# Supplementary material for: Species diversity and drivers of arbuscular mycorrhizal fungal communities in a semi-arid mountain in China
Source: PeerJ. 2017 Dec 8;5:e4155. doi: 10.7717/peerj.4155 (PMC5724403; doi:10.7717/peerj.4155)
Supplement: Supplemental Information 1 [file peerj-05-4155-s004.zip › HQL01_R2.fastq]

@M03152:184:000000000-AWYW1:1:2106:12298:1921 2:N:0:TGCACTGTATACCTGT
CCCAACTATCCCTATTAATCATTACGTCAATCCTAGAAACCAACAAAATAGGATCGAACGTCCTATTTCATTATTCCATGCTAATGTATTCAAGCGCATGCCTGCTTTAAACACTCTAATTTTTTCAAAGTAACAGTCCTGATTCCCCGCAACACCAAATTAATGGCATTACGGTTCGTCAAAAGGGAGGAATCAGCAACGCCAGTACGTACCAGTGGCACGACCGACATGCTGACCACGAAATTCAACTACGAGCTTAGATCGGAAGAGAGTCGTGGAGCGAACGGAAGAGCAAGGTAGA
+
CCCCCCEGDFGFGGGGGGGGFGGGGGGG@FFGGFDGGGGGFGGGGGFFGGGG<9E@CFCFF@EGGGGGGGCEEGFGGGGAEFGAGGGCFG9FFFEFGGCEGFGGFCGGGGFFFFG8F9FGGGGGGGGFG,,C<AFAEEFGGGFEFFGB8EGGGGGGGGD9DCCGD8,DFDDGFDF68==C++,,6=C:C6CDFCFG,5<F@DD>5*=:9AD>CDG>?F=>ADFB9=@E?A3FF:)0;)9;B0>3A+);;>;@69)(049)46A?6?:BF7(4.3((()(.(0,7(0(--((((+()0)*))
@M03152:184:000000000-AWYW1:1:2106:21932:1980 2:N:0:TGCACTGTATACCTGT
CCCAACTATCCCTATTAATCATTACATCGATCCTAGAAACCAACAAAATAGAATGCGATGTCCTATTTCATTATTCCATGCTAATGTATTCAAGCGTGAGCCTGCTTTAAACACTCTAATTTTTTCAAGGTAACAGTCCTAATTCCCCAAAACATCAAATGAATGACATTATGGTTCATTAGAAGGTGAGAACCAATAAAGCCAGTTCATACCAATGGCACGACCAACTCATTGATCCCGAAATTCAACTACGAGCTTAGATCGGAAGAGCGTCGTGAAGGGAAAGAACAGGCAGGGTAAG
+
CCCCCGGGGGGGGGGGGGGGGGGGGGGGGGGGGGGGGGGGGGGGGGGGGGGGGGGGGGFGGGGGGGGGGGGGGGGGGGGGGGGGGGGGGGGGGGGGGGGGGGGGGFFGGGGGGGGGFFGGGGGGGGGGGGGGGGGGGGGGGGGGGGG@FEGGGGGGGGGGCCGGGGGGGGGGG8CCFCDFGGFGGGGGGGGGFFG@DFGF8DGDG?D=DDGG+DFFF*5DB8BF58@5??CCFCEDAEC5A=BBF+<FC@9.)*3:4>C@**/62>@23(7(.:2,1)/9=A@F;:31(6(((/,))(*.)
@M03152:184:000000000-AWYW1:1:2106:21330:1997 2:N:0:TGCACTGTATACCTGT
CCCAACTATCCCTATTAATCATTACGGCGACTCTAGAAACCAACAAAATAGAACCGCGCGTCCTATTTTATTATTCCATGCTAATGTATTCAGGCATAGGCTTGCTTTGAACACTCTAATTTTCTCAAGGTAAAGGTCCTGGTTCCCCGACGCACACCAACAAAGGGCACGCCGGCTCACCAAGAGGTAAGGCCCGCCCAGACAGTACGTGCCGTTAGGCAGACCGCCCGGCCAGGCCCGAAATTCAAATACGAGCGTAGAGCGGAAGAGCGGCGGGTAGCGAATAGACAGGAGAGGTTGG
+
CCCCCEGGEFCFGEFGGGFDFGGGGCFEEGGGEFGGCGGFGFGGGGGGGGGGGGGDEFEG:BCGCF9FG<<CFFGGFCD<E?FFAFFGGGAF<AFFFEGGG,9=F,CFG9?EAFAEF,9FDGGDDGGFFC<?FCGGGDDGGD@F9FFD+=@EGGGGGCF8E8DFGD68D6DGGGDGG8?F5<,,;DFCCC,21D=@G)?A=DF>C=A+1=*8<5:.)264=;F((((:)86>5<,*)453@2)./8-9)206(*)-.-((,))(-79(4((--(-(3701)0(0())-)-,1(*,.).*((
@M03152:184:000000000-AWYW1:1:2106:18850:2066 2:N:0:TGCACTGTATACCTGT
CCCAACTATCCCTATTAATCATTACGGCGACTCTAGAAACCAACAAAATAGAACCGCGCGTCCTATTTTATTATTTCATGCTAATGTATTCAGGCATAGGCCTGCTTTGAACACTCTAATTTTCTCAAGGTAAAGGTCCTGGTTCCCCGACGCACACCAACAAAGGGCACGCCGGCTCACCAAGAGGTAAGGCCCGCCCAGAAAGGACGTGCCGTTATGCAGACCGCCCGGCCAGGCCCGAAATTCAACTACGAGCTTACATCGGACGAGCGACGGGTAGGGAAAGAAAAGGTATGGAGGG
+
CCCCCGGFGGGGGGGGGDFFGGGGGGGGGGGGGGGGFFGGGGGGGGGGGGGGA9F@F+FFFCFGGFGGGC<EGGGA9CFEC?AFGGGEFFF?FFGFDFCGGGGGGGFFGFFFFBFGGFGGG9F<FFGCFGE,<EFGC,>FFF@FFGGGDECGG=BEGCF86=F88FGGGGGCFEGDG@9FFF5,;E8?DEC88EGGD<EDC40)=)/;385CGC*5))11;<+((,.)0)48573<>2*,)-<(99)7<D4)(177:7<,).6(8,((,,(2(4((3)(4:D<)()4,,(,-,+)0))9(,
@M03152:184:000000000-AWYW1:1:2106:13630:2276 2:N:0:TGCACTGTATACCTGT
CCCAACTATCCCTATTAATCATTACATCGATCATAGAAACCAACAAAATAGAATGCGATGTCCTATTTCATTATTCCATGCTAATGTATTCAAGCGTGAGCCTGCTTTAAACACTCTAATTTTTTCAAGGTAACAGTCCTAATTCCCCAAAACATCAAATGAATGACATTAAGGTTCATGAGAAGGTGAGAACCAATAAAGCCAGTTCATACAAATGGACAGACAAACTCATTGATCACGAAATTGAACTACAAGCTTAGATCGGCAGAGGGACGTGTAGGGAAAGAAAAGGAAGGTAGAG
+
CCCCCGGGGGGGGCFGGGGFFFGGFGGDGGGG7FEGGGGGGGFGGGGGCGGGCFEACFFF@EFFGAAFFEGGGCAFADFGGGGGGGGGFFGGGDGGFFGG8BEBF,EFFGEEFGGFGGFGGCAF7,EFFFFGGGAFF:EDFGFFG=EFEC@CFG,8EGGGF88DDFGFGFC,=DD9DD=,?8,>DCFCDD=F?D?1@8DB,+0:@D?FCDD7++2913***3:5)58A*:@FF+;;?76>58>)=+*188A))4A)***1/:*)4))-(-(/(-5(/),9=B8)/063(,6;;615)/2).
@M03152:184:000000000-AWYW1:1:2106:23460:2372 2:N:0:TGCACTGTATACCTGT
CCCAACTATCCCTATTAATCATTACGGCGATCCTAGAAACCAACGAAATAGGACCGCACGTCCTATTCCATTATTCCATGCTAATGTATTAGGGCGAGACGCCTGCTTTGAACACTCTAATTTTCTCAGGGTAAACGTCCTGGTTCCTCGACGCACCCAGCGAAGGGCACGCCGGTTCACCAAGAGGAAGGGCCCGGCCAGCCAGTACAGCGCCTTTCGGCGGACCGCCCGCCCAGGCCCGAACTTCAACTACGAGCTTAGATCGGAAGCGCGTCGTGCAAGGATAGCACCTGTATATGAA
+
CCCCCGGFGFFFFGFGCFFGFCGFGGGEFFGGGGGGGGGGFGGEEF@F@FFGGF?EGEGEGDFG9FGFCG9EAFGGCGGGGGF<9EFDFG9FCEFFCFGCFCFGGFFGFA<FFGE9EECFFFGFGGB@,=8AEFF,=FGF@F8,C=EDDE7=ECFGG6FDDEE+3+++=6CEF>G@9EGF7DC2A>FFFGCBC8C55DGED**6*/1+++;5)9*5A@(556)9(4>7@>4>@96*<-7476)(./4@2*187C@()(,),)).,((-,((,4,1(4B0()1,))*(-.)(((3)9*)0.)
@M03152:184:000000000-AWYW1:1:2106:16722:2429 2:N:0:TGCACTGTATACCTGT
CCCAACTATCCCTATTAATCATTACGTCGATCCTAGAAACCAACAAAATAGGGTCAAACGTCCTATTTCATTATTCCATGCTAATGTATTCAAGCGCGAGCCTGCTTTAAACACTCTAATTTTTTCAAAGTAACAGTCCTGATTCCCCGCCACACCAACTGAATGGCATGACGGTTCTTCAGAAGGTAGGAACCAGTGACACCAGTGCATACCGAAGGCACGACCAGCGTACTGATCCCGAAATTCAACTAAGAGCTTAGATCGGACGAGAGTCGTGTCGGGAAAGAACAGGCACTGGTAG
+
CCCCCGGGGGGGGGGGGGGGGGGGGGGGGGGGGGGGGGGGGGGGGGCGGGGGGGGGGGGGEFGGFGGGGFGGGGGFFFGGGGGGGGGGGGEFFGGGGGGGGGGGGCFCCFGGFGGGGG9FGGGGGFGDFGGGGFGGDGGGGGGGCF9FGGGGGGGGFGEEFGGG8DFGGGFDGGD=+,?@DGGDFCEDG?FA8BCFFCFFFCC5,<F>FFC7F5>B>4)/94@=A@BABD2?FF47+45;B0.:+:C6;F6.)0;=F4939)92(21(--70).4400(-2<(53)(,.(((-*,.)(*.-
@M03152:184:000000000-AWYW1:1:2106:15254:2585 2:N:0:TGCACTGTATACCTGT
CCCAACTATCCCTATTAATCATTACATCGATCCTAGAAACCAACAAAATAGAATCGGATGTCCTATTTCATTATTCCATGCTAATGTATTCAAGCGTGAGCCTGCTTTAAACACTCTAATTTTTTCAAGGTAACAGTCCTAATTCCCCGTAACACCAAATTAATGGCATTACGGTTCTTTAGAAGGTGAGAAATCAATGATAACAGTGCATACCAACAGCATGACCGAAATATTGATCCCGAAATTCAACTACGAACTTAGATCGGAAGAGAGTCGTGTAGGAAAAGAAAAGGAATAGGTA
+
CCCCCGGGGGGGGGGGGGGGGGGGGGGGGGGGGGGGGGGGCGGGGGGGGGGGFGGFGGGGGGFGGGGGGGGGGGGGGGGGGGGGGGGGGGGFGGGDGGGGGFGGGCFGGGGGGGGGGGGGGGGGGDEFF,?FFFGGGFFGGGGGGFGGGGGDGGCEGGFC;E;FFCCEFGGFDCFEGFGGF;E9=FGGGGGGG,@9=DADFGF=9++=DDCFDDDFEFCFFFFFF55??DFFF9AFF5+:?AE=A8/665B=E*)(//***9552-(-,,611/)((.,()8)2/2(63(,32*()*)*.)
@M03152:184:000000000-AWYW1:1:2106:22711:2662 2:N:0:TGCACTGTATACCTGT
CCCAACTATCCCTATTAATCATTACTTCGGTCCTAGAAACCAACAAAATAGAACCAAAGTCCTATTCTATTATTCCATGCTAATGTATTCAAGCGTAGGCCTGCTTTAAACACTCTAATTTTTTCAAAGTAAAAGTCCTGGATCCCCAACGCACTCAGTTAAGAGCACGCTGGTTCCCCAGAAGGAAAGACCCGATTGGAGCAGTGCTTACCTTTCGGCAAGACCGCCCAACCAGGCCCGAAATTCAACTACGAGCTTAGATCGGAAGAGCGTCGTGTAGGGAACGAACAGGTATGTGAGA
+
CCCCCGGGGGGGGFFGDGGGGGGGGGGGGGGGGGGGGGGGGGGGGGGGGGGCFGGGGGEFCFFGGGGGGFGGGGGFGGGGGFCGDFGFGFFGGGECG:CFGAFFGD,EFFGGGGGGGFGGGGGEGCDFFGGGFFGGC9EAFGFCFFGGGGGGGGGGFFFGGF8FFFGGCG6E6ADAFGGDGGFD?EE8DFG8EEEE6==A??FF9?7?C?DGGFFF5>5?9C>@@AFF4@95?D=7?=45A(5(+31@9@F3(*)6=@C3)1.6(60,(..320,(-0.<7>(7(04<((((.+))*)*))
@M03152:184:000000000-AWYW1:1:2106:16880:2671 2:N:0:TGCACTGTATACCTGT
CCCAACTATCCCTATTAATCATTACGTCAATCCTAGAAACCAACAAAATAAGATCAACGTCCTATTTCATTATTCCATGCTAATGTATTCAAGCGTGAGCCTGCTTTAAACACTCTAATTTTTTCAAAGTAACAGTCCTGATTTCCCGCCACACCAAGTGAATGGCATGACGGTTCGTCAGAAGGGAGGAACCAGTGACACCAGTGCATACCGAAGGTACGACCAGCGTACTGATCCCGAAATTCAACTACGAGCTTAGATCGGAAGAGCGTCGTGTAGGGAACGAACAGGTATGCGTAGA
+
CCCCCGGGGGGGGGGGGGGGGGGGGGGGFGGGGGGGGGGGGGGGGGGGGGGGGGGGGGGGGGGGGGGGGGGGGGGGGGGGGGGGGGGGGGGGGGGGGGGGGGGGCFGGDGGGGGGGGGGGGGGGGGGGGGGGGGGGGGGFGGGFGGGGDECGGGGGDGFGFGFEGGGGGGGGDC8EGGGFGFGFGCDFDG8>FF8A9DDFFGG@FFFGGCGGGGD5ACCFBA9@BD):*:28B8?FFFG(?6)*=:C@C7)60*8:;E@<))6;27BDDD;;(((,.0)525.)()-41((-)+(*)(*,(
@M03152:184:000000000-AWYW1:1:2106:13059:2676 2:N:0:TGCACTGTATACCTGT
CCCAACTATCCCTATTAATCATTACATCGATCCTAGAAACCAACAAAATAGAATGCGATGTCCTATTTCATTATTCCATGCTAATGTATTCAAGCGTGAGCCTGCTTTAAACACTCTAATCTTTTCAAGGTAACAGTCCTAATTCCCCAAAACATCAAATGAATGACATTATGGTTCATTAGAAGGTGAGAACCAATAAAGCCAGTTCATACCAAGGGCACGACCAACTCATTGATCCCGAAATTCAACTACGAGCTTAGATAGGAAGAGGGTCGTGTAGGGAACGAACAGGGAGGTGTAA
+
CCCCCGGGGGGGGGGGGGGGGGGGGGGGGGGGGGGGGGGGGGGGGGFGGGGGGGGCGGGGGCFGGGGGGGGGDGGGGGGGGGGGGGGGGCDGGAGGGGGGGGGGG@FGGGGGGGGFGFFGGFGGGGGFGGGGGGGGGGGGGGFGGGGGCGFFFGGGGGGGGGGGGGGGGGGGD8C8BEGGGGGGGFG?FGF;FGG@FGGFCG6DGFF99FDFFGGFF>)?*>DB55=A5AEAFFF9;C>AFF5@+BA>ECAE9D9>>@FF=**8(*9:=2-(82677)33<E8:(://((3((//)2(2-)
@M03152:184:000000000-AWYW1:1:2106:19531:2780 2:N:0:TGCACTGTATACCTGT
CCCAACTATCCCTATTAATCATTACGTCAATCCTAGAAACCAACAAAATAGGATCGAACGTCCTATTTCATTATTCCGTGCTAATGTATTCAAGCGCGAGCCTGCCTTAAACACTCTAATTTTTTCAAAGTAACAGTCATGATTCCCCGCCACACCAAATTAATGACGTGACGGTTCGTCAGAAGGTAGGAACCAGTAACACCAGTACATACCGAAGGCATGACCAGCGTACTGATCCCGAAATTCAACTACGAGCTTATATCGGAAGAGAGTCGTGTAGGGTATGAACACGTAACGTTAG
+
CCCCCGCECGGGGCFFGGGGGGGCGFGGGCFFFFEFGFGGGGGGGGGGAFF?AFGDFCFG<CFGGGDEFGFGGGGFF8FG:FG96CFAFDFFCFDGDC7FE7FGCEEFF<FGFG<FGA9EFCFGGGGGDDFGC,CFGC,,4,C;EFGGGGD8CCCC7,@EGFFGGGGDDCFCG8@EG7==DCG,7DBCE8FGFGGGG2;@CFG8,<+5+?@9*?:5/45FF:FE=)7A;89B47<8AEGF>>>1+;5@E7;.3*82>;3))/6((((((,(-4-3(47(4-7()))-))),,,2()),*.(
@M03152:184:000000000-AWYW1:1:2106:15850:2795 2:N:0:TGCACTGTATACCTGT
CCCAACTATCCCTATTAATCATTACGGCGACTCTAGAAACCAACAAAATAGAACCGCGCGTCCTATTTTATTATTCCATGCTAATGTATTCAGGCATAGGCCTGCTTTGAACACTCTAATTTTCTCAAGGTAAAGGTCCTGGTTCCCCGACGCACACCAACAAAGGGCACGCCGGCTCACCAAGAGGTAAGGCCCGCCCAGACAGTACGTGCCGTTAGGCAGACCGCCCGGCCAGGACCGAAATTAAACTACGGCCTTAGACGGGAAGAGCGTCGTGTGGGGTACGAACAGATGGGTGCAA
+
CCCCCGGGGGGGGGGGGGGGGGGGGGGGGGGGGGGGGGGGFFFGGFGGG9FFGEFEGGGGCBFGGGGGFGGGGGGGGGGGGGGGGGG9AFGGGGGGGGGGGGGGGGGD,?FEGGGGCGGGGGGFGFA?EFGGGFFAF?EFG8EFFFGF8EGEGGGGFEGGGGG?FGGGGGGDG66;CG*,@?FC>,>DCE6,8BEEGGG;:CG=EFF+9AFC3<7)083)*,:3730>55;D>)-9)-9171>06*)*-0821*)(.)))))((46(27014(-(-(8(-()()).-4(((()+))0-*.)
@M03152:184:000000000-AWYW1:1:2106:24317:3050 2:N:0:TGCACTGTATACCTGT
CCCAACTATCCCTATTAATCATTACGTCGATCCTAGAAACCAACAAAATAGAATCAAACGTCCTATTTCATTATTCCATGCTAATGTATTCAAGCGTATGCCTGCTTTAAACACTCTAATTTTTTCAAAGTAACAGTCCTGATTCCCCAAGACACCAAATTAATGACATCAAGGTTCTTCAGAAGGGAGAAACCAGTAATGACAGTACGTACCGAAGCACGACCAACATACTGACCCCGAAATTCAACTACGAGCTTAGACCGGAAGAGCGTCGTGTAGGGAAAGAACAGGACTGTGTATA
+
CCCCCGGGGGGGGAFGGGGGGGGGGGGGGGGGGGGGGGGGGGGGGGGGGGGGGGGGGFGGGFEGCGGGGFGGGGGGGGGGGGGCFFGGGGGFGGG>@@CFGGGGGFGGFFGGGGGGGFGGGFGFEGG<F9FGGGGFGGGGGGGGGGGGFGGGGGGGGGGGGG,;@FFFGGGG?FGFG9DFFAAE?EGGGEDFGFGCGGC9,=FD8D@FDFDD=+49555*5>BBBFFFFFFF++.3;)*:9@A4+1*1@6?>?CB2?*76)).(.2:13@93?0438:A>BF050)34((((-+(1*.*).
@M03152:184:000000000-AWYW1:1:2106:19193:3074 2:N:0:TGCACTGTATACCTGT
CCCAACTATCCCTATTAATCATTACGTCGATCCTAGAAACCAACAAAATAGAATCAAACGTCCTATTTCATTATTCCATGCTAATGTATTCAAGCGTATGCCTGCTTTAAACACTCTAATTTCTTCAAAGTAACAGTCCTGATTCCCCAAGACACCAAATTAATGACATCAAGGTTCTTCAGAAGGTAGAAACCAATAATGCCAGTACGTACCGAGGCACGACCAACAAATTGATCCCGAAATTAAACTACGAACTTAGATCGGAAGAGCGTCGTGTAGGGAAAGAACAGATATGTGTAGA
+
CCCCCEGGGGGGGAGGGGGGGGGGGGGGCEGGGGGGGGGGGGGGGGGGGGGGGGGGGGGGFGGGGGGGGGGGGGGGGGFGGEFGFGGG9EFGGFGGGGGGG<FFG<FFGGGGGGGDGGGGGGGGGFG<FGFGFGFFFFGGGGGFGCFGFCGDFGGDGGGGGGFGGGGGGGGA@D8=793;?DFFGGEFGGGGGGFEEGFBE+88AFFGGFD?CCEE>>DFFFEBAFFFF5A9=DE+B5C>B5@*/=EBEG6@2*?2B>;C<CD2@@6=1@(.(.6;?FEF6;1A?A:(.8())3)0*)*))
@M03152:184:000000000-AWYW1:1:2106:23403:3104 2:N:0:TGCACTGTATACCTGT
CCCAACTATCCCTATTAATCATTACGTCGATCTTAGAAACCAACGAAATAAGATCAAACGTCCTATTTCATTATTCCATGCTAATGTATTCAAGCCAAAGCCTGCTTTAAACACTCTAATTTTTTCAAAGTAACAGTCCTGATTCCCCACGACATCAAATTAATGACATCATGCTTCGTCAGAAGGGAGAAACCAATTGTACCAGTGCGTACCGTTGGCACGACCAATAAATTGATCACGAACTTCAACTACGAGCTTAGATTGGAAGAGCGTCGTGGAGGGAAAGAAACGGTATGGGTAG
+
@CCCCFGGFGFFGGGGGCGGGGGFEGFGEGCFGGGGGFFFFCDGC8CCFFFGDFFCFGGD;DFGGGFFGGFDECFF9FFCAFFEFEFE@<@FC9FD@CF8A8F@@=EAFGA5EEFGGFFGGGGGGFGACFFCDFGGEGFCCD9=E,CEFGEGGC7=C9ADGDGGGC=DF6+,EED8D+=ECGGGGGGGGGG8=FGFGF8+@EFED85??:DGCD?5*;89A5?BF=5*;?AEFD4:F*;:B>)(+=@FC8?E?*055(>@E))/383:@;(.186(/)6:8),.()(.4((((2(<)(*)(
@M03152:184:000000000-AWYW1:1:2106:17575:3274 2:N:0:TGCACTGTATACCTGT
CCCAACTATCCCTATTAATCATTACGTCGATCCTAGAAACCAACAAAATAGGATCAAACGTCCTATTTCGTTATTCCATGCTAATGTATTCAAGCGTGAGCCTGCTTTAAACACTCTAATTTTTTCAAAGTAACAGTCCTGATTCCCCAAGACACCAAATTAATGACATTATGGTTCGTCAGAAGGTAGAAATCAATAATACCAGTACGTACAATAGCACGACCAATAAATTGATCCCGAAATTCAACTACGAGCTTAGATCGGAAGAGCGTCGTGTAGGGAAAGAACAGAGATGTGTAAA
+
CCCCCGGGGGGGGGGGGGGGGGGGGGGGGGGGGGGGGGGGGGGGGGGGFGGGFCGGGGFGEFGGGGGGGGGGGGGGGGGGGGGGGGGGFFGGGGGGGGGGGEGGGFGFFAEGGGGGGGGGGGGGGGGGGGGGGGGGGGGGGGGGGFCFGGGGGGGGGGGGGGDGGFGGGGGGGFGGGGCEGDFCCFFGGGGFGGFFGGGFGGDEFFFGDFGGCFCFCFEF>DFFADFFFF<@@DE@F=DAFFFC1=ACEGF9@552AE*@CF(51;BF@1>>?67@;=9<?FDFFF<03:(..+.0/-*))
@M03152:184:000000000-AWYW1:1:2106:10911:3287 2:N:0:TGCACTGTATACCTGT
CCCAACTATCCCTATTAATCATTACGTCAATCTTAGAAACCAACGAAATAAGATCAAACGTCCTATTTCATTATTCCATGCTAATGTATTCAAGCCAAAGCCTGCTTTAAACACTCTAATTTTTTCAAAGTAACAGTCCTGATTCCACACGACATCAAGTTAATGACATAACGCTTCGTCGGACGGGAAAAACCAATTGTACCGGTGCGTACCGTTGGCACGACCAATAAATTGATCCCGCAATTAAACTACGAGCTCAAAGCGGAGAAGCGTCGTGTAGGGAACGAACAGGCATGGGCGT
+
C<CCCGFFF,EFFFEGDDCCFEFEFFFGC,F<<EFFFCEGGCGGGCGG,FFEEFFFE,@:F,@@EAFFCFF@E9<@EEFFFGGGDEG9,@CECF?DGGGC8EFFF,C@?9CF9E9EFAFGGGACEGGGCDFF,,9?@,@DE,,99:E,@=E+6=:,E,@4>=@F8;D8E8+@=@=CDEFGDEC30@+=+,6=@B9AF:9=CF78+:@55@DDC*A4**)/;4959(8AAA4=+=8C+*9().)/*+9+);6;01:65)7)735031((((((-((-(0(.-3(),)-31(,.(2)))(*(,
@M03152:184:000000000-AWYW1:1:2106:6808:3310 2:N:0:TGCACTGTATACCTGT
CCCAACTATCCCTATTAATCATTACGTCAATCCTAGAAACCAACAAAATAGGATCGAACGTCCTATTTCATTATTCCATGCTAATGTATTCAAGCTTAAGCCTGCTTTAAACAATCTAATTTTTTCAAAGTAACAGTCCTGATTTCCCGCAACACCAAATTAATGGAATTACGGTTCGTCACGAGGGAGGAATCAGCAAGGCAAGTACATACCAGTGGCACGAACGACCTGCTGACCCCGAAAGTCAACTCAGCGACAAGACCGGACAACAGTAGGTTAGGGACAGAACAGGCAGGGGTAA
+
CCCCCCCFE9FCFEFGFGGGGGCFFD@EGGGGFAFFFGDEFGGCFFFGGGGGC,CFCFFGCEGEF9E<E,<C,EFE<C@@<,CCEFFFGAGCEGGGGFFFGGEF8FD<FCGGF,CFCAFGGFGGEDGCFFAAFCEEFD,CEAEEEDEAC8+@+>BCE,@9>E8EFD,2?=D,=+=@=+088+6CDC7CEGG?D,A7CC,*5@?@61C99?@FCFGFCA);F55-:)/3*35?6FFC;=<>B>>.:AEF)1*)5*.()(./5(6,361(((((.)).-7)4:F?::>()((.((2(.)-1((
@M03152:184:000000000-AWYW1:1:2106:11195:3353 2:N:0:TGCACTGTATACCTGT
CCCAACTATCCCTATTAATCATTACGTCAATCCTAGAAACCAACAAAATAAGATCAACGTCCTATTTCATTATTCCATGCTAATGTATTCAAGCGTGAGCCTGCTTTAAACACTCTAATTTTTTCAAAGTAACAGTCCTGATTTCCCGCCACACCAAGTGAATGGCATGACGGTTCGTCAGAAGGGAGGAACCAGTGACACCAGTGCATACCGAAGGTACGACCAGCGTACTGATCCCGAAATTCAACTACGAGCTTAGATCGGAAGCGCGTCGTGTAGGGAAAGAACAGAGATGTGTGAG
+
CCCCCGGGGGGGGGGGGGGGGGGGGGGGGGGGGGGGGGGGGGGGGGGGGGGGGGGGGGGFGCEGGGGFGGGGGGGAFGGEFGGGGGGGGGFGGGGGGGGGFFFGFFFGGFFGCFGGGGGGGGGGGGFFFGGGGFFF9F;F9FFFG9EFEDCEGG@FGGGGGAEGGGGFFGG6CEDE>3=DDFFGGGGGGGGGCFGG,8DD<FDCCACFGFGDCCC>B*;F>ADFA>299BF4FGFGF(99A@A?+10BEGF7?C=6FEEC<E1??F@0(.1-3>(-4:>2241)45.87?(28<7@?<*))
@M03152:184:000000000-AWYW1:1:2106:20248:3440 2:N:0:TGCACTGTATACCTGT
CCCAACTATCCCTATTAATCATTACGGCGACTCTAGAAACCAACAAAATAGAACCGCGCGTCCTATTTTATTATTCCATGCTAATGTATTCAGGCATAGGCCTGCTTTGAACACTCTAATTTTCTCAAGGTAAAGGTCCTGGTTCCCCGACGCACACCACCAAAGGGCCCGCCGGCTCACCAAGAGGTAAGGCCCGCCCAGCCAGTACGTGCCGTTAGGCAGACCGCCCGGCCAGGCCCGAAATTCCACGACGAGCTTAGCCCCGCAGAGCGCCGGGTAGGGGACGAAGCGGCATGCTGGC
+
CCCCCGGGDFFGGGGGFGGGGGGGFGEGEGGGGGGGGGGGGGGGGGE<EFGGCAFEECEG@BFGCE<EFFFFGDEFEFGE8CFFFFEGGFFFFEFGFGDEF8EC<FFE<AFGC8FFFGGGDFG,:A?FFFEFCFFGEFFF9:9EFFGF7@CGEGGDGGF+BF?,@@EG++;@9CGD>EFFFGGFGGGDE:6>CFGEGGG>,*1-428C<577D):))23AF;>D;21@DF(7>C67F?53@0@(*=)7<*71,104)5-)))((,(42(232(-((37(,45(.(.-7((-((*()).*.(
@M03152:184:000000000-AWYW1:1:2106:14831:3451 2:N:0:TGCACTGTATACCTGT
CCCAACTATCCCTATTAATCATTACGTCAATCCTAGAAACCAACAAAATAAGATCAACGTCCTATTTTATTATTCCATGCTAATGTATTCAAGCGTGAGCCTGCTTTCAACACTCTAATTTTTTCAAAGTAACAGTCCTGATTCCCCGCCACACCAAGTGAATGGCATGACGGTTCGTCAGAAGGGAGGAATCAGTGACACCAGTACGTACCGAAGGCACGACCGGCGTACTGATCCCGAAATTCAACTACGAGCTTAGATCGGAAGAGCGTCGCGTAGGGAAAGAACAGGTATGTGTAGA
+
CCCCCGGGGGGGGGGGGGGGGGGGGGGGGGGGGGDGGGGGGGGGGGGGGGGGFGGGEGGFGGGGGGGGFGGGGGGGGD9FGFGGFGGGGGGFGG7FFGGGGGGGFGF,AFGGGGGGGGGGGGGGGGGGCGFFGGGGGGGGGGGGGGGGGGGGGGCCFGGFGCDEDFGGG=?+?EGGGGGFGGFCD>FCEGFGGGG::AEFGGGBCFFGC5CCDCC599@AFFE>B>@>569>AF7CF370=9FF6:<FFCFF17:>FA3A6<1:019<7B076>(-9:>:?::)(0(,3,(5)+(/*.244
@M03152:184:000000000-AWYW1:1:2106:13101:3498 2:N:0:TGCACTGTATACCTGT
CCCAACTATCCCTATTAATCATTACATCGATCCTAGAAACCAACAAAATAGAATCGGATGTCCTATTTCATTATTCCATGCTAATGTATTCAAGCGTGAGCCTGCTTTAAACACTCTAATTTTTTCAAGGTAACAGTCCTAATTCCCCGTAACACCAAATTAATGGCATTACGGTTCTTTAGAAGGTGAGAAATCAATGGTAACAGTGCATACCAACGGCATGACCGATAAATTGATCCCGAAATTCAACTACGAGCTTAGAACGGAAGAGCGTCGTGGAGGGAAAGAACAGGTGGTGGTG
+
CCCCCGGGGGGGAFGGGGGGGGGGAF@E@FGGGGGGGAFGGFGGGGGGGGGGDFGGGGEGF9FFGGGGGCDEGGGGGGGAFFDFGFGGFCCEGGGGFGGGGGGGG@FCFFGFFDFGGGGGGGGFGFGCGFF9FFGGGFGGGGGF9FEE7CEC+EGEFEEFC=EDFCFGGCFGGDDC6EFGGGGGDFGGD8@;FFDFCFD6B7D59FFCDDFFC8=?D>5*3)@C585<95>FF+*==*+:94@AFF*=?7=;3C52?@(176)/26<115,(,633..(,(8;B256::1111<(00(1(,
@M03152:184:000000000-AWYW1:1:2106:18755:3500 2:N:0:TGCACTGTATACCTGT
CCCAACTATCCCTATTAATCATTACGTCAACCCTAGAAACCAACAAAATAAGATCGACGTCCTATTTCATTATTCCATGCTAATGTATCCAAGCGTTAGCCTGCTTTAAACACTCTAATTTTTTCAAAGTAACAGTCCTGTTTCCCCGCAACACCAAGTTAATGGCATCACGGTTCTACAAGAGGGAGGAATCAGTGAGGCCAGTTCATACCGTTGGCACGACCGACCTACTGACCCCGAAATTCAACTACGAGCTTAGATCGGAATAGCGTCGTGTAGGGAAAGAAACGGGATGTGTCTG
+
CCCCCGGGGGGGGGGGGGGGGGGGGGGGGGGGGGGGGGGGGGGGGGGGGGGGGGGGGGGGGGGGGGGGGGGGGGGGGGGGGGGGGGGGFGGGGGGGGGGGGGFGGGGGGGGGGGGGGGGGGGGGGGFFFGGGGGGGG8EDFGGGGGGGGGGGGGGGGGGGGGGGFFGG?DGGCEDDGFDCGGFDFGGGGEGGGGG:<CGFGCD)@CFG@FBF>FEBF5@FBFF29@@A)*09AC=C6;GFEFA4@CEFFGF0;5:0A37C59(4(4())-,(39,43<2547(.(.(,((((3*(0*.*))
@M03152:184:000000000-AWYW1:1:2106:19749:3517 2:N:0:TGCACTGTATACCTGT
CCCAACTATCCCTATTAATCATTACGTCGATCCTAGAAACCAACAAAATAGAATCAAACGTCCTATTTCATTATTCCATGCTAATGTATTCAAGCGTATGCCTGCTTTAAACACTCTAATTTTTTCAAAGTAACAGTCCTGATTCCCCAAGACACCAAATTAATGACATCAAGGTTCTTCAGAAGGGAGAAACCAGTAATGACAGTACGTACCGAAGCACGACCAACATACTGATCCCGAAATTCAACTACGAGCTTAGATCGGAAGAGCGTCGTGTAGGGAAAGAAAAGCGATGTGTAGA
+
CCCCCGGGGGGGGGGGGGGGGGGGGGGGGGGGGGGGGGGGGGGGGGGGGGGGGGGGGGFGFGGGGGGGGGGGGGGCGGGGGGGGGGGGGGGGGGGGGGGGGGGGGGGGGFGGGGGGGFGGGGGGGGGGFGGGGGGGGGGGGGGGGGGGGDDCFGGGGFGGGFGGGFGGF8FFGDFGFFFDGGDGDDGGGGGGGGGGGGGFGGGFGFFG6?FG8DG5@>=F5>EFFFFFFFFFAGCDFB>=DF>C1=*BCF;>D<BF4>5617=7?FFF15:(62(((.7=;FB5(.((.(.(-*()9:C))
@M03152:184:000000000-AWYW1:1:2106:15536:3549 2:N:0:TGCACTGTATACCTGT
CCCTATCCCTATTAATCATTACGTCGATCCTAGAAACCAACAAAATAGGGTCAAACGTCCTATTTCATTATTCCATGCTAATGTATTCAAGCGCGAGCCTGCTTTAAACACTCTAATTTTTTCAAAGTAACAGTCCTGATTCCCCGCCACACCAACTGAATGGCATGACGGTTCTTCAGAAGGTAGGAACCAGTGACACCAGTGCATACCGAAGGCACGACCAGCGTACTGATCCCGAAATTCAACTACGAGCTTAGATCGGAAGAGCGTCGTGTAGGGAAAGAACAGGGAAGGGAAGCGA
+
CCCCCGGGGGGGGGGGGGGGGGGGGGGGGGGGG9FGGGGGGGGGCGGGGGGGGGGGGGGGGGGGGGGGGGGGGGGGGGGGGGGGGGGFFGGGGGGGGGGGGGGGGGFGGGGGGGGGGGGGGGGGGGGFGGGGGGGGGGGGGGGGGGGDEGFEGGGGGGGFCFCGGGGFFGGE>EFFGEGGGGGGGGGGGGGGF;EGGGGFGGGFGFFFFFGCGGEFFF=AE=>=DFFFF:EFFGFF>@D15?FEFF3AEDB?0);7=C).11666<<07134(4?:A*4:6)851)(4,(4((2())(*(,
@M03152:184:000000000-AWYW1:1:2106:20286:3576 2:N:0:TGCACTGTATACCTGT
CCCAACTATCCCTATTAATCATTACGTCGATCCTAGACACCAACAAAATAGGGTCAAACGTCCTATTTCATTATTCCATGCTAATGTATTCAAGCGCGAGCCTGCTTTAAACACTCTAACTTTTTCAAAGTAACAGTCCTGATTCCCCGCCACACCAACTTAATGACATGACGGTTCTTCAGAAGGGAGAAACCAGTGACACCAGTGCATCCCGAAGGCACGACCAGCGGACTGATCTCGAAATTCAACTACGAGCTTAGATCGGAAGAGCGTCGAGTAGGGAAAGAACAGATCTGCGTAT
+
CCCCC;EFFFGGG<FGEFFEFGFFGFGGGGCE@DGGG,CFDGGGFGGGFECD<,,;6CCBF,BFF,@<CDFDDFGF@F96BE<CFCFGG@FFFGC,@@FB@+AFC8EFCEEEFCFFG9EFFFGGGGGGGGGGFECCEGGGFFG;ECFGGG@>E8CCD8CC9=DF8FDFC?FF6E=+6EF:=F=,=DBDCCE8?CFC<FGF7778C9;++1+0**;DA>);/594>BB)))0)8>@CFC+(6=B1@A?7)+))(:)(.()))1)30(40(,31((4((14AA:2764170:4()3)**2>2(
@M03152:184:000000000-AWYW1:1:2106:25602:3623 2:N:0:TGCACTGTATACCTGT
CCCAACTATCCCTATTAATCATTACATCGATCCTAGAAACCAACAAAATAGAATGCGATGTCCTATTTCATTATTCCATGCTAATGTATTCAAGCGTGAGCCTGCTTTAAACACTCTAATTTTTTCAAGGTAACAGTCCTAATTCCCCAAAACATCAAATGAATGACATTATGGTTCCTTAGAAGGTGAGAACCAATAAAGCCAGTTCATACCAAGGGCACGACCAACTCATTGATCACGAAATTAAACTACGAGCTTAAATCGGCAACGCATCCTTAAAGAAAAGAAACTGCAAACGACA
+
CCCCCGCFF9,CF96C9<EFFGGCGGGGC,EEGCGCFCFGGGGGGCFFDGGGD<FFF@@@C6EFGFGGGCFGFCGFFGEEEDF9<CB<,CEEGFGGGGGGGFF@C8FGGCEGEFAFG9EGGGDEFCAFGFGG9,9CE,EEF,E9BFFE8+8=@FFE,>9;ECCDA9A,6?+=,9+=9,=D8,,@9=EFGCGG?DFFF?FD,++3@0BCFFD9=?DB?:)0*:>558=<0:93BCEFF*;):=<:1**46=4))@4)/(/094@(-(((((.((.()/+))1+()6)(/6()))3)+)()((
@M03152:184:000000000-AWYW1:1:2106:21272:3641 2:N:0:TGCACTGTATACCTGT
CCCAACTATCCCTATTAATCATTACGTAGATCCTAGAAACCAACAAAATAGGATCAATCGTCCTATTTCATTATTCCATGCTAATGTACTCAAGCGTTAGCCTGCTTTAAACACTCTAATTTTTTCAAAGTAACAGTTCCGATTCCTTGCGACACCAAATTAATGACATCACAGCTCCTCGGAAAGGAGGAACCAACAAAACCAGTACGTACCGTAGGCACGACCAGCAAATTGATCCCGAAATTCAACTACGAGCTTAGATCGGAAGCGCGTCGCGTAGGGAAAGAAAAGGTATGGGAAA
+
CCCCCGGGGGGGGGGGGGGGGGGGGGGGGGGGGGGGGGGGGGGGGGGGGGGGGGGGFGGGFGGGGGGGGGGGGGGFGGGCGGGGGGGGGGGGGGGGGGGDGFGGGGGGGFGGGGGGGGFGGGGGGFGGGGFGGGGGGGGFGGGGGFFGCE8EGGGGGGGGGGGGGGGGG8DGGGGFGGGGGGGGGGFECEEGGGFGEGFFGDDCECFD69FCCG?FF>CFFDBAABFFFFFFF74=18D2AFF2C+8CECA:<DF@5;C37/)1((1((,62906(3)4>FD:F?5<:(:?B)36/7(*((
@M03152:184:000000000-AWYW1:1:2106:8405:3698 2:N:0:TGCACTGTATACCTGT
CCCAACTATCCCTATTAATCATTACATCGATCCTAGAAACCAACAAAATAGAATGCGATGTCCTATTTCATTATTCCATGCTAATGTATTCAAGCGTTAGCCTGCTTTAAACACTCTAATTTTTTCAAGGTAACAGTCCTAATTCCCCAAAACATCAAATGAATGACATTATGGTTCCTTAGAAGGTGAGAACCAATATGACCAGTACATACCAACGGCATGACCAATCCATTGATTCCGAAATTCCACTACGAGCTTAGATCCGAAGAGCGTCGGGTAGGGAAAGAACAGGTCTATTCAA
+
CCCCCEFGGGGFGGGGAFGGGGGGGGGGGGFGGGGGGGGGGGGGGFDCGCCGGGGGC7CF@,CFGGGGFEFEEFGDAFFG8EFFFFFGFGDEGGF7BBGD,FFG885FF,EA<EG8FAFFG9FFEFEFG859@DFGG:EF9FFGE9EFE88,EBFGG9EGGFFG8,EDFGFG88?A8,?FGFGFFE8AFFFF,=DFF?DDDD61=<DG8FGGGGDE>>A>>=FF5EDA5AEFAF*?9*?5?=9@F+*<>=6>=*/):2;.****-/5//85=(83((06?05;435=83@(4)+)**)*))
@M03152:184:000000000-AWYW1:1:2106:20443:3794 2:N:0:TGCACTGTATACCTGT
CCCAACTATCCCTATTAATCATTACGTCGATCCTAGAAACCAACAAAATAGGGTCAAACGTCCTATTTCATTATTCCATGCTAATGTATTCAAGCGCGAGCCTGCTTTAAACACTCTAATTTTTTCAAAGTAACAGTCCTGATTCCCCGCCACACCAACTGAATGGCATGACGGTTCTTCAGAAGGTAGGAACCAGTGACGCCAGTGCATACCGAAGGCACGACCAGCGTACTGATCCCGAAATTCAACTACGAGCTTAGATCGGAAGAGCGTCGTGTAGGTAAAGAACAGAACTGAGTAA
+
CCCCCGGGGGGGGGGGGGGGGGGGGGGGGGGGGGGGGGGGGGGGGGGGGGGGGGGGGGGGFFGGGGGGGGGGGGGGGGGGGGGGGGGGGGGGGGGGGDGCGGGGGFGGGGGGGGGGGGGGGGGGGGGGGGGGGGGGGGGGGGGGGGGGGGGGDFEEGGGF89DFGGGGGGGGC8=ECFDGFGFFGGGGGGGGGCCCGGGFGG5AEFFGGFGGGGCABD=AFFFB(8BFFFD>F>CCC3<?F080A6)@C+/6;D>;3;6<><4(4:BFBFB>>09((04<A*)1-96?8<0()*)0*.2))
@M03152:184:000000000-AWYW1:1:2106:8896:3902 2:N:0:TGCACTGTATACCTGT
CCCAACTATCCCTATTAATCATTACGTCGATCCTAGAAACCAACAAAATAGGATCAAACGTCCTATTTCATTATTCCATGCTAATGTATTCAAGCGTTAGCCTGCTTTAAACACTCTAATTTTTTCAAAGTAACAGTCTGATACCCCACGACACCAAGTTAATGACATCGCGGCTCCTCAGAGGGAGAAACCAACAAAACCAGTACGTAACATAGGCACGACCAGTTAGTTGATCCCGAAATTCAACTACGAGCTTACATCGGACGAGCGTGGTGTAGGGAAAGACCCAGGACATAAAGAA
+
9CCCCGGGF9FEFDFDGFCFFGGFGCFFE:FFBEFGGGGGEEFGGGGGFGGDAFCCFG<C<,6@FFEAFGG9A,6<CEFAF,CA@F@,,66FDC@F,8C:F8?FF@EEFG<EAE9FGGGFEAEF7,A5CFGGFG?FGGGFG;ED,=DCECEEGG:+EC4BEGDCFFGAD8++@CDG6DCGGGGGGD>F8F6>:DEGDDGFDFG;:<5;C*@C;CG49FDEE2559*4BF8CFADCG)5DB>6A6AC6A;*;;0).(1)/.1((,((2760((.(3(.93(.)(84)((((-,(*)**-*)(
@M03152:184:000000000-AWYW1:1:2106:14171:3975 2:N:0:TGCACTGTATACCTGT
CCCAACTATCCCTATTAATCATTACGTCGATCCTAGAAACCAACAAAATAGAATCAAACGTCCTATTTCATTATTCCATGCTAATGTATTCAAGCGTGAGCCTGCTTTAAACACTCTAATTTTTTCAAAGTAACGGTCCTGATTCCCCAAGACACCAAATTAATGACATCAAGGTTCTTCAGAAGGGAGAAATCAATAATGCCAGTACGTACCGAGGCACGACCAACAATTTGATCTCGAAATTCAACTACGAGCTTAGATCGGAAGAGCGGCGTGGAGGGAAAGAACGAGTATAGGTAAA
+
CCCCCGGDFFGGGFEGEFGGGGGCFGFFE>FFGGGGGGGGGDGGGGGGFFGGGGCGGCECDFEF<FGGGGGGFGFGCFGDGCDFCF<FFFGGGGGGEFGC<BF99FGGB?AEEGG8FECGGGGFGGFG<,:ECFGDG@E<9;9@DFGGF@EEGFGGGGGGFGFF8;EDGD8=D8+@DEFFGGA,+@BFCEF=,>ECFFFD8D68A:9++;DG+7C>5>DAEFF>AB>?FA=AF@*+469>FD;>+=CFEF/5>5BFF43655(,/;613;0(,(-(()310>0;174(((,(.+)**)2).
@M03152:184:000000000-AWYW1:1:2106:14958:4130 2:N:0:TGCACTGTATACCTGT
CCCAACTATCCCTATTAATCATTACGTCAATCCTAGAAACCAACAAAATAGGATCAAACGTCCTATTTCATTATTCCATGCTAATGTATTCAAGCGCGAGCCTGCTTTAAACACTCTAATTTTTTCAAAGTAACAATCCTGATTCCCCGCCACACCAACTGAATGGCATTACGGTTCTTCAGAAGGGAGGAATCAGTGAAACCAGTGCATACCGAAGGCACGACCAGCGTACTGATCCCGAAATTCAACTACGAGCTTAGATCGGAAGAGCGGAGTGTAGGGAAAGAACAGGTATGTGTAG
+
CCCCCGGGGGGGGGGGGGGGGGGGGGGGGGGGGGGFGGGGGGGGGGGGGGGGGGGGGGGGFGGGGGGGGFGGGGGGGGGGGGGGGGGDCFFGGGGGGGGGGDGGGFGGGGGGGGGGGGCGFGGGDFGCGGGGGGGGGGGGGFGGGGGGGGGGGGGGFGDGGGCEFFFEGGDADCFGGGDFCGF,=8@FGGGGGGGGGGGFADCCF?FGGF7C5DG>59)/*:AAAADFEFFFFDE>66?@FF331@5FEFA;27>03(9=EE618(4>:04(((-4<F4A252>:521::((.+)01)C))
@M03152:184:000000000-AWYW1:1:2106:25649:4189 2:N:0:TGCACTGTATACCTGT
CCCAACTATCCCTATTAATCATTACATCAGCCTTAGAAACCAACAAAATAAGACCAATGTCATATTCTATTATCCCATGCTGTAATATTCAATGGCAAGGTTACGCCTGCTTTGAACACTCTAATTTTTTCACAGTAAACGTTTGGAAACGGTGTTCCCCAAGCCGTGAAGCAAGAGGGCCATTATCCAAAGATAGGAAGCGCCCGACGAGCCACACCCAGCAGGCGAGCTTTGCCCGACGCATTCCGAAATTCAACTACGAGCTTAGATCGGAAGAGCGTCGTGTAGGGAAAGAAAAAGA
+
CCCCCGGGFGGGA<FFGGFECFGGGGGGFFGFFGGGGGGGGGGGDGGGFFGGGFGGFFFFFGE9FFCFGFGGGGFGGFCDFFGGDFGGGGGGGGGGGGGGGFFGDCFGFFF<??FFFGGGGFGGCFGGGGGGGGGGGD=FCBGGGDF9EDGGEFGGGCFD=EEFCEEGFG9DF=?C8EDGGGCDFFDFGG==@9EGGGGFFDDAE>BGG5*<C5C>ADFF*);729=?AE2)+09C6@C0>>AD)@?A0<>07CFEFFFF:B<;(8<<99)60(41358((.(01..:)4(43:1))(*,(
@M03152:184:000000000-AWYW1:1:2106:23225:4213 2:N:0:TGCACTGTATACCTGT
CCCAACTATCCCTATTAATCATTACGTCGATCCTAGAAACCAACAAAATAGGTTCGAACGTCCTATTTCATTATTCCATGCTAATGTATTCGAGCGATTGCCTGCTTTAAACACTCTAATTTTTTCAAAGTAACAGTCCTGACTCCCCGTAACACCAAATTAATGACATCACGGCTCGTCAGAAGGGAGAAATCAATGACGTTAGTACGTACCGAGGCACGACCGACGTATTGATCCCGAAATTCAACTACGAGCTTAGATCGGAAGAGCGTCGCGTAGGGAAAGAAAAGGTATGTGGAGA
+
CCCCCGGGGGGGGDGGGFGGGGGFGGGGGGGGGGGGGGGGGGGGGGGGGGGG<FFGG8FGDGGGGGGGF9FFCFGGGGGGGGGGGGFFGFGGGGGGGGFFGFGFGGGGGGGGGGGFGGGGGGGBFGF<AFGGGFCGGG?FFGGGGGGG=C@EGGGGGGGGGGFGGGGGGGGFCCC8?EDG?EFFFFCGEGDGGGGGGGFF7DDCDFF7CF9*9***/99FAD?2>>FF:F3;+;<;F@C(=1AEFFFFFFA?:5:9@234A)3:31,8709(33,-9)411)2>:81,(.(.)+./@):0(
@M03152:184:000000000-AWYW1:1:2106:16375:4272 2:N:0:TGCACTGTATACCTGT
CCCAACTATCCCTATTAATCATTACGGCGACTCTAGAAACCAACAAAATAGAACCGCGCGTCCTATTTTATTATTCCATGCTAATGTATTCAGGCATAGGCCTGCTTTGAACACTCTAATTTTCTCAAGGTAAAGGTCCTGGTTCCCCGACGCGCACCAACAAAGGGCACGCCGGCTCACCAAGAGGTAAGGCCCGCCCAGACAGTACGTGCCGTTAGGCAGACCGCCCGGCCAGGCCCGAACTTCAACTACGAGCTTAGATCGGCAGAGCGAAGTGTAGGGGAAACACAGGGAGGTGGGG
+
CCCCCGGGGGGGGGGGGGGECEGGGGCFCFGCFGAFGCFGGGGFGGGG<EGGGFC:EGCF@:@FFFCFFFA@F<FFEFFGC<CC,CF?C?DECEFF<FEFG@FEFAEEFAE8BFF@ECFGFFGGGGGGGGGGGFFGGGGGGG8F>:EGGGGGDEGEGG8@CDF8,@E6DCCCCE>EC*;<9EC7CCGECCE6CF5CGDGF?><3EFFGDFFGFD5:>ED4=2==196>57>>5)-*52CB39).799@A7)5(7<>50).))4(4((,((((((--.*.-5:(.()(((.44(*()0(*--
@M03152:184:000000000-AWYW1:1:2106:15845:4369 2:N:0:TGCACTGTATACCTGT
CCCAATTATCCCTATTAATCATTACGTCAATCCTAGAAACCAACAAAATAAGATCAACGTCCTATTTCATTATTCCATGCTAATGTATTCAAGCGTGAGCCTGCTTTAAACACTCTAATTTTTTCAAAGTAACAGTCCTGATTTCCCGCCACACCAAGTGAATGGCATGACGGTTCGTCAGAAGGGAGGAACCAGTGACACCAGTGCATACCGAAGGCACGACCAGCGTACTGATCCCGAAATTCAACTACGAGCTTAGATCGGAAGGGCGTCGTGTAGGGAAAGAAAAGTGACGGGTAGA
+
CCCCCGGGGGGGGGGGGGGGGGGGGGGGGGGGGGGGGGGGGGGGGGGGGGGGGGGGGGGGGGGGFFFGGGGFFFGGGGGGGGGGGFFFGCFFGGEGGGGGCFFGGFDGGGFFFGGGGGGGGGGGGGFCFFGGGGGGGGFGGGFAEFFEEE>EGCGGGG9DFGGGCGGGGGGGGEGD6@=DD99DG>FEEGGD?CEDDFGFEGC@@CFGGFGFDDEEAF@FEF?94@4BEFFFFC*48>C=4>A*8ACFE*062CB6;67>?<7;3;:(/,,(4>6:15226F:F:0(.80)--+())-)()
@M03152:184:000000000-AWYW1:1:2106:17044:4439 2:N:0:TGCACTGTATACCTGT
CCCAACTATCCCTATTAATCATTACTTCGGTCCTAGAAACCAACAAAATAGAACCAAAGTCCTATTCTATTATTCCATGCTAATGTATTCAAGCGAAGGCCTGCTTTAAACACTCTAATTTTTTCAAAGTAAAAGTCCTGGATCCCCAGCGCACTCAGCTAAGAGCACGCTGGTTCCCCAGAAAGAAAGATCCAGCCGGAGCAGTGCTTACCTTCCGGCAAGACCGCTCAGCCGGATCCGAAATTCAACTACGAGCTTAGATCGGAAGAGCGTCGCGTAGGGAACGAACAGGTAAGTGGAG
+
CCCCCGGGGGGGGFGGGGGGGGGGGGGGGGGGGGGGGFFGFGGGGGGGGGGGGGGGGGGGGGGGGGGGGGGGDGGGGGGGFEGGGGGFGGGGFGGGGGGGGFFGGFGGGGCFGGGGCFGGGFFGGG9FFFGGGGGGGGGGCGFGDFGGGGG6CGCFFCEGGGCGGGGGGGDGDDFDFGGGGGGG?FGAD89EFGGGGGCAGDFBFF>;CFCFGGG*95=?4>6<5>965;@;6C9D32CDEFE<66<AEG4@DC>0)=4?A))2:(4712:>B<3(-87><EFF(73,(4(1.3)//)2).
@M03152:184:000000000-AWYW1:1:2106:22680:4495 2:N:0:TGCACTGTATACCTGT
CCCAACTATCCCTATTAATCATTACGTCGATCCTAGAAACCAACAAAATAGAATCAAACGTCCTATTTCATTATTCCATGCTAATGTATTCAAGCGTGAGCCTGCTTTAAACACTCTAATTTTTTCAAAGTAACAGTCCTGATTCCCCACGACACCGAATAAATGACATCATGGTTCGTCAGAAGGGAGAAACCGACGATGCCAGTACGTACCGAGGCACGACCGACATGATGGTCCCGAAATTCAACTACGAGCTTAGATCGGAAGAGCGTCGTGTAGGGAAAGAACAGGTATGAGTAAA
+
CCCCCGGGGGGGGGGGGGGGGGGGGGGGGEGGGGGGGGGGGGGGGGGGGGGGGGGGGGGGGGGGGGGGGGGGGGGGGGGGGGGGGGGGGGGGGGGGGGGGGGGGGFGGGGGGGGGGGGGGGGGGGGFFG<FGGGGGGGGGGGGGGGGGGGGGGGGGGGGGGFGGGGGGFGGGGCDFF=DGG>8=DDEGGGGGGGGGGGDFGGGEGFFGDFFGGGGEFDAFB@FF=@BBDFFFFGFGF<)3>1;?FACFCGFF29>9))4<4<?(2:>((31-,3,44:22:?07,),(.(4.4+.**-*))
@M03152:184:000000000-AWYW1:1:2106:13570:4530 2:N:0:TGCACTGTATACCTGT
CCCAACTATCCCTATTAATCATTACGGCGACTCTAGAAACCAACAAAATAGAACCGCGCGTCCTATTTTATTATTCCATGCTAATGTATTCAGGCATAGGCCTGCTTTGAACACTCTAATTTTCTCAAGGTAAAGGTCCTGGTTCCCCGACGCACACCAACAAAGGGCACGCCGGCTCACCAAGAGGTAAGGCCCGCCCAGACCGTACGTGCCGTTAGGCAGACCGCCCGGCCAGGCCCGAAATTCAACTACGAGCTTAGATCGGAAGAGCGTCGTGTAGGGAAAGAACAGGTAGGGGTGG
+
CCCCCEGGGGGGGGGGGGGGGFGGGFGGGGCGFGGGGFGGFGGGGGGGGGGFGGGGGDGGGGGGGDDCFGGGGGGGGGGGGGGGGGGGGGGG9FGGGGCFGGGGGFGGGGGGGGGGGGDGGGGF9FGGCFDDGDFGGGGGFFEEFFGGCEGDEEGGGDGFGCDFGGGGGGG6?E>EGGGFGGFGFGGGGGFGGCDEGGGEGG4(=8ADGFGGFDEA:8@FA05;;>9B>5;@>C<<>:C;)4>6F*64):<:0/>(5()59.433<:>0109((4-450:7>.),)3,(4:(.05).(*,(
@M03152:184:000000000-AWYW1:1:2106:25749:4536 2:N:0:TGCACTGTATACCTGT
CCCAACTATCCCTATTAATCATTACGTCGATCCTAGAAACCAACAAAATAGAATCAAACGTCCTATTTCATTATTCCATGCTAATGTATTCAAGCGTGAGCCTGCTTTAAACACTCTAATTTTTTCAAAGTAACAGTCCTGATTCCCCATGACACCAAATTAATGACATCATGGTTCGTCAGAAGGGAAGAAACCAATAAATTAGTACGTACCAAGGCACGACCAACATATTGATCCCGAAATCAACTACGAGCTTAGATCGGAAGAGCGTCGTGTAGGGAAAGAAAAGGTAGGAGTAAAA
+
@CCCCGGGGGGGGGGGGGDFGGGGFGGGGGGGGGGGGGGGEFGGGGGFFFFFGGGGGGGGGGGGGGGGGGGGGGGCFGGGGGFGGGGA9EEGGGGGGGEGFFCFGGGGGGGGGGGGGAGGGGGGGGGEDAFGGGFFEGEGFGFFEGFE,EFGGG,DE?FFFDDE;DFGF=DFG8AEC7CEGCC=DDEFFEGGEDGGCGDFFGFE,DFD6DFGCFGF?9@0@=>)=CDF*5;B6CEC9)9<>:;CA6:8=C>=2):;C3CC?=;@2(,,(62(6((/5AE?8F0).<0(((.4.2))),*6)
@M03152:184:000000000-AWYW1:1:2106:22604:4574 2:N:0:TGCACTGTATACCTGT
CCCAACTATCCCTATTAATCATTACATCGATCCTAGAAACCAACAAAATAGAATCGGATGTCCTATTTCATTATTCCATGCTAATGTATTCAAGCGTGAGCCTGCTTTAAACACTCTAATTTTTTCAAGGTAACAGTCCTAATTCCCCGTAACACCAAATTAATGGCATTACGGTTCTTTAGAAGGTGAGAAATCAATGATAACAGTGCATACCAACGGCATGACCGAACTATTGATCCCGAAATTCAACTACGAGCTTAGATCGGAAGAGCGTCGCGTAGGGAAATAACAGGTATGTGTA
+
CCCCCGGGFGFGGGGGGGGGGGGGGGGGGGGGGGGGGGGGGGGGGGGGGGGGGGGGGGGGGGGGGGGGGGGGGGGGGGGGGFGGGGGGFGGGGGGDGGGDFFGFGFGGGGFFF8FFGFFGGGGGGGCFG8E9?FDFGGGGGGGGGE9B@EGGGGGGGGG,@,=@D,DGFGGCEC8ADGDGD=DEFCDCFF8DFGF,EFCFFGDDF8D+7<FGFGFF5>)@A5AEE5AA5*);BDCFF*D=>=ABFF4B7=8;)8)052;=E9<C(((,.(,,((/(,..293(7:)).))-).2)*)6*64
@M03152:184:000000000-AWYW1:1:2106:16203:4595 2:N:0:TGCACTGTATACCTGT
CCCAACTATCCCTATTAATCATTACGTCGATCTTAGAAACCAACGAAATAAGATCAAACGTCCTATTTCATTATTCCATGCTAATGTATTCAAGCCAAAGCCTGCTTTAAACACTCTAATTTTTTCAAAGTAACAGTCCTGATTCCCCACGACATCAAATTAATGACATCATGCTTCGTCAGAAGGGAGAAACCAATTGTACCAGTGCGTACCGTTGGCGCGACCAATAAATTGATCCCGAAATTCAACTACGAGCTTAGATCGGAAGAGCGTCGTGTAGGGAAAGAACAGGAAAGTGGAG
+
CCCCCGGGDGGGGGGGGGGGGGGGGGGGGGGGGGGGGGGGGGGGGGGGGGGGGDFGFGGGEFGGGGGGGGGGGGGGGGGGGFGGGGGGGGGGGGGGGGGGGFGGGDGGGCFGGGGGGGGGGGGGGGGGGGFGGGGGGFGGGGGGFFF8EEEGGGDFGGGGAFGGFGGGGGGGGFFFGGGGDEFAFCGDEGGGGGGGGC,<DFGD?<57?@GD6DE?DFFE>AFFBA24AFEFF7@CF=;58@8:FF?F4CFE?GFFF1<EEFE0(;?B;:112279BF7A<34>8F:?(((((*(.*)*)(
@M03152:184:000000000-AWYW1:1:2106:23477:4620 2:N:0:TGCACTGTATACCTGT
CCCAACTATCCCTATTAATCATTACTTCGGTCCTAGAAACCAACAAAATAGAACCAAAGTCCTATTCTATTATTCCATGCTAATGTATTCAAGCGAAAGCCCGCTATAAACACTCTAATTTTTTCAAAGTAAAAATCCTGGATCCCCTGCGCACTCAATTAGGGGCACACAGGTTCCCCAGAAGGAAAGACCCGACCATAGGCAGTGCTTACCTTGCGCCAAGACCACCCAGCCAGGTCCGAAATGCAACTACGAGCTTAGACAGACAGCGTGTGGTCACGGGACAGACCAGTGATGTATA
+
CCCCCEGGAFFFGGGC9FGGGGGGGGGFCGGFGGGGGGCF@EFGGGF8D@FCA,EFFF<FG,E<C,C@,CCECCCAFGGGF@9,CA,@<<E<6CEE:FGG86>CC+@FFFAFG<EFFE?FEGGEGGDDFG@@F9,4@AAE8:@B4F+9>EC++@===4@4E8E?+8CECDDG,,6A8DFGCF1@6>,D8,@DCE+:CC69C55>>0;C++5CCF7BAB)**79))-8?)/50;7(;).97).),;+)33C;;)*:(22().)))/,(,(((,--(,,/))-)()(0,(((,3.+.**.*.)
@M03152:184:000000000-AWYW1:1:2106:15031:4624 2:N:0:TGCACTGTATACCTGT
CCCAACTATCCCTATTAATCATTACGGCGACTCTAGAAACCAACAAAATAGAACCGCGCGTCCTATTTTATTATTCCATGCTAATGTATTCAGGCATAGGCCTGCTTTGAACACTCTAATTTTCTCAAGGTAAAGGTCCTGGTTCCCCGACGCACACCAACAAAGGGCACGCCGGCTCACCAAGAGGTAAGGCCCGCCCAGACAGTACGTGCCGTTAGGCAGACCGCCCGGCCAGGCCCGAAATTCAACTACGAGCTTAGATCGGAAGAGCGTCGTGGTGGGAAAGAAAAGGAAGGGGTAG
+
CCCCCGGGGGGGGGGGGGGGGGGGGGGGGGGGGGGGGGGGGGGGGGGGGGGGGGGGGGGGGGGGGGGGGGGGGGGGGGGGGGGGGGGFGGGGGGGGGGGGGGGGGGGG9FGGGGGGGGGGGGGGGGGGGGGGGGGFGGGGGFEGGGGGGGGGGGGGGGGGGGGGGGGGGGGGGE7EGGGGGGGGGGGGGGGCGGGGGGGFF*?B?FFFGFFCGGGFFFDFA(:8<;BEFBFFEGBC>?D9>0;:FF<BDCF?3*)47:A<5243:6:>7??F6(,3:3((37()4>(4(((-(0,))3*2(
@M03152:184:000000000-AWYW1:1:2106:8976:4633 2:N:0:TGCACTGTATACCTGT
CCCAACTATCCCTATTAATCATTACATCGATCCTAGAAACCAACAAAATAGAATGCGATGTCCTATTTCATTATTCCATGCTAATGTATTCAAGCGTGAGCCTGCTTTAAACACTCTAATTTTTTCAAGGTAACAGTCCTAATTCCCCAAAACATCAAATGAATGACATTATGGTTCATTAGAGGGTGAGAACCAATAAAGCCAGTTCATACCAAGGGCACGACCAACTCATTGATCCCGAAATTCAACTACGAGCTTAGATCGGAAGAGCGTCGTGTAGGGAAAGAAAAGGTTAGTGTAG
+
CCCCCGGGGGGGGGGGGGGGGGGGGGFEGGGGGGGGGGGGGGGGGGGGGGGGGGGGGGGGEGGGGGGGGGGGGGGFFGGDGGGFGFGGGFGGGAFCFGGGGFGGGGGGFFGGGFFGGGGGGGGGGGGGG?GGGGFGGGGCGFGGGGGFFECGGGGGGCGGGDGGGGGGGGGGF8DGFGGGCCG9?6CEEGGGGGGGGGGFAD+:,;@?FCDFC=@65@5?*:DB0:8AA>ECEFEFAEFABABDFFEF4CA:>G>(?=C=C??2>D@@F510:66(3.,))0,;()/,(((/)+)7*)26)
@M03152:184:000000000-AWYW1:1:2106:24344:4681 2:N:0:TGCACTGTATACCTGT
CCCAACTATCCCTATTAATCATTACGGCGACTCTAGAAACCAACAAAATAGAACCGCGCGTCCTATTTTATTATTCCATGCTAATGTATTCGGGCATAGGCCTGCTTTTAACACTCTAATTTTCTCAAGGTAAAGGCCCTGGTTCCCCGACGCACACCAACGAAGGGCACGCCGGCTCACCAAGAGGTAAGGCCCGCCCAGACAGTACGTGCCCTTAGGCAGACCGCCCGGCCAGGCCCGAAATTCAAGTACCAGCTTAGATCGGGAGAGCGTCGTGTAGGGAAAGAAGAGGACTGGTTAG
+
CCCCCDGGGGGGGEGFGGGGGGGGGFCCCCGGGGGGGCFGFGGGGGGGGGDGFDGGG7FEGGGDGGGGGFGGGGGGGGGGGGGGGGGGGGGGG>FEFG9EFGF@EFDF,A=FCGFFGCFGGGGGFGGGGG@<DE9?EFGGGCFGGGGGC7CCEEGEGGGGGGGE>EGGGGGGG@5@CEGFDG56;CGF6DAFCGG5??C>CC<8*9@>DF4***38)83A=;53;>>EDB055>177:D932)(*1:*)01))*)(04.84).31(-23(,,,3(-(72<)0(.()(.(51:(*.5))*.(
@M03152:184:000000000-AWYW1:1:2106:26276:4692 2:N:0:TGCACTGTATACCTGT
CCCAACTATCCCTATTAATCATTACGTCGATCTTAGAAACCAACGAAATAAGATCAAACGTCCTATTTCATTATTCCATGCTAATGTATTCAAGCCAAAGCCTGCTTTAAACACTCTAATTTTTTCAAAGTAACAGTCCTGATTCCCCACGACATCAAATTAATGACATCATGCTTCGTCAGAAGGGAGAAACCAATTGTACCAGTGCGTACCGTTGGCACGACCAATAAATTGATCCCGAAATTCAACTACGAGCTTAGATCGGAAGAGCGTCGTGTAGGGAACGAACAGGGATGTGTAG
+
CCCCCGGGGGGGGGGGFGGGGGGGGGGGGGGGGGGGGGGGGGGGGGGGGGGGFFGGGAFEG<FGFFGGFGGGFFGCGGGGGGGGGGGGGGGGGGGGGGGGFGGGGGGGGGDFGGGGGGGGGGDFGGGGGGGGEEFGGGGDF=EGGGGFDGGGG@CFGEGDGFGGFGGGGF8DFGDGGGG>DCGD6>BF+@@FGGGF=96DDFDCAFFG+@DG+9CEDA9*@5?55ABFF4;FFFCC=*;4?@57A@CACFFE9D>@>EEF9CC<?(/((/,:,(3((0.--5.0,),--(,((*.5)-0))
@M03152:184:000000000-AWYW1:1:2106:25026:4833 2:N:0:TGCACTGTATACCTGT
CCCAACTATCCCTATTAATCATTACATCAGCCTTAGAAACCAACAAAATAAGACCAACGTCATATTCTATTATCCCATGCTGTAATATTCAATGGCAAGGTTACGCCTGCTTTGAACACTCTAATTTTTTCAAAGTAAATGACTGGCAGCGGTTGCCCACTATCCAAACGTAGGAAGCCCAGACCCAGCCACGCCACAAGGACGAGCTTGGGCCTGAATGCCCACGAAATTCAACTACGAGCTTAGATCGGAAGAGCGTGGGGTAGGGAAAGAACGGGTATGGGTAGAGAACGGTGGGAGG
+
CCCCCGGGGFGGGGGGGGGGGFGGGFFGCFFGFFGGGGGGGGGGGGGGGGGFGGGGCCFFDCFECFFGCC@CEAEFED<DG<EFFFG@DAFGEF8EFCFC5@E,CFEGFGGGF9@AEF,:BFGGGGG9AFFFGFGFFAEE9EFGFG,9@=EE==:FEGG>@DGD8;FFFGGGGGFF8=?FGFDF6@BF8DFFGGGEGG65@9F5CD*3**3;5C9*;C4BF)9)7::9>6*88D?CFF*(/52(1;C+.75;0<8(5(2(((,,/26??6<<31(((0-(.0(0(12<))(.45-7)(9((
@M03152:184:000000000-AWYW1:1:2106:9517:4842 2:N:0:TGCACTGTATACCTGT
CCCAACTATCCCTATTAATCATTACGGCGACTCTAGAAACCAACAAAATAGAACCGCGCGTCCTATTTTATTATTCCATGCTAATGTATTCAGGCATAGGCCTGCTTTGAACACTCTAATTTTCTCAAGGTAAAGGTCCTGGTTCCCCGACGCACACCAACAAAGGGCACGCCGGCTCACCAAGAGGTAAGGCCCGCCCAGACAGTACGTGCCGTTAGGCAGACCGCCCGGCCAGGCCCGAAATTCAACTACGCGCTTAGATCGGACGAGCGTCGTGTAGGGAAAGAAAAAGATAAGTGAG
+
CCCCCG<F@FFGGCFGGFFGGGGGFCFGGGGGEGGGGGGGGF<FFGGGGGGGGEGF@+C@@GGGGGGGGGGGGGGGGGG9<,EFFFGGFFGGGG8FFFCFGGGG<F99<AF,AFCGD9AAF<F9FFGCFCAFAF<EFF=<FGD,EEEF>EEGD+FEGGCEE+@=88CG+=C>CC7C58C9*,A8?C,7>:D6EGD5:CEFC*C:4*=><8DF3C55>)5F=?F(671)>@>FFG?*:1*4>>316*-99*)42))10(()6).1(-(((-((((-(48(65@1>6<03(.(((+)*/)*))
@M03152:184:000000000-AWYW1:1:2106:25300:4846 2:N:0:TGCACTGTATACCTGT
CCCAACTATCCCTATTAATCATTACGTCAATCCTAGAAACCAACAAAATAGGATCGAACGTCCTATTTCATTATTCCATGCTAATGTATTCAAGCGCATGCCTGCTTTAAACACTCTAATTTTTTCAAAGTAACAGTCCTGATTCCCCGCAACACCAAATTAATGGCATTACGGTTCGTCAAGAGGGAGGAATCAGCAACGCCAGTACGTACCAGTGGCACGACCGACATGCTGACCCCGAAATTCAACTACGAGCTTACATCGGAAGCGCGTCGTGTAGGGAAAGAAAAGGCAGTGGACT
+
CCCCCEGGGGFFGCFGGGGGGGGGFGGGFGGFGGGGGGGGGGGGGGGGGGGGGGGGCFGGFGGGCGGGGGGGGGGG9FFC8FFFGGGGGGGGFGFEEGGGGFEFGG9EGCGFCC<EEFGGGGGGCEFDFGGGGGEFEGGGGGGGGC9?8CEEGDGGGGGGGFFGGCFGGGGAFEDG>CDCGGGC6EE+@EEDEFGFGGGFEDDAG9CG5FFGCFGBA6)3;9DAB>=?A;=FFDCFF;DFFB3(;8?=?CF@(*2(73<)))6::(,((-7((34(()49<>:71),(((.-(0-0/(*.)
@M03152:184:000000000-AWYW1:1:2106:14603:4999 2:N:0:TGCACTGTATACCTGT
CCCAACTATCCCTATTAATCATTACTTCGGTCCTAGAAACCAACAAAATAGAACCAAAGTCCTATTCTATTATTCCATGCTAATGTATTCAAGCGTAAGCCTGCTTTAAACACTCTAATTTTTTCAAAGTAAAAGTCCTGGATCACCTTGCGCACTCAGTTAAGAGCACGCAAGAGCTCCAGAAAGAAAGACCAGGCCAGAGCAGTACTTACCTTGCGGCAAGACCACCCAGCCCGGCCCGAAATTCAACTACGAGCTTAGATCGGAAGAGCGTCGTGTAGGGAAAGAACAGAGATGGATA
+
CCCCCGGGGGGGGGGGGGDGGGGGGGGGGGGGGGGGGGGGGFGGGGGGGGGGGGGGGGGGGDEGGGGGGFGGGGGGGGGFGGGGGGGF<FFGGGGGGGGGFGFG8FEGGGGGGGGGGGGGGGGGGGGGGGGGGGGGGDFGGGGGGGGCFFFGCEGGGGGGGGGGGFGF?DGGGGGGGB8@FGGGGGGGGGGF8FFEGDGFGG6:@==D7<FD9C7=F>5AEFFFC@7??B=>A499B=8>?@E0817A?D6@E<DFE(6>EFCE;;3(4:?:0-,74>4:AFF?673<<13<(+,*/)*))
@M03152:184:000000000-AWYW1:1:2106:13338:5097 2:N:0:TGCACTGTATACCTGT
CCCAACTATCCCTATTAATCATTACGTCGATCTTAGAAACCAACGAAATAAGATCAAACGTCCTATTTCATTATTCCATGCTAATGTATTCAAGCCAAAGCCTGCTTTAAACACTCTAATTTTTTCAAAGTAACAGTCCTGATTCCCCACGACATCAAATTAATGACATCATGCTTCGTCAGAAGGGAGAAACCAATTGTACCAGTGCGTACCGTTGGCACGACCAATAAATTGATCCCGAAATTCAACTACGAGCTTAGATCGGAAGAGCGACGTGTAGGGAAAGAAAAGGAAGGGATAG
+
CCCCCGGGGGGGGGGGGGGGGFGGGGFGGGGGGGGGGGGGGGGGGGGGGGGGGGGFGGGGFFGGGFGGGGGGGGGFGGGGGGGGGGGGGGGFFGGGGGGGGGGGGFGGGFGGGGGGGGGGGGFGGGFFGGGGGGGGGCED=FGGGGGDFGEEEGGGGGGGGGFFAEDF?FGD8E8D=EDEFGGGGG@B?CGGGFEFFDG9EGDDDFF7>BDGCDFDFFEFF9B5)8:*9AA66:;919C5:9A>6@CF48;B@DE28;..;?3=?F?08@(7(634:),:)72585(8(3:0(*())(*((
@M03152:184:000000000-AWYW1:1:2106:13652:5204 2:N:0:TGCACTGTATACCTGT
CCCAACTATCCCTATTAATCATTACGTCGATCCTAGAAACCAGCAAAATAGAATCAAACGTCCTATTTCGTTATTCCATGCTAATGTATTCAAGCGTGAGCCTGCTTTAAACACTCCAATTTTTTCAAAGTAAAGGTCCTGATTCATCGAAACACCCAAGAGCATCCCGACTCACCAGAAGGTGAGAAATTGGCTACACACCGTTACATGCCCCCAAAGGAACGATCAATATATCCCAATCACGAAATTCAACTACTAGCTCAGATCGGATGAGCGACGAGTAGGGAAAGAACAGGAGACG
+
CCCCCFCFAFAFFAFGFGDFFGFGGGFGBFFGGGGGCGGEGGGGGGGGAEADE<FDEGGG@FEGG,CCFFCFFGGGGFED,CDFGGGGEFFGGGGGGGGG<6AFG=FFF?F9?CFGGAFGFFDCFFCFFGCFDFFFGGFCF9E9@EFFFGGGGGGCCGGBE@CFFFD8>6C?=EFDD8=DFCD,=8;DF8@=@D?=8D,;=CGC?:?CEFFC++*<?58>*00:>2)**+219CEG>@*)2))5):>A6+=5:+))+9)37)7;8CFD(:((///4()4(4)46<580(.,4(:3.)(/(-
@M03152:184:000000000-AWYW1:1:2106:19633:5204 2:N:0:TGCACTGTATACCTGT
CCCAACTATCCCTATTAATCATTACGTCAATCCTAGAAACCAACAAAATAAGATCAACGTCCTATTTCATTATTCCATGCTAATGTATTCGAGCGTGAGCCTGCTTTAAACACTCTAATTTTTTCAAAGTAACAGTCCTGATTTCCCGCCACACCAAGTGAATGGCATGACGGTTCGTCAGAAGGGAGGAACCAGTGACACCAGTGCATACCGAAGGCACGACCAGCGTACTGATCCCGAAATTCAACTACGAGCTTAGATCGGAAGAGCGTCGTGTAGGGAAAGAACAGGGAGGTGGAGA
+
CCCCCGGGGGGGGGGGGGGGGGGGGGGGGGGGGGGGGGGGGGGGGGGGGGGGGGGGGGDGGGGGGGGGGGGGGGGGGGGGGGGGGGGGGGGGGGGGGGGGGFGGGGGGGGGGGGGGGGGGGGGGGGGGGGGGGGGGGGGGGGGGGGGGGGGGGGGGGGGGGGGFGGGGGGGGGGGDGGGGGGGGCCDEEGGGGGGGC?FFGGGFGFFGGFGGGGGFFFFF>DEFABDAFFFFFGEC6@C9?BFEFFCFFGFFFGD6A>7;).22;@B?B0918031.<47?F?)(..,41(((*(0)(1.(
@M03152:184:000000000-AWYW1:1:2106:9374:5443 2:N:0:TGCACTGTATACCTGT
CCCAACTATCCCTATTAATCATTACTTTAGCCCTAGAAACCAACGAAAGTAGAACTAAAGTCCTATTTCATTATCCCATGCTAATATATTCAAAGGCTAGATTACGCCTGCCTTGAACACTCTAATTTCTTCACAGTAAAAGATTTGAAACACTTTGATCCCTAAAATAAAATTTTAAGGAGTGTATTCAAAAGGAAGGAAACGAAAATAAGGTACACGTCGGAAAGATGGACCGTAATTTTTCGTTAATCCGAAATTAAACTACGAGATTAGATAGGAAGAGCGACGTGTAGGGAAAGAA
+
CCCCCGGGGGGGGGGGGGGGGGGGGGGGGGGGGGGGGGGGGGGGGGGEGGGDFGGFFGGGFGGGGGFFGGGGGGGGGGGGFDFGGGG9EFGGGGGGG8FFGGFGGFGCGCGGGFFFDFFGGGGG<FFCFGFGF9FFFFGGGFGGGGGGE9=?DEFFEFGCG=AFF8FG+=8@FEGGFDFF+DEFFGGE8DGGGGC@EF=?FDCDEEFGGFGGFGGFFF=D9=B5>@CFFF@9*+)3@=FEFC+)</0@)++:49*//**1>;?=3>D92@44>?E)7)=9@55)(..6.66;>+/))4*28
@M03152:184:000000000-AWYW1:1:2106:18353:5450 2:N:0:TGCACTGTATACCTGT
CCCAACTATCCCTATTAATCATTACTTTAGCCCTAGAAACCAACGAAAGTAGAACTAAAGTCCTATTTCATTATCCCATGCTAATATATTCAAAGGCTAGATTACGCCTGCCTTGAACACTCTAATTTCTTCACGGTAAAAGATTTGAAACACTTTGATCCCTAAAATAAAATTTTAAGGAGTGTATTCAAAAGGAAGGAAACGAAAATAAGGTACACATCGGAAAGATGGACCTTAATTTTTCGTTAATCCGAAATTCAACTACGAGCTTAGATCGGAAGAGCGTCGTGTAGGGAAGGAA
+
CCCCCGGGGGGGGGGGGGGGGGGGGGGGGGGGGGGGGGGGGGGGGGGGGGGGGGGGGGGGGGGGGGGGGGGGGGGGGGGGGGGGGGGGGGGGGGGGGGGGGGGGGGGGGGGFGGGGGGGGGGGGGGGGGGGGGGGGGGGGGGGGGGDGGGGGGGGGGGGGGGGGGGGGGFGFF?DGGFFFGGGGFGGGGGGGGGDDGGC6FGGFGFD6DFGFCDFFFFF?FFBADADFFFFFFF@7CEGEF@BCDF5FCF>07C?=4>6AEEEF=DF9==:4**1@@4@70A1=;=0((((6;77FF(*44
@M03152:184:000000000-AWYW1:1:2106:21753:5465 2:N:0:TGCACTGTATACCTGT
CCCAACTATCCCTATTAATCATTACTTTAGCCCTAGAAACCAACGAAAGTAGGATTAAAGTCCTATTTCATTATCCCATGCTAATATATTCAAAGGCTAGATTACGCCTGCCTTGAACACTCTAATTTCTTCACAGTAAAAGATTTGAAACACTTTGATCCTCAAAATATAATTTTAAGGAGTGTATTCAAAAGGAAGGAAGCGAGAATAAGGTACACATCGGAAAGATGGACCTTAACTTCTCATTAATCCGAAATTCAACTACGAGCTTAGATAGGAAGAGCGTCGTGTAGGGAAAGAA
+
CCCCCGGGGGGGGGGGGGGGGGGGGGGGGGGGGGGGGGGGGGGGGGGGGGGGGGGGGGGGGGGGGGGGGGGGGGGFGGGGGGGGGGGGGGGGGGEGGGGEGGGGGFGGFGGGGGGGGGGGGGGGGGGGGGGGGGGGGGGGGGGGCFGGGGGGGGGGFGGEGGGGGGGGGGGGGGFGGGG=D88@?EFGFGGGGGGGGGCDGFCAG>DGGFFDDDFFFFFF?AEFAADFFFBFFFBCFFCCF<F=F6AFEFF55CE948AEEEFE@):5@=B;>84*8?@936>;@83;;;;34CDAA=5;@
@M03152:184:000000000-AWYW1:1:2106:8697:5480 2:N:0:TGCACTGTATACCTGT
CCCAACTATCCCTATTAATCATTACGGCGACTCTAGAAACCAACAAAATAGAACCGCGCGTCCTATTTTATTATTCCATGCTAATGTATTCAGGCATAGGCCTCCTTTGAACACTCTAATTTTCTCAAGGTAAAGGTCCTGGTTCCCCGACGCACACCAACAAAGGGCACGCCGGCTCACCAAGAGGTAAGGCCCGCCCAGACAGTACGTTCCGTTAGGCCGACCGCCCGGCCAGGCCCGAAATTCAACTAAGAGCTTAGATCGGAAGAGCGTCGTGTCTGGAACGAACGGGTATGTGTAA
+
CCCCCGFFGGGGGGGGGGGGGGGCG@CGF@EGGGFFFFGGG<FGGGGGGGCF9CFGGEGGEEGGGFGGGCEEGGGCGGGGGGFFFGGAFGGGFCGGG,AFGCFGGDGGGGG@<DFGGFFGGGFGGGF9EFGFGG9,EAFFAFGGGGFGG8CEE8CEGGG8E6,3@,=A6CGGGGGCDEFEGG>:5D7FGF,DDFGGGGC5C<FFFF=?GF*7CC?A)23/).)676>EEFFEFCB5FFGFF053BB26)7)).**,9:24:4<:14(-(,06(21(,<().0.7()-(((,((1,)/):)-
@M03152:184:000000000-AWYW1:1:2106:18086:5558 2:N:0:TGCACTGTATACCTGT
CCCAACTATCCCTATTAATCATTACATCGATCCTAGAAACCAACAAAATAGAATCGGATGTCCTATTTCATTATTCCATGCTAATGTATTCAAGCGTGAGCCTGCTTTAAACACTCTAATTTTTTCAAGGTAACAGTCCTAATTCCCCGTAACACCAAATTAATGGCATTACGGTTCTTTAGAAGGTGAGAAATCAATGATAACAGTGCGTACCGAGGCACGACCAACAATTTGACCTCGAAATTCAACTACGAGCTTAGATCGGAAGAGCGTCGTGTAGGGAAAGAAAATGCATATGGAA
+
CCCCCGGGGGGGGGGGGGGGGGGGGGGGGFFGGGGGGGGGGGGGGGGGGGGFGGGGGGGGGEFGGGGGGGGGGGGGGGGGGGGGGGGGGGGGGGGGGGGGGG<EC,CFGGGGGGGGGGGGGGGGGGGGFFGGFGGGGGGGGGGGGFGFCEGCEFGGG8B@DFGFGGGGGGGGFE8CCA+7CGGDFGFGGGGFGG8ECDFFDFGBFFD=7?>DD+@>5@=BF=EA9=C5>F3:99ACA=7AFFFB68CCEFF>@GF()47766987@@BF@;>0/3,4A7AAB?F38:7<()))3)**.*.)
@M03152:184:000000000-AWYW1:1:2106:21005:5771 2:N:0:TGCACTGTATACCTGT
CCCAACTATCCCTATTAATCATTACGTCAATCCTAGAAACCAACAAAATAGGATCGAACGTCCTATTTCATTATTCCATGCTAATGTATTCAAGCGTTAGCCTGCTTTAAACACTCTAATTTTTTCAAAGTAACAGTCCAGATTCCCTGCAACACCAAATTAATGGCATTACAGTTCATCAGGAAGGAGGAATCAGTAAGACCAGTACATACCGGTGGCATGACCAGCCTACTAACCCCGAAATTCAACTACGAGCTTAGATCGGAAGAGCGTCGTGTAGGGAAAGAACAGGGAGGGGGAG
+
CCCCCGGGGGGGGGGGGGGGGGGGGGGGGGGGGGGGGGGGGGGGGGGGGGGGGGGGGGGGGGGGGGGGGGFGGGGGGGGGGGGGGGGGGGGGGGGGGGGGGGGGGGFGGGGGGGGGGGGGGGGGGGGGGGGGGFFGGFFGGGGGGGGGGGGGGGGGGGGGGGGGGGGGGGGGGGGGGGGGGGGGGGGGGGGGGGGGGGGFGG68DFFFGFGCGDGFFFDFFFF@EEF>F5@A>DEFABD@DAE>CAAFFDA)6C>2/8;=CC4(:?;,((6663:.6;@>8:@F?A3348(1(:(.)(),(
@M03152:184:000000000-AWYW1:1:2106:16948:5835 2:N:0:TGCACTGTATACCTGT
CCCAACTATCCCTATTAATCATTACGGCGACTCTAGAAACCAACAAAATAGAACCGCGCGTCCTATTTTATTATTCCATGCTAATGTATTCGGGCATAGGCCTGCTTTGAACACTCTAATTTTCTCAAGGTAAAGGTCCTGGTTCCCCGACGCACACCAACGAAGGGCACGCCGGCTCACCAAGAGGTAAGGCCCGCCCAGACAGTACGTGCCGTTAGGCAGACCGCCCGGCCAGGCCCGAAATTCAACTACGAGCTTAGATCGGAAGAGCGTCGGGTAGGGAAAGAACAAGTAAGTGTAG
+
CCCCCFGGGGGGGGGGGGGGGGGGGGGGGGGGGGGGGGGGGGGGGGGGGGGGGGGGGGGGGFEGGGGGGGGGGGGGGGGGGGGGGGGGGGFGCFGGGGGGGGGGGGGGGGGGGGCFGGGGFGGGGGGGGGGGGGGGGAFGGGFGG8EFGGGGGGGGGGGGGGGDGGGDGGGGGGGGC*?FGGGGGGC:DCFFGGGGDDGDFCCFGFF7D;98FDCBEFDFFFFF;@FF3>9FEG<<@<DFF;:1=?>FF7???DD0>?F<<ABB:0:>((,91:9(4.(,,>?@(.(3.4(.-2)0*)*))
@M03152:184:000000000-AWYW1:1:2106:14875:5840 2:N:0:TGCACTGTATACCTGT
CCCAACTATCCCTATTAATCATTACGTCGATCCTAGAAACCAACAAAATAGAATCAAACGTCCTATTTCGTTATTCCATGCTAATGTATTCAAGCGTGAGCCTGCTTTAAACACTCTAATTTTTTCAAAGTAACAGTCCTGATTCTCCAAGACACCAAATTAATGACATCATGGTTCGTCAGAAGGTAGGAATCAATAATACCAGTACGTACAATAGCACGACCAATAAATTGATCCCGAAATTCAACTACGAGCTTAGATCGGAAGAGCGTCGTGTAGGGAAAGAACAGGTATGTGTAAA
+
CCCCCGGGGGGGGGGGGGGGGGGGGGGGGGGGGGGGGGGGGGGGGGGGGGGGGGGGGGGGGGGGGGGGGGGGGGGGGGGGGGGGGGGGGGGGGGGGGGGGGGGGGGGGGCGGGGGGGGGGGGGGGGGFFAFGGGGGGGGGGGGGGGGGGGGFGFGFGGGGGGGGGGGGGGGGGGG8DGGEGEFGGGGGGEGGGGGGGGGFGFC=FDFGGFGGGGGFFFFFFD5>ABFFFFCFFGFF>CGAE=46+=AFEGA2=DB@FE>E??22@10=@F6412>F6F4A;FDF?F?.4(:440(*1):))
@M03152:184:000000000-AWYW1:1:2106:13431:5909 2:N:0:TGCACTGTATACCTGT
CCCAACTATCCCTATTAATCATTACGTCGATCTTAGAGACCAACAAAATAAGATCAAACGTCCTATTTCGTTATTCCATGCTAATCTATTCAAGCTTTAGCCTGCTTTAAACACTCTAATTTTTTCAAAGTAACAGTCCTGATTCCCCACGACACCAAATTAATGACATCGTGGTTCTTCAGAAGGGAGGAACCGGTAGAGCAAGTACGTACCGGAGGCACGACCAACCCACAGGTACCGAAATTCAACTACGAGCTTAGATCGGAAGAGCGTAGTGTAGGGAAAGACAAGATAGGTGAAG
+
CCCCCGGGGGGGGGGGGGGGFFFGGGGGDEF@FGGGGGGGFGDFFGDGGGGGGGGGGF@FC87@EECFGG@FGGGGGGAFGFECFGGGFGFFFFGFGGGFFGGGG8FFGGG9B<FCFAFGG9DFEGGFGGFG?EAFGG8FFGFGGGGGEEGG7BEFFGGGGFEFCGGECCG8EEFFGFGGGGFF8@CB>@=ED=@@ED>FFD2:E91<DAGF5@9BF5=BA295>=2A?;=?DF2*+1;;D9:(667AC+)),:808(9<ECF@??B11:792(--4*)6<)(>,.2((.(()0.)*)*).
@M03152:184:000000000-AWYW1:1:2106:19670:6023 2:N:0:TGCACTGTATACCTGT
CCCAACTATCCCTATTAATCATTACGGCGACTCTAGAAACCAACAAAATAGAACCGCGCGTCCTATTTTATTATTCCATGCTAATGTATTCAGGCATAGGCCTGCTTTGAACACTCTAATTTTCTCAAGGTAAAGGTCCTGGTTCCCCGACGCACACCAACAAAGGGCACGCCGGCTCACCAAGAGGTAAGGCCCGCCCAGACAGTACGTGCCGTTAGGCAGACCGCCCGGCCAGGCCCGAAATTCAACTACGAGCTTAGATCGGGAGAGCGGCGGGGAGGGAAAGGAAAGGTAGGGTGAA
+
CCCCCGGGFGGGGGGGGGGGGGGGGGGGGGGGGGGGGGGGGGGGGGGGGGGGGGGGGGGGGGGGGGGGGGGGGGGGGGGGGGGGGGGGGFGGGGGGGGGGGFCDGFFGGFFFGGG?FDGGGGGFGGGGGGGGGGGGGFGGGGGGGGGGGGGGGGGDCGGGGGGCCGGGGGGGFCGGGGFFGGDFGGFFGGGFGGGGGDGFF45=C=FC94CDFDCEDB@FFFF@D00>E>1>)74D<?<(09B:FFFB40<22*71)45<)).:((49(,40(((((0909>(74)(4((3:)+)0),*()
@M03152:184:000000000-AWYW1:1:2106:6795:6090 2:N:0:TGCACTGTATACCTGT
CCCAACTATCCCTATTAATCATTACGTCAACCCTAGAAACCAACAAAATAAGATCGACGTCCTATTTCATTATTCCATGCTAATGTATTCAAGCGTTAGCTTGCTTTAAACACTCTAATTTGTTCAAAGTAACAGTCCTGTTTCCCCGCAACACCAAATTAATGGCATCACGGTTCTACAAGAGGGAGGAATCAGTGAGACCAGTTAATACCAGTGGCACGACCGACCTACTGACCCCGAAATTCAACTACGAGCTTAGATCGGAAGAGCAGAGTGTAGGCAAAGAACAGGAAGATGCAAA
+
@CCCCC8@FAF@FFEGFFG@CECGGGGGE:C;FFC@FFFFGEFCCGFC<<CFGG@<CB@C,BCFA@FFDF<EAFEFEEEEEFG9C,C,6C<FF9:6FFG9E,:B<FCACF<EEF<FEEF9F<F8FFFFGGFFEF<FF,;EEAEFD=8+>E@>EBFFGDDGG=AF,,@=AF6C8@DEGF86=@FGD>BCCC=D8BE@EDC9<+?52++25?++93@?*<:65898>)5/9A:A*4(;?>C@BF)9+;?3.;)6;30,)94453(836:@F<)((-)-.144.9<;::8313(((:(1*)*-4
@M03152:184:000000000-AWYW1:1:2106:21489:6095 2:N:0:TGCACTGTATACCTGT
CCCAACTATCCCTATTAATCATTACATCGATCCTAGAAACCAACAAAATAGAATGCGATGTCCTATTTCATTATTCCATGCTAATGTATTCAAGCGTTAGCCTGCTTTAAACACTCTAATTTTTTCAAGGTAACAGTCCTAATTCCCCAAAACATCAAATGAATGACATTATGGTTCCTTAGAAGGTGAGAACCAATATGACCAGTACATACCAACGGCATGACCAATCCATTGATCCAGAAATTCAACTACGAGCTTAGATCGGAAGAGCGTCGGGTAGGGAAAGAAAAGGGAAGTGGAA
+
CCCCCDGGCGGGGGCGGGGGGGGGGGGGGGGGGGGGGGGGGGFGFGGGGGGGGGGGGGDGGFGGGEFGGFGGGGGFFFGGGGGGGGGGEFFGGFGGGGGGG?EFFADGGGGFDGGGFFGGFGGGGGGGGFEFGFDGGGGGGGC;EFGGGGGGGFFGFBFD9AFGG=EFF?FDFEFFDED8?EFCDE=FGGGGGGGGGGGDFB68DFFCFFG+=DGEE>59A5@>C@5?**5;CCED6928FFF51=AFF7FFDGD4>2618<A29@@BFF(>20,2(047?;8A0.36(3/((*(0))*.)
@M03152:184:000000000-AWYW1:1:2106:23818:6144 2:N:0:TGCACTGTATACCTGT
CCCAACTATCCCTATTAATCATTACGTCGACCCTAGAAACCAACAAAATAGGATCAAACGTCCTATTTCATTATTCCATGCTGATGTATTCAAGCGTTAGCCTGCTTTAAACACTCTAATTTTTTCAAAGTAACAGTCCTGATTCTCCGCGACACCAAGTTAATGACATCGCGGCTCCCCAGAAAGGAGGAACCAACAAAAACAGTACGTACCATAGGAACGACCAGTAAATTGATACCGAAATTCAAATACGAGCTTAGATCGGAAGAGCGTAGTGGAGGGAAAAAAACGGTATGGGGAA
+
CCCCCCFGCGGGGFFFGGGFGGGGGGEGGDGGGGGGGFFGGGFGGGGGCGGGGFFFGFDFCDFDGGFGGFDGGFGDGGFGGGGGAFFGFA<AFGCCFFEFGGGGGGGGEFFGDBGDGGGFGGGFGGFDGGDFGEAEE@FDCFFGGGGFEGGGGDFFEGGD9DFGGFDD8=C+@ED>CEGGFGGGGD>CGGEGFEFF:CCFG7?<?+B8C>DCDG7;9A*=65/(69=8CFC87;>CFC*2ABD(;:9F)7A)(80()(9364)4(4<>23:9;(,(.)46?F(04)(-3(,((*-<).*((
@M03152:184:000000000-AWYW1:1:2106:25871:6178 2:N:0:TGCACTGTATACCTGT
CCCAACTATCCCTATTAATCATTACGGCGACTCTAGAAACCAACAAAATAGAACCGCGCGTCCTATTTTATTATTCCATGCTAATGTATTCAGGCATAGGCCTGCTTTGAACACTCTAATTTTCTCAAGGTAAAGGTCCTGGTTCCCCGACGCACACCAACAAAGGGCACGCCGGCTCACCAAGAGGTAAGGCCCGCCCAGACAGTACGTGCCGTTACGCAGAACGCCCGGCCAGGCCCGAAATTCAACTACGAGCTTAGATCGGAAGAGCGTCGTGTAGGGAAAGACGGTGATGTGTGGG
+
CCCCCGFGCGFGGGGGGGGGFFFGGGGGGGGGGGGGGGGGGGGGGGGGGGGGGGGGG:FG@FEGFEGCDFFGGGGGGFCEGGCFGGGGGGGGGGFG?FGFGDGFG=F9FEFEEGGGGAFGFCF9FFDFDGFFGAEEFGGGGFBFFGGGGG7E8CFGGGF8B+@DEFE>DDDC?E9C*@9@FGFGGGGCDGF,1>>EGDCBFCG@49=C9.9<37258)6=A@53@>;A87>:352<F(99D0;?BFBFF*).1C7()(),644(((--,28>(-4740().7,7(72((-,(-+.**)*(,
@M03152:184:000000000-AWYW1:1:2106:6721:6207 2:N:0:TGCACTGTATACCTGT
CCCAACTATCCCTATTAATCATTACGGCGACTCTAGAAACCAACAAAATAGAACCGCGCGTCCTATTTTATTATTCCATGCTAATGTATTCAGGCATAGGCCTGCTTTGAACACTCTAATTTTCTCAAGGTAAAGGTCCTGGTTCCCCGACGCACACCAACAAAGGGCACGCCGGCTCACCAAGAGGTAAGGCCCGCCCAGACAGTACGTGCCGTTAGGCAGACCGCCCGGCCAGGCCCGAAAGTCAACTACGAGCTTAGATCGGACGAGCGCGGTGTAGGGACAGAAAAGGCAGTGGTGA
+
CCCCCGGGGGGGGGGGGGGGGGGGGGGGGGGGGGGGGGGGGGGGGGGGGGGGGGGGGGGGGGGGGFFGGGGGGGGGGGGGGGGDDFFEEGGGGGGGGGGGGEFGGFGGGGGGECFGGGFGGGGGADGCFGGGGGGGCFGGGGFAFGGGEEGGGEGGGGGGGFGGFGGGCGCEGGDCD79,9E9DCGGC6FGCCDGGGGGFGC<:EFFGGAFGGGG35>;F=?FF0;BFE59@DC<37193760(/9<@AGF??C>6:?9?2.<???0221(4((-(3>)).)()-.4,.(,1(*-)0,*,)
@M03152:184:000000000-AWYW1:1:2106:22844:6218 2:N:0:TGCACTGTATACCTGT
CCCAACTATCCCTATTAATCATTACGTCAATCCTAGAAACCAACAAAATAAGATCAACGTCCTATTTCATTATTCCATGCTAATGTATTCAAGCGTGAGCCTGCTTTAAACACTCTAATTTTTTCAAAGTAACAGTCCTGATTTCCCGCCACACCAAGTGAATGGCATGACGGTTCGTCAGAAGGGAGGAACCAGTGACACCAGTGCATACCGAAGATACGACCAGCGTACTGATCCCGAAATTCAACTACGAGCTTAGAGCGGACGAGCGTCGTGTCGGGAAAGAACAGGTAACGTGAAG
+
CCCCCGGGGGCFFFGGGGGGGGFGGGGGGGGGGGFG9FFGGGFGGGGFC<CECFGFFECDFGGGGGGG9FGFGDFGFFEGGGAFGGGGFGGGCFGEGGFDFDECFGFAC<95FGGFF?FFGFGGGFFFFGGGC?EFF,EAAFFGFFCCCGGGGGGG8DGFE,EG?EGFGGGEGGGE+@=6CEFC8+@BEGCE?FC=?FFDF?FCC;FCFAFGC+;>58AF*):2=B>E>B4?FC*4=3?@)>8*+=5B<G4(/1>,)17633;@F00(4;99247B?4401)-).)1((.4))+,.),*()
@M03152:184:000000000-AWYW1:1:2106:26529:6256 2:N:0:TGCACTGTATACCTGT
CCCAACTATCCCTATTAATCATTACATCGATCCTAGAAACCAACAAAATAGAATCTGATGTCCTATTTCATTATTCCATGCTAATGTATTCAAGCGTAAGCTTGCTTTAAACACTCTAATTTTTTCAAGGTAACAGTCCTAATTCCCCATAACATCAAATGAATGACATCATGGTTCTTTAGAAGGTGAGAACCAATAAGACAAGTACATACCAAGGCATGACAGATCCCTTGATCCCGAAATTCAACTACGAGCTTAGATCGGAAGAGCGTCGTGTAGGGAAAGAACAGGTATGTGTGGA
+
CCCCCDGEGGFFGF,@EFFEAFGGGEFF,C<FGF<FE<FGGGGCFFFFFGAF<FFEF9CFG<ECAFGGGAFCDDGACEFFFGGGGFGDDCFGGGGGGDGGGCBFFA<FFE<FGGGGGFFGGGGGGCFFFFFFGGGGGGGGGFGGG;FGFGG9EEGGG99;;,@DFGGGFFGGFG3=9EGADF,CDD,,@D;>DFGGGFCFFG+1?F7CFFFD6F?F?5=D?DB*:DD*+3)<?87C8=C>BBC@4?*+;DAA=*9:*1:86A5)-)/<=:206((/(?3)2A35()//,(//4+(1+)*()
@M03152:184:000000000-AWYW1:1:2106:24711:6283 2:N:0:TGCACTGTATACCTGT
CCCAACTATCCCTATTAATCATTACATCGATCCTAGAAACCAACAAAATAGAATCGGATGTCCTATTTCATTATTCCATGCTAATGTATTCAAGCGTGAGCCTGCTTTAAACACTCTAATTTTTTCAAGGTAACAGTCCTAATTCCCCGTAACACCAAATTAATGGCATTACGGTTCTTTAGAAGGTGAGAAATCAATGATAACAGTGCATACCAACGGCATGACCGAAATATTGATCCCGAAATTCAACTACGAGCTTAGATCGGAAGAGCGTCGTGTAGGGAAAGAACAGGTATGTGTA
+
CCCCCGGGGGGGGGGGGGGGGGGGGGGGDGGGGGGGGGGGGGGGGGGGGGGGFFFGGGGGFFGGGGGGGGGG<FGGDGGGGGGGGFGFGGGGGGGGGGGGGGGGGGGGGCGGGGGGGFGGGGGGGGGFFFFGGCEGGDGGFGGGGGGFEGGGGGGGGFDGGGGGGG?FGFFGG+6@DGGGGFG98@E8EF,DFGFDD==FFFFFG?DDGFD?6=FFDBB>>@?@@@A9AABF>F77+9@)35>BFF?FEB:@)2)-8>=*7=??06?DFF8;161>4)/6)9854)(4:1(,(+)0).*))
@M03152:184:000000000-AWYW1:1:2106:9180:6311 2:N:0:TGCACTGTATACCTGT
CCCAACTATCCCTATTAATCATTACGGCGACTCTAGAAACCAACAAAATAGAACCGCACGTCCTATTTTATTATGCCATGCTAATGTATTCGGGCAAAGGCCTGCTTTGAACACTCTAATTTTCTCAAGGTAAAAGTCCTGGTTCCCCGACACACCCAGTGAAGGGCATGCCGGCTCACCAAGAGGTAGAACCCGGCCAAGCAGTACGTACCGTGAAGGCAGGCCACCCAACCAGGTTCGAAATTCAACTACGAGCTTAGATCGACAGAGAGTCGTGTAGGGAAAGAACAGGTTGGTTAAA
+
CCCCCGGGGGGGGDGGGGGGGGGGGGGG@FGGGGFGGGGGGGGGFGGGGGGGGGGGGGGGGGGGGGGGGGGGGGFGGGGGGGGGGGGGGGGGGEFEGGFGGGGGGFGG9EGGFGGGGG<EFGGGGGGDGGGFAFGGEFGGF?FGGFFCECEEG=FDGGGGGFGC88CEGGGGGGDGDGGGGGGFGCEGGGGGGEGDEGGAFCFFGFFGGFGGC9=)/=BFA6:BFF6A:A<FEG?3)7C>A85??=A?4?@7:G)-7>4>)4-2(,44:,(,)5,46.()57:).77((.(()+())(0))
@M03152:184:000000000-AWYW1:1:2106:14701:6332 2:N:0:TGCACTGTATACCTGT
CCCAACTATCCCTATTAATCATTACGTCGATCCTAGAAACCAACAAAATAGAATCAAACGTCCTATTTCATTATTCCATGCTAATGTATTCAAGCGAAAGCCTGCTTTAAACACTCTAATTTTTTCAAAGTAACAGTCCTGATTCCCCACGACATCAAATTAATGACATCATGGTTCTTCAGAAGGGAGAAATCAATAATACCAGTACATACCTAAGCATGACCAATATATTGATTCCGAAATTAAACTACGAGCTTAGATCGGAAGAGCGTAGTGTAGGGAAAGAACAGGTCAGTTTAGA
+
CCCCCGGGFGGGGGGGGGGGGGGGGGGGGGGGGGGGGGGGGGGGGGGGGGGGGGGGGGGGGGGGGGGGGGGGGGGGGGGGGGGGGDGGGGGGGDGCGGGGGGGFGFFGGGGGGGGGGGGGGGGGGGGFG9FFGDECGFFGGGGGGGGGGGCBEGGGGGGGGGGGCFGGGGGFFFFFGGDFFGGGGGGGGG8DGGGGGG=9EF8D=DF=FDFFDGGFAACFFEF5CC59BAEB695=BC5AFFFE>FEFECA)4*@@AE@=C49((56BB26@(64=?:>30A?51)6,6(/))+(++)+))
@M03152:184:000000000-AWYW1:1:2106:4677:6370 2:N:0:TGCACTGTATACCTGT
CCCAACTATCCCTATTAATCATTACGTCAATCCTAGAAACCAACAAAATAGGATCGAACGACCTATTTCATTATTCCATGCTAATGTATTCAAGCGCGAGCCTGCTTTAAACACCCTAATTTTTTCAAAGTAACAGTCATGATTCCCCGCCGCACCAAATTAATGACATGACGGTTCGTCAGAAGGTAGGAACCAGTAACACAAGTACATACCAAGGCACGACCAGCGTACTGATCCCGAAATTCAACTACGAGCTTAGATCGGAAGAGCGTCGTGTAGGGAAAGAACAGGGATGTGTGAA
+
CCCCCGGCFCFGEFGGGGGDGGGGGCFFEEFF8FGGGGGGFFGGFGGGFGGGGGGGGGGG,@F:AFGAFGDFE9FAFFF,<EFAFF@C,CEDAFAFGDGGGEE<F,AFGEFGGGGGGGGGGGGGG8A<FCE9DECFFG,5;=9;@,C,>E@>EEDEGGGFGGGGGFADECFGG6=>680CD6C9+@EFFGGGFG6>CCGCGF*)9=>>FFG>?7EF4*:*:65>@99?>B;3A7<+68D?FB)9+;?6C<4<?C)(065<96<(466??:933(-2<FFB?F?7(8((.3(((*-)16*))
@M03152:184:000000000-AWYW1:1:2106:23670:6383 2:N:0:TGCACTGTATACCTGT
CCCAACTATCCCTATTAATCATTACTTCGATCCTAGAAACCAACGAAACATCGAACCGGAATCGTATTCCGTTATCCCATGCTGTAGTATTCATGCCTCCTTTTTTGGCTGCTTTGAACACCCTAATTTATTCAAAGTAAACGAATGGGAACTCCACAGACATAGGCCCCTGCACACGCGCGAGACGTATGCAGGGTTTTTGTCCTGTGCCTGCTTTGAGCCTCCGCCCAGTTAAGAGTAGAGGTGAGCATCCCATAGGTGATAACGAACGGACCAGTACCGACCTTTACGGCCTGCTGGT
+
CCCCCGGGGGGGGGGGGGGGGGGGGGGGGGGGGGGGGGGGGGGGGGGGGGGGDFGGGGEGGGGGGGGGGCGGGGGGGGGGGGGGG9FGGGGGGGFGGGGGGGGGGGGCGGGGGGGFG<FGGGGGFEGGGGGGGGGGGGGGGGGEGGGGGGGGGGGFGGGGG8EC9FFFGGGGGCGFGDGGGGCEGGGGFGGGGGGGFGGFG4?E?FFGFFGGGGGFFF?5FDFBB@FFFFFFFC<FF<:5AEFFFF3AEC4=;D6;5;8C3))174(4:>6(-9904*64-)(04@)))),41*()0.>2,
@M03152:184:000000000-AWYW1:1:2106:12636:6514 2:N:0:TGCACTGTATACCTGT
CCCAACTATCCCTATTAATCATTACGTCGATCCTAGAAACCAACAAAATAGAATCAAACGTCCTATTTCGTTATTCCATGCTAATGTATTCAAGCGTGAGCCTGCTTTAAACACTCTAATTTTTTCAAAGTAACAGTCCTGATTCCCCATGACACCAAATTAATGACATCATGGTTCGTCAGAAGGTAGGAATCAATAATACCAGTACGTACAATAGCACGACCAATAAATTAATCCCGAAATTCAACTACGAGCTTAGATCGGAAGAGCGTCGTGGAGGGACAGAACAGGTATGTGTAAA
+
CCCCCEGGGGGGGGGGGGGGGGGGGGGGGGGGGGGGGGGGGGGGGGGGGGGEGGGGGFCGGGGGFFFGGGGGGGFFGGGGGGFFGGGGGGGGGFCEFFGGGGGDGFFGGG9EEGGGGGGGGGGGEGCFCAFGGGGGGGFGGDFEGGGGGGGFFGGGGGCGGGGGEGG9EFDFFGGGGGGDFDF;F,@FD?AE?CGCGGAFGGFEDFFG6FCCGGGFFFEF5=BFFCBFFAEFFG7+1);5@AFA>F4BEGA2=CA@)678**629<1(68,:2328()(67D(51):(,,(.)+(0*.*))
@M03152:184:000000000-AWYW1:1:2106:10157:6540 2:N:0:TGCACTGTATACCTGT
CCCAACTATCCCTATTAATCATTACGTCGATCCTAGAAACCAACAAAATAGAACCAACGTCCTATTCTATTATTCCATGCTAATGTATTCAAGCAAATGCCTGCTTTAAACACTCTAATTTTTTCAAGTTAAAAGTTCTGGATCCCCAACGCACTCAATTAAGAGCACGCTGGCTCCCCAGAAGGAAAGATACAGCCAAGCAGTACTTACCCGAAAGCAGACTGCACGGCCATATCCGAAATTCAACTACGAGCTTAGATCGGAAGAGCGTCGGGTAGGGAAAGAACAGGTATGTAGCACT
+
CCCCCGGGDGGGGGGGGFGGFGGGGGGGFDFGGGEFGGGFDFGGGGGAFFGFFFFGGGGFGCCGFGGGDGGFGGGGGGGGGFGGGGGGGGGGGGCCGGGGGGFFFGGGGGGGGGFGGGGGGGGGGGFG,EEGGGGGFFFFFGGGGGGFEGCDG>CDGGGGGGCD,DDDDGD@?>FGGGGGGFCCFFGCF@FFGFCCCFGFGGCEGFFGGFF?97C>B>56956:)@@FD525AG<=B@G=>FCEFFFFFD5=?DEEFEFC<@;;;9D310:?B(234<:((73)(..81<A4-3-**)*.)
@M03152:184:000000000-AWYW1:1:2106:18915:6548 2:N:0:TGCACTGTATACCTGT
CCCAATTATCCCTATTAATCATTACGTCGATCTTAGAAACCAACAAAATAAGATCAAACGTCCTATTTCATTATTCCATGCTAATGTATTCAAGCCAAAGCCTGCTTTAAACACTCTAATTTTTTCAAAGTAACAGTCCTGATTCCCCACGACATCAAATTAATGACATCATGCTTCGTCAGAAGGGAGAAACCAATTGTACCAGTGCGTACCGTTGGCACGACCAATAAATTGATCCCGAAATTCAACTACGAGCTTAGATCGGAAGAGCGTCGTGTAGGGAAAGAACAGGTATGGGTAG
+
CCCCCFEGFGGGGGGGGGGGGGGGGGGGGGGGGGGGGGGGGGGGGGGGGGGGGGGGGGGGGGGGGGGGGGGGGGGGGGFGGGGGGGGGGGGGGFFGGGGFGFGGGFGGGGGGGGGGGGCFGGGGGGGGGGFEGGGFFFDEGFGGGGGGGGGGGGFGFGFGGGGGGGGGGGGGGGGGGGDGGGGFGFDGECDFG,AFGDFFGG7CDDFFDFGGGGGFFFFFFFFFBFFF>ACFAG69BA45>@)781>BCC4)8?425()))1502;?@D;1(6:>2(;=2)78.4:::7:2?-+)/)(*.(
@M03152:184:000000000-AWYW1:1:2106:20560:6553 2:N:0:TGCACTGTATACCTGT
CCCAACTATCCCTATTAATCATTACGTGGTCCTAAAACCAACAAAATAGAACCATCGTCCTATTTTATTATTCCATGCTAATGTATTCAGGCAAAAATGCCCGCTTTAAACACTCTAATTTTTTCAAAGTAAAGGTCCTGATTCATCGAAACACCCAAGAGCATCCCGACTCACCAGAAGGTGAGAAATTGGCTACACACCGTTTCATGCCCCTAAAGGCACGATCGATATATCCCAATCCCGAAATTCAACTACGAGCTTAGATCGGAAGAGCGTCGTGTAGGGAAAGAACAGGTAGGAG
+
CCCCCGGGGGGGGGGGGGGGGGGGGGGGGGGGGGGGGGGGGGGEFGGFGCDGGGGGGGGGGGGGGGGGGGGGGGGGFGGFGGGGGGGGGGGGGDFGCFFGGGGGGGGGGGGGGGGGFGGGGGGGGGG?FGGGGGDFFGGEFGGGGGG8=FGGGGGGDFFGGGGGGGGDGGGGGGGGG8+8=F?DFFGFGGCEGGGGGGGFDGGFGFFGFFGGGGFA>F@FFFDA=B5*9AFFFGFFF=F=FEA=D;BFEGCCEFF@>1>6;74C?EFDFF>@@@0387964>B?0:818?(((0(**)1)(
@M03152:184:000000000-AWYW1:1:2106:27178:6577 2:N:0:TGCACTGTATACCTGT
CCCAACTATCCCTATTAATCATTACTTCGGTCCTAGAAACCAACAAAATAGAGCCAAAGTCCTATTTTATTATTCCATGCTAATGTATTCAAGCGAATGCCTGCTTTAAACACTCTAATTTTTTCAAAGTAAAAGTCCTGGTTCCCCGCCGCGCTGAGTAAACAACACGACAGCTCACCAGAAGGTGAGACCCGGTCAGGACAGTACATACACAAAGGCAGACCATCCAACAGAGTCCGAAATTCAACTACGAGCTTAGATCGGAAGAGAGTCGGCTAGGGAAAGAAACGGAATGTTAGTG
+
CCCCCGGGAFGGFCFGGGGGGGGGGGGGGGGGGGGGGGGGGEEGGFFGGGGGGCFGGGGGGGD<C9CE,CFAFFGCFEGGGGGGFGGFFEEGGGDG7:FFGGGC?FGFGDGFGGGGE9FFCGG7AFA@FGGGE<EFFFEECEGAFGGGGCEG7@+6+>>;A8EA,,DCD=+++1==FFGFF,@FGGFFFGGGGGEGG><5,0CCG68CCFD9*;*;9/<*:=ABB@@AAAE)6*(4;55(),.9+358<*)21*0.943;))/3(69(3(3,)((((.,,1)(.(.(.(-(,-*4**.0.)
@M03152:184:000000000-AWYW1:1:2106:25346:6579 2:N:0:TGCACTGTATACCTGT
CCCAACTATCCCAATTAATCATTACGTAGATCCTAGAAACCAACAAAATAGGATCAATCGTCCTATTTCATTATTCCATGCTAATGTATTCAAGCGTTAGCCTGCTTTAAACACTCTAATTTTTTCAAAGTAACAGTTCCGATTCCTTGCGACACCAAATTAATGACATCACGGCTCCTCGGAAAGGAGGAACCAACAAAACCAGTACGTACCGTAGGCACGACCAGCAAATTGCTCCCGAAATTCAACTACGAGCTTAGATCGGCAGCGCGTCGGGTAGGGAAAGAACATGTATGGGTAA
+
CCCCCGGGGGGGGGGGGGGGGGGGGGGGGGGGGGGGGGGGGGGGGGFFGFFGGGGGGGGGGGGGGGGGGGGGGGGGGGGGGFGGGGGGGGGGDFGGGGGGGGEFGGGGGGGGGGGGGFFGGGGGGGGGGFGGGGGGGGGGGGGGGGGFDFCEGGGGF>DGGCGGFGGGGGGGDGDEDGGGGEGEDG8FGGDFFGGFE6FACCDC@FFC3;7?DDFF>ECA>)*:)5>FF4>A++*+07?5?>>5;+6C67=313):)4>E<373((.33129>6((3>1::D?@?4::0(.5.3)*.(2.(
@M03152:184:000000000-AWYW1:1:2106:27795:6626 2:N:0:TGCACTGTATACCTGT
CCCAACTATCCCTATTAATCATTACTGCGGTCCTATGAACCAACAAAATAGAACCACCAGTCCTATTCTATTATTCCATGCTAACGTATTCAGGCGCGAGCCTGCTTTGAACACTCTAATTTCCTCAAGGTAAAAGTCCCAGTCGCTGACGCGGCACCCAGTGAAGGGCACCGCCGCGGGCCGGAAGGTAGCGCGCCGCGCGCGAGTACGCAGCTTTCGCTGGACCCGGCCTCGTACGGCGCGCGAAATTCAACTACGAGCTTGGATCGGAAGAGCGGCGGGTAGGGAAGGAACCGGTGAG
+
CCCCCGGGGGGGGGGGGGGGGGGGGGGGGGGGGGGGGGGGGGGGGGGGGGGGGGGGGGGGGGGGGGGGGGGGGGGGFFFGGGGGGGGGGGGGGGGGGEGGGGGGGGGGGGGGGGGGGFGGGGGGGGGGE?EGGGGGGCDFGGFGEGGGGGGGGGGGGGGGFGFGFGGDDGGGGG6EDGGGGGGGGEGGFGGGGGGGGDGE*9>>EFEFG@DCDCF69@:E5(884<?DFEF)7<B*<><>54<B00()3:@45DF>FB2:(9?(-).4(3((432:>)(((8204>B8:(-8(0()0()(,
@M03152:184:000000000-AWYW1:1:2106:10663:6626 2:N:0:TGCACTGTATACCTGT
CCCAACTATCCCTATTAATCATTACGGCGACTCTAGAAACCAACAAAATAGAACCGCGCGTCCTATTTTATTATTCCATGCTAATGTATTCAGGCATAGGCCTGCTTTGAACACTCTAATTTTCTCAAGGTAAAGGTCCTGGTTCCCCGACGCACACCAACAAAGGTCACGCCGGCTCACCAAGAGGTAAGGCCCTCCCAGACAGTACGTGCCGTTAGTCAGACCGCCCGGCCAGGCCCGACATTCAACTACGAGCTTAGACCGGAAGAGCGACGTGCAGGGAGAGAACCAGGATGTGTGG
+
CCCCCECFEGGGGGGFGGGGGGGGFGGGGGGGFGFGGGGGGG8CFDCEGGGGGCFGGGFGGGGGGGGGGGGFAFFGGGEF8FFCEFGDGDFGGFGGGGGEGGGCGGGGFGGG98FGGCFFA<FFCFGG@@BE9EFFEFFGGGEFCFGGGDEEE=FGGGGGGFFG=82@DFG8DCDGGGGG5F7C>CG@?FFGG8=*7;CF7*?BFFFF*;;CDD*?>>)37>=;826>D5>)87:<>:G0@(74@F<FAC@0(172<2)4.)5176(-((.7(473:3-).)3)-)(()(((,*./))0((
@M03152:184:000000000-AWYW1:1:2106:14695:6677 2:N:0:TGCACTGTATACCTGT
CCCAACTATCCCTATTAATCATTACGTCAATCCTAGAAACCAACAAAATAAGATCAACGTCCTATTTCATTATTCCATGCTAATGTATTCAAGCGCGAGCCTGCTTTAAACACTCTAATTTTTTCAAAGTAACAGTCCTGATTTCCCGCCACACCAAGTGAATGGCATGACGGTTCGTCAGAAGGGAGGAACCAGTGACACCAGTGCATACCGAAGGTACGACCAGAGTACTGATCCCGAAATTCAACTACAAGCTTAGATCGGAAGAGCGTCGTGTAGGGAAAGAACAGGGATGCGTAAA
+
CCCCCGGGGGGGG<EGFGGGGGGGGGGGGGGGGCFGFGGGGGGGGFGGG9FGFFGGGGGGGGGAFGGGGGFEEFEFGGFGA9BFFFGC@,EFFC7F:FGDBFFFG<FFEFGFGGGGCGGGGGGGGGGGCFFFGF9FGGG9EEGGGFFFEGGGFEEGD8FDDFFFDECF6FFG6EDEGECFGA=8D>8FEECGGCFGFFG?FFG5998+;+39C9CA4?EF>45429(0B8>FF:@FFFGFF@4)+;<6<<F)/65@=).637((376@F1(---3<:FF<6??>0)4438(((*()041((
@M03152:184:000000000-AWYW1:1:2106:14603:6696 2:N:0:TGCACTGTATACCTGT
CCCAACTATCCCTATTAATCATTACGTCGATCCTAGAAACCAACAAAATAGAATCAAACGTCCTATTTCATTATTCCATGCTAATGTATTCAAGCGTGAGCCTGCTTTAAACACTCTAATTTTTTCAAAGTAACAGTCCTGATTCCCCACGACACCAAATAAATGACATCATGGTTCGTCAGAAGGGAGAAACCGACGATGCAAGTACGTACCGAGGCACGACCGACATGATGGTCCCGAAATTCAACTACGAGCTTAGATCGGAAGAGCGTCGTGTAGGGAAAGAACAGGTCGGTGTAGA
+
CCCCCGGGGGGGGFGGGGGGGGGGGGGGGGGGGGGGGGGGGGGGGGGGGGGGGGGGGGGGEGGGGGGGGGGGGGGGGGGGGGGGGGGGGGGGGGGGGDGGGFFFGGGGGGGGGFGGGGGGGFGGGGGGGCGFGGG9EFFGGGGGGGGFFGGDGGGGGFEEF=FGGCFGGGGGG8?=FBDGGGFD?F7B>EDGGGGCCCEFCD+*<B9FDFGFDGEEEE>FFA>>>=@B5=<CFDEFFDG@FFFCA85;70;8<*<;):<BFA?BF?F1(46441-365<<:4252),.4,2-)1(078*)-
@M03152:184:000000000-AWYW1:1:2106:24945:6802 2:N:0:TGCACTGTATACCTGT
CCCAACTATCCCTATTAATCATTACGTCGATCCTAGAAACCAACAAAATAGAATCAAACGTCCTATTTCGTTATTCCATGCTAATGTATTCAAGCGTGAGCCTGCTTTAAACACTCTAATTTTTTCAAAGTAACAGTCCTGATTCCCCAAGACACCAAATTAATGACATCATGGTTCGTCAGAAGGTAGGAATCAATAATACCAGTACGTACAATAGTACGACCAATAAATTGATCCCGAAATTCAACTACGAGCTTCGAACGGAAGAACGTCGGCGAGGGAAAAAACAGTACTGTCTAAA
+
CCCCCGFAFGG8FAFGGAFCFGGGGGGG@EGGGCGFGFFGGGGGFDFFGFGGFGFGE<FGGFEGGGGFGGGGFGGGGFGGCFFGGGGGAFFFFFFGG@FEGGGCDEFFFAEGDAFFGGGGCAFF7FDDFFFAFFFEFDGFGAF9EGGGGE=BFGFFD=BFGGGD;C=EFGG8EFFD87=CFEG;D@DF@8D>DGFD=D8DD=FB=?9DCDDCCCFF7+;9:5B9=8:*0B=B+B5?A)*09>A?6:<+9CF=DDB2)*0((((6(3,,(/062(((.026(.()()-,(2))-0)/*.*))
@M03152:184:000000000-AWYW1:1:2106:12300:6809 2:N:0:TGCACTGTATACCTGT
CCCAACTATCCCTATTAATCATTACTTCGGTCCTAGAAACCAACAAAATAGAACCAAAGTCCTATTCTATTATTCCATGCTAATGTATTCAAGCGTAAGCCTGCTTTAAACACTCTAATTTTTTCAAAGTAAAAGTCCTGGATCCCCAACGCACTCAGTTAAGAGCACGCTGGTTCCCCAGAAGGAAAGACCCGACCAGAGCAGTGCTTACCTTTCGGCAAGACCACCCAGCCAGGCCCGAAATTCAACTACGAGCTTAGATCGGAAGCGCGTCGGGCAGGGAAAGAACAGGTATGTGCAA
+
CCCCCGGGGGGGGGGGGGGGGGGGGGGGGGGGGGGGGGGGGGGGGGGGGGGGGFFGGGGGGGGDGGGGGGGGGGGGGGGGCFGGGGGGGGEEEDGGGDECFEEEGGGGGGFGGG8FFGGGGGGGGGFFFFCFGFFGDGGFFFFCFGFDGEGGGGGGFGGFGGGG8DDFGGDGEGGGGGG8CFGGGDF@FGG?FC+@CDFA:CDCGA7CC9D+=FF6?A=5@965)7=B>FDF>CB5?@DBBF)6AFEFEF6=8DB6)/)7))9;727(((,2,2((,)(4,)(0,.(43::(-+)094*.)
@M03152:184:000000000-AWYW1:1:2106:20069:6820 2:N:0:TGCACTGTATACCTGT
CCCAACTATCCCTATTAATCATTACGTCGATCCTAGAAACCAACAAAATAGAATCAAACGTCCTATTTCATTATTCCATGCTAATGTATTCAAGCGTATGCCTGCTTTAAACACTCTAATTTTTTCAAAGTAACAGTCCTGATTCCCCAAGACACCAAATTAATGACATCAAGGTTCTTCAGAAGGGAGAAACCAGTAATGACAGTACGTACCGAAGCACGACCAACATACTGATCCCGAAATTCAACTACGAGCTTAGATCGGAAGAGCGTCGTGTAGGGAAAGAAAAGGGAGGGGTATA
+
CCCCCGGGGGGGGGGGGGGGGGGGGGGGGGGGGGGGGGGGGGGGGGGGGGGGGGGGGGGGGGGGGGGGGGGGGGGGGGGAGGGGGGGGGGGGGGGGGGGGGGGGGGGGGGGGGGGGGGCFGGGGGGGGGDFGGGGGGGGFGCGGGGGGGGGGGGGGGGGFGGFGGGGGGGGGGGFFGGFGFGGGGGGGGGGFGGGGGGGFDGGEFFFGGFGGGGGFFEEFFD*=>5>FFFFFFGEC6@GAFFFFFF9ACGF=>DFFAEBE<E0;D<(5@@04(41;=FEFFFF:?F:8<3((4*())4/))
@M03152:184:000000000-AWYW1:1:2106:23451:6866 2:N:0:TGCACTGTATACCTGT
CCCAACTATCCCTATTAATCATTACGTCGATCCTAGAAACCAACAAAATAGGGTCAAACGTCCTATTTCATTATTCCATGCTAATGTGTTCAAGCGCGAGCCTGCTTTAAACACTCTAATTTTTTCAAAGTAACAGTCCTGATTCCCCGCCACACCAACTGAATGGCATGACAGTTCTTCAGAAGGGAGGAACCAGTGACACCAGTGCATACCGAAGGCACGACCAGCGTACTGATCCCGAAATTCAACTACGAGCTTAGATCGGAAGAGCGTCGTGTAGGGAAAGAACAGGGATGTGTAA
+
CCCCCGGGFGGGGFGGGGGGCGGGGGGG>G@EGFGFFCDFFGGGGGGGGGGGGGGFFGGGEGGGFGFGGCFGFGGGFGGCGGGGFDFCED<FFGCFGGGGGGGGGFFGGGGGGGFGGGGGGGGG@CFGGCFGGGGGGGGFGFGGGGFFEDGGGGGGGGGB>FFGGGFFDC=DGGDF7FGGDFGF+@CDEEGGGGGGGGGFGGGBC8>FDFDC9CEB?EBFFFDB)596BEDFFGC>F48;B@=@FFFFECAF?D315().;79:B?F><703>(34381)45:@00..(4810*.)))2))
@M03152:184:000000000-AWYW1:1:2106:25561:6947 2:N:0:TGCACTGTATACCTGT
CCCAACTATCCCTATTAATCATTACGTCAATCCTAGAAACCAACAAAATAGGATCGAACGTCCTATTTCGTTATTCCATGCTAATGTATTCAAGCGTGAGCCTGCTTTAAACACTCTAATTTTTTCAAAGTAACAGTCCTGATTCCCCAAGACACCAAATTAATGACATCATGGTTCGTCAGAAGGTAGGAATCAATAATACCAGTACGTACGATTGCACGACCAATAAATTAATCCCGAAATTCAACTAAGAGCTTAGATCGGAAGAGCGTCGAGTAGGGAAAGAACAGGTATCGATTGA
+
CCC<C@@FCF@6C<FGGGFGG9CFEDCF6@EFGGGGDAFFGFEECCFC@DCE,FCFG,C@,6B@EFGFGGGGGDGGEGGFGFGGFGGGDFGGGGGGGGEDFFGGCFAFEEEG?FEEGGGGGGFGEGGF9FGGFGGFGFEA99=FGGEFGGGGGDEFGDDFGFDGGGGGGGGFGC=ECEDCFGFE?8DFF+=EGD8?CFDFFDFFEFF?C6?FCDFA?FEFF5?A5));8BAFFCC+B@C9@B6:CC<=**)08?;:AC36?F=22(:81=(,((((/;<A()2;0;=2<11-<+))).2()
@M03152:184:000000000-AWYW1:1:2106:27264:6955 2:N:0:TGCACTGTATACCTGT
CCCAACTATCCCTATTAATCATTACGTCGATCTTAGAAACCAACGAAATAAGATCAAACGCCCTATTTCATTATTCCATGCTAATGTATTCAAGCCAAAGCCTGCTTTAAACACTCTAATTTTTTCAAAGTAACAGTCCTGATTCCCCACGACATCAAATTAATGACATCATGCTTCGTCAGAAGGGAGAAACCAATTGTACCAGTGCGTACCGTTGGCACGACCAATAAATTGATCCCGAAATTCAACTACGAGCTTAGATCGGAAGAGCGTCGTGTAGGGAAAGAAAAGGAATGTGTAG
+
CCCCCGGGFGGGGGGGGGGGGGGGGGFGGGGGGGGGGGGGGGGGGGGGGGGGGGGGGGGGGGGGGGGGGGGGGGGGGGGGGGGGGGGGGGGGGGGGGGGGGGGGGFGGGGGGGGGGGDGGDGGGGGGGGFGGGEGGGGGFGGGGFGGGGGEGE8FDGGGGCGGGGGGGGFGGGGFFGDD>?EGDDF7D>EGFGFFGGGF=8D=C6?ACCDCDGGFDAF5AA59@2>)@AFEFAC;@64?9EF42=FEFF+/>5<)1>())1577(6813:(67(-(4>14233:(7:1(.,4(*)0*)2.)
@M03152:184:000000000-AWYW1:1:2106:21392:7002 2:N:0:TGCACTGTATACCTGT
CCCAACTATCCCTATTAATCATTACCTTGACCTCGAAGAAACCAACAAATAGGTCAAAGTCCTATTCCATTATTCCATGCTGAAGTATCCAAGCAATTGCCTGCCTGAAACACTCTAATTTTTTCAAAGTAAAGTGTATGATCCACTAGCCGACCAGTGAAGGCCGAGCTAGCTTCCCATACGGATGACGAAACACTGAGCCGACTCAGAGAGCCAAGAACAGCGCACGCCCGAAATTCAACTACGCGCTTAGATCGGAAGAGCGTCGTGTAGGTAAAGAACAGGAGAGGGAACAGCTCGG
+
CCCCCGGGGGGGGFGGGGGGGGGGGGGGGGGGGGGDFGEFFGGGGGDFFGGGGGGGFGFGFGGGGGGGC<FDGGGGGGGGGGGGGGGFDAFGGGGGGGCFGFGGGGF=DGE8FGGGG<EGGGFGGGCFGFFGGFGGGCFAFGGGFAAFFFFGGGGGCFEG9=8DFDGGGDDDDFGGDGGGG8FCDGG?DE>EGCFGGG89DFGBGEECF?FGGGGA>6=FF5?8@A)/*)-88155A4DFFEFFF5(2())6)17?5?0(1(316(41,431-2).69A<1)15()((-((((*()0)*(-
@M03152:184:000000000-AWYW1:1:2106:20332:7010 2:N:0:TGCACTGTATACCTGT
CCCAACTATCCCTATTAATCATTACGGCGACTCTAGAAACCAACAAAATAGAACCGCGCGTCCTATTTTATTATTCCATGCTAATGTATTCAGGCATAGGCCTGCTTTGAACACTCTAATTTTCTCAAGGTAAAGGTCCTGGTTCCCCGACGCACACCAACAAAGGGCACGCCAGCTCACCAAGAGGTAAGGCCCGCCCAGACAGTACGTGCCGTTAGGCAGACCGCCCGGCCAGGCCCGAAATTCAACTACGAGCTTAGATCGGAAGAGCGTCGTGTAGGGAAAGAACAGGAATGGGTAG
+
CCCCCGGGGGGGGGGGGGGGGGGGGGGGGGGGGGGGGGGGGGGGGGGGGGGGGGGGGGGGGGGGGGGGGGGGGGGGGGGGGGGGGGGGGGGGGGGGGGGGGGGGGGGGGGGGGGGGFGGGGGGGGGFGGGGGGGGGGGGGGGGGGGGGGGGGGGGGGGGGGGGGGGGGGGGGGDDGGGGGGGGGGGG7<FGGGGGGEDDDGGGBGFFGGFCGGGGFEF@FFFF@FFF>EFFFFG:FF:DB59@?FFAFAG:>BGF>)8A?B:A?F6?>F?:;9?>(-).<2BF)(<BF032((2)/)(0-(
@M03152:184:000000000-AWYW1:1:2106:21698:7110 2:N:0:TGCACTGTATACCTGT
CCCAACTATCCCTATTAATCATTACATCGATCCTAGAAACCAACAAAATAGAATGCGATGTCCTATTTCATTATTCCATGCTAATGTATTCAAGCGTGAGCCTGCTTTAAACACTCTAGTTTTTTCAAGGTAACAGTCCTAATTCCCCAAAACATCAAATGAATGACATTATGGTTCATTAGAAGGTGAGAACCAATAAAGCCAGTTCATACCAAGGGCACGACCAACTCATTGATCCCGAAATTCAACTACGAGCTTAGATCGGAAGAGCGTCGTGTAGGGAAAGAACAGGTATGATTAG
+
CCCCCGGGGGGGGGGGGGGGGGGGGGGGGGGGGGGGGGGGGEGGGGGGGGGGGGGGGGGGGGGGGGGGGGGGGGGGGGGGGGGGGGGFGGGGGGGGGGGGGGGGGGGGGGGGGGGGGGGFGGGGGGGGGFGGGGGFGGGGGFGGGGGGGGGGGGGGGGGGGFGGGGGGGGGGFGGGGFGGGFGFCFGFFGGGFFGGGGDDFFGFDFFGGFGGGG?D?D9DDAFFFFFFFFEFFCECF=C=BBBBFAEFFGFEAG44:3>=C??F@=2(7=26>0(.6;8CEF@A@FFFFF@0)<)?*)*.)
@M03152:184:000000000-AWYW1:1:2106:15695:7132 2:N:0:TGCACTGTATACCTGT
CCCAACTATCCCTATTAATCATTACGTCAATCTTAGAAACCAACGAAATAAGATCAAACGTCCTATTTCATTATTCCATGCTAATGTATTCAAGCCAAAGCCTGCTTTAAACACTCTAATTTTTTCAAAGTAACAGTCCTGATTCCACACGACATCAAGTTAATGACATCACGCTTCGTCGGAAGGGAGAAACCAATTGTACCGGTGCGTACCGTTGGCACGACCAATAAATTGGTCCCGAAATTCAACTACGAGCTTAGATCGGAAGAGCGTCGTGTAGGGAAAGAACAGGTGTGTGTAG
+
CCCCCGGGGGGGGGGGGGGGGGGGGGGGGGGGGGGGGGGGGGGGGGGGGGGGFGGGGGGGFGGGGGGGGGGGGGGGGGGGGGGGGGGGGGGGGGGGGGGFGGGCGGGGGCGGGGGGGGGGGGGGGGGGAEGGGGGGGGGGGGGGGGGGGGGGGGGGGDFFFGGGGGGGGCGGGCGEDEGGDGGGGEEGGGGGGFGGGGGFGGDD>A5DDDGGGGG>5AEFF94>)/5AFFFA>:>DF=GB5@DFFFFFFGAEDGFBFEFEEE3;@D?F1(:>B?BFF>1AFE(78:?B?0064+)))(*))
@M03152:184:000000000-AWYW1:1:2106:21618:7171 2:N:0:TGCACTGTATACCTGT
CCCAACTATCCCTATTAATCATTACGTCGATCCTAGAAACCAACAAAATAGAATCAAACGTCCTATTTCGTTATTCCATGCTAATGTATTCAAGCGTGAGCCTGCTTTAAACACTCTAATTTTTTCAAAGTAACAGTCCTGATTCCCCATGACACCAAATTAATGACATCATGGTTCGTCAGAAGGTAGGAATCAATAATACCAGTACGTACAATAGCACGACCAATAAATTAATCCCGAAATTCAACTACGAGCTTAGATCGGAAGAGCGTCGTGTAGGGAAAGAACAGGTATGTTGACA
+
CCCCCGGGGGGGGFEGGGGGGGGGGGGGGDGGGGCF9FFFGFFGG<EGGGGFFGGGFFDGGGGG9FGGGGGGGGGGDEGGGGGFGGGFGGC6CFFGGGG7DEGGGGGGGGFG9FFGF?AFGGGGGGGEE<FC<EFGGGGGG9EFGGGGFGFC@FCE=,4E;A3E=AFGGF8EGGFGG@CCFGC=?CFCGFC,@DCGGG9DCF+8@D+=CFC=DCCA?F@85)*:>@55A>EAF7;2=C>2/:*9:B*:ADF@275=FE3*8*-((/681@03;67(,063(8?)(.471((-63(1*)*).
@M03152:184:000000000-AWYW1:1:2106:22070:7195 2:N:0:TGCACTGTATACCTGT
CCCAACTATCCCTATTAATCATTACTTCGGTCCTAGAAACCAACAAAATAGAACCAAAGTCCTATTCTATTATTCCATGCTAATGTATTCAAGCGTATGCCTGCTTTAAACACTCTAATTTTTTCAAAGTAAAAGTCCTGGATCCCCAGCGCACTCAATTAAGAGCACGCTGGTTCCCCAGAAGGAAAGACCCGACCAGAGCAGTGCTTACCTTTCGGCAAGACCGCCCAGCCAGGTCCGAAATTCAACTACGAGCTTAGATCGGAAGAGCGTCGTGTAGGGAAAGAACAGGTGTGGCTAA
+
CCCCCGGGGGGGGEGGGGGGGGGGGGGGGGGGGGGGDFGGGFFGGCGGGGGGGGGGGGGGGGGGGGGFGGGGGFGGGGGGGGGGGGGGGGGGDGGGGGGGFGGGGGGGGGGFGGGGG<FGGGGGGCCDFFGGGGGGGGGFFGGGGGGGGGGCEGDGGFGGFGGFEGFGGGGGGFFGGGGGGC=DF?GCGGGGGGGGCGDFCFGFGFFGGFGFGGFAE55?ABFBB>2BEFFFF4BF6;GBFFF<FFFFEGFFF307>@FFEEEFFDDF0((33(,(-0(485(7(.3(.(,,3+55)(14.
@M03152:184:000000000-AWYW1:1:2106:26834:7253 2:N:0:TGCACTGTATACCTGT
CCCAACTATCCCTATTAATCATTACATCGATCCTAGAAACCAACAAAATAGAATGCGATGTCCTACTTCATTATTCCATGCTAATGTATTCAAGCGTTAGCCTGCTTTAAACACTCTAATTTTTTCAAGGTAACAGTCCTAATTCCCCAAAACATCAAATGAATGACATTATGGTTCATTAGAAGGTGAGAACCAATATGACCAGTACATACCAACGGCATGACCAATCCATTGATCCCGAAATTCAACTACGAGCTTAGATCGGAAGAGCGTCGTGTAGGGAAAGAACAGGTAACGGTAG
+
CCCCCGGGGGGGGGGGGGGGGGGGGGGFGGGGGGAFFGGGGGGGGGGGEFFGDFFGCCFFEAFGGGGGGGGGGGFFFFGGGGGGGGGFFFGGGGGGFGGGGEDFGGGGGFFGGFFGGCFGGFGGDFGAEDGGGGGGGGFFGA;BADCFFCGGGGCFGGGGG8DGGGGCDDGGGFGDG,3EFGC@+@E?==FGG?DGGGFDFDFE?DDGGFFG+8@D>*0*<5A5@CDFFAEF?C52+9CA*:?=@F<9A+*75D:)9)95@?E((922532@>;0,,2/)7>15()/88@(()+)*)(1,(
@M03152:184:000000000-AWYW1:1:2106:22682:7275 2:N:0:TGCACTGTATACCTGT
CCCAACTATCCCTATTAATCATTACTTCGGTCCTAGAAACCAACAAAATAGAACCAAAGTCCTATTCTATTATTCCATGCTAATGTATTCAAGCGTAAGCCTGCTTTAAACACTCTAATTTTTTCAAGGTAAAAGTCCTGGATCCCCTGGGCACTCACTTAAGAGCACCCAGGTTCCCCAGAAGGAAAGACCCGACCAGAGCAGTGCTTACCTTGCGGCAAGACCACCCAGCCAGGTCCGAAATTCAACTACCACCTTAGACAGGAAGAGCTTCGTGTGGGAAAGGAACAGGTATGGTTAG
+
CCCCCGGGGGGGGFGGGGGGGGGGGGGGGGGGGGGGGGGGGAFGGGGGGFFG@FGGFGGGGGGEGFGG9FFFGGGGGGGGGGGGGEGF@FGGGGGGGD,FDFGGGEGGFFGCFGGGG,FFGGCEGGGGGGGGCDFGGGGEFCDGGG8EF+@EFGGGFGGCG8AF,@FGFGFF+@DGFGD?6,,@8=FGE8DEGE88@C,;18A@<;8CC+=02?,*9*10*09)507A4*-@5DBCA=F>;5:5+11=48)7(9)65.4)).)(/(5=(/()(/63(2(/2)(0().((((()+))0.*.4
@M03152:184:000000000-AWYW1:1:2106:20537:7362 2:N:0:TGCACTGTATACCTGT
CCCAACTATCCCTATTAATCATTACGGTGATCCTAGAAACCAACAAAATAGAACCATGCCGTCCTATTCTATTATTCCATGCTAATGTATTCGAGCATAATGCCTGCTTTAAACACTCTAATTTTTTCAAGGTAAAGGTCCTGGTTCCACAAGACATCCAACTAAGGACATCGAGCTTCTCCAGAAGGTGAGAAATCAACAGCGACAGTTCATACCCCTTAAGGCACGACCATCGAGTCAATCCCGAAATTCAACTACGAGCTTAGATCGGAAGAGCGTCGTGTAGGGAACGAACCGGGAT
+
CCCCCGGGGGGGGGGGGFGGGGGGGGDGGGGGGGFFGGGGGEGGGGGGGGGGGGGGGGGGEFFGGFGGFGFGGGGGGGGGGGGGAFGFECFFFGFGGGG@FFGGGCDGGGFGFGGGGGGGGGGGGFGGGGFGGGFFFFEFGGG@GGFGDFGFF8FFFGGGGGG,=@?AFCFGGGGGGEFGFFFD?FGGFFCDCGGGGGGFG=FFGFFGFCFFGGGFF?DFA6BCC:CB>DB5ACAC*1*:BE+)*9(85CB?C+=@AE2>906@43))7703(.6((5,618:F0=2:<:(,(:2))-),(
@M03152:184:000000000-AWYW1:1:2106:5497:7391 2:N:0:TGCACTGTATACCTGT
CCCAACTATCCCTATTAATCATTACGTCGATCCTAGAAACCAACAAAATAGAATCAAACGTCCTATTTCATTATTCCATGCTAATGTATTCAAGCGTATGCCTGCTTTAAACACTCTAATTTTTTCAAAGTAACAGTCCTGATTCCCCAAGACACCAAATTAATGACATCAAGGTTCTTCAGAAGGGAGAAATCAGTAATGACAGTACGTACCGAAGCACGACCACATACTGATCCCGAAATTCAACTACGAGCTTAGATCGGAAGAGCGTCGTGTAGGGAAAGAACCGGAATGGTGGATA
+
CCCCCGGGGGGGGGGGGGGGGGGGGGGGFGEGGGGGFFGGGGGGGGGGGGD,@FGGGGGGFGGGFFGGFFFGGCGGGFGADGGGGFFEFGGGGG@FECFEF,FEGGGGG?FGGGGGFFEGG9FAFFG,EEFCDFFFGGFGGAFFCF,FFGGGGGGGGG?GGGGGGGGGGGGGGFDFG9DAGFG9+,+8@6D>DFFGGG,?ED?DFFFC+;DG=DE>ABE95>E=AFFFFF*4B>=8A=D95@F4=+1=><?528878747<B2;2:13=B010((,3A36=A2A<4(((4(((3(/*(1))
@M03152:184:000000000-AWYW1:1:2106:15987:7391 2:N:0:TGCACTGTATACCTGT
CCCAACTATCCCTATTAATCATTACGTCGATCCTAGAAACCAACAAAATAGGTTCGAACGTCCTATTTCATTATTCCATGCTAATGTATTCGAGCGATTGCCTGCTTTAAACACTCTAATTTTTTCAAAGTAACAGTCCTGACTCCCCGTAACACCAAATTAATGACATCACGGCTCGTCAGAAGGGAGAAATCAATGACGTTAGTACGTACCGAGGCACGACCGACGTATTGATCCCGAAATTCAACTACGAGCTTAGATCGGAATAGTGTCGTGTATGGACAGAAAAGACGGTTTTGGG
+
CCCCCGGGFGGGGGGGGGGGGFGGGGFGGDGGGGGGCGGGGGGGGGCEFFGGCFFGCFGEFGEFDFFFGAFF<FFGGGGEGGGDGGG@EGF<FDEGDGGFFGFADGEFFC,CEFGFBFGEGFGGGGGFGDDFCG9,CE8AA,,AEFFGCEGCGEFGG8EGGDGE@C,@FC8=C6=EC7@C=EG;DC@=EE3@A;A9A9,@7D7)@F>FCFDF59@**@=ABF:@2>>D5)708C3;A(225:FC=@?61*/,(1.7F4.))6(42(-)8))56(-,2)))./))(0))(,(.(/())-*-(
@M03152:184:000000000-AWYW1:1:2106:11716:7531 2:N:0:TGCACTGTATACCTGT
CCCAACTATCCCTATTAATCATTACTTTAGCCCTAGAAACCAACGAAAGTAGGACTAAAGTCCTATTTCATTATCCCATGCTAATATATTCAAAGGCTAGATTACGCCTGCCTTGAACACTCTAATTTCTTCACAGTAAAAGATTTGAAACACTTTGATCCCTAAAATATAATTTTAGGGAGTGTATTCAAAAGGAAGGAAACAAGAATAAGGTACACATCGGAAAGATGGACCTTAAGTTCTCATTAATCCGAAATTCAACTACGAGCTTAGATCGGAAGAGCGTCGTGTAGGGAAAGAA
+
CCCCCGGGGGGGGGGGGGGGGGGGGGGGFFGFGGGGGGGGGGGGGGGEGGGGGGGGGFGGGGGGGGEGFGGGFGGGGGGGGGCGGGGCGGGGGGGFGGGDFGGGGFEGGGFGGGFGGGGGGGGGGGGGGGGGGGGGGGGGGFGGGGFGFGGGGGGGGGGGFGDA?AEGGGGCGGGFGC6EFDGGFGGGGCDCFFGGGGDFGGDDGFFGGFGGFDGFFEFFF5@DFF@FF8CFAG@;A=FEF79CFFEFFGCC=DEAFE;<AC<B3):@>B(*069*>;?DB4562:;9((63.<1;FDD@;
@M03152:184:000000000-AWYW1:1:2106:17773:7535 2:N:0:TGCACTGTATACCTGT
CCCAACTATCCCTATTAATCATTACCTTGGTCTCAAGTAAAACCAACAAAATAAGACCAAAGTCCTATTTTATTATTCCATGCTAATGTATTCAAGCGATTGCCTGCTTTGAACACTCTAATTTATTCACAGTAAAAGTCCTAGGATTTCTACACCCCGTTAAGGATGTGAGCCTAGAAAGTAAGGCAAAGTGACTCGAGTGCAACCAGTGAAGGAAGACCCGAATGCACTTTGCCCGAAATTCAACTACGAGCTTAGATCGGAATAGCGTCGTGTAGGGAAAGAACAGGAATGTGTAGAT
+
CCCCCGGGGGGGGGGGGGGGGGGGGGGGGGGGGGGGGGGGGGGGGGGGGGGGGGGGGGGGCEGGGGGGGGGGGGGGGGGGGGGGGGGFFGFGGGGGGGGGGGGGGGGGGFEFFGGGGGGGGGGGGGGGGGGFGGGGGGGGGGGDGGGGGFGGGGGDGGDGFEGGGGGGGGFCFGGF6EFGFGGGG?DGGGGG,EFGGGGFGGGFGFFGGFFGGGCF56DFFFF@AAEFFFEFFGEDFFGAADFFFFCFEFEDAGF@FBE?E2=D((8>4(6(56(/,8;(/=(064(/(((33+)3+1+))
@M03152:184:000000000-AWYW1:1:2106:26580:7548 2:N:0:TGCACTGTATACCTGT
CCCAACTATCCCTATTAATCATTACGTCAATCTTAGAAACCAACGAAATAAGATCAAACGTCCTATTTCATTATTCCATGCTAATGTATTCAAGCCAAAGCCTGCTTTAAACACTCTAATTTTTTCAAAGTAACAGTCCTGATTCCACACGACATCAAGTTAATGACATCACGCCTCGTCGGAAGGGAGAAACCAATTGTACCGTTGCGTACCGTTGGCACGACCAATAAATTGATCCCGAAAGTCAACTACGAGCTTAGATCGGAAGAGCGTCGGGTAGGGAAAGAACAGGGATGGATAG
+
CCCCCGGGGGGGGGGGFEFGGGGGGGFECFFGGGGGGGGGGGGGGGGGGGGGGGGGFGGDCFFCGFEGGGGGGGGCGFGGGGFEFGGGGGGGGCF@CGFGGGGGFAFGGGG<FCFFG<EFGGGGCFG<@FFGCFFAFGGFGGGGGGGGGGGGGGGGFEE@D=EAF=EFGFGFGFFFDED>DGG=8EGGCC=3DDFCC+6+,2?:+30@DF6C>CE9BF59CAFB@BF6AAEFFFE8CC49D>4(=8CFE7A@;DEF>@FFF35;6@0((616>043()44:::7,),4,8?(,*(0)(*)(
@M03152:184:000000000-AWYW1:1:2106:7040:7582 2:N:0:TGCACTGTATACCTGT
CCCAACTATCCCTATTAATCATTACGGCAGTTCTAAAAACCAACAAAATAGAACCACACGTCCTATTTTATTATTCCATGCTAATGTATTCAGGCATAGGCCTGCTTTGAGCACTCTAATTTTCTCAAGGTAAAAGTCCCAGTTCCCCGATGCATTCAATAAAGAACACACCGGTTCACTAAGAGGCCAGACCCGGTCAAGCAGTAAACACGCCGTCAGGCGGACCCCCCAACCAGATCCGCAATTCAACTACGAGCTTAGATCGGAAGCGAGCCGTGTAGTGAACGAACCGGAAGGTGTA
+
CCCCCFGGAECFFFGGFGGFFG<FFFFEFGEFFG@FFGGGGGGGGFGACFFGCFGFGGGGGGGGGEG9E,CF9FEFFGF,:CC<CAFG<CE@<FFGC8<@F,AFG<EFFF@FAEF<A<FGFFGGGCE,5AEAFGF<,9@<E:EDGEFFE78=7EEGGG;;BFA,4,=AGD+ACE>+=,+=FEC9=F8=83,6=DCEEC899FGF=9F78+=9D5@9@99*94?(/((2/>1.)>?GA@67A()656>F<:==>C50>6:A?4)-(,(-((((-(,4-)8:4*./.*.-4,,((1()0(*))
@M03152:184:000000000-AWYW1:1:2106:23526:7606 2:N:0:TGCACTGTATACCTGT
CCCAACTATCCCTATTAATCATTACGTCAATCCTAGAAACCAACAAAATAAGATCAACGTCCTATTTCATTATTCCATGCTAATGTATTCAAGCGTGAGCCTGCTTTAAACACTCTAATTTTTTCAAAGTAACAGTCCTGATTTCCCGCCACACCAAGTGAATGGCATGACGGTTCGTCAGAAGGGAGGAACCAGTGACACCAGTGCATACCGAAGGCACGACCAGCGTACTGATCCCGAAATTCAACTACGAGCTTAGATCGGAAGAGCGTGGGTGAGGGAAAGAAAAGGTAAGGTAAGA
+
CCCCCGGGGGGGGGGGGGGGGGGGGGGGGGGGGGGGGGGGGGGGGFGGGGGGFGGGGGGGGGGGGGGGGGGGGGGGGGGGGGGGGGGGGGGGGGGGGGGGGGGGGGGGGGGGGGGGGFGGGGGGGGGGGGGGGGGGGFGGFGGGGGGGGGGGGGGGGGGGGGGGFGGGFFGG>EDEC=?DDFGGFGGGDEGGDGGGGGGFGFGFGFFGFFG6CDGEFACFFFFFFFFE*@@FFGEG=BDD4>?:FFE6<CA2;DE;FE@E?<@6??>83((-(-(((04??B15(.8(431)6+4)*)*))
@M03152:184:000000000-AWYW1:1:2106:13697:7610 2:N:0:TGCACTGTATACCTGT
CCCAACTATCCCTATTAATCATTACGTCGATCCTAGAAACCAACAAAATAGAATCAAACGTCCTATTTCATTATTCCATGCTAATGTATTCAAGCGTATGCCTGCTTTAAACACTCTAATTTTTTCAAAGTAACAGTCCTGATTCCCCAAGACACCAAATTAATGACATCAAGGTTCTTCAGAAGGGAGAAACCAATAATACCAGTACGTACCGAGGCACGACCAACAAATTGGTCCCGAAATTCAACTACGAGCTTAGATCGGAAGAGCGTCGTGTAGGGAAAGAACATGACAGCGTAGA
+
CCCCCGGG9FGGG9EFCFDGGGG<FGGGCFG@FCFCEF<FGGGGCGGGGGGCEFGG<EEEAFFEFGGGGGCG<FEGGGGGGGGGGGGGGGGGGCCFCCEFGGGGGGFGG95E9AF8FFDFFFGGGGGFFEG<<EFGGGGGDCFCEGGGE78BFCDF7FFCGGFGGGGFFGGGFGDA8EDGFD8=8,7A>CCDFGGGGGF@CFF6=?9?=;6=6CGEB?>6?DD8@CDF>>A:6*92?@9):=)9BF*89DFF>DD2)9.7.)2;,3(6,(3(6>36,5<B1?:5,74116.))+)))(/-(
@M03152:184:000000000-AWYW1:1:2106:10378:7670 2:N:0:TGCACTGTATACCTGT
CCCAACTATCCCTATTAATCATTACGTCGATCCTAGAAACCAACAAAATAGAATCAAACGTCCTATTTCATTATTCCATGCTAATGTATTCAAGCGTGAGCCTGCTTTAAACACTCTAATTTTTTCAAAGTAACAGTCCTGATTCCCCACGACACCAAATAAATGACATCATGGTTCGTCAGAAGGGAGAAACCGACGATGCCAGTACGTACCGAGGCACGACCGACATGATGGTCCCGAAATTCAACTACGAGCTTAGATCGGAAGAGCGTCGAGTAGGGAAAGAACAGGTAGGCGAAGG
+
CCCCCGCF@FFF@FGGGGGGGGGGGFFGEGGGGFGGGAEFGFCFGGGGGGFFGGFF@FGDE6BFGCGGFDFGGFFFFGAEGFFFGGGG<9FFDCFFGGG@GF<DF8?AFEGG98FGFFGGFGGGGGG9EEEGCEGGG9FFGGFAEFFFGEGGGDGFCGCD;FCG;,EFGG8F,@=FDEGG=EAEGGG,@ECGGFGGG>3:C67=FFFFGFGGDDG>>E9FFF>>959D);EAF=@G4=3(:6)1+;5:?F)61*8>662>-63((,-8010--1((.))44525(7::((().+(*)(),,
@M03152:184:000000000-AWYW1:1:2106:7389:7695 2:N:0:TGCACTGTATACCTGT
CCCAACTATCCCTATTAATCATTACATCGATCCTAGAAACCAACAAAATAGAATCTGATGTCCTATTTCATTATTCCATGCTAATGTATTCAAGCGTAAGCTTGCTTTAAACACTCTAATTTTTTCAAGGTAGCAGTCCTAATTCTCCATAACATCAAATGAATGACATCATAGTTCTTTAGAAGGTGAGAACCAATAAGACCAGTACATACCAAGGCATGACCGATCCCTTGATCCAGAAATTCAACTACGAGCTTATATCGGAAGAGCGTCGTGTAGGGAAAGAACAGTTATTGGTGAA
+
CCCC@FFFAFE@ECFFGGFGGGGGGGGEEGGGGGGGFGGGGGGGGGGGCEFDGFEFGGFGEAFGGGFGGGGGCFGGGGGGGFFFFCFGEDFFGGGGGFF8AAFGG<?EB<FDGCGFF<FGGGGGGGG9<,E?BFEFA=>DGGGGFDFFFEFGGGGFGGGAGFGGAEFFG8+D,=DGFE@DF4=EF8E:F,@@F>FFFGF8ED6D,3=DGFGF8DF*:*05*>DD5@AA*;@?58AFF*+09>6=+?E6ACF58C57A=*9<*<)<@2:(8(((((/==)7(81)/;,,,/).99)3*.*)/
@M03152:184:000000000-AWYW1:1:2106:8131:7774 2:N:0:TGCACTGTATACCTGT
CCCAACTATCCCTATTAATCATTACTTCGGTCCTAGAAACCAACAAAATAGAACCAAAGTCCTATTCTATTATTCCATGCTAATGTATTCAAGCGTATGCCTGCTTTAAACACTCTAATTTTTTCAAAGTAAAAGTTTTGGATCCCCACCGCACTCAATTAAGAGCACAGTGGTCCCCCAAAAGGAAAGACCCAGCCGGAACAGTACTCACCCGAAGGCGGACCGTTCAACCAGGTCCGAAATTCAACTACGAGCTTAGATCTGAAGAGCGTCGTGTAGGGAAAGCACAGGTAAGTGTAGG
+
CCCCCGGGGGGGGFGGGGGGGGGGGGGGFGGGGGGGGGGGGEGGGGGGGFGGGGGGGGGGFGGGFFFGGFGFGGGGGGGGGGGGGGGGGGCEFFEGGGGFFFCFFGGGGGGGGGGGGGGGGGGGFGF99FGGG<FFFFGGGGGGFEFGDCEGGGEFGGGCBEGGGGGGGGGGGD+@?>=CDGGGD8FGGGGGFGGGGGGFGGGBF++?FFFCC7E*5>C5AAEFF@FFFF?FA<@FAEGFEFFC667FFGFD0>E6;<<C))).:64:<?FBB9;0(742(.,0,).33,(--+,09:7))
@M03152:184:000000000-AWYW1:1:2106:20963:7897 2:N:0:TGCACTGTATACCTGT
CCCAACTATCCCTATTAATCATTACCTCGTTTCTGAAAACCAACAAAATAGAAACAAAGTCCTATTCCGTTATTCCATGCTAATGTATTCAAGCATAAGCCTGTTTTAAATACTCTAATTTTTTCAAAGTAACAGTCCTAGATCCCTAACGCACTAAATGAATAGCACATTAGTTCCCTAGAAGGAAAGACCCAACCAAAGCAGTGTTAATCGTGAGACTAAACCACTTAGCCAGGCCCGAAATTCAACTACGAGCTTAGATCGGAAGAGCGTCGTGTAGGGAAAACAAAGGGATGGCTAG
+
CCCCCGGGGGGGGGGGGGGGGGGGGGGGGGGGGGGGGFGGGGGGGGGGGGGGGGGGGFGGGGGGGGGGGGGGGFFFGGGFFFGGGGGGGGGGDGGGGGGGGGGGFDGDGGGGGGGGGGGGGGGGGGFFCGGGGGGFGGGGGGGGGGFGGG>EEGGGGGGGF8DFCEFDFGGGGGGFGGGGGGGFFFGGGGGDFGGGGDDFGGG<DFFDGFGGCFFD?DDFBCFE)=9FF?>5CGFCF=DAFB>BF86B?@F=>C*0/5::>?C(628=2:;>;;B11;3;@:8F=)(/(,(((2()8(*-.
@M03152:184:000000000-AWYW1:1:2106:14498:7918 2:N:0:TGCACTGTATACCTGT
CCCAACTATCCCTATTAATCATTACGTCGATCCTAGAAACCAACAAAATAGAATCAAACGTCCTATTTCATTATTCCATGCTAATGTATTCAAGCGTATGCCTGCTTTAAACACTCTAATTTTTTCAAAGTAACAGTCCTGATTCCCCAAGACACCAAATTAATGACATCAAGGTTCTTCAGAAGGGAGAAACCAGTAATGACAGTACGTACCAAAGCACGACCAACATACTGATCCCGAAATTCAACTACTAGCTTAGATCGGAAGAGCGTCGTGTAGGGAAAGAAAAGGATTGGGTAAA
+
CCCCCGGGGGGGGGGGGGGGGGGGGGGGGGGGGGGGGGGGGFGGGGGGGGCFGGGGGGGFFFEGGGGGGGGGGGCFGEGGGGGGGGGGGGDFGFGGGGGGGGGGGGGG9FDFC<EGGGGGGGGGG8FGGGGGFFGGGCFGGFGGGGG8EC@FGFGGGGGGGGCGGCGGGGGDD8AEDGGCFDFF6DEFG8@FF=F=FDAF,+=DE9;=+;DF+CFBCFEA?DBFAC)0*+*49C5DF:DDFFFE99A+>DF*/+)/+9>E*9252>9B38967>1;@F4<(;(2/)5(6;(()+.))(*()
@M03152:184:000000000-AWYW1:1:2106:16485:7945 2:N:0:TGCACTGTATACCTGT
CCCAACTATCCCTATTAATCATTACACCGATCCTAGAAACCAACAAAATAGAATGCGATGTCCTATTTCATTATTCCATGCTAATGTATTCAAGCGTGAGCCTGCTTTAAACACTCTAATTTTTTCAAGGTAACAGTCCTAATTCCCCAAAACATCAAATGAATGACATTAAGGTTCATTAGAAGGTGAGAACCAATAAAGCCAGTTCATACCAATGGCACGACCAACTCATTGATCCCGAAATTCAACTACGAGCTTAGATCGGAAGAGCGTCGTGAAGGGAAAGAACAGGTATGTTTAA
+
CCCCCGGGGGGGGGGGGGGGGGGGGGGGGGGGGGGGGGGGGGGGGGGGGGGGGGGGGGGGFGGGGGGGGGGGGGGGGGGGGGGGGGGGGGGGGGGGGGDEGGGGGGGGGGGGFGFGGGGGGGGGGGGGGCGGGGGGGGGGGCGDGGGGGGGGGGGGGG9FEAFGFCFGGGF8E?FGFFGGGFFFGCFGGGGGGGGFGFGFFGCD?FFCDBGG?FGFFB5CF=EFFA@5AAEFFFEDCAC5@AFFF6EFE:FF2D828BFE45@2(5((//(1.69,(),148;F(;68@<0:20))/.*))
@M03152:184:000000000-AWYW1:1:2106:25957:7959 2:N:0:TGCACTGTATACCTGT
CCCAACTATCCCTATTAATCATTACGTAGATCCTAGAAACCAACAAAATAGGATCAATCGTCCTATTTCATTATTCCATGCTAATGTATTCAAGCGTTAGCCTGCTTTAAACACTCTAATTTTTTCAAAGTAACAGTCCCGATTCCTTGCGACACCAAATTAATGACATCACGGCTCCTCGGAAAGGAGGAACCAACAAACCAGTACGTACCGTAGGCACGACCAGCAAATTGATCCCGAAATTCAACTACGAGCTTAGATCGGAAGAGCGTCGTGTAGGGAAAGAACAGGGATGAGTATA
+
CCCCCGGGGGGGGGGGGGGGGFGGGGGGGEFGGGGGGGGGGGGGGGGGGGGGGGGFFFGGGFGDFFGGGGGGGGGGGGGGGGGGGGGGGGGGGFFGFGGEGGGGGFAEGFGGFGGGGGGGGGGGGFGGDFGGGGGGGGGFGGGDFFGGGGGCEGGGG8DBFFGGGEGGFGFGC+@CDBDE?E>CGFF8EEGGGCGGGGEF?FFDGFFD59DDD>FDFF*ADDEBADFFFF9FFG?FA3<DF@8@AF?FFGA?DDE0/7)/5<8@;D@8(39;01((35<>()8@6?723<3((*()))*)-
@M03152:184:000000000-AWYW1:1:2106:14592:8010 2:N:0:TGCACTGTATACCTGT
CCCAACTATCCCTATTAATCATTACGTCGATCTTAGAAACCAACGAAATAAGATCAAACGTCCTATTTCATTATTCCATGCTAATGTATTCAAGCCAAAGCCTGCTTTAAACACTCTAATTTTTTCAAAGTAACAGTCCTGATTCCCCACGACATCAAATTAATGACATCATGCTTCGTCAGAAGGGAGAAACCAATTGTACCAGTGCGTACCGTTGGCACGACCAATAAATTGATCCCGAAATTCAACTACGACTTAGATCGGAAGAGCGTCGTGTAGGGAAAGAACAGGAATGGTTATA
+
CCCCCGGGAFGGGGGGGGGGGGGGGGGGGEGGGGGGGGGGGGGG:FGGGGGGGGGGGGFGFGGGGGGGGGGGGGGGGGGGGGGGGGGGGGGGGGGGGGGGGGGGGGGGGGGGGGGGGGGGGGGGGGGGGGGGGGGFFGGGGFGGGGGGGGGDGGGGGGGGDGCGFAEGGFGGGGGFG8=EGGGCFGBCGGGGGDGDGGFCFGDEEFF7C@DGGDF>>CEFF5?A@A4AFFFFFCCDFFGA?B>BCACFEFFFFGF?;<E35C;7<;6;81(682>F?FBB(.30.5::B?((40))*-0)-
@M03152:184:000000000-AWYW1:1:2106:14739:8070 2:N:0:TGCACTGTATACCTGT
CCCAACTATCCCTATTAATCATTACGTCGATCTTAGAAACCAACGAAATAAGATCAAACGTCCTATTTCATTATTCCATGCTAATGTATTCAAGCCAAAGCCTGCTTTAAACACTCTAATTTTTTCAAAGTAACAGTCCTGATTCCCCACGACATCAAATTAATGACATCATGCTTCGTCAGAAGGGAGAAACCAATTGTACCAGTGCGTACCGTTGGCACGACCAATAAATTAATCCCGAAATTCAACTACGAGCTTAGATCGGAAGAGCGTCGTGTAGGGAAAGAACAGGAAGGGTTAA
+
CCCCCGGGGGGGGGGGAFFGGGGGGGGGGGGGGGGGFEFGFGGGGGGGGGGGFGGGGFGGGGGGGGFFGGGGEGGGGGGGGGGEEEEEFFFFGFGGGFG@FFGGGDFGGGGGGGGGGGEGGGGGGGGGGGGFGGGGGGGGGGGGGGGGGGDEG@CDD>BGGGGFFGFG8?FGFFGEF7DCFGFFF8@FEEGF8BFFGD,?E==D,@9=;@79D67?*90?F=>5==)6*9;FF*:+=7;9EFEFFFF6@FA==D)5>;3)7)9((27,/(5((((.6)(4<).51).,(((((*())(24)
@M03152:184:000000000-AWYW1:1:2106:15834:8071 2:N:0:TGCACTGTATACCTGT
CCCAACTATCCCTATTAATCATTACGTCGATCCTAGAAACCAACGAAATAGGGTCAAACGTCCTATTTCATTATTCCATGCTAATGTATTCAAGCGCGAGCCTGCTTTAAACACTCTAATTTTTTCAAAGTAACAGTCCTGATTCCCCGCCACACCAACTGAATGGCATGACGGTTCTTCAGAAGGGAGAAACCAGTGACACCAGTGCATACCGAAGGCACGACCAGCGTACTGATCTCGAAATTCAACTACGAGCTTAGATCGGAAGAGCGTCGTGTAGGGAAAGAACAGGTATGTTGTA
+
CCCCCGGGGGGGGGGGGGGGGGGGGGGGGGGGGGGGGGGGGGGGGGGGGGGGGGGGGGGGGGGGGGGGGGGGGGGGGGGGGGGGGGGGGGGGGGGGGGGGGGGGGGGGGGGGGGGGGGGGGGGGGGGGGFGGGGGGGGFGGGGGGGGGGGGGGGGEGGGGGGGGGCFGGGFGGGGGGGGGGGGGGGGGGGGFDFGGGGGFGGGFGFFGGFGGGGEFEBBFF=A@=@BFEFFFFGCCA3@;A@52AFEF;FF@?DE@A67<ECC7?BBF(82>B?BB0.(6<D74:FBFF7?(4+6<*.*()
@M03152:184:000000000-AWYW1:1:2106:17453:8112 2:N:0:TGCACTGTATACCTGT
CCCAACTATCCCTATTAATCATTACGTCGATCCTAGAAACCAACAAAATAGAATCAAACGTCCTATTTCGTTATTCCATGCTAATGTATTCAAGCGTGAGCCTGCTTTAAACACTCTAATTTTTTCAAAGTAACAGTCCTGATTCCCCAAGACACCAAATTAATGACATCATGGTTCGTCAGAAGGTAGAAATCAATAATACCAGTACGTACAATAGCACGACCAATAAATTGATCCCGAAATTCAACTACGAGCTTAGATCGGAAGAGCGTCGTGTAGGGAAAGAACAGAGAAGTAGAAA
+
CCCCCGGGGGGGGGGGGGGGGGGGGGGGGGGGGGGGGFGGGGGGGGGGGGGGGGGGDGGGGGGGGGGGCGGGFGGGGGGGGGGAFGGGGGGGGGGGGDGGGGGGGGGGGGGGGGGGGGFGGGGGGGGGG9EGFGGGGGGGGGGGG9EFGGGGGGGGGGGGFFGGFFCFGGGGGGFGGGGGGGGGGCFGGGGGGAEFDDGFGG?DDDFGCFGCGDFFFA@BBAB5@@5FFFFFFFE8BC47ABFE+:AAEG6>D4;5AEBEFC=(310318;;(,:6;A)71A?5,8:2?1(,.+(/*)*))
@M03152:184:000000000-AWYW1:1:2106:18752:8193 2:N:0:TGCACTGTATACCTGT
CCCAACTATCCCTATTAATCATTACTTCGGTCCTAGAAACCAACAAAATAGAACCAAAGTCCTATTCTATTATTCCATGCTAATGTATTCAAGCGAAGGCCTGCTTTAAACACTCTAATTTTTTCAAAGTAAAAGTCCTGGATCCCCAGCGCACTCAGCTAAGAGCACGCTGGTTCCCCAGAAAGAAAGATCCAGCCGGAGCAGTGCTTACCTTCCGGCAAGACCGCTCAGCCGGATCCGAAATTCAACTACGAGCTTAGATCGGAAGAGCGTCGTGTAGGGAAAGAACAGGTATGTGTAG
+
CCCCCGGGFGGGGGGGGGGGGGGGGGGGGGGEGGGGGGGGGGGGGGGGGGGGGGGGGGGGGGGGGGGGGGGGGGGGGGGGGGGGGGGGGGGGFGGGGEGGGGGGGGG9FFGGGGGGGGGGGGGGGGFGEFGGGGGGGGGGGGGGGGGGGGGGGGGGCGGGGGGGGGGGGGGDEGGGGGGGGGGGGGGFD=DFGGGGGDC09CGDFFCGGFGGGGGFD>=DEFFB):()8)8AFGFD5>F@EFEDFFEFFGF;?3)454).446:0(334:<0129(,.(-<<<F:F..8:::4<))*)*).
@M03152:184:000000000-AWYW1:1:2106:23770:8212 2:N:0:TGCACTGTATACCTGT
CCCAACTATCCCTATTAATCATTACGTCGATCCTAGAAACCAACAAAATAGAATCAAACGTCCTATTTCATTATTCCATGCTAATGTATTCAAGCGTATGCCTGCTTTAAACACTCTAATTTTTTCAAAGTAACAGTCCTGATTCCCCAAGACACCAAATTAATGACATCAAGGTTCTTCAGAAGGGAGAAACCAATGATACCAGTACGTACCGAGGCACGACCAACAAATAGGTCCCGAAATTCAACTACGAGCTTAGATCGGAAGAGCGTAGGGTAGGGAAAGAACAGGAATGGGTAGA
+
CCCCCGGGDGGGGGGGGGGGGGGGGGGGGGGGGGGGGFGGGGGGGGFGGGGGGGGGGGGGGGGGGGGGGGGGGGGGGGGGGGGGGGGGGGGGGGGGGGGGGGGGGGGGGGGGGGGGGGGFGGGGGGGGGCFCGGGGGFGGDFGGGGGGGGFFGGGGGFGGGGGGGGGGGGGGFFFGGGGGFGFFGG@FGGGGGDGGGFGFGF+:DD?+8DD86=+*3*8CA85>ABAFFA=+;4:@A=GFFF:?FFEFCGF2(*:(;CFF).8@?F>D@3>6(((,(;;<<@67(),48?(((+))),*()
@M03152:184:000000000-AWYW1:1:2106:20221:8252 2:N:0:TGCACTGTATACCTGT
CCCAACTATCCCTATTAATCATTACGTCAATCTTAGAAACCAACGAAATAAGATCAAACGTCCTATTTCATTATTCCATGCTAATGTATTCAAGCCAAAGCCTGCTTTAAACACTCTAATTTTTTCAAAGTAACAGTCCTGATTCCACACGACATCAAGTTAATGACATCACGCTTCGTCGGAAGGGAGAAACCAATTGTACCAGTGCGTACCGTTGGCACGACCAATAAATTGATCCCGAAATTCAACTACGAGCTTAGATCGGAAGAGCGTCGTGTAGGGAAAGAACAGGTATGAGGAG
+
CCCCCGGGGGGGGGGGGGGGGGGGGGGGGGGGGGGGGGGGGGGGGGGGGGGGGGGGDGGGFGGGGGGGGGGGGGGGGGGGFFGGGGGGGFGGGGGGGGGGGGGGGGGGGFGGGGGGGGFGGGGGGGFGGGGGGGGGGGGGGGGGGGGGGGGGGGGGGGGDGGGGGGGGGDGGGGGGGGGGGGGGGGGGGGGGGGGFGC=DFF=C6<:DDFGGGGGFEF@ACAFF9>BFFFFFFGFFCE4>A@BDFFEFCFFBDGE@>EC@FC<0;7((/,=37(49?)4>A><@F50:::?:)0-6*-2)(
@M03152:184:000000000-AWYW1:1:2106:11012:8262 2:N:0:TGCACTGTATACCTGT
CCCAACTATCCCTATTAATCATTACGTCGATCCTAGAAACCAACAAAATAGAATCAAACGTCCTATTTCATTACTCCATGCTAATGTATTCAAGCGTGAGCCTGCTTTAAACACTCTAATTTTTTCAAAGTAACAGTCCTGATTCCCCACAACACCAAATAAATGACATCATGGTTCGTCAGAAGGGAGAAACCAACAATACCAGTACGTACCGAGGCACGACCAACATGATGGTCCCGAAATTCAACTACGAGCTTAGATCGGAAGAGCGTCGTGTAGGGAAAGAACAGGTAGGTGTAGA
+
CCCCCGGGFFGGGGGGGGGGGGGGGGGGFGGGGGGGGGGGGGGGGGGGGGGGGGGGGGGGGGEGFGGGGFGGG,FGFG,FFCGGGGGGFGGGGGGGCGGGGGGGGGGGGGGGFGGGGGAFGGGGGGG9BDGGGGGGGGEFFGGGGGGGGGGGGFF>7=>BFGAFGGGGGCFGFGDFFCGGFGGGGGEGGGCFGCFFGGGFGGGFFFFGCCDFD7+*3?8FBD>AFDFFFF;=FC@CABD@DFFC8BEFE6A6;356;3)45<?0<?;;;D;(496::5).052>:)4333(.4+(9/5*))
@M03152:184:000000000-AWYW1:1:2106:28090:8263 2:N:0:TGCACTGTATACCTGT
CCCAACTATCCCTATTAATCATTACGTCAATCCTAGAAACCAACAAAATAGGATCAAACGTCCTATTTCATTATTCCATGCTAATGTATTCAAGCGCGAGCCTGCTTTAAACACTCTAATTTTTTCAAAGTAACAATCCTGATTCCCCGCCACACCAACTGAATGGCATTACGGTTCTTCAGAAGGGAGGAATCAGTGAAACCAGTGCATACCGAAGGCACGACCAGCGTACTGATCCCGAAATTCAACTACGAGCTTAGATCGGAAGCGCGTCGTGTCGGGAAAGAACAGTAATGCGTAG
+
CCCCCGGGGGGGGGGGGGGGGGGGGGGGGGGGGGGGGGGGGGGGGGDFGGGG,CEGGGGGGGGGGGGGFFGFGGGGFFFFGGD<EEFGGGGFF9ECGCFCCFEFGGGGG<FFGGGGG9ADFFGGGGGGGEEGF9FAFGGGGGGGGGGG8EGDGEGGG,=FEFGGGFFGCDFG?6DEDFGGGGGC0D>@86=,<35ECFACAF68CFA>CFGGFDE95*56A@FB=2(;68@6>GEC+>8@A>3:6+9+97640556D@E3<<C@;10(((-7249>05(-171B351((.3))0)*/171(
@M03152:184:000000000-AWYW1:1:2106:26749:8267 2:N:0:TGCACTGTATACCTGT
CCCAACTATCCCTATTAATCATTACTTCGGTCCTAGAAACCAACAAAATAGAACCAAAGTCCTATTCTATTATTCCATGCTAATGTATTCAAGCGTAGGCCTGCTTTAAACACTCTAATTTTTTCAAAGTAAAAGTCCTGGATCCCCATCGCACTCAATTAAGAGCACGGTGGTTCCCCAGAAGGAGAGACCCGACCGGAGCAGTGCTTACCTTTCGGCAAGACCGCCCAGCCCGGTCCGAAATTCAACTACGAGCTTAGATCGGAAGAGCGTCGTGTAGGGAAAGAACAGGTAGGTGGAA
+
CCCCCGGGGGGGGGGGGGGGGGGGGGGGFGGGGGGGGGGGGGGGGGGGGGGGGGGGGGGFGGGGGGGGFFGGGGGGGGGGGGGGGGGFEGGGGFEGE@FDGGGGFCFGGGGGGGGGGAAGGGGEFGGGFFGGGGGGGGGGGGFGCFGGGGCEGGDGFFGFGGDDFGGFGGD=6EDGGGGGDFGFFFEGCFGFGGGGGG6?C5DCFFAGGBG><7EFDFABAFFF:=@>>DBF>GB))6CBAFFDFFC+1:FE<G>>EF<)65):11(24((2439((8(6<D?.45348130)34)/.*()
@M03152:184:000000000-AWYW1:1:2106:12198:8341 2:N:0:TGCACTGTATACCTGT
CCCAACTATCCCTATTAATCATTACATCGATCCTAGAAACCAACAAAATAGAATCGGATGTCCTATTTCATTATTCCATGCTAATGTATTCAAGCGTGAGCCTGCTTTAAACACTCTAATTTTTTCAAGGTAACAGTCCTAATTCCCCGTAACACCAAATTAATGGCATTACGGTTCTTTAGAAGGTGAGAAGTCAATGATAACAGTGCATACCAACGGCATGACCGAAATATTGATCCCGAAATTCAACTACGAGCTTAGATCGGAAGAGCGTCGTGTAGGGAAAGAACATGGAATGGTA
+
CCCCCGGFGGGGGGGGGGGGGGGGGGGGGGGGGGGGGGGGGGGGGGGGGGGGGGGGGDEGGGGGCFFGGGGGCFGGGGFFGGGGGGFFGGCFGFGGGGDDFBFGGFGGGGGGGGGGGGGGGGGGGGGGCCFGFGGGGGGGGGGFGGGGDGGGGGGDGGGGGGGGGFGGGGGFCEDEGGGGFGGGFF8,DEGGCD=CGCEF8FGBDD9@DDFGG=DB>A)5?AA*8@9D?A@B6@=:96+7*5@AFF4EECFFFDD?A>=4*9887?;D133(.,26(:2138()48((4(4),*)*/)*.)
@M03152:184:000000000-AWYW1:1:2106:27641:8376 2:N:0:TGCACTGTATACCTGT
CCCAACTATCCCTATTAATCATTACGGCGACTCTAGAAACCAACAAAATAGAACCGCGCGTCCTATTTTATTATTCCATGCTAATGTATTCAGGCATAGGCCTGCTTTGAACGCTCTAATTTTCTCAAGGTAAAGGTCCTGGTTCCCCGACGCACACCAACAAAGGGCACGCCGGCTCACCAAGAGGTAAGGCCCGCCCAGACAGTACGTGCCGTTAGGCAGACCGCTCGGCCAGGCCCGAAATTCAACTACGAGCTTAGATCGGACGAGCGTCGTGTAGGGAAGGAACAGCAGTGGGTAA
+
CCCCCGGGGGGGGGGGGGGGGGGGGGGGGGGGGGGGGGGGGGGGGGGGGGGGGGGGGGGGFGGGGEFGGFGGGGGGFGGDGGGGGGGGGGGGGGGGGGGGGFFGDGGFAF<FD@7FFCFFGGGGE95@FGGGBEF,9CEGGGFGD@EFCG@6+3FGGEFFE=E8DFCEGDCC+@*:DCC@?@>C>CDD2>,6<5CEGGGB=CFDFAFGG8C/>D*85;@FA@F1:90)070@)5(9F?DBF17(*9<FAF4:1*77>(63<-44(:1((4((407-4)16AF3F().(((.((2-0)())(
@M03152:184:000000000-AWYW1:1:2106:27547:8377 2:N:0:TGCACTGTATACCTGT
CCCAACTACCCCTATTAATCATTACGTCGATCCTAGAAACCAACAAAATAGAATCAAACGTCCTATTTCATTATTCCATGCTAATGTATTCAAGCGTATGCCTGCTTTAAACACTCTGATTTTTTCAAAGTAACAGTCCTGATTCCCCAAGACACAAAATTAATGACATCAAGGTTCTTCAGAAGGGAGAAACCAATAATACCAGTACGTACCGAGGCACGACCAACAAATTGGTCCCGAAATTAAACTACGAGCTTAGATCGGAAGCGCGTCGTGTAGGGAAAGAACAGAAACTATTCAA
+
CCCCCEGGGGGGGGGGGGGGGGGGGGGGGGGGGGGGFGGGGGGGGGGGFGGGGGGGGGGGFDFGGFGGGFGGGGGGGGGGGGGGGGDFFFFGGGFGGGGFGGGCCEEFGCFF9FGGGGGGG<FFGGGFGDFFFGFEGG@FGFGGD9EFDGGGGGG,+DD98D;EECFFGDFF,,69=E?C=CFGF?CB>EEGGGGFGDEFD+=8@9DD638+=?>?E5>**1@55=A4?F=917A+;)3-8>A**=98>8;9@4:1;;3;)711;;9(.1(.4(4:27480;68,).((((),*)**)2).
@M03152:184:000000000-AWYW1:1:2106:21262:8390 2:N:0:TGCACTGTATACCTGT
CCCAACTATCCCTATTAATCATTACGTCAATCCTAGAAACCAACAAAATAAGATCAACGTCCTATTTCATTATTCCATGCTAATGTATTCAAGCGTGAGCCTGCTTTAAACACTCTAATTTTTTCAAAGTAACAGTCCTGATTTCCCGCCACACCAAGTGAATGGCATGACGGTTCGTCAGAAGGGAGGAACCAGTGACACCAGTGCATACCGAAGGCACGACCAGCGTACTGATCCCGAAATTCAACTACGAGCTTAGATCGGAAGAGCGTCGTGTAGGGAAAGAACAGCTATGTGTGAG
+
CCCCCGGGGGGGGGGGGGGGGGGGGGGGGGGGGGFGGFGGGGGGGGGGGGGGGGGGGGGGGGGGGGGGGGGGGGGGGGGGGGDGGGGGGGGGGGDGGGGGGGGGGGGGGGGGGGGGFGGGGGGDFGGGGGGGGGGGGGGGGGGFGGGDGGGGGGGG8FEGGGFGGGGGFFGGEEGGGEGFDGFDFCGDGDFGGGGEFGFFGGG<FFFGG77C>D7?55=FFFE>FFBBFD=>FGFGABD?E@FFFFFFEGFD?CA@;>E653=?<D;@D@@>619??>BA?F07:F((2<1))+./@.2.)
@M03152:184:000000000-AWYW1:1:2106:20591:8421 2:N:0:TGCACTGTATACCTGT
CCCAACTATCCCTATTAATCATTACGTCAATCCTAGAAACCAACAAAATAGGATCGAACGTCCTATTTCATTATTCCATGCTAATGTATTCAAGCGTTAGCCTGCTTTAAACACTCTAATTTTTTCAAAGTAACAGTCCAGATTCCTCGCAACACCAAGTTAATGGCATCACGGTTCTACAAGAGGGAGGAATCAGTGAGACCAGTTCATACCGTTGGCACGACCGACCTACTGACCCCGAAATTCAACTCCGAGCTTAGATCGGAAGAGCGTCTTGTAGGGAAAGAACACGCAAGTGGAA
+
CCCCCGGGGGGGGFGGGGGGGGGGGGGGGGGGGGGGGGGGGGGGGGFGFEGG9FGGGGGGFGGGGGGGGGGGFGGGGGGGGGGFGGGGGGGGGGGGGGGEGGGGGGGGGGGGGGGGGGGGGGGGGGGGG<FFFCFFGFGGGFGGGGFGGGGDGFGEGGGEFDCGFCFGGGGGGGDCGGGGGF8D?BCEGGCGGGGGG?9DC=88;?FGGFGGG6@@@6CFFFAAAAFFAFB;A*7CA:*/62.4:8)1?:*/(/:;E8).)/9?6?((((.((((-.1).53<F004((,(-(*()0-*),
@M03152:184:000000000-AWYW1:1:2106:9635:8516 2:N:0:TGCACTGTATACCTGT
CCCAACTATCCCTATTAATCATTACGTCGATCCTAGAAACCAACAAAATAGGGTCAAACGTCCTATTTCATTATTCCATGCTAATGTATTCAAGCCCGAGCCTGCTTTAAACACTCTAATTTTTTCAAATTAACAGTCCTGATTCCCCGCCACACCAACTGAATGGCATGATTGTTCTTCAGAAGGTAGGAACCAGTGCCACCACTGCATACCGAACGACCGACCAGCGTACTGATCCCGAAATTCACATACGCGCTTCACTAGGAAGATCGCCGTGTAGGGACAAAACATCTCTCTTTAT
+
CCCCCEGGFEGGGGGCGGGCGGFEFFFF@FEFDFGFFGDFFGGGEGFGG9AF,CC@FGCEE<CE9FFFEEFFGGFC<FGD<EFDFA@CFF<,C,,,,@:C7749AAFFFGF,5AFFGFFGFEFCCFEFF,CF,9,,E:8FDA>@F,9EEG@8E8?+8,>,,@8@FFC8DF7,,,6D=E9DFC,86,@,=69,@BF,7+,+2=+1+3*;;;9+:+@B**)*3)9452@F>?56/=*4+9*8A9)/1@C6)3+;(*)..-())-))53)(..-(((,4(084-<()()(4(.)))+.*1-:).
@M03152:184:000000000-AWYW1:1:2106:11556:8532 2:N:0:TGCACTGTATACCTGT
CCCAACTATCCCTATTAATCATTACGTCGATCCTAGAAACCAACAAAATAGAATCAAACGTCCTATTTCGTTATTCCATGCTAATGTATTCAAGCGTGAGCCTGCTTTAAACACTCTAATTTTTTCAAAGTAACAGTCCTGATTCCCCAAGACACCAAATTAATGACATCATGGTTCGTCAGAAGGTAGAAATCAATAATACCAGTACGTACAATAGCACGACCAATAAATTGATCCCGAAATTCAACTAAGAGCTTAGATCGGAAGAGCGTCGTGCAGGGAAAGAACAAGTAGGCTTAAA
+
CCCCCGGGFGGGGGGGGGGGGGGGGGGGGGGGGFEGGGGGGGGGGGGGGGGGGGGGFGCEFGGGGGFFGGGGGGGGGGGGGGGGGGGGFEGGGGGGGGGEDFGGGGGGFFGGGEFGFGGGGGGGGGDCFAFDEFGGFG8FGCFDGGDFFG@DFGGGGFGFDFFGFAE8FFFFGGGGGGC>6CG;83>>DFFFGDG,CF8C:=DDEFFFCD6DCFFACF@A*=5>=@EFFFFA6+;D8C;AB5@:+B*1:C*7.;A=AE385?B=DDFD;8(6(..((5439FFF15;33(,.60-*).*))
@M03152:184:000000000-AWYW1:1:2106:24665:8533 2:N:0:TGCACTGTATACCTGT
CCCAACTATCCCTATTAATCATTACTTTAGCCCTAGAAACCAACGAAAGTAGGACTAAAGTCCTATTTCATTATCCCATGCTAATATATTCAAAGCTAAAATACGCCTGCCTTTAAAACCCTAATTTCTTTACCGTAAAAAATTTGAAACACTTTGATTCCTAAAATTTTATTTTAGGGAGTGTATTTAAAAGGAAGGAAACAAGAATTAGGTACACAACGGAAAGATGGACCTTAAGTTTTCATTTATCCGAAAATAAAATAAGAAACTAAGTCGGAAGAGACTCGTGTAGGGAAAGAAA
+
CCCCCGGGGGGGGGGGGGGFGGGGGGGGFGGGGGGGGGGGGGGGGGGGGFGFDFGGGGGGGDFGGGGGGGGGGGFDGGGDFGFGGGGGGGGGGGG8,,,6,C599,@,,,AEF,,C,,,,,,,:5CE<,C55<,499?DF,+,9CA;EF4,449F,,,,@E4,@FC,,+3?==E@80,=4++6E=;E9,@AF98@@8D8DGCGF,;F8+=+=@+,?7+)3*:0==)0*+3)*30*+4*2@+*+*+4*4*+1-)/?)=.6>84*****(-84))**-2/:(()())23=1,/9@E(;8(06=
@M03152:184:000000000-AWYW1:1:2106:19599:8541 2:N:0:TGCACTGTATACCTGT
CCCAACTATCCCTATTAATCATTACGGCGACTCTAGAAACCAACAAAATAGAACCGCGCGTCCTATTTTATTATTCCATGCTAATGTATTCAGGCATAGGCCTGCTTTGAACACTCTAATTTTCTCAAGGTAAAGGTCCTGGTTCCCCGACGCACACCAACAAAGGGCACGCCGGCTCACCAAGAGGTAAGGCCCGCCCAGACAGTACGTGCCGTTAGGCAGACCGCCCGGCCAGGCCCGAAATTCAACTACGAGCTGAGATCGGCAGCGCGTCGTGGAGGGAACGAACAAGCCTGGTCGA
+
CCCCCGCF<FEGEEFFGGGFDGFFGF@F@FGGCF9F<AFGGCFEGGGCFFFGGCFGEGDGFGEGGGFGGAAFFGGFFGGFGGG<FGGGGFGFFFGGGGGC@FCFGA<FEFGGGGGGGGGFFGFABDGGG?FGEFGFGGGGGFGFGFGGEDEGGGGCGGGFGF8@DGGGCDDGDEDDDEGGGE7,*6:?C72,DF5EG:EFGCF(8AFGDAFGGDG>3)()*/=@?66D>)(759:<)8GB)7@06946<F6)(/.-)().)62(((-(,49BFB0(()-,()(0()421((((/.)),2(,
@M03152:184:000000000-AWYW1:1:2106:11461:8578 2:N:0:TGCACTGTATACCTGT
CCCAACTATCCCTATTAATCATTACGGCGACTCTAGAAACCAACAAAATAGCACCGCGCGTCCTATTTTACTATTCCATGCTAATGTATTCAGGCATAGGCCTGCTTTGAACACTCTAATTTTCTCAAGGTAAAGGTCCTGGTTCCCCGACGCACACCAACAAAGGGCACGCCGGCTCACCAAGAGGTAAGGCCCGCCCAGACAGTACGTGCCGTTAGGCAGACCGCCCGGCCAGGCCCGAAATTCAACTACGAGCTTAGATAGGAAGAGCGTCGGGGCGGGAAAGAACAGGAGGACTGAG
+
CCCCCGGGGGGGGGGGGGGGGGGGGGGGGGGGGGGGGGGGGGGGGGGGGGGGGGGGGGGGGGGGGGGGGGGGGGGGGGGGGGGGGGGGGGGGGGGGGFGEFGGGGGGGGGGGGGGGGGGGGGGGGGGGFCFFGGGGGGFGGGGGGGGGGGGGGDFGGGGGGGGGGGGGGGGGGEGGGGGGGGCC58CFFGGGGGGGGGE>E4C(6ACFGF4<FDEF3BD4A@FDF@FFFDFFFG<FF:D0<9)(9FD6-:??0*50>(.56-)68)68?F<(,8;07)(,,3,)3530(88((*())(/))
@M03152:184:000000000-AWYW1:1:2106:24240:8592 2:N:0:TGCACTGTATACCTGT
CCCAACTATCCCTATTAATCATTACGTAGATCCTAGAAACCAACAAAATAGGATCAATCGTCCTATTTCATTATTCCATGCTAATGTATTCAAGCGTTAGCCTGCTTTAAACACTCTAATTTTTTCAAAGTAACAGTTCCGATTCCTTGCGACACCAAATTAATGACATCACAGCTCCTCGGAAAGGAGGAACCAACAAAACCAGTACGTACCGTAGGCACGACCAGCAAATTGATCCCGAAATTCAACTACGACCTTAGACCGGAAGAGCGTCGTGTAGGGAAAGAACAGGTAAGTGTAG
+
CCCCCGGGGGGGGGGGGGGGGGGGGGGGGGGGGGGGGGGGGGGGGGGFGGGGGGGGGGGGGGGEGFGGGGGGGGGGGGGGGGGGGGGDEFGGGGGGFGGGGGGGGFGFDGGGGGGGGGGGGGGGGGGGGGGGFGGGGGGGGECFGGGGGGGGGGGGGGGGGGGGCGGGGGGGGGGFFGFFDD6CCEFGCECGGGGFGGFFGGC=7AFD>FGCDGFFFBEFFFEB==4AFFFFFGFCF=C@?@5-=@CF?+;B;D)(:3;37).6069B@@16;(4-8::<))..,)41(4,,53)11)0))
@M03152:184:000000000-AWYW1:1:2106:3883:8641 2:N:0:TGCACTGTATACCTGT
CCCAACTATCCCTATTAATCATTACGTCAATCCTAGAAACCAACAAAATAGGATCGAACGTCCTATTTCATTATTCCATGCTAATGTATTCAAGCGTTAGCTTGCTTTAAACACTCTAATTTTTTCAAAGTAACAGTCCAAATTCCCCGCAACACCAAATTAATGACATTACGGTTCATCAGAAAGGAGGAATCAGTAAGACCAGTACATACCAGAGGACTGACAAAACTACTAACCCCGAAATTCAACAACGAGCTTAGATCGGAAGAGCGTAGGTAAGGGAAAGGACAGGTAGTTGTAA
+
CCCCCGGGGGGGGGGGGGGGGGGGGGGG>FGGGFGGGGGGFFGGGGGGGFG?FGG7FGGG,CFGGGGGGGGGCFGAFFGGGGGGGGGGGGGGGGGG7,4CFGGGG9BFGGGGGGGGGGGGGGGGGGGGGGGGGGGGDGG9,CEFFFGFE+4@EGGCGFGGGGGFF,EFGCF8D+6A8,?FGG8D+@@:D=@F,BD9E+@+==D5FFFGDFGGC+,695)*31*88555****+9;*;)/-@23/8+@8**/--?)(:(*../67(8@B@(/,((,()+173)()(7((.4,(4:)/*-06)
@M03152:184:000000000-AWYW1:1:2106:13024:8642 2:N:0:TGCACTGTATACCTGT
CCCAACTATCCCTATTAATCATTACGGCGACTCTAGAAACCAACAAAATAGAACCGCGCGTCCTATTTTATTATTCCATGCTAATGTATTCAGGCATAGGCCTGCTTTGAACACTCTAATTTTCTCAAGGTAAAGGTCCTGGTTCCCCGACGCACACCAACAAAGGGCACGCCGGCTCACCAAGAGGTAAGGCCCGCCCAGACAGTACGTGCCGTTAGGCAGACCGCCCGGCCAGGCCCGAAATTCAACTACGAGCTTAGCTCGGAAGAGCGTCGGGTAGGGAAAGAACAGGTATGGGGAG
+
CCCCCGGGGGGGGGGGGGGGGGGGGGGGGGGGGGGGGGGGGGGGGGGGFGGGGGGGGEGGGGGGFGGGGGGGGGGGGGGGGGGGGGGGFGFGFGGGGGGFGGGGGGGGGFFFDC?8FFFGGGGGFGDFGDGG9FGFGGFGGGGGGGGGGDGGGGGEGGCGGGGGGGGGGGGGGE68@EGGGG58C>FCACF?F8EEGDGEGFCBFAA:*=C3CCGE>=,6*()679>EFFF@BD<<<:D>:08:FFBF<C/)4C:>EFFF)5::9B144423;0(,()-26:?5:@?:(,((.3))),*,(
@M03152:184:000000000-AWYW1:1:2106:4796:8702 2:N:0:TGCACTGTATACCTGT
CCCAACTATCCCTATTAATCATTACGTCGATCCTAGAAACCAACAAAATAGAATCAAACGTCCTATTTCATTATTCCATGCTAATGTATTCAAGCGTATGCCTGCTTTAAACACTCTAATTTTTTCAAAGTAACAGTCCTGATTCCCCAAGACACCAAATTAATGACATCAAGGTTCTTCAGAAGGTAGAAACCAATAATGCCAGTACGTACCGAGGCACGACCAACAAATTGATCCCGAAATTCAACTACGAGCTTAGATCGGAAGAGCGTCGTGTAGGGAAAGAACAGGTAAGTGTAGA
+
9C@CCGGGGGGGGGGGGGFGGGGGGGGGGGGGGGGFGGGGGEGGGGGGGGGGGGGGGFGGGGGGGGGGGGGFCGGFGGGGGGGGDGGGEGGGGGGGEGFGGGGGDG,@FGFGGGGGGFGGGGGGGFGGGFFGGGGGGGGGFGGGGGGGG@EGGGGGGGG9FGFGEGGGGGFDF,6D8FDGGFDGG88?EGGGGGFGGGGFG8ADFFF7CFGGDCGDFF>FB=55=@AFAF@BFGF78>45@)6AFFFFFCF(92?=;>=>)7=;<<;D@1922;1,,;>E05(74??0<02))+)/0-*))
@M03152:184:000000000-AWYW1:1:2106:16422:8728 2:N:0:TGCACTGTATACCTGT
CCCAACTATCCCTATTAATCATTACGTCGATCCTAGAAACCAACAAAATAGAATCAAACGTCCTATTTCGTTATTCCATGCTAATGTATTCAAGCGTGAGCCTGCTTTAAACACTCTAATTTTTTCAAAGTAACAGTCCTGATTCCCCATGACACCAAATTAATGACATCATGGTTCGTCAGAAGGTAGGAATCAATAATACCAGTACGTACAATAGCACGACCAATAAATTGATCCCGAAATTCAACTACGACCTTAGATCGGAAGAGCGTCGTGTAGGGAAAGAACAGGTATAAGTAGT
+
CCCCCGGGFGGGGGGGFGGGGGGGGGGGGGGFGGGFFGGGGGGGGGGGGGGGGGGGGGGECD@FGGGGGGGF@FGGGGGGFFFFFDGGGGGGGGGGGGGEGGGFGGFGGGGGGGGFGDGGGFGGGGGGGFGGGFGGGGGGGFGGGFGGGGGGGFFGGFDDFGGGGDGGGGGGGFGGD8CEGGCGGCGGG?,@FGGGCGFFGF6DFFCC6DFFGGEFBAEF>AFFFDFFFFFCFFEG6@D>?>A;8AEFFCF(>)2:84.@@46(6,(5=31279921)/7;A;F044.4(().+)**.*))
@M03152:184:000000000-AWYW1:1:2106:2453:8768 2:N:0:TGCACTGTATACCTGT
CCCAACTATCCCTATTAATCATTACGTCAATCCTAGAAACCAACAAAATAAGCTCAACGTCCTATTTCATTATTCCATGCTAATGTATTCAAGCGTGAGCCTGCTTTAAACACTCTAATTTTTTCAAAGTAACAGTCCTGATTTCCCGCCACACCAAGTGAATGGCATGACGGTTCGTCAGAAGGGAGGAACCAGTGACACCAGTGCATACCGAAGGCACGACCAGCGTACTGATCCCGAAATTCAACTACGAGCTTAGATCGGAAGAGCGTCGGGTAGGGACAGACCAGGGCTATGGAGA
+
<C9C@FEGGGGGEGGDEGGGGGGGGCFGFGGGGGGFDDEFGGFEFCFGGEGG,EFGGC7FFFGFEDGGGGGGFGG,,CEFDFCFGFGEGFCAFGGG77C,A,AEECDFFF,E@FGFEFDABEFGGGFCEFGGGGAAFEEAECFGFAE@BEEGGGEGEGABE;D8=@@F?F+8=C?GG@DGGAAE6>D76+DFFFFEFGGFGFD@EFFGCFGDDDCDFF@>B=:=ABFFE*-:88*1=(2(:9;*=CCC366627),=<8ECE<@(60(66:60((-(.4:<F(50?((46(((*(0*)*(.
@M03152:184:000000000-AWYW1:1:2106:13936:8789 2:N:0:TGCACTGTATACCTGT
CCCAACTATCCCTATTAATCATTACATCGATCCTAGAAACCAACAAAATAGAATCGGATGTCCTATTTCATTATTCCATGCTAATGTATTCAAGCGTGAGCCTGCTTAAAACACTCTAATTTTTTCAAGGTAACAGTCCTAATTCCCCGTAACACCAAATTAATGGCATTACGGTTCTTTAGAAGGTGAGAAGTCAATGATAACAGTGCATACCAACGGCATGACCGAAATATTGATCCCGAAATTCAACTACGAGCTTAGATCGGAAGAGCGTCGGGTAGGGAAAGAAGAGGTATGTGTA
+
CCCCCGGGGGGGGGGGGGGGGGGGGGGGCGGGGGGGGGGGGGGGGGGGGGGGGGGGGGGGFGGGGGGGGGGGGGGGGGGGGGGGGGGGGGGGGGGGGEGGGGGGGGGGGGGGGGGGGGGGGGGGGDCDF<FGGGGGGGGGGGGGGGGGGGGGGGGGGGGFGGGGFGGGGGGGFGDGGFGDDFGFFFFGGGGGGGGGGGGFGGGEGFFFFFGGGFGFFEFEFFFEFEBFFFCFF7EGFFGBD4BBAFCFFGFEEDE2?22@@CCEFF@?B@D8>0(((2676;:FBF?8:(,1,+48)6CA)
@M03152:184:000000000-AWYW1:1:2106:16664:8801 2:N:0:TGCACTGTATACCTGT
CCCAACTATCCCTATTAATCATTACGGCGACTCTAGAAACCAACAAAATAGAACCGCGCGTCCTATTTTATTATTCCATGCTAATGTATTCAGGCATAGGCCTGCTTTGAACACTCTAATTTTCTCAAGGTAAAGGTCCTGGTTCCCCGACGCACACCAACAAAGGGCACGCCGGCTCACCAAGAGGTAAGGCCCGCCCAGACAGTACGTGCCGTTAGGCAGACCGCCCGGCCAGGCCCGAAATTCAACTACGAGCTGAGATCGGAAGAGCGTCGTGTAGGGAAAGAACAGGTATGGGTAA
+
CCCCCGGGGGGGGGGGGGGGGGGGGGGGGGGGGGGGGGGGGGGGGGGGGGGGGGGGGGGGGGGGGGGGGFFGGGGGGGGGGGGGGGGGGGGGGGGGGGGGGCFGGFFG9FGGG?FGGGGGGGGGGGCFFFGGGGGGGGGGGGGGGFF:CEGGGGGGGE??CF8DDGGDDGDGGDGGGGGGGGGGGGGC9,>D6:EGGGGFGCGFFFFGGFGGGGGF5)6FAFFFFBFFB>BFBG:GF?DBE9>:@F2=ADFFFGDB>():24<8:<BFF011,19>05:A2<1>BFF0,8:?>C>))(2)(
@M03152:184:000000000-AWYW1:1:2106:21830:8813 2:N:0:TGCACTGTATACCTGT
CCCAACTATCCCTATTAATCATTACGGTGATCCTAGAAACCAACAAAATAGAACCATGCCGTCCTATTCTATTATTCCATGCTAATGTATTCGAGCATAATGCCTGCTTTAAACACTCTAATTTTTTCAAGGTAAAGGTCCTGGTTCCACAAGACATCCAACTAAGGACATCGAGCTTCTCCAGAAGGTGAGAAATCAACAGCGACAGTTCATACCCCTTAAGGCACGACCATCGAGTCAATCCCGAAATTCAACTACGAGCTTAGATCGGAAGAGCGTCTTGTAGGGAAAGACAGAATAA
+
CCCCCGGGGGGGGDGGGGGGGGFGGGGGGFGGFFFGGGFGGGGGGFGGGGGFGFFGGGGGGFEFGGGGGGGGGGGGGCEGFGGGGGGGGGGGGFCFEGF<FFGGFGGFFGGGGGGGFGGGGGFGGGGGGFG8FFGCGCGGGGGDFGGGGGGGFGGGGGGGFGGGGCCGGGG?ECDE6@DFDAEGCFGFFDFFGGGFAF8DGGGFGEEGGFGCCGFF**8CA6FC):CBDB=?FG2FF=CCACF)9A@:=C+*>:6743>(8104)).1C;7@(6(((0,(()/;?C7-,83(2*.)))*-)
@M03152:184:000000000-AWYW1:1:2106:15392:8891 2:N:0:TGCACTGTATACCTGT
CCCAACTATCCCTATTAATCATTACGGCGACTCTAGAAACCAACAAAATAGAACCGCACGTCCTATTTTATTATTCCATGCTAATGTATTCCGGCGTAAGCCTGCTTTGAACACTCTAATTTTCTCAAGGTAAAGGTCCTGGTTCCCCGACACACCCAGTGAAGGGCATGCCGGCTCACCAAGAGGTAAGGCCCGGCCAGACAGTAAACACCGTTAGGCGGACCGCCCGGTCAGGCCCCAAATTTAAATACTAGCTTAGATGGGAAGAGCGTCGGGTGGGGGAGGAAACGGGAAGGTAAGG
+
CCCCCEEDFFGGGGEG<CCEACFFFEE>FGGGGGGGGFGGGGGGGFGDEGCGGGGEGGGEEDCGCCF<EEEFFFGGGGGFGFEGGGGGGGG9C=FFFCFF<<FEFCGFFGGGCFFDCAFFGCFFFGGGFCGGGGF?FFGGFFE:B@FGGGGDGGEBEDF==EDG8=88DFGFGDGCDCFGGGFBCCCFCE66DCC5E>8AC4C::++1+4*9D?5?8A@532)3(.45)7(0.23*0()(03*6*14*)**).0))*...)).(((-41(,-,1(-,)-31)4)(84((,,(-*-)))*).
@M03152:184:000000000-AWYW1:1:2106:5143:8901 2:N:0:TGCACTGTATACCTGT
CCCAACTATCCCTATTAATCATTACGGCGACTCTAGAAACCAACAAAATAGAACCGCGCGTCCTATTTTATTATTCCATGCTAATGTATTCAGGCATAGGCCTGCTTTGAACACTCTAATTTTCTCAAGGTAAAGGTCCTGGTTCCCCGACGCACACCAACAAAGGGCACGCCGGCTCACCAAGAGGTAAGGCCCGCCCAGACAGTACGTGCCGTTAGGCAGACCGCCCGGCCAGGCCCGAAATTCAACTACGAGCTTAGATCGGAAGAGCGTCGGGTAGGGAAAGAACAGGAATGAGGAG
+
CCCCCGGGGGGGGGGGGGGGGGGGGGGGGGGGGGGGGGGGGGGGGGGGGGEFGGGGGGGGGGGGGFGGGGGGGGGGGGGGGGGGGGGGGFGGGCGGGGGFFFBGGGGGFFGFGGGGGGFFFGGGGGGGFC?FGGGGCFDFEEFGGGGGGGGGGGDGGGGGDGGGGFGGGGGDDEGGGDFGGGGGGGFFCC>>8D:ECGGEFGF=6FFGGAGGGG5>AFFFF@FFD@2>>@>37C<CF6DBD0<2@49F2D42:*7;>3)24))-4(4((4(3(49(20(-(>::::0811<0.*40*.*,(
@M03152:184:000000000-AWYW1:1:2106:20721:8922 2:N:0:TGCACTGTATACCTGT
CCCAACTATCCCTATTAATCATTACGGCGACTCTAGAAACCAACAAAATAGAACCGCGCGTCCTATTTTATTATTCCATGCTAATGTATTCAGGCATAGGCCTGCTTTGAACACTCTAATTTTCTCAAGGTAAAGGTCCTGGTTCCCCGACGCACACCAACAAAGGGCACGCCGGCTCACCAAGAGGTAAGGCCCGCCCAGACAGTACGTGCCGTTAGGCAGACCGCCCGGCCAGGCCCGAAATTCAACTACGAGCTTAGATCGGAAGAGCGTCGTGGAGGGAAAGAACAGGGATGTGTAG
+
CCCCCGGGGGGGGGGGGGGGGGGGGGFGGGGGGGGGGGGGGGGGGGGGGGGGGGGGGGGGGGGGGGGGGGGGGGGGGGGGGGGGGGGCFGGGGGGGGGGGGGGGGGFGFGGGGGGGGGGGGGGGGGGGGFGGGGGGGGGGGGGGGGGGGGGGGGGGGGGGGGF=DGGGGGGGGGGGGGGGGGGFGGGGGFGCGGGGGGGFGF4BGFFGGFD:FDEE38@FFDF;69@0<>>>DD:CF<90>6D?@B>FFFF?<*53BB426)62(:29:::B>B>2,0-46:156538(,.((/(006*))
@M03152:184:000000000-AWYW1:1:2106:11517:9000 2:N:0:TGCACTGTATACCTGT
CCCAACTATCCCTATTAATCATTACCTTGGTTCTATAAACCAACAAAATAGAACCATGGTCCTATTCTATTATTCCATGCTAATGTATTCGAGCAAATATGCCTGCTTTGAACACTCTGATTTTTTCAAGGTAAAAGTCTTGGCTCCCTAGCCCAACTCAATAAAGAGTAGACTAGTTCCCCAAGAAGTGGTACAGGGCCCTTGGATCCAGAATGCCTACTCAGACAAGCCAAGTAGGCCCGGCCAAATGACCCTCGAAATTCAACTACGAGCTTAGATCGGAAGGGCGTCGTGTAGGGAA
+
CCCCCGGGGGGGGGGGGGGGGGGGGGGGFGGGGGGGGFGGFGGGGGGGGGGGGGFGGGEFGGGGGGGGGGGGFGGGGGGGGGGGGGGGFDGGGGGGGGGGGGGGGGGGGGFGGGGGFFGGGGGGGGGGFG8FFGGGGGGGG9FEFGGGGGGGGGGFGGG9DCFGCFGGGGGGGGFDFG@E+DFCFCEGGEDE=FFCGGGB8DGFGF5ADDFGGGGFFFE?DDFFFF)9;;>FFD>F?E6=BBFF*:B>:C6*5;4:B):2@:4584>B)6>=>@EF@A?3(.(0.),,66(.-*(094DF?
@M03152:184:000000000-AWYW1:1:2106:7895:9076 2:N:0:TGCACTGTATACCTGT
CCCAACTATCCCTATTAATCATTACGGCGATCCTAGAAACCAACGAAATAGGACCGCACGTCCTATTCCATTATTCCATGCTAATGTATTCGGGCGAGACGCCTGCTTTGAACACTCTAATTTTCTCAAGGTAAACGTCCTGGTTCCTCGACGCACCCAGCGAAGGGCACGCCGGTTCACCAAGAGGAAAGGCCCGGCCAGACAGTACAGCGCCTTTCGGCGGACCGCCCGCCCAGGCCCGAAATTCAACTACGAGCTTAGAACGGAAGAGCGTCGTGTAGGGAAAGAACGGGGAGGTGTA
+
CCCCCGGGGGGGGGGGGGGGGGGGGGGGGGGGGGGGGGGGGGGGGGGGGGGGGGGGGGGGFGGGGGGGDFGGGGGGGGGGGGGGGGGDFGGGGGGGGGGGGDFFGGGGG9FGGGGGGGGGGGGGGGGGFG8FCCGFEFG7EGGGGGGGGGGEGGGGGGGGGEGGGGGGGCDGGGGGDGGGGGGFGGGGGGGGGGGGGGGFFGGFGAFFGFGGGGD3AF@>:65149>EDFF>BGF4>?D<E>F(7@)9<FFFFG>?F>327)).9B?:;70,(((((837>FB?B50:77(-(:()0,*))
@M03152:184:000000000-AWYW1:1:2106:18195:9104 2:N:0:TGCACTGTATACCTGT
CCCAACTATCCCTATTAATCATTACCACGGTCCAGAAAACCAACAAAATAGAACCACGGTCCTATTCTATTATTCCATGCTAGTGTATTCAAGCTTATGCCTGCTTTAAACACTCTAATTTTTTCAAAGTAAAAGTCCTGGATCACCTCCGGCACCCAGTTAAGGGCACCGGAGGACACCAGAAAGAAAGACCCGACCAGAGCAGTGCTTACCTTTCGGCAAGACCACCCAGCCAGGCCCGAAATTCAACTACGAGCTTAGATCGGAAGAGCGTCGTGTAGGGAAAGAACAGGTAAGTGTA
+
CCCCCGGGGGGGGGGGGGGGGGGGGGGGGGGGGDFGGGGGGGGGGGGGGGGGGGGGGGGGGGGGGGGGGGGGGGGGGGGGGGGFGGGGGGGGGGGGGGGGGGFGGGGGGGGGGGGGGGGGGGGGGGGGGGGGGGGGGAFGGGAEFGGGGFGDGGGGGGGGGGGGG8>FGGGGGGGGGGGGGFGGGFGGGGGGGGGGGGGFGD7@C8>DFFGFFGGFFFA4*>FFF:BA>>58ACBGFF*;B;:9AFCF?F61):>@39@<@9)4414:>:009((4(04:-9,).7?1?0:0136*6)0))
@M03152:184:000000000-AWYW1:1:2106:21387:9183 2:N:0:TGCACTGTATACCTGT
CCCAACTATCCCTATTAATCATTACGGCGATCCTAGAAACCAACAAAATAGGACCGCACGTCCTATTTTATTATTCCATGCTAATGTATTCGGGCGTAAGCCTGCTTTGAACACTCTAATTTTTTCAAAGTAAAAATCATGGTTCCCTGCCACACCCAGTAAAGGGCATAACAGCTCACCACGAGGTAAGCCTCCACCGCTCCAGTACACACCCAAATAGGCGGACCGGGCGGCAAAGGCCGAACTTCAACTACGAGCGTAGATCGGAAGAGCGTCGTGGAGGGAAAGAACAGGTATGAGG
+
CCCCCGGGGGGGGGGGGGGGGGGGGGGGGGGGGGGGGGGGGGGGGG<FGGGGGGGGGGGGFGGGGGGGFGGGGGGGGGGGGGGGGGGGFFGFFEEGGGGGGGGGG8FGGGGGGGGGGGGGGGFGGGGGDGGGGGGGGGGGFGCFGGGGGGFGFGGEEGGGGGGGGGGGDGGFF8DFFGGGGGEEGGGGFGGGFG,@E5CD9CDECFFDG9FGGCFFFFEAF=BBF(:>BDFF>D>GF>C6>>EF)<)96F=).*045>(-49:62<B6:FF:?9132)4(4@FB?F.44?(:?*)/*,*)(
@M03152:184:000000000-AWYW1:1:2106:16581:9210 2:N:0:TGCACTGTATACCTGT
CCCAACTATCCCTATTAATCATTACGGTGGTCCTAGAAACCAACAAAATAGAATCGGATGTCCTATTTCATTATTCCATGCTAATGTATTCAAGCGTGAGCCTGCTTTAAACACTCTAATTTTTTCAAGGTAACAGTCCTAATTCCCCGTAACACCCAATTAATGGCATTACGGTTCTTTAGAAGGTGAGAAATCAATGATAACAGTGCATACCAACGGAATGACCGAAATATTGATCCCGAAATTCAACTACGAGATTAGATAGGAAGAGCTTCGTGTAGGGAAAGAACAGGTATGTTTA
+
CCCCCGGGGDGGGGGGGGGFGGFGGFGGGGGGGGGGFFGGGGFGGGGGGDFGGGGGGGEGGGGGGGGGFEGGFCFGGGGGGGGFGGFFADEGGCCGFG@BF,EFF8EEEFC?FGGGGG<FGGGGGGGGG8FFFGC?EGBFGCGG,CEC@C@6CFG6+>DGFEGGDFFFFD@FC@8CCFFFFAD,?8FCGGGAFDFC87DFGCGDGFFGDFGFC+69*@5**8;EE5=ABDDF9;;++:7):=A4?@6B51B@FCD9)(/*07?*8374(55()/.3,80(7874=)43,:5;(+)+).*-6
@M03152:184:000000000-AWYW1:1:2106:12443:9263 2:N:0:TGCACTGTATACCTGT
CCCAACTATCCCTATTAATCATTACGTCGATCCTAGAAACCAACAAAATAGAATCAAACGTCCTATTTCATTATTCCATGCTAATGTATTCAAGCGTATGCTTGCTTTAAACACTCTAATTTTTTCAAAGTAACAGTCCTGATTCCCCAAGACACCAAATTAATGACATCAAGGTTCTTCAGAAGGTAGAAACCAATAATACCAGTACGTACCGAGGCACGACCGACAAATTGATCCCGAAATTCAACTACGAGCTTAGATCGGAAGAGCGTCGTGTAGGGAAAGAACAGGTATGTGTAGA
+
CCCCCGGGGGGGGGGGGGGGGGGGGGGGGGGGGGGGGAFGGGGGGGGGGGGGGGGGGGGGGGGGGGGGGGGGGGGGGGGFGGGGGGGGGGGGGGGGGGGGGGGGGGGGGFGGEGGGGGGGGGGGGGGGGGGGGGGGGGGGGGGGGGGGGGGGGGEFGGGGGGGGFFGGGGGGGDFGFFDCDADGF8@FDDFGFGFFGFFBF?6DCFFGCFFG8>GFD>AFF9?)5=AFFAEF+=CGA=4>>@FECFFF?GF247B>FEFF6)=<D?98@@3(494:1)6387<5(.:(4(1):C,19:7<9
@M03152:184:000000000-AWYW1:1:2106:24534:9296 2:N:0:TGCACTGTATACCTGT
CCCAACTATCCCTATTAATCATTACGGCGATCCTAGAAACCAACGAAATAGGACCGCACGTCCTATTCCATTATTCCATGCTAATGTATTCGGGCGAGACGCCTGCTTTGAACACTCTACTTTTCTCAAGGTAAACGTCCTGGTTCCTCGACGCACCCAGCGAAGGGCACGCCGGTTCACCAAGAGGAAAGGCCCGGCCAGACAGTACAGCGCCTTTCGGCGGACCGCCCGCCCAGGCCCGAAATTCAACTACGAGCTTAGATCGGAAGAGCGTCGCGTAGGGCAAGAACCGGTAGGGTGC
+
CCCCCGGGGGGGGGGGGGGGGGGGGGGGGGGGGGGGGFGGGGGGGGGGGFGGGGGGGGGGGGGGGGGGGGGGGGGGGGGGGGGGGGGGGGGGFGGGDFCGGGGGGGGGGGFGGGGGGCG,EFGGGGGGFGCGGGGGGGGGGGGGGGGGGGGGGGFGGGGD8+;:>:CGCGGGGGGGGGGGG?FGGGEFGGGGGGCC=D=>/>FDFFAGGFGC3C586A<)76B;90().<>>DGFD@:*27(<15=<FAF9:BC>(7(:2<<<2(41:1:?B2311(0-2(.24:)41:181(*-))(0((
@M03152:184:000000000-AWYW1:1:2106:7327:9418 2:N:0:TGCACTGTATACCTGT
CCCAACTATCCCTATTAATCATTACCTCGTTTCTGAAAACCAACAAAATAGAAACAAAGTCCTATTCCGTTATTCCATGCTAATGTATTCAAGCATAAGCCTGTTTTAAACACTCTAATTTTTTCAAAGTAACAGTCCTAGATCCCTAACGCACTAAATGAATAGCACATTAGTTCCCTAGAAGGAAAGACCCAACCAAAGCAGTGTTAATCGTGAGACTAAACCACTTATCCAGGCCCGAAATTCAACTACGAGCTTAGATAGGAAGAGAGTCGGGTAGGGAAAGAACAGGTAAGTGTAA
+
CCCCCGGGGGGGGGGGGGGGGGGGGGGGEGGGGGGAFGGGGGGGGGGGGGGGGGGGGGCGGGGGGGGGGGGGGGGGGGGGGGFFFGGGFGGGDCGGGGFGGFFGGGGFGGGGGGGGGGGGGGGGGGGGGGGFGGFFGGFGFFGGGGGGGFEEGGDGFGGCEEGGDFGD6=FFGGGGE9AEDFGC8DEFGDFDFGGGGDGFFGGDFFFGGFGFCFDF5DCFFFFFFFBF9?*5?E@CF5C5?BFFFFFFF>94)*9=?34*>8*.(*/((0(()/3((26??3351)5@((((/+)0;5C.)
@M03152:184:000000000-AWYW1:1:2106:16975:9504 2:N:0:TGCACTGTATACCTGT
CCCAACTATCCCTATTAATCATTACGTCAATCCTAGAAACCAACAAAATAAGATCAACGTCCTATTTCATTATTCCATGCTAATGTATTCAAGCGTGAGCCTGCTTTAAACACTCTAATTTTTTCAAAGTAACAGTCCTGATTTCCCGCCACACCAAGTGAATGGCATGACGGTTCGTCAGAAGGGAGGAACCAGTGACACCAGTGCATACCGAAGGCACGACCAGCGTACTGATCCCGAAATTCAACTACGAGCTTAGATCGGAAGAGCGTCGTGTAGGGAAAGAACAGGTATGGGTCGA
+
CCCCCGGGGGGGGGGGGGGGGGGGGGGGGGGGGGGGGGGGGGGGGGGGGGGGGGGGGGGDGGGGGGGGGGGGGGGGGGGGGGGGGGGGGGGGGGGGGGGGGGGGGFGGGGGGCGFGGFGGGGGGGGGG9FGDFGGGGFEFGGGGGGGGGGGGGGGGEFFGGGGGGGGGGGGGGGDGDEGFDGFGDEGGGGGGGGGGGGGDCCFCGFFGGFGGGGE>>FFFEDEAFB>ADAB:BDC7=BDDE>;CAA<A)223?DE0)/=95)4;719@@@@33(--.75<?5<>:)31221))32))(*((
@M03152:184:000000000-AWYW1:1:2106:15263:9530 2:N:0:TGCACTGTATACCTGT
CCCAACTATCCCTATTAATCATTACGTCGATCCTAGAAACCAACAAAATAGGGTCAAACGTCCTATTTCATTATTCCATGCTAATGTATTCAAGCGCGAGCCTGCTTTAAACACTCTAATTTTTTCAAAGTAACAGTCCTGATTCCCCGCCACACCAACTTAATGACATGACGGTTCTTCAGAAGGGAGAAACCAGTGACACCAGTGCATACCGAAGGCACGACCAGCGTACTGATCTCGAAATTCAACTACGAGCTTAGATCGGAAGAGCGTCGTGTCGGGAAAGAACAGGTGTGCGGAA
+
CCCCCGGGGGGGGGGGGGGGGGGGGGGGGGGGGGGGGGGGGGGGGGGGGGGGGGGGGGGGFFGGGGFGGGGGGGGGGGGGGGGGGGGGGGGGGGGGGGGGGGGGGFGFGGGGGGGGGGAFGFGGGFGGGGGAFGGGGFGGGFGFFGGGGGGGGGGGGGGGGGGGGGGGGGGGDEGGGGGGGGGFGFEFEGGGGGGGG6D@GGGCGFFGFFGGGG59?9<9>>DF@FFFFEDF>DF7FFGFF8B08F?FFGFED*:7:@CE9)<?<?FB???64(,,48((,7;3:@387:71-+-)*()((
@M03152:184:000000000-AWYW1:1:2106:13780:9566 2:N:0:TGCACTGTATACCTGT
CCCAACTATCCCTATTAATCATTACGTCGATCCTAGAAACCAACAAAATAGAATCAAACGTCCTATTTCATTATTCCATGCTAATGTATTCAAGCGTATGCTTGCTTTAAACACTCTAATTTTTTCAAAGTAACAGTCCTGATTCCCCAAGACACCAAATTAATGACATCAAGGTTCTTCAGAAGGTAGAAACCAATAATACCAGTACGTACCGAGGCACGACCAACAAATTGATTCCGAAATTCAACTACGAGCTTAGATCGTAAGAGCGTCGTGTAGGGAAAAAACAGGTATGGTAAGA
+
CCCCCGGGGGGGGGGGGGGGGGGGGGGGGCGGGGGGGGGGGGGGGGGGGGGGGGGGGGGGGFGGGGGGGGGGGGGGGGGGGGGGGGGFGGGGGFGGEGGGGGGGGGGGGGGGGGGGGDGGGGGGGGGGGGGGGGGGGGFGDDFGEFFFGGGGGGGGGGGGGGGGGFGGGDGGGFGCDGGGGFGGGC>FFGFGGFDCFFFFD6ADDFFGGD=8>C6?55@FFFF==CDFFFF66+;79ACAE9F;@FFF?<A9(?B(66*47*,/:;;?EF0213.2(.73(./)(0--63().<()1)*.)
@M03152:184:000000000-AWYW1:1:2106:15570:9574 2:N:0:TGCACTGTATACCTGT
ACCAACTATCCCTATTAATCATTACGTCAATCCTAGAAACCAACAAAATAAGATCAACGTCCTATTTCATTATTTCATGCTAATGTATTCAAGCGTGAGCCTGCTTTAAACACTCTAATTTTTTCAAAGTAACAGTCCTGATTTCCCGCCACACCAAGTGAATGTCATGACGGTTCGTCAGAAGTGAGGAACCAGTGACACCAGTGCATACCGAAGGCACGACCAGCGTACTGATCAGGAAATTGAACTACGAGCATAGAACGCAAGAGCGACGGGCAGGAAATGAACCAACTAGCTGATA
+
-A<ACEGGFFGGDGGGGGADGGGGGGFGDCEGGGGGGGGGGGGGFGFF,,FFFCG@F@FGGGGGGF9<DFEED9,CFECEF<EEC6@C<,CFG,@B,@@AG?C8<EC?FFDAGG@CFCGCGGC+<E,CEFDEA<,5,49,CFEEFC9+@+8BFGCCFF9;44@F,==;=FC>66=+0@DD==,8+6@:DFFGFCE=,=9+,+=:=FACCA+AC?1*3*)9B8@)84=*39)*+5*=1*26A(;*+46?CG629*=(/1)))/((.:3=((((.,(((0((()(1)*..(((((+))*)2))
@M03152:184:000000000-AWYW1:1:2106:14276:9619 2:N:0:TGCACTGTATACCTGT
CCCAACTATCCCTATTAATCATTACATCGATCCTAGAAACCAACAGAATAGAATCGGATGTCCTATTTCATTATTCCATGCTAATGTATTCAAGCGTAAGCCTGCTTTAAACACTCTAATTTTTTCAAGGTAACAGTCCTAATTCCCCATAACATCAAATGAATGACATTATGGTTCTTTAGAAGGTGAGAACCAATAAGACCAGTACATACCAAGGCATGACCGATCCCTTGATCCCGAAATTCAACTACGAGCTTAGATCGGAAGAGCGTCGTGTAGGGAAAGAACAGGTAAGTTTGTA
+
CCCCCFFGFGGGGGGGGGGGGGGGGGGGGGGGGGGGGGGGGGGGGGGGGGGGGGGGGGGGGGGGGGGGGGGGGGGGGGGGGGGGGGGGGGGGGGGGGGGGGFGGGGGGGGGGGGGGGGGGGGGGGGGFEFFGGEEGGGGGGGGFGCGFDGGGGGGGGFECFFFGFGGGGGGGGGGFGGGG8DFFGGFFGFGGGCD?DFGFGG+=DFFFGCGDFGGFDFDFFF9D==5A>F@59;5?+:*:>=5/8BEA<C>))3*);6*1*9>DD5255(56792;,5>EFFF:1A@(/(1.)+/**)*()
@M03152:184:000000000-AWYW1:1:2106:20923:9662 2:N:0:TGCACTGTATACCTGT
CCCAACTATCCCTATTAATCATTACTTCGGTCCTAGAAACCAATAAAATAGAACCAAAGTCCTATTCTATTATTCCATGCTAATGTATTCAAGCGTAAGCCTGCTTTAAACACTCTAATTTTTTCAAAGTAAAAGTCCTGGATCACCTTGCGCACTCAGTTAAGAGCGCGCAAGAGCCCCAGAAAGAAAGACCCGACCAGAGCAGTACTTACCTTGCTGCAAGACCACCCAGCCCGGCCACAAATTTAACTACGAGCTTAGAACGGAAGCGCGCCGGGTAGGGAAAGAACAAGGATGTGCG
+
CCCCCGGGGGGCFFFEFGGGGGFGGGGGFFEEGGFGFGGGF@FGGFFFFEGGGAFGFGGGG,CFF9EFGFGGGA@<EFGGGGCEDAFC9EGGGGDFGGFGGGECEC<F,??FGGGGAFEFEGGGCFGFGF@F?F?E@FCCF8,FCEEFGCE8CECE8=DDFFD8,=,60C>E6=D@?,=>DEEGGDCFGG8F8,+4@CC:F*9C6=CFG12@7=C+*+394<4<BB=*:?=*299))(9()/)8A+);C76.;*5353())/)/3(:,-1,,4(-(35(3()851),.(,4,,/(*),*)(
@M03152:184:000000000-AWYW1:1:2106:11027:9683 2:N:0:TGCACTGTATACCTGT
CCCAACTATCCCTATTAATCATTACGTCGATCCTAGAAACCAACAAAATAGAATCAAACGTCCTATTTCATTATTCCATGCTAATGTATTCAAGCGTGAGCCTGCTTTAAACACTCTAATTTTTTCAAAGTAACAGTCCTGATTCCCCACGACACCAAATAAATGACATCATGGTTCGTCAGAAGGGAGAAACCGACGATGCCAGTACGTACCGAGGCACGACCGACATGATGGTCCCGAAATTCAACTACGAGCTTAGATCGGAAGAGCGTCGTGTAGGGAAAGAACAGGGAGGTGGAGA
+
CCCCCEGGGGGGGGGGGGGGGGGGGGGGGGGGGGGGGGGGGGGGGGGGGGGGGGGGGGGGFGGGGGGGGGGGGGGGGGGGGFGGGGGGFGGGGGGGGGGGGGGGGGGGGGGGFFGGGGGGGGGGGGGGGFFGGGGGGGGGGGGGGGGGGGGGGGGGGGGGFGGGFGGGGGGGGEGGCGGGGGDEFFEGGDGGGGCC6@CDCG+:@CFGGCGFCCEEFD=A5)/:9@@BFFA1:C<D4=D<FB44:AEAEG4;6C3()625):8<:?0((.4(-4,-.724,7:F6.4(,34((*,))(*((
@M03152:184:000000000-AWYW1:1:2106:19150:9698 2:N:0:TGCACTGTATACCTGT
CCCAACTATCCCTATTAATCATTACGTCGACCCTAGAAACCAACAAAATAGGATCAAACGTCCTATTTCATTATTCCATGCTAATGTATTCAAGCGTTAGCCTGCTTTAAACACTCTAATTTTCTCAAAGTAACAGTCCTGATTCCCCGCGACACCAAGTTAATGACATCGCGGCTCCTCAGAAAGGAGGAACCAACAAAACCAGTACGTACCATAGGCACGACCAGTAAATTGATCCCGAAATTCAACTACGAGCTTAGATCGGAAGAGCGTCGTGTAGGGAAAGAACAGGTATGGGTAA
+
-ACCCGGGEF<EE9FEGFCFGGFGGFFCC7FFFFGGGFGG@EDF<CEFGGG8@FFFGGC:C8@CFEG@FGEEFFC<FGGAD@EEGGGEC9<FE99FC@ECFCEAEFEFGC?FFFFGGGGFF5FGFDC?FGDEDGAGF:EFEFFFGBE:8CGDGDEGGGG,@F;;EEGFFFD>ECDGGGG?8DEA?BDF8>CC66@CCCDAFC*8,<FGD9C77CF>A4)39(?92=B;FF?6+:/2+784B@D?AA<FFD6)65>()(9=)1/4:?0(3:7>0(41:.3<>>:5(.31(43<)0))).*)(
@M03152:184:000000000-AWYW1:1:2106:13214:9700 2:N:0:TGCACTGTATACCTGT
CCCAACTATCCCTATTAATCATTACGTCGATCCTAGAAACCAACAAAATAGAATCAAACGTCCTATTTCATTATTCCATGCTAATGTATTCAAGCGTATGCTTGCTTTAAACACTCTAATTTTTTCAAAGTAACAGTCCTGATTCCCCAAGACACCAAATTAATGACATCAAGGTTCTTCAGAAGGTAGAAACCAATAATACCAGTACGTACCGAGGCACGACCGACAAATTGATCCCGAAATTCAACTACGAGCTTAGATCGGAAGAGCGTCGTGTAGGGAAAGAACAGGAATGTGTAAA
+
CCCCCGGGGGGGGGGGGGGGGGGGGGGGGGGGGGGGGGGGGGGGGGGGGGGGGGGGGGGG8FGGGGGGGGGGGGGGGGGFGGGGGGGGGGGGGGGGGGGGGGGGGGGGGGGGGGGGGGGGGGGGGGGGFGGGGGGGGGGGGGGGGGGGGDGGGGGGGGGGGGGGGGGGGGGGG8AFFFGGGGGGGGFGGGGGGGGGGGGFGG?D?FFCGFFF6DGFF>DFFFFFFFFFFFFFFGFGABD=DFFCCFCFCFA=0CA>AC<EEFD(7<FFD@9.899::><<FFB:(74(.3.(.05*0)*))
@M03152:184:000000000-AWYW1:1:2106:26607:9756 2:N:0:TGCACTGTATACCTGT
CCCAACTATCCCTATTAATCATTACGTCAATCCTAGAAACCAACAAAATAAGATCAACGTCCTATTTCATTATTCCATGCTAATGTATTCAAGCATGAGCCTGCTTTAAACACTCTAATTTTTTCAAAGTAACAGTCCTGATTTCCCGCCACACCAAGTGAATGGCATGACGGTTCGTCAGAAGGGAGGAACCAGTGACACCAGTGCATACCGAAGGCACGACCAGCGTACTGATCCCGAAATTCAACTACGAGCTTAGATCGGAAGAGCGTCGTGTAGGGAAAGAAAAGGTAGGTGTAGA
+
CCCCCFGGFGGGGGGGGGGGGGGGGGGGGGGGGGGGGGGGGGGGGGGGGGGGGGGGGGGGGGGGGGGGGGGGGGFGGGFFFFGGGGGGGGGGGGFGGGGGGGGGCFFGGGGGGGGGGFFGGGGGGGGGGGGGGGGEGFEFGGGGGFGDGGGGGCGGGFFGDFGGGGGGGGGGGGDGDEDFGFFGDGGGGGGGGGGG9FF?DFDDGFFFCFFCGGGFF*:59>@ABF>D4B)@FGCFFFGFEFACFFFFFG47?GE04>EFF)3(3;@1:862@F6?352<0?<F<F?230(.)+,*1.*))
@M03152:184:000000000-AWYW1:1:2106:25891:9780 2:N:0:TGCACTGTATACCTGT
CCCAACTATCCCTATTAATCATTACGTCGATCCTAGAAACCAACAAAATAGAATCAAACGTCCTATTTCGTTATTCCATGCTAATGTATTCAAGCGTGAGCCTGCTTTAAACACTCTAATTTTTTCAAAGTAACAGTCCTGATTCCCCAAGACACCAAATTAATGACATCATGGTTCGTCAGAAGGTAGAAATCAATAATACCAGTACGTACAATAGCACGACCAATAAATTGATCCCGAAATTCAACTACGAGCTTAGATCGGAAGAGCGTCGTGTAGGGAAAGAACAGGTATGGGGAAA
+
CCCCCGGGGGGGGGGGGGGGGGGGGGGGEEGGGGGGGGGGGGGGGGGGGGGGGGGGGFDEFCFGGGGFGGGGGGGGGGGGGGGGGGGGGGAFGFFBFGGDDGGGGGCC?CFC?FGGGGGGGGGGGFDGGGGGGGGGG9EEFFEGEFGFFG@GGGGGGFGGGGGGGAFGGGGGGGFGGGGGGGG=FDDGFGGGGGGGFGF?DCDDEDFGGFFFCFGFFFFBEFBBFD5F8C@FAGC>+=DABBAE6BEFAF4@?/626@5=4CB@DF>FF@F>03,36A>E0FFF;)4(((())+())(/(,
@M03152:184:000000000-AWYW1:1:2106:24792:9792 2:N:0:TGCACTGTATACCTGT
CCCAACTATCCCTATTAATCATTACGTCGATCCTAGAAACCAACAAAATAGAATCAAACGTCCTATTTCGTTATTCCATGCTAATGTATTCAAGCGTGAGCCTGCTTTAAACACTCTAATTTTTTCAAAGTAACAGTCCTGATTCCCCAAGACACCAAATTAATGACATCATGGTTCGTCAGAAGGTAGAAATCAATAATACCAGTACGTACAATAGCACGACCAATAAATTGATCCCGAAATTCAACTACGAGCTTAGATAGGAAGAGCGTCGTGTAGGGAAAGAACACGAATGGTTAAA
+
CCCCCGGGGGGGGGGGGGGGGFGGGGGGGGGGGGGGGGGGGGGGGGGGGGGGGGGGGGGGFGGGGGGGGGGGGGGDGGGGGGGGGGGGGGCGGGGGGGGGGFGGGGGGGGGGGCA@FGGGGGGGGGGGGGGGGGGGGFGFCEGGGGGFGE@FGGGGGGGGGGGGGGGFFFGGFGGGGGGGGGGGGGFFGGGCF9FGGGG78=6>8+1=C?8+=CEAFAEFBD?BACEFF87F6D=B<=>AEBFFFFEFFGADF*8@A=*95*.(>@1@63;(6041(AEF;F;;(2,6=,3(3/4)*)*.)
@M03152:184:000000000-AWYW1:1:2106:3395:9809 2:N:0:TGCACTGTATACCTGT
CCCAACTATCCCTATTAATCATTACGTCGATCCTAGAAACCAACAAAATAGAATCAAACGTCCTATTTCGTTATTCCATGCTAATGTATTCAAGCGTGAGCCTGCTTTAAACACTCTAATTTTTTCAAAGTAACAGTCCTGATTCCCCAAGACACCAAATTAATGACATCATGGTTCGTTAGAAGGTAGGAATCAATAATACCAGTACGTACAATAGCACGACAAATAAATTGATCCCGAAATTCAACTACGAGCTTAGATCGGAAGAGCATCGTGTAGGGAAAGAACAGGAAGGTGGAAA
+
CCCCCEGGAEEGGGGGGGGGGGGGGGGGGGGGGGGGGGGGF<FGGGGGGGGGGFGGGG?FF8FGFDEFFGFGGGGGGGFGGGGGGGACCFFGGG?@FGGGGFGGGFGGGGC,?AFFGGGFGGGFECEGG9FAFAC9F,@FGGGGF;@EE78F@C:EGGGFGGFFA;DEFFGFG8FGGGG,6@BDDG8C@FFFCCG8,?D<FF6=D5D?DFGFD;EA+0A8>@E)8@CAAFE;AF@CF)9>5AFE+B8C<?*5>4529>*9<5>(5(,3=;))/2(/,09A<ADA@F;(6;((/*()0(*))
@M03152:184:000000000-AWYW1:1:2106:11009:9822 2:N:0:TGCACTGTATACCTGT
CCCAACTATCCCTATTAATCATTACGTCAATCCTAGAAACCAACAAAATAAGATCAACGTCCTATTTCATTATTCCATGCTAATGTATTCAAGCGTGAGCCTGCTTTAAACACTCTAATTTTTTCAAAGTAACAGTCCTGATTTCCCGCCACACCAAGTGAATGGCATGACGGTTCGTCAGAAGGGAGGAACCAGTGACACCAGTGCATACCGAAGGCACGACCAGCGTACTGATCCCGAAATTCAACTACGAGCTTAGATCGGAAGAGCGGCGGGTAGGGAAAGAACAGGAAGGTGAAAA
+
CCCCCGGGGGGGGGGGGGGGGGGGGGGGGGGGGGGGGGGGGGGGGGGGGGGGGGGGGGGGGGGGGGGGGGGGGGGGGGGGGGGGGGGGGFGGGGGGGGGGGGFGGGGGGGGGGGGFGFGGGGGGGGGGGGGGGGGGGGGGGGGGGGGGGGDGGGGGGGGGGGGGGGFGFGGDGEGGGCGGGGGGGCDEEGGGGGGG8DFFFFFFGFFGGFGGDCEEEFCFFF>=A>DFE>@F8+/4=(?@FFF9+;?AEGF?FDF(=;<E6<D;73(88@((,4(,-)8:,085.7((1(.((*,//)*))
@M03152:184:000000000-AWYW1:1:2106:11963:9832 2:N:0:TGCACTGTATACCTGT
CCCAACTATCCCTATTAATCATTACATCGATCCTAGAAACCAACAAAATAGAATGCGATGTCCTATTTCATTATTCCATGCTAATGTATTCAAGCGTGAGCCTGCTTTAAACACTCTAATTTTTTCAAGGTAACAGTCCTAATTCCCCAAAACATCAAATGAATGACATTATGGTTCATTAGAAGGTGAGAACCAATAAAGCCAGTTAATACCAAGGGCACGACCAACTCATTGATCCCGAAATTCAACTACGAGCTTAGATCGGAAGAGCGTCGTGTAGGGAAAGAACAGGTAAGTGTAA
+
CCCCCGGGGGGGGGGGGGGGGGGGGGGGGGGGGGGGGGGGGGGGGGGGFGGGFGGGGGGGGGGGGGGGGGGGGGGGGGGGGGGGGGGGGGGGGFGGGGCFGGFGGGGGGGFGDFGGFGGGGGGGGGFGGFGGGGGGGGGGFFFDFGGGGEGGGGGGGGGGDF=DFGGGG8FGGCDGGGDGGGGFC>EEGGGGGGGGFGGFCG6DFFF8FDFDDDDFF5>5?5955=@@AA5?BCEFF*@=DA@>FFFFFGFEADAFEFF=6*922>9(5>262(23;5898355?583@@;<)1.9*-:4)
@M03152:184:000000000-AWYW1:1:2106:16974:9919 2:N:0:TGCACTGTATACCTGT
CCCAACTATCCCTATTAATCATTACGGCGACTCTAGAAACCAACAAAATAGAACCGCGCGTCCTATTTTATTATTCCATGCTAGTGTATTCAGGCATAGGCCTGCTTTGAACACTCTAATTTTCTCAAGGTAAAGGTCCTGGTTCCCCGACGCACACCAACAAAGGGCACGCCGGCTCACCAAGAGGTAAGGCCCGCCCAGACAGTACGTGCCGTTAGGCAGACCGCCCGGCCAGGCCCGAAATTCAACTACGAGCTTAGATCGGAAGAGCGTCGGGTAGGGAAAGAACAGGAAGGTGTAG
+
CCCCCGGGGGGGGGGGGGGGGGGGGGGGGGGGGGGGGGGGGGGGGGGGGGGGGGGGGEGGGGGGGGGGGGGGGGFGGGGGGGGGGGFGGGGGGGGGGGFGGGGGGGGGGGGGFGGGGGGGGGGGFGGGGGFGGGGGGGGGGGFGGGGGD8BEGGGGGGGGGGGGGGGCGGGGGDDGCEFFGGGGGGG>ECFGGGGGDGGD=<?:?BFFC)*99C*=5>5)6;>18@2557-)87?5)-9(87>17@<FFC?):D>>)54)6))42((32?BB;:9(18(8:F?5:F7?<?:?(2159(2))
@M03152:184:000000000-AWYW1:1:2106:21016:9964 2:N:0:TGCACTGTATACCTGT
CCCAACTATCCCTATTAATCATTACGGCGACTCTAGAAACCAACAAAATAGAACCGCGCGTCCTATTTTATTATTCCATGCTAATGTATTCAGGCATAGGCCTGCTTTGAACACTCTAATTTTCTCAAGGTAAAGGTCCTGGTTCCCCGACGCACACCAACAAAGGGCACGCCGGCTCACCAAGAGGTAAGGCCCGCCCAGACAGTACGTGCCGTTAGGCAGACCGCCCGGCCAGGCCCGCAATTCAACTACGAGCTTAGATCGGAAGGGCGCCGTGGAGGGAAAGAACAGGCAAGTATAT
+
CCCCCEGGGG?FGGGGGGGGAFGGGGEGGEGGGGFGFFGGGFGGGGG@AEFGCFGEGGDGG7FFADC9FCECF9EFFGAAEAFGGFFDF?DA?EFGGFAFGDFGC<BF9EB,,A<<FFGGGGFGGFFFDEFGDCFEGGCGGG=EE:48>8CEEEECBCD88@D8EFGDGG6EFC+3*6CDGG:D7:DF6D98DFGCGDEBFCCB6BFGDFG5>)=A>>@4;3F@<9@ABE>)7C?*::GF)2)-9F>B2:4:45)4)3:<)4:?F63((-23(-,-3)-3(08>:7,((,.((2,7*)2-)
@M03152:184:000000000-AWYW1:1:2106:18157:9999 2:N:0:TGCACTGTATACCTGT
CCCAACTATCCCTATTAATCATTACGTCGACCCTAGAAACCAACAAAATAGGATCAAACGTCCTATTTCATTATTCCATGCTAATGTATTCAAGCGTTAGCCTGCTTTAAACACTCTAATTTTTTCAAAGTAACAGTCCTGATTCCCCGCGACACCAAGTTAGTGACATCGCGGCTCCTCAGAAAGGAGGAACCAACAAAACCAGTACGTACCATAGGCACGACCAGTAAATTGATCCCGAAATTCAACTACGAGCTTAGATCGGAAGAGCGTCGTGTAGGGAAAGAACAGGTATGTGTAG
+
CCCCCGGGGGGGGGGGGGGGGGGGGGGGGGGGGGGGGGGGGGGGGGGGGGGGGGGGGGGGGGGGGGGGGGGGGGGFGGGGGGGGGGGGGGGGGGGGGGGGGGGGGGGGGGGGGGGGGGGGGGGGGGGGGGGGGFGGGGDGGFGGGGCFGDGGGGGGGGGFGGGGGGGGFGGGGGGGGGGGGGGGFGEFGGGGGGGGGFFAGGGFGFFGGFGGDGGFFF@FFFFF=@BAFFFFF7C+1;C(>>F0AACFFGFFFGFF;:A?FA<<BBFF<:?>>F931.8>FFFFFF:??B(14<6?6<*))
@M03152:184:000000000-AWYW1:1:2106:4835:10021 2:N:0:TGCACTGTATACCTGT
CCCAACTATCCCTATTAATCATTACATCAGCCTTAGAAACCAACAAAATAAGACCAACGTCATATTCTATTATCCCATGCTGTAATATTCAATGGCAAGGTTACGCCTGCTTTGAACACTCTAATTTTTTCAAAGTAAAAGATTGGGAGCGGTTGCCCACTACCCAAACATAGGAAGCCCAGACCCAGCCACGCCACAAGGACGAGCTTTGGCCAGAAACTCCCGAAATTCAACTACGAGCTTAGATCGGAAGAGCGTCGTGTAGGGAAAGAACAGGGATGAGTAGATAGCTGTGGTCGCG
+
CCCCCGGGFGGGGGGGFGGGGFGGGGGGGGGGGFGGGGGGGGGGGGGGGGGGGGGGGDFGGGFGGGCGGGGGGGFGFGGGFGGGGGGFGGFGG9EGGGGGGGGGGCFFGDGGGGGGGGGFGGGGGGGGGDGGGGGGGGGGGGGCGFGGGGGGGGDGGGFGFGGGGGGGGFFEFGG=6>=FDEFFFDE8=DFFGGCGCGFFAFGFGFFDGF7CGCCFFFFFFFF>AA9DAA4CFGCFADC@F=AEFFFF;G)6;FF;;:;@(4(6<<;0:<<?7??0()(4:)./4*-))-.).+.)).)((
@M03152:184:000000000-AWYW1:1:2106:8261:10040 2:N:0:TGCACTGTATACCTGT
CCCAACTATCCCTATTAATCATTACGGCGATCCTAGAAACCAACAAAATAGGACCGCACGTCCTATTTTATTATTCCATGCTAATGTATTCGGGCGTAAGCCTGCTTTGAACACTCTAATTTTTTCAAAGTAAAAATCATGGTTCCCTGCCACACCCAGTAAAGGGCATAACAGCTCACCACGAGGTAAGCCTCCACCGCTCCAGTACACACCCAAATAGGCGGACCGGGCGGCAAAGGCCGAAATTCAACTACGAGCTTAGACCGGAAGAGCGTCGTGTCGGGAAAGAACAGATAATTGT
+
CCCCCGGGFFGGGGGGGGGGGGGGGGGGCGGGGGGGGGGGGGGGGGGGGGGGGGGGGGGGFGGGGGGGGGGGGGGGGGGGGGGGGGFFGGGGGGGGGGGGGFCEGFGGGAFGGGGGGGGGGGGGGGFGGFEGGGGGGGGFGCFG=:EFFGGGGGGGGGGGGFDAFEGGFGGGEFGGGGGGGGGGGG7FGGGGGG,,CG>?@4DEFFFFGFGGG<?4AFCBA=42((.)2:,5:CBGFF:3@>F6B@)95C64,950)((,6<9)22(4997B?>,(-04(,793>)(,..(((*)1*)26)
@M03152:184:000000000-AWYW1:1:2106:15009:10044 2:N:0:TGCACTGTATACCTGT
CCCAACTATCCCTATTAATCATTACGTCGATCCTAGAAACCAACAAAATAGGATCGAACGTCCTATTTCATTATTCCATGCTAATGTATTCAAGCGTTAGCCTGCTTTAAACACTCTAATTTTTTCAAAGTAACAGTCCTGATTCTCCACGACATCAAATTAATGACATCATGGTTCGTCAGAAGGGAGAAACCAATAAGACCAGTTCATACCTGAGGCACGACCGGTATATTGATCCCGAAATTCAACTACGAGCTTAGATCGGAAGAGCGTCGTGTAGGGAAAGAACAGGTAATGGTTG
+
CCCCCGGGGGGGGGGGGGGGGGGGGGGGGGGGGGGGGGGGGGGGGGGGGGGGGGGGGGGGFGGGGGGGGGGGGGGGGGGGGGGGGGGGGGGGGGGGGGGGGGGGGGGGGGGGGGFGGGGGGGGGGGGGGCGGFGGGGGFGGGGGGGGGGGDGGGGGGGGGGGGGGGGADGGGFGGGGGGGGGG9FDEGDGGGGGGGGF,<EG8@?FFDFAGGFGDA*@556>ABF4>>5@EFABAD+8*8:@B28@EFF:FEDD=0>3>@F<),47,(,:@F4;6205:<BDBF?F?:(4:05+-**-2)(
@M03152:184:000000000-AWYW1:1:2106:9809:10046 2:N:0:TGCACTGTATACCTGT
CCCAACTATCCCTATTAATCATTACGTCAATCCTAGAAACCAACAAAATAAGATCAACGTCCTATTTCATTATTCCATGCTAATGTATTCAAGCGTGAGCCTGCTTTAAACACTCTAATTTTTTCAAAGTAACAGTCCTGATTTCCCGCCACACCAAGTGAATGGCATGACGGTTCGTCAGAAGGGAGGAACCAGTGACACCAGTGCATACCGAAGGCACGACCAGCGTACTGATCCCGAAATTCAACTGCGAGCTTAGATCGGAAGAGCGACGTGTAGGGAAAGAACAGGCAAGTGGAGA
+
CCCCCGGGFGGGGGGGGGGGGFGGGGGGGGGGGGGGGGGGGGGGGGGGGGGGGGGGGFGFGGGFGGGGGCGFGGGGGGGCFGGGGGGFGGGGGGGGGGGGGFGGGFFFGGGGGGGGGGGGGGGGFGGGFGGGFGGGGGGGGGGGGGGGGEGGGGGGGGDDGGGGGGGGFGGCGEDGGCGGGGGGGCGGGG?FGGF9FGGFGGFCFACGGFFGDGEFFFFFB>B>BBBD@9@)8C8F:@DFEF48FFEF3<=;>DB;6C@9C?DFD@6@@19(4>BB>>AA<4.7:?3(.(8((*,/*,*.(
@M03152:184:000000000-AWYW1:1:2106:19652:10046 2:N:0:TGCACTGTATACCTGT
CCCAACTATCCCTATTAATCATTACTTCGGTCCTAGAAACCAACAAAATAGAACCAAAGTCCTATTTTATTATTCCATGCTAATGTATTCAAGCGAAAGCCTGCTTTAAACACTCTAATTTTTTCAAAGTAAAAGTCCTGGTTCCCTGCCGCGCTGAGTAAACAACACGACAGCTCACCAGAAGGTGAGACCCGGTCAGGACAGTACATACCAAAGGCAGACCATCCAACCGAGTCCGAAATTCAACTACGAGCTTAGATCGGAAGAGCGTCGTGTAGGGCAAGAACAGGGAGGTAGAGGT
+
CCCCCGGGGGGGGGGGGGGGGGGGGGGGGGGGGGEGGGGGGGGGGGGGGGGGFFGGFGGGGGGGGGGGGGGGGGFGFGGGGGGGGGGGGFGGGGGGGCEGGFGFGGGGGGGGGGGGDGGGGGGGGGGGGFGFGGGFGGGGFEEFBFFGFGGGGGGGGGGFFFEGGGGGGGGGGGGFGGG9D?DFFGGGCGEFGGGEGGGFFGGFGFFGFFGGGFCFAAB55:4@@=7AAF(6?D>G+><@:1+;CFEC1;3:()25+/.6<@6119@?01(-761(488((03FF4(.2(,23*(**-*()
@M03152:184:000000000-AWYW1:1:2106:26039:10111 2:N:0:TGCACTGTATACCTGT
CCCAACTATCCCTATTAATCATTACATCAGCCTTAGAAACCAACAAAATAAGACCAACGTCATATTCTATTATCCCATGCTGTAATATTCAATGGCAAGGTTACGCCTGCTTTGAACACTCTAATTTTTTCAAAGTAAACGATCCGAAGCGAGTTTGACCCCACTATCGGAAGATAGGAAACGCCAGTCCAGCCACGCCACAAGGACGAGCTTTGACCGAGACGTATTCCGAAATTCAACTACGAGCTTAGATCGGAAGAGCGTCGTGTAGGGAAAGAACAGGTATGTGGAGAATTCGTTG
+
CCCCCGGGGGFGGGGGGGGGGGGGGGGGCFGGGGCFDFGGGGGGGGGGGGGGDGFEF:FGGEGCGGFFCGGGGGDFEEE8DFFCGGGGGGFFGFEDGDFGGGGFGDEGGEGGGGCEFGGGGFGGGGFFFGGGFGGGGGGFEGGGGGGGGDECEGGFGGGGGGEGDFGGGG6EEFDD8B?DDF6EDGGFEGGGGB:696CDGG+=C66C>5DGG8,1B455B@F@BD9FAFEFBGBCFEFEFF4;3;98=CAE323<>?6@@@6,(,4:64<A:11(4;:14),9)/())))((05/@(0(,
@M03152:184:000000000-AWYW1:1:2106:20056:10116 2:N:0:TGCACTGTATACCTGT
CCCAACTATCCCTATTAATCATTACACCAGCCTTAGAAACCAACAAGATAAGACCAACGTCATATTCCATTATCCCATGCTGTAATATTCAATGGCAAGTTACGCCTGCTTTGAACACTCTAATTTTTTCAAAGTAAATGATTGGGAGCGGTTGCCCACTACCCAAAGCTAGGAAGCCCAAACTCAGCCACGCCACAAGGACGAGCCTTAGCCTGAAACCCCCGACATTCAACTACGAGCTTAGATCGGAAGAGCGTCGTGTAGGGAAAGAAAAGGTATGTGTAGAGCTGGGTGGTGGGCG
+
CCCCCGGGGGGGGGGGGGGGGGGGGGGGGGGGGGGGGGGGGGGGGGGGGGGGGGGGGGGGGGGGGGGGGGGGGGGGFGGGGGGGEGGGGGGGGGGGGGGGGGGGGGGGGGGGGGGGGGGGGGGGGGGGGFGCFFGGGGGGGGGGGFGGGGGGGGGGGGGGGGGGGGGGGGGGGGGDFG?EDDFGGG,FEGGEGGEGFGGFFFDBGEEG>FGGGFGFFFFF>ABAB)88BCFFFFEG5@42;;67@AEFFD:9(059:3>9;D744(4:BF?0(((44*)4.*69)/))-,(4(*-))()(-
@M03152:184:000000000-AWYW1:1:2106:19533:10163 2:N:0:TGCACTGTATACCTGT
CCCAACTATCCCTATTAATCATTACGTCGATCCTAGAAACCAACAAAATAGAATCAAACGTCCTATTTCGTTATTCCATGCTAATGTATTCAAGCGTGAGCCTGCTTTAAACACTCTAATTTTTTCAAAGTAACAGTCCTGATTCCCCATGACACCAAATTAATGACATCATGGTTCGTCAGAAGGTAGGAATCAATAATACCAGTACGTACGATTGCACGACCAATAAATTGATCCCGAAATTCAACTACGAGCTTAGATCGGAAGAGCGTCGTGTAGGGAAAGAACAGGAACGGGATGA
+
CCCCCEGGGGGGGGGGGGGFFGGGGGGGGGGGGGGGGGGGGGGGGGFGGGGGFFGGGGGDFGDGGGFFGFFGGEGGGGGGGGGGCFFFFGGGGGGGGDFCGGGGGBEGAFGGGFGGGGGGGGGGDCEFFBFGGGGGGGGFGFGGDFGGGFFGGFGGGGGGEDEG,=EGGGGFF8DF8CDEGGFCF?EEFFGGGFGFGFAFGGGBDDFGG;DGGCGF9FEF58A==CEFB+;?9CAD8)75?=FCFFEAA*/22:59A=*/07>D<((/:;;9(3(//..72)6.()(((3(..*())()((
@M03152:184:000000000-AWYW1:1:2106:9426:10172 2:N:0:TGCACTGTATACCTGT
CCCAACTATCCCTATTAATCATTACGTCGATCCTAGAAACCAACAAAATAGAATCAAACGTCCTATTTCGTTATTCCATGCTAATGTATTCAAGCGTGAGCCTGCTTTAAACACTCTAATTTTTTCAAAGTAACAGTCCTGATTCCCCAAGACACCAAATTAATGACATCATGGTTCGTCAGAAGGTAGAAATCAATAATACCAGTACGTACAATAGCACGACCAAGAAATTGATCCCGAAATTCAACTACGAGCTTAGATCGGAAGAGAGTCGTGTAGGGAAAAAACAGGAATAGTAAGA
+
CCCCCGGGGGGGGGGGGGGGGGGGGGGGGGGGGGGGGGGGGGGGGFFGGGGGGGGGGGGGGGGGGFGGGGGGGGGGGGGGGGGGFGGGGGGGGGGGGDGGGGGGGFGGFGGGGGGGGGGGGGGFEGGGGGGGFBFFFFGFGGGGGGCGGG?FCFGGGGGGGG8FFFGGGGGGGGGG?EGGGGGGG8>F9FFFG9EFGGFFD7=D,@DFDD?DCFEACAE8<:D):8);AFFF8D@C9>C=EF>C+9EF4?A@F4>@FF@=849@FF@@;(6))6@D(07<()6=(04(.,(((+)0*-*))
@M03152:184:000000000-AWYW1:1:2106:18721:10173 2:N:0:TGCACTGTATACCTGT
CCCAACTATCCCTATTAATCATTACATCGATCCTAGAAACCAACAAAATAGAATGCGATGTCCTATTTCATTATTCCATGCTAATGTATTCAAGCGTGAGCCTGCTTTAAACACTCTAATTTTTTCAAGGTAACAGTCCTAATTCCCCAAAACATCAAATGAATGACATTATGGTTCATTAGAAGGTGAGAACCAATAAAGCCAGTTCATACCAAGGGCACGACCAACTCATTGATCCCGAAATTCAACTACGAGCTTAGATCGGAAGAGCGTCGTGTAGGGAAAGAACAGGTATGTGTAA
+
CCCCCGGGGGGGGGGGGGGGGGGGGGGGGGGGGGGGGGGGGGGGGGGGGGGGGGGGGGGGGGGGGGGGGGGGGGGGGGGGGGFGGGGGGGGGGGGDGDGEGGGGGGGGGGGGGGFGGGGGGGGGGGGFFBGGFGGDFGGGGGGGGGGGFGGGGGGGGGGGGGCFGGGFGGCFG?FGFGGGGFGGGGGFFGGGGGGFGGGFDDFDEFD?DFGG6DDF5*:FDFFF9AFFF5@FFFCDAEF=EB>BFFFFFGFF2?5=;===4*7(-859BD:19@06?A@CFFFF@A@1;;=17EE6*)2))
@M03152:184:000000000-AWYW1:1:2106:25663:10174 2:N:0:TGCACTGTATACCTGT
CCCAACTATCCCTATTAATCATTACGTCGATCCTAGAAACCAACAAAATAGAATCAAACGTCCTATTTCGTTATTCCATGCTAATGTATTCAAGCGTGAGCCTGCTTTAAACACTCTAATTTTTTCAAAGTAACAGTCCTGATTCCCCATGACACCAAATTAATGACATCATGGTTCGTCAGAAGGTAGGAATCAATAATACCAGTACGTACAATAGCACGACCAATAAATTGATCCCGAAATTCAACTACGAGCTTAGATCGGAAGAGCGTCGTTTAGGGAAAGAACAGGTAGAGTTAGA
+
CCCCCGGGFGGGGGGGGGGGGGGGGGGGGGGGGGGGGGGGGGGGGG8CFGGFGGGGGGGGEFGGGGGGGGGGGGGGGGGGGGGGGGGGGGGGGGGGGGFGCFGGGFGGGGGFDGGGGGGGGGGGGGGGDDGGGGGFGFGGGGGGFGGGGGGGGFFGGDGGFFGGFFGGGGGGGFDEG8CGDGGFFDGGD8CFGGGGGG8D:F6D@FD7@DDFDGGF=FEFFFE=ACEFFFFF6FFGF54<?B;ABFFF**9(5:)6)934*85>@0.18@93(.3(,245,8=)28:??2:)<+)/*)*))
@M03152:184:000000000-AWYW1:1:2106:20666:10186 2:N:0:TGCACTGTATACCTGT
CCCAACTATCCCTATTAATCATTACGTCAATCCTAGAAACCAACAAAATAAGATCAACGTCCTATTTCATTATTCCATGCTAATGTATTCAAGCGTGAGCCTGCTTTAAACACTCTAATTTTTTCAAAGTAACAGTCCTGATTTCCCGCCACACCAAGTGAATGGCATGACGGTTCGTCAGAAGGGAGGAACCAGTGACACCAGTGCATACCGAAGGCACGACCAGCGTACTGCTCCCGAAATTCAACTACGAGCTTAGATCGGAAGCGCGTCGTGTAGGGCAAGAACAGGTATGTTGAGA
+
CCCCCGGGGGGGGGGGGGGGGGGGGGGGGGGGGGGGGGGGGGGGGGGGGGGGGGGGGGGGGGGGGGGGGGGGGGGGFGGGGGGGGGGGGGGGGGGGGGGGGGGGGGGGGGGGGGGGGGGGGGGGGGGGDFGGGGGGGGGGCGGGGGGGGGGGGGGFFGGGGGGG?FGGF?FGGEDGGEGFDGG@FEGGDEGGGGDD@?FFGGGBGFCFGFGGDDCAEACFB@EA>B2*9?@FF+*:?9D2?BAEAFFFCCA@FG32;97>)<;60(((.3279;1(,)6<8),.,82(4(:<)+.**-*((
@M03152:184:000000000-AWYW1:1:2106:13645:10219 2:N:0:TGCACTGTATACCTGT
CCCAACTATCCCTATTAATCATTACATCGATCCTAGAAACCAACAAAATAGAATCGGATGTCCTATTTCATTATTCCATGCTAATGTATTCAAGCGTGAGCCTGCTTTAAACACTCTAATTTTTTCAAGGTAACAGTCCTAATTCCCCGTAACACCAAATTAATGGCATTACGGTTCTTTAGAAGGTGAGAAATCAATGATAACAGTGCATACCAACGGCATGACCGAAATATTGATCCCGAAATTCAACTAAGAGCTTAGATCGGAAGAGCGTCGTGTAGGGAAAGAAAAGGGATGTGGA
+
CCCCCGGGGGGGGGGGGGGGGGGGGGGGGGGGGGGGGGGGGGGGGFGGGGGGGGGGGGCGGGGGGGGFGGCFEFGFGGGGGGGGFFGGGGGFGCDFGDFEFCFGGGGGGGGGGGGGGGGGGGGGGFGGGFFGGGGGGGFGGGGGCFGGGGGGGGGGGGGGGGGGGAFGDGGGGG8?DEFDGFGGC8>FGFGGFGFGGGCF:FFFGFF7+?DGGGGFBDAA*8ACEB=D::CF6F@F+*=44>BA4FAFCF:;)28.?4>CBC*8@@FFF83((,/(()(/68(875(33(4((*())5*))
@M03152:184:000000000-AWYW1:1:2106:27010:10240 2:N:0:TGCACTGTATACCTGT
CCCAACTATCCCTATTAATCATTACATCGATCCTAGAAACCAACAAAATAGAATCTGATGTCCTATTTCATTATTCCATGCTAATGTATTCAAGCGTAAGCTTGCTTTAAACACTCTAATTTTTTCAAGGTAACAGTCCTAATTCACCATAACATCAAATGAATGACATCATGGTTCTTTAGAAGGTGAGAACCAATAAGACCAGTACATACCAAGGCATGACCGATCCCTTGATCCCGAAATTCAACTACGAGCTTAGATCGGAAGAGCGTCGTGTAGGGAAAGAAAAGGTAAGGATAAA
+
CCCCCGGGGGGGGGGGGGGGGGGGGGGGGGGGGGGGGGGGGGGGGGGGFGGGGGGGGGGCFFGGGGGGGGGGGGGGGGGFGFGGGGGGGGGGGGGGGGGGGGGGGGGGGFGGGGFGGDGGGGGGGGGGGFFFGGGGFGGGGGGGGGGGGGGGGGGGGGGF9DFGFFGGCFGGFG+@BEFGDFGE+DEFG,@ED8EGGDGFDGFD@DDGGFFC6?EDF5DFFFBB9=5@?ACF5CFG+8D9DFAA>FEFFGF=ADD2@C7C<A(>292BB2(/5;3(/;33<FDF;F@(:@037+7)*)+))
@M03152:184:000000000-AWYW1:1:2106:27431:10260 2:N:0:TGCACTGTATACCTGT
CCCAACTATCCCTATTAATCATTACGTCGATCCTAGAAACCAACAAAATAGAATCAAACGTCCTATTTCGTTATTCCATGCTAATGTATTCAAGCGTGAGCCTGCTTTAAACACTCTAATTTTTTCAAAGTAACAGTCCTGATTCCCCATGACACCAAATTAATGACATCATGGTTCGTCAGAAGGTAGGAATCAATAATACCAGTACGTACAATAGCACGACCAATAAATTGATCCCGAAATTCAACTACGAGCTTAGATAGGAAGAGCGTCGTGTAGGGAAAGAAAAGGTATGTGAAGA
+
CCCCCGGGGGGGGGGGGGGGGGGGGGGGGGGGGGGGGGGGGGGGGGGGGGGGGGGGGGGGGGGGGGGGGGGGGGGGGGGGGGGGGGGGFGGGGGGGGDGGGGGGGGGGGFGGGFCCGGGFGFGGGFGGFFGGGFFFG9E<=FFGGGGGGGCGFGCCG?DGFGGGGGGFFGGGF?FFFCDEG69EFFGGGFGFGGGFGGGDEG6D@DFGG:DFDGFF?BEFFFFABFEFAFFAFGFG+=*>>BFE+B<14CF>?559?E3@4*8@3@=;3366?62@@F3=()/815;35(,.:+5**.:))
@M03152:184:000000000-AWYW1:1:2106:15527:10285 2:N:0:TGCACTGTATACCTGT
CCCAACTATCCCTATTAATCATTACGTCAATCTTAGAAACCAACGAAATAAGATCAAACGTCCTATTTCATTATTCCATGCTAATGTATTCAAGCCAAAGCCTGCTTTAAACACTCTAATTTTTTCAAAGTAACAGTCCTGATTCCACACGACATCAAGTTAATGACATCACGCTTCGTCGGAAGGGAGAAACCAATTGTACCGGTGCGTACCGTTGGCACGACCAATAAATTGATCCCGAAATTCAACTACGAGCTTAGATCGGAAGAGCGTCGTGTAGGGAAAGAACAGGTATGTGTAG
+
CCCCCGGGGGGGGGGGGGGGGGGGGGGGGGGGGGGGGGGGGGGGGGGGGGGGGGGGGGGGGGGGGGGGGGGGGGGGGGGGGGGGGGGFGGFGFGGGGGGGGGGGGGGGGGGGGGGGGGGGGGGGGGGGGGGGGGGGGGGGGGGGGGGGGGGEGGGGGGGGGGGGGGDGGGGGGCGGGDDECEGEGGGGGGGGGGFGGCFFG7?AGFDDG@DGDGF>BFFFFFFAAABAFACFCGEC@EF5>@BBCFC79C64;DA>F;347..=D?0(5@169093(0()3587?F1(,47:)+)09)*).
@M03152:184:000000000-AWYW1:1:2106:20925:10299 2:N:0:TGCACTGTATACCTGT
CCCAACTATCCCTATTAATCATTACGTCAATCCTAGAAACCAACAAAATAGGATCGAACGTCCTATTTCATTATTCCATGCTAATGTATTCAAGCGCGAGCCTGCTTTAAACACTCTAATTTTTTCAAAGTAACAGTCCTGATTCCCCGCCACACCAAATTAATGACATGACGGTTCGTCAGAAGGTAGGAACCAGTAACACCAGTACATACCGAAGGCACGACCGGCGTACTGATCCCGAAATTCAACTACGAGCTTAGATCGGAAGAGCGTAGTGTAGGGAAAGGACAGGAATGTGTAA
+
CCCCCGGGGGGGGFGGGGGGGGGGGGGGGGGGGGGGGGGGGGGGGGGGGGGGGGGGGGGGFGGGGGGGGGGGGGGGGGGGGGFGGGGGGGGGGGGGGGGGGGGGGDGGGGGGGGGGGGGGGGGGGGGGGGGGFGGGGGGGGGGGGFGGEGGGGGGGGGGGGGGGGGGGGGGFGGGGGGGGGGGGGGGGCD?FGFGGGGGFGGDFGFFGGFGGGGG4A?FFFFF9=FFFFFFFFC5+A;FDFFF?FF<FCGFF?DE>DBFF9)66:?BF?0:0((-(.*.43;7)(7(.40(4(0))*)2.)
@M03152:184:000000000-AWYW1:1:2106:4845:10320 2:N:0:TGCACTGTATACCTGT
CCCAACTATCCCTATTAATCATTACGTCGATCCTAGAAACCAACAAAATAGAATCAAACGTCCTATTTCATTATTCCATGCTAATGTATTCAAGCGTATGCCTGCTTTAAACACTCTAATTTTTTCAAAGTAACAGTCCTGATTCCCCAAGACACCAAATTAATGACATCAAGGTTCTTCAGAAGGGAGAAACCAGTAATGACAGTACGTACCGAAGCACGACCAACATACTGATCCCGAAATTCAACTACGAGCTTAGATCGGAAGAGCGTCGTGAAGGGAAAGAACAGGTATGGTTAGG
+
CCCCCGGGGGGGGGGGGGGGGGGGGGGGFEGGGGGGGGGGGGGGGGFGGGGGFGGGGGGGGGGGGGGGGGGGGGGGGGGAFGGGGGGCFFGGGGGGGEGGGGGFGFGGGGDGGGGGFGGFGGGGGGGGFFGFGGGGGGGGGGGGGFGFGEGGGGGGGGGGFGGGGGGGGGFGGGGGGGGGGFFFF8C:CDGGGFGGGGGFEGGFFFFG6DGGGGG>5?EF>AF9=CAFFFFACC?FFBD>EFFC6A?FFGF=@/5>8=3=CE;@;;1((/6321,:(2.4;F?<0)41,(.5:<:@@)*((
@M03152:184:000000000-AWYW1:1:2106:17952:10334 2:N:0:TGCACTGTATACCTGT
CCCAACTATCCCTATTAATCATTACGGCGACTCTAGAAACCAACAAAATAGAACCGCACGTCCTATTTTATTATTCCATGCTAATGTATTCAGGCGTAGGCCTGCTTTGAACACTCTAATTTTCTCAAGGTAAAAGTCCTGGTTCCCCGACGCAGCCCAGTTAAGGGCACGCCGGCTCACCAAGAGGTAAGACCCAGTCAGACAGTACACGCCGTTAAGCGGACCACCCAACCAGGCCCGAAATTCAACTACGAGCTTAGAACGGAAGAGCGTCGTGTAGGGAAAGAACAGGGTGGTGTAA
+
CCCCCGGGGGGGGGGGGGGGGGGGGGGGGGGGGGGGGGGGGGGGGGGGGGGGGGGGGGGGFGGGGGGGGGGGGGGGGGGGGGGGGGGGGGGGGGGGGGGGGGGGGGGGGGGGGGGGGGGGGGGGFGGGGGGGGGGGGGGGGGFGGGGGDGGGGGGGGGGGGGGGGGGDDGGGGGGGGGGGGCFFGGGGGGGGGCFGGFGFGGGFFFFFCAD:5DEDFFFFFFF09?6>>>3:AC;7)3*()4B1==A=<FF709),8>F24-528??9122;1(-(-)(6<D0F?481:1:0(*(.0-18)
@M03152:184:000000000-AWYW1:1:2106:5812:10412 2:N:0:TGCACTGTATACCTGT
CCCAACTATCCCATTAATCATTACGTCGATCCTAGAAACCAACAAAATAGAATCAAACGTCCTATTTCATTATTCCATGCTAATGTATTCAAGCCAAAGCCTGCTTTAAACACTCTAATTTTTTCAAAGTAACAGTCCTGATTCCACACGACATCAAGTTAATGACATCACGCTTCGTCGGAAGGGAGAAACCAATTGTACCGGTGCGTACCGTTGGCACGACCAATAAATTGATCCCGAAATTCAACTACGAGCTTAGATCGGAAGAGCGTCGTGTAGGGAAAGAACAGGTACGTGTAGA
+
CCCCCGGGFFGGGGGGGGGGGGGGGCGEGGGGFDEGGGGGGFGGGGGGGFFGGGGGGGGGGGCFGGGGEGGGGGGGGGG<BFGGGFFFGGGGGGGFGGGGGDGFGGCFGGGGFGGEGGGGGGFGCEEFGGGGCFEEGDFGFGGG9FFGGEDGGGGCGF;;D;D;;9FGGGGCGCDGGFDC>>8=C6>FCCEFCD=8FFGFC9C);5@7DBD;CCEB5FFABD>==B=FA6@CFFFC6BC2A=F3+;CA3F;27*:(;939<)6,((,6;(,-4968(.58?72).).(((4-5+(.).*))
@M03152:184:000000000-AWYW1:1:2106:26682:10455 2:N:0:TGCACTGTATACCTGT
CCCAACTATCCCTATTAATCATTACGGCGACTCTAGAAACCAACAAAATAGAACCGCGCGTCCTATTTTATTATTCCATGCTAATGTATCCAGGCATAGGCCTGCTTTGAACACTCTAATTTTCTCAAGGTAAAGGTCCTGGTTCCCCGACGCACACCAACAAAGGGCACGCCGGCTCACCAAGAGGTAAGGCCCGCCCAGACAGTACGTGCCGTTAGGCAGACCGCCCGGCCAGGCCCGAAATTCAACTACGAGCTGAGAGCGGAAGAGCGTCGTGTAGGGAAAGAACAGGAATGGGCAA
+
CCCCCCDE9E6FEGGGGGG@CFEG9FC+@EGGFGGGGEFFEGFGGF@C,@F@FFEGFE7F+@+BEFF9E@<FCD<CF9<E8C??FFGF9FFFCBFFFCEGD=,DFDGFG9<,CFF@9BAF<@F?<FGFGGFGGGGG9CEF>E8B;FFF8CEEGGGDFB=@B6,@=D6+6+3++47@<7;@7C7C7D7<DCG6,>;1:9??,?*04/::>AFG7CEA::3/0353(,,>)7>:DD(*)2*4:>30*16?)??215.15(,19)(-((-44(((4249<7,:<3(045(.(,3<3:)/)(*((
@M03152:184:000000000-AWYW1:1:2106:12755:10478 2:N:0:TGCACTGTATACCTGT
CCCAACTATCCCTATTAATCATTACATCGATCCTAGAAACCAACAAAATAGAATCTGATGTCCTATTTCATTATTCCATGCTAATGTATTCAAGCGTAAGCTTGCTTTAAACACTCTAATTTTTTCAAGGTAACAGTCCTAATTCCCCATAACATCAAATGAATGACATCATGGTTCTTTAGAAGGTGAGAACCAATAAGACCAGTACATACCAAGGCATGACCGATCCCTTGATCCCGAAATTCAACTACGAGCTTAGATCGGAAGAGCGTCGTGTAGGGAAAGAACAAGTATGTGTAGA
+
CCCCCGGGGGGGGGGGGGGGGGGGGGGGGGGGGGGGGGGGGGGGGGGGGGGGGGGGGGGGGGGGGGGGGGGGGGGGGGGGGGGGGCFGGGGGGGFGGGGGGGGGGGGGGGGGGGGGGGGGGGGGGGGGGFGGGGGGGGGFGGGGGGGGGGGGGGGGGGGGGGGGGGGGGGGGGGGGGGGGGGGGGFFGGGGGGGGFGGGFGGFDFFFGGFGFGGGFF?DFFFFB@BBF>A5CFGEBFFDFEFFFFFFFEGF2@44:4A@AEEF@FF>DF=259>086AEEFFFF?A@@@(69?+7:+/2))
@M03152:184:000000000-AWYW1:1:2106:17716:10510 2:N:0:TGCACTGTATACCTGT
CCCAACTATCCCTATTAATCATTACATCGATCCTAGAAACCAACAAAATAGAATCGGATGTCCTATTTCATTATTCCATGCTAATGTATTCAAGCGTAAGCCTGCTTTAAACACTCTAATTTTTTCAAGGTAACAGTCCTAATTCCCCATAACATCAAATGATTGACATTATGGTTCTTTAGAAGGTGAGAACCAATAAGACCAGTACATACCAAGGCATGACCGATCCCTTGATCCCGAAATTCAACTACGAGCTTAGATCGGAAGAGCGTCGTGTAGGGAAAGAACAGACGAGTGTAAA
+
CCCCCGGGGGFGGGGGGFGGGGGGGGGGGGGGGGGGGGGGGGFGGGGGGGGGGGGGGGGGGGGGGGGGGGGGFGGGGFGFGGGGGGGGGGGGGFGGGGGCF8FGGGGFFGGGCEFFGGGGGGGGGGGGGDGGGGGGGGGGFGGGDCFGFGGGGGGGGGGGGFGGGGGDFDFGGGFFFGGFGGGFFEECFGGGGGCDFCE9EFFDFFFGFFG+@FFFDADF?DFD==>05A5FFFECA:D)98FEFFFFEG>4@4?=A;EF?EFFF@>=BF0:696?;ACF1;=F043(,6(((*(0.6*))
@M03152:184:000000000-AWYW1:1:2106:20840:10519 2:N:0:TGCACTGTATACCTGT
CCCAACTATCCCTATTAATCATTACGTCGATCCTAGAAACCAACAAAATAGAATCAAACGTCCTATTCCGTTATTCCATGCTAATGTATTCAAGCGTGAGCCTGCTTTAAACACTCTAATTTTTTCAAAGTAACAGTCCTGATTCCCCAAAACACCAAATTAATGGCATTAAGATTCGTCAGAAAGGAGAAACCAATAATACCAGTACGTACAAAAGCACGACCAATAAACCGGTCACGAAATTCAACTACGAGCTTAGATCGGAAAAGCGACGTGTAGGGAAAGAACAGGAATGAGAAGA
+
CCCCCGGGGGGGGGGGGGGGGGGGGGGGGGGGGGGGGGGGGGGGGGGGGGGGGGGGGGGGFFGGGGFGGGGGGGGFGGGGGGGGGGGGGGGGGGGGGGGGGGGFFFGGGGGGGGGGGGGGGGGGGCGGGGGGGAFGGGGGGGGGGGGGGEGGDFGGGGGGGGGGGGGGGGGFGGFGDGFGGGGGGGGGGFGGG8FGGGGFGG?DEFFFGFGGGGGFF5CFBAB5:=CFFF69?D@>@=CDFFF;+BEF5?A(5/)./9;E?C@(,((//(.(.6(,5.4<?46>:?4120((,+)**)*((
@M03152:184:000000000-AWYW1:1:2106:22273:10600 2:N:0:TGCACTGTATACCTGT
CCCAACTATCCCTATTAATCATTACGTAGATCCTAGAAACCAACAAAATAGGATCAAACGTCCTATTTCATTATTCCATGCTAATGTATTCAAGCGTTAGCCTGCTTTAAACACTCTAATTTTTTCAAAGTAACAGTTCCGATTCCTTGCGACACCAAATTAATGACATCACGGCTCCTCGGAAAGGAGGAACCAACAAAACCAGTACGTACCGTAGGCACGACCAGCAAATTGATCCCGAAATTCAACTACGAGCTTAGATCGGAAGAGCGTAGTGTAGGGAAAGAACAGGAATGTGTAG
+
CCCCCGGGGGGGGGGGGGGGGGGGGGGGGGGGGGGGGGGGGGGGGGGGGGGGGGGGGGGGFGGGGGGGGGGGGGGGGGGGGGFGGGGGGGGGGGGGGGGGGGGGGDFGGGGGGGGGGGGGGFGGGGGFGFGGGGGGGGGGGGGGGGGGGGGGGGGFGGGGGGFF8DFGGC?E6>DEGGGGGEGGGGGGGGGGGFGGGGGFGF>=?<FGDFGGDGGFF>CFFFFF=BFFFFFFFDEF6>C>DBFB+:CFE+;;;DE;>;EFC?3=0;<9@F(4>(428*56<51F,)4:1:1((2)/*6*.)
@M03152:184:000000000-AWYW1:1:2106:13367:10601 2:N:0:TGCACTGTATACCTGT
CCCAACTATCCCTATTAATCATTACCTTGGTCCTAGAAACCAACAAAATAAAACCAAAGTCCTATTCTATTATTCCATGCTAATGTATTCAAGCATAGGCCTGCTTTGAACACTCTAATTTTTTCAAAGTAAAAGTCCTGGATCCCCAGCACACCCAATAAAGAACATGCTGGCTCTCCAGAAGGAAAGACCCAGCCGGAGCAGTACTGACCAAAAAGGCCGACCGCTCCGCCAGGTCCGAAATTCAACTACGAGCTTAGATCGGAAGAGCGTCGGGTAGGGAAAGGACAGGTAAGTGTAG
+
CCCCCGFCFGGFGGGFFEGFGEGGGGGGGGGGGGFGGGGGGGGGGGGGGGGGGCCFGGGGGGGFGFGG@<FGGFGGGGFFFFGGGGGGGGGGGGGGGGGFFGEGGGGGGGGFCFGGGGGGGGGGCFGGGGGFGGGG9;EFF8EE8EBFEGGGGGGGGGGFFFCFFGGGFCF8F>==FCF,=@FDGFGEEGGFCFFGGDCDDG68EFDD9?DCFG9AFEF*:=?=:ABEB*<5@)65).65B>EBFFEFEDA)35=98;C;CEF07;123;@>3-,(-.-::;3>15(472(4)+)01)*.)
@M03152:184:000000000-AWYW1:1:2106:23162:10630 2:N:0:TGCACTGTATACCTGT
CCCAACTATCCCTATTAATCGTTACATCGATCCTAGAAACCAACAAAATAGAATCTGATGTCCTATTTCATTATTCCATGCTAATGTATTCAAGCGTAAGCTTGCTTTAAACACTCTAATTTTTTCAAGGTAACAGTCCTAATTCCCCATAACATCAAATGAATGACATCATGGTTCTTTAGAAGGTGAGAACCGATAAGACCAGTACATACCAAGGCATGACCGATCCCTTGATCCCGAAATTCAACTACGAGCTTAGATCGGAAGAGCGTCGTGTAGGGAAAGAACAGATATAGGTAAA
+
CCCCCGGGGGGGGGGGGGGGGGGGGGGGGGGGGGGGGGGGGGGGGGGGGGGGGGGGGGGGGGGGGGGGGGGGGGGGGGGGGGGGGGGGGGGGGGGGGGGGGGGGGGGGGGGGGGGGGGGGGGGGGGGGG?FGGGGGGGGGGGGGFGGGGGGGGGGGGGGGGGGGFGGGGGGGGCFGGGGGGGGGGGFGG?FGGGGGDGGFGGFDFFFGGFGDFGGB5?DFACC)>@595F@>FGFGFFDDFFFFCFFF4C4AFD5@;C9>?E9(9(2=(89(,6,6=F3<DF;FDFF1:B(..+)/*)2))
@M03152:184:000000000-AWYW1:1:2106:10998:10644 2:N:0:TGCACTGTATACCTGT
CCCAACTATCCCTATTAATCATTACGGCGACTCTAGAAACCAACAAAATAGAACCGCACGTCCTATTTTATTATGCCATGCTAATGTATTCGGGCAAAGGCCTGCTTTGAGCACTCTAATTTTCTCAAGGTAAAAGTCCTGGTTCCCCGACACACCCAGTGAAGGGCATGCCGGCTCACCAAGAGGTAGAACCCGGCCAAGCAGTACGTACCGTGAAGGCAGACCACCCAACCAGGTTCGAAATTCAACTACGAGCCTAGATCGGAAGACCGTCGTGTAGGGAAAGAACAGGGCGGTGGAA
+
CCCCCGGGFGGGGGGGGGGGGGGGGGFGEGGGGGGGGGGGGGGGFEEFFGGGGGGGGGGGEGGGGGGGGFGFGGGGGGGGGGGFFGGE<FFFGGGEGGFGGGGGGCEE,AEGFGGGGGGGGEGGGGGGDGFFGGFGGGGGFG8FFFGGGGGCECEGGFFBFDFFFEGFGCG?=>D+;;FGCF?FGGG:FAGGCE75EGCA5FGB7FF:;6FGGGCF4ABA)133?@DFD>DFF78D6)C1A@5(;A2@A7<>:*)-),5(5)626:?0.(.,-:0-4).42D:;?)(882(1(*,)01)4,
@M03152:184:000000000-AWYW1:1:2106:11651:10658 2:N:0:TGCACTGTATACCTGT
CCCAACTATCCCTATTAATCATTACGTCGATCTTAGAAACCAACGAAATAAGATCAAACGTCCTATTTCATTATTCCATGCTAATGTATTCAAGCCAAAGCCTGCTTTAAACACTCTAATTTTTTCAAAGTAACAGTCCTGATTCCCCACGACATCAAATTAATGACATCATGCTTCGTCAGAAGGGAGAAACCAATTGTACCAGTGCGTACCGTTGGCACGACCAATAAATTGATCCCGAAATTCAACTACGAGCTTAGATCGGAAGAGCGTCGTGTAGGGAAAGAACAGGTAAGTGTAA
+
CCCCCGGGGGGGGGGGGGGGGGGGGGGGGGGGGGGGGGGGGGGGGGGGGGGGGGGGGFFGEFGGGGGGGGGGGGGGGGGGGGGGGGGGGGGGGGGGGGGGGGGGFCGGGGGGGGGCFGGGGGGGGGGGGGGGGGGGGGFGGGGGGGGGGGGGGGGFGGGGGGFGGGGGGGGGGADDGGGEDGGGGGGGGCFGFCFGGDFFGGFDDFDFDEG6DCCEFFFFFF?AB=<AAFE6BFFF+A7AEFFDFFFFECA)8DB253C@F668:<0683;B(/1,6.8:<D(<10.8(4:6)+)00)*-)
@M03152:184:000000000-AWYW1:1:2106:10907:10760 2:N:0:TGCACTGTATACCTGT
CCCAACTATCCCTATTAATCATTACGTCAATCCTAGAAACCAACAAAATAGGATCGAACGTCCTATTTCATTATTCCATGCTAATGTATTCAAGCGCATGCCTGCTTTAAACACTCTAATTTTTTCAAAGTAACAGTCCTGATTCCCCGCAACACCAAATTAATGGCATTACGGTTCGTCAAGAGGGAGGAATCAGCAACGCCAGTACGTACCTGTGGCACGACCAACATGCTGACCCCGAAATTCAACTACGAGCTTAGATCGGAAGAGCGTCGTGTAGGGAAAGAACAGGTATGAGCAG
+
CCCCCGGGGGGGGGGGGGGGGGGGGGGGGGGGGGGGGGGGFGGGGGGGGGGGGGFGGGGGGGGGGGGGGEFGGGGGFFFGGGGGGGGGGFGGGGGGGGGGGGGGGGGGGGGGGGGGGGGGGGGGGGGFGGGGGGGDGGGGGGGGGGGGGCGGGGGGGGCGGGFFGEFFFGGGGGGGGCGGFEGFGGCGGGEGFCEC?@FF7D7>EC8C9AFGC@EFFFBFFAFAFBBE>FB4:7@F)7D@FFEFF=5;CGFEDC>FD@<<>5C17?BBFB027,47B824<DFFFF?031:(.<)0*-*.(
@M03152:184:000000000-AWYW1:1:2106:17788:10775 2:N:0:TGCACTGTATACCTGT
CCCAACTATCCCTATTAATCATTACGGCGACTCCAGAAACCAACAAAATAGAACCGCGCGTCCTATTTTATTATTCCATGCTAATGTATTCAGGCATAGGCCTGCTTTGAACACTCTAATTTTCTCAAGGTAAAGGTCCTGGTTCCCCGACGCACACCAACAGAGGGCACGCCGGCTCACCAAGAGGTAAGGCCCGCCCAGACAGTACGTGCCGTTAGGCAGACCGCCCGGCCAGGCCCGAAATTCAACTACGAGCTTAGATCGGAAGAGCGTCGGGTAGGGAAAGAACAGGTATGGTGAA
+
CCCCCGGGGGGGGGGGGGGGGGGGGGGGGGGGGGGGGGGGGGGGGGGGGGGGGGGGGGGGFGGGGGGGGGGGGGGGGGGGGGGGGGGGFGGGGGGGGGGGGGGGGGGGGGGGGGGGGGGGGGGGGGGFGGGGGGGGGGGGGGGGGGGGGGGGGGGGGGGGGFGGGGGGGGG8FCGGGGGGGGFGGGGGCGGGG>CCDGEDFFGFGFFGGF<FDGG)=>DFF@FDFFBEFFFFDG<FF(92@0>?FFFFFCFFFDF9DBFFF<211:2;<7?F6(((-.4317,),)1330,(-+-0)-*.)
@M03152:184:000000000-AWYW1:1:2106:12887:10840 2:N:0:TGCACTGTATACCTGT
CCCAACTATCCCTATTAATCATTACTTCGGTCCTAGAAACCAACAAAATAGAACCAAAGTCCTATTCTATTATTCCATGCTAATGTATTCAAGCGTAAGCCTGCTTTAAACACTCTAATTTTTTCAAAGTAAAAGTCCTGGATCCCCAACGCACTCAATTAAGAGCACGCTGGTTCCCCAGAAGGAAAGACCCAACCAGAGCAGTGCTTACCTTGCGGCAAGACCACCCAGCCAGGCCCGAAATTCAACTACGAGCTTAGATCGGAAGAGCGTCGTGTAGGGAAAGAACAGGGATGTGTAA
+
CCCCCGGGGGGGGGGGGGGGGGGGGGGGGGGGGGGGGGGGGGGGGGGGGGGGGGGGGGGGGGGGGGGGGGGGGGGGGGGFGGGGGGGGGGGGFGGGGGGGFGFGFGGGGGGGGGGGGGGGGGGGGGFFFFGFGGGGGCECGGGGGGGGGGGGGGGGGGGGGCGGGFDF6C6CCDCFGFGFGFCF?FGCFGGGGGGGCCFFGFGFGFFFGFGCF?<5@B9>EFFFFBBEFFFFFFFFADGFFF>>FFEF):;;8CB>EEF@3).6;021@;8(((-,4)(52>?>2<:?4((.(1(0))2:)
@M03152:184:000000000-AWYW1:1:2106:8194:10903 2:N:0:TGCACTGTATACCTGT
CCCAACTATCCCTATTAATCATTACGTCAACCCTAGAAACCAACAAAATAAGATCGACGTCCTATTTCATTATTCCATGCTAATGTATTCAAGCGTTAGCCTGCTTTAAACACTCTAATTTTTTCAAAGTAACAGTCCTGTTTCCCCGCAACACCAAGTTAATGGCATCACGGTTCTACAAGAGGGAGGAATCAGTGAGGCCAGTTCATACCGTTGGCACGACTGACCTACTGACCCCGAAATTCAACTACGAGCTTAGAGCGGAAGAGAGGCGTGTAGGGAAAGAAAAGGAATGTGTAGA
+
CCCCCGGGGGGGGGGGGGGGGGGGGGGGGGGFGGGGGGGGGGGGGGGGGFGGGGFGGGGGDGGGGGGGGFFGFGGFGFGGEGGGGGGGGGGG9F7@FEECEFFGGFFFGGGG8FFGFGGGGGGGGGGGFGGGCCCFGF=EGDFEGF8FGGGGGGDGGGFGGAFF8FGGGGG>?EGGGGGFDDFFGDEGGGG8EFDCAFEAG?C>GFCFFFF5CFGDFFFFEADFFFF6A4>FFGB4A=GFFFFC=>@FFFF<0CA9;EE4)967((.(((,((,,38>A<BF:@?:,((,((,+)**.*.)
@M03152:184:000000000-AWYW1:1:2106:24720:10915 2:N:0:TGCACTGTATACCTGT
CCCAACTATCCCTATTAATCATTACGTCAATCCTAGAAACCAACAAAATAAGATCAACGTCCTATTTCGTTATTCCATGCTAATGTATTCAAGCGTGAGCCTGCTTTAAACACTCTAATTTTTTCAAAGTAACAGTCCTGATTTCCCGCCACACCAAGTGAATGGCATGACGGTTCGTCAGAAGGGAGGAACCAGTGACACCAGTGCATACCGAAGGCACGACCAGCGTACTGATCCCGAAATTCAACTACGAGCTTAGATCGGAAGAGCGTCGTGTAGGGAAAGAACAGGTATGATTAAA
+
CCCCCGGGGGGGGGGGGGGGGGGGGGGG7FGFFGGGGGGGGGGGFGGGGFGGGFFFGGGGGGGGCFGFGFFGGFGGGFGGGGGGGGGGGGGGGGEBCFEGGGGGGFGGGGGCFFAFGGFGFCEGGFGFFGFGFDGGGGEDFFGGGCGDE7CEEGFGC>=BEFGFEDFGFGGCCCDEGECD?8EE?CFGDDGGGGGGGGGFGFFDGFFGGFGGGGGFFFBFEFFBFBFB?B>FFF*:C:D>8@)4AFCFFGF@18;BAE<CC?;F1;>1;(440-(,4)<AB??F:48?B:65<3,*/.*))
@M03152:184:000000000-AWYW1:1:2106:13091:10972 2:N:0:TGCACTGTATACCTGT
CCCAACTATCCCTATTAATCATTACGTCGATCCTAGAAACCAACAAAATAGAATCAAACGTCCTATTTCGTTATTCCATGCTAATGTATTCAAGCGTGAGCCTGCTTTAAACACTCTAATTTTTTCAAAGTAACAGTCCTGATTCCCCAAGACACCAAATTAATGACATCATGGTTCGTCAGAAGGTAGAAATCAATAATACCAGTACGTACAATAGCACGACCAATAAATTGATCCCGAAATTCAACTACGAGCTTAGATCGGAAGAGCGTCGTGTAGGGAAAGAAAAAGTATGTGTATA
+
CCCCCGGGGGGGGGGGGGGGGGGGGGEGEGGGGGGGGGGGGGGGGGGGGGGGGGGGGGGGGGGGGGGGGGGGGGGEGGGGGDGGGGGGGGGGGGGGGGGGGFGGGCGGGGGGGGGGGGGGGGGGGGFFFGGGGGGGGGFGGGGGDGGGGEGGGGGGGGGGGGFGGEGG86AFGGGGDGGGGGGGGGGGGGGGGGGGGGGFGGGFGDFGCFFDCCFFFFEFDAFFAD@FACEAAGEG8CG>AAFE6BCFEGF?=C494CECEEDF?<@@F84:?F(66;<EDF?F?A:1((-).+.**.*.)
@M03152:184:000000000-AWYW1:1:2106:27144:10988 2:N:0:TGCACTGTATACCTGT
CCCAACTATCCCTATTAATCATTACCTTGGCCTTTAAAACCAACAAAATAAGACCATGGTCCTATTTTATTATTCCATGCTAACGTATTCAAGCGTAAGCCTGCTTTGAACACTCTAATTTGTTCACAGTAAAAGTCCTAGAACACATGACGGGCTTGCGCCTGTCAGCATCTAGAAGATAAGACGATGCAAATCAAGTACAACCACTTAAGGAAGACCTGACTGCAAAGTCCGAAATTCAACTACGAGCTTAGATCGGAAGAGCGTCGTGTAGGGAAAGAACACGTATGTGCATATCTGG
+
CCCCCGGGGGFGGGGGGGGGGGGGGGGGGGGGGGGGGGGGGGGGGGGGGGGGGGGGGGGGGGGGGGGGGGGGGGGGGGFGGGGGGGGGGFGGGGGGGGCFDGGGGGGGGGGGGCCGGGGGGGGGGGDFFGGGGGGGGGFFGGFGFGFFGFGECEGGCEG>EEGFGGGGGFGGGGGGGGGGGGCEGD@=8CGGFDEGGFEDGFGF6BFF8FFGG6C?FC@CFF*:8588=CAFFC9CA@CEFEF8AA7BAGB)1*=5+8(5(258@@F<0,,,,.)/35=<DF(5,)/8)(.))0)1/57))
@M03152:184:000000000-AWYW1:1:2106:24101:11077 2:N:0:TGCACTGTATACCTGT
CCCAACTATCCCTATTAATCATTACGTCGATCCTAGAAACCAACAAAATAGAATCAAACGTCCTATTTCATTATTCCATGCTAATGTATTCAAGCGTGAGCCTGCTTTAAACACTCTAATTTTTTCAAAGTAACAGTCCTGATTCCCCATGACACCAAATTAATGACATCATGGTTCGTCAGAAGGGAAGAAACCAATAAATTAGTACGTACCAAGGCACGACAAACATATTGATCCCGAAATTCAACTACGAGCTTAGATCGGAAGAGCGTCGTGTAGGGAAAGAACAGGTATGCGTAGA
+
CCCCCGGGGGGGGGGGGGGFGGGGGGGGGGGGGGGGGGGGGGGGGGGGGGGGGGGGGGFGFFGGGGGGGGGGGGGGGGGGGGGGGGGGGGGGGGGGGGGGGDGGEAEFGGFFGGGGGGGGGGGGGGGGGGGGGGGGGGGGGGGGGGGFFGGGGGGGGGGD,EFFDAEGFGFCD?DCDGGGDEGFFDEGGGFFGGEGGGGFGGDDFFFFCFGG>CFFFFFA5=>):CDFAF5>@DEGC:4AEFF?FACF4CF>DDB@FEFE4@=?F;9DF199?>6;DF94;F;A?FF03:13:+(*.(1-(
@M03152:184:000000000-AWYW1:1:2106:22975:11095 2:N:0:TGCACTGTATACCTGT
CCCAACTATCCCTATTAATCATTACGGCGACTCTAGAAACCAACAAAATAGAACCGCACGTCCTATTTTATTATTCCATGCTAGTGTATTCGGGCATAGGCCTGCTTTGAACACTCTAATTTTCTCAAGGTAAAAGTCCTGGTTCCCCGACGCACACCAATAAAGGGCACGCAGGCTCACCAAGAGGTAAGGCCCAGCCAGATAGTACACGCCGTTACGCGGACAGCCCTGCCAGGTCCGAAATTCAACTACGAGCTTAGATCGGAAGAGAGTCGTGTAGGGAAAGAAAAGTGATATGTAG
+
BCCCCDFGGGGGGGGGGGGGGGGGFGEGGGGGGGGFFGGGGGGGGGGFGGGGGFCBCEGGGFGGGGGGGGFFEDFFGGFCFGGCFGGGFECFGCEGCF9C8FF@FCFGA?BEFFF8E9FGGG9CFGGGGCB,?FEC@9,A>CEFEFFCC@EGGGCC?EGGGEDD8ECE6CDG+4+@+DCFFE1@?F774::FFECC>CFFC***,3=BFFCD4)458)5))182(3;=3)3A)*/*/.79)4<(942@A7)8:G30)(6<<><3,-((,((,..((,0(-5).8:).4(,..-+-**6*6-
@M03152:184:000000000-AWYW1:1:2106:23999:11116 2:N:0:TGCACTGTATACCTGT
CCCAACTATCCCTATTAATCATTACGTCGATCTTAGAAACCAACGAAATAAGATCAAACGTCCTATTTCATTATTCCATGCTAATGTATTCAAGCCAAAGCTTGCTTTAAACACTCTAATTTTTTCAAAGTAACAATCCTGATTCCCCGCCACACCAACGGAATGGCATTACGGTTCTTCAGAAGGGAGGAATCAGTGACACCAGTGCATAGTACCGAAGGCACGACCAGCATACTGATCCCGAAATTCAACTACGAGCTTAGATCGGAAGAGCGTCGTGTAGGGAAAGAACAGAGATGTT
+
CCCCCGGGGGGGGGGGGGGGGGGGGGGGGGGGGGGGGGGGGGGGGGGGGGGGGGGGGGGGFGGGGGGGGGGGGGGGGGGGGGGGGGGGGGFGGGGGGGGGGGGGGFGGGGGGGGGGGGGGGGGGGFGGGCGGGGGGGGGGGGGGGGGGGGGGGGGGGGGGGCEGDGGGGG8AEEGGGGGGGGGCFFGGGGGGGGGGGGGFGGFCGFFGGFFGGGGFFFFFFFFFFAF>EFDFFGEGFFGCFFFFEFBF?GFFFGFFFF9BFFFFFFF?DFFFFF9,(<;6:F<=<:16<B?(4F()5):.)
@M03152:184:000000000-AWYW1:1:2106:13884:11119 2:N:0:TGCACTGTATACCTGT
CCCAACTATCCCTATTAATCATTACGTCGATCCTAGAAACCAACAAAATAGGGTCAAACGTCCTATTTCATTATTCCATGCTAATGTATTCAAGCGAATGCCTGCTTTAAACACTCTAATTTTTTCAAAGTAACAGTCCTGATTTCCCACGACACCAAATTAATGACATCGTGGTTCGTCAGAAGGGAGAAACCGACAGGGCCAGTACACACCAGAGGCGCGACCGACCCGTCGATCCCGAAATTCAACTACGAGCTTAGATCGGAAAAGCGTCGTGTAGGGAAAGAAAATGTATGTTTAA
+
CCCCCGGGGGGGGGGGGGGGGGGGGGGGGGGGGGGGGGGGGFGGGGGGGGGFGGGGGGGGFGGGGGGGGGGGGGGGGGFGGGFFGFFFGGGGGGGDGGGGGFGBF<FGGGGGDGGGGGGGGGGGGGGGGFGFGGGGGGGGGGGGGFFFGGDGGGGGGGFFGGFGFF88CFDDFGGGGEDGGGGGFCCFCCDGGGGGGG>FC>5)*3=FC>FGGF7>A>)/9@E>=@9D>BB=>C1*;;<7D>EFFF4@<:)4(/72).),-6)1(-3(((49?F9(45().517:401(().)0)*/)*))
@M03152:184:000000000-AWYW1:1:2106:14536:11212 2:N:0:TGCACTGTATACCTGT
CCCAACTATCCCTATTAATCATTACTTTAGCCCTAAAAGAACCAACGAAAATAAGGCAAAAAGTCTTATTCTATTATCCCATGCTAATATATTCAAAGGCAAAATACGCCTGCTTTGAACACTCTAATTTTTTCAAAGTAAAAGATTCAGACCAAATAAAATTTGATACTGAAAAGAAGGAAATAGGTCGACAGTGCGTACTTGTAAAAAAGTAGACTACCTCCCTATTAACCGAAATTCAACTACGAGCTTAGATCGGAAGAGCGTCGTGTAGGGAAAGAACAGGTATGTGTAAAGCTCT
+
CCCCCGGGGGGGGGGGGGGGGGGGGGGGGGGGGGGGGFGGGGGGGGGGGGGGGGGGGGGGGGGGGGGGGGGGGGGGGGGGGGGGGGGGGGGGGGGGGGGGGGGGGGGGGGGGGGGGGGGGGGGGGGGGGGGGGGGGGGGGGGGGGG,FGGGGGGGGGGGGGGGGGDFGGGGFGGGGGGGFDFGGGDCFACGGGDG8FDGFGFFEFFCFDFGDGGGFFFCFACA@D5@A6FFFFGBGEBGFFFFCFFFFAC?BCFFFF=@@@@BFFBB@>7(,5>ADFFF?@FDF177<.(--)2.9*)2,)
@M03152:184:000000000-AWYW1:1:2106:16316:11260 2:N:0:TGCACTGTATACCTGT
CCCAACTATCCCTATTAATCATTACTTCGGTCCTAGAAACCAACAAAATAGAACCAAAGTCCTATTCTATTATTCCATGCTAATGTATTCAAGCGTATGCCTGCTTTAAACACTCTAATTTTTTCAAAGTAAAAGTCCTGGATCCCCAGCGCACTCAATTAAGAGCACGCTGGTTCCCCAGAAGGAAAGACCCGACCAGAGCAGTGCTTACCTTTCGGCAAGACCGCCCAGCCAGGTCCGAAATTCAACTACGAGCTTAGATCGGAAGAGAGTCGTGTAGGGAAAGAACAGGTATTGGTAG
+
CCCCCGGGGGGGGGGGGGGGGGGGGGGGGGGGGGGGGGGGGGGGGGGGGGGGGGGGGGGGGGGGGGGG<FGGGGGGGGGGGGGGGGGGGGGGGGGGGGGGGGGGGGGGGGGGGGGGGGGGGGGGGGGGGGGGGGGGGGGGGGGGGGGGGGGGGGGGGCCFFCFGGGGGDGGGGGGGGGGGGGGGFGGGGGGGCC8EEGGFGGGFGFFGGFGGGGGFFDAEA=FF=FFBDE9AFDBDFEFF51=0AA6CEGA@7D39339<<35=;7;>BB(48413:4(67D?:873?BF<62+)*/5*.)
@M03152:184:000000000-AWYW1:1:2106:9830:11306 2:N:0:TGCACTGTATACCTGT
CCCAACTATCCCTATTAATCATTACTTTGGCCCTAGAAACCAACAAAATAAGACCAATGCCATATTCTATTATCCCATGCTAATGTATTCATGATGCCAGGTTGTGCCTGCTTTGAACACTCTAATTTTTTCAAAGTAAACTATCTGGAACTAACTACCTATTGCTAGATAGCAATTCACAGAACTAAAGGAGGTCAACACCCAGTACGCACCAAGAGAATGTCAAGGTGGACTTTGATGATGACTACTGCTACCATAGCAACCTTTTTAGGGGCGGTCCAGATAACAACTCCGAAATTCA
+
CCCCCGFGGGGGGGGGGGGGGGGGGGGGGGGGGGGGGGGG?8FGGGGGGGGGGGGGCGGGGFFGGGGGGGGGGGGGGGCCFGGGGGGFFGGGGGGGGGGGGGGGGEFGGGGFGGGGGGFGGGGGAEGGGGGFFGGGGGGFGGGGGGGFFGGGGGGGGGGGGGGGGGGGGGGGFGGGGFFGGGG=DDFFGGGGF6@,@FFFG6D=FF?DGEGG6FF?F5DFFEF7CEF;6:5?FCBF>=+;=7=CFAA?59ACEFF):>@E*65):>E379>B2(/2,:(64;;6)1)772;A)*(.)2*66
@M03152:184:000000000-AWYW1:1:2106:16508:11311 2:N:0:TGCACTGTATACCTGT
CCCAACTATCCCTATTATTCTTTCGTTGATTCTTGAAACCCACCAAATTAGAACAAACGTCCTATTTTATTATTCCATGCTAATGTATTCAAGCGTTTGCCTGCTTTAAACACTCTAATTTTTTCAAAGTAAAAGTTCTGATTTCTTGCCACACCAAATTAACGACATGACAGCTCACCGGAAAGGAAGACCCGGTAAGACCAGTACATACCCAAGGCACGACCAGCAAACCGAATCCGAAATTCAACTACGAGCTTAGATCGGAAGAGGGTCGTGTAGGGAAAGAACAGGCAGGTGGTGG
+
CCCCCGGGGGGGGGG,F,,-6<,,,=,,,,,C66,,CF<F,B@,CFGA,,CF,C@F<,BFFGGGGGG9,FGGGGGGGGGGGFGGGGGFGGGGGGG66+BFGGGGFGGGGGGGGGGGG9FGGGGGGGGGFGGF,FFGAF,A;FC,CEGCG@,@,C=+@,@4EF,+@CC8+=DGGFFG+,=+=CC@D8,,@E,8,++++6,+,5=5EBF+CFFD+99***)*3=ABF)<FFA4@**(*:3?@FBFFC64B?<A??3).663>6<;((/(=@((,39BB25<AFFF4()40,1(.(2(7)(*-(
@M03152:184:000000000-AWYW1:1:2106:23248:11393 2:N:0:TGCACTGTATACCTGT
CCCAACTATCCCTATTAATCATTACATCAGCCTTAGAAACCAACAAAATAAGACCAACGTCATATTCTATTATCCCATGCTGTAATATTCAATGGCAAGTTACGCCTGCTTTGAACACTCTAATTTTTTCAAAGTAAATGATCCGGAGCGAGTTTAACCCCACTACCGGAAGATGGGAAGCATCAGCCGAGCCACGCCACAAGGACGAGCTTTGACCGAAAGCGTTCCGAAATTCAACTACGAGCTTAGATCGGAAGAGCGTCGGGTAGGGAAAGAACAGGGATGGGTAGAACTGGGTGGG
+
CCCCCGGGGGGGGGGGGGGGGGGGGGGGGGGGGGGGGGGGGGGGGGGGGGGGGGGGGGGGGGGGGGGGGGGGGGGFGGGFGGGGGGGGGGGGGGGGGGGGGGGGGFGGGGGGGGGGGGGGGGFGFGGGGGGGGGGGGGGGGGGGGDGGDGGGGGGGGGGGGGC@DGGGGDCGFGGGGGG6DFCFGGGGGGGGEFFEG?EFG>7=EFAGGFCCFFGFFE=BEBFF9>9FF4?>FCEGFCC@F<>0>>8FEGFF@GBD>(,.3(-7((32:??1(,4(4)(,4)4)()4:)()).3)/.,13(
@M03152:184:000000000-AWYW1:1:2106:2887:11399 2:N:0:TGCACTGTATACCTGT
CCCAACTATCCCTATTAATCATTACGGCGACTCTAGAAACCAACAAAGTAGAACCGCGCGTCCTATTTTATTATTCCATGCTAATGTATTCAGGCATAGGCCTGCTTTGAACACTCTAATTTTCTCAAGGTAAAGGTCCTGGTTCCCCAACGCACACCAACAAAGGGCACGCCGGCTCACCAAGAGGTAAGGCCCGCCCAGACAGTACGTGCCGTTAGGCAGACCGCCAGGCCAGGCCCGACATTCAACTACGAGCTTAGATCGGAAGAGCGTCGTGGAGGGAAAGAACAGGTAAGTGTGA
+
CCCCCGGGFAFFGGGGGGGGGGGGGGGGGGGGGGFGGGGGFGGGGGGG9FGGGGFGGGFGFFGGGGGGGFFFGGGFGGGGFGFFGGGCCEDEFFCGGCFGGFFGC?EFGFGGAEGFFDGGGGG9FDFFA@FFGGGGGFFGGFECAGGGEC7CE7CEGGGGGFGCGFGGGGDC+86>DGFG*@EGGGGFFG?88,=EGDGFGFFBGFFGG6FGC<ED>B;4*2=1190>):=)85:<F?G>D(;8FF2@)09)4<B(73<)).)38:?1(309><;(4)433>(785(((..4-+)91672-
@M03152:184:000000000-AWYW1:1:2106:12739:11407 2:N:0:TGCACTGTATACCTGT
CCCAACTATCCCTATTAATCATTACGTCAATCCTAGAAACCAACAAAATAAGATCAACGTCCTATTTCATTATTCCATGCTAATGTATTCAAGCGTGAGCCTGCTTTAAACACTCTAATTTTTTCAAAGTAACAGTCCTGATTTCCCGCCACACCAAGTGAATGGCATGACGGTTCGTCAGAAGGGAGGAACCAGTGACACCAGTGCATACCGAAGGTACGACCAGCGTACTGATCCCGAAATTCAACTACGAGCTTAGATCGGAAGAGCGTCGTGTAGGGAAAGAACAGTGAGGTTTAGA
+
CCCCCGGGGGGGGGGGGGGGGGGGGGGG7EGGGGGGGGGGGGGGGGFGGGGGGGGGGGGGGGGGGGGGGGGFGFGGGGGGGGGGGGGFGGGGGGDGGD>FGGGGFFGGGGGGGGGGG,EGGGGGGGGGFGGGGGGGGGGFGGGGGGGGGGGGGGGGGGGGGFGGCDFFGFGGEGGGGGGGGGGGGEGF>EFGDGGGF89DCFGDGFFGGADCDCEFEFFFD>>>>BFFE42?AGFGFBGFF@FFFFCBC6A7;8>B44@ECEDFFF633;99:>6??59B0<?)(04((.)))+(/))2))
@M03152:184:000000000-AWYW1:1:2106:18062:11431 2:N:0:TGCACTGTATACCTGT
CCCAACTATCCCTATTAATCATTACGTCAATCCTAGAAACCAACAAAATAGGATCAATCGTCCTATTTTATTATTCCATGCTAATGTATTCAAGCGTTAGCCTGCTTTAAACACTCTAATTTTTTCAAAGTAACAGTCCCGATTCCTTGCGACACCAAATTAATGACATCGCGGCTCCTCGGAAAGGAAGAACCAACAAAACCTGTACGTACCGTAGGCACGACCAGCAAATTGATCCCGAAATTCAACTACGAGCTTAGATCGGAAGAGCGTCGTGCAGGGAAAAAACAGGTATGTGCAA
+
CCCCCCEGGDGGGGGFGFFFGGGFEGFGEFGCFGGGGGGGCFGGGGGGGGGGGGCEFEFCFFGGGGGGGGGFCFFGGFGGCFGGGGFGGGGCEEFGBFGGGGGGGFGGGGGGGFGGGGGGGFGFDGGAFGGGGGGGGFG@ECECGGGGGFGGCEGGGGGCFGGGFFGGGDDDEC>CDG6F6EGGGFGF:DFGFGGGGGGFCFC@DBFGCFGGDGGF*939A4@BF>D)8F9C6:9:=>6;EBA1F6<7EGF@<D31833/97C<0<(,(,(42:6--)(62017()(-,11(-+))*)*))
@M03152:184:000000000-AWYW1:1:2106:23077:11443 2:N:0:TGCACTGTATACCTGT
CCCAACTATCCCTATTAATCATTACGTCGATCCTAGAAACCAACAAAATAGAATCAAACGTCCTATTTCGTTATTCCATGCTAATGTATTCAAGCGTGAGCCTGCTTTAAACACTCTAATTTTTTCAAAGTAACAGTCCTGATTCCCCATGACACCAAATTAATGACATCATGGTTCGTCAGAAGGTAGGAATCAATAATACCAGTACGTACAATAGCACGACCAATAAATTGATCCCGAAATTCAACTACGAGCTTAGATCGGAAGAGCGTCGGGTAGGGAAAGAACAGGTATGGGTAGA
+
CCCCCGGGGGGGGGGGGGGGGGGGGGGGGGGGGGGGGGGGGGGGGGGGGGGGGGGGGGGGFGGGGGFFGFFGGFGFGGFGGGGGGGGGGGGGGFGGEGGGGGGGGCFFEFGGGGGGGGGGGGGGGGGFGGGGGGGGGGFGGCFFGGGGGGGGGGGGGGGFFGGGGGGGGDFGGGGFGEDGGGGFGGGGGGGGGGGGFGGFGGFFF9FF>DFCDGDFFFFA?=>5=CEFFFFFAGFF6@DAEFFFFCEFFG62>?D2?;3>78525;9@@3(./:(6=A<??A:41??((.,).+.))5C()
@M03152:184:000000000-AWYW1:1:2106:17592:11474 2:N:0:TGCACTGTATACCTGT
CCCAACTATCCCTATTAATCATTACGTCGATCCTAGAAACCAACAAAATAGAATCAAACGTCCTATTCCGTTATTCCATGCTAATGTATTCAAGCGTGAGCCTGCTTTAAACACTCTAATTTTTTCAAAGTAACAGTCCTGGTTCCCTATAACACCAAATTAATGGCATCATAGTTCGTCAGAAAGGAGAAACCGATTATACCAGTACGTACAATAGCACGACCACTAAGCCGGTCGCGACATTCAACTACGAGCTTAGATCGGAAGAGCGTCGTGGAGGGAAAGAAAAGGAATGGCGATA
+
@CCCCGGGCGEFGFGGGGGEGGGGGGGGDECGGGGGGGGGGGGGGGGFEFGGFGGGFFGEFFGGFFEFGGEDDCEGFFGGFGGGGGFDFFGCFFGGFEGE8C<FGGGGGGGDEFGF<FGGEECEFGFFGGFFFDCAFGGGF@4,CEFFGGGCFGGGGGGCGGDFFGGGGGGGF8C=D7+A=CFFF,=B==F8,>C=EGEEFGGB8<FGDFGFCF9?FB@?BD>==):?6?:A4/59)875/6>C+;38.*)247;16).))),(/,(437(-4(((,.(305<..83,((((.+5))()(-
@M03152:184:000000000-AWYW1:1:2106:3184:11484 2:N:0:TGCACTGTATACCTGT
CCCAACTATCCCTATTAATCATTACGTCGATCTTAGAAACCAACGAAATAAGATCAAACGTCCTATTTCATTATTCCATGCTAATGTATTCAAGCCAAAGCCTGCTTTAAACACTCTAATTTTTTCAAAGTAACAGTCCTGATTCCCCACGACATCAAATTAATGACATCATGCTTCGTCAGAAGGGAGAAGCCAATTGTACCAGTGCGTACCGTTGGCACGACCAATAAATTGATCCCGAAATTCAACTACGAGCTTAGATCGGAAGAGCGTCGTGTAGGGAAAGAAAAGGTATAGGTAG
+
CCCCCGGGGGGGGGGGGGGGGGGGGGFGGGGGGGGGGGGGGGGGGFGGGGGGGGGGGGGGEEFGGGGGGGGGGGGCFGFFFGGGGGGGGGGGGGGGGGGGFCFFGCFGGGGFGFGGF,EFGGFGGGGGGGGGGGGGGFGGGGGGGGG?FGGGGEGGFF9EFFFGDFGGGGFFFDDGGGFGGGGFGGEGGEGFFGDDGGE@AF7;6?5@DDGDGGG?9ACFFFEFFFBF6B;AFGEC+>;>A5:5FFFFFGF394/2;@4=>??0;D00@@@9>(3(/08A)58>(54(..((.3)**)*))
@M03152:184:000000000-AWYW1:1:2106:14038:11619 2:N:0:TGCACTGTATACCTGT
CCCAACTATCCCTATTAATCATTACTTCGGTCCTAGAAACCAACAAAATAGAACCAAAGTCCTATTTTATTATTCCATGCTAATGTATTCAAGCGAATGCCTGCTTTAAACACTCTAATTTTTTCAAAGTAAAAGTCCTGGTTCCCTGCCGCGCTGAGTAAACAACACGACAGCTCACCAGAAGGTGAGACCCGGTCAGGACAGTACATACACAAAGGCAGACCATCCAACCGAGTCCGAAATTCAACTACGAGCTTAGATCGGAAGAGCGTCGTGTAGGGAAAGAAAAGGTAAGGGTAAA
+
CCCCCGGGGGGGGGGGGGGGGGGGGGGGGGGGGGGGGGGGGGGGGGGGGGGGGGGFFFGGGGGGGGGG@FGGGGGGGGGGGGGGGGGGGGGGGGGGGGGGGGGGGGGGGGGGGGGGGGGGGGGGGGGGGGGGGGGGGGGGGGGGGGGGGGGGGGGGGGGGGGGGGGGGDDGEEGGGGGGDGFGFDFFGGGGGGGGGGDGFGGGFGFFGFFFGGF>A569>?BFFF=EFFFFEFGF?;E42B@:CFFEFFG)3;D)36>=EFEFFFFFD@0>96>0:?FA>BF?FB?1((,4.:+)))(2()
@M03152:184:000000000-AWYW1:1:2106:26247:11706 2:N:0:TGCACTGTATACCTGT
CCCAACTATCCCTATTAATCATTACGTCGATCCTAGAAACCAACAAAATAGAATCAAACGTCCTATTTCGTTATTCCATGCTAATGTATTCAAGCGTGAGCCTGCTTTAAACACTCTAATTTTTTCAAAGTAACAGTCCTGATTCCCCAAGACACCAAATTAATGACATCATGGTTCGTCAGAAGGTAGGAATCAATAATACCAGTACGTACAATAGCACGACCAATAAATTGATCCCGAAATTCAACTACGAGCTTAGATCGGAAGAGCGTCGTGTAGGGAAAGAACAGGTAAGTGTAAA
+
CCCCCGGGFGGGGGGGCGFGGGGGGGGGDGGGGGGGGGGFGGGGGGGGGGGGDEGFFGDECFDGGFGGGFFGCFGGGGFFGGGAGGGGDEGGFFFGGGGGGGGGFEGGGFGGGGGGGGCEFEFGGGGGGGGGGGA<EFFGGCGGGGGGFGGGGFGDGG8FEGGGGDDGGGG8=FGGG8C8=EFGGCEGGDFFGFGGGDGFA9C88<FFD?FGGGGFA+0508@5>85CF8=99C7?AD*:*:6:+=EF7C?9(9?28C3*08>@(/1:36(.(36((017/;?./)2:22())+)**)*)-
@M03152:184:000000000-AWYW1:1:2106:12553:11708 2:N:0:TGCACTGTATACCTGT
CCCAACTATCCCTATTAATCATTACGGCGACTCTAGAAACCAACAAAATAGAACCGCGCGTCCTATTTTATTATTCCATGCTAATGTATTCAGGCATAGGCCTGCTTTGAACACTCTAATTTTCTCAAGGTAAAGGTCCTGGTTCCCCGACGCACACCAACAAAGGGCACGCCGGCTCACCAAGAGGTAAGGCCCGCCCAGACAGTACGTGCCGTTAGGCAGACCGCCCGGCCAGGCCCGAAATTCAACTACGAGCTTAGATCGGAAGAGCGTCGTGTAGGGAAAGAACAGGGATGTGGAA
+
CCCCCGGGGGGGGGGGGGGGGGGGGGGGGGGGGGGGFGGGGGGGGGGGGGGGGGGGGGGGGGGGGGGGGGGGGGGGGGGGGGGGGGGGGGGGGGGGGGGGGFGGGGGGGGGGGGGGGDGGGGGGGGGGGFGGGGGGGGGGGGFGDFFGGGGGGGGGGGGGGGGGGGGGGGGGFEDGGEGGGGGGGGGGGGGGGGGGGGG:FFG=EFFGGFGFGG=B>AFFFFFFFFBDF<7@EC?FFBD>B9>?F?DFFDFF?DDFD0ABF2:1:1?9??(-(-422)()3>:F6>13(((((*(.).*.)
@M03152:184:000000000-AWYW1:1:2106:15201:11736 2:N:0:TGCACTGTATACCTGT
ATTCTGCGTTCTTCATCGATGCCATAACCAAGAGATCCGTTTTTCAAAGTTTTTACTTCTTAATTACAAATACTCAGCCATCCCCTCAAAGTTCCAGATTTCGATACCTCCCGCGGACGCCCGAGTATCTCCGGCGACCCCCGAACCCCGGGCCCACCCGCCCAAGGAACTCTGCCGGTCTGTTCCCCCCGTTTTGTCTGTTTTTCAACTCTTTACTGATCCTACCTCTGGCTCACCAACCGTACCGTTGTTCCTTCTCTTCCTTGCGTCCACTCACCAAGTTTCATCCATCTGATGTCTT
+
---@<E;+68@@<F9FFCFCCF,,,CCEF@C,,;,,CFE,,,8@,,,,,<9<EC866C,6C@9,;,;C,,,,;C<F,,,:6,,,,6,:<C<6@<,B,6,CB<4,CEF<,CF,+8>++88+>C+4+9,,,,:EF++4++@FE++3+@:@++++5*:*@*@*4*114,*,*20,,4*,2*)*/*1+++?2***1*2***++1+*2(*)10C*>0>:+1*0)/0)*),.)*9))))*,0),*-),0,..(),*),)0*)1.).))-)).(((((4).1(45.((/)0-*)))))).+)**)2-)
@M03152:184:000000000-AWYW1:1:2106:7953:11763 2:N:0:TGCACTGTATACCTGT
CCCAACTATCCCTATTAATCATTCCTTGACCATCTGAACCAACAAAATGACAGTCAAAGCCCATTTTGTTATTCCATGCTAACGTATTCAAGGCAAACGCCTGCTTTAAACACTCTAATTTGTTCAAAGTAACCGATCCGGCGTCACTACACTCACTCACTGAAGAGCAAGCATAGCGCGACCAGAAGGAAGCGTGAAGCCGGTTTGTATGCGGTACTCCGTTTCCGGGACCGCCCGTCCTCACGCCGAAATTCAACTACGAGCTTAGATCGGAAGAGCGTCGTGTAGGGAAAGAACAGGA
+
CCCCCGGGGGGGGGGGGGGGGGGGGGGGGGGGGGGGGGGGGGGGGGGGGGGGGGGGGGGGGGGGGGGGGGGGGGGGGFGGGGGDGGGGGGGGCFGGGFGGGGGGGGGFGGGGGGGGG9FGGGGGGGGGGGGGGGGGGGGGEGGGGGGGGGGGGGGGGGGGGGGGFGGGGGGDGGGD==CEGGGGG?EGFFFGFEGGGGFFGGG@C>9FGFGGGGGFFFFFBBFFFF=?EFB>DGFGE359>AFF4@BF>GE0<FF4*)5?0119>?2))6)4304,272945;)4<?><:B?(*:@4106(
@M03152:184:000000000-AWYW1:1:2106:18374:11811 2:N:0:TGCACTGTATACCTGT
CCCAACTATCCCTATTAATCATTACGTCAATCCTAGAAACCAACAAAATAGGATCGAACGTCCTATTTCATTATTCCATGCTAATGTATTCAAGCGCGAGCCTGCTTTAAACACTCTAATTTTTTCGAAGTAACAGTCCTGATTTCCCGCCACACCAAATTAATGACATGACGGTTCGTCAGAAGGTAGGAACCAGTAACACCAGTACATACCAAGGCACGACCAGCGTACTGATCCCGAAATTCAACTACGAGCTTAGATCGGAAGAGCGTCGTGTAGGGAAAGAACAGGTATGTGTAGA
+
CCCCCGGGGGGGGGGGGGGGGGGGGGGGEFGGGGGGGGGGGGGGGGGGGGGGGGGGGGGGFGGGGGGGGGGGGGGGGGGGGGGGGGGGGGGGGGGGGGGGGGGGGGGGGGGGGGGGGGGGGGGGGGGGGGFGGGGGGGGGGGFGGGGGDEGGGGGGGGGGGGGGGGGGGGGGDGGDGEGGGGGGGGGGGGGGGGGGGGGFGGDCFFFGGFGGFFCFFFFFFFF2ABDFFBFFFGFGFFG;DF:CAFCFFGF((152AEEC7<?;D?FFFF>1:BF?<FFFBF?FFFF0:B2)6+51*.054
@M03152:184:000000000-AWYW1:1:2106:5649:11835 2:N:0:TGCACTGTATACCTGT
CCCAACTATCCCTATTAATCATTACTGATATCCTAGAAACCAACGAAATCAGGACACCAGTCCTGTCCCATTATCCCATGCTGAAGTATTCAAAGGCTCGATTGCCTGCTTTGAACACTCTAATTTGCTCAAAGTAAAAGAGTAGGAACCCCAGAAATGATATCCCCTCTTACAAATGAAGTTGCCCCCACCTGCAAGAAAAAATTACCACCCCCTTTGACCGCCACCCAGTTACGGACAGCGGTGAGTAACCTACAGTGGAGGGTGACGCGAACGGTACAGCCTTGGACGGCCGACCAGC
+
CCCCCGGGFGGGGGGGGGGGGGGGGGGGGGGGGGGGGGGGGGGGGGGGGGGGFGGGGGGGGGGGCFGGGGGGGGGGGGGGGGGGGGGGGGGGGGFGGFGGCCFGGGGGGGGGGGFFGGGDFGGGGGGGGGGGGGGGGGGGGGGGGGGGGGDGGGGGGGD;,4,4@4AFGFCFFGGGGGFGDFGE9EDGCEGCEFFFGG@9=DDFGBDDFFD+7;199;*+41*::AFF*97;:B*3/5D=)(/6)25A:D+)/12/2)1;33,(6/((4(/342246)4(6*.)(*).),-(4*()7()((
@M03152:184:000000000-AWYW1:1:2106:13335:11873 2:N:0:TGCACTGTATACCTGT
CCCAACTATCCCTATTAATCATTACGTCGATCCTAGAAACCAACAAAATAGAATCAAACGTCCTATTTCGTTATTCCATGCTAATGTCTTCAAGCGTGAGCCTGCTTTAAACACTCTAATTTTTTCAAAGTAACAGTCCTGATTCCCCAAGACACCAAATTAATGACATCATGGTTCGTCAGAAGGTAGAAATCAATAATACCAGTACGTACAATAGCACGACCAATAAATTGATCCCGAAATTCAACTACGAGCTTAGATCGGAAGAGCGTCGTGTAGGGAAAGAACAGGTATGTGTAAA
+
CCCCCGGGGGGGGGGGGGGGGGGGGGGGGGGGGGGGGGGGGGGGGGGGGGGGGGGGGGGGGGGGGGGGGGGGGGGGGGGGGGGGGGGGGGGGGGGGGGGGGGGGGDFGGGGGGGGGGDGGGGGGGFGGGGGGGGGGGGGGGGGGGGGGGGGGGGGGGGGFGGGGDGGGFGGGGGGGGGGGGGFGGFGGGGGGGGGGGGGFGG88DFFGGFGGGGGFFFEFFDF>AD5CFF@FFGEG6>DFFFFF6FEC?GF=FC5=ACEF?EFFF@6=@@010:;@?FE;2A6A273(,.(-.+(*1-0))
@M03152:184:000000000-AWYW1:1:2106:26622:11904 2:N:0:TGCACTGTATACCTGT
CCCAACTATCCCTATTAATCATTACGTCAATCCTAGAAACCAACAAAATAAGATCAACGTCCTATTTCATTATTCCATGCTAATGTATTCAAGCGTGAGCCTGCTTTAAACACTCTAATTTTTTCAAAGTAACAGTCCTGATTTCCCGCCACACCAAGTGAATGGCATGACGGTTCGTCAGAAGGGAGGAACCAGTGACACCAGTGCATACCGAAGGTACGACCAGCGTACTGATCCCGAAATTCAACTAAGAGATTAGATCGGAAGAGCGTAGGGGAGGGAAAGAACAGGAACAGGTAGA
+
CCCCCGGGFFFDGGGGGGDGGGGFGGFGGGGGGGGGGGGGGGGGGGGGGGGGGAECFDCCFGGGGGGGGFGGG9FFGGGFGGGFGGGFAFEFGFGGGGEGG@FFEGGFGGGGGGGGGFGFGDCFGC9FGFFGGGGGFCAFGGGAFGGGGGBEFE7DEEEFGGGGFDDF?FFGGEC8=@CFD=9BCCEGGGGGGGGA?F8D@7CBFFFGFFGFDG>DDAEFE=D=7<29*:2;AFCF88C@FFA8@C?F3D)47>)76?@F398<DD;8D@94(6(6(>2;67<46F<(2:1(,*().):))
@M03152:184:000000000-AWYW1:1:2106:12231:11937 2:N:0:TGCACTGTATACCTGT
CCCAACTATCCCTATTAATCATTACGGCGACTCTAGAAACCAACAAAATAGAACCGCGCGTCCTATTTTATTATTCCATGCTAATGTATTCAGGCATAGGCCTGCTTTGAACACTCTAATTTTCTCAAGGTAAAGGTCCTGGTTCCCCGACGCACACCAACAAAGGGCACGCCGGCTCACCAAGAGGTAAGGCCCGCCCAGACAGTACGTGCCGTTAGGCAGACCGCCCGGCCAGGCCCGAAATTCAACTACGAGCTTAGATCGGAAGAGCGTCGGGTAGGGAAAGAAAAGGTAAGTTGAG
+
CCCCCGGGGGGGGGGGGGGGGGGGGGGGGGGGGGGGGGGGGGGGGGGGGGGGGGGGGGGGGGGGGGGGGGGGGGGGGGGGGGGGGGGGGGGGGGGGGGGGGGGGGGGGGGGGGGGGG9FGGFGGGGGGGGGGGGGGGGDGGGGGGGGGGCGGGGGGGGGFEDFFGGGDGDDGGGGGGGGGGGGGGGF@FGCCGGGGGGE5FC536AFFCACFGDE3>EFFF;FF7@BBE517@D:FF<GFD0B0=@AF<76:B<<2B347>6)8:004(,:(430(302405::::31(((3)+)00)*).
@M03152:184:000000000-AWYW1:1:2106:22570:11984 2:N:0:TGCACTGTATACCTGT
CCCAACTATCCCTATTAATCATTACGTCGATCCTAGAAACCAACAAAATAGAATCAAACGTCCTATTTCATTATTCCATGCTAATGTATTCAAGCGTATGCCTGCTTTAAACACTCTAATTTTTTCAAAGTATCAGTCCTGATTCCCCAAGACACCAAATTAATGACATCAAGTATCTTCAGAAGGGAGAAACCAATAATACCAGTACGTACCGAGGCACGACCAACAAATAGGTCACGAAATTCAACTACGAGATTAGATCGGAAGAGCAGAGTGTAGGGAAAGAACAGGGATGGGTAGA
+
CCCCCGGG-EE@F@FCGFF@FGGGGGGF:7@EEEGGGGAFDA@FDCCFGGG,6F9@FC9@FE:,,FFFCFF<,C@<@EC,@9E<<9,6,C,<EAF:BCCGC<FE<<5@E5AFFGFFFAA<<EC<+A,E<,AB,,@FG?E<9;E;DBEE>E=8E@FCFGGFFGC=EF=E+2?9=,+@=E9;==EACGCCCEG8FGGG8D=DCF68=8DGDD6?DGG5?B=?:@D5:==9CF*+99A>*:*<*)**41*=8*/((*)-=4*9?9(6;D0(31)((/1797CA1),)(0(((,((-*,)0.?,)
@M03152:184:000000000-AWYW1:1:2106:14049:12030 2:N:0:TGCACTGTATACCTGT
CCCAACTATCCCTATTAATCATTACGTCGATCCTAGAAACCAACAAAATAGAATCAAACGTCCTATTTCATTATTCCATGCTAATGTATTCAAGCGTGAGCCTGCTTTAAACACTCTAATTTTTTCAAAGTAACAGTCCTGATTCCCCACAACACCAAATAAATGACATCATGGTTCGTCAGAAGGGAGAAACCAACAATGCCAGTACGTACCGAGGCACGACCGACATGATGGTCCCGAAATTCAACTACGAGCTTAGATCGGAAGAGCGTCGTGTAGGGAAAGAACAGGTAGGTGTCGA
+
CCCCCGGGGGGGGGGGGGGGGGGGGGGGGGGGGGGGGGGGGGGGGGGGGGGGGGGGGGGGGGGGGGGGGGGGGGGGGGGGGGGGGGGGGGGGGGGGGGGGGGGGGGGGGGGGGGGGG9FFGGGGGGGGGGGGGGGGGGGGGGGGGGGGFGGGGGGGGGGGGGGGGGGGGGGGGGFGGGGGGGGGGGGGGGFGGGGGGGGFGCFEDAFFDFGGGGGFFEAFFFFABF@FFFFFFGFGFB4(81=/:ACFEGFF@GA>AEFF<<(82;BF1?B0:>BF:FBFFF1:BF11:?0-.+-*1)*(-
@M03152:184:000000000-AWYW1:1:2106:23432:12054 2:N:0:TGCACTGTATACCTGT
CCCAACTATCCCTATTAATCATTACATCGATCATAGAAACCAACAAAATAGAATGCGATGTCCTATTTCATTATTCCATGCTAATGTATTCAAGCGTTAGCCTGCTTTAAACACTCTAATTTTTTCAAGGTAACAGTCCTAATTCCCCAAAACATCAAATGAATGACATTATGGTTCCTTAGAAGGTGAGAACCAATATGACCAGTACATACCAACGGCATGACCAATCCATTGATCCCGAAATTCAACTACGAGCCTAGATCGGAAGAGCGTCGTGTAGGGAAAGAACAGGTAAGTTTAG
+
CCCCCGGGGGGGGGGGGGGGGGGGGGGGGGGGGGGGGGGGGGGGGGGGGGGGGGGGGGGGGGGGGGGGGGGGGGFFFGFGGGFGGGGGGGGGGGGGGEGEGFGGGGFGGGGGGGGGGFAFGGGGGGGFFGGDFFFGGG8FGFGGDGGGGCFGGFGGGF,EFGGGGFGFFGGGG?FFGGGGGGCFCFFGGGGGGGGFGGGFGG+:=DFGG7?DDGGFFFAFEFFFFFFFFFFFCFE@>EF>A=BCFCEFEF>)>DA2*-)(0579@>D>(>2=90((()(.)0(;=F3;33(()2)*+)*.)
@M03152:184:000000000-AWYW1:1:2106:25797:12070 2:N:0:TGCACTGTATACCTGT
CCCAACTATCCCTATTAATCATTACGTCGATCCTAGAAACCAACAAAATAGGTTCGAACGTCCTATTTCATTATTCCATGCTAATGTATTCGAGCGATTGCCTGCTTTAAACACTCTAATTTTTTCAAAGTAACAGTCCTAACTCCCCGTAACACCAAATTAATGACATCACGATTTGTTAGAAGGGAGAAATCAATAACGTTAGTACGTACCAAGGCACGACCGACGTATTGATCCCGAAATTCAACTACGAGCTTAGATCGGAAGCGCGTCGTGTAGGGAAAGAACAGGTATGTGTAGA
+
CCCCCGGGGGGGGGGGGGGGGGGGGGGGGGGGGGGGGGGGGGGGGGGEGGGGGFGGEGCGFGGGGGGGGGGGGGGGGGGGGGGGGGGGGGFGFGGGGGGGGGFGGCFFEGGFGGGGGFFGGGGGGGGGGGGGGGGGGFGGGGGGGGFGGGGGGGGGGGGGGFGGG;=DFDCFEGGGGGGGGGGGGFEGDGGGGGGGGGGFGGGFGFCFGFGG7C66**:C>ADBB>AEEFFFFFEC6@G@;>:3@F<A?<)3<C:@F<<)15=0,;0(((,-394,.)6<:53>:@2(((,).+./*.*).
@M03152:184:000000000-AWYW1:1:2106:8457:12104 2:N:0:TGCACTGTATACCTGT
CCCAACTATCCCTATTAATCATTACGTCAATCTTAGAAACCAACAAAATAAGATCAAACGTCCTATTTCATTATTCCATGCTAATGTATTCAAGCGCTTGCCTGCTTTAAACACTCTAATTTTTTCAAAGTAACAGTCCTGATTCCTCGCAACACCAAATTAATGGCATTACGGCTAATCAAGAGGGAGGAATCAGCAAGGCCAGTACATACCAGTGGCACGACCAACCTGCTAACCCCGAAATTCAACTACGACATTAGATCGGAAGAGCGTCGTGTAGGAAAAGACAAGGACAAGGTAA
+
CCCCCGGGGGFGGGGGGGGGGGGGGGGGGDGGGGGGGGGGGGGGGGFGGGGGDFGGGGGGFGDFFFGGGFFFGFGGGGGGGFCFGGGFGGGGG9EGGGEGGEGGGEFFCEFFCDG@F9?FFGGGGGGGGFGGGGGGGFGGGGGGEDFGGGGGGGGGGFGGGG;EEEGFFFGGF6C6+4=DFFG,6@++8@EGGFF,8=D9+8=DF:BCGFGFCGC+:CAF68BA5=CD4FBF9FFGFF*:>55BF8CFFCA;>4).8))9<3C60((4@@D;B0(((0247*.9,)-(..4((0())(26-
@M03152:184:000000000-AWYW1:1:2106:15449:12124 2:N:0:TGCACTGTATACCTGT
CCCAACTATCCCTATTAATCATTACATCGATCCTAGAAACCAACAAAATAGAATCGGATGTCCTATTTCATTATTCCATGCTAATGTATTCAAGCGTGAGCCTGCTTTAAACACTCTAATTTTTTCAAGGTAACAGTCCTAATTCCCCGTAACACCAAATTAATGGCATTACGGTTCTTTAGAAGGTGAGAAATCAATGATAACAGTGCATACCAACGGCATGACCGAAATATTGATCCCGAAATTCAACTACGAGCTTAGATCGGAAGATCGTCGTGTAGGGAAAGAAAAGGGATGGGTA
+
CCCCCGGGGGGGGGGGGGGGGGGGGGGGGGGGGGGGGGGGGGGGGGGGGGGGGGGGGGGGGGGGGGGGGGGGGGGGGGGGGFGFGGGGGGGGGGGGGGGGGGGGGGGGGGGGGGGGGCFFGGGGGGGGGGGGGGGGGGGGGGGGGGGGGGGGGGGGGGGGGGGGGGGGGD8@8E?EGGGGFGGFGGGGGGGGGGDFGGDFFG70EFF==D@DCDFDEFFFFBFFFFFF>DFFFCECF*=>DFFFFF?FEG+.7*2>4=E6>=E4=@;;;8)41((((2/,>F1;<:;;(41:2*4)0(*,)
@M03152:184:000000000-AWYW1:1:2106:18225:12129 2:N:0:TGCACTGTATACCTGT
CCCAACTATCCCTATTAATCATTACATCGATCCTAGAAACCAACAAAATAGAATGCGATGTCCTATTTCATTATTCCATGCTAATGTATTCAAGCGTGAGCCTGCTTTAAACACTCTAATTTTTTCAAGGTAACAGTCCTAATTCCCCAAAACATCAAATGAATGACATTATGGTTCATTAGAAGGTGAGAACCAATAAAGCCAGTTCATACCAAGGGCACGACCAACTCATTGATACCGAAATTCAACTACGAACTTAGATCGGAGAAGCGTCGTGTAGGGAAAGAAAAGGTATGTAGAA
+
CCCCCGGGFGGGGGGGGGGGGGGGGGGGEGGGGGGFGGGGGGGGGGGGGGGGGGGFGGGGGFFGGGGGGGGGGGGGGGGGGGGGGGGGGGGGGGGGGGGGGGFGGDGGGFGGGGGGGFGGGGGGGGGGGGGGGGGGGGGGGGGGFGGGGGGGGGGGGGGFFGGGGGGGGGGGFFDDFGGFD,@EF?FEGGGGFGGGGGGF888DDFFFGFGG8DD5**8?B)<AAA5?;AECCFAB+;9=BFD2:9E6;=944C*5A:=*8*152=((0-0(60:(()/93>@F?438(((,/=</*)*.)
@M03152:184:000000000-AWYW1:1:2106:12007:12131 2:N:0:TGCACTGTATACCTGT
CCCAACTATCCCTATTAATCATTACGGCGACTCTAGAAACCAACAAAATAGAACCGCGCGTCCTATTTTATTATTCCATGCTAATGTATTCAGGCATAGGCCTGCTTTGAACACTCTAATTTTCTCAAGGTAAAGGTCCTGGTTCCCCGACGCACACCAACAAAGGGCACGCCGGCTCACCAAGAGGTAAGGCCCGCCCAGACAGTACGTGCCGTTAGGCAGACAGCCCGGCCAGGCCCGAAATTCAACTACGAGCTTCGATCGGAAGAGCGTCGTGGAGGGAAAGAACAGGTAGGTGTGG
+
CCCCCGGGGGGGGFFGGGGGGGGGGGGGEGGGGGGGGFGGGGGGGGC8FFGGGGGGGFGGGGGGFGGGGGGGCGGGGGGFGGG9FGFAEGFGGGGGGFGGGGGGGGGGGGFGGGGGG9EFGEECEGGFFGGGGGG9FGGGGGGGGGGGGGGGGGGGGDG8=8@8@8=EFDDGGGGGGGGGGG5DCEGF?7DCFDGGGGG5C**5?F8D4;CDGGGFDF@FFD3=(,(:B>BF3)4C:?C>3(5:*94790081*7(0,)-()3(-(1273(,(---()-(()().)(.3(((-2)0050(,
@M03152:184:000000000-AWYW1:1:2106:6824:12142 2:N:0:TGCACTGTATACCTGT
CCCAACTATCCCTATTAATCATTACGTCAATCCTAGAAACCAACAAAATAGGATCGAACGTCCTATTTCATTATTCCATGCTAATGTATTCAAGCTTAAGCCTGCTTTAAACACTCTAATTTTTTCAAAGTAACAGTCCTGATTTCCCGCAACACCAAATTAATGGCATTACGGTTCGTCAAGAGGGAGGAATCAGCAAGGCCAGTACATACCAGTGGCACGACCGACCTGCTGACCCCGAAATTCAACTACGAGCTTAGATCGGCAGAGCGTCGTGTAGGGAAAGAACAGGACAGTGTAA
+
CCCCCGGGFGGGGGGGGGGGGGGGGGGGGGGGGGGGGGGGGGGGGGFFGGGGGGGGGGGGFGGGGGGGGDGGGFFGFGGFGGGGGGGFFGGGGGGGGGGFG?FGGFGGGGGGGGGGGDFAEEFCGGCEE9BEGGGAGDFDADGGGGA:EGGGGGGGGGCGGGFGGGGGGGGGCECEGGGGGGGGF,8>CEE,@BFGFFD96DFCF?CCFFDF6C?A5?AFF>B>F>9D>556A8CGFFC@A05;C6<F?C;43D30A;3);?E;(((,411938;(30:>3::@3474??1((*()160))
@M03152:184:000000000-AWYW1:1:2106:3230:12195 2:N:0:TGCACTGTATACCTGT
CCCAACTATCCCTATTAATCATTACGTCGATCTTAGAAACCAACAAAATAAGATCAAACGTCCTATTTCATTATTCCATGCTAATGTATTCAAGCCAAAGCCTGCTTTAAACACTCTAATTTTTCCAAAGTAACAGTCCTGATTCACCACGACATCAAATTAATGACATCATGCTTCGTCAGAAGGGAGAAACCAATTGTACCAGTGCGTACCGTTGGCACGACCAATAAATTGATCCCGAAATTCAACTACGAGCTTAAATCGGAAGCGCGTAGTGTAGGGAAAGAACAGGTACGTGTCA
+
CCCCCFGGGGGGFGGGGGGGGGGGGGGGEGCG?FFGGGGGFCGGGGGGFGGGGGGGGGGGFDGGGGGGGGGGGGGGFFGCGCEEFEFAF9EFF9FFGGGFFFGGFEFGG9FF<=EGGFDCF9FEFFGGGFEFG9AAEGGF9,49@,C,9>=68E+=FGGGGFFG8DGGGFFFFGGF@CGGFEEF+B8FGGGD@8DFF8,?=F7D,<D7=@G68?CD55)96=DA5>9AACE6B<A@88*49):5C8<AC+;B25?9BE4**/*-;;(((((.,(./611)5).7(>?0(3((4A)).(22)
@M03152:184:000000000-AWYW1:1:2106:4441:12215 2:N:0:TGCACTGTATACCTGT
CCCAACTATCCCTATTAATCATTACGGCGACTCTAGAAACCAACAAAATAGAACCGCGCGTCCTATTTTATTGTTCCATGCTAATGTATTCAGGCATAGGCCTGCTTTGAACACTCTAATTTTCTCAAAGTAAAGGTCCTGGTTCCCCGACGCACACCAACAAAGGGCACGCCGGCTCACCAAGAGGTAAGGCCCGCCCAGACAGTACGCGCCGTTCGGCCGACCGCCCGGCGAGGCCCGAAATTCAACTACGAGCTTAGAGCGGACGCGCGTCGTGTCGGGACGGACCATGGATGGGTAT
+
-CCCCGGGFGGGGGGFGGFFGGGGGGGGCEGGGG<FGGGGGGFGECFFGDFGGGGGGGGGFGGGDFEEFFGFCEECFFFEGDEFFGFFGGFGG9FGGCFGGGGGGFFA<<AFCFFGGG<FGGGGFGFEC9?E<@FFGGGGG?4CF:>FGGGGG8FG@EGBE6,,=DE66?+@91C:7CDFDD>CFGGGCFFFG,7:7CE);**704=C*0)C95:5.52)035>322@>@>D))3903DB)7)(9=<FAD:7:/)()(),-))-,724(-3;>,-4:<(39)()(),((()).3)).(2.)
@M03152:184:000000000-AWYW1:1:2106:8200:12220 2:N:0:TGCACTGTATACCTGT
CCCAACTATCCCTATTAATCATTACGTCAATCTTAGAGACCAACGAAATAAGATCAAACGTCCTATTTCATTATTCCATGCTAATGTATTCAAGCCAAAGCCTGCTTTAAACACTCTAATTTTTTCAAAGTAACAGTCCTGATTCCACACGACATCAAGTTAATGACATCACGCTTCGTCGGAAGGGAGAAACCAATTGTACCGGTGCGTACCGTTGGCACGACCAATAAATTGATCCCGAAATTCAACTACGAGCTTAGATAGGACGAGCGTCGTGTAGGGAAAGAAAAGGTAAGGTTAT
+
CCCCCGGGGGGGGGGGGGGGGGGGGGGGGDGGGGFGGGGGGFGGGGGGGGGGFGGGGGFGGGGGGGGGGGGGGGGEDEFGGGGGGGGGGGCFEFFGCFGGGGGGGGGGGGGGFGGGGFDFGGGGGGGGGAFFFGGGGG?FFGGGGGGGGGGGGEGFFCGGFFFGFGGGGGGCCFCCC8@EDD1>CEGGEDFCFGGGGGGF,=+=@B*=CDDCDGGFFAEAF5B@AA2F*?CFFFF7+8FFF9)(=8CFCGF;73)6>E3)4)...7).(601-8614@B<A>B0453((((()+)1)):<)
@M03152:184:000000000-AWYW1:1:2106:18895:12260 2:N:0:TGCACTGTATACCTGT
CCCAACTATCCCTATTAATCATTACGTAGATCCTAGAAACCAACAAAATAGGATCAAACGTCCTATTTCATTATTCCATGCTAATGTATTCAAGCGTTAGCCTGCTTTAAACACTCTAATTTTTTCAAAGTAACAGTTCCGATTCCTTGCGACACCAAATTAATGACATCACGGCTCCTCGGAAAGGAGGAACCAACAAAACCAGTACGTACCGTAGGCACGACCAGCAAATTGATCCCGAAATTCAACTACGAGCTTAGATCGGAAGAGCGTCGGGTAGGGAAAGAACATGTAGGGGTAG
+
CCCCCGGGGGGGGGGGGGGGGGGGGGGGFGGGGGGGGGGGGGGGGGGGGGGGGGGGGGGGGGGGGGGGGGGGGGGGGGGGGGGGGGGGGGGGGGGGGGGGGGGGGGGGGGGGGGGGGFGGFGGGGGGFGFGGGGGGGGGGGGGGGGGGCGCEGGGGGGGGGGGGGGGGGGGGG>DGGGGGGGEEGGGGGGGGGGGFGGGFGGGC,<A7;CGGG*4@AAC>FD>=AFFFFF(8BCE7+@9>D@)7AAE=C>A)6C:>3=E37)9=0;?03:@(7(-06<2?FB:FFFF?10)(.2.*)(1,(
@M03152:184:000000000-AWYW1:1:2106:11415:12298 2:N:0:TGCACTGTATACCTGT
CCCAACTATCCCTATTAATCATTACGGCGACTCTAGAAACCAACAAAATAGAACCGCGCGTCCTATTTTATTATTCCATGCTAATGTATTCAGGCATAGGCCTGCTTTGAACACTCTAATTTTCTCAAGGTAAAGGTCCTGGTTCCCCGACGCACACCAACAAAGGGCACGCCGGCTCACCAAGAGGTAAGGCCCGCCCAGACAGTACGTGCCGTTAGGCAGACCGCCCGGCCAGGCCCGCAATTCAACTACGCGCTTAGATCGGAAGAGCGTCGTGTAGGGAAAGAACAGGAATGTGGAG
+
CCCCCGGGGGGGGGGGGGGGGGGGGGDGGGGGGGGGGGGGGGGGGGGGGGGGGGGGGGGGFEGGGGGGGGGFFGGGFFGFGGGGGFGFEFFGGGGGGGGGGFFGGGGGGGGGGGGGGFGGCDFF?FGCFGGGGGGGGFFFFGGGEFGGGGGGGDFGGDFGGGGGGGGGFGGDFGGGGGCFGCCEC>C@:EG?CGGGGGGFGCDDEF6+884<FGCABFFFFFFFFF9AFF6:@D?CF:GB39>6?FBFFGF?<))4)3()6)6<040-48(((30((),.8>1)()(.,416(0.;*-*4.
@M03152:184:000000000-AWYW1:1:2106:17968:12334 2:N:0:TGCACTGTATACCTGT
CCCAACTATCCCTATTAATCATTACGGCGACTCTAGAAACCAACAAAATAGAACCGCGCGTCCTATTTTATTATTCCATGCTAATGTATTCAGGCATAGGCCTGCTTTGAACACTCTAATTTTCTCAAGGTAAAGGTCCTGGTTCCCCGACGCACACCAACAAAGGGCACGCCGGCTCACCAAGAGGTAAGGCCCGCCCAGACAGTACGTGCCGTTAGGCAGACCGCCCGGCCAGGCCCGAAATTCAACTACGAGCTTAGATCGGAAGAGCGTCGGGTAGGGAACGACACGGAATGTGTGA
+
CCCCCGGGGGGGGGGGGGGGGGGGGGEGGGGGGGGGGGGGGGGGGGGGGGGGGGGGGGGGFGGGGGGGGGGGGGGGGGGGGGGGGGGGGGGGGGGGG@EGGGGGGGGGGGGGGGGGGEGGGGGGGGGGGGGGGGGGGGGGGGGGGGGGEGGGGGGGGGGGGGG?DCEEGGGGGEGGGEGGGGFGGGGFGGGGGGDGGGGFGGGDFFFGGFGGCCCEB>16=@FDFFFBDFFFF31C:B3(36>646)=>FF??G5,7:<?FFFBFF044:07(39(()(4(5:F()2(((,-(*,9/62()
@M03152:184:000000000-AWYW1:1:2106:23210:12368 2:N:0:TGCACTGTATACCTGT
CCCAACTATCCCTATTAATCATTACGGCGACTCTAGAAACCAACAAAGTAGAACCGCGCGTCCTATTTTATTATTCCATGCTAATGTATTCAGGCATAGGCCTGCTTTGAACACTCTAATTTTCTCAAGGTAAAGGTCCTGGTTCCCCGACGCACACCAACAAAGGGCACGCCGGCTCACCAAGAGGTAAGGCCCGCCCAGACAGTACGTGCCGTTAGGCAGACCGCCCGGCCAGGCCCGAAATTCAACTACGAGCTTAGATCGGAAGAGCGTCGTGTAGGGAAAGAAGAGAGATGGGTAA
+
CCCCCGGGGGGGGGGGGGGGGGGGGGGGGGGGGGGGGGGGGGGGGGGGGGGGGGGGGGGGGGGGGGGGGGGGGGGGGGGGGGGGGGGGGGGGGGGGGGGGGGGGGGGGGGGGGGGGGGGGGGGGGGGGGGGGGGGGGGGGGGGGGGGGEGGGGGGGGGGGGGGDGGGGGGGGFG>ECECGGGFFFGGFGGGGGGGGGGGFGFCDGFFGDACCFGEBEFFFFFFFD>BBFDFEFGBC@?D>>FF0@FDFADF?FCB6)3<?B5A:BB?>:??>(8>;?5:AFE2:65(3((((,*)1)(*)(
@M03152:184:000000000-AWYW1:1:2106:8372:12417 2:N:0:TGCACTGTATACCTGT
CCCAACTATCCCTATTAGTCATTACATCGATCCTAGAAACCAACAAAATAGAATGCGATGTCCTATTTCATTATTCCATGCTAATGTATTCAAGCGTTAGCCTGCTTTAAACACTCTAATTTTTTCAAGGTAACAGTCCTAATTCCCCAAAACATCAAATGAATGACATTATGGTTCCTTAGAAGGTGAGAACCAATATGACCAGTACATACCAACGGCATGACCAATCCATTGATTCCGAAATTCAACTACGAGCTTAGATCGGAAGAGCGTCGTGTAGGGAAAGAACAGGGATGTATAA
+
CCCCCGGGGGGGGGGGGGGGGGGGGGGGGGGGGGGGGGGGGGGGGGGGGGGGGGGGGGGGGGGGGGGGGGGGGGGGGGGGGGGGFGGGFGGGGGGGCFGGGGGGG@EFGGGGGGGGGGGGGGGGGGGGGDGGGGGGGGGGGGGGGFGGDGFGFGFGGFGGGGGGCDGFFFGCFCGDF8DGGGGDC8E8EFGGGGGGFGF9EG6D8FF8C<D8?FGFED9DEBFECEFF56@F++;+B;C@EFDB8BEF@DFFDG>9B=476782=955:>(/((666A,7733A00:3(,(((135;)3)-
@M03152:184:000000000-AWYW1:1:2106:16972:12421 2:N:0:TGCACTGTATACCTGT
CCCAACTATCCCTATTAATCATTACTTCGGTCCTAGAAACCAACAAAATAGAACCAAAGTCCTATTTTATTATTCCATGCTAATGTATTCAAGCGAATGCCTGCTTTAAACACTCTAATTTTTTCAAAGTAAAAGTCCTGGTTCCCTGCCGCGCTGAGTAAACAACACGACAGCTCACCAGAAGGTGAGACCCGGTCAGGACAGTACATACACAAAGGCAGACCATCAAACCGAGTCCGAAATTCAACTACGAGCCTAGATCGGAAGAGCGGCGTGTAGGGAAAGAAAAGGAGAGAGTAGG
+
CCCCCGGGDGGGGGGGGGGGGGGGGGGGGGGGGGGGGGGGGGGGGGGGGGGGGGGGGGGGGGGGGGGG<FGGGGGGGGGGGGGGGGGFGGGGGGGGGGGGFGGGGGGGGGGGGGGGGGGGGGGGGGGGGGGGGGGGGGGGFGGGGEFFFGGGGGGGGGFFFGFGGGGGGDGGGGGGGGGGGGGGGFGGGFGFGGGG60DF6FFFGFFGFFGGFGGF6699*);=B)5*;A=FB:@C6>C@B>A9+@?=?C)61*)(041))1316((//31(-,-74;5A?58.,71(.54((*().5*))
@M03152:184:000000000-AWYW1:1:2106:27819:12479 2:N:0:TGCACTGTATACCTGT
CCCAACTATCCCTATTAATCATTACGTCAATCCTAGAAACCAACAAAATAAGATCAATGTCCTATTTCATTATTCCATGCTAATGTATTCAAGCGTGAGCCTGCTTTAAACACTCTAATTTTTTCAAAGTAACAGTCCTGATTTCCCGCCACACCAAGTGAATGGCATGACGGTTCGTCAGAAGGGAGGAACCAGTGACACCAGTGCATACCGAAGGCACGACCAGCGTACTGATCCCGAAATTCAACTACGAGCTTAGATCGGAAGAGCGTCGTGTAGGGAAAGAACAGGTATGGGTAGA
+
CCCCCGGGGGGGGGGGGGGGGGGGGGGGGGGGGGGGGGGGGGGFGGGGGGGGGGGGGGGFGGGGGGGGGFFGGGCGGGGGFGGGGGGGGGGGGGGGGGGGGGFGG9EEGGGGGGGGGGGFFGGGDGGGGFGGGGGGDFFFFEF;ECFCGGEGGGFGGGGGGDDFCFGGGGGGGGGGDBDFDGGGGGFEGDGGGGGFGGGFG6FCFF7CFA7?DGG>EF@FEABBAF@DDF=FAFCBBBG?FFFFCFEFFGF@19)343=C9C@FD?B@8(46,446.74)2725642(431).+5))(*-)
@M03152:184:000000000-AWYW1:1:2106:10724:12488 2:N:0:TGCACTGTATACCTGT
CCCAACTATCCCTATTAATCATTACGTCGATCCTAGAAACCAACAAAATAGAATCAAACGTCCTATTTCATTATTCCATGCTAATGTATTCAAGCGTGAGCCTGCTTTAAACACTCTAATTTTTTCAAAGTAACAGTCCTGATTCCCCACGACACCAAATAAATGACATCATGGTTCGTCAGAAGGGAGAAACCGACGATGCCAGTACGTACCGAGGCACGACCGACATGATGGTCCCGAAATTCAACTACGAGCTTAGATCGTAAGAGCGTCGTGTAGGGAAAGAACAGATATCTTGTAA
+
CCCCCFFGGGGGGGGGGGGGGGGGGGGGGGGGGGGGGGGGGFGGGGGGGGGFGGGGGFGGGGGGGGGGGGGGGGGGGGGGGGFGGGGGGGGGGDFGGGEGGFGGGGGGGGGGGGGGGGGGGGGGG?GGGGGGGGGFFGCDGGGGGGDDFGCGGGGGGGGGGFGFFGFDFFGGG8DF8BDGFGDFFEEGGGGGDGGDEDEEGC?C?FFFGFGGGCGBEDFFEDF>@>>:>=>F=C3:8?305:5)1@CFFGA?;3>>64,:6)4,4:?A)4(-4((-3>))-).7:??:1?<)6+-*1)2))
@M03152:184:000000000-AWYW1:1:2106:17427:12491 2:N:0:TGCACTGTATACCTGT
CCCAACTATCCCTATTAATCATTACGTCGATCCTAGAAACCAACAAAATAGGGTCAAACGTCCTATTTCATTATTCCATGCTAATGTATTCAAGCGCGAGCCTGCTTTAAACACTCTAATTTTTTCAAAGTAACAGTCCTGATTCCCCGCCACACCAACTGAATGGCATGACAGTTCTTCAGAAGGGAGAAACCAGTGACACCAGTGCATACCAAAGTCACGACCAGCGTACTGACCTCGAAATTCAACTACGAGCTTAGATCGGAAGAGCGTCGTGTAGGGAAAGAACAGGAAGGGTTAA
+
CCCCCGGGFGGGGGGGGGGGGGGGGGGGGGGGGGGGGGGGGGGGGGGGGGGGGGGGGGGGFGGGGGGGGGGGGGGGGGGGGGGGGGGGGGGGGGGGGGGGGGGFGGGGGGGGGGGGGGGGGGGGGGGFGGGGEAFGGGGGGGGGGGGGGGGGGGGGGGGGGGGGGGGGGGGGGGFGFGGGGGGFGGGGGGGGGFFGGGGFGGGCFCFFFFGGDGFFF+1+=AEFF>BF4?@FFFEGFE4=A=E>BA<FEGFF15:1>894CE?D;7?>FFFF2:662)(.5>?F<>?:(4::6:().(*()
@M03152:184:000000000-AWYW1:1:2106:23648:12498 2:N:0:TGCACTGTATACCTGT
CCCAACTATCCCTATTAATCATTACGTCGATCCTAGAAACCAACAAAATAGAATCAAACGTCCTATTTCGTTATTCCATGCCAATGTATTCAAGCGTGAGCCTGCTTTAAACACTCTAATTTTTTCAAAGTAACAGTCCTGATTCCCCAAGACACCAAATTAATGACATCATGGTTCGTCAGAAGGTAGGAATCAATAATACCAGTACGTACAATAGCACGACCAATAAATTGATCCCGAAATTCAACTACGAGCTTAGATCGGAAGAGCGTCGTGTAGGGAAAGAACAGGAAGGGTTGAA
+
CCCCCGGGGGGGGGGGGGGGGGGGGGGGGGGGGGGGGGGGGGGGGGGGGGGGGGFGFGGGEGGGGGGGGGFGGGGGGGGGGGGGGGGGGGGGGGGGGGGGGGGFGGFGGGGGGGGGFCFGGGGGGGGFGAFGFGGGGFGGGGGGGGFGFEGGGGGGGGGGGGGGGGGGGGGGGFGGGGGC8E8EFE=FGGGFFGGGGGGFGG=DCFFGGFF+;@9ACF@FFFEFFF@6FFFFFGEFA=D9EAFEFFEFFGF@F?)()8.@75>DF@98@;9(/33;;;>3757AFF<04:((,*(0)(1(-
@M03152:184:000000000-AWYW1:1:2106:23808:12636 2:N:0:TGCACTGTATACCTGT
CCCAACTATCCCTATTAATCATTACGTCGATCCTAGAAACCAACAAAATAGAATCAAACGTCCTATTTCGTTATTCCGTGCTAATGTATTCAAGCGTGAGCCTGCTTTAAACACTCTAATTTTTTCAAAGTAACAGTCCTGATTCCCCAAGACACCAAATTAATGACATCATGGTTCGTCAGAAGGTAGGAATCAATAATACCAGTACGTACAATAGCACGACCAATAAATTGATCCCGAAATTCAACTACGAGCTTAGATCGGAAGAGCGTCGTGTAGGGAAAGAACAGGAATGAGAAAA
+
CCCCCGGGGGGGGGGGGGFGGGGGGGGGGGGGGGGFGFGGGGGGGGGGGGGGGGFDGGGGGGGGGGGGGGGGGGGFGGGFGGGGGGGGGGGGFFGGGGGGFGGGG8FGGGGGGGGGGGGGGGGGGGEFGAFGGGFGGGGGGGGGGGGGGGGGGGGGGG8FFFGGFGGGGGGGGGDGF7DGGGGFGGGGGGGFCFEECGFFGFCECDFGDFD6CFFF?AEFFDEBADB09@EFAFC7=@GABAFE6EECEGA@@C)5;C*9C477@D(353163138386=DFFF:FFF?0(((+)**)0((
@M03152:184:000000000-AWYW1:1:2106:21060:12638 2:N:0:TGCACTGTATACCTGT
CCCAACTATCCCTATTAATCATTACGGCGACTCTAGAAACCAACAAAATAGGACCGCGCGTCCTATTTTATTATTCCATGCTAATGTATTCGGGCATAGGCCTGCTTTGAACACTCTAATTTTCTCAAGGTAAAGGTCCTGGTTCCCCGACGCACACCAACGAAGGGCACGCCGGCTCACCAAGAGGTAAGGCCCGCCCAGACAGTACGTGCCGTTAGGCAGACCGCCCGGCCAGGCCCGAAATTCAACTACGAGCTTAGATCGGAAGCGCGTCGTGGAGGGAAAGAACAGGCGAGTCGAG
+
CCCCCF8FFFGGDFGGGGGEFGGGGGEGEGGGGGGGGGGGGDFGGGGGGFGGGGGGCBFGFDGGGGCGGGGCFEGGCGGGFGGGGGGGGGGGGGGGGDGGGGGGGGG9?FFGFFGGG9FA?EFFFDFGGGFCFDFGGFGGGG@FGGGCEGGGGGGGGGGGGDGGGGEGGGGG?EDGGGGGGGGGFGFBFGGGGGCEGGGFGCFFGF=GGFFGFDG>AA@FF0=;@FFFFFFFFG?3;BGF5151=BAFFGFFBD56:?<39)6:<029(49917>62)(4:D-<1541(,(,,*(0.()-(
@M03152:184:000000000-AWYW1:1:2106:24411:12686 2:N:0:TGCACTGTATACCTGT
CCCAACTATCCCTATTAATCATTACGTCGATCCTAGAAACCAACAAAATAGAATCAAACGTCCTATTTCATTATTCCATGCTAATGTATTCAAGCGTGAGCCTGCTTTAAACACTCTAATTTTTTCAAAGTAACAGTCCTGATTCCCCACAACACCAAATAAATGACATCATGGTTCGTCAGAAGGGAGAAACCAACAATGCCAGTACGTACCGAGGCACGACCGACATGATGGTCCCGAAATTCAACTACGAGCTTAGATCGGAAGAGCGTCGTGTAGGGAAAGAACAGGTATGGTGAGA
+
CCCCCGGGGGGGGGGGGGGGGGGGGGGGGGGGGGGGGGGGGGGGGGGGGGGGGGGGGGGGFGGGGGGGGGGGGGGGGGGGGGGGGGGGGGGGGGGGGGGGGGGGGGGGGGGGGGGGGGGGGGGGGGGGGFFGGGGGGGGGGGGGGGGGGGGGGGGGGGGGGGGGFFGGGGGGFGGGGGGGGGGGFGEGGGGGGGGGGGGFG6=EFFFGGFGGGGGFB>@FFD*:5AFFBA4BBCBGF2DFEBFFFFFFFGFFFGD(6)7<<??;FFFFFFF0:39<1>>FFFF)().18(())+()0)*4)
@M03152:184:000000000-AWYW1:1:2106:15161:12689 2:N:0:TGCACTGTATACCTGT
CCCAACTATCCCTATTAATCATTACGTCGATCCTAGAAACCAACAAAATAGGGTCAAACGTCCTATTTCATTATTCCATGCTAATGTATTCAAGCGCGAGCCTGCTTTAAACACTCTAATTTTTTCAAAGTAACAGTCCTGATTCCCCGCCACACCAACTGAATGGCATGATGGTTCTTCAGAAGGTAGGAACCAGTGACACCAGTGCATACCGAAGGCACGACCAGCGTACTGATCCCGAAATTCAACTACGAGCTTAGATCGGAAGAGCGTCGGGTAGGGAAAGAACAGGTATGGCTTA
+
CCCCCFFFFGGGGGGGGGGEGGGGGGGGGGGGGFGGGGGGGGGGGGGGGGGGGGGGGFGGEFEGGCFGGGGGGGGGGGFFGGGGGGGFGFGGGGGGGGGGGCFGCFEFGGGFAFGGGDGGGGGGGGGGGGGGGDFGFGCFGFGGGGEAEEGGGFGGGGGGFGDGGGGGGGDFA?AFDDDEGGGDDBEEDFGGGGGFGGG7CGFDF??FGFF5;DEFDF9FFADFAFDFEEFFFGE88CG@?;D?FFFF9@AEFDEFD1)79)??;D09((8;7(4(4>0-457F(733(4,,.+-/)(*()
@M03152:184:000000000-AWYW1:1:2106:20058:12720 2:N:0:TGCACTGTATACCTGT
CCCAACTATCCCTATTAATCATTACGTCGATCCTAGAAACCAACAAAATAAAATCAAACGTCCTATTTCGTTATTCCGTGCTAATGTATTCAAGCGTGAGCCTGCTTTAAACACTCTAATTTTTTCAAAGTAACAGTCCTGATTCCCCAAAACACCAAATTAATGGCATTATGATTCGTCAGAAAGGAGAAACCAATAATACCAGTACGTACAAAAGCACGACCAGTAAACCGGTCTCGAAATTAAACTACGAGCTTAGATCGGAAGAGCGTCGTGTAGGGAAAGAACAGGTATGTGTAGA
+
CCCCCGGGGGFGGGGGGGGGGGGGGGGFGGGGGGGGGGGGGGGGGGGGGGGGGGGFFGGGGGGGGGGGGGEFGGGFGGEGDFGFGGGGGGGGGF?FGGGGGFGFGGGGGGGFGGGGGAFAFGGGGGGGGGGGGFFGGGGGGGGFGGGGGGGGGGGGGGGFGGFA8D?DGGGGGGGG@EFGGGGGDGCGGGGGGGFGGGF9:D?=8DFGDACFG?CFF58ABD9==CAFFFF6?CA9*:0>FDFF*8<=?FFFFGD9;9;>??D;;39@;1(.(3>F1>AA<?:FFF::23(-6+,*0-:))
@M03152:184:000000000-AWYW1:1:2106:18103:12732 2:N:0:TGCACTGTATACCTGT
CCCAACTATCCCTATTAATCATTACGTCAATCCTAGAAACCAACAAAATAAGATCAACGTCCTATTTCATTATTCCATGCTAATGTATTCAAGCGTGAGCCTGCTTTAAACACTCTAATTTTTTCAAAGTAACAGTCCTGATTTCCCGCCTCACCAAGTGAATGGCATGACGGTTCGTCAGAAGGGAGGAACCAGTGACACCAGTGCATACCGAAGGTACGACCAGCGTACTGATCCCGAAATCCAACTACGAGCTTAGATCGGAAGAGCGGAGGGTAGGGAAAGAAAAGGAGTGTGTAAA
+
CCCCCGGGGGGGGGGGGGGGGGGGGEFF;@CFDFGGGGGGGGGGGGGGFGGGGGGFGGGGFGGGGGFFDFGGGGGGGGGGGGGGGGG9EFGFGGGGGGGGGGFEFEFGGGFGFGGGGFGGGGGGGFGGGGGGGGFGFFFGGGGFGGECGGGGDFEFGGDFGFDFG?EGGGGGGGGG>6@DCFD@DEGGGGGG6DGF9=3=,=C@<F+?@C+ACDEB?FEFBD>=@DBABA9*=E*==@D@FFF*2?3?BFF;;C31A9<E3)23;@9;1(.(-((4(96?FF?>?@:(,8(((2,*1(*))
@M03152:184:000000000-AWYW1:1:2106:10860:12737 2:N:0:TGCACTGTATACCTGT
CCCAACTATCCCTATTAATAATTCCTTGACCATCTGAACCAACAAAATGACAGTCAAAGCCCATTTTGTTATTCCATGCTAACGTATTCAAGGCAAACGCCTGCTTTAAACACTCTAATTTGTTCAAAGTAACCGATCCGGCGTCACTACACTCACTCACTGAAGAGCAAGCATAGCGCGACCAGAAGGAAGCGTGAAGCCGGTTTGTATGCAGTACTCCGTTTCCGGGACCGCCCGTCCTCACGCCGAAATTCAAATACGAGCTTAGATCGGAAGAGCGTCGTGTAGGGAAAGAAAAGGG
+
CCCCCGGGGGGGGGGGGGGGGGGGGGGGAFGGGGGGGGGGGGGGGGGGGGGGGGGGGGGGGGGGGGGGGGFGGGGGGGGGGGGGGGGGGGGGGGGGGGGGGGGGGGGGGGGGGGGGGGGGGGGGGGGGGGGGGGGGGDGGGGGGGGGGGGGGGGGGGGGGGGGGGGGGGGG?FGGGGDDGGGGGGGGFGGF8DGGGGGE>FGD>>9DFGFCFGGGFFFFFFFFFFFFFFFFFFG>GFFGFFEFFFF4BBGD<2*94/.6<??2;>?22A4)4:?B907(--03)471AB?2?<5<F)1*,(
@M03152:184:000000000-AWYW1:1:2106:19199:12767 2:N:0:TGCACTGTATACCTGT
CCCAACTATCCCTATTAATCATTACGTCGATCTTAGAAACCAACGAAATAAGATCAAACGTCCTATTTCATTATTCCATGCTAATGTATTCAAGCCAAAGCCTGCTTTAAACACTCTAATTTTTTCAAAGTAACAGTCCTGATTCCCCACGACATCAAATTAATGACATCATGCTTCGTCAGAAGGGAGAAACCAATTGTACCAGTGCGTACCGTTGGCACGACCAATAAATTGATCCCGAAATTCAACTACGAGCTTAGATCGGAAGAGCGTCGTGGAGGGAAAGAACAAGTAAGAGGAA
+
CCCCCGGGGGGGGGGGGGGGGGGGGGGGGGGGGGGGGGGGGGGGGGGGGGGGGGGGGGGGFGGGGGGGGGGGGGGGFGGGGFGGGGGGGGGGGGGGGGGGGFGGGCFGGGGGGGGGGDGGGGGGGGFGGGGGGFFGGFCDEGGDFFGEFGGGGGGGGGGGFGGGGGGGGFGCGGFFCCDGDGGGGDEGGGGGGGGGGGFFGDFD?<6D7?DCDDFFFF@FF9?B5>9AFFFABFEF86C9?@A@A6CACFF=@GEBB@C3>5?12;D05339>;:2<)4685:>644:18(.-3)**.*.(
@M03152:184:000000000-AWYW1:1:2106:18900:12857 2:N:0:TGCACTGTATACCTGT
CCCAACTATCCCTATTAATCATTACGTCGATCTTAGAAACCAACAAAATAAGATCAAACGTCCTATTTCATTATTCCATGCTAATGTATTCAAGCCAAAGCCTGCTTTAAACACTCTAATTTTTTCAAAGTAACAGTCCTGATTCCCCACGACATCAAATTAATGACATCATGCTTCGTCAGAAGGGAGAAACCAATTGTACCAGTGCGTACCGTTGGCACGACCAATAAATTGATCCCGAAATTCAACTACGAGCTTAGATCGGAAGAGCGTCGTGTAGGGAAAGAACAGGTATGTGTAG
+
CCCCCGGGGGCGGGGGGGGGGGGGGGGGCFGGGGGGGGGGGGGGGGGGGGGGGFFGFGGGEFGGGGFFCGGGGGGGACDCFGFGGGCFGGGGGGGGGGGGDFCFFFF9FAFGGGGGGGGGGGFECFFGGF9FGGGFDDFEFFEE9A=FCEEGGGGFGFFEFEEEFGGGFFDEDG?GGDFGDCC;?D7,6@=FFFCGGGDFFGGD?@:D8BDD>C@9BFF6CDFB)8=64>CFB:A:+:9>>FFB+=?F6CFFFGDBF8CEC530((,:@1@0,(6.6;848B:F<:777,.3.:-)*)2.)
@M03152:184:000000000-AWYW1:1:2106:23513:12882 2:N:0:TGCACTGTATACCTGT
CCCAACTATCCCTATTAATCATTACGGCGACTCTAGAAACCAACAAAATAGAACCGCGCGTCCTATTTTATTATTCCATGCTAATGTATTCAGGCATAGGCCTGCTTTGAACACTCTAATTTTCTCAAGGTAAAGGTCCTGGTTCCCCGACGCACACCAACAAAGGGCACGCCGGCTCACCAAGAGGTAAGGCCCGCCCAGACAGTACGTGCCGTTAGGCAGACCGCCCGGCCAGGCCCGCAATTCAACTACGGGCTTAGATCGGAAGAACGTCGTGGAGGGAAAGAACCAGTCATGTGAA
+
CCCCCGGGGGGGGGGGGGGGGGGGGGDGGGGGGGGGGDGGGGGGGGGGGGGGGGGEGGGEGGGGFGFGGDGGDFGGGGFGGGGGGDFEEGFGGGGFGGGGGGGFGEEGGF?FGFGGGAGGFGFFG9EFFEFEFGGGGGGGGGGGCFEFEGEGGGGGGGGDED?DC8CEFGGGGGGGGGGGGCC8CFGGF?DGGGECGGD>CGGBCAFGDFGGGC*:A3;FADFF<>@AB>0)8C?33653)438B?464>63(*)-0.,4)))42(31(((-43((()2,4804()(.3(.()+)*0-*))
@M03152:184:000000000-AWYW1:1:2106:18786:12896 2:N:0:TGCACTGTATACCTGT
CCCAACTATCCCCATTAATCATTACGTCGATCCTAGAAACCAACAAAATAGAATCAAACGTCCTATTTCGTTATTCCATGCTAATGTATTCAAGCGTGAGCCTGCTTTAAACACTCTAATTTTTTCAAAGTAACAGTCCTGATTCCCCAAGACACCAAATTAATGACATCATGGTTCGTCAGAAGGTAGAAATCAATAATACCAGTACGTACAATAGCACGACCAATAAATTGATCCCGAAATTAAAATACGAACTTAGATCGGAAGAGCGTCGTGTAGGGAAAGAACAGGAATGGTAAGA
+
CCCCCGGGGGGGGGGGGGGGGGGGGGGGGGGGGFGGGGGGGGGGGGGGGGGGGGGGGGGGFFGGGGFGGGDGGGGGFGGGGGGGGGFGGGGGGGGGGEGGGGGGGDGGGGGGGGGGGGGGGGGGGGGGEFGGGGGGGFGFGGGGGGGGGEGGGGGFE?FCFGGGGGGGGFGCFFGCFCDGDGGE6DDFGGGGGFFD,?EFEF8D?FDFG?F7CFCF?8EAAAD9=CEFFF7+8@EC8:9@BAF6/BA+AF=22*2(+**//*5@@?9;1/,(3(.43093,.=;(0(.42(((3))1)0.4
@M03152:184:000000000-AWYW1:1:2106:9029:12896 2:N:0:TGCACTGTATACCTGT
CCCAACTATCCCTATTAATCATTACGTCAATCCTAGAAACCAACAAAATAAGATCAACGTCCTATTTCATTATTCCATGCTAATGTATTCAAGCGTGAGCCTGCTTTAAACACTCTAATTTTTTCAAAGTAACAGTCCTGATTTCCCGCCACACCAAGTGAATGGCATGACGGTTCGTCAGAAGGGAGGAACCAGTGACACCAGTGCATACCGAAGGTACGACCAGCGTACTGATCCCGAAATTCAACTACGAGCTTAGATCGGAAGAGCGGCGGGTAGGGAAAGAACAGGGAAGTGAGGA
+
CCCCCGGGGGGGGGGGGGGGGGGGGGGG;FGGGGGGGGGGGGGGGGGGGGGGGGGGGGGGGGGGGGGGGGGGGGGGGGGGGGGGGGGGGGGGGGGGGGGGGGFGGGGGGGGGGGGGGGGGGGGGGFGGAFGGGGGGGGGFGGGGGGGGGGGGGGGGFGGGGFGGFDFGGGGGGEGGGCGGGGGGGGGGGGGGC?=DEFDFG6?CFFFGGFGGGDGDFFEFEFB=)<BE?D=58FEFFFGFFFA4+=@FCF4;<3)4)>3>)9=@?@F18(3(2102,)(4<@B44.812((((*,)*.*()
@M03152:184:000000000-AWYW1:1:2106:18927:12908 2:N:0:TGCACTGTATACCTGT
CCCAACTATCCCTATTAATCATTACATCGATCCTAGAAACCAACAAAATAGAATCGGATGTCCTATTTCATTATTCCATGCTAATGTATTCAAGCGTAAGCTTGCTTTAAACACTCTAATTTTTTCAAGGTAACAGTCCTAATTCCCCATAACACCAAATAAATGACATTATGGTTCTTTAGAAGGTGAGAACCAATAAAACCAGTACATACCGAGGCATGACCGATTCCTTGATCCCGAAATTCAACTACGAGCTTAGATCGGAAGAGCGTCGTGTAGGGAAAGAAAAGATATGTGTAGA
+
CCCCCGGGGGGGGGGGGGGGGGGGGGGGGGGGGGGGEGGGGFGGGGGGGGGGGGGGGGGGFAFGGGGGGGGGGGGGGGGGGFGFGGGGGGGGGGGGGGGGGFFFFFGGGFFFGCGFGGGGGGGGGGGGGCFGGGGGGGGFGGFGGFGGGGGGGGGGGGGGGGFGGGGGGGGGGFDGCCGADEGGG8=FFFFGGFDFFGGFGC6=,4DGGFGGFCE*9>>FACAE9@AB>95BFGFG6=C99AFEA@AFCDF9@DBFF::EFFF>>FBFFF26079<=;437;@A(23(.(())3.*1)2-)
@M03152:184:000000000-AWYW1:1:2106:15482:12950 2:N:0:TGCACTGTATACCTGT
CCCAACTATCCCTATTAATCATTACATCGATCCTAGAAACCAACAAAATAGAATGCGATGTCCTATTTCATTATTCCATGCTAATGTATTCAAGCGTGAGCCTGCTTTAAACACTCTAATTTTTTCAAGGTAACAGTCCTAATTCCCCAAAACATCAAATGAATGACATTATGGTTCATTAGAAGGTGAGAACCAATAAAGCCAGTTCATACCAAGGGCACGACCAACTCATTGATCCCGAAATTCAACTACGAGCTTAGATCGGAAGAGCGTCGTGTAGGGAAAGAACAGGAATGTGTAG
+
CCCCCGGGGGGGGGGGGGGGGGGGGGGGGGGGGGGGGGGGGGGGGGGGGGGGGGGGGGGGGGGGGGGGGGGGGGGGGGGGGGGGGGGGGGGGGGGGGGGGGFFGGGGGGGGGGGGGGGGGGGGGGGGGCFGGGGGGGGGGGGGGGGGGFEFGGGGGGGGGGGGGDFGGGGGGCFGGGEFFGFCGGDGFGGGGGGGDGGGDDF8DGDFDFFGGGGGFFE5DFFFF=AC>AFEFFGEDFAF=?BFFFFFFFGF@>>>=)6408@C@@D@9B>@16(.6;A@FE>8FF43;11(((*,9*-*))
@M03152:184:000000000-AWYW1:1:2106:19386:12987 2:N:0:TGCACTGTATACCTGT
CCCAACTATCCCTATTAATCATTACGTCGATCCTAGAAACCAACAAAATAGAATCAAACGTCCTATTTCATTATTCCATGCTAATGTATTCAAGCGTATGCCTGCTTTAAACACTCTAATTTTTTCAAAGTAACAGTCCTGATTCCCCAAGACACCAAATTAACGACATCAAGGTTCTTCAGAAGGGAGAAACCAGTAATGACAGTACGTACCGAAGCACGACCAACATACTGATCCCGAAATTCAACTACGAGCTTAGATCGGAAGAGCGACGTGTAGGGAAAGAACAGGTAGAGGTATA
+
CCCCCGGGGGGGGGGGGGGGGGGGGGGGGGGGGGGGGGGGGGGGGGGGGGGGGGGGGGGGFGGGGGGGGGFGGGGGGGGGGGGGGGDGGGGGGGGGGGEFGGGFGGGGGGGGGGGGGCFGGGGGGGGGGGGGGFGGGGGGGCAFFFGGGEFFGGGFGFGGGGGGDGGEDFGDD?DFFGFGDDGGGFBFEEGFFGGG=DFFFGCD@DDD>DGG+=C>>>EF*8@58@2>AF3@=FEGCBD@?>A?68@=4DA95D;2).)7))6:DD(53(((.16:().48F1:(?:((,().+.*),*.)
@M03152:184:000000000-AWYW1:1:2106:22968:13089 2:N:0:TGCACTGTATACCTGT
CCCAACTATCCCTATTAATCATTACGGTGGTCCTAGAAACCAACAAAATAGAACCACAACGTCCTATTCCATTATTCCATGCTAATATATTCAAGCAAGAAGCCTGCTTTGAGCACTCTAATTTTTTCAAAGTAAAAGTCCTGGATCCCCGACACACCCAGTGAAGGGAATGCCGGCTCTCCAGAAGGAAAGGCCCAGCCAAAGCAGTACTCACCATAAGGCAGACCACCCAGCCAGGCCCGAAATTCAACTACGAGCCTAGATCGGAAGAGCGTCGTGTAGGGAAAGAACAGGTATGGCG
+
CCCCCGGGGGGGGGGGGGGGGGGGGGGGGGGGGGGGGGGGGGGGGGGGGGGGGGGGGGGGGGGGGGGGGGGGGGGGGDFGGGGGGGGGGGGGGGGGGAEGGFGGGGGGGGGGGGGGGGGGGGGGFFGGGGGGFGGGGGGF9F9BFCGGGGGCCCGCEGGGGFGGFGGGGGGEEGDEGC8EDFFGGGGGFGDFFFDGGGGFGCFDGFFFGFDCGGFFFF@<6=FFFFBFF>=>AGDG;9C@F()-55;AEGFF;C:?56(()(//73(;4(.331((40(((8<)(0.8(1(((2.**,2((
@M03152:184:000000000-AWYW1:1:2106:11671:13109 2:N:0:TGCACTGTATACCTGT
CCCAACTATCCCTATTAATCATTACATCGATCCTAGAAACCAACAAAATAGAATCGGATGTCCTATTTCATTATTCCATGCTAATGTATTCAAGCGTAAGCCTGCTTTAAACACTCTAATTTTTTCAAGGTAACAGTCCTAATTCCCCATAACATCAAATGAATGACATTATGGTTCTTTAGAAGGTGAGAACCAATAAGACCAGTACATACCAAGGCATGACCAATCCCTTGATCCCGAAATTCAACTACGAGCTTAGATCGCAAGAGCGTCGTGTAGTGAAAGAGAAGGAATGGGTAGA
+
CCCCCECGFFGGGGGGGGGGGGGGGFFG@FGGDFFG@FFGGGGGGGFGGGGGGGGGGGGGGGFGFGGGGFFGGGGFGGFF?FCFGCGFGFGGGEEGGGEGGGGGGFFGCBFGGGFCF,,EFGGFFFG9EFFGGGGA=EFGGGGGGGDFFGGGGGAE,@FGGADGCFGGGGGG,96EF9@DD=DCC?F89@CCGGGFD+,09+==E+=A9D@=++=**5=FFEFE)85:*;5A*5A+<@==BAFFA95+;*3))**)*9.*:<B):25B2>2--9>1,)9)/:<F3A(,/=(,8+6).6>()
@M03152:184:000000000-AWYW1:1:2106:6307:13109 2:N:0:TGCACTGTATACCTGT
CCCAACTATCCCTATTAATCATTACTTTATTTCTAAAACCAACAAAATAGAAACAAAGTCCAATTCCGTTATTCCATGCTAATCTATTCAGGCATAAGCCTGTTTTAAACACTCTAATTTTTTCAAAGTAACAGTTATGGTTCCCTAGCGCACTCAATTAAGAGCACACTAGTTAGCCATAAGGAAAGAACCAACCAAAGCAGTGTCAACCTTGCGGCTGAACCACTTGGCCAGTTCCGAAATTCAACTACGAGCTTAGATCGGAAGAGCGTCGTGTAGGGAAAGCACAGGGATGTGGAGA
+
CCCCCEGGGGGCFGGGGDEGGGGGGGGGGGGGGGGFGFEGFGGGGGGGG9FEGGGGGGGGGGGGGGGGAFEGFGGGGGGGG9FGGGGGEFGGGGGGEFFGGGFFGGFGGGGGFGGGGGGGGGGGGFGCFFGGFFDGGCFFGGGF,E=BFGCCEGCGGGGDFDGFFGGGFC?FGGGGG=DGGFG,=DFFGFFFGGGDGGED?FCD8FFFDFDC++@**31<A*:))8=?FF@FF5)2B*75?7ACFFFC?GF25/8(14**8?=92,71(,(.,(.2()97(./83)(((4.((*-99.*((
@M03152:184:000000000-AWYW1:1:2106:5913:13142 2:N:0:TGCACTGTATACCTGT
CCCAACTATCCCTATTAATCATTACGTCAATCCTAGAAACCAACAAAATAGAATCAAACGTCCTATTTCATTATTCCATGCTAATGTATTCAAGCGTGAGCCTGCTTTAAACACTCTAATTTTTTCAAAGTAATAGTCCTGATTCCCCTTAACACCAAATTAATGACATCATGGTTCATCAGAAGGGATAAATCAATAAGACCATTACATACAAAGGTATGACCAAGAAAATTGATCTAGAAATTAAACTACGAGCTTAGATCGGAAGAGCGCCGTGGAGTGAACGAATATGTAGGTGTAG
+
@CCCCGGGCFGF8AEFGFFDCFGFGDGDBCG,EFFCDDDFGFEFDGGF<FG9CFDFEGGG<CEEEFEFGF@F@F,CCFE<,CE6@C9CFFFFFCG@:@E7,:,E,?EFFFGGGE?,CFD@FF9<7,@C,5C,BEFEFG;E,4=EEGC8,4,,@;FG+DD9;DFGCCFCC++4@,A,+,3;?,,,+@@:,==@:=FGGF8<E8+:,+46=29+==FD;D0=@D9B58CF:?8+;+:+=;5;=*3AA0>+8DFF=C>9>EEE>A1:425>)-((((//()/(..17))(((())1159FE77)
@M03152:184:000000000-AWYW1:1:2106:7446:13150 2:N:0:TGCACTGTATACCTGT
CCCAACTATCCCTATTAATCATTACGTCAATCCTAGAAACCAACAAAATAAGATCAACGTCCTATTTCATTATTCCATGCTAATGTATTCAAGCGTGAGCCTGCTTTAAACACTCTAATTTTTTCAAAGTAACAGCCCTGATTTCCCGCCACACCAAGTGAATGGCATGACGGTTCGTCAGGAGGGAGGAACCAGTGACACCAGTGCATACCGAAGGTACGACCAGCGTACTGATCCCGAAATTCAACTACGAGCTTAGATCGGAAGAGCGTCGTGTAGGGAAAGAAAAGGGATGTGTAGA
+
CCCCCGGGGGGGGGGGGGGGGGGGGGGGGGGGGGGGEGGGGGGGGGGGGGGGGGGGGGGGGGGFGGGGGGGGGGGGGGGGGGGGGGGGGGGGGGGGDGGGGGGGGGGGGGGGGGGGFFGGGGGGGFGGCGGGGGGGGEFFGGGGGGGGGGGGGGGCFCGGGGGFG?=A++8@CEDEDCGFG8DEC+>CGGFFDC9FFGCACDF5FFFGGFGCDCC5>A=FEDFAABBF54()6:*4=5D@EFFFFFFFFFA(;DFF44;;9<70@;0(,(431(-,.)-41FFF6FB(((((,*,09)*.-
@M03152:184:000000000-AWYW1:1:2106:19398:13155 2:N:0:TGCACTGTATACCTGT
CCCAACTATCCCTATTAATCATTACGTCGATCCTAGAAACCAACAAAATAGAATCAAACGTCCTATTTCGTTATTCCATGCTAATGTATTCAAGCGTGAGCCTGCTTTAAACACTCTCATTTTTTCAAAGTAACAGTCCTGATTCCCCATAACACCAAATTAATGACATCATGGTTCGTCAGAAGGTAGGAATCAATCATACCAGTACGTACGATCGCACGACCACTAAATTGATCCCGAAATTCAACTACTAGCTTACATCGGACGAGCGTCGTGTAGGCAAAGAACAGGTATGAGTAAA
+
CCCCCGGGGGGGGGGGGGGGGGGGGGGGDGGGGGGGGGGGGGGGGFGGFGEFFGGGGGGGCFGGGGGGGGGG7FFGGGFFGGFGGGGFFGGGGGGGGGGGGGGFGGGGGGCGGGGGG,FGGGGGGG9@E9FGGGGGD9EGGGGFGFGGGGGGGGGGFG,>DFGGFF89DFDFCEFGGGGG?+=9DFFDFD,@FGGGE9DD=DCDGB9FGFFFC77*9:=5*8*:8).*;*6@+B75=4D=B2A?FF*8<*2*0+2>@C)8/*(((,2:>(4,(((-482))0..463:?:1):+(**)2))
@M03152:184:000000000-AWYW1:1:2106:14381:13171 2:N:0:TGCACTGTATACCTGT
CCCAACTATCCCTATTAATCATTACGTCGATCCTAGAAACCAACAAAATAGAATCAAACGTCCTATTTCATTATTCCATGCTAATGTATTCAAGCGTATGCTTGCTTTAAACACTCTAATTTTTTCAAAGTAACAGTCCTGATTCCCCAAGACACCAAATTAATGACATCAAGGTTCTTCAGAAGGTAGAAACCAATAATACCAGTACGTACCGAGGCACGACCAACAAATTGATTCCGAAATTCAACTACGAGCTTAGATCGGAAGAGCGTCGTGTAGGGAAAGAACAGGAAAGTGTAAA
+
CCCCCGGGGGGGGGGGGGGGGGGGGGGGGGGGGGGGGGGGGGGGGGGGGGGGGGGGGGGGGGGGGGGGGGGGGGGGGGGGGGGGGGGGGGGGGFGGCGGGGGGGGAFFGFFGGGGGGFGGGGGGGGGGAFGGGGGGGGGGGGGGGGGGGDGGGGGGFGGGGFGGGGGGGGGGGGFFFGGGGGGGGGGGGGGGGGGGGGGFGF?DGFFGGFFFDDG>9?AFFFFFFFAFFFEFFGFFAEGFFFFFFF<A?6425*6>FEEFEFF?;?FD@;(6;F>;88>8@F@F0FB1316(,+(**)0))
@M03152:184:000000000-AWYW1:1:2106:6273:13211 2:N:0:TGCACTGTATACCTGT
CCCAAGTATCCCTTTTAATCCACAGGTCGAACCTAGCAACCCATAAAATAGACTTAAAAGTCTTTATTTGCTACTACAAACAAAGGCAATCAAAGTTCAGCACGCTTGTACCACCTTCATTCTCACCATGTCACATCCGTGTCTCCCCCAACGACGACAATCTTGACATCCAGTTTCGTCAGAGCGTTCGAATCAATAAATCAAATACGTACAAGATCTCCACCAATGCATATATGACGAAATGAAATTACGAGCTTACATTCGAACAGCGAACTCCATATCAAGAGCAGAATAGATACGT
+
AC--8,,,<C@,C,;@@,@-,,,;,<C,6@,;@,C9,,,;C,,,6;6<,;,,,<,;6C,,;,,,,,,6,6,<C,@,;,,,::,@,6,E,,,:6,,,,,5,?,,++4,,,5,9,:,:,,C@,,:,:,4,,9:9,,,A,,+++99,,,94+4+++++6+6@8,,,6,4,@+?+,2,6,+8++++,,++8++3,,,6:,,+,+25+*,++2+;***+,033*+*3*)))0**+*+4+*2+**)*/).+1*1**4((*2()1)7))1<)(/(,((((.())21))11*)/((580()+)**-2()
@M03152:184:000000000-AWYW1:1:2106:28527:13323 2:N:0:TGCACTGTATACCTGT
CCCAACTATCCCTATTAATCATTACGTCGATCCTAGAAACCAACAAAATAGAATCAAACGTCCTATTCCGTTATTCCATGCTAATGTATTCAAGCGTGAGCCTGCTTTAAACACTCTAATTTTTTCAAAGTAACAGTCCTGATTCCCTATAACACCAAATTAATGGCATTATAGTTCGTCAGAAAGGAGAAACCGATTATACCAGTACGTACAAAAGCACGACCAATAAGCCGGTCTCGAAATTCAACTACGAGCTTAGATCGGAAGAGCGTCGTGTAGGGAAAGAACAGGGATGTGTAGA
+
@CCCCGGGGGGGGGGGGGFEGGGGGGGGGGGGGGGGGGGGGGGGGGGGGGGFGGGGGGGGGGGGGFGGGFFFGGFGGGAEEFFGGGGGGGFGGAFDFGGGG8FGGDEFFGGGGFE8FGGGGGGAFGCEGGGGGFAEEGGGGGGFGFGGGGGFFGGDGGGGFFGGACFGGGGGGG9DC+==D6DE?FFGFGGGF,@++=EFFG+:=DFGG6CFC;EFF?E?9598>@C>CA:699:C*:FEF@4?+=*8**/-08)3A><<3<?;??0;D(2,26(4479215:4(.33(3((4*()*)2.-
@M03152:184:000000000-AWYW1:1:2106:20699:13420 2:N:0:TGCACTGTATACCTGT
CCCAACTATCCCTATTAATCATTACGTCGATCCTAGAAACCAACAAAATAGAATCAAACGTCCTATTCCATTATTCCATGCTAATGTATTCAAGCGTATGCCTGCTTTAAACACTCTAATTTTTTCAAAGTAACAGTCCTGATTCCCCAAGACACCAAATTAATGACATCAAGGTTCTTCAGAAGAGAGAAACCAGTAATGACAGTACGTACCTAAGCACGACCAACATACTGATCCCGAAATTCAACTACGAGCTTAGATCGGAAGAGCTTCGTGTAGGGAAAGAAGAGGTATGTGTAGA
+
CCCCCGGGGGGGGGGGGGGGGGGGGGGGEGGGGGGGGGGGGGGGGGGGGGGGGGGGGGGGGGGGGGGGGGGGGFGGGGGGFGGGGGGGGGGGFFFGGGGGGGGGGCGGG,FGFGG8F,EFGGGGGGGFDFGGGAFGGFCFFGGGGFGGGGG88=CFCGCCCFFFAFGGGGGFGFFGGGGGGGGGGGC8?FGGGGGGGF:7CF+:8?FGGD8?DGGF?FCF55BAF@5CFF5BFFEF8@>ABBF4BAABEGF994529C@4/@225>-(/()(/:31()978F;4;45((,()/+(1+.:))
@M03152:184:000000000-AWYW1:1:2106:11656:13494 2:N:0:TGCACTGTATACCTGT
CCCAACTATCCCTATTAATCATTACGTCAATCCTAGAAACCAACAAAATAGGATCGAACGTCCTATTTCATTATTCCATGCTAATGTATTCAAGCGCGAGCCTGCTTTAAACACTCTAATTTTTTCAAAGTAACAGTCCTGATTTCCCGCCACACCAAATTAATGACATAACGGTTAGTCAGAAGGTAGGAACCAGTAACACCAGTACATACCAAGGAACGACCAGCGTACTGATCCGCAAATTCAACTACGAGCTAAGATCGGAAGAGCGCCGGGTAGGGAAAGAACAGGAATGGATAGA
+
B@CCC;<FCFGGG@FFGGG9FFGDCFEF,FFGAFFGFGGGGGGGGDFGGGFEF9FE7EGGF6CFGEGGGGF<<E9,6E<E8C@FFGGGGGGGGGGDCEED>EDE8AE<,9FAF8?,?,CFE<FFG?E9EFEFFCEGGGF9DC9FFF9?CG+@8=F+D=F>;FDGC,,@=DBD1+=A8>?F26@,+=3F,=8>D+;7@DC?97+0,<B7++<?*CFF5*1;?8*4>B2A9B9:+=8C8(/-858*+37+70)632.,*9)7))(6((.:=1((-(((,0(,2<:4(717<(((.<:9=):(-
@M03152:184:000000000-AWYW1:1:2106:9454:13495 2:N:0:TGCACTGTATACCTGT
CCCAACTATCCCTATTAATCATTACATCAGCCTTAGAAACCAACAAAATAAGACCAACGTCATATTCTATTATCCCATGCTGTAATATTCAATGGCAAGGTTACGCCTGCTTTGAACACTCTAATTTTTTCAAAGTAAATGATTGGAAGCGGTTGCCCACTATCCAAACGTAGGAAGCCCAGACCCAGCCACGCCACAAGGACGAGCTTTGGCCTGAATGCCCCCGAAATTCAACTACGAGCTTAGATCGGAAGAGCGTAGTGTAGGGAAAGAACAGGTATGTTTGAATCTCGGTGGGTAG
+
CCCCCGGGGGGGGGGGGGGGGFGGGGGGCFGGGGGGGGGGGGGGGGGGGGGGGFGGGGGGGGGGGGGGAFGGGGFCFGCGGGGGGGGGGFFGGGGGGGFGGGGGGGGGGGGGGGGGGGGGGGGGGGFFGGGGGGGGGFGGGFGGGG?FGGGGGGGGGGGGGGGGGGFGGGGGC>FGGEFGD=FFGFGFGGGGGGGGGDDFCFDAGDBDGFG5CCFFFFCFF@F9ABB*@;CFFGFGFFGDB>?=BA>67FDF;CA;A9:(.(6.7<E;D;?FFFBFF7<44?6*)0))))).,127)(1-(
@M03152:184:000000000-AWYW1:1:2106:7676:13583 2:N:0:TGCACTGTATACCTGT
CCCAACTATCCCTATTAATCATTACGTCGATCCTAGAAACCAACAAAATAGAATCAAACGTCCTATTCCGTTATTCCATGCTAATGTATTCAAGCGTAAGCCTGCTTTAAACACTCTAATTTTTTCAAAGTAACAGTCCTGATTCCCTATAACACCAAATTAATGGCATTATAGTTCGTCAGAAAGGGGAAAACGATTATACCAGTACGTACAATAGCACGACCAATAAGCCGGTCCCGAAATTAAACTACGAGCTTACCACGGAAGAGCGTCGTTACTGGAAAGAAAAGTAAGGTGTAGT
+
CCCCCGCDFGGFGGGGGGGFGGGGGGFGE7FGGGGGGGGGGFGGGFGGFEFFFFEGFC@FGGGGGGFGGGGD:EAFGGFEDCDGGGGFD9CFF<FGCGCEFGGFGGAF<AF?<=FDFG9FFFFGDCDEGFFFFFGCE9FF9EEFGGCFFGGGGFGGGFGGGGAFG8EGGF+,,,67?CDCD>=;8,8@C6E8,@8+8====2=DFF7++579+5,+4?=A>)*1))3;83:*:*/*/:/:E(A4*19=*;8-5*06)))())((.61((31(3(,(())..7?=().,,054)+)*))0))
@M03152:184:000000000-AWYW1:1:2106:17310:13605 2:N:0:TGCACTGTATACCTGT
CCCAACTATCCCTATTAATCATTACATCGATCCTAGAAACCAACAAAATAGAATCGGATGTCCTATTTCATTATTCCATGCTAATGTATTCAAGCGTGAGCCTGCTTTAAACACTCTAATTTTTTCAAGGTAACAGTCCTAATTCCCCGTAACACCAAATTAATGGCATTACGGTTCTTTAGAAGGTGAGAAATCAATGATAACAGTGCATACCAACGGCATGACCGAAATATTGATCCCGAAATTCAACTACGAGATTAGATCGGAAGAGCGTCGTGTAGGGAAAGAACGGGTATGTGTG
+
CCCCCGGGGGGGGGGGGGGGGGGGGGGGGGGGGGGGGGGGGGGGGGGGGGGGGGCFGGGGFGGGGGGGGGGGGGGGGGGGGGGGGGGGGGGGGGGDCFGEGFCGGFGCAFGGGGGGGFGGDGGGGGGGGGGGGGFGGGGGGGGGGGGGGGGGGGGGGGGGGGGGGGGGFAD;EG=8CFFDCFGGGGGGGGGGGDEGGGGFFFFDFF9+7D@FG?CFBFF>DBFCBFFABF5C6;7C>A7)@4AAF>/=CGF@;DB>4(8C;EEFFF@6(6;;>:(,(0,6CFF5=46:71((-1()0.7-(
@M03152:184:000000000-AWYW1:1:2106:13262:13614 2:N:0:TGCACTGTATACCTGT
CCCAACTATCCCTATTAATCATTACATCGATCCTAGAAACCAACAAAATAGAATGCGATGTCCTATTTCATTATTCCATGCTAATGTATTCAAGCGTTAGCCTGCTTTAAACACTCTAATTTTTTCAAGGTAACAGTCCTAATTCCCCACGACATCAAATGAATGACATCATGGTTCCTTAGAAGGTGAGAACCAATGTGACCAGTACATACCAACGGCATGACCGATCCATTGATCCCGAAATTCAACTACGAGCTTAGATCGGAAGAGCGTCGTGTAGGGAAAGAACAGGTACGAGGAA
+
CCCCCGGGGGGGGGGGGGGGGGGGGGGGEGGGGGGGGGGGGGGGGGGGGGGGDGGGGGGGGGGGGGGGGGGGGGGGGGGGGGGGGGGGGGGGGGGGFGGGGGGGGGGGGGFFGGGGGCGGGGGGGGGGGGGGGDGGGGGGGFGGGGGGGGGGGGGGGGGGGGGGFGGGGGGGCFG8FEGGGGFE?DGCFGGGGGGGFGGFGGF=FFFFGFGGDGGFFD>D>=FF5@A>55@FFGC@C6?29=EBFFCB?DFBDG?=E=4;C?C<6@0,511;;D((38(1;;;F?5<?173:-<)0)()((
@M03152:184:000000000-AWYW1:1:2106:27219:13648 2:N:0:TGCACTGTATACCTGT
CCCAACTATCCCTATTAATCATTACGTCGATCCTAGAAACCAACAAAATAGGGTCAAACGTCCTATTTCATTATTCCATGCTAATGTATTCAAGAGCGAGCCTGCTTTAAACACTCTAATTTTTTCAAAGTAACAGTCCTGATTCCCCGCCACACCAACTGAATGGCACGATGGTTCTTCAGAAGGTAGGAACCACTTACACCAGTGCATACCGAAGGCACGACCAGCCTACTGATCCCGAAATTCAACTACGAGCTTCGATGGGAAGAGCGTCGTGTAGGTCAAGAAAGGTTAGGTTTAA
+
CCCCB7C@FE@FG<@<C6EFF@EGGFGGC:7FGGGGC,CFEEF@FG8CFE666CCAFFGG8D7FEEFGGGG<DFGEEFG9FFGGGE<FC@F,@<,,:6C:E7=FGCFFGAEC54AEFEGGF9E<@<AFFFAFGGF9EG8E9,,,,,>EECEGGGGGGGGGCFGGG?D8DCG6@E+@DF?GGA=;=>@>=@8FF6D+,+5<7?+8,<0C71=??DE*938C659@9=59*;66?F<8FE*6A@4=FAEA77)4(22.>().(5)(,,(((/667(,4,0.6<1)0)/.2(((.)3()/-*3)
@M03152:184:000000000-AWYW1:1:2106:19725:13656 2:N:0:TGCACTGTATACCTGT
CCCAACTATCCCTATTAATCATTACGTCGATCTTAGAAACCAACGAAATAAGATCAAACGTCCTATTTCATTATTCCATGCTAATGTATTCAAGCCAAAGCCTGCTTTAAACACTCTAATTTTTTCAAAGTAACAGTCCTGATTCCCCACGACATCAAATTAATGACATCATGCTTCGTCAGAAGGGAGAAACCAATTGTACCAGTGCGTACCGTTGGCACGGCCAATAAATTGATCCCGAAATTCAACTACGAGCTTAGATCGGAAGAGCGTAGTGTGGGGAAAGAAAAGGGAAGTATGG
+
CCCCCGGGGGGGGGGGGGGGGGGGGGGGGGGGGGGGGGGGGGGGGGGGGGGGGGGGGGGGGGGGGGGGGGGGGGGGGGGGGGGGGGGGGGDGGGGGGGGGGGFCGFGGGGGGGGDFG,FGGGGGGGGGGFGGEEFGFGCGGFGGGGGFFGGDGGGGGFGGGGGGDGGGGGFGGGGGGGGGFGGFGDC=8EGGFGGGGGDCF=DB2+3B>:?DCDGEAAEFFFDF5>9>FFECCGC7F6CDD@:(1+9A*=))09?933..419306731((1.(,/(31,27156><<(((-(/()))2)(
@M03152:184:000000000-AWYW1:1:2106:7132:13711 2:N:0:TGCACTGTATACCTGT
CCCAACTATCCCTATTAATCATTACGTCGATCCTAGAAACCAACAAAATAGAATCAAACGTCCTATTTCGTTATTCCATGCTAATGTATTCAAGTGTGAGCCTGCTTTAGACACTCTAATTTTTTCAAAGTAACAGTCCTGATTCCCCATGACACCAAATTAATGACATCATGGTTCGTCAGACGGTAGGAATCAATAATACCAGTACGTACAATAGCACGACCAATAAATTGATCCCGAAATTCAACTACGAGCTTAGATCGGAAGAGCGTAGTGTAGGGAAAGAACACGATGGTCTCGA
+
CCCCCGGGGGGGGGGGGGGGGGGGGGGGGGGGGGGGGGGGGGGGGGGGDGGGGGGG9EFCFGGGGGGGGGGGGFFFCFGGG,FCFGFDCACFGGGGGGGFGGGGGGGGGC8EEEFGGFFGGFGGGFGFGFEDEFG9EFCF9;EGGGDCECF9CEGGGGGGGCGGGCDDDGFCFFDFGCD6DCG,=>CDEFGF,@F?DCGFCC+8ADFGG:8FCG98+0=?95>)>CEFFC@FCF5?8@C=?AAE>9ECEF;225>51@5:?55-5(.(/86((6/4/;<<<42=046,(((,(*(**)0(.
@M03152:184:000000000-AWYW1:1:2106:15250:13727 2:N:0:TGCACTGTATACCTGT
CCCAACTATCCCTATTAATCATTACGTCGATCCTAGAAACCAACAAAATAGAATCGAACGTCCTATTTCATTATTCCATGCCAATGTATTCAAGCGAAAGCCTGCTTTAAACACTCTAATTTTTTCAAAGTAACAGTCCTGATTCCCCACGACATCAAATAAATGATATCATGGTTCTTCAGAAGGGAGAAATCAATAATACCAGTACATACCTAAGCATGACCGATATATTGATCCCGAAATTCAACTAAGAGCTTAGATCGGAAGAGCGTCGTGCAGGGAAAGAAACGGCAGCGGTGTA
+
CCCCCG8FEFGEGFGGGGGGGGGGGGEGFGGGGGGGDFGGGGFGG<@FGFGGGGFGFGDF@FGGGGGFGGGGFG<EFGFGGFGGGGGGGFGGGGGGGGG@FFCGG8EFDF<,,EFGG?FCGGGCCDCGAAFGDFCFF,,EAEECEG?FGEDEGGEC9AFGFADGA,@DDGFFDE=E?DDGGGG;8BEGEGGCFGD9:EFFGG6D859?FFGG6CFAFA=BA5*5>A)@994@FC;7+035@92@AFF69*).3*64?==E*>@76113(106(((((.982>1),.(.(((,,2())(),)
@M03152:184:000000000-AWYW1:1:2106:14235:13727 2:N:0:TGCACTGTATACCTGT
CCCAACTATCCCTATTAATCATTACGTCAATCTTAGAAACCAACGAAATAAGATCAAACGTCCTATTTCATTATTCCATGCTAATGTATTCAAGCCAAAGCCTGCTTTAAACACTCTAATTTTTTCAAAGTAACAGTCCTGATTCCACACGACATCAAGTTAATGACATCACGCTTCGTCGGAAGGGAGAAACCAATTGTACCAGTGAGTACCGTTGGCACGACCAGGAAATTGATCCTGGAATTCAACTACGAGATTAAACGGGAAAAGCGTCGGGGAGGGAAAGAAAAGACAGGTGTAG
+
CC<CCGGGAFGFGGGEFFGFE99CEFGF,@FFCFFFGEFGFGGGGCGEFGGGDFCFGGFGG8CGGFGFGGEGGGGE9CFCA<FGGF@FFGFEGG?FFAFEGGFFFGGCFCECFFG,CBBDGFFFC8@FF<,AFAFGG?@FFGGGAB=FCECEGG79EE?DFDEDDF9FG8D,@D+4+@=86>EEGDGG8CFFD>DFC764=D2CE+0+==9C++59@9)33:D)8)-*3;4+4+*+=*+1*0;*/+1B*:/)-:)()**))/((6:(((.(.,((..)12>F(.,).(((,((2()*,2))
@M03152:184:000000000-AWYW1:1:2106:3446:13733 2:N:0:TGCACTGTATACCTGT
CCCAACTATCCCTGTTAATCATTACGTCAATCCTAGAAACCAACAAAATAAGATCAACGTCCTATTTCATTATTCCATGCTAATGTATTCAAGCGTGAGCCTGCTTTAAACACTCTAATTTTTTCAAAGTAACAGTCCTGATTTCCCGCCACACCAAGTGAATGGCATGACGGTTCGTCAGAAGGGAGGAACCAGTGACACCAGTGCATACCGAAGGCACGACCAGCGTACTGATCCCGAAATTCAACTACGAGCTTATATCGGAAGAGCGTCGTGTAGGGAAAGAACAGGTAGGTGTAGA
+
CCCCCEGGFAFGGGGGGGGFEFEGGGFG;FFFGGGGDFGFGGFGGGGGFFGG,CFEDCFGGGGFGFFFCGGGGF,FFGFFE<EFGFFGGFFGGGGC:::,=FGFCFGGEFD<FF<AF5EFGGGCF<EFGGFCDAFGFCFGADEGF,4:CCBCBCFGGGD9;,EFDFCF+AD>>@CEDGG+=9@8DE8FCGGG+DF,==ADCDGFGFFGDFD0=+***;)9@594>2):>*(:B@CGF=5>D9/8+@C6?GF;0C>;;>)1))/.1(4(6@9-3411(54867().5,(,8.).+,0*5>4)
@M03152:184:000000000-AWYW1:1:2106:14748:13743 2:N:0:TGCACTGTATACCTGT
CCCAACTATCCCTATTAATCATTACATCGATCCTAGAAACCAACAAAATAGAATGCGATGTCCTATTTCATTATTCCATGCTAATGTATTCAAGCGTTAGCCTGCTTTAAACACTCTAATTTTTTCAAGGTAACAGTCTTAATTCCCCACAACATCAAATGAATGACATCATGGTTCCTTAGAAGGTGAGAACCAATGTGACCAGTACACACCAACGGCATGACCGATCCATTGATCCCGAAATTCAACTACGAGCTTAGATCGCAAGAGCGTCGGGTAGGGAAAGAACAGACATGCTTAG
+
CCCCCEDGFE@FFFGGGG9FFGFGGC@ECFFFEF<FCFECFFGGGGF@FFGGFCD9:FGEGFFDAFEFAE<<F9CFFCFFDGAEFCD@FEGGGGGC8@@C,:,<EEF,F<<<?4<?F9?AFGGG@BAF9,CEFFAAEG,AEA@49=E=@BECG84=F9BEGC=@EADAFGGAF?FFGGFGD9DGFFFF98EFF>=ECC:+@D+>8+5+65=D688A**:55)*518@>>?EFFC*+1:;A*49)+B4=1BA=2*/583@3=49((/,.=@(,3((((.:(:)(83:0((((.(*-*))06)
@M03152:184:000000000-AWYW1:1:2106:27020:13745 2:N:0:TGCACTGTATACCTGT
CCCAACTATCCCTATTAATCATTACGGCGACTCTAGAAACCAACAAAATAGAACCGCGCGTCCTATTTTATTATTCCATGCTAATGTATTCAGGCATAGGCCTGCTTTGAACACTCTAATTTTCTCAAGGTAAAGGTCCTGGTTCCCCGACGCACACCAACAAAGGGCACGCCGGCTCACCAAGAGGTAAGGCCCGCCCAGACAGTACGTGCCGTTAGGCAGACCGCCCGGCCAGGCCCGAAATTCAACTACGAGCTTAGATCGGAAGAGAGTCGTGAAGGGAAAGACAAGCTCTGGGTAA
+
CCCCCGGGGGGGGGGGGGGGGGGGGFGGGGGGGGGGGFGGGGGGGGGGGGGGGGGGGGGGBCEGFGGGFDCFGFGGGGGGGGGGGGGGFCEGF9CFEGGGGGGGGGGGCEFFGGGGGGGGGGGGGGGGFFFCFFA9EDFFGGGF,ECGGGGGGGGGGEGGEFGGGGGGGGGDGGDGGGGGFGGFGGG:6?ACFCEGDGGD=FGFGAFFDFD5CD*=)056FFA;01(=3)18:DBCF?3,7->(9/)/6:??B*79)26>94<?:::;1(((.40(()(.5:(7(),(((,()+)/0(*.(
@M03152:184:000000000-AWYW1:1:2106:17919:13778 2:N:0:TGCACTGTATACCTGT
CCCAACTATCCCTATTAATCATTACGGCAGTTCTAAAAACCAACAAAATAGAACCACACGTCCTATGTTATTATTCCATGCTAATGTATTCAGGCATAGGCCTGCTTCGAACACTCTAATTTTCTCAAGGTAAAAGTCCCAGTTCCCCGATGCATTCAATAAATAACACAACGGATCACTAAGAGCCAAGACCCAGTCAAGCAGTAAAAACACCGTCAGTCGGACCACCCAACCAGACCCAACATTCAACTACGCAACTACATCAGAAGCGCATAGATAAGGCAAAGAAAACAAAATCGAA
+
9CCCCGGGGGGGGGFGGGGFGGGGGGGEE+;CCFFGF9FFGGGGGGFCF9EFAF8<CDCC<C:FGF<F,FFFFFG9FEA,EFFC@9,C<F@@FA8F8C9AFF8D@EBFC@FFC8FGG,CAD<FF9@FC<,ADDBE,9@>BE8=?;FGFCEC+@EC,@,@=A,@,@=DF+++61@++=EGC+@=36,3,,6@@FG,,1=E7A?F<5BCF?*+0+3+**3)44)*000)***)3/*:*;(8()0)/)19CCC+8./)()(((/))))//9(/(3((())/)).9(8()421((.(/,8*,*(,
@M03152:184:000000000-AWYW1:1:2106:11580:13851 2:N:0:TGCACTGTATACCTGT
CCCAACTATCCCTATTAATCATTACGGCGACTCTAGAAACCAACAAAATAGAACCGCACGTCCTATTTTATTATTCCATGCTAATGTATTCAGGCGTAGGCCTGCTTTGAACACTCTAATTTTCCCAAGGTAAAAGTCCTGGTTCCCCGACGCAGCCCAGTTAGGGGCACGCCGGCTCACCAAGAGGTAAGACCCAGTCAGACAGTACACGCCGTTAAGCGGACCACCCAACCAGGCCCGAAATTCAACTACGAGCTTAGATCGGAAGAGCGTCGTGTAGGGAAAGAACAGGTATGTGTAG
+
CCCCCGGGGGGGGGGGGGGGGGGGGGGGGGGGGGGGGGGGGGGGGGGGGGGGGGGGGGGGGGGGGGGGGGGGGGGGGGGGGGGGGGGGGGGGGGGGGGGGFFGGGGGGGGGGGGGGGGGGGGGGFGGGFDGGGGFGCGGGGGFGGGGGGGGGGGGGGGGGGGGGGGGGGGGGGGGGGGGGGGGGGFGGGGCGGGGGGGFFGFFFG8B8DF<4CDGF5:CFFFFB>?@EDFDF>D<D:?D>DF56@FFFAC?7(*.23,-,6)6?<B09?((76042:7,6A>158>4?B?133+)7*)*))
@M03152:184:000000000-AWYW1:1:2106:22474:13866 2:N:0:TGCACTGTATACCTGT
CCCAACTATCCCTATTAATCATTACTTCGGTCCTAGAAACCAACAAAATAGAACCAAAGTCCTATTTTATTATTCCATGCTAATGTATTCAAGCGAATGCCTGCTTTAAACACTCTAATTTTCTCAAAGTAAAAGTCCTGGTTCCCTGCCGCGCTGAGTAAACAACACGACAGCTCACCAGAAGGTGAGACCCGGTCAGGACAGTACATACACACAGGCAGACCATCCAACCGAGTCCGAAATTCAACTACGAGCTTAGATCGGAAGAGCGTCGTGTAGGGAAAGAACAGGTATGTATAGA
+
CCCCCGGGGGGGGGGGGGGGGGGGGGGGGGGGGGGGGGGGGGGGGGGGGGGGGGGGGFDGGGGGGGGG9FGGGGGGGGGGGGGGGGGGGFGGGGGEGGGGFGGGGGGGGGGGGGGG<?FGGGGGGGGGFGGGGDGFFGGGGGGGGGGFGGGGEE7CGGGGGFGGGGGG6CDEEFCFGGGGGDFGGGG9FGGF8BEGEDFFGGGDGFFCFFGGGG*<;A5A0-;94><FF>=E455964754>;?CFFFFGF(88B6/9/.)91<<F9@@;;>B66?3)63,<:51@0(1,,..0(1*6>42
@M03152:184:000000000-AWYW1:1:2106:9825:13879 2:N:0:TGCACTGTATACCTGT
CCCAACTATCCCTATTAATCATTACGTCAATCTTAGAAACCAACGAAATAAGATCAAACGTCCTATTTCATTATTCCATGCTAATGTATTCAAGCGTATGCCTGCTTTAAACACTCTAATTTTTTCAAAGTAACAGTCCTGATTCCCCAAGACACCAAATTAATGACATCAAGGTTCTTCAGAAGGGAGAAATCAGTAATGACAGTACGTACCGAAGCACGACCACATACTGATCCCGAAATTCAACTACGAGCTTAGATCGGAAGAGCGTCGTGTAGGGAAAGAACAGGTATGTGTAGAT
+
CCCCCGGGGGGGGGGGGGGGGGGGGGGGBFGGGGGGGGGGGGGGGGGGGGGGGGGGGGGGFGCGGGGGGGGGGGGGGGGGGGGGGGGGGGGGGGGGGGGGGGGGGFGGGGGGGGGGGGGGGFGGGGGGGGGGGDFFGGGGGAFFGGFGCGGGGGGGGGGGGGGGGFGGG6DGGC8EDGFGGGGE?DGGGGGGGGGFEGGFGFFFGFFG6DGG6DEABDFFED55@DBABAEFFFEFFFG59-B*BACFF>D>>5?EFFECCB=DFFFF@B1(:614@F3;;F@F@A??06)6-<)87:D<)
@M03152:184:000000000-AWYW1:1:2106:16892:13884 2:N:0:TGCACTGTATACCTGT
CCCAACTATCCCTATTAATCATTACGTCAATCCTAGAGACCAACAAAATAGGATCAATCGTCCTATTTTATTATTCCATGCTAATGTATTCAAGCGTTAGCCTGCTTTAAACACTCTAATTTTTTCAAAGTAACAGTCCCGATTCCTTGCGACACCAAATTAATGACATCGCGGCTCCTCGGAAAGGAAGAACCAACAAAACCTGTACGTACCGTAGGCACGACCAGCAAATTGATCACGAAATTCAACTACGAGCTTAGATCGGAAGAGCGTCGTGTAGGGAAAGAACAGGAATGTGTAG
+
CCCCCGGGGGGGGGGGGGGGGGGGGGGGEFFGGGGGGGGGGGGGGGGGGGGGGGGGFGGGFFGGGGGGGGGGGGGGGGGGGGGGGGGGFGGGGGGGGGGGGGGGGCFGGGGGGGGGGGGGGGGGGGGFG9FGGGGGGGGGGGGGGGGGGGGGGGGGGGGGGGGGFFGGGGDCCEGEGGGFCGGGGGGGGGGGGGGGGGFFFD5@FBFGCFGGDDCFFFE4FAEABFFFFA2C6:>8F*;(=>DFFFFFFGFF<C:9>EC8><EDDFF;(,.(-4722.(6<B?F?FB?((.((*)0/.*.)
@M03152:184:000000000-AWYW1:1:2106:6940:13924 2:N:0:TGCACTGTATACCTGT
CCCAACTATCCCTATTAATCATTACGTCAATCCTAGAAACCAACAAAATAAGATCAACGTCCTATTTCATTATTCCATGCTAATGTATTCAAGCGTGAGCCTGCTTTAAACACTCTAATTTTTTCAAAGTAACAGTCCTGATTCCCCAAGACACCAAATTAATGACATCATGGTTCGTCAGAAGGTAGAAATCAATAATACCAGTACGTACAATAGCACGACCAATAAATTGATCCCGAAATTCAACTACGAGCTTAGATCGGAAGAGCGTCGTGTAGGGAAGGAACAAGTATGTGTAGAA
+
CCCCCGFGGGGGGGGGGGGGGGGGGGGGGGGGGGGGGGGGGGGGGGGGGGGGGGGGGGGGGGGGGFGGGGGGGGGGFCGGFGGGGGGGFGGGGGGGDGGGFGGGGGGGGGGGGGGGGAFFGGGGGGGGGGGFGFGGGGCFFGGGFGGGGCGGGGGGGGGGGFGFGGGGFGGFGGF8?EDFDGFFGGGGEGGG9EGGGGGFGCFDGFFDGFFGGGGFFFE5AABABFFFFFFFFD@DC87>ABFCAF;FFCB>=4?@8*97@259@9@=D6>?B9?:;AA(3A()/838(/)4)+)*/.*))
@M03152:184:000000000-AWYW1:1:2106:28709:13935 2:N:0:TGCACTGTATACCTGT
CCCAACTATCCCTATTAATCATTACGTCAACCCTAGAAACCAACAAAATAAGATCGACGTCCTATTTCATTATTCCATGCTAATGTATTCAAGCGTTAGCTTGCTTTAAACACTCTAATTTTTTCAAAGTAACAGTCCTGTTTCCCCGCAACACCAAATTAATGGCATCACGGTTCTACAAGAGGGAGGAATCAGTGAAGCCAGTGCATACCGGTGGCACGACCGACCTACTGACCCCGAAATTCAACTACGAGCTTAGATCGGAAGAGCGTCGTGTAGGGAAAGAACAGGTATGGCTAGA
+
CCCCCGGGGGGGGGGGGGGGGGGGGGGGGGGGGGGGGGGGGGGGGGGGGGGGGGGGGGFGDGGGGGGGDGGGGGGGGGGGGGGGGGGGCFGGGGGEGGGGFGGGGFCEFGGGGGCGGFGGGGGGGGGGGGGGGGGGGGDFGGGGCFGGGGGGGGGGGFGGGGGG8EEF?DFCGFGGGGGGGGGGGGGGGGDG?FFFEFGFGFGCGFFFGF?CDCEBE5@AA=D>>>(:;*66AG=9A@GF:@FEFFFFEFA??D)(;CEF?<:<B6677:>621;<2F57650>F)1437044+4))(0()
@M03152:184:000000000-AWYW1:1:2106:19608:13937 2:N:0:TGCACTGTATACCTGT
CCCAACTATCCCTATTAATCATTACTTCGGTCCTTAAAACCAACAAAATAGAACCAAAGTCCTATTTTCTTATTCCATGCTAATGTATTCAAGCACATAAAGCCTGCCTTAAACACTCTAATTTCTTCAAAGTAAAAGTCCTAGATTTCTACTCCACCCCTTGCAGAGAACAATAGACCTCTAGAAGAAAAAGGCTTGCCACATTCAGTCCCACACCATAAAGTCGGACCAGATATCGATGAGCCCGAAATTCAACTACAAGCTTCGATCGGAAGAGCGTCTCGTAGGGAAAGAACGAAAA
+
CCCCCDGFGEF<FE<F9CA-C@DGFFEFGC;CBECCD9F<@868@AEFFGGF99F@F,EF<AF@EEC<,6EDG9F99F<,CFFFCCFECAEEA,C,FFGGG<,@9:?<FF,FCGA=?D?,9E,5F<A<<,CC,5??EAGAEE;FDBF=@,4EE>=8@BE6D?AFDA;D++=@8?+9=4=,=4@6?,,A@=8EE+,,,0+632?D,59DD+6+6DEE*<>D+:+**))*3<=*;*0=@0*0+:555<)5)?6A*5=96<B)**(>B*(6<B:(6(((/;1((0()/./306;@1:3))(1((
@M03152:184:000000000-AWYW1:1:2106:19309:13950 2:N:0:TGCACTGTATACCTGT
CCCAACTATCCCTATTAATCATTACGTCAATCCTAGAAACCAACAAAATAAGATCAACGTCCTATTTCATTATTCCATGCTAATGTATTCAAGCGTGAGCCTGCTTTAAACACTCTAATTTCTTCAAAGTAACAGTCCTGATTTCCCGCCACACCAAGTGAATGGCATGACGGTTCGTCAGAAGGGAGGAACCAGTGACACCAGTGCATACCGAAGGCACGACCAGCGTACTGATCCCGAAATTCAACTACGAGCTTAGATCGGAAGAGCGTCGTGTAGGGAAAGAACAGTAACTTTGAAA
+
CCCCCGGGGGGGGGGGGGGGGGGGGGGG7FGGGGGGGGGGGGGGGGGGGGGGGGGGGGGGGGGGGGGGDFGGGGGGGGGGGGGGGGGGGGGGGGGGDEGGGGGGGGGGGGGGGGGGGEGGFGGGGGGGGGGFGGGGGGGGGGGGGGGCECGGGGGGGGGGGFGGGGGGGGGGEGGGGEDDDGG8DCDEEGGGGGCED=EFGGGFGFFGGAFGGGGFBA5F?AFFF=BEADBFCCEGFFG2)669B8CFC6F01*)4A3).).2;?(6;D@>(1,-8?>4A6FF:?F08??--)+)*1)*))
@M03152:184:000000000-AWYW1:1:2106:26680:13960 2:N:0:TGCACTGTATACCTGT
CCCAACTATCCCTATTAATCATTACTTCGGTCCTAGAAACCAACAAAATAGAACCAAAGTCCTATTTTATTATTCCATGCTAATGTATTCAAGCGAATGCCTGCTTTAAACACTCTAATTTTCTCAAAGTAAAAGTCCTGGTTCCCTGCCGCGCTGAGTAAACAACACGACAGCTCACCAGAAGGTGAGACCCGGTCAGGACAGTACATACCAAAGGCAGACCATCCAACCGAGTCCGAAATTCAACTACGAGCTTAGATCGGAAGAGCGTCGTGTAGGGAAAGAAGAGGTAAGGTGAAGA
+
CCCCCGGGGGGGFGFGGGGGGGGGGGGG7FFGEGGGGGGGGGGGGGGGGGGGGGGGGGGGFGGFGFFGG,CFFGGGGGGEFFFGGGGCFGGFFGGGGCFDGDFFFFGGGFGDCCG<EFGEGGGGFGFFGFGGGGFFFFGFFFGGGFFGDE@EGDGGCF==DDCC@FFGGDGDCF?EF=FDFGFGGDCGGGG+@C=@EGGFGDC=AC<CCAFGCFFA5A89*):4)::AA4@9>9(018D2A=88B6*1.9:;2C85C3;33(6?;(,/5631-(-(4*2(.80).7(5(4).)+49).*))
@M03152:184:000000000-AWYW1:1:2106:26787:13988 2:N:0:TGCACTGTATACCTGT
CCCAACTATCCCTATTAATCATTACGTCGATCCTAGAAACCAACAAAATAGAATCAAACGTCCTATTTCGTTATTCCATGCTAATGTATTCAAGCGTGAGCCTGCTTTAAACACTCTAATTGTTTCAAGGTAACAGCCCTAATTCCCCAAAACATCAAATGAATGACATTATGGTTCATTAGAAGGTGAGAACCAATAAAGCCAGTTCATACCAAGGGCAAGACCAACTCATTGATCCCGAAATTCAACTACGAGCTTAGATCGGAAGAGCTTCGTGTAGGGCAATAACAGAAATGTGTAA
+
CC@CCGCEGGFFGE<CEFGGGDGGG<FA@FCEG9E<C@FFG@FC@EE@ADCC9EFFGCE@,CCCEEF<FECCFDGDCCEFFFFGFE<,CFFFGD9,,B:68B=<FF,EAGEFEFCGDFCCF,5,A?FGGF<EFGFGGECF@,EF9A>E@ECGC@FFEGGG,@F=;DFDFCGCE8ED+=DCF;A=+,8,6,@@@=??D+=DBC+8,;?+=<CB68=*35)5*1?5:==5:8@<C9;+<A*1:05)8+1B*7/:7**)*(9*0*55255(0((*(0,(,)/)/),8()./;<@()+)2+1;9)
@M03152:184:000000000-AWYW1:1:2106:19034:14017 2:N:0:TGCACTGTATACCTGT
CCCAACTATCCCTATTAATCATTACGTCGATCCTAGAAACCAACAAAATAGGGTCAAACGTCCTATTTCATTATTCCATGCTAATGTATTCAAGCGCGAGCCTGCTTTAAACACTCTCATTTTTTCAAAGTAACAGTCCTGATTCCCCGCCACACCAACTTAATGACATGACGGTTCTTCAGAAGGGAGAAACCAGTGACCCCAGTGCATACCGAAGGCACGACCAGCGTACGTACCTCAAAATTCAACTACGAGCTAAGATCGGAAGAGCGTCGTGTAGGGCAAGAAAAGCGATGTGCAG
+
CBCCCC@<FEG<EEFGGFGGFFEEF8FFCEGGGGCFGCCGFACFCCEEE9EFGFGFADEEFFCCGGGGGACFD@CAFC@CFFAFGGGGGGFG<F9@F@+FECDGFCF9?EE:<<F,C,A?FFFDEGFA<<EE,C?,@FFGA=9,@@FFGGGEGGG+64@B63,,33EDF+AGECG=DGGFDEAFFC+,4:@,:>77AC,+,508*;9<;B+7*0@>>9)/;=*>=@2AB528)*/*867(;3A7);<6.+8),*8())).)))(-8(,431(,-3,().42B()()((.((((2,)0.*))
@M03152:184:000000000-AWYW1:1:2106:10135:14071 2:N:0:TGCACTGTATACCTGT
CCCAACTATCCCTATTAATCATTACGGCGATCCTAGGAACCAACAAAATAGGACCGCACGTCCTATTTTATTATTCCATGCTAATGTATTCGGGCGTAAGCCTGCTTTGAACACTCTAATTTTTTCAAAGTAAAAATCATGGTTCCCTGCCACACCCAGTAAAGGGCATAACAGCTCACCACGAGGTAAGCCTCCACCGCTCCAGTACACACCCAAATAGGCGGACCGGGCGGCCAAGGCCGAAACTCAACTACGAGTCTAGATCGGAAGAGCGTCGTGTAGGGAAAGACCAGGGGTGGGT
+
CCCCCGGGGGGGGGGGGGGGGGGGGGGGGGGGGGGGFGFGGGGGGGGGGGGGGGGDGGGGGGGGGGGGGGGGGGGGGGGGGGFGGGFFGGGGGGGGGGGGGGGGGGGGGGGGGGGGGGGGGGGGGGGGCDFGGGGFFGCGGGGGGGGGGCGGGGGGGGGGFDFEGDEFGF8EDEFFFDGGF?GGGGGGF9FGEGGCFG55EGC=FF68:+2?757))*109=;2((6..)000)(5),5:)1@>D)-67F?)86315(.6<4>4<2((((8,(,((-)(,(045:).4,((,(*()0-)((
@M03152:184:000000000-AWYW1:1:2106:7121:14108 2:N:0:TGCACTGTATACCTGT
CCCAACTATCCCTATTAATCATTACGTCGATCCTAGAAACCAACAAAATAGGGTCAAACGTCCTATTTCATTATTCCATGCTAATGTATTCAAGCGCGAGCCTGCTTTAAACACTCTAATTTTTTCAAAGTAACAGTCCTGATTCCCCGCCACACCAACTGAATGGCATGATTGTTCTTCAGAAGGTAGGAACCAGTGACACCAGTGCATACCGAAGGCACGACCAGCGTACTGATCCCGAACTTCAACTACGAGCTTAGATCGGAAGAGCGTCGTGTAGGGACATACGAGGTAAGACTAT
+
CCCCCGGGGCDEGCFGGFGGAEGGGFFGC:CFGGGG<CFFFFEGF8@E@<FGGGGGD<ECEGGGCFGFG,C<<CFCF9FGFCFFGGF9FEFGGGF:F:@:+6??F8FAF,EEEGGGGC,EDFGFGFGF<<F,@EFEFFEAFFGDCGG:CGGCEEGGG8EFFCDGF?FFGF8=,====@DGFF8,0>DGG63=DB,@EC,1,=@=9AAC7EDFC77A>5@>A)/57)5FE?9DF=7=FE*(23)/;6?AEC4@;CA0A@4)4./2/((-(,49>0(-27(-3.()(*.)(-((,+.**)*.-
@M03152:184:000000000-AWYW1:1:2106:13769:14135 2:N:0:TGCACTGTATACCTGT
CCCAACTATCCCTATTAATCATTACGTAGATCCTAGAAACCAACAAAATAGGATCAATCGTCCTATTTCATTATTCCATGCTAATGTATTCAAGCGTTAGCCTGCTTTAAACACTCTAATTTTTTCAAAGTAACAGTCCCGATTCCTTGCGACACCAAATTAATGACATCACGGCTCCTCGGAAAGGAGGAACCAACAAACCAGTACGTACCGTAGGCACGACCAGCAAATTGATCCCGAAATTCAACTACGAGCTTAGATCGGAAGCGCGTCGTGACGGTAAAGAAAAGGAATGTGTAGA
+
CCCCCGGGGGGGGGGGGGGGGGGGGGGGFGGGGGGG<FFGGFGGGGGGGGGGGGGGGGGGGGGGGGGGGGGGCEGDFGGGGGGGGGGGGFGGGGGGGGEGGFFFGCGFFGGGA<EFGFGGGGGGGGGGGGGGGGGGGGGGGDEGGGGGGGGGGGGGGGGC;,@A8AGGG??F6=CEDDDCDEGGGGCCFC6D?C?+1=FFGFF)EFF0AA57>9@9*;8F4):))/>*AFC68C*11(1(8@F?+;3+5*)/6DF@46E3956(,2,((-(,47,((),,(0,*69(((42(.0319:76)
@M03152:184:000000000-AWYW1:1:2106:24174:14170 2:N:0:TGCACTGTATACCTGT
CCCAACTATCCCTATTAATCATTACATCAGCCTTAGAAACCAACAAAATAAGACCAACGTCATATTCTATTATCCCATGCTGTAATATTCAATGGCAAGGTTACGCCTGCTTTGAACACTCTAATTTTTTCAAAGTAAATGATTGGAAGCGGTTGCCCACTATCCAAACGTAGGAAGCCCAGACCCAGCCACGCCACAAGGACGAGCTTTGGCCTGAATGCCCCCGAAATTCAACTACGAGCTTAGATCGGAAGAGCGTCGTGTAGGGAAAGAAAAGGTATGTGTAGAACTCGGAGATGGC
+
CCCCCGGGGGGGGGGGGGGGGGGGGGGGGGGGGGGGGGGGGGGGGGGGGGGGGGFGGGGGGGGGGGGFFGFDFGGFGGDFFGGGGGGGFFGGGGFGGGGGGGGGDGDGGD=FGGGGGGGGGGG9FFFFGGGGGGGGGGGGGEEFGGFAFGGGGGGGGGGGGFGGFGFDFDFGGCFFGG8F??FD6,DFGGGGGGFGD+@DC?+8>ADDGAC777A@**;BC8CDBB):/;8BF::7?BD2?@/5B=C=<C)2235(.6.6;77?@376:??BB((.5.).)06=66:))..)42())(0)(
@M03152:184:000000000-AWYW1:1:2106:23097:14217 2:N:0:TGCACTGTATACCTGT
CCCAACTATCCCTATTAATCATTACGTCGATCCTAGAAACCAACAAAATAGAATCAAACGTCCTATTTCGTTATTCCATGCTAATGTATTCAAGCGTGAGCCTGCTTTAAACACTCTAATTTTTTCAAAGTAACAGTCCTGATTCCCCATGACACCAAATTAATGACATCATGGTTCGTCAGAAGGTAGGAATCAATAATACCAGTACGTAAAATAGCACGACCAATAAATTAATCCCGAAATTCAACTACGAGCTTAGATCGGAAGAGCGTCGTGTAGGGAAAGAACAGGAATAGGTAGA
+
CCCCCGGGGGGGGGGGGGGGGGGGGGGGGGGGGGGGFGGGGGGGGGGGGGGGGGGGGGGGGGGGGGGGFGGGGGGFGGGGGGGGGGGFGGGFGGGGGGGGGGGGFFGGGGGGGCGGGAFGGGGGGEGDGGGGGDFFGGGGGFGGGGGGGGFFGGGGGGFGGFGGGGGGDGFGGG=DDEDEGGFGGCFGGGGC8BEDEGGFGFFEG9DFGFF+7E;CA+:9@AFBACBFFFFF*<=F>)/4BA4ACFEFA>;9@<;=)8088>=22;98;89((.673;CE04380A8(..8((3)*/.:))
@M03152:184:000000000-AWYW1:1:2106:22774:14262 2:N:0:TGCACTGTATACCTGT
CCCAACTATCCCTATTAATCATTACATCGATCCTAGAAACCAACAAAATAGAATCGGATGTCCTATTTCATTATTCCATGCTAATGTATTCAAGCGTGAGCCTGCTTTAAACACTCTAATTTTTTCAAGGTAACAGTCCTAATTCCCCGTAACACCAAATTAATGGCATTACGGTTCTTTAGAAGGTGAGAAATCAATGATAACAGTGCATACCAACGGCATGACCGAAATATTGATCCCGAAATTCAACTACGAGCTTAGATCGGAAGAGCGTCGTGTAGGGAAAGAAAAGAATGGATAA
+
CCCCCGGGFGGGGGGGGGGGGGGGGGDGGGGGEFFGGGGGGGGGGGGGFFGGFGFGGGGGGGGGGGGGGFGGGGGGGGGGFFFGGGGGGGGGGGGGGGGGGGDGGCFGGGGGGGGGGCFGGGGGCGGGGGEFGGGDGGGGGGGGGGGGDGGGGGGGGGGGGGGGFAFFGGGGG+=>CFDEFFFFGD8AEFFGGGDGF9=F:DFFDFF=DFGGGCFFAE=>5);@5@AA>B5FF@ACF*=):>E>4A*B?+8()*0:4@:**1>*/(610(((6((6(5/6>F0;<;:7<0(((*)*))*))
@M03152:184:000000000-AWYW1:1:2106:17752:14274 2:N:0:TGCACTGTATACCTGT
CCCAACTATCCCTATTAATCATTACGTCGATCCTAGAAACCAACAAAATAGAATCAAACGTCCTATTTCGTTATTCCATGCTAATGTATTCAAGCGTGAGCCTGCTTTAAACACTCTAATTTTTTCAAAGTAACAGTCCTGATTCCCCATGACACCAAATTAATGACATCGTGGTTCGTCAGAAGATAGGAATCAATAATACCAGTACGTACAATAGCACGACCAATAAATTGATCCCGAAATTCAACTACGAGCTTAGATCGGAAGAGCGTCGTGGAGGGAAAGAACAGATAGGTGTAAA
+
CCCCCGGGGGGGGGGGGGGGGGGGGGGGGGGGGGGGGGGGGGGGGGGGGGGGGGGGGGGGGGGGGGGGGGGGGGGGGGGGGGGGGGGGGGGGGGGGGGGGGGGGGGGGGGGGFGGGGGGGGGGGGGGGGFGGGFGGGGGGFGGFCGGFGGGCFGGGGGGGGGGGFEGGGGGFGEGGGD6EGEGGD?;FG8FD8FFGGGGFGGFF8DFGDFGCGGFABFEA5>B>ADEFFFF68BECAD44>2A;>FC6<FF9=*8>F8>CC4>;<((5:1(6(2,,(24(4B?)(02.,4(.:+,*0)0).
@M03152:184:000000000-AWYW1:1:2106:25249:14327 2:N:0:TGCACTGTATACCTGT
CCCAACTATCCCTATTAATCATTACGTCAATCCTAGAAACCAACAAAATAAGATCAACGTCCTATTTCATTATTCCATGCTAATGTATTCAAGCGTGAGCCTGCTTTAAACACTCTAATTTTTTCAAAGTAACAGTCCTGATTTCCCGCCACACCAAGTGAATGGCATGACGGTTCGTCAGAAGGGAGGAACCAGTGACACCAGTGCATACCGAAGGCACGACCAGCGTACTGATCCCGAAATTCAACTACGAGCTTAGATCGGAAGAGCGTCGTGTAGGGAAAGAACAGGTATGTAGAAA
+
CCCCCGGGGGGGGGFGGGGGGGGGGGGGGGGGGGGGGGFGGGGGGGGGGGFGGGGFGFGGGGGFGGGGGGFGGGGGGGGFGGGGGGGGGGGFGGGGGG@FFFFGFEGGGGGGFGGGG<EEFGGGGGGGGGGGGGFAFFGFGGGGGGGGG>EGGGGGGGFGGGGGGGGGFGGGGGDCDGGGGGGFCEFGDEDGGGGGGGGFFFG)@CCFGADGC@EB>CCFDFFA@5BDBB25C>5=@BGFD@4;FF<F5*/3;C31667>CC;02((,,,((-(,1.)630)35654:306.)+.**.2-)
@M03152:184:000000000-AWYW1:1:2106:3223:14346 2:N:0:TGCACTGTATACCTGT
CCCAACTATCCCTATTATCATTACGGCAGCTCTAAAAACCAACAAAATAGAACCACACGTCCTATTTTATTATTCCATGCTAATGTATTCAGGCATAGGCCTGCTTTGAACACTCTAATTTTCTCAAGGTAAAAGTCCTGGTTCCCCGAAGCATTCAATAAAGAACACAACGGTTCACCAAGAGGCAAGACCCGGTCAAGCAGTAAACACGCCGTCAGGCGGACCACCCAACCAGATCCGAAATTCAACTACGAGATTAGATCGGAAGAGCGGCGTGTAGGGAAAGAAAAGGGATGGATAA
+
CCCCCGGGGGGGGGGGGGGGGGGGGGGGGGGGC<FGGGGGFGGGGGFGGGGGGGFGGGGGGCFGGGGGGGF9FGGGGGFFGGGGGGGGFCGGFFGGGGGGGGGGGGGGGGGGFGFDFEFGGGGGGGGGGGGGGGGGGCGFG=EGFGGEGGGGGGGGGGGFFC=DDFGGFFG6C+=CGFGGGDG8?>EDGGGGGG6C>D:AEGGFFFF??*:>F>@>*@BADAD@B@BA)06ABG0<63CFF;3=FFFFE7A;:3)()).44)41((37(((-(4,-1)(-8@(..7::723((*,.)(*))
@M03152:184:000000000-AWYW1:1:2106:17657:14406 2:N:0:TGCACTGTATACCTGT
CCCAACTATCCCTATTAATCATTACGTCGATCCTAGAAACCAACAAAATAGAATCAAACGTCCTATTTCATTATTCCATGCTAATGTATTCAAGCGTGAGCCTGCTTTAAACACTCTAATTTTTTCAAAGTAACAGTCCTGATTCCCCATGACACCAAATTAATGACATCATGGTTCGTCAGAAGGGAAGAAACCAATAAATTAGTACGTACCAAGGCACGACCAATATATTGATCCCGAAATTCAAATACGAGCTTAGATCGGAAGAGCGTAGTGTAGGGAAAGAACAGGGAGGGGAAGA
+
CCCCCGGGCGGGGGGGGGGGGGGGGGGGCGGGGGGGGGGGGGGGGGGGGGGGGGGGGGGGGGGGGGGGGGGGGGGGGGGFGGGGGGGGGGGGGGGGD@FGGEGGGGGGGGGGGGGGGFGGGGGGGGGFGGGGGGGFG?FF,FGFGGGGC,@DCFFGEEGGGGGGA;@DG6DDE,?FF@CEFGFEFGGGCEGGGGGD86EFDC9>AFFGCDGGGGF*@?@F5AF>AF5?6?EB6;7?+<C9B=3>6B*1:CFD=*89A:5=*72>DF63(/,.(.(.1+6;0A=5(8333;((,*())(*-(
@M03152:184:000000000-AWYW1:1:2106:28299:14602 2:N:0:TGCACTGTATACCTGT
CCCAACTATCCCTATTAATCATTACGTCGATCTTAGAAACCAACAAAATAAGATCAAACGTCCTATTTCATTATTCCATGCTAATGTATTCAAGCGAATGCCTGCTTTAAACACTCTAATTTTTTCAAAGTAACAGTCCTGATTTCCCACGACACCAAATTAATGACATCGTGGTTCGTCAGAAGGGAGAGACCGACAGGGCCAGTACACACCAGAGGCGCGACCGACCCGTCGATCCCGAAATTCAACTACGAGCTTAGATCGGAAGAGCGTCGTGTAGGGAACGAAAAGGTAGGTGTAG
+
CCCCCGGGGGGGGGGGGGGGGGGGGGGGGGGGGGGGGGGGGGGGGGGGGGGGGGGGGGGGGDGGCGDFGGGGGGGGGGGGGGGGGGGGGGGGGGGGGGGG9FFGGCGGGFGGGGGGGGGGGGDFGGGGGGGGFGGGGGGGGCEFGGFFEFE6CEGGGGFGGGGGFGGGGGGGG+@EGGGGGDG,+@>FGGGGCD=CEGE5CC587;FGGFGGGG>663<>B9?2=9:D):>DBD;DFBD6DFE??BA=4D4:<D>>B29?9A9(41,((,490247?7,<ABFF<B:?((((,+))*)2).
@M03152:184:000000000-AWYW1:1:2106:20432:14619 2:N:0:TGCACTGTATACCTGT
CCCAACTATCCCTATTAATCATTACGGTGATCCTAGAAACCAACAAAATAGAATCATGCCGTCCTATTTTATTATTCCATGCTAATGTATTCAAGCAAAATGCCTGCTTTAAACACTCTAATTTTTTCAAAGTAAAGGTACTGGTTCCCCGTGACACCCAATTAAGGGCATCGCGGTTCTCCAGAAGGTGAGAAATTGACTACACCAGTTCATACCCCTTAAGGCACGACCGATGTGTCAATCCCGAAATTCAACTACGAGCTTAGATCGGAAGAGCGTCGTGTAGGGAAAGAAAAGGGAA
+
CCCCCGGGGGGGGGGGGGGGGGGGGGGCFGGGEFGGGGGGGGGGGGGGGGGGGGGGGFFGF@CFGFGGGGGGGGGGGGGFGCGGGGGGDFGGGFGGGGGGGGFGGGGGGDFGCFFGGGGGGGFFGGGGCF,A@DFGGGF,EFG:FFGFGG@C@BDFGGG=FFGGFG8,=DFEGGGD=+CFFFGGGFGG@EAFGCFFBDFFFGFD85:CGFGGGG:CA5=AFEFFFD@>5*:**373BAF5+*4:):@EFGA?FGFCF32<0(,5.;9)/4(0:>1@@:319)377F<(3.808:(7),*,(
@M03152:184:000000000-AWYW1:1:2106:20047:14664 2:N:0:TGCACTGTATACCTGT
CCCAACTATCCCTATTAATCATTACGTAGATCCTAGAAACCAACAAAATAGGATCAATCGTCCTATTTCATTATTCCATGCTAATGTATTCAAGCGTTAGCCTGCTTTAAACACTCTAATTTTTTCAAAGTAACAGTCCCGATTCCTTGCGACACCAAATTAATGACATCACGGCTCCTCGGAAAGGAGGAACCAACAAACCAGTACGTACCGTAGGCACGACCAGCAAATTGATCCCGAAATTCAACTACGAGCTTAGATCGGAAGAGCGTCGTGTAGGGAAAGAACAGGTAGGGGAGAA
+
CCCCCGGGGGGFGFGGGGGFGGGGGGGGGGGGGGGGFFEGGFGGGGGGGFFGGGGGFGCEFGEGGCGGGGGCG9@EGGGGGGGEGGDC<EFGGGGGFGEGGAFGGFFCFC?AEFEFFCGGFGCFGGGGGGGGGGFGGFGGGGGGGFFDGGGGGGGGGGGGGFAEGGGGCDGDG6DDDEDGDEGGGFDF8@=FFGGGCCFF?DF@CFFDCC9*;CC>5CEFFF?BBB2AFF4@+@<D67928=2*:CECCFF6(256673E358((/133=>B:>(2(8.40??>?4((,2())+-3)-54(
@M03152:184:000000000-AWYW1:1:2106:20451:14672 2:N:0:TGCACTGTATACCTGT
CCCAACTATCCCTATTAATCATTACATCGATCCTAGAAACCAACAAAATAGAATCTGATGTCCTATTTCATTATTCCATGCTAATGTATTCAAGCGTAAGCTTGCTTTAAACACTCTAATTTTTTCAAGGTAACAGTCCTAATTCCCCATAACATCAAATGAATGACATCATGGTTCTTTAGAAGGTGAGAACCAATAAGACCAGTACATACCAAGGCATGACCGATCCCTTGATCCCGAAATTCAACTACGAGCTTAGATCGGAAGAGCGTCGTGTAGGGAAAGAACAGGTAGGGTGATA
+
CCCCCGGGGGGGGGGGGGGGGFGGGGGGGGGGGGGGGGGGGGGGG?FGGGGGGGGGGGGGFGGGGGGGGGGGGAFFGGGGGGGGGGGGGGGGGEGGGGGGGGGGGGGGGGGGGGGGGFFGGGGGGGGGGGGGGGGGGGFGGGGGGGGGGGGGGGGGGGGGGGDGGGFGCFGGFGDCDGCFGGGFG?EFDGGGCFGGGGFFGGGD8?FGGFGC+AFFF?DFFFFEAFBEEF)<6FCBA5D=EFFFFF@ACFA9DD>9*A7AEEB>D9(0555=279?=AEE?FFFFA3=;;6)9+(.)(1))
@M03152:184:000000000-AWYW1:1:2106:9810:14703 2:N:0:TGCACTGTATACCTGT
CCCAACTATCCCTATTAATCATTACGGCGACTCTAGAAACCAACAAAATAGAACCGCGCGTCCTATTTTATTATTCCATGCTAATGTATTCAGGCATAGGCCTGCTTTGAACACTCTAATTTTCTCAAGGTAAAGGTCCTGGTCCCCCGACGCACACCAACAAAGGGCACGCCGGCTCACCAAGAGGTAAGGCCCGCCCAGACAGTACGTGCCGTTAGGCAGACCGCCCGGCCAGGCCCGAAATTCAACTACGAGCTTAGATCGGAAGAGCGTCGGGGAGGGAAAGAACAGGGATGTGTAG
+
CCCCCGGGGGGGGGGGGGGGGGGGGGGGGGGGGGGGGGGGGGGGGGGGGGGGGGGGGGGGGGGGGGGGGGGGGGGGGGGGGGGGGGGGFGGGGGFGGGGGGGGGGGGGGGGGGFGGGGGGGGGGGFGGGGGGGGGGGGGGGGGGGGGGGGGGGGGGGGGGGGGGGGGGGGGGEGGGDGFGGDGFGGF,>CGEFGGGGGE57?FFFFFGGFGGDD*8;:@4A28;@F@FFFFFEG?F5:D9>B32FFFFFGFFBD>,)(6364<:?601.1(2(13(,)429B(86F?F(80((/450)2))
@M03152:184:000000000-AWYW1:1:2106:5363:14707 2:N:0:TGCACTGTATACCTGT
CCCAACTATCCCTATTAATCATTACATCAGCCTTAGAAACCAACAAAATAAGACCAACGTCATATTCTATTATCCCATGCTGTAATATTCAATGGCAAGTTTACGTCTGCTTTGAACACTCTAATTTTTTCAAATTAAATTATCCGAAGAAAAAGGTTTAACCCCTTCCCTATCGGAAGATAGGAACCGTTAATCCAGCCATGCCACAACGACGAGCTTTAATCCAACATATTACGACATTCAACTACGAGCTTAGATTGGAATAGAGTCGTGTAGGGAAAGAAATGGAAATAGATGATCA
+
BCC<@7CFFGFFGFGCCFG9CF<DGGGGF,CFGGGGGGGGF<FFFFGGAFFGF?FGFGG<FEFC,C<<6C6EE9C@EF<<,,CEFGGC<6@FG9EFGFF6AFF<,,==<FFGF,9,EFEFCCFF<9A:,CF<BE,9E9E,4:E;E++6BEGFF>F6@,,,,@=8+9@,=@8=,60+0@68D8=,6E=+==++6,67EF,0,+6)6+;DF*++++*39@5A+2+**3>4//<9358*:79A>?67A+()(1)(0*+*+)))().)).)).)(((/()/.308),.(+)))))))+-*/)*-)
@M03152:184:000000000-AWYW1:1:2106:5344:14712 2:N:0:TGCACTGTATACCTGT
CCCAACTATCCCTATTAATCATTACATCAGCCTTAGAAACCAACAAAATAAGACCAACGTCATATTCTATTATCCCATGCTGTAATATTCAATGGCAAGGTTACGCCTGCTTTGAACACTCTAATTTTTTCAAAGTAAATGATCCGAAGAAAAAGGTTTAACCCCTTCCCTATCGGAAGATAGGAAACGTTAATCCAGCCACGCCACAAGGACGAGCTTTGATCAAACATATTCCGAAATTCAACTACGAACTTAGATCGGAAGAGCGTCGTGTAGGGAAAGAACAGCTATGGGTTAGATG
+
CCCCCGGGGGFGGGGGGGGGGGGGGGGGGGGGGGGGGGGGGGGGGGGGGGGGGGFGGGGG8@FGFGGGGCGGGGGGGGGGGGGGGGFFDGGCGGGGGFEFFGFGGEGGCG8EDFFGGGG9FFFCFGCBFFFGGGGGGGGGGFGFFGGGGGGGDFGGFFD8DDG,?EDFGGDDCFDECB8FFGGCGGG@DF?DDF8FAD@DGGD>=>BC+0=CGDGDF*0=9*==EEFFFA4E9F7?9>GBA6:CFFFADG459DB4AC?1<1@F((((60(((/67).:?BF?F7)(().)-)2())(*.)
@M03152:184:000000000-AWYW1:1:2106:14851:14718 2:N:0:TGCACTGTATACCTGT
CCCAACTATCCCTATTAATCATTACGGCGGCTCTAAAAACCAACAAAATAGAACCACGCGTCCTATTCTATTATTCCATGCTAATGTATTCAGGCATAGGCCTGCTTTGAACACTCTAATTTTCTCAAGGTAAAAGTCCTGGTTTCCCGAGGCATTCAATGAAGAACACGACGGGTCACCAAGAGGCAAGACCCGGTCGAGCAGTAAACACGCCGTCGGGCGGACCGCCCCACCCGATCCGAAATTCAACTACGAGCTTAGATCGGCAGAGCGTAGTGGAGGGAAAGAAACAGAAAGGTAA
+
CCCCCGGGGGGGGGGGGGGGGGGGGGFGGGGGGGGGGGGGGGGGGGGGGGGGGGFGGGGGGGGGGGGGGGGGGGGGGGGGGGGGGGGGGGGGGFGGGGGFFGGGGGGG9FFFFCFCGDFGGGGGGGGGGGGFGGGGGGGGGGGGGGGGDEEGGGGGGGGGGGGDGGGGGGGGGGCEDFFGGGFFGGGGGFF6CFEGGGGFDGG5BFFG746?DCEAEA9:5>@913>D@D63.9<C)(91F?E>F?5F):93)151>2(:<9)480(49<:B>(((-9(,.5903<(33(((,*.)042))
@M03152:184:000000000-AWYW1:1:2106:4808:14741 2:N:0:TGCACTGTATACCTGT
CCCAACTATCCCTATTAATCATTACGTCGATCCTAGAAACCAACAAAATAGAATCAAACGTCCTATTCCGTTATTCCATGCTAATGTATTCAAGCGTGAGCCTGCTTTAAACACTCTAATTTTTTCAAAGTAACAGTCCTGATTCCCCAAAACACCAAATTAATGGCATTAAGATTCGTCAGAAAGGAGAAACCAATAATACCAGTACGTACAAAAGCACGACCAATAAACCGGTCTCGAAATTCAACTACGAGCTTAGATCGGAAGAGCGTCGTGTAGGGAAAGAACAGGAATGTATAGA
+
CCCCCGGGFGGGGGGGGGGGGGGGGGGGGGGGGGGGGGGGGGGGGGGGGGGGGGGGGGGGGGGGGGGGGGGGGGGGGGGGGGGGGGGGFGGGGGGGGGGEGGGGGGFDGGGGGGGGGGFGGGDGGGGGGGGGGGGCGGGGGGGGGGGGGDGGGGGGGGGCGGFGGGGGGGGGGGGGGGGGGGGDGGGEGGGGGGFFGGCFGGGDFFFFGFGGGGGFFFEFA@D=>C5FFFF>?C=D5AGEAFFC6CFFFGF@@D:(86;C3?@7<DFFF@@0;91;;A)5<F?@FF:34:6((<)/*-*-)
@M03152:184:000000000-AWYW1:1:2106:8229:14741 2:N:0:TGCACTGTATACCTGT
CCCAACTATCCCTATTAATCATTACGTCGATCTTAGAAACCAACAAAATAAGATCAAACGTCCTATTTCATTATTCCATGCTAATGTATTCAAGCGAATGCCTGCTTTAAACACTCTAATTTTTTCAAAGTAACAGTCCTGATTTCCCACGACATCAAATTAATGACATCGTGGTTCGTCAGAAGGGAGGAACCGACAGGGCCAGTACACACCAGAGGCGCGACCGACCCGTCGATCCCGAAATTCAACTACGAGCTTAGATCGGAAGACCGTCGTGGAGGGAAAGAACAGGTATGTGTAA
+
CCCCCGGGGGGGGGGGGGGGGGGGGGGGGGGGGGGGGGGGGGGGGGGGGGGGGGGGGGGGGFGGGGGGGGGGGGGGGGGGGGGGGGGGGGGGGGGGGEEGGFGGGGGGGGGGGGGGGDGGGFGGEDGGGFGGGGGGGGGGGGGGGGGGGGGGGGGGGGGGGGGGGGGGGGGGGE6DGGGGGGGGCCCFGGGGGGGG6DC5CDCAG>8+?FGGDFCA*5>BEAEFFFBFFFFB3)./=@GF)4)4*9<F27?)-9)7:5)4:5<:2(4((((-4,4(,)(4:@?)4><FFFB13+)996>-)
@M03152:184:000000000-AWYW1:1:2106:7700:14745 2:N:0:TGCACTGTATACCTGT
CCGAAGCAACCCCTTTAATGATGATGTCCATCGTGCAGAGCACCACCATAAGCATAACTTCCTACCTCAAGATTCGAACGAAATGTAATAAGACCAGAGCCGCATTTAATAACGTCTAGCTATTCTACGCAACCGTATTGATTTACTGCCAAAGCTAGGGAATGTTATGTGAATTCACCAGCATGTACAAACCCCGCCAACAAGGCATTACCGAAGTCACGAACGGCGTAAACATGAACAAGATTACATACGGCCAGATCGCCCAAGCGACAGGGCGAAGAAAAACAAAGAGAAGCGTAAA
+
6C--66+C-6,,,,;,@<<-,,,,,<,<,<,;89,,,,,,;6,,;6,CF9,66,,,;,,,CFFC<,;C@,,66,,6,,66,B@,,,:,,,C,C,99,<,:,7+84,59<,,55,,4,,,,,,5AD9,,++4+8,64+4,,,4,,,9,,,,,,4,,,6,,,,48,@,6=+++,73?,+8+,+3,,+,,,7,6@++6+++5<+39)13***+5+3***3+*39)*/)/50))(21+)*+)+1)())1;48)+*/,)),),)((((((-((-4(((,(((),(()().).2(((((+())-*((
@M03152:184:000000000-AWYW1:1:2106:8933:14924 2:N:0:TGCACTGTATACCTGT
CCCAACTATCCCTATTAATCATTACGCCGATCCTAGAAACCAACAAAATAGGATCAAACGTCCTATTTCATTATTCCATGCTAATGTATTCAAGCGCGAGCCTGCTTTAAACACTCTAATTTTTTCAAAGTAACAATCCTGATTCCCCGCCACACCAACTGAATGGCATTACGGTTCTTCAGAAGGGAGGAATCAGTGACACCAGTGCATAGTACCGAAGGCACGACCAGCATACTGATCCCGAAATTCAACTACGAGCTTAGATCGGAAGAGCGTCGTGGAGGGAAAGAAAAGGAATGAG
+
CCCCCGFGGGGGGGGGGGGGFGGGGFGGEGGGGGGGFFGGGGGGGGGGGGGGGGGGGGFFFGCCFGGGGGGGGGGGGGGGGGFFFGGGGGGGGGGGGGGGC:FGG?FGGAEGFGGGGGGGGFDFGDGGFGGGGFGGGAFGGCGFGGGGGGDCEGDGGGGGGDFFFFGFGFGG6==E6DFGGGGFFGGGDE>FGGGGFFFFCGFDFFFFF6?DE7:+9?AEE>FB(928?F2A+8>C7?;>F@>6BEDA377?CFF?EFFFF).5)6:3:6613(2-(<(3()379>:14:0047()0)2))
@M03152:184:000000000-AWYW1:1:2106:12701:14931 2:N:0:TGCACTGTATACCTGT
CCCAACTATCCCTATTAATCATTACGTCGATCTTAGAAACCAACGAAATAAGATCAAACGTCCTATTTCATTATTCCATGCTAATGTATTCAAGCCAAAGCCTGCTTTAAACACTCTAATCTTTTCAAAGTAACAGTCCTGATTCCCCACAACATCAAGTTAATGACATCATGCTTCGTCAGAAGGGAGAAACCAATTGTACCAGTGCGTACCGTTAGCACGACCAATAAATTGATCCCGAAATTCAACTACGAGCTTAGATCGGAAGAGCGTCGTGTAGGGAAAGAACAGTATTGTGTAG
+
CCCCCGGGGGGGGGGGGGGGGGGGGGGGFGGGGGGGGGGGGGGGGGGGGGGGGGGGGGGGGGGGGGGGGGGGGGGGGGGGGGGGGGGGGGGGGGGGGGGGGGGGGFGGGGGGGGGGGGGGGGGGGGGGGFFGFGGEFGGGGFGGGGGGGGGGGGGGGGGGGGGGCGGGGGGGGGGGGEGGGG8EDFGGGGGGGGGGGGCFGGD>?<?DDFGGGGFA>5<FFBFFFBFFFFEFCFFCCFGAFFFDFFFFEGF@2D4(5>4>EEEFDF@>@D;9:7066817<)(=1)4::<(-.0)*965<)
@M03152:184:000000000-AWYW1:1:2106:15326:14943 2:N:0:TGCACTGTATACCTGT
CCCAACTATCCCTATTAATCATTACGGCGACTCTAGAAACCAACAAAATAGAACCGCGCGTCCTATTTTATTATTCCATGCTAATGTATTCAGGCATAGGCCTGCTTTGAACACTCTAATTTTCTCAAGGTAAAGGTCCTGGTTCCCCGATGCACACCAACAAAGGGCACGCCGGCTCACCAAGAGGTAAGGCCCGCCCAGACAGTACGTGCCGTTAGGCAGACCGCCCGGCCAGGCCCGAAATTCAACTACGAGCTTAGATCGGAAGAGCGTCGTGTAGGGAAAGAACCGGTAAGGTGCA
+
CCCCCGGGGGGGGGGGGGGGGGGGGGGGGGGGGGGGGGGGGGGGGGGGGGGGGGFGGGGGGGGGGGGGGGGGGGGGGGGGGGGGGGGEFGFGGGGGGGGGGGGGGGGGDGGGGGGGGGGGGGGGFGGGGGGGGGGGGGGGGGGGGGGGGGGGGGGGGGGGEDGGGGGGGGGGGGGGGGGGGGGGGGGGGGGGGGGGGCGDFDGDFFFGGFGFGDEDEFFF=?>@DBF3B8185C:C3?<1>FD:B=4FF7FF?C>>54AFA<46??:(.((-(41-402<>E(53)1:(((-(*(*)-*))
@M03152:184:000000000-AWYW1:1:2106:26581:14974 2:N:0:TGCACTGTATACCTGT
CCCAACTATCCCTATTAATCATTACGGCGACTCTAGAAACCAACAAAATAGAACCGCGCGTCCTATTTTATTATTCCATGCTAATGTATTAAGGCATCGGCCTGCTTTGAACAATCTAATTTTCTCAAGGTAACGGTCCTGGTTCCCCGACTCACACCAACCAAGGGCACGCCTGCTCACCAAGAGGTAAGGACGGCCCAGACAGTACCTGCCGGCATGCAGCCCGCCCGGCCAGGCTCGAAAGTCAACGAGGGTCTTCGTACGGACGCCCGCACAGGAGGGAAAAAAACGCTCTGCGATG
+
CCC9C,C<<CECCFF@FCFEA6E,EG;6@@BC7E9FFEFD,C,,9,,;,;CEFC@FCE:6F+@CCE,EFGF9,,69CCCE8,EC<<5?C,<F,<=F<,,,>B8B8,5AEFG<E8F<,,9A,5@,,99:,,C<F,+@>@B<E=>?E:>?8+6+6@D,,6@8C6=88+1+==7EE,+,:EFA69,40@C:C:9,,@***;;95?5:89=+++2*;D*)0)(//7/3((,)))6)))(1.(2().)(/*.*)*)(-)0(0))(,,,(48190(-4>1((()((-)-)()((((-(-*-**()((
@M03152:184:000000000-AWYW1:1:2106:11510:14982 2:N:0:TGCACTGTATACCTGT
CCCAACTATCCCTATTAATCATTACGTCGATCCTAGAAACCAACGAAATAGAATCAAACGTCCTATTTCATTATTCCATGCTAATGTATTCAAGCGTATGCCTGCTTTAAACACTCTAATTTTTTCAAAGTAACAGTCCTGATTCCCCAAGACACCAAATTAATGACATCAAGGTTCTTCAGAAGGGAGAAACCAATAATACCAGTACGTACCGAGGCACGACCAACAAATTGGTCCCGAAATTCAACTACGAGCTTAGATCGGAAGAGCGTCGTGTAGGGAAAAAACAGGAAGGTGTAAA
+
CCCCCGGGGGGGGGGGGGGGGGGGGGGGGGGGGGGGGGGGGGGGGCGGGGGGGGGGGGGGGGGGGGGGGGGGGGGGGGGGGGGGGGGGGGGGGGGGGGGGGGGGGGGGGGGGGGGGG<FGGGGGGGGGGGGGGGGGGGGGFFGGGGGGFCFGGGGGGGGGGGGGGGGGGGGGGC?EGGGGFGGGCGGFGGFGGCGDGGGFGGGFEDF7DFGFDDGEFFACEFF>FFFFFF=FFGCC>@GDFBF?AFFF<FF22C>;FCE;CC;;?@B@D3662>(23@>865<5()-,44:((*()05*))
@M03152:184:000000000-AWYW1:1:2106:11453:14992 2:N:0:TGCACTGTATACCTGT
CCCAACTATCCCTATTAATCATTACGTCGATCCTAGAAACCAACAAAATAGGGTCAAACGTCCTATCTCATTATTCCATGCTAATGTATTCAAGCGCGAGCCTGCTTTAAACACTCTAATTTTTTCAAAGTAACAGTCCTGATTCCCCGCCACACCAACTGAATGGCATGATGGTTCTTCAGAAGGTAGGAACCAGTGACACCAGTGCATACCGAAGGCACGACCAGCGTACTGATCCCGAAATTCAACTACGAGCTTAGATCGGAAGAGCGTCGTGTAGGGAAAGAACAGGTATGTGTAG
+
CCCCCGGGGGGGGGGGGGGGGGGGGGGGGGGGGGGFGGGGGGGGGGGGGGGGGGGGGGGGFGGGGGGGGGGGGGGGGGGGGGGGGGGGGGGGGGGGGGGGGGGGGFGGGGGGGGGGG<FGGGGGGGGGGGGGGGGGFGGGGGGGGGGGGGGGGGGGGGGGGGGGGGGGDDDGGGGFGGGGGGGFGDFGGFDGGGGGGGGFFFGDGFFGGFGGGGG>A?DFF=EFFFFFAE2?4B<:=;F259><AF?;CCA@DGF>>@<@<3?16<<>::033:148),-5717?FFF:?78):)/04*-)
@M03152:184:000000000-AWYW1:1:2106:27995:15015 2:N:0:TGCACTGTATACCTGT
CCCAACTATCCCTATTAATCATTACGGCGATCCTAGAAACCAACAAAATAGGACCGCACGTCCTATTTTATTATTCCATGCTAATGTATTCGGGCGTAAGCCTGCTTTGAACACTCTAATTTTTTCAAAGTAAAAATCATGGTTCCCTGCCACACCCAGTAAAGGGCATAACAGCTCACCACGAGGTAAGCCTCCACCGCTCCAGTACACACCCAAATAGGCGGACCGGGCGGCAAAGTCCGAAATTCAACTACGAGCCTAGATCGGAAGAGCGTCGTGTAGGGAAAGAACAGGTACGTGG
+
CCCCCFGGFGGGGGGGGGGGGGGGGGGGGGGGEGGGFGGGGGGGGGGGGGGGGDGFDGD7C@GCCFFFGGF@FGGGFFFCCC<CFGGG,CFC8@EGGGEGGGGGGGGG9FFGGGGGFAFGGGGGGDFGFGFGGGFFFFGG9E6;EEEGFGGGGFGGGFFDAEFGCEGFFGF8FGCC6EGFGG6BDCGGGG6DCFGFGGGA5>CBFFFG+=2?7D=F4BC9)3?=;29B:5;BDG(9>4*6*4<?:>A467=:?GD?B(((.()-.2-(((.41;42(.-4768)(06<7?((./5F63*.(
@M03152:184:000000000-AWYW1:1:2106:9047:15038 2:N:0:TGCACTGTATACCTGT
CCCAACTATCCCTATTAATCATTACGTCAATCCTAGAAACCAACAAAATAGAATCAAACGTCCTATTTCGTTATTCCATGCTAATGTATTCAAGCGTGAGCCTGCTTTAAACACTCTAATTTTTTCAAAGTAACAGTCCTGATTCCCCAAGACACCAAATTAATGACATCATGGTTCGTCAGAAGGTAGAAATCAATAATACTAGTACGTACAATAGCACGACCAATAAATTGATCCCGAAATTCAAATACGAGCTTAGATCGGAAGAGCGTCGTGTAGGGAAAGAACAGGTATGTGTAGA
+
CCCCCGGGGGGGGGGGGGGGGGGGGGGG;FGGGGFFGFGGGGGGGGGGGGGGGGGGGGGGGGGGGFGFGGGGGGGGGGGGGGGGGGGGGGGGGGGGGGGGGGGGGGGGGGGGGGGGGGGGGGGGGGGGGFEGGGGGGGGFGGGGGGGGGGGGGGGGGGGGGFFGDGGGGGGGGD?CDCGGFEGFD8DFGGFFFGGGGGGFGGFFEFFG+;FGGGFFFFEFFDFF=CEFF6;?+=A?9=C>DAFEFF4+:D8==>B(2>58*9>25=@F@F(.(4.:?).)6A75/A@;3(,.6+(**)2))
@M03152:184:000000000-AWYW1:1:2106:14704:15074 2:N:0:TGCACTGTATACCTGT
CCCAACTATCCCTATTAATCATTACGTCCACCCTAGAAACCAACAAAATAAGATCGACGTCCTATTTCATTATTCCATGCTAATGTATTCAAGCGTTAGCTTGCTTTAAACACTCTAATTTTTTCAAAGTAACAGTCCTGTTTCCCCGCAACACCAAATTAATGGCATCACGGTTCTACAAGAGGGAGGAATCAGTGAGGCCAGTTCATACCGTTGGCACGACTGAGCTACTGACGCCGAAATCCAAATAAGAGCTTAGATCGGAAGAGCGTCGTGTAGGGAAAGAACAGAAATGGGAGGA
+
CCCCCFFGFGGGG<FGGGGFGGGEFEFA,BEFGFEG9CEFF8<CG8CFGGFGGAEFE@@FG7@AFGGG,C,@F<F,F<ECFGFGGGGFCE9F9<F7FE,C?EEFFFEAFFGGGGGGG9FFFEGG8EF<5AFGG9AF9FFFB:ECCGFGDECEFGGGF8B>=ADFCFFDFF6@EG8=DG?F+EFGDC7++@8,63,@:8E?F?F5CC+?+3:CDFC:FF*9A2*):.);B8=4*=>*)(528(5)=4)+7++/7DAE).)))936((6((/((469??)4),0,0()((,(())0.0)(*-(
@M03152:184:000000000-AWYW1:1:2106:17581:15137 2:N:0:TGCACTGTATACCTGT
CCCAACTATCCCTATTAATCATTACGTCAATCCTAGAAACCAACAAAATAGGATCAAACGTCCTATTTCATTATTCCATGCTAATGTATTCAAGCGCGAGCCTGCTTTAAACACTCTAATTTTTTCAAAGTAACAATCCTGATTCCCCGCCACACCAACTGAATGGCATTACGGTTCTTCAGAAGGGAGGAATCAGTGGAACCAGTGCATACCGAAGGCACGACCAGCGTACTGATCCCGAAATTCAACTACGAGCTTAGATCGGAGGAGCGTCGTGTAGGGAAAGAACAGGAATGGAGTA
+
@CCCCGGGGGGGGCGGGFGGGGFGGGGG@BFGGGGGGGGGEFFGGGGGGFGGGG8DFGGGGGDGFGDEGGGGGGFGGGGFGGGFGGGGGGGGFAFFGGEEGGGGDE<FGGCGGDFGGDEFEEFFGGGGFFGGGFGGGGGGGGGGFGGGGGEGG8FEGGGG?FGGCGGGGCCDE@=30CDFGGFEGGGGGGCGGGGGGG?ACFGCGF>FFFCCF5@DAFB965AA9A@FD?>D;CCFFCFDFF8=6A?FFGFEFGE2)(;<<<?(,1((,4?9141-47064>:>158:(:<((2))))2.(
@M03152:184:000000000-AWYW1:1:2106:21520:15142 2:N:0:TGCACTGTATACCTGT
CCCAACTATCCCTATTAATCATTACCTTAGCCCTAGAAACCAACGAAAGCAGAACTAAAGTCCTATTTCATTATCCCATGCTAATATATTCAAAGGCTAGATTACGCCTGCCTTGAACACTCTAATTTCTTCACAGTAAAAGATTTGAAACACTTTGACCCCTAAAATATAATTTTAGGGAGTGTATTCAAAAGGAAGGAAACGAGAATAAGGTACACATCGGACAGATGGACCTTAACTTCTCGTTAATCCGAAATTCAACTACGAGCTTAGATCGGAAGAGCGTCGTGTAGGGCAAGAA
+
CCCCCGGGGGGGGGGGGGGGGGGGGGGGGGGGGGFGGGGGGGGGGGGGEGGGFGGGGGGGGGGGGGGGGGGGGGGGGGGGGGGGGGGGGGGGGGGGGGGFGGGGGGGGGGGGGGGGGGGFFGGGGGGGGGGGGGGGGGGFFGCDFFFFGEGGGGGGFGGGGGF6EGGGGGGGFFGGGFGFDEEFFGFFFEAFGFCFGFDFGDDDGEAGCF7+=BFFFFE5DAFF9A=FB5@F6CCFFECCF5B=?FDFDGFE=GFFFA9EFFEFF>@>>2@E=CC<=:0;>5=44>((,(/():3)8:FFF
@M03152:184:000000000-AWYW1:1:2106:14225:15159 2:N:0:TGCACTGTATACCTGT
CCCAACTATCCCTATTAATCATTACATCGATCCTAGAAACCAACAAAATAGAATGCGATGTCCTATTTCATTATTCCATGCTAATGTATTCAAGCGTGAGCCCGCTTTAAACACTCTAATTTTTTCAAGGTAACAGTCCTAATTCCCCAAAACATCAAATGAATGACATTATGGTTCATTAGAAGGTGAGAACCAATAAAGCCAGTTCATACCAAGGGCACGACCAACTCATTGATCCCGAAATTCAACTACGAGCTTAGATCGGAAGAGCGTCGTGTAGGGAAAGAACAGGTAGGTGTAA
+
CCCCCGGGGGGGGGGGGGGGGGGGGGGGGGGGGGGGGGGGGGGGGFGGGGGGGGGGGGGGGGGGGGGGGGGGGGGGGGGGGGGGGGGGGGGGGGGGGGGGGEFD@FGGGGGGGGGGGADFGGGGGGGGGGGGGGGGG?FGGFGGGGGGGGGGGGGGGGGGGGGGGGGGGGGGFEFGGFFGGGGFGGGGGFFGGGGGFGG?A=8DFFFCGFGG6?FBFF=?B5@A=ACAFFFFFF*5+:C5@BFBAA?FFFAE=C?=E(>>ECCB>9@03:362162<55;<:@F?)335((()3))/503)
@M03152:184:000000000-AWYW1:1:2106:3793:15187 2:N:0:TGCACTGTATACCTGT
CCCAACTATCCCTATTAATCATTACGTCGATCCTAGAAACCAACAAAATAGGGTCAAACGTCCTATTTCATTATTCCATGCTAATGTATTCAAGCGCGAGCCTGCTTTAAACACTCTAATTTTTTCAAAGTAACAGTCCTGATTCCCCGCCACACCAACTGAATGGCATGATGGTTCTTCAGAAGGTAGGAACCAGTGACACCAGTGCATACCGAAGGCACGACCAGCGTACTGATCCCGAAATTCAACTACGAGCTTAGATCGGAAGAGCGTCGTGTAGGGAAAGAACAGGTCGGTGTCA
+
CCCCCGGGGGGGGFGGGGGGGGGGGGGGGGGGGGGGGGFGGFGGCEGGGFGGGFFGFFFGFGGGGGGGGGGGGGGGGGDDFCGFGGGGGGGGGFGGGGGGGEFGGGGGGGGGCFGGGGGGGGGFE@FFGCFGGGGGGFGGGGGFFGG?EGGGEEFGFG6B8AEGGGGGGCGGF8AEFFGGDCG=?8B;EFCGCGGGGGDFFDGCFFFGGFGFCDG>A>CFFAA5>B=FFFFFFGE8=>F=BF:;=FCFFFFE?D>>5=9@<?CDD@(1110(71623)2<)7:42.4((,4430(0717))
@M03152:184:000000000-AWYW1:1:2106:17369:15223 2:N:0:TGCACTGTATACCTGT
CCCAACTATCCCTATTAATCATTACTTCGGTCCTAGAAACCAACAAAATAGAACCAAAGTCCTATTCTATTATTCCATGCTAATGTATTCAAGCGTAGGCCTGCTTTAAACACTCTAATTTTTTCAAAGTAAAAGTCCTGGATCCCCAACGCACCCAATTAAGAGCACGCTGGTTCCCCAGAAGGAAAGACCCGATCGGAGCAGTGCTTACCTTGCGGCAAGACCGCCCAACCAGGCCCGAAATTCAACTACGAGATTAGATCGGAAGCGAGTCGGGTAGGGAAAGAACAGGAGGTGGTAG
+
CCCCCGGGGGGGGGGGGGGGGGGGGGGGGGGGGGGGGGGGGGGGGGGGGGGGGGDFGGGGGFGGGGGGACFGGGFFGGGGGGGGGFGGGGGGGGGGGGDDGGGGGGGGFGGGGGGGGFGGGGGGGDGFGGGGGGGGGFGGCEGGGGGGEEGGGGEGGGGGGGGGGGGGCG+@>E7DDFFGDG8DFFFG8DG?D8?@CD3::CFFFFF7C>7C+?,*@>AF>>4B29@;5?2B45;5):*(:6)(3+.;?7A48D)4>99)6).40<00(-(43(((-)-485:>(58<:2(1(*())-*6-
@M03152:184:000000000-AWYW1:1:2106:4002:15322 2:N:0:TGCACTGTATACCTGT
CCCAACTATCCCTATTAATCATTACGTCGATCCTAGAAACCAACAAAATAGGGTCAAACGTCCTATTTCATTATTCCATGCTAATGTATTCAAGCGCGAGCCTGCTTTAAACACTCTAATTTTTTCAAAGTAACAGTCCTGATTCCCCGCCACACCAACTGAATGGCATGATGGTTCTTCAGAAGGTAGGAACCAGTGACACCAGTGCATACCGAAGGCACGACCATCGTACTGATCCCGAAATTCAACTACGAGCTTAGATCGGAAGAGCGTCGTGTAGGGACAGAACAGGTCAGTGTAA
+
CCCCCGGGGGGGGFGGAEGGGGGGGGGGGGGGGGGGGGGGGGGGEFGGGGGGGGGGGEFFECFGGGGGFFFFFGGGGGGGGGGGGGGGGGFGGGGGGGGGGGGGGGGGGGFFGFFFGGGGGFBFGFG,FGGCFGGCEFGGGGGFGAE,@E7EGFFEGGGGFFGGG?DFC?DAC86EFEDFFGFGGCF9E6D98ECCF6;CFFGC6AAGGCGFGGCB5*:@A255):)*:83?>F?CAC42A>:0:AEFC7=)3381:@)))6?30186;1((-,,-3)(:>>:38).)((.44+)792C4)
@M03152:184:000000000-AWYW1:1:2106:7352:15333 2:N:0:TGCACTGTATACCTGT
CCCAACTATCCCTATTAATCATTACGTCGATCTTAGAAACCAACAAAATAAGATCAAACGTCCTATTTCATTATTCCATGCTAATGTATTCAAGCGAATGCCTGCTTTAAACACTCTAATTTTTTCAAAGTAACAGTCCTGATTTCCCACGACATCAAATTAATGACATCGTGGTTCGTCAGAAGGGAGAAACCGACAGGGCCAGTACACGCCAGAGGCGCGACCGACCCGTCGATCCCGAAATTCAACTACGAGCTTAGACCGGAAGAGCGTCGTGGATGGAAAGACAGGTAGGTGCGGA
+
CCCCCGGGGGGGGGGGGGGGGGGGGGGGGGGGGGGGGGGGGGGGGGGGGGGGGGGGGGGGGGGGFCEFGGGGFGGGGGGGGGGGGGGFGGGGGGGGGGGGGCFGGFGFGGGGGGGGGAFGGEGGGGGGGGGGGGGFGFGGGGGGGFAGGGGDGGGGGGDCDFFGEEGFDF6EDEFGGGGGGGGEFFEF6EF,@D+@8C:*+0;@GFF89;75FDCF5?@BEF:2259>DFB>>3;DADGFFBD0@F<44C)809@9)42)-)57((37:B?>(-(--52).0(9<@<?:3<))+-@4))((
@M03152:184:000000000-AWYW1:1:2106:3410:15459 2:N:0:TGCACTGTATACCTGT
CCCAACTATCCCTATTAATCATTACGTCAATCCTAGAAACCAACAAAATAGGATCGAACGTCCTATTTCATTATTCCATGCTAATGTATTCAAGCGCGAGCCTGCTTTAAACACTCTAATTTTTTCAAAGTAACAGTCCTGATTTCCCGCCACACCAAATTAATGACATGACGGTTCGTCAGAAGGTAGGAACCAGTAACACCAGTACAAACCAAGGCACGACCAGCGGACTGATCCCGAAATTCAACTACGAGCTTAGACCCGAAGAGAGTCGGGTAGGGAAAAGACAGGAATACGGAGA
+
CCCCCGGFCFGGGFGGGGGGGGGGFDFGEEFCFFGGGGGGGGGGGGGGCF<F9EFE7E8FC@CFGAFFGGGGGFFGGGCFGGFFGGGGGGGGGCGFGCFCFEF=FFFFG9FGEFFFF?FGCAFGDGFGFFGGGADGCFF99?E;EFBFC8CEECCEFGGFGFGGGGGGG?FC8=CEDCC6DCGGGD@DEFCF,+,1@8D9CF+=@0=+<+4@9976952AAA?45@B))/8);C?7ADG@FFFCF=119<031:;>).)1))((,-23:,45)(((..(((72)()-((((((3)*0(/-(
@M03152:184:000000000-AWYW1:1:2106:22005:15529 2:N:0:TGCACTGTATACCTGT
CCCAACTATCCCTATTAATCATTACGGCGACTCTAGAAACCAACAAAATAGAACCGCGCGTCCTATTTTATTATTCCATGCTAATGTATTCAGGCATAGGCCTGCTTTGAACACTCTAATTTTCTCAAGGTAAAGGTCCTGGTTCCCCGACGCACACCAACAAAGGGCACGCCGGCTCACCAAGAGGTAAGGCCCGCCCAGACAGTACGTGCCGTTAGGCAGACCGCCCGGCCAGGCCCGAAATTCAACTACGAGCTTAGATCGGACGAGCGTCGTGTAGGGAAAGAACAGGAAGGAGTAG
+
CCCCCGGGGGGGGGGGGGGGGGGGGGGGGGGGGGGGGGGGGGGGGGGGGGGGGGGGGGGGGGGGGGGGGGGGGGGGGGGGGGGGGGGGFGGGGGGGGGGGGGGGGGGGGGGGGGGGG<FGGGGGGGGGGGGGGGGGGGGGGGGFFGGGGGGGGDGGGGGFGGGCFGEGGGGEGGDGDGGGGGGGCFGC?CFDGFGCEGGF,*/5=AFGGFGCFDEEDF@F6;F@13(=BB05>C6C3?D954).*0:?AFFD:556)2-5<49??:,,-,342,(((0,-57(>05(80((((*(0)(*,)
@M03152:184:000000000-AWYW1:1:2106:11737:15540 2:N:0:TGCACTGTATACCTGT
CCCAACTATCCCTATTAATCATTACGTGGTCCTAAAACCAACAAAATAGAGCCATCGTCCTATTTTATTATTCCATGCTAATGTATTCAGGCAAAAATGCCCGCTTTAAACACTCTAATTTTTTCAAAGTAAAGGTCCTGATTCATCGAAACACCAAAGGGCATCCGGACTAACAAGACGGTAGGAAATGGGCAAAACACCGTTTAATGCCCCTAAAGGCACGAGCGAAATTACCAAACCCGAAAATTAAAATACAAGCTTAGATCGGAAGGCAGCGGAGAAGGGAAAGAACAGTGACGGG
+
CCCBCFFFGGGFGGGGGGEFGGCC@FFF7CCF9F<A@FFDFEFGGGGGGGGECFGGC,CB@ECDEFCCAG,@CFFFGEFAGFGGGFC<EFFCGFGGGGCGGGGCEC7EEDEFGFGFE,CAC<FFGFFGGFGGGGGGFG9FGGFFGGGGGCEGF8F+8,,,+4944,+++6=,2=+,+8+6+6++6EF,@,D8,,6,,+6:+3@=70++237>97FF*****0*)))/**2(+/=8:;-*-/()68542);+))0;)0.(/7))17)(,37((,((-(0(,(),<(7(1((.((*)*/)1((
@M03152:184:000000000-AWYW1:1:2106:2898:15563 2:N:0:TGCACTGTATACCTGT
CCCAACTATCCCTATTAATCATTACATCAGCCTTAGAAACCAACAAAATAAGACCAACGTCATATTCTATTATCCCATGCTGTAATATTCAATGGCAAGGTTACGCCTGCTTTGAACACTCTAATTTTTTCAAAGTAAATGATTGGAAGCGGTTGCCCACTATCCAAACGTAGGAAGCCCAGACCCAGCCGCGCCACAAGGGCGAGCTTTGGCCTGAATGCCACCGAAATTCAACTACGAGCTTAGATCGGAAGAGCGTCGTGTAGGGAAAGAACAGGTATGTGTGGAAGTGGGTGGTTGG
+
CCCCCGGGGGGGGGGGGGGGGGGGGGGGFGGGGGFGGGGGGGGGGGGGGGGGGGGGGGGGGGGGFGGGGGGGGGGGGGGFFGGGGGGGGGGGGGFGGGGGGGGGGGGGGGFGGGGGGGGGGCGGGGGGGGGGGGGGGGGGGGGGFGGGGGEGCEGC=DGGFFGG8AEF?CFGGGGFGFF?=,DDF=EFFGGDGDG?EG:?FGDBGD>*ACG>GCCFF*:>>B*>B5@FDAFFFGFGFED@EF3=FFCCEGFFFGA;;((/9,8?FFA?01(421((4))..0)9-)(.)(,))2,85(1((
@M03152:184:000000000-AWYW1:1:2106:21010:15563 2:N:0:TGCACTGTATACCTGT
CCCAACTATCCCTATTAATCATTACTTCGATCCTAGAAACCAACGAAACATCGAACCGAAATCGTATTCCGTTATCCCATGCTGTAGTATCCATGCCTCCTTTTTTGGCTGCTTTGAACACCCTAATTTATTCAAAGTAAACGAATGGGAACTCCACACATGTAGGCAGTACACGCGCGAGACGTATACCGTTTTGCCCTACACATGCTTTTGAAGCCGCCGCCCAGTTAAGAGTAGCGGTGAGCATCCCATAGGTGAGAACGAACAGACCAGTACAGACCTTGACGGCCGACCGGTGACC
+
CCCCCG?FFGGGGGGFFGGFGDFFGGGGGFFGGGFGGFFGFFFFEDFCFFDFGEGGGGGF@EFEFGFGGGGGGGGGGGFFGGGGGGGFCFCEGGGGGGGGGFGEFGEGGGD>GGGG<5FEEGGCFGGF?FGGGGGGGGGGGGEDBFGGGFGGDGGFGGGGGGFG8EEFGFGDCFDG8EC87EGGG?CFFFE>EFGGGC8AFGGFGFFGGFGGGDCFF>@>B@F2>FF;+19866?>FEGB)1>@FFEA4D6C?F4)*-4AABFF026(131<(.6)496:(9)1-68>0(-21*-8)437)
@M03152:184:000000000-AWYW1:1:2106:15276:15612 2:N:0:TGCACTGTATACCTGT
CCCAACTATCCCTATTAATCATTACATCGATCTTAGAAGCCAACGAAATAAGATCAAACGTCCTATTTCATTATTCCATGCTAATGTATTCAAGCCTCGGCCTGCTTTAAACACTCTAATTTTTTCAAGGTAACAGTCCTGATTCCTCACGAGTCTACGACATCAAAGTTAATGACATCATGCTTCGACAACCAATTGTACCGGTACGTACCCGATAAATTGATCACGAAATTCAACTACGAGCTTAGATCGGAAGAGCGTCGTGTAGGGAAAGAACAGGGACGTGTAGATCAGGGTGGTG
+
CCCCCGGGGGGGGGGGGFGFFGGGGGGGGGGGGDFGGGGGFGGFGGGGGGGGGGGGGGGGFFEGGGGGGGGGGGGGGGGGGGGGGGGGGGGGGGFFFFGCGGGDFGGGGGGGGGGFFFGGGGFFDFGGGGGGGGGGGFGECEGGGFGGFGGGGEGGGGGDCE?FGFAEGGGFGGFGGCFGGGGGGGGGDGGGCE68BFDFGFGFGDDGGFG6CDE95A89<AFCEEFFE>DFF+8EFAC5*<?2)46*1+195DA228106<6,(/8><0=@@0=;(8/((.()().()).))0.)0(1-(
@M03152:184:000000000-AWYW1:1:2106:12264:15614 2:N:0:TGCACTGTATACCTGT
CCCAACTATCCCTATTAATCATTACGGCGACTCTAGAAACCAACGAAATAGAACCGCGCGTCCTATTTTATTATTCCATGCTAATGTATTCAGGCATAGGCCTGCTTTGAACACTCTAATTTTCTCAAGGTAAAGGTCCTGGTTCCCCGACGCACACCAACAAAGGGCACGCCGGCTCACCAAGAGGTAAGGCCCGCCCAGACAGTACGTGCCGTTAGGCAGACCGACCGGCCAGGCCCGAAATTCAACTACGAGCTTAGATCGGAAGAGCGTCGGGTAGGGAAAGAACAGGGATGTGTAA
+
CCCCCGGGGGGGGGGGGGGGGGGGGGGGFGGGGGGGGGGGGGGGGDGGGGGGGGGGGFGGGGGGGGGGGGGGGGGGGGGGGGGGGGGGGFFGGGGGGGFFGGGGGGGGGGGFAFGGG<FFEFGGCFGDGGGEFFGGGGGGGGFGGGFGGG>EG+@6DGDFGFGGGGGEFGGDGGDGCGGGGGGGFGGFGGC8CCGDEGGFF**5898;<FCDC<5=3)6AF<A@@11>D>;EFD09>BC1>B).7747)0<?F3)().))6)--,,13:707(31(,0(,6>(5()(..((.(*(7))0.)
@M03152:184:000000000-AWYW1:1:2106:28491:15646 2:N:0:TGCACTGTATACCTGT
CCCAACTATCCCTATTAATCATTACGTCGATCCTAGAAACCAACAAAATAGGTTCGAACGTCCTATTTCATTATTCCATGCTAATGTATTCGAGCGATTGCCTGCTTTAAACACTCTAATTTTTTCAAAGTAACAGTCCTGACTCCCCGTAACACCAAATTAATGACATCACGGCTCGTCAGAAGGGAGAAATCAATGACGTTAGTACGTACCGAGGCACGACCGACGTATTGATCCCGAAATTCAACTTCGAGCTTAGATCGGAAGAGCGGCGTGTAGGCAAAGAACAGGTAGGTGTAGG
+
9CCCCGFG@C<FDGGGGGGFFGGGGGGGGGEGGGFG9EA<FGGGGGGGFCEFFFGDFGCFDFFFFG9E<FGGGGGGFGGGFFFGGGGGFCFFGGEG+CFGG<FFGCGGC<BCFGGFEECGCEFG:FGGFGEFF5<EE9,EFFFE9=8FE88EGDE8@DCFGDGGGE9EC=8@CC>CD@=>FD9;8FGGGGGCEGG?F+E*@978AFFFDF9D597?D>=/*5?259,.0=E411)+3551>;;ECCF6)+133*544)..).43387(2(3(4-(-,)6>)*3526,2((:))0(19):))
@M03152:184:000000000-AWYW1:1:2106:22024:15678 2:N:0:TGCACTGTATACCTGT
CCCAACTATCCCTATTAATCATTACGGCGACTCTAGAAACCAACAAAATAGAACCGCGCGTCCTATTTTATTATTCCATGCTAATGTATTCAGGCATAGGCCTGCTTTGAACACTCTAATTTTCTCAAGGTAAAGGTCCTGGTTCCCCGACGCACACCAACAAAGGGCACGCCGGCTCACCAAGAGGTAAGGCCCGCCCAGACAGTACGTGCCGTTAGGCAGACCGCCCGGCCAGGCCCGAAATTCAACTACGAGCTTAGATCGGAAGAGCGTCGCGGAGGGAAAGAAACGGTACGTGTGG
+
CCCCCG@FFFGGGGGGGGGGGGGGGGGGGGGGGGFGFGGGGGFGGGGGGGGGGGFBFCC@FCGGEGFFGGFGGGGGGGDFFGGGGGGGFDFDFGFFGFGFGFGFCBDFAFGFGFFDG,CFFFGFFFGGGGFGGGGGGFGGFGEFGGFGGGGGGGGGGEDFG?=@=@C+@DGGGGGCCEGGGGFB5DEF6DFFGCEEGGGF56<B6BFGGF4CC9C5>DDFF@AF;((:<>>FEGFFF?G05>51/=A4<>62(/7755436)6:<??22((3(--(,)--35056)4:(((((2()02*(,
@M03152:184:000000000-AWYW1:1:2106:19915:15722 2:N:0:TGCACTGTATACCTGT
CCCAACTATCCCTATTAATCATTACGTCGACCCTAGAAACCAACAAAATAGGATCAAACGTCCTATTTCATTATTCCATGCTGATGTATTCAAGCGTTAGCCTGCTTTAAACACTCTAATTTTTTCAAAGTAACAGTCCTGATTCTCCGCGACACCAAGTTAATGACATCGCGGCTCCCCAGAAAGGAGGAACCAACAAAACAAGTACGTACCATAGGCACGACCAGTAAATTGATACCGAAATTCAACTACGAGCTTAGATCGGAAGAGCGTAGTGTAGGGAAAGAACAGGTATGTGTGA
+
CCCCCE?FFFGGFGGGGC9FFGGGGGFE:FFGGFGGCGGGGGGGGFFFG9E8F9FEGGGGC8FFGGGGGGFCFCAFFGCFGFFEFDFFGGGCA9FGFGGGGGFG<8FCFCGFGGGGG<FGGGGGGDFE<AEGG9FFGGGCDFGAFGGECGGGGDFGDBEFFECGAFGGG6=888=CDGGC6?7DDG>C?8CGGFFC;FFFGC*8,+42;@C7DFDFAA)36>E29@2+=:<F+:771;4(>>E@FC7A9764;<)6>@CEF<A?<01(..2(----89292)3>:):72<0(-+66/)2()
@M03152:184:000000000-AWYW1:1:2106:13013:15738 2:N:0:TGCACTGTATACCTGT
CCCAACTATCCCTATTAATCATTACGTCGACCCTAGAAACCAACAAAATAGGATCAAACGTCCTATTTCATTATTCCATGCTAATGTATTCAAGCGTTAGCCTGCTTTAAACACTCTAATTTTCTCAAAGTAACAGTCCTGATTCCCCGCGACACCAAGTTAATGACATCGCGGCTCCTCAGAAAGGAGGAACCAACAAAACCAGTACGTACCATAGGCACGACCAGTAAATTGATCCCGAAATTAAACTACGAGCTTAGATCGGAAGAGCGTCGTGTAGGGAAAGAACAGGTATGGTTAA
+
CCCCCGGGGGGGGGGGGGGGGGGGGGGGEGGGGGGGFGGGGGGGGGGGGGGGFGGGGGGGGGGGGGGGGGGGGGGGGGGGGGGGGGGGGGGGGGGDFGGCGGGGGGGGGGGGGGGGGAGFGGGGGGGGGGGGGGGGGGGGFGEFGGGDGGGGGEGGFDGGGFCGGGGGGGCGGCGGGGGGGGGGGGGGGGGGGGGGGGG5FG5@FFFFGFGGGGC*3;>AF@B=5@DFFFFFFF=C=EC?A@:<6/9FFGFEDGDB>;C<E?<0:<:0<?B2>?>(4)().73F<>::((.,)+.9)-2.)
@M03152:184:000000000-AWYW1:1:2106:18911:15758 2:N:0:TGCACTGTATACCTGT
CCCAACTATCCCTATTAATCATTACGGCGACTCTAGAAACCAACAAAATAGAACCGCGCGTCCTATTTTATTATTCCATGCTAATGTATTCGGGCATAGGCCTGCTTTGAACACTCTAATTTTCTCAAGGTAAAGGTCCTGGTTCCCCGACGCACACCAACGAAGGGCACGCCGGCTCACCAAGAGGTAAGGCCCGCCCAGACAGTACGTGCCGTTAGGCAGACCGCCCGGCCAGGCCCGAAATTCAACTACGAGCTTAGATCGGAAGAGCGTCGTGTAGGGCAAGAAAAGGAAGGGTGAA
+
CCCCCGGGGGGGGGGGGGGGGGGGGGDGGGGGGGGGGGGGGGGGGFGGGGGGGGGGGGGGGGGGGGGGGGGGGGGGGGGGGGGGGGGGGGGGGDGGGGGGGCDGGGFEFDGGGFFGGGGGGGGAFFGAFEFGGGGGGGGGGGEFGGGGGGGGGGGGGGGGGGGGGGGGGGGGF5?EDEFGFGGFGCFFGGFGGGGGGGGDEC<;CFCGDAGGGG5AEDDFF?>;<B9>BEF58C?F>B<(7(>6FF9FB*<?0/565?9<4))-4:114:(,((,-852)45(085(4(,(-(*()..*()
@M03152:184:000000000-AWYW1:1:2106:21150:15763 2:N:0:TGCACTGTATACCTGT
CCCAACTATCCCTATTAATCATTACGGCGACTCTAGAAACCAACAAAATAGAACCGCGCGTCCTATTTTATTATTCCATGCTAATGTATTCAGGCATAGGCCTGCTTTGAACACTCTAATTTTCTCAAGGTAAAGGTCCTGGTTCCCCGACGCACACCAACAAAGGGCACGCCGGCTCACCAAGAGGTAAGGCCCGCCCAGACAGTACGTGCCGTTAGGCAGACCGCCCGGCCAGGCCCGAAATTCAACCACGAGCTTAGAACGGAAGAGCGTCGTGGCGGGAAAGAACAGGGAAGTGTAG
+
CCCCCGDGFGGGGGGGFGFCFGCFFGDEGGGGGGGGDGGCFFGGFF?EFGGGGGGGGG>FGGGGEFG@FGG9AFFGGGGFFEFGGGFGGCFEACDDFGECCFGGGEEC9FA?5AE@F9EFDAFGGFEGGGGGCGF?EA=FEF,FGGF8EGGEGGGGGGGGG?F88D6EFGCG6+0@DEGGGG5FGDDFFFDEC5CCEGEE5?DF6*1:C5<C*9=5BDFFF6A=@215B)1)>C6374C0)(748=<F<*.(-))(0(.2)).(2((33?:14(,4()(,4;(5:@?0308(,2(0).26)
@M03152:184:000000000-AWYW1:1:2106:13590:15768 2:N:0:TGCACTGTATACCTGT
CCCAACTATCCCTATTAATCATTACGTCGATCTTAGAAACCAACGAAATAAGATCAAACGTCCTATTTCATTATTCCATGCTAATGTATTCAAGCCAAAGCCTGCTTTAAACACTCTAATTTTTTCAAAGTAACAGTCCTGATTCCCCACGACATCAAATTAATGACATCATGCTTCGTCAGAAGGGAGAAACCAATTGTACCAGTGCGTACCGTTGGCACGACCAATAAATTGATCCCGAAATTCAACTACGAGCTTAGATCGGAAGAGCGTCGTGTAGGGAAAGAAAAGGAAAGTGGAG
+
CCCCCGGGGGGGGGGGGGGGGGGGGGGGEGGGFGGGFGGGGGGGGGGGGGGGGGGGGFGGEGGGGGGGGGGGGGGCGGGGGGGGGGGGGGGGGGGGGGGGGGGGGGGGGGGCFGG?FDFGGFGGGGGGGGGGGGGGG9@FGGGGGGGGGGGGGEGGGGGGGGGGGGGGGGGGGGGGGGFGDEFCDFGGGEFCF3==FFGFFFDDF?F9CDGGCDC>5A@A?5?AA=24AFF6=FEF8/AAD>?BA88FE7FE@DD@)/;EE3)6<D@9DFF0./(.30452>?@?>14(428(2()*)*.(
@M03152:184:000000000-AWYW1:1:2106:19954:15773 2:N:0:TGCACTGTATACCTGT
CCCAACTATCCCTATTAATCATTACGTCGATCCTAGAAACCAACAAAATAGAATCAAACGTCCTATTTCATTATTCCATGCTAATGTATTCAAGCGTGAGCCTGCTTTAAACACTCTAATTTTTTCAAAGTAACAGTCCTGATTCCCCACGACACCAAATAAATGACATCATGGTTCGTCAGAAGGGAGAAACCGACGATGCCAGTACGTACCGAGGCACGACCGACATGATGGTCCCGAAATGCAACTACGAGCTTAGATCGGAAGAGGGGCGTGTAGGGAAAGTACAGGTAGGTGTAGA
+
CCCCCGDGGGGGGGGGGGGGGGGGGGGGGGGGGGGGGGGGGGGGGFGGGGGGGGGGGGGGGGGGGGGGGGGGFFGGGGGGGGGGGGGGGGFEFGGGGCCGGFGG8E?AEEGE?ACFF,FFGGFFGCGGGGGGGDGG9:><EFGGGDGGGGGGGGGGGF=9DCFFFGGGFGGFGGDF?7?GGGGCFDEFGG8@@DEGGDGFGG?8<AFFGF7*3;:BAEDABFE9@9@FFFF66>7CADG;B9A.+;>AEGF07*0-)))..6:?B:6(((,(-(-3,.)465<:(*.56)4-6+(/*)*)-
@M03152:184:000000000-AWYW1:1:2106:8108:15804 2:N:0:TGCACTGTATACCTGT
CCCAACTATCCCTATTAATCATTACGGCGACTCTAGAAACCAACAAAATAGAACCGCGCGTCCTATTTTATTATTCCATGCTAATGTATTCAGGCATAGGCCTGCTTTGAACACTCTAATTTTCTCAAGGTAAAGGTCCTGGTTCCCCGACGCACACCAACAAAGGGCACGCCGGCTCACCAAGAGGTAGGGCCCGCCCAGACAGTACGTGCCGTCAGGCAGACCGCCCGGCCAGGCCCGAAATTCAACTACGAGCTTAGATCGGAAGAGCGTCGTGTAGGGAAAGAACAGGTATGTAGAG
+
CCCCCGGGGGGGGGGGGGGGGGGGGGGGGGGGGGGGGGGGGGGGGGGGGGGGGGGGGGGGFGGGGGGGGGGGGGGGGGGGGGGGGFGGGGGGGGGGGGGGGGGGGGGGGGGGGGGGGGGGGGGGGGGGE@EFGGCGGGGGGFEGGGGF@EGGGGGGGGGGGGGGFFEEGGGGDGGGGEFFG?C@CFGFDCDEFGGGGGGEFGGDGFF75A5DDGDFBE1AFFF822:77>9D><?<FBGBDB5:=FAFAF6::D3>E?<?D2<<B:((03((-4911).6<)(82<17((4:)0))*.0..
@M03152:184:000000000-AWYW1:1:2106:24709:15875 2:N:0:TGCACTGTATACCTGT
CCCAACTATCCCTATTAATCATTACGTCGATCCTAGAAACCAACAAAATAGAATCAAACGTCCTATTTCATTATTCCATGCTAATGTATTCAAGCGTGAGCCTGCTTTAAACACTCTAATTTTTTCAAAGTAACAGTCCTGATTCCCCACGACACCAAATAAATGACATCATGGTTCGTCAGAAGGGAGAAACCGACGATGCCAGTACGTACCGAGGCACGACCGACATGATGGTCCCGAAATCCAACTACGAGATTAGATCGGAAGAGCGTCGTGTAGGGAAAGAAAAGACATGTGTACG
+
CCCCCGFGFGGGGGGGGGGGFGFGGDGGEEGGGGGGGGGGGFGGGGGGGGGGGGGGGDGC@FGGGGGGGGDGGGFFFG9FFGGGGGGGGGGGDGFDGECECGFGGGGGGEFFF<FGFA?EEAAFGGGGEDFGCGGFFEFGCAFFFGGG=EEGGGGCGDCGFFGFCAEFD?FGGGFGGGDEFCGFCD@FCD?8DDEEGGG>FGFCCFFGGFGFD5EEFF>FFD>99@@>3A;7=4<DF;C?A@4))*//6FF2:*),164)).4:1811.89416-((74215(707(,.(((,+,/740),
@M03152:184:000000000-AWYW1:1:2106:8716:15881 2:N:0:TGCACTGTATACCTGT
CCCAACTATCCCTATTAATCATTACGGCGACTCTAGAAACCAACAAAATAGAACCGCGCGTCCTATTTTATTATTCCATGCTAATGTATTCAGGCATAGGCCTGCTTTGAACACTCTAATTTTCTCAAGGTAAAGGTCCTGGTTCCCCGACGCACACCAACAAAGGGCACGCCGGCTCACCAAGAGGTAAGGCCCGCCCAGCCAGTCCGTGCCGTTAGGCAGACCGCCCGGCCAGGCCCGAAATTCAACTCCGAGCTTAGATCGGAAAAGCGTCGCGTAGGGAAAGAACACGGATGTTTAG
+
CCCCCGGGGGGGGGGGGGGGGGGGGGGGGGGGGGGGGFGGGGGGGGFGGGGGGGGGGEGGGGGGGGGGGGGGGGGGGGGGGGCGFGGGGGDGGGGFGFFGGGGEGGFGGFGGGGGGGGGGGGGGGGGFGGGGGGGGGGGGGFFGGGGGG>EGGGGGGGGGGGGFGFEEGGGGGGDGGGGGGCFGGG@FGFG6CFGGGDCB5*/9FA*;C5:CD<CE))6692.3:6635;>>>5:C5:C(0352=7<FAF4)4))2)5)54-:?(,2(((29,32(4),38B(0()..(4((,*()))*)-
@M03152:184:000000000-AWYW1:1:2106:3699:15952 2:N:0:TGCACTGTATACCTGT
CCCAACTATCCCTATTAATCATTACGTCGATCCTAGAAACCAACAAAATAGAATCAAACGTCCTATTTCGTTATTCCATGCTAATGTATTCAAGCGTGAGCCTGCTTTAAACACTCTAATTTTTTCAAAGTAACAGTCCTGATTCCCCAAGACACCAAATTAATGACATTATGGTTCGTCAGAAGGTAGAAATCACTAATACCAGTACGTACAATAGCACGACCAATAAATTGATCCCGAAATTCAACTACGAGCTTAGATCGGACGAGCGTCGTGTAGGGAACGAACAAGTAATTGTATA
+
CCC?CE@D9EEGGGGGGFFGGGGGGGG@FGD?CECFCFFFFGGGGGDFFFGGGFGGCCFGFGGGGEEFFG@FFGFGCGGDG,BCEGGG<CFEGCFGGEGEF<AFGEGG9EEFFFGGFFEFGGGGDGF9A<EFFGG9E4EEFEEAFC=E,@D?E8FG7FFGCGAFCDFGGDGG====FCCCFDC,=8DA9E:>FGD,EF81=98D,<=DDFGGCFGFAB@AB500)))0967<6CEFA)3995>69F?FFGF2(2)564*9CE>(;(((.(6301:<.>A>07:)-7((((()-+.**-*))
@M03152:184:000000000-AWYW1:1:2106:13809:15964 2:N:0:TGCACTGTATACCTGT
CCCAACTATCCCTATTAATCATTACGTCAATCCTAGAAACCAACAAAATAGGATCGAACGTCCTATTTCATTATTCCATGCTAATGTATTCAAGCGCGAGCCTGCTTTAAACACTCTAATTTTTTCAAAGTAACAGTCCTGATTCCCCGCCGCACCAAATTAATGACATGACGGTTCGTCAGAAGGTAGGAACCAGTAACACCAGTACATACCAAGGCACGACCAGCGTACTGATCCCGAAATTCAACTACGAGCTTAGATCGGAAGAGCGTCGTGTAGGGAAAGAAACGTAAAAGGTAGA
+
CCCCCGGGGGGGGGGGGGGGGGGGGGGG;FGGGGGGGGGGGGGGGGEGGGGGGGGGEGGGFGEGGGGGGGGGGGFGGGGGGGGFGGGGGGGGGGGEDEGGGGFGGDGFGFFGGGGGG<FGFGGGGGGGF9FFGC<FFGGFGFDFGGGFGGGGGGGGDG?DE9AD,@DFFDGGDCDEDBDGGGGGGE@ECCGACGGGFGCFGG>=ACA<CFGG4CGFFFBF>ABBFBB4?DF4+;CCF1<@FFFFFFEAEGF?;5.2AE<>5A?6::02126>0-,8<>BBBF<F:F<(((,.(*)*).:))
@M03152:184:000000000-AWYW1:1:2106:15342:15983 2:N:0:TGCACTGTATACCTGT
CCCAACTATCCCTATTAATCATTACATCGATCCTAGAAACCAACAAAATAGAATGCGATGTCCTATTTCATTATTCCATGCTAATGTATTCAAGCGTTAGCCTGCTTTAAACACTCTAATTTTTTCAAGGTAACAGTCCTAATTCCCCACAACATCAAATAAATGACATTATGGTTCCTTAGAAGGTGAGAACCAATATGACCAGTACACACTATCGGCATGACCAATCCATTGATCCCGAACTTCAACTACGAGCTTAGATCGGAAGAGCGTCGTGAAGGGAAAAAAAAGGCATGTGTAA
+
CCCCCGGGCEFGGCFGGGGGGFGFGC<FCGGGGGEFFDFFFFGGGCFEFGGFF<F9F@GGEF<FDFFFFGFFFFG9FGGGGEGFFFEC9FFFGF9BCFEEEGGAF4F9FEBFEEFGG,AEFCFGCFE@FCEAEFGGCGFGGCEFGGFGEGE8EFFDA9>FDGGG8EGGGGFAC=DEDG@6+4;@DFFFF8ADF?FE88EFFC+),<9=D9==8FE?9@55@@558C@AA*6C?=;98E7>D>*1?96967>>5D*)?)*09582@>2(8(5>622(()(13)(;()/.((((,:)89<C2)
@M03152:184:000000000-AWYW1:1:2106:19696:16014 2:N:0:TGCACTGTATACCTGT
CCCAACTATCCCTATTAATCATTACGGCGACTCTAGAAACCAACAAAATAGAACCGCGCGTCCTATTTTATTATTCCATGCTAATGTATTCAGGCATAGGCCTGCTTTGAACACTCTAATTTTCTCAAGGTAAAGGTCCTGGTTCCCCGACGCACACCAACAAAGGGCACGCCGGCTCACCAAGAGGTAAGGCCCGCCCAGACAGTACGTGCCGTTAGGCAGACCGCCCGGCCAGGCCCGAAATTCAACTACCAGCTTAGATCGGAAGAGCGTCGGTGAGGGAAAGAACAGGGCGTGTTAG
+
CCCCCGGGGGGGGGGGGGGGGGGGGGGGGGGGGGGGGGGGGCGGGGGGGGGGGGGGGGGEGGGGGGGGGGGGGGGGGGGFGGCGGGGGGGGGGGGGGGGGGGGGGGGGDFGGGGGGG<FGGGGGGGGGGGFGGFFGFFFGGGGGGGGGGGGGGGGGGGGGGCFGFGGGGGGGF6DEGGGGGGFGDFGGGGGGGGGEGGGBF:C=EFFGGAFGFDGBEED;*6A8D01AE313>C:5;?G>31@(@B<FFG64(2609).,)))-((-4.,(,(-9(,.,8<F(7171((,(.(*-..-*))
@M03152:184:000000000-AWYW1:1:2106:23322:16049 2:N:0:TGCACTGTATACCTGT
CCCAACTATCCCTATTAATCATTACATCGATCCTAGAAACCAACAAAATAGAATGCGATGTCCTATTTCATTATTCCATGCTAATGTATTCAAGCGTGAGCCTGCTTTAAACACTCTAATTTTTTCAAGGTAACAGTCCTAATTCCCCAAAACATCAAATGAATGACATTATGGTTCATTAGAAGGTGAGAACCAATAAAGCCAGTTCATACCAAGGGCACGACCAACTCATTGATCCCGAAATTCAACTACAAGCTTAGATCGCAAGAGCGTCGTGTAGGGAAAGAACAGGTATGTGTAA
+
CCCCCGGFEGGGGGGGGGGGGGGGGGGGGGGGGGGGGFDGGGFGGGGECFGFGGGGDGGGGGGGGGGGGGFD9FFFFA<FFFFFGGGGGGGGGDGGGDDGGGGFFFGGGGGG<FFGGCFEFFGGFGGFGCGAFGCFGGGGGGGGGGGGGG@GDGGGGDCDAFCFDGGDGD8EEDC;=F@DFFEE9,>FGD89EGFFCDEF,=+16;DGCFFF++@5*<@FBFDF5=B??AEFFC@9C*;=>A>)+B<>ECA@)2;<>ACEE752/055@=2(>D>3;58;=3=41538@D@(.+)2:6;))
@M03152:184:000000000-AWYW1:1:2106:7374:16067 2:N:0:TGCACTGTATACCTGT
CCCAACTATCCCTATTAATCATTACGTCGATCTTAGAAACCAACAAAATAAGATCAAACGTCCTATTTCATTATTCCATGCTGATGTATTCAAGCGAATGCCTGCTTTAAACACTCTAATTTTTTCAAAGTAACAGTCCTGATTTCCCACGACACCAAATTAATGACATCGTGGTTCGTCAGAAGGGAGAAACCGACAGGGCCAGTACACACCAGCGGAGCGACCGACCCGTCGACCCCGAAATTCAACTACGACCTTAGATCGGAACAGCGTCGTGTAGGGAAAGAACAGGTACGGGTTA
+
CCCCCGGGGGGGGGGGGGGGGGGGGGGGECGGGGGGGGFFFGGGFEEGFGFFAFGGGGGGFCFGCFGGGFGFGGGDGGGGGGCFFGGFFFFFGFGEGGG8FGGGGGCFGEFE<E<FGGFFGFGFGGGGG<FFGEGGGG,@EFFFFFF9,9@+B>FGG88AEGFGGFGGF++@=CDGDGGGGGGG8FE8@@,>DD88ED+:7D+:*;97BA?CCC7*55):99/(5>@FFFF>B3()04<()4)47@>6)?)58D),7.))-.43:?:(((.(-:92,..42):43.,(((((<:)0)-)(-
@M03152:184:000000000-AWYW1:1:2106:21387:16133 2:N:0:TGCACTGTATACCTGT
ACCAACTATCCCTATTAATCATTACGTCGATCCTAGAAACCAACAAAATAGAATCCAACGTCCTATTTCATTATTCCATCCTAATGAATTCAAGCGTGAGCCTGATTTAAACACTCTAATTTTTTCAATTTAACAATCATGATGCCCCAAGACACCAAATTCATTACATCGCACTTCATCATAAAGGAAAAACCAATAATTCATGTAAGTACTAATGAGACGAACCACAAATTGACACCGAAAATCAACTACGAAATCCGTGAGAAACACATGACTCTAGGTAAAGAAACGACACGAATAA
+
--<@8,,C-,CC@E<@FGFGG,@<@D@F6@B<B,<FC,;@E,D@8C,,6,6,;,,,@@@,,,6CEF<<E9C,,C,CFG9,B<,,,,,C<,9CFEF,,,8F8@AF,:5,,CBFEE?A?,,9,,:,+A,,,,9E<9,,99,9,AE,@4,+8+,,49A8DG?A4,9=,,,766=+++66DE+,+7:C+76,,,6,@6,+,=9+,+6*,4++++?9++,+1+*+0)*)0))0368+++0+4)3)/)3-=A3*(+172*/()*(((((/)14(((,.))).)+/.)+);)1)33((.(:())-*4)
@M03152:184:000000000-AWYW1:1:2106:6049:16170 2:N:0:TGCACTGTATACCTGT
CCCAACTATCCCTATTAATCATTACATCGATCCTGGAAACCAACAAAATAGAATGCGATGTCCTATTTCATTATTCCATGCTAATGTATTCAAGCGTGAGCCTGCTTTAAACACTCTAATTTTTTCAAGGTAACAGTCCTAATTCCCCAAAACATCAAATGAATGACATTATGGTTCATTAGAAGGTGAGAACCAATAAAGCCAGTTCATACCAAGGGCACGACCAACTCATTGATCCCGAAATTCAACTACGAGCTTAGATCGGAAGAGCGTCGTGTAGGGAAAGAACAGGTATAGTTAG
+
CCCCCGGGGGGGGGGGGGGGGGGGGGGGGGGGGGGGGGGGGGGGGGGGGGGGGGGGGGGGGGGGGGGGGGGGFGGGGGGGGGGGGGGGGGGGGCGGGGGGGGGGGGGGGGGGGGGGGGGGGGGGGGGGGGGGGGGGGGGGGGGGGGGGGGGGGGGGGGGGGGGGGGGGGGGGG8CF?FGGGFGCF?FGGGGGGGFFGFEFCF6D@FFFGFGGDFGFFB=FFAFFBBFFFFFFFGACFA7>BBADFFFFFFFB94?=?=C@FCFF22@@FB(.7;@BDFD<83(A(861(6/()+)*/)2))
@M03152:184:000000000-AWYW1:1:2106:5736:16196 2:N:0:TGCACTGTATACCTGT
CCCAACTATCCCTATTAATCATTACATCGATCCTAGAAACCAACAAAATAGAATCTGATGTCCTATTTCATTATTCCATGCTAATGTATTCAAGCGTAAGCTTGCTTTAAACACTCTAATTTTTTCAAGGTAACAGTCCTAATTCCCCAAGACACCAAATTAATGACATTATGGTTCGTCAGAAGGTAGAAATCAATAATACCAGTACGTACAATAGCACGAACAATAAATGGATCACGAAATTAAACTACGAGATTAGATCGGAAGAGCGTAGTGTAGGGAAAAAACAGTAATGTGTGGG
+
CCCCCGFGAGFGGFGGGFFFGGGGGG<FEGFA@EGFFFG@FCDGGGGGGG<FFFGG9FCE6CFFGGGDGFGGCCCFEFC<E9FFFGGGFDEC<FGFGGGGGGGFECGGG<FFAAFGCFGECFGGG8F<A,BF,EEA@:EGGFDAEFD:EEBG8EC?EFGGG9FG8=A=DCFFG8DG8>C=DEFGGEF?9E;EC=EAED9BCF6>8DFDD9=8?F8++<D8A>*:81*?:@C+5;1+*)3=>>5=*870;894>**)+:*12>=@(5@B3--(/2,(13.7(06)().(/().)1)+11*((
@M03152:184:000000000-AWYW1:1:2106:17286:16235 2:N:0:TGCACTGTATACCTGT
CCCAACTATCCCTATTAATCATTACGGTGATCCTAGAAACCAACAAAATAGAATCATGCTGTCCTATTTTATTATTCCATGCTAATGTACTCAAGCAAAATGCCTGCTTTAAACACTCTAATTTTTTCAAAGTAAAGGTCCTGGTTCCCCGTGACACCCAATTAAGGGCATCGCGGTTCTCCAGAAGGTGAGAAATTGACTACACCAGTTCATACCCCTTAAGGCACGACCGATGTGTCAATCCCGAAATTCAACTACGAGCTTAGATCGGAAGAGCGTCGTGTAGGGAAAGAACAGGTAA
+
CCCCCGGGGGGGGGGGGGGGGGGGGGGGGGGGGGGGGGGGGGGGGGGGGGGGGGGGGGGGGGGGGGGGGGGGGGGGGGGGGGGGGGGGGGGGGGGGGGGGGGGGGGGGGGGGGGGGGGGGGGGGGGGGFGGGEFCGGGGGGGGGGGGGGGGGGGGGGGGGGGGGFG?EDGGGGDGGGGGGGGGGGFGGGGGGGGGGCFGFGGGEGBFGGFGFFFF;AFFFFFFEDFFFFFFEFGFC+/=99EFF;BDB@GF?CFFFFFDFD0:6CEE??<FF66;;3>:;>:15:F<(8<4((:7F?3*.)
@M03152:184:000000000-AWYW1:1:2106:25694:16235 2:N:0:TGCACTGTATACCTGT
CCCAACTATCCCTATTAATCATTACGTCAACCCTAGAAACCAACAAAATAGAATCAAACGTCCTATTTCGTTATTCCATGCTAATGTATTCAAGCGTGAGCCTGCTTTAAACACTCTAATTTTTTCAAAGTAACAGTCCTGATTCCCCAAGACACCAAATTAATGACATCATGGTTCGTCAGAAGGTGGGAATCAATAATACCAGTACGTACAATAGCACGACCAATAAATTGATCCCGAAATTCAAATACGAGCTTAGATCGGAAGAGCGTCGTGTAGGGAAAGAAAAGGTATGTGTATA
+
CCCCCGGGAFGGGGGGGGGGGGGGGGGGGGGGGGGGFGGGGGGGGGGGGGGGGGGGGGGGFGGGGGGGGGGGDGGGGGGFGGGGGGGGGGGGGGGGGDGGFGGGGFFDFGGGGGGGGCFGGGGGGGDGGGGGGGGGGGGGGGGGGGFG8EEBFGGGGFGGGGGGGGFGDFGGGFGGFGGGGGCDFGG?DGGC@EGGGGGFGGGD=DFCDFGGDGAFAFC5?FFFFF5AFFFFFGFDA=>>4AFF8BE+9C==B??9FC>C48=@D;,8;(1(((.,:F<E;;7A1?:2:50,6+(**.*.)
@M03152:184:000000000-AWYW1:1:2106:12896:16240 2:N:0:TGCACTGTATACCTGT
CCCAACTATCCCTATTAATCATTACGTCGATCCTAGAAACCAACAAAATAGGGTCAAACGTCCTATTTCATTATTCCATGCTAATGTATTCAAGCGCGAGCCTGCTTTAAACACTCTAATTTTTTCAAAGTAACAGTCCTGATTCCCCGCCACACCAACTGAATGGCATGACGGTTCTTCAGAAGGTAGGAACCAGTGACACCAGTGCATACCGAAGGCACGACCAGCGTACTGATCCCGAAATTCAACTACGAGCTTAGATCGGAAGAGCGTCGTGTAGGGAAATAACAGGTATGTGTAG
+
CCCCCGGGGGGGGGGGGGGGGGGGGGGGGGGGGGGGGGGGGGGGGGGGGGGGGGGGGGGGGGGGGGGGGGGGGGGGGGGGGGGGGGGGGGGGGGGGGDGGGDGGGGGFGGGGGGGGGFGGGGGGGG9EFFGGGGGGGGGGGGGGGGGGGGGGGGGGGGGGGGGGGGGGGGGFGGGGGGGGFGGCF8FGFCFFGGGGFGGFGGGD>@*<@B>FFDEBEBFFFFFFFF9FE>@E>B8@FFF0>9:7AAEF4CFE@DDF)(93CEEFBF03(.((,49025(:A51@(0)6)--8)2)09.2.)
@M03152:184:000000000-AWYW1:1:2106:9580:16295 2:N:0:TGCACTGTATACCTGT
CCCAACTATCCCTATTAATCATTACGTCGATCCTAGAAACCAACAAAATAGAATCAAACGTCCTATTCCGTTATTCCATGCTAATGTATTCAAGCGTGAGCCTGCTTTAAACACTCTAATTTTTTCAAAGTAACAGTCCTGATTCCCCATAACACCAAATTAATGGCATTATAGTTCGTCAGAAAGGAGAAACCAATAAAACCAGTACGTACAAAAGCACGACCAGTAGACCGGTCTCGAAATTCAACTACGAGCTTAGATCGGAAGAGCGTCGTGTAGGGAAAGAACAGGGTAGTGTAAA
+
CCCCCGGGGGGGGGGGGGGGGGGGGGGGGGGGGGGGGGGGGGGGGGGGGGGGGGGGGGGGGGGGGGGGGGGGGGGGGGGGGGGGGGGGFGGGGGGGGGGGGGGGGEGGGGGGGGGGGGGGGGGGGGGGGGGGGGGGGGGGGGGGGGGGGGGGGGGGGGGGFFGGGGGGFGGFGGGFGEDGGGGGGGGGGGGGGGGGGGGFGGCDGB?FGFGGGGGFFFEFBAFBF@EF8FFA*9:49;F@F9A?AFFF?GA@DGB;))/9)9(6<@0@@;>.60.6(.6>()4)(04:0((((+(/0-*))
@M03152:184:000000000-AWYW1:1:2106:5162:16310 2:N:0:TGCACTGTATACCTGT
CCCAACTATCCCTATTAATCATTACGGCGACTCTAGAAACCAACAAAATAGAACCGCGCGTCCTATTTTATTATTCCATGCTAATGTATTCAGGCATAGGCCTGCTTTGAACACTCTAATTTTCTCAAGGTAAAGGTCCTGGTTCCCCGACGCACACCAACAAAGGGCACGCCGGCTCACCAAGAGGTAAGGCCCGCCCAGACAGTACGTGCCGTTAGGCAGACCGCCAGGCCAGGCCCGAAATTCAACTACGAGCTTAGATCGGAAGAGCGTCGGGGCGGGAAAGAACAGGTATTGGACG
+
CCCCCGGGGGGGGGGGGGGGGGGGGGGGGGGGGGGGGGGGEGFGGGDDGGGGGGGGGGGGGGGGGGGGFGGGGGGGGGGGGGGFGGGGGGGGGGGGGGGGGFGGGGGGFGGGGGGGGGGGGFEEGGGA,AF<EGGFDFGGFFFFCFGCEEG6EEGGGGGGGGGGGGGGGCDDF>DEDGGGGFG8DGGGGGGGGGGGGCGBF655CFFFDFCG:DC:AF@FF;FDF>(8).8@5FBG3:C>B0>BFFF4A7).3D59@0>?2))4?6(4(38;(4((()(-75253)1::?01)0)*/)*,(
@M03152:184:000000000-AWYW1:1:2106:9047:16364 2:N:0:TGCACTGTATACCTGT
CCCAACTATCCCTATTAATCATTACGTGGTCCTAAAACCAACAAAATAGAACCATCGTCCTATTTTATTATTCCATGCTAATGTATTCAAGCAAAAATGCCCGCTTTAAACACTCTAATTTTTTCAAAGTAAAGGTCCTAGTTCATTGAAACACCCGAGAGCATTCCAATTCACCAGAAGGTGAGAATTGGCCACACACCGATTCATGCCACAAAAGGCACGACCAATATAACCCAATCCCGAAATTCAACTACGAGCTTAGATCGGAAGAGCGTCGAGTAGGGAAAGAACAGGTAAGTTT
+
CCCCCGGGGGGGGGGGGGGGGGGGGGGGGGGGGGGGGGGGGGGGGGGGGGGGGGGGGGGGGGGGGGGGGGGGGGGGGGGGGGGGGFGGGGGGGGGGGGAFGDGGGGGGGGGGGGGGFFGGGGGGGGDGGFGGGGGFGGGGGGGGGGGGGGGGGG:EGGGGGGGFGGFGFGDFGGGFFFFGFGGGGGGGG8EC?FGGGGGFEGGDGFFFFAGGFF6A@@0AFABF5AB4>FEEBF)*:@C=AFFFDF>+1B=C=6:@):9;><<5<0(3<9@D1;6;6)(.24258FB0081((/.=*.*))
@M03152:184:000000000-AWYW1:1:2106:5257:16390 2:N:0:TGCACTGTATACCTGT
CCCAACTATCCCTATTAATCATTACTTCGGTCCTAGAAACCAACAAAATAGAACCAAAGTCCTATTCTATTATTCCATGCTAATGTATTCAAGCGTATGCCTGCTTTAAACACTCTAATTTTTTCAAAGTAAAAGTCCTGGATCCCCAGCGCACTCAATTAAGAGCACGCTGGTTCCCCAGAAGGAAAGACCCGACCAGAGCAGTGCTTACCTTTCGGCAAGACCGCCCAGCCAGGTCCGAAATTCAACTACGAGCTTAGATCGGAAGAGCGTCGTGTAGGGAAAGACCAGGTATGTGTAA
+
CCCCCGGGGGGGGGGGGGGGGGGGGGGGGGGGGGGGGGGGFGGGGGGGGGGGGGGGGGGGGGGGGGGGCDGGFGGGGGGGGGGFFGGGGGGGFFGGGGFGGGGGGGG9EFFGGGGGGGGGGGGGGGDCGGGGGGGGGGGGGGDFG,@D8FDGGGGGGGGGGGFGCFGGCDGGGGGG6EGGCGFGGGG:FGGFGGGGGGGF??GDFFFGGFGGGGCCD>=A94ADBFFEE>BF5;>4;7F@?7;?FFEFEFFFFD:9BE3=<6C@06;9?:09(((4:8?ADFFF?5?0(3(,.<2)*):6)
@M03152:184:000000000-AWYW1:1:2106:19714:16398 2:N:0:TGCACTGTATACCTGT
CCCAACTATCCCTATTAATCATTACGTCGATCCTAGAAACCAACAAAATAGGGTCAAACGTCCTATTTCATTATTCCATGCTAATGTATTCAAGCGCGAGCCTGCTTTAAACACTCTAATTTTTTCAAAGTAACAGTCCTGATTCCCCGCCACACCAACTTAATGACATGACGGTTCTTCAGAAGGGAGAAACCAGTGACACCAGTGCATACCGAAGGCACGACCAGCGTACTGATCTCGAAATTCAACTACGAGCTTAGATCGGAAGAGCGTCGTGGAGGGAAAGAAACGGTAGTGTTAA
+
CCCCCGGGGGGGGFGGGGGGGGGGGGGGGGGGGGGGGGGGGGGGGCGGGGGGGGGGGGGGFGEGGGGGGGGGGGGGGGGGGGGGGGGGGGGGGGDFGGGGGGGGGEFGGGGGDGGGGFGGGGGGGGGGGGGGFCGGGGGGGGGGGGGGGGGGGGDGGFGGGGGGGGGGGG?C>80=CFGGFEGFGGGDCEGFGGGGG?FFGG6=CF?CGFGCFDG>DBB4FFDB=((/?D???F4:8)3/68:;FFFFEFF3;3:>D@CEEEFFF66913<11<B2()-315-727:((((((2(/))*))
@M03152:184:000000000-AWYW1:1:2106:11304:16427 2:N:0:TGCACTGTATACCTGT
CCCAACTATCCCTATTAATCATTACGTCAATCTTAGAAACCAACGAAATAAGATCAAACGTCCTATTTCATTATTCCATGCTAATGTATTCAAGCCAAAGCCTGCTTTAAACACTCTAATTTTTTCAAAGTAACAGTCCTGATTCCACACGACATCAAGTTAATGACATCACGCTTCGTCGGAAGGGAGAAACCAATTGTACCGGTGCGTACCGTTGGCACGACCAATAAATTGATCCCGAAATTCAACTACGAGCTTAGATCGGAAGAGCGTCGTGTAGGGAAAGAACAAGTATGGGTAA
+
CCCCCGGGGGGGGGGGGGGGGGGGGGGGFGGGGGGGGGGGGGGGGGGGGGGGGGGGGGGGFGGGGGGGGGGGGGGGGGGGGGGGGGGGGGGGGGGGGGGGGGGGGGGGGGGGGGGGGCFGGGGGGGGGGGGGGGGDFGFGGGFGGGGGGGGGGGGGGFFGGGGGFGGGGFGGGCDEGDGGDGGGGGGGGGGGGGF6,B@FGG7=@5?>DEGGGGGF5AEFFF4@BABFFFCFFGFDFFC@FFB9FC4:?DA)8DF@>;4347C?F;((3((64(74108><>?F6804(((.6<)/)(*-(
@M03152:184:000000000-AWYW1:1:2106:21290:16430 2:N:0:TGCACTGTATACCTGT
CCCAACTATCCCTATTAATCATTACGTCGATCCTAGAAACCAACAAAATAGAATCAAACGTCCTATTTCATTATTCCATGCTAATGTATTCAAGCGTGAGCCTGCTTTAAACACTCTAATTTTTTCAAAGTAACAGTCCTGATTCCCCATGACACCAAACTAATGACATCATGGTTCGTCAGAAGGGAAGAAACCAATAAATTAGTACGTACCAAGGCACGACCAACATATTGATCCCGAAATTCAACTACGAGCTTAGATCGGAAGAGCGTCGTGTAGGGAAAGAACAGGGAGGTGTAGA
+
CCCCCGGGGGGGGGGGGGGGGGGGGGGGGGGGGGGGGGGGGGGGGGGGGGGGGGGGGGGGFGGGGGGGGGGGGGGGGGGGGGGGGGGGGGGGGGGGGGGGGFGGGGGGGGGGGGGGGGGGGGGGGGGGGGGGGGGGGGGGGGGGGGGGGGDGGGGGGGFGGGGGGGGGGDDCDFGGGCDGGGGGDGCFG6FFGGGGGGGFGG7D?@FGGFGFDFGF??C@BA@AADAFC8A+4CAF84DAEF>EAFEACGAFD4/:4>7>7*3?FF0=@@>>(3;D=FFF(8(.(88:::((-247777))
@M03152:184:000000000-AWYW1:1:2106:12803:16436 2:N:0:TGCACTGTATACCTGT
CCCAACTATCCCTATTAATCATTACGTCAATCCTAGAAACCAACAAAATAAGATCAACGTCCTATTTCATTATTCCATGCTAATGTATTCAAGCGTGAGCCTGCTTTAAACACTCTAAGTTTTTCAAAGTAACAGTCCTGATTTCCCGCCACACCAAGTGAATGGCATGACGGTTCGTCAGAAGGGAGGAACCAGTGACACCAGTGCATACCGAAGGCACGACCAGCGTACTGATCCCGAAATTCAACTACGAGCTTAGATCGGAAGAGCGGCGTGTAGGGAAAGAAAAGGGAAGTGTAGA
+
CCCCCGGGGGGGGGGGGGGGGGGGGGGGCFGGGGGGFGGGGGGGGGGGGGGGGGGGGGGGGGGGGGGGGGGGGGGGGGGGGGGGGGGGGGGGGGGGDGGGGGGGGGGGGGGGGGGGGFGFFGGGGGGGGGGGGGGGGGGFGGGGGGGCEEGGGGGGFGGGGFCFGGFGGGGGGEGEGCDGGGD@FGCGEEFFGGCGGDDFGGGBACCGGFGCGGGF<AC99=D5)<)@9D)9BC<BFB?@FFFEFFFFEC61;C>9;6)75<=1;?0(,5((-((-(.-)2505(8:(3((((*,/*)*6)
@M03152:184:000000000-AWYW1:1:2106:2705:16475 2:N:0:TGCACTGTATACCTGT
CTCAACTATCCCTATTAATCATTACGGCGACTCTAGAAACCAACAAAATAGAACCGCACGTCCTATTTTATTATGCCATGCTAATGTATTCGGGCGTAGGCCTGCTTTGAACACTCTAATTTTCTCAAGGTAAAAGTCTTGGTTCCCCGACACACCCAGTGAAGGGCATGCCGGCTCACCAAGAGGTAGAACCCGGTCCAGCAGTACACACCGTGAAGGCGGACCACCGTACCAGGTCCGAAATTCAACTACGAGCTTAGATCGGAAGAGCGTCGTGTAGGGAACGAACAGGTAAGTGTAA
+
CCCCCGGGGGGGGGGGGGGGGGGGGGGGGGGGGGGGGGGGGGGGGGGGGGGGGGGGGGGFCFGGGGGGFGGGGGGGGGGFGGGGGGGGGGGGGGGFGGDFGGGGGGGFGFGGFFGGGDGFFFFGGCAFGGGDCFGGGGGGFFEFGGFFEGGGGGGGGFG?FFFFFDGGGGGGGG9CDFFFGFG8?BCFFGGGGG5C>DEFEDGDFFFC+/:<<CFF?F@4>@FF9D@EFFF@FGB*94F>B0>287<7)*<:(<7,78<)6<:13(3,11?;9?>(8<(42@BF,)(4(7(()2)01-06)
@M03152:184:000000000-AWYW1:1:2106:22101:16495 2:N:0:TGCACTGTATACCTGT
CCCAACTATCCCTATTAATCATTACTTCGGTCCTAGAAACCAACAAAATAGAACCAAAGTCCTATTCTATTATTCCATGCTAATGTATTCAAGCGAAAGCCTGCTTTAAACACTCTAATTTTTTCAAAGTAAAAGTCCTGGACCCCCTGCGCACTCAATTAAGGGCACACAGGTTCCCCAGAAGGAAAGACCCGACCAGAGGCAGTGCTTACCTTGCGGCAAGACCACCCAGCCAGGTCCGAAATTCAACTACGAGCTTAGATCGGAAGAGCGTCGTGTAGGGAAAGAACAGGGATGTGTA
+
CCCCCGGGGGGGGGGGGGGGGFGGGGGGGGGEGGGGGGGGGGGGGGGGGGGGGGGGGGGGGGGGGGFGAEFGCFGGFFGGGGGGGGGGGGGGGGDGGGGGFFFGGFGGGGGGGGGGG9EGFGGGGGGGGGFFFFGGFCGGGGFGGEGGGGGGGGFGFGE;EFGGFGGGGG>CEDFDFGFFDEFD8@FFFGGFGGGGGDF9CDGAC@CF<EGGGGGFFBFDDFFF@FDF)?>6)*(84)?3>9EF4@CFECFEED:1>9@F)77???FFF??0(-(,-731564)372??0:3(*-)0(2))
@M03152:184:000000000-AWYW1:1:2106:27107:16506 2:N:0:TGCACTGTATACCTGT
CCCAACTATCCCTATTAATCATTACATCGATCCTAGAAACCAACAAAATAGAATCGGATGTCCTATTTCATTATTCCATGCTAATGTATTCAAGCGTTGGCCTGCTTTAAACACTCTAATTTTTTCAAGGTAACAGTCCTAATTCCCCACAACATCAACCGAATGACATCATGGTTCCTTAGAAGGTGAGAACCAATGGGACCAGTACATACAGAGGGCATGACCGACCCATCGATCCCGAAATTCAACTACGAGCGTAGATCGGAAGAGCGTCGGGAAGGGAAAGAACAGGAAGGGTGGA
+
-BBCCGGGEGGGGGGGGGGGGGGFFGFGCFGGGGGGGGGGGEGGGGGGGFGGGFDFDGGD@FFEGGGFCDDCFCGFGGFFGGGGGGEFFGFFC9ECFCFFGGGGGGFFEFFFGAF8FGGG9,AFFBBEF8FACD<AED8<@CEF9FEGFBCEG@FCGGCFCGEECCFECFGGD8?C849,==EFGGGGGGFG8?D62=,9DD+8AFFC+=FG2DGFFF=595:@:>A>*0<*97B9/)99AAB>++8CEDAB(2:-).6,3.6:17;98380.,((,),10<<>?>(4.11((0()0(/(,
@M03152:184:000000000-AWYW1:1:2106:16367:16525 2:N:0:TGCACTGTATACCTGT
CCCAACTATCCCTATTAATCATTACTTCGGTCCTAGAAACCAACAAAATAGAACCAAAATCCTATTCTATTATTCCATGCTAATGTATTCAAGCGAAGGCCTGCTTTAAACACTCTAATTTTTTCAAAGTAAAAGTCCTGGATCCCCAGCGCACTCAGCTAAGAGCACGCTGGTTCCCCAGAAAGAAAGATCCAGCCGGAGCAGTGCTTACCTTCCGGCAAGACCGCTCAGCCGGATCCGAAATTCAACTACGAGCTTAGATCGGAAGAGCGTCGTGTAGGGAAAGAACAGGTAAGTGTAA
+
CCCCCGGGGGFGGGGGGGGGGGGGGGGGGGGGGGGGGGGGGGGGGGGGGGGGGGFGGGGGGGGGGGGGDGGGGGGGGGGGGGGGGGGGGGGGGGGGGGGGGGDGGGGGGGGGGGGGGGGGGGGGGGFGGGGGGGGGGCEGGGGGGGGGGGCGGGGGGGFGGGFGFFGGGDCEGFGFFGFGDEFDFGGGGGFFGGGGCD6AGGGFEFFGGFFGGGGFF>ABBFFF:BF4?EDAFGFGF@GFFFDFF=<ACFFF?CBFFFB>>2)4(4(228:F>:9-:>1>)).717<?:<(()+)*/-:.)
@M03152:184:000000000-AWYW1:1:2106:28440:16528 2:N:0:TGCACTGTATACCTGT
CCCAACTATCCCTATTAATCATTACGGCGACTCTAGAAACCAACAAAATAGAACCGCGCGTCCTATTTTATTATTCCATGCTAATGTATTCAGGCATAGGCCTGCTTTGAACACTCTAATTTTCTCAAGGTAAAGGTCCTGGTTCCCCGACGCACACCAACAAAGGGCATGCCTGCTCACCAAGAGGTAAGGCCCGCCCAGACAGTACGTGCCGTTAGGCAGACCGCCCGGCCAGGCCCGAAACTCAACTACGAGCTTCGACCGGAAGAGCTCAGTGTCGGGAAAGAAAAGGTAAATGTAG
+
CCCCCGGGGGGGGGFGGFGFGGG<F8FFGGGGGFGGG9EGGGGGGGGGGGGGGDFE:+@:@FGGGFDGGGG<FE<CFGGGGFDFFGGGFCFGCFGFGCAFG<FCCBFGCEF8E=<EF9FFGFGGGFGC,AEE9EFB>F,EEEFEB:CD8BC8E+3>DEDF68?=FG+=FFFG6,4DCBFGGG,@9>FC9D6BFGGGGDE4:CGF9FFGCACCFDE>8?:FF;>3<;>BDD(:>7=3<?GFF;F(0*))229:?3043.)(((3((369?7())),..1)-65()().(.,.()+-**)2))
@M03152:184:000000000-AWYW1:1:2106:16954:16535 2:N:0:TGCACTGTATACCTGT
CCCAACTATCCCTATTAATCATTACGTCGATCCTAGAAACCAACAAAGTAGAATCAAACGTCCTATTTCATTATTCCATGCTAATGTATTCAAGCGTATGCCTGCTTTAGACACTCTAATTTTTTCAAAGTAACAGTCCTGATTCCCCAAGACACCAAATTAATGACATCAAGGTTCTTCAGAAGGGAGAAACCAGTAATGACAGTACGTACCAAAGCACGACCAACATACTGATCCCGAAATTCAACTACGAGCTTAGATCGGAAGAGCGTCGTGTAGGGAAAGAACAGGACGGTGTAGA
+
CCCCCGGGGGGGGGGGGGGGGGGGGGGGGGGGGGGGGGGGGGGGGGGGGGGGGGGGGGGGFGGGGGGGGGGGGGGGGFGGGGGGGGGGGGGGGGGGGGGGGGGGGGGGGGGGGGGGGFGGGGGGGGGGGGGFGGGGGGGGGGGGGGGGGGGGGGGGGGGGGGGGGGGGGFGGGGGFGGGGGGGFCFEGGGGGGFGFFGGFGGGFD:FGGDGDCGGFAFCFFD>AACAFFF99FGA78CGAEFFFFFCFAFFFFG>@4934/>B25@>@8;96;>6;;FE<1A@:;FD(((.((*())-0)-
@M03152:184:000000000-AWYW1:1:2106:10443:16539 2:N:0:TGCACTGTATACCTGT
CCCAACTATCCCTATTAATCATTACGTAGGTCCTAGAAACCAACAAAATAGGATCAATCGTCCTATTTCATTATTCCATGCTAATGTATTCAAGCGTTAGCCTGCTTTAAACACTCTAATTTTTTCAAAGTAACAGTTCCGATTCCTTGCGACACCAAATTAATGACATCACGGCTCCTCGGAAAGGAGGAACCAACAAAACCAGTACGTACCGTAGGCACGGCCAGCAAATTGATCCCGAAATTCAACTACGAGCTTAGATAGGAAGAGCGTCGTGTAGGGAAAGAACAGAGATGTGTAG
+
CCCCCEGGGGGGGGGGGGGGGGGGGGGGGGGGGGGGGGGGFGGGGGGGGGGGGGGGGGGGFGGGGGGGGGGGGGGEFGGGGGGGGGGFFGGGGGGGFGEGGGFGGFGGGGGGGGGGGGFFGGGGDCFGGGGGAFFGGGGGEFEEGAEBFFGGGGGGGGGFGG8DFGFFGDGGCE+6=EFGGGDCDGGGFG+@D?GGGFGFGG7@@?FD6AG>DGFAE5CFFAEF=ADF9?BAFG9764D@FF>BFFECCC;385>0:4<@C5/;@EFF@D@66663277AAB?F(7::8?:0(*-**-2-)
@M03152:184:000000000-AWYW1:1:2106:26751:16545 2:N:0:TGCACTGTATACCTGT
CCCAACTATCCCTATTAATCATTACGTCGATCCTAGAAACCAACAGAATAGAATCAAACGTCCTATTTCATTATTCCATGCTAATGTATTCAAGCGTATGCCTGCTTTAAACACTCTAATTTTTTCAAAGTAACAGTCCTGATTCCCCAAGACACCAAATTAATGACATCAAGGTTCTTCAGAAGGGAGAAACCAGTAATGACAGTACGTACCGAAGCACGACCAACATACTGATCCCGAAATTCAACTACGAGCTTAGATCGGAAGAGCGTCGTGTAGGGAAAGAACAGGAATGAAGAGA
+
CCCCCGGGGGGGGGGGGGGGGGGGGGGGGGGGGGGGGGGGFGGGGGGGGGGGGGGGGGGGFDFCGGGGGGGGGFGGGGGGGGGGGFFGGGGGGGGGGGGGGGFGGFGGFFGGGGGGGGGGGGGFGGFFGGGGGGGGGCGGGGGGGFGGGGGGFGFGGGGGGGGGGGGGFFGGGFFG?FGG@FGGGFGFGGGF?GDFFGGBEFFD?FFDDFGG>DEEE>=ABAFA85AF>FF6AG4+9)@73)9;CAEFEFA5/*22)176*/6?FD@@@1((/36;?FFFDF;F?F?0743(,+5**)*(.
@M03152:184:000000000-AWYW1:1:2106:26114:16579 2:N:0:TGCACTGTATACCTGT
CCCAACTATCCCTATTAATCATTACATCAGCCTTAGAAACCAACAAAATAAGACCAACGTCATATTCTATTATCCCATGCTGTAATATTCAATGGCAAGTTACGCCTGCTTTGAACACTCTAATTTTTTCAAAGTAAATGATCCGGGGCGAGTTTAACCCCACTACCGGAAGATAGGAAGCATCAGCCGAGCCACGCCACAAGGACGAGCTTTGACCGAAAGCGTTCCGAAATTCAACTACGAGCTTAGATCGGAAGAGCGTCGTGTAGGGAAAGAAAAGGTATGTTGAGATGTAGGTGGT
+
CCCCCGGGGGGGGGGCCEFGGCFFGGGGGGFGGFGGGGGGGGGGGGGGGGGGGGGGGGGGGGGGGGGGGGGGGGGFGGGGGGGGGGGFDFEGGACFGGGGGGGGGGGGCBFGFCFGGGGGFFGGGGCFGFGEFCFGGGFCFGG,E@EGGG>E=EGEFGCDEE8=8?FCCDDGFDGFCACD6@E8?CCD8CEE8DGGGGGFGGGF69?DCADFCF,1;A@>D@F23164>D@>FF?FFFFEF0>0>;7FFDFFBGD:3:B:91-3>1:1<231:6?::?(43*-6?*)-)(,))0.**.*,(
@M03152:184:000000000-AWYW1:1:2106:9333:16600 2:N:0:TGCACTGTATACCTGT
CCCAACTATCCCTATTAATCATTACGTCGATCCTAGAAACCAACAAAATAGAATCAAACGTCCTATTTCGTTATTCCATGCTAATGTATTCAAGCGTGAGCCTGCTTTAAACACTCTAATTTTTTCAAAGTAACAGTCCTGATTCCCCAAGACACCAAATTAATGACATCATGGTTCGTCAGAAGGTAGGAATCAATAATACCAGTACGTACAATAGCACGACCAATAAATTGATCCCGAAATTCAACTACGAGCTTAGATCGGAAGAGCGTCGTGTAGGGAAAGAACAGGTGTGGGTAGA
+
CCCCCFGGGGGGGGGGGGGGGGGGGGGGGGGGGFGGGGGGFGGGGGGGGGGGGGGGGGGGGGGGGGGGFFFGGGGGGGGGGGGGGGGGGGFGGGGGGGGGGGGGGFGGGGGGGGGGGGGGGGGGGFGCFFGGGGFCGGGGGGGGGGGEGGGGGGGGGGGGGGGGGGGGGFGGGFGGGGDGGGGFGDFGGGGAFGFGGGDFGCFE8?DFGFGGGGFFFFEFF>BFADFAFFF>8CEG+)CAEBAAFFEFFGFFF?55ACBFEF25;?BFDD;9;@B;;ACA05;A(?B3<?3-(+-))7:,)
@M03152:184:000000000-AWYW1:1:2106:20913:16674 2:N:0:TGCACTGTATACCTGT
CCCAACTATCCCTATTAATCATTACGTCGATCCTAGAAACCAACAAAATAGAATCAAACGTCCTATTTCATTATTCCATGCTAATGTATTCAAGCGTATGCCTGCTTTAAACACTCTAATTTTTTCAAAGTAACAGTCCTGATTCCCCAAGACACCAAATTAATGACATCAAGGTTCTTCAGAAGGGAGAAACCAGTAATGACAGTACGTACAGAAGCACGACCAACATACTGATCCCGAAATTCAACTACGAGCTTAGATCGGAAGAGCGGCGTGTAGGGAAAGAAAAAGGATGTGTAAA
+
CCCCCGGGGGGGGGGGGGGGGGGGGGGGGGGGGGGGGGGGGGGGGGGGGGFGGGGGGGFEFGGGFFGGGGGFGGGGGGGGGGGGGGFGGGGGGFGGGGGGGCFGGGGGFFGGFGGGGGFCGGGGGCFEFGGGGGGGGGFGGGGGGGGGGG8DFGGGFFGGGGGGGGGGGGGGGGF=FCDDFGGFCFGGGCFGGGGGGFFF8DCDGFFGD6FF+CFFFAEFEDBAAFFFFA86=FC:BDD@>AA*+=E86C6494;2)9>C<5569303,,((,6,6;@BFBFB>(04.3(-(.+,)7.0))
@M03152:184:000000000-AWYW1:1:2106:16895:16700 2:N:0:TGCACTGTATACCTGT
CCCAACTATCCCTATTAATCATTACGGCGATCCTAGAAACCAACAAAATAGGACCGCACGTCCTATTTTATTATTCCATGCTAATGTATTCGGGCGTAAGCCTGCTTTGAACACTCTAATTTTTTCAAAGTAAAAATCATGGTTCCCTGCCACACCCAGTAAAGGGCATAACAGCTCACCACGAGGTAAGCCTCCACCGCTCCAGTACACACCCAAATAGGCGGACCGGGCGGCACAGGCCGAAATTCAACTACGAGCTTAGATCGGAAGAGCGTCGTGTAGGGAAAGAACAGGTAAGTGG
+
CCCCCGGGGGGGGGGGGGGGGGGGGGGGGGGGGGGGGGGGGGGGGGFGGGGGGGGGGGGGFGGGGGGGGGGGGGGGGGGGGGGGGGGGGGGGGGGGGGGGGGGGGGGGGGGGGGGGFGGGGGGGGCFGGGGGGGGGGGGGGGGGGGGGGGGGGGGGGGGFGGGGGCGFGGFGFGFGGGGGGGGGGCEGFGGGFGGGGGGEEGGFGFFGCFGGG4C>69CFAEEFFFBDFFFFBG6)>BD?>>5;3;2?AFFF>CE(79;:A<)4<:?B0;?FB>;?978(./<BB::??B?<1*)**)*.)
@M03152:184:000000000-AWYW1:1:2106:7688:16750 2:N:0:TGCACTGTATACCTGT
CCCAACTATCCCTATTAATCATTACGTCGATCCTAGAAACCAACAAAATAGGGTCAAACGTCCTATTTCATTATTCCATGCTAATGTATTCAAGCGCGAGCCTGCTTTAAACACTCTAATTTTTTCAAAGTAACAGTCCTGATTCCCCGCCACACCAACTGAATGGCATGACGGTTCTTCAGAAGGTAGGAACCAGTGACACCAGTGCATACCGAAGGCACGACCAGCGTACTGATCCCGAAATTCAACTACGAGCTTAGATCGGAAGAGCGGCGTGTAGGGAAAGAACAGGTATGGGTAA
+
CCCCCGGGGGGGGGGGGGGGGGGGGGGGGGGGGGGGGGGGGGGGGGGGGGGGGGGGGGGGFFGGGGGGGGGGGGGGGGGGGGGFGGGGGGGGGGGGGGFGGGGGGFGGGGGGGGGGGGGGGGGGGGG9FFGGGGGGGGGGGGGGGGGGGGGGGGGGGGGGGGGGGGGGGGCGCGDGCFGGGGGGGGGGGGGGGGGGFFEFGG+8FFFDGFG>FDCEEE>FFDFBBFBFFD=D48?:=6F?EF>6FFFFFC4@;D59>1))9))=16?;<<?9(962>>7<<)8)384?0::1-+)0)(0.,
@M03152:184:000000000-AWYW1:1:2106:3202:16793 2:N:0:TGCACTGTATACCTGT
CCCAACTATCCCTATTAATCATTACGTCGATCCTAGAAACCAACAAAATAGAATCAAACGTCCTATTTCGTTATTCCATGCTAATGTATTCAAGCGTGAGCCTGCTTTAAACACTCTAATTTTTTCAAAGTAACAGTCCTGATTCCCCATGACACCAAATTAATGACATCGTGGTTCGTCAGAAGATAGGAATCAATAATACCAGTACGTACAATAGCACGACCAATAAATTGATCCCGAAATTCAACTACGAGCTTAGATCGGAAGAGCGTCGTGTAGGGAAAGAACAGGTATGTGTAAA
+
CCCCCDFGGGGGGFGGGGGGGGDCGGGGGGGGGGGGGGGGGGGGGEFGGGGGGGGGGGGG8FFGGGGGGGGGGFGGGGGGGGGGGGGGGGGGGGGGGGGGCFGGGFGGGGGCGGGGGAFGGGGGGGGGFGGFGCDFGGGGGGGDGFGGGG?=BGGGFECFGGGFDGGGGGG=DCFGF>CCCECE6B9BFCEEGGGGF7EFEDDD?DFG+;CDCCFFF+:?>A>):@EFFFE+BDE+::D@B-@66@EFFGF=(9)>6*3>8EB00:6@33>B;0683)1/6)4.(.(.:<4<<9./*-0))
@M03152:184:000000000-AWYW1:1:2106:23497:16800 2:N:0:TGCACTGTATACCTGT
CCCAACTATCCCTATTAATCATTACGTCGATCTTAGAAACCAACGAAATAAGATCAAACGTCCTATTTCATTATTCCATGCTAATGTATTCAAGCCAAAGCCTGCTTTAAACACTCTAATTTTTTCAAAGTAACAGTCCTGATTCCCCACGACATCAAATTAATGACATCATGCTTCGTCAGAAGGGAGAAACCAATTGTACCAGTGCGTACCGTTGGCACGACCAATAAATTTATCCCGAAATTCAACTACGAGCTTAGATCGGACGAGCGTCGGGTAGGGAAAGAAAGTGTATGTGTAA
+
CCCCCGGGGGGGGGGGGGGGGGGGGGGGGGGGGGGGFGGGEGCGGGGGGGGGGGGGGGGGGGGGCFGGGGCGGGGGGGGGGGGFGGGCFGGGGGGGGGGGGGGGGGGGGGEGGGGGGGGGGGGGGGGGDFGGGGGGFGGGGGGGFGFGGGGGGGEGGFGGFGGGGGGF9DFGGGFGGGGGGGFFGDEGCEFFG8=EFG?FDFCE8DFFGBGGDDFFFFFFF=>>AA>>AFCFF+6=9**):@)(=+>FEFFEDGF@53747?3=D<(2(66>>69((0,2:)(7:F(,((..-0.*1)*))
@M03152:184:000000000-AWYW1:1:2106:15024:16817 2:N:0:TGCACTGTATACCTGT
CCCAACTATCCCTATTAATCATTACGTCAATCCTAGAAGCCAACAAAATAAGATCAACGTCCTATTTCATTATTCCATGCTAATGTATTCAAGCGTGAGCCTGCTTTAAACACTCTAATTTTTTCAAAGTAACAGTCCTGATTTCCCGCCACACCAAGTGAATGGCATGACGGTTCGTCAGAAGGGAGGAACCAGTGACACCAGTGCATACCGAAGGCACGACCAGCGTACTGATCCCGAAATTCAACTACGAGCTTAGATCGGAAGAGCGTCGTGTAGGGAAAGACAGGTATGTGTTGAT
+
CCCCCGGGGGGGGGGGGGGGGGGGGGGGGGGGGGGGGGGGGGGGGGGGGGGGGFGGGGGFGGGGGGGGGGGGGGGGGGGGGGGGGGGGGGGGGGGGGGGGGGGGGGGGGGGGGGGGGGGGGFGGGGGGGGGGGGGGGGGGGGGGGGGGGGGGGGGGGGGGGGGGGGGGGGGGGGGGDGGGGGGEGEGGGGGGGGGGGGGFGGGFGFFGGFGGGGGBDFFFFAFFFFFFABFFACEFC@D2?=FFFFCFCFA<@GDFF<E<EEFDF0>@=@>1632?:594:F?8.<784(.))36F*(*.-
@M03152:184:000000000-AWYW1:1:2106:2990:16847 2:N:0:TGCACTGTATACCTGT
CCCAACTATCCCTATTAATCATTACGGCGACTCTAGAAACCAACAAAATAGAACCGCGCGTCCTATTTTATTATTCCATGCTAATGTATTCAGGCATAGGCCTGCTTTGAACACTCTCATTTTCTCAAGGTAAAGGTCCTGGCTCCCCGGCGCACACCAACCAAGGGCACGCCGGCTCACCAAGAGGTAAGGCCCGCCCAGCCAGTACGTGCCGTTAGGCAGACCGCCCGGCCAGGCCCGAAATTCAAATACGAGCTTAGATCGGAACAACGTCGTGGAGGGAACGAACAGGGAAGTGACA
+
CCCCCGGGGGGGGGGGGGGGGGGGGFGGFFGGGGGGGGGGGGGGGDFGGDFGCD@EGGDGFGGGGGGGGFGGGGGGGGGGGGGGGGG<CFAFGFFGFG9FGGGGGGGGGGGDFEFFG,EEGGGGGFGGGGGGGGFGGGGFGGGGFGGDB8C8EGGGGGGG>+=+=DC6;CC66@DCDDFFGF9>CFECDGFFGGGGDGGDF857CFFGGFGFCCE:DA;FA15@170>5B1:.73*)-*,8(786BB*)**)(1)(.(6<A<<(4,2(((,--:;,-)(46D(.(010(,2((*(0))*))
@M03152:184:000000000-AWYW1:1:2106:22784:16860 2:N:0:TGCACTGTATACCTGT
CCCAACTATCCCTATTAATCATTGCGGTGATCCTAGAAACCAACAAAATAGAATCATGCCGTCCTATTTTATTATTCCATGCTAATGTATTCAAGCAAAATGCCTGCTTTAAACACTCTAATTTTTTCAAAGTAAAGGTCCTGGTTCCCCGCGTCACCCAATTAAGGACAGCGCGGTTCTCCAGAAGGTGAGAAATTGACTACACCAGTTCATACCCCTTAGGGCACGACCGATGTGTCAATCCCGAAATTCAACTACGAGCTTAGATCGGAAGAGCGTCGTGTAGGGAAAGAACAAATAG
+
CCCCCGGGGGGGGGGGGGGGGGGGGGGGGGGGGGGGGGGGGGGGGGGGFGGGGGGGGGGGGGGGGDGGGGGGGGGGGGGGGGGGFGGGGGGGGGGGGGGGGGGGFGGGGGGGGFGGFFGGFFGGGGDGEFGGGGGGGGGFFFFGCGFGGGGGGGGGGGGGGGFFGFGGFGGGGGGGGGGGGGGGGFGGGGGF7D@EGCCCGGG<EFFGGFFGGGG*?CFFFEFBFFFBDF@FFD>;BEGCF?F;AE@>@GFFFGF?;;;<FF@FE?2946?<(7:?BF>B1.8>?FF:71(4<03))(2))
@M03152:184:000000000-AWYW1:1:2106:23184:16870 2:N:0:TGCACTGTATACCTGT
CCCAACTATCCCTATTAATCATTACGTCAATCTTAGAAACCAACGAAATAAGATCAAACGTCCTATTTCATTATTCCATGCTAATGTATTCAAGCCAAAGCCTGCTTTAAACACTCTAATTTTTTCAAAGTAACAGTCCTGATTCCACACGACATCAAGTTAATGACATCACGCTTCGTCGGAAGGGAGAAACCAATTGTACCAGTGCGTACCGTTGGCACGACAAATAAATTGATCCCGAAATTCAACTACGAGCTTAGATCGGAAGAGCGTCGGGTAGGGAAAGAACAGGGAAGTGAAG
+
CCCCCGGGGGGGGGGGGGGGGGGGGGGGFGGGGGGGGGGGGGGGGGGGGGGGDGGGGGGGEGGGGGGGGGGGGGGGGGGGGGGGGGGGGGGGGGGGGGGGGGFGGFFGGGGGFGFGGGGGGGGGGGGGFFFGGGGGGGGGGFGGGGGGGGGGGGDFABDFGGGG;EFGGGGG6FDGGEGGGGGEGGDGGGGGGGGCEFFFGGGFGFFFG?DGCDFFFFFAFAEF):7>FBCAF+858A49D@EFF+7ACC6)8DBBDEE@C571,/2:35(6236((7(,37<>1434(,,((*()).*))
@M03152:184:000000000-AWYW1:1:2106:5799:16872 2:N:0:TGCACTGTATACCTGT
CCCAACTATCCCTATTAATCATTACGGCGACTCTAGAAACCAACAAAATAGAACCGCGCGTCCTATTTTATTATTCCATGCTAATGTATTCAGGCATAGGCCTGCTTTGAACACTCTAATTTTCTCAAGGTAAAGGTCCTGGTTCCCCGACGCACACCAACAAAGGGCACGCCGGCTCACCAAGAGGTAAGGCCCGCCCAGACAGTACGTGCCGTTAGGCAGACCGCCCGGCCAGGCCCGAAATTCAACTACGAGCTTAGATCGGAAGAGCGACGCGCAGGGAAAGAACAGCTATGGTGAG
+
CCCCCDFGGFEGGGGGFGGFGGGGGGGGGEGEGFGGFGGGFEGGGGGGGGGGGECFGGDGEGGF@E9FGFFDGADFGCFFGFGFFGGGGGGGF?FGEDFGFFGGF=FGDE<FEGGF?FGGFFGGGGGC=FGE9EFFFFGGFD@EFEF8CEEEGGEEFGGGGGG=8,=+D>DDCE65CGGGCCCBFGF:E7F,,>ACGD=;CFC@:F>FDF**8>A)>D3AFF3(,:@>D>BE37(7F?D9B1>16*<FFF:7:D)7)5-4<2<:6:07?(,-(-4(-),31B(8:)2032((.0.8))*.(
@M03152:184:000000000-AWYW1:1:2106:18134:16882 2:N:0:TGCACTGTATACCTGT
CCCAACTATCCCTATTAATCATTACGGCGACTCTAGAAACCAACAAAATAGAACCGCACGTCCTATTTCATTATTCCATGCTAACGTATTCAGGCATAGGCCTGCTTTGAACACTCTAATTTTCTCAAGGTAAAAGTCCTGGTTCCCCGACACACCCAGTGAAGGACATGCCGGCTCACCAAGAGGTAAGGCCCAGCCAGACAGTACACACCGTGAGGCGGACCGCCCGGCCAGGTCCGAAATTCAACTACGAGCTTAGATCGGAAGAGCGTCGTGTCGGGCAAGAACGGGTATGGGTAGA
+
CCCCCGGGGGGGGGGGGGGFFFGGGGEGGGGGGGGGGGGGGCFGGGGGGGGGGGGGGGGGCCCFGGGGFGGGFFFGGCGGGGGGGGGFGFGGGGGGGGFGGFGGGFGG9FG8FECGGADFGGGGFGFFGGGGGGGGGGGGG@EFFCFFG7CGGGGGGGGCFDGDFGGGGGGGGDDEGGDFG8CCCFFGGGGGGG5EFG@FFGGBGFFGGFDCCCF>BFF;EFBBBFBFFB;EFG?7?FGF37)6@B<?<*90:DF>:A<A24:?0248779-:(4:1)(4()4;(.,((-(,,05))5*,)
@M03152:184:000000000-AWYW1:1:2106:18658:16899 2:N:0:TGCACTGTATACCTGT
CCCAACTATCCCTATTAATCATTACGTCGATCCTAGAAACCAACAAAATAGAATCAAACGTCCTATTTCGTTATTCCATGCTAATGTATTCAAGCGTGAGCCTGCTTTAAACACTCTAATTTTTTCAAAGTAACAGTCCTGATTCCCCAAGACACCAAATTAATGACATCATGGTTCGTCAGAAGGTAGAAATCAATAATACCAGTACGTACAATAGCACGACCAATAAATTGATCCCGAAATTCAACTACGAGCTTAGATCGGAAGAGCGTCGTGTAGGGAAAGAACAGGTATGTGTAGA
+
CCCCCGGGGGGGGFGGDFGGGGGGGGFGFGGGGFFCFFFFGGGGGGGGGGGGGGGGFFFDGGEGFGGFGGGG@6FDGGGGGGGGGGF<FEFGCAFGGDCCGGGGGGGGGGGG9FGFG9EFGFGGGGGCEFGFGGGGGGGGGGFGGGCFGDF?EDGCGGFGGACFFFFGGGGGGGGGGDCEFGGE?FGGGGGFGGD9@FEFGF68FFFGGFGGGCGFFFEFFFFFBFEF*BEF>FED>@D2?AFCFFFFFGF==C;5;EEFF55=082@@F99(((3:;CA@F<F1A<071(..02**.2))
@M03152:184:000000000-AWYW1:1:2106:19942:16927 2:N:0:TGCACTGTATACCTGT
CCCAACTATCCCTATTAATCATTACGTCGATCCTAGAAACCAACAAAATAGAATCAAACGTCCTATTTCATTATTCCATGCTAATGTATTCAAGCGTATGCCTGCTTTAAACACTCTAATTTTTTCAAAGTAACAGTCCTGATTCCCCAAGACACCAAATTAATGACATCAAGGTTCTTCAGAAGGGAGAAACCAATAATACCAGTACGTACCGAGGCACGACCAACAAATTGGTCACGAAATTCAACTACGAGCTTAGATCGGAAGAGCGTCGTGTAGGGAAATAACAGGTAGTACGTAA
+
CCCCCGGGGGGGGGGGGGGGGGGGGGGGGGGGGGGGGGGGGGGGGGGGGGGGGGGGGGFFECBFGGGGGCGEF<FFGGGGGGBFGDGGGGGGGGGGGDFGGDGGGFEFGGGGGGGGGGGGGGGGGGGGGGGGGGGGGDFGGGGGGGGGEGGFGGGGGGGGGGGGGFFGGGGFD@ADFABEFG;CDGEGGGGGGGGGGGGFFG8DDFFGGFGG>DCDFD=FFAE9AFDFF4A+=79C+:DDB?FC8@7FEGF(5DE>6;8EEEDDF?F@DF906;(6(06A().<)06)42(-6?-*/(*)(
@M03152:184:000000000-AWYW1:1:2106:12371:16951 2:N:0:TGCACTGTATACCTGT
CCCAACTATCCCTATTAATCATTACATCGATCTTAGAAACCAGCAAAATAGAATCGGATGTCCTATTTCATTATTCCATGCTAATGTATTCAAGCGTGAGCCTGCTTTAAACACTCTAATTTTTTCAAGGTAACAGTCCTAATTCCCCGTAACACCAAATTAATGGCATTACGGTTCTTTAGAAGGTGAGAAATCAATGATAACAGTGCATACCAACGGCATGACCGAAATATTGATCCCGAAATTCAACTACGAGCTTAGATCGGAAGAGCGTCGTGTAGGGAAAGAACAGGGATGTGTA
+
CCCCCGGGGGGGGGGGGGGGGGGGGGGGGGGGGGGGGGGGGGGGGGGGGGGGFGGGEGDFGGGGGGGGGGGGGGGGGGGGGGGGGGGGGGGGGGGDGCGGGFGGGGGGGGGGGGGFGAGFGGGGGGGGG8FFGGGGGGFGGFGGFGGGGGGGGGGGG=DFG8AFFDGGGGGGFEDCDFFGGGFEF8@8=CFGGGGGGGD?EGGFGFF=DFGGGGGFBFFDD=ACFBAFFFBFFF5BB4D=>AFAFF?FEGFFF462?@::3=?C(6<@688@F(62.52376<4004<04?7(*()0,*))
@M03152:184:000000000-AWYW1:1:2106:27594:17070 2:N:0:TGCACTGTATACCTGT
CCCAACTATCCCTATTAATCATTATTTTAGCCCTAGAAACCAACGAAAGTAGGACCAAAATCCTATTTCATTATCCCATGCTAATATATTCAAAGGCTAGGTTACGCCTGCTTTGAACACTCTAATTTTTTCACAGTAAAAGATTTGAAACACTTTGATCCTAAATAATAATAAATTATTATATTAGGAGTGTATTCAAAAGGAAGGAAATAAAAATTAAGTACACATCTAAAAAGATGGACTTTTAATTTTAATTTACCGAAATTCAACTACGAGCTTAGATCGGAAGAGCGTCGTGTAG
+
CCCCCGGGGGGGGGGGGGGGGGGGGGGGGGGGGGGGGGGGGGGGGGGGGGGGGGGGGGGGGGGGGGGGGGGFGGGCFGGGGGGGGGGGGGGGGGGGGFGGGGGGGGGGGFGFGGGGGGGGGGGGGGGGGGGGFFGGGGGGGGGDGGGFGGGGGGGGFFG,EFGGGGGGGGGGGGGGGGGDFGGGC=E9EFDF=FGGGFFFFFDFGF>GGFGFDFADF6DF?EF>EEFBF7DFFGE6:CG);@ACC7AFE7;E*?FEAE;@):AAB4;EEEEEE2>-(/>E*1845)659:(((2(..673)
@M03152:184:000000000-AWYW1:1:2106:17825:17079 2:N:0:TGCACTGTATACCTGT
CCCAACTATCCCTATTAATCATTACGTCGATCCTAGAAACCAACAAAATAGAATCAAACGTCCTATTTCATTATTCCATGCTAATGTATTCAAGCGTATGCCTGCTTTAAACACTCTAATTTTTTCAAAGTAACAGTCCTGATTCCCCAAGACACCAAATTAATGACATCAAGGTTCTTCAGAAGAGAGAAACCAGTAATGACAGTACGTACCTAAGCACGACCAACATACTGATCCCGAAATTCAACTACGAGCTTAACTCGGAAGAGCGTCGTGTAGGGAAAGAACAGGTATGTGGTGA
+
CCCCCGGGGGGGGGGGGGGGGGGGGGGGGGGGGGGGGGGGGGGGGFEGGGGFDGGGGGGGGGGGGGGGGGGGGGGGGGGGGGGGGGGGGGGGGGGGGGGGGGGGGFGGGGGGGGGGG<DFGGGGGGGGGGGGGGGGFFGGGGGGGGGGG>EEFDFGGFGGGGFGGAEFGGGFGF?FFFGGGGG9D8EF8FFGFGFFACEFDDFE8DFGGFFDCFGFFF<F59D>=85?FFFFF7*2BD>@>BFCFFFFAGFAFCD2FE**08:@929;1;9>D@1?8AE@DF1A@4;@FF0-)+(1/)*()
@M03152:184:000000000-AWYW1:1:2106:7445:17082 2:N:0:TGCACTGTATACCTGT
CCCAACTATCCCTATTAATCATTACGGCGATTCTAGAAACCAACAAAATAGAACCGCACGTCCTATTTTATTATTCCATGCTAATGTATTCGGGCGTAAGCCTGCTTTGAACACTCTAATTTTTTCAAAGTAAAAATCATGGTTCCCGACCACACCCAGTAAAGAGCATCGCCGTTCACCACGAGGTAAGCCTCCACCGCTCCAGTACACACCCATCGAGCGCACCCGGCGGCAAAGGCCGAAATTACACTACTAGCTTAGCTCGGAAGAGTGTCGTGGTGGGAAAGAGAGTGAGAGGATA
+
CCCCCGGGGGGGGGGGGGGGGGGGGGDGGGGGGGGGGGGGFFGGGGGGGGGGFCGC7CFGFGGGGGGGEFGGGGGGGGGGGGGGGGGGGGGFCGGGGGGGGGGGGGGGDGGGGGGGGGFFGGGGGGGGGGGGGGGGGG9EF4EFFGC:CG=BEFGG+>>E;EF,7@FGG+++@@D:7DCFF8CE>B@<7<9,4D,C9**:@DDECFFF8+;CGC5))2(.8()((6(.55(5)72*/.9:7(),)/-*-*/((**-.-)))))--((4;(())-)4:)(--.(0(704((())+,*)(*(.
@M03152:184:000000000-AWYW1:1:2106:12553:17153 2:N:0:TGCACTGTATACCTGT
CCCAACTATCCCTATTAATCATTACGTCGATCCTAGAAACCAACAAAATAGAATCAAACGTCCTATTTCATTATTCCATGCTAATGTATTCAAGCGTGAGCCTGCTTTAAACACTCTAATTTTTTCAAAGTAACAGTCCTGATTCCCCACGACACCAAATAAATGACATCATGGTTCGTCAGAAGGGAGAAACCGACGATGCCAGTACGTACCGAGGCACGACCGACATGATGGTCCCGAAATTCAACTACGAGCTTAGATCGGAAGAGCGGAGTGTAGGGAAAGAACAGGACTGTGTACA
+
CCCCCGGGGGGGGGGGGGGGGDGGGGGGGGGGGGGGFGGGGGGDGGGGGGGGFFFGGGGGFFGGGGGGGGGGGGGGGFFGGGGGGDEFGGGGGGGGEGGGGC<E@FFGGGGGGFGGGFAFGGGDFGGFG9FFFEFFG9FGFGGGGGGGGGGGGGGGGGGGGFCGFGGGCDFGFC=D?EGCDCDDCGDDGG?FDFGGGGE>CDGFGFFFCFGGC7CEFBDF4>E>>FFF>AE6AGEFF0/8:65766<FEGFFF5D>)4<AA9(4?-37:B;((-384*626;6<?F1((46((+,1*.:))
@M03152:184:000000000-AWYW1:1:2106:24517:17159 2:N:0:TGCACTGTATACCTGT
CCCAACTATCCCTATTAATCATTACCTTGGCCTTTAAAACCAACAAAATAAGACCATGGTCCTATTTTATTATTCCATGCTAATGTATTCAGGCATAGGCCTGCTTTGAACACTCTAATTTTCTCAAGGTAAAGGTCCTGGTTCCCCGACGCACACCAACAAAGGGCACGCCGGCTCACCAAGAGGTAAGGCCCGCCCAGACAGTACGTGCCGTTAGGCAGACCGCCCGGCCAGGCCCGAAATTCAACTACGAGCTTAGATCGGACGAGCGTCGTGTAGGGAAAGAACAGGTATGGGTAGA
+
CCCCCGGGGFGFGGGGGGGGGGGGGGGGGGGGGGGGGGGGGGGGGGGGGGGGGFGGGGCGGGGGGGGGGFGGGGGGGGGGGGGGGGGGGGFFFGGGGGGGGGFC@FGGFGGFGFFGGGGGGGGGGGGGCFGGGGFGGFGGGF9EEFGGGCEEGGGGGG?CFCGGGEGG>DGG6CDCGGDCFGGF=,8>AFFGGCEGCC>CGGG@EFFDFCC@DDGBDA)*358=225DB>(:B<;2581:5;)96;)*69F66D>0?<2:).3<:10((49411-41067?515:@133(,.6:(0)(*()
@M03152:184:000000000-AWYW1:1:2106:12383:17189 2:N:0:TGCACTGTATACCTGT
CCCAACTATCCCTATTAATCATTACTTTATTTCTAAAACCAACAAAATAGAAACAAAGTCCTATTCCGTTATTCCATGCTAATCTATTCAGGCATAAGCCTGTTTTGAACACTCTAATTTTTTCAAAGTAACAGTTATGGTTCCCTAGCGCACTCAATTAAGAGAACACTAGATAGCCATAAGGAAAGAACCAACCAAAGCAGTATTAACCTTGAGGCTAAACCACTTGGCCAGTTCCGAAATTCAACTACGAGCTTAGATCGGAAGAGCGTCGTGTAGGGAAAGAACAGGTATGTGTAAA
+
CCCCCGGGFGGGGGGGGGGGGGFFGGGGGGGGGGGGGGGGGGGGGFGGGGGGGGGGGGGGGGGGGGGGGGGGGGGGGGFGGGGGGGGFGGGGGGGGGGGGGGGGGGGGFGGFGGGGFGGFGGGFGGGGGGGGGGGGGGGFGGGGGGGGGGGGGGGGFECFGGFDFGGGGGGFGCGGGFGGGFG@FGGGGGGFFGGGGG?FCGFFGFFGGF?FGG,;D?=FFFF=@58A+50AFD@7@E>AFFFFFFEFEGF=AGDFFFEC?*8@FFFFF(554((6:5C@@A?F?F;=8=/)1+487<+))
@M03152:184:000000000-AWYW1:1:2106:23633:17221 2:N:0:TGCACTGTATACCTGT
CCCAACTATCCCTATTAATCATTACGTCAATCCTAGAAACCAACAAAATAAGATCAACGTCCTATTTCATTATTCCATGCTAATGTATTCAAGCGTGAGCCTGCTTTAAACACTCTAATTTTTTCAAAGTAACAGTCCTGATTTCCCGCCACACCAAGTGAATGGCATGACGGTTCGTCAGAAGGGAGGAACCAGTGACACCAGTGCATACCGAAGGCACGACCAGCGTACTGATCCCGAAATTCAACTACGAGCTTAGATCGGAAGAGCGTCGTGTAGGGAAAGAACAGGTATGTGTAGG
+
CCCCCGGGGGGGGGGGGGGGGGGGGGGGGGGGGGGGGGGGGGGGGGGGGGGGGGGGGGGGGGGGGGGGGGGGGGGGGDDGGGGGGGGGGGGGGGGGCFGGFFCGGGGGGGGGGGGGGGGGGGGGGFGGCFGGDGGGGGGGGGGGGG9FGEGGGGGGGGGGGGGGGGGFFGGGGGGGDEGCDGFGGGGGE6,8DGGGGGFFG9CDGFFGGFGGGDGDEADFFFD>ABFEED=AFF*=B@C@FFACFFFFCFF@?GE6AFEE5?;3731;;;;(8>>0(<AAFFF>0??B1.().+,*/.*))
@M03152:184:000000000-AWYW1:1:2106:24019:17224 2:N:0:TGCACTGTATACCTGT
CCCAACTATCCCTATTAATCATTACTTCGGTCCTAGAAACCAACAAAGTAAAATGCGATGTCCTATTTCATTATTCCATGCTAATGTATTCAAGCGTTAGCCTGCTTTAAACACTCTAATTTTTTCAAGGTAACAGTCCTAATTCCCCAAAACATCAAATGAATGACATTATGGTTCCTTAGAAGGTGAGAACCAATATGACCAGTACATACCAACGGCATGACCAATCCATTGATCCCGAAATTCAACTAAGAGCTTAGATCGGAAGAGCGTCGTGGAGGGAAAGAACAGGTAAGTGAAA
+
CCCCCGGGGGGGGGGGGGGGGGGGGGGGGGGGGGGGGGGGGGGGGGGGGGGGGGGGGGGGGGGGGGGGGGGGGGGFGGGGGGGGGGFGGGGGGGGGGGGGGGGGGGGGGGGGGGGGGGGGGGGGGGGGGEFGGGFFGGGGGGGGGGGGGGGGGGGGGGGGAGGGDGGGGGGGFFFGGGGGGGGGG?EAEGFFDGDEGGGDGC8DDFDFGFG6DFGFFB5?FFF)@CDAF*@AFFC9B7F5AABBC>CF;DF)7D*)94CFEAEF?@F>DFDBF=6(2)/17B@F?48@;@8?.<)6+.*))
@M03152:184:000000000-AWYW1:1:2106:7496:17274 2:N:0:TGCACTGTATACCTGT
CCCAACTATCCCTATTAATCATTACGTCGACCCTAGAAACCAACAAAATAGGATCAAACGTCCTATTTCATTATTCCATGCTGATGTATTCAAGCGTTAGCCTGCTTTAAACACTCTAATTTTTTCAAAGTAACAGTCCTGATTCTCCGCGACACCAAGTTAATGACATCGCGGCTCCCCAGAAAGGAGGAACCAACAAAACCAGTACGTACCATAGGCACGACCAGTAAATTGATCCCGAAATTCAACTACGAGCTTAGATCGGAAGAGCGTCGGGTAGGGAAAGAACAGGTATGTGTAT
+
CCCCCGGGGGGGGGGGGGGGGGGGGGGGGGGGGGGGGGGGGGGGGGGGGGGGGGGGGGGGFGGGGGGGGGGGGGGGGGGGGGGGGGGGFGGGGGGGGGGGGGGGGDGFGGGGGGGGGGGGGGGGGGGGGGGGGGGGGGGGGGGGGGGGCGGGGGGGGGGGFGGGGFGGFFGGGGGEGCFGGGGGGGD7:EGGGGGGGFGFGGGDGBFGCFFGDGFFAA=FF>4(>@=+BAE7CFEFF9FFF>D@FFFFCF;;73)6>EE?FAA??BFFF7?F04;(4.-365(76)(44:70)3))0)*))
@M03152:184:000000000-AWYW1:1:2106:23128:17276 2:N:0:TGCACTGTATACCTGT
CCCAACTATCCCTATTAATCATTACATCGATCCTAGAAACCAACACAATAGAATGCGATGTCCTATTTCATTATTCCATGCTAATGTATTCAAGCGTGAGCCTGCTTTAAACACTCTAATTTTTTCAAGGTAACAGTCCTAATTCCCCAAAACATCAAATCAATGACATTAAGGTTCATTAGAAGGTCAGAACCAATAAAGCCAGTTCATACCAATGACACGAACAACTCATTAATCACAAACTTCAACTACGAACTAAGAACGGAAGAACGTCGTTTAGGGAACGAACAGGTACGATAGG
+
CCCCCECGDFCEFFCFFFAEFGGFFGAFEFGGGGFD<CAFGC@GG,@FAFEGGCCE@@FE@EEE<CF9<FGFAFDEFGGG@AFGFGEEECGFGGGEECE7<FDC,,C9A@<,A8DFGFFDEFFFGAC?,5=?,9?FGEG9F9D@FCFEGECC88FGFDFG,D8;,=EAED9;,9+62CE8CDDAD,8,6,EDFDDFCDFF98+:8*9==?DD8D?D5+:85=5))03:**03;+;+4*4*08**<+;@A9F@)/*:>*>;@/57((86((8(-(((,)(/)235/)(((.,()=1))(*-(
@M03152:184:000000000-AWYW1:1:2106:15210:17295 2:N:0:TGCACTGTATACCTGT
CCCAACTATCCCTATTAATCATCACGTCAACCCTAGAAACCAACAAAATAAGATCGACGTCCTATTTCATTATTCCATGCTAATGTATTCAAGCGTTAGCCTGCTTTAAACACTCTAATTTTTTCAAAGTAACAGTCCTGTTTCCCCGCAACACCAAGTTAATGGCATCACGGTTCTACAAGAGGGAGGAATCAGTGAGGCAAGTTCATACCGTTGGCACGACTGACCTACTGACCCCGAAATTCAACTACGAGCTTAGATCGGAAGAGCGTCGTGTAGGGAAAGAAAAGCGAGAAGAAGA
+
CCCCCGGGGFFGGGGGGGGFFGGGGGGGGEGGGGGGGGGGGGGGGGGGGGGGGGGGEEFGGGGGGGGGGGGGGGGGGGFGGGGGGFFFFGGGGGGGGGGGFGFGGGGGGGGEGF@FGGGGGGGGGGGGGGGGFFEF?EFFFGGGGGG>CGEGGGGGGGGGGGGGFCGGFFGGEGGEFGG88@DGGGGGEGGGGB@F;CFFF+;=FFFCFFGGGGGFF>CFEFFDB=:48FBFADE?FFG@DFFEFFFF<DA@08D>FE@EFC@3<((6;;@02>FF0.6<:?2)()(,18((4*())(2((
@M03152:184:000000000-AWYW1:1:2106:16355:17331 2:N:0:TGCACTGTATACCTGT
CCCAACTATCCCTATTAATCATTACTTCGGTCCTAGAAACCAACAAAATAGAACCAAAGTCCTATTCTATTATTCCATGCTAATGTATTCAAGCGAAAGCCTGCTTTAAACACTCTAATTTTTTCAAAGTAAAAGTCCTGGATCCACTGCGCACTCAATTAAGGGCACACAGCTTCCCCAGAAGGAAAGACCCGACCAGAGGCAGTGCTTACCTTGCGGCAAGACCAGCCAGCCAGGTCAGAAATTCAACTACGAGCTTAGATCGGAAGAGCGTCGCGGAGGGACAGACCAGGAATGGGGA
+
BCCCCGG<FEDCGGF<FFGDFFFG9F@FGGFB6CCFCGFE<FGFGFDCFGGFGGFFCEFG9<CE<CFG@FEDGGG9FA<EFCECFFGGFF9EF<ECCF7<FE=,EA9?FECE,FFFE<FFF9<F=?59?5BD9FF?;AEF8,=F84@AE?+=+4+>8DD@E@=?,+6@?D8E,2+@+>DFG8FGC88FDD8DE8EGD+3?EFG5@AFF7<97C7,30?)9>=>4)))*/:=A4*58:7?>6>+7+8*=9+16)/515:;E<C))(626((3(4(33()((45()(73((((((*(0)(*((
@M03152:184:000000000-AWYW1:1:2106:28080:17349 2:N:0:TGCACTGTATACCTGT
CCCAACTATCCCTATTAATCATTACTTCGGTCCTAGAAACCAACAAAATAGAACCAAATTCCTATTTTATTATTCCATGCTAATGTATTCAAGCGAAAGCCTGCTTTAAACACTCTAACTTTTTCAAAGTAAAAGTCCTGGTTCCCTGCCGCGCTGAGTAACCAACACAACAGCTCACCAGAAGGTCCGACCCGGTCAGGACAGTACATACCAAAGGCAGACCATCCACCCGAGTCCGAAATTCAACTACGAGCTTAGCTCGCAATAGCTTCGTTTAGGGAAATAACATTTAAGGTAAGAC
+
C@C?@;@FAFFFD,FFGG<FFFEGFFDG;C,BCFAFFFGGGG,FFFF<FC@<F9F<9C,CFF,EFFDG9CFEAEFFFA9@FA<,,<E,EEAGCFFFGGFG,,AFF9E<FFFFF<E<<<<F,E??=,,C,AE9E<,C,AEB,FEGC9A,@9>+@CCC8D>D9,@,+41C+=DFGGFGF9=,63D,=>,,+3@8=C+@7;,3,=?)<BF99<95>5,3*355AD4<44);*6-)2?98A27@F2+7A=314*::(9)(+7)962((((/6))6692,(,9)(()(/./).).)))0./*)*))
@M03152:184:000000000-AWYW1:1:2106:22969:17376 2:N:0:TGCACTGTATACCTGT
CCCAACTATCCCTATTAATCATTACTTCGGTCCTAGAAACCAACAAAATAGCACCAAAGTCCTATTCTATTATTCCATGCTAATGTATTCAAGCGTAGGCCTGCTTTAAACACTCTAATTTTTTCAAAGTAAAAGTCCTGGATCCCCAGCGCACTCAGTTAAGAGAACACTGGTTCCCCAGAAGGAAAGGCCCGACCAGAGCAGTGCTTACCTTGCGGCAAGACCACTCAGCCAGGCCCGAAATTCAACTACGAGCTTAGATCGGAAGAGCGTCGTGGAGGGAAAGAAAAGGTAGAGGTAG
+
CCCCCGGGGGGGGGGGGGGGGGGGGGGGGGGGGGGGGGGGGGGGGGGGGGGGGGGGGGGGGGGGGGGGFGGGGGGGGGGGGGGGGGGGGGGGGGGGGGGGGGGGGGGGGGGGGGGGGGGGGGGGGGGGGAFGGGGGFGCGGGCDEFGGGGGGGGFGGGGGGCGGFGFG?FCFFGCGGGGGGGGGGGGFGGGFGGGGDDFFF+@@FAF9CFGGGG7ABBADFFF9@BB*6AEA4;54F2<@?@>166CFFC6)8350>@9<E37717<93.((41912)(:(81@671:04(,)<2**,2))
@M03152:184:000000000-AWYW1:1:2106:9518:17385 2:N:0:TGCACTGTATACCTGT
CCCAACTATCCCTATTAATCATTACGTCGATCCTAGAAACCAACAAAATAGAATCAAACGTCCTATTTCGTTATTCCATGCTAATGTATTCAAGCGTGAGCCTGCTTTAAACACTCTAATTTTTTCAAAGTAACAGTCCTGATTCCCCAAGACACCAAATTAATGACATCATGGTTCGTCAGAAGGTAGAAATCAATAATACCAGTACGTACAATAGCACGACCAATAAATTGATCCCGAAATTCAACTACGAGATTAGATCGGAAGAGCGTCGTGGCGGGAAAGAACAGGAGTGTGTGGA
+
@CCCCGGGGGGGGGGGGGFFFGGGGGGGGGGGGGGGGGFGGGGGGGGG9CEEEEAEG9<F;FFFDGGGGGGGFGFGGGGGGGFGGFFGGF@FGGDFGD>GEFGGFFFFFGD?,,AFFFA?FGGGCEGGGGFCFCGGGGG9,E9FEEE,>CCFGGG>DFGGGGF8;AEEG+?;DGF6=7=EGGGGDFFFFEFFC9AD8D9EE=+:=+5=D9F+;CEFFACAB=?):@)6?BCA68A88C*4?@F>>AEC***(5/)0+9>F*75(>?;FFD;16>22().1,817:78(.8(((*(**(0()
@M03152:184:000000000-AWYW1:1:2106:14826:17430 2:N:0:TGCACTGTATACCTGT
CCCAACTATCCCTATTAATCATTACGTCGATCCTAGAAACCAACAAAATAGAATCAAACGTCCTATTTCATTATTCCATGCTAATGTATTCAAGCGTGAGCCTGCTTTAAACACTCTAATTTTTTCAAAGTAACAGTCCTGATTCCCCACAACACCAAATAAATGACATCATGGTTCGTCAGAAGGGAGAAACCAACAATACCAGTACGTACCGAGGCACGACCGACATGATGGTCCCGAAATTCAACTACGAGCTTAGATCGGAAGAGCGTCGTGTAGGGAAAGAACAGACATGTGTAGA
+
CCCCCGGGFGGGGGGGGGGGGGGGGGGGGGGGGGGGGGGGGGGGGGGGGGGGGGGGGGGGGGGGGGGGGGGGGGGGGDGGGGGGGGGGDGGGGGGGGGGGGDGGGFGGGGGGGGGGGGGGGGGGGGGGGGGGGGGGGGGGGCGGGGGGGG8?GGGGGEGGGGFGFFGGGGGGGDFGFEGGGGCFGEEGE>FGGGG8EGGFGC6DFFFFG;=?7CGF>A=FEDFF>9@FFFFFC=0=)-?=D;:36ACACFA;DGA16774<C?;?D97((-4(4(3:84<642;(?42:7((.<,11)2-)
@M03152:184:000000000-AWYW1:1:2106:3011:17508 2:N:0:TGCACTGTATACCTGT
CCCAACTATCCCTATTAATCATTACTTCGGTCCTAGAAACCAACAAAATAGAACCAAAGTCCTATTTTCTTATTCCATGCTAATGTATTCAAGCGAAAGCCTGCTTTAAACACTCTAATTTTTTCAAAGTAAAAGTCCTGGTTCCCTGCCGCGCTGAGTAAACAACACGACAGCTCACCAGAAGGTGAGACCCGGTCAGGACAGTACATACCAAAGGCAGACCATCCAACCGAGTCCGAAATTCAACTACGAGCTTAGATCGGAAGAACGTCGGGTAGGGAAAGAACAGCAACAGGAAGAA
+
CCCCCGGGFGGGGGGGGGGGGGFGFGGGGGGGGGGGGGGGGGGGGGGGGGGGGGGFGGGGFFFFGFGG,CECEFGGGGGFGGGGGGGGFGFGGFGGGGGGDGDDGF9FFGGGGGGGGCFFFGGC8BFFDFGGGGGDEFF?EEFGGGF@E@EEGGGG>8D=>EG8DFGGGGC>ED6=DFG??DADFGFGFGGFGGECEGFFCFGFFAFCGFGGG>FF>*7/@B?>3>79AFFD48BFA@C=E1+1AFEFFF>62<83;33?)((/161(,(4(4(-22<023>30(71.,((.(*()).23(
@M03152:184:000000000-AWYW1:1:2106:7085:17529 2:N:0:TGCACTGTATACCTGT
CCCAACTATCCCTATTAATCATTACGTCGATCCTAGAAACCAACAAAATAGGATCAAACGTCCTATTTCATTATTCCATGCTAATGTATTCAAGCGTTAGCCTGCTTTAAACACTCTAATTTTTTCAAAGTAACAGTCTGATTCCCCGCGACACCAAGTTAATGACATCGCGGCTCCTCAGAGGGAGAAACCAACAAAACCAGTACGTACCATAGGCACGACCAGTTAGTTGATCCCGAAATTCAACTACGAGCTTAGATCGGAAGAGCGTCGTGTAGGGAAAGAAAAGGTAAGTGTACAA
+
CCCCCGGGGGGGGGGGGGGGGGGGGGGGCGGGGGGGGGGGGGGGGGGGGGGGGGGGGGGGGGGGGGGGGGGGGGGGGGGGGGGGGGGGGGGGGFFGEFGGGGGGFDGGGGGGGGGGGGGGFGGGGGGFGFFFGGGGGGGGGGGGGGGGGGGGGGGGGGGGGGGFGGGGGGGGDEGGGGGACGDGGGGDGGGGFGGGGGFCCGGFGF>CFFD7EGCFFFFFFFDB58CFFFFFF+9C5;D0D0@6@FFFFG31;G:@=<;?40:6B>74494423:?B?84<@B5<:(((()..+)199*))
@M03152:184:000000000-AWYW1:1:2106:12745:17531 2:N:0:TGCACTGTATACCTGT
CCCAACTATCCCTATTAATCATTACGGCGACTCTAGAAACCAACAAAATAGAACCGCGCGTCCTATTTTATTATTCCATGCTAATGTATTCAGGCATAGGCCTGCTTTGAACACTCTAATTTTCTCAAGGTAAAGGTCCTGGTTCCCCGACGCACACCAACAAAGGGCACGCCGGCTCACCAAGAGGTAAGGCCCGCCCAGACAGTACGTGCCGTTAGGCAGACCGCCCGGCCAGGCCCGAAATTCAACTACGAGCTTAGATCGGAAGAGCGTCGGGTAGGGAAAGAAAAGGAATGGGGAA
+
CCCCCGGGGGGGGGGGGGGGGGGGGGGGGGGGGGGGGGGGGGGGGGGGGGGGGGGGGGGGGGGGGGGGGGGGGGGGGGGGGGGGGGGGGGGGGFGGGGGGGGGGGGGGGGGGGGGGGCGGGGGGGGGGFGGGGGGGGGGGGGGGGGGGGGGGDGGGGGGGGGGGGGGGGGGGGGGGGGGGGGGGGGGGGGGGDGGGGDGFGFC=6FFGGFGFFGG>BFFFA@>@16>DFFFDFGFFF6DFE0>6FFFFFGF?B3B6B?2<B:A381241??>9(7(204<BD?F05.2(((4(2)/)(*,(
@M03152:184:000000000-AWYW1:1:2106:14246:17534 2:N:0:TGCACTGTATACCTGT
CCCAACTATCCCTATTAATCATTACGGCGACTCTAGAAACCAACAAAATAGAACCGCGCGTCCTATTTTATTATTCCATGCTAATGTATTCAGGCATAGGCCTGCTTTGAACACTCTAATTTTCTCAAGGTAAAGGTCCTGGTTCCCCGACGCACACCAACAAAGGGCACGCCGGCTCACCAAGAGGTAAGGCCCGCCCAGACAGTACGTGCCGTTAGGCAGACCGCCCGGCCAGGCCCGAAATTCAACTACGAGCTTAGATCGGAAGAGCGTCGGGTAGGGAAAGAACAGGCAAGTGGAG
+
CCCCCGGGFGGGGGGGGGGGGGGGGGGGGGGGGGGGGEGGFFGGGGGGGGGGGCCFCCEGGGGGGGGFGGGGGGGGGGGGGFGGGGGG?FCCCCGFGGGGGFFGFGGGGCGAEGFDGFGFGGGGFFGGGGGGGGGGGGDGFDEFEEGGEGGGDGG>FGGFGG?FFFGGGGGGFC>EGEGGCFCEFGGFGFFGGGEECDGEGGFBFFFCDFFGGCC:DFDFF;FD3;(:)<,5)96D5?G9B;B(*9<FFCF?<C:>)(.8A25?B?:>FB?F-4304)(4(7(>:F??,(2,(/()*)*4(
@M03152:184:000000000-AWYW1:1:2106:22570:17546 2:N:0:TGCACTGTATACCTGT
CCCAACTATCCCTATTAATCATTACGGCGACTCTAGAAACCAACAAAATAGAACCGCACGTCCTATTTTATTATTCCATACTAATGTATTCAGGCGTAGGCCTGCTTTGAACACTCTAATTTTCTCAAGGTAAAAGTCCTGGTTCCCCGACGCAGCCCAGTTAAGGGCACGCCGGCTCACCAAGAGGTAAGACCCAGTCAGACAGTACACGCCGTTAAGCGGACCACCCAACCAGGCCCGAAATTCAAATACGAGCTTAGATAGGAAGCGCGTCGGGTAGGGAAAGAAAAGGTAAGAGTAG
+
CCCCCGGGGGGGGGGGGGGGGGGGGGGGGGGGGGGGGGGGGGGGGGGGGGGGGGGGGGGGGGGGGGGGGGGGGGGGGGGGGGGGGGGGGGGGGGGGGGCEGGGGGFGGGGGGGGGGGGGGGGGGGGFGGGGGCFDGGGGGCGFGGGGGGGG+CEFGFDGGDGGA8=FGGGGGGGCEGGGGGCF@5>@FFGC9@FFGGGGFGGGFGFFFGFG:FG5AFFFFFBD1:@@3)==D3C2<3:33)9D:47A=)*961<59:5:>44).:<A1((-,3-4(()(-3>(787(.(,,(.2)1/)06)
@M03152:184:000000000-AWYW1:1:2106:18814:17557 2:N:0:TGCACTGTATACCTGT
CCCAACTATCCCTATTAATCATTACGGCGACTCTAGAAACCAACAAAATAGAACCGCGCGTCCTATTTTATTATTCCATGCTAATGTATTCAGGCATAGGCCTGCTTTGAACACTCTAATTTTCTCAAGGTAAAGGTCCTGGTTCCCCGACGCACACCAACAAAGGGCACGCCGGCTCACCAAGAGGTAAGGCCCGCCCAGACAGTACGTGCCGTTAGGCAGACCGCCCGGCCAGGCCCGAAATTCAACTACGAGCTTAGATCGGAAGAGCGTCGGGTAGGGAAAGAACAGGGATGGGTAG
+
CCCCCGGGGGGGGGGGGGGGGGGGGGGGGGGGGGGGGGGGGGGGGGGGGGGGGGGGGGGGGGGGGGGGGGGGGGGGGGGGGGGGGGGFGGGGGGGGGGGGGGGGGFGGCFGGGGGGGFGGGGGGGGGGGGGGFGGGFGGGGFEEGGGGGGGGGGGGGGGGGGGGGGGGGGGGFCDEDGGGGGFCCDEEGGGGGGGGGDG>FFGBEFFFGFGGGGGEFE;FFFFFFFF>DDFDBC?GF?GF31>2FFAF97?><DBF>?FFFADFFFFB7<1;9<>(1)7?BF3545(:(.81(1(.)(2.,
@M03152:184:000000000-AWYW1:1:2106:14832:17581 2:N:0:TGCACTGTATACCTGT
CCCAACTATCCCTATTAATCATTACGTCGACCCTAGAAACCAACAAAATAGGATCAAACGTCCTATTTCATTATTCCATGCTAATGTATTCAAGCGTTAGCCTGCTTTAAACACTCTGATTTTTTCAAAGTAACAGTCCTGATTCCCCGCGACACCAAGTTAATGACATCGCGGCTCCTCAGAAAGGAGGAACCAACAAAACCAGTACGTACCATAGGCACGACCAGTAAATTGATCCCGAAATTCAACTAACAGCTAAGAACGGAAGAGCGTCGTGTAGGGAAAGAAAAGGAGTGAGGAG
+
CCCCCGGGFGGGGGGGGGGGGGGFFGGGGGGGGGGGGGGGGGGGGGGGGGGGFFGGCGGGEGGGGGGGGFGGGGGGGGGGGGGGGGGGGGGFGGGGGGGGGGGGGGGGGGGGGGGGGGFGFGGGGGGGFFGFDGGGGGGGGDGGGGGGGGGGGGGGGGFFFGGDFGGGGGGGDEGGCEGGGGGDGGGGGGGFGGGGDGGFGG491@FGG*;CDGCFFA;=A@FF>>B8BCE;7+;719F,::E?F+77)+/6(;*,0)144),-0(4(((.4433(,<(.5),8,)(1((.((*(.*.*,(
@M03152:184:000000000-AWYW1:1:2106:10258:17654 2:N:0:TGCACTGTATACCTGT
CCCAACTATCCCTATTAATCATTACGTCGATCTTAGAAACCAACAAAATAAGATCAAACGTCCTATTTCATTATTCCATGCTAATGTATTCAAGCCAAAGCCTGCTTTAAACACTCTAATTTTTTCAAAGTAACAGTCCTGATTCCCCACGACATCAAATTAATGACATCATGCTTCGTCAGAAGGGAGAAACCAATTGTACCAGTGCGTACCGTTGGCACGACCAATAAATTGATCCCGAAATTCAACTACGAGCTTAGATCGGAAGAGCGTCGTGTAGGGAAAGAACAGGTATGTGTAA
+
CCCCCGGGGGGGGGGGGGGGGGGGGGGGGGGGGGGGGGGGGGGGGGGGGGGGGGGGGGGGFGGGGGGGGGGGGGGGGGGGGGGGGGGGGGGGGGGGGGGGGGGGGGGGGGGGGGGGGGGGGGGGGGGGGGGGGGGGGFGGGGGGFGGGGGGGGGGGGGGGGGGGFGGGGGGGFGGGGGFGGGGGGGGGDGGGGGGGGGFCFFDEDFBFGEGCGGGFFFFFFFFFFFFAFFCFACCCA;C>BBFFF6CFCGFFFGFBEEFFF?<<;@(2=@F>B094;57<<88F074:8?:647)/*)*.)
@M03152:184:000000000-AWYW1:1:2106:22649:17660 2:N:0:TGCACTGTATACCTGT
CCCAACTATCCCTATTAATCATTACGTCGATCTTAGAAACCAACAAAATAAGATCAAACGTCCTATTTCATTATTCCATGCTAATGTATTCAAGCGAATGCCTGCTTTAAACACTCTAATTTTTTCAAAGTAACAGTCCTGATTTCCCACGACACCAAATTAATGACATCGTGGTTCGTCAGAAGGGAGAAACCGACAGGGCCAGTACACACCAGAGGCGCGACCGACCCGTCGATCCCGAAATTCAAATACGAGCTTAGATCGGAAGAGCGTCGTGTAGGGAAAGAACAGGGAGGCGTGG
+
CCCCCGGGGGGGGGGGGGGGGGGGGGGGGGGGGGGGGGGGGGGGGGGGGGGGGGGGGGGGFGGGGGGFGFGGGGGGGGCFGGFGGGGGGGGGGGGGGGDFGDFGGGGFGGFGGGGGGGCFGGGGGGGGGGGGGGGGFGGGDFGGGGFFGFGGGGGCGGGGGGFFDGFGGDDDGGGFGEGGFGGCFDEGGGGGGC8E>DCFEGC::AFGG6CDCDFFFF4?9945>=9)=33)8<61A07;AFF:47AF2:6<:FB2)(64-))(1-80(((-,(43(),67)(51)(.,4((-*(0)(1,(
@M03152:184:000000000-AWYW1:1:2106:13427:17686 2:N:0:TGCACTGTATACCTGT
CCCAACTATCCCTATTAATCATTACGGTGATCCTAGAAACCAACAAAATAGAACCATGCCGTCCTATTCTATTATTCCATGCTAATGTATTCGAGCAAAATGCCTGCTTTAAACACTCTAATTTTTTCAAGGTAAAGGTCCTGGTTCCACAAGACATCCAATTAAGGACATCGAGCTTCTCCAGAAGGTGAGAAATCAACAGCGACAGTTCATACCCCTTAAGGCACGACCATCGAGTCAATCCCGAAATTCAAATACGAGCTTAGATCGGAAGAGCGTCGTGTAGGGAAAGAACAGGTAA
+
CCCCCGGGGGGGGGGGGGGGGGGGGGGGFGGGGGGGGGGGGGGGGGCGGGGGGGGGGGGGGBFGGGGGGGGGGGGGGGGGGGGGGFFFGGGGGGGGGGGGGGGGGGGGGGGGGGGGGGGGFGGGGGGGEFFEFGGGGGFGGGGFGGGGGGGFCGGGGGGGGGGGGGCFFGCGC8DEGGGFGGGGGGGGGGGGGGGD,AEFGG88E>BDGFGGGG7FA55;FBFEB5)<5>)<9F4;*:FA9A8=69>EBCC?E7+/8=9BD@;(.4C.<@1;0((/6B26(.47(9)8:???F6(7)(0))
@M03152:184:000000000-AWYW1:1:2106:16756:17732 2:N:0:TGCACTGTATACCTGT
CCCAACTATCCCTATTAATCATTACGGCGACTCTAGAAACCAACAAAATAGAACCGCGCGTCCTATTTTATTATTCCATGCTAATGTATTCAGGCATAGGCCTGCTTTGAACACTCTAATTTTCTCAAGGTAAAGGTCCTGGTTCCCCGACGCACACCAACAAAGGGCACGCCGGCTCACCAAGAGGTAAGGCCCGCCCAGACAGTACGTGCCGTTAGGCAGACCGCCCGGCCAGACCCGAAATTCAACTACGAGCTTAGATCGGAAGAGCGTCGTGTAGGGAAAGAACAGGTATGTGTAG
+
CCCCCGGGGGGGGGGGGGGGGGGGGGGGGGGGGGGGGGGGGGGGGGGGGGGGGGGGGGGGGGGGGGGGGGGGGGGGGGGGGGGGGGGGGGGGGGGGGGGGGGGGGGGGCFFFFGGGGAFGGGGGGGAFDGGCGGGGGGGGGFEFGGGGGGGGGGGGGGGGGGGGGGGEGGGGGGGGGGGGGCGGFGGGGGGGGGD7CDGFF6CBEFFDD5DDFDCDEA@F=?FFFF>FFE03>C?GFBFB3;EBFFBF2C@?:*027:AF469<0::271.47?>(:7:<<B:F3)(.48:05E2)94*6)
@M03152:184:000000000-AWYW1:1:2106:9510:17792 2:N:0:TGCACTGTATACCTGT
CCCAACTATCCCTATTAATCATTACGTCAATCCTAGAAACCAACAAAATAGGATCGAACGTCCTATTTCATTATTCCATGCTAATGTATTCAAGCTTAAGCCTGCTTTAAACACTCTAATTTTTTCAAAGTAACAGTCCTGATTTCCCGCAACACCAAATTAATGGCATTACGGTTCGTCAAGAGGGAGGAATCAGCAAGGCCAGTACATACCAGTGGCACGACCGACCTGCTGACCCCGAAATTCAACTACGAGCTTAGATCGGAAGAGCGTCGTGGAGGGAAAGAACAGGTATGTTGTG
+
CB<CCBGFFGGGFFFGGGGEFDGGGGGGDCCE6@CFFGFGGFGEGGGFGGGGEFGEDFGGCFDGFGFGGFGGGCFFGG9@@AECFGGCCFEGCGCEFAFFGDCFFFGFA9E?FGAEFFE<9FFGFFGB5?FCF9,EF,8FC9EFGF9AEDE+=EFGGGBDDF,@EEGGCCG8=+=@=C0A6=?9DF7CEE6DFCDG8==*+9+5:@8FFFCF59CFAFAFA59:):7:?FDFFGE*/2*-/(:=+@5@3C64<G36>847<55,(1(2(3039B04<)86::()(),4,3:0)+.0*)*((
@M03152:184:000000000-AWYW1:1:2106:11471:17887 2:N:0:TGCACTGTATACCTGT
CCCAACTATCCCTATTAATCATTACGTCGATCCTAGAAACCAACAAAATAGGATCAAACGTCCTATTTCATTATTCCATGCTAATGTATTCAAGCGCGAGCCTGCTTTAAACACTCTAATTTTTTCAAAGTAACAATCCTGATTCCCCGCCACACCAACTGAATGGCATTACGGTTCTTCAGAAGGGAGGACTCAGTGACACCAGTGCATAGTACCGAAATCACGACCTGCATACTGATCCAGAAATTCAACTACGAGCTACAATCGGAGAAGGATCGTGTAGGGAAGGAACAGTTACAGG
+
CCCCCGFAFFAFEFFGGGGGDGGGGGGG7FGEGFGEDEFFGGGGGFGFGGGGEEFEGGGGEGEGGGFCEEFGGFGAFEEDGGGGEFGGFF9E9,C:BCGEGGG<F<FFAECFGCAFF,<BD,F?CFG9<9FGADC9E:EFF,EFG9EFEEECB8CCFG6@>FGFG?EFGFG98@=CCFDC@ECDFFGGGGE+@D76CE7BF7;=>FFFFAD7+2@;595?*:BE2)/))/0;8+*14/+9F*67AAE=6@1.7CF(0((,)))/)(/(2(((((()()((.7<4(74((.(.(2./9)*,(
@M03152:184:000000000-AWYW1:1:2106:2830:17923 2:N:0:TGCACTGTATACCTGT
CCCAACTATCCCTATTAATCATTACGTCAATCCTAGAAACCAACAAAATAGGACCGAACGACCTATTTCATTATTCCATGCTAATGTATTCAAGCTTAAGCCTGCTTTAAACACTCTAATTTTTTCAAAGTAACAGTCCTGATTTCCCGCAACACCAAATTAATGGCATTACGGTTCGTCAAGAGGGAGGAATCAGCAAGGCCAGTACATACCAGTGGCACGACAGACCTGCTTACCCCGAAATTCAACTACGAGCTTCGATCGGAAGACCGTCGCGTAGGGAAAGAACAGGTATCTGCTG
+
9BCCCGGGFEFFFGGGEGGEDFGGGGGGGGFGGGGF9FFDFCCGF<EEFCFF<68@7@:F,@CEGGGGGFGF,CFGEFFG,C@CFFFCAFGGGGCFGCEFF<FFC,CE9,9?5,5:E?EFGDGE@,@,EEGGFCFF=CE9E9@EDE4?+4+6CEFGFFFDGA=DGD,,?DDD?CGD6CCCF6D=FECEDECFFGCGFFE5CDFFFA+<@F+;72,<;5@A4=>9)):386@FF+7*237@;=B;FFF=4C8=?:)6>@)6()6:((,4:(.2::7(4033(0(7<501(,,0)+.**)*-)
@M03152:184:000000000-AWYW1:1:2106:25480:17934 2:N:0:TGCACTGTATACCTGT
TCCAGCTGCGTTTTTCATCGCTGCCAGAAGCAAGAGATCCGTTGTTGAAAGATGTAATTATTAATTTTTTTCACACGATGCTTGCAACTGCACAGGGTTTAAACTGTCTGATTGGACCGCGACCCCTCCGTGGAAAACTACGTACTCTCACGCCATGGGTAAGAGCTTCCGCGTACAGTCCGCAACCTCTAGCTCCTTCTCCTTCCGGAGGCTCACCTATGCCATACACGTTTCGGAGTTCTACTGCTCTATCTCCCCTTGCTACATCGCCACCATGTCTCTTATGTGACAATATCCCTAC
+
--6A<<C,CC@F+C<,,,;C,6C:,,;;E,C,F,;@CCFCE<C,6CC,,;,,,,<<,CC,,CCEDEGFCG7EC,FF7+C,,:6,9<,6C,C,,6=<,,B,,<,,C<A5,,,:?94,,:@7F4+++4++++++++5A>A,5,88D++8,86,,,6++,,+6,6,,@,,,62+++1+**,55A*****,,1,4,,55,15,3,++0=)2)*8D4*;008*(+*)*.))/*)0,)02())(*(1)*)**-*.0*)-**.)-((,()-),6A(((3(,(-)*.).@2*-*6))))))+)**,*)(
@M03152:184:000000000-AWYW1:1:2106:27597:17961 2:N:0:TGCACTGTATACCTGT
CCCAACTATCCCTATTAATCATTACTTCAGCCCTAGAAACCAACGAAAGTAGAACCAAAGTCCTATTTCATTATCCCATGCTAATATACCCAAAGACTTGGATACGCCTGCTTTGAACACTCTAATTTCTTCACAGTAAAAGATTTGAAATACTTGATACCCTAATTATTAGATAATTTCGGGAGTTATTTCAAAAGGAAGGAAATAAAGATTTTAGTTCTCACTTTGTGAAGTGGACCGTACATTCTTTATTAACCGAAATTAAACTACGAGCTGAGATCGGAAGAGCGTCGTGTAGGGA
+
CCCCCGGGGGGGGGGGGGGFGGGGGGGGGGGGGGGGGCFGGGGGGGGGGGGFFGGGGGGGGGGGGFGGGGGGGCF<@FFCFGGDFGGGGGGGGGGGGAFFFFEGGGGGGGFGGDFFGGGGGFGGGGDFCEFAFGFCFEFEEG@FCA;FFGFG9EFGGGFGGGGGFFDDDFFCGGFFGFGD+=CGDGFGGGE>FDF9?DFFF+=)=FFG8F?D7?FF?EECDEFFE<*9?A7CA<8=A0+:?=*>FFEACGA@ECF*9=9927A*>EEFF@59=22(*09?>6@)2533(,./:E7AAFF<(
@M03152:184:000000000-AWYW1:1:2106:11022:17962 2:N:0:TGCACTGTATACCTGT
CCCAACTATCCCTATTAATCATTACGGTGATCCTAGAAACCAACAAAATAGAATCATGCCGTCCTATTTTATTATTCCATGCTAATGTATTCAAGCAAAATGCCTGCTTTAAACACTCTAATTTTTTCAAAGTAAAGGTCCTGGTTCCCCGTGACACCCAATTAAGGGCATCGCGGTTCTCCAGAAGGTGAGAAATTGACTACACCAGTTCATACCCCTTAAGGCACGACCACAGTGTCACTCCCGAAATTCAACTACGCGCTTAGATCGGAACAGCGTCGTGTAGGAAAAGAACGCGAAT
+
<CCCCGGGGFFGGGGGGGFGGGGGGGGGFGGGGFFFFGGGGF@FCEG<ADFFFFGGG9F8F8@FGFDFGG9FFECFGGGGGGGG9<EF9FGFGCAFECFGGGGGGDFFGGCEGGDFEGG9FGGGGGGGD9F,AE<5==FGGGF8EGGGEGEGEGGGG6EF64@DCA9=CFG8=E>8DEC=EAA@DD@FD?8@AFGGG?EFGGG5,@D+5=CCCFGF?F=A0:+8)):@DE=*3*04+:+/+/;>;@?B=4B?ECA*)0((.,(,,)))1,(,/((,65:(4>(844-)...,(2()0,)((
@M03152:184:000000000-AWYW1:1:2106:19012:17987 2:N:0:TGCACTGTATACCTGT
CCCAACTATCCCTATTAATCATTACGTCAATCCTAGAAACCAACAAAATAAGATCAACGTCCTATTTCATTATTCCATGCTAATGTATTCAAGCGTGAGCCTGCTTTAAACACTCTAATTTTTTCAAAGTAACAGTCCTGATTTCCCGCCACACCAAGTGAATGGCATGACGGTTCGTCAGAAGGGAGGAACCAGTGACACCAGTGCATACCGAAGGCACGACCGACCTGCTGACCCCGAAATTCAACTACGAGCTTAGATCGGAAGAGCGTCGAGAAGGGAAAGAACAGGTAGGCGTAAG
+
9CCCCFGGGGGGGGGGGGGGGGGGGGGGCGGGGGGGGGGGGGGGGGGGGGGGGGGGGFGGGGGGGGCFEGFFFFGFFFFGGGGGGGGGCDEFFGGGGGGGFFFDGGFFGGGGGGFGCFGGGGGGGGGGFGGGFGDEFGGGCGGGGGGDGG@EGEDFGGGGGGFFFFGGFDGGGEDGGGGFGADGFGGGEGGGFGGGGGGFC+;@<CFGGFGGGGD?AFCF>>@==AFF:?=F;C:CF2/()3F987?FED;7@CE@A;<C?511:29::((,(((((0(20)(7(?((47?2)+(*)(1((
@M03152:184:000000000-AWYW1:1:2106:18210:18029 2:N:0:TGCACTGTATACCTGT
CCCAACTATCCCTATTAATCATTACTTTAGCCCTAGAAACCAACGAAAGTAGGACTAAAGTCCTATTTCATTATCCCATGCTAATATATTCAAAGGCTAGATTACGCCTGCCTTGAACACTCTAATTTCTTCACAGTAAAAGATTTGAAACACTTTGATCCCTAAAATATAATTTTAGGGAGTGTATTCAAAAGGAAGGAAACAAGAATAAGGTACACATCGGAAAGATGGACCTTAAGTTCTCATTAATCCGAAATTCAACTACGAGCTTAGATCGGAAGAGCGTCGTGGAGGGAACGAA
+
CCCCCGGGGGGGGFGFFGGGGFGGGGGGGGGFGGCGGGGFGFGFFGGGGGEFF9<EEFGGGFDGGEGGGG@FGAFEFGFGGFFGGGGGGGGGGGGAGCDCFFFFFGCCGGGFGC=FGGGGFGFEDFEFFGGGFGDFFGGEFGCEFDCGF9EFFGGFFAFCAFFG8DFE8DDGGG+@D8=88C8EEGGGGDCFGGGFFG69@FGFGFFGFF?86BEFFFEFD=D5=@8A??5?AC)29=BE9C+;BFEFFDAEFGF56AECECEEFDA2:52;3>EFD8@?BF=A>8;B6,((/C@FF(8;0
@M03152:184:000000000-AWYW1:1:2106:25499:18040 2:N:0:TGCACTGTATACCTGT
CCCAACTATCCCTATTAATCATTACGTCGATCCTAGAAACCAACAAAATAGGGTCAAACGTCCTATTTCATTATTCCATGCTAATGTATTCAAGCGCGAGCCTGCTTTAAACACTCTAATTTTTTCAAAGTAACAGTCCTGATTCCCCGCCACACCAACTGAATGGCATGATGGTTCTTCAGAAGGTAGGAACCAGTGACACCAGTGCATACCGAAGGCACGACCAGCGTACTGATCCCGAAATTCAACTACGAGCTTAGATCGGAAGAGCGTCGTGTAGGGAAAGACCAGGTATGGGTCG
+
CCCCCGGGGGGGGGGGGGGGGGGGGGGGGGGGGGGGGGGGGGGGGGGGGGGGGGGGGGGGGGGGGGGGGGGGGGGGGGGFGGGGGGGGGGGGGGGGGGGGGDGGGFGFGGGGGGGGGGFGGGGGGGGGGGGGGGGGFGGGGGGGGGGGGGGGGFGGGFGGGGGGGGGFGGGFGFDGGCGGGGGFGFFGGE8CFCFGFGGFGGGDCFFGGC7FFGEDE58FFFF=B9=45A2?FFCGFEFFFFFDFFEA?FA@?DE;A(1;CEEF00?9:BF(46;9:7(.3>?04@B0(3:(.<::)(*((
@M03152:184:000000000-AWYW1:1:2106:11243:18043 2:N:0:TGCACTGTATACCTGT
CCCAACTATCCCTATTAATCATTACGGCGACTCTAGAAACCAACAAAATAGAACCGCGCGTCCTATTTTATTATTCCATGCTAATGTATTCAGGCATAGGCCTGCTTTGAACACTCTAATTTTCTCAAGGTAAAGGTCCTGGTTCCCCGACGCACACCAACAAAGGGCACGCCGGCTCACCAAGAGGTAAGGCCCGCCCAGACAGTACGTGCCGTTAGGCAGACCGCCCGGCCAGGCCCGAAATTCAACTACGAGCTTAGATCGGAAGAGCGTCGTGTAGGGAAAGAACAGGGATCGTGGG
+
CCCCCGGGGGGGGGGGFGGGGGGGGGGGGGGGGGGGGGGGGG@GGDGGGGGGGGGGGGGGGGGGGGGGGGGGGGGGGGGGGGGGGGGGGGGGGGGGGGGGGGGGGGGGGGGGFGGFGGFFGGGGGFFFCDGGGGGGGGFGGGFGGGGGGGGGGGGEFEGGGDGGCGGEGGGGGDGDDCFFDFGCCE7?DCGGGGGGGGG)=<DBGFFC*ACFGDGFFADFF?FDD;;::>9EEGBGFFG>33:2@=<FAC?28DE>34<<<924<:02(4:;B?B>?78>FF071487((.,(/4)0,1((
@M03152:184:000000000-AWYW1:1:2106:15316:18055 2:N:0:TGCACTGTATACCTGT
CCAAACCATCCCTATTAATCAATACTCCGGCTCTAGGAACGCAAAAAATAGAAGTGCGCGTCCACTTTTATTATTCCATTCTAATGTATTCAGGCACAGTCCTGCTTTTAATACTCTATTTTTATCAATTCAACGATCCTGGTTCCTCGACGCACATCAATATAGAGCACGCCGGCTCACTAAGAGGTACGGCCGGACCACACCGTCCACGCCGGTACGCAGCCCGACCGGCCACGCCCAACACACAACTCGCACCGTAGATCCGACAACCGCCGTGGCGCGAGAAACCGTCATACTCCGC
+
6B--86:@@FA<@,C9@CF-6,C,;,,=,6++,,;,,;,C,6+++;:+;E,,6,,,;@@+++8,,<,C,,,<6,C<,C,,<C,6,,:?A,,9,9,9,,=,5E<9,E,@,,9,C,FFDC9F,9F8,9,C,,,,5,++498A,,44,9,9>+8+84++843,,7,8,,6,20=++++6=:C,+,1,3,3,,383@*****1**32(*0)2**/)95*.))()),)((.-.7)4)8/(/)-)(0()().(7-2*((10().((3)4),(((((((((-(-)(-()()(0,.37(((2)//)*((
@M03152:184:000000000-AWYW1:1:2106:9107:18095 2:N:0:TGCACTGTATACCTGT
CCCAACTATCCCTATTAATCATTACGGCGACTCTAGAAACCAACAAAATAGAACCGCGCGTCCTATTTTATTATTCCATGCTAATGTATTCAGGCATAGGCCTGCTTTGAACACTCTAATTTTCTCAAGGTAAAGGTCCTGGTTCCCCGACGCACACCAACAAAGGGCACGCCGGCTCACCAAGAGGTAAGGCCCGCCCAGACAGTACGTGCCGTTAGGCAGACCGCCCGGCCAGGCCCGAAATTCAACTACGAGCTTAGATCGGAAGAGCGTCGTGGAGGGAAAGGACAGGACGGTGTAG
+
CCCCCGGGFGGGGGGGGGGGGGGGGGGGGGGGGGGGGGGGGGGGGGGGGGGGGGGGGGGGGGGGGGGGGGGGGGGAFGGGGGGGGGGFGFGGGFGGGGGGGGCFGGGGDGGGGGGGGGGGGFGGFCGGGGGGGGGGGGGDFFGGFGGGGGGGDGGGGGGFGGGFGFGDDDD8CEDG>EFGGGCGGGGGGCFGDGGG=GGF=4<@CFF7DF4CFDEB:B;AF;FD@913@D>E@CBGF1D>E95(94<?BG:7?3:;BBFF4-::611,((.(---,-)(.4B:F15(4(.(((/().,1))
@M03152:184:000000000-AWYW1:1:2106:18143:18155 2:N:0:TGCACTGTATACCTGT
CCCAACTATCCCTATTAATCATTACGGCGACTCTTGAAACCAACAAAATAGAACCGCACGTCCTATTTTATTATGCCATGCTAATGTATTCGGGCGTAGGCCTGCTTTGAACACTCTAATTTTCTCAAGGTAAAAGTCCTGGTTCCCCGACACACCCAGTGAAGGGCATGCCGGCTCACCAAGAGGTAGAACCCGGTCCAGCAGTACACACCGTGAAGGCGGACCACCGTACCAGGGCCGAAATTCAACTACGGGCTTAGGTCGGAAGAGCGTCGGGGAGGGAAAGAAAAGGGAGGAGGAA
+
CCCCCGGGGGGGGGGGGGGGGGGGGGGGGGGGGGGGGGGGGGGGGGGGGGGGGGGGGGGGFGGGGGGGGGGGGGGGGGGGGGGGGGGGGGGGGCGGGGGGGGGGGGGGGGGGGFGGGCGGGGGGEFGGGGFGGGGGGDGGGGGGGGFFECGGGGGGGGGDFGGFFGGGGGGGGGGGGGGGGGGGGGGGFGGGGGGGGDGFGGGBCFFF@FCDDCGFFF;FA6569@0ABF:55F:5)(99>>B0**-=40<?0*0370,3))6799?(,2723:9(3)444527(0.3((.3(/43):*((
@M03152:184:000000000-AWYW1:1:2106:4707:18161 2:N:0:TGCACTGTATACCTGT
CCCAACTATCCCTATTAATCATTACGTCAATCCTAGAAACCAACAAAATAGGATCGAACGTCCTATTTCATTATTCCATGCTAATGTATTCAAGCGCATGCCTGCTTTAAACACTCTAATTTTTTCAAAGTAACAGTCCTGATTTCCCGCAACACCAAATTAATGGCATTACGGTTCGTCAAGAGGGAGGAATCAGCAAAGCCAGTACGTACCTGTGGCACGACCAACATGCTGACCCCGAAATTCAACTACGAGCTTAGATCGGAAGAGCGTCGTGTAGGGAAAGAAACGGACAGTTTAG
+
CCCCCGGGGGGGGGCFFGGFGGGGGGGGGGGGGGGGGFFGGGGGGDGGGGFCFGGG7FGGFGGGFGGGGFFFGFGF9EFFFCFEGGG@9CFFEEDCCFGGGDEFGFFGGGEA?8FGGGGGGGGFCEG9FGGGGGFFGCFDEFGGGGD?E+CEGGGGGGGGGGGGG9,@??FDFC?68CDEC+@>DFG>EEEECGFGFCDAFGG@::<=?0;FC9FFFA59659=4>B459:AFFEF)5*(86:2C+/@EFFF(*06..)73)76;(/,((6>2-4,30())).51)4(((-((*()*.*.-
@M03152:184:000000000-AWYW1:1:2106:11697:18170 2:N:0:TGCACTGTATACCTGT
CCCAACTATCCCTATTAATCATTACATCAGCCTTAGAAACCAACAAAATAAGACCAACGTCATATTCTATTATCCCATGCTGTAATATTCAATGGCAAGGTTACGCCTGCTTTGAACACTCTAATTTTTTCAAAGTAAATGATTGGAAGCGGTTGCCCACTATCCAAACGTAGGAAGCCCAGACCCAGCCACGCCACAAGGACGAGCTTTGGCCTGAATGCCCCCGAAATTCAACTACGAGCGTAGATAGGAAGAGCGTCGGTCAGGGAAAGAACACGTGAGTGTAGACTCCTGCAGTCCC
+
CCCCCDFGGGFFGGGGFGGDF9CFFEGF<EGG8C6CFFFF@@DFFCGGGGGGG9FFGGGGGGGGF9AACCFFFFEFGGGGGGGGGFGFGG@FFFFGGGGGGGGGGGGGGGGGGFFGG,FFGGGDFFDFGGFCFCFGGDFAFDEEGGEEEFGGEGGGGGGGF8DAFCD=DDGFGGGGG@+8=DCDCFC,DECGGGGCCFDB76:>GA5DFFFCFFE>AACAFCF=A4)@48@+=CECFB*5?2)()2/+)2;3)05359(,40((-(4:3?0<?0,((0,(())*)*.)))),)3()).*),
@M03152:184:000000000-AWYW1:1:2106:10781:18242 2:N:0:TGCACTGTATACCTGT
CCCAACTATCCCTATTAATCATTACGTCGATCCTAGAAACCAACAAAATAGGGTCAAACGTCCTATTTCATTATTCCATGCTAATGTATTCAAGCGCGAGCCTGCTTTAAACACTCTAATTTTTTCAAAGTAACAGTCCTGGTTCCCCGCCACACCAACTGAATGGCATGATGGTTCTTCAGAAGGTAGGAACCAGTGACACCAGTGCATACCGAAGGCACGACCAGCGTACTGATCCCGAAATTCAACTACGAGCTTAGATCGGAAGAGCGTCGTGTAGGGAAAGAACAGGTAGGGGTAG
+
CCCCCGGGGGGGGGGGGGGFGGGGGGGGGGGGGGGGGGGGGGGGGGGGGGGGGGGGGGGGGGGGGGGGGGGGGGGGGGGGGGGGGGGGGGGGGGGGGGGGGGGGGGGGGGGGGGGGGFFGGGGGGGFGGGGGGGGGGGGGGFEGGGGGGGCEGGGGGGGGFFGGGGCGGGCDFGGGGGGFGF=D?DDDGFGGGCFGG6<8B?FCF8?CFAGG>CEED>DFF2@4)77?BF>BFCCCFFG2::87AAEFFFF@0DD()6>@<35=1111333;>?;-3)36AF?>:5:021,(.0)))(*-(
@M03152:184:000000000-AWYW1:1:2106:2759:18284 2:N:0:TGCACTGTATACCTGT
CCCAACTATCCCTCTTAAGCATCACTGCGACTCTAGAAACCAACAAAAGGGAACCGCACTGCCTATTTTATTATTCCATGCTAATGTATTCAGGCATAGGCCTGCGTTGAACACTCTCATTTTCTCAAGGTAAGGGTCCTGGTTCCCCTACGCACACCAACAAAGGGCACGCAGGCTCACCACAAGGTAAGGCCCGACCATACAGTACGTGCCGTTAGGCAAACCGTCCGGCCAGGCCCGAAATTCAACTACCATCTTAGATCTGAAGCGCGTAGCGGAGGTAAAGAACACGACTTATGCA
+
-8A@-B,CCC<FE,CF@F9@<EFGF,C,,7F+,C,C,CCEF8CFG,;C,,8F8CF+@+6+CF,F,:,,C,C,,69C@6,,6C,,C,E,,6,66,CFEGF8=<?FC+C:@7F9<<E=F,A5?@AA5FFAFFD,,,5,9:8,4,9C=:>?89E+@4F6FG668@,6@DE>DDCG++=>8D8DG9+,+63>EC,3887+*3:>229@F9BF*/4994=35)54*(;59=(2/56BA:1*),::)3)(+1)1)*03(2*(*)6)..:).)6,),(((((((.((().*)162:B1(,:()*-24)
@M03152:184:000000000-AWYW1:1:2106:8513:18292 2:N:0:TGCACTGTATACCTGT
CCCAACTATCCCTATTAATCATTACGTCGATCCTAGAAACCAACAAAATAGAATCAAACGTCCTATTTCGTTATTCCATGCTAATGTATTCAAGCGTGAGCCTGCTTTAAACACTCTAATTTTTTCAAAGTAACAGTCCTGATTTCCCGCAACACCAAATTAATGGCATTACGGTTCGTCAAGAGGGAGGAATCAGCAAGACCAGTACATACCATAGGCACGACCGACCTGCTGACCCCGAAATTCAACTACGAGCATAGATCGGAAGAGCGGCGGGTAGGGAACGAACAGGTATGGAGAG
+
CCCCCFGGGGGGCGGGGGGGGGGGGGEGGGGGEGFGGGGGGGGGGGGGGGGGGGGGGGEGCEGGGFEGFFFGGGGGGGFFFDGFGGGGGGGGGGEGGGEGFGGGGGGFGGGGGGGGFG?FGGFGGFFGFGGGFDEGGGF9EFGFGGGD@GEGEGGGFGGGGGGGGGGGGGGGFC=CCC8C83@BFG>FGGGGGGGGGGGFGFC@7FFCGFGG>FG*;;@AFFD9==BDA)7A)8>?F(13B9E0A6?8);F@FGD0)./7;6)6/:((.217(31(-)42(54;()(--30()3-9:)2.(
@M03152:184:000000000-AWYW1:1:2106:13563:18343 2:N:0:TGCACTGTATACCTGT
CCCAACTATCCCTATTAATCATTACGTCGATCTTAGAAACCAACAAAATAAGATCAAACGTCCTATTTCATTATTCCATGCTAATGTATTCAAGCGAATGCCTGCTTTAAACACTCTAATTTTTTCAAAGTAACAGTCCTGATTCCCCACGACATCAAATTAATGACATCATGCTTCGTCAGAAGGGAGAAACCAATTGTACCAGTTCGTACCGTTGGCACGACCAATAAATTGATCACGAAATTCAACTACGAGCTTAGATCGGAAGAGCGTGGTGTAGGGAAAGAACAGGTATGTGTAA
+
CCCCCGFGGGGGGGGGGGGGGGGGGGGGEGGGGGGGGGGGGGGGGGGGGGGGGGGGFGGGGGGGGGGGGGFGGGFCEFFFFGGFFGGGGGGGGGGEGGGGGFGGGFCFDFGGGGGGGFGGGGGG7EGEFGGGFFFGGGGGGGGGGFGGGGGGECEDGGGA>=FFCED99=DFEFFCCEFCFGFFGG7DEEGGGGGGGGFFGG?FDF+=+@FG=DG>55@A>5>858@A>ACCB8A@F*AABFF988@F?>FEDG;=)33=FF?1;;0(6;;@2(./(.)./8@4278:1(,,.<2)1.0-)
@M03152:184:000000000-AWYW1:1:2106:7546:18379 2:N:0:TGCACTGTATACCTGT
CCCAACTATCCCTATTAATCATTACTTCGGTCCTAGAAACCAACAAAATAGAACCAAAGCCCTATTCTATTATTCCATGCTAATGTATTCAAGCGAAAGCCTGCTTTAAACACTCTAATTTTTTCAAAGTAAAAGTCCTGGATCCCCTGCGCACTCAATTAAGGGCACACAGGTTCCCCAGAAGGAAAGACCCGACCAGAGGCAGTGCTTACCTTGCGGCAAGACCACCCAGCCAGGTCCGAAATTCAACTACGAGCTTAGATCGGAAGAGCGTCGTGTAGGGAAGGAACAGGGTAGTGGA
+
CCCCCGGGGGGGGGGGGGGGGGGGGGGGGGGGGGGGGGGGGGGGGGGGGGGGGGGGGGGGGGGGGGGGGGGGGGGGGGGGGGGGGGGGGGGGGGGGGGGGGGGGFGFEEGGGFGGGGGGGGGGGGGGGGGGGGGGGGGGGGGGGGGGGGFGEGGGGGGGGFGFG8EEGFGGDFFFGDG?GGGGGGGGG8DFDE=8@CDDFGGDAGFFCGFGF5DFFFEFF49FD=@@A?>BFFC59?3C=>>5;AF?FEFF@;DEFFFEEF>?)46??6:711(41-831<B:F?)(4(((((2()).*()
@M03152:184:000000000-AWYW1:1:2106:23866:18395 2:N:0:TGCACTGTATACCTGT
CCCAACTATCCCTATTAATCATTACGTCGATCCTAGAAACCAACAAAATAGAATCAAACGTCCTATTTCATTATTCCATGCTAATGTATTCAAGCGTGAGCCTGCTTTAAACACTCTAATTTTTTCAAAGTAACAGTCCTGATTCCCCACAACACCAAATAAATGACATCATGGTTCGTCAGAAGGGAGAAACCAACAATACCAGTACGTACCGAGGCACGACCAACATGATGGTCCCGAAATTCAACTACGAGCTTAGATCGGAAGAGCGTCGTGTAGGTAAAGAACAGGGAAGGATAGA
+
CCCCCGGGGGGGGGGGGGGGGGGGGGGGGGGGGGGGGGGGGGGGGGGGGGGGGGGGGGGGFFFGGGGGGGGGGGGGGGGGGGGGGGGGGGGGGGGGGDGGGGGGGGGGGGGGGGGGGGGGGGGGGGGGGGGGGGGGGGGGGGGGGGGGGGGGGGGGGGGGFGGGGGGGGGGGGGGGGGGGGGGGF=BFGGGGGGGGGGGFGGFDEFFGGFGGDGGFFFFFFFEBFFFFFFFFC>EFA>DDFFAEFFEFEGFFFGEFFFE>)6;;??FFF19,;1143))5-1)9AFF10(((-*-))27,)
@M03152:184:000000000-AWYW1:1:2106:9224:18395 2:N:0:TGCACTGTATACCTGT
CCCAACTATCCCTATTAATCATTACGTCGATCCTATAAACCAACAAAATAGGATCAATCGTCCTATTTCATTATTCCATGCTAATGTATTCAAGCGTTAGCCTGCTTTAAACACTCTAATTTTTTCAAAGTAACAGTCCCGATTCCCCGCAACACCAAATTAATGACATCGCGGCTCTTCGGAAAGGAGGAACCAACAAAACCAGTACGTACCATAAGCACGACCAGTAAAACGATCCCGAAATTCAACTACGAGCTTAGATCGGAAGAGCGTCGTGTAGGGAAAGAACAAGTATGTGAAG
+
CCCCCGGGGGGGGGGGGGGGGGGGGGGGGGGGGGGGGGGGGGGGGGFGGGGGGGGGGGGGGGGGGGGGGGGGCGGDFGGGGGGGGGGGGGGGGGGGGGGGGGGGGFGGGGGGGGGGGGGGGGGGGGGGGGGGGGGGGGGGGGDGGGGGDGGGGGGGGGGGGGGGGGGGGDDDEG>CCGGGGCEGGGGEGGGG?CFGGFGFGG>@7AFGDFGG4CFAFF=AAAB9@FFB8B8+;893505(=3B@FFCFECAE2/=9335)4).8::B;B0:97(72:7:<D:0>BFBFF?(()+)**)*))
@M03152:184:000000000-AWYW1:1:2106:25447:18468 2:N:0:TGCACTGTATACCTGT
CCCAACTATCCCTATTAATCATTACGGCGACTCTAGAAACCAACAAAATAGAACCGCGCGTCCTATTTTATTATTCCATGCTAATGTATTCAGGCATTGGCCTGCTTTGAACACTCTAATTTTCTCAAGGTAAAGGTCCTGGTTCCCCGACGCACACCAACAAAGGGCACGCCGGCTCACCAAGAGGTAAGGCCCGCCCAGACAGTACGTGCCGTTAGGCAGACCGCCCGGCCAGGCCCGAAATTCAACTACGAGCTTAGATCGGAAGAGCGTCGTGTAGGGAACGAACAGGTATGTGTAG
+
CCCCCGGGGGGGGGGGGGGGGGGGGGGGGGGGGGGGGGGGGGGGGGGGGGGGGGGGGGGGGGEGGGGGGFFFGGGGGGGGGGGGGGGFCFGGGGGGGGGGFFGGFGGGGGGGGGGGGGFFGFGAFFFCFGFGGGGGGGGGGCEFFGGGGGGGGGGGGGGGG+@=DCEGGGGECEDGG>>EGFGG5FGGFGCCCFGEGGGFGFG2;;CCDFC353:>AE(/06F;=69FB:3<DGFC@BD2<23407<6<C?D?9;>>257AA)-(-3(,2:((,,(-).5<D85,)-4((3(-+.)*.:54
@M03152:184:000000000-AWYW1:1:2106:3629:18471 2:N:0:TGCACTGTATACCTGT
CCCAACTATCCCTATTAATCATTACTTCGGTCCTAGAAACCAACAAAATAGAACCAAAGTCCTATTCTATTATTCCATGCTAATGTATTCAAGCGAAAGCCTGCTTTAAACACTCTAATTTTTTCAAAGTAAAAGTCCTGGATCCCCTGCGCACTCAATTAAGGGCACACAGGTTCCCCAGAAGGAAAGACCCGACCAGAGGCAGTGCTTACCTTTCGGCAAGACCACCCAGCCACGTCCGACATTCAACTCCGAGCTTAGATCTGAAGAGCGTCGTGTCGGGACAGAAGAGGTATGCCAT
+
CCCCCGGGGGGGGFFGDDGGGGGGGGGGCEFGGGCA9FGGGFGGGFGGGG9DEGGC<@FFGGGFGFGGCFGFGGGGGGGGGGGGGGGCFCG<EF@:F@CFGCEGGFCGC99FFFGGGCFGGGGGGFF9EFCG9FGGG,C5>:EGCFGG7E8ECGGGE?DGG,=,@C?@?FG8DAFGFFGFGG8>?FD8@8FGGEECGG6977?A69?FGF>FGGF5B?)<5-@))05?*@=4AG=*:2C@B=)3=AEF?C:33C>>A(39);5C)4)97):?>2:1(0.(47(79534:((.(+.*9)*))
@M03152:184:000000000-AWYW1:1:2106:5831:18495 2:N:0:TGCACTGTATACCTGT
CCCAACTATCCCTATTAATCATTACGGCGACTCTAGAAACCAACAAAATAGAACCGCACGTCCTATTTTATTATTCCATGCTAATGTATTCAGGCGTAGGCCTGCTTTGAACACTCTAATTTTCTCAAGGTAAAAGTCCTGGTTCCCCGACGCAGCCCAGTTAAGGGCACGCCGGCTCACCAAGAGGTAAGACCCAGTCAGACAGTACACGCCGTTAAGCGGACCACCCAACCAGGCCCGAAATTCAACTACGAGCTAAGATCGGAAGAGCGTCGTGAAGGGAAAGAAAAGGCATAGAGAG
+
CCCCCECGCFF8FEFFGGGGGFGGCCGC@FFGCFGGGGGFGGGFGGGGGGG9FFCFGGGGFFCFFGGGCGGGGFCGGGGGGFECFFGGGGGGFBFGFEGEDFFDF,ABEEG8FGGGGFFG9CFA,AFFGGGGFFFCFEAAFF=9EFGC8EGC>E:CEEFF8EF8ECCECGG6ECCCG>7ECFFGGCFFFGG,AE,=CGGFGCCBF*BCFFGDGCC4)=9F)6>;6??A086>A3(*7(1(81)3*/6?BCFF:352:)))-))42,(,4((4(,3(()(-,8:)3@:((.(((2))*-*.,
@M03152:184:000000000-AWYW1:1:2106:13302:18511 2:N:0:TGCACTGTATACCTGT
CCCAACTATCCCTATTAATCATTACGTCGATCCTAGAAACCAACAAAATAGGGTCAAACGTCCTATTTCATTATTCCATGCTAATGTATTCAAGCGCGAGCCTGCTTTAAACACTCTAATTTTTTCAAAGTAACAGTCCTGATTCCCCACCACACCAACTGAATGGCATGATGGTTCTTCAGAAGGTAGGAACCAGTGACACCAGTGCATACCGAAGGAACGACCAGCGTACTGATCCCGAAATTCAACTACGAGCTTAGATCGGAAGAGCGTCGTGTAGGGAAAGAACAGGTATGTGTAG
+
CCCCCGGGGFGGG9FFFFGGGGGGGGGGFEGFGGGG<FDEGFGGGDGGGGGGGGGGEFGFGGEGGGGGGFGGGGGGFGGGFDFGGGGGGGGGGGFFEEFGGGGGGGFGF?FEEFFGGFDGGGGGGAF9EAFFGFGDEFGGGD=EFGEFGGGCFFGGEFEGC,=E8=DFFFGGGCGFGGF8=DFBF,@DD=DFGGGGC?D?,;FD6@ACFC26;:E?E*)3;)95A>=F>9>5A>C+=C4>BB48@FECEDFF1*.,:;93>CEF(((((/:4(,(-(046AB0>(..7((3,)2-9/::)-
@M03152:184:000000000-AWYW1:1:2106:14349:18584 2:N:0:TGCACTGTATACCTGT
CCCAACTATCCCTATTAATCATTACGTCAATCCTAGAAACCAACAAAATAAGATCAACGTCCTATTTCATTATTCCATGCTAATGTATTCAAGCGTGAGCCTGCTTTAAACACTCTAATTTTTTCAAAGTAACAGTCCTGATTTCCCGCCACACCAAGTGAATGGCATGACGGTTCGTCAGAAGGGAGGAACCAGTGACACCAGTGCATACCGAAGGTACGACCAGCGTACTGATCCCGAAATTCAACTACGAGCTTAGATCGGAAGAGCGCAGTGAAGGGAAAGAACAGGTCTCTGTGAA
+
BCCCCF@EFDGFGGGFGDG9EEFFCFEF;FCAEFFGGGFF<FGEGGGGFFGGGFDFCDCF@:CEC,C@@FFGGFFGGGCFGGGCGFGFFGFDGGG7@@FGC@=FEGGFBFFCGE=EGCFGFEGDGF<BFA<??FAAFC;AEFGGCF@FG@E8EEG6EEF>DGGGGC?FFGFGGGGCDEC8CFFF6=DFEECG8EFFCFGFGGGFGAFGGFCDDD@?BFFFEFB=4BD4@BBFFC>FC@*8>B49887+7CF(6754)7;45<@72;(8;FF((-:2-99815?>()44:78))+)*1-*-)
@M03152:184:000000000-AWYW1:1:2106:22107:18605 2:N:0:TGCACTGTATACCTGT
CCCAACTATCCCTATTAATCATTACTTCGGTCTTAGAAACCAACAAAATAAAACCAAAGTCCTATTTTATTATTCCATGCTAATGTATTCAAGCGTATGCCTGCTTTAATCACTCTAATTTTTTCAAAGTAAAAGTCCTGGTTCCCCATCCACCAAATTAATGACAAATGGTTCTCCAGAAGGAAAGACCAAGCCGAAAAGTACAACCCAATAGGGAGACCATCCAGCCTGGCCCGAAATTCAACTACGAGCTTAGATCGGAAGAGCGTCGTGTAGGGAAAGAACAGGTATGTGTAGATAG
+
CCCCCGGGGGGGGGGGGGGGGGGGGGGGGGGGGGGGGGGGGGGGGGGGGGGGGGGGGGGGGGGGGGGGAFGGGGGGGGGGGGGGGGGGGGGGGGGGGGGGFGGGCGGGFGGGGGGGGGGFGGGGGGGGFGGGGGGFGGGGGGGGGGGGGGGGGGGGCFGGGGGGGGG?FGGGGGCFGGGCGG8DFEFGGGGGGGFGGGGFGDGFGFBD8?GGGGGAFAAF5@F@@@EF5CC>>7=DEFGFFEFE8EFF9D5@@<6*1/>>@?;9=;;6;<;;DD@FEFF@65;F:?(()))(.+)/*)0))
@M03152:184:000000000-AWYW1:1:2106:6787:18659 2:N:0:TGCACTGTATACCTGT
CCCAACTATCCCTATTAATCATTACTGATATCCTAGAAACCAACGAAATCAGGACACCAGTCCTGTTCCATTATCCCATGCTGAAGTATTCAAAGGCTCGATTGCCTGCTTTGAACACTCTAATTTGCTCAAAGTAAAAGAGTAGGAACCCCAGAGATTATGCACAGAAGTTGCCCCCCATGCACGAAACCCCCTTTGACCGCCACCCAGTTAAGGACAGCGGTGAGTATCCTACCGTGGGGCGTGACCCGGACGGGACAGACCTTGACGGCCGACCAAGCCCGAGGAGCACGCCGAAATC
+
CCCCCGGGGGGGGGGCFGGGFGGGGGGGGFGGGGGGGGGGGCGGGGGGGGGGGEGGGGGGGGCFFFGGGGFGGGGGGGGGGGGGGGGGGGGGGGFFG@FGGGF7FGGGGGGG<FFDDGGGGGGGGFGGFFFGDGGGGGGGCFGGG9FFG?GGGGGGGDFCFFGGGGGFDFGG8;D8?=8EFDFDDG>GGC8CEGDAFCAFGGC=>D6;CFGGGG=69CC*9=45):)+3+2+=C3*:>8()856>82>@*)(,7<0)4;601:(5)647:(,(3991):?(8(7259,((,(4E3<<(9()
@M03152:184:000000000-AWYW1:1:2106:6490:18796 2:N:0:TGCACTGTATACCTGT
CCCAACTATCCCTATTAATCATTACGTCGATCCTAGAAACCAACAAAATAGAATCAAACGTCCTATTTCGTTATTCCATGCTAATGTATTCAAGCGTGAGCCTGCTTTAAACACTCTAATTTTTTCAAAGTAACAGTCCTGATTCCCCAAGACACCAAATTAATGACATCATGGTTCGTCAGAAGGTAGGAATCAATAATACCAGTACGTACAATAGCACGACCAATAAATTGATCCCGAAATTCACTACGAGCTTAGATCGGAAGAGCGTCGTGTAGGGAAAGACCAGGTATGTGTAGAT
+
CCCCCGGGGGGGGGGGGGGGGGGGGGGGGGGGGGGGGGGGGGGGGGGGGGGGGGGGGGGGAGGGGGGGGGGGGGGGGGGGGGGGGGGDFGGGGGGGGGGGGGGGG@ECFAFGGGGGGGGGGGGGGGGGGGGGGGFGGGGGGGGGGFFGGCEGGGGGG?GGGGGGGFGGGGDFGFFFGGGGGGGGFCDF8FGFGGGGFGFFFFD8?DFGGFFGGGCFFFEFFD?BBCFFF6@BAFCFA445?4AEAF;EFF;@@DBFFFE45BDFDF@(3:.,67;23+=0(84F7)(((-)..+.4/)0))
@M03152:184:000000000-AWYW1:1:2106:9528:18821 2:N:0:TGCACTGTATACCTGT
CCCAACTATCCCTATTAATCATTACATCGATCCTAGAAACCAACAAAATAGAATCGGATGTCCTATTTCATTATTCCATGCTAATGTATTCAAGCGTGAGCCTGCTTTAAACACTCTAATTTTTTCAAGGTAACAGTCCTAATTCCCCGTAACACCAAATTAATGGCATTACGGTTCTTTAGAAGGTGAGAAATCAATGATAACAGTGCATACCAACGGCATGACCGAAATATTGATCCCGAAATTCAACTACGAGCTTAGATCGGAAGAGCGTCGTGTAGGGAAAGAAAAGGGAAGAGTA
+
CCCCCGGGGGGGGGGGGGGGGGGGGGGGGGGGGGGGGGGGGGGGGGGGGGGGGGGGGGGGGGGGGGGGGGGGGGGCFGGGGGGGGGGGGGGGGGGGGGGGGGGGGGGGGGGGGGGGGGGGGGGGGGGGG<EFGFGGGGGGGGGGGGGGGGGGGGGGGGGGGGGGGGGGGDGFGDDEDGGGGGFFF8DCFGGGGGGGG?:B8FF5DFFCFDFGGFGFAE5?>9AEFBFFFFFF6CAG9A:5*5BAFFEF<DF@35?5B9BCEEEFD@@263(/((,4158@3A0;?>1344(((*().(*.)
@M03152:184:000000000-AWYW1:1:2106:24999:18849 2:N:0:TGCACTGTATACCTGT
CCCAACTATCCCTATTAATCATTACGTCAATCCTAGAAACCAACAAAATAGGATCAATCGTCCTATTTTATTATTCCATGCTAATGTATTCAAGCGTTAGCCTGCTTTAAACGCTCTAATTTTTTCAAAGTAACAGTCCCGATTCCTTGCGACACCAAATTAATGACATCGCGGCTCCTCGGAAAGGAAGAACCAACAAAACCTGTACGTACCGTAGGCACGACCAGCAAATTGATCCCGAAATTCAACTACGAGCTTAGATCGGAAGAGCGTCGTGTAGGGAAAGAACAGGTATGTGGAG
+
CCCCCGGGGGGGGGGGGGGGGGGGGGGGGGGGGGGGGGGGGGGGGGGGGGGGGGGGGGGGGFEGGGGGGGGGGGGFGGGGGGGGGGGGGGGGGGGGGGGGGFGFGEGGGGGGGGGGGGGGGGGGGGGGGGGFGGGGGGGGGGGGFGGGGGDDGGGGGGGGGGGGGGGGGGGEEGGEGGGGGG>GGFGGFE?FFGGGGGGFGF5C>FFGGFGGDD9599BFA=BF@BFFAFFFFC;CFCC;E6B6F+7AEFFE@3A@:;CFE?EF?FF>B:?2903((0().7<F658:(8:()+.60)*.(
@M03152:184:000000000-AWYW1:1:2106:12584:18861 2:N:0:TGCACTGTATACCTGT
CCCAACTATCCCTATTAATCATTACTTCGGTCCTAGAAACCAACAAAATAGAACCGAGGTCCTATTCTATTATTCCATGCTAATGTATTCAAGCATGCGCCTGCTTTAAACCCTCTAATTTTTTCAAAGTAAAAGTCCTGGTTCCCCGGCCACCCAGTGAAGAGCATATCCGGCTCGCCAGAAGGTGAACCCCAGCCAGAGCAGTACCAGCCATTGGTGGACCGCCCAGCCAGGGCCGAAATTCAACTACGAGCTTAGATCGGAAGAGCGGCGTGTAGGGAAAGAACAGGTATGTTGATAT
+
CCCCCGGGGGGGGGGGGGGGGGGGGGGGGGGGGGGGGGGGGGGGGEGGGGGGGGGGGGGGGGGGGGGGGGGGGGGGGGGGGGGGGGGGGGGGGGGGGGGGGGGGGGGGGGGGGGGGGFGGGGGGGGDFCGGGGGGGAFGGGFFGGGGGGGGGGGGGGGGGGGFGGGGGGFGGEGGGG=CEGFGGGGGGGFGGGGGGGGG5CFGFGFFGGFGGGGGFFFFFFFA@>@BFFFFFFGFGFFD9EFFEFFFFFCA??G>?FF<A<:BB:9?BB0((,,4:0@>?BFFFBF041()-)<6**)*))
@M03152:184:000000000-AWYW1:1:2106:26702:18874 2:N:0:TGCACTGTATACCTGT
CCCAACTATCCCTATTAATCATTACGTCAACCCTAGAAACCAACAAAATAAGATCGACGTCCTATTTCATTATTCCATGCTAATGTATTCAAGCGTGAGCCTGCTTTAAACACTCTAATTTTTTCAAAGTAACAGTCCTGATTTCCCGCCACACCAAGTGAATGGCATGACGGTTCGTCAGAAGGGAGGAACCAGTGACACCAGTGCATACCGAAGGCACGACCAGCGTACTGATCACGAAATTCAACTACGAGCTTAGATCGGAAGAGCGTCGGGTAGGGAAATAACAGGACAGTGTAGA
+
CCCCCGGGGGGGGGGGGGGGGGGGGGGGGGGGGGGGGGGGGGGGGGGGGGGDGGGGGGEGGGGGGGGGGGGGGGFGGFFFEABFGFGFFGGFGCFFGGGDGGGGGGGGGGGFGGFFGGGGGGGDFGGGGGGG9EGGFGGGGGGGGGGCGGGEGGCGGDDEGGGGGGGGGGGGGGDEGCGGDFGCFGGE6EF8:FFF9?FAGFGFG5?FGFDGGGGF59BF42*:5=B?565?FGEG+7955?AEFFFFCF47?G3967<4.9;617>B:(47(((((0,(45:))*)))).((*-**)2-)
@M03152:184:000000000-AWYW1:1:2106:4812:18939 2:N:0:TGCACTGTATACCTGT
CCCAACTATCCCTATTAATCATTACGTCGATCCTAGAAACCAACAAAATAGGGTCAAACGTCCTATTTCATTATTCCATGCTAATGTATTCAAGCGCGAGCCTGCTTTAAACACTCTAATTTTTTCAAAGTAACAGTCCTGATTCCCCACCACACCAACTGAATGGCATGATGGTTCTTCAGAAGGTAGGAACCAGTGACACCAGTGCATACCGAAGGCACGACCAGCGTACTGATCCCGAAATTCAACTACGAGCTTAGATCGGACGAGCGTCGGGTAGGGAAAGAACAGGAAAGTTTAG
+
CCCCCEGGFG@FGGGGGGGFGGGGGGGGGGGGGGGGGGGGGGFGGGGGGGGGGGGGGG9BCDFGGFFGGGFFGGGGDGGGGGGGGGGFGGCFGGCGGEFGD@FGGDFGGFGGEFGGGAFGGGGGGGCEFFGGGCFFGFGGGFEFFAFEFEE8DFG>4DEFGGFGGGGGFFC@DGFGDFFGGGEDFGFGGGGGGCFGGCFFGG?81@FFGF<77CEB59)*;>B9)5>FDD@687CGF*C@F>;-BFFFF76@DG30>8).7351;;(.,1(3(4,(-)(-8@0)37:?0((((2,<*)2-)
@M03152:184:000000000-AWYW1:1:2106:7788:18998 2:N:0:TGCACTGTATACCTGT
CCCAACTATCCCTATTAATCATTACATCGATCTTAGAAACCAACGAAATAGGATCAAACGTCCTATTTCATTATTCCATGCTAATGTATTCAAGCCTCGGCCTGCTTTAAACACTCTAATTTTTTCAAGGTAACAGTCCTGATTCCTCACGAGTCTACGGCATCAAAGTTAATGACATCATGCTTCGACAACCAATTGTACCGGTACGTACCCGATAAATTGATCACGAAATTCAACTACGAGCTTAGATCGGAAGAGCGTCGTGGAGGGAAAGAACAGGTATGTGTAGCACAGGGGGGTG
+
CCCCCGGGGGGGGGGGGGGGGGGGGGGGGGGGGGGGGGGGGGGGGGGGGGGGFGGGGGGGCGGGGGGGGGGGFGGFFGGGGGGGGGGGDGGGGGGGGGG7CC:FGFGFGGGGGFGGGGGFGGGGGGGGC,FFGGFFFG8FGGGGGFGGGGG>7BFGGGGC>8CEFDFGGG@=DGGGGFGGGFFGFGEDGC8DEG8=ED@FFFGA@?A+AAF6D7CEA>AFFA60;ACFFFDFFDEGFFG=4@B2>FCA>>>B=D59F@1((/6,,((/(.611(,1(0(,.0-)-*.-))))(0,))()-(
@M03152:184:000000000-AWYW1:1:2106:25994:19000 2:N:0:TGCACTGTATACCTGT
CCCAACTATCCCTATTAATCATTACCTTGGCCTTTAAAGCCAACAAAATAAGACCATGGTCCTATTTTATTATTCCATGCTAACGTATTCAAGCGTAAGCCTGCTTTGAACACTCTAATTTATTCACAGTAAAAGTCCTAGAACACATGACGGGCTTGCGCCTGTCAGCATCTAGAAGATAAGACGATGCAAATCAAGTACAACCACTTAAGGAAGACCTGACTGCAAAGTCCGAAATTCAACTACGAGCTTAGATCGGAAGAGCGTCGCGTAGGGAAAGAACAGGTATGTTGAGCACACG
+
CCCCCGGGGGDGGEGGGGGFGGGGGGGGAGGGGGGGGGGGGGGGGGGGGGGGGF8FFGGGGGGFGFGGGGGGGGGCFFGCCFGGGFGFFGFGGG7BFFGGFGD@EFFGFF<EFGGGGCF9FGGGEFGGFFGGFGGGGGEEFFEFFGGGGGGGGGGGGGGGGGEGGGGG6D8DFGGD8ECGGF8ED=CF==EGGGDCF8DDDGC)6??FFFDF?=DCCA)6A@CC8CFF7CE6B>ADE9FCFCFEFF2*);?=AFFE8@9@=833(8:62((,,,;<8:=(6;1)(0.)),--)+()*(*((
@M03152:184:000000000-AWYW1:1:2106:17920:19017 2:N:0:TGCACTGTATACCTGT
CCCAACTATCCCTATTAATCATTACGTCAATCCTAGAAACCAACAAAATAGGATCGAACGTCCTATTTCATTATTCCATGCTAATGTATTCAAGCGTTAGCCTGCTTTAAACACTCTAATTTTTTCAAAGTAACAGTCCAGATTCCTCGCAACACCAAATTAATGGCATTACGGCTCATCAGGAAGGAGGAATCAGTGAGACCAGTACATACCAGAGGCATGACCAACCTACTAACCCCGAAATTCAACTACGAGCTTAGATCGGAAGAGCGTCGTGTAGGGAAAGAACAGGTAGGTGAAA
+
CCCCCGGGGGGGGGGGGGGGGGGGGGGGGGGGGGGGGGGGGGGGGGGGGGGGGGGGGGGGGFGGGGGGGGGGGGGGGGGGGGGGGGGGGGGGGGFGFGGGGGGGGGGGGGGGGGGGGGGGGGGGGGGGGGGGGGGGGGGGGGGGGGGGGGGGGGGGGGGGGGFGFGGGGGGGGGGGGGGGGGGGGGGFEECE=@DFGGGFGD?@CFFGGAF?FFGFFF>DFFFEC@BE>FE>FGFG6>DFFAF9A8@F6CFFFGF2>8EFEF),2(363@FB@0(./),)53:>65(4(4:(-+).12*))
@M03152:184:000000000-AWYW1:1:2106:3451:19092 2:N:0:TGCACTGTATACCTGT
CCCAACTATCCCTATTAATCATTACGTCAATCCTAGAAACCAACAAAATAAGATCAACGTCCTATTTCATTATTCCATGCTAATGTATTCAAGCGTGAGCCTGCTTTAAACACTCTAATTTTTTCAAAGTAACAGTCCTGATTTCCCGCCACACCAAGTGAATGGCATGACGGTTCGTCAGAAGGGAGGAACCAGTGACACCAGTGCATACAGAAGGCACGACCAGCGTACTGATCCCGAAATTCAACTACGAGCTTAGATCGGAATAGCGGCGTGTAGGGAAAGAAAAGTGAGGGGTAGA
+
CCCCCGGGDGGGGGGGGGGGGGGGGGGGGGGGGGGGGDGGGGGGGDGGGGGG96EFGG>FCFCFGGGF9FFFGGAFGGGGEEGGGGGFGCGGGGDECGDFFEBEEEGFGDGFFFGGGAFGGGGGGGGEDEFCFG9E9AEAAFGGGFGGGGGGDC7EEF@FGAC,,=8ECCFG+6=CDCGDDDE,86@FCCF>D8?D,=9?C6C5C6FC=CG+=7,@F*)09:A):5=B459*=+:CADD=B9ACFFFF48A7<7B@F3)35<00(((/730(60(-(74<0;:5<FF7(()))3())(1()
@M03152:184:000000000-AWYW1:1:2106:14281:19141 2:N:0:TGCACTGTATACCTGT
CCCAACTATCCCTATTAATCATTACTTCGGTCCTAGAAACCAACAAAATAAGACCAAAGTCCTATTCCATTATTCCATGCTAATGTATTCAAGCGAGAACTGCCTGCTTTGAACACTCTAATTTTTTCAAAGTAAATGTCTCGAGTACAATGATTCCCGCAAAACCCAGTAAAGGGCACAGGTTGTCTTCGAGAAACCAGATTTGAGCCCTGCCTGCAGTACCGCCCCATCACCCGTGTTTTACCACAAGCTGGGTTTCAGACCGCAACGCTATGAAAAAGGCCCCGAAATTCAACTACGA
+
CCCCCGGGGGGGGGGGGGGGGGGGGGGGGGGGGGFGGGGGFGGGGGGGGGGGGGGGGGGGGGGGGGGGAADDEEEFGCCGGGFGGGGGGGGGGGGGGGGGGGGGGF?FFGGGGFFGGFGGGGGGGGGGFFEFFF9EEGGDGGGFEGFFBCEC9FFFGGGEECEC8ACCGCGAEDFADCGFGGGG6@DDFGGGGG>EFC=DEGF;@D@FG*:+=9CFFFBFFEFFF=)559@A>FFG*)*-)08*4=))87);;?)8839C?5@?4(7>;9>@D0;<)1<:(08),)7909<B)+6@94*--
@M03152:184:000000000-AWYW1:1:2106:8531:19158 2:N:0:TGCACTGTATACCTGT
CCCAACTATCCCTATTAATCATTACGGCGACTCTAGAAACCAACAAAATAGAACCGCGCGTCCTATTTTATTATTCCATGCTAATGTATTCAGGCATAGGCCTGCTTTGAACACTCTAATTTTCTCAAGGTAAAGGTCCTGGTTCCCCGACGCACACCAACAAAGGGCACGCCGGCTCACCAAGAGGTAAGGCCCGCCCAGACAGTACGTGCCGTTAGGCAGACCGCCCGGCCAGGCCCGAAATTCAACTACGAGATTAGATCGGAAGAGACTCGTGGAGGGACAGAACAGGTACGACTTG
+
9CCCCGGGFFFGGGGGGFCGGGDGGGGGEGFGGGGGGGGGGGGGEDFGFDFGGGGGG@EE6@@BF9FACFGG9FG<FFCCFDG9?FFFFGGGEF8FGFFFGGGGGGGFGCFFGFGFG9?FFGGCGFGGCFGFGGGGG:FFFG=:EG9FCGGGGGGGGEGGGGDFF,@CCCGCFCDGGGGC?:,D5FEFGCDFF>EE=DGA56*>CBF+*.*8C7=8::3;=(.6(,(:))-55D097?D>52)4**)*-*941*.().679))-(-((,2((..34:)(,-)(0,81..2(.-+).)(*(.
@M03152:184:000000000-AWYW1:1:2106:7380:19186 2:N:0:TGCACTGTATACCTGT
CCCAACTATCCCTATTAATCATTACGGTGGTCCTAGAAACCAACAAAATAGAACCACAACGTCCTATTCCATTATTCCATGCTAATATATTCAAGCAAGAAGCCTGCTTTGAGCACTCTAATTTTTTCAAAGTAAAAGTCCTGGATCCCCGACACACCCAGTGAAGGGAATGCCGGCTCTCCAGAAGGAAAGGCCCAGCCAAAGCAGTACTCACCATAAGGCAGACCACCCAGCCAGGCCCGAAATTCAACTACGAGCTTAGATCGGAAGAGCGTCGTGTAGGGAAAGAACAGGTAGGTGT
+
CCCCCGGGGGGGGGGGGGGGGGGGGGGGGGGGGGGGGGGGGGGGGGGGGGGGGGGGGGGGGGGGGGGGGDGGGGGGGGGGGGGGGGGGGGGGGGEGGGGF<,FFGFGGGFGGGGGGGGFFAFFGFGGFDFCEFGFGGGFGGEFD8FFGGGGGGGGGGGGGG?FFGGF6DDDGG8CE>@=?DC,@ABGBFGGGCDGCEGCFG?FCGFFGFF@:<9C>?AEFA59>BB)9ADA>9CB6ADFFB@FF>AEF?GFEEFBFF@@14.977;<;?6<:(47?35348*)0.)3:<(3142.**4:,-
@M03152:184:000000000-AWYW1:1:2106:10103:19221 2:N:0:TGCACTGTATACCTGT
CCCAACTATCCCTATTAATCATTACTTCGGTCCTAGAAACCAACAAAATAGAACCAAAGTCCTATTCTATTATTCCATGCTAATGTATTCAAGCGTAAGCCTGCTTTAAACACTCTAATTTTTTCAAAGTAAAAGTCCTGGTTCCCATACACACTCAGTGAAGAGCACATATGTTCGCCAGAAGGAAAGACTAGCCCGAGAAGTACCCACCTTGCGGCGGGACCACCCAAGCCAGCCCGAAATTCAACTACGAGCTTAGATCGGAAGAGCGTCGAGTAGGGAAAGAACAGGGATGCTTAGA
+
CCCCCGGGGGGGGGGGGGGGGGGGGGGGGGGGGGGGGFFGGGGGGGGGGGGGGGGGGGGGGGGGGGGGGGGGGGGEGGGGFGGGGGGGGGGGGGGGGGGFGGGGGGGGGGGGGGGGGGGGGGGGGGGFFFGGGGFGGGGGGGGGGFGGGGGGGGGGGGGGGGGGGGGGGGGGGDFGG7C>DGGDGFFD?FFGGDFDDDGFGGGBGFFGG>DG?FEAFDAF4(:==(/):><F5<0*.(9:;0:E+15AAGF0:C79FFFFF)-(-4;??06223((.)6>BF:5(),(.((-8:3)*.*).
@M03152:184:000000000-AWYW1:1:2106:5651:19232 2:N:0:TGCACTGTATACCTGT
CCCAACTATCCCTATTAATCATTATTCATGTCCTAGAAACCAACAAAACGAGGACACGAATCCTGTTCTATTATCCCATGCTAATGTATTCAAGGCCCCTTTATGCCTGCTTTGAACACTCTAATTTATTCAAAGTAAATGAATGGGAACCCCACGATAATGGTCGAGTTGCCCCGGCCACTACCGCTTTTTAACCTTCACCCAGTTAAGAGCAAAGGTGAGTATCCCATAGAAGAGGATGAAGAAACCAGTTCACGCCTTGACGGCGGACCGATTCCTTCGATCCCGAAATTCAACTACA
+
CCCCCGGGGGGGGGGGGGGGGGGGGGGGGGGGGGGGGFFGGGGGGGGGGGGGGGGGFGGGGGGFFFGGGGGGGGGFGGGGGGGGGGGGGGGGGGGGDGGGGGGGGFGGGGGGGGGGGGGFGGGGGGGGGGGGGGGGGGGFGGFGGGGGGGGGGGGGGDEGGGGFGEEEFGFCDECEGEDEGGGG6CE7?8@FGGG7CFD9?8F=F:;FGFDGGGGFFFFFFFFF@EE*9>>AFGFGFFFFFFFFFA2A:GFBEFFEF2927E@E;0(6>F(7763?)*4)4@??(70617;0<?9FF<*4)
@M03152:184:000000000-AWYW1:1:2106:10874:19305 2:N:0:TGCACTGTATACCTGT
CCCAACTATCCCTATTAATCATTACGTCAATCCTAGAAACCAACAAAATAGGATCGAACGTCCTATTTCATTATTCCATGCTAATGTATTCAAGCGTGAGCCTGCTTTAAACACTCTAATTTTTTCAAAGTAACAGTCCTGATTCCCCACGACACCAAATTAATGGCATCATGGTTCATCAGAAGGGAGAAACCAATGATGCCAGTACGTACCGAGGCACGACCGACATATTGATCCCGAAATTCAACTACGAGCTTAGATCGGAAGAGCGTCGTGTAGGGAAAGAACCGGTATGTGTAAA
+
CCCCCGGGGGGGGGGGGGGFGGGGGGGGGGGGGGGGGGGGGGGGGGGGGGGGGGGGGGGGFGGGGFGGGGGGGGGGGFCFFGGGGGGGGGGGGGGGGGGGGGFGGGGGGGGCFGGGGGGGGGGGGGGGGGGGGGGGGGGGGDGGGFGGFCEGGGGGGGGGGGGGGGGCDGFFFFFGGGC:DGFFGGGGGDFFFCFGFGGFGGFEGFFGGFGDGGGFF5AFFFFF>FF>5?7AFGCFABGFBB:EFFEA<8F@<:56A>@FCC70;@B::.4-49(847<B?F<).88((((-,*.096*--
@M03152:184:000000000-AWYW1:1:2106:23801:19339 2:N:0:TGCACTGTATACCTGT
CCCAACTATCCCTATTAATCATTACGGTGGTCCTAGAAACCAACAAAATAGAACCACAACGTCCTATTCCATTATTCCATGCTAATATATTCAAGCAAGAAGCCTGCTTTGAGCACTCTAATTTTTTCAAAGTAAAAGTCCTGGATCCCCGACACACCCAGTGAAGGGAATGCCGGCTCTCCAGAAGGAAAGGCCCAGCCAAAGCAGTACTCACCATAAGGCAGACCACCCAGCCAGGCCCGAAATTCAACTACGAGCTTAGATCGGAAGAGCGTCGTGACGGGAAAGAACAGGAATGTGG
+
CCCCCGGFGGGGGGGGGGGGGGGGGGGGGGGGGGGGGGGGGGGGGGGGGGGGGGGGFFGGGGGGGGGGGFFFCFGFFGGGFGGGGGGGFGFCGGGGFGFGGGGCFGGGGGFFGGGGGGGGGGGF?BCEGFFCFFGGGGGEGGG8EE=EDFE>CGGGGEGCFGGF=EFECDFDF?DCCCCFGGGGGFGFFFGGFGCGEFFFCF?@@AFFGFCG@DGFFA@<*:94)0-9*:):?72762?2D28@>5CA?CACE43(.33.97;)9;<0;>0301,,40(((04)27(2(417,7()))*))
@M03152:184:000000000-AWYW1:1:2106:23391:19401 2:N:0:TGCACTGTATACCTGT
CCCAACTATCCCTATTAATCATTACATCGATCCTAGAAACCAACAAAATAGAATCGGATGTCCTATTTCATTATTCCATGCTAATGTATTCAAGCGTGAGCCTGCTTTAAACACTCTAATTTTTTCAAGGTAACAGTCCTAATTCCCCGTAACACCAAATTAATGGCATTACGGTTCTTTAGAAGGTGAGAAATCAATGATAACAGTGCATACCAACGGCATGACCGAAATATTGATCCCGAAATTCAACTACGAGCTTAGATCGGAAGAGAGACGTGTAGGGAAAGAAGAGGGATGTGAA
+
CCCCCGGGGGGGGGGGGGGGGGGGGGGGGGGGGGGGGGGGEGGGGGGGGGGGGGGGGGGEFGGGGGGGGGGGGGGGFGGGGGGGGFFGGGGGGGGGGGGGGFFGGGFGGEFGGGGGGGGGGGGGGGGGGG@?FGGGGDFGGGGDGGGGGGGGGGFCGGGGDGGGGGGGGFFD6CDE6FGGGGGGG?FGGFGGFGFGFG8+,=F<CD<+9DCGGGGDDE5*:>C@5:=A>9)?625@9*+:>9?AF6EFCF+(.8?(/5(/*9*><03((/61((/(/5.(79(;25213(5:(*4.54*))
@M03152:184:000000000-AWYW1:1:2106:23381:19408 2:N:0:TGCACTGTATACCTGT
CCCAACTATCCCTATTAATCATTACATCGATCCTAGAAACCAACAAAATAGAATCGGATGTCCTATTTCATTATTCCATGCTAATGTATTCAAGCGTGAGCCTGCTTTAAACACTCTAATTTTTTCAAGGTAACAGTCCTAATTCCCCGTAACACCAAATTAATGGCATTACGGTTCTTTAGAAGGTGAGAAATCAATGATAACAGTGCATACCAACGGCATGACCGAAATATTGATCCCGAAATTAAACTACGAGCTTAGATCGGAAGAGCGTCGTGTAGGGAAAGAAAAGGTAGATGAA
+
CCCCCGGGGGGGGGGGGGGGGGGGGGGGGGGGGGGGGGGGGGGGGGGGGGGGGGGGGGGGGFGGGGGGGGGGGGGGGGGGGGGGGGGFGGGGGFGGGDFGGGFGGGGGGGGGGGGGGGEFGGGGGGGEFFFGGFGGGGGGGGGGGGGGGEEEGGGCGGGGC9DA;EFGDF8=FDGDDFFGDGGFD?F:C8EFGGDGCFGDFGGFGBDF7D@DG=EB5?9955AEB5AED>8ACF7CACF9>=B:*3*=@C+../2//8(604>71<?:03(((.30.)(,9A()4)(47((((3./0)*))
@M03152:184:000000000-AWYW1:1:2106:28066:19459 2:N:0:TGCACTGTATACCTGT
CCCAACTATCCCTATTAATCATTACATCAGCCTTAGAAACCAACAAAATAAGACCAACGTCATATTCTATTATCCCATGCTGTAATATTCAATGGCAAGGTTACGCCTGCTTTGAACACTCTAATTTTTTCAAAGTAAATGATTGGAAGCGGTTGCCCACTATCCAATAATAGAAAGCCTATATCGAGCCACACCACAAGGGCGAGCTTTGATACAAAAAACTTTCGAAATTCAACTACGAGCTTAGATCGGAAGAGCGTCGTGTAGGGAAAGAAAAGGCATGTGTAGAATTCGGTAGGGG
+
CCCCCGGGGGGGGGGGGGGGGGGGGGGGGGGGGGGGGGGGGGGGGGGGGGGGGGGGGGGGGGGGFGFGGGGGGGGGGGFCFGGGGGGGFGFGGGGGGGGGGGGGGFEGGGGGGGGGGGGGGGGGGGGFGGGGGGGGGGGCGGGCFGGGGDGGGGGGG?FCDFGFGGFEGFGGFGCFDCFFGFF=E6>>8>FGGGGGGFFFFG+:CDE>FFGGCGD@6FD5A9AE4<AFFDD6BF*+=@FDFF)5FFFFC7?@FD:@F;91;>,((67<;;@DFB((46((.920)*.).))..:(7)-*,3
@M03152:184:000000000-AWYW1:1:2106:5160:19533 2:N:0:TGCACTGTATACCTGT
CCCAACTATCCCTATTAATCATTACATAGATCCTAGAAACCAACAAAATAGGATCAATCGTCCTATTTCATTATTCCATGCTAATGTATTCAAGCGTTAGCCTGCTTTAAACACTCTAATTTTTTCAAAGTAACAGTTCCGATTCCTTGCGACACCAAATTAATGACATCACGGCTCCTCGGAAAGGAGGAACCAACAAAACCAGTACGTACCGTAGGCACGACCGGCAAATTGATCCCGAAATTCAACTACGAGCTTAGATCGGAAGAGCGTAGTGGAGGGAAAGAACAGGCAGTGTGAG
+
CCCCC@CFFGGGGAFGGGGGGGGGGGGGGFGAEGGGGGGGFGFGFFGGGGGGGCGGGC,DEFGGFGGFGGGGGGGGGGGGGGGGGGGGGGGGGGGGGGGGGEGGGDGGGGGGGGGGGGGGGFGGGGGGCGGGGCFGGFC<EEEGCGGGG8=EEGGGGGGGGGGGGGGGF8F?E@>C==DFDG6CCGGFGGGFFDFFGGGFGGD85AFFDFF709@@BDFFFD>A=A25?A=8BD:+884(=;86A+)A3CFFFDA>>173CC)8?F?F<(,4((--4)5:?@1.(),4(4<((2(00)*-)
@M03152:184:000000000-AWYW1:1:2106:12556:19595 2:N:0:TGCACTGTATACCTGT
CCCAACTATCCCTATTAATCATTACGTCAATCTTAGAAACCAACGAAATAAGATCAAACGTCCTATTTCATTATTCCATGCTAATGTATTCAAGCCAAAGCCTGCTTTAAACACTCTAATTTTTTCAAAGTAACAGTCCTGATTCCACACGACATCAAGTTAATGACATCACGCTTCGTCGGAAGGGAGAAACCAATTGTACCAGTGCGTACCGTTGGCACGACCAATAAATTGATCCCGAAATTCAACTACGAGCTTAGATCGGAAGAGCGTCGTGTAGGGAAAGAACAGGTAGGTGTAA
+
CCCCCGGGGGGGGGGGGGGGGGGGGGFG;FFGGGGGGGGGGGGGGGGGDFGGGGGGFGGGGFGGGGGGGGGGFGGGGGGFGGGGGGGFGGFGGGGGGGGGGGGDG?FDFFGGGFGGGFFGGGGGFFGGGFGGGAFFBFCGGFGGGGGGGGDEGGGFGGGDFGGD;AEGGGGGG?D=DEDGG=ECDGGGGGGGGFGGG79<==DE?F67CADD+;>AEAFFFFFFBADAAF4B97*58;4:>@:2AA<A;DA)>C8()())1)921<003@8>F691(..)5)87:F(::?<(.25)*.2))
@M03152:184:000000000-AWYW1:1:2106:14564:19649 2:N:0:TGCACTGTATACCTGT
CCCAACTATCCCTATTAATCATTACGGCGGTCCTAGAAACCAACAAAATAGAACCGCACGTCCTATTCTATTATTCCATGCTAATGTATTCGAGCATATGCCTGCTTTGAACACTCTAATTTTTTCAAAGTAAAAGTCCTGGTTCCCCAGCACACCCAGTAAAGGGCATGAGGTTAGCCAGAAGGAAAGATCCGGCCGAACCAGTGCAAGCGGTGAGGCGGACCGGTCAGCCAGACACGAAATTCAACTACGAGCTTAGATCGGAAGAGCGGCGTGTAGGGGAAGAACAGGTATGTGTAAA
+
CCCCCGGGGGGGGGGGGGGGGGGGGGGGGGGGGGGGGGGGGGGGGGGGGGGGGGGGGGGGC@FGGGFGGGGGGGGGGGDGGGGGGGGGGGGGGCGGGG,CFAFGGGGFGGGGGGGCEFFGGGGGGGGGFFGGGGGGG9EFGGGGCFGGGGGFFGGGCFGFGGGGFGCFD?DFFEGGFEFFDFDGGGGG?F7BCG6ECDGEE4D5=F+=+949CDEFFF(/:9)69,655A3?>C?C)39>D:><FFA64F)3(7)(/),626?::(4(4(4,(-271..40)(.4:2.8?0-)+(19)*))
@M03152:184:000000000-AWYW1:1:2106:16866:19664 2:N:0:TGCACTGTATACCTGT
CCCAACTATCCCTATTAATCATTACGTCGATCTTAGAAACCAACGAAATAAGATCAAACGTCCTATTTCATTATTCCATGCTAATGTATTCAAGCCAAAGCCTGCTTTAAACACTCTAATTTTTTCAAAGTAACAGTCCTGATTCCCCACAACATCAAGTTAATGACATCATGCTTCGTCAGAAGGGAGAAACCAATTGTACCAGTGCGTACCGTTAGCACGACCAATAAATTGATCCCGAAATTCAACTACGAGCTTAGATCGGAAGAGCGTCGTGTAGGGAAAAAACAGGTCATGTTAA
+
CCCCCGGGGGGGGGGGGGGGGGGGGGGGGGGGGGGGGGGGGGGGGFGGGGFGFGGGGGGGFGGGGGGGGGGGFGGGGGGGGGGGGGGGGGGGGFDFGGGGGFGGGGGGGGGGFGGGG?FGGGGGGGGGGGGGGGGGGGGFCGGGCFGGGGGGEGGGGFGFGGGGGGGGGGGGFGGGF7=EGGGFDGE8>GEF8FGFFFEDGGGFGFBGCBGDDD:AE>A+*>DA=ABFF583BFFG@C;)@AFFFFC64BAB@DD9B=;3;592?F?9(530(/(6()(.):(88).(-10()+)*1)0))
@M03152:184:000000000-AWYW1:1:2106:7226:19681 2:N:0:TGCACTGTATACCTGT
CCCAACTATCCCTATTAATCATTACGTCAATCCTAGAAACCAACAAAATAAGATCAACGTCCTATTTCATTATTCCATGCTAATGTATTCAAGCGTGAGCCTGCTTTAAACACTCTAATTTTTTCAAAGTAACAGTCCTGATTTCCCGCCACACCAAGTGAATGGCATGACGGTTCGTCAGAAGGGAGGAACCAGTGACACCAGTGCATACCGAAGGTACGACCAGCGTACTGATCCCGAAATTCAACTACGAGCTTAGATCGGAAGAGCGTCGTGTAGGGAAAGAAAAAGTATGGTGAGA
+
CCCCCGGGGGGGGGGGGGGGGGGGGGGGGGGGGGGGGGGGGGGGGGGGGGGGGGGGGGGGGGGGGGGGGGGGGGGGGGGGGGGGGGGGGGGGGGGGGGGGGGGGGGGGGGGGGGGGGGGGGGGGGGGGFGGGFGGGGGDFCGGGGGGGGGGGGGGGGGGGGGGGGGGGGGGEEGDGGGGGGGGGGGGGGGGGGGGGGGGFGGGFFFFGGFGGGGGFEF;FEDE=2BBFFBFFFGEGABD>;@FEFFC=?GF?;CB0AC8<3?D<(86@D33::>6::F>BF?BF?FB(,((-.+))*.:()
@M03152:184:000000000-AWYW1:1:2106:12897:19699 2:N:0:TGCACTGTATACCTGT
CCCAACTATCCCTATTAATCATTACGTCAATCCTAGAAACCAACAAAATAAGATCAACGTCCTATTTCATTATTCCATGCTAATGTATTCAAGCGTGAGCCTGCTTTAAACACTCTAATTTTTTCAAAGTAACAGTCCTGATTTCCCGCCACACCAAGTGAATGGCATGACGGTTCGTCAGAAGGGAGGAACCAGTGACACCAGTGCATACCGAAGGCACGACCAGCGTACTGATCCCGAAATTCAACTACGAGCTTAGATCGGAAGAGCGTCGTGTAGGGAAAGAACAGGTATGTGTAGA
+
CCCCCGGGGGGGGGGGGGGGGGGGGGGGEGGGGGGGGGGGGGGGGGGGGGGGDGGGGGGGGGGGGGGGGGGGGGGGGGGGGGGGGGGGGGGGGGEGGGGGFGGGGGGGGGGGGGGGG?FFGGGGGGGGGGGGGGGGGGGGGGGGGGGGGGGGGGGGEGGGGGGGGGGGGFFCEGGG6@DGGGGGFEGGGGDGGGGGGFGFGFGFGFFGGFGGD9>>BFFFFFEBFDB>5/5?FGFFFDGFD9ACFFFFEGFFFDEBA3)73?;;;0>FD(41499<6)4<:)3.:::::74).3:**.0).
@M03152:184:000000000-AWYW1:1:2106:18390:19722 2:N:0:TGCACTGTATACCTGT
CCCAACTATCCCTATTAATCATTACGTCGATCCTAGAAACCAACAAAATAGAATCAAACGTCCTATTTCATTATTCCATGCTAATGTATTCAAGCGTATGCCTGCTTTAAACACTCTAATTTTTTCAAAGTAACAGTCCTGATTCCCCGAGACACCAAATTAATGACATCAAGGTTCTTCAGAAGGGAGAAATCAGTAATGACAGTACGTACCGAAGCACGACCACATACTGATCCCGAAATTCAACTACGAGCTTAGATCGGAAGAGCGTAGTGTAGGGAAAGAACAGGGAGTAGTAGTG
+
CCCCCGGGGGGGGGGGGGGGGGGGGGGGGGGGGGGGFFGGGGFGGGGGGGGGGGGGGGGGFEFGGFGGGGGGGFEGGGGGFFFFGGGGGGGGGGGGGGGGGGGGGFGCFGFG9FFGGFGGGFGGGGFGGGGGGGGGGGGGFGGGGGGGGGGGC=FFFGGGGGGGGFFF9DDGGFFGGGGGGGGAFGDGGGGFCFGGFGDFGGGE?DFG6DGGCC?5:D@F>DFAFBCFFAAAF>6=FAGFE>FCFFCF=G>29D8>FB))9(2<06@@116,6639):7?DF;5:@:::((-(*(1*)*.(
@M03152:184:000000000-AWYW1:1:2106:22996:19734 2:N:0:TGCACTGTATACCTGT
CCCAACTATCCCTATTAATCATTACGTCAATCCTAGAAACCAACAAAATAAGATCAACGTCCTATTTCATTATTCCATGCTAATGTATTCAAGCGTGAGCCTGCTTTAAACACTCTAATTTTTTCAAAGTAACAGTCCTGATTTCCCGCCACACCAAGTGAATGGCATGACGGTTCGTCAGAAGGGAGGAACCAGTGACACCAGTGCATACCGAAGGTACGACCAGCGTACTGATCCCGAAATTCAACTACGAGCTTAGATCGGAAGAGCGGCGTGTAGGGAAAGAACAGGTCTGATTAGA
+
CCCCCGGGGGGGGGGGGGGGGGGGGGGGGGGGGGGGGGGGGGGGGGGGGGGGGGGGGGGGFGGGGGGGFGGGGGGGGGGGGGGGGGGGCCGGGGGGGGEF@FEFGFFGGGGGGFGGGGGGGGGGGGGGFFFFGGFGGGGGFFGGGGGGGGGGGGGGGGFGGGGF?FGGGGGGEEGGGGGGGEAFFEGGEGGGGGGFGGGFG6C@C58EFFFFD>@BFF@855BA9=D>BDB4=B7:FB4@ABAEB89CEGFFD<>06)).5),6;@FF@((((4-3()6)48:<(7((8?:),+,**-*..
@M03152:184:000000000-AWYW1:1:2106:7893:19810 2:N:0:TGCACTGTATACCTGT
CCCAACTATCCCTATTAATCATTACGTCGATCCTAGAAACCAACAAAATAGGGTCAAACGTCCTATTTCATTATTCCATGCTAATGTATTCAAGCGCGAGCCTGCTTTAAACACTCTAATTTTTTCAAAGTAACAGTCCCGATTCCCCATGACACCAAATTAATGACATCATGGTTCGTCAGAAGGGAAGAAACCAATAAATTAGTACGTACCAAGGCACGACCAACATATTGATCCCGAAATTCAACTAAGAGCTTAGATCGGAAGAGCGTCGTGTAGGGAAAGAACAGGAAGGGGACTA
+
CCCCCGGGGGGGGFGGGGGGGGGGGGGGGGGGGGGGGGGGGGGGGGGGGGGGGGGGGGGGFGGGGGGGGGGGGGGGGGGGGGGGGGGFFGFGGGGGGGGGGGGGGGGGGGGGGGGGGGGGGGGGGGGGGGGGFGGGGGGGGDGGGGGGGGGGGGGGGGGGGGFFFGGGGFFFFGFGGGGGGGGDFGDGGDEGGGGGF6CFGGFC7FFF69FG5CFFF5CFDFFAAD=?AFEF8D?:FD:@BBFC6AEF3>)).*;>AEE<9728?01=D@(6(4(3.><ABF?7?4?8?7(((*())()((
@M03152:184:000000000-AWYW1:1:2106:6142:19877 2:N:0:TGCACTGTATACCTGT
CCCAACTATCCCTATTAATCATTACTTCGGTCCTAGAAACCAACAAAATAGAACCAAAGTCCTATTCTATTATTCCATGCTAATGTATTCACGCGCAAGCCTGCTTTCAACACTCTACTTTTTTCAAAGTACAAGTCCTGGATCCCCAACGCCCTCACTCAAGAGCACGATCGTTCCCCAGAACGAACGACCCGACCGGAGCAGTGCTTACCTCTCGCCAAGACCACCCAGCCACGTCCGAAATTCAACTACGCGCTTCGCTCGCCACAGCGCCCCGTAGCCAAATCACACGAACCTTTAA
+
ACC9@@CEF@@FGGGGCFCEFFGGFFEF,:FGCF,C,F<CF8CFF8CC<EC,<6C@<CEEFFFCFEFGC9C,@FDFGC9@FG,E9C9,6E9,9B+@:+4B?,:F<9C,CEE,CEFC,,,555,@FE,5,:,5,,,C@FF,,,,AEFGFCC@=+B:DF8=4,,2,6D8@08=,1@DFFF?,+@,,6++8+3@BC*;CC9*9*;4596@=+8CGGG=;))6))()6:36):),;=7().62(8(..*7-6:>)44)04)((-(-.(((((4(.-(-1(-7(((*)),*)).4,,(/(0))0))
@M03152:184:000000000-AWYW1:1:2106:12367:19880 2:N:0:TGCACTGTATACCTGT
CCCAACTATCCCTATTAATCATTACGTCAATCCTAGAAACCAACAAAATAAGATCAACGTCCTATTTCATTATTCCATGCTAATGTATTCAAGCGTGAGCCTGCTTTAAACACTCTAATTTTTTCAAAGTAACAGTCCTGATTTCCCGCCACACCAAGTGAATGGCATGACGGTTCGTCAGAAGGGAGGAACCAGTGACACCAGTGCATACCGAAGGCACGACCAGAGTACTGATCCCGAAATTCAACTACGAGCTTAGATCGGAAGAGCGTCGTGTAGGGAAAGAACAGGTATGTTGAGT
+
CCCCCGGGGGGGGGGGGGGGGGGGGGGG;FGEFFGGFCGGGGGGGGGGGGGGGGGGGGGGGGGGGGGGGGGFGGGGGGGGGGGGGGGGGGFGGGGGGGCFGGFGGDGGGFGGGGGGG9FFGGGGFGGGGGGGGGGG9FGGGFGFFGEGGGGGGGGF8FGGG;FGFGGGGGFEGGGEDEGGGGCGDGGGEGGGGGGGGFGFGFGFFAFFGFGFDGGFBFFFFA>554)/1BEA6>EFFDD=42;@FA*=<<F115A0;>3;?CD613@@DD9((490374>B@B@(<?0((4)6<2*1)*,-
@M03152:184:000000000-AWYW1:1:2106:13027:19983 2:N:0:TGCACTGTATACCTGT
CCCAACTATCCCTATTAATCATTACGTCGATCCTAGAAACCAACAAAATAGAATCAAACGTCCTATTTCATTATTCCATGCTAATGTATTCAAGCGTGAGCCTGCTTTAAACACTCTAATTTTTTCAAAGTAACAGTCCTGATTCCCCACAACACCAAATAAATGACATCATGGTTCGTCAGAAGGGAGAAACCAACAATACCAGTACGTACCGAGGCACGACCAACATGATGGTCCCGAAATTCAACTACGAGCTTAGATCGGAAGAGCGTCGTGTAGGGAAAGAACAGGTATATTGAGA
+
CCCCCGGGGGGGGGGGGGGGGGGGGGGGEGGGGGGGGEGGGGGGGGGGGGGGGGGGGGFGEFGGGGGGGGGGGGGGGGGGGGGGGGGGGGGGGFGGGGGGGFGGGGGGGGGGGGGGGFGGGGGGGGGGGCGGGGGGGGGGG9EGGFFGGGGGGGGGGGGGGFGGCFFGDGGGC?FFFEGGFCGGGFCFEGGGG8DFGG?FGDFEDFFFGFGGDDGB>EFFFAFA@22AFFB>A>BGF=D5/>?CFAEFFGF61/8>AC3CCEFFFFF@@3;1?B>1:54)(),.,5438(4.)+)//-*)(
@M03152:184:000000000-AWYW1:1:2106:16520:20020 2:N:0:TGCACTGTATACCTGT
CCCAACTATCCCTATTAATCATTACGGCGACTCTAGAAACCAACAAAATAGAACCGCGCGTCCTATTTTATTATTCCATGCTAATGTATTCAGGCATAGGCCTGCTTTGAACACTCTAATTTTCTCAAGGTAAAGGTCCTGGTTCCCCGACGCACACCAACAAAGGGCACGCCGGCTCACCAAGAGGTAAGGCCCGCCCAGACAGTACGTGCCGTTAGGCAGACCGCCCGGCCAGGCCCGAAATTCAACTACGAGCTTAGATCGGAAGAGCGCCGTGGAGGGAAAGGACAGGTAGGTAGAG
+
CCCCCGGGGGGGGGGGGGGGGGGGGGGGGGGGGGGGGGGGGGGGGGGGGGGGGGGGGGGGFGGGGGGGGGGGGGGGGGGGGGGGGGGGGGGGGGGGGGGGGGGGGFGGGFGGGGGGGGGGGGGGGFGFFGFGGFGGGGFGGGGGGGGGGGGGGGGGGGGGGGGGGGGGGGGDCCDGGGGGGGGGGGGFGGFCGFGGGGGFGGGBCFFCDFGFFG=AFFFFFFFFF@1:).7BBCB<3379>>@27FBFFG??:<53):9<2)61:6:6(149(46(4),38D?F?F:<B(4:.3<>*)94)
@M03152:184:000000000-AWYW1:1:2106:25725:20024 2:N:0:TGCACTGTATACCTGT
CCCAACTATCCCTATTAATCATTACATCGATCCTAGAAACCAACAAAATAGAATGCGATGTCCTATTTCATTATTCCATGCTAATGTATTCAAGCGTGAGCCTGCTTTAAACACTCTAATTTTTTCAAGGTAACAGTCCTAATTCCCCAAAACATCAAATGAATGACATTATGGTTCATTAGAAGGTGAGAACCAATAAAGCCAGTTCATACCAAGGGCACGACCAACTCATTGATCCCGAAATTCAACTACGAGCTTAGATCGGAAAATGCTCGTGTAGGGAAAGAACAGGAATGGTGAA
+
CCCCCGGGGGGGGGGGGGGGGGGGGGGGGGGGGGGGGGGGGGGGGGGGGGGGGGGGGEFGGGGGGGGGGGGGGGGGGGGGGGGGGGGGGGGGGGGGGDGGGGGGGGGGGGGGGGFGGGGGGGGGGGGGGGGGGGGGGGGGGGGGGGGGGGGGGGFGGGGGGGGGGFGGD?DFGGGGGGG=F8EGGFGGFGGGFGGGGGGFD8DDEFDFGFGDFGGB??89<)*11:=BF58BFFCC1A>=DA>BFFEFFF64-;3:8>;34*92>=2((****)/,2.394),;<F@;18(6(0)))1+))
@M03152:184:000000000-AWYW1:1:2106:3895:20053 2:N:0:TGCACTGTATACCTGT
CCCAACTATCCCTATTAATCATTACGTCGATCCTAGAAACCAACAAAATAGAATCAAACGTCCTATTTCGTTATTCCATGCTAATGTATTCAAGCGTGAGCCTGCTTTAAACACTCTAATTTTTTCAAAGTAACAGTCCTGATTCCCCATAACACCAAATTAATGACATCATGGTTCGTCAGAAGGTAGGAATCAATAATACCAGTACGTACGATAGCACAACCAATAAATTGATCCCGAAATTCAACTACGAACTTAGATAGGAAGAGCGTAGTGTAGGGAAAGCACAGGTATGTGTAGA
+
CCCCCGGGGGGGGGGGGGGGGFGGGGGGGGCFGGGGGAFGFAFGFGGGGGGGGGGGGCFGGDFGEFGGGFFFGGGGGFCFFGGGGGDFAFGFCFFGEFE:FFGBD,EBF<FFGFGFGGFGGGGGGGGGGGGFGFEFGG8FGGGGFEFGFFFFGGGCDGGGGGGGGGFDFFDFF8DEFGGEF8ABDF8FDFFCGGDEFF9<EF68,@FGGFGGGGFEFAEAADF9ADEAACEA870?B@*75>*99+/=<F4>9*:71**1*/5(*8(:5(.6(,/(1+)/()/;4)/,(/(7>737+/+1)
@M03152:184:000000000-AWYW1:1:2106:21958:20082 2:N:0:TGCACTGTATACCTGT
CCCAACTATCCCTATTAATCATTACGTCGATCCTAGAAACCAACAAAATAGAATCAAACGTCCTATCTCATTATTCCATGCTAATGTATTCAAGCGTATGCCTGCTTTAAACACTCTAATTTTTTCAAAGTAACAGTCCTGATTCCCCAAGACACCAAATTAATGACATCAAGGTTCTTCAGAAGGGAGAAACCAATAATACCAGTACGTACCGAGGCACGACCAACAAATTGGTCCCGAAATTCAACTACGAGCCTAGATCGGAAGAGCGTCGTGCAGGGAAAGAACAAGTATGTTAAGA
+
CCCCCF8FGGGGGGGGGGGGGGGGGGGGGGGGGGGGGGGGGGGGGGGGGGGGGGGGGGGGFCCGGGGGGGGGGCGFGGGGGGGGGGGGDGGGGGGGEGGGDGGGGEFGGFGFDFFGGGGGGDGGGGGGGGGFFGFGGFFGGGFFFDB:F@FGGGGFFGFGGGFGGGGGGGDFDF?FDEFGFGGCD88FGGGGGGGGGGG?FF6:D?FGGFG66CGFFBDFFFFA=DA>FFAA@*1=A)@AFF;CCAFF<CA@F251883736=;;DF@@(6,(36:(<<:;><F:F3(((,-.+./*.*))
@M03152:184:000000000-AWYW1:1:2106:16189:20090 2:N:0:TGCACTGTATACCTGT
CCCAACTATCCCTATTAATCATTACGTAGATCCTAGAAACCAACAAAATAGGATCAAACGTCCTATTTCATTATTCCATGCTAATGTATTCAAGCGTTAGCCTGCTTTAAACACTCTAATTTTTTCAAAGTAACAGTTCCGATTCCTTGCGACACCAAATTAATGACATCACGGCTCCTCGGAAAGGAGGAACCAACAAAACCAGTACGTACCGTAGGCACGACCAGCAAATTGATCCCGAAATTCAACTACGAGCTTAGATCGGAAGAGCGTCGTGTAGGGAAAGAACAGGACAGTGGAA
+
CCCCCGGGGGGGGGGGGGGGGGGGGGGGGGGGGGGGGGGGGGGGGGGFGGGGFGGGGGGGFGGGGGGGGGGGGGGGGGGGGGGGGGGGGGGGGGGGEGGGGGGGGGGGGGGGGGGGGGGGGGGGGCFGGGGGGGGGGGFGGC=FGGFGGGGGGGGGGGGGGGGGGGGGGGGGEEDEGEGGGGGCGGFGFGGGGGGFGGGFGGDCGFFGDFF5DGC@FACFF4?>BBFA4?EFFGFDF48@D@FFFFCFCCA;1*)7)5C@E?ED@;;63(((48>6?7:D2>7FBF(2((3((2(.1)*5)
@M03152:184:000000000-AWYW1:1:2106:22820:20118 2:N:0:TGCACTGTATACCTGT
CCCAACTATCCCTATTAATCATTACTTAAGCCCTAGAAACCAACGAAAGTAGAACTTAAGTCCTATTTCATTATCCCATGCTAATATATTCAAAGGCTAGGTTACGCCTGCTTTGAACACTCTAATTTCTTCACAGTAAAAGATTTAGATAACTTTGATCCCCGATTACGAATAAAAGGGGAGTATATCTAAAAGGAAGGAAATAAAGATTTTAGTTCACACTTTAGAAGTGGACCGTAAATTCCTTATTAACCGAAATTCAACTACGAGCTTAGATCGGAAGAGCGTCGTGGAGGGAAAA
+
CCCCCGGGDGGGGGGGGGGGGGGGGGGGCFGGGGGGFFGGGGGGGGGGGGGGGGGGGGGGGGGGGGGGGGGGGGGGGFFGFFGGGGGGGGGGGGGGGGGGGGGGGGEGGGGGGGGGGGGGGGGGGGGGFGGGGGGGEGGGGGGGCGGGGGGGGGGFGGGGGCFEDEGGFFDDGFGGGGGDDGGEGFGFFAEGGGGG?FEBGGGEGFFDCDDGGFGFFDDBFE5*>EFFFFFFAF@7>5CAFC@*?B;F5ECE/:@AB>9E4EC?CEFF@=2>BEEFFF<;@D>F;A99;@00(*6:5:>6(
@M03152:184:000000000-AWYW1:1:2106:27509:20153 2:N:0:TGCACTGTATACCTGT
CCCAACTATCCCTATTAATCATTACGTCGATCTTAGAAACCAACGAAATAAGATCAAACGTCCTATTTCATTATTCCATGCTAATGTATTCAAGCCAAAGCCTGCTTTAAACACTCTAATTTTTTCAAAGTAACAGTCCTGATTCCCCACGACATCAAATTAATGACATCATGCTTCGTCAGAAGGGAGAAACCAATTGTACCAGTGCGTACCGTTGGCACGACCAATAAATTGATCCCGAAATTCAACTACGAGCTTAGATCGGAAGAGCGTCGTGTAGGGAAAGAAAAGGTATGTGTAA
+
CCCCCGGGGGGGGGGGGGGGGGGGGGGGGGGGGGGGGGGGGGGGGGGGGGGGGGGGGGGGFGEGGGCFFGGGGGGGGGGGGGGGGGGGGGGGGFGGGGGGGGGGGGGGGGGGGGGGGGGGGGGGGGGGGCGGGGGFGGGGGGGGGGGFGGGGGGGGGGGGGGGGGGGGGFGGGCFFGEFGGGGGGG>AEEDF,DDGF9DDGGGF8<6D7@GGGGGFFA5AFFFFFFDFFFFF6:ACA49=B2?DFFFFEGFE>DFF>;EE<C)2;;@9(/66>;>@FF<FFE0<?F??1((4,2-)*)*))
@M03152:184:000000000-AWYW1:1:2106:4348:20268 2:N:0:TGCACTGTATACCTGT
CCCAACTATCCCTATTAATCATTACATCGATCCTAGAAACCAACAAAATAGAATCGGATGTCCTATTTCATTATTCCATGCTAATGTATTCAAGCGTGAGCCTGCTTTAAACACTCTAATTTTTTCAAGGTAACAGTCCTAATTCCCCGTAACACCAAATTAATGGCATTACGGTTCTTTAGAAGGTGAGAAATCAATGATAACAGTGCATACCAACGGCATGATCGAAATATTGATCCCGAACTCTAACTACGAGCTTAGATCGGAAGAGAGACGTGCAGGGAAAGAACAGACAGGTGAA
+
<CCCCCF@FG<@FEEEFEFFFEEEFFGGEGGCFGDFE6FFGGGGDFGGGGEGGG9EFEGGGD<@C<FFFFFFCEFDAEGGGFC9FGFAEFGDFGGGFCEECFFFG8FFG9F?E<?8CFGGGGCAC@EFGCBFDGA<E:@FFGGEEG49=C7CGGGGG>>9EGGGGFGF?DFGFGC6+69@CDFGGF=FG8CE?B,A8C=+,+?6A?F7=C@+ADE5*@5?BA****19*3@F6=*29*B)<7?)/1*+1+=6./)/?(8;38*95=(/(((,((//,)(/.;0;18((,,6;(/.)))*))
@M03152:184:000000000-AWYW1:1:2106:6386:20343 2:N:0:TGCACTGTATACCTGT
CCCAACTATCCCTATTAATCATTACTTTGGCCTTAGAAACCAACAAAATAAGACCAATGTCATATTCTATTATCCCATGCTAATGTATTCATGATGCCAGGTTGTGCCTGCTTTGAACACTCTAATTTTTTCAAAGTAAACTATCTGGAACTAACTACCTATTGCTAGATAGCAATTCACAGAACTAAAGGAGGTCAACACCCAGTACGCACCAAGAGAATATCAAGGTGGACTTTGATGATGACTACTGCTACCCTAGCCACCTTATTAGGGGCGGTTCAGATAACAACTCCGAAATTCA
+
CCCCCGGGGGGGGFGGGGGGGGGGGGGGFGGGGGGGGGGGGGGGGGGGGGGGGGGGGGGGGGGGGGGGGGGGGGGGGGGGGGGGGGGGGGGGGFGGGGGGGGGGG>CGFGGGGGGGGGGGFGGGGGGGGGGGGGGCE9EFGGGGGGFGGGGGGGGGGGGGGGGAFGGFFGGEGGGGGFFGGFFEGGFDGGFGGGGGGGGF8C>DEFFGCAGGGGGFFFBDFFFEEFFF;68FFGBGFFGFFF?7CFEAFG>EE>ACA=D4>BF>DE*1*2;>2/5@BF>@AFC66CEFFFFF)/4.)(:))
@M03152:184:000000000-AWYW1:1:2106:23508:20377 2:N:0:TGCACTGTATACCTGT
CCCAACTATCCCTATTAATCATTACGTCGATCCTAGAAACCAACAAAATAGGGTCAAACGTCCTATTTCATTATTCCATGCTAATGTATTCAAGCGCGAGCCTGCTTTAAACACTCTAATTTTTTCAAAGTAACAGTCCTGATTCCCCGCCACACCAACTTAATGACATGACGGTTCTTCAGAAGGGAGAAACCAGTGACACCAGTGCATACCGAAGGCACGACCAGCGTACTGATCTCGAAATTCAACTACGAGCTTAGATCGGAAGAGCGTCTAGTAGGGATAGAACAGATATGAGTAG
+
CCCCCGGGGGGGGGGGGGGGGGGGGGGGGDGGGGGGGGGGGGGGGGGGGGGCEGGGGGGGGGDGGGGGGFGGGGGGGFFGGGFGGGGFGGGGGGFEGCCECFGFFFGGGGGGGGGGGGGGGGGGGGGFGCFGGGFDFGGGG9EGGG9FGGC>EGGGF88DFCFG=DGGGGGG6CDGDGGGFG8AF8B:C:EFGFFCEGFCGGGDCAF7>A7;>DG>D*5AA2?A(55A4A2?)4>:B<+3A1;2C6?FC>FE(7):>57);)),616(((,(-(((.1)6<)4).)):).((.+66*)0))
@M03152:184:000000000-AWYW1:1:2106:23102:20425 2:N:0:TGCACTGTATACCTGT
CCCAACTATCCCTATTAATCATTACGGCGACTCTAGAAACCAACAAAATAGAACCGCGCGTCCTATTTTATTATTCCATGCTAATGTATTCAGGCATAGGCCTGCTTTGAACACTCTAATTTTCTCAAAGTAACAGTCCTAACTCCCCGTAACACCAAATTAATGACATCACGATTTGTTAGAAGGGAGAAATCAATAACGTTAGTACGTACCAAGGCACGACCGACGTATCGATCCCGAAATTCAACTACGAGCTTAGATCGGAAGAGCGTCGTGTAGGGAAAGAACAGGTATGTGGAGA
+
CCCCCGGGGGGGGGGGGGGGGGGGGGGGGGGGGGGGGGGGGGGGGGGGGGGGGGGGGGGGGGEGGGGGGGGGFGGGGGGGGGGGGGGGFGGGGFGGGGGGGGGGGGGGCGFGGGGGGGGFGFGGFGGGGGGGGGGGGGGGGFGGGGCGEGGEGGGGFGGGGGGGGGGGGGGGGC=DFGGG7FGFFGGGGGGGGGGGGF9AEGGFEFCC>ADG*?FF94=F>AEA9@FFFFEFFGF<BFGFEBFF677A?GF@F5)77>>)46::?:>(127(4>4::7<7::?)(7:7:B04)+49*)04(
@M03152:184:000000000-AWYW1:1:2106:26944:20452 2:N:0:TGCACTGTATACCTGT
CCCAACTATCCCTATTAATCATTACGTCGATCTTAGAAACCAACAAAATAAGATCAAACGTCCTATTTCATTATTCCATGCTAATGTATTCAAGCCAAAGCCTGCTTTAAACACTCTAATTTTTTCAAAGTAACAGTACTGATTCCCCACGACATCAAATTAATGACATCATGCTTCGTCAGAAGGGAGAAACCAATTGTACCAGTGCGTACCGTTGGCACGACCAATAAATTGATCCCGAAATTCAACTACGAGCTTAGATCGGAAGAGCGTCGTGTAGGGAAAGAACCGGTATATGAAA
+
CCCCCGGGGFGGGGGGGGGGGFFGGGGGEGGFCFFGGGFGGGGGGGGGGFFFEFFGGGGG@EEGGGCFGGGFFFFFGGGCFEGGGGGGGFGGG9FGFGGGCFGGG<FFGGDGGCCCE,CFGGCFGCFGGGFGGGGFG9EDGGGGGFFEFGGDGEGFF=EGGGGGGGGGG6DGGGDFGEFGFGGGGG>8=6@B@8DGGGADGDCD,@DCDFGGGGGDBFFAFDBF>>9*;>CFFF4@@*;)95;5++8:8CF3=4?=>@4)799?;DF>;(6(.(..(23AA305(<:1((-1,:(**)*.)
@M03152:184:000000000-AWYW1:1:2106:15517:20457 2:N:0:TGCACTGTATACCTGT
CCCAACTATCCCTATTAATCATTACCTTGGTTCTATAAACCAACAAAATAGAACCATGGTCCTATTCTATTATTCCATGCTAATGTATTCGAGCAAATATGCCTGCTTTGAACACTCTGATTTTTTCAAGGTAAGAGTCTTGGCTCCCTAGCCCAACTCAATAAAGAGTAGACTAGTTCCCCAAGAAGTGGTACAGGGCCCTTGGATCCAGAATGCCTACTCAGACAAGCCAAGTAGGCCCGGCCAAATGACCATCGAAATTCAACTACGAGCTTAGATCGGAAGAGCGTCGTGTAGGGAA
+
CCCCCGFGGGGGGGGGGGGGGGGGGGGGGGFCEEGGGGGGFGGGGGGGGGGGGFGEFEGGGGGGGGGGGGGGGGGGGGCEGGGGGGGGCCFGGGGGGGGGGGGGGGGGGGGGEFGGGFGGGGGGGGGGFGFGGGGGGGGGGGGGGGGGGGFFFFGGDFGGGGGGGGGGGGDGGAFFGGGGFFGGGGGGGGCGFGGGGGEFEFGF8D+=D?=DGGFFF7DF?)BDECFFFF5AAFCDF@+8985A>5>AEFF35*;;?DBF=?*8585@=?F@@2;C3A<58)6:2;3((.(.(=(0+5/86
@M03152:184:000000000-AWYW1:1:2106:4603:20583 2:N:0:TGCACTGTATACCTGT
CCCAACTATCCCTATTAATCATTACGTCGACCCTAGAAACCAACAAAATAGGATCAAACGTCCTATTTCATTATTCCATGCTAATGTATTCAAGCGTTAGCCTGCTTTAAACACTCTAATTTTTTCAAAGTAACAGTCCTGATTCCCCGCGACACCAAGTTAATGACATCGCGGCTCCTCAGAAAGGAGGAACCAGCAAAACCAGTACGTACCATAGGCACGACCAGTAAATTGATCCCGAAATTCAACTACGAGCTTAGATCGGAAGAGCGTCGTGTAGGGAAATAACAGGTAGTTGAAG
+
CCCCCGGGGGFGGGGGGGGGGGGGGGGGGGGGGGGGGEGGGGGGGGGGGGG@FGGGGGGGDFGGGDFFGGGGFGGGGGGGGGGGDGGGFFFGGGGGGGGGGGGGG@GFDG9EGGGGGGGGGGGDGGGGGGGFA?<AAEEFG9EFFEEGGG>EEGGGFGGFGGGGGAEGCFC+@>>CDCFGFFFA76@CFEG,DFGCGFGFFG9@CF6:C>CGG7=*432AF955252?C+1+;2;766C(.(2(+;?F?CA3(9.35;4<>A4::012(,(49<F;1>:<2).@0*.442).)3,*/)*-)
@M03152:184:000000000-AWYW1:1:2106:19247:20606 2:N:0:TGCACTGTATACCTGT
CCCAACTATCCCTATTAATCATTACGTCGATCCTAGAAACCAACAAAATAGAATCAAACGTCCTATTTCATTATTCCATGCTAATGTATTCAAGCGTATGCCTGCTTTAAACACTCTAATTTTTTCAAAGTAACAGTCCTGATTCCCCAAGACACCAAATTAATGACATCAAGGTTCTTCAGAAGGGAGAAACCAATAATACCAGTACGTACCGAGGCACGACCAACAAATTGGTCCCGAAATTCAACTACGAGCTTAGATCGGAAGCGCATCGTGTCGGGAAAGAACAGGTAAGAGAGAT
+
CCCCCGGGGGGGGGDGGFGDFGGG,DGGGGGGGGGGGGGGGGGGGGGGGGGGFGFF@<FCCDFEFFGGGGGAFDG9FCGFCGFFFGGGAFGGFCDCG:FFACEFGFFGFF<FFGGDGGGGGFFGEFGGDBFGFEG<FFGGGGFGGFFGFDF8EGGC@FDFFF;FCGCGCFCEDFFFDEG;FG8EFGGFA6DFGGFGGGDCGF+:8DFDD@DFDGE*?55ABDFFB@8>FA498C6+*07<>@FFAFF6/;F9(*/,/;46<70(18:((3((,,((()-3(03)(02((.,))+)**(*()
@M03152:184:000000000-AWYW1:1:2106:17792:20607 2:N:0:TGCACTGTATACCTGT
CCCAACTATCCCTATTAATCATTACGTCGATCCTAGAAACCAACAAAATAGAATCAAACGTCCTATTTCATTATTCCATGCTAATGTATTCAAGCGTATGCCTGCTTTAAACACTCTAATTTTTTCAAAGTAACAGTCCTGATTCCCCAAGACACCAAATTAATGACATCAAGGTTCTTCAGAAGGGAGAAACCAGTAATGACAGTACGTACCGAAGCACGACCAACATACTGATCCCGAAATTCAACTACGAGCTTAGATCGGAAGAGCGTCGTGTAGGGAAAGAAAAGGAAGTGGTATA
+
CCCCCGGGGGGGGGGGGGGGGGGGGGGGCEGGGGGGGGGGFGGGGGFFGGGGGGGGFGGGFGGGGGGGGGGGGGGGGGGFGGGGFGGGGGGGGGGGGGGDFGFGGGGGGGGGGGGGGFGGGGGGGCGGGGGGGGGGGGGGFGGGGGGGG>8DFGGFGFFGGGGGFAEFG8DFE?==AFFGGFGFFGGFCEGGGGGFDGGF,62:,;D?CFGGGDEFADEF>AE==0099F@F+=6D64/7?AAEACC688A9@*5>4>***/670;1,,,:34,((/)941)15(72.(((((2)**.*)-
@M03152:184:000000000-AWYW1:1:2106:23188:20628 2:N:0:TGCACTGTATACCTGT
CCCAACTATCCCTATTAATCATGAGTTCCTTGGTACCCGCCAACACCACCCAACCGCCCGTCTTAATTTTTTCGTCCACTCTAATATCTTCCAACATAGACCCGCTCTTACCACTCTATTTTTCTCAACTAAAAGGTCCTGGTCCCCCGACGCTCACAACAAACTAGCATTCCCGCTCACAAGGAGGTAAGGCCCGCACAGACACTACGTGCGGGTACGCCGGCCCACCGACCGGGCACGCACGCCCACACAGAGCGTGCATCGAAGCAGACTCCGCGGGGAGAGCCAAATCAAAAGTTAA
+
CCCCCGGGGGGGGGGGGGGGGG,E6,,C6,,,,;C,,;6++@F,,,,C,66CFG,++6@+@,,CF,C,,6C+,+:C,C,,BCE,,6,,,,,,6,,:FDE55F,@F:+95:,,C,A?FF,E<FFG<55,4,,9,,,+999,@:44,446++8=E+>33,@+,,,,,,,,2++7=9++++*7;91D5,*@,,,,5>1***45,;CDC)A**)**)2*0>)6>32)44((87)(0))())(13)1)()01)(*03(*),041,,))(((,(,4<1,),((0((,)(.,7((((-))+.1).*).
@M03152:184:000000000-AWYW1:1:2106:6289:20633 2:N:0:TGCACTGTATACCTGT
CCCAACTATCCCTATTAATCATTACTTTAGCCCTAGAAACCAACGAAAGTAGGACTAAAGTCCTATTTCATTATCCCATGCTAATATATTCAAAGGCTAGATTACGCCTGCCTTGAACACTCTAATTTCTTCACAGTAAAAGATTTGAAACACTTTGATCCCTAAAATATAATTTTAGGGAGTGTATTCAGAAGGAAGGAAACAAGAATAAGGTACACATCGGAAAGATGGAACTTAAGTTCTCATTAATCCGAAATTCAACTACGAGCTTAGATCGTAGGAGCGTCGTGTAGGGAAAGAA
+
ACCCCGGFFGGGGGGGGGGGGGGGGGGGFGGFGGGGGGGGGGGGGG>CGGGGDFGGGGGDFAFGGGGGGGGGGGGGGGGGGFGGGGG@ECGGFFGGFFGGGGGGGCGGGGGFGGCFGGGGGGGFGGGGGGGG@FFEGG;AEGDFGGDAFEFEGGGFG9EDFGDE88,@FGCF=C@FGFGFGGGG=9EFEFCAFG8?EFGDGFFDFD6D=BF88=@9;9D3:):5=885AFEF*05=AEFEACF@?67F*+?;85*)3**1:AE257)->A)878*15)7((/()(/63,465>?0F5(;88
@M03152:184:000000000-AWYW1:1:2106:24419:20712 2:N:0:TGCACTGTATACCTGT
CCCAACTATCCCTATTAATCATTACTTCGGTCCTAGAAACCAACAAAATAGAACCAAAGTCCTATTCTATTATTCCATGCTAATGTATTCAAGCGAAAGCCTGCTTTAAACACTCTAATTTTTTCAAAGTAAAAGTCCTGGATCCCCTGCGCACTCAATTAAGGGCACACAGGTTCCCCAGAAGGAAAGACCCGACCAGAGGCAGTGCTTACCTTGCGGCAAGACCACCCAGCCAGGTCCGAAATTCAACTACGAGCTTAGATCGGAAGAGCGTCGTGTAGGGAAAGAACAGGTATGTGTA
+
CCCCCGGGGGGGGGGGGGGGGGGGGFGGEGGGGGGGGGGFFGGGGGGGGGGGFGGGGGGGGFGEGGGGGGGFGGGFGGGGGGFGGGGGGGGGCFFGGGGGGFGGGGGGGGGGGGGGGFGGGGGGGGFFEGGGFFGGCGGCE:=FGGGGGFEGGGGGFEFGGGA8EEGGGGGGGGDGCFGGGGGGGFG:DGGGGGGGGGGAGFG=EFFGGFGGFGGAFDBED9>=)7:>D4@F4CBCA:GEA2>9FFEAEF6@ED=(..6C<E<6/;7?B<<01-41(84(5?:51><:?:(1(2.//)2))
@M03152:184:000000000-AWYW1:1:2106:27289:20715 2:N:0:TGCACTGTATACCTGT
CCCAACTATCCCTATTAATCATTACGTCGATCCTAGAAACCAACAAAATAGGGTCAAACGTCCTATTTCATTATTCCATGCTAATGTATTCAAGCGCGAGCCTGCTTTAAACACTCTAATTTTTTCAAAGTAACAGTCCTGATTCCCCGCCACACCAACTTAATGACATGACGGTTCTTCAGAAGGGAGAAACCAGTGACACCAGTGCATACCGAAGGCACGACCAGCGTACTGATCTCGAAATTCAACTACGAGCTTAGATCGGAAGAGCGTCGTGTAGGGACAGAACAGGTATGTGTAG
+
CCCCCGGGGGGGGCGGGGGGFGGGGGGGDCEGGGGGGGGGGGGGGGGFGGGGGGGGGGGGGGGGGGFGGGGGGGGGGGGGFGGGGGGCFGGGGGGGGGGGGGGGGFGGGGGGGFGGCFFFFGGGGGGGGDGGGGDFG9ECEGGGFFGGGGEGGGGGGFG8FGGG8EFFGDFFGDG>DEFGCA89D?EGGG,:@FGGGGGFGGFCC>*8+@7;FDGFFADF4>DF@@=)))0:)1*1=575;(2/:65AC+0.:C)(5(>3<?CFFFF0<:012(7(4>:<>B<)-5,3(3(..35)0-0))
@M03152:184:000000000-AWYW1:1:2106:8105:20734 2:N:0:TGCACTGTATACCTGT
ACAAAGTAAGTACAGGATTCACTTGGACTCTAGCAAAATCACCAAAATACCCCTATTAATCATTTAGTCAAACATAGTAACCAACCAAAAAATCTGGACGTACCAATTCATACATCTATTCCCTCATATTTACATTGTGGCTTCCTTTAAAACATATAATTCTGTCAAAGTTAATATCCTCATCTTTCTCCACCAACAGTGAATAACACCACGTTTCTGATACAGCAAGGCAGCCTGAAGACAAGACACTAAAACATGACAGAGGATCTCTCTCATCCAAAGCATCACACATGACGTTAGT
+
8----6<,-,,,<,,@,,,-<,,,,,,,,;,,,,;,,,,C,,,,6,,,;,,,:,,6,,,,,<,<,,,66,,<,6,,,,<E,,;C@,,CC,6@6,E,6,:6,,,,9,9,55,,,,,,,,,,,,,,,9,,C,,9,,,9,4,,9,,4,,,9,4;,,,9,9,,9,,3,9,9,6++,3,+,=ED;+,6,6,,,,6,;@,111@,+,3?D,++++*+6=+,3:+*++0+0*))5**5;*+)+3)+*+3*)00)0)**1)**)*0*).*))))))112**00**+).*)()*/8**(0)*+)))(2()
@M03152:184:000000000-AWYW1:1:2106:27194:20765 2:N:0:TGCACTGTATACCTGT
CCCAACTATCCCTATTAATCATTACATCGATCTTAGAAACCAACGAAATAAGATCAAACGTCCTATTTCATTATTCCATGCTAATGTATTCAAGCCTCGGCCTGCTTTAAACACTCTAATTTTTTCAAGGTAACAGTCCTGATTCCTCACGAGTCTACGACATCAAAGTTAATGACATCATGCTTCGACAACCAATTGTACCGGTACGTACCCGATAAATTGATCACGAAATTCAACTACGAGCTTAGATCGGAAGAGCGTCGTGTAGGGAAAGAACAGGGATGTGTAGCTCACAGTTGGG
+
CCCCCGGGGGGGGGGGGGGGGGGGFGFF@GGGGGFGFGFGGGFEGEGGGFGGGGGGGDFGFFFGGG@DFDGGFGGGGGGGCFGGGGGGGGGGGFGGGDBCCCCC,=EDFFFFGGFGG9EFGGGGGGGGGGECF9FEEF?FGGG,EFFFA,@=CEFGGGGDGGGCGAFGFGFFGGGFGCF=DDAEFACGGGGG>GG8EDFFG785@B5CF5CC96>5>DFA;:@E5ACEFFFFFCAC+9?49>9>BA:/*+=25CA24(61(1261=8981(==0:(,)5((.33(*.64))))+)10)*.(
@M03152:184:000000000-AWYW1:1:2106:22351:20774 2:N:0:TGCACTGTATACCTGT
CCCAACTATCCCTATTAATCATTACGTCGATCTTAGAAACCAACGAAATAAGATCAAACGTCCTATTTCATTATTCCATGCTAATGTATTCAAGCCAAAGCCTGCTTTAAACACTCTAATTTTTTCAAAGTAACAGTCCTGATTCCCCACGACATCAAATTAATGACATCATGCTTCGTCAGAAGGGAGAAACCAATTGTACCAGTGCGTACCGTTGGCACGACCAATAAATTGATCCCGAAATTCAACTACGGAGCTTAGATCGGAAGAGAGTCGTGTAGGGAAAGAAAAAGTATAGGTA
+
CCCCCGGGGGGGGGGGGGGGGGGGGGGGGGDFGGGGGFGGGGGGGGGGGGGCFGGGGGFGFFGGGGGGGGGGGGGGGFFGGGGGGGGFGGGGGGGGGGGGGGGGGAFGGGGGGGGGGGGGGGGGGGGGGFFCGGGGG?EGGGGGGGGGGGGGGGGGGAFFGGGGADGGFFFG8EGFGGDGGGGFF?EGGGGGGEGGGF9DFFGC8?+=CAGGDGGEFAEFCFF9=5<FFFFFFC6:66D9>28BFFF=*:46=C?@B344);5<=@D<>8@(35)26:88C=?F?)42((.(-+)**)*))
@M03152:184:000000000-AWYW1:1:2106:8066:20778 2:N:0:TGCACTGTATACCTGT
CCCAACTATCCCTATTAATCATTACTCCGGTCCTAGAAACCAACAAAATAGAACCAGAGTCCTATTTTATTATTCCATGCTAATGTATTCACGGCGATAGCCTGCGTTGAACACTCTAATTTTTTCGCAGTAAACGAGCCAAGCACCACCAACGGGGGCGATACGTGACAGGTAAGAACAGCGAGACGTAGCCGGACCCGTAGGCCTAGCGAGCCTCCTCTGCCCCGACATTCAACTACGAGCTTAGATCGGAAGAGCGTCGGGTAGGGATATAACAGGTATGTGTAGATCAGGGTGGTGG
+
CCCCCGGGCGGGGFGGGGGGGGGGGGGGGGGGGGGGFGGGFGFGGFFGGFFFCFGGFGGFGGGFGGGGGFGEFGG9FGGGGGDGGGGF@FGGGGGGGGGGGGGGGDFGG?FFAABFGGGGGGGGGG7FGGGGDFGGGGGGGGF78FGGGEDEEEGCGGDE*CEG*@CFCGFCFG>FFGGGGF5*7BE<C*,1CBCC5CCEEGG;C4;7DADDDGG:451@F7?)6?FD)71?=:AFF?C<:?F99F?FFFFB?<B(;0;,(((-41,-(4,,).)-460)./494B4A).)))+.))(1,(
@M03152:184:000000000-AWYW1:1:2106:8615:20813 2:N:0:TGCACTGTATACCTGT
CCCAACTATCCCTATTAATCATTACGTCGATCCTAGAAACCAACAAAATAGAATCAAACGTCCTATTTCATTATTCCATGCTAATGTATTCAAGCGTGAGCCTGCTTTAAACACTCTAATTTTTTCAAAGTAACGGTCCTGATTCCCCACGACACCAAATTAATGACATCGCGATTCATCAGAAAGGAGAAACCAATAATACCAGTGCGTACCGAAGGCACGACAAGCAAATTGATCACGAAATTCAACTACGAGCTTAGATCGGAAGAGAGTCGTGTAGGGAAAGAAAAGAGAGGTGTGG
+
@CCCCGGGFGGGGGGGGGGGGGGGGGGGFGGGGGGGGGGGGGGGGGGGGGGGGGGGGGGGEFFGGGGGGGGGGGGGGGGGGGGGGGGGGGGGGGGCG>FGGGGGGFGGGGGGGGGGGGCGGGGGG8FCECFGFGEEGEGGGGGGGGFAEDGGEDGGGGFEGGGGGGFFGGGGGED8@CCF??GGGGF,=DFFGFGCFGFFF?+>F<@8CAGD7CCEF*5AFAFB)5B;4A3@6=:@A*CDDF>2AC?FF7F;;3A156;7E?)(,1((3(,44224:53>A50)()..47:0(28B),:((
@M03152:184:000000000-AWYW1:1:2106:18020:20844 2:N:0:TGCACTGTATACCTGT
CCCAACTATCCCTATTAATCATTACGTCGATCCTAGAAACCAACAAAATAGAATCAAACGTCCTATTCCGTTATTCCATGCTAATGTATTCAAGCGTGAGCCTGCTTTAAACACTCTAATTTTTTCAAGGTAAAGGTCCTGGTTCCACAAGACATCCAACTAAGGACATCGAGCTTCTCCAGAAGGTGAGAAATCAACAGCGACAGTTCATACCCCTTAAGGCACGACCATCGATTCAATCCCGAAATTCAACTACGAGCTTAGATCGGAAGCGCGTCGTGTAGGGAAAGAAAAGGTAATG
+
CCCCCGGGGGGGGGGGGGGGGGGGGGGGGGGGGGGGGGGGFGGGGGGGGGGGGGGGGGGDFGGGGGGGGGGGGGGGGGGGGGGGGGGGGGGGGGGGGDGGGGGGGGGGGGGGGGGGGGGFGGGGGGGGGGGGGGFGGGFGGGGGGGGGGG8EFGGGGGFFGGGGDGGGGGGGGGGDGGGFGCADDFGFGFFFGGGFCCEBG8DFGFFGGFGGG6CFFFFFF@FDDAAF>EFF5>)=9AC?@BF?EFFFF+=?@FFFF;79@4./77<6?;?>(.69()331)1@AF?BF0:<(*()1)*))
@M03152:184:000000000-AWYW1:1:2106:8354:20856 2:N:0:TGCACTGTATACCTGT
CCCAACTATCCCTATTAATCATTACTTCGGTCCTAGAAACCAACAAAATAGAACCAAAGTCCTATTCTATTATTCCATGCTAATGTATTCAAGCGTAGGCCTGCTTTAAACACTCTAATTTTTTCAAAGTAAAAGTCCTGGATCCCCAACGCACTCAATTAAGAGCACATTGGTTCCCCAGAAGGAAAGACCCGACCAGAGCAGTGCTTACCTTGCGTCAAGACCACCCAGCCAGGCCCGAAATTCAACTACGAGCTTAGATCGGACGAGCGCCGTGTTGGGAAAGAACAGGTATGGCTGA
+
CCCCCFGGFDGGGGGGGGGGGGGGGGGGCFGGGGGGGGGGGGGGGGDFGGGGGGFGGGGFGGGGGGGGGFGFFGGGGGGGGGCCFGDCEGGG9FCGGFGGGGGGGGGAFFFGGGGGCEFGGGGE8@?AEFCFGGFFCFF9@,EFGFGGEGGGGGGGGFD4EFEGEFFFGGGD,6=@DE?808?8=FGGGGGGGDEGEG85@7FCGFA99EFGGFFAE5=B>*;DBCC44?=A>C<3?>*9D>)7+1>8;8/;(*808@>8C3?;3@(,,7>0(4(495((1)69(0((((2()0)0)(0,(
@M03152:184:000000000-AWYW1:1:2106:12154:20862 2:N:0:TGCACTGTATACCTGT
CCCAACTATCCCTATTAATCATTACGTCGATCCTAGAAACCAACAAAATAGAATCAAACGTCCTATTTCGTTATTCCATGCTAATGTATTCAAGCGTGAGCCTGCTTTAAACACTCTAATTTTTTCAAAGTAACAGTCCTGATTCCCCATGACACCAGATTAATGACATCATGGTTCGTCAGAAGGTAGGAATCAATAATACCAGTACGTACAATAGCACGACCAATAAATTGATCCCGAAATTCAACTACGAGCTTAGATCGGAAGAGCGTCGTGTAGGGAAGAACAGGAATGTATATAA
+
CCCCCGGGGGGGGGGGGGGGGGGGGGGGGGGGGGGFGCGGGGGGGGGGGGGGGGGGGGGGGGGGGGGGGGGGGGGGGGGGGGGGGGGGGGGGGGGGGDEGGGGGGGGGGGGGGGGGGEGGGGGGGGGDFCFGGGGGGGGGGGGGGGGGGGGGGGGGGGGGGGGGGGGGCGGF89DFG>CEFDGCD8DFGFGGGGGGGGFFGGGFGFFCDF?DDFFFCFEFEDFFFFFFFFFF6>;B8899?BFF8FCA<;?9@78@6CBEEFF22<3=@136;0268;><0)3>@F<230(.)3)*/)*).
@M03152:184:000000000-AWYW1:1:2106:18293:20866 2:N:0:TGCACTGTATACCTGT
CCCAACTATCCCTATTAATCATTACATCGATCCTAGAAACCAACAAAATAGAATCGGATGTCCTATTTCATTATTCCATGCTAATGTATTCAAGCGTAAGCCTGCTTTAAACACTCTAATTTTTTCAAGGTAACAGTCCTAATTCCCCATAACATCAAATGAATGACATTATGGTTCTTTAGAAGGTGAGAACCAATAAGACCAGTACATACCAAGGCATGACCGATCCCTTGATCCCGAAATTCAACTACGAGCTTAGATCGGAAGAGCGTCGTGTAGGGAAAGAACAGGTATGTGTAGA
+
CCCCCGGGGGGGGGGGGGGGGGGGGGGGGGFGGGGGGGGGGGGGGGGGGGGGGGGGGGGGGGGGGGGGGGGGGGGGGGGGGGGGGGGGGGGGGGGGGGGGGGGGGGGGGGGGGGGGGGFGGGGGGGGGGGGGGGGGGGGGGGGGGGGGGGGGGGDGGGGGGGGGGGGGGCFGGGFGGCGGFGDFCGGGGGGGGGGGGGGFGGDDFFFGGFGGFFG5FFFFFFFD@B5??AEFFG;DA@GFEAAEFFFF<FF22*9@49=C<8B9?==:221279;?7)73;A?F;F@;3(/)1=.0*.2-)
@M03152:184:000000000-AWYW1:1:2106:11105:20924 2:N:0:TGCACTGTATACCTGT
CCCAACTATCCCTATTAATCATTACGTCGATCCTAGAAACCAACAAAATAGAATCAAACGTCCTATTTCGTTATTCCATGCTAATGTATTCAAGCGTGAGCCTGCTTTAAACACTCTAATTTTTTCAAAGTAACAGTCCTGATTCCCCAAGACACCAAATTAATTACATCATGGTTCGTCAGAAGGTAGAAATCAATAATACCAGTACGTACAATAGCACGACCAATAAATTGATCCCGAAATTCAACTACGAGCTTAGATCGGAAGAGCGTCGTGTAGGGAAAGCACAGATATGCATAGA
+
CCCCCGGGGGFGGFGGGGGGGGGGGFGGEGD@FFFGGGGGGGGGFGGGGGGGDGGGGFGDCCFGGGGGGGGGGGGFGG,CFFFGGGGADFGGGGFEGGGCDGBFGGGFEFDFFGGFGCEFGGFGGFGGGGGGGFFGG@FGG9=FGGGGGC8=@EGGGFGDEGFF,EGFGDC=8?FGG7DEGGGG6DEFFFFFGGGGGDEF8+=D,<DGGFFFGGCFFAEAD=>BFFBF>FCE8C7><C4>?@AEFFAFFGF25*:2AC*488BD?F>188>1261;7A3)6F@F@4,(.(.).+)*/.0).
@M03152:184:000000000-AWYW1:1:2106:20360:21002 2:N:0:TGCACTGTATACCTGT
CCCAACTATCCCTATTAATCATTACTTTATTTCTAAAGCCAACAAAATAGAAACAAAGTCCTATTCCGTTATTCCATGCTAATCTATTCAGGCATAAGCCTGTTTTAAACACTCTAATTCTTTCAAAGTAACAGTTATGGTTCCCTAGCGCACTCAATTAAGAGCACACTAGTTAGCCATAAGGAAAGAACCAACCAAAGCAGTGTCAACCTTGCGGCTGAACCACTTGGCCAGTTCCGAAATTCAACTACGAGCTTAGATCGGAAGAGCGTCGTGTAGGGAAAGAACAGGTAAGAGTAAA
+
CCCCCGGGGGGGGGGGGGGGGGGGGGGGFGGGGGGGGGGGGGGGGGGGGGGGGGGGFGGGGGGGGGGGGGGGGGGGGGFGGGGGGGGFGFGGGGGFGFAFGGGGGGGGGGFGGGGGGGGGGGGGGGGGGGGGGGGGGFGGFCAFFFGGGGGGGGGGGGGGGGGFFGGGGGGGGGGGGFGCF8FGGCFEFFGFFGEGGGFF8DDEGFFGGFG?DD8ABDBBFFFCBF59<AC5FDC2B*<@BAAAFFFFEGFFFG>>F=@=@CBD@DF=B@;689(4257715053A@@3(4))+)**.0.)
@M03152:184:000000000-AWYW1:1:2106:24539:21037 2:N:0:TGCACTGTATACCTGT
CCCAACTATCCCTATTAATCATTACGTCGACCCTAGAAACCAACAAAATAGGATCAAACGTCCTATTTCATTATTCCATGCTAATGTATTCAAGCGTTAGCCTGCTTTAAACACTCTAATTTTTTCAAAGTAACAGTCCTGATTCCCCGCGACACCAAGTTAATGACATCGCGGCTCCTCAGAAAGGAGGAACCAACAAAACCCGTACGTACCATAGGCACGACCAGTAAATTGATCCCGAAATTCAACTACGATCTTAGATCGGAAGAGCGTCGTGTATGGAAAGAACAGGCATGTGTAA
+
CCCCCGGGGGGGGCFEGECGGGGGGGGFCFGGGGGGGFGGGGFGFGGGGGGDFDEFFFG:EFGE9EFGGGGGFGGGGGGGGGGGGFGCFFGGGGGGGGGGGGGGGFGGGCGGGGGGGEFGFGGFFGGBD<FFGGGGFGGGG9,EEF9FEE>ECCCEFDCD;8DGGGGGGF+CE6=C>C?FGFFCC8::DC*DFGFGGGGFC5/)*3:**/9D48C4);246@B=@@FFFF)3@+/::6CDB(:(@+6:4C/4(1)(.)64>F)(3(4(((((((,-(7()-8:*48<0,4(((*,)*)*.)
@M03152:184:000000000-AWYW1:1:2106:24551:21049 2:N:0:TGCACTGTATACCTGT
CCCAACTATCCCTATTAATCATTACGTCGACCCTAGAAACCAACAAAATAGGATCAAACGTCCTATTTCATTATTCCATGCTAATGTATTCAAGCGTTAGCCTGCTTTAAACACTCTAATTTTTTCAAAGTAACAGTCCTGATTCCCCGCGACACCAAGTTAATGACATCGCGGCTCCTCAGAAAGGAGGAACCAACAAAACCAGTACGTACCATAGGCACGACCAGTAAATTGATCCCGAAATTCAACTACGAACTTAGATCGGAAGAGCGTCGTGTAGGGAAAGAACCGGTATGTATCA
+
CCCCCDFGGGGGGFGGGGG<FFGGGGGG@FEGGGEFF@AFF<FGGGGGGGDC,F8FGFF:EC@FGFGFGGGGFFEFFGGGGFGGGGGGGGGGGFFCFFGECF?FDFFGGGGG9EFDGGFGFFGGF,@?FFGGGGGGF9EF9E=FGGGGDEGDGGGGGCFGD8EG88EGG?CGEEGCGECGFG7@CGC:8ECGGGGFGGG67;;779BFDFGDDCFF666A6542:==;865:7C)1;C*6595=A6/8CFAE(*),)94):.4(((49,((-3(1(-0(6A>7428:?((,((2,)/)*.)
@M03152:184:000000000-AWYW1:1:2106:24536:21049 2:N:0:TGCACTGTATACCTGT
CCCAACTATCCCTATTAATCATTACGTCGACCCTAGAAACCAACAAAATAGGATCAAACGTCCTATTTCATTATTCCATGCTAATGTATTCAAGCGTTAGCCTGCTTTAAACACTCTAATTTTTTCAAAGTAACAGTCCTGATTCCCCGCGACACCAAGTTAATGACATCGCGGCTCCTCAGAAAGGAGGAACCAACAAAACCAGTACGTACCATAGGCACGACCAGTAAATTTATCCCGAAATTCAACTACGAGCTTAGATCGGAAGAACGTCTGTGAGGCAAACAAACAGTGCGTGGAA
+
CCCCCGCFFGGGGFGFCGGGGFGGGGGG7@CGGGGGGG9EGDFGGGGFFGFGEGGGGGGGGGGGGGGGG,@FFGGGGGC@FFGGGGGGGGGGGFFEGFE7E8FFF?AEECGGGGAFGFCCFGGGGGFGFGGGGGGGFF8DFGGGGFG8EE7CE@FGFGGFGGGG8CFFGG=C68CCD8C?+DCCCFFGGE>FE>CFC9:A,0CBC8+:99*7?+:96A@AF=AFF((48A?F6+<1A42(0(),:+5ACCF@(7:1;0.)6).(-(,(2(((-,((-0.4:5(.()((.((..+))0()()
@M03152:184:000000000-AWYW1:1:2106:11099:21093 2:N:0:TGCACTGTATACCTGT
CCCAACTATCCCTATTAATCATTACGGCGACTCTAGAAACCAACAAAATAGAACCGCGCGTCCTATTTTATTATTCCATGCTAATGTATTCAGGCATAGGCCTGCTTTGAACACTCTAATTTTCTCAAGGTAAAGGTCCTGGTTCCCCGACGCACACCAACAAAGGGCACGCCGGCTCACCAAGAGGTAAGGCCCGCCCAGACAGTACGTGCCGTTAGGCAGACCGCCCGGCCAGGCCCGAAATTCAACTACGAGCTTAGATCGGAAGAGCGGCGTGTAGGGAAAGAAACGGTAGGTGGAG
+
CCCCCGGGGGGGGGGGGGGGGGGGGGGGGGGGGGGGGGGGGGGGGGGGGGGGGGGGGDGGFGGGFGGGGGGGGGGGGGGGGGGGGGGGGGGGCFGGGFGGGGCGGFGGGGFCFGGGGGGGGGGGGFCFGGE9FFGGGFGFFGFFFGGG>EGDBBCGGGFGGGC,DCGGGDGGGEDGGGGGGGC7FGFFFFGGGGDGGGGDC<FDFFFGGF<CGGGFFFF;4<>8;B@E@>>DFDFGFF*(>9>8F9)9>>;22C:9)55>9).4:,:0((2-((-((045<D<@,)(..(((-2-)1)*-.
@M03152:184:000000000-AWYW1:1:2106:13352:21096 2:N:0:TGCACTGTATACCTGT
CCAAACTATCCTTATTTCTCATTACGGCGAACCCAAATACCCAAAAAATACAAACGCAACTTCTATTTCACTATTCCAAACAAATGCATTCAGACATAGGCCTTCTTTTAATACCCTCATTTTCTCAAGTTATATGTAGTAGTTCGCCTACCCACACCAACAAATCCAGGGCCGGCTCACATAGAGCTACCGCACGCCTACACAGTCCGCACCTCTCCGACGACCGCCCAGCCGCGACGCACATTCAACTACCACGTGACAACGGAAAGGCGGCGCGACGGCCAACAAACGCTACGGCAGT
+
@C--696E@C8,C,,=,6,66,;,,C,@+@++@,B,,,6;C,,,6E8B,C,,,,,,++++,:,,,6,,,<,,6,6C,,,,:,6,9,,,,<,C<6,96,,,,,,,,,95,E5,5A,49445C,,,,99,?F,,,5,,9,,9,9,,9+++++,,,,84>C@6++6@,,,,++6++++6+42@+,,,+,,85:3@8*1*4*,*,4*1:9*****))24*))()),22(((20)()2)().,)(.())*16/)*))(2),..((-)4290((((,((((--)((()(0(03((((4(:1)0-)-(
@M03152:184:000000000-AWYW1:1:2106:14910:21110 2:N:0:TGCACTGTATACCTGT
CCCAACTATCCCTATTAATCATTACGTCCATCCTAGAAACCAACAAAATAAGACAGACGTCCTATTTCATTATTCCATGCTAATGTATTCAAGCGTTAGCTTGCTTTAAACACTCTAATTTTTTCAAAGTAACAGTCCTGTTTCCCCGCAACACCAGATTAATGGCATCACGGTTCTACAAGAGGGAGGAATCAGTGAAACCAGTTCATACCAGTGGCACGACCGACCTACTGACCCCGAAATTCAACTACGAGCTTAGATCGGAAGAGCGTCGTGTAGGGAAAGAACAGGTACGGTTAGA
+
CCCCCGGGGGGGGGGGGGGGGGGGGGGGGGGGGGGGGGGGGGGGGGGGGGGGGGGGFFGGGGGGGGGGGGGGGGGGGGFGGGGGGGGGFFGGGGGGGGGGGGGGGGGGGGFGGGGGGGGGGGGGGGGGGGGGFGGGGGGFFGGGGDFEGGGGGGGGGFGGGFGG,DFGGGGGGGGGGFGGGGFD=BBFECFFGGGGGGGFGGGFFFAFFFGGGCCFC>CFEFF59=B99AFF4868A>G=D@F)+37677=;<CBFFFF3)<43;((6=;>3326<17A<?@65(<:(((()6+()0-1(-
@M03152:184:000000000-AWYW1:1:2106:18425:21128 2:N:0:TGCACTGTATACCTGT
CCCAACTATCCCTATTAATCATTACGTCGATCCTAGAAACCAACAAAATAGAATCAAACGTCCTATTTCGTTATTCCATGCTAATGTATTCAAGCGTGAGCCTGCTTTAAACACTCTAATTTTTTCAAAGTAACAGTCCTGATTCCCCAAGACACCAAATTAATGACATCATGGTTCGTCAGAAGGTAGAAATCAATAATACCAGTACGTACAATAGCACGACCAATAAATTGATCCCGAAATTCAACTACGAGCTTAGATCGGAAGAGCGTCGTGTAGGGAAAGAAAAGGTATGTGTAGA
+
CCCCCGGGGGGGGGGGGGGGGGGGGGGGGGGGGGGGGGGGGGGGGGGGGGGGGGGGGGGGFGGGGGGGGGGGGGGGGGGGGGGGGGGGGGGGGGGGEGGGCFFFGGGFGGGGGGGGGFGGGGGGGGGGGGGGGGGGFGGGGGGGGGGGFEGGGGGGGGGGGGGGGGGGGGGGGGFCCCDGFCGDFFGGGGGGGGGGFGDFGG==EFFG>FGGGGGFFAEFFFE@FF5AFBE>6CE8CBDDEFFA6:7:EGADFD>BA4.>EFB@(8((/(64<923,)9@?FD43F((((,..<3/*)2.)
@M03152:184:000000000-AWYW1:1:2106:24126:21182 2:N:0:TGCACTGTATACCTGT
CCCAACTATCCCTATTAATCATTACGTCGATCCTAGAAACCAACAAAATAGAATCAAACGTCCTATTTCATTATTCCATGCTAATGTATTCAAGCGTGAGCCTGCTTTAAACACTCTAATTTTTTCAAAGTAACAGTCCTGATTCCCCACGACACCAAATAAATGACATCATGGTTCGTCAGAAGGGAGAAACCGACGATGCCAGTACGTACCGAGGCACGACCGACATGATGGCACCGAAATTCAACTACGAGCTTAGATCGGAAGAGCGTCGAGTAGGGAAAGAACATGTAAGTGAAGA
+
CCCCCGGFGGGGGGDGGGGFFGFGGGGFCGGGGGEFGFGGEFFFFGGGGGCFFGFGGFGEE@7@FFECFFFCDFFFGG9DFGBFGGGGFGGGGGCFG7FGFFFFGDFFFEFEEEEFGGFGGG9?F<F?FGGGG,CFF9,C>E>EC,@EGECGDEG+@DG9ADFFCAFGGGGGFGGG8EGGFEGFDBBFGGCF8DEGGD6?C?CCFAA>GFF?70;>ABA*5-5592>B)6@8A41*8:DB>B).+17+/;/:(17(9)).))-48:91::>7:>015;<26)88?F3(()().+-/6)0)4
@M03152:184:000000000-AWYW1:1:2106:7810:21192 2:N:0:TGCACTGTATACCTGT
CCCAACTATCCCTATTAATCATTACGGCGACTCTAGAAACCAACAAAATAGGACCGCGCGTCCTATTTTATTATTCCATGCTAATGTATTCAGGCATAGGCCTGCTTTGAACACTCTAATTTTCTCAAGGTAAAGGTCCTGGTTCCCCGACGCACACCAACAAAGGGCACGCCGGCTCACCAAGAGGTAAGGCCCGCCCCGACAGTACGTGCCGTTAGGCAGACCGCCCGGCCAGGCCCGAAATTCAACTACGAGCTTAGATCGGAAGAGCGTCGCGTCGGGAAAGAAACGACATGTGTAG
+
CCCCCGGFFGGFGFGGGGGGGGGGGGGG7FGGGGFGGGGGGGGGGGGGGFGGGFFGGGGG@EGGGGFFEGGGGGGGGGGGGGGFGGFFAF9EGGGGFGGFGGGGGGGCCGCFGGFGDGCFGGGGFGGGCFGGFGGAEFFFGGEFGGGGGGGGGGGEFGGCEGG8=8@CFC:EGGGGGGGGGF7FGCC2>F??DDEEGD=)*/9976+2:FC38/28>BDFF@3@@0(7BEBBDGF*)4CB>9>66@47)0)5,70(),626)444,8((4:;(,((-0(-4>9)47,4(((((*(**)*.)
@M03152:184:000000000-AWYW1:1:2106:9697:21210 2:N:0:TGCACTGTATACCTGT
CCCAACTATCCCTATTAATCATTACGTCAATCCTAGAAACCAACAAAATAGGATCAATCGTCCTATTTTATTATTCCATGCTAATGTATTCAAGCGTTAGCCTGCTTTAAACACTCTAATTTTTTCAAAGTAACAGTCCCGATTCCTTGCGACACCGAATTAATGACATCGCGGCTCCTCGGAAAGGAAGAACCAACAAAACCTGTACGTACCGTAGGCACGAACAGCAAATTGATCCCGAAATTCAACTACGAGCTGAGATCGGAAGAGCGTCGTGTAGGGAAAGAACAGGAATGTGTAA
+
CCCCCGGGGGGGGGGGGGGGGGGGGGGGEFGGGGGGGGGGGGGGGGGGGGGGGFFEFAEFFFFGFGGGGGGGGGG9EFFFF9FGGGGGGGGGFCGGEEGEGEGGGFFFGFGGGGFGAAGGDEGCFGGGGGGGGGFGCE>?CFGECGGG9FEEGGGGGGEEGFGGFFGGGGG6=CDGGEGGGG6CCC,8DFFC8FF?CFDFGCD9EFFG5AGFGG5@B?EF>@B(65BFFFFF++9+B4C;BBB1C+9FE>A8;D>0;(;<>EE603047009614(,0(647276F7?B?(4(*5)/6:44
@M03152:184:000000000-AWYW1:1:2106:12794:21244 2:N:0:TGCACTGTATACCTGT
CCCAACTATCCCTATTAATCATTACGGCGACTCTAGAAACCAACAAAATAGAACCGCACGTCCTATTTTATTATGCCATGCTAATGTATTCGGGCGTAGGCCTGCTTTGAACACTCTAATTTTCTCGAGGTAAAAGTCTTGGTTCCCCGACACACCCAGTGAAGGGCATGCCGGCTCACCAAGAGGTAGAACCCGGTCCAGCAGTACACACCGTGAAGGCGGACCACCGTACCAGGTCCGAAATTCAACTACGAGCTTAGATCGGAAGAGCGTCGGGGAGGGAAAGAACAGGACTGTGTAA
+
CCCCCGGGGGGGGGGGGGGGGGGGGGGGGGGGGGGGGGGGGGGGGGGGGGGGGGGGGGGGGGGGGGGGGGGGGGGGGGGGGGGGGGGGGGGGGGGGGGGGGGGGGGGGGGGGGGGGGEGGGGGGGFGFFGGGGGGGGGGGGGFGGGFGEDGGGGGGGGGGGFGGGGGGGGGFGGDGGGGGGGGGD@EGGGGGGGGGEDGFGGGDFFFGGFGGGGG>:AEFFFF>FFFBDF?F>*:D6>CBB?FB?*)9<7:04DBBE:9<<>A1<:<1:4(((-3(()-(1.()378:7?BB(*(8*60-)
@M03152:184:000000000-AWYW1:1:2106:14444:21249 2:N:0:TGCACTGTATACCTGT
CCCAACTATCCCTATTAATCATTACGTCGATCCTAGAAACCAACAAAATAGAATCAAACGTCCTATTCCGTTATTCCATGCTAATGTATTCAAGCGTGAGCCTGCTTTAAACACTCTAATTTTTTCAAAGTAACAGTCCTGATTCCCTAAAACACCAAATTAATGGCATTGAAGTTCGTCAGAAAGGAGAAACCGATTATACCAGTACGTACAATAGCACGACCAGTAAGCCGGTCTCGAAATTCAACTACGAGCTTAGATCGGCAGAGCGTCGTGTAGGGAAAGAACAGGCAGAGTAGAA
+
CCCCCGFGCGFFFFGGGGGCEFGGGGFGGGGGEGGGGGFFF,FFGGGGGCFGGGCFGGGGGFEEGDGGCGGGGGGGGGGGGGGGGGGGGGGGGGGGGGGGGCGGGGGGFFF?FGFCFGGGGGGGGGGGGGGGGGGGFDEFGGGGGFGGG@EGGGGGGGGGGGFGGGFFGGG,BADFGGGGGGGGGGCFFGCFGF68CCEFFCFFCAFGC*=?DFFFFFAFF>@A==CFFF=ABC5C96CEFFF?CFEFFGF2(/>2;>@C?7@0(4,/(,62,6164@A<(7:>254:01((,*,8*)*-.
@M03152:184:000000000-AWYW1:1:2106:8032:21256 2:N:0:TGCACTGTATACCTGT
CCCAACTATCCCTATTAATCATTACCTCGACTCCGAAAGCCAACGAAATAGAACCGAGATCCTATTCCATTATTCCATGCACTAGTGTTCAGGCTGTAGCGCCTGCTTTGAGCACTCCAATTTTTTCAAAGTAAACGTGCTGGCCACTCATGGCACTCGGTTAAGAGAACCATGAACGAACCAACAAGATCGTCCGGGCACACAGTAAACATCGCGAGATGCACCGCACGCCCGAAACCGAAATTCAACTACGAGCTTAGATCGGAAGAGCGTCGTGTAGGGAAAGAACAGGTAGGTGTAA
+
CCCCCGGGGGGGGGGGGGGGGGGGGGGGGGGGGGGGGGGGGGGGGGGGGGGGGGGGGGGGGGGGFGGGG9FEGGGGGGGGGGGGGDFFFGGGGGGGGGGGD+@CF@AFGFFGFFGGGCEEGFGGGGGGGGGGGGGF@FFGGGFFGFGE8DCDGGGG8>@B>EGGGGGFDFFGGA8EFCDCD=EFDG@:E?ADGFGGCDC>ECFAGFFGGFGGGGEAB>BFFFFFD@BE>B(5>3(/81>,53<(1*6*47))4DE08(-4<):3(4((.:06>:>((0.4<5<F?@3141:6):)./4:))
@M03152:184:000000000-AWYW1:1:2106:18168:21457 2:N:0:TGCACTGTATACCTGT
CCCAACTATCCCTATTAATCATTACATCGATCCTAGAAACCAACAAAATAGAATGCGATGTCCTATTTCATTATTCCATGCTAATGTATTCAAGCGTGAGCCTGCTTTAAACACTCTAATTTTTCAAGGTAACAGTCCTAATTCCCCAAAACATCAAATGAATGACATTATGGTTCATTAGAAGGTGAGAACCAATAAAGCCAGTTCATACCAAGGGCACGACCAACTCATTTATCCCGAAATTAAACTACTAGCTTAGATCGGACGAACGTCGTTCAGGGAAAGTACATTTTCTCGTCGT
+
CCCCCGGFGGGGGFFGADEFGGGFFGGFF<EGGGFGGAFGGGGG8CEFGGGGF@EDGGGDGFFGGGGFGGGGAFE9FEFGGFGGFAFFEF9D9BFEG@E,A,=FE,EFGF,5,9E@FC<FFGGG@FC,,CA<<EFGGBEF9;EFGCE:+9>DDGG9@9BBF,@@AF9EFDF88=DE3C=C3=;=DGFF,=DCCF?DD=@DACFBD72=DDG?6=D555:?5)*18==FA8*4+?*?8=;A>A5>*+;9ACF*/+;7B6*6965))/(/(--6:46(())/(),)(+.9?3)))2)+)/*(,
@M03152:184:000000000-AWYW1:1:2106:24448:21465 2:N:0:TGCACTGTATACCTGT
CCCAACTATCCCTATTAATCATTACGTCGATCCTAGAAACCAACAAAATAGAATCAAACGTCCTATTTCATTATTCCATGCTAATGTATTCAAGCGTTAGCCTGCTTTAAACACTCTAATTTTTTCAAGTTAACAGTCCTAATTCCCCACAACATCAAATGAATGACATCATGGTTCCTTAGAAGGTGAGAACCAATGTGACCAGTACATACCAACGGCATGACCGATCCATTGCTCCCGAACTTCAACTACGAGCTTAGATCGGAAGAGCGTCGTGTCGTGAAAGAACAGGTCAGTGTAG
+
CCCCCGGGGGGGGFGGGGGGGGGGGGGGFGGGGGFGFDAFFGGGGGDGGGEC9FFFEGGGEDGGCGFFGGGGGFGGGGGEEFGFGFG<CGGFDFGGGGGFGGGEEFGGA<FGCEGGGG<FGGGGGGFAF,EFGGGGGGGGG9EFGGGGGGEGGEGGADDGFEDF89DFGF8DF,?EFGGG+,3=B8EAA=DDFDDDF?FFCG8D?FFC7+=DFCFDF*1@BB5C))85?>5AAD*+;57:A@4@FFEFEFF=942(0;4*/5?<;1(63(((.(6:1;(1(745)730,(4()0)094?4)
@M03152:184:000000000-AWYW1:1:2106:5991:21511 2:N:0:TGCACTGTATACCTGT
CCCAACTATCCCTATTAATCATTACATCGATCCTAGAAACCAACAAAATAGAATCGGATGTCCTATTTCATTATTCCATGCTAATGTATTCAAGCGTGAGCCTCCTTTAAACACTCTAATTTTTTCAAGGTAACAGTCTTAATTCCCCGTAACACCAAATTAATGGCATTACGTTTCTTTAGAAGGAGAGAAATCACTGATAACAGTGTATCCCTACGGCATGACCGAAAGATTGATCCCGAAATTCAACTACGAGTGTAGCTCGGAAGAGCGTCGTGTAGGAAAAGGACACGTATGTCGA
+
CCCCCGGGGGGGGGGGGGGGGGGGGFEFFEFGGGGGFCGGGGGGG@FFGFGGGDFD7BCC@CEEDG9FA6C@,<CE<<<<,6@,6CACFA@FG,CCBEC@FFG,9FFBFGAFDE,?CF<FGGGG7?FFG8?BFG<9,A,E,CE,=FF=EBB6=4A@F8,9BA,=E,8DDG8,A,88D;?CF8==D,,86@+6,,3=,+@DD7D*,+46+?=+2+,4;*)33500):5*3:)30=6?:67)95929@*=*+10)1)()(18**/056906(6((:(630/(9A)2.).(.(,.32,*7:*((
@M03152:184:000000000-AWYW1:1:2106:15663:21570 2:N:0:TGCACTGTATACCTGT
CCCAACTATCCCTATTAATCATTACATCGATCCTAGAAACCAACAAAATAAAATCAAACGCCCTATTTAATTATTCCTGGCTAATGTATTAAAGGGTAAGCTAGCTTTACACACTATAATTTTTTCTAAGTAACGGTAATGATTGCACAAGACACCAAATTAATGACATCAAGGTACTCCAGAAAGAACAAATCAATAATGCCAATACTTACCGAGACTGGACCAACAATTCAACTACGAAATTCAACTCAGAGCTTGGAGTGGAAGAGAGTAGGGTAGGGAAAGAAAAGGAATGTGTAGA
+
CCCCCGGGGGGGGGGGGGGGGGGGG,FG7C<@,CFFGGGGGGGGGGGGGG,,F@FEFF<,++++;C,F,<C<,,9E,,,,,,9C,,5<C,,C,C,,,,4B,,,5,:,C,5<,,,,,9E<F@F<,@,,:,,99F?C++4+CEGGD,=,,,4>>8=,D=BF=EF;4,@2@=2+@=D+,68+==FGE+6,,,6@,,@DGAFF+7++*,03=+32+6++@*0***0;5=8)<9FE9+5*+0)0=A)?EF+A+/*/):;**3-/>(00(3>@((0-)9**,/),(4;02(53=@;(((=6131;).
@M03152:184:000000000-AWYW1:1:2106:12098:21595 2:N:0:TGCACTGTATACCTGT
CCCAACTATCCCTATTAATCATTACGTCGATCCTAGAAACCAACAAAATAGGGTCAAACGTCCTATTTCATTATTCCATGCTAATGTATTCAAGCGCGAGCCTGCTTTAAACACTCTAATTTTTTCAAAGTAACAGTCCTGATTCCCCGCCACACCAACTGAATGGCATGACGGTTCTTCAGAAGGTAGGAACCAGTGACACCAGTGCATACCGAAGGCACGACCAGCGTACTGATCCCGAAATTCAACTACGAGCTTAGATCGGAAGAGCGTCGTGTAGGGAAAGAACAGGAAGTGGTAG
+
CCCCCGGGGGGGGGGGGGGGGGGGGGGGGGGGGGGGGGGGGGGGGGGGGGGGGGGGGGGDFGGGGGGGGGGGGGGGGGGGGGGGGGGGGGCGGCGGGGGGGGGGGGGGGGGGGGGGGFGGGGGGGGGGGGGGGGGGGGGGGGGGGGGGDGGGGGGGGGGGGGGGGFGGFDFGGDDGDGFGGGGGG,DFGGGGG6:CG?FFGGFCFFFFDF>;>DE?EFFFF>>===DFFD2:;CED6C5<EFFFF6CFFC;=DGFFEFFFFFE61::>?0?9,(-(-749)7:F()41((4((2(/*.2))
@M03152:184:000000000-AWYW1:1:2106:26445:21619 2:N:0:TGCACTGTATACCTGT
CCCAACTATCCCTATTAATCATTACGGCGATCCTAGAAACCAACAAAATAGGACCGCACGTCCTATTTTATTATTCCATGCTAATGTATTCGGGCGTAAGCCTGCTTTGAACACTCTAATTTTTTCAAAGTAAAAATCATGGTTCCCTGCCACACCCAGTAAAGGGCATAACAGCTCACCACGAGGTAAGCCTCCACCGCTCCAGTACACACCCAAATAGGCGGACCGGGCGGCAAAGGCCGAAATTCAACTACGAGCTTAGATCGGAAGAGCGTCGGGTAGGGAAAGAACAGGGAAGTGG
+
CCCCCGGGGGGGGGGGGGGGGGGGGGGGGGGGGGGGGGGGGGGGGGGGGGGGGGGGGGGGGGGGGGGGGGGGGGGGGGGGGGGFFGGGGGGGFGGGGGGGGGGGGGGGGGGGGGGGGGGGGGGGGGFGGAFGGGGGGGGGGGFGGGGGGGGGGGGGGGFDFGGGG6EEGGGGGGGCDFG?DFGG>C@:FGGGG,AFGGEDEDGFGFFGGFGDGGGFFF=?F589@@6BAD987)17).7::1>1>5)6<DFF>FB<>243).44A((803((2611954,()45(<2((4112*(0)(*))
@M03152:184:000000000-AWYW1:1:2106:14769:21660 2:N:0:TGCACTGTATACCTGT
CCCAACTATCCCTATTAATCATTACGTCGATCCTAGAAACCAACAAAATAGGGTCAAACGTCCTATTTCATTATTCCATGCTAATGTATTCAAGCGCGAGCCTGCTTTAAACACTCTAATTTTTTCAAAGTAACAGTCCTGATTCCCCGCCACACCAACTTAATGACATGACGGTTCTTCAGAAGGGAGAAACCAGTGACACCAGTGCATACCGAAGGCACGACCAGCGTACTGATCTCGAAATTCAACTACGAGCTAAGATCGGAAGAGCGACGTGTAGGGAAAGAAAACGGATAGTAGA
+
CCCCCGGGGGGGGGGGGGGFGGGGGGGGGGGGGGGGGGFGFF8FGGGGGGGGGGGGDEFDEDFGGGEGFEFGECGGGGFGGGFGGGGFGGGGGGGGGGEEEFGGGGGGGGGGGGGGG9FEGGGGGGFGFFBFEAFFDGGGGGGGGGGFEECEEGGDGFGGGGFFAG9D=?8D>8=EGFDADFFCFF>@>EGGGFFFCFG+,208>FFFGFGF557**:)39=BF>@B4?DFFFGFF65+5A@5;F+<A?@;@27>98).).)7((1890((,((,(-93437(04)40(((((*()))*-.
@M03152:184:000000000-AWYW1:1:2106:10631:21669 2:N:0:TGCACTGTATACCTGT
CCCAACTATCCCTATTAATCATTACGGTGGCCCTAGAAACCAACAAAATAGAACCGCAACGTCCTATTCCATTATTCCATGCTAATATATTCAAGCAAGAAGCCTGCTTTGAGCACTCTAATTTTTTCAAAGTAAAAGTCCTGGATCCCCGACACACCCAGTGAAGGGAATGCCGGCTCTCCAGAAGGAAAGGCCCAGCCAAAGCAGTACTCACCACAAGGCAGACCACCCAGCCAGGCCCGACATTCAACTACGCGCTTAGATCGGAAGAGCGTCGTGTCGGGAAAGAACAGGGAGGAGT
+
CCC@C@EFGGGFGCFGFGG9CEGGG,6ECFGGGFAFF<FGF<FFC,CEFGFFF,C7F:CEEG<CFGGGGGGGGG9FFFFEFGGGGGGCFGGGGGAFGGGGG8<BE8=?FFDFDGGFFGGGGDFGGGG8EFBFE,?9@EEG9DDFE,E:ED++6=FFGGDGGFF,=D==DDFG,?6+=3=D+69,=DF>E6DGC6C66CCCC9A5@9A=:+=@FGG4*;5*9)*):-:A)5(/8C2??=*6.05(:21;5::5(*),.4((4)4)),-(-(.3:(---882()-82>?:?<?7:*())(/(.
@M03152:184:000000000-AWYW1:1:2106:18268:21696 2:N:0:TGCACTGTATACCTGT
CCCAACTATCCCTATTAATCATTACATCAGCCTTAGAAACCAACAAAATAAGACCAACGTCAAATTCTATTATCCCATGCTGTAATATTCAATGGCAAGGTTACGCCTGCTTTGAACACTCTAATTTTTTCAAAGTAAATGATTGGAAGCGGTTGCCCACTATCCAAACTTAGGAAGCCCAGAACAAGCAACGCCACAAGGACGACCTTTGGCTTGAATGCCCCCGAAATTCAACTACGAGCTTAGATCGGAAGAGAGTCGTGGTGGGACAGAACAGTGAAGGTGCATATTTGGGGATGGA
+
BB6@C@@@FCF,C9EFGDDCFFCAEFCEFCDEEGGGGGGGFGG;F8CFCGG,;,@CEECG@G,,C@<E<EECF,C@FDFFFGAFFEAFG<@F9@FGG9<,:6CE:,@<D,A?<,@?EB8,BEAEGGGGEGFGEFGGGCGF9CE;;:EGGGE>E7@DFGGGFDAFGG8DF+6@8?CF64=8DFG,6,8,6,3@+6+@6D398CFA7**9C+237*AB**7?B@A4))):>6:6=@?@632-/>)(1;6C<<3;?34()6/466;((/203(((.41((*).)*./(/)))..).+()0-*(.
@M03152:184:000000000-AWYW1:1:2106:23351:21754 2:N:0:TGCACTGTATACCTGT
CCCAACTATCCCTATTAATCATTACGTCAATCCTAGAAACCAACAAAATAGGATCGAACGTCCTATTTCATTATTCCATGCTAATGTATTCAAGCGTTAGCCTGCTTTAAACACTCTAATTTTTTCAAAGTAACAGTCCAGATTCCTCGCAACACCAAATTAATGGCATTACGGCTCATCAGGAAGGAGGAATCAGTGAGACCAGTACATACCAGAGGCATGACCAACCTACTAACCCCGAAATTCAACTACGAGCTTCGATCGGAAGAGCGTCGTGGAGGGAAAGAACAGGTATGTGTAG
+
CCCCCGGGGGGGGGGGGGGGGGGGGGGGGGGGGGGGGGGGGGGGGGGGGGGGGGGGGGGGFGGGGGGGGGGGGGGGGGCFGGGGGFFGGGGGGGGGEFGGGGGGGGFGGFGGGGGG<E?FGEGGGGGGGDEFGGGGFGGGGGGGGGGGGGGGGGGGGGFGGGGGG8CFGGG;?+=>DGGGFFFCD?EA,A6DFGC@D79?EG6@CA@FGFG+CD7CA?8?F@FF)8=@@ABF>D*0;27=*:8>AFFFFGF@(269)6).35816(2:@@@F(2148)-1:)-7:58((.3()346=)*.)
@M03152:184:000000000-AWYW1:1:2106:24118:21801 2:N:0:TGCACTGTATACCTGT
CCCAACTATCCCTATTAATCATTACGTCAATCCTAGAAACCAACAAAATAAGATCAACGTCCTATTTCATTATTCCATGCTAATGTATTCAAGCGTGAGCCTGCTTTAAACACTCTAATTTTTTCAAAGTAACAGTCCTGATTTCCCGCCACACCAAGTGAATGGCATGACGGTTCGTCAGAAGGGAGGAACCAGTGACACCAGTGCATACCGAAGGTACGACCAGCGTACTGATCACGAAATTCAACTACGAGCTTAGATCGGAAGAGCGTCGTGTAGGGAAAGAAAAGGGAAGCATAGA
+
CCCCCGGGFGGGGGGGGGGGGGGGGGGGGGGGGGGGGGGGGGGGGGGGGGGGGGFGGGEGGGGGGGGGGGGGGGGGGGGFFFGGGGGGFGFGGCEFFGGGG8EGGGFGFGGGGGGGGGGGCFE7FGFGGGGGGGGGGGFGGGGGAF=FGGGGGEFGFCDG>EGGGGFGDDGCGE>ED@DFGGGGGDGC>EGGDGGGFGGBF+?@9AFFGACC6+@>:FEFF=@)/)5?ADB4B>7B+7D9A?68+=@FEG40(*236><FFFF61;1(((4(6>,42.)5(72),)((((,(.*()).:-)
@M03152:184:000000000-AWYW1:1:2106:26210:21812 2:N:0:TGCACTGTATACCTGT
CCCAACTATCCCTATTAATCATTACGTCGATCCTAGAAACCAACAAAATAGAATCAAACGTCCTATTTCATTATTCCATGCTAATGTATTCAAGCGAAAGCCTGCTTTAAACACTCTAATTTTTTCAAAGTAACAGTCCTGATTCCCCACGACATCAAATAAATGACATCATGGTTCTTCAGAAGGGAGAAATCAATAATACCAGTACATACCTAAGCATGACCGATATATTGATCCCGAAATTCAACTACGAGCTTAGATCGGAAGAGCGTCGTGTAGGGAAAGAACAGGGAAGAGTAGA
+
CCCCCGGGFGGGGGGGGGGGGGGGGGGGGEGGGGGGGGGGGGGGGGGGGGGGGGFFEGCFGGGGGGGGGGGGGGGF9FGGGGGFGGGGGGGGGFGGGGEGGGFGCFGGGGGGGGGGGGGGGGGGGGFGGGGFFGGGGGFFGGGGGGGFGGCEGGGCGGGGGGGGGFEGGGGGF?DFGGGGGGGCDDEGCEGCF;@ECGGFC78DFFFGGFG79CEFFF@F5@FFF==59BEF>77B+);>?:>CFF?+*2/69C526**1*13;<((/,,2602((6AC<382@67:::0(2(*-)))2))
@M03152:184:000000000-AWYW1:1:2106:20993:21828 2:N:0:TGCACTGTATACCTGT
CCCAACTATCCCTATTAATCATTACGTCAATCCTAGAAACCAACAAAATAGGATCGAACGTCCTATTTCATTATTCCATGCTAATGTATTCAAGCGTTAGCCTGCTTTAAACACTCTAATTTTTTCAAAGTAACAGTCCAGATTCCCTGCAACACCAAATTAATGGCATTACAGTTCATCAGGAAGGAGGAATCAGAAAGACCAGTACATACCGGTGGCATGACCAGCCTACTAACCCCGAAATTCAACTACGAGCTTAGATCGGAAGAGCGTCGTGTAGGGAAAGAACAGGACACGAGAG
+
CCCCCGGGGGGGGGGGGGGGGGGGGFFGGGGGGGGGGFFGGGGGGGGGGGGGGGCEGGGEFDGGGGGGGGGGGFGG<FFGGGFGGGGGGGGGGGGGGGGGGGCFGGGFGGGGEGCDFGGFGGGFGFGGGGGGGCEGGF8EFGGFFAECFCEFFGEGF88EFGGGGFGC?7DFGCFF8BDDGGGGGGGGG>CDDFCGG@EFGG+:@+96DFFGFGEE5BFFF5@@5@D5<ACFFGF>F5C9DFA<F+:BE:;B2DB5?2C3=**8((37;@89(6,,(./;<A5;1011(((.(*())(/-(
@M03152:184:000000000-AWYW1:1:2106:11181:21828 2:N:0:TGCACTGTATACCTGT
CCCAACTATCCCTATTAATCATTACGTCAATCCTAGAAACCAACAAAATAGGATCGAGCGTCCTATTTCATTATTCCATGCTAATGTATTCAAGCGTTAGCCTGCTTTAAACACTCTAATTTTTTCAAAGTAACAGTCCAGATTCCCTGCAACACCAAATTAATGGCATTACAGTTCATCAGGAAGGAGGAATCAGAAAGACCAGTACATACCGGTGGCATGACCAGCCTACTAACCCCGAAATTAAACTACGAGCTTAGATCGGAAGAGCGTGGTGTAGTGAAAGAACAGGGAGGGGTAA
+
CCCCCGGGGGGGGGGGGGGGGGGGGGGGGGGGGGGGGGGGGGGGGGGGGGGGGGGGGGGGGDGGGGGGGGGGGGGGGGGGGGGGGGGGGGGGGGGGGGGGGGGGGGGGGGGGGDG8FCGGGGGGGFGGG9FGGGFGGGGGF9EEFGGGG?E=BFGEGGGGGGGGF8DDD8=DGDGF?EFDCF,6=FCFECEDCCFDF78?EF8==DFFFFGGFCEB>?CFFCFF58CAF*:A*<=F4594?>4>9*0+72?B(5?@A64;4))67@@B@D((,(.(,2)9./)8?=@(413(-2,))-*-(
@M03152:184:000000000-AWYW1:1:2106:8840:21830 2:N:0:TGCACTGTATACCTGT
CCCAACTATCCCTATTAATCATTACGTCAATCCTAGAAACCAACAAAATAAGATCAACGTCCTATTTCATTATTCCATGCTAATGTATTCAAGCGTGAGCCTGCTTTAAACACTCTAATTTTTTCAAAGTAACAGTCCTGATTTCCCGCCACACCAAGTGAATGGCATGACGGTTCGTCAGAAGGGAGGAACCAGTGACACCAGTGCATACCGAAGGCACGACCAGCGTACTGATCCCGAAATTCACCTACGAGCTTGGATCGGAAGAGCGTCGGGTGGGGAAAGAACAGGGATGTGTAGA
+
CCCCCGGGGGGGGGGGGGGGGGGGGGGGGGGGGGGGGGGGGGGGGGGGGGGGGGGFGGGGGGGGGGGGGGGGGGGGGGGGGGGGGGGFGFGFGGGGGGGFGGGGGGGFEFGGGGGGGCFGGGGGGGGGGGGGGGFGGGGFFGGGGDGGGGGGGGGFFGGGGGGGGGGGGGGEGGGGGEGFGGGCFEGGGGGGFGGFGGGBFGCDGFFGGFGCGDE>E>CABFFAFBDFFEFFFGF@FF4@E96411)*.*//85)3/((/./6(3;3188;9(((,()(34>BF?F?0((((-24)*6*.)
@M03152:184:000000000-AWYW1:1:2106:10514:21844 2:N:0:TGCACTGTATACCTGT
CCCAACTATCCCTATTAATCATTACGGCGACTCTAGAAACCAACAAAATAGAACCGCGCGTCCTATTTTATTATTCCATGCTAATGTATTCAGGCATAGGCCTGCTTTGAACACTCTAATTTTCTCAAGGTAAAGGTCCTGGTTCCCCGACGCACACCAACAAAGGGCACGCCGGCTCACCAAGAGGTAAGGCCCGCCCAGACAGTACGTGCCGTTAGGCAGACCGCCCGGCCAGGCCCGAAATTCAACTACGAGCTTAGATCGGAAGAGCGGCGGGTAGGGAAAGAAGAGGACAGTGGAA
+
CCCCCGGGGGGGGGGGGGGGGGGGGGGGGGGGGGGGGGGGGGGGGGGGGGGGGGGGGGGGGGGGGGGGGGGGGGGGGGGGGGGGGGGGGGGGGFGGGGGGGFGGGGGGGGGGGGGGGGGGGGGFGGGGGGGGGGGGGGGGGG8EEGGGGGGGGGGGGGGGGGGGGEEGFGGGFGGGDGGGGGGGGGGGGGGGGGGGDCCDFDCDCBF7?ADGFC>AFF@A=6;@D>9BD>>DBD:C>?G>B>D0@=>B>*7>:D@2;24,)4:<0(,70.09(4>(,0,36:(765(2(.,4(2()*)*))
@M03152:184:000000000-AWYW1:1:2106:25088:21932 2:N:0:TGCACTGTATACCTGT
CCCAACTATCCCTATTAATCATTACGTCGATCCTAGAAACCAACAAAATAGAATCAAACGTCCTATTTCATTATTCCATGCTAATGTATTCAAGCGTATGCCTGCTTTAAACACTCTAATTTTTTCAAAGTAACAGTACTGATTCCCCAAGACACCAAATTAATGACATCAAGGTTCTTCAGAAGAGAGAAACAAGTAATGACAGTACGTACCTAAGCAAGACCAACATACTGATCACGAAATTCAACTACGAGCTTAGATCGGAAGAGAGTCGTGTAGGGAAAGAAAAGGTAAGGGTAGA
+
CCCCCEGGCGCDGGGGGGGFGGGFGGGGDGEFFGGGGDAFFFG7FFFGGGGGGGFFEGFECFFGGCFGGGGGGCF9FEFGGGFF9FFGFFGGGGDCFGB@<CFDE?9EFGGAA,?FGGGGFFGG:,EDGA?AFEFFG,4EFGFC;FE,@C>DFEEDFD?AFGGCDFGGGFDGGE==?FF,=7=EF,4A+@FDG8=8FFGF8FFEDFF7CFGF+=9@D6:*3:*=8==FAC@FFG5C+)CA9=*04<7+*;>))39)96**/*//@F>DB(()06(2(.7;25(;(;(33(())+.))/*()
@M03152:184:000000000-AWYW1:1:2106:12263:21952 2:N:0:TGCACTGTATACCTGT
CCCAACTATCCCTATTAATCATTACATCAGCCATAGACACCAACAAAATAAGACCAACGCAATATACCATTATCACATGCTATAATACTCAATGGCAAGGTTACGACTGCTATGAACACTCTCACTTTTTCAAAGTAAATGATTGGCAGCGCTGTCCCACTGTCCACACGTAGAAAGCATAAACCACGCCTATGCATAAGCACAACCTATTGCATGACGCAGCCCGCACTTCAACCCCTGGCCTAGTTCGTCACAGCTTCGGCCTGGGAACGACCTACTACCAGGATAGACATGGCATCTT
+
@<96A@ECA9,C<,,,CDFGGFFEC99F,,C@,66@9,6;C6,8,CCEF<FCDD,;,,@++@,;C,,6C,,C6E9E6<,:C,<6F9<,96,,,,:,6,:B=@<,4,4,6,C,A,,9,,:,,5,9,9C<CA8,,59CF,95;,4A@,,,+>++@++,4=,4,,,,66,,0+06,+3,+8+,6,,,+,++6+,+73,,,+3+,+0),0:;++++?+,1::1**)30>>)***)3++1**)*()/)*))*+/*)0(*+).))73((,(4(((((6(,(()))).0))()..(-).)2.)).2))
@M03152:184:000000000-AWYW1:1:2106:24696:22011 2:N:0:TGCACTGTATACCTGT
CCCAACTATCCCTATTAATCATTACGGCGACTCTAGAAACCAACAAAATAGAACCGCGCGTCCTATTTTATTATTCCATGCTAATGTATTCAGGCATAGGCCTGCTTTGAACACTCTAATTTTCCCAAGGTAAAGGTCCTGGTTCCCCGACGCACACCAACAAAGGGCACGCCAGCTCACCAAGGGGTAAGGCCCGCCCAGACAGTACGTGCCGTTAGGCAGACCGCCCGGCCAGGCCCGAAATTCAACTAGGAGCTTAGATCGGAAGAGCGACGTGTAGGGAAAGAACCAGCAATGGTAA
+
CCCCCGGGGGGGGGGGGGGGGGGGGGGGGGGGGGGGGGGGFGGGGGGGGGGGGGGGGGGGGGGGGGGGGGGGGGGGGGGGGGGGGGGFFGFFCFGGGGGGGGGGGGGGFGGGGGGGGGGGGGGGFGGGGGGGGGGGGGDGG8EFGGFGGGGGGGGDFGGGDGF,@DECCDG>FGDFGGGGGGGGGGGGG?9FFEGGGGG4CFGFGFCFGF4<FGC5DF@FFDF1=>F3=33@5D?*)4C9@9><F95@9C:).94,5:A7<-6,,-3((.29(-((4).:AF281)(.(((,(0(*/(*.)
@M03152:184:000000000-AWYW1:1:2106:15171:22033 2:N:0:TGCACTGTATACCTGT
CCCAACTATCCCTATTAATCATTACGTCGATCCTAGAAACCAACAAAATAGAATCAAACGTCCTATTTCGTTATTCCATGCTAATGTATTCAAGCGTGAGCCTGCTTTAAACACTCTAATTTTTTCAAAGTAACAGTCCTGATTCCCCAAGACACCAAATTAATGACATCATGGTTCGTCAGAAGGTAGAAATCAATAATACAAGTACGTACAATAGCACGACCAATAAATTGACCCCGAAATTCAAATACGAGCTTAGATCGGAAGAGCGTCGTGTAGGGAAAGAAAAGAAAAGTGTAGA
+
CCCCCGGGGGGGGGGGGGGGGGGGGGGGGGGGGGGGGGFGGGGGGGGGGGFGGGGGGGGGFFGGGGGGGGGGGGGGGGFGGGGGGGGGGGGGFGGGGDGGFGGGGFGGGGGGGGGGGGGGGGFGGGGGGGGGFGGGGGGGGGGGGGFGGGGGGGGGGGFGGFCFFEGGGFFFF9DF8@CCGGGC8EFGFGFGGGCGFGGCEF+:9DEG>DF?DGFFF?EFFAFAAC5AFFEBACA73:DAFA>A9:>+9FFFFD)6;@***/:1?0(,5((((6.(/))/4A6:(.4(4((.,*(/1)*-)
@M03152:184:000000000-AWYW1:1:2106:17545:22042 2:N:0:TGCACTGTATACCTGT
CCCAACTATCCCTATTAATCATTACGTCGATCCTAGAAACCAACAAAATAGAATCAAACGTCCTATTTCGTTATTCCATGCTAATGTATTCAAGCGTGAGCCTGCTTTAAACACTCTAATTTTTTCAAAGTAACAGTCCTGATTCCCCATGACACCGAATTAATGACATCATGGTTCGTCAGAAGGTAGGAATCAATAATACCAGTACGTACAATAGCACGACCAATAAATTGATCCCGAAATTCAACTACGAGCTTAGATCGGAAGAGCGTCGTGAAGGGAAAGAACAAGAAGGGGTAGA
+
CCCCCCFGGGGGGGGGGGGFFGGGGGGGEGGGGGGGGGGGFGGGGFGFAFGFGGCFGGFGFGGGGGFFGGDGGGGCEGCFGGGGGGGGGGFGGGGD@FE7,EEGGGGGGGFEFGGGFFGGGFGGG8<FGFGGGCFGGG8E9FGFCEGGGGGGGG?FGGGGGGFEGGGFGGGFC,D;9+==6EGF8DFCDDDFFFGGGCCFGG?DFFDC6:7?D77AF5AA*8:>AC5FFFEA8CCG6-C>A:6A6B<:?F;(85/(29;CEE<(;133=(331:(/(07;2A3.(8:4,(.((2())-*()
@M03152:184:000000000-AWYW1:1:2106:10578:22064 2:N:0:TGCACTGTATACCTGT
CCCAACTATCCCTATTAATCATTACGTCGATCTTAGAAACCAACAAAATAAGATCAAACGTCCTATTTCATTATTCCATGCTAATGTATTCAAGCGAATGCCTGCTTTAAACACTCTAATTTTTTCAAAGTAACAGTCCTGATTTCCCACGACACCAAATTAATGACATCGTGGTTCGTCAGAAGGGAGAAACCGACAGGGCAAGTACACACCAGAGGCGCGACCGACCCGTCGATCCCGAAATTCAACTACGAGCTTAGATCGGAAGAGCGTCGTGTAGGGAAAGAACAGGGAAGGGGAA
+
CCCCCGGGGGGGGGGGGGGGGGGGGGGGGGGGGGGGGGGGGGGGGGGGGGGGGGGGGGGDFFGGGGGGGGGGGGGGFFGGGGGFGGGGGGGGGGGGGGGGGGGGGFGGGGDEF8FGGDFEGGGGGGGFFFGGF?ACBGGGFGGFFFG:FCGGGGGGGGGGFGFGDGFGGGDGGEGGGGD=DGFFGGEGEGDEF8EEGGG?>D+:78B;FAGGGGFFFFAEFFDFF=BE:A00:/1*;7F?EBB<??AFF>676D39B3<8<4:<<?<BF:0>9(4,48,:A3(02.,332(,(*())(),(
@M03152:184:000000000-AWYW1:1:2106:11579:22145 2:N:0:TGCACTGTATACCTGT
CCCAACTATCCCTATTAATCATTACGTCGATCCTAGAAACCAACAAAATAGAATCAAACGTCCTATTTCGTTATTCCATGCTAATGTATTCAAGCGTGAGCCTGCTTTAAACACTCTAATTTTTTCAAAGTAACAGTCCTGATTCCCCATGACACCAAATTAATGACATCATGGTTCGTCAGAAGGTAGGAATCAATAATACCAGTACGTACAATAGCACGACCAATAAATTGATCCCGAAATTCAACTACGAGCTTAGATCGGAAGAGCGTCGTGTAGGGAAAGAACAGATAGAGTTAAA
+
CCCCCGGGGGGGGGGGGGGGGGGGGGGGGGGGGGGGGGGGGGGGGGGGGGGGGGGGGGGGFGGGGGGGGGGGGGGGGGGGGGGGGGGGGGGGGGGGGGGGGGGGGGGGGGGGGGGGGGGGGGGFGGGGGGGGGAFGGGGFGGGGGGGGGGGGGGGGGGGGGGGGGGGGCFGGCDDGGGGGGDFC+@EFGGGGGGFGFFGFGG+>DFFFDD?=?FFAF8EF>DBBAD@FFFFFFGCDC@CDFFFFFCFACF*5@<)5A87C?CFF@2(3;(:(390;1AE8?F<)(;8(4<()-+)0*)*-)
@M03152:184:000000000-AWYW1:1:2106:12800:22160 2:N:0:TGCACTGTATACCTGT
CCCAACTATCCCTATTAATCATTACATCGATCCTAGAAACCAACAAAATAGAATCGGATGTCCTATTTCATTATTCCATGCTAATGTATTCAAGCGTGAGCCTGCTTTAAACACTCTAATTTTTTCAAGGTAACAGTCCTAATTCCCCGTAACACCAAATTAATGGCATTACGGTTCTTTAGAAGGTGAGAAATCAATGATAACAGTGCATACCAACGGCATGACCGAAATATTGATCCCGAAATTCAACTACGAGCTTAGATCGGAAGAGCGTCGTGTAGGGAAGGAACAGGTAAGAGGA
+
CCCCCGGGGGGGGGGGGGGGGGGGGGGGGGGGGGGGGGGGGGGGGGGGGGGGGGGGGGGDFGGGGGGGGGGGGGGFGGGGGGGGGGGGGGGGGGGGGGGGGGGGGGGGGGGFGGGGG9FGGGGGGCGGGFFGGEGGEGGGGGGGGGGGGGGEGGFGGGGGGGGGGGGGFGGGGG6CDGGGCGGFF?DC98EGFDGGGGGFGGFEGFFG7DGGGCEDBA8@EAFEF@ADFADFF@EGF;:)?AFFFFFFEFFFECD>D2383C?5;;<22@D1:60638@DFFFAB)(.4,,(3+)*1)*((
@M03152:184:000000000-AWYW1:1:2106:24157:22164 2:N:0:TGCACTGTATACCTGT
CCCAACTATCCCTATTAATCATTACATCAGCCTTAGAAACCAACAAAATAAGACCAACGTCATATTCTATTATCCCATGCTGTAATATTCAAAGGCAAGTTACGCCTGCTTTGAACACTCTAATTTTTTCAAAGTAAACGATCTGTAACCAGGCTTTTTACACCTAATCAACAGAAGATAGGAAGCATCAATCGAGGCACACCACAAGTATGACCTTTGATAAAACGCATTCCGAAATTCAACTACGAGCTTAGATCGGAAGAGCGTCGTGTAGGGCAAGAACAGAAATGTAGAGAAGCGG
+
CCCCCGGGGGGGGGGGGGGGGGGGGGGGGGGGGGGGGFGGGGGGFFGGGGGFFEFGGGGGFEGGFGFGFGGGDGGGGGFGGAFGFGGC@<FGGF<FGGGFFGGC:F@E?FEFEDEGGAFFFDEGGCGFGEFFGEFGGGGGGGGGGEFGGGGFECGFGGFD,4AFGGGGFC?FG?8@DE9DD,=ECC@F?=DDE?DD+0@6D?8DEFFF+4C+5<,=;8=C9*?>7@8?>A5CAC=999:*:A8:FF)94CA(80@@FB25=(>@B9,1>6;(/1)6(800=;18=4)5)-.).+)*).*-(
@M03152:184:000000000-AWYW1:1:2106:19153:22212 2:N:0:TGCACTGTATACCTGT
CCCAACTATCCCTATTAATCATTACATCGATCCTAGAAACCAACAAAATAGAATGCGATGTCCTATTTCATTATTCCATGCTAATGTATTCAAGCGTTAGCCTGCTTTAAACACTCTAATTTTTTCAAGGTAACAGTCCTAATTCCCCAAAACATCAAATGAATGACATTATGGTTCCTTAGAAGGTGAGAACCAATATGACCAGTACATACCAACGGCATGACCAATCAATGGATTCCGAAATTCAACTACGAGCTTAGATCGGAAGAGCGTCGTGAAGGGAAAGAACAGGTAAGTGTAA
+
CCCCCGFGFGGGGGGGGGGGGGGGGGFGGGGGGGGGGGGGGGGGGGGGGGGGGGGGGDGGGDGGFGGGGGGGGGGGGGCFGGFEFGGGDFGGFFGG@FGGGFGGGGDGGGGGG@F?FGGGGGGGGGGDGFGGGC<FFFEEFGGGGF9A8=EFGCFFFGGGGF=DDAFCDFGGG?9D?,DDGGFGGFFFFGGFEGFGDDDFGF6D8?FGD9DF+A,:AB5ABCA@):CAF*1?+38@AECEEFABFFECE>9>5/3/*.:6:?<29=>@=(8=/(6.6)(/(2/;;A@;=3(/)1)/3<3))
@M03152:184:000000000-AWYW1:1:2106:25860:22220 2:N:0:TGCACTGTATACCTGT
CCCAACTATCCCTATTAATCATTACTTTAGCCCTAGAAACCAACGAAAGTAGGACTAAAGTCCTATTTCATTATCCCATGCTAATATATTCAAAGGCTAGATTACGCCTGCCTTGAACACTCTAATTTCTTCACAGTAAAAGATTTGAAACACTTTGATCCCTAAAATAAAATTTTAGGGAGTGTATTCAAAAAGAAGGAAACGAGAATAAGGTACACATCGGAAAGATGGACCTTAACTTCTCATTAATCCGAAATTCAACTACGAGCTTAGATCGGAAGAGCGTAGTGTAGGGAAAGAA
+
CCCCCCFGGGGGGGGGGGGGGGGGGGGGGGGGGGGGFGGGGDFGGGGGGGGGGGGGGGGGGGGGGGGGGGGGGGGFGGGGGGGGGGGGGGFGGGGGFGGGGGGGGGGFFGGGGGGGEFCGGGGGGGGGFGGGGGGEFGGGGFGFEFFFGGGGGGFGFGGGG,@=DGGGGGGGDD+=D9A,D6+6=ECCGGGFDFEGG6=DGFG5CAECFFGG+=E9DBD?F5?ADF@FF7@@@C=8CFF*?*+:A>EFEGF5>D>AF4;EEE4BE2>92>2CFE99(82=5A3;(0(./36.)<;;F7>=@
@M03152:184:000000000-AWYW1:1:2106:20823:22249 2:N:0:TGCACTGTATACCTGT
CCCAACTATCCCTATTAATCATTACTTTAGCCCTAGAAACCAACGAAAGTAGGATTAAAGTCCTACTTCATTATCCCATGCTAATATATTCAAAGGCTAGATTACGCCTGCCTTGAACACCCTAATTTCTTCACAGTAAAAGATTTGAAACACTTTGATCCTCAAAATATAATTTTAAGGAGTGTATTCAAAAGGAAGGAAACGAGAATAAGGTACACATCGGAAAGATGGACATTAACTTCTCATTAATCCGAAATTCAACTACGAGCTTAGATAGGAAGAGCGTCGGGTAGGGAAAGAA
+
CCCCCGGGGGCDFFGGGGGGGGGGGGGGFGGGGGGGGGGGGGGGGGGGGFGGGGCGGGGGGCFGGGGGGGGGGGGGGGGFGGGGGGGGGGGGFGG8FFFGGGGGGGGGG<FFGGGGGFFGGGFGGGGGGGGGGGGGGGFGA;DGGGCGDGGDGGGGF9E>EGGGGGGGGGDFGG=CFGF?DDGGGFGG8DFGGGEFCCG*@=D9ED>DFFGGCGGF?+*;*):):@CFFFEFF+9CFFCA60?6FAEFFG>E9DEFF*1:A4AE6>=>(/3>FFE8*)0476>45:;0(76((:(2;383=
@M03152:184:000000000-AWYW1:1:2106:25804:22318 2:N:0:TGCACTGTATACCTGT
CCCAACTATCCCTATTAATCATTACTTCGGTCCTAGAAACCAACAAAATAGAACCAAAGTCCTATTCTATTATTCCATGCTAATGTATTCAAGCGAAGGCCTGCTTTAAACACTCTAATTTTTTCAAAGTAAAAGTCCTGGATCCCCAGCGCACTCAGCTAAGAGCACGCTGGTTCCCCAGAAAGAAAGATCCAGCCGGAGCAGTGCTTACCTTCCGGCAAGACCGCTCAGCCGGATCCGAAATTCAACTACGAGCTGAGGTCGGAAGAGAGTCGTGTAGGGAAAGAACAGACTCGGGTAG
+
CCCCCGGGGGFFGGGDFGGGGGGFGGGGGEGGGGFGGGGGGGGGGGGGGGFGFEEFGFGGFGGG9FFGGGGGGGG9FFGGGGGGGDEGGGGGGGGGGGGFGGGG8FFGAG9BFG8?EEG9FFGGG<FGGEFCGFGGGDBFFGE?CE=FE?E>EECDGGCGF;@@EGGGGGDGDA?EDFD?CFFEC@F8DG8D9@9=6=CDGDFC,58;D9F7<>C9598BEFF)<A()280/)92D89*38;)(+:?CCCA@6C)(8(/3((,12(4>0(((,4((,.(623(0(0,.,23(.+.))(1-(
@M03152:184:000000000-AWYW1:1:2106:20954:22379 2:N:0:TGCACTGTATACCTGT
CCCAACTATCCCTATTAATCATTACGTCAATCCTAGAAACCAACAAAATAGAATTAAACGTCCTATTTCATTATTCCATGCTAATGTATTCAAGCGTAAGCCTGCTTTAAACACTCTAATTTTTTCAAAGTAACAGTCCTGATTCCCCATGACACCAAATTAATGACATCATGATTCATCAGAAAGGAGAAACCAATAATACCAGTACGTACCAAAGGCACGACCAGCATATTGATCCAGAAATTCAACTACGAGCTTAGACCGGAAGAGCGTCGTGTAGGGAAAGAACAGGGATGTATAA
+
CCCCCGGGGGGGGGGGGGGGGGGGGGGGGGGGGGGGGGGGGGGGGGGGGGGGGGGGGGGGFGGGGGGGGGGGGGGGGGGGGGGGGGGGEGCFGGGCGGGGGGGGGGGGGGGGGBFGGGGGGGGGGGGGGFCGGCGFECDCGGGFGGGGGCGGCFGGGGGCFGGGGGGGFFGGGGGGF@FGGGCEDFGG8=EFC8AFGFEFGG+88DDCDFGGGGGFFF5?D>B8:@<CFFCA?+=@8A*0A@>888;FECF:4/*):):7C*)0>9=23((,,(..126>8>;A;2,6(5(2(/(.))2))
@M03152:184:000000000-AWYW1:1:2106:12774:22421 2:N:0:TGCACTGTATACCTGT
CCCAACTATCCCTATTAATCATTACGTCAATCCTAGAAACCAACAAAATAGGATCGAACGTCCTATTTCATTATTCCATGCTAATGTATTCAAGCGTTAGCTTGCTTTAAACACTCTAATTTTTTCAAAGTAACAGTCCAAATTCCCCGCAACACCAAATTAATGGCATTACGGTTCATCAGGAAGGAGGAATCAGTGAGACCAGTACATACCAAGGGCATGACCGACCCATCGATCCCGAAATTCAACTACGAGCTTAGATCGGAAGAGCGTCGTGTAGGGAACGAACAGGTAGGTGTAA
+
CCCCCGFGGGGGGGGGGGGFFGGGGGGGCGGGGGGGGGGGGGGGGGGGFGGGGGGGGGGGGGGGGGGGGGGGGGGGGGGCGGGGGGGDGGGGGGGGEGGGGGGGGGGGGGGGGGGGF9FGGGGGGGGGGGGGGGGGGGGGGFFGGGGGGGGGGGGGGGGGGGDF8FGGGGGGGCFC6EFGGGGGFFGGF6C8@9@FFGGFGGC=@89<E?E6?D7*99)@;CFEF9AD4*:@*;:*0(?(:9?@6CCFEFF3;G:()6C3>3?1371>@3(3:64437(6<)(.()-3214,-2)778*-)
@M03152:184:000000000-AWYW1:1:2106:19477:22438 2:N:0:TGCACTGTATACCTGT
CCCAACTATCCCTATTAATCATTACGTCGATCCTAGAAACCAACAAAATAGAATCAAACGTCCTATTTCATTATTCCATGCTAATGTATTCAAGCGTGAGCCTGCTTTAAACACTCTAATTTTTTCAAAGTAACGGTCCTGATTCCCCAAGACACCAAATTAATGACATCAAGGTTCTTCAGAAGGGAGAAATCAATAATGCCAGTACGTACCGAGGCACGACCAACAATTTGATCTCGAAATTCAACTACGAGCTTAGATCGGAAGAGCGTAGTGTAGGGAAAGAACACGTAGGTGTAGA
+
CCCCCGGGGGGGGGGGGGGGGGGGGGGGGGGGGGGGGGGGGGGGGGGGGGGGGGGGGGGGFGGGGGGGGGGGGGGGGGFGGGGGGGGGGGGGGGGGGGGGGGGGGCFGGGGGGGGFGGGGGGGGGGGGGGGGGGGDGGGGGGGGGGGGGGGGGGGGGGGEFCFGCGDFFDGG?D?F7CD8DFGGFCEFGGGGGGFFFGGFGF?DFFDGDFGF6DGFF>AFDAEA>==FFAC69F<C+9D=FF4C8FFFFGA@@D40=C3).)308;B8(:93(((.)1932A6>BFF7,((..1(*9)*))
@M03152:184:000000000-AWYW1:1:2106:8725:22449 2:N:0:TGCACTGTATACCTGT
CCCAACTATCCCTATTAATCATTACGTCAATCCTAGAAACCAACAAAATAGAATTAAACGTCCTATTTCATTATTCCATGCTAATGTATTCAAGCGTATGCCTGCTTTAAACACTCTAATTTTTTCAAAGTAACAGTCCTGATTCCCCAAGACACCAAATTAATGACATCAAGGTTCTTCAGAAGGGAGAAACCAATAATACCAGTACGTACCGAGGCACGACCAACAAATTGGTCCCGAAATTCAACTACGAGCTTAGATCGGAAGAGCGTCGTGTAGGGAAAGAACAGGTATGAGTAAA
+
CCCCCGGGGGGGGEGGGGGGGGGGGFGGCGGGGGGGGGGGGGGGGGGGGGGGGGGGGGGDGGGGGGGGGGGGGGGGGGGFGGGGGGGGGGGGGGGECFGFGGFGGGGGGFGGGGGGG<FGGGGGGGGFG<FG<FGGGGGGGGGGGGGGGDFGGGGGGGGGGFFF,=EFGDFFEADFFGGGGGCEFF>F+CFEDGGGGGFDFG?DDDFFCFGGCCEFED5A*>A=A@AFFFFFF?C@?2?@?A6EA:CFEFA@DDBBA=>7<31021(3@3;:;(:?FFFE?::F6F?2??6--+,*16:).
@M03152:184:000000000-AWYW1:1:2106:15969:22503 2:N:0:TGCACTGTATACCTGT
CCCAACTATCCCTATTAATCATTACTTCGGTCCTAGAAACCAACAAAATAGAACCAAAGTCCTATTCTATTATTCCATGCTAATGTATTCAAGCGAAAGCCTGCTTTAAACACTCTAATTTTTTCAAAGTAAAAGTCCTGGGTCCCCAGCGCACTCAGCTAAGAGCACGCTGGTTCCCCAGAAAGAAAGATCCAGCCGGAGCAGTGCTTACCTTCCGGCAAGACCGCTCAGCCGGATCCGAAATTCAACTACGAGCTTAGAACGGAAGAGCGTCGTGTAGGGAAAGAAGCGGAACGTGTAG
+
CCC9CFGGGGCFGGGGGGGGGGGGGGGGGGGGGGGGGGGGGGGGGGGGGGGGGGGGGGGGGGFGGGGFFGGGGGGGGGGFGGFGGGGGGGGGGFGGGGGGCGGGGGGGGGGGGGGGGGGGGGGGGGGGGGGGGGGGG9EEGGCCFBFFGGGGGGGGGGGFGFFCF8DFDDGGGGGGGGCFDDGFGGG,=EEEGGGGDCE>E6@@CFFFGFG;FFGFEEBD>=A2)/54??=6FG>D).*(8;>?FFEF97FE?GEFEEC49).(38(2(,13(80(-),.2)(..)(4(((-(*()),*(-
@M03152:184:000000000-AWYW1:1:2106:14189:22585 2:N:0:TGCACTGTATACCTGT
CCCAACTATCCCTATTAATCATTACGTCGATCCTAGAAACCAACAAAATAGAATCAAACGTCCTATTTCATTATTCCATGCTAATGTATTCAAGCGTATGCCTGCTTTAAACACTCTAATTTTTTCAAAGTAACAGTCCTGATTCCCCAAGACACCAAATTAATGACATCAAGGTTCTTCAGAAGGGAGAAACCAATAATACCAGTACGTACCGAGGCACGACCAACAAATTGGTCCCGAAATTCAACTACGAGCTTAGATCGGAAGAGCGTCGTACAGGGAAAGAACAGAGATGTTAAAA
+
CCCCCGGGGGGGGGGGGGGGGGGGGGGGGGGGGGGGGGGGGGFFGGGGGGGGGGGGGGGGCFGGCAEGGGGGGGGGGGGGGGGGGGGGGGGGGGGGGGGGGGAEGFFGCAFGGGGGGDGGGGGGGCFGFGGGGGGGGGFGGGFGGFGGGG@EEFGGGGGGGGEDGFFFGGGF9CDDFGGGGGGGGGGF8EGGGGGGGGGFFG68@DD?CDGG6?EFD5=F>A5@BC8?AAA=F4;BF)/5@>F4:BCA?FA9@*)(0;;4CE?0;?@@1;337>0((06:,76),).80((,(3.**)*))
@M03152:184:000000000-AWYW1:1:2106:8027:22611 2:N:0:TGCACTGTATACCTGT
CCCAACTATCCCTATTAATCATTACTGATATCCTAGAAACCAACGAAATCAGGACACCAGTCCTGTTCCATTATCCCATGCTGAAGTATTCAAAGGCTCGATTGCCTGCTTTGAACACTCTAATTTGCTCAAAGTAAAAGAGTAGGAACCCCAGAGATTATGTGCAAAAAAAGAACACAAGAGAAGTTGCCCTCTCAAGGAGTAGATCTCCCACACACGAAACCCCCTTTGACCGCCAACCAGTTAAGGACAGCGGTGAGTATCCTACAGTGGGGCGTGACCCGGACGGTACAGACCCTGG
+
CCCCCGGGGGGGFGGGGGGGGGGGGGGGGGGGGGGGGGGGGGGGGGGGGGEE@EGGGDFFFFGGGGGGGGGGGGFGGGGGGGGFGGGGGGGGGGGGGFGFGFGGGGFGFFFGGFEFGGFGFFEGFGGGGGGGGGGGFGGGGFDCFFFGFEEE>@8DG9DGGGGGGGFE=?DGGFFC+4DFGGGGGEF9DACFGGGCFFGFGGGEGBDD97?FGFE55?ADFFE@5=559*:FBGFDF>)68(A8BACAE4AB=CAF>>;(.993))9@@8)/38>1;>022*2>6>1;B<:02<A<>(22(
@M03152:184:000000000-AWYW1:1:2106:6546:22649 2:N:0:TGCACTGTATACCTGT
CCCAACTATCCCTATTAATCATTACGTCAATCCTAGAAACCAACAAAATAAGATCAACGTCCTATTTCATTATTCCATGCTAATGTATTCAAGCGTGAGCCTGCTTTAAACACTCTAATTTTTTCAAAGTAACAGTCCTGATTTCCCGCCACACCAAGTGAATGGCATGACGGTTCGTCAGAAGGGAGGAACCAGTGACACCAGTGCATACCGAAGGTACGACCAGCGTACTGATCCCGAAATTCAACTACGAGCTTAGATCGGAAAAGCGTCGTGTAGGGAAAGAAAAGGTAGGGGTAGA
+
CCCCCGGGGGGGGGGGGGGGGGGGGGGGDGGGGGGGGGGGGGGGFGGGGGGGGGDGGFFGGGGGGGGGGGFGGGGGGGGGGGGGGGGGGGGGGGCFGGGGGGGGFGFGGGGGGGCGCDFGGGGDGGGGFCFG9FDGGGEFGGGFC9EFGGGGGGGGFGGGGGGGGF?DDGGGDEGG>CDFDCAE6EGGGGGG?BFGFDADCCFCEA9F7?679CD>DAEFFAF45@4?>49FAF?:A27@4>A:8B4+5CAF25.())363<((/(((/,6,,79??@2<?@150)44(.()6<()),1()
@M03152:184:000000000-AWYW1:1:2106:13129:22693 2:N:0:TGCACTGTATACCTGT
CCCAACTATCCCTATTAATCATTACTTCGGTCCTAGAAACCAACAAAATAGAACCAAAGTCCTATTCTATTATTCCATGCTAATGTATTCAAGCGAAGGCCTGCTTTAAACACTCTAATTTTTTCAAAGTAGAAGTCCTGGATCCCCAGCGCACTCAGCTAAGAGCACGCTGGTTCCCCAGAAAGAAAGATCCAGCCGGAGCAGTGCTTACCTTCCGGCAAGACCGCTCAGCCGGATCCGAAATTCAACTACGAGCTTAGATCGGAAGAGCGTCGTGTAGGGAAAGAACAGGGCTGTGTAA
+
CCCCCGGGGGGGGGGGGGGGGGGGGGGGFGGGGGGGGGGGGGGGGGGGGGGGGGGGGGGGGGGGGGGGGGGGGGGGGGGGGGGGGGGGGGGGGFGGGGGGGGGGGGGGGGGGGGGGG<FFGGGGGGGGDGGGGGGGGGGFGGGGEGGGGGGGGGGFGGGFEGGGGGGGCDDGGFFFDFFFGFGGGGGEFFFG9DDGFGEBEGGCEFFGGFGCCFCF5BA5BFA:5:@BEFDF49@D>0>;DFB@FFEFCGFFFC>B:3434):63?:>B:099(4-8434<EFF<),8(,,((*(00(0))
@M03152:184:000000000-AWYW1:1:2106:9052:22744 2:N:0:TGCACTGTATACCTGT
CCCAACTATCCCTATTAATCATTACGTCGATCTTAGAAACCAACAAGATAAGATCAAACGTCCTATTTCATTATTCCATGCTAATGTATTCAAGCCAAAGCCTGCTTTAAACACTCTAATTTTTTCAAAGTAACAGTCCTGATTCCCCACGACATCAAATTAATGACATCATGCTTCGTCAGAAGGGAGAAACCAATTGTACCAGTGCGTACCGTTGGCACGACAAATAAATTGATCCCGAAATTCAACTACGAGCTTAGATCGGAAGATCTCCGTGTCGGGATAGACCATGTACGTGAGG
+
CCC9CEGGFFGGGGGGGGGGGGGGGGFFGD7EGAFGGGGGGFGGGGGGFGDE9EFGGGFEE@CEGCGFGGGGGFFACFFCFGFCFAFGGGCFGCEFGGGGFCFE8AF,?<E?CB<E<,?FGCFGGGGCGDFGGFGD;C8C,4,C@=FB,B8B@ECGGCBFGGAEA;E8DDDG8;6,D8@=DECGGD8FEGGEC8E?FC8=F@+;,<+==*@CDGF>*@8A*8?=)130@BE6++1=>**54:BB=4>8?GFEFG49;1)/)))6(1,31).))/(,,)((,)-)(0)),()-.0)))(*((
@M03152:184:000000000-AWYW1:1:2106:11996:22774 2:N:0:TGCACTGTATACCTGT
CCCAACTATCCCTATTAATCATTACGTCGATCCTAGAAACCAACAAAATAGAATCAAACGTCCTATTTCGTTATTCCATGCTAATGTATTCAAGCGTGAGCCTGCTTTAAACACTCTAATTTTTTCAAAGTAACAGTCCTGATTCCCCAAGACACCAAATTAATGACATCATGGTTCGTCAGAAGGTAGAAATCAATAATACCAGTACGTACAATAGCACGACCAATAAATTGATCCCGAAATTCAACTACGAGCTTAGATCGGAAGAGATTCGTGTACGGAAAGAACAGGAAAGTGTAGA
+
CCCCCGGGGGGGGGGGGGGGGGGGGGGGBEGGGGGGGGGGFFGGGGGGGGGGGGGGGGGGGGGGGGGGGGGGDGGGGGGGGGGGGGGGGGGGGGGGGCGEFGGGGGGGGGGGFGGGGCFGGGGGGGGFGGGGGGGGGDFFGGGGGGGG8EEGGCFDGG8EFEGGGFDFFGGGF8DGG+@GGCA@F8DFCGGGFGGGGGGF8+2:=DFGDDC+3CGF+<7A50:=>)8>0=A?+8=+9=4:@AFE8FC+:CA9@465;83;?>@((((((()168(,3))((.3)(261=(/((+(**6*.)
@M03152:184:000000000-AWYW1:1:2106:21163:22805 2:N:0:TGCACTGTATACCTGT
CCCAACTATCCCTATTAATCATTACGGTGATCCTAGAAACCAACAAAATAGAACCATGCCGTCCTATTCTATTACTCCATGCTAATGTATTCGAGCATAATGCCTGCTTTAAACACTCTAATTTTTTCAAGGTAAAGGTCCTGGTTCCACAAGACATCCAACTAAGGACATCGAGCTTCTCCAGAAGGTGAGAAATCAACAGCGACAGTTCATACCCCTTAAGGCACGACCATCGAGTCAATCCCGAAATTCAACTACGAGCTTAGATCGGAAGAGCGTCGTGGAGGGAAAGAAAAGGGAG
+
CCCCCGGGGGGGGGGGGGGGGGGGGGGGGGGGGGGGGGGGGGGGGGGGGGGGGFGGGGGGGEGGGGGGGGGGGGGGGGGGGGGGGFFFGGGGGGGGGGGGGGGGGGGCGGGGGGGGGGGGGGGGGGGGGGGGCFGGGGEFFFGFCGGGGGGGGGGGGGGGGGGGGGGGGGFGCF6C8,=AFGGGGGGGGGG8EGGF8DFFGGG>EEFGCFFGGGG*;?5??5<>@DF>BB>>A4<FFBGECE+)/@=?=<A4?CB8A35@(175C).<5=;?7,(5=>6((8-51::B1<?<:*4?)(*.(
@M03152:184:000000000-AWYW1:1:2106:14834:22830 2:N:0:TGCACTGTATACCTGT
CCCAACTATCCCTATTAATCATTACGTCGATCCTAGAAACCAACAAAATAGAATCAAACGTCCTATTTCGTTATTCCATGCTAATGTATTCAAGCGTGAGCCTGCTTTAAACACTCTAATTTTTTCAAAGTAACAGTCCTGATTCCCCAAGACACCAAATTAATGACATCATGGTTCGTCAGAAGGTAGGAATCAATAAAACCAGTACGTACAATAGCACGACCAGTAAATTAATCCCGAAATTAAAATACGAGCTTAGAACGGAAGAGAGCAGGGTAGGGAAAGAAAATGAGAGATTAGA
+
CCCCCGGGGGGGGGGGGGGGGGGGGGGGGGGGGGGGGGGGGGGGGGGGGGGGGGGGGGGGGGGGGGGGGGGGGGGGGFGGGGGGGGFGGGFGGGGGGGFFFGGFGAFGGEFGGGGGGGGGGGGGGFFFGDEDGFFGGFFGGGGFGGGCFE8DCGGGGGGGGGFGGDFFGGGGAEFFF7DEGGGFFFEGGGGGGGGGGGGFGCDDD8D=CCF6>FAFC+:?DDF=A9AFBFC6CGEC9)9<B9*63B7+:C?5><)56;8@47(/(((/((/,.((((21=@F<8(=;(())))+../)2))
@M03152:184:000000000-AWYW1:1:2106:9520:22887 2:N:0:TGCACTGTATACCTGT
CCCAACTATCCCTATTAATCATTACATCGATCCTAGAAACCAACAAAATAGGATCAAACGTCCTATTTCATTATTCCATGCTAATGTATTCAAGCGTTAGCCTGCTTTAAACACTCTAATTTTTTCAAAGTAACAGTTCCGATTCCTTGCGACACCAAATTAATGACATCACGGCTCCTCGGAAAGGAGGAACCAACAAAACCAGTACGTACCGTAGGCACGACCAGCAAATTGATCCCGAAATTCAACTACGAGCTTAGATCGGAAGAGCGTCGGGTAGGGAAAGAACAAGGAAGTGGAA
+
CCCCCEGFAFEGFFGGGGGFGGGGGGAFGGGGFFGFGGGGGGGGGGGGGGGGFFGFEGGGFGGGGGFGGGGGGGGGGGDGDFGFFGFGGGGGGFGECFGGGEFGGGFGGGGEG@FGG<EGG,CFE@FFGGGFCFAFGGGFEEG7EFGGFGGEEEGGGGFGGGGGFADC??=EG+=CDCD,=8CED=8:DCE8ECFGGGG?FF6CC?CCGFGDGCEF?BCFFD>BAAFFFFBFFD:+8*?-:9;2:6EF)+;)3*)6)/./))90:(:(/5(3((-((),48>7)65(.((.,(0()).*))
@M03152:184:000000000-AWYW1:1:2106:16350:23020 2:N:0:TGCACTGTATACCTGT
CCCAACTATCCCTATTAATCATTACGTCGATCCTAGAAACCAACAAAATAGGATCAAACGTCCTATTTCATTATTCCATGCTAATGTATTCAAGCGTTAGCCTGCTTTAAACACTCTAATTTTTTCAAAGTAACAGTCTGATTCCCCACGACACCAAGTTAATGACATCGCGGCTCCTCAGAGGGAGAAACCAACAAAACCAGTACGTACCATAGGAACGACCAGTTAGTTGATCCCGAAATCCAACTACGAGCTTAGAACGGAAGAGCGTCGTGTAGGGAAAGAACAGGGAGAGGTGAAT
+
CCCCCGGGGGGGGGGGGGGGGGGGG8,C@CGGGGGGGGGGGGGGGGGGGGGGGFFFFFDFFGGGGGGFGGGGGGAEGGFGGGGGGGGGGGGGGGFGCC7FF8FGGCGGGFF<9=EGA?9EFFFFGFC9??BAEC<?,C4CFDEFEE8FGE=CECCDGGFEFCEAFFC=2@++@E8CD3=FDDFF888FGGGGGGGGFCD?CF;9EF*;C>*=;?AF*+:B4@*57.>ACF*4:+*+0(/-6(+(*;=5=F8((10(+/>)7((31(.(,-(-3(,..1)(.725:>(48((-4*,))(2))
@M03152:184:000000000-AWYW1:1:2106:16422:23046 2:N:0:TGCACTGTATACCTGT
CCCAACTATCCCTATTAATCATTACTTCGGTCCTAGAAACCAACAAAATAGAACCAAAGTCCTATTCTATTATTCCATGCTAATGTATTCAAGCGAAGGCCTGCTTTAAACACTCTAATTTTTTCAAAGTAAAAGTCCTGGATCCCCAGCGCACTCAGCTAAGAGCACGCTGGTTCCCCAGAAAGAAAGATCCAGCCGGAGCAGTGCTTACCTTCCGGCAAGACCGCTCAGCCGGATCCGAAATTCAACTACGAGCTTAAATCGGAAGAGCGTAGTGTAGGGAAAGAAAAGGTATGTGTAA
+
CCCCCGGGGGGGGGGGGGGGGGGGGGGGGGGGGGGGGGGGGGGGGGGGGGGGGGGGGGGGGGGGGGGGGGGGGGGGGGGGGGGGGGGGGGGGGGGGGGGFFFFGGGGGGGGGGGGGGFGFFGGGGGGGGGGGGGGGGGGGGGGGFFEFGFGGGGGGGGGGGGGFFGGGGGGEEFGGCGGFGGFFGGGGGG8FFGGGGGGFDDGFCFFDGFGGGGGFFFAEF9FB2=2):5(;FC27;2FD82B16ACFFGFF03=9B3>)5).3((((,470,((,./5)35,50.,((2(,.0)/*.*-)
@M03152:184:000000000-AWYW1:1:2106:24280:23117 2:N:0:TGCACTGTATACCTGT
CCCAACTATCCCTATTAATCATTACTTCGGTCCTAGAAACCAACAAAATAGAACCAAAGTCCTATTTTATTATTCCATGCTAATGTATTCAAGCGAATGCCTGCTTTAAACACTCTAATTTTTTCAAAGTAAAAGTCCTGGTTCCCTGCCGCGCTGAGTAAACAACACGACAGCTCACCAGAAGGTGAGACCCGGTCAGGACAGTACATACACAAAGGCAGACCATCCAACCGAGTCCGAAATTCAACTACGAGCTTAGATCGGCAGAGCGTCGTGTAGGGAAAGAACAGAAGCGTGTTGA
+
CCCCCGGGGGGGGGGGGGGGGGGGGGGGGGGGGGGGGGGGGGGGGGGGGGGGGGGGGGGGGGGGGGGG<FGFFGFCFGFGGFGGGGFGGGFGGGGGGEEFGGGGGGGFGGFGFEFGFGGGGGGG8FDGGGGGGGGGGGGGFFEGGGGGGCEEGGCEGG;;CEFGGGGGGDGGGCDGGFGGGG8D?D8FGGGGGGGGGGGFFGG59BFGGFGGGGG>?*);5>A9B=E>*3::?D=5A4:=DB)6++9ACGFDD5)(/>E<).(/(34::(4((2-(4).5???)(7:13.()(+(00(*()
@M03152:184:000000000-AWYW1:1:2106:12123:23126 2:N:0:TGCACTGTATACCTGT
CCCAACTATCCCTATTAATCATTACGGCGACTCTAGAAACCAACAAAATAGAACCGCGCGTCCTATTTTATTATTCCATGCTAATGTATTCAGGCATAGGCCTGCTTTGAACACTCTAATTTTCTCAAGGTAAAGGTCCTGGTTCCCCGACGCACACCAACAAAGGGCACGCCGGCTCACCAAGAGGTAAGGCCCGCCCAGACAGTACGTGCCGTTAGGCAGACCGCCCGGCCAGGCCCGAAATTAAACTACGAGCTTAGATCGGCAGAGCGTCGTGTCGGGAAAGAACAAGAATGTGGAA
+
CCCCCEFGFGGGGGGGGFGGGGGGGGGGGGGGGGFGGFGGGGFGGGGGFGGGGGGEEG>FGGGGGFGGGGGGGGGGGGGGGGGGGGGF9DFGF9FGGGGFDGGGGGGGFCGGGGGDFGGGGGG9EE<EFEFGGGCAE:9F9FGGGGGGGGGGGGGGFEFFGGGGEGGGFGGDGC;EDGGGF:7:9FGGE,,6,:CCEGCDE**7CFFFC;DFD3AA))()*(.54993<)()7)15),99B0>(9*)7)092(*)(0.4)-)61(((,-3:;(-9(,),(,7()().,.((.(*-*1.*))
@M03152:184:000000000-AWYW1:1:2106:13137:23129 2:N:0:TGCACTGTATACCTGT
CCCAACTATCCCTATTAATCATTACTTCGGCCTTAGAAACCAACAAAATAAGACCAAAAGTCATATTCTATTATCCCATGCTAATGTATTCATAATGCCAGGTTCGCCTGCTTTGAACACTCTAATTTTTTCAAAGTAAACTATCTGGAACTTCCACCCGAAAGTGGTTGTTACCAGAAGATAGGAGGTCAACATCCAGTACACACCAAACAAAAGATTGGTGGACTTTGATGATGACAGTAGCAAACCAAACACAAGTGCCTGATTGACAACTCCGAAATTCAATTACGAGATTAGATCG
+
CCCCCGGGGGGGGGGGGGGGGGGGGGGGEGGGGGGGGGGGGGGGGGGGGGGGFGGGGGGGGGGGGGGGGGGGGFFFGGGFFFFGGGGGGGGGGGGGGGGGGFGECGGG7FGGGGGGGGFFAFGGGGGFGGEFGGGGGGFGGGGGFGFFFGGGGFGGFGGGGGGDFFGGGDGGGGGGGD?FF8DD+EB>+=DG8BDF8FGFGGGEGFBGDFFGFGGF5*8?5:F)=E*9+<EFFGE7@C:*47+>4B76);9<5C6>8564?.6;@E?;BF48-3./4>(70;)AE+)/.32(./);*/1)/
@M03152:184:000000000-AWYW1:1:2106:14559:23156 2:N:0:TGCACTGTATACCTGT
CCCAACTATCCCTATTAATCATTACGTCGATCCTAGAAACCAACAAAATAGGGTCAAACGTCCTATTTCATTATTCCATGCTAATGTATTCAAGCGCGAGCCTGCTTTAAACACTCTAATTTTTTCAAAGTAACAGTCCTGATTCCCCGCCACACCAACTGAATGGCATGACGGTTCTTCAGAAGGTAGGAACCAGTGACACCAGAGCATACCGAAGGCACGACCATCGTACTGATCACGAAATTCAACTACGACCTTAGACCGGAAGAACGCCGTGACGGGACAAAATAGAAATACATAT
+
C<CC<F,C6CCF8EGGDFF9;FCFGGDF@FC<FGGGCFGGGGGGGGCEFFFGGCFE9F9FE,BFCCCEEAE6F,ECCAE<DF<<FFEGGGFGGFA:F@F:7CABEABAEEC?F,AFFCFCFGGGEF9EFCFFEF<EEF89>,9EEA=4++46@EFEFDC>D9,,7=DFGGFGE>DGDCF8=EE9=88FFGGFC+:EG6E12=75,**49AFG>DCBD4)@;)94=2)8)276?8@7B*;18126AA?=3C641D):83;33)6(461(,(.(((((-0((4)()()..)))-)+-**)*))
@M03152:184:000000000-AWYW1:1:2106:16837:23190 2:N:0:TGCACTGTATACCTGT
CCCAACTATCCCTATTAATCATTACATCGATCCTAGAAACCAACAAAATAGAATGCGATGTCCTATTTCATTATTCCATGCTAATGTATTCAAGCGTTAGCCTGCTTTAAACACTCTAATTTTTTCAAGGTAACAGTCCTAATTCCCCAAAACATCAAATGAATGACATTATGGTTCCTTAGAGGGTGAGAACCAATATGACCAGTACATACCAACGGCATGACCAATACATTGATCCCGAAATTCAACTACGAGCTTAGATACGAAGAGCGTCGGGTAGGGAAAGAACAGGTAGAAAGAA
+
CCCCCGGGGGGGGGGGGGGGGGGGGGGGGGGGGGGGGGGGGGGGGDGGGGGGGGGGEGGGGGGGGGGGGGFGGGGGGGGFGGGGGGGGGGGGGGGGFGGGGGGGGGGFCEBFGGGGGGGGGGGGGGFGGGGGGDGCGGGFGGGGGGGGCGGGGGGGGGGGCFGGGFGGGGGGFCFG9EFGGGGG6EEFGDGGGGGGGFFFGFGDDDFGGDGGDFGFEBA5A@FF555C*;=CC8*=61C5>AFB+BACADFE9**4@>E=EF4*((-5>>B>2<;(6;223)/5(),513,()3,**)*.(
@M03152:184:000000000-AWYW1:1:2106:16671:23213 2:N:0:TGCACTGTATACCTGT
CCCAACTATCCCTATTAATCATTACGTCGATCCTAGAAACCAACAAAATAGAATCAAACGTCCTATTTCATTATTCCATGCTAATGTATTCAAGCGAAAGCCTGCTTTAAACACTCTAATTTTTTCAAAGTAACAGTCCTGATTCCCCACGACATCAAATAAATGACATCATGGTTCTTCAGAAGGGAGAAATCAATAATACCAGTACATACCTAAGCATGACCGATATATTGATCCAGAAATTCAACTACGAGCTTAGATCGGAAGAGCGTCGTGTAGGGAAAGAACAGGTATGTGTAAA
+
CCCCCGGGFGGGGGGGGGGGGGGGGGGGGGGGGGGGGFEGGGGGGCGGGGGGGGFFGFGGFFGGGGGGGGGGGGGGGGCGGGGGGGGGGGGGGGGGGGGGGGGGGGGGGGGGGGGGGGGGGGGGGGGGEFGGGGGGGFFFGFGGGC9AEGDEGGGGGGGGGGGGDFGGGGGFFG==DGGGGGGGGFGF8CGGGGGGCFGFGG+0@DFGGFGG?DCAFFAFFFF@=AAFFFEF9FFFF373?=F4CFFA>FAD?D:>AE:>?CD2@;BF181((6((/=EEDF;4,=:311(.69009)2))
@M03152:184:000000000-AWYW1:1:2106:8737:23267 2:N:0:TGCACTGTATACCTGT
CCCAACTATCCCTATTAATCATTACGTCAACCCTAGAAACCAACAAAATAAGATCGACGTCCTATTTCATTATTCCATGCTAATGTATTCAAGCGTTAGCCTGCTTTAAACACTCTAATTTTTTCAAAGTAACAGTCCTGTTTCCCCGCAACACCAAGTTAATGGCATCACGGTTCTACAAGAGGGAGGAATCAGTGAGGCCAGTTCATACCGTTGGCACGACTGACCTACTGACCCCGAAATTCAACTACGAGCTTAGATCGGACGAGCGTCGTGTAGGGAAAGAAACAGGATGTGGAAA
+
CCCCCDFGFGGGGGGGFGG<AFGGGGGG7FGGGGGGGGGGGFGGGGGGGGGFFFGGGGGGCFFAFFGGFGGCFGGGGGG?EFGGGGGGGGFFFGGGGGGGGGGGGFGG<FEFFCFGG,FFGFGEGFGGFFFGFGGGGGGGGGGGFFG+CBEGGG7DFGGGGGGFADGGGGGGGD6EC@DF6D8DGEGEGGGFGGGGGGGFG?CCFAFGGFF>7DGE56C>*/5>BFFFC>4FFFBC?@DFFFF*+41+9CAD;DFB4;;45<1(:(609194?B0(.54)(..70?0(((.((+()*)*))
@M03152:184:000000000-AWYW1:1:2106:16434:23278 2:N:0:TGCACTGTATACCTGT
[truncated: 34,110,135 more chars]
