# Supplementary material for: Species diversity and drivers of arbuscular mycorrhizal fungal communities in a semi-arid mountain in China
Source: PeerJ. 2017 Dec 8;5:e4155. doi: 10.7717/peerj.4155 (PMC5724403; doi:10.7717/peerj.4155)
Supplement: Supplemental Information 1 [file peerj-05-4155-s004.zip › HQL01_R1.fastq]

@M03152:184:000000000-AWYW1:1:2106:12298:1921 1:N:0:TGCACTGTATACCTGT
AAGCTCGTAGTTGAATTTCGGGGTCAGCATGTCGGTCGTGCCACTGGTACGTACTGGCGTTGCTGATTCCTCCCTCTTGACGAACCGTAATGCCATTCATTTGGTGTTGCGGGGAATCAGGACTGTTACTTTGAAAAAATTAGAGTGTTTAAAGCAGGCATGCGCTTGAATACATTAGCATGGAATAATGAAATAGGACGTTCGAACCTATTTTTTTGGTTTCTAGGATTGACGTAATGATTAATAGGTATAGTTGGGTGTAATTCTCGGGTGCAAAGGAACTCCAGTCACTGCACTGTAT
+
CCCCBFFGFGGFGGGGGFGGGG+@CEEFG9FFDFGGGGGGGGC@EFGGGGGGGGGGGGGDFCEGGGGGGGGGG>FF@FGFFF@>FFEFG7F9CF,CF9F,9CEFFGF:FGDDGE:+=?EF@DD,B?FCFFFG<?5C,FE=D<<<D<BFFGFGG<<<FGGG<DFFGEG7F73@=73FA7,@<3D7FGGBFGD9F;FG7DFEGG7F7,:BF:CACF+**3BCF*+<;+9+??695;:*1:+9+<9CC7+++213+<F7<CC*/+0+<:@+5=*9EC*20)7*0*3:<F8C?6<?76:<++:++
@M03152:184:000000000-AWYW1:1:2106:21932:1980 1:N:0:TGCACTGTATACCTGT
AAGCTCGTAGTTGAATTTCGGGATCAATGAGTTGGTCGTGCCATTGGTATGAACTGGCTTTATTGGTTCTCACCTTCTAATGAACCATAATGTCATTCATTTGATGTTTTGGGGAATTAGGACTGTTACCTTGAAAAAATTAGAGTGTTTAAAGCAGGCTCACGCTTGAATACATTAGCATGGAATAATGAAATAGGACATCGCATTCTATTTTGTTGGTTTCTAGGATCGATGTAATGATTAATAGGGATAGTTGGGTGGAATTCTCGGGTGCCAAGGAACTCAAGTCACTGCCATGTAT
+
CCCCCGGGDGGGGGGGGGGGGGGGGGGGGGGGGGGGGGGGGGGGGGGGGGGGGGGGGGGGGGGGDGGGGGCGGGGGGGGGGGGGGGGGGGGGGGCGGFGGGGGGGGGGGGGGGGGGGEGFGFFGGGGGGGGGGGGGGGGGGGGGGGGGGGGGD9FF=DFGGGGGGGGGGGGGGGEGGGGGGGGGGGGGGGGFGGGG@DGGGEGDGEFGGGGGGGGGGFGG@8DAFAE3@,>EGC8,@CFG:;CFGG77?FAEFFC9C5CG5:9CG9EF<F=78CC7CAF66*<70>CC?A+>+;0+4++14
@M03152:184:000000000-AWYW1:1:2106:21330:1997 1:N:0:TGCACTGTATACCTGT
AAGCTCGTAGTTGAATTTCGGGCCTGGCCGGGCGGTCTGCCTAACGGCACGTACTGTCTGGGCGGGCCTTACCTCTTGGTGAGCCGGCGTGCCCTTTGTTGGTGTGCGTCGGGGAACCAGGACCTTTACCTTGAGAAAATTAGAGTGTTCAAAGCAGGCCTATGCCTGAATACATTAGCATGGAATAATAAAATAGTACGCGCGGTTCTATTTTGTTGGTTTCTAGAGTCTCCGTAATGATTAATAGGGATAGTTGGGTGGAATTCTCGGGGGCCAAGGAACCTCATGGACTGCACAGTAA
+
CCCC<EGBCFBFGGFGGGDFEGGEGGGGFGGEGGGGEFEGGFEEEGGEGGGG8FG,FFGGGGG=CFEEGGGGG9FFFDFGFGFFGFGGGFCGGDAFCCF>DFCFF+@F:<FFGEGGGCFCBFFCFFGGG9@BCFGE9:CCF9CCF@,FGCGGGCFGF7::<FGGFGGGFGEFF9>CB,BFFA72<C>EC@CF?FFF09:C*2*282?8E++<<F9C?E5//6@AF+@C+0+0+:@F55++3<?20+<<**50+3:C85*:E8E:++2+9:8):5175;@=:;***3++3/+0;C7C+2:+0
@M03152:184:000000000-AWYW1:1:2106:18850:2066 1:N:0:TGCACTGTATACCTGT
AAGCTCGTAGTTGAATTTCGGGCCTGGCCGGGCGGTCTGCCTAACGGCACGTACTGTCTGGGCGGGCCTTACCTCTTGGTGAGCCGGCGTGCCCTTTGTTGGTGTGCGTCGGGGAACCAGGACCTTTACCTTGAGAAAATTAGAGTGTTCAAAGCAGGCCTATGCCTGAATACATTAGAATGAAATAATAAAATAGGACGCGCGGGTCTATTTTGTTGGTTTCTAGAGTCGCCGTAATGATTAATAGGGATAGTTGGGTGGAATTCTCGGGTGCAAAGGCACTCCAGTCACTGCACTGTCT
+
CCCCCGGCEGFFG<FGGGGGDGGDEGGGGGGGGGGG@CE9FFGGGGGGGGGGGGGGGGGGGGGGGE@CEF@CFGCFGFFGGGFFF>@FGGG>=FDF<FGGGGCFGEGDB+CC7F::FGG,:>C7ABG,3<>DB:<7,,<<FFDGFFGFGGGFC;AFGF7FFCBAFC:CF7FCFFGGF9,?F9,???BFF9CFFEFG6@6?*8>C>*:8;A7AF+<;CGFEGG790+2AF??*;C1*:CF+<ED+20++**0*<@9C6CCC>590<+A<CF***/**000*2*:>:<+<9@+39**+7+2+0
@M03152:184:000000000-AWYW1:1:2106:13630:2276 1:N:0:TGCACTGTATACCTGT
AAGCTCGTAGTTGAATTTCGGGATCAATGAGTTGGTCGTGCCATTGGTATGAACTGGCTTTATTGGTTCTCACCTTCTAATGAACCTTAATGTCATTCATTTGATGTTTTGGGGAATTAGGAATGTTACCTTGAAAAAATTAGAGTGTTTAAAGCAGGCTCACGCTTGAATACGTTAGCAGGGAATAATGAAATAGGACATCGCATTCTATTTTGTTGGTTTCTAGGATAGATGTAATGATTAATAGGGATAGGTGGGGGGGATTCTTGGGTGCAAAGGCACTTCATTTACTGACCTGGAT
+
<@CC<FECGG-EF<9EFF<FECEGGGGGF9FF<FFGGGGCFCDFGFFGGGGGAFGGG8FGGF9CFFCEGGFE@FGFFEF,CA9CF,<F<EFGGFFAFG,96CF9<EFGG<,FEECC,C<FG,,CECFF?,EFD:FFF,@F8,?BF:B9,<FEFF9,F<>FEC98FF:D,=EE5+8:DC3,,3>DDG9,@,,E,EEA@D8CA<C+:<8,>9@,@ACD@EGE>8,533333,3DFGGFFCEFC<:C@,,,=:96:,,24**::*:E*+3+03CC=DC*<)0**;6*+2++3*03<*03<***2
@M03152:184:000000000-AWYW1:1:2106:23460:2372 1:N:0:TGCACTGTATACCTGT
AAGCTCGTAGTTGAATTTCGGGCCTGGGCGGGCGGTCCGCCGAAAGGCGCTGTACTGTCTGGCCGGGCCCTTCCTCTTGGTGAACCGGCGTGCCCTTCGCTGGGTGCGTCGAGGAACCAGGACGTTTACCCTGAGAAAATTAGTGTGTTCAAAGCAGGCGTCTCGCCCGAATACATTAGCATGGTATAATGGAATAGGACGTGAGGTCCTATTTCGTTGGTTTCTAGTATCGCCGGAATGATTAATAGGGATAGTTGGGTGGAGTTCTAGGGTGCCAAGGAACTCCAGTCATTGCGCTGTG
+
CCB9-@FF;DGGEFCFFFE;FECE@DCF-@:FFEGGGDFFGGC@:C8CEG7CF9AFDB?A,FFCCCGD+8+BBFA<?FFFADAFFGE@>+@@:C8AFB+@::FC<C@FF77:CCFG@F@@FGGDEGFDE,<F,<<:,?,,,,,,,,2*?,2,?CBFCD:**14=C>*;*:/;*+AFGFGG7+<800<E?+3++<+ACFC??:CCEC+*<+++2<<F8*;C=*;:++:++<<88;****/+32+<:+2+<*4:*3<9EC*/8EE*+2++*+9**1/09<>**2:*0<2+<6<++0*/*2/7+
@M03152:184:000000000-AWYW1:1:2106:16722:2429 1:N:0:TGCACTGTATACCTGT
AAGCTCGTAGTTGAATTTCGGGATCAGTACGCTGGTCGTGCCTTCGGTATGCACTGGTGTCACTGGTTCCTACCTTCTGAAGAACCGTCATGCCATTCAGTTGGTGTGGCGGGGAATCAGGACTGTTACTTTGAAAAAATTAGAGTGTTTAAAGCAGGCTCGCGCTTGAATACATTAGCATGGAATAATGAAATAGGACGTTTGACCCTATTTTGTTGGTTTCTAGGATCGACGTAATGATTAATAGGGATAGTTGGGGTGAATTCTCGTGTGCCAAGGAACTACATTCACTGCACTGTAT
+
CCCCCGGGGGGGGGGGGGGGDGEGGGGGGGGGGGGGGGGGGGGGGGGGGGGFGGGFFGDGGGGGGGGGGGGGGGGGGGGGGGGGGGGGGGGGGGGGGGGGGGGGGGGGDGGGGGGGGFGFFCEGGEFDGGCGGCDGGG@EFF8CDFGGGGFACDFGFGEDEFCEGDGGGGGGGGFGFGGGG9CFFF,BF,4=7;EF7F7CFGF:,<<=9?FGGG9FC>EGGG5?CCCCFGGGGEG87=?7C+<C>CCE62):<9<7<***12<EEFGF**;C5:>*<>)***0*3C7C+*+<7*:+0+>?+
@M03152:184:000000000-AWYW1:1:2106:15254:2585 1:N:0:TGCACTGTATACCTGT
AAGCTCGTAGTTGAATTTCGGGATCAATATTTCGGTCATGCTGTTGGTATGCACTGTTATCATTGATTTCTCACCTTCTAAAGAACCGTAATGCCATTAATTTGGTGTTACGGGGAATTAGGACTGTTACCTTGAAAAAATTAGAGTGTTTAAAGCAGGCTCACGCTTGAATACATTAGCATGGAATAATGAAATAGGACATCCGATTCTATTTTGTTGGTTTCTAGGATCGATGTAATGATTAATAGGGATAGTTGGGTGGAATTCTCGGGTGCAAAGGAACTCCAGTCACTGCACTGTT
+
CCCCCGGGGGGGGGGGGGGGGGGGGGGGGGGGGGGGGGGGGGGGGGGGGGGGDFGGGGGGGFGGGGGGGGGGGGGGGGGGGGGGGGGGGGDGFGGGGGGGGGGGFGGGGGGGGGGGGGGGGGFGGGGGGGGGGGGGGGGGGGGGGGGGGGGGGGGGGGGGGGGGCEFEGGGGGGGGGDEGGFGGGDFGGGGGGGGGG?GGGGGGGGGGGCCFGGGFGGGGGGGGG;CG?9DEDFGGGFC7:EFGGGFC7,),,>9,>,:BE>C?CGBC7:85FGC*11;6=FGGGG?BFFC9@FCC69<:+
@M03152:184:000000000-AWYW1:1:2106:22711:2662 1:N:0:TGCACTGTATACCTGT
AAGCTCGTAGTTGAATTTCGGGCCTGGTTGGGCGGTCTTGCCGAAAGGTAAGCACTGCTCCAATCGGGTCTTTCCTTCTGGGGAACCAGCGTGCTCTTAACTGAGTGCGTTGGGGATCCAGGACTTTTACTTTGAAAAAATTAGAGTGTTTAAAGCAGGCCTACGCTTGAATACATTAGCATGGAATAATAGAATAGGACTTTGGTTCTATTTTGTTGGTTTCTAGGACCGAAGTAATGATTAATAGGGATAGTTGGGTGGAATTCTCGGGTGCCAAGGAAGTCCAGTCACTGCACTGTAT
+
CCCC@FGGGGGGGGFGGGGGGGG@CFGGGGGGFGGGGGCGGGGGEGGGGGGGGGGGGG<FGGGGGFGCFGGGGGGGGFGGGGEGGGGGEFGGFGCGGGGGGGGGGFGFGGGGGGGGGGFFGGGGGCGGGGGFGFDFFGGGGG9FGCDFGGG9FGGGDC7CFGGGGGDGGDBFFGFGGGGGCGGGGGFF?E@CFFF?97,,?CCEGG7BE@FG@FCFGC5BFCCGFF98<CC8C8E7CDGECCCCCGFFFG:C+<<08*A58CFC6+<<D5=9E3CC+7)AC*3:+<+3+*+<3*:?702++
@M03152:184:000000000-AWYW1:1:2106:16880:2671 1:N:0:TGCACTGTATACCTGT
AAGCTCGTAGTTGAATTTCGGGATCAGTACGCTGGTCGTACCTTCGGTATGCACTGGTGTCACTGGTTCCTCCCTTCTGACGAACCGTCATGCCATTCACTTGGTGTGGCGGGAAATCAGGACTGTTACTTTGAAAAAATTAGAGTGTTTAAAGCAGGCTCACGCTTGAATACATTAGCATGGAATAATGAAATAGGACGTTGATCTTATTTTGTTGGTTTCTAGGATTGACGTAATGATTAATAGGGATAGTTGGGTGGATTTCTCGGGTTCCAAGGAACTCCAGTCACTTGAATGTATT
+
CCCCCGGGGGGGGGGGGGGGGGGGGGGGGGGGGGGGGGGGGGGGGGGGGGGGGGGGGGGGGGFGGGGGGGGGGGGGGGGGFGGGGGGGGGGGGGGFGGGFFGGGGGGGGGGGGFGCGGGGGGGGCFGFGGGGGFGGGGGGGD@?9=BGFGGGGGGG@FE<DFFGGGGFBECAEAFDFAFA@DGGGGFGGGGG=FGGGG7F@CCFFGCFC9FGGGFFC>*=FFF9CF,2?6++=CBFGF+9EG@FF9CC6CA6;7+85=B5:++<<F9=5*:*/*:*<F4C=C:6EGGGG=+++**3A<*2+
@M03152:184:000000000-AWYW1:1:2106:13059:2676 1:N:0:TGCACTGTATACCTGT
AAGCTCGTAGTTGAATTTCGGGATCAATGAGTTGGTCGTGCCCTTGGTATGAACTGGCTTTATTGGTTCTCACCTTCTAATGAACCATAATGTCATTCATTTGATGTTTTGGGGAATTAGGACTGTTACCTTGAAAAGATTAGAGTGTTTAAAGCAGGCTCACGCTTGAATACATTAGCATGGAATAATGAAATAGGACATCGCATTCTATTTTGTTGGTTTCTAGGATCGATGTAATGCTTAATAGGGATAGTTGGGTGGAATTCTCGGGTGCCAAGGAACTCCAGTCACTGCACTTTAT
+
CCCCCGGGGGGGGGGFGGGGGGGGGGGGGGGGGGGGGGGGGGGGGGGGGGGGGGGGGGGGGGGGGGGGGGGGGGGGGGGGGGGGGGGGDEGGGGAFGGFGFGGFGGGGGGCGCCCCFGGGGGGGGFFFGGGGGCFGCFFGGGFFGG9FGGGFF?FFFGG8AFGGCEEGEEGGGFGFFFFGGGGG9AF,=FGFG9FFGFCFGGGEE7@;F,CFFF;DFDFGGD=DFFFF;854;,@D7CE,@C7:9:CFFCF4,>F,>>EGE5<F6:;<CF*;EC*+<;F6F6E7@?+;<+++;**2++024
@M03152:184:000000000-AWYW1:1:2106:19531:2780 1:N:0:TGCACTGTATACCTGT
AAGCTCGTAGTTGAATTTCGGGATCAGTACGCTGGTCATGCCTTCGGTATGTACTGGTGTTACTGGTTCCTACCTTCTGACGAACCGTCACGTCATTAATTTGGTGTGGCGGGGAATCAGGACTGTTACTTTGAAAAAATTAGAGTGTTTAAGGCAGGCTCGCGCTTGAATACATTAACACGGAATAATGAAATAGGACGTTCGATCCTATTTTGTTGGTTTTTAGGATTGACGTAATGATTAATATGGATAGTTGGGTGGAATGTGTGGGTTCCACGGAACTCCATTTATGGCGATGATT
+
CC<BBFGGGGGFFGGGGGGGGGGGGF9FFGEGGGCFGGFGGGEGGGGFFGGGGGGFGGGGGGGFDGGFGGGGGGGFGGGGGGGGGGDGGGGGGG:CFCEEGGGGFGDFGFGGGGGDF@DFGEGFDAFGC<FFF,BFDFGEG9,@D@<FAFF9F?,>C>7>A:<C><BCDFB9F>,@F,2@FCC@**6?C9,@F9CEFGCFG*24<?C7<:<CF<+4B*5=F8*1ACFFFF6<C*/**:+++3+<C<+<F9=++2++</;C*2+2+0++27*)/***+))*2:6C?++++*0++*)2***03
@M03152:184:000000000-AWYW1:1:2106:15850:2795 1:N:0:TGCACTGTATACCTGT
AAGCTCGTAGTTGAATTTCGGGCCTGGCCGGGCGGTCTGCCTAACGGCACGTACTGTCTGGGCGGGCCTTACCTCTTGGTGAGCCGGCGTGCCCTTTGTTGGTGTGCGTCGGGGAACCAGGACCTTTACCTTGAGAAAATTAGAGTGTTCAAAGCAGGCCTATGCCTGAATACATTAGCATGGAATAATAAAATAGGACGCGCGGTTCTATTTTGTTGGTTTCTAGAGTCGCCGTAATGATTAATAGGGATAGTTGGGTGGCATTCTCGGGTGCCAAGGAACTCCAGTCACTGCACTGTAT
+
CCCCCGGGGGGGGGGGGGDEEGGGGFCGGGGEFCEGGEFFGGGG@@CGGDGE<CFAFGGDFGGFEGGGGG<<??EFFGGGFGGGGGGDFGGCFFGGFGGGGGCFGGGDFDGGGGDGGFGF7>7*><DFFC9FF,87CAFGFFGECFGFG9BF@CGGG*=FECF@FGGG+?9CCFFCC9FE9:<7CCFFFCFEG9C:ACEGGGGGC2:?F+<A?FGEFG5C58@FFGDC@F5=EEGCC5E++0<:*09?*:;6EFF:C*;;5*2+++2+1C*9C*5:<>5*08?FE8C<+/<7<**23+:<C
@M03152:184:000000000-AWYW1:1:2106:24317:3050 1:N:0:TGCACTGTATACCTGT
AAGCTCGTAGTTGAATTTCGGGGTCAGTATGTTGGTCGTGCTTCGGTACGTACTGTCATTACTGGTTTCTCCCTTCTGAAGAACCTTGATGTCATTAATTTGGTGTCTTGGGGAATCAGGACTGTTACTTTGAAAAAATTAGAGTGTTTAAAGCAGGCATACGCTTGAATACATTAGCATGGAATAATGAAATAGGACGTTTGATTCTATTTTGTTGGTTTCTAGGATCGACGTAATGATTAATAGGGATAGTTGGGTGGAATTCTCGGTTGCCAAGGAACTCCGGTCACTGCACTGTATC
+
CCCCC@FGDGGGGGGGGGFFDGGGDFGGGGGFGGGGGGEGGFGGCCGGGGGGGGGGGGGGGGGDGGGGGGGGGGGGGGGGGGGGGGGFFGGGGGGGCFFGGGFGG<FGGGCGC:FGGGGGFGGGGGGGGEFGA?FEF7FFFGFGGGGGGGD,,AFEDGGF@@FDCFGGFGGGGFG;BDEFGGCDAA;DAFBAFGG,,==FF<FFGGFCFFFEG9FFGGEGGGGGG,@EFCEE8**4=FC7CC9CFFCF?FFFECF,*=8B89+:+<BE3**:;:7C5);AEFF**:1*27+++27CFGG99
@M03152:184:000000000-AWYW1:1:2106:19193:3074 1:N:0:TGCACTGTATACCTGT
AAGCTCGTAGTTGAATTTCGGGATCAATTTGTTGGTCGTGCCTCGGTACGTACTGGCATTATTGGTTTCTACCTTCTGAAGAACCTTGATGTCATTAATTTGGTGTCTTGGGGAATCAGGACTGTTACTTTGAAGAAATTAGAGTGTTTAAAGCAGGCATACGCTTGAATACATTAGCATGGAATAATGAAATAGGACGTTTGATTCTATTTTGTTGGTTTCTAGGATCGACGTAATGATTAATAGGGATAGTTGGGTGGAATTCTCGGGTGCCAAGGAACTCCAGTCAATGCACTGTATC
+
CCCC9FGFGGGGGGGGGGGGGGGGGGGGFGFGFGGGFGGGGGFGGGGGGGGGGGGGGGGGGGGGGGGGGGGGGGGGGGGGGGG@GGGGCGGFGGGGFFGGGGGGFGGGGGGGGGECE9FFGFGGGGGGGGGGGGGGGCEFFGCGEGFGGGFFGGFCGGGGGGGGGDGEEFFFGFGDGGGGGG=EFDEGGGDGGGG===:>+DFFGGGGGGGGGCFGGGGGGGFEGD8BCE**;EDGGF,,CECFG7EG6EFF79?8556C*2CF++9CG5A3*276755FDBC6FFF9E++>EFGGFF*<+
@M03152:184:000000000-AWYW1:1:2106:23403:3104 1:N:0:TGCACTGTATACCTGT
AAGCTCGTAGTTGAATTTCGGGATCAATTTATTGGTCGTGCCAACGGTACGCACTGGTACAATTGGTTTCTCCCTTCTGACGAAGCATGATGTCATTAATTTTATGTCGGGGGGAATCAGGACTGTTACTTTGAAAAAATTAGAGTGTTTAAAGCAGGCTTTGGCTTGAATAAATTAGCATGGAATAATGAAATAGGAAGTTTGATCTTATTTCTTTGGTTTCTAAGATCGACGTTATGATTAATAGGGATGGTTGGGTGGAATTCTCGGGTGCTAAGGGACTCCAGTCACTGCACTGTAT
+
<<<BCGGGDC@CFFFGFDC<CF@ECEC,@FFGGGFFGGCFE<F,6BFFDG@7CECG@FCFFF<,,CFDE,FEGGGG8FCE9F:+,@F9FCFAE,66C?,FFF,<<FEDE+=F7:>FCGGC,,3<FC,,3,8,,3,>,@:,,,<@FGGF9CG9,,?FFC><,87<FC7*<?CF,<2<B,,7:,<CF9+;+?@++:CFG?+8<<<F7<<FEFFC@9+3C9@;C@:C@<+3A+;*/:E*2:C+90?7:+<FF65*22<C5=;:?C6:69<0*1*/:D**36?*:FF7<6<9C7C++*070<:++
@M03152:184:000000000-AWYW1:1:2106:17575:3274 1:N:0:TGCACTGTATACCTGT
AAGCTCGTAGTTGAATTTCGGGATCAATTTATTGGTCGTGCTATTGTACGTACTGGTATTATTGATTTCTACCTTCTGACGAACCATAATGTCATTAATTTGGTGTCTTGGGGAATCAGGACTGTTACTTTGAAAAAATTAGAGTGTTTAAAGCAGGCTCACGCTTGAATACATTAGCATGGAATAACGAAATAGGACGTTTGATCCTATTTTGTTGGTTTCTAGGATCGACGTAATGATTAATAGGGATAGTTGGGTGGAATTCTCGGGTGCCAAGGAACTCCAGTCACTGCACTGTATT
+
CCCCCGGGGGGGGGGGGGGGGGEFGGGGGCGGDGGGGGGGGGGGGGGGGGGGGGGFGGGGGGGGFGGGGGGGGGDGGGGGGGGGGGGGGGGGGFFFGFGGGGGGDFGGGGGGGGGGGGGG8FFGGGGG9FGDFGGGFGGFGGGFFGGGGGGGGEFGFGGGGGGFGGFFFGGFGGGGGGGGGFGGGGGGGCEGGAE,>FGGGGGGCFCFCGEGGEGFGGGCFGGAA9DFF555CEGGGFFGGGFF7,=68,86;AF,=:@@B+BF:CF*>EGGEC7<5:AE6EFGGFG<CF79+:>76C79+
@M03152:184:000000000-AWYW1:1:2106:10911:3287 1:N:0:TGCACTGTATACCTGT
AAGCTCGTAGTTGAATTTCGGGATCAATTTATTGGTCGTTCCAACGGTACGCACCGGTACAATTGGTTTCTCCCTTCTGACGAAGCGGGATGTCATTACCTTGATGTCGTGGGGAATCACGACTGCTACTTTGAAAAAATTAGAGTGTTGAAAGCAGGCTTTGGCTTGAATACATTATCATGGAATAATGAAAGAGGACGATTGATCTTATTTCGTTGGTTTCTATGATTGACGATATGTTTAATAGGGTTAGTGTGTTGAAGTTCTCGGGTGATATGGACATCCAGTTACGGAACTGTAT
+
CC<CCGEFFG;@FGAFFE,E7C:FF<,CC6FDEGCCFDG,CF9@,8:CEGGDFDGGG@FFFGC<F@CCC<FG<<F9F,,E@FECE+7++7@:C<?C9,,,:@?AECFFG+B7+CCF,<E,++4B6,,<?E,B<@,C,:+3,5=<FDF<F<<F,,:FF++@,,7,@,3+,33,,,7@<3@AFC:CCA9BADFFD9>,6><F**><37>DF,@;B@CFGF,;*8BCC,6BCEG?7=***2++1+++3+2+0*)2@<++5*+2+++2+0+01**9***2+1/03+0**++++1+*/*//+0*++
@M03152:184:000000000-AWYW1:1:2106:6808:3310 1:N:0:TGCACTGTATACCTGT
AAGCTCGTAGTTGAATTTCGGGGTCAGCAGGTCGGTCGTGCCACTGGTATGTACTGGCCTTGCTGATTCCTTCCTCTTGACGAACCGTAATGCCATTAATTTGGTGTTGCGGGAAATCAGGACTGGTACTTTGAAAAAATTAGCGTGTTTAAAGCAGGCTTAAGCTTGAATACATTCGCATGGAATAATGAACTCGGCAGTTCGATCCTATTTTGTTGGTTTTTAGGATTGACGTAATGATTAATAGGGATAGTTGGTTGGAATTCTCGGGTGCCAAGGAACTCCAGTCACTGAACTGTCT
+
C@@CCGED@F@E--CFFGFCGG@FCCGGGCFFGGCGGGGGEFCFGFGGGCGGAAFD,FF9F<,E<EFGCCF,CFF,EEC<FE@CFGGG<BFEDEEEDECDFAEFEFGG8?FCEED@FG<<=B@F,,CAFFAFCFEF<E@E??,,+8:FF8??D<9CA+@DF=,,,CBFE7,<FC,@,7:B7:,@,@,,,,5@,@,*5**56>FD7;>C;,@CC@,<C,2*46*=/<BBED6CCEED*==<+3<@C>EF6C;6+>A;+*=*:<++<7C+*:5>*7*028):00+222<<9F7<+**+++2+0
@M03152:184:000000000-AWYW1:1:2106:11195:3353 1:N:0:TGCACTGTATACCTGT
AAGCTCGTAGTTGAATTTCGGGATCAGTACGCTGGTCGTACCTTCGGTATGCACTGGTGTCACTGGTTCCTCCCTTCTGACGAACCGTCATGCCATTCACTTGGTGTGGCGGGAAATCAGGACTGTTACTTTGAAAAAATTAGAGTGTTTAAAGCAGGCTCACGCTTGAATACATTAGCATGGAATAATGAAATAGGACGTTGATCTTATTTTGTTGGTTTCTAGGATTGACGTAATGATTACTAGGGATAGTTGGGTGGAATTCTTGGGTGACAAGGAACTCCAGTCACTGCACTGTAGT
+
CCCCCGGGGGGGGGGGGGGGGGGGGGGGGGGGGGGDGGGGGGGGGGGDGGGFGGGGGGGGFEFGGGGGGGGGGGGFGGGGGGGGEGGGGGGGGGGGGGGGGGGFFFFGG?FGGFFGGFFFFFFGGGGFGGFGGFFGFFG@FGGGGGGGGGGGGGGGGGED=F=FF<B<,@BF>9=F>CFGF9FGGGFEEGEGGFBFGB,CFFG@9,@ECFAACE,<:CCFGCFB?F69+3>>:88C=+++1++=;9C56=AC7<7<=5*8*+0++:+<7E83**2005<6763*38E6<97+<:9+?C:+2
@M03152:184:000000000-AWYW1:1:2106:20248:3440 1:N:0:TGCACTGTATACCTGT
AAGCTCGTAGTTGAATTTCGGGCCTGGCCGGGCGGTCTGCCTAACGGCACGTACTGTCTGGGCGGGCCTTACCTCTTGGTGAGCCGGCGTGCCCTTTGTTGGTGTGCGTCGGGGAACCAGGACCTTTACCTTGAGAAAATTAGAGTGTTCAAAGCAGGCCTATGCCTGAATACATTAGCATGGAATAATAAAATAGGACGCGCGGTTCTATTTTGTTGGTTTCTATAGTCGCCGTAATGATTAATAGGGATAGTTGGTTGGAATTCTAGGGTGCCAAGGAACTCCAGTCACTACACTGTAA
+
C9CCCFGFGGCFGADFGGDFEDCC@FGGFGGGGG7FEG8CFEGF<FCFFFG<<DFGF?EDECFCGF+>=FGGGGGDEGG,+8BFGGGGGC@GGGGGFGGGGGGFGEFGGGEGGGDFGF8C:*@>CFG@FDC;F3C:<FA9<AAC33@FF;CBFFCEGCEF8FCFCF:FCFGGFF,:,,2<?F<>,?+CFFCFFGGGEGGGC*:CC?>CCFFGGCFGCFCC5C9:9+0<<:?ECEE*:CE+++<9:+<?F?>:C<:+3/;?C8FFC?7+*+*2/9>:?F)***+23<FF?*9++0*AEF:7+
@M03152:184:000000000-AWYW1:1:2106:14831:3451 1:N:0:TGCACTGTATACCTGT
AAGCTCGTAGTTGAATTTCGGGATCAGTACGCCGGTCGTGCCTTCGGTACGTACTGGTGTCACTGATTCCTCCCTTCTGACGAACCGTCATGCCATTCACTTGGTGTGGCGGGGAATCAGGACTGTTACTTTGAAAAAATTAGAGTGTTTAAAGCAGGCTCACGCTTGAATACATTAGCATGGAATAATAAAATAGGACGTTGATCTTATTTTGTTGGTTTCTAGGATTGACGTAATGATTAATAGGGATAGTTGGGTGTAATTCTCGGGTGCCAAGGAACTCCAGTCACTGCACTGTCTC
+
CCCCCGGGGGGGGGGGGGGFGGGGGGGGGGDGGGGGGGGGGGGGGGGGGGGGDGGGGGGGGGGGGGGGGGGGGGGGGGGGGGDGGGGGGGGGGGFGGGGGGGGGGG8CEGEGCGEGGFGGGGGG8BF9FGGG9BFCFGEEGGC=<,@FFGGGGFGGGGGGF9FFGCGGGGC,>CFGFFF,@:FGFGGFGGGG9@EF7?A*=FG:?F<CEFGGGBFGFGGGGGGF7FFFG69;8EFGC9?EFG?<C+C**:.+++++87C*<+<<<?+:<5@CEF*75)76*AE*<CEC7*9<+29?E+2:3
@M03152:184:000000000-AWYW1:1:2106:13101:3498 1:N:0:TGCACTGTATACCTGT
AAGCTCGTAGTTGAATTTCGGGATCAATTTATCGGTCATGCCGTTGGTATGCACTGTTACCATTGATTTCTCACCTTCTAAAGAACCGTAATGCCATTAATTTGGTGTTACGGGGAATTAGGACTGTTACCTTGAAAAAATTAGAGTGTTTAAAGCAGGCTCACGCTTGAATACATTAGCATGGAATAATGAAATAGGACATCCGATTCTATTTTGTTGGTTTCTAGGATCGATGTAATGATTAATAGGGATAGTTGGTTGGAATTCTCGGGTGTCAAGGAACTCCAGTAACTGCACTGTA
+
CCCCCGGC-C@FGFCFGG9FEGEGGGGGGGGGGGGGGGGGFFGGCGFGGGGGFGGGGGGGGGGFGFGGGGGGGGGGGGGGGGGGGFFGGGGFGFFGGFGFFDFFGFGGGGEGGGGGEFGGG,EFGGGGGGGGGGCGF9FE88AFFGFF?CFFFD9FFGGGGGFGGGGGG8FFDDFGDBD:<DF@3@EGGGC@F;CEFFFECFG<7>@E9<FGGGCFCBF5@8@EGFGGG9?8E5DEF:EFGD7@+;CF6F6FFGGFCE:*=:CF+65<27*9CD)*4167C864ACCFC+=FC*9+0+*A7
@M03152:184:000000000-AWYW1:1:2106:18755:3500 1:N:0:TGCACTGTATACCTGT
AAGCTCGTAGTTGAATTTCGGGGTCAGTAGGTCGGTCGTGCCAACGGTATGAACTGGCCTCACTGATTCCTCCCTCTTGTAGAACCGTGATGCCATTAACTTGGTGTTGCGGGGAAACAGGACTGTTACTTTGAAAAAATTAGAGTGTTTAAAGCAGGCTAACGCTTGGATACATTAGCATGGAATAATGAAATAGGACGTAGATCTTATTTTGTTGGTTTCTAGGGTTGACGTAATGATTAATAGGGATAGTTGGGTGGAATTCTCGGGTGCCAAGGAACTCAAGTAACTGCACTGTACT
+
CCCCCGGGGGGGGGGGGGGGGGGGGGEGGGGGGGGGGGGGGGGGGGGGGGGGGGGFGFGGGGGGGGGGGFGGGGGGGGGGGGGGGGGGGGGGGGGGGGGGGGGGGGGGGGGGGGGGGGFGGFFCGGGGGGGGGGGDFGGGFGGGGGGGGGGGGDGGGGGGGGGGGGGGGGFGGGGGGCFGGGFGFGGGGGGGGGGGGGGCC*>FFGGCEGGGGDGFFGGF8,@;>B8CG5B9*:=8CCFDFFCFGGGC*>4EFF+<8C8*A6CG<C3CC*;C8DC9:>FC=CG*0+0+37CEC77+0+*++
@M03152:184:000000000-AWYW1:1:2106:19749:3517 1:N:0:TGCACTGTATACCTGT
AAGCTCGTAGTTGAATTTCGGGATCAGTATGTTGGTCGTGCTTCGGTACGTACTGTCATTACTGGTTTCTCCCTTCTGAAGAACCTTGATGTCATTAATTTGGTGTCTTGGGGAATCAGGACTGTTACTTTGAAAAAATTAGAGTGTTTAAAGCAGGCATACGCTTGAATACATTAGCATGGAATAATGAAATAGGACGTTTGATTCTATTTTGTTGGTTTCTAGGATCGACGTAATGATTAATAGGGATAGTTGGGTGGAATTCTCGGGTGCCAAGGAACTCCAGTCACTGCACTGTATA
+
CCCCCGGGGGGGGGGGGGGGGGGGGGGGGGGGGGGGGGGGGGGGGGGGGGGGGGGGGGGGGGGGGGGGGGGGGGGGGGGGGGGGGGGGGGGGGGGGFGGGGGGGGGGGGCFGGGGGGGGGFGFGGGGGGGGGGGGGCEGGGGGGGGGGGGGGGCGGFGGGFFGGGGGGFGGGGGGGGGGGGFGGGGGGCFCFGCFGGGGGGGDGGFGFFGGGGGGGFGGGGGFACG?DFGEGDEFFGGGFGGFFF7FFCGFC=FFC5A;8C9EFCFEEGCFGDGC6C))=CFGGC8C9FFFFFFFC+<7A0
@M03152:184:000000000-AWYW1:1:2106:15536:3549 1:N:0:TGCACTGTATACCTGT
AAGCTCGTAGTTGAATTTCGGGATCAGTACGCTGGTCGTGCCTTCGGTATGCACTGGTGTCACTGGTTCCTACCTTCTGAAGAACCGTCATGCCATTCAGTTGGTGTGGCGGGGAATCAGGACTGTTACTTTGAAAAAATTAGAGTGTTTAAAGCAGGCTCGCGCTTGAATACATTAGCATGGAATAATGAAATAGGACGTTTGACCCTATTTTGTTGGTTTCTAGGATCGACGTAATGATTAATAGGGATAGGGTGGAATTCTCGGGTGCCAAGGAACTCCAGTCACTTCACTGTAGATC
+
CCCCCGGGGGGGGGGGGGGGGGGGGGGGGGGGGGGGGGGGGGGGGGGGGGGG9FGFGGGGGGGGGGGGGGGGGGGGGGGGGGGGGGGGGGGGGGGGGGGGGGGGGGFGGGDGGGGGGGGGGGGGGGGCGGGGGGGGGGGGGCFCFGGGGGGGGGGGGGGGGFGGGEGFGG9FGGGGGGGDGFGFGGGGFGFFFC;C<BEF1CC*>FGGGCFFGGFGG*81CC+B+;FDDFGGGGG57:7<77A<*0<CF?>:8@F;CE59C8+<+7@E5:C<CC<D674CG6+9<C??+0+03:*3++*3+
@M03152:184:000000000-AWYW1:1:2106:20286:3576 1:N:0:TGCACTGTATACCTGT
AAGCTCGTAGTTGAATTTCGAGATCAGTACGCTGGTCGTGCCTTCGGTATGCACTGGTGTCACTGGTTTCTCCCTTCTGAAGAACCGTCATGTCATTAAGTTGGTGTGGCGGGTACTCAGGACGGTTACTTTGAAACAGTTAGAGTGTTTAAAGCAGGCTCGCGCTTGAATACATTAGCATAGAATAATGAAATAGGACGTTTTACCCTTTTTTGTTGGTTTTTAGGATCGACGTTATGATTAATAGGGATTGTTGTGTGTAATTCTCGGTTGCCCAGGAATACCAGTCACTGCCCTGGTG
+
C<C9BEF@BDFDGGFCFFFFGDF@D@EGF-BF@BFGFCE@FEGGGGGGGGGGGGGGGGGGFGGGGGGGFAEECEF9FG@FFF98FGG:@,,6CE?F9FE<CF99B6FF=DBFE4+,C,55F<=4>FF7E<?,85,,,,3:B5A9EBFFFCDFD,,>:DF8,@FEG@:FC7CC,7,7,3@>@,73,@=@;D,27D,5,3>*56?*@724<,2CGGCFF9*;;:***22+531;=*=*:*1<CF+9>+++277**0<8*2;E;++3<+<+*:******<)0*0++0+<++0*<++***+**+*
@M03152:184:000000000-AWYW1:1:2106:25602:3623 1:N:0:TGCACTGTATACCTGT
AAGCTCGTAGTTGAATTTCGGGATCAATGAGTTGGTCGTGCCCTTGGTATGAACTGGCTTTATTGGTTCTCACCTTCTAATGAACCATAATGTCATTCATTTGATGTTTTGGGGAATTAGGACTGTTACCTTGAAAAAATTAGAGTGTTTAAAGCAGGCTCACGCTTGAATACATTAGCATGGAATAATGAAATAGGACATCGCATTCTATTTTGTTGGTTTCTAGGATCGATGTAATGATTAATAGGGATAGTTGGGTGGAATTTTCGGGTGCCAAGGAACACCAGTCCCTGCACTTGAT
+
CCCCCGG+BFCFGFGGGGEFCEGGF@DAFDFFCFGGGDEFGGGFFGFGDFGFFGGCCFGGGGGGGGGGGFFGGGGGGG<FGGGGGGGGGFGGGG@A<EC9EEFGGFGGGGCEDE::FF,=E9FGGGGGGGGFD9FGG8CGDGGGGG9FDDFGGBF<FFD8E<<FFGGGGFGGAEEFGCFDFF8FFAFGGGG9FGGA<8DDGCCEGGGFFEGGGGGFGGGEFGGFG9,,5,3*@@FGDF:FG7E@CE?66,*15DCF6*C:*B6>C,6C4:**37*:CF86ACFGEGFG+)0+<<*2++*<+
@M03152:184:000000000-AWYW1:1:2106:21272:3641 1:N:0:TGCACTGTATACCTGT
AAGCTCGTAGTTGAATTTCGGGATCAATTTGCTGGTCGTGCCTACGGTACGTACTGGTTTTGTTGGTTCCTCCTTTCCGAGGAGCTGTGATGTCATTAATTTGGTGTCGCAAGGAATCGGAACTGTTACTTTGAAAAAATTAGAGTGTTTAAAGCAGGCTAACGCTTGAGTACATTAGCATGGAATAATGAAATAGGACGATTGATCCTATTTTGTTGGTTTCTAGGATCTACGTAATGATTAATAGGGATAGTTGGGTGGAATTCTCGGGTGCCAAGGAACTCCAGTCACTGCACTGTAT
+
CCCCCGGGGGGGGGGGGGGFGGGGGGGGGGGGGGGGGGGGGGGGGGGGGGGGGGGGGGGGGGGGGGGGGGGGGGGGGGGGGGGGGGGGGGGGGGGGGFGGGGGGGGGGGGGGGGGGGGGCEGGGGGGGGGGGGGGGGGGGGGFGGGGGGGGGGAFGGGGGGGGGGGGGGD<FGGGGGGGGGGDFFFGGGGGGGFGGGGFGFGGGGGGGGFGGGCC<?ECEFGFFGFFFGGCFGFFG5FGGFF?:FCFGF?40+A+1+1=EED:B6<CG3FC<5DDFC@:=F8EGGFCC+89CGC7?77C?<
@M03152:184:000000000-AWYW1:1:2106:8405:3698 1:N:0:TGCACTGTATACCTGT
AAGCTCGTAGTTGAATTTCGGAATCAATGGATTGGTCATGCCGTTGGTATGTACTGGTCATATTGGTTCTCACCTTCTAAGGAACCATAATGTCATTCATTTGATGTTTTGGGGAATTAGGACTGTTACCTTGAAAAAATTAGAGTGTTTAAAGCAGGCTAACGCTTGAATACATTAGCATGGAATAATGAAATAGGACATCGCATTCTATTTTGTTGGTTTCTAGGATCGATGTAATGATTAATAGGGATAGTTGGGTGGAATTCTCGTGTGCCAAGGAACTCCAGTCACTGCTCTGTAA
+
CCCC<-BC@F@FEF<FGGGF:FDGGGGGGG9,CFCFEGCFF8FGCGFGFGGG9FGGGGGFFGAFGGGFGGGGCFGD<FGGGGG,CDFFFGGGFFFGGGGCAEFGGFCGGGFFGD@EGG9CFCGC@<FFG,CFGEEF<B+<,FFFGAFGFFFGD,CFECC=<EFGGGGFG@FCF,CAEFDFGC,@=<,CFDD=DCEG,F,=C9:=736=EFGGFA9@B:,CCC,E7FG6;@3*DE3<EF7CF<E,5,2=6;FE,>:?D5:8CCF96,,=**,13++++.)2*23;>CGFFF7;+*23++1++
@M03152:184:000000000-AWYW1:1:2106:20443:3794 1:N:0:TGCACTGTATACCTGT
AAGCTCGTAGTTGAATTTCGGGATCAGTACGCTGGTCGTGCCTTCGGTATGCACTGGCGTCACTGGTTCCTACCTTCTGAAGAACCGTCATGCCATTCAGTTGGTGTGGCGGGGAATCAGGACTGTTACTTTGAAAAAATTAGAGTGTTTAAAGCAGGCTCGCGCTTGAATACATTAGCATGGAATAATGAAATAGGACGTTTGACCCTATTTTGTTGGTTTCTAGGATCGACGTAATGATTACTAGGGATAGTTGGGTGGAATTTTAGGGTGCCAAGGAACTCCAGTCACTGCACTGTAA
+
CCCCCGGGGGGGGGGGGGGGGGGGGGGGGGGGGGGGGGGGGGGGGGGGGGGGFGGGGGGGGGGGGGGGGGGGGGGGGGGGGGGCFGGGGGGFGGGGGGFGFFGGGGGGGGEGGGGGGGGGGGGGGFGGGGGGGDFGGGGGG9<FGGGGGGGGGAFGGGGEGGGCCGEFCFCCGGGGGGGGFCF@FCCFFEFGGGGGGGGG7FGGCFGGG@FGGF@FF8C1AB9EGC?CFGGDD5/;EF7+<CF+*++<CF>C6@FG+:88E>2<?+++26@F59**37FFGG+*<F6<98+++2>6CFF++
@M03152:184:000000000-AWYW1:1:2106:8896:3902 1:N:0:TGCACTGTATACCTGT
AAGCTCGTAGTTGAATTTCGGGATCAACTAACTGGTCGTGCCTATGGTACGTACTGGTTTTGTTGGTTTCTCCCTCTGAGGAGCCGCGATGTCATTAACTTGGTGTCGTGGGGTATCAGACTGTTACTTTGAAAAAATTAGAGTGTTTAAAGCAGGCTAACGCTTGAATACAGTAGCATGGAATAATGAAATAGGACGTTTGATCCTATTTTGTTGGTTTCTAGGATCGACGTAATGATTAATAGGGATAGTTGGTTGGAATTCTCGGGTGCCAAGGAACTCCAGTCACTGCACTGTATCT
+
CCC@CFGGDFGGFGCFGGFGGDGGFFGGGGG@CF9FGE7;CFGCGFDG<@CEEFGGGEFFGFGGGFFGGGGA9<EFFEC<FFE<FBCE::?C,CC9FFFAEGGFF8F,C??:+4C<FFGEFCFGEFFF99<,BEE<CFFGGFFGGEFCFDFGGGFGE,F@<=FG+F<DA,>,,@@F9,@ECCDCFEC;CACG,E@FGGGGGG,@@;F,>CEGF:C<7EGGFGEC,2,8*;B***=CFCC+<+4+++2:CAFGGG+*3/B++?C3<1;CD5*12:4<5>)*2CCFE<AEEFC+377+3+209
@M03152:184:000000000-AWYW1:1:2106:14171:3975 1:N:0:TGCACTGTATACCTGT
AAGCTCGTAGTTGAATTTCGAGATCAAATTGTTGGTCGTGCCTCGGTACGTACTGGCATTATTGATTTCTCCCTTCTGAAGAACCTTGATGTCATTAATTTGGTGTCTTGGGGAACCAGGACCGTTACTTTGACAAAATTAGAGTGTTTAACGCAGGCTCACGCTTGAATACATTAGCATGGAATAATGAAATAGGACGTTTGATTCTATTTTGTTGGTTTCTAGGATCGACGTAATGAATAATAGGGATGGTTGGGTGGAATTCTCGGGTGCCATGGAAATCCAGTCACTTCACTGTCTC
+
B9-A<6FGG<FFGDFGGFFADG8FF@FCF9EFGG9FGGGGGFG,;;B<EFC@FFC,,,CF<FF@CFGGGFFFGFE@EFEF,CCFFC,9EFDC<,6E,C<EDEA6CE=CE9<,FF:,C4=B<=CE+=?FF<95,,,:?<?ED595C,EFGEA,B+CCEEE8,?4?B>A==A?DFAFD<,A3AF,@CBFGG9D;,83,FA++835@F=B=3=7@B,DFCC8>8;D;C?DFGG5;;*4;*9=,,11=@F6,;0)*,4/:5/:@5?GG?E@CG*:D5CC+0)/++3+0<+3<F?E+<0*+0<7:<
@M03152:184:000000000-AWYW1:1:2106:14958:4130 1:N:0:TGCACTGTATACCTGT
AAGCTCGTAGTTGAATTTCGGGATCAGTACGCTGGTCGTGCCTTCGGTATGCACTGGTTTCACTGATTCCTCCCTTCTGAAGAACCGTAATGCCATTCAGTTGGTGTGGCGGGGAATCAGGATTGTTACTTTGAAAACATTAGAGTGTTTAAAGCAGGCTCGCGCTTGAATACATTAGCATGGAATAATGAAATAGGACGTTTGATCCTATTTTGTTGGTTTCTAGGATTGACGTCATGATTAATAGGGATAGTTGGGTGGAATTCTCGGGTGCCAAGGAACTCCAGTCACTGCACTGTAT
+
CCCCCGGGGGGGGGGGGGGGDGGGGGGGGGGGGGGGGGGGGGFGGGGGGGGGFGGGGGGGGGGGGGGGGGGGGGGGGGGGGGGGGGGGGEGGGGGGFG9EGGDFEGFGGGGGGECFFFFFGEGFDGGGGGGGFFFFG,BFGD9C<FGGGGGGCFCGGGGGGCGDEEFFF7F9::@CFGC9@EG7CFDFG,DFAFFFF?BFBFGG?FFG?B9FGG?FFF>**=EGFCG8CF6EFEE*:C9CFFFFD>C6:*8:FGCDC5E>8>CFF+<?D55>=D**0<:6?;7C+<<CC?EG<C>C+6>+<
@M03152:184:000000000-AWYW1:1:2106:25649:4189 1:N:0:TGCACTGTATACCTGT
AAGCTCGTAGTTGAATTTCGGAATGCGTCGGGCAAAGCTCGCCTTCTGGGTGTGGCTCGTCGGGCGCTTCCTATCTTTGGATAATGGCCCTCTTGCTTCACGGCTTGGGGAACACCGTTTCCAAACGTTTACTGTGAAAAAATTAGAGTGTTCAAAGCAGGCGTAACCTTGCCATTGAATATTACAGCATGGGCTAATAGAATATGACATTGGTCTTATTTTGTTGGTTTATAAGGCGGATGTAATGATTAATAGGGATAGTTGGGTGGAGTTCTTGGGTGCCAAGGAACTCCAGTGACTT
+
CCCC<EF:@FGGFGGFDFGGGGGGGGGEEG@EGGGGGGGGGCFGEGGGCFFFGDGGGF@FGEFGCEDG@FGFGGGGFFG8CFGGF<98EDG<F<?FFFGGC@E>@FECFG7FGFGGG,CFEGGGGGGG,B<FFG,C<CFFG7F3>,3@FCFGGF@DF,,:DEG@B:@FFFGFC>FF>FF<FEFGFGG7DFGGC,2B,3@,<C;9,CCFFF@F7??CFD?C7BFG8*3;C8+<<9;C6**1>CCEC7?9+09<:EEFFCC88+9<+51:D7***2**+9@EEDFF8*;>6;?3CD0<+3*0+
@M03152:184:000000000-AWYW1:1:2106:23225:4213 1:N:0:TGCACTGTATACCTGT
AAGCTCGTAGTTGAATTTCGGGATCAATACGTCGGTCGTGCCTCGGTACGTACTAACGTCATTGATTTCTCCCTTCTGACGAGCCGTGATGTCATTAATTTGGTGTTACGGGGAGTCAGGACTGTTACTTTGAAAAAATTAGAGTGTTTAAAGCAGGCAATCGCTCGAATACATTAGCATGGAATAATGAAATAGGACGTTCGAACCTATTTTGTTGGTTTCTAGGATCGACGTCATGATTAATAGGGATAGTTGGGTGGAATTCTGGGGTGCCAAGGAACTCCAGTCACTGCACTGTATC
+
AAABCCFGGGFGGFAC<FC@FG+:FAFFFFFECFGDGEGGGCGFGGGGGGGGGFGCFC@<CGGGGGGGGGFEGGFGGGGFGECCCFCFGGFF9EFGAFGEGGGGDC:5FEDEGGECEGGGDFGGFGACFDFECEFFEFG,:,?<?FFFFFCFGFGGGDFGF8@F@F>:<>+@3,@DE,FFGFA@,<;ECDFFAEG6F<>FFFC,>:CF,@;,B,6,8B85C9@E>98BFG*=?C**0+++45@<:@66CEA6><C?/*188++A9E++9:89*20**74:2++7<<0+</:9E7CCC9*<+
@M03152:184:000000000-AWYW1:1:2106:16375:4272 1:N:0:TGCACTGTATACCTGT
AAGCTCGTAGTTGAATTTCGGGCCTGGCCGGGCGGTCTGCCTAACGGCACGTACTGTCTGGGCGGGCCTTACCTCTTGGTGAGCCGGCGTGCCCTTTGTTGGTGCGCGTCGGGGAACCAGGACCTTTACCCTGAGAAAATTAGAGTGTTCAAAGCAGGCCTATGCCTGAATACATTAGCATGGAATAATAAAATAGGACGCGCGGTTCTATTTTGTTGGTTTCTAGAGTGGCCGTAACTATTAATAGGGATAGTGGGTGGGAATTCTCGGGTGCCATGGAATTCCAGTCATTGCACGGTAT
+
@CCCCF;@@@@CFGF<FFC<7:+FFGGFFGGGG:@FE>E9FG<8EE+@:B@E@DFGFCFEGCC:FGGG7FFFFEFFEFGGFGDFFF7CCEG>DCB,>FG<<>>FB7BCC+3*C::CF:>:C7BF8>CFGD,FF8:FCCF;F9<<C<BEFCFEGGFFG@@<<<::<<,,<<7,?B:FF@,,<ACF9C6CCC7@++0<+<A****25:8;723+0++22;>;50<CCF<@E+**:?2/**+0<+<AC+ACCC4*<:2*A*28:E+;+32:95*/?C4:+95C++00<0<0+*+09:FF*5//*
@M03152:184:000000000-AWYW1:1:2106:15845:4369 1:N:0:TGCACTGTATACCTGT
AAGCTCGTAGTTGAATTTCGGGATCAGTACGCTGGTCGTGCCTTCGGTATGCACTGGTGTCACTGGTTCCTCCCTTCTGACGAACCGTCATGCCATTCACTTGGTGTGGCGGGAAATCAGGACTGTTACTTTGAAAAAATTAGAGTGTTTAAAGCAGGCTCACGCTTGAATACATTAGCATGGAATAATGAAATAGGACGTTGATCTTATTTTGTTGGTTTCTAGGATTGACGTAATGATTAATAGGGATAATTGGGTGGAATTCTCGGGTGCCAAGGAACTCCAGTCACTGCACTGTATC
+
CCCCCGGEGGGGGFGGGGGGGGGGGGGGGGGGGGGGGGGGGGGGGGGGGGGGFFGGGGGGGGGGGGGGGDGGGGGGGFGGGGGGGGGGGGGGGGGGGGGGGGGGGGGGEGGEG>FFGGFEGCDGGFGGGG9FD?FFGFGGGFGGGGGGGGCFFFEG8D>FF9FFGGGGFDGGFGGGFFGFGGCFGFGFG,7FCFGGGFFG><FG9FFG@@ACFGGGF5EGG9,;;FC;E69@CECCC99FD99CCF6*=CAGG7+3@::E5A:8:9<CCC5)*027=;FC*+3*<8<<C6<C9C*ACA*+0
@M03152:184:000000000-AWYW1:1:2106:17044:4439 1:N:0:TGCACTGTATACCTGT
AAGCTCGTAGTTGAATTTCGGATCCGGCTGAGCGGTCTTGCCGGAAGGTAAGCACTGCTCCGGCTGGATCTTTCTTTCTGGGGAACCAGCGTGCTCTTAGCTGAGTGCGCTGGGGATCCAGGACTTTTACTTTGAAAAAATTAGAGTGTTTAAAGCAGGCCTTCGCTTGAATACATTAGCATGGAATAATAGAATAGGACTTTGGTTCTATTTTGTTGGTTTCTAGGACCGAAGTAATGATTAATAGGGATAGTTGGGTGGAATTCTGGGGTGCCAAGGAACTCCAGTCACTGCACTGTAT
+
CCCCCGGGGGGGGGGGGGGGGGGFGGGEGEGGGGGGGGGGGGGGGGGGGGGGGGGGGGGGGGGGGGGFFGGGFGGGGGGGGGGDGGGGGGGGGGGGGGGGGGGGGGGGGFGGGGGGGGGGGGGGGGGGGGGGGFFGGGGGGGGFCFFGEDEGGGGGGBFFEGGGEGFGGCFCFCFGFFFGGGGGFGGCGGGGGGGFFC>:CF;FFAF9E,FFF9;FC<EGGGGGF9,8FFEC=EFCFGF?E7:CFGGDCC;7FFFE6=E>>;9+<+:+0A*)2><*+87EEFG*<C6CF?+9:**+++29+
@M03152:184:000000000-AWYW1:1:2106:22680:4495 1:N:0:TGCACTGTATACCTGT
AAGCTCGTAGTTGAATTTCGGGACCATCATGTCGGTCGTGCCTCGGTACGTACTGGCATCGTCGGTTTCTCCCTTCTGACGAACCATGATGTCATTTATTCGGTGTCGTGGGGAATCAGGACTGTTACTTTGAAAAAATTAGAGTGTTTAAAGCAGGCTCACGCTTGAATACATTAGCATGGAATAATGAAATAGGACGTTTGATTCTATTTTGTTGGTTTCTAGGATCGACGTAATGATTAATAGGGATAGTTGGGTGGAATTCTCGGGTGCCAAGGAACTCCAGTCACTGCACTGTATC
+
CCCCCGGGGGGGGGGGGGGGGGGGGGGGGGGGGGGGGGGGGGGGGGFGGGGGGGGGGGGGGGGGGGGGGGGGGGGGGGGGGGGGGGGGGGGGGGGGGFGGGGGGGGGGGGGGGEGGGGGGGGGGGGGGGGGGGFGGGEGFFGFGGGGGGGFGDGGGFGGFGGGGEGFGCGFGGGGGGGGFFCFCEDFFGGGGGGGCAD7CF7@FCFFDCFGGGGGG,BEGGCFCFF6BFCBGEEF=FGGDGFGGGG+C6=F6<E9CEEC>C6:EGGG=CE87ECF0*5;FFDGDGGG?C?FFGCCC?FF++
@M03152:184:000000000-AWYW1:1:2106:13570:4530 1:N:0:TGCACTGTATACCTGT
AAGCTCGTAGTTGAATTTCGGGCCTGGCCGGGCGGTCTGCCTAACGGCACGTACTGTCTGGGCGGGCCTTACCTCTTGGTGAGCCGGCGTGCCCTTTGTTGGTGTGCGTCGGGGAACCAGGACCTTTACCTTGAGAAAATTAGAGTGTTCAAAGCAGGCCTATGCCTGAATACATTAGCATGGAATAATAAAATAGGACGCGCGGTTCTATTTTGTTGGTTTCTAGAGTCGCCGTAATGATTAATAGGGATAGTTGGGTGGAATTCTCGGGTGCCAAGGAACTCCCGTCACTGCACGGTAT
+
CC@CCGG@EFGGGGGGGGGGGGDGGGGGGGGGEGGGGGGGGGGGGGGGGGGGGGGGGGGGGGFEGGGGGGGGGGGGGGGGGGGGGGGGGGGGGGFDFGGGGGGGGGGGG><BEGGGFFGGGGGGG?FGGGCFFFGGFCGGFGGFFFGGGGGGGFGG:CGGGGGGGFC:FCFGCBCF?FGG@CFFFGGGFGGCCEGG87:EE5:CE:CC7CGGGGGCG6CGGGCFGGG?CGEEEDGG5:CEGGGCFGDCGF:*++<08=58*;EF6+<9DCEFC35:+<F6A;<>C**2=3*7:6>C**9*2
@M03152:184:000000000-AWYW1:1:2106:25749:4536 1:N:0:TGCACTGTATACCTGT
AAGCTCGTAGTTGATTTCGGGATCAATATGTTGGTCGTGCCTTGGTACGTACTAATTTATTGGTTTCTTCCCTTCTGACGAACCATGATGTCATTAATTTGGTGTCATGGGGAATCAGGACTGTTACTTTGAAAAAATTAGAGTGTTTAAAGCAGGCTCACGCTTGAATACATTAGCATGGAATAATGAAATAGGACGTTTGATTCTATTTTGTTGGTTTCTAGGATCGACGTAATGATTAATAGGGATAGTTGGGTGGAATTCTCGGGTGCCAAGGAACTCCAGTCACTGCACTGTATCT
+
CCCCCGGGGGGGGGGGGGGGGGGGGGGGGGGGGGGGGGGGGGGGGGGGGGGGGAEFGEGGGGGGGGGGGGGGFGGGGGGGDEEGGFGFFGEGGGGGGGGGGGFCGGGGGGCFEGGGGF8CFGGGGGGGFGFCFGGG>FGEGCFFGGGGGGGGCEGGGGFFGFFEGGGDGFFFG9FGGGDFGGFG<DFFGAFDDG8A,CBFGGGFGGFCFCFGGGG?EEGGGFCFCFGG58EEGGFFC,:@:DGFFCCGGGACG7E*AEGCFGGCGGGGCCEDCGGG5AFFCECF6EGGGFF69776F:;+3
@M03152:184:000000000-AWYW1:1:2106:22604:4574 1:N:0:TGCACTGTATACCTGT
AAGCTCGTAGTTGAATTTCGGGATCAATATTTCGGTCATGCCGTTGGTATGCACTGTTATCATTGATTTCTCACCTTCTAAAGAACCGTAATGCCATTAATTTGGTGTTACGGGGAATTAGGACTGTTACCTTGAAAAAATTAGAGTGTTTAAAGCAGGCTCACGCTTGAATACATTAGCATGGAATAATGAAATAGGACATCCGATTCTATTTTGTTGGTTTCTAGGATCGATGTAATGATTAATAGGGATAGTTGGGTGGAATTCTCGGGTGCCAAGTAACTCCAGTCACTGCACTGTA
+
CCC@CCFGFGGGGGGGGGGGGGGGGFGGGGGGGGGGGGGGGGGGGEGGGGGGGGG<FGGGGGGGGGGGGGGGGGFGGGGGGGGFGGGGGGDGGGGGGGGGFFGGGGGGGGGGGEDGGGGFFGGGGGGGFGGGGFC,CF=CFFGFFGGGFFGGGA9FGFGDGGGGF87CEG8FDDGGGFFGCEGFDFCFDGFGGGGG<FACCGGFECC8EE9FFGGGGFFF@FGGGFGFG;FCEGFGFGG?:<CF8,1=,=FG6CB9;C*=E*8+=?BF;C=3C<DD?FA+<B9:;+88E6EFGG*0AC6<+
@M03152:184:000000000-AWYW1:1:2106:16203:4595 1:N:0:TGCACTGTATACCTGT
AAGCTCGTAGTTGAATTTCGGGATCAATTTATTGGTCGCGCCAACGGTACGCACTGGTACAATTGGTTTCTCCCTTCTGACGAAGCATGATGTCATTAATTTGATGTCGTGGGGAATCAGGACTGTTACTTTGAAAAAATTAGAGTGTTTAAAGCAGGCTTTGGCTTGAATACATTAGCATGGAATAATGAAATAGGACGTTTGATCTTATTTCGTTGGTTTCTAAGATCGACGTAATGATTAATAGGGATAGTTGGGTGGAATTCTCGGGTGCCAAGGAACTCCAGTCACTGCACTGTAT
+
CCCCCGGGGGGGGGGGGGGGGGGGGGGGGGGGGGGGGGGGGGGGGGGGGGGGCFGGGGGGGGGFGGGGGGGGGGGGGGGGGGGGGGGGGGGGGGGGGGGGGGGCGGGGGCEGGEGGGGGGGGGGGGGGGGGGGGGGGGGGGGGGEGFGAFEGGGGGGGGGGFGFFFCCBFFGGGGGGFGGGGGGGGGGECFFCFGG<=FFGFGGFF@FFBFFDFGFFFFGGCFGGGGFG?8E5EGCFEGGGF@CFC?6F?;:>>@96EGGG5FGGGGG3CEGCGGGG477:;A:@FGG689CG4C7CFCF7
@M03152:184:000000000-AWYW1:1:2106:23477:4620 1:N:0:TGCACTGTATACCTGT
AAGCTCGTAGTTGAATTTCGGACCTGGCTGGGTGGTCTTGCCGCAAGGTAAGCACTGCCTCTGGTCGGGTCTTTCCTTCTGGGGAACCTGTGTGCCCTTAATTGAGTGCGCAGGGGATCCAGGACTTTTACTTTGAGAAAATTAGAGTGTTTAAAGCAGGCTTTCGCTTGAATACATTAGCAGGGATTAATAGAATAGGACTTTGGTTTTATTTTTTTGGTTTCTAGGACCGAAGTATTGATTAATAGGGCAGTTTGGGGGGAATTGCCGGGGGTCAATGAACTCCAGTACTTCGGTGTTT
+
C@@CCG7FFC;EEGGFFFGGDCF@EFGGCCC@EF@CEDE<EFGGGGD<F<<@CAFCCFC<EEDECCF@FGG8E,<CEE<9FA=C:@FDFEGFGF9?<4,,CFF<<CE<CCCF7=:CCF4A<,BFFFGGCCF?95B9+BE8AF,,:,,5,5?8AFFG9F,+=<88:3:F+=,33:=,,,8DC<,+8+,3>3,7@,@9,=7:F7,,7@CB,>,2;D9;>CC5ED,,>;;,,4*3=***+++4++++154<+=)**0+++:8*8****+++0:*)/))*/**3?7:?3+0<2*+++********
@M03152:184:000000000-AWYW1:1:2106:15031:4624 1:N:0:TGCACTGTATACCTGT
AAGCTCGTAGTTGAATTTCGGGCCTGGCCGGGCGGTCTGCCTAACGGCACGTACTGTCTGGGCGGGCCTTACCTCTTGGTGAGCCGGCGTGCCCTTTGTTGGTGTGCGTCGGGGAACCAGGACCTTTACCTTGAGAAAATTAGAGTGTTCAAAGCAGGCCTATGCCTGAATACATTAGCATGGAATAATAAAATAGGACGCGCGGTTCTATTTTGTTGGTTTCTAGAGTCGCCGTAATGATTAATAGGGATAGTTGGGTGGAATTCTCGGGTGCCAAGGAACTCCAGTCACTGCACTGTAT
+
CCCCCGGGGGGGGGGGGGGGGGGGGGGGGGGGGGGGGGGGGGGGGGGGGGGGGGGGGGGGGGGEGGGGGGGGGGGGGGGGGGGGGGGGGGGGGGGGGGGGGGGGGGGGGGGGGGGGFGGGGGGGGGGFGGGGGGGFCFFFGGGGGGGGGFGGGGGGFGGGGGGGGGGGGGGGGGGGG?FGGGFGGGGGGGGGGGFGGGGGGEGGGEGGGGGGGGGGGGGGGCCCF7CGFCGCGGEGEGFF??EFGEC6::>ECFD7E=A*88CCFCCDC=GF8CFFF>FCGGGFCFC:A*+<FCCFC+*00
@M03152:184:000000000-AWYW1:1:2106:8976:4633 1:N:0:TGCACTGTATACCTGT
AAGCTCGTAGTTGAATTTCGGGATCAATGAGTTGGTCGTGCCCTTGGTATGAACTGGCTTTATTGGTTCTCACCCTCTAATGAACCATAATGTCATTCATTTGATGTTTTGGGGAATTAGGACTGTTACCTTGAAAAAATTAGAGTGTTTAAAGCAGGCTCACGCTTGAATACATTAGCATGGAATAATGAAATAGGACATCGCATTCTATTTTGTTGGTTTCTAGGATCGATGTAATGATTAATAGGGATAGTTGGGTGGAATTTTCGGGTGCCAAGGAACTCCAGTCACTGCACTGTAT
+
CCCCCGGGGGGGGGGGGGGGGGGGGGFGGCFGGGGGGGGGGGGGGGGGGGGGGGGGGGGGGGCFGGGGGGGDFFGGGGGGGFGGGGGGGGGGGGFFGGGGGGGFFGCFGGGGGGEGGGGFGFGDGFGDFGGGF<FFGGGGGGGGGGGEEGFFGFFGD=FGFGG88FGFD8<EFCFDFFFGCDDGGGG9B9EAEGFGGGGG9>FCFGGGFF9CC9;FGFFGGCFD,,@BEDC@D;3;@7<::=CFGD7EF?F?E7C,>*::5B996,2,5E*;CC7CD:>CGB?FCF+++;9@+7>6CE7AA
@M03152:184:000000000-AWYW1:1:2106:24344:4681 1:N:0:TGCACTGTATACCTGT
AAGCTCGTAGTTGAATTTCGGGCCTGGCCGGGCGGTCTGCCTAACGGCACGTACTGTCTGGGCGGGCCTTACCTCTTGGTGAGCCGGCGTGCCCTTCGTTGGTGTGCGTCGGGGAACCAGGGCCTTTACCTTGAGAAAATTAGAGTGTTCAAAGCAGGCCTATGCCCGAATACATTAGCATGGAATAATAAAATAGGACGCGCGGTTCTATTTTTTTGGTTTCTAGAGTCGCCGTAATGATTAATAGGGATAGTTGGGTGGAATTCTCGGCTGCCAAGGAATTCCAGTCACTGCACTGTAT
+
CCBCCGGGGGGGGGGGGGG<FEEEGCFGG@F7@FFGGGFGFDDCCBFCFGCGFGGEFDGGGDFD:FEGEGEFGCFGGGGGGG8FF+=:FG+B>DCEEFG?F8FBBGGCECGGGGFF>>,8*8<B7:BFGFCE;,?:CFEGGGGGGGCCCC3CCG7F2=7<CGGGFFF77*<@CFGFC<<F:78E6C<99<@FCGG3@9:E*:CCC?CC<:@?9C+:858*16<+++2<CF*88::8::C97<:97977665*0<F++*;***0+30:?5C**/770?F)0*++29@C994+<CD>?7AD?+
@M03152:184:000000000-AWYW1:1:2106:26276:4692 1:N:0:TGCACTGTATACCTGT
AAGCTCGTAGTTGAATTTCGGGATCAATTTATTGGTCGTGCCAACGGTACGCACTGGTACAATTGGTTTCTCCCTTCTGACGAAGCATGATGTCATTAATTTGATGTCGTGGGGAATCAGGACTGTTACTTTGAAAAAATTAGAGTGTTTAAAGCAGGCTTTGGCTTGAATACATTAGCATGGAATAATGAAATAGGACGTTTGATCTTATTTCGTTGGTTTCTAAGATCGACGTAATGATTAATAGGGATAGTTGGGTGGAATTCTCGGGTGCCAAGGAACTCCAGTCACTGCCCTGTAT
+
CCCCCGGCGGGGGGGGGGGGGGEGGGGGGGGGGGGGGGGGGGGGGGGGGGGGGGGFGGGGGGGGGGGGGEFGGGGGFFGFCFGGGGCEGFF?FFAFFEFGGGCFGGGGGGGGGGC:FDFFFCFFGFCFGGGGCFGGFGGFFBF9FGGGGGGGGFGGGGGGGGGGGGF7DGFFGFGGGCEFFACGBAEEGGCFGAFG7CG+@@FG9EFGGCFCGGGG?88CGGCGF;CFFF*?EC8C=FGCGGFGC,=,86AE+>:+A511=>9EFGG75*/C8*0?6)):*22*++<C<?FG?**2+*20+
@M03152:184:000000000-AWYW1:1:2106:25026:4833 1:N:0:TGCACTGTATACCTGT
AAGCTCGTAGTTGAATTTCGGGGGCATTCAGGCCAAAGCTCGTCCTTGTGGCGTGGCTGGGTCTGGGCTTCCTACGTTTGGATAGTGGGCAACCGCTTCCAGTCATTTACTTTGAAAAAATTAGAGTGTTCAAAGCAGGCGTAACCTTGCCATTGAATATTCCAGCATGGGATAATAGAATATGACGTTGGTCTTATTTTGTTGGTTTCTAAGGCTGATTTAATTATTAATAGGGATAGTTGGGTGGAATTTTCGGGTGCCAAGGAATTCCAGTCACTGCAATGTATCTCGTATTCCGTCT
+
CCCCCGGEGFGGGGGGGGGGGGGCEGGCFGGFGGFGGFFFGGFGFEGGGFGF7FF+@FF@CFGGG8FGGG?DCFGCFEDGD<CCFGGGFCCFFF4:7CCFEFGFE<FF<FCFFFGGGGGGGGGDF?<FGGGGGGFGGACC+BCFEF<FAFCGFC>FDFCFF,3@CGCFG7+8@CFF=,@FCCEEEDD@3,@:F@DG@CFGFGF,>>EGFGFFG,:<2,4,=;@C,<;?,+5+>8*5CG+4=++2:*:5<9)+;+:*::**;<<;*020*+<:+29:+7*3+++*+++0+66;**9+2+*/2
@M03152:184:000000000-AWYW1:1:2106:9517:4842 1:N:0:TGCACTGTATACCTGT
AAGCTCGTCGTTGAATTTCGGGCCTGGCCGGGCGGTCTGCCTAACGGCACGTACTGTCTGGGCGGGCCTTACCTCTTGGTGAGCCGGCGTGCCCTTTGTTGGTGTGCGTCGGGGAACCAGGACCTTTACCTTGAGAAAATTAGAGTGTTCAAAGCAGGCCTATGCCTGAATACATTAGCATGGAATAATAAAATAGGACGCGCGGTTCTATTTTGTTGGTTTCTAGAGTCGCCGTAATCATTAATAGGGATAGTTGGGTGGAATTTTCGGGTGCGCAGGAACTCCTGTCACTTCACTGTAT
+
C<C-@FEC-@@C@9<FFEEAFGDCGGGC9FGFE:FGGGGF9F,CFGGEGGGGFG@<CFGGGG?F:FECFGFF85:FG,=BFE4,FFEEEEFGG>,BFEDFCGGGFGGGFEFCFG71<FG>7FFFGGC;<B,FF9?F9<,?FFFFCGDGGACF<,7>,*:<FCFB:2<FF7?F,,7?FCCA@@ACFF?7<7::@9C?8AFECCEE*CEGC@:A<:+;EGF*8;+<++C??E8*8*:85/+0<+<+7+07=CF6+<E@6C8**13:++3+)/*1:5))*8>*02<CC+0+<72A00*+A:>C+
@M03152:184:000000000-AWYW1:1:2106:25300:4846 1:N:0:TGCACTGTATACCTGT
AAGCTCGTAGTTGAATTTCGGGGTCAGCATGTCGGTCGTGCCACTGGTACGTACTGGCGTTGCTGATTCCTCCCTCTTGACGAACCGTAATGCCATTAATTTGGTGTTGCGGGGAATCAGGACTGTTACTTTGAAAAAATTAGAGTGTTTAAAGCAGGCATGCGCTTGAATACATTAGCATGGAATAATGAAATAGGACGTTCGATCCTATTTTGTTGGTTTCTAGGTTTGACGTAATGATTAATAGGGATAGTTGGGTGGAATTCTCGGGTGCCAAGGAACTCCAGTCACTGCAATGTCT
+
CACC@CFGCECGGF9F9EADFGDFGGGGGGGGFGDGGGGGGG9FGGGCFFGG9DE9FFGFGDDFGGGGDDFF8FFC<FDFGGCEEFEGGG@<EC,FFCCACECC,F,C8FF7>F+CFGGGEFFGG,?ADFGGG9B<?<CDAFE<BGGGGF9FF99CCGEGGGFGFCEFF@FFFAFF,7:,@FFGGGGFFDCFCFFGDFGGEFG7C@FCBFEG;,+<B6*=8E<<CF9+5;8<ECE*7C77C7E9CGFGGC@C+<:+8*21:F+<+02+15=FEGGGC@>**0<:6@8<C*<C+**+++*+3
@M03152:184:000000000-AWYW1:1:2106:14603:4999 1:N:0:TGCACTGTATACCTGT
AAGCTCGTAGTTGAATTTCGGGCCGGGCTGGGTGGTCTTGCCGCAAGGTAAGTACTGCTCTGGCCTGGTCTTTCTTTCTGGAGCTCTTGCGTGCTCTTAACTGAGTGCGCAAGGTGATCCAGGACTTTTACTTTGAAAAAATTAGAGTGTTTAAAGCAGGCTTACGCTTGAATACATTAGCATGGAATAATAGAATAGGACTTTGGTTCTATTTTGTTGGTTTCTAGGACCGAAGTAATGATTAATAGGGATAGTTGGGTGGAATTCTCGGGTGCCAAGGAACTCCAGTCACTGCACTGTA
+
CCCCCGGGGGGGGGGGGGGGGGGGGGGGGGGGGGGGGGGGGGGGGGGGGGGGGGGGGGGEGGGGGGGGFGGGGGGGGGGGGGGGGGGGFGGGGGGGGGGGGGGCFFGGGGGGGGCFGFGGGFGGGGGGGGGGGGGGGGGGGFGGGGGGGGGGGGGGGGGGGGGFGFGGGFGGFGFGGFGGGGFGGGGGGEGGDFGFGGGGGGGGGF:CCFGGGGGGGGGGGGGGGGGGFFFEGEGGFD?CFGGGF7CCDGFFCF9CGG*;:CCCF?<CC=59CCCCGFFFFF6C+8C8:9?+<>FFF7FF7
@M03152:184:000000000-AWYW1:1:2106:13338:5097 1:N:0:TGCACTGTATACCTGT
AAGCTCGTAGTTGAATTTCGGGATCAATTTATTGGTCGTGCCAACGGTACGCACTGGTACAATTGGTTTCTCCCTTCTGACGAAGCATGATGTCATTAATTTGATGTCGTGGGGAATCAGGACTGTTACTTTGAAAAAATTAGAGTGTTTAAAGCAGGCTTTGGCTTGAATACATTAGCATGGAATAATGAAATAGGACGTTTGATCTTATTTCGTTGGTTTCTAAGATCGACGTAATGATTAATAGGGATAGTTGGGTGGAATTCTCGGGTGCCAAGGAACTCCAGTCACTGCACTGTAT
+
CCC9CGGGGGCGGGGGGGGGGGGGGGGGGGGGGGGGGGGGGGGGGGGGGGGGGGGGGGGGGGGGGGGGGGGGGGGGGGGGGGGGGGGGGGGGGGGFGGGGGGGCGGGGG<CFGGGEGGGGGGGGGGGGGGGGGGGGFGGGDFGGGGGFGGGFGGFFFGGGGGGGGFGGGGGGFGFFGG8DFGGGFGGGGGGGGGGFGFFEGGFGGFFGFFGFGGCFFGGGGGFGGGGGG9DE5EGGGG7C,>ECDFGGDFFGGEGGGGCEEGFCCEDFCGGFGG5:<:>EF00CEEGFG=?CCGGG+<>9+
@M03152:184:000000000-AWYW1:1:2106:13652:5204 1:N:0:TGCACTGTATACCTGT
AAGCTAGTAGTTGAATTTCGGGATTGGGATATATCGATCGTGCCTTTAGGGGCATGTAACGGTGTGTAGCCAATTTCTCACCTTCTGGTGAGTCGGGATGCTCTTGGGTGTTTCGATGAATCAGGACCTTTACTTTGAAAAAATTGGAGTGTTTAAAGCAGGCTCACGCTTGAATACATTAGCATGGAATAACGAAATAGGACGTTTGATTCTATTTTGCTGGTTTCTAGGATGGACGTAATGATTAATAGGGATAGTTGGGTGGAATTCTCGGGTGCCAAGGAACTCCAGTCAGTGCACG
+
BC9CAEFFGF-CEFDAFAFGGG:FFGGGGGGGGDEFFEFGFGGCDFCGGGGGG:FFGGFFGGGGDGGGGGDGCCEEC<FGGF9CFEFFFGGGGGCF>:FFF9FFCFGGEGFFGFCDDFGDBFGFGGGFGEGGGFGGGA?E?4F,4BF@FFDEF8FFAFGGGGEG8CFF@F+>E,5CFFDGG9FFGGGGFE9@@EEGE@FCE,DF@<7>FEAFCFG9DCDGGGFB9CGGDFFGF,14CEGGE8=:C@@:9B@EFGGCFFCE6C;EEC@96@<FEDDFDFF7<FDG688+6669+:*<?<FE*
@M03152:184:000000000-AWYW1:1:2106:19633:5204 1:N:0:TGCACTGTATACCTGT
AAGCTCGTAGTTGAATTTCGGGATCAGTACGCTGGTCGTGCCTTCGGTATGCACTGGTGTCACTGGTTCCTCCCTTCTGACGAACCGTCATGCCATTCACTTGGTGTGGCGGGAAATCAGGACTGTTACTTTGAAAAAATTAGAGTGTTTAAAGCAGGCTCACGCTCGAATACATTAGCATGGAATAATGAAATAGGACGTTGATCTTATTTTGTTGGTTTCTAGGATTGACGTAATGATTAATAGGGATAGTTGGGTGGAATTCTCGGGTGCCAAGGAACTCCAGTCACTGCACTGTATT
+
CCCCCGGGGGGGGGGGGGGGGGGGGGGGGGGGGGGGGGGGGGGGGGGGGGGGGGGGGGFGGGGGGGGGGGGGGGGGGGGGGGGGGGGGGGGGGGGGGGGGGGGGGGGDGGGGGGGGGGGGGGGGGGGGGFGGGFGGGGGGGDFGGFFGGGGGGFFGFGGGGGGGGGGGGGFGGGGGCCFGGGGGGGGGG9EGGGGGGGGGGFGGGGGG@GGGFGGGDDGGGFGFGFEGG*?>83BFFGCFGGGCD><C?CFDCFFF5CE>ED9F7A<=F5@58<>*:38FGGGGGFG6FBGD?FFD++0:+
@M03152:184:000000000-AWYW1:1:2106:9374:5443 1:N:0:TGCACTGTATACCTGT
AAGCTCGTAGTTGAATTTCGGATTAACGAAAAATTAAGGTCCATCTTTCCGACGTGTACCTTATTTTCGTTTCCTTCCTTTTGAATACACTCCTTAAAATTTTATTTTAGGGATCAAAGTGTTTCAAATCTTTTACTGTGAAGAAATTAGATTGTTCAAGGCAGGCGTAATCTAGCCTTTGAATATATTAGCATGGGATAATGAAATAGGACTTTATTTCTACTTTCGTTGGTTTCTAGGTCTAAAGTAATGTTTAATAGGGATAGTTGGGTGGAATTCTCGGGTGCCAAGGAACTCCAGT
+
CCCCCGGGEGGGGGGFGGGGGECFFGGGGGGGG@EFCFDGGF,CFFEF@EEEGGGGGGFGGFFFGEGGGFGGGGGGG<FEGGEEFGDEF8E@EFEFFG,C@DDFFEGEDFFF8AFGGG9FDFFF,9FFEGFGGFFFA<E,F9<?,4A??EF<@?F95:5C,=4C77:FF+:@E5?F@FFFGFFD,CDDBE;FD3D8FEFFDGGG9DD;=CD,D>FD,@EFFAFGGGF+>,6:CGGC;,,@,@CF9,,25:F:,,2:,26,,,,4,,2=>6*1;)84:A=,+*2)==*216:**2;6+=D+4
@M03152:184:000000000-AWYW1:1:2106:18353:5450 1:N:0:TGCACTGTATACCTGT
AAGCTCGTAGTTGAATTTCGGATTAACGAAAAATTAAGGTCCATCTTTCCGATGTGTACCTTATTTTCGTTTCCTTCCTTTTGAATACACTCCTTAAAATTTTATTTTAGGGATCAAAGTGTTTCAAATCTTTTACCGTGAAGAAATTAGAGTGTTCAAGGCAGGCGTAATCTAGCCTTTGAATATATTAGCATGGGATAATGAAATAGGACTTTAGTTCTACTTTCGTTGGTTTCTAGGGCTAAAGTAATGATTAATAGGGATAGTTGGGTGGAATTCTCGGGTGCCAAGGAACTCCATT
+
CCCCCGGGGGGGGGGGGGGGDGGGGGGGGGGGGGGGGGGGGGGGGGGGGGGGGGGGGFGGGGGGGGGGGGGGGGGGGGGGGGGGGGGGGGGGGGGGFGGGGGGFEFGGGGGFFGGGGGGGEGGGGFGGGGGGGGFGCCFF?EFFFGGGCGGGGGGG9FFCCFGGDGGGGGGFGA<EFGGFDG9CAFFGGGFGGFGG<8<FFGGFFFGGCFDGGGFFFGGGFFF;FGG6DEGFGGFFGGG6CCGFF@:EGFAF?FGFDGG98EFFC,@@DGDGC<*??6+4,875C=CF+;CF=C7E768++
@M03152:184:000000000-AWYW1:1:2106:21753:5465 1:N:0:TGCACTGTATACCTGT
AAGCTCGTAGTTGAATTTCGGATTAATGAGAAGTTAAGGTCCATCTTTCCGATGTGTACCTTATTCTCGCTTCCTTCCTTTTGAATACACTCCTTAAAATTATATTTTGAGGATCAAAGTGTTTCAAATCTTTTACTGTGAAGAAATTAGAGTGTTCAAGGCAGGCGTAATCTAGCCTTTGAATATATTAGCATGGGATAATGAAATAGGACTTTAATCCTACTTTCGTTGGTTTCTAGGGCTAAAGTAATGATTAATAGGGATAGTTGGGTGGAATTCTCGGGTGCCAAGGAACTCCAGT
+
CCCCCGGGEGGGGGGGGGGGGGGGGGGGGGGGGGGG9FFGGGGGGGGGGGGGGGGGGGGGGGGGGGGGGGGGGGGGGGGGGGGFEGGGGGGGGGGGFFFGGGGGGGGGGFFGGGGGFGGFGGGGGGGGGGFGGGGGGGGGGCFFGGGGGGGGGGGGCFFF8FDGGDGGGGGGGG9EFFFGGGGGFFGGGGGGCGCDFEGGGFAD?>FFGGGGFGGACGGFFGGGGGGDEFGFEGFGGFFG6:EFGAFGGGF77EFD@CA;,,6DF6DFFF5CC7FCFFFGF8F)CEECC6C*<5*<CEFE?
@M03152:184:000000000-AWYW1:1:2106:8697:5480 1:N:0:TGCACTGTATACCTGT
AAGCTCGTAGTTGAATTTCGGGCCTGGCCGGGCGGTCTGCCTAACGGCACGTACTGTCTGGGCGGGCCTTACCTCTTGGTGAGCCGGCGTGCCCTTTGTTGGTGTGCGTCGGGGAACCAGGACCTTTACCTTGAGAAAATTAGAGTGTTCAAAGGAGGCCTATGCCTGAATACATTAGCATGGAATAATAAAATAGGACGCGCGGTTCTATTTTGTTGGTTTCTAGAGTCGCCGTCATGCTTAATAGGGATAGTTGGGTGGAATTCTCGTGTGCCAAGGAACTCCAGTCACTGCACTGTAT
+
CCCCCFGGGGGGGGGGGGGGEFGGGGGGGGGGDGGFCFGGGGC,F7CFEGGGFGG<FGF9EGG@EEGGGGGGGGDGGGGGFGGGGGGGCC@FCGGFGGCFGDCDF7FEFGGGEGEGGCFFCFFFGFFGFGGGD9CF@FCGFGGGGGGFGF@FDGFGGDDGFGGGGGGCE7F9C<FC@AFGGCFFGGCFFFGECC7EA9CGG*:CCEGGC3AEFE7EGC5EGFFEC+3<FGGGGDG*:EC+<<+<DEC6AC@:+<9+C*A*:;0<CFGE5/;CCC:CF>FF6C7:C6<+?4<9@**+++2<+
@M03152:184:000000000-AWYW1:1:2106:18086:5558 1:N:0:TGCACTGTATACCTGT
AAGCTCGTAGTTGAATTTCGAGGTCAAATTGTTGGTCGTGCCTCGGTACGCACTGTTATCATTGATTTCTCACCTTCTAAAGAACCGTAATGCCATTAATTTGGTGTTACGGGGAATTAGGACTGTTACCTTGAAAAAATTAGAGTGTTTAAAGCAGGCTCACGCTTGAATACATTAGCATGGAATAATGAAATAGGACATCCGATTCTATTTTGTTGGTTTCTAGGATCGATGTAATGATTAATAGGGATAGTTGGGTGGAATTCTCGGGTGCCAAGGAACTCCAGTCACTGCACTGTAT
+
C@CCCGGFEFGGGFGFGGGGFGEGGFFFGFGGG?DGFGGGGGGFGGGGGGGGGGGGGGGGGGGGGGFGGGGGGGGGGGGGGGFFGGGGGGGGGGGGGGGGGFGAFGGGECFGGGGGGFGFFCFAEBEEGCGGGFGGFGGGGGGGGGCEFFG<FFFG8FFGGGFFFEGG?EDFGCGFG=FGGGGGGGGDDEC9DBFG79<CFGGGC+CCCFFGGGGGF6BCGGGGFGCFGGG84DFD:@FF7CE:FF7C8FAG8<C,>*=8>EG?69CEC==FG3CF<4=6F877<@FE+9?C<6CCC+2<0
@M03152:184:000000000-AWYW1:1:2106:21005:5771 1:N:0:TGCACTGTATACCTGT
AAGCTCGTAGTTGAATTTCGGGGTTAGTAGGCTGGTCATGCCACCGGTATGTACTGGTCTTACTGATTCCTCCTTCCTGATGAACTGTAATGCCATTAATTTGGTGTTGCAGGGAATCTGGACTGTTACTTTGAAAAAATTAGAGTGTTTAAAGCAGGCTAACGCTTGAATACATTAGCATGGAATAATGAAATAGGACGTTCGATCCTATTTTGTTGGTTTCTAGGATTGACGTAATGATTAATAGGGATAGTTGGGTGGAATTCTCGGGTGCCAAGGAACTCCAGTCACTGCACTGTAT
+
CCCCCGGGGGGGGGGGGGGGGGGGGGGGGGGGGGGGGGGGGGGGGGGGGGGGGGGGGGGGGGGGGGGGGGGGGGGGGGGGGGGGGGGGGGGGGGGGGGGGGGGGGGGGGGGGGGGGGGGGGGGGGGGGGGGGGGGGGGGGGGGGGGGGGGGGGGGGGGDFGGGGGGGGGGGGGGGGGGGGFFGGGGGGFGGGGGGGGGFGGCFGGGGGGFGGFFGGGFGEDGFCCGGGGGGFCCGGECGF?@E9@FCGGEAFFCCEG*BEEC?BF9CACFEFGGDFFFFGGFC;C82CFFGC:*:A96*2+
@M03152:184:000000000-AWYW1:1:2106:16948:5835 1:N:0:TGCACTGTATACCTGT
AAGCTCGTAGTTGAATTTCGGGCCTGGCCGGGCGGTCTGCCTAACGGCACGTACTGTCTGGGCGGGCCTTACCTCTTGGTGAGCCGGCGTGCCCTTCGTTGGTGTGCGTCGGGGAACCAGGACCTTTACCTTGAGAAAATTAGAGTGTTCAAAGCAGGCCTATGCCCGAATACATTAGCATGGAATAATAAAATAGGACGCGCGGTTCTATTTTGTTGGTTTCTAGAGTCGCCGTAATGATTAATAGGGATAGTTGGGTGGAATTCTCGGGTGCCAAGGAACTCCAGTCACTGCACTGTAC
+
CC<C@FGGGGGGGGGGGGGGGGGGGGGGGGGGGGGGGFGGGGGGGGGGGGGGGGGGGGGGGGGEGGGGGGGGGGGGGGGFGGGGGGGGGGGGGGGFGGGFGGGGGGGGGGGGGGGGGCGGGGGGGFAFG:F@EEGGGGGGFFFFGGGGF@FFFFFGGGGGFFGGGGGGGGDFGG,?EFGGGGGG6@CFGGFGC@F:CC@?>EGGEECEFFGGGFGGFGG>G@+<9CC+CG55;8:E*:CGCG79:<EGCF>:8CC+<**;CC:E?CGGG58DD59D6FFC*077868++0C7<DDFFGD+3
@M03152:184:000000000-AWYW1:1:2106:14875:5840 1:N:0:TGCACTGTATACCTGT
AAGCTCGTAGTTGAATTTCGGGATCAATTTATTGGTCGTGCTATTGTACGTACTGGTATTATTGATTCCTACCTTCTGACGAACCATGATGTCATTAATTTGGTGTCTTGGAGAATCAGGACTGTTACTTTGAAAAAATTAGAGTGTTTAAAGCAGGCTCACGCTTGAATACATTAGCATGGAATAACGAAATAGGACGTTTGATTCTATTTTGTTGGTTTCTAGGATCGACGTAATGATTAATAGGGATAGTTGGGTGGAATTCTCGGGTGCCAAGGAACTTCAGTCACTGCACTGTATT
+
CCCCCGGGGGGGGGGGGGGGGGGGGGGGGGGGGGGGGGGGGGGGGGGGGGGGGGGGGGGGGGGGGGGGGGGGGGGGGGGGGGGGGGGGFGGGGGGGEEGFGGGGGGGGGGGGGGGGGGFGGGGGGGGGGGGGGGGDFGGGFFGGGGGFGGGF9EGGFGC8EFGGGGGGGGGGGGGGGGDFFGGGFGFGGGDECEFD,,:FEFECCGGGGGCGFGGGDBBCGFGGFGFF6BECEGGCCFGFFGGEFGF?6CFGGGG68CEEGFGGGGF5CGFG=<>*53;*2++1>+?9A++00:CC+0*<+
@M03152:184:000000000-AWYW1:1:2106:13431:5909 1:N:0:TGCACTGTATACCTGT
AAGCTCGTAGTTGAATTTCGGGACCTGTGGGTTGGTCGTGCCTCCGGTACGTACTGGCTCTACCGGTTCCTCCCTTCTGAAGAACCACGATGTCATTAATTTGGTGTCGTGGGGAATCAGGACTGTTACTTTGAAAAAATTAGAGTGTTGAAAGCAGGCTAAAGCTTGAATAGATTAGCATGGAATAACGAAATAGGACGTTTGATCTTATTTTGTTGGTCTCTAAGATCGGCGTAATGATTAATAGGGATAGGTGGGTGGAATTCTCGGGGGTCAAGGAACTCAAGTCACTGCACGGTAT
+
@<A<AEFCGGFAFCCFGGGGGEEC;FFFGGEGGGGGGGEGGGGGGGGCFGGGFFFFGG8FFGGF@CEEGGGCFEGFE,E<F@CF<C,,?@FFGG<E?DFCE,,CCFF8BA+FEG:CFFGDC<@,E?FFGFGGFGCFEB+B<?F<B5CDD,5FD,A>FEF<FGGG,:CF8<@FCCDCCFCEA=:@FCFFCCEECCFGGF,@FGGD,<>,5,@@FC@FFCFEFG9=@CB94C5***3:**+++++121+7>*005+=68CCC5*<C003AD=5)2)19C@@FD66>2<FGGF?:+**3*21**
@M03152:184:000000000-AWYW1:1:2106:19670:6023 1:N:0:TGCACTGTATACCTGT
AAGCTCGTAGTTGAATTTCGGGCCTGGCCGGGCGGTCTGCCTAACGGCACGTACTGTCTGGGCGGGCCTTACCTCTTGGTGAGCCGGCGTGCCCTTTGTTGGTGTGCGTCGGGGAACCAGGACCTTTACCTTGAGAAAATTAGAGTGTTCAAAGCAGGCCTATGCCTGAATACATTAGCATGGAATAATAAAATAGGACGCGCGGTTCTATTTTGTTGGTTTCTAGAGTCGCCGTAATGATTAATAGGGATAGTTGGGTGGAATTCTCGGGTGCCAAGGAACTCCAGTCACTGCACTGTAT
+
CCCCC9FCEGGGGGGGGGGGGGFGGGGGGGGGGGGGGGGGGGGGGGGGGGGGGGGGGGGGGGGGGGGGGGGGGGGGGGGGGGGGGGGGGGGGGGGGGGGFGGGGGGGGCGDFGEFGGGGGGGGGFGGGGGFFGGGGGGGGGDGGGGGGGGGGGGCGGGGGG8FGGGGGGGGFGGGGGGGGGGGGGGGGGGGGGGGGGFG5EEGGEEGGGFECFGGFEGGGCECFEGGGGEGGGGCC**<EGCFE7F7EFCFF6CGDG=;EGGCFGGGGDGD**99*<5>EGDCD68FFGFFGC**?++2<0
@M03152:184:000000000-AWYW1:1:2106:6795:6090 1:N:0:TGCACTGTATACCTGT
AAGCTCGTAGTTGAATTTCGGGGTCAGTAGGTCGGTCGTGCCACTGGTATGAACTGGTCTCACTGATTCCTCCCTCTTGTAGAACCGTGATGCCATTAATTTGGTGTTGCGGGGAAACAGGACTGTTACTTTGAAAAAATTAGAGTGTTTAAAGCAAGCTAACGCTTGAATACATTAACATGGAATAATGAAATAGGACGTCAATCTTATTTTGTTGGTTTCTAGGGTTGACGTAATGATGACTAGGGATAGATGGGTGGAATTCTAGTGTGACAAGGAACTACAGTCAGTGCACTATATA
+
B9-A8EFCFG-CEG@FA<<6FFFG;EGGDEFEFGCCFGF;CD9EGGGGFFGCFFFGCEEFCFCEGFFGGECFGGDFGCAFFGFGGGG:FC89FFF9FF??C?E<F@<7FFGGEGGEE,:B=4?,EE@EFFE,?F<??FEF=C,BF<EB<8AFG,@FEFFG>FF@FC++33FF9=9=,,,@8,36E=DFG9CFGFGGFG7F1**><;D,6F,<,,64CFB8,,,;>C5EC:,98*=C*+4+++++330A*756+;C68?CC>67C+0+<2:@*0**2*7)0AC:0<+A+0*3+<*:?++032
@M03152:184:000000000-AWYW1:1:2106:21489:6095 1:N:0:TGCACTGTATACCTGT
AAGCTCGTAGTTGAATTTCGGGATCAATGGATTGGTCATGCCGTTGGTATGTACTGGTCATATTGGTTCTCACCTTCTAAGGAACCATAATGTCATTCATTTGATGTTTTGGGGAATTAGGACTGTTACCTTGAAAAAATTAGAGTGTTTAAAGCAGGCTAACGCTTGAATACATTAGCATGGAATAATGAAATAGGACATCGCATTCTATTTTGTTGGTTTCTAGGATCGATGTAATGATTAATAGGGATAGTTGGGTGGAATTCTCGGGTGCAAAGGAACTCCAGTCACTGCACGGTAT
+
CCCCCGGGGGGGGGGGGGGGGGGGGGGGGGGGGGGGGGGGGGGGGGGGGGGGGGGGGGGFGGGGGGGGGGGGGGGGGGGGGGGGGFGGGGGGGGGGGDGCEDGGGGGGGGGGGGGGGGGGGGGGGGFFGGFGGGGGGGGGGGGGGGGFGCFGGGGGGGDGGGGGGGGGGGGGGGGFGCFGGGGFFDGGFGGGFFFFGF8FFGGFGDCFGGGGGFGG7E68D@;9:DFCF6EECF8A=,,=CCDFCFC66C/=6DFF6C8:5599C9;<*==75>*;@AAFF6CD6>CF64+>ECC6*=***
@M03152:184:000000000-AWYW1:1:2106:23818:6144 1:N:0:TGCACTGTATACCTGT
AAGCTCGTAGTTGAATTTCGGGATCAATTTACTGGTCGTGCCTATGGTACGTACTGGTTTTGTTGGTTCCTCCTTTCTGGGGAGCCGCGATGTCATTAACTTGGTGTCGCGGAGAATCAGGACTGTTACTTTGAAAAAATTAGAGTGTTTAAAGCAGGCTAACGCTTGAATACATCAGCATGGAATAATGAAATAGGACGTTTGATCCTATTTTGTTGGTTTCTAGGGTCGACGTAATGATTAATAGGGATAGTTGGGTGGAATTCTCGGGTGCCAAGGAAATCCAGTCACTGCACTGTAT
+
CCCCCGGGGGGGGGGGGGGGGGGGGGGGGGGGGGGGGGGGGGGGGGGGGFGFGGGGGGGDFGGGGGGGGGGGFDGGGGFGGGDGGGGGG7ECGGGGGGGGFFGGGGGFGGGGGGGGFGGGGGGFFC9FFFGGGGGFD,@,DF,<F5E<FECAEF,DFFFGDFFE@@FF<FFGGEACFGDA<D<8>,ECEFGGGCFGECCGEC:7?,DCDF;FC,@6BFGGEC@CEFGGC,*==E>=;=CCF+4ACC7CEGF6<;7CF**;C*0<+++<<EGCE1703>FGG6+*3<F?+9+<CG>67<*:3
@M03152:184:000000000-AWYW1:1:2106:25871:6178 1:N:0:TGCACTGTATACCTGT
AAGCTCGTAGTTGAATTTCGGGCCTGGCCGGGCGGTCTGCCTAACGGCACGTACTGTCTGGGCGGGCCTTACCTCTTGGTGAGCCGGCGTGCCCTTTGTTGGTGTGCGTCGGGGAACCAGGACCTTTACCTTGAGAAAATTAGAGTGTTCAAAGCAGGCCTATGCCTGAATACATTAGCATGGAATAATAAAATAGGACGCGCGGTTCTATTTTGTTGGTTTCTAGAGTCGCCGTAATGATTCATAGGGATAGTTGGGTGGAATTCTCGGGTGCCGAGGAACTCCAGTCACTGCACTGTAT
+
CCCCCGGFGFGGGAFFGGGGDGGGGGGGFGGGGGGGGGGGGGGGGGGGGGGFEGGGFGGFFGGDEEGGGG9FGFEGGGGGGFCFGGGG:CCDGGFDFCDFFGGFGGFEGGGEGDGGGGFGGGGGGFGFFFDGG@F:<F,3,?FGFGFFC9FCC,<<:CCF?8::CFGGGCGG@9,?FCFGCCDF9CE+<C+A9@GGGC?CCCEGDCGEF7<CGC7;FFDCF89CF7EGGGDCEGGC*ACG+++2:+<ECC>C+<+2+:;88C9C?+++1:5>?D0)*0<52CFGE<EFCFC:+CFGFGGF<
@M03152:184:000000000-AWYW1:1:2106:6721:6207 1:N:0:TGCACTGTATACCTGT
AAGCTCGTAGTTGAATTTCGGGCCTGGCCGGGCGGTCTGCCTAACGGCACGTACTGTCTGGGCGGGCCTTACCTCTTGGTGAGCCGGCGTGCCCTTTGTTGGTGTGCGTCGGGGAACCAGGACCTTTACCTTGAGAAAATTAGAGTGTTCAAAGCAGGCCTATGCCTGAATACATTAGCATGGAATAATAAAATAGGACGCGCGGTTCTATTTTGTTGGTTTCTAGAGTCGCCGTAATGATTAATAGGGATAGTTGGGTGGAATTCTCGGGTGCCAAGGAACTCCAGTCACTGCACTGTAA
+
CCCC@FGEGGGGGGGGGGGGDFGCGGGGGGGGDGEGEGGGGGGGGGGGGGGFGGGGGGGGGGGGGGGGGGGGGGGGGGGGGGGGGGGGGGGGGGGGGDGGGGGGGEGGCGCGGGGGGFGCFF@FG?FGGFCCGGGFFGGGGGGGFCFFGGGGGGGGGGGGGGGGGGGGGGGGEG@FFGFGDFGG@CFGGGGF?FGGGGFGDEGGG8CEE:AGGGGFFGGDFG?F?@<CCGEGGGGDGGGCFFGGFCCF=*7C+<+@FEGC?CF?69AC5=*7C50*<<36A;+*<<+<C=F:EGGFC6?F+
@M03152:184:000000000-AWYW1:1:2106:22844:6218 1:N:0:TGCACTGTATACCTGT
AAGCTCGTAGTTGAATTTCGGGATCAGTACGCTGGTCGTATCTTCGGTATGCACTGGTGTCACTGGTTCCTCCCTTCTGACGAACCGTCATGCCATTCACTTGGTGTGGCGGGAAATCAGGACTGTTACTTTGAAAAAATTAGAGTGTTTAAAGCAGGCTCACGCTTGAATACATTAGCATGGAATAATGAAATAGGACGTCGATCTTCTTTTGTTGGTTTCTAGGATTGACGTAATGATTACTAGGGATAGTTGGGTGGAATTCTCGGGTGCCAAGGAACTCCCGTCACTGCACTGTATT
+
C@CCC<FGEF;9FEEE<@C<CG7@FC,<FFGFCE@EFGGCDEGGG8B6CFGFEFGECGFEECFFGGGGGDGGFCEFGFFGA:@CFGGFEC=FEAFFGFGFCGCE<FECCGC:BF4E<EFDC<FGGFDCEGGFB9F9?,@=F<,AF<F,C=CFAD9,,3>,B=B38>FF7FFG,,7@@,>F;FF7>CF,EE,3>@BC,C,16***1=<@,,?,>FGGG81=,;+99<8EG*2;C85**++=CC++:+<C66;CFC+9C52:5C@E79+=C5ED*9:*:>4*0<<***2/*0+0+:2<60C++
@M03152:184:000000000-AWYW1:1:2106:26529:6256 1:N:0:TGCACTGTATACCTGT
AAGCTCGTAGTTGAATTTCGGGATCAAGGGATCGGTCATGCCTTGGTATGTACTGGTCTTATTGGTTCTCACCTTCTAAAGAACCATGATGTCATTCATTTGATGTTATGGGGAATTAGGACTGTTACCTTGAAAAAATTAGAGTGTTTAAAGCAAGCTTACGCTTGAATACATTAGCATGGAATAATGAAATAGGACATCAGATTCTATTTTGTTGGTTTCTAGGATCGATGTAATGATTAATAGGGATAGTTGGGTGGAATTCTCGGGTGCCAAGGAACTCCAGTCACTGCACTGTATC
+
B9AB9CFGFEGGGCAFFGGGGGCFGFFGGGGAECFFGDEFGDGGF8FEAFF9<FE8FD<@@FGCFCFCFCFGGGGGFFFFFGFGF8EFGGGGF<FF,6CCCCEFG<EDFE<FG7FGFG,FDFGGCFGFGGGGFGF9FCFDE,A?FGG9FGGGGGGGF7FGF?FFF:DD=F9E?9E;FFGFDGFEDGGEGA93FFGFA,<F<,CFDEFFDG9FFGFGD?ECF>EACG6DFGGGCFAFGGG7@,,7C,@4,,/CFGC6CCCEC,B?CF?5?*ADE*=*CA4;6C96EF9+08CG6CCF6A7+1
@M03152:184:000000000-AWYW1:1:2106:24711:6283 1:N:0:TGCACTGTATACCTGT
AAGCTCGTAGTTGAATTTCGGGATCAATATTTCGGTCATGCCGTTGGTATGCACTGTTATCATTGATTTCTCACCTTCTAAAGAACCGTAATGCCATTAATTTGGTGTTACGGGGAATTAGGACTGTTACCTTGAAAAAATTAGAGTGTTTAAAGCAGGCTCACGCTTGAATACATTAGCATGGAATAATGAAATAGGACATCCGATTCTATTTTGTTGGTTTCTAGGATCGATGTAATGATTAATAGGGATAGTTGGGTGGAATTCTCGGGTGCTAAGGAACTCCAGTCACTGCACTGTA
+
CCCCCGGGGGGGGGGGGGGGGGGGGGGGGGGGGGGGGGGGGGGGGGGGGGGGGGGGGGGGGGGGGGGGGGGGGGGGGGGGGGGGGGGGGGGGGGGGGGGGGGGGGGGGGGFGGGGDGGGGGGGGGGGGFGGGGGFGGGEEG=FGGGGGGGGGGAFFGGGGCFGGGGGGGGGGGGGFGCFGGDFFGGGGGGGGGGGGGFGFGGGCFC7EFGGGGGFDGGFGEDFGGGCFDFFEEGCFFC@FGGGGFGGGCFFDCCGGFG7BE*=CFC?EC=8<CDG7A=6*9EFFCFGGGFGGG7DCFF4A7
@M03152:184:000000000-AWYW1:1:2106:9180:6311 1:N:0:TGCACTGTATACCTGT
AAGCTCGTAGTTGAATTTCGAACCTGGTTGGGTGGCCTGCCTTCACGGTACGTACTGCTTGGCCGGGTTCTACCTCTTGGTGAGCCGGCATGCCCTTCACTGGGTGTGTCGGGGAACCAGGACTTTTACCTTGAGAAAATTAGAGTGTTCAAAGCAGGCCTTTGCCCGAATACATTAGCATGGCATAATAAAATAGGACGTGCGGTTCTATTTTGTTGGTTTCTAGTGTCTCCGTAATGATTAATAGGGATAGTTGGGTGGAATTCTCGGGTGCCAAGGAACTCCAGTCACTTCACTGTAT
+
CCCCCGGG@GGGGDFFGGGGGFGGGGGGGFFGGGEGGGEGGGGGGGG:FFEDGGEGFGFGGGGGG7CFFGGGGGGGGGFEG,CFCCFCF7FEFGGGGGGGGGGGGGGGGGGDGEGGGGGGF7BFGGGGGGGGD<DDFCFGFFF,EDGDDFGGFDCFGGGGGGGCFGGD7@FFDBFD@7>DA:DD:CFFBFFC=DADCCEFFCFF7FEEGFFGGGFGGGGGGGGG7C+;CE+<CEEG*AFEFG7A@;FFE:AC8<F;F=G8C*9@?9CF*:*7CDF76>:FFE728+0<C4CE+0*<79C++
@M03152:184:000000000-AWYW1:1:2106:14701:6332 1:N:0:TGCACTGTATACCTGT
AAGCTCGTAGTTGAATTTCGGAATCAATATATTGGTCATGCTTAGGTATGTACTGGTATTATTGATTTCTCCCTTCTGAAGAACCATGATGTCATTAATTTGATGTCGTGGGGAATCAGGACTGTTACTTTGAAAAAATTAGAGTGTTTAAAGCAGGCTTTCGCTTGAATACATTAGCATGGAATAATGAAATAGGACGTTTGATTCTATTTTGTTGGTTTCTAGGATCTACGTAATGATTAATAGGGATAGTTGTGTGGAATTCTCGGGTGCCAAGGAACTCCAGTCACTGCATTGTATC
+
CCCCCGGGGGGGGGGGGGGGGGGGGGGGFGGGGGGGGGGGGGGGGGGGGGGGGGGGGFGGGGGCFFGGGGFGGGGGGGFFCGFGGGGDGGGGGGFGGGGGGGDCFGGGGGD>EFGGGFGF?FGGGGCECFFCGGGGAGGGGGGGGGGFGFGG,EFFGGGGGGEGGGGGDGGGGGGGGGGGG,7EEGFEGGFFGGGGGGDGGF+>DFFFFGGDGAEE8DGGGGGFC?8;6,3@CGGGE:CFFFCF>FG6CFAGGFG,4A7BCFFFGGFD45A);9CF645FFCFCFGG:?6@E+*+2+1++2
@M03152:184:000000000-AWYW1:1:2106:4677:6370 1:N:0:TGCACTGTATACCTGT
AAGCTCGTAGTTGAATTTCGGGATCAGTACGCTGGTCGTGCCTTGGTATGTACTGGTGTTACTGGTTCCTACCTTCTGACGAACCGTCATGTCATTAATTTGGTGCGGCGGGGAATCAGGACTGTTACTTTGAAAAAATTAGGGTGTTTAAAGCAGGCTCGCGCTTGAATACATTAGCATGGCATAATGAAATAGGACGTTCGATCCTATTTTGTTGGTTTCTAGGATTGACGTAATGATTAATAGGGATAGTTGGGTGGAATTCTCGGGTGCCAAGGAACTCCAGTCACTGCTCTGTATT
+
CC-ABEE@FFGFFDCEGFGGGGGGGGGGGGGGGGGGFEGGGGGGG<EFFGGGDAFFFGGGGGGGGGGGGFDDGFGGGGGG@EE@CEGGGFGGGFEFFFGGG<,F@<FGGCEGEGDDGGGGFFCGGGCG,BFCCFADCCFDFBFGCEF:F;FFFFGGGDFFCEDGDCFC7FGGGCGG@F9FFB,?:FFF?99FGCFFAACFBB<FFFFGGGG@GFGGCCEFCFFGGC@FGGD<EC>FGFCCGFGGGGGG7C)<9E9+8:?C53<+9C3*5*;CA<CC*7FGGG+*8CE9EFF<<**<2<::+
@M03152:184:000000000-AWYW1:1:2106:23670:6383 1:N:0:TGCACTGTATACCTGT
AAGCTCGTAGTTGAATTTCGGAACTGAACGGTCACCAGTCGGCCGTCAAGGTCTGTACTGGTCCGTTCGTTCTCACCTATGGGATGCTCACCTCTACTCTTAACTGGGCGGAGGCTCAAAGCAGGCACAGGACAAAAACCCTGCATACGTCTCGCGCGTGTGCAGGGGCCTATGTCTGTGGAGTTCCCATTCGTTTACTTTGAATAAATTAGGGTGTTCAAAGCAGCCAAAAAAGGAGGCATGAATACTACAGCATGGGATAACGGAATACGATTCCGGTTCGATGTTTCGTTGGTTTCTA
+
CCCCCGGGGGGGGDFGGGGGGGGGGGGGGGGGGGGGGGGGGGGGGGGEGGGGGGGGGGGGGGGGGGGGGGGGGGGGGG?FGGEFGGGGGDGDGGFGGGGGGGGGGFGGGGGDEGGGGGGGGGGGGGGGGGGGGGGEDDEGGGFGGGGF<DGFG<@FGGGCFCFCGGGDGGGG,?FGGGGFC:FGGFGG9FGGGGFF<F@FG9FFD9FGGCFGGG7BEGGGGGGFG?EGC*?8CCEEGFCCGFC?::FG+CFGGG6<<C5CCF@9C51>7EGFGCCFF@EEGGG4CCCFGF=C?C4*:FFD+
@M03152:184:000000000-AWYW1:1:2106:12636:6514 1:N:0:TGCACTGTATACCTGT
AAGCTCGTAGTTGAATTTCGGGATTAATTTATTGGTCGTGCTATTGTACGTACTGGTATTATTGATTCCTACCTTCTGACGAACCATGATGTCATTAATTTGGTGTCATGGGGAATCAGGACTGTTACTTTGAAAAAATTAGAGTGTTTAAAGCAGGCTCACGCTTGAATACATTAGCATGGAATAACGAAATAGGACGTTTGATTCTATTTTGTTGGTTTCTAGGATCGACGTAATGATTAATTGGGATAGTTGGGTGGAATTCTCGGGTGCCAAGGAACTCCAGTCACTGCACTGTATT
+
CCCCCGGGCGGGFFFGGGGGGEEFGGFGGGGGGF@FEEGGGGGGGGFFG?EGGGC8CFFGGGGGGFGEFGGGGGGGGGFGGEEGGFA9@FFFGGGGG<FFGE9FEGGFGFEFEFEFGFG@EFDFFGEFGGGCAFDG8FEFCCFFGGFGGEFFGGEGFGFFGGGCGCDEDECGGFGGEDFFC<:9FF9DEGE@<;,3=>@F+@F,FFEFGCGFGFGG7,BFGGGGF9@DD>>CE:*;FCFGGDCF+>,6,4)=F7,,*AE*83?+2=+=*:C)/57;=);:CG+8CFGCGFGFF76A?0*+0
@M03152:184:000000000-AWYW1:1:2106:10157:6540 1:N:0:TGCACTGTATACCTGT
AAGCTCGTAGTTGAATTTCGGATATGGCCGTGCAGTCTGCTTTCGGGTAAGTACTGCTTGGCTGTATCTTTCCTTCTGGGGAGCCAGCGTGCTCTTAATTGAGTGCGTTGGGGATCCAGAACTTTTACCTTGAAAAAATTAGAGTGTTTAAAGCAGGCATTTGCTTGAATACATTAGCATGGAATAATAGAATAGGACGTTGGTTCTATTTTGTTGGTTTCTAGGATCGACGTAATGATTAATAGGGATAGTTGGGTGGAATTCTCGGGTGCCAAGGAACTCCAGTCACTGCACTGTATCT
+
B@66AFGGCFFGGFFGGGGGGGGGGGGGGGGGGGGGGGGGGGGGGGGGGEFEFGGFGFGF7FFGGGFGGGGGGGGGGGGGGGGGGGCGGGGGGGGGGFFGGDGGFFGGGDGGGDGGGFGGGGGGGGGGGGGFFGFGFGGGGC<FFGGGGGFDGGGG<EGFGGGGGGGGCFGGGGGGGGGGG?FEFGGG9EDFGGGGGFFGGCFGGGGGGGGGGGG:7CGGGGDB?EFGG>C8CFC=@CGGGFFG+1C66?)=CA68E=8*?CF9CF8*)=?5C+6<:)7FGGG*8CGFGFGGED7+<<7<A
@M03152:184:000000000-AWYW1:1:2106:18915:6548 1:N:0:TGCACTGTATACCTGT
AAGCTCGTAGTTGAATTTCGGGATCAATTTATTGGTCGTGCCAACGGTACGCACTGGTACAATTGGTTTCTCCCTTCTGACGAAGCATGATGTCATTAATTTGATGTCGTGGGGAATCAGGACTGTTACTTTGAAAAAATTAGAGTGTTTAAAGCAGGCTTTGGCTTGAATACATTAGCATGGAATAATGAAATAGGACGTTTGATCTTATTTTGTTGGTTTCTAAGATCGACGTAATGTTTAATAGGGATAATTGGGTGGAATTCTCGGGTGCCAAGGAACTCCAGTCACTGCACTGTAT
+
CCCCCFFGEDFGFGFEGGFFGGGEF8EGGGGGFGFGGGGGGGGGGGGGGCEGGGGGGGGGGGGGGGF@FFGGGGGGFGGGGDEDGCAFGGGGGGFFGGGDCFGGGFGFGFCFE@FCGGFGGCBEFEGFGFFFG,CFCGEGGGGGGGBFG@FGGFGGGFGGFFGGFGGG8DGFC@FFEGGGGGGG<FGDEE5D,@;DF@<CGFG7,7@CGGGGGCCFF85:D8>D7,,>E,*=EEB5CCC,BFGEGG,=6,6C01=+>=ECCCCC?+5+/7*;8:C:07>F68CGF+CCEFEF+9>6C+:23
@M03152:184:000000000-AWYW1:1:2106:20560:6553 1:N:0:TGCACTGTATACCTGT
AAGCTCGTAGTTGAATTTCGGGATTGGGATATATCGATCGTGCCTTTAGGGGCATGAAACGGTGTGTAGCCAATTTCTCACCTTCTGGTGAGTCGGGATGCTCTTGGGTGTTTCGATGAATCAGGACCTTTACTTTGAAAAAATTAGAGTGTTTAAAGCGGGCATTTTTGCCTGAATACATTAGCATGGAATAATAAAATAGGACGATGGTTCTATTTTGTTGGTTTTAGGACCACGTAATGATTAATAGGGATAGTTTGGTGGAATTTTCGGGTGCCAAGGAACTCCAGTCACTGACCTT
+
CCCCCGGGGGGGGGGGGGGGGGGGGGGGGGGGGGGGGGGGGGGGGGGGGGGGGGFCFGGGGGGGGGGGGGGGGGGGGGGFGGGGGGGGGGGGGGGGGGGGGGGGGGGGG7FGGGGCFFGGGGGGGGGGGGGFGGGGDGFDF,CFFGGGCGDFFGGFGGGG7FGGGGGGG7CFFAFGFGGGFGGFGGG9DGGFFDFGFG9BFCFCGDDGFCGGGG9CFGG9@F>BEGGGEF6>FC>FEGD=FD::CFCFGF4>*C7CG?+58C585+<C+<A)*)1C:@FGGFDGGGGGF?F9EFFC++*<+
@M03152:184:000000000-AWYW1:1:2106:27178:6577 1:N:0:TGCACTGTATACCTGT
AAGCTCGTAGTTGAATTTCGGACTCGGTTGGATGGTCTGCCTTTGTGTATGTACTGTCCTGACCGGGTCTCACCTTCTGGTGAGCTGTCGTGTTGTTTACTCAGCGCGGCGGGGAACCAGGACTTTTACTTTGCAAAAATTAGAGTGTTTAAAGCAGGCATTCGCTTGAATACATTAGCATGGAATACTAAAATAGGACTTTGGCTCTATTTTGTTGGTTTCTCGGACCGAAGTATTGATTAATAGGGATAGTTGGGTGGCATTCTCGTGTGCCAATGAACTCCAGTCACTGCACTGTCTA
+
C96BCGG@CFBEF9,CAFFF@F7@EGGFECGGGFFGGGFG@EGFG<EEFGFGGGGGGGGGCFGC+:6CFFE,CFFFAF,6FA,FFG?,CFFEGGFEEGEGGG<=EGG>CCEGGC:FFGGGG7BCFGG@FAFG9,3,,>FFC:7,@FGFC:=,=,@<<:FC@GCFEGGCE:FCGCFG9,<FFECGGF9,>;BFFGGEC,,?<FC,<<?B+:CGGGGE88;EC9B+*=BC*//?*A+++3+<FC7CD@+**0)03<?+***1**3<79@C*78<9D7*+0*+:@E7+0CE+0<9+:D++::00
@M03152:184:000000000-AWYW1:1:2106:25346:6579 1:N:0:TGCACTGTATACCTGT
AAGCTCGTAGTTGAATTTCGGGATCAATTTGCTGGTCGTGCCTACGGTACGTACTGGTTTTGTTGGTTCCTCCTTTCCGAGGAGCCGTGATGTCATTAATTTGGTGTCGCAAGGAATCGGAACTGTTACTTTGAAAAAATTAGAGTGTTTAAAGCAGGCTAACGCTTGAATACATTAGCATGGAATAATGAAATAGGACGATTGATCCTATTTTGTTGGTTTCTAGGATCTACGTAATGATTAATTGGGATAGTTGGGTGGAATTCTCGGGTGCCAAGGAACTCCAGTCACTGCCCTGTAT
+
CCCCCGGGGGGGEGGGGGGGGGGEGGGGGGGGGGGGGGGGGGGGGGGGGGGGGGGGGGGGGGGGGGGGFGGGGGGGGGGEGGGGGGGGDGGGGGGGFE,EFGGGGGGFGGCFGFCDEFG:CFGGGGGGGGGGGEGG9F=FGFFGGGGFGGFGFFFGGGGGGCFGDGGGGFDFGFGEFFFFFCFGGGCCFCFFGGGGGFGGDCEF@DFGFF@FGF9FFCFEGGFGFGDGG6FCE88:CF?,=CF9DFFEFC==+5A<85875B+BC+2+8>5>8CC7<;):?>FGCCCE?/0<74*:77D++
@M03152:184:000000000-AWYW1:1:2106:27795:6626 1:N:0:TGCACTGTATACCTGT
AAGCTCGTAGTTGAATTTCGCGCGCCGTACGAGGCCGGGTCCAGCGAAAGCTGCGTACTCGCTCGCGGCGCGCTACCTTCCGGCCCGCGGCGGTGCCCTTCACTGGGTGCCGCGTCAGCGACTGGGACTTTTACCTTGAGGAAATTAGAGTGTTCAAAGCAGGCTCGCGCCTGAATACGTTAGCATGGAATAATAGAATAGGACTGGTGGTTCTATTTTGTTGGTTCATAGGACCGCAGTAATGATTAATAGGGATAGTTGGTGGGAATTCTCGGGTGCCAAGGAACTCCAGTCACTGCAC
+
CCCCCGGGGGGGGGGGGGGGGGGGGGGGGGGGGGGGGGGGGGGGGGGGGGGGGGGGGGGGGGGGGGGGGGGGGGGGGGGGGGGGGGGGDGGGGEGGGGGGGFGGFGGGGGGGGGEGGGGGGGGGGGFGGGGD9FGGGFGCGC6CGGFGGGGDGFGCFGGGGGGGCFGGGEGGC:?CFGGEGFDGGGGD69CFFECGGFGGGGCFGGGFEE5CCG7FGFGGGGGGGF@C@FGGFGGGGED5+CGFCCCF+CFCFF**;CGC9E**5>A?FFCFFGGGGF>EFCEGFGG8:?<CC2*<C+*3<
@M03152:184:000000000-AWYW1:1:2106:10663:6626 1:N:0:TGCACTGTATACCTGT
AAGCTCGTAGTTGAATTTCGGGCCTGGCCGGGCGGTCTGCCTAACGGCACGTACTGTCTGGGCGGGCCTTACCTCTTGGTGAGCCGGCGTGCCCTTTGTTGGTGTGCGTCGGGGAACCAGGACCTTTACCTTGAGAAAATTAGAGTGTTCAAAGCAGGCCTATGCCTGAATACATTAGCATGGAATAATAAAATAGGACGCGCGGTTCTATTTTGTTGGTTTCTAGAGTCGCCGTAATGATTAATAGGGATAGTTGGGTGGAATTCTCGGGTGCCAAGGAACTCCAGTCACTGCACTGTAT
+
CCCC<EFFGGGFGGGGGGFGCFEEEGGGFGDGDGEGEGDFGGGGGD:CFGCFFGGGGGFFGGG>@+@@FFEGGFFGGFFGFGGGG:FECFEEDGFFGFGGG8FDFCCCCCFEGGEGCFGFD7CCFGGGG9FFG9>@,>FGFDG;:FFGGFEG@;CFGFFCFFG9FE@FGFF92<<CF@FFF<++?FCFCG9C+9:C6<AC5*:EGE5CC:CE@FGFF>FCEGCGDC7C<F?5CG>E*:?+03++20CFGGFC+AECG588C5AF6+A?*5?7*10:<)5:FGCG+<<<9@7<:=:C+?F7+
@M03152:184:000000000-AWYW1:1:2106:14695:6677 1:N:0:TGCACTGTATACCTGT
AAGCTCGTAGTTGAATTTCGGGATCAGTACGCTGGTCGTACCTTCGGTATGCACTGGTGTCACTGGTTCCTCCCTTCTGACGAACCGTCATGCCATTCACTTGGTGTGGCGGGAAATCAGGACTGTTACTTTGTAAAAATTAGAGTGTTTAAAGCAGGCTCGCGCTTGAATACATTAGCATGGAATAATGAAATATGACGTTGATCTTATTTTGTTGGTTTCTAGGATTGCCGTAATGATTAATTGTGCTAGTTGGGTGGAATTCTCGGGTGCCAAGGAACTCCATGCACTGCCATGTTTT
+
<@B@CFCFFCCF<C<EEGCFG@F:CF9FGGGGCGEGGGGGGEGGGGGGCFGGFFGGGGFFGGGGG?FGGGGGGFGGGGF9FE7@FGGED,EFCFGFF6FG<EFCE7F,C,47:FCEFF<?F<FFFGF9?<?EE5?,C,CFF9D?,:?EEGG<DFGFC@CFDGGB7+@B7FGGG9@EFFGF9EBF<F?CFFBFF;9,@@?C<:,<,@B@;;EF924?EFECFCG+>++?;*2+3;*=:@:FC+=<+3+104++51+08:***<EG7?E53E8)*976*8)263AF+++3+*++0**2+<*:*
@M03152:184:000000000-AWYW1:1:2106:14603:6696 1:N:0:TGCACTGTATACCTGT
AAGCTCGTAGTTGAATTTCGGGACCATCATGTCGGTCGTGCCTCGGTACGTACTGGCATCGTCGGTTTCTCCCTTCTGACGAACCATGATGTCATTTATTTGGTGTCGTGGGGAATCAGGACTGTTACTTTGAAAAAATTAGAGTGTTTAAAGCAGGCTCACGCTTGAATACATTAGCATGGAATAATGAAATAGGACGTTTGATTCTATTTTGTTGGTTTCTAGGATCGACGTAATGATTAATAGGGATAGTTGGTTGGAATTCTCGGGTGCCAAGGAACTCCAGTCACTGCACTGTATT
+
CCCCCGGGGGEGGGGGGGGGGGGGGGGGGGGGGG>FGGGGGGGGGGGGGGGGGGFGGGGGDGGGGGGGGFGGFFGGGGGGGGGGGGGGGGGGGGGGGGGFGGGGGGGGGDECEGGGGGFFCFGFGGGGGGGGGCFFFCFGGGGGGGGGGGGGGGGGGGDFGGGGFEFGFGAFFFGGGGFCEFGCFCBFFGGFGFAEFCEEGF7<CE9DCGGGGGGGDGGGGFGG7FFFG55=CGG5C1@FFF?@C;6FCGFCFG78/=B@CFFF+331>5C9;7:455@CE6+7C6@?70AEGFGG??DC+
@M03152:184:000000000-AWYW1:1:2106:24945:6802 1:N:0:TGCACTGTATACCTGT
AAGCTCGTAGTTGAATTTCGGGATCAATTTATTGGTCGTGCTATTGTACGTACTGGTATTATTGATTCCTACCTTCTGACGAACCATGATGTCATTAATTTGGTGTCTTGGGGAATCTGGACTGTTACTTTGAAAAAATTAGAGTGTTTAAAGCAGGCTCACGCTTGAATACATTAGCATGGAATAACGAAATAGGACGTTTGATTCTATTTTGTTGGTTTCTAGGATCGACGTAATGATTAATAGGGATAGTTGGGTGGAATTCTCGCGTGCCAAGGAACTCCAGTCACTCCACCGTATC
+
C9CCBFF@FD@<F@<EFGDGEDGGGDFAFGE<<F-CCFF7F<@FG<F9E@E<D<DCFGGGFGGCAEE<FFGGFCFFGG9@F,CFE,C<E9@C9ECE9,9EF9FA7:ECEE<8:,B,<,5CF85,C?C9<,FGAEEG8+BDFFFDFGAFFGGGGCFGDGF?DFF8?CF8FGC?<,AFG8>AF,3>FE3=BE+@FFEC,3==>35,838,,@,@CF:F8:*3,DEF7E89DG5*:C*D9?:,5:,=:?6,,08F7,,,*:ED8+<B:EFE**3:A*+2AF)2;:E40ACFF*+0**2***12*
@M03152:184:000000000-AWYW1:1:2106:12300:6809 1:N:0:TGCACTGTATACCTGT
AAGCTCGTAGTTGAATTTCGGGCCTGGCTGGGTGGTCTTGCCGAAAGGTAAGCACTGCTCTGGTCGGGTCTTTCCTTCTGGGGAACCAGCGTGCTCTTAACTGAGTGCGTTGGGGATCCAGGACTTTTACTTTGAAAAAATTAGAGTGTTTAAAGCAGGCTTACGCTTGAATACATTAGCATGGAATAATAGAATAGGACTTTGGTTCTATTTTGTTGGTTTCTAGGACCGAAGTAATGATTAATAGGGATAGTTGGGTGGAATTCTCGGGTGCCAAGGAACTCCAGTCACTGCACTGTAT
+
CCCCCGGGGGGGFGGGGGGGGGGGGGGGGGGGGGGGGGGGGGGGGGGFGGGGGGGGGFGGGGGGGDGGGGGGGGGGGGGEFFGGGGGGGGGGGGGGGGFFGGGFGFGGGGGGGEFFEGGGGGGGGGGGGGGGGGGGAEE@FGDGGGGGGGFGGGCFCFGGGGGGGDG7FFCFFFFFGGGGGGGGFFFCGGGFFCBFEFGFGBF:FBFFGCGGGGGGGGFGGGGGGC9CFGGGEG5C7CFFGGCEFFGGGGFFGGF?FDGGDF6C+9EEGE8>:D4D6)7CFFFFF?FGCB?<@F7C77C7+
@M03152:184:000000000-AWYW1:1:2106:20069:6820 1:N:0:TGCACTGTATACCTGT
AAGCTCGTAGTTGAATTTCGGGATCAGTATGTTGGTCGTGCTTCGGTACGTACTGTCATTACTGGTTTCTCCCTTCTGAAGAACCTTGATGTCATTAATTTGGTGTCTTGGGGAATCAGGACTGTTACTTTGAAAAAATTAGAGTGTTTAAAGCAGGCATACGCTTGAATACATTAGCATGGAATAATGAAATAGGACGTTTGATTCTATTTTGTTGGTTTCTAGGATCGACGTAATGATTAATAGGGATAGTTGGGTGGAATTCTCGGGTGCCAAGGAACTCCAGTCACTGCACTGTATT
+
CCCC9FGGGGGGGGGGGGGGGGGGGGGGGGGGGGGGGGGGGGGGGGGGGGGGGGGGGGGGGGGGGGGGGGGGGGGGFGGGGGGGGGGGGGGGGGGGGGGGGGGGGGGGGGCFGDGGGGGGGGGGGGGGGGGGFGCGFDGGGGGGGGGGGGGGGGGGGGGGGGGGGGGGGGGGGGGFGGFGGGFEGGFGGFGEGGG8FGGGGCFAFGFGFGGGGDGGGGGGGGGGG9DDEEGGGGGGGG?CFF?FGGFG686CFCEC=EG>8>FG+=C**CGGEGGGC>A?CFFGG+?9?BC?EGFFFG>++
@M03152:184:000000000-AWYW1:1:2106:23451:6866 1:N:0:TGCACTGTATACCTGT
AAGCTCGTAGTTGAATTTCGGGATCAGTACGCTGGTCGTGCCTTCGGTATGCACTGGTGTCACTGGTTCCTCCCTTCTGAAGAACTGTCATGCCATTCAGTTGGTGTGGCGGGGAATCAGGACTGTTACTTTGAAAAAATTAGAGTGGTTAAAGCAGGCTCGCGCTTGAACACATTAGCATGGAATAATGAAATAGGACGTTTGACCCTATTTTGTTGGTTTCTAGTATCTACGTAAGGATTAATAAGGATGGTTTGGTGGAATTCTCGGGTGCCAAGGAACTCCAGTCACTGCACGGTAT
+
CCCCCFFFCEGFAGGGGGF<FE@FGFFEFGEEFDBEEGEEGGFFFF@@FGGGG9EFEFFFFGGGGGGGGGGGGGGGGGGGGGGFGFFEFFGFGG@FDGD<FFFGC7EEGGGE7@F>DGFGC,B,8A<5E9FFFA<FEFGFGG8<D=F+C7F=<<FFGGG7CGGGG7FFG>FA,3?B,,6,,@,,?9>DC;@C99?E:FCFCFC*3;?EF+,?C:9CC*3;ABBEF92+55+++=:+=*+9CC6:*000999+239*;7***8+<0+AE*:C<ED*27>5*AC7:++0+27<CC**+1:7*/
@M03152:184:000000000-AWYW1:1:2106:25561:6947 1:N:0:TGCACTGTATACCTGT
AAGCTCGTAGTTGAATTTCGGGATTAATTTATTGGTCGTGCAATCGTACGTACTGGTATTATTGATTCCTACCTTCTGACGAACCATGATGTCATTAATTTGGTGTCTTGGGGAATCAGGACTGTTACTTTGAAAAAATTAGAGTGTTTAAAGCAGGCTCACGCTTGAATACATTAGCATGGAATAACGAAATAGGACGTTCGATCCTATTTTGTTGGTTTCTAGGATTGACGTAATGATTAATAGGGATAGTTGGGTGGAATTCTCGGGTGCCAAGGAACTCCAGTCACTGCACTGTACT
+
C<A<@FG:@F@@<<,E-C@CB@FFGCDFGGGGF9FDEFEGEFFEEFFFGDFFFFGGCDFFCGDEFGAEFF<CEGF8FFCGGDGGFEGF<C,E<,6EFEGGFFGGGCFDFFGGDGCF@FF8FGGGFGAAFGFFGGGGGEFDFEFGFAF<FFFEEFGGF7AFFGFGGGGGGGGF9CFGCFD9?FFGFFGFC6CFC;EG9BFGG7:F<FCEFGGGGGEFFCGFGGGGAC,?DD9CEGFCGCGGGDFFC,68,6?CFGG6:C8*;9EF+AC5/CGGG4:*/)=CFFE<8@F?F?+0A>CEFCC++
@M03152:184:000000000-AWYW1:1:2106:27264:6955 1:N:0:TGCACTGTATACCTGT
AAGCTCGTAGTTGAATTTCGGGATCAATTTATTGGTCGTGCCAACGGTACGCACTGGTACAATTGGTTTCTCCCTTCTGACGAAGCATGATGTCATTAATTTGATGTCGTGGGGAATCAGGACTGTTACTTTGAAAAAATTAGAGTGTTTAAAGCAGGCTTTGGCTTGAATACATTAGCATGGAATAATGAAATAGGGCGTTTGATCTTATTTCGTTGGTTTCTAAGATCGACGTAATGATTAATAGGGATAGTTGGGTGGAATTCTCGGGTGCCAAGGAACTCCAGTCACTGCACTGTAT
+
CCCCCGGGGGGGGGGGGGGGGGGGGGGGGGGGGGGGGGGGGGGGGGGGGGGGGGGGGGGGGGGGGGGGGGGGGGGGGGGGGGGGGGGGGGGGGGGGGGFGGGGGGGGGFGDEGGGGGGGDGGGGGGGGGGGGGFFGCGEGGGGGGGGGGGGGGGGGC@GGGGGFGGGGFGGGGGGGAFFFGGGFEGGGGGGFFGGGGGGGGGGGGECFGCCGGGGGGGGGFGGFCDCGGFGGGGGFFGDFGGFGG,=+6CACCFCC?EE@E>+<C<+<5F59CDCDG@@GGCFFCC8ECBCGCGGGGGGG9
@M03152:184:000000000-AWYW1:1:2106:21392:7002 1:N:0:TGCACTGTATACCTGT
AAGCTCGTAGTTGAATTTCGGGCGAGCGCTGTTCTTGGCTCTCTGAGTCGGCTCAGTGTTTCGTCATCCGTATGGGAAGCTAGCTCGGCCTTCACTGGTCGGCTAGTGGATCATACACTTTACTTTGAAAAAATTAGAGTGTTTCAGGCAGGCAATTGCTTGGATACTTCAGCATGGAATAATGGAATAGGACTTTGACCTATTTGTTGGTTTCTTCGAGGTCAAGGTAATGATTAATAGGGATAGTTGGGTGGAATTCTCGGGTGCCAAGGAACTCCAGTCACTGCACTGTATTTCGTCT
+
CCCCCEFGGGEGGGGGFEFFGGDGGGGCGGGGGGGGGGGGGGGGGACCFFGGFEGGGGGGGE:FFGGGEFF<FE@GGFEGGGFGGFGFEGGGGCCFFCDCFDGGGGFCFFGGGGGGCFGFBFGGFGG95FCFGF<?F9CGGGCFFFGGGG@FGGFGDBFFGFG<>FFGGC<9DFGGG7FGFBFCFGGGGG7CC>CG9FBCFFCFGGGFGFEFGCGGC*>B8EF,ACCGFGGGGG;9:CCF6*?CCFGF16>EG55>>?;CG*38CEDCF6/7A<<C+<6+<3<7EFC9E?CG72*20*9*:
@M03152:184:000000000-AWYW1:1:2106:20332:7010 1:N:0:TGCACTGTATACCTGT
AAGCTCGTAGTTGAATTTCGGGCCTGGCCGGGCGGTCTGCCTAACGGCACGTACTGTCTGGGCGGGCCTTACCTCTTGGTGAGCTGGCGTGCCCTTTGTTGGTGTGCGTCGGGGAACCAGGACCTTTACCTTGAGAAAATTAGAGTGTTCAAAGCAGGCCTATGCCTGAATACATTAGCATGGAATAATAAAATAGGACGCGCGGTTCTATTTTGTTGGTTTCTAGAGTCGCCGTAATGATTAATAGGGATAGTTGGGTGGAATTCTCGGGTGCCAAGGAACTCCAGTCACTGCCCTGTTT
+
CCCCCGGGGGGGGGGGGGGGGGGGGGGGGGGGGGGGGGGGGGGGGGGGGGGGGGGGGGGGGGGGGGGGGGGGGGGGGGGGGGGGGGGGGGGGGGGGGGGGGGGGGGGGGGGGGGGGGGGGGGGGGGGGGGGGGGGGGGGGGGGGGGGGGGGGGGGGGGGGGGGGGGGGGGGGG?FFFFGGFGGGGGGGGFFCFGFCCFGGGGGGG>EEGCFGGGGGGGCCEFCEGGGGGGGGC>:==5CFGGGGGFFFF2<6EGGGFC?*:CCFGFGEDFC7*9FGGFFGGGGFGDEGG60:@***+*2++
@M03152:184:000000000-AWYW1:1:2106:21698:7110 1:N:0:TGCACTGTATACCTGT
AAGCTCGTAGTTGAATTTCGGGATCAATGAGTTGGTCGTGCCCTTGGTATGAACTGGCTTTATTGGTTCTCACCTTCTAATGAACCATAATGTCATTCATTTGATGTTTTGGGGAATTAGGACTGTTACCTTGAAAAAACTAGAGTGTTTAAAGCAGGCTCACGCTTGAATACATTAGCATGGAATAATGAAATAGGACATCGCATTCTCTTTTGTTGGTTTCTAGGATCGATGTAATGATTAATAGGGATAGTTGGGTGGAATTCTCGGGTGCCAAGGAACTCCAGTCACTGCACTGTAT
+
CCCCCGGGGGGGGGGGGGGGGGGGGGGGGFGGGGGGGGGGGGGGGGGGGGGGGGGGGGGGGGGGGGGGGGGGGGGGGGGGGGGGGGGGGFFFGGGGGGGGGGGGGFGGGGGGGGGDGGGGGGGGGGGGGGGGGAFFA@FGGGGGGGGGGGGGGGGFFGGGGGFGGGGGFFGCFGGGGGGGGGGFGGGGGGGGGFGGF9FCFB:FFECFC,@FBA9FGGGGGGDGGFGCEBEGGGFFFGGEFG,=DFFG,,3,<DEC,*=1:=,?C7FCD5:;CDFDC5>EFFFCFEFGGF7ECGC7<?FGF
@M03152:184:000000000-AWYW1:1:2106:15695:7132 1:N:0:TGCACTGTATACCTGT
AAGCTCGTAGTTGAATTTCGGGACCAATTTATTGGTCGTGCCAACGGTACGCACCGGTACAATTGGTTTCTCCCTTCCGACGAAGCGTGATGTCATTAACTTGATGTCGTGTGGAATCAGGACTGTTACTTTGAAAAAATTAGAGTGTTTAAAGCAGGCTTTGGCTTGAATACATTAGCATGGAATAATGAAATAGGACGTTTGATCTTATTTCGTTGGTTTCTAAGATTGACGTAATGATTAATAGGGATAGTTTGGTGGAATTCTCGGGTGCCAAGGAACTCCAGTCACTGCACTGTAT
+
CCCCCGGGGGGGGGGGGGGFGGGGGGGGGGGGGGGGGGGGGGGGGGGGGGGGGGGGGGGGGGGGGGGGGGGGGGGGGGGCEGFGGGGGGGGGGGGGGGGGGGGGGGGGGGGGGGGGGGGGGGGGGGGGGGGGGGGGGGGGGGGGGGGGGGGGGCCFGCCFGGGGGGGDGGGFGGGGGGGGGGF?FGGGGFGGEGFGFGGGGGG7FCCFGFFGGGGEFCGEGGFFFG;CEGCGCGGGFGGCFGC?FFGGGFAC?FC7C5FF5CEFF?FF<FCC?D22CF3:CCCDF6FGG4ACC=>?7+:C9
@M03152:184:000000000-AWYW1:1:2106:21618:7171 1:N:0:TGCACTGTATACCTGT
AAGCTCGTAGTTGAATTTCGGGATTAATTTATTGGTCGTGCTATTGTACGTACTGGTATTATTGATTCCTACCTTCTGACGAACCATGATGTCATTAATTTGGTGTCATGGGGAATCAGGACTGTTACTTTGAAAAAATTAGAGTGTTTAAAGCAGGCTCACGCTTGAATCCATTAGCATGGAATAACGAAATAGGACGTTTGATTCTATTTTGTTGGTTTCTAGGATCGACGTAATGATTAATAGGGATAGTTGGGTGGAATTCTCGGGTGCCAATGAACTCCAGTCACTGCACTGTTCT
+
CCCCCGCFEG@CEC6F<CFDFGCFFD<FFGGGGGFGGEGCGGAECFGGA@GG,FFGFGGFGFGC,FEGGG9F,E@EG9CF,BFCCEFFDGGGFCFCFGGAAEFCFFG?EAFFC7?FGF,E,C<FFFFFGGGG9BFAFGFFF<9,C<EFEFFGDFGF@CCEFAFAFGGF,A?=,CFF9B,,5>DFFDDCEGEEEDF?,@:=F7FAF;;,,@FF9ABAF6BD,3@;;D8;@C>E:CDDFB,:<D,=7,=8,AA,>=EDCAC78<BCFGFG*>FD=5CC6A=GEE+C69?:9*A9+*997+*+2
@M03152:184:000000000-AWYW1:1:2106:22070:7195 1:N:0:TGCACTGTATACCTGT
AAGCTCGTAGTTGAATTTCGGACCTGGCTGGGCGGTCTTGCCGAAAGGTAAGCACTGCTCTGGTCGGGTCTTTCCTTCTGGGGAACCAGCGTGCTCTTAATTGAGTGCGCTGGGGATCCAGGACTTTTACTTTGAAAAAATTAGAGTGTTTAAAGCAGGCATACGCTTGAATACATTAGCATGGAATAATAGAATAGGACTTTGGTTCTATTTTGTTGGTTTCTAGGACCGAAGTAATGATTAATAGGGATAGTTGGGTTGAATTCTCGGGTGCCAAGGAACTCCAGTCACTGCACTGTAT
+
CCCCCGGFEGGGGGGGDF<FCGGGGGCDGGGGGGGGGGGGGGGGGGGGGGGGGGGFGGCFGG8FEFC>FGGGGGFGGGGGFGGGGGGDGGCFGG+CFFF<FFGFFFGGCFG:FCECEGGFGFFFFGGG9ADF9?FF9D@:DBDED<FFGF<FE=,>C>FGGGG,>CGGGC,@FGGGFGCC,@CG?FB9;EFBF@DFFGCF,?B,:CGC?;<CFC;FGC,=FG9B99+?CFE5C8F;CFG9@C7F@+1=C7F6+C?0+CE*13+<C9C+*:*78<<FFF@6C*C7@C8@27+3+0:6?CF+3
@M03152:184:000000000-AWYW1:1:2106:26834:7253 1:N:0:TGCACTGTATACCTGT
AAGCTCGTAGTTGAATTTCGGGATCAATGGATTGGTCATGCCGTTGGTATGTACTGGTCATATTGGTTCTCACCTTCTAAGGAACCATAATGTCATTCATTTGATGTTTTGGGGAATTAGGACTGTTACCTTGAAAAAATTAGAGTGTTTAAAGCAGGCTAACGCTTGAATACATTATCATGGAATAATGAAGTAGGACATCGCATTCTATTTTGTTGGTTTCTAGGATCGATGTAATGATTAATAGGGATAGTTGGGTGGAATTCTAGGGTGCCAAGGAACTCCAGTCACTGCACTGTAT
+
C9CC<9FFGECEGGGGGGAFCEECFFC<FGGGFFE@FFEFGGGGGGGGDFGGCFFGGGGGGGGFFFGEFEGGGGGGGGGGGGGFF<FGGGG9FFGCFGFA@A@FFFFCG8EEFGDGGGFGG9,CFFFGCFGGFGGGE8FGGGG99CFGFFECF9EFG7@FGEGCEGGGCFF,AFGF<,=FE9A8FE@;;>,ADCFFGGGGGFE@EGGGGFF;DGGGF3:B8F3;@>E8BCEDG93E,@E7@D=::5:,1;6?EDFFFCG>E>,;C,@,+=523**32=>C7FEC68+BCACC+220A6C7+
@M03152:184:000000000-AWYW1:1:2106:22682:7275 1:N:0:TGCACTGTATACCTGT
AAGCTCGTAGTTGAATTTCGGACCTGGCTGGGTGGTCTTGCCGCAAGGTAAGCACTGCTCTGGTCGGGTCTTTCCTTCTGGGGAACCTGGGTGCTCTTAAGTGAGTGCCCAGGGGATCCAGGACTTTTACCTTGAAAAAATTAGAGTGTTTAAAGCAGGCTTACGCTTGAATACATTAGCATGGAATAATAGAATAGGACTTTGGTTCTATTTTGTTGGTTTCTAGGACCGAAGTAATGATTAATAGGGATAGTTGGGTGGTATTCTCGGGTGCCAAGGAACTCCAGTCTCTGCACTGTAT
+
B<CCCFEFGGFEFECFGGC<7FFGFFCDG7EGCFCFGGG<FGGCG@FFFDFFFGFFFFAEFFE,<@FDGGFFCFCFGFGEDDG77FGG8F7=F@EFCF9CCEGAEGFDFGECDFCBFFG<BFDCFEFGC?FGBCF8,B,8EF,=EFG9?FGGGACFF,DEEC,@>CFEG<,@FF,@F<F@FGGG7<@@AF@9<EACA:=CGGF9FFFGE3@F9F;3:,DE*>DF7?9:,::?EG8,41+AF9+1++++6*0=+11++*;EC*?BC9F+*:CF=50:<))*:;C082+3+*3<+9*A9+:C7
@M03152:184:000000000-AWYW1:1:2106:20537:7362 1:N:0:TGCACTGTATACCTGT
AAGCTCGTAGTTGAATTTCGGGATTGACTCGATGGTCGTGCCTTAAGGGGTATGAACTGTCGCTGTTGATTTCTCACCTTCTGGAGAAGCTCGATGTCCTTAGTTGGATGTCTTGTGGAACCAGGACCTTTACCTTGAAAAAATTAGAGTGTTTAAAGCAGGCATTATGCTCGAATACATTAGCATGGAATAATAGAATAGGACGGCATGGTTCTATTTTGTTGGTTTCTAGGATCACCGTAATGATTAATAGGGATAGTTGGGTGGAATTCTCGGGTGCCAAGGAACTCCAGTCACTGCC
+
CCCCCGGGGGGGGGGGGGGGGGGGGGGGGGGGGGGGGGGDGGGGGGGGGGGGGGGGGGFGGGGGGGGGGGGGGGGGGGGGGGFGGGGGGGGGGGGGGGGGGDGGGGGGGGGGGGFGFEGGGGGGGGGGGGGGGGGGG<<FG<FFFFFFGG<FGGGFGFCFFGGGGGEG9DGGE@DFCGGGGFFGDGFFFGGGDFCE9FD>,@CCC@FCGCFFGFE9EGGGCGGFGGGGGGC<C:BECFGGG*4*=,=E?FF?9:6:FFDGG3+*:*1=;?FGFCCD*58E6;6**;;FGFC+8CGGGF*<*
@M03152:184:000000000-AWYW1:1:2106:5497:7391 1:N:0:TGCACTGTATACCTGT
AAACTCGTAGTTGAATTTCGGGATCAGTATGTGGTCGTGCTTCGGTACGTACTGTCATTACTGATTTCTCCCTTCTGAAGAACCTTGATGTCATTAATTTGGTGTCTTGGGGAATCAGGACTGTTACTTTGAAAAAATTAGAGTGTTTAAAGCAGGCATACGCTTGAATACATTAGCATGGAATAATGAAATAGGACGTTTGATTCTATTTTGTTGGTTTCTAGGATCGACGTAATGATTAATAGGGATAGTTGGGTGGAATTCTCGTGTGCCAAGGAACTCCAGTCACTGCACTGTATCT
+
CC-8@FFGGGGGGGGGGGGGGGGGGGGGGGGGGGGGGGGGGAFGGGGGGGGFGGGGGGGGGGGGGGGGGGGFGGGGGGGGGGGGGGGGGGGGGGGG9CFGGGGGGGGGGGGGGBADGGFFGCGGGGGGGGFGGGGGGGGFGGGGGGGGGGGGGGGGGGGGGFGDGGDGGGGGGGGGGGGGFGGGGGGGC>BDFEGFDECCFGFFGGGGECFF=FG7EBDFGGGFGGGGCEGGGGC5:=7CEFGGC,CFFCFEFEG=EGC*??FCFGD/578C97C*55A66?CGGFGD7:CFGC>?++*+3
@M03152:184:000000000-AWYW1:1:2106:15987:7391 1:N:0:TGCACTGTATACCTGT
AAGCTCGTAGTTGAATTTCGGGATCAATACGTCGGTCGTGCCTCGGTACGTACTAACGTCATTGATTTCTCCCTTCTGACGAGCCGTGATGTCATTAATTTGGTGTTACGGGGAGTCAGGACTGTTACTTTGAAAAAATTAGAGTGTTTAAAGCAGGCAATCGCTCGAATACATTATCATGGAATAATGAAATAGGACGTTCGAACCTATTTTGTTGGTTTCTAGGATCGACGTCATGATTAATAGGGATATATGGGTGGAATTCTCGGGTGTCAAGGAACTACATCCACTGCACTTTACT
+
CCCCCGGC7FCFGFGGGGGGGDCFGGGGGGGGGGGGDFGGGGFGG7F<FGGGFGGGGGFGGGGE<AFGFFGGGFGGGGGGFCFEGGFGGFAFGGGG,CEFFGDF<FFFGECCFD7FF9FG8FFCF9EGGDF9<EECF:F<F<F?@FGGGGCFFFGG7FFDFEDDB<CB<C<FGGGG<F;C=,:EGGGFB;FFFF98FF7C<F*,@CFGGFFFFCFGF,6BE,B;79,6B;*:C:8=6++<<++4:CF*::;+++++*3A5*<EF9AECC=@9**2*+0866++20++02/+2+2C?++*++
@M03152:184:000000000-AWYW1:1:2106:11716:7531 1:N:0:TGCACTGTATACCTGT
AAGCTCGTAGTTGAATTTCGGATTAATGAGAACTTAAGGTCCATCTTTCCGATGTGTACCTTATTCTTGTTTCCTTCCTTTTGAATACACTCCCTAAAATTATATTTTAGGGATCAAAGTGTTTCAAATCTTTTACTGTGAAGAAATTAGAGTGTTCAAGGCAGGCGTAATCTAGCCTTTGAATATATTAGCATGGGATAATGAAATAGGACTTTAGTCCTACTTTCGTTGGTTTCTAGGGCTAAAGTAATGATTAATAGGGATAGTTGGGTGTAATTCTCGGGTGCCAAGGAACTCCAGT
+
C@CCCGGGGGGGGGGGGGGGGGGGGGGFFGGGGGGGGFFGGGGGGGGGGGGGGGGFGGGGGGCGGGGG<FGGF9EEFFGFGGGC<FEFGGG8FEGG<E9FC9F9CFFGCCE,EEEGCFAECGGFFGGGGFGGGFGFGGGGGGGFDFFFGFFGGGGGFGGGBEGDGGGG:FFGG@ED4FEG,A;EEE@EFC,E,EB?FCFFAFDDCFGFGFD8DFGF9DF9EDFGGG9CFGGFGGCF:E@F,,@7C;<E7;?C7DF<7E33@,,>;7@@:,1;;*;+BC6=9*54CE*<9?CFCF<F+=D+4
@M03152:184:000000000-AWYW1:1:2106:17773:7535 1:N:0:TGCACTGTATACCTGT
AAGCTCGTAGTTGAATTTCGGGCAAAGTGCATTCGGGTCTTCCTTCACTGGTTGCACTCGAGTCACTTTGCCTTACTTTCTAGGCTCACATCCTTAACGGGGTGTAGAAATCCTAGGACTTTTACTGTGAATAAATTAGAGTGTTCAAAGCAGGCAATCGCTTGAATACATTAGCATGGAATAATAAAATAGGACTTTGGTCTTATTTTGTTGGTTTTACTTGAGACCAAGGTAATGATTAATAGGGATAGTTGGGTGGAATTCTCGGGTGCCAAGGAACTCCAGTCACTGCACTGTATCT
+
CCCCCGGGGGGGGGGGGGGGGGGGGGGGGGGGGGGGGGGGGGGGGGGGGGGGGGGGGGGGGGGGGGGGGGGGGGGGGGGGGGGGGGGGGGGGGGGGGGGGGGGGGGGGGGGGGGGFGGGGGGGGGGGGGGFGGGGGGGGGGGGGGGGGGCGGGFGGFGGGGGGGGFGGGGGGGGGGGGFGDFGGGGGFDFGGCFGFGGFCFFFGFGGGGGGGG7EGGGAEFGGFG5@CG>C*EF;<E7CFFCFC7<,9=C/DFG6*:C7C9B8;CFCF)A*9CFFFCFF7+9=D<@<BEFFCC<GGE9:7<
@M03152:184:000000000-AWYW1:1:2106:26580:7548 1:N:0:TGCACTGTATACCTGT
AAGCTCGTAGTTGAATTTCGGGATCAATTTATTGGTCGTGCCAACGGTACGCACCGGTACAATTGGTTTCTCCCTTCCGACGAGGCGTGATGTCATTAACTTGATGTCGTGTGGAATCAGGACTGTTACTTTGAAAAAATTAGAGTGTTTAAAGCAGGCTTTGGCTTGAATACATTAGCATGGAATAATGAAATAGGACGTTTGATCTTATTTCGTTGGTTTCTAAGATTGACGTAATGATTAATAGGGATAGTTGGGTGGAATTCTCGGGTGCCAAGGAACTCCAGTCACTGCAATGTAT
+
CCCCCGFFEGECFCFGGGFGGGGGGGGFFFFGGGGGGGGGGFGGGGGGGGGFGDEGGEGGGGGGGGFDGGGGGGGGGGGDGGGGGGGCCFGGFGGGGGGGGGGFGGGGG<FFFGGFFGEGGGFDFGGGGECCF??,<8C=,AFGG9FDDGFGGGEDF7CC@8=DFGCCFFFGGGGFFF@F9BFF9FFEFGG,@9EBDC,>1F,>,,>;,;<<FFFFGGGC8>2?FCGFFGG??CC8*7EFE?AFD>C+2=AC+++AFC;CE5C+<+<29C=7CD2:E>F*:*<>C?FC6=C?0>C:9<?++
@M03152:184:000000000-AWYW1:1:2106:7040:7582 1:N:0:TGCACTGTATACCTGT
AGGCTCGTAGTTGAATTTCGGATCTGGTTGGGTGGTCCGCCTGACGGCGTGTTTACTGCTTGACCGGGTCTTGCCTCTTAGTGAACCGGTGTGTTCTTTATTGAATGCATCGGGGAACTGGGACTTTTACCTTGAGAAAATTAGAGTGCTCAAAGCAGGCCTATGCCTGAATACATTAGCCTGGAATAATAAAATAGGACGTGTGGTTCTATTTTGTTGGTTTTTAGAACTTCCGTAATGATTAATAGGGATAGTTGGGTGGATTTCTCGGGTGCCAAGGAACTCCAGTCACTGCACTGTA
+
A-6-66@G;FF<F<9C<E<CF@F@9E<CF;FEGGGGG8@FFEEDF@@FGCEGGGGEGGGFFFFEE@DGGFEEFGD<FCG,<C<5554@FGCGGFF,EAFGCE9,AFF?FCB?7CF4==??,B,EEADD<CB<F<,=:?,BDC9C<FEG,EDFDFDFDGF+8@>FF>DFCF7FGF,@CD9F,:F@>BDGFFDDC@,>>>,2*>:?FGC:CFAAB;CG78B,416:EF6:E22++?5@*=C+=;F@:;<E6FFG6+=C9+/;CEC++A+<CC*)29D*+)7C*;*9++<+<=+@92*+AEC:+
@M03152:184:000000000-AWYW1:1:2106:23526:7606 1:N:0:TGCACTGTATACCTGT
AAGCTCGTAGTTGAATTTCGGGATCAGTACGCTGGTCGTGCCTTCGGTATGCACTGGTGTCACTGGTTCCTCCCTTCTGACGAACCGTCATGCCATTCACTTGGTGTGGCGGGAAATCAGGACTGTTACTTTGAAAAAATTAGAGTGTTTAAAGCAGGCTCACGCTTGAATACATTAGCATGGAATAATGAAATAGGACGTTGATCTTATTTTGTTGGTTTCTAGGATTGACGTAATGATTAATAGGGATAGTTGGGTGGAATTCTCGGGTGCCAAGGAACTCCAGTCACTGCACTGTATT
+
CCCCCGGGGGGGGGGGGGGGGGGGGGGGGGGGGGGGGGGGGGGGGGGGGGGGGGGGGGGGGGGGGGGGGGGGGGGGGGGGGGGGGGGGGGGGGGGGGGGGGGGGGGGGGGGGGFGGGGGGGFGGGGGFGGGGGGDGGGGGGGGGGGGGGGGGGAFGFGCGGGGGGGGGGGGGGFGF9CDFGGGGGGGGGCCFGFGGGFCGGGGGGGGG@EGFECEFF>BFGBF9?CCFG>BE5CEGGGDFFF97:+=66C5CFF?6EE8?>CFGFG7:F=GGCGG:G>>GFDCFGCFC7*+:@CGGCECC+
@M03152:184:000000000-AWYW1:1:2106:13697:7610 1:N:0:TGCACTGTATACCTGT
AAGCTCGTAGTTGAATTTCGGGACCAATTTGTTGGTCGTGCCTCGGTACGTACTGGTATTATTGGTTTCTCCCTTCTGAAGAACCTTGATGTCATTAATTTGGTGTCTTGGGGAATCAGGACTGTTACTTTGAAAAAATTAGAGTGTTTAAAGCAGGCATACGCTTGAATACATTAGCATGGAATAATGAAATAGGACGTTTGATTCTATTTTGTTGGTTTCTAGGATCGACGTAATGATTAATAGGGATAGTTGGGTGGAATTCTCGGGTGCCAAGGAACTCCAGTCACTGACTTGTTTC
+
CCCCCEGGGGEFGGGGGGG@CEDGGGAFGGEGGGGGFGGGCGGGGGGGGGGGGFAFFGGGGGG9FEGGGGGGFGE@FFA@FGCCD@FG,96FFGGE?9F<FFGGCFGGGGGGG?CEFCFF?DFFFF<F?FGGDFGF84BEFCGGGFCGFFGGFFGFG>D8<<,@BFGGCFFFDCCFFF33?FFG<DFFGFGGG9DFFGG+>F<F@7,@>FFFGCEGFFGGF;EACF,,@>CEDCG>7FECGG7C+=6,,:)<<>F6=EGGF9BC+=+18*;5*87*;3;FGGGC+<C+<=9F77*+2<**2
@M03152:184:000000000-AWYW1:1:2106:10378:7670 1:N:0:TGCACTGTATACCTGT
AAGCTCGTAGTTGAATTTCGGGACCATCATGTCGGTCGTGCCTCGGTACGTACTGGCATCGTCGGTTTCTCCCTTCTGACGAACCATGATGTCATTTATTTGGTGTCGTGGGGAATCAGGACTGTTACTTTGAAAAAATTAGAGTGTTTAAAGCAGGCTCACGCTTGAATACATTAGCATGGAATAATGAAATAGGACGTTTGATTCTATTTTGTTGGTTTCTAGGATCGACGTAATGATTAATAGTGATAGTTGGTTGGAATTCTCGGGTGCCAAGGAACTCCAGTCACTTCACTGTCTC
+
CBCCCFEFFFECFAEFGGFGCCGGCGGGGFGGGFGGGGGCEGGGGGGGGEGGDFGFGGFGGGGGEGGGFGCGG8C<FF9FFGCCGG9E9FCFC9C<E?,9FFFGDGGGGGE7=::E=FFFDFGGGFFGCEE9AF9EFEF8CDFGD9FEGDA<AFGGF:3<DFGGGGGGCFFFGB<D,,@;,:DFC9AF9;@=;E,8,,@**>FFGGGG9FFGGGE77,4*=<C,1<,66;*48885:9+4A<7CG++41:79<C7C;*;8CEEG+<<**/;)/0*0*8)::0<C0<EC+/+++*9<?E*<+
@M03152:184:000000000-AWYW1:1:2106:7389:7695 1:N:0:TGCACTGTATACCTGT
AAACTCGTAGTTGAATTTCGGGATCAAGGGATCGGTCATGCCTTGGTATGTACTGGTCTTATTGGTTCTCACCTTCTAAAGAACTATGATGTCATTCATTTGATGTTATGGAGAATTAGGACTGCTACCTTGAAAAAATTAGAGTGTTTAAAGCAAGCTTACGCTTGAATACATTAGCATGGAATAATGAAATAGGACATCAGATTCTATTTTGTTGGTTTCTAGGATCGATGTAATGATTTATAGGGATAGTTGGGTGGAATTCTCGTGTGCCACGGAACTCCAGTCACTGTACTGTATT
+
C9-ACCF<;FFFFD9F@EG<FC@FFG8CE@F<<@FF-6CDEFAE@<6F9F<@@FFGEFFFAEFGGFG<FEEF<EF8FFFF<DFCEFGGGGG<@<F<EEACFFEGGGGFGGEAFGFGGGGG?CFG?F<FGGFG9FFG?FGGEFGAFGGGFG9F<,A<B7E??FFGCEFGFGGGFGFG9DAFG8B@<EDF=,C7FCA8,>FDGGF9F9BEFFDDDFGG88CG6,EEC?,E3@8DFE9D,,,@,,,@<,,,,@6,77=8*=>*4,>D,=,*/4=7CFF8*))**+479<><CCGG+;+++11A=
@M03152:184:000000000-AWYW1:1:2106:8131:7774 1:N:0:TGCACTGTATACCTGT
AAGCTCGTAGTTGAATTTCGGACCTGGTTGAACGGTCCGCCTTCGGGTGAGTACTGTTCCGGCTGGGTCTTTCCTTTTGGGGGACCACTGTGCTCTTAATTGAGTGCGGTGGGGATCCAAAACTTTTACTTTGAAAAAATTAGAGTGTTTAAAGCAGGCATACGCTTGAATACATTAGCATGGAATAATAGAATAGGACTTTGGTTCTATTTTGTTGGTTTCTAGGACCGAAGTAATGATTAATAGGGATAGTTGGGTGGAATTCTCGGGTGCTAAGGAACTCCAGTCACTGAACCTTATT
+
CCCC@<FGGGGGGFCFGGFD7@C@FGGGG@CFFGCFEFGGGG7CFECGE,EFGGGGGGGGDGGEGGGGFGGEFGGGE99:FF6@FGCFGGGGAA<FFAFGGG?FGFDFCFD7BFF7FGG8FEDFEGFGGGFGC<<<DD7DEDGGGGGGCEFFG=<DG+3CCDFDFC>F<FGA>>@9FFGGF,@7>:,@FFGC,@=FDFGGCCF,>C@D?FDFFF8FC,11AFGGG9<?FDGDEB++<C9C?CCEGF6C6E4+><1<*:8:*+@87?7*95/7=***C)6EF09*+<E6C*<++2***2*++
@M03152:184:000000000-AWYW1:1:2106:20963:7897 1:N:0:TGCACTGTATACCTGT
AAGCTCGTAGTTGAATTTCGGGCCTGGCTAAGTGGTTTAGTCTCACGATTAACACTGCTTTGGTTGGGTCTTTCCTTCTAGGGAACTAATGTGCTATTCATTTAGTGCGTTAGGGATCTAGGACTGTTACTTTGAAAAAATTAGAGTATTTAAAACAGGCTTATGCTTGAATACATTAGCATGGAATAACGGAATAGGACTTTGTTTCTATTTTGTTGGTTTTCAGAAACGAGGTAATGATTAATAGGGATAGTTGGGTGGAATTCTCGGGTGCCAAGGAACTCCAGTCACTGCACTGTAT
+
CCCCCGGFEGGGFGGGGGGGGGGFGGGGGGGGCFGGGGGGGGGGGGGEGGEGFFFGGGCCFFGDFFGGGGGGGGGGGGG9FGGFGGGGGGGGGGGGGGGFGGGGGGGGGGGGGGGFGGGGGCFFGFGGGGGGGGFGEGGGFGFEFGGGGGGGGGGGGFGGGGGGGGGFGCFGGGGGGGFGGGGGGGFEGGEFGGDGGFGGGGGFFFGAC9CFGGGGGGGGGGGGGGGFFGDEEGGGGGG?CGEGFC:FGGF6,>FGDCG>CFFGFCEGGGDCEC<CF4>6AC?D><8CEFFGE47?FEF+0
@M03152:184:000000000-AWYW1:1:2106:14498:7918 1:N:0:TGCACTGTATACCTGT
AAGCTCGTAGTTGAATTTCGGGATCAGTATGTTGGTCGTGCTTTGGTACGTACTGTCATTACTGGTTTCTCCCTTCTGAAGAACCTTGATGTCATTAATTTGGTGTCTTGGGGAATCAGGACTGTTACTTTGAAAAAATTAGAGTGTTTAAAGCAGGCATACGCTTGAATACATTAGCATGGAATAATGAAATAGGACGTTTGATTCTATTTTGTTGGTTTCTAGGATCGACGTAATGATTAATAGGGATAGTTGGGTGGAATTCTCGGGTGCCAAGGAACTCCAGTAACTGCACTGTAGT
+
C@CCCFGGGGGFGGGGGGGGGGGGGGGGGGFGGGFGAEFFGGGDGGGGGGGGGGCF9EFGGGGGGGGGGGGGGGGDGGGFGGGFGGGGGGGGGGGGGGFGGGGGGC@FFDFDC?CFGFGD@FGGFGGGFGFFGDGGFFFGGGFGFFCFGGFGFFGGGGGGGG@EEE<DEFFEGGFGFFE9FDFFGGDFGGDGGDGC<FGFGGG9<@FFAGFFCAEGGGEGGCGGG9CF>E>*@BFGGGGFC?@@9EFFCC6?;9:CEGGDC:CC7<+A7EGDE92;C).=EBC*>3221;EGE**++37++
@M03152:184:000000000-AWYW1:1:2106:16485:7945 1:N:0:TGCACTGTATACCTGT
AAGCTCGTAGTTGAATTTCGGGATCAATGAGTTGGTCGTGCCATTGGTATGAACTGGCTTTATTGGTTCTCACCTTCTAATGAACCTTAATGTCATTCATTTGATGTTTTGGGGAATTAGGACTGTTACCTTGAAAAAATTAGAGTGTTTAAAGCAGGCTCACGCTTGAATACATTAGCATGGAATAATGAAATAGGACATCGCATTCTATTTTGTTGGTTTCTAGGATCGGTGTAATGATTAATAGGGATAGTTGGGTGGAATTCTCGGGTGCCAAGGAACTCCAGTCACTGCACTGTAT
+
CCCCCGGGGGGGGGGGGGGGGGGGGGGGGGGGGGGGGGGGGGGGGGGGGGGGGGGGGGGGGGGGGGGGGGGGGGGGGGGGGGGGGGGGGGGGGGGGGGGGGGGFGGGGGGGGGGGGGGGGGGGGGGGGGGGGGGGGGGGGGGGGGGGGGGGGGGGGGCFGGGGGGGGGGGGGGGGGGGGGGGGFGGGGGGGGGGGGGGGGGGGGGGGGGGGGGGGGGGGEGGGGFGFGGGGGGGGGGGGGGGFGGGFFDFFF6EFGEEE7EFCFD9FF*:*;5CCFFFFGGGGGGF6FG6CFC*2<EGGD9
@M03152:184:000000000-AWYW1:1:2106:25957:7959 1:N:0:TGCACTGTATACCTGT
AAGCTCGTAGTTGAATTTCGGGATCAATTTGCTGGTCGTGCCTACGGTACGTACTGGTTTGTTGGTTCCTCCTTTCCGAGGAGCCGTGATGTCATTAATTTGGTGTCGCAAGGAATCGGGACTGTTACTTTGAAAAAATTAGAGTGTTTAAAGCAGGCTAACGCTTGAATACATTAGCATGGAATAATGAAATAGGACGATTGATCCTATTTTGTTGGTTTCTAGGATCTACGTAATGATTAATAGGGATAGTTGGGTGGAATTCTCGGGTGCCAAGGAACTCCAGTCACTGCACTGTATA
+
CCCCCFGFFGGGGFGGGGGGGGGGGGGGGDGGGGGGGGGGGGGGGGGGGGGGGGGGGGFEFFGGFGGGGGGGGGGFGGDGGEGGGFCGGFEGGGGGGFF,EFFFGGGGGGGGG@FCGGGCFG8FGGFGGGGGGGGGGDGGGGCEF?FFFEGGGGGGG7DGGGGGGGGFGGG9FC<@A<C=CFBFGGGGGGGGGGGGGDGGEFEGFGFC9FFFGGGFDFEGGFGFFDC;<C;>EGF@EFCCCG7CGF6ECFA6AE7FCEGDC?C?CCC73=C<57>*C552>CF6CEFCG=CF?C6AC:CF+
@M03152:184:000000000-AWYW1:1:2106:14592:8010 1:N:0:TGCACTGTATACCTGT
AAGTCGTAGTTGAATTTCGGGATCAATTTATTGGTCGTGCCAACGGTACGCACTGGTACAATTGGTTTCTCCCTTCTGACGAAGCATGATGTCATTAATTTGATGTCGTGGGGAATCAGGACTGTTACTTTGAAAAAATTAGAGTGTTTAAAGCAGGCTTTGGCTTGAATACATTAGCATGGAATAATGAAATAGGACGTTTGATCTTATTTCGTTGGTTTCTAAGATCGACGTAATGATTAATAGGGATAGTTGGGTGGAATTCTCGGGTGCCAAGGAACTCCAGTCACTGCACTGTATT
+
CCCCCGGGGGGGGGGGGGGGGGGGGGGGGGGGGGGGGGGGGGGGGGGGGGGGGGGGGGGGFGGGGGGGGGGGGGGGGGGGGGGGGGGGGGFGGGGGGFGGGGFGGGGFFEGGGGGGGGGGFGGGGGFGGGGGGFGGGDGGGGGGGGGFGGGGGGGGGDGGGGFFGFEFGGGGGGGGGDEDFEGGGGGGGGEGGGGGFGGGGGGCCFGGGGGG;BGGGFGGGGGFGDCE9E5ECGGGGGEFGGFFFCFG68ACFGG68ED7CCFGFC9C<EGGEGGCC@FGGGGFC@FF+9?CCGFGGGFC+
@M03152:184:000000000-AWYW1:1:2106:14739:8070 1:N:0:TGCACTGTATACCTGT
AAGCTCGTAGTTGAATTTCGGGATCAATTTATTGGTCGTGCCAACGGTACGCACTGGTACAATTGGTTTCTCCCTTCTGACGAAGCATGATGTCATTAATTTGATGTCGTGGGGAATCAGGACTGTTACTTTGAAAAAATTAGAGTGTTTAAAGCAGGCTTTGGCTTGAATACATTAGCATGGAATAATGAAATAGGACGTTTGATCTTATTTCGTTGGTTTCTAAGATCGACGTAATGATTAATAGGGATAGTTGGGTGGAATTCTCGGGTGCCAAGGAACTCCAGTCACTGCACTGTAT
+
CCCCCGGGGFGGGGGGGGGGGDEEDGFFGGGGFGFGGGGGGGGG@EGGGGGC@FGFGGGG9<EEGFFGGFGGGGGF@FFGFCGE7C<EEGGGCFEFGFGFEFG,CEG?E,,8CFDFGGCFGFGGGGGGGGGGGAAFCE@FFGGGGE<FFGGGG,?EFFGGGGGGGGGGGGGFFFGGF<FFFFGE9EDFGGFGAEAG79>FGGF7@FGGGGGGG;CFF8>EFGFGFCDFG>*:8EEG5A=FGGGFGF7EC,0=+>C+9=G7BC9BGDF+55**384*7@):?CGCE++<?BCE:7*<C6C7+
@M03152:184:000000000-AWYW1:1:2106:15834:8071 1:N:0:TGCACTGTATACCTGT
AAGCTCGTAGTTGAATTTCGAGATCAGTACGCTGGTCGTGCCTTCGGTATGCACTGGTGTCACTGGTTTCTCCCTTCTGAAGAACCGTCATGCCATTCAGTTGGTGTGGCGGGGAATCAGGACTGTTACTTTGAAAAAATTAGAGTGTTTAAAGCAGGCTCGCGCTTGAATACATTAGCATGGAATAATGAAATAGGACGTTTGACCCTATTTCGTTGGTTTCTAGGATCGACGTAATGATTAATAGGGATAGTTGGGTGGAATTCTCGGGTGCCAAGGAACTCCAGTCACTGCACTGTAT
+
CCCCCGGFGGGGGGGGGGGGGGGGGGGGGGGGGGGGGGGGGGGGGGGGGGGGGGGGGGFGGGGGGGGGGGGGGGGGGGGCGGGGGGGGGGGGGGFGGGFFGGGGGGGGGGGGGGGGGGGGGFGGEFGGGGGGGCGFG8FGGGGGGGGGGGGFGFGGGGGGF@FGGGGGGGGGG9CC;FGGD?FFCGGGGFGGGFGGCCFGGGGGGFFGG@FGGGGFGGGGGGGGCCFGGC>C=CBF5*?FGGGFGG7CC?>CGE9+<**/1;@FG?EFCCEFGGGC7<FDGGGFEFC9C?F79F*++6C73
@M03152:184:000000000-AWYW1:1:2106:17453:8112 1:N:0:TGCACTGTATACCTGT
AAGCTCGTAGTTGAATTTCGGGATCAATTTATTGGTCGTGCTATTGTACGTACTGGTATTATTGATTTCTACCTTCTGACGAACCATGATGTCATTAATTTGGTGTCTTGGGGAATCAGGACTGTTACTTTGAAAAAATTAGAGTGTTTAAAGCAGGCTCACGCTTGAATACATTAGCATGGAATAACGAAATAGGACGTTTGATTCTATTTTGTTGGTTTCTAGGATCGACGTAATGATTAATAGGGTTAGTTGGGTGGATTTCTCGGGTGCCAAGGAACTCCAGTCACTGCACTGTATT
+
CCCCCGGGDGGGGGGGGGGGGGGGGGGGGGGGGGGGGGGGGGGGGGGGGGGGFGGGGGGGGGGGFGGGGGGGGGGGGGFGDGGGGGGGGGGGGGGGGGGGGGGGGGGFGGFGGGGGGGGGFGGGGGGGGGG<FGFG@FFGG<BCGGGGGGGGGGGGGGFFGGGGGGGGFFGGGGGGFCFGFFGFDGGGGGG7<BF,,8@FGGG9==;E,@DGF;EGCGGGG;EC:?8C8:85CCD8FGCFGF<FCC6=,=6,>F?6CCE7E+BF7C<CC5EDG4CC55F6=F+;CEGFF?F+90>?+<*?+
@M03152:184:000000000-AWYW1:1:2106:18752:8193 1:N:0:TGCACTGTATACCTGT
AAGCTCGTAGTTGAATTTCGGATCCGGCTGAGCGGTCTTGCCGGAAGGTAAGCACTGCTCCGGCTGGATCTTTCTTTCTGGGGAACCAGCGTGCTCTTAGCTGAGTGCGCTGGGGATCCAGGACTTTTACTTTGAAAAAATTAGAGTGTTTAAAGCAGGCCTTCGCTTGAATACATTAGCATGGAATAATAGAATAGGACTTTGGTTCTATTTTGTTGGTTTCTAGGACCGAAGTAATGATTAATAGGGATAGTTGGTTGGAATTCTCGGGTGCCAAGGAACTCCAGTCACTGCACTGTAT
+
CCCCCGGGGGGGGGFGGGGGGGGGGGGGGGGGGGGGGGGGGGGGDGGGGGFGFGGGGFFGGGGGGGEGGGGGGGGGGGGGGGDFGGGGGGGGGGGGGGFFDFGGFGGGGGGGGGGEGGGGGGGGGGGGGFGFGFGGGGGC@FFGGGGGGGGGGGDGGFGGGGGGFGGGFFBFFGFFGAACFGGG?CFFGGFC;EFGGCFGGGC@F>FFG9FGGGGGGGGGGG;;9C9?BFCGC>ECFGF7CGGCGFFGGGA?CGG+C*;*:8<CF?C77C*/*/9*C@3666<DCE6CC47@CFGFG+*+3
@M03152:184:000000000-AWYW1:1:2106:23770:8212 1:N:0:TGCACTGTATACCTGT
AAGCTCGTAGTTGAATTTCGGGACCAATTTGTTGGTCGTGCCTCGGTACGTACTGGTATCATTGGTTTCTCCCTTCTGAAGAACCTTGATGTCATTAATTTGGTGTCTTGGGGAATCAGGACTGTTACTTTGAAAAAATTAGAGTGTTTAAAGCAGGCATACGCTTGAATACATTAGCATGGAATAATGAAATAGGACGTTTGATTCTATTTTGTTGGTTTCTAGGATCGACGTAATGATTAATAGGGATAGTTGGGTGGAATTCTCGGGTGCCAAGGAACTCCAGTCACTGCACTGTATC
+
CCCCCGGGGGGGGGGGGGGGGGGGGEGGGGGGGGGGGGGGGGGGGGGGGGGGGGGGGGGGGGGGGGGGGGGGGGGGGGGGGGGGGGGGGGGGGGGGGGGGGGGGGGGGGGGGGFGGGGGGGGGGGGGGGGGGGFGGGGGGGGGGGGGGGGFGGGGGGGGGGGGGGEFGGGEFGGGGGGGGGGGGGGGGGGCGGGGFDGG@FGGGGGGGGGGGGGFGGGGFGGFFGGGGG>CGEEFFFC?ECGFGGGCE6EFCFCGF*:EECGGCCDDEGD;>E0:FG35EFGC4++C<EFF?@GF7CF>+0
@M03152:184:000000000-AWYW1:1:2106:20221:8252 1:N:0:TGCACTGTATACCTGT
AAGCTCGTAGTTGAATTTCGGGATCAATTTATTGGTCGTGCCAACGGTACGCACTGGTACAATTGGTTTCTCCCTTCCGACGAAGCGTGATGTCATTAACTTGATGTCGTGTGGAATCAGGACTGTTACTTTGAAAAAATTAGAGTGTTTAAAGCAGGCTTTGGCTTGAATACATTAGCATGGAATAATGAAATAGGACGTTTGATCTTATTTCGTTGGTTTCTAAGATTGACGTAATGATTAATAGGGATAGTTGGGTGGAATTCTCGGGTTCCATGGAACTCCAGTCACTGCACTGTAT
+
CCCCCGGGGGGEGGFFGGFCFGCGGGGGGGGGGGGGGGGGGGGGGGGGGGGGGGGGGGGGGFGGGGGGGGGGGGGGFG:@FGGGCEGGDEFFGGGGGGGGGGGGGGFFGGGGGDGGGGGGGGGGGFFGGGGDCGGGGFCFGGGGGGGGGGGGGGGFFGGGGGGGGGGGFFFGDFFGGGGFDFGGGGGGGCEGCFFGGFGGGGGCGDGGFFGGGCGGFC5*;CEFC@FCDF<:C*=8?FG9FFE7FGG6605*AFG7E*B88*5<C@FG<=*;*;7C+9?6CFGG<+<FC=FGC=>6EFFFD
@M03152:184:000000000-AWYW1:1:2106:11012:8262 1:N:0:TGCACTGTATACCTGT
AAGCTCGTAGTTGAATTTCGGGACCATCATGTTGGTCGTGCCTCGGTACGTACTGGTATTGTTGGTTTCTCCCTTCTGACGAACCATGATGTCATTTATTTGGTGTTGTGGGGAATCAGGACTGTTACTTTGAAAAAATTAGAGTGTTTAAAGCAGGCTCACGCTTGAATACATTAGCATGGAATAATGAAATAGGACGTTTGATTCTATTTTGTTGGTTTCTAGGATCGACGTCATGATTAATAGGGATAGTTGGGTGGAATTTTCGGGTGCCAAGGAACTCCAGTCCCTGCACTGTTTT
+
CCCCCFGG@FGGGFGGGGGGGGGGGGGGGGFGGGFGGGGGGGGGGGGGGGGGGGGGGDGGCGGFGGGGGFGGGGGGGFFGGGGGGFGGGGCFFDDFGFFGFADF,EFFGECGGGGGGFGGGGGGGGFFGGGFFC,BBBFGGGFDFGGGGGFGGGGCGGFGGGGGDGDF8DFCDFGGGF,EFGG,F9EGB;EGGGGGFGGGGGDC9F@EFFFFGCGGG5CGGGGC:9CF8E*=CE*:8,,4=E7CD,?C6C5CFGGF==ECC+;C+=<5<5F3/9F4*)5A*<CFF++++0<0***++0*+*
@M03152:184:000000000-AWYW1:1:2106:28090:8263 1:N:0:TGCACTGTATACCTGT
AAGCTCGTAGTTGAATTTCGGGATCAGTACGCTGGTCGTGCCTTCGGTATGCACTGGTTTCACTGATTCCTCCCTTCTGAAGAACCTTAATGCCATTCAGTTGGGGTGGCGGGGAATCAGGATTGTTACTTTGAAAAAATTAGAGTGTTTAAAGCAGGCTCGCGCTTGAATACATTAGCATGGAATAATGAAATAGGACGGTTGATCCTATTTTGTTGGTTTCTCGGATTGACGTAATTATTAATAGGGATATTTGGGTGTGATTCTTGGGTTGCAAGTGAGTTCGTTACTTGTACTGGTT
+
CC9C@FGGGGEGFFFGGGFGEGEEGFCFFGGGGDCF@FCGGFGGGEDC8FGD<FGFGGGGEGDGGGGGGGGGGEGGGCF9EFADF8,F,<@,C<FGGFAC<FFG+@FDC=:+@F:FFCFG,=A?FFFFGGGCG9?FGFCBC,@FD<FD<FCEFBG<8@C7CE@:7FCFGGG9@B@CE>D;F:,;<FDGGCCFF;;,7FE:*4**4?:;?B,C;:<:CE*1:B9++*3=E:C9+***1*++<+<+?+<+008*+20++*1*/*30<+<3*0*1*)/6+**+0+3*3/**1.+3+200<+*0+
@M03152:184:000000000-AWYW1:1:2106:26749:8267 1:N:0:TGCACTGTATACCTGT
AAGCTCGTAGTTGAATTTCGGACCGGGCTGGGCGGTCTTGCCGAAAGGTAAGCACTGCTCCGGTCGGGTCTCTCCTTCTGGGGAACCACCGTGCTCTTAATTGAGTGCGATGGGGATCCAGGACTTTTACTTTGAAAAAATTAGAGTGTTTAAAGCAGGCCTACGCTTGAATACATTAGCATGGAATAATAGAATAGGACTTTGGTTCTATTTTGTTGGTTTCTAGGACCGAAGTAATGATTAATAGGGATAGTTGGGTGGAATTCTCGGGTGCCAAGGAACTCCAGTCACTGCACTGTAT
+
CCCCCGGEGGGGGGGGGGGGCEGGGGGGGGGGGGGGGGF<FGFGGGGGGAEGFGGGGGGFFFGGGGEGGGGGGGGGGGGGFFC@FGGGGGGGGGCGGFADGGGGGGGGGG7FGGGGGGGGGGDFGGGGGGGGGFGGD,>FGGGGGACF<@DFGGGGC<CEGGEG:FGGFGGGGC@CGGGGGGGGCFFGGGG@FEFFFGGFFFFFGFGCFFFGGFGFGGFCGE;FGG9BCF8CGGCC?EGFF?9:77A?FF:C8+<:C=ECC89C?0@FD5598*2:6:@GGG6:FGGEEFGGG67F77C<+
@M03152:184:000000000-AWYW1:1:2106:12198:8341 1:N:0:TGCACTGTATACCTGT
AAGCTCGTAGTTGAATTTCGGGATCAATATTTCGGTCATGCCGTTGGTATGCACTGTTATCATTGACTTCTCACCTTCTAAAGAACCGTAATGCCATTAATTTGGTGTTACGGGGAATTAGGACTGTTACCTTGAAAAAATTAGAGTGTTTAAAGCAGGCTCACGCTTGAATACATTAGCATGGAATAATGAAATAGGACATCCGATTCTATTTTGTTGGTTTCTAGGATCGATGTAATGATTAATAGGGATAGTTGGGTGGAATTCTCGGGTGCCAAGGAACTCCAGTCACTGCACTGTA
+
CCCCCGGGGGGGGGGGGGGGGGEGGDFGGGGGGGGGGCGGGGGGGGGGGGGGGGGGGGGGGGGGGGGGGGGGGFGGGGGGGGGCGGGGGDFGGGGGGGGFFGGGGGGGGGGGGEG@CGGGEGFGGGGGGGGGGGGGFGGGGGGGGGGGGGGGGFFDGGGGGGGGDEGGCDDFGGFFGGF8CB9DFGGFGG,EFCEFG7<>FGGFD@CECGGGGGCC>FF8EGGGGF;??FGE5FGC:CGC7F7@1CE?66AFFFFGG?BECCC:9?+=C5:5ECD<FA5E=FCC<CE6F=7CFCFC6C*<+
@M03152:184:000000000-AWYW1:1:2106:27641:8376 1:N:0:TGCACTGTATACCTGT
AAGCTCGTAGTTGAATTTCGGGCCTGGCCGGGCGGTCTGCCTAACGGCACGTACTGTCTGGGCGGGCCTTACCTCTTGGTGAGCCGGCGTGCCCTTTGTTGGTGTGCGTCGGGGAACCAGGACCTTTACCTTGAGAAAATTAGAGCGTTCAAAGCAGGCCTATGCCTGAATACATTAGCATGGAATACTAAAATAGGACGCGCGGTTCTATTTTGTTGGTTTCTAGAGTCGCCGTAATGATTAATAGGGGTAGTTGGGTGGAATTCTCGGGTGCCAAGGAACTCCAGTCACTGCACTGCAT
+
CCCCCGFFGGGGGGGGGGGGGGGGGGGGFGGGGGGGFFECFG9FGGGGGFGG@DFCFG9CEFGGEDGG7FDG?FEFCFFGCEFGGGGGGGGGGGEFGFGCED:FFGGGGGGCFFCEFCFFDFGGCGGGA@F<F,<7BFF8CCFCFCEC<@CFFCCGGF>FGC<:FEGFFFGFFFFC<:CFGCDFGGG+:<CFDCGGFFGGC8*:CC8C+3:FGGGCGCCCFC:CEGFGC3?CCEEGG=FCEC+27+<<6*0AEGFE<=58C>+9?<:FDFDFC7<C?7@7C:?CG+0<269<@*:CF?*++
@M03152:184:000000000-AWYW1:1:2106:27547:8377 1:N:0:TGCACTGTATACCTGT
AAGCTCGTAGTTGAATTTCGGGACCAATTTGTTGGTCGTGCCTCGGTACGTACTGGTATTATTGGTTTCTCCCTTCTGAAGAACCTTGATGTCATTAATTTGGTGTCTTGGGGAATCAGGACTGTTACTTTGATAAAATCAGAGTGTTTAAAGCAGGCATACGCTTGAATACATTAGCATGGAATAATGAAATAGGACGTTTGATTCTATTTTGTTGGTTTCTAGGATCGACGTAATGATTAATAGGGGCAGTTGGGTGGAATTCTCGGGTGCCAAGGAACTTCAGTCATTTCACTGTATT
+
CCCCCGGGGGGGGGGGGGGGEGGGGFFGGGGGGGGGGGGDGGGGDGGG7FGAFFG8EEFFGGG9EFEG9FDCFGGGGFA9EGAFGGGGGAFGGGGGF9F9FGGGGGG9FGG8FBCFFGGCCFGGGFGGA<EFG,CE9AFGFFGGFEGGGFEGAADC@CFGG?F@C:DGFGGGGGGGGGGGFFEGGFAFCF;FFFAFGGDFCDCFCFGGFACFCCBFG?B6D,EBA9>EFG58E:C,=@BCC:9CFEFG5*)=@EF6:EGG5:FF7ECE57CCE47>=>A::?++5:C++*3++*:C?F70+
@M03152:184:000000000-AWYW1:1:2106:21262:8390 1:N:0:TGCACTGTATACCTGT
AAGCTCGTAGTTGAATTTCGGGATCAGTACGCTGGTCGTGCCTTCGGTATGCACTGGTGTCACTGGTTCCTCCCTTCTGACGAACCGTCATGCCATTCACTTGGTGTGGCGGGAAATCAGGACTGTTACTTTGAAAAAATTAGAGTGTTTAAAGCAGGCTCACGCTTGAATACATTAGCATGGAATAATGAAATAGGACGTTGATCTTATTTTGTTGGTTTCTAGGATTGACGTAATGATTAATAGGGATAGTTGGGTGGAATTCTCGGGTGCCAAGGAACTCCAGTCACTGCACTGTATT
+
CCCCCGGGGGGGGGGGGGGGGGGGGGGGGGGGGGGGGGGGGGGGGGGGGGGGGGGGGGGGGFGGGGGGGGGFGGGGGGGFGGGGGGGGGGGGGGGGGGGGGGGGGGGGEFGGGEFGGGGGGGGGGGGAEFGGGCCDFGGGGGGGGGGGGGFGGDFGGGGGCFFGGGGF@FCGGFFGGGGGGFGGGGGGF,@FFGFGGGGGGGDFGFFGFGGGCFGGGGGGFBE9C9C>B*?9?EFCFFECE;+=D767CFF?CCE6?CG*8<9@:F:5<5;<*7DFC).0:ACC?EE6CFGCADFF+00<+
@M03152:184:000000000-AWYW1:1:2106:20591:8421 1:N:0:TGCACTGTATACCTGT
AAGCTCGTAGTTGAATTTCGGGGTCAGTAGGTCGGTCGTGCCAACGGTATGAACTGGTCTCACTGATTCCTCCCTCTTGTAGAACCGTGATGCCATTAACTTGGTGTTGCGAGGAATCTGGACTGTTACTTTGAAAAAATTAGAGTGTTTAAAGCAGGCTAACGCTTGAATACATTAGCATGGAATAATGAAATAGGACGTTCGATCCTATTTTGTTGGTTTCTAGGATTGACGTAATGATTAATAGGGATAGTTGGGTGGAATTCTCGGGTGCCAAGGAACTCCAGTCACTGCACTGTAT
+
CCCCCGGGGGGGGGGGGGGGGGGGGGGGGGGGGGGGGGGGGGGGGEGGGGGGGGGFEGGGGGGGFGGGGGGGGGGGGG@FGGFGGGGGFGGGGGGGG9EGGGGFGGGGFGEGDCFFFGGGGGFGGGGGGGGGF9?FFGDGEBFGCFFGGGAGGFGGFFGGGGGGDGDFFCFGG9DFGFG,CF7EFFCGFCCEFEAE@FFEGGG:CGFGGGGGGGGGFGFEFGGGGEGGFE8,=8C86FFDFFG?CCFC6A;*0>F7+/;8*=+BC+>EC5*1*77C6>3=6*<CGF6E9*0<2>7+<+2++
@M03152:184:000000000-AWYW1:1:2106:9635:8516 1:N:0:TGCACTGTATACCTGT
AAGCTCGTAGTTGAATTTCGGGATCAGTACGCTGGTCGTGCCTTCGGTATGCACTGGTGTCACTGGTTCCTACCTTCTGAAGAACCATCATGCCATTCAGTTGGTGTGGCGGGGAATCAGGACTGTTACTTTGAAAAAATTAGAGTGTTTAAAGCAGGCTCGCGCTTGAATACATTAGCATGGAATAATGAAATAGGACGTTTTACCCTATTTTGTTGGTTTCTAGGATCGACGTAATGATTAATAGGGATATTTGGGTGGAATTCTCGGGTGCCAGGAACTCCATTCACTGCACTGTATT
+
AA<96EFGFDFGGGCGGGGGDGGGGGGGGGGDCF:FGGGGGGGGGGGGGFGGGGGFCFEGGAFFFAFGGGGFFFGGDGGGFGGFG8FFGGGGGGFGGGFF<FFGGGGGEG:FDGF@FFFDE?FCFFFFGGG?<FGGFGEGGDFCEFGGGGGDG9,,>CFFFCGGDDGGFFGGG:;C,>F;@AEFFFFGFFFG;CCF7:CECFF*@,@<:22<BC9FGGCECF+9>B969BC8E>BECECFC@CFC7:+6:F6++<E+/;;5*0<ACC73*/>*>*72)72*+298++0<*3++:>9+CCF7
@M03152:184:000000000-AWYW1:1:2106:11556:8532 1:N:0:TGCACTGTATACCTGT
AAGCTCGTAGTTGAATTTCGGGATCAATTTATTGGTCGTGCTATTGTACGTACTGGTATTATTGATTTCTACCTTCTGACGAACCATGATGTCATTAATTTGGTGTCTTGGGGAATCAGGACTGTTACTTTGAAAAAATTAGAGTGTTTAAAGCAGTCTCACGCTTGAATACATTAGCATGGAATAACGAAATAGGACGTTTGATTCTATTTTGTTGGTTTCTAGGATTCACGTAATGATTAATAGGGATAGTTGGTTGGAATTCTCGGGTGCCAAGTAACTCTAGTCACTCAACCTTTTC
+
C@CC@FFEGGGEGGFGGGGGGEFFGGDFGGFFGGGGGEGGFFGEGCFCF@FFGGEEGGGGCGG<,EFFGGDFFGGFGGGGGGE@FGGG9F<FEFGG@<ECFFD==FECF,CA76FFGACE=CF8FFGF<FF<?,,,,+BFFF9EF9FGGGFEAFCG?FFFGGCCC7+A,C???,5A<,EDFD,E<A,EE8>BFA,=EDF:B<>,@33@3<DFFFFGG?EGF,@3,,6>,,3,4@689=:BG,,<+,,4;E49A>:>/=B7,,;C@:9/*==9E*+*2/+<CF:+>+?+++++*28*00+++
@M03152:184:000000000-AWYW1:1:2106:24665:8533 1:N:0:TGCACTGTATACCTGT
AAGCTCGTAGTTGAATTTCGGATTAATGAGAACTTACGGTCCATCTTTCCGATGTGTACCTTATTCTTGTTTCCTTCCTTTTGAATACACTCCCTAAAATTATATTTTAGGGATCAAAGTGTTTCAAATCTTTTACTGTGAAGAAATTAGAGTGTTCAAGGCAGGCGTAATCTAGCTTTTAATATATTTGCCATGGATAATTAAATAAGACTTTTATTCTTCTTTCCTTTGTTTCTTGGGCTAAAGTAATTATTTAAAAGGATAGTTTGGTTGAATTTTTGGGTGCCCAGGAACTTCAGTT
+
CCBCCGGGGGGGCFGGFGGGGGGGGGGGGFGGGGGG-DBFEGGGGGGGGGFGFGFGGGGGGGGGGGGGGGGGGFGGGGGGGGA7FFECEGCGGFGDAFCGGGGCFGGGGGG?8F7ECEFGGFGGGGGAEGGGGGCGGGGFCE9<E@FFD8F,CFFFFECF?FFECF7FEECFGG9F9FG9,5=,7,,:,4,,,,,@,C7,95;FF;,,@<,3CF,,C,>,,,,3@,,,@,37DG,37,27?8,4<,@2E71,7@,5,,,,@6,,@CD,+*;*4797B++248**/*<,=A5*:<7+9+2=<
@M03152:184:000000000-AWYW1:1:2106:19599:8541 1:N:0:TGCACTGTATACCTGT
AAGCTCGTAGTTGAATTTCGGGCCTGGCCGGGCGGTCTGCCTAACGGCACGTACTGTCTGGGCGGGCCTTACCTCTTGGTGAGCCGGCGTGCCCTTTGTTGGTGTGCGTCGGGGAACCAGGACCTTTACCTTGAGAAAATTAGAGTGTTCAAAGCAGGCCTATGCCTGAATACATTAGCATGGAATAATAAAATAGGACGCGCGGTTCTATTTTGTTGGTTTCTAGAGTCGCCGTAATGATTAATAGGGATAGTTGGGTGGAATTCTCGGGTGCCAAGTAACTCCATTCACTGCACTGTAT
+
CC@CCGDGGGC-CE@FFGDFEEGE;F,EE@:FFDGG:FFG@FGFGFCGG77,EDGFDGE,C<FCEECC:F<FGGGGFEDF7E4=EGCF+FC7FFGGGFFD@@FDFDGD:<@>FEE<FGCGGFFGGGG@FGF@E:@<;<3;B,<BFGGFGGFCFFGGCGDEGCFGGGGF<7CFG9BFCCFGGG@C:FC9CC7<CCE+<CGGGGG5E/?CC?GGGFFF?*;CEFFCC+0AFGG5E>:**/A<C:9<CCFG=67CFF:++:CE*2<@F+CF3/*/**976<*<E?CC8++<+*02+9*+0+2++
@M03152:184:000000000-AWYW1:1:2106:11461:8578 1:N:0:TGCACTGTATACCTGT
AAGCTCGTAGTTGAATTTCGGGCCTGGCCGGGCGGTCTGCCTAACGGCACGTACTGTCTGGGCGGGCCTTACCTCTTGGTGAGCCGGCGTGCCCTTTGTTGGTGTGCGTCGGGGAACCAGGACCTTTACCTTGAGAAAATTAGAGTGTTCAAAGCAGGCCTATGCCTGAATACATTAGCATGGAATAGTAAAATAGGACGCGCGGTGCTATTTTGTTGGTTTCTAGAGTCGCCGTAATGATTAATAGGGATAGTTGGGTGGAATTCTCGGGTGCCAAGGAACTCCAGTCACTGCACTGTAT
+
CCCCCGGGGGGGGGGGGGGGGGGGGGGGGGGGGGGGGGGGGGGGGGGGGGGGGGGGGGGGGGGGGGGGGGGGGGGGGGGG@FFGGGGGGGGGGGFGGGGGGGGGGGGGGGGGGGGGGGGGGGGGGGGGGGGGGEFGFGGCG9FGGGGGGGGGFGDGGGGGGGGGGGGGGFGFG9FFGGGGGFG7FGGGGGGGFGGGGGG5C>E>EE5CGFGFGGFGGCFGFGGGGG7?FFGDEE>EGGG7CFG7>EG6C?>:@GGFC5:5CEECC9@F3AEDCDCFGF3*?:CFC+<C<@??FGGGG6F77
@M03152:184:000000000-AWYW1:1:2106:24240:8592 1:N:0:TGCACTGTATACCTGT
AAGCTCGTAGTTGAATTTCGGGATCAATTTGCTGGTCGTGCCTACGGTACGTACTGGTTTTGTTGGTTCCTCCTTTCCGAGGAGCTGTGATGTCATTAATTTGGTGTCGCAAGGAATCGGAACTGTTACTTTGAAAAAATTAGAGTGTTTAAAGCAGGCTAACGCTTGAATACATTAGCATGGAATAATGAAATAGGACGATTGATCCTATTTTGTTGGTTTCTAGGATCTACGTAATGATTAATAGGGATAGTTGGGTGGAATTCTCGGTTGCCAAGGAACTCCAGTCACTGCACTGTAT
+
CCCCCGGGGGCGGEEGEGGGGG7CFCFFGGGGGGGGGGGGGGGGGGGGGGGF@FGGGGGGGGGGFGGGGGGGGGGGFGG@FCCFGGGGGGGGGGGGGGFG<FAFGFEFEGGDGGEGGGGGDGGGGGGGGGGGGGGGFE:FFGFF,AFFGGGGGGGDFFGGGGGGGGGGEDGGFEFGFF?AFGGF9DFGFDBG9@BFF9F:FFFDGGGGGGGGGCCGGGGEGGFEFCFEFGC9CE896AC,=7B7CFGGGGF7<<@++5;:885B7+445C*:CCF:<@)A*;?D<+:C?BCF74>FG?:++
@M03152:184:000000000-AWYW1:1:2106:3883:8641 1:N:0:TGCACTGTATACCTGT
AAGCTCGTAGTTGAATTTCGGGGTTAGTAGGTTGGTCATGCCTCTGGTATGTCCTGGTCTCTCTGATTCCTCCTTCCTGATGAACCGTAATGCCATTATTTTGGTGCTGCGGGGATTTTGGACTGTTATTTTGAAAAAATTAGAGTGTTTAAGGCAAGATAACGTTGGAATACATTAGAATGGATTAATGAAATAGGACGTTCAATCTTATTTTGTTGTTTTCTAGATTTGACTTAATGATTAATAGGGTAATTTGGTTGGATTTCTCGGGTGCCAAGGAACTCAAGTCATTGCACGGTAT
+
CCCCCGGDGGGGGGGGGGGGGC:F7FFG9<FGGGGGGFGGGGGG8FFC,<,<,CEE8C6E,,,;C,CFG,9EFGGG8,9EE@F,E,7CF7<<<F,C@F,<F,C7F<,C66=FG=B+,5,C:,5,,?,,,CF9EFFFEE+F45555C,EF,CD,,3A:+,CF5:3,:,,3,3,33C,7,,7@F:9,8@,@DEA,,8E7,3@<FE,,@F,>,=@=F;F,6,>CD,,26,,6,,,,,6>,4,,=;C7:7,=80),1>C?+*1**55;=1?+1:*//80;=;)CG6+002+++*+30**+**1*1
@M03152:184:000000000-AWYW1:1:2106:13024:8642 1:N:0:TGCACTGTATACCTGT
AAGCTCGTAGTTGAATTTCGGGCCTGGCCGGGCGGTCTGCCTAACGGCACGTACTGTCTGGGCGGGCCTTACCTCTTGGTGAGCCGGCGTGCCCTTTGTTGGTGTGCGTCGGGGAACCAGGACCTTTACCTTGAGAAAATTAGAGTGTTCAAAGCAGGCCTATGCCTGAATACATTAGCATGGAATAATAAAATAGGACGCGCGGTTCTATTTTGTTGGTTTCTAGAGTCGCCGTAATGATTAATAGGGATAGTTGGGTGGAATTCTCGGGTGCCAAGGAACTCCAGTCACTGCACTGTAT
+
CCCCCGGGBFGGGGGGGGGGGGGGGGGGGGGGGGGGGGGGGGGGGGG>FGGGGGGGGGGGGGGGGGGGGGGGGGGGGGDFGGGGGGGGGGGGGGDGGGGGGGGGGGGGGEEGGGGGGGGGGFGGGGGGGGGGGFFC9FGFGFFGGGGGGGGGGGGCEGGGGGG9::CFGFGGGGGGGGGGGGGGGG?@EFFGGGCEC7C8>E>?EEE*+<AGFG7FGCDGCG9C7CFFGG5=EC8E*2<7:FFCGCFFF?FDG?F7CCE8>@9CC2+3>*:C=DGCE5>6?8+:33<C?6:<:7*<:+?++
@M03152:184:000000000-AWYW1:1:2106:4796:8702 1:N:0:TGCACTGTATACCTGT
AAGCTCGTAGTTGAATTTCGGGATCAATTTGTTGGTCGTGCCTCGGTACGTACTGGCATTATTGGTTTCTACCTTCTGAAGAACCTTGATGTCATTAATTTGGTGTCTTGGGGAATCAGGACTGTTACTTTGAAAAAATTAGAGTGTTTAAAGCAGGCATACGCTTGAATACATTAGCATGGAATAATTAAATAGGACGTTTGATTCTATTTTGTTGGTTTCTAGGATCGACGTAATGATTAATAGGGATAGTTGGGTGGAATTCTCGGGTGCCAAGGAACTCCAGTCACTTCACTGTATT
+
CCCCCGG@CFFGFFECA<CEFCFGGFGGFEFFGGFGGGG;C<CFGG@EECGAFGGGGCGGGGGGGGGGFGGGGGFGAFFGGFGEFGFEFAF6CEFEFDGEDFGFGDCFFGGFF7B<=FGGEG4FGGGGCFCCC9FFBCCGGGGGGGGGGDGF<FF8<FBFD=F@FGGGFFECBFFFEFGGG<FFFGGC,@AFGG9@B,@@+DFFFAFGGFGEGFFF?FGGG@F93@?F?8@E>GFF*=7:CGCF>EE=6CAFF@CG=E7789++49B7*=FD=FGGC35EEFF<C+<+<6?+3:C??97:0
@M03152:184:000000000-AWYW1:1:2106:16422:8728 1:N:0:TGCACTGTATACCTGT
AAGCTCGTAGTTGAATTTCGGGATCAATTTATTGGTCGTGCTATTGTACGTACTGGTATTATTGATTCCTACCTTCTGACGAACCATGATGTCATTAATTTGGTGTCATGGGGAATCAGGACTGTTACTTTGAAAAAATTAGAGTGTTTAAAGCAGGCTCACGCTTGAATACATTAGCATGTAATAACGAAATAGGACGTTTGATTCTATTTTGTTGGTTTCTAGGATCGACGTAATGATTAATAGGGATATTTGGGTGGAATTCTCGGGTGCCAAGGAACTCCAGTCACTGCACTGTATT
+
CCCC<FGGGGGGGGGGGFGGGCGGGFFGGGGFGGGGGGGGGGGGGGGGGGGGFEGGGFFGGGGGGGGGGGGDGGGGGGGGE@FGGGGGFEFGGGGCCCFFGFFEEFGGGGGGG:CEFFGGGFFGEFGGGGGGA<FCFGGGFGGGDFFGGFGG9FGGFGGGFGGGGGFGGGGGGGFFAFAFC?FCDGCF=EC@<D,DCFF=D<:>DFCGGFGCE9FGGGGGCGEB,@69BE5:>E>CFC:FGC9<FC?CC=A,BFC7:?GCEG<CFGG=5=FC:F7DF5AFFFC4<CFGGFD7@76:CFGG7
@M03152:184:000000000-AWYW1:1:2106:2453:8768 1:N:0:TGCACTGTATACCTGT
AAGCTCGTAGTTGAATTTCGGGATCAGTACGCTGGTCGTGCCTTCGGTATGCACTGGTGTCACTGGTTCCTCCCTTCTGACGAACCGTCATGCCATTCACTTGGTGTGGCGGGAAATCAGGACTGTTACTTTGAAAAAATTAGAGTGTTTAAAGCAGGCTCACGCTTGAATACATTAGCATGGAATAATGAAATAGAACGTTGATCTTTTTTTGTTGGTTTCTAGGATTGACGTAATGATTAATAGGGATAGTTGGGTGGTATTCTCGGGTGCCATGGAACTCCAATCACTGCCCTGTATT
+
C@A@-;CC;FFFEFGFEGG<@EEDFF,CFFFFEGEGAFGGGFGGGCEGFGGDC9FGGGG@CF<FECGGGGGGGCFD@FFCFCF7CFGGGEF<FC,<<C,FE9FFGDG>FFGGECEGGGGACA<8E?F<EAEFC9,BC=+BFCFFGFGCFCFG<,C>>FE=,>BFC+>@FCCFEC97>9BACA@,7@DFEEF;FF@E,3DFGF7:DF<;,7?<1*=FC>BFGGC?FECFGGGC***3=++4<+2C7<6C*>5EGFG6EC***3<CEC7C<*;<C5>*<5:?EF<C0+0;+)2<+**<*<:0+
@M03152:184:000000000-AWYW1:1:2106:13936:8789 1:N:0:TGCACTGTATACCTGT
AAGCTCGTAGTTGAATTTCGGGATCAATATTTCGGTCATGCCGTTGGTATGCACTGTTATCATTGACTTCTCACCTTCTAAAGAACCGTAATGCCATTAATTTGGTGTTACGGGGAATTAGGACTGTTACCTTGAAAAAATTAGAGTGTTTTAAGCAGGCTCACGCTTGAATACATTAGCATGGAATAATGAAATAGGACATCCGATTCTATTTTGTTGGTTTCTAGGATCGATGTAATGATTAATAGGGATAGTTGGGTGGAATTCTCGGGTGCCAAGGAACTCCAGTCACTGCACTGTA
+
CCCCCGGGGGGGGGFGGGGGGGGGGGGGGGGGGGGGGGGGGGGGGGGGGGGGGGGGGGGGGFFG<FGGGGGGGGGGGGGFGGGGGGGGGGDGGGGGGGGFGGGGGGGGFFGGGDEDGGGGGGGGGFGGGGGGFFGGFGGGGG<FAFGAFGGGGGCFFFGGGGGGFGGGGFFGGGFGGGGGDGGG<FFGGGGGEFFGACGGGGGGG:C@CGCFGGGFGG>>EGG9FFAD?B6C5EDEC7CF7FGGFC::66?FF8CGE6EGGGFGFGCEC5CCF55CFFA=FGGGCCFCGFF9C>=C7A<C+
@M03152:184:000000000-AWYW1:1:2106:16664:8801 1:N:0:TGCACTGTATACCTGT
AAGCTCGTAGTTGAATTTCGGGCCTGGCCGGGCGGTCTGCCTAACGGCACGTACTGTCTGGGCGGGCCTTACCTCTTGGTGAGCCGGCGTGCCCTTTGTTGGTGTGCGTCGGGGAACCAGGACCTTTACCTTGAGAAAATTAGAGTGTTCAAAGCAGGCCTATGCCTGAATACATTAGCATGGAATAATAAAATAGGACGCGCGGTTCTATTTTGTTGGTTTCTAGAGTCGCCGTAATGATTCATAGGGATAGTTGTGTGGAATTCTCGGGTGCCAAGGAACTCCAGTCACTGCACTGTAA
+
CCCCCGGGGGGGFFGGGGCFFCEGGGGGGGGGGGGGGGCFGGGGGGGGFCEGGGGGF<FFGGGGGGGGGGGGG<BFGCGFEFGGGGGGGGGGFGGFGGGGGGGGGGFGGGE@FCEEGGGGGFGGGGFGGGGGGFGGGGFGFCGCCFFGGFGGFGGGGGGGGFF9BFCFGFFG?ACF@:FEFGGGFGGFCGE?GGFFDCG>GGECEE*CF9FFGGGGGGFEFF?F+A+AF@8?*28C5FFG7@+0?99CCC5*<<C90:8C59<@F?FGGFC9C<CFFFF*:A?CG6:CGF+<+7:69+?++
@M03152:184:000000000-AWYW1:1:2106:21830:8813 1:N:0:TGCACTGTATACCTGT
AAGCTCGTAGTTGAATTTCGGGATTGACTCGATGGTCGTGCCTTAAGGGGTATGAACTGTCGCTGTTGATTTCTCACCTTCTGGAGAAGCTCGATGTCCTTAGTTGGATGTCTTGTGGAACCAGGACCTTTACTTTGAAAAAATTAGAGTGTTTAAAGCAGGCATTATGCTCGAATACATTAGCATGGAATAATAGAATAGGACGGCATGGTTCTATTTTGTTGGTTTCTAGGATCACCGTAATGATTAATAGGGATAGTTGGGTGGAATTCTCGGGTGCCAAGGAACTCCAGTCATTGCA
+
CCCCCGGGGFFFGGAEACFEGCGGGFEGGGG<FD@EFGBCFG<FFFECE:FCGGGEEGFF,CFBECEFDEEFGGFDFFGGGGGEGGGDFGGDDC<CEAEFGC<FGGDCEFGGCGAEGEGGCFE8FD@<E5FE<,@B<<AAFF+,BEGGGGGGGFGGEAEGF@=FGGGGG9FFC8F=AFF;DGF,=<E8,@ECEECEFFFGFDA,FF:CGGGFE9=FA>EDFGGGGGG6FGCDC6;DCGGGFE5:@F,,4:=?,<C:,,6;CC6:C57C*7CC;+/*58>*2?+7*022?068+2>9+9:<?
@M03152:184:000000000-AWYW1:1:2106:15392:8891 1:N:0:TGCACTGTATACCTGT
AAGCTCGTAGTTGAATTTCGGACCTGACCGGGCGGTCCGCCTAACGGTGTGTACTGTCTGGCCGGGCCTTACCTCTTGGTGAGCCGGCATGCCCTTCACCGGGTGTGTCGGGGAACCAGGACCTTTACCCTGAGAAAATTAGAGTGTTCAAAGCAGGCCTACGCCGGAATACATTAGCATGGCATAATAAAATAGGACGTCCGGTTCTATTTTGTTGGTTTCTAGAGTCGCCGTAATGATTAATAGGGATAGTTGGGTGGAATTCTTGGGTGCCAAGGCACTCCAGTCACTGCTATGGTTT
+
A<CC<6@@--BDCFFG9CFFEG7C<A6@<CC@F@@B:FEFGFB6CB+8D@6,<ECFFFGDCG,+6+8>=DFCFF9C9<CF=,,BF7+>F7,,5=A=FFE,C:>>4@=35B@EF+8B<,,C=F<FCFC<<,3@,3<,,8,3@FDGGG;BD=CB;F7C7:*F:C<CFE7::*<FFFCC,B,?9C*+7,2+<B@,?9?C<C***1*:?889<F@FF78E8>GG=EFFCFCC7****:/**<C9+<EFF7766:)+32++:CGD8CFC+0++21A*;90757):/2+2<++<0*3<C*0+++*+*
@M03152:184:000000000-AWYW1:1:2106:5143:8901 1:N:0:TGCACTGTATACCTGT
AAGCTCGTAGTTGAATTTCGGGCCTGGCCGGGCGGTCTGCCTAACGGCACGTACTGTCTGGGCGGGCCTTACCTCTTGGTGAGCCGGCGTGCCCTTTGTTGGTGTGCGTCGGGGAACCAGGACCTTTACCTTGAGAAAATTAGAGTGTTCAAAGCAGGCCTATGCCTGAATACATTAGCATGGAATAATAAAATAGGACGCGCGGTTCTATTTTGTTGGTTTCTAGAGTCGCCGTAATGATTAATAGGGATAGTTGGGTGGAATTCTCGGGTGCCAAGGAACTCCAGTCACTGCACTGTAT
+
CCCCCGGGGGGGGGGGGGGGGGGGGGGGGGGGGCGGGGGGGGFFDCGGGGGGGGGGGGGGGGGGGGGGGGGGGGGGGGGGGGGGGGGGGGGGGG8FGDEGGGGGGGGGGGGGGGGFEGGGGGGCGFGGGGGGGGGGGGGGCCFGGDGFGGGGGFGGGGGGGGGGF9FGF:FGFGGGFGGGGGGGGGG9<CE@FGGDFC8CEGGDG*:EGEFFGFGGGGGG=FGGGGGDF@>CEGGEE5<FGGFGGGGFF?>AF?FECEGCCFCGC?C+9EDFEGF7C>>*:@GCCGG<?=F?@=C?++23+
@M03152:184:000000000-AWYW1:1:2106:20721:8922 1:N:0:TGCACTGTATACCTGT
AAGCTCGTAGTTGAATTTCGGGCCTGGCCGGGCGGTCTGCCTAACGGCACGTACTGTCTGGGCGGGCCTTACCTCTTGGTGAGCCGGCGTGCCCTTTGTTGGTGTGCGTCGGGGAACCAGGACCTTTACCTTGAGAAAATTAGAGTGTTCAAAGCAGGCCTATGCCTGAATACATTAGCATGGAATAATAAAATAGGACGCGCGGTTCTATTTTGTTGGTTTCTAGAGTCGCCGTAATGATTAATAGGGATAGTTGGGTGGAATTCTCGGGTGCCAAGGAACTCCAGTCACTGCACTGTAT
+
CCCCCGGGGGGGGGGGGGGGGGGGGGGGGGGGGGGGGGGGGGGGGGGGGGGGGFGGGGGGGGGGGGGGGGGGGFGGFFGGGGGGGDCF>FFGGGGGGGGGGGGGGGGGGGGGGGCFGGGGGGFFGCFFGGGGGGGGFFGGGGGGGGGGGGGGGGGGGFGGGGGGGGGCF7FFCCFFGFGFGGGGCFGGGFFFCFGG6EFEEGGGGG5/<@FGGGGGGGGGGGFGG+@FGC8CCEGGGGG7<CF7>?7FGCFC6CFGG**/:8CC7+<?5F*1*19:<>>*76?7++3<C42<96*<?E><7
@M03152:184:000000000-AWYW1:1:2106:11517:9000 1:N:0:TGCACTGTATACCTGT
AAGCTCGTAGTTGAATTTCGAGGGTCATTTGGCCGGGCCTACTTGGCTTGTCTGAGTAGGCATTCTGGATCCAAGGGCCCTGTACCACTTCTTGGGGAACTAGTCTACTCTTTATTGAGTTGGGCTAGGGAGCCAAGACTTTTACCTTGAAAAAATCAGAGTGTTCAAAGCAGGCATATTTGCTCGAATACATTAGCATGGAATAATAGAATAGGACCATGGTTCTATTTTGTTGGTTTATAGAACCAAGGTAATGATTAATAGGGATAGTTGGGTGGAATTCTCGGGTGCCAAGGAACTC
+
CCCCCGGGGGGGGGGGGGGGFGGGGGGGGFFGGGGG:FEGFFDGGGGGGGGGGGCGGGGGGEFFGGGGGGGGEEFFGGGGGGGFGFGFGGGFFGGGGGGGGGGGGGGGGGGGGGDGA9FGGGGGGGG@FGGGGGG?GGG9EGGFGEGGC,FFA=FEB,AFFGGGDGGGGGCG<FGGEFGGGGG9=FC@DFFFGGGGGCFDF@9DC;FGF9CGEG@,@FGGGFFF7?,>BBDFGGFFEGG6F;9EFGFF5C4<CCFGGG9@9?+B6C@EC6>+1*/CEA59=CECCE58A@EC@C5AF?27<
@M03152:184:000000000-AWYW1:1:2106:7895:9076 1:N:0:TGCACTGTATACCTGT
AAGCTCGTAGTTGAATTTCGGGCCTGGGCGGGCGGTCCGCCGAAAGGCGCTGTACTGTCTGGCCGGGCCTTTCCTCTTGGTGAACCGGCGTGCCCTTCGCTGGGTGCGTCGAGGAACCAGGACGTTTACCTTGAGAAAATTAGAGTGTTCAAAGCAGGCGTCTCGCCCGAATACATTAGCATGGAATAATGGAATAGGACGTGCGGTCCTATTTCGTTGGTTTCTAGGATCGCCGGAATGATTAATAGGGATAGTTGGGTGGAATTCTCGGGTGCCAAGGAACTCCAGTCACTGCACTGTA
+
CCCCCGGGGGGGGGGGGGFGGGGGGGGGGFGGGGGGGGGGGGGGGGGGGGGGGGGGGGGGGGGFGGGGGGGGGGGGGGGGGGGGGGGGGGGGGGGGGGGGGGGGGGGGGGDGGGGGGGGGGFGGFGFGGGGGGGFGG8FFGGGGGGGGGGGGGGGGGGGGGGGGGFEEEGGGGGGGGGGFGGGCCGGGGGGGEGGGGG7CEGDGGGGGGFFFGG+;:@@CC:CFEFGGGFGEDGG**::7<+9?C70<E77=*<<EFFGEEGGG+AE7:*A5:DD>+07C*;*9@FGFGFFF?FGGCCC7+
@M03152:184:000000000-AWYW1:1:2106:18195:9104 1:N:0:TGCACTGTATACCTGT
AAGCTCGTAGTTGAATTTCGGGCCTGGCTGGGTGGTCTTGCCGAAAGGTAAGCACTGCTCTGGTCGGGTCTTTCTTTCTGGTGTCCTCCGGTGCCCTTAACTGGGTGCCGGAGGTGATCCAGGACTTTTACTTTGAAAAAATTAGAGTGTTTAAAGCAGGCATAAGCTTGAATACACTAGCATGGAATAATAGAATAGGACCGTGGTTCTATTTTGTTGGTTTTCTGGACCGTGGTAATGATTAATAGGGATAGTTGGGTGGAATTCTCGGGTGCCAAGGAACTCCAGTCACTGCACTGTA
+
CCCCCGGGGGGGGGGGGGGGGGGGGGGGGGGGGGGGGGGGGGGGGGGGGFGGFGGGGGGGGGGCCFGGGGGGGGGGGGGGGGGGGGGGGGGGGDGGGGGGGGGGGGGGGGGGGGGGGGGGGGGGGGGGGGGFGGGDFDGGGFGGGGGFGGGGGGEGFGAFGFFGG<FGGGGGGGFGGGGGGGGGGGGGGGGGGGGGGGGFGFFGGGGGGGGGGGGGGGGGCFGDGGFGGGGGGGGGGGFGGGCEDG?C6:.CC6C7F6CEDEG?CF7EFG=3;CDD767CFFCCGGG6+*C++:CE?F4E7
@M03152:184:000000000-AWYW1:1:2106:21387:9183 1:N:0:TGCACTGTATACCTGT
AAGCTCGTAGTTGAATTTCGGCCTTTGCCGCCCGGTCCGCCTATTTGGGTGTGTACTGGAGCGGTGGAGGCTTACCTCGTGGTGAGCTGTTATGCCCTTTACTGGGTGTGGCAGGGAACCATGATTTTTACTTTGAAAAAATTAGAGTGTTCAAAGCAGGCTTACGCCCGAATACATTAGCATGGAATAATAAAATAGGACGTGCGGTCCTATTTTGTTGGTTTCTAGGATCGCCGTAATGATTAATAGGGATAGTTTGGTGGAATTCTCGGGTGCCAAGGAACTCCAGTCACTGCACTGT
+
CCCCCGGGGFGGGGGGGGGGGGGGGGGGGGGGGGGGGGGGGGGGGGGGGGEFGGGGGGGGGGGEGGGGGGGFGGGGGGGGGGFGGGGGGGGGGGGGGGFGGGGGGGGGGGGGGGGGGGGGGGGGGGGGGGGGGGGGGGGGGGGGGGGFFFFFGGGGGFGGGGFGFGCFGGGGG>FGGGGGGGGGGGGFFGGGGGGGGGFFFE:FFGC:8FGGGGGGFGGFGGFGCFFGGG?CEDCCEGDC+++<>CFDCCFFGGFGC+A8:@E5CC++23878DC3?=FGD8?DGDF6FFGE::CDFCFGC
@M03152:184:000000000-AWYW1:1:2106:16581:9210 1:N:0:TGCACTGTATACCTGT
AAGCTCGTAGTTGAATTTCGGGATCAATATTTCGGTCATGCCGTTGGTATGCACTGTTATCATTGATTTCTCACCTTCTAAAGAACCGTAATGCCATTAATTTGGTGTTACGGGGAATTAGGACTGTTACCTTGAAAAAATTAGAGTGTTTAAAGCAGGCTCACGCTTGAATACATTAGCATGGAATAATGAAATAGGACATCAGATTCTATTTTGTTGGTTTCTAGGACCACCGTAATGATTAATAGGGATAGTTGGGTGGAATTCTCGGGTGCCAAGGAACTCCAGTAATTGCACTGTT
+
@@CCCG@FEG@FFFGGCF<DF77@CCFF@EFDFGGGE7FFCC7FDGGGFFG99CEGGGCFFGGGGGGFGEGGAFGGGGAEC<CFFGGGG<BFGGCCCFE<?FFGGGFGEGGGE7:F@F8CFGDE==?<FDFFFG9A?,9+B,EFCE?F59BFFGGGGGDFEFFC@<6F7>ECFFCFDCFGGFG8<<BECFCGDGD9,,7DG<B,7,,,@=,@E@D9>@DE>5:AA;,3:>DF:>>4**=E75=<CCC9CG)=,>,,>?7=8C59FGCGFE85C<5*1051*B6*>8+:<*+3020<++9C+
@M03152:184:000000000-AWYW1:1:2106:12443:9263 1:N:0:TGCACTGTATACCTGT
AAGCTCGTAGTTGAATTTCGGGATCAATTTGTCGGTCGTGCCTCGGTACGTACTGGTATTATTGGTTTCTACCTTCTGAAGAACCTTGATGTCATTAATTTGGTGTCTTGGGGAATCAGGACTGTTACTTTGAAAAAATTAGAGTGTTTAAAGCAAGCATACGCTTGAATACATTAGCATGGAATAATGAAATAGGACGTTTGATTCTATTTTGTTGGTTTCTAGGATCGACGTAATGATTAATAGGGATAGTTGGGTGGAATTCTCGGGTGCCAAGGAACTCCAGTCACTGCACTGTAGC
+
CCCCCGGGGGGGGGGGGGGGGGGGGGGGGGGGGGGGGGGGGGGGGGGGGGGGGGGGGGGGGFGGGGGGGGGGGGGGGGGGGGGGGGGGGGGFFGGGGGGGGGGGGGGGGGGGGFEGGGGGGGGGGGGGGGGGGGGGGGFGGFD9EFFGGGGGGGGGGGGGGGGGGGGGGGGGGGGGGGGGGGGFGGGGGGGGGGG?DFGGGGGAFGGGGGFGGFGFGCECFFGCF9>CF>E>EEFGGGFG7AEGGFGCFC46CFFE=EB8B?CEGGFC*7@C*C7**.=?6EGGG+C+<@CFCGFGFGG++
@M03152:184:000000000-AWYW1:1:2106:24534:9296 1:N:0:TGCACTGTATACCTGT
AAGCTCGTAGTTGAATTTCGGGCCTGGGCGGGCGGTCCGCCGAAAGGCGCTGTACTGTCTGGCCGGGCCTTTCCTCTTGGTGAACCGGCGTGCCCTTCGCTGGGTGCGTCGAGGAACCAGGACGCTTACCTTGCGAAAATTAGAGTGTTCAAAGCAGGCGTCTCGCCCGAATACATTAGCATGGAATAATGGAATAGGACGTGCGGTCCTATTTCGTTGGTTTCTAGGATCGCCGTAATGCTTTATAGCGATAGTTCGTTGGAATTGTCTGGTGCCACGGACCTCCAGTCACTGCGCTGTA
+
@CCC<FGC;C8CCC<EEF<6++@FCG8FG+:FGGCFGC+=@=C>:F=CFG:BFFEF,EEC<,?BF:FG@FFFEGCA?A9FGBGGCF:F:6@FFEGGGFC<3CGF8:C<CC:5C:>>D>FGD*8<*8<C@FGAF,=*11*?:FG9F<,,2<<FFGCF,<FGCCECGG>8E5*;;@09CCC6CFC*++30<@<+C9<2+<90?;CF5>8*2@+<2990*****20+0003A<E*;E81*/*+0+++*++<+*)/;;+0+:*2;><@CC+<*++0<200</7*:***+22+<9+<+*2*/*7E9
@M03152:184:000000000-AWYW1:1:2106:7327:9418 1:N:0:TGCACTGTATACCTGT
AAACTCGTAGTTGAATTTCGGGCCTGGCTAAGTGGTTTAGTCTCACGATTAACACTGCTTTGGTTGGGTCTTTCCTTCTAGGGAACTAATGTGCTATTCATTTAGTGCGTTAGGGATCTAGGACTGTTACTTTGAAAAAATTAGAGTGTTTAAAACAGGCTTATGCTTGAATACATTAGCATGGAATAACGGAATAGGACTTTGTTTCTATTTTGTTGGTTTTCAGAAACGAGGTAATGATTAATAGGGATAGTTGGGTGGAATTTTCGGGTGCCAAGGAACTCCAGTCACTGCACTGTAT
+
CC-@BGGGGGGGFCFGGFGGGGDFGGGGFFGCEGGGGGGGGGGGGGGGGFGGGGGGGGGGGGGCGGCEGGGGGFGGGGGFDGGFGGGGGG9FGGGGGGGCEFG?F6CFG:FGGGCF8DEGCC,CFFGGEFGFGFDFFD8@F<<<FAFGFFFGDGFCDF8<FFFFEFFFF<AFFFG@FAFGGD9@FF@D@DBEGGGFCGGGCBFFGF7@E@BFGGCGGFGGGGGGA,>CCF*@8BGFGGF7=D?CE>BC66;E6CC,,/=8*:<FG7C+85=<*22;+;)2=>6:@96<0=C?+6*+27D:+
@M03152:184:000000000-AWYW1:1:2106:16975:9504 1:N:0:TGCACTGTATACCTGT
AAGCTCGTAGTTGAATTTCGGGATCAGTACGCTGGTCGTGCCTTCGGTATGCACTGGTGTCACTGGTTCCTCCCTTCTGACGAACCGTCATGCCATTCACTTGGTGTGGCGGGAAATCAGGACTGTTACTTTGAAAAAATTAGAGTGTTTAAAGCAGGCTCACGCTTGAATACATTAGCATGGAATAATGAAATAGGACGTTGATCTTATTTTGTTGGTTTCTAGGATTTACGTAATGATTAATAGGGATAGTTGGGTGGAATTCTCGGTTGCCAAGGAACTCCAGTCACTTCACTGTTTT
+
CCCCCGGGGGGGGGGGGGGGGGCGGCGGGGGGEGGGGGGGGGEGGGGGGGGGGGGGGGFGGGGGGGGGGGGGGGGGGGGGGDGGGGEGGGGFGEGGFFGFGGGGEGFGGGEGGEEE?FFCFFFGGGEEGFGGFDFF,AFFGGGFGEFGGGAFGFGFFGG,@FAFF:>B<FGADBFFE@FCFGGCFC9AECFGCFGGGFGG*5<>B9FGCCGGG?7B,=EFGE;<CEC+2+?>AFGGG7<@C7CF>++:*=AFFFF+=C;?8AFGFC0=D7*/*0*2*056AC+7<++3<@C+9**++0*+0
@M03152:184:000000000-AWYW1:1:2106:15263:9530 1:N:0:TGCACTGTATACCTGT
AAGCTCGTAGTTGAATTTCGAGATCAGTACGCTGGTCGTGCCTTCGGTATGCACTGGTGTCACTGGTTTCTCCCTTCTGAAGAACCGTCATGTCATTAAGTTGGTGTGGCGGGGAATCAGGACTGTTACTTTGAAAAAATTAGAGTGTTTAAAGCAGGCTCGCGCTTGAATACATTAGCATGGAATAATGAAATAGGACGTTTGACCCTATTTTGTTGGTTTCTAGGATCGACGTAATGATTAATAGGGATAGTTGGGTGGAATTCTAGGGTGCCAAGGAACTCCAGTCACTGCACTGGAT
+
CCCCCCFCEGGGGGGGGGGGFGGGGGGGGGGGGGGGGGGGGGGFGGGGGGGGGGGGGGGGGGGGGGGGGGGGGGGGGGGGFGGGGCFGGGGGFFF9AEFFGGGGGGGGGGGGGGGGGGGGGG7,FFGGGA<@FEGGGGGGGFEFFFGGGGGGGGGGGGGGGEGGC@FGGGGG99@EFCCFCGFFGFGGGGFGGG9;FF7B:FFECFGF6+7CC:EEGGG5CGCC@CDCC?EEGC8;CCF:7C99>+:CC640<<7+A5;8C*9CC700;FG7CCFC75@CC2+*30<C<*:CEGG6CC*:+
@M03152:184:000000000-AWYW1:1:2106:13780:9566 1:N:0:TGCACTGTATACCTGT
AAGCTCGTAGTTGAATTTCGGAATCAATTTGTTGGTCGTGCCTCGGTACGTACTGGTATTATTGGTTTCTACCTTCTGAAGAACCTTGATGTCATTAATTTGGTGTCTTGGGGAATCAGGACTGTTACTTTGAAAAAATTAGAGTGTTTAAAGCAAGCATACGCTTGAATACATTAGCATGGAATAATGAAATAGGACGTTTGATTCTATTTTGTTGGTTTCTAGGATCGACGTAATGATTAATAGGGATAGTTGGGTGGAATTCTCGGGTGCCAAGGAACTCCAGTCACTGCACTGTATT
+
CCCCCGGGCGGGGGGGGGGGGGDFGAGGGGGGGGEGGDGGGGGFGGGFGGGFGGGFGFGGGGG<FGGGGGGGGGGGGFGGGGGGGGGGGGGGGGGGGGGGGGGGGGGGGGFGGGGGGDGFGGGGGGFFFGGGGGGGGGFGGGFEGGGGGGGGGFGFFGGGGGGEGEG@EFGGGGGGGFFGGGGBEFGD,C,@FGGF<ACCFGE,@FEFFGGGGGGGGCEGC,EEA93DC88@*>DFGG:FE:9FFFG60AF?CGD8*C8*CCCF9C+*:5A8C47*18;C6<C4@EC2<AFF+*7C+02++
@M03152:184:000000000-AWYW1:1:2106:15570:9574 1:N:0:TGCACTGTATACCTGT
AAGCTCGTAGTTGAATTTCGGGATCAGTACGCTGGTCGTGCCTTCGGTATGCACTGGTGTCACTGGTTCCTCCCTTCTGACGAACCGTCATGCCATTCACTTGGTGTGGCGGGAAATCAGGACTGTTACTTTGAAAAAATTAGAGTGTTTAAAGCAGGCTCACGCTTGAATACATTAGCATGGAATAATGAAATAGGACGTTGATCTTATTTTGTTGGTTTCTAGGATTGACGTAATGATTAATAGGGATAGTTGGGTGGAATTCTCGGGTGCCAAGGATCTCCAGTCACTGCACTGTATT
+
CCCCCGGGGGGGGGGGGGGGGGGGGGGGGGGGGGGGGGGGGGGGGGGGGGGGGGGGGGGGGGGGGGGGGGGGGGGGGGGGGGGGGGGGGGGGGGGGGGGGGGFGGGGGGGEFGDGGGGGGGGGGGGGGGGGGGGGGGGGGGGGGGGGFGGFGGGGFFG7DFGGGGGGGGGGGGGGGGGGCFGFGFCGGGGGGGGGFEFFGEF7DFGGGGGGGC9:FFGCFFFGGGFGFC>?EGGGFGGFGGGGGDFGGGFFFCFGCEEG5C69ECF77F**9C<FDGFFFC@CDGGGC9BC?C7*<++0<0
@M03152:184:000000000-AWYW1:1:2106:14276:9619 1:N:0:TGCACTGTATACCTGT
AAGCTCGTAGTTGAATTTCGGGATCAAGGGATCGGTCATGCCTTGGTATGTACTGGTCTTATTGGTTCTCACCTTCTAAAGAACCATAATGTCATTCATTTGATGTTATGGGGAATTAGGACTGTTACCTTGAAAAAATTAGAGTGTTTAAAGCAGGCTTACGCTTGAATACATTAGCATGGAATAATGAAATAGGACATCCGATTCTATTCTGTTGGTTTCTAGGATCGATGTAATGATTAATAGGGATAGTTGGGTGGAATTCTCGGGTGCCAAGGAACTCCAGTCACGGCACTGTATT
+
CCCCCGGCGGGGGGGGGGGGGGGDGGGGGGGGGGGGGGGGGGGGGGGGGGGGGGGGGGGGGGGFGGGGGGGGGGGGGGGGGGGGGGGGGGGGGFGGGGGGGFEGGGGGGGGGGFGGGGGGFGG8CEFGGCFGGGFGGGGGGGGC<E<FGGGGGGGFCGGGFFDGGGGGGGDE<FFGGGGGGGGGGGCDGGFGF9=@?<FFBFGGGC,;DFG9DA,<D6CCC9CFGGGD6CEFDCDA:7EFGGGFCCG6:FFF?EDFEEG7:9EFFF,*:*,/;0:7*);6EFGC?+?+::***)2:6+0+3
@M03152:184:000000000-AWYW1:1:2106:20923:9662 1:N:0:TGCACTGTATACCTGT
AAGCTCGTAGTTGAATTTCGGGCCGGGCTGGGTGGTCTTGCCGCAAGGTAAGTACTGCTCTGGTCTGGTCTTTCTTTCTGGAGCTCTTGCGCGCTCTTAACTGAGTGCGCAAGGTGATCCAGGACTTTTACTTTGAAAGAATTAGAGTGTTTAAAGCAGGCTTACGCTTGAATACATTAGCATGGAATAATAGAATAGGACTTTGGTTCTATTTTATTGGTTTCTAGGACCGAAGGAATGACTAATAGGGATAGGTGGGTGGAATTCTCGGGTGCCAAGGAACTCCAGTAACTGCACTGTA
+
B<CC--C@CFFGGGFGGG<FGEGEGGGGGGGGFFBFGGFCGGGGGDGCG<<ECC9FGG9<FFFGF<FEFC,C@FGFCFGFGGG<,C<FCAFDDFCCFFFDAFD9FFEFCF4FFGDFFGGGG<=<FFGEGCFGGFEA5,,:F,CB,,58?<DBA,FC,=BF7>FFEF>:F<,DC9FCCFDCEGFAC79EDFAD,3DCAC:,,5D;FG,6?CFDD;C9DFF9;DC,>;,<,8BE5CB5*A++++<:>++43*.*<++>65*8BEDCF+3<CCD5;31C:?4:0;6C2<88<*+++240<CD9+
@M03152:184:000000000-AWYW1:1:2106:11027:9683 1:N:0:TGCACTGTATACCTGT
AAGCTCGTAGTTGAATTTCGGGACCATCATGTCGGTCGTGCCTCGGTACGTACTGGCATCGTCGGTTTCTCCCTTCTGACGAACCATGATGTCATTTATTTGGTGTCGTGGGGAATCAGGACTGTTACTTTGAAAAAATTAGAGTGTTTAAAGCAGGCTCACGCTTGAATACATTAGCATGGAATAATGAAATAGGACGTTTGATTCTATTTTGTTGGTTTCTAGGATCGACGTAATGATTAATAGTGATAGTTGGGTGGAATTCTCGGGTGCCAAGGAACTCCAGTCACTGCACTTTATT
+
CCCCCGGGGGGGGGGGGGGGGGGGGGGGGGGGGGGGGGGGGGGGGGGGGGGGGGGFGGGGGGGGGGGGGFGGGGGGGGGGGGGGGGGGGGGGGCGGGGGGGGGGGGGGGGGGGGGGGGFGGGGGGGGGGGGGGGFGGGGGGGGGGGGGGGGGGGGGGGDGGGGGGGGGGGGGGGGGCGGGGGGGGGGGFGGGGGGGCGGGGGG9@C9;D;@CFFGGCFGGGGGFF?8C88BE=EFFGC@FGGFGCG+4+CA7FFG+*=88BCFG?F9ED*:);7FFC:FGFGG*8FGGGFCCFGG7++:<0
@M03152:184:000000000-AWYW1:1:2106:19150:9698 1:N:0:TGCACTGTATACCTGT
AAGCTCGTAGTTGAATTTCGGGATCAATTTACTGGTCGTGCCTATGGTACGTACTGGTTTTGTTGGTTCCTCCTTTCTGAGGCGCCGCGATGTCATTAACTTGGTGTCGCGGGGAATCAGGACTGTTACTTTGAGAAAATTAGAGTGTTTAAAGCAGGCTAACGCTTGAATACATTAGCATGGAATAATGAAATAGGACGTTTGATCCTATTTTGTTGGTTTTCAGGGTCGACGTAATGATTAATAGGGATAGTTGGGTGGACTTTCCGGGTGCCAAGGAACTCCAGTCACTGCACTGTAT
+
6BCC9FCG@FFGCG9FGFFDGGGGGFGGGDFA-F-CE@@;FFGGGC@DEFFF@EGGE@9CCEGFFFFG<FDA,@EAFFF,@F,@@@:F++4,C,CCCF,,CFG?FG<BFFGC7BGGC>?<F>>FFFGFF9FG,CF<F@EF8,>,83CF98,@,3,@C+C<<FGEDF<D:>,,FC,7>BCEGGF,7FGG9,,2,@>CE,7*=:FG,7B9;;,@+?@F@8*BFF*++2+*<?B8**3A**+:CFFCFFGF66>G83<<8**2/*+32++2*/*)**9:<;)*:CF*86:<+9+9?D>++2*+3
@M03152:184:000000000-AWYW1:1:2106:13214:9700 1:N:0:TGCACTGTATACCTGT
AAGCTCGTAGTTGAATTTCGGGATCAATTTGTCGGTCGTGCCTCGGTACGTACTGGTATTATTGGTTTCTACCTTCTGAAGAACCTTGATGTCATTAATTTGGTGTCTTGGGGAATCAGGACTGTTACTTTGAAAAAATTAGAGTGTTTAAAGCAAGCATACGCTTGAATACATTAGCATGGAATAATGAAATAGGACGTTTGATTCTATTTTGTTGGTTTCTAGGATCGACGTAATGATTAATAGGGATAGTTGGGTGGAATTCTCGGGTGCCAAGGAACTCCAGTCACTGCACTGTATT
+
CCCCCGGGGGGGGGGGGGGGGGGGGGGGGGGGGGGGGGGGGGGGGGGGGGGGGGGGGGGGGGGGGGGGGGGGGGGGGGGGGGGGGGGGGGGGGGGGGGGGGGGGGGGGGGGGGFFGGGGGGGGGGGGGGGGGFGGGFEGGGGGGGGGGGGGGGGGGGFGGGGGGGGGGGGGGGGGGGFGGGFGFGGGGGGGGGGGD,<FFFGGFGGGGGGGGGGGGGGGGGDG9FCFGGCECGGGDGGGGGFFFCCGGDGFGFGFFDGEE>:CFFF@CFGGC;CC9E:F67:EGGGGCF?CCF:6+0C*3+
@M03152:184:000000000-AWYW1:1:2106:26607:9756 1:N:0:TGCACTGTATACCTGT
AAGCTCGTAGTTGAATTTCGGGATCAGTACGCTGGTCGTGCCTTCGGTATGCACTGGTGTCACTGGTTCCTCCCTTCTGACGAACCGTCATGCCATTCACTTGGTGTGGCGGGAAATCAGGACTGTTACTTTGAAAAAATTAGAGTGTTTAAAGCAGGCTCATGCTTGAATACATTAGCATGGAATAATGAAATAGGACGTTGATCTTATTTTGTTGGTTTCTAGGATTGACGTAATGATTAATAGGGATAGTTGGGTGGAATTCTCGGGTGCCAAGGAACTCCAGTCACTGCACTGTATC
+
CCCCCGGGGGGGGGGGGGGGGGGGGGGGGGGGGGGGGGGGGGGGGGGGGGGGGGGGGGGGGGGGGGGGGGGGFGGGGGGFGGEGGGGGGGGGFGGGGGGGGGGGGGGGGGGGGGGGGGGGGGGGGGGGGFCEFGGGGGGGFFFGGGGFGGGGGFGGGGDGGG9DFGFFCFGGGGGGGGFGFGGGEFGGGGFFFGGGGGGE::FFCD9DGGGGGGGGGGGGG?EFGGFCC6?78E*;5FGG7CFC7CGFFFF6FFFGGGGG5:FE7C?EGEG35>FFGFFGFG?FFGGFFFGGGC*<6CDE+
@M03152:184:000000000-AWYW1:1:2106:25891:9780 1:N:0:TGCACTGTATACCTGT
AAGCTCGTAGTTGAATTTCGGGATCAATTTATTGGTCGTGCTATTGTACGTACTGGTATTATTGATTTCTACCTTCTGACGAACCATGATGTCATTAATTTGGTGTCTTGGGGAATCAGGACTGTTACTTTGAAAAAATTAGAGTGTTTAAAGCAGGCTCACGCTTGAATACATTAGCATGGAATAACGAAATAGGACGTTTGATTCTATTTTGTTGGTTTCTAGGATCGACGTAATGATTAATAGGGATAGTTGGGTGGAATTCTCGGGTGCCAAGGAATTCCAGTCACTGCACTGTATT
+
CCCCCGGFEEFGFGEAFGFGGGGGGFGGGGFFAGGGGGGGGGGGGGGGGGFFFGGGCCGGGGGGGGGFGGGGEEGGGGGGD7FFEC,CEGGGFGGGGGF<<FGGFG8FFFGGE@EFGGGFGGGFGGGGGGFFGGFFGGDGGDFGGGGFGFGCFEBFGGGGGGGGGGGGGGDAEGCBDFEGGFGGGGGF>CCGDFFFEFFCFCED<9FGGGGGGGGGGGG5DEG>DFFGBEGEEEGECC:B,;:,4><=6CFFCFGFGCG7;BFGGGGDCEGGE4C8CF56++=7;C9+<@F7@FG?F<*:+
@M03152:184:000000000-AWYW1:1:2106:24792:9792 1:N:0:TGCACTGTATACCTGT
AAGCTCGTAGTTGAATTTCGGGATCAATTTATTGGTCGTGCTATTGTACGTACTGGTATTATTGATTTCTACCTTCTGACGAACCATGATGTCATTAATTTGGTGTCTTGGGGAATCAGGACTGTTACTTTGAAAAAATTAGAGTGTTTAAAGCAGGCTCACGCTTGAATACATTAGCATGGAATAACGAAATAGGACGTTTGATTCTATTTTGTTGGTTTCTAGGATCGACGTAATGATTAATAGGGATAGTTGGGTGGAATTCTCGGGTGCCAAGGAACTCCAGTCACTGCACTGTATT
+
CCCCCGGGGGGGGFGGGGGGGGGGGFGGGGGFGGGGGGGGGGCFGEGGGGGGGGFGGGGGGGGGFGGGGGGGCFGFGGGFGGDGGGGGGGGGCFGGGFGGGGGGGGGGGFGGGGGGGGFFGGCGGFFGGGGGFCGGGGGGGGGGGGGFGGGGGGGGGGGFGGGFGGGGGGCFFFGFGGFGGCFCGCG9@+>BE9DFAEEGGFG@F99FFGGGGGGGGGEGGGGGGGFGGGEECE*;FDGFGGDGC7C6?EFCFFCCECEGCFCF+2<:CEGC8CCCC3A?*::68CC<F4C?<F4EFGG7+
@M03152:184:000000000-AWYW1:1:2106:3395:9809 1:N:0:TGCACTGTATACCTGT
AAGCTCGTAGTTGAATTTCGGGATCAATTTATTGGTCGTGCTATTGTACGTACTGGTATTATTGATTCCTACCTTCTAACGAACCATGATGTCATTAATTTGGTGTCTTGGGGAATCAGGACTGTTACTTTGAAAAAATTAGAGTGTTTAAAGCAGGCTCACGCTTGAATACATTAGCATGGAATAACGAAATAGGACGTTTGATTCTATTTTGTTGGTTTCTAGGATCGACGTAATGATTAATAGGGATAGTTGGGTGGAATTCTCGGGTGCCAAGGAACTCACGTAACTGCACTGTATT
+
CCCCCGGEGEGGGGGGGGGFGGGGGGGGGAGFGGGGGGGGGGFGDFFGGGGGGGGGGGGGEGGFGGDFGGFGCGGGGGGFEGGGGGGGGGFGFCFCGFGCFF,FGGGGGGFGGEGGGFFFGGGGGFGGFFFFGGGFFFAFEGGGGGGGGGGFG,?E?EGGGGF?EFFGFFCGGGGGFFGGGFGGGGFGGGGGFGGGFFDFGGGGGGCFFFFFACG7D8EGGGGG:BEFFC5;::>>CECF@:,=CCFF6CA,=BC,*CGEF+?C?FCC3*;CC5D875=678E*+*2*/.+0+*7++<7++
@M03152:184:000000000-AWYW1:1:2106:11009:9822 1:N:0:TGCACTGTATACCTGT
AAGCTCGTAGTTGAATTTCGGGATCAGTACGCTGGTCGTGCCTTCGGTATGCACTGGTGTCACTGGTTCCTCCCTTCTGACGAACCGTCATGCCATTCACTTGGTGTGGCGGGAAATCAGGACTGTTACTTTGAAAAAATTAGAGTGTTTAAAGCAGGCTCACGCTTGAATACATTAGCATGGAATAATGAAATAGGACGTTGATCTTATTTTGTTGGTTTCTAGGATTGACGTAATGATTAATAGGGATAGTTGGGTGGAATTCTCGGGTGCCAAGGAACTCCAGTCACTGCACTGTATT
+
CCCCCGGGGGGGGGGGGGGGGGGGGGGGGGGGGGGGGGGGGGGGGGGGGGGGGGGGGGGGGGGGGGGGGGGGGGGGGGGGGGGGGGGEFGGGGGGGGGGGGGFGGGGGGGGGGCEGGGGGGGGGGBFGGAFGGGGGGGG8FGDFFDGGGGGGGFGFGGGGGGF<F>FCCCGGGGEFGFDGGGGC,@BFGGGGGGE;FFFGGGGGDFFGCFFGGGGGCGEECCGF7F?FGEFCEEGGGGC+C7:@7<FCCFAG?FCF5*885@CF7E7=CEFD8FCDGFFECGCFF@F99@G7CGFC6+2<+
@M03152:184:000000000-AWYW1:1:2106:11963:9832 1:N:0:TGCACTGTATACCTGT
AAGCTCGTAGTTGAATTTCGGGATCAATGAGTTGGTCGTGCCCTTGGTATGAACTGGCTTTATTGGTTCTCACCTTCTAATGAACCATAATGTCATTCATTTGATGTTTTGGGGAATTAGGACTGTTACCTTGAAAAAATTAGAGTGTTTAAAGCAGGCTCACGCTTGAATACATTAGCATGGAATAATGAAATAGGACATCGCATTCTATTTTGTTGGTTTCTAGGATCGATGTAATGATTAATAGGGATAGTTGGGTGGAATTCTCGGGTGCCAAGGAACTACAGTCACTGCGCTGTAC
+
C@CCCFFFGGGGGGGGGGGGGGGGGGGGGFGGGFGGGGGGGGGGGGGGGGGFGGGGGGGGGGGGGGGGGGFGGGGGGGGEGGGGGGGGGGGGGGGGGGGGGGG9FFFGGGGGGGGGGGFGCFFGGEGGGFDFGGGGDF=F8?FDE9BFFGGGGGGGFGGGGGFGGGGGG,CEGFGGG,AFAFGGFCEFGFFC?=DAEC<B><F7FECADFG;FF=<DFDEF?>EDG?FGE>8D;CE;7=@CC:=+2,4,=A7,>7D,588*=:CF7;C75:83:9C3A):C8C*>6EFG+@FF**57*132
@M03152:184:000000000-AWYW1:1:2106:16974:9919 1:N:0:TGCACTGTATACCTGT
AAGCTCGTAGTTGAATTTCGGGCCTGGCCGGGCGGTCTGCCTAACGGCACGTACTGTCTGGGCGGGCCTTACCTCTTGGTGAGCCGGCGTGCCCTTTGTTGGTGTGCGTCGGGGAACCAGGACCTTTACCTTGAGAAAATTAGAGTGTTCAAAGCAGGCCTATGCCTGAATACACTAGCATGGAATAATAAAATAGGACGCGCGGTTCTATTTTGTTGGTTTCTAGAGTCGCCGTAATGATTAATAGGGATAGTTGGGTGGAATTCTCGGGTGCCAAGGAACTCCAGTCACTGCACTGTAT
+
CCCCCFGGGGGGGGGGGGGGGGGGGGGGGGGGGGGGGGGGGGGGGGGGGGGGGGGGGGGGGGGGGGEGGGGGGAFGGGGGGGGFGGGGGGGGGGGGFGGGGGGGFGGGGGGGGGGGGGGGGGGGGGGGGGGFDGFFGGGGGGGDFFGGGFFGGGGGGGGGGGGGGGFFDGGGFGGGGGGGFGGGGGGFGGGGGGGGGGGGGGGGGGGGGAFFGCCF8EFG8ECGGGGGGGGGGGGECGGGGGFFFFDGC?F6EC9EFD8EGF6CGCCECFCGGGCDCFFAFF6FDFGGCBCCFGFE76C?9
@M03152:184:000000000-AWYW1:1:2106:21016:9964 1:N:0:TGCACTGTATACCTGT
AAGCTCGTAGTTGAATTTCGGGCCTGGCCGGGCGGTCTGCCTAACGGCACGTACTGTCTGGGCGGGCCTTACCTCTTGGTGAGCCGGCGTGCCCTTTGTTGGTGTGCGTCGGGGAACCAGGACCTTTACCTTGAGAAAATTAGAGTGTTCAAAGCAGGCCTATGCCTGAATACATTAGCATGGAATAATAAAATAGGACGCGCGGTTCTATTTTGTTGGTCTCTAGAGTCGCCGTAATGATTAATAGGGATAGTTGGGTGGAATTCTCGGGTGCCTAGGAACTCCAGTCACTGCACTGTAT
+
C@@CCG@@FGCGGFFG<FFFDDCGCGCGGGGGGCGGGCGCEGEFGGGGGECE,CFGF?FFGFGGGGGGGGFGFFFFGGGGCFBFGG>FDGGFGDDF8DG8>DFGFGG@>CECCCFCFFCE@@F@GGGGGGG9C9:F,?<3C,@FGGGFF9CFDFGFC7FGCFFCGFGC<<FFCBF:<,?<CFFGGGGCFEFCGGG7<EFDGGGGD::C7FCFFGGCFGGG+<@CCE+2A?E=CEE=5:9999?C>:CCG6@6@F<9C58C8@6C6<FGDCGG874C7)07C8CGGG+<<7CGDFFG7?0+3
@M03152:184:000000000-AWYW1:1:2106:18157:9999 1:N:0:TGCACTGTATACCTGT
AAGCTCGTAGTTGAATTTCGGGATCAATTTACTGGTCGTGCCTATGGTACGTACTGGTTTTGTTGGTTCCTCCTTTCTGAGGAGCCGCGATGTCACTAACTTGGTGTCGCGGGGAATCAGGACTGTTACTTTGAAAAAATTAGAGTGTTTAAAGCAGGCTAACGCTTGAATACATTAGCATGGAATAATGAAATAGGACGTTTGATCCTATTTTGTTGGTTTCTAGGGTCGACGTAATGATTAATAGGGATAGTTGGGTGGAATTCTCGGGTGCCAAGGAACTCCAGTCACTGCACTGTAT
+
CCCCCGGGGGGGGGGGGGGGGGGGGGGGGGGGGGGGGGGGGGGGGGGGGGGGGGGGGGGGGGGGGFGGGGGGGGGGGGGGGGGGGGGGGGGGGGGGGGGGGGGGGGGGGGGGGGGGGGGGGGGGGFGGGGGGGFGGFGEGGGGDFGGFGGGGGGGGGGG7FGGGCFGGGGGGGGAFEFGGFFGFGGGGGGGGGGGGFGGGBFGE@CFGGGGGGGGGGGGGFGGGGGFGGGGGGGGFGCGFGCCEFFGGGD>FGCF?FD>:EF?EF?CFCECC8D4CCFFCEFFC@<CGFBGCE*;C7+20+
@M03152:184:000000000-AWYW1:1:2106:4835:10021 1:N:0:TGCACTGTATACCTGT
AAGCTCGTAGTTGAATTTCGGGAGTTTCTGGCCAAAGCTCGTCCTTGTGGCGTGGCTGGGTCTGGGCTTCCTATGTTTGGGTAGTGGGCAACCGCTCCCAATCTTTTACTTTGAAAAAATTAGAGTGTTCAAAGCAGGCGTAACCTTGCCATTGAATATTACAGCATGGGATAATAGAATATGACGTTGGTCTTATTTTGTTGGTTTCTAAGGCTGATGTAATGATTAATAGGGATAGTTGGGTGGAATTCTCGGGTGCCAAGGAACTCCAGTCACTGCACTGTATCTCGTATGCCGTCTT
+
CCCCCFF:FGGGGGGGGGGGGGGEGGGGGGGGGGGGGGGGGGEEGGGGGGGGGGGGGGGGGFGGGGGGGGGGGGGGGGCGGGFCGCFGGFGGFGEGGGGAGGDGGGGGGGGGGGGGGGGGGGGGGGGGGGGGGGGGGGEGGGGGGFFFGGGGG<DFE@?FFGGFC@ADE<FGGAFB<FFGG<;CBF@7?EEFFFGGGFGGCGGGGCGGG9<FGG?F7;DEDEDGGFFGE@;,>F68?CGCFF5?DDECFD@FCECEGGEFGGG**2:A7=+*39>:C**+<<CDFC9+<>E884:+/19F=
@M03152:184:000000000-AWYW1:1:2106:8261:10040 1:N:0:TGCACTGTATACCTGT
AAGCTCGTAGTTGAATTTCGGCCTTTGCCGCCCGGTCCGCCTATTTGGGTGTGTACTGGAGCGGTGGAGGCTTACCTCGTGGTGAGCTGTTATGCCCTTTACTGGGTGTGGCAGGGAACCATGATTTTTACTTTGAAAAAATTAGAGTGTTCAAAGCAGGCTTACGCCCGAATACATTAGCATGGAATAATAAAATAGGACGTGCGGTCCTATTTTGTTGGTTTCTAGGATCGCCGTAATGATTAATAGGGATAGTTGGGTGGAATTCTCGGGTGCCAAGGAACTCAAGTCACTGCACTGT
+
CCC@AFGGFFFGGGGGGGGGGGGGGGGGGGGGGGDGGGGGGGGGFGGGGGGGGGGGGGGGGFGGGGGGGGGGGGGG9FGGGDGGCCFGGGGGGGFCGGGGGFGGGGGGGGDGGGGGGGG?EDFFFGGFGCFGGGGGGGCFGGDCDGGCFGGGF9FGGFGGDGGGGGGGGGDGGCGFFFFAFFGGGGGGGGBFGGGGGF7FGGFCCF*;CFDFGGGG,,5*:*BFGGG++3CC5*=EGE7*4>FGGFC++05*02+<9CGDEGC59<?02CEF*19<FF@CFCG<CG+0?=GC9::69C>6+
@M03152:184:000000000-AWYW1:1:2106:15009:10044 1:N:0:TGCACTGTATACCTGT
AAGCTCGTAGTTGAATTTCGGGATCAATATACCGGTCGTGCCTCAGGTATGAACTGGTCTTATTGGTTTCTCCCTTCTGACGAACCATGATGTCATTAATTTGATGTCGTGGAGAATCAGGACTGTTACTTTGAAAAAATTAGAGTGTTTAAAGCAGGCTAACGCTTGAATACATTAGCATGGAATAATGAAATAGGACGTTCGATCCTATTTTGTTGGTTTCTAGGATCGACGTAATGATTAATAGGGATAGTTGGGTGGAATTCTCGGGTGCCAAGGAACTCCAGTCACTGCACTTTAT
+
CCCCCGGGGGGGGGGGGGGGGGDGGGGGGGGGGGGGGGGGGGGGGGGGGGGGGGGGGGGGGGGGFGGGGGGGGGGGGGGGGGGGGFDGFGGGGGGGGEGGFGGGGFFGCGGDFGGGGGGGGGGGGGGGGGGGGGGGEFGGGGGGGGFGGGG9FGEEFFGFG?ECFGGGGGGFGEFFFFGGGFGGGDGGGGGFGGGG8>FFGGGGFGGGFFGGGG;CEFGGGGFGFCFGFFGGGG5F5CFFFGG9FFGDDGFGGF:<8CGGD*39?CCFG=*1/*7+75>66;F78CFGGFGGC=F?++*<9
@M03152:184:000000000-AWYW1:1:2106:9809:10046 1:N:0:TGCACTGTATACCTGT
AAGCTCGCAGTTGAATTTCGGGATCAGTACGCTGGTCGTGCCTTCGGTATGCACTGGTGTCACTGGTTCCTCCCTTCTGACGAACCGTCATGCCATTCACTTGGTGTGGCGGGAAATCAGGACTGTTACTTTGAAAAAATTAGAGTGTTTAAAGCAGGCTCACGCTTGAATACATTAGCATGGAATAATGAAATAGGACGTTGATCTTATTTTGTTGGTTTCTAGGATTGACGTAATGATTAATAGGGATAGTTGGGTGGAATTTTCGGGTGCCAAGGAACTCCAGTCACTGCACTGTATT
+
CCCCCGGGGGGGGGGGGGGGGGGGGGGGGGGGGGGGGGGGGGGGGGGGGGGGFGGGGGGGGGGGGGGGGGGGGGGGFGGGGGGGGGGGGGGFGGGGGGFFFGGGGGFGGFGGEFGGGFGGGGGGGGGFCCFDGFGGGDFFF<FGFGDDFGGGGFFDDGGGGGGGGGGGGGGGGFFCFGGGGGGGGGGGGGGGGGGGGGGGFFC:C;FG;AFGGGGGFFEGGFG9C9BEGG97CE5A5E?FGC9@++=F6CACGFCF*1?5;C+<+A+*/:C3*>F6=))0*+09@0C?C*+3<**++30++
@M03152:184:000000000-AWYW1:1:2106:19652:10046 1:N:0:TGCACTGTATACCTGT
AAGCTCGTAGTTGAATTTCGGACTCGGTTGGATGGTCTGCCTTTGGTATGTACTGTCCTGACCGGGTCTCACCTTCTGGTGAGCTGTCGTGTTGTTTACTCAGCGCGGCAGGGAACCAGGACTTTTACTTTGAAAAAATTAGAGTGTTTAAAGCAGGCTTTCGCTTGAATACATTAGCATGGAATAATAAAATAGGACTTTGGTTCTATTTTGTTGGTTTCTAGGACCGAAGTAATGATTAATAGGGATAGTTGGGTGGAATTCTCGGGTGCCAAGGAACTCCAGTCACTGCACTGTACCT
+
CCCCCGGGGGGGGGGGGGGCCCEGGGGGGGGGGGGGGGDFGGGGGGGGGGGGGGGGFFGEGGGGGGGGGGGGGGFGGGCFFGGGGDGGGGGGGGGGGGGGGGGCFGGGGD7:FDFFGFGGGGGGGGFGGGGGDFGF,=FGF@FGCCFCDCGGGFGGGGGGGG:FGEEF@E=BFFFGFGFGDFFDFGGF;E9FB9=?B:FCFF7FCFGFGGGG;FFEFGGC<F@FF?E=BEGCFCCCF??9C@F7CC6*;7)=;+6:CE5/:CE<7+//)C=*;CDDC)0:<+7F+0<9:69C+97+3+*0+
@M03152:184:000000000-AWYW1:1:2106:26039:10111 1:N:0:TGCACTGTATACCTGT
AAGCTCGTAGTTGAATTTCGGAATACGTCTCGGTCAAAGCTCGTCCTTGTGGCGTGGCTGGACTGGCGTTTCCTATCTTCCGATAGTGGGGTCAAACTCGCTTCGGATCGTTTACTTTGAAAAAATTAGAGTGTTCAAAGCAGGCGTAACCTTGCCATTGAATATTACAGCATGGGATAATAGAATATGACGTTGGTCTTATTTTGTTGGTTTCTAAGGCTGATGTAATGATTAATAGGGATAGTTGGGTGGAATTGTCGGTTGCCAAGGAACTCCAGTCACTGCACTGTATACCTCATAC
+
C-BCCCFFGGGGGGGGGFFFGCEFGGGGGGGGEFGG-FGGGGGFCFEGGFEFFGGGGGCEF<@EF,CB:FGGGFFGGFA9FGEG>:FF@FDGGGGGGFCCFEGGCCFEGG,EFFFGGGGCD??FEFGFFF?FCFF9<DFFEF8DF=FEGGDFFFCAFF9DFGGC=FGFGGGGFGGG<FFGFGDFB93@;EF:F3:D>,3DFEF9CCFCCFEGG?9;B,?6:,=9;?,>FG9;EFCC+=+**30+:+A+5>AEG9+>+=+;B/*/:<<<FFGC8C*2<)90+30:++0309+222*++02+2
@M03152:184:000000000-AWYW1:1:2106:20056:10116 1:N:0:TGCACTGTATACCTGT
AAGCTCGTAGTTGAATTTCGGGGGTTTCAGGCTAAGGCTCGTCCTTGTGGCGTGGCTGAGTTTGGGCTTCCTAGCTTTGGGTAGTGGGCAACCGCTCCCAATCATTTACTTTGAAAAAATTAGAGTGTTCAAAGCAGGCGTAACTTGCCATTGAATATTACAGCATGGGATAATGGAATATGACGTTGGTCTTATCTTGTTGGTTTCTAAGGCTGGTGTAATGATTAATAGGGATAGTTGGGTGGAATTCTCGGGTGCCAAGGAACTCCAGTCACTGCACTGTATCTCGTATTCAGTCTTT
+
CCCCCGGGGGGGGGGGGGGGGGGGGGGGGGGGGGGGGGGGGGGGGGGGGGGGGGGGGGGGGGGGGGGGGGGGGGGGGGGGGGGGGGGGGGGGGGGFGGGGGGGGGGGFFFGGGGGGFGGGGGGGGFGGGGGGGFFGFGGGGGGGGGGGGGGGGGGGFGGGGGGGFGGFEFGGGFGFEFFFGFGGGGGFGGDGGFGGGGGGCCGGGFGGGGGGGC,<FFGGGGGGGC?FFGGFGFFFCCCFGGGDDFFGG7ACEFDGDGGGGCCECCFGCEGFE7:7AFB+++3?+3:C6):E+:*++00++
@M03152:184:000000000-AWYW1:1:2106:19533:10163 1:N:0:TGCACTGTATACCTGT
AAGCTCGTAGTTGAATTTCGGGATCAATTTATTGGTCGTGCAATCGTACGTACTGGTATTATTGATTCCTACCTTCTGACGAACCATGATGACATTAATTTGGTGTCATGGGGAATCAGGACTGTTACTTTGAAAAAATTAGAGTGTTTAAAGCAGGCTCACGCTTGAATACATTAGCATGGAATAACTAAATAGGACGTTTGATTCTATTTTGTTGGTTTCTAGGATCGACGTACTGATTCATAGGGATAGTTGGGTGGAATTCTGGGGTGCAAAGGAACTCCAGTCACTGCACTGTATC
+
B9A@6;FG7<BEGE9E@CCCFGC@<,CED@FDEG?EF@@FG@CF,,CEFF@FDG<@FCFFC@F6C@CFDAEGFCEDF,C@:@@+@EEDEF9,:CFG,,<CC699,:CCCE,CFGC<,,FFGF<,F<?,A,5,,C,5,49,CF,,CF?EFA,,A9FF<B<E<<F@:FFF=F<FGF?,F,CA,AF,?FGC,=,=AFF838+35,<<DFA@3=@3;=FAFDCE6;,,:96DF8*4*1D@CEG,,,4=F?FF,0?C9CC,:CE*89+?=@++0*/:E<@FGF5=6<@FF6A<9*0<9>*<+<70+
@M03152:184:000000000-AWYW1:1:2106:9426:10172 1:N:0:TGCACTGTATACCTGT
AAGCTCGTAGTTGAATTTCGGGATCAATTTATTGGTCGTGCTATTGTACGTACTGGTATTATTGATTTCTACCTTCTGACGAACCATGATGTCATTAATTTGGTGTCTTGGGGAATCAGGACTGTTACTTTGAAAAAATTAGAGTGTTTAAAGCAGGCTCACGCTTGAATACATTAGCATGGAATAACGAAATAGGACGTTTGATTCTATTTTGTTGGTTTCTAGGATCGACGTAATGATTAATAGGGATAGTTGGGTGGAATTCTCGGGTGCCAAGGAACTCCAGTCACTGCACTTTATT
+
CCCCCGGGGGGGGGGGGGGGGGGGGGGGGGGGGGGGGGGGGGGGGGGGGGGGGGGGGGGGGGGGGGGGGGGGGGGGGGGGGGGGGGGGGGGGGGGGGGGGGGGGGGGGGGGGGCGGGGGGGGGGGGGGGGGDGGGGGGGGFFGGGGGGGGGGGGFGFGGGGGGGGGGGGGGFFGGGGGGGGFGGGGGGGGGGGGG?F8CCC7CFGGFFGGGFFF8F@FEGGECEFGCGGGE>>CFEGGCFFG9CF9C6,=AGGD7F*C@**29C+<2***AC=47C*:AE*+<*<CGFE4CFFDFC+<::+
@M03152:184:000000000-AWYW1:1:2106:18721:10173 1:N:0:TGCACTGTATACCTGT
AAGCTCGTAGTTGAATTTCGGGATCAATGAGTTGGTCGTGCCCTTGGTATGAACTGGCTTTATTGGTTCTCACCTTCTAATGAACCATAATGTCATTCATTTGATGTTTTGGGGAATTAGGACTGTTACCTTGAAAAAATTAGAGTGTTTAAAGCAGGCTCACGCTTGAATACATTAGCATGGAATAATGAAATAGGACATCGCATTCTATTTTGTTGGTTTCTAGGATCGATGTAATGATTAATAGGGATAGTTGGGTGGAATTCTCGGGTGCCAAGGAACTCCAGTCACTGCACTGTAT
+
CCCCCGGGGGGGGGGGGGGGGGGGGGGGGGGGGGGGGGGGGGGGGGGGGGGGGGGGGGGGGGGGGGGGGGGGGGGGGGEGGGGGGGGGGGGGGGGGGGGGGGGGGGGGGGGGCEFGFGGGFEGGGGGGGGGGFGGGGGGGGFGDFGGGGGGGGFGGEFDFGFGGGGGGGGGGGGGGG9FGGGGGGGDGFGGGFCGGGGGGGG7CEGDDFCGGGGGGGCGGGF9AFFCFC6BCGFGGCA,B@CFDGDFCFFFF@EG7D5EE5C,B8,@C4C58:7;CF4>E6CFGGF+CCFCC?47EG?FFF
@M03152:184:000000000-AWYW1:1:2106:25663:10174 1:N:0:TGCACTGTATACCTGT
AAGCTCGTAGTTGAATTTCGGGATCAATTTATTGGTCGTGCTATTGTACGTACTGGTATTATTGATTCCTACCTTCTGACGAACCATGATGTCATTAATTTGGTGTCATGGGGAATCAGGACTGTTACTTTGAAAAAATTAGAGTGTTTAAAGCAGGCTCACGCTTGAATACATTATCATGGAATAACGAAATAGGACGTTTGATTCTATTTTGTTGGTTTCTAGGATCGACGTAATGATTAATAGGGATAGTTGGGTGGCATTCTCGGGTGCCAAGGAACTCCAGTCACTGCACTGTATC
+
CCCCCGGGGGGGGGGGGDGGCGDGGGGFGGFGGGGGGGGGGGGGGGGGGFGGGGGGGGGGGGGFFGGFGEGGFGGGGGGGF@@FGFGGCFFGFGGGGAFGGC9==FFGGGGGGFGGGG,C8FCDFGCFGGGGGAAA<FGGAFG9FGGGGGFG9FCG7FGFGGGFCBFD8F<EGCGC,EFGGF?DGGGGG6BCFGGGGGCFDGGFCFFFGEFCGGDF@FGGGGGA7>?FF8CGEG>FFGFG:?=B+,0A8E48EG7<CEEE*2BB4@+/8CG)8>><584C;+49C+2C96+<+:DGGGGF7
@M03152:184:000000000-AWYW1:1:2106:20666:10186 1:N:0:TGCACTGTATACCTGT
AAGCTCGTAGTTGAATTTCGGGATCAGTACGCTGGTCGTGCCTTCGGTATGCACTGGTGTCACTGGTTCCTCCCTTCTGACGAACCGTCATGCCATTCACTTGGTGTGGCGGGAAATCAGGACTGTTACTTTGAAAAAATTAGAGTGTTTAAAGCAGGCTCACGCTTGAATACATTAGCATGGAATAATGAAATAGGACGTTGATCTTATTTTGTTGGTTTCTAGGATTGACGTAATTATTAATAGGGATAGTTGGGTGGAATTCTCGGGTGCCAAGGAACTCCAGTCACTGCACTGTATT
+
CCCCCGGGGGGGGGGGGGGGGGGGGGGGGGGGGGGGGGGGGGGGGFGGGGGGGGGFGGCGGGGGDGGGGGGGGGGGGGGGGGGDGGGGGEGFGGFGGGGGGFGGGGGG7FGG:FCFGGGGGGGGGGGFFGGGGFGGGGGGGGGGFGGGGGGFFFFGGGGFG9D7FEGEG7F=><FFGGGEGAEFGG9FGFG,;D9CFFGE:>@*@FGFCGGGG;CGDCEGGGGFF?6;EE?FGGE;*+4A@E7C@9<6*7A6CEF+=CCEFCGG9?CC*5@);CFFC:>CFGGF?CCC+*A+0:69+02<+
@M03152:184:000000000-AWYW1:1:2106:13645:10219 1:N:0:TGCACTGTATACCTGT
AAGCTCGTAGTTGAATTTCGGGATCAATATTTCGGTCATGCCGTTGGTATGCACTGTTATCATTGATTTCTCACCTTCTAAAGAACCGTAATGCCATTAATTTGGTGTTACGGGGAATTAGGACTGTTACCTTGAAAAAATTAGAGTGTTTAAAGCAGGCTCACGCTTGAATACATTAGCATGGAATAATGAAATAGGACATCCGATTCTATTTTGTTGGTTTCTAGGATCGATGTAATGATTAATAGGGATAGTTGGGTGGAATTCTCGGGTGACAAGGAACTCCAGTCACTGCACTGTT
+
CCCCCGGGGGGGGGGGGGGGGGGGGGGGGGGGGGGGGG9FGGGGGGGGGGGGGGGGGGGGGGGGGFGFGGGGGGGGGGGGGGGGGGGGGGGGGGGGGGGGGGGGGGFGEFGGGGGGGGGGGGGGGGGGGGGGGGGGGGGGGGGGGGGGGGGGGGGGGGGGGGGGGGGGGGGGGGGGGGGGGGGGGGFFFGGGGGGGGGGGFFGFGGGGGGGGGGGGGGGGGGGGFGGGGGGGGGGFGFGGCFGFFGGDCFFGFGGC,=ECEBEFEG9?+/83=)*0<A0==FGGGGGFF497<>FGGF6++
@M03152:184:000000000-AWYW1:1:2106:27010:10240 1:N:0:TGCACTGTATACCTGT
AAGCTCGTAGTTGAATTTCGGGATCAAGGGATCGGTCATGCCTTGGTATGTACTGGTCTTATTGGTTCTCACCTTCTAAAGAACCATGATGTCATTCATTTGATGTTATGGTGAATTAGGACTGTTACCTTGAAAAAATTAGAGTGTTTAAAGCAAGCTTACGCTTGAATACATTAGCATGGAATAATGAAATAGGACATCAGATTCTATTTTGTTGGTTTCTAGGATCGATGTAATGATTAATAGGGATAGTTGGGTGGAATTCTCGGGTGCCAAGGAACTCCAGTCACTGCACTTTATT
+
CCCCCGGGGGGGGGGGGGGGDGGGGGGGGGGGGGGGGGGGGGGGGGGGGGGGGGGGGGGGGGGGGGGGGGGGGGGGGGGGGGGGGGGGGGGGGGGGGGGGGGGGGGGGGGGGFGGGGGFGFGGGGGGGGGGGGGGGFGGGGGGGGFGGGGGGGGGGGGFGGGGGGGGGCGGGGDFGEFFAEFGFGGGGFGGGFDGGGGGGGGGGGGGGGGFGGGGGGGGGGGGGFGCFGGDGFFGCFGGGGGGGD:CFCC67AF9D5EC7CCFGGFFC4=C5;CFGD38?6F99C8CCGFGG67CC6C7@+
@M03152:184:000000000-AWYW1:1:2106:27431:10260 1:N:0:TGCACTGTATACCTGT
AAGCTCGTAGTTGAATTTCGGGATCAATTTATTGGTCGTGCTATTGTACGTACTGGTATTATTGATTCCTACCTTCTGACGAACCATGATGTCATTAATTTGGTGTCATGGGGAATCAGGACTGTTACTTTGAAAAAATTAGAGTGTTTAAAGCAGGCTCACGCTTGAATACATTAGCATGGAATAACGAAATAGGACGTTTGATTCTATTTTGTTGGTTTCTAGGATCGACGTAATGATTAATAGGGATAGTTGGGTGGAATTCTCGGGTGCCAAGGAACTCCAGTCACTGCACTGTATT
+
CCCC<FGGGGGGGGGGGGGGGGGGGGGGGGGGGGGGGGGGGGGGGGGGGGGGGGGGGGGGGGGGFFGGGGGFGGGGGGGGGGGGGGGGGGGGGGGGGCGGGGGGGGGGGGGGGDGGGGGGGGGGGGGGGGGGGFGGGGGFFFGGGGGGGGGGGGFEGGGCGGGGGGGGCFGGGGGGFGFGGGGGEDDGGGGGGGGGGGGCFGCFGGFFGFCGAC:FFGCFFGGGGGGGGGGGGGFCFFGFGGGGG7EGG6;CEGC?CEG>CF98+<<C3CFGE<C4EFFGG6=CGGGGGFDGGGGFGGGG+
@M03152:184:000000000-AWYW1:1:2106:15527:10285 1:N:0:TGCACTGTATACCTGT
AAGCTCGTAGTTGAATTTCGGGATCAATTTATTGGTCGTGCCAACGGTACGCACCGGTACAATTGGTTTCTCCCTTCCGACGAAGCGTGATGTCATTAACTTGATGTCGTGTGGAATCAGGACTGTTACTTTGAAAAAATTAGAGTGTTTAAAGCAGGCTTTGGCTTGAATACATTAGCATGGAATAATGAAATAGGACGTTTGATCTTATTTCGTTGGTTTCTAAGATTGACGTAATGATTAATAGGGATAGTTGGGTGGAATTCTCGGGTGCCAAGGAACTCCAGTCACTGCACTGTAT
+
CCCCCGGGGGGGGGGGGGGGGGDGGGGGGGGGGGGGGGGGGGGGGGGGGGGGGGGGGGGGGGGGGGGGGGGGGGGGGGGGGGGGGGGGGDGGGGFGGGGFGGGGGGGGGGGGGGGGFGGGGGGGGGFFGGGGGFGDFGGFGGGGGGAFGGGGGFGGGGGGGGGFGFGFFFGF9DFFBACAFGGFGGFGGCCGFGG9C:FCGGGGGFGDGCFGGGGGGGGGCF9C;CCFGG9FFGG5AFGGGGG7CDG?FEA6CGG7A5EE*;:CFCFF*A8>CCCGG5>=6*CFGFCCG@CF+6C6CCC<<
@M03152:184:000000000-AWYW1:1:2106:20925:10299 1:N:0:TGCACTGTATACCTGT
AAGCTCGTAGTTGAATTTCGGGATCAGTACGCCGGTCGTGCCTTCGGTATGTACTGGTGTTACTGGTTCCTACCTTCTGACGAACCGTCATGTCATTAATTTGGTGTGGCGGGGAATCAGGACTGTTACTTTGAAAAAATTAGAGTGTTTAAAGCAGGCTCGCGCTTGAATACATTAGCATGGAATAATGAAATAGGACGTTCGATCCTATTTTGTTGGTTTCTAGGATTTACGTAATGATTAATAGGGATAGTTGGGTGGAATTCTTGGGTGCCAAGTCACTCCATTCACTTCACTGTAT
+
CCCCCGGGGGGGGGGGGFGGGGFGGGGGGGEGGGGGGGGGGGGGGGEGGGGGGGGGGGGGGCGGFCEFEGGGDGGGGGGGGGGGGCEGGGGFFFFGF?EGFGGGGDGGGGGG7@EFFDGGGGGGFAFCFDFGCCFFFFGFFAEGGGGCFGGGGFGGFCFEFCGEF*:>FFDGGFFG@CFD9>F@CFGCG,9CFFF+<,<C<FF7<CCEFCFGGG@FGF*=CGEG7CF8<C+00**<CC9?FEEGG7?+::F?<CGC+5;**;++A+++*+/>/95CCF*+3<C*;8+:96+++**3<C>+2
@M03152:184:000000000-AWYW1:1:2106:4845:10320 1:N:0:TGCACTGTATACCTGT
AAGCTCGTAGTTGAATTTCGGGATCAGTATGTTGGTCGTGCTTCGGTACGTACTGTCATTACTGGTTTCTCCCTTCTGAAGAACCTTGATGTCATTAATTTGGTGTCTTGGGGAATCAGGACTGTTACTTTGAAAAAATTAGAGTGTTTAAAGCAGGCATACGCTTGAATACATTAGCATGGAATAATGAAATAGGACGTTTGATTCTATTTTGTTGGTTTCTAGGATCGACGTAATGATTAATAGGGATAGTTGGGTGGAATTCTCGGGTGCCAAGGAACTCCATTCACTGCACTGTATC
+
CCCCCGGGGGGGGGGGGGGGGGDGGGGGGGGGGGEGGGGGGGGGGGGGGGGGGGGGGGGGGGGGGGGGGGGFGGGGGFGGGGGGGGGGGGGGGGGGGGGGGGFDGGGGGGFGGGGGGGGG?FGGGGGGGCFGGGGAEFGGGFGGGGGGGGGGGFGGGGGGGGGGGGGGFGGGFGGGGGGGGGGEGGGG,@;CFGGFFE7FGGEGFGFGFGDFGGGGCGEGFFGFCFGGGGGDGC:DG:?FGGGGGFGGFFFDCFGCCEG7;BCFEGE/*:FDEGFDF3=CCFCFG+<BFF7<CFGGFCCC+
@M03152:184:000000000-AWYW1:1:2106:17952:10334 1:N:0:TGCACTGTATACCTGT
AAGCTCGTAGTTGAATTTCGGGCCTGGTTGGGTGGTCCGCTTAACGGCGTGTACTGTCTGACTGGGTCTTACCTCTTGGTGAGCCGGCGTGCCCTTAACTGGGCTGCGTCGGGGAACCAGGACTTTTACCTTGAGAAAATTAGAGTGTTCAAAGCAGGCCTACGCCTGAATACATTAGCATGGAATAATAAAATAGGACGTGCGGTTCTATTTTGTTGGTTTCTAGAGTCGCCGTAATGATTAATAGGGATAGTTGGGTTGAATTCTCGGGTGCCAAGGAACTCCAGTCACTGCACTGTAT
+
CCCCCGGGGGGGGGGGGGGGGGGGGGGGGGGGGGGGGGGGGGGGGGGGGGGGGGGFFGGGGGGGGGGGGGGGFFGGGFGGGGGCGGGECFGGGGGGGGGGGGGGGGGGGGGGGGDGGGGGGGGGGGGGGGFGGGGGGGGGGGGGGGGGGGGGGGGGGCEGGGGGGGGGGGGFGGGGGFGGGGGGGGFCCCFFGGFGGGGEG>FGGGGDCEGGGGGGG6C*;B9EFFFGGFEEEECEGGGFGGG7:<2<E?7:+<<CD5E*/<+9?+<?DGC<?DFDGFFCGGGGGGGG667@0>:FGFC9:
@M03152:184:000000000-AWYW1:1:2106:5812:10412 1:N:0:TGCACTGTATACCTGT
AAGCTCGTAGTTGAATTTCGGGATCAATTTATTGGTCGTGCCAACGGTACGCACCGGTACAATTGGTTTCTCCCTTCCGACGAAGCGTGATGTCATTAACTTGATGTCGTGTGGAATCAGGACTGTTACTTTGAAAAAATTAGAGTGTTTAAAGCAGGCTTTGGCTTGAATACATTAGCATGGAATAATGAAATAGGACGTTTGATTCTATTTTGTTGGTTTCTAGGATCGACGTAATGATTAATGGGATAGTGGGGTGGAATTCTCGGGTGCCAAGGACCTCATGTCACTGCACTGTATC
+
BC<C@EFGDF@<FGGGFGECGGECGFGGGGGCEGGGGC@FGGFE@FGGGGDCECBFFGGDFGGFFGGGGGGGGFFGGGGGGGC:FGGFFCFGFFGFGGF?FFFFFGGGFB@FGDBEFGDGFGGDGEGFEC9EEEE<F8BGFEF9BFB?FDGGFGGC>7FF8BFC8,D:@=@FDE,DAA:EFGGCCEGGGG9;;==,<F:F<*>:?<;DFGGFGF;<8:B>DF@FFCFDCGC8:B4:55+@C97ADCCC6?FFE+*3?E788EGGC73175C5E4:67@F*2*3*++<FG4<<6>6EF973+
@M03152:184:000000000-AWYW1:1:2106:26682:10455 1:N:0:TGCACTGTATACCTGT
AAGCTCGTAGTTGAATTTCGGGCCTGGCCGGGCGGTCTGCCTAACTGCACGTACTGTCTGGGCGGGGCTTACCTCTTGGTGAGCCGGCGTGCCCTTTGTTGGTGTGCGTCGGGGAACCAGCACCATTACCTTGGGAAAATTAGAGAGTTCAAAGCAGGCCTATGCCTGGATACATTAGCATGGAATAATAAAATAGAACGCGCGGTTCTATTTTGTTGGTTTTTAGAGACGCCGTAATGATTAATAGGGATAGTTGGGTGGAATTCTCGGGTGCCAAGGAACTCCAGTCACTGCACTGTAT
+
@6BC-CF@FGFDFGFGG<<FF:@:@FG8-7@F+F6@@FCAF<EEE,C<FEFFEEF<FF<@EGG@E7++89BEEE<FFGEGGGG8?CF+FEEBE83BDA@8BCBFFCCC8F>@FGGGGCFF,,D,,,8DF<<F9,@C<3=C<<CFF,<FFCFCA9+<<***2?AF,,CCF7,2::,<C:2?2:C2FC6EFGFFF+<7+0+2*8C88:*8<+0<+@F8:**;8C8;C*0++2;***18*:CG+<+07+C+:657+232AEEGD*A+++++7**9:**:<0):C6+0+0<:C*<9+9*3+20++
@M03152:184:000000000-AWYW1:1:2106:12755:10478 1:N:0:TGCACTGTATACCTGT
AAGCTCGTAGTTGAATTTCGGGATCAAGGGATCGGTCATGCCTTGGTATGTACTGGTCTTATTGGTTCTCACCTTCTAAAGAACCATGATGTCATTCATTTGATGTTATGGGGAATTAGGACTGTTACCTTGAAAAAATTAGAGTGTTTAAAGCAAGCTTACGCTTGAATACATTAGCATGGAATAATGAAATAGGACATCAGATTCTATTTTGTTGGTTTCTAGGATCGATGTAATGATTAATAGGGATAGTTGGGTGGAATTCTCGGGTGCCAAGGAACTCCAGTCACTGCACTGGATC
+
C@CCCGGGGGGGGGGGGGGGGGGGGGGGGGGGGGGGGGGGGGGGGGGGGGGGGGGGGGGGGGGGGGGGGGGGGGGGGGGGGGGGGGGGGGGGGGGGGGGGGGGGGGGGFGGGGFEGGGGGGGGGGGGGGGGGFFGGGGGFGGGGGGGGGGGGGGGGFFCFGGCGGGGGGGGGGGGGFGGGGGGFGGGGGGGGGGG8EFFGDF@@FFGGGGGGGGEGG6>DFGGGFEDCCCEC<FCAEFGGGGFC>7C7CGFGGD7F5?E7CEFF,B,=47F7=9F6:=AFGFF*>@C<<69++2;++**++
@M03152:184:000000000-AWYW1:1:2106:17716:10510 1:N:0:TGCACTGTATACCTGT
AAGCTCGTAGTTGAATTTCGGGATCAAGGGATCGGTCATGCCTTGGTATGTACTGGTCTTATTGGTTCTCACCTTCTAAAGAACCATAATGTCAATCATTTGATGTTATGGGGAATTAGGACTGTTACCTTGAAAAAATTAGAGTGTTTAAAGCAGGCTTACGCTTGAATACATTAGCATGGAATAATGAAATAGGACATCCGATTCTATTTTGTTGGTTTCTAGGATCGATGTAATGATTAATAGGGATAGTTGGGTGGAATTCTCGGGTGCCAAGGAACTCCAGTCACTGCACTGTATT
+
CCCCCGGGGFGGGGGGGGGGGGGGGGGGGGGGGGGGGGGGGGGGGGGGGGGGGGGGGFGGGGGGGFGGGFGGGGGGGGGGGGGGGGGGGGGGFFGGGDGGGGCGGGGGGGGEGFEGGGGGCFGGGGGGGGGGGGGF8FF@FEGGGGGGGGGGGGD<BFGGGGGD7FGGFGFCEEGG,FGG9AFFEFAFGGDGGGGDFGFFGGGCCFGGFGGFG9@FGGGGGCGDC?8FE*@DCGGDGAEA:ECCD,76,9*=DFFC5EC**2?FCGEC**4:80+;5)):7FF6+8BC0:C+ACFG6=7F7
@M03152:184:000000000-AWYW1:1:2106:20840:10519 1:N:0:TGCACTGTATACCTGT
AAGCTCGTAGTTGAATTTCGTGACCGGTTTATTGGTCGTGCTTTTGTACGTACTGGTATTATTGGTTTCTCCTTTCTGACGAATCTTAATGCCATTAATTTGGTGTTTTGGGGAATCAGGACTGTTACTTTGAAAAAATTAGAGTGTTTAAAGCAGGCTCACGCTTGAATACATTAGCATGGAATAACGGAATAGGACGTTTGATTCTATTTTGTTGGTTTCTAGGATCGACGTAATGATTAATAGGGATAGTTGGGTGGAATTCTCGGGTGCCAAGGAACTCCAGTCACTGCACTGTATT
+
CCCCCGGGGGGGGGGGGGGGGGGGFGG@CFGGGGGGGGGGGGGGGGGGGGGGGGGGGEFGFGGGGGGGFFFFGGGDGFFGEGGGGFGGGGGGGGGGGGGGGGFFGGGGGGGGD=FGEACFFGGGGGFGGFGGG<FFGGGCCFFGGCGGGFGGGGEFEGGCFGGGGGGFGGGGGGGGFGCFD8FFFGGGG6CGGGGGFGGGCFF9FCFGGGDFGCFF@5EFFDGCF98B8E>ECGCC=F7CFGFFC76=6C??CF,95C@789BF7C9/**;/8*:2CF):*0<9+<<9A4F++079CCCC:
@M03152:184:000000000-AWYW1:1:2106:22273:10600 1:N:0:TGCACTGTATACCTGT
AAGCTCGTAGTTGAATTTCGGGATCAATTTGCTGGTCGTGCCTACGGTACGTACTGGTTTTGTTGGTTCCTCCTTTCCGAGGAGCCGTGATGTCATTAATTTGGTGTCGCAAGGAATCGGAACTGTTACTTTGAAAAAATTAGAGTGTTTAAAGCAGGCTAACGCTTGAATACATTAGCATGGAATAATGAAATAGGACGTTTGATCCTATTTTGTTGGTTTCTAGGATCTACGTAATGATTAATAGGGATAGTTGGGTGGAATTCTCGGGTGCCAAGGAACTCAAGTCACTGCACTGTAT
+
CCCCCGGGGGGGGGGGGGGGGGGGGGGGGGGGGGGGGGGGGGGGGGGGGGGGGGGGGGGGGGGGGGGGGGGGGGGGGGGGGGGGGGGDGGGGGGGGGGGGGGGGGFFGGGEGGGGGGGGGGGGGGGGGGGGGGGGGFGGEFGGGFFFAFGGFGGGGGGGGGGGGGGGGGGGGGGGGGGGFGGGGGGGGGCFGGGGGGGGGGGGGD9FCFFCC;C9FFGGGGGGGGGGFCGFGG>::C=FG99CFFCGFGFACC?C9C5E@EDCGD+?:7CECEDFGG>36:;FF++<@9?GGGGFFGFC73
@M03152:184:000000000-AWYW1:1:2106:13367:10601 1:N:0:TGCACTGTATACCTGT
AAGCTCGTAGTTGAATTTCGGACCTGGCGGAGCGGTCGGCCTTTTTGGTCAGTACTGCTCCGGCTGGGTCTTTCCTTCTGGAGAGCCAGCATGTTCTTTATTGGGTGTGCTGGGGATCCAGGACTTTTACTTTGAAAAAATTAGAGTGTTCAAAGCAGGCCTATGCTTGAATACATTAGCATGGAATAATAGAATAGGACTTTGGTTTTATTTTGTTGGTTTCTAGGACCAAGGTAATGATTAATAGGGATAGTTGGGTGGAATTCTCGGGTGCCAAGGAACTCCAGTCACTGCACTGTAT
+
C@CC<FGCGGECFGGGGGGGGGF@FFGGGGGGGGGG@FGGGCFGGGEGGGFGGGGGDGFGGGGGGGGGGGGGGFAFGFGGGGGCCCFGGDEFFFA9,5,9EFFE@FCFFGGGGGGGFD<CFF<BFFCGGGGDDFGGGG>FEBAFFGFGFGGFFFABFGFDGGFGCGGGGCCGF9>FGF=7FFGGFFFFGGFGGFFGFGG7BFGGFF:FC;2C;FGCCCGGFF;C@FGFFC8:=FCGFFGGCCCCDEFGGGFFGGC+CEEE>C9@F:C:DFE9E:4CFF>FGFCCC8+2+*3<FF*++<7C+
@M03152:184:000000000-AWYW1:1:2106:23162:10630 1:N:0:TGCACTGTATACCTGT
AAGCTCGTAGTTGAATTTCGGGATCAAGGGATCGGTCATGCCTTGGTATGTACTGGTCTTATCGGTTCTCACCTTCTAAAGAACCATGATGTCATTCATTTGATGTTATGGGGAATTAGGACTGTTACCTTGAAAAAATTAGAGTGTTTAAAGCAAGCTTACGCTTGAATACATTAGCATGGAATAATGAAATAGGACATCAGATTCTATTTTGTTGGTTTCTAGGATCGATGTAACGATTAATAGGGATAGTTGGGTGGAATTCTCGGGTGCCAAGGAACTCCAGTCACTGCACTGTATT
+
CCCCCGGGGGGGGGGGGGGGGGGGGGGGGGGGGGGGGGGGGGGGGGGGGGGGGGGGGGGGGGGGGGGGGGGGGGGGGGGGGGGGGGGGGGGGGGGGGGGGGGGGGGGGGGGGGGGGGGGGGGGGGGGGGGGGGGGGGGGGFGGGGGGGFGGGFFGGGGGGGGGGGGGGFGFGGGGGGGGGFGGGGGGGGGGGGFCCFGGGGGGGGGGGGFGGFFGGGGGGGGGG7FCCFGGGGGGFGGGGGGGDDFFFGFFGFGGFEGEGFFFGFFG=FCFGC4CCEFFGFGGGGGGCFFGG6>C7+<1++
@M03152:184:000000000-AWYW1:1:2106:10998:10644 1:N:0:TGCACTGTATACCTGT
AAGCTCGTAGTTGAATTTCGAACCTGGTTGGGTGGTCTGCCTTCACGGTACGTACTGCTTGGCCGGGTTCTACCTCTTGGTGAGCCGGCATGCCCTTCACTGGGTGTGTCGGGGAACCAGGACTTTTACCTTGAGAAAATTAGAGTGCTCAAAGCAGGCCTTTGCCCGAATACATTAGCATGGCATAATAAAATAGGACGTGCGGTTCTATTTTGTTGGTTTCTAGAGTCGCCGTAATGATTAATAGGGATAGTTGGGTGGAATTCTCGGTTTCCAAGGACCTCCAGTCACTGCACTGTAC
+
CCCCCGGGEGGGGGGGGGGGGGGGGGGGGGGGGGGGGGGGGGGGGGGGGEGGGGGGGGGGEEFGGGGGGGGGGGDGGGGGFGGGFGGGGGGGGGGGFFFGGGGGGGGG?FEGGEGGGGFDGGGGGAFFFDG,?CFE,BDFCFGFFGGGGGGGGFGGDFFGFBFDEGGCGGGGGCCFGFFFFCFEDF,@EGC,@BEBFCGE:>F<FF@CG9CFCDGGGD>EF62?++3+2285?*13*/4::@FG7<FFC67683<96CEED5<E+++3*****2:*+9:F*;*68*2<2*<+07*<E6:++
@M03152:184:000000000-AWYW1:1:2106:11651:10658 1:N:0:TGCACTGTATACCTGT
AAGCTCGTAGTTGAATTTCGGGATCAATTTATTGGTCGTGCCAACGGTACGCACTGGTACAATTGGTTTCTCCCTTCTGACGAAGCATGATGTCATTAATTTGATGTCGTGGGGAATCAGGACTGTTACTTTGAAAAAATTAGAGTGTTTAAAGCAGGCTTTGGCTTGAATACATTAGCATGGAATAATGAAATAGGACGTTTGATCTTATTTCGTTGGTTTCTAAGATCGACGTAATGATTAATAGGGATAGTTGGGTGGAATTCTCGGGTGCCAAGGAACTCCAGTCACTGCACTGTAT
+
CBCCCFGGGGFFGGGGGGGGGGGGGGGGGGGGGGGGGGGGGGGGGGGGGGGGGGGGGGGGGGGGGGGGGFGGGGGGGGGGGGGFGGGGGGGGGGGGGGGGGGGGGGGGGGGGGGGGGGGGGGGGFFGGGGGGGGGGFFGGGGGGGGGGGGGGGGGGGGGGGGGGFGFGGGGGGGFGGGGGGGGGGGGFGGGGGGGGGGGGGGGGGGGGDFGGG98FGGGGFF9DC@FGCCFEGC5;FGGFCCG@71@FCFFFFGGG6=CCC>CF?+4+>*?FCDFGG@FGEFFC<F+<<?79:>DFFCFG+
@M03152:184:000000000-AWYW1:1:2106:10907:10760 1:N:0:TGCACTGTATACCTGT
AAGCTCGTAGTTGAATTTCGGGGTCAGCATGTTGGTCGTGCCACAGGTACGTACTGGCGTTGCTGATTCCTCCCTCTTGACGAACCGTAATGCCATTAATTTGGTGTTGCGGGGAATCAGGACTGTTACTTTGAAAAAATTAGAGTGTTTAAAGCAGGCATGCGCTTGAATACATTAGCATGGAATAATGAAATAGGACGTTCGATCCTATTTTGTTGGTTTCTAGGATTGACGTAATGATTAATAGGGATAGTTGGGTGGAATTCTCGGGTGCCAAGGAACTCCAGTCACTGCATTGTAT
+
CCCCCGGFGGGGGGGGGGGGGGGGGGGGGGGGGGGGGGGGGGGGGGGGGGGGGGGGGGGGGGGGGFGGFGGGGGGGGGGGGGGEGGGGGGGGGGGFGGGCGDFGGGGGGGGGGGGGGGGGGGGFGGGGGGGGGGGGFGGGGGGFGGGGGGGGG99FGGGGCCFCFGGGGGFGGGGGGGGGGGCDFGGFGGGGGGG?FDGGGD7FC,FGGGGGGFCGFFG>GGFEFFGCFGDEC5BEF=CC7?7@FGG+;?FE6<C@6=8/8@E9FCC3<E5DEDCCC53C6:+2CF83<6<A9CF++0*++
@M03152:184:000000000-AWYW1:1:2106:17788:10775 1:N:0:TGCACTGTATACCTGT
AAGCTCGTAGTTGAATTTCGGGCCTGGCCGGGCGGTCTGCCTAACGGCACGTACTGTCTGGGCGGGCCTTACCTCTTGGTGAGCCGGCGTGCCCTCTGTTGGTGTGCGTCGGGGAACCAGGACCTTTACCTTGAGAAAATTAGAGTGTTCAAAGCAGGCCTATGCCTGAATACATTAGCATGGAATAATAAAATAGGACGCGCGGTTCTATTTTGTTGGTTTCTGGAGTCGCCGTAATGATTAATAGGGATAGTTGGGTGGAATTCTCGGGTGCCAAGGAACTCCAGTCACTGCACTGTAT
+
CCCCCGGGGGGGGGGGGGGGGGGGGGGGGGGGGGGGGGGGGGGGGGGGGGGGGGGGGGGGGGGGGGGGGGGGGGGGGGGGGGGGGGGGGGGGGGGGGGGGGGGGGGGGGGGGGGGGGGGGGGGGGGGGGGGFGGGGGGGGGGGGGGGGGGGGGGEGFGGGGGGGGGGGGGGGGGGGGFDGGGGGGFGGGGGGGGGGGGGGGGGGGEDEGGGGFGGGGGFCG>7::FCGGGGDGGEEEGGGGGGGGFDGGCFFGGGCGGGGGGFGG7CFCGDG=D5CE@>FDFCFGGGGFFGC?CCFDF*++
@M03152:184:000000000-AWYW1:1:2106:12887:10840 1:N:0:TGCACTGTATACCTGT
AAGCTCGTAGTTGAATTTCGGGCCTGGCTGGGTGGTCTTGCCGCAAGGTAAGCACTGCTCTGGTTGGGTCTTTCCTTCTGGGGAACCAGCGTGCTCTTAATTGAGTGCGTTGGGGATCCAGGACTTTTACTTTGAAAAAATTAGAGTGTTTAAAGCAGGCTTACGCTTGAATACATTAGCATGGAATAATAGAATAGGACTTTGGTTCTATTTTGTTGGTTTCTAGGACCGAAGTAATGATTAATAGGGATAGTTGGGTGGAATTCTCGGGTTCCAAGGAACTCCAGTCACTGCACTGTAT
+
CCCCCFGGGGGGGGGGGGGGGGGGGGGGGGGGGGGGGGGGGGGGGGGGGGGGGGGGGGGGGGGGGGGGGGGGGGGGGGGGGGGGGGFGFDGFGGGDGGGFEFGFGGGGGGGGGGGGGGGGGGGGGGGGGGGGGGGGGGGGGGAFGGGGGGCFGGGGGGGGGGGGGGFGGGFGGGGGGGGGGGGGGFGGGGGGGCGGGGGFFFGGGGGFGFGGGGFFF>FGGGGGF9EFCFGGGECE+4=F9FG+@EFGGFAC8>@+C*4C*=9CG+<<CCE4*99C??FFC*<DCC6<+9:9+02+9+;+0
@M03152:184:000000000-AWYW1:1:2106:8194:10903 1:N:0:TGCACTGTATACCTGT
AAGCTCGTAGTTGAATTTCGGGGTCAGTAGGTCAGTCGTGCCAACGGTATGAACTGGCCTCACTGATTCCTCCCTCTTGTAGAACCGTGATGCCATTAACTTGGTGTTGCGGGGAAACAGGACTGTTACTTTGAAAAAATTAGAGTGTTTAAAGCAGGCTAACGCTTGAATACATTAGCATGGAATAATGAAATAGGACGTCGATCTTATTTTGTTTGTTTCTAGGGTTGACGTAATGATTAATAGGGATAGTTGGGTGGAATTCTCGGGTGCCAAGGAACTCCAGTCACTGCACTGTATC
+
CCCCCGGGDGFGGGGGFGFGGGGGGGGGGGGGGFGGGGGGGGGGGGGGGGGGGGGFGFGGGGGGGGGGGGGGGECGGGGGGGGGFFFG8EGGGGGGFGDEGGCFGFGGCFGGCFGGGGGG8FG<FGG<FFGF5?FFGFGFFCFGGGGGGFGFFFGGGFCFFGFECGEFC<=FGGGGGFFGGGGGGGGGGGGFGAC97FGG>FEEFGG?CFGFFCE@,<CFFG9,>?CCGGC@EGG5AEGGFF7CCC76EF;6@CEF=E7EGEFF:E<*95CCEGF4F)50AC7F8CC@EFCDEGDG?CFG7
@M03152:184:000000000-AWYW1:1:2106:24720:10915 1:N:0:TGCACTGTATACCTGT
AAGCTCGTAGTTGAATTTCGGGATCAGTACGCTGGTCGTGCCTTCGGTATGCACTGGTGTCACTGGTTCCTCCCTTCTGACGAACCGTCATGCCATTCACTTGGTGTGGCGGGAAATCAGGACTGTTACTTTGAAAAAATTAGAGTGTTTAAAGCAGGCTCACGCTTGAATACATTAGCATGGAATAACGAAATAGGACGTTGATCTTATTTTGTTGGTTTCTAGGATTGACGTAATGATTAATAGGGATAGTTGGGTGGAATTCTCGGGTGCCAAGGAACTCAAGTTACTTCACTGTATT
+
CCCCCFGGDGGFFGGGCECECGGEFCFFFDGE7F:FGFGGE8EEEGGG<FFFEFFFGC<FEEEDFGFGEEGDFGGFGGFFD@FGEGG@FGGGFFGGGGAEDEGGFFECFFEG@FE89<?FGEFGGDGGF,F<DFECECGGGFG9FFFDBFGGGGGGGGG?<C9>CFGDFCFF,EFAFCFBCFC8<FFBFGGCFC;;D,,>1@,=CFCFFGGGGGGG@F:5CFG9+3+?;>EGGE5//91+4++=7+6:*05CFEFGGGGC50AC<CCEFGFD89C7F@@?6@C*+3++<@F+:>>CD9CC+
@M03152:184:000000000-AWYW1:1:2106:13091:10972 1:N:0:TGCACTGTATACCTGT
AAGCTCGTAGTTGAATTTCGGGATCAATTTATTGGTCGTGCTATTGTACGTACTGGTATTATTGATTTCTACCTTCTGACGAACCATGATGTCATTAATTTGGTGTCTTGGGGAATCAGGACTGTTACTTTGAAAAAATTAGAGTGTTTAAAGCAGGCTCACGCTTGAATACATTAGCATGGAATAACGAAATAGGACGTTTGATTCTATTTTGTTGGTTTCTAGGATCGACGTAATGATTAATAGGGATAGTTGGGTGGAATTCTCGGGTGCCAAGGAACTCCAGTTACTGCACTGTATC
+
CCCCCGGGGGGGGGGGGGGGGG7FGGGGGGGGGGGGGDGGGGGGGGGFGGGGGGGGGGGGGGGGGGGGGGGGGGGGGGGGGGGGGGGGGGGGGGGGGDGGGGGGGGGGGGGGGBBFFDGGGGGGGGGGGGGGGGGGGCFFGGDGGGGGGGGGGGGGFGGFFCFCCGGGFFGCGGGFGGGGGGGGGGGGGGEGGGGDAFECFGGFGGFFFGFGGFGGCF>CFGGFC98CGEGGEGFGFGGEC:CEDFGGFGFCEFCGCED@FFGD+9+ACGFD*;C0>FFGDGEGGGF+<F:E7C696C72+
@M03152:184:000000000-AWYW1:1:2106:27144:10988 1:N:0:TGCACTGTATACCTGT
AAGCTCGTAGTTGAATTTCGGACTTTGCAGTCAGGTCTTCCTTAAGTGGTTGTACTTGATTTGCATCGTCTTATCTTCTAGATGCTGACAGGCGCAAGCCCGTCATGTGTTCTAGGACTTTTACTGTGAACAAATTAGAGTGTTCAAAGCAGGCTTACGCTTGAATACGTTAGCATGGAATAATAAAATAGGACCATGGTCTTATTTTGTTGGTTTTAAAGGCCAAGGTAATGATTAATAGGGATAGTTGGGTGGAATTCTCGGGTGCCAAGGAACTCCAGTCACTGCACTGTATCTCGTT
+
CCBCCGGGGGGGGCEGGGGGGGGGGGGGGGGGGGGEGGGGGGGGGGEDGGFEGGGFGGGGGG9CFGFEFEEFGGFGGGFGGGGGGGGGGGGGCDEEGGGGGEGGG<9EFEGGGGGGGGGGGGGGECFFEFFFGGGFGGFFGAFFFGGGGFGGGGGGGEFDFGGGGGGGGGFGC<9CFGCFFFGDFFF;DDCCFFGBFFFDFFCFGCGFGGG7FFGFGFGCAE8>FFCF9@9@,;B7@CFA,2,4C:,=:7A*A:=F99?,?<>5*/:**40*;C>461;+CBFFFF?EG4++513AF+*:*
@M03152:184:000000000-AWYW1:1:2106:24101:11077 1:N:0:TGCACTGTATACCTGT
AAGCTCGTAGTTGAATTTCGGGATCAATATGTTGGTCGTGCCTTGGTACGTACTAATTTATTGGTTTCTTCCCTTCTGACGAACCATGATGTCATTAATTTGGTGTCATGGGGAATCAGGACTGTTACTTTGAAAAAATTAGAGTGTTTAAAGCAGGCTCACGCTTGAATACATTAGCATGGAATAATGAAATAGGACGTTTGATTCTATTTTGTTGGTTTCTAGGATCGACGTAATGATTAATAGGGATAGTTGGGTGGAATTCTCGGGTGTCAAGGAACTCCAGTCACTGCACTGTATT
+
CCCCCGGGGGGGGGGGGGGGGGGGGGGGGGGGGGGGGGGGGGGGGGGGGGGGGFC@EFDGGGGGGGGGGGGGGGGGGGGGGGGGG@FGFGGGGGGGGFGGGGGGGGG9EGGGGGGGGGGGGGFEFFGGGAFGEGGGFGGGGFFFGGEGGGGFGFGFGGFCCGGGG>FGGGGGGGGGCFFGGGGGDDGGGFEDFGFGGGECGGECFDF9;FCGGGGFGGGFCFGFGCFG?C>CEGGD7,,,=C<,:CCFFF;?CEF?EEGC5<EGF795FEF3*;F7<))?CB9FCGG+?BFE9C696CG?:
@M03152:184:000000000-AWYW1:1:2106:22975:11095 1:N:0:TGCACTGTATACCTGT
AAGCTCGTAGTTGAATTTCGGACCTGGCCGGGCGGTCCGCTTAACGGCGTGTACTTTCTGGCTGGGCCTTACCTCTTGGTGAGCCGGCGTGCCCTTTATTGGTGTGCGTCGGGGAACCAGGACTTTTACCTTGAGAAAATTAGAGTGTTCAACGCAGGCCTCTGCCCGAATACACTAGCATGGAATAATAAAATAGCACGTGCGGTTTTATTTTGTTGGTGTCTAGAGTCGCCGTCATGACTAATAGGGATAGTTGGGTGGAATTCTCGGGTGCCTAGCAACTCCAGTTCCTGGACTGTAT
+
CBCC<FF:FGGGGGFGGF9ECCEFF8FFGGEGGGCCCEEFC@C<E,+7@FDGGGF<FGFFFCF@@,=CF8EFFFGGA?9FEGGGFEGGGG>@GGC@F<F,,A?FG:FF+>+@FGFCFFCACF<FFCFE,=,3>8,8,@:AC9CCFG,,3@BF,*1*:FFGG@F,3,,=@*6<3,?<7FCC:<F+?FG?9<F9,++?,,7:<***1*2*/++++<<;C6@?*;EFC70+00:=EC/*1:::+<+<*:0<**0289+0+*;C>8:FFC7:*/89*1C*::)0<;62<++2+*3++0*2<7:++
@M03152:184:000000000-AWYW1:1:2106:23999:11116 1:N:0:TGCACTGTATACCTGT
AAGCTCGTAGTTGAATTTCGGGATCAGTATGCTGGTCGTGCCTTCGGTACTATGCACTGGTGTCACTGATTCCTCCCTTCTGAAGAACCGTAATGCCATTCCGTTGGTGTGGCGGGGAATCAGGATTGTTACTTTGAAAAAATTAGAGTGTTTAAAGCAAGCTTTGGCTTGAATACATTAGCATGGAATAATGAAATAGGACGTTTGATCTTATTTCGTTGGTTTCTAAGATCGACGTAATGATTAATAGGGATAGTTGGGTGGAATTCTCGGGTGCCAAGGAACTCCAGTCACTGCACTG
+
CCCCCGGGGFGGGGGGGGGGGGGGGGGGGGGGGGGGGGGGGGGGGGGGGGGGGGGGGGGGGGGGGGGGGGGGGGGGGGGGGGGGGGGGGGGGGGGGGGGGGGGGGGGGGGGGGGGGGFGGGGFFCFFEFGDGGGGGGGGGGGGGGGGGGGGGGEFGFGFFCFGGGCGGGGEFGGGGGGGGGGGGGGFGGGGGGFGGGGFGGGG>FGD9CEGGGGGGGFGGGFEGGFGGFCCF7CD*==FDCGFGGFD+4:AE8CEFGGCDEECGGDDG>E<D5C7):5?FG>FFFG9EG?F+ACF9CF*++
@M03152:184:000000000-AWYW1:1:2106:13884:11119 1:N:0:TGCACTGTATACCTGT
AAGCTCGTAGTTGAATTTCGGGATCGACGGGTCGGTCGCGCCTCTGGTGTGTACTGGCCCTGTCGGTTTCTCCCTTCTGACGAACCACGATGTCATTAATTTGGTGTCGTGGGAAATCAGGACTGTTACTTTGAAAAAATTAGAGTGTTTAAAGCAGGCATTCGCTTGAATACATTAGCATGGAATAATGAAATAGGACGTTTGACCCTATTTTGTTGGTTTCTAGGATCGACGTAATGATTAATAGGGATAGTTGGGTGGAATTCTCGGGTGCCAAGGAACTCCAGTCACTGCACTTTAT
+
CCCCCGGGGGGGGGGGGGGGG@FEGGGGGGGGGGEGGGGGGGGGGGGGFGEGGGGG<FFGGFGGGDGGGGGGGGGGGGFFFFGGGGDFGFGGGGGFFEFGGGGGG7FF+?@BFFFGGFFGFFGGCFGGGGGFGCFFF@:FFGFGEFGGGGGGGFCFGGC,FAF<CGEGGCFEGA=FFGF,@@FGFFGDF,6DCCFF7BF>BCG*3?FCGCFFGGFGGCGGFGGGFF+:FG***:CCCE?@9CFGGF+<6:)*+3?:C5E>C*+<EC@+9A59CCCFFFFEG62*<8+++/2<+**+<+299
@M03152:184:000000000-AWYW1:1:2106:14536:11212 1:N:0:TGCACTGTATACCTGT
AAGCTCGTAGTTGAATTTCGGTTAATAGGGAGGTAGTCTACTTTTTTACAAGTACGCACTGTCGACCTATTTCCTTCTTTTCAGTATCAAATTTTATTTGGTCTGAATCTTTTACTTTGAAAAAATTAGAGTGTTCAAAGCAGGCGTATTTTGCCTTTGAATATATTAGCATGGGATAATAGAATAAGACTTTTTGCCTTATTTTCGTTGGTTCTTTTAGGGCTAAAGTAATGATTAATAGGGATAGTTGGGTGGAATTCTCGGGTGCCAAGGAACTCCAGTCACTGCACTGTATCTCGTT
+
CCCCCGGFGFFGGGGGGGGGGFFGGGGGGGGEGGGGGGGGGGGGGGGGGGGGGGGGGGGGGGGGGGGGGGGGGGGGGGGGGGFGGGGGGGGGGGGGGGGGGGGGGGGGGGGGGFEGGGGDGCDCEGFGGGGGGGGDGEFGGGGGGGGGGGGGGGGGGGG9,E<FEGGGF8AFGGG?FFDGGDF>DFDCGGGFFGGGFFGG<FGGGGCGFGGGGCCGGGF6CFCFGGGCBAEGG9EFAEEFGGF?FF?GGFFCEGD=,<CBC61;5CEEGCEFCCDF?6FG6;CD+<?CC4++5@CCCFCG5
@M03152:184:000000000-AWYW1:1:2106:16316:11260 1:N:0:TGCACTGTATACCTGT
AAGCTCGTAGTTGAATTTCGGACCTGGCTGGGCGGTCTTGCCGAAAGGTAAGCACTGCTCTGGTCGGGTCTTTCCTTCTGGGGAACCAGCGTGCTCTTAATTGAGTGCGCTGGGGATCCAGGACTTTTACTTTGAAAAAATTAGAGTGTTTAAAGCAGGCATACGCTTGAATACATTAGCATGGAATAATAGAATAGGACTTTGGTTCTATTTTGTTGGTTTCTAGGACCGAAGTAATGATTAATAGGGATAGTTGGGTGGAATTCTCGGGTGCCAAGGAACTCCAGTCACTGCACTGTAT
+
CCCCCGGGGGGGGGGGGGGGGGGGGGGGGGGGGGGGGGGGGGGGGGGGG,EFGGGGGGGGGGGGGGGGGGGGGGGGGGGGGGGGGGGGGGGGGGGGGGGGGGGGGGGGGGGGGGGGGGGGGGGGGGGGGGGGGGFFGGGGGGGGGGGGGGGGGGGGGGGGGGGGGGGGGGGGGGGGGGGGGGGGGGFFGGGGFGGGGGGGGGGGGDFGGFGGGGGGGGGGGGGGGGGFGGGEEGGFFGGGGFGFGGCFGGFGGGG?FEC8CFGGGGGGDFGF:CCFEF>GGGGDGF<C9BDCF=:EGGGF+
@M03152:184:000000000-AWYW1:1:2106:9830:11306 1:N:0:TGCACTGTATACCTGT
AAGCTCGTAGTTGAATTTCGGAGTTGTTATCTGGACCGCCCCTAAAAAGGTGGCTAGGGTAGCAGTAGTCATCATCAAAGTCCACCTTGACATTCTCTTGGTGCGTACTGGGTGTTGACCTCCTTTAGTTCTGTGAATTGCTATCTAGCAATAGGTAGTTAGTTCCAGATAGTTTACTTTGAAAAAATTAGAGTGTTCAAAGCAGGCACAACCTGGCATCATGAATACATTAGCATGGGATAATAGAATATGGCATTGGTCTTATTTTGTTGGTTTCTAGGGCCAAAGTAATGATTATTAG
+
CCCC@DFFGFGGGFFGGGGGGFFGGGGGGGGGGGGGGGGGGGGGGGGGGDGGGGGGGGGGGGGGGGGGGFFGGGGFGGDC@CFGGGGGGEGFGGGGGGGGGGGGGGGGGGGGC:@FCGGEA<EGGFFGGG<FFEECFGGEFGFGGGGDFGFFFGGGGGFGFFGFFFGFFGFGGGGGGGGGCFGGGFEGGGGGGGGFGFFFFDGGGCFFGBFGEGGFF>ACGC9FE>EFGGGGFCDGGGG,<DGFG:EDFCAF;=8C;E7C;EGDGGGFGFC68CC<<A@:CEDG5888=A+>FCCGG+CF+
@M03152:184:000000000-AWYW1:1:2106:16508:11311 1:N:0:TGCACTGTATACCTGT
AAGCTCGTAGTTGAATTTCGGGATCAATTGGATGGTCGTGCCTACTGTATGTACTGTTCTTGCTGGTTCCTCCTTTCTGGTGAGCTGTCGTGTCGTTTATTTGGTGTCGCAAGGAATCGGAACTTTTACTTTGAAAAAATTAGAGTGTTTAAAGCAGGCAAACGCTTGAATACATTAGCATGGAATAATAAAATAGGACTTTTGATCTTTTTTTGTTGTTTTTAAGGCTCTACGTATTGTTTATAGGGATAGTTGGGTGGAATTCTCGGGTGCCAAGGAACTCCAGTCACTGCACTGTATT
+
CCCCCGGGGGGGGGGGGGGGE7+@F8,CF-C,CEFGG7@;C<F,,,CFF9FGGGGG,6,C,,,6CF6FG,6@F@FFG9@,:FFGGGFG<,DCE,,CF,CCF<9EEFC,BFG7C4FF@G9=,?FG9FFEFGGGFFFGAFEGGFGGGGCFGGGGFFGGGGF,,,ACGGG?E<FDGFGGFFFGGGGGGGGFF,@DDFGFG9C,,@7@+EF,3,@CGC*D,62>:2*,,,,,4,>D,*2>,,,,=:CGG7?6CFFCGGE65E78B2BF?<;E<EF3?DGG=>4FE?+C?FGGGFG79>CFFGGC+
@M03152:184:000000000-AWYW1:1:2106:23248:11393 1:N:0:TGCACTGTATACCTGT
AAGCTCGTAGTTGAATTTCGGAACGCTTTCGGTCAAAGCTCGTCCTTGTGGCGTGGCTCGGCTGATGCTTCCCATCTTCCGGTAGTGGGGTTAAACTCGCTCCGGATCATTTACTTTGAAAAAATTAGAGTGTTCAAAGCAGGCGTAACTTGCCATTGAATATTACAGCATGGGATAATAGAATATGACGTTGGTCTTATTTTGTTGGTTTCTAAGGCTGATGTAATGATTAATAGGGATAGTTGGGTGGAATTCTCGGGTGCCAAGGAACTCCAGTCACTGCACTGTATCTCGTATGCCG
+
CCCCCGGGGGGGGGGGGGGGGGGGGGGGGGGGGGGGGGGGGGGGGGGGGGGGGGGGGGGGGGGGGGGGGGGGGGGGGGGGGGGGGGGGGGGGGGGGGGGGGGGGGGGGGGGGGGGGGGGGGGGGGGGGGGGGGGGGGGGGGGGGGGGGGGGGGGGGGGGGGGGGGGGGGGGGGGGGGGGGGGGGGGGGGGGFFFGGGGGGGGGGGGG7BFFGGEFGGGGG=?FGGGGGFGGGGGGCGGFC;FFFFGGEEGF?F?9EFGFDFG88CGCFFGFC@*CDGFFC72+06C??<*+<C>FGCC7?5
@M03152:184:000000000-AWYW1:1:2106:2887:11399 1:N:0:TGCACTGTATACCTGT
AAGCTCGTAGTTGAATTTCGGGCCTGGCCGGGCGGTCTGCCTAACGGCACGTACTGTCTGGGCGGGCCTTACCTCTTGGTGAGCCGGCGTGCCCTTTGTTGGTGTGCGTTGGGGAACCAGGACCTTTACCTTGAGAAAATTAGAGTGTTCAAAGCAGGCCTATGCCTGAATACATTAGCATGGAATAATAAAATAGGACGCGCGGTTCTACTTTGTTGGTTTCTAGAGTCGCCGTAATGATTAATAGGGATAGTTGGGTGGAATTCTCGGTTGCCAAGGAACTCCAGTCACTGCAATGTAT
+
C@CCBEFFFFFGGGGGGGCFEGDCEFFFEGGGBBFG@FGFGGGCCFGGGGGGDGGFGGGGGGGGGGDG>FDFGGGGGGGGGFGFEGGGGCGGGDFGGGGGGGGGGGGGGGGGGGDGCFGFDGGGGGFF;FGFF9FCGGGEG:FGE@FCFGGGGG,7<FFEGC9CFFGGGGGFFFFFFFCFFGGFGG?FFCGDCCCCCFC*::CEE888+9E?CGGGG8FECG799ECCF+*/8?GG**<<97:CGEGCD077FE?:CGGGGGF7++:09F***927F:FFFFGFD68<?=<AF**+<9*++
@M03152:184:000000000-AWYW1:1:2106:12739:11407 1:N:0:TGCACTGTATACCTGT
AAGCTCGTAGTTGAATTTCGGGATCAGTACGCTGGTCGTACCTTCGGTATGCACTGGTGTCACTGGTTCCTCCCTTCTGACGAACCGTCATGCCATTCACTTGGTGTGGCGGGAAATCAGGACTGTTACTTTGAAAAAATTAGAGTGTTTAAAGCAGGCTCACGCTTGAATACATTAGCATGGAATAATGAAATAGGACGTTGATCTTATTTTGTTGGTTTCTAGGGTTGACGTAATGATTAATAGGGTTAGTTGGGTGGAATTTTCGGGTTCCCAGGAACTCCATGCACTGCACTGTATT
+
CCCCCGGGGGEGGGGGGGGGGGGGGGGGGGGGGGGGGGGGGGGGGGGGGGGGGGGGGGCGGGGGGGGGGGGGGGGGGGGGGGGDGEGGGGGGGGGGGGGGGGGGGGGGDGGGGFFGGGGGG8FCFFGGGFGGGFGGAF+3DEFGC=FFGGGGGFGGGGGDC<FGCF:BCDEG<<FFCFCFF:CDCFFFC9B=C,,?><FF>BC1@CGG@CGFG96F7=CGD;C;9:238*2>8EE5*++<95<:@<E=**)05>++**;**<EC+++*9****2*2+<@F*8998+++27C??7*+2<:++
@M03152:184:000000000-AWYW1:1:2106:18062:11431 1:N:0:TGCACTGTATACCTGT
AAGCTCGTAGTTGAATTTCGGGATCAATTTGCTGGTCGTGCCTACGGTACGTACAGGTTTTGTTGGTTCTTCCTTTCCGAGGAGCCGCGATGTCATTAATTTGGTGTCGCAAGGAATCGGGACTGTTACTTTGAAAAAATTAGAGTGTTTAAAGCAGGCTAACGCTTGAATACATTAGCATGGAATAATAAAATAGGACGATTGATCCTATTTTGTTGGTTTCTAGGATTGACGTAATGATTAATAGGGATAGTTGGGTGGAATTCTCGGGTGCCAAGGAACTCAAGTCAATGCACCTGAC
+
BBCC@FGGGGGGGGGGGGGGGGGGGGGGGGGGGGGGFFGGGGGGGGGGGGGGGFGGCFGFGGFGFGGGGGGGGGGGGGGGGGDEGGGGGGFEGGDGGGFDFGGFFGGFGGGGGGGGGGGGGGGGGGGEFCGGGGGFFFG83EFFDDEADECFGCF=F7FFFG=CFGGGGF9F<FFGG9FGE9>D>FGGCCGFCCCE@AD7>:DEFCGEF9FEFGGGGGC:*BB;;C,<;C89+33AF5C79A?1+<@6CC)*AC7+87*8E>9CC?+<CGE/*19:F>F=FCFD:++0<*+3+**+***00
@M03152:184:000000000-AWYW1:1:2106:23077:11443 1:N:0:TGCACTGTATACCTGT
AAGCTCGTAGTTGAATTTCGGGATCAATTTATTGGTCGTGCTATTGTACGTACTGGTATTATTGATTCCTACCTTCTGACGAACCATGATGTCATTAATTTGGTGTCATGGGGAATCAGGACTGTTACTTTGAAAAAATTAGAGTGTTTAAAGCAGGCTCACGCTTGAATACATTAGCATGGAATAACGAAATAGGACGTTTGATTCTATTTTGTTGGTTTCTAGGATCGACGTAATGATTAATAGGGATAGTTGGGTGGAATTCTCGGGTGCCAAGGAACTCCAGTCACTGCACTGTATT
+
CCCCCFGGGGGGGGGGGGGGGGGGGGGGGGGGGGGGGGGGGGGGGGGGGGGGGGGGGGGGGGGGGGGGGGGGGGGGGGGGGGGGGGGGGGGGGGFGFGGGGGGGGGGEFGGGGCFFGCAFGGGGGGGGGGGGGGFGCGGGGGGFFGGGGGGG?FGGGGGGGGGGEGGGGGFFGFGGDGDAFFFGGGGGGGDGGGGGGFCGGGG<AFFGGGGGGGGGGDCGF,DFG?8F?CCDCED8FFFCFFGFFGF,=EAFGGGFCEGGCFFGEFFEFE=78DFC5A)7CF9;C6CF?=FFC77C6CF++
@M03152:184:000000000-AWYW1:1:2106:17592:11474 1:N:0:TGCACTGTATACCTGT
AAGCTCGTAGTTGAATTTCGAGACCGGCTTATTGGTCGTGCTATTGTACGTACTGGTATAATCGGTTTCTCCTTTCTGACGAACTATGATGCCATTAATTTGGTGTTATAGGGAACCAGGACTGTTACTTTGAAAAAATTAGAGTGTTTAAAGCAGGCTCACGCTTGAATACATTAGCATGGAATAACGGAATAGGACGTTTGATTCTATTTTGTTGGTTTCTAGGATCGACGTAATGATTAATAGGGATAGTTGGGTGGAATTCTCGGGTGCCAAGGAACTCCAGTCACTGCCTTGAATC
+
C<ACCEGGECFFG9CF6CECDGA@FEEGCGGFGGDCF:CGGEDFC,;C<CC,:DFFGFFFGDFF@FCEGC@,9FFFFA<E@7:FCA<CEFF9EFGGGFFGDF9C<EF<?<FCFGFGGDFGGDBEF<AEGGGCFG,5,+9B5,C,5BB@EE<EFFGF=6EF@AFG7F@DCC?F95?;FCFFFG8@@FFFGDC<B;C8@,CGC7FGF;=;,,,37,@:D,>*D,6>DG6;>5>>::B,*,=9,<CE@FGG?6;FGCF?GG8CCCCE7CEGGECCG*:CG>F7FGC4CF9200<:+**+++*03
@M03152:184:000000000-AWYW1:1:2106:3184:11484 1:N:0:TGCACTGTATACCTGT
AAGCTCGTAGTTGAATTTCGGGATCAATTTATTGGTCGTGCCAACGGTACGCACTGGTACAATTGGCTTCTCCCTTCTGACGAAGCATGATGTCATTAATTTGATGTCGTGGGGAATCAGGACTGTTACTTTGAAAAAATTAGAGTGTTTAAAGCAGGCTTTGGCTTGAATACATTAGCATGGAATAATGAAATAGGACGTTTGATCTTATTTCGTTGGTTTCTAAGATCGACGTAATGATTAATAGGGATAGTTGGGTGGAATTCTCGGGTGCCAAGGAACTCCAGTAACTGCACTGTAT
+
CCCCCGGGGGGGGGGGGGGGGGGGGGGGGGGGGAGDGGGGGG<FGGGGGGGG@FGFGGFGFFFFAGGGGGGGGGGGGGGGGGDGGGGGGGGGGGGGGGGGGGGGGGGGGGGGDGGGGGGGGGGGGGFGGGGFGCGG<<CFFGGGGGGFGGGGG9FGGGGCFGGFFFGGGGGGGFGFFFGGGCFGGGFCGGFGFC9EGCFFGGGGGGDGGFFFFBF:E>FGFGFFCFFFB>DEECE*6AC7B7=1=CFC=?;FFGGF+:CE5C?FEFGG3F55:D<:<))2:AFGGF6C+990<CCEG6:99
@M03152:184:000000000-AWYW1:1:2106:14038:11619 1:N:0:TGCACTGTATACCTGT
AAGCTCGTAGTTGAATTTCGGACTCGGTTGGATGGTCTGCCTTTGTGTATGTACTGTCCTGACCGGGTCTCACCTTCTGGTGAGCTGTCGTGTTGTTTACTCAGCGCGGCAGGGAACCAGGACTTTTACTTTGAAAAAATTAGAGTGTTTAAAGCAGGCATTCGCTTGAATACATTAGCATGGAATAATAAAATAGGACTTTGGTTCTATTTTGTTGGTTTCTAGGACCGAAGTAATGATTAATAGGGATAGTTGGGTGGAATTCTCGGGTGCCAAGGAACTCCAGTCACTGCACTGTATT
+
CCCCCGGGGGGGGGGGGGGGGGGGGGGGGGGGGGGGGGGGGGGGGGGGGGGGGGGGGGGGGGGGGGGGGGGGGGGGGGGGGGGGGGGGGGGGGGGGGGGGGGGGGGGGGGEGGGGGGGFGDGGGGGGGGGGGGEDGGFGGGGGGGGGGGGGGGGFGFGGGGGGGGGFGGGGGGGGGGGGGGGGGGGGGGGGGFGGGGGFFFGGGGGGGGGGGGGGGG5EFGGGGGGG?FCGGGGGGGFF7:<CEGFGFCEFCF7CF5CEECFGGGGFG3EFD5*>FG>@CC:C4CGGGFBG79FDCGGCF+
@M03152:184:000000000-AWYW1:1:2106:26247:11706 1:N:0:TGCACTGTATACCTGT
AAGCTCGTAGTTGAATTTCGGGATCAATTTATTGGTCGTGCTATTGTACGTACTGGTATTATTGATTCCTACCTTCTGACGAACCATGATGTCATTAATTTGGTGTCTTGGGGAATCAGGACTGTTACTTTGAAAAAATTAGAGTGTTTAAAGCAGGCTCACGCTTGAATACATTAGCATGGAATAACGAAATAGGACGTTTGATTCTATTTTGTTGGTTTCTAGGATCGCCGTAATGATTAATAGGGATAGTTGGGTGGAATTCTCGGGTGCCAAGGAACTCCAGTCACTGCACTGTATT
+
@9CC@EGGGGGDGFFFGGFGCE7CGGGFEFGGGGGFFFGGGG<FFGGGC@GE@DF8FFCFDFGFGGGGGGGGFGGGGGCECGEGGCEF9FFGGGGGF9FFGGGAF=CE<EFE=?FCD,FCFCEFDFFCAFFGFCFFD7FEFFC,9BFFEGGFGF=EF+,AF988=FFGFFFDFDCDF8;FE<89B<EFGECFGGGGGGGG7FF,@;@C3@F;,=D<@FEFC,@E7,8D?8*=C>ECGGG7@GCF7,,=,,2<CFG8?CE@::EDDFF*9**785@FF3)AC?F4+0<+37E++0*+0+:++
@M03152:184:000000000-AWYW1:1:2106:12553:11708 1:N:0:TGCACTGTATACCTGT
AAGCTCGTAGTTGAATTTCGGGCCTGGCCGGGCGGTCTGCCTAACGGCACGTACTGTCTGGGCGGGCCTTACCTCTTGGTGAGCCGGCGTGCCCTTTGTTGGTGTGCGTCGGGGAACCAGGACCTTTACCTTGAGAAAATTAGAGTGTTCAAAGCAGGCCTATGCCTGAATACATTAGCATGGAATAATAAAATAGGACGCGCGGTTCTATTTTGTTGGTTTCTAGAGTCGCCGTAATGATTAATAGGGATAGTTGGGTGGAATTCTCGGGTGCCAAGGAACTCCAGTCACTGCACTGTAT
+
CCCCCGGGEGGGGGGGGGGGGGGGGGGGGGGGGGGGGGGGGGGGGGGGGGGGGGGGGGGGGGGGGGGGGGGGGGGGGGGGGGGGGGGGGGGGGGGGGGGGGGGGGGGGGGGGGGGGGGGGGGFGGGGGGGGGGGGGGGGGGGGEGGGGFFGGGGGGGGGGGGGGGGGGGGGGGGGGGGGGGGGGGGGGGGGGFFGGFGGGGGGGGCGGGCGGFGGGGGGCFFFGGGCGGF8EEGEDEGGFFG9FGGGGGD>ECF7:C588>FDG6?CC3:**//7FGFF=FFCGEF:<+9::+*CFGCFC3
@M03152:184:000000000-AWYW1:1:2106:15201:11736 1:N:0:TGCACTGTATACCTGT
GTGCCAGCCGCCGCGGTAATACGGAGGGTGCAAGCGTTAATCGGAATTACTGGGCGTAAAGCGCACGCAGGCGGTTTGTTAAGTCAGATGTGAAATCCCCGGGCTCAACCTGGGAACTGCATCTGATACTGGCAAGCTTGAGTCTCGTAGAGGTGGGTAGAATTCCAGGTGTAGCGGTGAAATGCGTAGAGATCTGGAGGAATACCGGTGGCGAAGGCGGCCCCCTGGACGAAGACTGACGCTCAGGTGCGAAAGCGTGGGGAGCAAACAGGATTAGATACCCTGGTAGTCCACGCCGTAA
+
CCCCCGGGGGGGGGGGGGGGGGGGGGGGGGGGGGGGGGGGFGGGGGGGGGGGGGGGGGGGGGGGGGGGGGGGGGGGGGGGGGFGGGGFGGGGGGGCGGGGGGGGGGGG,FDGGGFFFFG?FGGGGGCFG<ADGGGGGGGGGGGGEFFFFGGGG,FFGGGGGGGG;FFFGCFCBEFFF*CFGFGFGGCCGGGGF2BFG9FGFGEFF7:CGGGFGEGGGGDGGG5?EC@FF>C8CCGGCFCDE557CF6FFGFG=85:EC8*::>EGGC?FGG5A4CCC66<?2AF=C+0<?7@EF*>5:C*2
@M03152:184:000000000-AWYW1:1:2106:7953:11763 1:N:0:TGCACTGTATACCTGT
AAGCTCGTAGTTGAATTTCGGCGTGAGGACGGGCGGTCCCGGAAACGGAGTACCGCATACAAACCGGCTTCACGCTTCCTTCTGGTCGCGCTATGCTTGCTCTTCAGTGAGTGAGTGTAGTGACGCCGGATCGGTTACTTTGAACAAATTAGAGTGTTTAAAGCAGGCGTTTGCCTTGAATACGTTAGCATGGAATAACAAAATGGGCTTTGACTGTCATTTTGTTGGTTCAGATGGTCAAGGAATGATTAATAGGGATAGTTGGGTGGAATTCTCGGGTGCCAAGGAACTCCAGTCACTT
+
CCCCCGGGGGGGGGGGGGGGGGGGGGGGGGGGGGGGGGGGGGGGGGGGGGGGGGGGGGGGGGGGGEGGGGGFGGGGGEGGGGGGGGGEGGGGGGDGGGGGFFGFGGGGGFEGGEFFFGFFGDFGGGGGGGGGGDGGDFGGGFFGGFFCGGGGGGGGGGGGGGGGGGGGGGGGDGGFGGGGGDFGBC@@EGGCGGGEFGGGGECGFGCEGFGFFGC7:CGGEFGGGFCFEGF+9CG?C9CGGFGG48E99C6CFCFFCCFF6@CEFGE=D5@FFCGG5>E7=5:CFFC>EFG7C6*02<CE+
@M03152:184:000000000-AWYW1:1:2106:18374:11811 1:N:0:TGCACTGTATACCTGT
AAGCTCGTAGTTGAATTTCGGGATCAGTACGCTGGTCGTGCCTTGGTATGTACTGGTGTTACTGGTTCCTACCTTCTGACGAACCGTCATGTCATTAATTTGGTGTGGCGGGAAATCAGGACTGTTACTTCGAAAAAATTAGAGTGTTTAAAGCAGGCTCGCGCTTGAATACATTAGCATGGAATAATGAAATAGGACGTTCGATCCTATTTTGTTGGTTTCTAGGATTGACGTAATGATTAATAGGGATAGTTGGGTGGAATTCTCGGGTGCCAAGGAACTCCAGTCACTGCACTGTATC
+
CCCCCGGGGGGGGGGGGGGGGGGGGGGGGGGGGGGGGGGGGGGGGGGGGGGGGGGGGGGGGGGGGGGGGGGGGGGGGGGGGGGGGGGGGGGGGGGGGGGGGGGGGGGGGGGGGGGFGGGGGGGGGGGGGGGGGGGGFEGGGGGGGGFGGGGGGFGGGGGGGGGGGGGGGGGGGFGGFGGGGGGGFGGGFGGGGGCFFGG7FFGGEFEGGGGGGGGGCGGGDFGGCDFGGGFFD8BFFGGGGGGGGFCGFGFGGGEFE7CCFFGGFGFCFEGG55:DG>FFCFGFGGGCG?FGGFCCCGF7+
@M03152:184:000000000-AWYW1:1:2106:5649:11835 1:N:0:TGCACTGTATACCTGT
AAGCTCGTAGTTGAATTTCGGCGTGCGCTCGGGCTGGTCGGCCGTCAAGGTCTGTACCGTTCGGGTCACGCTCCACTGTAGGATACTCACCGCTGTCCTTAACTGGGTGGCGGTCAAAGGGGGTGGTAATTTTTTCTTGCAGGTGGGGGCAACTTCATTTGTAAGAGGGGATATCATTTCTGGGGTTCCTACTCTTTTACTTTGAGCAAATTAGAGTGTTCAAAGCAGGCAATCGAGCCTTTGAATACTTCAGCATGGGATAATGGGACAGGACTGGTGTCCTGATTTCGTTGGTTTCTAG
+
CCCCCDGGGGGGGGGGGGGGGGGGGGGGGGGGGGGGGGGGGGGGGGGGGGGGGGFDFGGGGGGGGGGGGGGGGGGGGGGGGGGGGGGGGGGGGGGGGGGGGGGGGGGEEGGGGEGEGGGGGDG:@FEFGGEGGGGGGGGGFFGG8FDDGGGGGGGG9FGGGGGFGFGGGDCGGGGGGGGGGGG7FFEGGGGGGGGGGGFGGGGDCGGFFGGGGCCC0CFGGGGGGGFGGGGGGG58CGC6:C:C:<FGGGFFFDF7+>F8C?A79F*2*/;9*16CF4)A6CFG+<@F:FGFGF*:C7>+9
@M03152:184:000000000-AWYW1:1:2106:13335:11873 1:N:0:TGCACTGTATACCTGT
AAGCTCGTAGTTGAATTTCGGGATCAATTTATTGGTCGTGCTATTGTACGTACTGGTATTATTGATTTCTACCTTCTGACGAACCATGATGTCATTAATTTGGTGTCTTGGGGAATCAGGACTGTTACTTTGAAAAAATTAGAGTGTTTAAAGCAGGCTCACGCTTGAAGACATTAGCATGGAATAACGAAATAGGACGTTTGATTCTATTTTGTTGGTTTCTAGGATCGACGTAATGATTAATAGGGATAGTTGGGTGGAATTCTCGGGTGCCAAGGAACTCCAGTCACTGCACTGTATC
+
CCCCCGGGGGGGGGGGGGGGGGGGGGGGGGGGGGGGGGGGGGGGGGGGGGGGGGGGGGGGGGGGGGGGGGGAFGGGGGGGGGGGGGGGGGGGGGGGGGFGGGGGGGGGGGGGGGGGGGGGGGGGGGGGGGGGGGGGGGGGGGGGGGGGGGGGGDFGFGGGGFGGGGGFEGGGGAFGGGGGGGGGGGGDEEGE@FFGGGGF7DFFGGGGGG9FGGGGGDC>FGGGGGGGGGGGEGGFGGGFGGCFFG6CECA?FEFFEG78:<9C:CCC3EGGD41;CF;ECC:CCFGGGFGGCFGG+<CF+
@M03152:184:000000000-AWYW1:1:2106:26622:11904 1:N:0:TGCACTGTATACCTGT
AAGCTCGTAGTTGAATTTCGGGATCAGTACGCTGGTCGTACCTTCGGTATGCACTGGTGTCACTGGTTCCTCCCTTCTGACGAACCGTCATGCCATTCACTTGGTGTGGCGGGAAATCAGGACTGTTACTTTGAAAAAATTAGAGTGTTTAAAGCAGGCTCACGCTTGAATACATTAGCATGGAATAATGAAATAGGACGTTGATCTTATTTTGTTGGTTTCTAGGATTGACGTAATGATTAATAGGGATTGTTGGGTGGAATTCTCGGGTGCCAAGGAACTCCAGTCAATGAACTGTATT
+
CCC@CGE@CEGGEGGDGGAFCGGEGGGFGFGGGGCGGGGFGF<FFFCEFGGAFFFFFFFCDFFDFGGFFGGGGGGGF9ECCFGGGGEGGGGGECFFGGGGGCCF9DFFGCEEG:FFFFFFGFGGEFEGFA<EFAFFDFFGGF8<FBFFCFFCFF9FGFCA,@>BFGGBFC<C<3,@FG7D9F@FFFG;>EFGA,52?CFCC7DC9;2,4,@9;@,<=EC*<,@;C9C;CC9;511:*<C+<FG:@CFF?*0*>9CF5CGE59C:++07*=8C**22:@>E6<96<E9+<7++307:?2:00
@M03152:184:000000000-AWYW1:1:2106:12231:11937 1:N:0:TGCACTGTATACCTGT
AAGCTCGTAGTTGAATTTCGGGCCTGGCCGGGCGGTCTGCCTAACGGCACGTACTGTCTGGGCGGGCCTTACCTCTTGGTGAGCCGGCGTGCCCTTTGTTGGTGTGCGTCGGGGAACCAGGACCTTTACCTTGAGAAAATTAGAGTGTTCAAAGCAGGCCTATGCCTGAATACATTAGCATGGAATAATAAAATAGGACGCGCGGTTCTATTTTGTTGGTTTCTAGAGTCGCCGTAATGATTAATAGGGATAGTTGGGTGGAATTCTCGGGTGCCAAGGAACTCCAGTCACTGCACTGTAT
+
CCCCCGGFGGFFGGGGGGGGGGGGGGGGGGGGGGGGGGGGGGGGGGGGGGGFEGGGGGGGGGGGGGGGGGGGGFGGGGGGGGDGGGGGGGGDGGFGGGGGFGEGGEGGGDGGGGFGCGDGGGGFFAFGGGGGGFGFG?CFFFCFGCFGFGGFGGGGGGDCFGGCCCCCFGGGGGGGFGGG:CFGGGGGFGGGGGFFEC@E8CEGC88CFDGGGFFGFGG?8@CFF7CEGCCGEGGGGGG7?7CEF?EFGFF?FFGGGGGE5;997<@CCG*/:*0?AFFGFCC7E08<+9CGEGCGE+:+3
@M03152:184:000000000-AWYW1:1:2106:22570:11984 1:N:0:TGCACTGTATACCTGT
AAGCTCGTAGTTGAATTTCGGGACCAATTTGTTGGTCGTGCCTCGGTACGTACTGGTATTATTGGTTTCTCCCTTCTGAAGAACCTTGATGTCATTAATTTGGTGTCTTGGGGAATCAGGACTGTTACTTTGAAAAAATTAGAGTGTTTAAAGCAGGCATACGCTTGAATACATTAGCATGGAATAATGAAATAGGACGTTTGATTCTATTTTGTTGGTTTCTAGGATCGACGTAATGATTAATAGGGATAGTTGGGTGGAATTCTCGGGTGCAATGGAACTCCAGTCACTGCACTGTATT
+
CACCCGGGGFGGGGFGGF9CEEGD@FCFFDEEFEFGDFGC@F<66;FFFGFFFD9FFCAEGAFDFFGGFFEGGGFFAE<F9EAFGG,6CFFG9FDFE?6,CFEG7FGCFF<,@,8ECCCG<4<4CF<A@FGC,5<9<FEFGGGFG9FAEFE99FEBGFD@FGGDF@7BFFG9?FG;D,CFD,>DF<DFFG9FF;>BF@C:<FCFBFFFFGFF9;8<DBEG:CE,5:89B8B8*B8,;==CFE,,+B?66CF?BEG8*?CEC9929<5**2CG52;+=9*9C6+*>CG+:9+02:49AC77+
@M03152:184:000000000-AWYW1:1:2106:14049:12030 1:N:0:TGCACTGTATACCTGT
AAGCTCGTAGTTGAATTTCGGGACCATCATGTCGGTCGTGCCTCGGTACGTACTGGCATTGTTGGTTTCTCCCTTCTGACGAACCATGATGTCATTTATTTGGTGTTGTGGGGAATCAGGACTGTTACTTTGAAAAAATTAGAGTGTTTAAAGCAGGCTCACGCTTGAATACATTAGCATGGAATAATGAAATAGGACGTTTGATTCTATTTTGTTGGTTTCTAGGATCGACGTAATGATTAATAGGGATAGTTGGGTGGAATTCTCGGGTGCCAAGGAACTCCAGTCACTGCACTGTATT
+
CCCCCGGGEGGGGGGGGGGGGGGGGGGGGGGGGGGGGGGGGGGGGGGGGGGGGGGGGGGGGGGGGGGGGGGGGGGGGGGGGGGGGGGGGGGGGGGGGGGGGGGGGGGGGGGGGGGGGGGGGGGGGGGGGGGGGAFGGGGGGGGGGGGGGGGGGGGGGGGGGGGGGGGGGG9AFFGGFGGGGFGGGGGFGGFFGGGGGGGCGGGFFGGGGGGGGFFFGFGGGGGG7EDGGGGGGGGDCGGGGGGFGFGFFGFGGGDFGGGGFFDF+=C55EFGGGGGF3<6CCFGF6CAF7:CF7FCCF7++
@M03152:184:000000000-AWYW1:1:2106:23432:12054 1:N:0:TGCACTGTATACCTGT
AAGCTCGTAGTTGAATTTCGGGATCAATGGATTGGTCATGCCGTTGGTATGTACTGGTCATATTGGTTCTCACCTTCTAAGGAACCATAATGTCATTCATTTGATGTTTTGGGGAATTAGGACTGTTACCTTGAAAAAATTAGAGTGTTTAAAGCAGGCTAACGCTTGAATACATTAGCATGGAATAATGAAATAGGACATCGCATTCTATTTTGTTGGTTTCTATGATCGATGTAATGATTAATAGGGATAGTTGGGTGTAATTCTCGGGTGCCAAGGAACTCCATTCATTGCACTGTAT
+
CCCCCGGGGFGGGGFGGGGGGGGGGGGGGGGGGGGGGGGGGGGGGGGGGGGGGGGFFGGGGFGGGGGGGGGGGGGGGGGGGGGGGGGGGGGGGGGGGGGGGGGGGGGGGGF>FGGGGGGGGGGGGGGGGGGGGFGGGFCFGGFFGGFFGGGGGDCFE7=FFGG+FFGGGEFGGFGD9ACEFGGGGGG9EGGGFFGG?CFGGGGGGGGFGGFFGDFGGGCGGG;FGG,7DF8ECFGC7AFEFFFFGEFFFGFF,2B?C5EC8<4CG,@=DG5?83*+<A:F6*<FF8+?C++5<CFCCC><C
@M03152:184:000000000-AWYW1:1:2106:25797:12070 1:N:0:TGCACTGTATACCTGT
AAGCTCGTAGTTGAATTTCGGGATCAATACGTCGGTCGTGCCTTGGTACGTACTAACGTTATTGATTTCTCCCTTCTAACAAATCGTGATGTCATTAATTTGGTGTTACGGGGAGTTAGGACTGTTACTTTGAAAAAATTAGCGTGTTTAAAGCAGGCAATCGCTCGAATACATTAGCATGGAATAATGAAATAGGACGTTCGAACCTATTTTGTTGGTTTCTAGGATCGACGTAATGATTAATAGGGATAGTTGGGTGGAATTCTCGGGTGCCAAGGAACTCCAGTCACTGCACTGTATT
+
CCCC<FFCFFFFFFGGGGGGGGFCEFGGGGGGDFGFGGGGGGGGGCGGGGGGCDFFDFCFFFFGGGGGGGGGGGG8FFF<AFGGGGGFFFGGGGFGFAFCFGGFFGGFGEDDG7CFGF<8<FGGGGEFFFGGG9BEFGGGFF,4CFFGGGGGGGGGGGFFGGGGGCEBFG+<D=FGEC9FF,,@@F;EA;>;CCFGGGDFGGGGCCFFFC@FEFCED5*;F;;,>EGFC5E58CFCFC7<FCCFGFGGFFF6CFG6CGGGG?0ACCFE35CC59*9*8>E>FC*<@C+<?C99:7<EC*<2
@M03152:184:000000000-AWYW1:1:2106:8457:12104 1:N:0:TGCACTGTATACCTGT
AAGCTCGTAGTTGAATTTCGGGGTTAGCAGGTTGGTCGTGCCACTGGTATGTACTGGCCTTGCTGATTCCTCCCTCTTGATGAGCCGTAATGCCATTAATTTGGTGTTGCGAGGAATCAGGACTGTTACTTTGAAAAAATTAGAGTGTTTAAAGCAGGCAAGCGCTTGAATACATTAGCATGGAATAATGAAATAGGACGTTTGATCTTATTTTGTTGGTTTCTAAGATTGACGTAATGATTAATAGGGATAGTTGGGTGGAATTCTCGGGTGCCAAGGAACTCCAGTCACTGCAATGTAT
+
CCCCCGGFFFFFFGFGGGFFG:CFGGGGGGGFGGFGGGGGGC<FFGGGFGFGFGFGDFGFGGGAFGGF9FD<FGGGGGG@FGGGGGEEEGDGGGFCEAAFGGGFCFGGGGDGGGCEFGG9E8FG?DGGFFGGGCF9FG>GGGE@98?FEFGGDGFGGGDGA+>FC>FGD@DFFGGFGGFF,==>CF9;EFFGA3@B<>F@*@<BC3>;B;FFFCGGC6CCCFC925>;DGE>9:CC7CE7C,=7DA?6:C;,<1<7+/CBE52?FCEF3==<**0+<)86CC6>C6C0<F:++*0+33*+3
@M03152:184:000000000-AWYW1:1:2106:15449:12124 1:N:0:TGCACTGTATACCTGT
AAGCTCGTAGTTGAATTTCGGGATCAATATTTCGGTCATGCCGTTGGTATGCACTGTTATCATTGATTTCTCACCTTCTAAAGAACCGTAATGCCATTAATTTGGTGTTACGGGGAATTAGGACTGTTACCTTGAAAAAATTAGAGTGTTTAAAGCAGGCTCACGCTTGAATACATTAGCATGGAATAATGAAATAGGACATCCGATTCTATTTTGTTGGTTTCTAGGATCGATGTAATGATTAATAGGGATAGTTGGGTGGAATTCTCGGGTGCCAAGGAACTCCAGTCACTGCACTGTA
+
CCCCCGGGGGGGGGGGGGGGGGGGGGGGGGGGGGGGGGGGGGGGGGGGGGGGGGGGGGGGGGGGGGGGGGGGGGGGGGGGGGGGCFFGGGGGGGGGGGGGGGGGGGGGGGGGGGGGGGGGGGGGGGGGGGGGGGGGGGGGGGGGGGGGGGGGGFGGGGGGGGGGGGGGG<<DGGGFGGGGGGGFGGGGGGGGGGGGGGGGGGGGGGGGGGFGGFGFGGGFEGFEAEGFFGGGGCFFGCEFCC@FG@C,=48CCGGFFGCCCEFB:E2+1AGCGDGFGAA=CF=FG68::*2+00>CF+0<+
@M03152:184:000000000-AWYW1:1:2106:18225:12129 1:N:0:TGCACTGTATACCTGT
AAGCTCGTAGTTGAATTTCGGGATCAATGAGTTGGTCGTGCCCTTGGTATGAACTGGCTTTATTGGTTCTCACCTTCTAATGAACCATAATGTCATTCATTTGATGTTTTGGGGAATTAGGACTGTTACCTTGAAAAAATTAGAGTGTTTAAAGCAGGCTCACGCTTGAATACATTAGCATGGAATAATGAAATAGGACATCGCATTCTATTTTGTTGGTTTCTAGGATCGATGTAATGATTAATAGGGATAGTTGGGTGGAATTCTCGGGTGCCAAGGAACTCCAGTCACTGCACTGTAT
+
CCCCCGGGDGGGGGGGGGGGGGGGGGGGGGGGGGGGGGGGGGGGGGGGGGGGGGGGGGGGGGGGGGGGGGGGGGGGGGGFGFGGGGGGFGGGGGGGGGGGGGGGGGGGGGGGGG>FGGGGGGGGGGGGGGGGGGGGGGGGFGGGGGGGGGGGGGGGGFEGGGGGGGGGGEGGGGGGGGGFGFGGGGGGGGGGGGGGGGGFCGGGGFGGGGFFGGGGGFD8DEGGGGDEGGGGGGGGGGGGCFGGGGGGGGF6FFF?CCGGDFGGG:;E4*CCGGCFCA>FEFGG?EGFGAF?CG7?CFFG:
@M03152:184:000000000-AWYW1:1:2106:12007:12131 1:N:0:TGCACTGTATACCTGT
AAGCTCGTAGTTGAATTTCGGGCCTGGCCGGGCGGTCTGCCTAACGGCACGTACTGTCTGGGCGGGCCTTACCTCTTGGTGAGCCGGCGTGCCCTTTGTTGGTGTGCGTCGGGGAACCAGGACCTTTACCTTGAGAAAATTAGAGTGTTCAAAGCAGGCCTATGCCTGAATACATTAGCATGGAATAATAAAATAGGACGCGCGGTTCTATTTTGTTGGTTTCTAGAGTCGCCGTAATGATTAATAGGGATAGTTGGGTGGAATTCTCGGGTGCCAAGGAACTCCAGTCACTGCACTTTAT
+
CCCCCFGGGGGGGGFGGGGGGGGGGGGGGGGGGGGGGGGGGGGGGGGGDGGGGGGGGGGGGGGGGGGGGGGGGFGGGGGGFGGGGGGGGGGGGFGGGGGGGGGGG7CGEGGDGGGGGFFCCCGGGEGEGGGGG?FCCFGGGFGFGFGGGGGGGCC:FFGGFFGFGGACE7F:FGFF:<<2F@FFFGGGFFGCGGG7CGCCGE8CEGGGG7CFGGDGGGGGCGFGGG??FC5=?8CCCFG7EGG9C+<6:676<<CFCCC*:;CEF?E?C=?FDCGFGF30:CF>FFCFG=9E+6*+?+:9<
@M03152:184:000000000-AWYW1:1:2106:6824:12142 1:N:0:TGCACTGTATACCTGT
AAGCTCGTAGTTGAATTTCGGGGTCAGCAGGTCGGTCGTGCCACTGGTATGTACTGGCCTTGCTGATTCCTCCCTCTTGACGAACCGTAATGCCATTAATTTGGTGTTGCGGGAAATCAGGACTGTTACTTTGAAAAAATTAGAGTGTTTAAAGCAGGCTTAAGCTTGAATACATTAGCATGGAATAATGAAATAGGACGTTCGATCCTATTTTGTTGGTTTCTAGGATTGACGTAATGATTAATAGGGATAGTTGGTTGGAATTCTCGGGTGCCAAGGAACTCCATTCACTGCACTGTAT
+
CCCCCGGGGGGGGGGGGGGGGGGGGGGGGGGGGGGGGGGGGGGGGGGGGGFGGGGGGGGGGGGGGGGGGGGGGGGGGGFGFGCGGGGGGGGGGGFFFCFCFFFGGGGGGGGGGFGGGGGGGF<EFFGFGFGGGGGG9E><BEFFFFFGG?FGGGGGGCECFGFGGGG8FGGFGGGFC=>;EGGGGFEEFGGGCGGGGG,>C*@FFCGGFGGGG,,@DFFEFGFGC?9:CG6A,*;8;5C?ECGGGC97=*8?9CCFD*8;*89<CEGC<G*>C*9?6@>FFCCC+++3+/2++0:0?C>9+
@M03152:184:000000000-AWYW1:1:2106:3230:12195 1:N:0:TGCACTGTATACCTGT
AAGCTCGTAGTTGAATTTCGGGATCAATTTATTGGTCGTGCCAACGGTACGCACTGGTACAATTGGTTTCTCCCTTCTGACGAAGCATGATGTCATTAATTTGATGTCGTGGGGAATCAGGACTGTTACTTTGGAAAAATTAGAGTGTTTAAAGCAGGCTTTGGCTTGAATACATTAGCATGGAATACTGAAATAGGACGTTTGATCTTATTTTGTTGGTTTCTAAGATCGACGTAATGATTAATAGGGATAGTTGGGTGGAATTTTCGGTTGCCAAGGAACTCCAGTCACTGCACTGTTT
+
CCCCCGGEFGGCGGF<FFGGGCFGGGGGGGGFFGGGGGGGGG,CFGGGGGGG7FGGGGGGGGGFGGGFG@FCFGGGGGGGFGGGEGGFGFGDGGFGGFGGGGGGGGF<EDFEEGCCCGGGCFFEFFFFGGGGGGCFF@FFFDFGFFEFGGGGGFGFF@FGFGGGGGGGGFFGDAAF9DAFEGGFGGG9CFDFFGEFF=FG>FFEGGGFGFCGGAFF78CGFCBFF,>9DCFGCEEEGG7CF@CCC196,0;CFF,,5=C:>FCC6+5<)=*:CFFF7A3*00+C88+0<F+C?4D69C>++
@M03152:184:000000000-AWYW1:1:2106:4441:12215 1:N:0:TGCACTGTATACCTGT
AAGCTCGTAGTTGAATTTCGGGCCTGGCCGGGCGGTCTGCCTAACGGCGCGTACTGTCTGGGCGGGCCTTACCTCTTGGTGAGCCGGCGTGCCCTTTGTTGGTGTGCGTCGGGGAACCAGGACCTTTACTTTGAGAAAATTAGAGTGTTCAAAGCAGGCCTATGCCTGAATACATTAGCATGGAACAATAAAATAGGACGCGAGGTTCTATTTTGTTGGTTTCTAGAGTCGCCGTAATGATTTATAGGGATAGTTGGGTGGAATTCTCGGGTGCAAAGGAACTCCAGTCACTGAACTGTAT
+
CC-CCGGGGGGGGGGGGFFFGGGGEGGFCCEE>EGGGGFFGGFCFGG7BEEG@CFGGFGGFGGG:CEGEGCEBEGGEGCB<BFGGGDDCFGCCFCF<<@<FFGGGCCEG@7FFE:FFGGFGFF<FCF9FGGF@C*8,2?:?<EBCFFGF,::FGCCFGG>FFAF9F<F+<C9+:0979CC+0CG9<E?E+9<+:+<@9CGGG*:E8C0<+<7C<FFC68;C8+<CG9EE78C5C:E:=C7+A+<C:7C6:5:8@FF?*1*:CFGC:<<**:5**0*09.*:*A03<C:96<C+*20<9:?0
@M03152:184:000000000-AWYW1:1:2106:8200:12220 1:N:0:TGCACTGTATACCTGT
AAGCTCGTAGTTGAATTTCGGGATCAATTTATTGGTCGTGCCAACGGTACGCACCGGTACAATTGGTTTCTCCCTTCCGACGAAGCGTGATGTCATTAACTTGATGTCGTGTGGAATCAGGACTGTTACTTTGAAAAAATTAGAGTGTTTAAAGCAGGCTTTGGCTTGAATACATTAGCATGGAATAATGAAATAGGACGTTTGATCTTATTTCGTTGGTCTCTAAGATTGACGTAATGATTAATAGGGATAGTTGGGTGTAATTCTCGGTTGCCAAGGAACTCCAGTCACTGCACTGTAT
+
C@CCCGGGDGGGGGGGGGGGGGGGGGFGGGGGGGGGGGGGGGGGGGGGGGGGGGGGGGGGGFGGGGGGFFGGGGGGGGGGGGGGGGEFGGGFFGGGGGGGGGGGGGGGGGCEECGGGGGDGFFGGGGGGGGGGFGGDCFGGGGFGFFGGGGGGCFGGDEFGGGGGFGFDGGGGCFGFFGGG=FG?FCCGGGCFGGGGGGEGGFE@FFGGCGFGF?FGGFGGGCFFGFCEGFGG>EGFGGB7C1CF+=C6C=C?GC99588*?+<C+?<17/:?F>CF)7CE*<780+<+9<C?=*6C077<
@M03152:184:000000000-AWYW1:1:2106:18895:12260 1:N:0:TGCACTGTATACCTGT
AAGCTCGTAGTTGAATTTCGGGATCAATTTGCTGGTCGTGCCTACGGTACGTACTGGTTTTGTTGGTTCCTCCTTTCCGAGGAGCCGTGATGTCATTAATTTGGTGTCGCAAGGAATCGGAACTGTTACTTTGAAAAAATTAGAGTGTTTAAAGCAGGCTAACGCTTGAATACATTAGCATGGAATAATGAAATAGGACGTTTGATCCTATTTTGTTGGTTTCTAGGATCTACGTAATGATTAATAGGGATAGTTGGGTGGAATTCTCGGGTGCCAAGGAACTCCAGTCACTGCACTGTAT
+
CCCCCGGGGGGGGGGGGGGGGGGGGGGGGGGGGGGGGGGGGGGGGGGGGGGGFGGGGGGGGGGGGFGGGGGGGGGGGGGGGGGGGGGGGGGGGGGGGGGGGGGGGGGGGGGGGGGGGGGGGGGGGGGGGGFDFFFGGGDFGGGGGGAFGGGGGFGGFGGGGGGGGGGGGGGFGGGGGGGGGGGGGGGGGGFGGGFGGFGGGGGGFGGGGFGGGGGGGFFEGGGGG9FCCEGGGGFCGGFGGGG7CAFGFFF66E7CFC8B5B:EF@ECDG8C5C7CFF:FC8CCFF?E?6?9+0*<C0:C<
@M03152:184:000000000-AWYW1:1:2106:11415:12298 1:N:0:TGCACTGTATACCTGT
AAGCTCGTAGTTGAATTTCGGGCCTGGCCGGGCGGTCTGCCTAACGGCACGTACTGTCTGGGCGGGCCTTACCTCTTGGTGAGCCGGCGTGCCCTTTGTTGGTGTGCGTCGGGGAACCAGGACCTTTACCTTGAGAAAATTAGAGTGTTCAAAGCAGGCCTATGCCTGAATACATTAGCATGGAATAATAAAATAGGACGCGCGGTTCTATTTTGTTGGTTTCTAGAGTCGCCGTAATGATTAATAGGGATAGTTGGGTGGAATTCTCGGGTGCCAAGGAACTCCAGTCACTGCACTGTAT
+
CCCCCDFGGGGGGGGGGGGGGGGGGGGGGGGGGGGGGGGGGGGFGF:FFGGGGGGGGGGGGGGGGGGGEGGGGGGFGAFGEGGGG@EGGGGGGG8DFGGGGGGGGEGDCFEDDGFFGGGGGGG7F,DFFGG9CGGFF?CEFFA;B<CGGGFCEEGGGGGGGGC9FGGGGDCFCCGFGFFGAFGG9CFFC<CFFFG9+<<:ECCEGC8EF+<<@FGGGFGGCG?7:CG6CG*:;>8*/7CFG97CF7CG665*<FEGFDEGG*2CF7C:7>5>/9DFGFF6C>FC8C6<9@<C70*3+3*++
@M03152:184:000000000-AWYW1:1:2106:17968:12334 1:N:0:TGCACTGTATACCTGT
AAGCTCGTAGTTGAATTTCGGGCCTGGCCGGGCGGTCTGCCTAACGGCACGTACTGTCTGGGCGGGCCTTACCTCTTGGTGAGCCGGCGTGCCCTTTGTTGGTGTGCGTCGGGGAACCAGGACCTTTACCTTGAGAAAATTAGAGTGTTCAAAGCAGGCCTATGCCTGAATACATTAGCATGGAATAATAAAATAGGACGCGCGGTTCTATTTTGTTGGTTTCTAGAGTCGCCGTAATGATTAATAGGGATAGTTGGGTGGAATTCTCGGGGGCCAAGGAACTCCAGTCACTGCACTGTAT
+
CCCCCGGGGGGGGGGGGGGGGGGGGGGGGGGGGGGGGGGGGGGGGDGGGGGGGGGGGGGGGGGGGGGGGGGGGGGGGGGGGGGGGGDGGGGGGGFGGGGGGGGGGGGGGGGGGGGGGGGGDFGGGGGGGFGFGCFGCEGGGGGGGGGGGGGGGGGFGGGGFGGGGGGGGGGGGGGFFGGGGGGGGGGCCGGGECGFCGGGGCGGGGGGG?FGGGGGGGGEFC:ECC@CCFGGGG5*75C:FFFGGFF6=6>C+3:CF=CEEEF+<+<9DE*)/9DDGFFGGGECECC0+7+@GG7CE6>F7
@M03152:184:000000000-AWYW1:1:2106:23210:12368 1:N:0:TGCACTGTATACCTGT
AAGCTCGTAGTTGAATTTCGGGCCTGGCCGGGCGGTCTGCCTAACGGCACGTACTGTCTGGGCGGGCCTTACCTCTTGGTGAGCCGGCGTGCCCTTTGTTGGTGTGCGTCGGGGAACCAGGACCTTTACCTTGAGAAAATTAGAGTGTTCAAAGCAGGCCTATGCCTGAATACATTAGCATGGAATAATAAAATAGGACGCGCGGTTCTACTTTGTTGGTTTCTAGAGTCGCCGTAATGATTAATAGGGATAGTTGGGTGGAATTCTCGGGTGCCAAGGAACTCCAGTCACTGCACTGTAT
+
CCCCCGGGGGGGGGGGGGGGGGGGGGGGGGGGGGGGGGGGGGGGGGGGGGGGGGGGGGGGGGGGGGGGGGGGGGGGGGGGGGGGGGGGGGGGGGGGGGGGGGGGGGGGGGGGGGGGGGGGGGGGGGGGGGGGGGGGFGGGGGGGGGGGGGGGGGGGGGGGGGGGGGGGGGGGGGGGGGGGGGGGGGGGGGGGGGGGGFGGGGGGGEGGGCGGGGGGGGGGGGGGGFGGGGEGGGGGCGGGGGGGGGGGGGFGGGGGGGEG>CCFGFFFDCEGGDFC+7@GGGGGGGGGGFGGFDFDG6>03
@M03152:184:000000000-AWYW1:1:2106:8372:12417 1:N:0:TGCACTGTATACCTGT
AAGCTCGTAGTTGAATTTCGGAATCAATGGATTGGTCATGCCGTTGGTATGTACTGGTCATATTGGTTCTCACCTTCTAAGGAACCATAATGTCATTCATTTGATGTTTTGGGGAATTAGGACTGTTACCTTGAAAAAATTAGAGTGTTTAAAGCAGGCTAACGCTTGAATACATTAGCATGGAATAATGAAATAGGACATCGCATTCTATTTTGTTGGTTTCTAGGATCGATGTAATGACTAATAGGGATAGTTGGGTGGAATTCTCGGGTGCCAAGGAACTCCAGTCACTGCCCTGTAT
+
CCCC@FGGGGGGGGGGGGGGGGGGGGGGGGGGGGGGGGGGGGGGGGGGGGGGGGGFGGGGGGGGGGGGGGGGGGGGGGGGGGGGGGGGGFGGGGEGFGGGGGGDGGGGGGGGGGGGGGGGGGGGGGGGGGGGFFGGGGGGGGGGGGFGGFGFFGGGFGEFGGGGGGGGGCFFGGGGGGFDGGGGGGGGGDFCEFFGGGGGGFGGGGGFFGGGGGGGGFFC?FFF:F9BFFGG>;DC7EFAACFFGGFFG6F,,5BF65E7CGGG,4,:C5*>8DGF?AFD62=F?8BBFFGGG**2<5>1<
@M03152:184:000000000-AWYW1:1:2106:16972:12421 1:N:0:TGCACTGTATACCTGT
AAGCTCGTAGTTGAATTTCGGACTCGGTTGGATGGTCTGCCTTTGTGTATGTACTGTCCTGACCGGGTCTCACCTTCTGGTGAGCTGTCGTGTTGTTTACTCAGCGCGGCAGGGAACCAGGACTTTTACTTTGAAAAAATTAGAGTGTTTAAAGCAGGCATTCGCTTGAATACATTAGCATGGAATAATAAAATAGGACTTTGGTTCTATTTTGTTGGTTTCTAGGACCGAAGTAATGATTAATAGGGATAGTTGGGTGGAATTCTCGGGTGCCAAGGAACTCCAGTCACTGCACTGTATC
+
CCCCCDFGGFFGGFCFFGGGGGGGGGGGCGGGGGGGGGGGGGGGGGGGGGGGGGGFGGGGGGGGGGGGGGGGGGGGGGGGGGGGGGGGGGGGGGGGGGGGGGGFGGGGGGDGGGGGGGGGGDGGGGGGGCDGGGGGFFFGGGGGGGGGFFGGGCFFGGCGGGGGGGGGFCGGGGGGGFCGFGGFFFGGGGDFEFGG?F@FGGGDA>FFGGGGGFGGFGGGCEGGFCFFCEEDGGCFFG??CF7EGGC=C=)+5<E6CCED>6:FCF<EFEGDC4;CG>FE=CFGFGGFGFG7<*2<C97C7
@M03152:184:000000000-AWYW1:1:2106:27819:12479 1:N:0:TGCACTGTATACCTGT
AAGCTCGTAGTTGAATTTCGGGATCAGTACGCTGGTCGTGCCTTCGGTATGCACTGGTGTCACTGGTTCCTCCCTTCTGACGAACCGTCATGCCATTCACTTGGTGTGGCGGGAAATCAGGACTGTTACTTTGAAAAAATTAGAGTGTTTAAAGCAGGCTCACGCTTGAATACATTAGCATGGAATAATGAAATAGGACATTGATCTTATTTTGTTGGTTTCTAGGATTGACGTAATGATTAATAGGGATAGTTGGGTGGAATTCTCGGGTGCCAAGGAACTCCAGTCACTGCACTGTATT
+
CCCCCGGGGGGGGGGGGGGGGGGGGGGGGGGGGGGGGGGGGGGGGGGGGGGGDGGGGGGGGGGGGGGGGGGGGGGGGGGGGGGGGGGGGGGGGGGGGGGGGGGGFGGGGGGGGGGGGGGCGGGDF<FGGDGGGFGGGGGGGGGGGGGCGEGGGGGGGGGGGGGGGGGGGGGFFGFGDEFGGGGGCFGGFGGGGGGGGGGG?FGGFGGFGGGGFFGGDECCEDGBFGFG?>FGGCCFGGD?EF7+1>?FCFFG??7CCGGDC<CFCCCEGDFD5CCFFF>F6FAFGGG9CFGGGF4?ECCC+
@M03152:184:000000000-AWYW1:1:2106:10724:12488 1:N:0:TGCACTGTATACCTGT
AAGCTCGTAGTTGAATTTCGGGACCATCATGTCGGTCGTGCCTCGGTACGTACTGGCATCGTCGGTTTCTCCCTTCTGACGAACCATGATGTCATTTATTTGGTGTCGTGGGGAATCAGGACTGTTACTTTGAAAAAATTAGAGTGTTTAAAGCAGGCTCACGCTTGAATACATTAGCATGGAATAATGAAATAGGACGTTTGATTCTATTTTGTTGGTTTCTAGGATCGACGTAATGATTAATAGGGATAGTTGGGTGGAATTCTCGGGTGCCAAGGAACTCCAGTCACTGCACTGTATC
+
CCCC9FEFEGEGGGGGGGGGGGGEGFGGFEFFGGEGGGG@FGGGGGGDGGGGFGFFGGGGEGGDEFGGGGGGGGGGGFFGDEGGGGGGGGGGGGGGGGDFGGGFCFGGFCGEG@FGGCFGGFGGGGGGGGGFGFGGGGFGGGCGFFGGGGGGCFGGGGGGGGGGFECGCGCFCFFB>FGGGGFDFGBC,@CGGCCFGEEFGGFFAFFFBFFFFDGCFGGG=;CE9CCFFGG=CCGCFFGDF;=CCC+=06=E;9<C*:48*<:<??CG35CCC4DC5>>66<29@CG6?@7+<CDFC0*++
@M03152:184:000000000-AWYW1:1:2106:17427:12491 1:N:0:TGCACTGTATACCTGT
AAGCTCGTAGTTGAATTTCGAGGTCAGTACGCTGGTCGTGCCTTTGGTATGCACTGGTGTCACTGGTTTCTCCCTTCTGAAGAACTGTCATGCCATTCAGTTGGTGTGGCGGGGAATCAGGACTGTTACTTTGAAAAAATTAGAGTGTTTAAAGCAGGCTCGCGCTTGAATACATTAGCATGGAATAATGAAATAGGACGTTTGACCCTATTTTGTTGGTTTCTAGGATCGACGTAATGATTAATAGGGATAGTTGGGTGGAATTCTCGGGTGCCAAGGAACTCCAGTCACTGCACGTTAT
+
CCCCCGGGGGGGGGGGGGGGGGGGGGGGGGGGGGGGGGGGGGGGFGGGGGGGGGGFGGGGGGGGFGGGGGGGGFGGGGGGGGGGGGGGGGGGGGCGGGGGGGGGGGGGGGGGGGGGGGGGGGGGGCFCFGGGGGGGGGGGGGGGGGGGGGFFGCGGFGGGGGGEEFGFGGBFGGGDFDGFGGGGFGGGFDEGGGGGGGGG7CFEFGFGG,7CFGGGG*CE8CFGGGGGGGGDGGGD57?CC@CEF?9+>672+:9++5C8>C+<?7+<*:*CECD7+8>=F>ECF+2C+*<<:7DC*2**2
@M03152:184:000000000-AWYW1:1:2106:23648:12498 1:N:0:TGCACTGTATACCTGT
AAGCTCGTAGTTGAATTTCGGGATCAATTTATTGGTCGTGCTATTGTACGTACTGGTATTATTGATTCCTACCTTCTGACGAACCATGATGTCATTAATTTGGTGTCTTGGGGAATCAGGACTGTTACTTTGAAAAAATTAGAGTGTTTAAAGCAGGCTCACGCTTGAATACATTGGCATGGAATAACGAAATAGGACGTTTGATTCTATTTTGTTGGTTTCTAGGATCGACGTAATGATTAATAGGGATAGTTGGGTGGAATTCTCGGGTGCCAAGGAACTCAAGTCACTGCACTGTAGC
+
CCCCCGGFGGGGGGGGGGGGGGGGGGGGGGGGGGGGGGGGGGGGGGGGGGGGGGGGGGGGGGGGGGGGGGGGFGGGGGGGGGGGGGGGFGGGGGGGFFGGGGGGGGGGGGGGGGGGGGGGGGGGEGGGGGGGGGGGGGGGGGDGGGGGGGGGGGGGGGGGGGGGEGGGFGGGGDFGGGGGGGCGGGFGGGGGGGGGF,@@FCFCCGDGGGGGFGGGGGGEGGGGGFGGGG>CECBEGGGFFFFGGF6;:FFGG9,AEGDGCCFGGGGG<CCCCC>4C>FG=:=*<CF+A??<6>FG6CC++
@M03152:184:000000000-AWYW1:1:2106:23808:12636 1:N:0:TGCACTGTATACCTGT
AAGCTCGTAGTTGAATTTCGGGATCAATTTATTGGTCGTGCTATTGTACGTACTGGTATTATTGATTCCTACCTTCTGACGAACCATGATGTCATTAATTTGGTGTCTTGGGGAATCAGGACTGTTACTTTGAAAAAATTAGAGTGTTTAAAGCAGGCTCACGCTTGAATACATTAGCACGGAATAACGAAATAGGACGTTTGATTCTATTTTGTTGGTTTCTAGGATCGACGTAATGATTAATAGGGATAGTTGGGTGGAATTCTCGGGTGCCAAGGAACTCCAATCACTGCACTGTATC
+
CCCCCGGGGFGGGGGGGGGGGGGGGGGGGGGGGGGGGGGGGGGGGFGGGGGGGGGGGGGGGGGGFGGGFGGGGGGGGGGGGGGGGGGGGGGGGGGGGGGGGGFGGGGGGGGGGGDGGGGGGGGGGGGGGGGGGGFGGGGGGGGGGGGGGGGGGGGGGGGGGGFFFGGFGGGGGGGGGGGGGGGGGGGGCEGGGGG,>FE5F@CFGGGGGGGGGGCGGCEGCGGGFFGGGG58CCEGGFGGGGGGFGFFC688CGCGCGG7CCGGEFF5C=@DGFF4FFFGGG79?F7@FFGC6>C7+ACF7
@M03152:184:000000000-AWYW1:1:2106:21060:12638 1:N:0:TGCACTGTATACCTGT
AAGCTCGTAGTTGAATTTCGGGCCTGGCCGGGCGGTCTGCCTAACGGCACGTACTGTCTGGGCGGGCCTTACCTCTTGGTGAGCCGGCGTGCCCTTCGTTGGTGTGCGTCGGGGAACCAGGACCTTTACCTTGAGAAAATTAGAGTGTTCAAAGCAGGCCTATGCCCGAATACATTAGCATGGAATAATAAAATAGGACGCGCGGTCCTATTTTGTTGGTTTCTAGAGTCGCCGTAATGATTAATAGGGATAGTTGGGTGGAATTCTCGGGGGCCAAGGAACTCCAGTCACTGCACTGTAT
+
CCCCCGGCGGB-CFAFDFGGGGDGGGGGFGGGGEGGGGGF9FCEGGGGGEFFEDFFGGGGGGGGGGGGDGCGGCFGGGGGGGGGGEGGGGGGGFFGGGGGGFGGGGGEFDFG@FEE*FFFB<:F8FFGGGC,?,?<;CC9FFCGGFFC9FFFFFEGGGGEG:AFGFEFGEGFFFFGFGGGG98F?E9CF:@CFFGFGCC:8C:EG5?8+3<FGGGGDF5:*;+<9CCFGCEGGDG575E+<FG?*0<<=:):E<CFGG****09C7:+*:*)*117C5)22*ACFCCGGFCFE47CE+*03
@M03152:184:000000000-AWYW1:1:2106:24411:12686 1:N:0:TGCACTGTATACCTGT
AAGCTCGTAGTTGAATTTCGGGACCATCATGTCGGTCGTGCCTCGGTACGTACTGGCATTGTTGGTTTCTCCCTTCTGACGAACCATGATGTCATTTATTTGGTGTTGTGGGGAATCAGGACTGTTACTTTGAAAAAATTAGAGTGTTTAAAGCAGGCTCACGCTTGAATACATTAGCATGGAATAATGAAATAGGACGTTTGATTCTATTTTGTTGGTTTCTAGGATCGACGTAATGATTAATAGGGATAGTTGGGTGGAATTCTCGGGTGCCAAGGAACTCCAGTCACTGCACTGTATT
+
CCCCCGGFGGGGGGFGGGGGGGGGGGGGGGGGGGGGGGGGGGFGGGGGGGGGGGGGGGGGGGGFGGGGGGGGGGGGGGGGGDGGGGGGFFGGGGGGGFGGGGGGGGGGGEGGGEGGGGGGGGGGGGGGGGGGGGFGGGGGGFGGDFGGGGGGGGGGGGGGGGAFEEGGFGFGGGGGGGGGGGGGGGGGGGC99>FFG?F:FGGFGGGGGGGGGFGGGDGFGGG9?FC;BCEEDGFGFF9EGFGFCDF=?FFFGGGG5EE88CFGGG9*9CFGEFGFG>>CGGGDGGD9?FGGDG4+7F7F7
@M03152:184:000000000-AWYW1:1:2106:15161:12689 1:N:0:TGCACTGTATACCTGT
AAGCTCGTAGTTGAATTTCGGGATCAGTACGCTGGTCGTGCCTTCGGTATGCACTGGTGTCACTGGTTCCTACCTTCTGAAGAACCATCATGCCATTCAGTTGGTGTGGCGGGGAATCAGGACTGTTACTTTGAAAAAATTAGAGTGTTTAAAGCAGGCTCGCGCTTGAATAAATTAGCATGGAATAATGAAATAGGACGTTTGACCCTATTTTGTTGGTTTTTAGGATCGACGTAATGATTAAAAGGGATAGTTGGGGGGAATTCTCGGGGGCCAAGGAACTCCAGTCACTGCACTGTAT
+
CACCCEFFEFFCFGGGGGGGFGEGGDFFEFEG@FFGGGGGGGGGGGGGGFGGCFGGFGGGFCFGGDEFFFFGGGGGGFGDGGGFGFGGGGGFFEGGGGGGCEFGFFEFEGGEGGEE8CC<FFFGGF9<<D?FGGGDFFG8CAFGGCE8FBFCCFDFFF7<FGF@C*FF7@CA3><@?,,@,?FCFF>EBFFGEGGGGGEE*<CEEFCGFCA<CCFF+*=*3B*=8FG9;BC5C>28559<799<*2<CGD576<9<C**:ECCGG+<+15E)?<<D5)56?8+0+000+9?C?CC6+<:C2
@M03152:184:000000000-AWYW1:1:2106:20058:12720 1:N:0:TGCACTGTATACCTGT
AAGCTCGTAGTTGAATTTCGAGACCGGTTTACTGGTCGTGCTTTTGTACGTACTGGTATTATTGGTTTCTCCTTTCTGACGAATCATAATGCCATTAATTTGGTGTTTTGGGGAATCAGGACTGTTACTTTGAAAAAATTAGAGTGTTTAAAGCAGGCTCACGCTTGAATACATTAGCACGGAATAACGAAATAGGACGTTTGATTTTATTTTGTTGGTTTCTAGGATCGACGTAATGATTAATAGGGTTAGTTGGGTGGAATTCTCGGGTGCCAAGGAACTCCAGTCACTGCACTGTATT
+
CCCCCGGGGGF-ECEFGGCFGGGDFGGEGGGGGGGGGGGG7CF9FGGGGFGGDGGGGDFGGGFFGGGGGF<FFGGEGFGGGCFGGGGDGGCFEF?EGEGGGGGGGGCGCCFEE7=EDEEGFGGGGGFGGGFFCEFGAEGGCFCEEAFD8BEFGGDGGDGGGGGGGGGFGGDFGEGGGCCFCEGGFGFDGGCCFA=6@>F@::FGFGGGDGGG9FE7,>>CCFF;<FF?8CGGGE>/7:,1,BFFGG67225CFFFG5:BC5:CF+CE5*=@)*9:DG:):=8<*0CFFEB:C+:C:7<CGC
@M03152:184:000000000-AWYW1:1:2106:18103:12732 1:N:0:TGCACTGTATACCTGT
AAGCTCGTAGTTGAATTTCGGGATCAGTACGCTGGTCGTACCTTCGGTATGCACTGGTGTCACTGGTTCCTCCCTTCTGACGAACCGTCATGCCATTCACTTGGTGAGGCGGGAAATCAGGACTGTTACTTTGAAAAAATTAGAGTGTTTAAAGCAGGCTCACGCTTGAATACATTAGCATGGAATAATGAAATAGGACGTTGATCTTATTTTGTTGGTTTCTAGGATTGACGTAATGATTAATAGGGATAGTTGGGTGGAATTCTCGGGTGCCAAGGAACTCCAGTCACTGCACTGTATT
+
CCCC<FGGGGGGGGGGGGGGGGGGGFGGGGGGGGGGGGGGGGGGGFGGGGGCGGGGGGGGGFCFGGGGGGGGFGGGGGGGGGDEGGGFEEGGGGGGGGG9FFFGCFFFFGGGGGGGGGGGGGGGGDGGGGFFFFGDFFEFGGGFGFFDFGGGGGGGGGGGGGFGGFGFCFGGGGFFCFGG9DFFGFFCFCGGFFEDFGF>FFGGGGGCGFCGFCFGGFGGGBB<ECGCBFCFCG>FGFDFCGFGGGGG?CFFGDFGCCEGG99@FG7E3EGDEFGFEFFG=@?4<CCCF4FGDG7:+3:+0
@M03152:184:000000000-AWYW1:1:2106:10860:12737 1:N:0:TGCACTGTATACCTGT
AAGCTCGTAGTTGAATTTCGGCGTGAGGACGGGCGGTCCCGGAAACGGAGTACTGCATACAAACCGGCTTCACGCTTCCTTCTGGTCGCGCTATGCTTGCTCTTCAGTGAGTGAGTGTAGTGACGCCGGATCGGTTACTTTGAACAAATTAGAGTGTTTAAAGCAGGCGTTTGCCTTGAATACGTTAGCATGGAATAACAAAATGGGCTTTGACTGTCATTTTGTTGGTTCAGATGGTCAAGGAATTATTAATAGGGATAGTTGGGTGGAATTCTCGGGTGCCAAGGAACTCCAGTCACTG
+
CCCCCGGGGGGGGGGGGGGGGGGGGGGGGGGGGGGGGGGGGGGGGGGGGGGGGGFGGGGGGGGGGGGGGGGGGGGGGGGGGGGGGGGGGGGGGGGGGGGGGGGGGGGGGGGGGGGGGGGGGGGGGGGGGFDGGGGGEGGGGGGGGFGGGGGGGGGGGGGGGGGGGGGGGGGGGGGFG?CFGGGGGGGGGGGGGGGGGEFGFGDGFGGGGFGGGGGFGFGGGGGGGGGGGGEGGFGGGGFEG?6CCFGGGGFCFCFCC*AC6C79?EGGC5CFD>C>C@>GGEFG?F5@GFGGGGGFF?7?:
@M03152:184:000000000-AWYW1:1:2106:19199:12767 1:N:0:TGCACTGTATACCTGT
AAGCTCGTAGTTGAATTTCGGGATCAATTTATTGGTCGTGCCAACGGTACGCACTGGTACAATTGGTTTCTCCCTTCTGACGAAGCATGATGTCATTAATTTGATGTCGTGGGGAATCAGGACTGTTACTTTGAAAAAATTAGAGTGTTTAAAGCAGGCTTTGGCTTGAATACATTAGCATGGAATAATGAAATAGGACGTTTGATCTTATTTCGTTGGTTTCTAAGATCGACGTAATGATTAATAGGGATAGTTGGGTGGAATTCTCGGGTGCCAAGGAACTCCAGTCACTGCACTGTAT
+
CCCCCGGGGGFFFFFGGGGGGGGGGGGGGGGGGGGGGGGGGGGGGGEGGGGGGGGGGGGGGGGGGGGGGGGGGGGGGGFGGGGGGGGGGGGGGGGCFFGGGGGGGGEGG@FGGGGEGGGGGFFGGGGGGGFGGDFGGGGGGGGGGGFFGGGFGGA<FGDCGFGGBFGFGGGGCFGGGGGFGGC>DFFGGGGCGGFGGGGGFGGGGGGGGEGFGGGFGFGEFGGGGGGG9DFE8C**:CGFFFGFGCGEGFFFDCFGF=EG>FCFEFGGGGGG5DCDCF:FGGGCFF6CF6??EFGFFG7?:
@M03152:184:000000000-AWYW1:1:2106:18900:12857 1:N:0:TGCACTGTATACCTGT
AAGCTCGTAGTTGAATTTCGGGATCAATTTATTGGTCGTGCCAACGGTACGCACTGGTACAATTGGTTTCTCCCTTCTGACGAAGCATGATGTCATTAATTTGATGTCGTGGGGAATCAGGACTGTTACTTTGAAAAAATTAGAGTGTTTAAAGCAGGCTTTGGCTTGAATACATTAGCATGGAATAATGAAATAGGACGTTTGATATTATTTTGTTGGTTTCTAAGATCGAAGTAATGATTAATAGGGATAGTTGGGTGGAATTTTCGGGTGCCAAGGAACTCAGGTAACTGCACTGTAT
+
CBCCBFGCGFFGGFGGGGGGGG7FFGCFGGCFGGGGEEEGGGFGFGGGGGGDCGGGGGGGGGFGGGGGGFGGGDFGGGGGC@FFCGGADDGGGGGGGCFCFFFGGGGDDFGEFGGGFFCFCFGFG?FGDAFFFF9E9=FC<A?EF@FGF@FFEF<?EC6DFFABGGGGG<,ABFADF9:D,CCDFGGG9CFE>CFFCC>CFFGC,@@3E;@FCCEEEGGGG,,5,,,2,;>E5>*,,=14,5<<+>9F=8A6,>,,<*=C5B9CC+29C=*/=30;2))A6CFC++*2+*+32*:6+0*++
@M03152:184:000000000-AWYW1:1:2106:23513:12882 1:N:0:TGCACTGTATACCTGT
AAGCTCGTAGTTGAATTTCGGGCCTGGCCGGGCGGTCTGCCTAACGGCACGTACTGTCTGGGCGGGCCTTACCTCTTGGTGAGCCGGCGTGCCCTTTGTTGGTGTGCGTCGGGGAACCAGGACCTTTACCTTGAGAAAATTAGAGTGTTCAAAGCAGGCCTATGCCTGACTACATTAGCATGGAATAATAAAATAGGACGCGCGGTTCTATTTTGTTGGTTTCTAGAGTCGCCGTAATGATTAATAGGGATAGTTGGTTGGAATTCTCGGGTGCCAAGGAACTCCATTCACTGCCCTGTAT
+
CCCC@FFFGGGGF<EFGGGGGGGEFFGGFEGGDGGGFGGGGGDFG:CGGGGGGGGGFCGGGGGCFGGGFGGGGFFGFGFG=EFGGFDGCF7FFGFFGFGGGGGGGCFGGGGGGCFEGGGGGGFEGGGFG<FGGFG7F8FBFCFE9@FFGFB@FGGGGGGECCFGGGGGG,?<:,><B,F,FFECFFGCCC:FGG9<++<EGC885C>EG+<FFG7C@E8EGCFGF?F6C<8=CEEC*2<+<C?+:<766*8C8CF+8*2CE+2<F?F7C*:9?<FFF)07CCGG+++0<*+3<4*/<*2<7
@M03152:184:000000000-AWYW1:1:2106:18786:12896 1:N:0:TGCACTGTATACCTGT
AAGCTCGTAGTTGAATTTCGGGATCAATTTATTGGTCGTGCTATTGTACGTACTGGTATTATTGATTTCTACCTTCTGACGAACCATGATGTCATTAATTTGGTGTCTTGGGGAATCAGGACTGTTACTTTGAAAAAATTAGAGTGTTTAAAGCAGGCTCACGCTTGAATACATTAGCATGGAATAACGAAATAGGACGTTTGATTCTATTTTGTTGGTTTCTAGGATCGACGTAATGATTAATGGGGATAGTTGGGTGGAATTCTCGGGTGCCAAGGAACTCCAGTAACTGCACTGTATT
+
CCCCCGGGGGGGGGGGGGGGGGGGGGGGGGGGGGGGGGGGGGGGGFGGGGGGGGGGGGGGGGGGGGGGGGGGGGGGGGGGGGGGGGGGGGGGGGGGGGGGGGGGGGGGGGGGGGGGGGGGGGFGGGGGGGGGGGGGGGGGFGGGGGGGGGGGGGGGGGGGGGGGGGGGGGGGGGGGGGGFGGGGFGGGGGGGGGGGGGGCCCFAFCGGGGEEGG@7:EEDGGGGGGCGFGGEEEGGGGGGCEFGGGGGDEAFGCFD5CGDGFGGCFFGGDGGE;@4AFFGGGG:@FG+:@9C+:CFG770+
@M03152:184:000000000-AWYW1:1:2106:9029:12896 1:N:0:TGCACTGTATACCTGT
AAGCTCGTAGTTGAATTTCGGGATCAGTACGCTGGTCGTACCTTCGGTATGCACTGGTGTCACTGGTTCCTCCCTTCTGACGAACCGTCATGCCATTCACTTGGTGTGGCGGGAAATCAGGACTGTTACTTTGAAAAAATTAGAGTGTTTAAAGCAGGCTCACGCTTGAATACATTAGCATGGAATAATGAAATAGGACGTTGATCTTATTTTGTTGGTTTCTAGGATTGACGTAATGATTAATAGGGATAGTTGGGTGGAATTTTCGGGTGCCAAGGAACTCCAGTCACTGCACTTTATC
+
CCCCCGGGGGGGGGGGGGGGGGGGGGGGGGGGGGGGGGGGGGGGGGGGGGGGGGGGGGGGGGGGGGGGGGGGGGGGGGFGGGGGGGGGGGGGGGGGGGGGGGGGGGGGGGGGGGGGGGGGGGGGGGGGGGGGGGGCFFGGFGGGFFFGGGGFD9D88CCFGGGGGGGGDGG<FGGGGFFFGGGG?CGFGGFF,DFCC9CEG*<5D9FFGGGGG?FGGGEEFFFGGG6FF*5>*C*;>F7:FFCCCFCFGFF6FC??*AC**+9<+<9/9*C5*9:**7:?:C9FGDE+<1CCF>FG++:E+
@M03152:184:000000000-AWYW1:1:2106:18927:12908 1:N:0:TGCACTGTATACCTGT
AAGCTCGTAGTTGAATTTCGGGATCAAGGAATCGGTCATGCCTCGGTATGTACTGGTTTTATTGGTTCTCACCTTCTAAAGAACCATAATGTCATTTATTTGGTGTTATGGGGAATTAGGACTGTTACCTTGAAAAAATTAGAGTGTTTAAAGCAAGCTTACGCTTGAATACATTAGCATGGAATAATGAAATAGGACATCCGATTCTATTTTGTTGGTTTCTAGGATCGATGTAATGATTAATAGGGATAGTTGGGTGGAATTCTCGGGTGCCAAGGAACTCCAGTCACTGCACTGTATC
+
CCCCCGGGGGGGGGGGGFGGGGGGGGGGGGGGGGGGGGGGGCFGGGGGGGGGDGGGGGGGGGGGGGGGGGGGGGGGGGGGGGGFGGFGGGGGFGDFGGGGGFFGFGEGGGGGGGGGGGGGGGGGGGGGGGGGGCFF@FGGGGFGEGGGFGGGGGGGGGGGGGGGGGGCEGGGGGGGFFGGGGFEEGFGFFGGGGGCADFGGGGGGCCFCFE;C9DBFCGDGFGFCC,@DECFGGFFFGCFF:FFGFG6EGAC>FGEGGG7BBEGDFB5*:CCECC4FF527<@F88C?AA?+02*=6+71+
@M03152:184:000000000-AWYW1:1:2106:15482:12950 1:N:0:TGCACTGTATACCTGT
AAGCTCGTAGTTGAATTTCGGGATCAATGAGTTGGTCGTGCCCTTGGTATGAACTGGCTTTATTGGTTCTCACCTTCTAATGAACCATAATGTCATTCATTTGATGTTTTGGGGAATTAGGACTGTTACCTTGAAAAAATTAGAGTGTTTAAAGCAGGCTCACGCTTGAATACATTAGCATGGAATAATGAAATAGGACATCGCATTCTATTTTGTTGGTTTCTAGGATCGATGTAATGATTAATAGGGATAGTTGGGTGGAATTCTCGGGTGCCAAGGAACTCCAGTCACTGCACTGTAT
+
CCCCCGGGGGGGGGGGGGGGGGGGGGGGGGGGGGGGGGGGGGGGGGGGGGGGGGGGGGGGGGGGGGGGGGGGGGGGGGGGGGGGGGGGGGGGGGGGGGGFGGGGGGGGGGGGGGGGGGGGGGGGGGGGGGGGGGGGGGGGGGGGGGGGGGGGGGGGGGGGGGGGGGGGGGGGGGGGGGGGGGGGGGF=FFGGGGGGFGGGGGGGGGGFFAGGGGFGG,DEGF>CFFG?CFGE8ECCAF7@EFF77DFCEFFEFGDC85BCEF9CE9C:DF55?5<;<5>GCFFGGG+?CFFCF4C?F6FC:
@M03152:184:000000000-AWYW1:1:2106:19386:12987 1:N:0:TGCACTGTATACCTGT
AAGCTCGTAGTTGAATTTCGGGATCAGTATGTTGGTCGTGCTTCGGTACGTACTGTCATTACTGGTTTCTCCCTTCTGAAGAACCTTGATGTCGTTAATTTGGTGTCTTGGGGAATCAGGACTGTTACTTTGAAAAAATTAGAGTGTTTAAAGCAGGCATACGCTTGAATACATTAGCATGGAATAATGAAATAGGACGTTTGATTCTATTTTGTTGGTTTCTAGGATCGACGTAATGATTAATAGGGATAGTTGGGTGGAATTCTCGGGTGCCAAGGAACTCCAGTCACTGCACTGTATT
+
C@CCCGGGBFGGFGGFGGGFE@EGGDGGGGGGGGGGGGGGGGGGGGGGGGGGGGGGGGGGGGGGGGGGGGGGGGGGGGGGGGGGGGGGGGGGGGGGGGGGGGGGGGGGGGGGGGGGGGGGGGGGGGGGGGGGGGGGGGFGGGGGFGGGGGGGFGGG@EGGGGGGEGGGGGGGGGGGGGGGGGGGGGGGDGGGGGGFGGDGFGGGGGGF,@EFFGGFF5@CFGGGFFCGGD>>ECEFG?F?,CCC>FG6:=?CCECF5CE*8??F?CC=*7CGC*:0:=86:CCFGFC<FFC7@GFG?+::+
@M03152:184:000000000-AWYW1:1:2106:22968:13089 1:N:0:TGCACTGTATACCTGT
AAGCTCGTAGTTGAATTTCGGGCCTGGCTGGGTGGTCTGCCTTATGGTGAGTACTGCTTTGGCTGGGCCTTTCCTTCTGGAGAGCCGGCATTCCCTTCACTGGGTGTGTCGGGGATCCAGGACTTTTACTTTGAAAAAATTAGAGTGCTCAAAGCAGGCTTCTTGCTTGAATATATTAGCATGGAATAATGGAATAGGACGTTGTGGTTCTATTTTGTTGGTTTCTAGGACCACCGTAATGATTAATAGGGATAGTTGGGTGGAATTCTCGGGTGCCAAGGAACTCCAGTCACTGCCCTTT
+
CCCCCGGGGGGGGGGGGGGFDGEGEGGGGGGGGGGGGFGGGGGFGGGG<FGFEEGGFGGGGFGGGGGGGGGGGGGGGGGGGGGGGGGGGGGGGGGGGGGFFCFGFFG>FFECEFC@DGGDFFGGGGGFFGGGAA,CFFCAEFGGGGGGGGFGGCDFF37BCFGGGGGF@=<FAFADFFFFFFG:C,@DBFGGFG9CC,3DFFGECCEF8FF9DGGGGGGG,=E>;FCF98<=8CG5CGDF7>:CF+<9<6A6@6CEFF8EGCEC6CGGF+;35/)7*96C58C28C+0</0<+:*0**2*3
@M03152:184:000000000-AWYW1:1:2106:11671:13109 1:N:0:TGCACTGTATACCTGT
AAGCTCGTAGTTGAATTTCGGGATCAAGGGATCGGTCATGCCTTGGTATGTACTGGTCTTATTGGTTCTCACCTTCTAAAGAACCATAATGTCCTTCATTTGATGTTATGGGGAATTAGGACTGTTACCTTGAAAAAATTAGAGTGTTTAAATCAGGCTTACGCTTGAATACATTAGCATGGAATAATGAAATAGGACATCCGCTTCTATTTTGTTGGTTTCTAGGATCGATGTAATGATTATTAGGGATAGTTGGGTGGAATTCTCGGTTGCCAAGGAACTCCCGTCACTGCACTGTATC
+
A-A<-EFGEFGGGCFG9FFEEGCEGCGGGGGGGG-FGCFGGFGGGGF<FFGAFGF,ECEFFFGFFFFFFFFGGGGGG<FG,EDGGGGGGGFFG,@F@CEFFD9F@EFFGFF8FGGCE,6:EFGGFGGFCFGGGGCDEEGGGGC,EAFGGGFG,?,C<EEFGGGGGGFF,5<<,FGG9EEGGCF=C9EDDFEEGGFF9<DFGG++3>793F,CD,@FF,>DF;@D:,,,,::E:@C:;@7,,@,,+>77,,3,>:B85CGECFFGFF2*:4CDFC7;C55*6>C***3CE5CC9>CFCFF++
@M03152:184:000000000-AWYW1:1:2106:6307:13109 1:N:0:TGCACTGTATACCTGT
AAGCTCGTAGTTGAATTTCGGAACTGGCCAAGTGGTTCAGCCGCAAGGTTGACACTGCTTTGGTTGGTTCTTTCCTTATGGCTAACTAGTGTGCTCTTAATTGAGTGCGCTAGGGAACCATAACTGTTACTTTGAAAAAATTAGAGTGTTTAAAACAGGCTTATGCCTGAATAGATTAGCATGGAATAACGGAATTGGACTTTGTTTCTATTTTGTTGGTTTTCGAAATAAAGTAATGATTAATATGGATAGTTGGGTGGAATTCTCGGGTGCCAAGGAACTCCATTCACTGCACTGTATT
+
CCCCCGGGGGEFAFGGGGGGEGGGGGGGGGGG<FFGGGGGGGGGGGGGGGFGGGGGGGEGGFFFFFFGGGGGGGGGGFFDEGGGGCF9FFDGGGGGGGGGGGCFGGGGGGGGGGG?FFFFGGFFFEFGGGGFFFFCF9FGGGGGG<FGGGGGGDFGGCFGGGGGFFCGGFEGGGFFFFGGGGGFGFEG99B@CCFGG,@CFBFCE7FGGGGGGABF@,>CFFF95@DBCFFG,?;AFGFGDC@F+,<?CFCEE7,88C8E52;FFG<*:5FC*9D4/);*=+=9?+?>FA9+<FFC6+0<0
@M03152:184:000000000-AWYW1:1:2106:5913:13142 1:N:0:TGCACTGTATACCTGT
AGGCTCGTAGTTGAATTTCGAGATCAATTTTCTTGGTCATACCTTTGTATGTACTGGTCTTATTGATTTCTCCCTTCTGATGAACCATTATGTCATTAATTTGGTGTTATGGGGAATCAGGACTATTACTTTGAAAAAATTAGAGTGTTTAAAGCAGGCTCACGCTTGAATACAGTAGCATGGAATAATGAAATAGGACGTTTGATTGTATTTTGTTGGTTTCTAGGATTGATGCAATGATTAATAGGGATAGTTGGGTGGAATTCTCGGGTGACATGGAACTTGAGTCACTGAACTGTAT
+
A-8@-CFCFGFCFFAFGGFGFD<<FC<<<<EFDFAAFGGGAEG9CCEE@CFGFCEFFC<DE9F@FFGFGGGGGGD9EE<<,<,66CF:,<<F6EFGF9FFG9EEC,:6CEFECFG7CEFGCD,E8,,9CCFEG,5AF,8:9?,55,:@,,:E<B,:<4+,,?9FG+C==<F?,,,8A,,C9<BE,F946@,A,3=,5?8+6+37,,7,EDA,,83D,,@@:C@,:,4@B;833>,5,@2,,722+7<,,197D=,3,*6>C*6;,,,4*4CGG**:,*/4,2++++++++=++**+=0::2
@M03152:184:000000000-AWYW1:1:2106:7446:13150 1:N:0:TGCACTGTATACCTGT
AAGCTCGTAGTTGAATTTCGGGATCAGTACGCTGGTCGTACCTTCGGTATGCACTGGTGTCACTGGTTCCTCCCTCCTGACGAACCGTCATGCCATTCACTTGGTGTGGCGGGAAATCAGGGCTGTTACTTTGAAAAAATTAGAGTGTTTAAAGCAGGCTCACGCTTGAATACATTAGCATGGAATAATGAAATAGGACGTTGATCTTATTTTGTTGGTTTCTAGGATTGACGTAATGATTAATAGGGATAGTTGGGTGGAATTCTCGGGTGCCAAGGAACTCCAGTCACTGCACTGTATC
+
CCCCCGGGGGGGGGGGGGGGGGGGGGGGGGGGGGGGGGGGGGGGGFEGGGGGGGGGGGGGGGGGGGGGGGGGGGGGGGGGGGGCGGCGGGGGGGDGGGGGGFGGGGGGGGGGGGGGFGGGGGGGGGGDGCGGCAFFGCEGFFCGGGGGGGGGGGGFGGGGG<FGGGGCG7FFG:DFFFGDCFGGGGFFF>CF9FFC@FGGGGDFGGGGCFFCFGFG@8:CGGFE;EGGGFFGDG8*:7:CCF7FC;+*2A;CFD+>*A>*;<CGCGE*75@<?CC457@DCCCC86C?E@GC+:CE0<>G7
@M03152:184:000000000-AWYW1:1:2106:19398:13155 1:N:0:TGCACTGTATACCTGT
AAGCTCGTAGTTGAATTTCGGGATCAATTTATTGGTCGTGCTATCGTACGTACTGGTATTATTGATTCCTACCTTCTGACGAACCATGATGTCATTAATTTGGTGTTATGGGGAATCAGGACTGTTACTTTGAAAAAATTAGAGTGTTTAAAGCAGGCTCACGCTTGAATACATTAGCATGGAATAACGAAATAGGACGTTTGATTCTATTTTGTTGGTTTCTAGGATCGACGTAATGATTAATAGGGATAGTTGGGTGGAATTCTCGGGTGCCAAGTAACTCCAGTCACTGCACTGTATC
+
CCCCCGGGGGGGGGGGGGGGGGGGGGGGGGGGGGGGGGGGGGGGGGGGGGGGGGGGGGGGGGGFFGGGGGGGGGGGGGAFGGGGGGGGGGGGGGGGFFF<FGFFGGEGGF,F@BFFGAFFGGDFGFEFFGGGGFGGFEGGGGGCGGGGGGFGCGGGGGGGGGCGGGGGGGGGFFGGFFGFG?FFGGGG8>77D;,3>D:FG<F,,@;FFGGFDGGFGFCE>FGGG9,>D5**=CFCG:?F77,=8;,,,AAFFG75/7*=5?ECFG97**3)**;*:+3+9<A7@CF6FF?CEGG7+A><+
@M03152:184:000000000-AWYW1:1:2106:14381:13171 1:N:0:TGCACTGTATACCTGT
AAGCTCGTAGTTGAATTTCGGAATCAATTTGTTGGTCGTGCCTCGGTACGTACTGGTATTATTGGTTTCTACCTTCTGAAGAACCTTGATGTCATTAATTTGGTGTCTTGGGGAATCAGGACTGTTACTTTGAAAAAATTAGAGTGTTTAAAGCAAGCATACGCTTGAATACATTAGCATGGAATAATGAAATAGGACGTTTGATTCTATTTTGTTGGTTTCTAGGATCGACGTAATGATTAATAGGGATAGTTGGGTGGAATTCTCGGGTGCCAAGGAACTCCAGTCACTGCACTGTATT
+
CCCCCGGGEGGGGGGGGGGGGGGGGGGGGGGGGGGGGGGGGGGGGGGGGGGGGGGGGGGGGGG9FGGGGGGGGGGGGGGGGGGGGGGFGGGFEFGGGFGGGGGGGGFGGDGFGBCGGGGGGGGGGGGGGGGGGGGGFGGGGGGGGGGGGGGGGGGGGGGGGGGGGDGGGGGGGGGF9FGGFFGGGGGGGGGFGGGGAFGGCGGGGGGFFGGGGGGGGDEFGFGGFCCGCE>EEGFGGGGGC?,DFCD6CFFFF7:8:EGCCFFG+A9C3*:DCFF4=5AGFGGGGDGCFFFG6CF77FC:+
@M03152:184:000000000-AWYW1:1:2106:6273:13211 1:N:0:TGCACTGTATACCTGT
AAGCTCGTAGTTGAATTTCGGGATCAATTTATTGGTCGTGCTATTGTACGTACTGGTATTATTGATTCCTACCTTCTGACGAACCATGATGTCATTAATTTGGTGTCTTGGGGAATCAGGACTGTTACTTTGAAAACATTAGAGTGTTTAAAGCAGGCTCACGCTGGAATACATTAGCATGGAATAACGAAATAGGACGTTTGATTCTATTTTGTTGGTTTCTAGTATAGACGTAATGATTAATAGGGTTAGTTTGTTGGAACTCTCTGGTGCCAAGGAACTCCAGTCACTGCCCTGTCTC
+
C6AC<-CFGFGFGG99CC,CC@:@<FCAFC-C@F<FD7@@F<CED<FE<FF9FF<EFGC<,CF,CCFCEGGGGGGFFEEF7F@EFFFFCGEFFGGG,,C9FGFF7<E?F,,CFCFFGDEFFDFD,CF<5CA9<<5C,4CF<F9FFCFFGGAFGDCFCC8FF9?E=++,,C,CFD<=F8DF93DBD<@=+C+@FFF,BD+@3@+8E;FD@FAC9=BFG,4@@,E,=,DE,,3<*4>:EG7CD,2DF>C,14*,5B,=,=87,=:BC<4,2,><A*;6*).CF<9696;+9+2+5*;C/+*24
@M03152:184:000000000-AWYW1:1:2106:28527:13323 1:N:0:TGCACTGTATACCTGT
AAGCTCGTAGTTGAATTTCGAGACCGGCTTATTGGTCGTGCTTTTGTACGTACTGGTATAATCGGTTTCTCCTTTCTGACGAACTATAATGCCATTAATTTGGTGTTATAGGGAATCAGGACTGTTACTTTGAAAAAATTAGAGTGTTTAAAGCAGGCTCACGCTTGAATAAATTAGCATGGAATAACGGAATAGGACGGTTGATTCTATTTTGTTGGTTTCTAGGATCGACGTAATGATTAATAGGGATAGTTGGGTGGAATTCTCGGGTGCCAAGGAACTCCATGCACTGCACTGTATT
+
CCCCCGGGGGGGGGGGGGGGGGGGFGGGGGGGGGCFGGGGGGGGGGGGGGGGGGGGGGEFGGGGGGDGGGGGGGGGGGGFGEGGGFGGGGGGGGGGGGF9FFGGGGDADEFGGEFGGFGGGGCFGGGGGGGGDFGFGEFGGGGGGGGGGFGGGGGFGGGGGGGGGGGGGGG,A<AFEGGG9FGGGGGGGD@CCGFFF<F+3CFCFGGGGGG9CAFF7EEF8;D,;,:D8>5*8*1/:FG?,91=F7EF7FFFGC?E5:C@89C+=<;CCC=DC0:F=>)A*<+C8+++3=?6+*2+<<7++
@M03152:184:000000000-AWYW1:1:2106:20699:13420 1:N:0:TGCACTGTATACCTGT
AAGCTCGTAGTTGAATTTCGGGATCAGTATGTTGGTCGTGCTTAGGTACGTACTGTCATTACTGGTTTCTCTCTTCTGAAGAACCTTGATGTCATTAATTTGGTGTCTTGGGGAATCAGGACTGTTACTTTGAAAAAATTAGAGTGTTTAAAGCAGGCATACGCTTGAATACATTAGCATGGAATAATGGAATAGGACGTTTGATTCTATTTTGTTGGTTTCTAGGATCGACGTAATGATTAATAGGGATAGTTGGGTGGAATTCTCGGGTGCAAAGGAACTCCAGTCACTGCACTGTATT
+
CCCC9FGGGGGGGGGGGGGGGGGGGGGGGGGGGGGGFGCFGGGGGGGGGGGGGGGGGGGGGGGGGGGGGGGGGGGGGGGGGGGGGGGGGGGGGGGGFFFFFGGGFGGGGGGGGEGGGFFG8FCFGGGGGGGGGFFFGDGEGFF9<<FFFFEFFGGG7CFGGGGGGGGGDFGGGGGGACFDGGFFFGGGGGGGGGFFGGGG?FF<FGFGGGGGGGGGGCEGE9ABFFGGGGGGDEF:FF7,:,2CE,=FFGFGG@7CCE7CBCFG+@E53CGDE*:+<A;CGGG4C+?FGFFFG>476:*3+
@M03152:184:000000000-AWYW1:1:2106:11656:13494 1:N:0:TGCACTGTATACCTGT
AAGCTCGTAGTTGAATTTCGGGATCAGTACGCTGGTCGTGCCTTGGTATGTACTGGTGTTACTGGTTCCTACCTTCTGACGAACCGTTATGTCATTAATTTGGTGTGGCGGGAAATCAGGACTGTTACTTTGAAAAAATTAGAGTGTTTAAAGCAGGCTCGCGCTTGAATACATTAGCATGGAAGAATGAAATAGGACGTTCGATCCTATTTTGTTGGTTTCTAGGATTGACGTAATGATTATTAGGGATAGTTGGGTGGGATTGTCGGGTGCCAAGGAACTCCAGTCACTGTACTGTATC
+
CCCC@<FFCDBFEFECCEECFGCGG<@CCECCEGGCFGFGGFGGGGGGGGFGDGGGGGGGGEGFGE<EGGDGFEFGGCFFGGGGGGGGCFDFEFFF6CF9FFGGFCCFDEFFGEF<B9FFF@GGGAF9FECAFGFFECGFCAFCGGFF<DFFCBFGFCC<FFGD+:FCFGD=C9@3>:F9FFA9,@?DDFF@;;DFFDFGF7FCC:BBCFCCGD:<C581<9CFGG69CC+1***/*2++29+<:+=5**7C<CFGDCEE>/<C*2+:D585CGGGG))0:+09<<<ACBC?+:0+0<CC+
@M03152:184:000000000-AWYW1:1:2106:9454:13495 1:N:0:TGCACTGTATACCTGT
AAGCTCGTAGTTGAATTTCGGGGGCATTCAGGCCAAAGCTCGTCCTTGTGGCGTGGCTGGGTCTGGGCTTCCTACGTTTGGATAGTGGGCAACCGCTTCCAATCATTTACTTTGAAAAAATTAGAGTGTTCAAAGCAGGCGTAACCTTGCCATTGAATATTACAGCATGGGATAATAGAATATGACGTTGGTCTTATTTTGTTGGTTTCTAAGGCTGATGTAATGATTAATAGGGATAGTTGGGTGGAATTCTCGGGTGCCAAGGAACTCCAGTCACTGCACTGTATCTCGTATGCCGTCT
+
CCCCCGGGGGGFGGGGGGGGGGGGGGGGGGGGGGGGGGGGGGGGGGGGGGGGGGGGGGGGGGGGGFGGGGGGGFGGGGGGGEGGGGGGGGGGGGGGGGGGGGGGGGGGGGGGGGGGGGGGGGGGGGGGFGGGGGGGGGGGGGGGGGGGGGGGGGGGGGGGGGGGGFFGGGGGGFGGGGGGFGFGGGGGFCFGFGGGGGGFGGGGGGGGGGCCGGGGGGGGGGGDFFGGFFG?7CCFFEGFGGGGGGGD?FF<@CGGGGCC6CFEGCE677EDCC>DGF=FGDGGCC00C?=*/94<9:*1:
@M03152:184:000000000-AWYW1:1:2106:7676:13583 1:N:0:TGCACTGTATACCTGT
AAGCTCGTAGTTGAATTTCGAGACCGGCTTACTGGTCGTGCTATTGTACGTACTGGTATAATCGGTTTCCCCTTTCTGACGAACTATAATGCCATTAATTTGGTTTTATAGGGAATCAGGACTGTTACTTTGAAAAAATTAGAGTGTTTAAAGCAGGCTTACGCTTGAATACATTAGCATGGAATAACGGAATAGGAAGTTTGATTCTATTTTGTTGGTTTCTAGGATAGACGTAATGATTAATAGGGATAGTTGGGTGGAATTCTCGGGTGCCAAGGAACTCCAGTCACTGCACTGTATC
+
A-6@@EFGFE--EE,C<C<CFFCCFGGGDGGF9@E,E@FEG8;F<,<@DGFC<FC,E<9<@E@@C@@@C@,CF,8C<6CFFE@@,,<CCFF9FFGC?<<?CFEC,CDF?ECGCF==FFFFGDGGGFFG,@9<FE9CE7=AFEFFGFGGGGGFG9FEF=FEFCFBEC7AFF99FGGGG8AFDFE9AED,@CEBF@A,,,@,<3>FE,,@BD9@F;8:EF>FGGEE7CFC,,,,AFDCF:<:E?,BFG666C48>7,4*:C**?BC++5*>C;)=*19FFFC6<+*+3+09*00+:<CF2*3<
@M03152:184:000000000-AWYW1:1:2106:17310:13605 1:N:0:TGCACTGTATACCTGT
AAGCTCGTAGTTGAATTTCGGGATCAATATTTCGGTCATGCCGTTGGTATGCACTGTTATCATTGATTTCTCACCTTCTAAAGAACCGTAATGCCATTAATTTGGTGTTACGGGGAATTAGGACTGTTACCTTGAAAAAATTAGAGTGTTTAAAGCAGGCTCACGCTTGAATACATTAGCATGGAATAATGAAATAGGACATCCGATTCTATTTTGTTGGTTTCTAGGATCGATGTAATGATTAATAGGGATAGTTGGGTGGAATTCTCGGGTGCCAAGGAACTCCAGTCACTGCACTGTT
+
CCCCCGGGGGGGGGGGGGFGEFGGGGGGGGGGGGEGGGGGGGGGGGGGGGGGGGGGGGFFGGGGGGGEGCGGGFCFGGGFGGGFFCGGGGGGFDGGEFEEGGGGFFGGGGGGGGGGGGGFFGGGGGGGGGCAFFDFFGGGGGGGGGGGFFGGDFFGFGGDEGCFGGDECGGGGGGGGGA@CGGGGGGG9=DFGGEFGGGGGGFFE@FE,FCFGGGFG6EFGGC5<;ECFCFGCCFGG@7CFFGF7CFFG,/:,ACGGG7;E*32AE+9+:CCGGCFCFAFDFDGC6<6?*<CFDDGFECC+
@M03152:184:000000000-AWYW1:1:2106:13262:13614 1:N:0:TGCACTGTATACCTGT
AAGCTCGTAGTTGAATTTCGGGATCAATGGATCGGTCATGCCGTTGGTATGTACTGGTCACATTGGTTCTCACCTTCTAAGGAACCATGATGTCATTCATTTGATGTCGTGGGGAATTAGGACTGTTACCTTGAAAAAATTAGAGTGTTTAAAGCAGGCTAACGCTTGAATACATTAGCATGGAATAATGAAATAGGACATCGCATTCTATTTTGTTGGTTTCTAGGATCGATGTAATGATTAATAGGGATAGTTGGGTGGAATTCTCGGGTGCCAAGGAACTCCAGTCACTGCACTGTAT
+
CCCCCGGGGGGGGGGGGGGGGGGGGGGGGGGGGGGGGGGGGGGGGGGGGGGGGGGGGGGGGGGGGGGGGGGGGGGGGGGGGGGGGGGGGGGGGGGGGGGGGGGGGGGGGGGGGGGGGGGGGGGGGGGGGGGGGGGGGGGGGGGFGGGGGGGGG?FFGGGGGGGGGGGGGFGGGGGGGGGGGGGGGGGGGGGGGGGGGF8FFGGGGECGGGGGGGGGFFF8DEEFGGGDGFGGGGF:CGGFGFG?E;EG=6A:E9CG?EGCEF9FG7CCCF=CCDCGCF)6;>CFGGCFCA:CCDGF+6:+3
@M03152:184:000000000-AWYW1:1:2106:27219:13648 1:N:0:TGCACTGTATACCTGT
AAGCTCGTAGTTGAATTTCGGGATCAGTACGCTGGTCGTGCCTTCGGTATGCACTGGTGTCACTGGTTCCTACCTTCTGAAGAACCATCGTGCCATTCAGTTGGTGTGGCGGGGAATCAGGACTGTTACTTTGAAAAAATTAGAGTGTTTAAAGCAGGCTCGCGCTTGAATACATTAGCATGGAATAATGAAATAGGACGTTTTACCCTATTTTGTTGGTTTCTAGGATCGACGTAATGATTAATAGGGATAATTGGGTGGAATTCTCGGGTGTCAAGGCACTCCAGTCACTGCACTGTAT
+
C@C9<FGFGFGGGGFG<F<@E+CG8FFFGDEC6F:EDFGEGGFGGGGGGGGG9EFGDFFFGGFGG<@FGGAFGFFFCE@CFEGDFCFFFCFGFFFFAE,,<<<,C@FGDG>FGE7F@E9,,:FFGDFGGF<F9FF9,3@FFA8CFGGAGCFGG99@,+>FF<+@>@**3?<3,>,@;,2<,3,,3,,?CCC9<B;C7<<BFC<*CF28B+<FGG9++3B88C9CFF9E+5***=:8*:+<C7?+22<<=77F+0+0+*2C*:@7C72+5:*>85<F+0)*2;?*28+09@FECCF?FC>++
@M03152:184:000000000-AWYW1:1:2106:19725:13656 1:N:0:TGCACTGTATACCTGT
AAGCTCGTAGTTGAATTTCGGGATCAATTTATTGGCCGTGCCAACGGTACGCACTGGTACAATTGGTTTCTCCCTTCTGACGAAGCATGATGTCATTAATTTGATGTCGTGGGGAATCAGGACTGTTACTTTGAAAAAATTAGAGTGTTTAAAGCAGGCTTTGGCTTGAATACATTAGCATGGAATAATGAAATAGGACGTTTGATCTTATTTCGTTGGTTTCTAAGATCGACGTAATGATTAATAGGGATAGTTGGGTGGAATTCTCGGGTGCCAAGGAACTCCAGTCACTGCACTGTAT
+
CCCCCGGGGGGGGGGGGGGGGGGGGGGGGGGGGGGGGGGGGGGGGGGGGGGGGGGGGGGGGGGGGGGGGGGGGGGGGGGGGGGGGGFGGGGFFGFFGGGGGGGGGGGGGGGGGGGGGGGGGGGGGGGGGGFFCFGGGGGGGGGGGGGGGGGGGDC<EFGGGFGGGGGGGGFGGGGFAFGGFGGCFGGGGGGGGGGGDGGDEF@CFGGAF=FDFFGFGGGGGGFGG>EGG9>>CCE@CC?C7EFEGFGE6?F6?EGCC*BC*82<F?CG35CCED<FEF>FF@6C6+8C9BFFF6>C7?FCC
@M03152:184:000000000-AWYW1:1:2106:7132:13711 1:N:0:TGCACTGTATACCTGT
AAGCTCGTAGTTGAATTTCGGGATCAATTTATTGGTCGTGCTATTGTACGTACTGGTATTATTGATTCCTACCTTCTGACGAACCATGATGTCATTAATTTGGTGTCATGGGGAATCAGGACTGTTACTTTGAAAAAATTAGAGTGTCTAAAGCAGGCTCACACTTGAATACATTAGCATGGAATAACGAAATAGGACGTTTGATTCTATTTTGTTGGTTTCTAGGATCGACGTAATGATTAATAGGGATAGTTGGGTGGAATTCTCGGGTGCCAAGGAACTCCAGTCATTGCACTGTAAC
+
CCCCCGGFFGGAGGGGGGGFGGGGGGGGGGGGGGFGDGGGGGGGGFFEGFGGGGFGGGGGGGGFGGGGGGFGGGAFGFCEFGGGGGGF9FGFGGFGGFGFGGGGFGGGFC9FG:FFG9EFGGGGGGGGGGGG,??F?:F=FF,?AFGGGEGGGFFFGGGFGGFFFGFGFGFGDGGGGGFGFACFG9DFGG7CFGDC<FGEF,@CFE=C,<DCCA8FE8CCDFGF79CFF>E8E*>5;<7,=29F+;CFCC;C;CE,/?*882B8<C?*5CEC58:**)):EE?DGFF9?60++CGF?2*++
@M03152:184:000000000-AWYW1:1:2106:15250:13727 1:N:0:TGCACTGTATACCTGT
AAGCTCGTAGTTGAATTTCGGGATCAATATATCGGTCATGCTTAGGTATGTACTGGTATTATTGATTTCTCCCTTCTGAAGAACCATGATATCATTTATTTGATGTCGTGGGGAATCAGGACTGTTACTTTGAAAAAATTAGAGTGTTTAAAGCAGGCTTTCGCTTGAATACATTGGCATGGAATAATGAAATAGGACGTTCGATTCTATTTTGTTGGTTTCTAGGATCGACGTAATGATTAATAGGGATAGTTGGGTGGAATTCTCGGGTGCCTAGGAACTCCAGTCATTGCACTGTATT
+
CCCCCFGCEFF@C<EGFGGF7FG@8FFGFFGFA@FGGGGGFCFFGGFEF@EC<CF@FFFFGGGF<FGGGG9EE<C<FCCF@F8CFGGGDGGCCF9FG9EEGGAFGG9@C@CCECFGGGGG@FCEGEFGGGFGC9F?B>E,?FCF@F<9EEAAFFFGECFFEGE:CGGGGGCAF,AFFCFFGCEB95=D;=ED?DBCC<>++,8,@=FFFG@FFFGF>B6D:,ECCFFD,@EEEGC5CEFC,,:==:CFF64<EEGG*?EEF9<EGGGG*==<**+108412::40+?+2++1+17<ECD7+
@M03152:184:000000000-AWYW1:1:2106:14235:13727 1:N:0:TGCACTGTATACCTGT
AAGCCCGTAGTTGAATTTCGGGATCAATTTACTGGTCGTGCCAACGGTACGCACTGGTACAATTGGTTTCTCCCTTCCGACGAAGCGTGATGCCATTAACTGGATGTCGTGTGGAATCAGGACTGTTACTTTGAAAAAATTAGAGTGTTTAAAGCAGGCTTTGGCTTGAATACATTAGCATGGAATAATGAAATAGGACGTTGGATCTTATTTCGTTGGTTTCTAAGATTGACGTAATGATTAATAGGGATAGTGGGGTGGAATCCTCGGGTGCCAAGGAACTCCAGTCTCTGCACTGTAT
+
C-AC-FG@B;CFCFFFGGGGGGEGGGCFGGG9@E<F<CF7@FGGGCFCFGGGEFEFCAAFCC@CFFGGF9<FAFEFEF7C:=>CE7CBFEFA,CDF9FFCF,EFGEEFC=FFE7BCD9BA<BB=FCFFGGC,95?EDG+B=?EEBFD,<DFF9,,:B++,,,:@83DBD,@F,DF,7,,@=C<DGF@;EB;@<,,5:,@<6*,67=<9B;,7,7>FFF51D,2?@,?CF,<,<1=57=E7CFF91A?CF:A?+5+3*=C7*33<+++</5*>C**27>)::8C0<++3+*+2:**32A>:2
@M03152:184:000000000-AWYW1:1:2106:3446:13733 1:N:0:TGCACTGTATACCTGT
AAGCTCGTAGTTGAATTTCGGGATCAGTACGCTGGTCGTGCCTTCGGTATGCACTGGTGTCACTGGTTCCTCCCTTCTGACGAACCGTCATGCCATTCACTTGGTGTGGCGGGAAATCAGGACTGTTACTTTGAAAAAATTAGAGTGTTTAAAGCAGGCTCACGCTTGAATACATTAGCATGGAATAATGAAATAGGACGTTGATCTTATTTTGTTGGTTTCTAGGATTTACGTAATGATTAACAGGGATAGTTGGGTGGAATTCTAGGGTGCCAAGGAACTCCAGTCACTGCACTGTATA
+
CCCC@<FF;FFGGGGGGGGGGGCGGGGGGGGEGG7FFFECGGGGFG>CFGGAEEFGGGGGFCFGDGAFCEGGFGGGEFCE<EGGGGGGGGGGC<FCFGFAF9FGGGECFG:=FFGGF<??EFFEGF?EECFFAA?B,:FAFG8DFFG9FEFFF,@A>D>@,@9FFEGFCFFFG9@F9=FF;DC7EA>DEFAD,,DFFCCG@D,>DC9C@;9C@,CFFGGCE9BF,C?<9++;C*+//<FEGE@++5;=FCA03;FG*=>>5<9CEF+07*;125:>A>:E6++9<CG+3*00+*0?F9:<3
@M03152:184:000000000-AWYW1:1:2106:14748:13743 1:N:0:TGCACTGTATACCTGT
AAGCTCGTAGTTGAATTTCGGGATCAATGGATCGGTCATGCCGTTGGTGTGTACTGGTCACATTGGTTCTCACCTTCTAAGGAACCATGATGTCATTCCTTTGATGTTGTGGGGAATTAGGACTGTTACCTTGAAAAAATTAGAGTGTTTAAAGCAGGCTAACGCTTGAATACATTAGCATGGAATAATGAAATAGGAAATCGCATTCTATTTTGTTGGTTTCTAGGATCGCTGTAATGATTAATAGGGATAGTGGGGTGGAATTCTCGGGTGCCAAGGAACTCCAGTCACTGCACGGTAT
+
@BCC?FB@BFCFFFAFEFGG:BECCEG9FE<,C;@FFEGGGCCBCFGGFGGDF9@FGGDF8FGGGCFEGG<EFFGGGF9FF<FGE@<6FFGGGFGFA<,6CFGCCEF9<CC=:@,==EF8F?<FCFFGDB,FF,BF<<7FG95@,C:9<FFFGGGDE7=<=<,C7FFE@CFF9<<FFGG=DE:DB<EFFAEG96@B3>,D<F>73@+@;8=FFA93@8>BFCFF,EC,531*1>BD=::=C:E,=<,A6,;?F;,4@E:*=899<9;975*/CDG7+;FGC*+:C+8CCB7<<6FF7*/*1
@M03152:184:000000000-AWYW1:1:2106:27020:13745 1:N:0:TGCACTGTATACCTGT
AAGCTCGTAGTTGAATTTCGGGCCTGGCCGGGCGGTCTGCCTAACGGCACGTACTGTCTGGGCGGGCCTTACCTCTTGGTGAGCCGGCGTGCCCTTTGTTGGTGTGCGTCGGGGAACCAGGACCTTTACCTTGAGAAAATTAGAGTGTTCAAAGCAGGCCTATGCCTGAATACATTAGCATGGAATAATAAAATAGGACGCGCGGCTCTATTTTGTTGGTTTCTAGAGTCGCCGTAATGATTAATAGGGATAGTTGGGTGGAATTCTTGGGGGCCAAGGAACTTCAGGCACTGCACTGTAA
+
BA@CCFGGGGFGGGGGGGGGGGGGGGGGGGGGGGGGEGGGGGGFGGGEGGGGCGFGGGGGGGGGGCFFGFGGGFFGGGGGGGGCGGGGGGGGGGGGFGGGFGFFGCGGFCGGGGGGGGFFGGGGGGGGGGGGCCGG9<CCFFFGGFGEGFGGGFGFFF7CFFGFGGFGGG9<A<FFFGGGCF7B,FFGGGFFGEGGCFFGGDGGG**8C:+<FGG>FGG5C8CFG9EF7?>:8:C?ECCF?9<C2<FFGF4AE<+<8C>CE>C7?CF+29C)*)//1<:CGGF*0<9+:5F;C4CCAC7<+
@M03152:184:000000000-AWYW1:1:2106:17919:13778 1:N:0:TGCACTGTATACCTGT
AAGCTCGTAGTTGAATTTCGGATCTAGTTGGGTGGTCCGCCTGACGGCGTGTTTACTGCTTGACCGGGTCTTGCCTCTTAGTGAACCGGTGTGTTCTTTATTGAATGCATCGGGGAACTGGGACTTTTACCTTGAGAAAATTAGAGTGTTCGAAGCAGGCCTATGCCTGAATACATTAGCATGGAATAATAAAATAGGACGTGTGGTTCTATTTTGTTGGTTTTTAGAACTGCCGTAATGATTAATAGGGATAGTTGGGTGAAATTCTCGGGTGCCAAGGAACTCCAGTCACTGCACTGTA
+
CCCCCGGGGGGGGGGGGGGGGGGGGGGGGGGGGGGGGGGGGGGGGGGGGGGGGGGGGGGGGGGGGGGGGGGGGGGGGGGGGGGFGGGGGGGGGGGGGGGGFGGGFGGGGGGGGGGGGGGGGGGGGGGGGGGGGGGGFGGGGGGFGGGGGGGGGFGGGGGGGGGGGGGGGGGGGGFFGGFGGFGGGGGGGGGFFCGGGGGGCFEGGGGGGGEFFGGCFCEFGFGGGGFGGGGFGGGGDCGGC?FGFFD7CDFGCFGGGC8C>CCEFF<CC7CDGG*9<?>CFF6C?8CCE4ECFGFF?FGG9
@M03152:184:000000000-AWYW1:1:2106:11580:13851 1:N:0:TGCACTGTATACCTGT
AAGCTCGTAGTTGAATTTCGGGCCTGGTTGGGTGGTCCGCTTAACGGCGTGTACTGTCTGACTGGGTCTTACCTCTTGGTGAGCCGGCGTGCCCCTAACTGGGCTGCGTCGGGGAACCAGGACTTTTACCTTGGGAAAATTAGAGTGTTCAAAGCAGGCCTACGCCTGAATACATTAGCATGGAATAATAAAATAGGACGTGCGGTTCTATTTTGTTGGTTTCTAGAGTCGCCGTAATGATTAATAGGGATAGTTGGGTGGAATTCTCGGGTGCCAAGGAACTCCAGTCACTGCACTGTAT
+
CCCCCGGGGGGGGGGGGGGGDGGGGGGGGGGGGGGGGGGGG7FGGGGGGGGGGGGGGGGGGGGGGGGGGGGGGGGGGGGGGGGGGGGGGGGGGGGGGGGGGGGGGGGGGGGGGGGGGGGFGGGGGGGGGGGFGGGGGGGGGGGGFGGGGGGGGGGGGGGGGGGGDGDEG:FGGGGGGGGGGGDGGGGGGGGGGGGGGGGGBFGGG@EGGCGGGGGGGGGEGGFF;FCGF7EGGGGGEGGFCGGDD7+AFCFCGGGGCEEC8C@F6+2<**:7*9FCF>FGDFGGG6CF+8CEGG=7CCFF<
@M03152:184:000000000-AWYW1:1:2106:22474:13866 1:N:0:TGCACTGTATACCTGT
AAGCTCGTAGTTGAATTTCGGACTCGGTTGGATGGTCTGCCTTTGTGTATGTACTGTCCTGACCGGGTCTCACCTTCTGGTGAGCTGTCGTGTTGTTTACTCAGCGCGGCAGGGAACCAGGACTTTTACTTTGAGAAAATTAGAGTGTTTAAAGCAGGCATTCGCTTGAATACATTAGCATGGAATAATAAAATAGGACTTTGGTTCTATTTTGTTGGTTTCTAGGACCGAAGTAATGATTAATAGGGATAGTTGGGTGGAATTCTCGTGTGCCAAGGAACTCCAGTCACTGCACTGTATC
+
CCCCCGGGGGGGGGGGGGGGGCGGGGGGGGGGGGGGGGGGGGGGGGGGGGGGGGGGGGGGG<FGGGDGGGGGGGGGGGGGGGGGGGGFFGGGGFGGGGGGGGDEGGGGGGGGGGGGGGGDGFFGGGGGGGGGGGG,?FGGGGGFGGFGGGGGGGGGGGGG?FFGGGGGGEFGGGGGGGGGGGDFCFFGGGFGGGGGGGGGGGG?BFGGGG9FDFFFG5CFGGG9EF?CFGEECFGFGGGGGGFGG+60*AA6CEGCECEEF9CEGGGD*:@9@FC7CFFGGFGCFCGF9*<<67CFGG*A+
@M03152:184:000000000-AWYW1:1:2106:9825:13879 1:N:0:TGCACTGTATACCTGT
AAGCTCGTAGTTGAATTTCGGGATCAGTATGTGGTCGTGCTTCGGTACGTACTGTCATTACTGATTTCTCCCTTCTGAAGAACCTTGATGTCATTAATTTGGTGTCTTGGGGAATCAGGACTGTTACTTTGAAAAAATTAGAGTGTTTAAAGCAGGCATACGCTTGAATACATTAGCATGGAATAATGAAATAGGACGTTTGATCTTATTTCGTTGGTTTCTAAGATTGACGTAATGATTAATAGGGATAGTTGGTTGGAATTCTCGGGTGCCAAGGAACTCCAGTCACTGAACTGTATCT
+
CCCCCGGGGGGGGGGGGGGGGGGGGGGGGGGGGGGGGGGGGGGGGGGGGGGGGGGGGGGGGGGGGGGGGGGGGGDGGGGGGGGGGGGGGGGG9FGGFFFGGGGGGGGGGGGGGEGGFGGEDGGGGGGFGGGFGGGC@FFGGCGGGGFGGGGGGGGG7EFFGGGGGFGCEGGGGGGGGFFF8>>EGGG9EDFFGGGFGGGGF7DFCCFGGGGGGGFGGGGF9@DEG9DEFGFEEGDFGCF@FCGFFCFF?F6FGGG*;C7?BEDFG?CFCE*9E:<CFFFC<C+>6C+?97+++2@?14++1
@M03152:184:000000000-AWYW1:1:2106:16892:13884 1:N:0:TGCACTGTATACCTGT
AAGCTCGTAGTTGAATTTCGGGATCAATTTGCTGGTCGTGCCTACGGTACGTACAGGTTTTGTTGGTTCTTCCTTTCCGAGGAGCCGCGATGTCATTAATTTGGTGTCGCAAGGAATCGGGACTGTTACTTTGAAAAAATTAGAGTGTTTAAAGCAGGCTAACGCTTGAATACATTAGCATGGAATAATAAAATAGGACGATTGATCCTATTTTGTTGGTCTCTAGGATTGACGTAATGATTAATAGGGATAGTTGGGTGGAATTCTCGGGTGCCAAGGAACTCCAGTCACTGCACTGTAT
+
CCCCCGGGGGGGGGGGGGGGGGGGGFGGGGGGGGGGGGGGGGGGGGGGGGGGGGGGGGGGGFGGGGGGGGGGGGGGGGGGGGEGGGGGGGGGGGGGGFGGGGGGGGGFGGGGGGGGGGGGGEGGGGGCGGGGGGGGFFGFGGGGGGGGGGGGGBAFCFGGGGGGGGGGGCFGGFGGFD@FGFGGGFFDEFGGGFGGCFGE7FGFGGGCFFGGGGGGG6FGGGGGG9<EEFCG@GGFGGGGFGFGGFGCFFA=?EGDC5E75*0CC+<<<58DED<>+7)7:;ED68CEF?FGGCGF?6C?<
@M03152:184:000000000-AWYW1:1:2106:6940:13924 1:N:0:TGCACTGTATACCTGT
AAGCTCGTAGTTGAATTTCGGGATCAATTTATTGGTCGTGCTATTGTACGTACTGGTATTATTGATTTCTACCTTCTGACGAACCATGATGTCATTAATTTGGTGTCTTGGGGAATCAGGACTGTTACTTTGAAAAAATTAGAGTGTTTAAAGCAGGCTCACGCTTGAATACATTAGCATGGAATAATGAAATAGGACGTTGATCTTATTTTGTTGGTTTCTAGGATTGACGTAATGATTAATAGGGATAGTTGGGTGGAATTCTCGGGTGCCAAGGAACTCCAGTCACTGCACTGTATCT
+
CCBCCFGGGGGGGGGGGGGGGGGGGGGGGGGGGGGGGGGGGGGGGGGGGGGGGGGGGGGGGGGGFGGGGGGGGGGGGGGGGGGGGGGGGGGGGGGFG9EFGGGGGGGGGGDGGGEGGGGGGFGGGGGGGFGGGGGGCEGGGGGGGGGGGGGGEAFGGGCCFFGGGGGGGGGFGGGGA8CCFFFCFGGG9FFGGGGGGGGGCFGAB;FFDCFGCEFBEGGG;FGFGGGFF@,3:B,8DCFGC,2=:FF9C,/=E9CG=CC8F9C,4BECDF=DD>D5FAFG6207059CC6CFFGGGGE>9<
@M03152:184:000000000-AWYW1:1:2106:28709:13935 1:N:0:TGCACTGTATACCTGT
AAGCTCGTAGTTGAATTTCGGGGTCAGTAGGTCGGTCGTGCCACCGGTATGCACTGGCTTCACTGATTCCTCCCTCTTGTAGAACCGTGATGCCATTAATTTGGTGTTGCGGGGAAACAGGACTGTTACTTTGAAAAAATTAGAGTGTTTAAAGCAAGCTAACGCTTGAATACATTAGCATGGAATAATGAAATAGGACGTCGATCTTATTTTGTTGGTTTCTAGGGTTGACGTAATGATTAATAGGGATAGTTGGGTGGAATTCTCGGGTGCCAAGGAACTCCAGTCACTGCACTGTATT
+
CCCCCGGGGGGGGGGGGGGGGGGGGGGGGGGGGGGGGGGGGGGGGGGGGGGGGGGFGGGGGGGGGGGGGGGGGGGGGGGGGGGGGGGGGGGGGGGGGGFGFGGGGGGDGGGGGGGGGGGGGFFGGGEFGGGGGFFG,D@DFBDCFFFFGGFD=F>FFGGGGGFGGG7FGGGGGGGGGGACCFGFCGGFGGGGGGGGGG7:>CFFEGGGGGGGGFGGGGEFGFFFGFGGC>8@EGGFFFC77;297CF=CG;FGC9C*1ACF9C8:EDEFDFDE4CC=F>FFGGGFCF6FFC9C>C?F9DF:
@M03152:184:000000000-AWYW1:1:2106:19608:13937 1:N:0:TGCACTGTATACCTGT
AAGCTCGTAGTTGAATTTCGGGCTCAGCGATATCTGGTCCGCCTTTATGGTGTGGTACTGGATGTGGCAAGCCTTTTTCTTCTAGAGGTCTATTGTGCTCTGCAAGGGGTGGAGTAGAAATCTAGGACTTTTACTTTGAAGAAATTAGAGTGTTTAAGGCAGGCTTTATGTGCTTGAATACATTAGCATGGAATAATAAAATAGGACTTTGGTTCTATTTTTTTGGTTTTAAGGACCGAAGTAATGATTAGTAGGGATGGTTTGGTGGAATTCTCGGTTGGCAAGGTACTCCAGTCACTGC
+
CCCCCGGGGGGGFGFFGDF?GGGGGGGGGGGGDFGGAFEFGGGGGGGGADGGGG7FEGAFCAFDFFGGF<DDGEFGGG<FFEEFGFGGGGAEDAFFFFGFFFGFCAFGGGGG?F,??A??BFGFCC@FCFEFDFGFBFFCG,,B,?FFAFGGGGGG<?FF@:=CFG<DGGGGGFGF<F99A9AE,>D9=CF,FFGFFFD;3@,@F>:FGGGGC<@FFEGFFBBC**>DFGC8,?DF9C55**,=+,=C<9*+++=89C*1BC***/=5*+02+;3*A).**3A7CG+<79:++2:+9+;+0
@M03152:184:000000000-AWYW1:1:2106:19309:13950 1:N:0:TGCACTGTATACCTGT
AAGCTCGTAGTTGAATTTCGGGATCAGTACGCTGGTCGTGCCTTCGGTATGCACTGGTGTCACTGGTTCCTCCCTTCTGACGAACCGTCATGCCATTCACTTGGTGTGGCGGGAAATCAGGACTGTTACTTTGAAGAAATTAGAGTGTTTAAAGCAGGCTCACGCTTGAATACATTAGCATGGAATAATGAAATAGGACGTTGATCTTATTTTGTTGGTTTCTAGGATTGACGTAATGATTAATAGGGATAGTTGGGTGGAATTCTCGGGTGCCAAGGAACTCCAGTCACTGCACTGTATT
+
CCCCCFGGGGGGGGFGGGGGGGGGGGGGGGGGGGGGGGGGGGGGGGGGGGGGGGGGGGGGGGGGGGGGGGGGGEGGGGGGGGGGGGGGGGFFFGDGGFGGGGGGGGGGGGGGGGGGGGAFF@FFGGGFGGDGEFFB<F<FGCFGGGGFGGGGGGGGGGGFF99,FCGGG7FGGFCFGEGGGGGDGF?GGGCGGFGFGGGG*>7<DEGGCF?FGGGGG>:CGFFF7EB;>C9=EE5=/+<@E99EG+7*=FFGGGFG5E@@A?CCEGFCCGGDC409:7@F*8+9C6C6?6C+2:*:3<7<+
@M03152:184:000000000-AWYW1:1:2106:26680:13960 1:N:0:TGCACTGTATACCTGT
AAGCTCGTAGTTGAATTTCGGACTCGGTTGGATGGTCTGCCTTTGGTATGTACTGTCCTGACCGGGTCTCACCTTCTGGTGAGCTGTCGTGTTGTTTACTCAGCGCGGCAGGGAACCAGGACTTTTACTTTGAGAAAATTAGAGTGTTTAAAGCAGGCATTCGCTTGAATACATTAGCATGGAATAATAAAATAGGACTTTGGTTCTATTTTGTTGGTTTCTAGGACCGAAGTAATGATTAATAGGGATAGTTGGGTGGAATTCTCGGGTGCCAAGGAACTCCAGTCACTGCACTGTATCT
+
CCCCCGGGGGGGGGGGGEFFEGGGGGGCFGGGGGGADFGGGGFGFFGGFGGGGGFGDGGCFGGGGGGGGGGGGGGGGGGGGGGGGGGFFGDGGFGGGGGAFDGGGGGGGGGGGGGDFDGC7=BBFEGGEFEFFGGFEGGGGDCF?FFGGFGFGFGGGGGCF9=CBDCEDFFGG<FFGGGGGC7@FGGFFGFCDGGGGGCCFGGGGG9;ECEGGCFDGEFCCGFFECCEEECEGGFFGG+=CFFF7>FGGGFF1+==:=C79BCCF+;5DGCD?7C<F>5C+<6C6@CFF=:?C<*0<9D90
@M03152:184:000000000-AWYW1:1:2106:26787:13988 1:N:0:TGCACTGTATACCTGT
AAGCTCGTAGTTGAATTTCGGGATCAATGAGTTGGTCGTGCCCTTGGTATGAACTGGCTTTATTGGTTCTCACCTTCTAATGAACCATAATGTCATTCATTTGATGTTTTGGGGAATTAGGGCTGTTACCTTGCAAAAATTAGAGTGTTTAAAGCAGGCTCACGCTTGAATACATTAGCATGTAATAACGAAATAGGACGTTTGATTCTATTTTGTTGGTTTCTAGGATCGACGTAATGATTAATAGGGATATTTGGGTGGAATTCTCGGGTGCCAAGGAACTCCAGGCACTGCACTGTAT
+
B6ABC-BFCDFFGGF@CCF@EECFFEFFGDGFF9EFGGGGGFGG8E@@9FFEFFGF8FGGGGG9EFFDFGGGGGGEEGDEFDAFF7EDDFC9@FGGC9FCE,@AEFFCGC87CFGEGDFCDEF8FGGF<CECA,=<B<F@ECFFGGFGC8FFG9FCFFGGGG?AEEC7ED<FA<F9,7AF<A,8?FFFFDC@FGGG,,>+8@:7<,,@>D9,,@DCCGC6@6@;@ADF@@83**417=C=,>:EF::7,980,,4B9CB7419<6+51*/:;*9*:+))0=*0+5<+*1;2=8CF6:CG?+
@M03152:184:000000000-AWYW1:1:2106:19034:14017 1:N:0:TGCACTGTATACCTGT
AAGCTCGTAGTTGAATTTCGAGATCAGTACGCTGGTCGTGCCTTCGGTATGCACTGGTGTCACTGGTTTCTCCCTTCTGAAGAACCGTCATGTCATTAAGTTGGTGTGGCGGGGAATCAGGACTGTTACTTTGAAAAAATTAGAGGGTTTAAAGCAGGCTCGCGCTTGAATACATTAGCATGGAATAATGAAATAGGACGTTTGACCCTATTTTGTTGGTTTCTTGGATCGACGTTATGATTAATAGGGGTAGTTGGGTGGAATTCTCTGGTGCCAAGGAACTCCAGTCACTGCACTGTCC
+
CCCCCFEGC?@E<E<FGGGGDFFFCD@C<FFCB;@@@F@FGE9FFFEFAFDE<EF8FCCCFGGFE8FG,FDFAEE,C<FFGGDGFEBCG7,6CF9EF<9CCC6C6CFG,CC:+>+=8,CF@E<4,88,CF<<D,B5,B>,B,,:,,83,B=FG<AC@G:<F:F:33@<7,@@<<3,,7?FCE7>:B9CFF9FG@CC<:7:41<F;?C:*4<C<FF:C>F3*2;C++3+++**:C?*21+237<:*2++**01*33+8*1*:*0<?++0*0ADCC*030)***+22A80<*+++**2++03+
@M03152:184:000000000-AWYW1:1:2106:10135:14071 1:N:0:TGCACTGTATACCTGT
AAGCTCGTAGTTGAATTTCGGCCTTTGCCGCCCGGTCCGCCTATTTGGGTGTGTACTGGAGCGGTGGAGGCTTACCTCGTGGTGAGCTGTTATGCCCTTTACTGGGTGTGGCAGGGAACCATGATTTTTACTTTGAAAAAATTAGAGTGTTCAAAGCAGGCTTACGCCCGAATACATTAGCATGGAATAATAAAATAGGACGTGCGGTCCTATTTTTTTGGTTCCTAGGATCGCCGTAATGATTAATAGTGATAGTTGGGTGGAATTCTCGGGTGCCGAGGAACCACAGTCACTGTACTGT
+
CCCCCGGGGGGGGGGGGGGGGCG;FGGDC@:CCEGGGGGGGG>CC,FG>@FF@F,,<E@6CFEFCFGF,@:EF8=FEAFC6CCFGCFFGGGEFCGEAFGD?A<FCGGGGEGD8FCGDEGGF<?<FFGGG8?FDFGAFGG8@<FGCCFGDDFGGGD9DFFB@B=DFDG@C@CFCFG9=EGFCEGF<,9E,>CGFCFGFC,CFEECBC74*<F;CGCG9:C5*CC+>99CC++3:*3:>C55A+<FC7+3C+6++2+<+<+//*2*3:@CC7;<*/9D7)7*:CCF**:8*1CC+:C+320+3
@M03152:184:000000000-AWYW1:1:2106:7121:14108 1:N:0:TGCACTGTATACCTGT
AAGCTCGTAGTTGAATTTCGGGATCAGTACGCTGGTCGTGCCTTCGGTATGCACTGGTGTCACTGGTTCCTACCTTCTGAAGAACCATCATGCCATTCAGTTGGTGTGGCGGGGAATCCGGACTGTTACTTTGAAAAAATTAGAGTGTTTAAAGCAGGCTCGCGCTTGAATACATTAGCATGGAATAATGAAATAGGACGTTTGACCCTATTTTGTTGGTTTCTAGGATCTACGTAATGATTAATCGGGGTAGTTGGGTTGAATCCTCGGGTTCCAAGGAACTCCAGTCACTGCACTGTAT
+
C-AC<FGE7@FGGGAFGGGGGCEGGGGGFGGG;F@FDFGGGFEFFFGFFFFGDFGCDFCFG<FE,FCFGGGGGFGGGGG9EA,<FFGGEDFFFF9<CA9EE<EGEDFGGCGGGDG>8F,@:FEEGGEFGGFD<<AF,B:FFAF,,,CFGGFGG9FFFFCBAFG7CC<:,>F9C7DF,CA,@FFB,32;C9,=FFFGFCF7*6+4:?<BF@:<EGGGGFG5CC@F++B+2<+1A*=+*:C9?CG+>7:C**0**3A+0*1*2+3+++++***1*/*2+/)*6*0:C6+<C49C+2*+<3:9+
@M03152:184:000000000-AWYW1:1:2106:13769:14135 1:N:0:TGCACTGTATACCTGT
AAGCTCGTAGTTGAATTTCGGGATCAATTTGCTGGTCGTGCCTACGGTACGTACTGGTTTGTTGGTTCCTCCTTTCCGAGGAGCCGTGATGTCATTAATTTGGTGTCGCAAGGAATCGGGACTGTTACTTTGAAAAAATTAGAGTGTTTAAAGCAGGCTAACGCTTGAATACATTAGCATGGAATAATGAAATAGGACGATTGATCCTATTTTGTTGGTTTCTAGGATCTACGTAATGATTAATAGGGATAGTTGGGTGGAATTCTCGGGTGCCAAGGAAATCATGTCACTGCACTGTATT
+
C9CCCFGGGGGGGGGGGGGGCGGGGGGFGGGGGGGGGGGGGGGGGGGGGGGDFGGGGFGGGFGFFEGAFFDFGGGGGGGGDCFGG>FFEGGAFGGGGFGGGGGGFGFGGFCFGGGGGGGGGGFDFFFGGGGFEFGFF7FFAFGA<AFGGGGGACGGGDGFEFGGGGGG<A99FFF;CFGFFC,;CFGFDC9FGGCEGGGGEG*:CC9D;FFCFFGG,DEFGGFCG96C6CCC:,,=59,9:C7@FD6EGE56C++>:EEEC9CF7EC*57CG5***2)8C<<F:+0<9+0CCCF6++30<+
@M03152:184:000000000-AWYW1:1:2106:24174:14170 1:N:0:TGCACTGTATACCTGT
AAGCTCGTAGTTGAATTTCGGGGGCATTCAGGCCAAAGCTCGTCCTTGTGGCGTGGCTGGGTCTGGGCTTCCTACGTTTGGATAGTGGGCAACCGCTTCCAATCATTTACTTTGAAAAAATTAGAGTGTTCAAAGCAGGCGTAACCTTGCCATTGAATATTACAGCATGGGATAATAGAATATGACGTTGGTCTTATTTTGTTGGTTTCTAAGGCTGATGTAATGATTAATAGGGATAGTTGGGTGGAATTCTCGGGTTCCAAGGAACTCCAGTCACTGCACTTTACCTCGTATGCCGTCT
+
CCCCCGEGGGGGGGGFGGGGGGGGGGGG9AFGGGGG9FDEGGGGGGGGGGFGEGGGG8CFGGGGDCFGGGFGGAGGGGGEGFGFGEGGGGGGGFFGGGGGF<FGGGGAFGGGGG<9ECDGGFGFFGGGFGFGDFGFGCFGDGGDGFGD9FGGGCEFFFFGGCCFFFGG9BFFEFDFFFFGGDF,,E*4:8CFADFCFF@B9FC<CGGGGG99B7CFF;<,;?,>C?FGEGCGCGC9C6CCCF6EDEGFC9;:FF5*:F8;@CF6:*;:FG+7@C*2<7=E9C<*<2++3*:F5>*<?*95*
@M03152:184:000000000-AWYW1:1:2106:23097:14217 1:N:0:TGCACTGTATACCTGT
AAGCTCGTAGTTGAATTTCGGGATTAATTTATTGGTCGTGCTATTGTACGTACTGGTATTATTGATTCCTACCTTCTGACGAACCATGATGTCATTAATTTGGTGTCATGGGGAATCAGGACTGTTACTTTGAAAAAATTAGAGTGTTTAAAGCAGGCTCACGCTTGAATACATTAGCATGGAATAACGAAATAGGACGTTTGATTCTATTTTGTTGGTTTTTAGGATCGACGTAATGCTTAATAGGGATAGTTGGGTGGAATTCTCGGGTGCCAAGGAACTCCAGTCACTGCCCTGTAGT
+
BB@C-CC@FFFGGGGGGGFGGGGGGGGGGGGGGGGGCEGGGFGGGGGFGGGGGGGGGGGGGFGFGGGAFGGGFGFEFGFGGGGEFGGGDFGGGGGGEFFGGDGGG=FFGGGGGGEDGACCCFFFGFGGGGC99EBFECFFGFGFFGGGFGGEFFCDFGGCFGG8=FFGGGGFGGAFCC,@FDFCFE9FCDE@FGGGFGEFDGGF9B=D@FFCB=>BFGGGF*@8?6E9DECG*>DC7,,,5,,4=,A6:,;?<9,<*=E712?C<FC53CF5C7:>F));CCEDC6<CE@E:6*/2:<*++
@M03152:184:000000000-AWYW1:1:2106:22774:14262 1:N:0:TGCACTGTATACCTGT
AAGCTCGTAGTTGAATTTCGGGATCAATATTTCGGTCATGCCGTTGGTATGCACTGTTATCATTGATTTCTCACCTTCTAAAGAACCGTAATGCCATTAATTTGGTGTTACGGGGAATTAGGACTGTTACCTTGAAAAAATTAGAGTGTTTAAAGCAGGCTCACGCTTGAATACATTAGCATGGAATAATGAAATAGGACATCCGATTCTATTTTGTTGGTTTCTAGGATCGATGTAATGATTAATAGGGATAGTTGGGTGGAATTCTCGGGTGCCAAGGAACTCCAGTCACTGCACTGTT
+
CCCCCGGGGGGGGGGGGGGGGGGGGGGGGGGGGGGGGGGGGGGGGGGGGGGGGGGGGGGGGGGGGGGGGGGGGGGGGGFGGGGGGGGGGGGGGGGGEFGGGGGGFGGGGGGEGGGGGGFGGGGGGGGGGGGGGGGGGGGGGGGGGGGGGGGGGGFGGGGDEGGGGGGGGCGGGGFGGGGGGGGGGFGFFGGGGCGGGFGGGGFGE7CEGFGFGGFFGGFGGGGGGCGGGFGGGGGGGF:77DFDFGGGGC4CFFC978EGEEFBFF+=DEFGGG35E;AFFG6CFGD++*+0<CGG++>C+
@M03152:184:000000000-AWYW1:1:2106:17752:14274 1:N:0:TGCACTGTATACCTGT
AAGCTCGTAGTTGAATTTCGGGATCAATTTATTGGTCGTGCTATTGTACGTACTGGTATTATTGATTCCTATCTTCTGACGAACCACGATGTCATTAATTTGGTGTCATGGGGAATCAGGACTGTTACTTTGAAAAAATTAGAGTGTTTAAAGCAGGCTCACGCTTGAATACATTAGCATGGAATAACGAAATAGGACGTTTGATTCTATTTTGTTGGTTTCTAGGATCGACGTAATGATTAATAGGGATAGTTGGGTGGAATTCTCGGGTGCCAAGGAACTCCAGTCACTGCACTGTAGT
+
CCCCCGGGGGGGGGGGGGGGGGGGGGGGGGGGGGGGGGGEGGGGGFGGGGGFGGGGGGGGGFGCCGGAFGGGGGGGGGFGGGGGGGGGFGGGGGGGFGGGGGGGGGGGGGGGGFGGGGGGGGGGGGGGFGGGGFGGG:FGGGGGGGGGGGGGEFGGFGGGGGGFDGGFDFGGFGGFGCGGGFDGGGGFCEEGGGGGGFGEFFGAFGGGFGGGGFGGGGGFGAGGGFCC?CC1:E>>FG:,,>7@:EC=FFFCFF9E*AC789BF+=<ECEECCCFC7AAFC6A<++3+A=FCF>*<6E*++
@M03152:184:000000000-AWYW1:1:2106:25249:14327 1:N:0:TGCACTGTATACCTGT
AAGCTCGTAGTTGAATTTCGGGATCAGTACGCTGGTCGTGCCTTCGGTATGCACTGGTGTCACTGGTTCCTCCCTTCTGACGAACCGTCATGCCATTCACTTGGTGTGGCGGGAAATCAGGACTGTTACTTTGAAAAAATTAGAGTGTTTAAAGCAGGCTCACGCTTGAATACATTAGCATGGAATAATGAAATAGGACGTTGATCTTATTTTGTTGGTTTCTAGGATTGACGTAATTATTAATAGGGATAGTTGGGTGGAATTCTCGGGTGCCAAGGAACTCCAGTCCCTTACCCTGATT
+
CCCC@FGGGGGGGGGGGGGGGGGGGGGGGGGGGGCGFGGGEGGGGGGGGGFGGGFGGGFGGGGGGCFGFGGGGCFFFGGGGGFFGGCGGGFGCFGGGGGFF?FFGGGGGGDGGGGGGGFFFGGGGGCCFGGGGABFC>BGGGGGGGGGGGGGFA9FFEBFGGGGG+<FGFF<FFFGEGGFGFF?CGGGGGGCFFF?CGFG@FC:CGFC=FFGFFGGCGGGG9C==,22CC++/3=CC+=EGG+<F+<CFG40>9?68CEE56CFF79:*5:)15**1<4CG037<CEC+)0++**++**++
@M03152:184:000000000-AWYW1:1:2106:3223:14346 1:N:0:TGCACTGTATACCTGT
AAGCTCGTAGTTGAATTTCGGATCTGGTTGGGTGGTCCGCCTGACGGCGTGTTTACTGCTTGACCGGGTCTTGCCTCTTGGTGAACCGTTGTGTTCTTTATTGAATGCTTCGGGGAACCAGGACTTTTACCTTGAGAAAATTAGAGTGTTCAAAGCAGGCCTATGCCTGAATACATTAGCATGGAATAATAAAATAGGACGTGTGGTTCTATTTTGTTGGTTTTTAGAGCTGCCGTAATGATAATAGGGATAGTTGGGTGGAATTCTCGGGTGCCAAGGAACTCCAGTCACTGCACTGTAT
+
CCCCCGGGGGGGGGGGGGFGG>FEGFAFEFGGGGGGGGGGGGGGCGGGGGGGGGGGGGGGGGGGGGGGGGGGFFGGGGGFGGGGGGGGGDGGEFGGFFGGGGGFFGGFGGGGGGGGGEFGGGFGGGGGFGFFC9,B>FFFFGGFGGFGGGGGGDFGGCFGGGGGDBDBCGD@FFCF@@FDFGGGGFG99;ECGFGGAFGGG:FFGG>FE:FGGGFDGGGGGGCFGFG?FGG6@*3A75AC+AFGGG7EFCFFFG77CEE858<C6+<?G5*98DFFCF3*:2CCCGCCFF7CED*6:+203
@M03152:184:000000000-AWYW1:1:2106:17657:14406 1:N:0:TGCACTGTATACCTGT
AAGCTCGTAGTTGAATTTCGGGATCAATATATTGGTCGTGCCTTGGTACGTACTAATTTATTGGTTTCTTCCCTTCTGACGAACCATGATGTCATTAATTTGGTGTCATGGGGAATCAGGACTGTTACTTTGAAAAAATTAGAGTGTTTAAAGCAGGCTCACGCTTGAATACATTAGCATGGAATAATGAAATAGGACGTTTGATTCTATTTTGTTGGTTTCTAGGATCGACGTAATGATTAATAGGGATAGTTGGGTGGAATTCTCGGGTGCCAAGGAACTTCAGTCACTGCACTGTATT
+
CCCCCGGFEGGGFGDFGGGGGGDGFGGGGGFGGGGGGGGGGGG9FGGFFEG@DF,<EF9,,EE9FFFFGG<FGGGGGFFECFGGF@FCEE,CFGGGEDFFGGGFGG@<FFGGDBFF9<?DFGGGGGGGCFGGFFGG8F@FGGGFGFFFGEGGGDFFFC<=FEDF7FFDCECFG9FFGGFFCF:9?,EFADDFC=@DA8=@FG73@FDGCFFFG9@FF?@CFAC9EGFB,**@?C1DF@FGC2BF:<?=FG6CFGC6?E:C5CE8+C;:CEF)8>CG=>4C7++;A9C+=@FCCCFG63*++
@M03152:184:000000000-AWYW1:1:2106:28299:14602 1:N:0:TGCACTGTATACCTGT
AAGCTCGTAGTTGAATTTCGGGATCGACGGGTCGGTCGCGCCTCTGGTGTGTACTGGCCCTGTCGGTCTCTCCCTTCTGACGAACCACGATGTCATTAATTTGGTGTCGTGGGAAATCAGGACTGTTACTTTGAAAAAATTAGAGTGTTTAAAGCAGGCATTCGCTTGAATACATTAGCATGGAATAATGAAATAGGACGTTTGATCTTATTTTGTTGGTTTCTAAGATCGACGTAATGATTAATAGGGATAGTTGGGTGGAATTCTCGGGTGCCAAGGAACTCCAGTCACTGCACTGTAT
+
CCCCCGGGGGGGGGGGGGGGGGGGGGGGGFGGGGEGCGGGGGGGGGGGGGGGGGGCGGGGGGGGGGGEGGGGGGGGFGGGGGGEGGGGGGGGGGGGGGGGGFFFGGGGGGGGGGCGGEFFGFFF@GGGGGGGGGGGBFFGGGGGGGGGGFGGGGGGAEEGGGG,@FGFGFFGGGGGGGFGGGCFFFGGFFCFC@;DGGGGEGGG@F,BC@FGGGGGG>FECCFG9;BF;9*=CEE=:FG++>C=75+==FFFEFGG?*C>EFGDECGCGEEDEC4*<5>CGC+:C@<AF=C?70*<CF:<7
@M03152:184:000000000-AWYW1:1:2106:20432:14619 1:N:0:TGCACTGTATACCTGT
AAGCTCGTAGTTGAATTTCGGGATTGACACATCGGTCGTGCCTTAAGGGGTATGAACTGGTGTAGTCAATTTCTCACCTTCTGGAGAACCGCGATGCCCTTAATTGGGTGTCACGGGGAACCAGGACCTTTACTTTGAAAAAATTAGAGTGTTTAAAGCAGGCATTTTGCTTGAATACATTAGCATGGAATAATAAAATAGGACGGCATGATTCTATTTTGTTGGTTTCTAGGATCACCGTAATGATTAATAGGGATAGTTGGGTGGAATTCTCGGGTGCCAAGGAACTCCAGTCACTGCA
+
CCCCCGGGGGGGGGGGGGGGGGGEGGFGGGGGGGGGFGGGGFGGGGGGGGFFGGFGGGGGGGGGGDGCGFGGGGFFCEGGGGGGGGGGGFGGGGGGGGGGGFDFGGFGFGG<FFGGGGGGGGGFGGFFFGFGDFCFGFGGFFCD<?CFCAFGGCFGFD9FBC7DFCFADCGGGGACFFFGGFGGGFC8C?AF>BFGGGFGGGACFG7CEFFFCFFFGGGFGGGGGGGGFG<FG??,:C6CFC*:@1A@?CCECDF*=7??CCCE=EC5=E?>?C<<557:E76*;8E2AFGC<77CCFF+3
@M03152:184:000000000-AWYW1:1:2106:20047:14664 1:N:0:TGCACTGTATACCTGT
AAGCTCGTAGTTGAATTTCGGGATCAATTTGCTGGTCGTGCCTACGGTACGTACTGGTTTGTTGGTTCCTCCTTTCCGAGGAGCCGTGATGTCATTAATTTGGTGTCGCAAGGAATCGGGACTGTTACTTTGAAAAAATTAGAGTGTTTAAAGCAGGCTAACGCTTGAATACATTAGCATGGAATAATGAAATAGGACGATTGATCCTATTTTGTTGGTTTCTAGGATCTACGTAATGATTAATAGGGATAGTTGGGTGGAATTCTCGGGTGCCAAGGAACTCCAGTCACTGCACTGTACC
+
CCCCCFGGGC6CFFFGFEFEFG7CF8FDFGGGGGGGGGGGGEGFGFDFGGGG<8FEFFGGGGGGGGGGGGGGGFGFEEFGEGDDFE?FEGFEEEDGC?EFFFFGGEDEF@BCF8FG9F=CCFGGGFGGGGGGGGGCGGFG<FGGGGGGGGGGGGFGEFEDA=FGEGFFDGFGGGGFGFG;<CF93DCFFECFGGGG9BC:BEGGGFCFFGGDGFF@@F*>,;@BFGC,<BECFGDFCFCFCEFEGGGGC=FFFCFGGG>EG9FGCFCDDGFDGFCFGF@7=CF*88<6+7EGF76<6CG+0
@M03152:184:000000000-AWYW1:1:2106:20451:14672 1:N:0:TGCACTGTATACCTGT
AAGCTCGTAGTTGAATTTCGGGATCAAGGGATCGGTCATGCCTTGGTATGTACTGGTCTTATTGGTTCTCACCTTCTAAAGAACCATGATGTCATTCATTTGATGTTATGGGGAATTAGGACTGTTACCTTGAAAAAATTAGAGTGTTTAAAGCAAGCTTACGCTTGAATACATTAGCATGGAATAATGAAATAGGACATCAGATTCTATTTTGTTGGTTTCTAGGATCGATGTAATGATTAATAGGGATAGTTGGGTGGAATTCTCGGGTGCCAAGGAACTCCAGTCACTGCACTGTATC
+
C@CCCGGGGGGGGGGGGGGGGGGGGFGGGGFFGGGGDGGGGGGGGGGGGGGGGGGGGGGGGGGCGGGGGGFGGGGGGGFGGGGGGGGGGGGGGGGGGAEEGGFDCGGFFCFGGGGGGGFCFGEGGGGGCDGGGGGGCEFFGFF?EGGGGGGGAFGGGGGGGG<EEGFGCGGAFDEFG?EEFFGCDGGCEFFCFFGFGGGFG9,CDF9CFGE9@;8FF6BGG9DC;9,3DEGFFGC,@@CFGFA5=;CFGFFGGGG68CE**<EFCGG585,:*2BD5:ACE696@+5?<:@C6CCC+4:++
@M03152:184:000000000-AWYW1:1:2106:9810:14703 1:N:0:TGCACTGTATACCTGT
AAGCTCGTAGTTGAATTTCGGGCCTGGCCGGGCGGTCTGCCTAACGGCACGTACTGTCTGGGCGGGCCTTACCTCTTGGTGAGCCGGCGTGCCCTTTGTTGGTGTGCGTCGGGGGACCAGGACCTTTACCTTGAGAAAATTAGAGTGTTCAAAGCAGGCCTATGCCTGAATACATTAGCATGGAATAATAAAATAGGACGCGCGGTTCTATTTTGTTGGTTTCTAGAGTCGCCGTAATGATTAATAGGGATAGTTGGGTGGAATTCTCGGGTGCCAAGGAACTCCAGTCACTGCACTGTAT
+
CCCCCGGFGGGGGGGGGGGGGGGGGGGGGGGGGGGGEGGGGGGGGGDGGGGGGGGGGGGGGGGGGGGGGGGGGGGGGGGGGGGGGGGGGGGGGGGGGGGGGGGGGGGGGGGGGGGGGGGFGGGGGGGGGGCG9CFFGCFGCFCGGGGGGGGGGGGGGFGEGFGGGGGFGGGGFGGGGFDGGGGGGGGGGGGGGGGGGGGGGDGCECEGGCEFGGFGFGGGC>EGCGGGGGGDCEEGDFGFFFGGGFGCC:F6FG+<CCEC5CF?FFFGDC*/:C<FGF3FGF<>+3+3+9+++97<++:23
@M03152:184:000000000-AWYW1:1:2106:5363:14707 1:N:0:TGCACTGTATACCTGT
AAGCTCGTAGTTGAATTTCGGAATATGTTTGATCCAAGCTCGTCCTTGTGGCGTGGCTGGATTAACGTTTCCTATCTTCCGATAGGGAAGGTGTTAAACCTTTTTCTTCGGATCATTTACTTTGAAACAATTAGAGTTTTCAAAGCAGTCGTTACCTTGCCATTGAATATTACAGCATTGGATAATAGAATATGACCTTGGTCTTCTTTTGTTGGTTTCTAAGGCTGATTTAAAGATTAATATTGATAGTTTTGTTGCATTCTTTGGTGCGAAGGAACTCCTTTCATTTCACTGTATTCGT
+
C-ABCCFC@<FFAFCFGG9ECECEFEEFFG-EFF-CCEGGGGGEGGF<EFEGGCC+C8F78EE,CFCEFDEE,CCFCC,C,6CCE@,,CFEFEGGCFFGG8EGGFF9,CDGDEFFEF,,CDFF,,CE,4B<<,,,,C,,,,CE?,<B,994A+4FD<<AFF9,AF,5C7CA<7,,:,9,8,,3,@F=,@F,,76,>,,3>,73@F,3=>FF@,,,+4>;EA,,4:8>ED,;,5,5,4:@<C,,,+2=,<2+,,=E6,,44646,,=?EG,***))02))13+++1+++4@+997:++1+*+
@M03152:184:000000000-AWYW1:1:2106:5344:14712 1:N:0:TGCACTGTATACCTGT
AAGCTCGTAGTTGAATTTCGGAATATGTTTGATCAAAGCTCGTCCTTGTGGCGTGGCTGGATTAACGTTTCCTATCTTCCGATAGGGAAGGGGTTAAACCTTTTTCTTCGGATCATTTACTTTGAAAAAATTAGAGTGTTCAAAGCAGGCGTAACCTTGCCATTGAATATTACAGCATGGGATAATAGAATATGACGTTGGTCTTATTTTGTTGGTTTCTAAGGCTGATGTAATGATTAATAGGGATAGTTGGGTGGAATTCTCGGTTGCCAAGGAACTCCCGTCACTGCACTTTATCTCG
+
CCCCCGGGGGGGGGGGGGGGGFGGGGGGGGGGGGGGGGGGGDCFGGGGGGGGGEEGGGCEEGF9FGGGGGGGGGGGGGFEGGGDFGGG@@CFGEGFGGGGGGGGGCFFGF@FG7<<FADFGGGGGGG?FGGGGGGGGGFGFGGGGGFGGGGGGGGCFFAD<FFGDFFFGGFGFCEGFFFGGCGFFCD9EFCFGGGGEEE77*,,>;DGGG9DEC>:D>DF@,@>FGGGGGGGGGGGGGFCC,=FFC=FG7=?8:=587:ED+B97C*/)*0+895CGF)<6*/9?=E@+9?8A**+++0<*
@M03152:184:000000000-AWYW1:1:2106:14851:14718 1:N:0:TGCACTGTATACCTGT
AAGCTCGTAGTTGAATTTCGGATCGGGTGGGGCGGTCCGCCCGACGGCGTGTTTACTGCTCGACCGGGTCTTGCCTCTTGGTGACCCGTCGTGTTCTTCATTGAATGCCTCGGGAAACCAGGACTTTTACCTTGAGAAAATTAGAGTGTTCAAAGCAGGCCTATGCCTGAATACATTAGCATGGAATAATAGAATAGGACGCGTGGTTCTATTTTGTTGGTTTTTAGAGCCGCCGTAATGATTAATAGGGATAGTTGGGTGGAATTCTCGGGTGCCAAGGAACTCCAGTCACTGCACTGTT
+
CCCCCGGGGGGGGGGGGGGGGGGGGGGGGGGGGGGGGGGGGGGGGGGGGGGGGGGGGGGGGGGGGGGGGGGGGGGGGGGGGGGGGGGGGGGGGGGGGGGGGGGGGGGGGGGGGGDGGGGGGGGFGGGGGGGGGGGGGGGGGGGGGGGGGGGGGGGGGGGGGGGGGGGGGGAFGGGGGGGGFEGGBEFGGGGGFGGGGFGGGFG:8ECEFGGGCFGFGGGG=EGFFCECGFGGGGGCGD5FFCCGFCCGGF@FCFFGDFGC?>FGGF+9::EGF<D9FFFGFGF6+8A?E4CCCFGGGG*C+
@M03152:184:000000000-AWYW1:1:2106:4808:14741 1:N:0:TGCACTGTATACCTGT
AAGCTCGTAGTTGAATTTCGAGACCGGTTTATTGGTCGTGCTTTTGTACGTACTGGTATTATTGGTTTCTCCTTTCTGACGAATCTTAATGCCATTAATTTGGTGTTTTGGGGAATCAGGACTGTTACTTTGAAAAAATTAGAGTGTTTAAAGCAGGCTCACGCTTGAATACATTAGCATGGAATAACGGAATAGGACGTTTGATTCTATTTTGTTGGTTTCTAGGATCGACGTAATGATTAATAGGGATAGTTGGGTGGAATTCTCGGGTGCCAAGGAACTCCAGTCACTGCACTGTATC
+
CC@CCGGGGGGGGGGGGGGGFGGGGGGGGGGGGGGGGGGGGGGGGGGGGGGGGGGGGGGGGGGGGFGGGGGGGGGGGGGGGGGGGGGFCFGGGGGGGGGGGGGGGFFGGGGGGGGGGGGGGGGGGGGGGGG9EFCGGGGGGGGGGGFGGGGGGGFCFGGFGGGGCEGGGGGGCFFFFGGGGGGFGGGGDGEC<BEFFGGGCCFGGGFFGFFFGGGGFGGGGGDEFGFGEEEEGGCEFGCFGGGFCGGFGGFFFG7C*:CEFFG6+C?*/7*8=FFGD3<C=EFC86C9<BFCFGGGCGGF+
@M03152:184:000000000-AWYW1:1:2106:8229:14741 1:N:0:TGCACTGTATACCTGT
AAGCTCGTAGTTGAATTTCGGGATCGACGGGTCGGTCGCGCCTCTGGTGTGTACTGGCCCTGTCGGTTCCTCCCTTCTGACGAACCACGATGTCATTAATTTGATGTCGTGGGAAATCAGGACTGTTACTTTGAAAAAATTAGAGTGTTTAAAGCAGGCATTCGCTTGAATACATTAGCATGGAATAATGAAATAGGACGTTTGATCTTATTTTGTTGGTTTCTAAGATCGACGTAATGATTAATAGGGATAGTTGGGTGGAATTCTCGGGTGCCAAGGAACTCCAGTCACTGCACTGTAT
+
CCCCCGGGGGGGGGGGGGGGGGGGGGGGGGGGGGGGGGGGGGEGGGGGGGGGGGGGGGGGGFGGGGGGGGGGGGGGGGGGGGGFFEGGGGGGGGGGGGGGGGGGGGGGGGGEGGGGGGGGGGGGGGGGGGGGGFGGCGCFGGGGGGGGGGGGGGGGCGGGGGGGGGGFFCFEGGGGDFGGGGGGGGGGGGGG@EGC7FFGGGGG9FFFGFGGFGGGGGFGFGGFF9CDFCGE5>EG5EGDF9<+@EFGGGA?8CF?F*;?880<C7@CDG5>ED0?C@>GGGGFGFFG6@<CF4DFFFDE<
@M03152:184:000000000-AWYW1:1:2106:7700:14745 1:N:0:TGCACTGTATACCTGT
AAGCTCGTAGTTGAATTTCGGGATCAGTACGCTGGTCGTGCCTTCGGTATGCACTGGTGTCACTGGTTCCTCCCTTCTGACGAACCGTCATGCCATTCACTTGGTGTGGCGGGAAATCAGGACTGTTACGTTGAAAACATTAGAGTGTTTAAAGCAGGCTCACGCTTGAATACCTTAGCATGGAATAATGAAATAGGACGTTGATCTTATTTTGTTGGTTTCTAGGATTGACGTATTGATTAATAGGGATAGTTGGGTGGAATTATGGGTGCTATGTAACTCCAGTCACTGCACTGTATCT
+
CCB9<F@FDGGGGF,E<AFC7@F7C<FFGGGEGCEGGGGG7CFFG@@BFDFFDFC<FF8CFF<<,EECFDF@FGGGGF9FFG7:@FGGGEE<9EFFFAA<9F9ECFG7?F=B+8C<FG<9=,4B=:,AF+43>+,8A,:,,C??FGGD<>D=:C,:3:+333@CAFD@GFBFA,8DFC,>CBC,@,>,@,3>DEC9>:FB<CC*FCEF;C,FFDFG@,**=<C,>,>=CB9C?EF771+2+11A+A+**2;6E+1+*=@5F6@F+<<<5A8*+:*:+96<C96*+A?++*2<:C:E++0+<
@M03152:184:000000000-AWYW1:1:2106:8933:14924 1:N:0:TGCACTGTATACCTGT
AAGCTCGTAGTTGAATTTCGGGATCAGTATGCTGGTCGTGCCTTCGGTACTATGCACTGGTGTCACTGATTCCTCCCTTCTGAAGAACCGTAATGCCATTCAGTTGGTGTGGCGGGGAATCAGGATTGTTACTTTGAAAAAATTAGAGTGTTTAAAGCAGGCTCGCGCTTGAATACATTAGCATGGAATAATGAAATAGGACGTTTGATCCTATTTTGTTGGTTTCTAGGATCGGCGTAATGATTAATTGGGATAGTTGGGTGGAATTCTCGGGTGCCAAGGAACTCCCGTCACTTCACTG
+
CCCC@<FGGFFEGFGGDCFFGGCCFFFEFGGEGGFFGGFFGFGGGFGFGFFFGDFGGGGGGFGGGGGGGGGGGGGGGGGGDFFGGFGFF7FGGCFGGEGEFGGEFFGEGGCGGGGDCC@<EFGFB=8?EFFGGGGCFDG9FEDGAFFGGGGF@,=DFFGGGGCFGGDEGGGGGG99FGGGFFCBFGFFGG9@,;DGGG,<:B:FCGCGGGGGGCCGG?C?F>8BFFBB9?FCC8>ECGEEFF++:<9F+2)C*A?EGGFG5;;*299?7F7C*7C)*5*<5865*+0<7578**0+<99++
@M03152:184:000000000-AWYW1:1:2106:12701:14931 1:N:0:TGCACTGTATACCTGT
AAGCTCGTAGTTGAATTTCGGGATCAATTTATTGGTCGTGCTAACGGTACGCACTGGTACAATTGGTTTCTCCCTTCTGACGAAGCATGATGTCATTAACTTGATGTTGTGGGGAATCAGGACTGTTACTTTGAAAAGATTAGAGTGTTTAAAGCAGGCTTTGGCTTGAATACATTAGCATGGAATAATGAAATAGGACGTTTGATCTTATTTCGTTGGTTTCTAAGATCGACGTAATGATTAATAGGGATAGTTGGGTGGAATTCTCGGGTGCCAAGGAACTCCAGTCACTGCACTGTAT
+
CCCCCGGGGGGGGGGGGGGGGGGGGGGGGGGGGGGGGGGGGGGGGGGGGGGGGGGGGGGGGGGGGGGGGGGGGGGGGGGGGGGGGGGGGGGGGGGGGGGGGGGGGGGGFGGGGGGGGGGGGGGGGGGGGGGGDGGGGGGGGGGGCGGGGGGGGFGGGGGGGGGGGGGCEGFGGGGGGGGGGGGGGGGGGGGGFEFG8FGDGGGCFGGGGGGGGGGGGG5CCEFGGGGFGFGC58EGFGFGGGG?C>9?,:?F?FDF6*=@5CCGF7B7D5C<=DCGGF3FF8CC6+6C+9CGF47CGFF93
@M03152:184:000000000-AWYW1:1:2106:15326:14943 1:N:0:TGCACTGTATACCTGT
AAGCTCGTAGTTGAATTTCGGGCCTGGCCGGGCGGTCTGCCTAACGGCACGTACTGTCTGGGCGGGCCTTACCTCTTGGTGAGCCGGCGTGCCCTTTGTTGGTGTGCATCGGGGAACCAGGACCTTTACCTTGAGAAAATTAGAGTGTTCAAAGCAGGCCTATGCCTGAATACATTAGCATGGAATAATAAAATAGGACGCGCGGTTCTATTTTGTTGGTTTCTAGAGTCGCCGTAATGATTAATAGGGATAGTTGGGTGGAATTCTCGGGTGCCAAGGAACTCCAGTCACTGCACTGTAT
+
CCCCCGGGGGGGGGGGGGGGGGGGGGGGGGGGGGGGGGGGGGGGGGGGGGGGGGGGGGGGGGGGGGGGGGGGGGFGGGGGGGGGGGGGGGGGGGGGGGGGGGGGGGGFGGGGGGGGGGGGGGGGGGGGGGGGGGGGGGGGG?FGGGGGGGGGGGGGGGGGGGGGGGGGGGGGGGGGGGGGGGGGGGGGGGFGGGGGGGGGGGGGDEEGGGGGGFGGFFGEG>CEGGGGGGGGGGGGGGGGGFGGGGGGGF4CGEGGGGEEDFGFGGGGCGGFGGGFC>FFFFGGD8FFGFGGGDGCGFGG<
@M03152:184:000000000-AWYW1:1:2106:26581:14974 1:N:0:TGCACTGTATACCTGT
AAGCTCGTAGTTGAATTTCGGGCCTGGCCGGGCGGTCTGCCTAACGGCACGTACTGTCTGGGCGGGCCTTACCTCTTGGTGAGCCGGCGTGCCCTTTGTTGGTGTGCGTCGGGGAACCAGGACCTTTACCTTGAGAAAATTAGAGTGTTCAAAGCAGGCCTATGCCTGAATACATTAGCATGGAATAATAAAATAGGACGCGCGGTTCTATTTTGTTGGTTTCTAGAGTCGCCGTAATGATTAATAGGGATAGTTGGGTGGAATTCTCGGGTGCCAAGAAACTCCAGTCACTGCCATGTAT
+
CCCCCGC:FFCFFGGGGGGGGGGGFFG?FGGGGGGGDGGFGDFFCFGGGGGGFGGGGGGGGFCEEGGG@EF8EFGGGF95=FCEFGGGGGGGDGCFGGGGGGGG=FGGECDCCGFGGGG:B<FFF9FC9FGFG<F<,8<B:CC@FGFFGGFFG@CFFGCFFGGGGGGGGFG9CFFC,<FCCFFEGGDGFFGFGFGCCFFGD?CCE?EGGC7F:000;CE/:@9+209CEFCE=*:C=5<790997+<CFDFFG<C?F=EC5;:F6AEFDE5987*7E)):0;978CCCGFGG+0*+3<*30
@M03152:184:000000000-AWYW1:1:2106:11510:14982 1:N:0:TGCACTGTATACCTGT
AAGCTCGTAGTTGAATTTCGGGACCAATTTGTTGGTCGTGCCTCGGTACGTACTGGTATTATTGGTTTCTCCCTTCTGAAGAACCTTGATGTCATTAATTTGGTGTCTTGGGGAATCAGGACTGTTACTTTGAAAAAATTAGAGTGTTTAAAGCAGGCATACGCTTGAATACATTAGCATGGAATAATGAAATAGGACGTTTGATTCTATTTCGTTGGTTTCTAGGATCGACGTAATGATTAATAGGGATAGTTGGGTGGAATTCTCGGGTGCCAAGGAACTCCAGTAACTGCACTGTATT
+
CCCCCGGGGGGGGGGGGGGGGGGGGGGGGGGGGGGGGGGGGGFGGGGGGGGGGGGGGGGGGGGGFGGGGGGGGGGGFFEFGGGGGGGGGGGGGGGGGFGGGGGGGGGFGGFFEGGFGGGGGGFFGGGGGGGGGGGFGGGGGGGGGDGGGGGGFGGFFGFGGFGGGGGGGGGGFDFGGGGGGGGGGGFGGGG99EG,FFG@EBFCGGDGGGGC9FFGGCECFGG;EFCFG5EGGEFFECFCCFFGFG?C:CFE9A,,:E88;9;F?795<G=<AC>CCFA?:BC6+<:+AFF7@>CFFC7:+
@M03152:184:000000000-AWYW1:1:2106:11453:14992 1:N:0:TGCACTGTATACCTGT
AAGCTCGTAGTTGAATTTCGGGATCAGTACGCTGGTCGTGCCTTCGGTATGCACTGGTGTCACTGGTTCCTACCTTCTGAAGAACCATCATGCCATTCAGTTGGTGTGGCGGGGAATCAGGACTGTTACTTTGAAAAAATTAGAGTGTTTAAAGCAGGCTCGCGCTTGAATACATTAGCATGGAATAATGAGATAGGACGTTTGACCCTATTTTGTTGGGTTCTAGGATCGACGTAATGATTAATAGGGATAGTTGGGTGGAATTCTCGGGTGCCAAGGAACTCCAGTCACTGCACTGTAT
+
CCCCCGGGGGGGGGGGGGGGGGGGGGGGGGGGGGGGGGGGGGGGGGGGGGGGGGGGGGGGGGGGGGGGGGGGGGGGGGGGGGGGGGGGGGGGGGGGGGGGGGGGGGGGGGGGGGGGGGGGGGGGGGGGGGGGGGGGGGGGGGGGFGGGGGGGGGGGFGGFFGGGGGGCFFGGGGGGGGGGGGGGGFFGGGGGCCFCFGGGGGGGGFGFGGFGGGGGGGG*=E8CC9EFF6BCEGDECCG?CGGFDC7C6:76F99+<58858C<+3@0CC5/8<<FFFFGF*C7CCCGGF?FGC7+<6C7<
@M03152:184:000000000-AWYW1:1:2106:27995:15015 1:N:0:TGCACTGTATACCTGT
AAGCTCGTAGTTGAATTTCGGCCTTTGCCGCCCGGTCCGCCTATTTGGGTGTGTACTGGAGCGGTGGAGGCTTACCTCGTGGTGAGCTGTTATGCCCTTTACTGGGTGTGGCAGGGAACCATGATTTTTACTTTGAAAAAATTAGAGTGTTCAAAGCAGGCTTACGCCCGAATACATTAGCATGGAATAATAAAATAGGACGTGCGGTCCTATTTTGTTGGTTTCTAGGATCGCCGTAATGATTACTAGGGATGGTTTGGTGTGATTCTCGGGTGCCAAGGAACTCCAGTAACTGCACTGT
+
C-A<BFGCEF@EGF9EAFCEDE@EFCFE@FFE@+FFGGGC:@,@F9FFGEEFDGCFCFF@AFEGGDGFGG78CFGGGGGCFDFGGGGGGFGFDFGGGFFFFFGGGGGGGDGG8CCBDF4?<BBFGGG9FFF<FFF9E,B<B8AFFCA?FGG,CFGG=FF@FFFGF7FFB:7CE3>:@DC,,7;@BF9@9;CD;@;?DD:?F*511C>EG:CFFC,@;CCBF8CF?+9<+599C885*=*:C?C9C30+<6>*A**<9*;*/*/*+<<:F+*/*959C4@F=*00@E+<+9+<C>?F70:C0
@M03152:184:000000000-AWYW1:1:2106:9047:15038 1:N:0:TGCACTGTATACCTGT
AAGCTCGTAGTTGAATTTCGGGATCAATTTATTGGTCGTGCTATTGTACGTACTAGTATTATTGATTTCTACCTTCTGACGAACCATGATGTCATTAATTTGGTGTCTTGGGGAATCAGGACTGTTACTTTGAAAAAATTAGAGTGTTTAAAGCAGGCTCACGCTTGAATACATTAGCATGGAATAACGAAATAGGACGTTTGATTCTATTTTGTTGGTTTCTAGGATTGACGTAATGATTAATAGGGATAGTTGGGTGGAATTCTCGGGTGCCAAGGAACTCCAGTCACTGCACTGTATC
+
CCCCCGGGGGGGGGGGGGGGGGGGGGGGGGGGGGGGGGGGGGGGGGGGGGGGGGGGGGGGGGGEFGGGGGGGGGGGGGGGGGGGGEGGGGGGGGGGGGGGGGGGGGGGGGCFEGGGGGGGFGGGGGGGGGGDGGGGGGGGGDGGGGGGGGGGGFGGGGGGGGGGFGGGFGGGGCGGGGGGG8FGGGGGGGGGGGGGFGGEGGGGGG9EGGGGGGGGGGGGGGGGG,8EGFFGEGGGGG?EFF7:FFCFFCA?@CC,*=:*;:CFFFFCFEG3C*@;*58EGG7C?6CCEFGFC:FF+<?F+
@M03152:184:000000000-AWYW1:1:2106:14704:15074 1:N:0:TGCACTGTATACCTGT
AAGCTCGTAGTTGAATTTCGGGGTCAGTAGGTCAGTCGTGCCAACGGTATGAACTGGCCTCACTGATTCCTCCCTCTTGTAGAACCGTGATGCCATTAATTTGGTGTTGCGGGGAAACAGGACTGTTACTTTGAAAAAATTAGAGTGTTTAAAGCAAGCTAACGCTTGAATACATTAGCATGGAATAATGAAATAGGACGTCGCTCTTATTTTGTTGGTTTCTAGGGTTGACGTAATGATTACTAGGGATAGTTGGGTGGAATTCTCGGGTGCACAGGAACTCCAGTCACTGCACTTGCTC
+
BC@B<EFFDGFFGG<FFEF<:FFB@FGEGFGEC8FGGGG@CFFGDGECF@AFFGG9<FF9FDGGGCEFEFGGFGE<F9@CEE<<EF:C<F86FCEFF<,CFDFGDGFCEF:BF7=FEG8F=AFGGFGGFD<C<<?FC87B8,,?5BFFCFCGG<9BDCFGGCDEGGCEG7FEC<@FAF79F9:DFDGFGGGF,@59FFFDCE**>:>F,@,DEFCFCCCFGGG,>B8FC>+</1*A*+<C=1+4:?6::FAGGGG6*=E8*9@:<CGE*:E3E***:5.>66C0A+<:+*+2+**++0*3+
@M03152:184:000000000-AWYW1:1:2106:17581:15137 1:N:0:TGCACTGTATACCTGT
AAGCTCGTAGTTGAATTTCGGGATCAGTACGCTGGTCGTGCCTTCGGTATGCACTGGTTCCACTGATTCCTCCCTTCTGAAGAACCGTAATGCCATTCAGTTGGTGTGGCGGGGAATCAGGATTGTTACTTTGAAAAAATTAGAGTGTTTAAAGCAGGCCCGCGCTTGAATACATTAGCATGGAATAATGAAATAGGACGTTTGATCCTATTTTGTTGGTTTCTATGATTGACGTCATGATTAATAGGGATATGTTGGTTGAATTTTCGGGTTCCAAGGAACTCCCGTCAATGTCCTGTAT
+
C<BC9EECEGGGGGECGDFGCGDGGGGGGG@E-F7FFBFFEGG9F<FFCFGGCGGCF69FFFGFG,CFFGCEEFFFFGGG,C9EFGGC,8FECDG,CFAFFGGG:7CCFFGEGDGG8F9FG,=F,,EEF,?<?<?F?DEGCDFF33BDFEAAFECGGGG++8@<F*CC>,,@F,,@,3?,,7>,?FB>FCFE;;B9<:<FEFG79?FE;,,?CFBFGCC8CF9CC+?9CGF6C;**/:C+9:7+70<?F67*++30<5:*;87<C+<+/7CD*9C7<*8**0+*<*/;7)*+3*:+++:++
@M03152:184:000000000-AWYW1:1:2106:21520:15142 1:N:0:TGCACTGTATACCTGT
AAGCTCGTAGTTGAATTTCGGATTAACGAGAAGTTAAGGTCCATCTGTCCGATGTGTACCTTATTCTCGTTTCCTTCCTTTTGAATACACTCCCTAAAATTATATTTTAGGGGTCAAAGTGTTTCAAATCTTTTACTGTGAAGAAATTAGAGTGTTCAAGGCAGGCGTAATCTAGCCTTTGAATATATTAGCATGGGATAATGAAATAGGACTTTAGTTCTGCTTTCGTTGGTTTCTAGGGCTAAGGTAATGATTAATAGGGATAGTTGGGTGGAATTCTCGGGTGCCAAGGAACTCCAGT
+
CCCCCGGGGGGGGGGGGGGGGGGGGGGGGGGGGGGGGGGGGGFGGGGGGGGGGGGGGGGGGGGGGGGGGGGGGGGGGGGGGGGGGGGGGGGGGGFDEFGGGGGGGGGGGFFGGGGGG9FGGGGGGGFGGGGGGGGFGGGGFFGFGDGGGGG9FGGGCGGGGGGGGGDGGGGGGBFGGGGGGGGFDDFGGGF?BFGGG?FGGEFADFGDDGCGFFFGCBEFGACGGGGG:??CEGGCEFFCC8EF?61AFGACCFGGGGFDFG?FFFCGG6?DC4C?CF8CCEG<CGEGE4*CFGCGF64<A
@M03152:184:000000000-AWYW1:1:2106:14225:15159 1:N:0:TGCACTGTATACCTGT
AAGCTCGTAGTTGAATTTCGGGATCAATGAGTTGGTCGTGCCCTTGGTATGAACTGGCTTTATTGGTTCTCACCTTCTAATGAACCATAATGTCATTCATTTGATGTTTTGGGGAATTAGGACTGTTACCTTGAAAAAATTAGAGTGTTTAAAGCGGGCTCACGCTTGAATACATTAGCATGGAATAATGAAATAGGACATCGCATTCTATTTTGTTGGTTTCTAGGATCGATGTAATGATTAATAGGGATAGTTGGGTGGAATTCTCGGGTGCCAAGGAACTCCAGTCACTGCACTGTAT
+
CCCCCGEFCEFGGGGGGGFGEGGGGCGGGGGGGGGGGGGGGGGGGGGGGGGGGGGGGGGGGGGGGGGGGFGGAFGGGGGDGDGGGDFGGGGGG9DFFFGCDFGGGFGGGGGGGGGGGGGGGFGGGGGGGGGGGGGGGGGGGGG,CFFFGGGGFFGGGEGGGGGGFECGGDG9<<DFGGGGGGFGGGGGGGFFGGGGGFCFGGG77@@FFCGFCGAFGGGCDG;ACDECD8EDGGGG7C:,,DCEG,,8=EACC?C78EECCF?GGCEGGC=<*>5;0=37F:7:CC?FGFCFE*:ACFG?0
@M03152:184:000000000-AWYW1:1:2106:3793:15187 1:N:0:TGCACTGTATACCTGT
AAGCTCGTAGTTGAATTTCGGGATCAGTACGCTGGTCGTGCCTTCGGTATGCACTGGTGTCACTGGTTCCTACCTTCTGAAGAACCATCATGCCATTCAGTTGGTGTGGCGGGGAATCAGGACTGTTACTTTGAAAAAATTAGAGTGTTTAAAGCAGGCTCGCGCTTGAATACATTAGCATGGAATAATGAAATAGGACGTTTGACCCTATTTTGTTGGTTTCTAGGATCTACGTCATGATTAATAGGGATAGTTGGTTGGAATTCTCGGGTGCCAAGGAACTCCAGTCACTTCACCGTAT
+
CCCCCFGGGGGGGGGGGGGFGGGGGFGGGGGDGGGGGGGGGGGGGGGGGGGGGGGGGGGGGGGGGGGGGGGGGGGGGGGGGGFCFGGFEGGGGGGGGGEGGGGGGGGGGGGGFGGFF@,CF,?FFFGCFGGGGCGGF<FFFGCFCDFFFCAFF,<68DFFGGGDF:B@FFCCEC,@FFF;@7<>FGE;D9,DCGG9<,?CGFCG?FEDE+7<>FFFCEFGGGFGC9EGGG+;CCG*2:++=F+<>+<+:C5?@FG9@*//:8CFF9CF/:87/*9*37)70*0*3++<?@FC+2*0+2>C*
@M03152:184:000000000-AWYW1:1:2106:17369:15223 1:N:0:TGCACTGTATACCTGT
AAGCTCGTAGTTGAATTTCGGGCCTGGTTGGGCGGTCTTGCCGCAAGGTAAGCACTGCTCCGATCGGGTCTTTCCTTCTGGGGAACCAGCGTGCTCTTAATTGGGTGCGTTGGGGATCCAGGACTTTTACTTTGAAAAAATTAGAGTGTTTAAAGCAGGCCTACGCTTGAATACATTAGCATGGAATAATAGAATAGGACTTTGGTTCTATTTTGTTGGTTTCTAGGACCGAAGTAATGAGTAATAGGGATAGTTGGGTGGAATTCTCGGGGGCCAAGGAACTACAGTCACTGAACTGTAA
+
CCCC@EFFFGFGGGGGGGGGEGFFGGGGGGGGGGGG>FGGGGGGG@@EFFGGGGGGGGCGGGGGGFGGGGFGGFGFGFAFGGGGGGGGGGGEEG=FEEFFAFFFG?FGGGCFGGGGFDFFGGFFGGGFGGGFDGFGGGGGGEFGGG<FF9BFGFFGGGG7CGFFGGEEF7:FFFCF@FGGGGGGGGDGGFGBFGFFCFF@:F9FFBFCCFGGFC9:BFF>FGCFC?+5?FGDGECFC+0++32+2+<C6:>AF?9@C5CEGDFGCF9:*::):>)/:>)::87*0<:<?6:+<*:6C+;<+
@M03152:184:000000000-AWYW1:1:2106:4002:15322 1:N:0:TGCACTGTATACCTGT
AAGCTCGTAGTTGAATTTCGGGATCAGTACGCTGGTCGTGCCTTCGGTATGCACTGGTGTCACTGGTTCCTACCTTCTGAAGAACCATCATGCCATTCAGTTGGTGTGGCGGGGAATCAGGACTGTTACTTTGAAAAAATTAGAGGGTTTAAAGCAGGCTCGCGCGTGAATACATTAGCATGGAATAATGAAATAGGACGTTTGACCCTATTTTGTTGGTTTCTCGGATCGACGTAATGATTAATAGGGCTAGGTGGGTGGAATTCTCGGGTGCCAAGGAACTCCAGTCACTGCACTGTAT
+
C@CC<FGCGGCGGEEGGGGGGGEEFGGGFGGGGGDGFCEGGGGGGDGGGGGGGGEF<FGGGFGGGFGGG?EDGGGGGGFEGGGFGFGFGFGGGGGGGGGGGGGGECCCFGGGGGGGFEAEFF@EFGF9DCFGF<FF,>F8FFFFG,>B8CFFFC>B,<:CGGGDG*>E>FFC:>;F>>DGC3=,<FCFCC;F,6>CFG7C*=FF9:FC?+CCFB@CCC5*3*42+*38C/CGG>8;7AFCGF+:2+9<=*)2**3<FC?5:8<@6+<C*1878*7CA>)*20<*3<6<+0A:747C7+*++
@M03152:184:000000000-AWYW1:1:2106:7352:15333 1:N:0:TGCACTGTATACCTGT
AAGCTCGTAGTTGAATTTCGGGATCGACGGGTCGGTCGCGCCTCTGGCGTGTACTGGCCCTGTCGGTTTCTCCCTTCTGACGAACCACGATGTCATTAATTTGATGTCGTGGGAAATCAGGACTGTTACTTTGAAAAAATTAGAGTGTTTAAAGCAGGCATTCGCTTGAATACATTAGCATGGAATAATGAAATAGGACGTTTGATCTTATTTTGTTGGTTTCTAAGATCGACGTAATGATTAATAGGGATAGTTGGGTGGAATTCTCGGGTGCCAAGGAACTCCAGTCACTGCACTGTAT
+
CCCC9FFGGGGGGFGGGGGGDCFEFFGGGGGGGGGGGGGGGGGGGGGGGGGGGGGGGGGFGGGGGGGGGGGGEGGGGFEGGGG7CCGGGGGFFGFGGGGGGGGFGGFGGGGGGE@GFEFGGFFFGGDE<EFCGDDC?FFDDGGGFDFGGGGCFCGGGGGGGGGGGGGGCGGCGGGG,;<9@FE@CFGDCB9>,2BBF9DF<CFG9;FCEFGGGGCFGGGG8F;C@F?;9CFGGGG*=5FGGGD?7+=7*27??EE??5C*8*+<6?CC3CCC5/*:+556?660332<?/?@76F6+3?++
@M03152:184:000000000-AWYW1:1:2106:3410:15459 1:N:0:TGCACTGTATACCTGT
AAGCTCGTAGTTGAATTTCGGGATCAGTACGCTGGTCGTGCCTTGGTATGTACTGGTGTTACTGGTTCCTACCTTCTGACGAACCGTCATGTCATTAATTTGGTGTGGCGGGAAATCAGGACTGTTACTTTGAAAAAATTAGAGTGTTTAAAGCAGGCTCGCGCTTGAATACATTAGCATGGAATAATGAAATAGGAAGTTCGATCCTATTTTGTTGGTTTCTAGGATTTACGTAATGATTAATAGGGATAGGTGGGTGGAATTATCGGGTGCCAAGGAATTCCAGTCACTGCACTGTACC
+
CCCCCFGGGFFAFFGGFGGGGGGEGFFGGGGGGGGGGGGGGGGGGGGFFG@FGGGGGGGGGGGGFGGGGCFFGDGGDEEFGCFGGCB@FFDFGGGGD<EFGFFFFGEEC@@BCEGG9FDG84,?EEEFEEFFGG<?B@DFFC9,CFCFFDEFGADF7+DDCFCCFGGGDD@>B@E>F7FDCG@FGGGCDF9>FEGFF,,D<;FF@<<CGFB;@CFAFGGGC>9+9C:EF+;<;99:7E7+<;CGGGC7*0.?+5+:CE55;<9<+<+:D5198*29E3<?+0+:0<++0*+@6DCDG?>0+
@M03152:184:000000000-AWYW1:1:2106:22005:15529 1:N:0:TGCACTGTATACCTGT
AAGCTCGTAGTTGAATTTCGGGCCTGGCCGGGCGGTCTGCCTAACGGCACGTACTGTCTGGGCGGGCCTTACCTCTTGGTGAGCCGGCGTGCCCTTTGTTGGTGTGCGTCGGGGAACCAGGACCTTTACCTTGAGAAAATTAGAGTGTTCAAAGCAGGCCTATGCCTGAATACATTAGCATGGAATAATAAAATAGGACGCGCGGTTCTATTTTGTTGGTTTCTAGAGTCGCCGTAATGATTAATAGGGATAGTTGGGTGGAATTCTCGGGTGCCAAGGAACTCCAGTCACTGCACTGTAT
+
CCCCCGGGGGGGGGGGGGGGGGGGGGGGGGGGGGGGGGGGGGGGGGGGGGGGGGGGGGGGGGGGGGGGGGGGGGGGGGGGGGGGGGGGGGGGGGGGGGGGGGGGGGGGGGGGGGGGGGGGGGGGGGGGGGGGGGGGGGGGGGGFGGG@GGGGGGGGGGGGGGGGGGGFGFGGGGGGGGGGGGGGGGGGGGGGGGGGGGGGGCGGG:EEG?FGGE?GGFF>FGCGGGDGGGGGGGEGGGGGGGG9CFGGG?FCCF?FDEGGGFEF??GGDG5CCGDGGFFGGFFFCC6CF@EGF47?+<C9:
@M03152:184:000000000-AWYW1:1:2106:11737:15540 1:N:0:TGCACTGTATACCTGT
AAGCTCGTAGTTGAATTTCGGGATTGGGATATACCGATCGTGCCTTTAGGGGCATTAAACGGTGTGTAGCCAATTTCTCACCTTCTGGTGAGTCGGGATGCTCTTGGTGGTTTCGAGGATCCGGGCCCTTGCCTTTGCAAAACTTTGAGGTTTTAAAGCGGCCATTTTGGCATGAGATCATTATACTGGAAAAATAAAATGGAACGCTGGGTCAATTTTGTGGGTTTTTGGGCTCCGAACGGTTTAATGGGGTTGGTTGGGGGGATTTCTCGGGTGCCAGGGACCTCCGGTCTCTCGTCGG
+
C@<<CFFC7FFC<<,CFAC6+@F@FFF,FEEAF,;B@B+6EF,C6,;@@,CEG7<,C,<C7:66B,,966:@FEEFG,6,E<@,66CFCE,6C6@F+8489,9,9F@,,,,B=94+,74,4,:8>+++:=,,,?E9,,@<8?,A,,:,8,,:,3A,?,,@B+++:@,E9+@,,338,,,,8@9,3,3,,,,,,,,577;,,,2,,*1****6,,,7@BBEG6**41B*1:**=*****/*/*1/5<+0++)**/*2/5C**2**/*8C*<7**)*15)73*:/1*28/*):**0*0*//2*
@M03152:184:000000000-AWYW1:1:2106:2898:15563 1:N:0:TGCACTGTATACCTGT
AAGCTCGTAGTTGAATTTCGGGGGCATTCAGGCCAAAGCTCGCCCTTGTGGCGCGGCTGGGTCTGGGCTTCCTACGTTTGGATAGTGGGCAACCGCTTCCAATCATTTACTTTGAAAAAATTAGAGTGTTCAAAGCAGGCGTAACCTTGCCATTGAATATTACAGCATGGGATAATAGAATATGACGTTGGTCTTATTTTGTTGGTTTCTAAGGCTGATGTCATGATTAATAGGGATAGTTGGGTGGAATTCTCGGGTGCCAAGGAACTCCAGTCACTGAACTGTATCTAGTATGCCGTCT
+
CCCCCFGGGG@GGGGGGGGGGGGGGGGGFGGGGGGG9FFGDFGGGGGGGGGGGGGGGGGGGGGGGGGGGGGGGGGG=FFGGGGGGGGGGGGGDFGGGGGGGGGFGGGGGGGGGGGGGGGGGGGGGGAEFGGGGGGFGGFCFGGGDGCFGGGGGGGGGGGGFGGFFFGFGDFF?CFFFFGGGGGFEEECFCG<FDFFCFFGGGFFC<CFCGGGG:+?CG+<++<BCCFFFF?CEGGGFGGCFGCEDCCEC?F9ECEDGGG86@+;FEGC690>CF7>FBF+<CE4+02<2*00<FFC<EG=F
@M03152:184:000000000-AWYW1:1:2106:21010:15563 1:N:0:TGCACTGTATACCTGT
AAGCTCGTAGTTGAATTTCGGAACTGAACAGTCACCAGTCGGCCGTCAAGGTCTGTACTGGTCTGTTCGTTCTCACCTATGGGATGCTCACCGCTACTCTTAACTGGGCGGCGGCTTCAAAAGCATGTGTAGGGCAAAACGGTATACGTCTCGCGCGTGTACTGCCTACATGTGTGGAGTCCCCATTCGTTTACTTTGAATAAATTAGGGTGTTCAAAGCAGCCAAAAAAGGAGGCAGGGATACTACAGCATGGGATAACGCAATACGATTTCGGTTCGTTGTTTCGTTGGTTTCTAGGAT
+
CCCCCFGGFC;CFAFGFDF<FGGGFFFFCFFGGG@CFFCF7FC@CGG7@ECFE<6FCFGGGGDAF@FCFBEFD,CCFGF,9<EFFG@9<,EF@G@@@EECCCCF<CFFGC7CFFGCCBCGGFF8FECDAFF>F:AEC@B<CGCCFGFGFA,@8<<FG7>*@FG;:<CECB>CGGB,<B<C,,264:BFG?@FFC++FF,,7,?,2CBFG7<FEGFGGGG*ACCFFCFG5C>*:;>E5**:C8*2:+:??CFGGCF6@7+0A:>CEF6CFGG3+*11175*2::*:CE87>C/;2*AFG=CC
@M03152:184:000000000-AWYW1:1:2106:15276:15612 1:N:0:TGCACTGTATACCTGT
AAGCTCGTAGTTGAATTTCGTGATCAATTTATCGGGTACGTACCGGTACAATTGGTTGTCGAAGCATGATGTCATTAACTTTGATGTCGTAGACTCGTGAGGAATCAGGACTGTTACCTTGAAAAAATTAGAGTGTTTAAAGCAGGCCGAGGCTTGAATACATTAGCATGGAATAATGAAATAGGACGTTTGATCTTATTTCGTTGGCTTCTAAGATCGATGTAATGATTAATAGGGTTAGTTGGGTGGAATTCTCGGGTGCCAAGGAACTCCAGTCACTGCACTGTATATCGTATGCCGT
+
CCCC9EFGGGFGGGGGGGFGGGFGGDFCFGGGCFGGGGGGGGGGGGGGG,CEFGGGGDGGGGFGGGGGGGGGGGGGGGGGGGFFGGGGGGGGGGFGFFGCGFGDF9FGGGG8CEFFGGG9DGGFFGEFDCFGGFFGFGGFDE9EFGGG@FGEGGGDGGFGGGGGFGGGGGGGGGFAFGFGGDGFFDFDCGD@@=>EFGFGGDGC:,,7@CGGGGF:@EFC>DCFGGGGFFFG:>CGG,=5C<CGGGGDGD4FGGGGEGGFGGFC?FGGGC?F6CF7+889:6A6++32+*00*076?::C*
@M03152:184:000000000-AWYW1:1:2106:12264:15614 1:N:0:TGCACTGTATACCTGT
AAGCTCGTAGTTGAATTTCGGGCCTGGCCGGGCGGTCTGCCTAACGGCACGTACTGTCTGGGCGGGCCTTACCTCTTGGTGAGCCGGCGTGCCCTTTGTTGGTGTGCGTCGGGGAACCAGGACCTTTACCTTGAGAAAATTAGAGTGTTCAAAGCAGGCCTATGCCTGAATACATTAGCATGGAATAATAAAATAGGACGCGCGGCTCTATTTCGTTGGTTTCTAGAGTAGCCGTCATGTTTAATTGGGATAGTTGGGTGGAATTCTCTGGTGCCAAGGAACTCCCGTCACTGCACCGTAT
+
CCCCC@FFFF-CEFGGDFFFEDCFFGGGFGEG>::@FEGFCFAFGGGDEGEEE7DGGAFCFFFGGG+FFF<FGGGGGGGE<FFFFGGGGCGEGDGGGGGFG?FGF:FE+CC:B@FE:FGF*CFG:FGGGC>,;,<:<CA;FCFFGGGCFDGCC3<CCC@C<AA>F,,7+?<:,,C,7::@FGG@CGFFCCGFF0<7++<CG?C8C**;69+<CCC*:*;2*0+2+0CF?+37:*/***0++3++*+0355?F6<?AEC;8*/0AFGEF*0<0:*7DF@)0A*+:C****0AEFG7+**1:*
@M03152:184:000000000-AWYW1:1:2106:28491:15646 1:N:0:TGCACTGTATACCTGT
AAGCTCGTAGTTGAATTTCGGGATCAATACGTCGGTCGTGCCTCGGTACGTACTAACGTCATTGATTTCTCCCTTCTGACGAGCCGTGATGTCATTAATTTGGTGTTACGGGGAGTTAGGACTGTTACTTTGAAAAAATTAGAGTGTTTAAAGCAGGCAATCGCTCGAATACATTAGCATGGAATAATGAAATAGGACGTTCGAACCTATTTTGTTGGTTTCTAGGATCGACGTAATGATTAATAGGGATAGTTGGGTGGAATTCTCGGGTGACAAGGAACTCCCGTCACTGCACTGTAAA
+
CCCC<FFFGGFGGGGFGFGGGGFGGGGGAEFGGGCGCFFDGGGGGGGE,FFFGG<EC7C7CFGGCFGF<FAFGGGFGGGAFEGCFFFE7=EGEEFFF<,FFGGGCCCEFGEDD:F+,<CFFFFFBB995CFGA<,E<CFGGG9FFA?,,EFFFCEGCGGG8FCC88FGFGFAF9@9FCC;>F:CC<;;EF;FGGGFACC>>C>,<FCF:<FC9FC78C=5<62?CB,,>8:*/1=CFGGGC@:1@7CC*:AC@+:E5:>E5<9EFC0:9E53**02C>):*+<**/;//.2<<:F:C+*++
@M03152:184:000000000-AWYW1:1:2106:22024:15678 1:N:0:TGCACTGTATACCTGT
AAGCTCGTAGTTGAATTTCGGGCCTGGCCGGGCGGTCTGCCTAACGGCACGTACTGTCTGGGCGGGCCTTACCTCTTGGTGAGCCGGCTTGCCCTTTGTTGGTGTGCGTCGGGGAACCAGGACCTTTACCTTGAGAAAATTAGAGTGTTCAAAGCAGGCCTATGCCTGAATACATTAGCATGGAATAATAAAATAGGACGCGCGGTTCTATTTTGTTGGTTTCTAGAGTCGCCGTAATGATTAATAGGGATAGTTGGGTGGAATTCTCGGGTGCCAAGGAACTACATTCACTGCCCTGTAT
+
C@CCCGG:FGEEGFDGGGGFGD7:BFC?@FGGEFDGEFGCFFEGGFGGGGGFDD@FFGGGGGGDFGGDDGFGFGGFGFCF<FFFGGGG+=FFEFDGFFDGGG:BFCFE:CFGGGGE<:CCF7FEFGGGGGFCF9@,FDGCFFFF<FCFGCFCFFFFFDFGGGGFGCGAF:CACCEFFFFGGGFG@EGGGG9B:EGFBFFEGGG8C:8?E:FCCGFFG>>8CEGG++0<CC**:88**799?<+00:??6:::8<?C6*2C**2:+2<CGCE5C3*C37):A86*<++<C*<9EC*705>+0
@M03152:184:000000000-AWYW1:1:2106:19915:15722 1:N:0:TGCACTGTATACCTGT
AAGCTCGTAGTTGAATTTCGGGATCAATTTACTGGTCGTGCCTATGGTACGTACTGGTTTTGTTGGTTCCTCCTTTCTGGGGAGCCGCGATGTCATTAACTTGGTGTCGCGGAGAATCAGGACTGTTACTTTGAAAAAATTAGAGTGTTTAAAGCAGGCTAACGCTTGAATACATCAGCATGGAATAATGAAATAGGACGTTTGATCCTATTTTGTTGGTTTCTAGGGTCGACGTAATGATTAATAGGGATAGTTGGGTGGAATTCTCGGGTGCCAAGGACTCCAGTCACTGCACTGTATT
+
CCCCCGGGGGGGGGGGGGGGGGGGGFGGGGGGGGGGGGGDGGGFGGGGGGGGDGGFFFFGGGGGGGGGGGGGFGGGGGGGGGGGGGGGGGGGGGGGGGGGGGGGGGGGGGCEFGGGGGGGGGGGGFGGGGGGGFFGGGGDFCFGGGGGGGFEGGGGGGGGGGGGGGGGGGGGGGFGGGGGGGGGGGGGGGCFGGGGGGFFGGGG?EGGGGGGFGGGGGGGGGGGEFFGGFGGGGGGGGCCFFGGGGGGGFFCDGGGGDECCF@FGCC:CGGGGGDFGFFG=GDGDCG@CF?7AGFC<+0<+
@M03152:184:000000000-AWYW1:1:2106:13013:15738 1:N:0:TGCACTGTATACCTGT
AAGCTCGTAGTTGAATTTCGGGATCAATTTACTGGTCGTGCCTATGGTACGTACTGGTTTTGTTGGTTCCTCCTTTCTGAGGAGCCGCGATGTCATTAACTTGGTGTCGCGGGGAATCAGGACTGTTACTTTGAGAAAATTAGAGTGTTTAAAGCAGGCTAACGCTTGAATACATTAGCATGGAATAATGAAATAGGACGTTTGATCCTATTTTGTTGGTTTCTAGGGTCGACGTAATGATTAATAGGGATAGTTGGGTGGAATTCTCGGGTGCCAAGGAACTCCAGTCACTGCACTGTAT
+
CCCCCGGGGGGGGGGGGGGGGGGGGGGGGGGGGGGGGGGGGGGGGGGGGGGGGGGGGGGGGGGGGDGGFFGGGFGGGGGGGGGGFGGGGGGGGGGGGGGGGGGDGGGGGGGGGGGGGGGGFE@FFGGGGGGFFGGG9B<?FFCFDFGGAFGGGCGGGFGFFGGGGGGGGFFGGG9CF9FFGFFCCDECE,6?FGGGFFGGGGGGGGGCFAFGGGGGG6C8CFGGGFF>B8C::8***=CA?CCCCF?+6076+<99<5AC>C?FD79<*1*//>C:6))2786*08+<07+++0>E7C>+0
@M03152:184:000000000-AWYW1:1:2106:18911:15758 1:N:0:TGCACTGTATACCTGT
AAGCTCGTAGTTGAATTTCGGGCCTGGCCGGGCGGTCTGCCTAACGGCACGTACTGTCTGGGCGGGCCTTACCTCTTGGTGAGCCGGCGTGCCCTTCGTTGGTGTGCGTCGGGGAACCAGGACCTTTACCTTGAGAAAATTAGAGTGTTCAAAGCAGGCCTATGCCCGAATACATTAGCATGGAATAATAAAATAGGACGCGCGGTTCTATTTTGTTGGTTTCTAGAGTCGCCGTAATGATTAATAGGGATAGTTGGGTGGAATTCTCGGGTGCCAAGGAACTCCAGTCACTGCACTTTAT
+
CCCCCGGGGGGGGGGGGGGGGGGGGGGGGGGGGGGGGGGGGGGGGGGGGGGGFGGGGGDGGGGGGGGGGGGGGGGGGGGGGGGGGGGGGGGGGGGFFGGGGGEGGGGGGGGGGDGGGGGGGGGGGGGGGGGGGGFGGGGGGGGGGGGGGGGGGFGFBFEGGGGFCGFGGGGGGGGGGGGGGGGGGGGGGGGGGGG?CFGCGGGGGGGGGGGGGG?CGGGGFGFGG9FFGGEGGGGGDGGGGGGGGGGCF6>CCFEFGGGGECFGG?ECG589?3<7+07:E8CG88ECE=FGGGG?C+:E7
@M03152:184:000000000-AWYW1:1:2106:21150:15763 1:N:0:TGCACTGTATACCTGT
AAGCTCGTAGTTGAATTTCGGGCCTGGCCGGGCGGTCTGCCTAACGGCACGTACTGTCTGGGCGGGCCTTACCTCTTGGTGATCCGGCGTGCCCTTTGTTGGTGTGCGTCGGGGAACCAGGACCTTTACCTTGAGAAAATTAGAGTGTTCAAAGCAGGCCTATGCCTGAATACATTAGCATGGAATAATAAAATAGGACGCGCGGTTCTATTTTCTTGGTTCCTAGAGTCGCCGTAATGATTAATAGGGATAGTTGGGTGGAATTCTCGGTTGCCAAGGAACTCCAGTCACTGCACTGTAT
+
@-6CCGEGGFB<FGGC<FGGGE7@;DFGE@@F7@@CFF<,,EF<FCB7BF7F6C@FFFFA88FE7>BF7F?FFGFCFEAFFF,58,@:FGDGD<FFF9FA8,8<3=DC@CEEDG:@3>FFE*CCFFF<<,33?CFFC8<FDGE9FGGFC@A<E<F@FFGGFF@9:9,?7<CCF<F?2?C9FCFCCGFCCCF@FBF@+:8**//:C:>89+<CF?+<CD6+;+++29+C<9*8;E***/<++23<7+A+*270+++<+:;*28+9<9CCDG*9:5C*085:*00:8++3<*<+2>>A?7C7+
@M03152:184:000000000-AWYW1:1:2106:13590:15768 1:N:0:TGCACTGTATACCTGT
AAGCTCGTAGTTGAATTTCGGGATCAATTTATTGGTCGTGCCAACGGTACGCACTGGTACAATTGGTTTCTCCCTTCTGACGAAGCATGATGTCATTAATTTGATGTCGTGGGGAATCAGGACTGTTACTTTGAAAAAATTAGAGTGTTTAAAGCAGGCTTTGGCTTGAATACATTAGCATGGAATAATGAAATAGGACGTTTGATCTTATTTCGTTGGTTTCTAAGATCGACGTAATGATTAATAGGGATAGTTGGGTGGAATTCTCGGGTGCCAAGGAACTCCAGTCACTGCACTGTAT
+
CCCC<<FFGGDGGGAFGFGGGGGGGGGGGGGGFGGFFGGGDGGGGGGGGDGGGGGGGGGGGGGGGGGGGGGGGGGGFGGGGGGGFGGGFGGGGGFGGCDGGGGGGGGGGGGGGGGGGGGGGGGGGFGGGGGGGFGGGGGGGGGGGGGGGEGFFFCEGGGGGGGGGGGGGGGGGGGGGGGGGGGGGGGGGGGGFCGGEGGGGGGGCAFGFGCCFFFGFGGGGG9DGGCCGFGGEEEGG=FCE9@1=9C6C?FFCFGGGG*:>FFFGCGF3CECCDF7<F:CFFE:C?6@6@C7CD7EC02:0
@M03152:184:000000000-AWYW1:1:2106:19954:15773 1:N:0:TGCACTGTATACCTGT
AAGCTCGTAGTTGAATTTCGGGACCATCATGTCGGTCGTGCCTCGGTACGTACTGGCATCGTCGGTTTCTCCCTTCTGACGAACCATGATGTCATTTATTTGGTGTCGTGGGGAATCAGGACTGTTACTTTGAAAAAATTAGAGTGTTTAAAGCAGGCTCACGCTTGAATACATTAGCATGGAATAATGAAATAGGACGTTTGATTCTATTTTGTTGGTTTCTAGGATCGACGTAATGATTAATAGGGATAGTTGGGTGGAATTTTCGGGTGCCAAGGAACTCCAGTCACTGCACTGTATT
+
CCCCCGGGDFFGGFGGGGGGGGGGGGGGGGGGGGCFGGGGGGGGGGGGGGGGGGF@FGGGEGGGE@FGF,EFFGFFFGAFEFGGDGCF,CCFGCGGGGGGAFGEFGGGFEGGE:F<FGG?DFFFGFGGGGGGCFGCFGGGGGFGFGFFGFFFGGGGGGF8FGG8CFFGFGGGGGCCFFFGGFG@F:EF;9=FCFC?>BBFGDCCFGGF9FGGD9@F@::EF;;;CDFGG5*:8C5*/++A<?9CCGG6=0.69C7<**;8CCFG+<0*//295*:>*8:GF8<DFF@?+*+++;03+3::+
@M03152:184:000000000-AWYW1:1:2106:8108:15804 1:N:0:TGCACTGTATACCTGT
AAGCTCGTAGTTGAATTTCGGGCCTGGCCGGGCGGTCTGCCTGACGGCACGTACTGTCTGGGCGGGCCCTACCTCTTGGTGAGCCGGCGTGCCCTTTGTTGGTGTGCGTCGGGGAACCAGGACCTTTACCTTGAGAAAATTAGAGTGTTCAAAGCAGGCCTATGCCTGAATACATTAGCATGGAATAATAAAATAGGACGCGCGGTTCTATTTTGTTGGTTTCTAGAGTCGCCGTAATGATTAATAGGGATAGTTGGGTGGAATTCTCGGGTGCCAAGGAACTCCAGTCACTGACCTGTTT
+
CCCCCGGGGGGGGGGGFGGGDGGGGGGGGGGGGGGGFGGGGGGGGGGGGGGGGGGGGGGGGGGGGGGGGGGGGGGGGGGGGGGGGGGGGGGGGGGGGGGGGFGGG7FCFGGGGGGGGFGFEGEGGGGGGGGGGGGCFGFGGGGGGGGGGGFGGGGGGGGGGGGGGGGDGFGGGGGGFFGGGGGGGFFFFFFFGGG?C?FGGDGGG5:?F7CFGGGGG6FGGGGGCD@CEG>EEGEGCGGCF:ECFF7CCFFEFGGGCEGG*29CE:?FC7*1:DCC+.52A8E2<CCCFFEG?**<9C>+3
@M03152:184:000000000-AWYW1:1:2106:24709:15875 1:N:0:TGCACTGTATACCTGT
AAGCTCGTAGTTGAATTTCGGGACCATCATGTCGGTCGTGCCTCGGTACGTACTGGCATCGTCGGTTTCTCCCTTCTGACGAACCATGATGTCATTTATTTGGTGTCGTGGGGAATCAGGACTGTTACTTTGAAAAAATTAGAGTGTTTAAAGCAGGCTCACGCTTGAATACATTAGCATGGCATAATGAAATAGGACGCTTGTTTCTATTTTGTTGGTTTCTAGGATCGACGTAATGATTAATAGGGATAGTTGGGTGGAATTCTCGGGTGCCAAGGAACTCCAGCCACTGCACTGTATT
+
CCCCCFEFCDBFGCGGGGFFEGE@FEFGFGGGGGGGCGGCFFGECGGFDEFEG8E8FGCDEG<FGEGGFC<EEFFGGC9FEEFEC8DD<FEF9EFFGDFGGGGG@?,B+BFED@7FF?FBFGGGEFGGAFFGGCGDGGDB<CAEGA<DFG,?FFFGFGGFCGGF=FF?<DC,>F@;3,D,@,@>,3>93;@;FCF,,,3*6>C5@FFCDGCF;BEFGFEGFCF,<CEG,*43:CD5A+9<E>:::<+=*=ACFC988EG>*<FF:F?=C*;5:7:755):C6+9<++**768<*>9++:C+
@M03152:184:000000000-AWYW1:1:2106:8716:15881 1:N:0:TGCACTGTATACCTGT
AAGCTCGTAGTTGAATTTCGGGCCTGGCCGGGCGGTCTGCCTAACGGCACGTACTGTCTGGGCGGGCCTTACCTCTTGGTGAGCCGGCGTGCCCTTTGTTGGTGTGCGTCGGGGAACCAGGACCTTTACCTTGAGAAAATTAGAGTGTTCAAAGCAGGCCTATGCCTGAATACATTAGCATGGAATAATAAAATAGGACGCGCGGTTCTATTTTGTTGGTTTCTAGAGTCGCCGTAATGATTAATAGGGATAGTTGGGTTGAATTCTCGGGTGCCAAGGAACTCCAGTCACTGCACTGTAT
+
CCCCCGGGGGGGFGGGGGGGFGGGGGGGGGGGGGGFEGGGGGGGGGGGGGGGGGGGGGGFFGGECGGGGGGGGGGGGDGGFGFGGGGGEGGGGGGGGGGGGGGGGEG:FGGGGGGEGGGGGGGGGGGGGGGGGCFFFCCGGFGCGGGGGGGFGCGGFGGGGFGGGGGGFBFGGDGFFGFGGGDGGBFFEGCCCGGFF7+:EGGGGGGGG?FFGFGGGCCEGGGGGFGFGGEGGCCEDCGEGFCFGE766CF6@FGGCEC**:CFGEF7958C*77D6>FACGGDFE<@97+2:C>FGFCC+
@M03152:184:000000000-AWYW1:1:2106:3699:15952 1:N:0:TGCACTGTATACCTGT
AAGCTCGTAGTTGAATTTCGGGATCAATTTATTGGTCGTGCTATTGTACGTACTGGTATTATTGATTTCTACCTTCTGACGAACCATAATGTCATTAATTTGGTGTCTTGGGGAATCAGGACTGTTACTTTGAAAAAATTAGAGTGTTTAAAGCAGGCTCACGCTTGAATACATTAGCATGGAATAACGAAATAGGACGTTTGATTCTATTTTGTTGGTTTCTAGGATCGACGTAATGATTAATAGGGATAGTTTGGTGGAATTTTCGTGTGACAAGGAACTCCATTCACTGCACTGTATC
+
C@B@<@CE;FFEDFFF<FF<FGFFFGGCFGGGGG9FGGGGGG,CFCF9FGFGCG9<F@FCDFG<FFGGGGFGG@FGGFEF@@CF:8<FFC@69<,C,EC<DFAF@C=EFFG,+6,:,CEF@@A<FEEFFFGA<E<5=FE,5EFAFAFAEG9D9FFGDCEE9CE8::FEEFCGG,A,9DEFA8:DC9ED+++36>F8,D+3@CBCD,=E;FCCCAGF,@8*@;C,,6DEC5*=?B4,4=CF7,,=@CDE?FF6C7,>:,6BF9F6+15*/=AC1CC@G4A26B=DG7F?+;9+0;6ACCF?:
@M03152:184:000000000-AWYW1:1:2106:13809:15964 1:N:0:TGCACTGTATACCTGT
AAGCTCGTAGTTGAATTTCGGGATCAGTACGCTGGTCGTGCCTTGGTATGTACTGGTGTTACTGGTTCCTACCTTCTGACGAACCGTCATGTCATTAATTTGGTGCGGCGGGGAATCAGGACTGTTACTTTGAAAAAATTAGAGTGTTTAAAGCAGGCTCGCGCTTGAATACATTAGCATGGAATAATGAAATAGGACGTTCGATCCTATTTTTTTGGTTTCTAGGATTGACGTAATGATTAATAGGGATAGTTGGGTGGAATTGTCGGGTGCCAAGGAACTCCAGTCAATGCACTGTATT
+
CCCCCGGGGGGGGGGGGGGGGGGGGGGGGGGGGGGGGGGGGGGGGGGGGGGGGGGGGGGGGGGGGGFGGGGGGGFGGFFGGGGGGGGGGGGGEGGGGGGGGGCGGEGGEGGGGDEGGGFFEGGFFGGFGDGGGGGGGGGFFCGGDEFGCFG;CFGGFGFFEEGG7B<BBFAFGCFAEECBFGFGFFFFFGGGGGGGGGD*CFDFGGDGFGCFF,4:>EG5ACFG76CEFFF?EGFG59?F7<+<DC6C*AF+<FC88CEG56CE+2A=<*;CCG7CD>>FF@C>88<<+*0++:7:?F>:0
@M03152:184:000000000-AWYW1:1:2106:15342:15983 1:N:0:TGCACTGTATACCTGT
AAGCTCGTAGTTGAATTTCGGGATCAATGGATTGGTCATGCCGATAGTGTGTACTGGTCATATTGGTTCTCACCTTCTAAGGAACCATAATGTCATTTATTTGATGTTGTGGGGAATTAGGACTGTTACCTTGAAAAAATTAGAGTGTTTAAAGCAGGCTAACGCTTGAATACATTAGCATGGAATAATGAAATAGGACATCGCATTCTATTTTGTTGGTTTCTAGGATCGATGTAATGATTAATAGGGATAGTTGGGTGGAATTCTCGGGTGCCAAGGAACTCCAGTCATTGCACTGTCT
+
CCC@AECGEFFGGGGGGGGGGGGGF<FFFFFGDF9FFEGGGGGDG+CFFGGGFGGGGFGGGGGGFFGGF@FEEFFFGGG9@FFGGGFDFGADFGGEEF9FDGGGGGFFGEC:FCGEC@EFFFGF<CF<EFGGDFC,A?=FG9??EEGGGF?F9?FGGCGC,BFFGFEGGG?FG9<=FGGGGFGEFFGGFFC3C;FFFE,,CC@:CF7=99FGCGGFFF6CFFF9AAFGGF>5:FEGGCC,=:7C@,=CCF/1AE@CD5BC5C,C6,+=85***12;<55C*2=C+>+?9A9++213<2220
@M03152:184:000000000-AWYW1:1:2106:19696:16014 1:N:0:TGCACTGTATACCTGT
AAGCTCGTAGTTGAATTTCGGGCCTGGCCGGGCGGTCTGCCTAACGGCACGTACTGTCTGGGCGGGCCTTACCTCTTGGTGAGCCGGCGTGCCCTTTGTTGGTGTGCGTCGGGGAACCAGGACCTTTACCTTGAGAAAATTAGAGTGTTCAAAGCAGGCCTATGCCTGAATACATTAGCATGGAATAATAAAATAGGACGCGCGGTTCTATTTTGTTGGTTTCTAGAGTCGCCGTAATGATTAATAGGGATAGTTGGGTGGAATTCTCGGGTGCCAAGGAACTCCAGTCACTGCACTGTAT
+
CCCCCGGGEGFGGGGGGGGGGGGGGGGGGGGGGGGGGGGGGGGGGGGGGGGGFGGFGGGGFGDFGGGGGGGGGGGGGGGGGGGGGGGGGGDGGGGGGGGGGGGGGGFGGGGGGGGGGGGFEGGGGGGGGGGGGFGGGCGGGFGFFGFGGGGGGFGGFFGGGGGCGGGGGGF@?CFFGFFFGGGGGGGGGFGGGGGGGGGDGGGGG?:CFCFGGGCFFGGEGGGGGFGGGGDGGGGG==7CGGDFDCEGGFFCFGFF+*;85;:AC:9C<5*9?DFGD@FF66CGGGGE64E<EFCF76>++
@M03152:184:000000000-AWYW1:1:2106:23322:16049 1:N:0:TGCACTGTATACCTGT
AAGCTCGTAGTTGAATTTCGGGATCAATGAGTTGGTCGTGCCCTTGGTATGAACTGGCTTTATTGGTTCTCACCTTCTAATGAACCATAATGTCATTCATTTGATGTTTTGGGGAATTAGGACTGTTACCTTGAAAAAATTAGAGTGTTTAAAGCAGGCTCACGCTTGAATACATTAGCATGGAATAATGAAATAGGACATCGCATTCTATTTTGTTGGTTTCTAGGATCGATGTAATGATTAATAGGGATAGTTGGGTGGAATTCTCGGGTGCCAATGAACTCCATTCACTGCACTGTAT
+
CBCCCGGGGGGGG<@CEFFGEGEGGGEGFEEFGFEFFBF;FFGGGGGGCE<FGGGGGGGGGGGGGGEFDFFGFFFGGF@FF9CFFFGEFFGGG9FFCFA9,CE<FGGGGGGE7@:FCEF<<,BC<FG9FGEE<CAE?FG8F9FFFGGFFCEGG<FFF+@CGGGGGGGCBAAFF9FFFAFCFGFGGGF9F,;;FGGG8<FFEFCFDC<DFFGGGGGGFFEEGGGFF33,3,@EC;D,<@,,:;=,2,,=,,;;<>=<67CC*1,;6,@C/558*9<>F)=:E??G?6+<=:FE+;20=<D7:
@M03152:184:000000000-AWYW1:1:2106:7374:16067 1:N:0:TGCACTGTATACCTGT
AAGCTCGTAGTTGAATTTCGGGATCGACGGGTCGGTCGCGCCTCTTGTGTGTACTGGCCCTGTCGGTTTCTCCCTTCTGACGAACCACGATGTCATTAATTTGGTGTCGTGGGAAATCAGGACTGTTACTTTGAAAAAATTAGAGTGTTTAAAGCAGGCATTCGCTTGAATACATCAGCATGGAATAATGAAATAGGACGTTTGATCTTATTTTGTTGGTTTCTAAGATCGACGTAATGATTACTAGGGATATTTGGGTGGAATTCTCGGGTGCCAAGGAACTCCAGTCACTGCATGTTAT
+
C-CCCCFFBFGGGD9FFEEFF+CFFEB@@G7@@F7F:B@EFG7@F,CF8F@EEEGEDGCEFG<FG@FFGFFGFFGF?EF9C:74@=8FF@FF=FEFG<CE95E?F@FG7B:C@8AFE<EGF<BFGGFEFAFAD<CC,,@=>DAFFDF=FEGGFCG?8CFF@FGCEGFC73FFG9FF=FCGGF,D>FGGGCFCFFF9<>D:<<::FFFGF;FGCFC:B6:;CCCGCFECG9;8CEGF5EFDGCF+7<+=E*<C+2:C7CGG**<EGG7E3*:9*9<FEF):CFC78@FFG4+++**+++*0+
@M03152:184:000000000-AWYW1:1:2106:21387:16133 1:N:0:TGCACTGTATACCTGT
AAGCTCGTAGTTGAATTTCGGGATCAATTTGCTGGTCGTGCCTTCGGTACGCACTGGTATTATTGGTTTCTCCTTTCTGATGAATCGCGATGTCATTAATTTGGTGTCGTGGGGAATCAGGACCGTTACTTTGAAAAAATTAGAGTGTTTAAAGCAGGCTCACGCTTGAATACATTAGCATGGAATAATGAAATAGGACGTTTGATTCTATTTTGTTGGTTTCTAGGATCGACGTAATGATTAATAGGGATAGTTGGGTGGAATTCTCGGGTGCAAGGAACTCCAGTCACTGCACTGTATC
+
CCCCCGGGGGGGGGGGGGGGGGGGGGGGGGGGGGGGGGGGGGGGGGGGGGGGGGGGGGGGGGGGGGGGGFGGGGGGGGGGGGGFGGGGGGGGFGFGGFFGGGGGGGGGDGGGGGGGGGGGGGGGGGGCGGGGGGGGGGDGGFGFFGGGGGGGGGDGGGEFFFFGGGGGGEFGGGGGGFEFGGGGGGGGGGFCGGGGCCEEFFGGCFA@C=FGGGCGG6DGGGFGGFEGGG>EGDEGGGGEGGGFFFF6C6AEF?G7+>GG5CCFF7@@5=59*977C3@*=FG<GGF6CFG++:997<*++
@M03152:184:000000000-AWYW1:1:2106:6049:16170 1:N:0:TGCACTGTATACCTGT
AAGCTCGTAGTTGAATTTCGGGATCAATGAGTTGGTCGTGCCCTTGGTATGAACTGGCTTTATTGGTTCTCACCTTCTAATGAACCATAATGTCATTCATTTGATGTTTTGGGGAATTAGGACTGTTACCTTGAAAAAATTAGAGTGTTTAAAGCAGGCTCACGCTTGAATACATTAGCATGGAATAATGAAATAGGACATCGCATTCTATTTTGTTGGTTTCCAGGATCGATGTAATGATTAATAGGGATAGTTGGGTGGAATTCTCGGGTGCCAAGGAACTCCAGTCACTGCACTGTAT
+
CC@CCGGGGGGGGGGGGGGGGGGGGGGGGFGGGGGGGGGGGGGGGGGGGGGGGGGGGGGGGGGGGGGGGGGGGGGGGGFGGGGGGGGGGGGGCFFGGGGGGGGGGGFFGGCGGGGGGGGGFFGGGGGFGGGGGGCGGGGGGGGGGGGGGGGGG9FGGGGGGGGGGGGGGCEFGGGFFDGGFFGGGGGGGGGGGGGGGA<FFGDGEGGGGAFGGD3FG6D>GGGFFCF>?CEEGEGG7<5=EFGFCD7C6,94<;@78*68*=>?F,@C5=8D8D4:+5)2A<F7++2?C=<9+*;CC6:+2
@M03152:184:000000000-AWYW1:1:2106:5736:16196 1:N:0:TGCACTGTATACCTGT
AAGCTCGTAGTTGAATTTCGGGATCAATTTATTGGTCGTGCTATTGTACGTACTGGTATTATTGATTTCTACCTTCTGACGAACCATAATGTCATTAATTTGGTGTCTTGGGGAATTAGGACTGTTACCTTGAAAAAATTAGAGTGTTTAAAGCAAGCTTACGCTTGAATACATTAGCATGGCATAATGAAATAGGACATCAGATTCTATTTTGTTGGTTTCTAGGATCGATGTAATGATTAATAGGGATAGTTGGGTGGAATTCTCGGGTGCCAAGGAACTCCAGTCACTGCACTGTACT
+
CC-AAFCE;FBEC<EFFGGGGGGGGGG<<FFCCEGGGGGGCECFGGGFCCFGGGGFFCEFFGCFDC@FFACG<@C<FE<FGFFEG@CFFGECA<@,,9C<FGCFGD@EEFGGC6,CF,,EEGEFGDFGGG9FG,BFAFFCDGC?F<FG?FAEFGFEF<FFGGGC=FGGGGD9FD9CD@F;?=,@<5>EC,6CDGFFGGGAD<=FFGGF9DFF;EDFF,68D9E;7>DGG5*,@:,,@=:EEE7FC,AFE:>C2D988:EDCGG8,BFG4=E38C>**);;0++;++?996<@9:CGCFG++
@M03152:184:000000000-AWYW1:1:2106:17286:16235 1:N:0:TGCACTGTATACCTGT
AAGCTCGTAGTTGAATTTCGGGATTGACACATCGGTCGTGCCTTAAGGGGTATGAACTGGTGTAGTCAATTTCTCACCTTCTGGAGAACCGCGATGCCCTTAATTGGGTGTCACGGGGAACCAGGACCTTTACTTTGAAAAAATTAGAGTGTTTAAAGCAGGCATTTTGCTTGAGTACATTAGCATGGAATAATAAAATAGGACAGCATGATTCTATTTTGTTGGTTTCTAGGATCACCGTAATGATTAATAGGGATAGTTGGGTGGAATTTTCGGGTGCCAAGGAACTCCAGTCACTGCA
+
CCCCCGGGGFGGGGGGGGGGGGGGGGGGGGGGGGGGGGGGGGGGG<CCFFGGGGGGGGGGGGGGGGGGGGGGGGGGGGGGGGGGGGGGGGGGGGGGGGGGGGGGGGGGGGGGGGGGDGFGGGGGGFGGGGGGGGGGGGGGGGGGGGGFGGFFGGGGGGGGDDGFFFGGDGGG?FFCFGGGGCAF9FDGFGFGGGGGFFFCCFCFGFGDFGCFFEGGGGGGFGGGGGFFFFCCE6B@6AE5EGGDG7CEGC6<+AE6<C@FGF+8E*B=FEF+;C535<3=*+A5FCGG?4+++2*<C7*9+
@M03152:184:000000000-AWYW1:1:2106:25694:16235 1:N:0:TGCACTGTATACCTGT
AAGCTCGTAGTTGAATTTCGGGATCAATTTATTGGTCGTGCTATTGTACGTACTGGTATTATTGATTCCCACCTTCTGACGAACCATGATGTCATTAATTTGGTGTCTTGGGGAATCAGGACTGTTACTTTGAAAAAATTAGAGTGTTTAAAGCAGGCTCACGCTTGAATACATTAGCATGGAATAACGAAATAGGACGTTTGATTCTATTTTGTTGGTTTCTAGGGTTGACGTAATGATTAATAGGGATAGTTGGGTGGAATTCTCGGGTGCCAAGGAACTCCAGTCACTGCACTGTATT
+
C@CC@FGGGGGGGGGGGGGGGGEGGGCFFGGGGGGGCFFGGDGGFFGGGGGGGGG8FGGGGFFAFGGGGFGGGGGGGGGGGGGGGGGFGGGFGGGGAFGGGGFFCFGGGGGGGGGGGGGGFGGGGEDGGGGGFGGGFDGGGGGGFFFFFGGG9EFFCGGGCFGGGGGGGGGFGGGGFFGFFGGGGFFDE>EECFGGGCCCFGG9FEGGFF9CFFGGFGEGG9@D79,83*6<:B545CFD,2:,+5<6,:68A,1C*?78*<FFCGGCFGGG=4C4A>A;EEC*9CGGGF9+9>4CFCC0+
@M03152:184:000000000-AWYW1:1:2106:12896:16240 1:N:0:TGCACTGTATACCTGT
AAGCTCGTAGTTGAATTTCGGGATCAGTACGCTGGTCGTGCCTTCGGTATGCACTGGTGTCACTGGTTCCTACCTTCTGAAGAACCGTCATGCCATTCAGTTGGTGTGGCGGGGAATCAGGACTGTTACTTTGAAAAAATTAGAGTGTTTAAAGCAGGCTCGCGCTTGAATACATTAGCATGGAATAATGAAATAGGACGTTTGACCCTATTTTGTTGGTTTCTAGGATCGACGTAATGATTAATAGGGATAGTTGGGTGGAATTCTCGGGTGCCAAGGAACTCCAGTCACTGCACTGTAT
+
CCCCCGGGGGGGGGGGGGGGGGGGGGGGGGGGGGGGGGGGGGGGGGGGGGGGGGGGGGGGGGGGGGGGGGGGGGGGGGGGGGGGGGGGGGGGGGGGGGGGFFGGGGGGGGGGGG@FGGFGGGGGGGGGGFG<DGDGFFGDDCCFFGGGFGDGGFGGGGGGGGGGGGG7FFGGGGGGGF?CGGGFGC9FFFFGGCFG?9,<=FFG9FGGGFFGGGFGGFC8@E;E9C98<C8*8>C*::++++<CF77C67@FGGGGCEG8CC@CG+C+**//*9**<)7:F>F76<+0<@9A+**+00:+3
@M03152:184:000000000-AWYW1:1:2106:9580:16295 1:N:0:TGCACTGTATACCTGT
AAGCTCGTAGTTGAATTTCGAGACCGGTCTACTGGTCGTGCTTTTGTACGTACTGGTTTTATTGGTTTCTCCTTTCTGACGAACTATAATGCCATTAATTTGGTGTTATGGGGAATCAGGACTGTTACTTTGAAAAAATTAGAGTGTTTAAAGCAGGCTCACGCTTGAATACATTAGCATGGAATAACGGAATAGGACGTTTGATTCTATTTTGTTGGTTTCTAGGATCGACGTAATGATTAATAGGGATAGTTGGGTGGAATTCTCGGGTGCCAAGGAACTCCAGTCACTGCACTGTATC
+
CCCCCGGGGGGGGGGGGGGGGGGGGGGGGGGGGGGGGGGGGGGGGGGGGGGGGGGGGGGGGGGGGGGGGGGGGGGGGGGGGGGGGGGGGGGGGGGGGGGGGGGGGGGGGGGGGGGGGGGGGGGGGGGGGGGGFFFGGGGGGGGGGGGGGGGGGGGGGGGGGGGGEGGGGGGGGGGGGGGGGGGGGGGGGDGGGGGGGGGFGFGGGGGGGGGGGGGGGGGGGGGGGGGGDEEGEE8FGGCEDF7CG76F6C6FGGCF5CG78:?GFGFGGCCCCGFGF>FE6:<4@+ACEBFFDFGGGGGF+
@M03152:184:000000000-AWYW1:1:2106:5162:16310 1:N:0:TGCACTGTATACCTGT
AAGCTCGTAGTTGAATTTCGGGCCTGGCCGGGCGGTCTGCCTAACGGCACGTACTGTCTGGGCGGGCCTTACCTCTTGGTGAGCCGGCGTGCCCTTTGTTGGTGTGCGTCGGGGAACCAGGACCTTTACCTTGAGAAAATTAGAGTGTTCAAAGCAGGCCTATGCCTGAATACATTAGCATGGAATAATAAAATAGGACGCGCGGTTCTATTTTGTTGGTTTCTAGAGTCGCCGTAATGATTAATAGGGATAGTTGGGTGGAATTCTCGGTTGCCAAGGAACTCCAGTCACTGCACTGTAT
+
CCCCCGGGGGGGGGGGGGGGGGGGGGGGGGGGGGGGGGGGGGCEG:BFFGGGDFGGGGGADFGGGGGGGGGGGGGGGGGGGFFGGGGGDGGGGGGGG9FFFGGGGDGGGG@FDC@BGFGGGGGGGGGAFGCGGCGGFGGGGGGGGGGGGGGGGFGG8FEG<FGGGCGGGGGGG@CCCC:CFFCF9FGGGGFEF@+<3<EEGECED5CGG?FGGGGGGG588C+<C+@CFGG5EGGECF??FCG:FFG6=?FD+<<C+:CG5@A9?<C755**:DFF65)0?FFG@A8<C6CC+90CFGF7+
@M03152:184:000000000-AWYW1:1:2106:9047:16364 1:N:0:TGCACTGTATACCTGT
AAGCTCGTAGTTGAATTTCGGGATTGGGTTATATTGGTCGTGCCTTTTGTGGCATGAATCGGTGTGTGGCCAATTCTCACCTTCTGGTGAATTGGAATGCTCTCGGGTGTTTCAATGAACTAGGACCTTTACTTTGAAAAAATTAGAGTGTTTAAAGCGGGCATTTTTGCTTGAATACATTAGCATGGAATAATAAAATAGGACGATGGTTCTATTTTGTTGTTTTTAGGACCACGTAATGATTAATAGGGATAGTTGGGTGGAATTCTCGGGTGCCAAGGAACTCCAGTCACTGCACTGT
+
CCCCCFGGGGGGGGGGGGGGGGGGGGGGGGGGGGGGGGGGGGGGGGGGGGGGGGGGGGGGGGGGGGGGGGGGGGGGGFGGGGGGGGGGGGFGGGCFAFGGGGGGGGGGGGGGGGDGFGGGGGGFGGGGGGGGGGGGGGGGGGGGGGGGGGGGGGFFCGFDGGGGGGGGDFGGGGGGC<@FFFFGGFF@6DFGGGGFGGEGGFGGGGGFCFGGG@FGGG?FCF,:DGGFF,?,4:CCCFFGGFGGG?CCG657EG6>>98CG>58+=C<CC*:*>D3EFFG=GF*0<CFCF9@+02<96C+<
@M03152:184:000000000-AWYW1:1:2106:5257:16390 1:N:0:TGCACTGTATACCTGT
AAGCTCGTAGTTGAATTTCGGACCTGGCTGGGCGGTCTTGCCGAAAGGTAAGCACTGCTCTGGTCGGGTCTTTCCTTCTGGGGAACCAGCGTGCTCTTAATTGAGTGCGCTGGGGATCCAGGACTTTTACTTTGAAAAAATTAGAGTGTTTAAAGCAGGCATACGCTTGAATACATTAGCATGGAATAATAGAATAGGACTTTGGTTCTATTTTGTTGGTTTCTAGGACCGAAGTAATGATTAATAGGGATAGTTGGGTGGAATTCTCGGGTGCCAAGGAACTCCAGTCACTGCACTGTAT
+
CCCCCGGFGGGGGGGGGGGGGGGGGGGGGGGGGGGGGGGGGGGGGGGDGGFFDFGGGFGGGGGFGGGGGGGGGDGGGGGGEGGGGGGGGGCGDGGGGGGGGGGGFGGGGGGGGGGGEFFGFFGGGFFFGGGEGGFGF<F@EGEFGGGGGGGFDFFFGGFGGGGGFEEGGGGFGGGGFGF7;BFGGDEBCFCG@9BFFFGGFGFG,CEFG9F<FGGGGGGGGGGFGCFF?CCGGGGFCGGGGGGGGF9?EFAGC<C??*;:*1+:<<EC*ACCEGFDCF5FFGGG8<++39?9<C>CGC::2
@M03152:184:000000000-AWYW1:1:2106:19714:16398 1:N:0:TGCACTGTATACCTGT
AAGCTCGTAGTTGAATTTCGAGATCAGTACGCTGGTCGTGCCTTCGGTATGCACTGGTGTCACTGGTTTCTCCCTTCTGAAGAACCGTCATGTCATTAAGTTGGTGTGGCGGGGAATCAGGACTGTTACTTTGAAAAAATTAGAGTGTTTAAAGCAGGCTCGCGCTTGAATACATTAGCATGGAATAATGAAATAGGACGTTTGACCCTATTTTGTTGGTTTCTAGGATCGACGTAATGATTTATAGGGATAGTTGGGTGGAATTCTCGGGTGCCAAGGAACTCCAGTCACTGCACTGTAT
+
CCCC@FGGGDGGFGGGGFGGGGGGGGFFGFGGGGGGGGGGGGGGGGGGGGGGFGGGGGFGGGGGGGGGGGGGGGGGGGGAFGFFFCEGGGGGGG9FGFGGGGGGFFGGGGGGDGEEEE9FFFFGFGGGGGFGGDDFG8>DFDDDCEFGFGGGGFGGGGGGGGD<CGEGG:FGGFFFFAGGB3>,>BD9D9;F;CC9BGGCCFG<BGGG?FCFCF9FF*51=EFFF9FCCB**33=*1:+0A7+2:<CC**57+2?:65CCE@CGE+++95*9:DCDG4>CCFGGG?FFGBEGG=:C<CF7<
@M03152:184:000000000-AWYW1:1:2106:11304:16427 1:N:0:TGCACTGTATACCTGT
AAGCTCGTAGTTGAATTTCGGGATCAATTTATTGGTCGTGCCAACGGTACGCACCGGTACAATTGGTTTCTCCCTTCCGACGAAGCGTGATGTCATTAACTTGATGTCGTGTGGAATCAGGACTGTTACTTTGAAAAAATTAGAGTGTTTAAAGCAGGCTTTGGCTTGAATACATTAGCATGGAATAATGAAATAGGACGTTTGATCTTATTTCGTTGGTTTCTAAGATTGACGTAATGATTAATAGGGATAGTTGGGTGGAATTCTCGGGTGCCAAGGAACTCCAGTCACTGCACTGTAT
+
CCCCCGGGGGGGGGGGGGGGGGGGGGGGGGGGGGGGGGGGGGGGGGGGGGGGGGGGGGGGGGGGGGGGGFGGGFGGGGGGGGGGGGGGGGGGGGGGGGGGGGGGGGGFGGGGGGGGGGGGGGGGGGGGGGGGGGGGGGGGGGFGCFGGGGFDGFGGGGGGGGGGGGGGGGGGGGGGEFGGGGGGGGGEADFFGFGGFFCGFFGGGGGGGGGFGGCGGGGGCC;ECCFGFGEGFDEC6CGF?CFF+9CFFFFFGGE7FGGG>FCFEFGF<585=CDDGF;:CF6>CFFGFF9EGGG6C+2<<
@M03152:184:000000000-AWYW1:1:2106:21290:16430 1:N:0:TGCACTGTATACCTGT
AAGCTCGTAGTTGAATTTCGGGATCAATATGTTGGTCGTGCCTTGGTACGTACTAATTTATTGGTTTCTTCCCTTCTGACGAACCATGATGTCATTAGTTTGGTGTCATGGGGAATCAGGACTGTTACTTTGAAAAAATTAGAGTGTTTAAAGCAGGCTCACGCTTGAATACATTAGCATGGAATAATGAAATAGGACGTTTGATTCTATTTTGTTGGTTTCTAGGATCGACGTAATGATTAATAGGGATAGTTGGGTGGAATTCTCGGGTGCCAAGGAACTCCAGTCACTGCACTGTATT
+
CCCCCGGGGGGGGGGGGGGGGGGGGGGGGGGGGGGGGGGGGGGGGGGGGGGGGGGGGGGGGGGGGGGGGGGGGGGGGGGGGGGGGGGGGGGGGGGGFGGGGGGGGGGGGGGGGEGGGGGGGGGGGGGGGGGGGGGGGDGGGGGGGGGGGGGGGGGGGGGGGGGGGGGGGGGGCFGGGGFFGGGGGGGFGFGFGGGGGGGFFFGAFGGGGGGGGG@FGGGGGFGGGFGGGGGGEGGFGGGFCFFGGGGGFGFFGFGGEGGCGDGG?CCEFGGGGC@FDFFGGGG<FFFFGFGGGGDFGGG9+
@M03152:184:000000000-AWYW1:1:2106:12803:16436 1:N:0:TGCACTGTATACCTGT
AAGCTCGTAGTTGAATTTCGGGATCAGTACGCTGGTCGTGCCTTCGGTATGCACTGGTGTCACTGGTTCCTCCCTTCTGACGAACCGTCATGCCATTCACTTGGTGTGGCGGGAAATCAGGACTGTTACTTTGAAAAACTTAGAGTGTTTAAAGCAGGCTCACGCTTGAATACATTAGCATGGAATAATGAAATAGGACGTTGATCTTATTTTGTTGGTTTCTAGGATTGACGTAATGATTAATAGGGATAGTTGGGTGGAATTCTCGGGTGCCAAGGAACTCCAGTCACTGCAATTTATC
+
CCCCCGGGGGGGGGGGGGGGGGGGGGGGGGGGGGGGGGGGGGGGFGGGGGGGGGGGGGGGGGGGGGGGGGGGGGGGGGGGGGGGGGGGGDGGGGGGGGGGGGGFFFGGGGGGGGGGGGGGGGG8=FFFGGGGFGGGGGGCFGFFGGGGGGGGGCFFCDFGGGGGGGGGGGGG<<=FFFGGFFFGGGGGGDF9DGGFG:7F>7F:D;FC,@@CFFGG78EGG;CECCGFEF?FE**=E+4<C7<EF9FFC=;++51+:5**8+<F+++A**/9**0*2546C:<*2<0098F097:+++*3+
@M03152:184:000000000-AWYW1:1:2106:2705:16475 1:N:0:TGCACTGTATACCTGT
AAGCTCGTAGTTGAATTTCGGACCTGGTACGGTGGTCCGCCTTCACGGTGTGTACTGCTGGACCGGGTTCTACCTCTTGGTGAGCCGGCATGCCCTTCACTGGGTGTGTCGGGGAACCAAGACTTTTACCTTGAGAAAATTAGAGTGTTCAAAGCAGGCCTACGCCCGAATACATTAGCATGGCATAATAAAATAGGACGTGCGGTTCTATTTTGTTGGTTTCTAGAGTCGCCGTAATGATTAATAGGGATAGTTGAGTGGAATTCTCGGGTGCCAAGGAACTCCAGTCACTGCACTGTAT
+
CCCCCGGGGGGGGGGGGGGGGGGDGGGGGGGGGGGGGGGGGGGGGFGGGGGGGGGGGGGGGGGGGGGGGDFGGGGGGGGGGGFGGGGGGDGGGGGGGGGGGGGGGGGGFGEGGDFGGGGGGGGGGGGGGGGGGGGCBFGG89FGFAFGGGGFAFGGGGGGGGGGGGGE7FGGGGFDACFGFBFGGGGDD>F@FGGEFCEE<CFFD<FCGGCFGGGGFGG>FGGGGG?FFGGGGGG5CFGGGGGFCCEGE27EGGFFE6@78<CFF?FC97CDE:7FC4>G?*<7?FDFFFGGGFGGGCFG7
@M03152:184:000000000-AWYW1:1:2106:22101:16495 1:N:0:TGCACTGTATACCTGT
AAGCTCGTAGTTGAATTTCGGACCTGGCTGGGTGGTCTTGCCGCAAGGTAAGCACTGCCTCTGGTCGGGTCTTTCCTTCTGGGGAACCTGTGTGCCCTTAATTGAGTGCGCAGGGGGTCCAGGACTTTTACTTTGAAAAAATTAGAGTGTTTAAAGCAGGCTTTCGCTTGAATACATTAGCATGGAATAATAGAATAGGACTTTGGTTCTATTTTGTTGGTTTCTAGGACCGAAGTAATGATTAATAGGGATAGTTGGGTGGAATTCTCGGGTGCCAAGGAACTCCAGTCACTGCCCTGTT
+
CCCCCGGCGGGFGGGGGGGGGDGGGGGGGGGGCCFGGGGGGFGGGEGFG9FFGFGGGGGGGGGGFGGG@CFGFGGGGFEAFDGGGGFFGGGGGGGGCFFEFF9ECFGGGGGGB>:FFGDFGFGF@EGGGGGFGGFDFGGGCFGDDGGGGGGGGGGG9BFFGF7FCFGFFFG<FCEFGGGGGGGGFFCFFGGGGGFFF9>F7FFFFGF7>BBFGFGGGG8;EFGEFFGGFC;?=5*=9+=7AF7F7ECCFF):@CEF?E5CEDFC:E<CF587*1*000>E=FDFD+++A4++377*5CCG7
@M03152:184:000000000-AWYW1:1:2106:27107:16506 1:N:0:TGCACTGTATACCTGT
AAGCTCGTAGTTGAATTTCGGGATCGATGGGTCGGTCATGCCCTCGGTATGTACTGGTCCCATTGGTTCTCACCTTCTAAGGAACCATGATGTCATTCGGTTGATGTTGTGGGGAATTAGGACTGTTACCTTGAAAAAATTAGAGTGTTTAAAGCAGGCCAACGCTTGAATACATTAGCATGGAATAATGAAATAGGACATCCGATTCTATTTTGTTGGTTTCTAGGATCGATGTAATGATTAATAGGGATAGTGGGGTGGAATTTTCGGGTGCCAAGGAACGTCAGTCACTGCACTGTAT
+
CC@CCCGGCGGGGGGGCGCGGGGGGGGFCFGFFCFGGCEFGCFFGGDFFGGGEEGA?FFFGFGFFEFFFGGGGGGGGFFFFGCDFFGGG9CF,6C<FCFG,F@E,C9FFEEGDG7:F?AFFAFCDGGG<A?C?CEFGEE8FGGGGGGFA,FDCF<FFFGCFGF7CFDFFGFFEFFGGFGFEFGGGGGEFFFFDEFG77,@CCEG77>DDA;BCFG@@E5C*>>FG?G8EF>>8EF;:FFCE@@E@<=6C6AF?C,*8*4*112+=1?77E=/:<7>?F)*::**2;*<EBE9777CC?G7+
@M03152:184:000000000-AWYW1:1:2106:16367:16525 1:N:0:TGCACTGTATACCTGT
AAGCTCGTAGTTGAATTTCGGATCCGGCTGAGCGGTCTTGCCGGAAGGTAAGCACTGCTCCGGCTGGATCTTTCTTTCTGGGGAACCAGCGTGCTCTTAGCTGAGTGCGCTGGGGATCCAGGACTTTTACTTTGAAAAAATTAGAGTGTTTAAAGCAGGCCTTCGCTTGAATACATTAGCATGGAATAATAGAATAGGATTTTGGTTCTATTTTGTTGGTTTCTAGGACCGAAGTAATGATTAATAGGGATAGTTGGGTGGAATTCTCGGGTGCCAAGGAACTCCAGTCACTGCACTGTAT
+
CCCC?FGFGGGGGGGGGGGGGGGGGGGGGGGGGGGGDGGGGGGGGGGGGGGGGGGGGGGGGGGGGGGGGGGGGGGGGGGGGGGGGGGGGGGGGGGGGGGGGGGGGGGGGCEGGGDFGGGGGFGGGGGGFGGGCFGGGGGGGGGGGGGGGFGGGFFGGGGGGGGGGGGFGGEFGGFFGGGGGGGGGEFGGGGGCFGGGGGFGGGGGGGFFBFGCFGGGGGGGGCDFGFGGGGGGGFFCGGCGGFFF<FFG7FF6FCCF5EGGGCGGC@F3C*9:<GGGFFGGFGD6CCGGFGF?=>FGGGG?
@M03152:184:000000000-AWYW1:1:2106:28440:16528 1:N:0:TGCACTGTATACCTGT
AAGCTCGTAGTTGAATTTCGGGCCTGGCCGGGCGGTCTGCCTAACGGCACGTACTGTCTGGGCGGGCCTTATCTCTTGGTGAGCCGGCATGCCCTTTGTTGGTGTGCGTCGGGGAATCAGGACCTTTACCTTGAGAAAATTATAGTGTTCAAAGCAGGCGTATTCCTGAATACATTAGCATGGACTAATAAAATAGGACGCGCGGTTCTATTTTGTTGGGTTTTAGAGTCGCTGTACTGGTTAATAGGTCTAGTTGGGTGGAATTCTCGGGTGCTAAGGAACTCCAGTGACTGCACTTTAT
+
B@CC-6C@FG@<FE<<FEEDCB7:CDCD@@@F@F7F@FECFFC8,6+@F:B<,,C,E,,?EF6:F@++?,<,9<@9EFGG?FC8FDF++6=B,8>AA?FD<=3+B+C>BFG7E7FG8::,:,8:3=FGG:,@;:C@;3>3,<,D@@FFB9FF93<,?C<*<*C<F,:F,7?,<?2<7,,?,9++,,>CGF9F,422,72:8:C88*2;<+2+03<888C*2A*23*0<<C85*/20++++3+++*0000+/093++<*1;**+<<+<+*2*/*1**+).<ACC*3+<<3*32+200+0:?+
@M03152:184:000000000-AWYW1:1:2106:16954:16535 1:N:0:TGCACTGTATACCTGT
AAGCTCGTAGTTGAATTTCGGGATCAGTATGTTGGTCGTGCTTTGGTACGTACTGTCATTACTGGTTTCTCCCTTCTGAAGAACCTTGATGTCATTAATTTGGTGTCTTGGGGAATCAGGACTGTTACTTTGAAAAAATTAGAGTGTCTAAAGCAGGCATACGCTTGAATACATTAGCATGGAATAATGAAATAGGACGTTTGATTCTACTTTGTTGGTTTCTAGGATCGACGTAATGATTAATAGTGATAGTTGGGTGGAATTCTCGGGTGCCAAGGAACTCCAGTCACTGCACTGTATC
+
CCCCCGGGGGGGGGGGGGGGGGGGGGGFGGGGGGGGGGGGGGGGGGGGGGGGGGGGGGGGGGGGGGGGGGGGGGGGGGGGGGGGGGGGGGGGGGGGGFGGGGGGGGGGGGGGGEGGGGGGGGGGGGGGGGGGGGGGFFGGGGFGGGGGGGGGGGGGGGGGGGGGGGGGGGGGGGGGGGFGGGGGGGGGFDBFGGGGGGGG?FGEAFGGGGGGGGFFGFGGGGGGFGFGFGGGDGFGGGCCFF:CEG,=CGFGGGGGGGGGG?FFCFCCDCFCECGG*>AC=:C*+5?C?AFGGFFCFGGF7
@M03152:184:000000000-AWYW1:1:2106:10443:16539 1:N:0:TGCACTGTATACCTGT
AAGCTCGTAGTTGAATTTCGGGATCAATTTGCTGGCCGTGCCTACGGTACGTACTGGTTTTGTTGGTTCCTCCTTTCCGAGGAGCCGTGATGTCATTAATTTGGTGTCGCAAGGAATCGGAACTGTTACTTTGAAAAAATTAGAGTGTTTAAAGCAGGCTAACGCTTGAATACATTAGCATGGAATAATGAAATAGGACGATTGATCCTATTTTGTTGGTTTCTAGGACCTACGTAATGATTAATAGGGATAGTTGGGTGGAATTCTCGGGTGCCAAGGAACTCCAGTCACTGCACTGTAT
+
CC@C<FGFEGFCFGGGGGGFGGGGGGGFFGFFGGGGGGGGGGGGGGGGEFGGFFGGFFGGGGGGGDFGFFGGGGGGFGFGGGFFGGGFGGGGGGGGGFFEFGFGGGGGGGGCFGFGFGGGCFGGGGFGGGC<E<E9AEFGGFGFGFGGGGGG?B<CFGG8FFGGGGGGFFGGGGGGCGGGFGGGGGGGG;CFGFCFFGGGGGGGFGGGGDFGGCFGGGGGGG?,>C,2?:EGFGGGGGFG??+<DECGGC;E6>E7+5;E5;:CF+?9CEGGD3CCF5@=E8CD<CG7EF+20>D+0<:F+
@M03152:184:000000000-AWYW1:1:2106:26751:16545 1:N:0:TGCACTGTATACCTGT
AAGCTCGTAGTTGAATTTCGGGATCAGTATGTTGGTCGTGCTTCGGTACGTACTGTCATTACTGGTTTCTCCCTTCTGAAGAACCTTGATGTCATTAATTTGGTGTCTTGGGGAATCAGGACTGTTACTTTGAAAAAATTAGAGTGTTTAAAGCAGGCATACGCTTGAATACATTAGCATGGAATAATGAAATAGGACGTTTGATTCTATTCTGTTGGTTTCTAGGATCGACGTAATGATTAATAGGGATAGTTGGGTGGAATTCTCGGGTGCCAAGGAACTCCAGTCACTGCACTGTATC
+
CCCCCGGFGGGGGGGGGGGGGGGGGGGGGGGGGGGGGGGGGGGGGGGGGGGGGGGGGGGGGGGGGGGGGGGGGGGGGGGGGGGGFGGGGGGGGGGGGGGGGGGGGFGGGGGGGGGGGGGGGGGGGGGGGGGGGGGGFGGGGGGGGGGGGGGGGFGGFGGGGGGGGGGGGGGGGFFFGGFGGFGGGGGDEFFFGGGGGFGFGAFFFGGFFGF9EGGGGGGDEGGFFFFGFEGGGGGGGGGGFFC@FFGFEFFGG@BCGGGDGFGGGGG=DEFGGGGGF>;FFFFFGEGCCFGG6DF77<FG7
@M03152:184:000000000-AWYW1:1:2106:26114:16579 1:N:0:TGCACTGTATACCTGT
AAGCTCGTAGTTGAATTTCGGAACGCTTTCGGTCAAAGCTCGTCCTTGTGGCGTGGCTCGGCTGATGCTTCCTATCTTCCGGTAGTGGGGTTAAACTCGCCCCGGATCATTTACTTTGAAAAAATTAGAGTGTTCAAAGCAGGCGTAACTTGCCATTGAATATTACAGCATGGGATAATAGAATATGACGTTGGTCTTATTTTGTTGGTTTCTAAGGCTGATGTAATGATTAATAGGGATAGTTGGGTGGAATTCTCGGGTGCCAAGGAACTCCAGTCACTGCACTGTACCTCGTCTGCAG
+
C<CCCGGGGGFFGGGGGGGGGGGGGGGGGGGGEGGGGGGGGGFCCEGFGGGGGGGGCFGGCCGGGGGGGGGGGGGGGGFG7FGGGGGD8FFEGEFFGFGEGGGEGEGGGFGGGGGGFFC,CEFGGFGFGGGFFG9FDFFFGGGGDGGGEGDEGFFGGCFGGFFGFFFF@CABCCGGGCFGFGFF9FFGGDGFGGGGDG?FGFGDG@CFGCFFGGGGFG,BCGFGFCFGEEFC?C<+7CFG70<CFFCECGFDGG7C7>5*;?ACGC*75E*2<CFGGFBGC7CC+<C+0*+<@CC**/:+0
@M03152:184:000000000-AWYW1:1:2106:9333:16600 1:N:0:TGCACTGTATACCTGT
AAGCTCGTAGTTGAATTTCGGGATCAATTTATTGGTCGTGCTATTGTACGTACTGGTATTATTGATTCCTACCTTCTGACGAACCATGATGTCATTAATTTGGTGTCTTGGGGAATCAGGACTGTTACTTTGAAAAAATTAGAGTGTTTAAAGCAGGCTCACGCTTGAATACATTAGCATGGAATAACGAAATAGGACGTTTGATTCTATTTTGTTGGTTTCTAGGATCGACGTAATGATTAATAGGGATAGTTGGGTGGAATTCTCGGGTGCCAAGGAACTCCAGTCACTGCACTGTATA
+
CCCCCFGGGGGGGGGGGGCFGGGGGGGGGGGGGGGGGGGGGGGGGGGGGGGGGGGGGGGGGFGFGGGGGGGGCFGGGGGGGGGGGFGGGGGGGGGGGDGGGGGGGGFGGGGGGGGGGGGGGGGGGGGGGFGGGGGGCGFDBFGGGGGGGGGGGGGFGGFFGGGGGGGGGGGGGGG9CDFFCFGGGGGG6CEGGFGGGGG@<<CEGGGA9FGFGDGGGFEGFFFC,EFFFEGGGGGGCECCCFGGGGGGGCAE@G7C*AC7*>CF@:?*15CD/;C7E3ACFC:DCFC6<@GFCFF96?F9+
@M03152:184:000000000-AWYW1:1:2106:20913:16674 1:N:0:TGCACTGTATACCTGT
AAGCTCGTAGTTGAATTTCGGGATCAGTATGTTGGTCGTGCTTCGGTACGTACTGTCATTACTGGTTTCTCCCTTCTGAAGAACCTTGATGTCATTAATTTGGTGTCTTGGGGAATCAGGACTGTTACTTTGAAAAAATTAGAGTGTTTAAAGCAGGCATACGCTTGAATACATTAGCATGGAATAATGAAATAGGACGTTTGATTCTATTTTGTTGGTTTCTAGGATCGACGTAATGATTAATAGGGATAGTTGGGTGGAATTCTCGGGTGCCAAGGAACTCCAGTCACTGCACTGTATC
+
CCCCCFGFGGGGGGGGGGGGDGGGGGGGGGGGGGGGGGGGGGGGGGGGGGGGGGGGGGGGGGGGGGGGGGGGGGGGGGGGGGGGGGGGGGGGGGGGCGGGGGGGGG@GGGGGG@FGFGGGGGGGGGGGGGGGFFGGFEEDFGCGGGGGGGGGGGGGGGGGGGGGGGGGGGGGGFGGGGGGGGCGGGGFGGGGGGAFCFEEFFGGGGGGGGGGGGGGGGGGGGGGGGCEFGEGDGFCCFGGGGCGGGDF6E;6EGGGCEGEGDFGGGF=3C@DCFD4FFFFGGFGG?E9EBGGCFGGFCFF9
@M03152:184:000000000-AWYW1:1:2106:16895:16700 1:N:0:TGCACTGTATACCTGT
AAGCTCGTAGTTGAATTTCGGCCTTTGCCGCCCGGTCCGCCTATTTGGGTGTGTACTGGAGCGGTGGAGGCTTACCTCGTGGTGAGCTGTTATGCCCTTTACTGGGTGTGGCAGGGAACCATGATTTTTACTTTGAAAAAATTAGAGTGTTCAAAGCAGGCTTACGCCCGAATACATTAGCATGGAATAATAAAATAGGACGTGCGGTCCTATTTTGTTGGTTTCTAGGATCGCCGTAATGATTAATAGGGATAGTTGGGTGGAATTCTCGGGTGCCAAGGAACTCCAGTCACTGCACTGT
+
CCCCCGGGGGGGGGFGGGGGGGGGGGGGGGGGGGGGGGEGGGGGGGGGDGGGGGGGGGGGGGGGGGGGGGGGGGGGGGGGGGGGGGFGGGGGGGGGGGGGGGGGGGGGGGGGGGGGGGGGGGGGFGGGGFEFGGGGGGCFEGGGGGGGGGGGGGGGFGFFEGGGGGGGGGGGGCFGGGGDD;FGGGGGGGGGFGFGFFGGGDGEGEGGGEG9@FGGGFFCGEGGGGCFGFGG5CGDEGGCFFDFC:<:EFFCC82<F?FEEC88CECCDE5389C5:9)7>CE40<FGC=??<FFFEFCF:
@M03152:184:000000000-AWYW1:1:2106:7688:16750 1:N:0:TGCACTGTATACCTGT
AAGCTCGTAGTTGAATTTCGGGATCAGTACGCTGGTCGTGCCTTCGGTATGCACTGGTGTCACTGGTTCCTACCTTCTGAAGAACCGTCATGCCATTCAGTTGGTGTGGCGGGGAATCAGGACTGTTACTTTGAAAAAATTAGAGTGTTTAAAGCAGGCTCGCGCTTGAATACATTAGCATGGAATAATGAAATAGGACGTTTGACCCTATTTTGTTGGTTTCTAGGATCGACGTAATGATTAATAGGGATAGTTGGGTGGAATTCTCGGGTGCCAAGGAACTCCAGTCACTGCACTGTAT
+
CCCCCGGGEGGGGGGGGGGGGGGGGGGGGGGGEGGGGGGGGGGGGGGGGGGGGGGGGGGGGGGGGGGGGGGGGGGGGGGGGGGGGGGGGGGGGGGGGGGGGGGGGGGDGGGGGGGGGGGGGGGFDFFGGGGGGFGGGGGGGGGGGGGGGGGGGCFGGFGFFEEGGGGGFGGGGFFGGFGGGGFFGGGGGGGGGGGGGGGGEGGF@FGGG7CFFGGGG6EEGG9CFGFECFGEEGG:FF?FCFGGGG7CG6<CECF7CGG5EDFGG7@9*CGG5*9CFFF6E@F7CFFGCFC:<0>FE0:<<
@M03152:184:000000000-AWYW1:1:2106:3202:16793 1:N:0:TGCACTGTATACCTGT
AAGCTCGTAGTTGAATTTCGGGATCAATTTATTGGTCGTGCTATTGTACGTACTGGTATTATTGATTCCTATCTTCTGACGAACCACGATGTCATTAATTTGGTGTCATGGGGAATCAGGACTGTTACTTTGAAAAAATTAGAGTGTTTAAAGCAGGCTCACGCTTGAATACATTAGCATGGAATAACGAAATAGGACGTTTGATTCTATTTTGTTGGTTTCTAGGATCGACGTAATGATTAATAGGGATAGTTGGGTGGAATGCTCGGGTGCCAAGGAACTCCAGTCACTGCACTGTATC
+
CCCCCGEGCFGGGGGGGGGGGGGG?FGFFGGGGGGFGGGEGG9FGFGGGGGGGGGGGDGGGGGGGGGGGGFGGGGGGGGGGGGGDGGGGG?FEGGFGC<AEFGGGGFEGF9FFCEGGGG8FFGGGGGCFFFGGDFEB@FGGGFGGGGGGGGGGFGF+@FEGFGGGGG88FC9FFFFFC9FCFABADGGEDCGGDDDFFGCDCFFG9FDCFCFFGGDCFEGGGGFD93@DEC>?>C81,DEFG7EFG6F6CAF<CG?*71C8<3++42*:*;DE2C7EFFF6E79<80<:/<<+>6CF7*3+
@M03152:184:000000000-AWYW1:1:2106:23497:16800 1:N:0:TGCACTGTATACCTGT
AAGCTCGTAGTTGAATTTCGGGATCAATTTATTGGTCGTGCCAACGGTACGCCCTGGTACAATTGGTTTCTCCCTTCTGACGAAGCATGATGTCATTAATTTGATGTCGTGGGGAATCAGGACTGTTACTTTGAAAAAATTAGAGTGTTTAAAGCAGGCTTTGGCTTGAATACATTAGCATGGAATAATGAAATAGGACGTTTGATCTTATTTCGTTGGTTTCTAAGATCGACGTAATGATTAATAGGGATAGTTGGGTGGAATTCTCGGGTGCCAAGGAACTCCAGTCACTGCACTGTAT
+
CCCCCGGGGGGGG@FFGGGGGGFFGFGGGGGGGGFGGGGGGGFGGGGGGGGG+CFFGGGGGGGGGGGGGGGGGGGFGGGGGDEEGGGGGDGGGGEFGGGGGGFEFGGGCF7CEGDEGGDGF8FFGGGGGGGGCAFFFGEFFG,A9?BFFEFGGGCGDFGFGFGGGGGCFC?FGG9DFFFGFFG8==EFGGGAFGGGFFGGG<F@CA,,@@DFF;,@CCC:CFGGG,,?2>>?CCECCF?FGFCFG976FC;6CF9+3*;CE8++7@C9*=CC8<*7+75A60?CC@CG+7CGGF>CCFF03
@M03152:184:000000000-AWYW1:1:2106:15024:16817 1:N:0:TGCACTGTATACCTGT
AAGCTCGTAGTTGAATTTCGGGATCAGTACGCTGGTCGTGCCTTCGGTATGCACTGGTGTCACTGGTTCCTCCCTTCTGACGAACCGTCATGCCATTCACTTGGTGTGGCGGGAAATCAGGACTGTTACTTTGAAAAAATTAGAGTGTTTAAAGCAGGCTCACGCTTGAATACATTAGCATGGAATAATGAAATAGGACGTTGATCTTATTTTGTTGGCTTCTAGGATTGACGTAATGATTAATAGGGATAGTTGGGTGGAATTCTCGGGTGCCAAGGAACTCCAGTCACTGCACTGTATC
+
CCCCCGGGGGGGGGGGGGGGGGGGGGGGGGGGGGGGGGGGGGGGGGGGGGGGGGGGGGFGGGGGGGGGGGGGGGGGGGGGGGGGGGGGGGGGGGGGGGGGGGGGGGGGGGGGGGGGGGGGGGGGGGGFGGGGGGGGGGGGGGGGGGGDGGGGGGGFGGGGGEGGGGGGGFGFFGGGFGGGGGGGGGFGFFFGFGGGG@F7FFG@FFGG9FGGG;BG85<?E8C9AF?CFCCC8BCCEF:C:+<9+<F6*=86CG?9*=E51:CF7A+*/:8)197C*<4E78<F6+0++/<+<C*0+<>0+
@M03152:184:000000000-AWYW1:1:2106:2990:16847 1:N:0:TGCACTGTATACCTGT
AAGCTCGTAGTTGAATTTCGGGCCTGGCCGGGCGGTCTGCCTAACGGCACGTACTGTCTGGGCGGGCCTTACCTCTTGGTGAGCCGGCGTGCCCTTTGTTGGTGTGCGCCGGGGAGCCAGGACCTTTACCTTGAGAAAATTAGAGTGTTCAAAGCAGGCCTATGCCTGAATACATTAGCATGGAATAATAAAATAGGACGCGCGGTTCTATTTTGTTGGTTTCTAGAGTCGCCGTAATGATTAATAGGGATAGTTGGGTGGAATTCTCGGGTGCCAAGGAACTCCAGTCACTGCACTGTAT
+
CCCC9FFGGGGGGFFGGGGFFGGGGGGGGGGGGGGGGGGGGGC,EFGGGGGGFDFGGFGEGGGGGGGGGGGGGGGGGGGGGGGGGGGGCCEGGGGGGGGGGFEGG:CFGGGGEGFECFFGCFFGGCFDFGFFFCFCGFGGGGGGGFFFGGCFGCGF<:EGGGGCGGFGCFGGGF9<CFGGGG>8FGGGGGGGC0<C8FGEGGGGG**;EFFCFCGFGCG>E@C?CGFG9CEGCE*;:=?C7?99F7CGGFFGGGFGFDEGGGGGG77CDF5**15:C4>F*;?>CFC@CFGF:2:F+30<+
@M03152:184:000000000-AWYW1:1:2106:22784:16860 1:N:0:TGCACTGTATACCTGT
AAGCTCGTAGTTGAATTTCGGGATTGACACATCGGTCGTGCCCTAAGGGGTATGAACTGGTGTAGTCAATTTCTCACCTTCTGGAGAACCGCGCTGTCCTTAATTGGGTGACGCGGGGAACCAGGACCTTTACTTTGAAAAAATTAGAGTGTTTAAAGCAGGCATTTTGCTTGAATACATTAGCATGGAATAATAAAATAGGACGGCATGATTCTATTTTGTTGGTTTCTAGGATCACCGCAATGATTAATAGGGATAGTTGTGTGGAATTCTCGGGTGCCAAGGAACTCCAGTCACTGCA
+
CCCCCGGGGGGGGGGGGGF@FGEGGGGGGGGGGGGGGGGGDGGFGGGGGGGGGGGGGGEFFFGFGGGFGGGGGGGGGGGGGGGGGGGFFEGGGGGGGGGGGFFGGGGGGGGGGGGGGGGGGGGGGGGGGGGGGGDGGCFGGGGGGFGGGGFFGGGFFGGGFGGFFGGGGGCC,@<FBFDGGGGGGGGGGGGGGFGFCFFGG7,CFF@**:<CC:;FFFGGGGGGCCCE9CCF6>+<CFG5CE=CFEEGGGFGGCF6;*22<90:EFE?678:C:/75>BEF:CCC=:*<4?E+**<CGFF7
@M03152:184:000000000-AWYW1:1:2106:23184:16870 1:N:0:TGCACTGTATACCTGT
AAGCTCGTAGTTGAATTTCGGGATCAATTTATTGGTCGTGCCAACGGTACGCACTGGTACAATTGGTTTCTCCCTTCCGACGAAGCGTGATGTCATTAACTTGATGTCGTGTGGAATCAGGACTGTTACTTTGAAAAAATTAGAGTGTTTAAAGCAGGCTTTGGCTTGAATACATTAGCATGGAATAATGAAATAGGACGTTTGATCTTATTTCGTTGGTTTCTAAGATTGACGTAATGATTAATAGGGATAGTTGGGTGGAATTTTCGGGTGCCAAGGAACTCCAGTCACTGCACTGTAT
+
CCCCCGGGGGGGFGGGGGFGGGDGCGGGGGGGGGGGGGGGGGGGGGDGGGGG,CFDFGGGGGGGGGGGGGGFGGGGGGGEGGCBFGGGGGGGGFCFGGGGGGFGGGGGGGGGGGGGGGGGG8FGGGGGGGGGCAFGGFGGGG8FG<FGGGGGGAFGGGGGGGF?=DBCFC,FGFGGGGFFFCCFGGGGGFGFGGGGGGGGGGGC;FFGGCC;AFFGGCGG>B>DF,?>EF?FGEGC75BCFFECFGGGGCF6+<77<=EE5CEFC+24)*8C=DG*053:::6:?@+<+00++**++0*+3
@M03152:184:000000000-AWYW1:1:2106:5799:16872 1:N:0:TGCACTGTATACCTGT
AAGCTCGTAGTTGAATTTCGGGCCTGGCCGGGCGGTCTGCCTAACGGCACGTACTGTCTGGGCGGGCCTTACCTCTTGGTGAGCCGGCGTGCCCTTTGTTGGTGTGCGTCGGGGAACCAGGACCTTTACCTTGAGAAAATTAGAGTGTTCAAAGCAGGCCTATGCCTGAATACATTAGCATGGAATAATAAAATAGGAAGCGCGGTTCTATTTTGTTGGTTTCTAGAGTCGCCGTATTGATTAATAGGGATAGTTGGGTGGAATTCTCGGGTGCCAAGGAACTCCAGTCACTGCACTGTAT
+
C@@CCGGGGGGFEGDEEFGDCGEEGGGGGG6:BF7CBFD<F?EGGEEGGGGGGGGGFDFFGFGGC7>FDGFGEFDCFGGCFEFGG@CCFGCEFGFDF3CA3>FCF@F:@FFGGECF>:>FEGFCFFFEFGGEG9FFECC@>:,FF@FC<CCFF<FCCFFEGG@@CF:F@FCFGFFFGG7F,?C7FGGGGG79C++<??+;;>CCC:ECC<FEFGGGD>FGGGGGGGCCCFD=5>88*<?+C79<CCC+:*.:89+2AEGGG5+CFC7CC7EGGGGCFFFC6;<28@F@6*<F+2:CG+0<0
@M03152:184:000000000-AWYW1:1:2106:18134:16882 1:N:0:TGCACTGTATACCTGT
AAGCTCGTAGTTGAATTTCGGACCTGGCCGGGCGGTCCGCCTCACGGTGTGTACTGTCTGGCTGGGCCTTACCTCTTGGTGAGCCGGCATGTCCTTCACTGGGTGTGTCGGGGAACCAGGACTTTTACCTTGAGAAAATTAGAGTGTTCAAAGCAGGCCTATGCCTGAATACGTTAGCATGGAATAATGAAATAGGACGTGCGGTTCTATTTTGTTGGTTTCTAGAGTCGCCGTAATGATTAATAGGGATAGTTGGGTGGAATTCTCGGGTGCCAAGGAACTCCAGTCACTGCACTTTATC
+
CCCCCGGFEGGGGGGGGGGGGGGGGEGGGGGGGGDGCFGCE>FFGGDGGGGGGFFAFGGGGGGGEDGGGGFGGGGFGGGAFGGGGG7FDG<FGGGGGGGFFDEEGGGEGE:FEGGGGGGGGGGFGGGGGGGCCF8F,BFFCAFFFGGGGGFGGFFFGCFGFE:CFB:>:FCFCG>D<FDEGDFF9>;DF?>CGFGGF@FFCG714<<F+CF@F98FF8EE8<;BF?CFED5?*?5;C77?:C+0*<C*6>4CG@GF5CE**09C7+2:551);9:*/55*:+<*+33++99+<*03+000+
@M03152:184:000000000-AWYW1:1:2106:18658:16899 1:N:0:TGCACTGTATACCTGT
AAGCTCGTAGTTGAATTTCGGGATCAATTTATTGGTCGTGCTATTGTACGTACTGGTATTATTGATTTCTACCTTCTGACGAACCATGATGTCATTAATTTGGTGTCTTGGGGAATCAGGACTGTTACTTTGAAAAAATTAGAGTGTTTAAAGCAGGCTCACGCTTGAATACATTAGCATGGAATAACTAAATAGGACGTTTGATTCTATTTTGTTGGTTTCTAGGATCGACGTAATGATTAATAGGGATAGTTGGGTGGAATTCTCGGGTGCCAATGAACTCCAGTCACTGCCCTGTTTT
+
CCCCCGGFGFFGFFCEFGGGGDGGGC@EFG9DFEFFGGGGDGFEAEEFC6CCFGGGGFGFGGGGGFFGGGGDGFGGGGGGGDGGG@FGEC96CDFFFFEFEFFGGG<CFAECF:=FGGF,CFFCGFFGGFE<FFF?=>BFEFGGG9FFGFGGC<F<@7FFDFEFGGE<BEB?BGA;9F;ED<=EGFA@,,8DFAF,8@CC7@7FGCFC;FGGG9E7,DEGGGF3:D,@>5>CE>*:1=:FECFF@FG6,,8C@79,CCE7522:91B*2>EGADG<+062+5AD?+?<+1++<**01<090
@M03152:184:000000000-AWYW1:1:2106:19942:16927 1:N:0:TGCACTGTATACCTGT
AAGCTCGTAGTTGAATTTCGGGACCAATTTGTTGGTCGTGCCTCGGTACGTACTGGTATTATTGGTTTCTCCCTTCTGAAGAACCTTGATGTCATTAATTTGGTGTCTTGGGGAATCAGGACTGTTACTTTGAAAAAATTAGAGTGTTTAAAGCAGGCATACGCTTGAATACATTAGCATGGAATAATGAAATAGGACGTTTGATTCTATTTTGTTGGTTTCTAGGATCGACGTAATGATTAATAGGGATAGTTGGGTGGAATTCTCGGGTGCCAAGGAACTCCAGTCACTGCACTGTATT
+
CCCCCGC@CDFGGGGGGGFGGEGGGFGGGGGGGGGGGGGGDCFGGGGGGGG@DFGGGFFGFFGDGGGFGGGFFFGGGGGGGFFGFGGGGGFGGFGGCGGFGCFGGGGGGGGGG74EFFGCGGGGGGGGGD?<DEF?DF<BFGFGGGGGGGGEFGEEFDFGCGGGGGGG@FG9BFGGGFGGGE8EGGCF@A=;FGGGFGD<FGG9FCCFCGGEGFGGGGGGFEFG,6:FG*CCEGFGGG?F@FCGF9?GCFFGGCC,*=E@B9>CGGGG:=E5ECD6*8AGFGD4C8C+C=7+<*9E+3*9+
@M03152:184:000000000-AWYW1:1:2106:12371:16951 1:N:0:TGCACTGTATACCTGT
AAGCTCGTAGTTGAATTTCGGGATCAATATTTCGGTCATGCCGTTGGTATGCACTGTTATCATTGATTTCTCACCTTCTAAAGAACCGTAATGCCATTAATTTGGTGTTACGGGGAATTAGGACTGTTACCTTGAAAAAATTAGAGTGTTTAAAGCAGGCTCACGCTTGAATACATTAGCATGGAATAATGAAATAGGACATCCGATTCTATTTTGCTGGTTTCTAAGATCGATGTAATGATTAATAGGGATAGTTGGGTGGAATTCTCGGGTGCCAAGGAACTCCAGTCACTGCACTGTT
+
CCCCCGGGGGGGGGGGGGGGGGGGGGGGGGGGGGGGGGGGGGGGGGGGGGGGFGGFGGGGGGGGGGGGGGGGGGGGGGGGGGGFGGGGGGEGGGGGGGGGGGGGGGGGGGGGGGGGGGGGGGGGGGGGGGGGGEGGGGGGDGGGGGGGGGGGGGFDFFFGDFFGGGGGGGDFFFGGGGFCFGGGGFFGGGGGGGGGGFFEFFGGCGGGGGCFFGGGFGGGGGGCFFCAEFGGGGFG7,2DEGC?FGFGCFAGE,:EGDCE5C59FFFGGG55CCDCFFF5CEEDFCGCCA9:FGC++A6C+
@M03152:184:000000000-AWYW1:1:2106:27594:17070 1:N:0:TGCACTGTATACCTGT
AAGCTCGTAGTTGAATTTCGGTAAATGAAAATTAAAAGTCCATCTTTTTAGATGTGTACTTAATTTTTATTTCCTTCCTTTTGAATACACTCCTAATATAATAATTTATTATTATTTAGGATCAAAGTGTTTCAAATCTTTTACTGTGAAAAAATTAGAGTGTTCAAAGCAGGCGTAACCTAGCCTTTGAATATATTAGCATGGGATAATGAAATAGGATTTTGGTCCTACTTTCGTTGGTTTCTAGGGCTAAAATAATGATTAATAGGGATAGTTGGGTGGAATTCTCGGGTGCCAAGGA
+
CCCCCGGGGGGGGGGGGGGGGGGGGGGGGGGGGGGGGGGGGGGGGGGGG8EFGGGGGGGGGGGGGGGGGGGGGGGGGGGGGGGGGGGGGGGGGGGGGFGGGGGDGGDFGGGGGGGGGFFFGEFGGGGGGEGGGGGGGGGGGGGGFFGGFGGGGGGGG8EFGFFGFGGFGGGGGGDFGGGGG?ADGGGGGGEFA=;FFGC:EGCGGGGGFFCFGECGGGGGFFFF+@;8=DDFGGGDF66CCGDFGGGGGDFFGFGGCFGGFDGGGG;C47FGCFDFFFDEDDCCGFGG?5*:FDC79C4FC
@M03152:184:000000000-AWYW1:1:2106:17825:17079 1:N:0:TGCACTGTATACCTGT
AAGCTCGTAGTTGAATTTCGGGATCAGTATGTTGGTCGTGCTTAGGTACGTACTGTCATTACTGGTTTCTCTCTTCTGAAGAACCTTGATGTCATTAATTTGGTGTCTTGGGGAATCAGGACTGTTACTTTGAAAAAATTAGAGTGTTTAAAGCAGGCATACGCTTGAATACATTAGCATGGAATAATGAAATAGGACGTTTGATTCTATTTTGTTGGTTTCTAGGATCGACGTAATGATTAATAGGGATAGTTGGGTGGAATTCTCGGGTGCCAAGGAACTCCAGTCACTGCTCTGTATC
+
CCCCCFGG7DFGFGDGGGGGGGEFCFFGGGGGGEFGGGGGGGGGGGGGGGGFGGFGGGGGGGGEEGDGFFGFFGGGGFFFFGGGGGGGFGFGGGGGCCFGGGFGGGGGGFGGGFCFG,EE=FGGGGFFFGGE9CE98>FEGGGGGGGGGGFF9FGFEEGGFGGG=CGGCFGGFFGGGFGFDD:@G@FDD9;;FFG89FEEGGG9FDFDEGFGGCDDF,6@F;DEF98>D38E*C5,;,7B2;=<+:,1;;;,>79,*A:*8C?B,+5/**=<85765).*::@<EG<:78C+9+:A<CFF9
@M03152:184:000000000-AWYW1:1:2106:7445:17082 1:N:0:TGCACTGTATACCTGT
AAGCTCGTAGTTGAATTTCGGCCTTTGCCGCCCGGTCCGCCCTATGGGTGTGTACTGGAGCGGTGGAGGCTTACCTCGTGGTGAACGGCCATGCTCTTTACTGGGTGTGGTCGGGAACCATGATTTTTACTTTGAAAAAATTAGAGTGTTCAAAGCAGGCTTACGCCCGAATACATTAGCATGGAATAATAAAATAGGACGTGCGGTTCTATTTTGTTGGTTTCTAGAATCGCCGTAATGATTAATAGGGATAGTTGGGTGGAATTCTCGGGTGACAAGGAACTACAGTCACTGCACTGTT
+
CCCCCGGGDGGGGGGGGGGGDCFGC<C9@@F6CFEGGF@CEFFD@FGGEFGGF@EEE8,<CBCGG><<,,CE,<C,6CC=FFG,,,=B4>C,,,EFEEG<FDFEGGCGGGFCFGC7FCF,?E<BFGFD>FGGGEGGGG8>,BFF9FFAFGDFG,,@FFFE<@FF7:>CE*C@G,,7,7,>;F<D7A>;;EFG,?@GCF,C<B:::CCCEG9<EFGFBC9CEBFFF<+?9<99*1=C5:5C+0<9DC+:7*<E*8<?C6CGC**+36<9C58);)/2<=@5**7*+23+3?++30>70CFG+
@M03152:184:000000000-AWYW1:1:2106:12553:17153 1:N:0:TGCACTGTATACCTGT
AAGCTCGTAGTTGAATTTCGGGACCATCATGTCGGTCGTGCCTCGGTACGTACTGGCATCGTCGGTTTCTCCCTTCTGACGAACCATGATGTCATTTATTTGGTGTCGTGGGGAATCAGGACTGTTACTTTGAAAAAATTAGAGTGTTTAAAGCAGGCTCACGCTTGAATACATTAGTATGGAATAATGAAATAGGACGTTCTATTCTATTTTGTTGGTTTCTTGGATCGACGTAATGATTAATAGGGATAGTTGGGTGGAATTCTCGGGTGCCAAGGAACTCCAGTCACTGCACTGTATC
+
BBCC9FBFEF@<F<,EFGFGGC@:CFG@FGG9FA@FFFFGGFEEFDCFGGGGGGGD<DEECGFGGGGDFGFF<FFGGGGGC:@FFF?5,9EE<,<,,<EFEFGCFFG:FCFGG:FGFFFG<<<BFFGFEDGGA?EFFCDFGGA<DFEGFF<F9:DFGGC@>FG>BBFFEF,3@FGFF,3EFF93@>DCFFF;CE9BA7C@F,*,@,@EGG@FCGEFFF8C,,4,5,4BCE5CCEGFFG7?9@@EGG+=**;61+<6*=:C*:F8+<+1/:;CE4297@FG=<F<6<<9C*+3A>9++3*2+
@M03152:184:000000000-AWYW1:1:2106:24517:17159 1:N:0:TGCACTGTATACCTGT
AAGCTCGTAGTTGAATTTCGGGCCTGGCCGGGCGGTCTGCCTAACGGCACGTACTGTCTGGGCGGGCCTTACCTCTTGGTGAGCCGGCGTGCCCTTTGTTGGTGTGCGTCGGGGAACCAGGACCTTTACCTTGAGAAAATTAGAGTGTTCAAAGCAGGCCTATGCCTGAATACATTAGCATGGAATAATAAAATAGGACCATGGTCTTATTTTGTTGGTTTTAAAGGCCAAGGTAATGATTAATAGGGATAGTTGGGTGGAATTCTCGGGTGCCAAGGAACTCCAGTCACTGCACTGTATC
+
C@@C<@F:FG@FGGGGGGGGGGGGGGGGGGGGGGGGGGGGGGGGGGGGGGGEFGGFGGGGGGGGGGGGDGGCGFGGFGGGGDGFGCGGGGGGGGFGFGGGGGFEGEGGEFDGGGGGDFGGGGFF8CFDGGFGGGGGDFF@FGFGG9FFDFFFGGGGGFC7BEGFCEECFGGGCFCFFGGGFGGGGGGGGGGGGGGGGGCFFFFGF?EFGGFF79*:@E*;@C?FCFG/AFFCGD7<EGGF?CGCF9FEE*8+<9+8CEDC@CFC+AFE<C87:C*6C)0:*<F*<EE<+9CE6>FGF+*+0
@M03152:184:000000000-AWYW1:1:2106:12383:17189 1:N:0:TGCACTGTATACCTGT
AAGCTCGTAGTTGAATTTCGGAACTGGCCAAGTGGTTTAGCCGCAAGGTTAATACTGCTTTGGTTGGTTCTTTCCTTATGGCTATCTAGTGTTCTCTTAATTGAGTGCGCTAGGGAACCATAACTGTTACTTTGAAAAAATTAGAGTGTTCAAAACAGGCTTATGCCTGAATAGATTAGCATGGAATAACGGAATAGGACTTTGTTTCTATTTTGTTGGTTTTAGAAATAAAGTAATGATTAATAGGGATAGTTGGGTGGAATTCTCTGGTGCCAAGGAACTCCAGTCACTGCACTGTATT
+
CCCCCFGGGGEGGFGGGGGGGEGGGGG8FFFGGGGGGGGGGGGGGGGGGGGGGGGGGGGGFFFFDGGGGGGGGGGGGGGGGGGGGGGGFGGGGGGFGGGEFGGCFG<EGDGGGGGGGGGGG9FFFFGGFGGFFFDFGGGEGGFFGGGGGGGGGGGGGGFGGDGGGGE?FGFFGDFGGGGFGGG?FFGGGGGGCEGGGGGGGGFGGGGFFFFEGGDFGGGGCGGCFFG;F;5ECDBFGGEGFG7@DGCC?AFGGG?C5CGG5C?89C++;+5;04:*>>AFG6+;<F;2A8EFFG<?EC@F+
@M03152:184:000000000-AWYW1:1:2106:23633:17221 1:N:0:TGCACTGTATACCTGT
AAGCTCGTAGTTGAATTTCGGGATCAGTACGCTGGTCGTGCCTTCGGTATGCACTGGTGTCACTGGTTCCTCCCTTCTGACGAACCGTCATGCCATTCACTTGGTGTGGCGGGAAATCAGGACTGTTACTTTGAAAAAATTAGAGTGTTTAAAGCAGGCTCACGCTTGAATACATTAGCATGGAATAATGAAATAGGACGTTGATCTTATTTTGTTGGTTTCTAGGATTGACGTAATGATTAATAGGGATAGTTGGGTGGAATTCTCGGGTGCCAAGGAACTCCAGTCACTGCACTGTATT
+
CCCCCGGGGGGGGGGGGGGGGGGGGGGGGGGGGGGGGGGGGGGGGGGGGGGG9FGGGGGGGGGGGGGGGGGGGGGGGGGGGGGGGGGGGGGGGGGGGGGGGFGGGGGGGGGGGGGGGGGGGGGCFFGGGGGGGGGGGGGGFFGGGGGGGGGGGGGGFGGGGFGGGD7>@FFGGGGGGGGGGGGGGAEGGFEGGGGG7FCF<CF<,?FGGGGGGGGF,BC>FFGF9?BEG>EGGGFGGFGGGGGGGGGCDDFGGGFG*1:8CCEGC9C5<=*9;CGGG)8E689CC6<<EFGGGGG76CD<+
@M03152:184:000000000-AWYW1:1:2106:24019:17224 1:N:0:TGCACTGTATACCTGT
AAGCTCGTAGTTGAATTTCGGGATCAATGGATTGGTCATGCCGTTGGTATGTACTGGTCATATTGGTTCTCACCTTCTAAGGAACCATAATGTCATTCATTTGATGTTTTGGGGAATTAGGACTGTTACCTTGAAAAAATTAGAGTGTTTAAAGCAGGCTAACGCTTGAATACATTAGCATGGAATAATGAAATAGGACATCGCATTTTACTTTGTTGGTTTCTAGGACCGAAGTAATGATTAATAGGGATAGTTGGGTGGAATTCTCGGGTGCCAAGGAACTCCAGTCACTGCAATGTAT
+
CCCCCGGGGGGGGGGGGGGGGGGGGGGGGGGGGGGGGGGGGGGGGGGGGGGGGGGGGGGGGFGGGGGGGGGFGGGGGGGGGGGGGGGGGGGGGGGGGGGGGGGGGGGGGGGGGGGGGGGGGGGGGGGGGGGGGGGGGFFFFGGGGGGGGGGGGGGGGGGGGGGGGGGGGGGGGGGGGGGGGGFGGGGGGGGGGGGGFGGGGGGGGGGGFCGGGGGGGGGGGGGGGFCGFGGGGGCFFFGGGGGGGGGGFCFCFFGFG*:@>BEFGCG:C*C<EGGGFFFGGFGGGGGG6AE?C**+<ACF+
@M03152:184:000000000-AWYW1:1:2106:7496:17274 1:N:0:TGCACTGTATACCTGT
AAGCTCGTAGTTGAATTTCGGGATCAATTTACTGGTCGTGCCTATGGTACGTACTGGTTTTGTTGGTTCCTCCTTTCTGGGGAGCCGCGATGTCATTAACTTGGTGTCGCGGAGAATCAGGACTGTTACTTTGAAAAAATTAGAGTGTTTAAAGCAGGCTAACGCTTGAATACATCAGCATGGAATAATGAAATAGGACGTTTGATCCTATTTTGTTGGTTTCTAGGGTCGACGTAATGATTAATAGGGATAGTTGGGTGGAATTCTCGGGTGCCAAGGAACTCCAGTCACTGCACTGTAT
+
CCCCCGGGEGGGGGGGGGGGGGGGGGFGGGGGGGGGGGGGGGGGGGGGGGGGGGGGGGGGGGGGGGGGGGGGGGGGGGGGGGGECFGGGGGGGGGGGGGGGGGGGGGGGGGGGGGGGGGGGGGGGGGAFGFGGFGGGGGGGGGGD?FFGGGGGDGFFGGGGGGGDDDGFGGGGGGCGGGGGGGGGGDGGGGDCDGG?CFGGGFEE?EFGCGFGGGGGGGGGC@EFCDCCC5EEGGGGGGF?+=CFFF6F*=?FGGG?*88EG?F60:9C*:C8>D><)76C6C788CCGF9FGFFF?+:9<
@M03152:184:000000000-AWYW1:1:2106:23128:17276 1:N:0:TGCACTGTATACCTGT
AAGCTCGTAGTTGAATTTCGGGATCAATGAGTTGGTCGTGCCATTGGTATGAACTGGCTTTATTGGTTCTCACCTTCTAATGAACCTTAATGTCATTCATTTGATGTTTTGGGGAATTAGGACTGTTACCTTGAAAAAATTAGAGTGTTTAAAGCAGGCTCACGCTTGAATACATTAGCATGGAATAATGAAATAGGACATCGCATTCTATTTTGTTGGTTTCTAGGATCGATGTAATGATTAATAGGGATAGTTGGGTGGAATTCTCGGGTGCCAGGAACTCCAGTCACTGCACTGTATT
+
CCCCCFGCGFFEFGDGDGG<FGEGDEEFFEEGGFGGGEGGDGDFCFGGGGGG,CEGGGGGGGGCFGGFGD,CCEFGFGGGGGFGGGGGGFEGGGDGGGFCGFGCFFGGGGFDE@7CF,<FGCFGCFEFAA9?F9E<ADFGGGGAAFGGGCFFBECA?<CF<FFFCGDDFGGGG,@FFGGFCGGDFGCDGGFGFGDAFGGGGGG+=CFCFGGGGAEFDD?4:,@FFFDFFBEA8C,;:25ECA=7C;CCGGF1<ECC65EE5*<4?7@9*=3/:D5C6=FF6+29@+5++@7<9DF+7@C1+
@M03152:184:000000000-AWYW1:1:2106:15210:17295 1:N:0:TGCACTGTATACCTGT
AAGCTCGTAGTTGAATTTCGGGGTCAGTAGGTCAGTCGTGCCAACGGTATGAACTGGCCTCACTGATTCCTCCCTCTTGTAGAACCGTGATGCCATTAACTTGGTGTTGCGGGGAAACAGGACTGTTACTTTGAAAAAATTAGAGTGTTTAAAGCAGGCTAACGCTTGAATACATTAGCATGGAATAATGAAATAGGACGTCGATCTTATTTTGTTGGTTTCTAGGGTTGACGTGATGATTAATAGGGATAGTTGGGTGGAATTCTCGGGTGCCAAGGAACTCCAGTCACTGCACTGTATA
+
CCCCCGGFGGGGGGGGGGGGGGGGGGGGGGGGGGGGGGGGGGGGGGGGGGGGGGGGGGGGGGGGGGGGGGGGGGGGGGGGGGGGGGGFGGGGGGGGGGGGGGGGGGGGFGGGGGGGGGGGGGFGGGGGGGGGGDGGEFEGGGCGGGEGGGGGGGGGFGGGGGGGGGGGGGGFGGGGFGGGGEGGGGGGGGCGEGGFGDGGCGGGGD7D@FGGFGGGGFEGGFCFGGGGGG6+=88/=FGFGFGGFGCFGGFGGGFGGGGGGFGGGGEEGGGGEF>FGF:6C@CGCCF<F?CGGF*<CF70+
@M03152:184:000000000-AWYW1:1:2106:16355:17331 1:N:0:TGCACTGTATACCTGT
AAGCTCGTAGTTGAATTTCGGACCTGGCTGGGTGGTCTTGCCGCAAGGTAAGCACTGCCTCTGGTCGGGTCTTTCCTTCTGGGGAACCTGTGTGCCCTTAATTGAGTGCGCAGGGGATCCAGGACTTTTACTTTGAAAAAATTAGAGTGGTTAAAGCAGGCTTTCGCTTTAATACATTAGCATGGAATAATAGAATAGGACTTTGGTTCTATTTTGTTGGTTTCTAGGACCGAAGTAATGATTAATAGGGATAGTTGGGTGGAATTTTCGGGTGGCAAGGAACTACAGTCACGGCACTGTT
+
A-AA-F@78CF<C<C9F<FDGGCGGGGEGFGDDFEF-CCEGGGGGDGGFGFGGC<ECCFAFGFFFEEEDC:,CFGGGGC,CAE>CG7CFFGGGGD,FC<,C,CA,:E?CCEFCGDE7:D:C=CCEBFD9<A<,?FAF?F8B8ABFGGD5+C+5:CC,FFG+,:@>++@++:333EFFC,D,@9D,,,@,@EGG9DF,DC,,5@C,,>7,3,@DF9B88EE;88BC;BFF,*:=>C*91=EF+41+3+=E*;*00=+>?8BED86?++<>E*7*1)*:7>5E8*2++<60=?+*1>*2**++
@M03152:184:000000000-AWYW1:1:2106:28080:17349 1:N:0:TGCACTGTATACCTGT
AAACTCGTAGTTGAATTTCGGACTCGGTTTGATGGTCTGCCTTTGGTATGTACTGTCCTGACCGGGTCTCACCTTCTGGTGAGCTTTCTTGTTGTTTACTCAGCGCGGCAGGGAACCAGGACTTTTACTTTGAAAAAGTTAGAGTTTTTAAAGCAGGCTTTCGCTTGAATACATTAGCATGGAATAATAACATAGTACTTTTGTTCTATTTTTTTTTTTTCTAGTACCTAATTAATTATTAATAGGTATAGTTGGGTTGAATTCTCCTTTTCCAATGAACTCCCGTTCATGCACTTTATAT
+
CB-<AF7FGFFEEEFFGGGG7;CFGCFGG-BFFFGFEF@EFGGGDCFG<CFEGGCFGGG,<EFD:7CEGGGFGGGGG9:C,,6C9,,C,CFFG8FF<EFFGGF=FGGGGEEC7DFGGGG7AFGGGGFGGCG9,A9?<FFGG,9FG,CFFGGGGF8>+>=FFGGGGG+@FGAAE@DFFEDF><7D<>DF;EBCGA,,,,7;C,7@F,@,EEGG,5>**1*8+;2+++5<2+++5?+>+A7CC+1:7@++2++4>;7ECCD6<9@+0+++*++22*::660<:+<**2*0+/+32:*+++*+0
@M03152:184:000000000-AWYW1:1:2106:22969:17376 1:N:0:TGCACTGTATACCTGT
AAGCTCGTAGTTGAATTTCGGGCCTGGCTGAGTGGTCTTGCCGCAAGGTAAGCACTGCTCTGGTCGGGCCTTTCCTTCTGGGGAACCAGTGTTCTCTTAACTGAGTGCGCTGGGGATCCAGGACTTTTACTTTGAAAAAATTAGAGTGTTTAAAGCAGGCCTACGCTTGAATACATTAGCATGGAATAATAGAATAGGACTTTGGTGCTATTTTGTTGGTTTCTAGGACCGAAGTAATGATTAATAGGGATAGTTGGGTGGAATTCTCGGGTGCCAAGGAACTCCAGTCACTGCACTGTAT
+
CCCC<FGGGGGGGGGGGGGGGGGGGGGGGGGGGGGGGGFFFGGGGGGGGFGGGGF8FGGGGFFAFGGGEGGGGGGGGGFGFGG7FDFFFGEFFGGGGFGGGGGGGGGDGGEGGGGGGGGGGG?FGGGFFGGGGGFGGFGGGFEGGGGGGGGGFFFEFGGGGGGGGGGGGGGF<ACFGCAFGFGGDGGGGGGGGFFGGG:FFGGFGGCCGCFGGGFGGFGGGGFG<EFFECGGGGGFGGG9<EEFG+<7=?A6CFGGGGGGGGGGCECFGGD<CGG>C:@FGG+0<C?9+9?FGGF6CFFF9
@M03152:184:000000000-AWYW1:1:2106:9518:17385 1:N:0:TGCACTGTATACCTGT
AAGCTCGTAGTTGAATTTCGGGATCAATTTATTGGTCGTGCTATTGTACGTACTGGTATTATTGATTTCTACCTTCTGACGAACCATGATGTCATTAATTTGGTGTCTTGGGGAATCAGGACTGTTACTTTGAAAAAATTAGAGTGTTTAAAGCAGGCTCACGCTTGAATACATTAGCATGGAATAACGAAATAGGACGTTTGATTCTATTTTGTTGGTTTCTAGGATCGACGTAATGATTAATAGGGATAGTTGGGTGGAATTCTCGGGTGCCAAGGAACTCCAGTCACTGCACTGTATC
+
C@CCCGGFGGEGGGEGGGGGGGFCGGEGGEFFAGDFGGFEGFGFGGGECEGGGGGCEGFGGGGGC<FDCFGGCFGEGG<EEGCGGCCFCGCGGFFFFAC@ACFFFEFGAEGCC@FCFEFFC=,CFFGGAF<F<<F?,+BFGG9EFGGGGCF?EADF?>E8EEFG@:<EEEC<DF<AG?AFDFGEGF=,CG@FGGGGC8C:CCC9F,3DFGF9EG8FEF>DFGFFEEFDEGGC?EF5?FC:C:@F>?<C6C6?C7C,8=CE5:3CCFBCFEFGGG:2*8)==8@6CCG698<?+*99EF*++
@M03152:184:000000000-AWYW1:1:2106:14826:17430 1:N:0:TGCACTGTATACCTGT
AAGCTCGTAGTTGAATTTCGGGACCATCATGTCGGTCGTGCCTCGGTACGTACTGGTATTGTTGGTTTCTCCCTTCTGACGAACCATGATGTCATTTATTTGGTGTTGTGGGGAATCAGGACTGTTACTTTGAAAAAATTAGAGTGTTTAAAGCAGGCTCACGCTTGAATACATTAGCATGGAATAATGAAATAGGACGTTTGATTCTATTTTGTTGGTTTCTAGGATCGACGTAATGATTAATAGGGATAGTTGGGTGGAATTCTCGGGTGCCAAGGAACTCCAGTCACTGCACTGTATC
+
CCCC9FGFCFBCGFCFFGGG7CGGGFGD9@@FGGGGDGGCCGGGGDGEFCGGGGGGGFGGFGGCFGGGGGGGGGGEEAFFDGGGGCFGFG<FDGGFFFFGGF94C:FEFEGGGCGGGF9FBFFGGAEGFE<9F<FGEEFGGGGGGGGGFGGGGGF8CG<DD9D8>:BFGFF9DFFFFFGGGF:DG?CFEFFGGC9D>ACF@F7=FAACEFFGGGGGGDCCGGGDCDFCG55:/=C,CFGGDCCFFFF6?CAFCF76*=E8899CC?C55CFDE50**))A=CE788E<97:?CCG96CC9+
@M03152:184:000000000-AWYW1:1:2106:3011:17508 1:N:0:TGCACTGTATACCTGT
AAGCTCGTAGTTGAATTTCGGACTCGGTTGGATGGTCTGCCTTTGGTATGTACTGTCCTGACCGGGTCTCACCTTCTGGTGAGCTGTCGTGTTGTTTACTCAGCGCGGCAGGGAACCAGGACTTTTACTTTGAAAAAATTAGAGTGTTTAAAGCAGGCTTTCGCTTGAATACATTAGCATGGAATAATAAAATAGGACTTTGGTTCTATTTTGTTGGTTTCTAGGACCGAAGTAATGATTAATAGGGATAGTTGGGTGGAATTCTCGGGTGCCAAGGAACTCCAGTCACTGCACTGTATCT
+
CCCCCGGGGGGGGGGGGGGGGGGGGGGGGGGGGGGGGGGGGGGGGGGGGGGGGGGGGGGFFCGGGGGGGGGGDFGGGGFGEFFGGGGDGGGGGGFGGGGGGAGGGGGGGGGGGDFFGGGGGGFGGG9FGGGGE9FE@EGGG8FGFGGGCGGGGFFGFGGGGGGGEGFEFG9FFFEGEGGG9AEFFGGGGGCFGGAEAEGGGGGGF9>9DFFDFGCDGGGGGG@FCFGGGGGGFFGGGGGGGGGFFGF?EFF9CF6EGGDC6CFCACEGGGGCGCC*::5=F7<6?FFGF4+2:C*+2<7<9
@M03152:184:000000000-AWYW1:1:2106:7085:17529 1:N:0:TGCACTGTATACCTGT
AAGCTCGTAGTTGAATTTCGGGATCAACTAACTGGTCGTGCCTATGGTACGTACTGGTTTTGTTGGTTTCTCCCTCTGAGGAGCCGCGATGTCATTAACTTGGTGTCGCGGGGAATCAGACTGTTACTTTGAAAAAATTAGAGTGTTTAAAGCAGGCTAACGCTTGAATACATTAGCATGGAATAATGAAATAGGACGTTTGATCCTATTTTGTTGGTTTCTAGGATCGACGTAATGATTAATAGGGATAGTTGGGTGGAATTCTCGGGTGCTAAGGAACTCCAGTCACTGCACTGTATCT
+
CCCCCGGGGGGGGFFFFGGGGGGGGGGGFGGGGGGGGGGGGGGGGGGGGGGGGGGGGGFFGGFG8FGGGGGGAFGGGGGGFFFGFGGGEGGFGFGGGFGGGGGGGGGGGGGGGDFGFGFFDGGGGGGGGGG9FFFGGGGGGGGGGGGGGGGGGGGGBFGGGDE+FFGGGGGGGGGACFGFGGCFGGGGFFGGGDCGFGGGGEGFGFGGD@AFFGF7EEEG7BB9CCCFG58***3*<7CC7@CFFDFGGGFGF97*CE5@CCC+3<8*//:9+::6CF;66<CFF?CCG?:E777CE?7++
@M03152:184:000000000-AWYW1:1:2106:12745:17531 1:N:0:TGCACTGTATACCTGT
AAGCTCGTAGTTGAATTTCGGGCCTGGCCGGGCGGTCTGCCTAACGGCACGTACTGTCTGGGCGGGCCTTACCTCTTGGTGAGCCGGCGTGCCCTTTGTTGGTGTGCGTCGGGGAACCAGGACCTTTACCTTGAGAAAATTAGAGTGTTCAAAGCAGGCCTATGCCTGAATACATTAGCATGGAATAATAAAATAGGACGCGCGGTTCTATTTTGTTGGTTTCTAGAGTCGCCGTAATGATTAATAGGGATAGTTGGGTGGAATTCTCGGGTGCCAAGGAACTCCAGTCACTGCACTGTAT
+
CCCCCGGGGGGGGGGGGGGGGGGGGGGGGGGGGGGGGGGGGGGGGGGGGGGGGGGGGGGGGGGGGGGGGGGGGGGGGGGGGGGGGGGGGGGGGGGGGGGGGGGGGGGGGGGGGGGGGGGGGGGGGGGGGGGGGGGGGGGGGGGGGGGGGGGGGGGGGGGGGGGGGGGGGGGGGGGGGGGGGGGGGGGGGGGGGGGGGGGDGGGGGEEGGGGGGGGGGGGEGGGGGGGFGGGGGGGGGGFGGGGDDG7EDFFCFGD9AEE*CECGF7CCGFCFDD<FGFFDF8CCFGGF?FFGG=CGF6:E:
@M03152:184:000000000-AWYW1:1:2106:14246:17534 1:N:0:TGCACTGTATACCTGT
AAGCTCGTAGTTGAATTTCGGGCCTGGCCGGGCGGTCTGCCTAACGGCACGTACTGTCTGGGCGGGCCTTACCTCTTGGTGAGCCGGCGTGCCCTTTGTTGGTGTGCGTCGGGGAACCAGGACCTTTACCTTGAGAAAATTAGAGTGTTCAAAGCAGGCCTATGCCTGAATACATTAGCATGGAATAATAAAATAGGACGCGCGGTTCTATTTTGTTGGTTTCTAGAGTCGCCGTACTGATTAATAGGGATAGTTGGGTGGAATTCTCGGGTTCCAAGGAACTCCAGTCACTGCACTGTAT
+
CCCCCCFFFFGFGGGGGGFGDGEGGGFGGGGGGEGGEGGGGGGGGFGGGGGGGGDFGGGGGGGC=@FFCFGGGGGGGGGFGGEFGGGGGECFGDF8FGGGFF@FGCFGEGGGCFEFFFGGGGGGGGGGG@EGGCECGGGGG9C;FGGGGGGFGCFGGGGGGG9:AC9?F:F@FGGECCDFGGGGGGGFGGFG+0:@EGC*:8ECC1*?F?GGFC7F8ECEFEDC@@9CG?EGGGGG*79:CGGGDE?CC6)08<FGG5>8CC:CF?0+77*1*/*:9?)7C8+;686CE=+0:9D+3+*++
@M03152:184:000000000-AWYW1:1:2106:22570:17546 1:N:0:TGCACTGTATACCTGT
AAGCTCGTAGTTGAATTTCGGGCCTGGTTGGGTGGTCCGCTTAACGGCGTGTCCTGTCTGACTGGGTCTTACCTCTTGGTGAGCCGGCGTGCCCTTAACTGGGCTGCGTCGGGGAACCAGGACTTTTACCTTGAGAAAATTAGAGTGTTCAAAGCAGGCCTACGCCTGAATACATTAGTATGGAATAATAAAATAGGACGTGCGGGTCTATTTTGTTGGTTTCTAGAGTCGCCGTAATGATTAATAGGGATAGTTGGGTGGAATTTTCGGGTGCCAAGGAACTCCAGTCACTGCACTGTAT
+
CCCCCGGGGGGGGGFGGGGGGGGGGGGGGGGGGGGGGGGGGGGGGGGGGGGG<FGFFFGGGGGGGGGFGGGGGGGGGGGGGFGGGGGGGGGGGGGGGGGGGGGGGGGGGGGGGGGGGGFGGGGGGGGGGGGGGGGFGGGGGGGFAFGGGGGGGEGFCFEFFGGGGGGGGGGGGFGGGGGGGGGGGGGGGGGGGCFGGGFGFEGGG*=CF>FGFGGGFFC::ECFGGFGGGDGGEGGDEFFFGGCDGG?C:5CFFGG6=EGEFGGG+<?)CCCE<DGFFFG60C7CGC@+*+3+9:6C6C72
@M03152:184:000000000-AWYW1:1:2106:18814:17557 1:N:0:TGCACTGTATACCTGT
AAGCTCGTAGTTGAATTTCGGGCCTGGCCGGGCGGTCTGCCTAACGGCACGTACTGTCTGGGCGGGCCTTACCTCTTGGTGAGCCGGCGTGCCCTTTGTTGGTGTGCGTCGGGGAACCAGGACCTTTACCTTGAGAAAATTAGAGTGTTCAAAGCAGGCCTATGCCTGAATACATTAGCATGGAATAATAAAATAGGACGCGCGGTTCTATTTTGTTGGTTTCTAGAGTCGCCGTAATGATTAATAGGGATAGTTGGGTGGAATTCTCGGGTGCCAAGGAACTCCAGTCACTGCACTGTAT
+
CCCCCGGGGGGGFGGGGGGGGGGGGGGGGGGGGGGGGGGGGGGGGGGGGGGGGGGCGGGGGGGDGGGGGGGGGGGGGGGGGGGGGGGGGGGGGGGGGGGGGGGGGGGGGGGGGGGGGGGGGGGGGGGGGGGGGGGGFGGGGFGGGGCCGGGGGGGGGGGGGGGGGGGGGGGGGGGGGGGFGGDGGGGGGGGGGGGGGEGGGGGGGGGGGCFGGGGGGGFCGF?FG7A9@FGGGGG==ED??@EGGGGGGFFGD??<C5EEEF??F9CCDGC78C<FCF):CFFGG?CFFFCGGGGGFC77<
@M03152:184:000000000-AWYW1:1:2106:14832:17581 1:N:0:TGCACTGTATACCTGT
AAGCTCGTAGTTGAATTTCGGGATCAATTTACTGGTCGTGCCTATGGTACGTACTGGTTTTGTTGGTTCCTCCTTTCTGAGGAGCCGCGATGTCATTAACTTGGTGTCGCGGGGAATCAGGACTGTTACTTTGAAAAAATCAGAGTGTTTAAAGCAGGCTAACGCTTGAATACATTAGCATGGAATAATGAAATAGGACGTTTGATCCTATTTTGTTGGTTTCTAGGGTCGACGTAATGATTAATAGGGATAGTTGGGTGGAATTCTCGGGTGCCAAGGAACTCCAGTCACTGCACTGTAT
+
CCCCCGDGGGGGGGAFFGGGGGGGGGFGGGGGGGGGGGGGGGGGGGGGGGGGGGGGGGGGGFGFGGGFFGGGGGGGFFEAFGAGFGEGE7CGFGGGGGGGGGCFGGGC@FFEGGCCFGGGDGGGFGGGGGGGGGGGGGGGGGD<BFGCFFEAADFGFFGFFFGGGGGGGGGGGGGGCFCCG9FDFGGFFG,<>DFFGFGGCFFG9FGGGFGFEGCGGC>EGD9C72+=FFGDG5C5:5+2C7C+::9766>?EFF+87C8CC+AF0:C3=*/29*:<5>=FCFG8<+<<@9E@4:CGCD?C
@M03152:184:000000000-AWYW1:1:2106:10258:17654 1:N:0:TGCACTGTATACCTGT
AAGCTCGTAGTTGAATTTCGGGATCAATTTATTGGTCGTGCCAACGGTACGCACTGGTACAATTGGTTTCTCCCTTCTGACGAAGCATGATGTCATTAATTTGATGTCGTGGGGAATCAGGACTGTTACTTTGAAAAAATTAGAGTGTTTAAAGCAGGCTTTGGCTTGAATACATTAGCATGGAATAATGAAATAGGACGTTTGATCTTATTTTGTTGGTTTCTAAGATCGACGTAATGATTAATAGGGATAGTTGGGTGGAATTCTCGGGTGCCAAGGAACTCCAGTCACTGCACTGTAT
+
CCCCCGGGGGGGGGGGGGGGGGGGGGGGGGGGGGGGGGGGGGGGGGGGGGGGGGGGGGGGGGGGGGGGGGGGGGGGGGGGGGGGGGGGGGGGGGGGGGGGGGGGGGGGGGGGGGGGGGGGGGGGGGGGGGGGGGGGGGGGGGGGGGGGGGGGGFGGGGGGGGGGGGGGGFFFGGGGFFGGGGGGGGGGGGGFGGGGGGGEGFGGGGGGGAGGGGGGGGFGFGGEGFCEGF5EGGGGGGGGGGGGGGG?CEAE6>CFCDGEGGFFGGGFGFEGDGCFGFFGGFF:CEFGGF99<CGFGGG?3
@M03152:184:000000000-AWYW1:1:2106:22649:17660 1:N:0:TGCACTGTATACCTGT
AAGCTCGTAGTTGAATTTCGGGATCGACGGGTCGGTCGCGCCTCTGGTGTGTCCTGGCCCTGTCGGTTTCTCCCTTCTGACGAACCACGATGTCATTAATTTGGTGTCGTGGGAAATCAGGACTGTTACTTTGAAAAAATTAGAGTGTTTAAAGCAGGCATTCGCTTGAATACATTAGCATGGAATAATGAAATAGGACGTTTGATCTTATTTTGTTGGTTTCTAAGATCGACGTAATGATTAATAGGGATAGTTGGGTGGAATTCTCGGGTGCCAAGGAACTCCATTCACTGAACTGTAT
+
CCCCCGDGDGGGGGGGGGGEGGGGGGGGGGGGGGGGGGGGGGGGGGGGGGGG9FGAFDGGGGGGGGGGGFGGGGGGGGGGGGGG7FGGG@FFGGGGGGGGGGGGGGGGG@FGE8<FGEGGGGGGGGGGGGGGGGGGGGGGGGGGFGGGGGGGGGGGGGGGGGGG>FGGGGGGGGFGGGGGGCGGGGGGGGGGGF@?C9FC<FFD9,CEECGGGGGGGGGGGGGGCBFGGGDGGGGEFGGFGFGGGGGFGF@C+:9@+:EG*8<??CFCDFCF5C7DF4)2:;E7AC+3<8EFG>7F++?90
@M03152:184:000000000-AWYW1:1:2106:13427:17686 1:N:0:TGCACTGTATACCTGT
AAGCTCGTAGTTGAATTTCGGGATTGACTCGATGGTCGTGCCTTAAGGGGTATGAACTGTCGCTGTTGATTTCTCACCTTCTGGAGAAGCTCGATGTCCTTAATTGGATGTCTTGTGGAACCAGGACCTTTACCTTGAAAAAATTAGAGTGTTTAAAGCAGGCATTTTGCTCGAATACATTAGCATGGAATAATAGAATAGGACGGCATGGTTCTATTTTGTTGGTTTCTCGGATCACCGTAATGATTAATAGGGATAGTTGGTTGGATTTCTCGGTTGCCAAGGAATTCCAGTCACTGAC
+
CCCCCGGGGGGGGGGGGGGGGGGGGGGGFGGGGGGGGGGEGGGGGGGGGGGGGGGGGGGGGGGGEFGGGGGGGGGGGGGGGGGGGGGGFGDGGGGGGGGGGGGGGGF9FGGGGGGGGGGGGGFGGGGGGGGDFFGG<FAFGGGGFFCDDGGGGGGGFGGGGCCDGGGGGFEGGFDGGGCFGGDGFF9EGFGGGE=B>DFGGFGF@FG78FFGGFGGGGFCAFG>5CDF;?,:D*>8C?C5785*B,C7:CFB;FC*=*BFF9C3A:*=*=A:<DDG55)29C<9;EE+0022+2*30<7++
@M03152:184:000000000-AWYW1:1:2106:16756:17732 1:N:0:TGCACTGTATACCTGT
AAGCTCGTAGTTGAATTTCGGGTCTGGCCGGGCGGTCTGCCTAACGGCACGTACTGTCTGGGCGGGCCTTACCTCTTGGTGAGCCGGCGTGCCCTTTGTTGGTGTGCGTCGGGGAACCAGGACCTTTACCTTGAGAAAATTAGAGTGTTCAAAGCAGGCCTATGCCTGAATACATTAGCATGGAATAATAAAATAGGACGCGCGGTTCTATTTTGTTGGTTTCTAGAGTCGCCGTAATGATTAATAGGGATAGTTGGGTGGAATTCTCGGGTGCCAAGGAACTCCAGTCACTGCACTGTAT
+
CCCCCGGGGGGGGGGGGGGGGGGGGGGGGGGGGGGGGGGGGGGGGGGGGGGGFGGGGGGGGGGGGGGGGGGGGGGGGGGGGGGGGGGGGGGGGGGGGGGGGGGGGGGGGGGGGGGGGGGGGGGGGGGGGGGGGGGGCGGGGGGGGGGGGGGGGGGGGGGGGFGGGGGGGGGGGD@FGDGGGGDGGFGGGGG?FFFG?@FGGGGGDCEGGCGGGGGGFDFEGGGGGCGFF7/?C>GCEGGGGGGEGCFF67>?8F++3*;;C89@E+<<<F57CDGGG:@FC@C:+<+<AFFF:C7FGGF?+
@M03152:184:000000000-AWYW1:1:2106:9510:17792 1:N:0:TGCACTGTATACCTGT
AAGCTCGTAGTTGAATTTCGGGGTCAGCAGGTCGGTCGTGCCACTGGTATGTACTGGCCTTGCTGATTCCTCCCTCTTGACGAACCGTAATGCCATTAATTTGGTGTTGCGGGAAATCAGGACTGTTACTTTGAAAAAATTAGAGTGTTTAAAGCAGGCTTAAGCTTGAATACATTAGCATGGAATAATGAAATAGGACGTTCGATCCTATTTTGTTGGTTTCTAGGATTGACGTAATGATTAATAGGGATAGTTGGGTGTAATTCTCGGGTGCCAAGGAACTCCAGTCACTGCACTGTAC
+
CCCCCCFFEFFGC<@CFFGF:BF@CCF<CED@FCG@FFFGE,CFC@AFGFEEFGGGCF<CF@FFGGGGGG<EE6CC<FCFEFCG@>:CFG=EEGGGFF9<CCCE:D<F8FBECBFEGFFFF@D<FGFFC<?@E<F<FGEGGGFGDDFGGGGGG9DC<B7,3BDA9FG?,,@FEGA@B<<,3FA7>CEFF>EEGG9><:,3@:F<<FG7D,2@DGGC:2DEGGGFGFF,,?<AEC;FFCECFG?FGGD6*A566A97@5C8*>+5+1;C*/*1***:7@):7;?FCGGG9@FG?CF6?6CE+
@M03152:184:000000000-AWYW1:1:2106:11471:17887 1:N:0:TGCACTGTATACCTGT
AAGCTCGTAGTTGAATTTCGGGATCAGTATGCTGGTCGTGCTTTCGGTACTATGCACTGGTGTCACTGATTCCTCCCTTCTGAAGAACCGTAATGCCATTCAGTTGGTGTGGCGGGGAATCAGGCTTGTTACTTTGAAAAAATTAGAGTGTTTTAAGCAGGCTCGCGCTTGAATACATTAGCATGGTATAATGAAATAGGACGTTTGATCCTATTTTGTTGGTTTCTAGGATCGACGTAATGATTAATAGGGATAGTTGGGTGGAATTCTTGGGTGCCTAGGAACTCCAGTCACTGCACTG
+
BCCC-FC@F@CGGCEFFFGD@FCFEGDGE-CFGFAGGGGGD,EFF7@FEGGGE@CDFFGFG,E<FGGGGGGFGGEFGGGGGGGFEDEFGE:FG@A@EEEEE?FE,EEBDE:F@CF@:+4BEDAE,EFBFGAFCFGGFA9CFCFG,8<DFFFEF,E>C9><7F7,+@3<@<*,3;@:BFFD9<2@>:,6D9@,3,?2@<?B,>*4@FC,;9C:2<CB92<C6*;5*+5+>92+>>EE5C*//0+<*<<+++)**20<9+0<5;>*/<FF*++:<*99:@*3:C+28A+A+0<<0::CF+9:3
@M03152:184:000000000-AWYW1:1:2106:2830:17923 1:N:0:TGCACTGTATACCTGT
AAGCTCGTAGTTGAATTTCGGGGTCAGCAGGTCGGTCGTGCCACTGGTATGTACTGGCCTTGCTGATTCCTCCCTCTTGACGAACCTTAATGCCATTAATTTGGTGTTGCGGGAAATCAGGACTGTTACTTTGAAAAAATTAGAGTGTTTAAAGCAGGCTTAAGCTTGAATACATTAGCATGGAATAATGAAATAGGACGTTCGGTCCTATTTTGTTGGTTTTTAGGATTGACGTAATGATTAATAGGGATAGTTGGGTGGAATTCTCGGGTGCCAAGGTACTACAGTCACTGCACTGTAT
+
CBCC?EFBBE6CFEFGGGGGG7FCCCGFFGEEGGCF7:CCCGCFF,6FFE@FCCFFGF8EEGFGG<CFEDFG8@@FGDC6,8:@FE,CFFGG,CFGF9F<F9E<F7FE?9+CE+C=FFG<,,:8E?CFGGGGG,,C<8>FFGFAFF9,?>,?BC<AFF7><DF,837>>,CC<9@EGF8FEEG8FG9E;>F;,E;9FF,C<@B*:*5BBFGG9F,526>*4,**=?,BF,,>,*1*/ACFG+++31A6EFF?<@7++=C7>5C97@+=C**98**:777+<<+230A<+8A<EG*037:++
@M03152:184:000000000-AWYW1:1:2106:25480:17934 1:N:0:TGCACTGTATACCTGT
CAGTGCCAGCAGCCGCGGTAATACGTAGGGGGCAAGCGTTATCCGGATTTACTGGGTGTAAAGGGAGCGTAGACGGCGAAGCAAGTCTGAAGTGAAAGCCCGGGGCTTAACCTCGGGACTGCTTTGGAAACTGTTTTGCTAGAGTGCTGGAGAGGCAAGTGGAATTCCTAGTGTAGCGGTGAAATGCGTAGATATTAGGAGGAACACCAGTGGCGAAGGCGGCTTGCTGGACAGTAACTGACGTTGAGGCTCGAAAGCGTGGGGAGCAAACAGGATTAGATAACATGGTAGCCCACTCGGT
+
<6-ACFC@CFFC-EFEGG@F@FF<DC@C@FCDEGFFCFFGDGGE>:BCFCEC@CCFFCFFGCF9FCFGFEGG7F@:EC+=CGEAFA<FE,?9B@FFGFGDFGD7F7:CFEEFEFE+=EGGFGGGFGF@=<FFCDCGGFFFF<CGGDF9C,3>C:C>@,@BFC,<?:FGFA,?FA@FFFGFE@FCCAEGGCD=<FGCFCCF<@F<FF+1;*<>+*4**:CC?>ED5>5CFC>C8FC<<CFGC8>E3CF+6C>F*/:=*2*;>C557**7<?F4855*+0?9C9+*+0+8C*+++**:*7112
@M03152:184:000000000-AWYW1:1:2106:27597:17961 1:N:0:TGCACTGTATACCTGT
AAGCTCGTAGTTGAATTTCGGTTAATAAAGAATTTACGGTCCACTTCACAAAGTGAGAACTAAAATCTTTATTTCCTTCCTTTTGAAATAACTCCCGAAATTATCTAATAATTAGGGTATCAAGTATTTCAAATCTTTTACTGTGAAGCAATTAGAGTGTTCAAAGCAGGCGTATCCAAGTCTTTGGGTATATTAGCATGGGATAATGAAATAGGACTTTGGTTCTACTTTCGTTGGTTTCTAGTGCTGAAGTAATTATTAATAGTGATATTTGGGTGGAATTCTTGGGTGTCCAGGAACT
+
CCCC@FBCBFFD<<FFGGFG7FEGGGGGGGGGGDFCGGEG@ECGGGGGG9FGGFFGGFDGEFCFFCFGGGCFACGCFGGGGGGFF:FGGGF<A<CECEGGGGEGFGGGCF9AFFFE8EEFGGFDFF,FFF,CFFGFD9FFFFCFC,BF,,,C,?<F<FFGFGFGE9FF<DFEE:=E,AF:F<;BAF,+@9DE9@=E8?D=,+===,=@F9BFGG?9,86@C8DEGFA,EADCCDF?F@EFFG7<+,;=AE5<3@,,,,@DC,>,=,,=B@,D7984C>DC0?=87,?95:?*0+3==5CGC
@M03152:184:000000000-AWYW1:1:2106:11022:17962 1:N:0:TGCACTGTATACCTGT
AAGCTCGTAGTTGAATTTCGGGATTGACACATCGGTCGTGCCTTAAGGGGTATGAACTGGTGTAGTCAATTTCTCACCTTCTGGAGAACCGCGATGCCCTTAATTGGGTGTCACGGGGAACCAGGACCTTTACTTTGAAAAAATTAGAGTGTTTAAAGCAGGCATTTTGCTTGAATACATTAGCATGGAATAATAAAATAGGACGGCATGCTTCTATTTTGTTGGTTTCTAGGATCAACGTAATGATTAATAGGGATAGTTGGGTGGAATTATGGGGTGCCAAAGAACTCCAGTCACTTCC
+
B-CC<<FFCFFFGE,EFGEGGGCFGGGGGGGGFGEFG@@;FGGGGGD6<@CFGGCC<<,CC,F9EF<CFFGGGGGCAFFGFGF9@C8FFFF7:CFGGGGCEF9FGE88FEFGGFC:+>F:D@BFEGGGGGGCGCAFEFFG,BCD,CAFG?BF?F,@5EFGCEGDFFF9@DFFG,>CECFG<@=DCF9FGEC@AFFGGFAE,@FFCCFC:F:C@DFBFG<2B,C6:CGFCCB,AC9,,+=57*=C7+=+++;9>9ECGGGC92+8C***2C6*3*2**7)1*3+*28*0:8+2+:=:200+0
@M03152:184:000000000-AWYW1:1:2106:19012:17987 1:N:0:TGCACTGTATACCTGT
AAGCTCGTAGTTGAATTTCGGGGTCAGCAGGTCGGTCGTGCCTTCGGTATGCACTGGTGTCACTGGTTCCTCCCTTCTGACGAACCGTCATGCCATTCACTTGGTGTGGCGGGAAATCAGGACTGTTACTTTGAAAAAATTAGAGTGTTTAAAGCAGGCTCACGCTTGAATACATTAGCATGGAATAATGAAATAGGACGTTGATCTTATTTTGTTGGTTTCTAGGATTGACGTAATGATTAATAGGGATAGTTGGGTGGAATTCTCGGGTGCCAAGGAACTCCAGTCACTGCACTGTATC
+
CCCCCGGGGGGGGGCGGGGGEGGGGGGGGGGGGGEGGGGCGGGGGCFGFGGGGGGF@F8FGGGFGGEGGGGGGGGFFGGGGGGEGGGGGEGCGFFGGFFCFGGGGFGGGGGCECFGGGGGCFDGGGGFGGGGGGFF<FFGFFGGG=<FGGGGGFGG8<>,@<<@FDCFGC@FDFGA>FFAFFGGGGGGGGG;3D@,?FCC:B,*@CFFCF;9@;CF,BGCC+B<CF8<B*91=C*37ACC@9<<C?66*=AFF7F+8EG88+<<9C+**7;9C770A)7:6:<6++30000:C>4CEC7:+
@M03152:184:000000000-AWYW1:1:2106:18210:18029 1:N:0:TGCACTGTATACCTGT
AAGCTCGTAGTTGAATTTCGGATTAATGAGAACTTAAGGTCCATCTTTCCGATGTGTACCTTATTCTTGTTTCCTTCCTTTTGAATACACTCCCTAAAATTATATTTTAGGGATCAAAGTGTTTCAAATCTTTTACTGTGAAGAAATTAGAGTGTTCAAGGCAGGCGTAATCTAGCCTTTGAATATATTAGCATGGGATAATGAAATAGGACTTTAGTCCTACTTTCGTTGGTTTCTAGGGCTAAAGTAATGATTATTAGGGATAGTTGGGTGGAATTCTCGGGTGTCAAGGAACTCCATT
+
C@CCCF;@;F@<E@<ECEE@:@@@C<EGFGDFGGGFCGDF9FFGECAGFFECFGFGGDFDCCC<E6FFGGGFGGCF@@FGFGAFCGGGGCEEDDFCEEC6FFGE9CFCE<<F8FC<<EFFGGGGFGGGGGGGCEEAFFFGGGG,<<,,CFD9AFEEA<9EF@F7BF:FF@FFFGGG,FF:EFFFEDAFA;,EEFGFGFFCFGFGG9FGFFFFGG;FFGG,=,8,@=>EGFF,;@4,7;<?FGF7>FFGC<BF7,2=,,3395:DFCBFF659:)*0?96@FE=<CG12A:9+*;;6++0+4
@M03152:184:000000000-AWYW1:1:2106:25499:18040 1:N:0:TGCACTGTATACCTGT
AAGCTCGTAGTTGAATTTCGGGATCAGTACGCTGGTCGTGCCTTCGGTATGCACTGGTGTCACTGGTTCCTACCTTCTGAAGAACCATCATGCCATTCAGTTGGTGTGGCGGGGAATCAGGACTGTTACTTTGAAAAAATTAGAGTGTTTAAAGCAGGCTCGCGCTTGAATACATTAGCATGGAATAATGAAATAGGACGTTTGACCCTATTTTGTTGGTTTCTAGGATCGACGTAATGATTAATAGGGATAGTTGGGTGGAATTCTCGGGTGCCAAGGAACTCCAGTCACTGCACTGTAT
+
CCCCCFGDGGGGGGFGGGGGGGGGGGGGGGGGGGGGGGGGGGGGGGGGGGGGGGGDGGGGGGGGGGGGGGGGGGGGGGGGGGGGGGGGGGGGGGGGGGGGFFFGGGGGGGGGGGGGGGGGGFFFGGGFGGGGFCFGAGGGGGGFGGGGGGGGGGGGGGGGGGGGGEGGGGGGGGGF?FGGGGGGGGGGGCFGGGG9:,:<FGGGGGFGGGGGGGGGGGGGF62CFFG6EF**/:EFGGGDDFGGFC7FFC>CGGG78CCG>8C?CCF+7=898977E>@CCEG=@C+0+1C<9DF+++0<0
@M03152:184:000000000-AWYW1:1:2106:11243:18043 1:N:0:TGCACTGTATACCTGT
AAGCTCGTAGTTGAATTTCGGGCCTGGCCGGGCGGTCTGCCTAACGGCACGTACTGTCTGGGCGGGCCTTACCTCTTGGTGAGCCGGCGTGCCCTTTGTTGGTGTGCGTCGGGGAACCAGGACCTTTACCTTGAGAAAATTAGAGTGTTCAAAGCAGGCCTATGCCTGAATACATTAGCATGGAATAATAAAATAGGACGCGCGGTTCTATTTTGTTGGTTTCTAGAGTCGCCGTAATGATTAATAGGGATAGTTGGGTGGAATTCTCGGGTGCCAAGGAACTCCAGTCACTGCACTGTAT
+
CCCCCGGGGGGGGGEGGGGGGGGGGGGGGGGGGGGGGGGGGGGGGGGGGGGGDGGGGGGGGGGGGGGGGGGGGGGGGGGGCFGGGGEGEGGGGGGGGGGGGGGGGEGGGGGGGGGGGGGGGGGGGGGGGGGGGFGGGGGFGGGGGGGGGGGGGGGFFGGGFFGFGGGFDCGGGCGFFFGCGGGGGFCCCFEFGFGGGDGEGGGGGGGGGGGGGG?GGCGEGGFG?FECFFEEGGGEEGGGGG7EFAFGGG>:8FG?6:EC5*<FG7<?CCC78C5:6>5CFDFGGC+AC6:9CDCGE?D7+
@M03152:184:000000000-AWYW1:1:2106:15316:18055 1:N:0:TGCACTGTATACCTGT
AAGCTCGTAGTTGAATTTCGGGCCTGGCCGGGCGGTCTGCCTAACGGCACGTACTGTCTGGGCGGGCCTTACCTCTTGGTGAGCCGGCGTGCCCTTTGTTGATGTGCGTCGGGGAACCAGGACCTTTACCTTGAGAAAATTAGCGTGTTCAAAGCAGGCCTATGCCTGAATACATTAGCATGGAATAATAAAATAGGACGCGCGGTTCTATTTTGTTGGTTTCTAGAGTCGCCGTAATGATTAATAGGGATAGTTGTGTGTATTCTCGGGTTCCCAGGAACTCCAGTCACTTCACTTTGTC
+
CCCC?FCF7DFFFD@FFGEFFFGGGG8A@+C@CEGGFG8FFGC<F@FGEEFDGGG9F<DFA88B7FGFGG?FGGGDFBFGGD8BDEFGGGFFGGGGGGFGGFGGGGGGGGFED@:BEFGGGGGGGFFCFCEEGFCF9:8CFCC8*=CGGFGFFGGGGGGGGGGFEGGG7FFDFGGGFFF9@:FCFFGCFFFFG9C<8<FGGGGGGGGEC<ECFFCGC*8C;FCFGD+3AE88;:?55C<CGF70CE++**.:8<+++/28/3:<+0+:35;*10*:075CC++*0+<9A6+++079+0*0+
@M03152:184:000000000-AWYW1:1:2106:9107:18095 1:N:0:TGCACTGTATACCTGT
AAGCTCGTAGTTGAATTTCGGGCCTGGCCGGGCGGTCTGCCTAACGGCACGTACTGTCTGGGCGGGCCTTACCTCTTGGTGAGCCGGCGTGCCCTTTGTTGGTGTGCGTCGGGGAACCAGGACCTTTACCTTGAGAAAATTAGAGTGTTCAAAGCAGGCCTATGCCTGAATACATTAGCATGGAATAATAAAATAGGACGCGCGGTTCTATTTTGTTGGTTTCTAGAGTCGCCGTAATGATTAATAGGGATAGTTGGGTGGAATTCTCGGGTGCCAAGGAACTCCAGTCACTGCACTGTAT
+
CCCCCGGGGFGGGGGGGGGGGGGGGGGGGGGGGGGGGGGGGGGGGGGGGGGGGGGGGGGGGGGGGGGGGGGGGGGGGGGGGGGGGGGGFGGGGGGGGGGGGGGGGDGGGGGGGGGGGGGGGGGGGGGGGGGGGGGGGGGGGGGGGGGFGGGGGFGFFGGGGGGGGGGGGFGGGGGGGGGGGGGGGGGFFDFC?FGGFCFGGGGGGDGGF?FFGGGGGF>8FGGGCF?FGG55;CGGGGGFCGFGG<EDGGF?CEF7?5E>5A9FC:CC5=*>CD>DF@::E8CFFG6CG?EF7C7CCFGF<
@M03152:184:000000000-AWYW1:1:2106:18143:18155 1:N:0:TGCACTGTATACCTGT
AAGCTCGTAGTTGAATTTCGGACCTGGTACGGTGGTCCGCCTTCACGGTGTGTACTGCTGGACCGGGTTCTACCTCTTGGTGAGCCGGCATGCCCTTCACTGGGTGTGTCGGGGAACCAGGACTTTTACCTTGAGAAAATTAGAGTGTTCAAAGCAGGCCTACGCCCGAATACATTAGCATGGCATAATAAAATAGGACGTGCGGTTCTATTTTGTTGGTTTCAAGAGTCGCCGTAATGATTAATAGGGATAGTTGGGTGGAATTCTCGGGTGCCAAGGAACTCCAGTCACTGCACTGTAT
+
CCCCCGGGGGGGGGGGGGGGGGGGGGGGFGGGGGGGGGGGGGGGGGGGGGGGGGFGGGGGGGGFGGGGGGGGGGGGGGGGGGGGGGGGGGGGFGGGGGGGGGGGGGGGGGGGGGGGGGGGGGGGGGGFGFGFF9FGFGGCGGGFAFGGGGGGGFFFGGDGGGGEE@GGGGGGGGGGFGFGGGGGGGGGGGGGGGGGFGFCFFCFGE:8BFEDFGGGG>C;CGDGDFGGGGGC=EGG57FEGFFC>EDGCFFGGGGGGGGGGGGGFCEFGGGFD:FFG:@EEFGCCEGCF?EFGFGGGGGC7
@M03152:184:000000000-AWYW1:1:2106:4707:18161 1:N:0:TGCACTGTATACCTGT
AAGCTCGTAGTTGAATTTCGGGGTCAGCATGTTGGTCGTGCCACAGGTACGTACTGGCTTTGCTGATTCCTCCCTCTTGACGAACCGTAATGCCATTAATTTGGTGTTGCGGGAAATCAGGACTGTTACTTTGAAAAAATTAGAGTGTTTAAAGCAGGCATGCGCTTGAATACATTAGCATGGAATAATGAAATAGGACGTTCGATACTATTTTGTTGGTTGCTAGGATTGACGTAATGATTAATAGGGATAGTTGGGTGGAATGCTCGGGTGCCAAGGAACTCCAGTAACTGCCATGTAA
+
<<@BCGGFGGGDFC,C-6EDEDGFGAFE@CFE<E@F9@@FCG9FFGG<CDCC<@@FG,CF8FC<F@D@FFFFFEGFEFEF,CCFFCCFFC@F<,9CCEGG9CFG<FCCFEFGG7=8EEF9@?FG@FDGGGCFCAEFGGCAFGGGGGGGGCC?B,CA=FCFFC>@BFGGF,CCF,@@DDCFG=C7FD,DCFCFGFGFCFBFFFCEFC@CEFFGG9CGGGG1C*4?,,=CG9EG@EC8=5979EGGC@GGF?ACCCC+CE87889C++<+7C5CED*C+776?*+:8AFC+*+<?**++3:++
@M03152:184:000000000-AWYW1:1:2106:11697:18170 1:N:0:TGCACTGTATACCTGT
AAGCTCGTAGTTGAATTTCGGGGGCATTCAGGCCAACGCTCGTCCTTGTGGCGTGGCTGGGTCTGGGCTTCCTACGTTTGGATAGTGGGCAACCGCTTCCAATCATTTACTTTGAAAAAATTAGAGTGTTCAAAGCAGGCGTAACCTTGCCATTGAATATTACAGCATGGGATAATAGAATATGACGTTGGTCTTATTTTGTTGGTTTCTAAGGCTGATGTAATGATTAATAGGGATAGTTGGGTGGAATTCTCGGGTGCCAAGGAACTCCAGTCACTGCACTGTCTCTCGTATGCCGTCT
+
BC@C-CFF>E@<FGFFF-@C@EGGGGGGFEEGGGGGFGEGGGGGGGG9F8C7@FGGGDFC@FF<FCDG<C@AFGFGGGGDF8EEFGGGF7FFFGCEGGGCEFGFGFFEFGFCGGGFAGG:B,CFC<FGDFFFF@<,,B<>CGGGEFGGGGDCFGA<,@EF9<CC<<FE=F:BCCCECFFGF9;CCFG8DGCC>;D?FCGGGFC@:=@8CE,,@F7CC;CCG9FF7?;?C?FC9<C*:6C+@+3*1==AFGFGF+:CCC>C;FGC56?=C+<<8>C707=+0<97<++2:**;89200*1/2
@M03152:184:000000000-AWYW1:1:2106:10781:18242 1:N:0:TGCACTGTATACCTGT
AAGCTCGTAGTTGAATTTCGGGATCAGTACGCTGGTCGTGCCTTCGGTATGCACTGGTGTCACTGGTTCCTACCTTCTGAAGAACCATCATGCCATTCAGTTGGTGTGGCGGGGAACCAGGACTGTTACTTTGAAAAAATTAGAGTGTTTAAAGCAGGCTCGCGCTTGAATACATTAGCATGGAATAATGAAATAGGACGTTTGACCCTATTTTGTTGGTTTCTAGGATCGACGTAATGATTAATAGGGATAGTTGGGTGGAATTCTCGGGTGCCAAGGAACTCCAGTTACTGCACTGTAT
+
CCCC@GGFGGEGGGGCGGGGGGGGGGGGFGGGGGEGGGGGGGGGGGGGGGGGGGGGGGCFEGGGGGGGGGGGGGGGGGGGGGGGGGGGFGG9EGGGGGFGGGGGGFFGEGGGGGGGGGGDGDDGGGGCA?CDCDFFFDGGD<DCCFGGBFAFGCFGBCC<CFGGGCGGCCFC?,@F3@<,7>F?F>DCF,@=CCFEFFGGC<FB,,C7C7CGGG9FFEFCGGGEEG9C;BEEEC?8=C9?FGG+*<3<C257CGFE6*?5:*2+<<99/C5DCDF7C4>GGGGC+2+<+*2++:D6++20+
@M03152:184:000000000-AWYW1:1:2106:2759:18284 1:N:0:TGCACTGTATACCTGT
AAGCTCGTAGTTGAATTTCTGGCCTGGCCGGGCGGTCTGCCTAACTGCACGTCCTGTCTGGGCGGGCCTTACCTCTTGGTGAGCCTGCGTGCCCTTTGTTGGTGTGCGTCGGGGAACCAGGACCTTTACCGGGATAAAATTAGAGTGTTCAAAGCAGGCCTATGCCTGAATACAGTAGCATGGAATAATAAAATAGGACGCGCGGGACTCTTTTGTGCGTTTCTAGAGTCGCCGTTATGATTAATAGGGATAGTTGGTTGGAATTCTCCGGTGCCAGTGCACTCCATTCACTTCACTGTAA
+
CCC<CEFF@F@;E<F,CF9,FF?F,,CF68@+@FGCBF,6C9,66,,:,C,C,B6@FA9,EFF@C:4>+B9ED9D,?5EFFG<,?,,,@F:7+E=,BF?<4BC+B:,B+=B+=FGEGFGFDC7F>>8,@:**5@*88,,<F:F@8<;8@3,@,8,48*1=3,,,8<,,,,@,7,,7<,727CC@,FFCCF;,:>@+FC<EDDE*:**2@67++2+;*+2/1*+2+AA6C9**/*2***++2+++0+<+**.03+++2**2:+<C6+3<***/2707+)13<CC*8<+2A*2++9*++02:+
@M03152:184:000000000-AWYW1:1:2106:8513:18292 1:N:0:TGCACTGTATACCTGT
AAGCTCGTAGTTGAATTTCGGGGTCAGCAGGTCGGTCGTGCCAATGGTATGTACTGGTCTTGCTGATTCCTCCCTCTTGACGAACCGTAATGCCATTAATTTGGTGTTGCGGGAAATCTGGACTGTTACTTTGAAAAAATTAGAGTGTTTAAAGCAGGCTCACGCTTGAATACATTAGCATGGAATTACGAAATAGGACGTTTGATTCTATTTTGTTGGTTTCTAGGATCGACGTAATGATTAATAGGGATAGTTGGGTGGAATTCTCGGGTGCCAAGTAACTCCAGTCACTGTACTGTGT
+
C@CC@FE:FFCEFFFGGGAFFGCGG@GFGGGAFFCGGDF7FFDFCFDGGGGG@EAGGFGGGGGDFGFCGGGGGGCFFGDF<FGDEEGGGEGGG<FGDGFGGFFFDDFG8FBCD+@FFD9@D9<FG<FFGGDF?,<<CF:EFDFGFGGDFFGADD9>==FGGDCFGGCGGCGFD9,=C>CFF,<C3>,@EGBFC@DCGF<B3<:<CF@EGFFDFFCF@8F8C:,65>>6CCEECGCC*=C9+5113+2<6*)08>CFGEEGG>0+<+3<5C*>C*5:+;*<7+3*0++<9*0A+**0+<7+0
@M03152:184:000000000-AWYW1:1:2106:13563:18343 1:N:0:TGCACTGTATACCTGT
AAGCTCGTAGTTGAATTTCGGGATCAATTTATTGGTCGTGCCAACGGTACGCACTGGTACAATTGGTTTCTCCCTTCTGACGAAGCATGATGTCATTAATTTGATGTCGTGGGGAATCAGGACTGTTACTTTGAAAAAATTAGAGTGTTTAAAGCAGGCATTCGCTTGAATACATTAGCATGGAATAATGAAATAGGACGTTTGATCTTATTTTGTTGGTTTCTAAGATCGACGTAATGATTAATAGGGATAGTTGGGTGGAATTCTCGGGTGCCAAGTAACTCCATTCACTGCACTGTAT
+
ACCCCFGGEFGGGGGGGGGFEGGGGGGGGGGGGFGGGGEGGGGGGGGGGGGGGDGGGGGGGFGGGGGGGFGGGGFGCGGCFGGEGGGGGFGFGGGGGGGGGGGFGGGGFFGD7CGGGCFFGGGGGGGGGGGCFEFGGGEGGGGGGGGFGGFFGGFFFFGFGFFGGGGGGGGGGGGGGC,7,3>DGGGFDGGG<EEFDFFDCFFE;9>FFFGFC;FGFC8EDFFC@;?FDB1:;8CFCGC,=EE?:,,<,:;6C;EE65:;88++==EC***>8*2:?5/<CF7D+8+2<@+<CFD6C6>03
@M03152:184:000000000-AWYW1:1:2106:7546:18379 1:N:0:TGCACTGTATACCTGT
AAGCTCGTAGTTGAATTTCGGACCTGGCTGGGTGGTCTTGCCGCAAGGTAAGCACTGCCTCTGGTCGGGTCTTTCCTTCTGGGGAACCTGTGTGCCCTTAATTGAGTGCGCAGGGGATCCAGGACTTTTACTTTGAAAAAATTAGAGTGTTTAAAGCAGGCTTTCGCTTGAATACATTAGCATGGAATAATAGAATAGGGCTTTGGTTCTATTTTGTTGGTTTCTAGGACCGAAGTAATGATTAATAGGGATAGTTGGGTGGAATTCTCGGGTGCCAAGGAACTCCAGTCACTGCACTGTA
+
CCCCCGGFFGGGGGGGGGGGGGGGGGGGGGGGGGGGGGGGGGGGGGGGGGGGGFGFGGGGGGGGGGGGGGGGGGGGGGGGGGGGGGGGGGGGGGGGFGDFEGGGGGGGGGGEGGGGGGFGGGGGFCFGGGGGGGG9EG9FGGGGGFGFGFFGGGGGGFDFGFGGGGGGGGGGGGGCFGGGGCCFGGGGGGFFCFFCFFFCGFG7FFFFGG9FGGGFGGGGEFFFGFG988FEEGGFFFFGGDCCG?FFGGAGDGCEGGCEDCC9C6++:CCGFC3>F:057CCD7+2:+9CF+:FE?07<+
@M03152:184:000000000-AWYW1:1:2106:23866:18395 1:N:0:TGCACTGTATACCTGT
AAGCTCGTAGTTGAATTTCGGGACCATCATGTTGGTCGTGCCTCGGTACGTACTGGTATTGTTGGTTTCTCCCTTCTGACGAACCATGATGTCATTTATTTGGTGTTGTGGGGAATCAGGACTGTTACTTTGAAAAAATTAGAGTGTTTAAAGCAGGCTCACGCTTGAATACATTAGCATGGAATAATGAAATAGGACGTTTGATTCTATTTTGTTGGTTTCTAGGATCGACGTAATGATTAATAGGGATAGTTGGGTGGAATTCTCGGGTGCCAAGGAACTCCAGTCACTGCACTGTATC
+
CCCCCGGGEGGGGGGGGGGGGGGGGGGGGGGGGGGGGGGGGGFGGGGGGGGGGGGGGGGGGGGGGGGGGGGGGGGGGGFGGGGGGCFGGGGGGGGGGGGGGGGGGGEFGGGDGEGGGGGGGGGGGGGGGGFEFEGFGGGGGGGGGGGGGGGGGGGGGGGGGGGGGGFGGGGGGGGGGGGGGGGFGGFGGDGAFGGGGGGEGC@FFGCGGGGGGGGGGGGGGGGFFFGGGGGGGGF::FFGGFCFFC?FCGFCFGG6CGG@BEGG7CB5C5F<CFCFGFFGGGCFGF79AFGFFFCFEF:<+
@M03152:184:000000000-AWYW1:1:2106:9224:18395 1:N:0:TGCACTGTATACCTGT
AAGCTCGTAGTTGAATTTCGGGATCGATTTACTGGTCGTGCTTATGGTACGTACTGGTTTTGTTGGTTCCTCCTTTCCGAAGAGCCGCGATGTCATTAATTTGGTGTTGCGGGGAATCGGGACTGTTACTTTGAAAAAATTAGAGTGTTTAAAGCAGGCTAACGCTTGAATACATTAGCATGGAATAATGAAATAGGACGATTGATCCTATTTTGTTGGTTTATAGGATCGACGTAATGATTAATAGTGATAGTTTGGTGGAATTCTCGGGTGCCAAGGAACTCCAGTCACTGCACTGTAT
+
CCCCCGGGGGGGFGGGGGGGGGGGGGGGGGGGGGGGGGGGGGGGGGGGGGGGGGGFGGGGGGGGGGGGGGGGGGGGGGGGDFFFGGGGG>FFGGGGGFDGGGGGGGGGEFGDCEFGGGGGDFFFFGGFGGGGFFGGGFEGGGGGGGGGGGGGGFGFGGGGGFGGGGGGGCFF93FF9CFGGGGGFDBCFCBF9DG,FFGGGFF7<CFGF9FFGGDGGG5EFF8BEF?;EG*AE5EF=CF+:CCFC97+3<@7+AF++*;8*;ACC9E77EGFCDCC6<)*6C7?<<+<<=:FG477F+20+
@M03152:184:000000000-AWYW1:1:2106:25447:18468 1:N:0:TGCACTGTATACCTGT
AAGCTCGTAGTTGAATTTCGGGCCTGGCCGGGCGGTCTGCCTAACGGCACGTACTGTCTGGGCGGGCCTTACCTCTTGGTGAGCCGGCGTGCCCTTTGTTGGTGTGCGTCGGGGAACCAGGACCTTTACCTTGAGAAAATTAGAGTGTTCAAAGCAGGCCAATGCCTGAATACATTAGCATGGAATAATAAAATAGGACGCGCGGTTCTATTTTGTTGGTTTCTAGAGTCGCCGTAATGATTAATAGGGATAGTTGGGTGGAATTCTCGGGTGCCAAGGAACTCCAGTCACTGCACTGTAA
+
B@B9CGGGGFGGGGGGGGGGGGDGGGCFEGGGDGGGDGGGGGGGGGGGGGGFGGGGGFGGGGGGGGGGFDFGGGA@FGGGGGFGGGDGDGGGFG8DGFFGGGGGGDFGGGGGGGGCGGGF7DFGGGGFFGG9FFCBFCF9FFGFGGGFGGGGFGGFFGGGGGFGG@CACFGFCFFFG?7FFF@2FGFGGGGGGGGDCDCE>ECEE*:CFFCFE?F>EGGEGGGGG7CG@EE8C?88EGG+0::<79:+A?>EG:FFGGC8*:+<+:<C7:5<E35CF)76FCF2AEG:<?FGGGFFEC:9+
@M03152:184:000000000-AWYW1:1:2106:3629:18471 1:N:0:TGCACTGTATACCTGT
AAGCTCGTAGTTGAATTTCGGACCTGGCTGGGTGGTCTTGCCGCAAGGTAAGCACTTCCTCTGGTCGGGTCTTTCCTTCTGGGGAACCTGTGTGCCCTTACTTGAGTGCGCAGGGGATCCAGGACTTTTACTTTGAAAAAATTAGAGTGTTTAAAGCAGGCTTTCGCTTGCATACATTAGCATGGAATAATAGAATAGGACTTTGGTTCTATTTTGTTGGTTTCTATGACCGAAGTAATTATTAATCGGGATAGTTGGGTGGAATTCTCGGGTGCCAAGGCACTCCAGTCACTGCACTTTT
+
CCCCCGGGCGFGD-CFGG9CC@CFGCCGD-B;@FEGGGGGGGCFGEGGF9EDFFGE,EFGGG@EFGFGGGGGGGGGGFGFGC8C7,CFG@F<F<FEFGFF,CEG9<CEFFC7=+=:@BFGF?@<FFGGGFGGGGG9,B9=@FD<<F,EFGGGGAFAFGFEDGG>CBFFD++,@,@:FFDC?>@B,3,@>5@C9,@D,@,3FFGGGDGGGF@FFGF9DE6DGGFFGE,,>,8*4:5E7=E<+>=9+++2**)**+2>+<*4*8:@FGEGGC=DFCD<E:>C**:<FG+AEF7CFF4+0<*0+
@M03152:184:000000000-AWYW1:1:2106:5831:18495 1:N:0:TGCACTGTATACCTGT
AAGCTCGTAGTTGAATTTCGGGCCTGGTTGGGTGGTCCGCTTAACGGCGTGTACTGTCTGACTGGGTCTTACCTCTTGGTGAGCCGGCGTGCCCTTAACTGGGCTGCGTCGGGGAACCAGGACTTTTACCTTGAGAAAATTAGAGTGTTCAAAGCAGGCCTACGCCTGAATACATTAGCATGGAATAATAAAATAGGACGTGCGGTTCTATTTTGTTGGTTGCTAGAGTCGCCGTAATGATTAATAGGGATAGTTGGGTGGAATTCTCGGGTGCCAAGGAACTCCAGTCACTGCACTGTAT
+
BC@@<FBFGGCFGCCFFGGGDE@FFGG8FCFGGGGFGG:@:7CEABCFC@FGFFFCFDFEE,C@FGE@CFG<E,CFF?<6CEG8F>:@@FGGB=,B5EFGEFG84BCCF+:CEEE=FGGG=CBDEFFA<DE93<B,BCF,<8FFA@FFGGGGGF,@F3:*,D@FEFCC3C@CFFEFFF,<,:D8DCCGGGC,72,;:3?*4<FFCCCEFCFC9BFF29B;C**5AF++?CE*:::=EGFFGGD7>9CFC*7*CGF96=*/88E?+<9C<5EFG:*2<<FGG6+*08C<98<7+9:+++:9+
@M03152:184:000000000-AWYW1:1:2106:13302:18511 1:N:0:TGCACTGTATACCTGT
AAGCTCGTAGTTGAATTTCGGGATCAGTACGCTGGTCGTGCCTTCGGTATGCACTGGTGTCACTGGTTCCTACCTTCTGAAGAACCATCATGCCATTCAGTTGGTGTGGTGGGGAATCAGGACTGTTACTTTGAAAAAATTAGAGTGTTTAAAGAAGGCTCGCGCTTGAATACATTAGCATGGAATAATGAAATAGGACGTTTGACCCTATTTTGTTGGTTTCTAGGATCGACGTAATGCTTAATAGGGATAGTTGGGTGGAATGCTCGGGTGCCAAGGACCTACTGTCACTGCACTGTAT
+
CCCC<FF@FFCFGGGGGGFEEGFF@AEEFF@CCG7ECFBFGGG9;CFGFGG,CFFFGEFFCGGGGFFFGFF@<FFDCCFDGFC<@FCGGGGDDFFGGGDGAFFCGG=FECFFEG:=95CFA=FFGFGGGGAFEFCGCBE8<EECCEFFGDGG<,,:<,6A,6+@FGDFF<C@@<EFEGFF@EF@CGFGFE9==EFE,,,@*6,>>C:,@,>FD,;>E:C>8D,?A,,?2?C=EEG*:71++<+<++=ECEA6>++1+**=:8<C++5<**8*:>*;0))A**60++0<2*<<EG77+0>C0
@M03152:184:000000000-AWYW1:1:2106:14349:18584 1:N:0:TGCACTGTATACCTGT
AAGCTCGTAGTTGAATTTCGGGATCAGTACGCTGGTCGTACCTTCGGTATGCACTGGTGTCACTGGTTCCTCCCTTCTGACGAACCGTCATGCCATTCACTTGGTGTGGCGGGAAATCAGGACTGTTACTTTGAAAAAATTAGAGTGTTTAAAGCAGGCTCACGCCTGAATACATTAGCATGGAATAATGAAATAGGACGTTGATCTTATTTTGTTGGTTTCTAGGATTGACGTAATGATTAATAGGGCTAGTTGGGTGGGATTCTCGGCTGCCTAGGAACCCCAGTCACTGCACTGTATA
+
CCCCCFFCFFE9F-CEFFCED>GEFFFFFFDGCF@E<FFEFCE,@FEGFEFCECFG8F8@<EFCFCEFE<EAEEFGGGGFGCFGGG>6?,=F,,CC9C?<C,CEC4FC7,47:+4BEC<F<,+FAE<FF<FEC9FCF?:=D<<,FDA,,B=FFD,>8BF8:@F<F+@><<FC,:@C3;7F33,8>=>EAAFAFFC;>FFG71:B;F<,>FD,27,6BF::@;C;9,,?B3+</=**=+:+2;:<CCF6*;ACC998?=8C*8+;+++29**1***27?;::*/9*8<+<=E+@FCCCC7:+
@M03152:184:000000000-AWYW1:1:2106:22107:18605 1:N:0:TGCACTGTATACCTGT
AAGCTCGTAGTTGAATTTCGGGCCAGGCTGGATGGTCTCCCTATTGGGTTGTCCTTTTCGGCTTGGTCTTTCCTTCTGGAGAACCATTTGTCATTAATTTGGTGGATGGGGAACCAGGACTTTTACTTTGAAAAAATTAGAGTGATTAAAGCAGGCATACGCTTGAATACATTAGCATGGAATAATAAAATAGGACTTTGGTTTTATTTTGTTGGTTTCTAAGACCGAAGTAATGATTAATAGGGATAGTTGGGTGGAATTCTCGGGTGCCAAGGAACTCCAGTCACTGCACTGTATCTCG
+
CCCCCGGGGGGGGGGGGGGGGGGGGGGGGGGGGGGGGGGGGGGGGGGGGGGG,FGGGGGGGGGGGGGGGGGGGGGGGGGGGGGGGGGGGGGGGGGGGGGGGGGGGGGGGGGGGGGGGGGGGGGGGDGGGGGGGGGGGFFGGGGFGGGGGGGFGGGDGGGGGGGGGGGGGGGGGGGGGDFGGGGGGFGDEFGGFGGGGGGFGGGGG9EGGGGFD7DEFGCEFCCB?DEEE8EFCF,>C@FFCCFFGC6:6B@C6*/?5:BC:;FGEG@ECE*;C<*;FF:C6A6D?C<?FFCF7CC733*+0
@M03152:184:000000000-AWYW1:1:2106:6787:18659 1:N:0:TGCACTGTATACCTGT
AAGCTCGTAGTTGAATTTCGGCGTGCGCCTCGGGCTTGGTCGGCCGTCAAGGTCTGTACCGTCCGGGTCACGCCCCACTGTAGGATACTCACCGCTGTCCTTAACTGGGTGGCGGTCAAAGGGGGTTTCGTGCATGGGGGGCAACTTCTGTGCATAATCTCTGGGGTTCCTACTCTTTTACTTTGAGCAAATTAGAGTGTTCAAAGCAGGCAATCGAGCCTTTGAATACTTCAGCATGGGATAATGGAACAGGACTGGTGTCCTGATTTCGTTGGTTTCTAGGATATCAGTAATGCTTAAT
+
CCCCCGGGGGGGGGGGGGGDEGGGGGGGGGGGGGGGGGGGGGGGGGGEGGGGGGGGGGGGGGGGGGGGGGGGGGGGGGFGGGGGGGGGGGEGGGGGEGGG9FGFGFGGGGGGGGGCGGGGGGGGGGGGGGGD>D<FC:FEGGGGFCFGFGFGGCFG?CGGGGGGGEEEGGGGGGGGGGGGGFGG?9CFG*<EEFCCGGCGGFGG?FFGF8CFFGGGGGGGGGGGGCF?EFF?FGGCCGGFFGGGGG+<<656AFGGG=:*;:<+:+:<?9*7C44CG5/:<EC4<+AC36<E3:*+<CC+2
@M03152:184:000000000-AWYW1:1:2106:6490:18796 1:N:0:TGCACTGTATACCTGT
AAGCTCGTAGTGAATTTCGGGATCAATTTATTGGTCGTGCTATTGTACGTACTGGTATTATTGATTCCTACCTTCTGACGAACCATGATGTCATTAATTTGGTGTCTTGGGGAATCAGGACTGTTACTTTGAAAAAATTAGAGTGTTTAAAGCAGGCTCACGCTTGAATACATTAGCATGGAATAACGAAATAGGACGTTTGATTCTATTTTGTTGGTTTCTAGGATCGACGTAATGATTAATAGGGATAGTTGGGTGGAATTCTCGGGTGCCAAGGAACTCCAGTCACTGCACTGTATCT
+
CCCCCGGGGGGGGGGGGGGGDEEGGGGGGGGGGGGGGGGGGGGGGGGGGGGGGGGGGGGGFGFFGGGGGGGFFGGGGGGGGGGGGGGGGGGGGGGFGGGGGGGGGGGGCFFGDCFFGGGGGGGGGFGGFGAFGGFGGGGCGGGGGGGGGFGFGCFFGFGGGGGGGGFGGGGGGGGGGGGF,5=@CFGDDCEGGGGCGGFGGGGGGGG@FGGGGGGG,@FGCC,@?CFB>>:EEFC5CCFEFD@@>6C6EC4C@,A=E5CC<9ECG+;*)=8DGGGG=)4:6?=C<A:F969CA*0+3+2++
@M03152:184:000000000-AWYW1:1:2106:9528:18821 1:N:0:TGCACTGTATACCTGT
AAGCTCGTAGTTGAATTTCGGGATCAATATTTCGGTCATGCCGTTGGTATGCACTGTTATCATTGATTTCTCACCTTCTAAAGAACCGTAATGCCATTAATTTGGTGTTACGGGGAATTAGGACTGTTACCTTGAAAAAATTAGAGTGTTTAAAGCAGGCTCACGCTTGAATACATTAGCATGGAATAATGAAATAGGACATCCGATTCTATTTTGTTGGTTTCTAGGATCGATGTAATGATTAATAGGGATAGTTGGGTGGAATTCTCGGGTGCCAAGGAACTCCAGTCACTGCACTGTA
+
CCCCCGGGGGGGGGGGGGGGGGGGGGGGGGGGGGGGGGGGGGGGGGGGGGGGGGGGGGGGGGGGGGGGGGGGGGGGGGGGGGGGGGGGGGGGGGGGGGGFGGGGGGGGGGGGGGGGGGGGGGGGGGGGGGGGGGGGGGGGGGGGGGGGGGGGGGGGGGGGGGGGGGGGGGGGGGGGGGGGGGGGGGGGGGGGGGGGGGGGGGGGG<FEGGGGGGGGGGGGGFGGGGGGGGGGGGGGGGGGGGGGGGGGCFFFGFEGGG*=C>5CFGEGGDCDGG379A4=FFFFGFFFG@FGGFGFFGGG7
@M03152:184:000000000-AWYW1:1:2106:24999:18849 1:N:0:TGCACTGTATACCTGT
AAGCTCGTAGTTGAATTTCGGGATCAATTTGCTGGTCGTGCCTACGGTACGTACAGGTTTTGTTGGTTCTTCCTTTCCGAGGAGCCGCGATGTCATTAATTTGGTGTCGCAAGGAATCGGGACTGTTACTTTGAAAAAATTAGAGCGTTTAAAGCAGGCTAACGCTTGAATACATTAGCATGGAATAATAAAATAGGACGATTGATCCTATTTTGTTGGTTTCTAGGATTGACGTAATGATTAATAGGGATAGTTGGGTGGAATTCTCGGGTGCCAAGGAACTCCAGTCACTGCACTGTAT
+
CCCC@FGGEGFGGGGGGGGGGGGGGGGGGGGGGGFGGGGGGGGGGDGGGGGGGGGGGGGGGGGGGGGGGGGGGGGGGGG7FFCGGGGGGFGGGGFFGGGGGGGGGGGFEGDGGFGGGFGGGGCGGGGGGGGFFFGGGGDGGFFCEEEFDFGGDFGGFGGGGGGGGGGFGGGG,EFGGFGGGGGGGGFGGGGG9EG9FGFECGGFFGGGFCCGGGFGGCEB@>BECE98CGEG?ECFGGF@CGGGGD:6*=AC<C?78*;8C56CF7@FDCECCCC>+))6?FC*3@?EFFFGFGGFFGFC0
@M03152:184:000000000-AWYW1:1:2106:12584:18861 1:N:0:TGCACTGTATACCTGT
AAGCTCGTAGTTGAATTTCGGCCCTGGCTGGGCGGTCCACCAATGGCTGGTACTGCTCTGGCTGGGGTTCACCTTCTGGCGAGCCGGATATGCTCTTCACTGGGTGGCCGGGGAACCAGGACTTTTACTTTGAAAAAATTAGAGGGTTTAAAGCAGGCGCATGCTTGAATACATTAGCATGGAATAATAGAATAGGACCTCGGTTCTATTTTGTTGGTTTCTAGGACCGAAGTAATGATTAATAGGGATAGTTGGGTGGAATTCTCGGGTGCCAAGGAACTCCAGTCACTGCACTGTATCT
+
CCCCCGGGGGGGGGGGGGGGGGGGGGGGGGGGGGGGGGGGGGGGGGGGGGGGGGGGGGGGGGGGFGGGGGFGFGGGGGGGGGGGGGGEGGGEFGGGGGGGGGCFGGGGGGGGG7FGGGFGGGGGGGGGGGGGGGGGGFEGGGGGGGEF:CGGGGGGGGGG:FGGGGGGGGGGGGGCFGGFFGDFGCFGGG?GFG@FFGFGGGGGGGGGGGGGCCGEEGFGFGFFCFGGGGCEGFEGGDFGGEGC7FE*7*9CF?7?EDE8<FG+<C>53:*7*;*7=>?FGFGGDGC9CF<C?7>+3::+0
@M03152:184:000000000-AWYW1:1:2106:26702:18874 1:N:0:TGCACTGTATACCTGT
AAGCTCGTAGTTGAATTTCGGGATCAGTACGCTGGTCGTGCCTTCGGTATGCACTGGTGTCACTGGTTCCTCCCTTCTGACGAACCGTCATGCCATTCACTTGGTGTGGCGGGAAATCAGGACTGTTACTTTGAAAAAATTAGAGTGTTTAAAGCAGGCTCACGCTTGAATACATTAGCATGGAATAATGAAATAGGACGTCGATCTTATTTTGTTGGTTTCTAGGGTTGACGGAATGATTAATAGGGATAGGTGGGTGGAATTCTTGGGTTCCAAGGAAATCCAGTCACTGCACTGTATT
+
CCCCCGGGGGGGGGGGGGGGGGGGGFGGGGGGGGGGGGGGGGFGGGGGGGGG9EGGCG8FFGGGFFGGGFFGGGGGGGGGFFGDGGGGGGGGGGGGGFFFGGDGGGGGGGEDDEGGGGGGGGGGD,CFFFGGGGCDFGGGGGGG9DFAGDAEGACFGCFFFCGCFFF?EGGGGGFFCF7>FFFGGGGGGGFGGDFGFGFG7::7*@<C;BCGC9=BBCEGGCF9@?8E6*2<;**;A699A;CGFGCFCF43+<C5CC***<9F0<+<7*2*12209>)6+<72A+<+<@C++**36C*0+
@M03152:184:000000000-AWYW1:1:2106:4812:18939 1:N:0:TGCACTGTATACCTGT
AAGCTCGTAGTTGAATTTCGGGATCAGTACGCTGGTCGTGCCTTCGGTATGCACTGGTGTCACTGGTTCCTACCTTCTGAAGAACCATCATGCCATTCAGTTGGTGTGGTGGGGAATCAGGACTGTTACTTTGAAAAAATTAGAGTGTTTAAAGCAGGCTCGCGCTTGAATACATTAGCATGGAATAATGAAATAGGACGTTTGACCCTATTTTGTTGGTTTCTAGGATCGACGTAATGATTAATAGGGATAGTTGGGTGGAATTCTCGGGTGCCAAGGAACTCCAGGCACTGAACTGTAA
+
CCCC-CCBFFGGGGGGGGCCFGGGDF9FFFGCFGGGGGGGGFEGGGGGGGGGGGGGGGGGF9FGGGGEEFEGGGGEGGGDEFGFDFGGGGGCAEFFGEFFGGGGEDCFE=FFEGD,FFBFGGGFDFGGGGFADEGGGG@C,FEGFEGFGGG<EFGFFGEF8>>EFG@FFCFGDF,@AE,8@CC,@@EF9;CBDFGGFCFECFGGCCGGGCBEDFFGGF5>F>,=;;F6C,:CED:5C591<?C7+>EFFGFGDECCE5CGEG??C79:CD=FE*0*<F5*22<7+0<**0::<C7<7+:0+
@M03152:184:000000000-AWYW1:1:2106:7788:18998 1:N:0:TGCACTGTATACCTGT
AAGCTCGTAGTTGAATTTCGTGATCAATTTATCGGGTACGTACCGGTACAATTGGTTGTCGAAGCATGATGTCATTAACTTTGATGCCGTAGACTCGTGAGGAATCAGGACTGTTACCTTGAAAAAATTAGAGTGTTTAAAGCAGGCCGAGGCTTGAATACATTAGCATGGAATAATGAAATAGGACGTTTGATCCTATTTCGTTGGTTTCTAAGATCGATGTAATGATTAATAGGGATAGTTGGGTGGAATTCTCGGGTGCCAAGGAACTCCAGTCACTGCACTGTATATCGTATGCCGT
+
CCCCCGGGDFFGGGGGGGGGGGGGGGGGGGGGGGGGGDGGGGGGGGGGGGGGGGGGGGGGGGGGGGGGGGGGGGGGGGGGGGGDGGGGGGGGGGGGGGGGGGGGGGGGGGGGGGFGGGGGGGGGGGGGGFGGGGGGGGGGGGGGGFGGEGFGGFGGFDGGGGGGFFGGGGGGGGGGGFGGGGGGGGGGGDECDFACFGGAFFCFGGGGGGFF=;CB9DFGGGDGFFGGDCDFGB9AEFGGF7CFCGGGG7AFF9@C8CEGDCFFGFG=D697@6CF?@FC7++*<8<C9*<@C<FG6+::1
@M03152:184:000000000-AWYW1:1:2106:25994:19000 1:N:0:TGCACTGTATACCTGT
AAGCTCGTAGTTGAATTTCGGACTTTGCAGTCAGGTCTTCCTTAAGTGGTTGTACTTGATTTGCATCGTCTTATCTTCTAGATGCTGACAGGCGCAAGCCCGTCATGTGTTCTAGGACTTTTACTGTGAATAAATTAGAGTGTTCAAAGCAGGCTTATGCTTGAATACGTTAGCATGGAATAATAAAATAGGACCATGGTCTTATTTTGTTGGCTTTAAAGGCCAAGGTAATGATTAATAGGGATAGTTGGGTGGAATTCTCGGGTGCCAAGGAACTCCAGTCACTGCACTGTATCTCGGA
+
C@CCAEGEFFGGG<<FGGGGGGGGGGGGFGFFFFFG9FGGGGGGGGGGGGGGGGGGGFGGGGFFEGGEDFGGGGGGGGGFGGGFGGGGGGGGGDGGGGGCDFGGFFGFDGFGGGGGGGGFGGGFFFFC<C9EGFF9EFGGFGF?FF<FFFGGF@FEC,EFGD9DCFGGGFGGECAEFFGGGGFFG<FFFFDG98DF=DCFGGD,FFAEFFBDFGCGFGGFCGGG:E6D>EB,=A,,,@EGFCGF7CCB:CF7CG5*2<?2;C54*;BCGGFGCFC7CAA6<<=>FFEB?F+8AC:<12***
@M03152:184:000000000-AWYW1:1:2106:17920:19017 1:N:0:TGCACTGTATACCTGT
AAGCTCGTAGTTGAATTTCGGGGTTAGTAGGTTGGTCATGCCTCTGGTATGTACTGGTCTCACTGATTCCTCCTTCCTGATGAGCCGTAATGCCATTAATTTGGTGTTGCGAGGAATCTGGACTGTTACTTTGAAAAAATTAGAGTGTTTAAAGCAGGCTAACGCTTGAATACATTAGCATGGAATAATGAAATAGGACGTTCGATCCTATTTTGTTGGTTTCTAGGATTGACGTAATGATTAATAGGGATAGTTGGGTGGAATTCTCGGGTGCCAAGGAACTCCAGTCACTGCACTGTAT
+
CCCCCFFFGGGGFCFGGGGGGGGGGGGGGGGGGGGGGGGGGGGGGGGGGGGGGGGGGGGGGGGGGGGGGGGGGGGGGGGDGGGGGGDFGGGGGGGGGGGGGFGGGGGGGGGGGGGGGGFFGFFGGGGGGGGGGGGGGGGGCGGGGGGCGGFGGGGGGGGGGGGFFGEGGFGGCGGCBFGGGCGGFGGGF=DGGGGGGGEEFGGGGCFECCGGFGGGGGG8CD;;;FFGFGFFFGGFFGG779ECFFGGF?AFG9FF6CCGDGDFGFGF<G=CEDGC6AAGF*<++<+<68FGGFGG7FFG7
@M03152:184:000000000-AWYW1:1:2106:3451:19092 1:N:0:TGCACTGTATACCTGT
AAGCTCGTAGTTGAATTTCGGGATCAGTACGCTGGTCGTGCCTTCGGTATGCACTGGTGTCACTGGTTCCTCCCTTCTGACGAACCGTCATGCCATTCACTTGGTGTGGCGGGAAATCAGGACTGTTACTTTGAAAAAATTAGAGTGTTTAAAGCAGGCTCACGCTTGAATACATTAGCATGGAATAATGAAATAGGACGTTGATCTTATTTTGTTGCTTTCTAGGATTGACGTAATGATTATTAGGGATAGTTGGGTGGAATTCTCGGGTGCCAAGGAACTCCAGTCACTGCACTGTATA
+
CCCCCGFGGGFGFGFGGGGGDGGDGGGGGGGGGGGGGGDGGGGGF8FFGGGG9@FGGGGGGGGGFGGGGGGGGGFGGGGGGC:FGGD7FGGFGFCFGGGFGGGGGFGGDGGGGGGGGD?F,BFFGGGGG9EFFFFFECF8,,ADC<B,<FFGC,<DFGGGGGGGAC<BDF9@,,@=DF7;FGCCE,,>EEFFDBFFDFGGC>FF,>9BCGF9F,=4:,,,=?C,<:,?EDCC8C587CCGGF++;>C*=CA+1>++?E7?8CC<<<<E:EGD***9=)7FFC:CF+<@F?CG<*2<CEC++
@M03152:184:000000000-AWYW1:1:2106:14281:19141 1:N:0:TGCACTGTATACCTGT
AAGCTCGTAGTTGAATTTCGGGGCCTTTTTCATAGCGTTGCGGTCTGAAACCCAGCTTGTGGTAAAACACGGGTGATGGGGCGGTACTGCAGGCAGGGCTCAAATCTGGTTTCTCGAAGACAACCTGTGCCCTTTACTGGGTTTTGCGGGAATCATTGTACTCGAGACATTTACTTTGAAAAAATTAGAGTGTTCAAAGCAGGCAGTTCTCGCTTGAATACATTAGCATGGAATAATCGAATAGGACTTTGGTCTTATTTTGTTGTTTTCTAGTACTGCAGTCCTGTTTATTAGTGATATT
+
CCC@-C;FGG@FCFG<@FFFCF@FEEGGGGCGFFGG:FG77@F:C@@FFGGGGGCFFG<CEEF9<C<FFFCE:++,C9C<FF:+@>FGGGGG8:F@CEEE<EA<5EGF?A?=EEF:5,>FG<FFG<DFC<FD<=><<C9,<B+><FDGCFDG8A=@<@FBF;D:DC,CFCFG3,<F;3,7,,6:F,>,??BGGGGFC9<7BFDD7CFEFFFGGEGF8??+>;C+52CGCF66<@+A++2C60/A497<?+/<C?+:+<?:CCCF=0;*>:9*<2*0+**++2+*33+3+9+<0**2+3:+A
@M03152:184:000000000-AWYW1:1:2106:8531:19158 1:N:0:TGCACTGTATACCTGT
AAGCTCGTAGTTGAATTTCGGGCCTGGCCGGGCGGTCTGCCTAACGGCACGTACTGTCTGGGCGGGCCTTACCTCTTGGTGAGCCGGCGTGCCCTTTGTTGGTGTGCGTCGGGGAACCAGGACCTTTACCTTGAGAAAATTAGAGTGTTCAAAGCAGGCCTATGCCTGAATACATTAGCATGGAATAATAAAATAGGACGCGCGGTTCTATTTTGTTGGTTTCTAGAGTCGCCGTAATGATTAATAGGGATAGTTGGGTGGAATTCTCGGGTGCCAAGGAACTCAGTCACTGCACTGTATC
+
CCCCCGGEGGGGGGGGGGGGGGGGGGGGGGGGGGGGGGGGGGGGGGGGGGGGGGGGGGGGGGGGGGGGGGGGGFGGGGGGGGFGGGGGGGGGGGGGGGGGGGGGGDDGEGGGGGGGGGGGGGGGGFFFGGGGGDGGGGGGGGGGGGGGGGGGGGGGCFDGGGGGDGGGGGGGGF?FFGGGGGGGGGGGGG+<CCGCG7@EDGEEG8EEGFGGG?FFGGGGGGFGDGFGCCE5CGGEDFGGF?EFDGGGGGF28@EFGGGGCFDFGCGGGCEFDDCFGF3CFGFGGCEGGFGFGC4CFFDE9
@M03152:184:000000000-AWYW1:1:2106:7380:19186 1:N:0:TGCACTGTATACCTGT
AAGCTCGTAGTTGAATTTCGGGCCTGGCTGGGTGGTCTGCCTTATGGTGAGTACTGCTTTGGCTGGGCCTTTCCTTCTGGAGAGCCGGCATTCCCTTCACTGGGTGTGTCGGGGATCCAGGACTTTTACTTTGAAAAAATTAGAGTGCTCAAAGCAGGCTTCTTGCTTGAATATATTAGCATGGAATAATGGAATAGGACGTTGTGGTTCTATTTTGTTGGTTTCTAGGACCACCGTAATGATTAATAGGGATAGTTGGGTGGAATTCTCGGGTGCCAAGGAACTCCAGTCACTGCACTGT
+
CCCC<FGFGGGGGGGGGGGGGGGGDGGGGGEGGGGGGGGGGGGGGGGGGGGGGGGGGGGGGGGGGGGGGGGGGGGGFGGGGGDGGDEGGGGGGGGGGGGGGGGDGGDEFGGGGGGGGGGFGGGGGGGFFGGGGAECGGGGGGGFCFFFFGGGG?8FFFGGGGGGGGGGFFCC<FFFGFDGGGGGGGEFFDAABCFGGFE<CGGGGGGG*,@@DGFFCFGFCGGE7?9;CCFGC;EGG7:*:+4<>+++1?A=*0+1198*=E532<F+0+*7/C<3?F6*:*:<8++AE?G7<:7+<+2??
@M03152:184:000000000-AWYW1:1:2106:10103:19221 1:N:0:TGCACTGTATACCTGT
AAGCTCGTAGTTGAATTTCGGACTGGCTTGGGTGGTCCCGCCGCAAGGTGGGTACTTCTCGGGCTAGTCTTTCCTTCTGGCGAACATATGTGCTCTTCACTGAGTGTGTATGGGAACCAGGACTTTTACTTTGAAAAAATTAGAGTGTTTAAAGCAGGCTTACGCTTGAATACATTAGCATGGAATAATAGAATAGGACTTTGGTTCTATTTTGTTGGTTTCTAGGACCGAAGTAATGATTAATAGGGATAGTTGGGTGGAATTCTCGGGTGCCAAGGAACTCCAGTCACTGCACTGTATT
+
CCCCCGGGGGGGGGGGGGGGGGGGGGGGGGGGGGGGGGGGGGGGGDGGGGGGGGGGGGGGGGGGGGGGGGGGGGGGGGGGGGGGGGGGGGGGGGGGGGGGGGGGGGGGGGGGGGGGGGGGGGGGGGGGFGGGFAFGGGGGGFGGGGGGGGGGGACFGGGGGGGGGGGGGGGGGFGGAFFGGGGGGDEGGGGGGGGGG9EGGGGGGGGGGGGGG9FGGFEGGFGGFFFEDGEEGGGGFFC9CEGG=?66CFFE9EF+:>888F<C?FC5CEF<:CFFF>4EFG9CEFECF@7@FCGG6<*++
@M03152:184:000000000-AWYW1:1:2106:5651:19232 1:N:0:TGCACTGTATACCTGT
AAGCTCGTAGTTGAATTTCGGGATCGAAGGAATCGGTCCGCCGTCAAGGCGTGAACTGGTTTCTTCATCCTCTTCTATGGGATACTCACCTTTGCTCTTAACTGGGTGAAGGTTAAAAAGCGGTAGTGGCCGGGGCAACTCGACCATTATCGTGGGGTTCCCATTCATTTACTTTGAATAAATTAGAGTGTTCAAAGCAGGCATAAAGGGGCCTTGAATACATTAGCATGGGATAATAGAACAGGATTCGTGTCCTCGTTTTGTTGGTTTCTAGGACATGAATAATGATTAATAGGGATAG
+
CCCCCCGGGFGGGGGGGGGFGGEFGGGGGGGGGGGGGG7FGEGGGGGGGGGGGGGGGGGGGGGFGGGGFFGGGGFGGFGGGGGGGGGGGGGGGGFEEFGGGGGG@FFGDDGG<FGGFEGDGGGGGGGGGGGGGFEE@FEFGGGGCCFGEFCGGGGGCFGGFGGGGAEFCGGGGFGGG;;CFGGGFGGEGGDFEGGG9FGGGEGGFGGGFFEDEDGCFGGGCF9CFGGGGCC5@EFGGGGGGGGGGC+=EGAC*<+5AAC>FGGGFFDE3CFGGGGFC>4+:CGG++2:AFF7+?CDC:96+
@M03152:184:000000000-AWYW1:1:2106:10874:19305 1:N:0:TGCACTGTATACCTGT
AAGCTCGTAGTTGAATTTCGGGATCAATATGTCGGTCGTGCCTCGGTACGTACTGGCATCATTGGTTTCTCCCTTCTGATGAACCATGATGCCATTAATTTGGTGTCGTGGGGAATCAGGACTGTTACTTTGAAAAAATTAGAGTGTTTAAAGCAGGCTCACGCTTGAATACATTAGCATGGAATAATGAAATAGGACGTTCGATCCTATTTTGTTGGTTTCTAGGATTGACGTAATGATTAATAGGGATAGTTGGGTGGAATTCTCGGGTGCCAAGGAACTCCAGTCACTGCACTGTATC
+
C@CC-FGCFGFGGGGGGGGGGECFGGGGGGFFGGGGGEGGGGGGGGGGGGGGGGGGGGGGGGGGGGDGGGGGGGGGGGGGGGGFGGGGGFFGGGGGGGGGGGGEGGGGDGGGGDFFG<FGGCFGGGGGFGGFGGGGF=FDGFAEFG9FEFFDFAEFG7ADDGGGE@FGGGGFGFFEGCFGFFA@EFDFFGFGFBFGFCGGFFEGFFEAFGGGGF87DDEGE>FGGD6EEE?EGGE=FGGG7<:EGG?FCCFGGGDDDG8EC+>FCFGGGEFDG*:CF74E*:A46CG6+/<<+*2+<E*0+
@M03152:184:000000000-AWYW1:1:2106:23801:19339 1:N:0:TGCACTGTATACCTGT
AAGCTCGTAGTTGAATTTCGGGCCTGGCTGGGTGGTCTGCCTTATGGTGAGTACTGCTTTGGCTGGGCCTTTCCTTCTGGAGAGCCGGCATTCCCTTCACTGGGTGTGTCGGGGATCCAGGACTTTTACTTTGAAAAAATTAGAGTGCTCAAAGCAGGCTTCTTGCTTGAATATATTAGCATGGAATAATGGAATAGGACGTTGTGGTTCTATTTTGTTGGTTTCTAGGACCACCGTAATGATTAATAGGGATAGTTGGGTGGAATTCTCGGGTGCCTAGGAACTCCAGTCACTGCACGGT
+
CCCC<FEF;CBFGGFGGGGGDGGGFGGFGGGGAFDFGGGFGGAFGGGGGAFG<FFGFGGGGFFGGDGFGGGGGGGGGFF9EFGEGGCCFGGG?FFF<CFGFFFCFBFCCCCFDCGGGFFFGGGGFGGGFEFGGGFDGGGCGGGGFGGA,<FFFFGGGGGGGGGFGFFFDFDF=33=FDFGGFGGC<@CFGF,@FCFFDB@F@FGGEGGG;C@CFGFE:EE,=8FC?;E96,4AFG51:EC15++:AFG7A)28=C+>:E@8EG*=FGF>C=F59)1:*9::CF48<:6?=32A>:+++1*1
@M03152:184:000000000-AWYW1:1:2106:23391:19401 1:N:0:TGCACTGTATACCTGT
AAGCTCGTAGTTGAATTTCGGGATCAATATTTCGGTCATGCCGTTGGTATGCACTGTTATCATTGATTTCTCACCTTCTAAAGAACCGTAATGCCATTAATTTGGTGTTACGGGGAATTAGGACTGTTACCTTGAAAAAATTAGAGTGTTTAAAGCAGGCTCACGCTTGAATACATTAGCATGGAATAATGAAATAGGACATCCGATTCTATTTTGTTGGTTTCTAGGATCGATGTAATGATTAATAGGGATAGTTGGGTGGAATTCTCGGGTGCCAAGGAACTCCAGTCACTGCACTTAA
+
CCCCCGGGGGGGGGFGGGGGGGGGGGGGGGGGGGGGGGGGGGGGGGGGGGGC,FFFGGGGGGGGGGGGGDGGFGGGGGGGGGGGGFGEGGGGGGCDFFGGGGGGG@FGGGGGGGGGGGGFFGGGGGGGGFGGGGGGGFGGGGGGGGGGGGFGGGGGGGGGFGGGGGGGGGGGGGDEGGGGGAEFGGFGFCFGGGGGGGGGGGDGGDGGGGECFEECGFGGEGGGGGGFFGGDC:9:=FCCCFGGGGGGG=6FEGGF9?EGGGGCFC;CCGC)*)2*==F5EFEF7<++09<+309?<+*++
@M03152:184:000000000-AWYW1:1:2106:23381:19408 1:N:0:TGCACTGTATACCTGT
AAGCTCGTAGTTGAATTTCGGGATCAATATTTCGGTCATGCCGTTGGTATGCACTGTTATCATTGATTTCTCACCTTCTAAAGAACCGTAATGCCATTAATTTGGTGTTACGGGGAATTAGGACTGTTACCTTGAAAAAATTAGAGTGTTTAAAGCAGGCTCACGCTTGAATACATTAGCATGGAATAATGAAATAGGACATCCGATTCTATTTTGTTGGTTTCTAGGATCGATGTAATGATTAATAGGGATAGTTGGGTGGAATTCTCGGGTGCCAAGGAACTCCAGTCACTGCACTGTT
+
CCCCCGGGGGGGGGGGGGGGGGGGGGGGFGGGGGGGGGGGGGGGGGGGGGGG9FGGGGGGGGGGGGGGGGGGGGGGGGGGGGGGGGGGGGGGGGGGGGGGGGGGGGGGGGGGGGGGGGGGGFGGFGGGGGGGGFGGGFGEFDGGGGGFGGGGGGGGGGGGFGFGGFGGGGGGCGFGGGFEFGFCGGGGFGGAFFGGGFGGGGGGGGGGGGDGGEGCEFGCGECBCFF?CDDGGGFCEDG:,5=FGGG9E668C,=@,0:;C58+<F9ECCC3;7<FGFA**506;C6+A=0++*996CC9+
@M03152:184:000000000-AWYW1:1:2106:28066:19459 1:N:0:TGCACTGTATACCTGT
AAGCTCGTAGTTGAATTTCGAAAGTTTTTTGTATCAAAGCTCGCCCTTGTGGTGTGGCTCGATATAGGCTTTCTATTATTGGATAGTGGGCAACCGCTTCCAATCATTTACTTTGAAAAAATTAGAGTGTTCAAAGCAGGCGTAACCTTGCCATTGAATATTACAGCATGGGATAATAGAATATGACGTTGGTCTTATTTTGTTGGTTTCTAAGGCTGATGTAATGATTAATAGGGATAGTTGGGTGGAATTCTCGGGTGCCAAGGAACTCCAGTCACTGCACTGTATCTCGTTTGTCGTT
+
CC<CCGGGGGEGGGGGGGGGGGGGGGGGGGGGFGGGAGGGGGGGGGGGGGGGGGGGGGDFGGGGGGGGCGEFGGGGGGGGGGFCFGGGGGGGGGGGGGG7<FGGGGGGFGFGGGDGGGGGGGFFGGDFGGGGGGGG8FGGGGGCFF9FGFGGGGGGCGCDFGGGGGCCFGGGGGGGGFGGGEFFGGGGGGGG@9@@@FGCFGCFFGG7D;FFEGGGGG,>;DEE;;;;;;DFGFFCCFFFCGG6)=7:=CF+39:CCGGGGD9<55=75F7<FFFD767?C?FC6CFC9@?E/*9C*27C*
@M03152:184:000000000-AWYW1:1:2106:5160:19533 1:N:0:TGCACTGTATACCTGT
AAGCTCGTAGTTGAATTTCGGGATCAATTTGCCGGTCGTGCCTACGGTACGTACTGGTTTTGTTGGTTCCTCCTTTCCGAGGAGCCGTGATGTCATTAATTTGGTGTCGCAAGGAATCGGAACTGTTACTTTGAAAAAATTAGAGTGTTTAAAGCAGGCTAACGCTTGAATACATTAGCATGGAATAATGAAATAGGACGATTGATCCTATTTTGTTGGTTTCTAGGATCTATGTAATGATTAATAGGGATAGTTGGGTGGAATTCTCGGGTGCCAAGGAACTCCAGTCACTGAACTGTAT
+
CCCCCCFGFGGGGGGGGG9EFCBFCFGGGGGFCGGGGGGGGGGGGGGGGGGFDGGGGFGFGGGGGGCFFFDCFFFGGGGGF7CFCFEFFFGGGGGGGCC,FCFGGGGFF++@FGFC8@FECEEGGEFGGFGGCB<FCFGDGGGGFGGFGGGFEC?DEF7>FFG@+3CFFGGGGGGGGFCFFGBDFAFGEGC9;;DDCECEGGGGGGF@DC9FFGGGFCFEFG,;CFF?,,<9@BC,=CECFGFC7FFDG65:C;EF6CE1:C9EFFC@DG*1:75:C57:C:CCGFGGF*3<?**+++00+
@M03152:184:000000000-AWYW1:1:2106:12556:19595 1:N:0:TGCACTGTATACCTGT
AAGCTCGTAGTTGAATTTCGGGATCAATTTATTGGTCGTGCCAACGGTACGCACTGGTACAATTGGTTTCTCCCTTCCGACGAAGCGTGATGTCATTAACTTGATGTCGTGTGGAATCAGGACTGTTACTTTGAAAAAATTAGAGTGTTTAAAGCAGGCTTTGGCTTGAATACATTAGCATGGAATAATGAAATAGGACGTTTGATCTTATTTCGTTGGTTTCTAAGATTGACGTAATGATTAATAGGGATAGTTGGGTGGAATTTTCGGGTGCCAAGGAACTCCAGTCACTGCACTGTAT
+
CCCCCGGGGGEGGGGGGGGGGGDFGGGGGGGGGGGGGGGGGGGGGGGGGGGG>EGGGGGGGFGGGGGGGGGGGGGG<FFEGGGGEFGFGCAGGGGGG<FGGGG9EFEF8BCFGGGEGFFFFGGFCECGGCEGGGGFGFECEGGGGGCFFF<FGG9DCDFG8FGGGGGGFCFGCFFEFGGFFFGCGFCGGCAC<;AEC9><B<:F;FEFF,@DFCCFGF8:FFCF:;EFFG99,B:C65C7CCF9@AFGG*;?FGGGG*18*=+<++51C*57**2CC>@*:CGC6++3977EGGD?<CC+2
@M03152:184:000000000-AWYW1:1:2106:14564:19649 1:N:0:TGCACTGTATACCTGT
AAGCTCGTAGTTGAATTTCGGGTCTGGCTGACCGGTCCGCCTCACCGCGTGCACTGGTTCGGCCGGATCTTTCCTTCTGGCTAACCTCATGCCCTTTACTGGGTGTGCTGGGGAACCAGGACTTTTACTTTGAAAAAATTAGAGTGTTCAAAGCAGGCATATGCTCGAATACATTAGCATGGAATAATAGAATAGGACGTGCGGTTCTATTTTGTTGGTTTCTAGGACCGCCGTAATGATTAATAGGGATAGTTGGGTGGAATTCTCGGGTGCCAAGGCACTCCAGTCACTGCACTGTATC
+
CC@CCGGGGGGGGGGGGGGGGGGGGGGGGEGFGGGGFGGGGGGGGGGGGGGGGGGGGGGGGGGGGGDGGGGGGGGGGGGGGGGGGGGGGGGGGGGGGGGGGGGGGGGGGGGGGGGGGGGGGGGGGGGGGGGGFGGFGGFGFGGGGGGGGGGGGGGGCFGFFFFGGGGGGGGGGFGGGGGGGGGGGGGGGGGGDFFFGGDEEGGGFG@CGGGC@GFGGGGGGGGGCFGGFDGEGG5?FGF?FGGFGGGFGFFGGGGGGGGGFE?C<E@=FGGDECG7:<):=;C*CEG+:BFCGGCC6?>F+
@M03152:184:000000000-AWYW1:1:2106:16866:19664 1:N:0:TGCACTGTATACCTGT
AAGCTCGTAGTTGAATTTCGGGATCAATTTATTGGTCGTGCTAACGGTACGCACTGGTACAATTGGTTTCTCCCTTCTGACGAAGCATGATGTCATTAACTTGATGTTGTGGGTAATCAGGCCTGTTACTTTGCAAAAATTAGAGTGTTTAAAGCAGGCTTTGGCTTGAATACATTAGCATGGAATAATGAACTAGACCGTTTGTTCTTATTTCGTTGGTTTCTAAGATCGCCGTAATGATTAATAAGGATAGTTGGGTGTAATTCTCGGGTGCCAAGGAACTCCAGTCACTGCACTCTAT
+
<CCCCG7FCD@EE9FFGGFFFDG@E8@EFCCE<FFGGGGCEFD9CFEGGGGGDGGG8ECFG,FFFGG<F@CEFGGGC<<<CFEFGG@FG9FGFEEFFFC,CFC<9CFEEGEED4CF9<?<F,B=4EEFDE,BF,,BBE+BF9ABE<FFFFFCE,9,E=FCEC?,=E=F<ACD<,5C,<:8<<8DBF,,>,8C,,3@,,8+55,+,8D,@<FCDF,3>BF:;3@E3,,7DE**=>:8;5,419=9C7,,,,2,5>7>65E*3;+371>@5:/;5<5++)2CF*+7C+5AC?7A+*2A++*+3
@M03152:184:000000000-AWYW1:1:2106:7226:19681 1:N:0:TGCACTGTATACCTGT
AAGCTCGTAGTTGAATTTCGGGATCAGTACGCTGGTCGTACCTTCGGTATGCACTGGTGTCACTGGTTCCTCCCTTCTGACGAACCGTCATGCCATTCACTTGGTGTGGCGGGAAATCAGGACTGTTACTTTGAAAAAATTAGAGTGTTTAAAGCAGGCTCACGCTTGAATACATTAGCATGGAATAATGAAATAGGACGTTGATCTTATTTTGTTGGTTTCTAGGATTGACGTAATGATTAATAGGGATAGTTGGGTGGAATTCTCGGGTGCCAAGGAACTCCAGTCACTGCACTGTATT
+
CCCCCGGGGGGGGGGGGGGGGGGGGGGGGGGGGGGGGGGGGGGGGGGGGGGGGGGGGGGGGGGGGGGGGGGGGGGGGGGGGGGGGGGGGGGFGGFGGGGGGGGGGGGGGGGGGGGGGGGGGGGGGGGGGGGGAFFGGGGGFEFGGGGGGGGGGDDFGGGGGCFGGGGGGGGGGGGGGGGFGDFGFGGGFFCGFF?EFDGDGDF>GGFGDFGGGGGGFGGGG;E9C??FG>97;8C@CFFFGGFGGGGCC==CGFCE=CC8@<CFCFFCF5C<?CGF*74AFF?6C6<+<BFFFD4C+2*0+
@M03152:184:000000000-AWYW1:1:2106:12897:19699 1:N:0:TGCACTGTATACCTGT
AAGCTCGTAGTTGAATTTCGGGATCAGTACGCTGGTCGTGCCTTCGGTATGCACTGGTGTCACTGGTTCCTCCCTTCTGACGAACCGTCATGCCATTCACTTGGTGTGGCGGGAAATCAGGACTGTTACTTTGAAAAAATTAGAGTGTTTAAAGCAGGCTCACGCTTGAATACATTAGCATGGAATAATGAAATAGGACGTTGATCTTATTTTGTTGGTTTCTAGGATTGACGTAATGATTAATAGGGATAGTTGGGTGGAATTCTCGGGTGCCAAGGAACTCCAGTCACTGCACTGTATT
+
CCCCCGGGGGGGGGGGGGGGGGGGGGGGGGGGGGGGGGGGGGGGGGGGGGGGGGGGGGGGGGGGGGGGGGGGGGGGGGGGGGGGGGGGGGGGGGGGGGGGGGGGGGGGGGGGGCGGGGGGGFGGGGGGGGGGGEGFGGGGGGGGGGGFGGGGGGGGGGGGGGFGGGGGGGGGGGGGGGGGGGGGGGFGGFFGGGFGF:FGCFFF;FGGGGGFGFGGGCCFFFGF728CGGDGCECFGGGFGGFGGGG=7A5CFGGF*=ECFCFG:F:5D*;D=<>6E35CAFF:88CC?9CDC799+3*+0
@M03152:184:000000000-AWYW1:1:2106:18390:19722 1:N:0:TGCACTGTATACCTGT
AAGCTCGTAGTTGAATTTCGGGATCAGTATGTGGTCGTGCTTCGGTACGTACTGTCATTACTGATTTCTCCCTTCTGAAGAACCTTGATGTCATTAATTTGGTGTCTCGGGGAATCAGGACTGTTACTTTGAAAAAATTAGAGTGTTTAAAGCAGGCATACGCTTGAATACATTAGCATGGAATAATGAAATAGGACGTTTGATTCTATTTTGTTGGTTTCTAGGATCGACGTAATGATTAATAGGGATAGTTGGGTGGAATTCTCGGCTGCCAAGGAACTCCAGTCACTGCACTGTATCT
+
C9CC9<FFFGF<FCFGGGAFGCEFCFGGGGGCEFCFEFDGD@FFEGGGEGGEGFFFEFAGGGFEFDEDEGDDGFGGAFFFFGGGGGGGF@C@@9CFGC,<FFFGE6,6E@CCCC8FGCGEFCEGCEDF<F9FE?CFGGCA=FFGFGAFGFGGFG=C7EFGFE+?CDFFFFGGFCFFG,CF8F,8CDF@FF9@39DFFC<D@7;C,3=FFGFFF:@F@BDFG,3;3,>6@5B8;>:*5,,:9=41+>?,=E6:>16:EEC*23899+***2=5584<FAA66C796<6EFFFF7*:+332+3
@M03152:184:000000000-AWYW1:1:2106:22996:19734 1:N:0:TGCACTGTATACCTGT
AAGCTCGTAGTTGAATTTCGGGATCAGTACGCTGGTCGTACCTTCGGTATGCCCTGGTGTCACTGGTTCCTCCCTTCTGACGAACCGTCATGCCATTCACTTGGTGTGGCGGGAAATCAGGACTGTTACTTTGAAAAAATTAGAGTGTTTAAAGCAGGCTCACGCTTGAATACATTAGCATGGAATAATGAAATAGGACGTTGATCTTATTTTGTTGGTTTCTAGGATTGACGTAATGTTTAATAGGTATAGTTGGGTGGAATTCTCGGGTGCCAAGGAACTCCAGTTACTGCACTGTATC
+
CCCCCFF:;FFGFGGGGGGGGGGGEGGGGGGDEGGGGGGGGE@FGGGGGGGF,CFGCFEFEGFGGGGGFFEFGGGFGGGGGGGGGGGGG,EFGFGFFFDFGFGFGFG@CFGGD:CECFEF<FFDCFGFEFAFFFBFGGCFGFC?<,33EF9DFFFDFF@<3@=@>C<F,@<9FF;F9CGD;:F;F9DGGC@FCD2><?756>BGGGGGE;FGGDF,6;CB6,B;;CFGC*9CCB*3::+1<@E:@C6+12A75@7<8CE*/<9FCC97<EFD**:7*7):*3<6+<<+09+++*026+*++
@M03152:184:000000000-AWYW1:1:2106:7893:19810 1:N:0:TGCACTGTATACCTGT
AAGCTCGTAGTTGAATTTCGGGATCAATATGTTGGTCGTGCCTTGGTACGTACTAATTTATTGGTTTCTTCCCTTCTGACGAACCATGATGTCATTAATTTGGTGTCATGGGGAATCGGGACTGTTACTTTGAAAAAATTAGAGTGTTTAAAGCAGGCTCGCGCTTGAATACATTAGCATGGAATAATGAAATAGGACGTTTGACCCTATTTTGTTGGTTTCTAGGATCGACGTAATGATTAATAGGGATAGTTGGGTGGAATTCTCGGGTGCCAAGGAACTCCAGTCACTGCACTGTATT
+
CCCCCGGFGGGGGGGGGGGGGGGGGGGGGGGGGGGGGGGGGGGGGGGGGGGGGGGFGGGGGGGGGGGGGGCGGGGGGGGGGGDGGFGGGGGGGGGGGGFGGGGGGGGGGDFGGGGGGGGGGGGGGGGGGGGGGGGGGGGGGGGGGGGGGGGGEEAFFGGGGGGGGGGGGGGGGGGGGGGGG?DFFGGFGGFGGGG6,@FGFEGFGCGGGGGGGGGGG5BCFDGFC?CGG8CEGGFGGF9=BFGGGGCG:=;CGGCFEE8ECCGGFFBE37CDEGFFG38FG6EFC8<9C??CGCG?+<C9+
@M03152:184:000000000-AWYW1:1:2106:6142:19877 1:N:0:TGCACTGTATACCTGT
AATCTCGTAGTTGAATTTCGGACCTGGCTGGGTGGTCTTGCCGAGAGGTAATCACTTCTCCGGTCGGGTCTTTCCTTCTGTGGAACCATCGTGCTCTTAATTGAGTTCGTTGTGTATCCATAACTTTTACTTTGAAAAAATTATAGTGTTTAAAGCAGGCTTTCGCTTTCCTACATTAGCATGGAATAATATAATAGTACTTTGGTTCTCTTTTGTTGGTTTCTCGGACCTAAGTTGTAATTAATAGTGATAGTTGTGTGCACTTGTCGTGTGCCAAAGAACTCCATTCACTGCACTGTGC
+
A-8@@@FGC<BFF9FFA<@;@7CCF,;FF--BE76FFGGGGD+@@::7CEC,,CEF,CECFG77C@C+9FFGAFFCDEFG,,,::,CDFG,DF:CCFA?FGGG,,99<:BF4+B,,<C<<,,5:5BEG,??FG,,,,,:+B,,,,,5,,C?9,EFG<F3CF,A?CFEG73,99C,9FF,><C,@ECCB9E,,3,33,83@,@C=D<FEA,@FAFC:F,6>:,?;,6*4>E,1,,6,,=,,1>,,1>,,=,B,++<E+7+++++++0?7*2*;=D7++))+031:<<+3+*0<+076++02+
@M03152:184:000000000-AWYW1:1:2106:12367:19880 1:N:0:TGCACTGTATACCTGT
AAGCTCGTAGTTGAATTTCGGGATCAGTACGCTGGTCGTGCCTTCGGTATGCACTGGTGTCACTGGTTCCTCCCTTCTGACGAACCGTCATGCCATTCACTTGGTGTGGCGGGAAATCAGGACTGTTACTTTGAAAAAATTAGAGTGTTTAAAGCAGGCTCACGCTTGAATACATTAGCATGGAATAATGAAATAGGACGTTGATCTTATTTTGTTGGTTTCTAGGATTGACGTAATGATTAATAGGGATAGTTGGGTGGAATTCTCTGGTGCCAAGGAACTCCAGTCACTGCACTGTATC
+
CCCC<FGFGGGCFGGGGGGDGCFGGGGGGGGGGGDGGCF7FGGGGGCGGGGGFFFGGFGGFAFGGGGGGGGGGGGGEGC9FGECGGGGGGGCFGFGGGGGGGGEG<EF7CFGG7:EEFEEFDFGG<F9?EEGG9DFFFGFFGCFFGGDEF@DD<DFAEE,,<>FFGDFFGGGGCFFAC@,FGGGGGGGC9=;,D@CDFG@>F7BFFFGFDC9BF:F@CE5F=FE,<+5B9F+=EC5>FCC??EECGFGGGFF97:?8CCC5<FG??C7C+3*+*:9:5FCC897CFGF+@:<9*9A6F*++
@M03152:184:000000000-AWYW1:1:2106:13027:19983 1:N:0:TGCACTGTATACCTGT
AAGCTCGTAGTTGAATTTCGGGACCATCATGTTGGTCGTGCCTCGGTACGTACTGGTATTGTTGGTTTCTCCCTTCTGACGAACCATGATGTCATTTATTTGGTGTTGTGGGGAATCAGGACTGTTACTTTGAAAAAATTAGAGTGTTTAAAGCAGGCTCACGCTTGAATACATTAGCATGGAATAATGAAATAGGACGTTTGATTCTATTTTGTTGGTTTCTAGGATCGACGTAATGATTAATAGGGATAGTTGGGTGGAATTCTCGGGTGCCAAGGAACTCCAGTCACTGCACTGTATC
+
CCCC<FGCCFGGGFGGGGGGGGGGGGGGGGGGGGCGEFGGGGDGGGGGGGGGGGGGGGGGGGGGGEGGGGGFGGGGGGCGGGGGGGGGFFGFGGGGGGGGGFGGFGGGGGGGGBCCGGGFGFGGGGGGGGGGGGGGB:AEGGGGGAFGGEFGGDEDFGGGGGCFGFGDGGGGGGGGC@AFGF8>FFGGDEEGGG9CFGGFGFCDFFCFAFFEGGFGGCCGF9CBC,>DFB8**:8::?CCFGFF7<,4065EC7CF=EEE>+?FDFG*>*ACE<7FC3):6CEC@0<CCFGE9*2++0*<+
@M03152:184:000000000-AWYW1:1:2106:16520:20020 1:N:0:TGCACTGTATACCTGT
AAGCTCGTAGTTGAATTTCGGGCCTGGCCGGGCGGTCTGCCTAACGGCACGTACTGTCTGGGCGGGCCTTACCTCTTGGTGAGCCGGCGTGCCCTTTGTTGGTGTGCGTCGGGGAACCAGGACCTTTACCTTGAGAAAATTAGAGTGTTCAAAGCAGGCCTATGCCTGAATACATTAGCATGGAATAATAAAATAGGACGCGCGGTTCTATTTTGTTGGTTTCTAGAGTCGCCGTAATGATTAATAGGGATAGTTGGGTGGAATTCTCGGGTGCCAAGGAACTCCAGTCACTGCACTGTAT
+
CCCCCFEFGFGGGGGGGGGGDGGGGGGGGGGGGGGGGGGGGGGGGGGGGGFGCGGGGFGGGGGGGGGGGGGGF<FGGGGGGGGGGGGGGGGGGGG<BFGGGGGGGGGGCFBEEGGGGGCGGGGGGGGGGGGGGFGGFFFGGGGGGGGFFGDGGGFGGGGGGGGGGGGCFGGGCFGCECCGGGFCGGGGGFGGCCFF8:F>E>EEEEC59+@999:EFGGCE6CEFCFGFGGDGGEG5FG?:9:CFFF6EFFFCC?FGDEGEG+:6:@FCC:>EGC*<>F6?;<:+8<:CFFF77*+++:C7
@M03152:184:000000000-AWYW1:1:2106:25725:20024 1:N:0:TGCACTGTATACCTGT
AAGCTCGTAGTTGAATTTCGGGATCAATGAGTTGGTCGTGCCCTTGGTATGAACTGGCTTTATTGGTTCTCACCTTCTAATGAACCATAATGTCATTCATTTGATGTTTTGGGGAATTAGGACTGTTACCTTGAAAAAATTAGAGTGTTTAAAGCAGGCTCACGCTTGAATACATTAGCATGGAATAATGAAATAGGACATCGCATTCTATTTTGTTGGTTTTTAGGATCGATGTAATGATTAATAGGGATAGTTGGGTGGATTTCTTGGGTGCCAAGGAACTCCAGTCACTGCACTGTAT
+
CCCCCGGGGGGGGGGGGGGGGGGGGGGGGEGGCGGGGGGGGGG?<FGGGGGGGGGGGGGGGGGGFGGGGGGGGGGGGGGFGGGGGGGGGGGFFGCFEFFGGGFCGGGGGGGGGGGEFFGGG9BFEFGGD<EGGGGGGGGGEGGGGDFGGGFGGA,:FDEFFFGGGEGGGCFFFEDDACD>FFGGFGGADGFG9;DFDFGEGDC@=:B=ABFGFDGGGDFGG?*6;DC9@:BCC>8@BEC7C@@:9???C6?=EAE,,/=1:C,?9,@,=6*98C<><A5EF*0;+++5?4+>7=000AC74
@M03152:184:000000000-AWYW1:1:2106:3895:20053 1:N:0:TGCACTGTATACCTGT
AAGCTCGTAGTTGAATTTCGGGATCAATTTATTGGTTGTGCTATCGTACGTACTGGTATTATTGATTCCTACCTTCTGACGAACCATGATGTCATTAATTTGGTGTTATGGGGAATCAGGACTGTTACTTTGAAAAAATTAGAGTGTTTAAAGCAGGCTCACGCTTGAATACATTAGCATGGAATAACGAAATAGGACGTTTGATTCTATTTTGTTGGTTTCTAGGATCGACGTAATGATTAATAGGGATAGTTGGGTGGAATTCTCGGGTGCCAAGGAACTCCAGTCACTGCACTGTCTT
+
CCCCCGGEGGGGGGGGGFGGDGEGGFGGGGGGGGGGGGGGGGGGGGGGFEEE8FFGGGGGGGGDEFFFFEEGGGG8FGGGGEGGDEEFGE9FFGFFGGGFGGFF@FGFGCFGGDGGGGG8E=<FGF<CDFGGCAFGCEGGCFGFGGGGFFGGFGGGGDFGGGGGCFFFFFCGGFFGEEECCE8,C,8>=EGGF,C89FC3<BEGG,@=9FGGGF@,,:3D@;DDGEDGG>>>5>>CF:<CF?::+>?8C,6CE7945:ECC9BF7@;*55CDC;F**:4CGFCC?8C<C?C++*9CFC*<+
@M03152:184:000000000-AWYW1:1:2106:21958:20082 1:N:0:TGCACTGTATACCTGT
AGGCTCGTAGTTGAATTTCGGGACCAATTTGTTGGTCGTGCCTCGGTACGTACTGGTATTATTGGTTTCTCCCTTCTGAAGAACCTTGATGTCATTAATTTGGTGTCTTGGGGAATCAGGACTGTTACTTTGAAAAAATTAGAGTGTTTAAAGCAGGCATACGCTTGAATACATTAGCATGGAATAATGAGATAGGACGTTTGATTCTATTTTGTTGGTTTCTAGGATCGACGTAATGATTAATAGGGATAGTTGGGTGGAATTCTCGGGTGCCAAGGAACTCCAGTCACTGCACTGTATT
+
CCCCCGEFCCBFGGGGFFGGEE:FG<<@FGGDGGGGGGFGGGGGGGGGGGFGGGGFGGGFFFGGGGFGGGAF<FFCFGFCGGGGFFECFGEFDFGGGGGGGDFFGGEFGGGGG7BGGAEG@FFEFCEGGFFFDGGDFGGGGGGGGG9FGFG?FCFGG7FFFFGGGCFGGGGFGFGGGCGFGFGGECFGGGGGFGG8DBFFF@CC@BF;CGDGGCDGGDCFGGFDCFFG?8E>*1>F5:,CEGDCF;C6,A?,>BCF5EEGCBCFCC9=CEGG*;C*:>FC=C7<<8<+<*?+<C<FF+:++
@M03152:184:000000000-AWYW1:1:2106:16189:20090 1:N:0:TGCACTGTATACCTGT
AAGCTCGTAGTTGAATTTCGGGATCAATTTGCTGGTCGTGCCTACGGTACGTACTGGTTTTGTTGGTTCCTCCTTTCCGAGGAGCCGTGATGTCATTAATTTGGTGTCGCAAGGAATCGGAACTGTTACTTTGAAAAAATTAGAGTGTTTAAAGCAGGCTAACGCTTGAATACATTAGCATGGAATAATGAAATAGGACGTTTGATCCTATTTTGTTGGTTTCTAGGATCTACGTAATGATTAATAGGGATAGTTGGGTGGAATTCTCGGGTGCCAAGGAACTCCAGTCACTGCACTGTAT
+
CCCC<FGGGGGGGGGGGGGGEEGGGGGGGGGGGGGGGGGGGGGGGGGGGGGGGGGGGGGGGGGGDGGGGGGG@EGGGGGGEGGEGGGGGGGGGGGFFFFFGGGGGGGGGGCFGGFGGGGGFGGGFGGGGCGGGFFFF8:FFGGGGGGGGGGGGGGGGGGGGGGGGGGGGEGGGFFFG9EC9FGGGCGGGGGG9@FGFFFGDFFCEFGGG9CFFE9FCEFGGGGGGG9<FGFG7CFGGGGFFGGGC9@CFDA6?CGGF*;*889EGCF:DGGGCD47?7:EGDF7F8+<+9?F?=*<06CGC
@M03152:184:000000000-AWYW1:1:2106:22820:20118 1:N:0:TGCACTGTATACCTGT
AAGCTCGTAGTTGAATTTCGGTTAATAAGGAATTTACGGTCCACTTCTAAAGTGTGAACTAAAATCTTTATTTCCTTCCTTTTAGATATACTCCCCTTTTATTCGTAATCGGGGATCAAAGTTATCTAAATCTTTTACTGTGAAGAAATTAGAGTGTTCAAAGCAGGCGTAACCTAGCCTTTGAATATATTAGCATGGGATAATGAAATAGGACTTAAGTTCTACTTTCGTTGGTTTCTAGGGCTTAAGTAATGATTAATAGGGATAGTTGGTTGGAATTCTCGGGTGCCAAGGAACTCAA
+
CCCCCGGGGGGGGGGGGGGGGGGGGGGGGGGGGGGGGGGGGGGGGGGGGGGGGGGEGGGGGGGGGGGGGGGGGGGGGGGGGGGGGGGGGGGGGFGGGGGGGGGGGGGGGGGGGGGGGGFGGGFGFEGGGGGFGGGGGGGGGGGGGGGFFGGGFGGFGGFGGFGGGGGGGGEGGGGGGGGFGGGGGGGGGGGGGFFFGGGCFGGGAFGGGGGGGGFFFGGGGGGGGCFC,@DFGFGGF2EBFFGGGGGGGCFCCF:?FG?CE?FF?FF?FFAC*/8<C6FFFF77F5;5:)AFCFC6*=:+2
@M03152:184:000000000-AWYW1:1:2106:27509:20153 1:N:0:TGCACTGTATACCTGT
AAGCTCGTAGTTGAATTTCGGGATCAATTTATTGGTCGTGCCAACGGTACGCACTGGTACAATTGGTTTCTCCCTTCTGACGAAGCATGATGTCATTAATTTGATGTCGTGGGGAATCAGGACTGTTACTTTGAAAAAATTAGAGTGTTTAAAGCAGGCTTTGGCTTGAATACATTAGCATGGAATAATGAAATAGGACGTTTGATCTTATTTCGTTGGTTTCTAAGATCGACGTAATGATTAATAGGGATAGTTGGGTGGAATTTTCGGTTGCCAAGGAACTCCAGTCACTGCACTTTAT
+
CCCCCFGGGGGGGGGGGGGGGGGGGGFGGGGGGGGGGGGGGGAFGFGGGGGG,CFGGGGGGGGGGGGGGGGGGGGGGGGGGGGGGGGGGGGGGGGGGGGGGGFGGGGGGGGGGGGEGGGGFFFFFGGFGGGGGGCGGGGGGGGFGFGGGGGGGCGFCFGFGFGGGGGGGGGGGGGGGCGFFFGGGGFGFFEGFFFGG9FGGGGECG9FGGGCFG?FGGGGGFGCE;EFGDCEEEGG5EGEFGGDDF,A6C;;@F7C+>G78C??F+?A)5**/47:FF3CF;7:+3<C+=FF7=CGF+:<<
@M03152:184:000000000-AWYW1:1:2106:4348:20268 1:N:0:TGCACTGTATACCTGT
AAGCTCGTAGTTGAATTTCGGGATCAATATTTCGGTCATGCCGTTGGTATGCACTGTTATCATTGATTTCTCACCTTCTAAAGAACCGTAATGCCATTAATTTGGTGTTACGGGGAATTAGGACTGTTACCTTGAAAAAATTAGAGTGTTTAAAGCAGGCTCACGCTTGAATACATTAGCATGGAATAATGAAATAGGACATCCGATTCTATTTTGTTGGTTTCTAGGATCGATGTAATGATTAATAGGGATAGTTGGGTGGAATTCTCGGGTGCAAAGGAACTCCAGTCACTGCCATGTT
+
A8ACC-@@-F@<FFGGDG<FED7+CCEE@CFE<E>F;C9E,ECC;FECFFFC,,CCGGGGAECFFCEFFDEEFAFGGGGFFG<9FC9@CD7FGFGGFF9?F?E9EC=FCFFD7FG7@<=EFC?D8EFGFG9FFGG8,FD:=EF8?FFEF9FEFC?F=,?@,BEED8C:<8AD?C?FGGGGG<FFGDEFFEDDGGGD=8=FFA<@+++8EC=FGCAFD,:EC*4@7DF,8CCG5ECF,=FGGGGF7=:<6A);8E<<CC78C555:<+1+:E:F)7*:19*2*=<C6?+2*+0C***+3*++
@M03152:184:000000000-AWYW1:1:2106:6386:20343 1:N:0:TGCACTGTATACCTGT
AAGCTCGTAGTTGAATTTCGGAGTTGTTATCTGAACCGCCCCTAAAAAGGTGGCTAGGGTAGCAGTAGTCATCATCAAAGTCCACCTTGATATTCTCTTGGTGCGTACTGGGTGTTGACCTCCTTTAGTTCTGTGAATTGCTATCTAGCAATAGGTAGTTAGTTCCAGATAGTTTACTTTGAAAAAATTAGAGTGTTCAAAGCAGGCACAACCTGGCATCATGAATACATTAGCATGGGATAATAGAATATGACATTGGTCTTATTTTGTTGGTTTCTAAGGCCAAAGTAATGATTAATAG
+
CCCCCGGGGGGGGGGGGGGGGGGGGGGGGGGGGGGGGGGGGGGGGGGGEDGGGGGDGGGGGGGGGGGGGGGGGGGGGFGDFGGGGGGGGGGFGGGGGGGGGGGGGGGGGGGGGGFEGGGGGGGGGGGGFGGGGGAFFGGGFGGGGGGGGFAFGGGGGDFGFGGGGGGFFGFGGGGGGGGGCFEGF8CGGFGGGGGGDGGGFGFFGFFGFGGGGGF@CGGGGC,,EFFFGGGGC6,,ECCFF?7CGAFGFGFGFFDFCG7,?BECFGGGCFCF5C5;:CFC+:6C5CCBFF1>@:DGGCGG<
@M03152:184:000000000-AWYW1:1:2106:23508:20377 1:N:0:TGCACTGTATACCTGT
AAGCTCGTAGTTGAATTTCGAGATCAGTACGCTGGTCGTGCCTTCGGTATGCACTGGTGTCACTGGTTTCTCCCTTCTGAAGAACCGTCATGTCATTAAGTTGGTGTGGCGGGGAATCAGGACTGTTACTTTGAAAAAATTAGAGTGTTTAAAGCAGGCTCGCGCTTGAATACATTAGCATGGAATAATGAAATAGGACGTTTGACCCTATTTTGTTTGTTTCTCGGATCGACGTAATGATTAATAGGGATAGTTGGGTGGAATTTTCGGGTGCCAAGGAACTCCAGTTACTGCACTGTAA
+
CCCCCGGGGGGGGGFGGGGGGGGGGGGGGGGGGGGGGGGGGGGGGGGGGGGG,EFEEFGGGFGGGGGGGFGGGGGGGGGGGGGGGGGGGGGGGGGGGGGGCFGGGGGGGFEFGGG7EGGGGGGGGGGGGGGGGGGGGGGGFGGGGGGGGDGFGCF?GGGGFED*FFGF7FFCF9@FCFF9@F:ECF9;FG;BBBFECFGGF:F@FFFDG?FGFCCCB*?9:FGGCEF8C88?8E8*::+CFG7CF+<6:2<6<<F?F*;5C*<FC30<)C*9:*7>EF3C6;7*3++0+*0<E77<++*+2
@M03152:184:000000000-AWYW1:1:2106:23102:20425 1:N:0:TGCACTGTATACCTGT
AAGCTCGTAGTTGAATTTCGGGATCGATACGTCGGTCGTGCCTTGGTACGTACTAACGTTATTGATTTCTCCCTTCTAACAAATCGTGATGTCATTAATTTGGTGTTACGGGGAGTTAGGACTGTTACTTTGAGAAAATTAGAGTGTTCAAAGCAGGCCTATGCCTGAATACATTAGCATGGAATAATAAAATAGGACGCGCGGTTCTATTTTGTTGGTTTCTAGAGTAGCCGTAATGATTAATAGGGATAGTTGGGTGGAATTCTCGGGTGCCAAGGAACTCCAGTCACTGCACTGTATT
+
CCCCCGGGGGGGGGFGGGGGGGGGGGGGGGFGGGDGGGGGGGGGGGGGGGGGGGEEGGGGGGGGGGGGGGGGGEFGGGCGGFFGGGGGGGGGGFCFGGGGGGGGGGGGGGGGGGGGGF9FCGFGGGGGCFFDEDFGFGCAFFGGFFFD<EFGGGGGGGGGGGGGGGGGGGGGGGGGFEGGFFGCGGGFFEGFGFF,,8@C<FGF7FGGGFGGGGGG7:*=CCFFFGFG,49CGE5CE7?CC+<EF?6*AFFGFFDFEGGGGGGC<A9A*:@5CDGCFFFGCEFGGDECE=CC?*9+7:7?9
@M03152:184:000000000-AWYW1:1:2106:26944:20452 1:N:0:TGCACTGTATACCTGT
AAGCTCGTAGTTGAATTTCGGGATCAATTTATTGGTCGTGCCAACGGTACGCACTGGTACAATTGGTTTCTCCCTTCTGACGAAGCATGATGTCATTAATTTGATGTCGTGGGGAATCAGGACTGTTACTTTGAAAAAATTAGAGTGGTTAAAGCAGTCTTTGGCTTGAATACATTAGCATGGAATAATGAAATAGGACGTTTGATCTTATTTTGTTGGTTTCTAAGATCGACGTAATGATTAATAGGGATAGTTGGGTTGAATTCTTGTGTGCCAAGGAACTCCAGTCACTGCACTGTAT
+
CCCCCF@FFCFFEFGGFFFGCGCF@F@<EFCGGCCFGCFGED<CCE:CDC7C,@FFGGG<CFFFGGGGGDCEFGGFGGDAFFBCFEFECEEEFFDFGFFFCCCCFFFGGGG=4BCFEFCFF8<==C<EEFCE?9E9?FEEGCFFGGG+ED?FGGGGG,A,:C9FF8D@<F9CFFD9FFBC9,D@FGGGFF,C9EE,D9,>@<@:,FFCF9,E;F9FCFC8DD2?:EGEC9>8;EGC=CFDFFF?CAEG66)6,><+<CG*BFB>C9@+2++2<@;7CA)*=*AFGGF9C6FD7CFC?CDD7
@M03152:184:000000000-AWYW1:1:2106:15517:20457 1:N:0:TGCACTGTATACCTGT
AAGCTCGTAGTTGAATTTCGAGGGTCATTTGGCCGGGCCTACTTGGCTTGTCTGAGTAGGCATTCTGGATCCAAGGGCCCTGTACCACTTCTTGGGGAACTAGTCTACTCTTTATTGAGTTGGGCTAGGGAGCCAAGACTCTTACCTTGAAAAAATCAGAGTGTTCAAAGCAGGCATATTTGCTCGAATACATTAGCATGGAATAATAGAATAGGACCATGGTTCTATTTTGTTGGTTTATAGAACCAAGGTAATGATTAATAGGGATAGTTGGGTGGAATTCTCGGGTGCCAAGGAACTC
+
CCCCCGGCFGGGGGGGGGGGCFFGECCDGGGGGGGGGGGGGGGGGFGGGGGGGGGGGGFGGGGGGGGGGGGGGCFFGGGGGGGGGGGGCFCGFGGGGGGGGGGFGGGGGGGGGGGGGGGDFGGGFFGGGGGGGGGGGFGGGGGGGGGFGGGGGGGGGGGGGGGGGGGGGGGGFGGGGGGGGGGGGGGGGGGGGGGG7DAFFGGEGFFFCFGGFFGGG>FFGG9FGGGGFGGGGFGGGGFGD9CCDE=EGFF,;FCFGCC@C929?C@6D6<:<DDGDFF+0>9@+=8EF3=CF45:FF4C9
@M03152:184:000000000-AWYW1:1:2106:4603:20583 1:N:0:TGCACTGTATACCTGT
AAGCTCGTAGTTGAATTTCGGGATCAATTTACTGGTCGTGCCTATGGTACGTACTGGTTTTGCTGGTTCCTCCTTTCTGAGGAGCCGCGATGTCATTAACTTGGTGTCGCGGGGAATCAGGACTGTTACTTTGAAAAAATTAGAGTGTTTAAAGCAGGCTAACGCTTGAATACATTAGCATGGAATAATGAAATAGGACGTTTGATCCTATTTTGTTGGTTTCTAGGGTCGACGTAATGATTAATAGGGATAGTTGGTTGGAATTCTCGGGTGCCAAGGAACTCCAGTCACTGCACTGTAT
+
C-ACCGGGGGGGGFGGGGGGGGGDGGGGGGGGGGGFGD:FGGEGCFGFGGGFFFGGGGGGGGGGGGGGGGGGGFEGGGGDGGGEFGGGGGCEGFG9FDGGGGGGGFFGGGCFGGGGGFC9,EFGCFEGGGGGEGFGAAFFFGGG9CFGFCEGGGGGGC:CDCECE@ECG<FCFGGGGGGGG9,6@,D@EFGGFFGG?FGDC@@FFGCFEFGFGGF:EGC>GGGGGCFCEF*3=5*;**+AC7+43++<6CFGCCF?E/88C6<@C7<+9**98<077>)A6;CFF8+<C7F79C7<+72<+
@M03152:184:000000000-AWYW1:1:2106:19247:20606 1:N:0:TGCACTGTATACCTGT
AAGCTCGTAGTTGAATTTCGGGACCAATTTGTTGGTCGTGCCTCGGTACGTACTGGTATTATTGGTTTCTCCCTTCTGAAGAACCTTGATGTCATTAATCTGGTGTCTTGGGGAATCAGGACTGTTACTTTGAAAAAATTAGAGTGTTTAAAGCAGGCATACGCTTGAATACATTAGCATGGAATAATGAAATAGGACGTTTGATTCTATTTTGTTGGTTTCTAGGATCGACGTAATGATTAATAGGGATAGTTGGTTGGAATTCTCGTGTGCCAAGGAACTCCAGTCATTGCACTGGATT
+
CCCCCF;@FFFDF<<F<FE<:B:7FF<EDGFGGFGGFCFBCFGG;FEGGGGGCGGGGGGGGGFGGGGGGGAFDFFEFFEFG9<8CFGF9FGEE<<9CFG,CFGECFGGGFFG>:,9:,CEC@FGGGCGGEFAB?5FE7=FFGGGGGFEGGFADFCFFCFFDFFGDFFDAFFGGFFFFGFDA8AFGF;@DFAFGGGGA@FC<,8EF@FCGGGGGGGG@5EFFCEFE@6CFC5C5BFGC<?CFFC@:;6C6:FGCFCC*4**+2?F7CF**=3573C0*5.**<<D<3C?7+1++**+3**32
@M03152:184:000000000-AWYW1:1:2106:17792:20607 1:N:0:TGCACTGTATACCTGT
AAGCTCGTAGTTGAATTTCGGGATCAGTATGTTGGTCGTGCTTCGGTACGTACTGTCATTACTGGTTTCTCCCTTCTGAAGAACCTTGATGTCATTAATTTGGTGTCTTGGGGAATCAGGACTGTTACTTTGAAAAAATTAGAGTGTTTAAAGCAGGCATACGCTTGAATACATTAGCATGGAATAATGAAATAGGACGTTTGATTCTATTTTGTTGGTTTCTAGGATCGACGTAATGATTAATAGGGATAGTTGGGTGGAATTCTCGGGTGCCAAGGAACTCCAGTCACTGCACTGTATT
+
CCCCCGGGEFGGGGGGGGGGGGGGGGGGGGGFGG@FGGGGGGGGG7FFGGGGGGGGGGFGGFG9FFGGGGFGGGGGGGAF9<CCFGGFGDGGGGGGDF<FGGGGGGFGGA<8CGGGGAFG8FDFGGGGGCFFEGDGGEFGGGGGGGFFGGDGDGGDDFGGFGGGFGGGDGGD<FFGAFFGGGFCFGGGGDCCGGGFGG7CFGGCFGGGGGGGD9DE,83DGGGGGFGGGCGGGGC8>FCGGGGFD,AC6EFDGG?FGGEEG+CCFGF*7*=8=5@4F>FFGGGGG+CC71:@9>CF6FD++
@M03152:184:000000000-AWYW1:1:2106:23188:20628 1:N:0:TGCACTGTATACCTGT
AAGCTCGTAGTTGAATTTCGGGCCTGGCCGGGCGGTCTGCCTAACGGCACGTACTGTCTGGGCAGGCCTTACCTCTTGGTGAGCCGGCGTGCCCTTTGTTGGTGTGCGTCGGGGGACCAGGACCTTTACCTTGAGAAAATTAGAGTGTTCAAAGCAGGCCTATGCCTGAATACATTAGCATGGAATAATAAAATAGGACGCGCGGTTCTATTTTGTTGGTTTCTAGAGTCGCCGTAATGATTAATAGGGCTAGTTGGGTGGAATTCTCGGGTGCCAAGGAACTCATGATTAATAGGGATAG
+
ACCC-CFFEF@FEGGGGGGGGGGGGFEGGGGGGGGGEGGFGGGGGECGGGGG,CFEGGGDFFFGGGGGGGGGGGGGGDFGGFDCFGGGGGGDGGGGFGGGGGGGG7FGFFFGG7FDGGGGGGGFEGGGGGCFC,3<FFGGGGGCFFFEFFGFGGGGGGGGGCFGGGC:FFGGGGGDFEFFDB@EEFG2>CDE<@FE7:FEE8EGG>EEGCCEGG?FGCECF>9:?<CCGGC58??ECCF+<AEC:+3<=*02C<<EC51*:C:<0<0<DGCF:C**<5>*:E<*+<@7CFG+ACFCF60*2
@M03152:184:000000000-AWYW1:1:2106:6289:20633 1:N:0:TGCACTGTATACCTGT
AAGCTCGTAGTTGAATTTCGGATTAATGAGAACTTAAGGTCCATCTTTCCGATGTGTACCTTATTCTTGTTTCCTTCCTTCTGAATACACTCCCTAAAATTATATTTTAGGGATCAAAGTGTTTCAAATCTTTTACTGTGAAGAAATTAGAGTGTTCAAGGCAGGCGTAATCTAGCCTTTGAATATATTAGCATGGGATAATGAAATAGGACTTTAGTCCTACTTTCGTTGGTTTCTAGGGCTAAAGTAATGATTATTAGGGATAGTTGGGTGTAATTCTCGGGTGCCAAGGAACTCCAGT
+
CCCCCGGGDGGGGDFFGGGGGGGGGGGGGGGGGGGGGACCEFGGGGGGGGGGGGGGGGGGGGDFGGGGGGGGGGGGGGGGGF<<FFCGGGFGGGGG@C<EFCFGGGGGFGGF,E7F@9CFADFGGFFEEGFGGEAA9FFGDDDGGGGFGCCAF<FFF9EFGGFCCE7FGDGGGFFG8FFGG,=C,7,CD=,A,@E?F<F@FG9CFAFCFGGGGG;<>EF,@;9EGDEEGFGG?ECAC<E66@,47;,@EFF,@=FG,7,,,@,2,,6=D,*;**;BCFF@E55)4/1?@;,***222=*3A
@M03152:184:000000000-AWYW1:1:2106:24419:20712 1:N:0:TGCACTGTATACCTGT
AAGCTCGTAGTTGAATTTCGGACCTGGCTGGGTGGTCTTGCCGCAAGGTAAGCACTGCCTCTGGTCGGGTCTTTCCTTCTGGGGAACCTGTGTGCCCTTAATTGAGTGCGCAGGGGATCCAGGACTTTTACTTTGAAAAAATTAGAGTGTTTAAAGCAGGCTTTCGCTTGAATACATTAGCATGGAATAATAGAATAGGACTTTGGTTCTATTTTGTTGGTTTCTAGGACCGAAGTAATGATTAATAGGGATAGTTGGGTGGAATTCTCGGGTGCCAAGGAACTCCAGTCACTGCACTTTA
+
CCCCCGGGGGGGGGGGGGGGDEGGGGGGGGGGGGGGGGGGGGGGGGGGGEGGGGGGGGGGGGEGGGGGGGGGGGGGGGGGGGGGGGGGGGGGGGGGGGGFGGGGFGGGGGGGGGGGGGGGGGGGGGGGGFGGGGGFGGDGGGGGGGCGGGGGFGGFGGGG>FGGGGGGGGFGGFGGGGGGG9DFGGGGGGGGDDFGFGEDCFCEGGFDFGGGGGF9DGFDGGGGFFF9,?CEE8EC?FFCCCG@FFGFG*0=C+<;968E88*++<++27/<C35C9F:FFGGGFFC@C*++3*9CGF*<+
@M03152:184:000000000-AWYW1:1:2106:27289:20715 1:N:0:TGCACTGTATACCTGT
AAGCTCGTAGTTGAATTTCGAGATCAGTACGCTGGTCGTGCCTTCGGTATGCACTGGTGTCACTGGTTTCTCCCTTCTGAAGAACCGTCATGTCATTAAGTTGGTGTGGCGGGGAATCAGGACTGTTACTTTGAAAAAATTAGAGTGTTTAAAGCAGGCTCGCGCTTGAATACATTAGCATGGAATAATGAAATAGGACGTTTGACCCTATTTTGTTGGTTTCTAGGATCGACGTAATGATTAATAGGGATAGTTGGGTGGACTTTTCTGGTGCCAAGGAACTCCAGTCACTGCACTGTAT
+
CCCCBFGGGGGGGGGGGGGGFFGGGGGGGGGG;CFFGGGGGGGGGGGGGGGG<FGGGGGGGGGGGGGGGGGGGGGGGGGGCEGGGGGGGGGGGGFGGGGGGGFGGGGGGGGGGGGGGCFGCEGGGGGFG9FGFFFGG8FD>DFDFGGGFGFFGFGGDGGGGGGGDGGGGGGFF:;@CFCCBEF;DFGGF?CEFGGGGGGGGDF7FF@CFCGGGGGFFG5CG6B9++289<8**8*=>FF90A++2+++**0:++3:C*2*:8+<C+<C*+2:CCC:<53:E*30<8C@?=E7?CF6F6*++
@M03152:184:000000000-AWYW1:1:2106:8105:20734 1:N:0:TGCACTGTATACCTGT
AAGCTCGTAGTTGAATTTCGGGGTCAGTAGGTCGGTCGTGCCAACGGTATGAACTGGTCTCACTGATTCCTCCCTCTTGTAGAACCGTGATGCCATTAACTTGGTGTTGCGGGGAAACAGGACTGTTACTTTGAAAAAATTAGAGTGTTTAAAGCAGGCTAACGCTTGAATACATTAGCATGGAATAATGAAATAGGACGTCGATCTTATTTTGTTGGTTTCTAGGGTTGACGTAATGATTAATAGGGATAGTTTGGTGGAATTCTCAGGTGCCAAGGAAATCCAGTCACTGCACTGTATC
+
CCCCCGGGGGGGGGGGGGGGGGGGGGGGGGGGGGGGGGGGGGGGGGGGGFGFGGGFGGGGGCGGGGGGGGGGGGGGGGGGGGFGGGGGGCFGGGFGGFGFGGGGGGGGGFGGGGGDGGGGGGGFGGGFGGGGGFGGGGGGGGGGGGGGGGGGGGGGGGGGFGFGGGGGGFGGGCGFFGGFGG7DEGGGGGCFCFGGFD@@B@@CGCGGFGFFCFGGGGGGGGGGFG8EF>CFC>C8*<:C7+=F7C?66C5CEC+C*1;**<CF7EF?7CG482C6575C6CG4++33092<?7>C6FCC+
@M03152:184:000000000-AWYW1:1:2106:27194:20765 1:N:0:TGCACTGTATACCTGT
AAGCTCGTAGTTGAATTTCGTGATCAATTTATCGGGTACGTACCGGTACAATTGGTTGTCGAAGCATGATGTCATTAACTTTGATGTCGTAGACTCGTGAGGAATCAGGACTGTTACCTTGAAAAAATTAGAGTGTTTAAAGCAGGCCGAGGCTTGATTACATTAGCATGGAATAATGAAATAGGACGTTTGATCTTATTTCGTTGGTTTCTACGATCGATGTAATGATTAATAGGGATAGTTGGGTGGAATTCTCGGGTGCCAAGGAACTCCAGTTACTGCACTGTATCTCGTATGCCGT
+
CCCCCFFFFFFF9FGGGCGGGD<EGG,<@FDGF,@FG@@CGGG@FGGGF<FEGGGFGGGF@CFGDGGFFGGGGGGGGGFGGGG9FFGFGFGFCFGGGFGFC=EFFC<E<4DF<EFFGCGEFGGFGGCFEG?CF5AFEFFGFCCFCDEE>:=C7FEFC,:C?5FDAFFFGGC<EFFFFAGFFFGD8,,@@>C7>DFAGAEACCFFGFCCFGC@C,@@*D*>86:5>;,2?FCE;2;,??C,CB=FC5AEDGF:CF?<ED@2*=CCF5;60;F++;F?+*1CEFF*CCF<A*:969*0*:*:2
@M03152:184:000000000-AWYW1:1:2106:22351:20774 1:N:0:TGCACTGTATACCTGT
AAGCTCCGTAGTTGAATTTCGGGATCAATTTATTGGTCGTGCCAACGGTACGCACTGGTACAATTGGTTTCTCCCTTCTGACGAAGCATGATGTCATTAATTTGATGTCGTGGGGAATCAGGACTGTTACTTTGAAAAAATTAGAGTGTTTAAAGCAGGCTTTGGCTTGAATACATTAGCATGGAATAATGAAATAGGACGTTTGATCTTATTTCGTTGGTTTCTAAGATCGACGTAATGATTAATAGGGATAGTTGGGTGGAATTCTCGGGTGCCAAGGAACTCCATTCACTGCACTTTA
+
CCCCCGGGGGGGGGGGGGGGGGGGGGGGGGGGGGFFGGGGGGGGGGGGGDGGGGGGGGGGGGGGGFGGGGGGGGGGGGGGGGGGGGGGGGGGGGGGGGGFGGGCCGGGGGGDEGGGGGGCFGGGGGGGGGGGGGGGGEFGGGGDC,FFGGGGEGFGGGGGGGGGGGCFGGGGGFFGGFFGGFFGFFEEGGGGGGGGGGGGEGGGGGGGGGGGGGGFGGGDGGGGGGGGGG?1:CG8C=CFCGFC>;:,<,8CC+<@+=*=8BFFCF9CD*3)=C309?@C7CFGGC8+<7CF?**30:*0+
@M03152:184:000000000-AWYW1:1:2106:8066:20778 1:N:0:TGCACTGTATACCTGT
AAGCTCGTAGTTGAATTTCGGGGCAGAGGAGGCTCGCTAGGCCTACGGGTCCGGCGACGTCTCGCTGTTCTTACCTGTCACGTATCGCCCCCGTTGGTGGTGCTTGGCTCGTTTACTGCGAAAAAATTAGAGTGTTCAACGCAGGCTATCGCCGTGAATACATTAGCATGGAATAATAAAATAGGACTCTGGTTCTCTTTTGTTGGTTTCTAGGACCGGAGTAATGATTAATAGGGATAGTTAGGTGTAATTCTCGGGTGCCAAGGAACTCCAGTCACTGCACTGTATCTCTTATGCCGTC
+
CCCCCGGGFG@FFGFGGGGGGGGGGGFGFCEGGGDFGGGGGGGGGGGGEFCGGGGDEGCBEGGGEGGGCEGGGGGGFCFFFGGGGGDGGGGGGCFFFGGCFGGGGGGFCFEGGGFFGGGD>CEEF7D<FF=CFGGF@FFGEGGGEEEDGFCGGDGD<<FFGGGGCFGGGGGG9FGGFGFC<FGG7FF?FGDF:9EF:F:CF,=F7*4BFFGCEDGGGCE888<:<C+<@CC+:+8CFDFFE++3>CF0<:9<CCG=CCG8>89<57E6D<9*<*?D?B6:<:7*+3::+1<++0:A9+)2*
@M03152:184:000000000-AWYW1:1:2106:8615:20813 1:N:0:TGCACTGTATACCTGT
AAGCTCGTAGTTGAATTTCGGGATCAATTTGCTGGTCGTGCCTTCGGTACGCACTGGTATTATTGGTTTCTCCTTTCTGATGAATCGCGATGTCATTAATTTGGTGTCGTGGGGAATCAGGACCGTTACTTTGAAAAAATTAGAGTGTTTAAAGCAGGCTCACGCTTGAATACATTAGCATGGAATAATGAAATAGGACGTTTGATTCTATTTTGTTGGTTTCTAGGATCGACGTAATGATTAATAGGGATATTTGGTTGGAATTCTCGGGTGCCAAGGAACTCCAGTTACTGCACTGTAT
+
CCCCCGGCGGEFGGGGFGGFGGGGGGGGGGGGGGGGGGGGGGGFGGGGGGGDGGGGGGGGGGGGGGFGFGGGFGGGGGFAFGGFFFGGGFGGFG9FFD9<FGGGGGGGCGGGGG@FGGGGGGGGGFGGFGGGFGGGFFFFFF,5FFFGG<DFGBFFCFE8DDAFFEGGGGGGGFAFDFGGGFGGGGGFGGDGGGGGFFGCFF:B,E9=BFCGGFGGGGGE@EGFC99BCFEECGC86CFGFGFCF?FGGFF;+>+A?1*=C?;C6:B@555<?CC7C:3=C8CFC6EF+*3<<**3CCD<2
@M03152:184:000000000-AWYW1:1:2106:18020:20844 1:N:0:TGCACTGTATACCTGT
AAGCTCGTAGTTGAATTTCGGGATTGACTCGATGGTCGTGCCTTAAGGGGTATGAACTGTCGCTGTTGATTTCTCACCTTCTGGAGAAGCTCGATGTCCTTAGTTGGATGTCTTGTGGAACCAGGACCTTTACCTTGAAAAAATTAGAGTGTTTAAAGCAGGCTCACGCTTGAATACATTAGCATGGAATAACGGAATAGGACGTTTGATTCTATTTTGTTGGTTTCTAGGATCTACGTAATGATTAATAGGGATAGTTGGGTGGATTTCTCGGGTGCCAAGGAACTCCAGTCACTGGCCT
+
CCCCCGGGGGGGGGGGGGGGGGGGGGGGGGGGGGGGGGGGGGGGGGGGGGGGGGGGGGGGGGGGGGGGGGGGGGGGGGGGGGGGGGGGGGGGGEGGGGGGGGGGGGGGGGGGGGGGGGGGGGGGGGGGGGGGGGGGG9EGGCGGGG@FGGGEGGGGGFGGGFGGGGGGGGGGGGGGGGGGGGGFGGGGGGFGGGGGEGGGFGGC5DFEFGGGGGGFFGGGGGDGFGFFCG9CGE,5=C9F58,==,,==?FC6<C,>CF9C*=8:F++2+>1;C575BAGFC5DGGFF+)+0<:C++***3
@M03152:184:000000000-AWYW1:1:2106:8354:20856 1:N:0:TGCACTGTATACCTGT
AAGCTCGTAGTTGAATTTCGGGCCTGGCTGGGTGGTCTTGCCGCAAGGTAAGCACTGCTCTGGTCGGGTCTTTCCTTCTGGGGAACCAATGTGCTCTTAATTGAGTGCGTTGGGGATCCAGGACTTTTACTTTGAAAAAATTAGAGTGTTTAAAGCAGGCCTACGCTTGAATACATTAGCATGGAATAATAGAATAGGACTTTGGTTCTATTTTGTTGGTTTCTAGGACCGAAGTAATGATTAATAGGGATAGTTGGGTGGAATTCTCGGGTGCCAAGGAACTCCAGTCACTGCACTGTAT
+
CCCCCGGGGGGGGGGGGGGGGGGGGGGGGGGGGGGGGGGEGGFGGCFGGGGGGGGGGGGGGGGFGDGGGGGGGGGGGGGGGGGGGGGFFGCG9DGGGGF9FGGGFFGCEEGC@FGDGGGGGFGGGGGGGGGGG<<EGEFFGGGGGGGC<FFGGFCGD8DGEGGGEGCFBCFGGGGGGDCFGE9DCCFEGG9@@EGFGGGGGGGG,<DFCCGGGGG@E:,*1>EC1,,>BE5=CE=+AFGAC9C7C<++=*AE++=;?5:18:9BC+<<*:5>CD*2<)<FCFDFD8+3<@CG?FD0++:A<
@M03152:184:000000000-AWYW1:1:2106:12154:20862 1:N:0:TGCACTGTATACCTGT
AAGCTCGTAGTTGAATTTCGGGATCAATTTATTGGTCGTGCTATTGTACGTACTGGTATTATTGATTCCTACCTTCTGACGAACCATGATGTCATTAATCTGTTGTCATGGGGAATCAGGACTGTTACTTTGAAAAAATTAGAGTGTTTAAAGCAGGCTCACGCTTGAATACATTAGCATGGAATAACGAAATAGGACGTTTGATTCTATTTTTTTGGTTTCTAGTATCGACGTAATGATTAATAGGGATATTTGTGTGGAATTCTCGTGTTCCACTGCACTCCAGTATCTGCAATGTTCT
+
AA@C<EEFEGGG9F<FDGFFDGEGGEFF<CFAFGDFG@FCE<FGF9CFE@C<FGAA;@FFFFF,<FF9@E,C@DE@FGFFDG@FEDG,9CFGG9FFF9FEDF,C?FGDGGGG>,BF@F98EFGCCFADCE?<F9?9E:FFFGGFA9FFF,A,:?,,BB@EBAFFCB+AFFCGGFE;,,CF,<,=D<F98+@7,,>,8,@:+@C,=F9@CFCF9,3@*3>*5,@,,52?9>>C*>B,:7E,,5,:=<,0:;?,>C7,32+*59;++<+/*23*5;>+2)*2=26*<CF9+7++0**<+2*++
@M03152:184:000000000-AWYW1:1:2106:18293:20866 1:N:0:TGCACTGTATACCTGT
AAGCTCGTAGTTGAATTTCGGGATCAAGGGATCGGTCATGCCTTGGTATGTACTGGTCTTATTGGTTCTCACCTTCTAAAGAACCATAATGTCATTCATTTGATGTTATGGGGAATTAGGACTGTTACCTTGAAAAAATTAGAGTGTTTAAAGCAGGCTTACGCTTGAATACATTAGCATGGAATAATGAAATAGGACATCCGATTCTATTTTGTTGGTTTCTAGGATCGATGTAATGATTAATAGGGATAGTTGGGTGGAATTCTCGGGTGCCAAGGAACTCCAGTCACTGCACTGTATC
+
CCCCCGGGGGGGGGGGGGGGGGGGGGGGGGGGGGGGGGGGGGGGGGGGGGGGGGGGGGGGGGGGGGGGGGGGGGGGGGGGGGGGGGGGGGGGGGGGGGGGGGCGGGGDGGGGGGGGGGGGGGGGGGGGGGGGGGGGGGGGGGGGGGGGGGGGGGGGFGGGGGGGGGGGGGGGGGGGEGGGGGDFFFGGGDFFGGD?GCGGGGGGGGFGGGGGGGGGDFGGGGGGGGCFFGGGGGGGGGGGGGGGGFGCGGFGGCGCDGCGCFGGGGGGFEGGDGGFGAFGGGGGGGGGFFGGGGGGGGGF7
@M03152:184:000000000-AWYW1:1:2106:11105:20924 1:N:0:TGCACTGTATACCTGT
AAGCTCGTAGTTGAATTTCGGGATCAATTTATTGGTCGTGCTATTGTACGTACTGGTATTATTGATTTCTACCTTCTGACGAACCATGATGTCATTAATTTGGTGTCTTGGGGAATCAGGACTGTTACTTTGAAAAAATTAGAGTGTTTAAAGCAGGCTCACGCTTGAATACATTAGCATGGAATAACGAAATAGGACGTTTGATTCTATTTTGTTGGTTTCTAGGATCGACGTAATGATTAATAGGGATAGTTGGTTGGAATTCTCGGGTGCCAAGGAACTCCAGTCACTGCACTCTATT
+
CCCCCGGGGGGGGGCFDFGGGGDGGGFGGGFGGGGGGGFEGG9FGGGGGGGEFGGGGGGGGGGGEFFCEFFGGGGGGGGGGGGGDCCACEFGGCEFGDFGAFGG@DFEFFGGG7@CE?9,CFFFCF9FGGGGFGG9,:F<FG<EFAAEGEFGGGGGCC?F@AFGGC7A?F9E<FDCFGAFG?:9DFEEGGGGCEFE<FEGGG7CGFGG9FGGGGGGDGEFFFCACD8EFEC>EGG5FF7CFGFFGFF60,)AEC?C*58*:+>8=CCC7=FG8;F9C>FC=FGGFGF9CFGGGGFF++*3+
@M03152:184:000000000-AWYW1:1:2106:20360:21002 1:N:0:TGCACTGTATACCTGT
AAGCTCGTAGTTGAATTTCGGAACTGGCCAAGTGGTTCAGCCGCAAGGTTGACACTGCTTTGGTTGGTTCTTTCCTTATGGCTAACTAGTGTGCTCTTAATTGAGTGCGCTAGGGAACCATAACTGTTACTTTGAAAGAATTAGAGTGTTTAAAACAGGCTTATGCCTGAATAGATTAGCATGGAATAACGGAATAGGACTTTGTTTCTATTTTGTTGGCTTTAGAAATAAAGTAATGATTAATAGGGATAGTTGGGTGGAATTCTCGGGTGCCAAGGAACTCCAGTCACTGCACTGTATC
+
CCCCCGGFEGFGGGGGGGGGGGGDGGGGGGGGGFGGGGGGGGGGGGGGGGGGGGGGGGGGGGGGGGGFGGGGGGGGGGGGGGGGGGGGGFFEEFFGGFFGGGGGGGCFGGGGGGGGGGGGGFGGGGGGGGGFCEDFGEGCFGGGFFGFGGGGGGFGGGGGFGGGGGCAEGFGGG<FFDGGGGGGGGGGGGGGFBEGGGGCDFCFFGGGF9FCCGGGGFGDCFGGG?CC9BEGGGGGGGFGGGG@BFFF6EACCGG?5AG716<FGGGG4:FGC*C*7)87=?1;FFFFC=FDGG47CC1++
@M03152:184:000000000-AWYW1:1:2106:24539:21037 1:N:0:TGCACTGTATACCTGT
AAGCTCGTAGTTGAATTTCGGGATCAATTTACTGGTCGTGCCTATGGTACGTACTGGTTTTGTTGGTTCCTCCTTTCTGAGGAGCCGCGATGTCATTAACTTGGTGTCGCGGGGAATCAGGACTGTTACTTTGAAAAAATTAGAGTGTTTAAAGCAGGCTAACGCTTGAATACATTAGCATGGAATAATGAAATAGGACGTTTGATCCTATTTTGTTGGTTTCTAGGGTCGACGTAATGATTAATAGGGATAGTTTGGTGGAATTCTCGGGTGCCAAGGAACTCCATTCATTGGACTGTAT
+
CCCCCFGGGFGGGGGFCGFGGGECFGFGGGFEGGGGFE:CFEACDDGFGAFEFFGFG<<<FEFFGCFFFGFGGFGGFF<<FD,C<FEG:@CGFGGGGGDFGGGCF,EFGGGEGGGEGGGDFD7FF8FFCFGGA<?F?FE8FGFFFCFF9FG9DCDGGGGCDFCEGFGFFDGGGGGFGCFGGGGGFGGFGF;FCFFF:F<FEFCC<F9BFCCF9@CCC8,=8CCFFGG5EGCEG*:;FGGC+<<:7+<6*:<6+3:+A5/;*8:<C0<9*/:D*120<45C**3*3++2+*+3+**3+/03+
@M03152:184:000000000-AWYW1:1:2106:24551:21049 1:N:0:TGCACTGTATACCTGT
AAGCTCGTAGTTGAATTTCGGGATCAATTTACTGGTCGTGCCTATGGTACGTACTGGTTTTGTTGGTTCCTCCTTTCTGAGGAGCCGCGATGTCATTAACTTGGTGTCGCGGGGAATCAGGACTGTTACTTTGAAAAAATTAGAGTGTTTAAAGCAGGCTAACGCTTGAATACATTAGCATGGAATAATGAAATAGGACGTTTGATCCTATTTTGTTGGTTTCTAGGGTCGACGTAATGATTAATAGGGATAGTTGGTTGGAATTTTCGGGTGCCAAGGAACTCCAGTCACTGAACTGTAT
+
C@CC<EEFGGGGGFEGGFGFGGFGGGFFFGFGGGEG@@FEGG9EFGGGGGDF@FGGGFFEGGGGGGGGDFGGGGGGFGGDF@CCGDGFGGGGGGGGGGGGGGGGG=CE@FEGGGDEEA<?EC<FFDF9DGGGGCGFGGCGF9FGGGFFFCFFGGGFGE:<FF7FFCCGCFGFAFGGFFFD,,@DCEGFFEGG@CFFFF,>=CFGC;2??@FGE@,,6BF;FG?FF+9CEG*83=*;/:CEFF?C::CCF6>C+2CFD*1/:8?F++00):81/*0:<)):FGG7E++<08CC+:C7C9:<9
@M03152:184:000000000-AWYW1:1:2106:24536:21049 1:N:0:TGCACTGTATACCTGT
AAGCTCGTAGTTGAATTTCGGGATCAATTTACTGGTCGTGCCTATGGTACGTACTGGTTTTGTTGGTTCCTCCTTTCTGAGGAGCCGCGATGTCATTAACTTGGTGTCGCGGGGAATCAGGACTGTTACTTTGAAAAAATTAGAGTGTTTAAAGCAGGCTAACGCTTGAATACATTAGCATGGAATAATGAAATAGGACGTTTGATCCTATTTTGTTGGTTTCTTGGGTCGACGTAATGATTACTGGGGATAGTTGGGTTGAATTTTCGGGTGCCAAGGAACTCCAGTCACTGCACTGTAT
+
CCBCCGGGGGGGGFEGFFGCEFGGG@FGGGGGGGGGGGEDGGGDGGEFGFG@CFDGGGGGGGGGGGGGGGGEFGGGGGCFCDEGFGGGC+@CFF,CFFCDACEFGGG@:FFCEG7BFGGGGGG?FGGFE9FFC,?ADEEFEC8CCFFGG<FGC,:FF7+@<CFCFE:FFG9=FCFFF9,,7=7@F>,;D;D<>CGGDGFGFCF*@<=BC@FFF@;<C,;BFGFC++38CC*?EDCCCFG+<5+0:+0:E58CE7?+<*2**33+<++0):8/?D<765)*22<C?0+3<9FG:>*<:C*97
@M03152:184:000000000-AWYW1:1:2106:11099:21093 1:N:0:TGCACTGTATACCTGT
AAGCTCGTAGTTGAATTTCGGGCCTGGCCGGGCGGTCTGCCTAACGGCACGTACTGTCTGGGCGGGCCTTACCTCTTGGTGAGCCGGCGTGCCCTTTGTTGGTGTGCGTCGGGGAACCAGGACCTTTACCTTGAGAAAATTAGAGTGTTCAAAGCAGGCCTATGCCTGAATACATTAGCATGGAATAATAAAATAGGACGCGCGGTTCTATTTTGTTGGTTTCTAGAGTCGCCGTAATGATTAATAGGGATAGTTGGGTGGAATTCTCGGGTGCCAAGGAACTCCAGTCACTTCACTGTAT
+
CABCCGGGGGGGGGGGGGFGGGGGGGGGFGGGGGGGGEFGGFDGGEGGEGGGGGGFGGGGGGGGGGGGGGFFGEEGGGGGGFGGGGGGGGGGGGGGGGGGGGEGGGFFGGGGGGGGFGFGCFCFGGGFGGGGGFFF;FG@FGGFGEFFGGGGC9GFFGGEEFGGGGGGD:F:@BFFGGGGGFG8FFCCC<FF?FE7@7C888EGGC>EG9FFCGFEG68*CF?FGGGGGGGGEC>*CFCEFDCFFG+76C>7ACC+0*CAEFGGF7:955CC:***<FF7EGGG8EFC9F++00:<EFGC:
@M03152:184:000000000-AWYW1:1:2106:13352:21096 1:N:0:TGCACTGTATACCTGT
AAGCTCGTAGTTGAATTTCGGGCCTGGCCGGGCGGTCTGCCTAACGGCACGTACTGTCTGGGCGGGCCTTACCTCTTGGTGAGCCGGCGTGCCCTTTGTTGGTGTGCGTCGGGGAACCAGGACCTTTACCTTGAGAAAATTAGAGTGTTCAAAGCAGGCCTATGCCTGAATACATTAGCATGGAATAATAAAATAGGACGCGCGGTTCTATTTTGTTGGTTTCTAGAGTCGCCGTAATGATTAATAGGGATAGTTGGGTGATTTCTCGGGTGCCAAGGAACTCCAGTCACTGCACTGTATC
+
CCCCCGGGGGGGGGGGGGGGGGGGGGGGGGGGGFGGGGGGGGGGGGGGGGGG<DGGGEGGGGGGGGGGGGGGGGGGGGDEFFGGGGGGEGGGGGFC8FGGGGGGGGGCGGGGGGGGGGGGEGGFGGGFGGGGF?EF;FGGC9CFGGGGDEGGGCGFDFFFF?CCFGGGGGGGGFFGGGGGCG>BFGGGGGFEGGEECFGGC>EGG8EGEFGGGGCEE>F8CFFGECFGGGGGGGG=*:<?FF7?:C??C?F:+29965;88+<9+<9CC=C<E<>FG>>6*207C+<+:89C+*>C+:*++
@M03152:184:000000000-AWYW1:1:2106:14910:21110 1:N:0:TGCACTGTATACCTGT
AAGCTCGTAGTTGAATTTCGGGGTCAGTAGGTCGGTCGTGCCACTGGTATGAACTGGTTTCACTGATTCCTCCCTCTTGTAGAACCGTGATGCCATTAATCTGGTGTTGCGGGGAAACAGGACTGTTACTTTGAAAAAATTAGAGTGTTTAAAGCAAGCTAACGCTTGAATACATTAGCATGGAATAATGAAATAGGACGTCTGTCTTATTTTGTTGGTTTCTAGGATGGACGTAATGATTAATAGGGATAGTTGGGTGGAATTTTCGGGTGCCAAGGAACTCCAGTCACTGCACTGTATT
+
CCCCCGGGGGGGGGGGGGGGGGGGGGGGGGGGGGGGGGGGGGGGGGGGGGGGGGGGGGGGGGGGGGGGGGGGGGGGGGGGGGGGGGGGGGGGGGGGGGGGGGGGGGGGGGGGGGG>GGGGGFGGGGGGGGGGGGGGGGGGCGGFGGEGGGFFGGFFGFGFGGFGGGGGFFGGGGGFCFGGGCGGGGGGGGCFFCCFE9FC1>FEGFFG?EGGGGGGG>=EF9EF;96CCF66CEF55E7FCECC7C676EFG9CGD5AC@G:C80<<C55AC84F6F:5C7:<CCEGCFFFCED6A6<:++
@M03152:184:000000000-AWYW1:1:2106:18425:21128 1:N:0:TGCACTGTATACCTGT
AAGCTCGTAGTTGAATTTCGGGATCAATTTATTGGTCGTGCTATTGTACGTACTGGTATTATTGATTTCTACCTTCTGACGAACCATGATGTCATTAATTTGGTGTCTTGGGGAATCAGGACTGTTACTTTGAAAAAATTAGAGTGTTTAAAGCAGGCTCACGCTTGAATACATTAGCATGGAATAACGAAATAGGACGTTTGATTCTATTTTGTTGGTTTCTAGGATCGACGTAATGATTAATAGGGATAGTTGGGTGGAATTCTCGGGTGCCAAGGAACTCCAGTCACTGCACTGTATT
+
CCCCCGGGGGGGGGGGGGGGGGGGGGGGGGGGGGGGGGGGGGGGGGGGGGGGGGGGGGGGGGGGGGGGGGGGGGGGGGGGGGGGGGGGGGGGGGGGGGGGGGGGGGGGGGGGGEGGGGGGGGGGGGGGGGGGGGGGGGGGGGGGGGGGGGGGGGGGGGBFGGGGGGGGGGGGGGGDFGGGGGGGGGGGGGGGGDGGFGGFGFDCGGFGGGGGGGGGGGGGGFGEGGFGGGGDCEF@>CCGGFGGGGGFCGFCCF785C8ECEGE+ACC<EGDEFGF5;FFGGE4>FFCGFGGGG4+6<*3+
@M03152:184:000000000-AWYW1:1:2106:24126:21182 1:N:0:TGCACTGTATACCTGT
AAGCTCGTAGTTGAATTTCGGGACCATCATGTCGGTCGTGCCTCGGTACGTACTGGCATCGTCGGTTTCTCCCTTCTGACGAACCATGATGTCATTTATTTGGTGTCGTGGGGAATCAGGACTGTTACTTTGTAAAAATTAGAGTGTTTAAAGCAGGCTCACGCTTGAATACATTAGCATGGAATAATGAAATAGGACGTTTGATTCTATTTTGTTGGTTTCTAGGATCGATGTAATGATTAATAGGGATAGTTGGGGGGAATTCTCGGGTGCCAAGGAATTACAGTCACTGCACTGTACC
+
A<C<6-CF@<B@F@FF<CF<CG:@F@EFFGGGDF>CGCFFG8F<C:BC:FFG8FA,,<FC:D<@67FFC<,CFFFFGCEEFGGEE<<C9F<FCAF,?5C<5C5E<:EF=+4C:FEGE<F8=EFC?FA<,58A,<,EEFFG9,5CEGD<<DFGGGGGGF8,E9=,=BBF=FDG9,,,@@F,,D<3,EFD;>;,@DG6:7>CFCFF,3,@,3,;DFGGGGE>F?9,>E6,<1*,54,4CG,,449C:9CF6EFF19CF***:?EFG+0+*95;7=**0:5F6+3+292<E+99?+:0<?002+
@M03152:184:000000000-AWYW1:1:2106:7810:21192 1:N:0:TGCACTGTATACCTGT
AAGCTCGTAGTTGAATTTCGGGCCTGGCCGGGCGGTCTGCCTAACGGCACGTACTGTCTGGGCGGGCCTTACCTCTTGGTGAGCCGGCGTGCCCTTTGTTGGTGTGCGTCGGGGAACCAGGACCTTTACCTTGAGAAAATTAGAGTGTTCAAAGCAGGCCTATGCCTGAATACATTAGCATGGAATAATAAAATAGGACGCGCGGTCCTATTTTGTTGGTTTCTAGAGTCGCCGTAATGATTAATCGGGATAGTTGGGTGGAATTCTCGGGTGCCAAGGAACTCCAGTCACTGCACTGTAT
+
CCCCCDGGDGCFCGGGFGGGGGGGGGFFGGGGEC7FCCGGGGACFFFECECG<FGFGFFGGGG:@FCGEGGGGGGGGFFGCGGGDFGCGGG@FG<EFGG?B8BCDECCCEGEGGDGGFDGGGGGDGGGFFFFF9<:F<AFBCFCFFFCGFGFB=F<?F:CCCFCEC9<EFGGF:@FFFFAE@CFGCGGGGGFGGGG69CCE8>EDCEEF??FGGGGG***;C+<@FDFG+*:88:5=:C90+0+2+:7C532+<9EGGEGG5C:+++3*:*9CCGGGFFCDCF78+0:<4+++90+0+*2+
@M03152:184:000000000-AWYW1:1:2106:9697:21210 1:N:0:TGCACTGTATACCTGT
AAGCTCGTAGTTGAATTTCGGGATCAATTTGCTGGTCGTGCCTACGGTACGTACAGGTTTTGTTGGTTCTTCCTTTCCGAGGAGCCGCGATGTCATTAATTCGGTGTCGCAAGGAATCGGGACTGTTACTTTGAAAAAATTAGAGTGTTTAAAGCAGGCTAACGCTTGAATACATTAGCATGGAATAATAAAATAGGACGATTGATCCTATTTTGTTGGTTTCTAGGATTGACGTAATGATTAATAGGGATAGTTGGGTGGAATTCTCGGGTGCCAAGGAACTCCAGTCACTGCACTGTAT
+
CCCCCGGGGGGGGG9FGGGFGGGGGGGGGGGGGGGGGGGGGGGGGGGGGGGGGFGGGGGGGGGGGGGGGGGGGGGGDGGGGGGGGGGGFEGGDFDFGGCGGFGGGGGGGGDDGD?EFGFECCFGGGGGGGGGFCCEEFGCCFCFFGGGGGGFGFFGGGGGGGGEGGGGGGGGGGGGGFFG9EGGGEGGGFEFFDGGFC7*C7AFFFGCFCGGGGGGGGGGG,;<CGDGDGCE@EC@7CC?9EF?7;:?EF50+AFGG5B*8C<C?9F9CFDFGGCDGFF6C6C*+00<E8+0+0>7FDD?A
@M03152:184:000000000-AWYW1:1:2106:12794:21244 1:N:0:TGCACTGTATACCTGT
AAGCTCGTAGTTGAATTTCGGACCTGGTACGGTGGTCCGCCTTCACGGTGTGTACTGCTGGACCGGGTTCTACCTCTTGGTGAGCCGGCATGCCCTTCACTGGGTGTGTCGGGGAACCAAGACTTTTACCTCGAGAAAATTAGAGTGTTCAAAGCAGGCCTACGCCCGAATACATTAGCATGGCATAATAAAATAGGACGTGCGGTTCTATTTTGTTGGTTTCTAGAGTCGCCGTAATGATTAATAGGGATAGTTGGGTGGAATTCTCGGGTGCCAAGGAACTCCAGTCACTGCACTGTAT
+
CCCCCGGGGGGGGGGGGGGGGGGGGGGGGGGGGGGGGGGGGGGGGGGGGGGGGGGGGGGGGGGGGGGGGGGGGGFGGGGGGGGGGGGGGGGGGGGGGGGGGGGGGGGGGGGGGGGGGGGGGGGGGGGGGGFGGFGFGGGGGGGGGGGGFGGGGGDGGGDGGGGGGGGGGGGGGGGGGGGGGGGGGFGGGGGGGGGGGGGGGGGGGCCGGCGGGGGFCGGGGGGGGGGGGGE5?EGCEFDGDGGGGGCFF?7:8CAGF*8:CFFFGFFEGCCDCDCFGFFGDGGFGGGF6BGE?CDG<+203
@M03152:184:000000000-AWYW1:1:2106:14444:21249 1:N:0:TGCACTGTATACCTGT
AAGCTCGTAGTTGAATTTCGAGACCGGCTTACTGGTCGTGCTATTGTACGTACTGGTATAATCGGTTTCTCCTTTCTGACGAACTTCAATGCCATTAATTTGGTGTTTTAGGGAATCAGGACTGTTACTTTGAAAAAATTAGAGTGTTTAAAGCAGGCTCACGCTTGAATACATTAGCATGGAATAACGGAATAGGACGTTTGATTCTATTTTGTTGGTTTCTAGGATCGACGTAATGATTAATAGGGATAGTTGGGTGGAATTCTCGGGTGCAAAGGAACTCCAGTCACTGCACTGTATA
+
CCCCCGGGGGG9FFFGGGFGGGGGGGGGGGGGGGGGGGGGGGGGFFGGGGFGGGGGGGGGGGGGGGGGGFGGGFGGGGGGGGCEGGGGEGGGG@FGAFFGFGGFGFFGGGGGGGGFGGGGFFFGGGGGCGGGGGGAFFGFGGGGGGFFGGGDCFCGGGGEFGFGECGGGGGGGGGFG8FFFFGGGGF?EEEEG9BEAFGF+<FCFFGG9;A;FDBFFGGCGCEFGGGG?CE5:B>57?CF7;CFGGG86A;6FG:E8=GGD9BC:F?*1*83=0>FC)8EC8<*@GC6C69<6C4++<:C+
@M03152:184:000000000-AWYW1:1:2106:8032:21256 1:N:0:TGCACTGTATACCTGT
AAGCTCGTAGTTGAATTTCGGTTTCGGGCGTGCGGTGCATCTCGCGATGTTTACTGTGTGCCCGGACGATCTTGTTGGTTCGTTCATGGTTCTCTTAACCGAGTGCCATGAGTGGCCAGCACGTTTACTTTGAAAAAATTGGAGTGCTCAAAGCAGGCGCTACAGCCTGAACACTAGTGCATGGAATAATGGAATAGGATCTCGGTTCTATTTCGTTGGCTTTCGGAGTCGAGGTAATGATTAATAGGGCTAGTTGGGTGGAATTCTCGGGTGCCAAGGAACTCCAGTCACTGCACTGTAT
+
CACC@FGGGGGGGFGGGGGFECFFGGGGGGGGGGGGCEGGGCEGGGGGGGGGGGGFGGGGGGGGGGGGCFGGGGGGGGEGGGGGGFGGGGGFGGGGFGGGGGGGFGGAEDCFFGGGGGGGGFGGGGGGCGGFACEEG>DAEGDGDFDFG9BFFGGGG7FEBFCFGDGGGGGGGGG7FGGGGFG@>CCF>CGGCFGFGGGCGFGCFE<EGCF9CGCAEGGGGGDCEG*B8C::EGC?FGG79:+<D+<+:*8ACCFGGDGGGFA?FC<FDEGFE5<7CFFFFG6CF6CFF@EEGF7+0<:C:
@M03152:184:000000000-AWYW1:1:2106:18168:21457 1:N:0:TGCACTGTATACCTGT
AAGCTCGTAGTTGAATTTCGGGATCAATGAGTTGGTCGTGCCCTTGGTATGAACTGGCTTTATTGGTTCTCACCTTCTAATGAACCATAATGTCATTCATTTGATGTTTTGGGGAATTATGACTGTTACCTTGAACAATTAGAGTGTTTAAAGCAGGCTCACGCTTGAATACATTAGCATGGAATAATGAAATAGGACATCGCATCCTATTTTGTTGGTTTCTAGTATCGATGTAATGTTTAATACGCTTAGTTGTGTGGAATTCTCGGGTGCTCAGGAACTCCATTCCTTGCCCTTTCTT
+
A--<AA@F@FEFGA9E-E@EBF7FF<,;C-;CED<FFCFGD,FFGA,;@ECA<,CD8<FGG9FF@,;C<<<FF?FGFEF,C<C@FCF<E<FCC96CF<,6CC<<F9CCFGC+,+,,4F,,<5CFDA5,,5:CD,,,,,:C,9:,CEFFA,:,,5,,+@<F9,,A:FA=<A<EEFGF9,,C,,,,C,637,,7CD,,,,8A,+@:>+,,,33@,,@A,,B8?,5,7,,3,34;,DE,7,2=7D,5<,*11=99DC?:*4>*,2?C,B,4**/)=*++*))205+*+++2++4++2*=*++4+
@M03152:184:000000000-AWYW1:1:2106:24448:21465 1:N:0:TGCACTGTATACCTGT
AAGCTCGTAGTTGAATTTCGGGATCAATGGATCGGTCATGCCGTTGGTATGTACTGGTCACATTGGTTCTCACCTTCTAAGGAACCATGATGTCATTCATTTGATGTTGTGGGGAATTAGGACTGTTACCTTGAAAAAATTAGAGTGTTTAAAGCAGGCTAACGCTTGAATACATTAGCATGGAATAATGAAATAGGACGTTTGATTCTATTTTGTTGGTTTCTAGCATCGCCTTAATGATTAATAGGGATAGTTGGGTGGAATTTCCGGGTGCCAAGTCACTCCAGTCCCTGCACTGTAT
+
@CCCCGGGGFEGFFDGGGCEE>CEGCDGGGGGGGFEEEGFG8C@FGFGGFGEFGGEDFAFGGGGGFGCFFFFGGGGGGA<EDFDGF8F9<EFEE9AC,,CFGF9FFGFCEC777:CFF9,CCFGEFG<AFAGFCCFE=:FFEC,CFGFGGFCEEFE?@FGFGGDEFCD<,EDFDFG9,FDFAADBE9;@D,,CB;BFFGGEEFF<DBFF,@FGG9>EF,6DFCF:5,,@>8*1*>D,<@7@AE9C>:,=0;8,5BF,5B8*1+?<++=***1*:*++)/++3::FA+B+)<C+7*<9+:C:
@M03152:184:000000000-AWYW1:1:2106:5991:21511 1:N:0:TGCACTGTATACCTGT
AAGCTCGTAGTTGAATTTCGGGATCAATATTTCGGTCATGCCGTTGGTATGCACTGTTATCATTGATTTCTTACCTTCTAAAGAACCGTAATGCCATTATTGTGGTGTTACGGGGTATTAGGACTGTTACCTTGAAAAAATTAGAGTGTTTAAACCAGGCTCACGCTGGATTCCATTAGCATGGAATATTGAAATAGGACATCCGTTTATATTTTGTTGGTTTCTAGGATCGATGTAATGTTTAATAGGTAGTTTTGGTTGGATTTCTCGTGTGACAAGCAACTCCAGTCACTGCATTGTA
+
CCCCCGGGGGGGGGGGGGGGGG7@CEC@--666ECGF;FGGGGEGGGGGCF9EFGG<F9F@CF,EC6E,<C,,6,C@6CEE<FG,ED@6C6<9,C,C9C,C,9C,:66696B:F++4,9,FEA,?9E<,,,CBECFGG?+B:5A,?F?FBDEG<,6<?7BF85,4,8+3A,5859C,,3,,,C,,,,C,,63<3@,<<,7,@@<@+,@+3,@E@D,,@D5@*@EF93@,5@**6;8:,=225,,2<7C,4+,1,4;85,1=*,440C72*/**2+2++2**+2*+0+246C99C*02+*4+
@M03152:184:000000000-AWYW1:1:2106:15663:21570 1:N:0:TGCACTGTATACCTGT
AAGCTCGTAGTTGAATTTCGAGATCAAATTGTTGGTCGTGCCTCGGTACGTCCTGGCATTATTTATTTCTCCTTTCTGAAGAACCTTGATGTCATTTATTTGGTGTTTTGGGGAATCAGGACCGTTACTTTGAAAAAATTAGAGCGTTTAAAGCAAGCTTACGATTGAATACATTAGCATGATATAATGAAATAGGTCGTTTGATTCTCTATTGTTGGTTTCTAGGATCATCGGAATGTTTAATAGGGATAGTTGGGTGGAATTCTAGGGTGCTAAGTAACCCCAGTCACTTCTCTGTTGT
+
CCCCCGGGGGGGGGGGGGGG?FE<FG,C-6C<-,-66C@6C,FG;,C,,BC,,CFGG,,6,C@,66C6,CFFGD<<C,,6CF,66E6F6,66C,,9,66,66,,6E,C<,+,+,B4,C<=4,,7+4+4CEA,EF,,BB<,,,A,,8@C@C,F<,,,,+,,5:6+38+,:?<9,,,79,C;,,,8,C;CE,,C9,8,3,35+@3,,@7@,@,7=FEFF5BDF;@,@:6>:,,,,**=:,5=F:,1+>6,,4)=>>EDCEE1*558+<+1**5*/*2;++31++=3**+++1+0+**++3*0*
@M03152:184:000000000-AWYW1:1:2106:12098:21595 1:N:0:TGCACTGTATACCTGT
AAGCTCGTAGTTGAATTTCGGGATCAGTACGCTGGTCGTGCCTTCGGTATGCACTGGTGTCACTGGTTCCTACCTTCTGAAGAACCGTCATGCCATTCAGTTGGTGTGGCGGGGAATCAGGACTGTTACTTTGAAAAAATTAGAGTGTTTAAAGCAGGCTCGCGCTTGAATACATTAGCATGGAATAATGAAATAGGACGTTTGACCCTATTTTGTTGGTTTCTAGGATCGACGTAATGATTAATAGGGATAGTTGGGTGGAATTTTCGGGTGCCAAGGAAATCCAGTCACTGCAAGTTAT
+
CCCCCGGGGGGGGGGGGGGGGGGGGGGGGGGGGGGGGGGGGGGGGGGGGGGGFGGGGGFGGGGGGGGGGGGGGGGGGGGGGGGGGGGGGGGGGGGGGGGGGGGGGGGGGGGGGGGGGGGDGFGEEGGGGGGGCDFGGGGFDAFGGGGGGGFGGFGGFGGGGEGGGGGG7FGGFCCF><7FCFFGGGGGCFDCD;??7<CCFC@7;BEFGCFFFGFFG>>ECGEFFC9?FG5CC>?CGG?++<?CFCG6=:>6<:E+@5***/+0<+<CCC57:59>77):C+<:69:@6=?CCFC+++2+3
@M03152:184:000000000-AWYW1:1:2106:26445:21619 1:N:0:TGCACTGTATACCTGT
AAGCTCGTAGTTGAATTTCGGCCTTTGCCGCCCGGTCCGCCTATTTGGGTGTGTACTGGAGCGGTGGAGGCTTACCTCGTGGTGAGCTGTTATGCCCTTTACTGGGTGTGGCAGGGAACCATGATTTTTACTTTGAAAAAATTAGAGTGTTCAAAGCAGGCTTACGCCCGAATACATTAGCATGGAATAATAAAATAGGACGTGCGGTCCTATTTTGTTGGTTTCTAGGATCGCCGTAATGATTAATAGGGATAGTTGGGTGGAATTCTCGGGTGCCAAGGAACTCCAGTCACTGCACTGT
+
CCCCCGGGGGGGGGGGGGGGGGGGGGGGGGGDGGDGGGGGGG7FGGGGGGGGGGGGGGGGGGGGGGGFFEGFGFGGGGGGGEGFFGGGGFFEGGGFGGGGGGGGGGGCFEDGFGGGDGG@<EFEGGGGGGGGGGGGFGGGGFDGGGGGGFGGGGGGGFGGDFFGGFGGGDEGGFGGFGDFFGGG7<DEEGGGF9FFGFCFFFE7FFCCBFGCGFCGGGGGGG7<EGCCFCFC:*=8EE=CFFF?FGF7++7?ECFGG7<8ECGF?EFDDDG3*9CD?BF7=ECCCFC6+@CC7?*?96000
@M03152:184:000000000-AWYW1:1:2106:14769:21660 1:N:0:TGCACTGTATACCTGT
AAGCTCGTAGTTGAATTTCGAGATCAGTACGCTGGTCGTGCCTTCGGTATGCACTGGTGTCACTGGTTTCTCCCTTCTGAAGAACCGTCATGTCATTAAGTTGGTGTGGCGGGGAATCAGGACTGTTACTTTGAAAAAATTAGAGTGTTTAAAGCAGGCTCGCGCTTGAATACATTAGCATGGAATAATGAAATAGGACGTTTGACCCTATTTTGTTGGTTCCTAGGATCTACGTAATGATTAGTAGGGATAGTTGGTTGGTATTTTCGGTGTCCAAGGAACACACTTCACGTCATTTTCT
+
CCCCCGGGGGGFFGGGGGGGGGGGGGGGGGGGDDGGGGGGGGGGGGGGGGGG9FGFGGGGGGGGGGGGGGGGGGGGGGGGGGGGFGEGEFGGFFFFFFGGGGFFFCGGGFGGGGDFGGFG8BFGGAFCAA<F,@FACGG8DADDGGGFGFCFGGGGGG+3<+@:FCFGFGDC,DFF;,>;B<F8?>FGGG9D<FCGE:FC4<2*<C<CCCFF@?9F8E5*=++55+5:B++59**311<+<>:+032+:*.*+000C*1*:*<99+0<)2*****:+15CC8*****+<*3/0/**++2+3
@M03152:184:000000000-AWYW1:1:2106:10631:21669 1:N:0:TGCACTGTATACCTGT
AAGCTCGTAGTTGAATTTCGGGCCTGGCTGGGTGGTCTGCCTTATGGTGAGTACTGCTTTGGCTGGGCCTTTCCTTCTGGAGAGCCGGCATTCCCTTCACTGGGTGTTTCGGGGATCCAGGACTTTTACTTTGAAAAAATTAGAGTGCTCAAAGCAGGCTTCTTGCTTGAATATATTAGAATGGAATAATTGAATAGGACGTTGCGGTTCTATTTTGTTGGTTTCTAGGGCCACCGTAATGATTAATAGGGATCATGTGTTGGAATTCTCGGGTGCCAAGTAACTCGAGTCCTCTCCCTGT
+
CCCCCGGGGGGGGFFDFGGED7CGGECFEGGGFGGGGGDGGGGEAGGC96CCCFFEFGGGFCFFGG7<FCFGGGGFDFGAFEG7DF7:CBFGC?FGGC<EC,FF=FF,CCC>=7:FFGGFG<BF@EFGG<9F9,C5?=FFG9EACDFCF9?DFC,<=FF<F?,@,,>,3@><@FFGFFG,@,,@,,@>,>,,,@=7,<>:*6@,<51BCFC,@@CC@B,,=*;:,62B9ECC8*;5/=**43+<7;9++3528**5+1?22;E+ACFFFG*/*1)*2*)*<CFF9+*2*0*++**2*:97<
@M03152:184:000000000-AWYW1:1:2106:18268:21696 1:N:0:TGCACTGTATACCTGT
AAGCTCGTAGTTGAATTTCGGGGGCATTCAGGCCAAAGCTCGTCCTTGTGGCGTGGCTGGGTCTGGGCTTCCTACGTTTGGATAGTGGGCAACCGCTTCCAATCATTTACTTTGAAAAAATTAGAGTGTTCAAAGCAGGCGTAACCTTGCCATTGAATATTACAGCATGGGATAATAGAATATGACGTTGGTCTTATTTTGTTGGTTTCTAAGGCTGAGGTAATGATTAATAGGGGTAGTTGGGTGGAATTCTCGGGTGCCAAGGAACTCCAGTCACTGCAATGTAACTCGTATTCCGTCT
+
AACC6FFGGGGGFFFFDGGGDGF:+CFGGGEC@C<EEG,CFEFDFCEFGGEFGECE7FFGDA8EEE<,CECE9C9FFFDE@FGE,EFGF<EGC<7+:FG,BEEFFFAFFGG9EE<FFCFG<@,AAE<,CFA,B,C<BDGGGGCCFFGGCBBDGGEG93=BF<<=<C7<F?FFCCGA=FEFFFFA,,438B7>,@C>FFFC,@F7B<<C,CEEEFC@F,6*>,@CF9BC99++++3*2:*+4+=5CEG5??=4>@C8**2*2<C5*:8*C<<7CF6*307+++302+++2**2**232<6/2
@M03152:184:000000000-AWYW1:1:2106:23351:21754 1:N:0:TGCACTGTATACCTGT
AAGCTCGTAGTTGAATTTCGGGGTTAGTAGGTTGGTCATGCCTCTGGTATGTACTGGTCTCACTGATTCCTCCTTCCTGATGAGCCGTAATGCCATTAATTTGGTGTTGCGAGGAATCTGGACTGTTACTTTGAAAAAATTAGAGTGTTTAAAGCAGGCTAACGCTTGAATACATTAGCATGGAATAATGAAATAGGACGTTCGATCCTATTTTGTTGGTTTCTAGGATTGACGTAATGATTAATAGGGATAGTTGGGTGGAATTCTCGGGTGCCAAGGAACTCCAGTCACTGCACTGTAA
+
CC@CCGGGGGCGGGGGGGGGGGGEGGGGGGGGGGGGGGGGGGGGGGGGGGGGGGGGGGGGGGGGGGGGGGGGGGGGGGGGGGGDFGGGGGGGGGGGGGGGGGGGGGGGGFG7FGGDGGGFGFEGGGGGGGGGF9FGFGGFFGFFGGGGGGCFEFGGGGDGGGGGGCEDFGGGGAGFGGGGGEFEGGGGGGGFGGGGGFGG7>CFGGGGGGGGGGGGGGGGGFFGG9FGGGFC,>C5FF?C7CFGFECFGFFFGGG,8*;C5CCGF+<<:F*;8DFGGF)0;<CF8FF++*+0297?+<FF+
@M03152:184:000000000-AWYW1:1:2106:24118:21801 1:N:0:TGCACTGTATACCTGT
AAGCTCGTAGTTGAATTTCGGGATCAGTACGCTGGTCGTACCTTCGGTATGCACTGGTGTCACTGGTTCCTCCCTTCTGACGAACCGTCATGCCATTCACTTGGTGTGGCGGGAAATCAGGACTGTTACTTTGAAAAAATTAGAGTGTTTAAAGCAGGCTCACGCTTGAATACATTAGCATGGAATAATGAAATAGGACGGTGATCTTATTTTGTTGGTTTCTAGGATTGACGTAATGATTAATAGGGATAGTTGGGTGGAATTCTCGGGTGCCAAGGAACCTCAGTCACTGGACTGTATT
+
CCCCCGGGDGGGGGGGGCFDGGGGGGGGGGGGGGEFGGGGGGFGFGGGGGGGGGGGGGGGGGGGGGGGGFFGGGGGGGGFGGGGGGGCGGGGGGGGGFGGDFFGEFFGGGGGGCCGCFA<FECFGFGGGGG9E?FEFFGGFC<FFAFA9F,DF=,>BFF=CFAFG7:BCFGF,>@EFG?FC=CFCAEE9E;FCDF?F9:C*>F:;,2BCCFGFC8BFFB1CC@<FGCG989<8CFFF7<E7C@E7?FGGEA+><CF*7CE5<+3+3<EC:C)29D<*5.A7**2<++3A?F7***+*20++
@M03152:184:000000000-AWYW1:1:2106:26210:21812 1:N:0:TGCACTGTATACCTGT
AAGCTCGTAGTTGAATTTCGGGATCAATATATCGGTCATGCTTAGGTATGTACTGGTATTATTGATTTCTCCCTTCTGAAGAACCATGATGTCATTTATTTGATGTCGTGGGGAATCAGGACTGTTACTTTGAAAAAATTAGAGTGTTTAAAGCAGGCTTTCGCTTGAATACATTAGCATGGAATAATGAAATAGGACGTTTGATTCTATTTTGTTGGTTTCTAGGATCGACGTAATGATTAATAGGGATAGTTGGGTGGAATTCTCGGGTGCCAAGGAACTCCAGTCACTGCACTGTATT
+
CCCCCGGGDFGGGGGDGGGGGGGGGGGGGFGGFFGGGGGGGGGGGGFGGGGGGGGGGGGGGGGGGGGGGGGGGGGGGGGGFGGGGGGGGGGCFGFFEFGGGGGGGGGGGFEGG:FGFGGGCFFGGGGGGGGGGFGGGG8EGGGGGGGGGGGGCFGGGG<FGGGDGGGGGGGGFFGGFGGGFGGGGGGGGDFGGFGGFFGG7<FCCFAFGGGGGFGGFCBFFFGGG9@FD85CCGDFFGFFFFFGGG6CFFAFF@ECEGG@>CFG7CC5CEFDGCGCC>AFCB+*09;B?6C++29C6C7++
@M03152:184:000000000-AWYW1:1:2106:20993:21828 1:N:0:TGCACTGTATACCTGT
AAGCTCGTAGTTGAATTTCGGGGTTAGTAGGCTGGTCATGCCACCGGTATGTACTGGTCTTTCTGATTCCTCCTTCCTGATGAACTGTAATGCCATTAATTTGGTGTTGCAGGGAATCTGGACTGTTACTTTGAAAAAATTAGAGTGTTTAAAGCAGGCTAACGCTTGAATACATTAGCATGGAATAATGAAATAGGACGTTCGATCCTATTTTGTTGGTTTCTAGGATTGACGTAATGATTATTAGGGATAGTTGGGTGGAATTCTCGGGTGCCAAGGAACTCCAGTCCACTACACTGTA
+
CCC?AFC@CCFFGGGFGGCEFGGFFGGGGGGGGGEGGGGFGGGGFGGGGGGGDGGGGGGGGGGGGFGGGGGFGEGGGGFF9FGGFGFGGGGGGGGGGFFGFEFGGDGFGCGGFGDFEGGGGFEGFGGGGDEDFFFFGG@<<FGFGGFFFFGGGFGGGGGFFGCFGG+=E@GGFGGGGGCGCG88=DDDFGGGGGGCDFGFGFFEGGGGA,DFGEFFGGGGG8@A7EE@@DGFC>*1:>BEE7,,5;BC;?F6CF,=EGGDD8,+0:E7CE*>GGD:?AF663=:>8+2+2<@+*2AE+*2+
@M03152:184:000000000-AWYW1:1:2106:11181:21828 1:N:0:TGCACTGTATACCTGT
AAGCTCGTAGTTGAATTTCGGGGTTAGTAGGCTGGTCATGCCACCGGTATGTACTGGTCTTTCTGATTCCTCCTTCCTGATGAACTGTAATGCCATTAATTTGGTGTTGCAGGGAATCTGGACTGTTACTTTGAAAAAATTAGAGTGTTTAAAGCAGGCTAACGCTTGAATACATTAGCATGGAATAATGAAATAGGACGCTCGATCCTATTTTGTTGGTTTCTAGGATTGACGTAATGATTAATAGGGATAGTTGGGTGTAATTCTCGGGTGCCAAGGAACTCCAGTCACTGCACTGTAT
+
CCCCCGGGGGGGGGGGGGGGGGGGGGFGGGGGGCGGGFFGGGGGGGGGGGGGGGGGGGGGGGGGGGGGGFFFGGGGGGGGGGGGGGDGGGGGGGGGGGGGGGGGGGGGFFCECGGGGGGGGGGGGGGGGGGGGFFAEFEGGGGGGCAFGGGGGGGFDGGGGFGGGC7BGGGCCFG@D<BFGGFGGGGFDDGGGFF9EGG:7:7++>DCCFGGEFGGGGCEFGGF:F9FDE6DFEE:>EC,BCE?C?GFFCAC?E7,,*;88;?F@9F@3*8C=<*+3)8:?C6:+++?C+?F@6:++3:C<
@M03152:184:000000000-AWYW1:1:2106:8840:21830 1:N:0:TGCACTGTATACCTGT
AAGCTCGTAGTTGAATTTCGGGATCAGTACGCTGGTCGTGCCTTCGGTATGCACTGGTGTCACTGGTTCCTCCCTTCTGACGAACCGTCATGCCATTCACTTGGTGTGGCGGGAAATCAGGACTGTTACTTTGAAAAAATTAGAGTGTTTAAAGCAGGCTCACGCTTGAATACATTAGCATGGAATAATGAAATAGGACGTTGATCTTATTTTGTTGGTTTCTAGGATTGACGTAATGATTAATAGGGATAGTTGGGTGGAATTCTCGGGTGCCAAGGAACTCCAGTCACTGCACTGTATC
+
CCCCCGGGGGGGGGGGGGGGGGGGGGGGGGGGGGGGGGGGGGGGGGGGGGGGAFGGFGFGGGGGGGGGGGGGGGGGEGGGGGGGGGGGGGGGGGGGGGGGGGGGGGFFFGGGGGGGGEDGGGGGFCFFGGGFEFFGFFEGFF8FGGDGGGGFFFCFGGGFGC9FCFFBFGFGGGGGGGGGGG,@FFGGGFGG@;>ECGFEGGG7DCFFGGGGGGG@CFGGFCEGG,:EC*?>5;CFCFFGCF7CF+C*:EAFEF7F518>56C6<EGE:5FGG*09E3>F7@7C<+<97=FC6*9FCF79+
@M03152:184:000000000-AWYW1:1:2106:10514:21844 1:N:0:TGCACTGTATACCTGT
AAGCTCGTAGTTGAATTTCGGGCCTGGCCGGGCGGTCTGCCTAACGGCACGTACTGTCTGGGCGGGCCTTACCTCTTGGTGAGCCGGCGTGCCCTTTGTTGGTGTGCGTCGGGGAACCAGGACCTTTACCTTGAGAAAATTAGAGTGTTCAAAGCAGGCCTATGCCTGAATACATTAGCATGGAATAATAAAATAGGACGCGCGGTTCTATTTTGTTGGTTTCTAGAGTCGCCGTAATGATTAATAGGGATAGTTGGGTGGAATTCTCGGGTGCCAAGGAACTCCAGTCACTGCACTGTAT
+
CCCCCGGGGGGGGGGGGGGGGGGGGGGGGGGGGGGGGGGGGGGGGGGGGGGGGGGGGGGGGGGGGGGGGGGGGGGGGGGGFGGGGGGGGGGGGGGGGGGGGGGGGGGGGGGGGGGEGGGGGGCGGFGGGGGGGGGGCFGGGFGGGGGGGGGGGGGGCGGGGGGGGGGGGGGGGGGGGGGGGGGGGGGGGGFGGGGGFGFGDGGGGEEGGGGGGGFGF>FGGG?FGFGGGGG=CEGGGDCGFGGFGCF6EFFFGFGGG*;E>FGGGCF9DGGGGGFGGFFGGGG>CGFFGBFE947<FFGG<
@M03152:184:000000000-AWYW1:1:2106:25088:21932 1:N:0:TGCACTGTATACCTGT
AGGCTCGTAGTTGAATTTCGGGATCAGTATGTTGGTCGTGCTTAGGTACGTACTGTCATTACTGGTTTCTCTCTTCTGAAGAACCTTGATGTCATTAATTTGGTGTCTTGGGGAATCAGGACTGTTACTTTGAAAAAATTAGAGTGTTTAAAGCAGGCATACGCTTGAATACATTAGCATGGAATAATGAAATAGGACGTTTGATTCTATTTTGTTGGTTTCTAGGATCGACGTAATGATGAATAGGGATAGTTGGGTGGAATTCTCGGGTGCGAAGGAACTCCAGTGACTGCACTGTATG
+
B-A6AFE:BFFEGFFCFF9<FFE@FGG,C-E,CAFFFGBF7@FACECE@CFGGGGG<FDFGC@FCCEFF9,CFF<EEFCFGEF9,C6ED<FE,<,,EFFGGGC=FEAAFGCGG=FFCFGGFGGGFGFA9<FFEGC?EEE4?E<,CA<<?FGCGD<FFEA<F@F7BFEGGGG9?58;F<FFGGGGEFFFD;A=<>,,8,8+8@FBFGGGGF9F9E8@D@>+4@ED,@@DCE5CEEE8EGCF,>C,=;FGF,6C;CGCECEC*9;CC7579=*)31*::3=*2>+*3+3+01++**0+00*<+
@M03152:184:000000000-AWYW1:1:2106:12263:21952 1:N:0:TGCACTGTATACCTGT
AAGCTCGTAGTTGAATTTCGGGGGCATTCAGGCCAACGCTCGTCCTTGTGGCGTGGCTGGGTCTGGGCTTCCTACGTTTGGATAGTGGGCAACCGCTTCCAATCATTTACTTTGAAAAAATTAGAGTGTTCAAAGCAGGCGTAACCTTGCCATTGAATATTACAGCATGGGATAATAGAATATGACGTTGGTCTTATTTTGTTGGTTTCTAAGGCTGATGTAATGATTAATAGGGATAGTTGGGTGGACTTCTCGGTGCCAAGGAACTCCAGTCACTGCACTGTATCTTGTATGCCGTCTT
+
CCCCCGGGGGEGGGDFGGGGGGGGGGGGGFGGGGGG-BCFGGGGGGGGGG7CFFGEGGEDGFFGGGGGGGGGGGGGEGGEGGGGGGGGGGGGCFGGGGGDCFGGGGGFCFEGDGFGFFF7EFEFCGGGFGCFA@CFFCGGFFCEGGA=BCFF9FG9=<FAFFGGFGGFDGGGGGAFGGGG9,@9BB7CEF,>,@D;FFGG,>FF,=FGFC9@B<@F8C?;C+<C@+?EG+<;CFG8*0+2<++*2AE5+0=+5</*;:*;708@C7*2:684CC7:9@6<CE+:0++2+*++00*+/:)//
@M03152:184:000000000-AWYW1:1:2106:24696:22011 1:N:0:TGCACTGTATACCTGT
AAGCTCGTAGTTGAATTTCGGGCCTGGCCGGGCGGTCTGCCTAACGGCACGTACTGTCTGGGCGGGCCTTACCCCTTGGTGAGCTGGCGTGCCCTTTGTTGGTGTGCGTCGGGGAACCAGGACCTTTACCTTGGGAAAATTAGAGTGTTCAAAGCAGGCCTATGCCTGAATACATTAGCATGGAATAATAAAATAGGACGCGCGGTTCTATTTTGTTGGTTTCTAGAGTCGCCGTAATGATTAATAGGGATAGTTGGGTGGAATTCTCGGGTGCCAAGGGAATCCAGTCACTGCACTGTAG
+
CCCCCGFFEGGGGGGGGGGGGGGGGGGGGGGGGGGGGGGGGGGGGGGGGGGGGGGGGGGGGGGGGGGGGGGGGGGGGGGGGGGGGGGGGEGGGGFGGGGGGGEGGDGGGGGGGGGEGGGFGGGGGGGGGGGGGGGGDFGC@FFGGFGGGGGGGGGGGGGGGGFFFEGGGGGGGGFGGGGG9BFGGGFGGGGGGGGGGGGG5CEEGGGG?9FFFFGCGGG?5CCFCE9EC@EG=EC=2*A+:@FFF?9CC:>6CC7F651;82:+<0<9DFD98<DCFF3*:**96AE<A=?FC677<?C++
@M03152:184:000000000-AWYW1:1:2106:15171:22033 1:N:0:TGCACTGTATACCTGT
AAGCTCGTAGTTGAATTTCGGGGTCAATTTATTGGTCGTGCTATTGTACGTACTGGTATTATTGATTTCTACCTTCTGACGAACCATGATGTCATTAATTTGGTGTCTTGGGGAATCAGGACTGTTACTTTGAAAAAATTAGAGTGTTTAAAGCAGGCTCACGCTTGAATACATTAGCATGGAATAACGAAATAGGACGTTTGATTCTATTTTGTTGGTTTCTAGGATCGACGTAATGATTAATAGGGATAGTTGGGTGGAATTCTCGGGTGCCAAGGAACTCCAGTCACTGCACGGTATT
+
CCCCCEGGGGGGGGGFF@<FGGGGGGGGGGGGGGGGGGGGGGGGGGGGGGGGGGGGGGGGGGGGGGGGGGGGFFGGGGGGGGGGGGGGFFGGGGGGGGGGGGGGGGGGGGGGGGGGGGGGFGFGGGGGGEFGGGGGGGGFGFCGFGGGGGGGGGGGGEDFGGGGGGDGFGGGGGGGGGDGFBFFGGGGGEEGGGGGGFE:FGGFFFFFGGGGGGFCF54:6,73@E6ECCCEGGG>CEEF7B9FDDGG,:?CA7E?8EGD59CF9+2:3CGGG4@DC>;CGGFGF6<+<9:7+:***212+
@M03152:184:000000000-AWYW1:1:2106:17545:22042 1:N:0:TGCACTGTATACCTGT
AAGCTCGTAGTTGAATTTCGGGATCAATTTATTGGTCGTGCTATTGTACGTACTGGTATTATTGATTCCTACCTTCTGACGAACCATGATGTCATTAATTCGGTGTCATGGGGAATCAGGACTGTTACTTTGAAAAAATTAGAGTGTTTAAAGCAGGCTCACGCTTGAATACATTAGAATGGAATAACGAAATAGGACGTTTGATTCTATTTTGTTGGTTTCTAGGATCGACGTAATGATTAATAGGGATAGTTGGGTGGAATTCTCGGGTGCCAAGGAAATCAAGTCACTGCACTGTATT
+
CCCCCGGGGGGGGGGGGGGGGGGGGGGGGGFGGGGGGGGGGGCFGGGAEFEFFGGGFFGGGGGGGGGGGGGGGGGGGC9FGGGGGFGGGGFGFGGGGGGGFGG:CCFAFCGGEFGGGGGGGG?EGFCFGFFGG<FGGEEGGFGGGAFFC9FAEFFE@C=89EFF7FGGGGGGGGGGG,ACE8FFFGGGGECFCGGGG8FCF7><C9F@C9FG9@>FF8*DC;@A;,>EFDEEDE8C7@,,BFF@+=FFCG4,9C768*:85+<++4?C558)3*:22))=+?+*++30<F+++00<?9:++
@M03152:184:000000000-AWYW1:1:2106:10578:22064 1:N:0:TGCACTGTATACCTGT
AAGCTCGTAGTTGAATTTCGGGATCGACGGGTCGGTCGCGCCTCTGGTGTGTACTGGCCCTGTCGGTTTCTCCCTTCTGACGAACCACGATGTCATTAATTTGGTGTCGTGGGAAATCAGGACTGTTACTTTGAAAAAATTAGAGTGTTTAAAGCAGGCATTCGCTTGAATACATTAGCATGGAATAATGAAATAGGACGTTTGATCTTATTTTGTTGGTTTCTAAGATCGACGTAATGATTAATAGGGATAGTTGGGTGGAATTCTCGGGTGCCAAGGAACTCCAGTCACTGAACTGTAT
+
CCCCCGGGGGGGGGGGGGGGGGGGGGGGGGGGGGGGGGGGGGGGGGGGGGGGGGGGGGGGGGGGGGGGGGGGGGGGGGGGGGGGGGGGGGGGGGGGGGGGFGGGGGGGGFGGGFGGGGGGGGGGGGGGGGGGGGGGGD@FFGGGGFGFGGGGGFCFGGGGGGGGGGGGGFGGGGGGGGGFGGFGGGGGGGDFFFGGGGDGFGGGGGGGGGGGGGGGGGGGFC9BEDFFGGGGGGGGFGGGGGGGGGGFFF>FFCDCFCECEC:7E+<C*5*>855:645CF@FC?+<FFF+A7D*<9+2+3
@M03152:184:000000000-AWYW1:1:2106:11579:22145 1:N:0:TGCACTGTATACCTGT
AAGCTCGTAGTTGAATTTCGGGATCAATTTATTGGTCGTGCTATTGTACGTACTGGTATTATTGATTCCTACCTTCTGACGAACCATGATGTCATTAATTTGGTGTCATGGGGAATCAGGACTGTTACTTTGAAAAAATTAGAGTGTTTAAAGCAGGCTCACGCTTGAATACATTAGCATGGAATAACGAAATAGGACGTTTGATTCTATTTTGTTGGTTTCTAGGATCGACGTAATGATTAATAGGGATAGTTGGGTGGAATTCTCGGGTGCCAAGGAACTCCAGTCACTGCACTGTATT
+
CCCCCGGGGGGGGGGGGGGGGGGGGGGGFGGGGGGGGGGGGGGGGGGGGGGGGGGGGGGGGGGGGGGGGGGGGGGGGGGGGGGGGGGG9FFGGGGGGGGGGGGGGGGFGGGGGGGGGGGCGGGGGGGGGGGGGGGGGGGFFGGGGGFFFGGGCCBGFGGGGGGGGGFFGGGGGFFCBFGGGFGGGGGG6EGGFGGGGGGGFFEGGGGGGGGGGFGGGGGGGGGGCFFEFEGGGGGFCFG7:C9:8F6=CFF6<@FD8AEDFCFGCCFEGGGGDFFGGFF?6FFGGGGFGFCG6:C++<C9+
@M03152:184:000000000-AWYW1:1:2106:12800:22160 1:N:0:TGCACTGTATACCTGT
AAGCTCGTAGTTGAATTTCGGGATCAATATTTCGGTCATGCCGTTGGTATGCACTGTTATCATTGATTTCTCACCTTCTAAAGAACCGTAATGCCATTAATTTGGTGTTACGGGGAATTAGGACTGTTACCTTGAAAAAATTAGAGTGTTTAAAGCAGGCTCACGCTTGAATACATTAGCATGGAATAATGAAATAGGACATCCGATTCTATTTTGTTGGTTTCTAGGATCGATGTAATGATTAATAGGGATAGTTGGGTGGAATTCTCGGGTGCCAAGGAACTCCAGTCACTGCACTGTA
+
CCCCCGGGGGGGGGGGGGGGGGGGGGGGGGGGGGGGGGGGGGGGGGGGGGGGFGGGGGGGGGGGGGGGGGGGGGGGGGGGGGGGGGGGGGGGGGGGGGGGGGGGGGGGGGGGGGGGGGGGGGGGGGGGGGGGGGGGGGGGGGGGGGGGGGGGGGGGGGGGGGGGGGGGGGGGGGGGGGFGGGGGGGGGGFFGGGGGGCGGGGGGGGGDGGGGGGGGGGGD?GFEFGGG?FGGGCGFCGGG?CFGGGGGGGFFFCGFGC7ECEFCF6+ACC*)355CGA;F6C=FFGG6?/CC@>FF6+*<0
@M03152:184:000000000-AWYW1:1:2106:24157:22164 1:N:0:TGCACTGTATACCTGT
AAGCTCGTAGTTGAATTTCGGAATGCGTTTGATCAACGGTCATCCTTGTGGTGTGCCTCGATTGATGCTTCCTATCTTCTGTTGATTAGGTGTAAAAAGCCTGGTTACAGATCGTTTACTTTGAAAAAATTAGAGTGTTCAAAGCAGGCGTAACTTGCCTTTGAATATTACAGCATGGGATAATAGAATATGACGTTGGTCTTATTTTGTTGGTTTATAAGGCTGATTTAATGATTAATAGGGATGGTTGGTTGGAATTCTCGGGTGCCAAGGAACTCCATTCACTGCTCTTTATCTCGTT
+
CCCCBFEFCDFFFFECFGADC@FGGGGGDEEGCEFG-@+CCECFGCFAFEEGFCGGFGFGGF9FFFGGCGGGG9FEFGGGFGFF<FEGGGGGGFGGGGD8=AEGFG?FGFGGCDFF7FAGEFG<C?FFC8??FFEFAFFCFEGFGGFFC7FEEB<A<?EE,E<ECEGGGDFFGDFA<FF:=FGGFGGGGGC,<E+33@FGFFFFGDFFFFF:CC+<,3@FGGC:,,6,,57@,,3@EFF:,,,1;**4,1/***=C7CC2B;:*5:=*;ECGGGCC6:/C:;9++>F9+2++53+2+4*2*
@M03152:184:000000000-AWYW1:1:2106:19153:22212 1:N:0:TGCACTGTATACCTGT
AAGCTCGTAGTTGAATTTCGGAATCAATGGATTGGTCATGCCGTTGGTATGTACTGGTCATATTGGTTCTCACCTTCTAAGGAACCATAATGTCATTCATTTGATGTTTTGGGGAATTAGGACTGTTACCTTGAAAAAATTAGAGTGTTTAAAGCAGGCTAACGCTTGAATACATTAGCATGGAATAATGAAATAGGACATCGCATTCTATTTTGTTGGTTTCTAGGATCGATGTAATGATTAATAGGGATAGTTGGGTGGAATTCTCGGGTGCCAAGTAACTACAGTCACTGCACTGTAT
+
CCCCCGC@FGFFGFGGGGGGDGGGGCFGGGGGGGGGGFFGGFGCCGGGDGGGFDFGGGFFCFGFGGFG,CFGGGGGGGDFGGGGGGFGFFFEF9CFCFAFFFFCGGFGAFG:CGECDCFGGGGGCGGGGGGGGC=??FCGGFGGGGGFF<@EEECDCD7EGGFCFGGGG<FAACFGGG?BFGGGGGGGGGDFFCEGFFFC<D>CG7:D9@FGGFBCDF6EGFFGFD9,;DEEDGFF,7@,,,;::@FCF7;EGCCGGCGEG>9,=4;B9*:;?<5@CF+2<BE+98+?90:C+7CF+=++1
@M03152:184:000000000-AWYW1:1:2106:25860:22220 1:N:0:TGCACTGTATACCTGT
AAGCTCGTAGTTGAATTTCGGATTAATGAGAAGTTAAGGTCCATCTTTCCGATGTGTACCTTATTCTCGTTTCCTTCTTTTTGAATACACTCCCTAAAATTTTATTTTAGGGATCAAAGTGTTTCAAATCTTTTACTGTGAAGAAATTAGAGTGTTCAAGGCAGGCGTAATCTAGCCTTTGAATATATTAGCATGGGATAATGAAATAGGACTTTAGTCCTACTTTCGTTGGTTTCTAGGGCTAAAGTAATGATTAATAGGGATAGTTGGTTGGAATTCTCGGGTGCCAAGGAACTCCAGT
+
CCCCCGGGGGGGGGGGGGFGGGGGGGGGGGGGGGGG9EFFGG<FGGGGGGGGGGGGGGGGGGGGGGGGGGGGGGGFCFGGGGGEFGGGGGGGGGGGGGGGGGGCFGGGGG,FFGFFFEDFGFAFFGGGGGGGGGGCFFGGAFGGFGGGGGCFDFGFFGGGGGFE7BFFGGG9FE<F@FGGEDFEGEGCEEGGFFC8FDGGGDEFGEED9<B@EFGGFGGGD>DCGAFE6DFEECDCFF2?C,,@CC7EFFF7FGA:,@B@>B>B69@,+A1/4)6C9A8C9B5)@8*826C8*;5<<AC+4
@M03152:184:000000000-AWYW1:1:2106:20823:22249 1:N:0:TGCACTGTATACCTGT
AAGCTCGTAGTTGAATTTCGGATTAATGAGAAGTTAAGGTCCATCTTTCCGATGTGTACCTTATTCTCGTTTCCTTCCTTTTGAATACACTCCTTAAAATTATATTTTGAGGATCAAAGTGTTTCAAATCTTTTACTGTGAAGAAATTAGGGTGTTCAAGGCAGGCGTAATCTAGCCTTTGAATATATTAGCATGGGATAATGAAGTAGGACTTTAATCCTACTTTCGTTGGTTTCTAGGGCTAAAGTAATGATTAATAGGGATAGTTGGGTGGAATTCTCGGGTGCCAAGGAACTCCAGT
+
CCCCCGGGGGGGGGGGGGGGGGGGGGGGGGGGGGGGGFGGGGGGGGGGGFGGGGGGGGGGFGGGGGGGGGGGGGGFGGFGGGCCEGGGGFFCEGGFCFFFGGGGGGGG9FFFGEGEEEF<FFGC?ECGFGGFGGGGGG9FBEF<EFFGGFF8FEGD<<EG8DFGGGGCEGGFGGG9EFGGGG=EFCEGF>9:<EBEFGGGGGGGGF,6DAF,DCFFGG9DGDG9DDFGG,B6@6E3,,BFFC>79<9;EAF7,<;<D7@@F,62;,5,2,CDCCC6CA+,41*),:88A65887F6962++
@M03152:184:000000000-AWYW1:1:2106:25804:22318 1:N:0:TGCACTGTATACCTGT
AAGCTCGTAGTTGAATTTCGGATCCGGCTGAGCGGTCTTGCCGGAAGGTAAGCACTGCTCCGGCTGGATCTTTCTTTCTGGGGAACCAGCGTGCTCTTAGCTGAGTGCGCTGGGGATCCAGGACTTTTACTTTGAAAAAATTAGAGTGTTTAAAGCAGGCCTTCGCTTGAATACATTAGCATGGAATAATAGAATAGGACTTTGGTTCTATTTTGTTGGTTTCTAGGACCGAAGTAATGATTAATAGGGATAGTTGGGTGGGATTCTGGGGTGCCAAGGAACTCCAGTCACTGGACGGTAT
+
CCCC<FG@FFGGGGGGFGGG@E@BFGBEGGGGGEECFGGGGGEGEFEEGGGGGFFFGDGGGGFCFFGF9FCAFGGGGGGGGGEGGFCFF8BCFE7EFFGFCFFDG<FEEFFFEGGGG7FEGGFFF<EFAFFG<FGD?BFDFDEFCFFF<B<FFCGFFGGG:FG@FEGGGF7BCAC9=,EFC@FGDBF9;;,,3@;DFGGG,>>DF:F;9<CFGFFFGGGGEGFG@FGF66:C8B5AF779@7@E@+4CE:)29A@EGE>>>*2+2+2+:*1/:77*<5FFDC77@CG+<8??+*2:*2121
@M03152:184:000000000-AWYW1:1:2106:20954:22379 1:N:0:TGCACTGTATACCTGT
AAGCTCGTAGTTGAATTTCGGGATCAATATGCTGGTCGTGCCTTTGGTACGTACTGGTATTATTGGTTTCTCCTTTCTGATGAATCATGATGTCATTAATTTGGTGTCATGGGGAATCAGGACTGTTACTTTGAAAAAATTAGAGTGTTTAAAGCAGGCTTACGCTTGAATACATTAGCATGGAATAATGAAATAGGACGTTTAATTCTATTTTGTTGGTTTCTAGGATTGACGTAATGATTAATAGGGATAGTTGGGTGGAATTCTCGGGTGCCAAGGAACTCAAGTCATTGCATTGTAT
+
CCCCCGGFEGGGGFGGGGGGGDGGGGGGGGGGGGGCGGGGCCGGFGGGGGGGGGGGGGCGGGGGGGGGGGGFGGGGGGFEGGGGGGGGGGGGGGGGGGGCFGGGGGGFGGGGGGGEGFC?F<FFCFGG9FGGCGGGGGGGGGFDCEFGGGGGGGGFE7FFFGGGGGGGGGGGGGGGGGGGGGGGGGGGGGCGGGGGGCEFFFFGFGFFGCCFE9CCCGGG+DFFEE?EFD69E8E57;ECGFE7@C?,;CA6:DF7,CEECCF9E?C:75=FGGC765=6?6+1++2>+++1<+7+2?:++
@M03152:184:000000000-AWYW1:1:2106:12774:22421 1:N:0:TGCACTGTATACCTGT
AAGCTCGTAGTTGAATTTCGGGATCGATGGGTCGGTCATGCCCTTGGTATGTACTGGTCTCACTGATTCCTCCTTCCTGATGAACCGTAATGCCATTAATTTGGTGTTGCGGGGAATTTGGACTGTTACTTTGAAAAAATTAGAGTGTTTAAAGCAAGCTAACGCTTGAATACATTAGCATGGAATAATGAAATAGGACGTTCGATCCTATTTTGTTGGTTTCTAGGATTGACGTAATGATTAATAGGGATAGTTGGGTGGAATTCTAGGGTGCCAAGGAACCCCAGTTACTGCACTGTAT
+
CCCCCGGGGGGGGGGGGGGGGGGGGGGGGGFGGGGGGGGGGGGGGGGGGGFGGGGGGGGGGGGGGGGGCFGGGGGGGGFFGGGGGGDEGGGGGGGGGFFGGGGGGGGGCFGGGGFFGGGGGFFGFGFFGGGGFFFGGCCGF?FAFFGGGFFGGFFGGFGFGGGEGGDFGGGF,FCGGGGCAFGGGGGGCCFGDCGDCF7>@@<FF;FEF,;FDA,>:CE8CCGGGCGCFF6C;>C557+1C?71:9C6A*;:FF7@+7*B5*3+=9B+:+*229>008)0*******3+13A+:D+<+*+3
@M03152:184:000000000-AWYW1:1:2106:19477:22438 1:N:0:TGCACTGTATACCTGT
AAGCTCGTAGTTGAATTTCGAGATCAAATTGTTGGTCGTGCCTCGGTACGTACTGGCATTATTGATTTCTCCCTTCTGAAGAACCTTGATGTCATTAATTTGGTGTCTTGGGGAATCAGGACCGTTACTTTGAAAAAATTAGAGTGTTTAAAGCAGGCTCACGCTTGAATACATTAGCATGGAATAATGAAATAGGACGTTTGATTCTATTTTGTTGGTTTCTAGGATCGACGTATTGATTAATAGGGATAGTTGGGTGGAATTTTAGGGTGCCAAGGAACTCCAGTCACTGCACTGTATT
+
CCCC9FGGGGGGGGGGGGGGGGGGGGGGGGGGGGGGGGGGGGGGGGGGGGGGGGGGGGGGGGGFGGGGGGGGGGGGGGGGGGGGGGGGGGGGGGGGGCFGGGGGGEFGGGGGGGEFFGFCFF@CFGGGGGFGGFGGF7FFGCFFGG<FFGGGFEDGGEFFFFGGFCCFGGGFE9DFFCFGAFGGGGFGGFGFDGGFAFG<BFFCGFGEDCECGG7FFG>CGGFDGG8EDGCE>BC,1,5:FFFECEDDFGAC<CCC*C*:399C7C?EC*<*821;*.)*:+<*<+?9E=?C+06+00:0+
@M03152:184:000000000-AWYW1:1:2106:8725:22449 1:N:0:TGCACTGTATACCTGT
AAGCTCGTAGTTGAATTTCGGGACCAATTTGTTGGTCGTGCCTCGGTACGTACTGGTATTATTGGTTTCTCCCTTCTGAAGAACCTTGATGTCATTAATTTGGTGTCTTGGGGAATCAGGACTGTTACTTTGAAAAAATTAGAGTGTTTAAAGCAGGCATACGCTTGAATACATTAGCATGGAATAATGAAATAGGACGTTTAATTCTATTTTGTTGGTTTCTAGGATTGACGTAATGATTAATAGGGATAGTTGGGTGGAATTCTCGGGTGCCAAGGAACTCCAGTCACTGCACTGTATT
+
CC@CCGGGGGGGGGGGGGGFGGDGGGGGGGFGGDFFGGGGGGGGGDGGGGGGGGGGGGGGFGGGGGGGGGGGGGGGGGFGGGGGGGGGAFFGGGGGGFGGGGGGFGGGGFFFCCGFGGGD?FGGGGGGGGGGGFGGFEGGGGGGGGGGGGGGFFGGFGGGGGCGEGDGFGGGGGGGD?FGGCAFGGGGGGGGGGGGCFGGGGGFGGGEFGGGGFFGFFGGGGGGF9DGGFFECEFDEFGGGGGGF:FCGGFDFFD85CC*;ECGCFFG*7C7=DF<55;FFCEGFFFCCFGFFGGGGGGF+
@M03152:184:000000000-AWYW1:1:2106:15969:22503 1:N:0:TGCACTGTATACCTGT
AAGCTCGTAGTTGAATTTCGGATCCGGCTGAGCGGTCTTGCCGGAAGGTAAGCACTGCTCCGGCTGGATCTTTCTTTCTGGGGAACCAGCGTGCTCTTAGCTGAGTGCGCTGGGGACCCAGGACTTTTACTTTGAAAAAATTAGAGTGTTTAAAGCAGGCTTTCGCTTGAATACATTAGCATGGAATAATAGAATAGGACTTTGGTTCTATTTTGTTGGTTTCTAGGACCGAAGTAATGATTAATAGGGATAGTTGGGTGGAATTCTCGGGTGCCAAGGAACTCCAGTCCCTGCACTGTAT
+
CCC9BFGGGGGGGGFFFGGCFGDFGGGGGGGGGDGGGGGGGFGGGGGGGFFFGGGGGG@FEGEGGGFG9FGGGGGGGGGGCGGCFGGGGGGGEGFGGFGGGGGGGGGGGGGEGGGGGGGGGFGGGGGGGGGGFGGGGGGGGGGGGGGGGGGGGGFCF8DGGG@FFDGE@FGD=CFGGGGGCGF@CFDECGGGGGGDGFGGGGGGFG@FGFGEBFFGGGF8@FCFCFFCCFGC8EGCGGCFCFGGGF+ACE=CEGFEGCEEGF6EGGGF<E*9ED7*<@FCCC?78?+2+)3<87>FGGCF0
@M03152:184:000000000-AWYW1:1:2106:14189:22585 1:N:0:TGCACTGTATACCTGT
AAGCTCGTAGTTGAATTTCGGGACCAATTTGTTGGTCGTGCCTCGGTACGTACTGGTATTATTGGTTTCTCCCTTCTGAAGAACCTTGATGTCATTAATTTGGTGTCTTGGGGAATCAGGACTGTTACTTTGAAAAAATTAGAGTGTTTAAAGCAGGCATACGCTTGAATACATTAGCATGGAATAATGAAATAGGACGTTTGATTCTATTTTGTTGGTTTCTAGGATCGACGTAATGATTAATAGGGATAGTTGGGTGGAATTCTCGGGTGCCAAGGAACTCCAGTCACTGCACTATATC
+
CCCCCGGGGGGGFGFGGGGGGGGGGGFGGGGGGGGGGGGEGGGGGDGGGGGGGGGGGGGGGGGFGGGFEGCGGGGGGFGFFGGGGGGGGGGGGFFGGFGDFGGGFGFGGFGGGGGFGGGGGGGGGGFGGGGDFGGFGGGFC<EFFGGGGGGGGGFGFEGFFFG7FFGDCFGGGGGGGGGGF,ABGGGDAEGGGGGFGGEEFFEFGG;,>CFGGA8F8:EFGFGGF?DGGGCC8CFGGFDG7;9CFGCFGGFGGG,C5?*B:CFGC7+:C5CC*712=AFCFGD*@EG6CBGGG*99+3*0+
@M03152:184:000000000-AWYW1:1:2106:8027:22611 1:N:0:TGCACTGTATACCTGT
AAGCTCGTAGTTGAATTTCGGCGTGCGCCTTCGGGCTGGTCGGCCGTCAAGGTCTGTACCGTCCGGGTCACGCCCCACTGTAGGATACTCACCGCTGTCCTTAACTGGGTGGCGGTCAAAGGGGGTTTCGTGTGTGGGAGATCTACTCCTTGAGAGGGCAACTTCTCTTGGGTTCTTTTTTTGCACATAATCTCTGGGGTTCCTACTCTTTTACTTTGAGCAAATTAGAGTGTTCAAAGCAGGCAATCGAGCCTTTGAATACTTCAGCATGGGATAATGGAACAGGACTGGTGTCCTGATT
+
CCCCCGGGGGGGGGGGGGFFGGGGGGGGGGGGGGGGGGDGGGGGGGGGGGGGGGGGGGGGGGDGDGGGGGGGGGGGGGGGGGGGGGGGGGGGGGGGGGGGGGGGGGGGGGGGGGGGGGGGGGGGG@@FGFGGFGGGCFFDGGGGGGGGGGGGGGCFGDGCFGGGGGGGGGGGGGGFGGGGGGGGGGGFGGGGGGGGGGGGGGGGGGFGGCFGFFGGGGD8FCCGGGGGGGFGGGGGGGGGGGCEGGGGFGF5CGFGF77C79CC+C9:DDG4=CFGDFF7EFGGGCCGFFCCF969?FCCG
@M03152:184:000000000-AWYW1:1:2106:6546:22649 1:N:0:TGCACTGTATACCTGT
AAGCTCGTAGTTGAATTTCGGGATCAGTACGCTGGTCGTACCTTCGGTATGCACTGGTGTCACTGGTTCCTCCCTTCTGACGAACCGTCATGCCATTCACTTGGTGTGGCGGGAAATCAGGACTGTTACTTTGAAAAAATTAGAGTGTTTAAAGCAGGCTCACGCTTGAATACATTAGCATGGAATAATGAAATAGGACGTTGATCTTATTTTGTTGGTTTCTAGGATTGCAGTAATGATTAATAGGGATAGTTGGGTGGAATTCTCGGGTGCCAAGGAACTCCAGTCACTGCACTGTATC
+
CCCCCGGGGGGGGGGGGGGGGGGGGGGGGGGGGGGGGGGGGGGGGGGGGGGGGGGGGGGGGGGGGGGGGGGGGGGGGGGGGGGGGGGGGGGGGGFGGGFGGGGGGGGGGGGGGGGGGGGFGGFGGGGAGGGGGGGGGCEGFFGGFGGGFGGGGFGFGG7FEGGFF@FFGFCEGFGGGAEG;FFGGCFGG9DFGFFGGGGGG7F*@<<C,CFGG9<EFGEGGCC,=9<<C>++9BCFFGGG+5<E>E6E668FGG?FDCCE5C7F+:+:<C85?7:CC@@E=CG*<FG997+0<*>9+3*++
@M03152:184:000000000-AWYW1:1:2106:13129:22693 1:N:0:TGCACTGTATACCTGT
AAGCTCGTAGTTGAATTTCGGATCCGGCTGAGCGGTCTTGCCGGAAGGTAAGCACTGCTCCGGCTGGATCTTTCTTTCTGGGGAACCAGCGTGCTCTTAGCTGAGTGCGCTGGGGATCCAGGACTTCTACTTTGAAAAAATTAGAGTGTTTAAAGCAGGCCTTCGCTTGAATACATTAGCATGGAATAATAGAATAGGACTTTGGTTCTATTTTGTTGGTTTCTAGGACCGAAGTAATGATTAATAGGGATAGTTGGGTGGAATTCTCGGGTGCCAAGGAACTCCAGTCACTGCACTGTCT
+
CCCCCGGGGGGGGGGGGGGGGGGGGGGGGGGGGGGGGGGGGGGGGDGGGGGGGGGGGGGGGGGGGGGGGGGGGGGGGGGGGGGGGGGGGGGGGGGGGGGGGGGGGGGGGGGDGGGGDGGGGGGFGGGGGGGGGGGGGFGEGGGGGGGGGFFGGGGFGGGGGGGGGGGGGG7@DFFGGGGGGFGGGGFCFGFGGCGGGGGG7FCG7DGFF9BFGGFGFGGGFGGGGCGCC5*:EECCFGFFGGGFD9EFFCFF?9FF?EGGG5<<C+A+>E*9=DCC6)0:FAF7CC0+09?F+9>69<*0+
@M03152:184:000000000-AWYW1:1:2106:9052:22744 1:N:0:TGCACTGTATACCTGT
AAGCTCGTAGTTGAATTTCGGGATCAATTTATTGGTCGTGCCAACGGTACGCACTGGTACAATTGGTTTCTCCCTTCTGACGAAGCATGATGTCATTAATTTGATGTCGTGGGGAATCAGGACTGTTACTTTGAAAAAATTAGAGTGTTTAAAGCAGGCTTTGGCTTGAATACATTAGCATGGAATAATGAAATAGGACGTTTGATCTTATCTTGTTGGTTTCTAAGATCGACGTATTGATTAATAGGGATAGTTGGTTGGAATTTTCGGGTGCCAAGGAAATCCAGTCACTGCTCTGTAT
+
CCCCCGGGGGGGGG<FFGGFGDGGFF@FDFGGGCCFFGGGGG9,CFE@FGE>CCGGFFFFGGGFFEFCDFFFGCFA<E,CF@FC@:FFFFGDGGGFFGFGGGC9FCEGGGGCCFE:DF<FEDF8EAF9EDFEFFCFAEECE<<FGGGEGGGCGEGEF?:FFFDC,DFCFFGG9<DFGADEF,:D@FFF3,,;,@BFFCC+@FF7>=9D;FFGFFDF,@BB5DD,>,?9E,*;CEGD74,,<BFGGCF6,:A?E7=9C**=*:9;0+4977*9?*;+=50:C+3*<9:E66E79**00+29+
@M03152:184:000000000-AWYW1:1:2106:11996:22774 1:N:0:TGCACTGTATACCTGT
AAGCTCGTAGTTGAATTTCGGGATCAATTTATTGGTCGTGCTATTGTACGTACTGGTATTATTGATTTCTACCTTCTGACGAACCATGATGTCATTAATTTGGTGTCTTGGGGAATCAGGACTGTTACTTTGAAAAAATTAGAGTGTTTAAAGCAGGCTCACGCTTGAATACATTAGCATGGAATAACGAAATAGGACGTTTGATTCTATTTTGTTGGTTTCTAGGATCGACGTAATGATTATTAGGGATAGTTGGGTGGAATTCTCGGGTGCCAAGGAACTCCAGTAACTGTACTGTATT
+
CCCCCGGGGGGGGGGGGGGGGGFFGGGGGGGGGGGGGGGGGGFGGFFGGGGGGGGFGGGGGGGGGGFGGGGGGGGGGFFGGGGGGGGGGGDGGGGGGGGGGGGGFGGGGGC<BCCD9E<EEFFGGGGGGGGGGGGGGGGFFFFGFGGGGGGGGGGGGGFFGAFGGGGGGGGGGGGGFGFGAFFFGGFGDC=CFFA==FEFF7CFGGGGGFFFE,8>7,*@:DEFA933,*@:>:C8?C:CFC,,1,4,6?;6FGF6*4*:59;E9C;:5C3)88DF=)5?6CF7++3+?4<F+*:9+A790
@M03152:184:000000000-AWYW1:1:2106:21163:22805 1:N:0:TGCACTGTATACCTGT
AAGCTCGTAGTTGAATTTCGGGATTGACTCGATGGTCGTGCCTTAAGGGGTATGAACTGTCGCTGTTGATTTCTCACCTTCTGGAGAAGCTCGATGTCCTTAGTTGGATGTCTTGTGGAACCAGGACCTTTACCTTGAAAAAATTAGAGTGTTTAAAGCAGGCATTATGCTCGAATACATTAGCATGGAGTAATAGAATAGGACGGCATGGTTCTATTTTGTTGGTTTCTAGGATCACCGTAATGATTAATAGGGATAGTTGGGTGGAATTCTCGGGTGCCAAGGAAATCCAGTCACTGCA
+
CCCCCGGGGGGGGGGGGGGGGGGGGGGGGGGGGGGGGGGGGGGGGGGGGGGGGGGGGGGGGGGGGGGGGGGGGGGGGGGGGGGGGGGGGGGGGGGGGGGGGGGGGGGGGGGGGGGGGGGGGGGGGGGGGGGGGGGGGGGFGGGGGGGGGGGGGGGGGGGGGGCFFGGGFGFGGGGGGGGGGGGGGGGGGGGGFFFGGGGGGGGFE7FGEGGGGGCGGGAFDGGF,BDG???,D8F>F?GEFC5C>;,19,@C?C6,,0<<CC?CEED5CCGC9+8C5AD*2?FFC8E+<6CF?F*0<?7<<
@M03152:184:000000000-AWYW1:1:2106:14834:22830 1:N:0:TGCACTGTATACCTGT
AAGCTCGTAGTTGAATTTCGGGATTAATTTACTGGTCGTGCTATTGTACGTACTGGTTTTATTGATTCCTACCTTCTGACGAACCATGATGTCATTAATTTGGTGTCTTGGGGAATCAGGACTGTTACTTTGAAAAAATTAGAGTGTTTAAAGCAGGCTCACGCTTGAATACATTAGCATGGAATAACGAAATAGGACGTTTGATTCTATTTTGTTGGTTTCTAGGATCGACGTAATGATTAATAGGGATAGTTGGGTGGAATTCTCGGGTGCCACGGAACTCCAGTCACTGCACGGTATT
+
CCCCCGGGGGGGFGGGGGGGGGGGGGGGGGGGGGGGGGGGGGGGGGGGGGGGGGGGGGGGGGGFFGGGGGGGFGGGGGGGEGGGGGGGGGGGGGGGGGGGGGGGGGCFGGG?C=CGGGGGGGGGGGGGGGG9FFFGGGGGGGGEGFFGGGFGGFGGDFGGGGGGGGGGFGGGFGGGG8BC9AEFGGGGGDEGGEFFGGD>FFEAFFGGGFFFCFCFECEFEEFEF,,@@BE5CEGF*:<F7CFG>,6C6,),5C7<CEC7C9CC=AC5**/)3*2**.:A*<<>86C6:@F@CF***27C+
@M03152:184:000000000-AWYW1:1:2106:9520:22887 1:N:0:TGCACTGTATACCTGT
AAGCTCGTAGTTGAATTTCGGGATCAATTTGCTGGTCGTGCCTACGGTACGTACTGGTTTTGTTGGTTCCTCCTTTCCGAGGAGCCGTGATGTCATTAATTTGGTGTCGCAAGGAATCGGAACTGTTACTTTGAAAAAATTAGAGTGTTTAAAGCAGGCTAACGCTTGAATACATTAGCATGGAATAATGAAATAGGACGTTTGATCCTATTTTGTTGGTTTCTAGGATCGATGTAATGATTAATAGGGATAGTTGGGTGGAATTCTCGGGTGCCAAGGAACTCCAGTCACTGCACTGTAT
+
CCCCCFFGGFF<DFGGGGGGGGGGGGFGGFGFFGGGGGGGGGGFGGGFGGGEFGGGGFGGGFGFGGEGGFGGGGGGFG@CEGCFFGGGGCEFGGGFGFGGGGGGGFGE@G>:=FGGGGFEDGCGGGGGGGGAFGFF<F7=8<F<?8?FGGGC?C,3>@EFFE@CFE7FFD<FCAFDGCFFGGGGGFFD;AFC=AFGGGGGEGGEDF9AA;;DFCGFD>CGCF,D:DE8?F>8=CE@@F7B,><:D;FFGGFG6+<;E=BC58:?6+?ECCCCEG57+>FC2;F7FF6<C*+39=D696:9+
@M03152:184:000000000-AWYW1:1:2106:16350:23020 1:N:0:TGCACTGTATACCTGT
AAGCTCGTAGTTGAATTTCGGGATCAACTAACTGGTCGTGCCTATGGTACGTACTGGTTTTGTTGGTTTCTCCCTCTGAGGAGCCGCGATGTCATTAACTTGGTGTCGTGGGGAATCAGACTGTTACTTTGAAAAAATTAGAGTGTTTAAAGCAGGCTAACGCTTGAATACATTAGCATGGAATAATGAAATAGGACGTTTGATCCTATTTTGTTGGTTTTTAGGATAGACGTAATTAGTATTAGGGAAAGTTGGGTGGAATTTGCGGGTGCTAGGGAACTCTAGTTAATGCACTGTATAT
+
CCCCCGGGGGGGGGGGGGGGG@CF@@DGC<FFCF@F<FF;FDF<AFGFF@FC,CFG@C6CCC6CFGFF<C6<FGCGC@<F@CD<EE@:++86ECCFA?FEGGG<FFEG==FFE:=AFGCE=?E?A@,E,,?,EEC@F8E?F9FC<FFFC<5FGGGF:FFBFCDC=F@,:D<F,@D=,,@3<,,,>F9;>EFG=9@F@CFFG:D;=;;@;<,7DF8AC>84*6,?<BF9,,,//8;*,10=E++47CF6*2;++<C5?E7*+22<++1*//?3+*0**.8*2++0+++<+*++<:*+<+*+3
@M03152:184:000000000-AWYW1:1:2106:16422:23046 1:N:0:TGCACTGTATACCTGT
AAGCTCGTAGTTGAATTTCGGATCCGGCTGAGCGGTCTTGCCGGAAGGTAAGCACTGCTCCGGCTGGATCTTTCTTTCTGGGGAACCAGCGTGCTCTTAGCTGAGTGCGCTGGGGATCCAGGACTTTTACTTTGAAAAAATTAGAGTGTTTAAAGCAGGCCTTCGCTTGAATACATTAGCATGGAATAATAGAATAGGACTTTGGTTCTATTTTGTTGGTTTCTAGGACCGAAGTAATGATTAATAGGGATAGTTGGGTGGAATTCTCGGGTGCCAAGGAACTCCAGTCCCTGCCATGTAT
+
CCCCCGGGGGGGGGGGGGGGGGGGGGGGGGGGGGGGGGGGGGGGGGGGGFGGGGGGGGGGGGGGGGGGGGGGGGGGGGGGGGGGGGGGGGGGGGGGGGGGGGGGGGGGGGGGGGGGGGFFGGGGGGGGGGGGGGGGGGGGGGGGGGGGGGGGGGGFGDFDGGGGGGGGGGGFFGGGGFCCGGGFFGECFACGGGFFG?@FFFGGFCFGF@FFGG9FFFCEGFCF9998CFECCGC;EFCFF71@FF7C6:A78EGC+*/*:86C6<90>FDF59*:6>:EECG7F?6C+)+<6*0+<0032
@M03152:184:000000000-AWYW1:1:2106:24280:23117 1:N:0:TGCACTGTATACCTGT
AAGCTCGTAGTTGAATTTCGGACTCGGTTGGATGGTCTGCCTTTGTGTATGTACTGTCCTGACCGGGTCTCACCTTCTGGTGAGCTGTCGTGTTGTTTACTCAGCGCGGCAGGGAACCAGGACTTTTACTTTGAAAAAATTAGAGTGTTTAAAGCAGGCATTCGCTTGAATACATTAGCATGGAATAATAAAATAGGACTTTGGTTCTATTTTGTTGGTTTCTAGGACCGAAGTTATGATTAATAGGGAGAGTTGGGTGGAATTCTCGGGTGCCAAGGAACTCCAGTCACTGCACTGTATT
+
CCC<CCBFDFGGGGGCFGGGGGGGGGGGGFGGFFFGGFGGGGGGFEFCEFGGGCF9FFFGFGGGGGGGGFGFGGGGGFFCE8<FFFGDGGGDGGFFGGGGF9F8FEGDGDFGEGC=BFGGD+AFFDGFFDFGF,5EFGFFFCFFF9BFFFDGG9DDFF@,DFFCEGFFGGGGFA<;F9FF97<CEFGGGGGCFFB@,7,7,>>@<F;CGGGGD,,@DCE>F<9;,>EF=C*::1+59++@E+=::+=*2*0*<<=+*2*/200+2::*9EG)/2**/)7:*3:*+<9A9*?<@*23+A:?+
@M03152:184:000000000-AWYW1:1:2106:12123:23126 1:N:0:TGCACTGTATACCTGT
AAGCTCGTAGTTGAATTTCGGGCCTGGCCGGGCGGTCTGCCTAACGGCACGTACTGTCTGGGCGGGCCTTACCTCTTGGTGAGCCGGCGTGCCCTTTGTTGGTGTGCGTCGGGGAACCAGGACCTTTACCTTGAGAAAATTAGAGTGTTCAAAGCAGGCCTATGCCTGAATACATTAGCATGGAATAATAAAATAGGACGCGCGGTTCTATTTTGTTGGTTTCTAGAGTCGCCGTTATGATTAATAGGGATAGTTGGGTGGAATTATTGGGTGCCAAGGAACTCCAGTCACTTCACTGAAT
+
CCCCCGGGEGGGGGFGGGGGGGGGGGGGGGGGGGGGGGGGGGGGGGGGGDGGEFGFFFFGGGGGEGGGGCEF@EFGGGGGGGGFGGGGGGGDFGFGGGGGGGGGGGGGGGGGGGGGGGGGGGFFGGGGGGGGG?FFGGGGFFCF:FEFFCFGG9C,:FE@FA9F@CCFG,CEGFFFEFGGFGFGGGF+5<CGC<CGGGF58>EEG5*:C@CFFF7:*;EEFCCD?09CEAEG8****2A<7@CE:++0707?8CCFGEE58:@FE+002A8***22<48*A*7*0<+3+/<<+02?++*30
@M03152:184:000000000-AWYW1:1:2106:13137:23129 1:N:0:TGCACTGTATACCTGT
AAGCTCGTAGTTGAATTTCGGAGTTGTCAATCAGGCACTTGTGTTTGGTTGGCTACTGTCATCATCCAAGTCCACCAATCTTTTGTTTGGTGTGTACTGGATGTTGACCTCCTATCTTCTGGTAACAACCACTTTCGGGTGGAAGTTCCAGATAGTTTACTTTGAAAAAATTAGAGTGTTCAAAGCAGGCGAACCTGGCATTATGAATACATTAGAATGGGATAATAGAATATGCCTTTTGGTCTTATTTTTTTGGTTTCTAAGGCCGAAGTAATGATTAATAGGGATAGTTGGGTGGAAT
+
CCCCCGGGGGGGGGGGGGGGGGGGGGGGGGGGGGGG@FGGGGGGGGGGGGGGGGGGGGGGGGGGGG9FFGGG9EFGGGGGGGGGGGGGGGGGGGGGGGGGGGGGGGGF<FFFGGGGGGFGFGFFGCFFGGGGGGGGGGGFFGFDF?FFFFGGGGGGGGGGGGGFGGGFGGFCFGFGFDFGGGFGCFGFFGCGCE@8DGGG9>FFC=@CGFFCCCF,;B9:64@FFFG9BFGGG9,5D7CFG*4@FFCFF,+,/=E*3AFCF;CGG?FC3*39C@@:C6+149+;C*2;7):C+>)/C5<6<
@M03152:184:000000000-AWYW1:1:2106:14559:23156 1:N:0:TGCACTGTATACCTGT
AAGCTCGTAGTTGAATTTCGGGATCAGTACGCTGGTCGTGCCTTCGGTATGCACTGGTGTCACTGGTTCCTACCTTCTGAAGAACCGTCATGCCATTCAGTTGGTGTGGCGGGGAATCAGGACTGTTATTTTGAAAAAATTAGATTGTTTAAAGCAGGCTCGCGCTTGAATACATTAGCATGGAATAATGAAATAGGACGTTTGACCCTATTTTGTTGGATTCTAGGATCGAAGTAATGATTAATAGGGATAGTTGGGGGGAATTGTCGGGGGCCAGGGAAATCCAGTCACGGCACTGTAG
+
CCCCC-FFEDCFFGGF<EGCGGDFCEEFC9@@CCGGGGFGGGGGFFCB<<EF9<CCFGGG@<FFCDEFCFFGFGFFFGGGGDFGFGEC7:FGEGGGGFGFCFCC,6EEGGEGGGDE,E?<@A7FF?F5,,<C<>DDAF+:D>=9,8CCFEADCC=3:<+@<:777*36,77@<FCB9,7F,7F7<::FC9BC<,;;:C@@1*<C97?+*5<F9,+++<C+<29;+?:?F5B5*=*<@=90+++2:C90607*<3+<F5*1:21*<+039=*)/7CD*)757*+0+<C++/+**17**<20+
@M03152:184:000000000-AWYW1:1:2106:16837:23190 1:N:0:TGCACTGTATACCTGT
AAGCTCGTAGTTGAATTTCGGGATCAATGGATTGGTCATGCCGTTGGTATGTACTGGTCATATTGGTTCTCACCCTCTAAGGAACCATAATGTCATTCATTTGATGTTTTGGGGAATTAGGACTGTTACCTTGAAAAAATTAGAGTGTTTAAAGCAGGCTAACGCTTGAATACATTAGCATGGAATAATGAAATAGGACATCGCATTCTATTTTGTTGGTTTCTAGGATCGATGTAATGATTAATAGGGATAGTTGGGTGGAATTCTTGGTTGCCACGGAAATTCAGTCACTGCACTTTAT
+
CCCCCGGGGGGGGGGGGGGGGGGGGGGGGGGGGGGGGGGGGGGGGGGGGGGGAFGFGGGGGGGGGGGGGGGGGGGGGGGGGGGGGGGGGGGGGGGGGGGGGFGGGGGGGGGCCGGGGGGCFFGGGGGGGFGGGAFGGGGGGGGGGGGGGGGFGFFGG?FGFFFGGGDFGGGFGGGGGGGGGFGGGGGGGGGGFGG9AFFGFGGGGEGGAAFAEGAFF?FEGGFFDDCDFGGDGDGF:ECFFFFFFCFG69A68D@CC=CE>CCF6BE,=6098C:>+).*7*++>;+348<F+;7CF+*<9
@M03152:184:000000000-AWYW1:1:2106:16671:23213 1:N:0:TGCACTGTATACCTGT
AAGCTCGTAGTTGAATTTCGGGATCAATATATCGGTCATGCTTAGGTATGTACTGGTATTATTGATTTCTCCCTTCTGAAGAACCATGATGTCATTTATTTGATGTCGTGGGGAATCAGGACTGTTACTTTGAAAAAATTAGAGTGTTTAAAGCAGGCTTTCGCTTGAATACATTAGCATGGAATAATGAAATAGGACGTTTGATTCTATTTTGTTGGTTTCTAGGATCGACGTAATGATTAATAGGGATAGTTGGGTGGAATTCTCGGGTGCCAAGGAACTCCAGTCAATGCACTGTATT
+
CCCCCGGEGGGGGGGGGGGGGG@FFFGGGGGGGGGGGGGGGGGGGGGGGGGGGGGGGGGGGGGGGGGGGGGGGGGGGGGGGGGGGGGGGGGGGGGGGGGGGGGGGGGGG:CFEGCGGGGGFGGGGGGGGGGGGGGGGEGGGGFFGFGGGGGGGGFGFEGGGGGGFEDGGGGGGGGEFFDEGGFGGGGGGGGGGGGGEFGGG8BA<FDFCGGC9;FGGFEFGFGCC,3;:CCCCEGCGGGGGGGGGGF>7CF?CF,AC*::CCFGCGC75CFDGGF;=35?E6CCF8<+2+=+8@7:+:7A+
@M03152:184:000000000-AWYW1:1:2106:8737:23267 1:N:0:TGCACTGTATACCTGT
AAGCTCGTAGTTGAATTTCGGGGTCAGTAGGTCAGTCGTGCCAACGGTATGAACTGGCCTCACTGATTCCTCCCTCTTTTAGAACCGTGATGCCATTAACTTGGTGTTGCGGGGAAACAGGACTGTTACTTTGAAAAAATTAGAGTGTTTAAAGCAGGCTAACGCTTGAATACATTAGCATGGAATAATGAAATAGGACGTCGAACTTATTTTGTTGGTTTCTAGGTTTGATGTAATGATTCATAGGGATAGTTGGGTGTAATTCTCGGGTGCCATGGAATTCCAGTTACTGCACTGTATT
+
CC@@CGGGB6FF9ECFGGGGGGGGG@FFC<EGGGFGFGG,C,,,CCFE8CEA9FGG@F,@FAEGC<ECEFFCFEGGGG,FCEFGFEBFDF@<<FFG<CEE<A,=F,EFE9:++>+B,FAFG,BFGFGGGCFGCFGF<=+BF<DAFDFGGGFFDABFFDDFFGG+:CEG,@F9@CF@AC,7@@F8::E;;A,;@FGC@F,3>C<:*@CF9FEDC,=<C,6=6=C,>F,CFE9+>C++1++4+++42<66*=A0>C+885C153+CCGF5*/AD*07*<)6+++37<7<++*+++*9?FE*++
@M03152:184:000000000-AWYW1:1:2106:16434:23278 1:N:0:TGCACTGTATACCTGT
[truncated: 34,110,135 more chars]
