# Supplementary material for: Species diversity and drivers of arbuscular mycorrhizal fungal communities in a semi-arid mountain in China
Source: PeerJ. 2017 Dec 8;5:e4155. doi: 10.7717/peerj.4155 (PMC5724403; doi:10.7717/peerj.4155)
Supplement: Supplemental Information 2 [file peerj-05-4155-s005.zip › HQL02_R2.fastq]

@M03152:184:000000000-AWYW1:1:2106:11776:1894 2:N:0:CCACTACTATACCTGT
CCCAACTATCCCTATTAATCATTACGTCGATCCTAGAAACCAACAAAATAGAATCAAACGTCCTATTTCATTATTCCATGCTAATGTATTCAAGCGTATGCTTGCTTTAAACACTCTAATTTTTTCAAAGTAACAGTCCTGATTCCCCAAGACACCAAATTCATGACATCAAGGTTCTTCAGAAGGTAGAAACCAATAATACCAGTACGTACAGATGCCCCACCAACCAATTCATTCCGAAATTCACATACGACCTTACATCGGAAGAGCGTCATGTATGCACAGAAAGGATACAGGCAAA
+
CCCCCGGGGGGGGGGFEGGGGGGGGFGGGGGGGGGGGEFGFGGCFGEFGFGGGFGGGGGGECCEFCFGGGGGGGGGGGGDCG9FFGACFGE9FDCFEGGG,6EAF:AEFG,:5FDFGGGFGGGGGGGGF<FDFFGCFFDE9FG;@F9FEEGG?CFGGF8,>,@E8=8FCFG882==DGGGDA,8=,8CAECGGFD+@6EFGG8DFFDD+D+D+6=0<<)5*0:5=@)3?F58+<@9+;055>FE8F4+2+3)/*/4**(0/922(((-(72(((/)9+.<5+)03)..(,()/+)1)(1((
@M03152:184:000000000-AWYW1:1:2106:12276:2031 2:N:0:CCACTACTATACCTGT
CCCAACTATCCCTATTAATCATTACGGCGACTCTAGAAACCAACAAAATAGAACCGCGCGTCCTATTTTATTATTCCATGCTAATGTATTCAGGCATAGGCCTGCTTTGAACACTCTAATTTTCTCAAGGTAAAGGTCCTGGTTCCCCGACGCACACCAACAAAGGGCACGCCGGCTCACCAAGAGGTAAGGCCCGCCCAGACAGTACGTGCCGTTAGGCAGACCGCCCGGCCAGGCCCGAACTTCAACCACGAGCTTAGATCAGAAGAGAGTCGGGGAGGGAGAGAACAGGGCAGCGGAG
+
CCCCCGGGGGGGGGGGGGGGGGGGGGGGGGGGGGGGGGGGGGGGGGGGGGGGGGGGGFGGGGGGGGGGGGGGGGFFGGGGGGGGFGGGGFCFGGGGFGFFGGGGGCFCFGGGGGGGGGGGGGGAFGGGFGGGGGGGC,@FGG8FFFECGGGGEGGGGEDFGFGFGGGGGGDGGGGEGEGGGGFFDFGDFGGGFGEG5DE456*(?FFFDFFG*7:8>BFFFFF8@>;E:36)<C:C5851:>3(*16B2*.(3CB0).),)..)5).4:((())-(2)49>@()-7(.)((.(2(7)()(-
@M03152:184:000000000-AWYW1:1:2106:18327:2069 2:N:0:CCACTACTATACCTGT
CCCAACTATCCCTATTAATCATTACATCGATCCTAGAAACCAACAAAATAGAATGCGATGTCCTATTTCATTATTCCATGCTAATGTATTCAAGCGTGAGCCTGCTTTAAACACTCTAATTTTTTCAAGGTAACAGTCCTAATTCCCCAAAACATCAAATGAATGACATTAAGGTTCATTAGAAGGTGAGAACCAATAAAGCCAGTTCATACCAATGGCACGACCAACTCATTGATCCAGAAATTCAACTACGAGCTTAGATCGGAAGAGCGTCGTGTAGGGAAAGAACAGATAGGTAGAA
+
CCCCCGGGGGGGGGGGGGGGGGGGGGGGFGGGGGGGGGGGGGGGGGGGFGGGGGGGGGGGCFFFGGGGFGGGGGGGFGGGGGGGGGFFFGGGGGGGGGGGG@FFGGGCGGGGGGGGGGGGGGGGCFGDG8FGGFGGFGGGGFGGGA9FFGGGFGGGGFFFFAFGGFGFFFGFDGDG7EGGGFF;F8E8,8;DCFFGGGF+,?8:=DF+?9D2AFC5DD)D?AA=@>:*6*:B++>+;E*:?:F5BFEFE7>8>D929<6***1>@FF(5((/557.6036=)(;;4==(3:()4)0+)*))
@M03152:184:000000000-AWYW1:1:2106:21950:2123 2:N:0:CCACTACTATACCTGT
CCCAACTATCCCTATTAATCATTACGGCGACTCTAGAAACCAACAAAATAGAACCGCACGCCCTATTTTATTATTCCATGCTAATGTATTCGGGCATAGGCCTGCTTTGAACACTCTAATTTTCTCAAGGTAAAAGTCCTGGTTCCCCGACGCACACCAATAAAGGGCACGCCGGCTCACCAAGAGGTAAGGCCCAGCCAGACAGTACACGCCGTTAAGCGGACCGCCCGGCCAGGTCCGAAATTAAACTACGACCTTAGATCGGAAGAACGTCGAGTAGGGAAAAGAAAGGATAGAGTAA
+
CCCCCDGFGGFFFCECCEFFGCFGGFEGGGGGGFDFFCGGGFG@@FFFGGGGGCCF7FFGGDFCGGGA9CFEGFFF<EDEFGGGGGFGFFGGGEG>,EEFG@FFG,AC<AEAAEFFFCGGGECC<<FFGF<EEFFEGGAFCEEGFEC?EECEGGGGGEFFFEGCGF>88CDC+@68C8*<CEFGGGGFCFF,,DEECG*9?8FB,1=+1+:5?C/)8>E6:1:1(((5<>63BD:764*(04@66*69):@)47)().63<)),((498(,((-((-1.))740.)(-(((((3.)*.0))
@M03152:184:000000000-AWYW1:1:2106:14819:2231 2:N:0:CCACTACTATACCTGT
CCCAACTATCCCTATTAATCATTACGTCGATCTTAGAAACCAACAAAATAAGATCAAACGTCCTATTTCATTATTCCATGCTAATGTATTCAAGCGAATGCCTGCTTTAAACACTCTAATTTTTTCAAAGTAACAGTCCTGATTTCCCACGACACCAAATTAATGCCATCGTGGTTCGTCAGAAGGGAGAAACCGACAGGGCCAGTACACCCCATAGGTTCGACCGACCGGCCGACCCCGAAAATAAACGACGACCTTAGATAGGAAGAGAGACGTTACGGCAACAAACAGTCTAGTGTGA
+
@CCCCGGFEGDGGGGGGGGGGGGGGGGGCGGGGGGFCGGGGGGGFFFFGFFGGFGGGFFEC@FGGGGFGGFGCFGG9AFAFFGCFFGEAAEFGC,C7:@@CFF9FFGGG,C<<FGGGAFBFGFEF,EFG<E9FADFGGGGG9EFGGG?AD44CEGCCG,EFGGG,,=,3=+=,+=DF70@=?,3==7,@E,3=,1@EC+:+:7>*;B>FA***3,3***14)3))020:)().)6)26:1:()(**.*-*)((1)-8)-)))-9,)-(.8(1((,(()(-()(0()(.4(())0)09)*))
@M03152:184:000000000-AWYW1:1:2106:14517:2326 2:N:0:CCACTACTATACCTGT
CCCAACTATCCCTATTAATCATTACTTCGGTCCTAGAAACCAACAAAATAGAACCAAAGTCCTATTCTATTATTCCATGCTAATGTATTCAAGCGTAAGCCTGCTTTAAACACTCTAATTTTTTCAAAGTAAAAGTCCTGGATCAGCTTGCGCACTCAATTAAGAGCACGCAAGAGCTCCAGAAAGAAAGACCAGACCAGAGCAGTGCTTACCTTGCGGCAAGACCACCAAGCCCGTTCCGAAATTAAACTACGAACTTGAATAGGAAGACGGTCGGGAGAGGAAAGAAAGGGACAGTGTA
+
CCCCCFGGGDGFGGGGGGEFFGGGGGGGGGGGGGGGGGGGFGFGGGGGGCFGA@CEDEGFFFGGGGGGFGGGGGGDFGCFF<EEFEGECCDFGGCFGGBA,FEFGGFE9AFCFG?FGEEBDFGCDGFG,AEGFFFGF;EDC@FFGDGGG@FGGGGCFGFF9DADF,==F6C8EEG@GFDFFGG@DDDGGGG8@8,@==EDD6DE,302<9;DGC7B558*@)9C:4:>?*<**;)*)(2-/()/)=*+9*+.)*0(0(/))))))/.)((((/(61()(,()-)4)4((.((-21)04*6)
@M03152:184:000000000-AWYW1:1:2106:24908:2710 2:N:0:CCACTACTATACCTGT
CCCAACTATCCCTATTAATCATTACGGCGACTCTAGAAACCAACAAAATAGAACCGCACGTCCTATTTTATTATTCCATGCTAATGTATTCGGGCATAGGCCTGCTTTGAACACTCTAATTTTCTCAAGGTAAAAGTCCTGGTTCCCCGACGCACACCAATAAAGGGCACGCCGGCTCACCAAGAGGTAAGGCCCAGCCAGACAGTACACGCCGTAAAGCGGACCGCCCAACCAGGTCCGAAATTCAACTACGAGCTTAGATCGGAAGAGCGTCGTGCAGGGAAAGAACAGGTATGGGTAG
+
CCCCCGGGGGGGGGGGGGGGGGGGGGGGGGGGGGGGGGGGGGGGGGGGGGGGGGGGGGGGGGGGGGGGGGGGGGGGGGGGFGGCFGGGGGGGGGGGGGGGGGGGGGGG9FGFCFFGGGGGGGGGGGGFGFFFGGGGGFCFGGGGGGGGGGGGGGGGGGGGG=EFGGGGFGG>FEDGGBFGGGF>DGGGGGGGGGDGGGGFGCFBCAF7CFC)7C*>>:EFFFFF1>9EDFFFFD:DF?GFFF)3=F>4:F)3:7>272)84.:((,,4(1((,-4(()-)45(),88:.::?2C)7)(*.-
@M03152:184:000000000-AWYW1:1:2106:16640:2761 2:N:0:CCACTACTATACCTGT
CCCAACTTCCCTATTAATCATTACGTAGATCCTAGAAACCAACAAAATAGGATCAATCGTCCTATTTCATTATTCCATGCTAATGTATTCAAGCGTTAGCCTGCTTTAAACACTCTAATTTTTTCAAAGTAACAGTTCCGATTCCTTGCGACACCAAATTAATGACATCACGGCTCCTCGGAAAGGAGGAACCAACAAAACAAGTACGTAACGTAGGAACGACCAGCAAATTGATTCCGAAATTCAAATACGAGCTTAGATCGGAAGTGCGCTCTGTAGGGAAAAGAGAGAGAAGTGCAAG
+
CCCCCECFGAFG98C<@E,FFGC9FEF?,<ECE,C@FCD8@FFEFGGFAEFFFGFFF,,CAC:CFG9F@FFG<@E<FFCG9FFC@,B6CFG<9<FGCCEGG9EF8FEC9?F9<,AF9?FFF9FGFE9F<CA<FEEFC9F:8+@,CFDFFCGE=+4=B?FGG;AEFFGF68?C+=+6+368?@C++,@C=6=8=,AEGGEAF+=@B7EGFF*9*4;6@*995)@==)<*99AFFG4+49C=?>29+15+1=877>):).)1)<((/,())),((((-./.2()()(/-(.((((+,1*.*))
@M03152:184:000000000-AWYW1:1:2106:7448:2787 2:N:0:CCACTACTATACCTGT
CCCAACTATCCCTATTAATCATTACGGTGATCCTAGAAACCAACAAAATAGAACCACGCCGTCCTATTCTATTATTCCATGCTAATGTATTCGAGCATAATGCCTGCTTTAAACACTCTAATTTTTTCAAGGTAAAGGTCCTGGTTCCACAAGACATCCAACTAAGGACATCGAGCTTCTCCAGAAGGTGAGAAATCAACAGAGAAAGTTAATACCCCTTACAGCACGCCCATAGAGTCAATCCCGAAATTCAACTACGAGCTTAAATCGGAAAGACGTCGTCACGGGCAGACAAGGAAGT
+
CCCCCGGGGGGGGGDGGGGGGGGGGGGGGGGGGGGGGGGGGGGGGGFCFGFEFCFFEFGGECFGEDF9FGGGGGFGFEFDFCFGGGGGGGGGGGF@@FGFGFE8F9AECEFGGCFGGGAEGGGGDGGFEGCFGGF9=EF9E:9=EF;:A9E44=:FFDFG?@A?F88,6D?9E?8C=DDFCAFD8D8A=E,,73@E8=FFC=+31*;8==+5CF9A*<>??)+:>@@9**:?@*)5+1*:F*17*35*)*41<D+/83-0(0-3*.1)131;:((((.(/()()(0,-(,(((0,))(*()
@M03152:184:000000000-AWYW1:1:2106:14184:2805 2:N:0:CCACTACTATACCTGT
CCCAACTATCCCTATTAATCATTACATCGATCTTAGAAACCAACGAAATAAGATCAAACGTCCTATTTCATTATTCCATGCTAATGTATTCAAGCCTCGGCCTGCTTTAAACACTCTAATTTTTTCAAGGTAACAGTCCTGATTCCTCACGAGTCTACGACATCAAAGTTAAGGACATCATGCTTCGACAACCACTTGTACCGGTACGTACCCGATAAATTGATTACGAAATTCAACTAAGCGCTTAGAACGGAAGAGCGTAGTGTAGGGAACGAACAGGAAAGTGAGTACTCGGGTGTGG
+
CCCCCGGEGGGGGFGAGFGGGGGCFFGGGGGGGGGGGGFGGGDEGFGGFDCGFGFFDAAGGGCEFGEFEE9FFGFGCE9FEGGFGGG9FF9FFGGGDECEEFGGGCEFCEFGG8E8<?EFCGGGEE9?FGGGF9?FFFGFGBEEFFEFFFGGG@GGGGGGGGCDF,@D6=D4,=A,+@=DGGGC87+6C==,@E+1@DE7:?@)=**;@FGCC>C>DDC>B58**;6?FF=F>8EF66*)3-*6569A:+*62?>()(((,/((.)117037((((,)((()(0)*))))-))*(0<-/((
@M03152:184:000000000-AWYW1:1:2106:10892:3057 2:N:0:CCACTACTATACCTGT
CCCAACTATCCCTATTAATCATTACATCGATCCTAGAAACCAACAAAATAGAATGCGATGTCCTATTTCATTATTCCATGCTAATGTATTCAAGCGTGAGCCTGCTTTAAACACTCTAATTTTTTCAAGGTAACAGTCCTAATTCCCCAAAACATCAAATGAATGACATTATGGTTCATTAGAAGGTGAGAACCAATAAAGCCAGTTCATACCAAGGGAACGACCAACTCATTGATCCCGAAATTCAACTACGAGCTTAGATCGGAAGGGCGTAGTGTAGGGAAAGAAAAGGCATGTGTAA
+
CCCCCGGGGGGGGGGGGGGGGGGGGGGGGGGGGGGGGGGGFGGGGGGGGGGGGGGGGGFGGGGGGGGGGGGGGGGGCFGGGGGGGGGGDGFEGFGGGGGGGGGGGGFFFFGDGGGGGGGGGGGGGGGGG?FGGDGGGGGGGGGDGGFGFGFEFGFFFGD;DFFGFFCEDGGGG8?;+9C8?EFGGGCFG,EFGFGFFGGFFC?DFFF8CDFG+==FF>);:8?5)=CE?**+4;C?+>7@EFFFFCEFE>F=AGAAF(874<49@5>2(((66(62@;6C<>8A05,8(6(3(*))1)0.)
@M03152:184:000000000-AWYW1:1:2106:18688:3084 2:N:0:CCACTACTATACCTGT
CCCAACTATCCCTATTAATCATTACGTCAATCCTAGAAACCAACAAAATAGGATCGAACGTCCTATTTCATTATTCCATGCTAATGTATTCAAGCTTAAGCCTGCTTTAAACACTCTAATTTTTTCAAAGTAACAGTCCAAATTCCCCGCAACACCAAATTAATGGCATTACGGTTCATCAGGAAGGAGGAATCAGTGAGACCAGTACATACCAGAGGCATGACCAACCTACTAACCCCGAAATTCAACTACGAGCTTAGATCGGAAGAACGTCGTGTAGGGAAAGACAAGGTATAGTAAG
+
CCCCCGFGGGGGGGGGGGGGGGGGGGGGGGGGFGGGGGGGGGGGGGGGGGGGGGGGFGGDGGGGGGFGGGGGGGGGGGGGGGGGGGGCGGFGGGGGGFGGGDGFGCFA<FGGGGGGGGGGGGGGGGGGGGGGFGFGGGGGFBFFGFFGDGGGGGGGGGFFGGGGFCFGGGGGF8DCDGGGGGGCFGEEGGGF8FGFGGFFC8F=,<CGFFGGFFCF??):?=>CEFFF>FFFFC*;4>9AA=ED6+98CFF3@<?5:>E@FEEFFF@F;(60(4:6?)(/=:84<>:((((()+)*1-*))
@M03152:184:000000000-AWYW1:1:2106:17484:3097 2:N:0:CCACTACTATACCTGT
CCCAACTATCCCTATTAATCATTACGTCGATCCTATAAACCAACAAAATAGGATCAATCGTCCTATTTCATTATTCCATGCTAATGTATTCAAGCGTTAGCCTGTTTTAGACACTCTAATTTTTTCAAAGTAACAGTCCCGATTCCCCGCAACACCAAATTAATGACGTCGCGGCTCTTCGGAAAACAAAACCAGTACGTACCATAGGCACGACCAGTAAATCGACCCCGAAATTCAACTAAGAGCTTAGATCGGAAGAGCGTCGTGTAGGGAAAGAACAGGGATTAGTAAAACAAGGGAG
+
CCCCCGGGGGGGGGGGGGGGGGGGGGGGGGGGGGGGGGGGFGGGGGGGGGGGGGGGGGGGFFFGGGGGGGGGGGGGGGGGGGGGGGGGGGGGGGGGGGGGGFGGFFGGGGGGGGGGGGGGGGGGGGGGGGGGGGGGGG>FGGGGGGGGGGGGGGGGGGGGGGGGGGGEGGGGGCCCDGGGFE>EDGFBFEGF88>EFF>9C>DECAAF7A>DG99?ABEFF?FFF(84>D>FEFEGFEGFF))79A4AC6@)5C>?EF?019(43(4,.<<?:FFF?:(.4>(8()),)))))+().(*((
@M03152:184:000000000-AWYW1:1:2106:19130:3346 2:N:0:CCACTACTATACCTGT
CCCAACTATCCCTATTAATCATTACGTCAATCTTAGAAACCAACGAAATAAGATCAAACGTCCTATTTCATTATTCCATGCTAATGTATTCAAGCCAAAGCCTGCTTTAAACACTCTAATTTTTTCAAAGTAACAGTCCTGATTCCACACGACATCAAGTTAATGACATCACGCTTCGTCGGAAGGGAGAAACCAATTGTACCAGTGCGTACCGTTGGCACGACCAATAAATTGATCCCGAAATTAAACTACGAGCTTAGATCGGAAGAGCGTCGTGTAGGGAAAGAAAAGGTATGAGAAA
+
CCCCCGGGGGGGGGGGGGGGGGGGGGGGGGGGGGGGGGGGGGGGGGGGGGGGGFGGGGGGFGDGGGGGGEFGGGGFGDFFGGGGGGGGGGFEGGGGGGGFGGGGDFFGGGGGGDEFGFGGGGGGEGGGGGGGGDEFGGFFGGGFGGGGGGGGGGFGFFGDGFGGGGGGGGGGE8CCGGGGGGGCGGEFCEGGGGFGGF8EFCDCC?A?>@DGGDGFFFFF>9>B-:469?A96+:+@;F2AB4(4*9+0=F>>5)(.69EFF38@;D1((((,/44()(67>?F?F70(.3(.+.6*)*-(
@M03152:184:000000000-AWYW1:1:2106:21814:3368 2:N:0:CCACTACTATACCTGT
CCCAACTATCCCTATTAATCATTACGGCGACTCTAGAAACCAACAAAATAGAACCGCACGTCCTATTTTATTATTCCATGCTAATGTATTCAGGCGTAGGCCTGCTTTGAACACTCTAATTTTCTCAAGGTAAAAGTCCTGGTTCCCCGACGCAGCCCAGTTAAGGGCACGCCGGCTCACCAAGAGGTAAGACCCAGTCAGACAGTACACGCCGTTAAGCGGACCACCCAACCAGGCCCGAAATTCAACTACGAGCTTAGATCGGAAGAGCGTCGGGTAGGGAAATAACAGGTAACGGTAA
+
CCCCCGGGGGGGGGGGCFGFGGGFG<FGFGGGEGGGGGGGGGGGGFGGGGFFGGGGGFGGF@CFDFGGGCFGDGGGGGGGGGGGGDGGGGAFGGGGGGGGGFGGGGGGFGGGG<FGGGGGGGGGFEFGGGGGGGFDFDFGGF@EFG9FEEGDGGGGGGGGFFFGGGGGGGGGGGGGGEGGGGGG5DFCCFFGGGFGG?9BGGGBFFFGGFGGGGEF;FFF31=1:@FBDF@F;D69@BG1:0)(**.=>:F?0D>65294)-46:1(1(4,46:((483:?307(*.-))-1.+)1)-12(
@M03152:184:000000000-AWYW1:1:2106:23491:3417 2:N:0:CCACTACTATACCTGT
CCCAACTATCCCTATTAATCATTACGGTGATCCTAGAAACCAACAAAATAGAACCATGCCGTCCTATTCTATTATTCCATGCTAATGTATTCGAGCAAAATGCCTGCTTTAAACACTCTAATTTTTTCAAGGTAAAGGTCCTGGTTCCACAAGACATCCAATTAAGGACATCGAGCTTCTCCAGAAGGTGAGAAATCAACAGCGACAGTTCATACCCCTTAAGGCACGACCATCGAGTCAATCCCGAAATTCAACTACGAGCTTAGATCGGCAGAGCGTCGGGTAGGGACAGAACCGGTAA
+
CCCCCGGGGGGGGGGGGGGGGGGGGGGGGGGGGGGGGGGGGGGGGGGGGGGGGGGGGGGGGCFGGGFGGGGGGGGGGGGGGFGGGGGFFGGGGGGGEGGGGGGGGGGGGGGGGGGGGFGGGGGGGFGGFEFFGGGGGGCFGGGGGGGGDFGGGGGGGGGGGGFGGG8DDFGDEGGGGGGGGGFGGGGFECFFCFECFFGFGG6=EBEDCA+C@@C96@=**8;6CDFFD5>D4D>F?:D;FE6>69@B>CF*8:BCFE9@D9(5)7;?5;0(:6@<15,39),7-58:?(4,1C())-)-(
@M03152:184:000000000-AWYW1:1:2106:14331:3674 2:N:0:CCACTACTATACCTGT
CCCAACTATCCCTATTAATCATTACATCAGCCTTAGAAACCAACAAAATAAGACCAATGTCATATTCTATTACCCCATGCTGAATTATTCAAAGGCAAGGGTTACGCCTGCTTTGAACACTCTAATTTTCTCAAAGTAAACGATTGGAAGCGGCACACCCACGCCATAGATGACGCAGGGGCCACTATCCAAAGATAGGAAGCAGTAATCGGGCCACGTCACTTGGACGGGCCTTGATCGCTGCGTTCCGAAATTCAACTACGAGCTTAGATCGGAAGAGCGTCGGGTCGGGAAAGAACAG
+
CCCCCGGGGGGGGGGGGGGGGGGGGGGGGGGGGGGGGGGGGGGGGGGGGGGGGGGGGGGGGGGGGGGGGGGGGGGGGGGGGGGGGGGGGGGGGGGGGGGGGGGGGGGGFFGGGGGGGGGGGGGGGGGGGFBCFGGGGGGGGGGGGGGGGEFGGGGGGGGEFGGGGGGGGGGCFGGGGC6EGCGGFGGFFGG,@DGGGGCC9C+=FABFFFGGDG7@*57?ADFFFB4A>DFF4DEDFFCDD08>EF<B1DE<9FFEFEEAFF0:?BB:<>AF41:?(),41),)-)((((-73*27<15.(
@M03152:184:000000000-AWYW1:1:2106:21904:3763 2:N:0:CCACTACTATACCTGT
CCCAACTATCCCTATTAATCATTACGTCGATCTTAGAAACCAACAAAATAAGATCAAACGTCCTATTTCATTATTCCATGCTAATGTATTCAAGCCAAAGCCTGCTTTAAACACTCTAATTTTTTCAAAGTAACAGTCCTGATTCCCCACGACATCAAATTAATGACATCATGCTTCGTCAGAAGGGAGAAACCAATTGTACCAGTGCGTACCGTTGGCACGACCAATAAATTGATCCCGAAATTCAACTACGAGCTTAGATCGGAAGATCGTCGGTCAGGGAAAGAAAAGGAATATTTTA
+
CCCCCGFGGGGGGGGGGGGGGGGGGGGGFGGGCFGGGGFGGGGGGGFGGGGGGFGF@FFD@DFGGFFGGCFFGGGGGGFG8FEGG9FF9EAFFFGFGGFFFFFEFEFFF9ABF<FGD,FGFGGGGFGBFGFFE9B<EACEFGGGGFGGGEEGE8F9ED9CFAGFACFGGGGGGGGGGCD++6E;DDDG6>8DEGG6E7,2,?+;80:D0<C>C6@>AACF6555=A5969ABF8/=C*A9DBB2@+5BC=A>9C?>B@C.4<9640(33))/(((6,)/:?;2F<)4((,3:(7)**)*))
@M03152:184:000000000-AWYW1:1:2106:13220:3782 2:N:0:CCACTACTATACCTGT
CCCAACTATCCCTATTAATCATTACGTCGATCTTAGAAACCAACAAAATAAGATCAAACGTCCTATTTCGTTATTCCATGCTAATCTATTCAAGCTTTAGCCTGCTTTAAACACTCTAATTTTTACAAAGTAACAGTCCTGATTCCCCACGACACCAAATTAATGACATCGTAGTTCTTCAGAAGGGAGGAACCGGTAAAGCCAGTACGTACCGGAGGCACGACCAACCCACAGGTCCCGAAATTCAACTACGAGCTTAGATCGGAAGAGCGGAGGGTAGGGAAAGAACAGGTATGTGGAA
+
CCCCCGGGGGGGGGGGGGGGGGGGGGGGGGGGGGGGGGGGGGGGGGGGGGGGGGGGGGGGFGGGGGGGGGGGGGGGGGGGGGGGGGGGDGGGGGGGGGGGGGGGGEGGGGGGGGGGGGGGGGGGGGGGGCEGGGGGGGGGGGFFGGGDGGGGCEGGGGGGGGGGAGGGGGGDF6@@DFGFGGCEGGEF8>EDFGEGEGGFGDFCACFGDFGFCDEFBF9?CAEFFBFFE4@EFFDFA=42>=B6FFCFE>F@?5>0>1CE>)96<DD11:?F((-(,88?(73.272:(:?()+-)1)*))
@M03152:184:000000000-AWYW1:1:2106:17217:3851 2:N:0:CCACTACTATACCTGT
CCCAACTATCCCTATTAATCATTACCCCGGTTCTCAACCAATGAATAGAACGCGATAGGTCCTATTGCATTATTCCATGCTAATCTGTTCAACCGCAATCGCTTGCTTTGAACACTCCAATTTTTTCACAGTAAACTATCTGGGACGCGTACTCCCGCCGGCCCAGCGAAGGGCAGCAGGGACGCCCAGAAGGAGGGACCGCACCGCCCGTACGGCACCGAGTGAACGGCGGACAGGGCGGCGAGCCCCCGAAATTCAACTACGAGCTAAGATCGGAAGTGCGTCGGGTAGGGAAAGAAAA
+
CC@CCGGGFFGGGGGGGGGGGGGGGGGGGGGGGGGGGGGGGGGGGGGGGGGGGDGGGGGGGGGGGGGGGGFGGFGGGGGGGGGGGGGCFGGGGGGGGGGGGGFGGFGGFGGGGGGFFDGFFGGGGGGGGGGAFGFGGGFGGGGGGGGEGGGGGG8DEGGDEDEEEFGGDGDCGDGGGGGGGG5CDGE7CCCC8BFDGDFEGGGBDB:DDD5<D35:@E:3:>535>DF>B4)7C397(965-79E)(04))4>GF)9:2<9?:<4161)))..<80603),*,0(0((3(43(0407:*4,
@M03152:184:000000000-AWYW1:1:2106:19614:4032 2:N:0:CCACTACTATACCTGT
CCCAACTATCCCTATTAATCATTACGGTGATCCTAGAAACCAACAAAATAGAACCATGCCGTCCTATTCTATTATTCCATGCTAATGTATTCGAGCATAATGCCTGCTTTAAACACTCTAATTTTTTCAAGGTAAAGGTCCCGGTTCCACAAGACATCCAATTAAGGACATCGAGCTTCTCCAGAAGGTGAGAAATCAACAGCGACAGTTCATACCCCTTAAGGCACGACCATAGAGTCAATCCCGAAATTCAACTACGAGCTTAGATCGGAAGAGAGTCGTGGAGGGAAGGAAACGGTAG
+
CCCCCGGGGGFGGGGGGGGGGGGGGGGGGGGGGGGGGGFGGGGGGFGGGGGGGGCFFGGFGFEGGGGGGFGGGFGGGGGGFGGGFGF6CFGGGFGDGGGGGGGGGDEFFGCFGFFGGGGGGGGGGGCGFGFFGGGGCGEFCFCCEGEFG9@DE8FGGFDCEGEGGGF=?DGCEGG6DFGGGGFFG,DE88EGGG?8FFEBFFG5C5?DG?FG79<AF?8FFF88=C)::?>>A*)=+:C4A4>BFEF>@?=C?FF<FE=(,,(4>43?E003,,(,(2)33),)(8034:(((2().,*((
@M03152:184:000000000-AWYW1:1:2106:14265:4104 2:N:0:CCACTACTATACCTGT
CCCAACTATCCCTATTAATCATTACGTCAATCCTAGAAACCAACAAAATAGGATCGAACGTCCTATTTCATTATTCCATGCTAATGTATTCAAGCGCGAGCCTGCTTTAAACACTCTAATTTTTTCAAAGTAACAGTCCTGATTCCCCGCCACACCAAATTAATGACATGACGGTTCGTCAGAAGGTAGGAACCAGTAACACCAGTACATACCGAAGGCATGACCAGCGTACTGATCCCGAAATTCAACTACGAGCTTAGATCGGAAGAGCGTCGTGTAGGGAAAGAAAAGGTATGTGTAA
+
CCCCCGGGGGGGGGGGGGGGGGGGGGGGDGGGGGGGGGGGGGGGGGGGGGGGGFGGGGGGFCFGGGGGGGGGGCGFGGGGGGGGGGGFEG9DEFGGGGGGGF<EFFGFCEGCGGDGGGGGGGGGGFCFFGGGGGGGGDCFFFGGG9EFGGEGGGG+DBFGDFDEGFFGG?DFGGGECGDCFGGGGFGGGGGGFGGFCFFFG+9>7ABFGFGGFDGFFFFFFDFB=EF6??@AFFE+B6F=?>F@=FFFFGAE?GB@);C<>6.68;6B?F0963721).4<>:>2).(.(.()3-0*.*-)
@M03152:184:000000000-AWYW1:1:2106:18424:4126 2:N:0:CCACTACTATACCTGT
CCCAACTATCCCTATTAATCATTACAGCGACTCTAGAAACCAACAAAATAGAACCGCGCGTCCTATTTTATTATTCCATGCTAATGTATTCAGGCATAGGCCTGCTTTGAACACTCTAATTTTCTCAAGGTAAAGGTCCTGGTTCCCCGACGCACACCAACAAAGGGCACGCCGGCTCACCAAGAGGTAAGGCCCGCCCAGACAGTACGTGCCGTTAGGCAGACCGCCCGGCCAGGCCCGAAATTAAACTACGAGCTTAGAACGGAAGAGCGTCGTGTAGGGAAAGAAGAGGTACAGGTAG
+
CCCCCGGGGGGGGGGGGGGGGGGGGGGGGGGGGGGGGGGGGGGGGGGGGGGGGFDFDEDCFFEGGFGGGGGFGGGGGFGGGGGGGGGFGFGGGGGFGFFFG8FDFEGFAEGGGGGGGGGGGGGG<FE?FFFGGGFGGG9<>F4AEFGCE@EGDEGGGEF8>FG=@DEEGGG6ECGGGGGFGGGFDF>>EFFCFFEGEGE>:8C2;AFGDFGCCCCBDE;6A@FD072>>D(>7)4*78<6717(**.=<*14:5@6;?BB9)49:0123207,23(404A<E07(7:0((,..<)**.*.)
@M03152:184:000000000-AWYW1:1:2106:8351:4245 2:N:0:CCACTACTATACCTGT
CCCAACTATCCCTATTAATCATTACCTCGGTCCTAGAAACCAACAAAATAGAACCAAAGTCCTATTCTATTATTCCATGCTAACGTATTCAAGCGTAGGCCTGCTTTAAACACTCTAATTTTTTCAAAGTAAAAGTCCTGGATCCCCAGCGCACTCAGTTAAGAGCACGTTGGTTCCCCAGAAAGAAAGATCCGACCAGAGCAGTACTTACCATTGGCAAGACCACTCAGCCGGACCCGAAATTCAACTACGAGATTAGATCGGAAGAACGTCGGGTAGGGAACGAACAGGTCGATGTAGA
+
CCCCCGGGGFGGGFCFGGGGGGGGGGGFGGEGGGGGGGGGGGGGGFGFC9@FC<<FGDEGFGFGGGGGGGGGGGGGGGGGGGGGGGGFFFGGGGGGGGGFGGC8AFFGGGDFGGGGFBFGGFEEGFFFDGGGGGDFGAB,@EGF@8DFEGGGGG+=EGDGGGGF?FGFGF?=DGCDFFGFGFFFGFGFGGGGGFG>>DGFF?FD,=C79FF=FCGFFFFFFFFFC>C>AFE>AD=DEFD2A=)8A>C@CFF0;8.6F?))./(/6238(64,3((4?@:??5()()(--2().*()/(26)
@M03152:184:000000000-AWYW1:1:2106:20798:4432 2:N:0:CCACTACTATACCTGT
CCCAACTATCCCTATTAATCATTACATCGATCCTAGAAACCAACAAAATAGAATGCGATGTCCTATTTCATTATTCCATGCTAATGTATTCAAGCGTTAGCCTGCTTTAAACACTCTAATTTTTTCAAGGTAACAGTCCTAATTCCCCAAAACATCAAATTAATGACATTATGGTTCCTTAGAAGGTGAGAACCAATATGACCAGTACATACCAATGGCATGACCAATCAATTGATCCCGAAATTCAACTACGAGCTTAGATCGGAAGAGAGTCGTGTAGGGAAAGAACAGGTAAGTGGAG
+
CCCCCGGGGGGGGGGGGGGGGGGGGGGGGGGGGGGGGGGGGGGGGGGGGGGGGGGGGGGGGFGGGGGFGGGGGGGGGGG9FGGGGGGGGGGGGGGGFGGGGGGGGFGGGGGGGGGGGGGGGGGGGGGGGGGGGGGFGGGGGDGGGGGGGGGGFGGGGGGGGGGGFGGGFCFGFFDGGGGGGGGGFFEFDGGGGGGGFCFFGGDDFFFGGFGDGGGFFFDFFFFFFEDFFFFFFGACAC0=BFACF+>FEGF==DF=?>EEF*>)>A@BBB(8@;>(()084=@A?FFFF@1071)03)*/,
@M03152:184:000000000-AWYW1:1:2106:10373:4533 2:N:0:CCACTACTATACCTGT
CCCAACTATCCCTATTAATCATTACGTCAATCTTAGAAACCAACGAAATAAGATCAAACGTCCTATTTCATTATTCCATGCTAATGTATTCAAGCCAAAGCCTGCTTTAAACAATCTAATTTTTTCAAAGTAACAGTCCTGATTCCACACGACATCAAGTTAATGACATCACGCTTCGTCGGAAGGGAGAAACCAATTGTACAAGTGCGTACCGTTGGCACGACCAATAAATTGATCCCGAAATTCAACTACGAGCTTAGATCGGAAGAGCGTCGAGTAGGGAAAGAAAAGGGCAGGGTAG
+
CCCCCGGFGGGGGGGGGGGGGGGGGGGGGGGGGGGGGGFGFGGGGGGGGGGGGGGGGGGGFFEGGFGGGGGFGFGDFGGGG9EFFGGGCEAFGFGGGGGGGCFGGFFGFGGGG,ABEFFGGGGGGGFAFGGGGGCEFDC9ECFFFGFFCG+8BEFFGGFDGGGDDAFFFCFEGGDGDCFEDEG@DEEGGGGCG8FG?DFCGG+CCF?CGDG6?DF?>05?F@F>=4=AFFF+9:>211;2A@E(=+8BE793@<>93(7<C3)(6;09;@D91(2(,/464:BFF@<1,.(((*(0)-*((
@M03152:184:000000000-AWYW1:1:2106:21756:4617 2:N:0:CCACTACTATACCTGT
CCCAACTATCCCTATTAATCATTACGGTGATCCTAGAAACCAACAAAATAGAATCATGCCGTCCTATTTTATTATTCCATGCTAATGTATTCAAGCAAAATGCCTGCTTTAAACACTCTAATTTTTTCAAAGTAAAGGTCCTGGTTCCCCGTGACATCCAATTAAGGGCATCGCGGTTCTCCAGAAGGTGAGAAATTGACTACACCAGTTCATACCCCTTAGGGCACGACCGATGTGTCAATACCGAAATTCAACTACGAGCTTAGATCGGAAGAGCGTCGTGTAGGGAAAGAAAAGGTAA
+
CCCCCGGGGGGGGGFGGGGGGGGGGGGGGGGGGGGGGGGGGGGGGGGGGGGGFGGGGFGGC@FGGGGGGGGGGGGFGGGGGGGFGGGGGGGGFGFGGFGGGGFGGGGGGGFGGGGGGGGCFGGGGGGGGFDGFGGGGFGG@FFGGGGGGGGGGGFGGGGGGGGGG89?DFGFGCDEGGDFGGFD8FGGGGGGGGGGGGGCCFGD@DFGGF?FGFE?AAFFAEFC=>AEFFFED9>CAEGEF?+.)6>EBGFEEDC?F3:@01(5>;<C)(/4;>D8;E>,(.15:@<??6:?0*(76026)
@M03152:184:000000000-AWYW1:1:2106:20428:4772 2:N:0:CCACTACTATACCTGT
AGGAGAGGGAGAGGGGAGTCCTTTTGCCACTGATCATAACACGCAACTATCACTAATCCTAACTACCGTGATCTTAGACACCAAAAAAATAGAACAATGACTTCCTCTTCTAATATTCCATGCTTATGTATTTGAGAATCATTCTACCTGTACACACTCTAATATCTGCATATCATAAGACACTTGTCCGCCAGTCAACAAAAGAACAAACTCACAGTGTACCTGACGTGTAGAAAGAAACAGCACCAGTTCTAATCCCGTAAGATCCGTACATCGACGAAAACCCGCAATTCATCTATAA
+
@6-8-,,,-,8,8,,6768;,6<,6C,,,;,,,,,<6C,6C@,++@:,;,,,;,,,6,,,,6,69C,@@FFF9,,,,6,9<,,,,9B++,::,A,:FE99?,:B9:,,,,,:,:EA?A,,,,,,,,,999@E,,,+,999,4,,,,4,,,4,,,,,46@,@E,,,,7,+3+,,,+,3,+,+,,,+,6,6+++3+,62+,+1=+)+5*+3*+++3,*+*0++*+*1))03*)*++*+*)*)3-*0*)(/-21**++*4*)((((36)))(/((/))((2.(()..(),(-2(-)<)1/:7))
@M03152:184:000000000-AWYW1:1:2106:23389:4841 2:N:0:CCACTACTATACCTGT
CCCAACTATCCCTATTAATCATTACATCGATCCTAGAAACCAACAAAATAGAATGCGATGTCCTATTTCATTATTCCATGCTAATGTATTCAAGCGTTAGCCTGCTTTAAACACTCTAATTTTTTCAAGGTAACAGTCCTAATTCCCCAAAACATCAAATGAATGACATTATGGTTCCTTAGAAGGTGAGAACCAATATGACCAGTACATACCAACTGCATGACCAATCCATTGATCCCGAAATTCAACTACGACCTTAGATCGGAAGAGCGTCGCGTCGGGAAAGAACAGGATAGGGAGA
+
CCCCCGGGGGGFGGGGGGGGGGGGGGGGGGGGGGGGGGGGGGGGGGGGEGGGGGGGGGGGGGFGGGGGGGGGGGGGFFFGGFFGGGGGGGFGGGGGGGGGGGGGGGGGFFGGGGGGGGGGGGGGFCFGGD=EFFGFFFGGGGGFCE9BEBEGGF:BFGGGGGFGCAFGFCGGC?GDFEFGFGCGGGGCFGCC@DFFF?D+ED+:=DF+=CFF+=,:***99DFB5D5A6*5?E:*+=*=59>A8B+>AC;F5);*)/9.68*1:955:3(5->@=(()(6;5>EFF(6(.(4(+))/(*((
@M03152:184:000000000-AWYW1:1:2106:20278:4852 2:N:0:CCACTACTATACCTGT
CCCAACTATCCCTATTAATCATTACGGCGATCCTAGAAACCAACAAAATAGGACCGCACGTCCTATTTTATTATTCCATGCTAATGTATTCGGGCGTAAGCCTGCTTTGAACACTCTAATTTTTTCAGAGTAAAAATCATGGTTCCCTGCCACACCCAGTAAAGGGCATAACAGCTCACCACGAGGTAAGCCTCCACCGCTCCAGTACACACCCAAATAGGCGGACCGGGCGGCAAAGGCCGAAATTCAACTACGAGCTTAGATCGGAAGAGCGGCGTGTAGGGAAAGAACAGACATGTGG
+
CCCCCGGGGGGGGGGGGGGGGGGGGGGGGGGGGGGGGGGGGGGGGGGGGGGGGGGGGGGGFGGGGGGGGGGGGGGGGGGGGGGGFFGGGGGGGGGGGGGGGGGGGGGGGGGGGGGGGGGGGGGGGFGGFDFGGGGGFGGFGGFGGGGGGGGGGGGGGGGGGGGGGGGGGGGGGGFGGGG6DGEEGGEGGGFGGGGGGGGFEGGBFFFGGFGGGGGFFFC86(88>9@B389>57>:FBF<@FF>:4.=:CFFF6><D(3(6264238?6>B?7>((17441@2:<F:B:?(4(*(.*.:))
@M03152:184:000000000-AWYW1:1:2106:13903:4877 2:N:0:CCACTACTATACCTGT
CCCAACTATCCCCATTAATCATTACGTCAATCCTAGAAACCAACAAAATAAGATCAACGTCCTATTTCATTATTCCATGCTAATGTATTCAAGCGTGAGCCTGCTTTAAACACTCTAATTTTTTCAAAGTAACAGTCCTGATTCCCCGCCACACCAAGTGAATGGCATGACGGTTCGTCAGAAGGGAGGAATCAGTGACACCAGTACGTACCGAAGGCACGACCGGCGTACTGATCCCGAAATTCAACTACGAGCTTAGATCGGAAGAGCGTCGTGTAGGGAAAGAACAGAAATGTTGAGA
+
CCCCCGGGGGGGGGGGGGGGGGGGGGGGGGGGGGGGGGGGGGGGGGGGGGGGGGGGGGGGGGGGGGGGGGGGGGGGGGGGGGGGGGGFGGGGGGGGGGGGGGGGGGGGGGGGGGGGGGGGGGGGGGDGDGGGGGGGGGFGGGGGGGGGGEGGGGGGGGGGGGGADDFGGGGGGEGGC@DGGGGGGGGGGGGGGGGGGGGFGFGBCFFGGFGGDGGBD>59?@B2>2>>4693FGECFDD;>;FC+;6A<<;14C:0)44:)::6?6(3:?B(304<1)6<?F?:0<1(,(().06**)*((
@M03152:184:000000000-AWYW1:1:2106:26140:4968 2:N:0:CCACTACTATACCTGT
CCCAACTATCCCTATTAATCATTACATCGATCCTAGAAACCAACAAAATAGAATGCGATGTCCTATTTCATTATTCCATGCTAATGTATTCAAGCGTGAGCCTGCTTTAAACACTCTAAATTTTTCAAGGTAACAGTCCTAATTCCCCAAAACATCAAATGAATGACATTATGGTTCATTAGAAGGTGAAAACCAATAAAAGCAAGTTCATACCAAGGGCACGACCAACTCATTGATCCCGAAATTAAACTACGAGCTAAGATCGGAAGAGCCTCGTGTAGGGAAAGAAAAGGGAGGAGTA
+
CCCCCGFGGGGGGGFGGGGFGDFGGGGGGGFGGGGGGGGGGCGGGFGCEGGG9EE9@FGGFFFGGGGCECEACEGCEG9FGGGGGGGGGGFGGGGDFEGDFC8FGEAEGFFFGCFFFFGFGGGGGGGGGFFGFFGGGGFGFEFFFGGA,=,@FGFGDFCFFFGGAEGGG++=C?FGGE9DFDF;+@EEA,@DFGGGCDD9=9=)6;=99?FGGFD6FD5*?A>DA55;?F**1=;8CCG)38:591*?AFFEFDEF?:**:=?BD22>2(-0((0(/0/,74:;?4,,,6(((*/).(*/(
@M03152:184:000000000-AWYW1:1:2106:24788:4973 2:N:0:CCACTACTATACCTGT
CCCAACTATCCCTATTAATCATTACGTCGATCCTAGAAACCAACAAAATAGAATCAAACGTCCTATTTCATTATTCCATGCTAATGTATTCAAGCGTATGCCTGCTTTAAACACTCTAATTTTTTCAAAGTAACAGTCCTGATTCCCCAAGACACCAAATTAATGACATCAAGGTTCTTCAGAAGGTAGAAACCAATAATGCCAGTACGTACCGAGGCACGACCAAAAAATTGATCCCGAAATTAAACTAAGAGCTTAGATCGGAAGAGCGTCGAGTAGGGAAAGAACAGGTATGTGTTGA
+
CCCCCCDFGGFGGGGGGGFCFFGGGGEGGGGGGGGGGGGGGGGGGGGGGFFGGGGFFG?FC@EGFGGGGGGGFCFFFFGGG9ACFG,<CFCFGFGGEG@FGFGGFEGGFF<ECEEFFF9EFGGFGGGCGGGBFGGCE48FFFEFGFG8@EGGGGGGGGGGGCDFFGDG9==FFGF=89DFG8C>?88CDGGGGFG8FGF+,+=8DFFG8DC?+=EEFF=F5=*=AB)3<9<A++:+B)9999?6*=@A7>))00?86CEFC517?;0,381,86((.2;31?(>(741,4())05**-*.)
@M03152:184:000000000-AWYW1:1:2106:17948:4990 2:N:0:CCACTACTATACCTGT
CCCAACTATCCCTATTAATCATTACGGCGACTCTAGAAACCAACAAAATAGAACCGCGCGTCCTATTTTATTATTCCATGCTAATGTATTCAGGCATAGGCCTGCTTTGAACACTCTAATTTTCTCAAGGTAAGGGTCCTGGTTCCCCGACGCACACCAACAAAGGGCACGCCGGCACACCAAGAGGCAAGGCCCGCCCAGACAGTACGTGACGATAGGCAGAACGCCCGGCCAGGCCCGAAATACAAAAACGAGCGAAGAACGGAAGAGCGACGAGTGGGGGCAGACGAGGGAATTGAAG
+
CCCCCGGGGGGGGGGGGGGGGGGGGF7@FFG@FGGGGGGGGGGGFGGGGF9@<,6@F+@FFGGGCGGC<FGGGGAFGGGGGG9FFGGGGGGGFG8EFCGE<,A<FF,C<@?5F,A4A<AF?DF,E<E,5A<F,9=<,,95E8,4446ECGE8+6:C>8D8+==D,@?8==@EF90:*3C:5;::4>,*=FC**>5?*?E5,**/0;8>CF4**>*..5.)20)(/2()7763>DF3)(*-)(.(*1<*)*76;75>)(,(4(((4:(,(((4((((-.((35()-),.(-((,7,)))*.)
@M03152:184:000000000-AWYW1:1:2106:26536:5024 2:N:0:CCACTACTATACCTGT
CCCAACTATCCCTATTAATCATTACATCGATCCTAGAAACCAACAAAATAGAATGCGATGTCCTATTTCATTATTCCATGCTAATGTATTCAAGCGTGAGCCTGCTTTAAACACTCTAATTTTTTCAAGGTAACAGTCCTAATTCCCCAAAACATCAAATGAATGACATTATGGTTCATTAGAAGGTGAGAACCAATAAAGCCAGTTCATACCAAGGGCACGACAAACTCATTGATCCCGAAATTCAACTACGAGCTTAGATCGGAAGAGCGTCGTGTAGGGAAATAATAGAGAGGAGTAA
+
CCCCCGGGGGGGGGGGEFG9FFGGGGFGGGGGGGGGGGFGFGGGGGGCFFFFGGGGGECGFEGGGGGGCGGFE9DFCFFAEFDFGCFFFGFGFEGDCGGDFCAEACFGGEFEDFF8FGGGGGGGGGFAE8FFFAFFGGGGGGGGGCFE8E@EGEAFGGGGA,;E,9@EFGGGG8=EFDGGD8F;98E:AEGFFGGECDFF8++:=@DDD?E2=DF*:3)@AF>A0:=FFFF+==*=8**85=>51:>AECA=)*:)3.8=4*/592522-5-:(6:1;=3))(;(/9>)9))1<(8)-*3)
@M03152:184:000000000-AWYW1:1:2106:22847:5066 2:N:0:CCACTACTATACCTGT
CCCAACTATCCCTATTAATCATTACGGCGACTCTAGAAACCAACAAAATAGAACCGCGCGTCCTATTTTATTATTCCATGCTAATGTATTCAGGCATAGGCCTGCTTTGAACACTCTAATTTTCTCAAGGTAAAGGTCCTGGTTCCCCGACGCACACCAACAAAGGGCACGCCGGCTCACCAAGAGGTAAGGCCCGCCCAGACAGTACGTGCCGTTAGGCAGACCGCCCGGCCAGGCCCGAAATTCAACTACGAGCTTAGATCGGAAGAGCGTCGTGTAGGGAAAGAAAAGGTAGAGGTAT
+
CCCCCGGGGGGGGGGGGGGGGGGGGGGGGGGGGGGGGGGGGGGGGGGGGGGGGGGGGGGGGGGGGGGGGGGGFGGGGGGGFCGFGGGGGGGGGGGGGGFGGFGGGGGGGGGGGDGGGGGGGGFFGGGCFGFGGGGGGGGGGDEGGGGGGGGGGGGEGEGFDFGGGF=EFGGEGGG>7BCFFGG7*DF>>EFFGGGGDDGEGGGFGFFGGFGGGCC>B>@AFDFFFF>>EE0DBG:FFFGF@>>?FFA?AGFFFGFF>>DFA<D?::62:7(3-499B81:3)2.(883.8::)<44*(*))
@M03152:184:000000000-AWYW1:1:2106:10918:5071 2:N:0:CCACTACTATACCTGT
CCCAACTATCCCTATTAATCATTACGTCGATCCTAGAAACCAACAAAATAGAATCAAACGTCCTATTTCGTTATTCCATGCTAATGTATTCAAGCGTGAGCCTGCTTTAAACACTCTAATTTTTTCAAAGTAACAGTCCTGATCCCCCAAGACACCAAATTAATGACATCATGGTTCGTCAGAAGGTAGAAATCAATAATACCAGTACGTACAATAGCACGACCAATAAATTGATCCCGAAATTCAACTACGAGCTTAGATCGGAAGAGCGTCGTGTAGGGAAAGAACAGGTATGTGGAGA
+
CCCCCGGGGGCGGGGGGGGGGGGGGCGGGGGGFGGGGGGGGGGGGGGGGGGGGGGGGGDF@FFGGFGGGGGGGGGFFFFGFGGFGGGFFGGFGCCGGGGFGGFFFGGGGFFGGGGGGGGGGGGGGFFDFGGGGGGGGFGC9FFGFGDG7>E8=BFCGGGGFGFGGGGGGGGGF8?8D7==DGC9DFBAEGGFADFGGGGFGCD6E?FCGFGGD=CAC5=59@>):CEFFFE6BC<@6>7@5AF;FC<8*28(94428/0>?CD01<@@8@23,6,/(0)72A1)..4,4(.)-+.1*)0((
@M03152:184:000000000-AWYW1:1:2106:19997:5099 2:N:0:CCACTACTATACCTGT
CCCAACTATCCCTATTAATCATTACGGCGACTCTAGAAACCAACAAAATAGAACCGCGCGTCCTATTTTATTATTCCATGCTAATGTATTCAGGCATAGGCCTGCTTTGAACACTCTAATTTTCTCAAGGTAAAGGTCCTGGTTCCCCGACGCACACCAACAAAGGGCACGCCGGCTCACCAAGAGGTAAGGCCCGCCCAGACAGTACGTGCCGTTAGGCAGACCGCCCGGCCAGGCCCGAAATTCAACTACGAGCTTAGATCGGAAGAGCGTCGGTTAGGGAAAGAAAAGGCAGGGTGAA
+
CCCCCGGGFGGGGGGGGGGGGGGGGGGGGGGGGGGGGGGGGGGGGGGGGGGGGGGGGGGGGGGGGGGGGGGGGGGGGGGGGGGGGGGGDFGGGGGGGGGGGFGGGGGGGGGGGGGGGGGGGGGGGGGFGGGGGGGGGFGGGGFGGGGGGEGDGGGGGGGDEGFGGGGGGGGGFECEGGGDFGGGGGGFFFGGGGGGGGGFGGGFGFFFGFGG:8=A>EDFF@FFF@1AE@>3@GFGFFD>;9B:6/)967<31359>?BBA<<<66<;((499:11-)44?F(>,).(,4:0(7,)5(*(,
@M03152:184:000000000-AWYW1:1:2106:15623:5228 2:N:0:CCACTACTATACCTGT
CCCAACTATCCCTATTAATCATTACATCGATCCTAGAAACCAACAAAATAGAATGCGATGTCCTATTTCATTATTCCATGCTAATGTATTCAAGCGTTAGCCTGCTTTAAACACTCTAATTTTTTCAAGGTAACAGTCCTAATTCCGCAAAACATCAAATTAATGACATTATGGTTCCTTAGAAGGTGAGAACCAATATGACCAGTACATACCAATGGCATGACCAATCAATTGATCCCGAAATTCAACTACGAGCTTAGATCGGAAGAGCGTCGTGTAGGGAAAGAACAGGTATGTGTAA
+
CCCCCGGGGGGGGGGGGGGGGGGGGGGGGGGGGGGGGGGGGGGGGGGGGGGGGGGGGGGGGGGGGGGGGGGGGGGGGGGGGGGGGGGGGGGGGGGGGGFFGGGGGGGGGGGGGGGGGGGGGGGGGGGGF8FGGGGGGGFGGFGGGGGGGGGGGGGGGGGGGGGGFGGFGCGGFCGGGGGGGFGGG8FEGGGGGCFF?FGFGDDD=DFGGFGFDGGFFFBFDDFBCC@5AFFFCDCF;AG>EFFDACEAE>FB9C*:D=E9AAE=2>DFFD2>291:0.3C@38A?:6,(6=;)<)/35:.)
@M03152:184:000000000-AWYW1:1:2106:16473:5282 2:N:0:CCACTACTATACCTGT
CCCAACTATCCCTATTAATTATTACGTCGATCCTAGAAACCAACAAAATAGAATCAAACGTCCTATTTCATTATTCCATGCTAATGTATTCAAGCGTGAGCCTGCTTTAAACACTCTAATTTTTTCAAAGTAACAGTCCTGATTCCCCACAACACCAAATAAATGACATCATGGTTCGTCAGAAGGGAGAAACCAACAATACCAGTACGTACCGAGGCACGACCAACATGATGGTCCCGAAATTCAACTACCAGCTTAGATCGGAAGAGCGTCGGGTAGGGAAAGAAAAGGGACGTGTAGA
+
<CCCCGGGGGGGGGGGGGGGGGGGGGGGGGGGGGGGGGGFGGGGGGGGGGGGGFFFFGGGE,CGGGGGGFGGGFGGGFGFGGGGGGG<FFGGGFFGEFECGGGGGGGGGGGGGGGCEFGGGGGGGGGFGGGGGGGCEGFGGGGG9EEFECGGGGGGGGFFGGD8,@FGG6?FFFFGGGDCFEGF?EEEEEFFFGFGDF??FGDDA9@7D:C=C6C>ED5A>AFFA>=4/;A=B*01)8:@EFFCAFCCCGF()2;=*179)147<;6((/.(/(1((0,26::>(.,(,(,(,*,))(0))
@M03152:184:000000000-AWYW1:1:2106:12167:5298 2:N:0:CCACTACTATACCTGT
CCCAACTATCCCTATTAATCATTACGTCAACCCTAGAAACCAACAAAATAAGATCGACGTCCTATTTCATTATTCCATGCTAATGTATTCAAGCGTTAGCCTGCTTTAAACACTCTAATTTTTTCAAAGTAACAGTCCTGTTTCCCCGCAACACCAAGTTAATGGCATCACGGTTCTACAAGAGGGAGGAATCAGTGAGACCAGTTAATACCGTTGGCACGACCGACCTACTGACCCCGAAATTCAACTACGAGCTTAGATCGGACGAGCGTCGTGTAGGGAAAGAACAGAGATGGGTATG
+
CCCCCGGGGGGGGGGGGGGGGGGGGGGGGFGGGGGGGGGGGGGGFGGGGGGGGGGGGGGGGGGGFFGGGGGGGGGDEAFFGGGGGGGGFGFGGGG:FEEGGGGGGGGGGGGGFGGGGCDGGGGGGFEFGGGGGGGGGCEGGGGGGGGGGGGGGGEGGGGGFFFFGGGG8FGG>DDEDFFEGGFGFCEGGGGFCGGGFCEFGGGDCF9FC<8DGFGAFFFFFFF@AAFE>FEFAFF*?(9>EFA9:75;.C):6C8>46=E3?D04(((-(4((3(42><A:?1<:F7(1:((.+-6),*)(
@M03152:184:000000000-AWYW1:1:2106:24984:5391 2:N:0:CCACTACTATACCTGT
CCCAACTATCCCTATTAATCATTACGTCGATCCTAGAAACCAACAAAATAGGGTCAAACGTCCTATTTCATTATTCCATGCTAATGTATTCAAGCGTTAGCCTGCTTTAAACACTCTAATTTTTTCAAAGTAACAGTCCTGATTCCCTGCAACACCAAATGAATGGCATGACAGTTCTTCAGAAGGGAGGGACCAGTGACACCAGTACATACCGATGGCACGACCAGCGTACTAACCCCGAAATTCAACTACGAGCTTAGATCGGAAGAGCGTCGTGTAGGGAAAGAAGAGAATGGTGTAA
+
CCCCCGGGGGGGGGGGGGGGGGGGGGGG:FGGGGGGGGGGGGGGGGGGGGGG8FG,EGGGFGGGGGGGGGGGGGGGGGGGGGGGGGFGGGGGGGGG,6CFFFGGGGGGGGGGGGGGGGGGGGGGGGGFGFGFFFGGFGG9EFGGGGG94E>EGGGGGG,E,@DDFEFGG6D,9DFGF,BFGG8E6EGFGGCE8>?EF6D+@DGFFF+8CFGDGG+*3<=F*=DFFBDF*:2@F+:03>D@D9BDFFFFFG44;C>>>@9@EEF;??<F;D@63(44:)(6732@?F:((,2,,+.)*-/))
@M03152:184:000000000-AWYW1:1:2106:16561:5465 2:N:0:CCACTACTATACCTGT
CCCAACTATCCCTATTAATCATTACGGCGACTCTAGGAACCAACAAAATAGAACCGCACGTCCTATTTTATTATTCCATGCTAATGTATTCGGGCATAGGCCTGCTTTGAACACTCTAATTTTCTCAAGGTAAAAGTCCTGGTTCCCCGACGCACACCAATAAAGGGCACGCCGGCTCACCAAGAGGTAAGGCCCAGCCAGACAGTACACGCCGTTAAGCGGACCGCCCGGCCAGGCCCGAAATTCAACTACGAGATTAGATCGGACGAGCGTCGTGAAGGGACAGAACGGGTAAGTGAGG
+
CCCCCGGGGGFGGFGGGGGEGGGGGGFGFEGGGGGGGCECGGGGFGGGGGGGE<FGGGDFFGGGGGGGGGGGGGGFGGGGFEGGGGGGFGFGGGC@FGDFG8FFGFGGCFGGFF?FGG<FGEGGG<FFGGGGGGGGGGGFEF,EEFGGGGDGG8@EFGGCFGFFADEEFGG=D7>E;CCFGGEFCGGCC::CCGCECFD>?0;>,86;@85)9)*88FEFA9B>FF(=)04:BD09),9;)-)(*95FAC?0(50,)-456).-431(32(3,-(-4)(.4>3)47(54((((*(11.*)(
@M03152:184:000000000-AWYW1:1:2106:18513:5485 2:N:0:CCACTACTATACCTGT
CCCAACTATCCCTATTAATCATTACGTCGATCCTAGAAACCAACAAAATAGAATCAAACGTCCTATTTCGTTATTCCATGCTAATGTATTCAAGCGTGAGCCTGCTTTAAACACTCTAATTTTTTCAAAGTAACAGTCCTGATTCCCCAAGACACCAAATTAATGATATCATGGTTCGTCAGAAGGTAGGAATCAATGATACCAGTACGTACAATAGCACGACCAGTAAATTAATCCCGAAATTCAACTACGAGCTTAGATCGGAAGAGCGTCGTGTAGGGAAAGAACAGGGAAGTGTAGA
+
CCCCCGGGGGGGGGGGGGGGGGGGGGGGGGGGGGGGGGGGGGGGGGGGGGGGGGGGFGGFGFGGGGGGGGGGGGGGGGGGGFGGGGGGGGGGGGGGGGGGGFGFGGGGGGGGGGGGGGGGGGGGGGGGGGGGGGGGGGGGGGGGGGGGGGGGGGGGGFFGGGGGFFGGGFGGGGGFGGGGGGGGFFGGGGGGGGGGGGGB:?2DCFFFCFGGGGDFF+:A?FFFFFFFFFEFFGFG68CD?=4ACCEFEGFDFD;=A>EF4CF2(39@1(.289(2=AC82ADADF<(,.(((*-9*)*-)
@M03152:184:000000000-AWYW1:1:2106:20516:5658 2:N:0:CCACTACTATACCTGT
CCCAACTATCCCTATTAATCATTACGTCGATCCTAGAAACCAACAAATAAAATCAAACGTCCTATTTCGTTATTCCATGCTAATGTACTCAAGCGTGAGCCTGCTTTAAACACTCTAATTTTTTCAAAGTAACAGTCCTGATTCCCCAAAACACCAAATTAATGGCATTATGATTCGTCAGAAAGGAGAAACCAATAATACCAGTACGTACAAAAGCACGACCAATAAACCGGTCTCGAAATTCAACTACGAGCTTAGATCGGAAGAGCGTCGTGTCGGGAAAGAACAGAAAGGTGGAGCA
+
CCCCCGGGFGGGGGGGGGFGGGGGGGGGGGGGDFGGGGGGGGGGGGGFGGGGGGGGGGGGGGGGGGGGGGGFFGGFGDGEGGGGGGGGCFGGFDG:FFDGGGGGFGGGGGGGFFCGGGGGGGGGCEDEGGGGEEFGGCEFGGGGGGGGGGFGGGGGGGGFF;EFGGGFFGGFFF9;CE6DDFGF?CGFGGDF,@DFFGGF8DDEEFFGCFGGG7C??C@*9=D=:05CF5)9>?-39.7>>@FCFFCFF<;@=C>>CFE7?(6(8033@6.(,(67(7(-6>()8@2(8.),(*)))(*((
@M03152:184:000000000-AWYW1:1:2106:14388:6028 2:N:0:CCACTACTATACCTGT
CCCAACTATCCCTATTAATCATTACGTCGATCCTAGAAACCAACAAAATAGGGTCAAACGTCCTATTTCATTATTCCATGCTAATGTATTCAAGCGCGAGCCTGCTTTAAACACTCTAATTTTTTCAAAGTAACAGTCCTGATTCCCCGCCACACCAACTTAATGACATGACGGTTCTTCAGAAGGGAGAAACCAGTGACACCAGTGCATACCGAAGGCACGACCAGCGTACTGATCTCGAAATTCAACTACGAGCTTAGATCGGAAGAGCGTCGGGTAGGGAAAGAACGCGTAGTGGTAG
+
CCCCCGGFGGGGGGGGGGGGEFDCFFGGGFCFGGGFGFGGGGGEFEFFFGFGEEFGGGGGFGEGGFGGCE<FFFGFFFFF?GGGGGGFGFEEFFGGFGEEFGGG8=<FC?FGA<F<FEAFFGFECF9CD5A?EFGCGGGGGCGFEF@FGGGGGGG6EDEFDFGGFFGGCGFGCGGGD9?FDDDFG88CEGDCGDF79?CFG6CD5<CCGFGFDDE5*92/;@E>(6=A>D2)2=5:8?C5F@:161?=CFA;?GF()674>?5?711418<(,(-(()(43),5(84.4(((,*()),2.)
@M03152:184:000000000-AWYW1:1:2106:10179:6035 2:N:0:CCACTACTATACCTGT
CCCAACTATCCCTATTAATCATTACGTCAATCTTAGAAACCAACGAAATAAGATCAAACGTCCTATTTCATTATTCCATGCTAATGTATTCAAGCCAAAGCCTGCTTTAAACACTCTAATTTTTTCAAAGTAACAGTCCTGATTCCACACGACATCAAGTTAATGACATCACGCTTCGTCGGAAGGGAGAAACCAATTGTACCAGTGCGTACCGTTGGCACGACCAATAAATTGATCCCGAAATTCAACTACGAGCTTAGATCGGAAGAGCGTCGTGTAGGGAAAGAACAGGTAATGGGAG
+
CCCCCC@CFGGGGGDGEGGGGGGGGGGGGDFGGFFGGGGGGGGEDFCFDGGFFGGGFEDGFFGGFCFGGGGGCFFE<FFFGGFGGGFGFGGGGGGGGGGGG@F@F:<FEEFGFFGCFGGGEFFGGCAFGFGGF?E<FEGGGGGGG=@9,@EEGDEGF9EDE8DFGGFFDD?E68?=CC=CDG>CD6=FEDCDD>F?FDFDF@2;FFFCDBCC:DG>9*8**>DF:AFFAAEFEFECFA7>D>E2:=91*4?;25B(546)99)181?6883;((3(3)44A)452)4,(2(3)+)*/)*,(
@M03152:184:000000000-AWYW1:1:2106:18679:6057 2:N:0:CCACTACTATACCTGT
CCCAACTATCCCTATTAATCATTACGTCGATCCTAGAAACCAACAAAATAGGGTCAAACGTCCTATTTCATTATTCCATGCTAATGTATTCAAGCGAAAGCCTGCTTTAAACACTCTAATTTTTTCAAAGTAACAGTCCTGATTCCCCACGATATCAAATTAATGACATCATGCTTCGTCAGAAGGGAGAAACCAATTGTACCAGTTCGTACCGTTGGCACGACCAATAAATTGATCCCGAAATTCAACTACGAGCTTAGATAGGAAGAGCGTCGTGTAGGGAAAGAACAGGTAAGGGTAA
+
CCCCCGCGFGFFGGGGGGGGGGGGFGGGDGDGGGGGGGGGGGGGGGGGGGGGGGFFEFCFEFGGFCFGGGGGEFGGGGGGGGGGGGGGGGGGGGGGGGGGGFGGGGGGGFGGGCFGGGGGGGGGG?FGGGFGFGGGFFGFFGGGGGGCGEGGGGCCFGECDGGGGAFAFCCEAC@EDG?6DCFCDF8FEGGGGDFFGFDDGGGEGD++9<CC0;?BB*8605?B)8);A>C69:A=+*;4?@>BFA?FEG;)5C5:8;;4C?)7634(,((,3(,(3)(9A><F6F?0(,,.)3)/6(*((
@M03152:184:000000000-AWYW1:1:2106:18191:6061 2:N:0:CCACTACTATACCTGT
CCCAACTATCCCTATTAATCATTACGGCGATTCTAGAAACCAACAAAATAGAACCACACGTCCTATTTTATTATTCCATGCTAATGTATTCAGGCATAGGCCTGCTTTGAACACTCTAATTTTCTCAAGGTAAAAGTCCTGGTTCCCCGACGCACACCAATAAAGGGCACGCCGGCTCACCAAGAGGTAAGACCCAGCCAGACAGTACACGCCGTTAAGCGGACCACCCAGCCAGGCCCGAAATTCAACTACGAGCTTAGATCGGAAGAGCGTCGGGGAGGGAAAGAAGAGGTAGGTGGAA
+
CCCCCGGGGGGGGGGGGGGFGGGGGGGGGGGGGGGGDGFGFGGGGGGGGGGGGGAFFFEFCDFGGGDFFGGGGGGGGGGAFGGGFFGGFFGFGGGGGGGGGFGGDGDGGGGDGFGGGGGFGGGGGFGGFGGGGGGF9=FEFD@EFGGGGGGGCEGEGGGGGGGGGGGGGGG>FEDEGGDGFGGGGGGCGGGGFG>CFG>FCGGFGAFCG6?DC?E;BFEF>>>>F?188:;F5D@FF(:9BFF1BFBFFFF)4<B()..5--)41:<04((-4:>62),31>?@B50<(41,.<4>*)*()
@M03152:184:000000000-AWYW1:1:2106:24258:6232 2:N:0:CCACTACTATACCTGT
CCCAACTATCCCTATTAATTATTACGCCTACTCTCGAAACCACCAAAATAGAACCGTGTGCTCTATTCTATTGTTCCATGCCAATGAAGTCGGACATCCGCCTGCTTTGTATTATCTAATTTTCTTCATGGATTGTCTCTGGTTCTTCGACGCACACCAACGCACTCCACGGCGACTTACCCCGAGTAGACGCCCGCCCAGCCACCTCGTGCCGCTAGGCCAACCTCCCCAGCCAGCCAGTAAACCCACCACGCCCCTGTCCCCTCGCCCACTCTCGAACGGACATAGCCACGCCTCACAC
+
9<@@<C,,-C@F,@CF@,,-,<CFE8,6,BEDEF,86,,7C,,8,;;,66,CCCF7,,,,,,;CE,<,C@,<,69,C6,,,,,::,,6,<@:+@C::,,,,,4,,9,9,,9,,,,A<,5@F95,,,,,,,,9,5,,,4,AE,,9C4,9++@+@8++>=+66+6=++,1+66+6=++0359+3+8++6,,5,63@:@5C;@7*94,))**275*)*)))/))(2(/4()0)()0*(/:8*().*)*.(0(*0,())()-(.).)((((((,(((.),-)(((0(),*--.0).,/()),*.,
@M03152:184:000000000-AWYW1:1:2106:4536:6237 2:N:0:CCACTACTATACCTGT
CCCAACTATCCCTATTAATCATTACGGTGATCCTAGAAACCAACAAAATAGAACCATGCCGTCCTATTCTATTATTCCATGCTAATGTATTCGAGCATAATGCCTGCTTTAAACACTCTAATTTTTTCAAGGTAAAGGTCCTGGTTCCACAAGACATCCAACTAAGGGCATCGAGCTTCTCCAGAAGGTGAGAAATCAACAGCGACAGTTCATACCCCTTAAGGCACGACCATCGAGTCAATCCCGAAATTCAACTACGAGCTTAGATCGGAAGAGCGTCGTGTAGGGAAAGACAAGGCAT
+
CCCCCEFFGGGGGFGGFGGFGFGGGGGGDFCGGGGGGFFGGGGGGGGGFFFGGGGFFECFFFGFG,EFGGGDGGGGAEFCF8@FFGGGGGGGFGCGGGGDFGG@FFE?9ACDC?FCEGGGGGGGFGGG9FCFGGGDDF,5,9>,@F9FGGGGGGFFGGGGGGGFG,@,+==,=E6=8@DFGGCC+3@AFCD?E=EFDFFFGC658>DDF++2;@:*@A9*:5868@D*0@94@?>FFEFEE6=4?>=59*:CE7+9FB(-30:(9)7.)/8D0,=@(=(61.4>(/4(400,:2(0<(1()
@M03152:184:000000000-AWYW1:1:2106:8301:6261 2:N:0:CCACTACTATACCTGT
CCCAACTATCCCTATTAATCATTACGTCGATCCTAGAAACCAACAAAATAGAATCAAACGTCCTATTTCATTATTCCATGCTAATGTATTCAAGCGTATGCTTGCTTTAAACACTCTAATTTTTTCAAAGTAACAGTCCTGATTCCCCAAGACACCAAATTAATGACATCAAGGTTCTTCAGAAGGTAGAAACCAATAATACCAGTACGTACCGAGGCACGACCAACAAATTGATTCCGAAATTAACCTACGAGCTTAGATCGGAAGAGCGTCGTGTAGGGAAAGAAAAGGGATGGTAAAG
+
CCCCCGGGGGGGGGGGGGGGGGGGGGGGGGGGGGGGGGGGGGGGGGGGGGGGGGGGGGDEGCGGGGGGGGGGFGGGFGGFGGGGGGGGFCFGG9FCFDFFGGGGGGGGGFGGGGGGGGGGGGGGGGGGFGGGGGGGGFFGGGGGCGGGGGFGGGFFFGGGGGGGGGGGDGGGG8DD8E?CGFFFFFGGDGGGGGFFGGGFGFGFFFFGDFG?CGGFB55;B=5=5=@FFF=>>FE>+:4<A>AA*B**19)6@G42)17CC?7;??(/(,2:0:(((293186).0(,431((*()/)0))
@M03152:184:000000000-AWYW1:1:2106:21126:6298 2:N:0:CCACTACTATACCTGT
CCCAACTATCCCTATTAATCATTACGGTGATCCTAGAAACCAACAAAATAGAATGCGATGTCCTATTTCATTATTCCATGCTAATGTATTCAAGCGTGAGCCTGCTTTAAACACTCTAATTTTTTCAAGGTAACAGTCCTAATTCCCCAAAACATCAAATGAATGACATTATGGTTCATTAGAAGGTGAGAACCAATAAAGCCAGTTCATACCAAGGGCACGACCAACTCATTGATCCCGAAATTCAACTACGAGCTTAGATCGGAAGAGCGTCGTGGAGGGAAAGAACAGGTATGTGTAG
+
CCCCCGGGGGGGGGGGGGGGGGGGGGEFFGGGGGGGGGGGGGGGGGGGGGGGGGGGGGGGFGFGDFGGGGGGGGGGGGGGGGGGGGGGGGGGGFGGGGGEGGGGGGDFFDGFEFFGGGFGGGGGGGGG<<FGGGGGGGGGG9EEFF@FFGFFGGGGGGGGGGGGGGGGGGGGGGCFGGGGDFFFGFGGGGGGGGGGGFFFFG6DFF7FGFGGFGGF?E55?AF5>=@EF?EF9=791AFDEADDA>EFFGF4:D>54(97C8?B@=@@:2B;1(6(:)(/()(;=;363((2)2.0*-*.-
@M03152:184:000000000-AWYW1:1:2106:16596:6320 2:N:0:CCACTACTATACCTGT
CCCAACTATCCCTATTAATCATTACGGCGACTCTAGAAACCAACAAAATAGAACCGCGCGTCCTATTTTATTATTCCATGCTAATGTATTCAGGCATAGGCCTGCTTTGAACACTCTAATTTTCTCAAGGTAAAGGTCCTGGTTCCCCGACGCACACCAACAAAGGGCACGCCGGCTCACCAAGAGGTAAAGCCCGCCCAGCCAGTACGTGCCGTTAGGCAGACCGCCAGTCCAGGCCCGAAATTCAACTACACGCTTAGACGGAAAGAGGGTCGGGTAGGAAAAGAAGAGGTATGGTTAA
+
CCCCCGGGGGGGGGGGGGGGGGGGGG7FFGEFGGGGGGGGGGGGGGGGGGGGGFG77@FFGGGGGGGGFAFGEGGGGGGGGGGGGGGGGGGGFEG?FGFGGGGGGGGGEGGGFGGGGGGGGGGCFGCGG?FGG<AFGGGGGEFFGGGG7+@@BEGCFCFGGFF8D8==8DDCEG6:9BCGF<C8*DE<<2,6,>?*;5:?,*17CF6CDF5C5)>55)3A*1)5;(4>)))9):05@FC9>058F*)@4*)5)*)(80,)6)(-(,,..(((-.(((0(3:*)91931(((()+)05.*-)
@M03152:184:000000000-AWYW1:1:2106:18483:6331 2:N:0:CCACTACTATACCTGT
CCCAACTATCCCTATTAATCATTACGTCAACCCTAGAAACCAACAAAATAAGATCGACGTCCTATTTCATTATTCCATGCTAATGTATTCAAGCGTTAGCCTGCTTTAAACACTCTAATTTTTTCAAAGTAACAGTCCTGTTTCCCCGCAACACCACGTTAATGGCATCACGGTTCTACAAGAGGGCGGAATCAGTGAGGCCAGTTCATACCGTTTGCACGACTGACCTACTGACCCCGAAATTCAACTACGAGCTTAGATCGGAAGAGCGTCGTGTACGGAAAGAACCGTAATGGGTAGA
+
CCCCCGFCFGGGGGFGFDFGGGGGGGGGGGGFGGGFGGGGGGGGGGGGGFGFGGGGGGEGGGGGGGGGGGGFEGGGFFGFCFGFFF9<E9FFGGEFGGGGGGGGGGGD<FF9FGGGAFGFFDGE8F,B?FGCECAFFE;C>EE@EFCGGGGGGD:F+8DE?EED8EFCDFCC+=0+2EDD6,@F6++@C>CG?EEFFFG*@*0<F8=FD1+;*?**9B46A@2(>B@4=6E46=(;5;C1).;9AFCFFDF(6*0.=-))))-408(4((-((-(-4))(()-7(7,(((-(-26*74:()
@M03152:184:000000000-AWYW1:1:2106:9301:6335 2:N:0:CCACTACTATACCTGT
CCCAACTATCCCTATTAATCATTACTTCGGTCCTAGAAACCAACAAAATAGAACCAAAGTCCTATTCTATTATTCCATGCTAATGTATTCAAGCGTACGCCTGCTTTAAACACTCTAATTTTTTCAAAGTAAAAGTCCTGGATCCCCTGCGCACTCAATTAAGCGCACACAGGTTCCCCAGAAGGAAAGTCCCAACCAGAGCAGTGCTAACCTTGCGGCAAGACCACCCAGCCAGGACCGAAATTCAACTACGAGCTTAGATCGGAAGAGCGTCGTGTAGGGACAGAACAGGTGTGGTTAA
+
CCCCCGGGGGGGGGGGGGGGGGGGGGGGGGGGGGGGGGGGGGGGGGGGGGFGGGGGGGGGGGGGGGGGFGGGGGGGGGGGGGGGGGGGGGGGGFGGGGGGGGGGGGG<FGGGGGGGDGGGGGGGGGGF9FGCGFGGGGGGGGGGGGGFGGGGGGGGGGGGGGGGEGGGGGGFG=DFGGGF>DD=FGGDFGGFGGGGGGGFFGF<EAFGGFGGGGFA>>AEDFF@BFF*@9>6)*-85>GFF;>;@FEFEFFE@:)(:@3@CE3(20;(,((74(7407:>BD7)35(5((2..+))..*))
@M03152:184:000000000-AWYW1:1:2106:18401:6351 2:N:0:CCACTACTATACCTGT
CCCAACTATCCCTATTAATCATTACGTCAATCCTAGAAACCAACAAAATAAGATCAACGTCCTATTTCATTATTCCATGCTAATGTATTCAAGCGTGAGCCTGCTTTAAACACTCTAATTTTTTCAAAGTAACAGTCCTGATTTCCCGCCACACCAAGTGAATGGCATGACGGTTCGTCAGAAGGGAGGAACCAGTGACACCAGTGCATACCGAAGGTACGACCAGCGTACTGATCCCGAAATTCAACTACGAGCTTAGATCGGAAGAGCGTCGTGTAGGGAAAGAACCGGTATACGTAGA
+
CCCCCGGGGGGGGGGGGGGGGGGGGGGGCGGGGGGGGGGGGGGGGGGGGGGGGGGGGGGGGGGGGGGGGGGGGGGGGGGGGGGGGGFGGGGGGGGGDGGGGGCCGGGGGGGGGGGGFGGGGGGGGGGFFGGGGGGGGDGGGGGGGGGGGGGGFGF?,@DFGEFGGGGGF8DC6EDGGECCCAEFGEEGGDGGGGFFFGGBF::CFFFGGAFFG79?>CEFA=>@AB259?9FFCCCC@D@;(8;FFFFC*6;;CB9AE<E37=;@0>8D;@;?>90,5>7:??)8)84((,(,*)*))2(-
@M03152:184:000000000-AWYW1:1:2106:14683:6420 2:N:0:CCACTACTATACCTGT
CCCAACTATCCCTATTAATCATTACATCGATCCTAGAAACCAACAAAATAGAATGCGATGTCCTATTTCATTATTCCATGCTAATGTATTCAAGCGTGAGCCTGCTTTAAACACTCTAATTTTTTCAAGGTAACAGTCCTAATTCCCCAAAACATCAAATGAATGACATTATGGTTCATTAGAAGGTGAGAACCAATAAAGCCAGTTCATACCAAGGGCACGACCAACTCATTGATCCCGAAATTCAACTACGAGCTTAGATCGGAAGAGCGTCGTGTAGGGAAAGACAAGGAATGCGGAA
+
CCCCCGGGCCGGGGGGGGFGGFGGGGGFGGGGGGGGFGGGGGFGGGGGGGGGGGGG@FFGFGGGEGGGGGGGGFGGGGGFGGGGGGGGGGGAFGGGGGFFGGGGGGGGGGCFG8FFGGGGGGGGGGGGGFGGGGG9EGGGGFGFEGG:EG8EGGGGGCDEG8E=CFFGGGGGGFGGGGGGGFF9=>EEGGGGFFGGGGFFEF8DFBFGGDGGFGFF*@:5?5?B):@BAACFF?ECFE;8AF>9F+:FEFA4<*92864*/9*522(67=B96;6:@A343)(50),,53(/(*,6*(1((
@M03152:184:000000000-AWYW1:1:2106:22419:6500 2:N:0:CCACTACTATACCTGT
CCCAACTATCCCTATTAATCATTACCTCGGTCCTAGAAACCAACAAAATAGAACCAAAGTCCTATTCTATTATTCCATGCTAATGTATTCAAGCGTAAGCCTGCTTTAAACACTCTACTTTTTTCAAAGTAAAAGTTGTGGATTGCCAGCACACACCGCGACGCGCATACTGGTTCCCCACAAGGAAAGGCGCGGCCGAACAGTTCTCACCCAAAGGCGGACCGCTCAGCTACTCCCGAAATTCAACTACGAGCTTAGATCGGAAGAGCGTCGTGTAGGGAACGAAAATGTAGGTGTAGAT
+
CCCCCGGGGGGGGFGGGFGFGGGGGGGGGGGDGGFGC@<FGCFGGGFFGCEGGGGGDGGGGGGGFFGGAGGGGGGGGGGGGGFGGGGGGGGGCFFEGGGGGFGGGEFCFGGGGGGGF,EFGGGGGGAAEGGFGGGGGGGFEFGGGGGFGGGGFFEGGGGGE+=>CGGGCGG8DFF9DGGFGEFGGGD>FFFEEC>EC?E>C4CEFAAD@FCFF45?5)33A>FB@(-.87<8**.>>>D,),9)19:=:6511DD0/44-.,234(.((((-4((.(938(5(7()3()).))0.*0)06)
@M03152:184:000000000-AWYW1:1:2106:13718:6532 2:N:0:CCACTACTATACCTGT
CCCAACTATCCCTATTAATCATTACGTCGATCCTAGAAACCAACAAAATAGAATCAAACGTCCTATTTCGTTATTCCATGCTAATGTATTCAAGCGTGAGCCTGCTTTAAACACTCTAATTTTTTCAAAGTAACAGTCCTGATTCCCCATGACACCAAATTAATGACATCATGGTTCGTCAGAAGGTGGGAATCAGTAAAACCAGTACGTACGATAGCACGACCAGTAAATTGATCCCGAAATTCAACTACGAGCTTAGATCGGAAGAGCGTCGTGTAGGGAAAGCACAGGTATGGGTAGA
+
CCCCCGGGFGGGGGGGGGGGGGGGGGGGGGGGGGGGGGGGGGGGGGGGGGGGGGGGGGGGFGGGGGGGGGGGFGCGGGGGGGGCGGGGGGGGGFGFGGGGGFGGGGGGGGGGFGGGGGGGGGGGGGGFGEGGFGGDGGGGFEFFCFGGGGGGGFGGFGGGGG;EGGGFFGGGFGFF?CGGGGDED>@FFGGFGGGG:==CFGGDFFFGGFGG7>7A?9=FEAEBF@CFF66@8FECFBGFFFFEFCFFFGF9@5>@AC@FCE1(3((,6@13(2(2,;CABFB;()..11434+())(2()
@M03152:184:000000000-AWYW1:1:2106:11038:6533 2:N:0:CCACTACTATACCTGT
CCCAACTATCCCTATTAATCATTACGTCGATCCTAGAAACCAACAAAATAGAATCAAACGTCCTATTTCGTTATTCCATGCTAATGTATTCAAGCGTGAGCCTGCTTTAAACGCTCTAATTTTTTCAAAGTAACAGTCCTGATTCCCCATGACACCAAATTAATGACATCATGGTTCGTCAGAAGGTAGGAATCAATAATACCAGTACGTACAATAGCACGACCAATAAATTAATCCCGAAATTCAACTACGAGCTTAGATAGAAAAAGCGTCGGGTAGGGAAAGAACCGAAATGTGTAGA
+
CCCCCGGGFGGGGGGGFFGGFGGGGGGGCEGGGGGGGGGGFGGGGG8EFFFCFGGGGGGGGFGGGGGGGGGGGGGGGGGGGGGGGGGGGGGGGFGGGGGGGFFGFGGGFFGGG@FGGGGGGGGGGGGCFAFGGGFGGGGGGGGGGGGG8FGFFFGGGGCGGGFGGGGGGGGGGFGGGDDEFCD9?,@;D@DBFGG,EFAFGGGECFFFDF97CCACCF8*A5?@BFEFFFEFFGFFF37ADBFF6E4+>CA@=2)6645@**8)19(((((,((((/)3=;A?F:F40(-((-2)16.*))
@M03152:184:000000000-AWYW1:1:2106:19952:6655 2:N:0:CCACTACTATACCTGT
CCCAACTATCCCTATTAATCATTACGTCGATCCTAGAAACCAACAAAATAGGTTCGAACGTCCTATTTCATTATTCCATGCTAATGTATTCGAGCGATTGCCTGCTTTAAACACTCTAATTTTTTCAAAGTAACAGTCCTAACTCCCCGTAACACCAAATTAATGACATCACGATTTGTTAGAAGGGAGAAATCAATAACGTTAGTACGTACCAAGGCACGACCGACGTATTGATCCCGAAATTCAACTACGAGCTTAGATCGGAAGAGCGTCGTGTAGGGAAAGAACAGGTATGGGTAGG
+
CCCCCGGGGGGGGFGGGGGGGGGGGGGGGGGGGGGGGGGGGGGGGGGGGFFGFFFGGGGGGGGGGGGGGGGGGGGGGGGGGGGGGGGGGGGGGGGGGDGGGGGGGGGGGFFG9FGGGGGGGGGGGGGGE5EGFGGGGGGGGGGGGGGGGGGGGGGGGGGGGAFGCFGGGGGGGGGFFGGGGF9DFFEGGGGGGFFDEGEFDGGDGFFGCFGFDGGFF*@F>=B>BFFFEFFAFGFGFFG@>BF36AEFC<=<7<B1;CE3?)=0766?B<0,4911?FDFFFB>67823:(.4+3)).*((
@M03152:184:000000000-AWYW1:1:2106:11427:6683 2:N:0:CCACTACTATACCTGT
CCCAACTATCCCTATTAATCATTACGTCAATCCTAGAAACCAACAAAATAAGATCAACGTCCTATTTCATTATTCCATGCTAATGTATTCAAGCGTGAGCCTGCTTTAAACACTCTAATTTTTTCAAAGTAACAGTCCTGATTTCCCGCCACACCAAGTGAATGGCATGACGGTTCGTCAGAAGGGAGGAACCAGTGACACAAGTGCATACCGAAGGAACGACAAGCGTACTGATCCCGAAATTCAACTACGAGCTTAGATCGGAAGAGCGTAGTGTAGGGAATGCACAGGACGGTGTGAA
+
CCCCCGGG9FGGGFGGGGGGGGGGGFFGGGGGGGGGGGGGGGGGGGGGGGGGFGFGGGGGGGGGGGGGGGGFGGGGGGGGGGGGGGGFC<FGGGGGGECEAAFGGGFGGGGGGGGGGFGGGGGGGGFEGGFGGDFGF=FFGGGGEFFGEEEGFGCGG?>EDEEFFGGGD=A+=AD686++=F=,=68:=@8BFGGGGFF?F+0):BFFCFG+@DEFF*)*3)/))079*?A)=C<:=>D?E=F?CB48?CF0;D).6)7;3561?((66(,6(((.-16<(0,))*.44((((/4)8(*))
@M03152:184:000000000-AWYW1:1:2106:26380:6733 2:N:0:CCACTACTATACCTGT
CCCAACTATCCCTATTAATCATTACGTCGATCTTAGAAACCAACGAAATAAGATCAAACGTCCTATTTCATTATTCCATGCTAATGTATTCGAGCAAAATGCCTGCTTTAAACACTCTAATTTTTTCAAGGTAAAGGTCCTGGTTCCACAAGACATCCAATTAAGGACATCGAGCTTCTCCAGAAGGTGAGAAATCAACAGCGACAGTTCATACCCCTTAAGGCACGACCATCGAGTCAATCCCGAAATTCAACTACGAGCTTAGATCGGAAGAGCGTAGTGTAGGGAAAGAACAGGGAGG
+
CCCCCGGGGGGGGGGGGGGGGGGGGGGGGGGGGGGGGGGGGGGGGGGGGGGG9AEFGGGGGGGGGGGGGGGGGGGGGGGGGGGGGGGFCFGGGGGGGGGGGGGGCFGGGEGGGGGGGGGGGFGGGGFFGGDGGGFACAFEFFGGGGGGGGGGGGFAGGG8DFGGGGFFF7DE?=CCFEFGFDG,DGGFGGGGGGGGFGGFGFGAGDEDGFGG7+95@?@6AEA)8=@*3@9FA*579<FFF4;>EF>B2FFC8:8./5(((:16@C)9,(,61(3130(.(;.7464<:8:?:627)(1((
@M03152:184:000000000-AWYW1:1:2106:28005:6763 2:N:0:CCACTACTATACCTGT
CCCAACTATCCCTATTAATCATTACATCAGCCTTAGAAACCAACAAAATAAGACCAACGTCATATTCTATTATCCCATGCTGTAATATTCAATGGCAAGGTTACGCCTGCTTTGAACACTCTAATTTTTTCAAAGTAAATGATTGGAAGCGGTTGCCCACTATCCAAACGTAGGAAGCCCAGACCCAGCCACGCCACAAGTACGAGCTTTGGCCTGAATGCCCCCGAAATTCAACTACGAGCGTAGATCGGAAGAGCGTCGTGGAGGGAAAGAGAAGGGAAGTCGCGATGTGCGTGTGGCG
+
CCCCCCFFGFGFGCFGFGGGEF<FFGGGGGGGGFFFG9@F,CFCFFFGGGGGGFFFGGGGGCFAEEFFAFGGFEEFGGG8@F<E9FFFG9<EEG@F8FFC<EFECGG<<EDGFEGFG<EFGGGGDGAFCGEG9EE?E9EAEFGCE8=;E@@BE7FG9DFGFFCFF,@D+=DDDEDGF803=,63=DFFGFF88BFGCFFF9;C>GA*CCF7CF*4@A*>9=@9)1)-:5*:>BFEFF=:=;>4>BEFCEG:22CA140.(.(/(41866:2(,((4:4(((0)*(.-3-((.)*(0)(/(,
@M03152:184:000000000-AWYW1:1:2106:5479:6848 2:N:0:CCACTACTATACCTGT
CCCAACTATCCCTATTAATCATTACGTCGATCTTAGAAACCAACGAAATAAGATCAAACGTCCTATTTCATTATTCCATGCTAATGTATTCAAGCCAAAGCCTGCTTTAAACACTCTAATTTTTTCAAAGTAACAGTCCTGATTCCCCACGACATCAAATTAATGACATCATGCTTCGTCAGAAGGGAGAAACCAATTGTACCAGTGCGTACCGTTGGCACGACCAATAAATTGATCCCGAAATTCAACTACGAGCTTAGATCGGAAGAGGGTCGGGTCGGGAAAGAACAGATATGTATCT
+
CCCCCGGGFFGGGGGGGGGGGGGFGGGGGGGGGGGGGGGGGGFEGCFGGGGGFGEFCFFCECFCGF<@FAGGGGGDFGGFGDFGFGGEFGGGGGGFDGD<F8EFG8FFGGCFCFDEE,EFGFGGGGGEGFFFFGGGGGFFAFDDCFEGF7CGGGGGGGFFGDFGGFGFGGGGCFGFGEFGFEGF=DBDEEGEF8EGGG,?E=9;=<:D6@GGGDFEF*:?089>=A)9*@CA+=6@+99=BF)2=+>=C+)85D/9:34=E567(1(.(/((,6(1(0(,->9785:77:B()3)*/)*).
@M03152:184:000000000-AWYW1:1:2106:14918:6892 2:N:0:CCACTACTATACCTGT
CCCAACTATCCCTATTAATCATTACGTCAATCCTAGAAACCAACAAAATAAGATCAACGTCCTATTTCATTATTCCATGCTAATGTATTCAAGCGTGAGCCTGCTTTAAACACTCTAATTTTTTCAAAGTAACAGTCCTGATTTCCCGCCACACCAAGTGAATGGCATGACGGTTCGTCAGAAGGGAGGAACCAGTGACACCAGTGCATACCGAAGGTACGACCAGCGGACTGATCCCGAAATTCAACTACGAGCTTAGATCGTAAGAGCGTCGTGTAGGGAACGAACAGGTATTGTTAAA
+
CCCCCGGGGGGGGGGGGGGGGGGGGGGGGGGGGGGGGGGGGGGGGGGGGGGGGGGGGGGGGGGGGGGGGGGDGGGGGGGGGGGGGGGGGGGGGGGGEEGGGGGGGGGGGGGGGGGGGGGGGGGGGGGGAFGGGGGGGGGGGGFFGGFDEGGGGGGFGGGGGGGGGFGGGGGGCGGGGGGGGGGGGGCFGG8DDGGGFGDFF6FFFFFFGFDDGGCBBF@CDDEFF>@4*:>5)*9=A>GDEFF?FFFFFGFFFDEFF<4..<8(5=DC<1643>(4.7A<:?:)()4((.(.)+)/1)*-)
@M03152:184:000000000-AWYW1:1:2106:19814:6896 2:N:0:CCACTACTATACCTGT
CCCAACTATCCCTATTAATCATTACGTCAATCCTAGAAACCAACAAAATAGGATCGAACGTCCTATTTCATTATTCCATGCTAATGTATTCAAGCGTTAGCTTGCTTTAAACACTCTAATTTTTTCAAAGTGACAGTCCAAATTCCCCGCAACACCAAATTAATGGCATTACGGTTCATCAGGAAGGAGGAATCAGTGAGACCAGTACATACCAGAGGCATGACCAGCCTACTAACCCCGAAATTCAACTACGAGCTTAGATCGGAAGAGCGTCGTGTAGGGAAAGAACAGGTATGGTGAG
+
CCCCCGGGGGGGGGGGGGGGGGGGGGGGGGGGGGGGGGGGGGGGGGGGGGGGGGGGGGGGGGGGGGGGFGGGGGGGGFGGGGGGGGGGGGGGGGGGGGGGGGGGGGGGGGGGGGGGGGGGGGGGGGGGGDFFEGGGGGGGGGGGGGGGGGGGGGGGGGGGGGGGGGGGGGGGGGGGDFGGGGFGGGCFGGCEGGGGGGGFGG7CFFFGFFGGGGFFFFAFFFFFFECFF5@FFGFGAD*5ABFDFFEFFF4)6559BE9EFEEF?@@9(,8;B(6(/5(6<<7@6F::11(.)<)0))*.(
@M03152:184:000000000-AWYW1:1:2106:18082:6920 2:N:0:CCACTACTATACCTGT
CCCAACTATCCCTATTAATCATTACATCGATCCTAGAAACCAACAAAATAGAATCGGATGTCCTATTTCATTATTCCATGCTAATGTATTCAAGCGTAAGCCTGCTTTAAACACTCTAATTTTTTCAAGGTAACAGTCCTAATTCCCCATAACATCAAATGAATGACATTATGGTTCTTTAGAAGGTGAGAACCAATAAGACCAGTACATACCAAGGCATGACCGATCCCTTGATCCCGAAATTCAACTACGAGCTTAGATCGGAAGAGCGTCGTGTAGGGAAAGAACAGGTATGTTTAAA
+
CCCCCGGGGGGGGGGGGGGGGGGGGGGGGGGGGGGGGGGGGGGGGGGGGGGGGGGGGGGGGGGGGGGGGGGGGGGGGGGGGGGFGGGGGGGGGGGGGGGGGFGGGFGGGGGGGGGGGFFGGGGGGGGGGCGGGGGGGGGGGGGGGGGGGGGGGGGGGGGGGGFGFGGGGGGGGGGEFDGGGGGGFFGGGGGGGGGGGGGFGG+DEFFGDDF8DF8DDFDFFBFD=AAAEFFFFGFFF5;@EFFFFFFCFGFFF4>9A4595>22>((8=BB02;9?2FEF?4?=(858@@(777(**)*-)
@M03152:184:000000000-AWYW1:1:2106:21801:6945 2:N:0:CCACTACTATACCTGT
CCCAACTATCCCTATTAATCATTACATCGATCCTAGAAACCAACAAAATAGAATCGGATGTCCTATTTCATTATTCCATGCTAATGTATTCAAGCGTAAGCCTGCTTTAAACACTCTAATTTTTTCAAGGTAACAGTCCTAATTCCCCATAACATCAAATGAATGACATTATGGTTCTTTAGAAGGTGAGAACCAATAAGACCAATACATACCAAGGCATGACCGATCCCTTGATCCCGAAATTCAACTACGAGCTTAGATCGGAAGAGCGTCGTGTAGGGAAAGAACAGGTATGTTTAGA
+
CCCCCGGGGGGGGFGGGGGGGGGGGGGGCDGGGGGGGGGGFFGGGGGGGGGGGGGGGGGGGGGGGGGGGGGGGGGGGGGGGGGGGGGGGGGGGGGGGGGGGGGGGGGGGGGGGGGGGEGGGGGGGGGGGFGGGGGGGGGGGCGGGGGGGGGGGGGGEGFGGGGGGGGGGGGGFGGGGGFGD,@;=DFFGGGGGGGGGGGFGDFF,0DFGFGGCGGFADDFDEFF>AFF>F@C>FEGF:DAF>AECFFFFGFDDCBBFFF4?<2@2>@DFF>9?@;73FFE?FFF<FD@D;3)>=00*)240
@M03152:184:000000000-AWYW1:1:2106:15058:6965 2:N:0:CCACTACTATACCTGT
CCCAACTATCCCTATTAATCATTACTTCAGCCCTAGAAACCAACGAAAGTAGGACTAAAGTCCTATTTCATTATCCCATGCTAATATATTCAAAGGCTATGTTACGCCTGCTTTGAACACTCTAATTTCTTCACAGTAAACGATTTGAAACACTGAGTCCCTAAAATTAAATTTTAGGGAGTGTGTTCAAAAGGAAGGAAGTAAAAATTAAATCACATCTTAGAGATGGATGTTAAATTTTTACTTACCGAAATTCAACTACGAGCTTAGATCGGAAGAGCGTCGTGTAGGGAAAGAAGAA
+
CCCCCGGGGGGGGGGGGGGGGGGGGGGGGGGGGGGGGGGGGGGGGGGGGGGGGGGGGGGGGGGGGGGGGGGGGGGGGGGGGGGFGGGFGGFGGGGGGGGGGGGGGGGGGGGGGGFGGGGGGGGGFGGGGGGGGGGGGGGGGGGGGGGGGGGGGGFGGGGDFGGDGFGGGDFGGGFGGEFGGCFEFGGCEFGGGGGFGGGFGFFFGFFGGFGGG?F5DFECFDCEFECFFF@FFFEFFFCC?EFFFFFF@CBF=CCCAE54:B=>ABA2CFAA?B@258-575-)65;35>30:C0)A@*6(
@M03152:184:000000000-AWYW1:1:2106:17210:7020 2:N:0:CCACTACTATACCTGT
CCCAACTATCCCTATTAATCATTACGTCGATCTTAGAAACCAACGAAATAAGATCAAACGTCCTATTTCATTATTCCATGCTAATGTATTCAAGCCAAAGCCTGCTTTAAACACTCTAATTTTTTCAAAGTAACAGTCCTGATTCCCCACGACATCAAATTAATGACATCATGCTTCGTCAGAAGGGAGAAACCAATTGTACCAGTGCGTACCGTTGGCACGACCAATAAATTGATCCCGAAATTCAACTACGAGCTTAGATCGGAAGAGCGTCGTGTAGGGAAAGAACAGGTATGTGTAA
+
CCCCCGGGGGGGGGGGGGGGGGGGGGGGGGGGGGGGGGGGGGGGGGGGGGGGGGGGGGGGGGGGGGGGGGGGGGGGGGGGGGGGGGGGGGGGGGGGGGGGGGGGGGGGGFGGGGGGGGGGGGGGGGGGGAFGGGGGGGGGGGGGGGGGGGGGGGGGGGGFFGGGFEGGGGGGGGGFGGGGGGFGGFEGGGGGGGGGGGGFGGGEFD5D>@DGGGGDFFEFFFFFFFFFFFFFFFEF9AC=EBFFF6?FEGFFDDEFA@4)>CE?1@<0:319>D;31.49AE?F1)4((,4()0.)1)*6)
@M03152:184:000000000-AWYW1:1:2106:21913:7061 2:N:0:CCACTACTATACCTGT
CCCAACTATCCCTATTAATCATTACGGCGACTCTAGAAACCAACAAAATAGAACCGCGCGTCCTATTTTATTATTCCATGCTAATGTATTCAGGCATAGGCCTGCTTTGAACACTCTAATTTTCTCAAGGTAAAGGTCCTGGTTCCCCGACGCACACCAACAAAGGGCACGCCGGCTCACCAAGAGGTAAGGCCCGCCCAGACAGTACGTGCCGTTAGGCAGACCGCCCGGCCAGGCCCGAAATTCAACTACGAGCTTAGATCGGAAGAGCGTCGTGGAGGGAAAGAACAGGTGTGGATAG
+
CCCCCGGGGGGGGFGGGGGGGGGGGGGGGGGGGGGGFGGGGGGGGGGGGGGGGGGGGGGGGGGGFGGGGGGGGGGGGGGGGGGGGGGGGGGGGGGGGGGGGGGGGGGGGGGGAFG<F9BFGGGGGGGFFGGEGGGGGGGGGGGGGGGGGGGGGDGGGGGFGGGGGGGGGGGGGGGGGGGGGGGGGGGEFGGGGGGGGGGEF4FDFFFFGFCGGGGEDD@A*6FF;1(=DF03><17@:<3<9:?FFBFAF40-/79>?42)<9<?4860:01,1(-1),4:>0;2F(4342()+-0))*.(
@M03152:184:000000000-AWYW1:1:2106:27822:7114 2:N:0:CCACTACTATACCTGT
CCCAACTATCCCTATTAATCATTGCTACAGTCCCAGAAACCAACAAAATGGGGCTCCAGCCCTATTTCATTATTCCATGCTAATGTATTCAAGCATACGCCTGCTTTAAACACTCTAATTTTTTCAAAGTAAACGTCACGGATCGAACTGTGAGCCAATGAAGTCCCACAGCCTCCCCGCGAAGAGGACCACCAACAAGGGTAAACCGAACGGCAACCGCAAGCCGGAGGCCCGAAATTCAACTACGAGCTTAGATCGGCAGAGCGTCGGGGAAGGATAGAACAGGAAGGTGTAAAGCTCC
+
CCCCCGGGCGGGGGGGGGGGGGFGGGGGGGGG<FGGGFFGGGGGGFDFEAF<FEBGCFFFFEGFGGGGA,EEGDFFDFFGGCGFGGGGGFGGCGGGFFFDGCCGGFFDGGEEFEGGG9FFFFGGGGGFCFFGCG7EFCGCCBEE77EGFFGGCFCGGD8@E8FF8D8EGGCFDGG,@EGDGGGDDC7FFFGGGG?CCFFAECFBDFFGC@DG;CEFFF>B?@A6(61>DF<3):(9)4C>?99);F0:(9>2<FF49::(33::09140(((((-,8*)(:*))(0((((.(5+.1*)0)(
@M03152:184:000000000-AWYW1:1:2106:18986:7134 2:N:0:CCACTACTATACCTGT
CCCAACTATCCCTATTAATCATTACGTCAACCCTAGAAACCAACAAAATAAGATCGACGTCCTATTTCATTATTCCATGCTAATGTATTCAAGCGTTAGCCTGCTTTAAACACTCTAATTTTTTCAAAGTAACAGTCCTGTTTCCCCGCAACACCAAGTTAATGGCATCACGGTTCTACAAGAGGGAGGAATCAGTGAGACCAGTTCATACCGTTGGCACGACCGACCTACTGACCCCGAAATTAAACTACGAGCTTAGATCGGAAGAGCCGCGTGTAGGGAAAGAAAAGTGAGGTTGAAC
+
CCCCCGGGGGGGGGGGGGGGGGGGGGGGGGGGGGGGGGGGGGGGFGGGGGGGGGGGGGGGGGGGGGGGGGGGGGGGGGGGGGGGGGGGGFGGGGGEGGGGGGGGGFGGGGGGGGGGCGGGGGGGFGGG<FGGGFGGGGGGGGGGGGGGGCEGGGGGGGGGGFCDAFGGDGGGGGGGGADEGGFFFGEFGGGGGGGGGGGCGGGBG;CGG9FCDC55AF@F>=5>>==BBA=AAF59A@:9>9A?*;7B6+)(3*06AE3.)9=?F:(4(((((-49159A:??FF5:(((.--+4))(*.)
@M03152:184:000000000-AWYW1:1:2106:14654:7197 2:N:0:CCACTACTATACCTGT
CCCAACTATCCCTATTAATCATTACGTCGATCCTAGAAACCAACAAAATAAGATCAAACGTCCTATTTCATTATTCCATGCTAATGTATTCAAGCGTTAGCCTGCTTTAAACACTCTAATTTTTTCAAAGTAACAGTCCTGATTCCCCGCGACACCAAATTAATGACATTGCGGCTCCTCAGAAGAGAGGAATCAACAAAACCAGTACGTACCATTGGCACGACCAGTAAATTGACCCCGAAATTCAACTACGAGCTTAGATCGGAAGAGCGTCGGGTAGGGAAAGAACAGGTATGGGTAA
+
CCCCCGGGGGGGGGGGGGGGGGGGGGGGGGGGGGGGGGGGGGGGGGGGGGGGFGGGGGGGFGDGGGGGGGGGGGGGGGGGGGGGGGGGGGGGGCFGGGGCFGGGGGGGGCFGGGGGFGGGGGGGGGGFGDFAGGGGFGFGGFGGGGGEGGGGGEGGGGGGGGFGFGGGGGGFCCDEDCFGDGFGFFDG>EEDGFFGGGDFGGGC7<FGGFGGGGGFFFEFF25==@BFFFC6B7>F*5*/?@F?FFFFFG634C>FEFE@EEC<;;D0:?09212(()41?B:F?F88(((4.+)/.(9-.
@M03152:184:000000000-AWYW1:1:2106:8350:7266 2:N:0:CCACTACTATACCTGT
CCCAACTATCCCTATTAATCATTACTTTAGCCCTAGAAACCAACGAAAGTAGGACTAAAGTCCTATTTCATTATCCCATGCTAATATATTCAAAGGCTAGATTACGCCTGCCTTGAACACTCTAATTTCTTCACAGTAAAAGATTTGAAACACTTTGATCCCTAAAATATAATTTTAGGGAGTGTATTCAAAAGGAAGGAAACAAGAATAAGGTACACATCGGAAAGATGGACCTTAAGTTCTCATTAATCCGAAATTCAACTACGAGCTTAGATCGGAAGAGCGGCGTGTAGGGAAAGAA
+
CCCCCGGGFGGGGGGGGGGGGGGGGGGGGGGGGGGGGGGGGGGGGGGGGGGGGGGGGGGGGGGGGGGGGGGGGGGGGGGGGGFGFGGCFGGGGGGGGGGGGGGGGGGGGGGGGGGGFGGGGGGGGGGGGGGGGGGGGGGGGGGGGGGGGCFGGGGCDDDGG8DGGDAFDFGDFE=E@EFDGDGGGGC9,@FCFCCFDF4*@+6:DFFFGFGC?FG7FDE59AA):0:65+8FF6=+<882CEFC;F@C@9A@=CBAFF6EEE*)7)))/).63***/:>=28(85)((.,6=C78FF6*48
@M03152:184:000000000-AWYW1:1:2106:20003:7344 2:N:0:CCACTACTATACCTGT
CCCAACTATCCCTATTAATCATTACGTCGATCCTAGAAACCAACAAAATAGAATCAAACGTCCTATTTCGTTATTCCATGCTAATGTATTCAAGCGTGAGCCTGCTTTAAACACTCTAATTTTTTCAAAGTAACAGTCCTGATTCCCCATGACACCAAATTAATGACATCATGGTTCGTCAGAAGGTAGGAATCAATAATACCAGTACGTACAATAGCACGACCAATAAATTAATCCCGAAATTCAACTACGAGCTTAGATCGGAAGAGCGTCGTGTAGGGAAAGAACAGGTATGTGTAGA
+
CCCCCGGGGGGGGGGGGGGGGGGGGGGGGGGGGGGGGGGGGGGGGGGGGGGGFGGGGGGGGGGGGGGGGGGGGGGGGGGFGGGGGGGGGGGGGGGGGCFGGGGGGGGGGGGGGGGGGGGGGGGGGGGGGCGGGFGGGGGGGGGGGGGGGGCEGGGGGGGGGGGGECFGGGGGGFGGGEGGG6ABF?EE9DFFGGGGGGGFFFGEFFFC8DFGGGGFFAFFFFFFFBFFFAAFFGFGAEDAB=>6AFEAEGF=94?9F=7;4CD@FFF@@;;>?(3735>FFFF=?4(,,(4-5+446->-)
@M03152:184:000000000-AWYW1:1:2106:6643:7477 2:N:0:CCACTACTATACCTGT
CCCAACTATCCCTATTAATCATTACGTCGATCCTAGAAACCAACAAAATAGAATCAAACGTCCTATTTCGTTATTCCATGCTAATGTATTCAAGCGTGAGCCTGCTTTAAACACTCTAAATTTTTTCAAAGTAACAGTCCTGATTCCCCATGACACCAAATTAATGACATCATGGTTCGTCAGAAGGTAGGAATCAATAATACCAGTACGTACAATAGCACGACCAATAAATTAATCCCGAAATTCAACTACGAGCTTAGATCGGAAGAGCGTAGTGTAGGGAAAGAACAGGATAGTAGAG
+
CCCCCGGFGGGGGGGGGGGGGGGGGGGGGGGGGGGGGGGGGFGGGGGGGGGGGGGGGGGGGGGGGGGGGGGGGGFGGGGFGGGGGGGGGGGFGGGGG>FGGGGGGFFGGFGGDGFGGFGGGGGFCG@DA<9FGGGGGGGGGFAFGGDGGEFGGGEFGG8FFGGACCFA?FF=EDDGG;6=?8CBDG8DFGGG9EFFGGFFFFG5EFFG7BGFGGFFFFBFF=AB)=)?CFEFFG;F>*7<A=9BFFEF4CFF25/58:4=4C5>2(21(5166(,((3)1))3A()(6(/3(,+))/)*.)
@M03152:184:000000000-AWYW1:1:2106:3375:7480 2:N:0:CCACTACTATACCTGT
CCCAACTATCCCTATTAATCATTACGTGGTCCTCAAACCAACAAAATAGAACCATCGTCCTATTTTATTATTCCATGCTAATGTATTCAAGCAAAAATGCCCGCTTTAAACACTCTGATTTTTTCAAAGTAAAGGTCCTGATTCATCGAAACACCCAAGCGCATCCCGACTCACCAGAAGGTGAGAAATTGGCTACACACCATTTCATGCCCCTAAAGGCACGACCGGTATATCCCAATCCCGAAATTCAACAACGAGCTTAGATCGGAAGAGACTCGAGTAGGGCAAGAAAAGGTATGTG
+
CCCCCGGGF<FGFCFGGGGGGGGGGGGGEGGGG9EFGF<ECFFFFGGGGFFGCEFG7FFE:FGFDFGF,@FFEFGG@DGGFE99,CF<CE,9CFGGGFFGGC,@==,CF9EFFCEAFCFGCFFFFGGCF<FFAF9EC:>,9FCFFGGDFCEGGGGGGG,++=@EED=CD>==8,==8DFGGG?98=E:E7=,3>,,60@?+++*2<929B+3=FC*;A5A059))7)*3/5B6+/2;58=)3)(:),;?F;6)*2(.(364<))752;@@F@::(-))(())-*3)-(((((.2(0*)*))
@M03152:184:000000000-AWYW1:1:2106:22364:7499 2:N:0:CCACTACTATACCTGT
CCCAACTATCCCTATTAATCATTACGTCAATCCTAGAAACCAACAAAATAGGATCGAACGTCCTATTTCATTATTCCATGCTAATATATTCAAGCGCGAGCCTGCTTTAAACACTCTAATTTTTTCAAAGTAACAGTCCTGATTTCCCGCCGCACCAAATTAATGACATGACGGTTCGTCAGAAGGTAGGAACCAGTAACACCAGTACATACCAAGGCACGACCAGCGTACTGATCCCGAAATTCAACTACGAGCTTAGATCGGACGAGCGTCGTGTAGGGAAAGAACAGGTAAGTGTAGA
+
CCCCCGGGGGGGGFGGGGGGGGGGGGGGGGGGGGGGGGGGGGGGGDFGGGGGFGGGGGGGGGGGCGGGGGGGGGGGGGGGGGGGGGGGFGGGGGGGGGGGGGGGGGGGGDGGDGGGGDDFGGGGGGGDF?FGGGG?FGGGGGGGGGGGDGGCEGGGF8DCF=FF,@FGGGGGEGGGGEGGG>FCFFGGGGFFGGGGFGAAGGGFCFFGGFGGGDG?FADFEDFFFFBDEFFFA8C=A@D;5;FF=ACACFFF18BBFFEFFF???(6>FFF>BF>:2)4<2F6@FF?BFF0)-+.//.:))
@M03152:184:000000000-AWYW1:1:2106:22491:7543 2:N:0:CCACTACTATACCTGT
CCCAACTATCCCTATTAATCATTACATCAGCCTTAGAAACCAACAAAATAAGACCAACGTCATATTCTATTATCCCATGCTGTAATATTCAATGGCAAGGTTACGCCTGCTTTGAACACTCTAATTTTTTCAAAGTAAATGATTGGAAGCGGTTGCCCACTATCCAAACGTAGGAAGCCCAGACCCAGCCACGCCACAAGGACGAGCTTTGGCCTGAATGCCCCCGAAATTCAACTACGAGCTTAGATCGGAAGAGAGTCGTGTAGGGACTGACCAGGAATTGTTACAAGCAGGTTACGGC
+
CCCCCGGGGGGGGCGGGAFGFGGGGGGGGGGGGGGGDFFEEEGGGF<FGFFG9CFGCCDFFEFGGGGGGGGGGGGGGGGGGGGGFFGFFGGGGACFFGCGDGGGC7FGGGEFG,E?ECFGGGG9FGAECGGGFFGGGGFFGGGCEFF;8EEDCE78=DFEGFFGF8EC?>FF8CFF6888F=DDCGFF8FGGGE8>60@D?CDA>?BGGCFCF*@?*9ECAE6<9)7@489CFC@7AEC2?(8;6A;AE*:;<5)/)(/70(46(.76@(((.(.:()(,)),0)0).))(..*(**)*((
@M03152:184:000000000-AWYW1:1:2106:4539:7713 2:N:0:CCACTACTATACCTGT
CCCAACTATCCCTATTAATCATTACGTCGATCCTAGAAACCAACAAAATAGGGTCAAACGTCCTATTTCATTATTCCATGCTAATGTATTCAGGCGCGAGCCTGCTTTAAACACTCTAATTTTTTCAAAGTAACAGTCCTGATTCCCCGCCACACCAACTTAATGACATGACGGTTCTTCAGAAGGGAGAAACCAGTGACACCAGTGCATACCGAAGGCACGACCAGCGTACTGATCTCGAAATTCAACTACGAGCTTAGATCGGAAGAGCGTCGTGTAGGGAAACAAACGAGAGTGTTAA
+
CCCCCGGGGGGGGGGGGGGGGGGGGGGGGGGGGGGGFGGGGGGGGGGGGGGGGGGGGGGGGGGGGGFGGGGFGGGGGFGGGGGGGGGGGGFGGGGGGEDEE=EFGGFGGGGGGFGGGGGGGFGGEGGGDGGGGGGGGGGGGGFGGFGFD8CECGGGGGGGGGFGGGG8C?D?E6CEGGFG@EGD?C7F:>EFD?G9F+,4@75>@9*2DEGGCDEE?B=FAD?>2(-?>B2):CEC6?7(;@>188?FEDF@FDDB3(/)973;FFBFFF7>-212()(675272),4(.8((*(/*)*.)
@M03152:184:000000000-AWYW1:1:2106:7805:7775 2:N:0:CCACTACTATACCTGT
CCCAACTATCCCTATTAATCATTACATCGATCCTAGAAACCAACAAAATAGAATGCGATGTCCTATTTCATTATTCCATGCTAATGTATTCAAGCGTTAGCCTGCTTTAAACACTCTAATTTTTCAAGGTAACAGTCCTAATTCCCCAAAACATCAAATGAATGACATTATGGTTCCTTAGAAGGTGAGAACCAATATGACCAGTACATACCAACGGCATGACCAATCCATTGATCCCGAAATTCAACTACGAGCTTAGATCGGACGAGCGTCGTGTAGGGAAAGAACAGTAAGGGGTATA
+
CCCCCGGGGGGCGGGGGGGGGGGFGFGCFGG8FGGGGFGGGGGGGGGGGDGGGFFGEGGGG9FGGAGCGFGFGGGCFFGFGGGGGGGGFGGGCGGGCDGCG8E,=8?EA,EC?,?EDEFGGGGGGEGC8FGGEEGGG8EF9A;FCECCBEFGGGGGGGGGFAFFGGGGGGGGFF?F6@DGF8F@DD@F8EE88C68F?:=ADFFF9?GFFG?FC8DD?5>*9F@CDFF?AC++?;CCD65?>F@>CEF=7@94**)6A3AAE2)6(5995>7(6913.37(;1;0588;8/).+))0-*.)
@M03152:184:000000000-AWYW1:1:2106:28591:7806 2:N:0:CCACTACTATACCTGT
CCCAACTATCCCTATTAATCATTACTTCGGTCCTAGAAACCAACAAAATAGAACCAAAGTCCTATTCTATTATTCCATGCTAATGTATTCAAGCGTGAGCCTGCTTTAAACGCTCTAATTTTTTCAAAGTAAAAGTCCTGGATCCCCAGCGCACTCAATTAAGAGCACACTGGTTCCCCAGAAGGAAAGACCCGACCAGAGCAGTACTTACCTTGCGGCAAGACCACCCAGCCAGGCCCGAAATTCAACTACGAGCTTAGATCGGAAGCGCGTCGTGTCGGGAAAGAAACGGTGAGGGCAA
+
CCCCCEGGFGGGGGFGGGGGGGGGGGGGGGGGCFFGFGGGGGGGGGGGGGGGGFGGEGFGCGGDGEGGFFFFGGGGGGEFFCCFGFFGGCGGGGGGGGEGE?EGGFGGDFA7=FDFFEFEGGGGGGGGGGGAEFGGFCFFGGG=ED@EE8>>EGGFGGGDGG8AFGGGGGDG8@?GDDDGDGGGGGG8=?FGG6CEGGGFGFG@9CAE+?7*CCC>BB>BBBFFFD):9?@;FGD<AFGFE;FDFFFF3DFFDDB>B;F).7?1<0:>:(29964(-0(,4>1).501((-4(2()),1((
@M03152:184:000000000-AWYW1:1:2106:10383:7870 2:N:0:CCACTACTATACCTGT
CCTAACTATCCCTATTAATCATTACGTCGATCCTAGAAACCAACAAAATAGAATCAAACGTCCTATTTCGTTATTCCATGCTAATGTATTCAAGCGTGAGCCTGCTTTAAACACTCTAATTTTTTCAAAGTAACAGTCCTGATTCCCCATGACACCAAATTAATGACATCATGGTTCGTCAGAAGGTAGGAATCAATAATACCAGTACGTACTATTGCACGACCGATAAATTAATCACGAAATTCAACTACGACCTTAGATCGGAAGAGCGTCGAGTAGGGAAAGAACAACTATGTGTAAT
+
CCCCCGGGGGGGGGGGGGGGGGGGGGGGGGGG7FGGGGGGGGGGGGGGGGGGGGGGGGGGGGGGGCFGFGFFGGG9FGGGGFGGGGGFGGCFGGGGGGGGGGGGFFGGFE<FCFGFGGGGGGGGGGGGFFGFGGGGFFFGGFGGGGGFFFBG8EGGGB=EEGDFDDFFGGCFGGGGGCDGDEF9?8DFGGGCFGGGGGFFF@CE?FFG>FGGGGGFF?EFF)<8A=):5BEBF+/:+:C9D?F?8F<BEGF?@)69AA8C).,(((2;1(6411((7AAA(8?71)4(((()(3)**)0))
@M03152:184:000000000-AWYW1:1:2106:11494:7929 2:N:0:CCACTACTATACCTGT
CCCAACTATCCCTATTAATCATTACGTCGATCCTAGAAACCAACAAAATAGAATCAAACGTCCTATTTCATTATTCCATGCTAATGTATTCAAGCGTATGCTTGCTTTAAACACTCTAATTTTTTCAAAGTAACAGTCCTGATTCCCCAAGACACCAAATTAATGACATCAAGGTTCTTCAGAAGGTAGAAACCAATAATACCAGTACGTACCGAGGCACGACCAACAAATTGATTCCGAAATTCAACTACGAGCTTAGATCGGAAGAGCGTCGTGTAGGGAAAGAACAGGTATGTAGAGA
+
CCCCCGGGFGGGGGGGGGGGGGGGGGGGGDGGGGGGGGGGGGGGGGGGGGGFGGGGGGGGGDGGGGGGGGGGGGGGGGGGGGFGGFFEFFFGGGGGGGGGGGGGGGGGGGGGGFGGGGDGGGGGGGGFGFFDGGGGGGFGGGGGFFFFB=88FFGGFGGGGGGGGCFFGGGFGFFDFGGGGGFEFFFGFADGGCFGGGCFGFFFFFFG>FFC8CG>>>AFDFE9ADFFFFEF6CECFEGA>AAA+9A68DADD?B2AEEF4/6;?;9@@@0.(,,6(;4)2AF@??7(2(2.2941*)2))
@M03152:184:000000000-AWYW1:1:2106:21845:7976 2:N:0:CCACTACTATACCTGT
CCCAACTATCCCTATTAATCATTACGGCGACTCTAGAAACCAGCAAAATAGAACCGCGCGTCCTATTTTATTATTCCATGCTAATGTATTCAGGCATAGGCCTGCTTTGAACACTCTAATTTTCTCAAGGTAAAGGTCCTGGTTCCCCGACGCACACCAACAAAGGGCACGCCGGCTCACCAAGAGGTAAGGCCCGCCCGGACAGTACGTGCCGTTAGGCAGACCGCCCGGCCAGGCCCGAAATTCAACTACGAGCTTAGATCGGAAGAGCGTCGGGTAGGGAAAGAAAAGGAATGGGTAG
+
CCCCCGGGGGGGGGGGGGGGGGGGGGGGGGGGGGGGGGGGGFGGGGGGGGGGGGGGGGGGGGGGGGGGGGGGGGGGGGGGGGGGGGGGGGGGGGGGGGGGGFGFGFFGGGGGGGGGGFFFEFGGFGFGGFFGGGGGFGGGGGGGGGGGGGGGGGGGGGFGG6EGEFEEGGGGGGGGGGGGC9CF>>EFFGGGGGGGCGG47)79CFFGGFGGGG5>DE;6=?FF;64@EBB>B<?D>?GF37>(8@AF<:6:(77>)(-.-5-,(-(401:B9((((.-8?3.71>(2(((-,2.9)42<0
@M03152:184:000000000-AWYW1:1:2106:9853:8044 2:N:0:CCACTACTATACCTGT
CCCAACTATCCCTATTAATCATTACGTCAATCCTAGAAACCAACAAAATAAGATCAACGTCCTATTTCATTATTCCATGCTAATGTATTCAAGCGTGAGCCTGCTTTAAACACTCTAATTTTTTCAAAGTAACAGTCCTGATTTCCCGCCACACCAAGTGAATGGCATGACGGTTCGTCAGAAGGGAGGAACCAGTGACACCAGTGCATACCGAAGGTACGACCAGCGTACTGATCCCGAAATTCAACTACGAGCTTAGATCGGAAGAGCGTCGTGTAGGGAAAGAACAGGTAAGGGTAGA
+
CCCCCGGGGGGGGGGGGGGGGGGGGGGGGGGGGGGGGGGGFGGGGGGGGGGGGGGGGGGGGGGGGGGGGGGGGGGGGGGGGGGGGGGGGGGGGG>FCGGGGGGGGGGGGGGGGGGGGGGGGGGGGGGGGGGGGGGGGGEFGGGGGGGGGGGGGGGGGGGFGGGGGGGGGGGGGGCEDCG?CFCFG8DGGGGGGGGGEGCDFGGBGFFGGFG6DCEEFF@ADDE>BDFBBDBFFGFGFBGFABF4FFCFC6A?6DBBFE34)?=0119;@;;2802(,7<7:?25,7.(42:)6+)))(*()
@M03152:184:000000000-AWYW1:1:2106:21894:8075 2:N:0:CCACTACTATACCTGT
CCCAACTATCCCTATTAATCATTACGTCAATCCTAGAAACCAACAAAATAAGATCAACGTCCTATTTCATTATTCCATGCTAATGTATTCAAGCGTGAGCCTGCTTTAAACACTCTAATTTTTTCAAAGTAACAGTCCTGATTCCCCGCCACACCAAGTGAATGGCATGACGGTTCGTCAGAAGGGAGGAATCAGTGACACCAGTACGTACCGAAGGCACGACCGGCGTACTGATCCCGAAATTCAACTACGAGCTTAGATCGGAAGATCGTCGTGTAGGGAAAGAAAAGAGAGTGTTAAA
+
CCCCCGGDGGGGGFGGGFGDFGGGGGGGGGGGGGCG9@CFG@FGGCGGGGEG@FDGG?GFGGFGF,CFE<F,C@<FGGFFGCGGGGGGAAFFFF7CCFC?EGFFGGGGGGFFGGGGGEGGGGGEGGGFGGGGGGGGGGGGGGCEFEECGGGGGGGGGGDFCCDGFGGFGGGGG?=EDED@D=AFGCFGGGGFGGDGCDFFGDC@FFFCGCFDD5>0:CCAEA5AFB@E?EBFFC?CF;<(=9;4FFFFCGF;7<A0;48)49:0((-(-)43((-420:<6)4)(8,3(2((.*.*/<*))
@M03152:184:000000000-AWYW1:1:2106:3866:8137 2:N:0:CCACTACTATACCTGT
CCCAACTATCCCTATTAATCATTACGGCGACTCTAGAAACCAACGAAATAAGATCAAACGTCCTATTTCATTATTCCATGCTAATGTATTCAAGCCAAAGCCTGCTTTAAACACTCTAATTTTTTCAAAGTAACAGTCCTGATTCCACACGACATCAAGTTAATGACATCACGCTTCGTCGGAAGGGAGAAACCAATTGTACCAGTGCGTACCGTTGGCACGACCAATAAATTGATCCCGAAATTCAACTACGAGCTTAGATCGGAAGAGCGTCGTGTAGGGAACGACAGAGTATGGATAA
+
CCCCCGGGFFDGGGGGGGGGGGGGGGGGGGGGGFGGGGGGGGGGGGGGFFGGGGGGFGGECFGGGDGGGGGGGGGGGGGGFGGEFGGF,FFFGFGGGGGGFGGGGFGCFGFCADGGGGGGGGGDEFCEF<FGGGGGGGGGGGGCGGGCFECEDEECFGFDFGGFFDFGGGG=C8==DEGCG6C78ECFD>EC6,A@FF?CFCCEFAFGC9*;CDCBFFEFF=BF=@());>++=8+8;F?F6)/86);;CFFFC59>568E35;;0<;((4((-4(-0.62<1F03:((((.)0)*))0-)
@M03152:184:000000000-AWYW1:1:2106:21976:8203 2:N:0:CCACTACTATACCTGT
CCCAACTATCCCTATAATCATTACGTCAATCCTAGAAACCAACAAAATAAGATCAACGTCCTATTTCATTATTCCATGCTAATGTATTCAAGCGTGAGCCTGCTTTAAACACTCTAATTTTTTCAAAGTAACAGTCCTGATTTCCCGCCACACCAAGTGAATGGCATGACGGTTCGTCAGAAGGGAGGAACCAGTGACACCAGTGCATACCAAAGGCACGACCAGCGTACTGATCCCGAAATTCAACTACGAGCTTAGATCGGAAGAGCGTCGTGTAGGGAAAGAACAGGTATGTGTAGAG
+
CCCCCGGGGGGGGFGGGGGGGGGGGGGGGGGGGGGGDCFGGFGFFF@FFFEFGFFGFGGGGGFGGGGFFFGGGCFFFEFGGCFGGGGGGGGFFEGFGGGGFGGFGGAFFGGGGGGFFFFFFFGFF,EAF<F9AFGFGGEFEFFFFFEGGEEGGGGGFDFGCFGGCFFE7DDGGGDGDG?E8@=8=8BFEEFD8EE9=?99E?@=FF7CEFGGCF69>5=A>)*-)-5?>?DCF7>FFFGBB=8@FFCFEGB?DGE=84CEEDD<7>;;@03(144((9421@05(721((---06B9-*)-
@M03152:184:000000000-AWYW1:1:2106:14019:8215 2:N:0:CCACTACTATACCTGT
CCCAACTATCCCTATTAATCATTACGTCGATCCTAGAAACCAACAAAATAGAATCAAACGTCCTATTTCGTTATTCCATGCTAATGTATTCAAGCGTGAGCCTGCTTTAAACACTCTAATTTTTTCAAAGTAACAGTCCTGATTCCCCAAGACACCAAATTAATGACATCATGGTTCGTCAGAAGGTAGAAATCAATAATACCATTACGTACAATAGCACAACCAATAAATTGATCCCGAAATTCAACTACGAACTTAGATCGGAAGAGCGTCGTGCAGGGAACAATAAGATAAGTACAAA
+
CCCCCGGGCFGGGGFGGGGGGGGGGGCFGGGGGGGGGGGGGGFGGGGGGGGGGGGGGGGGGGGGGGGGGGGGGGGGGGGGGGGGGGGGGGGGGGGDCFGGGGGGGGGGGGDFGGGGGGGGGGGGGGGGGGFGGGGGGFGGGGCEFGGGGDE=EFGGGFGGGG8F;,=EGFFGF8=F8>=C?6EDD86,,@D=8>FG8C=92?D8,4;D632+3CF58978*35==>@FF+;3+=A+=)*)<@F49EC+:C4))*)085>EC?=2@@:BD@(,(,6(/5;D6:<)(.))/))-6746*.0),
@M03152:184:000000000-AWYW1:1:2106:14394:8230 2:N:0:CCACTACTATACCTGT
CCCAACTATCCCTATTAATCATTACGTCGATCCTAGAAACCAACAAAATAGGTTCGAACGTCCTATTTCATTATTCCATGCTAATGTATTCGAGCGATTGCCTGCTTTAAACACTCTAATTTTTTCAAAGTAACAGTCCTGACTCCCCGTAACACCAAATTAATGACATCACGGCTCGTCAGAAGGGAGAAATCAATGACGTTAGTACGTACCGAGGCACGACCGACGTATTGATCCCGAAATTCAACTACGAGCTTAGATCGGAATAGCGTCGTGTAGGGAAAGAACAGGTAGGTGGAGA
+
CCCCCGGGFGGGGGGGGGGGGGGGGGEFGGGGGGGGGGGGGGGGGGGGGGGGGGGGFGGGGGGGGGGGGFGGGGGGGGGGGGGGGGGDEFECGEG>FGGGGFG9CFGGGFFGGGFFFFAFGGGGGGFGGDFGGGGFEF8FFGGGDFGGECGEGGGGGFDDCEDGFGGGGGGG6@CGGG>EGGGEGGGFGGFGGGFDGCCFGGGCCAFGGF70?5@?>BFAEFB>2=@FA>EFFGFGFF*(:9FFFFCC76),8C:9FA<BF<<0?0(52<(,49(-.)-4:@07:F0(.(.)6+(**(*((
@M03152:184:000000000-AWYW1:1:2106:27003:8282 2:N:0:CCACTACTATACCTGT
CCCAACTATCCCTATTAATCATTACGGCGACTCTAGAAACCAACAAAATAGAACCGCGCGTCCTATTTTATTATTCCATGCTAATGTATTCAGGCATAGGCCTGCTTTGGACACTCTAATTTTCTCAAGGTAAAGGTCCTGGGTCCCCGACGCACACCAACAAAGGGCACGCCGGCTCACCAAGAGGTAAGGCCCGCCCAGACAGTACGTGCCGTTAGGCAGACCGCCCGGCCAGGCCCGAAATTCAACTACGAGATTAGATCGGATGAGCGGCGTGGAGGGAACGGAAAGGTAAACGAAA
+
CCCCCGGFGGGGGGGGGGGGGGGGGGGG7FGGGGGGGGGGGGGGGGFGGGGGGGGDEGGEFGGGGGFGFFGGGGGGGGGFGGGGGDGGGGFGFFGGGGFGGFGGGGGGGGGGGGGGGAFGGGGGGGGG<BEFEF9FFEFGG,+9EFGGDGD>E8FEDEF8CCGG?DEGGGGGGECC*BFGG6C2*,DDFCFEG>EDCDGFGGGD:BFG55;*:<*):>146,8@D0(05>9@BD2C>2715(>19F9*6:?01*)().6))..46:,3382-(4319)41(7(7()((((.()2)**(),(
@M03152:184:000000000-AWYW1:1:2106:14766:8314 2:N:0:CCACTACTATACCTGT
CCCAACTATCCCTATTAATCATTACGTCAATCCTAGAAACCAACAAAATAAGATCAACGTCCTATTTCATTATTCCATGCTAATGTATTCAAGCGTGAGCCTGCTTTAAACACTCTAATTTTTTCAAAGTAACAGTCCTGATTTCCCGCCACACCAAGTGAATGGCATGACGGTTCGTCAGAAGGGAGGAACCAGTGACACCAGTGCATACCGAAGGCACGACCAGCGTACTGATCCCGAAATTCAACTACGAGCTTAGATCGGAAGAGCATCGTGTAGGGAAAGCACAGGTACTGGTAGA
+
CCCCCGGGFFEGGGGGGGGGGGGGGGGF,BEFGFEFFGFFFC8FGEF?FGGGGGGGGFGGGDGCDDGG9ED<,CECEFCFF<FC<CBDFGFGFCFECFCC<C=FFFGF,F?FGGGFDEFFGGGGFGFF9FEGGGFGFGGFDFGGGGFC7=CEFEG68E=ECCFG8FGGGFGGGEC>=CG?879,@+@FEEFG?CEG=DFF?CFCGFFDFFGDGGG>9*);*59>2:>4*:@FAD<+=5CDF>66B6?FC9F2:589FE)9?<@032(3(,)/5?:0()64(5:.4),(.(,-.+)19<F<4
@M03152:184:000000000-AWYW1:1:2106:19270:8317 2:N:0:CCACTACTATACCTGT
CCCAACTATCCCTATTAATCATTACGTGGTCCTAAAACCAACAAAATAGAACCATCGTCCTATTTTATTATTCCATGCTAATGTATTCAGGCAAAAATGCCCGCTTTAAACACTCTAATTTTTTCAAAGTAAAGGTCCTGATTCATCGAAACACCCAAGAGCATCCCGACTCACCAGAAGGTGAGAAATTGGCTACACACCGTTCCATGCCCCTAAAGGCACGATCGATATATCCCAATCCCGAAATTCCACTACGAGCTTAGATCGGAAGAGCGTCGTGTAGGGAAAGAAAGAGTATTGG
+
CCCCCGGGGGGGGGGGGGGGFGGGGGGGGGGGGFFGGGEGGGFGGGGGG<FGGGGGGGGGGFFFFFFGEEGGGGGGGGGFGGGGGGGDAFFFGGGGGGGGGGGGEFGFF?9FFFGGGGGGFGGGFFGEEDFFFDEFGEFFGGGGDFGGGGGCFGBEG8DF?FFGGGGGGGGEFGDFGC6,66@9FEADD8EEEGGDD?9?CDC9FAFGFF?DGGCF6AEFF@AD)):DA>AF9C?4A:7:9>>2?A=6*+=5488=B;1247=47<;1((4(3(3(2),-4))1()4(3::2(*(*1)*),
@M03152:184:000000000-AWYW1:1:2106:7899:8344 2:N:0:CCACTACTATACCTGT
CCCAACTATCCCTATTAATCATTACGTCGACCCTAGAAACCAACAAAATAGGATCAAACGTCCTATTTCATTATTCCATGCTAATGTATTCAAGCCAAAGCCTGCTTTAAACACTCTAATTTTTTCAAAGTAACAGTCCTGATTCCCCACAACATCAAGTTAATGACATCATGCTTCGTCAGAAGGGAGAAACCAATTGTACCAGTGCGTACCGTTAGCACGACCAATAAATTGATCCCGAAATTCAACTACGAGCTTAGATCGGAAGAGCGTCGTGTAGGGAAAGAACAGAGATGATTGA
+
CCCCCEGGFEFFGGGGGGGGGGGGGGGGFEFGGGGFFGGGGGGGGGGGGGGGFFGDEGGGECGGGGGGFEEGGDGFGGFGGFFGGGGCFFFFDFGGGFGGGCFGGFGGGGCFFGGGGGFFGGGGGGGCG9FGFGGFEGGGFFG@EGG?@EGFGFDGG9DDAE8DFCGGFGGGGGGGG=DGGG8EGDGCEE8DFGG6FG9DAFDECDDG6@76CDCB>AEFBAFA>F)?FFAFF=*51:95>)29ACEACFFFFGF2>@EEE<CD(18;D1(:4;>>?036A3272;7<..(((24=*)2))
@M03152:184:000000000-AWYW1:1:2106:16540:8355 2:N:0:CCACTACTATACCTGT
CCCAACTATCCCTATTAATCATTACGTCAATCCTAGAAACCAACAAAATAAGATCAACGTCCTATTTCATTATCCCATGCTAATGTATTCAAGCGTGAGCCTGCTTTAAACACTCTAATTTTTTCAAAGTAACAGTCCTGATTTCCCGCCACACCAAGTGAATGGCATGACGGTTCGTTAGAAGGGAGGAACCAGTGACACCAGTGCATACCGAAGGCACGACCAGCGTACTGATCCCGAAATTCAACTACGAGATTAGATCGGAAGAGCGTCGTGCAGGGAAAGAACAGGTAGGGTTAGA
+
CCCCCGGGGGGGGGGGGGGGGGGGGGGGGGGGGGGGGFGGGGGGGGGGGGGDFGGGFGGGGGGGGGGGGGGGGGGGGGG?FEGGGGGGFGGFGGGGGGEGGGGGGGGGGFFFGGGGGGGGGGGGGGGCGFCGGGEFG:EGGGGGGGGCC8BEGGGGDFGDDFFD8DGGGDFGGGGG>@==>DDCFGFGGGGGGF,ECFGAFCFF76@FGFGF6CCB?ACF5>DAFD=DFF>FFGFCA@:2?5FEFF?FECA;@*),;;;CFF?;?;(5=(:76>9<(0<?FF0:1@:4426))+())(*.)
@M03152:184:000000000-AWYW1:1:2106:20489:8463 2:N:0:CCACTACTATACCTGT
CCCAACTATCCCTATTAATCATTACATCAGCCTTAGAAACCAACAAAATAAGACCAACGTCATATTCTATTATCCCATGCTGTAATATTCAATGGCAGGGTTACGCCTGCTTTGAACACTCTAATTTTTTCAAAGTAAATGATTGGAAATGGTTGCCCACTATCCAAACGTAGGAAGCCCAGACCCAGCCACGCCACAAGGACGAGCTTTGGCCTGAATGCCCCCGAAATCCAACTACGAGCTTAGATCGGAAGAGCGTCGTGTAGGGAACGAACAGGTAGGTGTAGGTCTGGGGGGTGTC
+
CCCCCGGFGGGGGGGGGGGGGGGGGGGGGGGGGGGGGFGGGGGGGEFGGFFGGGGGGGGGGDFFGGGGGGGGEGGGFGGGFDFGGGFGFGGGDBFGDEGGGEFGGCGGGGGFFCGFFGGGGFEEGGGCGGFDGC<@FAFFF9EGGGFGGFG?FFGGGFGGGGGGGGGFFDFG88FFFG6DFD?FG?GF8FDCEGG6=DC6=?FFCDFGGF8C5;@?AAEF>C9CAF9B?6*/9D:?4>*5855(BFEA?G:;DG43;;(66>D83>8((.((((-4(7).))-1-1.266-3(0()8(/()
@M03152:184:000000000-AWYW1:1:2106:25674:8478 2:N:0:CCACTACTATACCTGT
CCCAACTATCCCTATTAATCATTATTTTAGCCCTAGAAACCAACGAAAGTAGGACCAAAATCCTATTTCATTATCCCATGCTAATATATTCAAAGGCTAGGTTACGCCTGCTTTGAACACTCTAATTTCTTCACAGTAAAAGATTTGAAACACTATATCCTAAATAATAAAATATTAAATAGGAGTGTATTCAAAAAGAAGGAAACGAAAATTAAGTACACACCTAAAAGATGGACTTTTAATTTTCATTTACCGAAATTAAACTACGAGCTTAGATCGGAAGAGAGTCGTGTTGGGAAAA
+
CCCCCFGCEFGGGGGGGGGGGGGGGGGGGGG8CF8FEDFG8FGGGGCFGFGCGGCFGGGGGDGFEEGGFGGGGGDFFGGGGGFGGGGFGAEFFCFFGDGGCFEGF>FGFGDFGGBFGEGDCCGGGGGGGGGGGFEFGEEGGDGGGGCFF=EF,E:,CDCC;EG@CEDFDF=;EFGGGFFAFG?F6B8;ED8DDGCD88DFD+AD@5?D6BGF8DE7<F;E9D>8):=6AF=CF6@D**5*C>9;9=*=A+9A;**19:):*>EBFFB240-534@4/1---?2A()(/.(/((*/))2>((
@M03152:184:000000000-AWYW1:1:2106:17532:8493 2:N:0:CCACTACTATACCTGT
CCCAACTATCCCTATTAATCATTACTTTGGCCCTAGAAACCAACAAAATAAGACCAATGTCATATTCTATTATCCCATGCTGATGTATTCATGATGCCAGGTTGTGCCTGCTTTGAACACTCTAATTTTTTCAAAGTAAACTATCTGGAACTAAACTACCTATTGCTAGATAGCAATTCACAGAACTAAAGGAGGTCAACACCCAGTACGCACCAAGAGAATGTCAAGGTGGACTTTGATGATGACTACTGCTACCCTAGCCACCTTTTTTAGGGGCGGTTCAGATAACAACTCCGAAATT
+
CCCCCGGGGGGGGGGGGGGGGGGGGGGGGGGGGGGGGFGGGGGGGGGGGGGGGGGGGGGGGGGGGGGGGGGGGGGGGGGGGGGGGGGGGGGGGGGGGGGGGGGGGGGGGGGGGGGGGGGGGGGGFGGGGGGGGGGGGGGGGGGGGGGGGGGGGGGGFGGGGFGGGGGGGGGFGGGGGFFGGGDEFGGGGGGFF8@EGFFFGGGFGFFGGFDGGGGFFFFFFFFEEEAFF:@FFGECFFGFFFFFFFC@CGFFFGFFA7B>E)>B2BE;@E2>:===@>>FF83A5:7:?AD?>G0>F(>36
@M03152:184:000000000-AWYW1:1:2106:16807:8535 2:N:0:CCACTACTATACCTGT
CCCAACTATCCCTATTAATCATTACGTCGATCCTAGAAACCAACAAAATAGAATCAAACGTCCTATTTCGTTATTCCATGCTAATGTATTCAAGCGTGAGCCTGCTTTAAACACTCTAATTTTTTCAAAGTAACAGCCCTGATTCCCCATGACACCAAATTAATGACATCATGGTTCGTCAGAAGGTAGGAATCAATAATACCAGTACGTACAACAGCACGACCAATAAATTAATCCCGAAATTCAACTATGAGCTTAGATCGGAAGAGCGTCGTGTAGGGAAAGAACCTGTATGTGTCAA
+
CCCCCGGGEFGDG9FGGGGGDFGCFCEFC7F<CCCD<<FGDFGGG<FGFGDDGGEGFGGG<FGGGGGF<FGGF,CEFGFFDFGGGGGFGGEFCDGGGGCEGGFFGGGGGGGGGGEGGGDFGGGFGGGGGAFGGGGGGFGFF@GGGGGDEGCAGGGGGGEFFFGGGDFGGFGGG=?FFCDEGDFD?8@9EGGGGGGGGFEFGF=DFF7D6?FGDCFAFF@F>DF=BFFFFF7=>FE9F594@AF?CFE=EGF?@FAEFFE:5725>:(53806<F@83;);@F(;=5,.((.-6+)0*.*)-
@M03152:184:000000000-AWYW1:1:2106:6497:8548 2:N:0:CCACTACTATACCTGT
CCCAACTATCCCTTTTAATCATTACATCAGCCTTAGAAACCAACAAAATAAGACCAACGTCATATTCTATTATCCCATGCTGTAATATTCAATGGCAAGGTTACGCCTGCTTTTAACACTCTAATTTTTTCAAAGTAAATGATTGGAAGCGGTTGCCCACTATCCCAACGTAGGAAGCCCAGACCCACCCCCGCCCCAACCGCGAGCTTTGGCCTGAATTCCCACCAAATTCAACTCCCACCCTCGATCGTCAGTACTCCGGCCAGGGAATAAACTCGTGCGCGCCGCTATACATCGATCC
+
CCCCCGGGGGGFG,CFGDGGGGCGGGGGGFEGGECGGGGGGFGDGFGGGA9F9@CFFGGF?EFFGFFFFCCCAE@FFFGGE<FF@FFG<FF6EEFGGGGGFG9<FGG<@FGGG,A<C9=FFF,AFFEFEEGFG9FFE9ED9;=FG8EAFGG6EB+8EGCED,=,=,,6=8=8,6+46EFG?,=@DG8+=C8=+@9+@7@**37)*3/4*9;9;*,))21+=;=*8((28**=+493*.*/)/)()265@))((*+)/)./(((-,(,(-(()))-))0((()()()-(((-).+)/8(*((
@M03152:184:000000000-AWYW1:1:2106:13965:8606 2:N:0:CCACTACTATACCTGT
CCCAACTATCCCTATTAATCATTACGTCGATCCTAGAAACCAACAAAATAGGTTCGAACGTCCTATTTCATTATTCCATGCTAATGTATTCGAGCGATTGCCTGCTTTAAACACTCTAATTTTTTCAAAGTAACAGTCCTGACTCCCCGTAACACCAAATTAATGACATCACGGCTCGTCAGAAGGGAGAAATCAATGACGTTAGTACGTACCGAGGCACGACCGACGTATTGATCCCGAAATTCAACTACGAGCTTAGATCGGAAGAGCGTCGTGTAGGGAAAGAACAGGTATGTGTAGA
+
CCCCCGGGGGGGGGGGGGGGGGGGGGGGGGGGGGGGGGGGGGGGGGGGGGGGGGGGGGGGFGGGGGGGGGGGFGGGGGGGGGGGGGGCGGGGGFGGGGGGGFGFGGGGGGGGGGGDGGGGGGGGGGFCFFGGGGGGGGGGFFGFGGGGGGGGGCFGGGGGGGFGDCGGGGGF8>DEGCDGGGGFGGC:ECCGGGGFGF7;CDC@EFFGGFGFDC>9AF9FB@B2>@BF>FFFFGEGFFGFFFFFFF?A?CA6?D>0@<<2<<<B??9<<7(-89118FBF:::F2?7(((..)3,1=9*))
@M03152:184:000000000-AWYW1:1:2106:11454:8623 2:N:0:CCACTACTATACCTGT
CCCAACTATCCCTATTAACCATTACTGAGATCCCAGAAACCAACGAAATCAGGACCCCAGTCCTGTTCCATTATCCCATGCTGAAGTATTCAAGGCTCGATTGCCTGCTTTGAACACTCTAATTTGCTCAAAGTAAACGAGTAGGAACCCCAGCTGACACATCAGAGTTGCCCCTGGTGCACCAGCCTTTGACCGCCACCCAGTTAAGGACAGCGGTGAGTATCCTACAGTGGGGCGTGACCCGAACGGTACAGACCATGACGGCCGACCAGCCCGAGCGCACCCCGAAATTCAACTACGA
+
CCCCCGGGGGGGGGGGGGGGGGGGGGGGGGGGGGGGGGGGGGGGGGGGGGGGGGGGGGGGGGGGGGGGGGGGGGGFGGGGGGGGGGGFGGGGGGGGGGGGGGGGGGGGGGGGGGGGGGGGGGGGGGGGGGDFGGGGGGGGGGGGGGGGGGGGDGGGGGGGGGGGGDGGGDF8DFGGGGGGGGGFGGCGGFFGGGGGGGGFGGFEFF?FGFGGCFGFAD>ABE6EEFFFFFCAFFAGF>D@FFFFFFFF;283?FF1>@EEAED-(4>FFFFFFFFB()91()()(042;0?<4:5@4:*((
@M03152:184:000000000-AWYW1:1:2106:8284:8662 2:N:0:CCACTACTATACCTGT
CCCAACTATCCCTATTAATCATTACGTCAATCTTAGAAACCAACAAAATAAGACCGAACGTCCTATTTCATTATCCCATGCTAATGTATTCAAGCGTTAGCCTGCTTTAAACACTCTAATTTTTTCAAAGTAACAGTCCAGTCTCCCCGCAACACCAAATTAATGGCATTACGGTTCATCAGGAAGGAGGAATCAGTGAGACCAGTTCATACCTGTGGCACGACCAACCTACTGACCACGAAATTCAACTACGAGCTTAGATCGGAAGAGCGTCGTGTAGGGAAAGAAAAGGAATGTCTAA
+
CCCCCGGGGGGGGGGGGGGGGGGGGGGGDEGGGGGGGGGGGGGGGGGFGGGGGGGDEGGGGGGGGGGGGGGGGGGGGGFGGGGGGGGGGGGGGGGGGGGGGGGGGAFFGGFFGGGGGGGGGGGGGGGGGGGGGGGGGGGGGGGGGGGGGGGGGGGGGFGCFGDGGGFGGGGGCEFGGGFGGGCDFGG?FEGGCFGGGGGFGGGFGFFGGFGGGGGF5FCFFFFF4>BFBFEFFGEGF)?@D@;>FFFFFGF@;CD9:;CFFFFF;3@>F@174117:58427?::).((((((*))0)2-)
@M03152:184:000000000-AWYW1:1:2106:21609:8715 2:N:0:CCACTACTATACCTGT
CCCAACTATCCCTATTAATCATTACTTCGGTCCTAGAAACCAACAAAATAGAACCAAAGTCCTATTCTATTATTCCATGCTAACGTATTCAAGCGTTTGCCTGCTTTAAACACTCTAATTTTCTCAAGGTAAAAGTCCTGGATCTCCGCCACACCAAGTGAATGGCATGACGGTTCTCCAGAAGGAAAGGCCCGGCCCGAGGAGTACAGACCTGTGCGGCCGACCACAACAGCCGGGCCCGAAATTCAACTACGAGCTTAGATCGGAAGAGCGGCGTGTAGGGAAAGAAAAGGTATGTGTG
+
CCCCCGGGGGGGGGGGGGGGGGGGGGGGEGGGGGFGGGGGGGGGGGFGGGGGGGGGGGGGGGGGGGGGGGGGGGGGGGGGGGGGGGGGGGGGGGGGGGGGGGGGGGGGGGGGFFCGG<FGGGGFGGGGGGGGGFEGGGFFGGGGGGGDGGGGGGGGCFGGGGFFGGGGGDFGGGGGGGGGGGFGGGGE?DEFDEEEGDGBGD>AFFF>@+9@FFF*=DAEFF452/58?>BFFGFG>0C4>(565C37<C??F*)4>9?ABF)462(,-(((-(-7(.(,.78?<@0(3((((2)*96F9(
@M03152:184:000000000-AWYW1:1:2106:11248:8740 2:N:0:CCACTACTATACCTGT
CCCAACTATCCCTATTAATCATTACGTCGATCCTAGAAACCAACAAAATAGAATCAAACGTCCTATTTCGTTATTCCATGCTAATGTATTCAAGCGTTAGCCTGCTTTAAACACTCTAATTTTTTCAAAGTAACAGTCCTGATTCCCCAAGACACCAAATTAATGACATCATGGTTCGTCAGAAGGTAGGAATCAATAATACCAGTACGTACAATAGCACGACCAATAAATTGATACCGAAATCTACATACGAGCTTAGATCGGAAGAGCGTCGGGTAGGGAAAGAAAAGTTAGGATGATA
+
CCCCCGGFFGGGGGGGADFGGGGGGGGGE7FFEFGGGFGGGFFGGGGGGGGGFGGGGGGGGGGGFGGGGGGGDFGGGGGGGGFGGGGCFFFGGGGDC,@@FGF@FFDFEC<B<FFDFCFGGGGGGGGGG,E9BACGGFCGG,9F@FGCFB,,@ECF@E8=DEFFF,@@D6DDGC?FFDDGGG,>DCE9ECFGGFF9:==DEG+0@D9DCDC6C;BB7875?80)=CEFF6738+*+?3;=E2@*+46+:@*7>*?@F4*0*/((0((6:@9>;1((6:6;;F6>(7((4(-..04**(2))
@M03152:184:000000000-AWYW1:1:2106:18240:8801 2:N:0:CCACTACTATACCTGT
CCCAACTATCCCTATTAATCATTACATCGATCCTAGAAACCAACAAAATAGAATGCGATGTCCTATTTCATTATTCCATGCTAATGTATTCAAGCGTGAGCCTGCTTTAAACACTCTAATTTTTTCAAGGTAACAGTCCTAATTCCCCAAAACATCAAATGAATGACATTAAGGTTCATTAGAAGGTGAGAACCAATAAAGCCAGTTCATACCAATGGCACGACCAACTCATTGATCCCGAAATTCAACTACGAGCTTAGATCGGAAGAGCGTCGTGTAGGGAAAGAACAGGGATGTGTGA
+
CCCCCGGGGGGGGFGFGEGCFGGGGGGFGGGFGGGGGGGGGGGFF@GGCGFGFGFGGDFGGGFDFAFGEEGFFDG,@CGGCFEGGGGDECEGGGGGFGGGGGGGGGGG<EGFCEEDGFFGGGGG@FCFD,C5CFGFGGGGGEFF=E,AEEEEGGF,EB,>>E,=A4=AC==,@E@FFFD,+=DFG,,,@E=DGGG82=AD,=8DEFFCFFFD?FF*;?8DF)<=)8=59?6;;21+4*4)5:*88=AFFD>EADDF4<834//((-55-7:(.3(.608>E3151)/333(((*,))-*()
@M03152:184:000000000-AWYW1:1:2106:15830:8847 2:N:0:CCACTACTATACCTGT
CCCAACTATCCCTATTAATCATTACTTCAGCCAAGCGAAACCAACGAAACAAGACCGAAGTCGTATTCCATTATCCCATGCTAACGTATTCGGAGGCGAGTTACGCCTGCTTTGAACACTCTAATTTCCTCAAAGTAAACGATCCCAGCGGTGGATTCCCCTCGCCTCGCGGCGAGAGGACCGTTGGGAACATAGGAGGCCTGCGACCCGCTCCCCGAAGGGGCGGACCGCAAAGGACCTTCCGAAATTCAACTACGAGCTTAGATCGGACGAGCGTCGGGTAGGGAAAGAAAAGAGAGTG
+
CCCCCGGGGGGGGAGGGGGGGGGGGGGGGGGGGGGGGGGGGGGGGGGGGGGGGGGGGGGGGGGGGGGGGGGGGGGGGGGGGGGGGGGGGGGGGGGGGGGGGGGGGGGGGGGGGGGGGGGGGGGGGFGGGGGGGGGGGGGGGGGGCGGGGGGGGGEEGGGGGGGGGGGGGGGGG>DEDCGCCGGCDEGGGGGGGGGGFCEEGFC;=:BGGDGDC5EDBDBE:0;9>907>D>BEGB<FFGFFF@:D>BFFG?BFF6:EF0173)444>B??4(((--()-(->1>03(38?:1(*..)2*).
@M03152:184:000000000-AWYW1:1:2106:26850:8868 2:N:0:CCACTACTATACCTGT
CCCAACTATCCCTATTAATCATTACATCGATCTTAGAAACCAACGAAATAAGATCAAACGTCCTATTTCATTATTCCATGCTAATGTATTCAAGCCTCGGCCTGCTTTAAACACTCTAATTTTTTCAAGGTAACAGTCCTGATTCCTCACGAGTCTACGACATCAAAGTTAATGACATCATGCTTCGACAACCAATTGTACCGGTACGTACCCGATAAATTGATCACGAAATTCAACTACGAGCTTAGATCGGAAGAGCGTCGTGTAGGGAAAGAACAGGTATGTGTAGATATGGGTGGGA
+
CCCCCFGGGGGGGGGGGGGGEGGGGGGGGGGGGGGGGGGGGGGGGGGGGGGFGGGGGGGGGGGGGGCGGFGGGGGGGGGGGGGGGGGGGGGGGGGGGGEEGGGGGGGGGGGGGGGGGCFGGGGGGGGGFGGGGGGCGGGGGGGGGGGGGGGGGGGGGG?EEGGFGGC;DFGFGGGGFGGGGGDGGGGGGGGGGGGGGGGFGGGAGFDGGFDGGGGFFEFFFFFFEF@ADFFFFGEGFEFE44?(4;CFE:8>@GF2?@1:0316?2;EE(/61=151=;0)9)9)*).54)-4+))0()((
@M03152:184:000000000-AWYW1:1:2106:8172:8880 2:N:0:CCACTACTATACCTGT
CCCAACTATCCCTATTAATCATTACTTTAGCCCTATGACCAACGAAAATAAGGCAAAGAGTCTTATTTCATTATCCCATGCTAATATATTCAAAGGCTTTGTTACGCCTGCTTTGAACACTCTAATTTTCTCAAAGTAAATGATTTGGAACACTATACAATAGTATATCCAAAAAGAAGGAAACAGATTAACAGTGCGTATATATAGAATATAGACTATTAATCTGCTATCCGAAATTCAACTACGAGCTTAGATCGGAATAGATGCCGGTAGGGAAAGCAACGTTATATGTAAATATAGG
+
6BC9<;FEDEGGFFGGCEEDFCFGGFGGFAF@EFGGGFGGGGGGGGCFG<@CFFEGGG8FEECE<FFC9CEF9CCE<<EEEGGFFGC9,CFCFG<AFFGGGGGDD7F=FCDFFGGGGGGCBFGFG9AF,FFFGGGGFG=FF;FFFGF9EBEFFF,EE;DF9@D=9EFF+DC8E?=+=@=DFCCFDDC?DFFFG9F;DC@?>DGF=++3=2==D+@FBDE<?E77EE9DDDE5>9ACAC7;CAF@F*=>=CAC6++1<)4>57***/*))/85222:(;5(8)(0(2,/).))/+/7+1+//
@M03152:184:000000000-AWYW1:1:2106:4178:8885 2:N:0:CCACTACTATACCTGT
CCCAACTATCCCTATTAATCATTACGTCGATCCTAGAAACCAACAAAATAGAATCAAACGTCCTATTTCGTTATTCCATGCTAATGTATTCAAGCGTGAGCCTGCTTTAAACACTCTAATTTTTTCAAAGTAACAGTCCTGATTCCCCAAGACACCAAATTAATGACATCATGGTTCGTCAGAAGGTAGAAATCAATAATACCAGTACGTACAATAGCAAGAACAATAAATTGATCCCGAAATTAAACTACGAGCATAGATCGGCAGAACGTCGTGTGGGGAACGAAAAGGTATGGAATGA
+
CCCCC;EF-C<FFFFGGGFGGGFC9CCFFGGGFFEGGFGFGGDCGDEFGAFFG<FE<FFDCD:C9,ECFG@FFFFGCF<,6<66FFEF,<CFFGGCF@F,4,9EF<,,CCFCF8F?FGGGFGGG@DEFAF<FGGAFGG8,4,,CF9=?8>EF,9:>EF8@@EFCD=,,6AF8E,==++=@8?8FG,8>,@FD8FGFFGDFFGGED?@=?DF8D;,<B87+*@*01@@F*=*=FF58@898<=*:*39/>F9ADD;(6@38*9>((/1((,,(,2((,2,2(),),83(,,().+5)/)*))
@M03152:184:000000000-AWYW1:1:2106:5540:8917 2:N:0:CCACTACTATACCTGT
CCCAACTATCCCTATTAATCATTACGTCAATCCTAGAAACCAACAAAATAGGATCGAACGTCCTATTTCATTATTCCATGCTAATGTATTCAAGCGTTAGCTTGCTTTAAACACTCTAATTTTTTCAAAGTAACAGTCCAAATTCCCCGCAACACCAAATTAATGGCATTACGGTTCATCAGGAAGGAGGAATCAGTGAGATCAGTACATACCAGAGGCATGACCAACATAATAACCCCGAAATTCAACTAAGAGCTTAGATCGGAAGAGCGTCGGGTAGGGAAAGAAACGGTATGGGGAA
+
ACCCCFFGGGGGGGFGGGGGGGGGGGGGGCGFFGGGGGGGFGGGGGFFGFGGEFFCFGGGFFGGGGCFFGCFGGDGCGGFEGGGGFGGGGGGGGGDGGG:FFGGD?FGEFGGGGGGGGGGGGGGGGGDFGGGGGGDEGDFGGGFFAFGGGGCEGGEFGG9@EGGGGDFFDGGD@DEDC@GFGF8DCGDCECF?FFAE+3+=+2:F;CFGFGG6:7?95=?AFFFB@CE59A+?EEG493:5@87CFEF:7))0>82?@F5=?42;6<1(6(22(7((..40<:FBF738(((-/-))(*31
@M03152:184:000000000-AWYW1:1:2106:27161:8918 2:N:0:CCACTACTATACCTGT
CCCAACTATCCCTATTAATCATTACGTCAATCCTAGAAACCAACAAAATAGGATCGAACGTCCTATTTCATTATTCCATGCTAATGTATTCAAGCTTAAGCCTGCTTTAAACACTCTAATTTTTTCAAAGTAACAGTCCTGATTTCCCGCAACACCAAATTAATGGCATTACGGTTCGTCAAGAGGGAGGAATCAGCAAGACCATTACATACCATTGGCACGACCGACCTTCTGACCCCGAAATTAAACTACGAGCTTAGATCGGAAGAGCGTCGGTTAGGGAAAGAAACGGTAAGTGTAA
+
CCCCCGGGGGGGGGGGGGGGGGGGGGGGGEGGGGGGGGGGGGGGGGGGGGGGEGGGGGGG@FGGGGFFGGFGGGGGGGGGGFGGGGGGGGGGGGGGGGFCDFGGGGG9FGFGGGGGGGGGGGGFG?FGGGGFGGFFGGFFGFGGGGAF7EECCCEGGGFGGGFFCCFGGGGGGGFGGGGGGC9DFFCCEGGGECGG82=*@F7@,<=FDFFGGFG8A*)**)<>5:@FD4*;*=?>):G:;6)/;/7AA++.4C305;>7755=0(66=3007-2((8-(8::F1)313:(41*,*/)2))
@M03152:184:000000000-AWYW1:1:2106:16637:8988 2:N:0:CCACTACTATACCTGT
CCCAACTATCCCTATTAATCATTACGGTGATCCTAGAAACCAACAAAATAGAACCATGCCGTCCTATTCTATTATTCCATGCTAATGTATTCGAGCAAAATGCCTGCTTTAAACACTCTAATTTTTTCAAGGTAAAGGTCCTGGTTCCACAAGACATCCAATTAAGGACATCGAGCTTCTCCAGAAGGTGAGAAATCAACAGCGACAGTTCATACCCCTTAAGGCACGACCATCGAGTCAATCCCGAAATTCAACTACAAGCTTAGATCGGAAGAGCGTCGTGTAGGGAAAGAAAAAGTAG
+
CCCCCGGGGGGGGGGGGGGGGGGGGGGGGGGGGGGGGGGGGGGGGGGGGGGGGGGGGGGGGGGGGGGGGGGGGGGGGGGGGGGGGGGGGGGGGGGGGGGGGGGGGGGGGGGGGGGGGGGGGGGGGGGGGGGFGGGDDGGGGGGGGGGGGGFGGGGGGGGGGGGGGG?EGGGGC8DGGGGGGGGGGGGGGGGGGGGGGFGFGD?AGEEDGFGGGGGAFFFFFFF@CDFDDE>BFG)*:>DCF?>B9?=E@GF?EFA?F3>E:==EE<C6?DDFFFFFFF>13.(06423(4140=(5)-*6)
@M03152:184:000000000-AWYW1:1:2106:26712:9121 2:N:0:CCACTACTATACCTGT
CCCAACTATCCCTATTAATCATTACATCAGCCTTAGAAACCAACAAAATAAGACCAACGTCATATTCTATTATCCCATGCTGTAATATTCAATGGCAAGGTTACGCCTGCTTTGAACACTCTAATTTTTTCAAAGTAAATGATTGGAAGCGGTTGCCCACTATCCAAACGTAGGAAGCCCAGACCCAGCCACGCCACAAGGACGAGCTTTGGCCTGAATGCCCCCGAAATTCAACTACGAGCTTAGATCGGAAGAGCGTCGTGTAGGGAAAGAAAAGGTATGTGTAGAATGCAGGGGGCTG
+
CCCCCGGGGGGGGGGGGGGGFFGGGGGGGGGGGGGGGGGGFGGGGGGGGGGGGGGGGGGGGGGGGGGGGGGGGGFGGGGGGGGGGGGGGGGGGGGGGGGGGGGGGGGGGGGGGGGGGGGGGGGGGGGFGGGGGGGGGGGGGGGGGGGGGGGGGGGGFFDGGGGGFGGGGGGGGEFGCG?F=DFDDFGGGGGFGGGGGFGFGGGFGFFGFFFGGDGFFFFCFFF4@FFFFFEFFGFFFEC@EB4(BFEACGF@DGA;;60;9,6/647:7??:?<.4(7)-.6)*.*))).)))<03)(),(
@M03152:184:000000000-AWYW1:1:2106:16196:9175 2:N:0:CCACTACTATACCTGT
CCCAACTATCCCTATTAATCATTACGTCGATCTTAGAAACCAACGAAATAAGATCAAACGTCCTATTTCATTATTCCATGCTAATGTATTCAAGCCAAAGCCTGCTTTAAACACTCTAATTTTTTCAAAGTAACAGTCCTGATTCCCCACAACATCGAGTTAATGACATCATGCTTCGTCAGAAGGGAGAAACCAATTGTACCAGTGCGTACCGTTAGCACGACCAATAAATTGATCCCGAAATTCAACTACGAGCTTAGATCGGAAGAGCGTCGTGTAGGGAAAGAACAGGTATGTGTAA
+
CCCCCGGGGGGGGGGGGGGGGGGGGGGGGGGGGGGGGGGGGGGGGGGGGGGGGGGGGGGGFGGGGGGGGGGGGGGGGGGGGGGGGGGGGGGGGGGGGGGGGGGGGGGGGGGGGGGGGGGGGGGGGGGGGGGGGGF?FEEGGGGFFGGGGGGGGGGGGGGGGGGGGGGGGGGGGGFGGEGGGGGGGGEFEGGGGGGGGFEFGGGEFFBGGFGGGGG>A>7BF=B=@FBAFFFFEGCD+>>ADFDFFFFFF7AF?DB2BEFF>EE(3?@6(:1(3216<537277>1:?B0<?1)+))/)*6)
@M03152:184:000000000-AWYW1:1:2106:18296:9188 2:N:0:CCACTACTATACCTGT
CCCAACTATCCCTATTAATCATTACGTCGATCCTAGAAACCAACAAAATAGAATCAAACGTCCTATTTCATTATTCCATGCTAATGTATTCAAGCGTATGCCTGCTTTAAACACTCTAATTTTTTCAAAGTAACAGTCCTGATTCCCCAAGACACCAAATTAATGACATCAAGGTTCTTCAGAAGGGAGAAACCAGTAATGACAGTACGTACCGAAGCACGACCAACATACTGATCCCGAAATTCAACTACGAGCTTAGATCGGAAGAGCGTCGTGTAGGGAAAGAAAAGGTATGTGTATA
+
CCCCCGGGGGGGGGGGGGGGGGGGGGGGGGGGGGGGGFFGGFGGGGGGGGGGGGGGGGGGGGGGGGGGGGGGGGGGFFGGGGGGGGGGGGGGGGGGGGGGGGGGGGGGGGGGGGGGGGGGGGGGGGGGGGGGGGGGGGGGGGGGGGGGGGGDFGGFGGGGGDGGGFGGGGGFGFAEGGGF@FCFFFEFEC=FGFGGGFGFCFGEGFFDGFGGGGGFFFFFFDF9@=AFCFE69CEG+<C>F=A?FFEACFF2@5?9/8*6/7:6;(2;1(..62(/6.9<DF:>:F0((,-..03**)0))
@M03152:184:000000000-AWYW1:1:2106:24035:9198 2:N:0:CCACTACTATACCTGT
CCCAACTATCCCTATTAATCATTACGGTGGTCCTAGAAACCAACAAAATAGAACCACAACGTCCTATTCCATTATTCCATGCTAATATATTCAAGCAAGAAGCCTGCTTTGAGCACTCTAATTTTTTCAAAGTAAAAGTCCTGGATCCCCGACACACCCAGTGAGGGGAATGCCGGCTCTCCAGAAGGAAAGGCCCAGCCAAAGCAGTACTCACCATAAGGCAGACCACCCAGCCAGGCCCGAAATTCAACTACGAGCTTAGATCGGAAGAGCGTCGGGTAGGGAAAGAACAGGGATGTGT
+
CCCCCGGGGGGGGGGGGGGGGGGGGGGGGGGGGGGGGGGGGCFEGGGGGGGGGGGFGGGGGGGGGGGGGGGGGGGGGGGGGGGGGGGGGGGGGGGGGGGGGGGGGGGGGGGGGGGGGGGGGGGGGGGGFGGFGGFGGGFFGGGGGGGGGGGEGGGGGGGGGFFGGGGGDGGGGFDEDGDFDGGGGGGGGGGGEG7CEGGFG7FF6AFFFFGFDCGFFFFFABFFDFBFFDDFFC2?F=*84>>@FA?17FFCEC575:1377<??<;?FF(,,42<B)4((88),@33:B(((2().(2))
@M03152:184:000000000-AWYW1:1:2106:15294:9236 2:N:0:CCACTACTATACCTGT
CCCAACTATCCCTATTAATCATTACGTCGACCTTAGAAACCAACGAAATAAGATCAAACGTCCTATTTCATTATTCCATGCTAATGTATTCAAGCCAAAGCCTGCTTTAAACACTCTAATTTTTTCAAAGTAACAGTCCTGATTCCCCACAACATCAAGTTAATGACATCATGCTTCGTCAGAAGGGAGAAACCAATTGTACCAGTGCGTACCGTTAGCACGACCAATAAATTGATCCCGAAATTCAACTACGAGCTTAGATCGGAAGAGCGTCGTGTAGGGAAAGAACAGGTAGTGGTAA
+
CCCCCGGGFGGGGGGGGGGGGGGGGGGGGGGGGGGGGGGGGGGGGGGGGGGGGGGGGGGGGGGGGGGGGGGGGGGGGGGGGGGGGGGGGGGGGGGGGGGGGGGGGGGGGFGGGGGGGGGGGGGGGGGGGFGGGGGGGGEGGGGGGGGGGGGGGGGGGGGGGGGGGGGGFGGGGGGGGGGGFGGFGGDG6EGGGDFGGCFFGGFFFFBCGBDDDGGEFFFFF>EFAFFFF>EF9CEC+9;>BF>BF6@AEFA39D?BB@3)9<C6?F@;@D@FBFBFF)6:<34FFFB?7<04)9)/)(*-)
@M03152:184:000000000-AWYW1:1:2106:23292:9255 2:N:0:CCACTACTATACCTGT
CCCAACTATCCCTATTAATCATTACGTCAATCCTAGAAACCAACAAAATAAGATCAACGTCCTATTTCATTATTCCATGCTAATGTATTCAAGCGTGAGCCTGCTTTAAACACTCTAATTTTTTCAAAGTAACAGTCCTGATTTCCCGCCACACCAAGTGAATGGCATGACGGTTCGTCAGAAGGGAGGAACCAGTGACACCAGTGCATACCGAAGGTACGACCAGCGTACTGATCCCGAAATTCAACTACGAGCTTAGATCGGAAGAGCGTCGTGTAGGGAAAGAACAGGTAGTGATAAA
+
CCCCCGGGGGGGGGGGGGGGGGGGGGGGGGGGGGGGGGGGGGGGGGGGGGGGGGGGGGGGGGGGGGGGGGGGGGGGGGGGGGGGGGGGGGGGGGGGGGGGGGGGGGGGGGGGGGGGGDFGGGGGGGGGFGGGFGGGGGFGFGGGGGGEGGGGGGGGFGEGDGGGGGGGGGGGGGGGDEGGDGGGGG?CEGGGEGGGGGFFGGGFGFFGGCFGGGC9AACFFFBBBFFEBD2?+=588BDFEFFFFACFFGF<FDFFFC@EEF0;DF;@1899?>FFF@DBFF<><F1.:0,).+))*6*))
@M03152:184:000000000-AWYW1:1:2106:7686:9290 2:N:0:CCACTACTATACCTGT
CCCAACTATCCCTATTAATCATTACTTCGATCCTAGAAACCAACGAAACATCGAACCGAAATCGTATTCCGTTATCCCATGCTGTAGTATCCATGCCTCCTTTTTTGGCTGCTTTGAACACCCTAATTTATTCAAAGTAAACGAATGGGAACTCCACACATGTAGGCAGTACACGCGCGAGACGTATACCGTTTTGCCCTACACATGCTTTTGAGGCCGCCGCCCAGTTAAGAGTAGCGGTGAGCATCCCATAGGTGAGAACGAACAGACCAGTACAGACCTTGACGGCCGACTGGTGACG
+
CCCCCGGGGGGGFGGGGGGFGGGGGGGGGGGGGGGGGGGGGGGGGGGGGGGFGGGGGGFFFCEEFGGGGGGGGGFGGGGGFGGGGGGFGFGGGGGGGGGGGFFGG:=@EFEFGGGFGGGGGGGGGCGGGGGGGDGGGGGGGGGGGGDGGFDCFGGGGGGGG8EAEFGGCGGEFGDEDD>EGGCCFGGGGFD3A?>FGGGFGGC@GF?4=ACFGD>FF*/:628.6<DAFFFF+C?FFCGBD6FFFFEF;CFF0C)-9<04<>02?B9(.4081..9>FB3:FB92<61;(,(4:2>637),
@M03152:184:000000000-AWYW1:1:2106:17218:9350 2:N:0:CCACTACTATACCTGT
CCCAACTATCCCTATTAATCATTACGTCAATCCTAGAAACCAACAAAATAGGATCGAACGTCCTATTTCATTATTCCATGCTAATATATTCAAGCGCGAGCCTGCTTTAAACACTCTAATTTTTTCAAAGTAACAGTCCTGATTTCCCGCCGCACCAAATTAATGACATGACGGTTCGTCAGAAGGTAGGAACCAGTAACACCAGTACATACCAAGGCACGACCAGCGTACTGATCCCGAAATTCAACTACGAGCTTAGATAGGAAGAGCGTCGTGTAGGGAAAGAACAGGTATGTGAAAA
+
CCCCCGGGFGGGGGGGGGGGGGGGGGGGGGGGGGGGGGGGGGGGGGGGGGGGGGGGGGGEEFGGGGGGGGGGGGGGGGGGGGGGGGGGGGGGGGGGGGGGGGGGGGGGGGGGGGGGGGGGGGGGGGGGGCFGGGGGGGGGGGGGGGGFGGGGDEGGGGFAFGGGGGGGGGGGGCDGGGGGGGGGGFFGGGGGGGGGGGCAGGCDGFFGGFGG5DFFF>BFDDFFFFFDFFFFAFFGFF<DFFFFFFFA?FA@FD336C@FE);02<BF:,721>90:FAA<FB58@?4?:()6+46*)*))
@M03152:184:000000000-AWYW1:1:2106:7615:9362 2:N:0:CCACTACTATACCTGT
CCCAACTATCCCTATTAATCATTACGTCGACCCTAGAAACCAACAAAATAGGATCAAACGTCCTATTTCATTATTCCATGCTAATGTATTCAAGCGTTAGCCTGCTTTAAACACTCTAATTTTTTCAAAGTAACAGTCCTGATTCCCCGCGACACCAAGTTAATGACATCGCGGCTCCTCAGAAAGGAGGAACCAACAAAACCAGTACGTACCATAGGCACGACCAGTAAATTGATCCCGAAATTCAACTACGAGCTTACATCGGAAGAGCGTCGGGTAGGGAAAGAAGAGGCATGAGGAA
+
CCCCCFGGGCFGGFGGGGGGGGGGGGGGGEGGGGGGGGGGFGGGGGGGGGGGFEGFGGGGFGGGGGFGGGDGGGGGGGAFGGGGGGGGGGGFGGFGGGGGGGGGA,EFGGGGGGGGGGGGGGGGGGFGFDGFFFGGGC8FFGGGGFGFEGCGGGGFFFGGGFGG,3@EGGCEGCDGGGCEDDDCCC8D8CEFDGCFEFGFGG9>,34A4?FC?C?AF4=FF=;@/278FF)+:C9C:9*/>>B@=CEF3C;@1CA0)54)64236:07<?094(4(-<013>75,713(4(((2))*)*.(
@M03152:184:000000000-AWYW1:1:2106:11573:9364 2:N:0:CCACTACTATACCTGT
CCCAACTATCCCTATTAATCATTACGGTGATCCTAGAAACCAACAAAATAGAATCATGCCGTCCTATTTTATTATTCCATGCTAATGTATTCAAGCAAAATGCCTGCTTTAAACACTCTAATTTTTTCAAAGTAAAGGTCCTGGTTCCCCGCGTCACCCAATTAAGGACAGCGCGGTTCTCCAGAAGGTGAGAAATTGACTACACCAGTTCATACCACTTAGCGCACGACCGATGTGTCAATCACGAAATTCAACTACGAGCTTAGACCGGAAGAGCGGCGTGGAGGGAAAGAACAGGTGG
+
CCCCCEGGGGGGGGGGGGGGGFGGFGGGFCGGGGGGGGGGGGGGGG,EFGGGGGGGGDFFGC@FGFFGGDGGGGGGGGGGGFFGGGFGFGGFFGGGGFGGGGGFGFFCGGGGGGGGGGGGGGGC9FEGFGD?FAAFGGGGCFFGEDGGGGGC7EEGGGG6DFGEDAF,?DFFEG6E=8CDFGGGGFFD@FGGFDCEFFEFGGGB:*@CC@;;CFFF*@5+19+:))-9AEB:4/60:7+9C?F)8)()386?CCF?F;?@D61;),6),-36032:(0((70,)35,7::0(.*47)(2((
@M03152:184:000000000-AWYW1:1:2106:22804:9415 2:N:0:CCACTACTATACCTGT
CCCAACTATCCCTATTAATCATTACGTTGATCCTAGAAACCAACAAAATAGAATCAAACGTCCTATTTCATTATTCCATGCTAATGTATTCAAGCGTATGCTTGCTTTAAACACTCTCATTTTTTCAAAGTAACAGTCCTGATTCCCCAAGACACCAAATTAATGACATCAAGGTTCTTCAGAAGGTAGAAACCAATAATACCAGTACGTACCGAGGCACGACCAACAAATTGATTCCGAAATTCAACTACGAGCTTACATCGGAAGAGCGTCGTGTAGGGAAAGAACAGGTAAGGAGAAG
+
CCCCCGGGGGGGGGGGGGGGGGGGGGEF,CFGGGGGGGGGGGGGGGGGGFCFFFGGEE@CFFGGFGGDFGGGGGGGGGGGGGGGFGGGGGGGGGFECFGFFGGGGFFGGFE<E8?F?,:FFAEGG8B<E<EEF<A<E,,54;AE@E,A@B>8,@,@EFF9EEF8@FDFGDFDF,6==EF,?FGGGG>FFACFGGGDFGGFFCGF?FFGDFF==CGD55=;BD5:==:FFF*+=C;2B=CAAA/>+=AF<9*5@C52)9)8/*5(/(,@D@631992,5>;/=;)1A8?0(.))0))*(/((
@M03152:184:000000000-AWYW1:1:2106:18829:9451 2:N:0:CCACTACTATACCTGT
CCCAACTATCCCTATTAATCATTACGGCGACTCTAGAAACCAACAAAATAGAACCGCGCGTCCTATTTTATTATTCCATGCTAATGTATTCAGGCATAGGCCTGCTTTGAACACTCTAATTTTCTCAAGGTAAAGGTCCTGGTTCCCCGACGCACACCAACAAAGGGCACGCCGGCTCACCAAGAGGTAAGGCCCGCCCAGACAGTACGTGCCGGTAGGCAGACCGCCCGGCCAGGCCCGAAATTCAACTACGAGCTTAGAACGGAAGAGCGTCGTGTAGGGAAAGAACAGGAGTGTGGTA
+
CCCCCGGGGGGGGGGGGGGGGGGGGGGGGGGGGGGGGGGGGGGGGGGGGGGGGGGGGGGGGGGGGGGGGGGGGGGGGGGGGGGGGGGGGGGGGGGG8EGGGGGGGGGGGGGGGGGGGGGGGGGGGGGFGGFFGGGGFGGGGGGGGGGGGGGGGGGGGGGGGGGFGGGGGGGGGGGGDEGGGGGGGGGGGGGGGGGGGD=BFGGFGF879FFFGD*:>DFFF@A8100>E>9BFGFGFFDFB>3,=?A=<G:::C>(50).:))-431401(4,(4(40()5><5:F::0,,((*.)*6*.)
@M03152:184:000000000-AWYW1:1:2106:11306:9473 2:N:0:CCACTACTATACCTGT
CCCAACTATCCCTATTAATCATTACGTCAATCTTAGAAACCAACGAAATAAGATCAAACGTCCTATTTCATTATTCCATGCTAATGTATTCAAGCCAAAGCCTGCTTTAAACACTCTAATTTTTTCAAATTAACAGTCCTGATTCCACACGACATCAAGTTAATGACATCACGCTTCGTCGGAAGGGAGAAACCAATTGTACCGGTGCGTACCGTTGGCATGACCAATAAATTTATACCGAAATTCAACTCCGAGCTTAGATCCGAAGAGCGTGGCGTAGGGAAATAACAGGTCGGAGTAA
+
-BCCCGGG-CEFFFFGGGDEFGGGGGGGGGGGFAFGGFGGF,CFGCGGG@FGFEAFEE,C;CFFCDGGF@FF<<F<FF,CCFFF<FEFGGE<A@@FGFFCE@CFEFGDGCFFGGFFGFFGEFGGG?FFE,:EFFGFG985>FGFFAFGDCEDCEFFFGGGFGGDGA8@CF8==CDC+@====>E8++A>EG8E8=+@+=2:=DA+@9D6A5>>D@>B58**-9:)7/349AA++25+*+06>?9B=5:CC*.6<B(.(1)7)))((/3(682((((47;76)2.8*-)87)2)+(0)(/,.
@M03152:184:000000000-AWYW1:1:2106:12966:9532 2:N:0:CCACTACTATACCTGT
CCCAACTATCCCTATTAATCATTACTTCAGCCCTAGAAACCAACGAAAGTAGGACTAAAGTCCTATTTCATTATCCCATGCTAATATATTCAAAGGCTATGTTACGCCTGCTTTGAACACTCTAATTTCTTCACAGTAAACGATTTGAAACACTGAGTCCCTAAAATTAAACTTTAGGGAGTGTATTCAAAAGGAAGGAAGTAAAAATTAAATCACATCTTAGAGATGGATGTTAAATTTTTACTGACAGAAATTAAACTACGAGCTTAGATCGGAAGAGCGTCGTGTAGGGAAAGAACAG
+
CCCCCGGGGGGGGGGGGGGFGGFGGGGGGGGGGGGGGGGGGGGGCF@FEFDEGGGGGGGFFGGGGGGGGGGGF<FDFGCEEEGGGGGGGFGFFFFGEGGGGFFCF7FFC=EFGFF5FGGGEFGGGGFGFGDFGGGGFGFFGGGGGDGGGGGFGGFCEDDFFGGGDGGGFGGGFFDEG8DF>CEGDDFGFDFGFGGC?CEFGG?FEDFFGFDGGCFFFBE7FEFF*9::DF*;A9ACFEC7C@A@C+05*3A@@FB*BEEE@@=9@2>=;3;**5)--/725426(:,1(442(/,);1*/(
@M03152:184:000000000-AWYW1:1:2106:21895:9606 2:N:0:CCACTACTATACCTGT
CCCAACTATCCCTATTAATCATTACGTCGATCCTAGAAACCAACAAAATAGGGTCAAACGTCCTATTTCATTATTCCATGCTAATGTATTCAAGCGCGAGCCTGCTTTAAACACTCTAATTTTTTCAAAGTAAAAATCATGGTTCCCTGCCACACCCAGTAAAGGGCATAACAGCTCACCACGAGGTAAGCCTCCACCGCTCCAGTACACACCCAAATAGGCGGACCGGGCGGCAAAGGCCGAAATTCAACTACGAGCTTAGACCGGAAGAGCGTCGTGGAGGGAAAGAACAGGTAAGTTG
+
CCCCCGGGGGGGGGGGGGGGGGGGGGGGGGGGGGGGGGGGGGGGGGGGGGGGGGGGGGGGFGGGGGGGGGGGGGGGGGGGGCFGGGGGGGGGGGGGGGGGGDGGGGGGGGGGGGGGG9FGGGGGGFGGGGGGGGGFGGGGGGGGGGGGGGGFGGGGGGGFCFEGGGGGGGG?FFCFCFGGGGG@DEEGGGFGGGGGGGEFDGGFGFFGGFFCDDCFFFFF9=5==@>EEFFEFGFGF?58F>E9EFA?A>@<?GDB>61>92--299>F(3:?;9FF08(25:DB43???:7,*)0*.:-)
@M03152:184:000000000-AWYW1:1:2106:11670:9738 2:N:0:CCACTACTATACCTGT
CCCAACTATCCCTATTAATCATTACGGCGACTCTAGAAACCAACAAAATAGAACCGCACGTCCTATTTTATTATTCCATGCTAATGTATTCGGGCATAGGCCTGCTTTGAACACTCTAATTTTCTCAAGGTAAAAGTCCTGGTTCCCCGACGCACACCAATAAAGGGCACGCCGGCTCACCAAGAGGTAAGGCCCAGCCAGACAGTACACGCCGTTAAGCGGACCGCCCGGCCAGGTCCGAAAGTCAACTACGAGATTAGATCGGAAAAGCGTCGGGGAGGGAAAGAAAAGGTAATGGTAG
+
CCCCCGGGGGGGGGGGGGGGGGGGGGGGGGGGGGGGGGGGGGGGGGGGGGGGGGGGGGGGCFFGGGGFGGGGGGGGGGGGGGGGGGGGGGGGGGGGGGFFGGGGGDGGGGGGGBFGGGGGGGGGFGGGGFGGGFGGGGFFFGBFGGGGGGGGGG>CGGGGGGDFGGGGGDDGGECGGEFGGGGGGGGGFCFGGD7EFF*99DGFGFFCF>7CGDG:>FEFF>B949;5DE;3>D:</8D(018(99AF2>@B2*0(.6A7446:6(2((.(4((,,()(-35-72)((.((3)+)*/)2-)
@M03152:184:000000000-AWYW1:1:2106:10120:9773 2:N:0:CCACTACTATACCTGT
CCCAACTATCCCTATTAATCATTACGGTGGTCCTAGAAACCAACAAAATAGAACCACAACGTCCTATTCCATTATTCCATGCTAATATATTCAAGCAAGAAGCCTGCTTTGAGCACTCTAATTTTTTCAAAGTAAAAGTCCTGGATCCCCGACACACCCAGTGAAGGGAATGCCGGCTCTCCAGAAGGAAAGGCCCAGCCAAAGCAGTACTCACCATAAGGCAGACCACCCAGCCAGGCCCGAAATTCAACTACGAGCTTAGATCGGAAGAGCGTCGTGTAGGGAAAGAAAAGGTATGGGG
+
CCCCCGGGGGGGGGGGGGGGGGGGGGGGGGGGGGGFGGGGGFGGGGGGGGGGGGGGGFGGGGGGGFGDGGGGGGGGGGGGGGGGGGGGFGGGGGEFGGGGG@@FGFFGGFGGGGC8FGGGGGGGGGGGCEFGGGGGFGGGGGGGGGCEEGGEGGGGGGGGGFFFDEGGCGGGGGG>8CDFGGFGGGGGFD8FDFG+@CGFGGG=EFFFC5=CCFCFFFEF>CFA944A>EDFAFDGFFG9DFFBB:CFE=FEEF;?B9,6CEF370;62>2?B>(89),(2@2D<@?:?0(,4*48/(*.(
@M03152:184:000000000-AWYW1:1:2106:6121:9791 2:N:0:CCACTACTATACCTGT
CCCAACTATCCCTATTAATCATTACGGCGACTCTAGAAACCAACAAAATAGAACCGCGCGTCCTATTTTATTATTCCATGCTAATGTATTCGGGCATAGGCATGCTTTGAACACTCTAATTTTCTCAAGGTAAAGGTCCTGGTTCCCCGACGCACACCAACGAAGGGCACGCCGGCTCACCAAGCGGTAAGGCCCGCCCAGCCAGTACGTGCCGTTAGGCAGACCGCCCGGCCAGGCCCGAAATTCAACTACGAGCTTAGCACGGAAGAGCGTCGTGGTGGGCAAGCAAAGGTATTGTATG
+
BCC@-8CE@A8FCEFGFGGGAFAGGGE:@CGG,6CF9F96F,9CFFFEGGGGA@FE7+@F@:FGAFAEGGGGEDCG?EC<,<66FEGGFFFFFGG@E,<FF,54ECBEG9F<FGFD?FFGD<CA?E?FFGF9FAF<4A,EFGEE=EGGGGGGGGGGGGC,CEF6+6+@CC9?A>DGGECGFGFF*4BF>CAGGGGDDDG>=*:(1)121AFGGC=.=>;FA?F(3135BF>:@3(/7<91)-).*66F<76?:*)-5(),)))-,(42:<:1-(4-()(-(0-)()(,(4(3)+)0/.*)-
@M03152:184:000000000-AWYW1:1:2106:5929:9796 2:N:0:CCACTACTATACCTGT
CCCAACTATCCCTATTAATCATTACGGTGATCCTAGAAACCAACAAAATAGAACCATCGTCCTATTTTATTATTCCATGCTAACGTATTCAGGCAAAAATGCCCGCTTTAAACACTCTAATTTTTTCAAAGTAAAGGTCCTGATTCATCGAAACACCCAAGAGCATCCCGACTCACCAGAAGGTGAGAAATTGGCTACACACCGTTTCATGCCCCTAAAGGCACGATCGATATATCCCAATCCCGAAATTCAACTACGAGCTTAGATCGGAAGAGCGTCGTGTAGGGAAAGAACAGGTATG
+
CCCCCGGGGEFGGGGGGGGGGGGGGGGGGGGGGGGGGGGGGEGGGGGGGGGGGGFGFGGGGGGGGGGFFGFGGGGGGGGGGGGFFGGFG9FFGFGGGGGFGGFGGGDGFGGDFGGGGFFGGGGGGGFGGGGFGGGGAFGGFFGGGGGGGFGCGEGGGGGFGDGGGGF?F>DEGGFGFGGFGGFFFFGGGGGCCFG8FFGFG+;@CEF7CF;77+CFFFEF>8CFFFDAFF>F>FF@A3>@)()8??=>2DF?E=BEF6;?>984@;)9;<;D9@D;@372-8:>A?<B06:0::874-:.(
@M03152:184:000000000-AWYW1:1:2106:6448:9839 2:N:0:CCACTACTATACCTGT
CCCAACTATCCCTATTAATCATTACGTCGATCCTAGAAACCAACAAAATAAGATCAAACGTCCTATTTCATTATTCCATGCTAATGTATTCAAGCGTTAGCTTGCTTTACACACTCTAATTTTTTCAAAGTAACAGCTCTGATTCCTCGCGACACCAACTTAATGACATCGCGGCTCCTCAGAAGACAGGAATCAACAAAACCAGTACGTACCATTCGCACTCTCAGTGAATTGACCCCGAAACTCAACTATGAGCTTAGATCGGAAGAGAGTCGTGTAGGGAAGTATCGGCTATGGACGG
+
BC<@<@,6FGG<FF8EA<FCD<<EF<EF@@E8FC9966FFGCFG@@EA9@@F,C@F8<CCF<@@CEFGG<@,C66F<E,EGFFGDGCCF9F,<,,6FFF,,65FFF,,,,,,,89FF<<AF@<<+,C?,A<@?,A<,,,9,,,E=9,9@B84C8F6+8+@D9;;;EF=9D+==CC8C==,=DDF?8,8<C,>EFFCFC30,**1,4=<DFGF4@FC+3-/*)**0**=:8@FF**4*75(07)(10;A87A).+14+5>)9).((61(5((-,)4((0.).)(8(/6)-((((*,/)-*((
@M03152:184:000000000-AWYW1:1:2106:9665:9874 2:N:0:CCACTACTATACCTGT
CCCAACTATCCCTATTAATCATTACATCAGCCTTAGAAACCAACAAAATAAGACCAACGTCATATTCTATTATCCCATGCTGTAATATTCAATGGCAAGGTTACGCCTGCTTTGAACACTCTAATTTTTTCAAAGTAAATGATTGGAAGCGGTTGCCCACTATCCAATAATAGAAAGCCTATGTCGAGCCACACCACAAGGGCGAGCTTTGACACAAAAAACTTTCGAAATTCAACTAAGAGCTTAGATCGGAAGAGCGTAGTGTAGGGAAAGAAAAGTGATGTGTAAATAACGGTGTGTG
+
@CCCCGFFFGFGGGGGFGGGGFGGGGGGGGGGGGGGGGGGFGGGGGGGGGGGGGGGGGGGGGGGFGGGGFCFGGFGGGGFFGGGGGGGFFGGGGGGGGGGDFGFGEDGFCGGGGFGGBFBFGGGFGC9FFDFE?BFFGGGGGGFFDFGGCGDGGG?EDDEFGFG8FFGGGFADFGFGGDFDA8E=D=C>CGGGEEFG68??DC=C55C6?DCCF66?FFFFAF*29@?FFB8AFFGFF*0;54BAF:85D;2@D>@A(:6(((//94@08=((//(,;.))*.*./))-))))*())-14:
@M03152:184:000000000-AWYW1:1:2106:21509:9921 2:N:0:CCACTACTATACCTGT
CCCAACTATCCCTATTAATCATTACGGCGACTCTAGAAACCAACAAAATAGAACCGCGCGTCCTATTTTATTATTCCATGCTAATGTATTCGGGCATAGGCCTGCTTTGAACACTCTAATTTTCTCAAGGTAAAGGTCCTGGTTCCCCGACGCACACCAACGAAGGGCACGCCGGCTCACCACGAGGTAAGGCCCGCCCAGACAGTACGTGCCGTTAGGCAGACCGCCCGGCCAGGCCCGAAATTCAACTACGAGCTTAGATCGGCAGAGCGTCGGGGAGGGAAAGAACAGGGAAGTGAGC
+
CCCCCGGGGGGGGGGGGGGGGGGGGGGGGGGGGGGGGGGGGGGGGGGGGFGGGGGGGGGGEGGGGGGGGFGGGFGGGGGGGGGGGGGGEEAFFFGGGFGGGGGCCD,?,AFGGGGFG,?BFFGGGGGGGFB?FFGGGFCFAFEFDGFCECGDECGCGE6FGGG68CEGGGGGGGDEDGGGGG*>CCEEFGFFG8E=CCEEC59369+21;7*7CEAE>;FF;FD672<B:(85C63)3C,)6<(98>FF74,4*.(..))6.)8:(40:6(,((((-)-46B8)(0.37.(.(*,8;)*,(
@M03152:184:000000000-AWYW1:1:2106:25366:9950 2:N:0:CCACTACTATACCTGT
CCCAACTATCCCTATTAATCATTACGTCAATCCTAGAAACCAACAAAATAGGATCGAACGTCCTATTTCATTATTCCATGCTAATGTATTCAAGCGTTAGCCTGCTTTAAACACTCTAATTTTTTCAAGGTAACAGTCCAAATTCCCCGCAACACCAAATTAATGGCATTACGGTTCATCAGGAAGGAGGAATCAGTGGGACCAGTACATGCCAGAGGCATGACCAACCTACTAACCCCGAAATTCAACTACGAGCTTAGATCGGAAGAGCGTCGTGTAGGGAAAGAACAGGTATGTGTAA
+
CCCCCGGGGGGGGGGGGGGGGGGGGGGGEGGGGGGGGGGGGGGGGGGGGGGGGGGGGGGGFGGGGGGGGGGGGGGGGGGGGGGGGGGGGGGGGGGGGGGGGGGGGGGGGGGGGGGGGGGGGGGGGGGGGFGGGGGGGGGGGGGGGGGGGGGGGGGCFGGGGGGGGGGGGGGGGC8@DGGGGDFEFGGGGGGGGEFGGGGBCGDCCAFCGFGDDFGFFFFFFBFECFF>EAEFFGFGFFGBEB?@CFF=E7AB@GE@:83<C?C@FFDFFD;@>00--.444>?F?),:(((.3+67*)*.)
@M03152:184:000000000-AWYW1:1:2106:17273:9970 2:N:0:CCACTACTATACCTGT
CCCAACTATCCCTATTAATCATTACGTCGATCCTAGAAACCAACAAAATAGGGTCAAACGTCCTATTTCATTATTCCATGCTAATGTATTCAAGCGCGAGCCTGCTTTAAACACTCTAATTTTTTCAAAGTAACAGTCCTGATTCCCCGCCACACCAACTGAATGGCATGACGGTTCTTCAGAAGGTAGGAACCAGTGACACCAGTGCATACCGAAGGCACGACCAGCGTACTGATCCCGAAATTCAACTACGAGCTTAGATCGGAAGAGCGTCGTGTAGGGAAAGAACAGGTATGTGAAG
+
CCCCCGGGGGGGGGGGGGGGGGGGGGGGGGGGGGGGGGGGGGGGGGGGGGGGGGGFGGGGGGGGGGGGGGGGGGFCGGGGGGGGGGGGGGGGGGGGGGGGGGGGGGGGGGGGGGGGGGGGGGGGGDFFGGFGGGGGGGGGGGGGGGGGGGGEGGGGGGGFDFGFGGFGGGGGGGCEGFGGGGGGGGDFGGGGGGGGGFCFCF?=FAA>FFDCFDGFFF9FFFFBA>BFEDFF4FEFFFC?>>A661<CEDF@DG>;D@E<><CD::19:?BF631((02<DF?F<@74(.1:)<64*6*.-
@M03152:184:000000000-AWYW1:1:2106:20397:9978 2:N:0:CCACTACTATACCTGT
CCCAACTATCCCTATTAATCATTACGTCGATCCTAGAAACCAACAAAATAGAATCAAACGTCCTATTTCGTTATTCCATGCTAATGTATTCAAGCGTGAGCCTGCTTTAAACACTCTAATTTTTTCAAAGTAACAGTCCTGATTCCCCAAGACACCAAATTAATGACATCATGGTTCGTCAGAAGGTAGGAATCAATAATACCAGTACGTACAATAGCACGACCAATAAATTAATCCCGAAATTCAACTACGAGCTTAGATCGGAAGAGCGTCGTGTAGGGAAAGAACAGGTATGTGTAGA
+
CCCCCGGGGGGGGGGGGGGGGGGGGGGGGGGGGGGGGGGGGGGGGGGGGGGGGGGGGGGGGGGGGGGGGGGGGGGGGGGGGGGGGGGGGGGGGGGGGGGGGGGGGGGGGGGGGGGGGGGGGGGGGGGGGFFGGGGGGGGGGGGGGGGGGGGGGGGGGGGGGGGGGGGGGGGGGGGFGGGGGGCGF,@FGGGCGGGGGGGDGGFFFDFGDFGGGGGFA5=F5=DFACFFFFFFFGFGF:CAEFFFFFEAEGFFFCBB4>5C@<2=@D6DDFF>;>6?@A3A;AFFFF34:414<+,7*)2))
@M03152:184:000000000-AWYW1:1:2106:6347:10005 2:N:0:CCACTACTATACCTGT
CCCAACTATCCCTATTAATCATTACGGCGACTCTAGAAACCAACAAAATAGAACCGCACGTCCTATTTTATTATTCCATGCTAATGTATTCGGGCATAGGCCTGCTTTGAACACTCTAATTTTCTCAAGGTAAAAGTCCTGGTTCCCCGACGCACACCAATAAAGGGCACGCCGGCTCACCAAGAGATAAGGCCCAGCCAGACAGTACACGCCGTTAAGCGGACCGCACGGCCAGGTCCGACATTCAACTACTAGATTAGATCGGAAGAGCGTCGTGTAGGGACAGGAAAGGAGACGATAA
+
CCC@CCFGGGGGGCGGGGGGGGGGGGDGEGGGGGGGG<FFDGF;DFGGGCDFFG8CC:FFGEEGF,6F@6EFFGFFGGGGFGCDFFGGFGGFCGGGGGGD8<DDGCGGGGFGFFGGGEGGGFGGBFF<FCFFFF,<=EAEG:EBFEFBCGEC@BFGGEG8BFDD=A+@88D8DC6+;CGFGG>CCCD9=ECFD57EGFGFCC7<EF>?@8DDCDE>:>9F>>5609@)>>;>DG0704*,7(<:4*)9>:?>)*9)*.624441:?<B?F?>>(3(47:9))(037(2((,.(*())(*((
@M03152:184:000000000-AWYW1:1:2106:20850:10019 2:N:0:CCACTACTATACCTGT
CCCAACTATCCCTATTAATCATTACTTCGGTCCTAGAAACCAACAAAATAGAACCAAAGTCCTATTCTATTATTCCATGCTAATGTATTCAAGCGAAAGCCTGCTTTAAACACTCTAATTTTTTCAAAGTAAAAGTCCTGGATCCCCTGCGCACTAAATTAATAGCATACAGGTTCCCCAGAAGGAAAGACCCGACCAGAGGCAGTGCTTGACGTGAGCCAAGACCACCCAGCCAGGTCCGAAATTCAACTACGAGCTTAGATCGGAAGAGCGTCGGGTAGGGAAAGAACAGGGAGGTGTA
+
CCCCCGGGGGGGGGGGGGGGGGGGGGGGGGGGGGGGGGGGGGGGGGGGGGGGGGGGGGGGGGGGGGGGGGGGGGGGGGGGGGGGGGGGGGGGGGGGGGGGGGGGGGGGGGGGGGGGGGGGGGGGGGGGGGGGGGGGGGFGGGGGGGGGGGGGGGGGGGGGGGGGFGGGGGGGGGGGGGGGGGGGGGGGGGGGGGGGGD?DFGCDC?FGFFFGGDGFFFFFFFFFCBFFFBB9FC=7F=FEFFFFFFFFFGFF@58;D989EE?<61:@B8389229(54,4>(5:@1(:01(.*-))-*-)
@M03152:184:000000000-AWYW1:1:2106:15990:10065 2:N:0:CCACTACTATACCTGT
CCCAACTATCCCTATTAATCATTACGTCGATCCTAGAAACCAACAAAATAGAATCAAACGTCCTATTTCATTATTCCATGCTAATGTATTCAAGCGTATGCTTGCTTTAAACACTCTAATTTTTTCAAAGTAACAGTCCTGATTCCCCAAGACACCAAATTAATGACATCAAGGTTCTTCAGAAGGTAGAAACCAATAATACCAGTACGTACCGAGGCACGACCAACAAATTGATTCCGAAATTCAACTACGAGCTTAGATCGGAAGAGCGTCGTGTAGGGAAAGAAAAGGTATGGGTAAA
+
CCCCC@FGCGFGGGGGGGGGGFFFCE@@CGEGGGA<FCGGG<FCGGGGGFFFFGFFEFCCEFGGGGGGGGGGFCFFFEFFDDFECFBE<@FGGFGGGCBFECFGGGFDCFGDF8AFGGGGGEGGCEEGFGDGGGFGGGGCFGGFDGFFGEGGFFG?FGGGGGDAFEFGFCDF?8=D7CF;=EGGGFE=EGGGGGGGGGGFGGFDFFFGGDD6>6@>>EFFB)*8=C5@>C6<:C6=BAGFEB4AFFEF5C)5=<)6AC3/*8?D@F@1;17((6(3(073;A0>:F(41(1.-0.))(2()
@M03152:184:000000000-AWYW1:1:2106:23232:10200 2:N:0:CCACTACTATACCTGT
CCCAACTATCCCTATTAATCATTACGTGGTCCTAAAACCAACAAAATAGAACCATCGTCCTATTTTATTATTCCATGCTAATGTATTCAGGCAAAAATGCCCGCTTTAAACACTCTAATTTTTTCAAAGTAAAGGTCCTGATTCATCGAAACACCCAAGAGCATCCCGACTCACCAGAAGGTGAGAAATTGGCTACACACCGTTTCATGCCCCTAAAGGCACGATCGATATATCCCAATCCCGAAATTCAACTACGAGCTTAGATCGGAAGAGCGTCGTGTAGGGAAAGAAAAGGTAGTGG
+
CCCCCGGGGGGGGGGGGGGGFGGGGGGGGGGGGGGGGGGGGGGGGGGGGGGGGGGGEGGEEGGGGGFGGFGGGAFGGGGGGGGGGGGGGGGGGGGGGGGGGGGGGGGGGGGGGGGGGFGGGGGGGFFCGGGGFGCFGFCAFGFGGGGGGGDGGGGGFGGFFGGGGDGDDGGGGGD?DCDGGGGGGGGFFAFDFGGGF88?CDG>CFFGFF66CFFFFF6*;CBDCD=?*9>F6+;FFB>=A35=B;BA4C:4C46(8/36EFE4)<(170(8;3((60,,.7A44)3:((2146<//.2((
@M03152:184:000000000-AWYW1:1:2106:21633:10204 2:N:0:CCACTACTATACCTGT
CCCAACTATCCCTATTAATCATTACGGTGATCCTAGAAACCAACAAAATAGAATCATGCCGTCCTATTTTATTATTCCATGCTAATGTATTCAAGCAAAATGCCTGCTTTAAACACTCTAATTTTTTCAATGTAAGGGTCCTGGTTCCCCGCGTCACCCAATTAAGGACAGCGCGGTTCTCCAGAAGGTGAGAAATTGACTACACCAGTTCATACCCCTTAGGGCACGACCGATGTGTAACTCCCGAAATTCAACTACGAGCTTAGATCGGAAGAGCGTCGTGTAGGGAAAGAAACGGAAT
+
CCCCCGGGGGGGGGGGGGGGGGGGGGGGGGGGGGGGGFGGGGGGGGGGGFGGGFGGGGGFEFGGGGGGGGCFGFFGGGGGGGGGGGFFGGGGGGFFGGGGGGGGGGGGGGFFAFGGFGGGGGGGGGGGA<<FGGGFGCEFGFGFGGGGGFGGGECEGGGGFFFGCFCFFGGFCGDGGEGGGGGGGGGGGGGGCFGGGG9BGGGFF?>CGFGGG9E*@FFA*96):7>B4*:44C=C+919+6A@FDD:9FACE=8?A@1(86>;<EE))-46,7<F<B(3,04@<63(8(4(3*())(*(-
@M03152:184:000000000-AWYW1:1:2106:23447:10219 2:N:0:CCACTACTATACCTGT
CCCAACTATCCCTATTAATCATTACGTCGATCCTAGAAACCAACAAAATAGAATCAAACGTCCTATTTCATTATTCCATGCTAATGTATTCAAGCGTATGCCTGCTTTAAACACTCTAATTTTTTCAAAGTAACAGTCCTGATTCCCCAAGACACCAAATTAATGACATCAAGGTTCTTCAGAAGGGAGAAACCAATAATACCAGTACGTACCGAGGCACGACCAACAAATTGGTCCCGAAATTCAACTACGAGCTTAGATCGGAAGAGCGTCGTGTAGGGAAAGAACAGGTGTGATGAGT
+
CCCCCGGGGGGGGGGGGGGGGGGGGGGGGGGGGGGGCGGGGFGGGEGGGFGDAFGGGGGDGGGGGGGGGGGGGGGGGCEGGGGFGGGGGGGGGFGGGGGFGFGGGFGFGGGGGDGGG<FFFGGGFGGGD<FGGGGGGGCGGGGGGFGF8CGFFGGGGGDGGGGGGGGGGGGGCGCFGGGGFFG==EGGGEGGGGG?FG9DCDFEFFFGCFF?DDGDBFFFFDBFFFFFFFAFACCFF@GFD@AEFFCFCFFF=*:;;33C<?;@@F0,:@>1<2((45230?:>?FB0(((.(+(1*)*.)
@M03152:184:000000000-AWYW1:1:2106:6294:10224 2:N:0:CCACTACTATACCTGT
CCCAACTATCCCTATTAATCATTACGGCGATCCTAGAAACCAACGAAATAGGACCGCACGTCCTATTCCATTATTCCATGCTAATGTATTCGGGCGAGACGCCTGCTTTGAACACTCTAATTTTCTCAAGGTAAACGTCCTGGTTCCTCGACGCACCCAGCGAAGGGCACGCCGGTTCACCAAGAGGAAAGGCCCGGCCAGACAGTACAGCGCCTTTCGGCGGACCGCCCGCCCAGGCCCGAAATTCAACTACGAGCTTAGAACGGCACAGCGTCGTGGCGGGAAAGAACAGACATGAGGT
+
CCCCCGFFGF8EF9FGFGCFGGGFGFFGCGGGGGGGGFGFGFEGGCGGGFGGGGDFGECEGGGG9FGGDCFGCFFGGGGG<CFGGGGCCFFFGGG7B7@FGGGGFDEFG9EFGCFGGGFGGCFDGGGFCAFFEFEF8ADGGCDGGGDGG+CCEEGGGGG,DE6:+3@>CDCCE>*1;BFGG6CDFFF,,,;>C,=5:C8>*0/(28AFDAG3C)1:/;18<(59B;>55)1>BDB4FB347(81594*-29()*)-7926?A).-(,1(,.(,,423>((,80)(0(.8042(*(1*)*.(
@M03152:184:000000000-AWYW1:1:2106:17431:10299 2:N:0:CCACTACTATACCTGT
CCCAACTATCCCTATTAATCATTACGTCGATCTTAGAAACCAACAAAATAAGATCAAACGTCCTATTTCATTATTCCATGCTAATGTATTCAAGCCAAAGCCTGCTTTAAACACTCCAATTTTTTCAAAGTAACAGTCCCGATTCCCCACGACATCAAATTAATGACATCATGCTTCGTCAGAAGGGAGAAACCAATTGTACCAGTGCGTACCGTTGGCACGACCAATAAATTGATCCCGAAATTCAACTACGAGCTTAGATCGGAAGAGCGTCGTGTAGGGAAAGAACAGGTATGTGTAG
+
CCCCCGGGGGGGGGGGGGGGGGGGGGGGGGGGGGGGGGGGGGGGGGGGGGGGGGGGGGGGGGGGGGGGGGGGGGGGGGGGGGGGGGGGGGGGGGGGGGGGGGFGGGGGGFGGGGGGGGGGGGGGGFGGGGGGGGGGGFGGGGGGGGGGGGGGGGGGGGGGGGGGFGGGGFGGGFGGFEFGGGGFG8CFGGGGGGGGGGFFGGC;CFFC+@DDG6FFFABFFAFFFFFFFFEFFFFGF40>?=BFF+8B4FFE>DFFDEFFFEE??@?(/611:193<>?FB34FFF:141:1)+-)*6*.)
@M03152:184:000000000-AWYW1:1:2106:11081:10302 2:N:0:CCACTACTATACCTGT
CCCAACTATCCCTATTAATCATTACATCGATCCTAGAAACCAACAAAATAGAATGCGATGTCCTATTTCATTATTCCATGCTAATGTATTCAAGCGTGAGCCTGCTTTAAACACTCTAATTTTTTCAAGGTAACAGTCCTAATTCCCCAAAACATCAAATGAATGACATTATGGTTCATTAGAAGGTGAGAACCAATAAAGCCAGTTCATACCAAGGGCACGACCAACTCATTGATCCCGAAATTCAACTACGAGCTTAGATCGGAAGAGCGTCGTGTAGGGAAAGAACAGGTATGTTTAG
+
CCCCCGGGGGGGGGGGGGGGGGGGGGGGGGGGGGGGGGGGGGGGGGGGGGGGGGGGGGFGGGGGGGGGGGGGGGGGGGGGGGGGGFGGGGGGGGGGGGGDGGGGGGGGGGGGGGGGGGDFGGGGGGGFCEGGGGGGGGGGGFFGGGGGGEGGGGGGGGGGGGGGGGGGGGGGGCFGGGGGGFGGGGGGGFGGGGGGGGGFGG=DGFFGGFGGFGG?F>9FFFFFFFFFFFFFFECCF7D=>=BFFFFFFFA==DAAEB=3CFC>=@22:(529(,,(2/9<>352)/:3612):)01<*.)
@M03152:184:000000000-AWYW1:1:2106:21862:10410 2:N:0:CCACTACTATACCTGT
CCCAACTATCCCTATTAATCATTACGGCGACTCTAGAAACCAACAAAATAGAACCGCACGTCCTATTTTATTATTCCATGCTAATGTATTCAGGCATAGGCCTGCTTTGAACACTCTAATTTTCTCAAGGTAAAAGTCCTGGTTCCCCGACGCACACCAATAAAGGGCACGCCGGCTCACCAAGAGGTAAGACCCAGCCAGACAGTACACGCCGTTAAGCGGACCGCCCAGCCAGGCCCGAAATTCAACTACGAGCTTAGATCGGAAGAGCGTCGGGTAGGGAAAGAACAGGTAAGTGTAA
+
CCCCCGGGGGGGGGGGGGGGGGGGGGGGGGGGGGGGGGGGGGGGGGGGGGGGGGGGGGGGGGGGGGGGGGGGGGGGGFFGGGGGGGGGGGGGGGGGGGGGGGGGGGGGGGGEFCFGGCGGGGGGGGGFGGGGFDGGGGGGGGFGDGGGGGGGGGGGGGGGGGCFDFCEFGGCFGGGGGGGGGGFGGFFGGGGGCFFGGGFGFF=CFFCGFGGGGC56FEFA6>23;;>EFFFFG?CF?G359D8?FAFFG?:BGEFF?A?B2632(493:?>>F>(4070?8(04<<<::((.2-/=)2-)
@M03152:184:000000000-AWYW1:1:2106:22404:10465 2:N:0:CCACTACTATACCTGT
CCCAACTATCCCTATTAATCATTACATCGATCCTAGAAACCAACAAAATAGAATGCGATGTCCTATTTCATTATTCCATGCTAATGTATTCAAGCGTTAGCCTGCTTTAAACACTCTAATTTTTTCAAGGTAACAGTCCTAATTCCCCAAAACATCAAATTAATGACATTATGGTTCCTTAGAAGGTGAGAACCAATATGACCAGTACATACCAATGGCATGACCAATCAATTGATCCCGAAATTCAACTACGAGCTTAGATCGGAAGAGCGTCGTGTAGGGAAAGAAAAGGTATGTGTAA
+
CCCCCGGGGFGGGGGGGGGGGGGGGGGGGGGGGGGGGGGGGGGGGGGGGGGGGGGGGGGGGGGGGGGGGGGGGGGGGGGGGGGGGGFGGGGGGGGGGGGGGGGGGGGGGGGGGGGGGCEFGGGGGGGGGGGGGGGGGGGGGGGGGGGGGGGGGGGGGGGGGGGGGGGGDGGGFGFFGGGGGGGGF?FFGFGGGFGGGGGFGGGE8<FFGFF8?FGFFF<FB=BEDFFFCFFFFDE;<8?=?AFFFFFFFGFEAD?=>4AEEFCF=A99@BD=@(66(2=E<:35(0/3(3=6.1))1)3/)
@M03152:184:000000000-AWYW1:1:2106:3301:10469 2:N:0:CCACTACTATACCTGT
CCGAAAAATCACTATAGATTATTACTTCCGAACTAAAAACCCACATAAAAGGGTCAAACCATCTATTTTATCATTGAATCCTAATGTATACAGAAGAAAACTAGATATCATTAATTTAATTTACTAACAGTAAAAGTCATACTTTTTGATAACAACGCATTCTAGCCATGTATCAAGTTAACATTGACACTACCAACTATACAATTAATCAACGACGGTCTGACCAGTCATTTCATCCCTACACTAAGATACCAAACTAGCACACAAGAGCTCATGGCAGGTAATCACAAAATAACTTCAG
+
-A--6++,-,,,6,,,,;C-,,,;,C<<,,,,+;,,,,68C,B8:,6;,C,,6;,;6,;6,6666,C,,,CCC,,,,:9,,,,9<,9,,,<C,,6,66,,,:9,9,,,,5,559,,5,,:B,5,:5,,,,555,9,,,,944>;,,9++,:4,9,9+646+,,49,,,++3,,,+,+,+,37,,6,,4,,,6@,,==+6+7++37+?++++6A++*3*)**)+:8@)+*+*1++*++**3;)3)=9)*.531)**0*9*.4*1)0-6/(0(0).**.)(((09+)+1/)/((.+)*;6:))
@M03152:184:000000000-AWYW1:1:2106:6853:10492 2:N:0:CCACTACTATACCTGT
CCCAACTATCCCTATTAATCATTACATCGATCCTAGAAACCAACAAAATAGAATGCGATGTCCTATTTCATTATTCCATGCTAATGTACTCAAGCGTGAGCCTGCTTTAAACACTCTAATTTTTTCAAGGTAACAGCCCTAATTCCCCAAAACATCAAATGAATGACATTATGGTTCATTAGAAGGTGAGAACCAATAAAGCCAGTTCATACCAAGGGCACGACCAACTCATTGATCCCGAAATTCAACTACGAGCTTAGATCGGAAGAGCGTCGTGTAGGGAAAGAACAGGTATGGGTAG
+
CCCCCGGGGGGGGGGGGGGGGGGGGGGGGGGGGGGGGGGGGGGGGGGGGGGGGGGGGGGGGGGGGGGGFGGGGGGGGGGGGGGGGGGGGGGGGGGGGGGGG@FFGEGGGFGGGGGGGGGGGGGGGGGGGFEGGGGGGGGFFGGGEGEFGCFGGGGGGDGGFGGGDFGGGGGG8DFFGGGD=FFEG?FFGFFGGGD?FGGF8FDFGFFGFFGG6=FDAD9?D>FF5==@AF*?ACA@A@G>*>D48BEFFFF=>C9@>E=@ECEFFDD@=@13,36(603;8B;F<83((,,3.3))).*)(
@M03152:184:000000000-AWYW1:1:2106:14033:10552 2:N:0:CCACTACTATACCTGT
CCCAACTATCCCTATTAATCATTACGTAGATCCTAGAAACCAACAAAATAGGATCAATCGTCCTATTTCATTATTCCATGCTAATGTATTCAAGCGTTAGCCTGCTTTAAACACTCTAATTTTTTCAAAGTAACAGTTCCGATTCCTTGCGACACCAAATTAATGACATCACGGCTCCTCGGAAAGGAGGAACCAACAAAACCAGTACGTACCGTAGGCACGACCAGCAAATTGATCCCGAAATTCAACTACGAGCTTAGATCGGAAGAGCGTCGTGTAGGGAAAGAACAGGTAGGTGTAG
+
CCCCCGGGGGGGGGGGGGGGGGGGGGGGGGGGGGGGGGGGGGGGGGGGGGGGGGGGGGGGGGGGGGGGGGGGGGGGGGGGGGGGGGGGGGGGGGGGGGGGGGGGGGGGGGGGGGGGGGGGGGGGGGGGGFGGGGGGGGGGGGGGGGCGFGGEGGGGGGGGGGGGGGGGGDGGDCDGGGGGGGGGGG@D?EGGGGGGGGGFGG+=C?AFCFFFDGEF>ACFFA>2:=BFFFBFFFFCAC<@FFFFFFFFCGFFFD>7)3;=7??D?@?,/,6(--96().:AB?F653471?2)3))*504)
@M03152:184:000000000-AWYW1:1:2106:11105:10600 2:N:0:CCACTACTATACCTGT
CCCAACTATCCCTATTAATCATTACGTCGATCCTAGAAACCAACAAAATAGGATCGAACGTCCTATTTCATTATTCCATGCTAATGTATTCAAGCGTTAGCCTGCTTTAAACACTCTAATTTTTTCAAAGTAACAGTCCTGATTCTCCACGACATCAAATTAATGACATCATGGTTCATCAGAAGGGAGAAACTAATATGACCAGTTCATACCGTATGCACGACCGGTATATTTATCCCGAAATTCAACTACGAGCTTAGATCGGAAGAGCGTCGTGTAGGGAAAGAACCGGTATGGTGAT
+
@C@CCCGGGGGFFGGGGDGDFGGGCEEFC:@FCCFEEEFC<EF@CF@FCAFGGGFGCFGEG@FGGEFGC<FFFGGGGFGEAEFGCAEEFF9EDFGG@CFGGGGGGAFEGGGFE@F8E<EFGGGGGGD<FEEFFGGCFFGGGGGAEFGD;E7EEECGGG9=EFFE8==EGD3@==+==FFFFFG9FFEGGEFCFDGFGFDFC=6DFDDFF9F?+@F**5;CFDFF5=>??>?99C<CF*C=AA4-=8@AFGF:@*0/);C<C3C(/(16(3;;9D6,68:>A>BF(>81((--,/4)))*))
@M03152:184:000000000-AWYW1:1:2106:22521:10613 2:N:0:CCACTACTATACCTGT
CCCAACTATCCCTATTAATCATTACGTCGATCCTGGAAACCAACAAAATAGGTTCGAACGTCCTATTTCATTATTCCATGCTAATGTATTCGAGCGATTGCCTGCTTTAAACACTCTAATTTTTTCAAAGTAACAGTCCTGACTCCCCGTAACACCAAATTAATGACATCACGGCTCGTCAGAAGGGAGAAATCAATGACGTTAGTACGTACCGAGGCACGACCGAAGTATTGATACAGAAATTCAACTACGAGCTTAGATCGGAAGAGCGTCGTGTTGGGAAAGAACAGGGATTTGTCAG
+
@CCCCGFEGGFEGFGGGFGGGGGGGGEFGFFCCFGFEFFFFFFFFGEAFGCEFGGGGGFGEF7F<FFGFGGGGGGGFE@D?EFFGEFGEDACAE:BFFFGD6<EEBF9E<EG9FFGG9?EEGGFCAFGGG@,AF<,@FEEEEECE:E@C=CGCCGCDEFFEG;EDACEGGGE+=>C>@DGCCFG+6>F>EGCGAAFCFEA+=98>B<@5CD**;7?>*);*2A>2((.81.1++.+;);383ACCA<6<2)(6*59;<)<))(((((.4244(246(.,30).),54(1((((*(19)2))
@M03152:184:000000000-AWYW1:1:2106:22196:10649 2:N:0:CCACTACTATACCTGT
CCCAACTATCCCTATTAATCATTACGTCAATCCTAGAAACCAACAAAATAGGATCGAACGTCCTATTTCATTATTCCATGCTAATGTATTCAAGCGCATGCCTGCTTTAAACACTCTAATTTTTTCAAAGTAACAGTCCTGATTCCCCGCAACACCAAATTAATGGCATTACGGTTCGTCAAGAGGGAGGAATCAGCAACGCCAGTACGTACCAGTGGCACGACCGACATGCTGACCCCGAAATTCAACTACGAGCTTAGATCGGAAGAGCGTCGTGTAGGGAAAGAACAGGTTAGGTGGG
+
CCCCCGGGFGGGGGGGGGGGGGGGGGGGGGGGGGGGGGGGGGGGGGGGGFGGGGGGGGGGGGGGGGGGGGGGGGGGGGGFGGGGGFGGGGGGGFGGGGGGGGFGGGFGGGGFGGGGGGGGGGGGGFCFGGGGGGGGGCFGGFGGGGGGGGGGGGGGGGGGF8DFGGGGCFGGFGGGGGGGGEED?FGGGGDGGFFGGGGF6CDAEAFFGFGGGC?FFFDFF=DAF@@5BEFAFC>CA;*:5>3=FFFFFGFEFG:350<?F<)-6??911<B984((.462B7>..,2(.4()+))))*((
@M03152:184:000000000-AWYW1:1:2106:13009:10654 2:N:0:CCACTACTATACCTGT
CCCAACTATCCCTATTAATCATTACGTCAATCCTAGAAACCAACAAAATAGGATCGAACGTCCTATTTCATTATTCCATGCTAATGTATTCAAGCGCGAGCCTGCTTTAAACACTCTAATTTTTTCAAAGTAACAGTCCTGATTTCCCGCCACACCAAATTAATGACATAACGGTTCGTCAGAAGGTAGGAACCAGTAACACCAGTACATACCAAGGCACGACCAGCGTACTGATCCCGAAATTCAACTACGAGCTTATATCGGAAGAGCGTCGTGGAGGGAAAGAACAGGAGTAGATGTA
+
CCCCCGGGGGGGGGGGGGGGGGGGGGGGGFGGGGDGGGGGFGFGGGGGGGGGGGGDEGGGDFGDGGGGGGGGGGGGGGFGGGGGGGGGGGGGGGGGGGG@FGFGGFFGGGGGGFGGGGGGGGGGGCFGGGGGGFFGGGGGGGGGGGG9BCGGGFGGGGGGGDDFFGGGGGGF6>CEDCDGGGGGGC=AFGGGFGFFFD7CG7+=9<C?CFFCFGG5*3=A>DDAFDDE>>2F8FE:CB*>E6AE6@E6<FA;DDD;A<)9)<<0089@::>9<B((,8::9>?.8<4:07.((2(**.*.)
@M03152:184:000000000-AWYW1:1:2106:8793:10669 2:N:0:CCACTACTATACCTGT
CCCAACTATCCCTATTAATCATTACGGCGACTCTAGAAACCAACAAAATAGAACCGCGCGTCCTATTTTATTATTCCATGCTAATGTATTCAGGCATAGGCCTGCTTTGAACACTCTAATTTTCTCAAGGTAAAGGTCCTGGTTCCCCGACGCACACCAACAAAGGGCACGCCGGCTCACCAAGAGGTAAGGCCCGCCCAGACAGTACGTGCCGTTAGGCAGACCGCCCGGCCAGGCCCGAAACTCAACTACGAACTTAGATCGGAAACGCGTCGGGTAGGGAAACAACAGGCTGAGTGAA
+
CCCCCGFFFCFFGFCGCFGGGGGDGGEGGEDGGGGGGFFFGGGGGGGGFCGGGGGGGFEEGGGGFGGGG9EGGGGGGGGGGGGEGGG<FFEGGFGGFGGGGGGGGGFFFFG8EFG8EAFFGGGGGFFEE@C?FFGGG9=FFGEFFGGFGCCEGGGGGGFGGGGDGGGGGCD>?9>E*69D7<98CEFEEFGGGGDGGGGFDFGB?B+:88CGFGGA>B3AF7F8;9>.<32@771*74D0>(0(8@AF:7))37)-7)54<AA6:(1(((-(-13(-)4?:>1)4)(4.((((*()))*))
@M03152:184:000000000-AWYW1:1:2106:17638:10739 2:N:0:CCACTACTATACCTGT
CCCAACTATCCCTATTAATCATTACGTCAATCTTAGAAACCAACGAAATAAGATCAAACGTCCTATTTCATTATTCCATGCTAATGTATTCAAGCCAAAGCCTGCTTTAAACACTCTAATTTTTTCAAAGTAACAGTCCTGATTCCACACGACATCAAGTTAATGACATCACGCTTCGTCGGAAGGGAGAAACCAATTGTACCAGTGCGTACCGTTGGCACGACCAATAAATTGATCCAGAAATTCAACTACGAGCTTAGATCGGAAGAGCGTCGTGTAGGGAAAGAACAGGAAGGTGTAA
+
CCCCCGGGGFAFGGGGGGGGFGGGGGGFBCEFGGGGFGGFGGGGGGGGGGGGGFF@CFEFFGGGGGGFFFGGGGGGGGFGGGFEFGGFGGGGGFFGGGGGFCFGGCCGGFGGGGGGGGGGGGGGGGGGEFGGGGGGF:EFFGGGGFGG@EGCGGGGFGC=AEDGFGGGGGGGEFGDDEGEDCGCCGDA+=EDFFFGGGFFGG772497?:CD>CGDEFFAFAFAA>5;AF;CF8C@AE7>FF6CFFCA6FA@9C?>E@EFFCE?<;;(6=D097:.10:A>><4(),4(,(((7())(2))
@M03152:184:000000000-AWYW1:1:2106:20851:11014 2:N:0:CCACTACTATACCTGT
CCCAACTATCCCTATTAATCATTACATCAGCCTTAGAAACCAACAAAATAAGACCAACGTCATATTCTATTATCCCATGCTGTAATATTCAATGGCAAGGTTACGCCTGCTTTGAACACTCTAATTTTTTCAAAGTAGACGATTGGGAACAGTGATCCCCAAGCCGTGAAGCAAGAGGGCCGTTACCCAAACATAGGCAGCACCAGTCGAGCCACGCCTTGCGACGAGCTTTGACCGAGACGCATGCCGAAATTCAACTACGAGCTTAGATCGGAAGAGGGGCGGGGAGGGAAAGAACAGG
+
CCCCCGGGGGGGGGGGGGGGFGGGGGGGGGGGGGGGGGGGGGGGGGGGGGGGGGGGGGGGGGGGGGGGGGGGGGGGGGGGGGGGGGGGCGGGGGGGGGGGGGGGGGGGGGGGGGGGGGGGGGGGGGGGGGGGGGGGGGGGGGGGGGGGGGGGGGGGFG8DDEGFGEGGGGGGGGGGGGGDDEGGGEGGFFGGGGGGGGGDDG7@GFFGGFGDGGFFEFFFFEEAAFFDEA=FFGFGD>C9B@318>EFFDEB1>FAFA4(426<>14A36)666?13)((-.-<05(--9>03=?:F?G78
@M03152:184:000000000-AWYW1:1:2106:25837:11045 2:N:0:CCACTACTATACCTGT
CCCAACTATCCCTATTAATCATTACGTCAATCCTAGAAACCAACAAAATAGGATCGAACGTCCTATTTCATTATTCCATGCTAATGTATTCAAGCGTTAGCCTGCTTTAAACACTCTAATTTTTTCAAAGTAACAGTCCAGATTCCCTGCAACACCAAATTAATGGCATTACAGTTCATCAGGAAGGAGGAATCAGAAAGACCAGTACATACCGGTGGCATGACCAGCCTACTAACACCGAAATTCAACTACGAGCTTAGATCGGAAGAGCGTCGTGTAGGGAAAGAACAGGTGTGTGTAG
+
CCCCCGGGGGGGGGGGGGGGGGGGGGGGFFGGGGGGGGGGGGGGGGGGGGGGGGGGCFGGG@CEGF<FCGDFFGGGGGGGFGGGGGGGGGGGGGFGGGGGCFDEDFFFGGGGGGFGGGGGGGGGGGFGFGGEGGGGGGFFGGFGGEFGGFGFEFG>EFGFFGFGGGCCD7@DFGGGGG9AFGCEFGCFEGGGGGGGGGGFGG6=FDDFF9FGGDE?BB@FADFFFFDAA>@F>FFF*=77B=B4A>EFE9?)6CEF62>@ECCD2;;BF83>94((/)/))23;7A?F(((.-3.)0./))
@M03152:184:000000000-AWYW1:1:2106:20123:11070 2:N:0:CCACTACTATACCTGT
CCCAACTATCCCTATTAATCATTACGTCGATCCTAGAAACCAACAAAATAGAATCAAACGTCCTATTTCGTTATTCCATGCTAATGTATTCAAGCGTGAGCCTGCTTTAAACACTCTAATTTTTTCAAAGTAACAGTCCTGATTCCCCAAGACACCAAATTAATGACATCATGGTTCGTCAGAAGGTAGAAATCAATAATACCAGTACGTACAATAGCACGACCAATAAATTGATCCCGAAATTCAACTACGAGCTTAGATCGGAAGAGCGTCGTGTAGGGAAAGAACAGGTAAGTGTAAA
+
CCCCCGGGGGGGGGGGGGGGGGGGGGGGGGGGGGGGGGGGGGGGGGGGGGGGGGGGGGGGGGGGGGGGGGGGGGGGGGGGGGGGGGGGGGGGGGGGGGGGGGGGGGGGGGGGGGGGGGGGGGGGGGGGGGGGGGGGGGGGGGGGGFGGGGGGGGGGGGGGGGGGGGGGGGGGGCGGGDGGGGGGFDFEGGGGGGGGGGGFGGFEFFFGDFGGGGGFAAEFFDE@BFFFFFFAFFEFCDCAEFFFFCEFCGA5@GE@;C3C?C=DFDFDF1:017616A<37=@;3A<(.,1).+.**)0))
@M03152:184:000000000-AWYW1:1:2106:23079:11090 2:N:0:CCACTACTATACCTGT
CCCAACTATCCCTATTAATCATTACATCGATCCTAGAAACCAACAAAATAGAATGCGATGTCCTATTTCATTATTCCATGCTAATGTATTCAAGCGTTAGCCTGCTTTAAACACTCTAATTTTTTCAAGGTAACAGTCCTAATTCCCCAAAACATCAAATTAATTACATTAAGGTTCCTTAGAAGTTTAGAACCAATATGACCAGTACATACCAATGGCATGACCAACCAATTGATCCAGAAATTCAACTACAAAATTAGATGGGAAGACCGTCGTGTAGGGAAAGAAAAGGTATGGTCAT
+
AC<CCGFCEGCFGC8F<EAEFGGGGGGF@CFCFFGDFGC@FDFGG8F8FGFGGFFFFEC:C<CFCFGGGGA<E<AFGGGGGFF9<@FECG,<FDEEB7BFE8F<FFAF<,C,?=F,E<AFA55F+AE@9=FFGF??GF8F@FFGGGC:,@>>EC,DAFFFGF;;4EAFCFC4396=8,?EG8==D;>,@=DEA8D6,=E?:9+:8<D+?FC8?=,@505995DB)8)**<5?B?7;+:+:;8*868AF@GF:)2*)*38)4/*05)0-<))7((((()09*/>4()/((((()+)0)137)
@M03152:184:000000000-AWYW1:1:2106:11018:11101 2:N:0:CCACTACTATACCTGT
CCCAACTATCCCTATTAATCATTACGGCGACTCTAGAAACCAACAAAATAGAACCGCACGTCCTATTTTATTATTCCATGCTAATGTATTCGGGCATAGGCCTGCTTTGAACACTCTAATTTTCTCAAGGTAAAAGTCCTGGTTCCCCGACGCACACCAATAAAGGGCACGCCGGCTCACCAAGAGGTAAGGCCCAGCCAGACAGTACACGCCGTTAAGCGGACCGCCCGGCCAGGTCCGAACTTCAACTACGAGCTTAGATCGGAAGAGCGTCGTGTAGGGCAAGAACAGGTATGTGGTA
+
CCCCCGGGGGGGGGGGFGGGGGGGGGGGGGGGGGGGGGGGGGGGGGGGGGGGGGGGGGGGGGGGGGGGGGGGGGGGGGGGGGGGGGGGGGGGGGGGGGGGGGGGGFGGDGGGGGGGGGFGGFGGGGGGGGGGGGGGGGGGGGGGGGGGGGGGGGGGGGGGGGEGGGGDGGGCFGGGGCFFGGCFGG7FFGGGGGGGGGGFGGG=FFFFGFGGFGEDDFFFFBF@FB;FFFFFFC:C9)>>>?>06FF?BFFFFG.45:9>B>B8(,177719BFBF?5:DAB(<151<?F1:2+.67)*()
@M03152:184:000000000-AWYW1:1:2106:27452:11109 2:N:0:CCACTACTATACCTGT
CCCAACTATCCCTATTAATCATTGCTACAGTCCCAGAAACCAACAAAATGGGGCTCCAGCCCTATTTCATTATTCCATGCTAATGTATTCAAGCATACGCCTGCTTTAAACACTCTAATTTTTTCAAAGTAAACGTCACGGATCGAACTGTGAGCCAATGAAGTCCCACAGCCTCCCCGCGAAGAGGACCACCAACAAGGGTAAACCGAACGGCAACCGCAAGCCGGAGGCCCGAAATTCAACTACGAGCTTAGATCGGAAGAGCGTCGTGTAGGGAAAGAACAGGTATGGGTGACGCATG
+
CCCCCGGGGGGGGGGGGGGGGGGGGGGGGGGGGGGGGGGGGGGGGGGGGGGGDGEGGGGGGGGGGGGGGGGGGGGGGGGGGGGGGGGGGGGGGGGGGGGGGGGGGEGGGGGGGGGGGGGGGGGGGGGGGGFAFFGFCGGDGGEGGGGGGFFFGGGGGGGGFFGFGCFGGGGFFGGGGGGGDEGGGGGGGGFGGGFGEGCFGGGFGFFGGFDG44E?AA@EB=5=3;@EFDD5:D0DF6FFFDFF??:>19<?>6BA=::0:(:7?9>:;12,2)36:@((.7()..-628((.1,/),)(,
@M03152:184:000000000-AWYW1:1:2106:26222:11121 2:N:0:CCACTACTATACCTGT
CCCAACTATCCCTATTAATCATTACTTTGGCCCTAGAAACCAACAAAATAAGACCAATGTCATATTCTATTATCCCATGCTAATGTATTCATGATGCCAGGTTGTGCCTGCTTTGAACACTCTAATTTTTTCAAAGTAAACTATCTGGAACTAACTACCTATTGCTAGATAGCAATTCACAGAACTAAAGGAGGTCAACACCCAGTACGCACCAAGAGAATGTCAAGGTGGACTTTGATGATGACTACTGCTACCCTAGCCACCTTTTTAGGGGCGGTTCAGATAACAACGCCGAAATTCA
+
CCCCCGGGGGGGGGGGGGGGGGGGGGGGGGGGGGGGGGGGGGGGGGGGGGGGGGGGGFGFGGGGGGGGGCGGGGGGGGGGGGGGGGGCGGGGGGGGGGGGGGGCBBFGGGGGGCGGFGGGGFEFGGGGGGGGGFGFGGFGCGGGGGFFGGGGGGGGGGGGGGGFDFFCFGDGFGGG?ECGGG8EFGGCFGFGEGCCFGGFG6>D8D@FG>DDGGFDFFFFFFF*7;<A?C5@FFEGFFGCA*4;8FE5A7+AAC95*-<B2B:44:61>BD32>>2359?)1.+9+)4<;302C0581>)6
@M03152:184:000000000-AWYW1:1:2106:19939:11135 2:N:0:CCACTACTATACCTGT
CCCAACTATCCCTATTAATCATTACGTCGATCCTAGAAACCAACAAAATAGAATCAAACGTCCTATTTCGTTATTCCATGCTAATGTATTCAAGCGTGAGCCTGCTTTAAACACTCTAATTTTTTCAAAGTAACAGTCCAGATTCCCCATGACACCAAATTAATGACATCATGGTTCGTCAGAAGGTAGGAATCAATAATACTAGTACGTACAATAGCACGACCAATAAATTAATCCCGAAATTCAACTACGAGCTTAGATCGAAAGAGCGTCGTGTAGGGAAAGAACAGGAATAGGTAAA
+
CCCCCGGGGGGGGFGGGGGGGGGGGGGGGGGGGGFGGGGGGGGGGGGGGGGGGGGGGGGGGGGGGGGGGGGGGGGGGGGGGGGGGGGGGGGGGFGCFGGGGGGGGGGGGGGGGFFGGGGGGGGGGGGGGGGGGGGGGGGAEAFGGFGGGG8>EEGGGGGGFGGGFGGGFGGGGDGGFE>EGDGCD=FCFCCGGGGGGGGFGG7D@CFGDFGGDGFABA*85=BBADEAFFCAFGFG6C*<?BFF8FFFEGF(-94@AC;48CD(754881(.(6(/6;>43A;)/A;437((30)*))0)-
@M03152:184:000000000-AWYW1:1:2106:18101:11174 2:N:0:CCACTACTATACCTGT
CCCAACTATCCCTATTAATCATTACGGCGGTTCTTAAAGACCAACAAAATAGAACCACACGTCCTATTTTATTATTCCATGCTAATGTATTCAGGCATAGGCCTGCTTTGAACACTCTAATTTTCTCAAGGTAAAAGTCCTGGTTCCCCGATGCATTCAATAAAGAGCACAAAGGTTCACCAAGAGGCAAGACCCAGTCGAGCAGTAGACACGCCGTCAGGCGGACCACCCAACCAGATCCGAAATTCAACTACGAGCTTAGATCGGAAGAGCGTCGTGTAGGGAAAGAAAAGGAAAGGTT
+
CCCCCGGGGGGGGGGGGGGGGGGGGGGGGGGGGGGGGGGGGGGGGGGGGFGFFGGGGGGGGGGGGGGGGFGGGGGGGGGGGGGGGGGGGGGFFGGGGGGGFGGGGGGGGCGGAFGGGFGGGGGGGGDGGGCGGGGGGGGGGGGGGGGGGGGGGGFGGGFGFGGGGGFGGGGGGGDGGGGGCGGDGGGEEGFG8DFGFDGDGGD=C8B?>+79>D>?ABAE*)::@F>FFEFFFG@:)(*66:;1DAC=C>A)4756>>92A>A><048?901793:4)-,,=2@<>000:(425(7)4*))
@M03152:184:000000000-AWYW1:1:2106:13458:11245 2:N:0:CCACTACTATACCTGT
CCCAACTATCCCTATTAATCATTACATCGATCCTAGAAACCAACAAAATAGAATGCGATGTCCTATTTCATTATTCCATGCTAATGTATTCAAGCGTGAGCCTGCTTTAAACACTCTAATTTTTTCAAGGTAACAGTCCTAATTCCCCAAAACATCAAATGAATGACATTATGGTTCATTAGAAGGTGAGAACCAATAAAGCCAGTTCATACCAAGGGCACGACCAACTCATTGATCCCGAAATTCAACTACGAGCTTAGATCGGAAGAGCGTCGTGTAGGGAAAGAACAGGTATGTGGAA
+
CCCCCGGGGGGGGGGGGGGGGGGGGGGGGGGGGGGGGGGGGGGGGGGGGGGGGGGGGGGGGGGGGGGGGGGGGGGGGGGGGGGGGGGGGGGGGGGGGGGGGGGGGGGGGGGGGGGGGGGGGGGGGGGGGFGGGGGGGGGGGGGGGGGGGGGGGGFGGGGGGGGFGGGGGFGFGGGGGG98DCGFGFGGGGGGDFGGGGGFGG8D8?D+CDFF6DGFFF>F>>FF5=CE?8CCB+>@;C5=9)<5C8AFEFFFAGB=E=E34//(5@>9BD262<1(6)6CF>@F;)63/=1:.C))*-*3)
@M03152:184:000000000-AWYW1:1:2106:22724:11246 2:N:0:CCACTACTATACCTGT
CCCAACTATCCCTATTAATCATTACGTCGATCCTAGAAACCAACAAAATAGAATCAAACGTCCTATTTCATTATTCCATGCTAATGTATTCAAGCGTGAGCCTGCTTTAAACACTCTAATTTTCTCAAAGTAACAGTCCTGATTCCCCACGACACCAAATTAATGGCATCATGGTTCATCAGAAGGGAGAAACCAATGATGCCAGTACGTACCGAGGCACGACCGACATATTGATCCCGAAATTCAACTGCGAGCTTAGATCGGAAGAGCGTCGTGTAGGGAAAGAAAAGGAAGGTGTTGA
+
CCCCCGFGGGGGGEGGGGGGFGGGGGGGGGGGGGGGGGGGGGGGGGGGGGGGGGGGFGFEE?CGFEEFGGGEGFGGGGGGGGEGGGGCFGGGGGGGGCEGGGGGF=EFDAFGGDEFFCFGGGGGGFFEFGFFGGGAFFGGGGGGGGGGFGGGGEGDGGFGGGGGGGFEG??FFCFCGGFFDDEFG?EFGEFDGFFCFFFFCDGEFFF=CFGG+=7?DEF59@DF22=989CA617:FDD=>@6E+1<CCFA0(/)6A<7).91012(33=1(86(,,7)4(045:@<(((,((*(0))*(.
@M03152:184:000000000-AWYW1:1:2106:14313:11284 2:N:0:CCACTACTATACCTGT
CCCAACTATCCCTATTAATCATTACATCGATCTTAGAAACCAACGAAATAAGATCAAACGTCCTATTTCATTATTCCATGCTAATGTATTCAAGCCTCGGCCTGCTTTAAACACTCTAATTTTTTCAAGGTAACAGTCCTGATTCCTCACGAGTCTACGACATCAAAGTTAATGACATCATGCTTCGACAACCAATTGTACCGGTACGTACCCGATAAATTGATCACGAAATTCAACTACGAGCTTAGATCGGAAGAGCGTCGTGTAGGGAAAGAACAGGTATGTGTAGATTTCGGGTGTG
+
CCCCCGGGGGGGGGGGGGGGGGGGGGGGGGGGGGGGGGGGGGGGGFGGGGGGGGGGGGGGFGGGGGGGGGGGGGGGGGGGGGGGGGGGGGGGGGGGGGGGGGGGGCGGGGGGGGGGGFGGGGGGGGGGGGGGGGGGGGGGGGGGGGGGGGFGGEGGGGGEGGGGGAFGGGGGGGGGGGGGGGGGGFEGGGGGGGGGGGGDFGD=E>DGGFFGGGGFABCFFEFFFEFFFFFFFFEFAEGFFAD=DFCFEGCBFGFFFFDF9D9:?18C)83?;DFFDFF6>F2?6*66).)).+.))(1-(
@M03152:184:000000000-AWYW1:1:2106:17862:11288 2:N:0:CCACTACTATACCTGT
CCCAACTATCCCTATTAATCATTACATCGATCCTAGAAACCAACAAAATAGAATGCGATGTCCTATTTCATTATTCCATGCTAATGTATTCAAGCGTTAGCCTGCTTTAAACACTCTAATTTTTTCAAGGTAACAGTCCTAATTCCCCAAAACATCAAATGAATGACATTATGGTTCCCTAGAAGGTGAGAACCAATATGACCAGTACATACCAACGGCATGACCAATCCATTGATCCCGAAATTCAACTACGAGCTTAGATCGGAAGAGCGTCGTGTAGGGAAAGAACAGGTATGTGTAA
+
CCCCCGGGGGGGGGGGGGGGGGGGGGGGGGGGGGGGGGGGGGGGGGGGGGGGGGGGGGGGGGGGGGGGGGGGGGGGGGGGGGFGGGGGGGGGGGGCFGGGGGGGGEGGGGGGGGGGGGGGGEGGGGGGGFGGGGGGGGGGGGGGGGGGGGGGGGGGGGGGGGGGGGGGGG8EFFGGGGGGG?FFGCFFGGGGGGGCFGG?DGGD8DFGGFGGFGEBFFFFFFFEEFFFFFEFFFFDF=F):=@CFFFFFGFF>GBADB4*6><9@F=55:B@0;;9;A@3=53A?F@1(/(/)45;+/+))
@M03152:184:000000000-AWYW1:1:2106:11193:11318 2:N:0:CCACTACTATACCTGT
CCCAACTATCCCTATTAATCATTACGTCAATCCTAGAAACCAACAAAATAGGATCGAACGTCCTATTTCATTATTCCATGCTAATGTATTCAAGCGTTAGCTTGCTTTAAACACTCTAATTTTTTCAAAGTAACAGTCCAAATTCCCCGCAACACCAAATTAATGGCATTACGGTTCATCAGGAAGGAGGAATCAGTGAGACCAGTACATACCAGAGGCATGACCAACCTACTAACCCCGAAATTCAACTACGAGCTTAGATCGGAAGAGCGTCGTGTAGGGAAAGAACAGGGATGTGTAA
+
CCCCCGGGGGGGGGGGGGGGGGGGGGFG,B<FFGGGGGGGFGGGGGGGGGGGGGGGGGGGCFGDGGGGGGGGGGGFFGGGGGGGGGGGFGGGGFGEGGF@EEG<DCGGGFGAB8FFFFFGGGGGGGGGGGGGCEGGGGDGGEBEGGGGGGGGGGGGGEGGGFGG,EDGGGFG?C=E6DFFGGFGGGGGFCEF8DGFC?GFGGCCCFFGGFGG+=CA?*)?C5FE@EFFEFFFFGFGFBC9>@ABFACFECF=2C8(8/9);?E;1;?;8@89.(6:?51<A@07:F?:0:::,/(864*))
@M03152:184:000000000-AWYW1:1:2106:7916:11334 2:N:0:CCACTACTATACCTGT
CCCAACTATCCCTATTAATCATTACGGCGACTCTAGGAACCAACAAAATAGAACCGCACGTCCTATTTTATTATTCCATGCTAATGTATTCGGGCATAGGCCTGCTTTGAACACTCTAATTTTCTCAAGGTAAAAGTCCTGGTTCCCCGACGCACACCAATAAAGGGCACGCCGGCTCACCAAGAGGTAAGGCCCAGCCAGACAGTACACGCCGTTAAGCGGACCGCCCGGCCAGGTCCGAAATTCAACTACGAGCTTAGATCGGAAGAGCGGCGTGTAGGGAAAGAACAAGTATGGGTAG
+
CCCCCGGGGGGGGGGGFGGGGGGGGGGGGGGGGGGGGGGGGGGGGGGGGGGGGGGGGGGGGGGGGGGGGGGGGGGGGGGGGGGGGGGGGGGGFGGGGGGGGGGGGGGGGGGDGGGGGAFGFGGDEAFGGGGGGGGGF,EFFFEFGGGGGGGGGGGGGGGGGFGGGGDGGGG8EEDGGGGGC618?FCFFC6FGCEGFFGFFDFDGFFD>>:CFD5>FFEAD9D691@DFFB;@D:D:0CB3:319B)7>F:2:GBB@44<A2:(143;B((4(327;5:))).71>:12((,)+)*).9)(
@M03152:184:000000000-AWYW1:1:2106:19118:11366 2:N:0:CCACTACTATACCTGT
CCCAACTATCCCTATTAATCATTACGTCCATCCTAGAAACCAACAAAATAAGATCAACGTCCTATTTCATTATTCCATGCTAATGTATTCAAGCGTGAGCCTGCTTTAAACACTCTACTTTTTTCAAAGTAACAGTCCTGATTTCCCGCCACACCAAGTGAATGGCATGACGGTTCGTCAGAAGGGAGGAACCAGTGACACCAGTGCATACCGAAGGTACGACCAGCGTACTGATCCCGAAATTCAACTACGAGCTTAGATCGGAAGAGCCTCGTGTAGGGAAAGAATAGGTCAGGGTATT
+
CCCCCGGGGGGGGGGGGGFFGGFGGGGG,FFFGGGGGGGGGGGGGCFGGGFGGGGFF<FGGGGGGAFG,EFDF9,CEFGGGGGGG<FGEFDCFFFFFC@CGF<F<F9AFFCBDGGGG,CEGFGGGAFFGFGGGGGGGGGGFG=FDF@CCECCFGG?,DBFGCEFFCCFGFDG6===C8DD?,=BD6,@CEGF6,@ECD,?C7;),5<;CFGFGDGEE>EFD59>B4BBB>9F6C?F=BD9>@A*BFC;?<F;6*)()))1570(646881(//(4(,55):4(0()()).4<2+.)).*)-
@M03152:184:000000000-AWYW1:1:2106:6481:11384 2:N:0:CCACTACTATACCTGT
CCCAACTATCCCTATTAATCATTACATCAGCCTTAGAGACCAACAAAATAAGACCAACGTCATATTCTATTATCCCATGCTGTAATATTCAATGGCAAGGTTACGCCTGCTTTGAACACTCTAATTTTTTCAAAGTAAATGATTGGAAATGGTTGCCCACTATCCAAACGTAGGAAGCCCAGACCCAGCCACGCCACAAGGACGAGCTTTGGCCTGAATGCCCCCGAAATTCAACTACGAGCTTAGATCGGAAGAGCGTCGGGTAGGGAAAGAACATGTGTGTTGAGATCTGTGTATCTCC
+
CCCCCGGGGGGGGGGGGGGGGGGGGGGGGGGGGGGGGGGGFGGGGGGGGGGGGGGGGGGGGGGGGGGGGGGGGGGGGGGGGGGGGGGDFGGGGGGGFGGGGGFGGGGGFGGGGFGGGGGGGGGFGFFFFGGFFAGGGGGGGGGGGGGFGGG9EEFGGGGGG8EFFGDFGGGGGGGGGDFGDFGGGGGGFGGFE>EGGGEFFGGFD>?>?F7?DGGFFFF>F@F=95=4@?6=F:EFFE55B@4>AFEAE*?0:C;5)(3(60((3((,46:((,1()65))).)(*.(),)))+)*/)2-)
@M03152:184:000000000-AWYW1:1:2106:7501:11450 2:N:0:CCACTACTATACCTGT
CCCAACTATCCCTATTAATCATTACTTTGGCCTTAGAAACCAACAAAATAAGACCAATGTCATATTCTATTATCCCATGCTAATGTATTCATGATGCCAGGTTGTGCCTGCTTTGAACACTCTAATTTTTTCAAAGTAAACTATCTGGAACACTCCTATTGCTAGGAGTATTACCAGAAGAAAAGGAGGTCAACATCCAGTACGCACCAAGAGAATGTCTTGGTGGACTTTGATGAAGACAGTAGTTATCCTAGCCTCCTTCGAAAAGAAGGTTCAGACAACAACTCCGAAATTCAACTAC
+
CCCCCGGGGGGGGGGGGGGGGGGGGGGGGGGGGGGGGGGGGGGGGGGGGGGGGGGGEFFGGGGGGGGGGGGGGGGGGGGGGGGGGGGGGGGGGGGGGGGGGGGGGGGGGGGGGGGGGGGGGGGGGGGGGGGGGGGAFGGGGGGGGGGGGGGGGGGCFGGGGGGGGGGGGGGGGFDGFFGEGGGGGCC@CCDFGGGFGGGFGGGFEFFCGFFGFGGF?F*C9DFCDFFFF5AFFGFGFFF@FBF;CFFFEGF<EFFDA=9DFEBFDA=@FDFB=>3>EFFFFFBF=65.(63>?C9CA?F@3
@M03152:184:000000000-AWYW1:1:2106:21504:11499 2:N:0:CCACTACTATACCTGT
CCCAACTATCCCTATTAATCATTACGGCGACTCTAGAAACCAACAAAATAGAACCGCGCGTCCTATTTTATTATTCCATGCTAATGTATTCAGGCATAGGCCTGCTTTGAACACTCTAATTTTCTCAAGGTAAAGGTCCTGGTTCCCCGACGCACACCAACAAAGGGCACGCCGGCTCACCAAGAGGTAAGGCCCGCCCAGACAGTACGTGCCGTTAGGCAGACCGCCCGGCCAGGCCCGAAATTCAACTACGAGCTTAGATCGGAAGAGCGTCGTGTAGGGAAAGAACAGGTATGGGTAA
+
CCCCCGGGGGGGGDGGGGGGGGGGGGGGGGGGGGGGGGGGGGGGGGGGGGGGGGGGGGGGGGGGGGGGGGGGGGGFGGGGGGGGGGGGGGGGGGGGGGGGGGGGGGGGDGGGGCEGG9FGGGGGFFGGGGGGGGGGGGGGGGGGGGGGGGGEGEGGGGGFGGGGGDGGGGGGGGGGDGGGFFGGFGGG6DGFGGGGGGE>CCDBFFFG*;>5FGGDFEFFA;FFFBBFFDF>D36CF679)4>(=FA7>FFBFG@053<?).6?1::917169(((4.(65:0<,),30:(2)+)0),04(
@M03152:184:000000000-AWYW1:1:2106:20386:11500 2:N:0:CCACTACTATACCTGT
CCCAACTATCCCTATTAATCATTACGGTGGTCCTAGAAACCAACAAAATAGAACCACAACGTCCTATTCCATTATTCCATGCTAATATATTCAAGCAAGAAGCCTGCTTTGAGCACTCTAATTTTTTCAAAGTAAAAGTCCTGGATCCCCGACACACCCAGTGAAGGGAATGCCGGCTCTCCAGAAGGAAAGGCCCAGCCAAAGCAGTACTCACCATAAGGCAGACCACCCAGCCAGGCCCGAAATTCAACTACCAGCTTAGATCGGAAGAGCGTCGTGTAGGGAAAGAACAGGGAAGAGG
+
CCCCCGGGGGGGGGGGGGGGGGGGGGGGGGGGGGGGGGGGGGGGGFFGGGGGGGGGGGGGGGGGGDGGGGGGGGGGGGGGGGGGGGGGGGGGGGGGGGGGGGGGGGGGGGGGGGGGGGGCFGGGGGGGGGGGGGGGGGGGGGGGGGGGGFGGGGGGGGGGGGGGGGGCDGGFGGGCDCC?FFGGGGGGGDFFDG?EECGF6FC@GFFCFFGGGGGFFFFF*)*5@B>FF59FFDBFF=F5?@>@5:9FEGFFF;)6AD;AC@C95(:,468@;>0:>)(.4F<@7)86:?(..2())(*((
@M03152:184:000000000-AWYW1:1:2106:3407:11523 2:N:0:CCACTACTATACCTGT
CCCAACTATCCCTATTAATCATTACCTCGGTCCTAGAAACCAACAAAATAGAACCAAAGTCCTATTCTATTATTCCATGCTAATGTATTCAAGCGTAAGCCTGCTTTAAACACTCTAATTTTTTCAAAGTAAAAGTTGTGGATTGCCAGCACACACCGCGAAGCGCATACTGGTTCCCCACAAGGAAAGGCGCGGCCGAACAGTTCTCACCCAAAGGCGGACCGCTCAGCTACGCCCGAAATTCAACTACGAGCTTAGATCGGAAGCGCGTCGGGTAGGGAAAGAACAGGACTAGGTAAGA
+
<CCCCGGGGGGGGGGGGGGGGGGGGFGGGGGDGGGGGGGGGGGGGGGGGGGGGGGGGGGF9FAEFGGGGGGGGGGGGGGDGGFGAEGGGFFGGGGEGGFGGFGGGGGGGFGGGGFGGGFGFGGGFGEGGGGFFFAFFAFGGFFGG9EFFDG88E7E4@EEEGEGEGGGCFGFGFGF8F?DCEGFGGFGFE6@>EC5CGG5EGFE7E+C9=FDC*;AFF>DFFB@1(3>AA9F=>9C>939>6F28FAF>6813C;2@3>A9?:202(-0791(((.-7?6?FBF:),4(,((,+()*-*,)
@M03152:184:000000000-AWYW1:1:2106:5012:11553 2:N:0:CCACTACTATACCTGT
CCCAACTATCCCTATTAATCATTACGGTGATCCTAGAAACCAACAGAATAGAATCATGCCGTCCTATTTTATTATTCCATGCTAATGTATTCAAGCAAAATGCCTGCTTTAAACACTCTAATTTTTTCAAAGTAAAGGTCCTGGTTCCCCGCGTCACCCAATTAAGGACAGCGCGGTTCTCCAGAAGGTGAGAAATTGACTACACCAGTTCATACCCCTTAGGGCACGACCGATGTGTCAATCCCGAAATTCAACTACGAGCTTAGATCGGAAGAGCGTCGTGTAGGGAAAGAAAAGTGAA
+
CCCCCGGGGGGGGGGGGGGGGGGGGGGGGGGGGGGGGGGGGGGGGGGGGGGGGGGGGGGGGFGGGGGGGGGGGGGGGGGFFFGGGFGFGGGGGGGGGGGGGGGCGGGGGGGGGGFGGGGGGGGGGGGGCFFFFGGGGE@FGGGGGGGGGGGGGGGGGGGGGGGFAFF?FGGGGGGGGGGFGGGGGGGFFFG8CGGGG+,1@DGFGFFGGFCGGGGA>FFFF@*:<BADFA=EB)8*=?GCAEF;AD@F(C@3?7AEFE(6;@;E<<E?<((4,4:71>>:0.8>:F7:7?(8:*(09)*-)
@M03152:184:000000000-AWYW1:1:2106:16381:11699 2:N:0:CCACTACTATACCTGT
CCCAACTATCCCTATTAATCATTACGTCGATCTTAGAAACCAACAAAATAAGATCAAACGTCCTATTTCATTATTCCATGCTAATGTATTCAAGCCAAAGCCTGCTTTAAACACTCTAATTTTTTCAAAGTAACAGTCTTGATTCCCCACGACATCAAATTAATGACATCATGCTTCGTCAGAAGGGAGAAACCAATTGTACCATTGCGTACCGTTGGCACGACCAATAAATTGATCCCGAAATTCAACTACGAGCTTAGATCGGAAGAGCGTCGTGTAGTGAAGGAAAGGGTCTGTGTAG
+
CCCCCGGGGGGGGGGGGGGGGGGGGGGGGEFFGGGGGGGG<,F;FGFGGGGG9EAEFFGCFDBFFG9FCFGGGFFAFFGCEGG,CCECCE9CFC@@FFFBEF8,,FFFFGGGA8C9AF?FGGGG>,CEEFFFGFFFEF,E>,E;D,@AEEC8BC:EFGFEFGGGEGGADF8,6A?C@>=CCEFEFF=F>EDEF8F?FFE;DD7;,+++=<:DG>?9*959?@D>55=>AA*19:6++/*0:9>96+08;:A327)6?()7))/6((,((,16;;:26.4<)749)9:.4((,(*()14:6)
@M03152:184:000000000-AWYW1:1:2106:11139:11788 2:N:0:CCACTACTATACCTGT
CCCAACTATCCCTATTAATCATTACGGCGATCCTAGAAACCAACGAAATAGGACCGCACGTCCTATTCCATTATTCCATGCCAATGTATTCGGGCGAGACGCCTGCTTTGAACACTCTAATTTTCTCAAGGTAAACGTCCTGGTTCCTCGACGCACCCAGCGAAGGGCACGCCGGTTCACCAAGAGGAAAGGCCCGGCCAGACAGTACAGCGCCTTTCGGCGGACCGCCCGCCCAGGCCCGAAATTCAACTACGAGCTTAGATCGACAGAGCGTCGTGTAGGGAAAGACCAGACGTAGTAA
+
CCCCCGGGGGGGGGGGGGGFFGGGGGGGGGGGGGGFGGGGEFGGGGGEGGFGGGGGGGGGGGGGGGGGGGGGGGGGGGGGGGFFGGGFEGFGGGGGFGDFFGGGGGGGGGGGFGFEFGGGGGGCFEGGGGGGFFGGDEGGGGGGGCFCFGGGGGCGGGGGGGGGGGGGGGG5CGGGCEFGGCFGGGGFFFGFGF=CGG88EGGFCA6:C8<7355AFF:@D109>9BB>DFFFC:55:D:5359F447A79(.*)-)(.43>6<8(,,((.(--,445,(-7800).:((.((*(0).*))
@M03152:184:000000000-AWYW1:1:2106:5086:11797 2:N:0:CCACTACTATACCTGT
CCCAACTATCCCTATTAATCATTACGTCAATCCTAGAAACCAACAAAATAAGATCAACGTCCTATTTCATTATTCCATGCTAATGTATTCAAGCGTGAGCCTGCTTTAAACACTCTAATTTTTTCAAAGTAACAGTCCTGATTTCCCGCCACACCAAGTGAATGGCATGACGGTTCGTCAGAAGGGAGGAACCAGTGACACCAGTGCATACCGAAGGTACGACCAGCGTACTGATCCCGAAATTCAACTACGAGCTTAGATCGGAAGAGCGTCGTGTAGGGAAAGAACAGGGATGTGTAGA
+
CCCCCGGGGGGGGFGGGGGGGGGGGGGGGGGGGGGGGGGGGGGGGGGGGGGGGFGGGGGGGGGGGGGGGGGGGGGGFGGGGGGGGGGGGGGGGGGGGGGGGGGGGGGGGFGGGGGGGGGGGGGGGGGGDGGGGGGGGGGGGGGGGGGGGGGGGGFFGGGGGGGGGGGGGGG6EEDGGGGGGFFGGEGGGEDGGGGGGGGFGCC5EAFGGFGFDDGE?A@FFAF5ADBAEEAFFGFGFFGFFFACFFEFFGFFFGFFFFFEEE<7<D91(663:;3?BFA<?FF>?F0(404((*(/1-*.)
@M03152:184:000000000-AWYW1:1:2106:19270:11819 2:N:0:CCACTACTATACCTGT
CCCAACTATCCCTATTAATCATTACGTCGATCCTAGAAACCAACAAAATAGGTTCGAACGTCCTATTTCATTATTCCATGCTAATGTATTCGAGCGATTGCCTGCTTTAAACACTCTAATTTTTTCAAAGTAACAGTCCTGACTCCCCGTAACACCAAATTAATGACATCACGGCTCGTCAGAAGGGAGAAATCAATGACGTTAGTACGTACCGAGGCACGACCGACGTATTGATCCCGAAATTCAACTACGAGCTTAGATCGGAAGAGCGTCGTGTAGGGAAAGAACAGATAGTGTGGAA
+
CCCCCGGGGGGGGGGGGGG<FFGGGGGDCGGGGGCFCFGGGCFGGGGCFGGFFFFGGGGGGGGGGCGGGGGEC,E9FGGGFCADEGGGFGGGGGGGGGFGGE9FFECFGFFCFGGGG9FGFFGGGGGGGGGGGGGGGGGGGFGGFC=FEEGEGGGGG8?AFDGFGG8DDG?EE>D>DCC@?EF9=FEGGEGGGGGGA?DFGGDC@9=EDF2?7C7545@FA@A@@F05.534AGEFA@G;>@AEFFEF?*/423>9@:<>A)(2:0,.1:6964(8854-8??F0F?8((,))+)094*)5
@M03152:184:000000000-AWYW1:1:2106:4778:11852 2:N:0:CCACTACTATACCTGT
CCCAACTATCCCTATTAATCATTACATCGATCCTAGAAACCAACAAAATAGAATGCGATGTCCTATTTCATTATTCCATGCTAATGTATTCAAGCGTGAGCCTGCTTTAAACACTCTAATTTTTTCAAGGTAACAGTCCTAATTCCCCAAAACATCAGATGAATGACATTATGGTTCATTAGAAGGTGAGAACCAATAAAGCCAGTTCATACCAATGGCACGACCAACTCATTGATCCCGAAATTCAACTACGAGCTTAGATCGGAAGAGCGTCGTGTAGGGAAAGAACAGCTATGTGTAG
+
CCCCCGGGGGGGGGFGGGGGGGGGGGGGGGGGGGFGGGGGGGGGGGGGGGGGFGGFGFDGFGFGGGGGGGGGGFGGGFGFFEGGGGGGGFDGCGGGGGG:FEFF?FGGEFGGGGGGGGGGGGGGGGGEGFGGFFEFFFGGGFFGG;EEF8EGGGGGGGFAFGGGCCDGGGGEF?FFGFGFGFGF98EDGGGF?8F?EFFFCF+=FF?8DFGG6FFFD5DFFAB=5@DBFA@<9DACCCCDFF>DFA9>4EFEF9?>>)6>C?C=D=>5(35=171.3=(>EF@A0F@@D@;()2)++)3.)
@M03152:184:000000000-AWYW1:1:2106:15984:11870 2:N:0:CCACTACTATACCTGT
CCCAACTATCCCTATTAATCATTACTTCGGTCCTAGAAACCAACAAAATAGAACCAAAGTCCTATTCTATTATTCCATGCTAATGTATTCAAGCGTAAGCCTGCTTTAAACACTCTAATTTTTTCAAAGTAAAAGTCCTGGATCAGCTTGCGCACTCAATTAAGAGCACGCAAGAGCTCCAGAAAGAAAGACCAGACCAGAGCAGTGCTTACCTTGCGGCAAGACCACCCAGCCCGGTCCGAAATTCAACTACGAGCTTAGATCGGAAGAGCGTCGTGTAGGGAAAGAACAGGTAGGTGTA
+
CCCCCGGGGGGGGGGGGGGGGGGGGGGGGGGGGGFGGGGGGGGGGGGGGGGGGGGFGGGGGGGGGGGG,CFEGGGGGGGGGGGGGGGGGGGGGGGGGGDEGGGGGGGGGGGGGGGGGFGFGGGGGGGGFEEGGGGGGGGGGGGGGGGGGGGGGGGGGGGGGGGFEGGGGGDGGGFGGGGGGGGGFGGGGGGGFGGGGFGFGGFEGAFGGFGGFGA8ADFEFFFFF:BF>E=FFFDGF2)6;55@AFFFEGFFFD):A>(>EFE32;?FFFF:906>(0474?1?07:?FF7,13-/564.-
@M03152:184:000000000-AWYW1:1:2106:19689:11905 2:N:0:CCACTACTATACCTGT
CCCAACTATCCCTATTAATCATTACGTCGATCCTAGAAACCAACAAAATAGGGTCAAACGTCCTATTTCATTATTCCATGCTAATGTATTCAAGCGCGAGCCTGCTTTAAACACTCTAATTTTTTCAAAGTAACAGTCCTGATTCCCCGCCACACCAACTTAATGACATGACGGTTCTTCAGAAGGGAGAAACCAGTGACACCAGTGCATACCGAAGGCACGACCAGCGTACTGATCTCGAAATTCAACTACGAGCTTAGATCGGAAGAGCGTCGTGTAGGGAAACAACGGGTCTGTGTAA
+
CCCCCGGFGGGGGGGGGGGGGGGGGGGGGGGGEGGGGA@FGGGGGA<FGGGGGGFGGGGGGGGGGGGGGGFGGFEFFGGGGGFGFGGAFGFFFCGGGGGEGGFGF?<FF9EGGCFFG,:F??FGGEEEGFGGAEGGGGGGGCGEGAFGGGGGGGF+84CGFGGF===EGGGGGG6CDFDGCFE988>FEDF?:FC7AF7BEF?59ACFGF9CGGDB44>**<A=229ABADDAF?>6<D@A@B@F6)+41/;?3:9:=4;)57;@(,301:((31(-).5))(),)(3((-(-*,79):)-
@M03152:184:000000000-AWYW1:1:2106:6351:11912 2:N:0:CCACTACTATACCTGT
CCCAACTATCCCTATTAATCATTACGGCGACTCTAGAAACCAACAAAATAGAACCGCGCGTCCTATTTTATTATTCCATGCTAATGTATTCAGGCATAGGCCTGCTTTGAACACTCTAATTTTCTCAAGGTAAAGGTCCTGGTTCCCCGACGCACACCAACAAAGGGCACGCCGGCTCACCAAGAGGTAAGGCCCGCCCAGACAGTACGTGCCGTTAGGCAGACCGCCCGGCCAGCCCCGAAATTCAACTACGAGCTTAGATCGGACGAGCGGCGTGTCGGGAAAGAACAGGCAGGTGTAA
+
CCCCCGGGGGGGGGGGGGGGGGGGGGGGEDGGGGGGGFGGGGGGGGGGGGGGGGGGC@@7@FEEFGGFGFGGFFEGEFFF@FF9FGG?F??FFFGCFGG<F=EFGGGC?DAEDBFFFF9FFGG9?FGGGGBE<EGGE9EGG@>?FGGGEEGGG7CECG68@FGGDFC+?8=E7+=EGEG9?FGGGG7>D:9DFFEEG):?6?5(0;++9A4FCD>B>3=FFDFF;@@8)82@5D?3>0C0<1)46=AFBF::?*)4::),)).,1:(((((,-3((-),4;7(7.)(((,3(,*())(2))
@M03152:184:000000000-AWYW1:1:2106:23915:12020 2:N:0:CCACTACTATACCTGT
CCCAACTATCCCTATTAATCATTACATCAGCCTTAGAAACCAACAAAATAAGACCAACGTCATATTCTATTATCCCATGCTGTAATATTCAATGGCAAGGTTACGCCTGCTTTGAACACTCTAATTTTTCAAAGTAAATGATTGGAAGCGGTTGCCCACTATCCAAACGTAGGAAGCCCAGACCCAGCCACGCCACAAGGACGAGCTTTGGCCTGAATGCCCCCGAACTTCAACTACGAGCTTAGATCGGAAGAGCGTCGTGTCGGGAAAGAACAGGTATTTGTGACTTACGAGTCGCGTC
+
CCCCCGGGFGGGGGGGGGGGGGGGGGGGGGGGGGGGGGGGGGGGGGGGGGGGGGGGGGGGGGGGGGGGGGGGGGGFGGGGGGGDFGGGGGGCGGEFGGGGGGGGGG>DGFGGGCFAFGGGGGGEGGGGGGGGGFGGFFFFFGGFGGCFGGGGGGGGGGGGGGGGGCGGCFGGGGGFFCDFGGGFGGFG+@EGEGGGGG?FGGGFC>EGGFGGGGGF>FFCFD>AFFF*;8CF6CEFFFD9828:FF4:>C)2:D;8>;6917((/(439:((4(442/6))*)*(*.6)))((1-))(131
@M03152:184:000000000-AWYW1:1:2106:7695:12031 2:N:0:CCACTACTATACCTGT
CCCAACTATCCCTATTAATCATTACGTCGATCCTAGAAACCAACAAAATAGAATCAAACGTCCTATTTCATTATTCCATGCTAATGTATTCAAGCGTGAGCCTGCTTTAAACACTCTAATTTTTTCAAAGTAACAGTCCTGATTCCCCGCCACACCAAGTGAATGGCATGACGGTTCGTCAGAAGGGAGGAATCAGTGACACCAGTACGTACCGAAGGCACGACCGGCGTACTGATCCCGAACTTCAACTACGAGCTTAGATCGGAAGAGCGTCGTGTAGGGAAAGAACAGGTATGGGTAA
+
CCCCCGGGGGGGGGGGGGGGGGGGGGGGEGGGGGGGGGGGGGGGGGGGGGGGGGGFGGGGGGCGFDFGGFGGFFFGGGGGGGGGGGGGGGGGGGGGGGGGGGGGGFGGGGGGGGGGGFFGGGGGGFGGGGGGGGGGGGGGGGGGGG@EEGGGGCGGG8D@EFC8DGGGGGGDCEGGGGCCCGFEFG@:EGGG8>FFFFGFC?6=9ACCGFGG9CE>ED@AFDB>2>2?EFFF:C<C84FF3:)6FCEFEFAE;*.4>044>-)4(4(38((((-37<<<<4545:><14((()3)/),94,
@M03152:184:000000000-AWYW1:1:2106:18847:12077 2:N:0:CCACTACTATACCTGT
CCCAACTATCCCTATTAATCATTACGTCAACCCTAGAAACCAACAAAATAAGATCGACGTCCTATTTCCTTATTCCATGCTAATGTATTCAAGCGTTAGCTTGCTTTAAACACTCTAATTTTTTCAAAGTAACAGTCCTGATTCCCCAAGACACCAAATTAATGACATCATGGTTCGTCAGAAGGTAGGAATCAATAATACCAGTACGTACAATAGCACGACCAATAAATTGATCCCGAAATTCAACTACGAGCTTAGATCGGAAGAGCGTCGTGTAGGGAAAGAAAAGGACAGAGTAGAT
+
CCCCCGGFGGGGGGGGGGGGGGGGGGGGGFFGGGFGGGGGGGGGGGGGGGGGGGGGGGGGGGGGGGGG,CFFEFGGGGGGGGCFGFGGFGGGGGGGGG:BFFGDFGGGGGFFFGGGGCGGGGGGGGGGGGFFGGGGGGGFGGDGGGGGEGCGGGG8FGGFE,=@CFGGGD=8DDFGDCDFDGGGFECFDCDGDGFGGFDFGFG)79D6DFFGGCCFFFEEFF>ADFBFFAA=+=EFF5C5A=BEFFFAEC452CE=CBC*@B@<D>@@;B9(66?0(:32@F@7:4(,(-(((*()*-0))
@M03152:184:000000000-AWYW1:1:2106:15831:12206 2:N:0:CCACTACTATACCTGT
CCCAACTATCCCTATTAATCATTACGTCGATCCTAGAAACCAACAAAATAGGGTCAAACGTCCTATTTCATTATTCCATGCTAATGTATTCAAGCGCGAGCCTGCTTTAAACACTCTCATTTTTTCAAAGTAACAGTCCTGATTCCCCGCCACACCAACTTAATGACATGACGGTTCTTCAGAAGGGAGAAACCAGTGACACCAGTGCATACCGAAGGCACGACCAGCGTACTGATCTCGAAATTAAACTACGAGCTTCGATCGGACGATCGTCGTGGAGGGAAGAGACAGGAGGGAGGTG
+
9CCCCGGGGGGGGGGGGFGGGGGGGGGGE>FGGGGGGGGGGGGGFFD@GGGGGGGGGGGGFCGGAFGGGFGGGGGGGGGFGGGFFGGGGGFDG9FGCFCEE>FGGEGGGDFGFGGGF,C@AFFDEGGGGGGGGGGGFFEGGDFGFFCGCGGGGFGDFGGGG,DE8DGFGC8A68=CC=BA+=,>DF+@@;5DEFGFF6,493C84@9FG>77>CC*//)3;5A=9524)/(65FF7:?C,/3./;*1@@++/3C.2>;).3<;;::(,(((,(.2,()(.6)(0()(,.(,((*,))()((
@M03152:184:000000000-AWYW1:1:2106:8990:12256 2:N:0:CCACTACTATACCTGT
CCCAACTATCCCTATTAATCATTACGGCGACTCTAGAAACCAACAAAATAGAACCGCGCGTCCTATTTTATTATTCCATGCTAATGTATTCAGGCATAGGCCTGCTTTGAACACTCTAATTTTCTCAAGGTAAAGGTCCTGGTTCCCCGACGCACACCAACAAAGGGCACGCCGGCTCACCAAGAGGTAAGGCCCGCCCAGACAGTACGTGCCGTTAGGCAGACCGCCCGGCCAGGCCCGAAATTCAACTACGAGCTTAGATCGGAAGAGCGTCGGGTAGGGAAGGAAACGGAGTGGTTAA
+
CCCCCGGGGGGGGGGGGGGGFGGGGGGGGGGGGGGGGGGGGGGGGGGGGFGGGGGGGGGGFFGGGGGGGFGGGGGGGGGGGGGGGGGGGGGGGFGGGGGGGGGGGGGGGGGGGGGGGGGGGGGGGGGG9AFG<FGGGGGGGEFGGGGGDCCEGGGGGGGGGFFGGGD6DDDGCEGGGGGAFA@D5CFF:FGGGFEGDGD5=GGF=A+:8A4C58::3A;A4;A@36,=@D;E>C8<53>2>(7(/=4=AC6)(*.23:9>4):?FF0(4(32(3613.(((8<@(0,(.(40(*-)0-1))
@M03152:184:000000000-AWYW1:1:2106:6864:12272 2:N:0:CCACTACTATACCTGT
CCCAACTATCCCTATTAATCATTACTTTGGCCCTAGAAACCAACAAAATAAGACCAATGTCATATTCTATTATCCCATGCTAATGTATTCATGATGCCAGGTTGTGCCTGCTTTGAACACTCTAATTTTTTCAAAGTAAACTATCTGGAACTAACTACCTATTGCTAGATAGCAATTCACAGAACTAAAGGAGGTCAACACCCAGTACGCACCAAGAGAATGTCAAGGTGGACTTTGATGATGACTACTGCTACCCTAGCCACCTTTTTAGGGCCGGTTCAGTTAACAACTCAGACATTCA
+
CCC9CGGGCFEGFDGGFGGGGGGGGGGG9FGGFD@FFGGGGFFGFEFGGGFGG9FFEECGAECEAFGGGGGGCFGEGGGGGG9FGGGG@FGGFGFFE<5ED<FGGCDFFGGGGGGDAFGGGGGGFGGGGGGFEEFAFGDGGGGGFGGGGCFFDCFGGG?9FFG;DGD,DCFFGFFGGFGGFFFGGGEEGFF>,@@DF6@DC+=5DFFDDADD?DF55D559:BAC78A;*=FFF@C5E7;@EA5>AEFFGF@A+@5>B==:>@FFEA37)459((65:9-.+/35+)/7(/;)+7)5.@3)
@M03152:184:000000000-AWYW1:1:2106:6080:12341 2:N:0:CCACTACTATACCTGT
CCCAACTATCCCTATTAATCATTACGTGGTCCTAAAACCAACAAAATAGAACCATCGTCCTATTTTATTATTCCATGCTAATGTATTCAGGCAAAAATGCCCGCTTTAAACACTCTAATTTTTTCAAAGTAAAGGTCCTGATTCATCGAAACACCCAAGAGCATCCCGACTCACCAGAAGGTGAGAAATTGGCTACACACCGTTTCATGCCCCTAAAGGCACGATCGATATATCCCAATCCCGAAATTCAACTACGAGCTTAGATCGGAAGAGCGTCGGGTAGGGACAGACAAGGTGTGTG
+
CCCCCGGFGAFGGGGGGGGGGGGGGGGGDGGFGEFGGGGGGGGGGGGGGGGGGGGGGGGGGGGGGGGGGGFGCFGFFGGGGGGGGGG@FCFGFGEGFFF<FCGGGGGGGGGGC9BFGGGGGGGCEGG9DFGGGGDFGGGGGGGGGGFG8@BEGG+BFFFGGGGCCGGCGGGGDFFFC@FFGGGFDCEFGGFFED=DGD9*A6D>GFFGGFFFGCCAFF5**0<)):)3*/799B<4?<C=>3A@56>FE>FFEG4(2(69@48>35=0;7(((,.62)((,84>?F01(2((.*.1/)1((
@M03152:184:000000000-AWYW1:1:2106:23722:12345 2:N:0:CCACTACTATACCTGT
CCCAACTATCCCTATTAATCATTACTTCGGTCCTAGAAACCAACAAAATAGAACCAAAGTCCTATTCTATTATTCCATGCTAATGTATTCAAGCGTGAGCCTGCTTTAAACACTCTAATTTTTTCAAAGTAAAAGTCCTGGATCCCCAGCGCACTCAGTTAAGAGCACACTGGCTCCCCAGAAGGAAAGATCCGACCAGAGCAGTGCTTACCTTTCAGCAAGACCACCCAGCCAGATCCGAAATTCAACTACGAGCTTAGATCGGAAGAGCGTCGTGTAGGGCAAGAACAGAGAAGGTAAA
+
CCCCCGGGGGGGGGGGGGFGGGGGGGGGGGGGGGGGGGGGGGGGGGGGGGGEGGFGGGGGGGGGGGGGGGGGGGGGGGFFGGGGGGGGGGGGGGGGGGGGGGGGGGGGGGGGGGGGGEGGFGGGGGGGGGGGGGGGGGGGGGGGGGGGCGGEEEFGGGFFGGGCGGGGGGGGFFCGDGGF>FFGGGGGGFEGGGGGGGFFGGGFGFFFFFGGGGGFFF5<CFF@@CFDDFFFFC=C6<>BFABDFACF;=A@9D>B?@FFE9CDFF096(86:;B1;),:<:(8:F:<0,4((*(0).*.)
@M03152:184:000000000-AWYW1:1:2106:28655:12402 2:N:0:CCACTACTATACCTGT
CCCAACTATCCCTATTAATCATTACGTCAATCTTAGAAACCAACGAAATAAGATCAAACGTCCTATTTCATTATTCCATGCTAATGTATTCAAGCCAAAGCCTGCTTTAAACACTCTAATTTTTTCAAAGTAACAGTCCTGATCCCACACGACATCAAGTTAATGACATCACGCTTCGTCGGAAGGGAGAAACCAATTGTACCAGTGCGTACCGTTGGCACGACCAATAAATTGATCACGAAATTCAACTACGTGATTAGACCGGAAGAGCGTAGAGGAGGGAAAGAACAGGCATGATTAA
+
CCCCC@<E<CEDFGFGGGFEFFFGGG,C@FAFGGEFDGGF8EFGCDFGGGGGFCFC8FFCCDCGGGGG@F9CCFCF<@9<,CFAFFGGFDFGGFGCGCE@F8AE8EF9A<EGE8FDFGDFGGGGDGFFG,B<EFDFGEDA9,>AEEE:8C==EG74E9DEE=CDF,@9=?FGGGGGCC++=68EDCC,=C?,,,,=D+,D7C+0,49CG?DCD710<?C>?=DBABB4AF4+:+*+=*;9B26(4=*=@CF39*)(09.7<)633(3:1616((,(-)(-(08F?FF((44(,*))*)*.)
@M03152:184:000000000-AWYW1:1:2106:18528:12518 2:N:0:CCACTACTATACCTGT
CCCAACTATCCCTATTAATCATTACGTCAATCTTAGAAACCAACGAAATAAGATCAAACGTCCTATTTCATTATTCCATGCTAATGTATTCAAGCGTGAGCCTGCTTTAAACACTCTAATTTTTTCAAGGTAACAGTCCTAATTCCCCAAAACATCAAATGAATGACATTATGGTTCATTAGAAGGTGAGAACCAATAAAAGCCAGTTCATACCAAGGGCACGACCAACTCATAGATCCCGAAATTCAACTACGAGCTTAGATCGGAAGAGCGTCGTGTAGGGAAAGAACAGGTATGTGTA
+
CCCCCGGGGGGGGGGGGGGGGGGGGGGGC@FGGGGGGGGGGGGGGGGGGGGGGGGGGGGGFGGGGGGGGGGGGGGGGGGGGGGGGGGGGGGGGGGGGGGGGGGGGGGFGGGGGGGGGGGGGGGGGGGGGGGGGFGGGGGGGGGGGGGGGEGGGGGGGGGFGFFGGGGGGGFGCGFGGGGGGGGFGFFGGFFGFGGFGGGFGFD<D?DFGFDG7DGFFFADF5:A=BFFE5CCAGEC+>7=AAEBAF?FEGFF=7DDB9BCEEECD@FFFFF@>12((.(6CF050:?@;3@@:+4*6-*6)
@M03152:184:000000000-AWYW1:1:2106:5550:12573 2:N:0:CCACTACTATACCTGT
CCCAACTATCCCTATTAATCATTACGTCAATCTTAGAAACCAACGAAATAAGATCAAACGTCCTATTTCATTATTCAATGCTAATGTATTCAAGCCAAAGCCTGCTTTAAACACTCTAATTTTTTCAAAGTAACAGTCCTGATTCCACACGACATCAAGTTAATGACATCACGCTTCGTCGGAAGGGAGAAACCAATTGTACCAGTGCGTACCGTTGTCACGACAAATAAATTGATCACGAAATTCAACTACGAGCTTCGAACGGAAGAGCAACGTGTCGGGAACGAACAGGTGTGTGTGG
+
CC9<C,CD-F@,CEFGGACEG<,ECFFFGCEFCC96EEAFFDFFFGDFCEFGDG<FD6<:6,8,CCFCFGDGFFG9,C<FFDFGGGFFFGGGGGGFGGF8<<?:<?AEABFGFFCAFD?FFEEGF,@EFCGGGFFCECFGGGGGEFCF?EGCCC79E9EEF8=EFFFC=8=EGGGEC8++6==EC6@FGC8>?,==D7@276?;7<;<+3:=7@C9A0A;@=?@0)7;FAC=1+*+3*;<;@B28:<8?>;EFG?05(.(((/40;73633)(/,(69(,4)35(),((-.()2-)..*((
@M03152:184:000000000-AWYW1:1:2106:26351:12611 2:N:0:CCACTACTATACCTGT
CCCAACTATCCCTATTAATCATTACGGCGACTCTAGAAACCAACAAAATAGAACCGCGCGTCCTATTTTATTATTCCATGCTAATGTATTCAGGCATAGGCCTGCTTTGAACACTCTAATTTTCTCAAGGTAAAGGTCCTGGTTCCCCGACGCACACCAACAAAGGGCACGCCGGCTCACCAAGAGGTAAGGCCCGCCCAGACAGTACGTGCCGTTAGGCAGACCGCCCGGCCAGCCCCGAAATTCAACTACGAGCCTAGCTCGGAAGAGCGTCGTGTCGGGAAAGAACCGCGCGGTGGTA
+
CCCCCGGDGGGGGGGGGGGGGGGGGGGGEEGGGGFGGFGGGFGGGGGGGGGGGGGGGGGGGGGGGGGGGFGGGGGGGGGGGEEFFGGGGGGGGGFGGGGGGGGGGDFFAFGGGGGGGFFFGFGFDGGGGGGFGGGGGGGGGGFGGEFG7EGGGGGDGGFGGG8D,@EGGGGGFE6ECE5CF@C:7DFGGFGGGGGGDDED=DFBFFFGGFGGGGGFFF3)/63@;;FFFD6BF)4*7:C,71)44@)=AC426*)4).4,.))82362(((,4<;33)(405(725:B(1(((*()0()-)
@M03152:184:000000000-AWYW1:1:2106:10276:12630 2:N:0:CCACTACTATACCTGT
CCCAACTATCCCTATTAATCATTATGTCGATTCTAGAAACCACCTATTTCGTTATTTCATCAAGCGTGGGCCTGCTTTAATCACACTAATTTTTTCAAAGTAAACAGTCCAGATTCCCCATGACACCAAATTAATGGCGTTCGTCAGAAGGGAAGAATCAATAAAACCAGTATGTACCATAGCACAATCAGCAATTTGATTCCGAAATTCAACTACGAGCTTAGATCGGAAGAGCGTCGTGTAGGGAAAGAAAAGGTATGTGTAGATTTCAGATGGAGGAGTAGAGTTAAAAAAAAAAGAA
+
CCCCCGGGGGGGGGGGGGGGGGGGGGGGGGGGGGGGGGGGGGGGGGGGGGFFGGGGGGGGGGGGGGGGGGGGGGFFDGGGFGGGGGGGGGGGGGGGGFGDFGGGGGGGGAEFGGGGFGGGGGGFGGGGGGFGGGFGGGGGD?EFEGGGGGGGGEGGFAFGGGGGGGGGGGGGGCFGGGFGGGGFGGGFFDGFGGGG,DE?F@DEGFFGGCGGG9EF5@ADB=CEEAEF>BDFFG@C5@G=>=A4?6-A=GF3(;F@A4)67)9)69?9))).))))()((()(39@.).))/)*())-*((
@M03152:184:000000000-AWYW1:1:2106:10546:12651 2:N:0:CCACTACTATACCTGT
CCCAACTATCCCTATTAATCATTACGGCGACTCTAGAAACCAACAAAATAGAACCGCACGTCCTATTTTATTATTCCATGCTAATGTATTCGGGCATAGGCCTGCTTTGAACACTCTAATTTTCTCAAGGTAAAAGTCCTGGTTCCCCGACGCACACCAATAAAGGGCACGCCGGCTCACCAAGAGGTAAGGCCCAGCCAGACAGTACACGCCGTTAAGCGGACCGCCCGGCCAGGTCCGAAATTCAACTACGAGCTTAGATCGGAAGGGCGTCGTGTAGGGAAGGAAAAGGTGTGTGTAG
+
CCCCCGGGGGGGGGGGGGGGGGGGGGGGGGGGGGGGGGGGGGGGGGGGGGGGGGGGGGGGFGGGGGGGGGGGGGGGGGGGGGGGGGGGGGGGGGGGGGCFGGGGGGGGGGGDGGGGGGGGGGGGGGDFCFGGGGGGGGGGCGGGGGGGGGGGGGGGG6FFGGGGGGGGGGGEFEDGGEGGFGGGGGGGGGGFGGGGGGGFGGGFGFFCFFGGGD5>>39/5,59@F@EFD9>BC?G93C>5:D:*64447<7?3B>>7<?DB28<F((((493(4(47(:<>?>()4((43(.+.)0./))
@M03152:184:000000000-AWYW1:1:2106:11880:12696 2:N:0:CCACTACTATACCTGT
CCCAACTATCCCTATTAATCATTACGTCGATCCTAGAAACCAACAAAATAGAATCAAACGTCCTATTTCATTATTCCATGCTAATGTATTCAAGCGTATGCCTGCTTTAAACACTCTAATTTTTTCAAAGTAACCGTCCTGATTCCCCAAGACACCAAATTCATGACATCAAGGTTCTTCAGAAGGGAGAAACCAATAATACCAGTACGTACCGAGGCACGACCAACAAATTGTTCCCGAAATTCAACTACGAGCTTAGATCGGCAGAGCGTCGTGTAGGGAAAGAACAGTGATGGTTATA
+
CCCCCGGGGGGGGGGGGGGGGGGGGFGGEEGGEGGGGGGGGGGGGGGGGGGGGGGGGGGCCDCFFGAFGDFFGDGGGEFFGGGGGFEFGFCFFGGGFGGGG9CA<ABFFFC?,AFEFA5EFGFDFFBA?BFGGG<FB:CGGGGGGFE@B8FGGFG++4>C;,9@EFFG@DGD=,67=E=FGGCAFG8:C>8DGGGFF+@DF?DD=<D+@DFGCGGAB>AFFFB59BFF4FE>F+*++:72)5;4+=<F4?F22C5(/>@EE3=8((.=0(6.6((,4>9A6F?)37(834)).+6**)2))
@M03152:184:000000000-AWYW1:1:2106:18927:12700 2:N:0:CCACTACTATACCTGT
CCCAACTATCCCTATTAATCATTACATCAGCCTTAGAAACCAACAAAATAAGACCAACGTCATATTCTATTATCCCATGCTGTAATATTCAATGGCAAGGTTACGCCTGCTTTGAACACTCTAATTTTTTCAAAGTAAACGATTGGGAGCGGTTGCCCACTACCCAAACATAGGAAGCCCAAACCCAGCCACGCCACAAGGACGAGCTTTGGCCTGAAACTCCCGAAAGTCAACTACGAGCTTAGATCGGAAGAGCGGCGTGTAGGGAAAGAACAAGGATGTGTAGATCACGGGGGAGACC
+
CCCCCGGGGGGGGGGGGGGGGGGGGGGG@FGGGGGGGGGGGGGGGGGGGGGGGGGGGGGGGGGGGGGGDEGGGGGGGGGGGFFGGGGGGGGGGGCGGGGGGGGGDGCGGFGGGGGGGGGGGGGGGGGFGGGGGGGGGGGGGGGGGGGGGGGGGGDGGGGGGGGFFGGFGGGGGGGGG,=FGGGGDEC@C?GGGGGGG?EA?FGFGFDD?B:C79FF>ABFC9F4A==B):>FFGFG4>D@)5;<FFEC=*:;@FF@3(,3-73?DFFF2:<F:4((.)3)()-0.1)-)).,(*-0)(*((
@M03152:184:000000000-AWYW1:1:2106:15845:12810 2:N:0:CCACTACTATACCTGT
CCCAACTATCCCTATTAATCATTACGTCGATCCTAGAAACCAACAAAATAGGTTCGAACGTCCTATTTCATTATTCCATGCTAATGTATTCGAGCGATTGCCTGCTTTAAACACTCTAATTTTTTCAAAGTAACAGTCCTGACTCCCCGTAACACCAAATTAATGACATCACGGCTCGTCAGAAGGGAGAAATCAATGACGTTAGTACGTACCGAGGCACGACCGACGTATTGATCCCGAAATTCAACTACGAGCTTAGATCGGAAGAGCGTCGTGTGGGGAAAGAAAAGGTATGTGTAAA
+
CCCCCGGGGGGGGGGGGGGGGGGGGGGGEGGGGGFGGGGGGGGGGGGGGFFGGGGGGGGGFGGGGGGGGGGGGGGGGGGGGGGCGGGGGGGGGGGGGGGFGGGGGGFGGGGGGFGFGCGGGGGGGFGGFGGGGGGGGGGGGGGFFGGDEEGGGGGGGGGGEADFCFGGFGGGGGGEDEDGGCFADFCFGCFGGFGGCFGFDGGFDFFC>FGGGGCAE>AFFFF@@>;EEFEF6C3;F8<?A6AEF=CFFFF?<<D>FB?FA98(4:;3::;(,133()(-472:6:1(((-,:92/*6*.)
@M03152:184:000000000-AWYW1:1:2106:15296:12826 2:N:0:CCACTACTATACCTGT
CCCAACTATCCCTATTAATCATTACTTCGGTCCTAGAAACCAACAAAATAGAACCAAAGTCCTATTCTATTATTCCATGCTAATGTATTCAAGCGTGAGCCTGCTTTAAACACTCTAATTTTTTCAAAGTAAAAGTCCTGGATCCCCAGCGCACTCAGTTAAGAGCACACTGGCTCCCCAGAAGGAAAGATCCGACCAGAGCAGTGCTTACCTTTCAGCAAGACCACCCAGCCAGATCCGAAATTCAACTACGAGCTTAGATCGGAAGAGCGTCGTGTAGGGAAAGAACAGATAAGTGTAG
+
CCCCCGGGGGGGGGGGGGGGGGGGGGGGGGGGGGGGGGGGGGGGGGGGGGGGGGFGGGGGGGGGGGGGGGGGGGGGGGGGGGGGGGGGGGGGGGGEGGGGGGGGGGGGGGGGGGGGGGGGGGGGGGFGGGGGGGGGGGFGGGGGGGGGGGGGGGGGGGGGGGGGGFGGGGGGEGGGGGGGGGGGGFGGGGGGGGGGGGGFGGGDFFFGFFGGGGEFFFFFACFDCDC>EFFFFGFGFEGFFFF2C=EFEGFFFGFFE@C@E?EFFFFFF@;9((6(6.:BB:2>6F::81<()+)116*6)
@M03152:184:000000000-AWYW1:1:2106:7374:12957 2:N:0:CCACTACTATACCTGT
CCCAACTATCCCTATTAATCATTACGGCGACTCTAGAAACCAACAAAATAGAACCGCGCGTCCTATTTTATTATTCCATGCTAATGTATTCGGGCATAGGCCTGCTTTGAACACTCTAATTTTCTCAAGGTAAAGGTCCTGGTTCCCCGACGCACACCAACGAAGGGCACGCCGGCTCACCAAGAGGTAAGGCCCGCCCAGACAGTACGTGCCGTTAGGCAGACCGCCCGGCCAGGCCCGAAATTCAACTACGAGCTTAGATCGGAAGAGCGTCGGGTAGGGAAAGAAAAGGTAGTGGTAG
+
CCCCCGGGGGGGGGGGGGGGGGGGGGGGGGGGGGGGGGGGGGGGGGGGGGGGGGGGGEGGGGGGGGGGGGGGGGGGGGGGGGGGGGGGGGGGGGGGGFGGGGGGGFFGDFGGGGGGGGGGGGGGGDGGGGFGGGGGGGDGGFFGGGGGGGGGGGGGGGGGGGGDGDGGGGDDGGGGGGGGGF>FGGGGGFFGGGGEEDG5=6<8EFFGGFGGF<7ABEDF48A@?>93<:;DEDBF@BG0)7)4FF>FA>77-9@>5:62669?:?<BFFB0((((47((-.(51)(((((-)3)*).*).
@M03152:184:000000000-AWYW1:1:2106:19837:12963 2:N:0:CCACTACTATACCTGT
CCCAACTATCCCTATTAATCATTACATCCGCCTTAGAAACCAACAAAATAAGACCAACGTCATATTCTATTATCCCATGCTGTAATATTCAATGGCAAGGTTACGCCTGCTTTGAGCACTCTAATTTTTTCAAAGTAAATGATTGGAAATGGTTGCCCACTATCCAAACGTAGGAAGCCCAGACCCAGCCACGCCACAAGGACGAGCTTTGGCCTGAATGCCCCCGAAATTCAACTACGAGCTTAGATCGGAAGAGCGTCGTGTAGGGAAAGAACAGGCAAGGTTAAATTGACGTGGCTGG
+
CCCCCGGGGGGGGFGGGGFGGGGGGGGG,BGGFGGGGGGGGGGGGCGGGGGGFGGGGGGGGGGGGGGGFGGGGCFFGGGGGGGGGGGGGGGGGGGGGGGGGGGGC=FFGGGGGGGGG9FFGGGGGGGGGGGGGGFFGGGGGCGGGGGGGFGGGGGGEEGEG8;EFGFGGGGGGCFGGGGGGGGGGDGDFFFG6ECGGG8D8DFAE59DFFFGGFFFFF@FFC9CF=B4>661:CEDFBCDFFB@FFEFEGBFFGF@A061((/68CA;;:6:33:<?F(2(),*)*))).)))237)(14(
@M03152:184:000000000-AWYW1:1:2106:29040:12991 2:N:0:CCACTACTATACCTGT
CCCAACTATCCCTATTAATCATTACGGTGATCCTAGAAACCAACAAAATAGAATCATGCCGTCCTATTTTATTATTCCATGCTAATGTATTCAAGCAAAATGCCTGCTTTAAACGCTCTAATTTTTTCAAAGTAAAGGTTCTGGTTCCCCGTGACACCCAATTAAGGGCATCGCGGTTCCCCAGAAGGTGAGAAATTGACTACACCAGTTCATACCCCTTAAGGCACGACCGACGTTTCAATCCCGAAATTCACCTACGAGCTTAGATCGGACGAGCGTCGTGCAGGGAAAGAACAACGAT
+
CCCCCFGFGGGGGFFGFGGG<EFGGDCGDFGGGGCF9<EFEF<@<@F<A<FE,C@FEGG8:CF7F,6<EFFAFCDFFGF9FDE9E<F<<FGEFFC9@,9BFFG@F,?=FFFGGAF+FFF<EFAF9?BFGAA,:E,@9,,,,CECFGGFFCEEEF7CE+>+8,==,@8?DDD8+=8+66=,6,,8+,@,@8,@D=@BFFF9FF+3@C?C++5+5=C5AF=FFC1:@FDE>A4?4)8:5:6@+5=5A>;5:5866+*/0(21;394))9)7/1<(3(,4)(-(.-)3=(4(,.(.0())()-,
@M03152:184:000000000-AWYW1:1:2106:20958:13005 2:N:0:CCACTACTATACCTGT
CCCAACTATCCCTATTAATCATTACGTCAATCCTAGAAACCAACAAAATAGGATCGAACGTCCTATTTCATTATTCCATGCTAATGTATTCAAGCGCGAGCCTGCCTTAAACACTCTAATTTTTTCAAAGTAACAGTCCTGATTCCCCGCCACACCAAATTAATGACATGACGGTTCGTCAGAAGGTAGGAACCAGTAACACCAGTACATACCGAAGGCACGACCAGCGTACTGATCCCGAAATTCAACTACGAGCTTAGATCGGAAGAGCGTCGTGTAGGGAAAGAACAGGTAGGTGTAG
+
CCCCCGGGGGGGGGGGGGGGGGGGGGGG7FGGGGFGGGGGGGGGGCGGGGGGFGGGGGGGFGGGGGGGGGGGGFGGGGGGGGGGGGGGGGGGGGGGGGGGGGGGGGGGGGGGGGGGG<<FGGGGGGGGFCFFGGFGGGGGGFEFGGGFGGEGGFGCFFFGGGGFFGGGGGGGGGGDGGGGGGFGGFFGGFGGFGCCFDFFGDDC9FFFGFGGGGGDB>>F>>BF92>A>D>B>CEDA<D@F03/88?CEDFEFCE9>ECFC)?0:0:BF?<>234,48:BF>7:372.(((.)3))*.*))
@M03152:184:000000000-AWYW1:1:2106:9412:13047 2:N:0:CCACTACTATACCTGT
CCCAACTATCCCTATTAATCATTACTTCGGTCCTAGAAACCAACAAAATAGAACCAAAGTCCTATTCTATTATTCCATGCTAATGTATTCAAGCGTAAGCCTGCTTTAAACACTCTAATTTTTTCAAAGTAAAAGTCCTGGATCCCCAGCGCACTCAATTAAGAGCACGCTGGTTCCCCAGAAGGAAAGGCCCGGCCAGAACAGTGCTTACCTTGCGGCAGACCGGTCAGCCAGGCCCGAAATTCAACTACGACCTTAGATCGGAAGAGCGTCGGGGAGGGAAGGAACAGGTATGGTGCGA
+
CCCCCGGGGGGGGGGGGGGGGGGGGGGGGGGGGGGGGGGGGGGGGGGGGGGGGGGGGGFEAFDFFGGG<FGGGGGGGGGGGGGGGFFGFGGGGGGGGGGFFGGGGGGGGGFGGDEGGGGGGFGGGGFGFFGGGGGGGFFCEGGGG8EFCEEGGGGGFGGCDFFF8DGFGGGDDFFGDGFGDGGGGGGGFFF>EG>EGGGFF9F8EFFGFFGFGGG5B555@>F>A(60?FEFFGFGB<D9BFFEAF<+7;;?3)2,;/.))-46:(3:7(2(4902()(-473)(),1,(().+()*.*(,
@M03152:184:000000000-AWYW1:1:2106:17391:13047 2:N:0:CCACTACTATACCTGT
CCCAACTATCCCTATTAATCATTACGGCGACTCTAGAAACCAACAAAATAGAACCGCACGTCCTATTTTATTATTCCATGCTAATGTATTCGGGCATAGGCCTGCTTTGAACACTCTAATTTTCTCAAGGTAAAAGTCCTGGTTCCCCGACGCACACCAATAAAGGGCACGCCGGCTCACCAAGAGGTAAGGCCCAGCCAGACAGTACACGCCGGTAAGCGGACCGCCAGGCCAGGCCCGAAATTCAACTACGAGCTTAGATCGGAAGAGCGTGGTGGAGGGAAGGAACAGGTAGGGGGTG
+
CCCCCGGGGGGGGGGGGGGGGGGGGGGGGCCCGFGGGGGGGGGGGGGGGGGGGGGGGGGGGGGGGGGGGGGGGGGGGGGGGGGGGGGGGGGG<FGGGGAFGGGGGGGGGGGGGGGGG9FFGGG,FFGG<EGGGGGG9FGGDGGGGGGGCCE>EGGCFDFFEGG9E8+==8036++30@>F0EFG58:,3@9>6>**9?*9=9*788:++41/*/*...4A:0502:9:)7,>)*-*)(145()1/947<*),25.(8:)):44246(((((,4(443)-8?>(7().(.,((.02))()-(
@M03152:184:000000000-AWYW1:1:2106:25308:13085 2:N:0:CCACTACTATACCTGT
CCCAACTATCCCTATTAATCATTACTTTAGCCCTAGAAACCAACGAAAGTAGGATTAAAGTCCTATTTCATTATCCCATGCTAATATATTCAAAGGCTAGGTTACGCCTGCTTTGAACACTCTAATTTCTTCACAGTAAAAGATTTGAATAACTTTGTTCCCTTATGAAATTTGATTTCATAGAGGGAGTATATTCAAAAGGAAGGAAATGAGATTTTAGTACACACCTAAAAAGGTAGACCATAAATTACTCATTAACCGAAATTCAACTACGATCTTAGATCGGAAGAGCGTCGTGTAG
+
CCCCCGGGGGGGGGGGGGGGGGGGGGGGGGGGGGFGGGGGGGGGGGEEEGGGGFFGGGGGGGGGGGGGGGGGGGGGGGGGGGFGGGGGGGGGGGGGGGGGGGGGGGGGGGGGGGFGGGGGGGGGGGGGGGGGGGGGGGGGGGGGGGGGGGGCEFFGGGGFFGGF?FFAFDGGGDFGGGGGGGGC@87?+CGGGGGGGGGFGGGDE>DFGFGGDFGFFFFDFEFFFFADFFEFFF=>FFGFF@FBFFAFFGFF7FF@FFF55)>:9EEFEEEFF2>)4688?BEFF>>5@2=2>E;35;4;<
@M03152:184:000000000-AWYW1:1:2106:7163:13172 2:N:0:CCACTACTATACCTGT
CCCAACTATCCCTATTAATCATTACGTCAATCCTAGAAACCAACAAAATAGGATCGAACGTCCTATTTCATTATTCCATGCTAATGTATTCAAGCGTTAGCTTGCTTTAAACACTCTAATTTTTTCAAAGTAACAGTCCAAATTCCCCGCAACACCAAATTAATGGCATTACGGTTCATCAGGAAGGAGGCATCAGTGAGACCAGTACATACCAGAGGCATGACCAACCTACTAACCCCGAAATTCAACTACGAGCTTAGATCGGAAGAGCGTCGTGAAGGGAAAGCAAGGGTGATGAGAA
+
CCCCCGGGCGGGGGGGGGGGGGGGGGGGGGGGGGGGGGGGGGGGGGGGGGGGFEGDEGGDFFGGGGGGGGFGGGGGGGGFGFFGGGFFFFGGGFGGGGGGGGGFG<EGGGGGGDFFGGFFGGGGGGGFGEFGDEFABFGFGAEFGGFGGGGGGFECG?FFFAFGF9?FFFDFF+0@DCDGGGF8?CC,D6+6@EFEG?C?GGGFFFFGGF7?+6,*;C9*;)9@CE=>DF=FFGA7*:3/@2?B8AEFFFF@(*)8)3))..<;D(4,8133((6(()-).70).)(..((-(*(**)*))
@M03152:184:000000000-AWYW1:1:2106:8396:13216 2:N:0:CCACTACTATACCTGT
CCCAACTATCCCTATTAATCATTACGTCGATCCTAGAAACCAACAAAATAGAATCAAACGTCCTATTTCGTTATTCCATGCTAATGTATTCAAGCGTGAGCCTGCTTTAAACACTCTAATTTTTTCAAAGTAACAGTCCTGATTCCCCAAGACACCAAATTAATGACATCATGGTTCGTCAGAAGGTAGAAATCAATAATACCAGTACGTACAATAGCACTACCAATAAATTGATCCCGAAATTCAACTACGAGCTTAGATCGGAAGAGCGTCGTGTAGGGAAAGAAAAGGAATGTGTAGA
+
CCCCCGGGGGGGGGGGGGGGGGGGGGGGDGGGGGGGGGGGGGGGGGGGGGGGGGGGGGGGGGGGGGEFGGGGGGGGGGGGGGGGGGGGGGGGGGGDGGGGFFFGGFFGGGGGFFFDFGGGGGGGGGGGGGGGGFGGGGGGFGGGGGGGGGGGGGGGGF?FGG;EFFGGGGGGGCGFGGGGGGDEG?FGGGG>DEEGGG8@CB=D=DFGCDGFCCC595AC*1*=C@5?>AAA8@77B@5>BFF;8FE+:FF2<9A58=*85?B@2@9--5990:2(,).4,)3),)6/(5(,(+)0*)2))
@M03152:184:000000000-AWYW1:1:2106:9547:13241 2:N:0:CCACTACTATACCTGT
CCCAACTATCCCTATTAATCATTACGTCGATCCTAGAAACCAACAAAATAGGGTCAAACGTCCTATTTCATTATTCCATGCTAATGTATTCAAGCGCGAGCCTGCTTTAAACACTCTAATTTTTTCAAAGTAACAGTCCTGATTCCCCGCCACACCAACTTAATGACATGACGGTTCTTCAGAAGGGAGAAACCAGTGACACCAGTGCATACCGAAGGCACGACCAGCGTACTGATCTCGAAATTCAACTACGAGCTTAGATCGGAAGAGCGTCGTGTAGGGAAAGAACAAGTAACAGTAG
+
CCCCCGGFGGGGGGGGGGGGGGGGGGCGGGGGGGGGGFFGGGGGGGFGGGGGGGGGGGGGCFEGGGGGGGGGFFFGFFAAFEFGGGGGGFGGCCFGEGGGGGGFFGGGGGGFGGGGGGGFGGGGGGGGF<EGGGGGGGGGGFFGGGGGGGGGGGGGDGEGGGFGFFFGGFCF68=CDGGGFGFGFC@GGGCCF?7FFDGCF6CCFC*=;6BFFDGD5?F4*5@>((84??5?:C?=BC786=B86+9FECA;;<A9B4><C?EDFFF>0((34:>(1589<.252<0?0,(..0)1*)*-)
@M03152:184:000000000-AWYW1:1:2106:11632:13301 2:N:0:CCACTACTATACCTGT
CCCAACTATCCCTATTAATCATTACATCGATCCTAGAAACCAACAAAATAGAATCTGATGTCCTATTTCATTATTCCATGCTAATGTATTCAAGCGTAAGCTTGCTTTAAACACTCTAATTTTTTCAAGGTAACAGTCCTAATTCCCCATAACATCAAATGAATGACATCATGGTTCTTTAGAAGGTGAGAACCAATAAGACCAGTACATACCAAGGCATGACCGATCCCTTGATCCCGAAATTCAACTACGAGCTTAGATCGGAAGAGCGTCGTGTAGGGAAAGAACATGAATGTGTAGA
+
CCCCCGGGGGGGGGGGGGGGGGGGGGGGDFGGGGGGGGGGGGGGGGGGGGGGGGGGGGGGGGGGGGGGGGGGGGGGGGGGGGGGGGGGGGGGGGGGGGGGGGGGGGGGGGGGGGGGGGGGGGGGGGGFFGG9FFFGGGGGGFEGGGGGGGGGGGGGFGGGGGGGGGGGGGGGGGGGFGGGGGGGDBFGGGGGGGFCFFGFGGGD=?FGD7FFGGGFFFDFFEFD):89>F@FAFFG7:C@*=FE>FFFECA)>C*:*>=EE*5699@=23>6279D:4>A<FDA()6/3)6))+)+3974)
@M03152:184:000000000-AWYW1:1:2106:14226:13315 2:N:0:CCACTACTATACCTGT
CCCAACTATCCCTATTAATCATTACTTCAGCCAAGCGAAACCAACGAAACAAGACCGAAGTCGTATTCCATTATCCCATGCTAACGTATTCGGAGGCGAGTTACGCCTGCTTTGAACACTCTAATTTCCTCAAAGTAAACGATCCTAGCGGTTGATTCCCCACCCTCGCGGATGAGGACCGTTAGGAACATAGGAGGCCAGCAGCCCGCTCCCCGAAGGGGCGGACTGCTAAGGACCTTCCGAAATTCAACTACGAGCTTAGATCGGAAGAGCGTCGTGTAGGGAAAGAACAGGTATAGGT
+
CCCCCGGGGGGGGGGGGGGGGGGGGGGG@EGGGGGGGGGGGGGGGGFGGGGGGGCFGGGGGGGGGGGGGGGGGGGAFFGGFGCFGDCFGGGGGGDCGGGGGGGGC@:EGFFGFDFGDFDGGGGGGGGGEDCGGGGGFGGGGGGGGGGCCEGGGGGGGGGGFFGGGGF=77D6@EGGGGFFGGGGGGGGFGGGG6<,ADGFFFDBGFDDD>CGCDGFEE9B32B>9B9:??2@FFFDF?GB:37?DFAFAGFFFF>?>>>(.<A>B?:10(4::;96><?4(753:@04:((4(*)91)*-)
@M03152:184:000000000-AWYW1:1:2106:25953:13327 2:N:0:CCACTACTATACCTGT
CCCAACTATCCCTATTAATCATTACGGCGACTCTAGAAACCAACAAAATAGAACCGCACGTCCTATTTTATTATGCCATGCTAATGTATTCGGGCAAAGGCCTGCTTTGAACACTCTAATTTTCTCAAGGTAAAAGTCCTGGTTCCCCGACACACCCAGTGAAGGGCATGCCGGCTCACCAAGAGGTAGAACCCGGCCAAGCAGTACGTACCGTGAAGGCAGACCACCCAACCAGGTTCGAAATTCAACTACGAGCTTAGATCGGAAGAGCGTCGTGTAGGGAAAGAACAGGGATGTGGTG
+
CCCCCGGFFGGGGGDGGGCFGGGGGGGGGGGGGGGGGGGGGGGGGGGGCGGGGGGGGGGGGGGGGGGGGEGGGGGGFGGGGGGGGGGGGGGFGEGGGFFFGDGGGFFAFFGGGGGEDGGGGGGFGGGGGGEGGFGGGGFFFD,:EEGGGGGGGGGG@FGGGGGGFDECFGFEECDGDGFDFGGGGGGCF7C938;EGDE6>F;:CCFDCA?DDFGFFF(6A?FD/62:>8?E38;80.06FDD6C+96)*?B6359)4<2))-4<B124<02(42-80(62>270727(4((-/(0))*((
@M03152:184:000000000-AWYW1:1:2106:23288:13329 2:N:0:CCACTACTATACCTGT
CCCAACTATCCCTATTAATCATTACATCGATCCTAGAAACCAACAAAATAGAATGCGATGTCCTATTTCATTATTCCATGCTAATGTATTCAAGCGTGAGCCTGCTTTAAACACTCTAATTTTTTCAAGGTAACAGTCCTAATTCCCCAAAACATCAAATGAATGACATTATGGTTCATTAGAAGGTGAGAACCAATAAAGCCAGTTCATACCAAGGGCACGACCAACTCATTGATCCCGAAATTCAACTACGAGCTTAGATCGGAAGATCGTCGTGTAGGGAAATAACAGGAATGTGTAG
+
CCCCCGGGGFGGGDGGGGFGGGGGGGGGGGGGGGGDAFFGGGGGGFGGGGGGGGGGGGGGGGGGGGFGGGGGGGGGGFFFGFGFGGGGGGGDFFGGGGGGGGGGGGCGBCFAEEFCFFFGGGGG>FFFG?FGGGDGGGGGGFGGGGFGGDGDFGFGFG9FFGGGFGGAC??F88CDFGGFG;DFFDEF8,7EFFFFEGGDAD+=D:=@FF@7?F=F5?)3:ADA)=@BFF@FFG;7A*C5>9?=++/:8:ABF4:):593@C8=??(6>*.((/6(,06/=:351+)/7=)/(*//1)19)
@M03152:184:000000000-AWYW1:1:2106:5747:13351 2:N:0:CCACTACTATACCTGT
CCCAACTATCCCTATTAATCATTACGTCGATCCTAGAAACCAACAAAATAGAATCAAACGTCCTATTCCGTTATTCCATGCTAATGTATTCAAGCGTGAGCCTGCTTTAAACACTCTAATTTTTTCAAAGTAACAGTCCTGATTCCCCAAAACACCAAATTAATGGCATTAAGATTCGTCAGAAAGGAGAAACCAATAATACCAGTACGTACAAAAGCACGACCAATAAACCGGTCTCGAAATTCAACTACGAGCTTAGAACGGAAGAGCATCGTGTAGGGAAAGAACAGGTATGGGTAAA
+
CCCCC@EFEFFGGGGGGGGGGGGGGGGGGGGGGGGGGGGGGGFGFGGGGGGGGGGGGGGGFFGGGFFGGGGGGGGGGGDGGGGGGGGGGGGGGFGGGGGGFGGGG8FEGGGGFCFGGGGGGGGGGGGEGDGGGGGGGGGF9FFGGGGGGGGFCFGGGFGD;FFGAFGGG?FGGGGDD+=>FGGGDGEGGGGGEGFGGF99D2=DFFFCD?FFGGGFFFFFEAB=@C5?FF95?3);/*36F@A@AFE6>G4@@5?=)>8>)/2;@FFF13)/3(61(=;;<58;::?(24,))3,)),2,)
@M03152:184:000000000-AWYW1:1:2106:21807:13351 2:N:0:CCACTACTATACCTGT
CCCAACTATCCCTATTAATCATTACGGCGATCCTAGAAACCAACAAAATAGGACCGCACGTCCTATTTTATTATTCCATGCTAATGTATTCGGGCGTAAGCCTGCTTTGAACACTCTAATTTTTTCAAAGTAAAAATCATGGTTCCCTGCCACACCCAGTAAAGGGCATAACAGCTCACCACGAGGTAAGCCTCCACCACTCCAGTACACACCCAAATAGGCGGACCGGGCGGCAAAGGCCGAAATTCAACTACGAGCTTAGATCGGAAGAGCGTCGTGCAGGGAAAGAAAAGGTCGATGG
+
CCCCCGGGGGGGGFGGGGGGGGFGGGGGGGGGGFGFFFGGGGGGGGGGGGGGGFFGGGEEGGGDFGFGGGGGFGGGGGGCFGGGGFGGGCF@8FGGEGGGDFGGGGGG<FDFFGGGG<FGGDEF7EDFGGGCFFGGCGGGGGFGGGGGGGFFGGGGGGGDFGGGFGGGGFGEEFGEFEGGFFGCDGEGGGGGFE>7FCGAGGC@FAFFGF7C>CFFFFFA6@A>FB..)>@FBD>DF02179D6@>2=AC=AFG:6)4;B>4AAB:0(((44:6(437,((04><F?BFB70(*)*0(*)(
@M03152:184:000000000-AWYW1:1:2106:4161:13432 2:N:0:CCACTACTATACCTGT
CCCAACTATCCCTATTAATCATTACGTCGATCTTAGAAACCAACGAAATAAGATCAAACGTCCTATTTCATTATTCCATGCTAATGTATTCAAGCCAAAGCCTGCTTTAAACACTCTAATTTTTTCAAAGTAACAGTCCTGATTCCCCACGACATCAAATTAATGACATCATGCTTCGTCAGAAGGGAGAAACCAATTGTACCAGTGCGTACCGTTGGCACGACCAATAAATTGATCCCGAAATTCAACTACGAGCTTAGATCGGAAGAGCGTCGTGTAGGGAAAGAACAGGTATGTTTAG
+
CCCCCGGGGGGGGGGGGGGGGGGGGGGGGGGGGGGGGGGGGGGGGGGGGGGGGGGGGGFGFGGGGGGGGFGGGGGGGGGGGGG9FGGCFGGGGGGGGGGGGEFGGGGFGGGGGGGGGGGGGGGGGGGFGGFGFGGCFGGGGGGGGGGGEGGGGGDFGGGGGFGGFGGGGGGGGGGGG7FEFGGGGC8:CEGCGGGFGGFDACFE8F+=CBDGGD7?D*:A6=?>A>59AB=FFG4=BEC4BBFFFFEFEDFFFGEFFFE<CEE6;;(6@;1>17(.(80:AEF4:)32:0,,.+))0)*.)
@M03152:184:000000000-AWYW1:1:2106:20683:13507 2:N:0:CCACTACTATACCTGT
CCCAACTATCCCTATTAATCATTTCTACTCCCAGAAACCAATGCTAATTTATTCAAGCATACGCCTACTGTAGTTTTTCAAAGTAAACGTCACGGATCGAACTGTGAGCCAATGAAGTCCCACAGCCTCCCCGCGAAGAGGACCACCAACTAGGGGAAACCGAACGGCAACCGCAAGCTGGAGGCCCGAAATTCAACTACGAGCTTAGATCGGAAGAGCGTCGTGTAGGGAAAGAAAAGGTATGTTTAGAGCGCGGGTGGGGGCGTACAGCTAAAAAACAAGTAGACAAGACCTACCGATT
+
CCCCCGGGGGGGGGGGGGGGGGGGGGAFGGGGGGFGGGGGGGGGGGGGGGGGGGGGGGGGGGGGGGGGGGGFFEGGGGGGGGGGGGGGGGGGGGCGGGDGGGGGGGGGGGGGGGGGGGGGGGGGGGGGGGGG@FFGGGGGGGDGFGGGGGGGGGGGGGGGGGGEGEDGGGGFGGGCDGGFGCCGGFGG5CECECFCECE6CDD276A4=6CFDGG:F41:.65.66;FFEFF4735)36864*.**)*)**.())(.-(((((-4,(((.)))..))7(.17)*)0-)((..8+,0),*((
@M03152:184:000000000-AWYW1:1:2106:28398:13513 2:N:0:CCACTACTATACCTGT
CCCAACTATCCCTATTAATCATTACGTCAATCCTAGAAACCAACAAAATAGGATCGAACGTCCTATTTCATTATTCCATGCTAATGTATTCAAGCGCGAGCCTGCTTTAAACACTCTAATTTTTTCAAAGTAACAGTCCTGATTCCCCGCCACACCAAATTAATGACATGGCGGTTCGTCAGAAGGTAGGAACCAGTAACACCAGTACATACCGAAGGCATGACCAGCGTAATGATCCCGAAATTCAACTACGAGCTTAGATCGGAAGAGCGTAGAGTAGGGAAAGAACAGGGAAGTGTAA
+
CCCCCGGGGGGGGGGGGGGGGGGGGGGGGGGGGGGGGGGGGGGGGGGGGGGGGGGGGGGGFFGGGGGGGGGGGGGGGGGGGGGGGGGGGGGGGGGGGGGDCEFGGGGGGGGGGGGFFEGGGGGGGFGGGGGGFFGGGGGGGFGGGFGGGGCGEGGGGGGGGGFGDGGGFGG=EGDGDDCEGGGGGGGGGGGGCFGGG7GFG5;>FFFGG>CCGGGEEEBFFDF37>B)88=)68)3;>*8BFF0AACC?DFE058>:4>)))-882<2,3(-2(,()1.57D(72<<?:1(((1(0)52-)
@M03152:184:000000000-AWYW1:1:2106:16453:13567 2:N:0:CCACTACTATACCTGT
CCCAACTATCCCTATTAATCATTACGTCGATCCTAGAAACCAACAAAATAGAATCAAACGTCCTATTTCATTATTCCATGCTAATGTATTCAAGCGTATGCCTGCTTTAAACACTCTAATTTTTTCAAAGTAACAGTCCTGATTCCCCAAGACACCAAATTAATGACATCAAGGTTCTTCAGAAGGGAGAAACCAGTAATGACAGTACGTACCGAAGCACGACCAACATACTGATCCCGAAATTCAACTACGAGCTTAGATCGGAAGAGCGTCGTGTAGGGAAAGAACAGGCATAGATCAT
+
CCCCCFFGFGFFFGGGGGGGFGGGGGG8FGGGDFCFFGGGGGGGGGFGGGGGGFD<FG?CFF@FGFFGGEFFCAGAFFFGGGGGGGGGGDFGGGGGGDGGGCFAFFGGGGCGGGGFGGGGGGGGGGGFGCFEFGGGGGGGFGGGGFBABCE?F8=DFGGCFC=DFGGGFGG8EFFGFC?DFGF9D8C8CEFFFGGGGGFFG+==?FCGDD?=CD6A>?=A58D8ADAFAAEF9CE>A:C):A6:FF7+9<45>*?26874*8(6701@@12(23316AC385(70<22713((+)**.*))
@M03152:184:000000000-AWYW1:1:2106:24770:13652 2:N:0:CCACTACTATACCTGT
CCCAACTATCCCTATTAATCATTACATCGATCCTAGAAACCAACAAAATAGAATCGGATGTCCTATTTCATTATTCCATGCTAATGTATTCAAGCGTGAGCCTGCTTTAAACACTCTAATTTTTTCAAAGTAACAGTCCAAATTCCCCGCAACACCAAATTAATGGCATTACGGTTCATCAGGAAGGAGGAATCAGTGAGACCAGTACATACCAGAGGCATGACCAACCTACTAACCCCGAAATTCAACTACGAGCTTAGATCGGAAGAGCGTCGTGTAGGGAAAGAACAGGTAGGTGTTG
+
CCCCCGGGGGGGGGGGGGGGEGGGGGGGGGGGGGFGGGFFGGFGGFFFGGGGGGGGGGDGFFCFGFFGGFGGFFFGGFGGGF@FFFGGFGGGGFEEFGGGGGGGGGGDGGFGGGGDGGGGGFGGGGFFF9AEFGFGFDFGGFFGCGFGGGGGGGGGGGCFGGGGGCGGG?=EFGCEDG8,?CFGFFEFFGGFFGFGGGGFGD68@?FGGFGG?:@AA5)9;CFBFEBB>FEFADCD45*:DFEFFA8BEFF39<B2:@CEF37;2?@@F11:6(6682(9)3(8:>::088<)+..93:((
@M03152:184:000000000-AWYW1:1:2106:5164:13677 2:N:0:CCACTACTATACCTGT
CCCAACTATCCCTATTAATCATTACGGCGACTCTAGAAACCAACAAAATAGAACCGCGCGTCCTATTTTATTATTCCATGCTAATGTATTCAGGCATAGGCCTGCTTTGAACACTCTAATTTTCTCAAGGTAAAGGTCCTGGTTCCCCGACGCACACCAACAAAGGGCACGCCGGCTCACCAAGAGGTAAGGCCCGCCCAGACAGTACGTGCCGTTAGGCAGACCGCCCGGCCAGGCCCGAAATTCAACTACGAGCTTAGATCGGAAGAGCGTCGTGTAGGGAAAGAACAGAGAGAGGTCA
+
CCCCCGGGGGGGGGGGGGGGGGGGGGGGGGGGGGGGGGGGGGGGGGGGGGGGGGGGGGGGGGGGGGGGGGGGGGGFGGGGGGGGGGFGGGGGGGGGGGGGGGGGGGGGGGGGGGGGGGGGGGGGGGGGGCFGGFEFEGFGGGFGGGGGGGGGGGGGGGGGGGFGGGGGGGGGDCGGGGGGGGFDDGGFFFGGCFGGED:;F45>GFFGGFG:FDEBFFFF41>D<BF3>B9DDD?F>?C05>)(19>?AFF?F:D9;:B7A><:??B6:<193<93:52<BE0>0>?::14((*())(*()
@M03152:184:000000000-AWYW1:1:2106:22212:13700 2:N:0:CCACTACTATACCTGT
CCCAACTATCCCTATTAATCATTACGTCGATCCTAGAAACCAACAAAATAGGTTCGAACGTCCTATTTCATTATTCCATGCTAATGTATTCGAGCGATTGCCTGCTTTAAACACTCTAATTTTTTCAAAGTAACAGTCCTGACTCCCCGTAACACCAAATTAATGACATCACGGCTCGTCAGAAGGGAGAAATCAATGACGTTAGTACGTACCGAGGCACGACCGACGTATTGATCCCGAAATTCAACTACGAGCTTAGATCGGAAGAGCGTCGAGTAGGGAAAGAACAGGGAAGAGCAGA
+
CCCCCGGGFGGGGGGGGGGGGGGGGGGGGGGGGFGGGGGGGGGGGGGGGFGGFFGGGG@EFFEGGGGGGGGGGGGGGGGFDGGGGGCFFGFGFGGGGGGGGGFGGGGGGGFFG@EFGFGGGGGGFDGGGGGFGFGDG?DFGGGGGGGDC@BEGGGGGGDFGGGGGGGGGGGGDCD80CDGGGGFDFEEEEFG9ECFGFGFGDFD>EFGDFGGDGE4B>=FD?A@9=>BB><FAFFGF1D;A>FFFFFFFG6??D3(/6)).61:(39:FB>4,3(()05A0)4:4F381((((*-))(2(.
@M03152:184:000000000-AWYW1:1:2106:22908:13716 2:N:0:CCACTACTATACCTGT
CCCAACTATCCCTATTAATCATTACATCAGCCTTAGAAACCAACAAATTAAGACCAACGTCATATTCTATTATCCCATGCTGTAATATTCAATGGCAAGGTTACGCCTGCTTTGAACACTCTAATTTTTTCAAAGTAAATGATTGGAAGCGGTTGCCCACTATCCGAACGTAGGAAGCCCAGACCCAGCCACGCCACAAGGACGAGCTTTGGCCTGAATGCCCCCGAAATTCAACTACGAGCTTAGATCGGAAGAGCGTCGTGTAGGGAAAGAACAGGTATGCTGAGATCGACGTGGTCGG
+
CCCCCGGFFFGGGGGGGGGGGGGGGGGGGGGGGGGGGGGGGGGGGGGGGGGGGGGGGGDFGGGGGGGGGGGGGGFGGGGGGGFGGFGFGFGGGGGGCFFGFFFDCGGGFFFGGGGGGFEEFGGGGGDGGGGGGGGFGGFFGGGGCGGGFFEGGGGGCEFGG88DF+=CGCFGGEFFGGD?DCC>DGGGGCDFEG?EC?FFGF+8C?ADFFFCFF6@FAEFFFFF22@DDF41+CEGFFGFD9>1A4)19FF?0CAD5(.6:2<(4<<<13,42,2((7)-./)*.*(.-.(((*()0(2-(
@M03152:184:000000000-AWYW1:1:2106:19787:13771 2:N:0:CCACTACTATACCTGT
CCCAACTATCCCTATTAATCATTACGTCGATCTTAGAAACCAACGAAATAAGATCAAACGTCCTATTTCATTATTCCATGCTAATGTATTCAAGCCAAAGCCTGCTTTAAACACTCTAATTTTTTCAAAGTAACAGTCCTGATTCCCCACGACATCAAATTAATGACATCATGCTTCGTCAGAAGGGAGAAACCAATTGTACCAGTGCGTACCGTTGGCACGACCAATAAATTGATCCCGAAATTCAACTACGAGCTTAGATCGGAAGAGCGTCGTGTAGGGAAAGAACAGGTATGGGTAG
+
CCCCCGGGGGGGGGGGGGGGGGGGGGGGGGGGGGGGGGGGGGGGGGGGGGGGGGGGGGGGFGGGGGGGGGGGGGGGGGCGGGGGGGGGGGGGGGGGGGGGGGGGGGFGGGGGGGGGGAFGFGGGGGGGGGGGFFFGECGGGGGGGGGFGGGGGGGGGGGGGG=DDAFGGGGFDEGGG8DCF>FFGFBFGEGGGGGGGGDCFGDD,05@CBGG+=CB565>FFFABBB>FFEF>+*:+*;)*:BBF6CFEDA:5D:=;8;8<CF@;@FF1,3:9?2(/0,6272>(03318?0-+-0)169(
@M03152:184:000000000-AWYW1:1:2106:17405:13855 2:N:0:CCACTACTATACCTGT
CCCAACTATCCCTATTAATCATTACGTCAATCCTAGAAACCAACAAAATAAGATCAACGTCCTATTTCATTATTCCATGCTAATGTATTCAAGCGTGAGCCTGCTTTAAACACTCTAATTTTTTCAAAGTAACAGTCCTGATTTCCCGCCACACCAAGTGAATGGCATGACGGTTCGTCAGAAGGGAGGAACCAGTGACACCAGTGCATACCGAAGGTACGACCAGCGTACTGATCCCGAAATTCAACTACGAGCTTAGATCGGAAGAGCGTCGTGTAGGGAAAGAACAGGTATGGGTAAA
+
CCCCCGGGGGGGGGGGGGGGGGGGGGGGGGGGGGGGGGGGGGGGGGGGGGGGGGGGGGGGGGGGGGGGCGGGGGGGGGGFGGGGGGGGGGGGGGGGGGGGGGGGGGFEGGGGGGGGGFGGGGGGGGGGGGGGGGGGGGGGGGGGGGGGGGGGGGE=FGGGGGGGGGGGGGGGGGGGGEGGGGGGGGGGGGGFGGGGGGFBFDFDFFFGGFFGGGGD>FFFEDF9@FFEF>BAFFCCFDG@F@FEFFCFFG41;<E;F))))911<;63;(2.-2(3().-8F:5.0:(4<()-<(0)(*()
@M03152:184:000000000-AWYW1:1:2106:17092:13863 2:N:0:CCACTACTATACCTGT
CCCAACTATCCCTATTAATCATTACGGCGATCCTAGAAACCAACAAAATAGGACCGCACGTCCTATTTTATTATTCCATGCTAATGTATTCGGGCGTAAGCCTGCTTTGAACACTCTAATTTTTTCAAAGTAAAAATCATGGTTCCCTGCCACACCCAGTAAAGGGCATAACAGCTCACCACGAGGTAAGCCTCCACCGCTCCAGTACACACCCAAATAGGCGGACCGGGCGGCAAAGGCCGAAATTCAACTACGAGCTTAGATCGTAAGAGCGTCGTGTAGGGAAAGAACAGGAAGGGGG
+
CCCCCGGGGGGGGGGGGGGGGGGGGGGGGGGGGGGGGGGGGCEGGGGGGGGGGFCFEGGG<FGGGGGGCFGGGGGGGGFGGGGGGGGGGGFGGGDEGGGGGGGGGFFGGCDEFFGGGGGGGGGGGGGGGGEFGGFGGGGGGFFGGFFGGGCFFGGGGGGFG:CFFCEGFGD?EF=FFC7DD6CEDGGGGGGFCGGGEGGDEG9:FFFGGFGGGGGFFFCA)>B2((3>:DFDE<6)7822:;:6@@<F4*94:<33>(33)):6<:(4(4:2(2-13)44(9>>?>((4((.3*())(*((
@M03152:184:000000000-AWYW1:1:2106:15873:13880 2:N:0:CCACTACTATACCTGT
CCCAACTATCCCTATTAATCATTACGGCGACTCTAGAAACCAACAAAATAGAACCGCGCGTCCTATTTTATTATTCCATGCTAATGTATTCAGGCATAGGCCTGCTTTGAACACTCTAATTTTCTCAAGGTAAAGGTCCTGGTTCCCCGACGCACACCAACAAAGGGCACGCCGGCTCACCAAGAGGTAAGGCCCGCCCAGACAGTACGTGCCGTTAGGCAGACCGCCCGGCCAGGCCCGAAATTCAACTACGAGCTTAGATCGGAAGAGCGTCGTGTAGGGAAAGAACAGGTATCGTGAA
+
CCCCCGGGGGGGGGGGGGGGGGGGGGGGGGGGGGGGGGGGGGGGGGGGGGGGGGGGGGGGGGGGGGGGGGGGGGGFGGGGGGGGGGGGGGFGGGGGGGGGGGGGGGGGGGGGGGGGGDGGGGGGGGGGF8FGGGGGGGGGGGGGGGGGGGGGGEGGGGGFGGGGGGGGGGGGGGGGGGGGGGGFFGGGGDFFGGGGGDEDFCD@FFFFGFGGGGCBFFFAA;FFFFFFFFFFFDFD><D;:1><F44FAF6269515?),:4943,24020>>:>(2.(4<D?FFF(2(3:6.+)*).*((
@M03152:184:000000000-AWYW1:1:2106:28816:13900 2:N:0:CCACTACTATACCTGT
CCCAACTATCCCTATTAATCATTACGGCGACTCTAGAAACCAACAAAATAGAACCGCGCGTCCTATTTTATTATTCCATGCTAATGTATTCGGGCATAGGCCTGCTTTGAACACTCTAATTTTCTCAAGGTAAAGGTCCTGGTTCCCCGACGCACACCAACGAAGGGCACGCCGGCTCACCAAGAGGTAAGGCCCGCCCAGACAGTACGTGCCGTTAGGCAGACCGCCCGGCCAGGCCCGAAATTCAACTACGAGCTTAGATCGGAAGAGCGTCGTGGAGGGAAAGAACAGGGATGTTGAG
+
CCCCCEGGGGGGGGGGGGGGGGGGGFGGEGGGGGGGGGGGGGGGGGG8AFGGGGGGGGDGGGGGGGGGGGGGGGGGGGGGGGGFGGGGFFGGFGGGGGGGGFGGGGGGGGGF9FGGGGFGGGGGGGF9<=FCFGCAEGGGGGGGGGF@CEE+8>:ECGGG>EC3A6CGG>C@FEGD>CCGGGFGCGFFFCGGGGGGGGEEGC3(AAFGGFGGCDE>A>DAF?FF69B)7B275C?C3<<1>9D(9FB44FF049)48?>?44<1:8?F02:>((-4<3:B6D151>33,.1<(*(0))*)(
@M03152:184:000000000-AWYW1:1:2106:6171:13903 2:N:0:CCACTACTATACCTGT
CCCAACTATCCCTATTAATCATTACGTCAATCCTAGAAACCAACAAAATAAGATCAACGTCCTATTTCATTATTCCATGCTAATGTATTCAAGCGTGAGCCTGCTTTAAACACTCTAATTTTTTCAAAGTAACAGTCCTGATTCCCCGCCACACCAACTTAATGACATGACGGTTCTTCAGAAGGTAGAAACCAATAATGCCAGTACGTACCGAGGCACGACCAACAAATTGATCCCGAAATTCAACTGAACTTAGATCGGAAGAGCGTCGTGTATGGAAAGAAAAGGTATGTTTAGAGTG
+
CCCCCGGGGGGGGFGGFGGGGGGGGGGGGGGGGGGGGGFFGGGGGGGDGG9FFGGGGGGGGGGGGGGGGGGGGGGGGGGGGGFGGGGGGGGGFFEG>FGGGGGFGFGGGGGFGGGGG,EFGGGGGFG9<FGFFF,CEFFEFGGGGFGDGGGGGGE?FGGGG8C=@EDF83A>CE=CGFGG8=FEDFGFFGGGFDFGDDFFCF6DGFF6DFFGDC7ABEFDFF?):5);FAEAFGCFF9<9;>FECC4+(4*09>ACA)9076;9@1=60227(=@)446>>F<8()(,5)4:A<)**)0))
@M03152:184:000000000-AWYW1:1:2106:2891:13956 2:N:0:CCACTACTATACCTGT
CCCAACTATCCCTATTAATCATTACGGCGACTCTAGAAACCAACAAAATAGAACCGCGCGTCCTATTTTATTATTCCATGCTAATGTATTCAGGCATAGGCCTGCTTTGAACACTCTAATTTTCTCAAGGTAAAGGTCCTGGTTCCCCGACGCACACCAACAAAGGGCACGCCGGCTCACCAAGAGGTAAGGCCCGCCCAGACAGTACGTTCCGTTAGGCAGACCGACCGGCCAGGCCCGAAATTCAAATACGAGCTTAGATCGGAAGAGCGTCGTGTAGGGAAGGAACAGGTATGTTTCA
+
CCCCCCGGGGGGGGGGGGGAFFGGGFGGEGGEGFCFGFGGGGFGGFGFEDGGGGGF:FEF@C@FFG9FDCGGGGD,EFFGF<?C?FGAFGGGGFGGAFGGGFDFF8<FACFGF@DFG9FGFGGGGGFGGG<FFFGGG9,AEEEFF:E,47CGGDG>FEFF>+8DFDE>DCDG79;*9EFA*@;CCGGCFGGFGGGEED?4CCGDD8FGG5*;9CCFFFFAF;8;<6,>).(07)3*.:<9BFF1/@B=20*.4F56>0<?B4>00(,3,,44201(-0(.4>07(0.,4<03)+)01.C))
@M03152:184:000000000-AWYW1:1:2106:12358:14005 2:N:0:CCACTACTATACCTGT
CCCAACTATCCCTATTAATCATTACATCGATCCTAGAAACCAACAAAATAGAATCGGATGTCCTATTTCATTATTCCATGCTAATGTATTCAAGCGTAAGCCTGCTTTAAACACTCTAATTTTTTCAAGGTAACAGTCCTAATTCCCCATAACATCAAATGAATGACATTATGGTTCTTTAGAAGGTGAGTACCAATAAGACCAGTACATACCAAGGCATGACCGATCCCTTGATCCCGAAATTCAACTACGAGCTTAGATCGGAAGAGCGTCGTGTAGGGAAAGAACAGGTATTGTTAAA
+
CCCCCGGGGGGGGGGGGGGGGGGGGGGGEGGGGGGGGGGGGGGGGGGGGGGGAEGGDGGGGGGGFGGGGGGGGGGGGGGGGGGGGGGGGGGGGFGGGGGGGGFFGGGGGGGGGGGGGFGGGGGGGCGDFFGGFGFGGGGFFCEFFGFGGGGGGGGGGGFGGGGG88DGGGGDF8DGGGGGGGFFG8@=FGGGGGGGGGFD8D6=80=DDFGGFGGD5*:DFEDF5AAFDFEA57AFF5D=BFF=8=<FEGFAFGEAA67=<<B((-5>5>2770((,)133FFF()//=@0))+)11)*))
@M03152:184:000000000-AWYW1:1:2106:8971:14019 2:N:0:CCACTACTATACCTGT
CCCAACTATCCCTATTAATCATTACGTCGATCTTAGAAACCAACAAAATAAGATCAAACGTCCTATTTCATTATTCCATGCTAATGTATTCAAGCCAAAGCCTGCTTTAAACACTCTAATTTTTTCAAAGTAACAGTCCTGATTCCCCACGACATCAAATTAATGACATCATGCTTCGTCAGAAGGGAGAAACCAATTGTACCAGTGCGTACCGTTGGCACGACCAATAAATTGATCCCGAAATTCAACTACGAGCTTAGATCGGAAGAGCGTAGTGTAGGGAAAGAACAGGGATGATAGT
+
CCCCCGFFGGGGGGGGGGGGGGGGGGGGGGGGGGGGGGGGGGGGGGGGGGGGGGGGGGGGFGGGGGGGGGGGGGGGGGGGGGGGGGGGGGGGGFCGGGGGGGF?EFGGGGGGGGGGGGGGGFGGGGGGGGGGGFGFGC8FFFFGGGGFFG7>CGGFFGGGGGCGDFGGGGGGFGGGGGGGGGGDFF>FEEGGGGGGGGGFGGCC=0+=>@CDDGFFAC=FFDFFBA@AFFFFFFECFE*59A>BF=CCCCAE@C?@BEEFEE<70<?03@@F@1((/+99A>@F0)281:(3(*43))0))
@M03152:184:000000000-AWYW1:1:2106:9322:14046 2:N:0:CCACTACTATACCTGT
CCCAACTATCCCTATTAATCATTACATCGATCCTAGAAACCAACAAAATAGAATGCGATGTCCTATTTCATTATTCCATGCTAATGTATTCAAGCGTGAGCCTGCTTTAAACACTCTAATTTTTTCAAGGTAACAGTCCTAATTCCCCAAAACATCAAATGAATGACATTATGGTTCATTAGAAGGTGAGAACCAATAAAAGCCAGTTCATACCAAGGGCACGACCAACTCATTGATCCCGAAATTCAACTACGAGCTTAGATCGGAAGAGCGTCGTGTAGGGAAAGAACAGGAATGTAGA
+
CCCCCGGGGGGGGGGGGGGGGGGGGGGGGGGGGGGGGGGGGGGGGGGGGGGGGGGGGGGGGGGGGGGGGGGGGGGGGGGGGGGGGGGGGGGGGGGGGGGGGGGGGGGGGGGGGGGGGGGGGGGGGGGGGFGGGGGGGGGGGGGFGGGGGGGGGGGGDGGGGFGGGGGGGGGGGCFGGGGGGGGGGGGGGGGGGFGGGGGFA8?8DFDDFFGGGDFFFF5AFFAFFFFFFF5FCF5CAFF=DFFFFFEFCFFFE49A5@2C@E4<9=?D>FDF>7;B,):@EA@FFFFFFFF;;*,)/.*))
@M03152:184:000000000-AWYW1:1:2106:9392:14057 2:N:0:CCACTACTATACCTGT
CCCAACTATCCCTATTAATCATTACGGTGATCCTAGAAACCAACAAAATAGAACCATGCCGTCCTATTCTATTATTCCATGCTAATGTATTCGAGCATAATGCCTGCTTTAAACACTCTAATTTTTTCAAGGTAAAGGTCCTGGTTCCACAAGACATCCAACTAAGGACATCGAGCTTCTCCAGAAGGTGAGAAATCAACAGCGACAGTTCATACCCCTTAAGGCACGACCATCGAGTCAATCCCGAAATTCAACTACGAGCTTAGATCGGAAGAGCGTCGTGTAGGGAAAGAACAGGGAT
+
CCCCCGGGGGGGGGGGGGGGGGGGGGGGGGGGGGGGGGGGGGGGGGGGGGGGGGGGGFDGEFCGGDFGGGGGGGGGGGGGGGGGGGGEFFGGGGGGGGGGGGGGGGGFGGGGGGGGGGCFEBFGGGGGFGG8FFGFGFEFGGGFGGGGGGGGGGGGGGGGGGGG?E=DDDFFGGGGGFGFGGGGGGGGGGGGGGGFG?FFGGGFGF>DG@FGGGGFF?=6CCFBC@@DAD=BFG>GFFGFF?+<FB@4>4=:<FFFA=@2=6>;/)7<C0;??1=3(..(3.37:F<<:0<6(:3)7(*-(
@M03152:184:000000000-AWYW1:1:2106:24562:14134 2:N:0:CCACTACTATACCTGT
CCCAACTATCCCTATTAATCATTACGTCAATCCTAGAAACCAACAAAATAGGATCAATCGTCCTATTTTATTATTCCATGCTAATGTATTCAAGCGTTAGCCTGCTTTAAACACTCTAATTTTTTCAAAGTAACAGTCCCGATTCCTTGCGACACCAAATTAATGACATCGCGGCTCCTCGGAAAGGAAGAACCAACAAAACCTGTACGTACCGTAGGCACGACCAGCAAATTGATCCCGAAATTCAACTACGAGCTTAGATCGGACGAGCGTCGTGTAGGGAAAGAACAGGTATGTGTAG
+
CCCCCGGGGGGGGGGGGGGGGGGGGGGGGGGGGGGGGGGGGGGGGGGGGGGGFGGGGGGGGGGGGGGGGFGGGGGGGGGGGGGGGGGGGGGGGGGGGGGGGGGGGGGGGGGGGGGGGGGGGGGGGGGDDAFFGGGGGGCEEDGGGGGGGGGGGGGGGGGGGGCFFGGCFGGDECDCGGCFGGGGGGFGEGGGGGGFGGGFCFGFGFFFGFGGGGGFEF3>A=DAFFFFFA:6B7*1=C6?>@)6A=37CGFF;GDBFFF8>557<?(1((49;F>;65:<<BBFFF72(,(,5+)09)*))
@M03152:184:000000000-AWYW1:1:2106:14803:14153 2:N:0:CCACTACTATACCTGT
TATACCGTCAATTCATTTGAGTTTCAACCTTGCGGTCGTACTCCCCAGGCGGAGTGCTTAATGCGTTAGCTGCGGCACTGAAGGGCGGAAACCCTCCAACACCTAGCACTCATCGTTTACGGCATGGACTACCAGGGTATCTAATCCTGTTTGCTACCCATGCTTTCGAGCCTCAGCGTCAGTTACAGACCAGACAGCCGCCTTCGCCACTGGTGTTCTTCCATATATCTACGCATTTCACCGCTACACATGGAGTTCCACTGTCCTCTTCTGCACTCTAGTTTCCTAGTTTCCGATCCAC
+
CCCCCDGGGGGGGGGGGGGGGGGGGGGGGGGGGGGGGGGGGGGGGGGG@FGGGDCFFGGGGGGFGGGGGGGGGGGFGGGGGGFGGGGEEEBFGGGGGGEGGGGGDGGGGGGGFGGGFFGFFFGCGGGEGGGED<FD8FCGCGGFGCGFGFFGGGGGGGGFGGCGGGGGGGGGGGGGGGGGCGGDGGGD;CGF58CG?FGD5DD??:3C3=4<CFGFBFFAFFFCEFFF7?<605015>GAFA>>B:;*(29)4*).0:<4<)).)34)4<<AA<A:BF)))0.=A@)-)6AD9?6:>(9),
@M03152:184:000000000-AWYW1:1:2106:22580:14179 2:N:0:CCACTACTATACCTGT
CCCAACTATCCCTATTAATCATTACATCAGCCTTAGAAACCAACAAAATAAGACCAATGTCATATTCTATTATCCCATGCTGTAATATTCAATGGCAAGGTTACGCCCGCTTTGAACACTCTAATTTTTTCAAAGTAAATGATTGGGAACGGTGGTCCCCAAGCCGTAAAGCAAGAGGGCCATTACCCAAAGCTAGGAAGCGCCCGACGAGCCACGCCTTGCGACGAGCTTTGCCAGTACACCACCGAAATTCAACTACGAGCTTAGATCGGAAGAGCGTCGGGTAGGGAAAGAACAGGTA
+
CCCCCGGGGGGGG9FGGGGGGGGGGGGGGGGGGGGGGGGGGGGGGGGGGGGGGGFGEGGGGGGGGGGGGGGGGGGFGGGGGGGGGGGGDFGGGGGGGGGGGGGGGGEGEGGGGFGGF<FFFGGGGGGGGGGGGGGGGGGGGGGGGGGGGGGGGGDGCEFGGGGGGGGGGGGGGFCCDCDG>EFFGFGFFGCFFGGGF8EBDDCFGFFGDADGGGGF4?=>6)52@=BD>8=AFG3CF):47)0(:5>>>D:C?GFFF:DF?:B>FA<AAB?6019?F499BF0)253?FF:1(03)7(*))
@M03152:184:000000000-AWYW1:1:2106:7017:14219 2:N:0:CCACTACTATACCTGT
CCCAACTATCCCTATTAATCATTACGGCGACTCTAGAAACCAACAAAATAGAACCGCGCGTCCTATTTTATTATTCCATGCTAATGTATTCAGGCATAGGCCTGCTTTGAACACTCTAATTTTCTCAAGGTAAAGGTCCTGGTTCCCCGACGCACACCAACAAAGGGCACGCCGGCTCACCAAGAGGTAAGGCCCGCCCAGACAGTACGTGCCGTGAGGCAGACCGCCCGGCCAGGCCCGAAATTCAACTACGAGCCTAGACCGGAAGAGCGTCGGGGAGGGAAAGAAAAGGTATGTGGAA
+
CCCCCGGGFGFGGFGGGGGGGGGGGGGDGGGGGGGGGGGGGGGGGGFFFGGGGGGG7:FFEGGGFGDFGGGFDFGGGDFGFEGGGGGFGGGG9FFFGGGGG8FGGFGG<F5AFGGFFFCGGGGF<F<FGGEDGGG9EEFFGCEFG8EG8=CCEGGGGGG86=F=DE6=D86+:9CCDE7E5:EF*>87>=D??FGGG4C),**5CB8:DF*><5:))51AE;:1/36;5@(8B5:*<<G9)4),99<=4D4833)353)1<).49(9>74:(329(()(-,;4;<5711(((.+)/1)*.,
@M03152:184:000000000-AWYW1:1:2106:2921:14324 2:N:0:CCACTACTATACCTGT
CCCAACTATCCCTATTAATCATTACGTTGATCTTAGAAACCAACAAAATAAGATCAAACGTCCTATTTCGTTATTCCATGCTAATCTATTCAAGCTTTAGCCTGCTTTAAACACTCTAATTTTTTCAAAGTAACAGTCCTGATTCCCCACGACACCAAATTAATGACATCGTAGTTCTTCAGAAGGGAGGAACCGGTAAAGCCAGTACGTACCGGAGGCACGACCAACCCACAGGTCCCGAAATTCAACTACGAGCTTAGATCGGAAGAGCGTCGTGTAGGGAAAGAACAGGTGTGACAAG
+
CCCCCGGFGGGGGGGGGGGGGGGGGGGGGGGGGGGGGGGGGCEGGGGGGGGGGGGGGFFFEFGGGGGGGGGGGGGCFGGFGFFCGFFGGGFGGGGGGGGGGGGGGFGGFCEGGGGGGFCGGFGGGGGGGGGGGGGGG9EAEGGFFG9FGGDED>CDFGGC,@EDDFGGGGG8?DDFGFFFFC;FGFE8C>CGCFCECC=92+;@FFFGGFGGGGG>5?=>FDEFABDF@62?AD>C;BC@E@5=@FEFECFF<GE0>()7C<?D((/:?0(--4>9?F?F<>:F?)..((.8)+.)*)*-(
@M03152:184:000000000-AWYW1:1:2106:6044:14368 2:N:0:CCACTACTATACCTGT
CCCAACTATCCCTATTAATCATTACGGCGACTCTAGAAACCAACAAAATAGAACCGCGCGTCCTATTGTATTATTCCATGCTAATGTATTCGGGCATAGGCCTGCTTTGAACACTCTAATTTTCTCAAGGTAAAAGTCCTGGTTCCCCGACGCACACCAATAAAGGGCACGCCGGCTCACCAAGAGGTAAGGCCAAGCCAGACAGTACACGCCGTTAAGAGGAACGCCCGGCCAGGTCCGAAATTCAACTACGAGCTTAGAGAGGAAGAGCGACGGGTAGGGAAAGACAAGGAAAGAGTAA
+
CCCCCGGGGGGGGGGGGGGGGGGGGGGGGGGGGGGGGGGGGGGEFGGGFFGGGGGGGDDG8@FGGGDFFFGGFFGCFGFF8EGGGGGG,FFGGDGGGGGGGCGGGGGDFGGGGFGFGGGGGGGCCGFGGCFFGGFCFFG9EDEGDGG:CCGDEGGGGEGGGGGGGFE6DDG+4CD5D7CFDEC@DGF>:DEGFF,7CF:;5C5:?*=0+=954>E)::C+23;(628)8>@)7C?>936351B166<B<DF?37@B),67A))420(.(10>(-(-4)13352)17.((((((*(0)(*.)
@M03152:184:000000000-AWYW1:1:2106:26118:14403 2:N:0:CCACTACTATACCTGT
CCCAACTATCCCTATTAATCATTACGGTGATCCTAGAAACCAACAAAATAGAATCATGCCGTCCTATTTTATTATTCCATGCTAATGTATTCAAGCAAAATGCCTGCTTTAAACACTCTAATTTTTTCAAAGTAAAGGTCCTGGTTCCCCGCGACACCCAATTAAGGGCATCGCGGTTCTCCAGAAGGTGAGAAATTGACTACACCAGTTCATACCCCTTAAGGCACGACCGACGTGTCAATCCCGAAATTCAACTACGAGCTTAGCTCGCAAGAGCGTCGTGTAGGGAAAGAAAAGTGAA
+
CCCCCGGGGGGGGGGGGGGGGGGGGGGGGGGGGGGGGGGGGGGGGGGGGGGGGGGGGGGGGGGGGGGFG9FAFGGGGGGGGGGGGGGGFFFGGG9FGGGGGGGFGGGGGGGGGGGGGGGFGGGGGGGGGGGGGGGGGGGGGGGCFGFGGGDGGGGGGGGFGGGGGFGC?FFF6E+=688DFAEF??>FFFGGGG7CFGFFGGG89FFGC;?@FGG>FFFFFF+7>BFEFFFEF)(25;GC=7A1ADDF0<@9?DAEFF13;;9?A7)).((4(,8<:@(417:7(93<B?6((2(.9)2.)
@M03152:184:000000000-AWYW1:1:2106:3092:14468 2:N:0:CCACTACTATACCTGT
CCCAACTATCCCTATTAATCATTACGTCGATCTTAGAAACCAACGAAATAAGATCAAACGTCCTATTTCATTATTCCATGCTAATGTATTCAAGCCAAAGCCTGCTTTAAACACTCTAATTTTTTCAAAGTAACAGTCCTGATTCCCCACGACATCAAATTAATGACATCATGCTTCGTCAGAAGGGAGAAACCAATTGTACAAGTGCGTACCGTTGGCACGACCAATAAATTGATCCCGAAATTCAACTACGAGCTTAGATCGGAAGCGCGTCGTGTAGGGAAAGAACAGGTATGTATAA
+
CC@CCCEFGGGGGFGGGGGFFGGGFGGGDGGGDFEGGGGGGDGGGGGE<EFGCFFFFGGGGCFEDAFGGGGGGGGCFFEGGFEFGGDFFFFGGGGFGGFFGGGGGGGGGGGFE8?FFEFGGGGFEGGGGGGGGGGFFGGGGGGC;;EEFEGCCC@FEEGE==FGGGFGGFDE,E9DFGFCDED=DDEGCEGGFDEFFFGFFF9;,DD96@CD7CC*<*00@5B=A@BFFFECA+1+=*;@>BBF=FCAEFFBDGF@34>@F<<;(,41(.2:;>0317(67>(8:>71233(-06)*)*.)
@M03152:184:000000000-AWYW1:1:2106:17823:14476 2:N:0:CCACTACTATACCTGT
CCCAACTATCCCTATTAATCATTACGTCAATCCTAGAAACCAACAAAATAGAATCAAACGTCCTATTTCATTATTCCATGCTAATGTATTCAAGCGTATGCTTGCTTTAAACACTCTAATTTTTTCAAAGTAACAGTCCTGATTCCCCAAGACACCAAATTAATGGCATCAAGGTTCTTCAGAAGGTAGAAACCAATAATACCAGTACGTACCGAGGCACGACCAACAAATTGATTCCGAAATTCAACTACGAGCTTAGATCGGAAGAGAGTCGTGTAGGGAAAGAACAGGTATGTGTAGA
+
CCCCCGGGFGGGGGGGGGGGGGGGGGGGCFGGGFGGGGGGGGGGGGGGGGGGFGGGGGGGEGGGGGGGGGGGGGGGGGGGGGGGGGFFGGGGGGGGCEGGGGGGGGGGGGGGGGGGGFGGGGFGGGGGFGGGGGFGGGGGGGGGGGGGEGGGGGGGGGGGGGFGGDGGGGFCFGCFGGGGFGGGGG8FGGGGGGFGGGDBGG?DEFFCGFGDDDG5?DAFF=D=>DFFFFEFAFEFA*4>DFA6BFEFFGFFFDEFA=EFEC92;163((6.;>(3(.7<@F0:;FF338:))0(/*)*.)
@M03152:184:000000000-AWYW1:1:2106:24130:14567 2:N:0:CCACTACTATACCTGT
CCCAACTATCCCTATTAATCATTACATCGATCCTAGAAACCAACAAAATAGAATGCGATGTCCTATTTCATTATTCCATGCTAATGTATTCAAGCGTGAGCCTGCTTTAAACACTCTAATTTTTTCAAGGTAACAGTCCTAATTCCCCAAAACATCAAATGAATGACATTAAGGTTCACTAGAGGGTGAGAACCAATAAAGCCAGTTCATACCAATGGCACGACCAACTCATTGATCCCGAAATTCAACTACGAGCTTAGATCGGAAGAGAGTCGTGTAGGGAAAGAAAAGGTATGGGTAA
+
CCCCCGGGGGGGGGGGGGGGGGGGGGGGGGGGGGGGGGGGGGGGGGGGCGGGGGGGGGGGGGGGGFFFGGGGGGGGGGGGGGGGGGGGGGGGGGGGGGGGGGGGGGGGGGFGGGGGGGGGGGGGGGGGGGGGGGFGGGGGGGGGGGFGGGGGGGGGGGGGGGGGGGGGGGGGGGGGGGGGDDGGGGDEGGFGFFFCEGFFFC88DDFDGCGG+DFFFFBFFAFBFADDFFE6BFA?B@FDFBABAFFFFGFFFGF2)7@EC?E=9@>@=B(/)/6:@)3;@:8A753@(6;@)<7;;1*/(
@M03152:184:000000000-AWYW1:1:2106:16112:14583 2:N:0:CCACTACTATACCTGT
CCCAACTATCCCTATTAATCATTACGGTGATCCTAGAAACCAACAAAATAGAATCATGCCGTCCTATTTTATTATTCCATGCTAATGTATTCAAGCAAAATGCCTGCTTTAAACACTCTAATTTTTTCAAAGTAAAGGTCCTGGTTCCCCGCGTCACCCAATTAAGGACAGCGCGGTTCTCCAGAAGGTGAGAAATTGACTACACCAGTTCATACCCCTTAGGGCACGACCGATGTGTCAATCCCGAAATTCAACTACGAGCTTAGATCGGAAGAGCGTCGTGTAGGGAAAGAAAAGGTAT
+
CCCCCFGGGGGGGGGGGGGCEGFGGGGGGGCFFGGGGGGGFGFGGGGFGGGFGGGGGGGEGC7FGGGGGGG9FFFFGFFFFGGEGGFCFFGGGGGGGGGGFCFGCG8FFGDFGGGGGFE?BFGFGGG<DDDGFGGGGGGACFGGGCGGGGGEGC7CEDFF?FGFGGG=DDFFGGGGGGGDGGGGGFGGFFF><EFGFGFFCGGEF*9@C8<EGGDFAACFFEFDFFA>BE>)5)62BC+/+/;@4=<F2CFECCAEF@;02:;1>EC3<:<?:>7((81,()-04@5(((,.(2())-9-)
@M03152:184:000000000-AWYW1:1:2106:14144:14603 2:N:0:CCACTACTATACCTGT
CCCAACTATCCCTATTAATCATTACGTCGATCCTAGAAACCAACAAAATAGAATCAACCGTCCTATTTCATTATTCCATGCTAATGTATTCAAGCGTATGCCTGCTTTAAACACTCTAATTTTTTCAAAGTAACAGTCCTGATTCCCCAAGACACCAAATTAATGACATCAAGGTTCTTCAGAAGGGAGAAACCAGTAATGACAGTACGTACCGAAGCACGACCAACATACTGATCCCGAAATTCAACTACGAGCTTAGATAGGAAGAGCGTCGTGTAGGGAAAGAAAAGGTATGTGTAGA
+
CCCCCGGGGGGGGGGGGGGFGGGGGGGGGGGGGCGGGGGGGGGGGGGGGGGGGGGGGGGDGGGGGGGGGGGGGGGGGGGGGGFGGGGGGGGGGGGGGGGGGFFGG@FGGGGGGGGGGGGGGGGGGGGGGGGGGGGGGGGGGGGGGFFGGGFCGGGGGGGGGGFFGFGGGGGGCGDFGGGGGGG;DF7FEGGGGGGGGGGFADFDGFFGGFGG6DGBFEE??=E>BFFFFFF>FGCFFFGFEBFE=FE8CFA@FDFB4C;>6)7;A<@@@12>0:1;15<@?F:>?5:(3((.6+.**)0))
@M03152:184:000000000-AWYW1:1:2106:15378:14740 2:N:0:CCACTACTATACCTGT
CCCAACTATCCCTATTAATCATTACGGTGGTCCTAGAAACCAACAAAATAGAACCACAACGTCCTATTCCATTATTCCATGCTAATATATTCAAGCAAGAAGCCTGCTTTGAGCACTCTAATTTTTTCAAAGTAAAAGTCCTGGATCCCCGACACACCCAGTGAAGGGAATGCCGGCTCTCCAGAAGGAAAGGCCCAGCCAAAGCAGTACTCACCATAAGGCAGACCACCCAGCCAGGCCCGAAATTCAACTACGAGCTTAGATCGGAAGAGCGCCGTGTAGGGAAAAAAACAGAAATGGA
+
CCCCCGGGGGGGGGGGGGGGGGGGGGGGGGGGGGGGGGGGEGGGGGFGGGGGGGGGGGGGGGFGGGGGGGGGGGGFGCGGGGGGGFGFGGGGGGGGGGCGFGGGGGGGGGGGGFGGGGGGGGGGGGGGGGGGGGGGGGGGGFG8CCFG8DCGGGGFGGGGGGCGEDF6DGGGGGGGG@DCDGGGGGGGGGCFFGFC7;FFGG61,*3++<BFFGCAAC=9*)?9B=)*@?2*3*(;8=FD)8DFE)1+9@F<;*8;B;B;E.).741<D((.((,(-)((.18347:(((,((2()))0.)
@M03152:184:000000000-AWYW1:1:2106:8356:14757 2:N:0:CCACTACTATACCTGT
CCCAACTATCCCTATTAATCATTACGGCGACTCTAGAAACCAACAAAATAGAACCGCGCGTCCTATTTTATTATTCCATGCTAATGTATTCGGGCATAGGCCTGCTTTGAACACTCTAATTTTCTCAAGGTAAAGGTCCTGGTTCCCCGACGCACACCAACGAAGGGCACGCCGGCTCACCAAGAGGTAAGGCCCGCCCAGACAGTACGTGCCGTTAGGCCGACCGCCCGGCCAGGCCCGAAATTCAACTACGAGCTTAGATCGGAAGAGCGTCGTGTAGGGAAAGAAAAGGACTGGGGAG
+
CCCCCGGGGGGGGGGGGGGGGGGGGGGGGDGGGGGGGGGGGGGGGGGGGGGGGGGGGGGGGGGGGGGGGGGGGGGGGFGGGGGGGGGCFFCGCGGGGGGGG@DGGFGGGGGGGGGGGGGGGGGGFFGFGGFGFGGGGGGGGGFGDFGGCEGGDEGGGGGGGGDGGDGGGGDCCE5ECEGGD:FFGGGGGGFGGGGGGGGDFGGFG*AGGFCGGG5AD:;F)2>@(-,>5>>:EGF33?D93734F?AFDC4:B<B6>(9?A241<(40<?:B7?91:)8A250).<8((.5((*(0).)--
@M03152:184:000000000-AWYW1:1:2106:17730:14805 2:N:0:CCACTACTATACCTGT
CCCAACTATCCCTATTAATCATTACGTCCATCCTAGAAACCAACAAAATAAGACAGACGTCCTATTTCATTATTCCATGCTAATGTATTCAAGCGTTAGCTTGCTTTAAACACTCTAATTTTTTCAAAGTAACAGTCCAGTCTCCCCGCAACACCAAATTAATGGCATTACGGTTCATCAGGAAGGAGGAATCAGTGAGGCCAGTTCATACCTGTGGCACGACCAACCTACTGACCCCGAAATTCAACTACGAGCTTAGATCGGAAGAGCGTCGTGTAGGGAAAGAACAGGAATGAGGAGA
+
@CCCCGGGCGGGGGGGGGGGGGGGGGGGGGGGGGGGGGGGGGGGGGGGGGGGGGFEEFGGGGGGGGGGACGGGGGGGGGGGGGGGGGGGGGGGGGGGGGGGGGGGDFEFGFGGGGGFFFDGEFEGGGGGGGGGGGGGCFFFGGDGGGEGGEGGCFGGGGGGFGGFFGGGGGDEFGGGGGGFC?FGCFCDGGGGDGFDFFFGGF=FCAFFF?F8CBAAF@FB8AABBF/;A@FFGF;9AC>DBFC8A<C@;6>@DB;;C<<)9=(4:>FF@F(6;3((84<?5?>:F<F?::(.+)**(22(
@M03152:184:000000000-AWYW1:1:2106:19301:14810 2:N:0:CCACTACTATACCTGT
CCCAACTATCCCTATTAATCATTACGTCGATCCTAGAAACCAACAAAATAGAATCAAACGTCCTATTTCGTTATTCCATGCTAATGTATTCAAGCGTGAGCCTGCTTTAAACACTCTAATTTTTTCAAAGTAACAGTCCTGATTCCCCAAGACACCAAATTAATGACATCATGGTTCGTCAGAAGGTAGAAATCAATAATACCAGTACGTACAATAGCACGACCAATAAATTGATCCCGAAATTCAACTACGAGCTTAGATCGGAAGAGCGTCGTGTAGGGAAAGAACAAGAATAGTGAAA
+
CCCCCGGGGGGGGGGGGGGGGGGGGGGGGGGGGGGGGGGGGGGGGEFGGGGGGGGGGGGGGGGGGGGGGGGGGGGGGGGGGGGGGGGGGGGGGGGGGGGGGGGGGGGGGCGGGGGGGCGGGGGGGGGGGGGGGGGGGGGGGGGGGGGGGGGGGGGDFGGGGGGGFGGGGDGGGDGG8CDCCCFGGGGGGGGGGGGGGGGFFG68=<DGCFGGGGFFFFFADF>AFF5?>A=B+=5=F8><DFFE6EF6ED*82*/6;@*//@B>@6>@@F1(/,(/()1)18=F@F<71(.(4+)**.*))
@M03152:184:000000000-AWYW1:1:2106:19203:14827 2:N:0:CCACTACTATACCTGT
CCCAACTATCCCTATTAATCATTACTTTGGCCTTAGAAACCAACAAAATAAGACCAATGTCATATTCTATTATCCCATGCTAATGTATTCATGATGCCAGGTTGTGCCTGCTTTGAACACTCTAATTTTTTCAAAGTAAACTATCTGGAACTAACTACCTATTGCTAGATAGCAATTCACAGAACTAAAGGAGGTCAACACCCAGTACGCACCAAGAGAATGTCAAGGTGGACTTTGATGATGACTACTGCTACCCTAGCCACCTTTTTTAAGGGCGGTTCAAATAGCAAGTCCGCAATTC
+
CCCCCGGGGGGGGGGGGGGGGGGGGGGGGGGGFGGGGGGGGGGGGGGGGGGGGGGGGGGGGGGGGGGG<FGGGGFGGGGGGGGGGGGGGFGGGGGFFGGGGGGGGGGGGGGGGGGGGGGGGGGGGGGGGGGGGGGGGGGGGGGGGGGGGGGGGGGGGGGGGGGGFGGGGGGGGGGGGFFGGGDFFFGGGGGGGD=EFGGFGDDDF?DFG>D>DDFFFFBFFEFFEEFFAFCFF?>DAE@CA<EEFCFFCFF;*=FFF>@2>E@7).:>>=B:>32=FFF>?FE:3A94>3(17<()::C2)
@M03152:184:000000000-AWYW1:1:2106:26436:14859 2:N:0:CCACTACTATACCTGT
CCCAACTATCCCTATTAATCATTACTTCGGTCCTAGAAACCAACAAAATAGAACCAAAGTCCTATTCTATTATTCCATGCTAATGTATTCAAGCGTAAGCCTGCTTTAAACACTCTAATTCTTTCAAAGTAAAAGTCCTGGATCCCCAGCGCACTCACTTAAGAGCACGCTGGTTCCCCAGAAGGAAAGGCCCGGCCAGAACAGTGCTTACCTTGCGGCAGACCGTTCAGCCAGGCCCGAAATTCAACTACGAGCTTAGATCGGAAGACAGTCGTGTAGGGCAAGCACAGGTCAGTCTACG
+
CCCCCGGGGGGGGEGGGGGGGGGGGGGGGGGGGGGGGGGGGGGGGGGGFFFGGGGGGGGGGGGGFFGGAFGEEGGGGGGGGGGGGGGGGGGGGGGGEGGGFGGGGFGGFGGGGGGGGGGGGGGGGGGFFGFGDCFGGGFAFFGGGFGGGGGGGGGFG,EFGAFGFGGGGGGGGGGGGGGFDDGG+D@FDGFGGGGGGGGF?FDDGFFCFFGFGC9AAFFEA2*:A>AAA>CFFDBGEDG5AB=CCACFFCAD(*).;)446??@((((((.).2134:-26)-80)4.10,.)+,/*)*.(
@M03152:184:000000000-AWYW1:1:2106:26422:14859 2:N:0:CCACTACTATACCTGT
CCCAACTATCCCTATTAATCATTACTTCGGTCCTAGAAACCAACAAAATAGAACCAAAGTCCTATTCTATTATTCCATGCTAATGTATTCAAGCGTAAGCCTGCTTTAAACACTCTAATTCTTTCAAAGTAAAAGTCCTGGATCCCCAGCGCACTCAATTAAGAGCACGCTGGTTCCCCAGAAGGAAAGGCCCGGCCAGAACAGTGCTTACCTTGCGGCAGACCGTTCAGCCAGGCCCGAAATTCAACTACGAGCTTAGAACGGAAGAGCGTCGGGCAGGGAAAGAACAGTGATGTTGAGA
+
CCCCCGGGFGGGGGGGGGGGGGGGGGGGGGGGGGGGGGGGGGGGGGGGGFGGGGGGGGGGGGGGGGGGFGGGGGGGGGGGGGGGGGFGGFGGGGGGGGGGGGGGFGFGGGGGGGGGGFGGGGGGGGGGGGGGGGGGGGGFGGGCEGGGGGGGGGGGGGGGGGGGGGGGGDDC8FFGGGGGGGCBFFGDFFDGGGGGGC?FGGGFGFFGGFGF?CGADFFF?DF>A9=FFFF4)1(:B95@B9FEFA.+);6,(*=()9).)/(3116:(((,(((,(049;507<;3<01-)4?4**)2((
@M03152:184:000000000-AWYW1:1:2106:29287:14890 2:N:0:CCACTACTATACCTGT
CCCAACTATCCCTATTAATCATTACGTCGATCCTAGAAACCAACAAAATAGGGTCAAACGTCCTATTTCATTATTCCATGCTAATGTATTCAAGCGCGAGCCTGCTTTAAACACTCTAATTTTTTCAAAGTAACAGTCCTGATTCCCCACCGCACCAACTGAATGTCATGATGGTTCTTCAGACGGTAGGAACCAGTGACACCAGTGCATACCGAAGGCACGACCAGCGTACTGATCCCCAACTTCAACTACGAGCTTAGATCGGACGAGCGTCGTGTAGGGAACGAAAAGGTCTGTGTCA
+
CCCCCFFGFGGGGGGGGGGFGGGGGGGGGEGGGGGGGGGGGGGGG<@FGGAFGGGGGGGGFEFGGGGGFD<EFFGGGGFGGGGGGGGGGGGG9,CF@FGE7FGGGGFFGCFGGGCGGGGGGGGGGGG9FGGGGGGGGGGGAEEGCCF@8CE6EEGGGGG8>8==D,@DCFF=DFDFGFGD+,@,=CGGGC=DFGF@FFAFCFF>6@ACDF7F;CG?BD@9A):>:=BF):2?4@8=F*8(0:)/;FE84CA@?35,8@C<C?)(6((-1(0;>:;9?@1<))(),)(((((,,+)09)2))
@M03152:184:000000000-AWYW1:1:2106:22081:14898 2:N:0:CCACTACTATACCTGT
CCCAACTATCCCTATTAATCATTACGGTGATCCTAGAAACCAACAAAATAGAACCATGCCGTCCTATTCTATTATTCCATGCTAATGTATTCGAGCAAAATGCCTGCTTTAAACACTCTAATTTTTTCAAGGTAAAGGTCCTGGTTCCACAAGACATCCAATTAAGGACATCGAGCTTCTCCAGAAGGTGAGAAATCAACAGCGACAGTTCATACCCCTTAAGGCACGACCATCGAGTCAATCCCGAAATTCAACTACGAGCTTAGATCGGAAGAGCGTCGTGTAGGGAAAGAACAAGTAT
+
CCCCCGGGGGGGGGGGGGGGGGGGGGGGGGGGGGGGGGGGGGGGGGGGGGGGGGGGGGGGGFGGGGGGGGGGGGGGFGGGGGGGGGGGGGGGGGGGGGGGGGGGGGGFGGGGGGGGGGGGGGGGGGGGGGGCFGGGGGGGGGGGGGGGGGGGFGGGGGGGGGFGGFFDGGCFGGGGD>FGGGGGGGGGFGGGGGGGFGGFGGGFGFFGGFGGGGG?AF5;:CFEDC@9BEFFAFFGF39AA*=>A?D4@FFCEFACF=2=@F>FCEC6C6?;<@13@8.;@8:FBFA?B::(,2(7).*))
@M03152:184:000000000-AWYW1:1:2106:19421:14913 2:N:0:CCACTACTATACCTGT
CCCAACTATCCCTATTAATCATTACGTCGATCCTAGAAACCAACAAAATAGAATCAAACGTCCTATCTCATTATTCCATGCTAATGTATTCAAGCGTATGCTTGCTTTAAACACTCTAATTTTTTCAAAGTAACAGTCCTGATTCCCCAAGACACCAAATTAATGACATCAAGGTTCTTCAGAAGGTAGAAACCAATAATACCAGTACGTACCGAGGCACGACCAACAAATTGATTCCGAAATTCAACTACGAGATTAGATCGGAAGAGCGTCGTGTAGGGAAAGAACAGGTATGAGTAGA
+
CCCCCGGGGGGGGGGGGGGGGGGGGGGGGGGGGGGGGGGGGGGGGGGGGGGGGGGGGGGGGFGGGGGGGGGGGGGGGGGGGGGGGGGGGGGGGGGDFGGGGGGGGGGGGGGGGGGGG<FGGGGGGGGGGFGGGGGGGGGGGGGGGGGGGGGGGGGGGGGGGGGGFGGGFGGGFFGGGGDGGEGGFFGGGGGGGGGGFDFDFGFDDDDFCFGDD>C5?DDFFDFAFFFFAFEFFGCGC6CDFFFE+B?FEGA@=C):F:*>CFFFF19@@@;;0911/8C@?F?FFF702425-<(**.*))
@M03152:184:000000000-AWYW1:1:2106:25343:14941 2:N:0:CCACTACTATACCTGT
CCCAACTATCCCTATTAATCATTACGGTGATCCTAGAAACCAACAAAATAGAACCATGCCGTCCTATTCTATTATTCCATGCTAATGTATTCGAGCATAATGCCTGCTTTAAACACTCTAATTTTTTCAAGGTAAAGGTCCTGGTTCCACAAGACATCCAACTAAGGACATCGAGCTTCTCCAGAAGGTGAGAAATCAACAGCGACAGTTCATACCCCTTAAGGCACGACCATCGAGTCAATCCCGAAATTCAACTACGAGCTTAGATCGGAAGAGCGTCGTGTATGGAAAGAACAGATAA
+
CCCCCGGGGGGGGGGGGGGGGGGGGGGGGGGGGGFGFGGGGGGGGGFGGGGGGGGGG9EG@FGGGDGGGGGGGFGGGGGGFGGFFGGFGGGGFGGGGGGGGFGGGGGGGGGGGGGGGGGGEGGGGGGGFFGCGGGGGCFGGGGGGGGGGGDEGGGGGGGFGGGDGG8?F?D?6DFGGFGDGGFCDFFFFG9FGBFGDFGFGFGFGEADFFFGGGG5C?CFFFFFDDBFBEAEAF>D*:DE66B)95@6@CF:4@=?A365=60())19<0(630(((:;;1:().*6(-8A<?G(070*6)
@M03152:184:000000000-AWYW1:1:2106:22186:14967 2:N:0:CCACTACTATACCTGT
CCCAACTATCCCTATTAATCATTACGTCGATCCTAGAAACCAACAAAATAGAATCAAACGTCCTATTTCGTTATTCCATGCTAATGTATTCAAGCGTGAGCCTGCTTTAAACACTCTAATTTTTTCAAAGTAACAGTCCTGATTCCCCATGACACCAAATTAATGACATCATGGTTCGTCAGAAGGTAGGAATCAATAATACCAGTACGTACAATAGCACGACCAATAAATTAATCCCGAAATTCAACTACGAGCTTAGATCGGAAGAGCGTAGTGTAGGGAAAGAATAGGAAGTGATCAA
+
CCCCCGGGGGGGGGGGGGGGGGGGGGGGGGGGGGGGGGGGGGGGGGGFGGGGGGGGFGGGGGGGGGGGFFFGGGGFGGGGGGGGGGGGGGGGGGGGGGEGGGGGGGGFGGGGFFGGGCGGGGFGGGCEFDFGGGGGGGCGGGFGGGCGFGGGGGGGGGGGGGFGGGGGGGGGGEGGFGDGDGF9D?DF,=EFCFFDEDFFGDFDDFFGG6D6CGFFFFF5?A>=ADEAFBCA8>EFA@;>B9AEFF?FEC4(-78>4>54>CB5@F03(/(((.(6<6>A(8;A;F;))7)))*)/*)*),
@M03152:184:000000000-AWYW1:1:2106:18279:15026 2:N:0:CCACTACTATACCTGT
CCCAACTATCCCTATTAATCATTACGTCGATCTTAGAAACCAACAAAATAAGATCAAACGTCCTATTTCATTATTCCATGCTAATGTATTCAAGCGAATGCCTGCTTTAAACACTCTAATTTTTTCAAAGTAACAGTCCTGATTTCCCACGACACCAAATTAATGACATCGTGGTTCGTCAGAAGGGAGAAACCGACAGGGCCAGTACACACCAGAGGCGCGACCGACCCGTCGATCCCGAAATTCAACTACGAGCTTAGATCGGAAGAGCGTCGTGTAGGGAAAGAACAGGTAGAGTTTA
+
CCCCCGGGGGGGGGGGGGGGGGGGGGGGGGGGGGGGGGGGGGGGGGGGGGGGGDFGGGGGGGGGGAFGGGGGGGGGGGGGGGGGGGGGGGGGGGGGGGGGGGGGGGGGGGGGCFFFFGGGGFGGGGGGGFGGFAFGFF8FFGGGGGFGCGEGGGGGGGCFGEFGFGGGGGGFGCGGGGGGGGGGGGGGGGGFGG@EEG+:6++)@FCDFFGGDFGFA4<9>24==>B>:ABBD56<FFG;A(0.*9>FD:47:3)2)242).6?2413:1(340148)3><)(044(4(((,.+,7*)*--
@M03152:184:000000000-AWYW1:1:2106:2751:15062 2:N:0:CCACTACTATACCTGT
CCCAACTATCCCTATTAATCATTACGGCGACTCTAGAAACCAACAAAATAGAACCGCGCGTCCTATTTTATTATTCCATGCTAATGTATTCAGGCATAGGCCTGCTTTGAACACTCTAATTTTCTCAAGGTAAAGGTCCTGGTTCCCCGACGCACACCAACAAAGGGCACGCCGGCTCACCAAGAGGTAAGGCCCGCCCAGACAGTACGTGCCGTTAGGCAGACCGCCCGGCCAGGCCCGAAATTCAACTACGAGCGTAGATCGTAAGAGCGCCGTGCAGGGAAAAAACAGGGACCAGTCA
+
CCCCCGGGGGGFGGGGGGGGGGGGG<FGFGGGGGGGGGGGGGGGGEGGGGFGGGGGGFGG:FFGGGGC@FGGGFFGGGG?A?F9FGGEFGGGFAFGFGGFGD8FEDE<CFCEFGGGGAEGGGG9BFGGGGGGCGGGGGGGGGDCEFEAEEEGGGGCCEGGG+D,@=ECGGGGG>CEDDFF5CC8CGF?>FFGG5795DGEECFB,4=C*=FGF5C:>)69F;33(:1>>>>D@G?57(*379>(9B>F47?:?DB0.2(96)5<((.(65(419B(()(..<,76),383(((*())(*.-
@M03152:184:000000000-AWYW1:1:2106:15100:15128 2:N:0:CCACTACTATACCTGT
CCCAACTATCCCTATTAATCATTACGTCAATCCTAGAAACCAACAAAATAGGATCGAACGTCCTATTTCATTATTCCATGCTAATGTATTCAAGCGTTAGCCTGCTTTAAACACTCTAATTTTTTCAAAGTAACAGTCCAGATTCCCTGCAACACCAAATTAATGGCATTACAGTTCATCAGGAAGGAGGAATCAGTAAGACCAGTACATACCGGTGGCATGACCAGCCTACTAACCCCGAAATTCAACTACGAGCTTAGATCGGAAGAGCGTCGTGTAGGGAAAGAACAGGGAAGCGTCG
+
CCCCCGGGGGGGGGGGGGGGGGGGGGGG,FGGGGGGGGGGGGGGGFGGGGGGGGGGGGGGFGGGGGGGGGGGGGGGGGGGGGGGGGGGGGGGGGGGGGGGGGGGGGGGGGGAGGGGG,FGGGGGGGGGFGGGGGGGGGGGCFGGGGFGGGGGGGGGGCFGGFAFGFEFGGGGGGGGGGGGGGFGGD7DGCGGGGGGGGGFGGGDDFFGGFGGGDCD>><AFBFFFBFFFFFFAGEFFFDA>AB9F+:FEFFF2*?=FFCFF5>>=;@9;35732(62A894>181534(4:((*(0)-*((
@M03152:184:000000000-AWYW1:1:2106:19061:15133 2:N:0:CCACTACTATACCTGT
CCCAACTATCCCTATTAATCATTACGTCAATCCTAGAGACCAACAAAATAAGATCAACGTCCTATTTCATTATTCCATGCTAATGTATTCAAGCGTGAGCCTGCTTTAAACACTCTAATTTTTTCAAAGTAACAGTCCTGATTTCCCGCCACACCAAGTGAATGGCATGACGGTTCGTCAGAAGGGAGGAACCAGTGACACCAGTGCATACCGAAGGTACGACCAGCGTACTGATCCCGAAATTCACCTACGAGCTTAGATCGGAAGCGCGTCGTGTAGGGAAAGAACAGGTAGCGTACAG
+
CCC@CGFGEFEFEGGGEGGECFEGG<E<,BEAEFFGG,CEFDFGGCFFGGGGFGGFGFEGGCFGGCFF,C<CF,FGCGFGG<@DFFGFAFACFGGEE@@,A<EFEG,E<EFG<FFFF,@<F9FGG?5E<EFGFCFFGDFGG:EDEF,=CGCEEEGGF8DGA,,@8ECEF8DEGGGGDBD?C9@FF>3@EGGGFGGG??D9C7?DC6?FDF?7C9EDBFCFB>?AFB)/3*)28:77B3<@FFFFF8*27>A0:7>1);=9)601(:9((.(,4663.).5,7:)4?:(((())0)))(/()
@M03152:184:000000000-AWYW1:1:2106:15950:15231 2:N:0:CCACTACTATACCTGT
CCCAACTATCCCTATTAATCATTACTTTGGCCTTAGAAACCAACAAAATAAGACCAAGAGTCATATTCTATTATCCCATGCCAATGTATTCATGATGCCTAGTTATGCCTGCTTTGAACACTCTAATTTTTTCAAAGTAAACTATCTGGACTAAATACTACATTTCTGCAGTAAAAGTAACCAGAAGAAAAGAGGTCAACACCCAGCACACACCAAGAGGATATCCTGGTGGACTTTGGTGAAGACTGTAGCTACCCTACCCTCCCCACTTTTGACGGCAGAGAGGTTCAGATAAGAACCC
+
CCCCCGGGGGGGGGGGGGGGGGGGGGGGGGGGGGGFFFGGGGGGGFGGGGGGGGGGGGGGGGGGGGGGGGFGGGG@EFGG?EFGGGGGGGGGGGGGGGFGGGGGGGGGGFGGGGGDGGGFDFGGGGGGGGGGFEFGGGGFEFFFGGGGGFGGGGGGGGGGGGGGGFFG88DFD=DFGGGGG8E?DB@FGGGGGFD=EFGFGCGFGFFG6DGGGGGF?*85DEFE7>=F?A5:F+>6?CCCFC989>69@FAA*?*)*844::6)>A))-7>=<*(>2)22:3:A0).(./<<6F)/;)*(/
@M03152:184:000000000-AWYW1:1:2106:22643:15286 2:N:0:CCACTACTATACCTGT
CCCAACTATCCCTATTAATCATTACATCGATCCTAGAAACCAACAAAATAGAATGCGATGTCCTATTTCATTATTCCATGCTAATGTATTCAAGCGTTAGCCTGCTTTAAACACTCTAATTTTTTCAAGGTAACAGTCCTAATTCCCCAAAACATCAAATGAATGACATTATGGTTCCTTAGAAGGTGAGAACCAATATGACCAGTACATACCAACGGCATGACCAATCCATTGATCCCGAAATTCAACTACGAGCTTAGATCGGAAGAGCGTCGTGTAGGGAAAGAACAGGTATGTATAG
+
CCCCCGGGGGGGGGGGGGGGGGGGGGGGGGGGGGGGGGGGDGGGGGGGGGGGGGGGGGGGGFEFGGDFGGGGGGGFGGGGGGGGGGFGGGGFGGFGEGGGFGGGGGGGGGGGGGGGGDFFGGGGGGGGGGGGGGGGGGGFGGGGGGGGGGGGGGFGGGGGGGGGGGGGGGFGGFGGFGFGGGGGG?BFGGGGGGDFCFGFGCDE8DFGF998=ADB5*8AFFF@@CFF5?EFFGFGF*98BBE5>FEFE76.:>99B)A@9E?929=>FFB@@(69;;8;<33A75=@(56(7+/87.+?)
@M03152:184:000000000-AWYW1:1:2106:5616:15339 2:N:0:CCACTACTATACCTGT
CCCAACTATCCCTATTAATCATTACGGCGACTCTAGAAACCAACAAAATAGAACCGCGCGTCCTATTTTATTATTCCATGCTAATGTATTCAGGCATAGGCCTGCTTTGAACACTCTAATTTTCTCAAGGTAAAGGTCCTGGTTCCCCGACGCACACCAACAAAGGGCACGCCGGCTCACCAAGAGGTAAGGCCCGCCCAGACAGTACGTGCCGTTAGGCAGACCGCCCGGCCAGGCCCGAAATTCAACTACGAGCTTAGATCGGAAGAGCGACGTGTAGGGGAAGAACAGGTAGGTGGGG
+
CCCCCGGGGGGGGGGGGGGGGGGGGGGGGGGGGGGFGGGGGGGGGFGGGGGGGGGGGGCFFGGGGGGGGGGGGGGGGGGGGGGFGGGGFCEFGCFGGGGGGGFGGGGGGGGGG?FFGGCFGGGGGCFEFFGGGCFGFGGFGGGDGGGFEGGGCEGEGGGDEGFGCFE>D>DGFCDGGGGGGGGGCFGFFGGFGGGGGGGFFGFBDAFGGFDGGGDEAB,861A33>FEEFFE@343>:32>>34@F4BA=9::5>>3:<7<AA?:4-(21:90(0.:6(:.)(04335((((.0))0)*((
@M03152:184:000000000-AWYW1:1:2106:12771:15366 2:N:0:CCACTACTATACCTGT
CCCAACTATCCCTATTAATCATTACATCGATCCTAGAAACCAACAAAATAGAATGCGATGTCCTATTTCATTATTCCATGCTAATGTATTCAAGCGTGAGCCTGCTTTAAACACTCTAATTTTTTCAAAGTAACAGTCCTGATTCCCCGCCACACCAACTGAATGGCATGACAGTTCTTCAGAAGGGAGAAACCAGTGACACCAGTGCATACCAAAGGCACGACCAGCGTACTGATCTCGAAATTCAACTACGGGCTTAGATCGGAAGCGCGTCGTGTAGGGAAAGAAAAGGCAGGTGGAA
+
CCCCCGGGGGGGGGGGGGGGGGGGGGGGFFGGGGGGGGGGGGGGGGGGGGGGGGGGGGGGGGGGGGGGGGGGGGGGGGGGGGGGGGGGGGGGGGGGGGGGGGGGGGGGFGGGGGGGGFGGGGGGGGGGGCFGGGGFFGGGGGGGGGGGGGGGGGGG@EGGCGGGGGGGGGGGGGGGGGFGGGGGGGGGGDGGGGGDFFGFFFFDEFBDCFGG69FA?*:FFAFF5=CFBBAEF><796:)/7::FFCFFFF@>DE28;@)636=(6?F((.(6:0((0.)5>:>(0,,,4.((*())(*()
@M03152:184:000000000-AWYW1:1:2106:22716:15378 2:N:0:CCACTACTATACCTGT
CCCAACTATCCCTATTAATCATTACGTCAATCCTAGAAACCAACAAAATAGGATCAATCGTCCTATTTTATTATTCCATGCTAATGTATTCAAGCGTTAGCCTGCTTTAAACACTCTCATTTTTTCAAAGTAACAGTCCCGATTCCTTGCGACACCAAATTAATGACATCGCGGCTCCTCGGAAAGGAAGAACAAACAAAACATGTACGTACCGTAGGCACGACCAGCAAATTGATCCCGAAATTCAACTACGAGCTGAGATCGGAAGACAGTCGAGGCGGGAAAAACAAGGATAGGGTAA
+
9CCCCGGGCC@FGAFF9EEFGGGGGGGFGGGGGGGGGGFGGGGGGGGGGCFFCG,CFFAF<<:EGGFFFGGGGEGCGGDFFFGGGAFG<FEGGGFGEC@EFEEGF<AFDEDFEFDE<,CECGGGGGFGFD@FCEBFFFFGC@BE9=EE,8BCECFGCFDGF98=@=FC?CC6++===7=FDCE8?F,=,8:DF,7@:D8CFGCC6?;C<3;C>*A***16AD4)/95;AF=8++8=+48(5::(@=C=);6)(*),)(73;)/6(1(-(,((-)(((0(,,.(.,)4((3(,(+)))(2((
@M03152:184:000000000-AWYW1:1:2106:8217:15394 2:N:0:CCACTACTATACCTGT
CCCAACTATCCCTATTAATCATTACGGCGACTCTAGAAACCAACAAAATAGAACCGCGCGTCCTATTTTATTATTCCATGCTAATGTATTCAGGCATAGGCCTGCTTTGGACACTCTAATTTTCTCAAGGTAAAGGTCCTGGTTCCCCGACGCACACCAACAAAGGGCACGCCGGCTCACCAAGAGGTAAGGCCCGCCCAGACAGTACGTGCCGTTAGGCAGACCGCCCGGCCAGGCCCGAAATTCAACTACGAGCTTAGATCGGAAGAGAGTCGGGGAGGGAAAAAACAGGGATGGTGCA
+
CCCCCGGGGGGGGGGGGGGGGGGGGGGGGGGGGGGGGGGGGGGGGGGGGGGGGGGGGGGGGGGGGGGGGGGGGGGGGGGGGGGGGGGGGGGGGGGGGGGGGCFGGFGGFGGGGGGGGGGGFEGDAEGGGGGGGGGGGGGGGG8FFGGGG7C@E@EEGG6ED6ADDFDEGGGGGGDEGEGG*@CCFFG>?FFGCFGGDGG>CCFFFFFGC=FCFDG:A8@FA?>;<BFDBE>D7D:D5?GF3(8(9=A?)?;??*71D?284248?(49B:(,).7-7)(-4>()().4((.6(A8)))*))
@M03152:184:000000000-AWYW1:1:2106:6760:15413 2:N:0:CCACTACTATACCTGT
CCCAACTATCCCTATTAATCATTACATCAGCCTTAGAAACCAACAAAATAAGACCAACGTCATATTCTATTATCCCATGCTGTAATATTCAATGGCAAGGTTACGCCTGCTTTGAACACTCTAATTTTTTCAAAGTAAATGATTGGAAGCGGTTGCCCACTATCCAATAATAGAAAGCCTATGTCGAGCCACACCACAAGGGCGAGCTTTGACACAAAAAACTCTCGAAATTCAACTACGAGCTTAGATCGGAAGAGCGTCGTGTAGGGAAAGAAAAGGTAGCGTTACACAGCGGTGGTCG
+
CCCCCGGGGGGGGGGGGGGGGGGGGGGGGGGGGGGGGGGGGGGGGGGGGGGGCEGGGGGGGGGEFFGGGGGFGGGGGGGGFGGGGGGGFGGFGGEFGGGGGGGGGEFGGGGGGDDFGFGGGDGGGGGGGGGGGCGGGDGGGGGGGF9FFGG=BEGGGGGGGGGGGGGGGGGGGGGFFCFGGGGGGFFGECDEGGDGGG8?8CDFGDBCFFGCCD6AFFDFBAFE6)>AFEBFFD771>8@4@F>FF3FEGF02*=@FD06:;>FF@;3;;;:6,4((/-3</)),)(()))((*-)06*4(
@M03152:184:000000000-AWYW1:1:2106:7297:15417 2:N:0:CCACTACTATACCTGT
CCCAACTATCCCTATTAATCATTACGTCGATCTTAGAAACCAACAAAATAAGATCAAACGTCCTATTTCGTTATTCCATGCTAATCTATTCAAGCTTTAGCCTGCTTTAAACACTCTAATTTTTTCAAAGTAACAGTCCTGATTCCCCACGACACCAAATTAATGACATCGTGGTTCGTCAGAAGGGAGGACCCAGTAAGACCAGTACGTACCGGAGGCACGACCAATCCACCGGTCCCGAAATTCAACTACGACCTTAGATCGGCAGAGCGTCGTGTAGGGAAAGACAACGTATGTGTAG
+
CCCCCGCG@FFFFGGGD<@FFGFE<@FC@C,CCFEFFFGGGG8;C8,CEEFGECDE@;EF,@:FCGGGGDGE,CFEFGGGCFEC<E@FFFG99FFCFFF9EFAB<E,A?FF9?DBFGGFG9<FGGFGDC,CCFFGGF9FG9EEEF,4A>CC6+4+@>,>,>AFF8DFFGGGG8+=FGC=+++,6=,+>C?G+@E8=,==F,73),0=F7;=D7C@@A>):>AB2>@/)//5AA5(289<;>@3=AA<+1:)//*),))/..7E?0(,-(3(((,(-4)()50.),)..(,(3-*.)*-0))
@M03152:184:000000000-AWYW1:1:2106:21686:15477 2:N:0:CCACTACTATACCTGT
CCCAACTATCCCTATTAATCATTACGTCGATCCTAGAAACCAACAAAATAGAATCAAACGTCCTATTTCATTATTCCATGCTAATGTATTCAAGCGAAAAAGCCTGCTTTAAACACCCTAATTTTTTCAAAGTAACAGTCCTGATTCCCCACGACATCAAATTAATGACATCATGGCTCTTCAGAAGGGAGAAATCAATAATACCAGTACATACCTAAGCATGACCAATATATTGATACCGAAATTCAACTACGAGCTTAGATCGGAAGAGCGTCGTGTAGGGAAAGAACAGGTATGTGTA
+
CCCCCGGGGGGGGGGGGGGGGGGGGGGGGGGGGGGGGGGGGGGGGGGGGGGGGGFFFGGGFFGGGGGGGGGGGGGGGGGGGGGGGGGGGGGGGGGGGGGEGGGGGGGGGGGGGGGGGGGGGGGGGGGGGGGGGGGGGGGGFGGGGGFGFGGGDGGGGGGGGGGGGGFGGGGGGGFCDDGGGGGGGGGGGGGGGGGGGFFFGGGCFFFGGFGGGGCFFFEF?@5@3:C*;AAFFGCDA*=)@AD@AF;FAFFFE4055@EFF=8<B@D0:@3@62;B:3==6A(26A60<<?:(36*/.*.)
@M03152:184:000000000-AWYW1:1:2106:24744:15539 2:N:0:CCACTACTATACCTGT
CCCAACTATCCCTATTAATCATTACTTCGGTCCTAGAAACCAACAAAATAGAACCAAAGTCCTATTCTATTATTCCATGCTAATGTATTCAAGCGTAAGCCTGCTTTAAACACTCTAATTTTTCAAAGTAACAGTCCTGATTCCCCGCCACACCAACTTAATGACATGACGGTTCTTCAGAAGGGAGAAACCAGTGACACCAGTGCATACCGAAGGCACGACCAGCGTACTGATCTCGAAATTCAACTACGAGCTTAGATCGGAAGAGCGTCGTGTAGGGAAAGAACAGGTATGTGTAGAA
+
CCCCCGGGGGGGGGGGGGGGGGGGGGGGGGGGGGGGGGGGGGGGGGGGGGGGGGGGGGGGGGGGGGGGGGGGGGGGGGGGGGGGGGGGGGGGGGGGGGGGGGGGGGGFGGGGGGGGFGGGGGGGGGGGGGGGGGGGGGGGGGGGGGGGGGGGGGGGGGGGGGGGGGGGGGGDCEGGGGGGGGGGGGGGGGGGGGGGGGGF?FGFGFFGGFGGGGGFFFF>?B9AFFFEFF>>A>AFF=F@FFFEFFFFEGB@29A(;@FEEF?0?FFFD9@?;3;=@FAF?F:FFF:?:?246?.8@474)
@M03152:184:000000000-AWYW1:1:2106:5783:15567 2:N:0:CCACTACTATACCTGT
CCCAACTATCCCTATTAATCATTACGGTGATCCTAGAAACCAACAAAATAGAACCATGCCGTCCTATTCTATTATTCCATGCTAATGTATTCGAGCAAAATGCCTGCTTTAAACACTCTAATTTTTTCAAGGTAAAGGTCCTGGTTCCACAAGACATCCAATTAAGGACATCGAGCTTCTCCAGAAGGTGAGAAATCAACAGCGACAGTTCATACCCCTTAAGGCACGACCATCGAGTCAATCCCGAAATTCAACTACGAGCTTAGATCGGAAGAGCGTCGTGTAGGGAAAGAAAAGGTAA
+
CCCCCGGGGGGGGGGGGGGGGGGFGGGGGGGGGGGGGGGGGGGGGGGGGGGGGGGGGGGGGFGGGGFGGGGGGGGGGGGFGGGGGGGGGFGGGGGGGGGGGGGGGGGGGGGGGGGFGGGGGGGGGFGGGGGDGGGGGGGGFGGGGGGGGGGGGGFGGGGGFFFFGGGDGGGCEGGCGGGFCGFGGFGGGGGEGGGGGGFFGGGAE5ADGFFGGGGFF?CFFCFEFFFFFFBFFGAGF396A<>@FEFFFGF47C:<FF===BB894>9<;<@D@DD1>3;;:?5862170:0(:(06(*))
@M03152:184:000000000-AWYW1:1:2106:12974:15573 2:N:0:CCACTACTATACCTGT
CCCAACTATCCCTATTAATCATTACATCAGCCTTAGAAACCAACAAAATAAGACCAACGTCATATTCTATTATCCCATGCTGTAATATTCAATGGCAAGGTTACGCCTGCTTTGAACACTCTAATTTTTTCAAAGTAAATGATTGGAAGCGGTTGCCCACTATCCAAACGTAGGAAGCCCAGACCCAGCCACGCCACAAGGACGAGCTTTGGCCTGAATGCCCCCGAAATTCAACTACGAGCTTAGATCGGAAGAGCGTCGCGTAGGGAAAGAACAGGTACGTGTAAATCACGGTGTGCGC
+
CCCCCGGGGGGGGGGGGGGGGGGGGGGG<FGGGGGGGGGGGFGGGFGGGGGGGGFGFGGGGGGGGGFGGGFFGGFGGGGGGGGGGGGGGGGGGGGGGGGGGGGFGDGGGGGGGGGGGFGGGGGGGGGGGGGGGGGGGGGGFFGGGGGFGGGGGGGCFGGEFGGCFFGGGGGGFGDGGGD+==DF6FGFG6EGEGGGGGFFGGGFD>>DGFGGGGGFFFFFF5A9@B)@D;*8CFEFFFGDEF>=FFE=CFFFFCA8;36(3((4(730:?01::B?17<<)7:>()))..)((2,7)(*((
@M03152:184:000000000-AWYW1:1:2106:14675:15619 2:N:0:CCACTACTATACCTGT
CCCAACTATCCCTATTAATCATTACGGCGACTCTAGAAACCAACAAAATAGAACCGCACGTCCTATTTTATTATTCCATGCTAATGTATTCAGGCGTAGGCCTGCTTTGAACACTCTAATTTTCTCAAGGTAAAAGTCCTGGTTCCCCGACGCAGCCCAGTTAAGGGCACGCCGGCTCACCAAGAGGTAAGACCCAGTCAGACAGTACACGCCGTTAAGCGGACCACCCAACCAGGCCCGAAATTCAACTACGAGCTTAGATCGGAAGAGCGCCGTGTAGGGAAAGAACAGCAAGGGGTAG
+
CCCCCGGGGGGGGGGGGGGGGGGGGGGGGGGGGGGGGGGGGGGGGGGGDGGGGGG>FGGGFGGGGGGGGGGGGGGFGGGGGGGGGGGGFGGGFFFGEGDEFFGGGGGGGGGGGGGGGDGGGGGGGGGGGGGGGGGGGGGGGGCGGGGGGGGGGGGGGGGGGFGGGGGGGGGGGGGGGGGGGGGEGGGFFGGGFGFGGFGFGFGFGFF>DFGDGGEFDAC=BBF@;?DFFFFD5C@D>BD;5973@FFFFDF?BDF95458<))4018>B779((,36.,64>F><>B?3?7((*(.)(/((
@M03152:184:000000000-AWYW1:1:2106:17282:15656 2:N:0:CCACTACTATACCTGT
CCCAACTATCCCTATTAATCATTACATCGATCCTAGAAACCAACAAAATAGAATGCGATGTCCTATTTCATTATTCCATGCTAATGTATTCAAGCGTTAGCCTGCTTTAAACACTCTAATTTTTTCAAGGTAACAGTCCTAATTCCCCAAAACATCAAATTAATGACATTAAGGTTCCTTAGAAGGTGAGAACCAATACGACCAGTACACACCAACGGCATGACCAATCAATTGATCCCGAAATTAAACTACGAGCTTAGATCGGAAGAGCGTCGTGTAGGGAAAGAACAGGTATGGGTAA
+
CCCCCGGGGGGGGGGGGGGGGGGGGGGGGGGGGGGGGGGGGGGGGGGGGGGGGGEGGGGGGGGGGGGGGGGGGGGGGFGGGGGGGGGGGGGGGGGGGGGGGGGGGGGGGGGGGGGGGGGGGFGGGGGGGGFGFGGGGGGGGGGGGGGGGGGGGGGGGGGGGGGGGFGGGFGGG?DFFGGGFFGEGGCEFGGGFGGGCDFFGG68FFFGGFGG8?DE55)95=BECC@FFCCA?*8C+:*:AA>28*:FEGFFAG?@>6886<?>?@@BDDF(.((.62=4)88):41=18:64<)6)(0)(
@M03152:184:000000000-AWYW1:1:2106:21272:15735 2:N:0:CCACTACTATACCTGT
CCCAACTATCCCTATTAATCATTACGTCGATCCTAGAAACCAACAAAATAGAATCAAACGTCCTATTTCGTTATTCCATGCTAATGTATTCAAGCGTGAGCCTGCTTTAAACACTCTAATTTTTTCAAAGTAACAGTCCTGATTCCCCAAGACACCAAATTAATGATATCATGGTTCGTCAGAAGGTAGGAATCAATGATACCAGTACGTACAATAGCACGACCAGTAAATTAATCCCGAAATTCAACTACGAGCTTAGATCGGAAGAGCGTCGTGTAGGGAAAGAACAGGTATGTAGAGA
+
CCCCCGGGGGGGGGGGGGGGGGGGGGGGGGGGGGGGGGGGGGGGGGGGGGGGGGGGGGGGGGGGGGGGGGGGGGFGGGGGGGGGGGGGGGGGGGGGGGGGGGGGGGGGGGGGGGGGGFGGGGGGDGGGGGGGGGGGGGGGGGGGGGGGFGFGGGGGG8FFGGGGGGGGGFGGGGGGGGGGGGGGGDGGGGGGGGGGGGGFCDFDFFFGGFGGDFGFFFFFBAD>BFBFFFFFFGFCAEGADFFFFFFFFGF?DGE948=C?<BDFDFF@;@0;09<;FFFFFFFFFF<73(-62(1*)2))
@M03152:184:000000000-AWYW1:1:2106:24274:15799 2:N:0:CCACTACTATACCTGT
CCCAACTATCCCTATTAATCATTACATCGATCCTAGAAACCAACAAAATAGAATGCGATGTCCTATTTCATTATTCCATGCTAATGTATTCAAGCGTTAGCCTGCTTTAAACACTCTAATTTTTTCAAGGTAACAGTCCTAATTCCCCAAAACATCAAATTAATGACATTATGGTTCCTTAGAGGGTGAGAACCAATATGACCAGTACATACCAATGGCATGACCAATCAATTGATCCCGAAATTCAACTACGAGCTTAGATCGGAAGAGCGTCGTGTAGGGAAAGAACAGGTATGTGTAA
+
CCCCCGGGFGGGGGGGGGGGGGGGGGGGGGGGGGGGGFGGFGGGGGGGGGGGGGGGGGGGGGGGGGGGGGGGGGGGGGGGGGGGGGGGGGGGGGFGGGGGGGGGGGGGGGGGGGGGGCGGFFGGGGG<FGGGGGGGGFGGGGGGGGGGGEGGGGGGGGGGGGGGGGGGFGGGCF@FGDFEFFDFGEGGGGGGGGGFGGGFGG6D?FFGGFGGFFFFFFDFFDFDEECFFFFFFFEC+>+=BBEDFFFFFF5@AGFAF=E9CFEDD>2@2>2=2>16<;3>A>=FF4=D,:1=797A+.11)
@M03152:184:000000000-AWYW1:1:2106:25349:15814 2:N:0:CCACTACTATACCTGT
CCCAACTATCCCTATTAATCATTACATCGATCCTAGAAACCAACAAAATAGAATGCGATGTCCTATTTCATTATTCCATGCTAATGTATTCAAGCGTTAGCCTGCTTTAAACACTCTAATTTTTTCAAGGTAACAGTCCTAATTCCCCAAAACATCAAATGAATGACATTATGGTTCCTTAGAAGGTGAGAACCAATATGAACAGTACATACCAACGGCATGACCAATCCATTGATTCCGAAATTAAACTACGCGCTTAGATCGGAAGAGCGTCGTGTAGGGAAAGAACAGGTAATCATGT
+
CCCCCGGGGGGGGFFGGGGGFGGGGGGGGFGGGGFGEDGGGGGGGGGGGGCF<FGGG@FGGGGGGGGGFFAEECGGGGGGGGGGGFGEDFFFGGGGEG77EFCFGCFFG9FGGCFFGFFFFGGGGCE?F,BAEFGCFGGGGDFFGBEFDC8@EFGGG,@FFF;EAEGGGFGGFGFFDF8DCDEEDEFGGFFGFGFFGGGDA+?D?FFGGFGGGG,*0<>>E5AC8=@F?5:?C8*<<A78059@F**B8EB@);*-)08***/(--52((,,6(,6(2/6)0(;1A=3;=(()0)*1)*))
@M03152:184:000000000-AWYW1:1:2106:25311:15821 2:N:0:CCACTACTATACCTGT
CCCAACTATCCCTATTAATCATTACGTCGATCCTAGAAACCAACAAAATAGAATCAAACGTCCTATTTCATTATTCCATGCTAATGTATTCAAGCGTATGCCTGCTTTAAACACTCTAATTTTTTCAAAGTAACAGTCCTGATTCCCCACGACACCAAATTAATGGCATCGAGGTTCTTCAGAAGGGAGAAACCAATAATACCAGTACGTACCGAGGCACGACCAACAAATTGGTCCCGAAATTCAACTACGAGCTTAGAACGGAAGAGCGTCGTGTAGGGAAAGAACAAGAAAGGTATAA
+
CCCCCGGGGGGGGGGGGGGGGGGGGGGGGGGGGGGGGGGGGGGGGGGGGGGGAFGGGGGGGGGGGGGGGGGGGGGGGGGGGGGGGGGGGGGFGGGGGGGGGGGGGGGGGFGGGGGGGDGGGGGGGGGGFGGGGGGGGGGGGGGGGGGGGGGEGGGGGGCGGGGGGGGGGGGGGDGGGGGGGGGGGGCFGD?BGFFDGGFFGF?@6<FGGFGG6CEFFFFFFFFBFFFFFFFAACCGFDG2BB;;++<FFC;;DDE9;9@C)76(6;>FF1((42-(446<?FFF658(:(41(*()0)*).
@M03152:184:000000000-AWYW1:1:2106:17065:15837 2:N:0:CCACTACTATACCTGT
CCCAACTATCCCTATTAATCATTACGTAGATCCTAGAAACCAACAAAATAGGATCAAACGTCCTATTTCATTATTCCATGCTAATGTATTCAAGCGTTAGCCTGCTTTAAACACTCTAATTTTTTCAAAGTAACAGTTCCGATTCCTTGCGACACCAAATTAATGACATCACGGCTCCTCGGAAAGGAGGAACCAACAAAACCAGTACGTACCGTAGGCACGACCAGCAAATTGATCCCGAAATTCAACTACGAGCTTAGATCGGAAGAGCGTCGTGTAGGGAAAGAACAGGACTGAGTAA
+
CCCCCGGGGGGGGGGGGGGGGGGGGGGGGGGGGGGGGGGGGGGGGGGGGGGGFGFGGGGGEFGGGGGGGFGGGGGGGGGGGGGGGGGGGGGGFGGGFGFGFFFGGFGGGGGGFGGGGGFGFGEFFCGGGGFEG9FGFFCGGC+@4CFA9DGGGGGGGGGGGG=A8DFEFDGGEGGGGGGGD6CEGGGGGGGGGFFF@?GFF?7CEFFGGAGGDD9>598AF)?AABFAFFFF@FE7C*;5B>E@F=?A?DAEDGF(06C@E39=18?(63696(-(().675153.,44(1((/())5:4)
@M03152:184:000000000-AWYW1:1:2106:21129:15862 2:N:0:CCACTACTATACCTGT
CCCAACTATCCCTATTAATCATTACGTCGATCCTAGAAACCAACAAAATAGAATCAAACGTCCTATTTCGTTATTCCATGCTAATGTATTCAAGCGTGAGCCTGCTATAAACACTCTAATTTTTTCAAAGTAACAGTCCTGATTCCCCAAGACGCCAAATTAATGACATCATGGTTCGTCAGAAGGTAGGAATCAATAATACCAGTACGTACAATAGCACGACCAATAAATTGATCCCGAAATTCAACTACGAGCTTAGATCGGAAGAGCGTCGTGTAGGGAAAGAACAGGTAGGTGTAGA
+
CCCCCGGGGGGGGGGGGGGGGGGGGGGGGGGGGGGGGGGGGGGGGGGGGGGGGGGGGGGGGGGGGGGGGGGGGGGGFGGGGGGGGGGGGGGGGGGGEGGGGGGGGGGGGGGGGGGGGAFFGGGGGFGGGGGGGGGGGGGGGGGGGGGGGGGGGGGGGEGGGFED8CFGGGGGG?DFGEGGFGGG?=DFGFGGGFGGGGEBFFGF8DFGGA6:CDFFFBFFFAF9==EFFFF68CEFFF*<BBFFFF4+98A(5:528;:47C163<>D@12279BFFFEFFFFFBFBF:(4)-+-**.0))
@M03152:184:000000000-AWYW1:1:2106:12806:15874 2:N:0:CCACTACTATACCTGT
CCCAACTATCCCTATTAATCATTACATCGATCCTAGAAACCAACAAAATAGAATGCGATGTCCTATTTCATTATTCCATGCTAATGTATTCAAGCGTTAGCCTGCTTTAAACACTCTAATTTTTTCAAGGTAACAGTCCTAATTCCCCAAAACATCAAATTAATGACATTAAGGTTCCTTAGAAGGTGAGAACCAATATGACCAGTACATACCAATGGCATGACCAATCAATTGATCCCGAAATTCAACTACGAGCTTAGATCGGAAGAGCGTCGGTGAGGGAAAGAAAAGGTATGGGTAG
+
CCCCCGGGGGGGGGGGGGGGGGGGGGGGFGGGGGGGGGGGGGGGGGGGGGGGGGGGGGGGGGGGGGGGGGGGGGGGGGGGGGGGGGGGGGGGGGGGGGGGGGGGGGGGGGGGGGGGGGGGGGGGGGGGGGGGGGGGGGCDGFGGGGGGGEGGGGGFGGGGGG;ECAFFGFGFGFGGGGGFGFCEF?F8ADFGGCFEFFGFGGCDD?F88+=D8FGFFBDFF<FFEEDF5A@FFCACF7F55>58+BEFEDACDD>=D4;=A4*/)>@=D9:2(55((),385;F?F81///3.<3))/*/(
@M03152:184:000000000-AWYW1:1:2106:14683:15876 2:N:0:CCACTACTATACCTGT
CCCAACTATCCCTATTAATCATTACTCCGGTCCTAGAAACCAACAAAATAGAACCAGAGTCCTATTTTATTATTCCATGCTAATGTATTCACGGCGATAGCCTGCGTTGAACACTCTAATTTTTTCACAGTAAACGAGCCAAGCACCACCGACGGGGGCGATACGTGACAGGTAAGAACAGCGAGACGTCGCCGGACCCGTAGGCCTAGCGAGCCTCCTCTGCCCCGAAATTCAACTACGAGCTTAGATCGGAAGAGCGTCGTGTAGGGAAATAAACAGTATGGTCATATCGCAGCGGTGG
+
CCCCCGGGGGGGGGGGGGGGGGGGGGGGGGGGGGGGGGGGGGGGGGGGGGGGGGGGGGGGGGGGGGGGDGGGGGGGGGFGGGGGGGGGGGGGGGGGGGGGGGGGGGGGGGGGGGGGGFCFGGFGGGGGGEGGGGGGGGGGGGGGGGGGGGGGGGGGGGGGEGGE5<?FGGGGF9EFGGGGCFGGGGGCCEDE=EG*:CEFEDD?GFFDFFD5>358:5:)*.05:?F@ED(@774*12>,7(74@F394272,C:7>?>0:6(-,:ADF02())6-)*3.)1)))*))-)),(*())-/(-
@M03152:184:000000000-AWYW1:1:2106:2579:15900 2:N:0:CCACTACTATACCTGT
CCCAACTATCCCTATTAATCATTACGTCGATCCTAGAAACCAACAAAATAGAATCAAACGTCCTATTTCATTATTCCAGGCTAATGTATTCAAGCGTATGCCTGCTTTAAACACTCTAATTTTTTCAAAGTAACAGTCCTGATTCCCCACTCCACCAAATTCATGACATCAAGGTTCTTCAGAAGGTAGCAACAAATAATGCCAGTACGTACAGAGCCACGACAAACAAATTGATCCCGAAATTCAACTACAAACTTAGATCGTACAAGCGTCGTCTCGGGACAACACAGATATATGTAAT
+
C@<CCE,<C<,CF9EFEEF9<EEFG,CF@:FFGE<<<6EEEEGEG<F89EF<<6@FE,<CF8FGGGGGGGGAE,,C<E,6@,<,6CF,,C,,@CAF@G@,,A?EF@EE<5EE?ECEFDFGGF,A:<F,AED9AEEF,,>EEA9C9A,98+,9@>F,,>DFG;EG88@DFGGF9==,6=DFG8=>D,@F,,@=E8D=A+6?,3DE831A=?=D+6,5*;:A*8B5))1@6FA6=:3;+:*-*)/*=9:FEGF)**271*8@<C=--((/.((/(.6(()((.5()()/(((())0)1/-2))
@M03152:184:000000000-AWYW1:1:2106:19712:15912 2:N:0:CCACTACTATACCTGT
CCCAACTATCCCTATTAATCATTATTTTAGCCCTAGAAACCAACGAAAGTAGGACTAAAATCCTATTTCATTATCCCATGCTAATATATTCAAAGGCTAGATTACGCCTGCCTTGAACACTCTAATTTCTTCACAGTAAAAGATTTGAAACACTTTGACCCCTAAAATATAATTTTAGGGAGTGTATTCAAAAAGAAGGAAACGAGAATAAGGTACACATCGGAAAGATGGACCTTAAGTTCCCATTAATCCGAAATTCAACTACGAGCTTAGATCGGAAGAGCGTCGGGTAGGGAAAGAA
+
CCCCCGGGGGGGGGGGGGGGGGGGGGGG,FGGGGGGGGGGGGGGGDGGGGGGFGGGFGGGGGGGGGGGGGGGGFGGGGGGGGGGGGGGGGGGGGGGGGGGGGGGGGGGGGGGGGFGGGGGGGGGGGGGGGGGGGGGGGGGGGGGFFFFGGGGGGGGGGGGGCGGGDDFGGFEGFGGC88=D=EGFFGGGGGGGFC8DG?FGFGFGFFGFFDGCDFFF9EFFDFFFFBFFF5AFC@7AA8AA@6C5B5EEGF<=DB>FFCCEEEFFF>6@2;45:5?B:@D9=6A>A19(((62C75A1*3?
@M03152:184:000000000-AWYW1:1:2106:16622:15934 2:N:0:CCACTACTATACCTGT
CCCAACTATCCCTATTAATCATTACGTCGATCCTAGAAACCAACAAAATAGAATCAAACGTCCTATTTCGTTATTCCATGCTAATGTATTCAAGCGTGAGCCTGCTTTAAACACTCTAATTTTTTCAAAGTAACAGTCCTGATTCCCCAAGACACCAAATTAATGACATTATGGTTCGTCAGAAGGTAGAAATCAATAATACCAGTACGTACAATAGCACGACCAATAAATTGATCCCGAAATTCAACTACGAGCTTAGATCGGAAGAGCGTCGTGTAGGGAAAGAACAGTTATGTGTAGA
+
CCCCCGGGGGGGGGGGGGGGGGGGGGGGGGGGGGGGGGGGGGGGGGGGGGGGGGGFGGGGGGGGGGGGGGGGGGGGGGGGGGGGGGGGGGFGGGFGGGGGGGGGGGGGGGFGGGGGGGGGGGGGGGGGGGGGGGGGGGGFGGGGEFGGGGGGGGGGGGGGGGGGGGGGGGDGGEFGGDCEDGGG6@EEFFGGGGGGGGEFFFGFGDFGGFFDGF7FFFFFD=*5=9EFCFFCFFA@8@C=?>AFFFFFFGF2975(647*/1>>@D;1382.6(.685><0A@)(=0(3:).6+-**.:2)
@M03152:184:000000000-AWYW1:1:2106:18462:16150 2:N:0:CCACTACTATACCTGT
CCCAACTATCCCTATTAATCATTACGTCGATCCTAGAAACCAACAAAATAGAATCAAACGTCCTATTTCGTTATTCCATGCTAATGTATTCAAGCGTGAGCCTGCTTTAAACACTCTAATTTTTTCAAAGTAACAGTCCTGATTCCCCAAGACACCAAATTAATGACATCATGGTTCGTCAGAAGGTAGAAATCAATAATACCAGTACGTACAATAGCACGACCAATAAATTGATCCCGAAATTCAACTACAAGCTTAGACCGGAAGAGACTCGTGTAGGGAAAGAACAGATATGTGAAAA
+
CCCCCGDGGGGGGGGGGGGFGGGGGGGGFGGGGGFGGDFGGGGGGGGGGGGGGGCFFCGGFCCFGGGGGGFCGGGGFGGGGGGGGGGGGGGGGGGGCEEGGGGGFCFGGFGAE,CFF,FFGFGGGGGGGGGGGGFFFCCGGGGDEE9FFC=FFGGGGFGFGGGGGGGCDFGGFGFG8CDCCCGGG8,CFFGDADGGFGFFGGGF8FFG8DFFDD9A+<A;9=AAADBFFFCF+D*28@?AB=>/+=:=AFF)**27+8*8*)(-,66551()/(/63.1;6F0::F(((6()-+)1*)*))
@M03152:184:000000000-AWYW1:1:2106:13568:16160 2:N:0:CCACTACTATACCTGT
CCCAACTATCCCTATTAATCATTACGTCGATCCTAGAAACCAACAAAATAGAATCAAACGTCCTATTTCGTTATTCCATGCTAATGTATTCAAGCGTGAGCCTGCTTTAAACACTCTAATTTTTTCAAAGTAACAGTCCTGATTCCCCATGACACCAAATTAATGACATCATGGTTCGTCAGAAGGTAGGAATCAATAATACCAGTACGTACAATAGCACGACCAATAAATTGATCCCGAAATTCAACTACGAGCTTAGATCGGAAGAGCGTCGTGTAGGGAAAGAAAAGATAAGGGTAAA
+
CCCCCGGGGGGGGGGGGGGGGGGGGGGGEGGGGGGGGGGGGGGGGGGGGGGGGGGGGGGGGGGGGGGGGGGGGGGGGGGGGGGGGGGGGGGGGGGGGGGGGGGGGGGGGGGGGGGGGGGGGGGGDGGGGGGGGGGGGGGGGGGGGGGGGGGGGGGGGGGGGGGGGFGG?FFFGGGFGGGGGGFFGGFGGGGGGGGGFFE@@D8D8@F=D?FCCFEFFFFFFFBAB@5FAFCA6@7<FCDAFFFF>FEFAFF@>5?@6@=E<*629@;3(591(6(/6;>E@F;.,28(3.(.)+-*),*()
@M03152:184:000000000-AWYW1:1:2106:18593:16165 2:N:0:CCACTACTATACCTGT
CCCAACTATCCCTATTAATCATTACATCAGCCTTAGAAACCAACAAAATAAGACCAACGTCATATTCTATTATCCCATGCTGTAATATTCAATGGCAAGGTTACGCCTGCTTTGAACACTCTAATTTTTTCAAAGTAAATGATTGGAAGCGGTTGCCCACTATCCAAACGTAGGAAGCCCAGACCCAGCCACGCCACAAGGACGAGCTTTGGCCTGAATGCCCCCGAAATTCAACTACGAGCTTAGATCGGAAGAGCGTCGTGTAGGGAAAGAACAGGTATGGGTAGAATAGAGGGGGAGG
+
CCCCCGGGGGGGGGGGGGGGGGGGGGGGFGGFGGGGGGGGGGGGGGGGGGGGGGGGGGGGGGGGGGGGFCFGGFFGGGGGGGGGGGGFFGGGGFFGGGGGGGGGGGGGGFDGGGFGGGGGGGGGGGGGGGGGGFGGGGGGGGGGGGGGDGGGGEDFGGCECFGGGGGGGGGGEDFFC8DGGGGG6FFFG?FGGGDGGGGFFFG=E?>D>FC7C7CFCFEFF:57=A2B>FFFFGFGFF<@F2?@BAE=5C:<?DFDA72(,(/,5>E(12?FB?128)..))().*-))))))3()031,(
@M03152:184:000000000-AWYW1:1:2106:17942:16233 2:N:0:CCACTACTATACCTGT
CCCAACTATCCCTATTAATCATTACGTCGATCCTAGAAACCAACAAAATAGGGTCAAACGTCCTATTTCATTATTCCATGCTAATGTATTCAAGCGCGAGCCTGCTTTAAACACTCTAATTTTTTCAAAGTAACAGTCCTGATTCCCCGCCACACCAACTTAATGACATGACGGTTCTTCAGAAGGGAGAAACCAGTGACACCAGTGCATACCGAAGGCACGACCAGCGTACTGATCTCGAAATTCAACTACGAGCTTAGATCGGACGCGCGTCGCGTAGGGAAAGAACAGGGATGGGTAG
+
CCCCCGGFFGGGGGGGGGGGGGGGGGGD7FCFGGFGGGGGGGGGGGGFFFGGGFGGGGGGFCGGGFFGGGGGGFGDGGGCGGGGGGGFCGFGCEFEGDEGGCFEFAAFGGFDFGGGGFFFGGGCEGGGFGGGGFFGGGGGGGGGGGGGGGGGGGGEGGGGGGGGGCGGGCFGCGDEG9=:DFCEDFEGDGGGGGGCGGGFGGG>E>>7EFGGDDDDEDFFAAF=9@=F>B=BAGE7C<7=A@>;FF?FEGFF6CA@3=CF4).6<B(3(-9>>0>(,869(53>1;?:22(((*())(*.(
@M03152:184:000000000-AWYW1:1:2106:21129:16299 2:N:0:CCACTACTATACCTGT
CCCAACTATCCCTATTAATCATTACGTCCATCCTAGAAACCAACAAAATAGGATCGAACGTCCTATTTCATTATTCCATGCTAATGTATTCAAGCGTTAGCTTGCTTTAAACACTCTAGTTTTTTCAAAGTAACAGTCCAAATTCCCCGCAACACCAAATTAATGGCATTACGGTTCATCAGGAAGGAGGAATCAGTGAGACCAGTACATACCAGAGGCATGACCAACCTACTAACCCCGAAATTCAACTACGAGCTTCGATCGGAAGAGCGTCGAGTAGGGAAAGAACAGGAATGTGTAA
+
CCCCCGGG9FGGDFGGGGGDGGGGGGGG,CCFGGGGCFFFGDFGGGGGGGGGGGGCEGGDGGGGGGGGGGGGGFGGGGFGGGGGGGGGGGGGGGGEGGCEGGGGGGGGFECG<FGFD?EFGGGGCGEEGFFGGGGDFG8FFGGGGGF=@EEDGFGGGDGGFG8EEFFGGCDCEEDEGGGGGGG8D83FDE6FGGGFGCGFF++@7AFGCCFCCF7**08568A=)>5@D>=AFGEFF>CFF>B=A8?FE7A=?D)5:(),693(,2((/351(((((1.4)<?F:5:3,33,(*.)1.*).
@M03152:184:000000000-AWYW1:1:2106:5916:16330 2:N:0:CCACTACTATACCTGT
CCCAACTATCCCTATTAATCATTACATCAGCCTTAGAAACCAACAAAATAAGACCAACGTCATATTCTATTATCCCATGCTGTAATATTCAATGGCAAGGTTACGCCTGCTTTGAACACTCTAATTTTTTCAAAGTAAATGATTGGAAGCGGTTGCCCACTATCCAAACGTAGGAAGCCCAGACCCAGCCACGCCACAAGGACGAGCTTTGGCCTGAATGCCCCCGAAATTCAACTACGAGCTTAGATCGGAAGAGCGTCGTGTAGGGAAAGAAAAGGTATGTGTAGATCACGGGAGTCGC
+
CCCCCGGGGFGGGGGGGGGGGGGGGGGGGGGGGGGGGGGGGGGGGGGGGGGGGGGGGGDGGGFGGGGGFGGGGGGGGGFGGGGGGGGFFGGGGGGG@EFFGGGGGGGGGGGGGCAEFFGGGGGGGGGGGGGGGFDGGGEFGGCEGFGEEGG8EGGGGGGGGGGG8FGGGGGGGGGFG8DF=DGGF?FA=@EFGCGGGGGFG+=@E>>DFFDDGGGFFFE6+8075=@E>688BFFCFF?:6>?2B4>+<CBF;CAD56.37,2(/6<27??FF(((.7.-))./)/2:A2),(*()74*(,
@M03152:184:000000000-AWYW1:1:2106:28052:16334 2:N:0:CCACTACTATACCTGT
CCCAACTATCCCTATTAATCATTACATCGATCCTAGAAACCAACAAAATAGAATGCGATGTCCTATTTCATTATTCCATGCTAATGTATTCAAGCGTGAGCCTGCTTTAAACACTCTAATTTTTTCAAGGTAACAGTCCTAATTCCCCAAAACATCAAATGAATGACATTATGGTTCATTAGAAGGTGAGAACCAATAAAGCCAGTTCATACCAAGGGCACGACCAACTCATTGATCCCGAAATTCAACTACGAGCTTAGATCGGAAGAGCGTCGTGTAGGGAAAGAACAGATATGTGTAG
+
CCCCCGGGGGGGGGGAFGGGGGGGGFFGECGGGGGGGGFGGGGGGGDGGGGGGGGGGDDFGGEFGEGGGGGFGGGGGGGGCGG@FGGGGGFGCFGGGGGGGGGGGGFFF@DFDDFDFGGGGGGGGGGFGGGFCFGGGGGGGFGCG;FG8EGGFD9DFF9FGFDE8DFGG8FFFGFGDGGAD;DD@DGFFGDGGGCFGDGFGF?DF9BFDBGD??F?D55:@=E5=>CEAFEAAFEC+*7>>5?=BFEFFF>4ADB5?(6*45@29=@@:B266@;0(08C@:@ADF@F;@@(/41+/606)
@M03152:184:000000000-AWYW1:1:2106:21361:16344 2:N:0:CCACTACTATACCTGT
CCCAACTATCCCTATTAATCATTACGTCGATCCTAGAAACCAACAAAATAGAATCAAACGTCCTATTTCATTATTCCATGCTAATGTATTCAAGCGTATGCCTGCTTTAAACACTCTAATTTTTTCAAAGTAACAGTCCTGATTCCCCAAGACACCAAATTAATGACATCAAGGTTCTTCAGAAGGGAGAAACCAATAATACCAGTACGTACCGAGGCACGACCAACAAATTGGTCCCGAAATTCAACTACGAGCTTAGATCGGAAGAGCGTCGTGTAGGGAAAGAACAGTTAGTGGTAAA
+
CCCCCGGGGGGGGGGGGGGGGGGGGGGGGGGGGGGGGGGGGGGGGGGGGGGGGGGGGGGGFFGGGGGGGGGGGGGGGGGGGGGGGGGGGGGGGGGGGGGGGGGGGGGGGGGGGGGGGDGGGGGGGGGGGGGGGGGFGGGGGGGGFGFFGGGGGGGGGGGDGFGGAFGGGGGGGGFGGGGGGFGGGGGGGGGGGGGGGDGFGGFFCFFGDFG?DDEDFAFFBDB5=@@FAFFFADAC45CDFFFE=CFFEG46@D5(/774<3;;@DFF361376:<2.470;05673<<F-)49)*0)0))
@M03152:184:000000000-AWYW1:1:2106:19927:16371 2:N:0:CCACTACTATACCTGT
CCCAACTATCCCTATTAATCATTACGGCGACTCTAGAAACCAACAAAATAGAACCGCGCGTCCTATTTTATTATTCCATGCTAATGTATTCAGGCATAGGCCTGCTTTGAACACTCTAATTTTCTCAAGGTAAAGGTCCTGGTTCCCCGACGCACACCAACAAAGGGCACGCCGGCTCACCAAGAGGTAAGGCCCGCCCAGACAGTACGTGCCGTTAGGCAGACCGCCCGGCCAGGCCCGAAATTCAACTACGAGATTAGATCGGAAGAGCGTCGTGTAGGGAAAGAACAGGTAAGTGTAT
+
CCCCCGGGGGGGGGGGGGGGGGGGGGGGGGGGGGGGGGFGGGGGGGGGGGGGGGGGGEGGEGGGGGGGGGGGGGGGGGGGGGGGGGGGGGGGGGGGGGGGGGGGGGGGFFGGGGGFF,EGGGGGGGGGGGGGGGGGGGGGGGDGGGCFDGEGGGGGGGGGGGG?8FGGGDD>GGGGGGGGGGGGGGGGGGGGGGGGGGGFGCFFFF6CGFCFG<CABF@AF?FFF@FEFB;5BGFCF:D;59:19=9FFGFF:*5()64<24ABF<?FF?BB>FF167(6<54>?F1(4:015+)1942))
@M03152:184:000000000-AWYW1:1:2106:14212:16419 2:N:0:CCACTACTATACCTGT
CCCAACTATCCCTATTAATCATTACGTCGATCCTAGAAACCAACAAAATAGAATCAAACGTCCTATTTCATTATTCCATGCTAATGTATTCAAGCGTATGCTTGCTTTAAACACTCTAATTTTTTCAAAGTAACAGTCCTGATTCCCCAAGACACCAAATTAATGACATCAAGGTTCTTCAGAAGGTAGAAACCAATAATACCAGTACGTACCGAGGCACGACCAACAAATTGATTCCGAAATTAAACTACGAGCTTAGATCGGAAGAGAGTCGTGTAGGGAAAGAACAGGTATGTATAAA
+
CCCCCGGGGGGGGGGGGGGGGGGGGGGGGGGGGGGGGGGGGGGGGGGGGGGGGGGGGGGGFGGGGGGGGGGGGGGGGGGGGGGGGGGGGGFGGGGGGGGGGGGCGGGGGGGGGGGGGGGGGGGGGGGGG9FGGGGGGGGGGGGGGGGGGGGGGGGGGGGGGGGGGFGGFFGGGFDGFGGDGGGGGGGGGGGGGFFGCFFFGGFEGFFGGDDF?DDEEDFFDDFFFFFFFFFFCCECCEFAFFFE*=AFEGF>@<58F=*>596/6((/5(6))6=;,5;A1)2=;A@1:<:7)+./*)0)-
@M03152:184:000000000-AWYW1:1:2106:14652:16435 2:N:0:CCACTACTATACCTGT
CCCAACTATCCCTATTAATCATTACGGCGATCCTAGAAACCAACAAAATAGGACCGCACGTCCTATTTTATTATTCCATGCTAATGTATTCGGGCGTAAGCCTGCTTTGAACACTCTAATTTTTTCACAGTAAAAGTCATGGTTCCCGACCACACCCAATAAAGTGCATGGCCGTTCACCACGAGGTAAGCCTCCACCGCTCCAGTACACACCCAAATAGGCGGACCGGGCGGCAGAGGCCGAAATTCAACTACGAGCTTAGCTCGGAAGAGCGTCGGGGAGGGAAAGAACAGGAAGGGAT
+
CCCCCGGGGGGGGGGGGGGGGGGGGGGGGGGGGGGGGGGGGGGGGGGGGGGGGGGGGGGGFGGGGGGGGGGGGGGGGGGGGGGGGGGGGGGGGGGGGGGGGGGGGGGGGGGGGGGGGGGGGGGGGGGGGGGGGGGGGGGGGGGGGGGGGGGGGGGGGGGGGGGCGGGGGGGGFGDGGGGGGGGGGGGGGGGGGGGGGGCBEGGFGFFGGFGGGGGFFFFFFEFFFFFFDF0@@D9G:8C:5;)7D@DF>D@B2*71;>B7B))).403(41317(22>(((865?F06148(.1(8)(*((
@M03152:184:000000000-AWYW1:1:2106:16021:16446 2:N:0:CCACTACTATACCTGT
CCCAACTATCCCTATTAATCATTACGTCGATCCTAGAAACCAACAAAATAGAACCGCACGTCCTATTTTATTATTCCATGCTAATGTATTCAGGCGTAGGCCTGCTTTGAACACTCTAATTTTCTCAAGGTAAAAGTCCTGGTTCCCCGACGCAGCCCAGTTAAGGGCACGCCGGCTCACCAAGAGGTAAGACCCAGTCAGACAGTACACGCCGTTAAGCGGACCACCCAACCAGGCCCGAAATTCAACTACGAACTTAGATGGGAAGAGCGTCGGGTAGGGAAAGAAAGAGTAAGGGTAA
+
CCCCCGGGGGGGGGGGGGGGGGGGGGGGGDGGGGGGGGGGGGGGGGGGGGGGGGGGGGGGGGGGGGGGGGGGGGGGGGGGGGGGGGGGGGGGGFGGGGGGGGGGGGGGGGGGGGGGGGGGGGGGGGGGGGGGGGGGGGGGGGGGGGGGDEGGGGGGGGGGCFGGGFFGFDGGGEDGGGGGGGGGGGGGGGFGFGGFGCCBFF>4,@C796@DFGG)8??FE=?9;D;D:FDF>D<3>08:>;>?@FBFF7?:6*0374)).)).47:3:1:>((4(()(-178)3>7<(((.-+.*/.*,(
@M03152:184:000000000-AWYW1:1:2106:25685:16451 2:N:0:CCACTACTATACCTGT
CCCAACTATCCCTATTAATCATTACATCAGCCTTAGAAACCAACAAAATAAGACCAACGTCATATTCTATTATCCCATGCTGTAATATTCAATGGCAAGGTTACGCCTGCTTTGAACACTCTAATTTTTTCAAAGTAAATGATTGGAAGCGGTTGCCCACTATCCAAACGTAGGAAGCCCAGACCCAGCCACGCCACAAGGACGAGCTTTGGCCTGAATGCCCCCGAAATTCAACTACGAGCTTAGATCGGAAGAGCGTCGGGTAGGGAAAGAACAGGTATGTGTAGAGCGTGTGAGGAGC
+
CCCCCGGGGGGGGGGGGGGGFFGGGGGGGGGGGGGGGGGGGGGGGGGGGGGGGGGGGGGGGGGGGGFGGGGGGFFGGGGGGGGGGGGGGGFGGGGGGFGGGGGGGGGGGGGGGDFGGGFGGGGGGGGGGGGGGGFFGGGGGGGGFGGGFCEGGGGGGGGGGGGGGGGGGGGGF>FG+@CFFDFGGFGGFGGGGCFGGGGFGG?AG>DGGFFGGGGFFFFFFFFDBAF>BFCFFGE@F34@:=DEF=C7?FED@GF@FF279(216??FFF??2:1??F<9)7)/6*)))),-,*,**,*((
@M03152:184:000000000-AWYW1:1:2106:10194:16502 2:N:0:CCACTACTATACCTGT
CCCAACTATCCCTATTAATCATTACATCAGCCTTAGAAACCAACAAAATAAGACCAACGTCATATTCTATTATCCCATGCTGTAATATTCAATGGCAAGGTTACGCCTGCTTTGAACACTCTAATCTTTTCAAAGTAAAAGATTGGGAGCGGTTGCCCACTACCCAAACATAGGAAGCCCAGACCCAGCCACGCCACAAGGACGAGCTTTGGCCAGAAACTCCCGAAATTCAACTACGAGCTTAGATCGGAAGAGCGTAGTGTAGGGAAAGAAAAGGTAGGGGTCGGAGTGGGGGGCAGAG
+
CCCCCGGGGGGGGGGGGGGGGGGGGGGGGGGGGGGGGGGGFGGGGGGGGGGGGGGGGGGGGGGGGGFGGGGGGGG<FGGGGGGGGGGDFFGGGGGGGGGGGGGGGGGGGFGGFGGGGGGGGGGGGGGGGGGGGFGGGGGGGGGFFGGGGGGGGGGGGGGGGGGGGGGGGGFGFCFGGG?FGGGGGGGFG8DFGGGGGGGFDGGFGED9FFDGGGFFFFEFFF*@4@)96FEFFGFD42C/?(?=A8/65<5<9C;@B@(4,(..)7(8=0(=3(((1*5,()()()(,,(,,.C(8)(*,(
@M03152:184:000000000-AWYW1:1:2106:14484:16630 2:N:0:CCACTACTATACCTGT
CCCAACTATCCCTATTAATCATTACATCGATCCTAGAAACCAACAAAATAGAATGCGATGTCCTATTTCATTATTCCATGCTAATGTATTCAAGCGTTAGCCTGCTTTAAACACTCTAATTTTTTCAAGGTAACAGTCCTAATTCCCCAAAACATCAAATTAATGACATTATGGTTCCTTAGAAGGTGAGAACCAATATGACCAGTACAGACCAATGGCATGAGCAATCAATTGATCCCGAAATTCAACTACGAGCTTAGATCGGAAGAGCGTCGTGTAGGGAAAGAACAGGTCTGGGGAA
+
CCCCCGFFEGFGFGFGGGGEGGGGGG9EGGGGGGGGFFGFGGGGGGGGGG<<FDGGCGGGFFGGGGGGGFDGEFGGGFFFGGFGGGGGGFGGGG9@FFGGGGGGFGGFGFGECAFGGGEFAAFGDDF,E=BFCEFG9,@CEGGGGGGF8@EGFFFDF9E9DFGGGFFFFDDAFGFFGCD@?FDDGFGA=8;EFFGGGGFFG?=>6<?FC+3=68?D5;5;?)+)1><FAFEF7:*+1*989:@5>B73*?6)89549)>:>AEBA@>2-0(/-5-.3),)726:7=33((/()+.;)()((
@M03152:184:000000000-AWYW1:1:2106:8897:16640 2:N:0:CCACTACTATACCTGT
CCCAACTATCCCTATTAATCATTACGTCAATCCTAGAAACCAACAAAATAGGATCGAACGTCCTATTTCATTATTCCATGCTAATGTATTCAAGCGTTAGCTTGCTTTAAACACTCTAATTTTTTCAAAGTAACAGTCCAAATTCCCCGCAACACCAAATTAATGGCATTACGGTTCATCAGGAAGGAGGAATCAGTGAGACCAGTACATACCAGAGGCATGACCAACCTACTGACCCCGAAATTCAACTAAGAGCTTAGATCGGAAGAGCGTCGTGGAGGGAAGAAACAGGAATGTGTAA
+
CCCCCGGGGGGGGGGGFGGGGGGGGGGGEGGGGGGGGGGGGGGGGGGGGGGGGGGGGGGGGGGGGGGGGGGGGGGGGGGGGGGGGGGGGGGGGGGGEGGGGGGGGGGGGGGGGGGGGGGGGGGGGGGFGGGEFG<FFGCGGGGGGGG8CEGGGGGGGGGGFGGGGGFFGFGGGGGGGFFGGGGFGGG?FGGFGFGGA9FFGF+3:CFGFCGFGGGFF5>DFBFE@CDE>C@FA?CDF@G2526>+1>FEFA33:*8868;;7?7(,3((,/(,(6.6)/1<)(8(.,.(.43(:)6*-:))
@M03152:184:000000000-AWYW1:1:2106:19122:16664 2:N:0:CCACTACTATACCTGT
CCCAACTATCCCTATTAATCATTACATCAGCCTTAGAAACCAACAAAATAAGACCAACGTCATATTCTATTATCCCATGCTGTAATATTCAATGGCAAGGTTACGCCTGCTTTGAACACTCTAATTTTTTCAAAGTAAATGATTGGAAGCGGTTGCCCACTATCCAAACGTAGGAAGCCCAGACCCAGCCACGCCACAAGGACGAGCTTTGGCCTGAATGCCCCCGAAATTCAACTACGAGCTTAGATCGGAAGAGAGGCGTGTAGGGAAAGAACAGGTATGGTGAGATATGGGGTGTAGG
+
CCCCCGGGGGGGGGGGGGGGGFGGGGGGDFGGFGGGGGGGGGGGGGGGGGGGGGGGGGGGGGGGGGGGGGGGGGGGGGGGGGGGGGGFGGGGGGGGGGGGGGGGGGCFGGGGGGGGGGGGGGGFGGGGGGGGGGGGGGGGGGGGGGGGGGGCGGGGGGFGGG8FGGGGGGFGGGGGG888DFDDFFGGGGGGCEGGCFFFGGDAC9>DDFGGG5CFFA7BF@A<AFAFF4?FFGFGF9D>;@>EFFC=CFF@F:AF4((4:16(6>AB<1::??:4(5)4)0(*)*()).)))*()0,*.)
@M03152:184:000000000-AWYW1:1:2106:20919:16720 2:N:0:CCACTACTATACCTGT
CCCAACTATCCCTATTAATCATTACGTCGATCCTAGAAACCAACAAAATAGAATCAAACGTCCTATTTCATTATTCCATGCTAATGTATTCAAGCGTATGCCTGCTTTAAACACTCTAATTTTTTCAAAGTAACAGTCCTGATTCCCCAAGACACCAAATTAATGACATCAAGGTTCTTCAGAAGGTAGAAACCAATAATGCCAGTACGTACCGAGGCACGACCAACAAATTGATCCCGAAATTCAACTACGAGCTTAGATCGGAAGAGCGTCGTGTAGGGAAAGAACAGGTATGTTGAGA
+
CCCCCGGGFGGGGGGGGGGGGGGGGGFFGGGGGGGGGGGGGGGGGGGGGGGGGGGGGGGGFFGGGGGGGGGGGGGGGGGGGGGGGGGGGGGGGGGGGGGGGBGGGFGCFGFGGGFGGGFGGGGGGGGGGGGGGGGGGGFGFCFGGGGGGGGGGGGGGGGGGGGGGCGGGGGGGGDFGGGGFFGGGGGGGGGGGFGGGGGFGG6=F?BDDFGFDGGF>5>ABDD):@AFFFF68DE>8=D>BAFE6@CFEGF9@55@AEEF5?07?6368@36?@>??FEE05:<(04(1:0-6<3**)2((
@M03152:184:000000000-AWYW1:1:2106:26303:16740 2:N:0:CCACTACTATACCTGT
CCCAACTATCCCTATTAATCATTACGGCGACTCTAGAAACCAACAAAATAGAACCGCACGTCCTATTTTATTATTCCATGCTAATGTATTCGGGCATAGGCCTGCTTTGAACACTCTAATTTTCTCAAGGTAAAAGTCCTGGTTCCCCGACGCACACCAATCAAGGGCACGCCGGCTCACCAAGAGGTAAGGCCCAGCGAGACAGTACACGCCGTTAAGCGGACCGCCCGGCCAGGTCCGAAATTCAACTACGAGCTTAGATCGGAAGAGCGTCGTGTAGGGAAAGAACAGGTATGTGTAG
+
CCCCCGGFGGGGGGGGGGGGGGGGGDGGFGGGGGGGGGGGGGGGGGGGGGGGGGGGGGGG@FEGGGGFGGGGGGGGGGGGGGGGGGGGFGGGCEGGGGGFGCFGGGDFBFGGGGGGGG9FGF<BFGGGFGGGGCGGGGEGAFEFGGFGEGGGGEGGGGGGG,A9DFCC?DGEF7CEDGGGGFFEGGG79:DCE:*;?CEDCDDFFFFFCA7DFG>EF:CF:1)(6175)89BFD?DF:G0)3<:=?AFFDFF0*79EFF?A<9<B6<B?7:334772.8<)5(015(3,4:65+.7*5:).
@M03152:184:000000000-AWYW1:1:2106:8077:16741 2:N:0:CCACTACTATACCTGT
CCCAACTATCCCTATTAATCATTACGTCGATCTTAGAAACCCACAAAATAGAACCGCGCGTCCTATTTTATTATTCCATGCTAATGTATTCAGGCATAGGCCTGCTTTGAACACTCTAATTTTCTCAAGGTAAAGGTCCTGGTACCCCGACGCACACCAACAAAGGCCACGCCGGCTCACCCAGGGGTAAGGCCCGCCCAGACAGTCCGGGCCGTTAGGCAGACCGCCCGGCTAGGCCCGAAAGTCAACAACGAGCTTTGCTCGGACGAGCGCCGGGTGGGGAAATACAAGTAAAATGCAA
+
CCBCCGCCFFGFFFCGGAFF9FGFGGGGGEGG?FCE<@ACF,BFGFGFDGFDDFC@C:@CCFDFGGGGGA@EFFGG@E@EF<@CEEFFF<FCC<FCFDGFFDGGG,A<9FE5,<FGEGEEF9<FE?F9EC5?FEGA=,=FC,EFAF9:C=EDD7FEGC6>>=,6,=,,=DDE6C7CD>C,+3@7**56;C,,:D:CC;C?ECDDDF*;C)):C7::).(6*(8=7>05>5(7)*.002*()25(1*6*.*..(>305().)).3(,((((34(,,437(-1)45(*))-5).)+.*1<*.)
@M03152:184:000000000-AWYW1:1:2106:9558:16774 2:N:0:CCACTACTATACCTGT
CCCAACTATCCCTATTAATCATTACGGCGACTCTAGAAACCAACAAAATAGAACCGCGCGTCCTATTTTATTATTCCATGCTAATGTATTCAGGCATAGGCCTGCTTTGAACACTCTAATTTTCTCAAGGTAAAGGTCCTGGTTCCCCGACGCACACCAACGAAGGGCACGCCGGCTCACCAAGAGGTAAGGCCCGCCCAGACAGTACGTGCCGTTAGGCAGACCGCCCGGCCAGGCCCGAAATTCAACTACGAGCTTAGAACGAGAGAGGGTCGGGTAGGGGAAGAACAGGTATGTGGAA
+
CCCCCGGGGGGGGGGGGGGGGGGGGGGGGGE@FGGGGGGGGGGGGGGGGGGFFEGGGCGGGGGGGGGGGGGGGGGDGFGGGGGGGGGGGGGGGFGCFGFFGFFGGGGGAGGGGGGGGGGGGGGGGGGCGGGGGGFDGGGGFGFFFFF?E8CEEGGGG6>FCEGEGCCE=9CC+@DGC>FFGFFFDFC>D;?EGFGDGGEEGCDDFFFGGA<FGC=55>DF*18@;2:5586>:D05>(30)4;(199?)*))-*)252485))-((-24,(--,((30(485(8()(53((.)2)0/)*))
@M03152:184:000000000-AWYW1:1:2106:25777:16800 2:N:0:CCACTACTATACCTGT
CCCAACTATCCCTATTAATCATTACGTCGATCCTAGAAACCAACAAAATAGAATCAAACGTCCTATTTCATTATTCCATGCTAATGTATTCAAGCGTATGCTTGCTTTAAACACTCTAATTTTTTCAAAGTAACAGTCCTGATTCCCCAAGACACCAAATTAATGACATCAAGGTTCTTCAGAGGGTAGAAACCAATAATACAAGTACGTACCGAGGCACGACCGACAAATTGATCCCGAAATTCAACTACGAGCTTAGATCGGAAGAGCGTCGTGTAGGGAAAGAACAGGTATGTGTAAA
+
CCCCCGGGGGGGGGGGGGGGGGGGGGGGGGGGGGGGGGGGGGGGGGGGGGGGGGGGGGGGGGGGGGGGGGGGGGGGGEGGGGGGGGGGGGFGGGGGGGGGGGGGGGGGGGGGGGGGGGGGGGGGGGGGGCEGGGGGGGGGGCFGGGFGGGGFFFFGGGGGGGGGFGGGGGGG8?DGGFGGGAFDFGGGGGGGG?FGGGGFGGCD?FFGGFGD>DGE5BAFAFFFFFBFDFFFFGCD8@GFFFFE+BCFFGF@FDE(0776?CD;?6>@81:91;212557:4:FBFFFF:(..0(*9.*).
@M03152:184:000000000-AWYW1:1:2106:26096:16841 2:N:0:CCACTACTATACCTGT
CCCAACTATCCCTATTAATCATTACATCAGCCTTAGAAACCAACAAAATAAGACCAATGTCATATTCTATTATCCCATGCTGTAATATTCAATGGCAAGGTTACGCCTGCTTTGAACACTCTAATTTTTTCAAAGTAAATGATTGGGAACGGTGATCCCCAAGCCGTAAAGCAAGAGGGCCATTACCCAAAGCTAGGAAGCGCCCGACGAGCCACGACTTGCGACGAGCTTTGCCAGGACACCACCGAAACTCAACTAAGAGCTTAGATCGGAAGAGCGGCGCGCAGGGAAAGAAACTGTA
+
@CCCCGFFGFGGGFGGGGGGGFGGGGGGEGGGGGGGGGFGEGFGGGGGGGGGGGFGGGGGGGGGCF@DGGGFGGF,8CFC<FFGGFGGGGFFGG?DGFGGGGGGDFEGGGGGGGFF@FGGGEGFGFCDFFFCAFFGGGGAEFFGEG@A>8>CE>F,4@,@EEGCF+=CDG8AD@@C+8+88EG,=,3CFGGG8DCF88=D@+=)@??D75C?7CCB*9<*;994@B2))/7+*24?4=51A0:23>@>9G)17*;3@().32(45A24)403(,-((.4(4@()(040443((*.)))0.-
@M03152:184:000000000-AWYW1:1:2106:26741:16871 2:N:0:CCACTACTATACCTGT
CCCAACTATCCCTATTAATCATTACGGCGATCTCAGAAACCAACAAAATGGGAACGCGCGTCCTATTCTATTATTCCATGCTAATGTATTCGGGCGTAGGCCTGCTTTGAACACTCTAATTTTTTCAAAGTAAACGTCCTCGTTCGCTACGACACCCAATAAAGGACATCGCAGTTCACGAGGAGGGAAGTCCCCGTTGAGAAAGTACACACCAAGAAGGCGGACCGTCCAACAGGGAACGAAATTCAACTACGACCATAGATCGGAAGAGCGACGAGTAGGGAAAGAACAGGAAGCTGAA
+
--B@<BFF-C@FA<FGGG9FFFGGGFGG@7CF@DDGEGGGGFFGFAFF<FCEDFF:@@:CFGGGGFCFGFGGFAFGFGEDFAEGF9,<6C,=C>4@F+@FGGFFF,AFFFFFG8FEE9FC<EGG>FAEBCFFGFFDE+@FA7@FD7CF8EGGGGEDGEGF?7A,,@ECC668CE7<F9@@CCECDG*>@EC;EF5/CC;/0?GEE==:CAC*:C*AA);AF050344<578BFG7/5(*4)()3<*6FAGF7)17,5(.5:44440(49?(24(-3()(()*()3>28((.,(*()))*).
@M03152:184:000000000-AWYW1:1:2106:20017:16901 2:N:0:CCACTACTATACCTGT
CCCAACTATCCCTATTAATCATTACATCGATCCTAGAAACCAACAAAATAGAATGCGATGTCCTATTTCATTATTCCATGCTAATGTATTCAAGCGTGAGCCTGCTTTAAACACTCTAATTTTTTCAAGGTAACAGTCCTAATTCCCCAAAACATCAAATGAATGACATTATGGTTCATTAGAAGGTGAGAACCAATAAAGCCAGTTCATACCAAGGGCACGACCAACTCATTGATCCCGAAATTCAACTACGAGCTTAGATCGGAAGAGCGTCGTGTAGGGAAAGAAAAGGTATGGTTAA
+
CCCCCGGGFGGGGGGGGGGGGGGGGGGGGGGGGGGGGGGGGGGGGGGGGGGGGGGGGGGGFGGGGGGGGGGGGGGGGGGGGGGGGGGGGGGGGGGDGGGGGGGGGFGGGGGGGGGGGGGGGGGGGGGGGGGGGGGGGGGGGFGGGGGGGEGGGGGGGFEGFFGC8DFGGGFGGGGGDGGGGDGGGGGEFFFFGFGGGCDFDF6DD9B+C?FFFDD6F?AFB59=:>CFFFEF;+*2+9C59AB=C9ABEFFFFG>A5BCE=*9@9@?>2(56@02(183;@385083;/(/()+10)-*..
@M03152:184:000000000-AWYW1:1:2106:19430:16923 2:N:0:CCACTACTATACCTGT
CCCAACTATCCCTATTAATCATTACGTCGATCCTAGAAACCAACAAAATAGAATCAAACGTCCTATTTCATTATTCCATGCTAATGTATTCACGCGTGAGCCTGCTTTAAACACTCTAATTTTTTCAAAGTAACAGTCCTGATTCCCCACAACACCAAATAAATGACATCATGGTTCGTCAGAAGGGAGAAACCAACAATGCCAGTACGTACCGAGGCACGACCGACATGATGGTCCCGAAATTCAACTACGAGCTTAGATCGGAAGAGCGTCGTGTAGGGAACGAACAGGTATGTTGCAA
+
CCCCCGGGGGGGGGGGGGGGGGGGGGGGGGGGGGGGGGGGGGGGGGGGGGGGGGFGGGGGGGGGGGGGGGGGGGGAFGGGGGGGGGGGGGGGGGGGGDGGGGGGGGGGGGGGGGGGGGGGGGGGGGGGGGGGGGGGGGGGGGGGFGGGGGGGGGGGGGGGFGGGGGGGGGGGGFGFGGGGGEFGGEGF6EGGGGGGGGFFEGDCFFFGGFGGDGGEF5@FFFF=@@FFFFECCC@FA?3;51AEFFFFFFFFFD:983/73?0,4:B(3:0(-1,4:>A<0<1)4@:>;:24)+.**)*)-
@M03152:184:000000000-AWYW1:1:2106:15757:16970 2:N:0:CCACTACTATACCTGT
CCCAACTATCCCTATTAATCATTACGTCGATCTTAGAAACCAACAAAATAAGATCAAACGTCCTATTTCATTATTCCATGCTAATGTATTCAAGCCAAAGCCTGCTTTAAACACTCTAATTTTTTCAAAGTAACAGTCCTGATTCCCCACGACATCAAATTAATGACATCATGCTTCGTCAGAAGGGAGAAACCAATTGTACCAGTGCGTACCGTTGGCACGACCAATAAATTGATCCCGAAATTCAACTACGACCTTAGATCGGAAGAGCGTCGTGTGGGGAAAGAACAGGAATATTGTA
+
CCCCCGGGGGGGGGGGGGGGGGGGGGGGGEGEGGGGGGGGG8FGGGGGGGGGCFGGGGGGFGGGGGGGGGGGGGGGGGGGGGGGFGGGGGGGGGGGGGGGG8FGGGGGGGGGCFGGGGGGGGGGGGGGGGFGGGGGFGGGGGGGGGGCFEE8EGGG9FDGGGCFDFGGGGGGGDGGGCFGGGGGDFCFGGGGGGGGGFCDDFFFC9FGGFGGGGGB5F)*;)?ABBDFFFFF67A@FCGDFFFDF+9AEGFE@G)65<;EEEF60;701(/7(1(2;;(,28:>147?10(2,*)**)2))
@M03152:184:000000000-AWYW1:1:2106:20073:17042 2:N:0:CCACTACTATACCTGT
CCCAACTATCCCTATTAATCATTACTTCGGTCCTAGAAACCAACAAAATAGAACCAAAGTCCTATTCTATTATTCCATGCTAATGTATTCAAGCGTGAGCCTGCTTTAAACACTCTAATTTTTTCAAAGTAAAAGTCCTGGATCCCCAGCGCACTCAGTTAAGAGCACACTGGCTCCCCAGAAGGAAAGATCCGACCAGAGCAGTGCTTACCTTTCAGCAAGACCACCCAGCCAGATCCGAAATTCAACTACGAGCTTAGATCGGAAGAGCGTCGTGTAGGGAAAGAACAGGTAGGTGTAG
+
CCCCCGGGGGGGGGGGGGGGGGGGGGGGGEGGGGGGGGGGGGGGGGGGGGGGGGGGGGGGGGGGGGGGFGGGGGGGGGGGGGGGGGGGGFGGGGGGGGGGGGFFGGGGGGGGGGGGGGGGGGGGGGGGGGGGGGGGGGGGGGGGGGFGGGGGGGGGGGFDBEGGGGGGGCFGGGGGGDDGGGFGFGGGGGGFGGGGGGGFGGGDFFFGGFCFFFGFFCC86CFD@CF?BFF*:FDF*<A9E=EB++8::CF3>CE9)=<3>3?70266;3;>0;9,60162BFF:F?B00(2-<))1.:4)
@M03152:184:000000000-AWYW1:1:2106:2364:17044 2:N:0:CCACTACTATACCTGT
CCCAACTATCCCTATTAATCATTACGTCGATCCTAGAAACCAACAAAATAGAATCAAACGTCCTATTTCGTTATTCCATGCTAATGTATTCAAGCGTGAGCCTGCTTTAAACACTCTAATTTTTTCAAAGTAACAGTCCTGATTCCCCATGACACCAAATTAATGACATCATGGTTCGTCAGAAGGTAGGAATCAATAATACCAGTACGTACAATAGCACGACAAAGAAATTGATCCCGAAATTCCACTACGAGCTTAGATCGAAAGAGCGTCGTGTAGGGAAAGAACAGGTAAGGTTAAA
+
CCC?CGGGFGEEF9EFGGGGGGGGGFFGCCEGGGFFFGGGGDFGG,FDAFFGDECFCCF@CCFG9<EFGGGG7FFDGGGCFFF9EFGDCACFFCF@FEE7<@EEFDF<E?<EFGC=FE,ECEFF+,,,9EG9@FGEEFGGGGFFGGGGFG8EECFG7D,>C=DGF8EGGFFGFF?FC+6A=C,,A8DED@,;DEFDGDFDCF8D?0=D?D+@D=E++079?59)0@)9@;CC1BE+=)3-9)@*++:?E>F?D9)5/9:*/*((-(,,/((./1,,(2).1)(=(;(((.(..+./1)2))
@M03152:184:000000000-AWYW1:1:2106:20926:17050 2:N:0:CCACTACTATACCTGT
CCCAACTATCCCTATTAATCATTACTCCGGTCCTAGAAACCAACAAAATAGAACCAGAGTCCTATTTTATTATTCAATGCTAATGTATTCACGGCGATAGCCTGCGTTGAACACTCTAATTTTTTCACAGTAAACGAGCCAAGCACCACCGACGGGGGCGATACGTGACAGGTAAGAACAGCGAGACGTCGCCGGACCCGTAGGCCTAGCGAGCCTCCTCTGCCCCGAAATTCAACTACGAGCTTAGATCGGAAGAGCGTCGTGTAGGGAAAGAACAGGGATGTATAGATGTGGGGGGGAG
+
CCCCCGGGGGGGGGGGGGGGGGGGGGGGGGGGGGGGGGGGGGGGGGGGGGGGGGGFGGGGGGGGGGGGGGGGGGGGGGGGGGGGGGGGGGGGGGGGGGGGGGGGGGGGGFGGGGGGGGGGGGGGGGGGGGGGGGGGGGGFFGGGGGFGGGGGGGGGGGGGGGGGGGGGGFGGFGGGGGGGGGGGGGGG@EECGGGEED8@EGG<GFFGGFGGGG5@F@7F=?FF08;EE>?FFGFG42D?D?;6:=2=2>@:?GFFF<>2063127:7:7(3?:((470(-73))*.-446-)+-)0(1(-
@M03152:184:000000000-AWYW1:1:2106:8268:17172 2:N:0:CCACTACTATACCTGT
CCCAACTATCCCTATTAATCATTACGTCGATCCTAGAAACCAACAAAATAGAATCAAACGTCCTATTTCGTTATTCCATGCTAATGTATTCAAGCGTGAGCCTGCTTTAAACACTCTAATTTTTTCAAAGTAACAGTCCTGATTCCCCATGACACCAAATTAATGACATCATGGTTCGTCAGAAGGTAGGAATCAATAATACCAGTACGCACAATAGCACGACCAATAAATTAATCCCGAAATTCAACTACGAGCTTAGATCGGAAGAGCGTCGTGTAGGGAAAGAACAGGTATGTGTAGA
+
CCCCCGGGGGGGGGGGGGGGGGGGGGGGEGGGGGGGGGGGGGGGGGGGGGGGGGGGGGGGGGGGGGFGGGGGGGGGGGGGGGGGGGGGGGGGGGGGGGGGGGGGGFGGGGGGGGGGGGGGGGGGGGGGGGGGGGGGGGGGGGGGGGGGGGGGGGGGGGGGGGGGGGGGG?FGCDGGGGCEGGGFGFEGCDGGGFGGGFEFGGDEGFFGGFGDDFFFFFEBBFEABD:AAFCFFGFGCEGDFFAEFFFFEG;@DCE=ACBF?CBDFFFF@FB6;9:;@F9@0A;:?::474:4<+(**)*-)
@M03152:184:000000000-AWYW1:1:2106:17614:17203 2:N:0:CCACTACTATACCTGT
CCCAACTATCCCTATTAATCATTACATCGATCCTAGAAACCAACAAAATAGAATGCGATGTCCTATTTCATTATTCCATGCTAATGTATTCAAGCGTTAGCCTGCTTTAAACACTCTAATTTTTTCAAAGTAACAGTCCTGTTTCCCCGCAACACCAAATTAATGGCATCACGGTTCTACAAGAGGGAGGAATCAGTGAGACCAGTTCATACCAGTGGCACGACCGACCTACTGACCCCGAAATTCAACTACGAGCTTAGATCGGAAGAGCGTCGTGGAGGGAAAGAACAGGTATGAGTAG
+
CCCCCGGGGGGGGGGGGGGGGGGGGGGGGGGGGGGGGGGGGGGGGGGGGGGGGGGGGGGGGGGGGGGGGGGGGGGGGGGGFGGGGGGGGGGGGGGGGGGGGCGGGGGGGGGGGGGFGAGGGGGGGGGGGGGGGGFGGGGGGGGGGGEFEGEGGGGGGGGGGGGGGFFGGGGGGDGGGGGGGGGFFGGGGGCFGGFFGGGFGG?CGFFGGFGGFGFFF*:6ADFFFFFFEEEFF4CCFFG=;@>BFAEFFCF@:<51=@CEC7C?03;08@DF((---),::B?><FFF(8?(.+.)*6C>)
@M03152:184:000000000-AWYW1:1:2106:3159:17220 2:N:0:CCACTACTATACCTGT
CCCAACTATCCCTATTAATCATTACGGTGATCCTAGAAACCAACAAAATAGAACCATGCCGTCCTATTCTATTATTCCATGCTAATGTATTCGAGCATAATGCCTGCTTTAAACACTCTAATTTTTTCAAGGTAAAGGTCCTGGTTCCACAAGACATCCAACTAAGGACATCGAGCTTCTCCAGAAGGTGAGAAATCAACAGCGACAGTTCATACACATTAAGGCACGACCATCGAGTCAATCCCGAAATTCAACTACGAGCTACGATCGCACGCGCGTCGTGCAGGGAAAGACAAGCTAT
+
CCCCCGGGGGGGGGGGGGGGGGFGGGGGGGGGGGGGGDGGGGGGG?FGGGGGFFFFGFGGGGGGGFEFGGGEFGGGGGDGFFGGGDGFGGGGGGGGGGGGCEFCAACFCFFFFFFFGGAFFGGGGGGFFFFFEGGGG9EGGGGGFFFF99EBEFGGGGC,@FGGG?8EGC=@EDFDGF?=DAD@FCFC@C8DFGGFD?EFGD+:=?B75??F7@F*;*8CFEF*)88>AEFEF54797*8BE=4ADFFB*=6?FFEFF2>@>B))/2((((/.((.(8,(,7()4=24386?F*(00(*-.
@M03152:184:000000000-AWYW1:1:2106:20855:17235 2:N:0:CCACTACTATACCTGT
CCCAACTATCCCTATTAATCATTACGTCAATCCTAGAAACCAACAAAATAAGATCAACGTCCTATTTCATTATTCCATGCTAATGTATTCAAGCGTGAGCCTGCTTTAAACACTCTAATTTTTTCAAAGTAACAGTCCTGATTTCCCGCCACACCAAGTGAATGGCATGACGGTTCGTCAGAAGGGAGGAACCAGTGACGCCAGTGCATACCGAAGGCACGACCAGCGTACTGATCCCGAAATTCAACTACGAGCTTAGATCGGAAGAGCGTCGTGTAGGGAAAGAACAGGGATGTGTAGA
+
CCCCCGGGGGGGGGGGGGGGGGGGGGGGGGGGGGGGGGGGGGGGGGGGGGGGGGGGGGGGGGGGGGGGGGGGGGGGGGGGGGGGGGGGGGGGGGGGGGGGGGGGGGGGGGGGGGGGGGGGGGGGGFGGFDGGGGGGGGGGGGGGGGGGGGEGGGFGGGFDEGGGGGGGGGGGGG>EDCDFGGGGGGGGGGGGDFEFDGD>GGGFFFFGFC67DGGFDFFFFDDFBFFDEBF>FFFG6>C289:;:@?A?GF(:<36AEFFEEF<?09D?79(8>9:6)<AFF?F?FF(8?1(4*-96)*.5
@M03152:184:000000000-AWYW1:1:2106:28574:17382 2:N:0:CCACTACTATACCTGT
CCCAACTATCCCTATTAATCATTACGGCGACTCTAGAAACCAACAAAATAGAACCGCGCGTCCTATTTTATTATTCCATGCTAATGTATTCAGGCATAGGCCTGCTTTGAACACTCTAATTTTCTCAAGGTAAAGGTCCTGGTTCCCCGACGCACACCAACAAAGGGCACGCCGGCTCACCAAGAGGTAAGGCCCGCCCAGACAGTACGTGCCGTTAGGCAGACCTCCGGGCCAGGCCCGAAATTCAACCACCAGCTTAGATCGGCAGGGCGGCGTGTCGGGAAATGACAGTCGGTATGGA
+
CCC@B;,CFGC@FFDFFGGGGGGDG8B+:+6FGFFGG9FGGAGGGFGG<<EF<<CFEEEE+6CF<CEAEAADGGFAEFCGFFEGGGDE9?FCG9F8<<F8=FFFCGGD,EE<FF<FB,<BFGFGC@F9CEFCFEGFFDFD,:@E;:>=BC@EEGGGGGGFE?DD8,=8DDDCFGGG5ECACCGGDCF:D:<?DDCEEG:85?FB,;B+7FGF<5ED3)3A6(=8())0)02373(7537(53),8844)*0((*).))62<)),4(4(((((((--()(2(.4).*)))).))*())-*()
@M03152:184:000000000-AWYW1:1:2106:4952:17440 2:N:0:CCACTACTATACCTGT
CCCAACTATCCCTATTAATCATTACGTCGATCTTAGAAACCAACGAAATAAGATCAAACGTCCTATTTCATTATTCCATGCTAATGTATTCAAGCCAAAGCTTGCTTTAAACACTCTAACTTTTTCAAAGTAACAGTCCTGATTCCCCACGACATCAAATTAATGACATCATGCTTCGTCAGAAGGGAGAAACCAATCGTACCAGTGCGTACCGTTGGCACGACAAATAAATTGATCCCGAAATTCAACTACGAGCTTAGATCGGAAGAGCGTCGTGTAGGGAAAGAACAGGTAAGGATAG
+
CCCCCEGGFGGGGGGGGGGGGGGGGGGGGGGGGDGGGGGGGGGGGGGGGGGGGGGGGGGGGGDGGGGGGGGGGFGGGGGGGGGGGGGGGGGGGGGGGGGGGGFGGGGGGGGGGDGFEFGGGGGFGGGGGFGGGGGDEFFAFGGGFGDGFGGGGG7DFGFFCGFGDFGGGDGGG8FGGGCC?8FGFGGGGGGGGFGGAF8?FDCD=@+B85D9;6A?>CEFFF>85185BFFFF>CCFF4>BA5>F688CFFB9D49?244)198;D11;((:607:;A())71>0)(.(,,4.0)*0)04(
@M03152:184:000000000-AWYW1:1:2106:25553:17445 2:N:0:CCACTACTATACCTGT
CCCAACTATCCCTATTAATCATTACGGCGACTCTAGAAACCAACAAAATAGAACCGCGCGTCCTATTTTATTATTCCATGCTAATGTATTCAGGCATAGGCCTGCTTTGAACACTCTAATTTTCTCAAGGTAAAGGTCCTGGTTCCCCGACGCACACCAACAAAGGGCACGCCGGCTCACCAAGAGGTAAGGCCCGCCCAGACAGTACGTGCCGTTAGGCAGACCGCCCGGCCAGGCCCGAAATTCAACTACGAGCTTAGATCGGAAGAGCGTCGTGTAGGGAAAGAACAGGGATGTGGAG
+
CCCCCGGGGGGGGGGGGGGGGGGGGGGGGGGGGGGGGGGGGGGGGGGGGGGGGGGGGGGGGGGGGGGGGGGGGGGFGGGGGGGGGGGGGGGGGGGGGGGGGGGGGGGGGGGGGGGGGGGGGGGGGGGGGGGGGGGGGGGGGGCFGGGGGGGGGGGGGGGGGGGGGGGGGGDGGC?GGGGGGGGGGGGFFGGGGGGECDEBFFGDGFFGGFGGGGGF)):A=3>3<9BB<>BF>C?C::GFFF336BDFDGF?BDFF32)5<2.:??BF701>((,487:>7DB>?F104242(2,)/6*.(
@M03152:184:000000000-AWYW1:1:2106:27098:17493 2:N:0:CCACTACTATACCTGT
CCCAACTATCCCTATTAATCATTACGTCAATCCTAGAAACCAACAAAATAAGATCAACGTCCTATTTCATTATTCCATGCTAATGTATTCAAGCGTGAGCCTGCTTTAAACACTCTAATTTTTTCAAAGTAACAGTCCTGATTTCCCGCCACACCAAGTGAATGGCATGACGGTTCGTCAGAAGGGAGGAACCAGTGACACCAGTGCATACCGAAGGTACGACCAGCGTACTGATCCCGAAATTCAACTACGAGCTGAGATCGGAAGAGAGTCGGGTAGGGAAAGAACAGGTATGTGTAGA
+
@C?CCGFGGGGGGGGGGFDFGGGGGGEFGGGGGGGGGGGGDGGGGGGGGGGGGGGGGGGG8:FGGGDAFGGGGGGGGGGGGGGGGFGFGFEFFGEGGGGGFCFGGAGGGGGGGFCFGAFGGGGGGGFFGGGGCFFD@EFGGFGGGGGGGGGGGGGGGGGFGGGGGGGGGGGGGEGGGECDDFCCCCGGGGGGGGGGDGGFGFGDGFAGGFGGCDE>9FEFAAFFBDBEAEFAFG?BB=7@B9A?8C4BCGF<;<B()/())728(6738((/74(((04((),.4)43?4().+.995DF.
@M03152:184:000000000-AWYW1:1:2106:23501:17601 2:N:0:CCACTACTATACCTGT
CCCAACTATCCCTATTAATCATTACATCGATCCTAGAAACCAACAAAATAGAATGCGATGTCCTATTTCATTATTCCATGCTAATGTATTCAAGCGTGAGCCTGCTTTAAACACTCTAATTTTTTCAAGGTAACAGTCCTAATTCCCCAAAACATCAAATGAATGACATTATGGTTCATTAGAAGGTGAGAACCAATAAAAGCCAGTTCATACCAAGGGCACGACCAACTCATTGATCCCGAAATTCAACTACGAGCTTAGATCGGAAGAGCGTCGTGTAGGGAAAGCACAGGTATGTGAA
+
CCCCCGGGGGGGGGGGGGGGGGGGGGGGGGGGGGGGGGGGGGGGGGGGGGGGGGGGGGGGGGGGGGGGGGGGFGGGGGGGGGGGGGGGGGGGGGGDGDGGGGGGGGGGGGGGGGGGGGGGGGGGGGGGGGGGGGGGGGGGFFGGGGGGGGGGGGGGGGGGFGGGFGGGFG?FGGFGGGGGGCFGG8ECGGGGGGGGGGGFGF8=F5DBDFGGGCFFDADBFAFFFBFFFFFFFGAFF*@5BA>=A@6BADABFG49>(7*.9>E=@=>@2((1346(=?83*1;=;((6,5620)/9):))
@M03152:184:000000000-AWYW1:1:2106:15405:17602 2:N:0:CCACTACTATACCTGT
CCCAACTATCCCTATTATCATTACATCAGCCTTAGAAACCAACAAAATAAGACCAACGTCATATTCTATTATCCCATGCTGTAATATTCAATGGCAAGTTACGCCTGCTTTGAACACTCTAATTTTTTCAAAGTAAATGATCCAGAATGAGTTTAACCCCACTACTGGAAGATAGGAAGCATCCGCCGGGCCACGCCACAAGGACGAGCTTTGACAAATAGCATTCCGAAATTCAACTACGAGCTTAGATCGGAAGAGCGTCGTGTAGGGAAAGAACAGAGATGTGTAGATCGGGGAGTGG
+
CCCCCGGGGGGGGGGGGGGGGGGGGGGGGGGDFFGGGGGGGGGFGGFGGGGGGGGGGGGGGGFGGGGGGGGGGCFGGGFFFGGGGGGFCFGGGGGGGGGGGG>FGGFGGGGGGGGGGGFGGGFGGGGGGGFFFGGGGGGFGGGEEFGGGGGGGGGGGGGGGGGGGGFF6=DDE8=FGFCFGFGG6BEFGGGGGGGGGGGFGG7CGFFGGDGFFGGC=CEFFFFCCCFA>@AFF8EGFCGB;@DFFF4/8=B61<BBF@37:?>9D=@E37@@?0:8:?1((.)16*6)).4)(*(0)-/.4
@M03152:184:000000000-AWYW1:1:2106:17939:17638 2:N:0:CCACTACTATACCTGT
CCCAACTATCCCTATTAATCATTACGGTGATCCTAGAAACCAACAAAATAGAACCATGCCGTCCTATTCTATTATTCCATGCTAATGTATTCGAGCAAAATGCCTGCTTTAAACACTCTAATTTTTTCAAGGTAAAGGTCCTGGTTCCACAAGACATCCAATTAAGGACATCGAGCTTCTCCAGAAGGTGAGAAATCAACAACGACAGCTCATACCCCTTAAGGCACGACCATCGAGTCAATCCCGAAATTCAACTACGAGCTTAGATCGGAAGAGCGTCGGGTAGGGAAAGAACAGGTAA
+
CCCCCGGGGGGGGGGGGGGGGGGGGGGGFGGGGGGGGGGGGGGGGGGGGGGGGGGGGGGGGGGGGGGGGGGGGGGGGGGGGGGGGGGGGGGGGGFGGGGEGGGGGGGGGGGGGGGGGGGCGGGGGGGGGGGGGGGGGGGGGGGGGGGGGGGF88FGGGGGCGGGGGCGGGGGGDFEGGGGGGGGGGGGGDCDFGGFCFCFGGGAFEFGGFGGGGGAFFFFFFF<)=C>EB=EFG2?9BCCFEFFF>9B@FFEFCFFFF2=29>@<737<0;<0(33;B;D()(86B:02<:(:C057:*<)
@M03152:184:000000000-AWYW1:1:2106:8881:17652 2:N:0:CCACTACTATACCTGT
CCCAACTATCCCTATTAATCATTACGGCGACTCTAGAAACCAACAAAATAGAACCGCACGTCCTATTTTATTATTCCATGCTAATGTATTCGGGCATAGGCCTGCTTTGAACACTCTAATTTTTTCAAAGTAACAGTCCTGATTCCCCAAGACACCAAATTAATGACATCAAGGTTCTTCAGAAGGTAGAAACCAATAATGCCAGTACGTACCGAGGCACGACCAACAAATTGATCCCGAAATTCAACTACGAGCTTAGATCGGAAGAGCGTCGTGTAGGGAAGGAAAAGGTAGGTGTGTA
+
CCCCCGGGGGGGGGGGGGGGGGGGGGGGGGGGGGGGGGGGGGGGGGGGGGGGGGGGGGGGEFGGGGGGGGGGGGGFGGGGGGGGGGGGGGFGGGGGGGGGGGGGGGGGGFGGGGGGGGGGGGGGGGGGGGGGGGGGGGGGGGGGGGGGFEGGGGGGGGGFGGGGGFGGGFGGFGDADGGGGGGGGGFGFFGGFFFGFGGFEC6>FFFDGFGGG5C5?>AFB=*:@D(5AFEF6C5CAD*:A>FE6CE6<GFDFG37AE46)9=7;DBBF:916>><<44<?F<)-7:(,(-.-+(*/.*()
@M03152:184:000000000-AWYW1:1:2106:6465:17680 2:N:0:CCACTACTATACCTGT
CCCAACTATCCCTATTAATCATTACTTCGTTTCTGAAAACCAACAAAATAGAAACAAAGTCCTATTCCGTTATTCCATGCTAATGTATTCAAGCATAAGCCTGTTTTAAACACTCTAATTTTTTCAAAGTAACAGTCCTAGATCCCTAGCGCACTCAATAAAGCGCACGCTAGTTCCCTAGAAGGAAAGGCCCAACCGAAGCAGTACTAACCTTGCGGCTAAACCGCCTAGCCAGGCCCGAAATTCAACTACAGCTTAGATCGGAAGAGCGTCGGGTAGGGAAAGAACAGGTGTGTGACGA
+
CCCCCGGGGGGGGGGGGGGGGGGGGGGGGGGGGGGGGGGGGGGGGGGGGGGGGGGGGGGGGGGGDGGGGEFGGGGGGGGGGGGGGGGGGGGGGGGGGGGGGGGGFGGGGGGFGGGGGGGGGGGGGGFEAFGGFDGGGFFFGDGGGGGGGGGGGGCDFDGGCEFG6EGGGGGEGGDFFGFGGGGGGGDFGFGDEGCEGGGFGGFBC9ADCFGFGGFFB5=B>@F=4@BFFFFFFFF54@DBFF5=ACEF?GFFFGA34734638?D((33:62(-(-4)46?FF:?@?FBF?3(+-.))0(-
@M03152:184:000000000-AWYW1:1:2106:12822:17701 2:N:0:CCACTACTATACCTGT
CCCAACTATCCCTATTAATCATTACGTCGATCCTAGAAACCAACAAAATAGAATCAAACGTCCTATTTCGTTATTCCATGCTAATGTATTCAAGCGTGAGCCTGCTTTAAACACTCTAATTTTTTCAAAGTAACAGTCCTGATTCCCCAAGACACCAAATTAATGATATCATGGTTCGTCAGAAGGTAGGAATCAATGATACCAGTACGTACAATAGCACGACCAGTAAATTAATCCCGAAATTCAACTACGAGCTTAGATCGGAAGAGCGTCGTGTAGGGAAAGAACAGGAATGTGTAGA
+
CCCCCGGGGGGGGGGGGGGGGGGGGGGGGGGGGGGGGGGGGGGGGGGGGGGGGGGGGGGGGGGGGGGGGGGGGGGGGGGGGGGGGGGGGGGGGGGGGGGGGGGGGGGGGGGGGGFGGFGGGGGGGGGGGGGGGGGGGGGGFGGGGGFGGGFGGGGGGGGGGGGGGAFGGGGGGGGGDEGGGDGGGD8EDFCFGEFGGFFFGGCDFFFGDFG6;CCF7?E;BAEBAFCFFFF6?>E><@GAEFFFFFFFFGF9@?426=5C?ED?@;6@@@96<>9;4AE@6A?A0A8((,3(4+48*6:)-
@M03152:184:000000000-AWYW1:1:2106:14098:17737 2:N:0:CCACTACTATACCTGT
CCCAACTATCCCTATTAATCATTACGTCGATCTTAGAAACCAACGAAATAAGATCAAACGTCCTATTTCATTATTCCATGCTAATGTATTCAAGCCAAAGCCTGCTTTAAACACTCTAATTTTTTCAAAGTAACAGTCCTGATTCCCCACAACATCAAGTTAATGACATCATGCTTCGTCAGAAGGGAGAAACCAATTGTACCAGTGCGTACCGTTAGCACGACCAATAAATTGATCCCGAAATTCAACTACGAGCTTAGATCGGAAGAGCGTCGTGTAGGGAAAGAACAGGTATGGGTAA
+
CCCCCGGGGGGGGGGGGGGGGGGGGGGGGGGGGGGGGGGGGGGGGGGGGGGGGGGGGGGGCFGGGGGFGGGGGGGGGGGGGGGGGGGFGGGGGGGGGGGGGFGGGGGGGFGGGGGGGGDGGFGGGGGGGGGGGGGGFF?FEFGGFGGGGGCGGGGGGGGGGGGGGDFGGGGGGGGFGGFGGGGGGGCFGGGGGGGGGFFFGGGCADFCD?DGDCFE>5CFF5?=A==96FFFFFCC8ACAEBEF6@CFEFFE=CE=;E45=56=11;@@D@F;<171856=DFFB48:2(((.C2))(26(
@M03152:184:000000000-AWYW1:1:2106:5744:17752 2:N:0:CCACTACTATACCTGT
CCCAACTATCCCTATTAATCATTACGTCGATCCTAGAAACCAACAAAATAGAATCAAACGTCCTATTTCATTATTCCATGCTAATGTATTCAAGCGTGAGCCTGCTTTAAACACTCTAATTTTTTCAAAGTAACGGTCCTGATTCCCCAAGACACCAAATTAATGACATCAAGGTTCTTCAGAAAGGAGAAATCAATAATGCCAGTACGTACCGAGGCACGACCAACAATTTGATCTCGAAATTAAACTACGAGATTAGATAGGAAGAGCGTCGTGTAGGGAAAGAACAGGTCTGTGTAGA
+
CCCCCFCGGGGGGGGGGGGGGGGGGGGGGG@GGGGGGGGGGGGGGGGGGGGGGGGGGFGGGGGGGGDFFGGGGGGGGGGGGEFGGGGGGGGGGGFGGGGGFFFGD<FFCDGFFGFGGGGGGGGGGGFFGA@FFGGGEGEAEGEGGEFGGGGGCGFGGCGGFGGFFGGF8++==8FD7EFGCFFGFGGDFGGFGADFGFFCCDDDEFF7C?FFD6@>>5@C?ADAADFFFAEAFFF+BE4>AAF?FFCAEGF??4)8+9*<6)737C@3@@0(60,6()9A042;().(.33))+(**.*.)
@M03152:184:000000000-AWYW1:1:2106:8904:17764 2:N:0:CCACTACTATACCTGT
CCCAACTATCCCTATTAATCATTACGGCTACTCTAGAAACCAACAAAATAGAACCGCACGTCCTATGTTATTATTCCATGCTAATGTATTCGGGCATAGGCCTGCATTGAACACTCTAATTTTCTCAAGGTAAAAGTCCTGGTTCCCCGACGCACACCAATAAAGGGCACACCGCCTCACCACGCGGTAAGGCCAAGCCAGACAATACACGACGTGAAGCACACCCCCCGACCCGGTGCGAAAGTCACCAACGAGCTTATATAGGACTCGCGACCAGTCGGGCAACAAACTGAATGCGTAA
+
CCCCCGGFAFGGFGGGGGGAFGGGFGCB+8EGFFGGGGGGCF,FGG8E<EFGGGEGGGGEFCFGGG,C<<<<CEE<FG,<<<FGC,C,<C9F<+@CFFA8E8,<E,,5C,FFFGA,9B<FA?EC?<F<F8=,,,9,4C,EC,@A4=C8+@+6CEEEF6DDE,=,@,++000,=+++==??DF+++++35@<C6:,,,3*3=*3:,*+**/3/:9=);?*))()(((()2)(2)/(/)(9-5()(**-/)*)((9)(7()).6):)-)(((49(((,(*.46)(8().8(,)))+)*1(1(4
@M03152:184:000000000-AWYW1:1:2106:11946:17766 2:N:0:CCACTACTATACCTGT
CCCAACTATCCCTATTAATCATTACGTCGATCCTAGAAACCAACAAAATAGAATCAAACGTCCTATTTCGTTATTCCATGCTAATGTATTCAAGCGTGAGCCTGCTTTAAACACTCTAATTTTTTCAAAGTAACAGTCCTGATTCCCCAAGACACCAAATTAATGACATCATGGTTCGTCAGAAGGTAGGAATCAATAATACCAGTACGTACAATAGCACGACCAATAAATTGATCCCGAAATTAACTACGAGCTTAGATCGGAAGAGCGTCGTGTAGGGAAAGAAAAGGTAAGTGATGAA
+
CCCCCGGGGGGGGGGGGGGGGGGGGGGGGGGGGGGGGGGGGGGGGGGGGGGGGGGGGGGGGGGGGGGGGGGGFGGGGGGGGGGGGGGGFGGGGGGDGDGGGGGGGGGFFFGGGGGGGGGGGGGGGGGGGFFGGGGGGFFFGGGGGGGGGGCFGGGGGFGGCDFGCFGGGGFF8?FGGGGGGD=BGGDGGFGGGGGGFCFFGDFE?DF7CFGGGGFFFFEBEFEAAFE>F87+=DE7B)*<BFFFF8;>6862(9).@>E5?=><0(/6=(3(6(6((;=?@F()38(,(()))+)**)*))
@M03152:184:000000000-AWYW1:1:2106:11986:17766 2:N:0:CCACTACTATACCTGT
CCCAACTATCCCTATTAATCATTACATCGATCCTAGAAACCAACAAAATAGAATGCGATGTCCTATTTCATTATTCCATGCTAATGTATTCAAGCGTTAGCCTGCTTTAAATACTCTAATTTTTTCAAGGTAACAGTCCTAATTCCCCAAAACATCAAATTAATGACATTATGGTTCCTTAGAAGGTGAGAACCAATATGACCAGTACATACCAATGGCATGACCAATCAATTGATCCCGAAATTCAACTACGAGCTTAGATCGGAAGAGCGTCGTTTAGGGAAAGAACAGGTATGTGTAG
+
CCCCCGGGGGGGGGFFGGGGGGGFGGGGBEGGGGGGGFGGFFGGGCEFCFGCCFGGGC<FCEFGCGFFFCDGFGGGFAFGGCFGGGGGGFDCG<<FFCFGGGGEGG?EFGGGGGGGGF<FGFGG@EFE9<EF<FGGGG,CE,EFFGFEEEFGFEEGF9DFFFG;4=DGGGGGF??@@FFDFGGE+4E8@EGDGGF62=F+=8AD,<DFGFG60A865D):DD5DDEFFF58CFCECA=FDFAFFF8EFEGA85C:)95;3<:9@9>@@=(-5/65((.6735(;1A=;3@((7<))35:?)
@M03152:184:000000000-AWYW1:1:2106:21687:17800 2:N:0:CCACTACTATACCTGT
CCCAACTATCCCTATTAATCATTACATCGATCCTAGAAACCAACAAAATAGAATGCGATGTCCTATTTCATTATTCCATGCTAATGTATTCAAGCGTGAGCCTGCTTTAAACACTCTAATTTTTTCAAGGTAACAGTCCTAATTCCCCAAAACATCAAATGAATGACATTATGGTTCATTAGAAGGTGAGAACCAATAAAGCAAGTTCATACCAAGGGCACGACCAACTCATTTATCCCGAAATTCAACTACGAGCTTAGATCGGAAGAGCGTCGTGTAGGGAAAGAACAGAGATGTGTAA
+
CCCCCGGFGGGGGGGGGGGFGGGGGGGGGFGGGGGGGGFGGFGEFCFFGGGGCEFFEEGGGGGGGGGGGFFEFDFGGGGGGGGDFGGFGGGGGDF7FEG@FEFGC9FDDFGGGGGGGGAFGGGGGGGGG,CFGGGGGGGGGGGG;;9,9B8FFDGFGGFGA8;DAEGGGGGFF8FF89EAEFDEC8EFGEGGGGFGGFFB9D+8@B7@8CFG?FGF5*8FFFFF@=856?@@@+;7BA785=BCFAEC4C>4);/)93EF47@=>=(85B32770(::().)/5,)//(((((2.9*6?4)
@M03152:184:000000000-AWYW1:1:2106:15071:17846 2:N:0:CCACTACTATACCTGT
CCCAACTATCCCTATTAATCATTACTTTATTTCTAAAACCAACAAAATAGAAACAAAGTCCTATTCCGTTATTCCATGCTAATCTATTCAGGCATAAGCCTGTTTTAAACACTCTAATTTTTTCAAAGTAACAGTTATGGTTCCCTAGCGCACTCAATTAAGAGCACACTAGTTAGCCATAAGGAAAGAACCAACCAAAGCAGTGTCAACCTTGCGGCTGAACCACTTGGCCAGTTCCGAAATTCAACTACGAGCTTAGATCGGAAGAGCGTCGTGTAGGGAAAGAACAGGTATGTGTAGA
+
CCCCCGGGGGGGGGGGGGGGGGGGGGGGGGGGGGGGGGGGGGGGGGGGGGGGGGGGGFGGGGGGGGGGGGGGGGGGGGGGGGGGGGGGGGGGGGGGGGGGGGGGGGGGGGGGGGGGGGGGGGGFGGGGGGGGGGGGGGGFGGGGGGGGGCEGGGGGGFGGGGAEFFGGGGGGGGGGGGGGGGGGGFGEFGFGGGGC>FCFGGFDFFD?FFGDCGGEFFFEFEF=CF@>89=AA>8C@7DFFFF4+BEF<CF=>D;=4/7>CFB@2;65(5,6;B18(;>8?A2A1A@0,(4>A+(**)*-)
@M03152:184:000000000-AWYW1:1:2106:14557:17847 2:N:0:CCACTACTATACCTGT
CCCAACTATCCCTATTAATCATTACATCGATCCTAGAAACCAACAAAATAGAATGCGATGTCCTATTTCATTATTCCATGCTAATGTATTTAAGCGTGAGCCTGCTTTAAACACTCTAATTTTTTCAAGGTAACAGTCCTAATTCCCCAAAACATCAAATGAATGACATTATGGTTCCTTAGAAGGTGAGAACCAACGGGACCAGTACATACCGAGGGCATGACCGACCCATCGATCCCGAAATTCAACTACGAGCTTAGATCGGAAGAGCGTCGGGGAGGGAAAGAACAGGTATGTGTAG
+
CCCCCGGGGGGGGGGGGGGGGGGGGGGGGGGGGGGGGGGGGGGGGGGGGGGGGGGGGGGGFGGGGGGGGGGGGGGGGGGGGGGGGGGGGGGGGGGGG7FGGGGGGGGGGGGGGGGGGGGGGGGGGGGGGFGGGGGGGGGGGGGGGGGGGEGGGGGGGGGGGGGGGGGGFFGGGFGCFGGGGFGGGFG?E?FGGGGGGGDBGGCDEFFGGCGGGGGFEF>AFCFEF=A5?DBFA?>CF=G>BBEFFFEF?@?EDD5;B@E@<?5(37;03;;B(,-(-)(4;::FB54<7?:0)0-)14*<)
@M03152:184:000000000-AWYW1:1:2106:14128:18065 2:N:0:CCACTACTATACCTGT
CCCAACTATCCCTATTAATCATTACGTCGATCCTAGAAACCAACAAAATAGAATCAAACGTCCTATTTCATTATTCCATGCTAATGTATTCAAGCGTATGCCTGCTTTAAACACTCTAATTTTTTCAAAGTAACAGTCCTGATTCCCCAAGACACCAAATTAATGACATCAAGGTTCTTCAGAAGGTAGAAACCAATAATACCAGTACGTACCGAGGCACGACCGACAAATTGATCCCGAAATTCAACTACGAGCTTAGATCGGAAGAGCGTCGTGTAGGGAAAGAACAGGTATGTGTAGA
+
CCCCCGGGGGGGGGGGGGGGGGGGGGGGGGGGGGGGGGGGGGGGGGGGGGGGGGGGGGGGGGGGGGGGGGGGGGGGGGGGGGGGGGGGGGGGGFGGGGGFFGGGGGGGGGGGGGGGGGGGGGGGGGGGGGGGGGGGGGGGGGGGFGGGGCGGGGGGGGGGGGGGGFGGGGGGGGGGFFGGGGGGGGGFGGGGGFGGGGFFGG8D8<<D>DGGGCED55=CDADFA=FFDFEB@CAC8=5>?@A?=A<BCCF@@3>9;CE<?E<;?@@F1(,.(-,484:A67<<2::7:1(.4<01*)0))
@M03152:184:000000000-AWYW1:1:2106:8662:18077 2:N:0:CCACTACTATACCTGT
CCCAACTATCCCTATTAATCATTACATCGATCCTAGAAACCAACAAAATAGAATGCGATGTCCTATTTCATTATTCCATGCTAATGTATTCAAGCGTTAGCCTGCTTTAAACACTCTAATTTTTTCAAGGTAACAGTCCTAATTCCCCACAACATCAAATAAATGACATTATGGTTCCTTAGAAGGTGAGAACCAATATGACCAGTACACACCATCGGCATGACCAATCCATTGATCCCGAAATTCAACTACGAGCTTAGATCGGAAGAGCGTCGTGTAGGGAAAGAACAGGGATGTGTAG
+
CCCCCGGGGGGGGGGGGGGGGGGGGGGGGGGGGGGGGGGGFGGGGFGGGGGGGGGGGGGGGFGGGGGGGGGGGGGGGGGGGGGGGGGGGGGGGGGGFGGGGFGGG<FGFEFGGGGFGGGGGGGGGGGGGGGGGGGGGGGGGGGGGGG8EGGGGGGGFGGGGGGGAFGGGGGGGDDGGGDFFFDEFFGGGGGDG8EGGGGFGCFEFFFGFFFD6DD6AD>EE8F=CCCFF*>F7BEFF=FFFF>@FF<9EFFBDGE=4)8.98C=5>2@BFFB@F@2(.5CE:;A=F;=@3(((/,)).*-)
@M03152:184:000000000-AWYW1:1:2106:10616:18129 2:N:0:CCACTACTATACCTGT
CCCAACTATCCCTATTAATCATTACGGTGATCCTAGAAACCAACAAAATAGAACCATGCCGTCCTATTCTATTATTCCATGCTAATGTATTCGAGCAAAATGCCTGCTTTAAACACTCTAATTTTTTCAAGGTAAAGGTCCTGGTTCCACAAGACATCCAATTAAGGACATCGAGCTTCTCCAGAAGGTGAGAAATCAACAGCGACAGTTCATACCCCTTAAGGCACGACCATCGAGTCAATCACGAAATTCAACTACGAGCTCAGATCGGAAGAGCGTCGTGTAGGGAAAGAAAAGGTAA
+
CCCCCGGGGGGGGGGGGGGGGGGGGGGGGGGGGGGGGDFGGGGGGGGGGGGGGGGGGGGGGGGGGGGGGGGGGGGGGGGFFGGGGGGGGGGGGGGGGGGGGGGGGGGGGGGGGGGGGGGGGGGGGGGFGDFFGGGGGGGFFGGCGGGCFGFGGGGGFFGGGGGGDGD?GGGGGGGGGGFGGD8EFDGGFFG8DFDFFCDDGFCBGDADFF+D@FG*:5:6?ACE5CD5?@>EFD=FFEGEF7A);@>594=:<FFFF=59=10)/(;<3102,.38DB3402,),9712026<A()0(26)
@M03152:184:000000000-AWYW1:1:2106:4733:18210 2:N:0:CCACTACTATACCTGT
CCCAACTATCCCTATTAATCATTACATCGATCCTAGAAACCAACAAAATAGAATCGGATGTCCTATTTCACTATTCCATGCTAATGTATTCAAGCGTAAGCCTGCTTTAAACACTCTAATTTTTTCAAGGTAACAGTCCTAATTCCCCATAACATCAAATGAATGACATTATGGTTCTTTAGAAGGTGAGAACCAATAAGACCAGTACATACCAAGGCATGACCGATCCCTTGATCCCGAAATTCAACTACGAGCTTAGATCGGAAGAGCGTCGTGTAGGGAAAGAAGAGGTAGGTGTATA
+
CCCCCGGGGGGGGGGGGGGGGGGGGGGGGGGGGGGGGGGGFGGGGGGGGGGGGGGGGGGGGGGGGGGGGGGGGGGCGGGGGGGGGGGGGGGGGGGGGGGGGGGGGGGGGGGFGGGGGGGGGGGGGGG9E@FGGGGGFGFFGGGGGGFGGGGGGGGGGGGGGGGGGGGGGFGGGDDEGGCFFGFFGGGCFGFGGGGGGGGFGGGDFBFGGFGGFGDD5DFFFEFDABFE>F=F>FFC68D=AFFFCFEF<GF=2;?=A>BFE*>=D@=BDDB:0:FF;84=<F<F@F@(5(6;=60**)*))
@M03152:184:000000000-AWYW1:1:2106:20491:18258 2:N:0:CCACTACTATACCTGT
CCCAACTATCCCTATTAATCATGAGTTCCTTGGCACCCGAAATTCAACTACGAGCTTAGATCGGAAGAGCGTCGTGTAGGGAAAGAACAGGTATGTGTAGATCTCGGGGGTCGCCGGATCATTAAAAAAAAAAAAAAAACATAACACAAAAGAATGTTCACATAACACACAACAGACTCAACACCATATGATGTAACAAGTGTTTATGAGTACATGACGTCCTAGTCTGACTACAGTGATGTAGATGTTAGCAGCAGCTGCACCATGACTATCTCACTGTCAGAGGCCGTGCGAACTACTT
+
CCCCCGGGGGGGGGGGGGGGGGGGGGGGGGGGGGGGGGGGGGGGGGGGGGGGGGGGGGGGGGGGGGGGGGGFGGFFFGFGGGGGGGGFGGGFGGGGGCFCC<FGFGF+@F==FB=F+=+>FFGF?AAFFGDFGC7**5**,,,767,2;,,,*,,,6,,,,,,,1,0,*******5/+25**0***+,5+++5++++++)+**)********2*+*1)-))-))).)***)***,**)*)*)*)/*.*)*/.6*)().((((.(())).4)).))))*)))*)*))(-(((,(2(0))2))
@M03152:184:000000000-AWYW1:1:2106:25380:18263 2:N:0:CCACTACTATACCTGT
CCCAACTATCCCTATTAATCATTACGTCGATCTTAGAAACCAACAAAATAAGATCAAACGTCCTATTTCATTATTCCATGCTAATGTATTCAAGCCGAAGCCTGCTTTAAACACTCTAATTCTTTCAAAGTAACAGTCCTGATTCCCCACGACATCAAATTAATGACATCATGCTTCGTCAGAAGGGAGAAACCAATTGTACCAGTGCGTACCGTTGGCACGACCAATAAATTGATACCGAAATTCAACTCCGAGCCTAGATCGGAAGCGCGTCGTGTAGGGAACGAACAAGCATGTGTAG
+
CCCCCGGGGGGGFGGGGFGGFGGGGGGFBGGGGGGGGGGGGGGGGGGGGGGGDCDFFGGGFCFGGAFGGGFGCFGFGGGFGGFFFGGGGFFAGEGGGDEEGEF8F<BEDGGGGGGGGGGFFGGGCGGGGGGGGDGCFGGGGGGEEFCECEE8E7CFD,@EFDEFGGGGGGGGDGGGGEDECCC,=8B@EG,>8,8D?FGFAD7*@<FGGBDGCD@<*:8?C>5==@=4?*>A6CA++:CAA>4(=FCFCC*)(:?()/),;5)4;(,(/((,(-41(.(.57:F(38<>0((,*)/*6:<)
@M03152:184:000000000-AWYW1:1:2106:9067:18281 2:N:0:CCACTACTATACCTGT
CCCAACTATCCCTATTAATCATTACGGCGACTCTAGAAACCAACAAAATAGAACCGCGCGTCCTATTTTATTATTCCATGCTAATGTATTCAGGCATAGGCCTGCTTTGAACACTCTAATTTTCTCAAGGTAAAGGTCCTGGTTCCCCGACGCACACCAACAAAGGGCACGCCGGCTCACCAAGAGGTAAGGCCCGCCCAGACAGTACGTGCCGTTAGGCAGACCGCCCGGCCAGGCCCGAAATTCAACTACGAGCTTAGATCGGAAGAGCGTCGGGGAGGGAAAGAAAAGGTATGTGTAG
+
CCCCCGGGGGGGGGGGGGGGGGGGGGGGGGGGGGGGGGGGGGGGGGGGGGGGGGGGGGGGFGGGGGGGGGGGGGGGGGGGGGGGGGGGGGGGGGFGGGGGFGGGG8FFGGGGGGGGGGGGGGGGGGGGGGGGGGGGGGGGGGEGFAEGGEGGGEGCGGGGEFG8FFGGGGGGC@CEDGGGGGGGGGD<?FG?DGGGGCC>F*?BCFFGGFGGGGCBDEFFF253=@>:DBBFE58CF:D>>97,8F9F9C?72<@>EBFD<264:?(34::97<>(()-4;B?>?483(,50)+)78<72)
@M03152:184:000000000-AWYW1:1:2106:19530:18305 2:N:0:CCACTACTATACCTGT
CCCAACTATCCCTATTAATCATTACGTCGACCCTAGAAACCAACAAAATAGGATCAAACGTCCTATTTCATTATTCCATGCTGATGTATTCAAGCGTTAGCCTGCTTTAAACACTCTAATTTTTTCAAAGTAACAGTCCTGATTCTCCGCGACACCAAGTTAATGACATCGCGGCTCCCCAGAAAGGAGGAACCAACAAAACCAGTACGTACCATAGGCACGACCAGGAAATTGATCCCGAAATTCAACTACGAGCTTAGATCGGAAGAGCGTCGTGTAGGGAAAGAAAAGGTATGTTTAA
+
C@CCCFGGCEEFGGGGGGGFFGGGGFFFGGGGGGGGGGGGGGGGGGGGGGGGGFGG@FGGFFCEFFGFGCEGGGFG9FGGGFGGGGGGGGGGGGGGGGGGGGGGGFGDFFCEGGGFAEEGFFFGEFGGFFGCGGFEGC,CEBFGGGGGCGGGGGGCFEGGGGCCC=AFC66+6@=@=EGGDEFCFFGFGEGGGFEE>FGAFFC<>>FCDFGFGGGF9A566@E(5=5):=3+;CC;:;40>9>0+17FEGA837>>3:4>A4:(8??BB(8143712)845@15<F0:(446,A)7*)*)-
@M03152:184:000000000-AWYW1:1:2106:19008:18311 2:N:0:CCACTACTATACCTGT
CCCAACTATCCCTATTAATCATTACGTCAATCCTAGAAACCAACAAAATAAGATCAACGTCCTATTTCATTATTCCATGCTAATGTATTCAAGCGTGAGCCTGCTTTAAACACTCTAATTTTTTCAAAGTAACAGTCCTGATTTCCCGCCACACCAAGTGAATGGCATGACGGTTCGTCAGAAGGGAGGAACCAGTGACACCAGTGCATACCGAAGGTACGACCAGCGTACTGATCCCGAAATTCAACTACGAGCTTAGATCGGAAGAGCGTCGGGTAGGGAAAGAAAAGGGTAGGGTATA
+
CCCCCGGGFGGGGGGGGGGGGGGGGGFGGGGGGGGGGGGGGGGGGGGGGGGGGGGGGGGGGGGGGGGGGGGFGGGGGGGGGGGGGGGGGGFGGGEGGGGGGGGGGGGGGGGGGGGGGGGGGGGGGGGGGGGFGGGGGGGGGGGGGGGGDEEGGGGGGGGGGGGGGGGGGGFGEEGED@CCDGGGGGGGGGGGDGGFEFGFG7C@<CFGGFGFDGGFEFEFFFF4>BBF*:A>FGCDF2C@FFAEFAEFEFF<?DB0A;@C??08D61@D126-3(,3)3::7:53F71.4(-(+()0.0))
@M03152:184:000000000-AWYW1:1:2106:3047:18318 2:N:0:CCACTACTATACCTGT
CCCAACTATCCCTATTAATCATTACGGCGACTCTAGAAACCAACAAAATAGAACCGCGCGTCCTATTGTATTATTCCATGCTAATGTATTCAGGCATAGGCCTGCTTTGAACACTCTAACTTTCTCAAGGTAAAGGTCCTGGTTCCCCGACGCACACCAACAAAGGGCACGCCGGCTCACCAAGAGGTAAGGCCCGCCCAGACAGTACGTGCCGTTAGGCAGACCGCCCGGCCAGGCCCGAAATTCAACTACGAGCTTAGATCGGAAGAGCGGCCGGTCGGTAAAGACAATGTGAGTGTAG
+
8A-ABFCFGGG<FCFGGGGGGGGGGC@FCECFCFGGGGGGDFGG8FCFGGGGGG<CEGE7@FEGFFGFGFCCGGGFGGGGGGGGGGGCFGAFC9FFFGGFFGFCC??EFF<FE<DEG,??<AEFGCCGGGGGGGG?E9>EFGFG9AE@ED@CEGGGGGG8=+@8,@CE8C6>C765CGGGGG,,*>8FG?F,,>>E5C5?FCFBEAAG787CFCCB:3=F6026(.6:B)0>D3,9:1>,79>6464*-2928DD;>(4.54)4?6B0<:?2(((,(0-(-71748<((())-+)11)2))
@M03152:184:000000000-AWYW1:1:2106:14416:18348 2:N:0:CCACTACTATACCTGT
CCCAACTATCCCTATTAATCATTACGTCGATCCTAGAAACCAACAAAATAGGGTCAAACGTCCTATTTCATTATTCCATGCTAATGTATTCAAGCGCGAGCCTGCTTTAAACACTCTAATTTTTTCAAAGTAACAGTCCTGATTCCCCGCCACACCAACTGAATGGCATGATGGTTCTTCAGAAGGTAGGAATCAGTGACATCAGTGCATACCGAAGGCACGACCAGCGTACTGATCCCGAAATTCAACTACGAGCTTAGATCGGAAGAGCGTCGGGTAGGGAAAGAACAGGGAATGGTAA
+
CCCCCGGGGGGGGGGGGGGGGGGGGGGGGGGGGGGGGGGGGGGGGGGGGFGGGGGGGGGGGFGGGGGGGGGGGGGGGGGGGGGGGGGGGGGGGGGGGGGGGGGGGGGGGFGGGGGGGGGGGGGGGGGGGGGGGFFGGGGGGGGGGGDGGGGGGFGGGGGGGGGGGGDFGGGAFCFGGGGGGGGGGGGGGGGGGDGGGGGFGGGEGAFCGFGGGCCEEFBFFFFF>==FED@DFGC@BCGFFFDFFFFFFDFE?GEF36<<<.<?6?<B@F7>189(704?FF0>BF22.8?4(2()/(*.)
@M03152:184:000000000-AWYW1:1:2106:17879:18426 2:N:0:CCACTACTATACCTGT
CCCAACTATCCCTATTAATCATTACTTCGTTCCCGGAAACCAACAAAATAGAAACGAGAGTCCTATTTTATTATCCCATGCTGTAGTATTCAAGGCGTGAGGTGCCTGCTTTAAACACTCTAATTTTTTCAAGGTAAACGATCCGGAACCCCAGAAGCATGGGCGCACGAATGGTCGCCCACCCGCACAACCCACACCTCCTTTGTATCCCCACTCAGTCAAGAGCAGGGACGGGCATCCGGAAGGAAAGAACGGCGGGGGCAGGACACAACATCCCGGGAGACCGGGCCCCCCCACTGCC
+
CCCCCGGGGGGGGGGGGGGGGGGGGGGGGGGGGGGGGGGGGGGGGGGGGGGGGGGGGGGGFGGGGGGGGGGGGGGGGGGGGGGGGGGGGGGGGGGGGGGGGGGGGGGGGGGGGGGGGGGGGGGGGGGGGGGGGGGGGGGGGGGCFGEFGGGGGGGGGGGGGGGGGGGGGGGGGGFGDGGGGGGGGGGGGGGGDGGGGGGFGFGFGFFGGADFGDFFAACFBFAEFD;FFA@FEGFG:;FFFFF>BEFF?FFB:DBFF;(4((42(,32(((-(..435((()(0(.(4,(26>C9))(*53
@M03152:184:000000000-AWYW1:1:2106:17080:18501 2:N:0:CCACTACTATACCTGT
CCCAACTATCCCTATTAATCATTACGTCAATCCTAGAAACCAACAAAATAGGATCGAACGTCCTATTTCATTATTCCATGCTAATGTATTCAAGCGTTAGCTTGCTTTAAACACTCTAATTTTTTCAAAGTAACAGTCCAAATTCCCCGCAACACCAAATTAATGGCATTACGGTTCATCAGGAAGGAGGAATCAGTGAGACCAGTACATACCAGAGGCATGACCAACCTACTAACACCGAAATTCAACTACGAGATTAGATCGGAAGAGCTGCGTGTAGGGAAAGAACAGGTAGGGGTAA
+
<CCCCGGGGGGGGGGGGGGGGGGGGGGGGGGGGGGGGGGGGGGGGGGGGGGGGGGGFGGGGGGGGGGGGGGGGGGGGGGGGGGGGGGGGGGGGGGGGGGGGGDFGGGGFGGGGGGGGGGGGGGGGGGGGGGGGGGGGGGGGGGGGGGGGGGGGGGGGGGGGGGGGGGFGGGGGGGGGGGGGGGGGGGGGGEGGGGFGGGFGGGCFFFGGFFF?FGAFF5AFDFCEFFFFFFFFGFG*>CAFFFFFFE>CCFFFG4(:>C<E<?=D(39@;@)(((,6):>A31;85::<<0..A)))-91,
@M03152:184:000000000-AWYW1:1:2106:23502:18509 2:N:0:CCACTACTATACCTGT
CCCAACTATCCCTATTAATCATTACGTCAATCCTAGAAACCAACAAAATAGGATCGAACGTCCTATTTCATTATTCCATGCTAATGTATTCAAGCGTTAGCTTGCTTTAAACACTCTAATTTTTTCAAAGTAACAGTCCAAATTCCCCGCAACACCAAATTAATGGCATTACGGTTCATCAGGAAGGAGGAATCAGTGAGACCAGTACATACCAGAGGCATGACCAACCTACTAACCCCGAAATTCAACTACGAGCTTAGATCGGAAGAGCGTCGTGTAGGGAAAGAACAGGTAGGTGTAG
+
CCCCCGGGGGGGGGGGGGGGGGGGGGGGGGGGGGGGGGGGGGGGGGGGGGGGGGGGGGGGGGGGGGGGGGGGGGGGGGGGGGGGGGGGGGGGGGGGGGGGGGGGGGGGGFGGGGGGGCAEGGGGGGGGGGGGGGGGGFGGGGGGGGGGGEGGGGGGGGGGGGGGGDGGGGGGFGFEGGGGGGGGGGGGGGGGGGGGGGFFGC+=CFFGGFGGGGCAAF=AFDFF8>DFFFBFFGFGABGA>@59F68CCGF39C6>>3C<E?)624;@D@17666:@7<>BBBF:7(.(,(4)+))15F7)
@M03152:184:000000000-AWYW1:1:2106:23677:18526 2:N:0:CCACTACTATACCTGT
CCCAACTATCCCTATTAATCATTACGTCGATCCTAGAAACCAACAAAATAGAATCAAACGTCCTATTTCGTTATTCCATGCTAATGTATACAAGCGTGAGCCTGCTTTAAACACTCTAATTTTTTCAAAGTAACAGTCCTGATTCCCCAAGACACCAAATTAATGACATCATGGTTCGTCAGAAGGTAGGAATCAATAATACCAGTACGTACTATTGCACGACCGATAAATTAATCCCGAAATTCAACTACGAGCTTAGATCGGAAGAGCGTCGTGTAGGGAAAGAACAGGTATGTTGAGA
+
CCCCCGGGGGGGGGGGGGGGGGGGGGGGGGGGGGGGGGGGGGGGGGGGGGGGGGGGGGGGCFGGGGFGGGGGFGGGGGGGGGGGGGGGGGGGGGGGGGGGGGGGFGGGGGGGGFGGGGFGGGGGGGGGGGGGGGGGGGGGGGGGGGGGFEGGGGGGGCGGGGF8DCFGGGGGGFGGGGGGGGGGGEEGGGGGGGGGGGFFGGFDEFFGGFGGFFGFFFEFFDFAAAA??F?FFGEGA:DAB@FCFFEFFGFFFG>@6C@<?)6;@@@83;9:<;16:)))3@:FB5433((.604/*)*,(
@M03152:184:000000000-AWYW1:1:2106:8365:18587 2:N:0:CCACTACTATACCTGT
CCCAACTATCCCTATTAATCATTACGGCGACTCTAGAAACCAACAAAATAGAACCGCGCGTCCTATTTTATTATTCCATGCTAATGTATTCAGGCATAGGCCTGCTTTGAACACTCTAATTTTCTCAAGGTAAAGGTCCTGGTTCCCCGACGCACACCAACAAAGGGCACGCCGGCTCACCAAGAGGTAAGGCCCGCCCAGACAGTACGTGCCGTTAGGCAGACCGCCCGGCCAGGCCCGAAATTCAACTAAGAGCTTAGATCGGAAGAGGGGCGTGGAGGGAAAGGAAAGGAAAGGTGAG
+
CCCCCGGGGGGGGEGGGGGGGGGGGGGGGGGGGGGGGGGGGGGGGGGGGGGGGGGGGGGGGGGGGGGGGGGGGGGFGGGFGGGGGGGGGGGGGGGGGGGGGGGEGFGGGGGGGGGGGGGGGGGGGFCFGGGGGGGGG9ECEGFGGGGGGGEGGGGGFGGGGGG?DGGGGGGDGGGGDGGFGGGGGGGCCFGGFFDDGGGECGGFGFFGGFFFFD7=BA84;;FD<>@EB)05BG:F>B3239>098)94:4).:6478<)--6,(,(-1((((-4493(.454@()(,.(.,.*()))04,
@M03152:184:000000000-AWYW1:1:2106:22591:18600 2:N:0:CCACTACTATACCTGT
CCCAACTATCCCTATTAATCATTACGTCGATCCTAGAAACCAACAAAATAGGGTCAAACGTCCTATTTCATTATTCCATGCTAATGTATTCAAGCGCGAGCCTGCTTTAAACACTCTAATTTTTTCAAAGTAACAGTCCTGATTCCCCGCCACACCCACTTAATGACATGACGGTTCTTCAGAAGGGAGAAACCAGTGACACCAGTGCATACCGAAGGCACGACCAGCGTACTGATCTCGAAATTCAACTACGAGCTTAGATCGGAAGCGAGTCGTGTAGGGAAAGAACAGGAAAGGGATA
+
CCCCCGDGGGGGGGGGGGGGGGGGGGGGGGGGGGGGGGGGGGGGGFGGGGGGGGGGGFGGFGGGGGGGGFGGAEFGGGGGGGGFGGGGGGGGGGGGGEGEGFGGGGGGGGFGGGGGGCCFGGGGGGCFGGG9EGGGGFEGGFE;FGGFGDGGGGGE+@EFCGFG:@AFGDFFEG8EGGFCDCEFF8@F>EGC:FGGGGAFAC7>>FAF<AFGGGGE>>BFF4?25@FFEFD>>=7CF673==>711)843/)/9)6:37<).3(62<9((,((.(-,72:A@B53528220,,0())(*((
@M03152:184:000000000-AWYW1:1:2106:23270:18617 2:N:0:CCACTACTATACCTGT
CCCAACTATCCCTATTAATCATTACCTTGGTCCTAGAAACCAGCAAAATAGAACCAAAGTCCTATTCTATTATTCCATGCTAATGTATTCAGGCGTAAGCCTGCTTTGAACACTCTAATTTTTTCAAAGTAAAAGTCCTGGTTCCCCATCGCACCCAGTTAAGAGCACGGTGGTTTACCAGAAGGAGAGGCCAGACCAAACAGTGCTCACCTTGCAGCGAGACCATCCAGCCCGGCCCGAAATTCAACTACGCGCTTAGATCGGAAGAGCGTCGTGTAGGGAAAGAACACTTAATTGTAGA
+
CCCCCGGGGGGGGGGGGGGGGGGGGGGGGGGGGGGGGFFGGGFGCGGGGGGGGGGGGGDGGGGGAFGGFGGGGGGGGGGGFGCGGGGGGGGGGGGEGGGGFEEGGGG9?FGGGFDGFGGGGAEFGCFGFGGGGGF<EDCEEGGFG@FGGCGGGGGGFGFGGEEA?FGGGG?CE>CGGFGAFFFEFD@:EEGFGGGGFGEFGGCEGFBCFFG6FG6?AAAEF>E5@@8?>>@9>;ADD>?=)(;CF878?FF((2;@33);<36(;((21<14432(4)6<:)(0,)(((()).+.19)*))
@M03152:184:000000000-AWYW1:1:2106:11649:18712 2:N:0:CCACTACTATACCTGT
CCCAACTATCCCTATTAATCATTACGTCGATCCTAGAAACCAACAAAATAGAATCAAACGTCCTATTTCGTTATTCCATGCTAATGTATTCAAGCGTGAGCCTGCTTTAAACACTCTAATTTTTTCAAAGTAACAGTCCTGATTCCCCAAGACACCAAATTAATGACATCATGGTTCGTCAGAAGGTAGAAATCAATAATACCAGTACGTACAATAGCACGACCAATAAATTGATCCCGAGATTCAACTACGAGCTTAGATCGGAAGAGCGTCGTGTAGGGAAAGAAAAGGTAGGTGTGAA
+
CCCCCGGGGGGGGGGGGGGGGGGGGGGGGGGGGGGGGGGGGGGGGGGGGGGGGGGGGGGGGGGGGGGGGGGGGGGGGFGGGGGGGGGGGGGGGGGGGGGGGFFGGFGGGGGGGGGGGFFGGGGGGGGGGFFGGGGGGGGGGGGGGGGGGGGGGGGGGGGGGFGGGGGGGGGFGFDGDGGGGGGGGGGGGGGGGFGGGGEBFFGDCFFGDF?6CFCFCAFFA=EAAFFFFFFF>FCF+895A=599FC>EGA997/6)6745*(2(;;DF@F@636<6AFF(87)(7:::(().+(1/-*))
@M03152:184:000000000-AWYW1:1:2106:24630:18858 2:N:0:CCACTACTATACCTGT
CCCAACTATCCCTATTAATCATTACGTCGATCCTAGAAACCAACAAAATAGAATCAAACGTCCTATTTCATTATTCCATGCTAATGTATTCAAGCGTATGCTTGCTTTAAACACTCTAATTTTTTCAAAGTAACAGTCCTGATTCCCCAAGACACCAAATTAATGACATCAAGGTTCTTCAGAAGGTAGAAACCAATAATACCATTACGTACCGAGGCACGACCAACAAATTGATTCCGAAATTCAACTACGAGCTTAGATCGGAAGAGCGTCGTGTAGGGAAAGAAAAGGTATGTGTGGA
+
CCCCCGGGGGGGGGGGGGGGGGGGGGGGCCFGDGGGGGGGGGGGGGGGGGGFCFGGGGGGGGGGGGGGGGGGGGGGGGGGGGFGGGGGGGGFFFFGGGGGGGFFGDFGGFGGGGGGGGFGGGGGDEFFEAFGGGGGGGGGFFGGGGGGGDCFGGG?BEGFG9DGDGGGGGGGEC84=ED8=DF;DGGGGGCFGGFGADDDFGFF,=<9DDD8C>EFBB5?*=D5>CAFAAE9=@E9AEGDFFFE+=EB?DF@?C)5FE3@5CBFDFFF@((.661:;5;33;?FBF(((,2,5+.**.*,)
@M03152:184:000000000-AWYW1:1:2106:6702:18931 2:N:0:CCACTACTATACCTGT
CCCAACTATCCCTATTAATCATTACGGCGATCCTAGAAACCAACGAAATAGGACCGCACGTCCTATTCCATTATTCCATGCTAATGTATTCGGGCGAGACGCCTGCTTTGAACACTCTAATTTTCTCAAGGTAAACGTCCTGGTTCCTCGACGCACCCAGCGAAGGGCACGCCGGTTCACCAAGAGGAAAGGCCCGGCCAGACAGTACAGCGCCTTTCGGCGGACCGCCCGCCCAGGCCCGAAATTAAACTACGAGCTTCGATCGGAAGAGCGTCGGGTAGGGAAAGAACAGGTATGTGTA
+
C@CCCGGGGGGGGGGGGGGGGGGGGGGGGEEGGGFFDFCFFFFGGGGGDFG@FGGGGGGGFGGGGFGGGGFGFGG<FGGCCGGGGGFFFCFG8CFEGGGGGGGFGFGGGFGGGGCFGGGFCEGDAEGGGGGGGCGFEFFFECDFFBFGGGGGEGGGGGGGGDEEGGGGGGGGGGGGDGGGFGFGGGFECEGGDCEGGDC>=4<(=BF+78DD<DE3AA@@FB30,39>0)())9053(93505()*)16C7))108>B06904,40(-,42(--4,7@33678)2),,(((.(+)*).2.)
@M03152:184:000000000-AWYW1:1:2106:9008:18934 2:N:0:CCACTACTATACCTGT
CCCAACTATCCCTATTAATCATTACGGCGACTCTAGAAACCAACAAAATAGAACCGCGCGTCCTATTTTATTATCCCATGCTAATGTATTCAGGCATAGGCCTGCTTTGAACACTCTAATTTTCTCAAGGTAAAGGTCCTGGTTCCCCGACGCACACCAACAAAGGGCACGCCGGCTCACCAAGAGGTAAGGCCCGCCCAGACAGTACGTGCCGTTAGGCAGACCGCCCGGCCAGGCCCGAAATTCAACTACGAGCTTAGATCGGAAGAGCGTCGGGTAGGGAAAGAACAGGGATGGGGTG
+
CCCCCGGGGGGGGGGGGGGGGGGGGGGGGGGGGGGGGGGGGGGGGGGGGGGGGGGGGGGGGGGGGGGGGGGGGGGGGGGGGGGGGGGGGGGGGFGGGGGGGGGGGGGGGGGGGGGGGGGGGGGGGGGGCGEFGGGGGGGGGGGGGGFGGGGGGGGEGGGGGGDFGGGGGGGGGGGGGGGGGGDFGGGFFGGGGGGDGDEDGGGFGFFGGFGGGGGFB3@FFFF@D;F>DDBDF:?536D>F>E:FFBFFGFFFG>>@B9<<)66?0?((.490(1(4)(41@().7:?(.11(*(0)(1((
@M03152:184:000000000-AWYW1:1:2106:17041:18953 2:N:0:CCACTACTATACCTGT
CCCAACTATCCCTATTAATCATTACGGCGACTCTAGAAACCAACAAAATAGAACCGCGCGTCCTATTTTATTATTCCATGCTAATGTATTCAGGCATAGGCCTGCTCTGAACACTCTAATTTTCTCAAGGTAAAGGTCCTGGTTCCCCGACGCACACCAACAAAGGGCACGCCGGCTCACCAAGAGGTAAGGCCCGCCCAGACAGTACGTGCCGTTAGGCAGACCGCCCGGCCAGGCCCGAAATTCAACTACGAGCTTAGATCGGAAGAGCGTCGTGTAGGGAAAGAACAGGTATGCGTGG
+
CCCCCGGGGGGGGGGGGGGGGGGGGGGGGGGGGGGGGGGGGGGGGGGGGGGGGGGGGGGGGGGGGGGGGGGGGGGGGGGGGGGGGGFFGGGGGGGGGGGGGGGGFGGGFGGGGGGGGGGGGGGGGGGEFCFGGGGGGGGGGGGGGGGGGGGGGGGEGGGGGGGGGGGGGGGGGGCECEGGGF7:9FGFGGGGGGDGGGGEFGGDFF6CDFGGGGGD5>34=<FFD@FBBE6>DG?3:0DFF;@BFFFFFG470*56D:<2:9<:?1:;?((34:>9:70>BE?)4;7?20:4.+.)*-7((
@M03152:184:000000000-AWYW1:1:2106:10661:19091 2:N:0:CCACTACTATACCTGT
CCCAACTATCCCTATTAATCATTACGTCAATCCTAGAAACCAACAAAATAAGATCAACGTCCTATTTCATTATTCCATGCTAATGTATTCAAGCGTGAGCCTGCTTTAAACACTCTAATTTTTTCAAAGTAACAGTCCTGATTCCCCGCCACACCAAGTGAATGGCATGACGGTTCGTCAGAAGGGAGGAATCAGTGACACCAGTACGTACCGAAGGTACGACCGGCGTACTGATCCCGAAATTCAACTACGAGCTTAGATCGGAAGAGCGTAGTGTAGGGAAAGAACAGGTATGGGTAAA
+
CCCCCGGGGGGGGGGGGGGGGGGGGGGGGGGGGGGGGGGGGGGGGGGGGGGGGGFGGGGGGGGGGGGGGGGGGGGDFFGGGGGGGGGGGGFGFCGGGGGGFGGGGFGGGGGGGGGGGGGGGGGGGGGGGGGGFFFGGGGGGGGFFGGGGGGGGGGGFGGGGGGGGFGGGGGGGGGGD=DFDFGGDEGGGEGFGGGGGGECGFG@FC?DGFGGDG5BEFEFFFE2@>B>>BFFF7<@FDGFEBFEF=?FEGFFFGFFFF39<2<16:6:?B6(,((..9646::)(.4(.(.--+().(*()
@M03152:184:000000000-AWYW1:1:2106:7665:19156 2:N:0:CCACTACTATACCTGT
AGTAGATGGATCATGCAGTCCTTGAGTAAGTAAGTAGTAAAAACGAATACTCATCATAATAATTATGTCGATCTCAGAAGACAAAAACATAGAATAAAAACTACTGTGTAAATCTACTATAAGAATGAAAATAAGCTGAAAAGACTTAATAAAAAAAATGTATAAACTCAACATAATAGTATATAAACACAAAAACATTAAATCAATAACAAAAATACGCTTACAAAGTGCAAAAAATACAAAAAGCTGAAAAACAAAAACTAAACAAAGAATGTAGATACGAAATATAATAATAAATATA
+
9-AC9,,6-,,,,,;,C,,-;,;66,<,<,;,,,,,,,,6,,,,+8,,6,,,,;,<,6;,,<,<C,,C<C,,,6,<6,,,,,BE,@D:6,:,,,,<@6,,,,,B,,9,9,,,,,,,9,:,,,,55,5,,,,,,,,,,,,,9944,9,,,9,4,,96++,4,4@,,,,,+++,,6+,+,+,+,3,3,,,,,,+,,6+1+,+63+*6+=+2+2++++*++)3*)*:**53+1*+++)+*)5**3*)**)*)3*****)/))-()*))0*/5(5-*/0*11*.))/8,)..1.)7)+)++)1))
@M03152:184:000000000-AWYW1:1:2106:11116:19197 2:N:0:CCACTACTATACCTGT
AGCCGTCAATTCCTTTGAGTTTCACCGTTGCCGGCGTACTCCCCAGGTGGAATACTTAATGTTTTCGCTTGGCCGCAGACTGTATATCGCCTACAGCGAGTATTCATCGTTTACCGTGTGGACTACCAGGGTACCTAATCCTGTTTGATACCCACACTTCCGAGCATCAATGTCAGTTACAGGTTAGTAAGCTGCCTTCGCAATCGTAGTTCTTCGTGATATCTAAGCATTTCACCGCTACACCCCCAATCCCGCCTACCTCACGTGTACTCATGCACTCCAGTACCAATTTAACTTTTAC
+
-8-ACFG@@FCDAGGCE,6EAFFGCEBE,6CE:FGGBCFFC<F@CC8CEFFDA,CEFEAF,<6E<FG7F<F:8C@@:CEFFGEFFEAGE@??FGDF?E:>>,@@FGFGF=,D7E<:FGGGDFFC<<=5EFEFGGDDC,@A,>AGEFC;;B=3>>FE+=D,@==+CCF9+;CACGG7+8C<C?6D@;E,DC9EG,@,2=,*;;7)<4***/5=C7B);)()19+0<*1);B?A6+0;).>0>))6)8(83<)(//:2)(.())(.(.3,2<>4<).-)*).4?:B)*6).,)))3)*1.2.5
@M03152:184:000000000-AWYW1:1:2106:22308:19210 2:N:0:CCACTACTATACCTGT
CCCAACTATCCCTATTAATCATTACGGCGACTCTAGAAACCAACAAAATAGAACCGCGCGTCCTATTTTATTATTCCATGCTAATGTATTCAGGCATAGGCCTGCTTTGAACACTCTAATTTTCTCAAGGTAAAGGTCCTGGTTCCCCGACGCACACCAACAAAGGGCACGCCGGCTCACCAAGAGGTAAGGCCCGCCCAGACAGTACGTGCCGTTAGGCAGACCGCCCGGCCAGGCCCGAAATTCAACTACGAGCTTAGATCGGCAGAGCGTCGAGTAGGGAAAGAACAGGTATGGGAAA
+
CCCCCGGGDDEGGGGGGGGGGGGGGGGGGGGGGGGGGGGGGDGGGGGGGGGGGFFCFGCFFGGGGGGGGGGGGGGGCDGGGGGGGGGGGGGFGGGGGGGGG8FGFGGGGGGFCFDFGGGGGGGGGGGGGGFGGGGGGFGGGGGGGGGGGGGGGGGEFGGGGGFGGGGG?DDEGEGGGGGGFGGGGGGFDGFGGGECEGEDGGG@FFFGG=FCFGG3B3;FA6AD?92BE>9E@D?5)8DFB>>4=7<B9F6:6D>9::-54>),((43,(89(44((*.57D:@:5(4.,(.-0)))(*.(
@M03152:184:000000000-AWYW1:1:2106:25640:19222 2:N:0:CCACTACTATACCTGT
CCCAACTATCCCTATTAATCATTACGTCGATCCTAGAAACCAACAAAATAGAATCAAACGTCCTATTTCGTTATTCCATGCTAATGTATTCAAGCGTGAGCCTGCTTTAAACACTCTAATTTTTTCAAAGTAACAGTCCTGATTCCCCATGACACCAAATTAATGACATCATGGTTCGTCAGAAGGTAGGAATCAATAATACCAGTACGTACAATAGCACGACCACTAAATTAATCACGAAATTCAACTACGAGCTTAGATCGGAAGAGCGTCGTGTAGGGAAAGAAAAGGAGAGGGAAAG
+
CCCCCGGGGGGGGGGGGGGGGGGGGGGGGGGGGGGGGGGGGGGGFGGGGGGGGGGGGGGGGGGGEGGGGGGGGGGGFGGFGGGGGGGGDGGGGGGGGGGGGFGGGGGGGFGGGFGGGGGGGGGGGGGGGFGFGGGGGGGGGGGGGGGGGGGGGGGDGFGGGGFDEFFCCFG8;DDEGGGGGGGDF8DFEGFFF9EGCGFBFF8DFFF?CFG6?FCBFACF5=B@=));6CEBFGEF+=CDEFF?F:7+9CA@=<)8A=5**9@@@;((/(36262;3A>3;A@41)6(,(-((*())(*((
@M03152:184:000000000-AWYW1:1:2106:11091:19238 2:N:0:CCACTACTATACCTGT
CCCAACTATCCCTATTAATCATTACGTCGATCCTAGAGACCAACAAAATAGGATCGAACGTCCTATTTCATTATTCCATGCTAATGTATTCAAGCGTTAGCCTGCTTTAAACACTCTAATTTTTTCAAAGTAACAGTCCTGATTCTCCACGACATCAAATTAATGACATCATGGTTCGTCAGAAGGGAGAAACCAATATGACCAGTTCATACCTGAGGCACGACCGGTATATTGATCCCGAAATTAAACTACGAGCTTAGACCGGAAGATCGTAGTGACGGGAAAGAAACGTTAGAGGTAA
+
CCCCCGG89CE8CAGGGGGGGCFFGGGGGDGFEGGGGGGGGGGGGGGGGGGFCE@6BEGD<8FFGF<FGGGGGFG<CC9FFGGGC9@,CFFCFC<,@CEGE@FECAFCF<F<FEEEEFCEFFFEC,5??,EFCF?9=F,CFFFFFEE=E8+++8@DFAF9EF8F,@DCDCDAA,==++C=8+EDDEC8>CDE@FCG82=CC+604<A+2;C+0+:0;?>BADD9):)3//*+1+*2+1*85(/7+;415D=)(1)3>(.4))/,6699())(/((((*)(-)4),71:((-,,24**(2))
@M03152:184:000000000-AWYW1:1:2106:3499:19310 2:N:0:CCACTACTATACCTGT
CCCAACTATCCCTATTAATCATTACGTCGATCCTAGAAACCAACAAAATAGAATCAAACGTCCTATTTCGTTATTCCATGCTAATGTATTCAAGCGTGAGCCTGCTTTAAACACTCTCATTTTTTAAAAGTAACAGTCCTGATTCCCCAAGACACCAAATTAATGACATCATGGTTCGTCAGAAGGTAGGAATCAATAATACCAGTACGTACAATAACACGACCAATAAATTAATCCCGAAATTCAATTACGAGCTTAGATCAGAAGAGAGTCGTGTAGGGAAAGAACAGTACACAGAAGA
+
CC@CCGGGFEGGGGGGGGGGGGGGGGGGEGD8BFGGG,CFEGGG@FG8FFDGFGDFFGGGEFGGGG9EFFFFGGGGGFE<FDFGGGFA<,<,CFF7F7F@F,EDFBFFGFFGGGGGG,AFGGGGG,:C9E?FFGF?FFEFGG9FGFGFEG,@FGGGGFGDFCAD8;DFFGDFGG=@DCCC6?F,+@@=FCFF?DA,,2=@C@FF??FF+@6;DD;A*;@AB=B>>@EAFF56FDCC+);)9AFA8@*12=B=59A(;9>:5/)8*)(.5/(/)(/(/;)41;;5;)865/)))+)*)(2(,
@M03152:184:000000000-AWYW1:1:2106:7458:19337 2:N:0:CCACTACTATACCTGT
CCCAACTATCCCTATTAATCATTACGTCGATCCTAAAAACTAACAAAATAGAATCAAACGTCCTATTTCGTTATTCCATGCTAATGTATTCAAGCGTGAGCCTGCTTTAAACACTCTAATTTTTTCAAAGTAACAGTCCTGATTCCCCAAGACACCAAATTAATGACATCATGGTTCGTCAGAAGGTAGGAATCAATAAAACCAGTACGTACGATTGCACGACCAGTAAATTAGTCCCGAAATTCAACTACGAGCTTAGATCGGAAGAGCGTAGTGAAGGGAACAAACAGGTAATGGTAGA
+
CCCC<CFFF<FFGGGGGGFGGGDGGGFC:FFGEGFFGGGGGFGGGGGFFGFGFGGGFGCGFGGGGGFGGGGG?FEFGGFGGGGGGGGGGGGGGGGGGEGGGFGGGEFFGGGGGGGGGFGGGGFG@CEDGGFGGGGCEGGGGGGFGGGCEBFGGGGGGGGGGGFGFGGFD+=F8FDFFE+=+8DFG=3C@8=BF9A9FGFFFG8=8DFDGFFG6CCAFBEFFFFFFD*=B>*?A>E=B=4>DAFF8FA@?<A=@48>9:7:*7;?FF(,/(34(((()+.63A<)(),..(..6+)**.*.)
@M03152:184:000000000-AWYW1:1:2106:18287:19411 2:N:0:CCACTACTATACCTGT
CCCAACTATCCCTATTAATCATTACGTCGATCCTAGAAACCAACAAAATAGAATCAAACGTCCTATTTCGTTATTCCATGCTAATGTATTCAAGCGTGAGCCTGCTTTAAACACTCTAATTTTTTCAAAGTAACAGTCCTGATTCCCCATGACACCAAATTAATGACATCATGGTTCGTCAGAAGGTAGGAATCAATAATACCAGTACGTACAATAGCACGACCAATAAATTAATCACGAAATTCAACTACGAGCTTAGATCGGAAGAGCGTCGTGTAGGGAAAGAACAGGCATGGTTAAA
+
CCCCCGGGGGGGGGGGGGGGGGGGGGGGGGGGGGGGGGGGGGGGGGGGGGGGGGGGGGGGGGGGGGGGGGGGGGGGGGGGGGGGGGGGGGGGGGGGGGGGGGGGGGGGGGGGGGGGGGGGGGGGGGGGGGGGGGGGGGGGGGGGGGGGGGGGGGGGGGGGGGGGGGGFGFGGGGGGGGGDGGGFFGGGGGGGGGGGGGGFGGGD8?FGDFGGDFFFA8CF>AE5=@@FFFFEFGEG+:4>A>AEFFFAEGFDFGE2;;@E5C25@@>@(,2:2;11,)7<(;=A;F@(4(.((+.)/)*))
@M03152:184:000000000-AWYW1:1:2106:22994:19499 2:N:0:CCACTACTATACCTGT
CCCAACTATCCCTATTAATCATTACGGTGATCCTAGAAACCAACAAAATAGAACCATGCCGTCCTATTCTATTATTCCATGCTAATGTATTCGAGCATAATGCCTGCTTTAAACACTCTAATTTTTTCAAGGTAAGGTCCTGGTTCCACAAGACATCCAACTAAGGACATCGAGCTTCTCCAGAAGGTGAGAAATCAACAGCGACAGTTCATACCCCTTAAGGCACGACCATCGAGTCAATCCCGAAATTCAACTACGAGCTTAGATCGGAAGAGAGTCGGGTAGGGAAAGAAAAAGTAAG
+
CCCCCGGGGGGGGGGGGGGGGGGGGGGGGGGGGGGGGGGGGGGGGGGGGGGGGGGGGGGGGGGGGGGGGGGGGGGGGGGFFGGGGFGGGGGGGGFGGGGGGGGGGGGGGGGGGGGGGGGGGGGGGGGGFGGFGGGGGCFFFGGGGGGGGGGGGGGGGGGGGGGFCGGGGGDGGGGDGEGGGGGGGGGGGGGGGGGGGGGFGFD>C>?:E7CFGDFFFFDFFEF5=@FFBB=A>C=CA=FFF46>D468@>F@CF8@A@F=111><C<?<(,:9(6(6;4(3)(0-)338134(*()))2))
@M03152:184:000000000-AWYW1:1:2106:14327:19533 2:N:0:CCACTACTATACCTGT
CCCAACTATCCCTATTAATCATTACGTCGATCCTAGAAACCAACAAAATAGAATCAAACGTCCTATTTCATTATTCCATGCTAATGTATTCAAGCGTATGCTTGCTTTAAACACTCTAATTTTTTCAAAGTAACAGTCCTGATTCCCCAAGACACCAAATTAATGACATCAAGGTTCTTCAGAAGGTAGAAACCAATAATACCAGTACGTACCGAGACACGACCAACAAATTGATTCCGAAATTCAACTACGAGCTTAGATCGGAAGAGCGTCGTGTAGGGAAAGAAAAGGTAAGTGTAGA
+
CCCCCGGGGGGGGGGGGGGGGGGGGGGGGGGGGGGGGGGGGGGGGGGGGGGGGGGGGGGGGGGGGGGGGGGGGGGGGGGGGGGGGGGGGGGGGGGGGGGGGGGGGGGGGGGGGGGGGGGGGGGGGGGGGGGGGGGGGGGFGGGGGGGGGGFGGGGGGGGGDFGGGGGGGGGGGGGGGGGGGGGGGGGGGGGGGGGGFGGDFDDD?DFG>:DFDDGFEB@FEFBAFFFFFFFFCGFFF6CDDBFEFFFFFGF?FD:@4>>=5@@(51;F@80.666<2AEADFFFFF:(8?0,)+.07)0-)
@M03152:184:000000000-AWYW1:1:2106:10298:19617 2:N:0:CCACTACTATACCTGT
CCCAACTATCCCTATTAATCATTACGTCAATCTTAGAAACCAACGAAATAAGATCAAACGTCCTATTTCATTATTCCATGCTAATGTATTCAAGCCAAAGCCTGCTTTAAACACTCTAATTTTTTCAAAGTAACAGTCCTGATTCCACACGACATCAAGTTAATGACATCACGCTTCGTCGGAAGGGAGAAACCAATTGTACCGGTGCGTACCGTTGGCACGACCAATAAATTGATCCCGAAATTCAACTACGAGCTTAGATCGGAAGAGCGTCGTGTAGGGAAAGAACAGGTATGTGTCT
+
CCCCCGGGGGGGGGGGGGGGGGGGGGGGGGGGGGGGGGGGGGGGGGGGGGGGGGGGGGGGGGGGGGGGGGGGGGGGGGGGGGGGGGGGGGGGGGGGGGGGGGGGGGGGGGGGGGGGGGGGGGGGGGGGGGGGGGGGGCEFGGGGGGGGGGGGGGGGGGGGGGGGCFGGGGGFGDGGGGGGGEGEGD@GGGGGGGGGGGGFGGCA6?BDCBGDGGGFFAEFFFFAFFDF6BEFFGCC=EG@>@EFFFFFEG641DE(:;>@EEF@@?@@D@@FFB>0-0()<B:73)37:??(-+)/94*))
@M03152:184:000000000-AWYW1:1:2106:15154:19778 2:N:0:CCACTACTATACCTGT
CCCAACTATCCCTATTAATCATTACATCGATCCTAGAAACCAACAAAATAGAATGCGATGTCCTATTTCATTATTCCATGCTAATGTATTCAAGCGTGAGCCTGCTTTAAACACTCTAATTTTTTCAAGGTAACAGTCCTAATTCCCCAAAACATCAAATGAATGACATTATGGTTCATTAGAAGGTGAGAACCAATAAAGCCAGTTCATACCAAGGGCACGACCAACTCATTGATCCCGAAATTAAACTACGAGCTTAGATCGGAAGAGCGTCGTGTAGGGAAAGAACAGGTATGTGAAA
+
CCCCCGGGGGGGGGGGGGGGGGGGGGGGGGGGGGGGGGGGGGGGGGGGGGGGGGGGGGGEFFGGGGGGGGGGGGGGGGGGGGGGGGGFGGGGGGGDGGGGGGGGFGGGGGGGGGGGGGGGGGGGGGGFG8FGGG<FFGGGGGGGGGDGF78EFGGGGFGGGGCFAFGGGGFGGC?DFFGE@DFFGGFGG?AFGGFFFGGF8D6DFFB=FDFGGG8DFBAFDDDF>BFEFFEFA=A;AEF>B5:@C*:+:C9)-9@9;(838/<99@@(7@39@DB11A@EF>=A;=@FD8((/4.)15:))
@M03152:184:000000000-AWYW1:1:2106:20594:19781 2:N:0:CCACTACTATACCTGT
CCCAACTATCCCTATTAATCATTACATCAGCCTTAGAAACCAACAAAATAAGACCAATGTCATATTCTATTATCCCATGCTGAACTATTCAAAGGCAAGGGTTACGCCTGCTTTGAACACTCTAATTTTTTCAAAGTAAACGATTGGAAGCAGCACACCCACGCCATCGCTGACGCAGGGGCCCCTATCCAAAAATCAAATGGAAGCAGCAATCGGGCCACGCCACTTGGACGGACCTTGACCGCTGCATTCCGAAATTCAACTACGAGCTTAGATCGGAAGCGCGTCTTGTAGGGAAAGA
+
CCCCCGGGGGGGGGGGGGGGGGGGGGGGFGGGGGGGGGGGGGGGGGGGGGGFGGGGGGFGGGGDFGGGGGGFGGGGGGGGGGGGGGGGGGGGGGGGGGGGGGGGGDGGGGGGGGGGGGGGCCGGGGGGGGGGGGGGGGGGGGGGGGGGGFGGGGGGGGGGFEDG@=EGCGFC=EDG6@DE6+@8CFFBFFG6D:EGCFEBA;68EF5FFACFFCA>?D4A>BFD22>FFFBFFGDG3=DCB;A@::9DFGA5?7A@F;E9<<24:D<((,3,-3<4<@(26@6@(.((((.).9<5)(142
@M03152:184:000000000-AWYW1:1:2106:8980:19790 2:N:0:CCACTACTATACCTGT
CCCAACTATCCCTATTAATCATTACGGTGATCCTAGAAACCAACAAAATAGAACCATGCCGTCCTATTCTATTATTCAATGCTAATGTATTCGAGCAAAATGCCTGCTTTAAACACTCTAATTTTTTCAAGGTAAAGGTCCTGGTTCCACAAGACATCCAATTAAGGACATCGATCTTCTCCGAAAGGTGAGAAATCAACAGCGACAGTTCATACCGCTTAAGCCACGACCATCGAGTAGATCCCGAAATTCAACTACAAGCTTAGATCGGAAGGGCGTCGGGAAGGGAACGAACAGGTAA
+
CCCCCGGGGGGGGGGGGGGGGGGGGG7C,CFFGGGGGGGGGCGCFGGGF<6E@@F,E@C<86@:6;FFG<CFACFEG,C9,,9FFFC6CEFC,9C,FCF@?C?FD9<F<,?FDGFDEAAE?FGGGFECE<,,,,C<==>E9F=,@EEF9EFF8E,@4>,>,,,9=E=E==2@C,+4=F9,==+++6@=EDF8D;D=9=D5=6D)=55+4?+=CCA**<:**0=*:)1*0525?9)3****1*1*;59>=C8?EDA<66)./1444.7352103((((0,-7)-57>::24((-2())(2.)
@M03152:184:000000000-AWYW1:1:2106:6701:19855 2:N:0:CCACTACTATACCTGT
CCCAACTATCCCTATTAATCATTACGGCGACTCTAGAAACCAACAAAATAGAACCGCGCGTCCTATTTTATTATTCCATGCTAATGTATTCAGGCATAGGCCTGCTTTGAACACTCTAATTTTCTCAAGGTAAAGGTCCTGGTTCCCCGACGCACACCAACAAAGGGCACGCCGGCTCACCAAGAGGTAAGGCCCGCCCAGACAGTACGTGCCGTTAGGCAGACCGCCCGGCCAGGCCCGAAATTCAACTACGAGCTTAGATCGGAAGAGCGTCGTGTAGGGAAAGAACAGGAATGAGTAG
+
CCCCCGGGGGGGGGGGGGGGGGGGGGGGDEEDGGGGGGGGGGGGGGGGGGGGGGGGGEDFCEEGGGGGGGGGGGGGGGGGGFGGGGGGGGGGGFCGGGGGGFGGGGGGGGGGGGFGGGGGGGGFCFGFCGGGGGGGG9C?FFFGGGGGDC+BECGGGECCECGGGGCEFDD>EEDDGGG7DGFGGGGGGCD8:5CCG<EBE:52=8F7<57<CC538DFFF6>@F9;>>B>F>C?GF059B>)(7*4@A068?D>;:?:7A64126(24:(4(37-3<0)58(5:@?F,(4,(0)/*)0.)
@M03152:184:000000000-AWYW1:1:2106:24258:19898 2:N:0:CCACTACTATACCTGT
CCCAACTATCCCTATTAATCATTACGTCAATCCTAGAAACCAACAAAATAAGATCAACGTCCTATTTCATTATTCCATGCTAATGTATTCAAGCGTGAGCCTGCTTTAAACACTCTAATTTTTTCAAAGTAACAGTCCTGACTCCCCGCCACACCAAGTGAATGGCATGACGGTTCGTCAGAAGGGAGGAATCAGTGACACCAGTACGTACCGAAGGCACGACCGGCGTACTGATCCCGAAATTCAACTACGAGCTTAGATCGGAAGAGCGTCGTGTAGGGAAAGAACAGCAGTGTGTAGA
+
CCCCCGGGGGGGGGGGGGGGGGGGGGGGGGGGGGGGGGGGGGGGGGGGGGGGGFGGGGGGGGGGGGGGGGGGGGGGGGGGGGGGGGGGGGGGGG7FFEGDFGGGGGGGGGGFGGGGCFGGGGGGGGGGGGGFGGGGGGGGGGCFGGGGGGGGGG7EGGGGFADGGFGGFGGGGGGGGGGGGAB8?CFGCEFCFGGGGFGFGGD5EF?D?FFDDD>DBF@FFFBFBF=4/?9F=F3;FFG;3;46+:?C3963;C>17)34)6<???FFFFFF(3(44.5<:?:FF?1,4,(((0.9*,0))
@M03152:184:000000000-AWYW1:1:2106:16530:19951 2:N:0:CCACTACTATACCTGT
CCCAACTATCCCTATTAATCATTACGTCGATCTTAGAAACCAACGAAATAAGATCAAACGTCCTATTTCATTATTCCATGCTAATGTATTCAAGCCAAAGCCTGCTTTAAACACTCTAATTTTTTCAAAGTAACAGTCCTGATTCCCCACGACATCAAATTAATGACATCATGCTTCGTCAGAAGGGAGAAACCAATTGTACCAGTGCGTACCGTTGGCACGACCAATAAATTGATCCAGAAATTCAACTACGAGCTTAGATCGGAAGAGCGTCGAGAAGGGAAAGAACAGGCATGTGTAA
+
CCCCCGGGGGGGGGGGGGGGGGGGGGGGGGGGGGGGGGGGGGGGGGGGFFFGGGGGGGGGGGGGGGGGGGGGGGGGGGGGGGGGGGGGGGGGGGGGGGGGGGGGGFFDGGGGFGGGGGGGGGGGGGGGGGGGGGGFGGGGGGGGGGGGGGGGGGGGGGGGGGGGFFFGGGGGGGGFFEGGGGGGGGGGGGGGGGGGGGGFGG?DEF+BGBGG>DFFFFEFF=DFFF=FFFE@C@6+:4*7BBFFFFFFE=?B2C42?5;EC3.=((1018;(.1.((),56><F0),33((.(2)0*)2))
@M03152:184:000000000-AWYW1:1:2106:8126:19980 2:N:0:CCACTACTATACCTGT
CCCAACTATCCCTATTAATCATTACTTTATTTCTCAAACCAACAAAATAGAAACAAAGTCCTATTCCGTTATTCCATGCTAATGTATTCAAGCATAAGCCTGTTTTAAACACTCTAATTTTTTCAAAGTAACAGTTTTAGTTCCTTAAAGCACTAAATGAATAGCACTTTAATTTCCTAAAAGTAAAAGACCCAATCAAAGCAGTGTTAATCTTGCGACTAAACCACTTAACCAGGCCCGAAATTCAACTACGAGCTTAGATCGGAAGAGCGTAGTGTAGGGAAAGAACAGGAGTGTGTAG
+
CCCCCGGGGGGGGGGGGGGGGGGGGGFGGGGGGGGGGGGGGGGGGGFGGFFGGGGGGFFFGGGGGGFGFGGGGGGGGGGGFGFCFGGA9EFFGGGGFGGGGAFCGGGGGGGGGGGGGGGGGGGGGCFCFAFEGGGGGGGFGFFFCFGGFGGGGFGGGGGFGGGGGGAFFGCCEGGGGGGCGA8CDGGGGGGG8DFFGGFD,=D)E?4CFDGFDG:DBEBBFFFEFF=DFFEF*+8+9=6=5=58;8EFFFAC>DBF>B;36:A-(692BD(85(5>@C397),=@F@@(3(((*(2;)*1)
@M03152:184:000000000-AWYW1:1:2106:6181:19999 2:N:0:CCACTACTATACCTGT
CCCAACTATCCCTATTAATCATTACGGCGATCCTAGAAACCAACAAAATAGAATCATGCCGTCCTATTTTATTATTCCATGCTAATGTATTCAAGCAAAATGCCTGCTTTAAACACTCTAATTTTTTCAAAGTAAAGGTCCTGGCTCCCCGCGTCACCCAATTAAAGACAGCGCGGTTCTCCAGAAGGTGAGAAATTGACTACACCAGTTCATACCCCTTAGGGCACGACCGATGTGTCAATCCCGAAATTCAACTACGAGCTTAGATCGGAAGAGCGTCGTGTAGGGAAAGAACAGGGAT
+
CCC@CGGGGGGGGCGGGGGGGGGFGGDGFEGGGGFG@E<FGCEGGFGGGGGFGGGGGGGGGFGGGGGGFGAFGFGGGGGGCFG<CFGG9FFGFF9FC<E8FFGGGAFGGGGCFGGGDGGGFGGGGGGGGG<<FFGFG9EGGGGFE8EGGGECCEGGGGF8BFFC9=,=DFCDGECEDEGGGGG,:,>>DFGGCF6EFF7CF8;5C*39CBFFG7FAAFDAA745B@F:)?=BED6;65C)@?A8F5(.3D6?E7A.94(((,,:224:908??>F?0),37.(0,9413:?((2::F(*-(
@M03152:184:000000000-AWYW1:1:2106:6673:20035 2:N:0:CCACTACTATACCTGT
CCCAACTATCCCTATTAATCATTACGTCGATCCTAGAAACCAACAAAATAGGGTCAAACGTCCTATTTCATTATTCCATGCTAATGTATTCAAGCGCGAGCCTGCTTTAAACACTCTAATTTTTTCAAAGTAACAGTCCTGATTCCCCGCCACACCAACTTAATGACATGACGGTTCTTCAGAAGGGAGAAACCAGTGACACCAGTGCATACCGAAGGCACGACCAGCGTACTGATCTCGAAATTCAACTACGAGCTTAGATCGGAAGAGCGCAGTGTAGGGAAAGAACAGGGATGTGTAG
+
CCCCCGGGGGGGGGGGGGGGGGGGGGGGFGGGGGGGGGGGGGGGGGGGGGGGFGFGGGGGFGGGGGGGGFGGGGGGGGGGFGGDCGFFGGGGGGGGDGGEGDFDCEFGGGGGGFFFGGFGGGGGGFGDFAFFGGFFGGECFAFGGGFGDGCGGGGGGGGGGGC=FGGGGC?=C=CGCGDGFFGGGGGGGGGGGGG?CFF?CGD=,<A@CAGCFGEFFB>FA=EF=BFF4?>DFCCC6CG8FFBFFF?A4+2;<DDF>1>@<?)63:397:?(((-(3959>>?4(83:1:<0-5())-2-)
@M03152:184:000000000-AWYW1:1:2106:15064:20049 2:N:0:CCACTACTATACCTGT
AGTTCTGCTTCATCCTTTCCCGCTCCCCACTCCCATCGTTCCCCACTTTCCCATTTCTTCTTATTTCTTCCTCAGCCACACAACAACCATCCCACTACCAGATTGACATCATCCTTTCCCGCACTCTCTTCCTGTCTATAACCCCCTGTACCATTTCCATACTTTCGCCTCCCAGCTTCAGTTGTGTCCACGAAGTCCTCACCAATTACCAACCTATCACCTTGACTATCCGTCTACACCCCCTTCCTCTGTTCTCACACCTGCTACCTCACTCACACACACCCTACTGGTCACCACCAGC
+
-6---;,;-,,,<<,6@,,-;,+@8@@;,8,;;<,@,8,,C@C,,6,6C,,;,;,,,,,C6C<CE,,,,,6,<,,99,6,6@,8,,,8,,,,,:9,,,,9,,,,,:9,9,,5,,,9,,,,88++8,,9A,5,5A,,49,94,,,@:>+,,,,9,,,:@D,,63,,,+1+++,6,=,=9==+@,,6+63,,,+++++,+,+,3+*,*+2++++**,33;*+0*03*3*+++0***:*1*0)*6)()/(+04)1*+1*+0)((,((/)/()///)/(/.=(,(.()(./.).)))3)/)(*..
@M03152:184:000000000-AWYW1:1:2106:21740:20069 2:N:0:CCACTACTATACCTGT
CCCAACTATCCCTATTAATCATTACGGCGACTCTAGAAACCAACAAAATAGAACCGCGCGTCCTATTTTATTATTCCATGCTAATGTATTCAGGCATAGGCCTGCTTTGAACACTCTAATTTTCTCAAGGTAAAGGTCCTGGTTCCCCGACGCACACCAACAAAGGGCACGCCGGCTCACCAAGAGGTAAGGCCCGCCCAGACAGTACGTGCCGTTAGGCAGACCGCCCGGCCAGGCCCGAAATCCAAATACGAGCTTAGATCGGAAGCGCGTCGTGTAGGGAAAGAACAGGCACGTAGCA
+
CCCCCGGGGGGGGGGGGGGGGGGGGGDGGGGGGGCGGFGGGGGGGGGGGFGGGGGGGGGGGGGGGGGCGDGGGGGGGFGFGGGGGGGGGFFGGGGGGGGGGGGGGFFGDFFFFGGGGFCGFFGGGGCFGFFGGDFAEFGGGFFFDFGFEEGG7CGGGEG?EDFG8=@>D>DGEEGGCECC>E,@?DFGGGGGGDE5:4EBFDFFCFFD7ACFGGGADFFA6<FFF;@)5)->>D17:?D1)4)2*92/)**6(/)1).:4).6<:(,4((,3(7(-4).485(7(.(,8271(*(87(*()
@M03152:184:000000000-AWYW1:1:2106:21251:20103 2:N:0:CCACTACTATACCTGT
AGCAGGGGGTGAGCGGAAGCGTGTCAAAACCTTAATACACAACCAAATCAACACACTCATCAATATATAAAACTTATCAACAAAAAAAAAAAAACCCACGTCATATTTTATTACTAAATCCTATACTATTCAATTATAAGATACGCCATTTTTTAACAACCATATTTTTTCAATCTATATAATACATACTGTATTTAACTCCAACAATCACAACACTACAACACATGCCGTGACAGTCACACAGAGTCAACGTGCGTAGCAACTAGGAATAGCTGCCTACAAACTGTGTACTCACCACATA
+
88---,++6++6,,++8++C+8,,,,,<,,B<,,,,,,,,,,,8:CA,6,,C,66,:,6,,<,,,,,,<,,,,,<<,,CD,,,,,C+>++4++8:+++=864:A@,,,,5555:,,,,,,3,,,,,@5,,:3,,8,,8,9,3,7+3++8,,,3>,4,79,6*,4,,57<7*,,,+>=,=<+,,2+62,,5,,,,,,,1,+,**(,))*2)2****)*0(2*).,/)))))())*)*/)+.9()()))*)*1(,*)(),(().(.5)(.)))))))((*-,(*)0.*)--)))6+(0*1/,)
@M03152:184:000000000-AWYW1:1:2106:7325:20162 2:N:0:CCACTACTATACCTGT
CCCAACTATCCCTATTAATCATTACGGCGACTCTAGAAACCAACAAAATAGAACCGCACGTCCTATTTTATTATGCCATGCTAATGTATTCGGGCAAAGGCCTGCTTTGAACACTCTAATTTTCTCAAGGTAAAAGTCCTGGTTCCCCGACACACCCAGTGAAGGGCATGCCGGCTCACCAAGAGGTAGAACCCGGCCAAGCAGTACGTACCGTGAAGGCAGACCACCCAACCAGGTTCGAAATTAAACTACGAGCTTAGATCGGAAGAGCGGCGGGTAGGGAAAGAAAAGGTAGGAGTAG
+
CCCCCGGGGGGGGGGGGGGGGGGGGGGGGGGGGGGGGGGGGGGGGGGGGGGGGGFEGGGGGGGGGGGGGGGGGGGGGGGGGGGGGGGEGGGGGGGGGGGF?FFGGFFGGGGFGEGGGGGGGGGGGGGFGGGFGGFCFGGGGCEGFGCGDCGEGGGDGFGFDFGC@EGGGGGGDEDGGGGGCGGGGGGFFGGGGGGGGGGFG47<FFACCAFGDFF>AA;F)()3,67>EFFE>*6C))06AFE(6*)=AGFFFGFF:3<?A<)4:B0(1:((,4((-)4:0>::2>BF04(3)3)0*.0(.
@M03152:184:000000000-AWYW1:1:2106:13999:20328 2:N:0:CCACTACTATACCTGT
CCCAACTATCCCTATTAATCATTACATCGATCCTAGAAACCAACAAAATAGAATGCGATGTCCTATTTCATTATTCCATGCTAATGTATTCAAGCGTGAGCCTGCTTTAAACACTCTAATTTTTTCAAGGTAACAGTCCTAATTCCCCAAAACATCAAATGAATGACATTAAGGTTCATTAGAAGGTGAGAACCAATAAAGCCAGTTCATACCAATGGCACGACCAACTCATTGATCCCGAAATTAAACTACGAGCTTAGATCGGAAGAGCGTCGGGTAGGGAAAGAACAGGAATGTATAA
+
CCCCCGGGGGGGGGGGGGGGGGGGGGGGGGGGGGGGGGGGGGGGGGFGGGGGGGGFGGGGGGGGGGGGGGGGGGGGGGGGGGGGGGGGGGGGGGGGGGGGGGGGGGGGGGGGGGGGGGGGGGGGGGGGGGGGGGGGGGGGGGGGGGGGGGGGGGGGGGGGGGGGGGGGGGGGFCDDFGGGGCFGFFGEEGGGGGGGGGGFAFFDFFFGGFFGDGGFDF)9D9EF=A<BF56AFCAD8EFADF?@F*>FE>A37?*:?BE==5@B?2((05:92221(.32=>3A?4/8(/57,6)99)*))
@M03152:184:000000000-AWYW1:1:2106:5278:20339 2:N:0:CCACTACTATACCTGT
CCCAACTATCCCTATTAATCATTACGGCGACTCTAGAAACCAACAAAATAGAACCGCACGTCCTATTTTATTATTCCATGCTAATGTATTCCGGCGTAAGCCTGCTTTGAACACTCTAATTTTCTCAAGGTAAAGGTCCTGGTTCCCCGACACACCCAGTGAAGGGCATGCCGGCTCACCAAGAGGTAAGGCCCGGCCAGACAGTACACACCGTTCGGCGGACCGCCCGGTCCGGTCCGAAATTCAACTACGAGCTTCGATCGGAAGAGCGTCGTGTAGGGAAAGAACAGGTCAGTTTAGA
+
CCCCCGGGGGGGGFGGGGGGGGGGGFGGEFFGGGGGGGGGGGGGGGGGGGGGGFGGG@CGFEEGEFCGGGGGGGGFGE<DDFEFFGGFGGFGGFEGGDGGGGGGGCFEEGCE?FFEFGGG9CE<FEC?AFFGFGGGGEGFGGGFGFGFCEGEGFGGGGGEGFFDGEGFFFF?EEGGC;CFFF7:5BDFGGGGGG>7C*49,:F=FF=CCFGGGC*)):35368;>9;@D>9>)/49)4<3)-)-*14@AGFFBDF06),(-89:B29?<B;46>9<(7976)()3.4.41())+.9*.:<4
@M03152:184:000000000-AWYW1:1:2106:17583:20399 2:N:0:CCACTACTATACCTGT
CCCAACTATCCCTATTAATCATTACGTCGATCCTAGAAACCAACAAAATAGGTTCGAACGTCCTATTTCATTATTCCATGCTAATGTATTCGAGCGATTGCCTGCTTTAAACACTCTAATTTTTTCAAAGTAACAGTCCTGACTCCCCGTAACACCAAATTAATGACATCACGGCTCGTCAGAAGGGAGAAATCAATGACGTTAGTACGTACCGAGGCACGACCGACGTATTGATCCCGAAATTCAACTACGAGCTTAGATCGGACGAGCGTCGTGTAGGGAAAGAAAAGGTATGGTTAGA
+
CCCCCGGGGGGGGGGGGGGGGGGGGGGGGGGGGGGGGGGGGGGGGGGGGGGGGGGGGGGGGGGGGGGGGGGGGGGGGGGGGGGGGGFFGGGGGGGGGGGGGGGGGGGGGFGGGGGGGGGGGGGGGGGGGGGGGGGGGGGGGGGGGGGGGGGGGGGGGGGGGGGGGGGGGGGGGGGGGGGDGGGGFGCFGGGGGGGGCFFF6C?CGFFGDFGGGGGDBEDA>@F>B>;FAFFFF@3;@=3;ABFEACEC?DF<?CEB)),..61<F0(496(419>?1>DFF@:4473(,((..+..*)2()
@M03152:184:000000000-AWYW1:1:2106:21064:20483 2:N:0:CCACTACTATACCTGT
CCCAACTATCCCTATTAATCATTACGTCGATCCTAGAAACCAACAAAATAGGATCGAACGTCCTATTTCATTATTCCATGCTAATGTATTCAAGCGTTAGCCTGCTTTAAACACTCTAATTTTTTCAAAGTAACAGTCCTGATTCTCCACGACATCAAATTAATGACATCATGGTTCGTCAGAAGGGAGAAACCAATAAGACCAGTTCATACCTGAGGCACGACCGGTATATTGATCCCGAAATTCAACTACGAGCTTAGATCGGAAGAGCGTCGTGTAGGGAAAGAACAGGTATGTGTAG
+
CCCCCGGGGGGGGGGGGGGGGGGGGGGGGGGGGGGGGGGGGGGGGGGGGGGGGGGGGGGGGGGGGGGGGGGGGGGGGGGGGGGGGGGGGGGGGGGGEGGGGGGGGGGGGGGGGGGGGGGGGGGGGGGGGGGGGGGFGGGGGGGGGGGGGGGGGGGGGGGGGGGGGGGGFFGGGGDGGGGEGGGGGGGGGGGGGGFGGGFFGG?CGFFCGFGDFGGFFFBBFDFF5>>5AFFFFFFC8;*8BFBFFA?F*=FEFGFF>;<=459(/;?>FFDBBF9(45:A2>?F?FBF17:?.92?/.*.)
@M03152:184:000000000-AWYW1:1:2106:11013:20520 2:N:0:CCACTACTATACCTGT
CCCAACTATCCCTATTAATCATTACATCGATCTTAGAAACCAATGAAATAAGATCAAACGTCCTATTTCATTATTCCATGCTAATGTATTCAAGCTTCGGCCTGCTTTAAACACTCTAATTTTTTCAAGGTAACAGTCCTGATTCCTCACGAGTTTACGACATCAAAGTTAATGACATCATGCTTCGACAACCAATTGTACCGGTACGTACCCGATAAATTGATCACGAAATTCAACTACGAGCTTAGATCGGAAGAGCGTCGTGGAGGGAAAGAACAGGTATGTTGAGATCTAGGGGGAG
+
CCCCCGGGGGGGGGGGGGGGGGGGGGGGGGGGGGGGGGGGGGGGGGGGGGGGGGGGGGGGGGEGGGGGFGGGFGGFGGGGGGGGGGGDFGGGGGGGGGGGGGGGGGGGFGGGGGGGGGGGGGGGGGFGGCGGGGGGGGGGGFFGGGGGGGDCGEGGGGG?EGCGGGFGGGGFGFCADGGGGFGGGFG7>GC8C>DFCCEFFD8A@B>DGAC?CCEFBBCFFEFFFEF55>AF6D<CFEC454AA>ACFECFD=D49FD=@F;6((((/2:D;(,33303(-94?)9--4(6))+)0)()((
@M03152:184:000000000-AWYW1:1:2106:8442:20528 2:N:0:CCACTACTATACCTGT
CCCAACTATCCCTATTAATCATTACGTCAATCCTAGAAACCAACAAAATAAGATCAACGTCCTATTTCATTATTCCATGCTAATGTATTCAAGCGTGAGCCTGCTTTAAACACTCTAATTTTTTCAAAGTAACAGTCCTGATTTCCCGCCACACCAAGTGAATGGCATGACGGTTCGTCAGAAGGGAGGAACCAGTGACACCAGTGCATACCGAAGGTACGACCAGCGTACTGATCCCGAAATTCAACTACGAGCTTAGATCGGAAGAGCGTCGTGTAGGGAAAGAACAGGCACGTGTATA
+
CCCCCGGGGGGGGGGGGGGGGGGGGGGGGGGGGGGGGGGGGGGGGGGGGGGGGGGGGGGGGEGGGGGGGGGGGGGGGGGGGGGGGGGGGGGGDGGGGGDGFFGGGGFCGGGGGGGGGGGGGGGGGGGFGGGGGGG9E9CFFFFGGFGCGGGGGGGGGGGFFFGGGGGGGGGGGEGD6CDGGGADDGGGEGGGGGGGGGGFGCDFGFFGGFGC6CEB9AEFFFDAADFEFDBFFGFGFBDFA2A:6BEFEFF0(*:9)/7CEFFFFF>@D;0.864?4F42:@?@:F(((.((,*(077*))
@M03152:184:000000000-AWYW1:1:2106:25819:20676 2:N:0:CCACTACTATACCTGT
CCCAACTATCCCTATTAATCATTACATCGATCCTAGAAACCAACAAAATAGAATGCGATGTCCTATTCCATTATTCCATGCTAATGTATTCAAGCGTTAGCCTGCTTTAAACACTCTAATTTTTTCAAGGTAACAGTCCTAATTCCCCATAACATCAAATGAATGACATTATGGTTCATTAGAAGGTGAGAACCAATAAAGCCAGTACGTACCGAGGGCACGACCGACCCATTGATCCCGAAATTCAACTACGAGCTTAGATCGGAAGAGCGTCGTGTAGGGAAAGAACAGGTATGTGTAG
+
CCCCCGGGGGGGGGGGGGGGGGGGGGGGGGGGGGGGGGGGGGGGGGGGGGGGGGGGGGGGGGGGGGGGGGGGGGGGGGFGGGGGGGGFGGGGGGGGGGGGGGGGFGGGGGGGGGGGGGGGGGGGGGGGGFGGGGGFGGGGGFGGGGFFGGCGGGGGGGGGGGGGFGGCDGGGGGGFGFFDF,3@D8EGGF,EFGGGGGFFGFGD8:B=8?FFGDG5?>AFE@5=A5AFF>)@ACCF9CGFF(?BFFEFCGFFF48654C<C?E@;6;B;;DB@(39(..5<D0@<F?0,8::4<:)/-05)
@M03152:184:000000000-AWYW1:1:2106:20282:20714 2:N:0:CCACTACTATACCTGT
CCCAACTATCCCTATTAATCATTACGGCGACTCTAGAAACCAACAAAATAGAACCGCACGTCCTATTTTATTATTCCATGCTAATGTATTCGGGCATAGGCCTGCTTTGAACACTCTAATTTTCTCAAGGTAAAAGTCCTGGTTCCCCGACGCACACCAATAAAGGGCACGCCGGCTCACCAAGAGGTAAGGCCCAGCCAGACAGTACACGCCGGTAAGCGGACCGCCCGGCCAGGTCCGAAATTCAACTACGAGCTTAGATCGGAAGAGCGTCGGGGAGGGAAAGAACAGGTAGGTGTAA
+
CCCCCGGGGGGGGGGGGGGGGGGGGGGGGGGGGGFGGGGGGGGGGGGGGGGGGGGGGGDEFGGGGGGGGGGGGGGGGGGGGGGGGGGGGFGGGGGGGGGGGFGFFFGGFGGFGGGGFGGGGGGGGFFFGGFFGGGFGGGFGCEFFGF:8EGGGGGEFEGDGGGDFGGGGGGGGGGGGGGGGGFF>FCFFEFBFGGDGFEFFCFBGFF>:1CDFC*:>>@4ABFFF>>>DBBF5)8C;?C>D:@?**6*<C42:<@>>:A?B<ABBF(47:?F3:7((),46;,),7::4(2:)<))*4:))
@M03152:184:000000000-AWYW1:1:2106:15325:20718 2:N:0:CCACTACTATACCTGT
CCCAACTATCCCTATTAATCATTACGTCGATCTTAGAAACCAACAAAATAAGATCAAACGTCCTATTTCATTATTCCATGCTAATGTATTCAAGCCAAAGCCTGCTTTAAACACTCTAATTTTTTCAAAGTAACAGTCCTGATTCCCCACGACATCAAATTAATGACATCATGCTTCGTCAGAAGGGAGAAACCAATTGTACCAGTGCGTACCGTTGGCACGACCAATAAATTGATCCCGAAATTCAACTACGAGCTTAGATCGGAAGAGCGTCGTGTAGGGAAAGAACAGGTATGTGTAG
+
CCCCCGGGGGGGGGGGGGGGGGGGGGGGGGGGGGGGGGGGGGGGGGGGGGGGGGGGGGGGFGGGGGGGGGGGGGGGDGGGGGGGGGGGGGGGGGGGGGGGGGGGGFGGGGGGGGGGGGGGGGGGGGGGGGGGGGGGGGGGGGGGGGGGGGGGGGGGGGGGGGEGFFGGGGGGGGGFGGFGGGGFGGGGGGGGGGGFFFGDDE=9FFFGDDGGGGGFFFFFFFEAAA@FFFFFFCEF>;D=BFBFFFCFFCA@@DFBD@9<<?C6?;<(5=D03766;88AFFF>17438<?05+66*)*))
@M03152:184:000000000-AWYW1:1:2106:18775:20733 2:N:0:CCACTACTATACCTGT
CCCAACTATCCCTATTAATCATTACGTCGATCCTAGAAACCAACAAAATAGGGTCAAACGTCCTATTTCATTATTCCATGCTAATGTATTCAAGCGCGAGCCTGCTTTAAACACTCTAATTTTTTCAAAGTAACAGTCCTGATTCCCCGCCACACCAACTTAATGACATGACGGTTCTTCAGAAGGGAGAAACCAGTGACACCAGTGCATACCGAAGGCACGACCAGCGTACTGATCTCGAAATTCAACTACGAGCTTAGATCGGAAGAGCGTCGTGTAGGGAAAGAACAGGAATGGTGAA
+
CCCCCGGGGGGGGGGGGGGGGGGGGGGGDDFGGGGGGGGGGGGGGCDFGGGGGGGGGGGGGGGG9FFGGGGGGGGGGGGGGGGGGGFDGGGGGFGGG>FGGGGGGGGGGGGGDGGGG<FGGGGGGGGGGCFGFFGGGGGGGGGGGFFGGG7@EFEGGFGGGGGGGGGGGGGGD6=>>FGFFGC@=F7EDCF,<DGFGDFFGGGBFFFGGFFFGGGFF*<FF2?A>@DA)28?)=>BF3D863:?FCEFF>)617)35;C345?6;F:>((((,-4(453><>:>1;?B(((((0.96)*-)
@M03152:184:000000000-AWYW1:1:2106:16662:20764 2:N:0:CCACTACTATACCTGT
CCCAACTATCCCTATTAATCATTACATCAGCCTTAGAAACCAACAAAATAAGACCAACGTCATATTCTATTATCCCATGCTGTAATATTCAATGGCAAGTTACGCCTGCTTTGAACACTCTAATTTTTTCAAAGTAAATGATTCGAAAACGAGTTACCCCGCTTCCGAAAGATAGGAAGCATCAACCGAGCCACGCCACAAGGACGAGCTTTGATCAAACGCATTCCGAAATTCAACTACGAGCTTAGATCGGAAGAGCGTCGTGTAGGGAAACAACAAGTATGATATGACAGTTGCGGAA
+
CCCCCGGGGGDGGFGGGGFFFGEEGGGGGGGGGDFGGGFGGCFGGAFGFFFGE@FFFFGGGGGGEEGGAFGDGGEEFGFGGGF<9F,CFGGGGE8FGFFFFFGGDGGGGGGG9E9?EGGFGGGGGEDEFGGF<<EFC4EFFGGGD;>FGGDEGEGAF,@=>68CEGGGCC8,,3+,?EDFDFFFDGB+@CE8=DC6EDG?9?CDG5@DD>FGCGCCFAAF>@D=9?586?5AFDECFE46435156>A3;@=0>.(),((6;6(3?:><6:1((.(()(()1.*)/)))))))3-/8()((
@M03152:184:000000000-AWYW1:1:2106:15146:20803 2:N:0:CCACTACTATACCTGT
CCCAACTATCCCTATTAATCATTACGTCAATCCTAGAAACCAACAAAATAGGATCGAGCGTCCTATTTCATTATTCCATGCTAATGTATTCAAGCGTTAGCCTGCTTTAAACACTCTAATTTTTTCAAAGTAACAGTCCAGATTCCCTGCAACACCAAATTAATGGCATTACAGTTCATCAGGAAGGAGGAATCAGAAAGACCAGTACATACCGGTGGCATGACCAGCCTACTAACCCCGAAATTCAACTACGAGCTTAGATCGGAAGAGCGTCGTGGAGGGAAAGAACAGGTATGTGTAG
+
CCCCCGGGGGGGGGGGGGGGGGGGGGGGGGGGGGGGGGGGGGGGGGGGGGGGGGGGGGGGFGGGGGGGGGGGGGGGGGGFGGGGGGGGGGGGGGGGGGGGGGGGGGGGGGGGGGGFGGFGGGGGGGGGGFGGGGGGGGGGGGGGGGGGGGGGGGGGGGGGGGGGGGGGGGGGGG9FGGGGGGGGGGGGGDGGGGGGGGFFGGDD=?FGGFGGGDED>?@CF5C@EEBF>AEFFGFGFDGADBABFFFF?FFFFGB@A=CEFCCFF@FFD@;9>D@(()/66>6@?:2?(2::49469)*.-
@M03152:184:000000000-AWYW1:1:2106:6766:20856 2:N:0:CCACTACTATACCTGT
CCCAACTATCCCTATTAATCATTACATCAGCCTTAGAAACCAACAAAATAAGACCAACGTCATATTCTATTATCCCATGCTGTAATATTCAATGGCAAGGTTACGCCTGCTTTGAACACTCTAATTTTTTCAAAGTAAATGATTGGAAGCGGTTGCCCACTATCCAAACGTAGGAAGCACAGACCCAGCCACGCCACAAGGACGAGCTTTGGCCTGAATGCCCCCGCAATTCAACTACGAGCTTAGAACGGAAGAGCGTCGTGTAGGGACAGAACAGGCAGGTTTCACTTGCGGAGGCTGG
+
CCCCCGGFFGFFGAFGGGFEFGGFGFGCFDGGGG<EFGGGGFFDCDFFFFGGGCFFFGGGGGG@EFFFFFFEGGDGFFFGFFEG9FGGGGFGGFFGGGGGGFGGE7FFGGGGGFGGGFGGGFCFCFFFGGFGAA?EF,E<9EEFFGGFEDE>ECFGCCEEDD=FGFCGDCGF?=8=D8+6=@EG?ED:=D8D>EGEGFC5CGGBC?>DFFC5>FGFF5AA==;=9A)*9?:FFFFGFED2/9:3:4)+77.48C4(;2:;9382:A<1(,,4()(4()(.4),*)0)).)).(/(.3(*.(
@M03152:184:000000000-AWYW1:1:2106:6748:20903 2:N:0:CCACTACTATACCTGT
CCCAACTATCCCTATTAATCATTACTTCGGTCCTAGAAACCAACAAAATAGAACCAAAGTCCTATTCTATTATTCCATGCTAATGTATTCAAGCGTAAGCCTGCTTTAAACACTCTAATTTTTTCAAAGTAAAAGTCCTGGATCCCCAACGCACTCAATTAAGGGCACGCTGGTTCCCCAGAAGGAAAGACCCAACCAGAGCAGTGCTTACCTTTCGGCAAGACCACCCAGCCAGGCCCGAAATTCAACTACGAGCTTAGATCGGAATACCGTCGTGTAGGGAAATAACAGGTATGTGGAT
+
CCCCCGGGGGGGGFGGGGGGGGGGGGGGEEGGGGGGGGGGGGGGGGGGGGGGGGGGGGFGGGGGGGGGGGGGGGGGGGGGGGGGGGGGGGGGGGGGDGEDFAFGGGGDGGGGGGFFCGGGGGGGGGGF?FGFFGGGGGGFF8EFGGGGGGGGGGGGGGGFGGF,@CGGGGDGEGFGGGGGGGGDFGGFGGGGGGFGGGGF?FG@CFF@FFDFFC,=?AAF>CF@5@B>EFBFFGB>4@D=E2/:=ACFEGFF?G>>F(//.77;(,:()))/,2-46)44>)(.2*-6)).(.0))/-*))
@M03152:184:000000000-AWYW1:1:2106:20327:20913 2:N:0:CCACTACTATACCTGT
CCCAACTATCCCTATTAATCATTACGGTGGTCCTAGAAACCAACAAAATAGAACCACAACGTCCTATTCCATTATTCCATGCTAATATATTCAAGCAAGAAGCCTGCTTTGAGCACTCTAATTTTTTCAAAGTAAAAGTCCTGGATCCCCGACACACCCAGTGAGGGGAATGCCGGCTCTCCAGAAGGAAAGGCCCAGCCAAAGCAGTACTCACCATAAGGCAGACCACCCAGCCAGGCCCGAAATTCAACTACGAGCTTAGATCGGAAGAGCGTCGTGAAGGGAAAGAACAGGGAGGTGG
+
CCCCCGGGFGGGGGGGGGGFGGGGGGGGGGGGGGGGGGGGGGGGGGGGGGGGGGGGFGGEEDGGGGGGGGGGGGGGGGGGFGGGGGGGGFFFFFCFGGGGGGGGGGGGGFE?FFGGGGGGFGGGGGGGGFGGGGGGGGGGGFDCGFFGGGGGEEGGGGDGGD=9DDEEGGGGGDGE+3=DFGGGGGGCFGGG:FC6EFCFGFGB6CFD+<C>CG>FFFFB6-@7>BFFFFFFFF9<8=4=)5>>>4.+1:+/;C5;EF15>8<EFD08?00((-(477((-=?B?>0(4(474*())-1-(
@M03152:184:000000000-AWYW1:1:2106:6580:20953 2:N:0:CCACTACTATACCTGT
CCCAACTATCCCTATTAATCATTACTTTGGCCCTAGAAACCAACAAAATAAGACCAATGTCATATTCTATTATCCCATGCTAATGTATTCATGATGCCAGGTTGTGCCTGCTTTGAACACTCTAATTTTTTCAAAGTAAACTATCTGGAACTTAAAAAAACTACCTATTGCTAGATAGCCAAATTCACAGAAACTAAAGGAGGTCAACACCCAGTACGCACCAAGAGAATGTCAAGGTGGACTTTGATGATGACTACTGCTACCCTAACCACCTTTTTTAGTGGCGGTTCAGTTAACAACC
+
CCCCCGGGGGGGGGGGGGGGGGGGGGGGEGGGGGGGGGGGGGGGGGGGGGCGCFGGGGGGGAFGGGGGGGGGGGGGGGGGGGGGGGFGGGGGGGGAFFGGGGGGFCEFFGFGGGFFGGGGGGGGFGGGGGFFCFGGGGGGGGGGGGGGFEFGGE9>FFGGGGGGGGFDGDFGGFGGGCCFDCDFFGGGGCGG8?FGGFE5?6==DF5?D5CDGFGDFFF><=F55=56>574;BED*3;=>CF=A4A6ACF6>D6C**.*8A=:D==@DFF=FDB:>*:;@17A05(6:;E<)27A6):((
@M03152:184:000000000-AWYW1:1:2106:23870:21075 2:N:0:CCACTACTATACCTGT
CCCAACTATCCCTATTAATCATTACGTCGATCCTAGAAACCAACAAAATAGAATCAAACGTCCTATTTCATTATTCCATGCTAATGTATTCAAGCGTATGCTTGCTTTAAACACTCTAATTTTTTCAAAGTAACAGTCCTGATTCCCCATAACACCAAATTAATGACATCATGGTTCGTCAGAAGGTAGGAATCAATAATACCAGTACGTACGATTGCACGACCAATAAATTAATCCCGAAATTCAACTACGAGCTTAGATCGGAAGAGCGTCGTGTAGGGAAAGAAAAGGTAGGAGTAAA
+
CCCCCGGGGGGGGGGGGGGGGGGGGGGGGGGGGGGGGGGGFGGGGGGGGGGGGGGGGGGGCGGGGGGGGGGGGGGGGGGFGGGGGGGGGGGGGGGGGGGGGGGGGGGGGGDGGGGGGGGFGGGGGGFGGGGGGGGGFFGGGGGGGGGGGGGGGGGEGGGGCGGGGGGGGFGAEFGFGGGGDGGFF=>=DFGGF>EGGGF?ADD8=?DFGDGFGGFFFACAFDFABDFFFFFFFGFF>)<>DFA?>AECEGFF>DD@;E=C475>@>B@;8>90>083;><@FF4=A@(4(,..+-*0(2))
@M03152:184:000000000-AWYW1:1:2106:6760:21091 2:N:0:CCACTACTATACCTGT
CCCAACTATCCCTATTAATCATTACGTCAATCCTAGAAACCAACAAAATAGGATCAATCGTCCTATTTTATTATTCCATGCTAATGTATTCAAGCGTTAGCCTGCTTTAAACACTCTAATTTTTTCAAAGTAACAGTCCCGATTCCTTGCGACACCAAATTAATGACATCGCGGCTCCTCGGAAAGGAAGAACCAACAAAACCTGTACGTACCGTAGGCACGACCAGCAAATTGATCCCGAAATTCAACTACGAGCTTAGATCGGAAGAGCGTCGTGTAGGGAAAGAACAGGTATGTGGAG
+
CCCCCGGGGGGGGFGGGGGGGGGGGGGGGGGGGGGGGGGGGGGGGGGGGGGGGGGGGGGGGGGGGGGGGGGGGGGGGGGGGGGGGGGGGGGGGGGGFFGGGGGGGGGGGGGGGGGFGGGGGGGGGGFGGGGGGGGFFGFGGGGGGGGGEGGDGGGGFGGGFGGGGGGGGGGGCCDC8EFFDGDGGFCFGFGGGGGGGGGFGGGDFFFGGFGFGGC*@AEFFFFFFF9AFF@C>8@:@;F<E@F6FACFFCFF;D>@:8C<>CC;@<:98(17212(,7(65)()4F(8((.4)+))*)*-(
@M03152:184:000000000-AWYW1:1:2106:11041:21115 2:N:0:CCACTACTATACCTGT
CCCAACTATCCCTATTAATCATTACGTCAATCTTAGAAACCAACGAAATAAGATCAAACGTCCTATTTCATTATTCCATGCTAATGTATTCAAGCCAAAGCCTGCTTTAAACACTCTAATTTTTTCAAAGTAACAGTCCTGATTCCACACGACATCAAGTTAATGACATCACGCTTCGTCGGAAGGGAGAAACCAATTGTACCAGTGCGTACCGTTGGCACGACCAATAAATTGATCCCGAAATTCAACTACGAGCTTAGATCGGAAGAGCGTCGTGTAGGGACAGAACAGGTATGTTAAA
+
CCCCCGGGGGGGGGGGGGGGGGGGGGGGGFGGGGGGGGGGGGGGGGGGGGGGGGGGGGGGGFGGGGGGGGGGGGGAFGGGGGGGGGGGGGGGGGGGGGGGDGGGGGGGGGGGGGGGGGGGGGGGGGGGGGGGGGGGGGGFGGGGGGGGFGGGGGGGGGFFGGGGFGGGGGGGCDGGGGGGGGGDDBE8>CDGGGGGGGFFGGGFCFFGGBGGDGGFFFEFFFFF9ADFFFCFFFFGFFG2?@DDFFFFFGF@@GE9BFFEE).3(270=;;B1;;3<<?F<B:.,)4?02?0)+-9/-0))
@M03152:184:000000000-AWYW1:1:2106:13532:21160 2:N:0:CCACTACTATACCTGT
CCCAACTATCCCTATTAATCATTACGTCAATCTTAGAAACCAACGAAATAAGATCAAACGTCCTATTTCATTATTCCATGCTAATGTATTCAAGCCAAAGCCTGCTTTAAACACTCTAATTTTTTCAAAGTAACAGTCCTGATTCCACACGACATCAAGTTAATGACATCACGCTTCGTCGGAAGGGAGAAACCAATTGTACCAGTGCGTACCGTTGGCACGACCAATAAATTGATCCCGAAATTCAACTACGAGCTTAGATCGGAAGAGAGTCGTGTAGGGAAAGAACAGGTATGATGAA
+
CCCCCGGGFGGGGGGGGGGGGGGGGGGGGFGGGGGGGGGGGGGGGGGGGGGGGGGGGGGGFGGGGGGGGGGGGGGGGGGDGGGGGGGGGGGGGGGGGGGGGFFGGGGGGGGGGGGGGAGGGGGGGGGGGGGGGGGGFGGGGGGGGFFA8@EGGEGGGGGFFGGGGFGGFFGFEGGEGDFCGGGEDEEGGGGGGGGGGG9=CGFE?9*<CBGCDDEDA65AAADFFFFFFFEC9+:B8;C2A@ADFFFCCDFFDGB@BEFFEF3;??0((((/6):,653>A3073)42((...+)/*)*.)
@M03152:184:000000000-AWYW1:1:2106:6381:21167 2:N:0:CCACTACTATACCTGT
CCCAACTATCCCTATTAATCATTACGTCGATCTTAGAAACCAACGAAATAAGATCAAACGTCCTATTTCATTATTCCATGCTAATGTATTCAAGCCAAAGCCTGCTTTAAACACTCTAATTTTTTCAAATTAACAGTCCTGATTCCCCACAACATCAAGTTAATGACATCATGCTTCGTCAGAAGGGAGAAACCAATTGTACCAGTGCGTACCGTTAGCACGACCAATAAATTGATCCCGAAATTCAACTACGAGCTTAGATCGGAAGAGAGTCGGGTAGGGAATGAACAGGGATGGTCAA
+
CCCCCGGGGGGGGFGGGGGGGGGGGGFGGGGGGGGGGGGGGGGGGGGGGGGGGGGFGGGGGGGGGGGGGGGGCFGGG9EGGFFGGGEFFGGFFAFGGGGGGGCFGEEECGGGC,?FFG9FFGGGGDGFG,CEGEA,E:B9EAFFFEDGGEGFCDFEG,9D9D8CFFGCDDDFGCFD97DCCCFDDF+,6@DFG?FFD+9=DF?D8DFG+:CD+7FBDEFFB9>@8>53*8=9B7698674@2?BCA?F6+/3(16563**)15=((/33;((/71(().:()(.,04<)4(((/(.)-*-)
@M03152:184:000000000-AWYW1:1:2106:9269:21351 2:N:0:CCACTACTATACCTGT
CCCAACTATCCCTATTAATCATTACGTCGATCCTAGAAACCAACAAAATAGAATCAAACGTCCTATTTCGTTATTCCATGCTAATGTATTCAAGCGTGAGCCTGCTTTAAACACTCTAATTTTTTCAAAGTAACAGTCCTGATTCCCCAAGACACCAAATTAATGACATTATGGTTCGTCAGAAGGTAGAAGTCAATAATACCAGTACGTACAATAGCACGACCAATAAATTGATCCCGAAATTCAACTACGAGCTTAGATCGGAAGAGCGTCGATTAGGGAAAGAACAGGTACGTTAAAA
+
CCCCCGGGGGGGGGGGGGGGGGGGGGGGGGGGGFGGGCGGGGGGGGFGGGGGGGGGGFFGGGGGGGGGGGGGGGGGGGGGGGGGGGGCDEFGGGGGGGGGGCGGGGGGGAFGEFGGGGGGGGGGGGGGGFGGFFGGGGGGGGGGGGGGGEDGGGGGFBFGGGGGGEGGGGGGFCGGGGDGGGGGGE@FGGGGGGGGGGC7@7+>CFFFDFGFGGGF?5AF>ADBA@EAFFE@FG@DFDC>B=A9+BEA<FAD@DB@AE*9*929=39((/,,(6((1>3;6A3:?FF(((..:+(0.(1))
@M03152:184:000000000-AWYW1:1:2106:11418:21440 2:N:0:CCACTACTATACCTGT
CCCAACTATCCCTATTAATCATTACATCGATCCTAGAAACCAACGAAATAGAATGCGATGTCCCATTTCATTATTCCATGCTAATGTATTCAAGCGTGAGCCTGCTTTAAACACTCTAATTTTTTCAAGGTAACAGTCCTAATTCCCCAAAACATCAAATGAATGACATTATGGTTCATTAGAAGGTGAGAACCAATAAAGCCAGTTCATACCAAGGGCACGACCAACTCATTGATCCCGAAATTCAACTACGAGCTTAGATCGGAAGAGCGTCGTGTAGGGAAAGAAAAGGAATTTTTAA
+
CCCCCGGGGGGGGGGGGGGGGGGGGGGGFGGGGGGGGGGGGGGGGFCGGGGGGGGGGGGGGGGGGGGGGGGGGGGGGGGGGGGGGGGGGGGGGGGDGDGGGGGGGGGGGGGGFGGGG9FFGGGGGGGFGGGGGGGGGGGGGGGGGGGGGGGGGGGGG9EGCEFG88DADGGGCDFGGGGGGAFFG8B:8==FGGGGGGGFAC8DFFFDGFFFGG8;5<=FA8@BBF@?FFEFA;>;38C):>45BAA+8:9B)3/5?=C3@4552(:((05(67;>05@E@)3)6)6(/((,(*))*)*()
@M03152:184:000000000-AWYW1:1:2106:23900:21449 2:N:0:CCACTACTATACCTGT
CCCAACTATCCCTATTAATCATTACGTCGATCTTAGAGACCAACGAAATAAGATCAAACGTCCTATTTCATTATTCCATGCTAATGTATTCAAGCCAAAGCCTGCTTTAAACACTCTAATTTTTTCAAAGTAACAGTCCTGATTCCCCACGACATCAAATTAATGACATCATGCTTCGTCAGAAGGGAGAAACCAATTGTACCAGTGCGTACCGTTGGCACGACCAATAAATTGATCCCGAAATTCAACTACGAGCTTAGATCGGAAGAGCGTCGTGTAGGGAAAGAACAGGTATGTTTAA
+
CCCCCGGGGGGGGGGGGGGGGGGGGGGGGGGGGGGGGGGGF@FGDFGGGGGGEGGGGGGGFGGGGGGGGGGGAEFGGGGGGGGGGGGCGGGGGGGGGGGGGGGGGGGGGDFCGGGGGDFGGGGGGGFFGGGFGGGF@FFGG9EGGGGFEEG6EGGGGGDGGGGGGGFGFGGGGGGGGCFGGGGCGFEDGGG8DFGFFFEFF=FD=DFFGA9C>DGEF*5*;8>BAA2AF4AF678CFEC=E>;=FFFFFGFBF:?@FEF);CCD;<03(/(:11(.(8,<A3(.4)(4<???3<<97)2))
@M03152:184:000000000-AWYW1:1:2106:17478:21607 2:N:0:CCACTACTATACCTGT
CCCAACTATCCCTATTAATCATTACGGTGATCCTAGAAACCAACAAAATAGAATCATGCCGTCCTATTTTATTATTCCATGCTAATGTATTCAAGCAAAATGCCTGCTTTAAACACTCTAATTTTTTCAAAGTAAAGGTCCTGGTTCCCCGCGTCACCCAATTAAGGACAGCGCGGTTCTCCAGAAGGTGAGAAATTGACTACACCAGTTCATACCCCTTAGGGCACGACCGATGTGTCAATCCCGAAATTAAACAACAGGCTAAATACGGACGAGGTGGGGGAGGGAAAAGAAGAGTGGG
+
CCCCCGGGGGGGGGGGGGGGGGGGGFFGGGGGGGGGGGGGFGGGFFGGGGGGGGGGGGG8E@CGEGGCFFFFGEGGGGFEFGGGGGFFFGGFFFFFFGGGGGGGGFFFGGFF<AF8FFGGGGGFEEFGFGGGFFGGGGGC@GGCFGFEGEEGG7CGGCDGGGGGADCGGCGFGDGGCE+@=DCGGFGCDFGFGGFGGGFFEDF8@;CGCBFD@DFFAF=;ACFF94<?D4)2689C+1=7=5:())/=(5+7C7/78(/(((,))).).6(4((((-0((()(.-79(14(,4*()0.0-(
@M03152:184:000000000-AWYW1:1:2106:16909:21733 2:N:0:CCACTACTATACCTGT
CCCAACTATCCCTATTAATCATTACGTCGATCCTAGAAACCAACAAAATAGGATCGAACGTCCTATTTCATTATTCCATGCTAATGTATTCAAGCGTTAGCCTGCTTTAAACACTCTAATTTTCTCAAGGTAAAGGTCCTGGTTCCCCGACGCACACCAACGAAGGGCACGCCGGCTCACCAAGAGGTAAGGCCCGCCCAGACAGTACGTGCCGTTAGGCAGACCGCCCGGCCAGGCCCGAAATTCAACTACGAGCTTAGATCGGAAGAGCGTCGTGGAGGGAAAGAAAAGGTAGGGGAAA
+
CCCCCGGGGGGGGGGGGGGGGGGGGGGGGGGGGGGGGGGGGGGGGEGGGGGGGGGGGGGGGGGGFFGGGGGGGGGGGGGGGGGGGGGGGGGGGGGCGGGGGGGGGGGGGGGGFDGGGGFGGGGGGGGGGFGGGDEFGGGFGCEGGGGGGGGGGGGGGGGGGGG6CEGGGGGGGGD6DDGGGGDFFGGGGGGFGGDGEGDFGGD24@FGGFGGGGGF>B2AF?FD3(25DD@FE3=FAFD>F0@0@*6=<FF2(/.63,5)..:1((--.(,4(-3-4),8<)(088,((.(()+.))()-(
@M03152:184:000000000-AWYW1:1:2106:6426:21798 2:N:0:CCACTACTATACCTGT
CCCAACTATCCCTATTAATCATTACGTCAATCTTAGAAACCAACGAAATAAGATCAAACGTCCTATTTCATTATTCCATGCTAATGTATTCAAGCCAAAGCCTGCTTTAAACACTCTAATTTTTTCAAAGTAACAGTCCTGATTCCACACGACATCAAGTTAATGACATCACGCTTCGTCGGAAGGGAGAAACCAATTGTACCAGTGCGTACCGTTTGCACGCCCAATAAATTGATCCGTAAATTCAACTACGAGCTTAGATCGGAAGAGAGTCGTTTAGGGAAAGAACGAGAGAGAGTAA
+
CCCCCGGGGGGGGGGGGGGGGGGGGFGGFGGGGGGGGGGGGGGGGGGGGGGGGGGGGFGGFDFFGGGGGGGGGGGGGGEEFGCFGGGGGGGGGGGGGGGDCAFGGDFGGGGGGGGGGGCFGGGGGGDFE,5,CFGCFGGFGDGFFGEGFD+CCGGGGFGFF8EG8EGGGFG,6DGGD+0@+=C>=C8CEEFGF8DGCD9DEGGE,<*=C969CCF5*3>F9550:5=A4B4BA+>7B;*/;@5/8=?@9CA=>4:(8;)7C)<((/3((((3=)(((),)6:@F().((((((*())-*-)
@M03152:184:000000000-AWYW1:1:2106:10907:21907 2:N:0:CCACTACTATACCTGT
CCCAACTATCCCTATTAATCATTACATCAGCCTTAGAAACCAACAAAATAAGATCGACGTCCTATTTCATTATTCCATGCTAATGTATTCAAGCGTTAGCTTGCTTTAAACACTCTAATTTTTTCAAAGTAACAGTCCTGTTTCCCCGCAACACCAAATTAATGGCATCACGGTTCTACAAGAGGGAGGAATCAGTGAGACCAGTTCATACCAGTGGCACGACCGACCTACTGAACCCGAAATTCAACTACGAGATTAGATCGGAAGAGCGTCGTGTAGGGAAAGAACAGGTATGCGTAAA
+
CCCCCGGGDGGGGGGGGGGGGGGGGGGGGGGGGGGGGGGGGGGGGGGGGGGGGGGGGGGGGGGGGGGGGGGGGGGGGGGGGGGGGGGGDGGGGGGGGGGGGGGGGGGGGGGGGGFGGCFGGGGGFFF<EFFGGGGGGFGGGGFGGGGGGGGGGDEFGGGGGCGDEDFFFFG6CDCEDFGDFF?FCEGGGGGGGFGF,+,=C0?5CFFGFFGGG6CF*@@>?A?A>FADBFEFA8*2?@GFFFFE+@EC?FA;@D)(;7)<?<;0;,,,(/39?;6:()-8(50035:(37(29?:*)-*((
@M03152:184:000000000-AWYW1:1:2106:23129:21935 2:N:0:CCACTACTATACCTGT
CCCAACTATCCCTATTAATCATTACGTCGATCCTAGAAACCAACAAAATAGGTTCGAACGTCCTATTTCATTATTCCATGCTAATGTATTCGAGCGATTGCCTGCTTTAAACACACTAATTTTTTCAAAGTAAAAATCATGGTTCCCTGCCACACCCAGTAAAGGGCATAACAGATCACCACGAGGTAAGCCTCCACCACTCCAGTACACACCCAAATAGGCGGACCGGGCGGCAAAGGCCGAAATTACACTAAGAGCTTAGATCGGAAGAGCGACGGAGAGGGAAAGACAAGTGATGCGT
+
@C<CCGGFFFGFGGGGGFEEFGGFGGFGDEGGGGGGGGFDGEGGGGGGGFGG@EFGFCD@96BCFGGCFEGFGFFGGEFGFFGEEFFDFEAEE<FEFFCD9FFFFF9@F?AF?FGFFCFFGGFEGGFGFA5FGGGFGGGGCB9EBFFFD@88E@+@CFC>;C8;,=C?F?+@,2+@DF6DFGG7CB8BFDD8DEFFCDFF,0687++<9AFGCCGFAAE+68924)(85?288DBDFE;(89:,))6*):0)2*0-*()(6))).(44-3.(33(-()(-(540(<04((,.(3.*06*,(
@M03152:184:000000000-AWYW1:1:2106:6407:21950 2:N:0:CCACTACTATACCTGT
CCCAACTATCCCTATTAATCATTACGTCAATCCTAGAAACCAACAAAATAGGATCGAACGTCCTATTTCATTATTCCATGCTAATGTATTCAAGCGTTAGCCTGCTTTAAACACTCTAATTTTTTCAAAGTAACAGTCCAGATTCCCTGCAACACCAAATTAATGGCATTACAGTTCATCAGGAAGGAGGAATCAGTAAGACAAGTACGTACCGGTGGCACGACCAGCATACTAACCCCGAAATTCAACTACGAGCTTAGATAGGAAGAGCGTCGTGTAGGGAAAGAACAGGTATGGAGTA
+
BCCCCGGGGGGGGFGGGGGGGGGGGGGGGGGGGGGGGGGGGGGGGGGGGFGGGGFCFGGGGCDGGGGGGGGGGFGFGGDFFGGGGFFGFFGGGGGGGGGFGGGGGGGCGGGGGGGGGGGGGGGGGDCFFAFGFGGFGGGGDFCFGGFGGGFGGGGGGGGGGGFGGCFGGGGGC?CFGGFGGGGGGGGCEEEFD99DFCFFCF+5,BFGGD===CCEFF@AFAEFFFF6*<=FA:*39@755>>(B=?F?FFB@*?>BEFFCC)/;3;@@382;2>7(25745<>:)43:?718C)0))*,(
@M03152:184:000000000-AWYW1:1:2106:6788:22018 2:N:0:CCACTACTATACCTGT
CCCAACTATCCCTATTAATCATTACATCGATCCTAGAAACCAACAAAATAGAATGCGATGTCCTATTTCATTATTCCATGCTAATGTATTCAAGCGTGAGCCTGCTTTAAACACTCTAATTTTTTCAAGGTAACAGTCCTAATTCCCCAAAACATCAAATGAATGACATTATGGTTCATTAGAAGGTGAGAACAAATAAAGCCAGTTCATACCAAGGGAACGACCAACTAATTGATCCCAAAATTCAACTACGAGCTTAGATCGGAAGAGCGTCGTGTAGGGAAACAAAAGGTAAGTGGAA
+
-CCCCFGFFFE@8FFGGGGGGGGGFFEGGGGGG,EFGGFGFGGGEDDD<EFGEGGAF@8CC<FFFFEFCFFFGGGF<FFGGAEADC@@CEEFFG@FGGGGDFFFE8FFFGAEFFAFF9?BFE<FE8FFA8CFGGEFFFGGDEEGAFFA,@E8ED9BEDFGFFADFEFC=8BDCC=9?=@=F4;9B8>FFFD;=,@8EDEFGC?D?F9DFFGF6?FF**)3:1:8585?A*3BCFA+?*;)*:*:3+;AEFF=A494/):@8**852223>(6523,208>E36A6)6;(/6(71.;1)07)
@M03152:184:000000000-AWYW1:1:2106:14305:22121 2:N:0:CCACTACTATACCTGT
CCCAACTATCCCTATTAATCATTACGGCGACTCTAGAAACCAACAAAATAGAACCGCGCGTCCTATTTTATTATTCCATGCTAATGTATTCAGGCATAGGCCTGCTTTGAACACTCTAATTTTCTCAAGGTAAAGGTCCTGGTTCCCCGACGCACACCAACAAAGGGCACGCCGGCTCACCAAGAGGTAAGGCCCGCCCAGACAGTACGTGCCGGTAGGCAGACCGCCCGGCCAGGCCCGAAATTCAACTACGAGCTTAGATCGGAAGAGCGTCGAGTAGGGAAAGAACAGGTATGTGAAG
+
CCCCCGGGGGGGGGGGGGGGGGGGGGGGGGGGGGGGGGGGFGGGGGGGGGGGGGGGGGGGFGGGGGGGGGGGGGGGGGGGGGGGGGGGGGGGGGGGGGGGGGGGGCFGCFGGFGGGGFFGGGGFDGGGGGGGGGGGGGFGGGGGGGDFEGGCCCDGGGGGGFGGGD?GGGDCFEGGGGGGGGGGGGGFGGGGGCC>EGG;EDFBC1889A48<C*:AD?FFDF1366EBFB>BG?FF?GB)3>4FFFF>7?:6DB05?<>A<21?<<BFFFF9?6(,*(68>,.4>?B??<:.+.9/6*))
@M03152:184:000000000-AWYW1:1:2106:12130:22130 2:N:0:CCACTACTATACCTGT
CCCAACTATCCCTATTAATCATTACGTCGATCTTAGAAACCAACGAAATAAGATCAAACGTCCTATTTCATTATTCCATGCTAATGTATTCAAGCCAAAGCCTGCTTTAAACACTCTAATTTTTTCAAAGTAACAGTCCTGATTCCCCACAACATCAAGTTAATGACATCATGCTTCGTCAGAAGGGAGAAACCAATTGTACCAGTGCGTACCGTTGGCACGACCAATAAATTGATCACGAAATTCAACTACGAGCTTACATCGGAAGACCGTCGAGTAGGGAAAGAAAAGGTAGAGGGAG
+
CCCCCGGGGGGGGGGGGGGGGGGGGGGGGGGGGGGGGGGGGGGGGGGGGGGGGGGGFGGGGGGGGGGGGGGGGGGGGGGGGGGGGGGGGGGGGFGCGGGGGFGGFFGGGGGGGGGGGGGGGGGGGGGGGGGGGFCFGFGGGGGGGCEFGGEGGFAFGGGGGGGGDFGFFGGGGGGGGGGGGGDFGGGF+@FGGGD=EG?DE6+;8<+B8AGGCGGFFFFFFA>55589;FEFBCCFA*4:5>@28+:8?>63-*:9;;*)**80,(/61((.,37((*67=38F0.4:?1(4)+)**(*-(
@M03152:184:000000000-AWYW1:1:2106:14976:22182 2:N:0:CCACTACTATACCTGT
CCCAACTATCCCTATTAATCATTACGTCGATCCTAGAAACCAACAAAATAGAATCAAACGTCCTATTTCGTTATTCCATGCTAATGTATTCAAGCGTGAGCCTGCTTTAAACACTCTAATTTTTTCAAAGTAACAGTCCTGATTCCCCAAGACACCAAATTAATGACATCATGGTTCGTCAGAAGGTAGGAATCGATAATATAAGTAAGTACAATAGCACGACCAATAAATTAATCCCGAAATTCAACTACACACTTAGATAGAAACAGAGTCGTTGAGGTAAAGAAAAGATATATGTAGA
+
CCCCCE8E<EEDGGGFFGGGGFFF9DFGFGGFGGDGFE@FDG<FGGGGGGFA9FGGGG?:CFFGGGFGGGDGGGGGG6CC8EECF9FFGG,9CC<,8@FFEEFCG,AEC<<FFGGGEGCFGFFECFFGEAF9FF5<CF,EAE,AEGG8EEGDGGG8DFGC;D,E,6=EG?DF,,646+0A8AF,@,8A,+D;@?DE8DCEF++2,+++24?+=97<+00;?9*1:@5;A>*+?702+)*/*0*8B1*+**3)(*)00806****//(-8(78;(,((0((68.;)+6(3.())+)++/2)1
@M03152:184:000000000-AWYW1:1:2106:11011:22251 2:N:0:CCACTACTATACCTGT
CCCAACTATCCCTATTAATCATTACGTCGATCCTAGAAACCAACAAAATAGAATCAAACGTCCTATTTCGTTATTCCATGCTAATGTATTCAAGCGTGAGCCTGCTTTAAACACTCTAATTTTTTCAAAGTAACAGTCCTGATTCCCCAAGACACCAAATTAATGACATCATGGTTCGTCAGAAGGTAGAAATCAATAATACCAGTACGTACAATAGCACGACCAATAAATTGGTCCCGAAATTCAACTACGAGCTTAGATCGGAAGAGCGTCGTGTAGGGAAAGAAAAGACAGGTGTAAA
+
CCCCCGGGGGGGGGGGGGGGGGGGGGGGGGGGGGGGGGFGGGGGGGGGGGGGGGGGGGFGGGGGGGGGGGFGGGGGGGGGGGGGGFGGGGGGGGGGGGGGGGGGGGGGGGGGGGGGGFGGGGGGGGGGGGGGGGFGGGGFGGGGGGGGFEFGFGGGGGGGFGFGGGGFG+AFGGG8FDGGGGGDF8@FEFFFGCFGGGGFGF+>DDFDD6ADCFCFFAA?5@DFBC5AFFF+B7>86)@>?A9C>CE6AF;>F45-)/095@D9D;06(33219(/().7;FF)(04.28(((*(1))0)-
@M03152:184:000000000-AWYW1:1:2106:5533:22285 2:N:0:CCACTACTATACCTGT
CCCAACTATCCCTATTAATCATTACGTCGATCCTAGAAACCAACAAAATAGAATCAAACGTCCTATTTCGTTATTCCATGCTAATGTATTCAAGCGTGAGCCTGCTTTAAACACTCTAATTTTTTCAAAGTAACAGTCCTGATTCCCCATGACACCAAATTAATGACATCATGGTTCGTCAGAAGGTAGGAATCAATAATACCAGTACGTACAATAGCACGACCAATAAATTAATCCCGAAATTCAACTACGAGCTTAGATCGGAAGAGCTACGTGTAGGGAAAGAACAGGTATGGGAAGA
+
CCCCCGGGGGGGGFGGGGGGGGGG<FEFGGGGGGGGGGGGGGGGGGGGGGGGGGGGGGGGDGDGGEFFGGGGGGGGGGGGGGGGGGFGGGGGGGGFFGGGGCFGG8<FGGGGGGGGGGGGGGGGECGGCCFGGGGGG9ECEGGGGFG?EGGFGGGGGGGGGCFGDFGGGGGG8EGGGDDEFGDFFGGGGGFGFGGGGGD7E=DDFDFGCDGGDCFF=CEFFFFBFF9FAFEAFFEB+:*:@5ACCC4B8CFD@DB9;@3C7?22((6@8@))/6((../;3A<50A5(3=()9+.))(*-(
@M03152:184:000000000-AWYW1:1:2106:21729:22330 2:N:0:CCACTACTATACCTGT
CCCAACTATCCCTATTAATCATTACGTCAATCCTAGAAACCAACAAAATAAGATCAACGTCCTATTTCATTATTCCATGCTAATGTATTCAAGCGTGAGCCTGCTTTAAACACTCTAATTTTTTCAAAGTAACAGTCCTGATTTCCCGCCACACCAAGTGAATGGCATGACGGTTCGTCAGAAGGGAGGAACCAGTGACACCAGTGCATACCGAAGGTACGACCAGCGTACTGATCCCGAAATTCAACTACGAGCTTAGATCGGAAGCGCGTCGTGTAGGGAAAGAACAGGTATGTGTAGA
+
CCCCCGFGGGGGGGGGGGGFGGGGGGGGGGGGGGGGGEFGGGGGFAFGGCFFGGGGGGCGGGGGGGGGGGGGGGGGGGGGGDFGGGGGGGGGGGGGGGGGGGGGGGGGGGGEGCGGGGGGGGGGGGFGDGGGFFGGFGFEDGGGGGGGGCEGFGGGCFFCGGGGCFFGGF2ACCGGDBD=>AEDFDC7@EGFGGGGGCEFGGF5EAFGGFGGGGE>5FEFD>>A=BD49B=FFF*==BGDFBF:+19@CCA3?>A>49)4CFFF;01(4:94>F90475>1??F?F71((().0.**.::)
@M03152:184:000000000-AWYW1:1:2106:7091:22340 2:N:0:CCACTACTATACCTGT
CCCAACTATCCCTATTAATCATTACGTCAATCCTAGAAACCAACAAAATAAGATCAACGTCCTATTTCATTATTCCATGCTAATGTATTCAAGCGTGAGCCTGCTTTAAACACTCTAATTTTTTCAAAGTAACAGTCCTGATTTCCCGCCACACCAAGTGAATGGCATGACGGTTCGTCAGAAGGGAGGAACCAGTGACACCAGTGCATACCGAAGGCACGACCAGCGTACTGATCCCGAAATTCAACTACGAGCTTAGATCGGAAGAGCGTCGTGTAGGGAAACAACAGTGACGGTGAGA
+
CCCCCGGGGGGGGGGGGGGGGGGGGGGGGGGGGGGGGGGGGFGGGGGGGGGGGFGGGGEGGGGGGGGGGFGGGGGGGGCGCF<FEADGGFGGGGGG7FGFFFGGGGCFGGFGGGGGGFFGFBF:=FFFFFGGGGFGGFFAEGGFGGG:CEGGGGG68EGGGDGCGGGCDFDCE+@EDBCCCE,,@B8>=C8DDGFFFF8?EFG@EA+DD++=D+@@59CF554)>BF**99FFF4CF2:9)9F;+A3A?D42(5>9;;7C???70;B@8@9((-36(>>7,).7(0.(4(.))3().(*.)
@M03152:184:000000000-AWYW1:1:2106:6433:22351 2:N:0:CCACTACTATACCTGT
CCCAACTATCCCTATTAATCATTACGGCGACTCTAGAAACCAACAAAATAGAACCGCACGTCCTATTTTATTATTCCATGCTAATGTATTCAGGCATAGGCCTGCTTTGAACACTCTAATTTTCTCAAGGTAAAAGTCCTGGTTCCCCGACGCACACCAATAAAGGGCACGCCGGCTCACCAAGAGGTAAGACCCAGCCAGACAGTACGTGCCGTTAGGCAGACAGCCCGGCCAGGCCCGAAATTCAACTACGAGCTTATATCGGAAGCGCGTCGTGTAGGTAAAGAACAGATATACGTTA
+
CCCCCGGGGGGGGGGGGGGGGGGGGGGGGGGGG<FGGGGFGGGGG?FGFEGGGGEGDFEGGGGGGGGFGFFFFGGGDFFFGFGEGGFACFDFGGFGGCCGGGGGGGEF<FGGGFGGGCGGC?FFGFFGGCFFGAC<=,C<=:EEEFFFECEGGGGGGGG8E89,@,@=DDGEG@DEDEFG6@E75ED<E7:B:F@EE?8?E7C49A>FGF4CC<:A)8(66(?@(5;F3A(8;D@3:1C0)35(074B<FF?:*045:9)6.6(((41(,4;((4,3039<*)6)/-42<7()+6**.*((
@M03152:184:000000000-AWYW1:1:2106:25435:22442 2:N:0:CCACTACTATACCTGT
CCCAACTATCCCTATTAATCATTACGTCGATCCTAGAAACCAACAAAATAGAATCAAACGTCCTATTTCATTATTCCATGCTAATGTATTCAAGCGTATGCCTGCTTTAAACACTCTAATTTTTTCAAAGTAACAGTCCTGATTCCCCAAGACACCAAATTAATGACATCAAGGTTCTTCAGAAGGTAGAAACCAATAATGCCAGTACGTACCGAGGCACGACCAACAAATTGATCCCGAAATTCAACTACGAGCTTAGATCGGAAGACCGTCGTGTAGGGAAAGCACAGGTATATGTAAA
+
<BCC@FFFGGGGFFGGGGGGGGGGG8FGGGGGGGGGGGGGGGGGGGGGGGGGFFGGGGG>FFFFAFGGGGGGGGGAFGFGGGGGGCGGGGGGCFFGG:@<ECFGGGGGGCGGGFGGGGGGGGGGGGGGGGGG<AE9EFGGGFGGGGEFEE,@EFGGGGGGGF8;4=FGDFGGGC8ADGCFG;FF6DBD8EFGG,,ADG9D:9=D,3+++;FDDDD9*9=F5=*>=C=F5FFF6C*+B<?@:)*:A6?6?CF?F455;C3*)./3262;(/(2((,/6;3@(7:>(0,(,(,.)34*162-.
@M03152:184:000000000-AWYW1:1:2106:16663:22443 2:N:0:CCACTACTATACCTGT
CCCAACTATCCCTATTAATCATTACGTCGATCTTAGAAACCAACAAAATAAGATCAAACGTCCTATTTCGTTATTCCATGCTAATCTATTCAAGCTTTAGCCTGCTTTAAACACTCTAATTTTTTCAAAGTAACAGTCCTGATTCCCCACGACACCAAATTAATGACATCGTAGTTCTTCAGAAGGGAGGAACCGGTAAAGCAAGTACGTACCGGAGGCACGACCAACCCACAGGTCCCGAAATTCAACTACGAGCTTAGATCGGAAGAGAGTCGTGTAGGGAAAGAACAGGAATGGGGAG
+
CCCCCGGGFGGGGGGGGGGGGGGGGGGGGGGGGGGGGGGGGGGGGGGGGGGGGGDFGGGGFGGGGGGGGGGGGGGGGGGGGGGGGGGGGGGGGGGGGGGGGGGGGGGGGGGGGGGGGGAFGGFGGGFGGGGGGGGGGG?EF9FF9FGDGGGGGGGGGGGGGGGGGD8D?FDFGF6=CFGDGFGFGG7FGGGGG8EECDDAFG+0;BFFGFCGCC>>D5=?FA>A24=DF:@BD62:A3<@A38;@6<AE+93<G:(:=>3)5)(38?1?:12).4-47(6)0(7(0(4((,(.*)))(*--
@M03152:184:000000000-AWYW1:1:2106:19219:22493 2:N:0:CCACTACTATACCTGT
CCCAACTATCCCTATTAATCATTACGTCGATCCTAGAAACCAACAAAATAGGGTCAAACGTCCTATTTCATTATTCCATGCTAATGTATTCAAGCTAGCGCTTGCTTTAAACACTCTAATTTTTTCAAAGTAACAGTCCTGATTTCCCACGACACCAAATTAATGACATCGTGGTTCGTCAGAAGGGAGAAACCAACTAGGCCAGTACACACCAGAGGCGCGACCAACCTGTTAGTCCCGAAATTCAACTACGAGCTTAGATCGGAAGAGCGTCGTGTAGGGAAAGAAGAGGTATGTGTAG
+
CCCCCGGGFGGGGGGGGGGGGGGGGGGGGGGGGGGGGGGGGGGGGGGGGGGGGGGGGGGGFGGGGGGGGGGGGGGGGGGGGFGGGGGGGGFGGGFGGGGGGGGGGGGGGGGGGGGGGGGGFFFGGGGGGGGGGGGGGGFGGGGGGGGGGGGGGGGGGGGGGGGGGGGGGGGG8EFGFEGGGDGG68CFGGGGGGFGEC?F<DF@@9CFGFGGGGGFFFA>BBDF@=28;45BFG?:BCG9:BFFF=EAEFFFDDB6A@9;9)5:0:?97(4,((396)898B08:<20((.4)+)/*67))
@M03152:184:000000000-AWYW1:1:2106:10762:22524 2:N:0:CCACTACTATACCTGT
CCCAACTATCCCTATTAATCATTACCTTGGTTCTATAAACCAACAAAATAGAACCATGGTCCTATTCTATTATTCCATGCTAATGTATTCGAGCAAATATGCCTGCTTTGAACACTCTGATTTTTTCAAGGTAAAAGTCTTGGCTCCCTAGCCCAACTCAATAAAGAGTAGACTAGTTCCCCAAGAAGTGGTACAGGGCCCTTGGATCCAGAATGCCTACTCAGACAAGCCAAGTAGGCCCGGCCAAATGACCCTCGAAATTCAACTACGAGATTAGATCGGAAGAGCCTCGGGGAGGGAA
+
CCCCCGGGGGGGGGGGGGGGGGGGGGGGGGGGGGGGGGGGGGGGGGGGGGGGGGGGGGGGGGGGGGGGGGGGGGGGGGGGGGGGGGGFDGFGGGGGGGGGGGGGFGGGGGFGGGGGGGGGGGGGGGGGGG?FGGGGGGGGGGGGGGGGGGGGEGGGGGGGGGGGGFGGGGFFGCGGCE9;DDFGGGGFGGDGGGGDGGEDEGGDFFFGGF6=DF9DFBEFFEBDDFFFFFCFFCCGFB+=A@5>>D@A=CF=2;3555<@DFFEE:8@=620((14)119=5(=9)(,(((,(*(089C:6
@M03152:184:000000000-AWYW1:1:2106:10535:22580 2:N:0:CCACTACTATACCTGT
CCCAACTATCCCTATTAATCATTACGGCGACTCTAGAAACCAACAAAATAGAACCGCGCGTCCTATTTTATTATTCCATGCTAATGTATTCAGGCATAGGCCTGCTTTGAACACTCTAATTTTCTCAAGGTAAAGGTCCTGGTTCCCCGACGCACACCAACAAAGGGCACGCCGGCTCACCAAGAGGTAAGGCCCGCCCAGACAGTACGTGCCGTTAGGCAGACCGCCCGGCCAGGCCCGAAATTCAACTACGAGCTTAGATCGGAAGAGGGGCGTGTAGGGAAAGAACAGCAACGTGTAG
+
CCCCCGCEEFGGGGGGGGGGGGGGGCEGGGGGGGGGGGGGGGGGGGGGGEGGGGGDGGGGFGGGGGGGFGGGGGGGGGFGGGFFGGGGFGGGGFGGGGGEFFFGGGGGGFGGG8FGGEFGFGD9?EFEFGGGGEGGGCECFFEFGFFFCCEGGGGGGGGGECEFGGGG?@G++@DGGGFFFGGGFGGGC?CBEF*CEGEFFF<@6AFFG408CD=55=@AFF=;,2:)876@8C?<5:D>DB)(*16?27F76<56E(4<4-.4((4>78(((-,(-0.:>FFFF41?0,(((*())-*()
@M03152:184:000000000-AWYW1:1:2106:10089:22593 2:N:0:CCACTACTATACCTGT
CCCAACTATCCCTATTAATCATTACGGTGATCCTAGAAACCAACAAAATAGAACCATGCCGTCCTATTCTATTATTCCATGCTAATGTATTCGAGCAAAATGCCTGCTTTAAACACTCTAATTTTTTCAAGGTAAAGGTCCTGGTTCCACAAGACATCCAATTAAGGACATCGAGCTTCTCCAGAAGGTGAGAAATCAACAGCGACAGTTCATACCCCTTAAGGCACGACCATCGAGTCAATCCCGAAATTCAACTACGAGCTTCGATCGGAAGAGCGACGTGTAGGGAAAGAACAAGAAG
+
CCCCCEEDFFFGGGGGGGGFFGGGGFGGGGGGGGGGGGGGGGGGGFGGCFFFFGGCDFF8CFEGGGGGGCCEGGGG,CFCCGGFGFGEGGGCGGGGGD<@AF<,?<EFGGFGFGGGGEFFCFEFFFFFFFEFGFC<DFFFGGGGGGGGGGF=FFFFGGGFFGG8AFG88=D,A,@=?834D4EFGFDFDDD>=E?FC8EF?DDBCB5++5+5=FG*A?>FF<CC95)9A>)**44*?6CABAA=4?2824=4CCCCFE552614):?E((0;6>@@;)(,,<:?:?4182:((2()).*((
@M03152:184:000000000-AWYW1:1:2106:19439:22600 2:N:0:CCACTACTATACCTGT
CCCAACTATCCCTATTAATCATTACGTGGTCCTAAAACCAACAAAATAGAACCATCGTCCTATTTTATTATTCCATGCTAATGTATTCAAGCAAAAATGCCCGCTTTAAACACTCTGATTTTTTCAAAGTAAAGGTCCTGATTCATCGAAACACCCAAGAGCATCCCGACTCACCAGAAGGTGAGAAATTGGCTACACACCATTTCATGCCCCTAAAGGCACGACCGATATATCCCAATCCCGAAATTCAACTACGAGATTAGATCGGAATAGAGTCGTGTAGGGAAAGACACGATAAGTT
+
CCCCCGGGGGGGGGGGGGGGGGGGGGGGGGGGGGGGGGGGGGGGGGGGGGGGGGGGGGGGGGGGGGGGGGGGGGGFGGGGGGGGGFGGGGGGGGGGGGGGGFGEGEGGGGGGGGGGFFGGGGGGGGGGGEFFGGGGGFEFFGGGGGGGFGGGGGGGGGGG?FDFGGGDGGDEGFGGGF6DFFGFDFGGGFCFGGCFFGG5EGGDAFFGFFGGG?FFFF=5*5*)8>BF>>4A=8@<AFC2A352?B;FFGAEE*),0((/9?EE35(11@(/)).)).(4(7<F<??BB:(52*()0(*))
@M03152:184:000000000-AWYW1:1:2106:5520:22630 2:N:0:CCACTACTATACCTGT
CCCAACTATCCCTATTAATCATTACATCAGCCTTAGAAACCAACAAAATAAGACCAACGTCATATTCTATTATCCCATGCTGTAATATTCAATGGCAAGGTTACGCCTGCTTTGAACACTCTAATTTTTTCAAAGTAAAAGATTGGGAGCGGTTGCCCACTACCCAAACATAGGAAGCCCAGACCCAGCCACGCCACAAGGACGAGCTTTGGCCAGAAACTCCCGAAAGTCAACTACGAGCTTAGATCGGAAGAGCGTCGTGTAGGGAAAGAACAGGTATGTGACGTGATCAGTGGTCGAC
+
CCCCCEDGCDEGGGGGFGGFFFGF9DEGFFGGFGFFCFAGGGGGGDFGGGEGGGGCFCCFDF<EGAADFGGGDGGGFD<FGGGGGGGEFGGGGGGGGGCDFEFFGGGGGCGFFFEFFAFGFFGFGGGGGGFGGCFGGFF9EFFF=8>ECCEGGGGGG?B@@FFEDFG?DFGFD?FGGG6DD8DFF8@>D?DBED?6=?6:E7DBG**<>>>>5?73*00;:=*)7/-/*=5B>>?GF2*-)(2*1@.+(9519CA1..;6;;(,)/((3(3:(.3((*-6:@2*))((.4)),<:)1456,
@M03152:184:000000000-AWYW1:1:2106:9565:22643 2:N:0:CCACTACTATACCTGT
CCCAACTATCCCTATTAATCATTACTTCGGTCCTAGAAACCAACAAAATAGAACCAAAGTCCTATTCTATTATTCCATGCTAATGTATTCAAGCGTAAGCCTGCTTTAAACACTCTAATTTTTTCAAAGTAAAAGTCCTGGATCCCCAACGCACTCAGTTAAGAGCACGCTGGTTCCCCAGAAGGAAAGACCCGACCAGAGCAGTGCTTACCTTTCGGCAAGACCACCCAGCCAGGCCCGAAATTCAACTACGAGCTTAGATCGGAAGAGAGTCGGGTAGGGAAAGAACAAGCATGGGAGG
+
CCCCCFGGGGGGGFGGGGGGGGGGGGGGGGGGGGGGGGGGGGGGGGGGGGGGGGGGGFFGGGGGFGFFGFGGGGGGGGDGGGGGGGGGGGGGGGGGGGGFGFGGGFGFCFFEGFFGFAFFGGFEGFFFFBDEGGGGFGGFGGCGFFGGGGGGGCFGGGGGGA;,4DGFGDGD==FGFGGGGGGGGGGGGGG>8=6CGDGFCGFCG?FFF7?5BCGF5?:?D=AB=:9?@F5F4?@*?>DFF=?(8C);?7A)(2)(:54).)9((62.((/44A((-042:5.8:.(.(4(,(*-/)4*((
@M03152:184:000000000-AWYW1:1:2106:9149:22688 2:N:0:CCACTACTATACCTGT
CCCAACTATCCCTATTAATCATTACGTCGATCCTAGAAACCAACAAAATAGAATCAAACGTCCTATTTCATTATTCCATGCTAATGTATTCAAGCGTGAGCCTGCTTTAAACACTCTAATTTTTTCAAAGTAACGGTCCTGATTCCCCAAGACACCAAATTAATGACATCAAGGTTCTTCAGAAGGGAGAAATCAATAATGCCAGTACGTACCGAGGCACGACCAACAATTTGATCTCGAAATTCAACTACGAGCTTAGATCGTAAGAGCGTCGTGTAGGCAAAGAACAGGTATGTGAAGA
+
CCCCCGGGGGGGGGGGGGGGGGGGGGGGGGGGGGGGGGGGFCGGGGFGGGGGAFGGGGGG<FGGGGGGGGGGGGGGFGGGGGFFFFAECFGGGFFGGGD7EFFGGGGGGGGGGGGGGCGGGGGGGGGGGFFGAFGCEEEGGFFGGGGGGGCCFGGFFGGGGGFF,,EF8DF=FF=D+E9FGDD;888:A=?FE=DFGG8?@DFDDDF+=;DC>+495@8AA)38)2)*6*8999*:9*A>F@F?+8<ACGA821)6)./>EEF((/:)4(49(3,(,2)))*.)(7(((((.-04*/)*.-
@M03152:184:000000000-AWYW1:1:2106:22458:22777 2:N:0:CCACTACTATACCTGT
CCCAACTATCCCTATTAATCATTACATCGATCCTAGAAACCAACAAAATAGAATGCGATGTCCTATTTCATTATTCCATGCTAATGTATTCAAGCGTGAGCCTGCTTTAAACACTCTAATTTTTTCAAGGTAACAGTCCTAATTCCCCAAAACATCAAATGAATGACATTATGGTTCATTAGAAGGTGAGAACCAATAAAGCCAGTTCATACCAAGGGCACGACCAACTCATTGATCCCGAAATTCAACTACGAGCTTAGATCGGAAGAGCGTCGTGTAGGGAAAGAAGAGTAAAGTTGAA
+
CCCCCGGGGGGGGGGGGGGGGGGGGGGGGGGGGGGGGGGGGGGGGGGGGGGGGGGGGGGGFGFGGGGGGGGGGGGGGGGGGGGGGGGGGGGGGGGDFGGCFGGGGGGGGGFGGGGGGGGGGGGGGGGGGCGGGGGGGGGGGCEFG;FDFGGGGGGGGGGGGGGGDGGGDGGGGGGGGGGFGGGEG,@?E8FGGC?DFGGF886=FDFGFFGF=FGFFF9FBFAA885@CFBFA9EF679@FFFFFAEF4FF=)?*:B(/5>*>=D@>9>B2>1;0.:5;>):3A0863(6:))1)31)*.)
@M03152:184:000000000-AWYW1:1:2106:22030:22906 2:N:0:CCACTACTATACCTGT
CCCAACTATCCCTATTAATCATTACTTTGGTCCTTAAAACCAACAAAATAGAACCAAAGTCCTATTCTATTATTCCATGCTAATGTATTCAAGCACAAGCCTGCCTTAAACACTCTAATTTCTTCACAGTAAAAGTCCCAGACTCCTAGTACACCCGAAGGACATACTAGGCCCCTAGAAGGAAAGGCTAGACAACCACTAGTACTACCATAGAGGCAGACCAATGGTGCCTAGCCCGAAATTCAACTACGAGCTTAGATCGGAAGAGCATCGAGTAGGGAAAGAACAGGAAAATCGAGAA
+
@6BCCEGG9C<EFFGGGFCFFGGGDFGGGGGGFGFFCEFFGGGGGGFGGGGGGGG<CF8FCEFCGGAGGGGGGFFGFCEFFGGGGAFAE<CEC<8AFGFC@<EAE@EFGGFGCFFGGGGGGGAFEAFC?FGGGGD5E=EA@FFE@FFFF;;E@@EE@>EG68D?EFGG8F+@,+0+=>?9=,D,864FCDEFFF??8C?FGGGFGFFFFFF66DFB5B=FF=F5)35<5+0=A+8**1;@*8BA=AE6>FDF=**(+.1*0-29=2(30)*6/(,//83068,)3;63=(1(.*)/),*((
@M03152:184:000000000-AWYW1:1:2106:10023:22914 2:N:0:CCACTACTATACCTGT
CCCAACTATCCCTATTAACCATTACATCAGCCTTAGAAACCAACAAAATAAGACCAACGTCATATTCTATTATCCCATGCTGTAATATTCAATGGCAAGGTTACGCCTGCTTTGAACACTCTAATTTTTTCAAAGTAAATGATTGGAAATGGTTGCCCACTATCCAAACGTAGGAAGCCCAGACCCAGCCACGCCACAAGGACGAGCTTTGGCCTGAATGCCCCCGAAATTCAACTACGAGCTTAGATCGGAAGAGCGTCGTGTAGGGAAAGAACAGGAAAGTCACGAGACAGTGTGGTGG
+
CCCCCGGGGGGGGGGGGG9EFFGGGGGGGGGGGGGGGGGGGGGGGGGGGGGGGGGGGGGGGGFGGGGGGGGGGGGGGGGGGGGGGGGGGGGGGGGGGGGGGGGGGGGGGGFGDFGFG9FGGGGGGGGDGGGG9<FFFGGGGFGFGGGGGGGGG;F=FGGGGGGGGFGFGGGGGDGFFCFFFFGGFGGGGFG?@CFEGDGF8=D>GDE6:@7DD765AA7FA@5CF9AB9;;FAFF>F359?95369=8CC4;@GF3).4217?3()/6@0120<:<0)(.())*)*((((-((+-9/(*((
@M03152:184:000000000-AWYW1:1:2106:13710:23030 2:N:0:CCACTACTATACCTGT
CCCAACTATCCCTATTAATCATTACGTCGATCCTAGAAACCAACAAAATAGAATCAAACGTCCTATTTCATTATTCCATGCTAATGTATTCAAGCGTATGCTTGCTTTAAACACTCTAATTTTTTCAAAGTAACAGTCCTGATTCCCCAAGACACCAAATTAATGACATCAAGGTTCTTCAGAAGGTAGAAACCAATAATACCAGTACGTACCGAGGCACGACCAACAAATTGATTCCGAAATTAAACTACGAGCTTAGATCGGAAGAACGTCGTGTAGGGAAAGAAAGGGTATGTGTAAA
+
CCCCCGGGGGGGGGGGGGGGGGGGGGGGGGGGGGGGGGGGGGGGGGGGGGGGGGGGGGGGGFGGGGGGGGGGGGGGGGGGGGGGGGGGGGGGGGGGGGGGGGGGGAFGGGGGGGGGGGGGGGGGEDGGGGGGGGGGGGGGGGGGGFFGGGDFGGGGGGGGGFGGFGGGGGGGGGGFGGGFGDGGGFEFCGGGEGFGFGGFGF+86+=DCDFD6DGFFB=*@=BFFFFACF=E9:E@BEF@EFFA*=AFCC)295?26;34*90(/:26(6(,69(,,0.=<F;)4?:1((((.+(1*.*).
@M03152:184:000000000-AWYW1:1:2106:8916:23378 2:N:0:CCACTACTATACCTGT
CCCAACTATCCCTATTAATCATTACGTCGATCCTAGAAACCAACAAAATAGAATCAAACGTCCTATTTCATTATTCCATGCTAATGTATTCAAGCGCGAGCCTGCTTTAAACACTCTAATTTTTTCAAAGTAACAGTCCTGATTCCCCGCCACACCAACTTAATGACATGACAGTTCTTCAGAAGGGAGAAACCAGTGACACCAGTGCATACCGAAGGCACGACAAGCGTACTGATCTAGAAATTAAACTACGAACTTAGATCGGAAGAGCGTCGGGTAGGGAAAGAACAGGTATGGGAGA
+
CCCCCGGGGGGGGGGGGGGGGGGGGGGGGGGGGGGGGGGGGGGGGGGGGGGGGCFGFGGGFFGGGGGGGGGGGGGCEGEG8FFGFGGGFGGGGGGGGGGED@FFGGFFFGGGG<FGC9FFFGGGGGGGFFEDGFGGGGGFDFA;FGGEEEGGGGGGGGGGEGGGG8FFGGD8,@=:DAFCFGGFCCD@@EGGGGGGGGGFGGG>;+;CGFGGFGGB*95AFDDF):BFEB9A)+7=8*19FEA@+*977:F)2*).0.734)9=FDF98@@@>1>(7443<:3>(.,:121()3)0)(*((
@M03152:184:000000000-AWYW1:1:2106:14203:23419 2:N:0:CCACTACTATACCTGT
CCCAACTATCCCTATTAATCATTACGTCAATCCTAGAAACCAACAAAATAAGATCAACGTCCTATTTCATTATTCCATGCTAATGTATTCAAGCGTGAGCCTGCTTTAAACACTCTAATTTTTTCAAAGTAACAGTCCTGATTCCCCGCCACACCAAGTGAATGGCATGACGGTTCGTCAGAAGGGAGGAATCAGTGACACCAGTACGTACCGAAGGCACGACCGGCGGACTGATCCCGAAATTCAACTACGAGCTTAGATCGGAAGAGCGTCGTGTAGGGAAAGAACAGTTACGGGTAGG
+
CCCCCGGGGGGGGGGGGGFGGGGGGGGGGGGGGGGGGGDGGGGGFGGGGGFGGGGGGGGGGGGGGGGGCDFGGGGGGGGFGGGGGGGGGFGGGGGGFGGGGGGGGGGFGGGGGGFGGDFGGGGGGEEGGGGGFGGGGGGG;FGGCGGGGCEGGGECGGFGFFC8FCGGGFFGGCCEG8DDCDDEFEGGGGF8=EGGGGG8CFCCE?AGGFDGGG**<98>DF47:=@63515AC?CA(1(:94?CFFFAC?6?532@F7A24::B6>((29;69(-.56<<)().:20.(-))3())(/2(
@M03152:184:000000000-AWYW1:1:2106:6689:23483 2:N:0:CCACTACTATACCTGT
CCCAACTATCCCTATTAATCATTACTTCGTTTCTGAAAACCAACAAAATAGAAACAAAGTCCTATTCCGTTATTCCATGCTAATGTATTCAAGCATAAGACTGTTTTAAACACTATAATTTTTTCAAAGTAACAGTCCTAGATCCCTAACGCACTCAATAAAGAGCACAATAGTTCCCTAGAAGGAAAGGCCCAATCAACGCAGTACTAATCTTGCGACTAAACAGCCTAATCAGTCCCGAACTTCAACTAGGATCTTAGATCGGAAGAGCGCCGTGGAGGGAAATAACATAGATGTAGAA
+
@9@BCGF<FDC<FGEFF9EACEDGGFGGE@FGG9F9E9@FB<<CDEFGGGGFGFGCFGDEFFFGGGGGGFGCGG9FFGFF,,E,<EFDE@FC9<EFFGG,A9,:,CAFDG,AFE,CAGGGGG,FAA?A,5C,,59,44@<BB,4>:@9@=++@>:B8B;,9;A;@8,@F+=D,,+7D,3=663,+,,8@,@6+@DD,+=*68=8+=F7=++=+2609*:?BCF@*)3@CF5+*+3+3@3847*)91:CC93*.*+0417**19((525=3=(((,6()/3<)/8(+)).4)))3-072*:)
@M03152:184:000000000-AWYW1:1:2106:9037:23587 2:N:0:CCACTACTATACCTGT
CCCAACTATCCCTATTAATCATTACGTCGATCCTAGAAACCAACAAAATAAGATCGAACGTCCTATTTCATTATTCCATGCTAATGTATTCAAGCGTTAGCTTGCTTTAAACACTCTAATTTTTTCAAAGTAACAGTCCAAATTCCCCGCAACACCAAATTAATGGCATTACGGTTCATAAGGAAGGAGGAATCAGTGAGATCAGTACATACCGGAGGCATGACCAACCTACTAACCCCGAAATTCAACTACGAGCTTAGATCGGAAGACGGACGTGTAGGTAAAGAACAACATGTAGGAA
+
CCCCCGGGGGGGGGGGGGGGGGGGGGGFGFDGGGGGDGGGFFFGGGGGGGGGGGGDGG8F,CFGGDFGGGGGFFFFGGGGGDGGFGE6,C9AF9FFEF@CEF9FGGFGGCEGFGGGG9FFGGGGGGGGAFEFF,FFECEEGDFGDEE==EEGCDG+DD8=;==@ECC?F88=A+0==BDEGFF9=DCCG=ED8?,,@DG+<8+8<EFFFFFFDD@B59596)9>;4:*5A@F*9:469DB>@B8+BCFEFAE(/)4.6;3)9)((,69;(((/((,-93<3/)1:=9(.(((.*(**)*.)
@M03152:184:000000000-AWYW1:1:2106:7449:23681 2:N:0:CCACTACTATACCTGT
CCCAACTATCCCTATTAATCATTACGTCGATCCTAGAAACCAACAAAATAGAATCAAACGTCCTATTTCATTATTCCATGCTAATGTATTCAAGCGTATGCCTGCTTTAAACACTCTAATTTTTTCAAAGTAACGGTCCTGATTCCCCAAGACACCAAATTAATGACATCAAGGTTCTTCAGAAGGGAGAAACCAATAATACCAGTACGTACCGAGGCACGACCAACAAATTGGTCCCGAAATTCACCTACGAGCTTAGATAGGAAGAGCGTCGTGTAGGGAAAGACAAGAAAGAGATAAA
+
@<CCCCEFDFGGGGGGGGGGGGGGGGGGGDGGGGGGGGGGGFFGGGGGGGGGGGEGGGGGFFGGGGGGGGFGGGGGGGFGGGGGGGGGGGGGGGFGGGGGGAFFC8FGEFGFGGGGGGGGGGGGGGGAF9?FGDEDCE+FFGGGG9CFGGGCFGFGGGGGGGFGFFGGGFFFECFF?AFGGFGGGG@FGGGFC8D68DFDGF8=@<<ACDFF+=E>EFFAA895477AFFB9@FC89>D?>@F?=F**7C45;*)1/)/)7).5<<8;116((62(.0-)(8:735(,,(((.+(.)-*))
@M03152:184:000000000-AWYW1:1:2106:15386:23705 2:N:0:CCACTACTATACCTGT
CCCAACTATCCCTATTAATCATTGCTTCGGATTCTGAAAACCAACAAAATAGAACTGAAGCCCTATTTCATTATTCCATGCTAATGTATTCAAGCGTACGCTTGCTTTAAACACTCTAATTTTTTCAAAGTAAACGTCCTGGTTCGGCCGCCGTGCCCAGTTAAGGGCCGACGTTCCCCCAGAAAGAGGTGGTCCGAAGACCGGCAGTACAGACCTTGCGGCCGACCGCCGTTGGGCCACCGAAATTCAACTACGACCTTAGATCGGAAGAGAGTCGTGGAGGGAAAGAAAAAGGAGGGGG
+
CCCCCGGGGGGGGGGGGGGGGGGGGGGGGGGGGGGGGGGGGGGGGGGGGGGGDGGEGGGGGCGGGGGGGGGGGGGGFGGGGGGGGGGGGGGGGGGGGGGGGDGGGGGGGFGGCFGGGGGGGGGGGGGFFB<DFGGCEF@GGGGGGGGGGGGGEGCEFFCFGGGGGGG6CGGGGGGGG@;@DEDDFCFGGF*DGGFEEDCECFC=C>B8>FGGG*CA4+.=).5:>F0;3)-077<C5,9:F372>F<@A*16>C:0),-2>BAA90-44((((-53;7:((04D05612(((,23)0()((
@M03152:184:000000000-AWYW1:1:2106:8923:23723 2:N:0:CCACTACTATACCTGT
CCCAACTATCCCTATTAATCATTACTTCGGCCTTAGAAACCAACAAAATAAGACCAAAAGTCATATTCTATTATCCCATGCTAATGTATTCATGATGCCAGGTTCGCCTGCTTTGAACACTCTAATTTTTTCAAAGTAAACTATCTGGAACTTCCACCCGTGAAGATGGTTGTTACCAGAAGATAGGAGGTCAACATCCAGTACACACCAAACAAAAGATTGGTGGACTTTGATGATGACAGTAGTTAAACAAATAGCAACAACATTGCTGCTGATACCACCTGAAAAACAACTCCGAAAA
+
CC@CCGDFGDGGGGGGGGFFGGGGGFGGGBC7FFGGGFD@FFGGGGGGEAFGGDFFGGGGEFFGGCCFCFGGGFGADGGGFFGGGGGGFFFGGGGGGGGGFFGCF7FDFGGGGGGGGDEFGGGEFFGGGGGGGGGGGGGGGGGGGFFFBFGGGFG9E,CECEC+=,=DFFCECFGGGGGGDGGFFG8DFGE8D=@D8D=9DDGBFFDDDDGFCC:AFFF:88AED>=@>*1AACAFFEF@9>BA8+:@EGA>@F>E9*1*7(87>:4*;54=BEF9C8>>=)5A;A.7((/(,0))8(26(
@M03152:184:000000000-AWYW1:1:2106:11752:23727 2:N:0:CCACTACTATACCTGT
CCCAACTATCCCTATTAATCATTACGTCAACCCTAGAAACCAACAAAATAAGATCGACGTCCTATTTCATTATTCCATGCTAATGTATTCAAGCGTTAGCCTGCTTTAAACACTCTAATTTTTTCAAAGTAACAGTCCTGTTTCCCCGCAACACCAAGTTAATGGCATCACGGTTCTACAAGAGGGAGGAATAAGTGAGACCAGTTCATACCGTTGGCACGACCGACCTACTGACACCGAAATTCAACTACGAGCTTAGATCGGAAGATCGTCGTGTAGGGAAAGAACAGATAGGGAGAAA
+
CCCCCGGGGGGGGFGGGGGGGGGGGGGGGGGGGGGGGGGGGEGGGGGGGGGGGGGGGGGGGGGGEEGGGGGGGGGGGGGGGGGGGGGGGGGG9FGGDGGGCFGFGGGGGGGGFGGGG9EFGGGGGAFF9FEEAAC9EFF?EFGGGGGFGGGGGGGFG8FGGFGFAFGGGGG6EGGGGGGGDGG8=68CC>DC,3,5,2@?EFGDGFFC@CFF>CEF>**9>=D29A=)/?BFFGE2A:C(>98;@F?F)*)/45>@4>3)6C(23<;0))3(,1((,7).4;(72FB?F:().+())(*((
@M03152:184:000000000-AWYW1:1:2106:10039:23752 2:N:0:CCACTACTATACCTGT
CCCAACTATCCCTATTAATCATTACGGCGACTCTAGAAACCAACAAAATAGAACCGCACGTCCTATTTTATTATTCCATGCTAATGTATTCAGGCGTAGGCCTGCTTTGAACACTCTAATTTTCTCAAGGTGAAAGTCCTGGTTCCCCGACGCAGCCCAGTTAAGGGCACGCCGGCTCACCAAGAGGTAAGACCCAGTCCGACAGTCCCAGCCGTTAAGCGGACCACCCAACCAGACCCGAAATCTAACTACTAGCTTAGAGCGGAAGATGTGCATCGAATGAAACAATAGGATAATGTGG
+
CCC@CGGGGGGGGFDEFGGGFGGGG,FFGGGGGGGGGGGGGFGGGGGGGGCFF<FEEGGEGGGGFGGGFCCFGGGGGGGGGGGGGCFFFGGDCFGGGDFBEFF<E,9E9E??FCFFF??FGC9DF9EAEC?=AFDGGDFGFE,CF4>FG+++@C:=EGG8EGGD,=1@88CGGG>EGDGGGGD,AD8>DC?ECFF,,0,*47C@=F6***0/:)=A:F)+).870==BBF?EA3(*01*-71;<**)1)*1))*1.*.))).)(--(-(-).)).))),,)0.*.*(,))))-+)*1)*))
@M03152:184:000000000-AWYW1:1:2106:23304:24078 2:N:0:CCACTACTATACCTGT
CCCAACTATCCCTATTAATCATTACGTCGATCCTAGAAACCAACAAAATAGGGTCAAACGTCCTATTTCATTATTCCATGCTAATGTATTCAAGCGCGAGCCTGCTTTAAACACTCTAATTTTTTCAAAGTAACAGTCCTGATTCCCCGCCACACCAACTGAATGGCATGATGGTTCTTCAGAAGGTAGGAATCAGTGACATCAGTGCATACTGAAGGCACGACCAGCGTACGGATCCCGAAATTCAACTACGAGATTAGATCGGAAGAGCGTCGTGTAGGGAAAGAACAGGGATGGGATG
+
C@CCC@FGGGGGGGGGGGGGGGGGGGEGDGDGGGGGCGGFGGGGGGGGGGGGDFFF@EFGEFCFFGGGFFGGGGGGEFAFGGGGGGG9,CAFGGGGGGGEF7<FGEGFGGGGGGFA,EFGGGGGGGG<FDFGF,?<CBFGEEGGG9ECEEEEGFGGGGGFCE=EEGDECFFEFG=D8,=EG9FB=8,>EFDFF99A2+ABCC78E;1+CFFC+52;AFB**19):9BFF44@))5??=65):5==A?F9+=;<C3,).63<97=D013;@@F611-3).:A)(7()(4381(,*())(*((
@M03152:184:000000000-AWYW1:1:2106:23434:24109 2:N:0:CCACTACTATACCTGT
CCCAACTATCCCTATTAATCATTACATCGATCCTAAAAACCAACAAAATAGAATCAAACGTCCTATTTCATTATTCCATGCTAATGTATTCAAGCGTATGCCTGCTTTAAACACTCTAATTTTTTCAAAGTAACAGTCCTGATTCCCCAAGACACCAAATTAATGACATCAAGGTTCTTCAGAAGGTAGAAACCAATAATGCCAGTACGTACCGAGGCAAGACCAACAAATTGATCCAGAAATTAAACTACGAGCTTAGATCGGAAGAGCGCCGGGTGGGGAAAAAACAGGCATGCAGTAA
+
<ACCCEGGGACFGFGGGGGGFGCGFGGGDFFGCFFF@GGCFFGGGFEEGF<EF<FEAFFD6DFFFFEGA<CFFFGGFCCCFFGGGGGF9CFGGGGGFCFFAFFGGFFFGGGFD<FGGF<FDGGG+E<FGGGGGGGGGGGFFFFFDGG,,4>=EGGDGGF9AA;AFG89EGD988D8D=?;DGGG6@8C=AFEF6@D8DFF,9=6DFFGDFGF+==59@5**@;CC=AFF?B61:;+=*3:*):9*=6>*CFFD4?5?**6559(((((00((((((().395:5()--(.(((3()*)*-)
@M03152:184:000000000-AWYW1:1:2106:9047:24388 2:N:0:CCACTACTATACCTGT
CCCAACTATCCCTATTAATCATTACGTCGATCCTAGAAACCAACAAAATAGAATCAAACGTCCTATTTCGTTATTCCATGCTAATGTATTCAAGCGTGAGCCTGCTTTAAACACTCTAATTTTTTCAAAGTAACAGTCCTGATTCCCCATAACACCAAATTAATGACATCATGGTTCGTCAGAAGGTAGGAATCAATAATACCAGTAAGTACGATTGCACGACCAATAAATTAATCCCGAAATTCAACTAAGAGCTTAGATAGGAAGATCGTCGTGTAGGGAAAGAACAGGTATGTGGAGA
+
CCCCCGGGGGCGGGGGGGGGGGGGGGGGGGGGGGGGGGFGGGGGGGGGGGGGGGGGGGCG@FEGGGGGGGGGGGGGGGGGGGGGGGGGGGGGGGFGGCEFFFFGGGCFFFGGCFFFDDGGGGGFFFDFFCGGGCGGGGCFGGGFFGGA=FGGGGGDGFFGDFEFAGDF3ADFE=?AFE=CFEE;F?DF@6EEG9EEFGC;F@DD?FF+DCFFDGCA5C<A*89@FF@FFFFFFG@9B54<?AFE>9EFE*/::*;>A4*8/*0(*00(/*5(611;(07;05=A7A@8@;0;4=;++)2(,
@M03152:184:000000000-AWYW1:1:2106:20926:24388 2:N:0:CCACTACTATACCTGT
CCCAACTATCCCTATTAATCATTACGTCGATCCTAGAAACCAACAAAATAGGATCGAACGTCCTATTTCATTATTCCATGCTAATGTATTCAAGCGTTAGCTTGCTTTAAACACTCTAATTTTTTCAAAGTAACAGTCCAAATTCCCCGCAACACCAAATTAATGTCATTACGGTTCATCAGGAAGGAGGAATCAGTGAGACCAGTACATACCAGAGGCATGACCAACCTACTAACCCCGAAATTCAACTACACGCTTAGACAGGCAGAGCGTCATGACGGGAACGAACAGGCATGGTTAG
+
CCCCCCFGGAEFGFGGGGGGGGGGGGGG7CGGGGGGCGFCFGGGGGGGGGGGFGGGDGGEFGGGGGGGGFCFGFGGADFFFGGFGGGGFFGFFGGE::C@FFGFGGGCECFGDCCAFFGGGFGGCD,:AE,AEFFA@:8?EEFGG9@DEGEEEGG6>=>>ACDDD,EFFFDG+@DGGFF,=A=B?EE?DCCFGFGGA7E+@?D@CA?++=EDGGG6**:9;8FF)00@>649AFCCA=4@B=42B+9F6CA5)*).=(8)7))6((6(23=3,6(,)+//2)(<(7((-(,((*..))2)(
@M03152:184:000000000-AWYW1:1:2106:14355:24441 2:N:0:CCACTACTATACCTGT
CCCAACTATCCCTATTAATCATTACATCAGCCTTAGAAACCAACAAAATAAGACCAACGTCATATTCTATTATCCCATGCTGTAATATTCAATGGCAAGGTTACGCCTGCTTTGAACACTCTAATTTTTTCAAAGTAAATGATTGGAAGCGGTTGCCCACTATCCAAACGTAGGAAGCCCAGACCCAGCCACGCCACAAGGACGAGCTTTGGCCTGAATGCCCCCGAAATTCAACTACGAGCTTAGATCGGAAGAGAGGCGGGTAGGGAAAGAAAAGGAAAGTATAGAAGGAGGGGGTCGG
+
CCCCCGGGGGGGGGGGGGGGGGGGGGGGGFGGGGGGGGGGGGGGGGGGGGGGGGGGGGGGGGGGGGGGGGGGGGGGGGGGGGGGGGGGGFGGGGGGGGGGFGGGGGGGGGGGGGGGGGGGGGGGGGGGGGGGGGGGGGGGFF9FGFEGFGEGGGGGGGGGGGGGGGGGGGGGFGCFGCFGDFGGGGGCGGGGGGGGGGGFCFFFG>>DFFFGFF,09AEFF5;):=ABBFEFFGFFF)8962;5+66A<FF;0)2(),(,61(,-46<3:6(.4(.(5((())*-*))))(((*(.0,*(-
@M03152:184:000000000-AWYW1:1:2106:16739:24618 2:N:0:CCACTACTATACCTGT
CCCAACTATCCCTATTAATCATTACGGCGACTCTAGAAACCAACAAAATAGAACCGCGCGTCCTATTTTATTATTCCATGCTAATGTATTCAGGCATAGGCCTGCTTTGAACACTCTAATTTTCTCAAGGTAAAGGTCCTGGTTCCCCGACGCACACCAACAAAGGGCACGCCGGCTCCCCAAGAGGTAAGGCCCGCCCAGACAGTACGTGACGTTAGGCAGACCGCCCGGCCAGGCCCCAAATCCAACTACGAGCTTACATCGGAAGCGCGCCGGGTAGGGCAACAACAGGCATGGTGCG
+
CBCCCGGGGGGGGGGGGGGGGGGGGGGGGGGGGGGGGCFGGGGGGGGGGGGGGGFEGGGGGGGGGGGGGFGGGGGGGGGGGCFCGFGGGGGGGGFGGGGGGFGDGGGGGGFFGGGGGDGGGGGGGGFF9EGGGGGGGGGGGFEGGGFG78EGGGGGGGGGGFF888CGFGDEDGDGGGGGGF*D7ECEDGGCCDE*:5:6:CC==8FG3AG*:5/);516A(03=3;DB3(8)9135<<(01)3*).6:7).,*0(054))).(,4((((00-,4,()-,2)()-),46:(3(2,7.4*)(
@M03152:184:000000000-AWYW1:1:2106:17227:24650 2:N:0:CCACTACTATACCTGT
CCCAACTATCCCTATTAATCATTACGTCGATCTTAGAAACCAACAAAATAAGATCAAACGTCCTATTTCATTATTCCATGCTAATGTATTCAAGCCAAGGCCTGCTTTAAACACTCTAATTTTTTCAAAGTAACAGTCCTGATTCCCCACGACATCAAATTAATGACATCATGCTTCGTCAGAAGGGAGAAACCAATTGTACCAGTGCGTACTGTTGGCACGATCAATAAATTGATCCCGAAATTCAACTACGAGCTTAGATCGGAAGAGCGTCGTGTAGGGAAAGAACAGGTAAGTGGAA
+
CCCCCGGGGGGGGGGGGGGGGGFGGGGGGGGGGGGGGFGGGDFCFFGGGGGGGGCFGGGGFCFGGGGGGGGGGGGGGFAFFGGGFAFGFGGGGFCGGGC@<@FFGFFFFFGGCFFGGGGGFFGGDFGGGGGGGGGGF@@EGGGGGFGFGGDDGD+EFGGGGGFGEFGGGF?;FFGE?E=>DEGGC8=E=EFD8FGF8+63@C+;D86DDBGGFFGF5A56*:?5@=>+?F@FF+3++:C2?=DF6FC6*4AB=?4@46C=49/(2719((60:062;A877:1;(0.,((((.+)11)*))
@M03152:184:000000000-AWYW1:1:2106:17881:24659 2:N:0:CCACTACTATACCTGT
CCCAACTATCCCTATTAATCATTACGTCGATCCTAGAAACCAACAAAATAGGGTCAAACGTCCTATTTCATTATTCCATGCTAATGTATTCAAGCACGAGCCTGCTTTAAACACTCTAATTTTTTCAAAGTAACAGTCCTGATTCCCCGCCACACCAACTTAATGACATGACGGTTCTTCAGAAGGGAGAAACCAGTGACACCAGTGCATACCGAAGGCACGACCAGCGTACTGATCTCGAAATTCAACTACGAGCTTAGATCGGCAGAGCGTCGGGTAGGGAAATAAACGGTATCTGGAG
+
CACCCGGFCFGDFGGGGGGGGGFGGFG<FGDGGGGGGFGGGGGGGGGGGGGFFEEG@FFGGGCEFGGGGGGGFGGFGGCCFCGGFCC<FECGEECEGGGGGGCFGBFGGG9<<<FEA9AFFGGFGFGCA<E9FGFGFFGGEFEFGFEAEDGGGGDEGGGGGF8EDDFCD6AFD+=CD9DED8DD+>BECCE8@E8DE6,;2;6=AF?+?EFGFGG5?*=6A9>A>BDF)25)/+8=A*8545056+7;);4)63>9E;6).931((((/-49(1(((0((4)(0.*).).(,-*(**)*),
@M03152:184:000000000-AWYW1:1:2107:10304:1885 2:N:0:CCACTACTATACCTGT
CCCAACTATCCCTATTAATCATTACTTCGATCTCAACACCGTGAGGGGAATGAAAACCAACAAAATAAGAACAAAGTACTATTCTATTATCCAATGCTGAAGTATTCAAGACGTAATGAGCCTGCTTTAGACACTCTACTTTTTTCAAGGTAAACGATCCAGAGCCCAAGAGATAGATTAAACAAATGCGGTCGACGGATCTGACCCAATCTACCCCCTTTGTGAACTCCAACACAGCCAAGAGCAGGAGTGGGCAGCTGTAAAGAAAGCGAATGAGGCACACAGTACATACCAGTCCAGG
+
CCCCCGGGGGGGGGGGGGGGGGGGG9FGG,CF,CFE,,,B@,C66,,@+BCEFE,F,6ECB@,;FFE,:CA<F<A<<6,CEGC<F@D@6CFA,66C,C@EF,EE,C,,CB,4=?DFGAF<<?E@<,,:AA<4EC,,E=,CE=EGCE9FEG,CEBFCE8,6,,@,6@D,+6@CDADDC;D89,,,18,,63++@B8+131*+28B,3**39*8;<+*39**31*)/3.+13)/1)(12)28AB)3)1()(*0/,*)(0((6)1).14((.(68@((-))(.()(0(..)549605)**.*.(
@M03152:184:000000000-AWYW1:1:2107:10314:2022 2:N:0:CCACTACTATACCTGT
CCCAACTATCCCTATTAATCATTACATCGATCCTAGAAACCAACAAAATAGAATGCGATGTCCTATTTCATTATTCCATGCTAATGTATTCAAGCGTTAGCCTGCTTTAAACACTCTAATTTTTTCAAGGTAACAGTCCTAATTCCCCAAAACATCAAATTAATGACATTATGGTTCCTTAGAAGGTGAGAACCAATATGACCATTACATACCAATTGCATGACAAATCAATTGATCCAGAAATTCAACTACGAGCTTAGATCTGAAGAGCGTAGTGTAGTGAAAGAACAAGTATGGGAAA
+
C9CCCGGFFGGGCFG<FEEGAFGG9<@E@F<66FFECGFFAFF@EF@EAECGGGECGEF@,CA,CE<FDGG@,,C9EFF<@<FDEFFFGFCA<<E:,@F7BFA8,4<CFFFGFGGGCFGGGFF,>FFDG8FFD=FF;E8EEFC;ECE88BF8F=F,CEDFFGA4@DFGFCEG8D=FCB,4E9;>;@,89ECF8>?=?D82=?+:6+2+=FF8??6D+0=DFFEE59)+038996:++30:ACFEF+;B=FA589A5@5C3C<**1*>3:7)/-(8((+1=*28=8@:@35(;6)31*/*((
@M03152:184:000000000-AWYW1:1:2107:16686:2045 2:N:0:CCACTACTATACCTGT
CCCAACTATCCCTATTAATCATTACGTCGATCCTAGAAACCAACAAAATAAGATCAAACGTCCTATTTCATTATTCCATGCTAATGTATTCAAGCGTTAGCCTGCTTTAAACACTCTAATTTTTTCAAAGTAACAGTCCTGATTCCCCGCGACACCAAATTAATGACATTGCGGCTCCTCAGAAGAGAGGAATCAACAAAACCAGTACGTACCATTGGCACGACCAGTAAATTGAACCCGAAATTCAAATACGAGATTAGATCGGAAGAGCGTCGTGTAGGGAAGGAAAAGGGAGTGTAAG
+
CCCCCGGGGGGGGGGGGGGGGGGGGGGGGGGGGGGGGGGGGGGGGGGGGGGGGGGGGGGGFGGGGGGGDFGGFFGEGGGGGGGGGGGGGGGGGGGGGGGGGGGGGGGFGGGGGGGGGFGGGGGGGGGGCGGGGGGGGGGGGGGGGGCFEGGG:>FGGGGFGE8AFDGFE@EFDGG6+CFGGC,9=D8CCGGF?FGGEDFFGF5?9<C>?CFF5FGFBF94A><5589+*:>AF@=8C>B@EBF;+3?C)+1;3C>(84/)1)1/;?0(.8717(90()(0.)()(-(((((.)())0.*))
@M03152:184:000000000-AWYW1:1:2107:16700:2048 2:N:0:CCACTACTATACCTGT
CCCAACTATCCCTATTAATCATTACGTCGATCCTAGAAACCAACAAAATAAGATCAAACGTCCTATTTCATTATTCCATGCTAATGTATTCAAGCGTTAGCCTGCTTTAAACACTCTAATTTTTTCAAAGTAACAGTCCTGATTCCCCGCGACACCAAATTAATGACATTGCGGCTCCGCCGAAGCGAGGAATAAACAAAACCAGTACGTACCATTGGCACGACCAGTAAATTGAACCCGAACATAAACGCCGAGCTTAGCACGGCAGCACGTAGTGTAGGGAAAGACAAGGTAGATGTAA
+
CCCC@CEFAEGCGGGGC9FEGGGFAFGGGGDDGGGGCFGGGGGGGC<EFFGFAFFGFGFCCFGGGGFGFFGG9<EFGGFEFAFFGGGGCFGGGGFGEGGGGGGG?CEGG,<E?FAAF<FGGGGDGGGGC9FDED;FFGGAE,C,EEGGG>E8FGDFGGCF;DDA::@AE,,=C8>=C+++6++@++5:@*@,,,5=9F5/1;7A7CF7*;CD)11B6);=A)(65A1+115;@F31*.>(:1)(11);)/)((9518752)))(((-(,.((.(((,*)94).)(.,(,(.7/)***.*-.
@M03152:184:000000000-AWYW1:1:2107:21733:2048 2:N:0:CCACTACTATACCTGT
CCCAACTATCCCTATTAATCATTACGTCAATCCTAGAAACCAACAAAATAAGATCGAACGTCCTATTTCATTATTCCATGCTAATGTATTCAAGCGTTAGCTTGCTTTAAACACTCTAATTTTTTCAAAGTAACAGTCCAAATTCCCCGCAACACCAAATTAATGGCATTACGGTTCATAAGGAAGGAGGAATCAGTGAGATCAGTACATACCGGAGGCATGACCAACCTACTAACCCCGAAATTCAACTACGAGCTTAGATCGGAAGAGCGTCGTGTAGGGAAGGAACAGGTACGTGAAA
+
CCCCCGGGFGGGGGGGGGGGGGGGGGGGGGGGGGGGGGGGGGGGGGGGGFGGGGGGGGGGGGGGGGGGGGGGGGGGGGGGGGGGGGGGGGFGGFGGCGGGGGGGGGGGGGGGGGGGGGGGGGGGGGGGG9FFEGGGGFGGG:EFGGGGGCEEGGGDGGGGGFAFGGGGGGGFGDFGCEFGGGGGGFCFGEEGGGGEGGGFCGDFGCF8CGGGAEGF>E5BFFFECC@>=4496EE?FF*6B>AB=FCFFCA3>G:(>@)..7<08226;D@>1<0(402@2>1@(,4:21:5/6*)0,*()
@M03152:184:000000000-AWYW1:1:2107:17431:2179 2:N:0:CCACTACTATACCTGT
CCCAACTATCCCTATTAATCATTACGTCGATCCTAGAAACCAACAAAATAAAATCAAACGTCCTATTTCGTTATTCCATGCTAATGTATTCAAGCGTGAGCCTGCTTTAAACACTCTAATTTTTTCAAAGTAACAGTCCTGATTCCCCAAAACACCAAATTAATGGCATTATGATTCGTCAGAAAGGAGAAACCAATAATACCAGTACGTACAAAAGCACGACCAGTAAACCGGTTTCGAAATTCAACTACGAGCTTAGATCGGAAGAGCGACGTGTAGGGAAAGAAAAGGTAGCAGAGAA
+
CCCCCGGGGGGGGGGGGGGGGGGGGGGGGGGGGGGGGGGGGGGGGGGGGGGGGGGGGGGGEFGGGGGFGGFGGGGGGGGGGGGGGGGGGGGGGGGGGGGGGCFGGDGAGGGGGGGGGGGGGGGGGGGGGGGGGFGGGGGGGGFGFGGFFGGGGGGGGGGGGGFGGGDGGGFGGGGGGDGGGGGGGGCFGGGGF8@EE?FDGF?D?DFGDFF6AEGFAAFABFF5>F;B>FC9?9)/*=>BFFAC8BCFCG4(/9?()9)97):0;20(((.(.3(((.69().0411(4>0*0)/**,*,(
@M03152:184:000000000-AWYW1:1:2107:15416:2184 2:N:0:CCACTACTATACCTGT
CCCAACTATCCCTATTAATCATTACGTCGATCTTAGAAACCAACGAAATAAGATCAAACGTCCTATTTCATTATTCCATGCTAATGTATTCAAGCCAAAGCCTGCTTTAAACACTCTAATTTTTTCAAAGTAACAGTCCTGATTCCCCACGACATCAAATTAATGACATCATGCTTCGTCAGAAGGGAGAAACCAATTGTACAAGTGCGTACCGTTGGCACGACCAATAAATTGATACCGAAATTCAACTACGAGCTTAGATCGGAAGAGCGTCGTGTAGGGAAAGAAGCGAAGTGGATAG
+
CCCCCGGFFFFCCFGGGGGFGGGGGGFGCFEGGGGDFGGCGC@FCFDGGGGGGGGGCFEECF@FCGGGGFFGA,@EEGGG8FFFGGGGGFGGGFG<FGGFG,BDCFCEAEFFEFFFGGGGGGGGGGDC<BFGFGGFGCG9EGGGCFGGGGGGGE7DGCFGFDFFGCFGGGGDF,3;A>6=DGC9DDBFEEEF8@=+@+@4@F+?EF77DDGGAGFDFFFFF5@=9>BF4FEF+=6++=*<A28>B+5B:86)64)6>394>9<=(;@0(,33,(6(()(973(031<:((-))(./*)2).
@M03152:184:000000000-AWYW1:1:2107:12117:2306 2:N:0:CCACTACTATACCTGT
CCCAACTATCCCTATTAATCATTACATCAGCCTTAGAAACCAACAAAATAAGACCAACGTCATATTCTATTATCCCATGCTGTAATATTCAATGGCAAGGTTACGCCTGCTTTGAACACTCTAATTTTTTCAAAGTAAATGATTGGAAATGGTTGCCCACTATCCAAACGTAGGAAGCCCAGACCCAGCCACGCCACAAGGACGAGCTTTGGCCTGAATGCCCCCGAAATTAAACTACGAGCTTAGATCGGAAGAGCGTCGTGTAGGGAAAGAACAGGAAGTGGTAGATCAGCGTGGGGTG
+
CCCCCGGGGGGGGGCFGGGGGGGGGGGGGGGGGFFGFGGGGGGGFGGGGGGGGGGGGGGGGGGGGGGGGGGGGFFCGGGGGGGGGGGGFFGGGDFGGGG7AFFFDGGGGDCFGFGGGGGGGGGGGGGFGEFFGGGGGGGFGGGCEGGGGGGCGCG?EFFEFGFFFFGFGEFF8=EG8,D@DDF6==@8DFGFGC+6ADFFEFG>@;5=;5;5*,2@FFA6=*8>)99A>FE*+1>CC6)>49)6B/145:?;;1)(),((,((,5);?@=((,18(4.()(),*--.-)-)*)(0))()(-
@M03152:184:000000000-AWYW1:1:2107:17973:2401 2:N:0:CCACTACTATACCTGT
CCCAACTATCCCTATTAATCATTACGTCAATCCTAGAAACCAACAAAATAGGATCGAACGTCCTATTTCATTATTCCATGCTAATGTATTCAAGCGCGAGCCTGCTTTAAACACTCTAATTTTTTCAAAGTAACAGTCCTGATTCCCCGCCACACCAAATTAATGACATGACGGTTCGTCAGAAGGTAGGAACCAGTAACACCAGTACATACCAAGGCACGACCAGCGTACTGATCCCGAAATTAAACTACGAGACTAACACGGAAGAGCGTCGTGTAGGGAAAGAAAAGGGATGAATAGA
+
6ACCCFGGFGGGGGGGGFGGGGGGGGG@;FFGGGGGGGGGCGFGGDGGGGDFGGGCCFFG6DEEGGGFFGGCCFCGGGGG8DEFCDGGDGFGGGGGDGGGGCFGFFG<FGGGFE<FAFGAFC<BFEFGGFFGDAFCFC8E9F9A949ACEGGGGGDGGGGGGG,,DFFFFFGCEE8+BAEGGGFF@BFGGGGC8EGF?F+@7C?CDFFGGGFA<CAFAFF>D=>4*555>(::6*=:A6(>947*86*7FA(83)(/7)()//646>B??(4(4,41))9:48)((.(.,())(0)*)0))
@M03152:184:000000000-AWYW1:1:2107:22952:2436 2:N:0:CCACTACTATACCTGT
CCCAACTATCCCTATTAATCATTACATCGATCCTAGAAACCAACAAAATAGAATGCGATGTCCTATTTCATTATTCCATGCTAATGTATTCAAGCGTGAGCCTGCTTTAAACACTCTAATTTTTTCAAGTTAACAGTCCTAATTCCCCAAAACATCAAATGAATGACATTATGGTTCATTAGAAGGTGAGAACCAATAAAGCCAGTTCATACCAAGATCACGACCAACTCATTGATCACGACATTCACCTACGAATTTAGATCGGAAGGTCGTCGTGTAGGGAACAAACAGATAACAGTAA
+
CCCCCGFGGGGGGGGGGGGCCFGGGGFFEGDAFGGGGGGGGGGGGGGGGFGFGCC9+BFBFFDF,CFFFFA<EGGC<FGFD9EFCC<FFGAEEGGEEGGC8BEFFFCFB<F9CA?EDGAECF<A:?AFF,EF9ACEEG8FF,;FG,9AE7EFGGF8FAFGFAFFDA=DGGGGDGG=DD,EF9;9=,@=DFG9,=D=8DGFD8+:@D9+=@E9*9?F*+59*01)1:=*1*:+1?E9C+*1@)<>F6@+*3*0);/)*/**:**/5@((((0(-(.,6)/+.5(2((/(((,)09+**.1)6
@M03152:184:000000000-AWYW1:1:2107:18421:2444 2:N:0:CCACTACTATACCTGT
CCCAACTATCCCTATTAATCATTACGGCGACTCTAGAAACCAACAAAATAGAACCGCGCGTCCTATTTTATTATTCCATGCTAATGTATTCAGGCATAGGCCTGCTTTGAACACTCTAATTTTCTCAAGGTAAAGGTCCTGGTTCCCCGACGCACACCAACAAAGGGCACGCCGGCTCACAAAGAGGTAAGGCCCGACCAGACAGTACGTGCCGTTAGGCAGACCGCCCGGCCAGGACCGAAATTCAAATACGAGCTTAGATAGGACGAGCGAAGTGTAGGGGAAGAAACGGAGAGGGGAG
+
CCCCCGGFGAFEGGGEGCGGGGGGGGGDGGGGGGGGGGGGGGFGFFGGGGGGGFGFCCEGFGGGGGGGGGGG9<FGGGGGGGGGGGGDEFFFFFFECFGC8EFGFFGCAFGGDAEGGFFG9<FFGGGGDGGGG<EFF:EFGG,:>EFFEGGGGGCCFEG,BD8D8@CEGGC6+17@CG<D,,4@CG>>DF9D86;?*9?46;<;C8@DD95*::*=8);8*86510:A()47)<:3*8>25(7:=*6*-2*)4*)-7()544463)5(((,((-(-4*)/53(),3.2(,-.)-))*()-(
@M03152:184:000000000-AWYW1:1:2107:15612:2559 2:N:0:CCACTACTATACCTGT
CCCAACTATCCCTATTAATCATTACTTCGTTCCTAAAAACCAACAAAATAGAAACAAAGTCCTATTCCGTTATTCCATGCTAATGTATTCAAGCAAAATGCCTGTTTTGAACACTCTAATTTTTTCAAAGTAACAGTCCTAGATCCCCAGCGCACTCAGTAAAGAGCACATTGGTTCCCTAGAAGGAAAGATCCAGCCAGTGTAGAGCTAACCTTGCGGCTAAACGACCTGGCCAGACCCGAACTTCAACTACGAGCTTAGATCGGAAGAGCGGCCTGACGGGAAAGAACAGGTATGATGA
+
CCCCCGGGGGGGGGGGGGGGGGGGGGGGGFGGGGGGGGGGGGFGGGGGGFGGGGGGFGFFGFGGGGGGGGGGGGGGGGGGGGGGGGGGGGFFFGGGGGGGGGGFEGGFGDFGFGGDGGGGGFGGGDFFFFGFGGGGGGGGGGFGEG?FFEGEGGGGGGGGDGGGG88DFCDG8AFGCCD=9B,=EEFGGGGEFGFGDGGFGFDFEGFGDDGG?FG7ADFEB?5==*:?@ABF6A=FFF4-9>B()4/=@DF@=D4(:1(./)37(6,3>8;D(((((0(04)(),210:(())-***)0))
@M03152:184:000000000-AWYW1:1:2107:20108:2662 2:N:0:CCACTACTATACCTGT
CCCAACTATCCCTATTAATCATTACATCAGCCTTAGAAACCAACAAAATAAGACCAACGTCATATTCTATTATCCCATGCTGTAATATTCAATGGCAAGTTACGCCTGCTTTGAACACTCTAATTTTTTCAAAGTAAATGATCTCGAGCGAGTTTTGACGCCCACTACGAGAAGATAGGAAGCACAGATCGAGCCACGCCACTAGGACGAGCTTTGACCCGTGACATTCCGAAATTAAACTACGAACTTAGACCGGAAGAGCGTGAGGTAGGGAAAGACAAGGGATGGGGTGAGTGGGGGA
+
CCCCCGGGGGGGGGGGGGGGEFGGGGGGGFGGFFGGGGGGGGGGGGGGGGGGGGGGGGGGGGGGAFGGGGGGGCFCGGGCGGGGGGGGFAGGGGGGGGGGGGGGGGGGGGGGFFGGGGGGGGGGGGGGGDFGGGAFGE;FBFFGFGGGGGGGCEFFGGFEGEEEGFGGGCG>C?FGG98EDDEF88,FF,DEDCEFGD6?7DFFCCAFDDGDDG>*:+9*5:)-5FEFCF@??5@D:+=36*)()).)1:63.*.3=>33(60((((,543(3((.(8(04)()(,(((-(.)(***()((
@M03152:184:000000000-AWYW1:1:2107:19004:2786 2:N:0:CCACTACTATACCTGT
CCCAACTATCCCTATTAATCATTACGTCAATCTTAGAAACCAACGAAATAAGACCAAACGTCCTATTTCATTATTCCATGCTAATGTATTCAAGCCAAAGCCTGCTTTAAACACTCTAATTTTTTCAAAGTAACAGTCCTGATTCCACACGACATCAAGTTAATGACATCACGCTTCGTCGGAAGGGAGAAACCAATTGTACCGGTGCGTACCGTTGGCACGACCAATAAATTGATCCCGAAATTCAACTACGAGCTTAGATAGGAAGAGCGTAGTGTAGGGAAAGACCAGGTACGAAGAG
+
CCCCCGGGGGGGGGGGGGGGGGGGGGGGGGGGGGGGGGGGGGGGGGGGGGGGGGGGGGGGGGGGGGGGGGGGGGGGGGGGGGGGGGGGGGGGGGGGGGGGFGGGGGGGGGGGGGGGGGGGGGGGGGGGGGGGGGGGGGGDFGGGGGGGGGDCFGGGGGGEDFFFGFGGCFGGDCGEDCFGGGGC=+6@EEFGGG?CDFDFGGGB+;*=DGGG?CCEFAF>A54>9E>FEFFFFC4+=:6(8>DD6318;>F3(*),=@C3CC).()93,(669(,(.944877:<1,((.8D))*0*(*((
@M03152:184:000000000-AWYW1:1:2107:25063:2815 2:N:0:CCACTACTATACCTGT
CCCAACTATCCCTATTAATCATTACGTCAATCTTAGAAACCAACAAAATAAGACCGAACGTCCTATTTCATTATTCCATGCTAATGTATTCAAGCGTTAGCCTGCTTTAAACACTCTAATTTTTTCAAAGTAACAGTCCAGTCTCCCCGCAACACCAAATTAATGGCATTACGGTTCATCAGGAAGGAGGAATCAGTGAGACCAGTTCATACCTGTGGCACGACCAACCTACTGACCACGAAATTCAACTACGAGCTTAGATCGGAAGAGCGTCGTGTAGGGAAAGGACAAGTATGTGTAA
+
CC-CCGCFFGGGGGGGGEGCFGGFGGFGGGGGGGGFGGGGFFGG,@FFGGGGGGGECCCF@EGGGGDFFCDGGFGGGGGGGGGGGDGGGGGFGFGGCFDGGGGGGGCFGDFFC<F8FGFCGGGFGGG9@FFFGGFGF,@FCEEGGCEFCGEGGGG6=DFFGFGGGGFFGGGGFGDECFG8FEF8DFGCGGCFGGFFGGGFDCFAFGFFF7C+;;FF5F*3*<>AABDF);649/*2?):>B>4(1=CB?FF3;DE>3@E)>?E01014/3(66(398)(9357>10(((,()0-7**)*-)
@M03152:184:000000000-AWYW1:1:2107:24921:2892 2:N:0:CCACTACTATACCTGT
CCCAACTATCCCTATTAATCATTACGTCGATCCTAGAAACCAACAAAATAGAATCAAACGTCCTATTTCATTATTCCATGCTAATGTATTCAAGCGTATGCCTGCTCTAAACTCTCTAATTTTTTCAAAGTAACGGTCCTGATTCCCCAAGACACCAAATTAATGACATCAAGGTTCTTCAGAATGGAGAAACCAATAATACCAGTACGTAACGAGGCACGACCAACAAATTGGTCCCGAAATTCAAATACGCGACTAAATCGGACAAGCGTAGATTAGGGAAAGAAAAAGTCAGTATACA
+
CCCCCGGGFGCFGGGFFEFGGGGFGFFFCCFFGGC<<EEFGD6FFGFCEEF9FGFGGGGG8FFGGGCFGCGAECFEGGG98FEGFFGGGF<CEEGGGGG,CCFFFGFEF<FF,CE?AEFGECFGGEFFE,C;F,,8F+BFF=EF;EFFFG@EGF@8=,@@>FGG8,6@EEG988==EFGGA9;7,8@=?D8D8FGG8=EDCF6D88DDCDF+07C?*9:?AEF5>AFF)/*4:*1+3/55:@F48=*+9@+5(7)().).1),(6(,//(((((()-*.01F6.23(4((,/*)//*)*)-
@M03152:184:000000000-AWYW1:1:2107:17444:2925 2:N:0:CCACTACTATACCTGT
CCCAACTATCCCTATTAATCATTACATCGATCCTAGAAACCAACAAAATAGAATGCGATGTCCTATTTCATTATTCCATGCTAATGTATTCAAGCGTTAGCCTGCTTTAAACACTCTAATTTTTTCAAGGTAACAGTCCTAATTCCCCAAAACATCAAATGAATGACATTATGGTTCCTTAGAAGGTGAGAACCAATATGACCAGTACATACCAACGGCATGACCAATCCATTGATTCCGAAATTCAACTACGAGCTTAGATCGGAAGAGCGTCGTGTAGGGAAAGAAAAGGGATGTGAAA
+
CCCCCGGGGGGGGGGGGGGGGGGGGGGGGGGGGGGGGGGGGGGGGGGGGGGGGGGGGGGGGGGGGGGGGGGGGGGGGGGGGGGGGGGGGGGGGGGGGGGGGGGGGGGGGGGGFGGGGGGGGGGGGGGGGGGGGGGGGGGGGGGGGGGGGGGGGGGGFGGGGGFFFGGGGGGEFGGGGGGFEFGEGFGFGGGGGFGGGGGFGCGD?DFF=DD=DFGFBF>DFF@CE?CFFFEFF?A@F99@D:51B@AF*=AEFGF2?2C7EC4BDFF2B==@=(1:<)3=A)/;7;33(6())3;)*)*-)
@M03152:184:000000000-AWYW1:1:2107:20179:3091 2:N:0:CCACTACTATACCTGT
CCCAACTATCCCTATTAATCATTACGGCGACTCTAGAAACCAACAAAATAGAACCGCGCGTCCTATTTTATTATTCCATGCTAATGTATTCAGGCATAGGCCTGCTTTGAACACTCTAATTTTCTCAAGGTAAAGGTCCTGGTTCCCCGACGCACACCAACAACGGGCACGCCGGCTCACCAAGAGGTAAGGCCCGCCCAGACAGTACGTGCCGTTAGGCAGACCGCGCGGCCAGGCGCGAAATTCAACTACGAGCTGAGATCGGAAGAGAGGCGTCGAGGGCAAGAAAACGAAGGAGTAG
+
CCCCCGGGGGGGGFFGGGGGGGGGFGGGEGEGCDAECGGGGGEFFGGGFFGGFFGGGDEG+@FG9FF9FGFGG<FFFCEGGGGGFGGGGGGGGDFGGGGGGFEEGCG9FFGFFGGGGGDGFGEGFGGGGGFFGGGD:4><EG@FGGGGGGGGG@:CFEFGEGG8+6@6@EDGGGDGG>,@CC>FFC>FFGFC68EGGDGB5;CFF:C:<C*:359:355;A5(:;39)7B955<:CF)79D(048@</<;4)27B>:(52<)5<B:BF??(((49(()-815()(-(,((,.)(0)*(*.6
@M03152:184:000000000-AWYW1:1:2107:12864:3151 2:N:0:CCACTACTATACCTGT
CCCAACTATCCCTATTAATCATTACGTCAATCCTAGAAACCAACAAAATAAGATCAACGTCCTATTTCATTATTCCATGCTAATGTATTCAAGCGTGAGCCTGCTTTAAACACTCTAATTTTTTCAAAGTAACAGTCCTGATTTCCCGCCACACCAAGTGAATGGCATGACGGTTCGTCAGAAGGGAGGAACCAGTGACACCAGTGCATACCGAAGGCACGACCAGCGTACTGATCCCGAAATTCAACTACGAGCTTAGATCGGAAGAGCGTCGTGTAGGGAAGAAAAAGGGAGTGGTAGA
+
CCCCCGGGFGCEGFFGGGGGGGGGGGGGGGGFDFFFFEEGGGGGGFFGGGGGGGFGGGGGGGGGEFGCEGDGGFGFGGGGCGGGGGFEGFCFGGEGGGGGGGGC<FGFGGGGFGGGGGGGGFGCFAFD<FGGFCGGGGFGGGGGFG9FGDGGGGGGEGDF9DCEGFFGGGGGD8E68B8FG9EGG8EGGE?,DGGGGGGFFGGFGGFGGFGF5+7@@AFFFEA=BADFA>B:6B?CF)8=A>)*1;589DA08/):6<<;56=??(,,(61-(7(4844107:5(.((,(())(.)*)*))
@M03152:184:000000000-AWYW1:1:2107:15120:3152 2:N:0:CCACTACTATACCTGT
CCCAACTATCCCTATTAATCATTACGTCGATCCTAGAAACCAACAAAATAGAATCAAACGTCCTATTCCGTTATTCCATGCTAATGTATTCAAGCGTGAGCCTGCTTTAAACACTCTAATTTTTTCAAAGTAACAGTCCTGTTCCCTTATACAACAAAATAAAGGGCATAATATTTCTCAAGAAAGAAAAAACCAATAAAACAAGTACTAAAAAAAGAACAACAAGAAAACGGTCTCGAAAATTAAAATACGCGCTAAGACCGGAAAAGGGCGGGTGGGGGAAGGAAAGAGAAGATGAGGA
+
CCCCCGGGGGGGGGGGGGGGGGGGGGGGGGGGGGGGFGGGGGGGGGGGGGGGGGGGFGGGFGEGGGGGGGGGGGGGGGGGGGGGGGGGGGGGGDGGGGGGGFDEGGDEGFFGGGGGFFEGGGGG7,AF,,,C,,,9,?,54,9,CF95,4C,,,A,AF,@,E,,9++1@,74,,=73,,,,,@DDF,,,3D@E+@6,=24,2+3,+++++++;,+***33*3@55*);@A=*9*)*+**0?28(*4*+*0+-(/)...)/)(,(.(((.((-(3(,()(0()4)(4(.((())()*0)*()
@M03152:184:000000000-AWYW1:1:2107:8513:3179 2:N:0:CCACTACTATACCTGT
CCCAACTATCCCTATTAATCATTACGTCGATCCTAGAAACCAACAAAATAGAATCAAACGTCCTATTTCGTTATTCCATGCTAATGTATTCAAGCGTGAGCCTGCTTTAAACACTCTAATTTTTTCAAAGTAACAGTCCTGATTCCCCAAGACACCAAATTAATGACATCATGGTTCGTCAGAAGGTAGAAATCAATAATACCAGTACGTACAATAGCACGACCAATAAATTGATCCCGAAATTCAACTACGAGCTTAGATCGGAAGAGCGTCGTGTAGGGAAAGCACAGAAATGTGAAGA
+
CCCCCFGGGGGGGGGGGGGFGGGGGGGGGGGGGGCFGGGGGFGCFGGGGGGGGGGGGGGGFCG>9EFEFG<EFGGGCCFFCGGFCFGGGGFGFGFFGGGGGC@FGGCFGGFGGCECFFGGGFGDF8DACGGGDGFFGCCFGGGFCEFGFCGGFGGDBDFCFFFGA,@FFGFGGEGF;E8=EEG9D@=FGGGGF9DFFFDFGFGDFFCGDFG=A7+<@AF8BB)8=>);:B5B+=;2+**0*7*:BFAAA7*8(54()0*/*5(/;63(5:>24:97=;CFFF@A((.341()04**2)*)-
@M03152:184:000000000-AWYW1:1:2107:12899:3406 2:N:0:CCACTACTATACCTGT
CCCAACTATCCCTATTAATCATTACGGCGACTCTAGAAACCAACAAAATAGAACCGCGCGTCCTATTTTATTATTCCATGCTAATGTATTCAGGCATAGGCCTGCTTTGAACACTCTAATTTTCTCAAGGTAAAGGTCCTGGTTCCCCGACGCACACCAACAAAGGGCACGCCGGCTCACCAAGAGGTAGGGCCCGCCCAGACAGTACGTGCCGTTAGGCAGACTGCCCGGCCAGGTCCGAAATTCAACTACGAGCCTAGCTCGGAAGAGCGTCGGGTAGGGAAAGAACAGGTGTGGGGTA
+
CCCCCGGGGGGGGGGGGGGGGGGFGGGGCFGGGGGGGFGGFFGGGGGGGGGGGGGGGGDC+@FGGGGGGGGGFGGGGFGGFFFGGGGGGGGGGGGGGGGGGGGGGGGFGGCC<EFGFEFGGGFGGGGFGFGGGGGGGGGGGGCFBEFGGGGCGGGGGGG?EFFFGGCGGGGCG9@EEGGGFGFFGG8>AEDCFGGGGGG5A658CFACD>77=C*2>58AFE?@EFFFFEFE@D?C>?@(7:706*6=ADF22582),32(-)49104(..34:(21),7-5(),.(4((()*(*)*(1((
@M03152:184:000000000-AWYW1:1:2107:9426:3421 2:N:0:CCACTACTATACCTGT
CCCAACTATCCCTATTAATCATTACGTCGATCCTAGAAACCAACAAAATAGAATCAAACGTCCTATTCCGTTATTCCATGCTAACGTATTCAAGCGTGAGCCTGCTTTAAACACTCTAATTTTTTCAAAGTAACAGTCCTGATTCCCTATAACACCAAATTAATGGCATTATAGTTCGTCAGAAAGGAGAAACCGATTATACCAGTACGTACAAAAGCACGACCAATAAGCCGGTCTCGAAATTCAACTACGAGCTTAGATCGGAAGAGCGTCGTGTAGGGAAAGAACAGGGAAGGTTAAA
+
CCCCCGGGFGGGGGGGGGGGGGGGGGGGGGDGCEFGFGGGGGGGGGGGEFFGGGGGFGGGEFGGGGGGGGFGGGGFGGGGGGGGFDFG9F<FFFDCCEGGGGG8FEFFGGGGFGGGGGGGFGGGGGG9FFGGGFGGAEFGGGFF9EFFFGGGCFGCFGGGGGGFEC8,,@DGGE;DC6EEGEFGCFGCCGGF8=C>C>EFC9=D?+95CFG6AGGFFFFF5<8==F=A=8399>=C*1?EFF44+:>+9;)55C)./7/><?;DF1(/63((/,(427<F()4.(43(4((0.())*)0-4
@M03152:184:000000000-AWYW1:1:2107:18546:3640 2:N:0:CCACTACTATACCTGT
CCCAACTATCCCTATTAATCATTACATCGATCCTAGAAACCAACAAAATAGAATCGGATGTCCTATTTCATTATTCCATGCTAATGTATTCAAGCGTTGGCCTGCTTTAAACACTCTAATTTTTTCAAGGTAACAGTCCTAATTCCCCACAACACCAACCGAATGACATCATGGTTCCTTAGAAGGTGAGAACCAATGGGGTCAGTACATACCGAGGGCATGACCGACCCATCGATCCAGAAATTCAACTACGAGCTTAGATCGGAAGAGCGTCGTGTAGGGAAAGAACAGGAATGTGTAG
+
CCCCCGGGGGGGGGGGGGGGGGGGGGGGGGGGGGGGGGGGGGGGGGGGGGGGGGGGGGGGGGGGGGFFFGGGGGGGGGGGGGGGGGGGGGGGGGGGGGGGGGGGGGGGGGGGGGGGGGGGGGGGGGGGCFGGGGFGGGGGGGGGGGGGGGGGGGGGGGGGGGGGGGGGGGGGGFEGGFGGGGGGCFGFGFGGGGFGGFDBEDDFF?EFGGDFAEGBBB>>FFEEE>A5999AAAFG*8*8BBFEFA?FC78>DGF6.(4=EC?1?<6>D;(.(61-878@B>?7(3::470<)()0*.*))
@M03152:184:000000000-AWYW1:1:2107:9116:3689 2:N:0:CCACTACTATACCTGT
CCCAACTATCCCTATTAATCATTACGTCGATCCTAGAAACCAACAAAATAGGTTCGAACGTCCTATTTCATTATTCCATGCTAATGTATTCGAGCGATTGCCTGCTTTAAACACTCTAATTTTTTCAAAGTAACAGTCCTGACTCCCCGTAACACCAAATTAATGACATCGCGGCTCGTCAGAAGGGAGAAATCAATGACGTTAGTACGTACCGAGGCACGACCGACGTATTGATCCCGAAATTCAACTACGAGCTTAGATCGGAAGAGCGTCGTGTAGGGAAAGAAAAGGTGGGGGGAGA
+
CCCCCGGGFGGGGGGGGGGGGGGGGGGGGGGGGFFGGGGGGGGGGGGGGGGGFFGGGGGGGGGGGGGGGGGGGGGGCGGGGGGGGGGGDGGGGGGGGGGGGGGGGF9FGFG<,A?FFAFGGGGGGGGFGGGGGFGGGFGGGFGGGFGGGGGGDGGGFGGGFGFGCDGGGCGCGDD=EECEFEFGGGEFEGGGGFGGGGGFCG>FGGFGGGGGEGGA*5B6?D=56518(864:FEFC4;@E>>>479=>7)8673>FFBB)<:60390<:99?B9B?>>4??2.(48((4(/)()))(1((
@M03152:184:000000000-AWYW1:1:2107:20997:3692 2:N:0:CCACTACTATACCTGT
CCCAACTATCCCTAATAATCATTACGGCGACTCTAGAAACCAACAAACTAGAGCCGCGCGTTCTATGCTATTATCCCATGCTATAGTATTTAGGCATAGGCCTGCGTTTAACACTCTAATGTTCTCAAGGTAAAGGTCCTGGATCCCCGACGCACACCAACGAAGGCGACGCCGGCTCACCAAGAGGTAAGACCCGCCCAAAAAGTACATGCCGTTAGTAAGACCGACCGGCCAGTCTCGAAACTCAACGACGTGCTTAGAACGGAAGCACGGAGGGTAGGGAGAGCACACGTCAGTGCAG
+
-6-8-B,6CF,C<,,C,C,C6C@E,=6++@+@FG9EE,CCF8,,,C;,CCCEE,6@C++@++8,CF9,C<F<FFFGGC,,,<E,,,<CFG,,,,4CCFD8,,,BE+@++4<,5,,,C,C9,CCDFA<FG,54,:;FEC,<,,,9,8>+=73++@=CFGGGGG?8+@,+41*3****=8<DGG,,,2,711,,,665*15)//*)1012+;+2;**)))1+3+6<1)(.-8(77)(09*1().)(94763*790))()-6))).,(,--((,-(((((0,)4.0),4(.3(,).(.5047-)
@M03152:184:000000000-AWYW1:1:2107:21010:3694 2:N:0:CCACTACTATACCTGT
CCCAACTATCCCTATTAATCATTACGGCGACTCTAGAAACCAACAAAATAGAGCCGCGCGTCCTATTTTATTATCCCATGCTAATGTATTCGGGCATAGGCCTGCTTTGAACACTCTAATTTTATCAAGGTAAAGGTCCTGGTTCCCCGACGCACACCAACGAAGGGCACGCCGGCTCACCCAGAGGTAAGGCCCGCGCAGACAGTACGTGCCGTGAGGCAGACCGCCCGGCCAGGCCCGAAAGTCAACTACGAGCTTAGATCGGACGAGCGGAGGGAGGGGAAAGAACAGAGAAGTAGCG
+
CCCCCECDGGGGGGGGGFFGGGGFFC@FGEGG,<F@F<FCEGGGFGGGGFC66E@FGGDEGGGDGAEGC@9EEGFGGGEEGCFGFGGGFFC8EDCFCGGGFCCGGGGGAFGCEFDFGGGGFEF,CAFFGFFGG5;<FFFFGG8CE8>ECBEGDEGG8EGGGGFG?CECFGG8C59**>C,1,;,=DC797CC<FGEC)2=5C<AF:A7594>F5<):>4>)8<(85(.2<>DF>655B3(8()(18>*)29:?9@(0(.)6--46(,(,(-((-(,()(0,)(),,,4,,()02))*)2)(
@M03152:184:000000000-AWYW1:1:2107:9463:3763 2:N:0:CCACTACTATACCTGT
CCCAACTATCCCTATTAATCATTACGTCAATCCTAGAAACCAACAAAATAGGATCGAACGTCCTATTTCATTATTCCATGCTAATGTATTCAAGCGTTAGCCTGCTTTAAACACTCTAATTTTTTCAAAGTAACAGTCCAGATTCCTCGCAACACCAAATTAATGGCATTACGGCTCATCAGGAAGGAGGAATCAGTGAGACCAGTACATACCAGAGGCATGACCAACCTACTAACCCCGAAATTCAACTACGAGCTTAGATCGGAAGAGCGTCGGGTAGGGAAAGAACAAGAAGGTGTAG
+
CCCCCGGGGGGGGGGGGGGGGGGGGGGGGGGGGGGGGGGGGGGGGGGGFGGGGGGGGGGGGGGGGGFFGGFGGGGGGGFFFGGGGCGGGGGGGGGGEFGGFGDGGGGGFFGGFFGGGGGGGGGGGGGGG9FEGGFGFGDFFGGGGGFGGGCCFG@EGGGGFFDFFEDFGCEG?>6+AFCFGGGGGGEFGGGG8BFGFGGFFG6?@FFGGFFCFGFFF5?BAC=CCF@AA*@99CFG43:)3:DBFFFB4=FEFD55=EEE<5),:@(((6@9.30(-)(0(7?F6?7:0((0).077:*54
@M03152:184:000000000-AWYW1:1:2107:16505:3812 2:N:0:CCACTACTATACCTGT
CCCAACTATCCCTATTAATCATTACGGTGATCCTGGAAACCAACAAAATAGAACCATGCCGTCCTATTCTATTATTCCATGCTAATGTATTCGAGCAAAATGCCTGCTTTAAACACTCTAATTTTTTCAAGGTAAAGGTCCTGGTTCCACAAGACATCCAATTAAGGACATCGAGCTTCTCCAGAAGGTGAGAAATCAACAGCGACAGTTCATACCCCTTAAGGCACGACCATCGAGTCAATCCCGAAATTCAACTACGAGCTTAGAACGGAAGAGCGTCGGGAAGGGAAAGCACAGGTAG
+
CCCCCGGGGGGGGGGGGGGGGGGGGGGGGGGGGGGGGGGGGGGGGGGGGGGGGGGGGGGGGGGGGGGGGGGDGGGGGGGGGGGGGGGGGGGGGGGGGGGGGGGGGGGGGGGGGGGGGGGGGGFFFFGGGGGGFGGGGGGGGGG?GGGGGGGGGGGGGGGGGGGGGGGGGFFDGGGGEGGFGGGCCFGGGGGGGGGD8DFFGGFFGGFGGGFGFFGAFFFFF?EFFFFFFDFFF*7?FFFFF<ABFA=FBGFEFGFFF=(6569=6)>)76;??(,3(57)2)()(-46.8()),.)*(2:)
@M03152:184:000000000-AWYW1:1:2107:8168:3843 2:N:0:CCACTACTATACCTGT
CCCAACTATCCCTATTAATCATTACGTCAACCCTAGAAACCAACAAAATAAGATCGACGTCCTATTTCATTATTCCATGCTAATGTATTCAAGCGTTAGCTTGCTTTAAACAATCTAATTTTTTCAAAGTAACAGTCCTGTTTCCCCGCAACACCAAATTAATGGCATCACGGTTCTACAAGAGGGAGGAATCAGTGAAACCAGTTCATACCAGTGGCACGACCGACCTACTGACCCCGAAATTAAACTAAGCGCTTAGATTGGCAGAGCGGTGGGTAGGGAAAGAACACCTAGTTTCATT
+
CC-@BEFEFGGGGGGGGGGGCGGGFFGC,BFEGGFGFGFGGGFFGGGGGGGGGGFFDFEGGGGG9<CFGGDF6C<9FCFCE@FGGCEFFGGGGCGGC:CFG,BBE9FFGGCF,CFGGGGGGGGE@EE@FFFF,EFF,AFGFEFA,C4@EGGDGGGGGCDDFFG8,=8=DGCE6=EGGFFEFC,31>+C>@DFG99:,+@CC9CFFGADCCCFCC<F*:AFBDF)74952*5?485DG>4:D0:)/+/8?;)),)225(74))/((/4,(41((,((-*431)3<((.(.(()))***)2))
@M03152:184:000000000-AWYW1:1:2107:10687:3921 2:N:0:CCACTACTATACCTGT
CCCAACTATCCCTATTAATCATTACGGTGATCCTAGAAACCAACAAAATAGAATCATGCCGTCCTATTTTATTATTCCATGCTAATGTATTCAAGCGTGGGCCTGCTTTAAACACTCTAATTTTTTCAAAGTAACAGTCCTGATTCCCCATGACACCAAATTAATGACATCATGGTTCGTCAGAAGGTAGGAATCAATAATACCAGTACGTACAATAGCACGACCAATAAATTAATCACGAAATTCAACTACGAGCTTAGAGCGGAAGAGCGTCGTGTAGGGAAAGAAAATGGATCTGGAA
+
CCCCCGDFFFGGGGGGGGCDFFGFGGGGGGGGGCGGGGCDFFCGGFGF<FFGGGGGGCGGEEFGDFGGFGGGGGGG9FGE<FFFGCGGGGGFGGGGGECGGGGGGGG,?EDF?EFGGGGGGGCGGGFFEFGFGFFGGGFGFGGFGG9CEFGGGGGGGFG8,@EEFGFGG8=EDFGFGGGGGGG938D:==DFC88ECDFB:F=?ADFGDCGD*@C?AF?FB5>A5?C5)AC6<A75?+*:@BEDF>AF4BA)5C?(/(87;*12(:9,,51(611.283+758)2(.423)**,*)*)*-(
@M03152:184:000000000-AWYW1:1:2107:14663:3991 2:N:0:CCACTACTATACCTGT
CCCAACTATCCCTATTAATCATTACGTCGATCCTAGAAACCAACAAAATAGAATCAAACGTCCTATTTCGTTATTCCATGCTAATGTATTCAAGCGTGAGCCTGCTTTAAACACTCTAATTTTTTCAAAGTAACAGTCCTGATTCCCCAAGACACCAAATTAATGACATCATGGTTCGTCAGAAGGTAGGAATCAATAATACCAGTACGTACTATTGCACGACCGATAAATTAATCACGAAATTCAAATACGAGCTTAGATCGGAAAAGCGTCGTGAAGGGAAAGAACAGGTATGTGAAGA
+
CCCCCGGGFGGGGGGGGGGGGGGGGGGGGGGGGGGFGGGGGGGGGGGGGGGGGGGGGGGGFGGGGGGGGGGGGGGGGGGGGGGGGGGGGGGFGGGGGGGGGGGGFGGGGGGGFGGGGGGGGGGGGGGGGGFGGGGFFFGGGGGFGGGGGGGGFGGCGGGGGGGFCFGDFGGGGGGGGGECFGGGGGGGGFGGGGGGGDFFGGCFFGFG>DCFFGFFFFFFFB=A555?9FC@BFEF+/@>D988+=7+9C8-5C4(=C;46.=3@;(/5=(//((((066?@BF1:8727(*/.6/7)0))
@M03152:184:000000000-AWYW1:1:2107:7637:4056 2:N:0:CCACTACTATACCTGT
CCCAACTATCCCTATTAATCATTACTTCGATCCTAGAAACCAACGAAACATCGAACCGAAATCGTATTCCGTTATCCCATGCTGTAGTATTCATGCCTCCTTTTTTGGCTGCTTTGCACACCCTAATTTATTCAAAGTAAACGAATGGGAACCCCACAAGCATAGGACACACACGCGCGAGACGTAGGGGGTTTTGCCCTATCCTTGCTTTGAACCCTCCGCCCAGTTAAGCGTGGAGGGGAGTATACCATAGGTGAGAAAAAACAGACCAGTACAGACCTTGACGGCCGACTGGTGAATG
+
CCCCCGGGGGFFFFFFGFGGGFFFGFGGGGGGGGGGGGGGGGGGECEGGGGF,C<F7FCG@CCFCFGGFCFG8CFGGFFF@FFFFFGCFG9FE<CFD9E@GGGDGEF@,A@B<,CE,?CFGCEFGGCF<E9FA@FGCAEAD,+@8=EF=EE7F+F8=8B8===FC=,6@DFGGGG6EEEGEEEC;>,***@**8CC6:CA66*1,4A*=F+:=10?);>>B>?22=.+6@?+5)(11)5()(0()9)/669<0>6)*(.6.(8BB<B0:(3:AF2>D=0))/.9)8>2290).4:*26*))
@M03152:184:000000000-AWYW1:1:2107:13409:4113 2:N:0:CCACTACTATACCTGT
CCCAACTATCCCTATTAATCATTACGTCGATCCTAGAAACCAACAAAATAGAGTCAAACGTCCTATTTCATTATTCCATGCTAATGTATTCAAGCGTATGCCTGCTTTAAACACTCTAATTTTTTCAAAGTAATAGTCCTAACTCCCCGTAACACCAAATTAATGACATCACGATTTGTTAGAAGGGAGAAATCAATAACGTTAGTACGTACCAAGGCACGACCGACGTATTGATCCAGAAATTCAAATACGAGCTTAGATCGGAAGAGCGGCGTGTAGGGAAAGAACAGGTAAGTGGCAG
+
CCCCCGGGGGGGGGGGGGGGGGGGGGGGGGGGGGGGGGGGGGGGGGGGGGGGGGGGGGGGFGGGGGGGGGGGGGGGGGGGFFGGGGGGGGGGGGGGGGGGGFGFFFF9EFGGFFEGGGGGDFGFGFFGGGGGCGGGGGGGGGFGGDGDEEGGGGGEGGGGFGGGGGGFGGGGGGGGGGGFFGGFGGEGGGGFFFEFCFGFD=6DEGFG67CC5FFFF5CFFFF)8?=A>FF4+88+B/;>FFFFFFE+9CABBDE>;C3<?<=;;04;@;>((4734.:F0.476:<?FB(*/)1*0)/,(
@M03152:184:000000000-AWYW1:1:2107:19482:4259 2:N:0:CCACTACTATACCTGT
CCCAACTATCCCTATTAATCATTACGTCGATCTTAGAAACCAACGAAATAAGATCAAACGTCCTATTTCATTATTCCATGCTAATGTATTCAAGCCAAAGCCTGCTTTAAACACTCTAATTTTTTCAAAGTAACAGTCCTGATTCCCCACGACATCAAATTAATGACATCATGCTTCGCCAGAAGGGAGAAACCAATTGTACCAGTGCGTACCGTTGGCACGACCAATAAATTGATCCCGAAATTCAACTACGAGCTTAGATCGGAAGATCGTCGTGAAGGGAAAGAACAAGTATGTGTAA
+
CCCCCGGGGGGGGGGGGGGGGGGGGGGGGGGGGGGGGGGGGGGGGGGGGGGGGGGGGGGGEFGGGGGGGGGGGFGGGGGGGGGGGGGGGGGGGGGGGGGGGGGGGGGFGFCGGGGGGGGGGGGGGGGGGFDGGGGGFGGGGGGGGGGFGGGGGGGGGGGGGGGGFCCFFFGFGGADFGDCEGGGGGGGGGGGGFGGFCDFGG+?@D389?DGFGGFF5CAFEDB=E2*.96CC>6C>CFAFF>2C6?FFFF=@GF0BEE3)1)13?113)),:;6(()/9:D:)2::?1((706*8C)26)
@M03152:184:000000000-AWYW1:1:2107:15813:4365 2:N:0:CCACTACTATACCTGT
CCCAACTATCCCTATTAATCATTACGGCGACTCTAGAAACCAACAAAATAGAACCGCGCGTCCTATTTTATTATTCCATGCTAATGTATTCAGGCATAGGCCTGCTTTGAACACTCTAATTTTCTCAAGGTAAAGGTCCTGGTTCCCCGACGCACACCAACAAAGGGCACGCCGGCTCACCAAGAGGTAAGGCCCGCCCAGACAGTACGTGCCGTTAGGCAGACCGCCCGGCCGGGCCCGAAATTCAACTACGAACTTAGATCGGAAGAGCGTGGTGTACGGAAAGAACAGGCATGGGAAA
+
CCCCCGGGFGGGGGGGGGGGGGGGGGGGGGGGGGGGGGGGGGGGGGGGGGGGGGGGGGGGFGGGGGGGGGGGFGGGGGGGGGGFGGGGGGGGGGGGGGGGGGGGGGFFFGGGGGGGGGGGFGGGFGGGGGGGGGGFGGGGGD8FFBFGGGGEGGGGGGGFCC8FGGEGGGGGGDGGGGGFGFC86DFFCGCEDFCEGGEEGGGFFGFFGF45FE9BBEFFFD7@08(=>F>B@E>DDB@9>2).9@BFAGFFF*)4>)8<<).:((418109,(,4:)5*47(07?70,42.)3).2(*((
@M03152:184:000000000-AWYW1:1:2107:22642:4439 2:N:0:CCACTACTATACCTGT
CCCAACTATCCCTATTAATCATTACGTCAATCCTAGAAACCAACAAAATAGGATCGAACGTCCTATTTCATTATTCCATGCTAATGTATTCAAGCGCGAGCCTGCTTTAAACACTCTAATTTTTTCAAAGTAACAGTCCTGATTCCCCGCCGCACCAAATTAATGACATGACGGTTCGTCAGAAGGTAGGAACCAGTAACACAAGTACATACCAAGTCACGACCAGCGTGCTGATCCCGAAATTCAACTACGAGCTTAGATCGGAAGAGCGTCGTGTAGGGAAAGAAAAGGTAGAGGTCAA
+
@CCCCEFGGGGGGGGGGGFFFGGGG@EEC@FFFFEDCGGGGCFGGGGFFFFGCGGEEFDEC<CFCFFGFGEGFGCFGGAFFFGGGGGGGGGGFGGGGGDCCEGGGGGFFAECEDEGGGGGFGGGGGGGAFGAFF9?FGFEGFEE,E>A+8B@EBFGG,D,E=9=AEGGG?DE++6ACEG>CC7DG,@DFGGG6DFCEF7FAC**4BCCCGG>F99?+=B69?9=>)()8655CFBFCF>;B().;CCFEFF0(7>:AEE9)98:18,.(422<>>(,8468F0>:B<((.(/*.**2)*),
@M03152:184:000000000-AWYW1:1:2107:14430:4587 2:N:0:CCACTACTATACCTGT
CCCAACTATCCCTATTAATCATTACTGATATCCTAGAAACCAACGAAATCAGGACACCAGTCCTGTTCCATTATCCCATGCTGAAGTATTCAAAGGCTCGATTGCCTGCTTTGAACACTCTAATTTGCTCAAAGTAAAAGAGTAGGAACCCCAGAGATTATGCACAGAAGTTGCCCCCCATGCACGAAACCCCCTTTGACCGCCACCCAGTTAAGGACAGCGGTGAGTATCCTACCGTGGGGCGTGACCCGGACGGTACAGACCTTGACGGGCGACCAAGCCCAAGGCGCACGCCGAAATT
+
CCCCCGGGGGGGGGGGGGGGGGGGGGGGGGGGGGGGGGGGGGFGGGGGGGGGGGGGGGGGGGGGFFGGGGGGGGGGGGGGFGGGGGGGGGGGGGGGGGGGGFGGGGGFGGAFGGGGGGEFGGDGGFGGGGGGCFFGGGGGGGGGGGGGGGGGGGGGGGGADFGEGGFGDGGAFFFFFGGGG?FCDGDGGGCC>G6D,6CFG67A>DACCFFGAB@6>CFFADFFFFBFFAEF>97*)))8/5?6)57FEDF>9DB>>B(4:)43222)81((31403B<FB51)(.2:9,,).,759()3.
@M03152:184:000000000-AWYW1:1:2107:8217:4635 2:N:0:CCACTACTATACCTGT
AGTAGTGGTGGAAGGGGAGGTGATGACTTCATGCAGTATCAACAAAATATCTCAAAATAACTCTACTTAAGAAATAGAAAAACATGAAAGACGGAGTAAAGGAGGATATTATAGTCCCCAGATACATATTCAATCGAGACATGACGACTGCTTTTTAGCGTATATTTTTTCACCATGCAAAGAATTGAAGCAATCACTAACTCAAATAATATTCTAAGACAGGTGTACAGAAAGGTGAACTTAAAGACAATAAGAACACATCTACAAATATGGATATGTTGTGACTATATGAAGATTACAC
+
@-86-C,,-,,6,,,B+7++8,,,<,,,,,,,,,,6;6C,,,;C,,C,,,<,6<C,,,;,,,,,6<,,6,,,;@F99,9<,,8C,6,6@,,968,+8,,,,,,,,44,5,,,5,,,:,,,8,,,,,595,5,<,,+94,=,,9,,++8++@,4@,,,44+6+6,,,73,+,,,62,,,,,366,6,,33,,3,362,6,*,++44:++++221,5+++*0*3)*3;*30+*0*3)**+*1+***++1*)0**.++/*((/.)**0**.0*0**1*1*10+.)(1)))))1.3@@+++/2))
@M03152:184:000000000-AWYW1:1:2107:8226:4652 2:N:0:CCACTACTATACCTGT
AATGAGGGACGTCATTAATGATGGTGAGCAGCGTGCAGTCTACGAACAAACGACATAAAGCCAGAATTAAATCTAGTATAAAAACAAAACAGATACGATAAGAATCGGTCATAAACTAAACATACTCCTTAATAGACGAGGGGAAACCGACGTTAGTAACACAGATGTATTGAACGTAAGCAAATATGAACCCATCATGTATAAAATTACACAGTACATAGTAGCAGTGTCACACAAGAAACATACAACCACACAACATGACTGAATGTAGGTTATAGAGATATATACATAAACTCAACGA
+
86--6=6,-,8,,,,,6,,-,,;,66,,,;,,66,8,,;,<,,:@,++,,,,6+6,,9@<,,,:,,6,,,,,<,,<,6,,<6FC:<,C,,,,:6?,=<,,8?,C,C,7@,,A:,,5,,,5:,<5,9,,,:,,,:95,+@7+@+++,,86+++++,+36,,,,,,3,,6,,8,2,,3+>D,,,5,,,@,333*3*,1,5,+7+++,++*3=8**4*1+++1+326:+*+(+*+1+./*20()()04*7*)*0((*)/)((/)))))//)1))))))))+)+)*)0)).)-).**.**2,*-2
@M03152:184:000000000-AWYW1:1:2107:13416:4688 2:N:0:CCACTACTATACCTGT
CCCAACTATCCCTATTAATCATGACATTGGTCCTCAAAACCAACAAAATAGAACCAAAGTCCTATTTCATTATTCCATGCTAATGTATTCAAGCACAAGCCTGCTTTGAACACTCTATTTTTCTCAAGGTAATCGTCCTGGTTCCCCGAGGCACCCAGTAAAGAGCACCCCGCTTCCCCAGAAAAAAGACTCGATCCATCCAGTACTGACCAGAAGCCAGACCAGACGTTCTCGTCCGAAATTCAACTACGAGCTTAGATCGGAAGAGCGTCGTGTAGGGAAAGAACAGGAAGGGGAGAAA
+
CCCCCGGGGGGGGGGGGGGGGGGGGGGGGGGGGGGFGGGGGGGGGGGGGGGGGGGGGGGGGGGGGGGGGGGGGGGGGGGGGGGGGGGGGGGGGGGGGGGGGGGGGGGEGGGGEGCGGGGGGGGFGGGGGGGGGGGGGGGGGGGGGGGGGGGGGGGGGGFFEFCFGCFGGDEGCCEGGGGGGDGGGFGGFGGFFGGGGGGFGFCFGGF7EGGGFFGFFFFFFF=CBA>E>?B4B>>4DADFFBFEAA4FFD8<7DB8+/;<CD@;<(3=@F289(43:FA::@15443((((0)().)4*4(
@M03152:184:000000000-AWYW1:1:2107:4694:4696 2:N:0:CCACTACTATACCTGT
CCCAACTATCCCTATTAATCATTACGGCGACTCTAGAAGCCAACAAAATAGAACCGCACGTCCTATTTTATTATTCCATGCTAATGTATTCGGGCATAGGCCTGCTTTTAACATTCTCATTTTCTTAAGGTAAAAGTCATGGTTCCCCGACGCACACCAGTAAAGGGCACGCCGGCTCACAAAGTGGTAAGGCCCAACCAGACAATACACGCCGCTACACGGACCCACTGGCCCGGTACGAAATTTAACTCCGAGATTCGACCGGAAGAGCGTCGGTGAGGGACGAAACAAGGTGGTATAA
+
CCCCCGGFGGGGGGGGGGGGGGGGG8,+88F@FFGFGGAFGGGF8FGGGCF9FCFC+F:BFGGGGGGG<FGGFGEFGGGGGGGGGCGGGGGCEE:::F,5,9BDGG,5,:<F,,CEF,A9F9F,,,,,9CF,C9ACFA9@;F,C94,9@CE7@+>+A363>36EE83=@+1+++4+++4@,41@23,7,E,4,,4;*;*/,3;9,2;9***)2=))0)*)).((.)()(;3)5593/))()4)(*/)*):*.4).()-),6((,((-(,,3(3<((,)-70)-)-((((((.).))/)26)
@M03152:184:000000000-AWYW1:1:2107:21146:4818 2:N:0:CCACTACTATACCTGT
CCCAACTATCCCTATTAATCATTACGTCGATCTTAGAAACCAACGAAATAAGATCAAACGTCCTATTTCATTATTCCATGCTAATGTATTCAAGCCAAAGCCTGCTTTAAACACTCTAATTTTTTCAAAGTAACAGTCCTGATTCCCCACAACATCAAGCTAATGACATCATGCTTCGTCAGAAGGGAGAAACCAATTGTACCAGTGCGTACCGTTAGCACGACCAATAAATTAATCCCGAAATTCAACTACGAGCTTAGATCGGAAGAGCGTCGGGTAGGGAAAGAAAAGGTAGGGAGAA
+
CCCCCGGGGGGGGGGGGGGGGGGGGGGGGGGGGGGGGGGGGGGGGGGGGGGGGGGGGGGGFGGGGGGGGGGGGGGGGGGGGGGGGGGGGGGGGGGGGGGGGDGGGGGGGGGGGGGGGGGGGGGGGGGGGGGGFGGGGGGGGGGGFGGGGGGGCGGFGGGGFGGGFGGGFGGGDEGGGGGGGGGGG?CFCGGGGGGGGFGDGFDFDFBGGGGDEGD>>ECFFEFFAFD5@F599*1223659>?DF8>@8+;3(//-)360;<):;D;9;;(63((((2,04).84<88(4,<*)*)*(*-(
@M03152:184:000000000-AWYW1:1:2107:22128:4857 2:N:0:CCACTACTATACCTGT
CCCAACTATCCCTATTAATCATTACGTCAATCCTAGAAACCAACAAAATAAGATCGAACGTCCTATTTCATTATTCCATGCTAATGTATTCAAGCGTTAGCTTGCTTTAAACACCCTAATTTTTTCAAAGTAACAGTCCAAATTCCCCGCAACACCAAATTAATGGCATTACGGCTCATAAGGAAGGAGGAATCAGTGAGACCAGTACATACCAGAGGCATGACCAACCTACTAACCCCGAAATTCAACTACGAGCTTAGATCGGAAGAGCGTCGTGTAGGGACAGAACAGGTAGAGGCAA
+
CCCCCEGGFGGGGGGGGGGFGGGGFGFGGGGG8FFGFGGGGGGGGGGGGGEGDFGGGGGG@FFGGGGGGGGGGFFFEGGGFGGFGGGGGGGGGGGGGGGGFFGG@FG9F9FEFF,@FGGGGGGFGGGGGEFFGFGGFEGGGFGFGGGGGGGGGGGGGGGAFGGEG8FGGGFAF?EGGGC8EFG?C@EGGGGG=DEFG97AECDFF??GGFCF*@CAF59>AA=>8CDFF*49AFEFFA*7>@BBFCEFC>A35*515(.7><)3;DD068;(612435:FB@B5:0(:122)*./*2,*(.
@M03152:184:000000000-AWYW1:1:2107:21883:5057 2:N:0:CCACTACTATACCTGT
CCCAACTATCCCTATTAATCATTACGTCGATCTTAGAAACCAACAAAATAAGATCAAACGTCCTATTTCATTATTCCATGCTAATGTATTCAAGCGAATGCCTGCTTTAAACACTCTAATTTTTTCAAAGTAACAGTCCTGATTTCCCACGACACCAAATTAATGACAGCGTGGTTCGTCAGAAGGGAGAAACGGACAGGGCAAGTACACACCAGGGGCGGGACAGACCAGCCGATCCCGAAATTCAACTACGAGCTTAGACCGGAAGAGCGTGGTTGAGGGAAAGAAAGGGGAGGGTGAA
+
CCCCCGGFGGGGGGGGGGGGGGGGGFGGGGGGGGGGGGGGGGFGGGGGGG@CEFGFFGF7;C,@CFAFE<FFAFAFG9,66@FFD<C9E<<FA@C@FE+AFC9,,AF,EFGGGCF<<F5EFGGG@?<F9,5CFFD,C?9,EFGFGGCFC@CECEEGGGFG;=8@FAFA,,+@8CFG886C6=EEGD6:@@=EG+++1=75CD+**545?+*;****<5>8).(:()(5(./))04)95?:DF3:84>7)7@D07)-72.84-,349((...7-((((04<:52>((,.((())(.))(1()
@M03152:184:000000000-AWYW1:1:2107:7551:5129 2:N:0:CCACTACTATACCTGT
CCCAACTATCCCTATTAATCATTACGGCGACTCTAGAAACCAACAAAATAGAACCGCGCGTCCTATTTTATTATTCCATGCTAATGTATTCAGGCATAGGCCTGCTTTGAGCACTCTAATTTTCTCAAGGTAAAGGTCCTGGTTCCCCGACGCACACCAACAAAGGGCACGCCGGCTCACCAAGAGGTAAGGCCCGCCCAGACAGTACGTGCCGTTAGGCAGACCGCCCGGCCAGACCCGAAATTCAACTAGGAGCTTAGATCGGAAGAGCGTCGTGTAGGGAAAGAGAAGGTGAGAGAGG
+
CCCCCGGGGGFFGGGGGGGGGGGGGGCGE@FEEFGGGGGGGGGGGGGGGGGGGGGDFG>GE@FGFGGCGGGGGFGFGGGGFGFFGGGGGGGGGGGGGGGGGGGGGGGFDFGGGGCAFFD?FGG,?CFFFF<EFGEF9EEFFGEFFEGGGGDGGGGGGGGGGGGGGGGDDEG6@E7>>EGCCCECCFD>DFGGCGGGG<CDGGGFGGFFG4FG)/*88BFFF57;(5(04537))4*7)76B>>674:F<:?).*5(.,6).6>?64:93((3-(4-4.(153(8107(.81)0(*.*.*((
@M03152:184:000000000-AWYW1:1:2107:24916:5134 2:N:0:CCACTACTATACCTGT
CCCAACTATCCCTATTAATCATTACGTCGATCCTAGAAACCAACAAAATAGGATCGAACGTCCTACTTCATTATTCCATGCTAATGTATTCAAGCGTTAGCCTGCTTTAAACACTCTAATTTTTTCAAAGTAACAGTCCTGATTCTCCACGACATCAAATTAATGACATCATGGTTCGTCAGAAGGGAGAAACCAATATGACCAGTTCATACCTGAGGCACGACCGGTATATTTATCCCGAAATTCAACTACGAGCTTAGATCGGAAGAGCGTCGTGTAGGGAAAGAACAGGTATGTATGA
+
CCCCCGGGGGGGGGGGGGGGGGGGGGGGGGGGGGGGGGGGGGGGGGGGGGGGGGGGGGFEFFGGGGGGGGGGGGGGGGGGGGGGGGGGGGGGGGGGGGEGGGGGGGGGGGGGGGGGGGAFGFFFGGGGGGGGGGGGGGGGGGGGFFGGGGGCFGEGGGGGGGGGCGGGGFGGGCEGGCEGGGG;,DCG6=DCGFGGGGGBEG6A7F7EFEFCFF?FFFFFFFF)>D=9:/*19+/:B+/66>?DFFEFECFF;<>0.5;EF?C@;DF>331:9<B1:@:@<>3:(1(4(8<)9<*9*):))
@M03152:184:000000000-AWYW1:1:2107:9807:5239 2:N:0:CCACTACTATACCTGT
CCCAACTATCCCTATTAATCATTACATCAGCCTTAGAAACCAACAAAATAAGACCAACGTCATATTCTATTATCCCATGCTGTAATATTCAATGGCAAGGTTACGCCTGCTTTGAACACTCTAATTTTTTCAAAGTAAATGATTGGAAGCGGTTAGTCCCCTTGCGAGGCCACTATCCAAAGCTAGGAAGCGCACATCCAGCACCGCCACAAGGACGAGCTTTGACGCAAACGCATTCCAAAATTCAAATACGAGCTTAGATCGGAAGAGCGTAGTGTAGGGAAAGAACAGATACGTTGAA
+
CCCCCFGGGGGGGGGGGGGFCFGGGGGGGFGGFGGGFGGGGGGGGGGGGGGGFGGGG7@FFCGFFGGGGEGGGGGGGFGGCGEGGGGGGGGGGGGGGGFGGGFFEC@FEFFEEGFG?FEGGGGFGGGCEFFFFFGGGFGF9FGE9B>ACEEEEGGGG9DEDFGGFEGGGGGFGGGCDFGGG8=9@DFG8,@C6CEGGDGFGGG5C+93@@DGFFFABD>>?>4>AF=?B>(6?ABD7A+9=)=7F+?+)3;)68)(0;6;CEEFF<<(4:069(--5*6@2)45(.4:((()*)/)*(*-)
@M03152:184:000000000-AWYW1:1:2107:15491:5323 2:N:0:CCACTACTATACCTGT
CCCAACTATCCCTATTAATCATTACGGTGATCCTAGAAACCAACAAAATAGAACCATGCCGTCCTATTCTATTATTCCATGCTAATGTATTCGAGCATAATGCCTGCTTTAAACACTCTAATTTTTTCAAGGTAAAGGTCCTGGTTCCACAAGACATCCAACTAAGGACGTCGAGCTTCTCCAGAAGGTGAGAAATCAACAGCGACAGTTCATACCCCTTAAGGCACGACCATCGAGTCAATCCCGAAATTCAACTACGAGCTTAGATCGGAAGAGCGGCGGGTAGGGAAAGAACAGGGAA
+
CCCCCGGGGGGGGGGGGGGGGGGGGGGGGGGGGGGGGGGGGGGGGGGGGGGGGGGGGGGGGFGEGGGGGGGGGGGGGGGGGGGGGGGGGGGGGGGGGGGGGGGGGGGDFGFGGGGGGGGGGGGGGGGGGGGFGGGGGGGFGGGGGGGGGGGG8D?FGGGGGGGGGGGGGGGGGDCGGGFFGGGGAFGGGFGGGGGGGGGFGGFFGDFG?;CGFGG9F9FFFFEE@FBFFEFFFF4DC4AAF?+:):@42*=?CGF*;@;6<(.(7)..6127;98(/)(043()4<?F?:455<)8*(*((
@M03152:184:000000000-AWYW1:1:2107:17617:5368 2:N:0:CCACTACTATACCTGT
GTGCTCCCCCGCCAATTCCTTTAAGTTTCAGTCTTGCGGCCGTACTTCCCAGGTGGCGTGCTTAACACCTTCGTTGCGACACTGCGCAATCTCGTGGCTTGCGCAACATCTTGCAGGCAGCGTTTACAGCTAGGACTACTCGGGTATCTAATCCGGATCGCTCCCCTAGCTTTCATCCCTCACCGTCAGATCCATTCTGGTAATCTCCCTTCGCCATCGGTCGTCCTCCGTGGATCATAACATTTTACAGCTGCCCCTTCCATACTTCAACCTCGTCCAGGTCTCAAGTCTCTCTGTTCTT
+
@C@?BFGGGGGGGGE866FCFFC,FFGEGF,FEFFGFGFE@:F@FFFGGCCA7CE7A:@:@FFFCGG8,:CC,C@8FF7F++CFEEGE+CCAF<F,F+BFF+>FCGB?8EF,A5,,,@<F+:3>F+55<=FF9AA,8>,>8CCGCC=FCFFC,,<+@8@>E,DE5@8*CFC?=<EFGG>DGGG8C2=*4,1?A9@9F+=*<+++1++;C*;9:7C;:AD):)(,6)(:7B(05.)*0*1)9.94/7<?)092(20()4(3.6)),).))))((((-35-0(0:6A<).5))**.*12)*.)
@M03152:184:000000000-AWYW1:1:2107:14244:5397 2:N:0:CCACTACTATACCTGT
CCCAACTATCCCTATTAATCATTACATCGATCCTAGAAACCAACAAAATAGAATCTGATGTCCTATTTCATTATTCCATGCTAATGTATTCAAGCGTAAGCTTGCTTTAAACACTCTAATTTTTTCAAGGTAACAGTCTTAATTCCCCATAACATCAAATGAATGACATCATGGTTCTTTAGAAGGTGAGAACCAATAAGACCAGTACATACCAAGGAATGACCGATCCCTTGATCACGAAATTAAACTACGAGCTTAGATCGGAAGAGCGTCGGGTAGGGAAAGAAAAGGTATGTGTGAA
+
CCCCCGGGGGGGGGGGGGGGGGGGGGGGGGGGGGGGGGGGFGGGGGGGGGGGGGGGGGGGGGGGGGGGGGGGGGGGGGGGGGGGGGGGGGFFGGGGGGGGGGGGGGGCGGGGGGGGGGGGGGGGGGGGGFGGGFGGGGGGGFDFFGGGGGGGCGGGGGGFFGGGGFGGGGGGG,@=DFGGFGGFGEGGGFCFGEGGDGG?DD+;88D8D@DFBFGB****5;6))3)3=A@F**02+*9@DAFE*?>FED6-73/:9;EE6*//>@>=B=-59(((6=180;:F<@@(5(/28)0++1*))
@M03152:184:000000000-AWYW1:1:2107:4520:5449 2:N:0:CCACTACTATACCTGT
CCCAACTATCCCTATTAATCATTACGTCAATCCTAGAAACCAACAAAATAGGATCGAACGTCCTATTTCATTATTCCATGCTAATGTATTCAAGCGCGAGCCTGCTTTAAACACTCTAATTTTTTCAAAGTAACAGTCCTGATTCCCCGCCGCACCAAATTAATGACATGACGGTTCGTCAGAAGGTAGGAACCAGTAACACCAGTACATACCAAGGCACGACCAGCGTACTGATCCCGAAATTCAACTACGAGCTTAGATCGGAAGCGCGTCGTGTAGGGACAGACCAGGCACGTGTAGG
+
9CCCCEFGFGGGGFGGGCGGGGGG<FCEFFGGEFGGGGCGGG,FGGCFGFGFGGGG@FFCFFBFCFCFGAFGFG9<FGG9FFCCFE@EEFGDFFFCFEGG+><<,FFFG9F9,,9FEF9?FFG9BF<<,,@EFEFCGGF?,,,CE9=<+BC+>+@EGFG=E6@AD8EDF,AFD>>CE+3+9@F,44@C9E?E?+67E+@AGFC9::B>FFGGFGGA>>6FE?5>2A2)55668+7@CF=8)6);CF)+97;;D*)()7<)).(3,89(,3(-4(34()-0-5()-,(,,8().())*,*))
@M03152:184:000000000-AWYW1:1:2107:22915:5456 2:N:0:CCACTACTATACCTGT
CCCAACATCCCTATTAATCATTACATCAGCCTTAGAAACCAACAAAATAAGACCAACGTCATATTCTATTATCCCATGCTGTAATATTCAATGGCAAGGTTACGCCTGCTTTGAACACTCTAATTTTTTCAAAGTAAATGATTGGAAGCGGTTGCCCACTATCCAAACGTAGGAAGCCCAGACCCAGCCACGCCACAAGGACGAGCTTTGGCCTGAATGCCTCCGAAATTCAACTACGAGCTTAGATCGGAAGAGCGTCGTGTAGGGAAAGAACAGGTATGTGTAGATTACGAGTGTCGCG
+
CCCCCGGGGGGGGGGGGGGGGGGGGGGGGGGGGGGGGGGGGGGGGGGGGGGGGGGGGGGGGGGGGGGGGGGGFGFGGGGGGGGGGGGGGGGGGGGGGGGGGGGGGGGFGGGGEFGGGGGGGGGFGFAEFGGGGGGGGGGGAFEGGGGFGGDGGGFAFGGGGGGGGGGGGFGFCFF8@F6,@DGGGGF@FF8BEGGGFGGFGGGBE9@CFGG>CGGFFFAFFA)<=>=9>FFFFFEGFE>DFBF4*+*184>;6CA1)(/3((4(7318027<8:??17)1(966-66).))))(00:6*,(
@M03152:184:000000000-AWYW1:1:2107:11148:5464 2:N:0:CCACTACTATACCTGT
CCCAACTATCCCTATTAATCATTACGTCGATCTTAGAAACCAACGAAATAAGATCAAACGTCCTATTTCATTATTCCATGCTAATGTATTCAAGCCAAAGCCTGCTTTAAACACTCTAATTTTTTCAAAGTAACAGTCCTGATTCCCCACGACATCAAATTAATGACATCATGCTTCGTCAGAAGGGAGAAGCCAATTGTACCAGTGCGTACCGTTGGCACGACCAATAAATTGATCCCGAAATTCAACTACGAGTTTAGATCGGAAGAGCGTCGTGTAGGGAAAGAACAGATAGTAGATA
+
CCCCCGGGGGGGGGGGGGGGGGGGFGGGGGDGFFFGGGGGGGGGGGGGGGGGGGGGGGGGGGGGFGGFGGGGGGGCFGFGGGGGGGEGGGGGGEFCFGGGGFGGGGGFGGGGG?FGFGGGGG9EF?FGGFGGGGGGGFFFDFGDGGCFGEGGEGGGGGFFFGGGGGGGFFFGFFGCF>FCDCGFGG6:8CGGGEGGGGCDFFFF8DBDDDGDDGDFFFFFF?A5>?9FBFEA6+:5:96<>@FFF+>FE7FE?D5()95?@5<@<(61,63(.(6(3;8FD34>:08<((.)*)***)*))
@M03152:184:000000000-AWYW1:1:2107:18712:5537 2:N:0:CCACTACTATACCTGT
CCCAACTATCCCTATTAATCATTACGGCGACTCTAGAAACCAACAAAATAGAACCGCGCGTCCTATTTTATTATTCCATGCTAATGTATTCAGGCATAGGCCTGCTTTGAACACTCTAATTTTCTCAAGGTAAAGGTCCTGGTTCCCCGACGCACACCAACAAAGGGCACGCTGGCTCACCAAGAGGTAAGGCCCGCCCAGACAGTACGTGCCGTTAGGCAGACCGCCCGGCCAGGCCCGAAATTCAACTACGAGCTTAGACCGGAAGAGCGTCGTGGAGGGACAGAACAGGGATGTGACA
+
CCCCCGGGGGGGGGGGGGGGGGGGGGGGGGGGGGGGGGGGGGGGGGGGGGGGGGGGGGGGFGGGGGGGGGGGGGGGGGGGGGGGGGGGGGGGGGGGGGFFFGGGGGGGGGGFFGGGGGGGGGGFFGGGGGEFGGGGGGGGF:EFEGGGGGGGDEGGGGGFGEEFGGDEGEEGE6EG?GFFCEGGFGGFFFFD?FGGEGEFGGDFCFFGGFFCFE?DEEF)ABDF;D;E@F9EEE?F:@@;>>BBFFFFFFFF?559@(.44)),-10;7:?32-99?)373>1)4(.312())(.0*.*))
@M03152:184:000000000-AWYW1:1:2107:15454:5597 2:N:0:CCACTACTATACCTGT
CCCAACTATCCCTATTAATCATTACGTCGATCTTAGAGACCAACAAAATAAGATCAAACGTCCTATTTCATTATTCCATGCTAATGTATTCAAGCGAATGCCTGCTTTAAACACTCTAATTTTTTCAAAGTAACAGTCCTGATTTCCCACGACATCAAATTAATGACATCGTGGTTCGTCAGAAGGGAGAAACCGACAAGGCAAGTACACACCGGAGGCGCGACCGACCCGTCGATCCAGAAATTCAACTACGCGCTTAGACCGGAAGAGCGCGGTGTAGTGAAAGAAGAGTAGTGTCTAT
+
CCCCCGGGGGFDGGGGGGGGGGFGGGGG@FCE8FGGGFFGFGGGGGGGGGGGDGAFEFGGEDEGGGGGGFGGGGGF<FECDCF@AFG<EFFGFG9CECGGDGFFGFGGF9FEFFGGFFGFFFGGDDFE5EFEC,CEEFCABADEGCGGGGEGGGGFAAD;4D;FFDFG881=D6DD88@EGEG9=FBFEEFFGG6++9C:,=+;@=;CC+;D?DDB?59@>;25@)2;(8(.05:34A4,=?@)094@<:??4)5(7<BFF2,3(73(23(4(((,-729)96F49(((.(**)/02)*))
@M03152:184:000000000-AWYW1:1:2107:6851:5605 2:N:0:CCACTACTATACCTGT
CCCAACTATCCCTATTAATCATTACGGCGATCCTAGAAACCAACGAAATAGGACCGCACGTCCTATTCCATTATTCCATGCTAATGTATTCGGGCGAGACGCCTGCTTTGAACACTCTAATTTTCTCAAGGTAAACGTCCTGGTTCCTCGACGCACCCAGCGAAGGGCACGCCGGTTCACCACGAGGAAAGGCCCGGCCAGACAGTACAGCGCCTTCCGGCGGACCGCCCGCCCAGGCCCGAAATTCAACTACAAGCTTAGATCGGAAGCGCGTCGGGTCGGGACAGAACAAGGATGCGTC
+
CCCCCGGGGGGGGGFGGGGGGGGFGGCECGGGGGGGGGGGGGGGGGGGGGGGG8CCGGGGGGGGGGGGGGGG,CFFGGGGGGGGGGGGGGFFFGGDFGDGCEGGGGGGGGFGCFGGGGGFGGGGGFGG?9?FG<EFCEFGGGGGGGGGFCGG7C3CGEF>D:E8>CEEGG>EGGGCEGGGGG*>/*4=C68;CCE5555):>FFGGFGGFGGFGD@FFFFFBFFF:0:(79BBE<F::>17(.4<9<F9GFF3*/)0.)62:4)-4:691(49>F-,38)4>05(1(().()0(0/*,)4(
@M03152:184:000000000-AWYW1:1:2107:19992:5737 2:N:0:CCACTACTATACCTGT
CCCAACTATCCCTATTAATCATTACATCAGCCTTAGAAACCAACAAAATAAGACCAACGTCATATTCTATTATCCCATGCTGTAATATTCAATGGCAAGGTTACGCCTGCTTTGAACACTCTAATTTTTTCAAAGTAAATGATTGGAAGCGGTTGCCCACTATCCAAACGTAGGAAGCCCAGACCCAGCCACGCCACAAGGACGAGCTTTGGCCTGAATGCCCCCGAAATTCAACTAAGAGCTTAGATCGGAAGAGCGTCGGGTAGGGAAAGAAGAGGGATGTGTATAACGCAGAGTGGGG
+
CCCCCGGGGGGGGGGGGGGGFFEGGGGGGGGGGGGGGGGGGGGGGGGGGGGGGGGGGGGGGGGGGGGGGGGGGGGGGGGGGGGGGGGGGGGGGGGGGGGGGGGGGGGGGGGGGFGGFEGGGGGGGGGGGGGGGGGGGGGGFGGFGGGGGGGDFGDGGGDGGGFG?FCDDEDGDGGGCGDFGDFGFDFDFGGGGGGEEGGFGGFFGG>DFGFCFFGFFFFFCACFFFFEAFFFFF4=4)17ABAEFAE+*7=;<CF1=1.(((((,6=?7:?<<F((()-8:E(9<<))).())()0*)*((
@M03152:184:000000000-AWYW1:1:2107:15443:5796 2:N:0:CCACTACTATACCTGT
CCCAACTATCCCTATTAATCATTACGGTGATCCTAGAAACCAACAAAATAGAACCATGCCGTCCTATTCTATTATTCCATGCTAATGTATTCGAGCATAATGCCTGCTTTAAACACTCTAATTTTTTCAAGGTAAAGGTCCCGGTTCCACAAGACATCCAACTAAGGACATCGAGCTTCTCCAGAAGGTGAGAAATCAACAGCGACAGTTCATACCCCTTAAGGCACGACCATCGAGTCAATCCCGAAATTCAACTACGAGCTTAGATCGGAAGAGCGTCGGGTAGGGAAAGAACAGGAAA
+
CCCCCGGGGGGGGGGGGGGGGGGGGGGGGGGGGGGGGGGGGGGGGGGGGGGGGGGGGGGFGCFGGGGGGGGGGGGGGFGGGFFGGGGGGGGGGGGGGGGGGGGGGGGGGGFGEGGGGGGGGGGGGGGGGGGGGGGGGGGFGGCFGGEGGFGGFGGGDFD8DGGGFFGGGGFGGGDEEGGGGGGG=FFGDFGGGGGC9DFFGGFFG>?GGGGGFGGFFF?*;FFF@FD>=BAB4959CFAA@48>)25AB;8*9@6@F33336>EC@E75=@@DBFFDE()45(),,(04?2)08)5>(*((
@M03152:184:000000000-AWYW1:1:2107:13788:5813 2:N:0:CCACTACTATACCTGT
CCCAACTATCCCTATTAATCATTACGTCGATCTTAGAAACCAACAAAATAAGATCAAACGTCCTATTTCATTATTCCATGCTAATGTATTCAAGCCAAAGCCTGCTTTAAACACTCTAATTTTTTCAAAGTAACAGTCCTGATTCCCCACGACATCAAATTAATGACATCATGCTTCGTCAGAAGGGAGAAACCAATTGTACCAGTGCGTACCGTTGGCACGACAAATAAATTGATCCCGAAATTCAACTACGAGCTTAGATCGGAAGAGCGTCGTGTAGGGAAAGAACAGGAAAGTGGAA
+
CCCCCGGGGGGGGGGGGGGGFGGGGGGGDGGGFGGGGGGGFGGEGGGGGGGGGGGGGGGE,FCFFGFGGGGGGGGFGGGGGGGGGGGGGGGGGGGDGGGGGEEFGGFCGGGGGGGGGGGFGGDGGFGGGGGFEFGFFDGA9FGCFGGGGGDGGG+=FCEAFGGGFGGGGDFGGFGDFGGGGGGGGGEE8@DFGDFDFFFFGG2?8ADF>CDG5CG>5FFFFFFF)@8AAFC>BB=98@?=A@B>A6?B?+83(:?253;E<?EF?@;@38@09<>13.8FF>:FF?BF(,(7)()00)*))
@M03152:184:000000000-AWYW1:1:2107:24936:5836 2:N:0:CCACTACTATACCTGT
CCCAACTACCCCTATTAATCATTACGTCGATCCTAGAAACCAACAAAATAGAATCAAACGTCCTATTTCGTTATTCCATGCTAATGTATTCAAGCGTGAGCCTGCTTTAAACACTCTAATTTTTTCAAAGTAACAGTCCTGATTCCCCAAGACACCAAATTAAAGACATCATGGTTCGTCAGAAGGTAGAAATCAATAATACCAGTACGTACAATAGCACGACCAATAAATTGATCCCGAAATTCAACTACGAGCTTAGATCGGAAGAGCGTCGTGTAGGGAAAGAACAGGAAAGTGTAGA
+
CCCCCGEGGGGGGGGGGGGGGGGGGGFGGGGGGGGGGGGGGGGGGGGGGGGGGGGGGGFGFFGGGGGGGGGGGGGFGFGGGGGGGGGGGGCGGGGGGDGGGGGGGGGGGGGGGGGGGGFGGFGGGGGDF9EEFFFGGGGGGGGGFGGFGGGGGGGGGGGGCGFGGC,@DFGGGCFFDGGEGGGDGGFD9EDGEFFGGGGFGG?F,2=D?7C9@GCFAFFFFFAFFA:FFFEFCFEG:A>DBFFCCFF6CFF2@CB(?@;=7456DFFFF((.36(11;9*65?F(1223(()0(0/*)24:
@M03152:184:000000000-AWYW1:1:2107:12813:5894 2:N:0:CCACTACTATACCTGT
CCCAACTATCCCTATTAATCATTACGGTGATCCTAGAAACCAACAAAATAGAATCATGCCGTCCTATCTTATTATTCCATGCTAATGTATTCAAGCAAAATGCCTGCTTTAAACACTCTAATTTTTTCAAAGTAAAGGTCCTGGTTCCCCGTGACATCCAATTAAGGGCATCGCGGTTCTCCAGAAGGTGAGAAATTGACTACACCAGTTCATACCCCTTAGGGCACGACCGATGTGTCAATCCCGAAATTCAACTACGAGCTTAGATCGGAAGAGCGTCGGGAAGGGAAAGAACAGGACA
+
CCCCCGGGGGGGGGGGGGGGGGGGGGGGGGGFGGGGGGGGGGGGGGGGGGGGGGGGGGGGGFGGGGGGGGGGGGGGGGGGGGGGGGGGGGGGGGGGGGGGGGGGGGGGGGGGGGGFGGGGGGGGGFGCFGGGFGGGGDGGGGGEGGGFGGCGGGGGGGGGGGGGGEG8CDGFGGGGGGGGGGGGGGGGGGGGGGGGGGGFGGGFGC?DFFGGFFGFFFFFFFFFFFAFFFFAD:>DDFFFFE8:FFFD=CCC@=@CFE6?@09;E3;C)=07;23@@B9B0)1)-,3:::0>F?F?*3*((
@M03152:184:000000000-AWYW1:1:2107:16203:5938 2:N:0:CCACTACTATACCTGT
CCCAACTATCCCTATTAATCATTACGTCGATCCTAGAAACCAACAAAATAGAATCAAACGTCCTATTTCGTTATTCCATGCTAATGTATTCAAGCGTGAGCCTGCTTTAAACACTCTAATTTTTTCAAAGTAACAGTCCTGATTCCCCATGACACCAAATTAATGACATCGTGTTTCGTCAGAAGGTAGGAATCAATAATACCAGTACGTACAATAGCACGACAAATAAATTAATTACGAAATTAAACTACGAGCTTAGATCGGAAGAGCGTCGTGTAGGGAAAGAAAGGGTGATGTAAGA
+
C<A@C;CFGGGFGGGGGGFEGCFC9DEEGG>FGGGGGGGGGG@CCCCC@FFGGGGF@D<BGGCFFG,CEFFGFGCGCFEFGFGGCFGDGG<FFF9CBFGFDFFFC8E<BFG,?A<AABEGAFFG+FFGF?FFA<FEFG8FFG9FGE@E>FGGBFGFFGF9EF8,4=EAC8A@D,,@=CDEEGD;88BFF?E;D,6,,6=?E+=6DFF=88D9BF8AFFF55:5)1@*BEFC994*5+4*494AEAFCA4;*)-*82;=3***0->2:@;@((/:.2/;CB@F;)(/5((.(0)(***)*-)
@M03152:184:000000000-AWYW1:1:2107:20107:5982 2:N:0:CCACTACTATACCTGT
CCCAACTATCCCTATTAATCATTACGTCGATCCTAGAAACCAACAAAATAGAATCAAACGTCCTATTTCATTATTCCATGCTAATGTATTCAAGCGTATGCCTGCTTTAAACACTCTAATTTTTTCAAAGTAACAGTCCTGATTCCCCAAGACACCAAATTAATGACATCAAGGTTCTTCAGAAGGTAGAAACCAATAATGCCAGTACGTACCGAGGCACGACCGACAAATTGATCCCGAAATTCAACTACGAGCTTAGATCGGAAGAGCGTCGTGTAGGGAAAGAAAAGAGATGTGTAGA
+
CCCCCGGGGGGGGGGGGGGGGGGGGGGGGGGGGGGGGGGGGGGGGGGGGGGGGGGGGGGGFGGGGGGGGGGGGGGGGGGGGGGGGGGGGGGGGGGGGGGGGGGGGGGGGGGGGGGGGGGGGGFGGGGGGGGGGGGGGGDFGGGGGGGGFGGGGGGGGGGGFGGGGGGGD?DGGC=FFAGFFGGGG?BFGGGGGGFGCGGFDF=DD8DDCGGD>ECD>BAFBFF5@BBFBAA6+BEF+?6=EFAC==EFCGFDF351)4)76????6;@D8(.,,(3:)6F05:F0(:03?(05)7/:.*.)
@M03152:184:000000000-AWYW1:1:2107:9836:5983 2:N:0:CCACTACTATACCTGT
CCCAACTATCCCTATTAATCATTACGTCGATCCTAGAAACCAACAAAATAGAATCAAACGTCCTATTTCATTATTCCATGCTAATGTATTCAAGCGTATGCCTGCTTTAAACACTCCAATTTTTTCAAAGTAACAGTCCTGATTCCCCAAGACACCAAATTAATGACATCAAGGTTCTTCAGAAGGGAGAAACCAATAATACCAGTACGTACCGAGGCACGACCAACAAATTGGTCCCGAAATTCAACTACGAGCTTAGATCGGAAGAGCGTCGTGTAGGGAAAGAAAAGGAAAGAGAAGA
+
CCCCCFGGGGGGGFGGGGGGGGFGGGGGGGGGGGGGGGGGGGGGGFGGCFGGGCGFFFGGFFGGGGEFGGFFEEFGGGGGGGFFGGFGDFGGGFGGGGGGFGGGFGGFGGGFF8FGFCFGFFGFE@FGGAFCFFFCFFEFGGGGFCFGGBFGGGFCDFGFDGGFFFFDGGDFFGFFEFFGFFGEGFCA=?GGE==D8AAEGG6DFGFDDGG=@:DEBBFF55A==FFFFFB>=AC87?4>EF)1+:>B>FA25<49)776)9=(2;9@((2:092<(8>?1?1),.4(.43)0())*(*((
@M03152:184:000000000-AWYW1:1:2107:8907:5986 2:N:0:CCACTACTATACCTGT
CCCAACTATCCCTATTAATCATTACGTCGATCTTAGAAACCAACAAAATAAGATCAAACGTCCTATTTCATTATTCCATGCTAATGTATTCAAGCCAAAGCCTGCTTTAAACACTCTAATTTTTTCAAAGTAACAGTCCTGATTCCCCACGACATCAAATTAATGACATCATGCTTCGTCAGAAGGGAGAAACCAATTGTACCAGTGCGTACCGTTGGCACGACCAATAAATTGATCCCGAAATTCAACTACGAGCTTAGATCGGAAGAGCGTCGTGTAGGGAACGAAAAGGTATAATGTA
+
CCCCCFDFCFGGGGGGGGFGGGGGGGGGGGGGFGGGCFGGGGGGGGGGGGGGCEDEGGFGFGGGGGGGGFFGGGFCFGGGGGGGGGGGGDFGGGGGGGGGFCGGGGGGGGFGGFGGGGGGGGGGGFFFGDFEFFFFGDFFGGGDGDF<EG7CFE@?FGGC=F=F8FFFGGGGFGGGFDFGFGCFG8CFCEGGG8?@ED@?FFDFF?D78DD95EFDEFFFF>DF9?@FFFFFF8EF+=>7?BBBC+9CEGF9@DF@:;C@ECFFFFFF@8106((,6)4=<51>(,-8,-5./6***)2-)
@M03152:184:000000000-AWYW1:1:2107:19665:6085 2:N:0:CCACTACTATACCTGT
CCCAACTATCCCTATTAATCATTACGTCGATCCTAGAAACCAACAAAATAGGGTCAAACGTCCTATTTCATTATTCCATGCTAATGTATTCAAGCGCGAGCCTGCTTTAAACACTCTAATTTTTTCAAAGTAACAGTCCTGATTCCCCGCCACACCAACTTAATGACATGACGGTTCTTCAGAAGGGAGAAACCAGTGACACCAGTGCATACCGAAGGCACGACCAGCGTACTGATCCCGAAATTCAACTACGAGCTTAGATCGGAAGAGCGTGGTGTAGGGAAAGAACAGGAAAGTATAG
+
CCCCCGFGGGGGGGGGGGGGGGGGGGGGGGGGGGGGGGGGGGGFGGGGGGGGGGGGGGGGF<FGGGGGGDFFGGGGGGDFGGGGGFGGGGGGGGGGGGGGGGGGGGGGDFGGGGGGGGGGGGGGGGGGFGGGGGGGGGGFFGCAFGGFEGGGDGGGEFGFFFGGGGGGGGGGDE+AEFGFGGGE?FGGGGGGGFGGFGGFGG69@<ACGGGG>ED?DB4AF?A=@FFFB4@;?AEBF+;8DFF;6@CFC@AE;<>936>EF?)41112:??9,(23:04@25(8::F?(2(.)()0*)*))
@M03152:184:000000000-AWYW1:1:2107:8124:6100 2:N:0:CCACTACTATACCTGT
CCCAACTATCCCTATTAATCATTACGGCGACTCTAGAAACCAACAAAATAGAACCGCGCGTCCTATTTTATTATTCCATGCTAATGTATTCAGGCATAGGACTGCTTTGAACACTCTAATTTTCTCAAAGTAAAGGTCCTGGTTCCCCGACGCACACCAACAAAGGGCACGCCGGCTAACCAAGAGGTAAGGCCCGCCCGGACAGTACGTGCCGTGAGGCAGAACGCCCGGCCAGGCCCGAAATTCAACTACGAGCTTAGACCGGAAGAGCGACGGGAAGGGACAGAACAGGTATGGGATA
+
CCCCCE?F-CFFGGGGGGD-FEAEFGEDFFGC@FEEFAFFEE@FGGGGGFDGGDFGD@@@7FBFDFFF,C,9@E@FCD<,9,CEFGGGGFG<CFFG,CA<,:,BE,,:FGGEF?9EAAEFBAEDCEDG9<F;CFDEB9EAEF89,@FEEEGECCFDGGF8EFGDD888?EC6:C6@C*@EEGFGG@F,><D6,>*=E45)42257CACCFGDFGG):5=F>>2=()(0-8>>)7?353725(8(/=AFB*7)49)7),6))-.139B611(1(,-(-)(0-)()-(,,.((80-0)*(0((
@M03152:184:000000000-AWYW1:1:2107:18844:6123 2:N:0:CCACTACTATACCTGT
CCCAACTATCCCTATTAATCATTACGTCAATCCTAGAAACCAACAAAATAAGATCAACGTCCTATTTCATTATTCCATGCTAATGTATTCAAGCGTGAGCCTGCTTTAAACACTCTAATTTTTTCAAAGTAACAGTCCTGATTTCCCGCCACACCAAGTGAATGGCATGACGGTTCGTCAGAAGGGAGGAACCAGTGACACCAGTGCATACCGAAGGTACGACCAGCGTACTGATCCCGAAATTCAACTACGAGCTTAGATCGGAAGAGCGTCGTGAAGGGAAAGAAAAGGAAGGGGGAGA
+
CCCCCCCFAFGGGGGGGGGGGGGGFFFFGFFGEGGGGGGGGGGFEGGGGGGGFFFFFFEEFG@FCAFGCGGFGGG<A9EFFGGGGGGF9,EFFCFBFGGGGGFG@FDDFGGGG,A?FCGGFFFEC<FGGGEC@FGF:,,CEFCFFC@CEEGGEGCEFGDFGGAFGGDFFF?>EEE6@++@EGGGGDDF6EFG6DGGFFFD77CAGC8CCD6CBGD?DACBBDA25?):<4:)1=<+:?4>BB44+B4B)9=?@<364>);5)6;D11=@;@.4248()6F<@:7(,2(,.1)0(7))(790
@M03152:184:000000000-AWYW1:1:2107:8491:6171 2:N:0:CCACTACTATACCTGT
CCCAACTATCCCTATTAATCATTACGTGGTCCTAAAACCAACAAAATAGAACCATCGTCCTATTTTATTATTCCATGCTAATGTATTCAGGCAAAAATGCCCGCTTTAAACACTCTAATTTTTTCAAAGTAAAGGTCCTGATTCATCGAAACACCCAAGAGCATCCCGACTCACCAGAAGGTGAGAAATTGGCTACACACCGTTTCATGCCCCTAAAGGCACGATCGATATAACCCAATCCCGAAATTCAACTACGAGATTAGATCGGAACAGCGTCGTGTAGGGAAAGAAAAGGCATGTG
+
CCCCCGGGGGGGGGGGGGGGGFGGGGGGGGGGGGGFGGGFGGGGGGGGGGGGFGGGE<FGGGGGGGGFGGGGAFGGFFFGGGGGGGGGGFF,CEEFFGGFGGGGG7FEDGCEGGGGGGGGGGGGGFBFFFGFFGGGGGGGGGDGFFGGGGGGGGGGGGGFFFFFC,D8ECEGGFGGG8@GGD8>89>:9DE>8>DFGFE5ED?DGGFGGFGDFC6:C8AAFFFFF5A@B99=+30*/53<)7>2/)(=/BACEGA?86(/))7595;2(/(,/3(,(.(0())/(,,3(44)).))*)0))
@M03152:184:000000000-AWYW1:1:2107:16704:6191 2:N:0:CCACTACTATACCTGT
CCCAACTATCCCTATTAATCATTACTTCAGCCCTAGAAACCAACGAAAGTAGAACCAAAGTCCTATTTCATTATCCCATGCTAATATATTCAAAGACTTGGATACGCCTGCTTTGAACACTCTAATTTCTTCACAGTAAAAGATTTGAAATACTTGATACCCTAATTATTAGATAATTTCGGGAGTTATTTCAAAAAGAAGGAAATAAAGATTTTAGTTCTCACTTTGTGAAGTGGACCGTAAATTCTTTATTAACAGAAATTCAACTATGAGTTTATATGGGAAGAGTGTCGTGTAGGGA
+
CCCCCGGGGGGGGGGGGGGGGGGGGGGGDEGGGGGGGGGGGGGGGGGGGGGGFGGGGGGGGGGGGGGGGGGGGGGGGGGGGGGGGGGGGGGGDFFGGGGFGFGGGGGGGFCFGGGGGGGGGGGGGGGGGGGGFGGGGGEGGGGGGFFGGFF;FGGAAEFGGGGGDGGGGFFFGG8FGFFGFGGGEGGFGGGGGGGGF++;8?FFGGFGGGGGFGFFFDFFFFFFDFFFEFFAFFE?C?F)38:)@@;9@91;5C+:+*85=89*:**20*1>;*:6:+/3*+(2(/((1*0+06/A*9C(,
@M03152:184:000000000-AWYW1:1:2107:26409:6208 2:N:0:CCACTACTATACCTGT
CCCAACTATCCCTATTAATCATTACGTCGATCCTAGAAACCAACAAAATAGGATCAAACGTCCTATTTCATTATTCCATGCTAATGTATTCAAGCGTTAGCCTGCTTTAAACACTCTAATTTTTTCAAAGTAACAGTCTGATTCCCCACGACACCAAGTTAATGACATCGCGGCTCCTCAGAGGGAGAAACCAACAAAACCAGTACGTACCATAGGCACGACCAGTTAGTTGATCCCGAAATTCAACTACGAGCTTAGATCGGAAGAGCGTCGTGTAGGGAAAGACAAGGGATGTTTTGAA
+
CCCCCGGGGGGGGGGGGGGGGGGGGGGGGGGGGGGGFFGGGGGGGGGGGGGGGGGGGGGGDGGGGGGGGGGGGGGGGGGGGGGGGGGGGGCFGGGGGGGGGGGGGGGGGGGGGGGFFGFGGGGGGGGGF,FFGGFGGGGGGGGCFGGCEEEGGGGGGGGGGGGDGGFGGDG>EE88CGGGGGG>ECC+:3@8FCGCEFGFGGGFGG>FGFGGFEFA>6@5BBB29?:FFFEFA:C7*/?5>@F4AACA12)(/>>@:/155=(669;((--(4,2(498),0277(((.((0)()**(*,)
@M03152:184:000000000-AWYW1:1:2107:21305:6243 2:N:0:CCACTACTATACCTGT
CCCAACTATCCCTATTAATCATTACATCGATCCTAGAAACCAACAAAATAGAATGCGATGTCCTATTTCATTATTCCATGCTAATGTATTCAAGCGTTAGCCTGCTTTAAACACTCTAATTTTTTCAAGGTAACAGTCCTAATTCCCCAAAACATCAAATTAATGACATTATGGTTCCTTAGAAGGTGAGAACCAATATGACCAGTACATACCAATGGCATGACCAATCAATTGATCCCGAAATTCAACTACGAGCTTAGATCGGAAGAGCGTCGTGTAGGGAACGAACAGGTATGTTGAA
+
CCCCCGGGGGGGGGGGGGGGGGGGGGGGGGGGGGGGGGGGCEGGFGGFGGGGGGGGGGGGGGGGGGGGGGGGGGGGGGGGGGGGGGGGGGGGGGGGGGG7FGGGCBGGGGGGGGGGGGDFGGGGGGGFGGGGFFFGGGGGGCFGGGFGGGGCGGFGGGFGFDFGGGDGFFDGG=DD=DFDCFCCF8BDAEFF?EFGGFGB88+D,=9=DDGFFG6FF5DFFBBEBF@A@A*CCFCCFA55?AFDF6=FFGFFF*929>E*<E?):@29BBD>==(./.(;3):5((/:((()07+2+)+))
@M03152:184:000000000-AWYW1:1:2107:12100:6348 2:N:0:CCACTACTATACCTGT
CCCAACTATCCCTATTAATCATTACGTCGATCCTAGAAACCAACAAAATAGGGTCAAACGTCCTATTTCATTATTCCATGCTAATGTATTCAAGCGCGAGCCTGCTTTAAACACTCTAATTTTTTCAAAGTAACAGTCCTGATTCCCCGCCACACCAACTTAATGACATGACGGTTCTTCAGAAGGGAGAAACCAGTGACACCAGTGCATACCGAAGGCACGACCAGCGTACTGATCTCGAAATTAAACTACGAGCTTAGATCGGAACAGCGTCGTGTAGGGAAAGAAAAGGCATGTGGAG
+
CCCCCGGGGGGGGCGGGGGGGGGGGGGGGEGGGGGGGGGGGGGGGDEGGGGGGGGGDGFGCFGGGGGGGGGG9FGGGGGFGFGGGGGGGGGGGGGGGGGGGGGFGGGGGGFGFGGGGGGGGGGGGCEGD5EFABFGGGGGGGGGGGGGGGGEGGGGG8EFGF8FFGGGGC=DEGCEGGG8:FDF8,@C++,8DEG?C?9BGG+@,:;CFDFG;CDA>4>AF4>A2?@F26-841*++3@(;;E@F*71;@=377>0B1>@EEC?6(,((.89(291(0,=<>0:1(.,((.)).))2-*).
@M03152:184:000000000-AWYW1:1:2107:22996:6351 2:N:0:CCACTACTATACCTGT
CCCAACTATCCCTATTAATCATTACTTCGGTCCTAGAAACCAACAAAATAGAACCAAAGTCCTATTCTATTATTCCATGCTAATGTATTCAAGCGAAAGCCTGCTTTAAACACTCTAATTTTTTCAAAGTAAAAGTCCTGGTTCCCTGCCGCGCTGAGTAAACAACACGACAGCTCACCAGAAGGTGAGACCCGGTCAGGACAGTACATACCAAAGGCAGACCATCCAACCGAGTCCGAAATTCAACTACGAGCTTAGATCGGCAGAGCGTCGTGTAGGGAAAGAACAGGTAGGGTTACAA
+
CCCCCGGGGGGGGGGGGGGGGGGGGGGGGGGGGGGGEGGGGGGGGGGGGGGGGGGGGGGGGGGGGGGGFGGGGGGGGGGGGGGGGGGGGGGGGGDGGGGGGGGGGGGGGGGGGGGGGGGGGGGGGGGGGGGGGGGGGGGEGFGGGGGGGGGGGGGGGGGGGGGGGGGGGGGGGDFGGGGGGCGGGGGGGFGFGGGCEGG5FGGFGCFFGFCGFG>*9>FAFFFFFF2ABADF>4>CDE5>>;=CFFFFFG>(,>54:47.3=<(:;:2:3(49BF?0487.>6)4431(1-/*())0(*))
@M03152:184:000000000-AWYW1:1:2107:17509:6411 2:N:0:CCACTACTATACCTGT
CCCAACTATCCCTATTAATCATTACGGCGACTCTAGAAACCAACAAAATAGAACCGCACGTCCTATTTCATTATTCCATGCTAATGTATTCAAGCGCGAGCCTGCTTTAAACACTCTAATTTTTTCAAAGTAACAGTCCTGATTCCCCGCCACACCAACTTAATGACATGACGGTTCTTCAGAAGGGAGAAACCAGTGACACCAGTGCATACCGAAGGCACGACCAGCGTACTGATCTCGAAATTCAACTACGAGCTTAGATCGGAAGAGCGTCGTGTAGGGAAAGAACAGGAAGGAGTAG
+
CCCCCGGGGGGGGGGGGGGGGGGGGGGGEGGGGGFGGGGGGGGGGGGGGGGGGGGGGGGGGGGGGGGGGGGGGGGGGGGGGGGGGGGGGGGGFCFGGECEGGGGGGGGGGGGFGGGGGGGGGGGGGGGGGGGGGGGGGGFGGFAFGGGCEGGGGGGGGGGGGGGGGGFG?=8EEGGGGGGGGGGGCCDEGGFGF5FGG9CFGGF,2;CCFGGACG;?5AAFFFFFB(;>D;B>FEDGFF@F35=FFFFFGF?0>76B?4)6):6(3((..46962447:FFFBF??<7131>),)0*(2()
@M03152:184:000000000-AWYW1:1:2107:24074:6419 2:N:0:CCACTACTATACCTGT
CCCAACTATCCCTATTAATCATTACGTCGATCTTAGAAACCAACGAAATAAGATCAAACGTCCTATTTCATTATTCCATGCTAATGTATTCAAGCCAAAGCCTGCTTTAAACACTCGAATTTTTTCAAAGTAACAGTCCTGATTCCCCACGACATCAAATTAATGACATCATGCTTCGTCAGAAGGGAGAAACCAATTGTACCAGTGCGTACCGTTGGCACGACCAATAAATTGATCCCGAAATTCAACTACGAGCTTAGATCGGAAGAGCGTCGTGTAGGGAAAGAACAGGGATGGGTAG
+
CCCCCEGGCGGGGGGGGGGFFGGGFFEEFGFGGFGGGGGGGFFFEGGGGGGGFFFGGGGGFGCGGGGGGGCFGFGGGGGGGGFGFFEGFGGFGFGGGGGGGFGGFFGAFGGGGGGGGGFF@FGGDGFGGFFGGGFGG@FFGGFGFFEGGEGGGGCFGCGG9@EGGFGFGGGGGGCGFGDCDEGGGGGGGGGECGDDF7EDFFGFFG5CGGGDDGFDEFFFFFFF>ABF@>CF9=<B+=*5?FFBAA7CEGF@DDBBF1>=C55?0:;@@@1>20648)4=<@7)3?F??((0),))*(06(
@M03152:184:000000000-AWYW1:1:2107:25195:6431 2:N:0:CCACTACTATACCTGT
CCCAACTATCCCTATTAATCATTACGGCGATCCTAGAAACCACCAAAATAGGACCGCACGTCCTATTTTCTTCTTCCATGCTAATGTATTCGGGCGTAAGCCTGCTTTGAACACTCTAATTTTTTCAAAGTAAAAATCATGGTTCCCTGCCACACCCAGTAAAGGGCATAACAGCTCACCACGAGGTAAGCCTCCACCACTCTAGTACACACCCAAATAGGCGGACCGGGCGGCACATGCCGAAATTCAACTACGAGCGTAGATCGGAAGAGCGCCGCGCAGGGAAAGAACACGAGAGTTT
+
-8-ACFCC<CF8F,;F9;C<@CF9F<@E:+C8FFGC,,,;F<,C,,;CF<F8FFFFEF:@CC:FAFGD9,CE,,FFGAFFCFAACCFFDF<<,:FC@FEFCGGC8<5AF,?AAFF=FCFCGGGGGFFCE<B,5CEAEFEDEGAFGGGGF88DDCE+F=D,7=,33+@DF89D89?EGDGFFE++436B;E9,DFEC:CCF@F+=,5+=+=77A>CA4/=+);5>>5(..)();BB)4**))4)(0..0-*/5(9.(80(481()6:113(.3(((46),0(54:6:(.333).()))(*))
@M03152:184:000000000-AWYW1:1:2107:22505:6521 2:N:0:CCACTACTATACCTGT
CCCAACTATCCCTATTAATCATTACGTCAATCCTAGAAACCAACAAAATAAGATCAACGTCCTATTTCATTATTCCATGCTAATGTATTCAAGCGTGAGCCTGCTTTAAACACTCTAATTTTTTCAAAGTAACAGTCCTGATTTCCCGCCACACCAAGTGAATGGCATGACGGTTCGTCAGAAGGGAGGAACCAGTGACACCAGTGCATACCGAAGGCACGACCAGCGTACTGATCCCGAAATTCAACTACGATCTTAGATCGGAAGAGCGTCGTGTAGGGAAAGAACAGGTATGTGTATT
+
CCCCCGGGGGGGGGGGGFGFFGGFGGGGGGGGGGGGCGGGGGGGGGGGGGGGGFGGGGGGGGGGGGGGGGGDGGCEEEGGGGGGGFFGFFFFGFCGDGGGGFGGGGGEGGGGGGCGGGGGGGGGGGGFFGGGDGGGGEEGFGGGGGFE@ECGFGGGGGFFGGGAEFFGGCFE6@CCECEF1D,8D>8CE+@FGGF8,=FCCFG5AF7EGFGFFGC?*65??E>9=A4BFBBFFFCCF44@49FFFF<F67A12*;?A37CEE@(38>1=3(((-42:F<=(?B5(:::B(.19)?F74*))
@M03152:184:000000000-AWYW1:1:2107:5753:6524 2:N:0:CCACTACTATACCTGT
CCCAACTATCCCTATTAATCATTACATCGATCCTAGAAACCAGCAAAATAGAATGCGATGTCCTATTTCATTATTCCATGCTAATGTATTCAAGCGTGAGCCTGCTTTAAACACTCTAATTTTTTCAAGGTAACAGTCCTAATTCCCCAAAACATCAAATGAATGACATTAAGGTTCATTAGAAGGTGAGAACCGATAAAGCAAGTTCATACCAATGGCACGACAAACTCATTGATCCCGAAATTCAACTACGAGCTTAGATCGGAAGAGCGTCGTGTAGGGAAAGACAAGGTATGGATAA
+
CCCCCGGGGGGGGGGGGGGGGGGGGGGGGGGGGGGGGGFGGFGDFFGDFFGGGGGGGDFFFGGGGDFGGGGFFFGGFGGGFGFGGGGGGGGGGGEFCCDCEGGGFGGGE9FF,AFFGGFGGGGFFCFAFGFFFGGGGGGGGGGGGG@FGGDEGG9BFEDCFCCGC8FGFFFDFEGFFDFFGGFGGGGGGFGGFFG>EDCFFG+9,BFCC9DFDGGFFD5;C>D=53@A@FEFACEGDFFA5A?=F>EAEGFEFDA2;54=EE4269@98@(26/::,.3@<:@)/68(4/(5/)*0*)2)-
@M03152:184:000000000-AWYW1:1:2107:20622:6536 2:N:0:CCACTACTATACCTGT
CCCAACTATCCCTATTAATCATTACTTCGGTCCTAGAAACCAACAAAATAGAACCAAAGTCCTATTCTATTATCCCATGCTAATGTATTCAAGCGTAAGCCTGCTTTAAACACTCTAATTTTTTCAAAGTAAAAGTCCTGGTTCCCATACACACTCAGTGAAGAGCACATATGTTCGCCAGAAGGAAAGACTAGCCCGAGAAGTACCCACCTTGCGGCGGGACCACCCAAGCCAGTCCGAAATTCAACTACGAGCTTAGATCGGAAGAGCGTCGTGTAGGGAAAGAACAGGTATGGGTAGA
+
CCCCCGGGGGGGGGGGGGGGGGGGGGGGGGGGGGGGGGGGGGGGGGGGGGGFGGGGGGFGGGGAFGGGCFGCGGGGGGGGGGGGGGGGGGGGGGGGGGGGGGGGGGGFGGGGGGGGGGGGGGGGGGGGGGGGGGGGGGGGGGGGGGGGGGGGGGGGFGGGGGFCCGGGGGGGGFFGDGGGGGGGGGGGGGGFFFGGGGGFCCFFGFFGFGGCFAD>9AE>D4991>?><FFF>A?DFFF9>@ACFFFFFFF??G39::4:AF??B:0<BBB039(4:55F04:FF:7:7:(**)0)*(*()
@M03152:184:000000000-AWYW1:1:2107:26684:6584 2:N:0:CCACTACTATACCTGT
CCCAACTATCCCTATTAATCATTACTTCGGTCCTAGAAACCAACAAAATAGAACCAAAGTCCTATTCTATTATTCCATGCTAATGTATTCAAGCGTAAGCCTGCTTTAAACACTCTAATTTTTTCAAAGTAAAAGTCCTGGATCAGCTTGCGCACTCAATTAAGAGCACGCAAGAGCTCCAGAAAGAAAGACCAGACCAGAGCAGTGCTTACCTTGCGGCAAGACCACCCAGCCCGGTCCGAAATTCAACTACGAGCTTAGATCGGAAGAGCGTCGTGTAGGGAAAGAACCGGTATGGGTA
+
CCCCCGGGGGGGGGGGGGGGGGGGGGGGGGGGCFGGGGGGGGGGGGGGGGFGGGFGGGGGFFGGGGFGGFGGGGGGGCFFGGGFGGGGGFGGG?FFGGGGGGGFGGGGGGGGGGGGGGGGGGGEFEEFC<<FFGGGFGCFFAE@FGGGGGGGFGGGGGGGGFF8ADGGGDDGGGGFGDFFGGFDGGGGFGGG?FGGGGGFC8+DG8?D7<EFAG78:9@DFA=@=*:F2@BFF>D4D?)>?6B2:6;=5CFEEDF;:>EC@;6<?0@;>@@:9(8(4>:F61()413(28()),7)6(*.-
@M03152:184:000000000-AWYW1:1:2107:23501:6587 2:N:0:CCACTACTATACCTGT
CCCAACTATCCCTATTAATCATTACATCGATCCTAGAAACCAACAAAATAGAATGCGATGTCCTATTTCATTATTCCATGCTAATGTATTCAAGCGTTAGCCTGCTTTAAACACTCTAATTTTTTCAAGGTAACAGTCCTAATTCCCCACAACATCAAATAAATGACATTATGGTTCCTTAGAAGGTGTGAACCAATATGACCAGCACACACCATCGGCATGACCAATCCATTGATCCCGAAATTCAACTACGAGCTTAGATCGGAAGAGCGTCGTGTAGGGAAAGAACAGGGATGGGGAA
+
CCCCCGGGGGGGGFGGGGGGGGGGGGGGGGGGGGGGGGGGGGGGGGGGGGGGGGGGGGFGFGGGGGGGGGGGGGGGGGGGGGGGGGGGGGGGGGGGGGGGGGGGGDGGGGGGGGGGGGGGGGGGGGGG9FFGGGGGGGGGGGGGGGGGGGGGGGGGGGGGGFGGGGGGGGGGGGFFGGGGGDFFCDFFGGGGGGFFGGGBGCGFFFFGGGGDFGFBB59?EFBF5:@?@AE>FFEFF>6=BFBFAFFFFGFFDGF)25C*9>?9D?FFFFFF6;1(683AE36F=31=/(/.)())*(*((
@M03152:184:000000000-AWYW1:1:2107:24346:6593 2:N:0:CCACTACTATACCTGT
CCCAACTATCCCTATTAATCATTACGTCAATCCTAGAAACCAACAAAATAAGATCAATGTCCTATTTCATTATTCCATGCTAATGTATTCAAGCGTGAGCCTGCTTTAAACACTCTAATTTTTTCAAAGTAACAGTCCTGATTTCCCGCCACACCAAGTGAATGGCATGACGGTTCGTCAGAAGGGAGGAACCAGTGACACCAGTGCATACCGAAGGTACGACCAGCGTACTGATCCCGAAATTCAACTACGAGCTTAGATCGGAAGAGCGTCGTGTAGGGAAAGAACAGGTATGTGTAGG
+
CCCCCGGGGGGGGGGGGGGGGGGGGGGGGGGGGGGGGDGGGGGGGGGGGGGGGGGGGGGGGGGGGGGGGGGGGGGGGGGGGGGGGGGGGGGGFGGGCGDGGGGGGGGCFGGGGGGGGGGGGGGGG9FAEFFGGGGGGGGFGGGDFGFGGGGGGGGGGGGFGGGGGGGGGGGGGGGGGEGGGFEFGEGGDEEGGFFGGFCFGGGFGGFGGDDG>67?BAFF**==BFBA2BA>FCEGGF:2?FFFFFFFCFFDFDE>F3);C<@FFFB@D@@4;>(,154?00371244:((*/)09*.0:)
@M03152:184:000000000-AWYW1:1:2107:13943:6726 2:N:0:CCACTACTATACCTGT
CCCAACTATCCCTATTAATCATTACGTCCATCCTAGAAACCAACAAAATAAGATCAACGTCCTATTTCATTATTCCATGCTAATGTATTCAAGCGTGAGCCTGCTTTAAACACTCTAATTTTTTCAAAGTAACAGTCCTGATTTCCCGCCACACCAAGTGAATGGCATGACGGTTCGTCAGAAGGGAGGAACCAGTGACACCAGTGCATACCGAAGGCACGACCAGCGTACTGATCCCGAAATTCAACTACGAGCTTAGATCGGACGAGCGTCGTGTAGGGAAAGAACAGGTATGTGTAGA
+
CCCCCGGGGGGGGFGGGGGGGGGGGGGG,CFGGGGGCFFGGGGGGGGGGGGGCGGGGGGGGGGGGGGGGGGGGGGGGGGGGGGGGGGGGGGGGGDGGGGGGGGGGGGGGFGGGGGGFEGGGGGGGGGAFFGGDC:FGGGFDFGGGGFEGGGGGGGGGGGGGGGGFGFGFGGDEGGGCEGFEDF8EC8CEG?DFGGGFGGFFGFFGGFGF7FD?7;9?FFFFEBAFAD>AB>FFFECFFE2?B4?FFEFFGA1;*):4CEE?C<3;,1(-((((-(-8@A*:F:FB<??:?0=*.01:6C))
@M03152:184:000000000-AWYW1:1:2107:7262:6761 2:N:0:CCACTACTATACCTGT
CCCAACTATCCCTATTAATCATTACGTCGACCCTAGAAACCAACAAAATAGGATCAAACGCCCTATTTCATTATTCCATGCTGATGTATTCAAGCGTTAGCCTGCTTTAAACACTCTAATTTTTTCAAAGTAACAGTCCTGATTCTCCGCGACACCAAGTTAATGACATCGCGGCGCCCCAGGAAGGAGGAACCAACAAAACCAGTACGTACCATAGGCACGACCAGTAAATTGATCCCGAAATTAAACTACGAGCTGAGATCGGAAGAGAGTCGTGTAGGGAAAGAAAAGGTATGTGTAG
+
CCCCCGGGAFGGFGGGGGGGGGGGGGGGCCEGGGFF6EFGGF@FFFGGGGEGGFGGGGGG+CFGGGGGGGGFCCGGDACF8FFCFGGGGGGCEA@CFEGGEGGGGGFDFCGGCFEF9AFGC<@DE8<?F9<EFFGFF=DF9E9FFFFDEGDG7BCDFGG9BFDGD8EDFFGG6=6+:+@@EEF57DE7D8CC>FGGC*9FFF4A,0BCCC47AC78=;AFFF?1088;77<=+:CF>3)(81386/6@77602C3055)4<))86::603(4))-,47(14).)4:37((()*)1/0)*))
@M03152:184:000000000-AWYW1:1:2107:11245:6819 2:N:0:CCACTACTATACCTGT
CCCAACTATCCCTATTAATCATTACGTCGATCCTAGAAACCAACAAAATAGGGTCAAACGTCCTATTTCATTATTCCATGCTAATGTATTCAAGCGCGAGCCTGCTTTAAACACTCTAATTTTTTCAAAGTAACAGTCCTGATTCCCCGCCACACCAACTGAATGGCATGACGGTTCTTCAGAAGGTAGGAACCAGTGACACCAGTGCATACCGAAGGCACGACCAGCGTACTGGTCCCGAAATTCAACTACGAGCTTCGATCGGAAGAGCGTCGGGTAGGGAAGGAACAGGAATGGTTAA
+
CCCCCGGGGGGGGGGGGGGGGGGGGGGGGGGGGGGGGGGGGGGGGCGGGGGGGGGGGFGGGGGGFFFFGGGGGGFGGGGGGGGGGGGGGGGGGGGGGGGGGGGGGGGGGGEGFGGCF,EFAFGGGF<AAFGGGGGDFAFG9=FEDFGF7EEGGGGGGCGGGC=FA?EGGGFGGD8?CFF:8DEDD,6>EFFGGGGCFC9BAFCFFFFF;DFGFEC5BAAFFFFB2?5?5?5??>@GGFFFE@D@6=EAC:A@;:)6>@)(()4;1?:0(12(13(((0(86>7>(-1:08<5)2))*)*.)
@M03152:184:000000000-AWYW1:1:2107:9320:6839 2:N:0:CCACTACTATACCTGT
CCCAACTATCCCTATTAATCATTACGTCAACCCTAGAAACCAACAAAATAAGATCGACGTCCTATTTCATTATTCCATGCTAATGTATTCAAGCGTTAGCTTGCTTTAAACACTCTACTTTTTTCAAAGTAACAGTCCTGTTTCCCCGCAACACCAAATTAATGGCATCACGGTTCTACAAGAGGGAGGAATCAGTGAAACCAGTTCATACCAGTGGCACGACCGACCTACTGACCCCGAAATTCAACTACGAGCTTAGATCGGAAGAGCGTCGTGTAGGGAAGGAACCAGTATGTTTGGA
+
CCCCCGGFGGGGFFGGGGGGGGGGGGGG7CEFFGGGGGGGFFGGFDFEFGFF<EGEGGGGGGGGGGGFGGGGGGGGGGGGGFFGEFGGFGGGFGEFGGGGGGFGGGGFGGGGGGGGG,EFGGGGGGFGFEGFFGGGGGFGFFGFGGGGEEGGGGEGFFFGGEFF8DFGGGGG6FEGGGGGGGGGGCEC+=?CEDGFFGGFGFFFFGAFFGGGFCFFFBAF5?A>BB@D>FFFAFFC4A5;B28?FFEFFFF06>:@F37EC<;D(:>?B?B3:B20()6*4?<.(4,(((.**)0/*6*((
@M03152:184:000000000-AWYW1:1:2107:13120:6850 2:N:0:CCACTACTATACCTGT
CCCAACTATCCCTATTAATCATTACGTCGACTCTAGAAACCAACAAAATAGGATCAAACGTCCTATTTCATTATTCCATGCTGATGTATTCAAGCGTTAGCCTGCTTTAAACACTCTAATTTTTTCAAAGTAACAGTCCTGATTCTCCGCGACACCAAGTTAATGACATCGCGGCTCCCCAGAAAGGAGGAACCAACAAAACCAGTACGTACCATAGGCACGACCAGTAAATTGATCCCGAAATTCAACTACGAGCTTAGATCGGAAGAGCGTCGTGTAGGGAAAGAACAGGGATGGGAAA
+
CCCCCGGGGGGGGGGGGGGGGGGGGGGGGGGGGGGGGGGGGGGGGGGGGGGGGGGGGGGGGGGGGGGGGGGGGGGGGGGGGGGGGGGGGGGGGGGGGGGGGGGGGGGGGGGGGGGGGGGGGGGGGGGGF<FEGGGGGGGGGGGGGGGGGGGGGGGGGGGFGGGGGGGGGGGGGGCCEGGGGGGDFGGDDGGFGGGDGGDFDF*AFFFGCGGGFGGFFF6AFE?B@EFA>FFFFCCDD6A7>BF?A=CFCCA30C59DFC8>?A:6??9B??B91>7(.3@<>7F::?B07:)3::)*.*.(
@M03152:184:000000000-AWYW1:1:2107:27632:6862 2:N:0:CCACTACTATACCTGT
CCCAACTATCCCTATTAATCATTACTTCGGTCCTAGAAACCAACAAAATAGAACCAAAGTCCTATTCTATTATTCCATGCTAATGTATTCAAGCGTAAGCCTGCTTTAAACACTCTAATTTTTTCAAAGTAAAAGTCCTGGATCCCCAACGCACTCAATTAAGGGCACGCTGGTTCCCCAGAAGGAAAGACCCAACCAGAGCAGTGCTTACCTTGCGGCAAGACCACCCAGCCAGGCCCGAAACTCAACTACGAGCTTAGATCGGAAGCGCGTCGTGTAGGGAAAGAAAAGGAACGTGTAG
+
CCCCCECFGGGGGGFGGGGGGFGGGGGFFGGGGGEGGFGGGGGGGFFAFDGGGCEGEGGEGEFCFFGFFGGGGGGGEECEDGGGGFGGFCFGGCGFGGFGFGG?FEF?CBEF8FGGGGFFGFEFGGGB9FGFGGGGC4EFFGGFEFFG7CEGGGGGGGGGGDG=8EGGGGGGG@AD@DFGGGG?FEGGGGDDFGGDGGFFGGGFF+7@FDFGFGFABD5@5CB5BABDFFFFFA=C85)6)(:(1;3F@FF@0*8,83<8C3?DF(39((-119(-4).8854)8?0:038@44))13*()
@M03152:184:000000000-AWYW1:1:2107:23985:6947 2:N:0:CCACTACTATACCTGT
CCCAACTATCCCTATTAATCATTACATCAGCCTTAGAAACCAACAAAATAAGACCAACGTCATATTCTATTATCCCATGCTGTAATATTCAATGGCAAGGTTACGCCTGCTTTGAACACTCTAATTTTTTCAAAGTAAATGATTGGAAGCGGTTGCCCACTATCCAAACGTAGGAAGCCCAGACCCAGCCACGCCACAAGGACGAGCTTTGGCCTGAATGCCCCCGAAATTCAACTACGAGCTTAGATCGGAAGAGCGTCGTGTAGGGAAAGAACAGGTCTGTGTAGATCTCGCGTATCGC
+
CCCCCGGGGGGGGGGGGGGGGGGGGGGGGGGGGGGGGGGGGGGGGGGGGGGGGGFFGGGGGGGGGGGGGGGGFGAFGGGGGGGGFFFGGGGGGGGGGFGFGGGGGGGGGGGGGGFGGGFGGGGGGGGGGGCFFDFGGFFGGGGGCFFFDGGGGGGGGGGGGFDFGG8EFDGGGGGGFDCCFGGGGFGFDGGGG>ECGG8;:0?BGDFGGGGGFDF>AA9AFACFFE9>AF:CF8@>8A)655?3847+<5><<<4=F@3313615<)4(4(((.((.).)).-*)--.))4@)().1(2,(
@M03152:184:000000000-AWYW1:1:2107:22339:6969 2:N:0:CCACTACTATACCTGT
CCCAACTATCCCTATTAATCATTACGTCGACCCTAGAAACCAACAAAATAGGATCAAACGTCCTATTTCATTATTCCATGCTGATGTATTCAAGCGTTAGCCTGCTTTAAACACTCTAATTTTTTCAAAGTAACAGTCCTGATTCTCCGCGACACCAAGTTAATGACATCGCGGCTCCCCAGAAAGGAGGAACCAACAAAACCAGTACGTACCATAGGCACGACCAGTAAATTGATCCCGAAATTCAACTACGAGCTTAGATCGGAAGAGCGTAGTGTAGGGAAAGAGCAGGTAAGTGTAG
+
CCCCCGGGGGGGGGGGGGGGGGGGGGGGCFGGGGGGFFFGGGGGGGGGGGGGCGGGGGGGGGGGGGGGGGGGGGGGGGGFGGGGGGGGGGGGGGGGEGGGGGGGGGGGGGGGGGGGGGFGGGGGGFGGFFFGGGGGGGGGGGGGGGGDEGGGGGGGGGGEFGGGGGGGFFGCEGGGGGGGGG6CFFGGFGGGGGGGGGGFGGGFGGFGGGGG>CCF64AFF>22@FFA>AC+7+11;CFDF>B(:+7C9CF;0*)6>;<24)),3,:0<F<9>(7(4*)62.4)(4<((5,)))***.:)-
@M03152:184:000000000-AWYW1:1:2107:7206:6993 2:N:0:CCACTACTATACCTGT
CCCAACTATCCCTATTAATCATTACGTCAATCCTAGAAACCAACAAAATAAGATCAACGTCCTATTTCATTATTCCATGCTAATGTATTCAAGCGTGAGCCTGCTTTAAACACTCTAATTTTTTCAAAGTAACAGTCCTGACTTCCCGCCACACCAAGTGAATGGCATGACGGTTCGTCAGAAGGGAGGAACCAGTGACACCAGTGCATACCGAAGGTACGACCAGCGTACTGATCCCGAAATTCAACTACGAGCTTAGATCGGAAGAGCGTCGGGTAGGGAACGAACAGGAAGTGTGAGG
+
CCCCCGGGGGGGGGGGGGGGCFGGGGGGGGGGGGGGGGGGFGGGGGGGGGGGGGGGGGGGFFGGGGGGEGGGGGGGGGFGGGGGGGGGGGGGGGCFEEGGGDEGGGG9FFFGFGFFGGGGGGGGGGGGC?DGGGDGGCEFFGGGGGGGGGEEGGGGGGGGDADGGGFGGGGGCEGEDECEGGFGGGFGGGFGEFGGDGGFG6D5:CFGC+AC5E*9?6;=?>A2>A@>49)?>8E+=?DDEB4;+:7+<CF@DG30A>3<)1=<@?>=1((3060(,)4>:53)(43,3?0)),)*2)*6(
@M03152:184:000000000-AWYW1:1:2107:20908:7024 2:N:0:CCACTACTATACCTGT
CCCAACTATCCCTATTAATCATTACGTCGATCCTAGAAACCAACAAAATAGAATCAAACGTCCTATTTCGTTATTCCATGCTAATGTATTCAAGCGTGAGCCTGCTTTAAACACTCTAATTTTTTCAAAGTAACAGTCCTGATTCCCCAAGACACCAAATTAATGACATCATGGTTCGTCAGAAGGTAGAAATCAATAATACCAGTACGTACAATAGCACGACCAATAAATTGATCCCGAAATTCAACTACGAGCTTAGATCGGAAGAGCGTCGTGTAGGGAAAGAACAGGAAGGTGTAGA
+
CCCCCEGGFGGGGGGGGGGGGGGGGGGGGGGGGGGGGGGGGGGGGGGGGGGFGGGGGGGGGGGGGGGGGGFGGGGGGGGGGGGGGGGFGGGGGGGGGGGGGGGGGGGGGGGGGGGGGGGGGGGGGGGGGGGGGGGGG@FGGGGGGGGGFEGGFFGGGGGGGGGGGGGGGFFFGGGGAE=EFGGGGGGGGGGGCFGGGGGFGFFDGFFFDDGDFGFFFFF8@?B>A>@FFFE>@AC;=95>DFFFCFEFEFA>2DBF)6@CE<>6769@@D(.(62;?AEF?F<:@D?:0<3)0(8)9-:2)
@M03152:184:000000000-AWYW1:1:2107:11117:7025 2:N:0:CCACTACTATACCTGT
CCCAACTATCCCTATTAATCATTACATCAGCCTTAGAAACCAACAAAATAAGACCAACGTCATATTCTATTATCCCATGCTGTAATATTCAATGGCAAGGTTACGCCTGCTTTGAACACTCTAATTTTTTCAAAGTAAATGATTGGAAGCGGTTGCCCACTATCCAAACGTAGGAAGCCCAGACCCACCCACGCCACAAGGCCGCGCTTTGGCCTGAATGCCCCCGAAATTCAACTACGAGCTTAGATCGGAAGAGCGTCGTGTAGGGAAAGACAAGGTATGTGACGACTACGGTGGGGGC
+
CCCCCGGGGGGGGGGGGGGGGGGGGGGG9FGFGGCFE@CF@FGGG8CFFEFGGGGGFGGGGEGFGFGGGGGCGGGGGGGGGGGGCGGGGFAFGGFGGGGGGGGFGGGGGGGGFBFD<EEGGGGAFGGGGGGFFEFGGEGGGGGFGGG,>EE+CEGGGGGGGCFGGGC8DEFC8A9DFCGD=DGGFGG+@EFG>ED>C67AC+03+<@DDDFFA?F496=BFFF9>82;@F:AF6?8?F);308;F*7A?<><DC23;0(69,((423:04:?732:(749:F<4))(,((()0(0;<()((
@M03152:184:000000000-AWYW1:1:2107:21895:7101 2:N:0:CCACTACTATACCTGT
CCCAACTATCCCTATTAATCATTACTTCGTTTCTGAAAACCAACAAAATAGAAACAAAGTCCTATTCCGTTATTCCATGCTAATGTATTCAAGCATAAGCCTGTTTTAAACACTCTAATTTTTTCAAAGTAACAGTCCTAGATCCCTAGCGCACTCAATAAAGCGCACGCTAGTTCCCTAGAAGGAAAGGCCCAACCGAAGCAGTACTAACCTTGCGGCTAAACCGCCTAGCCAGGCCCGAAATTCAACTACGAGCTTAGATCGGAAGAGCGTCGTGTAGGGAAAGAACAGGTAGGATGAA
+
CCCCCGGGDGGGGGGGGGGGGGGGGGGGGGGGGGGGGGGGGGGGGGGGGGEGGGGGFGGGGGGGGGGGGGGGGFFGGGGGGFGGGFGGGGGGGGGGGGGGEGGGFGGGGGGGGGGFFGGGGGGGGF9FFGGGFGGG9FEFGGGFFEE?>F8ECEEGGCFEFFF,@EEEEGGCCDFF8DFDF9EEGGGCEGEGEGGGGGGBEGGFGGFGDFC71CC>?5?>4AAED425@ADF4;5<F4;>B9B1A8CC7C4;23>B>8))7)7(0(--(.(--81-403725:F(1:((3()*)*)*)*()
@M03152:184:000000000-AWYW1:1:2107:19717:7204 2:N:0:CCACTACTATACCTGT
CCCAACTATCCCTATTAATCATTACATCGATCCTAGAAACCAACAAAATAGAATGCGATGTCCTATTTCATTATTCCATGCTAATGTATTCAAGCGTGAGCCTGCTTTAAACACTCTAATTTTTTCAAGGTAACAGTCCTAATTCCCCAAAACATCAAATGAATGACATTATGGTTCATTAGAAGGTGAGAACCAATAAAGCCAGTTCATACCAAGGGCACGACCAACTCATTGATCCCGAAATTCAACTACGAGCTTAGATCGGAAGAGCGTCGTGTAGGTACAGAAACGGTAGGTTGAA
+
CCCCCGG?EGGGGGGGGGGGGGGGGGGGEGGGGGGGFGGGG<FGGGGGGGGGGGGGGGGGFGGGGGGGGFGGGGGGGGGFGGGGGFGGFGGGF9FCFFGGGGGGGGGG<FFGCGGGGGFGGGGGGGGGD8FDECCFFGFGGCFGGGGGGG8FFGGGGCDDCGFGGFCDFGGFD?DFGGGGGFGG8,@AD,@EGGGGGFGBGF6DCFCCGGGGFE6D*<5D>5==5?C>@FFFFAE;8CF5*=D2BF<AEDAE=C*:;=4>=**/-5=@2-:(6;01;;3AE+)+1)74)/()2()):)2()
@M03152:184:000000000-AWYW1:1:2107:19354:7241 2:N:0:CCACTACTATACCTGT
CCCAACTATCCCTATTAATCATTACGGCGACTCTAGAAACCAACAAAATAGAACCGCGCGTCCTATTTTATTATTCCATGCTAATGTATTCAGGCATAGGCCTGCTTTGAACACTCTAATTTTCTCAAGGTAAAGGTCCTGGTTCCCCGACGCACACCAACAAAGGGCACGCCGGCTCACCAAGAGGTAAGGCCCGCCCAGACAGTACGTGCCGTTAGGCAGACCGCCCGGCCAGGCCCGAAATTCAACTACGAGCTTAGATCGGAAGAGCGGCGTGTAGGGAAAGAACAGGTATGGGTGA
+
CCCCCGGGGGGGGGGGGGGGGGGGGGGGGGGGGGGGGGGGGGGGGFGGGGGGGGGGGGGGGGGGGGGGGGGGGGGGGGGGGGGGGGGGGGGGGGGGGGGGGGGGGGGGGGGGGGGGGGGGGGGGGGGGFCEGGGGGGGGGGGFGGGGGGGGGGGGGGGGGGGGGFGGGFGGGGGGGGGGGGGGGGGGF?FEFGGGGGGGFGCGFGFAGDGGG>>DEFDFF486;DE@EF>BFF3?FGFFB5(74FFB?>7@B0*79>B>))6:BB00((,(((-722.,=>3,)4::31(.5*)19*.9((
@M03152:184:000000000-AWYW1:1:2107:25658:7264 2:N:0:CCACTACTATACCTGT
CCCAACTATCCCTATTAATCATTACCTTGGTTCTATAAACCAACAAAATAGAACCATGGTCCTATTCTATTATTCCATGCTAATGTATTCGAGCAAATATGCCTGCTTTGAACACTCTGATTTTTTCAAGGTAAAAGTCTTGGCTCCCTAGCCCAACTCAATAAAAAGTAGACTAGTTCCCCAAGAAGTGGTACAGGGCCCTTGGATCCAGAATGCCTACTCAGACAAGCCAAGTAGGCCCGGCCAAATGACCCTCGAAATTCAACTACGAGCTTAGATCGGAAGAGCCGCGTGTAGGGAA
+
CCCCCGGGGGGGGGGGGGGGGGGGGGGGGGGGGGGGGGGGGGGGGGGGGGGGGGGGGGGGGGGGGGGGGGGGGGGGGGGGGGGGGFGGGGGGGGGGGGGGGGGGGGGFFFFGGFGGFGGGGGGGGGGGGGGFGGGGGGFGGGGGGGGGGGGGGGGGGGGGGGGDDFGGGGFGGFFGGGGG?=FGGFGEGGCEGGGGDDEF6DFFGGFGGGGFFGDF6?FFFD<)**:CBACFAAACF5*@*:>55:>FB:86>0*0*:=@BE4CFFFB)-62(.;<36?A@A6:(83(((.:)4<>F>C(4
@M03152:184:000000000-AWYW1:1:2107:22301:7269 2:N:0:CCACTACTATACCTGT
CCCAACTATCCCTATTAATCATTACGTCGATCCTAGAAACCAACAAAATAGAATCAAACGTCCTATTTCATTATTCCATGCTAATGTATTCAAGCGTATGCTTGCTTTAAACACTCTAATTTTTTCAAAGTAACAGTCCTGATTCCCCAAGACACCAAATTAATGACATCAAGGTTCTTCAGAAGGTAGAAACCAATAATACCAGTACGTACCGAGGCACGACCAACAAATTGATTCCGAAATTCAACTACGAGCTTAGATCGGAAGAGCGTCGTGTAGGGAAAGAACAGGTAATTATAAA
+
CCCCCGGGCGGGGGGGGGGGGGGGGGGGGGGGGGGGGGGGGGGGGGGGGGGGGGGGGGGGGGGGGGGGGGGGGGGGGGGGGGGGGGGGGGGGGGGGGGGGGGGGGGGGGFGGGGGGGGCFGGGGGFGCFCFGGGGGG9EGGGGGGGGGGGGGGGGGGGGGGGGGGGGGGGGGGCFGGGGGGGGGG8@AFFGGGGGGFGDFGFGFCG?DDFGG>EDBF>BFAEBFFFFFFFBFFCEF@FFDFFFFFFFCCDA=?:D9AC=E5?12?0683;0(:@0(/8C47A@F???041(**)***)*))
@M03152:184:000000000-AWYW1:1:2107:16350:7275 2:N:0:CCACTACTATACCTGT
CCCAACTATCCCTATTAATCATTACGTCAATCCTAGAAACCAACAAAATAGGATCGAACGTCCTATTTCATTATTCCATGCTAATGTATTCAAGCGTTAGCTTGCTTTAAACACTCTAATTTTTTCAAAGTAACAGTCCAGATTCCCTGCAACACCAAATTAATGGCATTACAGTTCATCAGGAAGGAGGAATCAGTAAGACCAGTACATACCGGTGGCATGACCAGCCTACTAACCCCGAAATTCAACTACGAGCTTAGATCGGAAGAGCGTCGTGTAGGGAAAGAACAGGAATGTGAAA
+
CCCCCGGGGGGGGGGGGGGGGGGGGGGGDGGGGGGGGGGGGGGGGGGGGGGGGGGGGGGGFGGGGGGGGGGGGGGGGGGGGGGGGGGGGGGGGGGGGGGGGGGGGGGGGGGGGGGGGCFGGGGGGGGFGGGGGGGGGGGGGGGGGGGGFFGEGGGGGFFGGGGGGGGGGGGGGGGGGGGGGG?,@FGGGGGGGGGGGGGFGFFFFGFGGC9?F6CDFE5AF5CEEFFFFFEFFFFGGFFAAAEFFAEFFGF=>?;@;=E=>5@D?FD@((/.67996)3A)8157?FF0((0).))06*))
@M03152:184:000000000-AWYW1:1:2107:23739:7299 2:N:0:CCACTACTATACCTGT
CCCAACTATCCCTATTAATCATTACTTCGATCCTAGAAACCAACAAAATAGCACCAAAGTCCTATTCTATTATTCCATGCTAATGTATTCAAGCGTAGGCCTGCTTTAAACACTCTAATTTTTTCAAAGTAAAAGTCCTGGATCCCCAGCGCACTCAGTTAAGAGAACACTGGTTCCCCAGAAGGAAAGGCCCGACCAGAGCAGTGCTTACCTTGCGGCAAGACCACTCAGCCAGGCCCGAAATTCACCTACGAGCTTAGATCGGAAGAGCGTCGTGCAGGGAAAGAACCTGCAATGGTAT
+
CCCCCGGGGGGGGGGGGGGGGGGGGGGGG8FGEGFG9<FFGGGGGGFGGGGGGGGGGGFGGGGGGGGGFGGGGGGGGGGGGGGFGGGGGGC<FCFGGGGGGGGGGEG?FFGGGGGGGGGGFAEGGGA9?E9E9AFGGGEF?FFGGGGFCFGE78FGGCGGG8;,D8EGDDGFFFFFDFGFC8DEF8E,DCD,@B>EGDDC7DGFFFFFFGGGFGG5?*<A*/:=294/4*);FF>DFD?9B(2:6@C+)26@175()//)9)//:026@@39,404:)(91>()8???B(())(*1*,::)
@M03152:184:000000000-AWYW1:1:2107:5338:7360 2:N:0:CCACTACTATACCTGT
CCCAACTATCCCTATTAATCATTACGGCGACTCTAGAAACCAACAAAATAGAACCGCGCGTCCTATTTTATTATTCCATGCTAATGTATTCAAGCGTGAGCCTGCTTTAAACACTCTAATTTTTTCAAAGTAACAGTCCTGATTTCCCGCCACACCAAGTGAATGGCATGACGGTTCGTCAGAAGGGAGGAACCAGTGACACCAGTGCATACCGAAGGTACGACCAGCGTACTGATCCCGAAATTCAACTACGAGCTTAGATCGGAAGAGCGTCGTGTAGGGAAAGAAACAGTATGTGTAT
+
CCCCCGGGGGGGGGGGGGGGGGGGGGGGCGGGGGGGGGGGGGGGGGGGGGGGGGGGGGGGGGGGGGGGGFGGGGGFGGGGGGGGGGGGGGGGGGGGGGGGGGGGGGGGGGGFGCFGGGGGGGGGGGGGGGGGGGGGGFGGGGFFGGFDEGGGGGGGGFFFGGGGGGGGFFGCEGGEGGGGGGGGCCDG5CEGGGG>CDG@FFGA5DAGFCGGFEGF:DFFF>?@6>?A15;EFCEC:F46A65?FFFFFGFF0<B1BBAFFF>010:9(4(4-4>9?>(*)).)(4:0(((0*)*/2-0:)
@M03152:184:000000000-AWYW1:1:2107:3798:7403 2:N:0:CCACTACTATACCTGT
CCCAACTATCCCTATTAATCATTACGGCGACTCTAGAAACCAACAAAATAGAACCGCGCGTCCTATTTTATTATTCCATGCTAATGTATTCAGGCATAGGCCTGCTTTGAACACTCTAATTTTCTCAAGGTAAAGGTCCTGGTTCCCCGACGCACACCAACAAAGTGCACGCCGGCTCACCAAGAGGTAAGGCCCGCACAGACAGTACGTGCCGTTCGGCAGACCGCCCGGCCAGGCCCGAAAGTCAACTACGAGCTTAGATCGGAATAGCGTCGTGTAGGGCAAGACCCAGTGTGAGGCG
+
CCCCCGGGCEFGGGGGGGGGGGGFGDEGGGGGFFFGFGGGGGGGCGCEFGGGGGGGGCFFEDEGGGGGGGFGFAEFGGGGGFFGGGGFGGGGACFGGGAFFGGGDCAB,9,A?8E=AFFFFGG<?<EAAEGGFGG9=FGCF89FD=FG@EGGGEFEGEG8+8E8==FGDFC+@C+@ECFFFGG>7@F3@=<6C8*17*=6;*2;6:148269F**2).::5)6;6>9D(<05@5:35B>B:(>(0/61.:)4<CD().:))).(4((())-(-29>:.(*)).0((.((((0))/**)*((
@M03152:184:000000000-AWYW1:1:2107:9823:7410 2:N:0:CCACTACTATACCTGT
CCCAACTATCCCTATTAATCATTACATCGATCCTAGAAACCAACAAAATAGAATGCGATGTCCTATTTCATTATTCCATGCTAATGTATTCAAGCGTTAGCCTGCTTTAAACACTCTAATTTTTTCAAGGTAACAGTCCTAATTCCCCAAAACATCAAATTTATGACATTATGGTTGGTCCGAAGGGAGAAACCAACACAACGAGTACGTACCGATGCACCACCAACACCAAGCTCCCGACATTAATCTACGACCTTATAAAGTAAGAATGTCGTGGTGGAAGAGAAGAAGAAGTGTATGA
+
CCCCCGGFGGGGGGGGGGGGGGGGGGGGEFCFGFGA,FGGGGGGGFGGGGGGGGGGDEGGGGGG,EGGGGGGGGGGGGGGFGGGGGGGFGAFGGGDGGGGGGGGGGGGGGGGGGGGGFGGGGGGGFGF,=FGG9EAEFGGA,@FGB,E=+,9,45D,,44,,@;8D,9,3,,,99,++@F,@68+3@>+=,,@DF66++*6++0+3023=++<4+035*3*;8))*:>)*/3;*)*3*3-)520+1*=*2+(/).(;)9)77>))1)11)))1(/(/./)(1/)(...5(()/2@62)2))
@M03152:184:000000000-AWYW1:1:2107:6570:7435 2:N:0:CCACTACTATACCTGT
CCCAACTATCCCTATTAATCATTACTTAAGTCTTAGAAACCAACGAAAGTAAGACAAAAGTCCTATTTCATTATCCCATGCTAATATATTCAAAGGCTAGGTTACGCCTGCTTTGAACACTCTAATTTCTTCACAGTAAAAGATTTGAAATACTTTTATCCTTATTTAAAAAGTATTTTAAAGTAAGGAGTATATTCAAAAGGAAGGAAATAAAAATATAGTACACATCTGAAAAGATAGACATTAACTTTTATTAACCGAAATTCAACTACGAACTTAGATCGGAAGAGCGTCTTGTAGG
+
CCCCCGG@FFGGGGGGGGGGGGGGGGGGGGGGGGGGGGGGGGGGG<FG7CFFFCGGGGG8,CEEEFGGGFFFAFGGG@CEDDEGGGCAFFCGGEDFCCFE?FGF?B@FEC,AEGD<<F<95EAAE,<FGGGG?FFGGGG9,AEF;FGGG9CEGGGG,>EGFAEEFDFA,@D989;AAFC;DB,@D,@,=,@=D@=E=9A+DD+;=85DFCDF5ED?9D9?+?9DEFE55DDFF5=8889DF@?7+9C9E@A7EGA@F<:88)8=;*3;AEE5)/)/41*461*9(82>((0/28))+.+))
@M03152:184:000000000-AWYW1:1:2107:13478:7443 2:N:0:CCACTACTATACCTGT
CCCAACTATCCCTATTAATCATTACATCGATCCTAGAAACCAACAAAATAGAATCTGATGTCCTATTTCATTATTCCATGCTAATGTATTCAAGCGTAAGCTTGCTTTAAACACTCTAATTTTTTCAAGGTAACAGTCCTAATTCCCCATAACATCAAATAAATGACATTATGGTTCTTTAGAAGGTGAGAACCAGTAAGACCAGTACATACCAAGGCATGACCGATCCCTTGATCCCGAAATTCAACTACGAGCTTAGATCGGAAGAGCGTCGTGTAGGGAAAGAACAGGTATGTGTAGA
+
CCCCCGGGGGGGGGGGGGGGGGGGGGGGGGGGGGGGGGGGGGGGGGGGGGGGGGGGFAFGFGGGGGGGGGGGGGGGGGGGGGGGGGGGGGDFGGGGFEGGGGGGGFGGGGGGGGGGGGGGGGGGGGGGD<FGGGGGGGGGGGGGGGGGGGGGGGGGGGGGGGGGGGGGGGGGGCGGGGGGGGFGC8DEFGGGG?DFFGFFGGCF8D7AFFGDFGGB*<FFDFFFADFFAFEAAFCCCF?ABAFFAFFFFC>AFC49FC=EFFB2(65>=599966;;A9FFFFA(,6,333*;7)++.2))
@M03152:184:000000000-AWYW1:1:2107:11054:7490 2:N:0:CCACTACTATACCTGT
CCCAACTATCCCTATTAATCATTACGTCGATCCTAGAAACCAACAAAATAGAATCAAACGTCCTATTTCATTATTCCATGCTAATGTATTCAAGCGTATGCTTGCTTTAAACACTCTAATTTTTTCAAAGTAACAGTCCTGATTCCCCAAGACACCAAATTAATGACATCAAGGTTCTTCAGAAGGTAGAAACCAATAATACCAGTACGTACCGAGGCACGACCAACAAATTGATTCCGAAATTCAACTACAAGCTTAGATCGGAAGAGCGTCGTGTAGGGAAAGAACAGGTATGTTTAAA
+
CCCCCGGGGGGGGGGGFGGGGGGGGGGGGGGFGGDGFGGGGGGGGDFGGCFGDGGG9EFGFFGGAEFGGGGGEGGGGGGFGGFFGGGGGGGGGGGGGGGGGGGGGGGGGFCFFGGGG,AFGGGGGGGFGFGGGGGGGGGGGGGGGGGGGGGGGGGFDCGGGFFGDFFGFGGFFGFGGGFGGCF;EFGGGGGGGGGCFCFFGG6FFDDG>F+=>@DEB55AABF5A>>FFFFCAAEC9@*>>AFFFF78C8?)5;6>F*.45?B(-4635=B9<B@D3568353)(61,(,.11))**)*))
@M03152:184:000000000-AWYW1:1:2107:22301:7545 2:N:0:CCACTACTATACCTGT
CCCAACTATCCCTATTAATCATTACGGCGACTCTAGAAACCAACAAAATAGAACCGCGCGTCCTATTTTATTATTCCATGCTAATGTATTCAGGCATAGGCCTGCTTTGAACACTCTAATTTTCTCAAGGTAATGGTCCTGGTTCCCCGACGCACACCAACAAAGGGCACGCCGGCTCACCAAGAGGTAAGGCCCGCCCAGACAGTACGTGCCGTTAGGCAGACCGCCCGGCCAGGCCCGAAATTCAACTACGAGCTTAGATCGGAAGCGCGTCGTGTGGGGAAAGAACAGGGATTTGTAA
+
CCCCCGGGGGGGGGGGGGGGGGGGGGGGGGGGGGGGGGGGGGGGGGGGGGGGGGGGGGGGGGGGGGGGGGGGGGGGGGGGGGGGGGGGGGGGGDGGGGGGGGGGGGGGFGGGGGGGGGFGGGGGGGGFFGGGGGGGGGGGGGGGGGGG@EGCEEGGGGGGGGGDGGGGGGGGG7EGGGGGGGGGGGGGGCGFGFCEGDGAGCF6CDFGGC7FFGGAEEFFAA13?DFF>DFF3.8FGEF639)4@89?2:60,9715>2<4<A6?(:0(49>;9>(-.(025(8211:0115),))*)*-)
@M03152:184:000000000-AWYW1:1:2107:17458:7558 2:N:0:CCACTACTATACCTGT
CCCAACTATCCCTATTAATCATTACGGCGACTCTAGAAACCAACAAAATAGAACCGCACGTCCTATTTTATTATTCCATGCTAATGTATTCGGGCATAGGCCTGCTTTGAACACTCTAATTTTCTCAAGGTAAAAGTCCTGGTTCCCCGACGCACACCAATAAAGGGCACGCCGGCTCACCAAGAGGTAAGGCCCAGCCAGACAGTACACGCCGTTAAGCGGACCGCCCGGCCAGGTCCGAAATTCAACTACGAGCTTAGATCGGAAGAGCGTCGTGTAGGGAAAGAACAGGACTGGGGAG
+
CCCCCGGGGGGGGGGGGGGGGGGGGGGGGGGGGGGGGGGGGGGGGGGGGGGGGGGGGGGGGGGGGGGGGGGGGGGGGGGGGGGGGGGGGGGGGGGGGGGGGGGGGGGGCFGGGGGGGGGGGGGGGGGGGGGGGGGGGGGGGGGGGGGGDGGGGGGGGGGFGGGGGGGCCEGDFGGGGGGGGGGGGGGGCFGGCFGGGFGFGGGFGGFF7CGGFDDA3FFFF:69FEBFFFFBE)4CCFFF:?B:?FFFA>@707D>EFFFF<20:?0(4((440((384@2@?>?B<?(344)())*()-(
@M03152:184:000000000-AWYW1:1:2107:25542:7559 2:N:0:CCACTACTATACCTGT
CCCAACTATCCCTATTAATCATTACGTCGATCCTAGAAACCAACAAAATAGAATCAAACGTCCTATTTCGTTATTCCATGCTAATGTATTCAAGCGTGAGCCTGCTTTAAACACTCTAATTTTTTCAAAGTAACAGTCCTGATTCCCCAAGACACCAAATTAATGACATCATGGTTCGTCAAAAGGTAGAGATCAATAATACTAGTACGTACAATAGCACGACCAATAAATTGATCCCGAAATTCAACTACGAGCTTAGATCGGAAGAGCGTCGTGTAGGGAAAGAACAGGAATGTGAAAA
+
CCCCCGGGGGGGGGGGGGGGGGGGGGGGGDGGGGGGGGGGGGGGGGGGGGGGGGGGGGGGFGGGGGGGGGFEFFGFG9DFFGGGGGGGGGGGGGGGGGGGGGGGGGGGGGGGGGGFGGGGGGGGGGGGGGGGGGGAFGGGGGGGGFEEE88FGGGGF8EFEFDGEGGGGGGCGFFFFC=CFEFFFE9FDAFGFFGGGGGFGFCFDCDGGFGGDFFF8CFF59@BAFFFEA<;1BEGFA45A2@4FEAAEGF?D*)6;CBFEF>-379;1=141>1(/;7F@AD4(,43132)0,)90)*))
@M03152:184:000000000-AWYW1:1:2107:10720:7579 2:N:0:CCACTACTATACCTGT
CCCAACTATCCCTATTAATCATTACGTCAACCCTAGAAACCAACAAAATAAGATCGACGTCCTATTTCATTATTCCATGCTAATGTATTCAAGCGTTAGCCTGCTTTAAACACTCTAATTTTTTCAAAGTAACAGTCCTGTTTCCCCGCAACACCAAGTTAATGGCATCACGGTTCTACAAGAGGGAGGAATCAGTGAGACCAGTTCATACCGTTGGCACGACCGACCTACTGACCCCGAAATTCAACTACGAGCTTAGATCGGAAGAGCGTCGTGTAGGGAAAGAACAGGCATGTGTGAG
+
CCCCCGGGCFGGGGGGGGGGGGGGGGGG>FGFGGGGGGGGFGGGGGGGGGGGGGGGGGGGGGGGGGGGGGGGGGGGGGGGGGGGGGGGGGGGGGGGGGGGFGGGGGGGFFGGGGGGG9FGGGGGGGGFGFGGGGGGGFFCFFGGGFFGGGGGCCFGCGGGGGFGEGGGGDFGDGGGGGGGGECFGEB7EDCEGGGE::@AF?FFFGFGGGG>BGG>AF5C?BFFFFFFF=:FFFFFG4B9EBF?FFFFFGFFFDBBFFF<CC<1?:0<2.4,21(3.56F6F<:((.(42()))0**)2))
@M03152:184:000000000-AWYW1:1:2107:14820:7580 2:N:0:CCACTACTATACCTGT
CCCAACTATCCCTATTAATCATTACGGTGGTCCTAGAAACCAACAAAATAGAACCACAACGTCCTATTCCATTATTCCATGCTAATATATTCAATCAAGAAGCCTGCTTTGATCACTCTAATTTTTTCAAAGTAAAAGTCCTGGATCCCCGACACACCCAGTGAAGGGAATGCCGGCTCTCCAGAAGGAAAGGCCCAGCCAAAGCAGTACTCACCATAAGGCAGACCACCCAGCCAGGCCCGAAATTCAACTACGCTCTTAGACCGGAACAGCGTCGGGTCGGCAAAGAACACATAGTCGT
+
CCCCCDGGGGGGGDGGGFFFCDGCFFGGDEGGDDFG,E,CCCFEGCFGGE<,6FFGEFGGGGGGECCGFGFEC,E@FFGGGGGGGA<<9FFGAA,CFFFFCF8BFEG@FG<A,E?FFGGGCGGFAFFGC9,4C?F,CEFFGG9,@EFFF7>+@+@?F8@DFGFF8D,+,6@DFF>8EC>8=F=,88DAFC8DEGFEGFFF6FC69CF2BCC7@9CA*0;+30=)09)*):>?>6>4C))/8>42?)7@<+1<@G:()/().97)/(,36(4:(-(33)()-80)-1.54(3)),0*2)*(-
@M03152:184:000000000-AWYW1:1:2107:17404:7592 2:N:0:CCACTACTATACCTGT
CCCAACTATCCCTATTAATCATTACGTCGATCCTAGAAATCAACAAAATAGAATCAAACGTCCTATTTCGTTATTCCATGCTAATGTATTCAAGCGTGAGCCTGCTTTAAACACTCTAATTTTTTCAAAGTAACAGTCCTGATTCCCCATAACACCAAATTAATGACATCATGGTTCGTCAGAAGGTAGGAATCAATAATACCAGTACGTACGATTGCACGACCAATAAATTAATCCCGAAATTCAACTACGAGCTTAGATCGGAAGAGCGTCGGGTAGGGAAAGAACAGGTAAGAGTAGA
+
CCCCCGGGGGGGGGGGGGGGGGGGGGGGGGGGGGGGGGFGGGGGGGGGGGGGGGGGGGGGGGGGCGGGGGGGGGGGGGGGGGGGGGGGGGGGGGGGGGGGGGGGGGGGGGGGGGGGGGGGGGGGGFGGGGGGGGGFFEFGGGFGGGGGGGGGGGGGGGDGGGEGGFGGGGGGGGGGGGGCFEGB?GGGGGGGCGGFDGFFFGFFDGFGGFGG>EGFFFFFFFFFFFFFF>EFF8EFGF*-?AFE6FEFEGF@D:?@FF3>87@2>@03=@0(,6((,20=()8>67<,:((0*)**06D))
@M03152:184:000000000-AWYW1:1:2107:17873:7651 2:N:0:CCACTACTATACCTGT
CCCAACTATCCCTATTAATCATTACATCAGCCTTAGAAACCAACAAAATAAGACCAATGTCATATTCTATTATCCCATGCTGTAATATTCAATGGCAAGGTTACGCCTGCTTTGAACACTCTAATTTTTTCAAGGTAAACGATTGAGAGCGGTTGCCCGCTACCCAAACATAGGAAGCACAGATCGAGCCACGCCACAAGGACGAGCTTTGACCTGAAAACTCCCGAAATTCACTACGAGCTTAGATCGGAAGAGCGCCGTGTAGGGAAAGAACAGGGATGTGTATATAGCTGTGGTTGCC
+
CCCCCGGGGGGGGGGGGGGGGGGGGGGGCFGGGGGGGGGGGGGGGGGGGGGGGGGGGGGGGGGFGGGGGGGGGGGGGGGGGGGGDGGGGGGGGGGGGGGGGGGGGGGGGGGGGGGGGGGGGGGGGGGGGGGGGGGGGGGGGEG87EFFCGGGGGGGCGGGEGGGGFGGGGGGGGGGGGGGGGGGGGGG>GEFGGDGGGGFG6A5CDEGGGGGFGGFFA?AFFF=>DDF9FEFFFEC68B@;>AEFFF63>><1>FD:((66>6;CF0::???BFB0(),76FB?A24))).*966)*(1()
@M03152:184:000000000-AWYW1:1:2107:15076:7739 2:N:0:CCACTACTATACCTGT
CCCAACTATCCCTATTAATCATTACATCGATCCTAGAAACCAACAAAATAGAATGCGATGTCCTATTTCATTATTCTATGCTAATGTATTCAAGCGTGAGCCTGCTTTAAACACTCTAATTTTTTCAAGGTAACAGTCCTAATTCCCCAAAACATCAAATGAATGACATTATGGTTCATTAGAAGGTGAGAACCAATAAAAGCCAGTTCATACCAAGGGCACGACCAACTCATTGATCCCGAAATTCAACTACGAACTTAGATCGGAAGAGCGTAGTGTAGGGAAAGGACGGTTATGGGAA
+
CCCCCGGGGGGGGAFFGGGGGEGGGGGGFFGFGGGF<FEFEGGCFFGGGFGFGFGGGEGGEFGGGGGGFAFEEFFEFEGEFGFGFEGGGGGGGGGGGGGGGGGGGGGGGGGGGFGGGEEFG,EEGGGGAEFGGGGGGGGGGGGGGGC=EEFGGGFGFGGGGGGGGGEGGFGGG?=DFGGGGEF;E8=:EFFGGF=8DDFFG8DDEC9@DFGGFFFFB5?>FFADFA8FFF@FCFEGG66:559:FC6BE7>>0*3)*/9@CC?ED@F223>B0((.,=5A481)6(((/6(2)()**)*((
@M03152:184:000000000-AWYW1:1:2107:21061:7786 2:N:0:CCACTACTATACCTGT
CCCAACTATCCCTATTAATCATTACGTCGATCCTAGAAACCAACAAAATAGAATCAAACGTCCTATTTCATTATTCCATGCTAATGTATTCAAGCGTATGCCTGCTTTAAACACTCTAATTTTTTCAAAGTAACAGTCCTGATTCCCCAAGACACCAAATTAATGACATCAAGGTTCTTCAGAAGGTAGAAACCAATAATGCCAGTACGTACCGAGGCACGACCGACAAATTGATCCCGAAATTCAACTACGAGCTTAGATCGGAAGAGCGTCGTGTAGGGAAAGAACAGGTAAGTAGAGA
+
CCCCCGGGGGGGGGGGGGGGGGGGGGGGGGGGGGGGGGGGGGGGGFGGGGGGGGGGGGGGGGGGGGGGGGGGGGGGGGGGGGGGGGGGGGGGGFGGGGGGGGGGGGGGGGGGGGFGGGFGGDGAFGGFGGGGGGGGGGGGGGGGGGGCFGGGGGGGGGGGGGGGGGGGGGGGFF@DGGGFGGGGGGGGGGGGGGGFGGGFGGGFFGFGCGGGFGDFDBFFFEFAAEFFFFFFFFCD8;BFFFFFACEFEF4@DG596C<<5?;DFFFF@@@7091::F9*:?:FFF??:21//)/**)2:)
@M03152:184:000000000-AWYW1:1:2107:13132:7810 2:N:0:CCACTACTATACCTGT
CCCAACTATCCCTATTAATCATTACCCCGGTTCTCAACCAACGAATAGAACGCGATAGGTCCTATTGCATTATTCCATGCTAATCTGTTCAACCGCAATCGCTTGCTTTGAACACTCCAATTTTTTCACAGTAAACTATCTGGGACGCGTACTCCCGCCGGCCCAGCGAAGGGCAGCAGGGACGCCCAGAAGGAGGAACCGCACCGCCCGTACGGCACCGAGTGAACGGCGGACAGGTCGGCGAGGCCCCGAAATTCAACTACGAGCTTAGATCGGAAGAGCGTCGTGTAGGGAAAGAACA
+
CCCCCGGGGGGGGGGGGGGGGGGGGGGGGGGGGGGGGGGGGGGGGGGGGGGGGGGGGGGGGGGFGGGGGGGGGGGGGGGGGGGGGGGGGGGGGGGGGGGGGGGGGGGGGDGGGGGGGGGFGGGGGGGGGGGGGGGGGCGGGGGGGGGGGGGGGGGGGGGDGGGGGGGGGGGGGDGDGGGGGCGGGGGEFGGGGGFGGGGFGGDFGGFGGGGGFGGFFFFFFD6?FFFF1>>@@)3CGFFB5277;39F?DFF>9.<FA>AFFF?6<>>B)4:<98(,56)3)(0---4,(:BB?F@FBG<0
@M03152:184:000000000-AWYW1:1:2107:9425:7857 2:N:0:CCACTACTATACCTGT
CCCAACTATCCCTATTAATCATTACGTCGATCTTAGAAACCAACGAAATAAGATCAAACGTCCTATTTCATTATTCCATGCTAATGTATTCAAGCCAAAGCCTGCTTTAAACACTCTAATTTTTTCAAAGTAACAGTCCTGATTCCCCGCCACACCAACTTAATGACATGACGGTTCTTCAGAAGGGAGAAACCAGTGACACCAGTGCATACCGAAGGCACGACCAGCGTACTGATCTCGAAATTCAACTACGAGCTTAGATCGGAAGAGCGTCGTGGAGGGAAAGAACAGGGATACGGAA
+
CCCCCGGGGGDGGGGGGGGFGGGGGGGGGGEGGGGGFGGGGGGGGGGGFGGGCFGGGGGEFGEFGGGGFGGGGGGCFFDGGFFFGGGFGGGGGGGGGGGGGGGGG8EFGGGGDCFFG,,EEGFCDDCFGFFFF9FFGGGGG9FFF;=FGGGEGGG>@DE8EGGGGGD,@FDFGGGGGGFFDEGBDGEGEGFGFCFDFCD7=8+56CFDCFGGFGGFF>FACDFA>ABF9>5>5B7:B6+:FBF2+8C@C7;:0C>>:16).1<2:<(.33@16264(),<6)(03.48(44))(.)0(*-(
@M03152:184:000000000-AWYW1:1:2107:23336:7864 2:N:0:CCACTACTATACCTGT
CCCAACTATCCCTATTAATCATTACTTCGGTCCTAGAAACCAACAAAATAGGACCAAAGTCCTATTCTATTATTCCATGCTAATGTATTCAAGCGTAGGCCTGCTTTAAACACTCTAATTTTTTCAAAGTAAAAGTCCTGGGTCCGCGGCACACTCAGTGAAGAGCATGCCGCCTCCCCAGAAGGAAAGGCCCGGCCGGAGCAGTGCATGCCTTGCGGCAGACCGCCCAGCCAGGCCCGAAATTCAACTACGAGCTTAGATCGGAAGAGCGGCGTGTAGGTAAAGAACAGGTATGGTGAGA
+
CCCCCGGGGGGGGGGGGGGGGGGGGGGGGGGGGGGGGGGGGGGGGGGGGGGGGGGGGGGGGGGGGGGGGGGGGGGGGGGGGFFGGEGGGGGGGGGGGGGGGGGGGGGGGGGGGGGGGGGGGGGGGGGGGGGGGGGGGGGGGFGGGGGGEGGGGGFGGGFGGGGCFDGGGGFGEGGCFGGGGCGGGGGGGGGGGGCGGGGBGGCF<DFFGGGGFGGF4DEDA)362B;32A<F4F?CD:5>),527@<FFFF46>>0?<>BD>?001(,3.-(-449:)6?)*.94:3((80*0)/)*)2()
@M03152:184:000000000-AWYW1:1:2107:5795:7982 2:N:0:CCACTACTATACCTGT
ACCAACTATCCCTATTAATCATTACGTCGATCCTAGAAACCAACAAAATAGAATCAAACGTCCTATTTCATTATTCCATGCTAATGTATTCAAGCGTATGCCTGCTTTAAACACTCTAATTTTTTCAAAGTAACAGTCCTGATTCCCCAAGACACCAAATTAATGACATCAAGGTTCTTCAGAAGGGAGAAACCAGTAATGACAGTACGTACCGAAGCACGACCACAATACTGATCCCAAAATTCAACTACGAGCTTAGATAGGAAGAGCGTCGTGTAGGGAAATAAAAGGAATGATTAGA
+
-6ACCBFF9,EFFGGGGGGA<E9FGFCFGGGGBEFGEFCCGG<CGGGGCCGGFCFFCFDCCDCF9F<FAFEFFGCE@ECGFACFGGFGGGGFG96@FF@FEAFFG8E<FC?AAFGFEF,?9FFG7F@EEFEEF<FF@=EGFFGFF,9F,@=FGFGGGGGG9=@E;EAEDC9D,2,=2>4==F8DD=6,3@=DF,=?=B=7=FDFF?C+6=DDB89AE>639@A5::)93A@A1;4=:A*-@@F@+=79***(8/8@;=3*>78(*8;(331((.63/;)//),8).77)13)?))**)224
@M03152:184:000000000-AWYW1:1:2107:2779:8008 2:N:0:CCACTACTATACCTGT
CCCAACTATCCCTATTAATCATTACGTCAATCTTAGAAACCAACGAAATAAGATCAAACGTCCTATTTCATTACTCCATGCTAATGTATTCAAGCCAAAGCCTGCTTTAAACACTCTAATTTTTTCAAAGTAACAGTCCTGATTCCACACGACATCAAGTTAATGACATCACGCTTCGTCGGAAGGGAGAAACCAATTGTACCAGTGCGTACCGTTGGCACGACCACTAAGTTGATCCCGAAATTCAACTACGAGCTTAGATCGGAAGAGCGTCGTGTAGGGAAAGACCAGATATTAGTAG
+
CCCCCGGGGGGGGGGGGGGGGDGGGGGFEBFFEFFFFFEFFGFG>DFGGGGGFFFFGGGGC@FFGGGGGGGGGGG,EFECFFAFEGGG9FFGGG@GFGGGGFGGGGGGFGGGG8FGF9FFGGGGG8<,EFGGGDGDGGC9EGGDFC,9>CCGGGEGCFEDFFGGGFGGGGGGGGDEGD8C+6@>C6>FEEGGGGG6E==CADGFE??FDGGDFGG5AFFAF>84>?)@@*>B99A9+=)>?@B2BFFFFGFF<DE0B87);5610(/1=517.(44?FBFAEF).,.(.425*.***.26.
@M03152:184:000000000-AWYW1:1:2107:4622:8037 2:N:0:CCACTACTATACCTGT
CCCAACTATCCCTATTAATCATTACGTCGATCCTAGAAACCAACAAAATAGAATCAAACGTCCTATTCCGTTATTCCATGCTAATGTATTCAAGCGTGAGCCTGCTTTAAACACTCTAATTTTTTCAAAGTAACAGTCCTGATTCCCTAAAACACCAAATTAATGGCATTAAAGTTCGTCAGAAAGGAGAAACCGATTATACAAGTACGTACAATAGCACGACCAGTAAGCCGGTCTCGAAATTCAACTACGAGCTTAGATCGGAAAAGAGTCGGGTAGGGAAAAAAACAGGAAGTTTGAA
+
CCCCCGGGGGGGGGGGGGGGGGGGGGGGGG7FEGGGGGGGFEFCDEEGGGGFGGFFGGGGDGEGCFEFGCAFDFGGGGDCFEGGGGGGGGF9FGGGGCFEGGGCCEGGG9?E<FFGDE9FGGGGGGGFGFEGGGGFGDEEDFECGGGGGGGGGGGGGFFCA9DGGD8ECFGFFFFFGEGGGGFGGCFF,@FFGE6>E8C7CD76,=C=DDGGFGGFF+=A**185;ACE?*@B4)//4>;F2)98CEFFGF92*),67))))(,(6((/3@?E9(((22)35:.(.(,,((0)(0)*.*.)
@M03152:184:000000000-AWYW1:1:2107:3870:8080 2:N:0:CCACTACTATACCTGT
CCCAACTATCCCTATTAATCATTACGTCAATCCTAGAAACCAACAAAGTAGGATCGAACGTCCTATTTCATTATTCCATGCTAATGTATTCAAGCTTAAGCCTGCTTTAAACACTCTAATTTTTTCAAAGTAACAGTCCTGATTTCCCGCAACGCCAAATTAATGGCATTACGGTTCGTCAAGAGGGAGGAATCAGCAAGGCCAGTACATACCAGTGGCACGACCGACCTGCAGACCCCGAAATTCAACTACGAGCTTAGATCGGAAGAGCGTCGAGTAGGGAAAGAACAGGTACGTGTAG
+
CCCCCGGGGGGGGGFFGGGFGGGFGFFGGGGGFGGGGGGGGGGGCG@FFFAF<FFGGG?F@,B,EFGE9FFGGGGGGGGAGGFGG9FEFFGGGGGFGGGG9FGGGEF<EEDCFDCEADCFFDCFFCFGAEFFFGGGC,9EEEGGDG,EEEEEDGGGGGGGFG,=AFGGGGGFG8DEE8ECC8E9?FGGGGGGGCDCFGFA+67@CDFGGGGCC9>AAA5A59@F>DBFB)5)8?CFGAB9>9D;AFF64+9@0/59)/.)9..(202917049B9(,14@2<<4.::0:0.)9.*0*(24)
@M03152:184:000000000-AWYW1:1:2107:26451:8100 2:N:0:CCACTACTATACCTGT
[truncated: 33,466,228 more chars]
