# Supplementary material for: Species diversity and drivers of arbuscular mycorrhizal fungal communities in a semi-arid mountain in China
Source: PeerJ. 2017 Dec 8;5:e4155. doi: 10.7717/peerj.4155 (PMC5724403; doi:10.7717/peerj.4155)
Supplement: Supplemental Information 2 [file peerj-05-4155-s005.zip › HQL02_R1.fastq]

@M03152:184:000000000-AWYW1:1:2106:11776:1894 1:N:0:CCACTACTATACCTGT
AAGCTCGTAGTTGAATTTCGGAATCAATTTGTTGGTCGTGCCTCGGTACGTACTGGTATTATTGGTTTCTACCTTCTGAAGAACCTTGATGTCATTAATTTGGTGTCTTGGGGAATCAGGACTGTTACTTTGAAAAAATTAGAGTGTTTAAAGCAAGCATACGCTTGAATACATTAGCATGTAATAATGAAATAGGACGTTTGCTTCTATTTTGTTGTTTTCTAGGATCGACGTAATGATTAATAGGGTTAGTTGGGTGGAATTCTCGTGTGGCATGGAACTCCAGTCAACCAATAGTATC
+
CCCCCGG:@F7@FGGGGGGGGGGGGGGDGAFFGEGEEEGGGGGGGDFGGGFFGGGGGGGGGGGAFFFGGGFEFFFGFFEGGGFFGGGCCFGFGGGD<EAEFFCDGGGGGFCGGB=AFAACGFCFF9FFGGGFC,BA9CFFGFFG,:<EFGGGGGFG8D,FEEGGGGFGF9,CBC<D<FB3D,A@FCEFCAC,,,8@<F78+@7,@C,@B<=,@3,<D,8@:,3,,>8D3>**@C*1*2=<7,5=9,41,,),>,,>:7;B*,2?+1<587@***2*2);++5+*0><>A+<@=*2++3??+
@M03152:184:000000000-AWYW1:1:2106:12276:2031 1:N:0:CCACTACTATACCTGT
AAGCTCGTAGTTGAATTTCGGGCCTGGCCGGGCGGTCTGCCTAACGGCACGTACTGTCTGGGCGGGCCTTACCTCTTGGTGAGCCGGCGTGCCCTTTGTTGGTGTGCGTCGGGGAACCAGGACCTTTACCTTGAGAAAATTAGAGTGTTCAAAGCAGGCCTATGCCTGAATACATTAGCATGGAATAATAAAATAGGACGCGCGGTTCTATTTTGTTGGTTTCTAGAGTCGCCGTAATGATTAATAGGGATAGTTGGGGGGAATTCTTGGGTGCCAAGGAACTCCAGTCCACAAATACTAC
+
CCCCCGGFGFGGGGGGGGGGGGGGGGGGGGGGGGGGGGGGGGGGGGGGGGGGGGGGGGGGGGGGGGCGGGGGFGGGGGGGGGGGGGGGEGGGGGGFGFF<FGGGGGGGGEGGGGGGGGGGGGGCFGGGGFGCFFFGG?,<FBFCFGGGGGFEGFGGGGGEFGGGGGGFGGG9<:<FFGCG9FFGGGGGFGDG7AEFCG6*8EECE8CEEFEEEGGFCCE8CGEFFGGF+ACE=EGGG5::<+:A7:77C*76CC9+<=*2*:;F++3+:<;*;3DFF5@CFFC:+3:0+)+<+*/3<F77+
@M03152:184:000000000-AWYW1:1:2106:18327:2069 1:N:0:CCACTACTATACCTGT
AAGCTCGTAGTTGAATTTCGGGATCAATGAGTTGGTCGTGCCATTGGTATGAACTGGCTTTATTGGTTCTCACCTTCTAATGAACCTTAATGTCATTCATTTGATGTTTTGGGGAATTAGGACTGTTACCTTGAAAAAATTAGAGTGTTTAAAGCAGGCTCACGCTTGAATACATTAGCATGGAATAATGAAATAGGACATCGCATTCTATTTTGTTGGTTTATAGGATCGATGTAATGATTAATAGGGATAGTTGGGTGGAATTCTCGGGTGCCCAGGAACTCCAGTCACCGACTACTAT
+
C@CCCGGGGGGGGGGGGGGGGGGGGGGGGGGGGGGGGGGGGGGGGGGGGGGGGGGGGGGGGGGGGGGGGFGGGGGGGGGGGGGGGGGGGGGGGGGGGGGDFGGGGGGGGG8FFCCGCGGGGGD,FFGDGGFGGGGGFFGGF<FFGGGDGGGGG,AEFGEFCCFFGGGGGGGC<FFGFE8FFDG?EGFGG9D;FAFFGGGFFFFDEGC9DCB@@9C<DDF8DF,>DGGC>FCDFFGCFGC,<:BFGD,,==;9,5DCC=C78*2?8<@GGG5***79<A)/=B6@<CE?9FG6*1)//6?<+
@M03152:184:000000000-AWYW1:1:2106:21950:2123 1:N:0:CCACTACTATACCTGT
AAGCTCGTAGTTGAATTTCGGACCTGGCCGGGCGGTCCGCTTAACGGCGTGTACTGTCTGGCTGGGCCTTACCTCTTGGTGAGCCGGCGTGCCCTTTATTGGTGTGCGTCGGGGAACCAGGACTTTTACCTTGAGAAAATTAGAGTGTTCAAAGCAGGCCTATGCCCGAATACATTAGCATGGAATAATAAAATAGGGCGTGCGGTTGTATTTTGTTGGTTTCTAGAGTCGCCGTAATGATTAATAGGGATAGTTGGGTGGAAGTCTCGGGTGTCAAGGAACTTCAGTCACCCACTACTAA
+
B<CC-CF@FG@FGGCFGFGGC@@@DFGC@GDDGG@@66@CGD7EDC7+@F78<,6FF<EEGG@FDE<CFFEEF9,EFG@FDGGFGGGDFC==BCB,<?FCFG?<E7FE+CCFGGGGD<F<C++,:,EFF<3@B9FGEFG,@=F9,,@D9,@BDFFFFFF7D>FFGGCF<CFF9<;,;<<A,?A<CCFG?EGGC+5CEG=B*=*<F/**23<79+<:2;;:;F7@?@7A++1:5?8?55?E++0+:++<6C):6<0<6*1;C@0*<<+3*2?FG)*:0=):?C?*3++++/<<*556++000
@M03152:184:000000000-AWYW1:1:2106:14819:2231 1:N:0:CCACTACTATACCTGT
AAGCTCGTAGTTGAATTTCGGGATCGACGGGTCGGTCGCGCCTCTGGTGTGTACTGGCCCTGTCGGTTTCTCCCTTCTGACGAACCACGATGTCATTAATTTGGTGTCGTGGGACATCAGGACTGTTACTTTGAAAAAATTAGAGTGTTTAAAGCAGGCATTCGCTTGAATCCATTAGAATGGAATAATGAAATAGGCCGTTTGAGATTATTTTTTTGGTTTCTAAGATTGACGTAATGATTAATAGGGATGGTTGGGTTGCATTCTCGTGTGCGACGGAAATATAGCCACCAACTCCTAT
+
B@-A<CFF@DBFFCGGFG9EFG7@FFCGGDGGC@EGGDEGGGGD?EECAFEG<CECEFEGFFGFFGGGG,?FFFGGGDGCEF7+8>BFG7DDGGCGFC<9,<F9G=BECF+==F,+E?FFDADFFFF,C,BEBFD<9BCF<=3,,:>8EFACF,,,@C:,:FCC+C@7B,,,7,@@,@,,7,@9F,>E;,,772;9,,651<<F,*,6?FFCF,,FEE>*39+?C;+C9+?<7****2?++2++2++0*27**<C*:*/*/*+<++<09*29*;*9*))*1/+2+0+++***//9C9+*+2
@M03152:184:000000000-AWYW1:1:2106:14517:2326 1:N:0:CCACTACTATACCTGT
AAGCTCGTAGTTGAATTTCGGACCGGGCTGGGTGGTCTTGCCGCAAGGTAAGCACTGCTCTGGTCTGGTCTTTCTTTCTGGAGCTCTTGCGTGCTCTTAATTGAGTGCGCAAGCTGATCCAGGACTTTTACTTTGAAAAAATTATAGTGTTTAAAGCAGGCTTACGCTTGAATACATTAGCATGGAAAAATATAATAGGACTTTGGTTCTATTTTGTTGTTTTATAGGAACTAATTAATGATTAATAGGGATAGTTGGGTGGAATTCTGGGGTCCCAAGTAACTACATTCACCGCATACTA
+
AAA-AFEFFGGFGGGGGGGGGGGGG+CFGCFDGEGGFGGGGGCCEGGGGGGDGFGFGGECFGDCFFFG<9CFGGCEG@F<9<CEGDGFEACGCDDFGGGGGGF9CFFE7>+449FFF9F9<,EFDFEFGFFGGG9,?FDEEGFG,?@CFFGFGGGDD863:FGFF+=@C+=8DF9,7@;C<<FGF<;,7,8=,E=DFF7>:FGAFFD*,,@FG;B,>D,2;8C9;B;,,,6,><,11=C@7>,1+1,=,,66*0AC?+**388??F+2++3)**/*<5F+<CFF+8++37?++*1**:9:+
@M03152:184:000000000-AWYW1:1:2106:24908:2710 1:N:0:CCACTACTATACCTGT
AAGCTCGTAGTTGAATTTCGGACCTGGTTGGGCGGTCCGCTTTACGGCGTGTACTGTCTGGCTGGGCCTTACCTCTTGGTGAGCCGGCGTGCCCTTTATTGGTGTGCGTCGGGGAACCAGGACTTTTACCTTGAGAAAATTAGAGTGTTCAAAGCAGGCCTATGCCCGAATACATTAGCATGGAATAATAAAATAGGACGTGCGGTTCTATTTTGTTGGTTTCTAGAGTCGCCGTAATGATTAATAGGGATAGTTTGGTGGCATTCTCGGGTGCCAAGGAACTCCCGTCACCCACTACTAT
+
CCCCCGGGGGGGGGGGFGGCGGGGGGGGGGGGGGGGGGGGGGGGGGGGGGGGGGGGGGGGGGGGGGGGGGFGCDGGFGGCFGGGGGGEFGGGGGGGGGGGGGGGGGGCCFEGEFC@DDDFGGFFGG9@FG,@<:@@FFDCFGGFFFF9FCFFGGC:>FGFGDFG9FFGGCGGGG;F9FG9;:CFFFFFCFFFCCFGFCFE:1<771CECC,CEFFFG88AFGFG<:7CFC>8CEG=::7<9<+07:+<:*.:A+<+<5*/***0<+30*:EFGC5*08<7?8C>8**2:)*2;3*2+<:<0
@M03152:184:000000000-AWYW1:1:2106:16640:2761 1:N:0:CCACTACTATACCTGT
AAGCTCGTAGTTGAATTTCGGGATCAATTTGCTGGTCGTGCCTACGGTACGTACTGGTTTTGTTGGTTCCTCCTTTCCGAGGAGCCGTGATGTCATTAATTTGGTGTCGCAAGGAATCGGAACTGTTACTTTGAAAAAATTAGAGTGTTTAAAGCAGGCTAACGCTTGAATAAATTAGCATGGAATAATGAAATAGGACGATTTATCCTATTTTGTTGGTTTCTAGTATCTACGTAATTATTAATAGGGAAGTTGGGGGGAATTCTCTGGTGCAAAGGAACTCCAGTCACCGACTACTACA
+
C@CCCGGF-DFFGF<,CFAE@FFG@E6F9<CF<E;CFGFGEFCCF7FGGG7F<FFGGAFAFGEEF8FGFC@FEFGG9E@,8@@BCFE7FDGGFGFFG<A,C<F,C,4C=D7FCECFGC@7::>?F,BEFG9C<,,5,,>E8E,55CEFE8DACCB<,83,,:3+>CFD,,<<,,@EG87;=>:C<B3EFA;=3@ECCE@*>F:*3=D@D<,@B,,364D*=E,;7;,66,,1,6,>,4,4,<<7+1B,7CA*5+19******0+3++0*3A*+**27<>FC8:668C+2*+**)12+30+0
@M03152:184:000000000-AWYW1:1:2106:7448:2787 1:N:0:CCACTACTATACCTGT
AAGCTCGTAGTTGAATTTCGGGATTGACTCGATGGTCGTGCCTTAAGGGGTATGAACTGTCGCTGTTGATTTCTCACCTTCTGGAGAAGCTCGATGTCCTTAGTTGGATGTCTTGTGGAACCAGGACCTTTACCTTGAAAAAATTAGAGTGTTTAAAGCAGGCATTATGCTCGAATACATTAGCATGGAATAATAGAATAGGACGTCGTGGTTCTATTTTGTTGGTTTCTATGATCACCGTAATGATTAATAGGTATAGTTGGGTGGAATTCTCGGGTGCCAAGGCACTCCAGTCACCCAC
+
CCCC@FGGGGEGFDFFFGFFGGGGGFGGFGFGFGFGGGFGFGGEDGGGGC,CFFFGGGG9FFFCFGGGGGGGGGGGGEFGF9CFECEFGCGGGGGFFGGGGGGGGECFGGGGGGFC,FFGFGF,FFGDGGGGGFC<<,FEF<F8F,ACFGC?FFGGAAEGC7:FEFCC,?FG7+,8=F9FF<9=FDE8DFGCC;EG9C<;9,3<>+:++3>FCGG9D;AC,:>6,4*6;FE,=BFCCCEEFG*A8>7EFFAF,,,>CCC,?B?B==C**++:+7*95.55:C+;8*:;C?C6?:4<CFDGG
@M03152:184:000000000-AWYW1:1:2106:14184:2805 1:N:0:CCACTACTATACCTGT
AAGCTCGTAGTTGAATTTCGTGATCAATTTATCGGGTACGTACCGGTACAATTGGTTGTCGAAGCATGATGTCATTAACTTTGATGTCGTAGACTCGTGAGGAATCAGGACTGTTACCTTGAAAAAATTAGAGTGTTTAAAGCAGGCCGAGGCTTGAATACATTAGCATGGAATAATGAAATAGGACGTTTGATCTTATTTCGTTGGTTTCTAAGATCGATGTAATGATTAATAGGGATAGTTGGGTGGTATTATCGGGTGTCAAGGAACTCAAGTCACCCACTACTAACTAGGTAGCAGA
+
C9CCCFGGEGGGGGFGGGFGCFEGGGGGGGGGGGGGGGFGGGGGGGFGGGGGGFGGFGCFGGGGGFGGGGGEGGGGGGGGGGGGGGEGGGDFGF9EGEGCCFG8F<FGGFGGGGFGG,C<E<FFGFG8A?FFGE9FDEGFEEFFFFGDGGGGGGFG@,CF,??DCE8A7<8CEDC=EFEGGDF,3CF83@CGGA,@CCCFFCCF,,@EGFBFA;99,>8*;,>FCECFG;D9;DG,=6?6?FGF45*4:*1+A+++/*:*8*<;++5;2*5;0*0+213</:=568+++)+++**++2*3*
@M03152:184:000000000-AWYW1:1:2106:10892:3057 1:N:0:CCACTACTATACCTGT
AAGCTCGTAGTTGAATTTCGGGATCAATGAGTTGGTCGTGCCCTTGGTATGAACTGGCTTTATTGGTTCTCACCTTCTAATGAACCATAATGTCATTCATTTGATGTTTTGGGGAATTAGGACTGTTACCTTGAAAAAATTAGAGTGTTTAAAGCAGGCTCACGCTTGAATACATTAGCATGGAATAATGAAATAGGACATCGCATTCTATTTTGTTGGTTTCTAGGATCGATGTAATGATTAATAGGGATAGTTGGGTGGAATTCTCGGGTGCCAAGGAACTCCATTCACCCACTACTAT
+
CCCCCGGGGGGGGGGGGGGGGGGGGGGGGGGGGGGGGGGGGGGGGGGGGGGGGGGGGGGGGGGGGGGGGGGEGGGCFGGGGGGGFGGGGGGGGDGFFGFFGGGGGGGGGGGGGGGGGGGG9<FDFFGFGGGGG9FGFGGGGG?FFAFF9DEGEAFGCGGGGFGGGGGGGGGGGFEFGGGFGGGGGGGGFGGFFGGGGGGFFFCFGGGGGCFGGFAFGC6CFFACCCGGG6EE,;CFFGG:CGG:C?C,=7?,>F:,,5BEGF9BCFGGGF*1*:*2<8>F**++>C+++14A*/**<+*++
@M03152:184:000000000-AWYW1:1:2106:18688:3084 1:N:0:CCACTACTATACCTGT
AAGCTCGTAGTTGAATTTCGGGGTTAGTAGGTTGGTCATGCCTCTGGTATGTACTGGTCTCACTGATTCCTCCTTCCTGATGAACCGTAATGCCATTAATTTGGTGTTGCGGGGAATTTGGACTGTTACTTTGAAAAAATTAGAGTGTTTAAAGCAGGCTTAAGCTTGAATACATTAGCATGGAATAATGAAATAGGACGTTCGATCCTATTTTGTTGGTTTCTAGGATTGACGTAATGATTAATAGGGATAGTTGGGTGGAATTCTCGGGTGCCAAGGAACTCCAGTAGCCCACTACTAT
+
CCCCCGGGGGGGGCGGGGGGGGGFGGGFGGGGCGEGGGGGGGFGGGGGGGGGGGGGGGGGGGGGGGGGGGGGGGGGGGGGGGGGGGGGGGGGGGGGGGGFGGFGGGGGGGGGGGGGGGGGGGGGGFFFFGGFC,EFF8>DDEGGGGGGFGGGFDDGGFGGGDB9FGGGGFGGFFFFE<FG,F:EFDFDCFGGGGGG@FGEGGGGFGGGGGGGGGGGCFGGGGCD@?FFEG,>;EC=5:FC7CGEGCGCC?=FGGGGG*BCE><C?<9@G*:8EGC>C)3:C>CF88+<+*++2<CF67*++
@M03152:184:000000000-AWYW1:1:2106:17484:3097 1:N:0:CCACTACTATACCTGT
AAGCTCGTAGTTGAATTTCGGGGTCGATTTACTGGTCGTGCCTATGGTACGTACTGGTTTTGTTTTCCGAAGAGCCGCGACGTCATTAATTTGGTGTTGCGGGGAATCGGGACTGTTACTTTGAAAAAATTAGAGTGTCTAAAACAGGCTAACGCTTGAATACATTAGCATGGAATAATGAAATAGGACGATTGATCCTATTTTGTTGGTTTATAGGATCGACGTAATGATTAATAGGGATAGTTGGGTGGAATTCTCGGGTGCCAAGGAACTCCAGTCACCCACTACTATATCGTATGCC
+
CCCCCGGGFGGGGGGGGGGGGGGGGGGGGGGGGGGGGGGGGGGGGGGGGGGGGGGGGGGGGGGGGGGGGGGGGGGGGGGGGGGGGGGGGGGGGGGGGGGCFGGGDFFGGGGGGGGGGGGGGGGFGGGGGGGFGGGGGGGGGGGGGGGGGGGGGGGGGGGGGGGFCGGG?FFGGGGGGGGGGGGGGGFFFGDGGGGFGEFGGGFFGGGGGFFFEGFGGGCFGG@CGGFCGFGGFFGFGGGFFGCGGGGDGGECC96+<AED5CEGFGFGFGGG6?CCE?*+<@CFECC@E4<+<C***22C:
@M03152:184:000000000-AWYW1:1:2106:19130:3346 1:N:0:CCACTACTATACCTGT
AAGCTCGTAGTTGAATTTCGGGATCAATTTATTGGTCGTGCCAACGGTACGCACTGGTACAATTGGTTTCTCCCTTCCGACGAAGCGTGATGTCATTAACTTGATGTCGTGTGGAATCAGGACTGTTACTTTGAAAAAATTAGAGTGTTTAAAGCAGGCTTTGGCTTGAATACATTAGCATGGAATAATGAAATAGGACGGTTGATCTTATTTCGTTGGTTTCTAAGATTGACGTAATGATTAATAGGGATAGTTGGGTGGAATTCTCGGGTGCCAAGGAACTCCAGTCACCCACTAATAT
+
CCCCCGGGGGGGGGGGGGGGGGGGGGGGGGGGGGGGGGGGGGFGGGGGGGGGGGGGGGGGGGGGGGGGGGGGGGGGGGGGEGDEGGGGGGGGGGGGGGGGGGFCGGFFCFFGGGGGGGGGGFGGFGGCFGGGFFGGGGGGGGGGGGGAFGFFGGGGGD7F8<FDFCFFGGGGGGGGGGGF9<CDFGGGGGFFD,3@FGGG**<<CFFAB@FGGFGGGFF8:FCGGEFGGGE,1BCG55,4BC=FGGC?6C5631<C6*=C**>CE?GFCCCFE:D:CF:EDC7*+AEF6B:A=*10++2++
@M03152:184:000000000-AWYW1:1:2106:21814:3368 1:N:0:CCACTACTATACCTGT
AAGCTCGTAGTTGAATTTCGGGCCTGGTTGGGTGGTCCGCTTAACGGCGTGTACTGTCTGACTGGGTCTTACCTCTTGGTGAGCCGGCGTGCCCTTAACTGGGCTGCGTCGGGGAACCAGGACTTTTACCTTGAGAAAATTAGAGTGTTCAAAGCAGGCCTACGCCTGAATACATTAGCATGGAATAATAAAATAGGACGTGCGGTTCTATTTTGTTGGTTTCTAGAGTCGCCGTAATGCTTAATAGGGCTAGTTGGGTGGAATTCTCGGGTGCTAAGGAACTCCAGTCACCGACTACTAA
+
C9B<@<F@@DC9DGGGGGGDCCEEGGGFGGGG@FEGFGCEGEFCGGGGEG@@FFFDFFFGGGGGGGECFD<CFEFGG<EF@FFFGGDF7@F@FGFGFGA<EFGDDBFF?F:FFE@FDFFEC@FG<FCFFFFA<C<<DFGFGG,FFGAFCG=<A<<F<*7:<>:@:<CFF73@9>DF,><F9>@ECGFG9BCFGFGGCFGG:FGGG:FCGF,C?FGFFDFEGG9E<FCB>+:58**2*A:+3AC7CC776*.AC0<9F*/11*0C++0<9*:9=C*:<<?6C8+288+00*<A*/9/*0?F7
@M03152:184:000000000-AWYW1:1:2106:23491:3417 1:N:0:CCACTACTATACCTGT
AAGCTCGTAGTTGAATTTCGGGATTGACTCGATGGTCGTGCCTTAAGGGGTATGAACTGTCGCTGTTGATTTCTCACCTTCTGGAGAAGCTCGATGTCCTTAATTGGATGTCTTGTGGAACCAGGACCTTTACCTTGAAAAAATTAGAGTGTTTAAAGCAGGCATTTTGCTCGAATACATTAGCATGGAATAATAGAATAGGACGGCATGGTTCTATTTTGTTGGTTTCTAGGATCACCGTAATGATTAATAGGGATAGTTGGGTGGAATTCTTGGGTGCCAAGGAACTCCAGTCACCCAC
+
CCCCCGGGGGGGGGGGGGGGGGGGGGGGGGGGGGGGGGGGGGGGGGGGGGGGGGGGGGGGGGGGGGGGGGGGGGGGFGGGGGGGGGGGGGGGGGGGGGGGGDFGGGGGGGGGGGGGGEGGGGGGGGGGGGGGGGGGFF8AFFEGGGGGGGGGGGGGFGGGFGGGGGGGGGGGGCGFDFGGFFGDGGGGGGGGDGGGGGDGEFGGGGGGGGGGCGGGGGGGFFGFGEGGGC,2D,?>EGGEG:CFGDCFGGFD??66CF7FEC?EGEC7*+A:<2;DFF5*?CCFGCF*+0+<8:9EGFGGC
@M03152:184:000000000-AWYW1:1:2106:14331:3674 1:N:0:CCACTACTATACCTGT
AAGCTCGTAGTTGAATTTCGGAACGCAGCGATCAAGGCCCGTCCAAGTGACGTGGCCCGATTACTGCTTCCTATCTTTGGATAGTGGCCCCTGCGTCATCTATGGCGTGGGTGTGCCGCTTCCAATCGTTTACTTTGAGAAAATTAGAGTGTTCAAAGCAGGCGTAACCCTTGCCTTTGAATAATTCAGCATGGGGTAATAGAATATGACATTGGTCTTATTTTGTTGGTTTCTAAGGCTGATGTAATGATTAATAGGGATAGTTGGGTGGAATTCTCGGGTGCCAAGGAACTCCAGTAAC
+
CCCCCGGGGGGGGGGGGGGGGGGGGGGGGGGGGGGGGGGGGGGGGGGGGGGGGGGGGGGGGGDGGGGGGGGGFGGGGGGGGCAFGGGGGGDG@DF:FFGGGGGGGGGGGGCGGGGGGDCFGGGFDCGGGGGGGGGGGGGCFG8FGGGGGB,FGGFFBFFDFGEBF:FCF7FGBGGFFGGGFGGCGFCEGFFFGGGGGDFDGGGFFFGGGGFG@,CF<CG9EGGGEGGG5EGG9F9;F6*CF599:92=7?FEG?7<++2+9:6EC:@5/>*1<>D7C*55**1*;@8CC7A=<F*++<*<<
@M03152:184:000000000-AWYW1:1:2106:21904:3763 1:N:0:CCACTACTATACCTGT
AAGCTCGTAGTTGAATTTCGGGATCAATTTATTGGTCGTGCCAACGGTACGCACTGGTACAATTGGTTTCTCCCTTCTGACGAAGCATGATGTCATTAATTTGATGTCGTGGGGAATCAGGACTGTTACTTTGAAAAAATTAGAGTGTTTAAAGCAGGCTTTGGCTTGAATACATTAGCATGGAATAATGAAATAGGACGTTTGATCTTATTTTGTTGGTTTTTAAGATCGCCGTAATGATTAATAGGGATAGTTGGTTGGAATTCTCGGGTGCCAAGGAACTTCAGTCACCCACTACTAT
+
CCCC-FGFEF@FAFGCFFGGGGDGGDEADFGGFFGGGGGGGG9@FGDGGGCFCCFFGGGGCAFGGGDCFGCEEFGFAFGGGGCFFGFFGGGGGGDGDFGFFG9FFCF,ECFDE7?FDFGGGGFGGGGGGEFFFCFBEG:,ABFCFGFGGF<@CFFFC<@FF,CEGGGGFFGGGFFGG9:A=D,3=<>,@@,EACGFF@7FFF@F;FCGG9FGGGGGC6CBE6*>1>,,D?**;*=*7*,,=;B:@C,66*;C+>C@F*;BE6+?C++4***7?<5:C55**26*3++00*<<59C><+0++
@M03152:184:000000000-AWYW1:1:2106:13220:3782 1:N:0:CCACTACTATACCTGT
AAGCTCGTAGTTGAATTTCGGGACCTGTGGGTTGGTCGTGCCTCCGGTACGTACTGGCTTTACCGGTTCCTCCCTTCTGAAGAACTACGATGTCATTAATTTGGTGTCGTGGGGAATCAGGACTGTTACTTTGTAAAAATTAGAGTGTTTAAAGCAGGCTAAAGCTTGAATAGATTAGCATGGAATAACGAAATAGGACGTTTGATCTTATTTTGTTGGTTTCTAAGATCGACGTAATGATTAATAGGGATAGTTGGTTGGAATTCTCGGGTGCCAAGGAACTCCAGTCACCCACTACTAT
+
CCCCCGGGGGGGGGGGGGGGGGGGGGGGGGGGGGGGGGGGGGGGGGGGGGGGGGGGGGGGGGGGGGGGGGGGGGGGGGGGGGGGGGGGGEGGGGGGGGGGGGGGGGGGGGDDGGGGGGGGGGGGGGGGGGGGGDGGGGGGGGGGGGGGFGGGGADGGCGFGGGGFFGFGGGGGGDEF<=DFEGFGDGFGGEDGGGDFGGGGGGGFGGGFFGGGGGGGGFGGG;FGG9FE?CE5CEFCEFGECGGGGF?FCAE6EECE*48*C9?FFFC7=5/:D7*<:>FF8FG6C?:6*<CEFD=AE70+
@M03152:184:000000000-AWYW1:1:2106:17217:3851 1:N:0:CCACTACTATACCTGT
AAGCTCGTAGTTGAATTTCGGGGCCTCGCCGACCTGTCCGCCGTTCACTCGGTGCCGTACGGGCGGTGCGGTCCCTCCTTCTGGGCGTCCCTGCTGCCCTTCGCTGGGCCGGCGGGAGTACGCGTCCCAGATAGTTTACTGTGAAAAAATTGGAGTGTTCAAAGCAAGCGATTGCGGTTGAACAGATTAGCATGGAATAATGCAATAGGACCTATCGCGTTCTATTCATTGGTTGAGAACCGGGGTAATGATTAATAGGGATAGTTGGGTGGAATTTTCGGGTGCCAAGGAACTCCAGTAA
+
CCC<CFG@FGGGGGGGGGGGGGGGGG?FEFGGGGGGGGGGGGGGGGGGGGGGGGGCFFGCEGGGGGCGGGGGGEGFGEGGGFCFGFGGGGGGGDGDGFGFCGFCGGGCGFGGEGGGCCFFGDGGGGGGCGFGGGGFGGGFFCFCE,?FGFCFF:CFFGGGGGGC6?F8CECF**<CECE5<EFGFFFGGFCGGCFG:@FCF997<+<C8CC>FG?E>CGCCE5<EEE?FFFDGCECCFCC5ECGGE5CGGF9@F0+29C6C8?FC++<3C=<50*9:8//>C/7CCF6F3FF6CFGCEG++
@M03152:184:000000000-AWYW1:1:2106:19614:4032 1:N:0:CCACTACTATACCTGT
AAGCTCGTAGTTGAATTTCGGGATTGACTCGATGGTCGTGCCTTAAGGGGTATGAACTGTCGCTGTTGATTTCTCACCTTCTGGAGAAGCTCGATGTCCTTAATTGGATGTCTTGTGGAACCGGGACCTTTACCTTGAAAAAATTAGAGTGTTTAAAGCAGGCATTATGCTCGAATACATTAGCATGGAATAATAGAATAGGACGGCATGGTTCTATTTTGTTGGTTTCTAGGATCACCGTAATGATTAATAGGGATAGTTGGGTGGAATTCTCGGGTGCCAAGGAACTCCAGTCACCTAC
+
C@CC@FGFGGFGGGGGGGGGGDGGGGGFEGFGFFCFGEFGGGGGGGGGGGGGGG<EFGGGGGGGGGGGGGGGGGGGF<EGGFGA@FDFGGFFFGGEECGGGFGGGGGF<FE9ECFFGCEFGG+FGGGGGFF9F9BCFCFCAA@B4EFEFGGGGCGGEGGG<B+8D?C,EFFGGGDB+<=FGDDCCAF8DCGGCFC9FC,7>DF<F7C@CFGGA,D,@FCE:FFF5EGGFG,>,2B,::FC::55@,=9EFACEC68=CFGF+?*2:*=*=C+@7C35)7**0<4=:*;F=CEC7*+33*++
@M03152:184:000000000-AWYW1:1:2106:14265:4104 1:N:0:CCACTACTATACCTGT
AAGCTCGTAGTTGAATTTCGGGATCAGTACGCTGGTCATGCCTTCGGTATGTACTGGTGTTACTGGTTCCTACCTTCTGACGAACCGTCATGTCATTAATTTGGTGTGGCGGGGAATCAGGACTGTTACTTTGAAAAAATTAGAGTGTTTAAAGCAGGCTCGCGCTTGAATACATTAGCATGGAATAATGAAATAGGACGTTCGATCCTATTTTGTTGGTTTCTAGGATTGACGTAATGATTAATAGGGATAGTTGGGTGGATTTTTCGGGTGCCAAGGAACTCCAGTTACCAACTCTTAT
+
CCCCCGGGGGGGGGGGGGGGGGGG?FGFFGGEGGGGGGGGGGGGGGGEGGGGCFFGGGGGGGGGGGGGGFGFGCFEGGGFGGGGGGGCGDGGGGGFGFGGGGGAFFGGDFCGCF@BFFFAFF7<FFFCGGGGGGGFFGEAFADC9FFGAGGGE,@F<FFFFCEFBEFFC@E9>FGGGC,,@CFFFGGGGD@FGGGGGG7BF7<:<FF*B,>FGG9<CF5;@F9B+;+5?CC?FEGECFG??C?<FF76=?FFF+C9?E;88/++<++77559**9C+7>*:*<CAF:E+99C0**00+00+
@M03152:184:000000000-AWYW1:1:2106:18424:4126 1:N:0:CCACTACTATACCTGT
AAGCTCGTAGTTGAATTTCGGGCCTGGCCGGGCGGTCTGCCTAACGGCACGTACTGTCTGGGCGGGCCTTACCTCTTGGTGAGCCGGCGTGCCCTTTGTTGGTGTGCGTCGGGGAACCAGGACCTTTACCTTGAGAAAATTAGAGTGTTCAAAGCAGGCCTATGCCTGAATACATTAGCATGGAATAATAAAATAGGACGCGCGGTTCTATTTTGTTGGTTTCTAGAGTCGCTGTAATGATTAATAGGGATAGTTGGGTGGAATTCTCGGGTGCCAAGGAACTCCAGTCACCCACTACTAT
+
CCCCC@F:FFFGGA6FDFFFEGCFDFFGGGGGGGFGGGGGGGFFGFGGGEGGFFGGGGG<FEGGGGGGDGFGGGFFCGFGGG@FGGGG>FE=C@B,BFGFFCGGFGGDGGG<CFGGFGGGGGGFGFGFFGC;F>F:CCFFGFCFGGGFC@C9FFGGGF@@@FCCEF@EFCGFC@FF9C,<FFFGGFECFF?FGFFFF?<?>*8CG5CE@EGGGC?@FGGGGGGGDG7<F+CE*8;@CFFDFGG?F9CC=?@FDFGDG5;C55+<++<2C5:<C3CDE>F6?*+26A6<?FE?**12+2:03
@M03152:184:000000000-AWYW1:1:2106:8351:4245 1:N:0:CCACTACTATACCTGT
AAGCTCGTAGTTGAATTTCGGGTCCGGCTGAGTGGTCTTGCCAATGGTAAGTACTGCTCTGGTCGGATCTTTCTTTCTGGGGAACCAACGTGCTCTTAACTGAGTGCGCTGGGGATCCAGGACTTTTACTTTGAAAAAATTAGAGTGTTTAAAGCAGGCCTACGCTTGAATACGTTAGCATGGAATAATAGAATAGGACTTTGGTTCTATTTTGTTGGTTTCTAGGACCGAGGTAATGATTAATAGGGATAGTTGGGTGGAATTCTCGGGGGCCAAGGAACTCGAGTCAACCACTACTAAC
+
C6A<-@FF@FGFGGGGGGGGGGGGGGGGGGGGCGGGGGGGGGGDFGGG9EEGDFFGGEGGGGGFGGGGGGGGGCFGGCFGFGGGGGGGDGGGGCFFGGEFGGGGGGGGGGFGGGGGF8FFFGFFFFGGGGGFGFFGGGFGGGGGGGGGGGGGGE,DFCFCGFFGGGGGGD9@FE@FFGCFFFFFGGGGCFGGF;FFGAF,,@>FFGGGDGFFCGGACGCF,,2>DDC,>C*:81CFGGG+9CC71+A*?68F9<CC*:C*5:C6AF+5**17?)*/:.8F6FF**1<2+9<*CFFFFFC++
@M03152:184:000000000-AWYW1:1:2106:20798:4432 1:N:0:CCACTACTATACCTGT
AAGCTCGTAGTTGAATTTCGGGATCAATTGATTGGTCATGCCATTGGTATGTACTGGTCATATTGGTTCTCACCTTCTAAGGAACCATAATGTCATTAATTTGATGTTTTGGGGAATTAGGACTGTTACCTTGAAAAAATTAGAGTGTTTAAAGCAGGCTAACGCTTGAATACATTAGCATGGAATAATGAAATAGGACATCGCATTCTATTTTGTTGGTTTCTAGGATCGATGTAATGATTAATAGGGATAGTTGGGTGGAATTCTCGGGTGCCAAGGAACTCCAGTCACCCACTACTAT
+
CCCCCGGGGGEGGGGGGGGGGGEGGGGGGFFGGGGGGGGGGGGGGGGGGGGGGGGGGGGGGGGGGGGGGGGGGGGGGGGGGGGGGGGGGGGGGGGGGGGGGGGFGGGGGGGGGGGGGGGGGGGGGGGGGGGGGGGGEFGGGGGGGGFGGGGGGFGGGFGGGGGDGGDGGGGGGFGGFGGGFGGGGGGGGGGGGGGGGGGGGGGGGGGFFGFFGGGG78EGGFCCEFGFDGGCCGGGGGGGFFGFFC:6C6@CEGG7CCEEEBCFFGGC4FCGGD0CFFFG7<=79@FCFFGGGC5*?6@E4
@M03152:184:000000000-AWYW1:1:2106:10373:4533 1:N:0:CCACTACTATACCTGT
AAGCTCGTAGTTGAATTTCGGGATCAATTTATTGGTCGTGCCAACGGTACGCACTGGTACAATTGGTTTCTCCCTTCCGACGAAGCGTGATGTCATTAACTTGATGTCGTGTGGAATCAGGACTGTTACTTTGAAAAAATTAGAGTGTTTAAAGCAGGCTTTGGCTTGAATACATTAGCATGGAATAATGAAATAGGACGTTTGATCTTATTTCGTTGGTTTCTAAGATTGACGTAATGATTAATAGGGATAGTTGGGTGGAATTCTCGGGTGCCAAGGAACTCCAGTCACCCACTACTAT
+
CCCCCGGEGGDGGCFGGGGGGGGGGGGGGFGGGFGGGGGGGGFGGGGGGGGGGDGGGGGGGGFGGGGGGGGGFGGGGGGGGGGFEGGEGGGGGGGGFGGFGGGGGGGFGGGGGGGGGGFGGFGDFFGGGGGGGFGGFFFFGFGGGGGGGGGGGGGGFGDGGFFFGGGGGGGGGAGGGDFGFGGGGGGGFCFGAFGFAFFEB@FFCGFGGDCFGFCFF6EEGD9DDFFFGG9@?*6::FGGGDGFGG?F,2A?+>EGG=E@EF?C6+5=*C5F559C+736CCE>+<+0+1<C@C<FCF7++
@M03152:184:000000000-AWYW1:1:2106:21756:4617 1:N:0:CCACTACTATACCTGT
AAGCTCGTAGTTGAATTTCGGGATTGACACATCGGTCGTGCCCTAAGGGGTATGAACTGGTGTAGTCAATTTCTCACCTTCTGGAGAACCGCGATGCCCTTAATTGGATGTCACGGGGAACCAGGACCTTTACTTTGAAAAAATTAGAGTGTTTAAAGCAGGCATTTTGCTTGAATACATTAGCATGGAATAATAAAATAGGACGGCATGATTCTATTTTGTTGGTTTCTAGGATTACCGTAATGATTAATAGGGATAGTTGGGTGGATTTCTTGGGTGCCAAGGAACTCCAGTCACCCAA
+
CCCCCFGGGGGGGGGGGGGGGGGGGGGGGGGGGGGGGGGEGGGGGGGGGGGGGGGFFGFFGGGGGGGEGGGGGGGGGGFFGGGGGGGFGGGGGGGGGGGGGFGGGFGGGGGEGGEDGGEGGGGGGGGGGGGGGGDAFEGCG8FGGFGGGGGGGGGGGGGGGGGGGFGGGGGGFGGGGGGADAFFGGGFGGGGFFGECF;AA,:3<7CEGGGFF<DFGG@CGFE,;;*<,;=7<CF,=7,>:8CFG@C9:<7C;86*36<<CF6CGD@=*00:9*27CB>EF@CD5AC*69CC6**<?+9E5
@M03152:184:000000000-AWYW1:1:2106:20428:4772 1:N:0:CCACTACTATACCTGT
AAGCTCGTAGTTGAATTTCGGGATTGACTCGATGGTCGTGCCTTAAGGGGTATGAACTGTCGCTGTTGATTTCTCACCTCCTGGAGAAGCTCGATGTCCTTAGTTGGATGTCTTGTGGAACCAGGACCTTTACCTTGAAAAAATTAGAGTGTTTAAAGCAGGCATTATGCTCGAATACATTAGCATGGAATAATAGAATAGGACGGCATGGTTCTATTTTGTTGGTTTCTAGGATCACCGTAATGATTAATAGGGATAGTTGGGTGGAATTCTCGGGTGCCAAAGAACTCCAGTCACCCAC
+
CCCCCGGEGGGGGGGGGGGGGGEFGGGGGGGGGGGGGGGGGGGGGGGGGGGGGGGGGGGGGGGGGGGGGGGGGGGGGGGGGGGGCGGGGGGGGGGGGGGGGGGGGFGGGGFGGGFGG>FGGGGGGGGGGGGGGFGGGFGGGGGGGGFEGFAFGFFGGGGGG?GGGGGGGGGGGEGGGGDGGFFGGGCCFFGCFGGGAFFGGGCACFD8CFGGGGGGEGGGGGGGCEFGFG9,DB>FGFCEGGGGFFFFGGFG7C6CFG+BF??C:EEFD9FDFD5CEADGG?FDGAF8CFGGFG*:+<CGG
@M03152:184:000000000-AWYW1:1:2106:23389:4841 1:N:0:CCACTACTATACCTGT
AAGCTCGTAGTTGAATTTCGGGATCAATGGATTGGTCATGCCGTTGGTATGTACTGGTCATATTGGTTCTCACCTTCTAAGGAACCATAATGTCATTCATTTGATGTTTTGGGGAATTAGGACTGTTACCTTGAAAAAATTAGAGTGTTTAAAGCAGGCTAACGCTTGAATACATTAGCATGGAATAATGAAATAGGACATCGCATTCTATTTTGTTGGTTTCTAGGATCGATGTAATGATTAATAGGGATAGTTGGGTGGAATTCTCGGGTGCCAAGGAACTCCAGTCACCCACTACTAA
+
CCCCCGFGGGGGGGGGGGGGGGGGGGGGGGGGGGGGGGGGGGGGFGGGGGGGGGGGCGGGGGGGGGGGGGGGGGGFGGGGGFFGGGGGGGGGGGGGGGFGGG<FGGGGGGGDGG7FGFGCFFGGGGGGGGGGGGGGGGGGGGGGGGGGG<FGGACGGFGGGFGGGGGGGGGGGFCAC?FFGGGG9ADFGCFGGGGCEGGGCFGEGGGFGCFGG9,@DGFGG?;DG9D?AFGGGGGCGGGC:DFFF,5<,:ACE;@9,5BE5C9B,4;=<=*;*92@6AF6C6CC+>C9C+<C/>8*++*++
@M03152:184:000000000-AWYW1:1:2106:20278:4852 1:N:0:CCACTACTATACCTGT
AAGCTCGTAGTTGAATTTCGGCCTTTGCCGCCCGGTCCGCCTATTTGGGTGTGTACTGGAGCGGTGGAGGCTTACCTCGTGGTGAGCTGTTATGCCCTTTACTGGGTGTGGCAGGGAACCATGATTTTTACTCTGAAAAAATTAGAGTGTTCAAAGCAGGCTTACGCCCGAATACATTAGCATGGAATAATAAAATAGGACGTGCGGTCCTATTTTGTTGGTTTCTAGGATCGCCGTAATGATTAATAGGGATAGTTGGGTGGGATTCTCGGGTGCCAAGGAACTCCAGTCACCCACTACT
+
CCCCCGGGGGGGGGGGGGGGGGGGGGGGFEGGGGGGGGDGGGGGGGGGGGGGGGGGGGGGGGGGGGGGG7CEFGGGEGGCFGD@FCGFGFGGGGGGGGGGCDGGGGEEEGGGGGGDGGGGGCGFFGGGGFFFFDFFGGGECFGFGFGGFGGGGCD=BFGGGGGGFB@FGGGGGFF:FGGGGGEDGGGG?FFFGG;BFGGGGEFCGGGGGGGCFGGGGGGGDBCF9<<CFGG8*13*11>=99A:0<+2:0>*2*+<:C6*;E**1<@+:+;3CFGGCF4FFFG5CF+6AF6++9C5*:0++
@M03152:184:000000000-AWYW1:1:2106:13903:4877 1:N:0:CCACTACTATACCTGT
AAGCTCGTAGTTGAATTTCGGGATCAGTACGCCGGTCGTGCCTTCGGTACGTACTGGTGTCACTGATTCCTCCCTTCTGACGAACCGTCATGCCATTCACTTGGTGTGGCGGGGAATCAGGACTGTTACTTTGAAAAAATTAGAGTGTTTAAAGCAGGCTCACGCTTGAATACATTAGCATGGAATAATGAAATAGGACGTTGATCTTATTTTGTTGGTTTCTAGGATTGACGTAATGATTAATGGGGATAGTTGGGTGGAATTCTCGGGTGCCAAGGAACTCCAGTCACCCACTAATTCC
+
CCCCCGGGGGGGGGGGGGGGGGGGGGGGGGGGGGGGGGGGGGGGGGGGGGGGCGGGGGGGGGGGGGGGGGGGGGGGGGGGGGGGGGGGGGGGGGGGGGGGGGGGGGGGGGGGGGFGGGGGGFGGGGGFGGGGGGGGFGGGGGGGGGGGGDGGGGGGGGGGGGGGGGGGGGGGGGEGC;:B@FFFFGGGGGFGGGGGGFCG<FGCFGGGGGGFFCGGCGGCGGCFGF6CFC?;ECEFDC7E79?GG76CCEFGFGCF=CE58C?FCG:=FGFDD5C4EF>FGFG4++3+3@?//*0+++*++
@M03152:184:000000000-AWYW1:1:2106:26140:4968 1:N:0:CCACTACTATACCTGT
AAGCTCGTAGTTGAATTTCGGGATCAATGAGTTGGTCGTGCCCTTGGTATGAACTGGCTTTTATTGGTTCTCACCTTCTAATGAACCATAATGTCATTCATTTGATGTTTTGGGGAATTAGGACTGTTACCTTGAAAAATTTAGAGTGTTTAAAGCAGGCTCACGCTTGAATACATTAGCATGGAATAATGAAATAGGACATCGCATTCTATTTTGTTGGTTTTTAGGATCGATGTAATGATTAATAGGGATAGTTGGGTGGAATTCTCGGGGGCCAAGGAACTCCAGTCACTAACTACGA
+
CCC@CFGEGGGGGGEFCFEF:FEGFGEFG9CEFCEFCFG@EGGGGGGGFGGGEGGGF8FF@FGGGAAFGCDFEGFGGCFGGGGD,C@FDCFDGGC9F<CCCE9FFGF<F<FFDGGC:==,5CFC8=FD@C9?9FB<EFEEFBEG?,EE??EAF<E,,B=@,,CFGGGGCA=@EFGFFA9=,A>@B<FFDADGGGGGE8?=FC,:+@3@,,;DFFF9@EC?EG>+@>C6,,7@>8C:,2<,7@:B+2<CG,/;6:EDGC>8E5=9:ECC7*/5*)))25@5:?662<60<?E<+*2+0+***
@M03152:184:000000000-AWYW1:1:2106:24788:4973 1:N:0:CCACTACTATACCTGT
AAGCTCGTAGTTGAATTTCGGGATCAATTTGTTGGTCGTGCCTCGGTACGTACTGGCATTATTGGTTTCTACCTTCTGAAGAACCTTGATGTCATTAATTTGGTGTCTTGGGGAATCAGGACTGTTACTTTGAAAAAATTAGAGTGTTTAAAGCAGGCATACGCTTGAATACATTAGCATGGAATAATGAAATAGGACGTTTGATTCTATTTTGTTGGTTTCTAGGATCGACGTAATGATTATTAGGGATAGTTGGGTGGATTTCTCGGGTGCCAAGGAACTCCAGTCACCCACTCACATT
+
A8@BB@FFGGC@FFFDCFFFED@@GGGGGGGGFFGGGGGGGGGGGGGGDEGGFGGGGGGGGGGFGGGGGGGFGGGGFGCFGC@FFGGGFGGGGDDFFGGGFEGGGGFFGFCDFGGGFG<<EF<EFGGFFCFGEA?FE=<FGGGCFGGG8EGFEFFGCFGCGFFGDC@F<7F?DFF;C=FGGCFGGGG=FGGFGGGGDDGB3@CAF,@@C@FFGGGGF,*@:;5E,>:;:B5:?BDGFG::<D,1=104,6;,1>9CC=GC8++:2<CE*:*>8;DC535C*5ACFE:@7*<8C<**0+2++
@M03152:184:000000000-AWYW1:1:2106:17948:4990 1:N:0:CCACTACTATACCTGT
AAGCTCGTAGTTGAATTTCGGGCCTGGCCGGGCGGTCTGCCTAACGGCACGTACTGTCTGGGCGGGCCTTACCCCTTGGTGAGCCCGCGTGCCCGTTGTTGGTGTGCGTCGGGGAACCAGGACCCTTACCTTGTGAAGATTAGAGTGTTCAAAATAGGCCTATGCCCGAATACATTAGCATGGAATAATAAAATAGGTCGCGCGGTTCTATTTTGTTGGTTTCTATACTCGCCGTGATGATGAATAAGGATTGTTGGGTGGAATTCTCTGGTGCCAAGGGACTCCATTATCCTACATCGCG
+
CCCCCGGCFGGGGGGGGGGGGCFCC<FGF+6FF7:++B<F9<E6<:8+@@:C,9D9,C,,6,CFG+@74<<FF8F<FGC:D98,,+8>@+++B,+@>7CD=AB3,@<>>+@FG7@B::<F7:**8,>FG<FF;,@33,3,,?,3,@C,<3@2?,,728:,,?FC,<+*4CFE:<FFG97:FGGGC79FG+<9<+0A600/**:8:**;0<<C70A0;**/;;+<:+++++*/1::*/:<EC++2*++3CFF+;:0****/:@@FC++02ACC8:C*05>:*;:*<++++/+++**++0**1
@M03152:184:000000000-AWYW1:1:2106:26536:5024 1:N:0:CCACTACTATACCTGT
AAGCTCGTAGTTGAATTTCGGGATCAATGAGTTGGTCGTGCCCTTGGTATGAACTGGCTTTATTGGTTCTCACCTTCTAATGAACCATAATGTCATTCATTTGATGTTTTGGGGAATTAGGACTGTTACCTTGAAAAAATTAGAGTGTTTAAAGCAGGCTCACGCTTGAATACATTAGCATGGAATAATGAAATAGGACATCGCATTCTATTTTGTTGGTTTCTAGGATCGATGTAATGATTAATAGGGATAGTTGGGTGGAATTCTCGGGTGCCAAGGAACTCCAGTCACCCACTACAAT
+
CCCCCFGEGFFDGGGGFGGF7FE@FGGGGAEFCFFGFGGGGGGGGGFGFFGGEGGGCFGGGFGAFGAEFEEGGGGGGGCF9@FCF@@@FCFF6F@FF9EEEACA<FGEFDECCF@FFFCG,CFFFECGGCFFEFF,EF>@<,5A?FFGGGAFCFDGCFGE8,,AFEGFEDFFDGGD<,ADGEFBDFGGGA;,5@BFEFFDC=F7@7+;@FBF9F;D,@,68,,>3;@8;F>8,3D7:;,=:C::D;FC>,*=8DC7,*=BEFCGCECCDF*2?DFG64>CF6E@+>?CF+<<**/0+<*0+
@M03152:184:000000000-AWYW1:1:2106:22847:5066 1:N:0:CCACTACTATACCTGT
AAGCTCGTAGTTGAATTTCGGGCCTGGCCGGGCGGTCTGCCTAACGGCACGTACTGTCTGGGCGGGCCTTACCTCTTGGTGAGCCGGCGTGCCCTTTGTTGGTGTGCGTCGGGGAACCAGGACCTTTACCTTGAGAAAATTAGAGTGTTCAAAGCAGGCCTATGCCTGAATACATTAGCATGGAATAATAAAATAGGACGCGCGGTTCTATTTTGTTGGTTTCTAGAGTCGCCGTAATGATTAATAGGGATAGGTGGGTGGAATTCTCGGGTGCCAAGGAACTCCAGTCACCCACTACTAT
+
CCCCCFGGGGGGGGGGGGGGGGGGGGGGGGGGGGGGEGGGGGGGGGGGGGGFGGGGGGGGGGFCFCGGGGGGGGGGGGGGGFGGDGEGGGGGGGGGDGGGGGGGFGGGGGDGEGGEGGGGEGGGGGGEFGFGGGGFDFF9FFGFGCFGDFFGBFCGGGGGGGGGGG@FGFGGGCFG<C7CGDGGFGGGGGCCCCGC+ACEGGGGG:CEGCFFGGGGGGGEGGGGGG?FFG5E?EC8EGGFGCFFGGCFF?>FC+AFGGE>GDCF?+<CGGGGDDGGC:F=C*+2<8@@9B+AFG3*+<CC7
@M03152:184:000000000-AWYW1:1:2106:10918:5071 1:N:0:CCACTACTATACCTGT
AAGCTCGTAGTTGAATTTCGGGATCAATTTATTGGTCGTGCTATTGTACGTACTGGTATTATTGATTTCTACCTTCTGACGAACCATGATGTCATTAATTTGGTGTCTTGGGGGATCAGGACTGTTACTTTGAAAAAATTAGAGTGTTTAAAGCAGGCTCACGCTTGAATACATTAGCATGGAATAACGAAATAGGACGTTTGATTCTATTTTGTTGGTTTCTAGGATCGACGTAATGATTAATATGAATAGTTGGGTGGTATTCTTGGGTGCCAAGGAGATCAAGTTACACACTACTCAC
+
CCBC<ECFBCFFFDFGFG9F7@@@FGFGGGFFGGGEFGGGGGFEFGFGGGGGGGGGGGGFFGGGFFFFEFGGGGGGGGGGGGGGDDFGFFGG9FGGGGGGCAFEGFA9CFCFGDEG,CE@F<,AFFGGGGGGGFFDDFA?FDFFDFEA8FC<FDGFGGD,8EF?>+DFGA<DFC<FFDCF9@FFGGFCCCE:,>84=7C@CFG<CC;CFCC9@E:@E8@@8,@;D98ECEC*8CDFFF91=CC7+,=,1,=<C9EF5:C7*3;3+=;EG58*32+*:=5**5<4<CF++1++09*+0+*++
@M03152:184:000000000-AWYW1:1:2106:19997:5099 1:N:0:CCACTACTATACCTGT
AAGCTCGTAGTTGAATTTCGGGCCTGGCCGGGCGGTCTGCCTAACGGCACGTACTGTCTGGGCGGGCCTTACCTCTTGGTGAGCCGGCGTGCCCTTTGTTGGTGTGCGTCGGGGAACCAGGACCTTTACCTTGAGAAAATTAGAGTGTTCAAAGCAGGCCTATGCCTGAATACATTAGCATGGAATAATAAAATAGGACGCGCGGTTCTATTTTGTTGGTTTCTAGAGTCGCCGTAATGATTAATAGGGATAGTTGGGTGGAATTCTCGGGTGCCAAGGAACTCCAGTCACCCACTACTAT
+
CCCCCFGGGGGGGGGGGGGGGGGGGGGGFGGGGGGGGGGGGGGGGGGGGGGGGGGGGGGGGGGGGGGGGGGGGEFGGGGGGGGGGDGGGGGGGGGGGGGGGGCEGGFGGGGGGGGGGGGGGGGGGGGGGGFCGGGGGGGFGGGGGGGGGGDGGGGGGFGGGGGGGGGFGGGGDGGGGGFGFGE@FGGFGGGGGF?98FGCCGEEGGGGGGGGGGGGGGFGGGFGGFEFGGDCCEGGGGGGGDC9C97CF?FFD+<@?5;CC>@EG7@9DF*CEGGGGF:*:CC7<<?9+1<FGF*6CFGC+
@M03152:184:000000000-AWYW1:1:2106:15623:5228 1:N:0:CCACTACTATACCTGT
AAGCTCGTAGTTGAATTTCGGGATCAATTGATTGGTCATGCCATTGGTATGTACTGGTCATATTGGTTCTCACCTTCTAAGGAACCATAATGTCATTAATTTGATGTTTTGCGGAATTAGGACTGTTACCTTGAAAAAATTAGAGTGTTTAAAGCAGGCTAACGCTTGAATACATTAGCATGGAATAATGAAATAGGACATCGCATTCTATTTTGTTGGTTTCTAGGATCGATGTAATGATTAATAGGGATAGTTGGGTGGAATTCTCGGGTGCCAAGGAACTCCAGTCACCCACTACTAT
+
CCCCCGGGGGGGGGGGGGGGGGGGGGGGGGGGGGGGGGGGGGGGGGGGGGGGAFGGGGGGGFGGGGGGGGGGGGGGGGGGGGGGGGGGGGGGGGGGGGGGGGGGGGGGGGGGGGGGGGGGGGGGGGGGGGGGGGGGGGGGGGGGGGGGGGGDGFGGGGGGGGGGGGGGGGGGGGGGFGGGGGGGGGGGGGGGGGGGGGGGGGGGGGDFAFGGGGFGGGGGFGAFECFGGGGGGGGGGGGGGGGGCC7?C9ACGGGGGDGCDF9FGDG7CGGGGDGGFAFFGCCFEGFFFFGC8DDECF7A9
@M03152:184:000000000-AWYW1:1:2106:16473:5282 1:N:0:CCACTACTATACCTGT
AAGCTCGTAGTTGAATTTCGGGACCATCATGTTGGTCGTGCCTCGGTACGTACTGGTATTGTTGGTTTCTCCCTTCTGACGAACCATGATGTCATTTATTTGGTGTTGTGGGGAATCAGGACTGTTACTTTGAAAAAATTAGAGTGTTTAAAGCAGGCTCACGCTTGAATACATTAGCATGGAATAATGAAATAGGACGTTTGATTCTATTTTGTTGGTTTCTAGGATCGACGTAATAATTAATAGGGATAGTTGGGTGGAATTCTCTGGTGCCAAGGAACTCCAGTTACCCCCTACTATT
+
CCCCCEGFGGG9FFFFGGGGECEEGGGGFGGGGGFGGGG;FFGGGGGGEEGGGGGGGGGFGGGGGEGGGFFGGGGGGD<<FEFECFFFGGGF,C,EEACDCFGCCEF,CB,FEFCGGFGGGFGGGGGGGGGCGFGGGEFFF@EAEFFEFEGF<9EEGCEGGGGGGGF8FGGCFGGF<8DDFFGGGGGGGCGC<DGDF<FBCD*3@FFFFG@FBFGG7F588,2,>:8D8CG*=EC@GG9,BCFFDF666*;CFC7CCECC*+++++22;6CG7;7CC:FCGC+9C+<+0*<+*11:CG=9+
@M03152:184:000000000-AWYW1:1:2106:12167:5298 1:N:0:CCACTACTATACCTGT
AAGCTCGTAGTTGAATTTCGGGGTCAGTAGGTCGGTCGTGCCAACGGTATGAACTGGTCTCACTGATTCCTCCCTCTTGTAGAACCGTGATGCCATTAACTTGGTGTTGCGGGGAAACAGGACTGTTACTTTGAAAAAATTAGAGTGTTTAAAGCAGGCTAACGCTTGAATACATTAGCATGGAATAATGAAATAGGACGTCGATCTTATTTTGTTGGTTTCTATGGTTGACGTAATGATTAATAGGGATAGTTGGGTGGAATTCTCGGGTGCCAAGGAACTCCAGTAACCCACTAATATC
+
CCCCCGGGGGEGGGGGGGGGGGGGGGGGGGGGGGGGGGGGGGGGGGGGGGGGGGGGGGGGGGGGGGGGGGGGGGGGGGGGGGGGGGGGGGFGGGFGGGGGGGGGGGGGGGGGGGGGGFFFGGFGGGGGGGGFF9FEFGEGGGGGGGGFFCGGGCDGFFGGGGGGGGGGGGGGG9FFGGGGGGCGGGDGGGGGGGGG@FCGCF>7F,,@BC;,@@E::CGGGFG9+?CF?BF+81*/*C+AFFCCFGFC=65?F7A+*:CEC6EE7E:/C=FGGFC<FF>FFF?C??7+<9<*;<<E+A:3+
@M03152:184:000000000-AWYW1:1:2106:24984:5391 1:N:0:CCACTACTATACCTGT
AAGCTCGTAGTTGAATTTCGGGATCAGTACGCTGGTCATGCCTTCGGTATGTACTGGTCTTACTGGTTCCTCCTTCCTGAAGAACCATCATGCCATTCAGTTGGTGTGGCGGGGAATCTGGACTGTTACTTTGAAAAAATTAGAGTGTTTAAAGCAGGCTCGCGCTTGAATACATTAGCATGGAATAATGAAATAGGACGTTCGATCCTATTTTGTTGGTTTCTAGGATTGACGTAATGATTAATAGGGATAGTTGGGTGGAATTCTCGGGTGCCAAGGAACTCCAGTCACCCTATACTAT
+
CCCCCGGGGGGGGGGGGGGGGG7F,CFGGCGGGGGGG9FGGG,,CFGGGGG<EFGGFG,F,CFGE,E,CFGGG,F,FGGG,FFGG89C6EFGGGGGGAG9FGGGGGG7FF+FFEGGGG9FFGGGGGGGGGGGGFGGGGGGGGGGFGGGGGGGGGGGGGGG,+@BFGGGGGGGGFGFFFFAFEGGGGGGGGFGFFGGFFGGCF,:F,@EGGGGGGCFGGEGGGGGGGGGGC6CGGGGGGGFGGFGGCE?FGFC?EG:65C58CCFGFGGC5CC*CFGDFFDGGGGGFFGF=F6:5*+00::+
@M03152:184:000000000-AWYW1:1:2106:16561:5465 1:N:0:CCACTACTATACCTGT
AAGCTCGTAGTTGAATTTCGGACCTGGCCGGGCGGTCCGCTTAACGGCGTGTACTGTCTGGCTGGGCCTTACCTCTTGGTGAGCCGGCGTGCCCTTTATTGGTGTTCGTCGGGGAACCAGGACTTTTACCTTGAGAAAATTAGAGTGTTCAAAGCAGGCCTATGCCCGAATACATTAGCATGGAATAATAAAATAGGACGTGCGGTTCTATTTTGTTGGTTCCTAGAGTCGCCGTAATGATTAATAGGGATAGTTGGGTGGAATTCTCGGGTGCCAATGAACTCCAGTCACCCACTAATAT
+
CCCC9FFBFGFFGGGGGCFGEBFDFFGGFCCG7FCFFEFGFEGEC@BEEGGGGFGAFDDFFEGEGCEFGGGGGGGGGE,FDDFGGGGGDF:FFGBFEEFGCDEBF+@:=FDEGGCFGC<FF7FE<F=9FCFFC<@EC<F9DEFGFFFCBA=BF>CFGGFEBAFCFGFD<BFGG,;FCFFC;3<8FGGFGFGF?C9<<FCE:=*<FFF*B+:<9<9CFFGEF+2+ACCC?+?E58::**0+AF7<CC3660.7C9C:?51**;3C6+0<5*:CEDDGF6?FGGGF8CCC+9?FG7**++20+
@M03152:184:000000000-AWYW1:1:2106:18513:5485 1:N:0:CCACTACTATACCTGT
AAGCTCGTAGTTGAATTTCGGGATTAATTTACTGGTCGTGCTATTGTACGTACTGGTATCATTGATTCCTACCTTCTGACGAACCATGATATCATTAATTTGGTGTCTTGGGGAATCAGGACTGTTACTTTGAAAAAATTAGAGTGTTTAAAGCAGGCTCACGCTTGAATACATTAGCATGGAATAACGAAATAGGACGTTTGATTCTATTTTGTTGGTTTCTAGGATCGACGTAATGATTAATAGGGATAGTTGGGTGGAATTCTCGGGTTCCAAGGAACTCCAGTCACCCACTACTATC
+
CCCCCGGGGGGGGGGGGGGGDGGGGGGGGGGGGGGGGGGGGGGGGGGGGGGGGGGGGGGGGGGGGGGGGGGGGGGGGGGGGDDGGGGGGGGGGFGGGGGGGGCGGGGGG9=FEFGGGGGGGGGGGGGGGGGAFGGGGEGGG?F9FFGGGGGGGGGGGGGGDC@FEGFFGGGGFGFG9@FGEGFFFGGGGGGGEGGGFFGEFFGDFGFGGGGGGGGG88ECFFGFGFFECCGGEGGDGGGGGF7CD76,:C8CFGC6*=8:89?FAF<E****/0:+98AFCEFC6+?<+/<FDGFCFF7++
@M03152:184:000000000-AWYW1:1:2106:20516:5658 1:N:0:CCACTACTATACCTGT
AAGCTCGTAGTTGAATTTCGAGACCGGTTTATTGGTCGTGCTTTTGTACGTACTGGTATTATTGGTTTCTCCTTTCTGACGAATCATAATGCCATTAATTTGGTGTTTTGGGGAATCAGGACTGTTACTTTGAAAAAATTAGAGTGTTTAAAGCAGGCTCACGCTTGAGTACATTAGCATGGAATAACGAAATAGGACGTTTGATTTTATTTGTTGGTTTCTAGGATCGACGTAATGATTAATAGGGATAGTTGGGTGGAATTCTCGGGTGCCAAGGAACTCCAGTCACCCACAACTATCT
+
CCCCCFGGGFFGGGGGGGGGGGGGGGGEGGGGGGGGGGGGGGEGGGGGGGGGGGGFFEGGFGGGGGGGGGGGGGGGGGFGGGGGGGG9CFFGGGGGDFAFGFGGGFGFG8C@EDEGGGGGGGGGGGGGGGFFGGFGFGFGFFA?FFGGGGGG9FFEGGFFGGGGGGGGGGGGFA?;<<DDGGGGGGG?ED7FGCE8DGG@DC<=FGA>;F=FGGGFGGGGDGF,<,>,68C8*4CFDC<@@?,C866CFGFFGGF5EC*1?C8;991:32*1=DDC=>5E6<?7<CCFG6/*1**:FC*++
@M03152:184:000000000-AWYW1:1:2106:14388:6028 1:N:0:CCACTACTATACCTGT
AAGCTCGTAGTTGAATTTCGAGATCAGTACGCTGGTCGTGCCTTCGGTATGCACTGGTGTCACTGGTTTCTCCCTTCTGAAGAACCGTCATGTCATTAAGTTGGTGTGGCGGGGAATCAGGACGGTTACTTTGAAAAAATTAGAGTGTTTAAAGCAGGCTAGCGCGTGAATAAATTAGCATGGAATAATGAAATAGGAAGTTTGACCATATTTTGTTGGTTTCTAGGGTCGACGTAATGATCAATAGGGATAGTTGGGGGGAATTTTCGGGGGCCAAGGAACTTCATGCACCCACTACTAA
+
A@CC-CF6BFFDFGA<F@<EGFE<6FGECGD:6B@C688CFG,,C@EGGGG,,;FCEE,;@6CEG<CFAEEGGDEAEA<<FF@E@8FGF@FFC,EFE<FG<?E@FF8=6C>F+C>F<5,55,B+8+8CFG9<,,<<983,83=F=,8,3,@E<,:@@<+,,3,3C*CF7:,<,3,737>F,3>,?E,?=2,?;;C9CE,C7,7,<F:,B:CC+,?+22**3CE9<9B*2*1*8B85*1+++++00C++::47+3+0<**:>*;6++++12C)*)/7*7>C6@+2<++0+/+;5<5:+2:++
@M03152:184:000000000-AWYW1:1:2106:10179:6035 1:N:0:CCACTACTATACCTGT
AAGCTCGTAGTTGAATTTCGGGATCAATTTATTGGTCGTGCCAACGGTACGCACTGGTACAATTGGTTTCTCCCTTCCGACGAAGCGTGATGTCATTAACTTGATGTCGTGTGGAATCAGGACTGTTACTTTGAAAAAATTAGAGTGTTTAAAGCAGGCTTTGGCTTGAATACATTAGCATGGAATAATGAAATAGGACGTTTGATCTTATTTCGTTGGTTTCTAAGATTGACGTAATGATTAATAGGGATAGTTGGGTGGAATTCTGGGGTGCCAAGGAACTCCAGTCACCCACTACTAT
+
ACC9-EF:@C@EFGFGGGFDGEGGG@FAEEEEFAEGGGGGDFGGGGGGGGC7CFGGGGFGGGFGGGGGGGGDFGGGGGE@FFGGDCEBFGGGGFGGGFFEFGGGGGGGG=CFGCFG9FGGGFG@EFGGGGGGGCEAD<:E<FEAF<E?@FEFGF9A=FEFC8EGF@EFAFGGFG9FGGGFFCEGGGGGGADFCCFFFF<C*@:<F,=DDECGFGF:CGFCFFGFG@BD;D,>>8BCC=@C9,4=FC7<6CAGFG++>58*=5?+0+?+**:>EDFD6>FGC*<C+<C2300+:9>7??*0+
@M03152:184:000000000-AWYW1:1:2106:18679:6057 1:N:0:CCACTACTATACCTGT
AAGCTCGTAGTTGAATTTCGGGATCAATTTATTGGTCGTGCCAACGGTACGCACTGGTACAATTGGTTTCTCCCTTCTGACGAAGCATGATGTCATTAATTTGATATCGTGGGGAATCAGGACTGTTACTTTGAAAAAATTAGAGTGTTTAAAGCAGGCTTTCGCTTGAATACATTAGCATGGAATAATGAAATAGGACGTTTGACCCTATTTTGTTGGTTTCTAGGATCGACGTAATGATTAATAGGGATATTTGGGTGGAATTCTCGGGTGCCAAGGAACTCCAGTTACCCACTACTAT
+
CCCCBFGGGGGGGGGGGGGGGGGGGGGGGGGGGGGGGGGGGGGGGGGGGGGGGGGGGGGGGGGGGGGGGGGGGGGGGGGGGGGFGGGGGGFGGGGGGGGGGGGGGCGGGGFFGEFGGGGGGGGGGGCDGGFFGGGGDFFF8FGGGGGGGFFFGFFFGBFGFGDEFGDFFFGGGGGGGCFGGGGGGGGADFGGGGGGGGGGFFGGGCFFGGGGGGGGGDF8DG,DGFGGFB8EE>**=FGC799,BC7AE6AF9+A9E5BEEGFFG+?C<E58C5*235>EG66C88ECC??++99CG629+
@M03152:184:000000000-AWYW1:1:2106:18191:6061 1:N:0:CCACTACTATACCTGT
AAGCTCGTAGTTGAATTTCGGGCCTGGCTGGGTGGTCCGCTTAACGGCGTGTACTGTCTGGCTGGGTCTTACCTCTTGGTGAGCCGGCGTGCCCTTTATTGGTGTGCGTCGGGGAACCAGGACTTTTACCTTGAGAAAATTAGAGTGTTCAAAGCAGGCCTATGCCTGAATACATTAGCATGGAATAATAAAATAGGACGTGTGGTTCTATTTTGTTGGTTTCTAGAATCGCCGTAATGATTAATAGGGATAGTTGGGTGGAATTCTCGGGTGCCAAGGAACTCCAGTCACCCACTACTAT
+
CCCCBGG@FGEGGFGGGGFGGGGGGGGGGGGGGGGGGGGGGGGGGGGGGGGGGGGGEEEFFGGGGGGGGGGGC<FDFGGGGGGGGGGGGGGGGGGGGGGGGGGGGGGGEGGGGGGG@FGFGGGGGGGGGGFEFFFCFFGCEGGGGGGGFGGGGGGGGGGGGGGGGGGFGGGGFGCFFGGGGGGGGGGGGGGGGCFG@FFG@FGGG:FCCFG9CCFGFDECFGBFGGGF92BFGG5AEGG?CCFFFFFFG6@FFCF7FDCEE>CF+<C+1CGGGGGGGFFCF:?>FGGFC9AC8CDCFEGG0
@M03152:184:000000000-AWYW1:1:2106:24258:6232 1:N:0:CCACTACTATACCTGT
AAGCTCGTAGTTGAATTTCGGGCCTGGCCGGGCGGTCTGCCTAACGGCACGTACTGTCTGGGCGGGCCTTACCTCTTGGTGAGCCGGCGTGCCCTTCGTTGGTGTGCGTCGGGGAACCAGGACCTTTACCTTGAGCAAATTAGAGTGTTCAAAGCAGGCCTATGCCCGAATACATTAGCATGGAATAATAAAATAGGACACGCGGTTCTATTTTGTTGGTTTCTAGAGTCGCCGTAATGATTAATAGGGATAGTTGGGTGAAATTCTCGGGTGCCAAGGAACTCCAGTCACCCACTACTCT
+
B<ACCFFGCFFGGFGGGGFGGGGGGGGGGGGGGEEGGGFAFFCDE7+FFGGG<,F9FGGG?C<@ECC7CFEFFEGGG9<FDECEFEDDGG@C=F<FDFDFGFGGEDFGCF@7FCCFGGFGC>F*:,@8DBECFFG,<,,?;:,@,@;CEFFGFDCACFEG8F,2<CFF*4<<F,CEC,CC:FCG@?FCC9+:<CCFFGGCF>88*:*A<:9<7C7;6CF*;8<+3C7:@2:*ACCCEC9C<00<>CE6*27CE<?EGC;8*+<ACCFC5=CDE*C>6<;*:@FGC6+0<6<0;9DGG676+
@M03152:184:000000000-AWYW1:1:2106:4536:6237 1:N:0:CCACTACTATACCTGT
AAGCTCGTAGTTGAATTTCGGGATTGACTCGATGGTCGTGCCTTAAGGGGTATGAACTGTCGCTGTTGATTTCTCACCTTCTGGAGAAGCTCGATGCCCTTAGTTGGATGTCTTGTGGAACCAGGACCTTTACCTTGAAAAAATTAGAGTGTTTAAAGCAGGCATTATGCTCGAATACATTAGCATGGAATAATAGAATAGGACGGCATGGTTCTATTTTGTTTGTTTCTCGGCTCACCGTAATGATTAACAAGGATAGTTGTGTGGAATTCTCGGGTGTCCAGTAACTCCAGTCACCCAA
+
CC@CCGG:;FGGEGGEFGG@@CFGGGGGGDGGDG7EEGG>,FEGGE,C<E:FFGFCGG<<E@ECFGGGGGFAFGGG<EAFEF9FFFCGGGF8F7<?BEFGGFGGGGGGE8FFGGGGC,CFFGGG7AFGGGGGGCFF9,5,:BC8FF8@FCF?FGFF<,?EFB=?<D9F,,C9+@<:A,,C9,,@>,E,DCA,>E9,,3@F<7>FECEC*,>,7@D9=EB;34>,:>DF9?,*4*>*4,:=AC*=CFGG@F+4,0*0>?+B9++3A*=<77<77:***05*<+=7+<9C+9+8+**+39>=5
@M03152:184:000000000-AWYW1:1:2106:8301:6261 1:N:0:CCACTACTATACCTGT
AAGCTCGTAGTTGAATTTCGGAATCAATTTGTTGGTCGTGCCTCGGTACGTACTGGTATTATTGGTTTCTACCTTCTGAAGAACCTTGATGTCATTAATTTGGTGTCTTGGGGAATCAGGACTGTTACTTTGAAAAAATTAGAGTGTTTAAAGCAAGCATACGCTTGAATACATTAGCATGGAATAATGAAATAGGACGTTTGATTCTATTTTGTTGGTTTCTAGGATCGAGGTAATGATTAATAGGGATAGTTGGGTGGAATTCTCGGTTGCCAAGGAACTCAAGTCACCCACTACTATT
+
CCCCCGGGEFGGGGGFGGGGGDGGGGGGGGGGGGGGGGGGGGFGGGGGGGGGGGGGGGGGGGGGGGGGGGGGGGGGGGGGGGGGGGGGGEGGGGGGCDFGGGGGCEFGGGGGDEGGFFGGDGCGGGGGGGGG9FEGGGAFFFCBGGGGGGGGFGGGGGGGGGFGGEGG,AFGGGGFGFGGGGFFGGGGG9E=<,E,,,@FDDDDCFGCAGFFGFGGD6C6D;FD,,,7D55**>DFFGGCFGFGGCGFFC9F?FF6CGG*64BEEF;7D**)*2;C5)50:CF*++5BCF6CFD*<<0:A+
@M03152:184:000000000-AWYW1:1:2106:21126:6298 1:N:0:CCACTACTATACCTGT
AAGCTCGTAGTTGAATTTCGGGATCAATGAGTTGGTCGTGCCCTTGGTATGAACTGGCTTTATTGGTTCTCACCTTCTAATGAACCATAATGTCCTTCATTTGATGTTTTGGGGAATTAGGACTGTTACCTTGAAAAAATTAGAGTGTTTAAAGCAGGCTCACGCTTGAATACATTAGCATGGAATAATGAAATAGGACATCGCATTCTATTTTGTTGGTTTCTAGGATCACCTTAATTATTAATAGGGATAGTTGGGTGGAATTCTCGGGTTCCAAGGAACTCCAGTCACCCACTACTAT
+
CBCCCGGEGGGGGF<FGFGFFGGDFGFGGGGGGFGGGGGGEGGFGGFGFGGGGGGDGGGGGFGGDFGGGFGGGGGGDFGCFGAFGGCF,CEFGG9FFGCFFFGFFGGGGG?B@7FFG,5CF9FF8EECFGGGF,FCA4F<<9AFFGGGGDD<EE<FF7@FFCFDFF7DFAEFCAFF9?D9<DCDFFF9EDDFBF;ECGGGGD=F+CFEB,E@EFGFF,,@DFFFF9:,@8,::,,,@@,5<D=::=EC67AADFD765*:**,?C,@9CE***29+1;3*:8C7ECCCC+4+;55*6<@91
@M03152:184:000000000-AWYW1:1:2106:16596:6320 1:N:0:CCACTACTATACCTGT
AAGCTCGTAGTTGAATTTCGGGCCTGGCCGGGCGGTCTGCCTAACGTCACGTACTGTCTGGGCGGGCCTTACCTCTTGGTGAGCCGGCGTGCCCTTTGTTGGTGTGCGTCGGGGAACCAGGACCTTTCCCTTGAGAAAATTAGAGTGTTCAAAGCAGGCCTATGCCTGAATCCATTAGCATGGAATAATAAAATAGGACGCGCGGTTTTTTTTTTTTGGTTTCTAGAGTTGCCGTAATGATTAATAGGGTTAGTTGGTTGGAATTTTCGGGTGCCAAGAAACTCCAGTCACCCCTTACTAT
+
CCCCCGGGGGGGGGGGGGGGGGG@@CC<@@B::FGGGG,9FGGAEC,:6,BC<<DFGDG<C8=FC+>44FFGGG<5FFCEGGCGGC7=+CFEGDGGGFFG<F=+B>F@FDEGGFGGGGAF:1>>FGF,?:F:3DFGFF,;8?,8:3,@F9FGF3,?F*=FC,<:C<2CF<:2<:FBF,,,7<<7,,5+<CEF<92<+0<*:?8C5C:*;*:EGC/CEE*CGE+<<AC+3+2<<****/+0<<++*+<6*20**<::E*1:*3+3++++//:9***23<)2*20*<++3+*<0A)*0367++
@M03152:184:000000000-AWYW1:1:2106:18483:6331 1:N:0:CCACTACTATACCTGT
AAGCTCGTAGTTGAATTTCGGGGTCAGTAGGTCAGTCGTGCCAACGGTATGAACTGGCCTCACTGATTCCTCCCTCTTGTAGAACCGTGATGCCATTAACTTGGTGTTGCGGGGAAACAGGACTGTTACTTTGAAAAAATTAGAGTGTTTAAAGCAGGCTAACGCTTGAATACATTAGCATGGAATAATGAAATAGGACGTCGATCTTATTTTGTTGGTTTCTAGGGTTGACGTAATGATTAATAGGGATAGTTGGGTGGAATTCTCGGGTGCAAAGGAACTCCAGTCACCCACTACTATC
+
CCCCCGGGGGGGGGGGGGGGGGGGGGGGGGGGGGGGGGGGGGGGGGGGGGGGGGGGGGGGGGGGGGGGGGGGGGGGGGGGGGGFFGGGGGGGGGFGGGGGGGGGGGGGGGGGGDFGGGGGFFGGGGGDGGGGFFGGEGCGFEFGGGFGGGGGGGGGGGGGF@FGGGGGGGGGGGGGGGGGGGGGGGGGGGGCCDCFFGGGFGGGGGCGGGGGGGGGG5CCGGGFFG5CFEC?*3;*A7ACGFGGGC66*=;+>AF6*A8C5+AFFF?*7CG584F:E)7:FGC<@CG?CFF5=3>CCC7:<
@M03152:184:000000000-AWYW1:1:2106:9301:6335 1:N:0:CCACTACTATACCTGT
AAGCTCGTAGTTGAATTTCGGTCCTGGCTGGGTGGTCTTGCCGCAAGGTTAGCACTGCTCTGGTTGGGACTTTCCTTCTGGGGAACCTGTGTGCGCTTAATTGAGTGCGCAGGGGATCCAGGACTTTTACTTTGAAAAAATTAGAGTGTTTAAAGCAGGCGTACGCTTGAATACATTAGCATGGAATAATAGAATAGGACTTTGGTTCTATTTTGTTGGTTTCTAGGACCGAAGTAATGATTAATAGGGATAGTTGGGTGGAATTCTCGGGTGCCAAGGAACTCCAGTCACCCACTACTAT
+
CCCCCGGGGGGGGGGGGGGGGGGGGGGGGGGGGGGGGGGGGGGGGGGGGGGGGGGGGGGGGGFGGGGGGGGGGGGGGGGGGGGGGGGGGGGGCGCGGGGFGGGGGGGGGG7FGGGGGGGGGGGGGGGGGGGGGFECECECFFGGGGGGGGGGGFGGFGGGGGGGGGGGFGGGGGFFFGGGCEFGFGGGFFFGGGGGGGFGGGGGGGGGGFGGFFFGGGCEGGGGGGGGGGCGCEC9:EC7:C?FD?C+2==?FFFE?=C*:>CE6+3:7C*7/9FFG)<6?EFGGGGGG?FF**/>A?><<
@M03152:184:000000000-AWYW1:1:2106:18401:6351 1:N:0:CCACTACTATACCTGT
AAGCTCGTAGTTGAATTTCGGGATCAGTACGCTGGTCGTACCTTCGGTATGCACTGGTGTCACTGGTTCCTCCCTTCTGACGAACCGTCATGCCATTCACTTGGTGTGGCGGGAAATCAGGACTGTTACTTTGAAAAAATTAGAGTGTTTAAAGCAGGCTCACGCTTGAATACATTAGCATGGAATAATGAAATAGGACGTTGATCTTATTTTGTTGGTTTCTAGGATTTAAGTAATGATTAATAGGGATAGTTGGGTGGAATTCTCGGGTGCCAAGGAACTCCAGTCACCCCCTACTATC
+
C@CCCGGGGGGGGEFGGGGGGGFGGDCFGGGGGGCEGGGGGGGGGGGGGGGCGGGGFGFGGGFGGGGGGFGGGGGGGGGAEEGGGGGGGGGGGGGGGGGGGGGGGGGDCFGGGFGCGGGGCFCGGGGCFGGG9<B55BFFGCGCC<FFGGGFGGG8F?@FFGGGGEFG7FGFGGCFACGGFF7CGG9;CF9;FEFC7,3*6>,>7@FG,<FCGF@FCFGGGGB,>9BCF++++55<<+++2+4=71<FGF)+@C9>CECE*+2+20+*9*@)12:6CF>*:?+0<FFEG@98*9>>*+*3+
@M03152:184:000000000-AWYW1:1:2106:14683:6420 1:N:0:CCACTACTATACCTGT
AAGCTCGTAGTTGAATTTCGGGATCAATGAGTTGGTCGTGCCCTTGGTATGAACTGGCTTTATTGGTTCTCACCTTCTAATGAACCATAATGTCATTCATTTGATGTTTTGGGGAATTAGGACTGTTACCTTGAAAAAATTAGAGTGTTTAAAGCAGGCTCACGCTTGAATACATTAGCATGGAATAATGAAATAGGACATCGCATTCTATTTTGTTGGTTTCTAGGCTCGATGTAATGATTAATAGGGATAGTTGGTTGGAATTCTCGGGTGCCAAGGAACTCCATTCACCCCCTACTAT
+
CC@CCFEFGGGGGFFFFGGDEEEGGF@FFCFFGG9FFEGGGGFGGGGGFFEAFGGGCGGGG9FFGGGGGGG9FFFGGFC9FE<FGGGG9CFFGGGGGGCFDFFFFFFGGGGDGCGCFGGGGCFGCGGGGGGGAFGFB?FGCAFG9FFFG8EFF<EFG7BEGGGFGCE+FCFEC?FFFDDEFF?F,DD;FGAFFGGGGGGGFF@C>>FCF,DEEF9FFFCEFGFA7;D,DD58D>::C@C,,DF,:>:,7,;C5B778/:C88EC6@FFC**;CD*+08)=*8C7E++5@:FC*/95C7FC+
@M03152:184:000000000-AWYW1:1:2106:22419:6500 1:N:0:CCACTACTATACCTGT
AAGCTCGTAGTTGAATTTCGGGCGTAGCTGAGCGGTCCGCCTTTGGGTGAGAACTGTTCGGCCGCGCCTTTCCTTGTTGGGAACCAGTATGCGCTTCGCGGTGTGTGCTGGCAATCCACAACTTTTACTTTGAAAAAATTAGAGTGTTTAAAGCAGGCTTACGCTTGAATCCATTAGCATGGAATAATAGAATAGGACTTTGGTTCTATTTTGTTGGTTTCTAGGACCGAGGTAATGCTTAATAGGGATAGTTGTGTGGTATTCTCGGGTGCCAATGCACTCCAGTCACCCACTACTATCT
+
CCCC@FGFGGGGGGGGGGGGGGGGGGGGGG9FGGGFGGGGGGGGGGGGGGCFGGGGFFGGGGGGGGGGGGGGGGGFG,4F7FGGGFEFEFFGGGEFGEDCEGGGGGGGC<8FFFGGGGFAEGGGGGGGGGGGGDADCCFGAF,FGGGGGGGAFGGFFGGGFGGGGGGF:F,DGGGGGGGGGGGFGGGF,,?<FE9C<,?CF@FGG<FFGGGGGGG+BEGGGG9+9CBFCCGGGGFFC+<ECFFFG67?FF)3@9+;EGC*3CF+<<8:5=C*:70*<)7C:CFFEF60C6::EC7CG7D7:
@M03152:184:000000000-AWYW1:1:2106:13718:6532 1:N:0:CCACTACTATACCTGT
AAGCTCGTAGTTGAATTTCGGGATCAATTTACTGGTCGTGCTATCGTACGTACTGGTTTTACTGATTCCCACCTTCTGACGAACCATGATGTCATTAATTTGGTGTCATGGGGAATCAGGACTGTTACTTTGAAAAAATTAGAGTGTTTAAAGCAGGCTCACGCTTGAATACATTAGCATGGAATAACGAAATAGGACGTTTGATTCTATTTTGTTGGTTTCTAGGATCGACGTAATGATTAATAGGGATAGTTGGGTGGAATTCTCGGTTGCCAAGGAACTCCAGTCACCCACTCCTATC
+
CCCCCGGGEGFEGG@FFGGGGGEGGGGGGGGGGGGGGGGGGGGGGGGGGGGGDGDGGFGGEFGC<FFFFGDFFGEFGFGGGG7@FEGDGGGGGGGGFGGGGFFG7FFCFGFD,:?FG,E,9C=AFFCAFGDDF9E9F:FEF@F?EFGGFGGGG<FF7C<FGGFFGEGG,<DFDGGC<FGFGCDDFDGGEGGGFFCE=FE@EC:=FGFFGFGGGFGGGGE5:DEGAF?GGE88EB*=CCC?97=EF7CC6F)AFFC?*=7C8+BC9@C=F>5<F7;**8FGGGGFCCC+<?FE8CF**:=9+
@M03152:184:000000000-AWYW1:1:2106:11038:6533 1:N:0:CCACTACTATACCTGT
AAGCTCGTAGTTGAATTTCGGGATTAATTTATTGGTCGTGCTATTGTACGTACTGGTATTATTGATTCCTACCTTCTGACGAACCATGATGTCATTAATTTGGTGTCATGGGGAATCAGGACTGTTACTTTGAAAAAATTAGAGCGTTTAAAGCAGGCTCACGCTTGAATACATTAGCATGGAATAACGAAATAGGACGTTTGATTCTATTTTGTTGGTTTCTAGGATCGACGTAATTATTAATACGGATAGTTGGTTGGAATTCTTGGGTGCCAAGGAACTCCAGTCACCCACTACTATC
+
CC<CCGGGDGGGEFGGFGGGGGGFGG9FCGFGGG?FFGGGGGGGGEGGGGGGGGGGFFGGGGGGFFFFGGFFGGGGG,@FC@FGEGGGFGGGFGGGA<FFFGFFFGGDFFDGDGEFC<EE<FFGGGFDGGGFDCGF@=F@E8F<97FFGGFGGGFGGGFGGGGGGGGGFGGFDFFG9D=F,6D9<9EFCCEG,,8=FGBFCGGAFFGFFGGGFFFGD5CFGGCG;E,5DB>>;EG57,=@FE9=C,45*:8CFF7,/5888CCGFF+:**=*:4;655A*6C:<60<C9?ECE<<FC+:?9
@M03152:184:000000000-AWYW1:1:2106:19952:6655 1:N:0:CCACTACTATACCTGT
AAGCTCGTAGTTGAATTTCGGGATCAATACGTCGGTCGTGCCTTGGTACGTACTAACGTTATTGATTTCTCCCTTCTAACAAATCGTGATGTCATTAATTTGGTGTTACGGGGAGTTAGGACTGTTACTTTGAAAAAATTAGAGTGTTTAAAGCAGGCAATCGCTCGAATACATTAGCATGGAATAATGAAATAGGACGTTCGAACCTATTTTGTTGGTTTCTAGGATCGACGTAATGATTAATAGGGATAGTTGGGTGGAATTCTCGGGTGCCAAGGAACTCCAGTCACCCACTACTAAC
+
CCCCCGGGGGGDGGGGGGGGGGEGFGGGGGGGGGGGGGGGGGGGGGGGGGGGGGFFGGGGGGFEGGFGGGFGGGGGGGGFGGCFFGGGGGCGFFGECFGGGGGGGGDFGGGGG@FGGGGCAFFFGG<EFGGFCEF<ABF<?,AFGDGGGG9ECAFF7@FGGCFGCD:CFFGGGGGGGGGF9ECFGGGGGGC>FFCG9<CGFGG>FGCD8FFFF9>@,,EFFFGGGCFGF5*:8E8,=<9F?F++:7C**=4+<7<88E8C*5BE7C+/*5CD*0>C*.57AG+>CFC::FCFF<CFGF*++
@M03152:184:000000000-AWYW1:1:2106:11427:6683 1:N:0:CCACTACTATACCTGT
AAGCTCGTAGTTGAATTTCGGGATCAGTACGCTGGTCGTGCCTTCGGTATGCACTGGTGTCACTGGTTCCTCCCTTCTGACGAACCGTCATGCCATTCACTTGGTGTTGCGGGAAATCAGGACTGTTACTTTGAAAAAATTAGAGTGTTTAAAGCCGGCTCACGCTTGAATACATTACCATGGAATAATGAAATTGGACGGTGATCTTATTTTGTTGGTTTCTAGTATTGACGTAATGTTTAACATGGGTATTTTGGTGGATTTTTCGGGTGCCAAGGTACTCCATCCCACCCACACTACT
+
CCCCCGEGFFFGGGCGDFFC:FBFGGGGGFGCGGGGGG@@FDG9E@CFDEE,ECCCDFCFGGGGGC@EF6FFCEFDFGFG9F:CF:+BFEGG9E,9CFD?F9FACEC,<,CF7EGFCCF,,9B,B?FCF<?E,,5E,,+,,,A,,CAFCA,ADBD,>3C>+,:,D+63>D,,8@<@C,8,,::D<7@F,,@FF;,,3,3**6<*77,@,,<CB,4FF>CFG?;F762,?,2,*=*;5+++49++++3**0+0+5+13/*4*+++2<<53*1)2**2:)*0+<<*<++**0:***1****2+
@M03152:184:000000000-AWYW1:1:2106:26380:6733 1:N:0:CCACTACTATACCTGT
AAGCTCGTAGTTGAATTTCGGGATTGACTCGATGGTCGTGCCTTAAGGGGTATGAACTGTCGCTGTTGATTTCTCACCTTCTGGAGAAGCTCGATGTCCTTAATTGGATGTCTTGTGGAACCAGGACCTTTACCTTGAAAAAATTAGAGTGTTTAAAGCAGGCATTTTGCTCGAATACATTAGCATGGAATAATGAAATAGGACGTTTGATCTTATTTCGTTGGTTTCTAAGATCGACGTAATGATTAATAGGGATAGTTGGGTGGAATTATCGGGTGCCAAGGAACTCCAGGCACCAACT
+
CCCCCGGGGGGGGGGGGGGGGGGGGGEFGGGGGGGGGGGEGGGGGGGGDGGGGGGGGG<FGGGGGGGGGGGGGGGGGGGGGGGFGGGFGGGFDGGGECGFFGCEFGCFGGGGGGGGGDFGFFFGGGFFFGGFGFGGF5E,EFCEGGGGFGFGGGCAB?EFFDGGGGGGGGGFCG8=BFAEEGFGGGG8FF=DGGFGFGFGG,@<+@FFGBFFFCFF9EFFFEGFEFFGGDD7CFEF5*=99=F9CC@F@FF,>F6CGGG9BF*3:C:+>F97>57)2::*4B=<6CCC+<F+**1:C**2*
@M03152:184:000000000-AWYW1:1:2106:28005:6763 1:N:0:CCACTACTATACCTGT
AAGCTCGTAGTTGAATTTCGGGGGCATTCAGGCCAAAGCTCGTCCTTGTGGCGTGGCTGGGTCTGGGCTTCCTACGGTTTGATAGTGGGCAACCGCTTCCAATCATTTACTTTGAAAAAATTAGAGTGTTCAAAGCAGGCGTAACCTTTCCATTGAATATTACAGCATGGGATAATAGAATATGACGTTGGTCTTATTTTGTTGGTTGCTAAGGCTGATGTAATGATTAATAGGGATAGGTGGGTGGAGTTCTCGGGTGCCAAGGAACTCCAGTCACCCACTACTATCTCTTATGCCGTCT
+
<CCCBG;F@FEDFGCCGCC@FGGGECDFDGGAFE@FC@<EEEGGD@ECFCFC@FEEGFEGGCEEEFGGGFC8FFFG,:C4C,C?,C5CE<,BDDCCCFGE,@FF8@FF<FFCFF<AFGGEFFAEA?,,55<A<,5B<>+C7BCCFEFD,B<FA@CCCFDGGFFDGDFCD7@DCFF@FC=FFGCFF9B*@8,>3DF?,@@CCFG7FBF*,7,@,FG7E5B?E;,;;,=9CCCCCC6*;70+<+*7DC=5/=;99+:8CGE>C@+8768**3<*+20::@FCE8<C@+++21+00:*:+2957
@M03152:184:000000000-AWYW1:1:2106:5479:6848 1:N:0:CCACTACTATACCTGT
AAGCTCGTAGTTGAATTTCGGGATCAATTTATTGGTCGTGCCAACGGTACGCACTGGTACAATTGGTTTCTCCCTTCTGACGAAGCATGATGTCATTAATTTGATGTCGTGGGGAATCAGGACTGTTACTTTGAAAAAATTAGAGTGTTTAAAGCAGGCTTTGGCTTGAATACATTAGAATGGAATAATGAAATAGGACGTTTGATCTTATTTCGTTGGTTTCTAAGATCGACTGAATGATTAATAGGGATAGTTGGGTGGAATTCTGGGTTGCATAGGAACTCCAGTCACCCACTACTAT
+
CCCC-CCFEGED<FGGFEGGGGCGGG<ACAEEF@CEFGFC@D,;@CFGCEEGGCFCEFG,9CCFEGDFGFFF<C6F@CFFF:@@CD<CCFC<EFAFGF<9CFAF<,C,:4?FEG,8<<FFGGGGF?FC?FFGFGGB9==?EGGGD9E5<FGGGGGFG+>D,BDFF@DGGCGGF,EFG<,77>F@B>F9BE9>=@DFGGG7F@FEFA,@ECA;;;D@E>,B5>2?EB9>F581@**>?FGCF7?9+>,,:C6,5><C@5EG>8E;C9C+*:*9=**+4;)=@*+++28CFF:<EFGD6+:?+
@M03152:184:000000000-AWYW1:1:2106:14918:6892 1:N:0:CCACTACTATACCTGT
AAGCTCGTAGTTGAATTTCGGGATCAGTACGCTGGTCGTACCTTCGGTATGCACTGGTGTCACTGGTTCCTCCCTTCTGACGAACCGTCATGCCATTCACTTGGTGTGGCGGGAAATCAGGACTGTTACTTTGAAAAAATTAGAGTGTTTAAAGCAGGCTCACGCTTGAATACATTAGCATGGAATAATGAAATAGGACGTTGATCTTATTTTGTTGGTTTCTAGGATTGACGTAATGATTAATAGGGATAGTTGGGTGGAATTCTCGGGTGCCAAGGAACTCCAGTCACCCACTACTATT
+
CCCCCGGGGGGGGGGGGGGGGGGGGGGGGGGGGGGGGGGGGGGGGGGGGGGGGGGGGGGGGGGGGGGGGGGGGGGGGGGFGGCGGGGGGGGGGGGGGGGGGGGGGGGGGGGGDFGGGGGGGFGGGGGFGGGGCFFGGFGGGFGGFGGGGGGCGAEGGGGCCFG?GGGCGGG9<,EEACGGGDF,ECGFG9AADFFGGGGGGGG7;BFFCFGGG9FGFGGGGGGEGGFFGF978CBFFDFFFFFFCCCE*;A+3C+>8E8>FCEG9E953:;72CCFGF5C*00>EG<@0*<EF*006?*++
@M03152:184:000000000-AWYW1:1:2106:19814:6896 1:N:0:CCACTACTATACCTGT
AAGCTCGTAGTTGAATTTCGGGGTTAGTAGGCTGGTCATGCCTCTGGTATGTACTGGTCTCACTGATTCCTCCTTCCTGATGAACCGTAATGCCATTAATTTGGTGTTGCGGGGAATTTGGACTGTCACTTTGAAAAAATTAGAGTGTTTAAAGCAAGCTAACGCTTGAATACATTAGCATGGAATAATGAAATAGGACGTTCGATCCTATTTTGTTGGTTTCTAGGATTGACGTAATGATTAATAGGGATAGTTGGGTGGAATTCTCGGGTGCCAAGGAACTCCAGTCACCCACTACTAT
+
CCCCCGGGGGGGGGGGGGGGGGGGGGGGGGGGGGGGGGGGGGGGGGGGGGGGGGGGGGGGGGGGGGGGGGGGGGGGGGGGGGGGGGGGGGGGGGGGGGGGGGGGGGGEFGGGGGGGGGGGGGGGGGGGGGGGGGGGGGGGGGGFGGGGGGGGGGGGGFGFGFGGGGGGGFGGGGGEGGGGGGGGGGGGGGGDGGGGFCGEEGGCFGGGGCGGGFGGGFFCFGFGGGFFFFFGGGGGFGGGEGGGGCFGFFFGCGFC6CEBC:CEC1CC5C=C=D4><<>FF;?7CF6CGBFCCFCC?+CF7
@M03152:184:000000000-AWYW1:1:2106:18082:6920 1:N:0:CCACTACTATACCTGT
AAGCTCGTAGTTGAATTTCGGGATCAAGGGATCGGTCATGCCTTGGTATGTACTGGTCTTATTGGTTCTCACCTTCTAAAGAACCATAATGTCATTCATTTGATGTTATGGGGAATTAGGACTGTTACCTTGAAAAAATTAGAGTGTTTAAAGCAGGCTTACGCTTGAATACATTAGCATGGAATAATGAAATAGGACATCCGATTCTATTTTGTTGGTTTCTAGGATCGATGTAATGATTAATAGGGATAGTTGGGTGGAATTCTCGGGTGCCAAGGAACTCCAGTCACCCACTACTATC
+
CCCCCGGGGGGGGGGGGGGGGGDGGGGGGGGGGGGGGGGGGGGGGGGGGGGGGGGGGGGGGGGGGGGGGGGGGGGGGGGGGGFGGGGGFGGGGGGGGGGGGGFFGGGGGGGGGGGGGGGGGGGGGGGGFGGGGFGFGGFGGGGGGGGGGGGGGFGGDDFGGGGGGGGGGGGGGGGGDGGGGGGGGFGGGGGGGGGGGGGGGGGGGGGGAFGFGFGGGGGGGGGGGGCFGEGFGGGCGGGFGGGGGAECFGFFGGGGGGGGF?FF@FEGGCGGGGGFF)=CFGGGGGGFGFFFFGD6CCGC+
@M03152:184:000000000-AWYW1:1:2106:21801:6945 1:N:0:CCACTACTATACCTGT
AAGCTCGTAGTTGAATTTCGGGATCAAGGGATCGGTCATGCCTTGGTATGTACTGGTCTTATTGGTTCTCACCTTCTAAAGAACCATAATGTCATTCATTTGATGTTATGGGGAATTAGGACTGTTACCTTGAAAAAATTAGAGTGTTTAAAGCAGGCTTACGCTTGAATACATTAGCATGGAATAATGAAATAGGACATCCGATTCTATTTTGTTGGTTTCTAGGATCGATGTAATGATTAATAGGGATAGTTGGGTGGAATTCTCGGGTGCCAAGGAACTCCAGTCACCCACTACTATC
+
CCCCCGGGGGGGGGGGGGGGGGGGGGGGGGGGGGGGGGGGGGGGGGGGGGGGGGGGGGGGGGGGGGGGGGGGGGGGGGGGG<FGGGGGGGGGGGGGGGGGGGGGGGGGGGFGGGGGGGGGGGGGGGGGGGGGGCFGGEGGFGGGGGGGGGGGGGGGGGGGGGGGGGGGGGCGGGGGFGGGGGGGGGGGGGGGGGGGFDGGGGGGGGFFAFFGGFGGGGGFFGGG7FGGGGGFFC;DGFGGGGFFF;7CCGFCDFF6EGGDGFCGFC,:9=FDCFCCCFFGFFGGGGGGFC6FFDGGGGG71
@M03152:184:000000000-AWYW1:1:2106:15058:6965 1:N:0:CCACTACTATACCTGT
AAGCTCGTAGTTGAATTTCGGTAAGTAAAAATTTAACATCCATCTCTAAGATGTGATTTAATTTTTACTTCCTTCCTTTTGAACACACTCCCTAAAATTTAATTTTAGGGACTCAGTGTTTCAAATCGTTTACTGTGAAGAAATTAGAGTGTTCAAAGCAGGCGTAACATATCCTTTGAATATATTAGCATGGGATAATGAAATAGGACTTTAGTCCTACTTTCGTTGGTTTCTAGGGCTGAAGTAATGATTAATAGGGATAGTTGGGTGGAATTCTCGGGTGCCAAGGAACACCAGTCAC
+
CCCC9@F@FGFFGFFGGGGEGFGGGGGGGGGGGGFGAFGFGDFGGCGGDFDFGGCEFGGGFGGGGGCCFGFFFGGCGGGGGGGGCFGGGGDGCGGGD@FDEEFCFGGGFE8FFC@FG?FEF9??FGFEFGFDFGGG<<EFCFEFCGGGGGGGG9F<?AFGFC7CFGF+?E?,5EBFFFGGFGGGFGFFD9EF8D@BCFGDGGCCAFGG,DFADFFGCDE9===D>DFFGGGF,@;C6FF?CFEECG<<:A>@ADFFGGF,42,?:CF>9CE45;4+4=4*=27D6C?55)***2:/5E=FG
@M03152:184:000000000-AWYW1:1:2106:17210:7020 1:N:0:CCACTACTATACCTGT
AAGCTCGTAGTTGAATTTCGGGATCAATTTATTGGTCGTGCCAACGGTACGCACTGGTACAATTGGTTTCTCCCTTCTGACGAAGCATGATGTCATTAATTTGATGTCGTGGGGAATCAGGACTGTTACTTTGAAAAAATTAGAGTGTTTAAAGCAGGCTTTGGCTTGAATACATTAGCATGGAATAATGAAATAGGACGTTTGATCTTATTTCGTTGGTTTCTAAGATCGACGTAATGATTAATAGGGATAGTTGGGTGGAATTCTCGGGTGCCAAGGAACTCCAGTCACCCACTACTAT
+
CCCCCGGGGGGGGGGGGGGGGGGGGGFGGGGGGGGGGGGGGGGGGGGGGGGGGGGGGGGGGGGGGGGGGGGGGGGGGGGGGGGGGGGGGGGGGGGGGGGGGGGGGGGGGGGGGGGGGGGGGGGGGGGGGGGGGGGGGGGGFGGGGGGGGGGGGFGGFCEGGGFGGGGGFGFGGGGGGGGFGGGGGGGFGFGGGGGGFGGGGGGGGEFGGCGGGGFGGGCEGGGGGGGGGEGCGGGGCGGGGGG?FGGFGGA??GGGFCEE5CFGGFGGGFC;ECFGGF>=FGGGCFFGFBG6EF::?EC7+
@M03152:184:000000000-AWYW1:1:2106:21913:7061 1:N:0:CCACTACTATACCTGT
AAGCTCGTAGTTGAATTTCGGGCCTGGCCGGGCGGTCTGCCTAACGGCACGTACTGTCTGGGCGGGCCTTACCTCTTGGTGAGCCGGCGTGCCCTTTGTTGGTGTGCGTCGGGGAACCAGGACCTTTACCTTGAGAAAATTAGAGTGTTCAAAGCAGGCCTATGCCTGAATACATTAGCATGGAATAATAAAATAGGACGCGCGGTTCTATTTTGTTGGTTTCTATAGTCGCCGTAATGATTAATAGGGATAGTTGGGTGGAATTCTCGGGTGCCAAGGAACTCCAGTCACCCACTACTAT
+
CCCCCGGGGGCGGGGGFGGFGGGGGGGGGGGGGGGGGGGGGGGGGGGGGGGGFGGCGGGGGGGCEGGGGGGGGCGGGFGGFGGGGGGGDGDGGGGGGGGGGGGGFEGGGGFGGGGEGGGGGGGFGFGGGGGGGGFFGGGGFGGCFGGGGGFGGGGGGGGGGGGGGGGGFFGGF@FGGGGGGFFGFGGGGCCFGGGGFC?EDE>EGEGGG97CGGCGGGGGFGGGG+<F@FCEEGGG52+<7<:CFCFGDG@G6FGCFCCGGFGGG7<:3/:FGGGFFF@::F6F6+<9<@FCE*1:6<DD+
@M03152:184:000000000-AWYW1:1:2106:27822:7114 1:N:0:CCACTACTATACCTGT
AAGCTCGTAGTTGAATTTCGGGCCTCCGGCTTGCGGTTGCCGTTCGGTTTACCCTTGTTGGTGGTCCTCTTCGCGGGGAGGCTGTGGGACTTCATTGGCTCACAGTTCGATCCGTGACGTTTACTTTGAAAAAATTAGAGTGTTTAAAGCAGGCGTATGCTTGAATACATTAGCATGGAATAATGAAATAGGGCTGGAGCCCCATTTTGTTGGTTTCTGGGACTGTAGCAATGATTAATAGGGATAGGTGGGTGGAATTCTCGTGTGCCAAGGAACTCAAGTCACCCACTACTATCTCGTT
+
BB-BCEGGGGGGGGFGGGGGGGCFGFGGG>FFGCGGGGGGGGGGGCGCEGG,E@FFCECD8C,BFGGGGFFDFGGGGGGFGGG8FEGGGGGGGFGGAFGGGFFFGGGFE<FFGC<DGC=FFGGAFAFFA3=FGGGGFFFGGCFFGFFFGFEGGGGGGGGGGGGGGFGFBFFF;FFFC7FFGG@FFCFCGC9<CF@*<F<FFFGDGGFGGFEGFCF79EF9<29CCC99C9:FGC+<<FCC+<>29:7+<CFEEGE;@+<+0+;///;:23<58CFGDF*+<@9:<<FGC:?6CC7<++2:*
@M03152:184:000000000-AWYW1:1:2106:18986:7134 1:N:0:CCACTACTATACCTGT
AAGCTCGTAGTTGAATTTCGGGGTCAGTAGGTCGGTCGTGCCAACGGTATGAACTGGTCTCACTGATTCCTCCCTCTTGTAGAACCGTGATGCCATTAACTTGGTGTTGCGGGGAAACAGGACTGTTACTTTGAAAAAATTAGAGTGTTTAAAGCAGGCTAACGCTTGAATACATTAGCATGGAATAATGAAATAGGACGTCGATCTTATTTTGTTGGTTTCTAGGGTTGACGTAATGATTACTAGGGATAGTTGGGTGGAATTCTCGGGTGCCAAGGAACTACAGTCACCCACTACTACC
+
CCCCCGGGGGGGGGGGGGGGGGGGGGGGGGGGGGGGGGGGGGGGGGGGGGGGGGGGGGGGGGGGGGGGGGGGGGF@FGGGGGGGGGGGGGGGGGFGGGFGGGGGGGGFGGGGDEGGGGGGGGGCEGGGGGGGGFGG9FFGGF@<DFGGGGGGGDFGG7FGGGGFDGGGG7FGGFGEGEFGGGGGGGGGGGFGFFGGFFGG:CC>EFGFFGFFF,CC8;EGF?C9++5CG5?<*BEFFCCCCF+<DE65FGFGG7E+*:8E*<92+<:E**;5*27>F34EC++2+++++10**79++<2+*
@M03152:184:000000000-AWYW1:1:2106:14654:7197 1:N:0:CCACTACTATACCTGT
AAGCTCGTAGTTGAATTTCGGGGTCAATTTACTGGTCGTGCCAATGGTACGTACTGGTTTTGTTGATTCCTCTCTTCTGAGGAGCCGCAATGTCATTAATTTGGTGTCGCGGGGAATCAGGACTGTTACTTTGAAAAAATTAGAGTGTTTAAAGCAGGCTAACGCTTGAATACATTAGCATGGAATAATGAAATAGGACGTTTGATCTTATTTTGTTGGTTTCTAGGATCGACGTAATGATTAATAGGGATAGTTGGTTGGAATTTTTGGTTGCCAAGGAACTCCAGTCACCCACTACTAT
+
CCCCCGGGGGGGGGGGGGGGGGGGGGGGGGGGGGGGGGGGGGGFGGGGGGGGGGGFGGGGGGGGFGGGGGGGGGGGGGGGGFFEGGGGGGGGGGCFGFGGGGGGG@FGGGGGGGGGGGGGGGGC@GGFGGGGGEFGCGGGG98?FGDGGGGGGGGFGGGFGGGGGCFF@FGGGGGFFGGFGGGDFGGGGGFGGFGGG9FC7FGEGGGFGCFGGGFGGGGGFGEGGFGDCGDEGDGG5C?EGEGFGF:6*:;?8<<@F***:<0AC+<+1****7D:6>)*:CGGGGGGGFG?C39F6<CC7
@M03152:184:000000000-AWYW1:1:2106:8350:7266 1:N:0:CCACTACTATACCTGT
AAGCTCGTAGTTGAATTTCGGATTAATGAGAACTTAAGGTCCATCTTTCCGATGTGTACCTTATTCTTGTTTCCTTCCTTTTGAATACACTCCCTAAAATTATATTTTAGGGATCAAAGTGTTTCAAATCTTTTACTGTGAAGAAATTAGAGTGTTCAAGGCAGGCGTAATCTAGCCTTTGAATATATTAGCATGGGATAATGAAATAGGACTTTAGTCCTATTTTCGTTGGTTTCTAGGGCTAAAGTACTGATTATTAGGGATAGTTGGGTGGAATTCTCGGGTGCCAAGGAACTCCAGT
+
CCCCCGGGGGGGGGGGGGGGGGGGGGGGGGGGGGGGGGGGGGGGGGGGGGGGGGGFGFGGGGGGGDGGGGGGGGGGGFFGGGGGFGGGGGGGDGGFF,CFGGGFGGGGGGGGCFGGGFGGGGGGGGGFFGGGGDF<EFGGGFGF,AFCFEFCG,E@FF9F<=FEC:CFGDGDFG,E8FFC,<FGCFBFEGG8E,EFDGGFEFFGF>FDC<ADFFEC,EE;=,,@E9EE@D6,AFEFF<F,;?FFD,<EF,;2,EEC,<D,95,>7,@ECF5>E)8*=)+=C>55FEECFA5*<DGCE6*+2
@M03152:184:000000000-AWYW1:1:2106:20003:7344 1:N:0:CCACTACTATACCTGT
AAGCTCGTAGTTGAATTTCGGGATTAATTTATTGGTCGTGCTATTGTACGTACTGGTATTATTGATTCCTACCTTCTGACGAACCATGATGTCATTAATTTGGTGTCATGGGGAATCAGGACTGTTACTTTGAAAAAATTAGAGTGTTTAAAGCAGGCTCACGCTTGAATACATTAGCATGGAATAACGAAATAGGACGTTTGATTCTATTTTGTTGGTTTCTAGGATCGACGTAATGATTAATAGGGATAGTTGGTTGGAATTCTCGGGTGCCAAGGAACTCCAGTCACCCACTACTATC
+
CCCCCGGEGGGGGFGGGGGGGGGGGGFGGGGGGGGGGGGGGGGGGGGGGGGGGGGGGGGGGFGFEFGGGGGGGGGGGFGGGGGGGGGGGGGGGGGGGGGGGGCGGGGGGGGFGEGGGGGGGGGFFGFGGGGFG9FFGGGGGFGDGGGGGGGFGGGFGGFFCGGGGGGGGGGGGGFGGFGG9FGGGGGGGGGDCCDFCGDGGGGCFGGGGGGGGGGGGGGGGGGGGGGGGE5CEGGGFGFG7,,5:9668C;,<A?F**=7:+CE9C2*85:<=FFFGFFECE@FG6F?FFFCGD7CF?*++
@M03152:184:000000000-AWYW1:1:2106:6643:7477 1:N:0:CCACTACTATACCTGT
AAGCTCGTAGTTGAATTTCGGGATTAATTTATTGGTCGTGCTATTGTACGTACTGGTATTATTGATTCCTACCTTCTGACGAACCATGATGTCATTAATTTGGTGTCATGGGGAATCAGGACTGTTACTTTGAAAAAATTTAGAGTGTTTAAAGCAGGCTCACGCTTGAATACATTAGCATGGAATAACGAAATAGGACGTTTGATTCTATTTTGTTGGTTTCTAGGATCGACGTAATGATTAATAGGGATAGTTGGGTGGAATTCTATGTTGCCAAGGAACTCCAGTCACCCAATACTAT
+
CCCCCGGGGFFGGGGGFFEFGGF@FFFGGFGGGGGGGGGGGGGFGGGGFGGGGGGGFFGGGGGGGGGFFGDDEFFGGGFF@FDDFFFGFGFFFG9DCFFDGFGGCEFAGGGGGGGFFEGFGFGGGGFGFGFGFEGF@@FC?<FG9BFFFGGGGGGGC7FF8FFFFGGGG8FGGCDFGGGGGG8DFFGGGC8F7FFDCFGE=DFGG9FFF@FGCFFEFFGCF8DEA9>FF4>C8E>*C5:=CEFGFF766,)48E77:C88:5BCC++++4+39@*:+)86633:A6+?9=AF***:<+*2+
@M03152:184:000000000-AWYW1:1:2106:3375:7480 1:N:0:CCACTACTATACCTGT
AAGCTCGTAGTTGAATTTCGGGATTGGGATATATCGGTCGTGCCTTTAGGGGCATGAAATGGTGTGTAGCCAATTTCTCACCTTCTGGTGAGTCGGGATGCTCTTGGGTGTTTCGATGAATCAGGACCTTTACTTTGAAAAAATCAGAGTGTTTAAAGCGGGCATTTTTGCTTGAATACATTAGCATGGAATAATAAAATAGGACGATGGTTCTATTTTGTTGGTTTTAGGACCACGTAATGATTACTAGGGATAGTTGGTTGGAATTCTCGTGTGCCAAGGAACTCCAGCCACCCACTAC
+
@<CC<AFFCFGGGGGGGGCFEC8F,CFGFGFGGGFECFEEGEDFEGG9E<,CCFFGFGGGFGFFFGGFFGGGGGGGEFGGGGGGGGGGGG<FEFGGGFC@E9<CCFFGBFEECE7DA<FAEGGGGGF=F9FAF,CEFEFDFFEG,??A,A<FFFFEE?F@@CFEGGGGGGGGGF?FGGCGG9,@B<@,,>,>@CEC@FG9FGDEG>:B*>>FCFCF9B;FFGGEC*2*6:,>1::FC?FCFG+<@9+=A4;*0:69>7B@*;8E+AE?>F3C*79<E?607C*7:8+36)+2A<<EC5CF6
@M03152:184:000000000-AWYW1:1:2106:22364:7499 1:N:0:CCACTACTATACCTGT
AAGCTCGTAGTTGAATTTCGGGATCAGTACGCTGGTCGTGCCTTGGTATGTACTGGTGTTACTGGTTCCTACCTTCTGACGAACCGTCATGTCATTAATTTGGTGCGGCGGGAAATCAGGACTGTTACTTTGAAAAAATTAGAGTGTTTAAAGCAGGCTCGCGCTTGAATATATTAGCATGGAATAATGAAATAGGACGTTCGATCCTATTTTGTTGGTTTCTAGGATTGACGTAATGATTAATAGGGATAGTTGGGTGGAATTCTCGGGTGCCAAGGAACTCCAGTCACCCACTACTATT
+
CCCCCGGGGGGGGGGGGGGGGGGGGGGGGGGGGGGGGGGGGGGGGDGGGGGGGGGGGGGGGGGGGGGGGGCGGGGGGGFFGGGGGGGGGGGGGGGGFGGGGGGGGGGGGGGGGGGGGGFGGGGGGGGGGGGGFAFF8FFGGFGGGGGGGGGGGGFGGGGGGEGGGGFGGGEFFGGGGFGGGGG9FGECF9CFFFG?:FDFFGGDFGGGGGGGGGGGG>88CFB<CF3<C*?7CGG5F7+CFF+C>E?FGFFGGG+<*:8*;9CCCF+:**/)27FDF@FFGGGG?6C6+9<5*>CCFC?7+
@M03152:184:000000000-AWYW1:1:2106:22491:7543 1:N:0:CCACTACTATACCTGT
AAGCTCGTAGTTGAATTTCGGGGGCATTCAGGCCAAAGCTCGTCCTTGTGGCGTGGCTGGGTCTGGGCTTCCTACGTTTGGATAGTGGGCAACCGCTTCCAATCATTTACTTTGAAAAAATTAGAGTGTTCAAAGCAGGCGTAATCTTGCCATTTACTATTACAGCATGGGATAATAGAATATGACGTTTGTCTTATTTTTTTTTTTTCTAAGGCTTTTTGCATGCTTTCTAGGGTTATTTGGGTGGAATTTTCGGTTGCCAAGGTACTCCAGTCTCCCACCCCTATACCGTTTTCCGCTT
+
CCCCCGGGFG@FD<6FFFGFCFD>CGGGGGGFGCFFGGGC8FFEEFGGGCBF:CFECC:CEGGG?FGGGFF,C,6,CCFBC8E<FGFFG?DCFC4@FDF<,<EB,CFG,9BFF,<?E<,@F=FGF?A?F9A@F<A8B,=BCC+B+CDFDGG9FF,C,B9FA,<E,<5=FF7<3,@@9B9FA,@=FG7:3,*,3,@,3F@F,>F7*=F*<:,,+5+,+++2*++5++2+++++3+8**:+3A9+5***/+00+<+1**:5AC<8**02+::86+22*09<CF**1/*0+0**2***<?***1
@M03152:184:000000000-AWYW1:1:2106:4539:7713 1:N:0:CCACTACTATACCTGT
AAGCTCGTAGTTGAATTTCGAGATCAGTACGCTGGTCGTGCCTTCGGTATGCACTGGTGTCACTGGTTTCTCCCTTCTGAAGAACCGTCATGTCATTAAGTTGGTGTGGCGGGGAATCAGGACTGTTACTTTGAAAAAATTAGAGTGTTTAAAGCAGGCTCGCGCCTGAATACATTAGCATGGAATAATGAAATAGGACGTTTGACCCTATTTTGTTGGTTTCTAGGATCGACGTAATGATTAATAGGGATAGTTGGGTGGAATTCTCGGGTGCCAAGGAACTCCAGTCACCCACTACCAT
+
CCCCCGGGGGGGGGGGGGGGGGGGGGFGGGGGGGGGGGGGGGGGGGGGGGGGGGGGGGGGGGGGGGGGGGGGGGGGGGGGGGGGGGGGGGGGFGGGGGGGGFGGGGFGGGGGGDGGGGGGG@FGGCFGGFFGCFGFFGGGGGDCFF9FFGGGGFGGGGGGFEBEGGGFGGFGGGFEDBCCFF@EGGF?D9;FFCFCGACGFFG77<CC?@FGGGGGGFFGF6+><9FEGGD=8*BEGGGGGGGGG++6E?FFG9<:+:E>C*<C69CECC*9CC4*?:@FG*<7++<3+*+3;FCEGD*+2
@M03152:184:000000000-AWYW1:1:2106:7805:7775 1:N:0:CCACTACTATACCTGT
AAGCTCGTAGTTGAATTTCGGGATCAATGGATTGGTCATGCCGTTGGTATGTACTGGTCATATTGGTTCTCACCTTCTAAGGAACCATAATGTCATTCATTTGATGTTTTGGGGAATTAGGACTGTTACCTTGAAAAATTAGAGTGTTTAAAGCAGGCTAACGCTTGAATACATTAGCATGGAATAATGAAATAGGACATCGCATTCTATTTTGTTTGTTTCTAGGATCGATGTAATGATTAATAGGGTTAGTTGGGTGGAATTCTCGGGTGCCAAGGAACTCAAGTCACCCACTACTATT
+
A-8-6CFFFFFFFGAFCGGD:FFGGFGGGGFGGGGGGGGGGGGGGGFGGGGGCFGFGGGGGFFFGGGGGDFFGGGG8CFGGGCCDGGC@@FEDFGGGGFAGGCGFEFFF8CFGGGGGGGFFGFFGDFGGCGGG9F9<EFFGGC9E<FGGGFFGGGG+@CFCGG7+FFF8F<BGFFFF8AFF8FBFC,=F9DDDFGGFGB:@+@CFGGGFBFGGGFD,3>DFA;,@FDG68CFCD3=EG,E7,;CC;9C,436;AC8*=@C:,?C@F9**=FD?*:*;F)==:9*5@B99C9*/:DF+++=+
@M03152:184:000000000-AWYW1:1:2106:28591:7806 1:N:0:CCACTACTATACCTGT
AAGCTCGTAGTTGAATTTCGGGCCTGGCTGGGTGGTCTTGCCGCAAGGTAAGTACTGCTCTGGTCGGGTCTTTCCTTCTGGGGAACCAGTGTGCTCTTAATTGAGTGCGCTGGGGATCCAGGACTTTTACTTTGAAAAAATTAGAGCGTTTAAAGCAGGCTCACGCTTGAATACATTAGCATGGAATAATAGAATAGGACTTTGGTTCTATTTTGTTGGTTTCTAGGACCGAAGTAATGATTAATAGGGATAGTTGGGTGGAATTCTCGGGTGCCAAGGCACTCCAGTTCACCACTACTAT
+
CCCCCGGFGGEGGGGGGGGGGGGGGGGDGGGGGGGGGGGGGGGDGGGGGACFGGCFGAFGGGGGGGGGGGGGGGFGGFGGGGGGGGDFGGGGGGGDFGGFAFAFCDFGGGGGEFGB@FGGGGFFGGGGDFFFFFC<B<FGGGGFFGDG@FCFFGFG>FDGFGGFGGGDCF>FGGGGGG9>AFGGGEF;CFGGFGGGGDFGFC9CFFGFC,DFGGGGGGGC88;CGGG?6=EEGGGGCGF?ACCF7+A?CCA:CFFG+:**:8296<FGDFCF=CC7C5;*0/:C6CFF+*+3<CC<7+2<3
@M03152:184:000000000-AWYW1:1:2106:10383:7870 1:N:0:CCACTACTATACCTGT
AAGCTCGTAGTTGAATTTCGGGATTAATTTATCGGTCGTGCAATAGTACGTACTGGTATTATTGATTCCTACCTTCTGACGAACCATGATGTCATTAATTTGGTGTCATGGGGAATCAGGACTGTTACTTTGAAAAAATTAGAGTGTTTAAAGCAGGCTCACGCTTGAATACATTAGCATGGAATAACGAAATAGGACGTTTGATTCTATTTTGTTGGTTTCTAGGATCGACGTAATGATTAATAGGGATAGTTAGGTGGAATTTTCGGGTGCCAAGGAACTCCAGTCACCCACTACTATC
+
CCCCCFGGGGGGGGGGGGGGGGEGGGGGFGGGGGGGGGFGGGGGGGGGGGGGGGGGGGGGGGGGGGGFGGGGDGGGGGGGGGGGDFCFFGGGGGGGGGFFCF<FFGDFGGGGGEGFGGGGGGFFFFGFGGGFFFFG8C@FFEGFGGGGGGFG9A=AGGGFGF=DF@EFEGFGDGFGA@FGGGGDDFFGEEECAFF,CFCCFDE9AC,@EGGGD=EFGFC>C;DEAF6EFGDEECB@99@E79=EFCF,,,/,>@<,64BE5:BG+++>57A<8FCCC)5*224*<+++29C8:/5<6::++
@M03152:184:000000000-AWYW1:1:2106:11494:7929 1:N:0:CCACTACTATACCTGT
AAGCTCGTAGTTGAATTTCGGAATCAATTTGTTGGTCGTGCCTCGGTACGTACTGGTATTATTGGTTTCTACCTTCTGAAGAACCTTGATGTCATTAATTTGGTGTCTTGGGGAATCAGGACTGTTACTTTGAAAAAATTAGAGTGTTTAAAGCAAGCATACGCTTGAATACATTAGCATGGAATAATGAAATAGGACGTTTGATTCTATTTTGTTGGTTTCTAGGATCGACGTAATGATTAATAGGGATAGTTGGGTGGAATTCTCGGGTGCCAAGGAACTCCAGTCACCCACTACTATC
+
CCCC9<FGGGGGGFGGDFFFGECFGCFGGGGGGGGGGGGGGGGCFGGGGGGFFGGGGFGGGGGGGGGGGGGGFGGGGGCGGGGGGGGGGGGGGGGGCGGGFGA=DFGGGGCDFGGGGGGGFGFGGFGGGGGGGGG9=4BFFFDDGGCFGGCFGGFGCFGGGGEFGGGGGFGFGGGG9FFGGG8DGGGGGFDFGFCF9DFBEFEGGGGG9FDBFFGGCECFGFGGAEEGCCECEG5D;=@FGCFFGG6,,=AFFGC?CEGG5ECF9F<*:5;D5DCDG>AFCGCFGGGGG6A;EDF?6<7:7
@M03152:184:000000000-AWYW1:1:2106:21845:7976 1:N:0:CCACTACTATACCTGT
AAGCTCGTAGTTGAATTTCGGGCCTGGCCGGGCGGTCTGCCTAACGGCACGTACTGTCCGGGCGGGCCTTACCTCTTGGTGAGCCGGCGTGCCCTTTGTTGGTGTGCGTCGGGGAACCAGGACCTTTACCTTGAGAAAATTAGAGTGTTCAAAGCAGGCCTATGCCTGAATACATTAGCATGGAATAATAAAATAGGACGCGCGGTTCTATTTTGCTGGTTTCTAGAGTCGCCGTAATGATTAATAGGGATAGTTGGGTGGAATTCTCGGGTGCCAAGGAACTCCAGTCACCCACTACTAC
+
CCCCCGGGGGGGGGGGGGGGEGGGGGGGFGGGGGDGGGGGGGGGGGGGGGGGGGGGGG<FGGGGGGGGGGGGGGGGGGGGGGGGGGGGGGGGGGCGGGFGGGGGGGGGGGGGGGGGGGGGGGGGGGGGGGGGFFGGGGGGFGGGGFGFGGGGGGGGGGGGGGGGGGGGGGGGGGGDFGGGGGGFGGGGGGGGFDGFFGGGGGGGGEEEGGGGGCGGGGGCEFFGGGFFFFGCEGGGEFFFGGGGGGGGGFFGG@?EGGGGDE:?69CEC5CCCDDFFF30AFGGGGGG6BFGGGGDGFGG+
@M03152:184:000000000-AWYW1:1:2106:9853:8044 1:N:0:CCACTACTATACCTGT
AAGCTCGTAGTTGAATTTCGGGATCAGTACGCTGGTCGTACCTTCGGTATGCACTGGTGTCACTGGTTCCTCCCTTCTGACGAACCGTCATGCCATTCACTTGGTGTGGCGGGAAATCAGGACTGTTACTTTGAAAAAATTAGAGTGTTTAAAGCAGGCTCACGCTTGAATACATTAGCATGGAATAATGAAATAGGACGTTGATCTTATTTTGTTGGTTTCTAGGATTGACGTAATGATTAATAGGGATAGTTGGGTGGAATTCTCGGGTGCCAAGGAACTCCAGTCACCCACTACTATT
+
CCCCCGGGGGGGGGGGGGGGGGGGGGGGGGGGGGGGGGGGGGGGGGGGGGGGGGGGGGFFGGGGGGGGGGGGGGGGGGGGGGGGGGGGGGGFGGGGGGGGGGGGGGGGGGGGGGGGGGGGGCGGFGGGGGGGGFGGF>FGGGGGGGGGGGGGGGGGGGGGGGGGGGGGGGGFGFFGFFGGGG>CGFGGGCGGFGGGGGGGGCFCFFGGGGGGGGGGGGGGG9BCFG6<C:B<CEECF79@FFFGD7<FC:5+CFFGDGCEC@+<+A0:CCFDDFGF535CFGFGGGGG+6A5*7C?FC0++
@M03152:184:000000000-AWYW1:1:2106:21894:8075 1:N:0:CCACTACTATACCTGT
AAGCTCGTAGTTGAATTTCGGGATCAGTACGCCGGTCGTGCCTTCGGTACGTACTGGTGTCACTGATTCCTCCCTTCTGACGAACCGTCATGCCATTCACTTGGTGTGGCGGGGAATCAGGACTGTTACTTTGAAAAAATTAGAGTGTTTAAAGCAGGCTCACGCTTGAATACATTAGCATGGAATAATGAAATAGGACGTTGATCTTATTTTGTTGGTTTCTAGGATTGACGTAATGATTAATAGGGTTAGTTGGGTGGAATTCTCTGGTGCCAAGGAACTCAAGTCACCCATTACTATT
+
C9CC<EFGGF@CF<C<EDGGGGDFGGGGFGCFGEEFEGEFGGGGG<FGGGFFGGDFFGFGGGGGGGGFFGGGGGGGGGGFGGGGG7F@?FFFFGGDCFD9<FGABD=F:FFDDGDEG>DEA8DBFFFFGGGGE<FG9DC8@F7@<@FFG:BFGF9FFFC>ABGFG@CF7,@@,7@DF@CD@FF@F99CFF@F<;,?CF7CF:*C<FCF?CF9CFG@BC8FE?;B7<?EGF:1//;=F??7CE+<CC6**27E:EFCE58:/++<?7C+*<<099*95<@FC+<*<9+0<@FF***<?+0++
@M03152:184:000000000-AWYW1:1:2106:3866:8137 1:N:0:CCACTACTATACCTGT
AAGCTCGTAGTTGAATTTCGGGATCAATTTATTGGTCGTGCCAACGGTACGCACTGGTACAATTGGTTTCTCCCTTCCGACGAAGCGTGATGTCATTAACTTGATGTCGTGTGGAATCAGGACTGTTACTTTGAAAAAATTAGAGTGTTTAAAGCAGGCTTTGGCTTGAATACATTAGCATGGAATAATGAAATAGTACGTTTGTTCTTATTTCGTTGGTTTCTAGAGTCGCCGTAATGATTAATAGGGATAGTTGGGTGGAATTCTCGGGTGCCGAGGAACTCCCGTCACCCACTACTAT
+
C-8AAFFGEFFFGFFFFGGGGGGGFFFFGGGGGGGGGGGGGGFGGGGDGGGGGGGGGGGGGGDGGGGGGGGFGGGGGGGBFGFFGGGGGGGGGGDFGE9CFGGFFGFC<F:FG7F=F@CEF?@FGFGGGCGAF@?F?,@FEDFGGDGFGGGDFC9DEF7DCFGF<DFEG,EEFDGCFD8F,=CGCFFF>ACC9D;C,3@CCFFD,@@FG,=@CC8>>2,>8D;EF;CCGGG5;CE5EC9=BC@CF9<?EA86@@9++>BEE*++++5<5:C<ED*)/7::6;FDC/CCE5EFFC56++:?+
@M03152:184:000000000-AWYW1:1:2106:21976:8203 1:N:0:CCACTACTATACCTGT
AAGCTCGTAGTTGAATTTCGGGATCAGTACGCTGGTCGTGCCTTTGGTATGCACTGGTGTCACTGGTTCCTCCCTTCTGACGAACCGTCATGCCATTCACTTGGTGTGGCGGGAAATCAGGACTGTTACTTTGAAAAAATTAGAGTGTTTAAAGCAGGCTCACGCTTGAATACATTAGCATGGAATAATGAAATAGGACGTTGATCTTATTTTGTTGGTTTCTAGGATTTACGTAATGATTATAGGGATAGTTGGGTGGAATTCTCGGGTGCCAAGGCACTCCAGTAACTCACTACTATCT
+
CCCCCGGEGGGGGGGGGGGGGGGGGGGGGGGGGGGGFEGGGGFFCFFGGGGGGGGG?FFGFCCF<FGGGCFGGGGGGGG9FGGGGGGGD>FEGGGGDGFFGDFCGGFGGGGGG@FEFC9EFGGGGGGGG9FGC5FF,BCEDEFD<BDFFCFGFEFFGGGGGGG<F:B<FFFCC9@FFFFGCF,;A:CFCE@=EC9E7FFEF<:FGGGGGGFBCFCFCCEGF;C;7:8BE,5>?F?*7+4:<+<+1>**=7)=CCF5;:B*+0<+0+25):C*202**))1:<F*+<++3*3ACCC?<+*+2
@M03152:184:000000000-AWYW1:1:2106:14019:8215 1:N:0:CCACTACTATACCTGT
AAGCTCGTAGTTGAATTTCGGGATCAATTTATTGGTCGTGCTATTGTACGTACTGGTATTATTGATTTCTACCTTCTGACGAACCATGATGTCATTAATTGGGTGTCTTGGGGAATCAGGACTGTTACTTTGAAAAAATTAGAGTGTTTAAAGCAGGCTCACGCTTGAATCCATTAGCATGGAATAACGAAATAGGACGTTTGATTCTATTTTTTTGGTTTCTAGTATCGACGTAATGATTAATAGGGATAGTTGGGTGGATTTCTCGGGTGCCAAGGAACTCCAGTCTCCCACTCCTATC
+
C<@CCGGGGGGGGFEGFGGGGGDEGGGGFGGGGGGGGGGGCFEFGEGGGGGGGGFDFCGGGGGCFGGGFGFGGGCFG,<FEECEGGGGFFGFGGGCE,CF,CEF7F,FCCFCGD,EF<FF,,F4FFF,CEFFE<FGC7F8EFC<5,CFEGGG<E8F+7,4=:,,?FFFFA,,AFD;,<=F<=:B55>9>+BC@,C,,3@CFD+,@@,=,F;F;,@CE*DF8,@><,626****16/797B9C,9BFD,4?.+>9+>*:8:BBCF7<5*8*35=DC9E)7**3<*<+2++9<***0*2<*++
@M03152:184:000000000-AWYW1:1:2106:14394:8230 1:N:0:CCACTACTATACCTGT
AAGCTCGTAGTTGAATTTCGGGATCAATACGTCGGTCGTGCCTCGGTACGTACTAACGTCATTGATTTCTCCCTTCTGACGAGCCGTGATGTCATTAATTTGGTGTTACGGGGAGTCAGGACTGTTACTTTGAAAAAATTAGAGTGTTTAAAGCAGGCAATCGCTCGAATACATTAGCATGGAATAATGAAATAGGACGTTCGAACCTATTTTGTTGGTTTCTAGGATCGACGTAATGATTAATAGGGATAGTTGGGTGGAATTCTCGGGTGCCAAGGAACTCCAGTCACCCACTACTATC
+
CCCC9FGE@EFFGGFFGGGGE@CFGGGGGGGGGG>GGGFFGGGGGGGGGGGGGGGGGEGGGGGGGFGGGGGGGGGGGGGGGGGGGG:+<=5E<FGGEAFGCFGFFFGGGGGGGCEGGGFGFFGFGGGGGEFEE9BF8+BFGFGGGGGGGGGGGGGG@GGGGGFGGGGGGD@FCAFFCGCGG,@9CC=DDFGGFFA3=B<FFF@,DFGFGGGGFFFDFGCGFBC,9B8CG58C*=CGCEFGFC9<FG6CFG5+A9<95EG580<C9C0/9*:C8>*2C)<FF+<C@6+0:8CFGD<06A:0+
@M03152:184:000000000-AWYW1:1:2106:27003:8282 1:N:0:CCACTACTATACCTGT
AAGCTCGTAGTTGAATTTCGGGCCTGGCCGGGCGGTCTGCCTAACGGCACGTACTGTCTGGGCGGGCCTTACCTCTTGGTGAGCCGGCGTGCCCTTTGTTTGTGTGCGTCGGGGAACCAGGACCTTTACCTTGAGAAAATTAGAGTGTCCAAAGCAGGCCTATGCCTGAATACATTAGCATGGAATAATAAAATAGGACGCGCGGTTCTATTTTGTTGGTTTCTAGAGTCGCCGTAATGATTAATAGGGATAGTTGGGTGGAATTCTCGGTTGCCAAGGAACTCCAGTCACCCACTACTAT
+
CCCCCGGGGGEFFEGGGGGGEGGGGGCFGGGGGCEGGGGGGGGGGGCDGFFGGGGGGGGGGGGG>FGGDGGGGGGGGGGGGGGGGG7FCGGGGGC,DFGF,DFGGGGGGGGD@FEGGCGFGGG@FGGGGGGGF9FFGGFFGFCGGCFFFFFGGFCGFFGGGCFF?FGFGFGGGF@FGECCDGFGGFGGGCFEGFFF89E:?85EEGGEDECEFCFCFFC8CF+AFEF+<FEGG>*/:5?FGCCGFFDFF:7?FFCF6588*@CEFFF+9*/*1C77F@3:CCFGG++<+9CCFF*:?6:9+
@M03152:184:000000000-AWYW1:1:2106:14766:8314 1:N:0:CCACTACTATACCTGT
AAGCTCGTAGTTGAATTTCGGGATCAGTACGCTGGTCGTGCCTTCGGTATGCACTGGTGTCACTGGTTCCTCCCTTCTGACGAACCGTCATGCCATTCACTTGGTGTGGCGGGAAATCAGGACTGTTACTTTGAAAAAATTAGAGTGTTTAAAGCAGGCTCACGCTTGAATACATTAGCATGGAATAATGAAATAGGACGTTGATCTTATTTTGTTGGTTTCTAGGATTGACGTAATGATTAATCGGGATAGTTGGGTGGAATTTTCGGGTGCCAAGGAACTCCAGTCAACCCCTACCACC
+
C@A<CFEGC9CFFGFGGGGDGGGGGGGGGGGGGECGGGGGGGFGGGGGGGGGGGGGFG@FFCGGGGGGGGGGGGGGGGGFGDC7FGDGGCFFGF<FFGGGGFF,CFECEGGGGCFEFFCGGF<ECFG9FFGGGCAEF8>FF,D?,D3FGG<FD<F,<+=D,<CFGGGFGFGAC<CE;FGGFCC,,=9;;;@A,62D@9>C:@,>@9<F9CF9E@FFF>EGGCE,,<:CE::+**1*=+++4+<91*5:*=A+3;++*:*:*<FG+?9:3CG<8**2/)5:C6<FGFGC7*<*/99*/**3/
@M03152:184:000000000-AWYW1:1:2106:19270:8317 1:N:0:CCACTACTATACCTGT
AAGCTCGTAGTTGAATTTCGGGATTGGGATATATCGATCGTGCCTTTAGGGGCATGGAACGGTGTGTAGCCAATTTCTCACCTTCTGGTGAGTCGGGATGCTCTTGGGTGTTTCGATGAATCAGGACCTTTACTTTGAAAAAATTAGAGTGTTTAAAGCGGGCATTTTTGCCTGAATACATTAGCATGGAATAATAAAATAGGACGATGGTTCTATTTTGTTGGTTTTAGGACCACGTAATGATTAATAGGGATAGTTGGGTGGAATTCTCGGGTGCCAAGGAACTCCAGTCACCCACTAC
+
CCCCCGGGEGGGGGGGGGGGGGEEGGGGFGGFGGGGCFFGGGGCFGGGGGGGDGGGGGGGGDGGGGGGFFGGGGFGGGGFGGGGGGGGGGCCFFGEFEEGGGGGGGGGGD@EGGGDFFGCGGGGGGGGGGGGGGGGFFFFGFDGGF8?9<,EFCF9AEFFGGGGGGGFGCGDGBFDF9DFFGCDFFGG>:BFFGGCFGFG9FC>:@*>F>FF?FGGGGGFGG@F=FGGGG?>CFFGEG7FFCEFF?CCC:)7<92+>@C+*;8879CC:E+78)9>55*0:*:>8<+3+/:3+:6:***3+
@M03152:184:000000000-AWYW1:1:2106:7899:8344 1:N:0:CCACTACTATACCTGT
AAGCTCGTAGTTGAATTTCGGGATCAATTTATTGGTCGTGCTAACGGTACGCACTGGTACAATTGGTTTCTCCCTTCTGACGAAGCATGATGTCATTAACTTGATGTTGTGGGGAATCAGGACTGTTACTTTGAAAAAATTAGAGTGTTTAAAGCAGGCTTTGGCTTGAATACATTAGCATGGAATAATGAAATAGGACGATTGATCCTATTTTGTTGGTTTCTAGGGTCACCGTAATGATTAATAGGGATAGTTGGGTGGAATTCTCGGGTGCCAAGGAACTCCAGTCACCCACTACTCT
+
CCCCCGGGGGEGGDFEFGGCFFFFGGFGGGGGGGGGFEEEFFGGGGGGGGEDEEGGGGGGGGFGGGGGGFGGGGGGGGGGGGCF7FGGFFFDEGGGGFGDFGG<FFGGGFGGCDCGGGFGGFFFFGGDFGGGGFFFGGGGGGGGGGGAFGFGG,EDCCEGGE<<FGGG8F<,CBFGCEB9E,FECFGFGGG,=EFGFGCF+@FFFAFEEFFGFGGGFGFEGG9?D;BCCF,,>8>85:B,=,,4=<,<6,;;8C7,<*CE5*<F++?</:CDED<:=8)=CFFGFC+39@FGGGGG6C7++
@M03152:184:000000000-AWYW1:1:2106:16540:8355 1:N:0:CCACTACTATACCTGT
AAGCTCGTAGTTGAATTTCGGGATCAGTACGCTGGTCGTGCCTTCGGTATGCACTGGTGTCACTGGTTCCTCCCTTCTAACGAACCGTCATGCCATTCACTTGGTGTGGCGGGAAATCAGGACTGTTACTTTGAAAAAATTAGAGTGTTTAAAGCAGGCTCACGCTTGAATACATTAGCATGGGATAATGAAATAGGACGTTGATCTTATTTTTTTGGTTTCTAGGATTGACGTAATGATTAATAGGGATAGTTGGGTGGAATTTTCGGGTGCCAAGGAACTCCAGTCACCCACTACTATC
+
CCCCCGGGGGGGGGGGGGGGDGGGGGGGGGGGGGGGGGGGGGGGGGGGGGGGGGGGGGGGGGGFGGGGGGGGGGGGGGGGGG@FGGGGGGCDGGGGGDGGGGGGGGGGGGGGGGCCFGGGFGGGGGG9<FGGCFCCDGEGGGGFFGFGGGFGGDFGGCCFGGGGGDGG7FFGC<FFFFGGFGFC<AFGGGGGGGGGGGFDFG,*@?FC;FFFG9:@*=8BF9C9+>+?E*51*;=FFG7AA99:7++:*:F6@F9+*/1**3<C+<<*)2;38CF4/7>6*<+9+++3+0<@E307<C*<+
@M03152:184:000000000-AWYW1:1:2106:20489:8463 1:N:0:CCACTACTATACCTGT
AAGCTCGTAGTTGAATTTCGGGGGCATTCAGGCCAAAGCTCGTCCTTGTGGCGTGGCTGGGTCTGGGCTTCCTACGTTTGGATAGTGGGCAACCATTTCCAATCATTTACTTTGAAAAAATTAGAGTGTTCAAAGCAGGCGTAACCCTGCCATTGAATATTACAGCATGGGATAATAGAATATGACGTTGGTCTTATTTTGTTGGTTTCTAAGGCTGATGTAATGATTAATAGGGTTAGTTTGGTGGATTTCTCGTGTGCCAAGGAACTCCAGTCACCCACTTCTTGCTCGTATCCCGTCT
+
C@BCCGGGGF@DFFCFGGGGGFGGGGFGGGGGGGCFGC<EFEGF:CGGFGGGGGGCFGGGDFGEGFGFGCCFF9EFGFFDEFFEGGCCCFFGFGEGGGGGACEF,FEGCFC?EEFGGGGGFGEGGGGGGGGF9@FFF<=BFGCEGFD<3<FDFB7==FFG9F9,>8>FF<+DCCCCFGFFC3@=FGCB5@CF=FGGFCFG93>,3<BFFF;CF<CC8,,,>C;;7?<B2;;?7BF5==EFG9E5C;55+3;+117*;CCGFC<E50*:C?<*+:0*29)1**023++++1*2:4*3+*1*/
@M03152:184:000000000-AWYW1:1:2106:25674:8478 1:N:0:CCACTACTATACCTGT
AAGCTCGTAGTTGAATTTCGGTAAATGAAAATTAAAAGTCCATCTTTTAGGTGTGTACTTAATTTTCGTTTCCTTCTTTTTGAATACACTCCTATTTAATATTTTATTATTTAGGATATAGTGTTTCAAATCTTTTACTGTGAAGAAATTAGAGTGTTCAAAGCAGGCGTAACCTAGCCTTTGAATATATTAGCATGGGATAATGAAATAGGATTTTGGTCCTACTTTCGTTGGTTTCTAGGGCTAAAATAATGATTAATAGGGATAGTTGGGTGGAATTCTCGGGTGTCAAGGAACTCCA
+
C9CCCGGGGGGGGGGGGGGFGGGGGGGGGGGGGGGG-CFGGGAAFGGGGFFEGGEFGGGGGGGGGGGGGGGGGGGGGGGGGGGGGGGGGGGGFGGGGG9AFGGGGFGGAGGGGGD<FEGGGGFCFGCAEFG?DFGFEEFEFFGFFFFGD<FF9<FFFGGGDEGGGC@>+4>FFGGGGGFFFGGGGGGFGGGCFFEGGFGGC@DGFFFDFEEC9,CBFFGGCFAFFDEDFGFF8DEDEA::C9C,0DECC:<A<AACFG9,,@8D798,=C795D4756A6,B178CC5CF,<09*72ACGG
@M03152:184:000000000-AWYW1:1:2106:17532:8493 1:N:0:CCACTACTATACCTGT
AAGCTCGTAGTTGAATTTCGGAGTTGTTATCTGAACCGCCCCTAAAAAAGGTGGCTAGGGTAGCAGTAGTCATCATCAAAGTCCACCTTGACATTCTCTTGGTGCGTACTGGGTGTTGACCTCCTTTAGTTCTGTGAATTGCTATCTAGCAATAGGTAGTTTAGTTCCAGATAGTTTACTTTGAAAAAATTAGAGTGTTCAAAGCAGGCACAACCTGGCATCATGAATACATCAGCATGGGATAATAGAATATGACATTGGTCTTATTTTGTTGTTTTCTAGGGCCAAAGTAATGATTAAT
+
CCCCCGGGGGGGGGGGGGGGGGGGGGGGGGGGGGGGGGGGGGGGGGGGGGGGGGGGGGGGGGGGGGGGGGGGGGGGGGGGGGGGGGGGGGFGGGGGGGGGGGGGGGGGGGGGGGGGGGGGGGGGGGGGGGGGGAFGEGGGGGGGGCGGGGGGGGGGGGGGGGGGGGGFGGFGGAFGFFGFGGGADFGFGGGFFGDGDGGGGGGGGGCFGGGGGEGGGGGGGGGGFGGGGGGGFGCC?FGFFCFGGGGGFECEG7:75=9;8>CFG7FGGG7CGG586;8C+?+;8=E5*5EF9@7:9FGC9
@M03152:184:000000000-AWYW1:1:2106:16807:8535 1:N:0:CCACTACTATACCTGT
AAGCTCATAGTTGAATTTCGGGATTAATTTATTGGTCGTGCTGTTGTACGTACTGGTATTATTGATTCCTACCTTCTGACGAACCATGATGTCATTAATTTGGTGTCATGGGGAATCAGGGCTGTTACTTTGAAAAAATTAGAGTGTTTAAAGCAGGCTCACGCTTGAATACATTAGCATGGAATAACGAAATAGGACGTTTGATTCTATTTTGTTGGTTTCTAGGATCGACGTAATGATTAATAGGGATAGTTGGGTGGAATTCTCGGGTGCCAAGGAACTCCAGTCACCCACTACTATC
+
C@CCCGGG9FEEGFGGGGFEGCGGGGGGFGGGGGCFGGGEGFFEGGGGGGAFEGGFF9FGFFGGG@EEECFGGEGGGFGGEEGFGFGGGGC<EFGFFCFFGGGDFFFGGGDFFEGFEFGFGGGEGGCFGDGAEG,EEEFGGGGGGGGGFDGGGF<,B:AEFEFDFGGG8DFFFGFFDGGFFDFGGGGFDCCCGC9>DFG=<FGGGGGGGGGGGFFGCGGGF;F9=D8CCCBC5>5DEFCDG??F9?,,0;6EG@F8EEB*1++B+=+=*=CC85C65)=F=8CC69CFG6EC8<*<?C7++
@M03152:184:000000000-AWYW1:1:2106:6497:8548 1:N:0:CCACTACTATACCTGT
AAGCTCGTAGTTGAATTTCGGGGGCATTCAGGCCAAAGCTCGCCCTTGTGGCGTGGCTGGGTCTGGGCTTCCTACGTTTGGATAGTGGGCAACCGCTTCCAATCATTTACTTTGAAAAAATTAGAGTGTTCAAAGCAGGCGTAACCTTGCCATTGAATATTACAGCATGGGATAATAGAATATGACGTTGGTCTTATTTTGTTGGTTTCTAAGGCTGATGTACTTATTAATAGGGATAGTTGGGTGTAATTCTCGGGTGCCAAGGAACTCCAGTCACCCACTACTATTTCGTATGCCTTCT
+
C-<CCFG@FFC@@9<CFG9A77F7FFGGFCEDGGFGCDCFDCFGGDGGGGDGGGDGCAFEGCFGDA8FF@FGDFGCGGE:FFGDEGG8FCCGFCCFGEGG9<FGGF<E,EEAFACGFEC+ED9FF9EFFFGAFECFFFGGCG>F=FFGD8FGGGFFCFABGGC9@B,>EACEG@FFDEG9C;F9,FG4:>FECCE?F;FF9>F7,<<BCF;F;,,,,6?9B6,5+3?;C9+9;+*526+<1+7*>=*+=+3<7+***2/**<3CCF6:9FCC6:C*<*)**0+9<:++0*01202+?0*32
@M03152:184:000000000-AWYW1:1:2106:13965:8606 1:N:0:CCACTACTATACCTGT
AAGCTCGTAGTTGAATTTCGGGATCAATACGTCGGTCGTGCCTCGGTACGTACTAACGTCATTGATTTCTCCCTTCTGACGAGCCGTGATGTCATTACTTTGGTGTTACGGGGAGTCAGGACTGTTACTTTGAAAAAATTAGAGTGTTTAAAGCAGGCAATCGCTCGAATACATTAGCATGGAATAATGAAATAGGACGTTCGAACCTATTTTGTTGGTTTCTAGGATCGACGTAATGATTAATAGGGATAGTTGGGTGGAATTCTCGGGTGCCAAGGAACTCCAGTCACCCACTACTATT
+
CCCCCGGGGGGGGGGGGGGGGDGGGGFGGGGGGGGGGGGGGGGGGGGGGGGGGGGGGGGFGGGGGGGGFGGGGGGGGFFGEGGGGGEEGGGGGGGGG,CFFEGGGGGGGGGGDFGGGGGGGGGGGGGGGGGFFGGFGCFGGFGGGGGGGGDGDCGGGGEGGGGGFGGDGF7F9FGCFFGGGGCFGGGGFGGGGGGC9FFEGFCFFGGGGGGGGGGGGGGGGGGG?CCF6BCGEG>E=:CFFF:EF9=6C7F6CGF6:ED8@CFF+<F575CD=<F477>G7?FFF6C<+6CFCDDGC77?+
@M03152:184:000000000-AWYW1:1:2106:11454:8623 1:N:0:CCACTACTATACCTGT
AAGCTCGTAGTTGAATTTCGGCGTGCGCTCGGGCTGGTCGGCCGTCATGGTCTGTACCGTTCGGGTCACGCCCCACTGTAGGATACTCACCGCTGTCCTTAACTGGGTGGCGGTCAAAGGCTGGTGCACCAGGGGCAACTCTGATGTGTCAGCTGGGGTTCCTACTCGTTTACTTTGAGCAAATTAGAGTGTTCAAAGCAGGCAATCGAGCCTTGAATACTTCAGCATGGGATAATGGAACAGGACTGGGGTCCTGATTTCGTTGGTTTCTGGGATCTCAGTAATGGTTAATAGGGATAGT
+
CCCCCGGGGGGGGGGGGGGGGGGGGGGGGGGEGGGGGGGGGFGGGGGGGGGGGGGGGGGGGGGEGGGGGGGGGGGGGGGFGGGGGGGGGGGGGGGGGGGGGGGGGGGGGGGGGGGGEGGGGGGGGFGGGGGGGGGGGGGDGGGGGGGGGFGGGGGGGGGGGGFGGGGGGGGGGFGGGFGGGCGFGGGCCFGFFGGGGGGGG>FGGGGGGGGGGGCEGGEDFGDGGD9EFGGFGGGGGFGGGG6=C5CFFFFGGEGGEGFDGCGF6FECFGFFC4*9CFFCE:<7CFC9?@+ACGCG?FCFF
@M03152:184:000000000-AWYW1:1:2106:8284:8662 1:N:0:CCACTACTATACCTGT
AAGCTCGTAGTTGAATTTCGGGGTCAGTAGGTTGGTCGTGCCACAGGTATGAACTGGTCTCACTGATTCCTCCTTCCTGATGAACCGTAATGCCATTAATTTGGTGTTGCGGGGAGACTGGACTGTTACTTTGAAAAAATTAGAGTGTTTAAAGCAGGCTAACGCTTGAATACATTAGCATGGGATAATGAAATAGGACGTTCGGTCTTATTTTGTTGGTTTCTAAGATTGACGTAATGATTAATAGGGATAGTTGGGTGGACTTCTCGGGTGCCAAGGAACTCCAGTCACCCACTACTAT
+
CC@CCGGGCGGGGGGGGGGGGGGGGGGGGGGGGGGGGGGGGGGGGGGGGGGGGGGGGGGGGGGGGGGGGGGGGGGGGGGGGGGGGGGGGGGGGGGGGGGGGGGGGGGGGGGGGGFGGGFGFGGGGGGGGGGGGGGGGGGGGGFGGGGGGGGGDGGFFGGGGGGGGGGGGGGGGGGGGFGGGGGGFGGFCGGGFGGGGGGGGGGGDFFGGGGGGGGGGFFECGGGGGGGGG9EEEGGGGGF9FF=CFECDGFGGGFGFGG>8C2+<CGGD55C897F?>:FG8ECCF+<CB+<;CCFCCFC0
@M03152:184:000000000-AWYW1:1:2106:21609:8715 1:N:0:CCACTACTATACCTGT
AAGCTCGTAGTTGAATTTCGGGCCCGGCTGTTGTGGTCGGCCGCACAGGTCTGTACTCCTCGGGCCGGGCCTTTCCTTCTGGAGAACCGTCATGCCATTCACTTGGTGTGGCGGAGATCCAGGACTTTTACCTTGAGAAAATTAGAGTGTTTAAAGCAGGCAAACGCTTGAATACGTTAGCATGGAATAATAGAATAGGACTTTGGTTCTATTTTGTTGGTTTCTAGGACCGAAGTAATGATTAATAGGGATAGTTGGTTGGAATTCTCGGGTGCCAAGGAACTCCAGTCACCCACTACTT
+
CCCCCGGGGGGGGGGGGGGGGGGGGGGGGGGGGGGGGGGGGGGGGGGGGGGGGGGGGGGGGGGGGGGGGGGGGGGGGGGGGGGGGGGGGGGGGGGGGGGGGGGGGGGGGGGGGGGGDGGGGGGGGGGGGGGGGGGFGFFGGGGGGGGGGGGGGGGGGGGGGGGGGGGGGGCGGEGGGGFGGGGGGGGGCGFDGGC?FFGGGGGGGGGGGGGFGGGGGGGGGGGGGGCGFFFGGGGGGD7E7:FGGGG7?6@C@GGGFG/;?E8?FF9<758CFGGGGFF5EF=40<:FG?:??<**2?40+
@M03152:184:000000000-AWYW1:1:2106:11248:8740 1:N:0:CCACTACTATACCTGT
AAGCTCGTAGTTGAATTTCGGGATCAATTTATTGGTCGTGCTATTGTACGTACTGGTATTATTGATTCCTACCTTCTGACGAACCATGATGTCATTAATTTGGTGTCTTGGGGAATCAGGACTGTTACTTTGAAAAAATTAGAGTGTTTAAAGCAGGCTCACGCTTGAATACATTAGCATGGAATAACGAAATAGGACGTTTGATTCTATTTTGTTGGTTTCTAGGATCGACGTAATGATTAATAGGGATAGTTGGTTGGAATTGTCGGGTGCCAAGGAACTCCAGTCACCCACTACTATT
+
B<AC@<FGFCFFGGAFCFE@FGEGG@GFFGGGG<CFGGGGGGFGG9F<EGEF@FGFGCGG,EGFGGFFGFGGFEFFGFFG@GCFGCFFGF9FFGGGACFEDFFGFFGFFF,=BFEEFADFEGAEFGGFGAFFCFADFFEFF8?BFGFGGGFGG,AE=FG8FFFGEEGG?FCGGFCAECFG9=FFFGGG6BBFGGGG9F+><7CC9F@EFGFCFGGGGGGCFGG;D9DADC5:;CD5=7@G@CCEGFCC,=ADC;CD*7C>?99B+=9*C5ADG5:F55A*2?=6+3<6:991;*72?7*++
@M03152:184:000000000-AWYW1:1:2106:18240:8801 1:N:0:CCACTACTATACCTGT
AAGCTCGTAGTTGAATTTCGGGATCAATGAGTTGGTCGTGCCATTGGTATGAACTGGCTTTATTGGTTCTCACCTTCTAATGAACCTTAATGTCATTCATTTGATGTTTTGGGGAATTAGGACTGTTACCTTGACAAAATTAGAGTGTTTAAAGCAGGCTCACGCTCGAATACATTAGCATGGAATAATGAAATAGGACATCGCATTCTATTTTGTTGGTTTCTAGGTTCGATGTAATGATTAATAGTGATAGTTGGGTGGAATTTTCGGGTGCCAAGGAAATCCAGTCACCCACTACTAT
+
BCCCCGEGC<BFE<F<AFF@CFCCFGFGGGFEDEFGGGGGGCFFFGGGDFF<C@FFF,CFGGGGGFGGAFFGGGGGGGCCFGGGGDCC96EAFGGGFA<FFGF@9@FAFE,6FCFGFF<8FEGGGGGG<<,CFF,?5?,CF9<?9BAGGGEEEG989<@=FFGGFC+>46FGE9AA9,A;??D@=FDCFGGG9;=9FAFF<,@=FF7DGGEGGF;FGGF:@CFFFF9,>,@,@>:,BC27,::CFFG,==BDC7:DF5>*:89CE,@9)7:CE3<++):*0+2:8CD9+;1<8>5;EC>E7
@M03152:184:000000000-AWYW1:1:2106:15830:8847 1:N:0:CCACTACTATACCTGT
AAGCTCGTAGTTGAATTTCGGAAGGTCCTTTGCGGTCCGCCCCTTCGGGGAGCGGGTCGCAGGCCTCCTATGTTCCCAACGGTCCTCTCGCCGCGAGGCGAGGGGAATCCACCGCTGGGATCGTTTACTTTGAGGAAATTAGAGTGTTCAAAGCAGGCGTAACTCGCCTCCGAATACGTTAGCATGGGATAATGGAATACGACTTCGGTCTTGTTTCGTTGGTTTCGCTTGGCTGAAGTAATGATTAATAGGGATAGTTGGGTGGAATTCTCGGGTGCCAAGGAACTCCAGTCACCCACTA
+
CCCC?FGEGGGGGEFGGGGGGGGGGGGGGGGGGGGGEGGGGGGGGGGGGGGGGGGEGGGGGGGGGGGGGGGGGGGGGGGGGDGGGGGGGGGGGGEGGEG:FEGGGGGGGGGGGCFGDGD@EFGGGFFGGGGGGGGFGGGGGGGGGGGGGGGGGGGGGGGGGGGFFGEEFFGGGCG7FGGGFGGGGGGGGGGFGG?FCGGGGFDGGGGEEGGGGGGGGGGFGGCGGGDGDC>EF?589EGC9EGGGFGFFCFCFFF6CGGDF5EEC=<EGFGF5C)/*7)<<CDF6EGFFF6C<FGF=*96+
@M03152:184:000000000-AWYW1:1:2106:26850:8868 1:N:0:CCACTACTATACCTGT
AAGCTCGTAGTTGAATTTCGTGATCAATTTATCGGGTACGTACCGGTACAATTGGTTGTCGAAGCATGATGTCATTAACTTTGATGTCGTAGACTCGTGAGGAATCAGGACTGTTACCTTGAAAAAATTAGAGTGTTTAAAGCAGGCCGAGGCTTGAATACATTAGCATGGAATAATGAAATAGGACGTTTGATCTTATTTCGTTGGTTTCTAAGATCGATGTAAGGATTAATAGGGATAGTTGGGTGGAATTCTCGGGTGCCAAGGAACTCCAGTCACCCACTACTACCTCGTATGCCGT
+
CCCCCGGGGGGGGGGGGGGGGGGGGFGFGGGGGGGGGGGGGGGGGGGGG<FGGGGGGGGGGGGGGGGGGGGGGGGGGGGGGGGGGGGGGGGGDGGGGCFFGGGGGGGGGGGGGGGFGGGGGGGGGGGGGFGGGGGFGFFGGGGGGGGGGGGGGFGGGGGGFGGGGGGGGGGGGGGGGFGGGFGDGGGGGGGGGGGGGGGGGGGGG7FGFGGGGFAFFFFEGGGGG,DFGGGGGGGCC?FEFGFGG5EED=AFFCGGCGGFEEFECFEFFCF7EFGCCFF6:CC5<?EF+)+38><F6+***
@M03152:184:000000000-AWYW1:1:2106:8172:8880 1:N:0:CCACTACTATACCTGT
AAGCTCGTAGTTGAATTTCGGATAGCAGATTACTAGTCTATATTCTATATATACGCACTGTTAATCTGTTTCCTTCTTTTTGGATATACTATTTTATAGTGTTCCAAATCATTTACTTTGAGAAAATTAGAGTGTTCAAAGCAGGCGTAACAAAGCCTTTGAATATATTAGCATGGGATAATGAAATAAGACTCTTTGCCTTATTTTCGTTGGTCATAGGGCTATAGTAATGATTAATAGGGCTAGTTGGGTGGAATTCTCGTGTGCCAAGGAAATCCAGTCATCCACTACTATCTCGTAT
+
CCCCCGGGG@BCFD9FGGGFEDCBFAACDGFG-ECFFCE<FFEF<E<CFEEGECF7FGGFGFF<FGGDEDF9@@A@FFFGFC+<C<CFFGGGFEGFG9CEFFG<9FEAF<CFAFG9C<E<<66,9C?FF,??@CF<<<9E?,A,9+@B>+?AFC8,?FGGC?EGGGAFC9E<5,5,AFGFCF,@558C,@9AEE>FFF<,,7,C,7F@CFBF@@;F;6,,6,,D,@ED;;37,,7ECGGC68,@?8@CEE*@*3:<C?,DD*1>=*,<+,:*000+1/24,,,+,,?CCFCFG;7@F*8:*
@M03152:184:000000000-AWYW1:1:2106:4178:8885 1:N:0:CCACTACTATACCTGT
AAGCTCGTAGTTGAATTTCGGGATCAATTTATTGGTCGTGCTATTGTACGTACTGGTATTATTGATTTCTACCTTCTGACGAACCATGATGTCATTAATTTGGTGTCTTGGGGAATCAGGACTGTTACTTTGAAAAAATTAGAGTGTTTAAAGCAGGCTCACGCTTGAATACATTAGCATGGAATAACGAAATAGGACGTTTGATTCTATTTTGTTGGTTTCTAGGATCGACGTAATGATTAATAGGGATAGTTGGGTGGAATTCTCGGGTGCCTAGGAACTCCAGTCACCCACTACTATC
+
BAB-@F@7BF@FA<EFA<C<FGFFCFEEFGGGGGGGGGCFCC@E,EFFEF@EDFEFFFGFGGGGF9FGFFEAFEGFG,FGGECFGGGE,ECC@EEF@FGFGGAAFEFAFGG8>6:CECF<,CED9,CCFDFGGFCC?CGGFF9EFFFFCDBEGCEFD@CF<,AF+?FGGGG9FCDFGFGFA<FEED,6>+B3D,8,CF:>CCG9CCCFC=CFFGFG7:>>C,@CCF6,DC>*1C81AC77@:,=+5<:6FFFGFC@C7E7EGGF?C+/*7C);7+;FA;70B?DG8<EC*+;@*2CFCFF?
@M03152:184:000000000-AWYW1:1:2106:5540:8917 1:N:0:CCACTACTATACCTGT
AAGCTCGTAGTTGAATTTCGGGGTTAGTAGGTTGGTCATGCCTCTGGTATGTACTGGTCTCACTGATTCCTCCTTCCTGATGAACCGTAATGCCATTAATTTGGTGTTGCGGGGAATTTGGACTGTTACTTTGAAAAAATTAGAGTGTTTAAAGCAAGCTAACGCTTGAATACATTAGCATGGAATAATGAAATAGGACGTTCGATCCTATTTTGTTGGTTTCTAGGATTGACGTAATGATTAATAGGGATAGTTGGGTGGAATTCTCGGGGTCCAAGGCACTCCAGTAACCCACTACTAT
+
CC@8@FEC@FFGFGFEFFGGCFG@ECFE@FGGGGGGGGGGG<<FFGGGGGGFDGGGGG<EGGFGGGFGGGGGGGGGGGGGGGGGGFFGE@@FFG?FG<F<CEGGGGGGD,CFEE7:,E9?FGF=FGGECFAFGGGGGGGGGGGFG?9FGG9FFG9F<FCFGGGEEEDGGGDAF9<FFD=@,,@B33@DFGGFGGGGGGGG7F:CF,3>;FDEFE2>,>CB=89;:>E8FG6F;E:8EGGGFCFDC<??EFFFGGG?F5CEC*:9C7C9578)/*/9C4>*:**22CF9+9E+/**007DC<
@M03152:184:000000000-AWYW1:1:2106:27161:8918 1:N:0:CCACTACTATACCTGT
AAGCTCGTAGTTGAATTTCGGGGTCAGCAGGTCGGTCGTGCCAATGGTATGTACTGGTCTTGCTGATTCCTCCCTCTTGACGAACCGTAATGCCATTAATTTGGTGTTGCGGGAAATCAGGACTGTTACTTTGAAAAAATTAGAGTGTTTAAAGCAGGCTTAAGCTTGAATACATTAGCATGGAATAATGAAATAGGACGTTCGATCCTATTTTGTTGGTTTCTAGGATTGACGTAATGATTAATAGTGATAGTTGGGTGGAATTTTAGGGTGCCAAGGCACTTCAGTTACCCACTACTAT
+
CCCCCGGGGGGGGGGGGGGG>FGFGGGGGGGGGGGGGGGGGGGGGGGFGGGGCFGFGEGGGGGGGGGGGGGGGGGGGGFGGGGGGGGGGGGCAGGGGGFGGGCAFGGGDFFGGEFGGGGGGGGFGFFGFGGG?FFF?FGGGGGFFCFGGFGGGFGGGFFGGF9FFFGGGGGGGFGFFGGGGGGGE<FGGGCAFGGFFGGGCEFC:DE7,@DGGDGG?,2>FEFGGFFGGGGFFGGFFGFGGGECF+=+9=AFDGG7?5E@CCCB69B+*+3;8*77655*:2**+3+<+/+0+2*277CE7
@M03152:184:000000000-AWYW1:1:2106:16637:8988 1:N:0:CCACTACTATACCTGT
AAGCTTGTAGTTGAATTTCGGGATTGACTCGATGGTCGTGCCTTAAGGGGTATGAACTGTCGCTGTTGATTTCTCACCTTCTGGAGAAGCTCGATGTCCTTAATTGGATGTCTTGTGGAACCAGGACCTTTACCTTGAAAAAATTAGAGTGTTTAAAGCAGGCATTTTGCTCGAATACATTAGCATGGAATAATAGAATAGGACGGCATGGTTCTATTTTGTTGGTTTCTAGGATCACCGTAATGATTAATAGGGATAGTTGGGTGGAATTCTCGGGTGCCAAGGAACTCCAGTCACCCAC
+
CCCCCGGGGGGGGGGGGGGGGGGGGGGGGGGGGGGGGGGGGGGGGGGGGGFGGGGGGGGGCGGGGGGGFGGGGGGGGGGGGGGGGGFGGGGGGGFGGGGGGGFGGGGGGGGGGGCGCFGGGGGGGGGGGGGGGGGGFGGGDG7FGGGGGGGGGGGGGGDGFCGDGGGGFGGGGGGGDGGGGFGGGGGCFGFGGFGFFGFF9>DFFE7EGGGGGGG9EGGGGGFGGGGGGG@:C8DFFCECGD5EG7@FF=8,5:,=CC8FFC6CEG@=*=E+CCC3:F>EFCFFECCEFF6FGFFFGFD55
@M03152:184:000000000-AWYW1:1:2106:26712:9121 1:N:0:CCACTACTATACCTGT
AAGCTCGTAGTTGAATTTCGGGGGCATTCAGGCCAAAGCTCGTCCTTGTGGCGTGGCTGGGTCTGGGCTTCCTACGTTTGGATAGTGGGCAACCGCTTCCAATCATTTACTTTGAAAAAATTAGAGTGTTCAAAGCAGGCGTAACCTTGCCATTGAATATTACAGCATGGGATAATAGAATATGACGTTGGTCTTATTTTGTTGGTTTCTAAGGCTGATGTAATGATTAATAGGGATAGTTGGGTGGAATTCTCGGGTGCCAAGGAACTCCAGTCACCCACTACTATCTCGTATGCCGTCT
+
CCCCCGGGGGGGGGGGGGGGGGGGGGGGGGGGGGGGGGGGGGGGGGGGGGGGGGGGGGGGGGGGGGGGGGGGGGGGGGGGGGGGGGGGGGGGGGGGGGGGGGGGGGFGGGGGGGGGGGGGGGGGGGGGGGAFGGGGGGGGGGGGGGGG9FFGGGFFFGGGGGGGGGGGGGGGGGFFGFBFCFGGGGGGGGGGGGGGGGGGFCFF7FGGGGGGGGGF7CC9AGFGGGGCFFGGF6**A6FCF7A5<85=EFA+A+C5EE58FFGGCGGFGC8C8D=F?FFFCGCFFF9<C@GGDFC+<*/5:
@M03152:184:000000000-AWYW1:1:2106:16196:9175 1:N:0:CCACTACTATACCTGT
AAGCTCGTAGTTGAATTTCGGGATCAATTTATTGGTCGTGCTAACGGTACGCACTGGTACAATTGGTTTCTCCCTTCTGACGAAGCATGATGTCATTAACTCGATGTTGTGGGGAATCAGGACTGTTACTTTGAAAAAATTAGAGTGTTTAAAGCAGGCTTTGGCTTGAATACATTAGCATGGAATAATGAAATAGGACGTTTGATCTTATTTCGTTGGTTTCTAAGATCGACGTAATGATTAATAGGGATAGTTGGTTGGAATTCTCGGGTGCCAAGGAACTCCAGTCACCCACTACTAT
+
CCCCCGGFGGGGGGGGGGGGGGGGGGGGGGGGGGGGGGGGGGGGGGGGGGGGGGGGGGGGGGGGGGGGGGGGGGGGGGGGGGGGGGGGGGGGGGGGGGGGGGGGGGGGGGGEGGGGGGGGGGGGGGGGGGGGGGGFGCEGGGGGGGGGGGGCGAFGGGGGGGFGGGGGGGGGFDGFFFGFGGGGGGGGGFCGGGGGGGGGGGGDFG9DFBFGGGGGGFGGGGFGGFGFFGCEGGGGGGGGGGGF@B:FCEFFGGGCG*8ECCFFG+9+:55CEG4@E5AG**<:EF+096C6;F<66?GGC
@M03152:184:000000000-AWYW1:1:2106:18296:9188 1:N:0:CCACTACTATACCTGT
AAGCTCGTAGTTGAATTTCGGGATCAGTATGTTGGTCGTGCTTCGGTACGTACTGTCATTACTGGTTTCTCCCTTCTGAAGAACCTTGATGTCATTAATTTGGTGTCTTGGGGAATCAGGACTGTTACTTTGAAAAAATTAGAGTGTTTAAAGCAGGCATACGCTTGAATACATTAGCATGGAATAATGAAATAGGACGTTTGATTCTATTTTGTTGGTTTCTAGGATCGACGTAATGATTAATAGGGATAGTTGGGTGGAATTCTCGGGTGCCAAGGAACTCCAGTCACCCACTACTATT
+
C@CCCGGGGGGGGGFEGGGGGGGGGGGFGGGGGGGGGGGGGGGGGGGGGGGGGGGGGGGGGGGGGGGGGFEGGGGGEF9FGGDGGGGGGGGGFCFFGFCFGGGGGGGGFGGCEFEGGGGGFGFGGGEFGFGGCFGGGGGFFGGGFGGGGGGGGFGGCFFGGGGGFGGGGGGGGFEFGGGFGDFGCFDGGF9DCFGG9FBFFFC<@@FGGGGGGAFAC,CFGGGGFDGGGDEG5CF5CF7FGGGCGG6?FEFCEGGG5EGE>B9BFFEEDCF5CC>C=)=C6CGCEFGCGB6*;>5<?CC9+
@M03152:184:000000000-AWYW1:1:2106:24035:9198 1:N:0:CCACTACTATACCTGT
AAGCTCGTAGTTGAATTTCGGGCCTGGCTGGGTGGTCTGCCTTATGGTGAGTACTGCTTTGGCTGGGCCTTTCCTTCTGGAGAGCCGGCATTCCCCTCACTGGGTGTGTCGGGGATCCAGGACTTTTACTTTGAAAAAATTAGAGTGCTCAAAGCAGGCTTCTTGCTTGAATATATTAGCATGGAATAATGGAATAGGACGTTGTGGTTCTATTTTGTTGGTTTCTAGGACCACCGTAATGATTAATAGGGATAGTTGGGTGGAATTCTCGGGTGCCAAGGAACTCCAGTCACCCACTACT
+
CCCCCGGGGGGGGGGGGGGGGGGGGGGGGGGGGGGGGGGGGGGGGGGGGGGGGGGGGGGGGGGGGGGDGGGGGGGGGGGGGGGGGGGGGGGGGGGGDGGGGGGGFFGG=EGGGGFGGGGGGGGGGGGGGGGGGAFFGGGGGGGGGGGGGGGGGGGGFGGGDGFGGGGGGFDCGFFEGGGGGCFGCGFGFDGGFFGGGGFGGGFCFFG8CBF;CFGGFGFGC;7CCFCGGFGGFCCEGDEGGGGF>A@C?FF?E??<7+?CEGDDDGGCGCEGGCCDF4:5F8:C8<0+<6CFFFFFCFGG7
@M03152:184:000000000-AWYW1:1:2106:15294:9236 1:N:0:CCACTACTATACCTGT
AAGCTCGTAGTTGAATTTCGGGATCAATTTATTGGTCGTGCTAACGGTACGCACTGGTACAATTGGTTTCTCCCTTCTGACGAAGCATGATGTCATTAACTTGATGTTGTGGGGAATCAGGACTGTTACTTTGAAAAAATTAGAGTGTTTAAAGCAGGCTTTGGCTTGAATACATTAGCATGGAATAATGAAATAGGACGTTTGATCTTATTTCGTTGGTTTCTAAGGTCGACGTAATGATTAATAGGGATAGTTGGGTGGAATTCTCGGGTGCCAAGGAACTCCAGTCACCCACTACTAT
+
CCCCCGGGGGGGGGGGGGGGGGGGGGGGGGGGGGGGGGGGGGGGGGGGGGGGGGGGGGGGGGGGGGGGGGGGGGGGGGGGGGGGGGGGGGGGGGGGGGGGGGGGGGGGGGGGGGGGGGGGGGGGGGGGGGGGGGGGGGGGGGGGGGGGGGGGGFFGGGGGGGGGGGGDFGGGGGGGGGGGFGGGGGGFGGGGGGGGFGGGGGGGGGFFGGGGGGCGGGFEGGCFFCC6DFGEEGCGGGGGGGECDFGFG?;=8CFCF5BECC9?F1<CD=EFDG9DFF3CC*AFCCCG69FGGFCC?+:<7
@M03152:184:000000000-AWYW1:1:2106:23292:9255 1:N:0:CCACTACTATACCTGT
AAGCTCGTAGTTGAATTTCGGGATCAGTACGCTGGTCGTACCTTCGGTATGCACTGGTGTCACTGGTTCCTCCCTTCTGACGAACCGTCATGCCATTCACTTGGTGTGGCGGGAAATCAGGACTGTTACTTTGAAAAAATTAGAGTGTTTAAAGCAGGCTCACGCTTGAATACATTAGCATGGAATAATGAAATAGGACGTTGATCTTATTTTGTTGGTTTCTAGGATTGACGTAATGATTAATAGGGATAGTTGGGTGGAATTCTCGGGTGCCAAGGAACTCCAGTCACCCACTACTATT
+
CCCCCGGGGGGGGGGGGGGGGGGGGGGGGGGGGGGGGGGGGGGGGGGGGGGGGGGFFGGGGGGGGGFGGGGGGGGGGGGGGGGGGGGGGGGGGGGGGGGGGGGGGGGGGGGGGEGGGGDFGGGGGGGGGGGGGFGGGFFGGGGFGGGGGGGGGGGGGGGGGGGFFFGGF7F@,3DCFCGGFDFFGGGGFCDFFGCEFGGGCF<:FGFGFDFGGFEF@FGFG;ECFFCCGCB7C;8==EFGGCCCFF6E?FFCFEF88EEC*29F?FC5CEGCEFFG=F>ECGCDFFG6<49EFGF66CC++
@M03152:184:000000000-AWYW1:1:2106:7686:9290 1:N:0:CCACTACTATACCTGT
AAGCTCGTAGTTGAATTTCGGAACTGAACAGTCACCAGTCGGCCGTCAAGGTCTGTACTGGTCTGTTCGTTCTCACCTATGGGATGCTCACCGCTACTCTTAACTGGGCGGCGGCCTCAAAAGCATGTGTAGGGCAAAACGGTATACGTCTCGCGCGTGTACTGCCTACATGTGTGGAGTTCCCATTCGTTTACTTTGAATAAATTAGGGTGTTCAAAGCAGCCAAAAAAGGAGGCATGGATACTACAGCATGGGATAACGGAATACGATTTCGGTTCGATGTTTCGTTGGTTTCTAGGAT
+
CCC9C@FGGGGGGGGGGGGGGGGGGGGGGGGGGGGGGGDFGGGGDGGGGGGFGGGGGGGGGGGFFFGGGGGGGGGGGGGGGFGGGGGGGGGGGDEGGDEGFGGGFCGCGG7FFFGGEGGGGGGGCDGGGFGGGEDGGGGGDGGGGGGFFFGGGGGDCFGGGGGGGGFFGFDFGFGGGGGGGEGGGFGGGGGFGFGGG:E:FCF:CFGGG>CFGEG@9FG?CGFFGCCF>CECGGE=CC6=?7:?F::?EGFFCCCC?CC+5CGCFFDEF5EFCFGGD>BF9C=F<+*8?>C**2*2+<*++
@M03152:184:000000000-AWYW1:1:2106:17218:9350 1:N:0:CCACTACTATACCTGT
AAGCTCGTAGTTGAATTTCGGGATCAGTACGCTGGTCGTGCCTTGGTATGTACTGGTGTTACTGGTTCCTACCTTCTGACGAACCGTCATGTCATTAATTTGGTGCGGCGGGAAATCAGGACTGTTACTTTGAAAAAATTAGAGTGTTTAAAGCAGGCTCGCGCTTGAATATATTAGCATGGAATAATGAAATAGGACGTTCGATCCTATTTTGTTGGTTTCTAGGATTGACGTAATGATTAATAGGGATAGTTGGGTGGAATTCTCGGGTGCCAAGGAACTCCAGTCACCCACTACTATT
+
CCCCCGGGGGGGGGGGGGGGGGGGGGGGGGGGGGGGGGGGGGGGGGGGGGGGGGGGGGGGGGGGGGGGGGGGGGGGGGGGGEGGGGGGGGGGGGGGGGGGGGGGGGGGGGGGGGGGGGGGGGGGGGGGGGGGGGGGGGGGGGGGGGGGGGGGGGGGGCEGGGGGDGFGGGGGGGGFCGGGGFGGGEGGFGGFFGGGF?@FGGGFACGGGF@GGGGGGFGFFGGGCF?CGC9;EEFEFF7F+<CCGG6CCFFGGG+@5:CE89CFA?C=FDGD:C7<57>ECFGGCGF<?F?FGDGG+3:C+
@M03152:184:000000000-AWYW1:1:2106:7615:9362 1:N:0:CCACTACTATACCTGT
AAGCTCGTAGTTGAATTTCGGGATCAATTTACTGGTCGTGCCTATGGTACGTACTGGTTTTGTTGGTTCCTCCTTTCTGAGGAGCCGCGATGTCATTAACTTGGTGTCGCGGGGAATCAGGACTGTTACTTTGAAAAAATTAGAGTGTTTAAAGCAGGCTAACGCTTGAATACATTAGCATGGAATAATGAAATAGGACGTTTGAGCCTATTTTGTTGGTTTCTAGGGTCGACGTAAGGATTAATAGGGATAGTTGGGTGGAATTCTCGGGTGCCAAGGAATTCCAGTCACCCACTACTAT
+
CACC<EFFEGGGGDE@EEGGGGFEFGGGGGFEFGFGGGCFEGFFF<FEF<FFCGGFGEFFGGEEFEGGEEFFGFGGGGGECFFEFEGGGGD:FGGEGGGAAGGGGGGGGFEGGGEFGFGFF@BFEDEAFGCDFCF9FBFFD=FDGGGGGGGGGGFGFCG?FGGEGDGGGGGGGGGFGF?EEFFFGGFGG?;D,DFCCFFG:=::;*7??::<,B@FCFGCFFDF<9:>F*:=C5:CC*6=?7CC7A7C7?>?FG++<5;*:C?+C9EE*C=75D47C>F6E+0:CFGC?*+0*1*:6CCC9
@M03152:184:000000000-AWYW1:1:2106:11573:9364 1:N:0:CCACTACTATACCTGT
AAGCTCGTAGTTGAATTTCGGGATTGACACATCGGTCGTGCCCTAAGGGGTATGAACTGGTGTAGTCAATTTCTCACCTTCTGGAGAACCGCGCTGTCCTTAATTGGGTGACGCGGGGAACCAGGACCTTTACTTTGAAAAAATTAGAGTGTTTAAAGCAGGCATTTTGCTTGAATACATTAGCATGGAATAATAAAATAGGACGGCATGATTCTATTTTGTTGGTTTCTAGGATCACCGTAATGATTAATATGGATAGTTGGGTGGAATTCTCGGGTGCCAAGGAACTACAGTCACCCAC
+
CB<-AEGG7FFGGGGGGGGGGGGGGGGGGGGGFGGGGGGGGFEFGFFGGG:FFFGFEGGGEFGGGGFDGGGGGAFFEGGGGCFGDCGFG@@>FC:FGCCFGGGGGGEGGGGACFEG7F=CGGGFGGGGGGGFFFCDFFFDB>:D8DECAA,@F@EFGGGGGGDEFFFGFCEC:,DFC:FGGFGGGFG76DFGCFCFEGGGG7CC*<FEGGFG9:@,?FFGFGGGFEGGGG;EECFCFGGGGG5CGFF9??FG+ACCEGGEF+ACG=/1*02:CF5CD@35*<EC8@F:F*0+2?FGG+1/:
@M03152:184:000000000-AWYW1:1:2106:22804:9415 1:N:0:CCACTACTATACCTGT
AAGCTCGTAGTTGAATTTCGGAATCAATTTGTTGGTCGTGCCTCGGTACGTACTGGTATTATTGGTTTCTACCTTCTGAAGAACCTTGATGTCATTAATTTGGTGTCTTGGGGAATCAGGACTGTTACTTTGAAAAAATTAGAGTGTTTAAAGCAAGCATACGCTTGAATTCATTAGCATGTAATAATGAAATAGGACGTTTGATTCTATTTTTTTGGTTTCTAGGTTCAACGTAATGATTAATAGGGATAGTAGGGTGGTATTCTCGGGGGCGAAGGAACTCATGTCACTCACTATTATT
+
CCCCCGGGGGGGGGGGGGGGG;;F,;C6CFDCFG9F-F@,FC<FBFGCE@;<,6<CFGAEEFEEGE@FGF<@E@CFDE@C6F@<,E,C,<CCF,,C,,9@EFA,CF=C<,=FD78FGGF,=CFF9FCE?,EG9F9C=>F,9=FE<,FBFEBF9F8FB7EFGFGCECF,=E,5AFC=<,,75,3,5E@E99D,AFG8,=C>FFGD9DF,@<37,,33:>>DC,E;=,,3?,2>*62;?F=:,25,+58,;CFFF,=,=0*8152BC++**2*)/)))2)0**++*++3+<*+0;**<++:2+
@M03152:184:000000000-AWYW1:1:2106:18829:9451 1:N:0:CCACTACTATACCTGT
AAGCTCGTAGTTGAATTTCGGGCCTGGCCGGGCGGTCTGCCTAACGGCACGTACTGTCTGGGCGGGCCTTACCTCTTGGTGAGCCGGCGTGCCCTTTGTTGGTGTGCGTCGGGGAACCAGGACCTTTACCTTGAGAAAATTAGAGTGTTCAAAGCAGGCCTATGCCTGAATACATTAGCATGGAATAATAAAATAGGACGCGCGGTTCTATTTTGTTGGTTTCTAGAGTCGCCGTAATGATTAATAGGGATAGTTGGGTGGAATTCTCGGGTGCCAAGGAACTCCAGTCACCCACTACCAT
+
CCCCCFFGGGGGGGGGGGGGGGGGGGGGGGGGGGGGGGGGGGGGGGGGGGGGGGGGGGGGGGGGGGGGGGGGGGGGGGGGGGGGGGGGGGGGGGGGGGGGGGGGGGGGGGGGGGGGGGGGGGGGGGGGGDCC@DAFGGGGGGGGGGGGGGGGGGFGGGGGGGGGGGFGGGGFGGGGGFGGGGGGGGGGFGDG?GGECFGDGDGGGGGGG7FCGGGGGFGGGGGGFD?CGGCEEEGG5CFFGD?CFF96CE>FFCFGCECGC:<96+<?5=*1:<CCGFF6?C?08CFFF4C6;57=FD*3+
@M03152:184:000000000-AWYW1:1:2106:11306:9473 1:N:0:CCACTACTATACCTGT
AAGCCCGTAGTTGAATTTCGGGATCAATTTATTGGTCGTGCCAACGGTACGCACCGGTACAATTGGTTTCTCCCTTCCGACGAAGCGTGATGTCATTAACTTGATGTCGTGTGGAATCAGGACTGTTACTTTGAAAAAATTAGAGTGTTTAAAGCAGGCTTTGGCTTGAATACATTAGCATGGAATAATGAATTAGGACGTTCGATCTTATTTCGTTGGTCTCTAAGATTGACGTAATGTTTAATAGGGATAGTTGGGTGGAACTCTCGGTTGCGATGGCACTCCTGTCACCCCCTACTTT
+
CCCC9C@6@FCF9CDAF9F@:C6CEFCFGG9CFF9C-@@;;@6EFG+BE7F7C7FCC@CE<9C9FFGDF9CFF<@C@CFCEF+@7FEGGGGG,CEDF9<?F,5,B<?F<9BED:9C?E,9B<FDFGGGGC,,:,,5E@+33C<5CFF@FG9AA,<A,B>F,,7@D8BC,@,,8,3,8@:3@<,>,@3@A7,>,57,7@@:*5,1><,>?7@@,D7F,>8C,?,?<;C9;,,>7::8,:++21:+;+<+*0;CGC7@?5*13*2+22+0***1**)1*))*22:*0+00+*2<*)9/*:*++
@M03152:184:000000000-AWYW1:1:2106:12966:9532 1:N:0:CCACTACTATACCTGT
AAGCTCGTAGTTGAATTTCGGTAAGTAAAAATTTAACATCCATCTCTAAGATGTGATTTAATTTTTACTTCCTTCCTTTTGAATACACTCCCTAAAGTTTAATTTTAGGGACTCAGTGTTTCAAATCGTTTACTGTGAAGAAATTAGAGTGTTCAAAGCAGGCGTAACATAGCCTTTGAATATATTAGCATGGGATAATGAAATAGGACTTTAGTCCTACTTTCGTTGGTTTCTAGGGCTGAAGTAATGATTAATAGGGATAGTTGGGTGTAATTCTCGGGTGCCAAGGAACTCCAGTCAC
+
CCCCCGGCGGGGGFFGGGGGGGGGGGGGGGGGGGGGGGGGGGGGGGFGGGGGGGGGGGGGGGGGGGGCFGFGGGGGGGGGGGGGGGGGGGGGGFGGGGGGGGGGGGGGGGGGGGGFEEGGGFGGGGGG@FD=EFFDEGGGGGCFCGFGGGFFGGDGE,AFGF7BFGGEFGGFGGGGG9;FCFFGCFFGFCFFFGGGFFGGGGADC:DAFGFDDFBFDFG9?DDG6>,>,@B?DEC,9E,4@EGGGFC7EFFGG7F::,,7@>FGGFE>DG8;E@C@EC)ACFGDC76BF;FEGG4+7<C?9
@M03152:184:000000000-AWYW1:1:2106:21895:9606 1:N:0:CCACTACTATACCTGT
AAGCTCGTAGTTGAATTTCGGCCTTTGCCGCCCGGTCCGCCTATTTGGGTGTGTACTGGAGCGGTGGAGGCTTACCTCGTGGTGAGCTGTTATGCCCTTTACTGGGTGTGGCAGGGAACCATGATTTTTACTTTGAAAAAATTAGAGTGTTTAAAGCAGGCTCGCGCTTGAATACATTAGCATGGAATAATGAAATAGGACGTTTGACCCTATTTTGTTGGTTTCTAGGATCGACGTAATGATTAATAGGGATAGTTGGGTGGAATTCTCTGGTGCCAAGGAACTCCAGTCACCCACTACT
+
CCCC@FGGGGGGGGGGGGGGGGGGGGGGGDGEGGGGGGGGGGGGGGGGGGGGGGGGGGGGGGGGGEGFGGGGGGGGGGGGGGGGFGGGGGGFGGGGGGGGGGGGGGGGGGGGGGGGGGGGGGG9FEFGGGGGFEF9<<FFGGFFFGGGGGGGGFGGGGGGGFEGGGGGGGBCF;FGCF9FFGGGGGGGGGGGGGGGGGGGGDFGG7FFCFEFGGGGFGGCFCFC9BCFF6?FGDGGECCFF;ECC7CFFC:?CG?EGFGDG5?@<<C9DF+:CFGCC49C5;?DGEFF6@+9@=4CEGGF+
@M03152:184:000000000-AWYW1:1:2106:11670:9738 1:N:0:CCACTACTATACCTGT
AAGCTCGTAGTTGAATTTCGGACCTGGCCGGGCGGTCCGCTTAACGGCGTGTACTGTCTGGCTGGGCCTTACCTCTTGGTGAGCCGGCGTGCCCTTTATTGGTGTGCGTCGGGGAACCAGGACTTTTACCTTGAGAAAATTAGAGTGTTCAAAGCAGGCCTATGCCCGAATACATTAGCATGGAATAATAAAATAGGACGTGCGGTTCTATTTTGTTGGTTTCTAGAGTCGCCGTAATGATTAATAGGGATAGTTGGGTGGAATTCTCGGGTGCCAAGGAACTCCAGTCACCCACTACTAT
+
CCCCCGGEGGGGGGGGGFFGEGGGGGGFGGGGGGGGCFGGGGGGFGGGGGGGGGGFGGGGGGGEGGGGCFFGGGGGGGGCGGGGGGGGGGGGGGFGGFGGGGGGFCGDGGGGGGGGGGGGGGGGGGGG9FFGGFFFFGGGGGGGGGFCF9FFC;7FFGGGGFFFGGFCCGGGFGGGGCGGGGGGGGGGGGGGFGGGGGGGGGFGGCGEGEGFGCFGGFGGGGGFCFDFGGGGGEGCGGGGF9CFGFDGGF@FFFGCFGGGDFGGD?C977EGG*0*<>@FEF6:+8<9<*CC=FGGGFD++
@M03152:184:000000000-AWYW1:1:2106:10120:9773 1:N:0:CCACTACTATACCTGT
AAGCTCGTAGTTGAATTTCGGGCCTGGCTGGGTGGTCTGCCTTATGGTGAGTACTGCTTTGGCTGGGCCTTTCCTTCTGGAGAGCCGGCATTCCCTTCACTGGGTGTGTCGGGGATCCAGGACTTTTACTTTGAAAAAATTAGAGTGCTCAAAGCAGGCTTCTTGCTTGAATATATTAGCATGGAATAATGGAATAGGACGTTGTGGTTCTATTTTGTTGGTTTCTAGGACCACCGTAATGATTAATAGGGATAGTTGGGTGGAATTCTCGGGTGCCAAGGAACTCCAGTCACCCACTACT
+
B<@9A@FGEFGGGGGGGGGGGGCGG@DFFCEGF@GGGFGGGGG9FDEFF@DGF<FCAFGGE@DFEGGGE:FGGDEFGAFGAFG@FGGFF=>ECFAFGGG9EGF<C:CCFGGEGDC@FG@FG+FFGGGF9FGGGGGFF8FFG<D<9FFGGGGE?FG8FGGFEFFFGGFG9><=CFAFGA,@FGGCCFCE,DBF:9DG9A,,>FFGG7CF5FECEFGGFEGFFGG6AFC,2<F*;BEEC5=F9FGGGCGDE+86<9+<<F2:B*:19ECCFD*9=F)>A4<**:EFGGGCF=+<?FGC7ACF+
@M03152:184:000000000-AWYW1:1:2106:6121:9791 1:N:0:CCACTACTATACCTGT
AAGCTCGTCGTTGAATTTCGGGCCTGGCCGGGCGGTCTGCCTAACGGCACGTACTGTCTGGGCGGGCCTTACCTCTTGGTGAGCCGGCGTGCCCTTCGTTTGTGTGCGTCGGGGAACCAGTACCTTTCCCTTGAGAAAATTAGCGTGTTCAAAGCAGGCCTATGCCCGAATACCTTAGAATTGAATAATAAAATAGAACGCGCCGTTCTATTTTGTTGGTTTCTTGAATCGCCGCAATGATTAATAGGGATAGTTGGGTGGAATTCTCGGGTTCCAAGGACCTCCAGTCCCCCACTACTAT
+
C<CC@FEF@CF@F@@FFGG@@7@CCFGGFFFGGG+C:FEEGEEFGGC@CFFFEFEGGGD,FFGCGEE=FGFGGFEGG,,C<FGFF:FE+C=C@F?EF3F>+@D<FCCE:3<3@F:FFG8,388>F;C;DFGG,<B,<?CFE:C31<CF8FFG9:+?CF@FF,?>F<+FF*<FE,<C+C+0<+<+3AF79<E@@CAE++0:CE5*::80;2+<2+2C:C:AED7<+<++<+;588*11/0+2<9?C:<<*776+<+++5AECE+++39EC*85*90*+*0**229C88+<)<8ECCF+<7E+
@M03152:184:000000000-AWYW1:1:2106:5929:9796 1:N:0:CCACTACTATACCTGT
AAGCTCGTAGTTGAATTTCGGGATTGGGATATATCGATCGTGCCTTTAGGGGCATGAAACGGTGTGTAGCCAATTTCTCACCTTCTGGTGAGTCGGGATGCTCTTGGGTGTTTCGATGAATCAGGACCTTTACTTTGAAAAAATTAGAGTGTTTAAAGCGGGCATTTTTGCCTGAATACGTTAGCATGGAATAATAAAATAGGACGATGGTTCTATTTTGTTGGTTTCTAGGATCACCGTAATGATTAATAGGGATAGTTGGGTGGAATTCTCGGGTGCCAAGGAACTTCAGTCACACACT
+
CCCCCGGEGGFGGGGGFGGGGGGGGGGGGGGGGGCFGGGGGGGGGGGGGGGGGGGGGGGGGGGGGGGGGGGGGGGGGGGGGGGGGGGGGGGFGGGGDEGGFFCEGFGGGGGGGGGFGGFGFCGGGGGGGGGDFFCFGDGGFBFFCFFFGGGGGDDEFEGGGGGGGGGGGGFGGGGGGGGGGGGGGGGG?FFFGGGFGGGECG,@FC7C>7DFC:FFCGGGGFGGGGGGGGGGGGC=:CE57C5<7AFGFGFG?6;<FGGGG6BCE=CC7A<:@DFCCBFG9@FCCFG6+9C9<7CC0CDG6
@M03152:184:000000000-AWYW1:1:2106:6448:9839 1:N:0:CCACTACTATACCTGT
AAGCTCGTAGTTGAATTTCGGGGTCAATTCACTGGTCGTGCCAATGGTACGTACTGGTTTTGTTGATTCCTCTCTTCTGAGGAGCCGCGATGTCATTAATTTGGTGTCGCGGGGAATCAGGACTGTTACTTTGAAAAAATTAGAGTGTTTAAAGCAAGCTAACGCTTGAATACATTAGCATGGAATAATGAAATAGGACGTTTGATCTTATTTTGTTGGTTTTTAGGATTGACGTAATGATTAATAGGGATAGTTGGGTGGAATTCTCGGGGGCCAAGGAATTCAAGTCACCCATTACTAA
+
CCCC@FFGFFEGGGGGGFFGGGGGEFGGGGGGGGGGGGFGGGFGGGFGFGGGGGGGGFEGGFGGGGGGGGGFGGGFG9FEFGGGGGGGEGEEGC<9FEFCFGGDGGGCFF:FDEDEGEGAGG=FFGFFFCFDFADDFGE,:=C<D<F<FGFGGE9FC@<>9FFFGDF77B9FF9=CF9<FAF:E@D>DCFF9D9;D,7C<*6?C,,<BFF@9@CF<8,=:59*3=9C9<+=++=8CF=+41><7++2+**06@+328**2:5+AF<F7***)*/1/:5>=7+0*0<F<+7?+21*+3<CF+
@M03152:184:000000000-AWYW1:1:2106:9665:9874 1:N:0:CCACTACTATACCTGT
AAGCTCGTAGTTGAATTTCGAAAGTTTTTTGTGTCAAAGCTCGCCCTTGTGGTGTGGCTCGACATAGGCTTTCTATTATTGGATAGTGGGCAACCGCTTCCAATCATTTACTTTGAAAAAATTAGAGTGTTCAAAGCAGGCGTAACCTTGCCATTGAATATTACAGCATGGGATAATAGAATATGCCGTTGGTCTTATTTTGTTGGTTTCTAAGGCGGATGTAATTATTAATAGGGATAGTTGGGTGGAATTTTAGGGTGCCAAGGAACTCAAGTCACCCACTACTATCTCGTATGCTGTT
+
CC-ACGGGEGFGGGGGGGGGGGGGGGGGGGGGGGGGGGCGGGGGGDGGGAFGGFFDGGFGGGGGGGGGGGGGGGGGGFFGGGEFEFGGGGGGG7EEFBGGGGGGGGGGGGGGGGGGGFGFGF=EFFEACFGFGGGGGGFECEGGDBF9EGGGGGGCECFFCABFFFFFE9F=FADFGGGGFFBGF,8C@B8FE,@CCGGAC;:7D7FG67@@DF7,**4BEGDG7,2?9CBFF,?66=F6+C9+7*=*/+/0+++*+*41*5++**:65++*222:A99**/:*+3+0+9CFE396++2<6
@M03152:184:000000000-AWYW1:1:2106:21509:9921 1:N:0:CCACTACTATACCTGT
AAGCTCGTAGTTGAATTTCGGGCCTGGCCGGGCGGTCTGCCTAACGGCACGTACTGTCTGGGCGGGCCTTACCTCTTGGTGAGCCGGCGTGCCCTTCGTTGGTGTGCGTCGGGGAACCAGGACCTTTACCTTGAGAAAATTAGAGTGTTCAAAGCAGGCCTATGCCCGAATACATTAGCATGGAATAATAAAATAGGACGCGCGGTTCTATTTTGTTGGTTTCTAGAGTCGCCGTCATGATTAATAGGGATAGTTGGGTGGGATTCTCGGGGGCCAAGGAACTCCAGTCACCCACCCCTAT
+
CCCC<FGFEGGGGFGGGGGCEEEGGGGGGGGGGG@FDGGCFFGGE@@FGGGGFGGGGGGGGGGGGEGGGFFGFF?FDA9F7FG?FGGDCFCCCGCFGD=,BF>=FEGGFEFGGGGGGFFFFGGGGFFGG,>CF:FFFCBFC@:<C<C;;,8CFEFFGGGGGFD9CFF7<<B<,?:B@,CFEA8:FG9CFF9EC9+<<CFGD*:8C8*;C9?FFCCFFGGG*CFG?+<:CGEGCE8**0<7+9+079<+=C5*0+0A+::/:*/<6+3?/**)2))15<>6?8CDCC+A<4<E**/***1:+
@M03152:184:000000000-AWYW1:1:2106:25366:9950 1:N:0:CCACTACTATACCTGT
AAGCTCGTAGTTGAATTTCGGGGTTAGTAGGTTGGTCATGCCTCTGGCATGTACTGGTCCCACTGATTCCTCCTTCCTGATGAACCGTAATGCCATTAATTTGGTGTTGCGGGGAATTTGGACTGTTACCTTGAAAAAATTAGAGTGTTTAAAGCAGGCTAACGCTTGAATACATTAGCATGGAATAATGAAATAGGACGTTCGATCCTATTTTGTTGGTTTCTAGGATTGACGTAATGATTAATAGGGATAGTTGGGTGGAATTCTCGGGTGCCAAGGAACTCCAGTCACCCACTACTAT
+
CCCCCGGGGGGGGGGGGGGGGGGGGFGGGGGGGGGGGGGGGGGGGGGGGGGGGGGGGGGGGGGGGGGGGGGGGGGGGGGGGGGGGGGGGGGGGGGGGGGGGGGG=FGGGGGGGGEGGFGGGGGGGGGGGGGGGDGGGGGGGGGGGGGGGGGGGGGGGGGGGGGGGGDGGGGEGGGGGGGGGGDFGGFGFG;FCFGGGCGGGCFGDGGGG9<;FGCGGGGEFGCGE?CFGGCFGEECFFGCFGG?FG76EFFGGGF;?=EGC8FFF+B9*:EFGGFGC::=FGCFFGGGGFGGFGDFFGG++
@M03152:184:000000000-AWYW1:1:2106:17273:9970 1:N:0:CCACTACTATACCTGT
AAGCTCGTAGTTGAATTTCGGGATCAGTACGCTGGTCGTGCCTTCGGTATGCACTGGTGTCACTGGTTCCTACCTTCTGAAGAACCGTCATGCCATTCAGTTGGTGTGGCGGGGAATCAGGACTGTTACTTTGAAAAAATTAGAGTGTTTAAAGCAGGCTCGCGCTTGAATACATTAGCATGGAATAATGAAATAGGACGTTTGACCCTATTTTGTTGGTTTCTAGGATCGACGTAATGATTAATAGGGATAGTTGGGTGGAATTCTCGGGTGCCAAGGAACTCCAGTCACCCACTACTAT
+
CCCCCGGGGGGGGGGGGGGGGGGGGGGGGGGGGGGGGGGGGGGGGGGGGGGGGGGGGGGGGGGGGGGGGGGGGGGGGGGGGGGGGGGGGGGGGGGGGGGGGGGGGGGGGGGGGGGGGGFGGGG8FEGDGGGGGGGFAFGGGGGGGGGDFGGGGGGGGGGGFGGGEFGGGGGGGGGFF9CFGGGFGGGGFCFEFFGF7FFF:CFCFGGGFAFFGGGGGGGEFGCCCGGGGFGGEEEFCFGDF??ACC?F=07?CFG9C*2A5CCFF?ECCFGGGGGGGFFGF;F7EFGGG=?+@<GGG67+0
@M03152:184:000000000-AWYW1:1:2106:20397:9978 1:N:0:CCACTACTATACCTGT
AAGCTCGTAGTTGAATTTCGGGATTAATTTATTGGTCGTGCTATTGTACGTACTGGTATTATTGATTCCTACCTTCTGACGAACCATGATGTCATTAATTTGGTGTCTTGGGGAATCAGGACTGTTACTTTGAAAAAATTAGAGTGTTTAAAGCAGGCTCACGCTTGAATACATTAGCATGGAATAACGAAATAGGACGTTTGATTCTATTTTGTTGGTTTCTAGGATCGACGTAATGATTAATAGGGATAGTTGGGTGGAATTCTCGGTTGCCAAGGAACTCCAGTCACCCACTACTATT
+
CCCCCGGGGGGGGGGGGGGGGGGGGEGGGGGGGGGGGGGGGGGGGGGGGGGGGGGGGGGGGGGGGGGGGGGGGGGGGGGGGGGGGGGGGGGGGGGGDGGGGGGGGGGGGDGGGGGGGGGFGGGGGGGGGGGGGFGGGGGGGGGGGGGGGGGGGGGFGGGFDFFGGGGGGGGGGGGGGGGGFEGGGGGGGG@FGGGF<FGGGGGFGFGGGGGGGGGGGGGGGGGFGDEGGGCGEGFGGFEFGGGGGFDDCFF6FGGFCEDEGCFGFGCEG=885>CDGFFF7FFGFGGCE4<8CCG?CC*++
@M03152:184:000000000-AWYW1:1:2106:6347:10005 1:N:0:CCACTACTATACCTGT
AAGCTCGTAGTTGAATTTCGGACCTGGCCGGGCGGTCCGCTTAACGGCGTGTACTGTCTGGCTGGGCCTTATCTCTTGGTGAGCCGGCGTGCCCTTTATTGGTGTGCGTCGGGGAACCAGGACTTTTACCTTGAGAAAATTAGAGTGTTCAAAGCAGGCCTATGCCCGAATACATTAGCATGGAATAATAAAATAGGACGTGCGGTTCTATTTTTTTGGTTTCTAGAGTCGCCGTAATGATTAATAGGGATAGTTTGGTGGAATTCTCGGGTGCCAAGGAACTCCAGTCACCCACTACTAT
+
CC-BAEEFGFGG9FEFFCFGGGEFGECFGDGECC7@@@F>FEGGGGGGGGGGGGE,CFEFGFGGB7FDEE<AFDC??5EFGF<<FDCE+CFCFG8EA?EC,F8BF+AC:C@CGG+B<><,F+@>CFF9E>,@D,@F9<BF:F7CFGA@=FGFGGFGGCEC,?B9FGGE*CFGF:7;,7<F@,<CFFGCE?EF9E9BGG,=C**C7*=2<CF?ED7CE5*2;FCFCFGCF955;EGGG59CG7<7C<<+7A8:FCF7:5A8C*++0+<<D=?CE3C>+>:7:;CC6E+028+<C<76F+*+2
@M03152:184:000000000-AWYW1:1:2106:20850:10019 1:N:0:CCACTACTATACCTGT
AAGCTCGTAGTTGAATTTCGGACCTGGCTGGGTGGTCTTGGCTCACGTCAAGCACTGCCTCTGGTCGGGTCTTTCCTTCTGGGGAACCTGTATGCTATTAATTTAGTGCGCAGGGGATCCAGGACTTTTACTTTGAAAAAATTAGAGTGTTTAAAGCAGGCTTTCGCTTGAATACATTAGCATGGAATAATAGAATAGGACTTTGGTTCTATTTTGTTGGTTTCTAGGACCGAAGTAATGATTAATAGGGATAGTTGGGTGGAATTCTCGGGTGCCAAGGAACTCCAGTCACCCACTACTA
+
CCCCCGGGGGGGGGGGGGGGGGGGGGGGGGGGGGGGGGGFGGGGGGGGGGGGGGGGGGGGGGGGGGGGGGGGGGGGGGGGGGGGGGGGGGGGGGGGGGGGGGGGGGGGGGGGGGGGGGGGGGGFGGGGGGGGGGGGGGGGGGGGGGGGGGFGGGGGGGGGGGGGGGGGGCGFGGGGGGGGGGGGGGGFGGGGGGFGGGGGGGGGGGGGGGFGGGGGGGGGGGGGDFFFFGGGGGGGGGGGGGGGGGGGDGFGGGGGGGDGGG>::F;C>CGDGDGGFF@GGGGGCCFCFFGGG<5EFGFG9
@M03152:184:000000000-AWYW1:1:2106:15990:10065 1:N:0:CCACTACTATACCTGT
AAGCTCGTAGTTGAATTTCGGAATCAATTTGTTGGTCGTGCCTCGGTACGTACTGGTATTATTGGTTTCTACCTTCTGAAGAACCTTGCTGTCATTAATTTGGTGTCTTGGGGAATCAGGACTGTTACTTTGAAAAAATTAGAGTGTTTAAAGCAAGCATACGCTTGAATCCATTAGCATGGAATAATGAAATAGGACGTTTGATTCTATTTTGTTGGTTTCTAGGATCGTCGTAATGATTAATCGGGATAGTTGGGTGGAATTCTCGGGTGCCAAGGAACTCCCGTCACCAACTACGATC
+
B@BCCFC@BFBEC-6ECD9C+-CDCFCGFGGAF@DFGGGE7@F@F@FECB@AF,E8FACCFFGC9FGGFGFFC,C<F9@FD@<CFA,,,C6<<6@<<6FGGGCFFF=<CDE,>?BF,CC@FGGGGFDAEEC9F99E,+BAEECEDCFFFGDF,FF?,<6FFGG7FE7FGF,,AA?A,,CDG@DD5,3=@;6FD,,,8,=FFGG9DDAA9<CF9,838,@FE;F;E,8B8B,55EG6*2:7B:,@+1?**7/,BFD,::788+?C+<<27*=)*;@**8202<@<**/12)<+8*0+0**2*
@M03152:184:000000000-AWYW1:1:2106:23232:10200 1:N:0:CCACTACTATACCTGT
AAGCTCGTAGTTGAATTTCGGGATTGGGATATATCGATCGTGCCTTTAGGGGCATGAAACGGTGTGTAGCCAATTTCTCACCTTCTGGTGAGTCGGGATGCTCTTGGGTGTTTCGATGAATCAGGACCTTTACTTTGAAAAAATTAGAGTGTTTAAAGCGGGCATTTTTGCCTGAATACATTAGCATGGAATAATAAAATAGGACGATGGTTCTATTTTGTTGGTTTTAGGACCACGTAATGATTAATAGGGATAGTTGGGTGGAATTCTCGGGTGCCAAGGAACTCCAGTCACCCACTAC
+
CCCCCGGGGGGGGG<FFGGGGGGGGGGGGGGGGGGGGGGDGGGGGGGGGGGGGGGFGGGGGGGGGGGGEFGGGGGGGGG<F8FGGGGGGGAFGGGGGGG7FEFGGFGGGGGGGGGGGGGGGGCGFGGFGFFFGGGGGFFEGFEFFFDFAFGGGGGFG<FGGEDBFGGGGDDGEFFGDDFGGGGGF<F98FGGGGGGCFGGG9FCCFDEFGGGGGFGGGG?GGF8=GFG;CFCFGFDE:C=FCF7CC79+<66*=A+>++8*=C>5<FG2<<1@CCD55@75*:*AF7869:9+C>F55CF6
@M03152:184:000000000-AWYW1:1:2106:21633:10204 1:N:0:CCACTACTATACCTGT
AAGCTCGTAGTTGAATTTCGGGATTGACACATCGGTCGTGCCCTAAGGGGTATGAACTGGTGTAGTCAATTTCTCACCTTCTGGAGAACCGCGCTGTCCTTAATTGGGTGACGCGGGGAACCAGGACCCTTACATTGAAAAAATTAGAGTGTTTAAAGCAGGCATTTTGCTTGAATACATTAGCATGGAATAATAAAATAGGACGGCATGATTCTATTTTGTTGGTTTCTAGGATCACCGTAATGATTAATAGGGATAGTTGGGTGGAATTCTCGGGTGCCAAGGAACTCCAGTCACCCAC
+
CCCCCGGFGGGGGGGGGGGGGGFFGGGGGFGGFGGGGGGEGGGGGGGFDGGGGGGGGGGGGGGGGG9FGGGGGGGGGGGGFGGGGGGFGGGGGGGGGGGGGGDGGGGGGGGFFGGGGGGGGGGGGGGGGGFEGGGDGGGGGGGGGFGGGGGGGGGGGGGGGGGGG:FGGGGGGGGGFFGGFGFGGGGFGGGGCFGGFGGGF,2CCECCEGGGGFFGGCFFFEFCFECGGFFCFFGCFG6CGG5CDCC?:79E9CE*;?FGGG?8C5C=CFGCE75CC@)AC??FDCFCFFFFC77CG?5FE
@M03152:184:000000000-AWYW1:1:2106:23447:10219 1:N:0:CCACTACTATACCTGT
AAGCTCGTAGTTGAATTTCGGGACCAATTTGTTGGTCGTGCCTCGGTACGTACTGGTATTATTGGTTTCTCCCTTCTGAAGAACCTTGATGTCATTAATTTGGTGTCTTGGGGAATCAGGACTGTTACTTTGAAAAAATTAGAGTGTTTAAAGCAGGCATACGCTTGAATACATTAGCATGGAATAATGAAATAGGACGTTTGATTCTATTTTGTTGGTTTCTAGGATCGACGTAATGATTAATAGGGATAGTTGGTTGGAATTCTCGGGTGCCAAGGAACTCCAGTCACCCACTACTATC
+
CCCCCGGGCDGGGGGFEGGGDGGGGFEFGGGGGGGGGCFGGGDFGGGGGEFGGCE8FFFGGGGGGGGGGFFGGGGGGDEGFGGGGGGGFFFFGFEEEFFGFGGGGGGGGD?CFFGGG9FDA7FFGGFFGGGGGGGGGGGFGDGGFGGGGCFFFGGDFGGGGGGGGGGG8F,FBCFAFEEGFC=DDCEGCCFGGGGGGGGGGGCFGGGGFGGGGGGG>5CGGFFA:DCF6>CE*CGGGFGGGGGFGCEF6EFGGGGG*=*:ECCF772*75C<CGGF55;*;?9<C@><9FCGED<C+?FE+
@M03152:184:000000000-AWYW1:1:2106:6294:10224 1:N:0:CCACTACTATACCTGT
AAGCTCGTAGTTGAATTTCGGGCCTGGGCGGGCGGTCCGCCGAAAGGCGCTGTACTGTCTGGCCGGGCCTTTCCTCTTGGTGAACCGGCGTGCCCTTCGCTGGGTGCGTCGAGGAACCAGGACGTTTACCTTGAGAAAATTAGAGTGTTCAAAGCAGGCGTCTCGCCCGAATACATTAGCATGGAATAATGGAATAGGACGTGCGGTCCTATTTCGTTGGTTTCTAGGATCGCCGTTATGACTCATAGGGATAGTTGGTTGTAATTATCTGGTGCCAAGGCACTCCAGTCACCCACTACTA
+
C<CC<@FF7CFCFFGGGF9@@@FEGGGGDGGGGGCFE:FGGG7CFC8C=FGGGEFGGFFEDCFGGDGGGGGGGGGGGGGDFC<FGFGGDGGGC7DFGFFGGGG>GEEGCGEGCC@FGD,,><F1=FCGFCDGF:<:FFF:<,?<C:FGFFGGF9:C8*=FC*<<<FDCCE>EG7+<E+::9@7C82<@99+003+3@CFGC1**/:88::9:C+<CCFFGCCFF?3<9+<2:C*:/**20++<+9C9A+*0*;C7++<**;/0++3++;+<:<4**:<)***778C?6:??7@FCGF+03A
@M03152:184:000000000-AWYW1:1:2106:17431:10299 1:N:0:CCACTACTATACCTGT
AAGCTCGTAGTTGAATTTCGGGATCAATTTATTGGTCGTGCCAACGGTACGCACTGGTACAATTGGTTTCTCCCTTCTGACGAAGCATGATGTCATTAATTTGATGTCGTGGGGAATCGGGACTGTTACTTTGAAAAAATTGGAGTGTTTAAAGCAGGCTTTGGCTTGAATACATTAGCATGGAATAATGAAATAGGACGTTTGATCTTATTTTGTTGGTTTCTAAGATCGACGTAATGATTAATAGGGATAGTTGGGTGGAATTCTCGGGTGCCAAGGAACTCCAGTCACCCACTACTAT
+
CCCCCGGGGGGGGGGGGGGGGGGGGGGGGGGGGGGGGGGGGGGGGGGGGGGGGGGGGGGGGGGGGGGGGGGGGGGGGGGGGGEGGGGGGGGGGGGGGAFGGGGFGGGGGFGGGGGGGGGGGEDGGGGGGGDCCFGGGGGGGGGGGGGGGGGGGGGGGGDGGGGGGGGGFGGGGGGGGGGGGGGGGGGFFGCFCGGFGGGG<FFECFAFECGGGG9FG>FGGGCGGCCGGBCE5ECC5CF9CGFEGFFG=?5?FGGE+*48*B<9F9FDDFEFCG5DF45*CC<?CF+<CFFG*9<FE6C<9
@M03152:184:000000000-AWYW1:1:2106:11081:10302 1:N:0:CCACTACTATACCTGT
AAGCTCGTAGTTGAATTTCGGGATCAATGAGTTGGTCGTGCCCTTGGTATGAACTGGCTTTATTGGTTCTCACCTTCTAATGAACCATAATGTCATTCATTTGATGTTTTGGGGAATTAGGACTGTTACCTTGAAAAAATTAGAGTGTTTAAAGCAGGCTCACGCTTGAATACATTAGCATGGAATAATGAAATAGGACATCGCATTCTATTTTGTTGGTTTCTAGGATCGATGTAATGATTAATAGGGATAGTTGGGTGGAATTCTCGGGTGCCAAGGAACTCCAGTCACCCACTACTAT
+
CCCCCGGGGGGGGGGGGGGGGGGGGGGGGGGGGGGGGGGGGGGGGGGGGGGGGGGGGGGGGGGGGGGGGGGGGGGGGGGGGGGGGGGGGFGGGGGGGGGGGGGGGGGGGGGGGEGGGGGGGGGGGGGGGGGGFGFGGGGGGGGGFGGGGGGGFEGGGGGGGGGGGGGGGGGGGGGGGGDCGGGGGGGDGGGGGGGGDFFGGFGGC@ECGFGGGG,DFCCCFGGGGGFGGFG8,3DFFGGGGFGDGFD?FGAF8EC2D5ECEGDGGGGC*48F5DFGF:>=EFFGGG8C+;CFCF<GG6>7+
@M03152:184:000000000-AWYW1:1:2106:21862:10410 1:N:0:CCACTACTATACCTGT
AAGCTCGTAGTTGAATTTCGGGCCTGGCTGGGCGGTCCGCTTAACGGCGTGTACTGTCTGGCTGGGTCTTACCTCTTGGTGAGCCGGCGTGCCCTTTATTGGTGTGCGTCGGGGAACCAGGACTTTTACCTTGAGAAAATTAGAGTGTTCAAAGCAGGCCTATGCCTGAATACATTAGCATGGAATAATAAAATAGGACGTGCGGTTCTATTTTGTTGGTTTCTAGAGTCGCCGTAATGATTAATAGGGATAGTTGGGTGGAATTCTCGGGTGCCAAGGAACTCCAGTCACCCACTACTAT
+
CCCCCGGGGGGGGGGGGGGG:FGGGGGGGGGGGGGGGGGGGGGGGGGGGGGGFFGFGGGGGGGGGGGGGGGGGEFGGGGGFGGGGGEFGGGGGGGFGGFGGGGGEEGGEEGGGGGGGGGGGGGGGGG9FCGGGGGGFFFGGGGGGFGAFGGGGGGFEFGGFFGGGGGGGGGGGGFG9F,@@AFFGGGGGGGGGGGFGGGG<FG:FFFEFGGGGC@CEGGGFGFCF7<CFCEGCEGGEGGFCFF::C7FGFFFFFFGGGGGG*AFGEGEGGGGE**:C@:07EGCC+A<9@F@GCGFCFCE+
@M03152:184:000000000-AWYW1:1:2106:22404:10465 1:N:0:CCACTACTATACCTGT
AAGCTCGTAGTTGAATTTCGGGATCAATTGATTGGTCATGCCATTGGTATGTACTGGTCATATTGGTTCTCACCTTCTAAGGAACCATAATGTCATTAATTTGATGTTTTGGGGAATTAGGACTGTTACCTTGAAAAAATTAGAGTGTTTAAAGCAGGCTAACGCTTGAATACATTAGCATGGAATAATGAAATAGGACATCGCATTCTATTTTGTTGGTTTCTAGGATCGATGTAATGATTAATAGGGATAGTTGGGTGGAATTCTCGGGTGCCAAGGAACTCCAGTCACCCACTACTAT
+
CCCCCGGGGGGGGGGGGGGGGGGGGGFFFGGGGGGGGGGGGGGGGGGGGGGGGGGGGGGGGGGGGGGGGGGGGGGGGGGGGGGGGGGGGGGGGGGGGGGGGGGGGGGGGGGDGGGGGGGGGGGGGGGGGGGGGGGGGGGGGGGGGGGGGGGGGGFGGGGGGGGGGGGGGGGGGGGGGGGGGGGGGGGGGGGGGGGGCFGGGGGGECGGGGGGGGGGGGGGGGGFCG,@;DECD;FFFGGFGCFGGCE6ACAF:FG,D*>>>BCCE7FGD==FGGG:C))AF=F+9E6CFFEFGFC=<EGC1
@M03152:184:000000000-AWYW1:1:2106:3301:10469 1:N:0:CCACTACTATACCTGT
AAGCTCGTAGTTGAATTTCGGGACTAACAGGTTGGTCGCGCCTTCGGTGTGTACTGGTCTAGTTGGTTTCTCCCTTCTGAGGAACCGCGATGTAATTAATTTGGTGTCGTGGGAAATCAGGACTGTTACTTTGAAAAAATTAGAGTGTTTAAAGCAAGCGTTAGCTTGAATACATTAGCATGGAATAATGAAATAGGACGTTTGACCCTATTTTGTTGGTTTCTAGGATCGACGTAATGATTATTAGGGATAGTTGGGTGGAATTCTCGGGTGCCAAGGAATCAAGTCACCCACTACTAAT
+
C<CCC9FGGGGGEGGGGGGGGGGGEFGFGGECDFGG<FFEGGGGFGGGGFEG9EEDG@<FGGGGGGGGGGGGGGECFFA<EFGGGGGGGGGGGFGGGGGFGCEGGFGGGGGGC@EGGFGGDEGFEFEGGFG9,,5CBE@F8?,,BDFFFFEDGGFFFGFGFDGFGFDGGGC<>CFFEFGF9@CBEFFCEF;A9=DFFCFG76BCGGFFFFFFCE9D@8DGGG,;B>FGECBE?CEG5E7CFDG+;C??*;A6+14<CCGDE5BCFA+<7:*C*7>:+75CEGG*++0<9@GGG<*2<7*++
@M03152:184:000000000-AWYW1:1:2106:6853:10492 1:N:0:CCACTACTATACCTGT
AAGCTCGTAGTTGAATTTCGGGATCAATGAGTTGGTCGTGCCCTTGGTATGAACTGGCTTTATTGGTTCTCACCTTCTAATGAACCATAATGTCATTCATTTGATGTTTTGGGGAATTAGGGCTGTTACCTTGAAAAAATTAGAGTGTTTAAAGCAGGCTCACGCTTGAGTACATTAGCATGGAATAATGAAATAGGACATCGCATTCTATTTTGTTGGTTTCTAGGATCGATGTAATGATTAATAGGGATAGTTGGGTGGAATTCTCGGGTGCCAAGGAACTCCAGTCACCCACTACTAT
+
CCCCCGGG@FGGGGGGGGGGGGGGGGGGGFFGGGGGGGGGGGGGGGGGGGGFGGGGGGGGGGGGGGGGGGGGGGGGGGGGGGGGGGGGGGGGGGGGGGGGGGGGGGGGGGGGGGGGGGGGGGGGGGGGGGGGGGGGG8=DEAFGGGGGGGGGGGGGGGGGGFGGGFGGFGGFFGGFGGGGFGGGGGGGGGGFFFFFGGDCGGGCFGGGGGFFGGGFGCGGGGGGFGGFFGEGGGF7@FGGGGCFG?FF>,;??DE?EGE@ECCFGGFGGG8FEGGCFAACGGG7?8FGFFFCC<DEFF=9+
@M03152:184:000000000-AWYW1:1:2106:14033:10552 1:N:0:CCACTACTATACCTGT
AAGCTCGTAGTTGAATTTCGGGATCAATTTGCTGGTCGTGCCTACGGTACGTACTGGTTTTGTTGGTTCCTCCTTTCCGAGGAGCCGTGATGTCATTAATTTGGTGTCGCAAGGAATCGGAACTGTTACTTTGAAAAAATTAGAGTGTTTAAAGCAGGCTAACGCTTGAATACATTAGCATGGAATAATGAAATAGGACGATTGATCCTATTTTGTTGGTTTCTAGGATCTACGTAATGATTAATAGGGATAGTTGGGTGGAATTCTCGGGTGCCAAGGAACTCCAGTCACCCACTACTAT
+
CCCCCGGGGGGGGGGGGGGGGGGGGGGGGGGGGGGGGGGGGGGGGGGGGGGGGGGGGGGGGGGGGGGGGGGGGGGGGGGGGGGGGGGGGGGGGGGGGGGGGGGGGGGGGGGGGGGGGGGGGGGFFGGGGGGGGGGGFGGGGGGGGGGGGGGGGGGGG?CGGGGGGGGGGGGGGGGGGFFFGGGGDCDCFGGCGGFGDFGGGGGGFFFFG@EGGGGGGCFGGFFGFGGGD8CFFGGGGFFFGGCFDGFFE*;CCFFCC5188:CF+9CC<FED=C*:7.7=6*<C?EGG6=GFGGGGGFGF<
@M03152:184:000000000-AWYW1:1:2106:11105:10600 1:N:0:CCACTACTATACCTGT
AAGCTCGTAGTTGAATTTCGGGATCAATATACCGGTCGTGCCTACGGTATGAACTGGTCATATTAGTTTCTCCCTTCTGATGAACCATGATGTCATTAATTTGATGTCGTGGAGAATCAGGACTGTTACTTTGAAAAAATTAGAGTGTTTAAAGCAGGCTAACGCTTGAATACATTAGCATGGAATAATGAAATAGGACGTTCGCTCCTTTTTAGTTGGTTTCTAGGATGGACGTATTGATTAATAGGTATAGTTGGGTGGAATTCTCGGGTGTCAAGGAACTCCAGTCACCCACTATTAT
+
A6BC@CFCFGFGGD<CFEFA7@:@@F<C@CA<EF:@6@@@FGG<@@7FGGDFA<C,FEAFFFF<<CFGG9CFGFDECF@9CF<FFG<FA<FF<@FGGDG9DEG<FAEFCC:C,=FFA<,9=,?,,CCFEGGF<,,,,,7A?,,@EBF5,BFGF,,?F<:<FFA+F:FFA5<?,:AF9,3E5,,8DE9FFD,>,CFA8D8B+3@++85:@3@CE,4@FF8*5D=,D,,32,*5>>1*,,5,5,,1+;<=1,4,,5,,>*6B5*9C<+++17/7=20;:6)>**2++++500A@877*++0<+
@M03152:184:000000000-AWYW1:1:2106:22521:10613 1:N:0:CCACTACTATACCTGT
AAGCTCGTAGTTGAATTTCGGGATCAATACGTCGGTCGTGCCTCGGTACGTACTAACGTCATTGATTTCTCCCTTCTGACGAGCCGTGATGTCATTAATTTGGTGTTACGGGGAGTCAGGACTGTTACTTTGAAAAAATTAGAGTGTTTAAAGCAGGCAATCGCCCGAATACATTAGAATGGAATAATGAAATAGTACGTTCGAACCTATTTTGTTGGTTTCCAGGATAGACGTAATGATTAATAGGAATAGTTGGGTGGAGTTCTCGGGTGACAAGGAACTCCAGTTATCCAGTAATATA
+
C@<CCEFCCFEGDECAFFGFDC@:CFGEFDFGGECCCCFEEGCFE:CFFFFGGGGGGEGGGGFGCEGCE@CFADFGCEFA7FEGCC:@=CACFFFGGGGFFFCFGEF9EFCFGCFG8AAAFDEE9EFBEB,,,B?FF+A=EB?A@??BBFGGFE@==+>C>FC=+8++@>+EACFFC,,@,3@ECFGF,3EE;DF9F;@,3,>>FFGG?FA;,@FFCB*6,42;<,1,,2+5C8>3:1+=9;49:+++2+0<>+=C5*****22<9<5*1/9*6CFG)8**<+7<<F++*0++22C+2:C+
@M03152:184:000000000-AWYW1:1:2106:22196:10649 1:N:0:CCACTACTATACCTGT
AAGCTCGTAGTTGAATTTCGGGGTCAGCATGTCGGTCGTGCCACTGGTACGTACTGGCGTTGCTGATTCCTCCCTCTTGACGAACCGTAATGCCATTAATTTGGTGTTGCGGGGAATCAGGACTGTTACTTTGAAAAAATTAGAGTGTTTAAAGCAGGCATGCGCTTGAATACATTAGCATGGAATAATGAAATAGGACGTTCGATCCTATTTTGTTGGTTTCTAGGATTGAAGTAATGATTAATAGGGATAGTTGGGTGGAATTCTCGGGTGCCAAGGAACTCCAGTCACCCACTACTAT
+
CCCCCFG:BFGCFFGGGGGGGGGGGGGGGGGGGGGGGGGGGGGGFGGGGGGGGGGGGGGGGGGGGGGGFGGGGGGGGGCGGGGGGGGCFGGGFGGGG9FCGEE?FFGG8FGGG7CCFGGGGFGGGGFEC<AFGFGG9FGGGGGGGGGG9ABDFGAFGF77FCCEFGEGGGGGGCECGGFGGGGGGGG;FFFFG9DFC<FCCGGDFCG7,7@FF9EGF>58@FC999CE9?FC+9CFCCEDFFE7+1<6C647+<:787;8>F6+++:+7F5**9DDG>5*6CFG?CFG?@E+;D<CE6720
@M03152:184:000000000-AWYW1:1:2106:13009:10654 1:N:0:CCACTACTATACCTGT
AAGCTCGTAGTTGAATTTCGGGATCAGTACGCTGGTCGTGCCTTGGTATGTACTGGTGTTACTGGTTCCTACCTTCTGACGAACCGTTATGTCATTAATTTGGTGTGGCGGGAAATCAGGACTGTTACTTTGAAAAAATTAGAGTGTTTAAAGCAGGCTCGCGCTTGAATACATTAGCATGGAATAATGAAATAGGACGTTCGATCCTATTTTGTTGGTTTCTAGGATTGGCGTAATGATTAATAGGGATAGTTGGTTGGAATTTTCGGGTGCCAAGGAACTCCAGTTACCCACTACTATC
+
C<@C@GGGGGGGGGGGFGGGGGGGGCAFGGGGGGCFFGGEGGGGGFGGGGGGGGGGGGGGGGGGGGGGGFFFGGGGGGGGEGGEGEGGGGGGGG9FGGGGGGGGGGGGCFGGGGGFFGCGGFFFGFFDFEFDAFFFGGGDF89<FCFFGCFGGECGFD8D:@FE@@F<CGGDFFAE9FFFEF<FGFCE,>;DF9;>:F71<<F>;CEE?FGGF9=@C5CFG9B9C96<E**+*=*8F9EFGCC71>+:66<+<CFG*/*:80<C+3+>)*//*0?FD)0CC?<9FGG++99+<CFECC*++
@M03152:184:000000000-AWYW1:1:2106:8793:10669 1:N:0:CCACTACTATACCTGT
AAGCTCGTAGTTGAATTTCGGGCCTGGCCGGGCGGTCTGCCTAACGGCACGTACTGTCTGGGCGGGCCTTACCTCTTGGTGAGCCGGCGTGCCCTTTGTTGGTGTGCGTCGGGGAACCAGGACCTTTACCTTGAGAAAATTAGAGTGTTCAAAGCAGGCCTATGCCTGAATACATTAGCATGGAATAATAAAATATGACGCGCGGTTCTATTTTGTTGGTTTCTAGAGTCGCCGTAATGATTAATAGGGATAGTTGGGTGGAATTCTCGGGTGCCAAGGAACTCCAGTCACCCACTACTAT
+
CCCCCGECFFFEGGGGGGEGC7FGGGGGGGGGGGDFFFFDGGGCGGGGEFGG?FGGGGGFFFGEGCCEECGCF?EFEFFGG<FFFGCFGGDE=<,BFFAFGGGGFCAFFECCCECBDCC@FC:CEFFGGGGE@,<BCE<FFFGCGFC@F@EFCG7FEGGGG8BF?B,><<FF9CGA@FC:<CC8<F@9BCFGFF9+3+0;8858:118<+C+@+<CEGGD889CC@7CFC88E5?=5CGFE729*0+0=:;6FCFGCEGG5*+:CFGGGFE5:<0:?)76FFCGG+0297+<*<CG6E0++
@M03152:184:000000000-AWYW1:1:2106:17638:10739 1:N:0:CCACTACTATACCTGT
AAGCTCGTAGTTGAATTTCGGGATCAATTTATTGGTCGTGCCAACGGTACGCACTGGTACAATTGGTTTCTCCCTTCCGACGAAGCGTGATGTCATTAACTTGATGTCGTGTGGAATCAGGACTGTTACTTTGAAAAAATTAGAGTGTTTAAAGCAGGCTTTGGCTTGAATACATTAGCATGGAATAATGAAATAGGACGTTTGATCTTATTTCGTTGGTTTCTAAGATTGACGTAATGATTAATAGGGATAGTTGGGTGGAATTTTCGGGTGCCAAGGAACTCCAGTTACCCACTACTAT
+
CCCCCGEFDD@CEFEFGGFEGGGGFGGFCEEF<CEFFGGE@CFCGGGGGGGC:FEGGGCCGGFFG8CFGFC9CFGGDCCC@EGGGGGBCFFFGGGGFGGGGGGAFGGGGBCFGEFFGEFFCAFGFGCFA?FG<@EEAFEF=EFFGGCFEFCDFGF<<FF,<FBC<<FFEG<<B<FGGGF;<D,D3B9FGCDFDA;9,7,5@3@>=;DB@;FGFGFFFFGECCGFEGFGFEFC,BCFGC74,41<C;,<6*5=F@C7C*CEG59C6+?<):*;E3<:6577?6<FF?FC+9<+395ECF0+0
@M03152:184:000000000-AWYW1:1:2106:20851:11014 1:N:0:CCACTACTATACCTGT
AAGCTCGTAGTTGAATTTCGGCATGCGTCTCGGTCAAAGCTCGTCGCAAGGCGTGGCTCGACTGGTGCTGCCTATGTTTGGGTAACGGCCCTCTTGCTTCACGGCTTGGGGATCACTGTTCCCAATCGTCTACTTTGAAAAAATTAGAGTGTTCAAAGCAGGCGTAACCTTGCCATTGAATATTACAGCATGGGATAATAGAATATGACGTTGGTCTTATTTTGTTGGTTTCTAAGGCTGATGTAATGATTAATAGGGATAGTTGGGTGGAATTCTCGGGTGCCAAGGAACTCCAGTCACC
+
CCCCCGGGGGGGGGGGGGGGGGGGFGGGDGGGGGGGGGGGGGGGGGGGGGGGGGGFGGGGGGGGGGGGGGGGGGGGGGGGGGGGGGGGGGGGGGGGGGGGGGGGGGGGGGGFGGGGGGGGGGGGGGGFGGGGGGGGGGFGGCGFGCGGGGGGGGGFGGGCFFCEGGGGGGGFGFGGGGFGGGGGGGGGGGGGGGGGGGFCFGFGGGGGGGG78@8FFFCGGGGGGGGGGFE?C9B???FFFGGGGGFCFFAE<FCCG*;@?6@F+?8CDCCGGF:CC3:=FEEDCFCFFFFG:CFCFDGG?
@M03152:184:000000000-AWYW1:1:2106:25837:11045 1:N:0:CCACTACTATACCTGT
AAGCTCGTAGTTGAATTTCGGGGTTAGTAGGCTGGTCATGCCACCGGTATGTACTGGTCTTTCTGATTCCTCCTTCCTGATGAACTGTAATGCCATTAATTTGGTGTTGCAGGGAATCTGGACTGTTACTTTGAAAAAATTAGAGTGTTTAAAGCAGGCTAACGCTTGAATACATTAGCATGGAATAATGAAATAGGACGTTCGATCCTATTTTGTTGGTTTCTAGGATTGACGTAATGATTAATAGGGATAGTTGGGTGGAATTCTCGGGTGCCAAGGAACTCCAGTCACCCACTACTAT
+
CCCCCGGFDDFGGGGGGGGGGGGGFFGGGGGGGGEGFGGGGGGGGGGGEGFGEFGGFA@FGGGCGGGEDFGFFFGEGGGFFGGGGGFFGGGGFEF9FDE@EGGGG@FEGGGGFFDFGFFCDGDFFGGGGFGD?EEGGC4B=FGFFE?EFGFFF?EFCF@FGGDGFGGG8EAGF,,CFFGAFFGCFFFFCA@FGGG9@FFG:FFGCFFGGBFGCFCFCC8>CF9BFBCCGFCC@CCCCFGC7DFC9DDCCEFCFFGCCCCEEF:+CGF9D5?7*801+8F*=>CF5>C96=CCGGG=FG*<+
@M03152:184:000000000-AWYW1:1:2106:20123:11070 1:N:0:CCACTACTATACCTGT
AAGCTCGTAGTTGAATTTCGGGATCAATTTATTGGTCGTGCTATTGTACGTACTGGTATTATTGATTTCTACCTTCTGACGAACCATGATGTCATTAATTTGGTGTCTTGGGGAATCAGGACTGTTACTTTGAAAAAATTAGAGTGTTTAAAGCAGGCTCACGCTTGAATACATTAGCATGGAATAACGAAATAGGACGTTTGATTCTATTTTGTTGGTTTCTAGGATCGACGTAATGATTAATAGGGATAGTTGGGTGGAATTCTCGGGTGCCAAGGAACTCCAGTCACCCACTACTATT
+
CCCCCGGGGGGGGGGGGGGGGGGGGGGGGGGGGGGGGGGGGGGGGGGGGGGGGGGGGGGGGGGGGGGGGGGGGGGGGGGGGGGGGGGGFGGGGGGGGFGGGGGGGEGFGGGGGGGGGGGGGGGGGGGCDFGGGGGGGGGGGGGGGGGGGGGGGGFGGGGGGGGGGGGGGGGFGGFDGFGGFGGGGGGGGGGGGGGGGGGGGGGGEGGGGGGGGFGGGGGGGGGGD9DGGGCGGGGGGGDCFGGGGFFC,CFDGFGF5CE8>2BG7EGGCGGGDFF4C3AD6FF*>+C<0=9CFGF7<?*++
@M03152:184:000000000-AWYW1:1:2106:23079:11090 1:N:0:CCACTACTATACCTGT
AAGCTCGTAGTTGAATTTCGGGATCAATTGATTGGTCATGCCATTGGTATGTACTGGTCATATTGGTTCTCACCTTCTAAGGAACCTTAATGTCATTAATTTGATGTTTTGGGGAATTAGGACTGTTACCTTGAAAAAATTAGAGTGTTTAAAGCAGGCTAACGCTTGAATACATTAGCATGGAATAATGAAATAGGACATCGCATTCTATTTTGTTGGCTTCTAGGATCGCAGTAATGATTAATAGGGATAGTTGTGTGGAATTCTCGGGTGCCAAGGAACTCCAGTTACCCACCACTAA
+
C@CC9FG@CGCEF<<EFFGCCB7F@E8E<F<FEFCFA<CEFGFCF<8FGG<FCCEG@EAFF9CCE9FFFAFFFGFGGF@<E<A@F@AF9CFGEAFFFA,CCDF<FA<C@@F@FEG,C=CD?,B,CC5C@,E9B9FA?,>AFBFDF<E5A=<@B,A<FFE8FC=:FFGFDEGGFFD99A=E9AF@AFGCFEG=,;;E<FAFAF@C>+6,7@@==;@>,DF,8D>97;CG;6@**63,25<;A72@CA7,,1;7>;:?,9DC>B,><:CF*=8;C5*+3))A?CG7>+++++40+*****0+3
@M03152:184:000000000-AWYW1:1:2106:11018:11101 1:N:0:CCACTACTATACCTGT
AAGCTCGTAGTTGAATTTCGGACCTGGCCGGGCGGTCCGCTTAACGGCGTGTACTGTCTGGCTGGGCCTTACCTCTTGGTGAGCCGGCGTGCCCTTTATTGGTGTGCGTCGGGGAACCAGGACTTTTACCTTGAGAAAATTAGAGTGTTCAAAGCAGGCCTATGCCCGAATACATTAGCATGGAATAATAAAATAGGACGTGCGGTTCTATTTTGTTGGTTTCTAGAGTCGCCGTAATGATTAATAGGGATAGTTGGGTGGAATTCTCGGGTGCCAAGGAACTCCAGTCACCCACTACTCT
+
CCCCCGGGGGGGGGGGGGGGGGGGGGGGGGGGGGGGGGGGGGDCGGGGGGGGGGGFGGGGGGGGGGGGGGGGGGGGGGGGGGGGGGGGGGGGGGGGGGGGFGGGGEGGFGGGGGGGGGGGGFGGGGGFGGGGGGGGGGGGGDFFGGGGGFGGGFFFEGGGGGGGGGGDC@FCF@CF9CFGGGGFGGFGGGGGGGGFGGDFBCFGGGGEFCFGGGCEFCCEFD+<<7+6<?8CGDGGEGGGGGDFGF7?DEF6+:?7@58;*8+AC:@0>5=FGGFCFFF=EF6CFGG9+8CFGFDF76C++
@M03152:184:000000000-AWYW1:1:2106:27452:11109 1:N:0:CCACTACTATACCTGT
AAGCTCGTAGTTGAATTTCGGGCCTCCGGCTTGCGGTTGCCGTTCGGTTTACCCTTGTTGGTGGTCCTCTTCGCGGGGAGGCTGTGGGACTTCATTGGCTCACAGTTCGATCCGTGACGTTTACTTTGAAAAAATTAGAGTGTTTAAAGCAGGCGTATGCTTGAATACATTAGCATGGAATAATGAAATAGGGCTGGAGCCCCATTTTGTTGGTTTCTGGGACTGTAGCAATGATTAATAGGGATAGTTGGGTGGAATTCTCGGGTGCCAAGGAACTCCAGTCACCCACTACTATCTCGTA
+
BCCCCGGGGGGGGFGGGGGGEGGGGGGGGGGGGGGGGGGGGGFGGGGGGGGGGGGGGGGGGGGDFEGGGGGGGGGGGGGGGGGGGGGGFFGGFAFGDFGGGGGGGGGGGCGDGGGGGGGGGGGGGGGGGGGGGGGGGGGFGGGGGGGGGGGGGGGGGGGGGGGGCGGGFGGGGGGGGGGCFGFGCCFFFGCFFGGCGFGGGFGEGGGGGGCFC<EGGGGG=9CFGGGCCF9EG9EGGFGGGEG?CG?CGCFDGE589CFGGGCCC585CEG4CGGGG?6EFEFG?FC*CFCG<**+<+2A/
@M03152:184:000000000-AWYW1:1:2106:26222:11121 1:N:0:CCACTACTATACCTGT
AAGCTCGTAGTTGAATTTCGGAGTTGTTATCTGAACCGCCCCTAAAAAGGTGGCTAGGGTAGCAGTAGTCATCATCAAAGTCCACCTTGACATTCTCTTGGTGCGTACTGGGTGTTGACCTCCTTTAGTTCTGTGAATTGCTATCTAGCAATAGGTAGTTAGTTCCAGATAGTTTACTTTGAAAAAATTAGAGTGTTCAAAGCAGGCACAACCTGGCATCATGAATACATTAGCATGGGATAATAGAATATGACATTGGTCTTATTTTGTTGGTTTCTAGGGCCAAAGTAATGATTAATAG
+
CCCCCGGFCFGGGGGGFGGGDGDCEFFFGFFFGGGGGGGGEFGGGGGFCEGGGGGGFCGGGGGGGGGGGGGGGFGGFGFGFFFGGGGGGCGGGGGFFFFGGEDEGG>BDFEFGG@EFGF9FGGGGGGG<C<FGGGGGFGGGGGGGGCEFF9<EAFECFFGGGGDDGGGFGAFGGGGFGGFCEGGGFCB8DC=,@DFEAFAGFFDCF78EGGDGGGGGGGGGGGG7FGGGG9A7:EFG9>9EGCCC:@CCCE:;DG?9FC6,>C?:C@ECFFF57?5@CFF?>6>ECG*=1@97D7@:CCG7
@M03152:184:000000000-AWYW1:1:2106:19939:11135 1:N:0:CCACTACTATACCTGT
AAGCTCGTAGTTGAATTTCGGGATTAATTTATTGGTCGTGCTATTGTACGTACTAGTATTATTGATTCCTACCTTCTGACGAACCATGATGTCATTAATTTGGTGTCATGGGGAATCTGGACTGTTACTTTGAAAAAATTAGAGTGTTTAAAGCAGGCTCACGCTTGAATACATTAGCATGGAATAACGAAATAGGACGTTTGATTCTATTTTGTTGGTTTCTAGGATCGACGTAATGATTAATAGGGATAGTTGGGTGGAATTCTCGGGTGCCAAGGAACTCCAGTCACCCCCTCTTATC
+
CCCCCGGFGGGGGGGGGGGGGGGGGFCFGGGGGGGGGGGGG@FGFGFGGGGGGGCEFGFGGFFDCFGGGGFGGGGGGFGGGGEGGGGGGGGGGGGGFFGGGGGGGG8<FFGG>FGGGGGGFGGGGGAFGGGGGFGGGGGGGGGGGGGGGGGGFGGGGGGGGGGGGGGDGGAGGGGGGGGGGBFGGGGGGGGGGGFCAGCFFFGCFGGGGGGGGGGGCGGGGFGCF,@DE>8EGGGGGCGGGFFGGDG,=CF,CFF,*AE*=+BF7E<55*;9CFF>FFAGGC7F?0C++/+2*/)**202+
@M03152:184:000000000-AWYW1:1:2106:18101:11174 1:N:0:CCACTACTATACCTGT
AAGCTCGTAGTTGAATTTCGGATCTGGTTGGGTGGTCCGCCTGACGGCGTGTCTACTGCTCGACTGGGTCTTGCCTCTTGGTGAACCTTTGTGCTCTTTATTGAATGCATCGGGGAACCAGGACTTTTACCTTGAGAAAATTAGAGTGTTCAAAGCAGGCCTATGCCTGAATACATTAGCATGGAATAATAAAATAGGACGTGTGGTTCTATTTTGTTGGTCTTTAAGAACCGCCGTAATGATTAATAGGGATAGTTGGGTGGAATTCTCGGGTGCCAAGGAACTCCAGTCACCCACTACA
+
CCCCCGGEFGGGGGGGGGGGGGGGGGGGGGGGGGGGGGGGGGGGGGGGGGGGGGGGGGGGGGGGGGGGGGGGGGGGGGGGGGGGGGGGGGGGGGGGGGGGGFGGGGGGGGGGGGGFFFGGGGGGGGGGGGGGFGGGGGGGGGGGGGGGGGGGGGGGFGGGGGGGFFGGGGGGGFGGGGGGGEFGFGFGGGGFGGGGFGGGGGGGGGCGFGFFGGGCCCFFGGGGGFFC?FG:?>>EC=GGG;+AFGGGG?FA66<CF+?CGGGFGDGCFF53:F3C?6@CFFGGGGC8FFF++97/*:06+
@M03152:184:000000000-AWYW1:1:2106:13458:11245 1:N:0:CCACTACTATACCTGT
AAGCTCGTAGTTGAATTTCGGGATCAATGAGTTGGTCGTGCCCTTGGTATGAACTGGCTTTATTGGTTCTCACCTTCTAATGAACCATAATGTCATTCATTTGATGTTTTGGGGAATTAGGACTGTTACCTTGAAAAAATTAGAGTGTTTAAAGCAGGCTCACGCTTGAATACATTAGCATGGAATAATGAAATAGGACATCGCATTCTATTTTGTTGGTTTCTAGGATCGATGTAATGATTAATAGGGATAGTTGGGTGGAATTCTCGGGTGCCAAGGAACTCCAGTCATCCACTACTAT
+
CCCCCGGGGGGGGGGGGGGGGGGGGGGGGGGGGGGGGGGGGGGGGGGGGGGGGGGGGGGGGGGGGGGGGGGGGGGGGGGGGGGGGGGGGGGGGGGGGGGGGGGGGGGGGGGGGGGGGGGGGGGGGFGGGGGGGGGGGGGGGGGGGGGFGGGGGFGGGGGGGFGGGGGGFFGGAAFFGGGGGGGGGGGGGGGGGGGGGGGGGGGGGGGGGGGGGACGFGGGGGGFFGFGGFGEGG,,<:FGE:@CGGCCCCAC,D,21::ECE?FFEFF*7:7=DCDFAFGGGGC6<C<++:3+0>+++210
@M03152:184:000000000-AWYW1:1:2106:22724:11246 1:N:0:CCACTACTATACCTGT
AAGCTCGCAGTTGAATTTCGGGATCAATATGTCGGTCGTGCCTCGGTACGTACTGGCATCATTGGTTTCTCCCTTCTGATGAACCATGATGCCATTAATTTGGTGTCGTGGGGAATCAGGACTGTTACTTTGAGAAAATTAGAGTGTTTAAAGCAGGCTCACGCTTGAATACATTAGCATGGAATAATGAAATAGGACGTTTGATTCTATTTTGTTGGTTTCTAGGATCGACGTAATGATTAATAGGGATAGTTGGGTGGAATTCTCGGGTGCCAAGGAACTCCAGTCACCCACTACTATC
+
CCCC9FGGGG7EF<CEFDAFEC@FGGGGFFCFEGEGC+@@FGFFGDGFGGGGGFGGFGCFFGGDGCFFFGGGGGGGGGGGGGCAFFGGGGGGGFFFG9C??EGCCFFF@FGGG>EEGCFGGGGGGGGGFGGFAFGAG@EEGGGGGFGGGFFGGFGGGGGGFDGCFGDFGGED=CFAFFGG<ABEGGGGEAFFGCFFCFG:7<:FCFFGFGFGGG7FGGGFG;FFGCCF,:CEECFEFF?7@979C,8E,4)215=CGG@E5?CC9C2:**/8;8CFGF470<F4<CE<C@9CFC5<<9:9+
@M03152:184:000000000-AWYW1:1:2106:14313:11284 1:N:0:CCACTACTATACCTGT
AAGCTCGTAGTTGAATTTCGTGATCAATTTATCGGGTACGTACCGGTACCATTGGTTGTCGAAGCATGATGTCATTAACTTTGATGTCGTAGACTCGTGAGGAATCAGGACTGTTACCTTGAAAAAATTAGAGTGTTTAAAGCAGGCCGAGGCTTGAATACATTAGCATGGAATAATGAAATAGGACGTTTGATCTTATTTCGTTGGTTTCTAAGATCGATGTAATGATTAATAGGGATAGTTGGGTGGAATTCTCGGGTGCCAAGGAACTCCAGTCACCCACTACTACCTCGTATGCCGT
+
CCCCCGGGGGGGGGGGGGGGGGGGGGGGGGGGGGGGGGGGGGGGGGGGG,@FGGGGGGGGGFGGGGGGGGGGGGGGGGGGGGGGGGGGGGGGGGGGGGGGGGGGGGGGGGGGGGGGGGGGGGGGGGGGGGGGGGFGGGGGGGGGGGGGGEEGGGCCFGGGGGGGGGGGGGGGGGGGGAFGGGGGGGGGGGGCCDFDGGGGGGGGGFCEGCCFCF9BEGFGGGGGGGCFGCDCGC,DEFGFEFGGGGGGG?ACG7EE?CEC>C8+CFCGG7+++*>FFB6CFCEFFFG?+)0</CDFF7>5/
@M03152:184:000000000-AWYW1:1:2106:17862:11288 1:N:0:CCACTACTATACCTGT
AAGCTCGTAGTTGAATTTCGGGATCAATGGATTGGTCATGCCGTTGGTATGTACTGGTCATATTGGTTCTCACCTTCTAGGGAACCATAATGTCATTCATTTGATGTTTTGGGGAATTAGGACTGTTACCTTGAAAAAATTAGAGTGTTTAAAGCAGGCTAACGCTTGAATACATTAGCATGGAATAATGAAATAGGACATCGCATTCTATTTTGTTGGTTTCTAGGATCGATGTAATGATTAATAGGGATAGTTGGGTGGAATTCTCGGGTGCCAAGGAACTCCAGTCACCCACTACTAT
+
CCCCCGGGGGGGGCGGGGGGGGGGGGGGGGGGGGGGGGGGGGGGGGGGGGGGGGGFFGGGGGGGGGGGGGGGGGGGGGGGGGGGGGGGGGGGGGGGGGGGGGGGGGGGGGGGEEEFGGGGGGGGGGGGGGGGFFFDCEFGGGGGGGGGGGGGGFGGGGGGGGGGGGGGGGCGGGGGGGGGGGGFGGGGFFGGGFAF89CFGGGGGGGGG<CFGGDFGGGGGGGADECFGGGGGGG;CFGFGGG9BFFFGGFE8ECCGDCCEFFGGFGFGFCGGGFGG4>FGGGGF?FFGFGG595CC6DG7
@M03152:184:000000000-AWYW1:1:2106:11193:11318 1:N:0:CCACTACTATACCTGT
AAGCTCGTAGTTGAATTTCGGGGTTAGTAGGTTGGTCATGCCTCTGGTATGTACTGGTCTCACTGATTCCTCCTTCCTGATGAACCGTAATGCCATTAATTTGGTGTTGCGGGGAATTTGGACTGTTACTTTGAAAAAATTAGAGTGTTTAAAGCAAGCTAACGCTTGAATACATTAGCATGGAATAATGAAATAGGACGTTCGATCCTATTTTGTTGGTTTTTAGGATTGCCGTAATGATTAATAGGGATAGTTTGGTGGAATTTTCGGGTGCTAAGGAACTCCAGTCACTGACTAATAT
+
CCCCCFEFCFFGG-,EFGGGCFG:FFGFGGGFFFGGGGGFCFGGGGGGGF@FCGG@8EFGGEGG<CGGGGGFGEGDCCFFGGCGGGEGC7,<AF,FFE,FFGEGGGGGGGGCFC7=FEGGF,BFEFGGFF<5E,?F,,@,4AFGGGGGG=DEF9FFECEFF9FEECCFF,F=FCFAF=,,@=>CFCCB;;@;<FFCCCF:FFD7,@FEC7@FGGDBDF5EDD*DF:6??,2,,*=/:?7,=?CG7+76*C=*+>++>*BC58+<C7C7<**9*C*2+/7FG*<DFG+<09?++*9:++200
@M03152:184:000000000-AWYW1:1:2106:7916:11334 1:N:0:CCACTACTATACCTGT
AAGCTCGTAGTTGAATTTCGGACCTGGCCGGGCGGTCCGCTTAACGGCGTGTACTGTCTGGCTGGGCCTTACCTCTTGGTGAGCCGGCGTGCCCTTTATTGGTGTGCGTCGGGGAACCAGGACTTTTACCTTGAGAAAATTAGAGTGTTCAAAGCAGGCCTATGCCCGAATACATTAGCATGGAATAATAAAATAGGACGTGCGGTTCTATTTTGTTGGTTCCTAGAGTCGCCGTAATGATTAATAGGGATAGTTGGGTGGAATTCTCGGGTGCCAAGGAACTCCAGTCACCCACTACTAT
+
C<CCCGGGGGGGGGGGGGGGGGGGGGGGGGGGGGGGGGGGGGGGGGGGGGGGGGGFGGGGGGGGGGGGGGFGGGGGGGFGGGGGGGGGGGGGGGGGGGGGGGGGGGGGGGGGDGGGGGFGGCCFGGGGGGFGG:B7FD@FGDGDEGGGGGFCFFFGGGGGGGGGGGGGD@FCC,<FCFGGGGGGGGGGGCFGDEG?CFCEC*CFDFGGFCFGFFFGGGGEGCFG7<AEGFE?CCGEGGE7<FFCFCFGF6<C6<F??GGE>*<CC+AF5=59=DG>FF>CGCC7C@EFF*0<CC<66CCC+
@M03152:184:000000000-AWYW1:1:2106:19118:11366 1:N:0:CCACTACTATACCTGT
AAGCCCGTAGTTGAATTTCGGGATCAGTACGCTGGTCGTACCTTCGGTATGCACTGGTGTCACTGGTTCCTCCCTTCTGACGAACCGTCATGCCATTCACTTGGTGTGGCGGGAAATCAGGACTGTTACTTTGAAAAAATTAGAGTGTTTAAAGCAGGCTCACGCTTGAATACATTAGCATGGAATAATGAAATAGGACGTTGATCTTATTTTGTTGGTTTCTAGGATTGACGTAATGATTAATAGGGATAGTTGGTTGGAATTCTCGGGTGCCAAGTAACTCCAGTCACCCACTACTCAC
+
CCCC<FF@FC@ECFFGG6EFC:FGGGFGGFBFGG:FEFGEGGGGGD:FFGGG,FDF<ECFG<FGGFF,CEFGDGFFGFC<FGGGG+FFGGGGGGGGDGCFGEFFFFGECDGE:+@4EAFC@C<B=FF9FE,EAD<?<<33B,=FED3C<FDFG<FGGD>FGCGDGEF7<>FC9,,@FC79@,<,@C,,@;;FF9BCFAF@>>7<@<FC,@,@,@CDG,=B,,6,,?+2+32>*3;*2<:9C@1<C+<*:=)+>CFG/:>*<+32+0+*7=ED*>**:**3:+32+<39<=<**19+<+*++
@M03152:184:000000000-AWYW1:1:2106:6481:11384 1:N:0:CCACTACTATACCTGT
AAGCTCGTAGTTGAATTTCGGGGGCATTCAGGCCAAAGCTCGTCCTTGTGGCGTGGCTGGGTCTGGGCTTCCTACGTTTGGATAGTGGGCAACCATTTCCAATCATTTACTTTGAAAAAATTAGAGTGTTCAAAGCAGGCGTAACCTTGCCATTGAATATTACAGCATGGGATAATAGAATATGACGTTGGTCTTATTTTGTTGGTCTCTAAGGCTGATGTAATGATTAATAGGGATAGTTGGGTGGAATTCTCGGGTGCCAAGGAACTCCAGTCACCCACTACTATCTCGTATGCCGTCT
+
CCCCCGGGGGGGGGGGGGGGGGGGGGGGGGGGGGFGGGGGGGGGGGGGGGGGGGGGGGGGGFGGGFFGGGDEGGGGGGGGEGG9FAFGGGGGGGCGGGGGFGGGFFGGAFGGF9FEGFGGGGGGGGGGGGGGGGCG=FFGDGGGGC<F9FGGGGGGFGGGFFDGGFDFGGFFGGAFGGGGGAFFC;8@FCFGCFFFFGGF9FGDFGGGGGDGGGGGG5C9CF9=7CFBC?FF,>BFGC6EC7F5<CEGGGFFF9=CGGEGCG6CDCF6*A+9AD*0<6F*:FCF7EG7<**;*9D7+:5=A
@M03152:184:000000000-AWYW1:1:2106:7501:11450 1:N:0:CCACTACTATACCTGT
AAGCTCGTAGTTGAATTTCGGAGTTGTTGTCTGAACCTTCTTTTCGAAGGAGGCTAGGATAACTACTGTCTTCATCAAAGTCCACCAAGACATTCTCTTGGTGCGTACTGGATGTTGACCTCCTTTTCTTCTGGTAATACTCCTAGCAATAGGAGTGTTCCAGATAGTTTACTTTGAAAAAATTAGAGTGTTCAAAGCAGGCACAACCTGGCATCATGAATACATTAGCATGGGATAATAGAATATGACATTGGTCTTATTTTGTTGGTTTCTAAGGCCAAAGTAATGATTAATAGGGATA
+
CCCCCGGEGGGGGGGGGGGGGGGGGGGGGGGGGGGGGGGGGGGGGGGGGGGGGGGGGGGGGGGGGGGGGGGGGGGGGGGGGGGGGGGGGGGGGGGGGGGGGGGGGGGGGGGGGGGGGDGGGGGGGGGGGGGGGCGGCFGGGGGGGDFGGGGGFGGGGGGGGGGGGGGGGGGGGGGGFGGGFEGGCEGGGGGGGGDGGDFGGGGGGGGGGGGGGFGGGGGFGGGGGGGCGEFGGGGGGGGGFGCCFFGGGGFGFCF?FG@FFGFC;CG=C=EGE@DF,;)AEEFGC?C+AAC<EF=7<=5C0
@M03152:184:000000000-AWYW1:1:2106:21504:11499 1:N:0:CCACTACTATACCTGT
AAGCTCGTAGTTGAATTTCGGGCCTGGCCGGGCGGTCTGCCTAACGGCACGTACTGTCTGGGCGGGCCTTACCTCTTGGTGAGCCGGCGTGCCCTTTGTTGGTGTGCGTCGGGGAACCAGGACCTTTACCTTGAGAAAATTAGAGTGTTCAAAGCAGGCCTATGCCTGAATACATTAGCATGGAATAATAAAATAGGACGCGCGGTTCTATTTTGTTGGTTTCTAGAGTCGCCGTAATGATTAATAGGGATAGTTGGGTGGAATTCTCGGGTGCCAAGGAACTCCAGTCACCCACTACTAT
+
CCCCCGGGGGGGGGGGGGGGGGGGGGGGGGGGGGGGGGGGGGGGGGGGGGGGGGGGGGGGFGGGGGGGGGGGGGGGGGGGFDFFGGDGCFGGGGGFG>FF@FGGFEGGGGGCGGGGGGGGDFGGGGGFGGGGGCGFGGFGGGGGGGCGFGGGGGGGG7FFFGGGGGGGGGGEGFGGGGGFCFGGGCGEFFFCFGGGFFGG5CDGGEGGFGGGGFGGFFGGGGC?@+AFGGGCEGEC=GFC+<+AFEFGF67:+A77<=E>8@CCF99<<5**:3CFC@)=:CG*++:0+0<@CGD77679+
@M03152:184:000000000-AWYW1:1:2106:20386:11500 1:N:0:CCACTACTATACCTGT
AAGCTCGTAGTTGAATTTCGGGCCTGGCTGGGTGGTCTGCCTTATGGTGAGTACTGCTTTGGCTGGGCCTTTCCTTCTGGAGAGCCGGCATTCCCTTCACTGGGTGTGTCGGGGATCCAGGACTTTTACTTTGAAAAAATTAGAGTGCTCAAAGCAGGCTTCTTGCTTGAATATATTAGCATGGAATAATGGAATAGGACGTTGTGGTTCTATTTTGTTGGTTTCTAGGACCACCGTAATGATTAATAGGGATAGTTGGGTGGAATTCTCGGGTGCCAAGGAACTCCAGTCACCCACTACT
+
CCCCCGGGGGGGGGGGGGGGGGGGGGGGGGGGGGGGGGGGGGGGGGGGF<FGGGGGGGGGGGGGGGGGGGGGGGGGGGGGGGGGGGGGGGDGGGGGGGGGGGGGGGGGGGGGGGGGGGGGFGGGGGGFGGGFGFGGGGGGGDCFFGGGGGGG9DDFFGGGGGGGCGGD9FFGGGGGGCFGGGGGGGGGGGGGFGGGGCGGGGGGGGGG>9FGGFGGFGG6CEGGGGFGDCFFFGGGG5EFGCFFF>FFFF47==?FGFGDGC5CCEGFGFE35C)7CFFGCGC7@+CFGF6+39>FGGGGF
@M03152:184:000000000-AWYW1:1:2106:3407:11523 1:N:0:CCACTACTATACCTGT
AAGCTCGTAGTTGAATTTCGGGCGTAGCTGAGCGGTCCGCCTTTGGGTGAGAACTGTTCGGCCGCGCCTTTCCTTGTGGGGAACCAGTATGCGCTTCGCGGTGTGTGCTGGCAATCCACAACTTTTACTTTGAAAAAATTAGAGTGTTTAAAGCAGGCTTACGCTTGAATACATTAGCATGGAATAATAGAATAGGACTTTGGTTCTATTTTGTTGGTTTCTAGGACCGAGGTAATGATTAATAGGGATAGTTGGGTGGAATTCTCGGGTGCCAAGGAACTCCAGTCACCCACTACTATAT
+
CCCCCGGGGGGGGGGGGGGGGGGGGGGGGGGGGGGGGGGGGGGGFGGGGCFG9FGGGGEGGGGGGGGFGGGGGGGGGGGGGGGGG8FGGGGGGGGGGGGGGGGGGGGGFGGGCFFFGGGGGGGGGGFGGGGGGFGGGGGGAGGCGGGGGGGCEDFGGGGGGGGCFGGGGGCFDFGFFFCFGGGGGGGGGGGFFFGGG7FCCFGFGFGF9FFGFCFCF8FGGGGGGGGBEECCGFGGGGFGGGCCFDFCFFFG?CF5CEE*<9C9+9;5CC5C@C6F=)7*CCC*+00C+/****26CFG+0
@M03152:184:000000000-AWYW1:1:2106:5012:11553 1:N:0:CCACTACTATACCTGT
AAGCTCGTAGTTGAATTTCGGGATTGACACATCGGTCGTGCCCTAAGGGGTATGAACTGGTGTAGTCAATTTCTCACCTTCTGGAGAACCGCGCTGTCCTTAATTGGGTGACGCGGGGAACCAGGACCTTTACTTTGAAAAAATTAGAGTGTTTAAAGCAGGCATTTTGCTTGAATACATTAGCATGGAATAATAAAATAGGACGGCATGATTCTATTCTGTTGGTTTCTAGGATCACCGTAATGATTAATAGGGATAGTTGGGTGGAATTCTCGGGTGCCAAGGAACTCCAGTCACCCAC
+
CC<ACGGGGGGGGGGGGGGGGGGGGGGGGGGGGGGGGGGGGGGGGGGGGGGGGGGGGGGGGGGGGGGGGGGGGGGFGGGGGGGGGFGFGGGGGGGGGGGGGGAFGGGGGGFGGGGGGGGFFGGGDGGGGGGGGGGGGGGDFFEGGAFGAFGGGGGFFFGGGEGG@FGGGGGGGG?F;=FFGFGGGGGGGGGGGGCFFGGFGGDGGGGGGGGGGGF9CFGFFGGFGEGFGG9EFGGGGGGGGFDFGCF?C7B<<F**;:<EGGG*AECC4CF7FF*9=:3=7@FG*8A6C4FCCFGFFCFC5
@M03152:184:000000000-AWYW1:1:2106:16381:11699 1:N:0:CCACTACTATACCTGT
AAGCTCGTAGTTGAATTTCGGGATCAATTTATTGGTCGTGCCAACGGTACGCACTGGTACAATTGGTTTCTCCCTTCTGACGAAGCATGATGTCATTAATTTGATGTCGTGGGGAATCAGGACTGTTACTTTGAAAAAATTAGAGTGTTTAAAGCAGGCTTTGGCTTGAATATATTAGCATTGAATAATGAAATAGGACGTTTGATCTTATTTTGTTGGTTTTTAAGTTCGACGTAATGATTAATAGTGATAGTTGGTTGGAATTATCGGGTGTTAAGGAACTCCATTCATCAACTCATAT
+
CCCCCGGGGGGGGGGGGGGGGGGGGDCDFGGGFFC@<F@F7C<EDC:F<CFF,@FGFFGGGFGFGGGGGGCEG<FGGGCFGE:@6+:<ECCFFGCGFG<C?FF9FFGFCC=C:C?FGEFG8A=FF,?9<EFFD9???FEC,AA9F?F<,F<55?5AFGG8FCBB,FG+<<FG,:,@<<DGG,78C==AD=D,C9,5>F,>><C@=;;@;,@FDF,FF,3BEG*D,,,,2,4D**14/=,4=;7,:97,4,81;B7C6/1=*++5=+?1*2?7E)*+2+*3**2:++++3*+3+07?++;+0
@M03152:184:000000000-AWYW1:1:2106:11139:11788 1:N:0:CCACTACTATACCTGT
AAGCTCGTAGTTGAATTTCGGGCCTGGGCGGGCGGTCCGCCGAAAGGCGCTGTACTGTCTGGCCGGGCCTTTCCTCTTGGTGAACCGGCGTGCCCTTCGCTGGGTGCGTCGAGGAACCAGGACGTTTACCTTGAGAAAATTAGAGTGTTCAAAGCAGGCGTCTCGCCCGAATACATTGGCATGGAATAATGGAATAGGACGTGCGGTCCTATTTCGTTGGTTTCTAGGATCGCCGTAATGATTAATAGGGATAGTTGTGTGGAATTCTCGGGTGCCAAGGAACTCCAGTCACCCAATACTA
+
CB@C@FFC7@FFGGGGGGGGGDGGGGGGFGGCD@@FGGCFGGGGGCGGGCFFC?AEGGGFGCFCEGCGFEFGFGGGGGGGGGFGGGGGGGGGGGGGGGGFEGGGGGGGGGFEGGGGGFGG7FCF<BFFCFGBFCF:;CC9<FFCCFGFFGGCCFGFFC7C8C7<<FGGG5>EF?FFC??EGGGG+<EEGGFFC+CGFGGFCE5:>5*::97<E::688CECFGFFF:CFC+;CEDEDC*0+0<?FE?+A60:;E9E?08;*;CC:?7977C32)*2+95C*:0>96@+A?0+393*0?*++
@M03152:184:000000000-AWYW1:1:2106:5086:11797 1:N:0:CCACTACTATACCTGT
AAGCTCGTAGTTGAATTTCGGGATCAGTACGCTGGTCGTACCTTCGGTATGCACTGGTGTCACTGGTTCCTCCCTTCTGACGAACCGTCATGCCATTCACTTGGTGTGGCGGGAAATCAGGACTGTTACTTTGAAAAAATTAGAGTGTTTAAAGCAGGCTCACGCTTGAATACATTAGCATGGAATAATGAAATAGGACGTTGATCTTATTTTGTTGGTTTCTAGGATTGACGTAATGATTAATAGGGATAGTTGGTTGGAATTCTCGGGTGCCAAGGAACTCCAGTCACCCACTACTATC
+
CCCCCGGGGGGGGGGGGGGGGGGGGGGGGGGGGGGGGGGGGGGGGGGGGGGGGGGGGGGGFGGGGGGGGGGGGGGGFGGGGGGGGGGGGGGGGGGGGGGGGGGGFGFGGG>FGFGGGFFGGGGGGGGGGGGGGCFGGGGGGGEGFGCGGGGGGGFGGGGGFGGGGGGGGCACFGGGFGG99DDFFFGFCEF;F@EGGGGG*DFF@CFF9FGGGGFGCCECF?;;CF6CG6+>CE>@EDFFCCF<C@CF66A6@FFG558C89:C+<:>3*8985C4=)7*02<<F6@E:FC5/>FGGGC70
@M03152:184:000000000-AWYW1:1:2106:19270:11819 1:N:0:CCACTACTATACCTGT
AAGCTCGTAGTTGAATTTCGGGATCAATACGTCGGTCGTGCCTCGGTACGTACTAACGTCATTGATTTCTCCCTTCTGACGAGCCGTGATGTCATTAATTTGGTGTTACGGGGAGTCAGGACTGTTACTTTGAAAAAATTAGAGTGTTTAAAGCAGGCAATCGCTCGAATACATTAGCATGGAATAATGAAATAGGACGTTCGAACCTATTTTGTTGGTTTCTAGGATCGACGTAATGATTAATAGGGATAGTTGGGTGGAATTCTAGGGTGCCAAGGAACTCCAGTCACCCACTACTATT
+
CCCC@FGCCD@EEFGGGGGGGDGGGGGGGFFFGGGGGGG7FDGE:7FFFFGFFFGFFG@DFFCFFFAFDGGDGGGGGGDFF@FGFGFCFGCFGG9FDFCCFGGCCECFGFGGGGG4E5EFGCFCAFCFEFFFC9FFE:FDGDGGFFDGDDFCCACBDFGG=FG7,>@CCEGGGG9FAE33@A,,3>3@EEEFFGFGGGF:>DF:7FGFDGGGFCF@7:BC,;BFGGGFGGCE8:B=FGG+<9+:++7=CC87FC79C78C>9E6+0++0:CGGGGGE5>6*+0*30+<+*3AC55FG+*++
@M03152:184:000000000-AWYW1:1:2106:4778:11852 1:N:0:CCACTACTATACCTGT
AAGCTCGTAGTTGAATTTCGGGATCAATGAGTTGGTCGTGCCATTGGTATGAACTGGCTTTATTGGTTCTCACCTTCTAATGAACCATAATGTCATTCATCTGATGTTTTGGGGAATTAGGACTGTTACCTTGAAAAAATTAGAGTGTTTAAAGCAGGCTCACGCTTGAATACATTAGCATGGAATAATGAAATAGGACATCGCATTCTATTTTGTTGGTTTCTAGGATCGATGTAATGATTAATATGGATAGTTGGGTGGAATTCTCGGGTGCCAAGGAACTCCAGTCACCCACTACTAT
+
CCCCCFGGGGGGGGGGGGGGGGGGGGGGGEGGGGGGGGGGGGGGGGGGGGGGGGGGGGGGGGGGGGGGGGGGGGGGGGGGGGGGGGGGGGGGGGGGGGGGGGGGGGGGGGGGGG@:ADEFGGGGGGG9FCCGGGGGGFGGGGCFGGGFGGGGGFDFFGGGF,CFECFGG8FFGGGGFAFFGGGGGFGG9@BDF;;AACDDFGGG:+:EECGGGGFFFEFGGGF9CC?FFFEGFGFCAGGFGG?FFG,5,5BBCGG7?5EGC=<FE,@C4FGGEC5@+=>6=B61<C6FFFFFEFGC6+;E0
@M03152:184:000000000-AWYW1:1:2106:15984:11870 1:N:0:CCACTACTATACCTGT
AAGCTCGTAGTTGAATTTCGGACCGGGCTGGGTGGTCTTGCCGCAAGGTCAGCACTGCTCTGGTCTGGTCTTTCTTTCTGGAGCTCTTGCGTGCTCTTAATTGAGTGCGCAAGCTGATCCAGGACTTTTACTTTGAAAAAATTAGAGTGTTTAAAGCAGGCTTACGCTTGAATACATTAGCATGGAATAATAGAATAGGACTTTGGTTCTATTTTGTTGGTTTCTAGGACCGAAGTAATGATTAATAGGGATAGTTGGGTGGAATTCTCGGGTGCCAAGGAACTCCAGTCACCCACTACTA
+
CCCCCGGGGGGGGGGGGGGGGGGGGGGGGGGGGGGGGGGGGGGGGGGFF9FGGGGGGGGGGGGGGGGGFGGGFEGGGGGGGGGGGGGGGGGGGGGFGGGFGGGFFGGGGGGGGGGGGGFEGGGGGGGGGGGGGGGGGGGGGGGGGGGGGGGGGGGGGGGGGGGGGGGGGGFGGFGGGGGGGFGFFCGGGGGFFCFA9BEFGGGGGGFGFGDFG9FCGGGGGGFFGFFDCEGGGEGE7CFFFGFGDFDFGG46C6<ECF@;**:<EFCF75*CFG3DGFFFGGD60+<C79<CFCG5C<*2+
@M03152:184:000000000-AWYW1:1:2106:19689:11905 1:N:0:CCACTACTATACCTGT
AAGCTCGTAGTTGAATTTCGAGATCAGTACGCTGGTCGTGCCTTCGGTATGCACTGGTGTCACTGGTTTCTCCCTTCTGAAGAACCGTCATGTCATTAAGTTGGTGTGGCGGGGAATCAGGACTGTTACTTTGAAAAAATTAGAGTGTTTAAAGCAGGCTCGCGCTTGAATACATTAGCATGGAATAATTAAATAGGACGTTTGACCCTATTTTGTTGGTTTCTAGGATCGACGTAATGATTAATAGGGATAGTTGGGTGTAATTCTCGGGTGCCAAGGAACTCCAGTCACCCACTCCCAT
+
CCBCCFFFGGFGGFFGGGGGGGDGGGGGGGGEDEEGGGEGGGGCFGGFGGGF<FGGGGFGGGGGGGGFGGGGGGGGGFFGFGA<FFEGGCFA@FF<EF,96CCECF<FEGGD>EFF8=FEDFGD<FFF<?DAFG,5:38AF9=,FFF9FFFGFEDF<D:F<@<@7FCF7,3@,3D@>3,2@FCFGG@,,,,>F@,2,?<<<F@FFBFG,::FGG+4B<CEGFG?7+++C:CEE*3/:C7<+<:FC<767*77+0AC6=E>1+:C?FFGGG*9*15CF:@6C*+*A6+++0<<*/>**2*0+
@M03152:184:000000000-AWYW1:1:2106:6351:11912 1:N:0:CCACTACTATACCTGT
AAGCTCGTAGTTGAATTTCGGGCCTGGCCGGGCGGTCTGCCTAACGGCACGTACTGTCTGGGCGGGCCTTACCTCTTGGTGAGCCGGCGTGCCCTTTGTTGGTGTGCGTCGGGGAACCAGGACCTTTACCTTGAGACAATTAGAGTGTTTAAAGCAGGCCTATGCCTGAATACATTAGCATGGAATAATAAAATAGGACGCGCGGTTCTATTTTGTTTGTTTCTAGAGTCGCCGTATTGATTAATAGGGATAGTTGGTTGGAATTTTCGGTTTCCCAGTAACTCCAGTACACTCCTATTCT
+
CACCCGGGGGGGGGAFGGGGGGCEEFGFE@FFCEEGGG8FGGGGGGGGGGDGGGGGG9F,CCF=FCC4?E,,E?FFGFE?F<EFG:=::FGFGGCDFFFG,BBEG@FGGEGGGGGG*>FFGCFFFGGGFFGGGGGG,??FFFGGGGGGF,@FFGFGGFG@:FCFCFFGFFCGG9<F,<7,>F++,C5;C+@9CEF+<+0:*88C*?:*++<@CE:C?*CFGF+<0<9C<0:*8*:/*0<+<CF:FFCF**7*+AE96*;88<+<6+0+):;*/2*0+9/<++0:CF69+*+<+*5C++232
@M03152:184:000000000-AWYW1:1:2106:23915:12020 1:N:0:CCACTACTATACCTGT
AAGCTCGTAGTTGAATTTCGGGGGCATTCAGGCCAAAGCTCGTCCTTGTGGCGTGGCTGGGTCTGGGCTTCCTACGTTTGGATAGTGGGCAACCGCTTCCAATCATTTACTTTGAAAAATTAGAGTGTTCAAAGCAGGCGTAACCTTGCCATTGAATATTACAGCATGGGATAATAGAATATGACGTTGGTCTTATTTTGTTGGTTTCTAAGGCTGATGTAATGATTAATAGGGATAGTTGGGTGGAATTCTCGGGTGCCAAGGAACTCCAGTCACCCACTACTATCTCGTATGCCGTCTT
+
CCCC@EGGGGGGGGFGFFGGGGGGGGGGECFGGGGGGGGGGGGGGGFGGGGGGGGGCGEGDEFFFGGGGGGGGGGGGGGGGGGEFGGGGGFGGGFFGGGGGGGGGFGGFGGGGFGGEDFFFFFEGBFFGGGGGGFG?:FCFGCEGGGFFD9FGFGFGFGGGGFGFFGFGG<AFGGFGFFECFFGGGG*D53@FFGGGDGCGGGDCFFGE9@FC@FGGCGGGGG9@BCB;FC,:>CFEGGG?8*:CEFCFF+=;C**==>CEF5FFFCCCGCGF=FFF4@CE8E*@++0A4A8:*7+**)*1
@M03152:184:000000000-AWYW1:1:2106:7695:12031 1:N:0:CCACTACTATACCTGT
AAGCTCGTAGTTGAATTTCGGGATCAGTACGCCGGTCGTGCCTTCGGTACGTACTGGTGTCACTGATTCCTCCCTTCTGACGAACCGTCATGCCATTCACTTGGTGTGGCGGGGAATCAGGACTGTTACTTTGAAAAAATTAGAGTGTTTAAAGCAGGCTCACGCTTGAATACATTAGCATGGAATAATGAAATAGGACGTTTGATTCTATTTTGTTGGTTTCTAGGATCGACGTAATGATTAATAGGGGTAGTTGGGTGGAATTTTCGGGTGCCAAGGAACTCCAGTCACCCACTACTAT
+
CCCCCGGGGGGGGFGGGGGGDEGGGFGGGGGGGGGGGGGGGGGGGE@GGGGGGGGGGGFGDFFFGGGGGGGGGGGGGGFGFFGGGD@FGEGGFGFGFGFGFEF@FFGGGGCCFGG=8FDFEFGGGFGGGGDGE<DD=7BFF9F9AFFGGGGGGFGG?<>@,>C:,>>F@:F;,7,@CFFC;,<F@>FFGFCC,@;BE97<:FG7FGCF;2CFFGGG+38*3CCE+>C6BE5CE5*8EG7<?C??F9?E6*01*<CF6EEEE5+3?+<+1:C789<765>7C*?CF8@@E?7C87**+AC7+
@M03152:184:000000000-AWYW1:1:2106:18847:12077 1:N:0:CCACTACTATACCTGT
AAGCTCGTAGTTGAATTTCGGGATCAATTTATTGGTCGTGCTATTGTACGTACTGGTATTATTGATTCCTACCTTCTGACGAACCATGATGTCATTAATTTGGTGTCTTGGGGAATCAGGACTGTTACTTTGAAAAAATTAGAGTGTTTAAAGCAAGCTAACGCTTGAATACATTAGCATGGAATAATGAAATAGGACGTCGATCTTATTTTGTTGGTTTCTAGGGTTGACGTAATGATTAATAGGGATAGTTGGGTGGAATTCTCGGGTGCCAAGGAACTCCAGTCACCCACTCCTATTT
+
CCACCGECGG@EFFCFGGGGGGGFGG?FGGGGGGGGGGGGGFGGFFGGGGGGGGGGGGGFGGGGGGGDGGGGGGGGGGGGGDEGGGGCAGFGGGGGGGC@FAFADGGGGAFGECFGGGGG8DEFGGGGGGGGC<E9FCDFAECFFFGGGFFCG9FGFGCE9FGGBFGF@FGFFCFGGGGGFGG9FF;EGGGGGGCDDB@FEC+@7FGG>C,@BF@FGE8D9DDFD5EGGFF>?8>DGFD@E;CFFFD,:;FGGFDCEE78+?BEFC**7CGC6C*>CFF6<?<4CFGGF6=FC***000++
@M03152:184:000000000-AWYW1:1:2106:15831:12206 1:N:0:CCACTACTATACCTGT
AAGCTCGTAGTTGAATTTCGAGATCAGTACGCTGGTCGTGCCTTCGGTATGCACTGGTGTCACTGGTTTCTCCCTTCTGAAGAACCGTCATGTCATTAAGTTGGTGTGGCGGGGAATCAGGACTGTTACTTTGAAAAAATTAGAGTGTTTAAAGCAGGCTCGCGCTTGAATACATTATCATGGAATAATGAAATAGGACGTTTGACCCTATTTTTTTGGTTTCTAGGATCGACGTAATGATTAATAGGGATAGTTGGGTTGAATTCTAGGGTGCCAAGGCACTCCAGTAACCCACTACTAT
+
@9CCCGEGGCGGGGECDCF?FGFD<CEFGEBCEG7FGGGDGGGFGGGGGG<FCFCGGFGGEFGCC@FCFFGCCGGGGGDEGG9,CC68CCF@FF<,,?C<FGGCFGGGGGGGDG@BEDFGC,?4E,?<@9,DC,,,:<CB<D,,>C>3BFCF=<<,D+<<FCFGG**537@CF<9D3,,,7>>8?32,DD,27@,277,16*6:C@AF6F2CE@+<E5*3;F>B7+5B9E>5CE>;7C?<A+0+:+0<6C>7E+<++5;*/+<99+0+*+*0;*970)72:FF7222<+/<+**1:+0*00
@M03152:184:000000000-AWYW1:1:2106:8990:12256 1:N:0:CCACTACTATACCTGT
AAGCTCGTAGTTGAATTTCGGGCCTGGCCGGGCGGTCTGCCTAACGGCACGTACTGTCTGGGCGGGCCTTACCTCTTGGTGAGCCGGCGTGCCCTTTGTTGGTGTGCGTCGGGGAACCAGGACCTTTACCTTGAGAAAATTAGAGTGTTCAAAGCAGGCCTATGCCTGAATACATTAGCATGGAATAATAAAATAGGACGCGCGGTTCTATTTTGTTGGTTTCTATAGTCGCCGTAATGATTAATATGGATAGTTGGGTGGAATTCTCGGGTGCCAAGGAACTCCAGTCACCACCTCCTAA
+
CCCCCGGGEGGGGGGGGGGGGGGEGGGGGGGGGGGGGGGGGGGGGGGGGGGGFGGGGGGGGGFFEGGGGGGGGGGGGCGGGGGGGFGGGGCEGGFGGGGGGGGGGEGGGGGDFG@CFGGFGGGFGEGFGGGGGCCC,<F@C>AFFFFGGGGFCACFGFGGGGFEFFGGGGGFGGFGG9FFFCFC,CBFGFF9CGC+<96:CEGDC?CEF+C9FGCFGFCEFGCF9+2<CF*?ED>5=CG9CFFFC?+<++/+++<98CE>E5CFG9A9**11*15:+7)*0877C8<00*3A0*5=**2A+
@M03152:184:000000000-AWYW1:1:2106:6864:12272 1:N:0:CCACTACTATACCTGT
AAGCTCGTAGTTGAATTTCGGAGTTGTTATCTGAACCGCCCCTAAAAAGGTGGCTAGGGTAGCAGTAGTCATCATCAAAGTCCACCTTGACATTCTCTTGGTGCGTACTGGGTGTTGACCTCCTTTAGTTCTGTGAATTGCTATCTAGCAATAGGTAGTTAGTTCCAGATAGTTTACTTTGAAAAAATTAGAGTGTTCAAAGCAGGCACAACCTGGCATCATGAATACATTAGCATGGGATAATAGAATATGACATTGGTCTTATTTTGTTGGTTTCTAGGGCCAAAGTAATGATTAATAA
+
CBCCCGECEGGFGDFFGGFGGCDGFFGFCGGGEGGGFGE:FFGGGGGGFGGGGFGGCFDFGGFGGGGGFEFGGGGGGFCDEGFGGGFGF9F9EC<F9<FAE,CFGE7FFGFGGGGGGGFGGGGEDF<DF<BEEGGD9FFFGGGGGGGGFGEFBFGGGGGF<,EFAEEFFC9FGFG9F,AE,CD35,6DFGGDFGGF9<@D,,D=<3+>CFGGED,>CGFCFC;BCD;FFABFAFGGC7C6C8,B7<,7C=A@F?FFFGCGFGDFG7CFGG6*,:FD+:@1+*=5**22=+4ACFGFGFGF+
@M03152:184:000000000-AWYW1:1:2106:6080:12341 1:N:0:CCACTACTATACCTGT
AAGCTCGTAGTTGAATTTCGGGATTGGGATATATCGATCGTGCCTTTAGGGGCATGAAACGGTGTGTAGCCAATTTCTCACCTTCTGGTGAGTCGGGATGCTCTTGGGTGTTTCGATGAATCAGGACCTTTACTTTGAAAAAATTAGAGTGTTTAAAGCGGGCATTTTTGCCTGAATACATTAGCATGGAATAATAAAATAGGACGATGGTTCTATTTTTTTGGTTTTAGGACCCCGTAATGATTAATATGGATAGTTGGGTGGAATTCTCGGGTGCCAATGAACTCCAGTCACCCACTTC
+
CCCCCGGG@FFGGGGGGGGGGGGGGGGGGGGGFGGGGGGGGGGGGGGGGGGGGGGGGGGGFGFGEGFGGGGGGGGGGGGGGGFFGCGGG?FGGEFEGGEGGGFGEFGGGGGGGGGCFGDDFGGGGGGGGDGFGGFGFFFG?FFGEFFGGFDGGGFGFGGC=:C@GCACFFFGE,@FF9CFGGCFG9;,@FGGGFGGGF=ACD7@>FGEF*7>DGEF,DE,=5*=:CFGG6FF@5*3***1=F++3++=E++++<+0>9C75C*5=FFE7?@38)C3/58F6E7DC7<3+9?+0:9>=*7++
@M03152:184:000000000-AWYW1:1:2106:23722:12345 1:N:0:CCACTACTATACCTGT
AAGCTCGTAGTTGAATTTCGGATCTGGCTGGGTGGTCTTGCTGAAAGGTAAGCACTGCTCTGGTCGGATCTTTCCTTCTGGGGAGCCAGTGTGCTCTTAACTGAGTGCGCTGGGGATCCAGGACTTTTACTTTGAAAAAATTAGAGTGTTTAAAGCAGGCTCACGCTTGAATACATTAGCATGGAATAATAGAATAGGACTTTGGTTCTATTTTGTTGGTTTCTAGGACCGAAGTAATGATTAATAGGGCTAGTTGGGTGGAATTCTCGGGTGCCAAGGAACCCCAGTCACCCACTACTAT
+
CCCCCGC@EGCFEEFGCF9FFGGGGGGGGGGGGEGFGGGGGGGGFGGGGGGGGGGGG9FFGGGGGGGGGGGGGGGGGGFCAFGGGGGCGGGFGGGFFGG<EFGFGGFE:=F=+C+FGFGGG,97EGDFDF9FGGGC<,9+EFFGCFGGCFFFGGCADFGGGGFFB@:F<FGGGDFF9AF?DBDF8>>E;DFG9CEAFC,DFGGC5FCEGGGGG;FB@CF6DE@C2??>:D>**4=>B,19B,,=B<1A6:55;0:9+:C8**2?+++4>:**2C4*<)0:C**9C8/<2=E+:*7*<6::9
@M03152:184:000000000-AWYW1:1:2106:28655:12402 1:N:0:CCACTACTATACCTGT
AAGCTCGTAGTTGAATTTCGGGATCAATTTATTGGTCGTGCCAACGGTACGCACTGGTACAATTGGTTTCTCCCTTCCGACGAAGCGTGATGTCATTAACTTGATGTCGTGTGGGATCAGGACTGTTACTTTGAAAAAATTAGAGTGTTTAAAGCAGGCTTTGGCTTGAATACATTAGCATGGAATAATGAATTAGGACGGTTGATCTTATTTCGTTGGTTTCTAAGATTGACGTAATGATTAATAGGGATAGTTGGGTGGAATTTTCGGGTGCCAAGGAACTCCAGTTACACACTACTAT
+
CCCC9FGEFFF@CFGGGFEECGCFCCGGGGCC9ECFGGG7CFFFFFFEEGG7,@@FFGGGCF9<FGAEGFFE<EFG,:6:FCGGE7F:F@FGGFFCDGEGE9EAFCGGF4FGCGGFC7B<BF<FDG,EDF,C<<ECFFC<FBACDFFA9EF<<DCFGG:,,:?83=FCC83797,,<F:9,,8D>DG,;>,E,,,3<=BF**6@,<BC?CFGGFGDFDG:*,;=>,6,>;E?7CCF/4,1919C75++6*8=F+<>87EE5*>+2++47>59C3C*+0):*87;@+A@0=?+3**03+0<3
@M03152:184:000000000-AWYW1:1:2106:18528:12518 1:N:0:CCACTACTATACCTGT
AAGCTCGTAGTTGAATTTCGGGATCTATGAGTTGGTCGTGCCCTTGGTATGAACTGGCTTTTATTGGTTCTCACCTTCTAATGAACCATAATGTCATTCATTTGATGTTTTGGGGAATTAGGACTGTTACCTTGAAAAAATTAGAGTGTTTAAAGCAGGCTCACGCTTGAATACATTAGCATGGAATAATGAAATAGGACGTTTGATCTTATTTCGTTGGTTTCTAAGATTGACGTAATGATTAATAGGGATAGTTGGGTGGAATTCTCGGGTGCCAAGGAACTCCAGTCACCCACTACTA
+
CCCCCGGGGGGGGGGGGGGGGGGGGGGGGGGGGGGGGGGGGGGGGGGGGGGGGGGGGGGGGGGGGGGGGGGGGGGGGGGGGGGGGGGGGGGGGGGGGGGGGGGGGGGGGGGGGGGFGGGGGGGGGGGGGGGFGGGGFGGGGGGGGGGGCGGGFGDFGGGGGGGGGGGGGGGGGDGFGG9FCGFGGGGGGGGGGGGGG?FG>FGGGCFCGGGGGGFFGGFGGGGGFCDFGGGC6@C5AFFGGGGCFGCFG6?C:8C:,<1CCGC9<F;:4CCGF:DGGF:=E?FG78FFGFGGF:*=7E<F+
@M03152:184:000000000-AWYW1:1:2106:5550:12573 1:N:0:CCACTACTATACCTGT
AAGCTCGTAGTTGAATTTCGGGATCAATTTATTGGTCGTGCCAACGGTACGCACTGGTACAATTGGTTTCTCCCTTCCGACGAAGCGTGATGTCATTAACTTGATGTCGTGTGGAATCAGGACTGTTACTTTGAAAAAATTAGAGTGTTTAAAGCAGGCTTTGGCTTGAATACATTAGCATGGAATAATGAAATAGGACGTATGATCTTATTTCGTTGGTTTCTAAGATTGACGTAATGATTAATAGGGATAGTTGTGTGGAATTCTCGGGTGCTAAGTAACTCCAGTCACCAACTACTAT
+
<-<C-EF7CF@6C@FFGGFF:C8:FA<FGA9@CFFGAF6;,C66DFGGGDCFGEFCFAFF9<9@,69C8@FDC,EFC<F@CF:=:>F,B=FFGFDFAE<,FA<DEF?,A=FGGCGGG<FE8=<FFFEEGGGFFC<F,<>B=?FECFFGGGGDF9BABFFGFGB8F<F@@<<DF@CFED@FFDCCCFCFFGCA=@DBFGGC>*,@@;;FFAFAFF7FFFCEF,>C<,>,?>,<>5:*/ABC,>:=8,<4,,2;8<EG1*9+12>;7<B+*1?;:7*@+=+4<@C788<:+8<F<>7:+<C++
@M03152:184:000000000-AWYW1:1:2106:26351:12611 1:N:0:CCACTACTATACCTGT
AAGCTCGTAGTTGAATTTCGGGCCTGGCCGGGCGGTCTGCCTAACGGCACGTACTGTCTGGGCGGGCCTTACCTCTTGGTGAGCCGGCGTGCCCTTTGTTGGTGTGCGTCGGGGAACCAGGACCTTTACCTTGAGAAAATTAGAGTGTTCAAAGCAGGCCTATGCCTGAATACATTAGCATGGAATAATAAAATAGGACGCGCGGTTCTATTTTGTTGGTTTCTAGATTCGCCGTAATGATTAATAGGGATAGTTGGGTGGAATTCTCGGGTGCCAAGGAACTCCATTCACCCACTACTTT
+
CCCCCFGGGGGGGGGGGGGG7FCFGGGGGGGGGGDFGGGGGGGFGGEGGGGGFGGEFGEF@FGGEFGGDFDFGGGGGGGGGGGGGDCFECFF@FFGFGGFFCFFG:CCFEEEFGEGFFGECFGGGFG9CFEGG@FBF8FD:9:FECCEFFFGCCFGGFECC@FBFGCFG,:CFGGEFC7FAFGFFCGCC7ACF9F?FC+*/*28C>CE?F999F+0AEFG=C:A@CF9ECC5=E5*/199:+:+*33C**8:FF?CCCC5>50<EF7+/:EF*9CFGF3:CC+:8E++<=?E:<C6672++
@M03152:184:000000000-AWYW1:1:2106:10276:12630 1:N:0:CCACTACTATACCTGT
AAGCTCGTAGTTGAATTTCGGAATCAAATTGCTGATTGTGCTATGGTACATACTGGTTTTATTGATTCTTCCCTTCTGACGAACGCCATTAATTTGGTGTCATGGGGAATCTGGACTGTTTACTTTGAAAAAATTAGTGTGATTAAAGCAGGCCCACGCTTGATGAAATAACGAAATAGGTGGTTTCTAGAATCGACATAATGATTAATAGGGATAGTTGGGTGGAATTCTCGGGTGCCAAGGAACTCCAGTCACCCACTACTATCTCGTATGCCGTCTTCTGCTTGAAAAAAAAAAACAA
+
CCCCCGGGGGGGGGFGGGGGGGGGGGGGGGGGGFFFGGGGGGGGGGGGGGGGGGFGFGGGGGGGGGGGGGGGGGGGGGGGGGGGGGGCFGGFFGCFGFFFGAFGGFGEGGGFE9FFGGFGDFDGEGGGGGGFGGCFGGGFGFGGGGGFGGFGGCEF7FFECFGGGGGGGGGGECCFCFGGFFGGGGGGG9FGG,DE7FCCGGDCFGGGC@F7:CCFFGFACEGGGF9CGF;E5CECE;CEDGFF<,<CGF6<1A=F=FE@CFFGFCE@5*/*=@*9>3)::9FDFF+8+/+2*1):C**/*
@M03152:184:000000000-AWYW1:1:2106:10546:12651 1:N:0:CCACTACTATACCTGT
AAGCTCGTAGTTGAATTTCGGACCTGGCCGGGCGGTCCGCTTAACGGCGTGTACTGTCTGGCTGGGCCTTACCTCTTGGTGAGCCGGCGTGCCCTTTATTGGTGTGCGTCGGGGAACCAGGACTTTTACCTTGAGAAAATTAGAGTGTTCAAAGCAGGCCTATGCCCGAATACATTAGCATGGAATAATAAAATAGGACGTGCGGTTCTATTTTGTTGGTTTCTAGAGTCGCCGTAATGATTAATAGGGATAGTTGGGTGGAATTCTCGGGTGCCAAGGAACTCCAGTCACCCACTACTAT
+
CCCCCGGGDGGGGGGGGGGGGGGGGGGGGGGGGGGGGGGGGGGGGGGGGGGGGGGGGGGGGGGGGGGGGGGGGFGGGGGGGGGGGGGGGGGGGGFGGGGGGGGGGGGGFGFEGGGGGGGGGGGGGGGGGGGGGGGGGGGGGGGGGGGGGGGGGFGGGGGGCGGGGGGDEEGGGGGGFFGGCCEFFGGGGGGGGGGGGGGGCCFFB=7AE9FGGGGGGEGGDGGGGFC?FGGDGGEECGGGG7?:FC??FC:7CEFFGD;C58<:F7C?D5518DFFG>>FCGC:E<6C+9ECCCGEGF0:+
@M03152:184:000000000-AWYW1:1:2106:11880:12696 1:N:0:CCACTACTATACCTGT
AAGCTCGTAGTTGAATTTCGGGACCAATCTGTTGGTCGTGCCTCGGTACGTACTGGTATTATTGGTTTCTCCCTTCTGAAGAACCTTGATGCCATTAATTTGGTGTCTTTTGGAATCAGGACGGTTACTTTGAAAAAATTAGAGTGTTTAAAGCAGGCATACGCTTGACTACATTAGCATGGAATAATGAAATAGGACGTTTGATTCTATTTTGTTGGTTTCTAGGATCGACGTAATGATTATTAGGGATAGTTGTGTGGTGTTCTCGGGTGCCAAGGAACTCCAGTCACCCACTACTATC
+
CCCCCGGGGGGGGGGGGGGGG@GCB,,C-CFFG@6,-C6,B6EFCEG<,BC6:FFGC,6,EEGGGEFG<FGGA<FGG9D<C@E<<,FFC9F,,C6F,,6EF<FEDFF<F,,:4,,C=F,,C=::F@?E?F?<,9CFGCA49E,BFA?FE<B9,CF8+@F<,53+383A,ACA>ABFE,,7C,@38>>@9>,>=,3,,,+@FF7,@FB,,@BCFF>3,,C::@7372,;D**=*>F55CCG@C,=8;9,0,??FFE;?FEC**33+=9:5*3)3>C6=3AD6CFFG?C+AFG**>FFCG*2+
@M03152:184:000000000-AWYW1:1:2106:18927:12700 1:N:0:CCACTACTATACCTGT
AAGCTCGTAGTTGAATTTCGGGAGTTTCAGGCCAAAGCTCGTCCTTGTGGCGTGGCTGGGTTTGGGCTTCCTATGTTTGGGTAGTGGGCAACCGCTCCCAATCGTTTACTTTGAAAAAATTAGAGTGTTCAAAGCAGGCGTAACCTTGCCATTGAATATTACAGCATGGGATAATAGAATATGACGTTGGTCTTATTTTGTTGGTTTCTAAGGCTGATGTAATGATTAATAGGGATAGTTGGGTGGAATTCTCGGGTGCCAAGGAACTCTAGTCACCCACTACTATCTCGTATGCCGTCTT
+
CCCCCGGGDGGGGGDGGGGGGGDGGFGGGGGGGGGGGGFFGEGGGGGGGGGGGGEGGGGGGGGGDDGGGGGGGGGGGGFGGGGGGGGGGGGGGGGGGGG@FFGFGGGGFFGDGFFFGGGCGGGGGGGGGFGGGFGGEEFGGGGGGGGEFGGGG<F9BDFFGGGGGFFFFGGGGDFC@FFFFFGGGGGGFFGGGFCECFGGGC7>FBC;E9FGGCEGDGFDCFCC?G;,;BFF6CB8?FFC76**:*50:66+<8*::EEFF+;BCFGGFC?>CCFCC>FGCCGFC+<C9>C***2<5=)*:
@M03152:184:000000000-AWYW1:1:2106:15845:12810 1:N:0:CCACTACTATACCTGT
AAGCTCGTAGTTGAATTTCGGGATCAATACGTCGGTCGTGCCTCGGTACGTACTAACGTCATTGATTTCTCCCTTCTGACGAGCCGTGATGTCATTAATTTGGTGTTACGGGGAGTCAGGACTGTTACTTTGAAAAAATTAGAGTGTTTAAAGCAGGCAATCGCTCGAATACATTAGCATGGAATAATGAAATAGGACGTTCGAACCTATTTTGTTGGTTTCTAGGATCGACGTAATGATTAATAGGGATAGTTGGGTGGAATTCTAGGGTGCCAAGGAACTCCAGTCACCCACTACTATC
+
CCCCCGGGGGGGGGFGGGGGGGGGGGGGGGGGGGGGGGGEGGGGGGGGGGGGGGGGGGGGGFGGGGGGGGGGGGGGGEAFGGGFGGGGGGAFFGGGGFGGGGGGGGGGGGGGGDDCGFFGGGGGGGGGGGGGGGFFCGGFGGGGGFGGGGGGGFDFGGFGGGG@BFDDGF<9FFFG,FGGFCFGFC=DGGFGGGCFGDEGGGGGGGGGEGGGGGCFFGEEGCF;;BFGGG58?8;8CGFC7;9CG+7**2.A>FG68C8>8+ACCF+A*AFD597CE)56=8?78CC+0*3119FFFF*++
@M03152:184:000000000-AWYW1:1:2106:15296:12826 1:N:0:CCACTACTATACCTGT
AAGCTCGTAGTTGAATTTCGGATCTGGCTGGGTGGTCTTGCTGAAAGGTAAGCACTGCTCTGGTCGGATCTTTCCTTCTGGGGAGCCAGTGTGCTCTTAACTGAGTGCGCTGGGGATCCAGGACTTTTACTTTGAAAAAATTAGAGTGTTTAAAGCAGGCTCACGCTTGAATACATTAGCATGGAATAATAGAATAGGACTTTGGTTCTATTTTGTTGGTTTCTAGGACCGAAGTAATGATTAATAGGGATAGTTGGGTGGAATTCTCGGGTGCCAAGGAACTCCAGTCACCCACTACTAT
+
CCCCCGGG@F@FGGGGGGGGGGGGGGGGGGGGGGGGGGGGGGGGGFGGG,EGFGGGGGGGGGGGGGGGGGGGGGGGGGGGGGGGGGEGGGGGGGGGGGGGGGGGGGGGGGGGGGGGGGGGGGGGGFGGGGGGGGGGGGGGGGDFGGGGGGGEEFGGGGGEEDGFGGGGGGCGDGGGGCGGFGGGFGFGEFGGCFGGGFFGGGFGGGGGGAGGFFGGGDGG5EFFGFFGFGG5EEGG7CCC?AF9FFF6CFF?GGGGG=EGC*:CCEG@<5CCEG<CF)57?FCG8F6CF6A@;CGGGGGG7
@M03152:184:000000000-AWYW1:1:2106:7374:12957 1:N:0:CCACTACTATACCTGT
AAGCTCGTAGTTGAATTTCGGGCCTGGCCGGGCGGTCTGCCTAACGGCACGTACTGTCTGGGCGGGCCTTACCTCTTGGTGAGCCGGCGTGCCCTTCGTTGGTGTGCGTCGGGGAACCAGGACCTTTACCTTGAGAAAATTAGAGTGTTCAAAGCAGGCCTATGCCCGAATACATTAGCATGGAATAATAAAATAGGACGCGCGGTTCTATTTTGTTGGTTTCTAGAGTCGCCGTAATGATTAATAGGGATAGTTGGGTGGAATTCTCGGGTGCCAAGGAACTCCAGTCACCCACTACTAT
+
CCCCCG>FGGGGGGGGGGGGGGGGGGGGGGGGGGGGGGGGGGGGGGGGGGGGGGGGGGGGGGGGGGGGGGGGGGGGGGGGGGGGGGGGEGGGGGGGGGGGGGGGGGGGGGGGGGGGGGGGGGGGGGGGGGGGGFGGEGGGGGGGGGGGGGGGGGGGFGDGGGGGGGGGGGGGGDGGGFGGGGGGGGGGGGGGGGGGEGGGGGDEEGGEGGGGGGGGGGGGFGFGCFGGGGGGGGGGGGG79:F77F7CFGFG?FGG?E>*C8@FG+<:DGC<8DGF6)7AFCGGGGE?EFGF5DGG6+:++
@M03152:184:000000000-AWYW1:1:2106:19837:12963 1:N:0:CCACTACTATACCTGT
AAGCTCGTAGTTGAATTTCGGGGGCATTCAGGCCAAAGCTCGTCCTTGTGGCGTGGCTGGGTCTGGGCTTCCTACGTTTGGATAGTGGGCAACCATTTCCAATCATTTACTTTGAAAAAATTAGAGTGCTCAAAGCAGGCGTAACCTTGCCATTGAATATTACAGCATGGGATAATAGAATATGACGTTGGTCTTATTTTGTTGGTTTCTAAGGCTGATGTAATGATTAATAGGGATAGTTGGGTGGAATTCTCGGGTGCCAAGGAACTCCAGTCACCCACTACTATCTCGTATGCCGTCT
+
CCCCCGGGGGGGGGGGGGGGGGGGGGGGGGGGGGGGGGGGGGGGGGGGGGGGGGEGGGGGGGGGGGGGGGGGGGGGGGGGGGGGGGGGGGGGGGGGGGGGGEGGGGGGGGGGGGFGGGGGFFFGFG@9FFGFGFFGGGGEGGGGGGGGDGFGGGGGGFGGGGFGC@<=CFFFGFGGFCFGGGFFDFE@FGFFCFGGGGGGGFGGGCGF?CFGGDFGCCCFGFGGGCE9CFGG7EFFE6CGGFFGGGGGGGF7C9E=CGEGGGGGDFGFGDFC8FC:9?FDE8+>E7+<+*:C**29?5CGF
@M03152:184:000000000-AWYW1:1:2106:29040:12991 1:N:0:CCACTACTATACCTGT
AAGCTCGTAGTTGAATTTCGGGATTGACACATCGGTCGTGCCTTAAGGGGTATGAACTGGTGTAGTCAATTTCTCACCTTCTGGAGAACCGCGATGCCCTTAATTGGGTGTCACGGGGAACCAGGACCTTTACTTTGAAAACATTAGAGCGTTTAAAGCAGGCATTTTGCTTGAATACATTAGCATGGCATAATAAAATAGGACGGCATGATTCTATTTTGTTGGTTTCTAGGATCACCGTAATGAGTAATAGGGATAGTTGGGTGGAATTCTTGGCTGCCACGGAACTCCAGTTACCCAA
+
A6AC@-B@BFFFGCEEFFGG7@+@<@F<FF<AEE7@FC@F@FGGGGGFEE@F<@,CC66CEFFDEC6,<CE,6C6@9CFFGGF9,C8<<EE77CGGG8FECFA<FGEFGGEEFE+B=:FEFG?E>DEGGDGEG<E???<?E,<5CFGCBAFFG+A?FFG,B+@D<>F<@C>B,,3,@FGFB,DFCC=@4:>F=,,,>F,DF,7@:C**>D>9,,27,>9;;:C:5=*,6=9>66C66*=CFGE5C++=+=8+9+2*3772+36**/**02+:@*:4+05:2<+98*;:696++2*+:+29*
@M03152:184:000000000-AWYW1:1:2106:20958:13005 1:N:0:CCACTACTATACCTGT
AAGCTCGTAGTTGAATTTCGGGATCAGTACGCTGGTCGTGCCTTCGGTATGTACTGGTGTTACTGGTTCCTACCTTCTGACGAACCGTCATGTCATTAATTTGGTGTGGCGGGGAATCAGGACTGTTACTTTGAAAAAATTCGAGTGTTTAAGGCAGGCTCGCGCTTGAATACATTAGCATGGAATAATGAAATAGGACGTTCGATCCTATTTTGTTGGTTTCTAGGATTGACGTAATGATTAATAGGGATAGTTGGGTGGAATTTTCGGGTGCCAAGGAACTCCAGTCACCCACTACTAT
+
CCCCCGGGGFGGGGGGGGGGGGGGGGGGGGGGGGGGGGGGGGGGGGGGGGGGFGGGGGGGGGGGGGGGGGGGGGGGGGGGGGGCFGGGGFGGGGGGGGGGGGFDGGGGGGGGGGEGGGGGGDGGGGGGGGGGGGGGGFEGG,3@CFGGFGFGGGGGGGGGGGGEGGGGFGGGGGGFFGGFGCG8FGGGGGGDFGGFD9F@=BFFEFGEGFGFFGGGG6CEFG9FGFCEFE8<<EEEFFC9+<9CGG++::<E6:CF+:CE5*++00A:<5*9?<57C53*:A?FA6CFGFFGG5DCFF7?7
@M03152:184:000000000-AWYW1:1:2106:9412:13047 1:N:0:CCACTACTATACCTGT
AAGCTCGTAGTTGAATTTCGGGCCTGGCTGAACGGTCTGCCGCAAGGTAAGCACTGTTCTGGCCGGGCCTTTCCTTCTGGGGAACCAGCGTGCTCTTAATTGAGTGCGCTGGGGATCCAGGACTTTTACTTTGAAAAAATTAGAGTGTTTAAAGCAGGCTTACGCTTGAATACATTAGCATGGAATAATAGAATAGGACTTTGGTTCTATTTTGTTGGTTTCTAGGACCGAAGTAATGATTAATAGGGTTAGTTGGGTGGAATTCTTGGGTGCCAAGGAAATCCAGTCACCCACTACTATC
+
CCCCCFGGGGGGGACFCGGGGGCFGDFGGGGGGG7FGDGFGGGGGGGGGFGGGCFFGGGGGGGGGGGDFGGGGDFGGFGGGG7FFGGGGGEGGGFAFFGEFFCGGGGGGB@FEGBFGFGGF@DGFFGFEGGGFFAFFG>DFFGAFFGGA<CGDFFGGGGCFFGGFGGGGCCEDCFGGFFFCGGGGGGGACFFGFFF7:CFFGFF,*FFGFGGGGGGFGGFFCCFFCF:*=EEEFG+9<CFDFD@F+=C**:6>@?FC*4C>9FFEG+2>5;/85*7:5F66+:7C69+<*9;@DCCC9*2+
@M03152:184:000000000-AWYW1:1:2106:17391:13047 1:N:0:CCACTACTATACCTGT
AAGCTCGTAGTTGAATTTCGGACCTGGCCGGGCGGTCCGCTTAACGGCGTGTACTGTCTGGCTGGGCCTTACCTCTTGGTGAGCCGGCGTGCCCTTTATTGGTGTGCGTCGGGGAACCAGGACTTTTACCTTGAGAAAATTAGAGTGTTCAAAGCAGGCCTATGCCCGAATACATTAGCATGGAATAATAAAATAGGACGTGCGGTTTTTTTTTGTTGGTTTCTAGAGTCGCCGTAATGATTATTAGGGATTGTTGGGTGGATTTTTCGGTGGCCAAGGACCTCCAGTCACCCCCTACTTT
+
CCCCCGGGGGGGGGGGGGGGG;CFGGGGFG7:FGGGGGGG>F:FGCGGDGG@FGGGF,E?FC,4CFGF7F,,C,9C<<FGC9<FF7FFCFGGGGGGGGFGGGE=?3,=F7FGGEGGGE8FE<+DFGA8,:FFCFECGGDFC=,,,8,@,<FGF,3>F77:<8<9<FFEGC*<?,CCC9C<;FFG,7?235CG92+?727**14=*<<*;*:CED*;CF5EGG9C+<EEC9CECECG5EC+A@F+*3<C56)**<+*;*/:*;+<902+):/**29*17)C6*2980+2<8C6E)):AF6++
@M03152:184:000000000-AWYW1:1:2106:25308:13085 1:N:0:CCACTACTATACCTGT
AAGCTCGTAGTTGAATTTCGGTTAATGAGTAATTTATGGTCTACCTTTTTAGGTGTGTACTAAAATCTCATTTCCTTCCTTTTGAATATACTCCCTCTATGAAATCAAATTTCATAAGGGAACAAAGTTATTCAAATCTTTTACTGTGAAGAAATTAGAGTGTTCAAAGCAGGCGTAACCTAGCCTTTGAATATATTAGCATGGGATAATGAAATAGGACTTTAATCCTACTTTCGTTGGTTTCTAGGGCTAAAGTAATGATTAATAGGGATAGTTGGGTGGAATTCTTGGGTGCCAAGGA
+
CCCCCGGGGGGGGGGGGGGGGGGEGGGGGGGGGGGGGGGGGGGGGGGGGGGGGGFGGGGGGGGGGGGGGGGGGGGGGGGGGGGFCGGGGGGGGFGGGGGGGCFGFGGGGGGGGGGFFGCFG@FFGGFGGGGGGGFFGGGGGGGGGGGCFFGGDFGGGGGFFCFGGGDGDFGG7EFFGGGGGGGGGFFGFGGGAEFGGGFGGGFCDFFGGGGGGGGGGGGFGGG9ADEFFDFGGGCEGGFGCFGGGEEFDGFFCECGGGG,EFFGFEFCD,=AD9CGC64CE*4;FG9C,+=8E*:?EG4:6
@M03152:184:000000000-AWYW1:1:2106:7163:13172 1:N:0:CCACTACTATACCTGT
AAGCTCGTAGTTGAATTTCGGGGTTAGTAGGTTGGTCATGCCTCTGGTATGTACTGGTCTCACTGATTCCTCCTTCCTGATGAACCGTAATGCCATTAATTTGGTGTTGCGGGGAATTTGGACTGTTACTTTGAAAAAATTAGAGTGTTTAAAGCAAGCTAACGCTTGAATACATTAGCATGGAATAATGAAATAGGACGTTCGATCCTATTTTGTTGGTTTCTAGGATTGACGTAATGATTAATAGGGATAGTTGGGTGGAATTCTCGGGTGCCAAGAAACTCCATTCACCCACTACTAT
+
CCCCCGGGEGGGGGGGGGGGGGGGGGGGFGGGGGGGGGGGGGGGGGGGGGGGGGGGGGGGGGGGGGGGGGGGGGGGGGGGGGEGGGEGGGGGFG@FGFGGGGGGGGGGGGGGGGGEFFGFGFEFGFGDFGGGGEEC<D@FFGGGFEFGGGGGGGGGEGGGFGGGGECFCDFGG,@F<CCFGGCF>>9>CCFDFFFFGFGGGDF@,=CEFGGGGGGGGFGGFCGF@F,<?ECCC*CFDGCECCF7CF<6*6;60C7;+/BC5=+?CCCF*>*;5>9:0))020:7EC++9*:<*9CECCD+3
@M03152:184:000000000-AWYW1:1:2106:8396:13216 1:N:0:CCACTACTATACCTGT
AAGCTCGTAGTTGAATTTCGGGATCAATTTATTGGTCGTGCTATTGTACGTACTGGTATTATTGATTTCTACCTTCTGACGAACCATGATGTCATTAATTTGGTGTCTTGGGGAATCAGGACTGTTACTTTGAAAAAATTAGAGTGTTTAAAGCAGGCTCACGCTTGAATACATTAGCATGGAATAACGAAATAGGCCGTTTGATTCTATTTTGTTGGTTTCTAGGATCGACGTAATGATTAATATGGATAGTTGGGTGGAATTCTCGGGTGCCAAGGAACTCCAGTCACCCACTACTATC
+
CCCCCGGG@FGGGGGGGGGGGGGGGGGGGGGGGGGGGGGGGGGGGGGGGGGGGGGDFFFGGGGFCFGGGGGGGGGGGGGGGGGGGGGGGGGGGGGGFFGGGGGGDFGGGGGGGEGGGGFFFFGFGGGFFCFGGGGGFEGGGGGGGFGGGGGGGFGF?EGGGGGGGGDCEGCFDEGC9FFGGGCDGFGCG88>AGGG,,=FCFG9AFAFFFFFFGGGGDEFGFGGFGDFGC8CC>B8CFEGGGGGG,,<:9BFFFCGCEC7B9;B4C9CC=FCG4CFC);**51*+5<9<8EC=<7EFFG+3
@M03152:184:000000000-AWYW1:1:2106:9547:13241 1:N:0:CCACTACTATACCTGT
AAGCTCGTAGTTGAATTTCGAGATCAGTACGCTGGTCGTGCCTTCGGTATGCACTGGTGTCACTGGTTTCTCCCTTCTGAAGAACCGTCATGTCATTAAGTTGGTGTGGCGGGGAATCAGGACTGTTACTTTGAAAAAATTAGAGTGTTTAAAGCAGGCTCGCGCTTGAATACATTAGCATGGAATAATGAAATAGGACGTTTGACCCTATTTTGTTGGTTTCTAGGATCGACGTAATGATTAATAGGGATAGTTGGGTGGAATTTTCGGGTGCCAAGGACTCCAGTCACCCACTACTATC
+
CCCCCGGGGGGGGGGGGGGGGGGGGGGGGGGGGGGGGGGGGGGGGGGGGGGGGGGGGGGGGGGGGGGGGGGGGGGGGGGGGGGGGGGGGGGGGGAFFGGGGGGGEFGGGGGGGGGDGGGGGGGGFGGGGGGGFFFGGGGGGGFGFGGAFGGGGFFFGGGA>><FFGGGGGGGDGGFA;FGGGGGGGGGGGGGGFGFGGCGCGCGGFGFC<CCGGCGGGFGGGGGDF9<CCE5=EEGGGGGGGGCFC+<=6>6?:E+<EGCC59FF+:075CFGG77<)7*2<:4+<9:FFGFFDGE6C*+0
@M03152:184:000000000-AWYW1:1:2106:11632:13301 1:N:0:CCACTACTATACCTGT
AAGCTCGTAGTTGAATTTCGGGATCAAGGGATCGGTCATGCCTTGGTATGTACTGGTCTTATTGGTTCTCACCTTCTAAAGAACCATGATGTCATTCATTTGATGTTATGGGGAATTAGGACTGTTACCTTGAAAAAATTAGAGTGTTTAAAGCAAGCTTACGCTTGAATACATTAGCATGGAATAATGAAATAGGACATCAGATTCTATTTTGTTGGTTTCTAGGATCGATGTAATGATTAATAGGGATAGTTGGGTGGAATTCTCGGGTGCCAAGGAACTCCAGTCACCCACTACTAAT
+
CCCCCGGGGGGGGGGGGGGGGGGGGGGGGGGGGGGGGGGGGGGGGGGGGGGGGGGGGGGGGGGGGGGGGGGGGGGGGGGGGGGGGGGGGGGGGGGGGGGGGGFGFGGGGGDFGGGGGGGGGGGGGGGGGGGGDGCGGCGGGGGFGGGGGGGGGFGGGGGGGGGDGGGGGGGGGGGGGGGGGFGGGGGGGGGDFFFGGGGFFGGDFFGFGGCFFDFCF6EFFGG>:E6;DEEF7DGGFFFFFGCAFA,,,=9CFGF,8EBCCFGG,=C*8EGGDDG4F:A6=C9<C?+9:AEC85<6EG+++
@M03152:184:000000000-AWYW1:1:2106:14226:13315 1:N:0:CCACTACTATACCTGT
AAGCTCGTAGTTGAATTTCGGAAGGTCCTTAGCAGTCCGCCCCTTCGGGGAGCGGGCTGCTGGCCTCCTATGTTCCTAACGGTCCTCATCCGCGAGGGTGGGGAATCAACCGCTAGGATCGTTTACTTTGAGGAAATTAGAGTGTTCAAAGCAGGCGTAACTCGCCTCCGAATACGTTAGCATGGGATAATGGAATACGACTTCGGTCTTGTTTCGTTGGTTTCGCTTGGCTGAAGTAATGATTAATAGGGATAGTTGGGTGGAATTCTCGGGTGCCAAGGAACTCCAGTCACCCACTACT
+
CCCCCGGECFFFFGGGGGGGGGGGGGGGGGGGGGGGGGGGGGGGGGFEGGGGGGGGCGGGGFGGGGGGGGGGGGGGGGFGGGEGGGGGGGGGGGCGGGGGGGGGG8FGGGGGGGGGGCGGGGGGGGGGGGFGFFGGGGAGGGGCGDFGGGGGGGGGGGGGGGGDGGDDDEEGGGGGGGFGGGFGFECFGGGGGGGGGGGFCGGGCGGGGGGFGFFEGGGGGGGGGGGGGGGGGFGFGGGDGGGGG?CGG?FFFGGGGGGGGG>CGGGFFGGGDGGGEFFGGFEGDFGGGFFGFGGGGGFG9
@M03152:184:000000000-AWYW1:1:2106:25953:13327 1:N:0:CCACTACTATACCTGT
AAGCTCGTAGTTGAATTTCGAACCTGGTTGGGTGGTCTGCCTTCACGGTACGTACTGCTTGGCCGGGTTCTACCTCTTGGTGAGCCGGCATGCCCTTCACTGGGTGTGTCGGGGAACCAGGACTTTTACCTTGAGAAAATTAGAGTGTTCAAAGCAGGCCTTTGCCCGAATACATTAGCATGGCATAATAAAATAGGACGTGCGGTTCTATTTTGTTGGTTTCTAGAGTCGCCGTAATGATTAATAGGGATAGTTGGTGGGAATTTTCGGGTGCCAAGGAACTCCAGTCACCAACTACTAT
+
CCCCCGGCE@GFFGGGFFFFGGGGGGGGAFGGGGDFGAFGGGFGGGGGGFGEFGCCFFE9CFGFEGGGCDCEGGFGGFGFFFGGEGGGGGCGGCGGGGCFGGGGEECGDGDGGGGDGGGGG7DCG9EFGGGEACFF9FFGFFFEG<FEFFDFGG?,BCFFGGCCFGGGGGGGGFGFGG,=@C:DFDFA>EGGGGGE:FFG7*<>7<F:C@CEFFFF,=>:/BFGGGGGG9CD5*3A57F?:AE9@7C?6E56@C9<07/AEC6FG+<09C*1?CD7+)5*:8C7008+0*+3+/9*03*9+
@M03152:184:000000000-AWYW1:1:2106:23288:13329 1:N:0:CCACTACTATACCTGT
AAGCTCGTAGTTGAATTTCGGGATCAATGAGTTGGTCGTGCCCTTGGTATGAACTGGCTTTATTGGTTCTCACCTTCTAATGAACCATAATGTCATTCATTTGATGTTTTGGGGAATTAGGACTGTTACCTTGAAAAAATTAGAGTGTTTAAAGCAGGCTCACGCTTGAATACATTAGCATGGAATAATGAAATAGGACATCGCCTTCTATTTTGTTGGTTTCTAGGATCGATGTAATGATTAATAGGGATAGTTGGGTGGAATTCTCGGGTGCTAAGGAACTCCAGTCACCCACTACTAT
+
C@CC-6FFDGFFGFFAFGGDF:FGGFGFCFFGGFFEC@C7FGC6EEFECEEFGGG9DFADFFGGG9CFDEFDFCEFFGGCFFCCGGGGGGGGG9FFGGFGDGG,FCFFED,CFGEDGGDFA,EFGFG9FCFF9:FF,AFFCA8BEDFEFFGCEFGFGFG@FG<FF+?7E<EFGGEFA,DFFC88=F=EDGAFFFAFGF,,37+@+3FFE3ECC99DGGGG6FADFGGDFG5>D;D,<<7@CE,=D:C7>6?E::CCC5E8E:9<?9BFDFDCCD*+CF)=*36;A++53+AGFDD:<+*++
@M03152:184:000000000-AWYW1:1:2106:5747:13351 1:N:0:CCACTACTATACCTGT
AAGCTCGTAGTTGAATTTCGAGACCGGTTTATTGGTCGTGCTTTTGTACGTACTGGTATTATTGGTTTCTCCTTTCTGACGAATCTTAATGCCATTAATTTGGTGTTTTGGGGAATCAGGACTGTTACTTTGAAAAAATTAGAGTGTTTAAAGCAGGCTCACGCTTGAATACATTAGCATGGAATAACGGAATAGGACGTTTGATTCTATTTTGTTGGTTTCTAGGATCGACGTAATGATTAATAGGAATAGTTGGGTGGAATTTTCGGGTGCCAAGGAACTCCAGTCACCCACTACTATT
+
CCCCCEGFEGGFGGGGGGGGGGGGGGGGGGGGGFGGGGGGGGGGGGGGGGGGGGGGGGGGGGGFFGGGGGDGGGGFEFFGGGEGGGGGGGGGGGGA<FAFFGGGGGGGGEG>EEBFF9FCACFFGGFCFFDCG9EGCGGGGEFCGFGFGGEGFGFCBBBFFGF87FEDGGGGG:@E<DDFF<FGFCDG6E7C<9DCFGGE77F=FG9FD9FGGGGGGF*DF?CDFGCCFGGGGGGGGGFGGCC@C9C,,=AFFFF68E7E8?CF+4+*)=C);*16/;>G6<:CC6+0:@+/;**+3<*++
@M03152:184:000000000-AWYW1:1:2106:21807:13351 1:N:0:CCACTACTATACCTGT
AAGCTCGTAGTTGAATTTCGGCCTTTGCCGCCCGGTCCGCCTATTTGGGTGTGTACTGGAGTGGTGGAGGCTTACCTCGTGGTGAGCTGTTATGCCCTTTACTGGGTGTGGCAGGGAACCATGATTTTTACTTTGAAACAATGAGAGTGTTCAAAGCAGGCTTACGCCCGAATACATTAGCAAGGAATAATAAAATAGTACGTGCGGTCCTATTTTGTTGGTTTCTAGGATAGCCGTAATGATTAATAGGTATAGTTGGGTGGAATTCTCGGGTGCCAAGGAAATCCAGTCACCCACTACT
+
CC<@@<F@FDCG9FFDDFGCF7;B,<ECFG+8@C7FC@ED,@F9FFFGEFC:CFGGCEFFFEFFGD@<EC@D8EC,CFDCEF=FC6,,,:,<9?9C<EFEGEFC<C=:C7?4,?:CCFD<?EF,A9FFA<FABE?E<E,:?5,,AF,:A8,<8BFD<B:BEF8<=@=CFGDFEF9>,EFAF,,8<,DBBCEGG93EFA,@,*@,@:>BCFGF;FGGCFCCF*:,,2B>9?;+03BEEEEC+<1+2>+<+03+>++5<987B*:86<++?+25C5<377FGC**0+38C9/+<CD***:0<+
@M03152:184:000000000-AWYW1:1:2106:4161:13432 1:N:0:CCACTACTATACCTGT
AAGCTCGTAGTTGAATTTCGGGATCAATTTATTGGTCGTGCCAACGGTACGCACTGGTACAATTGGTTTCTCCCTTCTGACGAAGCATGATGTCATTAATTTGATGTCGTGGGGAATCAGGACTGTTACTTTGAAAAAATTAGAGTGTTTAAAGCAGGCTTTGGCTTGAATACATTAGCATGGAATAATGAAATAGGACGTTTGATCTTATTTCGTTGGTTTCTAAGATCGACGTAATGATTAATAGGGATAGTTGGGTGGAATTCTCGGGTGCCAAGGAACTCCATTCACCCACTACTAT
+
CCCCCGGGGGGGGGGGGGGGGGGGGGGGGGGGGFGGGGGGGGGGGGGGGGGGGGGGGGGGGGGGCGGGGGGGGGGGGGGGGGGGGGGGGGGGGGGFGGGGGGGDFGGGGGGG>@CGGGGGGGGGGGGGGGGGGGGFGGGGFDCGGFGGGGGGGGGG<FGGGFGGGGFGGDFGGGGFD9FGGFGGGGGGGGGG<;CFFGGGGGGGGGGGGGGGGGGGG>FGGGGGGG?FGFG5?CGE5FF7C77:@;,,;CFGGG?+9CE>EGDG++<C3*?>5CFD?)7:CEGGGG+A?FF78*CF6CDC9
@M03152:184:000000000-AWYW1:1:2106:20683:13507 1:N:0:CCACTACTATACCTGT
AAGCTCGTAGTTGAATTTCGGGCCTCCAGCTTGCGGTTGCCGTTCGGTTTCCCCTAGTTGGTGGTCCTCTTCGCGGGGAGGCTGTGGGACTTCATTGGCTCACAGTTCGATCCGTGACGTTTACTTTGAAAAACTACAGTAGGCGTATGCTTGAATAAATTAGCATTGGTTTCTGGGAGTAGAAATGATTAATAGGGATAGTTGGGTGGAATTCTCGGGTGCCAAGGAACTCCAGTCACCCACTACTATCTCGTATGCCGTCTTCTGCTTGAAAAAAAAAAGCACGATCTGAGGAAATCAT
+
CCCCCGGFGGGGGGGGGGGGGGGGGGGGCGGGGGGGGGGGGGGGGGGGGGGGGGGGGGGGGGGGGGGGGGGGGGGGGGGGGGGGGGGGFGGGGGGGFGGCGGGFGFGGGGGGGGGGGGGGGGGGGGGGGGGGGGGGGDGGGGGGGGGGFGGGGGGFGGGGFGGGGGGFFGGGGFGGGFGEEEGGGGGGGGGGGGGGGGGGGGGFFDGGGCFGGCGGGDEFGGGFGFFGFGGFFFCFGGGGGGGGGGCG+3978FGGGGFEE>*;FGFGFGG*CFG*53>=*****1***0+++**22+?++
@M03152:184:000000000-AWYW1:1:2106:28398:13513 1:N:0:CCACTACTATACCTGT
AAGCTCGTAGTTGAATTTCGGGATCAGTACGCTGGTCATGCCTTCGGTATGTACTGGTGTTACTGGTTCCTACCTTCTGACGAACCGCCATGTCATTAATTTGGTGTGGCGGGGAATCAGGACTGTTACTTTGAAAAAATTAGAGTGTTTAAAGCAGGCTCGCGCTTGAATACATTAGCATGGAATAATGAAATAGGACGTTCGATCCTATTTTGTTGGTTTCTAGGATTGACGTAATGATTAATAGGGATAGTTGGGTGGAATTCTCGGGTGCCAAGGAACTCCAGTCACCCACTACTAT
+
CCCCCGGGGGGGGGGGGGGGGGDGGGGGGGGGGGGGGGGGGGGGDGGGGGGG<FGGGGGGGGGAFFGGGGGGGGGGGGGGGGGGGGGGGGGGGGGGGGGGGGFGGGGGGFGGGGGGGGGGGFFFGGGFGFGGDGAFGDFC8FGGFFEDEGGGFGGGGGEGGGGDGGGCFFFCFGGGGGGDCFFFFGGGGGFGGGGGGGGGEFGG::FEFGGGGGFFGGG*/C<FFFGGGGGGECEFCEFGCGGF>77?FFFGGFG:CECEDC?9E9C+*785:*2:?@F=C;CGEGGFDF?<FFC:+30<+
@M03152:184:000000000-AWYW1:1:2106:16453:13567 1:N:0:CCACTACTATACCTGT
AAGCTCGTAGTTGAATTTCGGGATCAGTATGTTGGTCGTGCTTCGGTACGTACTGTCATTACTGGTTTCTCCCTTCTGAAGAACCTTGATGTCATTAATTTGGTGTCTTGGGGAATCAGGACTGTTACTTTGAAAAAATTAGAGTGTTTAAAGCAGGCATACGCTTGAATACATTAGCATGGAATAATGAAATAGGACGTTTGATTCTATTTTGTTGGTTTCTAGGATCGACGTAATGATTAATAGGGATAGTTGGGTGGAATTCTCGGGTGCCAAGGAACTCCAGTCACCCACTACTATC
+
CCCC-CFFD@B<FGGGA<FFGGGGGFDEGGGGGGGGGGEEGGGAE7FFDFGG8FFGFEEG9FGGGGFGCFGGGGGGF@EA,<6<@ECGGGGGGFFFFFFEGGGGGGGGGGGGG=:FGGGGG7B<F<E5E?FGF??9,>F8DDFGGGGGFFEECFFGGCFFCGGC+FGGGGGGGGGF9,,AF8=BC9FGFG,7EF9E9FGGGGGEFGGGFFAE=FGGFEEFFFGGGGCE6CC**>8;CFCFGD9C>>,6,;),>>96=E>7CGCGD?97D5@)*2;*28F67F9*5>9:F/3*;95++2:70
@M03152:184:000000000-AWYW1:1:2106:24770:13652 1:N:0:CCACTACTATACCTGT
AAGCTCGTAGTTGAATTTCGGGGTTAGTAGGTTGGTCATGCCTCTGGTATGTACTGGTCTCACTGATTCCTCCTTCCTGATGAACCGTAATGCCATTAATTTGGTGTTGCGGGGAATTTGGACTGTTACTTTGAAAAAATTAGAGTGTTTAAAGCAGGCTCACGCTTGAATACATTAGCATGGAATAATGAAATAGGACATCCGATTCTATTTTGTTGGTTTCTAGGATCGATGTAATGATTAATAGGGATAGTTGGGTGGAATTCTCGGGTGCTAAGGAACTCCAGTAACCTACTACTAA
+
CCCC<C@BFFFGCGGFEEFGGDEFCDFFGGGGGGFECFGGGEG@CEAFFFFF<@FEG<FEFGGGGFEFDFEEEGGAGGF9FF<EFGEGFDFAFEAFECDCF<FD,<FFCEFGEFCFDGFGGG8BE<EFBFGGGAFFFGGGGFGGGDFFGGGFGEFFEDCCF9?3,B=BFFGGF=C@DD83@FC,>FCFGA@;AB,DF<BEBFCG76CFGGGGG9;FGC,>*>FFF;,>;<B*4,4B<99@FCF111,0,=AA6+<+A5BCC5:3042+97*****2<6)+*2A*+3<0+9EG+90+AF7++
@M03152:184:000000000-AWYW1:1:2106:5164:13677 1:N:0:CCACTACTATACCTGT
AAGCTCGTAGTTGAATTTCGGGCCTGGCCGGGCGGTCTGCCTAACGGCACGTACTGTCTGGGCGGGCCTTACCTCTTGGTGAGCCGGCGTGCCCTTTGTTGGTGTGCGTCGGGGAACCAGGACCTTTACCTTGAGAAAATTAGAGTGTTCAAAGCAGGCCTATGCCTGAATACATTAGCATGGAATAATAAAATAGGACGCGCGGTTCTATTTTGTTGGTTTCTAGAGTCGCCGTAATGATTAATAGGGATAGTTGGGTGGAATTCTCGGGTGCCAAGGAACTCCAGTCACCCACTACTAT
+
CCCCCGGGEGGGGGGGGGGGGGGGGGGGGGGGGGGGGGGGGGGGGGGGGGGGGGGGGGGGGGGGGGGGGGGGGGGGGGGGGGGGGGGGGGGGGGGGGGGGGGGGGEGGGGGGGGGGGGGGGGGGGGGCFGCFFCGGGGGGGGGGGGGGGGGGGGGGFGGGGFGGGGGGGGEGGGGCFFGGGGGGGGG9FFFFGFGFD<<8EGGGGEGGGFFGGGGGGGGGGGGGGFCDGF5CEE:;5EFGGGFFGFE66*5CCFGGGGE?8;EC?<EFDG55*9CCC>FFC*AF68F<CFGF8FGGFFGG7
@M03152:184:000000000-AWYW1:1:2106:22212:13700 1:N:0:CCACTACTATACCTGT
AAGCTCGTAGTTGAATTTCGGGATCAATACGTCGGTCGTGCCTCGGTACGTACTAACGTCATTGATTTCTCCCTTCTGACGAGCCGTGATGTCATTAATTTGGTGTTACGGGGAGTCAGGACTGTTACTTTGAAAAAATTAGAGTGTTTAAAGCAGGCAATCGCTCGAATACATTAGCATGGAATAATGAAATAGGACGTTCGAACCTATTTTGTTGGTTTCTAGGATCGAAGTAATGATTAATAGGGATAGTTGGGTGGAATTCTGGGGTGACAAGGAACTCAAGTCACCCACTACTATA
+
CC<CCGGGGGGGGGDAFFGGGE7@FGGGFGGGGGGEGGGGGGGGEEGGEDGDGGGGGGGGGGGGGFGGGGFFGG9FFG@FEGDCGGGEGGGGGGFFGGGGGGFFGGGA?FGGGGGFCGGGDD,BFFEEAFFGCDFFGG8,:C<EFFDCF<DGADFCF7DCBFDG8=>CCFGGG<FGGGGFGFGFEGFGGGGGGC=DFFFF*>FFC@CCFCFGGFG7CFE5E9@BC9:9,:;*/3<C7C7C+<<9CGFFC6FFCE?+:5:E*+02<<0+7=:>*0:>F470:EC*<CG79*+8;DF<CFCC+
@M03152:184:000000000-AWYW1:1:2106:22908:13716 1:N:0:CCACTACTATACCTGT
AAGCTCGTAGTTGAATTTCGGGGGCATTCAGGCCAAAGCTCGTCCTTGTGGCGTGGCTGGGTCTGGGCTTCCTACGTTTGGATAGTGGGCAACCGCTTCCAATCATTTACTTTGAAAAAATTAGAGTGTTCAAAGCAGGCGTAACCTTGCCATTGAATATTACAGCATGGGATAATAGAATATGACGTTGGTCTTAATTTGTTGGTTTCTAAGGCTGATGTAATGATTAATAGGGATAGTTGGGTGGAATTCTCGGGTGCCAAGGAACTCCAGTCACCCACTACTAGCTCGTATGCCGCCT
+
CCCCCGGGGEFCGGGGGGGGGGGCFDGGGFGGGGGGGGGGGGGGCGEGGGGGGGGGGFGGGGGFGGGGDFGFGGGGGGCGG<<FGGGGGFFGFGGE>FGGGGGGGFFGFGFFGFGFGGGG?FE<,?,CF9FFGGDDFDDCFEGEGGGFG8FFGGFFFDCCCD<DF8FCFFGDCFGGGCGC,DFFCCECFFF>;;?D;F9@C@CF7:<:<@@@EF7C;8,;<;;CC;;,;CECFGFC66C?ACEEGDE5<+/<EFEFEFED6CE*:7*29CFFGGC7CF):ECEGC70*39ECE4*<7:)*/
@M03152:184:000000000-AWYW1:1:2106:19787:13771 1:N:0:CCACTACTATACCTGT
AAGCTCGTAGTTGAATTTCGGGATCAATTTATTGGTCGTGCCAACGGTACGCACTGGTACAATTGGTTTCTCCCTTCTGACGAAGCATGATGTCATTAATTTGATGTCGTGGGGAATCAGGACTGTTACTTTGAAAAAATTAGAGTGTTTAAAGCAGGCTTTGGCTTGAATACATTAGCATGGAATAATGAAATAGGACGTTTGATCTTATTTCGTTGGTTTCTAAGATCGACGTAATGATTAATAGGGATAGTTGGTTGGAATTCTCGGTTGCCAAGGAGCTCCAGTCACCCACTACTAT
+
CCCCCGGGGGGGGGGGGGGGGGGGGGGGGGGGGGGGGGGGGGGGGGGGGGGGEEGDGGGGGFGGGGGGGGGGGGGGGGGGGGGGFGGGGGGGGGGGGGGGGGGGGGGGGGGGGGGGGGGGGGGGGGGFFGGGGAFGGGDGGGFFGGGGGGGGG?F8FGGGGGGGGGGGGFGGGGGGGGGGGGGGGGGGGGGFFFGGFFGGGGGGGGGGGGGGGF7FGCDGGGFGGGGDGG*CGEGGFC,=9EG:FEGF=CFC8CFGG**;C8EGGGG?<F*9*;:CEF:75:CFGF8CCFFF8C3C?+:++
@M03152:184:000000000-AWYW1:1:2106:17405:13855 1:N:0:CCACTACTATACCTGT
AAGCTCGTAGTTGAATTTCGGGATCAGTACGCTGGTCGTACCTTCGGTATGCACTGGTGTCACTGGTTCCTCCCTTCTGACGAACCGTCATGCCATTCACTTGGTGTGGCGGGAAATCAGGACTGTTACTTTGAAAAAATTAGAGTGTTTAAAGCAGGCTCACGCTTGAATACATTAGCATGGAATAATGAAATAGGACGTTGATCTTATTTTGTTGGTTTCTAGGATTGACGTAATGATTAATAGGGATAGTTGGGTGGAATTCTCGGGTGCCAAGGAACTCCAGTCACCCACTACTATC
+
CCCCCGGGGGGGGGGGGGGGGGGGGGGGGGGGGGGGGGGGGGGGGGGGGGGGGGGGGGFGGGGGFGGGGGGGGGGGGGGGGGGDGGGGGGGGGGFGGGGGGGGGGGGGGGGGGGGGGGGGGFGGGGGGGGGGEGGGGGGGGGGGGGGGGGGGGGGGFGGGGGGFGGGGGGGGGCGGGFGGGGGGGGGGGGGFFCCGGGGGGGGGGGGGGDGGFDGGFEEGGCGFGGFFGE?;CCF8CFGFGGGGGC6EFFFFGFDG*/1:@+:FFC9><5F3CFGCF@FGFFGGGGGGGFGGFGGGFC:<+
@M03152:184:000000000-AWYW1:1:2106:17092:13863 1:N:0:CCACTACTATACCTGT
AAGCTCGTAGTTGAATTTCGGCCTTTGCCGCCCGGTCCGCCTATTTGGGTGTGTACTGGAGCGGTGGAGGCTTACCTCGTGGTGAGCTGTTATGCCCTTTACTGGGTGTGGCAGGGAACCATGATTTTTACTTTGAAAAAATTAGAGTGTTCAAAGCAGGCTTACGCCCGAATACATTAGCATGGAATAATAAAATAGGACGTGCGGTCCTATTTTGTTGGTTTCTAGGATCGCCGTAATGATTAATTGGGATAGTTGGGTGGAATTCTCGGGTGCCAAGGAACTCCAGTCACCACCTCCC
+
BBC<@CFG@@CEFEFE<EE<FC;@8F@FEGEC:F@CF@FEG@CF<FE@E@BFEGGCGGGC@CC@@BF@FEC<CE8E<FGCFGCD,4<CFGGGGGA9C=@=FAFGGGGGDE@GGECB7FFG@FCBEFGFFC9F?E?CA?<=:3D5FGGGGA<ED9FFB<B7>FEFFF@F<CB+3*7=FFGGGDGGCFEGEGGGGGGFECFF?F:15<<=:F:<,@@<EFGGGC@8+?<;9<++/*=*****=+2+::7+<C@*<;FF+<:>E8C*+<8+:0;C**19?=)2:8:*3:CFCB<<+2**:6/**
@M03152:184:000000000-AWYW1:1:2106:15873:13880 1:N:0:CCACTACTATACCTGT
AAGCTCGTAGTTGAATTTCGGGCCTGGCCGGGCGGTCTGCCTAACGGCACGTACTGTCTGGGCGGGCCTTACCTCTTGGTGAGCCGGCGTGCCCTTTGTTGGTGTGCGTCGGGGAACCAGGACCTTTACCTTGAGAAAATTAGAGTGTTCAAAGCAGGCCTATGCCTGAATACATTAGCATGGAATAATAAAATAGGACGCGCGGTTCTATTTTGTTGGTTTCTAGAGTCGCCGTAATGATTAATAGGGATAGTTGGGTGGAATTCTCGGGTGCCAAGGAACTCCAGTCACCCACTACTAT
+
CCCCCGGGGGGGGGGGGGGGGGGGGGGGGGGGGGGGGGGGGGGGGGGGGGGGGGGGGGGGGGGDGGGGGGGGGGGGGGGGGGGGGGGGGGGGGGGGGGGGGGGGGGGGGGGGGGGGGGGGGGGGGGGGGGFGFCGFGCFGGGCCFGGGGGGGGGGGGGGGGGGGGGGGDGGGGCFGFGGGGGGGGGGGGGFFGGGEFCGEGG>5EEGGGGGGGGGGGGGGGGCCFEFEGGGGGGGGGGGGGGGGGGGGG?FF6CE78EGGGGGGG9EFC*:>EG<CF@FFF86:8++<<BGGCDD=<<><+
@M03152:184:000000000-AWYW1:1:2106:28816:13900 1:N:0:CCACTACTATACCTGT
AAGCTCGTAGTTGAATTTCGGGCCTGGCCGGGCGGTCTGCCTAACGGCACGTACTGTCTGGGCGGGCCTTACCTCTTGGTGAGCCGGCGTGCCCTTCGTTGGTGTGCGTCGGGGAACCAGGACCTTTACCTTGAGAAAATTAGAGTGTTCAAAGCAGGCCTATGCCCGAATACATTAGCATGGAATAATAAAATAGGACGCGCGGTTCTATTTTGTTGGTTTCTAGAGTCGCCGTAATGATTAATAGGGATAGTTGGGTGGAATTCTCGGGTGCTAAGGAACTCCAGTTACCCACTACTCT
+
BC@BCGGGGGGGGGGGGGGGGGGGGGFFGGGGGGGGGGGGGGGGGGGGGGGG8FFGGGGGDG8CGEGDGDGGGGGGGGCDCCFFGGGGGGGGGGFGGFGGGGGGGGGGGGGGGDGGGGGG7@FFGGG9CCECC<FFFGGFFGGGGGGGGFGDFGGGGGCGFGFGFEGF<FCFGFAFGFCGGGGGGGGGGGGGGGGG6C+CCEGGG::EFFFGGFFG?C5;EC9<CECFGF5CEGGGCCE?9<99C:9+A05C8:++0/;888?FGDGF3C*1:C*:097<?*<CFG?E+=C@+27CCEF+2
@M03152:184:000000000-AWYW1:1:2106:6171:13903 1:N:0:CCACTACTATACCTGT
AAGCTCAGTTGAATTTCGGGATCAATTTGTTGGTCGTGCCTCGGTACGTACTGGCATTATTGGTTTCTACCTTCTGAAGAACCGTCATGTCATTAAGTTGGTGTGGCGGGGAATCAGGACTGTTACTTTGAAAAAATTAGAGTGTTTAAAGCAGGCTCACGCTTGAATACATTAGCATGGAATAATGAAATAGGACGTTGATCTTATTTTGTTGGTTTCTAGGATTTACGTAATTATTAATCGGGATAGTTGGGTGGAATTCTCGGGTGCCAAGGAACTCCAGTCACCCACTACTATCTCT
+
CCCCCGGGGGGFFGGGGGGG@FGDEGGGGGGGGGG>FCFGGGGGGGGGGGGGGGGGGGDFG<FGGGGGFGGGGGGGACDFFGGEGGEFGGGFGGGGFGG9FGDGEDFCC:@CFGGGGGFGGCFGFGFGG9FAFFGEFGGC9FFCFGGFFFGGG@FGGDFGGGEECG<@CD=FC9@FBF,DF<FFGFGFFGGGFGGGCEG::<?FGFFGGG@FGCGGGGCG;,<>CF+5+;F9@F+1AGE9C+**)3>6C9F+08>***2<<CC9**/:)*;:A45*0860<8+:9<9@G3EG?<FFF909+
@M03152:184:000000000-AWYW1:1:2106:2891:13956 1:N:0:CCACTACTATACCTGT
AAGCTCGTAGTTGAATTTCGGGCCTGGCCGGGCGGTCTGCCTAACGGCACGTACTGTCTGGGCGGGCCTTACCTCTTGGTGAGCCGGCGTGCCCTTTGTTGGTGTGCGTCGGGGAACCAGGACCTTTACCTTGAGAAAATTAGAGTGTTCAAAGAAGGCCTATGCCTGAATACATTAGCATGGAATAATAAAATAGGACGCGCGGCTCTATTTTGTTGGTTTCTAGAGTCGCCGTAATGATTAATAGGGATAGTTGGGTGGAATTCTCGGGTGCCAAGGAACTCCAGTCACCCACCACTAA
+
CCCC9EF6FG;EFGGGGGEF@@CEGF@EFG@FCGCE@FFAFA,C<:F7FGEFEFFGGGFGGGFCFFFEEDCFGGFFAECFDFGC<FF>7FG7DFFGGGGGGFGEGCGC+C<FGEGGG<>AEC:FDCGGGG?F8,@:,8C,,<CFF<F3@;FFGD,C<@:<ACF@FF?CDDCFG:FFFCCF<B:BCCEGGG@FE9@E698EGCEE>**;?C?+CEEFFFG>/C9E79@FC:CG5**87=FFEG7A77?C*?>F8<<EFC;C5CF76<@:5C**:**:CF3762<70<CFC9EFDC3*:*9++
@M03152:184:000000000-AWYW1:1:2106:12358:14005 1:N:0:CCACTACTATACCTGT
AAGCTCGTAGTTGAATTTCGGGATCAAGGGATCGGTCATGCCTTGGTATGTACTGGTCTTATTGGTACTCACCTTCTAAAGAACCATAATGTCATTCATTTGATGTTATGGGGAATTAGGACTGTTACCTTGAAAAAATTAGAGTGTTTAAAGCAGGCTTACGCTTGAATACATTAGCATGGAATAATGAAATAGGACATCCGATTCTATTTTGTTGGTTTCTAGGATCGATGTAATGATTAATAGGGATAGTTGGGTGGAATTCTCGGGTGCCAAGGAACTCCAGTCACCCACTACTATC
+
CCCCCGGGEGGGGGGGGGGGGGCGGGGGGGGGGGGGGGGGGGGGGGGGGGGGGGGFGGGGGGGFGG<FFGGGGGGGGGGGGGGGGGGGFGCGGGGFGFGGGGEFFFGGC9FFG7CFGFGGAGGGGGFGEEFGGFFG@CFGGGGGDEFFGFGG<FGGDGGGGGGGGGGGGGGGGGGDFGGCDDD@FFDG9EFGGGGGGGGGGGGCFGGFFGGGGGGGGGGCFCFFFGGFGG>FAE;,=:EFGGGGGFC,7C>CDF7DCEB7:<EC7C;C55CD5C>6*5;6CCG40<BFGFGGFGFGGGGF+
@M03152:184:000000000-AWYW1:1:2106:8971:14019 1:N:0:CCACTACTATACCTGT
AAGCTCGTAGTTGAATTTCGGGATCAATTTATTGGTCGTGCCAACGGTACGCACTGGTACAATTGGTTTCTCCCTTCTGACGAAGCATGATGTCATTAATTTGATGTCGTGGGGAATCAGGACTGTTACTTTGAAAAAATTAGAGTGTTTAAAGCAGGCTTTGGCTTGAATACATTAGCATGGAATAATGAAATAGGACGTTTGATCTTATTTTGTTGGTTTCTAAGATCGACGTAATGATTAATAGGGATAGTTGGGTGGAATTCTCGGGTGCCAAGGAACTCCCGTCACCCACTACTAT
+
CCCCCGGCFFFGFGGGGGGGGCGEFGGGGGGGGGGGGGGEE8<FFGGF@FGGGGGGGGD9FGGGGGGGGFFECCEGGGFFGFGDGG<EDFFGGGGGFEFFFFGDDFGDC<BFGGDEGFC?FFFEEGFFGGDGC,F<??>FGGFD9EFEFFGFGGACF7FFB<<FAFFCDFC<FB9D9DDFGG:EDFDFFEFG<CCF,8@C+@CCBCFFA@@,@,3@BGF:5>;B;D?BF,>**:EGGGGFFG91=4,,=0;,>12+8CEECC9C7+42*/*CCDC+<5)22;CG8****0:0;5DEF6*:+
@M03152:184:000000000-AWYW1:1:2106:9322:14046 1:N:0:CCACTACTATACCTGT
AAGCTCGTAGTTGAATTTCGGGATCAATGAGTTGGTCGTGCCCTTGGTATGAACTGGCTTTTATTGGTTCTCACCTTCTAATGAACCATAATGTCATTCATTTGATGTTTTGGGGAATTAGGACTGTTACCTTGAAAAAATTAGAGTGTTTAAAGCAGGCTCACGCTTGAATACATTAGCATGGAATAATGAAATAGGACATCGCATTCTATTTTGTTGGTTTCTAGGATCGATGTAATGATTAATAGGGATAGTTGGGTGGAATTCTCGGGTGCCAAGGAACTCCAGTCACCCACTACTA
+
CCCCCGGGGGGGGGGGGGGGGGGGGGGGGGGGGGGGGGGGGGGGGGGGGGGGGGGGGGGGGGGGGGGFFGGGGGGGGGGGGGGGGGGGGGGGDGGGGGGFGGGGGGGGGGGGGGGFGGGG@GGGGGGGGGGGGGGGGGFGGGGGGGGGGGFFGGGFFGGGGFGGGGGGGGGGGGGGGGFDGGGGGCEGGGGGGGGGGGGGGGGGGDFGFGGGGC9,@DFCEGFGGGFFGGGGC:>8=AFEECFGGGGGF74CFGFGFG7EC*=?F6;C@CC5=)8>GFFGGC6DCFF+A=FGF4*2ACFD9
@M03152:184:000000000-AWYW1:1:2106:9392:14057 1:N:0:CCACTACTATACCTGT
AAGCTCGTAGTTGAATTTCGGGATTGACTCGATGGTCGTGCCTTAAGGGGTATGAACTGTCGCTGTTGATTTCTCACCTTCTGGAGAAGCTCGATGTCCTTAGTTGGATGTCTTGTGGAACCAGGACCTTTACCTTGAAAAAATTAGAGTGTTTAAAGCAGGCATTATGCTCGAATACATTAGCATGGAATAATAGAATAGGACGGCATGGTTCTATTTTGTTGGTTTCTAGGATCACCGTAATGATTAATAGGGATAGTTGGGTGGAATTCTCGGGTGCCAAGGAACTCCAGTCACCCAC
+
CCCCCGGGGGGGGGFGCFGFGGGGFGGGGGGGFGGGFGGGGDGGGDFF@FGEGGGGGGGGGGGGGGGGGGGGGGGCFFGGGGGGGGGGGGGCFGGGGGFGGGGGGGGGGGGGGGGG<FFGGGGGECDFGAFFFGGGGGE<DDGCFFGGGGGGGGGGGGFGGGGGGGCGGFFFGEEGGGGGGGGGGGD88DFDFDDGFD<FFDEFEGGEGGFCEGGFFGGF,3@F,6>DC9ECFC?,:?FGEFCFFCE999=BGGF,0CFF++?BC58*7F8+3+1**00::B+9/*;;2@6++:CCGG*:*
@M03152:184:000000000-AWYW1:1:2106:24562:14134 1:N:0:CCACTACTATACCTGT
AAGCTCGTAGTTGAATTTCGGGATCAATTTGCTGGTCGTGCCTACGGTACGTACAGGTTTTGTTGGTTCTTCCTTTCCGAGGAGCCGCGATGTCATTAATTTGGTGTCGCAAGGAATCGGGACTGTTACTTTGAAAAAATTAGAGTGTTTAAAGCAGGCTAACGCTTGAATACATTAGCATGGAATAATAAAATAGGACGATTGATCCTATTTTGTTGGTTTCTAGGATTGACGTAATTATTAATAGGGATAGTTGGGTGGAATTCTCGGGTGCCAAGGAACTCCAGTCACCCACTACTAT
+
CCCCCGGGGGGGGGGGGGGGGGGGGGGGGGGGGGGGGGGGGGGFGGGGGGGGGGGGGGGGGGG?EDGGGGGGGGGGGGG7FECFGGEDGGGGGGGGGC9FGGGGGGGGGGEGEGEFGGGGGEGGGGGGGGFGGFGGFECGGGGF9FDFGGGGDCFGFFGGGGGGGGGGGGGGGGGGFCGGGGGGDGGC@@DGFGFCFEFGDGGGCFFEGCGGCFGGGFGEGGFFF;B,<C8EFEGED:+4C721;@CCC6AFFGGCF5E*8*2@C09:5C5<=3C7C5:=68FGFG:FFFF?CGD66C77+
@M03152:184:000000000-AWYW1:1:2106:14803:14153 1:N:0:CCACTACTATACCTGT
CAGTGCCAGCAGCCGCGGTAACACGTAAGGTGCGAGCGTTATTCGGAATTATTGGGCGTAAAGCGAGCGCAGGCGGTTTCTTAAGTCTGATGTGAAAGCCTTCGGCTCAACCGAAGAAGTGCATCGGAAACTGGGAAACTTGAGTGCAGAAGAGGACAGTGGAACTCCATGTGTAGCGGTGAAATGCGTAGATATATGGAAGAACACCAGTGGCGAAGGCGGCTGTCTGGTCTGTAACTGACGCTGAGGCTCGAAAGCATGGGTAGCAAACAGGATTAGATACCCTGGTAGTCCATGCCGT
+
CCCCCGGGGGGGGGGGGDGGGGGGGGGGGGGGGGGGGGGGGGGGGGGGGGGGGGGGGGGGGGGGGGGGGGGGGGGGGGGGGGGGGGGGGGGGGGGGGGGGGGGGGGGGGGGGGGGGGGGGGGGGGGGGGGGGGGG?DFFGFGGGFFFGGGGGGGGGGGGGGGGFGDFGGGGGGGGFGCGGCFGFGGGGCEGGGGGGGGGGGGGGGFGGFGF,BFCGGGGGGGGGGGGGG?FGGGGGFGGFGGGGGGGG55>CEGGGEG8EDFGGGGGGFFGFGCF4CFFGEE?4AF68FFG@FFFCF?<E5
@M03152:184:000000000-AWYW1:1:2106:22580:14179 1:N:0:CCACTACTATACCTGT
AAGCTCGTAGTTGAATTTCGGTGGTGTCCTGGCAAAGCTCGTCGCAAGGCGTGGCTCGTCGGGCGCTTCCTAGCTTTGGGTAATGGCCCTCTTGCTTTACGGCTTGGGGACCACCGTTCCCAATCATTTACTTTGAAAAAATTAGAGTGTTCAAAGCGGGCGTAACCTTGCCATTGAATATTACAGCATGGGATAATAGAATATGACATTGGTCTTATTTTTTTGGTTTCTAAGGCTGATGTAATGATTAATAGGGATATTTGGGTGGAATTCTCGGGTGCCAAGGAACTCCAGTCACCCA
+
CCCCCGGGGGGGGGGGGGGGGGGGGGGGGGGGGGGGGGGGGGGGGGGGGGGGGGGGGGGGGGGGGGGGGGGGGGGGGGGGGGGGGDGGGGGGGGGGGGGGGGGGGGGGGGEGGGGGGGGFGGGGGGGGFDFFGGGGGGGGGGGGGGGGGGGGGGGGGGGGGGFFGGGGGGCCGGF?FGGFGFCFGEGGGGFFC@BFFFCFFCFG9<<9<:FFEGFGCFGGC+=C8EGGG?FCFCCFEC=FFGGEFC7<?+07<@?66C6+<C7<CCGDCFED7>:5C).27;<7FFFCC6:@+0?FGFF57
@M03152:184:000000000-AWYW1:1:2106:7017:14219 1:N:0:CCACTACTATACCTGT
AAGCTCGTAGTTGAATTTCGGGCCTGGCCGGGCGGTCTGCCTAACGGCACGTACTGTCTGGGCGGGCCTTACCTCTTGGTGAGCCGGCGTGCCCTTTGTTGGTGTGCGTCGGGGAACCAGGACCTTTACCTTGAGAAAATTAGAGTGTTCAAAGCAGGCCTATGCCTGAATACATTAGCATGGAATAATAAAATAGGACGCGCGGTTCTATTTTGTTGGTTTCTAGAGTCGCCGTAATGATTAATAGGGATAGTTGGGTGGAATTCTCGGGTGCCAAGGAACTCCAGTCACCCACTACTAA
+
CCC@CFGGEFGGGGGGGGGGGGGGGGGGGEDGGGGGGGGGGFFEE@CFGDEGGGGDGFGGGGFFFGGGFGGGGAFFF9FGCFFGGEGGGGCCFG@FGGGGFGGFFGGGGGECFCEGGGGGDF@FGFF<FGGGGCGDFGGGGE7FGFFGFFGB<?<BFGDFFFGFGGGGGCEG9:FFCAF,:F7?ECGCB:CDGGGG++8:>CCEG?EEGGCEFGGG6>F;CEGGFFFCFGCCECE8=FG:FGGGGGC+:?>?FGGGFGC>5;9:E+AF55*9/9C7EF:=E*<:CCC@9@E9EFDF6022+
@M03152:184:000000000-AWYW1:1:2106:2921:14324 1:N:0:CCACTACTATACCTGT
AAGCTCGTAGTTGAATTTCGGGACCTGTGGGTTGGTCGTGCCTCCGGTACGTACTGGCTTTACCGGTTCCTCCCTTCTGAAGAACTACGATGTCATTAATTTGGTGTCGTGGGGAATCAGGACTGTTACTTTGAAAAAATTAGAGTGTTTAAAGCAGGCTAAAGCTTGAATAGATTAGCATGGAATAACGAAATAGGACGTTTGATCTTATTTTGTTGGTTTCTAAGATAAACGTAATGATTAATAGGGATAGTTGGGTGGAATTCTCGGGTGCCAAGGAACTCCAGTCACCCACTACTAT
+
CCCCCGGGGGGGCFGGGGGGGGGEGGGGGGGGGGGGGGGGGGGGGGGGGGGG9FGGGGGGGGGFGGFGGFGGGGGGGGC9EFGFGGGDGEFCDFFGEFFCGAEGGGGGGDGFGGGGGGGGGGGGFGGGGGFFG,FGCF7FDFFFEFFFG?FGFF9FDFEDGGGGCFDFFFGGGFGGGFCF9>7@@EC9,@@FEFGGGGGGGF7@ACCGF,@CF9DBCGCEFGCFGFGGG,?EF><E=FF7939?FGG6;FFFF@@FGDE7CF297CCF*7EDG<FCE5>F?CFFGFGFFFGC**17<<C++
@M03152:184:000000000-AWYW1:1:2106:6044:14368 1:N:0:CCACTACTATACCTGT
AAGCTCGTAGTTGAATTTCGGACCTGGCCGGGCGGTCCGCTTAACGGCGTGTACTGTCTGGCTGGGCCTTACCTCTTGGTGAGCCGGCGTGCCCTTTATTGGTGTGCGTCGGGGAACCAGGACTTTTACCTTGAGAAAATTAGAGTGTTCAAAGCAGGCCTATGCCCGAATACATTAGCATGGAATAATACAATAGGACGCGCGGTTCTATTTTGTTGGTTTCTAGAGTCGCCGTAATGATTAATAGGGATAGTTGGGTGGAATTATCGGGTGCCAAGGGACTCCAGTCACCCACTAGTAA
+
CBCCCFG@@FBFFGGGFGCFGGGGGGGGGGGGGGGGGGGGGDEEEGGGGGGCGGGFFFCCGFGEGGGGGGCFGGGGGGGGGGFDFEEGGGGGGGGC@?FFFGGGGGGG@>FGCGCFGGGGGGGCCGFF>D<<FCFECEF,<FFFA@C;DFF@C?<:FFDGF8:FGGDCGEEGFA,@C97CC2CE9ECFFG9FG9CFCFFED*:CG8CCC?@CCG?C6*;8@F++ACFEF?EEEEE8E*<C?7CG7CFF:*7:<:<@+>*88CEC6+0<*:*>=DCCF>>EGGG*<CFEC4CFGFG>++2<0
@M03152:184:000000000-AWYW1:1:2106:26118:14403 1:N:0:CCACTACTATACCTGT
AAGCTCGTAGTTGAATTTCGGGATTGACACATCGGTCGTGCCTTAAGGGGTATGAACTGGTGTAGTCAATTTCTCACCTTCTGGAGAACCGCGATGCCCTTAATTGGGTGTCGCGGGGAACCAGGACCTTTACTTTGAAAAAATTAGAGTGTTTAAAGCAGGCATTTTGCTTGAATACATTAGCATGGAATAATAAAATAGGACGGCATGATTCTATTTTGTTGGTTTCTAGGATCACCGTAATGATTAATAGGGATAGTTGGGTGGAATTCTCGGGTGCCAAGGAACTCCAGTCACCCAC
+
CCCCCGGGGGGGGGGGGGGGGGGGGGGGGGGGGGGGGGGGGGGGGGFGGGGGGGFGGGGGGGGGGGGGGGGGFGGGGGGGGGGGGGGGGGGGEGGGGGGGDFFGGGGGGGGGGGDEGGGGFBGGGGGFDDFGGAFG9=DFGGGFFGGGGGGGGCFGF<CGFFFGGFGGCFGGGGGGGGFGGGAFFGGDFFFGGGGGGGGGG@<,=FGCEGGGGFFFGGGGGGGGGGGFCF9?FFC66CGGGGEFGGGGGGFGGFF?F?8CE7@8E5C=CGF*A7CG*<5:E??CFEFGGFFE0?97<C7C*
@M03152:184:000000000-AWYW1:1:2106:3092:14468 1:N:0:CCACTACTATACCTGT
AAGCTCGTAGTTGAATTTCGGGATCAATTTATTGGTCGTGCCAACGGTACGCACTGGTACAATTGGTTTCTCCCTTCTGACGAAGCATGATGTCATTAATTTGATGTCGTGGGGAATCAGGACTGTTACTTTGAAAAAATTAGAGTGTTTAAAGCAGGCTTTGGCTTGAATACATTAGCATGGAATAATGAAATAGGACGTTTGATCTTATTTCGTTGGTTTCTAAGATCGACGTAATGATTAATAGGGATAGTTGGGTGGAATTCTCGGGTGCCAAGGAACTCCAGTCACCCACTACTAT
+
CCCCCGGGGG7EFGFCGGFFGG7+DDFGGGGGGGGGGG@FGF9,CFEGGGDC,FFGGGFGGGGCEEFGGFGFGFCGFGDFEGDFGGGGGGGGGGG9EEEFGGFGGFGAFCFECEGFFGCFGAFGEDFFGFFEGD9E<EGGG<EFFFFFF@CCFGGEFEGGFFGGGFFG<5DDDFCFFFGCGGFGGGGFFF9F>FCF7FFG@CFEFFGGAD9CFAFFFGGGDFGCCFF?998EC5::7CG7CEFFGGGF6,;EDFFG67EEE59;++?CDF5CE37:74>=?*A:886+09:<8<*7CC7C9
@M03152:184:000000000-AWYW1:1:2106:17823:14476 1:N:0:CCACTACTATACCTGT
AAGCTCGTAGTTGAATTTCGGAATCAATTTGTTGGTCGTGCCTCGGTACGTACTGGTATTATTGGTTTCTACCTTCTGAAGAACCTTGATGCCATTAATTTGGTGTCTTGGGGAATCAGGACTGTTACTTTGAAAAAATTAGAGTGTTTAAAGCAAGCATACGCTTGAATACATTAGCATGGAATAATGAAATAGGACGTTTGATTCTATTTTGTTGGTTTCTAGGATTGACGTAATGATTAATAGGGATAGTTGGGTGGAATTCTCGGGTGCCAAGGAACTCCAGTCACCCACTGCTATC
+
CCCCCGEFEFGGGFGFGGFFGDGGGGGGGGGGGGGGGGGGGF@FGGGEEFGGGGGGGGGGGGGGGGGGFGGGFGGFFGFGGGG?FGGGGGGGFDEFEDGDCGGGGGFGGGGGGC?EGGFGEFGFGGGGFCGGGCFD<@FGGGGDGGGG8FGEFEDFGGGGGFFEG@FFGFC<BADFAFDFFFGGGGGGGFGGGGGDF?F=F8CEFFGGGGGGFG:FCC86,EFAFFGGGC,@EE58;:?FF?@FF5C69FA6:<,:5?E*1,>C,<;CDEED5>:7C>)76:9CCGF+?+=EGG5+<?*++
@M03152:184:000000000-AWYW1:1:2106:24130:14567 1:N:0:CCACTACTATACCTGT
AAGCTCGTAGTTGAATTTCGGGATCAATGAGTTGGTCGTGCCATTGGTATGAACTGGCTTTATTGGTTCTCACCCTCTAGTGAACCTTAATGTCATTCATTTGATGTTTTGGGGAATTAGGACTGTTACCTTGAAAAAATTAGAGTGTTTAAAGCAGGCTCACGCTTGAATACATTAGCATGGAATAATGAAATAGGACATCGCATTCTATTTTGTTGGTTTCTAGGATCGATGTAATGATTAATAGGGATAGTTGGGTGGAATTCTCGGGTGCCAAGGAACTCCAGTCACCCACTACTAT
+
CCCCCGGGGGGGFGGGGGGGGGGGGGGGGGGGGGGGGGGGGGGGGGGGGGGFFFGFGGGGGGGGGGGGGGGGGGGGGGGGFGCGGGGGGGGGGGGGGGFGGGGGGGGGGGGGGGFGFGGGGGGGGFGFFGGGGGGGGGGGGFFGGGGGGGGFF,CEFGGGGGGGGGGGGDGGGGGGGGGGGGGGGGGGGGGGGGGGGGDFGGE7C:CGG@FFGGFCFFGGGD=FGGG6@BC>FFEFFFFCGGGGGF:CFCFC8D@,<EEE58BEF9;CCG*;:D<1<5:CF6CFDCBF?FC<CCCGCCDF7
@M03152:184:000000000-AWYW1:1:2106:16112:14583 1:N:0:CCACTACTATACCTGT
AAGCTCGTAGTTGAATTTCGGGATTGACACATCGGTCGTGCCCTAAGGGGTATGAACTGGTGTAGTCAATTTCTCACCTTCTGGAGAACCGCGCTGTCCTTAATTGGGTGACGCGGGGAACCAGGACCTTTACTTTGAAAAAATTAGAGTGTTTAAAGCAGGCATTTTGCTTGAATACATTAGCATGGAATAATAAAATAGGACGGCATGATTCTATTTTGTTGGTTTCTAGGATCATCGTAATGATTAATAGGGATAGTTGGGTGGAATTCTCGGGTGCCAAGGAAATCCAGTCACCCAC
+
CCCC@C@6@CCFGGFGGG9ECGEGGGDFFFGFFGGGGGGGGGGGG@<DFG@CGGFGGGGFGEFEGGFFDCA,CEFFFGGGGGGGDFEGGCFGGDGGFGF<FADEG<FE:FFGGGGGGGGGG+<<FEGGGCFC,@==F9=3DF:FBFFC<<E33F<FGGGGFFGGFDFGGGGF3F@FFE>CFCGGGGF7D92,?,;>,?3<:::,4F7BEGGC9FC:BFF9CCC6*;BGGG+;9<+<*+1<=9CFF<9AC?BF:CC*CFG?FC687EC57?+:<**55@E=F7?CFFG+C@69FGFF7<7>*
@M03152:184:000000000-AWYW1:1:2106:14144:14603 1:N:0:CCACTACTATACCTGT
AAGCTCGTAGTTGAATTTCGGGATCAGTATGTTGGTCGTGCTTCGGTACGTACTGTCATTACTGGTTTCTCCCTTCTGAAGAACCTTGATGTCATTAATTTGGTGTCTTGGGGAATCAGGACTGTTACTTTGAAAAAATTAGAGTGTTTAAAGCAGGCATACGCTTGAATACATTAGCATGGAATAATGAAATAGGACGGTTGATTCTATTTTGTTGGTTTCTAGGATCGACGTAATGATTAATAGGGATAGTTGGGTGGAATTCTCGGGTGCCAAGGAACTCCAGTCACCCACTACTATT
+
CCCCCGGFGGGGGGGGGGGGGGGGGGGGGGGGGGGGGGGGGGGGGGGGGGGGGGGGGGGGGGGGGGGGGGGGFGGGGGGGGGGGGGFFGGGGGGGGGGGFFFGGGGGGGFGGGGGGGGGGGGCCFFGGFGGGGGGGGGGGFGGGFGGGCFGGGCFGGGFGGGGGGGGGGGFGGGFGGGFGGGGGGGEFFDFGGGGGGFEFFCFGFDFFE9F9EAD:CF:DCD=B7FFG,CBE>EFF7ECCCGGGFCG=CGFGD@F6=EEG5?+:CCGEGCCG8*@2=);6C8@FFFE+<FGGGGFGF7:3+
@M03152:184:000000000-AWYW1:1:2106:15378:14740 1:N:0:CCACTACTATACCTGT
AAGCTCGTAGTTGAATTTCGGGCCTGGCTGGGTGGTCTGCCTTATGGTGCGTACTGCTTTGGCTGGGCCTTTCCTTCTGGAGAGCCGGCATTCCCTTCACTGGGTGTGTCGGGGATCCAGGACTTTTACTTTGAAAAAATTAGAGTGCTCAAAGCAGGCTTCTTGCTGGATTATATTAGCATGGAATAATGGAATAGGACGTTGTGGTTCTTTTTTGTTGGTTTCTAGGCCAACCGTAATGATTAATAGGGATATTTGGGTGGAATTCTCGGGTGCAAAGGAACTCCAGTCACCCACTACT
+
CCCCCGGEGGGGGGGGGGGGGGGGGGGGGGGGGGGGGGGGGGGGGGGGG9FGGGGGGGGGGGGGGGGGGGGAFCFACEGF<FCFGDGECFGDGGCGGG9ECFGFF@FEFCGGGGC+DEFFFF@FGGF<AFG9FFGGGF7FE,5CB,,,DFFGFA,@D>FG8=FFA,C,,D,8>@,ECCC73<::F9=DAAEFF9,4>FA:*>*,1C*DC,,,6;BF8:,:,;CF7B9?92<*=B8//=*:+3=+;1C7965*0*+>++:5?C>F+<<+:+//**)*+*9A6C**0<+++*+<<4*:C7*++
@M03152:184:000000000-AWYW1:1:2106:8356:14757 1:N:0:CCACTACTATACCTGT
AAGCTCGTAGTTGAATTTCGGGCCTGGCCGGGCGGTCTGCCTAACGGCACGTACTGTCTGGGCGGGCCTTACCTCTTGGTGAGCCGGCGTGCCCTTCGTTGGTGTGCGTCGGGGAACCAGGACCTTTACCTTGAGAAAATTAGAGTGTTCAAAGCAGGCCTATGCCCGAATACATTAGCATGGAATAATAAAATAGGACGCGCGGTTCTATTTTGTTGGTTTCTAGAGTCGCCGTAATGATTAATAGGGATAGTTGGGTGGAATTCTCGGGTGCCAAGGAACTCCAGTCACCCACTACTAT
+
CCCCCGGGGGGGGGGGGGGGGGGGGGGGGGGGGGGGDGGGGGGGGGGGGGGGGGGGGGGGGGGGGGGGGGGGGGGGGGGGGGGGGGGGGGGGGGGGGGGGGGGGGGGGFGGGDGGGGGGGGGGGGGGGGEGGGGGCGGGGGGBFGGGGFCFDE::FFGDEFGC<CGGGF*CEGGGCEFFGFDGGGGGGFGGGCCFGGGGGGEEGG?GGC+<CFCDGD6C8EGGGGCFFFCEEGDEG5CFGDFGGC97+:6<CCC7<8EEGGF90<CGGGGCCGGFC<:3:CEGCCF++9@CFGGGFFFGC+
@M03152:184:000000000-AWYW1:1:2106:17730:14805 1:N:0:CCACTACTATACCTGT
AAGCTCGTAGTTGAATTTCGGGGTCAGTAGGTTGGTCGTGCCACAGGTATGAACTGGCCTCACTGATTCCTCCTTCCTGATGAACCGTAATGCCATTAATTTGGTGTTGCGGGGAGACTGGACTGTTACTTTGAAAAAATTAGAGTGTTTAAAGCAAGCTAACGCTTGAATACATTAGCATGGAATAATGAAATAGGACGTCTGTCTTATTTTGTTGGTTTCTAGGATGGACGTAATGATTAATAGGGATATTTGGTTGGAATTCTCGGGGGCCCAGGAACTCCAGTCACCCACTCCTATT
+
CCCC<FCGGFGGGF<FFGGGGGCGGGFGDFG<EGGFEGG@EGGGG@FFFFFFGGGGCEFDDEFGFGGF9EFGGGGGGGFFGFGEFGEGGCFFGC9FFFGGGGGGCFFG?C+CFG@FCGCFFEFCFFGGGGCEFAEG,EFFFD@FCGFGAFGGGG9FEGGGGGGCEGGG7FCCGGGECDEFGE,@FFFFF>CFFGFFC=FE>1>FFFGGFGGGG,>A,B;FGGG,B,:C8*8C=E5;:99EE<9<1+<*2=A+AFFF8:@7B+?+49<7>**1:))118)2:CFDC+<@F@?*83C**<*++
@M03152:184:000000000-AWYW1:1:2106:19301:14810 1:N:0:CCACTACTATACCTGT
AAGCTCGTAGTTGAATTTCGGGATCAATTTATTGGTCGTGCTATTGTACGTACTGGTATTATTGATTTCTACCTTCTGACGAACCATGATGTCATTAATTTGGTGTCTTGGGGAATCAGGACTGTTACTTTGAAAAAATTAGAGTGTTTAAAGCAGGCTCACGCTTGAATACATTAGCATGGAATAACGAAATAGGACGTTTGATTCTATTTTGTTTGTTTCTAGGATCGACGTAATGATTAATAGGGATAGTTGGGTGGAATTCTTGTGTGCCAAGGAACTTCAGTCACCCACTACTATC
+
CCCCCGGGGGGGGGGGGGGGGGGGFGDFFFGGGGGGGGGGGDC@FGGF9@F<FCEFG9EFCFF<@FFGGG<FGGGGGAEFECEEGCDFGDCGGFGG9FCGGCF<D=,CF9EGG@?DE<9DFG@FGG9FDFGFFGGGGGGGGEGCEEFFGFGG??,A<C,,C,?F?FEFGGFG,,E,8A,C5DDGE9EF6BCED,=E<F7=FFECGGGGAFGGG;>F,DCGGFGGFFC>,*3:**1=E:=7<C?CC4<,6C6?AFFCCGE**29C+9+1+=C5+;C6F:5**++3>EE99FF=*1*+3970+
@M03152:184:000000000-AWYW1:1:2106:19203:14827 1:N:0:CCACTACTATACCTGT
AAGCTCGTAGTTGAATTTCGGAGTTGCTATTTGAACCGCCCTTAAAAAAGGTGGCTAGGGTAGCAGTAGTCATCATCAAAGTCCACCTTGACATTCTCTTGGTGCGTACTGGGTGTTGACCTCCTTTAGTTCTGTGAATTGCTATCTAGCAATAGGTAGTTAGTTCCAGATAGTTTACTTTGAAAAAATTAGAGTGTTCAAAGCAGGCACAACCTGGCATCATGAATACATTAGCATGGGATAATAGAATATGACATTGGTCTTATTTTGTTGGTTTCTAAGGCCAAAGTAATGATTAATA
+
CCCCCGGGGGGGGGGGGGGGGGGGGGGGGGGGGGGGGGGGDGGGGGGGGGGGGGGGGGGGGGGGGGGGGGGGGGGGGGGGGGGGGGGGGGGGGGGGGGGGGGGGGGGGGGGGGGGGGGGGGGGGGGGGGGGGGGGFGGGCCFGFGGGGGFGFFDFGGGF,<FGGGFFFGGGGGGGGGGGFFGFFGGGGGFGGGGGFGGGFGFGGGGGGGGGGGGGGGGFGGGGGGGGGGGGGCFGGFFGGGFGFC@?EGFCGGGGGFCFGF,?FFGGGGGGGFGG3::@<:CFFFGGGGFGFCFG79EF?7
@M03152:184:000000000-AWYW1:1:2106:26436:14859 1:N:0:CCACTACTATACCTGT
AAGCTCGTAGTTGAATTTCGGGCCTGGCTGAACGGTCTGCCGCAAGGTAAGCACTGTTCTGGCCGGGCCTTTCCTTCTGGGGAACCAGCGTGCTCTTAATTGAGTGCGCTGGGGATCCAGGACTTTTACTTTGAAAGAATTAGAGTGTTTAAAGCAGGCTTACGCTTGAATACATTAGCATGGAATAATAGAATAGGACTTTGGTTCTATTTTGTTGGTTTCTAGGACCGAAGTAATGATTAATAGGGATAGTTGGGTGGAATTCTCGGGTGCCAAGGAACTCCAGTCACCCACTACTATT
+
CCC?CFGEFFGGGF9EGGGFGEEGGGGGGGGFGGGGGGGCFGGGGGGGFFDGGGGGGGGGFGGGGGGGGGGGFGGGGGGGGEGGGGGGGGGGGGGGGE<FFGFGGGGGEGGDGG7CDGDGGDGFFEFFCAEGGFFFEF<FFDGGGFEGFEFGCGGGGGGGGEFGGGDGGFGFGGGGCEGGGGGGGGGGGGGFBFFFGFGGGGC@FFGGFFGC9<FCFCEFE;;FF9,?CECCCFECG7@FGGGGGG6:6E)C@F+<8=@CBCFGC??CDE8>*7CG*856=8CD?8<C9*CCEDF6C9:++
@M03152:184:000000000-AWYW1:1:2106:26422:14859 1:N:0:CCACTACTATACCTGT
AAGCTCGTAGTTGAATTTCGGGCCTGGCTGAACGGTCTGCCGCAAGGTAAGCACTGTTCTGGCCGGGCCTTTCCTTCTGGGGAACCAGCGTGCTCTTAATTGAGTGCGCTGGGGATCCAGGACTTTTACTTTGAAAGAATTAGAGTGTTTAAAGCAGGCTTACGCTTGAATACATTAGCATGGAATAATAGAATAGTACTTTGGTTCTATTTTGTTGGTTTCTAGGACCGAAGTAATGATTAATAGGGATAGTTGGTTGGAATTCTCGGGTGCCAAGGAACTCCAGTCACCCACTACTATC
+
CCCCCGFEEGGGFGGGGGGG7FGGGFGGGGGGGGGGGGGGGGGGGGGGGGGGGGGEFGGG9,EFGGDDFGGGGGGGGGGGGGGDGGGGGGGGGDGGGGGCC9DEFGFCGDCGGCGGGGFFFGGCGGFGGGGFF?FGGDGGGGCFGGGGGGGGGGG<AFGGGGGGGGGGGFGGFGGGGGGGFACDGFFGGGGGCFFC@@@DCFGEGFGGFGGGFC7CCCGGFCC;,?8B::EGGGGE9CC7@CFF>>+7**)=<FGG*=BEFFFG+C@ED**);CF4*)76*A+9C++3<@AE*1CFGFG9:
@M03152:184:000000000-AWYW1:1:2106:29287:14890 1:N:0:CCACTACTATACCTGT
AAGCTCGTAGTTGAATTTCGGGATCAGTACGCTGGTCGTGCCTTCGGTATGCACTGGTGTCACTGGTTCCTACCTTCTGAAGAACCATCATGCCATTCAGTTGGTGCGGTGGGGAATCAGGACTGTTACTTTGAAAAAATTAGAGTGTTTAAAGCAGGCTCGCGCTTGAATACATTAGCATGGAATAATGAAATAGGACGTTTGACCCTATTTTGTTGGTTTCTAGGATCGACGTAATGATTAATAGGGATAGTTGGGTGGAATTCTCGGGTGCCAAGGACCTCCAGTCACCCACTGCTAA
+
@ACC-FE:FGGGGCGGGGGGGGEGGGDFFGG7FGGGGEC>FGGFGE:FFGDGGGGFGFGGGGGGGGGGDFGEFGFGGGGGFFGFGGGGFFGGGGGGGFGCFEGFFDFECEEDGGGGGGGGF,BFGEGAFGGGD9FFGECDFGCDGGGACFGG?AFFFDCCDGCEECGGGGGG9,@;F<7=FG,,@C9EECAFGGGFG,<F>FC7FCGGG,2,@FFGG8BCE6EECE,,,B>CGGGF:EFE?FGGF7F+2:;75AC<E*=8=C++22<<37*1:D**+)5:0*2*/2@<<=3+*1C=+023+
@M03152:184:000000000-AWYW1:1:2106:22081:14898 1:N:0:CCACTACTATACCTGT
AAGCTCGTAGTTGAATTTCGGGATTGACTCGATGGTCGTGCCTTAAGGGGTATGAACTGTCGCTGTTGATTTCTCACCTTCTGGAGAAGCTCGATGTCCTTAATTGGATGTCTTGTGGAACCAGGACCTTTACCTTGAAAAAATTAGAGTGTTTAAAGCAGGCATTTTGCTCGAATACATTAGCATGGAATAATAGAATAGGACGGCATGGTTCTATTTTGTTGGTTTCTAGGATCACCGTAATGATTAATAGGGATAGTTGGGTGGAATTCTCGGGTGCCAAGGAACTCCAGTCACCCAC
+
CCCCCGGGGGGGGGGGGGGGGGGGGGGGGGGGGGGGGGGGGGGGGGGGGGEGGGGGGGGGGGGGGGGFGGGGGGGGGGGGGGGGGGGGFGGGGDGGGGGGGGGGGGGGFGGGGGAEGDEGGGGGGGGGGGGGGGGGGGGGGGEGGGGGGGGGGGGGGGGGGGGGGGGGDGGGGGGGCDFGGGGGGGGFFFGGGFGGFFFFDFFGGGGEGGGGC=EFFFDEFGGG5>FGFGF:DCFFFFGGGFEGGFGGG71=,:6C=,2BFFC*****;?F79+83555:?;65CCC6C@CC6C9?F94C7
@M03152:184:000000000-AWYW1:1:2106:19421:14913 1:N:0:CCACTACTATACCTGT
AAGCTCGTAGTTGAATTTCGGAATCAATTTGTTGGTCGTGCCTCGGTACGTACTGGTATTATTGGTTTCTACCTTCTGAAGAACCTTGATGTCATTAATTTGGTGTCTTGGGGAATCAGGACTGTTACTTTGAAAAAATTAGAGTGTTTAAAGCAAGCATACGCTTGAATACATTAGCATGGAATAATGAGATAGGACGTTTGATTCTATTTTGTTGGTTTCTAGGATCGACGTAATGATTAATAGGGATAGTTGGGTGGAATTCTCGGGTGCCAAGGAACTCCAGTCACCCACTACTATC
+
CCCCCGGGGGGGGGGGGGGGGGGGGGGGGGGGGGGGGGGGGGGGGGGGGGGGGGGGGGGGGGGEFGGGGGGGGGGGGGGGGGGGGGGGGGGGGGGGGGGGGGGGGGGGGGGGGGGGGGGGCFGGGGGGGFGGDGGGGGGGGGGCBDGGGGGGGGGGGGGGGGGGGGGGGGGGGGGGFGGGGGGGGGGGGCFGGGAFFFCEDGGFGGGGCGGGGGGGGGEGGGGGGGFFFGGGDGGGFGGGGGCFGFD6:A6?GGGCEG78F,BFGEC*8=FCGCFDCFFGGGGFGGEFGFG5FGG66?:++
@M03152:184:000000000-AWYW1:1:2106:25343:14941 1:N:0:CCACTACTATACCTGT
AAGCTCGTAGTTGAATTTCGGGATTGACTCGATGGTCGTGCCTTAAGGGGTATGAACTGTCGCTGTTGATTTCTCACCTTCTGGAGAAGCTCGATGTCCTTAGTTGGATGTCTTGTGGAACCAGGACCTTTACCTTGAAAAAATTAGAGTGTTTAAAGCAGGCATTATGCTCGAATACATTAGCATGGAATAATAGAATAGGACGGCATGGTTCTATTTTGTTGGTTTCTAGGATCACCGTAATGATTAATAGGGATAGTTGGGTGGAATTCTCGGGTGCCAAGGAACTCCAGTCACCCAC
+
CCCC@CFFGGEFFGGGGGGGGGGGGFCFFGGGGGDGGGGGGGGGGE<FFGGGGGGGGGGGGGGGGGG<AFFGGGGFGGGGGGGGGGGGEEEGGGGGGFFGGGFGGFCFCGGGGG9F,CFFFGDDEDFFFGGGGGGG9<EE9FCGFGFGGGFAFCFAFCFDF7FGGGAFBFFGGFGFGGFGGGCFGD9FCFGGGDFFGFGCGFEGG>C8:D>FCFFEFFGGGGGGEEG:DF;C68D67A,CF@GGG?F7?FFF76,,4=+?EG6*>C@=0=F7@+*8/;5*:+3*;:CGEF78<D29++9C5
@M03152:184:000000000-AWYW1:1:2106:22186:14967 1:N:0:CCACTACTATACCTGT
AAGCTCGTAGTTGAATTTCGGGATTAATTTATTGGTCGTGCTCTTGTACGTACTGGTATTATTGATTCCTACCTTCTGACGAACCATGATGTCATTAATTTGGTGTCATGGGGAATCAGGACTGTTACTTTGAAAAAATTAGAGTGTTTAAAGCAGGCTCACGCTTGAATACATTAGCATGGAATAACGAAATAGGACGTTTGATTCTATTTTGTTGGTTTCTAGGCTCGACGTAATGATTAATAGGGATAGTTGGGTGGAATTCTCGGGTGCCAAGGAACTCCAGTCACCCACTACTATC
+
CCCCCFFFCDCFCAFCFF9CCCECG9FGFGGGFEGGGGG;CF9FFEFCACF@EFFFGGGGGGGGGFG9EFGGEEFGGG<FG7@FC@CAFDFGCFGEA<9F9<DEFEC9FFGGCCC@<FD8FFGDGGFGGE,,<?,A,+?=<EFFGFGFGFGEEFFFGCFFGDE8FG@8AEC9ADAC,<FFF?AEGG;BEE@FFGG,<,@3@ACABCFACFGFF9EFF?63D@5;;9,7,4CGGC8:CF:FFF@::78,:=68CEG68:88B9BC+=?*:5C7C7C**0;EG:97@+<@0=?*;976A97<+
@M03152:184:000000000-AWYW1:1:2106:18279:15026 1:N:0:CCACTACTATACCTGT
AAGCTCGTAGTTGAATTTCGGGATCGACGGGTCGGTCGCGCCTCTGGTGTGTACTGGCCCTGTCGGTTTCTCCCTTCTGACGAACCACGATGTCATTAATTTGGTGTCGTGGGAAATCAGGACTGTTACTTTGAAAAAATTAGAGTGTTTAAAGCAGGCATTCGCTTGAATACATTAGCATGGAATAATGAAATAGGACGTTTGATCTTATTTTGTTGGTTTCTAAGATCGCCGTAATGATTAATAGGGATAGTTGGGTGGAATTCCCGGGTGCCAAGGAACTCCATTCACCCACTACTAT
+
CCCCCGECGDFFCECEGGAE@7FGGGGGGGGGGGGGGGG@CG@FGFFGEFFAFFGFAFGFGFGGGGGGGGGGGGGGFG<?FCEGGCEFGGGGGFGGGB<F5,EFGFGFGFCEGD@FAFC9F@FGGGGFFGGGGGGG9<FGGDAC9FFGGGGGGGFDGFGCFGGF:F7F,<;9B,7F,>AFFGFF,?FFC9DCC;?FD:CEGGG@,;CFEFGGG99=BFF8CF92+32<C9**3*=EGGCEG@FFGEFD6*7C8CCCC5E>C52CF++<5ED7837*<5FFFF<:C<+++*0<@*9*0<*2+
@M03152:184:000000000-AWYW1:1:2106:2751:15062 1:N:0:CCACTACTATACCTGT
AAGCTCGTAGTTGAATTTCGGGCCTGGCCGGGCGGTCTGCCTAACGGCACGTACTGTCTGGGCGGGCCTTACCTCTTGGTGAGCCGGCGTGCCCTTTGTTGGTGTGCGTCGGGGAACCAGGACCTTTACCTTGAGAAAATTAGCGTGTTCAAAGCAGGCCTATGCCTGAATACATTAGCATGGAATAATAAAATAGGACGCGCGGTTCTATTTTGTTGGTTTCTAGAGTCGCCGTAATGATTAATAGGGATAGTTGGGTGGAATTCTCGGGTGCCAAGGAACTCCAGTCACCCACTACTAT
+
CCCCCFFGGGC<FGGGFGGGGGGGGGGGGGGGG:FGGGGGGGC8FGGGEGEG,@FF?EFGGGGGFFGGGGGGGFGGGGGGFFGGFGCGCFGGGGFFFGGEC@FFFGGGGGGGGGGG>FGGGGGGGGGGFCAFGFFF9<F;FC<,=<F*2>CGGFFFFCECFFB,<?FGGGCAF,,?FCGFCBFFFGGGFG?CC9CG+9C5*:*:E>8E?F7EDCCFGCFE@FGGGG7<FC>5AEC==*2CFF?CFCFCFEFCFF?EFGE>C@C9+<7+95*>=D<FG><FC*02AC<FC4+<:D3CC672+
@M03152:184:000000000-AWYW1:1:2106:15100:15128 1:N:0:CCACTACTATACCTGT
AAGCTCGTAGTTGAATTTCGGGGTTAGTAGGCTGGTCATGCCACCGGTATGTACTGGTCTTACTGATTCCTCCTTCCTGATGAACTGTAATGCCATTAATTTGGTGTTGCAGGGAATCTGGACTGTTACTTTGAAAAAATTAGAGTGTTTAAAGCAGGCTAACGCTTGAATACATTAGCATGGAATAATGAAATAGGACGTTCGATCCTATTTTGTTGGTTTCTAGGATTGACGTAATGATTAATAGGGATAGTTGGGTGGAATTCTCGGGTGCCAAGGAACTCCAGTCACCCACTACTAT
+
CCCCCFGGGGGGFDFGGGGGEGGGGGGGGFGGGGGGGGGGGGGGGGGGGGGGGGGGGGGGGGGGGGGGGGGGGGGFGGGGGGGGGGCFGGGFGE,CEFDFGFFGGGGGGGGGGGGGGGGGFGGGGGGGGGGGGDGG9CFGGGGGGGGGGGGGGGAFGGGGGGGGDEGGGGGGGFGGGFGGGGGGGGGGFFGG9FGGFGGGBFCEEGGGGGGGGGFDFGDGCFAFCGCFFGF6D5CG59C?FD7C9D<F6,;:?GGG?5::EE9C?9EGDF:CGDFF68;C**2;?@E<C+A9=GGGF+2:9
@M03152:184:000000000-AWYW1:1:2106:19061:15133 1:N:0:CCACTACTATACCTGT
AAGCCCGTAGTTGAATTTCGGGATCAGTACGCTGGTCGTACCTTCGGTATGCACTGGTGTCACTGGTTCCTCCCTTCTGACGAACCGTCATGCCATTCACTTGGTGTGGCGGGAAACCAGGACTGTTACTTTGAAAAAATTAGAGTGTTTAAAGCAGGCTCACTCCTGAATACATTAGCATGGAATAATGAAATAGGACGTTGATCTTATTTTGTTGGTTTTTAGGGTTGACGTAATGATTAATAGGGATAGTTGGGTGGAATTCTCGGGTGCCAAGGAACTCCAGTCACCCACTCCTTTA
+
C@CC-CE:7C@EFGGGGFGGG@CFFAFGGEFEGGCF<FGFGGGGGD7FG8FGEFGGGGFGGGGGGC@FGFGGGGFGGGG9FGD@FGGCFGGGGFFGGC?FGCEEFFFG@F@:@+CF,,=A++DFGGGGGGG9,,B9DCGGF<FCFGGG@=CDGAFCE7@AFF9,@,@<C,<<<EFCCF,@=F7@B,3@>>;F@D,;,77C>7217@@B,,CC,,=322=80*=8@+*?:E+9*3C*=EF?FC@@D9C*CC)<@CFF5:885:9CD+<E7=F<C**2:)5:60<*02<<+6?CC*9*:+*++
@M03152:184:000000000-AWYW1:1:2106:15950:15231 1:N:0:CCACTACTATACCTGT
AAGCTCGTAGTTGAATTTCGGAGTTGTTATCTGAACCTCTCTGCCGTCACAAGTGGGGAGGGTAGGGTAGCTACAGTCTTCACCAAAGTCCACCAGGATATCCTCTTGGTGTGTGCTGGGTGTTGACCTCTTTTCTTCTGGTTACTTTTACTGCAGAAATGTAGTATTTAGTCCAGATAGTTTACTTTGAAAAAATTAGAGTGTTCAAAGCAGGCATAACTAGGCATCATGAATACATTGGCATGGGATAATAGAATATGACTCTTGGTCTTATTTTGTTGGTTTCTAAGGCCAAAGTAAT
+
CCCCCFGGGFCGGGGGGGGGGEGGGGGGGGGGGGGGGGGGGGGGGGGGGCGFFGGGGGGGGGGGGGGGGGCGGGGGGGGGGGGGGGCFFGGGGGGGGFGFGGGGGGGGDFGGGGGGGGGGGGGGFGGFGGFGGGGGGGGGGGGGGGGGGGGGGGFG9F8FFGGGGFAGGFEGGCEG9FGGGGGFGGGGGGCGC,@?FFGGFCGGG9FFEFFDGGG?EGGDFGFGCFGGGGGGG;EFGGG=CGGGGG5?79BGCG7BF<FFGGGGGG,A8:CC?F:DF8AFEFEFGFCF7@6CC5;6CGCC9
@M03152:184:000000000-AWYW1:1:2106:22643:15286 1:N:0:CCACTACTATACCTGT
AAGCTCGTAGTTGAATTTCGGGATCAATGGATTGGTCATGCCGTTGGTATGTACTGGTCATATTGGTTCTCACCTTCTAAGGAACCATAATGTCATTCATTTGATGTTTTGGGGAATTAGGACTGTTACCTTGAAAAAATTAGAGTGTTTAAAGCAGGCTAACGCTTGAATACATTAGCATGGAATAATGAAATAGGACATCGCATTCTATTTTGTTGGTTTCTAGGATCGATGTAATGATTAATAGGGATAGTTGGGTGGAATTCTCGGGTGCCAAGGAACTCCAGTCACCCACTACTAT
+
CCCCCFGGGFFGGGGGGGGGGGFGGGGGGGGGGGGGFGGGGGGGGGGGGGGGGGGFGGGGGGGGGFGGGGGGGGGGGGGGGGGGGGGGEGGGGGFGGGGGGGGGGGGGGGGGDGGEGGGGGGGGGGGFEFFGGGGGGGGGGGGFFGGGGGGGGFDGFGGGFGGGGGGGGGGFG<EGGFGGGFGGGGFGF9CFGFGDFGGGGGDCBFGGG=9@EGGGGCFCGGFCGG9,>:>EFCGFGGG?:7EGFC=?C?9:8DCDD*1:*=?4<CFEDF*/*7CFGA;6CFCC9+?2C/<<CFDGD<CC?
@M03152:184:000000000-AWYW1:1:2106:5616:15339 1:N:0:CCACTACTATACCTGT
AAGCTCGTAGTTGAATTTCGGGCCTGGCCGGGCGGTCTGCCTAACGGCACGTACTGTCTGGGCGGGCCTTACCTCTTGGTGAGCCGGCGTGCCCTTTGTTGGTGTGCGTCGGGGAACCAGGACCTTTACCTTGAGAAAATTAGAGTGTTCAAAGCAGGCCTATGCCTGAATACATTAGCATGGAATAATAAAATAGGACGCGCGGTTCTATTTTGTTGGTTTTTAGAGTCGCCGTAATGATTAATAGGGATAGTGTGGTGGAATTCTCGGGTGCCAAGGAACTCCAGTCACCCACTACTAT
+
CCCCCGGEGGGGGGGGGGGGGGGGGGFGGGGGGGGGGGCGGGGGGGGGGGGGFGGFFGGGGGGGGGGGGGGGGGGGGGGFGGGGGCFGGGGGGGGGGGFDFGF7FGGGGGGG7CFGGGGFGGGGFGGGGGFGGCFGFGFFFGGFFGGGGGGGFCFFGFDGGGGGGG9FGCFCFGDFCCF,<9FFFFG@FFGGGFCF@CF8C8CGGCEGG+<FEFGFGCCEE6*1*0<?F@8?=CE*:F7AFGDF7:CFFGFF<C+0<5;C88++++2<7E***9CDEFF6CF7:80A<+*<9E3*:?E>7+
@M03152:184:000000000-AWYW1:1:2106:12771:15366 1:N:0:CCACTACTATACCTGT
AAGCCCGTAGTTGAATTTCGAGATCAGTACGCTGGTCGTGCCTTTGGTATGCACTGGTGTCACTGGTTTCTCCCTTCTGAAGAACTGTCATGCCATTCAGTTGGTGTGGCGGGGAATCAGGACTGTTACTTTGAAAAAATTAGAGTGTTTAAAGCAGGCTCACGCTTGAATACATTAGCATGGAATAATGAAATAGGACATCGCATTCTATTTTGTTGGTTTCTAGGATCGATGTAATGATTAATAGGGATAGTTGGGTGGAATTCTCGGGTGCCAAGGAACTCCAGTCACCCACTACTAT
+
CCCCCGGGGGGGGGGGGGGGGGGGGGGGGGGGGGGGGGGGGGGGGGGGGGGGGGGGGGGGGGGGGGGGGGGGGGGGGGGGFGGGGGGGGGGGGGGGGGGGGGGGGGGGGGDDGGCFGGGFGFGGGGGGGFGGGFGGGEFGGEGGGGGGGGGGGCFGCFGFGGGGGGGGGGGGDCFGCCGGG9FGGGGGGFGGGGGGGGFFFGGGGGGCG@FGGGGGG8FC@8=FFCG6;BGGGCF?CCEFC@EEFCGC=GFGDFD?8EG7?C99F9FG3EE7*<DFC@FGCCGFFGGGFFGGGFGF60:<+
@M03152:184:000000000-AWYW1:1:2106:22716:15378 1:N:0:CCACTACTATACCTGT
AAGCCCGTAGTTGAATTTCGGGATCAATTTGCTGGTCGTGCCTACGGTACGTACAGGTTTTGTTGGTTCTTCCTTTCCGAGGAGCCGCGATGTCATTAATTTGGTGTCGCAAGGAATCGGGACTGTTACTTTGAAAAAATTAGAGTGTTTAAAGCAGGCTAACGCTTGAATACATTAGCATGGAATAATAAAATAGGACGCTTGATCCTATTTTGTTGGTTTCTAGGATTGATGTAATGATTAATAGGGATAGTTGGGTGGAATTCTCGGGTGCCAAGGAACACCAGTCACCCAATACTAA
+
CCCC9FGB@CFFFGGFGDGFF@+FFEFC9FCFFCGGGGFFGGGCE;;FDFFACDGGG@E<F@FDGFCC@FA<FGGGGGG,CCDFFF=CE@F:C?FG<FGGGGGFFD===<CFE7@EF9FFGEDEAFF9<EE,:,C<EEDF=BDD9A<5CFFGGFGGGD7FFF<FC:FFGAFG9,EFFF7,@AF,@C@=@B5FFFCFFGF7*><C>F?FCFC@FC9FC6C4;F@FGEG?9FCC+?FF+@++=A99+1A+*=5C6>91C**=5*<<C:A+95//:97:EFF=::=5***3AFCFFF7>++0++
@M03152:184:000000000-AWYW1:1:2106:8217:15394 1:N:0:CCACTACTATACCTGT
AAGCTCGTAGTTGAATTTCGGGCCTGGCCGGGCGGTCTGCCTAACGGCACGTACTGTCTGGGCGGGCCTTACCTCTTGGTGAGCCGGCGTGCCCTTTGTTGGTGTGCGTCGGGGAACCAGGACCTTTACCTTGAGAAAATTAGAGTGTCCAAAGCAGGCCTATGCCTGAATACATTAGCATGGAATAATAAAATAGGACGCGCGGTTCTATTTTGTTGGTTTCTAGAGTCGCCGTAATGATTAATAGGGATAGTTGGGTGGAATTCTCGGGTGCCAAGGAACTCCATTCACCCACTACTAT
+
CCCCCGGGGGGGGGGGGGGGGGGGGGGGGGGGGGGGGGGGGGGGGGGGGGGGGGGFGGGGGGGGGGGGGGGFGGGGGGGGGGGGGGGGGGGGGGGFGGGGGGGGGCFGGGEGGGDGFGGGGGGGGDGGGGGGGFGGFFGGFGGGFGGGGGGFFGGGDFGGGGGGGGGG>FGGFDFGGGCFGGGGGGGGGGGGGGGCFEGGGGGGGGGGG9EGGGGGGGGGGCFGFGFFGC8CGEEG5=EFGGGCCC?EEC5:6EGFF5EECF?FGEGCD581:DF>C)):FFGFFF+2+9CGFCDGF?:<+
@M03152:184:000000000-AWYW1:1:2106:6760:15413 1:N:0:CCACTACTATACCTGT
AAGCTCGTAGTTGAATTTCGAGAGTTTTTTGTGTCAAAGCTCGCCCTTGTGGTGTGGCTCGACATAGGCTTTCTATTATTGGATAGTGGGCAACCGCTTCCAATCATTTACTTTGAAAAAATTAGAGTGTTCAAAGCAGGCGTAACCTTGCCATTGAATATTACAGCATGGGATAATAGAATATGACGTTGGTCTTATTTTGTTTGTTTCTAAGGCTGATGTAATGATTAATAGGGATAGTTGGGTGGAATTCTCGGGTGCCAAGGAACTCCAGTCACCCACTCCTATCTCCTATGCCGTC
+
CCC9CGCCFGFCFDGECG9CFCFCCFGGGGDGEEFGFCCDFACGCEFGGGGDGGGGCCFGEGGGG<FFGGGCEEFFGCFG<<FEG,<CFAEFC@8BFG7BFGGGGCFEEGFAF?F9A?,B@EF??FFGE@E,BEFA84,BCGGEGGC<BAFGFDFF,CDFGFG,?<FEFF<F,@B:BD,>@DFGAD9C:::7<;DC,FCEGAFC,>>:C;F@9C8CEF,>D?C,>B,>>9CFC?,<6??FF;?6CC5E5F4F9>EC55BEEC+?5*4AFCF<C*C4EF?*:CF*29+99BC+2**0:?DG5
@M03152:184:000000000-AWYW1:1:2106:7297:15417 1:N:0:CCACTACTATACCTGT
AAGCTCGTAGTTGAATTTCGGGACCGGTGGGTTGGTCGTGCCTCCGGTACGTACTGGCCTTACTGGTTCCTCCCTTCTGACGAACCACGATGTCTTTAATTTGGTTTCGTGGGGAATCAGGACTGTTACTTTGTAAAAATTAGAGTGTTTAAAGCATGCTAATGCTTGAATAGATTAGTATGGAATAACGAAATAGGACGTTTGTTCTTATTTTGTTTGTTTCTAAGATCGACGTAATGATTAATCGGGATAGTTGGTTGGAATCCTCGGTTGCTACGGAACTCAGTCACCCTCTAATCTT
+
CCCCCFGCCFCD-FADCFGCE@FGGCC6@F@@7:FEFFGC7<ECFE:CFGGF6CFEF,CFECFG,CCDCFCF8BAFGFF,CB7>7BE,8@<,49,5@B9,CBBEA<,54:?B>7+8BB<F8EF<,E<<E@FG<,5<5CD88AB9DFG?,D<D<3,D,B@D<F,CC@37FADGG,@;C<,,8,>,@D9,@*@>*D9B73<CFE71,6?@9FFGC@@DD,:6:EBC@;22BB*::C8;**+<1+49:+:57*:6+A??6/=B*+<E+<9<*//9EF>C+).:*2A*++3<FF+/*/0++3*++
@M03152:184:000000000-AWYW1:1:2106:21686:15477 1:N:0:CCACTACTATACCTGT
AAGCTCGTAGTTGAATTTCGGGATCAATATATTGGTCATGCTTAGGTATGTACTGGTATTATTGATTTCTCCCTTCTGAAGAGCCATGATGTCATTAATTTGATGTCGTGGGGAATCAGGACTGTTACTTTGAAAAAATTAGGGTGTTTAAAGCAGGCTTTTTCGCTTGAATACATTAGCATGGAATAATGAAATAGGACGTTTGATTCTATTTTGTTGGTTTCTAGGATCGACGTAATGATTAATAGGGATAGTTGGGTGGAATTCTCGGGTGCCAAGGAACTCCAGTTACCCACTACTA
+
CCCCCFGFGGGGGGGGGGGGGGGGGGGGGGGGGGGGGGGGFGGGGGGGGGGGGGGGGGGGGGGGGGFGAEGGGGGGGGGGGGGGGGGGGGGGGGGGGFGGGGGGGGGGGGGDGDEGGFGFGFGGGGFFGGGGGGGGFGGGGGGGGGGGGGGFFFFFGGFGGGGGGGGF@FFGGGGGGGGGGGGFECFDGFAEADCDCFGGCFFFG9FGGGFFGGGGGGGFGGGFFGF98EGGGGEG*9C?FGGGFGGGCFFG6FGECC8:*:=9?CCGFGC)ACG4C6A5C86DC?8C:+=AFGG=E6<C+
@M03152:184:000000000-AWYW1:1:2106:24744:15539 1:N:0:CCACTACTATACCTGT
AAGCTCGTAGTTGAATTTCGAGATCAGTACGCTGGTCGTGCCTTCGGTATGCACTGGTGTCACTGGTTTCTCCCTTCTGAAGAACCGTCATGTCATTAAGTTGGTGTGGCGGGGAATCAGGACTGTTACTTTGAAAAATTAGAGTGTTTAAAGCAGGCTTACGCTTGAATACATTAGCATGGAATAATAGAATAGGACTTTGGTTCTATTTTGTTGGTTTCTAGGACCGAAGTAATGATTAATAGGGATAGTTGGGTGGAATTCTCGGGTGCCAAGGAACTCCAGTCACCCACTACTATCT
+
CCCCCGGGGGGGGGGGGGGGGGGGGGGGGGGGGGGGGGGGGGGGGGGGGGGGGGGGGGGGGGGGGGGGGGGGGGGGGGGGGGGGGGGGGGGGGGGGGGGGFGGGFGGGGGGGGGGGGGGGGGGGGFGGGFGGGGGGEFFGGGGGGGGGGGGGGGGGGGGGGGGGGGGFGGFGGGCCCGFCGGGGGGGGGGEFGFFGFGFCFGGFFCGFFGGGFFGGG8FGFGFGGFBFGGGGGGGGCEFG?FECFGGFCA)+;<EDGGGCEFG9C+;EDG5*ACCFF7;CF7CG6<:C99CC5766F:*20
@M03152:184:000000000-AWYW1:1:2106:5783:15567 1:N:0:CCACTACTATACCTGT
AAGCTCGTAGTTGAATTTCGGGATTGACTCGATGGTCGTGCCTTAAGGGGTATGAACTGTCGCTGTTGATTTCTCACCTTCTGGAGAAGCTCGATGTCCTTAATTGGATGTCTTGTGGAACCAGGACCTTTACCTTGAAAAAATTAGAGTGTTTAAAGCAGGCATTTTGCTCGAATACATTAGCATGGAATAATAGAATAGGACGGCATGGTTCTATTTTGTTGGTTTCTAGGATCACCGTAATGATTAATAGGGATAGTTGGGTGGAATTCTCGGGTGCCAAGGAACTCCAGTCACCCAC
+
CCCC9CFFGGGGGGGGGGGGGGEGGGGGGGFFFGGGGGCFGGGGGGGGGGGGGGGGFFFGFGGGGGGGGGGFGGGGGGGGGFGGGFFFGGGGGGGGGAFGGGGGF<EGGGG<FFGFGGGGEGGGGGCFFGGGGGGGFDGGGGGAFGGGGAFGGGGGGCAEF7FGGGFGGGGGGDCFGCFFFGGGGGGFFGGGGGGFGGGGCFF7@::@EFG@CFFFCFAEFGGGGG5,,DEGGC;EFC,*,47*=BEGGGFG,>6C@CGC?CG5=7CC=?+1+17*/.:=EDFCC886C*CFG7>9CF*:A
@M03152:184:000000000-AWYW1:1:2106:12974:15573 1:N:0:CCACTACTATACCTGT
AAGCTCGTAGTTGAATTTCGGGGGCATTCAGGCCAAAGCTCGTCCTTGTGGCGTGGCTGGGTCTGGGCTTCCTACGTTTGGATAGTGGGCCACCGCTTCCAATCATTTACTTTGAAAAAATTAGAGTGTTCAAAGCAGGCGTAACCTTGCCATTGAATATTACAGCATGGGATAATAGAATATGACGTTGGTCTTATTTTGTTGGTTTCTAAGGCTGATGTAATGATTAATAGGGATTGTTGGGTGGGATTCTCGGGTGCCAAGGAACTCCAGTCACCCACTACTATCTCGTATGCCGTCT
+
CCCCCGEFCFBFECGFFGCFGDB@F7FFFFGGGGGGGGGGGE@FEGGGF,B<@@EFGF:FGGG8F<FDG<=EFCGGEGG7@C9FGGG?E7,B<FFGCFEF,CFEBFFGA9@F9FGDFGGGGGG<<EFFB,,CDFFFG8<FEGG7CE9FFGGGGGFFFGGGGGCC,D@FDGCFGGCFEAECEGFEFFEEGGGGGGCEGFFGGFE7EED:CG;@;F8CFDCEF;9CCBEGF?<95:CFG*:CCC:*:C**268+>AE=5/**AFCGCEE*><+*+20*+*0:C*6CF++++/*;***3A5**/
@M03152:184:000000000-AWYW1:1:2106:14675:15619 1:N:0:CCACTACTATACCTGT
AAGCTCGTAGTTGAATTTCGGGCCTGGTTGGGTGGTCCGCTTAACGGCGTGTACTGTCTGACTGGGTCTTACCTCTTGGTGAGCCGGCGTGCCCTTAACTGGGCTGCGTCGGGGAACCAGGACTTTTACCTTGAGAAAATTAGAGTGTTCAAAGCAGGCCTACGCCTGAATACATTAGCATGGAATAATAAAATAGGACGTGCGGTTCTATTTTGTTGGTTTCTAGAGTCGCCGTAATGATTAATAGGGATAGTTGGGTGGAATTCTCGGGTGCCAAGGAACTACAGTCACCCACTACTAT
+
CCCCCGGGGGGGGGGGGGGFEGGGGGGGFGGGGGGGGGGGGGGGGGEGGGGGGGGFGGGGFGGGGGGGGGGFFFGGGFGGGGGGGCGGCF:FGGEGEGGGGGGGGGGGGGGGGGGGGGGGGGGGGGGGGGGGCFGGGGGAFC@<<FFGGGGFGAFGFGGGGGGGGGGGGGG;<FGGFGEFFGGGGGGFGGGG,@@<:ACCF7*CC<C*2,CCGCEGCC>*;FCGGFFCFC?8CGEC7:+<+AF7F7E<E6:CC@EFDE;5?8EGG<C9C5?<=C9CC)766FC0<E?E?4:?ED3=+67++
@M03152:184:000000000-AWYW1:1:2106:17282:15656 1:N:0:CCACTACTATACCTGT
AAGCTCGTAGTTGAATTTCGGGATCAATTGATTGGTCATGCCGTTGGTGTGTACTGGTCGTATTGGTTCTCACCTTCTAAGGAACCTTAATGTCATTAATTTGATGTTTTGGGGAATTAGGACTGTTACCTTGAAAAAATTAGAGTGTTTAAAGCAGGCTAACGCTTGAATACATTAGCATGGAATAATGAAATAGGACATCGCATTCTATTTTGTTGGTTTCTAGGATCGATGTAATGATTAATAGGGATAGTTGGGTGGAATTCTCGGGTGCCAAGGAACTCCAGTCACCCACTACTAT
+
CCCCCGGGGGGGGGGGGGGGGGGGGGGGGGGGGGGGGGGGGGGGGGGGGGGGGGGGGGGGGGGGGGGGGGGGGGGGGGGGGGGGGGGGGGGGGGGFGEFGGGGGGGGGGGGGGGGGGGGGGGGGGGGGGGGGFGGGGGGGGGGGGGGGGGGGGFFGGGDGGGGGGGGGGFFGDGGFGCGGGGGGFGGGGFGGGCFGGGFGGGGGGGGFFCGFGGF<DEGEGFGGGGGGGFEGGFGCFGGGGGGGGCFFGGFF6FGGFDGE>CCEG9F7DGGFCDGFGFFGFGGGGCFGGFGCGGCFGGFF9
@M03152:184:000000000-AWYW1:1:2106:21272:15735 1:N:0:CCACTACTATACCTGT
AAGCTCGTAGTTGAATTTCGGGATTAATTTACTGGTCGTGCTATTGTACGTACTGGTATCATTGATTCCTACCTTCTGACGAACCATGATATCATTAATTTGGTGTCTTGGGGAATCAGGACTGTTACTTTGAAAAAATTAGAGTGTTTAAAGCAGGCTCACGCTTGAATACATTAGCATGGAATAACGAAATAGGACGTTTGATTCTATTTTGTTGGTTTCTAGGATCGACGTAATGATTAATAGGGATAGTTGGGTGGAATTCTCGGGTGCCAAGGAACTCCAGTCACCCACTACTATT
+
CCCCCGGGGGGGGGGGGGGGGGGGGGGGGGGGGGGGGGGGGGGGGGGGGGGGGGGFGGGGGGGGGGGGGGGGGGGGGGGGGGGGGGGGGGGGGGGGGGGGGGGGGGGGGGGGGGGGGGGGGGGGGGGGGGGGGGGGGGGGGGGGGGGGGGGGGGGGGGGFGGGGGGGGGGGGGGGGGGGGGGGGGGGGGGGGFAFGGGGGGGGFGGGGGGGGGGGGGGGFGGGGGGGGGGGGGGGGGFFGGGGGG7C6?E)8CCFGEGGGF9?FFFC=GGGGEGGGGFFGFDGCGGG?GFGEGDGC6+*3+
@M03152:184:000000000-AWYW1:1:2106:24274:15799 1:N:0:CCACTACTATACCTGT
AAGCTCGTAGTTGAATTTCGGGATCAATTGATTGGTCATGCCATTGGTATGTACTGGTCATATTGGTTCTCACCCTCTAAGGAACCATAATGTCATTAATTTGATGTTTTGGGGAATTAGGACTGTTACCTTGAAAAAATTAGAGTGTTTAAAGCAGGCTAACGCTTGAATACATTAGCATGGAATAATGAAATAGGACATCGCATTCTATTTTGTTGGTTTCTAGGATCGATGTAATGATTAATAGGGATAGTTGGGTGGAATTCTCGGGTGCCAAGGAACTCCAGTCACCCACTACTTT
+
CCCCCGDGGGGGFFGGGGGGGGGGGGEGFGGGFFGGGGGGGGGDGGGGGGGFFFFFEGGGGGGGFFGGGGFGGGFGGGAFGGGGGGGGGGGGGGGFG9EFFGFFGGGGGG8CGGGGGGGGFEFGGFGGGGGGGG8FEDEG8EFFFGGGGGGGGGGGG7BFGGGGGGGGF@FGFGGGGAEEF9AFGGGFGGGG9AECD<AAFDEGEGDFGAFB9;;FGG6BC8;EF9CCFGCGGAFF,;;AEDFC@::ECEAFCDFC,*6:B:4?61C?GF=FE3*;C55CF8+;C0??CFG655/=FCD+1
@M03152:184:000000000-AWYW1:1:2106:25349:15814 1:N:0:CCACTACTATACCTGT
AAGCTCGTAGTTGAATTTCGGAATCAATGGATTGGTCATGCCGTTGGTATGTACTGGTCATATTGGTTCTCACCTTCTAAGGAACCATAATGTCATTCATTTGATGTTTTGGGGAATTAGGACTGTTACCTTGAAAAAATTAGAGTGTTTAAAGCAGGCTAACGCTTGAATACATTAGCATGGAATAATGAAATAGGACATCGCATTCTATTTTGTTGGTTTCTAGGATCGATGTAATGATTAATAGGGATAGTTGTGTGGAATTCTCGGGTGCCAAGGAACTCCAGTCACCCACGACTAA
+
CCCCCGGGDFGGGFFGGGGGGGGGGGDFGGFGGGGFFFGGGGGGGGGGGGGFEGGFGGGGGFFGEFFGGGGGGGGGGGFGGFDFGC<CEGGGFGGGFFGGGGGFFGGGGGFGGD:FFGGGFGGGGGGFGGGG9EAFEEFGGDG9EFGFGGGG9,EFDFDGGGGGGGGG8BFGGGGF<FGGGFGGEEFGGFG9FGGFECFGGCGEGDCFG<@@FF;DFFCBEGGGGG9893:CCEFCAF,5EDCC9D,414;7DF7A,4DB*;BCEEF7***2*/0C+8:6C667+3+59BD9F5***11*0
@M03152:184:000000000-AWYW1:1:2106:25311:15821 1:N:0:CCACTACTATACCTGT
AAGCTCGTAGTTGAATTTCGGGACCAATTTGTTGGTCGTGCCTCGGTACGTACTGGTATTATTGGTTTCTCCCTTCTGAAGAACCTCGATGCCATTAATTTGGTGTCGTGGGGAATCAGGACTGTTACTTTGAAAAAATTAGAGTGTTTAAAGCAGGCATACGCTTGAATACATTAGCATGGAATAATGAAATAGGACGTTTGATTCTATTTTGTTGGTTTCTAGGATCGACGTAATGATTAATAGGGATAGTTGGGTGGAATTCTCGGGTGCCAAGGAACTCCAGTCACCCACTACTATC
+
CCBCCGEGEGGGGGGGGGGGGGGGGGAFGGGGGGGGGGGGGGGGGGGFEGGGGGG8FEFGGGGFEGGGGGGGGGGGGGGGGGCFGGGGGGGGGDGGFGGGFEGFGGGGGDGGGGGGGCGGGGGGGGCGFDFFF?F9FGGGGCFGGFGFGGGGGGGGGGGGGGGGGGGGGFGGGGGGGGGGGGGDFGGGGEG=FCFFFGGFGGGGEFFFFFCFGGGDF5CFFFC;DDEEF5B>EGGGGGCCCGGGFFEGFGFDGGC6:CEEFGGGCA<5CCGGGGGFF>FFF?F*<<CG7@GGGGGG?CGF+
@M03152:184:000000000-AWYW1:1:2106:17065:15837 1:N:0:CCACTACTATACCTGT
AAGCTCGTAGTTGAATTTCGGGATCAATTTGCTGGTCGTGCCTACGGTACGTACTGGTTTTGTTGGTTCCTCCTTTCCGAGGAGCCGTGATGTCATTAATTTGGTGTCGCAAGGAATCGGAACTGTTACTTTGAAAAAATTAGAGTGTTTAAAGCAGGCTAACGCTTGAATACATTAGCATGGAATAATGAAATAGGACGTTTGATCCTATTTTGTTGGTTTCTAGGATCTACGTAATGATTAATATGGATATTTGGGTGGAATTCTCGGGTGCCAAGGAACTCCATTCACCCACTTGTAT
+
CCCCCCCGGGGGGCFGFGGGGC:FGG6EFDGGGGAGGEC7FGGGGFGGCFGGGGGCFFGGDEGGGCFFFEEFFEGGEFFCEG7CDEGFC<FGGGG9EF,F<ECGC,EF:FFFFGGFGGGG>CCFAEFGDCFFF9FFE<:?EEEGGGFAFFFG9CFFF<7=FC=FECCF@FCFCBGGGFGGABFE>F;E9;C>,@9DFGGCGGG<,E,,53@FFGGGGGGE*>;D@,BFFFF7AC:9/:9@FGGFDC,+++;C7+23<*8*:*2<C?FFDC*;EC**<75*:8<*++++21:+*1*7++00+
@M03152:184:000000000-AWYW1:1:2106:21129:15862 1:N:0:CCACTACTATACCTGT
AAGCTCGTAGTTGAATTTCGGGATCAATTTATTGGTCGTGCTATTGTACGTACTGGTATTATTGATTCCTACCTTCTGACGAACCATGATGTCATTAATTTGGCGTCTTGGGGAATCAGGACTGTTACTTTGAAAAAATTAGAGTGTTTATAGCAGGCTCACGCTTGAATACATTAGCATGGAATAACGAAATAGGACGTTTGATTCTATTTTGTTGGTTTCTAGGATCGACGTAATGATTAATAGGGATAGTTGGGTGGAATTCTCGGGTGCCAAGGAACTCCAGTCACCCACTACTATC
+
CCCCCGGGGGGGGGGGGGGGGGGGGGGGGGGGGGGGGGGGGGGGGGGGGGGGGGGGGGGGGGGGGGGGGGGGGGGGGGGGGGGGGFGGGGGGGGGGFFGGGGGGGGGGGGGGGGGGGGGGGGGGGGGGGGGGGGGGGGGGGGGGGGGGGGGGGCFGGGGGGGGGGGGGGGGGGGGGGGGGGGFFGGGGGGGGGGGGGGGGGGGEFGFGGGGGGCGGGDEGGGGGGCGGGD>8>EG55B79CC7EG7CFGCFGGGCECGCC8:CF@C<**CGD*>@9FFFGGGG4@?A+<FF;8CF+0:FF7
@M03152:184:000000000-AWYW1:1:2106:12806:15874 1:N:0:CCACTACTATACCTGT
AAGCTCGTAGTTGAATTTCGGGATCAATTGATTGGTCATGCCATTGGTATGTACTGGTCATATTGGTTCTCACCTTCTAAGGAACCTTAATGTCATTAATTTGATGTTTTGGGGAATTAGGACTGTTACCTTGAAAAAATTAGAGTGTTTAAAGCAGGCTAACGCTTGAATACATTAGCATGGAATAATGAAATAGGACATCGCATTCTATTTTGTTGGTTTCTAGGATCGATGTAATGATTAATAGGGATAGTTGGTTGGAATTCTCGGGTGCCAAGGAACTCCATTCACCCACTACTAT
+
CCCCCGGGGGGGGGGGGGGGGGGGGGGGGGGGGGGGGFGGGGFGGGGGGGGGGGGGGGGGGGGGGGGGGCDGGGGGGGFFGGGGGGGGGGGFGGGGGCFGGGGDGGGGFGGCEGGGGGGGGGGGGGGGGGGGGFFGGGGGGGGGGGGGGGGGGGGGGGGGGGGGGGGGGGGGGGGGGFGGGGGGGGGGGGGGGGGFFGGFGGGGEGGDF9@ADF;FF?FGGFAFGG??FFDGC9>@:EFAFFD9C@7?,,/,,><F6*6>*,,?E,@9*4*;*5FDD:>CEF<CFE+<@=7EFF5>C6;7+
@M03152:184:000000000-AWYW1:1:2106:14683:15876 1:N:0:CCACTACTATACCTGT
AAGCTCGTAGTTGAATTTCGGGGCAGAGGAGGCTCGCTAGGCCTACGGGTCCGGCGACGTCTCGCTGTTCTTACCTGTCACGTATCGCCCCCGTCGGTGGTGCTTGGCTCGTTTACTGTGAAAAAATTAGAGTGTTCAACGCAGGCTATCGCCGTGAATACATTAGCATGGAATAATAAAATAGGACTCTGGTTCTATTTTGTTGGTTTCTAGGACCGGAGTAATGATTAATAGGGATAGTTGGGTGGAATTCTAGGGTGCCAAGGAACTCCAGTCACCCACTACTATCTCGTATGCCGTC
+
CCCCCGGGGGGGGGGGGGGGGGGGGGGGGGGGGGGGGGGGGGGGGGGGGGGGGGGGGGGEGGGGGGGGGGGGGGGGGGGGGGGGGGGGGGGGGGGGGGGGGGGGGGGGGGGDGGGGGGGGGGGGGGG@FGGGGGGGGGGGGGGGGGGGGGGGGGGGGGGGGGGGGGFFGGGGGGGGGGGGGGGGGGGGGGG7?FGGGGGGGGGGGGGGFGGGGFGG7CCEECGFGGGGGGGGGCGGGGC6:CFFCCCEDE?F+2+<+>C8EFGGGCE?C?C<FDG69@FGCEG<8FG+<B7*17CCFGDE:
@M03152:184:000000000-AWYW1:1:2106:2579:15900 1:N:0:CCACTACTATACCTGT
AAGCTCGTAGTTGAATTTCGGGATCAATTTGTTGGTCGTGCCTCGGTACGTACTGGCATTATTGGTGTCTACCTTCTGAAGAACCTTGATGACATTAATTTGGTGTCTTGGGGAATCAGGAATGTTACTTTGAAAAAATTAGAGTGTGTAAAGCAGGCATAAGCTTGAATACATTAGCATGGAATAATGAAATAGGACGTTTGATTCTCTTTTGTTGGTTTGTCGGATTGTCGTAATACTTAATAGGGATAGTTGGGTGGTATTCTCGATGACCAAGGAAGTCCAGTCACCCGCTACTATT
+
CCC@CC@B-C8-CFF9@-,C@F7+C<FC-CC,-,68C6@CE8CCF;BE,B@9@FAFC<C,E<D9<C,CCEF9<FE,,,,,C,@CFCEFCFE,,:EEE9AE9F9,:C,6,,9CCE,,C?,=<,5,<B?<BF9<A9,,4+,B9,<5CB:,B<599,AF7:,AE,CF9<E=,?DG,,CFFGCDGGDF,>DA,=8>=>D8<,68+,88,,,,,,8F,@B778C8<*,35@CC*D,21*6=*,,=,,<,+,0,008C99:>5:8**++++2+***++5**;*))*051+15BB9A0/*/9CE77++
@M03152:184:000000000-AWYW1:1:2106:19712:15912 1:N:0:CCACTACTATACCTGT
AAGCTCGTAGTTGAATTTCGGATTAATGGGAACTTAAGGTCCATCTTTCCGATGTGTACCTTATTCTCGTTTCCTTCTTTTTGAATACACTCCCTAAAATTATATTTTAGGGGTCAAAGTGTTTCAAATCTTTTACTGTGAAGAAATTAGAGTGTTCAAGGCAGGCGTAATCTAGCCTTTGAATATATTAGCATGGGATAATGAAATAGGATTTTAGTCCTACTTTCGTTGGTTTCTAGGGCTAAAATAATGATTAATAGGGATAGTTGGGTGGAATTCTCGGGTGCCAAGGAACTCCATT
+
CCCCCGGGGGGGGGGGGGGGGCEGFDFEEFGGGGGGGGGGGGGGGGGGGGGGGGG9FFGGGGGGGGGGGGGGGGGGGGGGGGGGAF<CCGGGGGGE8EFGGAGGGGGGFGGGGGGGGCCFGGGGFGGGGGGGGGGGGGGGGGGGGGGGGCEFFAFGGGGGGGGCGGGFGFFFGFFFFFGG9DFFGGGGGFGG9BFGF?FGGGGGGGDFFGGGGCF@,@EEF;DFFFF>GGG6CFFFGGGCFGGGGFGFFGF,@FGGGGFD6,,>??DF79*:C498CFFGGCF38C>CFAFFFC*04AF++
@M03152:184:000000000-AWYW1:1:2106:16622:15934 1:N:0:CCACTACTATACCTGT
AAGCTCGTAGTTGAATTTCGGGATCAATTTATTGGTCGTGCTATTGTACGTACTGGTATTATTGATTTCTACCTTCTGACGAACCATAATGTCATTAATTTGGTGTCTTGGGGAATCAGGACTGTTACTTTGAAAAAATTAGAGTGTTTAAAGCAGGCTCACGCTTGAATACATTAGCATGGAATAACGAAATAGGACGTTTGATTCTATTTTGTTGGTTTCTAGGATCGACGTAATGATTAATAGGGATAGTTGGGTGGAATTCTCGGGTGCCAAGGAACTCCAGTCACCCACTACTCTC
+
CCCCCGGGGGGGGGGGGGGGGGGGGFGGGGGGGGGGGGGGGGGGGGGGGGGGGGGGGGGGGGGGGGGGGGGGGGGGGGGGGGGGGCFGGGGGGGGGGGGGGGCGGFGGGGGFGGGGGGGGGGGGGGGGGGGGGGGGEFGGGGGGGGGGGGGGGGFG?EGGGGDFGGGGCFFEFGGGGGGGFEGGGGGGGECGGGGFGFF@@FGFFGGGGGFGGGGGGGGGGGGFG,@D6BEGCEFFEGGCEGGGGCFCFFF?CGF?GEC*83?CCEGD55CDG4FC758?FFGFGGF<CFC*ACF+<+*90
@M03152:184:000000000-AWYW1:1:2106:18462:16150 1:N:0:CCACTACTATACCTGT
AAGCTCGTAGTTGAATTTCGGGATCAATTTATTGGTCGTGCTATTGTACGTACTGGTATTATTGATTTCTACCTTCTGACGAACCATGATGTCATTAATTTGGTGTCTTGGGGAATCAGGACTGTTACTTTGAAAAAATTAGAGTGTTTAAAGCAGGCTCACGCTTGAATACATTAGCATGGAATAACGAAATAGGACGTTTGATTCTATTTTGTTGGTTTCTAGGATCGACGTAATGATTAATAGGGATAGTTGGGTGGAATTCTCGGGTGCCAAGGAACTCCAGTCACCCACTACTATC
+
CCCCCGCFG<BFFGFCGGGFCDEEFFCFFGCCGGCGGGG@FGC9@9FCFGEFGGGGGFGGGGGGFAFAFEFFEDDGGGGFGDGGGC,C696@<@F@FGC99CFEGFADFFCGCC@<9FFCGG8FGGGGFA<?<,B<<=FGGGGGGGGG=DFEGGGGDD<AEFFDCGF,=FE9FFCE9,EDFADFGGGDEE7CDFF8FDE:7<CFGFFGGGG,,@F7FCG58@C>3@8F:CEE5B8C5<,,,5,1:7=C6=A?E9C6C*:7B2B8C?F5CE=5E*17=:;?68CCG?++<9+;;70A<C*<+
@M03152:184:000000000-AWYW1:1:2106:13568:16160 1:N:0:CCACTACTATACCTGT
AAGCTCGTAGTTGAATTTCGGGATCAATTTATTGGTCGTGCTATTGTACGTACTGGTATTATTGATTCCTACCTTCTGACGAACCATGATGTCATTAATTTGGTGTCATGGGGAATCAGGACTGTTACTTTGAAAAAATTAGAGTGTTTAAAGCAGGCTCACGCTTGAATACATTAGCATGGAATAACGAAATAGGACGTTTGATTCTATTTTGTTGGTTTCTAGGATCGACGTAATGATTAATAGGGATAGTTGGGTGGAATTCTCGGGTGCCAAGGAACTCCAGTCACCCACTACTATC
+
CCBCCFGGGGGGGGGGGGGGGGCFGCGGGGGGGGGGGGGGGGGGGGGGGGGGGGGGGGGGGFGGGGGGGGGGGGGGGGGGGGGGGGGGGGGGGGGGCGGGGGGGGGGGFGGGGEGGGGGGGGGGGGGGGGGGGGGGGDFGGGGFGGGGGGGGGGGGGGGGGGGGGGGGGGGGGGGGGGGDGGGGGGGGGGEGGGGGGGGEG7FFCCFGGGGGGGGGGGGGGAFFDGCGGGGGGGGGGGGGGGFFGGDC6CFGFC7E*:EECFGGGGGG*7C5?57CFFAGGGF*<FGFC=FCGGGC697++
@M03152:184:000000000-AWYW1:1:2106:18593:16165 1:N:0:CCACTACTATACCTGT
AAGCTCGTAGTTGAATTTCGGGGGCATTCAGGCCAAAGCTCGTCCTTGTGGCGTGGCTGGGTCTGGGCTTCCTACGTTTGGATAGTGGGCAACCGCTTCCAATCATTTACTTTGAAAAAATTAGAGTGTTCAAAGCAGGCGTAACCTTGCCATTGAATATTACAGCATGGGATAATAGAATATGACGTTGGTCTTATTTTGTTGGTTTCTAAGGCTGATGTAATGATTAATAGGGATAGTTGGGTGGAATTCTCGGGTGCCAAGGAGCTCCAGTCACCCACTACTATCTCGTATTCCGTCT
+
CCCCCGGFGGGGGGGGGGGGGGGGGGGGGGGGGGGGDFFFGGGGGGGGGGGGGGGGGGGGGGGGGGGGGGGGGGGGGGGGGCFFGGGGGGGGGGGGGGGGGGGGGGGGGGGGGGGGGGGGGGGGGGGGGGGGGGGGGGFGGGGGGGGGGGGGGGCGGGGGGGGGGFGGGGGGGGGGGCGFGGGFGFEEGDFGGGGGGGGGGGGC@FFGFGGCFCFCCGGGFGGDCFGGGFEGGGGGGFGGF+A5DGE5ACA9ED=FC=CEGGGFGGGGGG?DFDFDGFFFGGGGGCC739*CCG4:<E7*:
@M03152:184:000000000-AWYW1:1:2106:17942:16233 1:N:0:CCACTACTATACCTGT
AAGCTCGTAGTTGAATTTCGAGATCAGTACGCTGGTCGTGCCTTCGGTATGCACTGGTGTCACTGGTTTCTCCCTTCTGAAGAACCGTCATGTCATTAAGTTGGTGTGGCGGGGAATCAGGACTGTTACTTTGAAAAAATTAGAGTGTTTAAAGCAGGCTCGCGCTTTAATACATTAGCATGGAATAATGAAATAGGACGTTTAACCCTATTTTGTTGGTTTCTAGGATCGATGTAATGATTAATAGAGATAGTTGGGTGGAATTTTCGGGTGCCACGGAAGTCCACGACCCCACTACCGA
+
CCCCCFF:C-@EAGGGFEF8FGGFEGFGGGCCGGFFD@FGEGGGG?@FGGAFCFECGFGGFFGFCGGEGGGAF8FFGFGGG9EFGFBCFED99EEA<CF9FGGF?FFGGECFEC7?FFG<E=<=,CFEDAFF9<FEE@+=>,FFFDA8F@DEGAFC<<@FC:B<<FF*=DCGDBF;E;7FC<7FFC@FGGCCFFCC,<F><<<*3?FCCCFCC2+=7<818B+?<;9+++3/*23<++++15:92+<+<?=CFG77C**22*<C6+:+95**:5*:+78*:*3:F7+*/):C595*<+***
@M03152:184:000000000-AWYW1:1:2106:21129:16299 1:N:0:CCACTACTATACCTGT
AAGCTCGTAGTTGAATTTCGGGGTTAGTAGGTTGGTCATGCCTCTGGTATGTACTGGTCTCACTGATTCCTCCTTCCTGATGAACCGTAATGCCATTAATTTGGTGTTGCGGGGAATTTGGACTGTTACTTTGAAAAAACTAGAGTGTTTAAAGCAAGCTAACGCTTGAATACATTAGCATGGAATAATGAAATAGGACGTTCGATCCTATTTTGTTGGTTTCTAGGATTGACGTAATGATTAATAGGGATAGTTGGGTGGAATTCTCGGGTGCCTAGGAACTCCAGTCACCCACTACTAT
+
CCCCCGGFGGGGGGGGGGGGGGGGGGGGGGGGGGGGGGGGGGGGGGGGGGGGFGGGGGGGGGGGGGGGGGGGGGGGGGGGGGGGGGGGGGGGGGGGGGFFGGGGGGGGGGGGGGGGGGGGGGGGGGGGGGGGGGGGGGGGGGGGGGFGGGGGGGGGGGGGGGGGGGGGGDGGGGGGGGGGGGGGGFGGGGGFGGGGGGGE@EGGCFFGGFGGGGFGGGGGGGEGGFGGGGDGGGGFGGGD?CFCGCFEFCFEGG91<EGGCFFF?9<FDF*78>FGGFFGGFGGGGGGG4CFGD5CEEGC+
@M03152:184:000000000-AWYW1:1:2106:5916:16330 1:N:0:CCACTACTATACCTGT
AAGCTCGTAGTTGAATTTCGGGGGCATTCAGGCCAAAGCTCGTCCTTGTGGCGTGGCTGGGTCTGGGCTTCCTACGTTTGGATAGTGGGCAACCGCTTCCAATCATTTACTTTGAAAAAATTAGAGTGTTCAAAGCAGGCGTAACCTTGCCATTGAATATTACAGCATGGGATAATAGAATATGACGTTGGTCTTATTTTGTTGGTTTCTAAGGCTGATGTAATGATTAATAGGGATAGTTGGGTGGAATTCTCGGGTGCCAAGGAACTCCAGTCACCCACTACTTGCTCGTATGCCGCCT
+
CCC?@FEBEDFGFGGCFGFGGDEEGGGGGFFGGGGGDFGGGDFGGGGFGCFGCFGGDGCFGFFGGGGFGGGGGFGGGGGGF8FFFGGGGGGGFFGGGGGCFGGGGGGGGGGDGCFEFGDC@EF8<FFGFGGCGGGFC8<+@CFG7FDF9FFGGDGAGGGGGGGF<FFF,@C<F<FGFFGGFGCE9>>BFGGB,DFCFGGGCCFGGEDFGG9AFCDCFC9<A<;CC;?EC9<E7EFFFGFGGFF5>EE5?F4:EFCFG5:8*<+;>66:7C668CC7?F:C7>EF++++<7*:85*+2>)*2
@M03152:184:000000000-AWYW1:1:2106:28052:16334 1:N:0:CCACTACTATACCTGT
AAGCTCGTAGTTGAATTTCGGGATCAATGAGTTGGTCGTGCCCTTGGTATGAACTGGCTTTATTGGTTCTCACCTTCTAATGAACCATAATGTCATTCATTTGATGTTTTGGGGAATTAGGACTGTTACCTTGAAAAAATTAGAGTGTTTAAAGCAGGCTCACGCTTGAATACATTAGCATGGAATAATGAAATAGGACATCGCATTCTATTTTGTTGGTTTCTAGGATCGATGTAATGATTAATAGGGATAGTTGGGTGGAATTCTCGGGTGCCAAGGAACTCCAGTCACCCACTACTAT
+
CCCCCGGGGGGGGGGGGGGGGGGGGGFGGCFGGGGGGGGGFGGGFFGGGGGGFGGCFGGGFGGGGGGGGGGGGGGGGGGGGGGGGGGGEFGFGGFFG,FGGFGGFGFGGFGGGGCFGGGFGCFGGGGGGFCF9FFG9=FGCEGGGGGFGGGGGGFFDGGFGGGFGGGGGFFFGGGGGCECFGDGGFGEEGCGGGGGFGGGGFCGGEEGGFGGGGGGDF6>8@FGGGGDFGGDGGCGF7,=FEG?FCEFF7?F,,,,>5EEDCCEDGGGG5CFEC<C6:>CF>CG6F:+=6@FDGDF++:+<
@M03152:184:000000000-AWYW1:1:2106:21361:16344 1:N:0:CCACTACTATACCTGT
AAGCTCGTAGTTGAATTTCGGGACCAATTTGTTGGTCGTGCCTCGGTACGTACTGGTATTATTGGTTTCTCCCTTCTGAAGAACCTTGATGTCATTAATTTGGTGTCTTGGGGAATCAGGACTGTTACTTTGAAAAAATTAGAGTGTTTAAAGCAGGCATACGCTTGAATACATTAGCATGGAATAATGAAATAGGACGTTTGATTCTATTTTGTTGGTTTCTAGGATCGACGTAATGATTAATAGGGATAGTTGGGTGGAATTCTCGGGTGCCAAGGAACTCCAGTCACCCACTACTATT
+
CCCCCGGGGGGGGGGGGGGGGGGGGGFGGGGGGGGGGGGGGGGGGGGGGGGGGGGGGGGGGGGGGGGGGGGGGGGGGGGGGGGFGGGGGGGGGGGGGGGGGGGGGGGFGGGGGFGGGGGGGGGGGGGGGGGGGGGGDFGCGGGGGGGGGGFGD<FGFGGGGGGGGGGGGGGGGGGGGGGGGGGGFF9EFGGCFGCFCDGCFGDEGGGFCGFGGDGGGGGGGFDF7DFG6EEGGEFF>CGFFGFCF78,,CFFGGGC=EGE>9C6CC?C*=*9C4:7FFFG*?C6EE?@:?C;CD4E6+:C+
@M03152:184:000000000-AWYW1:1:2106:19927:16371 1:N:0:CCACTACTATACCTGT
AAGCTCGTAGTTGAATTTCGGGCCTGGCCGGGCGGTCTGCCTAACGGCACGTACTGTCTGGGCGGGCCTTACCTCTTGGTGAGCCGGCGTGCCCTTTGTTGGTGTGCGTCGGGGAACCAGGACCTTTACCTTGAGAAAATTAGAGTGTTCAAAGCAGGCCTATGCCTGAATACATTAGCATGGAATAATAAAATAGGACGCGCGGTTCTATTTTGTTGGTTTCTAGAGTCGCCGTAATGATTAATAGGGATAGTTGGGTGGAATTCTCTGGTGCCAAGGAACTCCAGTCACCCACTACCAT
+
CCCCCGGGGFGGGGGGGGGGGGGG>FGGGGGGGGGGCFFGGGGGGGDGGGGFCGGGGGGGGGGGEGGGGGGGGGGGGGGGGGGGGGGGGGGGGGGGGFGGGGGGGDGGGGEGDEGGGGGGGGGGGGGFFGFFGCCGGGGGGFGGGGDGGGGGGGGGGGGGGGGGFFGCFGGGGGGGGGGGGGFFGGGFCFGGFFGCFGGGG5EEGCGCCCFGGGFFGGGGGGGFCG9C9<*CC8:E=EFCC<+AFF?C6E7:FFCFFEECC*<FGFC97?E:CD7C?5>6::CDA?EGFFFFG*97C+*0+
@M03152:184:000000000-AWYW1:1:2106:14212:16419 1:N:0:CCACTACTATACCTGT
AAGCTCGTAGTTGAATTTCGGAATCAATTTGTTGGTCGTGCCTCGGTACGTACTGGTATTATTGGTTTCTACCTTCTGAAGAACCTTGATGTCATTAATTTGGTGTCTTGGGGAATCAGGACTGTTACTTTGAAAAAATTAGAGTGTTTAAAGCAAGCATACGCTTGAATACATTAGCATGGAATAATGAAATAGGACGTTTGATTCTATTTTGTTGGTTTCTAGGATCGACGTAATGATTAATAGGGATAGTTGGGTGGAATTCTCGGGTGCCAAGGAACTCCAGTCACCCACTACTATC
+
CCCCCGGGGGGGGGGGGGGGGEFGGFDGGGGGGGGGGGGGGGGGGGGGGGGGGGGGGFGGGGGFGGGGGGGGGGGGGGGGGGGGGGGG<FGGGGGGGCFFGGGGGFGGGGGGGEEGGGGGGGGGGGGGGGGGGGGGGGGFGGFFGGGGGGFGGGGGGGGGFGGGGGGGFGGGGGGGGGGGGFCEFGFGGGGFFDFGCCG+>DF9CFDFGGGGGDGG8CGGGGGGGCFGEGE>CEFGGFGG@AF,=C?F6;8F9FFG=CEEG9;CEFGGCEG5*>F<FFFGGGF*9CFGGFG5CGG?FF73+
@M03152:184:000000000-AWYW1:1:2106:14652:16435 1:N:0:CCACTACTATACCTGT
AAGCTCGTAGTTGAATTTCGGCCTCTGCCGCCCGGTCCGCCTATTTGGGTGTGTACTGGAGCGGTGGAGGCTTACCTCGTGGTGAACGGCCATGCACTTTATTGGGTGTGGTCGGGAACCATGACTTTTACTGTGAAAAAATTAGAGTGTTCAAAGCAGGCTTACGCCCGAATACATTAGCATGGAATAATAAAATAGGACGTGCGGTCCTATTTTGTTGGTTTCTAGGATCGCCGTAATGATTAATAGGGATAGTTGGGTGGAATTCTCGGGTGCCAAGGAACTCCAGTCACCCACTACT
+
CCCCCGGGGGGGGGGGGGGGGGGGGGGGGGGGGGGGGGGGGGGGGGGGGGGGGGGGGGGGGGGGGEGGGGGGGFGGGGGGGGGGGGGGGGGGGGGGGFGGGGGGGGGGGGGGGGGGGGGGGGGGGGGGGGGGGGGGGGGGGGGGGGGGGGGGGGGGGGGGGGGGGGGGGGGGGGGGGGGGGGFGGGGGGGGGGGGGGGGGGEGGGGGGGGGGGGGGGGGGGGFGGGFGGCEFGGGGGGGGGGCFGEGGGFFCF8FGF7FCE5CFC9E+?78DGF<DC66CFFGCFF6<6=+<EFGGD7FG7
@M03152:184:000000000-AWYW1:1:2106:16021:16446 1:N:0:CCACTACTATACCTGT
AAGCTCGTAGTTGAATTTCGGGCCTGGTTGGGTGGTCCGCTTAACGGCGTGTACTGTCTGACTGGGTCTTACCTCTTGGTGAGCCGGCGTGCCCTTAACTGGGCTGCGTCGGGGAACCAGGACTTTTACCTTGAGAAAATTAGAGTGTTCAAAGCAGGCCTACGCCTGAATACATTAGCATGGAATAATAAAATAGGACGTGCGGTTCTATTTTGTTGGTTTCTAGGATCGACGTAATGATTAATAGGGATAGTTGGGTGGAATTCTCGGGTGCCAAGGAACTCCAGTCACCCACTACTAT
+
CCCCCGGCGGGGGGGGGGGGGGGGGGGGGGGGGGGGGGGGGGGGGGGGGGGGGGGGFGGGGGGGGGGGGGGGGGGGGGGGGGGGGGGGGGGGGGGGGGGGGGGGFGGGGGGGGGGGDGGGGGGGGGGGGGGFGGGGGGGGGGGGGFFFGEGGGGGGGGGGGGGGGGGGGGGGGGGGGFGFGFGGGGGGGGGGGGGGGGGGCGGGGGGDFGGGFGGGGGFCFGGGFGGFGGGDCEE5:EGFGFGFGFCC66>CFGGFGDC?E89C?<@7>EEF5977C>F>FCGGC+0A?@EFFD<CFGGD7
@M03152:184:000000000-AWYW1:1:2106:25685:16451 1:N:0:CCACTACTATACCTGT
AAGCTCGTAGTTGAATTTCGGGGGCATTCAGGCCAAAGCTCGTCCTTGTGGCGTGGCTGGGTCTGGGCTTCCTACGTTTGGATAGTGGGCAACCGCTTCCAATCATTTACTTTGAAAAAATTAGAGTGTTCAAAGCAGGCGTAACCTTGCCATTGAATATTACAGCATGGGATAATAGAATATGACGTTGGTCTTATTTTGTTGGTTTCTAAGGCTGATGTAATGATTAATAGGGATAGTTGGGTGGAATTCTCGGGTGCCAAGGAACTCCAGTCACCCACTACTATATCGTATGCCGTCT
+
CCCCCGG@FGGGGGGGGGGGGGGGGGGGGGGGGGGGGGGGGGGGGGGGGGGGGGGGGGGGGGGGGGGGGGGGDF@FGGGGGGGGGGGFFGGGGGGGGGGGGGGGGGGGFGGGGGGGGGGGGGGGGGGGGGGGGGGGGGGGGGGGGADEFFGGGGGGGGGGGFGFCFGGGGGGGFGGGGFGGDGGGGGGGGGGGGGGGGGGGGGFGGGGDFEFGGGGGGGGFCGGGFDFGFGGEGGDGGGGGF?EGGGFEFACF9=GCCEE6CFGFFGC7+ADFG4CF@>GGFGGF7<+<67FC**+<=D=5
@M03152:184:000000000-AWYW1:1:2106:10194:16502 1:N:0:CCACTACTATACCTGT
AAGCTCGTAGTTGAATTTCGGGAGTTTCTGGCCAAAGCTCGTCCTTGTGGCGTGGCTGGGTCTGGGCTTCCTATGTTTGGGTAGTGGGCAACCGCTCCCAATCTTTTACTTTGAAAAGATTAGAGTGTTCAAAGCAGGCGTAACCTTGCCATTGAATATTACAGCATGGGATAATAGAATATGACGTTGGTCTTATTTTGTTGGTTTCTAAGGCTGATGTAATGATTAATAGGGATAGTTGGGTGGAATTCTCGGGTGCCAAGGAACTCCAGTCACCCACTACTACCTCGTATGCCGTCTT
+
CBCCCEGFGGGGGGGGGGGGGGGGGGGGGGGGGGGGGGGGGDGGGGGGFGGGGGGGGGGGGGGGGGGGGGGGGGGGGGGGGFFGGGGFGGGGGGGCFEGGGGGGGGGDGGGGGGGGGGFGGGGGGGGGGGGGGGGGGGGGGEGGGGGFFGGGGFGDFGGFFGGFGGGGFG8F>EDGGGGGGGGGCGGGGGGGGGGGGGGGGF:FFFGFF9F=ECFGGGGGGGGGC?FGGGGGGG?C6FGGG,:C*CC<C?@G;E*885EEFFGFFFCFG6CFGGGGC::CFFFC9+0<C>C*;CF9ECCC5
@M03152:184:000000000-AWYW1:1:2106:14484:16630 1:N:0:CCACTACTATACCTGT
AAGCTCGTAGTTGAATTTCGGGATCAATTGATTGGTCATGCCATTGGTATGTACTGGTCATATTGGTTCTCACCTTCTAAGGAACCATAATGTCATTAATTTGATGTTTTGGGGAATTAGGACTGTTACCTTGAAAAAATTAGAGTGTTTAAAGCAGGCTAACGCTTGAATACACTAGCATGGAATAATGAAATAGGACCTCGCATTCTATTTTGCTGGTTTCTAGGGTCGATGTAATGATTAATCGGGATAGTTTGGTGGACTTTCCTGGTGCTCAGGAACTCCAGTCACTCAATACTAT
+
CCCCCGGCFF-6C<<E-EECCEC@8C<E9F9@-6EFGFG<<EC,,C@EF9<E<@D,66CFFG<<9,;FE<,69F<FDEFDGG<EFGFG,<FCF9E,C,96E,966CFDC<E7F@7,C6EF9,BFEFE9FD,C,,9?,:+,9,9<5CFFC8?EFE,A<7C,,EFD@FCFF8CF99,7,5,EFGGFG9D,EF9,,,,,A,,+3,+@>:3CD=,7@E,,5,36D,;D,34,7@CECD8,,57,,,,,=,9CCE5,,>,,4*2**;264,,:=C,03?*++.5+0<6:8+25<+<++**+++212
@M03152:184:000000000-AWYW1:1:2106:8897:16640 1:N:0:CCACTACTATACCTGT
AAGCTCGTAGTTGAATTTCGGGGTCAGTAGGTTGGTCATGCCTCTGGTATGTACTGGTCTCACTGATTCCTCCTTCCTGATGAACCGTAATGCCATTAATTTGGTGTTGCGGGGAATTTGGACTGTTACTTTGAAAAAATTAGAGTGTTTAAAGCAAGCTAACGCTTGAATACATTAGCATGGAATAATGAAATAGGACGTTCGATCCTATTTTGTTGGTTTCTAGGATTGACGTAATGATTAATAGGGATAGTTTGGTGGAATTCTCGGGTGCCAAGGAACTCAAGTCACCCACTACTAT
+
CCCC9FGGGGGGGGGGGGGGGGGGGFFGAFGFGGGGGGGFGGGGFGDFGGGGGGGGGFGGGFGCFDGGGGGGGGFGGGGCFGGGACFGGDFGGGGFFFGGGGGDGGGGDFGG7F>FGGGG,,5CBFGGFGGGG9EED<FDFFFFFFGFGGFFFBFFFDEGFGGGGGGGGFGFGFGGGDD,CFFGGGGCGGFGEFCFFFDGECFG7CEGG=FGGGCEGEFGGGCGGGF,?;8>CECECGGE:;E:C<9CFGAF6;C+>5FEGF?96@FGDC5CGG*77>5CFGGD+0+3+9:@***0++:<+
@M03152:184:000000000-AWYW1:1:2106:19122:16664 1:N:0:CCACTACTATACCTGT
AAGCTCGTAGTTGAATTTCGGGGGCATTCAGGCCAAAGCTCGTCCTTGTGGCGTGGCTGGGTCTGGGCTTCCTACGTTTGGATAGTGGGCAACCGCTTCCAATCATTTACTTTGAAAAAATTAGAGTGTTCAAAGCAGGCGTAACCTTGCCATTGAATATTACAGCATGGGATAATAGAATATGACGTTGGTCTTATTTTGTTGGTTTCTAAGGCTGATGTAATGATTAATAGGGATAGTTGGGTGGAATTCTCGGGTGCCAAGGAACTCCAGTCACCGACTACTATCTCGTATGCCGTCT
+
CCCCCGGGGGGGGGGGGGGGGGGGGGGGGGGGGGGGGGDGGGGGGGGGGGGGGGGGEGGGGGGGGGGGFGGGGGGGGGGGGGGGGGGGGGGGGGGGGGGGGGGGGGGGGGGGGGGGGGGGGDGGGG<EFGFFGGGGGF@FGGGGGGGGGGGGGGGGGGGGGGAFGGGGGGCGDGFFFGGGGGG9FGEEGGGGGGGGGGGGFGFFDFGGGGGGG7EGGGGGCFDFGFCFDFFFCFGDGCFF+<EEGGGF9+=2C?ECCFGE:E@556E=DG?4CGC:E?):EGGF7CCCC*:C*<C+3*9==
@M03152:184:000000000-AWYW1:1:2106:20919:16720 1:N:0:CCACTACTATACCTGT
AAGCTCGTAGTTGAATTTCGGGATCAATTTGTTGGTCGTGCCTCGGTACGTACTGGCATTATTGGTTTCTACCTTCTGAAGAACCTTGATGTCATTAATTTGGTGTCTTGGGGAATCAGGACTGTTACTTTGAAAAAATTAGAGTGTTTAAAGCAGGCATACGCTTGAATACATTAGCATGGAATAATGAAATAGGACGTTTGATTCTATTTTGTTGGTTTCTAGGATCGACGTAATGATTAATAGGGATAGTTGGGTGGAATTCTCGGGTGCCAAGGAACTCCAGTCACCCACTACTATT
+
CCCCCGGGGGGGGG<FGGGGGGDGGGGGGGGGGGGGGGGGGGGGGGGGGGGGGGGGGGGGGGGGGGGGFGEGGGFFGGDFFGGGGGCGGGGFCGGGDFFGDGGFGGGGGGGGGFGGFGGGGGCFFGFGGGGGGGFGFGG?AFGGGGGGFFFCFFGGGGGGGGGGFGG8FFGGGFGFCFFGGGGGGFGFA;DGG99=DFGEFCCFGGGGFGEFCCEGGGCFC9ECFFGGG58?EEGGGG7<@:CF7C6F6EF6EFFC==CGFFGGFGCC3=ECEG7F5357*B?<6<:@F49*8C<6CFF?+
@M03152:184:000000000-AWYW1:1:2106:26303:16740 1:N:0:CCACTACTATACCTGT
AAGCTCGTAGTTGAATTTCGGACCTGGCCGGGCGGTCCGCTTAACGGCGTGTACTGTCTCGCTGGGCCTTACCTCTTGGTGAGCCGGCGTGCCCTTTATTGGTGTGCGTCGGGGAACCAGGACTTTTACCTTGAGAAAATTAGAGTGTTCAAAGCAGGCCTATGCCCGAATACATTAGCATGGAATAATAAAATAGGACGTGCGGGTCTATTTTGTTGGTTTCTAGAGTCGCCGTAATGATTAATAGGGCTAGTTGGGTGGAATTCTCGGGTGCCAAGGAACTCCAGTCACCCACTACTAT
+
CCCCCGGGGGGGGGCEFFGE7F@FGGGGGGDGGGGGGGEGGGGGGDEDGGGG?FF?FFDFAEEFFGGGGGGGGGGGGGGGFGGGGEDGGGEGGGGGGGGGGCGGD=DGFGE>FGGFDFCGGGEFGFGCCFACFFFFGGCCGBFGGGFGG@FGGFGF,FFEGGG9CF@FFGGGC,@C<?<FGGGFCFGGGG+CCCC+CFC1**CE7*::8F@FF?788@@EGGGGGF7+3988EEGCEGFFGGGGF<:?C*0:EFCEC5*/**2C6A9<DCG***77077*78<7CFFFFFC9*97C667++
@M03152:184:000000000-AWYW1:1:2106:8077:16741 1:N:0:CCACTACTATACCTGT
AAGCTCGTAGTTGAATTTCGGGCCTGGCCGGGCGGTCTGCCTAACGGCACGTACTGTCTGGGCGGGCCTTACCCCTTGGTGAGCCGGCGTGCCCTTTGTTGGTGTGCGTCGGGGTACCAGGACCTTTACCTTGAGAAAATTAGAGTGTTCAAAGCAGGCCTATGCCTGAATACATTAGCATGGAATAATAAAATAGGAAGCGCGGTTCTATTTTGTTGGGTTCTAAGATCGACGTAATGATTAATAGGGCTAGTTGGGTTGAATTTTCGGGTGCCAAGGAACTCCAGTCACCAACTACTAT
+
CCCCCGGGGGGGGGGGGGGGGGGGGGGGGGGGGGGGGGGGGGGGGGGGGGGGGGGFFGGGGGGGGGGGGGGGGGGGGFFFGGFGGGEGGGGGGGG8EFGGGGCFGGGGEGGGDGGGGGGGGGGFGFGGGCAFGC::C@GFF?FEFFGGGGCFCC7FFGG>GCA:CFGC7CFGC9C<?<CG9,<BFFGFCDCGFFGF+3+2;CEGG*CGGCGFGGGFFF58;>EFFFFGGGGGEEGFGE?E+A??CFC+*201:CF7@*1*:C:9++<<)>5C*120C47*22A*+<CCF4AC6CGGGG=?7
@M03152:184:000000000-AWYW1:1:2106:9558:16774 1:N:0:CCACTACTATACCTGT
AAGCTCGTAGTTGAATTTCGGGCCTGGCCGGGCGGTCTGCCTAACGGCACGTACTGTCTGGGCGGGCCTTACCTCTTGGTGAGCCGGCGTGCCCTTCGTTGGTGTGCGTCGGGGAACCAGGACCTTTACCTTGAGAAAATTAGAGTGTTCAAAGCAGGCCTATGCCTGAATACATTAGCATGGAATAATAAAATAGGACGCGCGGTTCTATTTTGTTGGTTTCTAGAGTCGCCGTAATGATTCATATAGATAGTTGGGTGGAATTCTCTGGTGCGAAGGAACTCCAGTGACCCACTACTAT
+
CCCCCGGGGGGGGGGGGGFEGEGGGDFGGGEDGGGGGGGGGGGC@@FE6@FFF7C?FDCGGGDFDG:BCF=FCFG?FAFDF<==,@@FFG7=<8B<FGGGFGGCF79C>BF35FCC:7,>*>*<FFG,DFFD;CCCC8CE:C7CF<?<F9F9F<@EFFCC@CBCFD,?A7?:<EFFC<,<,?<+::BC@CCFGDGE8@<C8EDGGE8>F+9<CF9A88CC*A?CE@FFCGEE*?>5**2+++++0+++0+6990<+<C>E5*+<+3:0*2+:C*)*:<B6:*+2+32<+*32;*966?FC+
@M03152:184:000000000-AWYW1:1:2106:25777:16800 1:N:0:CCACTACTATACCTGT
AAGCTCGTAGTTGAATTTCGGGATCAATTTGTCGGTCGTGCCTCGGTACGTACTGGTATTATTGGTTTCTACCCTCTGAAGAACCTTGATGTCATTAATTTGGTGTCTTGGGGAATCAGGACTGTTACTTTGAAAAAATTAGAGTGTTTAAAGCAAGCATACGCTTGAATACATTAGCATGGAATAATGAAATAGGACGTTTGATTCTATTTTGTTGGTTTCTAGGATCGACGTAATGATTAATAGGGATAGTTGGGTGGAATTCTCGGGTGCCAAGGAACTCCAGTCACCCACTACTATT
+
CCCCCGGGEGGGGGFGGGGGGGEGGGGGGGGGGGGGGGGGGGGGGGGGGGGGGGGGGGGGGGGGGGGGGGGGGGGGGGGGGGGGGGGGGGGFGGGGGGGGGGGGGGGGG9FGGFGGGGGGFGGGGGGGGGGGGFGGFCGGGGGGGGGGGGGGGGGGGGGGGGGDGGGGGGGGGGGFFGGFFCGGGGGGGGFDC9EFAFEFEGDFGGGGGGGGGCGGFCEGF;FGAF?FCC5EE>>EFG?<EF:CGGFG,=AFGGG6:CG7C+BF79+:3=FC=F>FC3AFGG:<@GGF9=+AFCFDCGF++
@M03152:184:000000000-AWYW1:1:2106:26096:16841 1:N:0:CCACTACTATACCTGT
AAGCTCGTAGTTGAATTTCGGTGGTGTCCTGGCAAAGCTCGTCGCAAGGCGTGGCTCGTCGGGCGCTTCCTAGCTTTGGGTAATGGCCCTCTTGCTTTACGGCTTGGGGATCACCGTTCCCAATCATTTACTTTGAAAAAATTAGAGTGTTCAAAGCAGGCGTAACCTTGCCATTGAATATTACAGCATGGGATAATAGAATATGACATTGGTCTTATTTTGTTGGTTTCTAAGGCTGATGTAATGACTAATAGGGATCTTTGGGTGGAATTCTCGGGTGCTAAGGAACCCCAGTCACCAA
+
C<C@CFEGFFGGGFGGGGGGGGGGGGGDGGGGD<<FGGGGGEGGGGGGGGFEG::FFGGD:C::BECFCFEEFGGGGGFGGFEFFCFFFFFFFFGGGGGGG>FGGDFFG@F@EDCEGG,ED9CFGCGGG,FE,B<DFFAFFGFFGGFGGGGG9CAB<BFCFEFC<@37E>F7F@7>BFC<FF<DB,2:2,>1,DCBFE<,<,?F<FF?BCF,27@F9CCGF+B985:;2BF?E9**+/;CFG?9@>@+1+29;7+=*6*+3A9?*/*7*++2+229/5>CC0+*<*:;6)*//*20++2+*
@M03152:184:000000000-AWYW1:1:2106:26741:16871 1:N:0:CCACTACTATACCTGT
AAGCTCGTAGTTGAATTTCGGTCCCTGTTGGACGGTCCGCCTTCTTGGTGTGTACTTTCTCAACGGGGACTTACCTCCTCGTGAACTGCGATGTCCTTTATTTGGTGTCGTATCGAACGAGGACGTTTACTTTGAAAAAATTAGAGTGTTCAAAGCAGGCCTACGCCCGAATACATTAGCATGGAATAATAGCATAGGACGCGCGTTCCCATTTTGTTGGTTTCTGAGATCGCCGTAATGATTCATAGGGCTAGTTGGGTGGAATTCTCTGGTGCCAAGGAACTCAAGTCACCTACTACTA
+
@@CCCFGGGGGGGGGFFGE8@FG@CCGFFF@8CFFFCF@FF;B@9F<EE,FF<@FGGGFFGGFFEGDGGGGGGGF<@FFFFF8CFA9<=FCG,CCCFGGFCF,C,,4:ECF<,BFEGF7CEDE@FF<FDFFCGDFE,C,@DFFGCFA<8B<F<B<BFGGD+FEGGFG7CCE>@AEGGGGFGGGGE9,6@;A9,EBF:?AC<F@F::CEEF:<BCEGEF>;=579@9+++?B*/8CC5>5C9C++:9++<*)2/*++++/A85:++3<<>9CGG*:7<65*2000++0+<9++2*2<F02+3
@M03152:184:000000000-AWYW1:1:2106:20017:16901 1:N:0:CCACTACTATACCTGT
AAGCTCGTAGTTGAATTTCGGGATCAATGAGTTGGTCGTGCCCTTGGTATGAACTGGCTTTATTGGTTCTCACCTTCTAATGAACCATAATGTCATTCATTTGATGTTTTGGGGAATTAGGACTGTTACCTTGAAAAAATTAGAGTGTTTAAAGCAGGCTCACGCTTGAATACATTAGCATGGAATAATGAAATAGGACATCGCATTCTATTTTGTTGGTTTCTAGGATCGATGTAATGATTAATAGGGATAGTTGGGTGGAATTCTCGGGTGCCAAGGAACTCCAGTCACCCACTACTAT
+
CCCCCGGEGGGGGGGGGGGGGGGGCFFGGFGGGGGGGGGGGGGGGGFGGFGGFGGGFGGGGCEEFGGGGGGGGGGGGGGGGGEGGGGGGFFGGGGGGGGGGGGFGFGGGFGGGGGGGE?FFGGGGAAFGGGGGGGGGFGGGGGGGGGGGGGFGGFFCGGGGGGGGGGFGDGGGGFGDFGGGCDFGGGFGGAFAEFDGCFG9>FG+@CAF<FGF99FFCCGGGCF:AECFG>EFFFCFGGGGGF9@,,,,4;C6>FE8CC*B8,?C,@=*ACG57CC<=FC6*=:@@EB+;CFCFC63<7:9
@M03152:184:000000000-AWYW1:1:2106:19430:16923 1:N:0:CCACTACTATACCTGT
AAGCTCGTAGTTGAATTTCGGGACCATCATGTCGGTCGTGCCTCGGTACGTACTGGCATTGTTGGTTTCTCCCTTCTGACGAACCATGATGTCATTTATTTGGTGTTGTGGGGAATCAGGACTGTTACTTTGAAAAAATTAGAGTGTTTAAAGCAGGCTCACGCGTGAATACATTAGCATGGAATAATGAAATAGGACGTTTGATTCTATTTTGTTGGTTTCTAGGATCGACGTAATGATTAATAGGGATAGTTGGGTGGAATTCTCGGGTGCCAAGGAACTCCAGTCACCCACTACTATC
+
CCCCCGGGGGGGGGGGGGGGGGGGGGGGGGGGGGGGGGGGGGGFGGGFGGGGGGFEGGGGGGGGGGGGGGGGFGGGGGGGGGCGGGFGGGGGGGGGGGGFFGGGGGGGGGGGCFGGGGGGGGGGGGGGGGGGGGGGGFGGGGGGGGGGGFFFCGFEGG<AGGGFEGGGGGGFGGGGA,BFC7AD<FGGCDGGFCFFGGGBCB7>FFGGFGGFGFCGFCEFGGFGF?GGGGEDECC=FGGGGCECDF6FFFACFDG6=EG78CEG<CC>*>C3?FGDEF>GFGG4FGGCFFE8=DD6+CFG+
@M03152:184:000000000-AWYW1:1:2106:15757:16970 1:N:0:CCACTACTATACCTGT
AAGCTCGTAGTTGAATTTCGGGATCAATTTATTGGTCGTGCCAACGGTACGCACTGGTACAATTGGTTTCTCCCTTCTGACGAAGCATGATGTCATTAATTTGATGTCGTGGGGAATCAGGACTGTTACTTTGAAAAAATTAGAGTGTTTAAAGCAGGCTTTGGCTTGAATACATTAGCATGGAATAATGAAATAGGACGTTTGATCTTATTTTGTTGGTTTCTAAGATCGACGTAATGATTAATAGGGATAGTTGGTTGGAATTCTCGGGTGCCAAGGAACTCCATTCACCCACTACTAT
+
CCCCCGGGGGGGGEGGGGGGGDGGGGGGGGGGGFGGGGGCFFGFGFGGGGGGGGGGGGEGGFGGCCFGGGGGGGGGGGGGGGG7@FEFFCFGGGFGGGGGGGGFFGGGGGGGGGGGGGFGGGGG<FFGGGGGGFFFG8FFGGGGAEDFGGGGGDGCG<FFGGGGGGGEG8DCDDDF9<FGGFFEDFDGFGGG9DFGDA7F:BF7;@FGGCGGFF,>DFEGGGGGF9;?EBFGEGGG5CEGGCC9F>F668AF?CGE6/=1*5+BFFGG3C*;?D4F6A30:CG>FG+AA=F9/9CGGFCC7
@M03152:184:000000000-AWYW1:1:2106:20073:17042 1:N:0:CCACTACTATACCTGT
AAGCTCGTAGTTGAATTTCGGATCTGGCTGGGTGGTCTTGCTGAAAGGTAAGCACTGCTCTGGTCGGATCTTTCCTTCTGGGGAGCCAGTGTGCTCTTAACTGAGTGCGCTGGGGATCCAGGACTTTTACTTTGAAAAAATTAGAGTGTTTAAAGCAGGCTCACGCTTGAATACATTAGCATGGAATAATAGAATAGGACTTTGGTTCTATTTTGTTGGTTTCTAGGACCGAAGTAATGATTAATAGGGATAGTTGGGTGGAATTCTCGGGTGCCAAGGAACTCCAGTCACCCACTACTAT
+
CCCCCGGGGFFFGGGGGGGGGGGGGGGGGGGGGGGGGGGGGGGGFGGGGFGGGFFFECFGGG@FGGGEGGGGGGGGGGGGGGGCFGGGGGGGGFGDGGGGGGGGGDFFGGGGGGGGGGEGGGCEGCFGFFFGGGGFG,E>EEFFAFFGGGGFGFFGGFFGCFGFGGGG7>AFGGGGGF>F9FGCDGFGFG9F<ACGAFCFGGGGFCCFGGGGCC,@DFGEGGCFGF?F6DEGGG*,=C,1=11=@CCF*:A6CE++95*188>CC:C@<C5;C3FFFFF66>CF+CC+9*A<CFGFECC73
@M03152:184:000000000-AWYW1:1:2106:2364:17044 1:N:0:CCACTACTATACCTGT
AAGCTCGTAGTTGAATTTCGGGATCAATTTATTGGTCGTGCTCTTGTACGTACTGGTATTATTGATTCCTACCTTCTGACGACCCATGATGTCATTAATTTGGTGTCATGGGGAATCAGGACTGTTACTTTGAAAAAATTAGAGTGTTTAAATCAGGCTCACGCTTGAATACATTAGCATGTAATCACGAAATAGGACTTTTGATTCTATTTTGTTGGTTTCTAGGATCGACGTAATGATTAATAGTGATAGTTGGGTGGAATTCTCGGGTGCCCATGAACTCCAGTCACCACCTCATATC
+
CCCC@FEGDGEFFFDFFGGG7FFDE@FE<FEGGG9FFEEFGG,EEGGGGGGGGGGFFFFGGGFGAFCFGGEE@EFCAFFGEE+C+,<EFGGCFEGGGAF9CCFG@FG9EAGGCC,CFEDC,FFFFFGGGCEF,9FF8FF,E<EEF,C@FGEG,<EE?<,AFFF=+8+6AE9?<?DC<6AFDA9=,,8D36@+399DGG,83C,3,@FF9FBDC@:>>,@FG9@;D9,@F**5@CC57,,=C,2=F,,,5DA7CF,1:=*4;,<::@B**2=)*2*;*)2<+++*+++3<890*7C*+<7++
@M03152:184:000000000-AWYW1:1:2106:20926:17050 1:N:0:CCACTACTATACCTGT
AAGCTCGTAGTTGAATTTCGGGGCAGAGGAGGCTCGCTAGGCCTACGGGTCCGGCGACGTCTCGCTGTTCTTACCTGTCACGTATCGCCCCCGTCGGTGGTGCTTGGCTCGTTTACTGTGAAAAAATTAGAGTGTTCAACGCAGGCTATCGCCGTGAATACATTAGCATTGAATAATAAAATAGGACTCTGGTTCTATTTTGTTGGTTTCTAGGACCGGAGTAATGATTAATAGGGATAGTTGGGTGGAATTCTCGGGTGCCAAGGAACTCCAGTCACCCACTACTATCTCGTATGCCGTC
+
CCCCCFGGGGGGGGGGGGGGGGGDGGFGGGGGGGGGGGGGGGGGGGGGGGGGGGGGGGGG>EEGGGGGGFGGGGGGGGGGGGGFGGGGGGGGGGGGGGDGGGGGC<FFEGGGGGFGGGGGGGDCGGGFGDCCGGGGGGGGGGGGGGFGGGGGG@GDFFGGGFGCAFGGGGCFGFFDGFGG;<F9FGFFGGGFFGGGGGGGG?FGGGEGGFGFFCGG7C5EGEGGG7CFFGGFFGFFCCGFGGGGG;EC59?6+++28:CE>GGGEFGG*+2*29:4<=FECDGGGD9+<=?=F*0*<<)A*
@M03152:184:000000000-AWYW1:1:2106:8268:17172 1:N:0:CCACTACTATACCTGT
AAGCTCGTAGTTGAATTTCGGGATTAATTTATTGGTCGTGCTATTGTGCGTACTGGTATTATTGATTCCTACCTTCTGACGAACCATGATGTCATTAATTTGGTGTCATGGGGAATCAGGACTGTTACTTTGAAAAAATTAGAGTGTTTAAAGCAGGCTCACGCTTGAATACATTAGCATGGAATAACGAAATAGGACGTTTGATTCTATTTTGTTGGTTTCTAGGATCGACGTAATGATTAATAGGGATAGTTGGGTGGAATTCTCGGGTGCCAAGGAACTCCAGTCACCCACTACTATT
+
CCCCCGGGGGGGGGGGGGGGGGGGGGGGGGGGGGGGGGGGGGGGGGGGGGGGGGGGGGGGGGGGGGGFGGGGGGGGGGGGGGGGGGGGGGGGGGGGGGGGGGGGGGGGGGGGGGGGGGGDGGGGGGGGGGGGGGGGGGGGGGGGGGGGGGGGCGGGGGGGFGGGGGGGGG9CDFFEGGGGGCGGGGGGGGCGGGGGACFC+@FFGFFGGGGGGAGGGGG>FFGGGGFEE*BCEECEFFGGGGGGF?66CEFGGGC8EE@78BFGFG9=5EGGGCFGG)5*2CFGCGG?F??FDC<6CFGE+
@M03152:184:000000000-AWYW1:1:2106:17614:17203 1:N:0:CCACTACTATACCTGT
AAGCTCGTAGTTGAATTTCGGGGTCAGTAGGTCGGTCGTGCCACTGGTATGAACTGGTCTCACTGATTCCTCCCTCTTGTAGAACCGTGATGCCATTAATTTGGTGTTGCGGGGAAACAGGACTGTTACTTTGAAAAAATTAGAGTGTTTAAAGCAGGCTAACGCTTGAATACATTAGCATGGAATAATGAAATAGGACATCGCATTCTATTTTGTTGGTTTCTAGGATCGATGTAATGATTAATAGGGATAGTTGGGTGGAATTCTCGGGTGCCAAGGAACTCCAGTCACCCACTACTCT
+
CCCCCGGGGGGGGGGGGGGGGGGGGGGGGGGGGGGGGGGGGGGGGGGGGGGGGGGGGGGGGGGGGGGGGGGGGGGGGGGGGGGGGGGGGGGGGGGGGFGCGGGGGGGGGGGGGGCGGGFGGGGGGGGGGGGGDFFGFGEGGGGGGGGGGGGGGGGFGFEGGGGGGGDGG@FGGFGGGGGGGGGGGGGGGGGGGGGGGD?GGGGGGGGGGDGGGGGFGGGGGGGGGGGGGGCEG?FEFFGFGGGGGGFCCF8;8EFFFCEGGG9C69<<758<55C>CFFFGGGGFF6C+*+CC*7C6+:++
@M03152:184:000000000-AWYW1:1:2106:3159:17220 1:N:0:CCACTACTATACCTGT
AAGCTCGTAGTTGAATTTCGGGATTGACTCGATGGTCGTGCCTTAAGGGGTATGAACTGTCGCTGTTGATTTCTCACCTTCTGGAGAAGCTCGATGTCCTTAGTTGGATGTCTTGTGGAACCAGGACCTTTACCTTGAAAAAATTAGAGTGTTTAAAGCAGGCATTATGCTCGAATACATTAGCATGGAATAATAGAATAGGACGGCATGGTTCTATTTTGTTGGTTTCTAGGATCACCGTAATGATTAATAGGGATAGTTGGGTGGAATTCTAGGGTGCCAAGGAACTACAGTTACCCAC
+
CCCC<FG@CEF-CFFGGEGGGGGEEFFGDFGGGGGGGGCEGGGGGCCGGGFGGGGDDEFFGGFEGGFGCFFF9FG<CFFGGGGFAFCCFFFGGGGFFGGFG9EFFG@GGGGDGGGFFGFFG@<F=DDGGGGGF<F,BFGGG,@,=FEAFFFGGCEF?9EFFFEFE<FE@DFGG@FGGDGGGF9DF@>D8EF@DEEGFFGG,@,@<FEGDFFF9,97@E;@;EGGGGCF9B,>9EF?FEGGG557C7:<CFFG??GFG?+?CGFGCED5;C?>9++0=8)1:?A<F6;>?*<+<**<C+92/
@M03152:184:000000000-AWYW1:1:2106:20855:17235 1:N:0:CCACTACTATACCTGT
AAGCTCGTAGTTGAATTTCGGGATCAGTACGCTGGTCGTGCCTTCGGTATGCACTGGCGTCACTGGTTCCTCCCTTCTGACGAACCGTCATGCCATTCACTTGGTGTGGCGGGAAATCAGGACTGTTACTTTGAAAAAATTAGAGTGTTTAAAGCAGGCTCACGCTTGAATACATTAGCATGGAATAATGAAATAGGACGTTGATCTTATTTTGTTGGTTTCTAGGATTGACGTAATGATTAATAGGGATAGTTGGGTGGAATTCTCGGGTGCCAAGGAACTCCAGTCACCCACTACTATT
+
CCCCCGGGGGGGGGGGGGGGEGGGGGGGGGGGGGGGGGGGGGGGGGGGGGGGGGGGGGGGGGGGGGGGGGGGGGGGGGGGGGGGGGGGGGGGGGGGGGGGGGGGGGGGGGGGG@FGFGGGGGGGGGGGGGFFAFGGFGGGGGFGGGGGGGGGGGGFFFGGCFCGGDGGGGGGGGGGDFGGFDGGGGGGG?CGGGGGGGGGGFCCE9FFFGGGG?CFGFBCCFFFDCCFGG?EGGG=F7=?E7<97<E6*;AFC?:CCEEG>9:E+0+*9E8/?<CDCFFG6<<6<ECFC*<=8<<CF?*++
@M03152:184:000000000-AWYW1:1:2106:28574:17382 1:N:0:CCACTACTATACCTGT
AAGCTCGTAGTTGAATTTCGGGCCTGGCCGGGCGGTCTGCCTAACGGCACGTACTGTCTGGGCGGGCCTTACCTCTTGGTGAGCCGGCGTGCCCTTTGTTGGTGTGCGTCGGGGAACCAGGACCTTTACCTTGAGAAAATTAGAGTGTTCAAAGCAGGCCTATGCCTGAATACATTAGCATGGAATAATAAAATAGGACGCGCGGTTCTATTTTGTTGGTTTCTAGAGTCGCCGTAATGATTAATAGGGATAGTTGGGTGGAATTCTAGGGTGCCAAGGAACTCCAGTCACCCCTTACTAT
+
C9CC<@F@FGF-FEFFGCFFEB@FEFGGFGEE>FEC:FEFGF<<FCDCEGGG@CDFFG<EGG8>FCFD>GGGGGFF9,<ADGD?FCGCBFEGGGFGGGDEFGE7FC<>3F:@CEGGGCFC@FC@FFFGGFCFF<FCCCF93<<@:@;@CEG<@C7FG>FCCFG9FG?A:,?FCFFECGGG:CEEFGGGGGFG@FFGGGEEEEGDEC58<CGC99@C*28:;F+<@90<:C**1:28**3<+<0<*00+:C@GGF79C**;>C9E6CF+:C5>E5C><>>F*8?*32+0+7EE*/*2<?*++
@M03152:184:000000000-AWYW1:1:2106:4952:17440 1:N:0:CCACTACTATACCTGT
AAGCTCGTAGTTGAATTTCGGGATCAATTTATTGGTCGTGCCAACGGTACGCACTGGTACGATTGGTTTCTCCCTTCTGACGAAGCATGATGTCATTAATTTGATGTCGTGGGGAATCAGGACTGTTACTTTGAAAAAGTTAGAGTGTTTAAAGCAAGCTTTGGCTTGAATACATTAGCATGGAATAATGAAATAGGACGTTTGATCTTATTTCGTTGGTTTCTAAGATCGACGTAATGATTAATAGGGATAGTTGGGTGGAATTCTCGGGTGCCAAGGAACTCCAGTCACCCACTACTAT
+
CBBCCFFGGGGGGGGGGGGGGGEEGFEGGFFGGGGGGGGGGGGGGGGGGGGGDEGGGGGGGGGFGGGGGFGFGGGGGGGGGGGGGGGGGFGGGGDCGGGGFGGFGGGGGGGGGG@@FGFGGG?CF5@E<<EGFEFFAFCFGGGGDFGGGGGGGGGGGEGGGGGGCGFDFGDECF<FGGGFEFFF<9>EFFCGE;CFGFFDFFGGE9FFGGGGGGGFGGGEFGGFF;DCE9*=@EGGG57@CGD9@CFGC6AFFA9C9=8E*;9C6:CC<5CCED<@?AF6CFCC?FGFF6C6;<<FGGDC2
@M03152:184:000000000-AWYW1:1:2106:25553:17445 1:N:0:CCACTACTATACCTGT
AAGCTCGTAGTTGAATTTCGGGCCTGGCCGGGCGGTCTGCCTAACGGCACGTACTGTCTGGGCGGGCCTTACCTCTTGGTGAGCCGGCGTGCCCTTTGTTGGTGTGCGTCGGGGAACCAGGACCTTTACCTTGAGAAAATTAGAGTGTTCAAAGCAGGCCTATGCCTGAATACATTAGCATGGAATAATAAAATAGGACGCGCGGTTCTATTTTGTTGGTTTCTAGAGTCGCCGTAATGATTAATAGGGATAGTTGGGTGGAATTCTCGGGTGCCAAGGAACTCCAGTCACCCACTACTAT
+
CCCCCGGGGGGGGGGGGGGGGGGGGGGGGGGGGGGGGGGGGGGGGGGGGGGGGGGGGGGGGGGGGGGGGGGGGFFGGGGGGGGGGGGGGGGGGGFGGGGGGGGGGGGGGGGGGGGGGGGGGGGGGGGGGGGGGFGGGFGGGGGGGGGGGGGGGGFGGGGGGGGGGGGGGFGGGGGGGGGGFGF?FGGGGGCGFGGG?7C>E>EEGGGGFFGGGGFGGGCEFC9CFFGFGGGGGGGG5FGG79CEFFGE=?FC6CD+<**2/*0<F++A5FGC559>C45EFECFFEFGF=9F*CCFG?*23
@M03152:184:000000000-AWYW1:1:2106:27098:17493 1:N:0:CCACTACTATACCTGT
AAGCTCGTAGTTGAATTTCGGGATCAGTACGCTGGTCGTACCTTCGGTATGCACTGGTGTCACTGGTTCCTCCCTTCTGACGAACCGTCATGCCATTCACTTGGTGTGGCGGGAAATCAGGACTGTTACTTTGAAAAAATTAGAGTGTTTAAAGCAGGCTCACGCTTGAATACATTAGCATGGAATAATGAAATAGGACGTTGATCTTATTTTGTTGGTTTCTAGGATTGACGTAATGATTAATAGGGATAGTTGGGTGGAATTCTCTGGTGCCAATGAACTCCAGTCACCCACTCCTATC
+
C@CC<FGGGGGGGGGFGGGGFGEG@CEFFFEGGGGGF@FFGGFGGF@FGGFE,CFFCFFFFGGGGCDCEFFGGGGGGGFFFGCEGGDCCFFGFGGGGGGDGGGGG7FF:FFBC6FFF?EEC8=<ECFFGFFE,5AA?F>BFD<9FFF8FADAF,CC8DGGGGG7F+@C>@9<>F,@C9FFCF,3,,6=AD,>;@;CEFFGFFFFFF,@,7FCGGFFF,B::9CCA,,?FF++8;FFG+2=C;<CD+<**0.31<96?:B*/0<8<E++2+3000*9+0*AC7+2C@FFA4<A**7*2:6++
@M03152:184:000000000-AWYW1:1:2106:23501:17601 1:N:0:CCACTACTATACCTGT
AAGCTCGTAGTTGAATTTCGGGATCAATGAGTTGGTCGTGCCCTTGGTATGAACTGGCTTTTATTGGTTCTCACCTTCTAATGAACCATAATGTCATTCATTTGATGTTTTGGGGAATTAGGACTGTTACCTTGAAAAAATTAGAGTGTTTAAAGCAGGCTCACGCTTGAATACATTAGCATGGAATAATGAAATAGGACATCGCATTCTATTTTGTTGGTTTCTAGGATCGATGTAATGATTAATAGGGATAGTTGGGTGGAATTCTCGGGTGCCAAGGAACTCCAGTCACCCACTACTA
+
CCCCCGGGGGGGGGGGGGGGGGGGG?FGGGGGGGGGGGGGGGGGGGGGGGGG<FGGFGGGGGFGGEGGGFGGGGGGGGGGFGGGGGGGGGGGGGGGGGGGGGGGFFGGGGGCEGGGGGGGGGFGGGGGFGGGGGGGGGFGGGGGGGGGGGGGGGGGGGGGGGCGGGGGGGFFGGGGGGCGGGGGGGFFGGFCGFGGGCAFGGGE=CFGGGAFF@E<DGDCEGGCE9;FGG6CEG9D:FFC=EGGFG7C7F4ED8EFC67C>:CCEG,B:?5)85DF9AAGGGFGFGGFGF+1@*75:6*++
@M03152:184:000000000-AWYW1:1:2106:15405:17602 1:N:0:CCACTACTATACCTGT
AAGCTCGTAGTTGAATTTCGGAATGCTATTTGTCAAAGCTCGTCCTTGTGGCGTGGCCCGGCGGATGCTTCCTATCTTCCAGTAGTGGGGTTAAACTCATTCTGGATCATTTACTTTGAAAAAATTAGAGTGTTCAAAGCAGGCGTAACTTGCCATTGAATATTACAGCATGGGATAATAGAATATGACGTTGGTCTTATTTTGTTGGTTTCTAAGGCTGATGTAATGATAATAGGGATAGTTGGGTGGAATTCTCGGGTGCCAAGGAACTCCAGTCACCCACTACTATCTCGTATGCCGT
+
CCCCCGGGGGGGGGGGGGGGGGGGGGGGGGGGGGGGGGCGGGGGGGGGGGGGGGGGGGGGGGGGGGEGGGGGGGFGGGGGGGFGGGFGGGGGGGGGGGGGGGGGGGGFGGGGGGGGFFGGGGGGGGGGGGGGGGGGGGGGGGGGGGGGGGGGGGGGGGGGGGGGGFGGGGGFFFFGGGGGGGFGGGGGGGEFGGGGGGFGGGGGGGGGGGGAEFGCGFGCFGGGGGGGGGGGFFGGGFFFGFGGGCCEGFFCF77>E=EGDGE<FFGG<>F:FFGGFF?FG5:9EGE++/<+0>CFFC7C5
@M03152:184:000000000-AWYW1:1:2106:17939:17638 1:N:0:CCACTACTATACCTGT
AAGCTCGTAGTTGAATTTCGGGATTGACTCGATGGTCGTGCCTTAAGGGGTATGAGCTGTCGTTGTTGATTTCTCACCTTCTGGAGAAGCTCGATGTCCTTAATTGGATGTCTTGTGGAACCAGGACCTTTACCTTGAAAAAATTAGAGTGTTTAAAGCAGGCATTTTGCTCGAATACATTAGCATGGAATAATAGAATAGGACGGCATGGTTCTATTTTGTTGGTTTCTAGGATCACCGTAATGATTAATAGGGATATTTGTGTGGAATTCTCGGGTGCCAAGGAACTCCAGTCACCCAC
+
CCCCCGGGGGGGGGGGGGGGGGGGGGGGGGGGGGGGGGGGGGGGGEGGGGGGGGGGGGGGGGGGGGGGGGGGGGGGGGGGGGGGGGGGGGGGGGGGGGGGGGGGGGGFGGGGGGFGGGCGGGGGGGGGGGGGGGGGGGGGGFGGGGFGGGGGGGGGGGGGGCFGGGGGGGGGGFGFGGGGGFFGGGGGFFGGGFDFF9FDDFFEGGGGGGGGGGGAGGGGFGG8CEGGGG9;C8BFGFGGFF5FF@FGF,B=,:66<6+?CF2<C=@?4:ECFCCC5ADCC9?*CFC@FFCC@:C?E?F55
@M03152:184:000000000-AWYW1:1:2106:8881:17652 1:N:0:CCACTACTATACCTGT
AAGCTCGTAGTTGAATTTCGGGATCAATTTGTTGGTCGTGCCTCGGTACGTACTGGCATTATTGGTTTCTACCTTCTGAAGAACCTTGATGTCATTAATTTGGTGTCTTGGGGAATCAGGACTGTTACTTTGAAAAAATTAGAGTGTTCAAAGCAGGCCTATGCCCGAATACATTAGCATGGAATAATAAAATAGGACGTGCGGTTCTATTTTGTTGGTTTCTAGAGTCGCCGTAATGATTAATAGGGATAGTTGGGTGGAATTCTCGGGTGCCAAGGAACTCCAGTCACCCACTACTCTC
+
CCCCCGGGGGGGGGGGGGGGGGGGGGGGFGGGGGGGGGGGGGGGGGGGGGGGGGGGGGGGGGGGGGGGGGGGGGGGGGGGGGGGGGGGGGGGGGGGGGGGGGGGGGGGGGGGGEGGGGGGGGGFGGGGGGGGGFGGGDGGGGGGGGGGGGGGGGGGGGGGGGGGGGGGGGGAFGGGFFGGGGGGGGGGGGGGF9A8>FGGGGGGGGGGGGGGGGGGGGEGGGGGGGGGGDGGEGGGGGGGGGGGG9ED6FFF?FCCDEGCEF9B2AC5D=FG8C7</7.67CFGDF7:?4CGG3C?FC*3+
@M03152:184:000000000-AWYW1:1:2106:6465:17680 1:N:0:CCACTACTATACCTGT
AAGCTGTAGTTGAATTTCGGGCCTGGCTAGGCGGTTTAGCCGCAAGGTTAGTACTGCTTCGGTTGGGCCTTTCCTTCTAGGGAACTAGCGTGCGCTTTATTGAGTGCGCTAGGGATCTAGGACTGTTACTTTGAAAAAATTAGAGTGTTTAAAACAGGCTTATGCTTGAATACATTAGCATGGAATAACGGAATAGGACTTTGTTTCTATTTTGTTGGTTTTCAGAAACGAAGTAATGATTAATAGGGATAGTTGGGTGGAATTCTCGTGTGCCACGGAACTCCAGTCACCCACTACTATT
+
CCCCCGGGGGGGCDFGGGGGGGGGGGGGGGGGGGGGGGGGGGGGGGGGGGGGGGGGGGGGGGEGGGGDGGGGGGGGFGGGCGGGGGGGGGEFGGGGEGGGGGGGGFGGGDGGGGGGGFGCFFGGGGGGGFF?FDGGGGGGGGGFFGGGGCCEGGFGFFGGGGGGGGGFFGGGGGGFFFGFGFCGGGGGGGGGCF;FCFGGGGGGGGFGGDGGGGGGGFGGDF94,,,BFE>EGGGGGGFGGF?FC?+;?FF+>CE8CEG*8CCCFC9:*:CC?>:*/)):5CFFGGF?F?+*;79FCFGE+
@M03152:184:000000000-AWYW1:1:2106:12822:17701 1:N:0:CCACTACTATACCTGT
AAGCTCGTAGTTGAATTTCGGGATTAATTTACTGGTCGTGCTATTGTACGTACTGGTATCATTGATTCCTACCTTCTGACGAACCATGATATCATTAATTTGGTGTCTTGGGGAATCAGGACTGTTACTTTGAAAAAATTAGAGTGTTTAAAGCAGGCTCACGCTTGAATACATTAGCATGGAATAACGAAATAGGACGTTTGATTCTATTTTGTTGGTTTCTAGGATCGACGTAATGATTAATAGGGATAGTTGGGTGGAATTCTCGGGTGCCAAGGAACTCCAGTCACCCACTACTATC
+
CCCCCGGGGGGGGGGGGGGGGGGGGGGGGGGGGGGGGGGGGGGGGGGGGGGGGGGGGGGGGGGFFGGGGGGGFGGGGGGGGGGGGGGGGGGGGGGGGGGGGGGGGGGGGGGGGGGGGGGGGGGGGGGGGGGGFGGGGGGGGGGGGGGGGGGGGGGGGGGGGGGGGGGGGGCDGGGGGGGGGGGGGGGGGG7FGGGCDGGGGDGFGGGGGGGGGGGGGGGGGGGGDGFGFGGGGGGFF?FGGGGGG?E6EFFGGGGG=EDDFEGGGEFGF*;5EFFGEAF6=GGFGF@CE4FGCDFFGGGF+
@M03152:184:000000000-AWYW1:1:2106:14098:17737 1:N:0:CCACTACTATACCTGT
AAGCTCGTAGTTGAATTTCGGGATCAATTTATTGGTCGTGCTAACGGTACGCACTGGTACAATTGGTTTCTCCCTTCTGACGAAGCATGATGTCATTAACTTGATGTTGTGGGGAATCAGGACTGTTACTTTGAAAAAATTAGAGTGTTTAAAGCAGGCTTTGGCTTGAATACATTAGCATGGAATAATGAAATAGGACGTTTGATCTTATTTCGTTGGTTTCTAAGATCGACGTAATGATTAATAGGGATAGTTGGGTGGAATTCTCGGGTGCCAAGGAACTCCAGTCACCCACTACTAT
+
CCCCCGGGGGGGGGGFGGGFGGGGGGFGGGGGGGGGGGGEGGGGGGGGGGGGGGGFAFEEGGGGGGGGGGGFDGGGGGFFGGGGGGGGGGGGGGGGGGGGGGFCFGGGGGGDEGEEGGGGGGGGGGGDGGGGGG9FFGGGGGGGGGGGGGGFGCDFC@EFFGGG8FFEGGGGFFGFGFGGE9=FEGGFCFFGCFEFBFCFFDFGFGGGGGFGFGGGGGGGGGEGGFG?FGD>>>EG,::CFGGGG7F,4:?CFGFG+CEEEG9CGGF9DF*;EGGG6AF=F>F7CC+@6*:@5CDGFE700
@M03152:184:000000000-AWYW1:1:2106:5744:17752 1:N:0:CCACTACTATACCTGT
AAGCTCGTAGTTGAATTTCGAGATCAAATTGTTGGTCGTGCCTCGGTACGTACTGGCATTATTGATTTCTCCTTTCTGAAGAACCTTGATGTCATTAATTTGGTGTCTTGGGGAATCAGGACCGTTACTTTGAAAAAATTAGAGTGTTTAAAGCAGGCTCACGCTTGAATACATTAGCATGGAATAATGAAATAGGACGTTTGATTCTATTTTGTTGGTTTCTAGGATCGACGTAATGATTAATAGGGATAGTTGGGTGGAATTCTCGGGTGCCAAGGAACTCCAGTAACCCACTACTATT
+
CCCCCCFGGFGGGGGGGGGGGGGGGGGGGGGGGGGGGGGGGGFGGGGGEGGGGEGGGGGGGGGGGGGGGGGGGGGGGGGGGGGGGGGGGGGGGGGFGEGFGGGGGE<FGCFGGDFGGGG8FFF@FEGGGGGGGGGGFEGGGGGGAFGGCGGGGGGGGGGGGAFGCFGGGFGGGFGDFEFFGGGEGCFFFGFF9E9DEDGCFGGGGGGGFGGGFGGGGGGGGCDFFGFF6CEEGGFGGGGGFFC9D,=C6:6CCFF6=EG7*:CE9:C*<EFD=FCDFF5:6:+288E+<*2AECFFGD>0+
@M03152:184:000000000-AWYW1:1:2106:8904:17764 1:N:0:CCACTACTATACCTGT
AAGCTCGTAGTTGAATTTCGGACCTGGCCGGGCGGTCCGCTTAACGGCGTGTACTGTCTGGCTGGGCCTTACCTCTTGGTGAGCCGGTGTGCCCTTTATTGGTGTGCGTCGGGGAACCAGGACTTTTACCTTGAGAAAATTAGAGTGTTCAAAGCAGGCCTATGCCCGAATACATTAGCATGGAATAATAAAATAGGACGTGCGGTTCTATTTTGTTGGTTTCTAGAGTCGCCGTAATGATTAATAGGGATAGTTGGGTGGAATTCTCGGGAGCCAAGGAACTCCAGTCACCCACTACTAT
+
CCCCCGGCCGGGGGGGGGGEGGGFGGGGGGEFGGDFGGGGGGGGGGGGGEEGGGGDGFGGGGGGGGGGGGFFGGGGGGGGGGGGGEGGGGGGGGGGGGGGGGGFGGGEBF>FGG=CFGFFEFGGGGGGGGGGA>FF9FGGGG?EEGGGFFGGGGG7FFGGGFC<FFGGDGGFGFFFGEF9FG>FGGG9FEFFFDGGG9FCB<FEFFGGGFFFD@@<BCC;CC+<+09AC@CEEGG55=G9CCCFC:9+AA>7+<F++7/**29<?EGCCF*/:CC*:);CFFC>FG?FGFGFG:3*++*0+
@M03152:184:000000000-AWYW1:1:2106:11946:17766 1:N:0:CCACTACTATACCTGT
AAGCTCGTAGTTAATTTCGGGATCAATTTATTGGTCGTGCTATTGTACGTACTGGTATTATTGATTCCTACCTTCTGACGAACCATGATGTCATTAATTTGGTGTCTTGGGGAATCAGGACTGTTACTTTGAAAAAATTAGAGTGTTTAAAGCAGGCTCACGCTTGAATACATTAGCATGGAATAACGAAATAGGACGTTTGATTCTATTTTGTTGGTTTCTAGGATCGACGTAATGATTAATAGGGATAGTTGGGTGGAATTCTCGGGTGCCAAGGAACTCCAGTCACCCACTACTAGCT
+
CCCCCGGGGGGGGGGGGGGGGGGGGGGGGGGGGGGGGGGGGGGGGGGGGGGGGGGGGGGGGGGGGGGGGGGGGGGGGGGFGGGGGGGGGGGGGGGGGGGGGGGGGGGGGGGGEGGGGGGGGGGGGGGGGFGGGGGGGGGEFGGGGGGGGGGGGGGGGGGGGGGGGFFEFFGFGGFGDFCFGGGFFGGGGGGGGGGGGGB+DCFDFGGGEFFGGFGGGGGGGGGGCFCFGEGEEEGGG?7CFF@FDFCFGGFGG,0*=EC7C9C9A9857**28:F4=AA6?FFGGFFG+/*;EC4CF+*2<
@M03152:184:000000000-AWYW1:1:2106:11986:17766 1:N:0:CCACTACTATACCTGT
AAGCTCGTAGTTGAATTTCGGGATCAATTGATTGGTCATGCCATTGGTATGTACTGGTCATATTGGTTCTCACCTTCTAAGGAACCATAATGTCATTAATTTGATGTTTTGGGGAATTAGGACTGTTACCTTGAAAAAATTAGAGTATTTAAATCATGCTAACGCTTGAATACATTAGCATGGAATAATGAAATAGGACATCGCATTCTATGTTGTTGGTTTCTAGGATCGATGTAATGATAAATAGTGATAGTTGGGTGGAATTTTCGGGTGCCAAGGAACTCCAGTCACCCACTACTAT
+
CCC?CGCF;FCF@CEFGGFFCC@BFEEEGFEFGGAFDFE,CFFGGGGGECCECFG,FEGFFGGFGF@FGAF@E<EEFFFGGGGGDFDF9CFGGGFFF,ECC,C9F<FGFFGDFCCFFFFGFFG<C9FEED?FACF<FE:?EGGGGGFGAEEAF,CA,,C?FGFEGDGG=E?@B?@FG?E9@7BEFFBFFDFFDDA9FF,DD97C@EEC;,C,CFFGDG,@;FGGGF9@E,6+@FFC7<@AC,,5?<92,23,55,5>*41B8>BG7@C<**1*2;B0A5C*3<1892>9AFG598:77CE9
@M03152:184:000000000-AWYW1:1:2106:21687:17800 1:N:0:CCACTACTATACCTGT
AAGCTCGTAGTTGAATTTCGGGATCAATGAGTTGGTCGTGCCCTTGGTATGACCTGGCTTTATTGGTTCTCACCTTCTAATGAACCATAATGTCATTCATTTGATGTTTTGGGGAATTAGGACTGTTACCTTGAAAAAATTAGAGTGTTTAAAGCAGGCTCACGCTTGAATACATTAGCATGGAATAATGAAATAGTACATCGCATTCTATTTTGTTGGTTTCTCGGATCGATGTAATGATTAATAGGGATAGTTGGGTGGAATTTTCGGGTGCCAAGGAACTCCAGTCACCCACTCCTAT
+
CCCC<ECCCFGFGGAEGGGGGGEGGDFGGACFGAFGGGGGGFFFEGGGGGGG9EFC@E@FFGGGGGGDCF@9FFGGFGECEA<FFGDF<FGGEFGGGFGGG9,,CFFFFF,C,6?,<FFF9,EE8C?5BEEF<,BE9<FCEDFCEB,CFFGFGEFGD7FGFFGGGGGCEGFF9<CDFA@D@E@8FFCF;9,,,8E9,C@FFG@FFEEGCA=FFDAFGGD3@EFE7*84@>*@8,D7,CC,=2=,2;,69EFF61:,,/=BE*,2<,2+1*/CCD5:+.)*23=:39+29+4>;/*:02:9+
@M03152:184:000000000-AWYW1:1:2106:15071:17846 1:N:0:CCACTACTATACCTGT
AAGCTCGTAGTTGAATTTCGGAACTGGCCAAGTGGTTCAGCCGCAAGGTTGACACTGCTTTGGTTGGTTCTTTCCTTATGGCTAACTAGTGTGCTCTTAATTGAGTGCGCTAGGGAACCATAACTGTTACTTTGAAAAAATTAGAGTGTTTAAAACAGGCTTATGCCTGAATAGATTAGCATGGAATAACGGAATAGGACTTTGTTTCTATTTTGTTGGTTTTAGAAATAAAGTAATGATTAATAGGGATAGTTGGGTGGAATTCTCGGGTGCCAAGGAACTCCAGTAACCCACTACTATT
+
CCCCCGDECFFGGGGGGGFGCFGGGGGGGGGGFEGGGGGGGGGGGGGGGGGGGGGCFFGCGGGGFFGGGGGGGGGGGGFGGGGFGGFGFGDGGFGGGGGCGGGGGGGGGGGGEFGGEGGGGGGGGGGGGGGGGGFGDGGGGGFFGGGGGGGGGGAEGGGGGGGGGGGGGFB<DFDFGGFGGGAFG@FCGDGG7B@,@FFGGGGCGGGGE=CFFG9@E6B8CCGDGC;5DCCDGFFFGG7CEGFFF:69,:A,>@C6/:B*;,><+AC:C*3)3;C**8)?6626>?++4;+3/9776:*++
@M03152:184:000000000-AWYW1:1:2106:14557:17847 1:N:0:CCACTACTATACCTGT
AAGCTCGTAGTTGAATTTCGGGATCGATGGGTCGGTCATGCCCTCGGTATGTACTGGTCCCGTTGGTTCTCACCTTCTAAGGAACCATAATGTCATTCATTTGATGTTTTGGGGAATTAGGACTGTTACCTTGAAAAAATTAGAGTGTTTAAAGCAGGCTCACGCTTAAATACATTAGCATGGAATAATGAAATAGGACATCGCATTCTATTTTGTTGGTTTCTAGGATCGATGTAATGATTAATAGGGATAGTTGGGTGGAATTCTCGGGTGCCAAGGAACTCCAGTCACCCACTACTAT
+
CCCCCGGGGGGGGGGGGGGGGGGGGGGGGGGGGGGGGGGGGGGGGGGGGGGGGGGGGGGGGGGGGGGGGGGGGGGGGGGGGGGGGGGGGGGGGGFGGGGGGGGFGGGGGGGGGGGGGGGGGGGGGGGFGGGGGGGGGGGGGGGGGGGFGGGGGGGGGGGGGGGGGGGGGGGGGGGGGEGGGGFGFGGGGGGFGGF,<FGGGGGGCFGGGCFGGGCFF,@:EFCFGGGGFGGEGFGC:C7BFFF78>,866?CFGG9,7CE5B?FG+;C35=C*9CFG55CC*=*<C+CFFFFGCGCFC>0+
@M03152:184:000000000-AWYW1:1:2106:14128:18065 1:N:0:CCACTACTATACCTGT
AAGCTCGTAGTTGAATTTCGGGATCAATTTGTCGGTCGTGCCTCGGTACGTACTGGTATTATTGGTTTCTACCTTCTGAAGAACCTTGATGTCATTAATTTGGTGTCTTGGGGAATCAGGACTGTTACTTTGAAAAAATTAGAGTGTTTAAAGCAGGCATACGCTTGAATACATTAGCATGGAATAATGAAATAGGACGTTTGATTCTATTTTGTTGGTTTCTAGGATCGACGTAATGATTAATAGGGATAGTTGGGTGGAATTCTCGGGTGCCAAGGAACTCCAGTCACCCACTACTATC
+
CCCCCGGGGGGGGGFGGGGGGGGGGGFGFGGGGGGGGGGGGGGGGGGGGGGGGGGGGGGGGGGGGFGGFGGGGGGGGGDGGGGGGGGGGGFFGGGGGAFAFGGGGGGGGGCCEEGGGGGGGGGGGGGGGGGGGEGGFGGGGCFGGFFGGGGGAFCFGGGGGGGGGGGGFGGGGGGGAGGGGDFGFD;EEADFFAF8,>B>FFG9FGGGCFFEEBFGGCEGGFG9=,@E:5CEEEEE57=BC?EG7F,;,=;6BC7:5E*::5CGCGE**:C38DFG*=AFCFGFFGFFE=E5:1007<:9+
@M03152:184:000000000-AWYW1:1:2106:8662:18077 1:N:0:CCACTACTATACCTGT
AAGCTCGTAGTTGAATTTCGGGATCAATGGATTGGTCATGCCGATGGTGTGTACTGGTCATATTGGTTCTCACCTTCTAAGGAACCATAATGTCATTTATTTGATGTTGTGGGGAATTAGGACTGTTACCTTGAAAAAATTAGAGTGTTTAAAGCAGGCTAACGCTTGAATACATTAGCATGGAATAATGAAATAGGACATCGCATTCTATTTTGTTGGTTTCTAGGATCGATGTAATGATTAATAGGGATAGTTGGGTTGAATTCTCGGGTGCCAAGGAACTCCAGTCACCCACTACTAT
+
CCCCCGGGGGGGGGGGGGGGGGGGGGGGGGGGGGGGGGGGGGGGGGGGGGGGGGGGGGGGGGGGGGGGGFGGGGGGGGGGGGGGGGGGGGGGGGGGGGGGGGGFGGGGGGGGGGEFGGGGGGGGGGGGGFFGGGGGFGGGGGGGGGGGGGGGGFFFGGGGGGGGFGGGGGGGGGGGFCGFGGFGGGGGFGGGGGGGCDFGGGGGGCGGGGGGGGGFGGGGGFGGGFGCF6BGGGGGGGGGGGGFGGCEC?;CFGGFFEE*:,?C7,@<5*8C8*2@6A32?BC+9CC;+;EGGGCF?+CA+
@M03152:184:000000000-AWYW1:1:2106:10616:18129 1:N:0:CCACTACTATACCTGT
AAGCTCGTAGTTGAATTTCGGGATTGACTCGATGGTCGTGCCTTAAGGGGTATGAACTGTCGCTGTTGATTTCTCACCTTCTGGAGAAGCTCGATGTCCTTAATTGGATGTCTTGTGGAACCAGGACCTTTACCTTGAAAAAATTAGAGTGTTTAAAGCAGGCATTTTGCTCGAATACATTAGCATGGAATAATAGAATAGGACGGCATGGTTCTATTTTGTTGGTTTCTAGGATCACCGTAATGATTAATAGGGATAGTTGGGTGGAATTCTCGGGTGCCAAGGAACTCCAGTCACCCAC
+
CCCCBFGCEFFFGGGGGGGGGEFFGGGGGGFGGGGGGDGGGGGGGGGGGGGGGGFEFGGGFGGGGGGGGGGGFGGGGGGFGGGGGGGGGCGGGDGGGGGGGGFCGGGGGGGGFGGGGECFGGGEGGGGGGGGGGGGGDCFGGGGGGGGGGGGGGGGGGGGGGGFGGGFGGGFGGFFGFDFGGGCFFFCGFGFGGGGDEFGGC=FCEEEGGGFGFGFFFGG:DFGGGFGGGGGFFFGC7,:AECGGGFGC@FG9CCCCC+BC;?5CE**208++7*75;>EGG6D588@FB+CFC6AF99C*
@M03152:184:000000000-AWYW1:1:2106:4733:18210 1:N:0:CCACTACTATACCTGT
AAGCTCGTAGTTGAATTTCGGGATCAAGGGATCGGTCATGCCTTGGTATGTACTGGTCTTATTGGTTCTCACCTTCTAAAGAACCATAATGTCATTCATTTGATGTTATGGGGAATTAGGACTGTTACCTTGAAAAAATTAGAGTGTTTAAAGCAGGCTTACGCTTGAATACATTAGCATGGAATAGTGAAATAGGACATCCGATTCTATTTTGTTGGTTTCTAGGATCGATGTAATGATTAATAGGGATAGTTGGGTGGAATTCTCGGGTGCCAAGGAACTCCAGTCACCCACTACTATC
+
CCCCCGGGGGGGGGGGGGGGGGGGGGGGGGGGGGGGGGGGGGGGGGGGGGGGGGGGGGGGGGGGGGGGGGGGGGGGGGGGGGGGGGGGGGGGGGGGGGGGGGGFGGGFGGGGDFGGGGGGGGGGGGGGGGGGGGGGGGGGGFGGFGGGGGGFGGGGGGGGGGGGGGGFEEFGGGGGGGGGGGGGGGGGGGGGGFGFGGGGGGGE@FGFGGGGGGGG@FECFGGGGGGGFECGFGGFGGGGGGGGGFGGGGFGFGGGGEGCE:9E9@CE4CFGCFGGF:FGFFCFECGFGAFC/*8EFGGA+
@M03152:184:000000000-AWYW1:1:2106:20491:18258 1:N:0:CCACTACTATACCTGT
AAGCTCGTAGTTGAATTTCGGGTGCCAAGGAACTCATGATTAATAGGGATAGTTGGGTGGAATTCTCGGGTGCCAAGGAACTCCAGTCACCCACTACTATCTCGTATGCCGTCTTCTGCTTGAAAAAAAAAAATCTAATACTAACTCTTTCTACCTCCTTCAATTTCCTAATCTTCAATTCGTACAGCCCACATTCCCAATCCGTAGCATCTTCCACGTTCTGACATGTACATAACTGTGCCACTCGACCTCTTTCATCTCCACCTGCAATCCACTCACTATCATGTTCCCATCTACTCTC
+
CCCCCGGGGGGGGGGGGGGGGGGGGGGGGGGFFGGFGGGGFFFGGGFGFGGGGGGGGGGGGGGGGGGGGGGGGGGGGGGGGGGGGGGGFGGGGGGGGGGCFFGGGDFFFFGCEFFGGGGFCFGFGGGGEC:+84,,5<,,5,,,A,:,,,:,,,,,,,,,,:,,,:,,,3,3,,,,83,,,:,,+3,,4*,**,7,,,,73,3*1,*62,,,,,2,,**,0*,,5,,,,,41,,21,,,,4+++****//)+0+:7+12++5+***40*++*5***007++++*++++3*+++**00+2++
@M03152:184:000000000-AWYW1:1:2106:25380:18263 1:N:0:CCACTACTATACCTGT
AAGCTCGTAGTTGAATTTCGGGATCAATTTATTGGTCGTGCCAACGGTACGCACTGGTACAATTGGTTTCTCCCTTCTGACGAAGCATGATGTCATTAATTTGATGTCGTGGGGAATCAGGACTGTTACTCTGAAAGAATTAGAGTGTTTAAAGCAGGCTTCGGCTTGAATACATTAGCATGGAATAATGAAATAGGACGTTTGATCTTATTTTGTTGTTTTCTAAGATCGACGTAATGATTAATAGGGATAGTTGGGTGGCATTCTCGTGTGCCAAGGAACTCCAGTCACCCACTACTTT
+
CCCC<EB@BCFGFGCFGGGGGGGEGFCECFGGFGGGG:FCEGGFGGDEFGGGGGGEFGGA<,CE@EEDEFFEGGGGEFGGFG,CFC@FFDFDFEFGGCAEGCFFGGGG,:BFDDFDGGGDFGGGEGG,AE,E<9AAABFGGFFAAF?EFFGFG?EFC7CF,,@+CE@FFFGGF,,C,3:DCA8=FG9,,>,8@@=D,FCFCFFBA,@7@CFDC9;<EF4@DF9D;FGGGEFC>E:*,*,:CFD,1,4,;6668;<+<:C*C*BC+<<:823;5@7@CA5*003:<+0<CF7<CF36+0*+0
@M03152:184:000000000-AWYW1:1:2106:9067:18281 1:N:0:CCACTACTATACCTGT
AAGCTCGTAGTTGAATTTCGGGCCTGGCCGGGCGGTCTGCCTAACGGCACGTACTGTCTGGGCGGGCCTTACCTCTTGGTGAGCCGGCGTGCCCTTTGTTGGTGTGCGTCGGGGAACCAGGACCTTTACCTTGAGAAAATTAGAGTGTTCAAAGCAGGCCTATGCCTGAATACATTAGCATGGAATAATAAAATAGGACGCGCGGTTCTATTTTGTTGGTTTCTAGAGTCGCCGTAATGATTAATAGGGATAGTTGGGTGGAATTCTCGGGTGCCAAGGAACTCCAGTTACCCACTACTAT
+
CCCCCGGGGGGGGGGGGGGGGGGGGGGGGGGGGGGGGGGGGGGGGGGGGGGGGGGGGGGGGGGGGGGGGGGGGGGGGGGGGGGGGGGGGGGGGGGGGFGGGGGGG7FGGGGGGGGGGGGGGFGGGGGGGGGGGGGGGFGGGGGGGGGGGGGGGF?BFGDGEGGGGGGGGFGGG9CFGGGGGGGGGGFGFFGGGGGG6<EGGDGGGGGGGCGGF@FGGGGGGGDG?ECCCFGEEGGG5FGGF?FEFC?+A68EFGGDG58CC8<FG+A+>5898DC7CFFFGFFC++3@C4<??FD=<A:9+
@M03152:184:000000000-AWYW1:1:2106:19530:18305 1:N:0:CCACTACTATACCTGT
AAGCTCGTAGTTGAATTTCGGGATCAATTTACTGGTCGTGCCTATGGTACGTACTGGTTTTGTTGGTTCCTCCTTTCTGGGGAGCCGCGATGTCATTAACTTGGTGTCGCGGAGAATCAGGACTGTTACTTTGAAAAAATTAGAGTGTTTAAAGCAGGCTAACGCTTGAATACATCAGCATGGAATAATGAAATAGGACGTTTGATCCTATTTTGTTGGTTTCTAGGGTCGACGTAATGATTAATAGGGATAGTTGGGTGGAATTCTCGGGTGCCAAGGAACTCCAGTCACCCACTACTAT
+
CCCCCFGFEGCDFGDEFFFGGDGGGGGGGGGFGGFGGGGDGGGFGGGGGFGGGG8FCFFGEGFGGGGG<CFGGGGE6CEEGDEECCFGGCFGGGGGGFGAC<FGGFGGBFGCCGGGGFC,9BFEF9@FGGAFCFCDGCCFDBFFFFBFGGGAFFG<FF:CFG8>+8FFC<<3@>CCG9BFFFGC9DFFGF9F>CC9C:,>*6:F<DADF@FFGEG:FFCE*=FGDFFGB2BE:EC8CEF?+71<:<C+>?5FC<1A+58CE86FC+<?C:CCE<CFFF>F28608@69+/<+8>D6+AFG7
@M03152:184:000000000-AWYW1:1:2106:19008:18311 1:N:0:CCACTACTATACCTGT
AAGCTCGTAGTTGAATTTCGGGATCAGTACGCTGGTCGTACCTTCGGTATGCACTGGTGTCACTGGTTCCTCCCTTCTGACGAACCGTCATGCCATTCACTTGGTGTGGCGGGAAATCAGGACTGTTACTTTGAAAAAATTAGAGTGTTTAAAGCAGGCTCACGCTTGAATACATTAGCATGGAATAATGAAATAGGACGTTGATCTTATTTTGTTGGTTTCTAGGATTGACGTAATGATTAATAGGGATAGTTGGGTGGAATTCTCTGGTGCCAAGGAACTCCAGTCACCCACTACTATT
+
CCCCCGGGGGGGGGGGGGGGGGGGGGGGGGGGGGGGGGGGGGGGGGGGGGGGGGGGGGGGGGGGG@FFFFGGGGGGGGGGGGGGGGGGGGGGFGFFCGGGFGGFFCGFGFGGDDGGGFFGGGG8EGGGFF9EDFEFAEFGG<BF9FFFGGGGGGFFGFGGGCAFGCEGGGGCFDGGCDFCFGGFGFFCFGEGGGGGC<7@FFEDD;FGGGGGG,BGGGEGGDFECFCGG6BFGEC*:CFGG;FF+>6CECA?EF@6CGEGFFGG+<2+:++7<<:C=>>CCCE<F6EF+9C*/9>++::7+
@M03152:184:000000000-AWYW1:1:2106:3047:18318 1:N:0:CCACTACTATACCTGT
AAGCTCGTAGTTGAATTTCGGGCCTGGCCGGGCGGTCTGCCTAACGGCACGTCCTGTCTGGGCGGGCCTTACCTCTTGGTGAGCCGGCGTGCCCTTTGTTGGTGTGCGTCGGGGAACCAGGACCTTTACCTTGAGAAAGTTAGAGTGTTCAAAGCAGGCCTATGCCTGAATACATTAGCATGGAATAATACAATAGAACGCGCGGTACTATTTTGTTTGTTTCTAGAGTGGCCGTAATGATTAATAGGGATAGTTGGGTGGGATTCTCGGGTGCCAAGGAACTCCAGTCAACCCCTACTAA
+
C<@@CFG@BCBFE-EEFCECF@F:FGG@<BEEEF7C+8E9@E6,,@F7FFF<,6,CFFF,CD=@CFGGGGE,?9<BDFEFCBFGGGDC@FF=+=,,,BB,FFFGFG,@@++@CFFG@7>,>@7CCCFGFCFG,,?:<F:CFF;9,,><;,3<F@+:<EC@FGCGC,:7:,?<:?C<9:,,72<C:FF9CG9@EC02++<88CC8>:*2<CF++<<AF6****2302ECE?FEGEG5EC9+<2++*23670.0<<+++::AE*8::9F0**2*:*9>?)06:8+2+0+<CF++***2//*+0
@M03152:184:000000000-AWYW1:1:2106:14416:18348 1:N:0:CCACTACTATACCTGT
AAGCTCGTAGTTGAATTTCGGGATCAGTACGCTGGTCGTGCCTTCGGTATGCACTGATGTCACTGATTCCTACCTTCTGAAGAACCATCATGCCATTCAGTTGGTGTGGCGGGGAATCAGGACTGTTACTTTGAAAAAATTAGAGTGTTTAAAGCAGGCTCGCGCTTGAATACATTAGCATGGAATAATGAAATAGGACGTTTGACCCTATTTTGTTGGTTTCTAGGATCGACGTAATGATTAATAGGGATAGTTGGGTGGAATTCTCGGGTGCCAAGGAACTCCAGTCACCCACTACTAT
+
CCCC<FG@FGFGGGGGGGGGGGGGGGGGFFFGGGGGGGGGGGGGGGGGGGGGGGGGFFFGGGGGGFGGGGGGGGFGGGGGGFFFGGGGGGGGGGGGGGFFFGGGGGGEEGGEGGGGFGGGFFGGGGGFGGGGGGGGGGGFGGGGA,=FFGGGGC,@FGGGGGGDGGGGGGGF:=FGCF7;BFFGGFCFGGGG9FDFFGGGCDFECGGGGFGGGGGGCFGDFG@ECFFFFGGGGG8FGFGCGGG?7<:+CFFG6<E?F5;AECCGF:C95*89CC4CC@>=FC6*++2<66EGGGGGDCDC+
@M03152:184:000000000-AWYW1:1:2106:17879:18426 1:N:0:CCACTACTATACCTGT
AAGCTCGTAGTTGAATTTCGGAACTGGGGGGGCCCGGTCTGCCGGGATGGTGTGTACTGGCCCCGCCGTTCTTTCCTTCCGGATGCCCGTCCCTGCTCTTGACTGAGTGGGGATACAAAGGAGGTGTGGGTTGTGCGGGTGGGCGACCATTCGTGCGCCCATGCTTCTGGGGTTCCGGATCGTTTACCTTGAAAAAATTAGAGTGTTTAAAGCAGGCACCTCACGCCTTGAATACTACAGCATGGGATAATAAAATAGGACTCTCGTTTCTATTTTGTTGGTTTCCGGGAACGAAGTAATT
+
CCCCCGGGGGGGGGGGGGGGGGGGGGGGGGGGGGGGGGGGGGGGGGGGGGGGGGGGGGGGGGGGGGGGGGGGGGGGGGGGGGGGGGGGGGGGGGGGGGGGGGGGGGGGGGGGGGGGFGGGGFFDEFCEGGEGGEGGGGGGGGGGGGGGGGGFGGFEGEDEGGGGGGFFFGGGGGGGGGD>EDGGFGGFGCC+CFGCEGGGGGGFGGFGGGG?EGEGCGGFFDGGGGGGGFF?9FGGGGFD?*+3>827?FFD7C<C9C8A+<E?FDFCFCC:FGGG7>56CEGG?A?C=):;87D5:97<+
@M03152:184:000000000-AWYW1:1:2106:17080:18501 1:N:0:CCACTACTATACCTGT
AAGCTCGTAGTTGAATTTCGGGGTTAGTAGGTTGGTCATGCCTCTGGTATGTACTGGTCTCACTGATTCCTCCTTCCTGATGAACCGTAATGCCATTAATTTGGTGTTGCGGGGAATTTGGACTGTTACTTTGAAAAAATTAGAGTGTTTAAAGCAAGCTAACGCTTGAATACATTAGCATGGAATAATGAAATAGGACGTTCGATCCTATTTTGTTGGTTTCTAGGATTGACGTAATGATTAATAGGGATAGTTGGGTGGAATTCTCGGGTGCCAAGGAACTCCAGTCACCCACTACTAT
+
CCCCCGGCFGEGFGGGGFGGGEFGG@EFGGGGGGGGGGGGFFGFGFGGGGGGGGGFFGGGGFGGGGFFGGGGFFGGGGGGGGGGGGGGGGGGGGCCFGGGGGGGGFDGDGDEGGCEFGGGGGGGGGGGDCFFG,BFFGEGGGFFF<FGGGGFFFDFFGGGFGGGGGGGFFFDCDFDFFCFGGGF?FBFGCG9EFGFGGGGE@FGCFGEGFGGGGGGFGFGFGGGFGF6?F<C,8BF=FFGGGGGGGECC6FEGF?FEGGE5C?FDCGFG58FDDG>E43AFEC><+<EFFG?**57CF=?+
@M03152:184:000000000-AWYW1:1:2106:23502:18509 1:N:0:CCACTACTATACCTGT
AAGCTCGTAGTTGAATTTCGGGGTTAGTAGGTTGGTCATGCCTCTGGTATGTACTGGTCTCACTGATTCCTCCTTCCTGATGAACCGTAATGCCATTAATTTGGTGTTGCGGGGAATTTGGACTGTTACTTTGAAAAAATTAGAGTGTTTAAAGCAAGCTAACGCTTGAATACATTAGCATGGAATAATGAAATAGGACGTTCGATCCTATTTTGTTGGTTTCTAGGATTGACGTAATGATTAATAGGGATAGTTGGGTGGAATTCTCGGGTGCCAAGGAACTCCAGTCACCCACTACTAT
+
CCCCCGGGGGGGGGGGGCGGGGGGGGGGGGGGGGGGGGGGGGGGGGGGGGGGCFGGGGGGGGGGGGGGGGGGGGGGGGGGFGGGGGGGGGGGGGFGGGGGGGGGEFFGGGGGGGGGGGGGGGGGGGGGGGGGGDGFFGGGGGGGGGGGGGGGGGGGGFFGGGFGDGDFGFGGGGGGGGGGFGGFFGGFEDGGGGGGGFFGEGFEFDFGGGGGGFGGGGGEFGGGGFEGGG6CFEGGFGGGGGGGFGGCCEAEGGGCFCGGDGGFFGGF7E5DCG<CCF:FCF?DCG@C+/?FFFC*<?>7+
@M03152:184:000000000-AWYW1:1:2106:23677:18526 1:N:0:CCACTACTATACCTGT
AAGCTCGTAGTTGAATTTCGGGATTAATTTATCGGTCGTGCAATAGTACGTACTGGTATTATTGATTCCTACCTTCTGACGAACCATGATGTCATTAATTTGGTGTCTTGGGGAATCAGGACTGTTACTTTGAAAAAATTAGAGTGTTTAAAGCAGGCTCACGCTTGTATACATTAGCATGGAATAACGAAATAGGACGTTTGATTCTATTTTGTTGGTTTCTAGGATCGACGTAATGATTAATAGGGATAGTTGGGTGGAATTCTCGGGTGCCAAGGAACTCCAGTCACCCACTACTATC
+
CCCC<FFFCFFFGGDGGGGGGGGGGDFGGGGGGGGGGGGGGGGGGCFEGGFGGGGGGGGGGFGFGGGGGGGGGGGGEGGGGGGGGGGGGGGGGGGGFGGGGGGGGEGFGGGGGG:FF<FFGEFGGDFFDGGF9FCFFGGGGGCEGGGGCGGGCFGGF@=AFFGC?CFFFGGDFFGGGFFGG8FFGGGFGEEEFDFGFGGG7C@DFFCBCGGGGGGG7DEGCFGGAF6E6>*;EGDFFGGGGD,=DFDGGGF6>FGGEGGGB+<CEFEEFG8CCCG8CFFGFGC*2<EGFFFFGGG6CF>++
@M03152:184:000000000-AWYW1:1:2106:8365:18587 1:N:0:CCACTACTATACCTGT
AAGCTCGTAGTTGAATTTCGGGCCTGGCCGGGCGGTCTGCCTAACGGCACGTACTGTCTGGGCGGGCCTTACCTCTTGGTGAGCCGGCGTGCCCTTTGTTGGTGTGCGTCGGGGAACCAGGACCTTTACCTTGAGAAAATTAGAGTGTTCAAAGCAGGCCTATGCCTGAATACATTAGCATGGAATAATAAAATAGGACGCGCGGTTCTATTTTGTTGGTTTCTAGAGTCGCCGTAATGATTAATAGGGATAGTTGGGTGGAATTTTCGGGTGCCAAGGAACTCCAGTCACCCACTACTTT
+
CCCCCGGFGFGGGGGGGGGGGGGGGGGGGGGGGGGGGGGGGGGGGGGGGGGGGGGGGFFGGGGGGGGFGDGGFGGGGGGGGFGGGDGGGGGGGG8DFGGGGGGGGGGGFEGGGGGEFGGGDCFGGGGGGFEC@FFF@FGFGGGGGGGGGGGGGGFFGGCFGDGGGFCGGGGGGGGGFGGGGGGGGGGGCGGGGGGEFCEEGGGGG:CEG<EGGFFCFFFGGG7?+<CGG9E5=88CCGG++<EFFGCFF6>CFG++67*:88+<6+<+/:E/*5CFG5>CF*<:8+0CE?CFC79*270++
@M03152:184:000000000-AWYW1:1:2106:22591:18600 1:N:0:CCACTACTATACCTGT
AAGCTCGTAGTTGAATTTCGAGATCAGTACGCTGGTCGTGCCTTCGGTATGCCCTGGTGTCACTGGTTTCTCCCTTCTGAAGAACCGTCATGTCATTAAGTTGGTGTGGCGGGGAATCAGGACTGTTACTTTGAAAAAATTAGAGTGTTTAAAGCAGGCTCGCGCTTGAATACATTAGCATGGAATAATGAAATAGGACGTTTGACCCTATTTTGTTGGTTTCTAGGATCGACGTAATGATTAATAGGGATAGTTGGGTGGAATTTTCGGGTGCCAAGGAACTCCCGTCACCCACTACTTT
+
B6@@CGGGGGGFGGGGFGGGGFFCEGGGGGGGGCDGGGGGGGGGGGGGGGFG9FGCGGGGFGGGGGGGGGGGGGGGGGGGGGGGGGGGGG?FGGGGCAFGEGGGFDGEGGGGGGCEFGGFGCFFCGGFAAFFCFFF?F7DF,@FFGGGGDFGG9FFGGGGCGGF@FGCEFGGGGGF9FGFGFFFGGGE@C@CGGG9A:FFF@FF9<CFGCCFFEEFGDFBFFFE7<:C9C*;CCE*7:<97A9C><?+*086C9E9+*128/+<++++//:58C*:6))2:*+0<1:A57*+:<C*+20++
@M03152:184:000000000-AWYW1:1:2106:23270:18617 1:N:0:CCACTACTATACCTGT
AAGCTCGTAGTTGAATTTCGGGCCGGGCTGGATGGTCTCGCTGCAAGGTGAGCACTGTTTGGTCTGGCCTCTCCTTCTGGTAAACCACCGTGCTCTTAACTGGGTGCGATGGGGAACCAGGACTTTTACTTTGAAAAAATTAGAGTGTTCAAAGCAGGCTTACGCCTGAATACATTAGCATGGAATAATAGAATAGGACTTTGGTTCTATTTTGCTGGTTTCTAGGACCAAGGTAATGATTCATAGGGATAGTTGGGTGGAATTCTCGGGTGCCAAGGAACTCCAGTCACCCACTACTATC
+
C@CC9EGGGGGGGGGGGGG@CFGGGGGGGGEGGGGGEFEGGGGGGGGGGGGGGGGGGFFGFGGGGGGGGGGFFFGGGGFCGGGCFFFFEGGFGDGGGFFFGGGGGEGGFEFEGGCCFFFGCFDGFGG9FGGDAFFA?FFGGGFGGGGGGGFGDF?FGGGFGFDGGGGGGFGGGGCD<<:FCACFFGGGGGGADBFFDFGCFFC7FGGGGGAEGGCFCFCFF9@DCF6688,8CCFFFGGFG,141,<=6CAFCGFG=CE7CFGFCFBA*5*)*2:*C37*70ACF?@999<C85C?6?7:+
@M03152:184:000000000-AWYW1:1:2106:11649:18712 1:N:0:CCACTACTATACCTGT
AAGCTCGTAGTTGAATCTCGGGATCAATTTATTGGTCGTGCTATTGTACGTACTGGTATTATTGATTTCTACCTTCTGACGAACCATGATGTCATTAATTTGGTGTCTTGGGGAATCAGGACTGTTACTTTGAAAAAATTAGAGTGTTTAAAGCAGGCTCACGCTTGAATACATTAGCATGGAATAACGAAATAGGACGTTTGATTCTATTTTGTTGGTTTCTAGGATCGACGTAATGATTAATAGGGATAGTTGGTTGGAATTCTCGGGTGCCAAGGAACTCCAGTCACCCACTACTATT
+
CCCCCGGGGGGGGGGGGGGGGGCGGGDGGGGGGGGGGGGGGGGGGGGGGGGGGGGGGGGGGGGGFGGGGGGGGGGGGGGGDGGGGGGGGGGGGGGGFGGGGGGGCGGGGGGGGGEGGGGGGGGGGGGGGGGGFGGFGGGGGFGGGGGGGGGGGGGGGGGGGFFEFEGGFGGGGGG,CFDFGFGGGGGGDCGGC9DDGGG7DEGGGGGFCEGGGGGGGGGGG9EEC9CF68@EEC8EGGGGFGGD87C?,=4CFGGG*:ED69CFCC<:3=:CD5:*5>)C=CCFGGG9CFFC83C+0<7C+
@M03152:184:000000000-AWYW1:1:2106:24630:18858 1:N:0:CCACTACTATACCTGT
AAGCTCGTAGTTGAATTTCGGAATCAATTTGTTGGTCGTGCCTCGGTACGTACTGGTATTATTGGTTTCTACCTTCTGAAGAACCTTGATGTCATTAATTTGGTGTCTTGGGGAATCAGGACTGTTACTTTGAAAAAATTAGAGTGTTTAAAGCAAGCATACGCTTGAATACATTAGCATGGAATAATGAAATAGGACGTTTGATTCTATTTTGTTGGTTTCTAGGATCGACGTAATGATTAATAGGGATAGTTGGGTGGAATTCTCGGGTGCCAAGGAACTCCAGTCACCCACTACTATC
+
CC@CCGGGGGGGGGGGGGGGGGGGGGEGGGFGGGFFAFGDGEFGGGGGGGGGGGGGGGGGGGGGGGGGGGGGGGFGGGGGGFFFFFGGGFFGGGGGFGGFGGGGGCGGG9EGGDGGFGGGFFGFGGGGDFFGGGGGGGFCEFGCFGCFGGFGGGGGGGGGGGGGCF?E<FFGF?FGGGGGGGGGGGGFGGGF@>E?AFG@DFD9DFFCGFFGFADF,DEFFFG9C9CFB>::5>DGGFDFGGEGG?67:6A?FF,>:/C>:<9?<9BC:5*C*;:FD).66?+CCCF9E6E5;CCEF7D<+
@M03152:184:000000000-AWYW1:1:2106:6702:18931 1:N:0:CCACTACTATACCTGT
AAGCTCGTAGTTGAATTTCGGGCCTGGGCGGGCGGTCCGCCGAAAGGCGCTGTACTGTCTGGCCGGGCCTTTCCTCTTGGTGAACCGGCGTGCCCTTCGCTGGGTGCGTCGAGGAACCAGGACGTTTACCTTGAGAAAATTAGAGTGTTCAAAGCAGGCGTCTCGCCCGAATACATTAGCATGGAATAATGGAATAGGACGTGCGGTCCTATTTCGTTGGTTTTTAGGATCGCCGTAATGATTAATAGGGATAGTTGGGTGGAATTCTCGGGTGCCAAGGAACTCCAGTCACCCACTACTT
+
CCCCCCCFGGGGFGFFGFFGGGCEGDC?EGGGGGGGGGGGEGGGGGGFDDGGCA,BEFDG,<,B>:CFG:?FFFGDECFFGFGGGDC@ECFFGFFFGGGEGEG7>CFGFGEC>:BFGGCEGFGDEDA<BFGGDFGG9FFFFCFFGCFGGFGGGCGFCG@FGGCFG:CE5ECEE++<@CFFCCGD?C7<<A@FCECE:CFGCGC8E>CGGF?9@F+0/;C5EC>**;?D9CFCG88EECFG7+<<:+<9+7F6@8CG7C5?>58+<E7CC*@<CGGC+9;E6@*99<C8<67<CD<E7CCF7
@M03152:184:000000000-AWYW1:1:2106:9008:18934 1:N:0:CCACTACTATACCTGT
AAGCTCGTAGTTGAATTTCGGGCCTGGCCGGGCGGTCTGCCTAACGGCACGTACTGTCTGGGCGGGCCTTACCTCTTGGTGAGCCGGCGTGCCCTTTGTTGGTGTGCGTCGGGGAACCAGGACCTTTACCTTGAGAAAATTAGAGTGTTCAAAGCAGGCCTATGCCTGAATACATTAGCATGGGATAATAAAATAGGACGCGCGGTTCTATTTTGTTGGTTTCTAGAGTCGCCGTAATGATTAATAGGGATAGTTGGGTGGAATTCTCGGGTGCCAAGGAACTCCAGTCACCCACTACTAT
+
CCCCCGGGGGGGGGGGGGGGGGGGGGGGGGGGGGDGGGGGGGGGGGGGGGGGGGGFGGGGGGGGEGGGGGGGGGGGGGGGGGGGGGGGGGGGGGGGGGGGGGGGGGGGGGGGCGGGGGGGGGGGGGGGGGGGGFFGFGGGGGFGGGGGGGGGGFGGGGGGGGGGGGGGGGGGFGGGFFFGGGGGGGGGGFGGFGDF:9CEEECGDCGDE+AFGGGGGGGGGGGFE?F6CFEEEGGG5EGGFGGGF?C+66>C6EG+<5CEE@FFF7ECCFD<EG<7C>F=FGCGE++<C?FGC55=?FD7+
@M03152:184:000000000-AWYW1:1:2106:17041:18953 1:N:0:CCACTACTATACCTGT
AAGCTCGTAGTTGAATTTCGGGCCTGGCCGGGCGGTCTGCCTAACGGCACGTACTGTCTGGGCGGGCCTTACCTCTTGGTGAGCCGGCGTGCCCTTTGTTGGTGTGCGTCGGGGAACCAGGACCTTTACCTTGAGAAAATTAGAGTGTTCAGAGCAGGCCTATGCCTGAATACATTAGCATGGAATAATAAAATAGGACGCGCGGTTCTATTTTGTTGGTTTCTAGAGTCGCCGTAATGATTAATAGGGATAGTTGGGTGGAATTTTCGGGTGCCAAGGAACTCCAGTCACCCACTACTAA
+
CCCCCGGGGGGGGGGGGGGGGGGGGGGGGGGGGGGGGGGGGGGGGEGGGGGGGGGGGGGGGGGGGGGGGGGGGGGGGGGGGGGGGGGGEGGGGGGGGGGGGGGGGGGGEGGGGGGGGGGGGGGGGGGGGGGGFCFGGFFGC:FFGGGGGGGGGGGGGFCFGCFCGGGGGGGGDFFGCFGGGGGFGGGFGGGGGGGGFGGGC8CCE:EE<+:FGG?FGDCEGG+<<FC?FCEECCCECEG?7C?FGCF+C?@C+<ECFEEEG8@C6+2:CE5<*>FC6))2A@CFG6<<6=9EC3>F+<:++
@M03152:184:000000000-AWYW1:1:2106:10661:19091 1:N:0:CCACTACTATACCTGT
AAGCTCGTAGTTGAATTTCGGGATCAGTACGCCGGTCGTACCTTCGGTACGTACTGGTGTCACTGATTCCTCCCTTCTGACGAACCGTCATGCCATTCACTTGGTGTGGCGGGGAATCAGGACTGTTACTTTGAAAAAATTAGAGTGTTTAAAGCAGGCTCACGCTTGAATACATTAGCATGGAATAATGAAATAGGACGTTGATCTTATTTTGTTGGTTTCTAGGATTGACGTAATGATTAATAGGGATAGTTTGGTGGAATTCTCGGGTGCCAATGAACTCCAGTAACCCACTACTTTT
+
C<CCCGGCFFGGGGGGGGGGGGGGGGGGGGGGGGGGGGGGGGGGGGGGGGGGGGGGGGGGGGGGGGGGFGGGGGGGGGGGGGGGGGGGGGGGGGGGGGDFFFFGGGGGGGGGGGGGGGGDECE8BFFBFFGGD<BD9F:,@FFFGCFFCCCFGA:FFF7,>FGGG*>C<B@,77<FGCFFF<ECGFFFGF;<9BFCFG7@FCC:<CGD2CF@CCF?E>CCFGGGG9+?CC9FGGF=CFEE<@C?CC<C6C:E<0+3*/1**+<8<C+5***1**:*+0*A<<A*<00<+1+2A*9FGD7++
@M03152:184:000000000-AWYW1:1:2106:7665:19156 1:N:0:CCACTACTATACCTGT
AAGCTCGTAGTTGAATTTCGGGATCAATATATTGGTCATGCTTAGGTATGTACTGGTATTATTGATTTCTCCCTTCTGAAGAGCCATGATGTCATTAATTTGATGTCGTGGGGAATCAGGACTGTTACTTTGAAAAAATTAGGGTGTTTAAAGCAGGCTTTTTCGCTTGAATACATTAGCATGGAATAATGAAATAGGACGTTTGATTCTATTTTGTTGGTTTCTAGGATCGACGTAATGATTAATAGGGATAGTTGGGTGTAATTCTCAGGTGCAAAGGAACTTCAGTCACCCACTACTA
+
CCCCCEGGGFGGGGGGCEGFGGEEFEF9EGGGFGGGGGGGGGGFGFFGDFEECEFCEDGFFFGFGDGGGCFGGGFGCEFEDCCCF8FCGFFGGGGGGGGDFC<@FEAF@CCGGGEGGGGGGGCFDEGEGFGGGGGEEBFBFFGGEFEBGGGGGEGGGGFF,AACCBBFCDGG<FDGGDBFGDFDDGGG9,=ADFGFF@<:7F=<F9,@D<@FFGGGGGGGE:,;A9;9,>FEE5BEFGF:7,2=FFEFCFA6CGGGCFE*B*9,,14,1:7<<DF*16;**?=6+>C9CAG7+*1**<*1+
@M03152:184:000000000-AWYW1:1:2106:11116:19197 1:N:0:CCACTACTATACCTGT
TGAGTGCCAGCAGCCGCGGTAATACGGAGGATCCGAGCGTTATCCGGATTTATTGGGTTTAAAGGGAGCGTAGATGGGTTGTTAAGTCAGTTGTGAAAGTTTGCGGCTCAACCGTAAAATTGCAATGGATACTGGCAGTCTTGAGTACAGTTGAGGTAGGCGGAATTCGTGGTGTAGCGGTGAAATGCTTAGATATCACGAAGAACTCCGATTGCGAAGGCAGCTTACTAACCTGTAACTGACATTGATGCTCGAAAGTGTGGGTATCAAACAGGATTAGGTACCCTGGTAGTCCATACGG
+
CCCCCGGGGGGGGGGGGGGGGGGGGGCGGGFFCF9FEGGGG@GGGGGGGGGGGGGGG::FGGGGAFGGGGFGG,,CFFGGCFGGGGGG,FFGGGGGGGGGGGEGGGGGGGGGGGBFBFEEGGGGGA,BFCFFGGG<,+,BDGGGGGFGGG=@DFGGC,7BCFGGGFGG@>5FGGGGCGGGGGGGGGFGEFFGGGGG9@,CFGEGGGCGG@CC8FGDCCCGG>E>C9+8>+><FGGGGGFG?9C9;FCCFGBFGEDFGE:+3<EGEFEC7FGFGGCFG?FCCFGF9F+;=FFFEF:9+9C6:
@M03152:184:000000000-AWYW1:1:2106:22308:19210 1:N:0:CCACTACTATACCTGT
AAGCTCGTAGTTGAATTTCGGGCCTGGCCGGGCGGTCTGCCTAACGGCACGTACTGTCTGGGCGGGCCTTACCTCTTGGTGAGCCGGCGTGCCCTTTGTTGGTGTGCGTCGGGGAACCAGGACCTTTACCTTGAGAAAATTAGAGTGTTCAAAGCAGGCCTATGCCTGAATACATTAGCATGGAATAATAAAATAGGACGCGCGGTTCTATTTTGTTGGTTTCTAGAGTCGCCGTAATGATTAATAGGGATAGTTGGGTGGAATTCTCGGGTGCCAAGGAACTCCAGTCACCCACTACTAT
+
CCCC9CFGFGGGGGFGGGGGGGGCEGGGGECGDEGFEGGGGGGGGGEGGGGG,C<FFEEFGFGGGGEGGGGGGGGGGGFCFEFDFGGDGGGGGCGGGGFGGDG7FEGGCGEEECEGGGFCCF::FFEGG9,<?:F@FCEGFGCAGFGCGFCGFCEFC*:*,<FGGGGGDGG<AF::F,CBFDF?:CEGGGGGC:<FCCFC8*:8::CEF:CCFGGGGGG>@F:C0:EG@<*?5?G*/1+<GCE?CC9A:6>?C9?9F***1;:CF2++955C877:?FFE**0:<<<FFFFGGC306<:++
@M03152:184:000000000-AWYW1:1:2106:25640:19222 1:N:0:CCACTACTATACCTGT
AAGCTCGTAGTTGAATTTCGGGATTAATTTATTGGTCGTGCTATTGTACGTACTGGTATTATTGATTCCTACCTTCTGACGAACCATGATGTCATTAATTTGGTGTCATGGGGAATCAGGACTGTTACTTTGAAAAAATTAGAGTGTTTAAAGCAGGCTCACGCTTGAATACATTAGCATGGAATAACGAAATAGGACGTTTGATTCTATTTTGTTGGTTTCTAGGATCGACGTAATGATTAATAGGGATAGTTGGGTGGATTTCTCGGTTGCCAAGGAACTCCAGTCCACCACTACTATT
+
CCCCCFGGGGGGGGGGGGGGGGGGGGGGGGGGGGGGGGGGGGGGGGGGGGGGGGGGFGGGGGGGGGGGFGGGFGGGGGGGGGGGGGFGFGGGGGGGCGGGFGCFGGGFGGGGGDCFEFGGGGGGDFGGGGGGGGGG?FGGGGGGGGGGFGGGGFFGGGGGGGGGGCFGFGGGGFGGGGGGGGGGGGGD8@CFFFE89@F+DCC@CF9FGFGCF,DAFGECD;DAEFCEFGC8EECC>FFDCGFGGFFF6EACF,:,/AEC>++?+=+*1**:8C76F>)*;BF9@+?<+*+*;C*+3<*0+
@M03152:184:000000000-AWYW1:1:2106:11091:19238 1:N:0:CCACTACTATACCTGT
AAGCTCGTAGTTGAATTTCGGGATCAATATACCGGTCGTGCCTCAGGTATGAACTGGTCATATTGGTTTCTCCCTTCTGACGAACCATGATGTCATTAATTTGATGTCGTGGAGAATCAGGACTGTTACTTTGAAAAAATTAGAGTGTTTAAAGCAGGCTAACGCTTGAATACATTAGCATGGAATAATGAAATAGGACGTTCGATCCTATTTTGTTGGTCTCTAGGATCGACGTAATGATTAATAGGGATAGTTGGGTGGAATTTTCGGGTGCCAAGGAACTCCAGTCACCCACTCCTAT
+
CC<CCGGGGFGGGGFGGGFEGGGGGGGGGGGGGGGFFGGGGGGGGGGGGGGGGGGGFGGFGGGGGFGGGGGGGGGGGGAGGGGGGGGGGGECFFGGGFGGGGGCFDGGGGGG@EEDGFEGFFGGFGFGGGGGCCFFG8FFFFFGGGGGGGGGGCGGFGGGGGGGDFGFCFGGFFGGGGGGGGFDFGGFFGG9DFGGGGGGE?EEGGGEGGGGFFF@EEFECAFADFCGG6*=>8EGCF,=:;EBFFCEF6FC6<716C@C5E+>7CFC35?FEGDG?F3*:8<C+<@+9@9<*/*7*7*++
@M03152:184:000000000-AWYW1:1:2106:3499:19310 1:N:0:CCACTACTATACCTGT
AAGCTCGTAATTGAATTTCGGGATTAATTTATTGGTCGTGCTCTTGTACGTACTGGTATTATTGATTCCTACCTTCTGACGAACCATGATGTCATTAATTTGGTGTCTTGGGGAATCAGGACTGTTACTTTGAAAAAATTAGAGTGTTTAAAGCAGGCTCACGCTTGAATACATTAGCATGGAATAACGAAATAGGACGTTTGATTCTATTTTGTTGGTTTCTAGGATCGACGTAATGATTAATAGGGATAGTTGGGTGGAATTCTCGGGTGCCAATGAACTCCAGTCATCCACTACTAGT
+
CC<CCGGGGF?EGGGGGGGFGDGGGDFFGFGGGGGEECGGGG,CFFCEFFFDFDGGGEGGFGGGFFGFGGGFGGGFCFGGGGGGGCGGGGCFGFFFFFG9F9CFFFFDGFGDEEG8EGGGGGFGFFFCF,C?9A?F=FGGE8D<EFAFGFEFCEFF77?EFFFGC7DEEGGFGG<DFGGGGGF9FF9FCEGD8DA,F>@@FG7@FABF;CFGGFGGG5**85EFAF698ED5EEGG>?ECEC99>,=C6,;EF7B,:A**3B+B+:457*3)84CC6/AC7+=CC6B<C*<:C<*2<:*++
@M03152:184:000000000-AWYW1:1:2106:7458:19337 1:N:0:CCACTACTATACCTGT
AAGCTCGTAGTTGAATTTCGGGACTAATTTACTGGTCGTGCAATCGTACGTACTGGTTTTATTGATTCCTACCTTCTGACGAACCATGATGTCATTAATTTGGTGTCTTGGGGAATCAGGACTGTTACTTTGAAAAAATTAGAGTGTTTAAAGCAGGCTCACGCTTGAATACATTAGCATGGAATAACGAAATAGGACGTTTGATTCTATTTTGTTAGTTTTTAGGATGGACTTAATGATTAATAGGGATAGTTGGTTGGAATTCTCGGGTGCCAAGGAACTCCAGTCACCCACTACTATT
+
CCCC9FGFGGE@<FCFGGC<FCGGGFGGGGGGGGGGGGGEE@FFEGGGGGGGG8FGGGGGGGGGFGGGFFGGGGGGGGCD:FGGGFDEFGGE9FGGG9EEGGFFGGFCEGFFD:CFGDCGAF,?F,@FFGGGGGFFA:FFG<E5CEEGGGFGFFFC+F<BFFFCG:FFGFGGFEACFGGGG<A=DFGC>CG+>>=8A<FF<F@<FFF,@FFGFAFCF;BF:>8,@,9>,*6,,6>9<=@,@EC:9,,=6AAGCF?F/4*1<,?B+<<537/85*:**)8;=?EGC@+<C:9E=9707:7A+
@M03152:184:000000000-AWYW1:1:2106:18287:19411 1:N:0:CCACTACTATACCTGT
AAGCTCGTAGTTGAATTTCGGGATTAATTTATTGGTCGTGCTATTGTACGTACTGGTATTATTGATTCCTACCTTCTGACGAACCATGATGTCATTAATTTGGTGTCATGGGGAATCAGGACTGTTACTTTGAAAAAATTAGAGTGTTTAAAGCAGGCTCACGCTTGAATACATTAGCATGGAATAACGAAATAGGACGTTTGATTCTATTTTGTTGGTTTCTAGGATCGACGTAATGATTAATAGGGATAGTTGGGTGGAATTCTCGGGTGCCAAGGAACTCCAGTCACCCACTACTATT
+
CCCCCGGFFGGGGGGGGGGGGGGGGGGGGGGGGGGGGGGGGGGGGGGGGGGGGGGGGGGGGGGGGGGGGGGGGGGGGGGGGGGGGGGGGGGGGGGGGGGGGGGGGGGGGGGGGGGGFGGGGGGGGGGGGGGGGGGGGGGGGGGGGGGGGGGGGGGGGGGGGGGGGGFGGGGGGGGGGGFGGGFGGGGGGGGGGGGGGGGFFGGGGGGGGGGGGGGGGGGGGGGGGGFGGDGGGGGGGCFGGGGGGGGFGGFFGFGGDGGGC9FGCFFGGGGGE<DGFFAGGFFGCCFFEBFGFGGG6:C?+
@M03152:184:000000000-AWYW1:1:2106:22994:19499 1:N:0:CCACTACTATACCTGT
AAGCTCGTAGTTGAATTTCGGGATTGACTCGATGGTCGTGCCTTAAGGGGTATGAACTGTCGCTGTTGATTTCTCACCTTCTGGAGAAGCTCGATGTCCTTAGTTGGATGTCTTGTGGAACCAGGACCTTACCTTGAAAAAATTAGAGTGTTTAAAGCAGGCATTATGCTCGAATACATTAGCATGGAATAATAGAATAGGACGGCATGGTTCTATTTTGTTGGTTTCTAGGATCACCGTAATGATTAATAGGGATAGTTGGGTGGAATTCTCGGGTGCCAAGGAACTCCAGTCACCCACT
+
CCCCCGGGGGGGGGGGGGGGGGGGGGGGGGGGGGGGGGGGGGGGGGGGGGGGGGGGGGGGGGGGGGGGGGGGGGGGGGGGGGGGGGGGGGGGGGGGGGGGGGGGGGGGGGGGGGGGGGGGGGGGGGGGGGGGGGFGGGGGGGFGGGGGGGGGGGGGGGFGCGFEFFGGAFFGGGGGGGGGGFGGCFGGGGGGGGGGGFGGGGGGGGGDFGEGC3EFGGGGGGGGCEFGGFGFFGGFGFEGFEGFG7FCCFFFGCEGEGFDGCEGGC7<76<FF*7CCE37E<CF8ECG<@GCFGGFG5*22
@M03152:184:000000000-AWYW1:1:2106:14327:19533 1:N:0:CCACTACTATACCTGT
AAGCTCGTAGTTGAATTTCGGAATCAATTTGTTGGTCGTGTCTCGGTACGTACTGGTATTATTGGTTTCTACCTTCTGAAGAACCTTGATGTCATTAATTTGGTGTCTTGGGGAATCAGGACTGTTACTTTGAAAAAATTAGAGTGTTTAAAGCAAGCATACGCTTGAATACATTAGCATGGAATAATGAAATAGGACGTTTGATTCTATTTTGTTGGTTTCTAGGATCGACGTAATGATTAATAGGGATAGTTGGGTGGAATTCTCGGGTGCCAAGGAACTCCAGTCACCCACTACTATC
+
CCCCCGGGGGGGGGGGGGGGGGGGGFGGGGGGGGGGGGGGGGGGGGGGGGGGGGGGGGGGGGGFGGGGGGGGGGGGGGGGGGGGGGGGGGGGGGGGGFGGGGGGGGGGGGGGGGGGGGGGGGGGGGGGGGGGGGGGGGGGGGGGGGGGGGGGGGGGGGGGGGGGGGGGGGGGGGGGFGFGGGGGGGGGFGGGGGGGGGGEDGGFAFGGGGFGGGGGGGGGGGGGGDFGFGGEDGGFGGGGGGFGGGDGFGFGGGFGGGEEFEFGGGF5DECDE4:2:);=6EGGGFFGFFFFGDGCCF7C+
@M03152:184:000000000-AWYW1:1:2106:10298:19617 1:N:0:CCACTACTATACCTGT
AAGCTCGTAGTTGAATTTCGGGATCAATTTATTGGTCGTGCCAACGGTACGCACCGGTACAATTGGTTTCTCCCTTCCGACGAAGCGTGATGTCATTAACTTGATGTCGTGTGGAATCAGGACTGTTACTTTGAAAAAATTAGAGTGTTTAAAGCAGGCTTTGGCTTGAATACATTAGCATGGAATAATGAAATAGGACGTTTGATCTTATTTCGTTGGTTTCTAAGATTGACGTAATGATTAATAGGGATAGTTGGGTGTAATTCTCGGGTGCCAAGGAACTCCAGTCACCCACTACTAT
+
CCCCCGGGGGGGGGGGGGGGGGGGGGGGGGGGGGGGGGGGGGGGGGGGGGGGGGGGGGGGGGGGGGGGGFFGGGGGGGGGDG7FGGGGGGGGGGGGGGGGGGGGFFGGGGGGGCFGGGGGGGGGGGGGGGGGGGGFGGGGGGGFFFGGGGGGGAGDF@GGGGGGGGGGGGGDF<EGGG7FGFGCFGCGGGGGGGGD7:,@FFFGDFGGGFGGGCDFGG>EGGGGFGG9;C,:=5CCC5?C?FGGGCGC6*;=+>AC?5:**5+BF9C?3E5587CF6>>GF6+2<8<<E4<68997<C>99
@M03152:184:000000000-AWYW1:1:2106:15154:19778 1:N:0:CCACTACTATACCTGT
AAGCTCGTAGTTGAATTTCGGGATCAATGAGTTGGTCGTGCCCTTGGTATGAACTGGCTTTATTGGTTCTCACCTTCTAATGAACCATAATGTCATTCATTTGATGTTTTGGGGAATTAGGACTGTTACCTTGAAAAAATTAGAGTGTTTAAAGCAGGCTCACGCTTGAATACATTAGCATGGAATAATGAAATAGGACATCGCATTCTATTTTGTTGGTTTCTAGGATCGATGTAATGATTAATAGGGATAGTTGGGTGGAATTCTCGGGTGCCAAGGAACTCCAGTCACCCACTACTAT
+
CCCCBFFEFGEF@FGFGGFGGGGGGGDGGGGGGEGGDEGGGGGGF?GGGGGFGGGFGFFGGCGGFCFFFGGGGGGGFGGFGGGGGGGGGGGGDEDGGGGFFGFGDGG9FFFEGGEGGGGGGGGGGGFGGGGGCCFGGC@FCGGGGFGGGGGGF,?FGG7FD9FGGGGFGFGFCEFGG9FDCGFGGFG9FGA358,EFG=FDGGGECFGGGFGGGGGCE?EGGGGCGCFG6C5DFEC,@C,:FGFFGF?6?@78>:FC=8C*B,;?9C7*755*55CCFF*ABAC@?:;A=@C85*:++0++
@M03152:184:000000000-AWYW1:1:2106:20594:19781 1:N:0:CCACTACTATACCTGT
AAGCTCGTAGTTGAATTTCGGAATGCAGCGGTCAAGGTCCGTCCAAGTGGCGTGGCCCGATTGCTGCTTCCATTTGATTTTTGGATAGGGGCCCCTGCGTCAGCGATGGCGTGGGTGTGCTGCTTCCAATCGTTTACTTTGAAAAAATTAGAGTGTTCAAAGCAGGCGTAACCCTTGCCTTTGAATAGTTCAGCATGGGATAATAGAATATGACATTGGTCTTATTTTGTTGGTTTCTAAGGCTGCTGTAATGTTTAATAGTGATATTTGGTTGGAATTCTCGGGTGCCAAGGAACTCCAT
+
CCCCCGGGGGGGGGGGGGGGDGGFEGGFG@FGGGGGGGGGGGGGGGGGEFGDFGEGFE@7FFCCFFGGGGGGGGGCFGGGGGGGGECEGFGGDGGFFG>FGEGGGEGGDGGGGGGGCFFEGGGFGGG9EGGGGGGCFGGGFGGFGGGGFGGGAFGGGGGGGGFGGGGGGGGGGGGG:F:DGGFDFGGGGGGGCFGFGFGBFCCF@,FFFFGFCFFGG9,<CEGDGGGGGGGGFGDEGEC7+=?F4/<7A9+=9+=EE+B+25++<++<:+</A75C<=:9C+*9**/8:4+***02+396+
@M03152:184:000000000-AWYW1:1:2106:8980:19790 1:N:0:CCACTACTATACCTGT
AAGCTCGTAGTTGAATTTCGGGATTGACTCGATGGTCGTGCCTTAAGGGGTATGAACTGTCGCTGTTTATTTCTCACCTTCTGGAGAAGCTCGATTTCCTTAATTGGATGTCTTGTGGAACCAGGACCTTTACCTTGAAAAAATTAGAGTGTTTAAAGCAGGCATTTTGCTCGAATACATTAGCATGAAATAATAGAATAGGACGGCATTGTTCTATTTTGTTGGTTTCTAGGATCACCGTAATTATTAATAGGTATAGTTGGGTGTAGTTCTCGGTTGCCATGGAACTCCAGTCACCCAC
+
CCCCCGGGGGGGGGGGGGGGGG7F@,,<-;F8FGGGGGGGGGDF,<F,6+6B;,,C,C,CF8FFGEF,6EFEAC<@C,CFFCA,@C<EF8FE@>C,CFFGG,C6CF,6?FF5CCCE<,CE,CB<B<?+=FFEDGCCC<E<<F@AEE@E,E95,BEFEEF<4+@,5FF9:>FFCF8ADFE;F,,=FFA,,,,C<=FD<9CD,,,3++++5,,@E,E;=EFG,@E,,>*D2;>,>,214,=7A8CF7C,1<:=B;,,,,,,4?,,*=*1<7:<21;**1)0/+++0:C:+0;7@+:6CG+9C5
@M03152:184:000000000-AWYW1:1:2106:6701:19855 1:N:0:CCACTACTATACCTGT
AAGCTCGTAGTTGAATTTCGGGCCTGGCCGGGCGGTCTGCCTAACGGCACGTACTGTCTGGGCGGGCCTTACCTCTTGGTGAGCCGGCGTGCCCTTTGTTGGTGTGCGTCGGGGAACCAGGACCTTTACCTTGAGAAAATTAGAGTGTTCAAAGCAGGCCTATGCCTGAATACATTAGCATGGAATAATAAAATAGGACGCGCGGTTCTATTTTGTTGGTTTCTAGAGTCGCCGTAATGATTAATAGGGATAGTTGGGTGGAATTCTCGGGTGCCAAGGAAATCCAGTCACCCACTACTAT
+
CCCCCFGF@FFGGGGGGGGGGGGGGGGGGGGGGGGGGGGGGGGGGGGGGGGGGGGGGGGFFGGGGGGGGFGGGGGGGGGGFGGGGGGGGDFGGGGGGGGGGGGFGGGFFCFGDGGGGGGGGGFCE9CBGGGG,,@CGDG?@:FGGGGGGGGGGGCGCGGGGGGGFGGGFFGGGGFFFGFFEFGGFGGFGG7EGGGC8FG*8:8ED:CEGE??FDGGGGGGFEC<@FFC<EGDEEGCEGGGGDFEGG+<C?>?6<C?F5CC*2<9CCGF7CGGGC<C67>CG+<:FCFGG49@5<76++2<0
@M03152:184:000000000-AWYW1:1:2106:24258:19898 1:N:0:CCACTACTATACCTGT
AAGCTCGTAGTTGAATTTCGGGATCAGTACGCCGGTCGTGCCTTCGGTACGTACTGGTGTCACTGATTCCTCCCTTCTGACGAACCGTCATGCCATTCACTTGGTGTGGCGGGGAGTCAGGACTGTTACTTTGAAAAAATTAGAGTGTTTAAAGCAGGCTCACGCTTGAATACATTAGCATGGAATAATGAAATAGGACGTTGATCTTATTTTGTTGGTTTCTAGGATTGACGTAATGATTAATAGGGATAGTTGGGTGGAATTCTTGGGTGCCAAGGAACTCCAGTCACCCACTAATATC
+
CC@CCGGGGGGGGGGGCGGGGGGGGGGGGFGGGGGGGGGGGGGFGGGGGGGGGGGGGGGGGGGGGEFFGFGGGGGGGGGGGGCGG7CFGGGFGFGGGGGGGGGFFGGGGGGGGGCCCGDEA87=B3DDGF<D=FCFD<FFGG7FGAFCEGFGGEF?FFD,DFGFGGDCEDGGGC;FFGGGGFGFC<,BFGFCC@EGGGCC****<?FF?FBFGFGGC>;FFGF?CF6CEC+38CECF7<?+0??7CDF*:47<FE+8=8>CGCFCF+<CF:7/9F<5<4EFG?CCFC?+8CFG3CF+<>+3
@M03152:184:000000000-AWYW1:1:2106:16530:19951 1:N:0:CCACTACTATACCTGT
AAGCTCGTAGTTGAATTTCGGGATCAATTTATTGGTCGTGCCAACGGTACGCACTGGTACAATTGGTTTCTCCCTTCTGACGAAGCATGATGTCATTAATTTGATGTCGTGGGGAATCAGGACTGTTACTTTGAAAAAATTAGAGTGTTTAAAGCAGGCTTTGGCTTGAATACATTAGCATGGAATAATGAAATAGGACGTTTGATCTTATTTCGTTGGTTTCTAAGATCGACGTAATGATTAATAGGGATAGTTGGGTGGAATTCTCGGGTGCCAAGGAACTCCAGTCACCCACTACTAT
+
CCCCCGGGGGFGFGGGGGGGGGGGGFGGGGGGGGFGGGGGGGGGGGGGGGGGGGGGGGGGGGGGGGGGGGGGGGGGGFCFGGGGGGGGGGFGGGGGGGGGGGGAFGGGGFDGGGGGGGGGGFGGDEFGGGGGG<FFFGGGGGGGGGGGGGGGGGGGGGGGGGGGFGG7FGGGFGGGFFGGGGDGFFFGGFG9BEG>FEFCEFFGGGGFF,@F;@7FFGF>DFGG;DEFCGGEGGGF55:,=BEGFF=F,6AC+AEGG5B8ED9BE?C9CG***:*:<FFF62<>FDEFGFGFG:CGFGF++
@M03152:184:000000000-AWYW1:1:2106:8126:19980 1:N:0:CCACTACTATACCTGT
AAGCTCGTAGTTGAATTTCGGGCCTGGTTAAGTGGTTTAGTCGCAAGATTAACACTGCTTTGATTGGGTCTTTTACTTTTAGGAAATTAAAGTGCTATTCATTTAGTGCTTTAAGGAACTAAAACTGTTACTTTGAAAAAATTAGAGTGTTTAAAACAGGCTTATGCTTGAATACATTAGCATGGAATAACGGAATAGGACTTTGTTTCTATTTTGTTGGTTTGAGAAATAAAGTAATGATTAATAGGGATAGTTGGGTGGAATTCTCGGGTGCCAAGGAACTCCAGTCACACACTACTAT
+
CCCCCGGGGGGGGGGGGGDFGDDGGGGGGGFGGGFGGGGGGGGGGGGFFGGGFFGGGGGGFGEGGFGGGGGGGGGGGGGGGGGCEFGGGGGGGCFFFFGAFGGGGFGG9FGGF<FGFFFGGGGFEGCFGDGEFGGGE9CFGGGEFGGGGGGGDDF9<F<8BFCFF?FGGA@EFGGFFFE9AFF9F8FDEGGG7EG8FF8AFD9><DF8EG,@CCC,@FCFEGGE7CEF8DCC<,@,;F,@EFGACCF6>?AFGG79:5BC8C,?6,BC*/:C5CF7?F5F?8EG686BC6C+5CDF?FC++
@M03152:184:000000000-AWYW1:1:2106:6181:19999 1:N:0:CCACTACTATACCTGT
AAGCTCGTAGTTGAATTTCGGGATTGACACATCGGTCGTGCCCTAAGGGGTATGAACTGGTGTAGTCAATTTCTCACCTTCTGGAGAACCGCGCTGTCTTTAATTGGGTGACGCGGGGAGCCATGACCTTTCCTTTGAAAAAATTAGAGTGTTTAACGCAGGCATTTTGCTTGAATACATTAGCATGGAATAATAAAATAGGACGGCATGATTCTATTTTGTTTGTTTCTAGGATCGCCGTAATGATTAATAGGGATAGTTGGGTTGATTTCTCGGGTGCCAAGGAACTCCATTCACCCAC
+
CCCCCG7@-FFF<E@ECFFGGGGGGFCGGG?FGGDGGGGGGGGGGFDFFGGGFGGCFGGCF,EF,FF9@DGGGFGEFGGEFGDFF@F,EFCEFEFFGFGFG9<<FGGGGGGF:FCF>FGGGG8,B9F@FGG,FEGG9<,,,87FFAFC9@,@CF9<,@7>F**@@DFF9<BF9,,@,?FGG;?B;A?,,6?,?C;,?<F:<,2?**=*:F<CEFECGGGF+<F8F:FGFG9>+<C8CCC5>*::C<EFF79<++*8;*<CG+<*:*8+*0<*<D*9*7>C676>**;FCFF++0*2<:4*:
@M03152:184:000000000-AWYW1:1:2106:6673:20035 1:N:0:CCACTACTATACCTGT
AAGCTCGTAGTTGAATTTCGAGATCAGTACGCTGGTCGTGCCTTCGGTATGCACTGGTGTCACTGGTTTCTCCCTTCTGAAGAACCGTCATGTCATTAAGTTGGTGTGGCGGGGAATCAGGACTGTTACTTTGAAAAAATTAGAGTGTTTAAAGCAGGCTCGCGCTTGAATACATTAGCATGGAATAATGAAATAGGACGTTTGACCCTATTTTGTTGGTTTCTAGGATCGACGTAATGATTAATAGGGATAGTTGGGTGGAATTCTCGGGTGCCAAGGAACTCCAGTCACCCACTACTAT
+
CCCCCFGGGGGGGGGGGGGGGGGGGGGGGGGGGGGGGGGGGGGGGGGGGGGGGGGGGGDGGGGGGGGGGGGGFGGGGGGGGGGGGGGGGGGGFGGGGGGGGGGGGGGGGCFGGGGGGDGGGGGGGGGGGFGGGGGGGGGDGGGGDGGFGGGFGGGGGGGCF@@FGGGGFGGGGFGGGGGGGCFFFEFFFFFCGGGGD9FF<FFGF9FCE+?CEC+<FC88F*+?F99<FFDEGCE55FF9FCF?FG?FG6<6<<FFG5CCG5+<<+<+5=8<GDCDGF@GCCFFFGGGF?FC5FGEF6::7
@M03152:184:000000000-AWYW1:1:2106:15064:20049 1:N:0:CCACTACTATACCTGT
AAGCTCGTAGTTGAATTTCGAGCCTGGCCGGGCGGTCTGCCTAACGGCACGTACTGTCTGGGCGGGCCTTACCTCTTGGTGAGCCGGCGTGCCCTTTGTTGGTGTGCGTCGGGGAACCAGGACCTTTACCTTGCGAAAATTAGAGTGTTCAAAGCAGGCCTATACCCGAATACATTAGCATGGAATAATAAAATAGGACGCGCGGTTCTATTTTGTTGGTTTCTAGAGTCGCCGTAATGATTAATAGGGATAGTTGGGTGAATTCTCGGGTGCCAGGGAACTCCCGTCACCCACTTCTTTT
+
CCCC-EC:BFCGGCAEFF<E,6BFEFCFFGDGGD:CGGGCDCGAFEECC@FFGGFGG<EFGFFGGDCFGFGGCBB?E9,EFFDFGECFCC=C7B<DDF<FCGGGGCF+8+<>B7:FFGEFDFF:F<?FFCFGG,C7CF@FC@F,38?F@CCFEFCCCFD<8CCCC,,1*<:@FGDECGG@>E6<CFC<<C@FC?7+<A+:5888//8CF+A<9@9CE6@EGGGFF7+<EC*:C/1;5=9++3++:<+<6AF*++3+<*:*/+3C9F9:7::787>**0)*7AG48*1*/)2**17+++*3+
@M03152:184:000000000-AWYW1:1:2106:21740:20069 1:N:0:CCACTACTATACCTGT
AAGCTCGTAGTTGAATTTCGGGCCTGGCCGGGCGGTCTGCCTAACGGCACGTCCTGTCTGGGCGGGCCTTACCTCTTGGTGAGCCGGCGTGCCCTTTGTTGGTGTGCGTCGGGGAACCAGGACCTTTACCTTGAGAAAATTAGAGTGTTCAAAGCAGGCCTATGCCTGAATACATTAGCATGGAATAATAAAATAGGACGCGCGGTTCTATTTTGTTGGTTTCTAGAGTCTCCGTAATGATTCATAGTGATAGTTGGGTGGCATTCTCGTGTGCCAAGGAACTCCCGCCACCCACTACTAT
+
C<BCC9CGGFGGGFGGAFC@FGCFGGGGFCFDEFCCFGFGGGGGFE:CFFEG,FECGGGGFGGG@E:FFG@FGGEGGGGGGGAF8:FGGGDFFGGGGGFFC@FDFG9<+FECEECFGGG7CFGGGFFEC,@FCFC<F,<F@CC9FGGDFFGFGCGFCCFGFGCFGGCA+?FCF9FCC,?FFGGBF2?ECG7C<+<+8@EECCC>E88C<+<EEG9@FF88@@+@<0+<CF+3<>*8CGGG:9+2:+<+<C8<FFGEDEE>***2<<7+9/;DCGGCF>3=?FF7C58*:>2;8532+0?9+
@M03152:184:000000000-AWYW1:1:2106:21251:20103 1:N:0:CCACTACTATACCTGT
AAGCTCGTAGTTGAATTTCGGAATGCTATTTGCCAAAGCTCGTCCTTGTGGCGTGGCCCGGCGGATGCTTCCTATCTTCCAGTAGTGGGGTTAAACTCATTCTGGATCATTTACTTTGAAAAAATTAGAGTGTTCAAAGCAGGCGTAACTTGCCATTGAATATTACAGCATGGGATAATAGAATATGACGTTGGTCTTATTTTGTTGGTTTCTAAGGCTGATGTAATGATTAATAGGGATAGTTGGGTGGAATTCTCGGGTGCCAAGCAACTCCAGTCACCCACTACTATCTCGTATTCCG
+
CCCCCGGGGGGGGGGGGGGGGGGGGGGGGGGGGGGGGGGGGGGGGGGGGGGGGGGGGGGGGGGGGGGFGGGGGGGGGGGGGGGGGGGGFGGGGGGGGGGFGGGGGGGGGGGGGGGGGGGGGGFGGGGGGGFFGGGGGGGGGGGGGGGGGGGGGGGGGGGFGGGGFFGGGGGGGGGGFGGGGGFGGGGGGGEGGGEFGGGGGGGGGGFFGGGGGGFGCEFD:92>F=;CCFFGGGFDD=CFF?:E=C*CCE5CFGGGGC7CC*;CC3CEFGFGGGGGG=BEE*AD@CC9<BG:CFFC6+:E6
@M03152:184:000000000-AWYW1:1:2106:7325:20162 1:N:0:CCACTACTATACCTGT
AAGCTCGTAGTTGAATTTCGAACCTGGTTGGGTGGTCTGCCTTCACGGTACGTACTGCTTGGCCGGGTTCTACCTCTTGGTGAGCCGGCATGCCCTTCACTGGGTGTGTCGGGGAACCAGGACTTTTACCTTGAGAAAATTAGAGTGTTCAAAGCAGGCCTTTGCCCGAATACATTAGCATGGCATAATAAAATAGGACGTGCGGTTCTATTTTGTTGGTTTCTAGAGTCGCCGTAATGATTAATAGGGATAGTTGGGTGGAATTCTCGGGTGCCAAGGAACTCCAGTCACCCACTACTAT
+
CCCCCGGGGGGGGGGGGGGGGGGGGGGGGGGGGGGGGGGGGGGGGGGGGGGGGGGGGGGG<FGGGGGGGGGGGGGGGGGGGGGGGGGGGGGGGGGGGGGFGGGGFGGCGGGGGGGGGGGGEGCGGGGGGGGGGGGGGGGGGGGGGGGGGGGGADDGGGGFGGGGGGGGGGGGGGGGGGGGGGGGGGGGGGGGGGGGGFFE:<FFFG@EFFGGGGGGGGFEFEGFGCCFGFD=EEGGC5C79?FGGGGGG6:*6CC@F5CGGCFFF79+*::4*9*:?45CEC?>ECFFGFG?FDGGCC>F:
@M03152:184:000000000-AWYW1:1:2106:13999:20328 1:N:0:CCACTACTATACCTGT
AAGCTCGTAGTTGAATTTCGGGATCAATGAGTTGGTCGTGCCATTGGTATGAACTGGCTTTATTGGTTCTCACCTTCTAATGAACCTTAATGTCATTCATTTGATGTTTTGGGGAATTAGGACTGTTACCTTGAAAAAATTAGAGTGTTTAAAGCAGGCTCACGCTTGAATACATTAGCATGGAATAATGAAATAGGACATCGCATTCTATTTTGTTGGTTTCTAGGATCGATGTAATGATTAATAGGGATAGTTGGGTGGAATTCTCGGGTGCCAAGGAACTCCAGTCACCCACTACTAT
+
CCCCCGGGGGGGGGGGGGGGGGGGGGGGGGGGGGGGGGGGGGGGGGGGGGGGGGGGGGGGGGGGGGGGGGGGGGGGGGGGGGGGGGGGGGGGGGGGGGGGGGGGGGGGGGGGGGGGGGGGGGGGGGGGGGGGGGGGGGGGGGGGGGGGGGGGGGGGGGGGGGGGGGGGFGGGGGGGGFGGGGGGGGGGGGGGFGGFFGGGGGGGGGGGFCGGGCCFGGGEGGFEFGGFGGCDGGGGGGGFFFGCGF,<7E9?DDF?FCGGDFGGGFEG7ECFEG;@68FFGFFFFGGGGFGEFGG=<FFE7
@M03152:184:000000000-AWYW1:1:2106:5278:20339 1:N:0:CCACTACTATACCTGT
AAGCTCGTAGTTGAATTTCGGACCTGACCGGGCGGTCCGCCTAACGGTGTGTACTGTCTGGCCGGGCCTTACCTCTTGGTGAGCCGGCATGCCCTTCACTGGGTGTGTCGGGGAACCAGGACCTTTACCTTGAGAAAATTAGAGTGTTCAAAGCAGGCTTACGCCGGAATACATTAGCATGGAATAATAAAATAGGACGTGCGGTTCTATTTTGTTGGTTTCTAGAGTCGCCGTAATTATTAATAGGGATAGTTGGGTGGAATTCTCGGGTGCCAAGGAACTCCAGTCACCCACTACTATC
+
CC@BCFGGGDCGGGDGGGFGGGGGFF<EF:FGGECFGGEDFE@FGCGB,CFGGFFFEEEE8DFDGGG+FFFFFAA=CE<CFE8FGF7FFFFFEBF,:EF<EFGFEGEEA?FGGGE<EGCG7DEGGFA><,@C:,:,,>D@>FCC=FCFGGGD9@D:FGFGCFFGGEGGGG,:<@3FEFGGGGGGG?C@FEF,?+9BFC@C:CCC:F*CCFF9CF;A@F;C8?CC?@+<EG58C:/;E+<C70?97066:*)<2<++:*1?@EGGGGCE*>8<C4:C5:4**3<>F8+0<@<5EDCC?CCE+
@M03152:184:000000000-AWYW1:1:2106:17583:20399 1:N:0:CCACTACTATACCTGT
AAGCTCGTAGTTGAATTTCGGGATCAATACGTCGGTCGTGCCTCGGTACGTACTAACGTCATTGATTTCTCCCTTCTGACGAGCCGTGATGTCATTAATTTGGTGTTACGGGGAGTCAGGACTGTTACTTTGAAAAAATTAGAGTGTTTAAAGCAGGCAATCGCTCGAATACATTAGCATGGAATAATGAAATAGGACGTTCGAACCTATTTTGTTGGTTTCTAGGATCGACGTAATGATTAATAGGGATAGTTGGGTGGAATTTTCGGGTGCCAAGGAACTCCAGTCACCCACTACTATC
+
CCCCCGGGGGGGGGGGGGGGGGGGGGGGGGGGGGGGGGGGGGGGGGGGGGGGGGGGGGGGGGGGGGGGGGGGGGGGGGGGGGGGGGGGGGGGGGGGGGGGGGGGGGGGGDEGGGGGGGGGGGGGGGGGGGGGGGGGGGGGGGGGGGGGGGGGFFGGGGGGGGGGGGGGGGFGGFGGEGGGGG?FFGGGGGGGGGFGGGGGGFGGCEEFDFFGGGGGGCEGGFC@C?CF6;CGGGFC:7CCEFFGDFC6FGF7;?7<CEEDGGGG+:+*>CFGEFGGG3.::<?666<CC6ACCCC7+<CF7
@M03152:184:000000000-AWYW1:1:2106:21064:20483 1:N:0:CCACTACTATACCTGT
AAGCTCGTAGTTGAATTTCGGGATCAATATACCGGTCGTGCCTCAGGTATGAACTGGTCTTATTGGTTTCTCCCTTCTGACGAACCATGATGTCATTAATTTGATGTCGTGGAGAATCAGGACTGTTACTTTGAAAAAATTAGAGTGTTTAAAGCAGGCTAACGCTTGAATACATTAGCATGGAATAATGAAATAGGACGTTCGATCCTATTTTGTTGGTTTCTAGGATCGACGTAATGATTAATAGGGATAGTTGGGTGGAATTCTCGGGTGCCAAGGAACTCCAGTCACCCACTACTAT
+
CCCCCGGGGGGGGGGGGGGGGGGGGGGGGGGGGGGGGGGGGGGGGGGGGGGGGGGGGGGGGGGGGGGGGGGGGGGGGGGGGGGGGGGGGGGGGGGGGGGGGGGGGGGGGGGGGGGGGGGGGGGGGGGGGGGGGGGGGGGGGGFGGGGGGGGGGGGGGGGGGFGGGGGGGGFGGGFGGGFDFGGGGGGGGGGGGFGGGGGGEGGGGGGGGGGGGGCFGFGGGGAEGGGGGGGGGDEGGGGGFFGFGFG68C;FEFG7?EGCEDCGG7EADFG7CDFC+4)AEGG78FGGGFGGGGGGGGFC7
@M03152:184:000000000-AWYW1:1:2106:11013:20520 1:N:0:CCACTACTATACCTGT
AAGCTCGTAGTTGAATTTCGTGATCAATTTATCGGGTACGTACCGGTACAATTGGTTGTCGAAGCATGATGTCATTAACTTTGATGTCGTAAACTCGTGAGGAATCAGGACTGTTACCTTGAAAAAATTAGAGTGTTTAAAGCAGGCCGAAGCTTGAATACATTAGCATGGAATAATGAAATAGGACGTTTGATCTTATTTCATTGGTTTCTAAGATCGATGTAATGATTAATAGGGATAGTTGGTTGGAATTCTCGGGTGCCAAGGAACTCCCGTCACCCACTACTATCTCGTCTTCCGT
+
C<9CCFGGGGGGGGFFGGGCFGGGGGGGGGGGGGGGGGGGGGGGGGGGGGGGGGGGGDGFFF@FEFGCFFFDFEGGCDEFFGAGFGGDGGFFGFGGGGGCGGGFGEFGFGGGGGGGFGCFF9ECFACF?FFFGFFGGGGGGGFFGCDGGGGDGGGGGFGGGGGCFFFG<BDGGGGGGFGGFCDF<,@CE@FFFGGGGFFFF9,FC;,EFGGFABECC988DEDCCF9ECGGFG928,;;9CF7:>*=C*=89C4BC;5*615CG65*:<CCF6*)25.)3*:=CC+<9+*2+*1**/0::2
@M03152:184:000000000-AWYW1:1:2106:8442:20528 1:N:0:CCACTACTATACCTGT
AAGCTCGTAGTTGAATTTCGGGATCAGTACGCTGGTCGTACCTTCGGTATGCACTGGTGTCACTGGTTCCTCCCTTCTGACGAACCGTCATGCCATTCACTTGGTGTGGCGGGAAATCAGGACTGTTACTTTGAAAAAATTAGAGTGTTTAAAGCAGGCTCACGCTTGAATACATTAGCATGGAATAATGAAATAGGACGTTGATCTTATTTTGTTGGTTTCTAGGATTGACGTAATGATTAATAGGGATAGTTGGGTGGAATTCTCGGGTGCCAAGGAACTCCAGTCACCCACTACTATC
+
CCCCCGGGGGGGGGGGGGGGGGGGGGGGGGGGGGGGGGGGGGGGGGGGGGGGGGGGGGGGGGGGGDGGGGGGGGGGGGGGGFDGGGGGGGGGGGGGGGCAFGGGGGGGGGGG>@CGGGGGGFGEFGGGFGGGG9FG9DFGGGFGGFGGGFCGFFGGFFGGGGGGGEGFGGGGGFGGGF7FG,FFEFGGD9@FFC,?,3DF:FB@EGGGGFGFFCFGGFGFFCFCF9>EF>+<8BFG=+=CCCFGGECC6C)+;C++*/*:CCGC9CE*1:*>59CCC5.6*3?C@FF998CE55CCE?>C0
@M03152:184:000000000-AWYW1:1:2106:25819:20676 1:N:0:CCACTACTATACCTGT
AAGCTCGTAGTTGAATTTCGGGATCAATGGGTCGGTCGTGCCCTCGGTACGTACTGGCTTTATTGGTTCTCACCTTCTAATGAACCATAATGTCATTCATTTGATGTTATGGGGAATTAGGACTGTTACCTTGAAAAAATTAGAGTGTTTAAAGCAGGCTAACGCTTGAATACATTAGCATGGAATAATGGAATAGGACATCGCATTCTATTTTGTTGGTTTCTAGGATCGATGTAATGATTAATAGGGATAGTTGGGTGGAATTCTCGGGTGCCAAGGAACTCCAGTCACCCACTACTAT
+
CCCCCFGGGGGGGDGGGGGGGGGGGGGGGGGGGGGGGGGGGGGGGGGGGGGGGGGGGGGGGGGGGGGGGGGGGGGGGGGGGGGGGGGGGFGGGGGGGGGGGGGGGGGGGGCFGGGGGGGGFGGGGGGGGGGGGFGGEFEGGGGGGGGGGGGGGGGGGGGGGGGGGGGF8FGGGGGGGADGGGGFGGFGGGFGFFGGGGGGGGGGGGCFGCFFGGGGGGFGGGCGGG9?EFGGFDFCCGGGGGFGF@?CGC?CFGGCC=EDEC?CF7;+75C5=DDGGAFFFCFCFGFF?@?FFCDFFG:++
@M03152:184:000000000-AWYW1:1:2106:20282:20714 1:N:0:CCACTACTATACCTGT
AAGCTCGTAGTTGAATTTCGGACCTGGCCGGGCGGTCCGCTTAACGGCGTGTACTGTCTGGCTGGGCCTTACCTCTTGGTGAGCCGGCGTGCCCTTTATTGGTGTGCGTCGGGGAACCAGGACTTTTACCTTGAGAAAATTAGAGTGTTCAAAGCAGGCCTATGCCCGAATACATTAGCATGGAATAATAAAATAGGACGTGCGGTTCTATTTTGTTGGTTTCTCGAGTCGCCGTAATGATTAATAGGGATAGTTTGGTGGAATTTTCGGGTGCCAAGTAACTCCATTCACCCACTCTTAT
+
CCCCCFGFGGGGGGGGGGGGGEC@FGGGGGGGGGEGGGGGEGGGGGGGGGGFGGGDGGGGGGFFGGGGGGFGGFGFGFGG?FGFFEGDBCCFGGFA<,<FFGFCFEGGCFCFGGGGGGGGGGGFCFFGGAFGDGCACCC9:FFGGDFEFGFEEFGGCGGEFGGFGGGGGFGG9FBF<,<CFGF8CGFDGGFGGGGGGF:CFDFGG7*2A<EGGF7:ACGGFC7<+A6ECCG58EECE*00<C+<><F66*):+A++3A::>*C?++3<C>*1:C4F6>*0<++*+3+229:+**96*+2++
@M03152:184:000000000-AWYW1:1:2106:15325:20718 1:N:0:CCACTACTATACCTGT
AAGCTCGTAGTTGAATTTCGGGATCAATTTATTGGTCGTGCCAACGGTACGCACTGGTACAATTGGTTTCTCCCTTCTGACGAAGCATGATGTCATTAATTTGATGTCGTGGGGAATCAGGACTGTTACTTTGAAAAAATTAGAGTGTTTAAAGCAGGCTTTGGCTTGAATACATTAGCATGGAATAATGAAATAGGACGTTTGATCTTATTTTGTTGGTTTCTAAGATCGACGTAATGATTAATAGGGATAGTTGGGTGGAATTCTCGGGTGCCAAGGAACTCCGTCACCCACTACTATC
+
CCCCCGGGGGGGGGGGGGGGGGGGGGGGGGGGGGGGGGGGGGGGGGGGGGGGGGGGGGGGGGGGGGGGGGGGGGGGGGGGGGGGGGGGGGGGGGGGGGGGGGGGGGGGGGGGGGGGGGGGGGGGGGGGGGGGGGGGGGGGGGGGGGGGGGGGGFFGGGGGGGFFGGGGGGGGGEFGGGGGGGGGGGFGFGGGGGGGCGGGGGFGGGFFGGFFGGGGGGFEGGGFGECFGGFCGGGGFGGGGGGGC7:6:08;6CGGGDGGCF9EGEG9DF=CGDGCG>:*:8CFFGGDG)CFGD:6CGC++
@M03152:184:000000000-AWYW1:1:2106:18775:20733 1:N:0:CCACTACTATACCTGT
AAGCTCGTAGTTGAATTTCGAGATCAGTACGCTGGTCGTGCCTTCGGTATGCACTGGTGTCACTGGTTTCTCCCTTCTGAAGAACCGTCATGTCATTAAGTTGGTGTGGCGGGGAATCAGGACTGTTACTTTGAAAAAATTAGAGTGTTTAAAGCAGGCTCGCGCTTGAATACATTAGCATGGAATAATGAAATAGGACGTTTGACCCTATTTTGTTGGTTTCTAGGATCGACGTAATGATTAATAGGGATAGTTGGGTGGAATTTTCGGGTGCCAAGGAACTCCAGTCACCCACTACTAT
+
CC<CCGGGGFGGGGGGGGGFFGGGGGGGGGGGGGGGGGGGGGGGGGGGGGGGCGGCCFFFGGGGGGCFGGGGGGGGGGGGGGG?GGDGGGGGGGGGGGEFGGFFGFG7FGGGGGDGGGGG<,DDEEFEFGGG,CDFGGGGGGGGGFFGGGGGDGGGGGDEFFGFGGGGF@FFGCGFGDFFGFFGGG9CECFG?FGFC:F7FGGCGGGGG+<FF@+=C9EGFGGGGFGGFCCE=E>F=FG7CFGGC<<66A7:?GC7<*18:5++<++09=8DCD<FC4)7E:FFC?6EC=FGGGDE762++
@M03152:184:000000000-AWYW1:1:2106:16662:20764 1:N:0:CCACTACTATACCTGT
AAGCTCGTAGTTGAATTTCGGAATGCGTTTGATCAAAGCTCGTCCTTGTGGCGTGGCTCGGTTGATGCTTCCTATCTTTCGGAAGCGGGGTAACTCGTTTTCGAATCATTTACTTTGAAAAAATTAGAGTGTTCAAAGCAGGCGTAACTTGCCATTGAATATTACAGCATGGGATAATAGAATATGACGTTGGTCTTATTTTGTTGGTTTCTAAGGCTGATGTAATGATTAATATGGATAGTTGGGTGGAATTCTCGGGTGCCAAGGAACTCCAGTCACCCACTACTATCTCGTATGCCGT
+
@CC?CG@BE9CF<C<EFGGGC;FGGGCFE:8CC@FFFGGGG;8FFGFDF<,FC@FGGGF:B8BCFFCFGGFEF,<@9EC@,=FEFF:CEE=4EGFFEGEGD<FC8<??FFEEFDCGFGC??B+848BDF?CFGGEAFFGG=FFGGG@FGGD<=<FCFGC<CC9FFF,@CFG7F,5,,,,,@FDGGG;;>*1,@8DDFFG9<FFCF<FB*,;FB,@7:?F,>FCBEFC;;9C+12+5+2=7+59<7EEG5/*=++=+A58C58*+<E*076@7+*02+96+/:77+00<<*:+29CGGC*2:
@M03152:184:000000000-AWYW1:1:2106:15146:20803 1:N:0:CCACTACTATACCTGT
AAGCTCGTAGTTGAATTTCGGGGTTAGTAGGCTGGTCATGCCACCGGTATGTACTGGTCTTTCTGATTCCTCCTTCCTGATGAACTGTAATGCCATTAATTTGGTGTTGCAGGGAATCTGGACTGTTACTTTGAAAAAATTAGAGTGTTTAAAGCAGGCTAACGCTTGAATACATTAGCATGGAATAATGAAATAGGACGCTCGATCCTATTTTGTTGGTTTCTAGGATTGACGTAATGATTAATAGGGATAGTTGGGTGGAATTCTCGGGTGCCAAGGAACTCCAGTCACCCACTACTAT
+
CCCCCGGGGGGGGGGGGGGGGGGGGGGGGGGGGGGGGGGGGGGGGGGGGGGGGGGGFGGGGGGGGGGGGGGGGGGGGGGGGGGGGGGGGGGGGGGGGGGGGGGGGGGGFGGGGGGFGGGGGGGGGGGGGGFGFGGGGGGGGGGGGGGGGGGGGFCGGGGGGGGGGGGGGGFGGGGGGGFGGGGGFGGGGCFFFGGGGGGGGGGGGGGGGFGGGGGGGG>EFGBFGGFECG,>DCEFEG7,<@EFGG96CFACCFFG6EGECC+CFFG9CC57*><DG5AFFFG7<@@C6@DC53>F?F793
@M03152:184:000000000-AWYW1:1:2106:6766:20856 1:N:0:CCACTACTATACCTGT
AAGCTCGTAGTTGAATTTCGGGGGCATTCAGGCCAAAGCTCGTCCTTGTGGCGTGGCTGGGTCTGGGCTTCCTACGTTTGGATTGTGGGCAACCGCTTCCAATCATTTACTTTGAAAAAATTAGAGTGTTCAATGCAAGCGTAACCTTGCCATTTAATATTACAGCATGGGATAATAGAATATGACGGTGGTCTTATTTTGTTGGTTTCTAAGGCTGATGTAATGATCAATGGGGTTAGTTGGGTGTAATTCTCGGGTGCCAACGAACTCCAGTCACCCCCTACTAACTCGGATGCCGTCC
+
@@CC9FC@;FC6CE<FGGD8F+@FEGFDEGF9DC-;-CEFGC@,F@FFEFGGGGCCCEC:CAFFGGGGG?<C<E<F8<FCEFG,,:C7F<E=?EG+8+BF<,B?@<DFFGBA<?EGFF<+,8,,88CD<D5@C,<B,,5B7>@=F9<,CBAFGA,,=C=<FFGCF,<DFGF<DE=E,ECF9>9,@F@*34@B:2>>;FCFFGCEG@*2?@9,BFCA:BC=9,@C7,>,,52++21*2=6AC+<C*3*+++1+>@CG*/:8CFG*::ECDE84+:6:+9.**1:5AC+<CB=*859=+**/*
@M03152:184:000000000-AWYW1:1:2106:6748:20903 1:N:0:CCACTACTATACCTGT
AAGCTCGTAGTTGAATTTCGGGCCTGGCTGGGTGGTCTTGCCGCAAGGTAAGCACTGCTCTGGTTGGGTCTTTCCTTCTGGGGAACCAGCGTGCCCTTAATTGAGTGCGTTGGGGATCCAGGACTTTTACTTTGAAAAAATTAGAGTGTTTAAAGCAGGCTTACGCTTGAATACATTAGCATGGAATAATAGAATAGGACTTTGGTTCTATTTTGTTGGTTTCTAGGACCGAAGTAATGATTAATAGGGATAGTTGGGTGGAATTCTCGGGTGCCAAGGAACTCCAGTCACCCACTACTAT
+
CCCCCGGCCFEAFGGGFCEFE7FGGDFEFGGGGGGGGGGGGGEGCEGGGGGGGGGGGGGGGCGEFDFGGGGCFGGAFFGGGGGGDGGGGFECC=CFGG?<FGGCFGGFGGGEG@FDGGGGGGGGGGGCGFGGGGAFGBD7FFGGFGFGF<DGGFGGGGGE=FFGGGGGCGFFFGGGGGGGFFAC<FFFGGFAADGCCFFG,FEGGGFGFGF@;9,@D>GGCFGGG9:8E5:?EEC@99+1=FFFF7+6C?A=8@F+8/B*=59+70<<9:*98DDF+55CC;FFF@?ECF99;CDGGGC+3
@M03152:184:000000000-AWYW1:1:2106:20327:20913 1:N:0:CCACTACTATACCTGT
AAGCTCGTAGTTGAATTTCGGGCCTGGCTGGGTGGTCTGCCTTATGGTGAGTACTGCTTTGGCTGGGCCTTTCCTTCTGGAGAGCCGGCATTCCCCTCACTGGGTGTGTCGGGGATCCAGGACTTTTACTTTGAAAAAATTAGAGTGCTCAAAGCAGGCTTCTTGCTTGAATATATTAGCATGGACTAATGGAATAGGACGTTGTGGTTCTATTTTGTTGGTTTCTAGGACCACCGTAATGTTTAATAGTGTTTGTTGGTTGGAATTCTCGGGTGCCAAGGAACTCCAGTCACCCACTACT
+
CCCCCFGFFFFCE<EFGGGGGGGGGGGGGGGGGGGGGGFGEFGGGGGGGGGGGGGFGFFFFFG8C7FGGGGEFGGGFAFFGG8@FFEGGCFGGEFFEC<=FFFGFEG=FF7CGGBCGF9FE<FGGFGGGFGFGCFFE,@DFGGECFGGDCFCF<,AFFGGGGGGGCGC@8<9@3@FFC,<>FGGG,@D,@FF@ECDFFAFGGG,1:>>5;C,@<EG9FCF8=CFC;,?,,C8AEGGEF**:39<C9EA9+1++*2A8*=*:C*++<C+:+/***)*0/95C*:*<A++3*++37CEE77?<
@M03152:184:000000000-AWYW1:1:2106:6580:20953 1:N:0:CCACTACTATACCTGT
AAGCTCGTAGTTGAATTTCGGAGTTGTTATCTGAACCGCCCCTAAAAAAGGTGGTTAGGGTAGCAGTAGTCATCATCAAAGTCCACCTTGACATTCTCTTGGTGCGTACTGGGTGTTGACCTCCTTTAGTTTCTGTGAATTTGGCTATCTAGCAATAGGTAGTTTTTTTAAGTTCCAGATAGTTTACTTTGAAAAAATTAGAGTGTTCAAAGCAGGCACAACCTGGCATCATGAATACATTAGCATGGGATAATAGAATATGACATTGGTCTTATTTTGTTGGTTTCTAGGGCCAAAGTAA
+
CCCCCFGGEGGGGGGGEFFGDFGGGGGFGGGGGGFGGGGGGGGGGGGGGGGGGGGGGGGGGGGGGGGGGGGGGFGGGFGFFGGGGGFGFFGGGGFEGGGGGGGGGGGGGGGGFGGGGGGFGGGGGGGAFGGEEGGGCFGGGGCGGGGGGGGD9BEGFGGGFCGFGFFGGCDGGGGGGD9FFGGGGFFFGGFF,>>,@EC9<@FGCGFGGGFCEFD7CCFFDG*?DFGGGE8>7DCC,<9CF,=6@7<C=6?:<E@B7<CBE+2<CFECFGFGGGFGGF6FG>EGGG?C98+807C*6?C++
@M03152:184:000000000-AWYW1:1:2106:23870:21075 1:N:0:CCACTACTATACCTGT
AAGCTCGTAGTTGAATTTCGGGATTAATTTATTGGTCGTGCAATCGTACGTACTGGTATTATTGATTCCTACCTTCTGACGAACCATGATGTCATTAATTTGGTGTTATGGGGAATCAGGACTGTTACTTTGAAAAAATTAGAGTGTTTAAAGCAAGCATACGCTTGAATACATTAGCATGGAATAATGAAATAGGACGTTTGATTCTATTTTGTTGGTTTCTAGGATCGACGTAATGATTAATAGGGATAGTTGGGTGGAATTCTCGGGTGCCAAGGAACTCCAGTCACCACCTACTATT
+
CCCC-EFGGGGGGFGGGGGGGGCGGFFFGGGGGGGGGGGGGGGGGGGGGGGGGGCGGGGGGGGGFGGGGGGGGGGGGGDGFGGGGFFGCFFGGGGFDCGGFGGGFGGGGGGFEEGGGGGGF@FGGGGGGFGGGGGGGGGGG8F9FFGGGGGGGBFFCGFGGGGGEGG=AFGCFGGGGGGGGGGGDFGGGF;D=DGGGGGGGD@EBFGGGGGGGCGGGGGGGGGGCGF;DBCEEEC8*2==FECGG7EF6=AGGGF6*:B*=:F++=<EFGG3ED@*535*2:C*C69>94F+**2C+<7++
@M03152:184:000000000-AWYW1:1:2106:6760:21091 1:N:0:CCACTACTATACCTGT
AAGCTCGTAGTTGAATTTCGGGATCAATTTGCTGGTCGTGCCTACGGTACGTACAGGTTTTGTTGGTTCTTCCTTTCCGAGGAGCCGCGATGTCATTAATTTGGTGTCGCAAGGAATCGGGACTGTTACTTTGAAAAAATTAGAGTGTTTAAAGCAGGCTAACGCTTGAATACATTAGCATGGAATAATAAAATAGGACGATTGATCCTATTTTGTTGGTTTCTAGGATTGACGTAATGATTAATAGGGATAGTTGGGTGGAATTCTCGGGTGCCAAGGAACTCCGGTCACCCACTACTAT
+
CCCCCGGGGGGGGGGGGGGGGGGGGGGGGGGGGGGGGGGGGGGGGGGGGGGGGGGGGGFFGGGGGGGGGGGGGGGGGGGGGGGGGGGGGCGGGGGGGGFGGGGGGGGGGGGGGGGFGGGGGGGGGGGGGGFGFCFGGCFGGGGGGGGEGGGGGGGGGGGGGGGGGGGGGGGGGGGGGGGGGGGGGGFGFGFFGFFGGGGGGGCGF<;FG?EGGGGGGFG:FG;EFGGGGGGGFEGGGG?CCGGGGGFGF7;CFFGFGEECCF<CF+<?CFC/19*7675CF8<DFGDGGBFGCFGGE+:?+
@M03152:184:000000000-AWYW1:1:2106:11041:21115 1:N:0:CCACTACTATACCTGT
AAGCTCGTAGTTGAATTTCGGGATCAATTTATTGGTCGTGCCAACGGTACGCACTGGTACAATTGGTTTCTCCCTTCCGACGAAGCGTGATGTCATTAACTTGATGTCGTGTGGAATCAGGACTGTTACTTTGAAAAAATTAGAGTGTTTAAAGCAGGCTTTGGCTTGAATACATTAGCATGGAATAATGAAATAGGACGTTTGATCTTATTTCGTTGGTTTCTAAGATTGACGTAATGATTAATAGGGATAGTTGGGTGGAATTCTCGGGTGCCAAGGAACTCCAGTCACCCACTACTAT
+
CCCCCGGGGGGGGGGGGGGGGGGGGGGGGGGGGGGGGGGGGGGGGGGGGGGGGGGGGGGGGGGGGGGGGGGGGGGGGGGGGGGGGGGGGGGGGGGGGGGGGGFGGGGGGGGGGGGGGGGGGGGGGGGGGGGGGFGGGGGGGGGGGGGGGGGGGGFGGGGGGGGGGGGGGGGGGGGGGCCFGGGEGFGGGGFGGGG9CFGEFFGGFGGGGDGGGGCG7DEGFGFEF@CFGDC6>*;F7FFGGFGFFCEE6?AC6E7CF*;E5C9;C+?:358;8<CF6@)C62CG?EFG+8<CCFGGCC:2+
@M03152:184:000000000-AWYW1:1:2106:13532:21160 1:N:0:CCACTACTATACCTGT
AAGCTCGTAGTTGAATTTCGGGATCAATTTATTGGTCGTGCCAACGGTACGCACTGGTACAATTGGTTTCTCCCTTCCGACGAAGCGTGATGTCATTAACTTGATGTCGTGTGGAATCAGGACTGTTACTTTGAAAAAATTAGAGTGTTTAAAGCAGGCTTTGGCTTGAATACATTAGCATGGAATAATGAAATAGGACGTTTGATCTTATTTCGTTGGTTTCTAAGATTGACGTAATGATTAATAGGTATAGTTGGGTGGAATTCTCGGGTGCCAAGGAACTCCAGTTACCCACTACTAT
+
CCCCCGGGGGGGFFCFFGGGGGGGGGGGGGGGGGGGGGGGGGGGGGDGGGGGEGGGDFGGGGGGGGGGGGGGGGGGGGGGGGGGGGGEGDGGGGGGGGFGGGGFGFGFFFGGGEGGGGGGGGGEGFGGGGGGGFGGGGGGGGGGGGGGFGGEE<ADFC78FDGFGGFGGGGGFFGGGGGGGGGGGFFFGGDFGGGGGFFCCCFG,@CDGFGGGGGFGGGCGG9DE;FFDE,>>5C;7CC9EC?ECCEC4BAFGGGGD=@EEG9?FEFCC=EF*>4C?:)=:CC:88C0+*+++9/:+320+
@M03152:184:000000000-AWYW1:1:2106:6381:21167 1:N:0:CCACTACTATACCTGT
AAGCTCGTAGTTGAATTTCGGGATCAATTTATTGGTCGTGCTAACGGTACGCACTGGTACAATTGGTTTCTCCCTTCTGACGAAGCATGATGTCATTAACTTGATGTTGTGGGGAATCAGGACTGTTACTTTGAAAAAATTAGAGTGTTTAAAGCAGGCTTTGGCTTGAATACATTAGCATGGAATAATGAAATAGGACGTTGGATCTTATTTCGTTGGTTTCTAAGATCGACGTAATGATTAATAGGGATAGTTGGGTGGAATTCTCGGGTGTCAAGGAACTCCATTAACCCACTACTAT
+
CCCCCGGGEGFGGGGGGGFGGGGGGFFGGGFGGGGGGGGGGGGGGGGGGGGGGGGGGGGGFGGGGGGGGGGGFGGGGGGGGGGGGGGGGGGGGGFFEFGGGGGGGGGGGFGGGGGEFGGGGGGGGGGGGGGGGFGFDFGGGGGGGGGFGGGGG9FGFGGGGG9DFGGGGGGGGEFGCDGGDGGGGGG9,7DDA;=EFCFFGF,,8@,@;,@C;,,6@8:EFF9DF;,2?,4=C:CE,*1,C,<::1,A,,?,,>+1>=;8B5+?+:<<*:**=)0;+66:F*0:8+++0*+3857=FF>90
@M03152:184:000000000-AWYW1:1:2106:9269:21351 1:N:0:CCACTACTATACCTGT
AAGCTCGTAGTTGAATTTCGGGATCAATTTATTGGTCGTGCTATTGTACGTACTGGTATTATTGACTTCTACCTTCTGACGAACCATAATGTCATTAATTTGGTGTCTTGGGGAATCAGGACTGTTACTTTGAAAAAATTAGAGTGTTTAAAGCAGGCTCACGCTTGAATACATTAGCATGGAATAACGAAATAGGACGTTTGATTCTATTTTGTTGGTTTCTAGGATCGACGTAATGATTAATAGGGATAGTTGGGTGTAATTCTCGGGTGCCAAGGAACTCCAGTCACCCACTCCTATC
+
CCCCCGGE7F@EFFGGGGGGGGGGGGGGGGGGGGFGGGGGGGFGGGGGGGGFGGGGGGGGGGGGGGGGGGFGGGGGGGGG::FGGGFFGGFGGGGGGCFFGGGGGFFGGFGGGCGGGGGGFGFGGGFGGGGF9AA?=C=FFGGGGGGGGGGGFAFA?FGDFFGFDGGGFGA9FGCFFGGGGC?FFFFDCCGGAF,>DFF:DFFFFGGGFFGGGFEFGGGF6BFFC9CBDEED*>*;7E,2=DEC7>?,6CFFFGGC5EG82<;F?EF*/::)8<70*)5?CBFF6+53+/+;;CC*:2*0+
@M03152:184:000000000-AWYW1:1:2106:11418:21440 1:N:0:CCACTACTATACCTGT
AAGCTCGTAGTTGAATTTCGGGATCAATGAGTTGGTCGTGCCCTTGGTATGAACTGGCTTTATTGGTTCTCACCTTCTAATGAACCATAATGTCATTCATTTGATGTTTTGGGGAATTAGGACTGTTACCTTGAAAAAATTAGAGTGTTTAAAGCAGGCTCACGCTTGAATACATTAGCATGGAATAATGAAATGGGACATCGCATTCTATTTCGTTGGTTTCTAGGATCGATGTACTGATTAATAGGGATAGTTGGGTGTAATTCTCGGTTGCCAATGAACTCCAGTCACCCACTACTAT
+
CCCCCGGGGGGGGGGGGGGGGGGGGGGGGGGGGGGGGGGGGGGGGGGGGGGGGGGGEGGGGGGGGGGGGGGGGGGGGGGFGFGGGGGGCFGGGGGGGGFGGGGGGGGGGGGGGDGFGGGCFGGGGGGGGGGGGFGGFGGGGGGGGGGGGGGGFECFGGGEFGGGGGGGGGGGFFGGGGGDF?CEGFGGGDFG9FGGGDFGGGCGGGGFG<FFGG7FFCEEGGFGCGDCCFE>G,@D,=@7=DEFFF76;,;78DGG6*CC:C;FFCGGDC*/*/:D?))<:2<@FC+<0+AFDGGG6?D++
@M03152:184:000000000-AWYW1:1:2106:23900:21449 1:N:0:CCACTACTATACCTGT
AAGCTCGTAGTTGAATTTCGGGATCAATTTATTGGTCGTGCCAACGGTACGCCCTGGTACAATTGGTTTCTCCCTTCTGACGAAGCATGATGTCATTAATTTGATGTCGTGGGGAATCAGGACTGTTACTTTGAAAAAATTAGAGTGTTTAAAGCAGGCTTTGGCTTGAATACATTAGCATGGAATAATGAAATAGGACGTTTGATCTTATTTCGTTGGTCTCTAAGATCGACGTAATGATTAATATGGCTAGTTGGGTGTAATTCTCGGGTGCCACGGAACTCCAGTCACCCACTACTAT
+
CCCCCGEFFGGFGGGGGGGGGGFFGDCGGGFGGCFGGGGEFGGGGGGGGGGG7FF@FFFGCFGGFFGFGGGGCGGGGGFFFG7@CCFGFGGGGGCFFAEGGGGCFFGGC=:CGDC@FFCFF?FGGGGGFGGGGDGA,,4FDCCA<FEFGFFCG9A<E+@FDFE8FGGE?AFGGGDFF>@FECCF,FFAGG9F,EDCEFGDGFFF,@FCF@FGGGFGFB>CFGGG7;B9EC::**=*,=9,41<=BC,10,;?A;=1<*BCB;CCDFEGD5*;8/9C+8)*1:<C8?+<+8<CF59C66C++
@M03152:184:000000000-AWYW1:1:2106:17478:21607 1:N:0:CCACTACTATACCTGT
AAGCTCGTAGTTGAATTTCGGGTTTGAAAATTCGTCCTGGCCCTAAGGGTATGAAACTGGGGTGTCCAATTTCCCACCTCCGGGAGAACGGCGTGGCCCTAATTTGGGGGAGCGGGGAAACAAGGACCTTTCCTTGAAAAAATTCAGAGGGTTAAAAGCAGGAATTTGCCTTAATACATTTGGAAGGAATAATAAAAAAAGAAGGGCAGAGTCTATTTTGGTGGGTTTGTAGGTCAACTGTAATGTTAAATAGGATGGTTTGGGTGGAATTCTGGGTGGCAAAGAAATCCAATTAACCAAA
+
CC@CCGDGGGEGGGGGGGGFG7;C,,,,;-6;-C-68,,,;;,,;6CCF,,6,,<,;,C,,++++,,<,C@,,,,,C,C,,+7+++66C66++4+++:BF,95<BEF++++4++8=B+=BD,3=3:B+BB3,,,@=,,@=<F,8,,,,,**6@:D@,,,,81*38<<,7,,,37<,3,,77,,,,,6,2,,7,+55,,****+,4***11*72,++02++*2*/:?CD50+<<+++3906++30::+0:9*+3C<++*+3*2;*:C*2*++0:C*76.70:E7C+2:9+)++3:*00+7*2
@M03152:184:000000000-AWYW1:1:2106:16909:21733 1:N:0:CCACTACTATACCTGT
AAGCTCGTAGTTGAATTTCGGGCCTGGCCGGGCGGTCTGCCTAACGGCACGTACTGTCTGGGCGGGCCTTACCTCTTGGTGAGCCGGCGTGCCCTTCGTTGGTGTGCGTCGGGGAACCAGGACCTTTACCTTGAGAAAATTAGAGTGTTTAAAGCAGGCTAACGCTTGAATACATTAGCATGGAATAATGAAATAGGACGTTCGATCCTATTTTGTTGGTTTCTAGGATCGACGTAATGATTAATAGGGATAGTTGGGTGGAATTCTCGGGTGCCAAGGAACTCCAGTCACCCACTACTAT
+
CCCCCGGGGGGGGGGGGGGGGGGGGGGGGGGGGGGGGGGGGGGGGFGGGGGG8FGGGGGGGGGGGGGGGGGGGGGGGGFGGGGGGGGGGGGGGGGGGGGGGGGGGGGGFGGGGGGGGGGGGGGGGGGGGGGEGCFGGGGGGGGGGGGGGGGGGGGC@FGFFGGGGGCFFGGGGGGGGGDGGGFGGGGGGGGFGGGGGGGEGGGGGGGGFFGGFGGFFFGGGGGFC@CGGFGGGGC57CFFGGGFGGF6C676<CF9FCG5:E@FG7++/C598<FGF>):C8?DFFCFDBFG***2++2<+
@M03152:184:000000000-AWYW1:1:2106:6426:21798 1:N:0:CCACTACTATACCTGT
AAGCTCGTAGTTGAATTTCGGGATCAATTTATTGGTCGTGCCAACGGTACGCACTGGTACAATTGGTTTCTCCCTTCCGACGAAGCGTGATGTCATTAACTTGATGTCGTGTGGAATCAGGACTGTTACTTTGAAAAAATTAGAGTGTTTAAAGCAGGCTTTGGCTTGAATACATTAGCATGGAATAATGAAATAGGACGTTTGATCTTATTTCGTTGGTTTCTAAGATTTACGTAATGATTAATAGGGATAGTTGGTTGGAATTCTCGGTTACCAAGGAACTCCAATCACCCCATATTAT
+
CCBCBFGGGGGGEGGGGGGGGGGGGGGGGGGGGGGGGGGDGGFGGGGGGGGGDGGGFGGGGEFE9EFFGGGGGGGGGGGDF@FGECGGGGGGGGGGGGGGGGFFFCGGGG+BF:FFGFGGCFGGCDGGGGGGFGCFGCFGFG8FGGGGEGGGG,DE@FGGGGG8FFF7>FFFF9AEA>FFF,3DECCEE,,@,@;,,,3**6>*@;CFD,3DFG7@D:C:DGDFGG99E?,,,*=CCF77:CC,=;,,,=A?CGG+51:**+2?E+B+*/*2*2;+=5)260<7A++2:9<*:)*02+*20
@M03152:184:000000000-AWYW1:1:2106:10907:21907 1:N:0:CCACTACTATACCTGT
AAGCTCGTAGTTGAATTTCGGGGTCAGTAGGTCGGTCGTGCCACTGGTATGAACTGGTCTCACTGATTCCTCCCTCTTGTAGAACCGTGATGCCATTAATTTGGTGTTGCGGGGAAACAGGACTGTTACTTTGAAAAAATTAGAGTGTTTAAAGCAAGCTAACGCTTGAATACATTAGCATGGAATAATGAAATAGGACGTCGATCTTATTTTGTTGGTTTCTAAGGCTGATGTAATGATTAATAGGGATAGTTGGGTGGAATTCTCGGGTGCCAAGGAACTCCAGTCACCCACTACTATT
+
CCCCCGGGGGGGGGGGGGGGGGGGGGGGGGGGGGGGGGGGGGGGGGGGGGGGGGGGGFFGGGGGGGGGGGGGGGGGGGGGGFGGGGGGGGGGGGGGGCGGGGGGGGGGFGGGGGGGGGGGDFGGGGGGGGGGAFGGGGGEFG?EGGEEGGFGGGGGGFGGGGGGGGGG?FCF9=FGFGFFFGGFGFEGFFFGGGGCCFGG7BC@FCEFGGGGF9EC8FGGGGGFF;6:CGFGGGCEFGFGGFC?7E6E?6=?;FCFE5B8;@9@9?@C<EFCC4**:)<7=FCFF?CCFF+AF3CFGGFF+
@M03152:184:000000000-AWYW1:1:2106:23129:21935 1:N:0:CCACTACTATACCTGT
AAGCTCGTAGTTGAATTTCGGCCTTTGCCGCCCGGTCCGCCTATTTGGGTGTGTACTGGAGTGGTGGAGGCTTACCTCGTGGTGAGCTGTTATGCCCTTTACTGGGTGTGGCAGGGAACCATGATTTTTACTTTGAAAAAATTAGTGTGTTTAAAGCAGGCAATCGCTCGAATACATTAGCATGGAATAATGAAATAGGACGTTCGAACATATTTTGTTGGTTTCTAGGATCGACGTAATGCTTAATAGGGATAGTTGGGTGGAATTTTAGGGTGCCAAGGAAATCCAGTAACCCACTACT
+
BCCC@@FGED@FGGGGECC@EFFEFGGGGGGGEGGGGGDGGGEGCFGCFCFGEGGGGGGCCFGGG@GEGGEGFEFFAFGFAC<,FF@FFGGACAAF<=<CFF9?EC,BCFCFGG=B7EEBE9:<F9?FFGFFGF?,?<EEFCD,5ED?BB8>DFGGC=<C:FAFFGG8DB+<35@=FGGGGDGGD,D,3>9;;CC9>=,@>@F*:FFFG*,7@CD;FF?6@:*B;B@;C?E8C8B5=1**=+<9@GGGGDFCC6+3>9EEEE**++3+2+;95*17??FCDF64C9CFCB+++29:57F6:
@M03152:184:000000000-AWYW1:1:2106:6407:21950 1:N:0:CCACTACTATACCTGT
AAGCTCGTAGTTGAATTTCGGGGTTAGTAGGCTGGTCGTGCCACCGGTACGTACTGGTCTTACTGATTCCTCCTTCCTGATGAACTGTAATGCCATTAATTTGGTGTTGCAGGGAATCTGGACTGTTACTTTGAAAAAATTAGAGTGTTTAAAGCAGGCTAACGCTTGAATACATTAGCATGGAATAATGAAATAGGACGTTCGATCCTATTTTGTTGGTTTCTAGGATTGACGTAATGATTAATAGGGATAGTTGGGTGGAATTCTCGGGTGCCAAGGAACTCCAGTCACCAACTACTAT
+
CCCCCFFFFFGGGGGGGGGGGGGGGGGGGGGGGGDGGGGGGGGGGGGGGGGGGGGGGGGGGGGGGGGGGGGGGGGGGGGGGGCAGGGGGGGGGGGGGGFGGGGGGGGGGG?F?FGGGGGFGGGDGFGGGGGGGGFF<EFFFCFFFFFFGGGCCEFGGGGGGGGGEGGGBF<<?<FFGFEFAEGG9<CE=B9EDF9D<@DCC7BF@@,@D9FGFFGGF6@EGGFGCDFCDCDC9EEFFFFFG7FCFF7C6?FF6FCG?*=8*8<FGCG+8E5**9*:+;3=6:?>+<8@68CC+97*0+*++
@M03152:184:000000000-AWYW1:1:2106:6788:22018 1:N:0:CCACTACTATACCTGT
AAGCTCGTAGTTGAATTTCGGGATCAATGAGTTGGTCGTGCCCTTGGTATGAACTGGCTTTATTGGTTCTCACCTTCTAATGAACCATAATGTCATTCATTTGTTGTTTTGGGGAATTAGGACTGTTACCTTGAAAAAATTAGAGTGTTTAAAGCAGGCTCACGCTTGAATACATTAGCATGGAATAATGAAATAGGACATCGCATTCTATTTTGTTGGTTTCTAGGACCGATGTAATGATTAATCGGGATAGTTGGGTGGAATTCTCGGGTGCCAAGGAACTCCAGTCACCCACTACTAT
+
CCCCCGDG>CFFGGC<<CF6@F7@CAFGC@FGGG@FFE@FF@6F@6CEAE6,C@@FDFF,CFFEA@C66FFEAFGCFGGGGGC9<,,:CFGCGAEE<FC<,EF,CF=ECFGGGCGGDFFG9<B4CFCF,,,C?<?<AFFGFGDFFFG<<,CA?GAFE@CGGGGFEEB@<,?@A?DACAFGG9BDE?E9DGCFDFGCFFGGG=FFGD@@CCGGCAC<FCC>DGC,3@C?,338=>FF,,B7,5:7+,/5?*:=FF7B85:;E>+;6+5+5:**/9<76))*;2<:F?GEC=<<AFG0++*<+
@M03152:184:000000000-AWYW1:1:2106:14305:22121 1:N:0:CCACTACTATACCTGT
AAGCTCGTAGTTGAATTTCGGGCCTGGCCGGGCGGTCTGCCTAACGGCACGTACTGTCTGGGCGGGCCTTACCTCTTGGTGAGCCGGCGTGCCCTTTGTTGGTGTGCGTCGGGGAACCAGGACCTTTACCTTGAGAAAATTAGAGTGTTCAAAGCAGGCCTATGCCTGAATACATTAGCATGGAATAATAAAATAGGACGCGCGGTTCTATTTTGTTGGTTTCTAGAGTCGCCGTAATGATTAATAGGGATAGTTGGGTGGAATTCTCGGGTGCCACGGAACTCCAGTCACCCACTACTAT
+
CCCCCGGFEEFFFGGGGGGGGGGGGGGGGGGGGGGGGGGGGGGGGGGGGGGFDGGGGGGGGGGGCGGGGFGGCFGGGGGGGGGGGGGGDGEFGGGGGGGGGFGGGEGGGDGGGGGCFFGFGCFGGGGGGGDGFFGGFGGGGGGGFGGEGFGFGFGGGGGEGGGGGGGGGGFGGGGFFCFFC:<EFEGCFGFFFCCE67+::CEE>CEGG?CGGGGG68FEF>?@99E9FF>CGGGDEGFGGGGGGEEF66<CGGGGG=8:?8?CG?7?5C=5=74C+78E5/+*<CF9+9?CFGD6C?D0+
@M03152:184:000000000-AWYW1:1:2106:12130:22130 1:N:0:CCACTACTATACCTGT
AAGCTCGTAGTTGAATTTCGGGATCAATTTATTGGTCGTGCCAACGGTACGCACTGGTACAATTGGTTTCTCCCTTCTGACGAAGCATGATGTCATTAACTTGATGTTGTGGGGAATCAGGACTGTTACTTTGAAAAAATTAGAGTGTTTAAAGCAGGCTTTGGCTTGAATACATTAGCATGGAATAATGAAATAGGACGTTTGATCTTATTTCGTTGGTTTCTAAGATCGACGTAATGATTAATAGGGATAGTTGGGTGGAATTCTCGGGTGCCAAGGAACTCCAGTCACCCACTACTAT
+
CCCCCGGGGGCFFGGGGGGGGGGGGFGGGGGGGFGGGGGGGGGGGGGGGGGGEGFGGGGGGGGGGGGGGGGFFFGGFGGGGGCFGGGGGGGGGGGGFGFGGGGGGGGGGGGGDFDGGGGGGGGGFGGGGGGGG5FFAFGGDDFGGGGGGGGGGFFFFFGGGGGGGGGGFGGEGGGGEFFFGGGGGGFFGGFADFGGGAF7FFGGF;FGG9FGGGFGECEEFGGGFFCCG9CD*BCF5=EDE7<=7<BC,:AG6CFCG*:88B<FF9E?3*8DGGCC6>:EG*+:FE?FF*<+*17C6+0++
@M03152:184:000000000-AWYW1:1:2106:14976:22182 1:N:0:CCACTACTATACCTGT
AAGCTCGTAGTTGAATTTCGGGATTAATTTATTGGTCGTGCTATTGTACGTACTGGTATTATCGATTCCTACCTTCTGACGAACCATGATGTCATTAATTTGGTGTCTTGGGGAATCAGGACTGTTACTTTGAAAAAATTAGAGTGTTTAAAGCAGGCTCACGCTTGAATACATTAGCATGGAATAACGAAATAGGACGTTTGATTCTATTTTGTTGGTTTCTAGGATCGACGTAATGATTAATAGGGATAGTTGGGTGGAATTCTTGGGTGCTAAGGAACTCCAGTCACCCACTCCTTTT
+
CCCCCGGGGGF<FGGGGGGGGGGGGFFGGGGGGGGGGGGGGGGGGGGGGGGGGGGGGGFGGFGDCG9FGFGGFGGFGGGGGGGGG?FFDGGGGGGGGGFGGGGGGGGGGGGGGDFFGGGGFGGGGGGGGGGFG,FFFEGGGFFGFEFF8AEF9FGGFGFDGGFGG7AFGGGFFGGGGGGFG8:DGGCFGE7FFGGGCGEGCFGCGGGFCGGGGGGGG5@FGFG;DC6EGC*48EGG?C7,<>7<=EF,,:6,>CC?5C@85:C??C+=FC5D8721==;0*CFGC6<9+*A58D**2<*0+
@M03152:184:000000000-AWYW1:1:2106:11011:22251 1:N:0:CCACTACTATACCTGT
AAGCTCGTAGTTGAATTTCGGGACCAATTTATTGGTCGTGCTATTGTACGTACTGGTATTATTGATTTCTACCTTCTGACGAACCATGATGTCATTAATTTGGTGTCTTGGGGAATCAGGACTGTTACTTTGAAAAAATTAGAGTGTTTAAAGCAGGCTCACGCTTGAATACATTAGCATGGAATAACGAAATAGGACGTTTGATTCTATTTTGTTGGTTTCTAGGATCGACGTAATGATTAATAGGGATAGTTGGGTGGAATTCTCGGGTGCCAAGGAACTCCAGTCACCCACTACTATT
+
CCCCCGGFGGGGGGGGGGGGGGGGGGGGGGGGGGGGGGGGGGGGGGGGGGGGGGGGGGGGGGGGGGGGGGGFGGGGGGGGGGGGGGGGGGGGGGGGFGGGGGGGGGFGGGGGGEEFGFGGGGFGGGGGGGGGGEFGCEFFGGGDEDFGGGGGGGGGGECGGGGGG>FFGGGGGGGGGCAFFCGGD9FGGCGGC;DEGFCCGCCCDCFGGGGGGAFFE,@EDEGCG?FGF>EGEE5:>F?FC9FGFF6,?CFGGCC85CECC+BCCFFEGDFG5CC4F3;FFC@FGGCFCFC*;<FCG7:7+
@M03152:184:000000000-AWYW1:1:2106:5533:22285 1:N:0:CCACTACTATACCTGT
AAGCTCGTAGTTGAATTTCGGGATTAATTTATTGGTCGTGCTATTGTACGTACTGGTATTATTGATTCCTACCTTCTGACGAACCATGATGTCATTAATTTGGTGTCATGGGGAATCAGGACTGTTACTTTGAAAAAATTAGAGTGTTTAAAGCAGGCTCACGCTTGAATACATTAGCATGGAATAACGAAATAGGACGTTTGATTCTATTTTGTTGGTTTCTAGGATCGACGTAATGATTAATAGGGATAGTTGGGTGGAATTCTCGGGTGCCAAGGAACTCCAGTCACCCACTACTATC
+
CCCCCGGCGGEGGGGGGGGGGGGGGGGGGGGGGGGGGGGGGGFGGGGGGGGGGGGGGGGGGGGGFEFGGGGGGGGGGGGGGGGDFGGGCGGEGGGGFFGGGGGGGGGGGDGGGGFCFGG?FFFGGGGGGGGGGGGGGGGGGFGGGCGGGDFGGGGC+==BEGGGEGCCGGGCEDFFGGGGGGFGGGGG6@+FFFG8FFGGG7+@FFGF>=FGGGG78CEGG9@BF,>@>EECEE5:FFGFCC::@,4A6CFFC@??:7**8BCFFFFGF5C);7:>5>);0CF;@FB+3=FECD47FED70
@M03152:184:000000000-AWYW1:1:2106:21729:22330 1:N:0:CCACTACTATACCTGT
AAGCTCGTAGTTGAATTTCGGGATCAGTACGCTGGTCGTACCTTCGGTATGCACTGGTGTCACTGGTTCCTCCCTTCTGACGAACCGTCATGCCATTCACTTGGTGTGGCGGGAAATCAGGACTGTTACTTTGAAAAAATTAGAGTGTTTAAAGCAGGCTCACGCTTGAATACATTAGCATGGAATAATGAAATAGGACGTTGATCTTATTTTGTTGGTTTCTAGGATTGACGTCATGATGAATATGGATAGTTGGGTGGAATTCTCGGGTGCCAAGGAACTCCAGTCACCCACTACTCTT
+
CCCCCGGFGGGGGGGGGGGGGGGGGGGGGGGGGGDGFGGF@FGFGFGGFGCA,CEGGGGGGGGGGGFGGFGGGGGGGGGAFGGGGGDGFEFGGCFGGGGGGFGGGGGEFFGGGGGDFFGGDFEGG<FDGF<FAEGGFGGCEGGGGFGEG<CGGB=DADFC<CFGGFFCCEFFFCFFCGCFFGGCGGEFFBCFGGDFCGCF712FFF;,BFFF@C,?CF888FGG7,?CEB9+=8*/=9FF+AFGF++:9AAFG?F6==E>;<0<AFGEC=CDE*26/75FFGG6CFFA?F+A59<E6:*<+
@M03152:184:000000000-AWYW1:1:2106:7091:22340 1:N:0:CCACTACTATACCTGT
AAGCTCGTAGTTGAATTTCGGGATCAGTACGCTGGTCGTGCCTTCGGTATGCACTGGTGTCACTGGTTCCTCCCTTCTGACGAACCGTCATGCCATTCACTTGGTGTGGCGGGAAATCAGGACTGTTACTTTGAAAAAATTAGAGTGTTTAAAGCAGGCTCACGCTTGAATACATTAGCATGGAATAATGAAATAGGACGTTGATCTTATTTTGTTGGTTTCTAGGATTGACGTAATTATTAATAGGGATAGTTGGGTGGAATTCTCGGGTGCCAAGGAACTCCAGTTACCCACTACTATC
+
CCCCCFGGGGGGGGGGGGGGGGGGGGGGGFCFGGGGG76CFGDFGFGGGGGFFGG8EFGGGGFFGGGGGGGGGGGGGGFGGGGGGGGGGGGFGGGGGGG9FADFEEFEEGGGG@FFFD9?8=FAFBFDGFGGGFFGG8FEF,A<,8CFA=DGFFFGGGDE<9=<DCFGF,3@<<9B=@FGFDDF9:EAC;BFF@@ECEF76>FFFA7B9CFFF9,6,,6B62@,>9>+B*+>8:*=*+++114+1C6*0=AG+++3*21?>@9F7?9**/29*7FF5).:*++*023+3=C++*020<C++
@M03152:184:000000000-AWYW1:1:2106:6433:22351 1:N:0:CCACTACTATACCTGT
AAGCTCGTAGTTGAATTTCGGGCCTGGCCGGGCGGTCTGCCTAACGGCACGTACTGTCTGGCTGGGTCTTACCTCTTGGTGAGCCGGCGTGCCCTTTATTGGTGTGCGTCGGGGAACCAGGACTTTTACCTTGAGAAAATTAGAGTGTTCAAAGCAGGCCTATGCCTGAATACATTAGCATGGAATAATAAAATAGGACGTGCGGTTCTATTTTGTTGGGTTCTAGAGTCGCCGTAATGATTAATAGGGAGAGTTGGGTGGAATTCTAGGGGGCCAAGGAAACCCAGTCACCCACTACTAT
+
C?CCCGGF@FCFGGGGGGG8@FCGGGGGGGG>FFFEGG<<FFGGGGEGGGD@AFGGG9?AGFCEGBFGGDGG@AFDFFCE<EEGGGGCDC@?DC,EFGG9FFFEFCFCGEECCGEG7EDCCCEFCF@FGFG9C,@B9CEFG9FFGEGFF;;BFC<BFFFEGGFGGFGG7,@C9:FG@,,<@<:BFFGGFE@FCEFGGGGGFG7FF7*BC,?CFFC:CD5*288<C:?@<<88CEEG5*3A?F?<7FGC=*):*3<??E8E5*++0323*<=)2)17:4:600**/8/<+*0+8*9*+0:++
@M03152:184:000000000-AWYW1:1:2106:25435:22442 1:N:0:CCACTACTATACCTGT
AAGCTCGTAGTTGAATTTCGGGATCAATTTGTTGGTCGTGCCTCGGTACGTACTGGCATTATTGGTTTCTACCTTCTGAAGAACCTTGATGTCATTAATTTGGTGTCTTGGGGAATCAGGACTGTTACTTTGAAAAAATTAGAGTGTTTAAAGCAGGCATACGCTTGAATACATTAGCATGGAATAATGAAATAGGACGTTTGATTCTATTTTGTTGGTTTCTAGGATCGACGTAATGATTAATAGGGATAGTTGGGTGGAGTTCTCGGGTGCAAAGGAACTCCAGGCACCCACTACTATT
+
C6A<CCGGGGGGGF9FGFGDGGEGGFFCFCEF9FG;AFG7FGGGGG@FGFFGFGG?EECGGGGGGFGFGGGGGGGFFFGGGG@FFGGFGC9@FGFFFGGGGGGGDFEGGF?EFBFGCF9FGEGFGGGFEFC<E?BABFGGGGGCFE<<=<EC9F@FGDGGGFCEEECFCF<A<DEFC?;FFG89AD,EA>D;DA983=FC7<>3=@@9FEEFG9,<FGG58EGG:EEF,*:?*1*44,,,2>9,C,,4,A4,>,:6*/:E5*59A<9*77CC5*++0).2*39CC+*;A)::5C*+3<>F+
@M03152:184:000000000-AWYW1:1:2106:16663:22443 1:N:0:CCACTACTATACCTGT
AAGCTCGTAGTTGAATTTCGGGACCTGTGGGTTGGTCGTGCCTCCGGTACGTACTGGCTTTACCGGTTCCTCCCTTCTGAAGAACTACGATGTCATTAATTTGGTGTCGTGGGGAATCAGGACTGTTACTTTGAAAAAATTAGAGTGTTTAAAGCAGGCTAAAGCTTGAATAGATTAGCATGGAATAACGAAATAGGACGTTTGATCTTATTTTGTTGGTTTCTAAGATCGACGTAATGATTAATAGGGATAGTTGGGTGGAATTCTCGGGTGCCAAGGAACTCCAGTCACCAACTACTAT
+
CCBCCFGGGFGGFGCGGGGGGGGGGGGGGGGGGGGGGGGGGGGGGGGGGGGGFGGGGGGGGGGGGGGGGGGGGGGGGGGGGGGGGGGGGGGGGGGGFFFGGGGGGGGFEFGGGGDGGGEGGGGGGGGGGC9FFGGGGGGGGGGGGGGGGGFGFCFFG?C=DGGGCGGG8=DEGGGGG9FGGGGGGGGFGDCFGGGDFG:CCF7<;CF9DFGGGFGGG,DGCG?CCFCCFF>CCEEC5*+=C+=:79@66CA6FCCF6=EC8::762937:*98CC>6476C80:++<<EB0<+*/26AC+0
@M03152:184:000000000-AWYW1:1:2106:19219:22493 1:N:0:CCACTACTATACCTGT
AAGCTCGTAGTTGAATTTCGGGACTAACAGGTTGGTCGCGCCTCTGGTGTGTACTGGCCTAGTTGGTTTCTCCCTTCTGACGAACCACGATGTCATTAATTTGGTGTCGTGGGAAATCAGGACTGTTACTTTGAAAAAATTAGAGTGTTTAAAGCAAGCGCTAGCTTGAATACATTAGCATGGAATAATGAAATAGGACGTTTGACCCTATTTTGTTGGTTTCTAGGATCGACGTAATGATTAATAGGGATAGTTGGGTGGAATTCTCGGGTGCCAAGGAACTCCAGTCACCAACTACTAT
+
CCCCCGGGGGGGGGGGGGGGGGGGGGGGGGGGGGGGGGGGGGGGGGGGGGGGFGGGGGGGGGGGGGGGGGGGGGGGGGGGGGGGGGGGGGGGGGGFFGFGGGGGGGGGGGGGDFGGGGGGGGGGGGGGGGGGGDFGGGGGGGGGGGGC@DFGGGGGGFGE@GGGGGFGGGGGGFGFGGGGFGGFFGFGFCFGGGGG7FGGCFGDFGFEFGGFFCGGGGCGGGGGFE9CFG*=CGGGF=CCGC7C7E?FFFFG?+21>*1B88C9F9C?5E*7874C?FFGGCEDC8++29CC9*/*3<CF7
@M03152:184:000000000-AWYW1:1:2106:10762:22524 1:N:0:CCACTACTATACCTGT
AAGCTCGTAGTTGAATTTCGAGGGTCATTTGGCCGGGCCTACTTGGCTTGTCTGAGTAGGCATTCTGGATCCAAGGGCCCTGTACCACTTCTTGGGGAACTAGTCTACTCTTTATTGAGTTGGGCTAGGGAGCCAAGACTTTTACCTTGAAAAAATCAGAGTGTTCAAAGCAGGCATATTTGCTCGAATACATTAGCATGGAATAATAGAATAGGACCATGGTTCTATTTTGTTGGTTTATAGAACCAAGGTAATGATTAATAGGGATAGTTGGGTGGAATTCTCGGGTGCCAAGGAACTC
+
CCCCCGGGGGGGGGGGGGGGGGGGGGGGGGGGGGGGGGGGGGGGGGGGGGGGGGGGGGGGGGGGFGFGGGGGGGGGGGGGGGGGGGGGGGGGGGGGGGGGGGGGGGGGGGGGGGGGGGGGGGGGGGGGGGGGGGGGGGGGGGGGGFGGFFGGGGGGGGGGGGGGGGGFGGGGGGGGGGGGGFFFGGGGFGGGGGGGGFGGFGGGFFGGGGGFGFFGGCGFGGGAFGGGGGGGGGF>EGGGGG<FFFGFF5?CEEDC7CFEFGCF+=CGGGGGF;DD=>F??C9:+;8EFBECFCCEFF4E+
@M03152:184:000000000-AWYW1:1:2106:10535:22580 1:N:0:CCACTACTATACCTGT
AAGCTCGTAGTTGAATTTCGGGCCTGGCCGGGCGGTCTGCCTAACGGCACGTACTGTCTGGGCGGGCCTTACCTCTTGGTGAGCCGGCGTGCCCTTTGTTGGTGTGCGTCGGGGAACCAGGACCTTTACCTTGAGAAAATTAGAGTGTTCAAAGCAGGCCTATGCCTGAATACATTAGCATGGAATAATAAAATAGGAAGCGCGGTTCTATTTTGTTGGTTTCTAGAGTCGCCGTAATGATTAATAGGGATAGTTGGGTGGAATTCTCGGGTGCCAAGGAACTCCAGTCACCCACTACTAA
+
CCCCCGGFGGGGGGGGGGGGGGGGGGGCGFGGGGFGEGGGGGFCEFGDGGGGGGGGGGGGGGGGGGGGGGGGGGGGGGGGGGGGFFGGGGGGGGGGGGGGGGGGGGGGGGDEGFGFFCFGFEFFGFGGGGFGGGG7FFG,<C@@F@CFGFFGGFFCCFEGGGGGGGGGFGGGDGDCFGGFFCGCGGGGGGGGFECCEF78*:CCC:8>F9CCF7CCCFGGCCFGGGCEEGEECE:;*C?A+AEFG:+<ECFFC9C7@*;CC5@CF97:7=5/*1<CCFFC68+080+<<7?F*><A??>++
@M03152:184:000000000-AWYW1:1:2106:10089:22593 1:N:0:CCACTACTATACCTGT
AAGCTCGTAGTTGAATTTCGGGATTGACTCGATGGTCGTGCCTTAAGGGGTATGAACTGTCGCTGTTGATTTCTCACCTTCTGGAGAAGCTCGATGTCCTTAATTGGATGTCTTGTGGAACCAGGACCTTTACCTTGAAAAAATTAGAGTGTTTAAAGCAGGCATTTTGCTCGAATACATTAGCATGGAATAATAGAATATGACGGCATGGTTCTATTTTGTTGGTTTCTAGGATCACCGTAATGCTTAATAGGTATAGTTGGTTGGAATTCTCTGGTGTTACGTAACTCCAGTCACCACC
+
CCCCCGGGG<CFFCGGCECEGGGGF<<EFGGFG9FFGGGGGGGFGAFEFDFFFDGFFGGGGGFFGFGG<FGE@@CFGGFGGGE9EFGGGG?CECA<F<CCC?<FC<FEGEGGGGAFF7,CC=,CFFGGGGCGGADFGCEDCE+F<?=CEGCA9?FCFGFEAA7FGGGFFG<FC:AAFGDFDD;>FA9>8,3>@;FFGFFG,,88>:+:+33@9>DEE;C;7@@:8*@6,>D,,45D,=E>:**/4,4CFCF?C6,>9:@4?9B*=C*++0++1+++210**++:3<8B+;+3<C7+<+***
@M03152:184:000000000-AWYW1:1:2106:19439:22600 1:N:0:CCACTACTATACCTGT
AAGCTCGTAGTTGAATTTCGGGATTGGGATATATCGGTCGTGCCTTTAGGGGCATGAAATGGTGTGTAGCCAATTTCTCACCTTCTGGTGAGTCGGGATGCTCTTGGGTGTTTCGATGAATCAGGACCTTTACTTTGAAAAAATCAGAGTGTTTAAAGCGGGCATTTTTGCTTGAATACATTAGCATGGAATAATAAAATAGGACGATGGTTCTATTTTGTTGGTTTTAGGACCACGTAATGATTAATAGGGATAGTTGGGTTGTATTCTTGGGTGCCAAGGAACTCCAGTGACCCACTAC
+
CCCCCGGGGGGGGGGGGGGGGGEGGGGGGGGGGGGGGGGGGGGGGGGGGGGGGGGGGFGGGGGGGGGGGGGGGGGGGGGGGGGGGGGGGGGGGGGGGGGGGGGGGGGGGGGGGGGGFGGGGGGGGGFGGGGGGFGG<EFGFGGGGGGGGCFGGGGGGGGGGGGGGGGGGFGGGGFGFGGGGGEFGFCF8BFGGFDFDGGCGCFA:FGGGGFG9:2@D>FEFGGFEGGG;F,>A8>CGGGFF7<<7C7C:CF60<*>1@+8:**3*=+=;@+009*95?B?FFDF=CCFC:0+3*:6E*7C+
@M03152:184:000000000-AWYW1:1:2106:5520:22630 1:N:0:CCACTACTATACCTGT
AAGCTCGTAGTTGAATTTCGGGAGTTTCTGGCCAAAGCTCGTCCTTGTGGCGTGGCTGGGTCTGGGCTTCCTATGTTTGGGTAGTGGGCAACCGCTCCCAATCTTTTACTTTGAAAAAATTAGAGTGTTCAAAGCAGGCGTAACCTTGCCATTGAATATTACAGCATGGGATAATAGAATATGACGTTGGTCTTATTTTGTTGGTTTCTAAGGCTGATGTAATGATTAATAGGGATAGTTGGGTGGAATTCTCGGGTGCCAAGGAACTCCAGTCACCCACTACTATCTCGTATGCCGTCTT
+
CCCCCGDFCDCFCGGGGGGAFGGGGGGCFECGGGGGGEGCEGGGGGGF<:FEGGGG<EGGCFG?FGG@<FGGGFGGGGGFEGGCFCFFGGGGGGD@EEDFGGDCEGGCFCFGG,CCFFGDDCFFFGGFDG,9CEGG=77=FGFFEFFFFGFFFFFGFGGCEFGFGCFFEGFFFCF9E<FFDFCFC<>C6D+EBCDCGCF9,3@DF7FGF@<FGGCCF9DFFDE;,>E?FG,1:::,6AFGG?5CG5:C?CAFACFCGD8BFCFGFFG6@CC89CD*<>FGGGGG7F+A+5>E6**+/*1/:
@M03152:184:000000000-AWYW1:1:2106:9565:22643 1:N:0:CCACTACTATACCTGT
AAGCTCGTAGTTGAATTTCGGGCCTGGCTGGGTGGTCTTGCCGAAAGGTAAGCACTGCTCTGGTCGGGTCTTTCCTTCTGGGGAACCAGCGTGCTCTTAACTGAGTGCGTTGGGGATCCAGGACTTTTACTTTGAAAAAATTAGAGTGTTTAAAGCAGGCTTACGCTTGAATACATTAGCATGGAATAATAGAATAGGACTTTGGTTCTATTTTGTTGGTTTCTAGGACCGAAGTAATGATTAATAGTGATAGTTGGGTGGAATTCTCGGGTGCCAAGGAACTCCAGTCACCCACTACTAT
+
CCCCCGGGGDFC@FGFGGGGGGGGGGDCFGGGGDGGGGGGGGGCEGCGEEFDFGGGFGFFGFGGGGGGGDEFGFGGGGGCACGGGGFFGGGGGGGGGGGGGFGEGGGGDEEGGGGCEGCDF8DFD,CFGGF9<,,?FGGGGGG8<DFFG9FFG9?FGFGGG8DFGGCBCF7,8DFGGGGGGGGGFFFG9DGC;EFA><DCD,>FC:D92<DFC,2F@E58@ECGDGG668C*8CFFF<:11>@@7EG+17ACCFG9C*=CE><F6<?95*/CCG7>EFFG*0<:8CGGGFGC**9>FC7++
@M03152:184:000000000-AWYW1:1:2106:9149:22688 1:N:0:CCACTACTATACCTGT
AAGCTCGTAGTTGAATTTCGAGATCAAATTGTTGGTCGTGCCTCGGTACGTACTGGCATTATTGATTTCTCCCTTCTGAAGAACCTTGATGTCATTAATTTGGTGTCTTGGGGAATCAGGACCGTTACTTTGAAAAAATTAGAGTGTTTAAAGCAGGCTCACGCTTGAATACATTAGCATGGAATAATGAAATAGGACGTTTGATTCTATTTTTTTGGTTTCTAGGATCGACGTAATGATTAATAGGGATAGTTGGGTGGAATTCTCGGGTTCCCAGGAACTCCAGTCACCCACTACTCTA
+
CCCCCGGEGGGGGGGGGGGGGGGGGGGGGGGGGGGGGGG@CGGGGGFGGGGEGGGGFFGGGGGFGGGGGGGGGGGGGGGGFGGGGGGFFGFFGGGGGGGGGGD,,CFGGAEDCEGGGGFGGGGGGDGGGGGC,AFEGGF8EEG?AAFFGGGC9FEAFGGGEEFGFFGGGGGGGGG9,3,,,,ABF<DGCEGGGD,>=<=FFGE,=FGC;DGGF,*@>*4>EGD,2?CCE*8*:::5=,<=EFGGG,A,0AF6CE?88*B**2BF<AC:35/*/**;65)2:EG76+C6<FFGDG5+<9*<+
@M03152:184:000000000-AWYW1:1:2106:22458:22777 1:N:0:CCACTACTATACCTGT
AAGCTCGTAGTTGAATTTCGGGATCAATGAGTTGGTCGTGCCCTTGGTATGAACTGGCTTTATTGGTTCTCACCTTCTAATGAACCATAATGTCATTCATTTGATGTTTTGGGGAATTAGGACTGTTACCTTGAAAAAATTAGAGTGTTTAAAGCAGGCTCACGCTTGAATACATTAGCATGGAATAATGAAATAGGACATCGCATTCTATTTTGTTGGTTTCTAGGATCGATGTAATGATTAATAGGGATAGTTGGGTGGAATTCTCGGGTGCCAAGGAACTCCAGGCATCCACTACTAT
+
CCCCCGGGGGGGGGGGGGGGGGGGGGGGGGGGGGGGGGGGGGGGGGGGGGGGGGGGGGGGGGGGGGGGGGGGGGGGGGGGGGGGGGGGGGGGGGGGGGGGGGFEGGGGGGGGGGEGGGGFGGGGFGGGGGGGGCFGGFGCFGGGGGGGFGGGFFAFFGGGGGGGGDGCFGGGGGFGFGGGFGGGGGGGGGGGGGGGGF=FFCGGGGDGFFGGGGGGGGGGFD;DF9EC;ECECFFCACFFGFGGF??F>7;1DFE,<C7*8:9CCEGDDG5C8:5:=8FCE6F1>C+**2+>377@CFGGC
@M03152:184:000000000-AWYW1:1:2106:22030:22906 1:N:0:CCACTACTATACCTGT
AAGCTCGTAGTTGAATTTCGGGCTAGGCACCATTGGTCTGCCTCTATGGTAGTACTAGTGGTTGTCTAGCCTTTCCTTCTAGGGGCCTAGTATGTCCTTCGGGTGTACTAGGAGTCTGGGACTTTTACTGTGAAGAAATTAGAGTGTTTAAGGCAGGCTTGTGCTTGAATACATTAGCATGGAATCATAGAATAGGACTTTGGTTCTATTTTGTTGGTTTTAAGGACCAAAGTAATGATTAATATGGATAGTTGGGTGGGATTCTCGGGTGCCAAGGAAGTCCAGGCACCAACTACTAACT
+
CCCCCGE@FFGGGGFGGGFD7+@FFG@8FFFEFDFGFGGGFGGGGGFGCGFFG<CF<EACFGFGGEEFDG@FGFFEFFGC<E9C@CGGGGF9F9FFGGGG7F76=@9CFDGG<FF<FCEE8F8FFGAE9FGGA?5,9=AF,:@55?FGGEFFG=CC77FFCFG9FG<?FF?9EF9,CFFFA=FGD,6C>9DFB,C,@FFFF9DD+@E@FECFE<EG?8:D6@D96?8B5:,,3,3@,<<:@;::+,<9,2*B:,7***=C,>,,==854:*7*+0;=))*35<C8*3BC.*=857<:+*+0
@M03152:184:000000000-AWYW1:1:2106:10023:22914 1:N:0:CCACTACTATACCTGT
AAGCTCGTAGTTGAATTTCGGGGGCATTCAGGCCAAAGCTCGTCCTTGTGGCGTGGCTGGGTCTGGGCTTCCTACGTTTGGATAGTGGGCAACCATTTCCAATCATTTACTTTGAAAAAATTAGAGTGTTCAAAGCAGGCGTAACCTTGCCATTGAATATTACAGCATGGGATAATAGAATATGACGTTGGTCTTATTTTGTTGGTTTCTAAGGCTGATGTAATGGTTAATAGGGATAGTTGGGTGGAATTCTCGGGTGCCAAGGAACTTCAGTCACCCACTCCTATCTCGTATGCCTTCT
+
CCCCCGGGGGGGGGGGGGGGGGGGGGGGGGGGGGGGFFDGGGGGGGGGGGGGGGGGGGGGGDFGGGGGGGGGGGGGGGGEGGFDEGGGGGGGGGGGGGGGGGGGGGGGGGGGGFGGCFFG@GGGFGGGGGGGGGGGGF<FEFGGGGGG9BFGGGGGGGGGGGGFGGGFGFCFFCGFCAFGFGFDFC@C*,,@CG;FGGGGCGG:,1>DDGGG9C878:E2C<CFE9=CEEGF,:,,;6E:E?+=C5:569A:FE:55/880+<*/:8=7+30<:::9@FGGF67++++3*02/9*+3+2++
@M03152:184:000000000-AWYW1:1:2106:13710:23030 1:N:0:CCACTACTATACCTGT
AAGCTCGTAGTTGAATTTCGGAATCAATTTGTTGGTCGTGCCTCGGTACGTACTGGTATTATTGGTTTCTACCTTCTGAAGAACCTTGATGTCATTAATTTGGTGTCTTGGGGAATCAGGACTGTTACTTTGAAAAAATTAGAGTGTTTAAAGCAAGCATACGCTTGAATACATTAGCATGGAATAATGAAATAGGACGTTTGATTCTATTTTGTTGGTTTCTAGGATCGACGTAATGATTAATAGGGATAGTTGGGTGGAATTCTCGGGTGCCAAGGAACTCCAGTCACCCCCTACTATT
+
CCCCCGGGGGGGGFGGGGGGGGGGGGGGGGGGGGGGGGGGGGGGGGGGGGGGGGGGGGGGGGGGGGGGGGGGGGGGGGGGGGGGGGGGGGGGGGGGGFGGGGGGGGGGGGCGEGGGGGGGGGGGGGGGGGGFGGGGFGGGGGGGGGGGGGGGGFGGGGGGGGGGGGGGGGGCFGGGGGGGGGGGGGGGFFGGGGFDDCGCC<FEGGGGFGGGGGGGCGG?FCCEFFFFCGDEC:FE>FFGEGGGG?76==ACGGDEC:8719?FCG+*>C55ACD7=))2=BFF?CFEF6C**/1:5+20+
@M03152:184:000000000-AWYW1:1:2106:8916:23378 1:N:0:CCACTACTATACCTGT
AAGCTCGTAGTTGAATTTCGAGATCAGTACGCTGGTCGTGCCTTCGGTATGCACTGGTGTCACTGGTTTCTCCCTTCTGAAGAACTGTCATGTCATTAAGTTGGTGTGGCGGGGAATCAGGACTGTTACTTTGAAAAAATTAGAGTGTTTAAAGCAGGCTCGCGCTTGAATACATTAGCATGGAATAATGAAATAGGACGTTTGATTCTATTTTGTTGGTTTCTAGGATCGACGTAATGATTAATAGGGATAGTTGGGTGGAATTTTTGGGTGCCAAGGAACTCCAGTCACCCACTACTAT
+
CCCCCGGGDGGGGGGGGGGGGGGGGGGGGGGGGGGGGGGGGGGGGGGGGGGGGGGGFGDGGGGGFGGGGGGGGGGGGGGFGGGGG@FGGGGGGGGGGGGGFGFFGGGGGGGGCECCEFFGG8+A,AFFGGGGF9FEGGDF8ECE9CFFGFFFEFED<CEG8BFG@FCEGBCGGFGGG;DFF@CFD@CFG?CEFBF9:CFE*=2*72,@C<FFGGGFF9>8C6;C@?F6FC5:CEEFCC7149?@FF?FFCFFF9C0<5*/?5@9F7@+)/*1*/0>?F>FG*<:C??<+0<6*576+<7++
@M03152:184:000000000-AWYW1:1:2106:14203:23419 1:N:0:CCACTACTATACCTGT
AAGCTCGTAGTTGAATTTCGGGATCAGTACGCCGGTCGTGCCTTCGGTACGTACTGGTGTCACTGATTCCTCCCTTCTGACGAACCGTCATGCCATTCACTTGGTGTGGCGGGGAATCAGGACTGTTACTTTGAAAAAATTAGAGTGTTTAAAGCAGGCTCACGCTTGAATACATTAGCATGGAATAATGAAATAGGACGTTGATCTTATTTTGTTGGTTTCTAGGATTGAAGTAATGATAAATAGGGATAGTTGGGTGGAATTTTTGGGTGCCAAGGAACTCCAGTCTCCCACTATTATC
+
CCCCCFFFFDCFGG<FEEGGGGGGGFGFGFGGGGCCCGFFGGGGGGGGFEFGFGGGFGEFGFGGGGGGGGGGGGGGGFGGFEE@FEGGGGFGGGGGGGGGGAFGGGGGGGGGGG@FC,CFF8F,DFF<FFFCFFBF<CFBBC7CCFFFCFGGGF9<FGDFFGGC7CFB7BFEFGFF,7>FGFG7FCE@FFC;<BF?,@?F*CA*?CFF+<FFG@@@8C:CECC+<B+>F*21>EECF+<C++3<>CGC*056A<CGGE*:;<<@+++2)**9/9>DG:)A7++*<<<++*+*;C7+++*2+
@M03152:184:000000000-AWYW1:1:2106:6689:23483 1:N:0:CCACTACTATACCTGT
AAGCTCGTAGTTGAATTTCGGGCCTGATTAGGCGGTTTAGTCGCAAGGTTAGTACTGCTTTGATTGGGCCTTTCCTTCTAGGGAACTATTGTGCTCTTTATTGAGTGCGGTAGGGATCTAGGACTGTTACTTTGAAAAAATTAGAGTGTTTAAAACAGGCTTATGCTTGGATACATTAGCATGGAATAACGGGATAGGACTTTGTGTCTATTTTGTTGGTTTTCAGAAACGAAGTAGTGATTAATAGTGATAGTTGGGTGGAATTATCGGTTGCCAAAGAACTCATGTCAACAACTACTAC
+
CCCCC-CF@F6F@FFGCFAECC7+;FEEFCEGFEEGGGGGF9CEF@@,:,,CEF9@F9<,CEAFGGGG8CCFECE@,6,C,CFFG,EFAE,?EFF9<,C<FDEGGGFGG+,8BFGGGG9?F9F5BFF,CBE9F,,5B,9@BBAFGGFFEEEFEF9@DC8==<><DFAF,+:DFF>FEDDD<<,8><9@EF7:+>>>,>ADCFCFG,<EFG;FGCG,>>BGGGG;<;,D,,1*4B*>,=,9B<@C79E,=9+<?9++0:8@:CF+<+<+9=**?D7F?)00*200+++<0/+<+996767<+
@M03152:184:000000000-AWYW1:1:2106:9037:23587 1:N:0:CCACTACTATACCTGT
AAGCTCGTAGTTGAATTTCGGGGTTAGTAGGTTGGTCATGCCTCCGGTATGTACTGATCTCACTGATTCCTCCTTCCTTATGAACCGTAATGCCATTAATTTGGTGTTGCGGGGAATTTGGACTGTTACTTTGAAAAAATTAGAGTGTTTAAAGCAAGCTAACGCTTGAATACATTAGCATGGAATAATGAAATAGGACGTTCGATCTTATTTTGTTGGTTTCTAGGATCGACGTAATGTTTAATAGGGATAGTTGGGTGGAATTCTCGGGTGCCACGGCACTCCATTCACCCATTACTAT
+
CCCCCCGFCFEGCCFGGGGGGGGGGGGGGGGAF<FGGGGGG<FGFGGEG8EFGGGGEDFGGCEFEEFFFGFCGCG9EFGAFGFFFFGC7FG9FC,EF,CCFFFAF<FG=CEG@EF=DFFGGGGCFGFFFFGGGAFCFF@FGGGGGGG<FFGFGFF@BFGGFFDCFCFGFGA,3>FFGA,=<<F8CF@CF9@FGGGCFGFE:BFDC9FGGFFCFGGGC6BEGG,?CF9,,>CCE>EF55E+:;9E>EF?=6=6C>AC6514*39C6+<?C5CGCCD7+0)/2:?4CF@99=E+87*3++2++
@M03152:184:000000000-AWYW1:1:2106:7449:23681 1:N:0:CCACTACTATACCTGT
AAGCTCGTAGTTGAATTTCGGGACCAATTTGTTGGTCGTGCCTCGGTACGTACTGGTATTATTGGTTTCTCCCTTCTGAAGAACCTTGATGTCATTAATTTGGTGTCTTGGGGAATCAGGACCGTTACTTTGAAAAAATTAGAGTGTTTAAAGCAGGCATACGCTTGAATACATTAGCATGGAATAATGAAATAGGACGTTTGATTCTATTTTGTTGGTTTCTAGGATCGACGTAATGATTAATAGGTATAGTTGGGTGGAATTCTCGGGTGCCAAGGAACTGAAGTCACCCACTACTATC
+
CCCCCGGGGGGGGGGGGGGGGGGGGGFGGGGGGGGGGGGGGGGGEGGGGGGGGGGGGGFGGGGGGGGGGGGGGGGGGGGGGFGGGGGGAFGFGGGGG<EFFGGGGGG9E9AFGEGGFGGG<<FGGGGGGGGGGGGFFGDGGGFGGGGGGGFGGGGGGGGFFFGGEGGGGGGGGGGGGGGGGGDFGGGCFFFGF9C8CFGGG?@FCFGGGGGGGDGGGGG>ECFFEFGGG*>CEEFCFC9BEGGFG;E,1=FGGG9C5=778?BF9E9:<EG<CFGDC>F6:F+0@EE+966:CD4+<C>+2
@M03152:184:000000000-AWYW1:1:2106:15386:23705 1:N:0:CCACTACTATACCTGT
AAGCTCGTAGTTGAATTTCGGTGGCCCAACGGCGGTCGGCCGCAAGGTCTGTACTGCCGGTCTTCGGACCACCTCTTTCTGGGGGAACGTCGGCCCTTAACTGGGCACGGCGGCCGAACCAGGACGTTTACTTTGAAAAAATTAGAGTGTTTAAAGCAAGCGTACGCTTGAATACATTAGCATGGAATAATGAAATAGGGCTTCAGTTCTATTTTGTTGGTTTTCAGAATCCGAAGCAATGATTAATAGGGCTAGTTGGGTGGAATTCTCGTGTGCCAAGGAACTCAAGACACCCACTCAT
+
CCCCCGGGGGGGGGGGGGGGGGGGGGGGGGGGGGGGGGGGGGGGGGGGGGGGGGGGGDEGGFGFFGGGGGGGGGGGGGGGGGGGGGDGGGGGGGGGGGGEGGG8FFB7CFEFCGGECFGEDGE>FFGGGGGGGGDF@CF>GD7CGGFCEGGGDGGGGGGGCGCE<<FCFFFGGGGGGC7CFGGGGG+<C+<<:99<GGFGGGGG<CFEFGGGGFC+;FFGGGGGC@7+<@:CEG>EC6CEFF79D<EF?6F*2*1<<++:;CCD<<C<C?E*8*/:?60:EFEFFF+<E*2+:>)**2*2+
@M03152:184:000000000-AWYW1:1:2106:8923:23723 1:N:0:CCACTACTATACCTGT
AAGCTCGTAGTTGAATTTCGGAGTTGTTTTTCAGGTGGTATCAGCAGCAATGTTGGTGCTATTTGTTTAAATACTGTCATCATCAAAGTCCACCAATCTTTTGTTTGGTGTGTACTGGATGTTGACCTACTATCTTCTGGTAACAACCATCTTCACGGGTGGAAGTTCCAGATAGTTTACTTTGAAAAAATTAGAGTGTTCAAAGCAGGCGAACCTGGCATCATGAATACATTAGCATGGGATAATAGAATCTGACTTTTGGTTTTATTTTGTTGGTTTCTAAGGCCGAAGTAATGATGAA
+
<CC9CFGCCF@@FGGDFFCEE-@FCFFEGGGGGGGEFGGFG,,C8FFE@<<FGFGGG@DFGGCFGGGECE,CEFFFF<ED@EEEGGCGGFEFFGGGGG<E6CDFCE8:<DFEFF<FG<,EFFFFG<DF,CCCFFGF<?F<EFG<FGGGGEFDF,C?FGDFGGGGGGF9,,C<A?,CCADGF?FFCBF9E>DAFEG9<FFFCFGGG,>DD:<CEFG7EGGGG?EFCA,@AFA>7,?8?CFC9:,=+:@:9C6,,1,,,=2@9*,*0:698+3:<C4FE);9CBCGG6*=*./*>2;++<*++
@M03152:184:000000000-AWYW1:1:2106:11752:23727 1:N:0:CCACTACTATACCTGT
AAGCTCGTAGTTGAATTTCGGGGTCAGTAGGTCGGTCGTGCCAACGGTATGAACTGGTCTCACTGATTCCTCCCTCTTGTAGAACCGTGATGCCATTAACTTGGTGTTGCGGGGAAACAGGACTGTTACTTTGAAAAAATTAGAGTGTTTAAAGCAGGCTAACGCTTGAATACATTAGCATGGAATAATGAAATAGGACGTCGATCTTATTTTGTTGGTTTCTAGGGTTGACGTAATGATTAATATGGATAGTTGGGTGGAATTCTCGGGTGCCAAGGAACTCCAGTCACCTACTACTATA
+
CCCCCGGGGGGGGGGGGGGGGGGGGGGGGDGGGGGGGGGGGGGGGGGGGGGGGGGGGGGGGGGGGGGGGGGGGGGGGGGGGGGGGGGEGGGGGGGGGFGGGGGGGGGGGGDGGGGGGGGGGGGGGGGGGGGGGGGGGGGGGGGCCGFGGGGGGDGCDFGDFFGEGDGGGGCGGGCGGDGFFCCCFFDGCEGGGGGGDGGCF7F:F,<@9FFFFCGG@FEFGCGCCFFGGD?@;8;;FGFEGGCFF1<?@97+>E+CE*2:89CC+<+**:*7/77<5)7E=?768+<C76F++2*:+<*<+
@M03152:184:000000000-AWYW1:1:2106:10039:23752 1:N:0:CCACTACTATACCTGT
AAGCTCGTAGTTGAATTTCGGGCCTGGTTGGGTGGTCCGCTTAACGGCGTGTACTGTCTGACTGGGTCTTACCTCTTGGTGAGCCGGCGTGCCCTTAACTGGGCTGCGTCGGGGAACCAGGACTTTCACCTTGAGAAAATTAGAGTGTTCAAAGCAGGCCTACGCCTGAATACATTAGCATGGAATAATAAAATAGGACGCGCGGTTCTATTTTGTTGGTTTCTAGAGTCGCCCTAATGATTAATAGGGATAGTTTGTGGTACTTCTCGGGTGCCAAGGAAATCCAGTCACCCACCACTAT
+
BBCCCFGGC9BFGCCFCGGEEEGGE,@FFFEEC@:BFF:FGG:,F7+@FGGGFGG<FCFCFGGGGFGGGGGGGEFGGCFGD9,FEF7C@C4BC8FE?FGF?,EFGCF@GG@7@7C>=@8,BDFGG<DFFDFGG=,,CFGGGD,,8,@@<EA3ED7DFFDFG@F**C:*,,@FC9,@775,3F7;,<,;CCC?;,,?7<F**4=:7<*=C,<F9F9C9*C85CFG++<+32*:**/**3+++<+<C++<C6@CCFG7C6*12+3AC09?CF8>C7*:05)0*++:@<<+<*3+:***/19++
@M03152:184:000000000-AWYW1:1:2106:23304:24078 1:N:0:CCACTACTATACCTGT
AAGCTCGTAGTTGAATTTCGGGATCAGTACGCTGGTCGTGCCTTCGGTATGCACTGATGTCACTGATTCCTACCTTCTGAAGAACCATCATGCCATTCAGTTGGTGTGGCGGGGAATCAGGACTGTTACTTTGAAAAAATTAGAGTGTTTAAAGCAGGCTCGCGCTTGAATACATTAGCATGGAATAATGAAATAGGACGTTTGAACCTATTTTGTTGGTTTCTAGGATCGACGTAATGATTAATAGGGATAGTTGGGTTGACTTTTCGGGTGCCAAGGAACTCCTGTCACTCCCTTCTAT
+
CCCCCGG@@CFGGGFDFEAFF7FEGFGGGGGGEBFGGGGEEFE@FGEGFGGGFGFGFG9FEGGGGGGGGGGGGGGGGG9FGGGGG?@FGGGGDFGF<EEFGGFFCFFFGCCBCGGE<A9?E8+<BFFC?,,CF9,?FGGGF9,3333<=BAFDDCDFDFCC<+3FE@F7>;B,=,@9?7,@DBD:F9CC,,@BD,2,7,4<*?CG,CFD>CFGG94?>F88:CC++58B?*//*1=C*:+++<+C9+02::FC:A@FC**/+++3++095*18777A))*0*+2<+3<+/++30**+02+0
@M03152:184:000000000-AWYW1:1:2106:23434:24109 1:N:0:CCACTACTATACCTGT
AAGCTCGTAGTTGAATTTCGGGATCAATTTGTTGGTCGTGCCTCGGTACGTACTGGCATTATTGGTTTCTACCTTCTGAAGAACCTTGATTTCATTAATTTGGTGTCTTGGGGAATCAGGACTGTTACTTTGAAAAAATTAGAGTGTTTAAAGCAGGCATACGCTTGAATACATTAGCATGGAATGATGAAATAGGACGTTTGATTCTATTTTGTTGGTTTTTAGGATCGATGTAATGTTTAATAGAGATAGTTGGGTGGAATTATCGGGTGTCAAGGAAATCCAGTAGCCCATCAATAGC
+
CCCCCFCBFDBFDFFFGDF@FDGFG@FGFGGGGF9FGGGGGFAEEGED:C@9,DFGG<FFGGFFGFFGGGGGGCFFFFD<,CFDFGCAEC,<CEGFGCFFFEF8F=,C,CCFG=CF@<FC8F8<FA<??<E<C5?FGE8FCEFGGGGG,FGFFGBDF+AD8?F++=B@8FFFCE?F?,EDFGGGG,C9;EFF,C9,,@>>@7CFF,,8E,EF,=D<C,6@,@EGC6,D6**4,>52=@,55>=C+,,5,14C;C@@CE716,23+<9*):*/**37+)26++12+>?+48008**203*++
@M03152:184:000000000-AWYW1:1:2106:9047:24388 1:N:0:CCACTACTATACCTGT
AAGCTCGTAGTTGAATTTCGGGATTAATTTATTGGTCGTGCAATCGTACGTACTGGTATTATTGATTCCTACCTTCTGACGAACCATGATGTCATTAATTTGGTGTTATGGGGAATCAGGACTGTTACTTTGAAAAAATTAGAGTGTTTAAAGCAGGCTCACGCTTGAATACATTAGCATGGAATAACGAAATAGGACGTTTGATTCTATTTTGTTGGTTTCTAGGATCGACGTAATGATTAATAGGGATAGTTGGGTGGAATTCTCGGGTGCAAAGGAACTCCAGTAACCCACTACTATC
+
CCCCCGGGGGGGGGFGGGGGGGGGGGGGGGGGGGGGGGGGGGGGGGGGGGGGGGGGGGGGGGGAEGGGFFGGGGGGGGGGGGGGGGGGGGGGGGGGDFFGGFFFGGGGGFDGGGGGGGF?FGGGGGDGGGGCFDGGC:EFGFGGGGGGGGGGGGGGFGGGGGGGGGG8<FGGGGGG9<=FEEFEFGGFE==FGGDFEFDGGCFCFD@@,EEGGFEFGGGGGGFGGC,;DE*;8CFGF7EFGGFGGGG6FG;,5;=,:CCEC9C<@C<7**39;*37+557CFF4<6:+<=CF8D7+2+:++
@M03152:184:000000000-AWYW1:1:2106:20926:24388 1:N:0:CCACTACTATACCTGT
AAGCTCGTAGTTGAATTTCGGGGTTAGTAGGTTGGTCATGCCTCTGGTATGTACTGGTCTCACTGATTCCTCCTTCCTGATGAACCGTAATGCCATTAATTTGGTGTTGCGGGGAATTTGGACTGTTACTTTGAAAAAATTAGAGTGTTTAAAGCAAGCTAACGCTTGAATACATTAGCATGGAATAATGAAATAGGACGTTCGATCCTATTTTGTTGGTTTCTAGGATAGACGTAATGATTAATAGGTATAGGTGGGTTGAATTCTCGAGTGCCCAGGAACTCAAGTTACACACTCCTCT
+
C9CC@FGGF@FFG@CGCCEG7FGGGGGEFAFDFGGGGGGGGFGGGD<FGGGG9EGGGGGGGGGA9@FGGGGGGGFGGGGFFCE,FFGGGGFFED@FGFGGGG9CEF<FGGCCCCCFCFGGGGGG8FGGGGCFDF<F?FF@BBE9FEEFGGGGGG9DFFFGGFD@CG++:@FGGFGFF9:FFF?DCA@,@;,@FFG>FGGG*>DCA,,6@F@F@@25>BECCCCC@9,4,,6,<EGF:FF:,;=,=<<0+1315++0/**11+5C9+?+*+*2*+2*3)7:**<:++3<+9:++29***26+
@M03152:184:000000000-AWYW1:1:2106:14355:24441 1:N:0:CCACTACTATACCTGT
AAGCTCGTAGTTGAATTTCGGGGGCATTCAGGCCAAAGCTCGTCCTTGTGGCGTGGCTGGGTCTGGGCTTCCTACGTTTGGATAGTGGGCAACCGCTTCCAATCATTTACTTTGAAAAAATTAGAGTGTTCAAAGCAGGCGTAACCTTGCCATTGAATATTACAGCATGGGATAATAGAATATGACGTTGGTCTTATTTTGTTGGTTTCTAAGGCTGATGTAATGATTAATAGGGATAGTTGGGTGGAATTCTCGGGTGCCAAGGAACTCCAGTCACCCACTACTATCTCGTATGCCGTTT
+
CCCCCGGGGGGGGGGGGGGGGGGGGGGGGGGGGGGGGGGGGGGGGGGGGGGGGGGGGGGGGGGGGGGGGGGGGGGGGGGGGGGGGFGGGGGGGGGGGGGGGGGGGGGGGGGGGGGGGGGGGGGGGGGGGGGGGGGGGFGDGGGGGGGGFGGGGGGGDFGFFGCFGGGGGFFGGGGGGFFFGGGGGGG>>CFGFFCFGGGGFGFGGGGCEFBF@FGFGGFGGECGF<,?CCGFFDGGGFFGC?FEG=E5F74<FECFDGG;?@FGGDG6F+398F9:07>CEC?F7<<+396;85*<<C/*0
@M03152:184:000000000-AWYW1:1:2106:16739:24618 1:N:0:CCACTACTATACCTGT
AAGCTCGTAGTTGAATTTCGGGCCTGGCCGGGCGGTCTGCCTAACGGCACGTACTGTCTGGGCGGGCCTTACCTCTTGGGGAGCCGGCGTGCCCTTTGTTGGTGTGCGTCGGGGAACCAGGACCTTTACCTTGAGAAAATTAGAGTGTTCAAAGCAGGCCTATGCCTGAATACATTAGCATGGAATAATAAAATAGGACGCGCGGTTCTATTTTGTTGGTTTCTAGAGTCGCCGTAATGATTACTAGGGATAGTTGGGTGGAATTCTCGGGTGCCAAGGAACTCCAGTCACCCACTACTAT
+
CCCC9FGGEFGGCEFGGGGGGEGGGGGFGGGGGGEFCEGGGGGGGGGGGFGG@FGDFGGGGF8@FGGGGGGGGGFFFGGFG7CEFGGGEGGGGFFGGGFGFGGGGDFCGGGGGGCCGGGGDGGGGGGFGGFCG:FFGGGCFFGFGFFGFFGGGEFCECGGGGF9FFFGGGGGGGGGGFF9F9EFCGGGF?EG?EG+ACGC>:CE>:EE@CFC+C@CFG5CCG9EC?F6:9:CE5/**:<F?99+*0<7*276<EFE+:***/+<++2+9*****22<)0*02<2<C8+C*+28**2<FGG9
@M03152:184:000000000-AWYW1:1:2106:17227:24650 1:N:0:CCACTACTATACCTGT
AAGCTCGTAGTTGAATTTCGGGATCAATTTATTGATCGTGCCAACAGTACGCACTGGTACAATTGGTTTCTCCCTTCTGACGAAGCATGATGTCATTAATTTGATGTCGTGGGGAATCAGGACTGTTACTTTGAAAAAATTAGAGTGTTTAAAGAAGGCCTTGGCTTGAATACATTAGCATGGAATAATGAAATAGGACGTTTGTTCTTATTTTGTTGGTTTCTAAGTTCGACGTAATGATTAATAGGGATCGTTGGGTGGAATTCTTGGTTGCCAAGAAACTCAAGTCACCCACTACTAT
+
CC@<6@C:@FEFGGGFGGGGEGGGGG8FFDDGGFFGGE@FEGFDGEDFGGGG>F7EGGFGGFGFGGGGDFD,FEGFGGDDGDFGEGFGF@F,,CEEEECGG<EFEGFGGF@EGGG7CECFCFG8FGFAFF<FF<<EEG@,=FGFFFFFDCGGG,,:B<FAFB?F8F@:A<FFF<AFFAFDDADGGD9FGFFC9DFFCGFGFCF:,8>DCFFC;@DGG6,@>F;B:@9,@,*@58>D,*,1,,,1:,,4,4;*/=:,,=CE*8++24+4:ECCEF*>+;)*05:CF++0:*<C5>CFCF*:<
@M03152:184:000000000-AWYW1:1:2106:17881:24659 1:N:0:CCACTACTATACCTGT
AAGCTCGTAGTTGAATTTCGAGATCAGTACGCTGGTCGTGCCTTCGGTATGCACTGGTGTCACTGGTTTCTCCCTTCTGAAGAACCGTCATGTCATTAAGTTGGTGTGGCGGGGAATCAGGACTGTTACTTTGAAAAAATTAGAGTGTTTAAAGCAGGCTCGTGCTTGAATACATTAGCAAGGAATAATGAAATAGGACGTTTGACCCTATTTTGTTTGTTTCTAGGATCGACGTAATGATTCATAGGGATAGTTGGTTGGGATTCTCGGGTGCAAAGGCACTCGACTACCCAACTGTTAA
+
CBCCCFGGGGGGGGFCGEFCFGDF?CCFECEGCGGGFCFGFGF<FGGGGGFG,FGGGFDFGGGGGGGGCFGGGGGGGGEFFFFGGFGGGGGGG9FGG9CFFGGGGGEC7FDG7B7+BA95B8F,:AFBFDF9E?FF93+3B>,,BFEGGGAFF,>AACE,8CF7:@F,@<F;CFAFAFEG,@F7,,6;>;C,,@@,><,56*CCA<,<CB<FFG?F,*?BC89CCF++5?**/1:8*=1<9+++;++0**0:++<:+***2**+02++*217=C2*<))/2A6***/*/9*/079*++*2+
@M03152:184:000000000-AWYW1:1:2107:10304:1885 1:N:0:CCACTACTATACCTGT
AAGCTCGTAGTTGAATTTCGGAATTGAGGAAATCCGGTTTGCCGGGTTGGTATGTACTGGTTTCCTCATTCTATTTCTTTCAAGCTTCCCACTCCTGCTCTTGACTGAGTGGGAGTTCACACAGGGGGTAGATTGGGTTAGTGCGGGTGACCGCATTGGTTTAATTTATTTCTGGGGCTCTGGATCGTTTACCTTGAAAAATTTATAGTGTTTAATGCAGGCTCATTACGCCTTGAATACTTAAGCATTGGATTATATAATAGGACTGTGTTCTTATTTTGTTTGTTTTCTTTTCCTTCTC
+
CCCCCGGGGGGGGGGGGGGGG;FFA<FC<-;,C,6+6++86C,@FG+,6@FG9,CCC<,9:FG@6C,,9EFE,FG9,C6E9,E@F,,6,6CC,,,CEEG9E,E,6C<,C,CFGFBG<,,,C,4C,+47F+4,555=<++48C5?@F7++B,,@FGCB<8,+3,,@,=D,,,73@,3CC++3@<FF,3D8>8,33,EF,<7,,,3,,,,22@<D9,,@,,68CG89,4<;C*BCG8E+9>@C@++4:+++=*+>++4++2+1<++*+2*=CFG3:>CFF4>7C***2;C6F7<F**<+27**
@M03152:184:000000000-AWYW1:1:2107:10314:2022 1:N:0:CCACTACTATACCTGT
AAGCTCGTAGTTGAATTTCGGGATCAATTGATTGGTCATGCCATTGGTATGTACTGGTCATATTGGTTCTCACCTTCTAAGGAACCATAATGTCATTAATTTGATGTTTTGGGGAATTAGGACTGTTACCTTGAAAAAATTAGAGTGTTTAAAGCAGGCTAACGCTTGAATACATTAGCATGGAATAATGAAATAGGACATCGCATTCTATTTTGTTGTTTTCTAGGATCGATGTAATGATTAATAGGGTTAGTTGGGTTTAATTATCGGGTGCCAAGAAACTACAGTCACACACTACTTA
+
C@ACCGGEC@GGDEA<<ECEGDGGCGGGGGG9<FFECFFGGGFDGFGGGGAFGGGFFFFGGCDEE9CFF@EFGGGGGGGGGGGGDCFG9FGF<E<FGFGGAE@FFFEEGGGDD7CEEFFG9?FGGGFGGFFGF,B,?<FGFFGFCFGFGCEFFFFF,?7AAEFGDGDFGGGFCFGGGEEGG,AFGGGDA;9FCEF,>F@A=,6+>3+7@,,C@D,8,,,,,@,5<5>,E>8C8,:CA7CD7@DCC+,@,,4*,5>7,*B1*,24+,6>:C*///*+*/)2=6;+5++4<8C7FD*6C+;+1
@M03152:184:000000000-AWYW1:1:2107:16686:2045 1:N:0:CCACTACTATACCTGT
AAGCTCGTAGTTGAATTTCGGGGTCAATTTACTGGTCGTGCCAATGGTACGTACTGGTTTTGTTGATTCCTCTCTTCTGAGGAGCCGCAATGTCATTAATTTGGTGTCGCGGGGAATCAGGACTGTTACTTTGAAAAAATTAGAGTGTTTAAAGCAGGCTAACGCTTGAATACATTAGCATGGAATAATGAAATAGGACGTTTGATCTTATTTTGTTGGTTTCTAGGATTGACGTAATGATTAATAGGGATAGTTGGGTGGAATTCTCGGGTGCCGAGGAACTCCATTCACCCACTACTTT
+
CCCCCGGGGGGGGGGGGGGGGGGGGGGGGGGGGGGGGGGGGGGGGFGGGGGGGGGEGFGGGGGGGGGGGGGGGGGGGGGGGGGGGGGGGGGGGGGGGDGGGGFGGGGGGGGGGGGGGGGGGGGGGGGGGCCFGGCFGGCGGEFGGGCEGGGDFGGGGGGGGGGGGDGGFDGGFGGGGFDGGFGGFFGFGFAECCBFCCFFFC8:;CEEFFFDDF9FGGCCCFGGGCFFG+2:9:A=CCC9CF?CCFC67;C:6A@1@*;***+9<+<C*/>7**9))75>6;60+<+++12<FG**++**0
@M03152:184:000000000-AWYW1:1:2107:16700:2048 1:N:0:CCACTACTATACCTGT
AAGCTCGTAGTTGAATTTCGGGGTCAATTTACTGGTCGTGCCAATGGTACGTACTGGTTTTGTTGATTCCTCTCTTCTGAGGAGCCGCAATGTCATTAATTTGGTGTCGCGGGGAATCAGGACTGTTAATTTGAAAAAATTAGAGTGTTTAAAGCAGGCTAACGCTTGCATACATTAGCATTGAATAATGAAATAGGACGTTTGCTCTTATTTTGTTGGTTTCTAAGCTCGACGGAATGTTTAATCGTGAGTTTTGGTTTGGATTCTCGGGTGGCTCGGTACTACAGTCCACCACTACTCT
+
CCBCCGGGE9F9FF<FGFGCF7CGF<FEGFGGGGGFFGGEGGCEFFCFFF,C,@FCFGGGFFFGE<FFGFGGFGGGGGG9@FFCGEGGE+BFFGGGG99FDGFAEEEFEG7CFE++9EFGGEDFGFFG,FEF9,:,5>BCD,5E,8C=FF=F9,BD,++>DC77+<F+5@DGG9@D9,@=,,,,3,5@ECD,,@C,7@D*C7B*,22,B7CFG,6=EC,**:,4,,?5++1=CE**3:8++5712+**/+*++00*:/8*2*30*+0<****/)0**1)1**0+2++3+)0+***+02***
@M03152:184:000000000-AWYW1:1:2107:21733:2048 1:N:0:CCACTACTATACCTGT
AAGCTCGTAGTTGAATTTCGGGGTTAGTAGGTTGGTCATGCCTCCGGTATGTACTGATCTCACTGATTCCTCCTTCCTTATGAACCGTAATGCCATTAATTTGGTGTTGCGGGGAATTTGGACTGTTACTTTGAAAAAATTAGAGTGTTTAAAGCAAGCTAACGCTTGAATACATTAGCATGGAATAATGAAATAGGACGTTCGATCTTATTTTGTTGGTTTTTAGGATTGACGTAATGATTCATAGTGATAGTTGGTTGGAATTTTCGTGTGCCAAGGAACTCAATTGACCAATTATTTT
+
CCCCCGGGFGGGGGGGGGFGGGGGGGGGGGGGGGGGGGGGGGGGGGGGGGGGGGGFGGGGGCFGGGGGFGGGGGGGGGGGGFGFGGGGGGG9FGFGGEFGGGGGGGGDGGEGGGGGGGGGG8FGGFGGGGGGGGGGBEFGGGGFGGGGGGGFGGGGGGGGGGGDDGGFGGGGGGGGGG:CFDFGGFGGGGGGGGGC,@DC7@F7,;,>DFGGGGGGGG7EFF*B=BFDFGC?;CEGFGG9CC+<:;7+=C:7>F?76*B886+22+?1***1*2*0215*7*<@70+<+*23+/*20+***
@M03152:184:000000000-AWYW1:1:2107:17431:2179 1:N:0:CCACTACTATACCTGT
AAGCTCGTAGTTGAATTTCGAAACCGGTTTACTGGTCGTGCTTTTGTACGTACTGGTATTATTGGTTTCTCCTTTCTGACGAATCATAATGCCATTAATTTGGTGTTTTGGGGAATCAGGACTGTTACTTTGAAAAAATTAGAGTGTTTAAAGCAGGCTCACGCTTGAATACATTAGCATGGAATAACGAAATAGGACGTTTGATTTTATTTTGTTGGTTTCTAGGATCGACGTAATGATTAATAGGGATAGTTGGTTGGATGTCTCGGGTGCCAAGGAACTCAAGTCACCCACTATTCTC
+
CCCCCGGGGGGGGGGGGGGGGGGGGGGGGGGGGGGGGGGGGGGGGGGGGGGGGGGGGGGGGGGGGGGGGGGGGGGGGGGGGGGGGGGGGGGGGGGGGGGGGGGFFFGGGGGGGGGGGGGGGFGGGGGGGGGGGGGGGGGGGGGGGGGGG9EEGGFFGGGGGGGGGGGGGGGGGFGFFGGGCFGGGGGGGGGGFGG,BFGFGGGFGFCFFGDGGGGGFGCFGFGGFFCF8B>*:>CCFFCFFFFGFGC;CFCG?GDG**3BC++5+4+85C59=CCFFCFG*3<+<33:+*757556++20*
@M03152:184:000000000-AWYW1:1:2107:15416:2184 1:N:0:CCACTACTATACCTGT
AAGCTCGTAGTTGAATTTCGGGATCAATTTATTGGTCGTGCCAACGGTACGCACTGGTACAATTGGTTTCTCCCTTCTGACGAAGCATGATGTCATTAATTTGATGTCGTGGGGAATCAGGACTGTTACTTTGAAAAAATTAGAGTGTTTAAAGCAGGCTTTGGCTTGAATACATTATCATGGAATAATGAAATAGGACGTTTGTTCTTATTTCGTTGGTTTCTAAGATCTACGTAATGATTAATAGGGCTAGTGGGGTGGATTTCTCGGGTGCCAAGGAACTCCAGTAACCACGCACTGA
+
B@C@@FGECGFFGAGFFD<EFGGGGGFFGGGGGGGGGGGGEFEFFEEEGGGGCGG8FCFFF<EGGGGGFCFFFGFFEGGGGGGCEDGGG9CFCCCFG<FFGC9<6?FE@CFCEGGEFG<E<<FGGGFGGGDFG,:?,BFGFGGCGFGEFDFF9EAEG+FAFGGGFDDGG,5FGGGGF,CFF<9FGDGFFFFFA,;3>CECF?F7,@FFCDFGG98D@:B8DF9>FF,>D>,2DE>,,4,>+5,1BCG6,,0:4?,4AEGCC*3+2+315=*****:27)*A88C?C+0+0:++*1*2:)**
@M03152:184:000000000-AWYW1:1:2107:12117:2306 1:N:0:CCACTACTATACCTGT
AAGCTCGTAGTTGAATTTCGGGGGCATTCAGGCCAAAGCTCGTCCTTGTGGCGTGGCTGGGTCTGGGCTTCCTACGTTTGGATAGTGGGCAACCATTTCCAATCATTTACTTTGAAAAAATTAGAGTGTTCAAAGCAGGCGTAACCTTGCCATTGAATATTACAGCATGGGATAATAGAATATGACGTTGGTCTTATTTTGTTGGTTTCTAAGGCTGATGTAATGATGAATAGGGATAGTTGGGTGGAATTCTCGGGTGCCAAGGAACTCCAGTAACCCACTCATATAATGGATGCAGTTT
+
CCCC9FGEGGGGGGGGGGGGGGGGGGGGGGGGGGGGGFGGGGGGGGGGGGGGGGGGGGGGGCFGGGGGGGGGGGGGGGGEGGFGGGFGGGGGGG:FAFGGGGGFFFGGGGFGCEAFGCGGGFD=FGFF9FFFGGGEEEFGGGGE7?FG9FFFFF<FGGGFFGFE=>FADGGF7DAFCAFDFGFCECC*3>@BFC9;BE9<<FGGAF*<>9@F;D,<C8;BFF;9,2;,>>,<9,A8<?F;:;+****79+;=C+=*:C8**2<CCC*86+CFF7**2:7CC2*200+++/0+30*00+:*2
@M03152:184:000000000-AWYW1:1:2107:17973:2401 1:N:0:CCACTACTATACCTGT
AAGCTCGTAGTTGAATTTCGGGATCAGTACGCTGGTCGTGCCTTGGTATGTACTGGTGTTACTGGTTCCTACCTTCTGACGAACCGTCATGTCATTAATTTGGTGTGGCGGGGAATCAGGACTGTTACTTTGAAAAAATTAGAGTGTTTAAAGCAGGCTCGCGCCTGAATACATTAGCATGGAATAATGAAATAGGACGTTCGATCCTATTTTGTTGGTTTCTAGGATTGACGTAATGCTTAATAGGAATATTTGGGTGGAATTATCGGGTGCCACGGAACTCTAGTCAACCACTACTATC
+
CCCCCGGGGGFFGGGGFFGGGGGEFCGGGDEGGGGGGGEEDFGGGGGGGGGDEFDFFGGDGGGGG6EFGGFGGGGGGGGGGGEGGEFGD@9FFECGAG<,FAECEDFCGGGGGGG,F,CFF?FEFGGGGGGAFFDDFG@8=>,33CFGGGFAECCGFG,@CFGD*3D7>FE,DDCFGFGGFGGGFFFGF@;=F?,<2<<<F,:,2<*7+,?9+4:++3=BC+22>C+1BE+>C8838+3+0++++2C02+*+3+2<=C>8=CF?*+0;57:CEGF*))09*+<++<0++/2*2*96<7***
@M03152:184:000000000-AWYW1:1:2107:22952:2436 1:N:0:CCACTACTATACCTGT
AAGCTCGTAGTTGAATTTCGGGATCAATGAGTTGGTCGTGCCCTTGGTATGAACTGGCTTTATTGGTTCTCACCTTCTAATGAACCATAATGTCATTCATTTGATGTTTTGGGGAATTAGGACTGTTACCTTGAAAAAATTAGAGTGTTTAAAGCAGGCTCACGCTTGAATACATTAGCATGGAATAATGAAATAGGACATCGCCTTCTATTTTGTTTGTTTCTAGGATCGTTGTAATGATTAATATGGATATTTGGGTGGAATTTTCGGGTGCCAGGAACTCCAGTCACCCCTTACTATT
+
CCCCCGFFDGGGGGFGGGGGGGEGGGFGGGGGGGGGFGGGGGGGGGGGGGGGGGGGGFGGGGGGGGDFGGGFGGGGGGG9FC@FGGGGFGGGGGGGGGGGGGGAFGFGGGGCGGG7FFEGGGGGGGGEFCFG?CFGGGEGEFGGFGGGGGAED<FFGGEGGGGG8FGGG,EAEFGGC9FGGGGG9FCDFGAFFGGGFFFGGGG++@FCF9=CFGGGG,DEF65>EFCFFFC,8>EGAEFFCGDFGG7EG@DB,5A@;CEDGD,,;,?,:5C<CG57855;2>+++>9+A643/*27@?F7*
@M03152:184:000000000-AWYW1:1:2107:18421:2444 1:N:0:CCACTACTATACCTGT
AAGCTCGTAGTTGAATTTCGGGCCTGGCCGGGCGGTCTGCCTAACGGCACGTACTGTCTGGGCGGGCCTTACCTCTTGGTGAGCCGGCGTGCCCTTTGTTGGTGTGCGTCGGGGAACCAGGACCTTTACCTTGAGAAAATTAGAGTGTTCAAAGCAGGCCTATGCCTGAATACATTAGCATGGAATAATAAAATAGGACGCGCGGTTCTATTTTGTTGGTTTCTAGAGTCGCCGTAATGATTAATAGGGATAGTTGGGTGGAATTCTCGGGTGCCAAGGAACCACAGTCAACCACTACTAT
+
CC<C<CC@FFEEACFF9EFG@:@@B<CA<@7F7@@C@:@<,CFAFGGG7FEGGC7,<:?FFFFEGCFFGGE,=?AFFFG?DF<,?>7C=3>>EF,>FFEGGFEDF<@+@+<3><*38F:@@<<D>:FB<DF<F3<:AFDF8,8@C@C<FGG9FF8:<<@F@,,C<F,FF7C<F9<CCFEC9:+772B+<+<<C+2+<++*18*:/::C9:@E9:<CG**;**+<<++0+3::8CCE*:++*+<2<>+<6*0*++33A8E88*+39+<+*:**:*0:*70460**1**<+**+**1+33?*2
@M03152:184:000000000-AWYW1:1:2107:15612:2559 1:N:0:CCACTACTATACCTGT
AAGCTCGTAGTTGAATTTCGGGTCTGGCCAGGTGGTTTAGCCGCAAGGTTAGCTCTACACTGGCTGGATCTTTCCTTCTAGGGAACCAATGTGCTCTTTACTGAGTGCGCTGGGGATCTAGGACTGTTACTTTGAAAAAATTAGAGTGTTCAAAACAGGCATTTTGCTTGAATACATTAGCATGGAATAACGGAATAGGACTTTGTTTCTATTTTGTTGGTTTTTAGGAACGAAGTAATGATTAATAGGGATAGTTGGGTGGAATTCTCGTGTGCCAATGAACTCAAGTCACCCACTACTA
+
CCCCCGGGGGGGGGGGGGGGGGGGGGGGGGGGGGGGGGGGGGGGGGGGGGGGGGGGGGGGGFGGGGFFFGFGGGGGGFFGGGGGFGDCFGGGGGGGGGGGGGGFGGGGGGGGGDGGGGGGGFGGGGGGGGGGGGGFFGGGGGGGGGGFFGGGFGFGGGCGGGGGGAFGC<DEA9DAFFGCGDFGGGGEDFCCEG+@,=,@FGG<,@FFFGGGGGFCGGCEEGGGG72D9;C541:CCCC,4<A9:+C9662;8,>9,854***+;A+<+**1:>7+7*)2=>79C++<C*::9/5A=+*:2
@M03152:184:000000000-AWYW1:1:2107:20108:2662 1:N:0:CCACTACTATACCTGT
AAGCTCGTAGTTGAATTTCGGAATGTCACGGGTCAAAGCTCGTCCTAGTGGCGTGGCTCGATCTGTGCTTCCTATCTTCTCGTAGTGGGCGTCAAAACTCGCTCGAGATCATTTACTTTGAAAAAATTAGAGTGTTCAAAGCAGGCGTAACTTGCCATTGAATATTACAGCATGGGATAATAGAATATGACGTTGGTCTTATTTTGTTGGTTTCTAAGGCTGATGTAATGATTAATAGGGATAGTTGGGTGGAATTCTCGGGTGCCAAGTAACTCCAGTCACCCACTACTATATCGTATGC
+
CCCCCFGGGGGGGGGGGGFGGGGGGGGGGGGGGGGGGGGGGGGGGGGGGGGGGGGGGGGGGGGGGGGFGGGGGGGGGGGGGGGDGGGGGGG:FECFGGGFG:FGGGGGGGG9FGGGGGGFGG9FGGGGG@DFFGGGGGGGGGGGCEGGGGGGGGGGGGGGFFFGGGGGGGGGGGFGGGFGFF9==FGGFCFG:FCFGFAFAFFFDFCGF7>CC@EFFG7B8FFGGGC,?,9;<EF,,158<@E6<@CE*7>580<CCEGG5>FDDF?FG+0:?7709<=4CEF8ECFG67:9+27=*:52*
@M03152:184:000000000-AWYW1:1:2107:19004:2786 1:N:0:CCACTACTATACCTGT
AAGCTCGTAGTTGAATTTCGGGATCAATTTATTGGTCGTGCCAACGGTACGCACCGGTACAATTGGTTTCTCCCTTCCGACGAAGCGTGATGTCATTAACTTGATGTCGTGTGGAATCAGGACTGTTACTTTGAAAAAATTAGAGTGTTTAAAGCAGGCTTTGGCTTGAATACATTAGCATGGAATAATGAAATAGGACGTTTGGTCTTATTTCGTTGGTTTCTAAGATTGACGTAATGATTAATAGGGATAGTTGGGTGGAATTCTCGGTTGCCAAGGAACTCCAGTAACCAACTACTAA
+
CBBC@FGGGGGGGGGGGGGGDGGGGGGGGGGGGGGGGGGGGGGGGDGGGGGGGGGGGGGGGGFGEFGGGGGGGGGGGGGGGGGGEGGFGGGGGGFGFGGGGGGGGDDGGFGGGDGFGGGCFGGGGFFGGGGGGFGGGGGFGGGGGGFGFGGGGGGGG7FFGGGGGGGGGGGGGGGGGGGGGDFFGDFGGFCGGGGD,>>@CFGGG:;FGFCFG9DGF6FGG,;B@BEGFGCF7ECEEFCDGCF@F77?*=C68F7+<*B7=>BC4:97CF5**9:0C4FFFGF90A<A+7*30/*23+:C*
@M03152:184:000000000-AWYW1:1:2107:25063:2815 1:N:0:CCACTACTATACCTGT
AAGCTCGTAGTTGAATTTCGGGGTCAGTAGGTTGGTCGTGCCACAGGTATGAACTGGTCTCACTGATTCCTCCTTCCTGATGAACCGTAATGCCATTAATTTGGTGTTGCGGGGAGACTGGACTGTTACTTTGAAAAAATTAGAGTGTTTAAAGCAGGCTAACGCTTGAATACATTAGCATGGAATAATGAAATAGGACGTTCGGTCTTATTTTGTTGGTTTCTAAGATTGACGTAATGATTAATAAGGATAGTTGGGTGGAATTCTCGGGTGCCAAGGAACTCCAGTCACCCACTACTAT
+
CCC@CCFGEEGFGFFGGGGGGGGGGDFGGGGFF@FGGGGGGD,CEFGFFGGGFAFFGGGGGEGGGGGGGCGGGGCFGGGDFGFGGGCFFCGGGFFGGFCFGGGGGGGGGGGGCCFEDGGGGGFGGFGFEEDDG??<FFEFFCFE<,BDFFGGGFEGCFEGG@A@BFGGFEGFFGFGGG7FCGGGGGGGGGFF>CA>,CDCCFFGGCCGF,@CGGFGGGGGFFFFGF?CFGC9CE8FC=<FGGFGG7+++3;?+4>9@*;*3/+<60<9CE57*1>D7D:F688+3<CFCF7<*>DGG+::*
@M03152:184:000000000-AWYW1:1:2107:24921:2892 1:N:0:CCACTACTATACCTGT
AAGCTCGTAGTTGAATTTCGGGACCAATTTGTTGGTCGTGCCTCGGTACGTACTGGTATTATTGGTTTCTCCCTTCTGAAGAACCTTGATGTCATTAATTTGGTGTCTTGGGGAATCAGGACTGTTACTTTGAAAAAATTAGAGTGTTTAGAGCAGGCATACGCTTGAATACATTAGCATGGAATAATGAAATAGGACGTTTGATTCTATTTTGTTGGTTTCTAGGATCGACGTAATGATTAATAGGGATAGTTGGGTGGAATTCTCGGGTGTCAAGGAACTCCAGTCACCCACTACTTTT
+
CCCCCGGGGGGGGGGGGGC8FGGGGGGGGGGGGGGFGGGGGGGGGGGGGGGGGGGGGGGGGGGGGGGGGGGGGDGFGD9,EFGGGGFGGCEGGGGG9FGF9FGGGCGGGGGGG:FGGFGGGGGGFGGGGGGGGFGF@+BDFGDEFGGGGGGGGF?GGEGGGGGDGGGGFEFGGGGGGDGGGGGGGC;9EE9FGF9FFFGGF7+@FGDGGGFGFGGC7@EECFG9CGGFFDEGGGGGF7D7@7;EFGGD?FFCFFCF=EGECEGF7E?55:><*2:+9*)2:CC82+2++19CCDGGE?***
@M03152:184:000000000-AWYW1:1:2107:17444:2925 1:N:0:CCACTACTATACCTGT
AAGCTCGTAGTTGAATTTCGGAATCAATGGATTGGTCATGCCGTTGGTATGTACTGGTCATATTGGTTCTCACCTTCTAAGGAACCATAATGTCATTCATTTGATGTTTTGGGGAATTAGGACTGTTACCTTGAAAAAATTAGAGTGTTTAAAGCAGGCTAACGCTTGAATACATTAGCATGGAATAATGAAATAGGACATCGCATTCTATTTTGTTGGTTTCTAGGATCGATGTAATGATTAATAGGGATAGTTGGGTGGAATTCTCGGGTGCCAAGGAACTCCAGGCACCCACTACTAT
+
CCCCCGGGGGGGGGGGGGGGGGGGGGGGGGGGGGGGGGGGGGGGGGGGGGGGGGGGGGGGGFGGGGGGGGGGGGGGGGGGGGGGGGGGGGGGGGGGGGGGGGGGGGGGGGGGGGGGGGGGGFGGGFGGGGGGGGGGGFGGGGGGGGGGFGGGGGGGGGGGGGGGGGGFGGGGGGGGGGGGFGFGGGFGGGGGGGGGGAFGGGGGGGGGGGGGGGGGFGGGGF;EGG9D;DCGGGGGGA7EFEGFGGCCFFFGGGGGGGGG5CFFF=ED5C7DG34C<F);FCC?8<++*2>F*:CFG7CG*
@M03152:184:000000000-AWYW1:1:2107:20179:3091 1:N:0:CCACTACTATACCTGT
AAGCTCGTAGTTGAATTTCGGGCCTGGCCGGGCGGTCTGCCTAACGGCACGTACTGTCTGGGCGGGCCTTACCCCTTGGCGAGCCGGCGTGCCCTTTGTTGGTGTGCGTCGGGGAACCAGGACCTTTACCTTGAGAAAATTAGACTGTTCAAAGCAGGCCTATGCCTGAATACATTAGCATGGAATAATAAAATAGGACCCGCGGTTCTATTTTGTTGGTTGCTAGAGTCTCCGTAATGATTAATAGGGATAGTTGGGTGGCATTCTCGGCTGCCCAGGAACGCCAGTCACTAACTAGTAC
+
CB@C@FFEG9@9FDEC@FEGGGEEGG8AC@FCGB:CF@E<F9FCF:CEGGGGFGG<FEFCG8C>FFCCF=FCG,=F<E@,==C:FGGGDC7:+>B<FGGCG@@FF7DFGGEEG>CCFGGGCG7BF9F;C:F;F::,?FF9F:,?,,<22,?FGGFFGCFF:FG2CF@F7CCGF99CC?FF7AFC+<<CFGC+0+930CF**/8C5EGGC+<C+<+;888*2*2<9<++3<+0<C;C**03*+++2::<=?<EE?++088*:*;<D++<***/:C9*>9@<C8*;*:E+007++0*+++;**
@M03152:184:000000000-AWYW1:1:2107:12864:3151 1:N:0:CCACTACTATACCTGT
AAGCTCGTAGTTGAATTTCGGGATCAGTACGCTGGTCGTGCCTTCGGTATGCACTGGTGTCACTGGTTCCTCCCTTCTGACGAACCGTCATGCCATTCACTTGGTGTGGCGGGAAATCAGGACTGTTACTTTGAAAAAATTAGAGTGTTTAAAGCAGGCTCACGCTTGAATACATTAGCATGGAATAATGAAATAGGACGTTGCTCTTATTTTGTTGGTTTCTAGGATTGACGTAATGATTAATAGGGATAGTTGGTTGGAATTATCGGGTGCCAAGGAACTCAAGTCCCCCACTACTATT
+
CCCCCGG:FFGAFEGGGEFGEGGGGGGGFEFGCGFGGGGCCFGGGGEGGFGGGGGGGGEEGGGGF<FGGFGGGGGGFGFGGGGGGGGGGGGGGGGGGE<FFCEEGFFFCDGGC@>EEFGGFGGGGEFGGGCFG@?FCDGF3,5<DFF=<,DABB=F<FDFD9FFFDEGG7FEC,7DFC7>F9B@CF@9DF=;B,;?FF:F*@,*3<A92<@FCC4,<56:,;FC9+<+BC9+=E5*CF?FCE++4+5*7=C6AFF+**=:879@*09@CC*9*20*C*07:+<++39++)***1C6<<***
@M03152:184:000000000-AWYW1:1:2107:15120:3152 1:N:0:CCACTACTATACCTGT
AAGCTCGTAGTTGAATTTCGAGACCGGTTTACTGGTCGTGCTATTGTACGTACTGGTATTATTGGTTTCTCCTTTCTGACGAACTATAATGCCATTAATTTGGTGTTATAGGGAATCAGGACTGTTACTTTGAAAAAATTAGATGGTTTAAAGCAGGCTAACCCTTGAATACATTAGCATGGAATAACGGAATAGGACGTTGGATTCTATTTTGTGGTTTTTTAGGATCGAGGTATTGATTAATAGGCATAGTTGGTTGTAATTTTGGTGTGCCAAGGAACGCCAGCACCCCATTATTATT
+
CCCCCGGGGGGGGGGGGGGGGGGGGGGGGGGGGGGGGGGGGFGGGGGGGGGGGGGGGGGGGGGGGGGGGGGGGGGFGGFGGGGGGGGGGGGGGGGGGFGGGGGGGGGGGGGGGGGGFGGGGGGGGGGGGGGGGGGGG:F<5,,,:,EF,EB?,,,A:+4,:B,6A,6F,A,,7AB58337F,A,8E;9B+B++,C=,,5CC,,,8D,@,@CG9,D,><DGE*46,>,,,****45,1=,=+5,,1=8,,,*,>,CE**=*>+?++=+=*2A*++2*;*)***33:8***09****++00**
@M03152:184:000000000-AWYW1:1:2107:8513:3179 1:N:0:CCACTACTATACCTGT
AAGCTCGTAGTTGAATTTCGGGATCAATTTATTGGTCGTGCTATTGTACGTACTGGTATTATTGATTTCTACCTTCTGACGAACCATGATGTCATTAATTTGGTGTCTTGGGGAATCAGGACTGTTACTTTGAAAAAATTAGAGTGTTTAAAGCAGGCTCACGCTTGAATACATTAGCATGGAATAACGAAATAGGACGTTTGATTCTATTTTGTTGGTTTCTAGGAGCGACGTAATGATTAATAGGGATAGTTGGGTGGAATTCTCGGGTGCCAAGGAAGTACAGTCACCCACATCTATT
+
CCCC@FGGGGGGCGFFGGFGGGGGGGFGGGGGGDFGGGGGGGCFGCGGGFGGGGGGGGFEFGGGCFGFGFGADFGGGFFFCFEEGGGG9FFGGFEFFGGGGGFFDFDCGFGGG7CFFGGGGGGGGGGGGFGGGG9EE>FB<EFFDEFG@?EEFCFGGDGGGGGGEGGFFGEFGGCFGGGFGGGGG:FGCG7FGGGG,,@@EFGFAF@F9;FFGGCG@>CCGGGGF@,,6>BE8>DFF7,,=9,4,+>CEG<EF7>88EG**2?<@F9C5*=CE57;77.9*<++0<@6+*2815*+39*2*
@M03152:184:000000000-AWYW1:1:2107:12899:3406 1:N:0:CCACTACTATACCTGT
AAGCTCGTAGTTGAATTTCGGACCTGGCCGGGCAGTCTGCCTAACGGCACGTACTGTCTGGGCGGGCCCTACCTCTTGGTGAGCCGGCGTGCCCTTTGTTGGTGTGCGTCGGGGAACCAGGACCTTTACCTTGAGAAAATTAGAGTGTTCAAAGCAGGCCTATGCCTGAATACATTAGCATGGAATAATAAAATAGGACGCGCGGTTCTATTTTGTTGGTTTCTAGAGTCGCCGTAATGTTTAATAGGGATAGTTGGTTTGAATTCTCGTGTGCCAAGGAACTCCATGCACCCACTACTTT
+
CCCCCGGGGGGFGGGGGDGGGGGGGFFGGGGGEE;FGGAFGGGGGGGGGGGFFGGG6CEEFGGG+FFGG7FFGGGGGFGGGGGGGCFG:CEE@GAEFFGFGDG=B+BFFF@FGGGGGGGGGFF>FFGGGGGCGG<<C,@FAAFF9@DFEBFGFF@FECEGGGFGGGGGG7CAC:FGDFGFC<F7<9+?<;CFFF@F7A@@C<C/?2:5C+3CF@FGCFCEGGFFC9+0+32*;CC5*:@+*<:9?>766*9:8AC?F***/2+@0<:7C/ACC>7:C5>FCC<CF+++<9C;C3**+0***
@M03152:184:000000000-AWYW1:1:2107:9426:3421 1:N:0:CCACTACTATACCTGT
AAGCTCGTAGTTGAATTTCGAGACCGGCTTATTGGTCGTGCTTTTGTACGTACTGGTATAATCGGTTTCTCCTTTCTGACGAACTATAATGCCATTAATTTGGTGTTATAGGGAATCAGGACTGTTACTTTGAAAAAATTAGAGTGTTTAAAGCAGGCTCACGCTTGAATACGTTAGCATGGAATAACGGAATAGGACGTTTGATTCTATTTTGTTGGTTTCTAGGATCGACGTAATGATTAATAGTGATAGTTGGGTGGAATTCTCGGGTGCCAAGGAACTCCAGTCACCCACTACTAAT
+
CCCCCFGGGGGGGFFGGGGGGGGGGGGGGGGGGGGGGGGFGFGGGGGGGGGGGGGGGGGGGGGGGGGGGDFGGGGGGGGGGGGEGGGGGGGGGGGGFEFFGGGGGEFGGGGGGGGGGGFGGGGGFGFGGGGGGFGGGGGCFGGGGCEGGGGGGDFGFGGGGGGGGDGGFCGFFGFGDGGGGFGGGFECEG7FFC9CAFFFFGGGGFCE;FDGFG@7D>E5EDGGGC8DBEE>?CE,AF,,=CE,=7,4,,BFE79E5:C889;8@C+855=5*2;6<F)9:C+<:+<:+**/:C*++0:**
@M03152:184:000000000-AWYW1:1:2107:18546:3640 1:N:0:CCACTACTATACCTGT
AAGCTCGTAGTTGAATTTCGGGATCGATGGGTCGGTCATGCCCTCGGTATGTACTGACCCCATTGGTTCTCACCTTCTAAGGAACCATGATGTCATTCGGTTGGTGTTGTGGGGAATTAGGACTGTTACCTTGAAAAAATTAGAGTGTTTAAAGCAGGCCAACGCTTGAATACATTAGCATGGAATAATGAAATAGGACATCCGATTCTATTTTGTTGGTTTCTAGGATCGATGTAATGATTAATAGGGATAGTTGGGTGGAATTCTCGGGTGCCAAGGAACTCCAGTCACCCACTACTAT
+
CCCCCGGGGGGGGGGGGGGGDGGGGGDGGGGGGGGGGGGGGGGGGGGGGGGGFGGFFGGGGGGGGGGGGGGGGGGGGGGGGGGGGGGGGGGGGGGGGGGGGDGGGGFGFGGGGGGGGGGGGGGGGGGGGGGGGGGGGGGGGFGGGGGGGGGGGGGGGGGGGGGGGGGGGGGGGGGGGGGGGGGGGGGGGGGGGGGGGFCGGGFGFG>FFAFGGGGDGFGGFGGFGCEFGGGGGGGGCFGGGGGFGGG,0=<CFF+<C5CC58:BCFFFC55573CGGG)5:@FFG8+<9@CF5CDG6+:7*
@M03152:184:000000000-AWYW1:1:2107:9116:3689 1:N:0:CCACTACTATACCTGT
AAGCTCGTAGTTGAATTTCGGGATCAATACGTCGGTCGTGCCTCGGTACGTACTAACGTCATTGATTTCTCCCTTCTGACGAGCCGCGATGTCATTAATTTGGTGTTACGGGGAGTCAGGACTGTTACTTTGAAAAAATTAGAGTGTTTAAAGCAGGCAATCGCTCGAATACATTAGCATGGAATAATGAAATAGGACGTTCGAACCTATTTTGTTGGTTTCTAGGATCGACGTAATGATTAATAGGGATAGTTGGGTGGAATTCTCGGGTGCCATGGAACTCCAGTCACCCACTACTATT
+
CCCCCGGGGGGGGGGGGGGGGGGGGGGGGFGGGGGGGGGGGGGGGGGGGGGGGGGGGGGGGGGGGFGGGFCGGGGGGGGGGDGCGCEGGGGGGGGGFGGGGGGGGFGGGGGGGCGGGGFGCGGFGGGGGFGGC9FGGGFGGGGGGGGGGGDGGCFGGGGGGGGGFFGGGFGGGFGG9CFGGGGGFGFGGCCFCFFGF7FGGFDCFGEGDG?FG9FF@EEGGGGG?FGGGGEGCB::@C>C7A+@:CCCFGGCFFG65:C*8CFFFG:C=5:CCG7*2*97?@E6<FGCG==85*77EG7:0
@M03152:184:000000000-AWYW1:1:2107:20997:3692 1:N:0:CCACTACTATACCTGT
AAGCTCGTAGTTGAATTTCGGGCCTGGCCGGGCTGTCTGCCTAACGGCACGTACTGTCTGGGCGGGCCTTACCTCTTGGTGAGCCGGCGTGCCCTTCGTCGGTGTTCGTCGGGGAACCAGGACCTTTACCTTGAGAAAATTAGAGTGTTCAAAGCAGGCCTATGCCCGAATACATTAGCATGGGATAATAAAATAGGACGCCCGGCGCTATTTTGTTGGTTTCTAGAGTCGCCGTAATGATTAATAGGGATAGTTGGGTTGAATTCTCGGGTGACAACGTCGTCAGTCACCCACTACAATA
+
BCCCC<B@@<6@<FGGCCFG7FB@FGCFEGEGE+@FGCGFCFF<,,+6:@FFFD@C6,C9F,9++>:+4,5A,,9EEBFGCGGD=F7@+67+FG8<,::+3+8>8+8>83>3:+5<FC>,@F:@:F=,;=,B=,38CFB3,,?,D8,,,338@,,6,*::B8FBFF<*=:*4<:,7C<,2<,<::<+<C<C::CFF,CF*?**:8**/8**<+9+0;*;/*;+02:@A<7*/8C/*;703*<0+3*00*:*2<A9?8=C*1@<+0++0**11/*0:>*)*/*/2/*3<??7C7C5E++02*
@M03152:184:000000000-AWYW1:1:2107:21010:3694 1:N:0:CCACTACTATACCTGT
AAGCTCGTAGTTGAATTTCGGGCCTGGCCGGGCGGTCTGCCTAACGGCACGTACTGTCTGGGCGGGCCTTACCTCTTGGTGAGCCGGCGTGCCCTTCGTTGGTGTGCGTCGGGGAACCAGGACCTTTACCTTGAGAAAATTAGAGTGTTCAAAGCAGGCCTATGCCCGAATACATTAGCATGGGATAATAAAATAGGACGCGCGGCTCTATTTTGTTGGTTTCTAGAGTCGCCGTAATGATTAATAGGGATAGTTGGGTGGAATTCTCGGGTGCCAAGGACTCCAGTCACCCACTACTATC
+
CCCCCGGGGGGGGGGGGGGGGGGGGGGGGGGGGGGGGGFGGGGGGGGGGGGGGGGGGGGGGGGGGGGGGGFFGDGGGGGGGGGGGDCGGGGGGGGGGGGGGGEDGEGDGGGGGGGGGGGGGFGGGFGGGGEFGCFGGGCFFGGGGGGGGGGGGGFF:CEGGFGGGGGGGGGGGEEGCFFFFGGGCEFFCECFCFFGGGGG>C8CCE*/A7CEG?CGGDFEGGGGCCFFGF8EG5C8CFGGGGG7EFFCEC9:6ACG6CC*:*0CF+++/:E5CDF>6C>4=<*<+<<CFFFGGD4F8+***
@M03152:184:000000000-AWYW1:1:2107:9463:3763 1:N:0:CCACTACTATACCTGT
AAGCTCGTAGTTGAATTTCGGGGTTAGTAGGTTGGTCATGCCTCTGGTATGTACTGGTCTCACTGATTCCTCCTTCCTGATGAGCCGTAATGCCATTAATTTGGTGTTGCGAGGAATCTGGACTGTTACTTTGAAAAAATTAGAGTGTTTAAAGCAGGCTAACGCTTGAATACATTAGCATGGAATAATGAAATAGGACGTTCGATCCTATTTTGTTGGTTTCTAGGATTGACGTAATGATTAATATGGATAGTTGGGTGTAATTCTAGGGTGCCAAGGAACTCAAGTCACCCACTACTAA
+
BC9CCGG@FGGGGGGGGGGGGGGGGGGFGEFGGGGGGGGFGGGGGGGGGGGGGGGFGGGGGGGGGGGGGGGGGGGGGGGGGGGGGGGGGGGGGGGGGAFFCFGGGGGEGGGGGGFFFGGGFEEFGGGGGGGGGGGGGGGGGGGGGDGCFFGGGGFF8DCEGGGGGGGFFGGGGFGGGFF<=DFGG9EFGGFGDDGG?FF>@FC7CAFDGGGGGGGCFG76*@EGCFGFF92:<CGCC>F:+,5:1B;CC9FCCF,,>**==9?+++?+4+=C5**:*;)22*A9+<221:+0*9*08A7:*
@M03152:184:000000000-AWYW1:1:2107:16505:3812 1:N:0:CCACTACTATACCTGT
AAGCTCGTAGTTGAATTTCGGGATTGACTCGATGGTCGTGCCTTAAGGGGTATGAACTGTCGCTGTTGATTTCTCACCTTCTGGAGAAGCTCGATGTCCTTAATTGGATGTCTTGTGGAACCAGGACCTTTACCTTGAAAAAATTAGAGTGTTTAAAGCAGGCATTTTGCTCGAATACATTAGCATGGAATAATAGAATAGGACGGCATGGTTCTATTTTGTTGGTTTCCAGGATCACCGTAATGATTAATAGGGATAGTTGGGTGGAATTCTCGGGTGCCAAGGAACTCCAGTCACCCAC
+
CCCCCGGGGGGGGGGGGGGGGGGGGGGGGGGGGGGGGGGGGGGGGGGGGGGGGGGGGGGGGGGGGGGGGGGGGGGGGGGGGGGGGGGGGGGGGGGGGGGGGGGGGGGCGGGGGGFGGGGGGGGGGFGGGGGGFGGGFCGFF<FFFGGGGGGGGGGGCEFGGGDGGGGGG9FGGGGGGGFGGGFGGGGFCGGGGGGFCFGGGGCGGGGGGGGGFGGGGGFCCFFFCCGF,>DCF8CFCCDCF:*:FGGGG7+@9CG6EF?FFF?527CFDCFFC+**);ADFF<C58C8EFG0+:DF?FFF3
@M03152:184:000000000-AWYW1:1:2107:8168:3843 1:N:0:CCACTACTATACCTGT
AAGCTCGTAGTTGAATTTCGGGGTCAGTAGGTCGGTCGTGCCACTGGTATGAACTGGTTTCCCTGATTCCTCCCTCTTGTAGAACCGTGATGCCATTAATTTGGTGTTGCGGGGAAACAGGACTGTTACTTTGAAAAAATTAGAGTGTTTAAAGCAAGCTAACGCTTGAATACATTAGCATGGAATAATGAAATAGAAAGTCGATCTTATTTTGTTGGTTTCTAGGGTATAGGTAATGATTAATAGCGATAGTTGGGTGGAATTCTCGGGTGACAAGGAAGTTGAGTAAACCACTACTCTA
+
CBAC-;B@FF@EFGFFGFFGF7FFGECFF9C<-CFGF+8@F@<FG8EEGFGGGGGGGEFGF,9CFFEFDAFGD7@FGG,CFECFG@FGFDG9EFEGGG,CFFGGG@GGGG>C7FCFFGFF?EFGFEFAFFGGFGGGFFEEDFFF<FFAB,75@FCFCEFFG<F@CEEG@CCGB,@FECFG;FGGGF@D;@EC,,@D,7,@,<7>*>,@E97,,6,,,41=8E@@,24A,,6,4,>>C+>+;9AC7C+*2/**+4A6*/;8:E+3*+3/7*75***2*1)900+++++0+*0****03+**2
@M03152:184:000000000-AWYW1:1:2107:10687:3921 1:N:0:CCACTACTATACCTGT
AAGCTCGTAGTTGAATTTCGGGATTAATTTATTGGTCGTGCTATTGTACGTACTGGTATTATTGATTCCTACCTTCTGACGAACCATGATGTCATTAATTTGGTGTCATGGGGAATCAGGACTGTTACTTTGAAAAAATTAGAGTGTTTAAAGCAGGCCCACGCTTGAATACATTAGCATGGAATAATAAAATAGGACGGCATGATTCTATTTTGTTGGTTTCTAGGATCACCGTACTGATTAATAGGGGTAGTTGGGTGGAATTCTCGGGTGCCAAGGAACTCCAGTCACCCAGTACTAA
+
CCC<CFFGGGEGGGFGGGGGGEGGGFGFFEGCF9FGGGFGGFGGGGGGGGEEGFGGGGGGGGGEECFGGGFGGGGGGFGGDGEGGGGGGGGGCFFGGCGFFGGGGGGGCEFGGGGGFGGFFF,CCCFGGGGGCEFGFCFE?EDGGGFFGEFF,,FFGG+@FFGGGDCFG9CAFFFFG?DCFGGF9FGGGDFDFFF?F,@>FF7<=DB9=C=EAECCEFCE5EC>A;FFF8FG6*=@**DC+:A<C:F?,*2*/4,4>:EC*13;>9995=EGG*>FGG)*;*<@6AGGC9:+25*3+:C>*
@M03152:184:000000000-AWYW1:1:2107:14663:3991 1:N:0:CCACTACTATACCTGT
AAGCTCGTAGTTGAATTTCGGGATTAATTTATCGGTCGTGCAATAGTACGTACTGGTATTATTGATTCCTACCTTCTGACGAACCATGATGTCATTAATTTGGTGTCTTGGGGAATCAGGACTGTTACTTTGAAAAAATTAGAGTGTTTAAAGCAGGCTCACGCTTGAATACATTAGCATGGAATAACGAAATAGGACGTTTGATTCTATTTTGTTGGTTTCTAGGATCGACGTAATGATTAATAGGGATAGTTGGTTGGAATTCTCGTGTGCCAAGTAACTCCAGTCACCCACTACTATT
+
CCCCCGGGGGFFGCFGGGGGGGGGGGGGGGGGGGGGGGGGGGGGGGGGGGGGGGGGGGGGGGGGDGGGGGFGGGGGGGGGGGEGGGGFFGGGGGGGGFGGGGGGGGGGFGGF@BFGGCEFGGGGGGGGGFGGG<EEFCCFFGGGGDGGFGGGGFEGG7FFGGGGEGGGGGGGGGGFFGGGGGGGGGGGGDE@DFG8FEEFEFG,DFFFFGGFCFG,8,>BFGFBFG:;,B8C?>*1:=7,B@1=,:,6?FG?F9?6***4A9FGFFF82CCC+;78>+:@@?@++<B9+9**2/56+0?7*
@M03152:184:000000000-AWYW1:1:2107:7637:4056 1:N:0:CCACTACTATACCTGT
AAGCTCGTAGTTGAATTTCGGAACTAAACAGTCACCAGTCGGCCGTCAAGGTCTGTACTGGTCTGTTTGTTCTCACCTATGGGATACTCACCTCTACTCTTAACTGGGCGGAGGGTTCAAAGCAAGTATAGGGCAAAACCACATACGTCTCGCGCGTGTGTGGCCTATGCTTGTGGGGTTCCCATTCGTTTACTTTGAATAAATTAGGGTGTTCAAAGCAGCCAAAAAAGGAGGCATGAATACTACAGCATGGGATAACGGAATACGATTTCGGTTCGATGTTTCGTGGGTTTCTAGGATG
+
CC9ABFEEGG@FFFFEGGGCCGEGGGGGGFFGGFGEC86C7:CFG+C@FG8@,EFEECEGGGCEF@EFF<FFFCCFFFFGG?EF89FAA<CAFF,EGFF,<EEFDE<DGGGDFCGGG8E??DECBAFF9EEG8EFEGCEGFEG=EC88,,A<C+CFFFCFBEEF7FBFGFA9B,,@C@FED>@F9FB9>FG@FGGG?FA,@F<@,<F:C,*CEEFC,B+?***=8@F5C5:EGEDEFCCF+AC?C*03<C77:**<*<@EEEE**+2C:72:*)1/1))0+;7CFGF**01;CD7?FG:*2
@M03152:184:000000000-AWYW1:1:2107:13409:4113 1:N:0:CCACTACTATACCTGT
AAGCTCGTAGTTGAATTTCGGGATCAATACGTCGGTCGTGCCTTGGTACGTACTAACGTTATTGATTTCTCCCTTCTAACAAATCGTGATGTCATTAATTTGGTGTTACGGGGAGTTAGGACTATTACTTTGAAAAAATTAGAGTGTTTAAAGCAGGCATACGCTTGAATACATTAGCATGGAATAATGAAATAGGACGTTTGACTCTATTTTGTTGGTTTCTAGGATCGACGTAATGATTAATAGGGATAGTTGGGTGGAATTCTCGGGTGCCAAGGAACTCTAGTCACCCACTACTCTC
+
ABABCFGGGGGFGGFGGGGGGGEFGGGGGGGGGGGGGGGGGGGGGFGGGGGGGGGGGGGG<FGGFGGGGGGGDEFGGGFGGGFGGEFGGGGEFGFGGEFFGGGGGGDGGGGGGGGGGFGGGFGGGGGGGGGGGGGGGGGGGGGGGGGGGFGGGGGGGGGGGFGGEGGGFGGFDGGGGAFF:FFDCGCFGGGGFGGCA<FF*@>FDFGFGGGGGGG?EFGGGGFGGF?FGG5:=EG8=E?CFCG@BFF=6:8?FGGCCGE7C?CF+A>;=CGGCGGFCC>5*<E+39+3<FF:73C66+*2*
@M03152:184:000000000-AWYW1:1:2107:19482:4259 1:N:0:CCACTACTATACCTGT
AAGCTCGTAGTTGAATTTCGGGATCAATTTATTGGTCGTGCCAACGGTACGCACTGGTACAATTGGTTTCTCCCTTCTGGCGAAGCATGATGTCATTAATTTGATGTCGTGGGGAATCAGGACTGTTACTTTGAAAAAATTAGAGTGTTTAAAGCAGGCTTTGGCTTGAATACATTAGCATGGAATAATGAAATAGGACGTTTGATCTTATTTCGTTGGTTTCTAAGATCGACGTAATGATTAATAGGGATAGTTGGGTGGAATTCTCGGGTGCCAAGGAACTCCAGTCACCCACTACTAT
+
CCCCCGGGGGGGGGGGFGGGGGGGGGGGGGGGGGGGGGGGGGGGGGGGGEGGGGGGGGGGGGGGGGGGGGGGGGGGGGFGGGGGGGGGGGGGGGGGFGGGGGGGGGGGGGGGGGGGGGFGGCGEFFGGGGGGGGGGGGGGFGGGGGGGGGGGGGGGGGGGFGGFGGGGGGGFGGGGGGGGGGGGGFGGGFGGGGGECGGGGGGGGGGFFGGCGGGCFGGGGGGGGEEFFF58=>EF5FCC>FGDFG7CCECFGGFC65CECFDDFFCFGGCCE3CCG4:CFGF:?FCF+@FG=G568+*:*
@M03152:184:000000000-AWYW1:1:2107:15813:4365 1:N:0:CCACTACTATACCTGT
AAGCTCGTAGTTGAATTTCGGGCCCGGCCGGGCGGTCTGCCTAACGGCACGTACTGTCTGGGCGGGCCTTACCTCTTGGTGAGCCGGCGTGCCCTTTGTTGGTGTGCGTCGGGGAACCAGGACCTTTACCTTGAGAAAATTAGAGTGTTCAAAGCAGGCCTATGCCTGAATACATTAGCATGGAATAATAAAATAGGACGCGCGGTTCTATTTTGTTGGTTTCTAGAGTCGCCGTAATTATTAATAGGGATAGTTGGGTGGAATTTTCGGGTGCCAAGGAACTCCAGTCACCCACTACTAT
+
CCCC<FGFGGGGGGGGGGGGGEGGGGGGGGGGGGGGGGGGGGGGGCFGGGGGGGGGGGGGGGGGGGGGGGGGGGGGGGGGGGGGGGGGGGGGGGGGFGGGGGGGGEFEEGGGGGGGGGGGGFGGG?FGGGGGGCEF;:CCFGGGGGGFGGFFD<CGGGGGGGGGGGDGGEFGG?FFGGFGCGGGFGGGGGGFF9EGG?FE5?EEGGGGDGEDFGGFC65EF8+C7@7EEFDGEDCC=5++:<@FGGGCF?FGGGGGCG88=C6C*+33:7CFDC2*27>F?@EG8FCF66C+CFDF67C7*
@M03152:184:000000000-AWYW1:1:2107:22642:4439 1:N:0:CCACTACTATACCTGT
AAGCTCGTAGTTGAATTTCGGGATCAGCACGCTGGTCGTGCCTTGGTATGTACTGGTGTTACTGGTTCCTACCTTCTGACGAACCGTCATGTCATTAATTTGGTGCGGCGGGGAATCAGGACTGTTACTTTGAAAAAATTAGAGTGTTTAAAGCAGGCTCGCGCTTGAATACATTAGCATGGAATAATGAAATAGGACGTTCGATCCTATTTTGTTGGTTTCTATGATTTACGTAATGATTAATATGGATAGTTGGGTGGAATTTTCGGGTGCCAAGGAATTCCAGTGCCCCCCTCCTATT
+
9CC?BFE@FCBEE-<<CFGG:FGGGEFCFFEE7@@EFEG;FC9AFGGFF?FFCAGGGGGDGFFGGCDEFGGFGGEFGFFGG@FEFFEG:F9F,CEC<6CFA6FG@F@7FCC@CFCGGGA8<FDCFGFDGA,,3,=>F7FECEGGGFFGCFFGGGDG>:BFGDFFFGFFC@;C9C,,,:FBCFEFFAFFDGGGGCBC@AC*<<**2<B,?9F:EC++<8*2CE<++++39++2;@C8*3++*2+++*0<CFGFG++<*/8**0++*0:*/**)*2:0/*09++0+<+0++19;:C)*1****
@M03152:184:000000000-AWYW1:1:2107:14430:4587 1:N:0:CCACTACTATACCTGT
AAGCTCGTAGTTGAATTTCGGCGTGCGCCTCGGGCTTGGTCGGCCGTCAAGGTCTGTACCGTCCGGGTCACGCCCCACTGTAGGATACTCACCGCTGTCCTTAACTGGGTGGCGGTCAAAGGGGGTTTCGTGCATGGGGGGCAACTTCTGTGCATAATCTCTGGGGTTCCTACTCTTTTACTTTGAGCAAATTAGAGTGTTCAAAGCAGGCAATCGAGCCTTTGAATACTTCAGCATGGTATAATGGAACAGGACTGGTGTCCTGGTTTCGTTGGTTTCTAGGATATCAGTAATGATTAAT
+
CCCCCGGFGGFGGGGGGGGGGEGGGGGGGGGGGGGGFGGGGGGGGGGGGDGGGGGGGGGGGGGGGGEGGGGGGGGGGGGGGGFGGFEGGGGGGGDEFGGGGFFGGGGGGGGGGGGGGGGGFGEGGFGCFGGGGGGGGGGGGGGGC?FGGGGGGGGGGGGGCFGGGGGGGFGGFGGGGGGFFGGGGDGGFGGGFFGGGFFEFCGGGGGGGGGGFEG>EFGDGFGGF?FGGGG7@CEG7?G+2++::D+??3C6A:*<CC+0ACF9*+3+*0/>2575CG?79CF6:+<79=*00:2<++:77
@M03152:184:000000000-AWYW1:1:2107:8217:4635 1:N:0:CCACTACTATACCTGT
AAGCTCGTAGTTGAATTTCGGTAAGTAAAAATTTAACATCCATCTCTAAGATGTGATTTAATTTTTACTTCCTTGCTTTTGAATAAACTCCATAAAATTTAATTTTAGGGACTCAGTGCTTCAAATCGTTTACTGTGAAGAAATAAGAGTGTTCAAAGCAGGCGTAACATAGCCTTTGAATATCTAGCATGGGCTAATGAAATAGTACTTTAGTCCAACATTCGTTGGTTTCTAGGGCTGAAGTAATGATTAATAGGGATAGTTGTGGTGAATTCTCGGTGGCCAAAGAACTCCAGTTACC
+
B@BA<@CC@CFACFC@EF-C7FFFGGAC-C@DFEGGCAF8;C<,CF96CC,C9FFC@EFFEAEEEFF;EFFEF@,;,6E@E@CEE,CC,CC,<CEC,<EF@C,E,<9,9E8FFF,C9<,?C,,,6666:C,,,CF,A<?F<8=E,9A<AEFE9,5<AED,9=+@+8@=E,,95,,95:=54,7,CEF94=,,+,,,8FG<,5@57,78CF9;=@9,,,,+6@D,,83@+@8;CFFG,,DEF,,@;CCF:,?79;A,<D?F6,E,5,**49,*=++=+39/*44,2:,?,689C*2,,+;++
@M03152:184:000000000-AWYW1:1:2107:8226:4652 1:N:0:CCACTACTATACCTGT
AAGCTCGTAGTTGAATTTCGGTAAGTAAAAATTTAACATCCATCTCTAAGATGTGATTTAATTTTTACTTCCTTCCTTTTGAATACACTCCCTAAAATTTAATTTTAGGGACTCAGTGCTTCAAATCGTTTACTGTGAAGAAATTAGAGTGTTCAAAGCAGGCGTAACATAGCCTTTGAATATTTAGCATGGGATAATGAAATAGGACTTTAGTCCTACTTTCGTTGGTTTCTAGTGCTGAAGTAATGATTAATAGGGATAGTTGGTTGGAATTCTCGGGTGCCAAAGAACTCCAGTCACC
+
AC9CCFGBFGGGGFFGGGGGGG9@AFEGGFGGGGGGGGGGFGGGGGGGGGGGGFDDGGGGGGGGGGGGFGGGFGGFGGGGGGGGGGGGGGGGGFFGFGGGFCFEFFFGGDGEFFGGGGGGFGGGCEGDCEGGGGGF9EFGDGGGFGFGGGGFGC<FF<CFF7@FFE@@EFFBEGGGGAFFFGGAEFA9DEGCFGEGFFCGGCFBAB,FGGGDFFEGFGGGGD,@D@ECGGGCCCF,9<FEC:DA@?EAEGGCCCCG,@,3:67E>E*D5@92AD+=5**27*/5,,?,,29778;<+3;:>
@M03152:184:000000000-AWYW1:1:2107:13416:4688 1:N:0:CCACTACTATACCTGT
AAGCTCGTAGTTGAATTTCGGACGAGAACGTCTGGTCTGGCTTCTGGTCAGTACTGGATGGATCGAGTCTTTTTTCTGGGGAAGCGGGGTGCTCTTTACTGGGTGCCTCGGGGAACCAGGACGATTACCTTGAGAAAAATAGAGTGTTCAAAGCAGGCTTGTGCTTGAATACATTAGCATGGAATAATGAAATAGGACTTTGGTTCTATTTTGTTGGTTTTGAGGACCAATGTCATGATTAATAGGGATAGTTGGGTGGAATTCTCGGGTGCCAAGGAACTCCAGTCACCCACTACTATCT
+
CCCCCGGEGGGGGGGGGGGGGGGGGGGGGGGGGGGGGGGGGGGGGGGGGFGGGGGGGGGGGGGGGGGGGGGGGGGGGGGGGGGGGGGGGEGGGGGGGGGGGGGGGGGGGGGGGGGGGGGGGGGGGGGGGGGGGGGGGGGGGGGGGGGGGGGGGGGGGDDGGGGGGGGGGGGGGGGGGGGFGGGGGGGGGGGGFG@BFFG,,<CCFGFGGGGGCCCGFGGGGGDGFF8FFFG?FG??FGFG:<;@+8CCFGFGGC85EG>8<:@+70;57CGCFD<4*7?CFFFD+0+AA?*;55FFFFC:0
@M03152:184:000000000-AWYW1:1:2107:4694:4696 1:N:0:CCACTACTATACCTGT
AAGCTCGTAGTTGAATTTCGGACCTGGCCGGGCGGTCCGCTTAACGGCGTGTACTGTCTGGCTGGGCCTTACCTCTTGTTGAGCCTGCGTGCCCTTTACTGGTGTGCGTGGGGGAACCAGGACTTTTATCTTGAGAAAATTAGAGTGTTAAAAGCAGGACTATGCCCGAATATATTCGCTTGGAATAATAAAATAGGACCTGCGGTTCTATTTTTTTGGCTTCTATCGTCGACGTCATGATTACTAGGAATAGTTGGGTGGAATTTTTTGGTGTCAAGGAAATCCAGACAACCACTCCTAT
+
CCCCCGGGGGGGGGGFGGGGGG@+C<66;6@:@@@CF@F@B@7@FC7+87C6,,CFF,96,9==@7<==FD,C,,C,99A,9=E8,,B:B:FG,B,9F9FDCGDG79:B+@FF@EG7<==EC=FBDAG9FFG,,<F>CCC3>@FG,>FC,7@;B,38853@:;C<FDFCFGC,@F9,=**6<<:FFG;>E@><C2>7,7*4++4=:FFF9B?CF+1:**+</2C+++*2*/**2?**::+*9+22:96+39++<:A6***/*+<2+2+:5=*//0**0<*60++2+++*)*1*19EC***0
@M03152:184:000000000-AWYW1:1:2107:21146:4818 1:N:0:CCACTACTATACCTGT
AAGCTCGTAGTTGAATTTCGGGATCAATTTATTGGTCGTGCTAACGGTACGCACTGGTACAATTGGTTTCTCCCTTCTGACGAAGCATGATGTCATTAGCTTGATGTTGTGGGGAATCAGGACTGTTACTTTGAAAAAATTAGAGTGTTTAAAGCAGGCTTTGGCTTGAATACATTAGCATGGAATAATGAAATAGGACGTTTGATCTTATTTCGTTGGTTTCTAAGATCGACGTAATGATTAATAGGGATAGTTGGGTGGAATTCTCGGGTGCCAAGGAACTCCAGTCACCAACTACTAT
+
CCCCCGGFGGGGGGGGGGGGGGGGGGGGGGGGGGGGGGGGGGGGGGGEGGGGGGGGGGGGGGGGGGGGGGFGGGGGGGGGGGGGGGECFFFGGGGGGGGFGGGFFGGGGGGGGGGGGGGGGGGDFGGGGGGGGGGGGGGGFGGGGGGGGGGGGGGFGGGGFFGGGGFGGDFGDGGGGGGGGGGGGGGGGGGGFCGFFGGGGGGGFGFGFGGGGGGGGGFGGGCFGFGGGGGGGDGGCF?FG9EFGGEEF6<C8FD?FGC8CCBCDFG+AED<EG4;D<>FFCCF6<+<9@FG+*/287CC*
@M03152:184:000000000-AWYW1:1:2107:22128:4857 1:N:0:CCACTACTATACCTGT
AAGCTCGTAGTTGAATTTCGGGGTTAGTAGGTTGGTCATGCCTCTGGTATGTACTGGTCTCACTGATTCCTCCTTCCTTATGAGCCGTAATGCCATTAATTTGGTGTTGCGGGGAATTTGGACTGTTACTTTGAAAAAATTAGGGTGTTTAAAGCAAGCTAACGCTTGAATACATTAGCATGGAATAATGAAATAGGACGTTCGATCTTATTTTGTTGGTTTCTAGGATTGACGTAATGATTAATAGGGATAGTTGGGTGGAATTCTCGGGTGCCAAGGAACTCCAGTCACCCACTACTAT
+
CCCCCGGFFFBDFEEEGGCFGEGFFFGGFFGFFGGGGGGGGG@FGGGGADFEGGGGGGGGGGGGFGEFGAFGGGGG@FDGGGGCFFGCFGGGAFFFEFAF9@FFFGG@FCFCGF=CFGCFFGDGGEGGGGGGGGGFGGDGCGGGGGGGGGGGGGGGGGGGGGCEEFCFDFGFCFDFCFD9;FCGGGCFGGGGDEF977,>CFFEGFGGGFGGGGGC@FG:E>FC7FB:B9:9;BEGGF7C7?F+=DG+=CGGGGFD6EGGGC9C<:9+=ACFC57795FC?@FGCCGF9=>?**9C+AF**
@M03152:184:000000000-AWYW1:1:2107:21883:5057 1:N:0:CCACTACTATACCTGT
AAGCTCGTAGTTGAATTTCGGGATCGACGGGTCGGTCGCGCCCCTGGTGTGTACTGGCCCTGTCGGTTTCTCCCTTCTGACGAACCACGATGTCATTAATTTGGTGTCGTGGGAAATCAGGACTGTTACTTTGAAAAAATTAGAGTGTTTAAAGCAGGCATTCGCTTGAATACATTAGCATGGAATAATGAAATAGGACGTTTGTTCTTTTTTTTTTGGTTTCTAAGATCGACTTAAGAATTATTAGGGTTGGTTGTGTGGATTTTTGGGTGGCAAAGGAATTCAAGTAACCCACTACTAT
+
CCCCCGGGGGGGGGGGGGGGGGC+FFDG+FCG7FGGG@7FGGD:DDFGEFGGGGG<<,F<FFFGGC6B7CF?F,CFFGGGD>FGGGGF+@BF4,5EFFFFG9@EEF<,+:=FD8F,5?FG8BFCFFFFGGGFCFGGGGGGGGGGGGFGGGGGGEGGGGGCECGGGGGGGGGGGFGGAFCGGG>FGGGGG@6CFGGGCFF:C<,<,?,@?,?FG7*<8C@CFE+39+0<+3**2*;E++++200++*3<*00**::C**28/:0:C+<*:5/**9*9*95C*+0<C0+3+9>7:D37C6***
@M03152:184:000000000-AWYW1:1:2107:7551:5129 1:N:0:CCACTACTATACCTGT
AAGCTCGTAGTTGAATTTCGGGCCTGGCCGGGCGGTCTGCCTAACGGCACGTACTGTCTGGGCGGGCCTTACCTCTTGGTGAGCCGGCGTGCCCTTTGTTGGTGTGCGTCGGGGAACCAGGACCTTTACCTTGAGAAAATTAGAGTGCTCAAAGCAGGCCTATGCCTGAATACATTAGCATGGAATAATAAAATAGGACGCGCGGTTCTATTTTGTTGGTTTCTAGAGTCGCCGTAATGATTAATAGGGATAGTTGGGTGGAAGTCTCGGGTGCCAAGGAACTCAAGTCACCCACTACTAA
+
B@CCCGGGGGGGGGGGGGGGGGGGGGGGFGGGGGDGFGGGGGFEGEGGGGGG<FGGGGGGFGGGGGGGGGGGGFFF9FFGGGGGGFGG>=EFGGFFGGGGGG@DGEGGFGGGGGGGFFGGGFFFFGGGGGGGGGGGGGGGGGFFF@F9<CFGGG8CCEEEFGFGGGGF+FEFGGGGGG7F:FGFGACCEGGGGGGGG76:CCCEG*:8A0@CFFGFEGG>CCCCGCFGF9C5CE*;*:ACCEFFCFG6CFGCCFD?F5**?C@*9AC<?FED*7*:F5FFGFCC+2<<E@CG7D3:C?72*
@M03152:184:000000000-AWYW1:1:2107:24916:5134 1:N:0:CCACTACTATACCTGT
AAGCTCGTAGTTGAATTTCGGGATCAATATACCGGTCGTGCCTCAGGTATGAACTGGTCATATTGGTTTCTCCCTTCTGACGAACCATGATGTCATTAATTTGATGTCGTGGAGAATCAGGACTGTTACTTTGAAAAAATTAGAGTGTTTAAAGCAGGCTAACGCTTGAATACATTAGCATGGAATAATGAAGTAGGACGTTCGATCCTATTTTGTTGGTTTCTAGGATCGACGTAATGATTAATAGGGATAGTTAGGTGGAATTCTCGGGTGCCAAGGAAATCCAGTCGCCCACTACTAT
+
CCCCCGGGGGGGGGGGGGGGGGGGGGGGGGGGGGGGGGGGGGGGGGGGGGGGGGGFGGGGGFGGGGGGGGGGGGGGGGGGGGGGGGGGGGGGGGGGGGGGGGGGGGGGGFGDGGGGGGGGGGGGGGGGGGFFGFGGGGGGGFDFGGGGGGGGGGGFGGGGGGGGGGGGGGGGGGGGGGGGGG?FGGGFGGFGGGG9:FGGDFFGGFGGGGFGGGGGGGGGGGGGC@CGGGGGGGEGFFGFGDEGGGG6FFFGGGG,50>9EFGCF797*=57*5*+;4);?+;A+AFG<>CCCCDFCGCF:
@M03152:184:000000000-AWYW1:1:2107:9807:5239 1:N:0:CCACTACTATACCTGT
AAGCTCGTAGTTGAATTTTGGAATGCGTTTGCGTCAAAGCTCGTCCTTGTGGCGGTGCTGGATGTGCGCTTCCTAGCTTTGGATAGTGGCCTCGCAAGGGGACTAACCGCTTCCAATCATTTACTTTGAAAAAATTAGAGTGTTCAAAGCAGGCGTAACCTTGCCATTGAATATTACAGCATGGGATAATATAATATGACGTTGGTCTTATTTTGTTGGTTTCTAAGGCTGATGTAATGATTAATAGGGATAGTTGGGTGGAATTCTCGGGTGCCAAGGAACTCCAGTCAACCACAACAAT
+
CCCCCGGGGGGGGCFGGGGG7FGGEGGEGGGGGGGGGFGGGGGGDEGGCGGGGGGGGDEFFCFGGGFFDFFEGGGGGGGGFGGFGGGGGDFGFEDFEGDGGGGGG9F,7FFF7BFGGGGGGGGGGGGGCEAFGEC,B8FGGCFFFGGGAFFGF7CFCE7>,DCFFGGGAE<7@@FGFGGCF9DFG7>DCEG,,@DCA;F,<FCGG*,7>DFCC@;CC,CCCF;BECCCB?FGCC7+1+>+:C9=FF9+>696+=AFC=8CEF9?<CC9:CEC7<57C45*:86<E6+209*2:3/*2**1*
@M03152:184:000000000-AWYW1:1:2107:15491:5323 1:N:0:CCACTACTATACCTGT
AAGCTCGTAGTTGAATTTCGGGATTGACTCGATGGTCGTGCCTTAAGGGGTATGAACTGTCGCTGTTGATTTCTCACCTTCTGGAGAAGCTCGACGTCCTTAGTTGGATGTCTTGTGGAACCAGGACCTTTACCTTGAAAAAATTAGAGTGTTTAAAGCAGGCATTATGCTCGAATACATTAGCATGGAATAATAGAATAGGACGGCATGGTTCTATTTTGTTGGTTTCTAGGATCACCGTAATGATTAATAGGGATAGTTGGGTGGAATTCTCGGGTGCCAAGGAACTCCAGTCACCCAC
+
CCCCCGGGGGGGGGGGGGGGGGGGGGGGGGGGGGGGGGGGGGGGGGGGGGGGGGGGGGGGGGGGGGGGGGGGGGGGGGGGGGGGGGGGGGGGGGGGGGGGGGGGGGGGGGGGGGGGGDGGGGGGGGGGGGGGGGGGGGGGGGGGGGGGGFFFGGGGGGGGFFGGGGGGGGGGGGGGGGGGGGGCGGGGFGGGGGGGGFCEC,8FEGGGGGGGGFFGGGGGCFF88CCFFGFGDFFGGGCGCFE5FGFFGGGGCG*;9FFGGGF5<=C89F6:EF5FCG)1:<FGGGGC+=4C+0CCCGGGD
@M03152:184:000000000-AWYW1:1:2107:17617:5368 1:N:0:CCACTACTATACCTGT
CAGCCGCCGCGGTAACACCTGCGCCACAAGTGGCAATCATATTTATTGGGCCTAAAGCGTTCGTAGCCGGTTCAGTAAGTTCCGGGTGAAATCGTTCTGCTCAACAGAACGGCGTGCCTAGAATACTGCTGGACTTGAGACCGGGAAGAGTTAGAAGTATGGAAGGGGGAGCGGTAAAATGTTATAATCCCCGGAGGACCACCGATGGCGAAGGCATTCTACCAGAATGGATCTGACGGTGAGGGATGAAAGCTAGGGGAGCTATCCGGATTAGCTACCCGAGTAGTCCTAGCTGTAAACG
+
CC9CCDGGGGGGGGGGGGGGFDGGGGGGGGGGGG@FFGGGGGGGGGGGGCGFGFDFGGGGGGGGGFGGGGGEGGCFGGGDFGGGGGGGGFEFGGGGGGGGFGGGGGGG8EF@FGGEGGGGGGGGGGGCDAFCEFFGGFFFGGEGF7FG?GFFGGGGDGFGGGC:>FEGDEFGGGGFG9FFGFGGGGGGCF,BCBE>*=CGGCCCEEEGGDGGEGGGGC@EFG9EFF?@96308@+ACGEEF58=ECGG69CCF9@EEEE8=5*00<@8C555<6*2CCFF*8*CFGEE+0C+3:7?FCFGC
@M03152:184:000000000-AWYW1:1:2107:14244:5397 1:N:0:CCACTACTATACCTGT
AAGCTCGTAGTTGAATTTCGGGATCAAGGGATCGGTCATGCCTTGGTATGTACTGGTCTTATTGGTTCTCACCTTCTAAAGAACCATGATGTCATTCATTTGATGTTATGGGGAATTAAGACTGTTACCTTGAAAAAATTAGAGTGTTTAAAGCAAGCTTACGCTTGAATACATTAGCATGGAATAATGAAATAGGACATCAGATTCTATTTTGTTGGTTTCTAGGATCGATGTAATGATTAATAGGGATAGTTGGGTGGAATTCTCGGGTGCCAAGGAACTCCAGTCACCCACTACTATC
+
CCCCCGGGGGGGGGGGGGGGCFFGGGGGGGGGGGGGGGGGGGGGGGGGGGGGGGGGGGGGGGGGGGGGGGGGGGGGGGGGGGGGGGGGGGGGGGGGGFGGGGDGGFGGGFFGGGGGGGGFGGGGGGGGGGGGGGGGGGDGGGGGGFFGGGGGGGGGGGGFGGFGGGGGGGGGGGGGGGGGGGGGGGGFFGGGGGGFGF8F9FFC<F9FFGGGGGGGGGGGFGFGGFD;8E8FFGGGGGAECGGG<CF41@C7FGCF5;88@<E6+=>8*5/7?FGGGFFGCGE?FGGF++0*A3C+0+;32
@M03152:184:000000000-AWYW1:1:2107:4520:5449 1:N:0:CCACTACTATACCTGT
AAGCTCGTAGTTGAATTTCGGGATCAGTACGCTGGTCGTGCCTTGGTATGTACTGGTGTTACTGGTTCCTACCTTCTGACGAACCGTCATGTCATTAATTTGGTGCGGCGGGGCATCAGGACTGTTACTTTGAAAAAATTTGAGTGTTTAAAGCAGGCTCGCGCTTGAATACATTAGCATTGAATAATTAAATAGGACGTTCGATCCTATTTTGTTGGTTTCTAGGATTGACGTCATTATTACTCGGGATATTTGGTTGGTATTATCGTGTGCCAAGAAACTCCAGTTACCCACTACCATC
+
BC-A@FFCEG@F<FFGGGFFED76FF@EGGGGDB@FEBFECFFFGGGEGFGGGGGFGFFGGFFGGGGFFGCA@FFGGE@9B6@@CFGGGGGEA<96FCFFF,<F7AF7CFDDC+@FFF9F,==>FAE<9CCB=<FD,><>,,3+@<FFGC==@EFG*5>F*F:CFEC:,@@<AFFGCGC;,3FGGFFE+<C,<C++,,*4*2C@<FCF+?FFF+=FCCBCCCEF+0<<+*0+/1;*8+09C<+<<D***1*++2+3***/1<7<000/*/1*+22*7*)2*<9C+0<++8C8+**0+*0:*
@M03152:184:000000000-AWYW1:1:2107:22915:5456 1:N:0:CCACTACTATACCTGT
AAGCTCGTAGTTGAATTTCGGAGGCATTCAGGCCAAAGCTCGTCCTTGTGGCGTGGCTGGGTCTGGGCTTCCTACGTTTGGATAGTGGGCAACCGCTTCCAATCATTTACTTTGAAAAAATTAGAGTGTTCAAAGCAGGCGTAACCTTGCCATTGAATATTACAGCATGGGATAATAGAATATGACGTTGGTCTTATTTTGTTGGTTTCTAAGGCTGATGTAATGATTAATAGGGATGTTGGGTGGAATTCTCGGGTGCCAAGGAACTCCAGTCACCCACTACTATCTCGTTTTCCGTCTT
+
CCCCCGGFGGGGGGGGGGGGGGEGGFGGGGGGGGGGGGGGGGGGGGGGGGGGGGGGGFGEGGFGGGGGGGGGGGGGGGGGGFGGGGGGGGGFGGGGGGGGGGGGGFGGGGGGGGGGGGGEGGGGGAFGEFCGGGGGGGGGGGGGGGGGGCFGFGGGFEEGGGCFDFFGGGGGG8FGFGGGGC@FAC>BFC7FFFFGGGGG9>DFC*:FEGEGFFDFGGFFGGGGGGGGGC@;?FGGGGGGGGGGEG59EGCCGEGCGGDFCCFCFF>FCCFFGGGGGGFGGGFCEF?CFFG*7*22*01>D
@M03152:184:000000000-AWYW1:1:2107:11148:5464 1:N:0:CCACTACTATACCTGT
AAGCTCGTAGTTGAATTTCGGGATCAATTTATTGGTCGTGCCAACGGTACGCACTGGTACAATTGGCTTCTCCCTTCTGACGAAGCATGATGTCATTAATTTGATGTCGTGGGGAATCAGGACTGTTACTTTGAAAAAATTAGAGTGTTTAAAGCAGGCTTTGGCTTGAATACATTAGCATGGAATAATGAAATAGGACGTTTGATCTTATTTCGTTGGTTTCTAAGATCGACGTAATGATTAATAGGGATAGTTGGGTGGAATTCTCGGGTGCCAAGGAACTCCAGTCACCGACTACTAT
+
CCCCCGGGGGEGGGGGGGGGDGGGGGGGGGGGGGGGGGGGGGGGGGGGGGGGGGGFGGGGFCFF<FGFGGGGGFGGGGGGGGEEGGGGGGFGGGDFFEGGGGGGGGGGGFGGGGGGGGGGGGGGGGGGGGGFFFGGGGGCGFGGGFGGFCE9DGGGFFDGGGGGGGGDGGFGGGGFGFCFGGGGGGGFGFGGFFFF,>FCCGGDCF9;@FGFCAEFGG,@>DFEGFF?EC8EGEGFFGGGFECGGG,8C:C:CFCC6*34889CGCC1A55>CDC>FF>CC;89EGGGG@*3*19EGGCC*
@M03152:184:000000000-AWYW1:1:2107:18712:5537 1:N:0:CCACTACTATACCTGT
AAGCTCGTAGTTGAATTTCGGGCCTGGCCGGGCGGTCTGCCTAACGGCACGTACTGTCTGGGCGGGCCTTACCTCTTGGTGAGCCAGCGTGCCCTTTGTTGGTGTGCGTCGGGGAACCAGGACCTTTACCTTGAGAAAATTAGAGTGTTCAAAGCAGGCCTATGCCTGAATACATTAGCATGGAATAATAAAATAGGACGCGCGGTTCTATTTTGTTGGTTTCTAGAGTCGCCGTAATGATTAATAGGGATAGTTGGGTGGAATTCTCGGGTGCCAAGGAACTCCAGTAACCCACTAATAA
+
CCCCCGGGGGGGGGGGGGGGGGGGGGGGGGGGGGGGGGGGGGGGGGGGGGGGGFGFFDFGGGGGGGGGGGGGGFGGGGGGGGGGGGGGGGGGGGGGGGGGGGGGGGGGGGGGGGGGGGGGGGGGGGGGGGGGGGGCCGGGGGGGGGGGGGGGGGGGGGDGGGFFGGGGGGFGGGGGDFGGGFEFGGGGGGGGGGGC7?CEGCDGGGGGFFFGGF7EFG*;;FCFFEFGFGGGGCEEEGF7DFG7CF7?6277ECFFGEC*C@@+22<+*:CFD*57CGFG68F@G6@<+**37DDG6+0:0
@M03152:184:000000000-AWYW1:1:2107:15454:5597 1:N:0:CCACTACTATACCTGT
AAGCTCGTAGTTGAATTTCGGGATAGACGGGTCGGTCGCGCCTCCGGTGTGTACTGGCCTTGTCGGTTTCTCCCTTCTGACGAACCACGATGTCATTAATTTGATGTCGTGGGAAATCAGGACTGTTACTTTGAAAAAATTATAGTGTTTAAAGCAGGCATTCTCTTGAATAAATTAGCATGGAATAATGAAATAGGACGTTTGATCTTATTTTGTTGGTCTCTAAGATCGACGTAATGATTAATAGTGATAGTTGGGTGGAATTCTCGGGTGTTAAGTAACTCCAGTCACCCACTACTAA
+
@@CC9CFFGGEEFDCAGDEGFE@F,EEECEFF+@@@@@:FFGGCCE+FC@,6CCFC@AEED6<EF+8CCFEGGGEGFGCE<C,4FF8B47DF??FFE,9FFFB,F,?,,4BFG=EA<8,?,BFFGF9FFG95?,E?<<3=,C,@F,E@,<FD3,83D>:>,><,@CFG<,@@,33,8,7EFCAC@C;>;9,@>,@DFF7F@7D><@CFG;@F9,2<,486BFFF72CFFG5**=**/*+<++>+:C7+<1+<+4+2<*1*:*3CCC97**:75)*****:FF9+<86<+*02*97E++2:*
@M03152:184:000000000-AWYW1:1:2107:6851:5605 1:N:0:CCACTACTATACCTGT
AAGCTCGTAGTTGAATTTCGGGCCTGGGCGGGCGGTCCGCCGGAAGGCGCTGTACTGTCTGGCCGGGCCTTTCCTCTTGGTGAACCGGCGTGCCCTTCGCTGGGTGCGTCGAGGAACCAGGACGTTTACCTTGAGAAAATTAGAGTGTTCAAAGCAGGCGTCTCGCCCGAATACATTAGCATGGAATAATGGAATAGGACGTGCGGTCCTATTTCTTTGGTTTCTAGGATCGCCGTAATGATTAATAGGGATAGTTGGGTGGAATTCTCGGGTGCCAAGGAACTCCAAGCACCCACTAATA
+
CCCC@FF@FGEGFGGGGFGGGCEEFGGGGGGGDEDFGGEGGFGDF+BEGGGGGGGGGGGGGFEFGDGGGGFGFFGGGFGGGGGGFBFGGGC7CGGGGGGGD@FEG7FBFGGGDDEGGGGGGFGGFGDFFGFFG,C7<<FFFC:FFCCGGFAFGGGGG@7=<FEFGGGGD5*:EFGGGGFGGF7E6@FFCC@C+0:CF8<CGEC5:*/:EF?E?E?+++<F>8C7:9@9:F<**;8:8CC+:+<CGFG7+:00;+<C9FE>ECFFCFFGC5557>D4**.*2**2<86++09;C<FG8+*2*
@M03152:184:000000000-AWYW1:1:2107:19992:5737 1:N:0:CCACTACTATACCTGT
AAGCTCGTAGTTGAATTTCGGGGGCATTCAGGCCAAAGCTCGTCCTTGTGGCGTGGCTGGGTCTGGGCTTCCTACGTTTGGATAGTGGGCAACCGCTTCCAATCATTTACTTTGAAAAAATTAGAGTGTTCAAAGCAGGCGTAACCTTGCCATTGAATATTACAGCATGGGATAATAGAATATGACGTTGGTCTTATTTTGTTGGTTTCTAAGGCTGATGTAATGATTAATAGGGATAGTTGGGTGGAATTCTCGGGTGCCAAGGAAATCCAGTCACCCACTACTATCTCGTATGACGTCT
+
CCCCCFFFGGGGGGGGFGGGGGGGGGGGGGGGGGGGGFGGGGGGGGGGGGGGGGGGGGGGGGGGGGGGGGGGGGGGGGGGGGGEGGGGGGGGGGEGEEFGGGGGGGGGGGGFFGEFFFGEGGGFFGGFGCFGGGGGGGGGGGGGGGGGF8FFGGGGGGGFGGDFGGGFACFFGGGFGFGGGGGGFCEEFGFGGGGGGFGGGG@,:>EGGGGFFFF7@;CFGGF;CFFGFGGGGG6FGFFGGGG5CDGC<<<9C@G*?F8CFFGGG6@0:7+9CDF??C)/:EF?<9AC0**2294+<*>C<
@M03152:184:000000000-AWYW1:1:2107:15443:5796 1:N:0:CCACTACTATACCTGT
AAGCTCGTAGTTGAATTTCGGGATTGACTCGATGGTCGTGCCTTAAGGGGTATGAACTGTCGCTGTTGATTTCTCACCTTCTGGAGAAGCTCGATGTCCTTAGTTGGATGTCTTGTGGAACCGGGACCTTTACCTTGAAAAAATTAGAGTGTTTAAAGCAGGCATTATGCTCGAATACATTAGCATGGAATAATAGAATAGGACGGCATGGTTCTATTTTGTTGGTTTCTAGGATCACCGTAATGATTAATAGGGATAGTTGGGTGGAATTCTCGGGTGCCAAGGAACTCCAGTCACCCAC
+
CCCCCGGFGGGGGGGGGGGGGGGGGGGGGGGGGGGGGGGGGGGGGGGGGGGGGGGGFGGGGGGGGGGGGGGGGGGGGGGGGGGGGGGGGGFGGEGGGGGGGGFGGGGFGGGGGGGGGGGGGGGGGGGEFGGGGFGCFGGEGGGG@?FFGFGGGFBEFEAFGFEFFGFDF9CFEGGGGAFGGGGAFGGGGFFFGFGFFE;FC7A7CC77>FFGDCFGFGFGGGFCGGG6,?BCFC988EDE<@EC78A7CCFFCCF6*0<?CFFCDE58+AF7:CCCCCD3?78EF=?*+*28?>7++<C**
@M03152:184:000000000-AWYW1:1:2107:13788:5813 1:N:0:CCACTACTATACCTGT
AAGCTCGTAGTTGAATTTCGGGATCAATTTATTGGTCGTGCCAACGGTACGCACTGGTACAATTGGTTTCTCCCTTCTGACGAAGCATGATGTCATTAATTTGATGTCGTGGGGAATCAGGACTGTTACTTTGAAAAAATTAGAGTGTTTAAAGCAGGCTTTGGCTTGAATACATTAGCATGGAATAATGAAATAGGACGTTTGATCTTATTTTGTTGGTTTCTAAGATCGACGTAATGATTAATAGGGATAGTTGGGTGGAATTCTCGGGTGCCAAGGAACTACAGTCACCTACTACTAT
+
CCACCGGGGGGGGGGGGGGGGGGGGGGGGGGGGFGGGGGGGGGGGGGGGGGGEEGGGGGGGGGGGGGGGGGGGGGGGGGGGGGGGGGGGGGGGGGGGGGGGGGGGFGGGGGGGGGGGGGGGGGGGGGGGGGGFFGGGGGGFGGGGFGGGGGGGGGGGGGGGGGGGGGGGGFGGGGGGG?CGGGGGGGGGGFGGGGGCFDGGGGGGFCCFGGGGGFGCFFGGGG;:,54>D:EGDGFFG7CCFGFFG?,=CGCGGGCC*8*38<<<7+5:5EGDCGGGGFGFGG9EC8A6@FE+9CC+32*0
@M03152:184:000000000-AWYW1:1:2107:24936:5836 1:N:0:CCACTACTATACCTGT
AAGCTCGTAGTTGAATTTCGGGATCAATTTATTGGTCGTGCTATTGTACGTACTGGTATTATTGATTTCTACCTTCTGACGAACCATGATGTCTTTAATTTGGTGTCTTGGGGAATCAGGACTGTTACTTTGAAAAAATTAGAGTGTTTAAAGCAGGCTCACGCTTGAATACATTAGCATGGAATAACGAAATAGGACGTTTGATTCTATTTTGTTGGTTTCTAGGATCGACGTAATGATTAATAGGGGTAGTTGGGTGGAATTCTCGGGTGCCAAGGAACTCCAGTCACCCACTACTATC
+
CCCC@FGGGGGGGGGGGGGGGGGGGGGGDGGGGGGGGGGGGGGGGGGGGGGGGGGGGGGGGGGGGGGGGGGGGGGGGGGGGGGGGGGGGGGGGGGGGGGGGGGGFGFGGGGGGGGGGGFGGGGGGGGFFGGFGGGGGGGGGFFGGGGGGFGGGFFFGDFCGCFGGGGDGGGGGFGGGGGGGGFFGGGFGGGGFGFFGFG:CCGE9FGCFGFGFGDF7EGCCEFGGG?C6CC8**;CCCEC9FGGFGFG5CDDEFFDGGDG8?EFGFF=F577CCDFGGFC=CFFFFCCG/7@=<CF++***
@M03152:184:000000000-AWYW1:1:2107:12813:5894 1:N:0:CCACTACTATACCTGT
AAGCTCGTAGTTGAATTTCGGGATTGACACATCGGTCGTGCCCTAAGGGGTATGAACTGGTGTAGTCAATTTCTCACCTTCTGGAGAACCGCGATGCCCTTAATTGGATGTCACGGGGAACCAGGACCTTTACTTTGAAAAAATTAGAGTGTTTAAAGCAGGCATTTTGCTTGAATACATTAGCATGGAATAATAAGATAGGACGGCATGATTCTATTTTGTTGGTTTCTAGGATCACCGTAATGATTAATAGGGATAGTTGGGTGGAATTCTCGGGTGCCAAGGAACTCCAGTCACCCAC
+
CCCCCGGGGGGGGGGGGGGGGGGGGGGGGGGGGGGGGGGGGGGGGGGGGGGGGGGGGGGGGGGGGGGGGGGGGGGGGGGGGGGGGGGGGGGGGGGGGGGGGGGGGGGGGGGGGGGGGGGGGGGGGGGGGGGGGGGGGGGGGGGGGGFGGGGGGGGGGGGGGGGFFGGGGGGGGGGGGGGFGGCGGAFGGGGGGGGGGGFFGFGGGCED7AFCFGFCCGECF>FGGEGGCCBCFF9>FGGGGGGFGGGGFFFGF?EGCFFG7C?EDGCC?EGFGG3577;DFGFGFGGGG?DG6:C?+<CF<
@M03152:184:000000000-AWYW1:1:2107:16203:5938 1:N:0:CCACTACTATACCTGT
AAGCTCGTAGTTGAATTTCGGAATTAATTTATTGGTCGTGCTATTGTACGTACTGGTATTATTGATTCCTACCTTCTGACGAACCACGATGTCATTAATTTGGTGACATGGGGAATCAGGACTGTTACTTTGAAAAAATTAGAGTGTTTAAAGCAGGCTCACGCTTGAATACATTAGCATGGAATAATGAAATAGGACGTTTGATTCTATTTTGTTGGTTTCTAGGTTCGACGTAATGATTAATAGGGATAGTTGGGTGGAATTCTCGGGTGCCAAGTAACTTTATCCACCCACTACAATC
+
AB-C-687@FFFD9<C@FEFCGDGFGGFFGGGGAFC-@@F;<@@@FGDEFGFG8CE,<@6@EGGGFGGCF<<FAFFFF<E@FG@EE<6CF@666E<9CFEC,CC<,CEFG8@BFCF<ACC<F<FEEGCEC<?@FGFGGF,AF9?9?@9,@EDFGGDCF8E9FFA78AAFDGGGGAFFDFGG,=AF=D,3D,@F;9,,@F8+,4F<CFFFGB,=@D5@3BF:,,@;;,,@CFG81D>8,,2:D,55:,4,8CFC:16?;B@CE9?C@+A:5/85*:CF+8:++++<+++1)*2/12<8+2*2
@M03152:184:000000000-AWYW1:1:2107:20107:5982 1:N:0:CCACTACTATACCTGT
AAGCTCGTAGTTGAATTTCGGGATCAATTTGTCGGTCGTGCCTCGGTACGTACTGGCATTATTGGTTTCTACCTTCTGAAGAACCTTGATGTCATTAATTTGGTGTCTTGGGGAATCAGGACTGTTACTTTGAAAAAATTAGAGTGTTTAAAGCAGGCATACGCTTGAATACATTAGCATGGAATAATGAAATAGGACGTTTGATTCTATTTTGTTGGTTTCTAGGATCGACGTAATGATTAATAGGGATAGTTGGGTGGAATTCTCGGGTGCCAAGGAACTCCAGTCACCCACTACTATT
+
CCCCCGGFGGGGGGGGGGGGGGGGGFGFGGGGGGGGGGGGGGGGGGGGGGGGGGGGGGGGGGGGGGGGGGFFGGGGGGGGGGGGGGGGGGGGGGGGGGGGGGGGGGGGGGGGGGGGGGGGGGGGGGGGGGGGFFGGGGGGGFGGGGGGGGGGGGGGGGGGGGGGDGGGGGGCGGGGGGGFGGGGGGGFGGGGGGGGGFG>FFECFCFFGGGFGGGDGGGGCFGGGGGGGDC5CGC8FF>FFFGEFGFC6EGGGCGFGGG7F9B?>E>ECEGG5CGGFGFGGFACFGF<CF4@FD56CFGD*
@M03152:184:000000000-AWYW1:1:2107:9836:5983 1:N:0:CCACTACTATACCTGT
AAGCTCGTAGTTGAATTTCGGGACCAATTTGTTGGTCGTGCCTCGGTACGTACTGGTATTATTGGTTTCTCCCTTCTGAAGAACCTTGATGTCATTAATTTGGTGTCTTGGGGAATCAGGACTGTTACTTTGAAAAAATTGGAGTGTTTAAAGCAGGCATACGCTTGAATACATTAGCATGGAATAATGAAATAGGACGTTTGATTCTATTTTGTTGGTTTCTAGGATCGACGTAATGATTAATAGGGATAGTTGGGTGGAATTCTCGGGTGCAAAGGAACTCAAGTCACCCACTACTATA
+
CBCCCFFFGFFEGGGGGGFGGG@FC<FFGFFFFGGGGGGGGGGFECFFFGEGDFGGGGGGGGGFGFGGGCDGGGGGFFFG?GFFFGGGFGGGFGGGFGGDCFGFFCFFGGGGGGDCEFGGG?8FFDGGGGGGGGGDG@DFGFGGGGEEGGFFGEGGGGGGGGGGGGGG@?5FFABAD@FCDBEFFGGFBDFFDGGDFF<+8,@CF;,7@EAFFGGFGG@F6,EFC9FGF*14**4,:<?,=<1,=:E6?FFDE,4?CEEEF+9C;9+:AECD5*;:055D6C7<<CC::B*;CD5<C+70*
@M03152:184:000000000-AWYW1:1:2107:8907:5986 1:N:0:CCACTACTATACCTGT
AAGCTCGTAGTTGAATTTCGGGATCAATTTATTGGTCGTGCCAACGGTACGCACTGGTACAATTGGTTTCTCCCTTCTGACGAAGCATGATGTCATTAATTTGATGTCGTGGGGAATCAGGACTGTTACTTTGAAAAAATTAGAGTGTTTAAAGCAGGCTTTGGCTTGAATACATTAGCATGGAATAATGAAATAGGACGTTTGATCTTATTTTGTTGGTTTCTAAGATCGACGTAATGATTAATAGGGATAGTTGGGTGGAATTCTCGGGTGCCAAGGAACTCAGTAACCCACTACTATA
+
CCCCBFGGGGGGGGGGGGGGGGGGGGGGGGFGGGGGGGGGGGGGGGGGGGGGGGGGGGGGGGGGGGGGGGGGGGGGGGFFGGGGGGGGGGGGGGGGGGGGGGGGGGGGGFFGGGGGGEGGGGGGGGGGGGGGGGFGGGGGGGFGGAFGGGGGGGGGGGDGGGGGGGGGGGGFGGGGFGGFGFGGGGGFFDGFGGGGGGGGG@7C;CFEFFGGGGCF7<EEGGFGFD;CEDEG5::CFDGC8BFCFFGGCECCEE7?@*188829<9C7A=ECE3D@7>)9C:CGF6++3=GFE3*00+***
@M03152:184:000000000-AWYW1:1:2107:19665:6085 1:N:0:CCACTACTATACCTGT
AAGCTCGTAGTTGAATTTCGGGATCAGTACGCTGGTCGTGCCTTCGGTATGCACTGGTGTCACTGGTTTCTCCCTTCTGAAGAACCGTCATGTCATTAAGTTGGTGTGGCGGGGAATCAGGACTGTTACTTTGAAAAAATTAGAGTGTTTAAAGCAGGCTCGCGCTTGAATACATTAGCATGGAATAATGAAATAGGACGTTTGACCCTATTTTGTTGGTTTCTAGGATCGACGTAATGATTAATAGGGATAGTTGGGTGGAATTCTCGGGTGCTAAGGAACTCCAGTCACCCACTACTAT
+
CCCCCGEGDFGDEGGGFFGGGGGGGDFGGGDGGGGGGGGGGGGGGGGGGGGGGGGGFGFGGGGGGGFGGGGGF8FGGGFFEGGGFFGGGGGGGGGGGGGFGDGGEFGGGGGGDC7FGGGGGGFFDFC<EDFGGGGGGGGGGDGGFAFDFGGFGFFGGGGGGG7BEGC@FGGGCEGGGFGFGGGFFC@CFFFDGGFFCFGBC7FGC<FFGGFGG9EAFF*3=FGCGDFCC6B*3:*;FFF7DECFD7+ACC7C8<9CFC8>58E77+9<C*>FG:*0CCF=CA8C6+3<C8:C*17:<+*2*
@M03152:184:000000000-AWYW1:1:2107:8124:6100 1:N:0:CCACTACTATACCTGT
AAGCACGTAGTTGAATTTCGGGCCTGGCCGGGCGGTCTGCCGAACGGCACGTACTGTCCGGGCGGGCCTTACCTCTTGGTGAGCCGGCGTGACCTTTGTTGGTGTGCGTCGGGGAACCAGGACCTTTACTTTGAGAAAATTAGAGTGTTCAAAGCAGGCCTATGCCTGATTAAATTAGCATGGAATAATAAAATAGGAAGCGCGGGTCTAATTGGTTGGGTTCTAGCGTCGCCGTAAGGATTAATAGGGATAGTGGGGTGGTATTCTCGGGTTCCAAGGAAATCAAGTGACCCAATACTAT
+
88A--;C@<F@CEGCFG96EFG7FGCFF?FGC:FFGGGC9<++768:@@CC<<FF9C?=CFD:+7:+++59B<,?CF<D5BDD,A=7>BFC:+<,,@CCFCFFGFC,@+@<<@*><C*<FEGC:<,?FFFABFGG7,?:<C@22CFG,?C@2<<,2<F*=,CAG9,?CC,0:+<+:<C8C+<8F@CFCE:<00<++<<+**:?5?*2**3+3:+<:*?C*;**2+++*22**/:/2;*+<9E+2:7:66*9?C++2/8*1:*++*++3*A:*/*2**95**+30+3+<+1*+215=++02*
@M03152:184:000000000-AWYW1:1:2107:18844:6123 1:N:0:CCACTACTATACCTGT
AAGCTCGTAGTTGAATTTCGGGATCAGTACGCTGGTCGTACCTTCGGTATGCACTGGTGTCACTGGTTCCTCCCTTCTGACGAACCGTCATGCCATTCACTTGGTGTGGCGGGAAATCAGGACTGTTACTTTGAAAAAATTAGAGTGTTTAAAGCAGGCTCACGCTTGAATACATTAGCATGGAATAATGAAATAGGACGTTGATCTTATTTTGTTGGTTTCTAGGATTGACGTAATGATTAATAGGGATAGTTGGGTGGAATTCTCGGGTGCCAAGGAACTCCAGTCACCCACTACGATC
+
CCCCCFGGFGGGGGGGGGGGGGGGGGGGGFGGGGGGGGGGFCGGGFEFGFGFFGGDGGGGGGGGGGGGGFDEEEGFFGGGGGGGGCCFGGGGGGGGGGDFGFFGFGGGGGFGGDEFGGGGGGGGGFFFF5BEAFFEDFFDFCFGGGFFEFGFGGGGFGE<<FGFF:FFFGGGGGGGFG?FFGFFGGGE9EFFFGGGG?><*@E:<@CGFGEFGC,CEGC8CFCFFGGGCB9+8B*==C7>7>C:C>EG*CCEGFGGD=B8=FCF7FC=FEGG*CCDC38C*<<<F?++:*98CD57+2195
@M03152:184:000000000-AWYW1:1:2107:8491:6171 1:N:0:CCACTACTATACCTGT
AAGCTCGTAGTTGAATTTCGGGATTGGGATATATCGATCGTGCCTTTAGGGGCATGAAACGGTGTGTAGCCAATTTCTCACCTTCTGGTGAGTCGGGATGCTCTTGGGTGTTTCGATGAATCAGGACCTTTACTTTGAAAAAATTAGAGTGTTTAAAGCGGGCATTTTTGCCTGAATACATTAGCATGGAATAATAAAATAGGACGATGGTTCTATTTTGTTGGTTTTAGGACCACGTAATGATTAATAGGGATAGTTGGGTGGAATTCTCGTGTGCCAAGGAAATCCAGTCACCCACTAC
+
CCCCCGGGGGGGGGGGGGGGGGGGGGGGGGGGGGGGGGGGGGGGGCGGGGGGGGFFFGGGGGGGGGGGGGGGGGGGGGGGGGGGGGGGGGFGGFGGGGGC8EFGGGFFGGGGDFEFGGADGGEGFEFFGGGGG?FGGCGDFGFGGGGGGEFGGGGGGGGGGGGGGGGGGGDFGFC8@,FFGGGA@FCADC,>,EACC@>=ECFFCFFFGECGGGB;DFGFGGF5CE6F9?,28;**4:@*:7;+CFEGG<F60=8FGGGGGG>CC<9E<FGD**15::@7*;*2+<3<A6D<+0>F=CFC7
@M03152:184:000000000-AWYW1:1:2107:16704:6191 1:N:0:CCACTACTATACCTGT
AAGCTCGTAGTTGAATTTCGGTTAATAAAGAATTTACGGTCCACTTCACAAAGTGAGAACTAAAATCTTTATTTCCTTCTTTTTGAAATAACTCCCGAAATTATCTAATAATTAGGGTATCAAGTATTTCAAATCTTTTACTGTGAAGAAATTAGAGTGTTCAAAGCAGGCGTATCCAAGTCTTTGAATATATTAGCATGGGATAATGAAATAGGCCTTTGGTTCTACTTTCTTTGGTTTCTAGGGCTGAATTATTGTTTATTAGGGATAGTTGGGTGGAATTCTTGGTTGCCAAGGAACT
+
CCCCCGGGGGGGGGGGGGGGGGGGGGGGGGGGGGGFGGCFGGFGGFGFEGGG@FFFFGFFFCGGFFCFGGFGGFGFGGGGGGGGCGGCEGFFFGGGGFGGGEAEGECAEFAGCFGGDFEFGEGFEEFGDEGGAACFGGFCDGAGGGG9F<DGCFFG,FAFFFFG<C8EFA>+@@?FA<AA:,CFFCEEFFDFG,C9=5,?8=,AFCFFGAB=E>,,6@DFG,DCECDAFGC>,@DE,CE,5@CAC5,@4,3,72,,,,7>E,,,+5,,1,1B:+7)2:68,>C9;,2,46*39>*;*2C54
@M03152:184:000000000-AWYW1:1:2107:26409:6208 1:N:0:CCACTACTATACCTGT
AAGCTCGTAGTTGAATTTCGGGATCAACTAACTGGTCGTGCCTATGGTACGTACTGGTTTTGTTGGTTTCTCCCTCTGAGGAGCCGCGATGTCATTAACTTGGTGTCGTGGGGAATCAGACTGTTACTTTGAAAAAATTAGAGTGTTTAAAGCAGGCTAACGCTTGAATACATTAGCATGGAATAATGAAATAGGACGTTTGATCCTATTTTGTTGGTTTCTAGGATCGACGTAATGATTAATAGGGATAGTTGGGTGGAATTCTCGGGTGCCAAGGAACTCCAGTCACCCACTACTATCT
+
CCCCCFFGGGGGGGFGGGGGGGGGGFFFGFGGGGGGGGGGGGGGGGGGGFGFFGGGGFGGGGGGGGGGGGGGGGGGGGGGGDFGGEGDFGGGGDGGFCGGGFGGGFGGGGDFG:ECGGGGGGFGGFFGFGGFFFGGCFGGGGGDFGGGGCDFGGGGGGGGGGGEGFGFCEGCFFGFGFGGGGFGGGGGFGGGCFCFCEE:FFEFCGFCGDGGGGGGGGGCCFGDCFGC5=CEEC8FFFFCFEFCFDGG6:<CG?6=ECD@0BFCGF>*5A7C*:C<<4?*<?C+<<+<?@9E:C<GFC***
@M03152:184:000000000-AWYW1:1:2107:21305:6243 1:N:0:CCACTACTATACCTGT
AAGCTCGTAGTTGAATTTCGGGATCAATTGATTGGTCATGCCATTGGTATGTACTGGTCATATTGGTTCTCACCTTCTAAGGAACCATAATGTCATTAATTTGATGTTTTGGGGAATTAGGACTGTTACCTTGAAAAAATTAGAGTGTTTAAAGCAGGCTAACGCTTGAATACATTAGCATGGAATAATGAAATAGGACATCGCATTCTATTTTGTTGGTTTCTAGGATCGATGTAATGATTAATAGGGATAGTTGGGTGGAATTCTCGGGTGCCAAGGAACTCCAGTCACCCACTACTAT
+
CCCCCGGGGGGGGGGGGGGGGGGGGGGGGGGGGGGGGGGGGGGGCGGGGGGGGGGFGGGGGGGGGGGGGGGGGGGGGGFGFGGGGGGGGGGGGGGGGG9EGGGGGGGGGGFGGGGEFGGGGAEFGGGFGGGGGFDGCFGGGGGDGGGGGGGGGFGGGGGFGGGGGGGGGFGGGGGGGGFFFFGGGGGGGGGGFFGGC,>DGGGGGCGGGFGGECDAEGGGF,EEADEGGGEGFGGFGGE=CFFGG;:67CACFGF?FEGCEFFGG9C?EGGD*>DF6>5CFF?FF6CF+++9=39FCGG++
@M03152:184:000000000-AWYW1:1:2107:12100:6348 1:N:0:CCACTACTATACCTGT
AAGCTCGTAGTTGAATTTCGAGATCAGTACGCTGGTCGTGCCTTCGGTATGCACTGGTGTCACTGGTTTCTCCCTTCTGAAGAACCGTCATGTCATTAAGTTGGTGTGGCGGGGAATCAGGACTGTTACTTTGAAAAAATTAGAGTGTTTAAAGCAGGCCCGCGCTTGAATACATTAGCATGGAATAATGAAATAGGACGTTTGACCCTATTTTGTTGGTTTCTAGGATCGACGTAATGATTAATAGGGATAGTTGGGTGGAATTCTCGGGTGCCAAGGAACTCCAGTCACACACTACTAT
+
CCCCCGGGGGGGGGFGGGGGGFGGGGGGFGGGEEEFGGGEGGGCGGGGEGGGGGGGGG<FGFGGGGGFGCEGGGGGGGGGFFEFGGGGGEGGGGGGGCAFG9EEFGGGFGGGGGGGGGFGG8FGGFFFDFFGG9FFB=:FF=>C<FFGGGCGGG93<DE+@+<CCGGGFGF9EGBF;DGGGGFG9FGGF9;F9CBFFGGGGFD7;CFGG7EEGG9=B=CGGC@F@+>8FFCECGE58F<:CFG7FF7CCEC?8FGFG58>*22:9+AF*:EDCDGGCF>FCCC+8+AC+9D303CE+CD**
@M03152:184:000000000-AWYW1:1:2107:22996:6351 1:N:0:CCACTACTATACCTGT
AAGCTCGTAGTTGAATTTCGGACTCGGTTGGATGGTCTGCCTTTGGTATGTACTGTCCTGACCGGGTCTCACCTTCTGGTGAGCTGTCGTGTTGTTTACTCAGCGCGGCAGGGAACCAGGACTTTTACTTTGAAAAAATTAGAGTGTTTAAAGCAGGCTTTCGCTTGAATACATTAGCATGGAATAATAGAATAGGACTTTGGTTCTATTTTGTTGGTTTCTAGGACCGAAGTAATGATTAATAGGGATAGTTGGGTGGAATTCTCGGGTGCCAAGGAACTCCAGTCACCCACTACTATCT
+
CCCCCGGGGGGGGGGGGGGGGGGGGGGGGGGGGGGGGGGGGGGGGGGGGGGGGGGGFGGG,FGGGGGGGGGGGGGGGFGGGGGGGGGGGGGGGGGGGGGGGGGGGGGGGGGGGGFFGFGGGGGGGGGGGGGGGGGGGGGGGGGGGGGFGGGFFGGGGGGGGGGGGGGF7@,ECGGGGGGGFGGGGGGGFEGFGFCFFFFGGECFGGGGGGGG?@FFCAGGD?CCCCFGGGGGEFFG9CGGGGG?96=CFGF?G+C==E>8?FGEDE**:E=5CGGGFF?0<<8+<FFED?>FEF76:+**2
@M03152:184:000000000-AWYW1:1:2107:17509:6411 1:N:0:CCACTACTATACCTGT
AAGCTCGTAGTTGAATTTCGAGATCAGTACGCTGGTCGTGCCTTCGGTATGCACTGGTGTCACTGGTTTCTCCCTTCTGAAGAACCGTCATGTCATTAAGTTGGTGTGGCGGGGAATCAGGACTGTTACTTTGAAAAAATTAGAGTGTTTAAAGCAGGCTCGCGCTTGAATACATTAGCATGGAATAATGAAATAGGACGTGCGGTTCTATTTTTTTGGTTTCTAGAGTCGCCGTAATTATTAATCGGGATAGTTGGGTGGAATTCTCGTGTGCCAAGGTACTCTAGTCACCCACTACCAT
+
CCCCCEFGGGGGGCGGGGGGGGCFGFGGGGGGGFGGGGGGGGGGGFGGGGGGGGG8FGGGGDGGGGGGGGGGGGGGGGGGGGGGGGDGG:FGGG9FFDGGFGGGGEFCGGGDEEEDEGFGGGGGGFF,CDGGGGGADGGGGGFFGCEGFGFGFGDGFGE<<FGCEGGGGGFFA:;FDB7CC<F@<FGFFG;<CFG?@EFFGGC7F:FCCCFFGG+47::;C8CC9CFDG9*8C51*85+3*2+<<*C***1*0AF7CGGGC8++>9F7:/5***2>**.0:0+++++30/:6*9<F6<*02
@M03152:184:000000000-AWYW1:1:2107:24074:6419 1:N:0:CCACTACTATACCTGT
AAGCTCGTAGTTGAATTTCGGGATCAATTTATTGGTCGTGCCAACGGTACGCACTGGTACAATTGGTTTCTCCCTTCTGACGAAGCATGATGTCATTAATTTGATGTCGTGGGGAATCAGGACTGTTACTTTGAAAAAATTCGAGTGTTTAAAGCAGGCTTTGGCTTGAATACATTAGCATGGAATAATGAAATAGGACGTTTGATCTTAGTTCGTTGGTTTCTAAGATCGACGTAATGATTAATAGGGATAGGTGGGTGGAATTCTCTGGTGCCAAGGAACTCCAGTCACCCACTACTAG
+
CCCCCGFFDFCFGEGGGGCFGGEGFGGGGFGGGGGGGGGGGFFGGGFGGGGFDGDCFFFFGDFGFGGCGFGFGGGGFAGGGG7@FGCC,CCEFCDEGGGGEEAEGGG<F,BCEDFDGGGGG8+BF<FFGF9ECBEBFEECB,BEFE<FEFCEF9<=FFG<EEGGAD=FGDFGCE9EA<FFGGGGGFF>CEFFG9;EGGGGEG?7=;D9B;,@@DC*7,@>825DF,D9F9D>EEEFDFGGD@9<=+,,;CC60+1=E8CE58+?8+?+++7?F=F>**)2208CCFC<+*2+:CD*+30:*
@M03152:184:000000000-AWYW1:1:2107:25195:6431 1:N:0:CCACTACTATACCTGT
AAGCTCGTAGTTGAATTTCGGCCTTTGCCGCCCGGTCCGCCTATTTGGGTGTGTACTGGAGTGGTGGAGGCTTACCTCGTGGTGAGCTGTTATGCCCTTTACTGGGTGTGGCAGGGAACCATGATTTTTACTTTGAAAAAATTAGAGTGTTCAAAGCAGGCTTACGCCCGAATACATTAGCATGGAATAATAAAATAGGACGTGCGGTCCTATTTTGTTGGTTTCTAGGATCGCCGTAATGATTAATAGGGATAGTTGGGTGGAATTGTCGGGTGCCAAGGAACTCCAGTCACCCATTACA
+
CBCC<<FF7F-CFGCFGFGGGGFGGGGGGGGGGGGGFEGGGEFGFF<FG7:@FGGGGGGFEGGGG<FFGGGGGFFGFFGGGGGFGGGGGFFGGGGFCDEG<FFGCCFEG7FGFGGGFDGGDGGCFGGGC<AFFFGG,CBFFFG9FCGGGGFGF<FA<BDFE@F8FC7BCE7FG@FGFGGGGGGGGFGCCCEF9EEFCEFGEDEEEGE**<,@CEF9C@,=CE7BCG9EE+;5/C=EC7*/++5=C+39+AC:C7F?99C*AE5*23++3<CGGF)9<C/CC68*C7:8+8*+2*1:*<:>*
@M03152:184:000000000-AWYW1:1:2107:22505:6521 1:N:0:CCACTACTATACCTGT
AAGCTCGTAGTTGAATTTCGGGATCAGTACGCTGGTCGTGCCTTCGGTATGCACTGGTGTCACTGGTTCCTCCCTTCTGACGAACCGTCATGCCATTCACTTGGTGTGGCGGGAAATCAGGACTGTTACTTTGAAAAAATTAGAGTGTTTAAAGCAGGCTCACGCTTGAATACATTAGCATGGAATAATGAAATAGGACGTTGATCTTATTTTGTTGGTTTCTAGGATTGACGTAATGATTAATAGGGATAGTTGGGTGGAATTCTCTGGTGCCAAGGAACTCCAGTCACCCACTACTCTC
+
CCCCCFGGGGGGAFGGGGGGGGGFFDGGGGGGGGGGG:FFGGGGGCFGGGGG9FFEFGCFF9FGGGEFDFGEFEGGGGGGG@GGGGGGGGGGGG<FCFECFGCCFDFEEGGGEBFGGGGAEFCFGGFFGGGGGGGFFGGGG<DAEFFGGGFGFDFD<DEDFGFGGDFFGFGGGGGGGGDF;DF@FGGGG9,>DEGCFGF7>FFFGGGGGGCFFBFG@,=CEFG;79+<9*+28BCCE?1<CC@C?7>=CGFCF@++*3*:8CFF7:++3+<*:*09C*5CC++32+<?E7*;/5<6?7***
@M03152:184:000000000-AWYW1:1:2107:5753:6524 1:N:0:CCACTACTATACCTGT
AAGCTCGTAGTTGAATTTCGGGATCAATGAGTTGGTCGTGCCATTGGTATGAACTGGCTTTATCGGTTCTCACCTTCTAATGAACCTTAATGTCATTCATTTGATGTTTTGGGGAATTAGGACTGTTACCTTGAAAAAATTAGAGTGTTTAAAGCAGGCTCACGCTTGAATACATTAGCATGGAATAATGAAATAGGACATCGCATTCTATTTTGCTGGTTTCTAGGATCGATGTCATGATTAATACGGATAGTTGGGTGGAATTCTCGGGTGCCAAGTAACTCCAGCCACCCCTCACTAC
+
BAC-ACFFFGGGGDFFGDCEFGDEEFGGGDFGGA<FFGGGGC@FFEFEFGGGGDGGGFGCG@FFGEFGEECFGFGGGFCGFFGGGGGFFFACFGFGGGGFCA?<CFC9F@CFGGFFEEGFGFEFF,E9FFFFF9EFGCGGGGGGGFFGGGGGGAEFGGD@FGFFFFFCF8FF<FEFA<DDGGGGGFG=>FE,DFGFG9:FFC=CFG7EC;;F=FF9>EFFEGG;@CG6FCGG,,,7;:FECFCC@F,;CEDCFF>=C*=E:C99D,,A**><EGFDGF+1@+++50<+/5>*2)*******
@M03152:184:000000000-AWYW1:1:2107:20622:6536 1:N:0:CCACTACTATACCTGT
AAGCTCGTAGTTGAATTTCGGACTGGCTTGGGTGGTCCCGCCGCAAGGTGGGTACTTCTCGGGCTAGTCTTTCCTTCTGGCGAACATATGTGCTCTTCACTGAGTGTGTATGGGAACCAGGACTTTTACTTTGAAAAAATTAGAGTGTTTAAAGCAGGCTTACGCTTGAATACATTAGCATGGGATAATAGAATAGGACTTTGGTTCTATTTTGTTGGTTTCTAGGACCGAAGTAATGATTAATAGGGATAGTTGGGTGGAATTCTCGGGTGCCAAGGAACTCCAGTCACCCACTACTATT
+
CCCCCGGGGGGGGGGGGGGGEGGGGGGGGGGGGGGGGGGGGGGGGGGGGGGGGGGGGGGGGGGGGGGGGGGGGGGGGGGGGGEGGGGGGGGGGGGGGGGGGGFFGGGGGGGFGGGGGGGGGGGGGGGGGGGGGGGGFGGGGGGGGGGGGGGGGGGGGGGGGGGGGGGGGGGGGGGGGGGGGGGGGGGGGGGGGGGFGGGGGGCGGGGGGGGFF;>FGCCGGGGG99CGGGGGGGGGFCEDGGGGG=866CC6@FCC=EG>;C<FCG7CC**):CGF<CFGGG?E??F690CF=D5?FD7**
@M03152:184:000000000-AWYW1:1:2107:26684:6584 1:N:0:CCACTACTATACCTGT
AAGCTCGTAGTTGAATTTCGGACCGGGCTGGGTGGTCTTGCCGCAAGGTAAGCACTGCTCTGGTCTGGTCTTTCTTTCTGGAGCTCTTGCGTGCTCTTAATTGAGTGCGCAAGCTGATCCAGGACTTTTACTTTGAAAAAATTAGAGTGTTTAAAGCAGGCTTACGCTTGAATACATTAGCATGGAATAATAGAATAGGACTTTGGGTCTATTTTGTTGTTTTCTAGGACCGAAGTAATGATTAATAGGTATAGTTTGGTGGAATTTTCGGGTGCCAAGGACCTCCAGTCACCCACTACTA
+
BCBC@FEGGGGGGGGGGGGGGGGGDCFGGGGGGGDEGGGGFFGEGGGGFGGFGFGGGGGGGDDGGFGGGGGGGGGGGGCFGECFEFGGGGGGGGGFGFGGGFCFGGDFGDGGGGD,9?FCGGGGGGFGGBFFGFGGGGGGGGGFGC9FGGGCF<FDGGGDGGGGGFGE++@DFA<9FFFG?FEGFC@EGBFFGEFGFFG9FGGGE7*@DGGG;E@,6D:,,>D;DCC?8CF5CC*;9C<51+AEFF5=6+2=CF7A+>;:/*33;<++1*C3:)75?6)*:***+1*2<40+<C5CGC6**
@M03152:184:000000000-AWYW1:1:2107:23501:6587 1:N:0:CCACTACTATACCTGT
AAGCTCGTAGTTGAATTTCGGGATCAATGGATTGGTCATGCCGATGGTGTGTGCTGGTCATATTGGTTCACACCTTCTAAGGAACCATAATGTCATTTATTTGATGTTGTGGGGAATTAGGACTGTTACCTTGAAAAAATTAGAGTGTTTAAAGCAGGCTAACGCTTGAATACATTAGCATGGAATAATGAAATAGGACATCGCATTCTATTTTGTTGGTTTCTAGGATCGATGTAATGATTAATAGGGATAGTTGGGTGGAATTCTCGGGTGCCAAGGAACTCCAGTCAACCACTACTAT
+
CCCCCFGFGGEGFGGGGGGGGGGGGGGGGGGGGGGGGGGGGGGGGGGGGGGGGGGGGGGGG9FG<FGGGGGGGGGGGGGGGGGGGGGGGGGGGGGGGGGGGGCFGGGGGGGDGGGGGGGFGGGGGGGGGGGGGGGGGGGGGFGFFGGGGGGGGGGGGGGGGGGGGGGGFGGGGGGGGGGAFBFGGFGGGGGGGFGGGCFGGG7FECEFGDFGGGGGGF:EGGGGGDGGFGGGGFGG7E:?F7F@GGFGCFFG6<<9,=8B*;9CC1BC=C5<*<F76C55C<<++>6C9++3*/*3++:**
@M03152:184:000000000-AWYW1:1:2107:24346:6593 1:N:0:CCACTACTATACCTGT
AAGCTCGTAGTTGAATTTCGGGATCAGTACGCTGGTCGTACCTTCGGTATGCACTGGTGTCACTGGTTCCTCCCTTCTGACGAACCGTCATGCCATTCACTTGGTGTGGCGGGAAATCAGGACTGTTACTTTGAAAAAATTAGAGTGTTTAAAGCAGGCTCACGCTTGAATACATTAGCATGGAATAATGAAATAGGACATTGATCTTATTTTGTTGGTTTCTAGGATTGACGTAATGATTAATAGGGATAGTTGGGTGGAATTCTCGGGTGCCAAGGAACTCCAGTCACCCACTACTATC
+
CCCCCGGGGGGGGGGGGGGGGGGGGGGGGGGGGGGGGGGGGGGGGGGGGGGGGGGGGGGGGEFGGGGGGGGGGGGGGGGGGGGGGGGGGGGEGGGGGGGGGGGFGGGGDGGGGCEDFFDGFGGGGGGGGGGFGGFDGGGCEGGGFGGGGGGGGGGGGFGCGGGFGGGGGGGGF,3EFFGFGCGGGG9DFFGGGFCECFFCGG?;DFFGGGGGGGGGG=EFGFGEGGGGG6??EG=FGCFCDFCGGGDFFGGFGGFF=8;CEFCFCFFG*1:9EFG:F37<FGCFFC9CE66*:<<CFGF**
@M03152:184:000000000-AWYW1:1:2107:13943:6726 1:N:0:CCACTACTATACCTGT
AAGCTCGTAGTTGAATTTCGGGATCAGTACGCTGGTCGTGCCTTCGGTATGCACTGGTGTCACTGGTTCCTCCCTTCTGACGAACCGTCATGCCATTCACTTGGTGTGGCGGGAAATCAGGACTGTTACTTTGAAAAAATTAGAGTGTTTAAAGCAGGCTCACGCTTGAATACATTAGCATGGAATAATGAAATAGGACGTTGATCTTATTTTGTTGGTTTCTAGGATTGACGTAATGATTAATAGGGATAGTTGGTTGGAATTCTCGGGTGCCAAGGAACTCCAGTCACCCACTACTATC
+
CCCC<FGGGGGGGGGGGGGGGGGGGGGGGGGGGGGGGGGGGGGGGGGGGGGGGGGGGGGGGGGGGFGGGGGGGGGGGGFCGGGGGGGGGGGAGGGGGGFGGGGFGGGGGGGGGBCFGGGGGGGGGGGGFCGGFFGCC@CFFDFFAFFFFGGGAFGGGGGGGCGGGDGFGGGGGGGGCCGGGEGGGGGGG,BCBFCCAEGGGGGFAFGGDGGGGGGG>=EFE,@?9>+>C6+9*=F5@+>FFCGFFGCFFGFCCF7C*=EEEECF*<+/**/)/9C6C*7*:8FE6FGGGFGGFDG+++2**
@M03152:184:000000000-AWYW1:1:2107:7262:6761 1:N:0:CCACTACTATACCTGT
AAGCTCGTAGTTGAATTTCGGGATCAATTTACTGGTCGTGCCTATGGTACGTACTGGTTTTGTTGGTTCCTCCTTCCTGGGGAGCCGCGATGACATTAACTTGGTGTCGCGGAGAATCAGGACTGTTACTTTGAAAAAATTAGAGTGTTTAAAGCAGGCTAACGCTTGAATACATCAGCATGGAATAATGAAATAGGACGTTTCATCCTATTTTGTTGGTTTTTAGGGTCGACGTAATGATTAATAGCGATAGTTGGGTGGAAATCTCGGGTGCCAAGGGACTGCATTCTCTCCCTACTAT
+
CCCC?FGGGGG9CF,EGE-EFEG@FF,CEFFCFFFGGGG>@DGACACFCFCFA,C@AC<@C,6@@<@D@FGFEEG<E@<EEGDGGGGGG+>B,,CCFFAEGGGGFGGG+BF:EEC=EFGGFF<FCG?EFC?@<5<E,BCC,CBEBFGG98FFF93@C7:FGGF::@FGGCGG9F,8<<<>E9F@F:>973BA;EFFEE<*6*6,3@B,27;BC;BCECFCGF7:,,?CBFC*33:@E51;C9@7+;++2***1<+++2*2**++2<E?0:CCCG4*0*)*2/2**0+++*2+2***<:7:*
@M03152:184:000000000-AWYW1:1:2107:11245:6819 1:N:0:CCACTACTATACCTGT
AAGCTCGTAGTTGAATTTCGGGACCAGTACGCTGGTCGTGCCTTCGGTATGCACTGGTGTCACTGGTTCCTACCTTCTGAAGAACCGTCATGCCATTCAGTTGGTGTGGCGGGGAATCAGGACTGTTACTTTGAAAAAATTAGAGTGTTTAAAGCAGGCTCGCGCTTGAATACATTAGCATGGAATAATGAAATAGGACGTTTGACCCTATTTTGTTTGTTTCTAGGATCGACGTAATTATTAATAGGGATAGTTGGGTGGAATTTTCGGGTGCACAGGAACTCCAGTCACCCCCTCCTTT
+
CCCCCGGGGGGGGGCGGGGGCCFGGGGGGGGDGGGGGGGEGGGGGGGGGGGGGGGGGGEGGFGGGFGGGGGGGGGGGGGGGGGGGGGGGGFGGFFGGGCAFEFFGGDGGGGGCCFGGGFGGCFGFGGGGFFGGCFGGFFGGCAFGGGCGGGGGGCDGCE@BCCEGGGF@FCCFCFFGGGGGFGGGGCEFCFGFFECC9F*FGG*,2FFC:FFFG9<B*9FFG9C@;?+?:C*::1;5C9<>F7+?C+CG6F?+A<+0:E8**3<C90<*1*9C5**29;FF68F8++<+**<:)178/***
@M03152:184:000000000-AWYW1:1:2107:9320:6839 1:N:0:CCACTACTATACCTGT
AAGCTCGTAGTTGAATTTCGGGGTCAGTAGGTCGGTCGTGCCACTGGTATGAACTGGTTTCACTGATTCCTCCCTCTTGTAGAACCGTGATGCCATTAATTTGGTGTTGCGGGGAAACAGGACTGTTACTTTGAAAAAATTAGAGTGTTTAAAGCAAGCTAACGCTTGAATACATTAGCATGGAATAATTAAATAGGACGTCGATCTTATTTTGTTGGTTTCTAGGGTTTACGTAATGATTAATAGTGATAGTTGGGTGCAATTCTCGGGTGCCAAGGAACTCCAGTCACCCACTACTATC
+
CCCCCGGEGGGGGGGGGFGGGDGGGGGGGGGGGGGGGGGGGGGGGGGGGGGGFCEFGEGGGAFFFFGGGGFECGGGGGGGGGGFGGGGGGGGGGGGFGFFGFFGGFGGGFDGGGEGGGGFFCGGGGFDGGFG9<FF9=7FCDE9FFA@AEFFC<F<DADFGGCBEEGDCFGGGGGGGCFGGCGGGGGGG,@B@DCF7@D<:FGBCFFCGFEDFB<<CC;8CGGEEFEFG*5?/8+/*<+1:A>CF>1=9E@:CF77*==*5;CC*:9**:CC7CF*73><*<++<@FFGF6EFDFF+2::7
@M03152:184:000000000-AWYW1:1:2107:13120:6850 1:N:0:CCACTACTATACCTGT
AAGCTCGTAGTTGAATTTCGGGATCAATTTACTGGTCGTGCCTATGGTACGTACTGGTTTTGTTGGTTCCTCCTTTCTGGGGAGCCGCGATGTCATTAACTTGGTGTCGCGGAGAATCAGGACTGTTACTTTGAAAAAATTAGAGTGTTTAAAGCAGGCTAACGCTTGAATACATCAGCATGGAATAATGAAATAGGACGTTTGATCCTATTTTGTTGGTTTCTAGAGTCGACGTAATGATTAATAGGGATAGTTGGGTGGAATTCTCGGGTGCCAAGGAACTCCAGTCACCCACTACTAT
+
CCCCCGGGGGGGGGGGGGGGGGGGGGGGGGGGGGGGGGGGGGGGGGGGGGGGGGGGGGGGGGGGGGGGGGGGGGDGGGGGGGGGGGGGGGDGGGGGGGGGGGGGGGGGGGGGGGGGGGGGGEGGGGGFGGGGGGGGG<FGGGGGGGGGGGGGGGGGFGGGD>FGGGGGGGGGGGGGGGGGGGGFGGGGGGDGFFGGGFGGGGGGGGGFGFFGGGGGGGCCFGGGGGGGGGCGGEGGDFGGGGG?EFFGGGDFGGGGC5CGEC9CFFGG=FGG7DGFCGFFFCC98@EFF4C@CDCGGGF**
@M03152:184:000000000-AWYW1:1:2107:27632:6862 1:N:0:CCACTACTATACCTGT
AAGCTCGTAGTTGAATTTCGGGCCTGGCTGGGTGGTCTTGCCGCAAGGTAAGCACTGCTCTGGTTGGGTCTTTCCTTCTGGGGAACCAGCGTGCCCTTAATTGAGTGCGTTGGGGATCCAGGACTTTTACTTTGAAAAAATTAGAGTGTTTAAAGCAGGCTTACGCTTGAATACATTAGCATGGAATAATAGAATAGGACTTTGGTTCTATTTTGTTGGTTTCTAGGACCGAAGTAATGATTAATAGGGATAGTTGGGTGGAATTCTCGGGTGCCAAGGAACTCCAGTCACCCACTACTAT
+
CCCCCGFFGGGGGFGGGGGGGGDGGFGGFGGGGEGFGGGGGGCFGGGGGFFFEGGGGGGGGGGFGGGG@CEEGFCGGFGGGGGGGDGGG8CFGGFGGGGGGFFFFEFFEEEGGGGFGGGGGGFDFEFGFFFGCDGGGGGGGGGGFGFGFGGFGGGGGGGFCCDFGFDEFFCG<FFDGGGGGFGGFGFGFCAD;EFGFGF,,>FGGEEFGGGGGGFGGGGEFCCCGFC8C5:88CGFF+;C7C99FC7CEE<?CE9EF8*;E;6<C+<3:=CCEC5CC5@DC*<+<CF036?@7*5:CFCF7
@M03152:184:000000000-AWYW1:1:2107:23985:6947 1:N:0:CCACTACTATACCTGT
AAGCTCGTAGTTGAATTTCGGGGGCATTCAGGCCAAAGCTCGTCCTTGTGGCGTGGCTGGGTCTGGGCTTCCTACGTTTGGATAGTGGGCAACCGCTTCCAATCATTTACTTTGAAAAAATTAGAGTGTTCAAAGCAGGCGTAACCTTGCCATTGAATATTACAGCATGGGATAATAGAATATGACGTTGGTCTTATTTTGTTGGTTTCTAAGGCTGATGTAATGATTAATAGGGATAGTTGGGTGGAATTCTCGGGTGCCAAGGAACTCCAGTCACCCACTACTATCTCGTATGCCGTCT
+
CC@C9FGFGGGGGGGGGGGGGGGGGGGGGGGGGGGGGGGGGGGGGGGGGGGGGGGGGFGGGGGGGGGGFGCFGFGGGGGGGGGGGGGGGGFGGGGGDGGGFGGGGGGG<FGGGGGGFGDGGGGGGGGGGGDFFFGGGGGGEGGGGGGFDGGFGGCFGGCGGGFBFFGGGGGDFFGGDFCFFFGGGGG*DBFFFFFGFGFGGGGGGGGGFCFF9EGGGGGFCF,2>;CCBCFECFFFCE6ACGF5**3:9?C111=*CFE>FFFGDEFGFF6DFG4:7D5DE6++++++08*119*0<*>9*
@M03152:184:000000000-AWYW1:1:2107:22339:6969 1:N:0:CCACTACTATACCTGT
AAGCTCGTAGTTGAATTTCGGGATCAATTTACTGGTCGTGCCTATGGTACGTACTGGTTTTGTTGGTTCCTCCTTTCTGGGGAGCCGCGATGTCATTAACTTGGTGTCGCGGAGAATCAGGACTGTTACTTTGAAAAAATTAGAGTGTTTAAAGCAGGCTAACGCTTGAATACATCAGCATGGAATAATGAAATAGGACGTTTGATCCTATTTTGTTGGTTTCTAGGGTCGACGTAATGATTAATAGGGATAGTTGGGTGGAATTCTCGGGTGCCAAGGAACTCCAGTCACCCACTACTAT
+
CCCCCGGGGGGGGGGGGGGGGGDGGGGGGGGGGGGGGGGGGGGGGGGGGGGGGGGGGGGGGGGGGGGGGGGGGGGGGGGDGDEGDGGGGGGGGGGGGGGGGGGGGGGGGGGGGGGGGGGGGGGGGFFEGGFGGGGGGGGGGAFGGGFGGGFGFFGGGGGGGGGGGGGGGGGGGGGFGFGGGGG?FGGGGGAEGFGGFFGEGGGGFFGGEF9BEGCGGGGGGGFGGGGDGGGGGG=*;EGDG79@C+CC66CFGGF7C=EGCFCGG?FFG5E5=37795@476AC+<CEF*:C*9CE+7:**
@M03152:184:000000000-AWYW1:1:2107:7206:6993 1:N:0:CCACTACTATACCTGT
AAGCTCGTAGTTGAATTTCGGGATCAGTACGCTGGTCGTACCTTCGGTATGCACTGGTGTCACTGGTTCCTCCCTTCTGACGAACCGTCATGCCATTCACTTGGTGTGGCGGGAAGTCAGGACTGTTACTTTGAAAAAATTAGAGTGTTTAAAGCAGGCTCACGCTTGAATACATTAGCATGGAATAATGAAATAGGACGTTGATCTTATTTTGTTGGTTTCTAGGATTGACGTAATGATTAATAGGGATAGTTGGGTGGATTTCTCGGGTGCCAAGGAACTCCAGTCACCCACTACTATC
+
CCCCCFGGGGGGGGGGGGGFGFGGGGGGGGGGGGDGGGGGGGGGGDFGGGGGGFGGGGGGGDGGGGGGGGGGGEGGGGGGGGGGGGGGGGGGGGGGGGGGGGGFFGGGGGGGCGDGGGGFGGGGGEFFGGGGGGCGFCFGGDCFA<BFGFGGFGGGABFECFGGGGGGFGGG9FFFGGCEBGGGFGGGGGDFCFCG,D7FFF,*@CFF9C<FEGFF,A=EC;EB,?8CFFCFGEFGFG7+;AFEGD+2*:C+9=+?CED5=++3*<+**/:7:77D:CFC*<9++333<=7C5**+2<:7*
@M03152:184:000000000-AWYW1:1:2107:20908:7024 1:N:0:CCACTACTATACCTGT
AAGCTCGTAGTTGAATTTCGGGATCAATTTATTGGTCGTGCTATTGTACGTACTGGTATTATTGATTTCTACCTTCTGACGAACCATGATGTCATTAATTTGGTGTCTTGGGGAATCAGGACTGTTACTTTGAAAAAATTAGAGTGTTTAAAGCAGGCTCACGCTTGAATACATTATCATGGAATAACGAAATAGGACGTTTGATTCTATTTTGTTGGTTTCTAGGATCGACGTAATGATTAATAGGGATAGTTGTGTGGAATTCTCGGGTGCCAAGGAACTCCAGTCACCCACTACTACT
+
<@@BCGGFGGGGGGEFGGC@BCECF<CGGCEE9CFGGGECGGFGGGGGGG<E@GGGGFFGGEF9CFDE<FFFCFFC<EFAF@FGG<FFAFGGAEFG9,EFCFFGGCEAD9<FG7FGGGGCCGDFGGGGGAA<AFED8FEGGFFEECFFG?EE,?E@@FEDEFFEGC=EFF9<DFFC,CFFDFFGGGGCBG7CFGDCDCCFFCE9FGGFA=FFGE:@>EG>FGG,EF6D@B8B>:==F7:DFDD7:=84,=;??,1,=CC7,6CC:EFD**7)5*:*;C)2;FCC6+?9<+9FF7<6CGG**
@M03152:184:000000000-AWYW1:1:2107:11117:7025 1:N:0:CCACTACTATACCTGT
AAGCTCGTAGTTGAATTTCGGGGGCATTCAGGCCAAAGCTCGTCCTTGTGGCGTGGCTGGGTCTGGGCTTCCTACGTTTGGATAGTGGGCAACCGCTTCCAATCATTTACTTTGAAAAAATTAGAGTGTTCAAAGCAGGCGTAACCTTGCCATTGAATATTACAGCATGGGATCATAGAATATGACGTTGGTCTTATTTTGTTGGTTTCTAAGTCTGATGTAATGATTAATAGGGATAGTTGGGTGGAATTCTCGGGTGCCAAGGAACTCCAGTCACCCACTACTATCTCGTATTCCGTCT
+
CCCCCGGFGFGEFGFFGFGGDGFEGGGGGGGGGGFGFFGFDFGGGGGFFFGGGCDE7<CFGFGGGCFEGGEFGGG@FGGDGEFGDFFG@CFGGGGGGEGGEFGFGGGGCFGFCC9EE9FEFCD,BFEGCFGGFEFFGGGECGEGDFGFGG@FFG,:=DEFGFFFFGGGGGG@>*@FF@CEEFFCBF8CFFC>>CFDGGGGGEGF,>FGBE<,@2@;,,@<C9,BE@F9=,?C++3*=CCAC++:C78:?7>99+=5*A8/CEECG=F67+<6C>*:DF:<*2++++0AF?*;7<*<:C0*1
@M03152:184:000000000-AWYW1:1:2107:21895:7101 1:N:0:CCACTACTATACCTGT
AAGCTCGTAGTTGAATTTCGGGCCTGGCTAGGCGGTTTAGCCGCAAGGTTAGTACTGCTTCGGTTGGGCCTTTCCTTCTAGGGAACTAGCGTGCGCTTTATTGAGTGCGCTAGGGATCTAGGACTGTTACTTTGAAAAAATTAGAGTGTTTAAAACAGGCTTATGCTTGAATAAATTAGCATGGAATAACGGAATAGGACTTTGTTTCTATTTTGTTGTTTTTCAGAAACGAAGTCATGATTAATAGGGATAGTTGGGTGGAATTCTCGGGTGCCAAGGAATTCCAGTCACCCCCTTCTAT
+
CCCCCFFFGGGG9FGGGGGGGGGGGGGGC-EGF@CFGEGFG8@FC@FFGGFGGD,FFCGFFCFGGGE7EFCFCFGGGAF?FGGGCCF9?CFECF>CF@F9FFF9FGCF:C::CGGBFFE,<,,:EEFGGGCGG,<FFGGGGC95C9<FFG8DCGF@FFG7FE<@F9FACGFC9,3@@=B,,@:7D<D;F,C**1*,?,,75<EFGGGGGFGGGFBFGF:CFGF?9,BC:E58;5/+3+A+@FF+<+>7**2*+=EFF5*1:8<C9+AC55=FC*7:**)22++<77+398C+:))/*22*0
@M03152:184:000000000-AWYW1:1:2107:19717:7204 1:N:0:CCACTACTATACCTGT
AAGCTCGTAGTTGAATTTCGGGATCAATGAGTTGGTCGTGCCCTTGGTATGAACTGGCTTTATTGGTTCTCACCTTCTAATGAACCATAATGTCATTCATTTGATGTTTTGGGGAATTAGGACTGTTACCTTGAAAAAATTAGAGTGTTTAAAGCAGGCTCACGCTTGAATACATTAGCATGGAATAATGAAATAGGACATCGCATTCTATTTTGTTGGTTTCTAGGATCGATGTACTGATTAATAGGGATAGTTGTGTGGAATTCTCGGGTGCCAAGGAACTCCATTCACCCACTATTAT
+
CCCCCGGGEGGGGGGGGGFGGGGGFGGGFCFGGGCGGGG@ECFGFGGGGGCFGGG,CFG?FCGGEGGGCFGGGGGGGGFCFFCDFGGG9@FFFGGGD<,CEGGDFGGGGGGGGGGGGGGF,CCFAFFCEGGGGGGCFFGGGA8<<FGGG<FFF,EFGGGGEFFFFGGDE<F,55CFG?DDF9FGGGFGG;FFA9;DF9AAFE7C:FFFFAFGAF=CF,,BDE9DC9@,,3>*@;D:,,,5+<>CF>,,A7;EFGGG,/CC*?,?FEGC5*7*=CC+*8)7:6A+<>+?FFFCCCC6>+2+2
@M03152:184:000000000-AWYW1:1:2107:19354:7241 1:N:0:CCACTACTATACCTGT
AAGCTCGTAGTTGAATTTCGGGCCTGGCCGGGCGGTCTGCCTAACGGCACGTACTGTCTGGGCGGGCCTTACCTCTTGGTGAGCCGGCGTGCCCTTTGTTGGTGTGCGTCGGGGAACCAGGACCTTTACCTTGAGAAAATTAGAGTGTTCAAAGCAGGCCTATGCCTGAATACATTAGCATGGAATAATAAAATAGGACGCGCGGTTCTATTTTGTTGGTTTCTAGAGTCGCCGTAATGATTAATAGGGATAGTTGGGTGGAATTCTCGGGTGCCAAGGAACTCCAGTCACCCACTACTAT
+
CCCCCGGGGGGGGGGGGGGGGGGGGGGGGGGGGGGGGGGGGGGGGGGGGGGGGGGFGGGGGGGGGGGGGGGGGGGGGGGGGGGGGGGGGGGGGGGGGGGGGGGGGGGGGGGGGGGGGGGGGGGGGGGGGGGGGEGFGDFGGGGGGFGGGGGGGGGGGGGGGCGGGGGGGGGFGGGGGGFGGGGGGGGGGGGGFGGG6@CGGEGGGCEGGFGGGGGGG8EGGGGGG799CFEDGGG5CFG?CFGFEG7C6:CFFGF?F5CED8CEFEF:E=EC5D4DC4;CFFC9FFC9<@FEFGGF<CC:0
@M03152:184:000000000-AWYW1:1:2107:25658:7264 1:N:0:CCACTACTATACCTGT
AAGCTCGTAGTTGAATTTCGAGGGTCATTTGGCCGGGCCTACTTGGCTTGTCTGAGTAGGCATTCTGGATCCAAGGGCCCTGTACCACTTCTTGGGGAACTAGTCTACTTTTTATTGAGTTGGGCTAGGGAGCCAAGACTTTTACCTTGAAAAAATCAGAGTGTTCAAAGCAGGCATATTTGCTCGAATACATTAGCATGGAATAATAGAATAGGACCATGGTTCTATTTTGTTGGTTTATAGAACCAAGGTAATGATTAATAGGGATAGTTGGGTGGAATTCTCGGGTGCCAAGGAACTC
+
CCCCCGGGGGGGFGGGGGGGCEGGGGGGGGGGGGGGGGGGGGGGGGGGGGGGGGGFGGGGGCFGGGGGGGGGGGGGGGGGGGGGGGGGGGGGGGGGGGGGGGFGGGFGGGGGGFGGGGGGGFGGGDGGFGGGGGGGGGGGGGGGGGGGGGFEGGGGGCGGGGGGGFGGGFGGGGGGGGGGGGGGGGGFGGGGFFGGGGGGFGCFGFGGDCGGGFFCFFGGGGGGGGGGGGGGGGGGGGGCCGAFGDFGG5DFF7CFCFGDGGF+8CFFCCCC+9DC*>5=FF7ECE5CGD3EGCFFFGGGF
@M03152:184:000000000-AWYW1:1:2107:22301:7269 1:N:0:CCACTACTATACCTGT
AAGCTCGTAGTTGAATTTCGGAATCAATTTGTTGGTCGTGCCTCGGTACGTACTGGTATTATTGGTTTCTACCTTCTGAAGAACCTTGATGTCATTAATTTGGTGTCTTGGGGAATCAGGACTGTTACTTTGAAAAAATTAGAGTGTTTAAAGCAAGCATACGCTTGAATACATTAGCATGGAATAATGAAATAGGACGTTTGATTCTATTTTGTTGGTTTCTAGGATCGACGTAATGATTAATAGGGATAGTTGGGTGGAATTCTCGGGTGCCAAGGAACTCCAGTCACCCACTACTATC
+
CCCCCCGGEGGGFFGGGGGGG;EFGGGGGGGGGGGGGGGGGGGGGGGGGGGGGGFGGFGGGGGAEFGGGGGGGGGGGGGFGGGGGGGGFGGGGGGGFEGGGGGGGGGGGFGCGEFGGGGGCGGFGGGGGGGG9FEFGGGGGGDEGGGGCEFFGGGGFG?FGGCFGGGGGGCGGGGCFGAFGGFGGFEFGF=AFGGGAFCBFD+3<CFGGGGGGGGGGGGGGFGFFFGGFC*>:E5DF?CGGF7CF+4;CEFFGGFG5CE7@9BFFFF5C*C5CCF4;CA4FGGGFGF9C@;@FDFGGFGF7
@M03152:184:000000000-AWYW1:1:2107:16350:7275 1:N:0:CCACTACTATACCTGT
AAGCTCGTAGTTGAATTTCGGGGTTAGTAGGCTGGTCATGCCACCGGTATGTACTGGTCTTACTGATTCCTCCTTCCTGATGAACTGTAATGCCATTAATTTGGTGTTGCAGGGAATCTGGACTGTTACTTTGAAAAAATTAGAGTGTTTAAAGCAAGCTAACGCTTGAATACATTAGCATGGAATAATGAAATAGGACGTTCGATCCTATTTTGTTGGTTTCTAGGATTGACGTAATGATTAATAGGGATAGTTGGTTGGAATTCTCGGGTGCCAAGGAACTCCAGTCACCCACTACTAT
+
CCCCCGGGGGGGGGGGGGGGGGGGGGGGGGGGGGGGGGGGGGGGGGGGGGGGGGGGGGGGGGGGGGGGGGGGGGGGGGGGGGGGGGGGGGGGGGGGGGGGGGGGGGGGGGGGGGGGGGGGGFGGGGGGGGGGGGGGGGGGGGGGGGFGGGGGGFFFGFGGGGGDGGGGGGGGGGGGFGGGGGGGGGGGGGGGCFGGFGGGGFGCECFEGGGGGGGGGGGGGGGGFGCFGG6:;CEFEFGFFGG7:@@7C7C66CFFF*=B58=FGCE<C5ECC5CGF45CGEFF6C+CF8FF7CDGGGGG7
@M03152:184:000000000-AWYW1:1:2107:23739:7299 1:N:0:CCACTACTATACCTGT
AAGCTCGTAGTTGAATTTCGGGCCTGGCTGAGTGGTCTTGCCGCAAGGTAAGCACTGCTCTGGTCGGGCCTTTCCTTCTGGGGAACCAGTGTTCTCTTAACTGAGTGCGCTGGGGATCCAGGACTTTTACTTTGAAAAAATTAGAGTGTTTAAATCAGGCCTACGCTTGAATACATTAGCATGGAATAATAGAATAGGACTTTGGTGCTATTTTGTTGGTTTCTAGGATCGAAGTAATGATTAATAGGGATAGTTGGGTGGAATTCTCGGGTGCCAAGGAACTCCAGTCACCCACTACTAT
+
CCCCCFGGEGGGGGGGGGGF:FEGGFGGGGGG<CFGGGCFGGGGGGEGGGGGGGGGGGDGFEFF<@FDEFGGGGGGGGACFFEFGGGGCGGGFEFCFGE<EFFGGG9?FBFE+CFCFGGGD8FFGGGGGGGGGCFFGGGEFF9<FCFGFGCGGF,CF<DGDEGCFGGGGG8DGGGGFDGG9=FGGDE;,C9FFFGGGGF?CGFF,@CGCDFFG9DFF6CEGECGCFFCGGG5:8FCFFCGGGFGCCC+*:D=EGG765CEC*BFGDFFD*7CED:*9F)9FGF7088CF=7+:<DC+<>C*
@M03152:184:000000000-AWYW1:1:2107:5338:7360 1:N:0:CCACTACTATACCTGT
AAGCTCGTAGTTGAATTTCGGGATCAGTACGCTGGTCGTACCTTCGGTATGCACTGGTGTCACTGGTTCCTCCCTTCTGACGAACCGTCATGCCATTCACTTGGTGTGGCGGGAAATCAGGACTGTTACTTTGAAAAAATTAGAGTGTTTAAAGCAGGCTCACGCTTGAATACATTAGCATGGAATAATAAAATAGGACGCGCGGTTCTATTTTGTTGGTTTCTAGAGTCGCCGTAATGATTAATAGGGATAGTTGGGTGGAATTCTCGGGTGCCAAGGAACTCCAGTCACCCACTACTAT
+
CCCCCGGGGGGGFGGGGGGGGGGGGGGGGGGGGGGGGGGGGGGGGGGGGGGGDGGGGGGGGGGGGGGGGGGGGGGGGGGGGGGGGGGGGGGGGGGGGGGGGGGGGGGGGGGEGGGGGGGDDFGGGGGGGFGGGFGGGGGGGGGGGGGGGGDFGGGGGGGGG9>FGGGFGGGGGFFFGAEDGFGCFGGGGGGFFBDF7:FGGEDFCGGG?9FGGGCFG=8CFGCCC+BFGGDGG*888C9<:+CC?:A7E?CCFFFG?58/*/0AF+0<7=5C=D<C97>CGFGGGCA0+7:+:*/*<<:**
@M03152:184:000000000-AWYW1:1:2107:3798:7403 1:N:0:CCACTACTATACCTGT
AAGCTCGTAGTTGAATTTCGGGCCTGGCCGGGCGGTCTGCCTAACGGCACGTACTGTCTGGGCGGGCCTTACCTCTTGGTGAGCCGGCGTGCCCTTTGTTGGTGTGCGTCGGGGAACCAGGACCTTTACCTTGAGAAAATTAGAGTGTTCAAAGCAGGCCTATGCCTGAATACATTAGCATGGAATAATAAAATAGGACGCGCGGTTCTATTTTGTTTGTTTCTAGAGTCGCCGTAATGCTTAATAGTGATAGTTGGGTGGAATTATCGGGTGCCAAGGAACTCCAGTCACCCACTACTAC
+
CCCC@EGGGGFGGFFGGGGC+CFGGGCGGGGDGGGGGGGGGD<EGGGGGGGGGGGGCFGCFC8CEGGEEACFGCFCGEFEF,E,EF:FCCG7<FDGGGGFFGEGBFGGEC@FEEEFFDCEF*:DFGGCGF;F@FGGF8:C@FAFFFC@C;CFAAFFC@BFFCGGGGFGGCGFG9?ACF,,?FCFGGGGGGG7CGG7C?+:88>EE8:EGGCF90<E6*;*;*0<C9CGEFG5EEECC79+2<<+2:C+337C+++<68CE5*0A4+2CE==9C5*09*)***+3008<C4>9/39*+<?7*
@M03152:184:000000000-AWYW1:1:2107:9823:7410 1:N:0:CCACTACTATACCTGT
AAGCTCGTAGTTGAATTTCGGGACCAGCATGTTGGTCGTGCCTCGCTACGTACTGGTCTTGTTGGTTTCTCCTTTCTGTCGAACCATAGCGTCATTCTTTTTATGTTCTCGGGCTTTTGCAGTGTTATCTTTAAAAAATTAGTGTGTTTAATGCAGGCTCACGCCTGATTAAATCATCATCATATAATAATATAGGACATCGCCTTCTTTTTTTTTGTTTTCTTGGATCGAAGTTGTGATTAATAGTGATGATTGGTTGGTTTTATCTTGTGGTAACGAACTCCGGTCTTCCCACTATATA
+
CCCCCGGGGGGGGGGGGGGGGD:F,,,C6-CCFGFGG+@FGG,E@+8,+,;,C,,,;,<C,6,,,B,C6,,,,,C,C,9,CF<F@,E,,,8C,?E<,,<,C,,,5C,,,,,,@++,:,:,,,::@F<,,,,,5,5?5F<<CB8,,,BFE,,,75BF87,3:5,,+:A,,5?,3,,C,,33,,,,,C=D,83@=>,,,,@,><+33+,7,7F<C7>F*02:8,?,,,6,,4*,/11+521+;C;CF++412++5+1*1*3*3*28+=++++171**0**./*/+22/****2+20**<7**2
@M03152:184:000000000-AWYW1:1:2107:6570:7435 1:N:0:CCACTACTATACCTGT
AAGCTCGTAGTTGAATTTCGGTTAATAAAAGTTAATGTCTATCTTTTCAGATGTGTACTATATTTTTATTTCCTTCCTTTTGAATATACTCCTTACTTTAAAATACTTTTTAAATAAGGATAAAAGTATTTCAAATCTTTTACTGTGAAGAAATTAGAGTGTTCAAAGCAGGCGTAACCTAGCCTTTGAATATATTAGCATGGGATAATGAAATAGGACTTTTTTTTTACTTTCGTTGGTTTATAATACTTAGGTAATGATTATTAGTATTAGTGGGTTGGAATTCTCTGTTCCCATGAAA
+
C@<CCEGFGGGGGGGGGFFDGCFFGGCGGGGGCFFFGGGGGDFGGGGGGGAFGGGGC<FCEFGGGGGGGEGGGGGGGGGGGE:FGAFGFFG8FFGFGGFEGGDG9@FGGGGCFFF9FE99CDFGFCFFFGGFCFFDCFGGG9CFFFACFCEF8FEGF9<ECFGG9EF9FCE7CBFCEEGGCCDEEEFAF;FFGAFECBFCFGFFFG8AF9D,@FF,,@=DEB=,63@8DAGDC,+@@,,5<8,@@+,,5B<;,2D2,5,,55,,252,,,,+5=+**)))*,,5:,4,1=+++22<+*0:+
@M03152:184:000000000-AWYW1:1:2107:13478:7443 1:N:0:CCACTACTATACCTGT
AAGCTCGTAGTTGAATTTCGGGATCAAGGGATCGGTCATGCCTTGGTATGTACTGGTCTTACTGGTTCTCACCTTCTAAAGAACCATAATGTCATTTATTTGATGTTATGGGGAATTAGGACTGTTACCTTGAAAAAATTAGAGTGTTTAAAGCAAGCTTACGCTTGAATACATTAGCATGGAATAATGAAATAGGACATCAGATTCTATTTTGTTGGTTTCTAGGATCGATGTAATGATTAATAGGGATAGTTGGGTGGAATTCTCGGGTGCCAAGGAACTCCAGTCACCCCTTACTATC
+
CCCCCGGGGGGGGGGGGGGGGGGGGGGGGGGGGGGGGGGGGGGGGGGGGGFGGGGGGGGGGGGGGGGFGGGGGGGGGGGGGGGGGGGGGGGGGGGGGGGGGGGGGGGGGGGGGGGGGGGGGGGGGGGGGGGGGGGGFEGGGGGGGGGGGGGGGGGFGGGGGGGGGGGFFGGGGGGGGGFGGGGGGGCFFGGGGGGFDG?FGGGGGGGGGFFGGFGGF6BEGGGG:@EFGG6BCDFGG7=CFGGGGGCFFG>?D:9?5EGCE:EGDGE8*?FD*;CC<DFGFGG6:+B9?AF***2=CGFD+
@M03152:184:000000000-AWYW1:1:2107:11054:7490 1:N:0:CCACTACTATACCTGT
AAGCTCGTAGTTGAATTTCGGAATCAATTTGTTGGTCGTGCCTCGGTACGTACTGGTATTATTGGTTTCTACCTTCTGAAGAACCTTGATGTCATTAATTTGGTGTCTTGGGGAATCAGGACTGTTACTTTGAAAAAATTAGAGTGTTTAAAGCAAGCATACGCTTGAATACATTAGCATGGAATAATGAAATAGGACGTTTGATTCTATTTTGTTGGTTTCTAGGATCGACGTAATGATTAATAGTGATAGTTGGTTGGAATTCTTGGGTGCCAAGGAACTTCAGTCACCCACTACTATC
+
CCCCCGGGGGDGGGGGGGGGGEGGGGGGGGGGGGGGGGGGGFGGGEGGGGGGGGGGGGGGGGGGGGGGGGGGGGGGGGGDGFGGGGGGGGGFGGGGGGGGGGGGFFGGGGGGGGFFGFGGGGGGGGFFGDGGAGGGCFGGGGGGFGGGGGGGGGGGGGGGGGFGGDGGFFFGGGGGGGGGFFGFDFAEFEDDGGGGGGGGFG+,8FFFFFFGGFFC8,@DE;DF;FFFCEEGGE8EGFEFF=CF,@,<,5:=FFFC*:CC,?<E:E,,+*:7*CF453)2=F+>B<EF762*1:>FG?CF7
@M03152:184:000000000-AWYW1:1:2107:22301:7545 1:N:0:CCACTACTATACCTGT
AAGCTCGTAGTTGAATTTCGGGCCTGGCCGGGCGGTCTGCCTAACGGCACGTACTGTCTGGGCGGGCCTTACCTCTTGGTGAGCCGGCGTGCCCTTTGTTGGTGTGCGTCGGGGAACCAGGACCATTACCTTGAGAAAATTAGAGTGTTCAAAGCAGGCCTATGCCTGAATACATTAGCATGGAATAATAAAATAGGACGCGCGGTTCTATTTTGTTGGTTTCTAGAGTCGCCGTAATGATTAATAGGGATAGTTGGGTGGAATTCTCGGGTGCCACGGAACTCCAGTCACCCACTACTAT
+
CCCCCGGGGGGGGGGGGGGGGGGGGGGGGGGGGGGGGGGGGGGGGGGGGGGGGGGFGGGFGFGGGGGGGGGGGGGGGGGGGGGGGGGGGGGGGGGGGGGGGGGGGCGGGGGGGGGGGGGGGGGGGGGGGGGGGGGGGGGGGGGGGGGGGGGGGFGGGGGGGGFEGGGGCFGGG@FGFFGGGFGGFGGFGFGGCGGGF?CEGEGGGEGGGGGGGGGGGEFEGGFGFFFGGGGGGCEGGGF7CGGGCD9?F?CC6CF+<EGG*80<C<EED==C5CCF*109EEC@F?<FCFFCFGGF6EFC7
@M03152:184:000000000-AWYW1:1:2107:17458:7558 1:N:0:CCACTACTATACCTGT
AAGCTCGTAGTTGAATTTCGGACCTGGCCGGGCGGTCCGCTTAACGGCGTGTACTGTCTGGCTGGGCCTTACCTCTTGGTGAGCCGGCGTGCCCTTTATTGGTGTGCGTCGGGGAACCAGGACTTTTACCTTGAGAAAATTAGAGTGTTCAAAGCAGGCCTATGCCCGAATACATTAGCATGGAATAATAAAATAGGACGTGCGGTTCTATTTTGTTGGTTTCTAGAGTCGCCGTAATGATTAATAGGGATAGTTGGGTGGAATTTTCGGGTGCCAAGGAACTCCAGTCACCCACTACTAT
+
CCCCCGGGGGGGGGGGGGGGGGGGGGGGGGGGGGGGGGGGGGGGGGGGGGGGGGGGGGGGFGGGGGGGGGGGGGGGGGGGGGGGGGGGGGGGGGCGGGGGGGGGGGGGCEGGGGGGGGGGGGGGGGGGGGGGGGGGGGGFFFFGGGGGGGGGGGGGGGGGGGGGGGFGCGGGFFGGG9FGGGGGGGGGGGGGGGGGGGGDGGFGGFGGGFGGGGGGGFE:FGGGG7EFGGGGGG=88ACF7FFGGF7?*:DEEGF+88ECCCFC4+<<EC=C=DFD**8>C*<<C?C<CFGGGGDFCFDG*
@M03152:184:000000000-AWYW1:1:2107:25542:7559 1:N:0:CCACTACTATACCTGT
AAGCTCGTAGTTGAATTTCGGGATCAATTTATTGGTCGTGCTATTGTACGTACTAGTATTATTGATCTCTACCTTTTGACGAACCATGATGTCATTAATTTGGTGTCTTGGGGAATCAGGACTGTTACTTTGAAAAAATTAGAGTGTTTAAAGCAGGCTCACGCTTGAATACATTAGCATGGAATAACGAAATAGGACGTTTGATTCTATCTTGTTGGTTTCTAGGATCGACGTAATGATTAATAGGGTTAGTTGGGTGGAATTCTCGGGTGCCAAGGAATTACAGTCACCCACTACTACC
+
AC@A-CFG@FFGFFGFFCGCGFCFGCGG9FGGGF9FFGFFCGFGGGGCAFECDGGFG<<AEGG9FFGFAFFFFDEDDDCECCEC6,CEAFFFFFFG,<9CFDEFDE<?F<FFGGE@=EAFCDGFF9FGGFAEG,FFDF<FGCD,CE<BF@9ECGGGFEGFFGGGG7FGCFGGF<9AC,C@CDCCFGGD>CC=FDE8=F7@F@8BCEDGGF,7,8E<,3@@DC,@,,37BE**:85:@CGFC2,=C7CF,0?CE:9,=:CE5+>E7C;8=**1/7:4*9A4+++1;<CC97**21*+03:**
@M03152:184:000000000-AWYW1:1:2107:10720:7579 1:N:0:CCACTACTATACCTGT
AAGCTCGTAGTTGAATTTCGGGGTCAGTAGGTCGGTCGTGCCAACGGTATGAACTGGTCTCACTGATTCCTCCCTCTTGTAGAACCGTGATGCCATTAACTTGGTGTTGCGGGGAAACAGGACTGTTACTTTGAAAAAATTAGAGTGTTTAAAGCAGGCTAACGCTTGAATACATTAGCATGGAATAATGAAATAGGACGTCGATCTTATTTTGTTGGTTTCTAGGGTTGACGTAATGATTAATAGGGATAGTTGGGTGGAATTCTCGTGTGCCAAGGAACTCCAGTCACCCACTACTATT
+
CCCCCGGGGGGGGGGGGGGGGGGGGGGGGGGGGGGGGGGGGGGGGGGGGGGGGGGEFGGGGGGGGFGGGGGGGGGGGGGGGGGGGGGEFGGGGGGGGCFGFGGGGGGGGGGGGGGGGGGGGFFGGGGFFFGGCFGGFGGGGFGG<FGAEGGGGGFGGGGGGGGGGGGGG7CDE9CEGGGGDCFGDFGFGGCGBFGDFF7FFECCEFFFFGGGG?CGG5::B?9?99FGGGCFE888*<CFFFECC:AD?FFGGGG?CG>EC99ECFFD*:CD+::C7<7FFGGF8+<C:9C8*5D+02?D7
@M03152:184:000000000-AWYW1:1:2107:14820:7580 1:N:0:CCACTACTATACCTGT
AAGCTCGTAGTTGAATTTCGGGCCTGGCTGGGTGGTCTGCCTTATGGTGAGTACTCCTTTGGCTGGGCCTTTCCTTCTGGAGAGCCGGCATTCCCTTCACTGGGTGTGTCGGGGATCCAGGACTTTTACTTTGAAACAATTAGAGTGCTCAAAGCAGGCTTCTTGCTTGAATATATTAGCATGGAATAATGGAATAGGACGTTGTGGTTCTATTTTGTTGGTTTCTAGGACCCCCGTAATGCTTAATAGGGATAGTTGGTTTGTATTCTCGGCTGTCAAGGAACTCAAGTCACCAACTACT
+
A-6A-EFFE<CCE<FGGAFEG77CFDFFCF;,-6@@CFEGGFFGGGGGFGCEAFF,CECC,CEEG::@CCECG@FF9C@6E@,@CE@EFGGFC?CF<FDEFAD,EFEGCGG7F@74D=FFF7FGACC<FEEFADFF<,45:?,BF?FFGAA,E,DFG7FG,BDF9FDD98>@DD,FFEFA=EA,,>EC,=D,>,@D9,>:*C7>FE7DD,<,@@DCC46>,6>67BCG,,2:*=/88**=:+<+9+>112*:F*0=;++*/**2+12+4+:**/9*9**2+*2*C9+++9:3+7*2;F**0
@M03152:184:000000000-AWYW1:1:2107:17404:7592 1:N:0:CCACTACTATACCTGT
AAGCTCGTAGTTGAATTTCGGGATTAATTTATTGGTCGTGCAATCGTACGTACTGGTATTATTGATTCCTACCTTCTGACGAACCATGATGTCATTAATTTGGTGTTATGGGGAATCAGGACTGTTACTTTGAAAAAATTAGAGTGTTTAAAGCAGGCTCACGCTTGAATACATTAGCATGGAATAACGAAATAGGACGTTTGATTCTATTTTGTTGATTTCTAGGATCGACGTAATGATTAATAGGGATAGTTGGGTGGAATTCTCGGGTGCCAAGGAACTCCAGTCACCCACTACTATC
+
CCCCCGGGGGGGGGGGGGGGGGDGGFGFGGGGGFGGGGGGGGGGGGGGGGGGGGGGGGGGGGGFGGGFFFGGGGGGGGGGGGGGGGGGGGGGGGGGFGGGGGGGGGGGGGGGGGGGGGGGGGGGGGFGGGGGGGGGGGGGGGGGGGGGGGGGGCFFFGF<EGFGGGFFFF9EFGGGDFFFFFFGGFGGCCCFGGFG9DFBFFCDGEEECGGGG9DFF7DGGC@ADFFGCC>>CEEFGD??CGCGG@EC6AFCFFFF8C*:EF9C>FFEC5FDCGGFCF;4=CGG<FCCFF98FGG6C?FC7
@M03152:184:000000000-AWYW1:1:2107:17873:7651 1:N:0:CCACTACTATACCTGT
AAGCTCGTAGTGAATTTCGGGAGTTTTCAGGTCAAAGCTCGTCCTTGTGGCGTGGCTCGATCTGTGCTTCCTATGTTTGGGTAGCGGGCAACCGCTCTCAATCGTTTACCTTGAAAAAATTAGAGTGTTCAAAGCAGGCGTAACCTTGCCATTGAATATTACAGCATGGGATAATAGAATATGACATTGGTCTTATTTTGTTGGTTTCTAAGGCTGATGTAATGATTAATAGGGATAGTTGGGTGGAATTCTCGGGTGCCAAGGAACTCCAGTCACCCACTACTATCTCGTATGCCGTCTT
+
CCCCCGGGGGGGFGGGGGGGGGFFGGGGGGGGGGGGGGGGGGGGGGGGGGGGGGGGGGGGGGGGGEGFGGGGGGGGGGGGGGGGGGGGGGGGGGGGGGGGGGGGGGGGGGGGGGGGCFCFGGGGGGGGGGGGGGGGGGGGGDEGGGGGGGGGGFGFGGGGGGGGGGGGGG?FGGGGGGGGGGGGGGGGGGGGGGGGGGGGGGGGGFD9D9FG@78F79CGGFFGF9CFEGGGGDFFGGGGGGEGGDFFCEFGGGGCFGGGGGDFGGGGGGGGGFFGFGF<A?FGGG?E7>F=FGGGEEDC5
@M03152:184:000000000-AWYW1:1:2107:15076:7739 1:N:0:CCACTACTATACCTGT
AAGCTCGTAGTTGAATTTCGGGATCAATGAGTTGGTCGTGCCCTTGGTATGAACTGGCTTTTATTGGTTCTCACCTTCTAATGAACCATAATGTCATTCATTTGATGTTTTGGGGAATTAGGACTGTTACCTTGAAAAAATTAGAGTGTTTAAAGCAGGCTCACGCTTGAATACATTAGCATAGAATAATGAAATAGGACATCGCATTCTATTTTGTTGGTTTCTAGGATCGATGTAATGATTAATAGGGATAGTTGGGTGGAATTCTCGGGTGCCAAGGAACTCCAGTCACCCACTACTA
+
CCCCCGGGGGGGGGGGGGGGGGGGGGGGGGGGGGGGGGGGGGGGGGFGFGGGGGGGGGGGGGGGGGGGGFFCFGGGGGGGFGGGGGGGGFGGGGGFGGG<FFFC,CFGGGGFEGGGGGGGCFFFFGGGGGGGCFGFG,?FGFGGDFGGGGGGGGGGGGGGF@FGFGCECFFGGFFFFGGFEEFABEDDDGGGGGGGGFFEDGFGDDE:DC;FGFCADFGGGGGAA@>,@;FEDF7DG7EFCED79E7,=A7:DCDCD,1B5EGGGGCFC5C3*8CCFF486@8?FFGGC*7CC*:CF6C>*
@M03152:184:000000000-AWYW1:1:2107:21061:7786 1:N:0:CCACTACTATACCTGT
AAGCTCGTAGTTGAATTTCGGGATCAATTTGTCGGTCGTGCCTCGGTACGTACTGGCATTATTGGTTTCTACCTTCTGAAGAACCTTGATGTCATTAATTTGGTGTCTTGGGGAATCAGGACTGTTACTTTGAAAAAATTAGAGTGTTTAAAGCAGGCATACGCTTGAATACATTAGCATGGAATAATGAAATAGGACGTTTGATTCTATTTTGTTGGTTTCTAGGATCGACGTAATGATTAATAGGGATAGTTGGGTGGAATTCTCGGGTGCCAAGGAACTCCAGTCACCCACTACTATC
+
CCCCCGGGGGGGGGGGGGGGGGGGGFDGGGGGGGGGGGGGGGGGGGGGGGGGGGGGGGFGGGGGGGGGGGDGGGGCFFFGGGGGGFD9,CFFGGGGFFGGGGFGGGGGGGGGDCFGGGGGGGGGGGGGGGGGGGGGCFGFGGGGAFFFGGGGAFGGDFFGGFGGGGGGGGDGGFGGGGGFF<DGGGGFF9EFGGFGFFG7FGGFGGGGGGGGGGGF78EFG;CG7CFGGGEGGGGDFG,<8@>CC>FCGGGGGF?FDGG7*BEGDGGGG5CG5;CDF5FGGG96:0<AE?F5:D7C6CF7*
@M03152:184:000000000-AWYW1:1:2107:13132:7810 1:N:0:CCACTACTATACCTGT
AAGCTCGTAGTTGAATTTCGGGGCCTCGCCGACCTGTCCGCCGTTCACTCGGTGCCGTACGGGCGGTGCGGTTCCTCCTTCTGGGCGTCCCTGCTGCCCTTCGCTGGGCCGGCGGGAGTACGCGTCCCAGATAGTTTACTGTGAAAAAATTGGAGTGTTCAAAGCAAGCGATTGCGGTTGAACAGATTAGCATGGAATAATGCAATAGGACCTATCGCGTTCTATTCGTTGGTTGAGAACCGGGGTAATGATTAATAGGGATAGTTGGGTGGAATTCTCGGGTGCCAAGGAACTCCAGTCA
+
CCCCCGGGGGGGGGGGGGGGGGGGGGGGGGGGGGGGGGFGGGGGGGGGFGGEGGGGGGGGGGGGGGGGGGGGGGGGGGGGGGGGGGGGGGGGFGFGGGGGGGGGGGGDGGGGGGGDF:FGGGGGGGGGFFFFDGGGGDGGGFGGGGFGGGGFGFGGFGGGGFGGGGGGGGGGGDCEGGGCGGGGFDFGGGGGGGFGFGEFGCFFGGGGGGGGCFFG5ECEGEG7CCFCGF8>CGG8+:<ECEDGGGGFGGGDGF7CCF6E8E86FFF6=EDDECGC:>877*1:;@GGGFGFFFFF66CG>
@M03152:184:000000000-AWYW1:1:2107:9425:7857 1:N:0:CCACTACTATACCTGT
AAGCTCGTAGTTGAATTTCGAGATCAGTACGCTGGTCGTGCCTTCGGTATGCACTGGTGTCACTGGTTTCTCCCTTCTGAAGAACCGTCATGTCATTAAGTTGGTGTGGCGGGGAATCATGACTGTTACTTTGAAAAAATTAGAGTGTTTAAAGCAGGCTTTGGCTTGAATACATTAGCATGGAATAATGAAATAGGACGTTTGTTCTTATTTCGTTGGTTTCTAAGATCGACGTAACTGTTACTAGGGATAGTTGGGTCGAATTCTCGGGTGCCATGGAAATCCAGTTACCCACCACTGT
+
@CCC9FB@@<@ECFFEFC@@FDG@<<@EFGDG;BEGGGGGD<CEAFGGDG<,,;EFGG8ECGFGGGGAEGFF@FCF8,E<CEEG<FEEG7EFC<CF<C9<FFGEC@F7CCEGGG7?,5,,C?EE,CE,<,5FF,?<CECDFECA<DF@9>DCG,,,::+><<CG<CGGDFC<@,;FFGF;F:FF9:,3@ECFC?@9<,>:C@@>,<B,B;FCFGGFD,=6BFDEGF+3B2*3*=/*/*+13++1=77+=:;6?C9<</8*:?CG*+++2***29>0**)2+03+<+20+10<<*1/;5<*2
@M03152:184:000000000-AWYW1:1:2107:23336:7864 1:N:0:CCACTACTATACCTGT
AAGCTCGTAGTTGAATTTCGGGCCTGGCTGGGCGGTCTGCCGCAAGGCATGCACTGCTCCGGCCGGGCCTTTCCTTCTGGGGAGGCGGCATGCTCTTCACTGAGTGTGCCGCGGACCCAGGACTTTTACTTTGAAAAAATTAGAGTGTTTAAAGCAGGCCTACGCTTGAATACATTAGCATGGAATAATAGAATAGGACTTTGGTCCTATTTTGTTGGTTTCTAGGACCGAAGTAATGATTAATAGGGATAGTTGGGTGGAATTCTCGGTTGCCAAGGAACTCCAGTCACCCCCTACTTTC
+
CCCCCGGGGGGGGGGGGGGGGGGGGGGGGGGGGGGGGGGGGGGGGGGGGGGGGGGGGGGGGGGGGGGGGGGGGGGGGGGGGGGGGGGGGGGGGGGGGGGGGFGGGFDDGGGGDC>BGGGGGCGGFGGGGCFCCFGGGGGGGGGGGGGGGGGFG9FFGGDE@CF@FEEGFGGGGGGGGGGGFGGCFGGGGGGCGGGFG:CGGGFGGFGFFDEFFFFDFGGGGDGGG6CFCGCGGGGGGFGFGGEGGCF6*CF+<CFCCCEEC?FF79+5=/:7:7D4*9>G70<8:ECCGF4**17C*2***
@M03152:184:000000000-AWYW1:1:2107:5795:7982 1:N:0:CCACTACTATACCTGT
AAGCTCGTAGTTGAATTTCGGGATCAGTATGTTGGTCGTGCTTCGGTACGTACTGTCATTACTGGTTTCTCCCTTCTGAAGAACCTTGATGTCATTAATTTGGTGTCTTGGGGAATCAGGACTGTTACTTTGAAAAAATTAGAGTGTTTAAAGCAGGCATACGCTTGAATACATTAGCATGGAATCATGAAATAGGAGGAGTGCTTCTATTGTGTTGGTTTCTAGGATCCATGTAATGATTAATAGGGATAGTTGGTTGGAATTCTAGGGTGCCAGGGATCTCCGGTTACCCCACACTGTA
+
CCCC@FB7FF@CCF6@FF9,7+FF@,C-E<D<@FE@CCF,,C,<@CF@@:C<C,CE,CF,C,EAGGCGGGGGFDF,E,C,<9CFGGCE<<CC,C,<@<6,6CCG7CC,<,,,@4:EE<,E8C,<FEFGC?FF,5CF,+4E?,E?FDFCEGFDA?=E74EFG,6+8=FGF?,:<,,CD<CFD,A:,,8=;9E,C>E,,,8++,,,@,>F=FF,333,@D+3D;,,7E6,8,:,3,;,77DF+,5:<B,;,4AC,5AC*/6C:,,4116,44,2*0;2*1=*25>+***4//++//)2*2*22
@M03152:184:000000000-AWYW1:1:2107:2779:8008 1:N:0:CCACTACTATACCTGT
AAGCTCGTAGTTGAATTTCGGGATCAACTTATTGGTCGTGCCAACGGTACGCACTGGTACAATTGGTTTCTCCCTTCCGACGAAGCGTGATGTCATTAACTTGATGTCGTGTGGAATCAGGACTGTTACTTTGAAAAAATTAGAGTGTTTAAAGCAGGCTTTGGCTTGAATACATTAGCATGGAGTAATGAAATAGGACGTTTGATCTTATTTCGTTGGTTTCTAAGATTGACGTAATGAGTAATAGGGATAGTTGGGTGGAATTATCGGGTGCCAAGCAACTACAGTCACCCACTACTCT
+
CCCC<AFGCFEEFAAGGGG<FFCCGFGGACFGGFGGGEFDDF<EF,@FFG:7,:FAFAFFFEFFGGGGGGGGFC<FCFGGGGGCEGEFFGGAFFGGGGGGGG9AF9,5E+BE<:??FFGDEFGGGDFEFFCC?E<ECFFFC?FFEGGGCEEGGFGFDCG=B8?8<BFF8DFADGGGG9D<FFFGG73>CFFGGGGGGCF*6@7>BFF,,@CAECF,DCC>*,,,<,>5=,225;ACCEF,+;9<C+1,=:D68<E7@5:8?5CCG++1*=*/29*:9/)20;6++++2<0>E*/9*+0*97
@M03152:184:000000000-AWYW1:1:2107:4622:8037 1:N:0:CCACTACTATACCTGT
AAGCTCGTAGTTGAATTTCGAGACCGGCTTACTGGTCGTGCTATTGTACGTACTGGTATAATCGGTTTCTCCTTTCTGACGAACTTTAATGCCATTAATTTGGTGTTTTAGGGAATCAGGACTGTTACTTTGAAAAAATTAGAGTGTTTAAAGCAGGCTCACGCTTGAATACATTAGCATGGAATAACGGAATAGGACGTTTGATTCTATTTTGTTGGTTTCTAGAATCGACGTAATGGTTAATAGGGATAGTTGGGTGGAATTCTCGGGTGCCAAGGAACTCCAGTCACGCACTACTATC
+
CCCCCDGGGGGGFFGGGGGGGGGEGDFGGCDFE6CFGGFGGGGGGFFGGGGGGFGGGGFDEFGCG7CFGFDFFGGDGCGGGGGGGGFGGFEFGEGD9FGFFGGEGGDGGGGG8,CFGGGGG+BFFGGGGFGCGGEADGFGGFFG9E?FGEDE?,FFB:=F,FFF:=FF8?DFFGGGFEFGG8BFFGGFEECC<9EF=F7@F7C,@;=@;FFF;CGCCFEFGGGFF,?DC,DEEG88:E,>@F9=CCA68CGG9C<+:/38;<+?+=B*==F)A4C*93>*0+<@CF:C+****9CCF+*20
@M03152:184:000000000-AWYW1:1:2107:3870:8080 1:N:0:CCACTACTATACCTGT
AAGCTCGTAGTTGAATTTCGGGGTCTGCAGGTCGGTCGTGCCACTGGTATGTACTGGCCTTGCTGATTCCTCCCTCTTGACGAACCGTAATGCCATTAATTTGGCGTTGCGGGAAATCAGGACTGTTACTTTGAAAAAATTAGAGTGTTTAAAGCAGGCTTAAGCTTGAATACATTAGCATGGAATAATGAAATAGGACGTTCGATCCTACTTTGTTGGTTTCTAGGATTGACGTAATGATTAATAGGGATAGTTGGGTGGAATTCTCGGGTGCCAAGGAACTCCAGTCACCCACTACTAT
+
BA@CCGGGGGGGFDFGGGF8F7CFGGGGGFGGGGGGGGFGGGGGCGGGGGGGGGGFGDGGGGDGD9FGAFGGGGGCGGGGGEFEGGGGGGGGGGGGGAF,C?9ECE?FGGGGGDEGFGGF=AFFGGGGG<F99<CFGFEFF?FFGFGGGGGGGGFGGGGGGDEFGGFCFGGGA=FFGCGGGFGCFGGGC9FGCFGGGGGDGGFGC@FGC,DFG99@ECEGCGGF9EFGGGD,;B8**/+52;@FCF?FE6CGF9;C6CEGG5ECF7CE:*>FCDCGGF)2CCC2<88CF=7F=*57+2*0*
@M03152:184:000000000-AWYW1:1:2107:26451:8100 1:N:0:CCACTACTATACCTGT
[truncated: 33,466,228 more chars]
