# Supplementary material for: Species diversity and drivers of arbuscular mycorrhizal fungal communities in a semi-arid mountain in China
Source: PeerJ. 2017 Dec 8;5:e4155. doi: 10.7717/peerj.4155 (PMC5724403; doi:10.7717/peerj.4155)
Supplement: Supplemental Information 3 [file peerj-05-4155-s006.zip › HQL03_R2.fastq]

@M03152:184:000000000-AWYW1:1:2106:18924:1790 2:N:0:GCGATCTAATACCTGT
CCCAACTATCCCTTTTAATCATTACTTCGGTCCCAGAAACCAACAAAATATAACCAAAGTCCTATTCTATTATTCCATGCTAATGTATTCACTCGTACGCCTGCTTTAAACACTCTAATTTTTTCAAAGTAAATGTCCTGGATCCCCATCGCACTCAATTAACAGCACACTTGTTCCCCAGCATCAAACACCCGCCCTGCGACATTTCTTGTCTTTCCTCAAGACCATCCGACCCCGTCCGACATTCAACTACTTTCTTACATCGTCTTCTCGTCGTCTACGCCACGTCCCCTTATTTTTT
+
CCC@CBE,CCEEF,6C,,@-,<C,CEFC7,BFC89@E,EC@8<F,,,6C9,,;6,,,,,<66C,CC,C,<@9;CF99C,<E,,<,C<9<,,,,:,:,,++8<,4A,E,,9,,,:4EF,:@F<A@8,,,,9,,,,,949@,9,99,49=,98=+@>B,,4>,,,,94,6+6=,,,3@==D,+,,,+,,,,,6636+66+,*4+31+45+5;+2;D:<;+*++)**3039A*/*3*)*/(1(0()()4.+)2+./++);9.1)/)1(//(()./((((,)(-))()(.,((((((*)**)*.(
@M03152:184:000000000-AWYW1:1:2106:16513:1920 2:N:0:GCGATCTAATACCTGT
CCCAACTATCCCTATTAATCATTACCTCGGTCCTAGAAACCAACAAAATAGAACCAAAGTCCTATTCTATTATTCCATGCTAACGTATTCAAGCGTAGGCCTGCTTTAAACACTCTAATTTTTTCAAAGTAAAAGTCCTGGATCCCCAGCGCGCTCAGTTAAGAGCACGTTGGTTCCCCAGAAAGAAAGATACGACCAGAGCAGTACTTACCATTGGCCAGACCACTCAGCCGGACCCGAAATTCAACTACGAGCTTAGATCGGAAGAGAGGCGGGTAGGGAAAGCACAGTAACTTGTGAA
+
CCCCCGGGGGGGGGGGGGGGGGGGGGGGFEGGGDGGGCFGGGGGGGGGGGGGGGFFG8EFFFFDFFFFEFGGGGGGGGG8BFFFCEGC@<FFFFFG>:FDF8FE@EEGGGGGGCGGGFGGGGGCFFCFAFGGGGGGGGGGGGE,EFFCG?7CE7FEDGGGFGG8EFGGGGGGGGDD?FGFD8?FD,DDD8F,=DFGGGF5@CGDE>FCDBF><+==**)39@FB:B)***69:<():(C=46;4F+)37CA;@*)(0./66C:?;<;01(3-(((((86((73<2)5.4.).)+-**.*)-
@M03152:184:000000000-AWYW1:1:2106:20011:2100 2:N:0:GCGATCTAATACCTGT
CCCAACTATCCCTATTAATCATTACGGCGACTCTAGAAACCAACAAAATAGAACCGCGCGTCCTATTTTATTATTCCATGCTAATGTATTCAGGCATAGGCCTGCTTTGGACACTCTAATTTTCTCAAGGTAAAGGTCCTGGTTCCCCGACGCACACCAACAAAGGGCACGCCGGCTCACCAAGAGGTAAGGCCCGCCCAGACAGTACGTGCCGTTAGGCAGACCGCCCGGCCAGGCCCGACATTCAACTACGAGCTTAGATAGGAAGAGCGTCGGGTAGGGAAAGAACAGGGATGTGGAG
+
CCACCGGGGGGFGEFGGGGGGGGGGGGGEEFGGGGGGGGGFGGGGGGGGGGGGFDGGGGGCFCBFGG,FFFFGGCGFGGGGGGGGGGGCEFGFEGGGGGGGF@,F4AFF8=AECGGGGGGCEAFG9?FFC,C,?<FGE9FEFF94AEDE7B6C++6=EGGGGFFCCCC6?DGFEDE*B27@F,,98>,DGCDGCE>CCEEFFG=6;8:D4CFFGE3>E@;A1;@6:9:B3(77)37>(/47,528*)9-;6)45)1)..,4)))4))(..(4(,(((.(-431)477:34(.(*,)))*4(
@M03152:184:000000000-AWYW1:1:2106:16110:2169 2:N:0:GCGATCTAATACCTGT
CCCAACTATCCCTATTAATCATTACGGCGACTCTAGAAACCAACAAAATAGAACCGCGCGTCCTATTTTATTATTCCATGCTAATGTATTCAGGCATAGGCCTGCTTTGAACACTCTAATTTTCTCAAGGTAAAGGTCCTGGTTCCCCGACGCACACCAACAAAGGGAACGCCGGCTCACCAAGAGGTAAGGCACGCCCAGACAGTACGTGCCGTTAGGCAGACCGCCCGGCCGGGCCCGAAATTCAACTACGAGCTTAGATCGGAAGCGCGTGGGGTGGGGGACAACAAGAGAGGTGCAG
+
CCCCCGGG9EFGFFGGGGGGGGEGGGGGGGGG;FFGFGGGGGGGGGGGGGGGGGGGGGEEFGGGGFCGFAFGGFGGGGFGGFFGGEFCF9,FCFFDDFDFGDFFAEFG<FEGG8FFCFCFGGGGG,,C<F=FF?FGFAFFFEEEECDAB8CCGDEEGEG?BDD=DFD,+0=6:ECCD7CD>GF,;>F7<?F6E,4=C9C5FGCDC*B:D64*12==A51;A1>12(2):563)),95()()(0.//:@A*9>1<>1)(.<A4.4((,,(3012((((0(-(7()()((,((((*()),*.-
@M03152:184:000000000-AWYW1:1:2106:16162:2179 2:N:0:GCGATCTAATACCTGT
CCCAACTATCCCTATTAATCATTACGGCGACTCTAGAAACCAACAAAATAGAACCGCGCGTCCTATTTTATTATTCCATGCTAATGTATTCAGGCATAGGCCTGCTTTGAACACTCTAATTTTCTCAAGGTAAAGGTCCTGGTTCCCCGACGCACACCAACAAAGGGCACGCCGGCTCACCAAGAGGTAAGGCCCGCCCAGACAGTACGTGCCGTTAGGCAGACCGCCCGGCCAGGCCCGAAATTCAAAGAAGAGCTTAGATCCGCAGAGCGGCGGGTAGGGGAAGAAACAGCGGAGATAG
+
@BCCCGGGGGGGGGGGGGGGGGGGGGGGGGGGGGGGGGGGGGGGGGGGGGGGGGGGGGGGFEGGGGGGGGGGGGGGGGGGGGGGGGGGFGFEGDGGGGFEGGGGGCGGGGFFF<FGGFGGGD<FDFGGGGDFGGGGGGFGGGGFGGFGGEGCEGGGGDDFGGG?DFEGFDDCF6CE*B5FGFGGGGGGFF6C6>CE5DC;?CD2=8@>D5FCC7*:3)6;445(670=))4<7515)(/,.,>(*0-9:*)(,2.(*,.,-6))((.44::>0(3(-.((,),<8B3((((.(/())(*))
@M03152:184:000000000-AWYW1:1:2106:24470:2375 2:N:0:GCGATCTAATACCTGT
CCCAACTATCCCTATTAATCATTACGTCGATCCTAGAAACCAACAAAATAGGATCAAACGTCCTATTTCACTATTCCATGCTAATGTATTCAAGCTAACGCTTGCTTTAAACACTCTAATTTTTTCAAAGTAACGGTCCTGATTTCCCACGACACCAAATTAATGACATCGTGGTTCGTCAGAAGGGAGAAACCAACTAGACCAGTACACACCAATGGCGCGACCAATCTGTTAGTCCCGAAAGTCAACTACGAGCTAAGATCGGAAGAGCGTCGTGTGGGGAAACAATAGCATTGTGGCG
+
CCCCCC@FAFEFF9EFFGGGGGGGGGGGG@BF7<FCGFGGGGGCGGFGGGGCC9FEFGDG,DCGGCEFC,EFGD<<FFEFGGGGGGGFG9FGGGGGGGGGGEFGGFDFFFGGGGGGFGGGCFGCFFGGGGGFFGDCGGE99EFEEF9AFFGEGGGGGGGDFE8;;CGDGFC?E>DGGGDGGGGG8,@B8==B?,9:6?FFGG6=E8CCC+***<,;?*895>D)-9>8AA*+1:5:=*6=8()(+;317+2;(*2,5).4;E3(((431(49((((4.((.037().())-))+)/1)*((
@M03152:184:000000000-AWYW1:1:2106:15291:2618 2:N:0:GCGATCTAATACCTGT
CCCAACTATCCCTATTAATCATTACGTCGATCCTAGAAACCAACAAAATAGAATCAAACGTCCTATTTCATTATTCCATGCTAATGTATTCAAGCGTGAGCCTGCTTTAAACACTCTAATTTTTTCAAAGTAACAGTCCTGATTCCCCACAACACCAAAGAAATGACATCATGGTTCGTCAGAAGGGAGAAACCAACAATACCAGCACGTACCGAGGCACGACCGACATGATGGTCCCGAAATTAAACTACGAGCTTAGATCGGAAGAGCGTGGTGTAGGTAAAGAAGAGCAGGGGGACAA
+
CCCCCGGGFGGGGGGGGGGGGGGGGGGFGGGGGGGGGGGGGGGGGGGGGGGGGCGGGGGGEGGGGGGGCDEAFGGGGGGGGGGGGGGGGGGGGFGGGDGBFFFGGG9EFG9<?AFGGGGGAEGFGGGGG<EE<FGGGGFCDGGCFGGGFDGFCFE6DGG8,,?AFGCFF6DDFFDCG>8CFEGBFD=>+6=D8,@FGG8DGG+:@?FFD;?FGDGB5*1A?5?25>BB?=B8CD=CA(9<5;A)*;<86D)(6D:26>)91?3,8((12?;1((46,66<)*)1./4((((,.*())(/((
@M03152:184:000000000-AWYW1:1:2106:24172:2777 2:N:0:GCGATCTAATACCTGT
CCCAACTATCCCTATTAATCATTACGTCAATCCTAGAAACCAACAAAATAGGATCGAACGTCCTATTTCATTATTCCATGCTAATGTATTCAAGCGCGAGCCTGCTTTAAACACTCTAATTTTTTCAAAGTAACAGTCCTGATTTCCCGCCGCACCAAATTAATGACATGACGGTTCGTCAGAAGGTAGGAACCAGTAAAACCAGTACATACCAAGGCACGACCAGCGTACTGATCCCGAAATTCACCTACGAGCCTAGATCGGAAGAGCGTCGTGTAGGGAAAGAAAAAGCATGGCGGGT
+
CCCCCEGGECEFGFFGGG<CEFGGGGGG6FGG<FEGEGGGGGGGGGGGGGGGF,CCBFGG@<BFFAEGGGFFFFGGCFCCGFGGGCFGGGGGCFGGGGGGGC<FGFFFFGGGGGGDGGFAEFF9FGGDFCFAEFCEEDFG9FG9EGEEEEDEGGGGGCF9DGA=DEFGGD=,=@?6+30@DGGGGGF,EEGG,DFF7C,+7;D@7AB8EFFC>>C*:*-;>AF(68=B):-5B8C+@(88E(548F)*)2)(3*.(.5(/)612(4(((392(,76B4AB::1),7.(((((.32))4)((
@M03152:184:000000000-AWYW1:1:2106:18262:2788 2:N:0:GCGATCTAATACCTGT
CCCAACTATCCCTATTAATCATTACGGCGACTCTAGAAACCAACAAAATAGAACCGCGCGTCCTATCTGATTATTCCATGCTAATGTATTCAGGCATAGGCCTGCTTTGAACACTCTAATTTTCTCAAGGTAAAGGTCCTGGTTCCCCGACGCACACCAACAAGGGCACGCCGGCTCACCAAGAGGTAAGGCCCGCCCAGACAGTACGTGCCGTTAGGCAGACCGCCCGGCCAGGCCCGAAATTCAACTAAGAGCTTAGATAGGAAGAGCGTCGGGTAGGGAAAGAAAAGGTGAGTGTGGA
+
CCCCCGGGGGGGGGGGGGGGGGGGGGGGGGGGGGGGGGGGGGGGGGGGGGGGGGGGGGGGGGGGGGGGGGGGGGGGGGGGGGGGGGGGGGGGGGFGGGGGGGGGGCGFGGGGGGGGGGGGGGGGGGGGGGGGGGGGFFGFFGDCFGGGGGGGGGGGGEG?EFFGFGGGGDGFC>DEDFGGDFG@CGCFCE<CEEE5?<*;57FBGA49CF355/:>EFFFEF4=601>7<9E>5293:70)7))1649<4).2C4))64-46),)-(.102,46(4.51::)4)28,44067(+(/1.*()
@M03152:184:000000000-AWYW1:1:2106:9329:2908 2:N:0:GCGATCTAATACCTGT
CCGAACTATCCCTATTAATCATTACGTCGATCCTAGAAACCAACAAAATAGAATCAAACGTCCTATTTCATTATTCCATGCTAATGTATTCAAGCGTGAGCCTGCTTTAAACACTCTAATTTTTTCAAAGTAACGGTCCTGCTTCCCGACGACACCAAATTAATGACATCGCGTTTCATCAGAAAGGAGAAACCAATAATACCAGTGCGTACCGAAGTCACGACCAGCAAATTGATCCCGAAATTCAACAAACAGCTTAGATCGGAAAAACGTCATGTAGGGAGATAACAGAGAAGATGAA
+
C@-@CEFFFG?EFCEFEGGGFCFFF<F<@F,CCDC<FAEGGGGG@EFFEGAGFECC@@FCEF@76;F,E,6CFECCEG9<EFGGDFGEEEAFG,@CFG:@,,:@E,,CEEGCB49?,,,CF<FFGGGCEGGC<5,@C+4,9,@4,A=+@CGEGGCGG,@=E,=EFCD8==DG6+6@8BF@CD9,=>,,@D?CGGGFCFD9:C5@9@C>59?5<*49>**434:)5>B4;;(1B79=+*;(::A(++)1)*)((2;(;;6)97?(,(((.(4((((.5*44))()-)6-)8)(.*(0).*))
@M03152:184:000000000-AWYW1:1:2106:14708:2949 2:N:0:GCGATCTAATACCTGT
CCCAACTATCCCTATTAATCATTACGGTGGTCCTAGAAACCAACAAAATAGAACCACAACGTCCTATTCCATTATTCCATGCTAATATATTCAAGCAAGAAGCCTGCTTTGAGCACTCTAATTTTTTCAAAGTAAAAGTCCTGGATCCCCGACACACCCAGTGAAGGGAATGCCGGCTCTCCAGAAGGAAAGGCCAAGCCAAAGCAGAACTCACAATAAGGCAGACCACTCAGCCAGGCCCGCACTTCAACAACGAGCTTAGAGCGGAAGCGCGCCGTGATGGGAACGCAAGAGAGCAGAG
+
CCCCCGF8EFEGGGFGGFGC9FFGGGDGGGGGFGGGGGGGEDCG@FF8CCCCC6CFFFGG7,CEGFGGF9FGE<FFCF<FCFDCFFGC,CEFGFCF,:@<,BFEF@CGGGGGC8,EA<F<FABECEE=A9B?9AEFFCEGEECAEFGFG8@+@CCDGGG+=@=FGGGGGGFDFGDEDBD,+6,@=,B8,@888>@,:?+<,5C@6AF**02:;5,*;8C<ACF25=4FF*)*3A2/0(2/:5)2))./):1)(1),:(65;;6)90,(((((44,-,)-((*5.(0((((-((:()),*((
@M03152:184:000000000-AWYW1:1:2106:20362:2957 2:N:0:GCGATCTAATACCTGT
CCCAACTATCCCTATTAATCATTACGGCGACTCTAGAAACCAACAAAATAGAACCGCGCGTCCTATTTTATTATTCCATGCTAATGTATTCGGGCATAGGCCTGCTTTGAACACTCTAATTTTCTCAAGGTAAAGGTCCTGGTTCCCCGACGCACACCAACGAAGGGCACGCCGGCTCACCAAGAGGGAAGATCAAGCCTGACAGTACACGCCGTACGACGGACCGCCTGGCCAGATACGAAATTCAACTACGAGCTTAGATCGGAAGAACGTCGTGTAGGGAAAGAAAAGGTAGGTGAAA
+
CCCCCGGGGGGGGCGGGGGGGGGGGGGGGGGGGGGGGGGGGGGGGGGGGGGGGGGGGGGGGGGGGGGGGGGGGGGGGGGGGFFFGGGGGGFGG7ECGGGF8FGGGGGGDGGGGFGGGGGGFGGGGGAFFCGCGGGFGGGGGG>FFCFFGEGEGGGGGGGGGGGEGGDEGGDC7E>C*>C<DG5BGFFGG,*69E6CFGG)=FDEGAFGGFD:59>A).;D.3>909>D33()5>6C=):25:D(/9)9)2))33),)())--)(-(47.((-(-1((.(..5.>().13(.-.04)/)*))
@M03152:184:000000000-AWYW1:1:2106:19672:2986 2:N:0:GCGATCTAATACCTGT
CCCAACTATCCCTATTAATCATTACGTCGACCCTAGAAACCAACAAAATAGGATCAAACGTCCTATTTCATTATTCCATGCTGATGTATTCAAGCGTTAGCCTGCTTTAAACACTCTAATTTTTTCAAAGTAACAGTCCTGATTCTCCGCGACACCAAGTTAATGACATCGCGGCTCCCCAGAAAGGAGGAACCAACAAAACCAGTACGTACCATAGGCACGACCAGTAAATTGATCCCGAAATTCAACTACGAGCTTAGATAGGAAGAGCGTCGTGTAGGGAAAGAACAGATATGAGATA
+
CCCCCGGGGGGGGGGGGGGGGGGGGGGGGGGGGGGGGGGGGGGGGGGGGGGGGGGGGGGGFGDGGGGGGGGGGGGFGGGGGGGGGGGGGGGGGGGGFGGGGGGGGGGGGGGGGGGGGGGGGGGGGCFGGGGGGGGGGGGGGFAFGGGDCGGGGGCGGFFGGGGGGGGGGCCEGGDGGD6EFGGGFDDFGGGGGGGGGGGFFF*5FAFFGFGFDGCFAF)*/2?@B==4:B7A++13+65,=93/;+9A);A)3C>@B(9<<4)6(4<:0::3(,4((04<<BF5().,((,()0)**.*))
@M03152:184:000000000-AWYW1:1:2106:12268:3202 2:N:0:GCGATCTAATACCTGT
CCCAACTATCCCTATTAATCATTACGTCGATCCTAGAAACCAACAAAATAGGGTCAAACGTCCTAGTTCATTATTCCATGCTAATGTAATCAAGCGCGAGCCTGCTTTAAGCACTCTAATTTTTACAAAGTAACAGTCCTGATTCCCCGCCACACAAACTTAATGACATGACAGTTCTTCAGAAGGGAGAAACCAGTGACACCCGTGCATACCGAAGGCACGAACAGCGTCCTGACCTCGAAATCAAACTACGAGATTAGAACGGAAGACAGACGGGGCGGGGAAAACAGCACTTGTGTGG
+
CC96CCCFFGFFC9ECFGGCFAF9F@FFBE@EEF9EG9DFGEGCCDEE9FDGGG8FEDFCE<:FF,C<D<9,@@F<C,FF<,CFEFGF,,6CCFGG7C7++6AF@,CEEEAAFFFEGFFGGFBDFFF<F,9@9,9CE:@?FCAF9A,ACGGDGGGG7EGGFGFECAA9EDFD,=2@DA=EGC,CFFGGG6DDFGC?9CC<F+91@0:CC>F55@CEF4=AFD>):=>)28())2*2)10-:1)/1*79@7F@65)()19).)7:6(/23(,(((((()(--7(0(),,.(.((+,*1)*,(
@M03152:184:000000000-AWYW1:1:2106:24841:3209 2:N:0:GCGATCTAATACCTGT
CCCAACTATCCCTATTAATCATTACGGCGACTCTAGAAACCAACAAAATAGAACCGCGCGTCCTATTTTATTATTCCATGCTAATGTATTCAGGCATAGGCCTGCTTTGAACACTCTAATTTTCTCAAGGTAAAGGTCCTGGTTCCCCGACGCACACCAACAAAGGGCACGCCGGCTCACCAAGAGGTAAGGCCCGCCCAGACAGTATGTGCCGTTAGGCAGACCGCCCGGCCAGGCCCGAAATTCAACTACGAGCTTAGAACGGAAGAGCGTCGCGTAGGGAAAGAACAGGGAGGAGTGA
+
CCCCCGGFFFGGGGGGGGGGGGGGGGGGGGGGEGGGGGGGGGFGGGGGGGGGGEGDEGGG@:FGGGGGG9FCGGGGGGGGGGGGGGFFFGGGGFGGGGGGG8EFCFCGGFFGGGGGGGGFGGGGGGDFCFEFFGGGGGGGCCFGGFFCCDEGGGGCGGGGGGGGGGGGGGGDFECGGDGG>FC7FGGCGFGFG5?EGD:>FFGF6FF+=C7+;<75B:=FF0A;@F9E:@>F3)1*8<D9F9).**6@AGFDF<5;325<A)-3611;:7:B((-(()-4<>35(04:,212(*,))-5()
@M03152:184:000000000-AWYW1:1:2106:20998:3276 2:N:0:GCGATCTAATACCTGT
CCCAACTATCCCTATTAATCATTACGTCAATCCTAGAAACCAACAAAATAGGATCGAACGTCCTATTTCATTATTCCATGCTAATGTATTCAAGCGTTAGCCTGCTTTAAACACTCTAATTTTTTCAAAGTAACAGTCCAGATTCCTCGCAACACCAAATTAATGGCATTACGGCTCATCAGGAAGGAGGAATCAGTGAGACCAGTACATACAAGAGGCATGACCAACCTACTAACCCCGAAATTCAAATACGAGCTTCGATCGGAAGAGCGTCGTGTAGGGAAAGAAAAGGTATGGGTAA
+
CCCCCGGCCFGGGGGGFGGGFGGGGGGGGGGGFGFGFGGGCEFGFFGGGFFGFDFGEFGGG8CGGGFGGGGGFFGDEGGECGFFGFGGGGGGFGGG@FGGG<EED<FGGCGGGGGGGGGGCEFGCEFGGGGGGGGFGGGFCAF,EEDA@EC+>EGCFCBFF,DEG8DGFDGGC8C6C9D8FGGCDFGFGEGGGDCFEFGFFG+8,99CCC7@2+95*:@>65AEEC)?*?5*9>EG4-;5@BB9=AE60:8>2*828;),15;(2((,83(6(/.,-78.3<2@?@0:(.2289)97(7.(
@M03152:184:000000000-AWYW1:1:2106:24186:3375 2:N:0:GCGATCTAATACCTGT
CCCAACTATCCCTATTAATCATTACGTCGATCCTAGAAACCAACAAAATAGAATCAAACGTCCTATTTCATTATTCCATGCTAATGTATTCAAGCGTATGCCTGCTTTAAACACTCTAATTTTTTCAAAGTAACAGTCCTGATTCCCCAAGACACCAAATTAATGACATCAAGGTTCTTCAGAAGGGAGAAACCAATAATACCAGTACGTACCGAGGCACGACAAACAAATTGGTCCCGAAATTCAACTACGAGCTTAGATCGGAAGAGCGTCGTGTAGGGAAAGAACAGGTATGTGAGGT
+
CCCCCGGGGGG?FAFGGGGGGGGGGGGGGGGGGGGGGGGGG8FGGGGGFDAAFGGGGEGGACFGGGGGG9FEGGGGGGGG?CFFGDFGGGGGGGGGEGD<E@FFGFGGGGGGAFGGG,FGFGGGEFGGG9FFGGGFGGCCFGGGGGG8@8@FGGCGGGFFG,EGGDDGGGGGGGGFCEFADGAEDFEGGGFG?DFGG?DFG?DD,4=D8DGGD=>*@>AF58B):@BFFFEFACA7*59<D>44+=48@F8@>:?9;C)..9(1(;>11((.(2((/7><(5<5.5:1((..<3(*1)*((
@M03152:184:000000000-AWYW1:1:2106:11711:3405 2:N:0:GCGATCTAATACCTGT
CCCAACTATCCCTATTAATCATTACGGCGACTCTAGAAACCAACAAAATAGAACCGCGCGTCCTATTTTATTATTCCATGCTAATGTATTCGGGCATAGGCCTGCTTTGAACACTCTAATTTTCTCAAGGTAAAGGTCCTGGTTCCCCGACGCACACCAACGAAGGGCACGCCGGCTCACCAAGAGGTAAGGCCCGCCCAGACAGTACGTGCCGTTAGGCAGACAGCCCGGCCAGGCCCGAGATTCAACTACGAGCTTAGACAGGAAGAGCGTCGTGGAGGGACAGCAAAGAAAAGAGGAG
+
CCCCCGC<EFFFFEFGCE<FAGFEGFGGGGEEGGDGFG@@FCFFGGGG9@FFGGGEGE7@+@CCGGGGCFGC<FFDFFGGGFFAFFGGAGGGGDGE8FFGG,AFF8E?AFCF<FFEDBEFG9<EFEAFFFFFGFFG9DEGGG,C=EFA@8CEGDEEGGGGGGGCG6CGDGGG+@C8CB99DC?DFGG:DEFFG:*5?C/87FFFDF;F<A0*:<=35:8=A2>;@3(.7)-0))-*04C>3(0309)=2*9313)-),-2<)).((,,2((,-30(3)-(4::)43(4..4((*.)).9((
@M03152:184:000000000-AWYW1:1:2106:23482:3659 2:N:0:GCGATCTAATACCTGT
CCCAACTATCCCTATTAATCATTACGGCGACTCTAGAAACCAACAAAATAGAACCGCGCGTCCTATTTTATTATTCCATGCTAATGTATTCAGGCATAGGCCTGCTTTGAACACTCTAATTTTCTCAAGGTAAAGGTCCTGGTTCCCCGACGCACACCAACAAAGGGCACGCCGGCTCACCAAGAGGTAAGGCCCGCCCAGACAGTACGTGCCGTTAGGCAGACCGCCCGGCCAGGCCCGAAATTCAACTACGAGCTCAGATCGGAAGAGCGGCGTGTAGGGAAAGAACCGGTAGAGTTAG
+
CCCCCGGFFGGGGFGGGGAGGGGGGGGGEGGGEGGGGGGGGGGGGGGGGGGFGGGGGFFECFCGCGCGGGCGGGGGGGGFGGGGGGGFFGGGGGGGFGCGGGGGGGGGG9AB?FFFGGGGGGGGCFCGFEGGGC<FGFFGGGGGGG9F8CEGGGGGGGGGGGGFG8CEDGGEGC>CGGGG>97,;E:>CFGDGG575CGFC8CD0/+28.*8*2*...:FFFFF13;B5;9DFC0*)4C>3152=6482:FFBCB;E0>075:(4((11114(-4(4.()45(0().((((-(*(*/625)
@M03152:184:000000000-AWYW1:1:2106:12202:3681 2:N:0:GCGATCTAATACCTGT
CCCAACTATCCCTATTAATCATTACATCGATCCTAGAAACCAACAAAATAGAATGCGATGTCCTATTTCATTATTCCATGCTAATGTATTCAAGCGTGAGCCTGCTTTAAACACTCTAATTTTTTCAAAGTAACAGTCCTGATTTCCCGCCACACCAAGTGAATGGCATGACGGTTCGTCAGAAGGGAGGAACCAGTGACACCAGTGCATACCGAAGGCACGACCAGCGTACTGATCCCGAAATTCAACTAAGAGCTTAGATCGGCAGAGCGTCGTGGAGGGAAAGAAAAGGAAGGTGGAA
+
CCCCCGGFGGGGGGGGGGGGGGGGGGGGEGGGGGGGGGGGGGGGGGGGGGGGGGGGGGGFFCFGGGGFGFGGGGGFFFCFFGGGGGGGGGGGGGGGGGGGGGGGGFGFE,CFEEGGGGGGGGGGGGGGGGGGGGGCGFFGGGGGGGGGDGEGGGGDG8D9FCFGDFGGGGGECCGGGGGGGGGFG?EFEE>FCFGGFGGFGCFFGF*@CFG:?CGDFB@5>AEF2/:;??=8?CE@AC9=69BBFF?F?FF)5*08+6C@65)31(6((/(6-(3(()-41>?FF)42((.4(*.)0.*-)
@M03152:184:000000000-AWYW1:1:2106:14894:3735 2:N:0:GCGATCTAATACCTGT
CCCAACTATCCCTATTAATCATTACGTCAACCCTAGAAACCAACAAAATAAGATCGACGTCCTATTTCATTATTCCATGCTAATGTATTCAAGCGTTAGCTTGCTTTAAACACTCTAATTTTTTCAAAGTAACAGTCCTGTTTCCCCGCAACACCAAATTAATGGCAACACGGTTCTACAAGAGGGAGGAATCAGTGAGACCAGTTCATACCAGTGGCACTACCGACCTACTGACCCCGAAATTCAACTACGAGCCTAGAATGGAAGAGCGTCGGGTAGGGTAAGAACCAGTAGAGGTATA
+
CCCCCGGGGGGGGGGGGGGGGGGGGGGGGE@FGGGGGGGGGGGGGGGGGFFFGGGGGCEE,@F<EFGGGGGGGFDGGE9F@FFFGGECEFFGFFGGFFEGGGCFGGC,EFAAB<,9EEAFGGGG<9FFFF<F@,??EFFFGCFFGGDFE+CC88F4EGGFGGG8EGD,+0++@=CC?CEF6E=>?EC+@8@=,>C:,8@B<FG@<?+?=1<DC><095@A5195:A=E*/7*;:.;6@4-6>0>8+<6<693(*.(25()/))()//3@;63(-(4(7<??)57)95(((.6<+)*).*))
@M03152:184:000000000-AWYW1:1:2106:13283:3739 2:N:0:GCGATCTAATACCTGT
CCCAACTATCCCTATTAATCATTACGGCGACTCTAGAAACCAACAAAATAGAACCGCGCGTCCTATTTTATTATTCCATGCTAATGTATTCGGGCATAGGCCTGCTCTGAACACTCTAATTTTCTCAAGGTAAAGGTCCTAGTTCCCCGACGCACACCAACGAAGGGCACGCAGGCTCACCAAGAGGTAAGGCCCGCCCAGACAGTACGTGCCGTTAGGCCGACCGCCCGGCCAGGCCCGAAATTCAACCACGAGCTTAGAGAGGAAGAGCGTGGTGTAGGGAAAGAACAGGAGTGTGGAA
+
CCCCCGFCFFGGG9FGGFGGGGFFGFGGGGGGGGGGGGFGGGGGGEEFGGGG@CEF@FGGGGGGFCFFGGGGGGFGGGGF@FFGGGGG<CF<CEEGGG,8ADFDC,9AE<EACEFGGGGDFFG9FFGFGGFEEFFGFEF<EAE;E,@FEEEEGGCEFG?BBEG8+@CCDCDE++0@7CGFGGFGGGFF9:ECFG5C97CEG498,*=;*/*87C:))884)2.:2(-).04@))4<F1>>36:?404B2*84:<5().6).)--((3:22<F1(3(4)).5B(7()((,48?(*(0*.*))
@M03152:184:000000000-AWYW1:1:2106:10383:3792 2:N:0:GCGATCTAATACCTGT
CCCAACTATCCCTATTAATCATTACGTCGATCTTAGAAACCAACAAAATAAGATCAAACGTCCTATTTCATTATTCCATGCTAATGTATTCAAGCGAATGCCTGCTTTAAACACTCTAATTTTTTCAAAGTAACAGTCCTGATTTCCAACGACACCAAATTAATGACATCGTGGTTCTTCAGAAGGGAGAAACCGACAGGGCAAGTACACACCAGAGGCGCGACCGACCCGTCGATCCCGAAATTCAAATACGCGCTTAGATCGGCAGCTCGTCGTGTAGGGAGAGAAAAGAGCACACTAG
+
-6A@CF8CF,CFFGGFFFGFFGGGDDG<B@FF@FCGCGC<FEFGGFGGGFFFCDF,FFF@6CFECEEFGG,E,FFGFEFF8FFGGGGD9CFF@,CF@BFFF8F9A4?<AEFFCFG?EDCFAA?FEGGGGEEEF9<EE9@FC9@;EFC,,9@DGGGGGG,=@,,9E,6==DCEFEDG+,+3?EC,+DBE6A=DDGG>EGE5ED+8CF?FGFGD**,;*5:B>>@9-6@>BA2:A305.:*681.(+;C*-:8>?3)3)4(5:))(-(-2((.,-,,-2)(-.0,)2>((((,(,2))0(*()
@M03152:184:000000000-AWYW1:1:2106:21412:3837 2:N:0:GCGATCTAATACCTGT
CCCAACTATCCCTATTAATCATTACGGTGATCCTAGAAACCAACAAAATAGAACCATGCCGTCCTATTCTATTATTCAATGCTAATGTATTCGAGCAAAATGCCTGCTTTAAACACTCTAATTTTTTCAAGGTAAAGGTCCTGGTTCCACAAGACATCCAATTAAGGACATCGAGCTTCTCCAGAAGGTAAGAAATCAACAGCGACAGTTCATACCCCTTAAGGCACGACCATCGAGTCAATCCCGAAATTAAACAAAGAGCTTCTATCGTAAGAGCGTAGTGTAGGGAAAGAGTAGGGAG
+
CC<<CBFGGGGGGGGGGGGGGGGGGCEGDGFEEGFF<@EEGFGCG,,EFGGDGGGGGAF@+BFEDF<FGGGGG9FCF,C6EC@@<,FC<@E9CEF:B8F@FFG@9FGGGGGGG,FFF@AF9@FF9F@=?9F<EDACDB9?>?EF=C;F=DFGE@GGGGGFGFFGGG,,=?D816+A+8+,6EFF8,@>=,,@ABEGFF,*@DG)+?BD8CCCFGCF*:):9A+1):)<@BBFFCDG5*AC+782*:4?27+0*=?*/(0(00*.)))1/6/5(6473A(6,)6196/(((/34*)*/)*((
@M03152:184:000000000-AWYW1:1:2106:10115:4021 2:N:0:GCGATCTAATACCTGT
CCCAACTATCCCTATTAATCATTACGGCGATCTCAGAAACCAACAAAATGGGAACGCGCGTCCTATTTTATTATTCCATGCTAATGTATTCGGGCAAAGGCCTGCTTTGAACACTCTAATTTTTTCAAAGTAAAAGTCCTGGTTTGCGACGACACCCAGTAAAGGACATCGCCGTTCACCAGGAGGTAAGGCTCCGTCAAACAAGTACACACCAAGAAGGCGGACCGGCTGACAGAGCCCGAAATTCAAATACGAGATTAGATCGGAAGAGAGTCGTGTAGGGAAAGAAACAGAAGGTGGA
+
CCCCCGGGGGFGGFGGGGGGGGGGGGGGGGGGCFGGGEGFGGGEFGGGGGGGFFGGGGGDFGGGGDGGGGGGGGGGGGGGGGGGGGGGGGGGGDGGGGGGFFGGG,FGGGGGFGGGGFGGGGGGGGGGGGGFGE,?E;;FGGCFFC9>+CC6EGG6C6EGGFFFGGGGGGGGGEGDGGGGGGGGGGGGGGFFFFEG;;EBGFGB:BA:@6;D<7CFFF;FF@BF>;;B:>>FFG7C?091>>:9)/)8<*954<53)4)-,2451?BFFFB(,.52(84(6?1)()(42((((*.)7,*((
@M03152:184:000000000-AWYW1:1:2106:8687:4069 2:N:0:GCGATCTAATACCTGT
CCCAACTATCCCTATTAATCATTACGTCGATCCTAGAAACCAACAAAATAGAATCAAACGTCCTATTTCGTTATTCCATGCTAATGTATTCAAGCGTGAGCCTGCTTTAAACACTCTAATTTTTTCAAAGTAACAGTCCTGATTCCCCAAGACACCAAATTAATGACATCATGGTTCGTCAGAAGGTAGAAATCAATAATACTAGTACGTACAATAGCACGACCAATAAATTGATCCCGAAATTCAACTACGAGCTTAGATCGGAAGAGCGTCGTTTAGGGAAAGAAAAGGTATGTATAGA
+
CCCCCGGFGGGGGGGGGGGGGGGGGGGGGGDGGGGGGGGGGGGGGGGGGGFGCFGGGGGGGGGGGGFGGGGGGGGFGGGFFGGGGGGFGGFGGFGEFGGGGEFFFFGGGGFGCGGFGGFGGGGGGGGGGFE@FCCFGGGGG9EDGFEE,@E8DDGGFFGGC,=EGGGGFFFAF?FEFECEGEG9D,DFGGGGGGGCFGGFGG+;,?DG6FGGGGGCCFEF*8?=A@CAFF7B++0?B@4A*:?:>FE+/C6=@D466**9545=@?083(,:0(,(()/)6ADFF4:(8(4).0.0*)2))
@M03152:184:000000000-AWYW1:1:2106:18055:4257 2:N:0:GCGATCTAATACCTGT
CCCAACTATCCCTATTAATCATTACGGCGACTCTAGAAACCAACAAAATAGAACCGCGCGTCCTATTTTATTATTCCATGCTAATGTATTCAGGCATAGGCCTGCTTTGAACACTCTAATTTTCTCAAGGTAAAGGTCCTGGTTCCCCGACGCACACCAACAAAGGGCACGCCGGCTCACCAAGAGGTAAGGCCCGCCCAGACAGTACGTGCCGTTAGGCAGCCCGCCCGGCCAGGCCCGAAATTCAACTAAGAGCTTAGATCTGCAGAGCGTCGGGTAGGGAAAGAAACGGAGAGGTGAA
+
CCCCCGGGGGGGGGGGGGGGGGGGGGGGGGGGGGGGGGGGGGGGGGGGGGGGGGGGGGGFFFGGGGGGGGGGGGGGGGGGGGGGGGGGGGGGGGGGGGGGGGFGFDGGGGGGGFGFGGGGGGF<AFG9FFFGGGGGGGGGFGFGGGGGGGGGGGGGGGGGGGGGGGDGGGD6CGCECGGGFECDDCFFFGGFGGECEGGF6C?@F4B8D;C<DC53>A;46,)/69(87;9><C?DF0C9)4)49F:FD*))5*/(1.42:)4)6)689B7(((-,3)-867,7(7(80((,(*(0..9))
@M03152:184:000000000-AWYW1:1:2106:15049:4292 2:N:0:GCGATCTAATACCTGT
CCCAACTATCCCTATTAATCATTACGTCGATCCTAGAAACCAACAAAATAGAATCAAACGTCCTATTTCGTTATTCCATGCTAATGTATTCAAGCGTGAGCCTGCTTTAAACACTCTCATTTTTTCAAAGTAACAGTCCTGATTCCCCATGACACCAAATTAATGACATCATGGTTCGTCAGAAGGTAGGAATCAATAATACCAGTACGTACAATAGCACGACCAATAAATTAATCCCGAAATTCAACTACGAACTTAGATCGGAAGAGCGACGAGTAGGGAAAGAAAAGGTAAGTGAAAA
+
CCCCCGGGACFFFAFGGGGGGGGGGFFGCDGGGGGDFEAFG<FGGGGGG<<EG@FFGGGGGGGGGGGGGGFF<EFGGFGGGEG9FFGGGGGDGGGGGGECFGFFGFFGGDGEEFFGG,FF9EFGGGA@@,CFGFFDEFFEGGG;=@EFF8,>EFGGGCFGFF;;D;DGGCFGCAF8F7==0=@ED?3,@6D;EDA?DD8EG728A898D;+0=9AFFFFFE>5)8@EF>FEFF8;=9:9AFF>;86*89**((*)7@@4:?79>>2,/((((.4(.,837(;25(7:7,4:4)93/*)*))
@M03152:184:000000000-AWYW1:1:2106:20681:4473 2:N:0:GCGATCTAATACCTGT
CCCAACTATCCCTATTAATCATTACGGCGACTCTAGAAACCAACAAAATAGAACCGCACGTCCTATTTTATTATGCCATGCTAATGTATTCGGGCAAAGGCCTGCTTTGAACACTCTAATTTTCTCAAGGTAAAAGTCCTGGTTCCCCGACACACCCAGTGAAGGGCATGCCGGCTCACCAAGAGGTAGAACCCGGCCAAGCAGTACGTACCGTGAAGGCAGACCACCCAACCAGGTTCGAAATTCAACTACGAGCTTAGATCGGAAGAGCGTCGTGTAGGGAAAGAAAAGGAATGTGGAA
+
CCCCCGGGGGGGGGGGGGGGGGGGGGGGGGGGGGGGGGGGGGGGGGGGGGGGGGGGGGGGGGGGGGGGGGGGGGGGGGGGGGGGGGGGGGGGGGGGGGGGGGGGGGFGGGGGGGGGGGGGGGGGGGGGGFFFGGGGGGGGGGGGGGGGGGGGGGGGGGGBFCFGGEDFGGGGGEDEDGGGGGGC7DFGGGGGGGCCCD56;FGFGF8CFFGGG4CFFFBF40F;(6<)=AF>5*6C97FBFFF1CCEFAC??:58(>()5:)-48?:0(.2;6(3--).4433765.((433(0))0)*-)
@M03152:184:000000000-AWYW1:1:2106:10818:4694 2:N:0:GCGATCTAATACCTGT
CCCAACTATCCCTATTAATCATTACGGTGATCCTAGAAACCAACAAAATAGAATCATGCCGTCCTATTTTATTATTCCATGCTAATGTATTCAAGCAAAATGCCTGCTTTAAACACTCTAATTTTTTCAAAGTAAAGGTCCTGGTTCCCCGCGACACCCAATTAAGGGCATCGCGGTTCTCCAGAAGGTGAGAAATTGACTACACCAGTTCATACCCCTTAAGGCACGACCGATGTGTCAATCCCGAAATTCAACTACGAGCTTAGATCGGAAGAGCGTGGTGTGGGGAAAGCAAAGGTAG
+
CCCCCGGGGGGGGGGGGGGGGGGGGGGGGGGGGGGGGGGGGGGGGGGGGGGGGGGGGFGFGFGGGGGGGGGGGGGGGGG<EFFFGGGEFFGFGDGGGGGF9<FFGGGGGGGGGFGGGGGGGGGGGGGGGGGGFFGGCDEGFGGGGGFGFGGGGC:CEGGGGDGGGDCCDFFFGGG6@GDGFFGFGEGGGGGGGGGDGGCFFGG5@**7CFFGGGGF*?C>AEFEBBFDE>>??4(2=>B<7?C;;D?3>5AEEFACFFFF@604)/6.:<B:120123((-)()()-,(,,3(34)0,*))
@M03152:184:000000000-AWYW1:1:2106:22091:4741 2:N:0:GCGATCTAATACCTGT
CCCAACTATCCCTATTAATCATTACGTCGATCCTAGAAACCAACAAAATAGAATCAAACGTCCTATTTCATTATTCCATGCCAATGTATTCAAGCGTATGCCTGCTTTAAACACTCTAATTTTTTCAAAGTAACAGTCCTGATTCCCCACGACACCAAATTAATGGCATCGAGGTTCTTCAGAAGGGAGAAACCAATAATACCAGTACGTACCGAGGCACGACCAACAAATTGGTCCCGAAATTCAACTACGAGCTTAGATCGGAAGAGCGTCGCGTAGGGAAAGAAAAGGCATGTTTATA
+
CCCCCGGGGGGGGGGGGGGGGGGGGGGGGGGGGGGGGGGGGGGGGGGGGGGGGGGGGGGFCFEGGGGGGGGGGFGGGGGFGGGGGGGGGGGGGGEEFGGGGFGGGGGGGGGGFGGGGGGGGGGGGFFGGGGGF9EGGGGGGGFGFFF@FGGGGGGDGGFGGFFGGGGGGGGGD6?DFGGGFFGGGDEG6@FGGGGGFGFFG+=>CF7CC9DF+;EBBE=AD>EFBBAA?FE@6C88627>>>)1=FE+?FA;DCE;A3/6)7=00;065(3,(1(((81:0)3)4@:01((((+(1*)*))
@M03152:184:000000000-AWYW1:1:2106:5610:4840 2:N:0:GCGATCTAATACCTGT
CCCAACTATCCCTATTAATCATTACGTCGATCCTAGAAACCAACAAAATAGAATCAAACGTCCTATTTCATTATTCCATGCTAATGTGTTCAAGCGAAAGCCTGCTTTAAACACTCTAATTTTTTCAAAGTAACAGTCCTGATTCCCCACGACATCAAATAAATGACATCATGGTTCTTCAGAAGGGAGAAATCAATAATATCAGTACATACCTAAGCATGACCAATATATTGATACCGAAATTCAACTACGAGCTTAGATCGGAAGAGCGTCTTGTAGGGCAAGCACAGAGATGTGGAAT
+
CCCCCGGGGGGGGGGGGGGGGGEGGFGGGGGGGGFGG,FFFGGGGGGGGGGGGGGGGGFDEFGCGFGGGFFGGGGGEGGFGGGFGFG96<CFFEGGGGGDF,A<F@ACGGFGF,F8FGGGGGGGEGGFGGGFGFGGGGF,CAEGGGGFFGGGGGD9EFGGFDGGGFGE?FF,3=?=DEGGGCF>D,@F>CGGGGGFGC,22=DE=29DGFD6?GGFFAAFF@FEF5):BF7@@;;+?@DFB=9AFFF6AGA>A9?9F;08@E=2>9((-(6.6((7>663()(2/.,((5(((+)3+)*))
@M03152:184:000000000-AWYW1:1:2106:13482:5099 2:N:0:GCGATCTAATACCTGT
CCCAACTATCCCTATTAATCATTACTTCGGTCCTAGAAACCAACAAAATAGAACCAAAGTCCTATTCTATTATTCCATGCTAATGTATTCAAGCGTAAGCCTGCTTTAAACACTCTAATTTTTTCAAAGTAAAAGTCCTGGATCCCCTGCGCACTCAATTAAGCGCACGCAGGTTCCCCAGAAGGAAAGGCCCGACCAGGGCAGTGCTTACCTTTCGGCAAGACCACCCAGCCAGGCCCGAAATTAAACTACGAGCTAAGATCGGAAGAGCGTCGGGTAGGGAAAAAACAGGAATAGGAAA
+
CCCCCGGGFGGGGGGGGGDFGFGGGGGGGEGGGGGFGFGGGGGGGGGGGGGGGGGGGGGGGGGGGFGGFGAFFGGGG9CCGGGGGGGFFGGGGGGEFEDFB,?E85@FFGGGGFGGGEFFGGGGFGGGGGGGFGGGGCDGGFFFCGCFGGGGEGCFGGGCFCCFEEEEDGGGGCF8FDFGDFFFGGFGGFDECEEEEGGA>CF=4?8C9=77CF7FB57BBBFD3>@FD?24:4>4>0/,8>36+*);8FF;0951))144.)8:?10040;(3219)(,2>,;(.(,(422.*)*1,*)(
@M03152:184:000000000-AWYW1:1:2106:23665:5191 2:N:0:GCGATCTAATACCTGT
CCCAACTATCCCTATTAATCATTACATCGATCCTAGAAACCAACAAAATAGAATGCGATGTCCTATTTCATTATTCCATGCTAATGTATTCAAGCGTTAGCCTGCTTTAAACACTCTAATTTTTTCAAGGTAACAGTCCTAATTCCCCACAACATCAAATAAATGACATTATGGTTCCTTAGAAGGTGAGAACCAATATGACCAGTACACACCATCGGCATGACCAATCCATTGATCCCGAAATTCAACTACGAGCTTAGATCGGAAGAGAGTCGTGTAGGGAAAGAACAGGACTGAGTAG
+
CC?CCGGGGGGGGGGGGGGGGGGGGGGGGGGGGGGGGGGGGGGEGGGGAFGGGGGGECDFGFGGGFGGGGGFFFGFGGDFFFEFFGGFDAEGGGGGEGGGGGGGGGGC9FEFF?FGGGFFGGFGG?D<FFFGGFGGG9EGFFGGGCEFEEDDCE,>EGFGGFGG8AFEFF8DEDDEGDCE9EE9D,8,@D;BFGGGF6=FGD?D@?FDFFF6=DFF955?B<F@)>C5?0>FCF;<6**:9=5CFFEFEFAFAGE2>;:54*8(:(-(:((()01(4;/;85=F?46;(,5((*(2))3).
@M03152:184:000000000-AWYW1:1:2106:21977:5293 2:N:0:GCGATCTAATACCTGT
CCCAACTATCCCTATTAATCATTACGGCGACTCTAGAAACCAACAAAATAGAACCGCGCGTCCTATTTTATTATTCCATGCTAATGTATTCGGGCATAGGCCTGCTTTGAACACTCTAATTTTCTCAAGGTAAAGGTCCTGGTTCCCCGACGCACACCAACGAAGGGCACGCCGGCTCACCAAGAGGTAAGGCCCGCCCAGACAGTACGTGCCGTTAGGCAGACCGCCCGGCCAGGCCAGAAATTCAACTACGAGCTTAGATCGGAAGAGCGTCGTGTAGGGAAAGAACAGGCAAGTCGAG
+
CCCCCGGGGGGGGGGGGGGGGGGGGGGGDGGGGGGGGGGGGGGGGGGGGGGFGGGGGGGGFGGGGGGGGGGGGGGGGGGGGGGGGGGGGGGGGGGDGGGFGGGGGGGGFGGGGGGGGGGGGGGFFFGGGGFGGGGGFFGGGGGFGGGGGGGGGGGGGGGGGGCGGGGGGGGEFGGGCC9EGGGG7EGGGFGGGFCCCGGF=CC@FFF=7AGG<DGDFFFFFDFDF6>FDF9>EDBFF6C?::?4@B>BFFF??D>>>04,4)6<<(3;F7:>>FB(87(:A5(8(.8??01((*()*)*((
@M03152:184:000000000-AWYW1:1:2106:5608:5383 2:N:0:GCGATCTAATACCTGT
CCCAACTATCCCTATTAATCATTACGGCGACTCTAGAAACCAACAAAATAGAACCGCGCGTCCTATTTTATTATTCCATGCTAATGTATTCAGGCATAGGCCTGCTTTGAACACTCTAATTTTCTCAAGGTAAAGGTCCTGGTTCCCCGACGCACACCAACAAAGGGCACGCCGGCTCACCAAGAGGTAAGGCCCGCCCAGACAGTACGTGCCGTTACGCAGACCGCCCGGCCAGGCCCGCAATTCAACTACGAGCTTAGATCGGAAGAGCGTCGTGTAGGGAAATGACAGAGTGGTATGA
+
CCCCCFGGGGGGGGGGGGGEGDG,CCFGGGEGGGGCFEFGGGGGGGGGGGGFGGGGGGGGFGGGF9<FFGFGGGGGDGGGGGGGGFFG<EFGF9EFGGCE<AFCFDGABFGGGFGGGGGGGGGFCFG9EGFGCFGGG:EF9F8EFGCDGGGECB>CFEGGGFF8@8CEG+CGDEDGD7CC?C589FE,>FGFGGGGEGG;/**0:*4CGFFCF<*5A)3AEBB8<F0>@>9BBGB5)3D1)-)(=4<?AC6247)2)26<A2)(4:,7:7?F6834<7:DAF1:(*).4-)((+))*)04)
@M03152:184:000000000-AWYW1:1:2106:21693:5399 2:N:0:GCGATCTAATACCTGT
CCCAACTATCCCTATTAATCATTACGTCAATCCTAGAAACCAACAAAATAAGATCAACGTCCTATTTCATTATTCCATGCTAATGTATTCAAGCGTGAGCCTGCTTTAAACACTCTAATTTTTTCAAAGTAACAGTCCTGATTTCCCGCCACACCAAGTGAATGGCATGACGGTTCGTCAGAAGGGAGGAACCAGTGACACCAGTGCATACCGAAGGCACGACCAGCGTACTGATCCCGAAATTCAACTACGAGCTTAGATCGGAAGAGCGTCGTGTAGGGAAAGAACAGGTATGTGTAGA
+
CCCCCGGGGGGGGGGGGGGGGGGGGGGGEGGGGGGGGGGGGGGGGGGGGGGGGGGGGGGGGGGGGGGGGGGGGGGGGGGGFGGGGGGGGGFFCFCFFGFGGGAFGCF?FGGGGGGGG,AFFGGGGGDFGGGFGGGFGDFFFGGCEGFFEGGGGGGGGFGFF8EFGFGF6DGGGGGGDGDGGGG?F>8FGGGG??DFDGFFF6C@GFFGGFGGG+EEE>CF>@EAFFB:9*5?BF<FFFGDFFFC=F?AFG47@GD9F<=3))6<?;13@F91(338()-2:).7057??(..:041967))
@M03152:184:000000000-AWYW1:1:2106:11534:5479 2:N:0:GCGATCTAATACCTGT
CCCAACTATCCCTATTAATCATTACGGCGACTCTAGAAACCAACAAAATAGAACCGCGCGTCCTATTTTATTATTCCATGCTAATGTATTCAGGCATAGGCCTGCTTTGAACACTCTAATTTTCTCAAGGTAAAGGTCCTGGTTCCCCGACGCACACCAACAAAGGGCACGCCGGCTCACCAAGAGGTAAGGCCCGCCCAGACAGTACGTGCCGTTAGGCAGACCGCCCGGCCAGGCCCGAAATTCAACTACGAGCTTAGATAGGAAGAGCGTCGTGGAGGGAAAGAAAAGGGATGGGTAG
+
CCCCCGGGGGGGGGGGGGGGGGGGGGGGGGGGGGGGGGGGGGGGGGGGGGGGGGFEFCGGCEGGGGGGGGGGGGGGGGGGGFGGGGGGFGGGDCFGGGGGGGGGGEGFGCFFG8<<FAFGGGGGGGG9FGGGGGGGFGGFGGGGFGGGGGGGGGGEGGGGD6=EFGGGGGGGG>DE5EFGGG>DCB7?AFFFGG7EEGGDCFFDFFFDC=57FDED>BFFF@381;9>BBFD@3:F>6C97,72=F>F>CF:6*<18224<)).4)44((4946;,3)-3653.,51,(4?0(*())(*-(
@M03152:184:000000000-AWYW1:1:2106:24597:5484 2:N:0:GCGATCTAATACCTGT
CCCAACTATCCCTATTAATCATTACATCGATCCTAGAAACCAACAAAATAGAATGCGATGTCCTATTTCATTATTCCATGCTAATGTATTCAAGCGTTAGCCTGCTTTAAACACTCTAATTTTTTCAAGGTAACAGTCCTAATTCCCCAAAACATCAAATGAATGACATTATGGTTCCTTAGAAGGTGAGAACCAATATGACCAGTACATACCAACGGCATGACCAATCAATTGATCCCGAAATTCAACTACGCGCTTAGATCGGAAACGCGTCGTGTAGGGAAAGAACAGGACTGTGTAA
+
CCCCCGGGFFGGGGGGGGGGGGGGFFGDCGGGGGGGDGGGGGFGGGFGGAEGFFCDE@FCCAFEGGGGA<CFFFGFGGGGGGGAEEBEAFFFGGGG@CFGG<?FG<,FF<?FF?FGGFGGDGGGGGGGG8FFFFGGGGBEECEA=AFGFGG8E,CFG,EFFC,EEDFGG9=@E8?DDGGGF,@,==E?ADFFGGGF??AB8D6>=DB8?DFG?D8>*355@CF@EEFFF*8EC;87+0*858?@F8AFECAE)**6?@D3@CEBF2(((/(,.436;:(.48()453440(.(*(0*)2))
@M03152:184:000000000-AWYW1:1:2106:12097:5498 2:N:0:GCGATCTAATACCTGT
CCCAACTATCCCTATTAATCATTACGGCGACTCTAGAAACCAACAAAATAGAACCGCGCGTCCTATTTTATTATTCCATGCTAATGTATTCAGGCATAGGCCTGCTTTGAACACTCTAATTTTCTCAAGGTAAAGGTCCTGGTTCCCCGACGCACACCAACAAAGGGCACGCCGGCTCACCAAGAGGTAAGGCCCGCCCAGACAGTCCGTGCCGTTAGGCAGACCGCCCGGCCAGGCCCGCAATTCAACTACGAGCTTAGAACGGAAGAGCGGCGTGTAGGGAAAGAAAGGGTGTGTGTAA
+
CCCCCGGGGGGGGGGGGGGGGGGGGGGGGGGGGGGGGGGGGGGGGGGGGGGGGGGGGGGGGGGGGGGGGGGGGGGGGGGGGGGGGGGGGGGGFFFGGGFGGGGGG@FF9AFGGGGGGCGGGGGGFGGGGGFGGGGGFCGGGF@FFAEFGGCGEGGGGGGGGGFG?C>CGGDEFEGDGDCCGGFC5FE:D?6B6>*?5DGDFF<34;6DDFF3CGGB3.6;A65@D;9:35;EFD:G:0D6)45-6B2=>:4)(/)477<24-.3<?:1(.(-13919),<7B(<(7713((((*-00(/))
@M03152:184:000000000-AWYW1:1:2106:13453:5660 2:N:0:GCGATCTAATACCTGT
CCCAACTATCCCTATTAATCATTACGGCGACTCTAGAAACCAACAAAATAGAACCGCGCGTCCTATTTTATTATTCCATGCTAATGTATTCGGGCATAGGCCTGCTTTGAACACTCTAATTTTCTCAAGGTAAAGGTCCTGGTTCCCCGACGCACACCAACGACGGGCACGCCGGCTCACCAAGAGGTAAGGCCCGCCCAGACAGTACGTGCCGTTAGGCAGACCGCCCGGCCAGGCACGAAATTCAACGACGAGCTTAGAACGGAAGTGCGGCGTGGAGGGAAAGAACAGGAAAGGGGAA
+
CCCCCGGG9EFGGEFGFGFFGFGGGGGGGGGGDFAFCFGFGGGGGFGGGF9CFFGGG7+@@FGGGGCGFFGGGGFGGG9<@<EDFFGGCEF8CBCGGFBDC<EC,:EFFCCGA<F85BFCGGGFCGCEF<,AF?@AEAE?,F>9,6C,88>EGEGGDEGFECD+@@EGGDC*A*9>4**<CF7:?CCC:CGE?5E=59CD54C8?AFGG)***)158:14F:F2((()).-).7(1)(93),>,=*6=)*)-3)59>B<>))47:0:0)447(-4,-)-4?E1)3)(((.(.(:(07:<(-
@M03152:184:000000000-AWYW1:1:2106:15404:5846 2:N:0:GCGATCTAATACCTGT
CCCAACTATCCCTATTAATCATTACGGCGACTCTAGAAACCAACAAAATAGAACCGCACGTCCTATTTTATTATTCCATGCTAATGTATTCAGGCGTAGGCCTGCTTTGAACACTCTAATTTTCTCAAGGTAAAAGTCCTGGTTCCCCGACGCAGCCCAGTTAAGGGCACGCCGGCTCACCAAGAGGTAAGACCCAGTCAGACAATACACGCCGTTAAGCGGACAACCCAACCAGCCCCGAAATTCAACTACGATCTTAGATCGGACGAGCGTCGGGTCGGGAAAGAACAGAGATCTGTAG
+
CCCCCGGGGGGGGGGGGGGGGGGGGGGGGGGGGGFGGGFGEFCFGGGGGGGGFGGGGDEGCF@FFGGGGGGGGGGGGGGGFGGCFGGGGGGGGAFGGGCGGGGGG8E99CFFGGGGGGGGGGGFEGGCFCFGGGGGGAFC9A>DFFGGGGGGDGFGGEGEFFGD9=DEGCG>C@CGC*2@?DF,*@,FEG?FFFGGGGG4E+20,30**)57CCEFE34A3:DF07;3>EFF)13*5:*(>07,**6=ACFB?D)4>A2)64<?66(32609(:9(17(49B(<1),(,(.((*-**)2-)
@M03152:184:000000000-AWYW1:1:2106:20087:6024 2:N:0:GCGATCTAATACCTGT
CCCAACTATCCCTATTAATCATTACGGCGACTCTAGAAACCAACAAAATAGAACCGCGCGTCCTATTTTATTATTCCATGCTAATGTATTCAGGCATAGGCCTGCTTTGAACACTCTAATTTTCTCAAGGTAAAGGTCCTGGTTCCCCGACGCACACCAACAAAGGGCACGCCGGCTCACCAAGAGGTAAGGCCCGCCCAGACAGTACGTGCCGTTAGGCAGACCGCCCGGCCAGGCCCGAAATTCAACTACGAGCTTAGATCGGAAGCGCGTCGGGTAGGGAAAGAACAGGGAAGGTGTG
+
CCCCCGGGGGGGGGGGGGGGGGGGGGGGGGGGGGGGGGGGGGGGGGGGGGGGGGGGGGGGFEEGGGGGGGAEFFGGGGGGGFFGGGGGEGGFFGGGGGGFG?<FGFGGGFGEGGGGGFFGFFGFEFGGGGGGGGGGGGGGGGGFGE9EEGGECEGGGEFGGGGGGGECFDGGGGGGCEFFGCCFFGGGGGFFGG>EEGGD=FGBG4:CCFG355:3:BFAF?A@0:1>BE95>G?<7?96D9@4==AFFFF??C>0)(6<AA4<<?B1(41((,-(()-3?D(<6>(47::6,/(0)(*.(
@M03152:184:000000000-AWYW1:1:2106:9756:6025 2:N:0:GCGATCTAATACCTGT
CCCAACTATCCCTATTAATCATTACGTAGATCCTAGAAACCAACAAAGTAGGATCAATCGTCCTATTTCATTATTCCATGCTAATGTATTCAAGCGTTAGCCTGCTTTAAACACTCTAATTTTTTCAAAGTAAAAGTTCCGATGCCTTGCGACACCAAATTAATGACATAACGGCTCCTCGGAAAGGAGGAACCAACAAAACCAGTACGTACCGTAGGCAGGACCAGCAAATTGATCCCGAAATTCAACAACGAGCTTAGATCGGAAGAGCGTAGGGTAGGGAAATAAAAGGTATGGATTA
+
@<BCCCAFGGGGGGCFGGGAFFFGGGGGGGGGGGFFGDFFFGGEFFGGFGGGGGFFGGGG@,CFED,EECGFGGG9FFFFCGGGGGG9<FGFFCFGFFFF?6,,AE<FFFA,9AEEC9EGDAEFG,FFFDEF9,AEFFGFEGG+@8EAEFGCC8@CD8=9DFFGCFGG8+?8E>D8?+===8CC==>ADDGGE+AF+;@AF?DCCFF+@A;<>DECD5***-:)555*;?>6+1>88>C96@:9F+18?*57(1.6>34.><E?10,(/(,3703(,02<::184*.6--)()3.6))0))
@M03152:184:000000000-AWYW1:1:2106:24519:6030 2:N:0:GCGATCTAATACCTGT
CCCAACTATCCCTATTAATCATTACGGTGATCCTAGAAACCAACAAAATAGAATCATGCCGTCCTATTTTATTATTCCATGCTAATGTATTCAAGCAAAATGCCTGCTTTAAACACCCTAATTTTTTCAAAGTAAAGGTCCTGGTTCCCCGTGACACCCAATTAAGGGCATCGCGGTTCTCCAGAAGGTGAGAAATTGACTACACCAGTTCATACCCCTTAAGGCACGACCGATGTGTCAATCCCGAAATTCAAATACGAGCTTAGATCGGAAGAGCGTCGTGTAGGGAAAAGAAAAGGAA
+
CCCCCGCFEGEFCGGGGG<CFGGFGGGGGGGGGG<FGGFGG@FFGGFFGGG9FG9FEFFECCDEFGGGCGGGGGGGGGGFGGGFGGGGGGGFGGGGFGFGGG9EGGGFFGGGGCFE?FFFGGGDGGG@FFGGGGGGGGE9EFFFEGG@EFGGEGGFGGGGFCFFFGDFDFFG>6DEGGGFFGD,=@E,D8DGGGGGFDFFGG60@AF6CAGGGFGF5C5?A@FFFB@>A?AAE72;CCDCF<+5689B2*=?EG+7A9<@D@(66@<<58(31(5(83-4(),04=82(,(((/(8).*.(
@M03152:184:000000000-AWYW1:1:2106:8900:6226 2:N:0:GCGATCTAATACCTGT
CCCAACTATCCCTATTAATCATTACGTCGATCCTAGAAACCAACAAAATAGAATCAAACGTCCTATTTCGTTATTCCATGCTAATGTATTCAAGCGTGAGCCTGCTTTAAACACTCTAATTTTTTCAAAGTAACAGTCCTGATTCCCCAAGACACCAAATTAATGACATCATGGTTCGTCAGAAGGTAGAAATCAATAATACCAGTACGTACAATAGCACGACCAATAAATTGATCCCGAAATTCAACTACGAGCTTAGATCGGAAGAGCGTCGTGTAGGGAAAGAACAGGTATGTGTAGA
+
CCCCCGGGGGGGGGGGGGGGGGGGGGGGGGGGGGAFGGGGGGGGGGGGGGGGGGGGGGGGGGGGFGGFFGGGFGGGGGGGGGGFGGDFGGGGGGGGGCGGGFFGFFFGGGGGCFGFGGCFGGGGGGGGG9FGGGGGGGGGGGGGGGFGFGGGGGGGGFGGGGGGGGGGG?FGGFFFG7=CFGADDFGGFGGFAFFGGGGFGGFE8DFGGFGGGGGF?F@FAFF==C@FFCEF+DE7B8D4AFFEFFEFFGF25?4>F>78@49(/4:DFFF26>B@0;93?F0;8F:2:<0).+.9*)0))
@M03152:184:000000000-AWYW1:1:2106:21848:6228 2:N:0:GCGATCTAATACCTGT
CCCAACTATCCCTATTAATCATTACGTCGACCCTAGAAACCAACAAAATAGGATCAAACGTCCTATTTCATTATTCCATGCTAATGTATTCAAGCGTTAGCCTGCTTTAAACACTCTAATTTTTTCAAAGTAACAGTCCTGATTCCCCGCGGCACCAAGTTAATGACATCGCGGCTCCTCAGAAAGGAGGAACCAACAAAACCAGTACGTACCATAGGCACGACCAGTAAATTGATCCCGAAATTCAACTACGAACTTAGATCGGAAGAGCGTCGTGTCGGGCAAGAACAGGTAAGTGGAA
+
CCCCCGGGGGGGGFGGGGGDFGGGGGGG7CF7FGCFCFFGGFGGGFGGGGGGCFDFEGGGGGGGGGGGGGGFGGFGGFGFGGGGGGGAFF,CFGGDEGGGGGFGG=BFG99F9=AFF9EFEGGGGCEBFEGGDFGGGGGGGGGCGCDG8CE+CCFF8>B7E:EFG8EFGCDGE6DEGGGGF8E9:D@EFCCDFGCFGG5?CGGD7?FGGFCFDGGF46;AA9>=2@68@:?C=:)2+6<?A6)(+19+.2=E7*)65:34:)-((-(,4((,-3(-(.((,)()-8::202(.0.**.*))
@M03152:184:000000000-AWYW1:1:2106:12974:6362 2:N:0:GCGATCTAATACCTGT
GTTCTCCTCTGCCTCTTCCTTTAAGTTTAGTAATTGGGTACTTAATTCCCAGTCGGCAAACTTAACAGCTTCCCTGCTGGACTTGAAAGTCCCCTGGCTGTCTAACCACCTAGGCTGCATCGTTTACACCTGGGACTACTCAGCCATCTACTCCGCTTCGCCCCCCAAGCTTTCGTCCCGTACCGGCTGGCTCGTGCTAGTAGACAGCCTTCGCTCCTCCTGGCCTTCCCGGCATTCGAGGATGTCACCACTACCTCGTACTTCTCTTCCGCCACCTCCGCGCTTAACCCCCGACGCGTCC
+
8--6A<C,C6,C@,,;,,6;66,<CC,C,,;6,,,<,,B,6,,C,6,C,C,C;CB++++6C,CE,;,;,,,,;C,;,,6,,E<,,,5,,,9,,,6,,6,84,,99,4,9?,:A,<<F@,AF4FE,A9,,4EF8CEC,AE,,,,994=A,4,,4,6+84>+>+++6=8+=8DCD,+6++0++3@83++++5*,,5*,@>,+4+=*2+*;4;7*77*26A2)80)(08)*))()))(*3)+,)()(2+)+/*)/.253A((4:6)6)6)))),(((((()((()-.,0))-.(((1(7)(1-4
@M03152:184:000000000-AWYW1:1:2106:22880:6384 2:N:0:GCGATCTAATACCTGT
CCCAACTATCCCTATTAATCATTACGTCGATCCTAGAAACCAACAAAATAGGGTCAAACGTCCTATTTCATTATTCCATGCTAATGTATTCAAGCGCGAGCCTGCTTTAAACACTCTAATTTTTTCAAAGTAACAGTCCTGATTCCCCGCCACACCAACTGAATGGCATGATGGTTCTTCAGAAGGTAGGAACCAGTGACACCAGTGCATACCGAAGGCACGACCAGCGTACTGATCCCGAAATTCAACTACGCGCTTAGATCGGAAGAGCGTCGGGTAGGGACAGAAAAGATATGTCTAG
+
CCCCCGGGGGGGGGGGGGGGGGGGGGGGCBFGGGFGFFFFGGGGGCFFGDGGFFGGGGGGFCGGCFGGGGGGGDFGGGGGGGGFGGG<FCGDFCFGGEGDECEFF@FCEEFGD@EFGD9FGFGF=EF<?9FDFDFDDEFGGGDFGG9FEGGGGFG>4@EGGD8==FG,?D=DAFGFDCFGFGF,=>D=EGGGGFGGGG,B9995;C6FGA<FD>7?5>)39@>5>@>AEAFFF+*+4995;1)/6@7=E:)6,/..83()/623,,,4:??1-,,((79?(7:)()..)(.()3-7*)*-.
@M03152:184:000000000-AWYW1:1:2106:17013:6486 2:N:0:GCGATCTAATACCTGT
CCCAACTATCCCTATTAATCATTACGGCGACTCTAGAAACCAACAAAATAGAACCGCGCGTCCTATTTTATTATTCCATGCTGATGTATTCGGGCATAGGCCTGCTTTGAACACTCTAATTTTCTCAAGGTAAAGGTCCTGGTTCCCCGACGCACACCAACGAAGGGCACGTCGGCTCACCAAGAGGTAAGGCCCGCCCAGACAGTACGTGCCGTTAGGCAGACCGCCCGGCCAGGCCCGAAATTCAACTACGAGCTTAGATCGGAAGCGCGTCGTGTAGGGAAAGAACAGATACGTGTGA
+
CCCCCGGGGGGGGGGGGGGGGGGGGGGGGGGGGGGGGGGGGGGGGGGGGGGGGGGGGGGGGGGGGGGGGGGFFGGGGGGGGGGGFGGDGGGGGDFGGGGFGGGGGGGGFGCGFGGGGGFEGGGGGGGEF?FGGFGGGGGG,A=?DFGGGGGGG@FGGGCGGEF8CC7E?C6DECGGGGGGGGCCCCFFC?ECFG=7CDG5:<FDFFFG48*>DD5>BB3;0233=>BF>.9DD)87F?GF>65,@FBFDFFDB353.5<<A<>6<:3(((,3(73-8.().0()4)((..3()2))*.*()
@M03152:184:000000000-AWYW1:1:2106:10076:6561 2:N:0:GCGATCTAATACCTGT
CCCAACTATCCCTATTAATCATTACGTCAATCCTAGAAACCAACAAAATAAGATCAACGTCCTATTTCATTATTCCATGCTAATGTATTCAAGCGTGAGCCTGCTTTAAACACTCTAATTTTTTCAAAGTAACAGTCCTGATTTCCCGCCACACCAAGTGAATGGCATGACGGTTCGTCAGAAGGGAGGAACCAGTGACACCAGTGCATACCGAAGGCACGACCAGCGTACTGATCCCGAAATTCACCTACGAGCTTAGATCGGAAGAGCGTCGTGTAGGGACAGAAAAGGTAGGTTTAGA
+
CCCCCGGGGGGGGGGGGGGGGGGGGGGGGGGGGGGGGGGGGGGGGGGGGFGGGGGGGGGGGGGGGGGGGGGDGGGGGFFFFFGGGGGGGGGGGGGGGGGGGGGGGGGGGGGGGGGGGGGGGGGGGGGGDGGCFGFGGGEFEFGGGGGGGGGGGGGGFCDGGGGGGGGGGGGGGGGEGGGGDGFG6BEGGGGDFGGGG?DFGGG5C6B?CFGGGDEEAFFFBDFB==B49?>FFG5+=@<@A(AE=C)/7D;1?C>6A)=33?13(;6;;579:>0(47AA<5()2.3:(4(,5+26*-*))
@M03152:184:000000000-AWYW1:1:2106:11687:6646 2:N:0:GCGATCTAATACCTGT
CCCAACTATCCCTATTAATCATTACCTTGGTTCTATAAACCAACAAAATAGAACCATGGTCCTATTCTATTATTCCATGCTAATGTATTCGAGCAAATATGCCTGCTTTGAACACTCCGATTTTTTCAAGGTAAAAGTCTTGGCTCCCTAGCCCAACTCAATAAAGAGTAGACTAGTTCCCCAAGAAGTGGTACAGGGCCCTTGGATCCAGAATGCCTACTCAGACAAGCCAAGTAGGCCCGGCCAAATGACCCCCGAAATTCACCTAAGAGCTTAGATCGGACGGGCGTCGTGTAGGGCA
+
CCCCCEGGGGGGGFGGGGGGFGGGGGGGGGGGGGGGEFGGGGGGGFFFFFFGGGGGFAFGGFGFC@FGGGGGGGCEFFFGF9AFGFGF<FDAFEEG8FCGCGGGGGGDFFDFFCFGGFGGEGGGGGFGGG,A<FGGAFG<FEGGGFDFFAC8FGGGGGG9>EEF=AG?DFGD8EF8=A+,?=D7DEFF;8?FCFD8?D>?1===,0?GGD==6?=+;DDBA<AEF<C56A>FFD9CA@5=959@BABFE796>**8)(6:B?*9/)/;)(43(7()/;)),)6)(0,(-(41,1(074*(-
@M03152:184:000000000-AWYW1:1:2106:15929:6716 2:N:0:GCGATCTAATACCTGT
CCCAACTATCCCTATTAATCATTACGTCAATCCTAGAAACCAACAAAATAAGATCAACGTCCTATTTCATTATTCCATGCTAATGTATTCAAGCGTGGGCCTGCTTTAAACACTCTAATTTTTTCAAAGTAACAGTCCTGATTTCCCGCCACACCAAGTGAATGGCATGACGGTTCGTCAGAAGGGAGGAACCAGTGACACCAGTGCATACCGAAGGTACGACAAGCGTACTGATCCCGAAATTCAACTACGAGCTTAGATCGGAAGAGCGTCGTGTAGGGAAAGAAAAGGTATGTGTAAA
+
CBCCCGFGCGGGGGGGGGGGGGGGGGGG>FGGFGGGGGGGGGGGG8C<FGFGGGGGGGGFGDGGGGGGGGGFGDFGGGGGGGGGGFFGGDFFGFCFEGCFEG7EGCDFGGEFGGFGDGFGGGGGGGFGFGFGGFFGGFAFGGGDEFFEGDDGGGGGFFDFGFFG,DEGFDGCDEGG68=8D8@B+3DFECFGGGFGFGGFFCC59AFGGFFFGD>D5AE65:>)/)7>@5@?CD<CFDG?A@;E6A)+5CA;;55;F<@46<(670(38;396>FF0)6)3;3;6::010(.)328*)*))
@M03152:184:000000000-AWYW1:1:2106:16053:6744 2:N:0:GCGATCTAATACCTGT
CCTAACTATCCCTATTAATCATTACGTCGATCCTAGAAACCAACAAAATAGAATCAAACGTCCTATTTCATTATTCCATGCTAATGTATTCAAGCGTATGCCTGCTTTAAACACTCTAATTTTTTCAAAGTAACAGTCCTGATTCCCCAAGACACCAAATTAATGACATCAAGGTTCTTCAGAAGGGAGAAACCAATAATACCAGTACGTACCGAGGCACGACCAACAAATTGGTCCCGAAATTCAACTACGAGCTTAGATCGGAAGAGCGTCGTGTAGGGAAAGAACAGGAAAGGCTAGA
+
CCCCCFGGFGGGGGGGGGGGGGGGGGGGGDFGGGGGGDFGDFGGGGGGGGGGGGGGGGGGFGGGFFFGGGGGGGGGGCFFGGGGGGGGGGGGGEGGGGGFC<FFGEFAGGFGGGGGGGFGGGGGGGGGGGGGGGGGGGGGGGFGGGGGGGGCFGGGFGGGGGGGGGGGGGGGGF8@FGGGGGGGGCEGDGGGGGFGGGGFGFFDCFFGGFGGGGGE5>>FF59>ADDFFFFAF*>F>DDAFFAFFF4@?CF@=D>9;936)72??;>;@;>916;;274A0)351?:(8<?((+,))(23)
@M03152:184:000000000-AWYW1:1:2106:17540:6747 2:N:0:GCGATCTAATACCTGT
CCCAACTATCCCTATTAATCATTACTTCGGTCCTAGAAACCAACAAAATAGAACCAAAGTCCTATTCTATTATTCCATGCTAATGTATTCAAGCGTAGGCCTGCTTTAAACACTCTAATTTTTTCATAGTAAAAGTCCTGGATCAGCTTGCGCACTCAATTAAGCTCACGCAAGAGCTCCAGAAAGAAAGACCCGACCAGAGCAGTGCTTACCTTGCGGCAAGACCACCCAGCCAGGTCCGAAATTCAACTACGAGCTTAGATCGGCAGAGCGTAGTGTAGGGAAGAAACACGTCCGTGTA
+
CCCCCGGGFGGGGGGGGGGGGGGGGGGGGGGGGFGGGGGGGGGGGGGGGDGGGGGGGGGGGGGGGGGGGGGFGGGGGGGGFFFFGGFFFGGA9ECF7@FGGFGGGGGCFFGGFFGGCDGGGGGGGG,:5AFCGEEGCFGDEFGGGGFGG?F+7>CBEG8>FGGFG,@EGG6C==FF?=FGGCF@?,,>DF,3D@CCG>?*,9?CCFFFCCCGFFCF*@5?>AFBBDBFBAD4A7(8/0C=>25=FFCF<DF;;*2(89@F3>39(,((((,41(-3(9).)9(7:)((,,(.4*-)).*.(
@M03152:184:000000000-AWYW1:1:2106:20663:6775 2:N:0:GCGATCTAATACCTGT
CCCAACTATCCCTATTAATCATTACGGTGATCCTAGAGACCAACAAAATAGAACCATGCCGTCCTATTCTATTATTCCATGCTAATGTATTCGAGCATAATGCCTGCTTTAAACACTCTAATTTTTTCAAGGTAAAGGTCCTGGTTCCACAAGACATCCAACTAAGGACATCGAGCTTCTCCAGAAGGTGAGAAATCAACAGCGACAGTTCATACCCCTTAAGGCACGACCATCGAGTCAATCCCGAAATTCAACTACGAGCTTAGATCGGAAGAGCGTCGTGTAGGGAACGAAAAGGTAT
+
CCCCCGGGGGGGGGGGGGGGGGGGGGGGFFGGGGGGGGGGGGGGGGGGGGGGGGGGGGGGGGGGGGGGGGGGGGGGGGGGGGGG9FGGGGGGGGGGGGGGGGGGGGGGGGGGGGGGGGGGGGGGGGGGGACEGGGGGDGGGGGGGGGGGGGGGGGGGGGGGGGFFGCGGFFFGGGGGFGGGGGGGGGDGGGGGGGGFGFFGCFAGFE6CFFGFFFFFFDFF58>CCDBBEAD6?AG4:9AFF8>AB(:@<FFEGAC6)0(5,64C@E<?;63;133;>(66)-8094:26((,*-7?:F5)
@M03152:184:000000000-AWYW1:1:2106:18459:6789 2:N:0:GCGATCTAATACCTGT
CCCAACTATCCCTATTAATCATTACTTCGGTCCTAGAAACCAACAAAATAGAACCAAAGTCCTATTCTATTATTCCATGCTAATGTATTCAAGCGTAAGCCTGCTTTAAACACTCTAATTTTTTCAAAGTAAAAGTCCTGGATCAGCTTGCGCACTCAATTAAGCGCACGCAAGAGCTCCAGAAAGAAAGACCCGACCAGAGCAGTGCTTACCTTGCGGCAAGACCACCCAGCCAGGTCCGAAATTCAACTACGAGCTTAGATCGGAAGAGCGTCGTGTAGGGAAAGAACCGGGAGTGTGG
+
CCCCCGGGGGGGGGGGGGGGGGGGGGGGGGCCCFFGGGGGFGGGGGGGGGGGGGGGGGGGFGGGGCFGGGGGGGGGGGGGGGGGGGGGGGGGGGGGGGGGGFEC8<FAFFFFGGGGFGGGGGGGGD<EFGGFGGGGGGGEFFGGFGGGGGGDC8CEFGGFCEAFGGGGGDDGGGGEGDDDFDGGGGGGGGGGDGEGGGGFGGGFGFFFFFGGGGC+;@:BF=>BFF4??8BFF427?347DFFFFFFFCGF;EGF?B>EF8))96:6:>F??F3(1,<3:2=15:738(.(((*,0)(*--
@M03152:184:000000000-AWYW1:1:2106:21047:6994 2:N:0:GCGATCTAATACCTGT
CCCAACTATCCCTATTAATCATTACGTCGATCCTAGAAACCAACAAAATAGAATCAAACGTCCTATTCCGTATTCCATGCTAATGTATTCAAGCGTGAGCCTGCTTTAAACACTCTAATTTTTTCAAAGTAACAGTCCTGATTCCCTAAAACACCAAATTAATGGTATTATAGTTCGTCAGAAAGGAGAAACCGATTATACCAGTACGTACAATAGCACGACCAGTAAGCCGATCTCGAAATTCAACTACGAGCTTAGATCGGAAGAGCGTCGTGTAGGGAAAGAACAGGTATGTGTAGAT
+
CCCCCGGGGGGGGFGGGGGGGGGGGGGGGGGGGGGGGGGGGGGGGGGGGGGGGGGGGGGGGFGGGGGGFGGGCGGGGGGGGGGGGGGGGGGGGGGGGGEGGGGGGGFGGGGGGGGGGGGGGGGGGGGGGGGGGGGGGGGGEGGGGGGGGGGGGGDGDGGFGAFFFFGGGGGGGFGGGGGCDCFFG?@FGCGFGGGGGGGFFCFEGFFGFFGGGGGFFFEEFFEFFFFFFF5?BD9;EBGFADCEFACFFGF@@DB=FFFFFFF??BFFDF6DB60(3AA:(<:FFF:2114))<6*1)2-)
@M03152:184:000000000-AWYW1:1:2106:25963:7016 2:N:0:GCGATCTAATACCTGT
CCCAACTATCCCTATTAATCATTACGTCAATCCTAGAAACCAACAAAATAGGATCGAACGCCCTATTTCATTATTCCATGCTAATGTATTCAAGCGTTAGCCTGCTTTGAACACTCTAATTTTTTCACAGTAACAGTCCAGATTCCCTGCAACACCAAATTAATGGCATTACAGTTCATCAGGAAGGAGGAATCAGTAAGACCAGTACATACCGGAGGCATGACCAGCCTACTAACCCCGAAACTCAACTCAGAACCTAGATCGGAAGCGCGAACTTCAGGGAAAGAACAGGATTGTCTAA
+
CCCCCCFFCGGGF,EGGGGGGFGGGGGG;FGGGG9FG9FEFFGEGF<FGF<EFEFGGGGC,CFCG,EFGAE<FGFGDFEFCEE9FGGGGEF9@FCGGGC:EFCCCFFCFE9EEC9FGAFFFCDFE,AF@?FAE<9?EFFGGGEAFFGD,9E,E=BEFCFAA9DDC8DG8=?EGD@FCCD;C,@=+73,@8CF8EGCF7A9EGCD,+5A?FCCF7C***:B>:?CE@CFFF@90@4C4<DB*:5(46;6(2*03*1()0.*097(3;2((.3((((()*-62)15:)4,(((((+))*-*))
@M03152:184:000000000-AWYW1:1:2106:22520:7107 2:N:0:GCGATCTAATACCTGT
CCCAACTATCCCTATTAATCATTACGTCGATCCTAGAAACCAACAAAATAGAATCAAACGTCCTATTTCGTTATTCCATGCTAATGTATTCAAGCGTGAGCCTGCTTTAAACACTCTAATTTTTTCAAAGTAACAGTCCTGATTCCCCAAGACACCAAATTAATGACATCATGGTTCGTCAGAAGGTAGGAATCAATAATACCAGTACGTACTATTGCACGACCGATAAATTAATCCCGAAATTCAACTACGAGCTTAGATCGGAAGAGCGTCGTGTAGGGAAAGCATCGGACATGTTAGA
+
CCCCCGGGGGGGGGFGGGGGGGGGGGGGFFGGGGFGGGGGGGGGGGGFGGGGGGGGDFGGEFEGFE9FGFGGCAFGGGCCFFFGFCECFGAFGGGGGFCC8FEGGF?D9?EFFGGGG,AFGFFGGGCFF9FGGGGGGGGGGGGGGGDG@CFFGGGFG,DCDAFGGGGGGG+=DCGGGGGGGGCAD8DDG@DDFGE8EFDFE+=>8@D7CFD?7CCF7ECF*8A=9)=B4BE=FCEF17;9>@FE68?FEFFDF:DBFEEEE?;07(63839;D0.4:F4<(?:46)3))(-(,2)*/)*))
@M03152:184:000000000-AWYW1:1:2106:4481:7121 2:N:0:GCGATCTAATACCTGT
CCCAACTATCCCTATTAATCATTACGTCGATCCTAGAAACCAACAAAATAGAATCAAACGTCCTATTTCATTATTCCATGCTAATGTATTCAAGCGTATGCCTGCTTTAAACACTCTAATTTTTTCAAAGTAACAGTCCTGATTCCCCAAGACACCAAATTAATGACATCAAGGTTCTTCAGAAGGGAGAAACCAATAATACCAGTACGTACCGAGGCACGACCAACAAATTGGTCACGAAATTCAACTACGAGCTTAGCTCGGAAGTGCGTCGGTAAGGGAAAGAACAGGTACGTGTAGT
+
CCCCCGGGFFGGGCCFGGFGGGGGGGGG7CGGGFFGGGGGGGGGGGGGGGGDD<FGFGFEGGGGGECFGAC@,E,C9FCFGDGGEEF<<FGGGGGECGGGGFF<E,AEDFG,?FGFFF<EEEGGGGGGGGGGGGGFFB8FF;AF9FEGGGG8E=ED7DFGFCD8,,@@9DFD=?2@=FFFFD89+4CDE6D3,8D6@FADG+=1@<D?DDGG=>EEA5>C55?@=@A4/@EFA*:D+:*7:>?C6B*=8C8@FCB@A3/)))6.613)).36(.(,,0)42;<5(0:(3:1AA:6)),*))
@M03152:184:000000000-AWYW1:1:2106:18793:7238 2:N:0:GCGATCTAATACCTGT
CCCAACTATCCCTATTAATCATTACGTCGATCCTAGAAACCAACAAAATAGAATCAAACGTCCTATTTCGTTATTCCATGCTAATGTATTCAAGCGTGAGCCTGCTTTAAACACTCTAATTTTTTCAAAGTAACAGTCCTGATTTCCCAAGACACCAAATTAATGACACCATGGTTCGTCAGAAGGTAGGAATCAATAATACCAGTACGTACAATAGCACGACCAATAAATTAATCCCGAAATTCAACTACGAGCTTAGATAGGAAGAGCGTAGTGTAGGGAAAGAACAGATATGTGTAAA
+
CCCCCGGGGGGGGGGGGGGGGGGGGGGGGGGGGGGGGGGGGGGGGGGGGGGGGGGGGGGGGGGGGGGGGGGGGGGGGGGGGGGGGGGGGGFGGGGGGGGGGGGGGEFGGGGGGGGGGGGGGGGGGGGGG9FGFGGGGGGGGGGGGGGGGFGGGGGGDFFGGGGFDFFGGGGGAFGFGGGGFGGGGFDDGFGB?FGDFGG@EFCBFDFGGFFCDGFFFA7ADDBBFFEFF67<AFC@<=9<>AAA1BA:CG;2-/5>)/5C4*0>BC18((66(((.1;);7A;A2A3((6(.1+./96*))
@M03152:184:000000000-AWYW1:1:2106:18002:7259 2:N:0:GCGATCTAATACCTGT
CCCAACTATCCCTATTAATCATTACGTCAACCCTAGAAAACCAAAAAATTAAATCCGACGTCCTATTTCGTTATTCCATGCTAATGTATTCAAGCGTTAGCCTGCCTTAAACACTCTAATTTTTTCAAAGTAACGGTCCTGGTTCCCCACGACACCCAATTAATGGCATTGTGGTTCTCCAGAAGGTACGAAATTGCATAACCAGGACGATACCACGTAAGACACTAACGATATGCCAAACACTAAATTAAACTACAAGATCACAAGGGACACGGTTAGGGAAGGAACACAACAGGTTGAA
+
CCCCCGGGGGGGGFGGGGGGGGGGGGGG;F,CFFDFGAE8FCG,,;FF,,;E6,C,+8CFEGGGGGGGG,FFFGGGGGGGGGGGGGGFGGCFGAFGG@F@FGGGGAFFGCGGFGGFGGAGGGGGEGDFF<FAF,4CE@CFD9EG9FFG4CEEEEEFCG68;99:C,A=D++7=C6@+62=?FFFC,8,3@>D4,,,223=,*30,******/;*,3**-*/*927).)1)(:))/+4*?()(2)2)619*+1)+/))//(77)(/)((((((4((((),(().)()(((((-(*()/.*()
@M03152:184:000000000-AWYW1:1:2106:26153:7323 2:N:0:GCGATCTAATACCTGT
CCCAACTATCCCTATTAATCATTACGTCGATCTTAGAAACCAACGAAATAAGATCAAACGTCCTATTTCATTATTCCATGCTAATGTATTCAAGCCAAAGCCTGCTTTAAACACTCTAATTTTTTCAAAGTAACAGTCCTGATTCCCCACAACATCAAGTTAATGACATCATGCTTCGTCAGAAGGGAGAAACCAATTGTACCAGTTCGTACCGTTCGCACGACCAATAAATTGATCCCGAAATTCAACTACGAGCTTAGATCGGAAGCGCGTCGTGTAGTGAAAGAACGGGTCTGGTTAG
+
CCCCCGGGGGGGGFGGGGGGGGGGGGGGGDGGGGCFGGGGFFGGCF@EGFGGGFGG@FGEDFGGGGGGGGGFEFGGGGG9EGGGGGGDCFGGGDFGGGGGGGGFDFGCFFGGGGGGFAEFGFGG:EF<FFGGGGGGFFGGGGGGGGGGGGGGG8F8@,>;>DGGDCDFGGGGCGGGGGFGF>FEDF8AEG8EGGGGGG9DGGCD,5+?=>DDD+4<**0<989==A869?4BFC;CA4*:B@5=F6CFEGFF2:)(:3.779?<?D;((((67:90(51:)95=4980((((-*()))*.(
@M03152:184:000000000-AWYW1:1:2106:24890:7339 2:N:0:GCGATCTAATACCTGT
CCCAACTATCCCTATTAATCATTACGTCGATCTTAGAAACCAACGAAATAAGATCAAACGTCCTATTTCATTATTCCATGCTAATGTATTCAAGCCAAAGCCTGCTTTAAACACTCTAATTTTTTCAAAGTAACAGTCCTGATTCCCCACGACATCAAATTAATGACATCATGCTTCGTCAGAAGGGAGAAACCAATTGTACCAGTGCGTACCGTTGGCACGACCAATAAATTGATCCCGAAATTCAACTACGAGCTTAGATCGGAAGAGCGTCGTGTAGGCAAAGAACAGGACAGCATAG
+
CCCCCGGGGGGGGGGGGGGGGGGGGGGGGGGGGGGGGGGGGGGGGGGGGGGFGGGGGGGGGGGGGGGGGGGGFFGGGGGGGGDEGGGGGGGGFFGGG<FFGFEGCFEGGGGGGCFCFGGGFGGGGGGGGDGGGGF9EFFFGFGGGGGGFGGGGEGGGFGGGGFFCFGGGGGGFGGGG7DEDEGCCFEGEGFGGGGGGDFFG9ED?DDCC?99DGFDBACAFDFBAB>FFFFFFDEFC=CA4(:@++08?>A=@7?>:=93>EFF<D0:@@@>6@06?7:2<*5@?@43(((((*(.)(*-)
@M03152:184:000000000-AWYW1:1:2106:26554:7363 2:N:0:GCGATCTAATACCTGT
CCCAACTATCCCTATTAATCATTACGGCGACTCTAGAAACCAACAAAATAGAACCGCGCGTCCTATTTTATTATTCCATGCTAATGTATTCAGGCATAGGCCTGCTTTGAACACTCTAATTTTCTCAAGGTAAAGGTCCTGGTTCCCCGACGCACACCAACAAAGGGCACGCCGGCTCACCAAGAGGTAAGGCCCGCCCAGACAGTACGTGCCGTTAGGCAGACCGCCCGGCCAGGCCCGAAATTCAACTACGAGCTTAGATCGGAAGAGCGTCGTGTAGGGATAGAAAAGGGAGTTGTAA
+
CCCCCGGGEGFGGFGGGGGGGGGGGGGGGGGGEGGGGGGGGGGGGGGGGGGFDGCCFFGGFFEGEFDGGEGGGFGGDCFGGGFGGCGEGGGGFGGGGFFGGGFFG8DFGEEFFGGGGGGFFGGFCFGGGGFCFEFGFGGGG8@FAD@F@EGGGGGGCCF8BDFF8FGGD8DEG+>C7*;FFF5@*>@FC?CFGBEEEGEFCC<BFF=FGFGGGGGB3>;AF0ADD;>BB59>><6/7(9951518*68<7)2(*)47.),5)52(((((..,(-7(,04<A3().69)6(,4(7:)74*6-
@M03152:184:000000000-AWYW1:1:2106:14557:7454 2:N:0:GCGATCTAATACCTGT
CCCAACTATCCCTATTAATCATTACGTCGATCCTAGAAACCAACAAAATAGAATCAAACGTCCTATTTCGTTATTCCATGCTAATGTATTCAAGCGTGAGCCTGCTTTAAACACTCTAATTTTTTCAAAGTAACAGTCCTGATTCCCCAAGACACCAAATTAATGACATCATGGTTCGTCAGAAGGTAGAAATCAATAATACTAGTACGTACAATAGCACGACCAATAAATTGATCCCGAAATTCAACTACGAGCTTAGATCGGAAGAACGTCGTGTAGGGAAAGAACAGATATTGGTAAA
+
CCCCCGGGGGGGGFGGGGGGGGGGGGGGGGGGGGGGGGGGGGGGGGGGGGGGGGGGGGGGGGGGGGGGGGGGGGGGGGGGGGGGGGGGGGGGGGGGGGGGGGGDFGGGGGFFGFFGGGGGGGGGGGGGG,CFGGGGGGGGGCGGGGGGGGFGGGGGGCGGGGCFG8EFGGGGGGGFG+=>FEECFDGGGGGFGGGGGG,?EFFF8CFGCDFGC@FFFFFFF=B>A@EFFFAB+B=DC5C>>BFF>CFF69@2:/69A45C4CB99;.(./:8113,/.;@7A;F@F((/(().+)/*)2))
@M03152:184:000000000-AWYW1:1:2106:9423:7483 2:N:0:GCGATCTAATACCTGT
CCCAACTATCCCTATTAATCATTACGTCGATCTTAGAAACCAACGAAATAAGATCAAACGTCCTATTTCATTATTCCATGCTAATGTATTCAAGCCAAAGCCTGCTTTAAACACTCTAATTTTTTCAAATTAACAGTCCTGATTCCCCACGACATCAAATTAATGACATCATGCTTCGTCAGAAGGGAGAAACCAATTGTACCAGTGCGTACCGTTGGCACGACCAATAAATTGATCCAGAAATTCAACTACGAGCTTAGATCGGAAGAGCGTCGTGTAGGGAAAGAACAGGTATGTTCGA
+
CCCCCGGEGGGGGGGGGGGGGGGGGGGGGEEFFGGEGCFGGGGCGGGDFFGFGGFGGG9CFGGGGGGGGFGGFGGGGGGGGGGGAFGFFGFGGCFDGFFGGGGCFFGGGGGGAFGGGGFFGGGFDDDFG,CE9FFGEFGFGGDGGGGGDEEEEGEGAF9D=FCFEAEGGFGGEGGGF@DEGCD968@DECGGGGG6EFGFGGFEDDBFC::;?DFBEFFFF5@A=>5AFACFFDCCFC**;>*:=+5+*=)72C?2)74;4)620(623/6,6?1415(9<515(58:,,((-0-)1)*((
@M03152:184:000000000-AWYW1:1:2106:15538:7496 2:N:0:GCGATCTAATACCTGT
CCCAACTATCCCTATTAATCATTACATCGATCCTAGAAACCAACAAAATAGAATGCGATGTCCTATTTCATTATTCCATGCTAATGTATTCAAGCGTGAGCCTGCTTTAAACACTCTAATTTTATCAAGGTAACAGTCCTAATTCCCCAAAACATCAAATGAATGACATTATGGTTCATTAGAGGGTGAGAACCAATAAAGCCAGTTCATACCAATGGCACGACCAACTCATTGATCCCGAAATTCAACTACGAGCTTAGATCGGAAGAGCGTCGGTGAGGGAAAAAAAAGGTAAGGGTAA
+
CCCCCGGGGGGGGGGGGGGGGGGGGGGGGGGGGGGGGGGGGGGGGGGGGGGGGGGGGGGGGGGGGGGGGGGGEGGGGGGGGGGGGGGFGGGGGGGGGGGGGGGFGGGGGGGGGFGGGGGGGGGGGGGGGCGGDGFCGFGGGGGGGGGGGGGGGGGGGGGGGGFGAAEFGGGGGFGGGGGGCEGGGCEGGGFGGGGGGGGFFG+==?FGGBFFGGGFBF<BF=D>FBFBFFFFF?EC8AC)<8?CF6=FC@6))**/:28.*28>@@D255=9(53.()/31=;F()(.(-4,)+)//(0((
@M03152:184:000000000-AWYW1:1:2106:6579:7527 2:N:0:GCGATCTAATACCTGT
CCCAACTATCCCTATTAATCATTACGTCGATCTTAGAAACCAACGAAATAAGATCAAACGTCCTATTTCACTATTCCATGCTAGTGTATTCAAGCCAAAGCCTGCTTTAAACACTCTAATTTTTTCAAAGTAACAGTCCTGATTCCCCACGACATCAAATTAATGACATCATGCTTCGTCAGAAGGGAGAAACCAATTGTACCAGTGCGTACCGTTGGCACGACCAATAAATTGATCCCGAAATTAAACTACGCGCTTAGATCGGAAGAGCGTCGTGTCGGGAAAGAACAGGAAAGAGTAG
+
CCCCCGGDEGGGGGGGGGGGGGGGGGGGGEGGGG@DFEFGGGGEGFGEGCFGAFGGGGGGECCFGFGGGGGGGGGGGGGFGFGFECGGGGGGGGGGGGGGGAFGGFFFEFGGGGGGGGDGGGGGGGGGGCFCFGG9EF,EEECDECDGGDGDECGGGGGD;EAFGDGGGGFGGF?=FCDGGGGGC88:CEGGGGFGGG?C=E+D,43+009?C6CB>>C>A=5>AFBFABEFFF*2=C*4?B:(+1/=>GFE=)22)87@<?5?;671@;@((,-(3)(3()28,78::0:1(*())(2))
@M03152:184:000000000-AWYW1:1:2106:18054:7530 2:N:0:GCGATCTAATACCTGT
CCCAACTATCCCTATTAATCATTACGTCGATCCTAGAAACCAACAAAATAGAATCAAACGTCCTATTTCGTTATTCCATGCTAATGTATTCAAGCGTGAGCCTGCTTTAAACACTCTAATTTTTTCAAAGTAACAGTCCTGATTCCCCAAGACACCAAATTAATGACATCATGGTTCGTCAGAAGGTAGAAATCAATAATACCAGTACGTACGATAGCACGACCAATAAATTGATCCCGAAATTAAACTACGAGCTTAGATCGGAAGAGCGTCGTGTAGGGAAAGAAAAGGTATGTGTAAA
+
CCCCCGFACFGGDGGGGGGGGGGGGGGGEGGGGGGFGGGGGGGGGGGGGDGGGGGGGGFGEFGGGGGGGGGGGGGGGGGGGGGGGGGEFGGGGGGGGGGDFGGGGGGGGFGGGGGFGGGGGGGGGGGGGEGGGGFGFGFGGGGGGGGGGGG?@FGEFGGGGGGGFFGDGFGGG,?DGDGGG>FCFCDFFGGGG9EFGFGFGG6D8@DF6DGCDD6@BFEFEAF)>CCFAFE6++6D>D*):59;*=4800;(5D:@;88@C*3(/61=;@B@0:1(/573(28)(7:(.4-45976*.*))
@M03152:184:000000000-AWYW1:1:2106:25714:7577 2:N:0:GCGATCTAATACCTGT
CCCAACTATCCCTATTAATCATTACGTCGATCCTAGAAACCAACAAAATAGAATCAAACGTCCTATTTCATTATTCCATGCTAATGTATTCAAGCGTATGCCTGCTTTAAACACTCTAATTTTTTCAAAGTAACAGTCCTGATTCCCCAAGACACCAAATTAATGACATCAAGGTTCTTCAGAAGGGAGAAACCAATAATACCAGTACGTACCGAGGCACGACCAACAAATTGGTCCCGAAATTCAACTACGAGCTTAGATCGGAAGAGCGTCGTGTAGGGAAAGCAAAGTGAGGTTCAAA
+
CCCCCGGGGGGGGGGGGGFGGGGGGGGFGGGGGGGGGGGGGGGGGGGGGGGGGGGGGGCECDGGCFFGGFGGCFFDGGFED9FFGFGGFFEFGGGGGGDGGGGCG8FFFFFGGGGGGCCFGGGGGGFFDGGGFFFEGFGGFGGGGC9?>EEFGGGCGFFBE,=DEFGGGGGGGECFGGGGGGGGFGEFGCFGG?CEGGFFFFCD=DFF>DFD6695?>5;?>B:5CAFFFE>F*9+*<9@E@FEAF<+9F)(6?B9)).6))/(/498882,(74;(54)4F452)4(5>)--+./7)2).
@M03152:184:000000000-AWYW1:1:2106:16906:7613 2:N:0:GCGATCTAATACCTGT
CCCAACTATCCCTATTAATCATTACGGCGACTCTAGAAACCAACAAAATAGAACCGCGCGTCCTATTTTATTATTCCATGCTAATGTATTCAGGCATAGGCCTGCTTTGAACACTCTAATTTTCTCAAGGTAAAGGTCCTGGTTCCCCGACGCACACCAACAAAGGGCACGCCGGCTCACCAAGAGGTAAGGCCCGCCCAGACAGTACGTGCCGTTAGGCAGACCGCCCGGCCAGGCCCGAAATTCAACTACGAGCTTAGATCGGAAGAGCGTCGTGTAGGGAAAGAACAGGGATGGTTAA
+
CCCCCGGGGGGGGGGGGGGGGGGGGGGGGGGGGGGGGGGGGGGGGGGGGGGGGGGGGGGGFGGGGGGGGGGGGGGGGGGGGGGGGFGGGGGGGGGGGGGFGDGGGFFGGGGGCFGGGGGGGGGGGGGE@GGGGGGGGGGGGGGGGGGGGGGGGGGGGGGGGGGGGGGGGGGGGGGGGGGGGFCFGFGFGGGGGGGGGGD)6/8@FFFGDFGGGGGFEFFF*(:3?>BEFE93B5?C>?<(8>3:??<F>F???3795:)<A25238(-2((4>66-3).:<D2F?:7::?0.(*,8).*))
@M03152:184:000000000-AWYW1:1:2106:23774:7614 2:N:0:GCGATCTAATACCTGT
CCCAACTATCCCTATTAATCATTACGGTGATCCTAGAAACCAACAAAATAGAACCATGCCGTCCTATTCTATTATTCCATGCTAATGTATTCGAGCATAATGCCTGCTTTAAACACTCTAATTTTTTCAAGGTAAAGGTCCTGGTTCCACAAGACATCCAACTAAGGACATCGAGCTTCTCCAGAAGGTGAGAAATCAACAGCGACAGTTCATACCCCTTAAGGCACGACCATCGAGTCAATCCCGAAATTCAACTACGAGCTTAGATCGGAAGAGCGTCGTGTAGGGAAAGAACAAGGAG
+
CCCCCGGGGGGGGFGGGFFGGGFGDGGGFFEGGGFGGCGGGGGGGGDGGGCFGGGGGDFGGFGGGGGGGGFFGGGGGGGGFGGGGFFFGGGGGGGGGGGCFGGGGGGGFFGGGGGGGGFGFCGGFGGG<FEFFFGGF9FGGGGFGGGGGGGGGEFGGGGFGGGGGGF8DGGGGGGG>8=DDGGGGGGFFEGGGGGGFF,@FFG>EFFGGFGGGGG*9C=FFEAE5CFEFF>DFF=F467*=EF2AB2?=FAEFGFFA=((5.31>)6)9;FFD0=3@:,30:4)(*54143<F*(.),/((
@M03152:184:000000000-AWYW1:1:2106:6999:7624 2:N:0:GCGATCTAATACCTGT
CCCAACTATCCTTATTAATCATTACGGCGACTCTAGAAACCAACAAAATAGAACCGCGCGTCCTATTTTATTATTCCATGCTAATGTATTCGGGCATAGGCCTGCTTTGAACACTCTAATTTTCTCAAGGTAAAGGTCCTGGTTCCCCGACGCACACCAACGAAGGGCACGCCGGCTCACCAAGAGGTAAGGCCCGCCCAGACAGTACGTGCCGTTAGGCAGACCGCCCGGCCAGGCCCCAAATTCAACTACGAGCTTAGATCGGCAGAGCGTCGTGTAGGGAAAGAACGGGTCTGGTGGG
+
CCCCCGGGGGGGGFGGGGGGGGGGGGGGGGGGGGGGGGGGGGGGGGGGGGGGGGGGGCDGCEGGFGGGG9FGCGGGGCFGGGGGGFGGGGFGGGGDGDGGGGGFGEGCBCFFGGGGGGGDGGGGF9BFF@,<FAFCFFFGGGGGGGGGGGGGGGGGGGGGGGGEDGGGCCDEC@7:C8C99>7>7DFFEGFGGFEGGG=),?D@?8FDDFG<FGGE3:@FFFF@DFFFFDBB>D(7@F*(015)//)99GF?1/5170-82)-44(448?:3(-3-1)(62;:)(.,4(((((*.))4*((
@M03152:184:000000000-AWYW1:1:2106:28485:7636 2:N:0:GCGATCTAATACCTGT
CCCAACTATCCCTATTAATCATTACGTCGATCTTAGAAACCAACAAAATAAGATCAAACGTCCTATTTCATTATTCCATGCTAATGTATTCAAGCGAATGCCTGCTTTAAACACTCTAATTTTTTCGAGGTAACAGTCCTGATTTCCCACGACACCAAATTAATGACATCGTGGTTCGTCAGAAGGGAGAAACCGACAGGGCCAGTACACACCAGAGGCTCGACCGACCCGTCGATCCCGAATTTCAACTACGAGCTTAGATCGGAATCGCGTCGTGTAGGGAAAGAACAGGAGAGTATAA
+
CCBCCGGGGGFGGGGGGGGGGGGGGEFGFFGGDFFGGEEGGFFGGGFGGFFG@FEFFFFGCFFGGGGGFEGFCGGGGGGEFFGGFFE9<FGFF9D,F@:EF,AEEEFFGGFGFGGGGA9FFGDFGGGGE:FGE<EDGGGFCFFGFCF:EFD>ECEGGFGGGCGGDDGDFGG6DECFGEGEFDD=DEGGCEGDDF69EGE?EGCDGFFGD>CCDG9AFF)*3/0>@B>F333B>DF*)6;0>B),@F2=<C@207B>@722:26((4,().-7961225.63<2;(>70(((,(/(.0)*))
@M03152:184:000000000-AWYW1:1:2106:13932:7658 2:N:0:GCGATCTAATACCTGT
CCCAACTATCCCTATTAATCATTACGTCGATCCTAGAAACCAACAAAATAGAATCAAACGTCCTATTTCATTATTCCATGCTAATGTATTCAAGCGTATGCCTGCTTTAAACACTCTAATTTTTTCAAAGTAACAGTCCTGATTCCCCAAGACACCAAATTAATGACATCAAGGTTCTTCAGAAGGGAGAAACCAGTAATGACAGTACGTACCGAAGCACGACCAACATACTGATCCCGAAATTCAACTACGAGCTTAGATCGGAAGAGCGTAGTGCAGGGCAAGAACAGGTAAGCCGTAA
+
CCCCCGG?FGGGGGGGGGGGFEFGGGGGGEGGGGGGGEGFGGGGGGGGGGFF<FGDGGGGGGGGGGFGGGGGGGGGGGEFFGGGGGGFGFFGGDFGGDGFGGGFGFGGGCAEFGG=FGGGGGEDFFG,5<FC9FFFECFGG9BEGGGGGGF8EFGC8D8DCD8C=8@AC68F886EDFGD+DECFCGCCEFGGGGGGD8DDDGE8?FDDDFG@8C@59:558?AB@DFAFE6+:*+BB>>B4A;8C7=5CA(5*)/;4*18CD(:((3((.((,3()3;1()6)-).4(.())+)*)(*,-
@M03152:184:000000000-AWYW1:1:2106:15942:7687 2:N:0:GCGATCTAATACCTGT
CCCAACTATCCCTATTAATCATTACGGCGACTCTAGAAACCAACAAAATAGAACCGCACGTCCTATTTTATTATGCCATGCTAATGTATTCGGGCAAAGGCCTGCTTTGAACACTCTAATTTTCTCAAGGTAAAAGTCCTGGTTCCCCGACACACCCAGTGAAGGGCATGCCGGCTCACCAAGAGGTAGAACCCGGCCACGCAGTACGTACCGTGAAGGCAGACCACCCAACCAGGTTCGAAATTCAACTACGAGCTTAGATCGGAAGAGCGTCGGGTCGGGAAAGACAAGGTAAGTGGAG
+
CCCCCGGGGGGGGFGGGGGGGGGGGGGGGEGGGC<FGGGGGGGGGFF?@FGFFE@FGDGDCCCGCFFFGCGFGAFGFGGDCFEFGGFE9EFFGCFGGGGGGEFFDEFGGCEE?EFGGGGGGAFGCFGFGGGGG,AAEGGGAFFGEFFECBEEEFFGGGF,E,@9DCCGGGG8ECGEGGC?F8C@CECCGFCFFGE5?DG49C*6=FFDF=DC58,?AAE4;;FD;8;388;D>3(764C;F1).*/)=279::5.4B:4?25<<0<?(,4:61((((),,4>6B(71.(4<0)3)9*4*.4
@M03152:184:000000000-AWYW1:1:2106:10170:7693 2:N:0:GCGATCTAATACCTGT
CCCAACTATCCCTATTAATCATTACGTCGATCTTAGAAACCAACGAAATAAGATCAAACGTCCTATTTCATTATTCCATGCTAATGTATTCAAGCCAAAGCCTGCTTTAAACACTCTAATTTTTTCAAAGTAACAGTCCTGATTCCCCACAACATCAAGTTAATGACATCATGCTTCGTCAGAAGGGAGAAACCAATTGTACCAGTGCGTACCGTTAGCACGACCAATAAATTGATCCCGAAATTCAACTACGAGCTTAGATCGGAAGAGCGTCGTGTAGGGAAAGAACAGGAATGGGTAG
+
CCCCCGGGGGGGGGGGGGGGGGGGGGGGGFGGGGGGGGGGGGGGGGGGGGGGGGGGGGGGGGGGGGGGGGGGFGGGGGGFFGGGGGGGGGGGGGGGGGGGGGGGGGGGGFGGGGGGGGFGGGGGGGGGFGGGGGGGGG@FGFFDGGGGGGG=CFGGEGCFFGCGFGGGGGGGGGGGGDFGGGDEDG@BEGFFDFEGGGGFGF=E8D+7C?CD6DFDFEFFF)*:8>DFF5AFFFEF@8?@FFD>AF?8CFFFD45>EF==E?C@07?>((,(,6(,6=14357F.7:1(41:(*)0)(2)(
@M03152:184:000000000-AWYW1:1:2106:6066:7799 2:N:0:GCGATCTAATACCTGT
CCCAACTATCCCTATTAATCATTACATCGATCCTAGAAACCAACAAAATAGAATGCGATGTCCTATTTCATTATTCCATGCTAATGTATTCAAGCGTGAGCCTGCTTTAAACACTCTAATTTTTTCAAGGTAACAGTCCTAGTTCCCCAAAACATCAAATGAATGACATTATGGTTCATTAGAAGGTGAGAACCAATAAAGCCAGTTCATACCAAGGGCACGACCAACTCATTGATCCCGAAATTCAACTACGAGCTTAGATCGGAAGAGCGTCGTGTAGGGAAGGAACAGGAAGGTGTAG
+
CCCCCGGGFGGGGGGGGGGGGGGGGGGGGGGGGGGGGGGGGFGGGGGGGGGFGGFGGEFGFCFGGGGGGGGGGCGFGGGGCGGFGGGGGGGEGGGGGGGEGGGGGGGGGGGGGGFGGGGGGGGGGGGGGGGAFGGGFEFGGFGCGFGGGGGGGGGGGGGGGGGGGGGGGDGGGFGGGGFFFFFGGGGGGGGGGGGGGGGFG?=DGBF8EFFFDGGFF>8DE=BB8@@D?98?653@>87>DFFB68AF6FF:@DF>)8:>>95@9@DFFFF12<9(2)3>ABDF<B1836(,,*(0)(04)
@M03152:184:000000000-AWYW1:1:2106:26522:7811 2:N:0:GCGATCTAATACCTGT
CCCAACTATCCCTATTAATCATTACGTCAATCCTAGAAACCAACAAAATAGGATCGAACGTCCTATTTCATTATTCCATGCTAATGTATTCAAGCGCGAGCCTGCTTTAAACACTCTAATTTTTTCAAAGTAACAGTCCTGATTTCCCGCCACACCAAATTAATGACATGACGGTTCGTCAGAAGGTAGGAACCAGTAACACAAGTACATACCAAGGCACGACCAGCGTACTGATCCCGAAATTCAACTACGAGCTTAGATAGGAAGAGCGTCGTGTAGGGAAAGAACAGGAGGGGAGAGG
+
CCCCCEG8FAFFGFFG<EEFCEGFGDFGFFFGGGGGGGGGGGGGFGDFGGGGCEFF:FEEG@FGGGGGGCFFEFC@CFA<6FE<FFFGFDFGGGDFFECEFEFGGGGGGFA,AFGGG9EFGGGG@<FFAFGEF9EAE?EEFEFCB;EEE@E>EGEGCDGFGFFGGGGGFDGGG6CEDG6+8>FBFFFGF6D9<FGGCDC+AF+85BFDDFG>97<A9*8A5255955/):(:>D4=AB4(8(;3A:)+17A??25946;C?)437)63/59(4420(0-4().).)2(,13((*())(*(,
@M03152:184:000000000-AWYW1:1:2106:14198:7818 2:N:0:GCGATCTAATACCTGT
CCCAACTATCCCTATTAATCATTACGGCGACTCTAGAAACCAACAAAATAGAACCGCGCGTCCTATTTTATTATTCCATGCTAATGTATTCAGGCATAGGCCTGCTTTGAACACTCTAATTTTCTCAAGGTAAAGGTCCTGGTTCTCCGACGCACACCAACAAAGGGCACGCCGGCTCACCAAGAGGTAAGGCCCGCCCAGACAGTACGTGCCGTTAGGCAGACCGCCCGGCCAGGCCCGAAATTCAACTCCGAGCTTACATACGAAGAGCGTCGGGTAGGGACAGAACAGGTATGAGCAT
+
CCCCCGGGGGGGGFGGGGGGGGGGGGGGEGGGGGGGFAFGGGGGGFGGGGGGGGFGDEGDCFFGGCFGGFGFGFEEGGGGGFGGGGGGGFGDFFGGGGGDFGD@FFFGGDFGFFFEGGGFFGGCEGG?E8?FA,EFGGGGEG@FC9@FGGGDGGGCEGGGGGCFGGGG?>DEGEGGGGGGG?FG5:7,>A9DFGG7EDGE6<5@CAFGD6*>F7EBD3@AFFFF0((8A>>FFD<<@<C63(7249A46762()04536)6))).(,-1279-4(,-0,(3<1)4)33:?0()3)0*)*))
@M03152:184:000000000-AWYW1:1:2106:18432:8017 2:N:0:GCGATCTAATACCTGT
CCCAACTATCCCTATTAATCATTACGTCAATCCTAGAAACCAACAAAATAGGATCGAACGTCCTATTTCATTATTCCATGCTAATGTATTCAAGCGTTAGCTTGCTTTAAACACTTTAATTTTTTCAAAGTAACAGTCCAAATTCCCCGCAACACCAAATTAATGGCGTTACGGTTCATCAGGAAGGAGGAATCAGTGAGACCAGTACATACCAGAGGCATGACCAACCTACTAACACCGAAATTCAACTACGAGCTTAGATCGGAAGAGCGTCGTGTAGGGAAAGAACAGGTATGTGGAA
+
CCCCCGGGGGGGGFGGGGGGGGGGGGGGGGCEGGGGGGGGGGGDGGGGGGGGGGGGEGGGCFCGGGGGGGGFGGGGGGFGGGGGGGGGFGGGGFFGGGGGGG<FGGGF?BFGGGFGGFFGGGGGGFGD@FGFGGGGGGGGGFGGGGGGGGDEEFGGGGGGGGCFCEGGGDGGCGFGGGGFDGFCFGGGGGDGGFDEFCEAFGG8ACFGGAGFFG?F>?8>5:8E)87B4>:9AGEG4699?2B=@8C>EFFB(*26B@EEFCED@F<B3@3>0;>4::753><FB4448:11)+)/1)*.)
@M03152:184:000000000-AWYW1:1:2106:18306:8161 2:N:0:GCGATCTAATACCTGT
CCCAACTATCCCTATTAATCATTACGGCGATTCTAGAAACCAACAAAATAGAACCACACGTCCTATTTTATTATTCCATGCTAATGTATTCAGGCATAGGCCTGCTTTGAACACTCTAATTTTCTCAAGGTAAAAGTCCTGGTTCCCCGACGCACACCAATAAAGGGCACGCCGGCTCACCAAGAGGTAAGACCCAGCCAGACAGTACACGCCGTTAAGCGGACCACCCAGCCAGGCCCGAAATTCAACTACCAGCTTAGACCGGAAGAGCGTCGGGTAGGGAAAGAACAGGAATGTGTGG
+
CCCCCGGGGGGGGGGGGGGGGGGGGGGGGGGGGGGGGGGGGGGGGGGGGGGGGGGGGGGGFGGGGGGGGCGGGGGGGGGGCFGGGGGEFGGGGGGGGGGFGGGGGGGGGGGGFFGFCGGGGGGFGGG<EDGGFGGDGGGGGGGGGGGGGGGGGEGGGECDF8EEGGGCCDGGGEGG=CFFGGFFCFGGFFGGGGGGGGGFFC78FFFGGFGGGDGF5A;FABFBB?<ADFFFFG?8:;D>EF:6FFFFFF?2(262?<A44))-46>BF2(2(-((171<FF:F67(8:32,(*.)*-0((
@M03152:184:000000000-AWYW1:1:2106:10465:8201 2:N:0:GCGATCTAATACCTGT
CCCAACTATCCCTATTAATCATTACGTCGATCCTAGAAACCAACAAAATAGAATCAAACGTCCTATTCCGTTATTCCATGCTAATGTATTCAAGCGTGAGCCTGCTTTAAACACTCTAATTTTTTCAAAGTAACAGTCCTGATTCCCCATAACACCAAATTAATGGCATTATAGCTCGTCAGAAAGGAGAAACCAATAAAACCAGTACGTACAAAAGCACGACCAGTAGACCGGTCTCGAAATTCAACTACGAGCTTAGATCGGAAGAGCGACGGGTAGGGAAAGAACAGGTAAGGTAAAA
+
CCCCCGGGGGGGGGGGGGGGGGGGGGGGGGGGGGGGGGGGGGGGGGGGGGGGGGGGGFGGGGGGGGGGGGGGGGGGGGGGGGGGGGGGGGGGGGGGGGGGGGGGGGGGGGGGGGGGGGFGGGGGGGGGGGGGFGGGGGGGGGGGGGGGGGGGGGGGGGFGGGFGGGGGGGGGGGGGGGGGGGGDFF@FFGGGFGGDFGGFGF=DF+=DGAFFGFGFF6@F*:9@FFAFCFEFEGAD9648AFF?8B*:?GA25262)9))))6(:361((,(.(-((0-8<?3:(7:(((())+))*)*))
@M03152:184:000000000-AWYW1:1:2106:7019:8351 2:N:0:GCGATCTAATACCTGT
CCCAACTATCCCTATTAATCATTACGTCGATCCTAGAAACCAACAAAATAGAATCAAACGTCCTATTTCGTTATTCCATGCTAATGTATTCAAGCGTGAGCCTGCTTTAAACACTCTAATTTTTTCAAAGTAACAGTCCTGATTCCCCAAGACACCAAATTAATGACATCATGGTTCGTCAGAAGGTAGGAATCAATAATACCAGTACGTACTATTGCACGACCGATAAATTAATCCCGAAATTCAACTACGAGCTTAGATCGGAACAGCGTCTTGTAGGGAAGGAACAGATAATGTAAAT
+
CCCC<CF,FFA@FGGG9FFGFFGCGGGGDEGGGGGGG<EGFCFGGGAFFFGGGGDGGADGCEGGGGFGGFGGFGGDFCGEG9EEEGG,FFDGGFDDF:FGCFGC8A<EFGDFAFFGGGCGGG9FCFCFGFGF<FGAG@EGGGFGB@=FGGFFEFGFC8FFE9EGCGGGGFGGGGCFD>DG?8D,8>FFDFCCGGGGGGAFGGGFGFFGD?DCFFFFFFFFF5A>=A5?>ACBF=A@F)/-)68C+B?ACF;(9C)2/)77??@0(/(6;1><2(67)+1)804)(84:0(())+)//)*))
@M03152:184:000000000-AWYW1:1:2106:17615:8475 2:N:0:GCGATCTAATACCTGT
CCCAACTATCCCTATTAATCATTACGGCGACTCTAGAAACCAACAAAATAGAACCGCGCGTCCTATTTTATTATTCCATGCTAATGTATTCGGGCATAGGCCTGCTTTGAACACTCTAATTTTCTCAAGGTAAAGGTCCTGGTTCCCCGACGCACACCAACGAAGGGCACGCCGGCTCACCAAGAGGTAAGGCCCGCCCAGACAGTACGTGCCGTTAGGCAGACCGCCCGGCCAGGCCCGAAATTCAACTACGAGCTTAGATCGGAAGAGCGTCGTGTCGGGAAAGAACCGGAATAGTCAG
+
CCCCCGGFFGGGGGGGGGGGGGGGGGGGGGGGGGGGGGGGGGGGGFGGGGGGGGGGGGGGGGGGGGGGGGGGGGGGGGGGGGGGGGGDGGGGGGGGGGGFGGGGGGGGGDFGFGGGGGGGGGGGGGGGGGGGG<FGGGGGGGGFGGGGGGGGGGGGGGFFECF=EGC>CGGGGGGDDGGGGGCFFFGGGGGFFFGCEGGBG4CDGFFF<AFGGGGF>A;FFFF@=>>0;)9EFGFGFBG(;>)3@?A?AG:?<D>9B:)3-):((4(,20793(1,-)(47BF317:81(-((*(**.*))
@M03152:184:000000000-AWYW1:1:2106:9932:8495 2:N:0:GCGATCTAATACCTGT
CCCAACTATCCCTATTAATCATTACGTCAATCCTAGAAACCAACAAAATAAGATCAACGTCCTATTTCATTATTCCATGCTAATGTATTCAAGCGTGAGCCTGCTTTAAACACTCTAATTTTTTCAAAGTAACAGTCCTGATTTCCCGCCACACCAAGTGAATGGCATGACGGTTCGTCAGAAGGGAGGAACCAGTGACACCAGTGCATACCGAACGCACGACCAGCGTACTGATCCCGAAATTCAACTCCGATCTTAGATCGGAATACCGTCGTGTAGGGAAAGAAATGGTATTGTCGCC
+
CCCCCFGGDEAFGFGGFGGGGGGGFFGF@EFEGGGGFGGGGFFGGGGFGCFG9EFE@<CGGGGGGFDFEFAFFAFG<FECGGEFGGGFF<<F,F7FCCFFFGFGGFFEEF<5EFDGA?FCFGGGGG9@,A??FEFGGC@?BFF9EDFCE7CEEGG84@=DG8D=DFCAA8=++@?C8++@=,@@?6B7C?C8?FG2,6@+79;5E6=9EFGGGG7*9*)<?5?>=2@4??25+4>:8>:@:6F?FF3AE*8(.*8(;).)19((3(,)),-4(--(4.))-.44()(.).).)+)*1)*((
@M03152:184:000000000-AWYW1:1:2106:16873:8514 2:N:0:GCGATCTAATACCTGT
CCCAACTATCCCTATTAATCATTACGTCGATCTTAGAAACCAACGAAATAAGATCAAACGTCCTATTTCATTATTCCATGCCAATGTATTCAAGCCAAAGCCTGCTTTAAACACTCTAATTTTTTCAAAGTAACAGTCCTGATTCCCCACGACATCAAATTAATGACATCATGCTTCGTCAGAAGGGAGAAACCAATTGTACCAGTGCGTACCGTTGGCACGACCAATAAATTGATCCCGAAATTCAACTACGAGCTTAGATCGGAAGAGCGTCGTGTAGGGAAAGAACAGGTATGGGTAA
+
CCCCCGGGGGGGGGGGGGGGGGGGGGGGGGGGGGGGGGGGGGGGGGGGGGGGGGGGGGGGFGGGGGGGGGGGGGGGGGGGFGGGGGGGGGGGGGGGGGGGGGGGGGFGGGGGGGGGGGGGGGGGGGGGG,EFGGGCFGGFAEFGGGGGGGGGGGGGCF9DFGGGAFFGFGGGFDGGGGGGGEGGG8BDEGFF8EFFF@DDDF7FCF5F6<CDDGGEDFFAFDFFBA)9?FCFFGFGAEF2?5?BFF?AECFE9?)6>@E=356=((318((.63(.-7?AA),76<(((((()2))).9)(
@M03152:184:000000000-AWYW1:1:2106:20856:8573 2:N:0:GCGATCTAATACCTGT
CCCAACTATCCCTATTAATCATTACGTCGATCCTAGAAACCAACAAAATAGAATCAAACGTCCTATTCCGTTATTCCATGCTAATGTATTCAAGCGTGAGCCTGCTTTAAACACTCTAATTTTTTCAAAGTAACAGTCCTGATTCCCTAAAACACCAAATTAATGGCATTATAGTTCGTCAGAAAGGAGAAACCGATTATACCAGTACGTACAATAGCACGACCAGTAAGCCGATCTCGAAATTAAACTACGAGCTTAGATCGGAAGAGCGGCGTGTAGGGAAAGAACAGGTATGTGTAGA
+
CCCCCGGGGGGGGGGGGGGGGGGGGGGGGGGGGGGGGGGGGGFGGGGGGGGGGFGGFGGGFGGGGGGGGGFGGGGGGGGGGFBEEFGEFGGGGDFCGGGGGGGFGFGGGGGGFGGGGGGGGGGGGGGGGFFFFCGE;F@FGDFGGGGGGGGGGGGEGGGGGGGGGGFEDCGFGGGGGGGDGEFDDGDGFGGGGGGGGGGFGGGECFFGCFGGCFCFF?EF>DAAB86BFC3>D44;A?FEA@A6*=@BEGF@D<B>FE4;39=?D191=(6(,46>?4<ABF(08)4::16)6<?/*.*))
@M03152:184:000000000-AWYW1:1:2106:11333:8602 2:N:0:GCGATCTAATACCTGT
CCCAACTATCCCTATTAATCATTACGGCGACTCTAGAAACCAACAAAATAGAACCGCGCGTCCTATTTTATTATTCCATGCTAATGTATTCGGGCATAGGCCTGCTTTGAACACTCTAATTTTCTCAAGGTAAAGGTCCTGGTTCCCCGACGCACACCAACGAAGGGCACGCCGGCTCACCAAGAGGTAAGGCCCGCCCAGACAGTACGTGCCGTTAGGCAGACCGCCCGGCCAGGCCCGAAATTCAACTACGAGCTTAGATCGGCAGAGCGTCGTGTAGGGAAAGAACAGGTAGGAGTAA
+
CCCCCGGGGGGGGGGGGGGGGGGGGGGGGGGGGGGGGGGGGGGGGGGGGGGGGGGGGGGGGGGGGGGGGGGGGGGGGGGGGGGGGGGGGGGGGGGGGGGGGGGGGGGGGGFGGGGGGGGGGGGGGGFFEFGGGGGGGGGGGEFGGFFGGDEEGGGGGGGGG6GGGGGGGGGGGCCGGGGGGGGDCFGGG7C6FGGEGGE5?*7=CAAC>5**:<EA:>8;A?38/.93<B>DF3,*5<5(70<(=FAF<7):3*.3>BF?4)56:194,-((-(3135(-850).80<((.(40)0*(2()
@M03152:184:000000000-AWYW1:1:2106:27226:8661 2:N:0:GCGATCTAATACCTGT
CCCAACTATCCCTATTAATCATTACATCGATCCTAGAAACCAACAAAATAGAATGCGATGTCCTATTTCATTATTCCATGCTAATGTATTCAAGCGTTAGCCTGCTTTAAACACTCTAATTTTTTCAAGGTAACAGTCCTAATTCCCCACAACATCAAATAAATGACATTATGGTTCCTTAGAAGGTGAGAACCAATATGACCAGTACACACCATCGGCATGACCAATCCATTGATCCCGAAATTCAACTACGAGCTTAGATCGGAAGAGCGTCGTGTAGGGAAAGAACAGGTATGTGTAA
+
CCCCCGGGGGGGGGGGGGGGGGGGGGGGGGGGGGGGGGGGGGGGGGGGGGGGGGGGGGGGGGGGGGGGGGGGGGGGGGGGGGGGGGGGGGGGGGGGGGGGGGGGGGGGGGGGGGGGGGGGGGGGGGGGGGGFGDFGGGGGGGGGGGDFGGGGGGGGGGGGGGGGGGGGGFGGG8EFFFGFFFGFFFEFGGGGFDEDGGGCGGFECFFGG7CCDGGBFF>EFFFFF@CF?AEFA+>@@=F59=>CFFEFE+*0:DF2@>EBEFED((628522>@0.15=<A36F@F388@(/)+))3924)
@M03152:184:000000000-AWYW1:1:2106:19297:8678 2:N:0:GCGATCTAATACCTGT
CCCAACTATCCCTATTAATCATTACGTCGATCTTAGAAACCAACGGAATAAGATCAAACGTCCTATTTCATTATTCCATGCTAATGTATTCAAGCCAAAGCCTGCTTTAAACACTCTAATTTTTTCAAAGTAACAGTCCTGATTCCCCACGACATCAAATTAATGACATCATGCTTCGTCAGAAGGGAGAAACCAATTGTACCAGTGCGTACCGTTGGCACGACCAATAAATTGATCCCGAAATTCAACTACGAGCTTAGATCGGAAGAGCGTCGTGTAGGGAAAGAACAGGTAAGTTGAG
+
CCCCCGGGGGGGGGGGGGGGGGGGGGGGGGGGGGGGGGGGGGGGGGGGGGGGGGGGGGGGFGGGGGGGGGGGGGGGGGGFGGGGGGGGGGGGGGGGGGGGGGGGGGGGGGGGGGGGGGGGGGGGGGGGGFGGGGGFGGCFGFGGGFGFGGGGGGGGFGGGGFGGCGGGFFGGFGFGGGGGFGGFFFEGGGGGGGGGGGGFGG7CAFBFCBGGDGCDFAEFFFFFFFDFFFCFFDEF@EF4?@BFFFCBECF3@D49B;EEEECDFFFF@;D(6/(,(0:A<D?F6)4?21(()0)**)*)(
@M03152:184:000000000-AWYW1:1:2106:22896:8685 2:N:0:GCGATCTAATACCTGT
CCCAACTATCCCTATTAATCATTACGTCAATCCTAGAAACCAACAAAATAGGATCGAACGTCCTATTTCATTATTCCATGCTAATGTATTCAAGCTTAAGCCTGCTTTAAACACTCTAATTTTTTCAAAGTAACAGTCCTGATTTCCCGCAACACCAAATTAATGGCATTACGGTTCGTCAAGAGGGAGGAATCAGCAAGGCCAGTACATACCAGTGGCACGACCGACCTGCTGCCCCCGAAATTCAACTACGAGCTTAGATCGGAAGACCGTCGTGAAGGGAAAGAAAAGGCAGGGTTAA
+
CCCCCGGGGFCFGFGGGGGGGGGGGGGGEGGGGECGFGGFGGGGGCGFGGFF9,EF:FEECFEGGGGDEFGGGGGG9E<C<FFFGFEEGGGGGGGFCEGGGCGGG<EEGG<EFGGGG?ECFDGGGGDFFFFEFGG<EF=FE;EFGGCA4CGEGGGGBE8FFEAFFF88AD8=++6=@7?CFC?98D7=CEGGF9=9?D=?6??@CF?CCF@FFDCFFF>AFFFFA2@EFFFF;6*2;B4>B0A1::?FEDF@;9)18()))190(3<;F(,(-(-,,)(6(.1;(.330((((2-)).2()
@M03152:184:000000000-AWYW1:1:2106:26633:8717 2:N:0:GCGATCTAATACCTGT
CCCAACTATCCCTATTAATCATTACATCGATCCTAGAAACCAACAAAATAGAATGCGATGTCCTATTTCATTATTCTATGCTAATGTATTCAAGCGTGAGCCTGCTTTAAACACTCTAATTTTTTCAAGGTAACAGTCCTAATTCCCCAAAACATCAAATGAATGACATTATGGATAATTAGAAGGTGAGAACCAATAAAGCAAGTTCATACAAAGGGCATGACCGACTCATTGATCCCGAAATTCAACTACGAGCTTAGATCGGAAGAGCGTCGTGAAGGGAAGGAAAAGGGACGCTGAA
+
BCCCCFGC-,6CFFFGF<CFAFGFFF9<FE,CFFEDFF9FCCCFFGC<,CAFGGCAFEFFFC,ECEFEGFGGGGF,,<,C@C@FFD9F9,CFE@9B:C@C4F<@FEGA?9<:,,9:<?<FC9F?=,9?F?,EF,C?9,@<@AEA=,,,@CFEBGFCEFFF98ECEAA9D8DDDE+9+4?E?DDEFFEAGGDGFBE?=DGCE8+889D8E7D?+69*6A)D*:?))18:*@=64<@@+0*15=5:8BACC9649C97).95@7*895@@@B(67(,(()()/:(5()3/(//,(1().(/4)
@M03152:184:000000000-AWYW1:1:2106:12184:8772 2:N:0:GCGATCTAATACCTGT
CCCAACTATCCCTATTAATCATTACGTCAATCCTAGAAACCAACAAAATAGGATCGAACGTCCTATTTCATTATTCCATGCTAATGTATTCAAGCGTTAGCTTGCTTTAAACACTCTAATTTTTTCAAAGTAACAGTCCAAATTCCCCGCAACACCAAATTAATGGCATTACGGTTCATCAGGAAGGAGGAATCAGTGAGACCAGTACATACCAGAGGCATGACCAACCTACTAACCCGGAAATTCAACTACGAGCTTAGATCGGAAGCGCGTAGTGTAGGGAAAGAAAAGGTATGTGTAA
+
CCCCCGGGGGGGGGGGGGGGGGGGGGGGGGGGGGGGGGGGGGGGGGGGGGFGFGFGGGGGFFGGGGGGGGGGFGGGGGGGGGGGGGGFFGGFGFGDEGGFGGGGGGGGGGGGGGGGGGGGGGGGGGGGGGGGGGGGCFEFGFEFFGGGGGEEGGGGFGGGGGFGGCDEGGGGC8DEGGGCD?FDFGGGGGDGG9FCFDGFGGFDGFFFFFFF+:9CA?AAF5FF5>CEFFBAAF<;94*)3860:CCF?:F9=D;@:8C8;65=01(,/2091(,(.06>)0,<:58(.8>()0<F*6*4)
@M03152:184:000000000-AWYW1:1:2106:16567:8921 2:N:0:GCGATCTAATACCTGT
CCCAACTATCCCTATTAATCATTACGTCGATCCTAGAAACCAACAAAATAGGGTCAAACGTCCTATTTCATTATTCCATGCTAATGTATTCAAGCGCGAGCCTGCTTTAAACACTCTAATTTTTTCAAAGTAACAGTCCTGATTCCCCGCCACACCAACTGAATGGCATGATGGTTCTTCAGGAGGGAGGGACCAGTGACACCAGTGCATACCGAAGGCACGACCAGCGTACTTATCCCGAAATTCAACTACGAGCTTAGATCGGAAGAGCGTCGTGTAGGGAAAGAAACGGCAAGAGTAA
+
CCCCCGGGGGGGGGGGGGGGGFGGGGGGGGGGGGGFEEFGCGGGGGGGGGGFGGGGGGGGGGGGGGGGGGGGFGGGGGGGGGGGGGGGGGGGGGGGGGGCGGGGGGGGGGGGFFGGGG9FFGGGGGFGFFEFFGGGGFGGGFGGGGGGDGEGGGGGDFGFGDEGC?FGGGCGFG?EGGFGDAFFDEGDGGGGGGGGGGGFGGGFGF58CBFFGGGFEB>FFFDFFFFFFB@E>+7+;4<;8>A(A65ACCA41>B@F?F7<)68?6:6:?BF6:>((..-5@?;(777(.(((*())(0))
@M03152:184:000000000-AWYW1:1:2106:26786:8949 2:N:0:GCGATCTAATACCTGT
CCCAACTATCCCTATTAATCATTACGGCGACTCTAGAAACCAACAAAATAGAACCGCGCGTCCTATTTTATTATTCCATGCTAATGTATTCAGGCATAGGCCTGCTTTGAACACTCTAATTTTCTCAAGGTAAAGGTCCTGGTTCCCCGACGCACACCAACAAAGGGCACGCCGGCTCACCAAGAGGTAAGGCCCGCCCAGACAGTACGTGCCGTTAGGCAGACCGCCCGGCCAGGCCCGAAATTCAACTACGAGCTTAGATCGGAAGAACGACGGGTAGGGAAAGAACAGGTATGTGTAG
+
CCCCCGGGGGGGGGGGGGGGGGGGGGGGGGGGGGGGGGGGGGGGGGGGGGGGGCGGGGGGFGGGGGGGGGGGGGGFFGFEGGGGGGGGAEGGGFGGGGFDFFCGGGFGGGGGGGGGGGGFFGGGGGGCFFGGDFGGFGGGGGFGEFEGGGGGGCFGGGF8EFGDGFEGGGGEEEDEGCCFDGGGGFGFCFG?EDEGGGDEG693AAFGD5CCFD*):88;ADFFFF9BBD>3DD?G3(*-76@098>FB7?>4*.7::A<<65,8?F94(.3((4(3712?B,7(7..,4,(.2))*)*))
@M03152:184:000000000-AWYW1:1:2106:7831:9107 2:N:0:GCGATCTAATACCTGT
CCCAACTATCCCTATTAATCATTACGTCGATCCTATAAACCAACAAAATAGGATCAATCGTCCTATTTCATTATTCCATGCTAATGTATTCAAGCGTTAGCCTGTTTTAAACACTCTAATTTTTTCAAAGTAACAGTCCCGATTCCCCGCAACACCAAATTAATGACATCGCGGCTCTTCGGAAAACAAAACCAGTACGTACCATAGGCACGACCAGTAAATCGATCCCGAAATTCAACTACGAGCTTAGATCGGAAGAGCGTCGTGTAGGGAAAGAACAGGTATGTGTAGATCGAGGTGG
+
CCCCCGGGGGGGGGGGGGGGGGGGGGGGGGGGGGGGGGGGGGGGGGGGGGGGGGGGGGGGGGGGGGGGGGGGGGGGGGGGGGGGGGGGGGGFGGGGGGGGGGGGG<ADGGGGGGGGGGGGGGGGGGGGGGGGGGGGGGGGGGGGGEGGGGGDEGGGGGGGFGGGGGGGFFGGGGGEGGGGGEGGGGGGGGGGGGGFFGGFGGCEEFFCFFGGGGGFFA;F>CF==:3?FDFDEDCCFFGFF3>0.=0=EF66?CADB;@8162139?8?BDB4<18:4(3(5)*)/))))))-3())(*-(
@M03152:184:000000000-AWYW1:1:2106:13310:9223 2:N:0:GCGATCTAATACCTGT
CCCAACTATCCCTATTAATCATTACGTCGATCCTAGAAACCAACAAAATAGAATCAAACGTCCTATTTCATTATTCCATGCTAATGTATTCAAGCGTGAGCCTGCTTTAAACACTCTAATTTTTTCAAAGTAACAGTCCTGATTCCCCACAACACCAAATAAATGACATCATGGTTCGTCAGAAGGGAGAAACCAACAATACCAGTACGTACCGAGGCACGACCAACATGATGGTCCCGAAATTCAACTACGAGCTTAGATCGGAAGAGAGTCGTGTAGGGAAAGAACACGGATGTGTGAA
+
CCCCCGGGFF<FGCFCGGGGGGGGGGGGGGEGCFFGGGGGFGGGGGGGAFGFDGFGGGGGC@FGGGGGGGFGGGGFGGGGGGGGFFFFG9EFF9<CF@FEGFCFFCGGGDFFGGGGGGGGFEDGGGGGFGGGGGGGEFDFFEAAGGGGGGGFEFGGGCGGGGCFGGGGGGGGGGFAC@DGFED9?DEGEGGGFEFGGGFFGGD>?FFDCFGFDGG*?>=F5AFAFD>FA4A+99>FABDDF=66FF?CEG6;DG3()1.6)/:01<(8,//633348FBF<F2)()((.(((-2(9/)*).
@M03152:184:000000000-AWYW1:1:2106:14414:9248 2:N:0:GCGATCTAATACCTGT
CCCAACTATCCCTATTAATCATTACGTCGATCCTAGAAACCAACAAAATAGGGTCAAACGTCCTATTTCATTATTCCATGCTAATGTATTCAAGCGCGAGCCTGCTTTAAACACTCTAATTTTTTCAAAGTAACAGTCCTGATTCCCCGCCACACCAACTGAATGGCGTGATGGTTCTTCAGAAGGTAGGAACCAGTGACACCAGTGCATACCGAAGGCACGACCAGCGTACTGATCCCGAACTTCAACTACGAGCTTAGATCGGAAGAGCGTCGTGTAGGGAAAGAAAAGAAATGGGGAG
+
CCCCCGGGGGGGGGGGGGGGGGGGGGGGGGCGGGGGGGFGFGGGGGGGGGGGGGGGGGGGGFDFGGGGGGGGGGGGGGGGFGGGGGGGGGGEFFGGGGGGGGGGGGGGGGGGGGGGGGFGGFGGEGGFGGDFGFEAGFGGGGGFGFFEEEGGGGGGGGGFFF=FFDCEGGDFGGGGGGDGFFF9DFGGGGF;E?FCC7,1@FG=7957=6EGCDG545)AF2BAB@DFE)-:?:58@@;;B@)3:@?:7>F;7C:0)(17;7<?-::B(4(1(2,(1.4:2:1F07,.((,((*.1*,*-(
@M03152:184:000000000-AWYW1:1:2106:27464:9251 2:N:0:GCGATCTAATACCTGT
CCCAACTATCCCTATTAATCATTACGTCGATCCTAGAAACCAACAAAATAAGATCAAACGTCCTATTTCATTATTCCATGCTAATGTATTCAAGCGTTAGCCTGCTTTAAACACTCTAATTTTTTCAAAGTAACAGTCCTGATTCCCCGCGACACCAAATTAATGACATTGCGGCTCCTCAGAAGAGAGGAATCAACAAAACCAGTACGTACCATTGGCACGACCAGTAAATTGACCCCGAAATTCAACTAAGAGCTTAGATCGGAAGAGCGTCGTGTAGGGAAAGAAAAGGATAGTGTAA
+
CCCCCGGGGGGGGGGGGGGGGGGGGGGGGGGGGGGGGGGGGGGGGGGGGGGGAFGGGGFGGGGGGGGGGGGGGGGGGGGGGGGGGGGGGGGGGFGDGGGGGFGGGFFGGGGGGGGGCFGGGGGGGGGFGGGDGFFFFFGGAFGGGGGGEGGGGGGGGGGFFGFGFFGGGDFFG>@@DEGGGGGF=FGFGGGGGGG?GDFFGC7=@FFGDFGGGGGFFFEFFAF>B>99BFCA8=EC;@4=D65?FAEFFC;)6;=3=(6;C?<1;@?>@8033694:;<:2)(8(5.((.2:(+)/0.*))
@M03152:184:000000000-AWYW1:1:2106:12324:9294 2:N:0:GCGATCTAATACCTGT
CCCAACTATCCCTATTAATCATTACATCGATCCTAGAAACCAACAAAATAGAATGCGATGTCCTATTTCATTATTCCATGCTAATGTATTCAAGCGTGAGCCTGCTTTAAACACTCTAATTTTTTCAAGGTAACAGTCCTAATTCCCCAAAACATCAAATGAATGACATTATGGTTCATTAGAAGGTGAGAACCAATAAAGCAAGTTCATACCAAGGGCACGACCAACTCATTGATCCCGAAATTCAACTACGAGCTTAGATCGGAAGCGCGTCGGGTAGGGAAAGAACAGGGAAGTGTAA
+
@CCCCGGGGGFGGGGFGGGGGGGGGGGGGFGFECGGGGGGGGGGGFGGGGGGGGFEEFEFDEFGGGGGGGGGFGGFFFC<FGGGGGGGG9FGGFGDGDGC<EFFDE9@EEE?FGGGGFFDE<DEGGFGGFFFGFFE=?8FGEGG9EFGGE8>FGGGFGGGGFE8AFG98=DDDF=;DFCDFFGGGCB=ADFGFFDECGFFD8+88DFDFFGGGGGDFD):58@8>>@:*0=FFFFCC@5)9=D59A<B/=6BDG>AF:E:;5*89@D>((6(,(.((264:53>1)(.(((4(/()))*.)
@M03152:184:000000000-AWYW1:1:2106:18602:9316 2:N:0:GCGATCTAATACCTGT
CCCAACTATCCCTATTAATCATTACGTCGATCCTAGAAACCAACAAAATAGAATCAAACGTCCTATTTCATTATTCCATGCTAATGTATTCAAGCGTATGCCTGCTTTAAACACTCTAATTTTTTCAAAGTAACAGTCCTGATTCCCCAAGACACCAAATTAATGACATCAAGGTTCTTCAGAAGGGAGAAACCAGTAATGACAGTACGTACCGAAGCACGACCAACATACTGATCCCGAAATTCAACTACGAGCTTAGATCGGAAGAGCGTCGTGTAGGGAAAGAAAAGTTATGTGTAGA
+
CCCCCGGGGGGGGGGGGGGGGGGGGGGGGGGGGGGGGGGGGGGGGGGGGGGGGGGGGGGGGGGGGGGGGGGGFGGGGGGGGGGFGGGGGGGGGGGGGGGGGGGGGGGGGGGGGGGGGGGGGGGFGGFFGGFGGGGGGGCGGGGGGGGGGGGGGGGGGGGGDDFGGFGGGGGGEGCFCCFCFGGF8EEF6CGGGGGGFCDF:FGEGFFG6DDD8DEEFDEAB>BAFFFFFFFFFGC:BDDAE4FFFF4=CG62>45@4C:CE<?F6((//(3.,6(3=A431A:),0((.4)).+.**6*-)
@M03152:184:000000000-AWYW1:1:2106:22054:9349 2:N:0:GCGATCTAATACCTGT
CCCAACTATCCCTATTAATCATTACGTCGATCCTAGAAACCAACAAAATAGAATCAAACGTCCTATTTCGTCATTCCATGCTAATGTATTCAAGCGTGAGCCTGCTTTAAACACTCTAATTTTTTCAAAGTAACAGTCCTGATTCCCCATGACGCCAAATTAATGACATCATGGTTCGTCAGAAGGTAGGAATCAATAATACCAGTACGTACAATAGCACGACCAATAAATTAATCCCGAAATTCAACTACGAGCTTAGATCGGAAGAGCGTCGTGTAGGGAAAGAAAAGTTATGTGTAGA
+
CCCCCGGGGGGGGGGGGGGGGGGGGGGGGGGGGGGGGGGGGGGGGGGGGGGGGGGGGGGGGGGGGGGGGGGGGGGGGGGGGGGGGGGGGGGGGGGGGGGGGGGGGGGGGGGGGGGGGCFGGGGGGGGGGCGGGGGGGGGGGGGGGGFGFFGGGDGGGGGFGGGGGFGGGGGGGGFGGGGGGGGFCDFGGGGGGGGGGGCFGDD6CFFGGFFFGGGFFFEFD=EFFFBFFFCFFFEGAE9:>AFE89?F<FF227?2AEEE?CD;0;9@D@137(.,/;;;<F?@:F:(42)))+-*8>F6)
@M03152:184:000000000-AWYW1:1:2106:19198:9448 2:N:0:GCGATCTAATACCTGT
CCCAACTATCCCTATTAATCATTACGTCGATCCTAGAAACCAACAAAATAGAATCAAACGTCCTATTTCATTATTCCATGCTAATGTATTCAAGCGTATGCCTGCTTTAAACACTCTAATTTTTTCAAAGTAACAGTCCTGATTCCCCAAGACACCAAATTAATGACATCAAGGTTCTTCAGAAGAGAGAAACCAGTAATGACAGTACGTACCTAAGCACGACCAACATACTGATCCCGAAATTCAACTACGAGCTTAGATCGGAAGAGCGTCGTGTAGGGAAAGAACAGGAAAGGTGGGA
+
CCCCCGGGGGGGGGGGGGGGGGGGGGGGGGGGGGGGGCFGGFFGGGGGGGGGGGGGGGGGFGGGGGGFGGGGGGGGGGGGGGGGGGGGGGGGGGFEGGGFGGGFFAFFFGGGGGGGGFGGGGGGGGGGFDFGGGGGGGFGGGGGGCFDFGGGFGGGGGGGGGGGGGGGGGGGGGGFGGGGCCGEGGGFGGGGGGGGGGGFFFFFFFFGDFFFCFGFFFEFEA>==DFFFF:AFG@FFDGFD=6;@FA66DF9>75=FE:8*95@@@>@@;1(4,,24);<?FD:=F@(8?0(,+()*(*((
@M03152:184:000000000-AWYW1:1:2106:25030:9454 2:N:0:GCGATCTAATACCTGT
CCCAACTATCCCTATTAATCATTACGGCGACTCTAGAAACCAACAAAATAGAACCGCGCGTCCTATTTTATTATTCCATGCTAATGTATTCAGGCATAGGCCTGCTTTGAACACTCTAATTTTCTCAAGGTAAAGGTCCTGGTTCCCCGACGCACACCAACAAAGGGCACGCCGGCTCACCAAGAGGTAAGGCCCGCCCAGACAGTACGTACCGTTAGGCAGACCGCCCGGCCAGGCCCGAAATTCAACTACGAGCTTAGATCGGAAGAGCGTCGTGTAGGGAAAGAACAGGAATGTCTCG
+
CCCCCGFGGGGGGGGGGGGGGGGGGGGGGGGGGGGGGGGGGGGGGGGGGGGGGGFGEGGGFGGGGGGGGGGGGGGGGGGDGGFFDGGGGGGGFFGGGGGGGGGGGGGGCFGGFGGGGGGGGGGGGGGGGGGGFFGGGGGGGGFGGGGGGGGGGGGGGGFGGFGGGGGDGGGGGEDGGGGGGF>EGFG>FGGGGFGGG4EEGG73CAFGGFGGDC75)>@FF1AFFF9E>>9DEGF35?D9D>F6@BAFF>?4:DB>3225>6>B?F?B:??9209928:)4@046FB42:43(*,)1)*.(
@M03152:184:000000000-AWYW1:1:2106:22920:9548 2:N:0:GCGATCTAATACCTGT
CCCAACTATCCCTATTAATCATTACATCGATCCTAGAAACCAACAAAATAGAATGCGATGTCCTATTTCATTATTCCATGCTAATGTATTCAAGTGTTAGCCTGCTTTAAACACTCTAATTTTTCCAAGGTAACAGTCCTAATTCCCCAAAACATCAAATTAATGACATTATGGTTCCTTAGAAGGTGAGAACCAATATGACCAGTACATACCAATGGCATGACCAATCAATTGATCCCGAAATTAAACTACGAGCTTAGATCGGAAGAGAGTCGTGTAGGGAAAGAAAAGGTAAGGGTAG
+
<-@CBC,C@6EFEFGEFGG-E,FA@CFG7F<E@FGGG@@@,CFGG<@CEFG<EFGGGG<@ECFGGCEEGGCCEGGGGFD66CEEE<FCDFCCFF,9<CFEFFG8,AAAE?BEB<?FG,AE<?F?F,<5C@GGAFGFE,,CEBCEFGDF,8=,@>9=E,@;,EFC,,@=D=9=FFCFGFEGCCF@@,9,98@FG8E+6=D9ACF8=DFCC?8++ADFFFD5?5?B):0@D5D@D+*++1=AE>9@7*5?8+<8@G>5*)*:AAE=2AF252)/0.(0/0797476(;:((6/(/1)*)(2(/
@M03152:184:000000000-AWYW1:1:2106:9624:9582 2:N:0:GCGATCTAATACCTGT
CCCAACTATCCCTATTAATCATTACGTCGATCCTAGAAACCAACAAAATAGAATCAAACGTCCTATTTCGTTATTCCATGCTAATGTATTCAAGCGTGAGCCTGCTTTAAACACTCTAATTTTTTCAAAGTAACAGTCCTGATTCCCCAAGACACCAAATTAATGACATCATGGTTCGTCAGAAGGTAGGAATCAATAATACCAGTACGTACAATAGCACGACCAATAAATTGATCCAGAAATTCAACTACGAGCTTAGATCGGAAGAGAGTCGTGTAGGGAAAGAACAGGTATGTGAAAA
+
CCCCCGGGGGGGGGGGGGGGGGGGGGGGCGGGGGGGGGGGGGCGGGGGGGGGGGGGGGGDGGGGGGGGGGGGGGGGGGGGGGGGGGGGGGGGGGGGGGGGGDFGGFGGGGGGGGGGGGGGGGGGGGGGGFGGGGFGGCGGFGGGGGFFGGFGGGGGGGFGDGFGAF,@FGFCGFDFGGGGGC8FGG@FFDF9F?FGGGGFGGGFGFFGGB?+?FGFFA<AEDFABFFFFFFB1CE>F*9>ABFFFC<6ADFAAD:=FE*;<*55@>51(,6331(12)9)25=:<5((,6,)9+(+*)*))
@M03152:184:000000000-AWYW1:1:2106:27976:9628 2:N:0:GCGATCTAATACCTGT
CCCAACTATCCCTATTAATCATTACTTCGGTCCTAGAAACCAACAAAATAGAACCAAAGTCCTATTCTATTATTCCATGCTAATGTATTCAAGCGTAGGCCTGCTTTAAACACTCTAATTTTTTCAAAGTAAAAGTCCTGGATCCCCAGCGCACTCAATTAAGAGCACACTGGTTCCCCAGAAGGAAAGACCCGGCCAGGGACAGTGCTTGTCTTTCGGCAAGACAATCCGACCAGGTCCGAAATTCAACTACTAGCTTAGATCGAGAGAGCGTCGTGTAGGCAAAGAAGCGGACAGTTTA
+
CCCCCGGGGEGFFFGGGGGGGGGGGGGGGGGGGGGGGGGGGGGGGGGFFEGGGGGGGGGGGGGGGGGGFDGGGGGGGGGGGFGFGGGFFFGGFGFFGGEGCFGGGGGGGGGGFGFGCCEEFGGGGGGFGGGGGG9FAFFCDGGGFFFGCF7EEE7=FFGG=DFG?FGGGGGGGCD8=EDF>F8BFG?FEDF8@>+@80+04:C=9AFFGA+C:7EFA9=>A9?:>))93@A>*7>CD;?7?B;9AAEF3FF3=+1.86533>C?0((60((11632,)4047448)(5((((-*-)).*))
@M03152:184:000000000-AWYW1:1:2106:13910:9779 2:N:0:GCGATCTAATACCTGT
CCCAACTATCCCTATTAATCATTACGTAGATCCTAGAAACCAACAAAATAGGATCAAACGTCCTATTTCATTATTCCATGCTAATGTATTCAAGCGCGAGCCTGCTTTAAACACTCTAATTTTTTCAAAGTAACAGTCCTGATTCCCCGCCACACCAACTTAATGACATGACGGTTCTTCAGAAGGGAGAAACCAGTGACACCAGTGCATACCGAAGGCACGACCAGCGTACTGATCTCGAAATTAAACTACGAGCTTAGATCGGAAGAGCGTCGAGTAGGGAAAGAACAGGCATGTTTTA
+
CCCCCGGGDGGFGGGGGGGGGGGGGGGGCFFFGGGF@EEGGGGGG<FGGGGGFFCFFEGGFFCEFGGGGGGGGGGGGGFCFFFDFFGG<FFE6FFGGGGGGGECED<<F9E<<,CFF<FFEFGGGFGFFCGGG<FGEBFC,,4EF@9EEGCEG8FCGCGGGFGGC,EFFDDGGGDCCFFGG8E,063==CEGGGGGGCGFGGG=A<FCDF>CFGGD5*=>FABFF>@FB69??DC7BEGF;B>1+*1;;@A80D5(24>EC3CD?(:;1:799(4(414-5>0)4:?1((3((25.*)0()
@M03152:184:000000000-AWYW1:1:2106:6926:9891 2:N:0:GCGATCTAATACCTGT
CCCAACTATCCCTATTAATCATTACGTCGATCCTAGAAACCAGCAAAATAGAATCAAACGTCCTATTTCGTTATTCCATGCTAATGTATTCAAGCGTGAGCCTGCTTTAAACACTCTAATTTTTTCAAAGTAACAGTCCTGATTCCCCATGACACCAAATTAATGACATCGTGGTTCGTCAGAAGGTAGGAATCAATAATACCAGTACGTACAATAGCACGACCAATAAATTGATCCGAAATTCAACTACGAGCTTAGATCGGAAGAGCGTCGTGTAGGGAAAGAACAGGTAGGTGGAAAA
+
CCCCCGGGGGGGGGGGGGGGGGGGGGGGGGGGGGGGGGGGGGGGGGGGGGGGGGGGGGGGGGGGGGGGGGGGGGGGGGGGGGGGGGGGGGGGGGGGGGGGGGGGGFGGGGGGGGGGGGGGGGGGGGGGGGGGGGGGGFGGGGGGGGGGGGGGGGFGGFFFFGGGGFGGGGDGFEGGG@GGGGGFGGGGGFGGGGGGGGGFGGFFFFF7DFGGDGGFF?EF5=BAADFFFFFFAFED6574>498BFEFFGB@@DDFFFFFFD=;?053=@>(66818F81@:<A@4:<?0.))*)/)(*)(
@M03152:184:000000000-AWYW1:1:2106:21809:9913 2:N:0:GCGATCTAATACCTGT
CCCAACTATCCCTATTAATCATTACGTCGATCCTAGAAACCAACAAAATAGAATCAAACGTCCTATTTCGTTATTCCATGCTAATGTATTCAAGCGTGAGCCTGCTTTAAACACTCTAATTTTTTCAAAGTAACAGTCCTGGTTCCCCATGACACCAAATTAATGACATCATGGTCCGTCAGAAGGTAGGAATCAATAATACCAGTACGTACGGTTGCACGACCAATAAATTGATCCCGAAATTCAACTACGAGCTTAGATCGGAAGAGCGTCGTGTAGGGAAAGAACAGGTATGTGTAGA
+
CCCCCGFGGGGGGGGGGGGGGGGGGGGGGGGGGGGGGGGGGGGGGGGGGGGGGGGFDGGDEGGGGGDGGGGGGGGGGGGGGGGGGGGGFGFEGGCEGGGGGFGGGGGGFGGG9FFGGCGGGGGGE<EAFFGGFGGGG9EFGFGGGGGGGGGGGGGGGGGGGGGGGGFGGGGGFDCGGGGGGGGGC=DFGCFGGGGEFFDFGFCDDF9ADFFGGGGEB5@FFF>>@5)9F8AB6FAFFFCA>AAE6BEFEGFD9CE@6806/8=(6;((6;16(.(((01=@F<F158,((().+.**.7))
@M03152:184:000000000-AWYW1:1:2106:27584:9928 2:N:0:GCGATCTAATACCTGT
CCCAACTATCCCTATTAATCATTACTTCGGTCCTAGAAACCAACAAAATAGAACCAAAGTCCTATTCTATTATTCCATGCTAATGTATTCAAGCGTAGGCCTGCTTTAAACACTCTAATTTTTTCAAAGTAAAAGTCCTGGATCCCCAGCGCACTCAATTAAGAGCACGCTGGTTCCCCAGAAGGAAAGACCCGACCAGAGCAGTGCTTACCTTTCGGCAAGACCGCCCAGCCAGGTCCGAAATTCAACTACGAGCTTAGATCGGAAGAGCGGCGGGTAGGGAAATAACAGGCATGGGTGG
+
CCCCCGGGGGGGGGGGGGFGGGGGGGGGGGGGGGGGGGGGGGGGGGGGGGGGGGGGGGGAEFFGFGFGGGGGGGGGGGGGFGGGGGGGFGGGFCGGGCGGGFGGGGGGGGGGGGGGGGDGGGGGGGFGGGGGGGFF9;@F@FFGGGGFGGDGGGGGGCGF>FFAFFGGGGGGGGFFGGGGCEG8DCGGCDGFFEEG>C?AFGFFCA7FCFG5FGFF>>5A>BA@5):4?A>F5FD<1>?@>;D;A6<79+)/(*)4=@C8E<C@F1(417?0((,(()-,(5(03/694<<((/)0)3*--
@M03152:184:000000000-AWYW1:1:2106:6072:9977 2:N:0:GCGATCTAATACCTGT
CCCAACTATCCCTATTAATCATTACGTCAATCCTAGAAACCAACAAAATAAGATCAACGTCCTATTTCATTATTCCATGCTAATGTATTCAAGCGTGAGCCTGCTTTAAACACTCTAATTTTTTCAAAGTAGCAGTCCTGATTTCCCGCCACACCAAGTGAATGGCATGACGGTTCGTCAGAAGGGAGGAACCAGTGACACAAGTGCATACCGAAGGCACGACCAGCGTACTGATCCCGAAATTCAACTACGAGCTTAGATCGGAAGAGCGTCGTGTCGGGAAAGAAAAGGTATGTGTAAA
+
CCCCCGGGGGGGGGGGGGGGGGGGGGGGGGGGGGGGGGGGGGGGGGGGGGGGGGGGGGGGGGGGGGGGGDFGGGGCGGGCFGGGGGGD<EFEAEGGCEEGGCFGC<FGGGGFEFGGGGGGGFGGGGGGGGGGFGGEGGGFGGG9EEFEGGGGGGGFGGGGGGGGGGFFDGGGD8DEDE>EGFGDFCFGGGFGGGGGGGDDG+CC9FFGFFGFGDG>BF5A?8@:A=)/:>>FFG<78@<(?@64+=.+6*;(67=;AC@C5523;;@@DF(-33(12)-4073F1.3(4:18):(99)*))
@M03152:184:000000000-AWYW1:1:2106:9457:10044 2:N:0:GCGATCTAATACCTGT
CCCAACTATCCCTATTAATCATTACTTTGGCCTTAGAAACCAACAAAATAAGACCAATGTCATATTCTATTATCCCATGCTAATGTATTCATGATGCCTAGTTATGCCTGCTTTGAACACTCTAATTTTTTCAAAGTAAACTATCTGGACTAACTACTACATTGCTGCAGTAGAAGTACCAGAAAAAAAGGAGGTCAACACCCAGTACACACCAAGAGAATATCAAGGTGGACTATGATGAAGACTACTGCTACCCTACCCTCCCCACTTTTGAGGGTGAAGAGGTTCAGATAAAAACTCC
+
CC?CCGGGGGGGGGGGGGGFGGGGGGGGCGGGGGFGGGGGCGGGCFGGGGGGGFCFGGGG9FGGGGGGGFCCG9<FFGGGFGGGGGGGGFGGGGGGDGGGGFFGGGGCFG?FGGFEFGFFEGGGGGFFGGGGGGGGGGGGFGGGGGGGGGDGGFGGGGDFDFFACDEGFGGFGGGGGGGFFGFGF@EGCEDFCECG8AE5C68DDDF?=FG6DFD6?AC?@A+;*;>5:?CFFGEFFFGA@E<A?+09**+*:C9)@B)<46):425((0*9;@2((28(/:4)()()/)96C9)1*/236
@M03152:184:000000000-AWYW1:1:2106:12369:10115 2:N:0:GCGATCTAATACCTGT
CCCAACTATCCCTATTAATCATTACGTCGATCCTAGAAACCAACAAAATAGAATCAAACGTCCTATTTCGTTATTCCATGCTAATGTATTCAAGCGTGAGCCTGCTTCAAACACTCTAATTTTTTCAAAGTAACAGTCCTGGTTTCCCAAGACACCAAATTAATGACATCATGGTTCGTCAGAAGGTAGGAATCAATAATACCAGTACGTACAATAGCACGACCAATAAATTAATCCCGAAATTCAACTACGAGCTTAGATCGGAAGAGCGTCGTGTAGGGAAAGAACAGGTAAGTGTAGA
+
CCCC@GFGFGGGGGGGGGGGGGGGGGGGGGDGDFFGGGFGGGGEGGEGGGGGGGGGGGGEGCGGGGCFGFFFGGGEEEDFCFGGFGGGGFFGGGGGGCECGGFGFGGGCFF9DFG<FFFGGGGGGGGGGGGGGGGGE=EFGGGGGGGGGGGGGGGGGGGFGGDFGGGGG6DCFEGFFEGDGGA9A=BFF?FGGGGGC=F7:++0@DFGGFFGC9,@707:*85):C=AFFC+;7A++074?AAF6BE6AGF55?;9)956**:(62(8(((,(,.6/5>3?FF41)8((4,))+.06-*))
@M03152:184:000000000-AWYW1:1:2106:14138:10253 2:N:0:GCGATCTAATACCTGT
CCCAACTATCCCTATTAATCATTACATCGATCCTAGAAACCAACAAAATAGAATGCGATGTCCTATTTCATTATTCCATGCTAATGTATTCAAGCGTGAGCCTGCTTTAAACACTCTAATTTTTTCAAGGTAACAGTCCTAATTCCCCAAAACATCAAATGAATGACATTATGGTTCATTAGAAGGTGAGAACCAATAAAGCCAGTTCATACCAAGGGCACGACCAACTCATTGATCCCGAAATTCAACTACGAGCTTAGATCGGAAGAGCGTCGTGTAGGGAAAGAACAGGTATGTGTAA
+
CCCCCGGGGGGGGGGGGGGGGGGGGGGGGGGGGGGGGGGGGGGGGGGGGGGGGGGGGGGGGGGGGGGGGGGGGGGGGGGGGGGGGGGGGGGGGFGGGGGGGGGGGGGGGGGGGGGGGGGGGGGGGGGGGGGGGGGGGFFGGGFGGGGGGGGGGGGGGGGGEGFGGGGGGGFGGGGGGGGGGFGFFGGFG8EFFGGGGGGFCGGFFFFGGFGDGD=:5>=DFDFAFFFFFFFFF7=@F5D>EAADFFFFFGFF2C47BF=@FE*5>DF>=DD>960,3;(/7ADA;;(6868;;7590)26.
@M03152:184:000000000-AWYW1:1:2106:23017:10289 2:N:0:GCGATCTAATACCTGT
CCCAACTATCCCTATTAATCATTACTTCGGTCCTAGAAACCAACAAAATAGAACCAAAGTCCTATTCTATTATTCCATGCTAATGTATTCAAGCGTAGGCCTGCTTTAAACACTCTAATTTTTTCAAAGTAAAAGTCCTGGATCCCCGACGCACTCAGTTAAGAGCACATCGGTTCCCCAGAAAGAAAGACCCAACCAGAGCAGTGCTTACCTTGCGGCAAGACCACCCAGCCAGGCCCGAAATTCAACTACGAGCTTAGATCGGAAGAGCGTCGTGTAGGGAAAGAACAGGAAATTTGAA
+
CCCCCGGGGGGGGGGGGGGGGGGGGGGGGGGGGGGGGGGGGGGGGGGGGGGGGGGGGGGGGGGGGGGGCGGGGGGGGGGGGGGGGGGGGGGGGGGGGGEGGGGGGFGGGGGGGGGGG9FGGGGGGGGFCFGGGGGGGGGGGGGGGCFGEGGGGGGGFGGGGGGGFGGGGFGGGGGEFGGGGGGGGGGGGGGFGGGGGGGFG6?@E67CCCCFGGAA5DBDE9ABDDFFFF=A)88F)6<@:9E(;+7ACCF;0D5(2/.7C<?7;?@9B(44944(-).)2>?F00,48?80.2(**.0-)
@M03152:184:000000000-AWYW1:1:2106:24042:10289 2:N:0:GCGATCTAATACCTGT
CCCAACTATCCCTATTAATCATTACTTCGGTCCTAGAAACCAACAAAATAGAACCAAAGTCCTATTCTATTATTCCATGCTAATGTATTCAAGCACTAACGCCTGCTTTAAACACTCTAATTTTTTCAAAGTAAAAGTTCTGGATCGCCAAGAGCACTCAACTAAGAGCACGCTGGTTCCCAGAAGGAAAGACCCAGCCAAGCCGTGCTCACCCGAGGGCGGACCGCTCAGCTGCGTCCGAAATTCAACTACGAGCTTAGATCGGAAGAGCGTCGTGTAGGGAAAGAACAGGTGTGCCGAT
+
CCCCCGGGGGGGGGGGGGFGGGGGGGGGGGGGGGGGGGGGGGGGGGGGGGGGGG@FGGGGGGGGFFGGGGGGGGGFFGGGGGGGGGGGGGEFGGGGGGGGGEGGGGGGGGGGGGGGGGGGGGGGGDFGGEGGGGGGGFFFGGGGGFGGGGGGGGCFGGGGGGGEFDEGGGGGGEDGDDG=FGGGGGGGGGFGGF==ED+;FD8DC9B>CFGGCCGF>>=BEF>@(69555=A+;3889<>BFB;A6?FBG4)(C@B349>9641:2-4<??F>(((,)(.47,53><?:?((.+))*))-(
@M03152:184:000000000-AWYW1:1:2106:3133:10295 2:N:0:GCGATCTAATACCTGT
CCCAACTATCCCTATTAATCATTACGTCGATCTTAGAAACCAACGAAATAAGATCAAACGTCCTATTTCATTATTCCATGCTAATGTATTCAAGCCAAAGCCTGCTTTAAACACTCTAATTTTTTCAAAGTAACAGTCCTGATTCCCCACGACATCAAATTAATGACATCATGCTTCGTCAGAAGGGAGAAACCAATTGTACCAGTGCGTACCGTTGGCACGACCAATAAATTGATCCCGAAATTCAACTACGAGCTTCGATCGGAAGAGCGTCGTGTAGGGAAAGAACAGGTAAGTGTAA
+
C@CCCGFGFGGGGGGGGGGGGGGGGGGGE7FFFGFFFFGGGGGGGGGGGGGGCGFGFCGEGGGFCFGGFFGGGGGFDGGGGGFFFFGCFFGCE@FFGGGCEFGGGFCFG9FE<EFCFFFGGAFFGGGFGFFGGGF9EFGFGAFAEFF:EGGGGGGGG9FGDFGGGFFFFGGEEFGGGEGGCEFG?FGF68=@DFG6@?DDGDCE8DFG+@DD:74:95=>A5*):8<4@F=FFC4:B*?=4@;2CCEC;>?==G)8:1),/6(2;(33((((,,:4<>04238>(58?BB:0)+)**-2))
@M03152:184:000000000-AWYW1:1:2106:26788:10371 2:N:0:GCGATCTAATACCTGT
CCCAACTATCCCTATTAATCATTACGTCGATCCTAGAAACCAACAAAATAGGGTCAAACGTCCTATTTCATTATTCCATGCTAATGTATTCAAGCGCGAGCCTGCTTTAAACACTCTAATTTTTTCAAAGTAACAGTCCTGATTCCCCGCCACACCAACTGAATGGCATGATGGTTCTTCAGAAGGTAGGAACCAGTGACACCAGTGCATACCGAAGGCACGACCAGCGTACTGATCCCGAAATTCAACTACGAGCTTAGATCGGAAGAGCGTCGGGTAGGGAAAGAACAGATATGTGGAA
+
CCCCCGGGFGGGGGGGGGGGGGGGGGGGGGEGFGGGGGFGGGGGGGGGGGGGGFDCFGGGCFGGFEFGGGGFGGGGGGCFFEFGGGEG9FCFFGGGGGECECEEG8FD9FGEFAGGGGGGGGGGGGGFGGGGGGGGCFGFGGGCGGGGEGDEGGGGGCCEF=DEGGGCCDF=:8=A9>DF9DGEGEF9@DFCFFGGGGGFGG?>,<?FGA;?F>ED>@BA6=>B:>DA;E?FFD4+=9D=DFFDAFEF?DA32D3:)/;8>)1:6;7BBF(((2-((0,48<:>:).8?01()+)0*6*))
@M03152:184:000000000-AWYW1:1:2106:19636:10462 2:N:0:GCGATCTAATACCTGT
CCCAACTATCCCTATTAATCATTACGGCAGCTCTAAAAACCAACAAAATAGAACCACACGTCCTATTTTATTATTCCATGCTAATGTATTCAGGCATAGGCCTGCTTTGAACACTCTAATTTTCTCAAGGTAAAGGTCCTGGTTCCCCGACGCACACCAACGAAGGGCACGCCGGCTCACCAAGAGGTAAGGCCCGCCCAGACAGTACGTGCCGTTAGGCAGACCGCCCGGCCAGGCCCGAAATTCAACTACGAGCTTAGATCGGAAGAGCGGCGTGTAGGGAAAGAACGGGGATTGGTGG
+
CCCCCGGGGGGGGGGGGGGGGGGGGGGGGGGGGGGGGGGGGGGGGGGGGGGGGGGGGGGGGGGGGFGGGGGGGGGGGGGGGGGGGGF<FFGDDFFGGGGGGGGGGGGGDDAF9=FGFGGGFFG9BFFGGGFFGGGGGGGGGGGGGGGGGDGDGGGGGGGGGGG=>EGGGGGGGGGDGGFGGGGF+DFFFGGGGGGGGGCBFFDDCFFFDFGGGG7?DDBA45?@@@1;DDBF>7?<;?C1)3:,@=48<*).29:17()))))((-4((.(-,3,(458A<B:F?F0,(((,(*())(0((
@M03152:184:000000000-AWYW1:1:2106:23286:10494 2:N:0:GCGATCTAATACCTGT
CCCAACTATCCCTATTAATCATTACGTCGATCCTAGAGACCAACAAAATAGAATCAAACGTCCTATTTCATTATTCCATGCTAATGTATTCAAGCGTGAGCCTGCTTTAAACACTCTAATTTTTTCAAAGTAACGGTCCTGATTCCCCAAGACACCAAATTAATGACATCAAGGTTCTTCAGAAAGGAGAAATCAATAATGCCAGTACGTACCGAGGCACGACCAACAATTTGATCTCGAAATTCAACTACGAGCTTAGATCGGAAGAGCGTCGTGTAGGGAAAGAACAGGTATTGGTAGA
+
CCCCCGGGGGGGGGGGGGGGGGGGGGGGGGGGGGGGGGGGGGGGGGGGGGGGGGGGGGGGGGGGGGGGGGGGGGGGGGGGGGGGGGGGGGGGGGGGGGGGGGGGGGGGGGGGGGGGGGGGGGGGGGGGGFDGGGGGGGGGGGGGGGGGGGGGGGGGGGFGGGGGCFCGGGGG8EFFGGGGGGGGDC8FGGGGGFGGGGGBCF8DDFFG>FGG>DGDFBDF>59>ADFFFFCFFGFCAADEFFAE6BEA?GA2><>=AEF<)912<;((6(3(6:BD@FFF?FFF6)..24()-+)*/)*))
@M03152:184:000000000-AWYW1:1:2106:8757:10580 2:N:0:GCGATCTAATACCTGT
CCCAACTATCCCTATTAATCATTACTTTGGTCCTTAAAACCAACAAAATAGAACCAAAGTCCTATTCTATTATTCCATGCTAATGTATTCAAGCACAAGCCTGCCTTAAACACTCTAATTTCTTCACAGTAAAAGTCCTAGACTCCTAGTACACCCCGAAGGACATACTAGGCCCCTAGAAGGAAAGGCTAGACAACCACTAGTACTACCATAGATGCAGACCCATGATGCCTAGCCCGAAATTCACCTACGAGCTTCGATCGCAAGAGCGCCGTGCATGGAACGCACAGTCATGCGTAGT
+
CCCCCCFGD@FFGAGFFGGFEFFGGGGGCGGGGG<E<FFFGGGGGGG?FGFFDFGG8FFFFGG9EEAF<CFFGFGGGGFGGGF<FEGCFFGGEFAFED<FFDFFGFGGCA,,=FGGGGGFGGGGGCGGFGGACFGGGG@@;DCBF:EEFGGGGGGEE=8CGG?EGGFGDFF?C8@ED@==3D8,=8EF?==,,@,16==5AG=CCDFGF?DGDD,+2<D?9CF8@@@*?C7:;8)39@7)<)0;CA6A6*9--**5/*(-/5((5:(35590(..3()).32/)().12,))69)*.-/-(
@M03152:184:000000000-AWYW1:1:2106:7199:10613 2:N:0:GCGATCTAATACCTGT
CCCAACTATCCCTATTAATCATTACGGCAGCTCTAAAAACCAACAAAATAGAACCACACGTCCTATTTTATTATTCCATGCTAATGTATTCAGGCATAGGCCTGCTTTGAACACTCTAATTTTCTCAAGATAAAAGTCCTGGTTCCCCGAAGCATTCAATAAAGAACACAACGTTTCACCAAGAGGCAAGACCTGGTCAAGCAGTAAACACGCTGTCAGGCGGACCACCCAACCAGATCCGCAATTCAACTACGAGCTTAGATCGGAAGAGAGTCGTGTAGGGAAAGAAGAGTAAAGATTG
+
CCCCCGGGGGGGGGGGGGGGGGGGGGGGGGGGGGGGGGGGGGGGGGFFGGGGGGGGGGGGGGGGGFFFGGGGGGFGGGGGGGGGGGFFGGGGG,<FGGGGG?FGGFGGDFFGGGGGFEFFGFGEFGGFFE,?FFD<FGGFAF>FGGCFEGDGGGGGCGGGGFDAEGGEFCGECF6DGGGGGGGGGGGEEGGDGFCFEFF?,8FD=DDDCC797>CB5756A@*):=@F?>=?ECDFF5*>)(:@EA;FEF=EEC>0>9(9<E3)/:;;9;@(4:23,7((.91)88::((5()+.*0)*))
@M03152:184:000000000-AWYW1:1:2106:16887:10618 2:N:0:GCGATCTAATACCTGT
CCCAACTATCCCTATTAATCATTACGGCGACTCTAGAAACCAACAAAATAGAACCGCGCGTCCTATTTTATTATTCCATGCTAATGTATTCGGGCATAGGCCTGCTTTGAACACTCTAATTTTCTCAAGGTAAAGGTCCTGGTTCCCCGACGCACACCAACGAAGGGCACGCCGGCTCACCAAGAGGTAAGGCCCGCCCAGACAGTACGTGCCGTTAGGCAGAACGCCCGGCCAGGCCCGAAATTCAACTACGTGCTTAGATCGGAAGAGCGTCGTGTAGGGAGAGATCCAGCATGTATAG
+
CCCCCGGGFG8FGCFGGGGFCFFDFFEFGGGGGGGGGGGFGGGGGGGGGGGGEFGEC::@@+@CGGGFGGGGGDAFGGFDAFD9FCFCCFAFGGGGCGF?E8FFGFFAFABFEDFFCCGEFFFGEF<EEGFGFGGGGGGGFG8FEG>,@CGEE+@8DGGFG8=+@8ECCDGGGEDE7CF?FGF:FGC:DFCC6BEGGGGE57F@F8FDGFCFG520)58FA;)(,62>50(.5743>BG6:;.(/*6@2>:2(*)83))4).:34(43(4(3(,(,-81)477),08)).))(0.9*)2).
@M03152:184:000000000-AWYW1:1:2106:19962:10697 2:N:0:GCGATCTAATACCTGT
CCCAACTATCCCTATTAATCATTACGGCGACTCTAGAAACCAACAAAATAGAACCGCGCGTCCTATTTTATTATTCCATGCTAATGTATTCAGGCATAGGCCTGCTTTGAACACTCTAATTTTCTCAAGGTAAAGGTCCTGGTTCCCCGACGCGCACCAACAAAGGGCACGCCGGCTCACCAAGAGGTAAGGCCCGCCCAGACAGTACGTGCCGTTAGGCAGACCGCCCGGCCAGGCCCCAAATTCAACTACGAGCTTAGATCGCAAGAGCGTCGTGGAGGGAAAGAACAGGTAAGTGTGG
+
B<CCCGGGDGGGGGGCFGGFGFGGFGGGGEGGEFGGGGGG8FGFGGGGGGGGGFFEGGGGGGGGGFGFGGGFGGGGGGFGGDGGGFFCF9<<ECGFEFGA<FGGG8FGFFGGFGGGGGGGAEFF<?EEFFFGGGFGEBEFAE9EEGGGG7BEEEGEGEFGGFCE?6EGC:CE67>C7EGGGGGGGDF7@7286CECGDGF5*>16A6:58*5*7:5)5,;*/8312(>D>6D>DBGF?3()-<<F?BFB:6)4504).)4564:(,32((492(-(-<0:<>,7:5(3.141)+)**)2),
@M03152:184:000000000-AWYW1:1:2106:23137:10760 2:N:0:GCGATCTAATACCTGT
CCCAACTATCCCTATTAATCATTACGTCGATCCTAGAAGCCAACAAAATAGGATCAAACGTCCTATTTCATTATTCCATGCTAATGTATTCAAGCTAACGCTTGCTTTAAACACTCTAATTTTTTCAAAGTAACAGTCCTGATTTCCCACGACACCAAATTAATGACATCGTAGTTCGTCAGAAGGGAGAAACCAACTAGACCAGTACACACCAATGGCGCGACCAATCTGTTAGTCCCGAAATTCAACTACGAGCTTAGATCGGAAGAGCGTCGTGTAGGGAAAGAACAGGAAGGTGTAA
+
CCCCCGGGGGGGGGGGGGGGGGGGGGGGGGGGGGGGGGGGGGGGGGGGGGGGGGGGGGGGGGGGGCGGGGGGGGGGGGGGGGGGGGGGGGGGGGGGGGGGGGGGGGGGGGGGGGGGGGGGGGGGGGGGGFGGGGGGGFFGGGGGGGGGGGGGGGGGGGGGGGGGGGGGGGGGGGDDDCDGGGGFFGGGGGGGGGGFGGGBFGC@69FDGAGGDG>5?6)<?>BBBFFAA+8B8C?CA<C@EFBBFFEFFFFFDD>>5=CFFFE0<<<0;@;;,8;(104:7B:F?>?((.(,(:(09(2))
@M03152:184:000000000-AWYW1:1:2106:20118:10967 2:N:0:GCGATCTAATACCTGT
CCCAACTATCCCTATTAATCATTACATCGATCCTAGAAACCAACAAAATAGAATCGGATGTCCTATTTCATTATTCCATGCTGATGTATTCAAGCGTAAGCCTGCTTTAAACACTCTAATTTTTTCAAGGTAACAGTCCTAATTCCCCATAACATCAAATGAATGACATTATGGTTCTTTAGAAGGTGAGAACCAATAAGACCAGTACATACCAAGGCATGACCGATCCCTTGATCCCGAAATTCAACTAGGAGCTTAGATCGGAAGAGCGTCGTGGAGGGAAAGAACAGGGAAGTGTAGA
+
CCCCCGGGGGGGGGGGGGGGGGGGGGGGGGGGGGGGGGGGGGGGGGGGGGGGGGGGGGGGGGGGGGGGGGGGFGGGGGGGGGGGGGGGGGGGGGGGGGGGGGGGGFGGGGGGGGGGGGGGGGGGGGGGCGGGGGGGGGGGGGGGGGGGGGGGGGGGGGGGGGGGFFGGGGGGGGGGGGGGGGGFGCGFGGGGGCFGGGGFGD=DFFFDGFGFGG85*DDFFFF55:9B?*5@?FCG8@G=58963BEAE947@*:54ABF?C=DFF=>2=@5:9(((8=@0B18?F3=@@0(-*,/1-06)
@M03152:184:000000000-AWYW1:1:2106:16928:10999 2:N:0:GCGATCTAATACCTGT
CCCAACTATCCCTATTAATCATTACGTCAATCCTAGAAACCAACAAAATAAGATCAACGTCCTATTTCATTATTCCATGCTAATGTATTCAAGCGTGAGCCTGCTTTAAACACTCTAATTTTTTCAAAGTAACAGTCCTGATTTCCCGCCACACCAAGTGAATGGCATGACGGTTCGTCAGAAGGGAGGAACCAGTGACACCAGTGCATACCGAAGGCACGACCAGCGTACTGATCCCGAAATTCAACTACGAGCTTAGATCGGAAGAGCGTCGTGTAGGGAAAGAAAAGGTATGGGTAGA
+
CCCCCGGGGGGGGGGGGGGGGGGGGGGGGGGGGGGGGGGGGGGGGGGGGGGGGGGGGGGGGGGGGGGGGGGGGGGGGGGGGGGGGGGGGGGGGGGGGGGGGGGGGGGGGGGGGGGGGGGGGGGGGGGGGGGGFFGGGGFFGGGGAFFFGGGGGGGGDFFFFAFGGGGGGGGGGGGGGBDFGGGGGGGGGGGGCFGGGGGFFFGFGFFGGFGGGG5AEFB9*=4)5@=EEFF>FFF>FDG@A>6CFFCFFG;;(*::A7;3)<=0;7>DFFF(4;(13.:A<FB5:48((..54C7:).784
@M03152:184:000000000-AWYW1:1:2106:12007:11277 2:N:0:GCGATCTAATACCTGT
CCCAACTATCCCTATTAATCATTACGTCGATCCTAGAAACCAACAAAATAGAATCAAACGTCCTATTTCATTATTCCATGCTAATGTATTCAAGCGTATGCCTGCTTTAAACACTCTAATTTTTTCAAAGTAACAGTCCTGATTCCCCAAGACACCAAATTAATGACATCAAGGTTCTTCAGAAGGGAGAAACCAATAATACCAGTACGTACCGAGGCACGACCAACAAATTGGTCCCGAAATTCAACTACGAGCTTAGATCGGAAGAGCGTCGTGTAGGGAAAGAACAGGTATGTGTGAG
+
CCCCCGGGGGGGGGGGGGGGGGGGGGGGFGGGGGGFFGGGGGGGGGDFGGGGGGGGFGGGGGGGGGGGGGGGFGGGGGGGGGGGGGGGGGGGGGGGGGGGGGGGGGGGGGGGGGGGG9FGGGGGGGGGGCFGGGGGGGGGGGGGGGGGGEGGGGGGGGGGGGGGGGGGFFGFGGFFGGGGGGGF6D8FGGGGGGGFGFEFGG8DFFFGDDFD>=EEE>=AEFD5@@DFFFEFAFAC>>CAA@FEAFEACGFF?G43ACECFE<DD69@@1:907(,8FDAFFF;()4((3().+5*@4*-)
@M03152:184:000000000-AWYW1:1:2106:10750:11306 2:N:0:GCGATCTAATACCTGT
CCCAACTATCCCTATTAATCATTACGGCGACTCTAGAAACCAACAAAATAGAACCGCGCGTCCTATTTTATTATTCCATGCTAATGTATTCAGGCATAGGCCTGCTTTGAACACTCTAATTTTCTCAAGGTAAAGGTCCTGGTTCCCCGACGCACACCAACAAAGGGCACGCCGGCTCACCAAGAGGTAAGGCCCGCCCAGACAGTACGTGCCGTTAGGCAGACCGCCCGGCCAGGCCCGAACTTCAACTACGAGCCTAGATCGGACGAGCGTCGTGTAGGGAAAGAACAAGTGTGTGGAG
+
CCCCCGGGGFFGGFGGGGGGGGGGGEGGEGGGGGGGCGFFG<FGGGGFFGGGGFGGGECE@FFGGGGGGCFGFFGGGGGCFFE9?EF9CC<ECF=EE<EFG8FEFGFGAEDA<B9FGFFGGFGCB<FD,FEFDB?AE9E,9,@FEE=FGGEGGEGGGGECE=8DEG8>DGG@CE6?>EGGGGCFCG@C6292=D>EGDG55*CB?F++:AFFF:EEAFFAFFFFF@13>:(7))33>15-)-)(/95*-*743*795701)))-82,31(26112(4.3<>3(7(0(.(((.)+)1.,*)(
@M03152:184:000000000-AWYW1:1:2106:14004:11355 2:N:0:GCGATCTAATACCTGT
CCCAACTATCCCTATTAATCATTACCTCGGTCCTAGAAACCAACAAAATAGAACCAAAGTCCTATTCTATTATTCCATGCTAATGTATTCAAGCGTAGGCCTGCTTTAAACACTCTAATTTTTTCAAAGTAAAAGTCCTGGATCCCCTGCGCACTCAATTAAGAGCACGCAGGTTCCCCAGAAGGAAAGACCCGACCAGAGCAGTGCTTACCTTTCGGCAAGACCGCCCAGCCAGGTCCGAAATTCAACTACGAGCTTAGATCGGAAGAGCGTCGTGTAGGGAAAGAACAGGTATGTGTAG
+
CCCCCGGGGGGGGGGGGGGGGGGGGGGGGGGGGGGGGGGGGGGGGFGGGGGGGGGGGGGGGGGGGGGGFGGGGGGGGGGGGGGGGGGGGGGGGGGGGGGGGGGGGGGGGGGGGGGGGEGGGGGGGGGGGGGGGGGGGGGGGGGGGGGGGGGGGGGGGDFGGFGFFGGGDGGGGGGGGGGGGFDGGFGFFGGGGGGGGGFAGGGFGFFFGFGGGGGFBFAE5BFFF=9DFFFFFGBFFEFF3<B6FFFFFGFFFDF@AECFE55?;D?BBF?B>BB(,714>B::1::B<:??.3)016*4-
@M03152:184:000000000-AWYW1:1:2106:2954:11390 2:N:0:GCGATCTAATACCTGT
CCCAACTATCCCTATTAATCATTACATCAGCCTTAGAGACCAACAAAATAAGACCAACGTCATATTCTATTATCCCATGCTGTACTATTCAAAGGCAAGGTTACGCCTGCTTTGAACACTCTAATTTTTTCAAAGTAAATGATCCGAAGCGAGTTTGACCCCACTATCGGAAGATAGGAAACGCTAATCCAGCCACGCCACAAGGACGAGCTTTGATCAAACGCATTCCGAAATTCAACTACGAGCTTAGACCGGAAGAGAGTCGTGTACGGACAGAACAGACATCGTTATACATGTGTGG
+
CCCCCGGGGGEGGGGGGGGGGGGGGGGGGGGGCGGGGGGGGFGGF8FFGFFGGECEGCCG8:FFFGEFFEFGFGAFGGFDFGFGFGGGFGGFGG8<FGFGFGGGGGDFFCFGGFGF@9,CEFGDDAFAFEDF9FFFCFGF;9EE,?7@BEGGGEGGAFGC8CC>FGFGCCG6C@9=+@==DDFEGGDFFCG?DFGC+=@5EGF@FFA*@?DG05:>+8A*+:5>B>4FFF=DB6CC87F?FE?@)5());C)):B0=(,6((/7;4(.,),43(-(.7:1()(0)/-(.-())2.**-0(-
@M03152:184:000000000-AWYW1:1:2106:25795:11421 2:N:0:GCGATCTAATACCTGT
CCCAACTATCCCTATTAATCATTACGGCGACCCTAGAAACCAACAAAATAGAACCGCGCGTCCTATTTTATTATTCCATGCTAATGTATTCAGGCATAGGCCTGCTTTGAACACTCTAATTTTCTCAAGGTAAAGGTCCTGGTTCCCCGACGCACACCAACAAAGGGCACGCCGGCTCACCAAGAGGTAAGGCCCGCCCAGACAGTACGTGCCGTTAGGCAGACCGCCCGGCCAGGCCCGAAATTCAACTACGCGCTTAGATCGGGAGAGCGTCGTGGAGGGGAAGAAAAGGTAAGGGTAG
+
CCCCCGGGGGGGGGGGGGGGGGGGGGGGGGGGGGGGGGGGGGGGGGGGGGGGGGGGEGGGBCFEGEGGGGGGGGGGGGGGGFGFGGGGGGGGGGG@FGGGGGGGGFGGGGGGGGGGGGGGGGGGGGGGGGFGGGGG@ADGGGGGGGGFGGGGGGGGGGGGGGGFGGGGGGGGGDDDDGGGGGGGGGGCFGGGGGDGDGGEGDDBGFFCDAFFCGGD:86AF@>=?@BB>D>EFG?D@<D>@9E:?7>FBCFF:)81.1??))616(1311369<9(3)((47(78>,8((4(,0)9)(2((
@M03152:184:000000000-AWYW1:1:2106:10977:11575 2:N:0:GCGATCTAATACCTGT
CCCAACTATCCCTATTAATCATTACCTTGGTCTTTAAAACCAACAAAATAAGACCACGGTCCTATTTTATTATTCCATGCTAATGTATTCAAGCGAAAGCCTGCTTTGAACACTCTAATTTATTCACAGTAAAAGTCCTAGAGCACACAACACCCCGCGAAGGAATGTTGGGTCTAGGAAGTAAGACGATGCGAATCAAGTGCAACCACTTAAGGAAGACCTGACCACAAAGTCCGAAATTCAACTACGAGCTTAGATCGGAAGAGCGTCGTGTAGGGAAAGAACAGGAAAGGGTAGAGTT
+
CCCCCGGGGGGGGGGGGGGGGGGGGGGGGGGGGGGGGGGGGGGGGGGGGGGGGGGGGGGGGGGGGGGGFGGGGGGGGGGGGGGGGGGGGGGGGGGGGGGGGGGGGGGDFGGGGGGFFFFFGGGGGGGGGGGGGGGGGFGGFGGGGGGGGGGGGEGDEGECEGGGGGGE@FG>EDGGFGGGDGGGGGGDGEGD6CEEGGGFGGCCGFFGGFGGGFFFFFFF4>FFEB@>FA>FFC=DEFDBFEFFFF>FDD:;B<FEF362641:(:1:606(4.4AF3??:>?F??70(,(.(*./)6*-.
@M03152:184:000000000-AWYW1:1:2106:7483:11617 2:N:0:GCGATCTAATACCTGT
CCCAACTATCCCTATTAATCATTACGGCAGCTCTAAAAACCAACAAAATAGAACCACACGTCCTATTTTATTATTCCATGCTAATGTATTCAGGCATAGGCCTGCTTTGAACACTCTAATTTTCTCAAGGTAAAAGTCCTGGTTCCCCGAAGCATTCAATAAAGAACACAACGGTTCACCAAGAGGCAAGACCCGGTCAAGCAGTAAACACGCCGTCAGGCGGACCACCCAACCAGATCCGAAATTCAACTACGAGCTTAGATCGGAAGAGCGTCGTGTAGGGAAAGAACAGATATGTGTG
+
CCCCCGGGGGGGGGGGGGGGGGGGGGGGGGGGGGGGFFGGGGGGGGGGGGGGGGGGGGGGEEGGGGGGGGGGGGGFGFFGGFGGGGGFGGDGGFGGGGGGGGGGG=FGGGGGCFGGGFFGGGGGGGCFGGFFGGFGGGGGGGGGGGGGGGGDEGGGGGGGGGFAFGGGGGFEEGDGGGGGGGG,==C+DFD8CFGGCCEFGGGFGFFGGF?DGGE9?DFFFFF@25>AADDF:DF4A3F45;EF4C3AEGA13C>;A9?<226A::(8><::>30((740:FB5?>BBB?<?:?4**)*-(
@M03152:184:000000000-AWYW1:1:2106:5387:11635 2:N:0:GCGATCTAATACCTGT
CCCAACTATCCCTATTAATCATTACTTTATTTCTAAAACCAACAAAATAGAAACAAAGTCCTATTCCGTTATTCCATGCTAATCTATTCAGGCATAAGCCTGTTTTAAACACTCTAATTTTTTCAAAGTAACAGTTATGGTTCCCTAGCGCACTCAATTAAGAGCACACTAGTTAGCCATAAGGAAAGAACCAACCAAAGCAGTGTCAACCTTGCGGCTGAACCACTTGTCCAGTTCCGAAATTCAACTACGAGCTTACATCGGAAGAGCGTCGAGTATGCAAAGAACAGGCATAGATAGG
+
CCCCCGFGGGFGGGGFGGGGGCFGGGGGGFEGGGFGGGGGCFGGGGGFEEFGGFGGGD6ECFGDC<FEFGBDGDFCEFGGCDDF9FFEFCAFFFGGGFGGGGGGGGGGFGFFGGGGA9<FGGG8EFFGGDFCFGGFFGGFGGGGGEFEFEGGGGGGGGGGFGGFGGGGGGG83@DFGG?@ADCFDB>,@DDCFGGEGD@DFGCD,4CDCFCGD??*3:8DACF)08=8?+:4+7;?B@DA4A>CFC*+*?6>95)>A:)8@?@=9=638391((,73)).)1764)5/((.,(3./*)*.(
@M03152:184:000000000-AWYW1:1:2106:2610:11644 2:N:0:GCGATCTAATACCTGT
CCCAACTATCCCTATTAATCATTACGTCGATCCTAGAAACCAACAAAATAGAATCAAACGTCCTATGTCGTTATTCCATGCTAATGTATTCAAGCGTGAGCCTGCTTTAAACACTCTAATTTTTTCAAAGTAACAGTCCTGATTCCCCATAACACCAAATTAATGACATCATGGTTCGTCAGAAGGTAGGAATCAATAATATCAGTACGTACGATAGCACGACCAATAAATTGATCCCGAAATTCAACTACGAGCTTAGATCGGAAGAGCGACGTGTAGGGAAAGAACAGGTATGTAAGAA
+
CCCCCE8,CFGGFFGGGGFDFFGGGGGGGGGFGGGGGGGGFGGEFFGGGGGGCFGGGGEFC<CCGG,CACFFF<CFFFFGDFFGGGFFFGGGFG9FFFGGG,<EF,?<FFEFEFGGG9FFFGG9CFEGFFGGGGGF;FEFGD9FEFEFC,>EGGGGGFD9EFGGGGFADD8,@@DFGEDGGEC;=8=EFFCFF?FGFG8;,+?;=?DFDFGGD9?A5?8*0=5885);A85;B:7+=27@E4?AFCAA**/-97)8AEE;5427669;((6(..68@44.;?6)(82...3-)25**)2).
@M03152:184:000000000-AWYW1:1:2106:14107:11723 2:N:0:GCGATCTAATACCTGT
CCCAACTATCCCTATTAATCATTACGTCGATCCTAGAAACCAACAAAATAGAATCAAACGTCCTATTTCGTTATTCCATGCTAATGTATTCAAGCGTGAGCCTGCTTTAAACACTCTAATTTTTTCAAAGTAACAGTCCTGATTCCCCAAGACACCAAATTAATGACATCATGGTTCGTCAGAAGGTAGAAATCAATAATACCAATACGTACAATAGCACGACCAATAAATTGATCCCGAAATTCAACTACGAGCTTAGATCGGAAGAGCGTCGTGTAGGGAAAGCAAAGGTAAGGAGAAA
+
CCCCCGGGGGGGGGGGGGGGGGGGGGGGGGGGGGGGGFGGGGGGGGGGGGGGGGGGGGGGGGGGGGGGGGGGGGGGGGGGGGGGGGGGGGGGGGGGGGGGGGGGGFGGGFGGGGGGGAFGGGGFGGGGGGGGGFGFGGGGGGGGGGGGFBCGGFGGGGFGGGGGGGGGGGFGDFGGGGGCDCFGGDDFDFFGGGGGGGGFGGGFGFFGGFGGGC;FAFEF9>DFBFFFFA798CA><@*4@AFC8BAFFGF@@9?26C3=4C2@@<0813(.666135>3(5=F0)5..,())+))*(*(,
@M03152:184:000000000-AWYW1:1:2106:20122:11726 2:N:0:GCGATCTAATACCTGT
CCCAACTATCCCTATTAATCATTACGTCGATCCTAGAAACCGACAAAATAGAATCAAACGTCCTATTTCATTATTCCATGCTAATGTATTCAAGCGTATGCCTGCTTTAAACACTCTAATTTTTTCAAAGTAACAGTCCTGATTCCCCAAGACACCAAATTAATGACATCAAGGTTCTTCAGAAGAGAGAAACCAGTAATGACAGTACGTACCTAAGCACGACCAACATACTGATCCCGAAATTCAACTACGAGCTTAGATCGGAAGAGCGTCGTGTAGGGAAAGAACAGGCATGTGTAGA
+
CCCCCGGGGGGGGGGGGGGGGGGGGGGGGGGGGGGGGGGGGGGGGEFGGGGGGGGGGGGGFGGGGGGGGGGGGGGGGGGGGGGGGGGGGGGGGGGGGGGGGAEFGFGGGGGGGGGGG<FGFGGGGGGGGGGGGGFGGFFFGGGGGGGGGGGGGGGGGGGGGFFGGGGGGGGGGGGGGGGGGGGGGGGGGGGGGGGGGFGFGF?DFFFGGFFGDGGFFFEFBAE5>@@FAFCFFF<:1>7AEFF?FF46>465=*?=?@>CC?=1?FFFF@037@2;2)7@;F?>:5.(,4.(,+(*1)2))
@M03152:184:000000000-AWYW1:1:2106:23047:11736 2:N:0:GCGATCTAATACCTGT
CCCAACTATCACTATTAATCATTACGGCGACTCTAGAAACCAACAAAATAGAACCGCGCGTCCTATTTTATTATTCCATGCTAATGTATTCAGGCATAGGCCTGCTTTGAACACTCTAATTTTCTCAAGGTAAAGGTCCTGGTTCCCCGACGCACACCAACAAAGGGCACGCCGGCTCACCAAGAGGTAAGGCCCGCCCAGACAGTACGTGCCGTTAGGCAGACCGCCCGGCCAGGCCCGAAATTCAACTACGGGCTTAGAGCGGAAGAGCGTCGTGGAGGGGAAGAACAGGGGGAGGGAG
+
CCCCCGFGGGGGGGGGGGGGGGGGGGGGGGGGGGGGGGGGGGGGGGGGFFGGGGGGGGGGGCFGGGGDGGGGGGGGEFGGGGEGCGFFAFDFDFGGGGGGGGCFGGAFAFGCGGGGG9FFGGGGEFFFFGGGFGGFGGGGFE8FEFDFCCEDDGGGGGGGDGGGGGGCFCDEECDGGGGGG?FCCFG@@EGF88EGGGGFF445CAC7D)99<DC).5=)*/8@(33:D>255),978C>B9>4=*49A???1*)-.,284.6;94(4::7923348)(.8:0>()(..1.((*-).()((
@M03152:184:000000000-AWYW1:1:2106:13059:11769 2:N:0:GCGATCTAATACCTGT
CCCAACTATCCCTATTAATCATTACGTCGATCTTAGAAACCAACGAAATAAGATCAAACGTCCTACTTCATTATTCCATGCTAATGTATTCAAGCCAAAGCCTGCTTTAAACACTCTAATTTTTTCAAAGTAACAGTCCTGATTCCCCACGACATCAAATTAATGACATCATGCTTCGTCAGAAGGGAGAAACCAATTGTACCAGTGCGTACCGTTGGCACGACCAATAAATTGATCCCGAAATTCAACTACGAGCTTAGATCGGAAGAGCGTCGTGTAGGGAAAGAACAGGGATGTGTAA
+
CCCCCGGGGGGGGGGGGGGGGGGGGGGGEGGGGGGGGGGGGGGGGGGGGGGGGGGGGGGGFGGGGGGGGGGGGGGGGGGGGGGGGGGGGGGGGDGGGGGGGGGGGGGGGGGGGGGGGAFGGGGGGGGGGGGGGGGGFFFGGGGGGGGGGGEGGGGGGGGGGGGGGGGGGGGGGGGGGGGGGGFGGFEGGGGGGFGFGGGFGG9EFFFGDEGGGGGFFFEFF=EBABBFFFFFFGFGCEG@FFE2@:?FFGFFFGE9E164CFFF;;@>FFF>;?02(0:9<3:@B>8<<((,(1(76>:5)
@M03152:184:000000000-AWYW1:1:2106:13192:11869 2:N:0:GCGATCTAATACCTGT
CCCAACTATCCCTATTAATCATTACGTCGATCTTAGAAACCAACAAAATAAGATCAAACGTCCTATTTCATTATTCCATGCTAATGCATTCAAGCGAATGCCTGCTTTAAACACTCTAATTTTTTCAAAGTAACAGTCCTGATTTCCCACGACACCAAATTAATGACATCGTGGTTCGTCAGAAGGGAGAAACCGACAGGGCCAGTACACACCAGAGGCGCGACCGACCCGTCGATCCCGAAATTCAACTACGAGCTTAGATCGGAAGAGCGTCGGGTAGGGAAAAAACAGGAGAGGGGAA
+
CCCCCGGGGGGGGGGGGGGGGGGGGGGGEGGGGGGGGGGGGGGGGGGGGGGGGGGGGGGGGGGGGGGGGGGGGGGGGGGGGGGGGGGGGGGGGGGGGGGGGGGGGEFGGGGGFFGGGFGGGGGGGGGGGFGGGGGGGGGGGGGGGGGGFGGGGGGGGGGGGGGGGGGGGGGG?EGFGGGGGEFGGGGEGGGGGGDGGDEFGG>AGFFGGFGGGGGFF54?B>>BBF@BE3;5AD>CFD<;E>5:?6>FFGF7?G>6::D)-6)-(4(((4(7-80((0,4<:,7()(44:7805(0)()((
@M03152:184:000000000-AWYW1:1:2106:20341:12036 2:N:0:GCGATCTAATACCTGT
CCCAACTATCCCTATTAATCATTACGTAGATCCTAGAAACCAACAAAATAGGATCAAACGTCCTATTTCATTATTCCATGCTAATGTATTCAAGCGTTAGCCTGCTTTAAACACTCTAATTTTTTCAAAGTAACAGTTCCGATTCCTTGCGACACCAAATTAATGACATCACGGCTCCTCGGAAAGGAGGAACCAACAAAACCAGTACGTACCGTAGGCACGACCAGCAAATTGATCCCGAAATTCAACTACGAGCTTAGATCGGAAGAGCGTCGTGTAGGGAAAGAACAGGTAAGTGTAG
+
CCCCCGGGGGGGGFGGGCGEFGGGGGGGFCGGGGGFFFFFG,FCGFGGGGGFFGGGGFGGGCFGGFGGGGGGGEDGDFGGGGFGGFGF@FGAFGGGCGGEFGGGGG,FFFGCF@FGFAEFGGGGGFGEGGGGGAFF=FCA>FEGGAEEGCC6C7FFGE?FG8@DEGGGGGGGGEDECCFGGE?BDFDGGGGGGGGGG6@A,:?=:<8DDAFFGGGFFB5A*4@@@AFFF4BFFFE@AEF259;91:?FF>F48*:>D@E<E<C;((69(/39>F>9653<>72)10431?144+)104*6)
@M03152:184:000000000-AWYW1:1:2106:29288:12209 2:N:0:GCGATCTAATACCTGT
CCCAACTATCCCTATTAATCATTACGTCGATCCTAGAAACCAACAAAATAGAATCAAACGTCCTATTTCGTTATTCCATACTAATGTATTCAAGCGTGAGCATGCTTTAACCACTCTAATTTTTTCAAAGTAACAGTCATGATTCCCCAAGACACCAAATTAATGACATCATGATTTGTCAGAAGGTAGAAATCAATAATACACGTACGTACAATAGCACGATCAATAAATTGATCACGAAATGCAACTAAGAGCATAGATCGTGAGAGTGTCGTGTGGGGAAAGTACAGTATAGGTTAGA
+
A-A-@;FFGC<8,;CFDFG-EAE@C8F8@CGGGFAA@CFGFGFF@FE<<C,E@C6,C@@@E,CC,6FA6CC8,CE,@<F,,C,CCFEF,96CFEF:@F@:A,CEF,<?<?,,949AFEDFA<FF:A955,95FE<FFF,9,9;EDAG8,@E?EG8DG8EGDE8D;,@A==8=E,=FG9=DF8,>8,@ED8=,=>@,==,+7+6)1*5==0++6=,+++0*0)*)):*9?B7++53?>C*:0=A*++.30C*)*29)*166A?97(0-*0)///(/6()((.)4)(3)97)1))+)++.+()
@M03152:184:000000000-AWYW1:1:2106:19192:12263 2:N:0:GCGATCTAATACCTGT
CCCAACTATCCCTATTAATCATTATTCATGTCCTAGAAACCAACAAAACGAGGACACGAATCCTGTTCTATTATCCCATGCTAACGTATTCAAGGCCCCTTTATGCCTGCTTTGAACACTCTAATTTATTCAAAGTAAATGAATGGGAACCCCACAGAGATGGTCGAGTTGCCCCGGCCACCACCGCTTTTTAACCTTCACCCAGTTAAGAGCAAAGGTGAGTATCCCATAGAAGAGGATGAAGAAACCAGTTCACGCCTTGACGGCGGAACGATTCCTTCGATCCCGAAATTCAACTACG
+
CCCCCGGGGGGGGGGGGGGGGGGGGGGGGGGGGGGGGGGGGGGGGGGGGGGGGFGGGGGGFGGGGGGGGGGGGGGGGGGGGGGGGGGGGGGGGGDGGGGFGGFGGGFFEFGGGGFGGCFDGGGGGGGGGGGGGGGGGFGGGGGGGGGGGGGGDDGGFFGGGGGFDCEGGDDGEFGCCECGGGGGGCE:CFFGGFGGFGGFGFFFCF?FGF7F5FGAFA=FFFFFFEEFFFFF6CC36>FEFFFFFA5A(86.>C>C)22@<EEFF0(.10(41((24/:<AF:77EF<F6905?<F4<<7(
@M03152:184:000000000-AWYW1:1:2106:11782:12346 2:N:0:GCGATCTAATACCTGT
CCCAACTCTCCCTATTAATCATTACGTCGATCTTATAAACCAACAAAATAAGATCAAACGACCTATTTAATTATACCATGCCAAAGAATAAAAGAGAATGCCTGCTTTAAAAAATCTAATTTTTTCAAAGTCACAGACCTTCTTTCCCAAGTAATCAAATTAATAACATCTTGGTTCGCAAATGTTGAATAACCTAAATGTCCTATACACAACAGAGGCGCGACCGAACAGTCGCTCCCGAAATTTAACTACGCCTTAAGAGGCCGAGCGCTACCGGTAGTGAAATAACTGTCTAGTACTA
+
8-A9-66,-,;C,,;@FE,-<6F@<C,C++,,66,,6,6,<@<CD@@CEG9C,,,,,C@F+@B7@<<6,,9C,@,C,E<,,,,,,,,,:,,:6,,,:@,@FC<,4E,9?,,,5+4A<<5F<?<,4,@9,,9,:,C,,44A=,4,,C4,9,,,,,,,,,9499=E,,,6+=+4,6+46+++++,3+,3,,,7@D8=,,=,9,6+*,3+=9*+0+5,05:)9@@F4945)6)(1;*(*;78()()/++)31++)())()//).)((-((((-(((-,-(),4-)-*-*.47))).+)*0)*))
@M03152:184:000000000-AWYW1:1:2106:29087:12487 2:N:0:GCGATCTAATACCTGT
CCCAACTATCCCTATTAATCATTACTTCGGTCCTAGAAACCAACAAAATAGAACCAAAGTCCTATTCTATTATTCCATGCTAATGTATTCAAGCGTGAGCCTGCTTTAAACACTCTAATTTTTTCAAAGTGAAAGTCCTGGATCCCCAGCGCACTCAACTAAGAGCACACTGGTTCCCCAGAAGGAAAGACCCGACCAGAGCAGTGCTTACCTTGCGGCAAGACCACCCAGCCAGGACCGAAATTCACCTACGAGATTAGATCGGAAGAGCGTCGTGACGGGAAAGCACAGGCTCGAGTAA
+
CCCCCGGDGGGFGGGGGGGGGGGFCFGGGGGGGGGGGGGGGGGGGGFGGGGGGGGGFGFFFFGEEGFGGGGGGGFGGGFGGGGGGGGGGGGGGGGGGGGGFCEGFC?F<EFEGFDGFGGFGGGG8EFE9FAFFFGGG9@AEFGFFGGFGGGDGGG?88DEFFGDGGGFCFFF,@CFGDDDDGG88DCGDDFGGC>E6=@6@6?C=CFG;?F+5?9?B@=A55FF>=B>?FB6F49*)6*8)(08=A?63CF@(8)().))/))62(6681(4--,-:)(-7:3525(8:(,4(*(0)(0()
@M03152:184:000000000-AWYW1:1:2106:11780:12504 2:N:0:GCGATCTAATACCTGT
CCCAACTATCCCTATTAATCATTACGTCGATCCTAGAAACCAACAAAATAGAATCAAACGTCCTATTTCATTATTCCATGCTAATGTATTCAAGCGTGAGCCTGCTTTAAACACTCTAATTTTTTCAAAGTAACAGTCCTGATTCCCCAAGACACCAAATTAATGACATCATGGTTCGTCAGAAGGTAGGAATCAATAATACCAGTACGTACTATTGCACGACCGATAAATTAATCCCGAAATTCAACTACGAGCTTAGATCGGAAGAGCGTCGTGTAGGGAAAGAACAGGGATGTGTAGA
+
CCCCCGGGGGGGGGGGGGGGGGGGGGGGGGGGGGGGGGGGGGGGGGGGGGGGGGGGGGGGFGGGGGGGGGGGGGGGGGGGGGGGGGGGGGGGGGGGGGGGGDGFGFGGGGGGGGGGGCFGFGGGGGGFGGGGGGGGGGGGGGGGGGGGGGGGGGGGGGGGGGGGGGGGGGGGGFFGFEGGGGADF?FGGGGGGGGGGGFFGGGFGFFGGFGGGGGFFFEF?DFBBFFBDFFFFGE>B:DAEFFEFA?ACGF>><>@F<3;C?=?FFFF@F0(:930,7<<8FF4:F?8:0,-(2()1-2))
@M03152:184:000000000-AWYW1:1:2106:25462:12507 2:N:0:GCGATCTAATACCTGT
CCCAACTATCCCTATTAATCATTACGTCGATCCTAGAAACCAACAAAATAGGGTCAAACGTCCTATTTCATTATTCCATGCTAATGTATTCAAGCGCGAGCCTGCTTTAAACACTCTAATTTTTTCAAAGTAACAGTCCTGATTCCCCGCCACACCAACTGAATGGCATGATGGTTCTTCAGAAGGGAGGGACCAGTGACACCAGTGCATACCGAAGGCACGACCAGCGTACTGATCCCGAAATTCAACTACGAGCTTAGATCGGAAGAGCGTCGAGTAGGGAAAGAAAAGGCGTGTGCAG
+
CCCCCGGGFFGGGGFGGGGGGGGGGGGGCEGGGGGGGGGGGGEGGGGFGFGFGGGGCGGGGGGGFGGGG9AFEFGGGEDGGGGGGGGGGGGGGFFGGCGGGEGGG@FGGGDGGGGGGEFGGFGGGGGGGGFGGFCFGGGGGGGGGGGG@EEGGGGGGGGGF8DFFGGGDFGFGG8EFFFGFGFFGGGEGEEGGGGGGGGFGGCCGFFFGFGGCGE4*:@FFADA>>BF>DFFFGEGFFGFB>3;FF6ACDFFFGFFFFFE3AAFBF?>7:B>6:;(31,)47:@:;7((,40(/,))-*))
@M03152:184:000000000-AWYW1:1:2106:28157:12556 2:N:0:GCGATCTAATACCTGT
CCCAACTATCCCTATTAATCATTACGGCGACTCTAGAAACCAACAAAATAGAACCGCGCGTCCTATTTTATTATTCCATGCTAATGTATTCAGGCATAGGCCTGCTTTGAACACTCTAATTTTCTCAAGGTAAAGGTCCTGGTTCCCCGACGCACACCAACAAAGGGCACGCCGGCTCACCAAGAGGTAAGGCCCGCCCAGACAGTACGTGCCGTTAGGCAGACCGCCCGGCCAGGCCCGAAATTCAACTACGAACTTAGATTCGAAGAGCGTCGTGTCGGGAAAGAACAGGACAGGGTAG
+
CCCCCGGGGGGGGGGGGGGGGGGGGGGGFGGGGGGGGGGGGGGGGGGGGGGGGGGGGGGGFGGGGGGGGGGGGGGGGGGGGGGGGFGFFGGGGGGGGGGGGGGGGGGGGGGGGGGGGGGGGGGGGGGBEFGGFGGGGGGGGG>FGGGCEGGGGGGGGGGGGGGGGGDGGGDG9@DGGGGFGGGGGG7FFGGGGGEGGGGFGGGBCFFGGFGFGDCBF>@4=@F@0295BEBBEC?330C67>3(/=A=9C?8(*)-.5-646))-.(((4399(-,(.(41;0).0(3(,42(*(0)(2(-
@M03152:184:000000000-AWYW1:1:2106:17161:12567 2:N:0:GCGATCTAATACCTGT
CCCAACTATCCCTATTAATCATTACGTCGATCCTAGAAACCAACAAAATAGAATCAAACGTCCTATTTCGTTATTCCATGCTAATGTATTCAAGCGTGAGCCTGCTTTAAACACTCTAATTTTTTCAAAGTAACAGTCCTGATTCCCCATGACACCAAATTAATGACATCATGGTTCGTCAGAAGGTAGGAATCAATAATACCAGTACGTACAATAGCACGACCAATAAATTAATCCAGAAATTCAACTACGAGCTTAGATCGGAAGAGCGTCGTGTAGGGAAAGAACATGAATGCGTAGA
+
CCCCCGGGFGGGGGGGGGGGGGGF<FGCFGGGGGGGGGDGGEGGGGGGGFFFGGGGGGGGCFFGGGGGGGFGFGGCFGGGGGGGGGGGGGCFDFFFGGGGCF,EEFFGGCGGGGGGGFGGFFGGGCGCEFGGFGGGGGFGCFCGFFGGGGGGGFGCGGGFDFFFC;CFGGFDFFGGGGGGGGGGGGFGGGGGGGGGFGGFGGGF8@9ACFGGGGAAFFFFFFF)8=:C>F=EACEF;*;>AEFC>94:<?9>>DB@A=>E4>22>@9=8=60(67??FFF?F;A;F3(6)/)-+)*.,972
@M03152:184:000000000-AWYW1:1:2106:21345:12581 2:N:0:GCGATCTAATACCTGT
CCCAACTATCCCTATTAATCATTACGTCGATCCTAGAAACCAACAAAATAGGATCGAACGTCCTATTTCATTATTCCATGCTAATGTATTCAAGCGTTAGCCTGCTTTAAACACTCTCATTTTTTCAAAGTAACAGTCCTGATTCTCCACGACATCAAATTAATGACATCATGGTTCGTCAGAAGGGAGAAACCAATAAGACCAGTTCATACCTGAGGCACGACCGGTATATTGATCCCGAAATTCAACTACGAGCTTAGATCGGAAGAGCGTCGTGTAGGCAAAGAACAGCAAAGAGGAG
+
CCCCCFCG9C<FG<FGGGGCGGGGGGGFEGCFFECF<FG@F@DGGFGEFGGFEDGCBFGGDFFGGFEGGFGCC@FGFDDGGFCGFFFCFEGEFE<FCGGGC@EGG<FGFF<EECFEB,9CFDGG:FGCFFGDG9F9@FEFGFGFGGGD;FGC+B?DFCADE8AFED8DFFGCEGCA@BDGF>A=FFGGGEGGCDE6EGGFFGDCC?A;CA@@F?9**<8@FAA)849B?FEFB7/5=CG5?5)(4+1=C7;>1>>>5544).7((,/(,(617?((,0(42*,71<71(.,((*(0),7(,
@M03152:184:000000000-AWYW1:1:2106:9766:12651 2:N:0:GCGATCTAATACCTGT
CCCAACTATCCCTATTAATCATTACGGCGACTCTAGAAACCAACAAAATAGAACCGCGCGTCCTATTTTATTATTCCATGCTAATGTATTCAGGCATAGGCCTGCTTTGAACACTCTAATTTTCTCAAGGTAAAGGTCCTGGTTCCCCGACGCACACCAACAAAGGGCACGCCGGCTCACCAAGAGGTAAGGCCCGCCCAGACAGTACGTGCCGTTAGGCAGACCGCCCGGCCAGGCCCGAAATTCAACTACGAGCTTAGATCGGAAGAGCGGCGGGTAGGGAAAGAACAGGTAAGGGGAA
+
CCCCCGGGGGGGGGGGGGGGGGGGGGGGGGGGGGGGGGGGGGGGGGGGGGGGGGGGGGGGFGGGGGGGGGGGGFGGGGFGGGGGGGGGGGGGGGGGGGFGGGGGGGGGGGGGGGGGGGGGGGGFE9FGGGGGGGGGGGGGGGFGGGGGGGGGGGGGGGGGGGGGG?C>DGGDFGGGGGGGGGGGFGGFFGGFGGDGGGDDGDC@EFACDAFGGGCEDFDFA<AFFFF>DB>DDCBGFBD9>;E?F6:F4CF??3.2)4<2244:???>(401(47120(80>,7(<2?(8::2+)*0(),(
@M03152:184:000000000-AWYW1:1:2106:8522:12797 2:N:0:GCGATCTAATACCTGT
CCCAACTATCCCTATTAATCATTACGGCGACTCTAGAAACCAACAAAATAGAACCGCGCGTCCTATTTTATTATTCCATGCTAATGTATTCGGGCATAGGCCTGCTCTGAACACTCTAATTTTCTCAAGGTAAAGGTCCTGGTTCCCCGACGCACACCAACGAAGGGCACGCCGGCTCACCAAGAGGTAAGGCCCGCCCAGACAGTACGTGCCGTTAGGCAGACCGCCCGGCCAGGCCCGAAATTCAACTACGAGCTTAGATCGGAAGAGCGTGGGGTAGGGAAAGAACAGGAAAGTGTAG
+
CCCCCGGGGGGGGGGGGGGGGGGGGGGGGGGGGGGGGGGGGGGGGGGGGGGGGGGGGGGGGGGGGGGGGGGGGGGGGGGGGGGGGGGGGGGGGGGGGGGGGGGGGGGGAFGGGGGGGGGGGGGFGGGGFGFGGGGGGGGGGGFGGGGGGGGGGGGGGGGGGGGGGGGGGGGGDEGGGGGGGGGGGGGGGGFGFGGGCGGFGGGFGFFGGFG:FD=AEFFFF?FD;>0>B59);54C34<9)4)(=9<FF7))1/.453)456<??8?10((-4(-(1.-44>(58577(4:?(*(0*6*5)
@M03152:184:000000000-AWYW1:1:2106:27882:12831 2:N:0:GCGATCTAATACCTGT
CCCAACTATCCCTATTAATCATTACGTCAATCCTAGAAACCAACAAAATAGGATCGAACGTCCTATTTCATTATTCCATGCTAATGTATTCAAGCGTAAGCCTGCTTTAAACACTCTAATTTTTTCAAAGTAACAGTCCTGATTCCCCGCAACACCAAATTAATGGCATTACGGCTCGTCAAGAGGGAGGAATCAGCAAGACCAGTACATACCTGTGGCACGACCGACCTGCTGACTCCGAAATTCAACTACGAGCTTAGATCGGAAGCGCGTCGCGGAGGGAAAGAACAGGTAGGTGTAA
+
CCCCCGGGGGGGGGCFFGGGGGGGGGGGFGGGGGGGGGGGGGGGGGGGGGGCFFCFEFGGCFGGGGFFGGGGGGGGGGGGGGGGCGEFFGFGGDGCGGGGGGGGGEGGGFFGGGFGGG9FGGFFGGGGGGFFCFFGFGGGGGGFFGFGGGDGGGGGGGGGGGGGGFGGGGGGGEG>DGDGGGGGF?EFGGGGGGGG,+@5CC+:@@8CFCFF5?9<@>);*7?2==@4683)?FE;?EGDBFF(1;<C?@A@0*03:@E)).9360:0(-(361((()(-63:)38080.,(-+)014*-)
@M03152:184:000000000-AWYW1:1:2106:28597:12873 2:N:0:GCGATCTAATACCTGT
CCCAACTATCCCTATTAATTATTACGGCGACTCTAGAAACCAACAAAATAGAACCGCGCGTCCTATTTTATTATTCCATGCTAATGTATTCAGGCATAGGCCTGCTTTGAACACTCTAATTTTCTCAAGGTAAAGGTCCTGGTTCCCCGACGCACACCAACAAAGGGCACGCCGGCTCACCAAGAGGTAAGGCCCGCCCAGACAGTACGTGCCGTTAGGCAGACCGCCCGGCCAGGCCCGAAATTCAACTACGGGCTTGGATCGGAAGGGCGTCGGGTAGGGAAAGAACAAGAAAGAGTAG
+
CCCCCGG8FGGGGGGGGGGGGGGGGGGGGGGGGGGGGGGGGGGGGGGGGGGGGGGGGEGGEGGGGGGDGGGGDFGGGGGGGGGGGGGGFGGFEFEGGGGGGFGGGCFGAAFEGGFGGGGGGGGGGEGFFGGGGGGGFGGCAFF9DG=E7EGCEGGGGGGGGGGGGGDGFD>C+++59@7,@FCBFGGFEGFGGGGEECEEFG*(08BFDFG*>C:BAA@AFFF;<3>ADDBB>36*)49,.25:4?BFF7?:(*.(0.(()..31<?>(,39>((30.482>1>6)(((((.(*())(*))
@M03152:184:000000000-AWYW1:1:2106:10986:12883 2:N:0:GCGATCTAATACCTGT
CCCAACTATCCCTATTAATCATTACGTCGATCCTAGAAACCAACAAAATAGAATCAAACGTCCTATTTCGTTATTCCATGCTAATGTATTCAAGCGTGAGCCTGCTTTAAACACTCTAATTTTTTCAAAGTAACAGTCCTGATTCCCCAAGACACCAAATTAATGACATCATGGTTCGTCAGAAGGTAGAAATCAATAATACCAGTACGTACAATAGCACGACCAATAAATTGATCCCGAAATTCAACTACGAGCTTAGATCGGAAGAGCGACGTGTAGGGAAAGAACAGGTAAGTGTAGA
+
CCCCCGGGGGGGGGGGGGGGGGGGGGGGGGGGGGGGGGGGGGGGGGGGGGGGGGGGGGGGGGGGGGGGGGGGGGGGGGGGGGGGGGGGGGGGGGGGGGGDGGGGGFFGGGGGGGGGGGGGGGGGGGGGGGGGGGGGGGGGGGGGGGGGGGGGGGGGGGGGGFGGGGGGGGGGGGGGGDDGGGGGFDGGGGGGGGGGGGGFGGGFGFFGGFGGGGFFFF@FEFF=AF@F8FFFFGFFFB>>EFFFFFEFFGF?DDEFFFEFFFF=?323;@((.79@EFCEDFFFFFF:<:<<:+)1=)*-)
@M03152:184:000000000-AWYW1:1:2106:18091:12887 2:N:0:GCGATCTAATACCTGT
CCCAACTATCCCTATTAATCATTACGTCAATCCTAGAAACCAACAAAATAGGATCGAACGTCCTATTTCATTATTCCATGCTAATGTATTCAAGCGTTAGCTTGCTTTAAACACTCTAATTTTTTCAAAGTAACAGTCCAAATTCCCCGCAACACCAAATTAATGGCATTACGGTTCATCAGGAAGGAGGAATCAGTGAGACCAGTACATACCAGAGGCATGACCAACCTACTAACCCCGAAATTAAACTACGAGCTTAGATCGGAAGCGCGACGTGTAGGGAAAGAACAGGAATGTGAAG
+
CCCCCGGGGGGGGGGGGGGGGGCEFGED@,CF<C<EGGAGFF8CDFG<C<FF@@8@FGFE9@@,6FGCGDFFEF@FEC<E8<E<<C5,E<@FCCFCE7:@,@AD@9F<AFG95,EAAEFFGGFG+=EF@E,EEF9<9E8FF:EEEGGGGGGGEGGDFG8E;F;;;A88DC8===?C+>9D8D8@+D=>D8EC8EDFG7@:FG6),+5:2+++=:CF6585?8AC5:8B0*1**=<CA294@@:B+*1+0+;@@D;(3473>))6<;;,(..6(74(4)(6<3::(78((.2((056*-*))
@M03152:184:000000000-AWYW1:1:2106:13332:12911 2:N:0:GCGATCTAATACCTGT
CCCAACTATCCCTATTAATCATTACGGCGACTCTAGAAACCAACAAAATAGAACCGCGCGTCCTATTTTATTATTCCATGCTAATGTATTCGGGCATAGGCCTGCTTTGAACACTCTAATTCTCTCAAGGTAAAGGTCCTGGTTCCCCGACGCACACCAACGAAGGGCACGCCGGCTCACCAAGAGGTAAGGCCCGCCCAGACAGTACGTGCCGTTAGGCAGACCGCCCGGCCAGGCCCGAAATTCAACTACGAGCTTAGATCGGAAGAGCGTCGGGTAGGGAAAGAACAGAGGTGTGTAG
+
CCCCCGGGGGGGGGGGGGGGGGGGGGFGDGGDGGGF9FGGGGGGGGGGGGGGGAFEGGGGGGGGGGGGGDGGGFFGGFGGCEFGGGGGGGGGCECFGG98FGGGGGGGFDGFCF<AFAFGGGGGCFGFGGGGGGFFBF@FFGDGGGG8CGGEG8FGGGGFGDG>CC9EGGGDCGDGDGDF>6:FCFGFCGE6FCGGGCE6?FFFCFFCGFFGGD=55B@AFFF1=>B:>.,0756>@BD>D15(96>F<:<82C;>B(53:4:(((3;?119610(40414.,705,.883((*.)*-7))
@M03152:184:000000000-AWYW1:1:2106:10002:12963 2:N:0:GCGATCTAATACCTGT
CCCAACTATCCCTATTAATCATTACGGCGACTCTAGAAACCAACAAAATAGAACCGCGCGTCCTATTTTATTATTCCATGCTAATGTATTCAGGCATAGGCCTGCTTTGAACACTCTAATTTTCTCAAGGTAAAGGTCCTGGTTCCCCGACGCACACCAACAAAGGGCACGCCGGCTCACCAAGAGGTAAGGCCCGCCCAGACAGTACGTGCCGTTAGGCAGACCGCCCGGCCAGGCCCGAAATTCAACTACGAGCTTAGATCGGAAGAGCGTCGGGTAGGGAAAGAACAGGTAGGTATAG
+
CCCCCGGGGGGGGGGGGGGGGGGGGGGGGGGGGGGGGGGGGGGGGGGGGGGGGGGGGGGGFFEGGGGGGGGGGGGGGGGGGGGGGGGGFGGGGGGGGGGGGGGGGFGGGGGGGGGGGGGGGGGGGGGGGGGFFGGGGFGGGG@FGFGFGGGGGGGGGGGGGGGGGGGGGD8CFGCCDGGGGGGGCBFF@FG?6DEEGGGFFGGFFF6CC4<<CCE>5>;FFFF@FFBBEFFB@<:FFBD1)9)49*:9ACF:6GD>>:DBA)6:6(691:?>>0>02)--653FB4,4,(((.0,0*)05-
@M03152:184:000000000-AWYW1:1:2106:24888:12994 2:N:0:GCGATCTAATACCTGT
CCCAACTATCCCTATTAATCATTACGTCGATCCTAGAAACCAACAAAATAGGGTCAAACGTCCTATTTCATTATTCCATGCTAATGTATTCAAGCGCGAGCCTGCTTTAAACACTCTAATTTTTTCAAAGTAACAGTCCTGATTCCCCGCCACACCAACTTAATGACATGACGGTTCTTCAGAAGGGAGAAACCAGTGACACCAGTGCATACCGAAGGCACGACCAGCGTACTGATCTCGAAATTCAACTACGAGCTTAGATCGGAAGAGCGTCGTGGAGGGAAGGAACAGGTATGTGTAG
+
CCCCCEGGFGGGGGGGGGGGGGGGGGFGGGGGGGGGGGGGGGGGGGGGGGGGGGFGGGGGGDGGGGGGGFGGGCGFGGGGGGGGGGGGGGGGGGGGGGGGGFGGGGGGGGGGGGGGGGGGGGGGGGGGGGGGGGFGGGGGGGGGGGF:=EEGGGGGGGGGGGGGDGGGGGGF8CCGDGFGDGA;DFEF8CGGG?FFGGGFGGDCGFFGFFGGCDCAB*5AF59A=22):?>;5C4:B?G;ADB;@6?A?DFF;D3354CEEFFDF??0(:<99B>66)4:0)(8(),3(,.44E))16:))
@M03152:184:000000000-AWYW1:1:2106:21147:13020 2:N:0:GCGATCTAATACCTGT
CCCAACTATCCCTATTAATCATTACGTCCATCCTAGAAACCAACAAAATAGGATCGAACGTCCTATTTCATTATTCCATGCTAATGTATTCAAGCGTATGCCTGCTTTAAACACTCTAATTTTTTCAAAGTAACAGTCTTGATTCCCCGCAACACCAAACTAATGGCATTACGGTTCGTCAATAGGGAGGAATCAGCAACGCCAGTACGTACCTGTGGCACGACCGACATGCTGACCCCGAAATTCAACTACGACCTTAGATGGGAAGCGCGTCGTGGAGGGAAAGAACAGACATGTCAAG
+
CCCCCGF@EGGGDFFGGFCEFGGGGFGG,CFGGGFGFFGGGGGGG8<EFDFGGGGFCFGG@FGGGGGGGFFAFAEFFGGCFFFECFGGFEFGFGF@FEFEF@5B=E<FF<EF9<<FA,CF?EFGGFGGFGFGFFGGEG,FC9EFFFEE77BE@>B688EE99,EF8FFD7=@?+=C>E8>88,,3,3@6=88@?FCED63+038+0=C9FGG*=CBF*)**:95=2@>)23FFC:C4152>@ADC=?8C7)6<G>9))).))))(((3((3((-,,(.36,.(04418((.(,*)99.*))
@M03152:184:000000000-AWYW1:1:2106:15511:13143 2:N:0:GCGATCTAATACCTGT
CCCAACTATCCCTATTAATCATTACGTCGATCCTAGAAACCAACAAAATAGAATCAAACGTCCTATTCCGTTATCCCATGCTAATGTATTCAAGCGTGAGCCTGCTTTAAACACTCTAATTTTTTCAAAGTAACAGTCCTGATTCCCTAAAACACCAAATTAATGGCATTATAGTTCGTCAGAAAGGAGAAACCGATTATACCAGTACGTACAATAGCACGACCAGTAAGCCGATCTCGAAATTCAACTACGAGCTTAGATCGGAAGAGCGTCGTGTATGGAAAGCACAGGTATGTGTAGA
+
CCCCCGGGGGGGGFGGGGDGGGGGGGGGGGGGGGGGGGGGGGGGGFGGGFGGGGGGGGGCCFFGFGGGGGGGDFGGGGGFGGGGGGGGGGGGGGGGGGGGGGGGGFFEGAEFGGGGGGGGCEGFGGFGFA?EFGGGFFGFGGGGGGFFFFGGGGGGGGGGGGGGGGGGGGGGGGFGGGGGGGGGFGGFGGGGGGDGGGGFGFGEF5+CCCGGG9EFFF@AD55>A@EFFC=FFGFGF4CEF?F?FFFFFGF25<>6;C)77E0;;<1;18((/26<?.)619<F:)5(4.1)6+49*-:)4
@M03152:184:000000000-AWYW1:1:2106:25059:13213 2:N:0:GCGATCTAATACCTGT
CCCAACTATCCCTATTAATCATTACGGCGACTCTAGAAACCAACAAAATAGAACCGCGCGTCCTATTTTATTATTCCATGCTAATGTATTCAGGCATAGGCCTGCTTTGAACACTCTAATTTTCTCAAGGTAAAGGTCCTGGTTCCCCGACGCACACCAATAAAGGGCACGCCGGCTCACCAAGAGGTAAGGCCCGCCCAGACAGTACGTGCCGTTAGGCAGACCGCCCGGCCAGGCCCGAAATTCAACTACGAGCTTAGATCGGAAGAGCGTAGTGGAGGGGAACAACAGGTAGGTATAG
+
CCCCCFGGGFFFGGGFFGGGGGGGGGGGDEGGEFGGGGGFEGGGGGFFGGGGGCFEC@CCGGGGEEFGGDFGAEGFGGGAFGGGGGFFAD9FF,=FEFGGGFGDG,C?FF9=EGAEFAEF9?FFFGGGAFGFFAFCG9,?>EEGGGEF8EGCCE@BDCDDD,@DCF>??=C=E+9*;@7E>EFDFGGGGE:2<8EEGGDEFGGF?AF>4A*:3CC5>:5AF(8;(6(087>3)72*)3597(58FBAF<C9::C>9384444)1:3:>:0262(433))44@0>1)4363:1.0)5*.0-)
@M03152:184:000000000-AWYW1:1:2106:9071:13317 2:N:0:GCGATCTAATACCTGT
CCCAACTATCCCTATTAATCATTACCTCGGTCCTAGAAACCAACAAAATAGAACCGAAGTCCTATTCTGTTATTCCATGCTAACGTATTCAAGCGTAGGCCTGCTTTAAACACTCTAATTTTTTCAAAGTAAAAGTCCTGGATCCCCAGCGCACTCAGTTAAGAGCACGTTGGTTCCCCAGAAAGAAAGATCCGACCAGAGCAGTACTTACCATTGGCAAGACCACTCAGACGGACCCGAAATTCAACTACGAGCTTAAATCGGAACAGCGTCGTGCGGGGAAAGAACAGTACGTGATGTA
+
CCCCCGF8CFGGGGGGGADEGGGGFGEGGCGFGGGG@CFGGGCGGCEGGGGGAFGGEG7FGGGGFDFFGFF9FEGGGGFGGGGGGFFFEFC<FGEFGEDF8FDEDBFCBFGGGGFFG,CFFGGGGFEF<EFGGGG?EFEEFGGFGADFC@7CEGGG@=EF;D,@9,,@DFF=DECE6FGGG@8>DF8,,@8DE8C9@>8AGGGFG7AD+BGGFF,49*86*:6)54)?4/*3:*5C/55>)26>A6?FFCF;;*)32))17631:?(6,30,8((4()-19>25(7(.4(-))*()),*.)
@M03152:184:000000000-AWYW1:1:2106:26115:13389 2:N:0:GCGATCTAATACCTGT
CCCAACTATCCCTATTAATCATTACGGCGACTCTAGAAACCAACAAAATAGAACCGCGCGTCCTATTTTATTATTCCATGCTAATGTATTCAGGCATAGGCCTGCTTTGAACACTCTAATTTTCTCAAGGTAAAGGTCCTGGTTCCCCGACGCACACCAACAAAGGGCACGCCGGCTCACCAAGAGGTAAGGCCCGCCCAGACAGTACGTGCCGTTAGGCAGACCGCCCGGCCAGGCCCGAAATTCAACTACGAGCTTAGATCGGAAGAGCGTCGTGTAGGGGAAGAACAGGGATGGGTAG
+
CCCCCGGGGGGGGGGGGGGGGGGGGGGGGGGGGGGGGGGGGGGGGGGGGGGGGGGGGGGGFGGGGGGGGFDGFFGGEGGGGGGGGGGGGGGGGGGGGGGGGGGGGGGGGGGGGGGGGGGGGGGFGGFFGGFGGGGGGGGGGGEFGFGFEEEEGGGGGGGGGFFGGGG>DDG@EECEGGF7CFDFGGGCDGGGGGDGGG58EGFBGFFFDAGGGGC:DEFF42>8<1:AEDB3>D:F58DF>2)(09AF<>FF6C5().4<)-.3((,7B??0((4(2).6A@,7374,,(.(47,)5(*-(
@M03152:184:000000000-AWYW1:1:2106:24122:13398 2:N:0:GCGATCTAATACCTGT
CCCAACTATCCCTATTAATCATTACGTCGATCCTAGAAGCCAGCAAAATAGAATCAAACGTCATATTTCATTATTCCATGCTAATGTATTCAAGCGTATGCCTGCTTTAAACACTCTAATTTTTTCAAAGTAACAGTCCTGATTCCCCAAGACACCAAATTAATGACATCAAGGTTCTTCAGAAGGTAGAAACCAATAATGCCAGTACGTACAGAGGCACGACCAACAAATTGATCCCGAAATTCAACTACGAGCTTAGATCGGAAGAGCGGCGTGAAGGGAAAGAACAGGTATGTGGAGA
+
CCCCCGGGGGGGGGGGGGGGGGGGGGGGGGGGGGGGGGGGGGGGGGGGGGGGGGGGGGGGFGGGGGGGGGGGGFGGGGGGGGGGGGGGGGGGGGGGGGGGGFGGGGGGGGGGGGGCGGGGGGGFGGFGGGGGGGGGGGGGGFGFGGGGGGGGGGGGGGGFFGGGFGGGGFGGGFFGGDCGGFGGFGEGGGGG,DFGFFGC:D+:F9FFGFGD+CDFAB5ADF*>@C8CFFA6+B=2=5CDFB;?ABC6AFF4@CD2AE;=@C==@=@@@D0(:@FF())6<>2><FF70(4-)+(*1)*,(
@M03152:184:000000000-AWYW1:1:2106:9917:13437 2:N:0:GCGATCTAATACCTGT
CCCAACTATCCCTATTAATCATTACGTCGATCCTAGAAACCAACAAAATAGAATCAAACGTCCTATTTCATTATTCCATGCTAATGTATTCAAGCGTATGCCTGCTTTAAACACTCTAATTTTTTCAAAGTAACAGTCCTGATTCCCCAAGACACCAAATTAATGACATCAAGGTTCTTCAGAAGGTAGAAACCAATAATGCCAGTACGTACCGAGGCACGACCAACAAATTGATCCCGAAATTCAACTACGAGCTTAGATCGGAAGAGCGTCGTGTAGGGAAAGAACAAGGATGGGAGAA
+
CCCCCGGGGGGGGGGGGGGGGGGGGGGGGGGGGGGGGGGGGGGGGGGGGGGGGGGGGGGGEGGGGGGGGGGGGGGGGGGGGGGGGGGFGGGGGGGGGGGGGFGGGGGGGGGGGGGGGGGGGGGGGGGGGGGGGFGGGGGGGGGGGGGGGGGGGGGGGGGGGGFGGGGGGGGGEDGCDEFGGCFGGC@FGGGGGGGGGGGFEDFD8??DD;?C>DGF59AFFFDF>@AFFFFFFGEGABDAFFFFFFFFFFFD@DD@FFEC3?02;DF@@=2:8;11=A<E0??F0???1(,(.+())(*((
@M03152:184:000000000-AWYW1:1:2106:9386:13551 2:N:0:GCGATCTAATACCTGT
CTCAACTATCCCTATTAATCATTACGTCGATCCTAGAAACCAACAAAATAGAATCAAACGTCCTATTTCATTATTCCATGCTAATGTATTCAAGCGAAAAAGCCTGCTTTAAACACCCTAATTTTTTCAAAGTAACAGTCCTGATTCCCCACGACATCAAATTAATGACATCATGGCTCTTCAGAAGGGCGAAATCAATAATACCAGTACATAACTAAGCATGACCAATATATTGATCCCGAAATTCAAATACGAGCTTAGATCGGAAGAGCGTAGTGTAGGGAAAGAAAATGTATGGTAA
+
<CCCCF9F@,FFGFDGCFFACDFGGGCCFEGFGDFFFCCCGG@GGDGGAEFGF9FD<<EF,,BFFGGGGAFGF<CFE<EECFFFGGGGGCCEFCDCGGFFGFG,AFF<9?<FFEA9=CDFFGFGGFE,CBFD5FEC9CE,@FAFA=F;,@EEG7C6@DGGFGDAAEFGD8DFGC8@+,68==,86@BF++@=CEG99;5?A9C7C:9?F8++5+4<BFEF+:A585@>*;/=9C<+:/C@*459A8*=*+4>4///)>(944))/(64635;>(((/01)1;(2(;3<(((--+./*.2).
@M03152:184:000000000-AWYW1:1:2106:11833:13559 2:N:0:GCGATCTAATACCTGT
CCCAACTATCCCTATTAATCATTACGTCGATCCTAGAAACCAACAAAATAGAATCAAACGTCCTATTTCATTATTCCATGCTAATGTATTCAAGCGTGAGCCTGCTTTAAACACTCTAATTTTTTCAAAGTAACAGTCCTGATTCCCCACGACACCAAATAAATGACATCATGGTTCGTCAGAAGGGAGAAACCGACGATGCCAGTACGTACCGAGGCACGACCGACATGATGGTCCCGAAATTCAACTACGAGCTTAGATCGGAAGAGCGTCGTGTAGGGAAAGAACAGGTATTGTTAAA
+
CCCCCGGGFGGGGGGGGGGGGGGGGGGGFGGGGGGFFGGGGGGGGGGGGGGGGGGGDGGGFEFGGGGGGGGGGGGGGGGGGGGGGGGGGGGGGGGGGGGGGFGGGGGGGCGGDFGGGFGGGGGGGGGFGGGGGGGFFEFAAFGGGGGGGGGGGDGGGGGFG9DGCCFGGGGGGDG8DEGGGGGGGGGGEGEGGGGGGGGFGG7@??FGGFGCDCCBD>>ABD4@9@2A5FF=FFEF)3DDEFFFAFFA<FF;?D>9:AFF2>06:?917?992>(48FABF@BF:)4,48())+.**)*))
@M03152:184:000000000-AWYW1:1:2106:16006:13561 2:N:0:GCGATCTAATACCTGT
CCCAACTATCCCTATTAATCATTACGTCGATCCTAGAAACCAACAAAATAGGATCAAACGTCCTATTTCATTATTCCATGCTAATGTATTCAAGCTAACGCTTGCTTTAAACACTCTAATTTTTTCAAAGTAACAGTCCTGATTTCCCACGACACCAAATTAATGACATCGTGGTTCGTCAGAAGGGAGAAACCAACTAGACCAGTACACACCAATGGCGCGACCAATCTGTTAGTCCCGAAATTCAACTACGAGCTTAGATCGGAAGAGCGTCGTGTAGGGAAAGAACAGATATCGTGAA
+
CCCCCGFGGGGGGGGGFGGGGGGGGGGGGGGGGGGGGGGGGGGGGEFCGGGGCFGGGCGGFGGGGGGGGGGGGGGGGGGGGGGGGGGGGGGGGGGGFGFGGG>FGGGGGGGGFGFFGEFGGGGGGGGGGDGGGGGGDFGGGGGGGFGEFGGGGGGFFFGFGFGFFFGGG?GFFGFGFEDCGGFCDGECDE?FGGFGGGGBGFGDGFFFGFFGDFGFFFDF*9ABFFFFFFF:CDE>+8F@FF44FCEFC7FE(*805=CEEEED0(41;@<03:>6:>748D?FB57:?1<(.+)*).1(,
@M03152:184:000000000-AWYW1:1:2106:23920:13679 2:N:0:GCGATCTAATACCTGT
CCCAACTATCCCTATTAATCATTACGGCGACTCTAGAAACCAACAAAATAGAACCGCACGTCCTATTTTATTATTCCATGCTAATGTATTCAGGCGTAGGCCTGCTTTGAACACTCTAATTTTCTCAAGGTAAAGGTCCTGGTTCCCCGACGCACACCAACAAAGGGCACGCCGGCTCACCAAGAGGTAAGGCCCGCCCAGACAGTACGTGCCGTTAGGCCGACCGCCCGGCCAGGCCCGCAATTCAACTACGAGTTCAGATCGGCAGAGAGTCGTGGAGGGAAAGAGAAGGGAAGGTAAA
+
6A@CCGFF9F<FF9CFEEDFGGGFGF77B:BFGGGGCF<@F<@GGGGDG<FFGGFEG@7BC<C6CFGGFFGGCCFFGG9FF9EGGFFAFFG,CAFBFFD@FGGGGGGGGCFDAGFEFAFGGEGEFEC9AFE95AFGGF9A=FDEFFE=@+@=CCGGEC8DGGG88DGEGD?8@6=CDECF;6,@9DFFGDEG6D1CC*C?69*56?CGD8C28DE>5;3))6:(.3(85>9E>5:C)454)303976*)*9)-/0,72):9-301,,((-((.5,((.,4-.()().(.0(2(*(0)(*))
@M03152:184:000000000-AWYW1:1:2106:16327:13711 2:N:0:GCGATCTAATACCTGT
CCCAACTATCCCTATTAATCATTACGTCGACCCTAGAAACCAACAAAATAGGATCAAACGTCCTATTTCATTATTCCATGCTAATGTATTCAAGCGTTAGCCTGCTTTAAACACTCTAATTTTTTCAAAGTAACAGTCCTGATTCCCCGCGACACCAAGTTAATGACATCGCGGCTCCTCAGAAAGGAGGAACCAACAAAACCAGTACGTACCATAGGCACGACCAGTAAATTGATCCCGAAATTCAACTACGAGCTTAGATCGGAAGAGCGTCGTGTAGGGAAAGAACAGGTAGGGGGAG
+
CCCCCGGGGGGGGGGGGGGGGGGGGGGGFGGGGGGGGGGGGGGGGGGGGGGGGGCFGGGGGGGGGGGGGGGGGGGGGGGGGGGGGGGGGGGGGGGGGGGDGGGGGGGGGGGGGGGGGCFGGGGGGGGGGGGGGGGGFFCGGGGGGGGGGGGGGGGFGFGFGGGGFFFGGGDG>EDEDEGGGGGFGGFGGGGGGGGFEGGAFG4>FFFGGFGG>CF>FA=AF@DBFFFFCFFFF+971;C<EFFDFFEFEF;@1<8(5(68A4480(8>BF?6;31(403<AE454)4<?F714+)))()((
@M03152:184:000000000-AWYW1:1:2106:10769:13724 2:N:0:GCGATCTAATACCTGT
CCCAACTATCCCTATTAATCACTACGTCGATCCTAGAAACCAACAAAATAGAATCAAACGTCCTATTTCATTATTCCATGCTAATGTATTCAAGCGTGAGCCTGCTTTAAACACTCTAATTTTTTCAAAGTAACAGTCCTGATTCCCCACAACACCAAATAAATGACATCATGGTTCGTCAGAAGGGAGAAACCAACAATACCAGTACGTACCGAGGCACGACCGACATGATGGTCCCGAAATTCAACTACGAGCTTAGATCGGAAGAGCGTCGTGTAGGGAAAGAACAGTGATGTGTAAG
+
CCCCCGGGGGGGGGGGGGGGGGGGGGGGGGGGGGGGGGGGGGGGGGGGGGGGGGGGGGGGFGGGGGGGGGGGGGGGGGGGGGGGGGGGGGGGGGGGGGGGGGGGGGGGGGGGGGGGGGGGGGGGDGGGGGGGGGGGGGGGGGGGGGGGGGGGGGGGGGGGGGGGFGGGGGGGGCDFC=DGFGGGGGGGGGGGGGGGGGGFGGGEFFFF6AGGGDEEEBDFADE=AF@D>FEF8FEGF2DDFFAEFFFFFGF?<CB6)7=C?<0;DD6?<?6386(,..<A:?6.,?7(43))6+.*14:))
@M03152:184:000000000-AWYW1:1:2106:24519:13745 2:N:0:GCGATCTAATACCTGT
CCCAACTATCCCTATTAATCATTACGGTGATCCTAGAAACCAACAAAATAGAATCATGCCGTCCTATTTTATTATTCCATGCTAATGTATTCAAGCAAAATGCCTGCTTTAAACACTCTAATTTTTTCAAAGTAAAGGTCCTGGTTCCCCGCGACACCCCATTAAGGGCATCGCGGTTCTCCAGAAGGTGAGAAATTGACTACACCAGTTCATACCCCTTAAGGCACGACCGATGTGTCAATCCCGAAATTCAACTACGAGCTTAGATCGGAAGAGCGTCGTGTAGGGAAAGAACAGGTAG
+
CCCCCGGGGGGGGGGGGGGGGGGGGGGGGGGGGGGGGGGGGGGGGGGGGGGGGGGGGGGGGGGGGFGGGGGGGGGGGGGGGGGGGGGGGGGGGGGGGGGGFCFFGGGGGGGGGGGGGGGGGGGGGGGGFGFGFGGGGGGDFGGFGGGFGGGGGGGGGCGGGGGAFFGCDGGGGGGGGGGGGGFGGGGGGGGGGGGGGGGFGGGEG557DFGGGGGFFFFFF=FEBDFFFDBFB:9;BE:?CEFFFEFF@FFCCCAFF3?3:6((;;)4<:(<?F?<?E246>?714-3<B008G(0;(2-)
@M03152:184:000000000-AWYW1:1:2106:27320:13750 2:N:0:GCGATCTAATACCTGT
CCCAACTATCCCTATTAATCATTACATCGATCCTAGAAACCAACAAAATAGAATGCGATGTCCTATTTCATTATTCCATGCTAATGTATTCAAGCGTTAGCCTGCTTTAAACACTCTAATTTTTTCAAGGTAACAGTCCTAATTCCCCACAACATCAAATAAATGACATTATGGTTCCTACGAAGGTGAGAACCAATATGACCAGTACACACCATCGGCATGACCAATCCATTGATCCCGAAATTCAACTACGAGCTTAGATCGGAAGAGCGTCGTGTAGGGAAAGAACAGGAATGAGTAA
+
CCCCCGGFFGGGGGGGGGFGGGGGFGGFGGGGGGGGGGGGGGFEGGGGGGGGGGGGDEFCFDGFGGGGGGGFGGGGGGDFFFGGGGFGGGAEAFG7FFGGGGGGGFFFGE9?EFGGGFGGG<FFEC<EADGGGCFGGFFFFFGGGEGGEE=FGGGFFGGFGGGGDFGGGGDFGDDFGGG,+===>EG8D8DFGGGGCGGDDFF=,<DFF5?>6?F65:ABE8ACC):A6FEF>+>;+>C):=D288EF4CA92*:(/6=*48<=((((0-(.((..8;=E)5(=;86;36;2(22)*)2.)
@M03152:184:000000000-AWYW1:1:2106:11998:13815 2:N:0:GCGATCTAATACCTGT
CCCAACTATCCCTATTAATCATTACGTCGATCCTAGAAACCAACAAAATAGAATCAAACGTCCTATTTCATTATTCCATGCTAATGTATTCAAGCGTATGCCTGCTTTAAACACTCTAATTTTTTCAAAGTAACAGTCCTGATTCCCCACGACACCAAATTAATGGCATCGAGGTTCTTCAGAAGGGAGAAACCAATAATACCAGTACGTACCGAGGCACGACCAACAAATTGGTCCCGAAATTCAACTACGAGCTTAGATCGGAAGAGCGTAGTGTAGGGAAAGAACAGGTATGTGTAGA
+
CCCCCGGGGGGGGGGGGGGGGGGGGGGGGGGGGGGGFGGGGGGGGDDGGGFFGGGGGGGGGGGEGGGGGGGGFGFGGGGGGGFGGGGGGGGGGGGGGGGGGEFGGGGFGAFGGFGGGFFGGGGGGGGFFGGGFGGGGCFGCGGGGGGGGGGGGGGCGFGFFDGGA9EEFGDFGDCG7CFGFEGFGGEGEGGGGGGGG6DB:DFECFFGGFGGGGGEFEAFDFB29BD*9>*1109C6@GD>@FECFC69CF@FGF6;>E33<0;(3038(34(--5:F><:)402?7?FFF5<<4=*)0-)
@M03152:184:000000000-AWYW1:1:2106:12174:13951 2:N:0:GCGATCTAATACCTGT
CCCAACTATCCCTATTAATCATTACGTCAATCCTAGAAACCAACAAAATAAGATCAACGTCCTATTTCATTATTCCATGCTAATGTACTCAAGCGTGAGCCTGCTTTAAACACTCTAATTTTTTCAAAGTAACAGTCCTGATTCCCCGCCACACCAAGTGAATGGCATGACGGTTCGTCAGAAGGGAGGAATCAGTGACACCAGTACGTACCGAAGGCACGACCGGCGTACTGATCCCGAAATTCAACTACGAGCTTAGATCGGAAGAGCGTCGTGTAGGGAAGGAACAGGAATGGGAAGG
+
CCCCCGGGGGGGGGGGGGGGGGGGGGGG7FGGGGGGDCGGGFGGGCGGGGGGGGGGGGGGGGGGGGGGGGGGGGGDGGGGGGGGGGGGGGGGGGGGGGCFGGFGCFGGFGGDGCFGGAFFGGGGGGGGGGGGFGGGGGGGGGGGGGGGGGEEGGGG,DFG;CEGCFGGGGGGGGGGGGGDDGEFGEDGGGDGGFFGGGGFGGGFFFFGGFGGGGGBEFFA?>E995@FFB656+9CFDG?F>FEFFEF3*)/,*52?9<42:(6?19(3024491<?)6<85:),),((480(3)))(2((
@M03152:184:000000000-AWYW1:1:2106:6058:14035 2:N:0:GCGATCTAATACCTGT
CCCAACTATCCCTATTAATCATTACTTCGGTCCTAGAAACCAACAAAATAAGACCAAAGTCCTATTCTATTATTCCATGCTAATGTATTCAAGCGTAAGCCTGCTTTAAACACTCTAATTTTTTCAAAGTAAAAGTCCCGGATAACCTTGCGCACTCAATTAAGCGCACGCAAGGGCCCCGGAAAGAAAGACCCGACCAGAGCAGTACTTACCTTGCGGCACGACCACCCAGCAAGGTCCGAAATTCAACTACGAGCTTAGATCGGAATCACTCAGTGTAGGGAATGACAAGGTTAGAAGA
+
CCCCCGDCGGGGGECEEFGGGGFFFGGGGCCCGGGEG9FGGGGGFA<CFGGGCFDGGGGGFFFE<CF<,,EF@FGGGGGFE9,CFFAF<<FFGC@FGG8CFF,AEEFD<?CE,?=AFEFFG<?>EDDGA<FFFG9FG=,+>FE:BF,=9@DEGDG>FFF9=,74,CEE>CCC>C+A6B>@DCCCD?FGF?E8:D5**@3*=FGEEFFGC9CF*=CCFD(0?()0:1;)8)40;*(0..;481:@<44F9:704*765(3)))).8(((()).))(,.=-.:F074)))))-4(+)*0)*),
@M03152:184:000000000-AWYW1:1:2106:23872:14066 2:N:0:GCGATCTAATACCTGT
CCCAACTATCCCTATTAATCATTACGGCGGTCCTAGAAACCACCAAAATAGAACAGCACGTCCTATTCTATTATTCCATGCTAATGTATTCGAGCAAAGGCCTGCTTTGAACACTCTAATTTTTTCACAGTAAAAGTCCTGGTTCCACCCACAGCCAGTGAAGGCCATGGGATTCCCCAGAAGGAAAGGTCCAGCCGGACCAGTACTCGCGGTTAGTCCGACCGGCCAGCTAGACACGACATTCAACTACGAGCTTAGATCGGAACAGCGGCGTGCAGGGAAAGACACAGCATATGAAGTA
+
CCCCCG?<6,CEDGGGCGF@FFGFCFECCFGG7FAECF@F8F,:<E,<@;EFEG,C<FFFG<,BEFGGGD9C<EACF9EA<CFECFFGGCCCFGG@F=8=F8=7E,A5?BEGGGC,E,,5EEFG+,CA<?EFFGGFF;EFGCFCGFF,48D>66AD,DE9=,,,=DFF8=D===8,+@=G6888+,@,34EEEF?ECG5A*038CF6+39CCC)*)+4/:?:)(.6>>A3)+/*/+;/2(0(0.8@2*(2.(-9520).)68(,(((.,2(((-(-(73(-)(7:)(((.((.3-9*)*))
@M03152:184:000000000-AWYW1:1:2106:7369:14090 2:N:0:GCGATCTAATACCTGT
CCCAACTATCCCTATTAATCATTACCTCGGTCCTAGAAACCAACAAAATAGAACCAAAGTCCTATTCTATTATTCCATGCTAACGTATTCAAGCGTAGGCCTGCTTTAAACACTCTAATTTTTTCAAAGTAAAAGTCCTGGATCCCCAGCGCACTCAGTTAAGAGCACGTTGGTTCCCCAGAAAGAAAGATCCGACCAGAGCAGTACTTACCATTGGCAAGACCACTCAGCCGGACCCGAAATTCAACTACGAGCTTAGATCGGAAGAGCGTCGTGTAGGGAACGAACAGGTATGGGTAAA
+
CCCCCGG?EFGGGGGGGGGGGGGGGGGGGGGGGGGGGFGGGGGGGGGGGGGGGGGGGGGGGGGFGGGGGGGCECEFFGGGGGGFGFGGEFGGGGDF:FGGGGGGFGGGGGGGGGFGGCFGFCGGGGGGFEGFGD9EEFGGGGGGGGGGGGGD8CCFG8E9@DFGGGFGGGGGFEDGGGGGGGGFDF8@DGFGCCEEEGGFFDFFFFFFCFGGGGGFFFEFF@9555@FFFB***);?9)9):AE8BEFFGFF@DFBF34)).(/(/6=;D@22(-44)67:F:)3<<964:))<3)5,*()
@M03152:184:000000000-AWYW1:1:2106:28867:14093 2:N:0:GCGATCTAATACCTGT
CCCAACTATCCCTATTAATCATTACGGCGACTCTAGAAACCAACAAAATAGAACCGCGCGTCCTATTTTATTATTCCATGCTAATGTATTCAGGCATAGGCCTGCTTTGAACACTCTAATTTTCTCAAGGTAAAGGTCCTGGTTCCCCGACGCACACCAACAACTGGCACGCCGGCTCACCAAGAGGTAAGGCCCGCCCAGACAGTACGTGCTGTTAGGCTGACCGCCCGGCCAGGCCCGAAATTCAACTACGCACCTAGACCGGAAGACCGTCGTGACGGGAACGAAACAGTCTTGGTGA
+
CCCCC@DCGGGFFEFFDEGDFGGDG8@F@FFGGG@996<FGEGDF8CFGDFGD<6@CCE:F:@CFFGGA,9<F<EEF<EFDE,FFDGEEA,<CFGFFD9EF8ADC<AFD,AFEECEFCFA,EFC9F<,?<99,,CEEFFGGEGGGGFE@7B4CCFCF+>,33@,,,,@FD>GCE+:743<;99:7>@<,<2?CFC5@/:?5*C5CFFDCA<C*;E48+,;;(;1429>5>@DB)41<1C>5(>?4BB?4DFB?D)-)..)5)50(3((((.-(-34()((47:5(0((-((()+.1*)*()
@M03152:184:000000000-AWYW1:1:2106:3290:14137 2:N:0:GCGATCTAATACCTGT
CCCAACTATCCCTATTAATCATTACTTCGGTCCTAGAAACCAACAAAATAGAACCAAAGTCCTATTCTATTATTCCATGCTAATGTATTCAAGCGTAGGCCTGCTTTAAACACTCTATTTTTTTCAAAGTAAAAGTCCTGGATCCCCAGCGCACTCAATTAAGAGCACACTGGTTCCCCAGAAGGAAAGACCCGTCCAGGGACAGTGCTTGTCTTTCGGCAAGACAATCCGACCAGGTCCGACATTCAACCACGAGCTTAGCTCGGAACAGCGTCGTGTAGGGGAAGAACAGGTTGACGAG
+
CCCCCGGGGGGGGFGGGGGGGGGFFGAGE@GC@CFAFGFFCGF@FFFGGGGCFFGGGGGCF,C<FGGF<FFGGGGDF@<@FGGGGGFGGGGGF@FCGFGFFG,FF5FFAGGEFGGGG,CAEFGGE<EDFF,CF9FEG9BF,?F?>=@EEC=+>CFGFCD=FD3D9=?DFGDD8D898EFFDFGFGGG,@EFF=B+=@D@CEGF=699BC7+;*5EFFE)**137>)-*;A>EF)8*20**2/).)+)+97)/(*)().59.)))(,(((.(((((,-)(3)9()-7?1:08((2).)./(-
@M03152:184:000000000-AWYW1:1:2106:22309:14142 2:N:0:GCGATCTAATACCTGT
CCCAACTATCCCTATTAATCATTACGGTGATCCTAGAAACCAACAAAATAGAATCATGCCGTCCTATTTTATTATTCCATGCTAATGTATTCAAGCAAAATGCCTGCTTTAAACACTCTAATTTTTTCAAAGTAAAGGTCCTGGTTCCCCGCGTCACCCAATTAAGGACAGCGCGGTTCTCCAGAAGGTGAGAAATTGACTACACCAGTTCATACCCCTTAGGGCACGACCGATGTGCCAATCCCGAAATTCAACTACGAGCTTAGATCGGAAGAGCGTCGTGGAGGGAAATAAAAGGAAT
+
CCCCCGGGGGGGGGGGGGGGGGGGGGDGGGGGGGGGGGGGGGGGGGGGGGGGGGGGGGGGGFGGGGGGGGGGGGGGGEGGGGGGGGGGFGGGGGCGGGGGGGGGGGGGGGGGGGGGGGGGGGGGFGGGGDCFFGGGGGGDEGFAEFGGGGGGGEGGGGGGGGGGGGCDFGGGGGGGGEGFGGGGGFGFGGFFGFFGFGFFCGGFGFFGGFDFGFGFA>>FFC*5>2@>BD>ADC@<FFG=?@A;ADFFFGF39:;?A;(;@01;67>95(-839(2(5,-10,)-.4(,8().+)**-*,)
@M03152:184:000000000-AWYW1:1:2106:13629:14145 2:N:0:GCGATCTAATACCTGT
CCCAACTATCCCTATTAATCATTACGTCAATCTTAGAAACCAACGAAATAAGATCAAACGTCCTACTTCATTATTCCATGCTAATGTATTCAAGCCAAAGCCTGCTTTAAACACTCTAATTTTTTCAAAGTAACAGTCCTGATTCCACACGACATCAAGTTAATGACATCACGCTTCGTCGGAAGGGAGGAACCAATTGTACCGGTGCGTGCCGTTGGCACGACCAATAAATTGATCCCGAAATTCAACTACGAGCTTAGATCGGAAGAGCGTCGTGTAGGGAAAGAAAAGGGATGTGAAA
+
CCCCCGGGGGGGGAFGGGGGGGGGGGGG,CFGFGGGFGGGGGGGGGGGGGGGFCGGGGGGFGGGGGGGGGGGGGGGGGGFGGFFGGGGGGGGFFGDGGGGGGGGGDGFF,FEFFGGGAFFFFGGGGGGGGGGGGGGGGGGCFGGGGGGGGGGGGGGGGGGF8EFFGGGGGGFGGDGC8FECEEEDCGGGDGFGGGGDCFFGGC=GD>DDB>DFDC5?FEF49AFAABA4B>FA@EC6@<945?DFFFF?>))/:8>DFF3;7<0(/11=3:94232(.,))78)20(2.:?(1*())-*))
@M03152:184:000000000-AWYW1:1:2106:4988:14167 2:N:0:GCGATCTAATACCTGT
CCCAACTATCCCTATTAATCATTACGTCGATCTTAGAAACCAACAAAATAAGATCAAACGTCCTATTTCATTATTCCATGCTAATGTATTCAAGCGAATGCCTGCTTTAAACACTCTAATTTTTTCAAAGTAACAGTCCTGATTTCCCACGACATCAAATTAATGACATCGTGGTTCGTCAGAAGGGAGAAACCGACAAGGCCAGTACACACCGGAGGCGCGACCGACCCGTCGATCCCGAAATTCAACTACGAGCTTAGATCGGAAGAGCGTCGTGTAGGGACAGAACAGGCATTTGTAG
+
CCCCCGGGGGGGGGGGGGGGGGGGGGGGGGGGGGDGGGGGGGGGGGGGGGGGFGGGGGGGFFGGGGGGGGGGGGGGGFGGFGGDFGGFFFGGGGGGGGGFGFGGGFGFFGGGGGGFGGGGGGGGGGGFGAFDGFCGFGFGGGGGGGGCFGGDGGGG9FGGGGFFGFFCEGDFG6DGG@DGGEGGF8B8CGGGGGD>ED@A6?FDGFFGFFGG5>E>A?DEFFFF@@0>:B>5=DBDFDC<F9)8BF9F9>4:<*8172A<A>4:310((4<F041-4>(6<3:),<<>:?:1(7)**)0.)
@M03152:184:000000000-AWYW1:1:2106:7768:14276 2:N:0:GCGATCTAATACCTGT
CCCAACTATCCCTATTAATCATTACTGAGATCCCAGAAACCAACGAAATCAGGACCCCAGTCCTGTTCCATTATCACATGCTGAAGTATTCAAGGCTCGATTGCCTGCTTTGAACACTCTAATTTGCTCAAAGTAAACGAGTAGGAACCCCAGCTGACACATCAGAGTTGCCCCTGGTGCACCAGCCTTTCACCGCCACCCAGTTAAGGACAGCGGTGAGTATCCTACAGTGGGGCGGGACCCGAACGGTACAGACCATGACGGCCGACCAGCCCGAGCGCACGCCGAAATTCAACTACGA
+
CCC@C@F@FGGGGFGGGGGGCFFGGGFGGGGGGGGGGGGGGGGGGGGGGGGGGGGG:FFGGGGGGGGGGGGFFGG,CFFCFGGFFDEGGGGGGGGG8FEGGFGGDFGGGGGCFGGGGGGGG,FFFDGGGGGGFGGFFGGGDEGDEFFGGGGDGGG?FGDGGFFFGGGCC=CD?DDDDGF8DGGFGGGGEA,7=D=EEGDB@+=0@FA?D5=+0;EEDFDFA*4;A<5?A6>9?97>6(),:6>@FE;>B*)-.C*:@B:<A:07>F((-33??:(4()4;B39)4;(-211)-+.*1(7,(
@M03152:184:000000000-AWYW1:1:2106:8639:14330 2:N:0:GCGATCTAATACCTGT
CCCAACTATCCCTATTAATCATTGCTTCGGATTCTGAAAACCAACAAAATAGAACTGAAGCCCTATTTCATTATTCCATGCTAATGTATTCAAGCGTACGCTTGCTTTAAACACTCTAATTTTTTCAAAGTAAACGTCCTGGTTCGGCCGCCGAGCCCAGTTAAGGGCCGACGTTCCCCCAGAAAGAGGTGGTCCGAAAACCGGCAGTACAGACCTTGCGGCCGACCGCCGTTGGGCCACCGAAATTCAACTAAGAGCTTAGATCGGAAGAGCGTCGTGTAGGGAAAGAACAGGAGCGTTT
+
CCCCCGGGGGFGGGGGGGGGGGGGGGGGGGGGGGGGGGGGGGGGGGGGGGGGGGGGGGGGGGGGGGGGGGGGGGGGGGGGGGGGGGGGGGGGGGGGGGGGGGGGGGGGGGGGGGGGGGGGGGGGGGGGGGEGGA<CDFE:E8EF>F7FCEGGGGGGGGGGGGG,=FDECDCC>ECGGGG>7AFGGGCGGCF5EGCEEDGDGDGF=B58=ACD7DEF4@@D>>3;BF;53@>D>DBGFBG?F>@BDF68<C=A0*04?16355:4)4?B<>0:31(((04,,040:5:::0(../())4),(
@M03152:184:000000000-AWYW1:1:2106:20283:14389 2:N:0:GCGATCTAATACCTGT
CCCAACTATCCCTATTAATCATTACGTCGATCTTAGAAACCAACAAAATAAGATCAAACGTCCTATTTCATTATTCCATGCTAATGTATTCAAGCGAATGCCTGCTTTAAACACTCTAATTTTTTCAAAGTAACAGTCCTGATTTCCCACGACACCAAATTAATGACATCGTGGTTCGTCAGAAGGGAGAAACCGACAGGGCCAGTACACACCAGAGGCGCGACCGACCCGTCGATACCGAAATTCAACTACGAGCTTAGATCGGAAGAGCGGCGTGTAGGGAAAGAACAGGTATGTGTAG
+
CCCCCGGGGGGGGGGGGGGGGGGGGGGGGGGGGGGGGGGGGGGGGGGGGGGGGGGGGGGGFGGGGGGGGGGGGCGGGGGGGGGGGGGGGGGGGGGGGGGGDGGGGGGGGGGGGGGCG9FGGGGGGGGGGGGGGGGFGGFGGGGGGGGGGGGGGGGGGFGG;DGCEGGGCFG?FGFFFGGGGEGGGFGGCEGGGGEGGGDFGGC>CFFGGFFGC>CFAFAFFAF2(5>5=BF88DFC)4<;72>0@4<F<CFF:C)954A?A2>0<BFF?771(39(3)2:BF:7<F3:::03)+)016:4)
@M03152:184:000000000-AWYW1:1:2106:25693:14428 2:N:0:GCGATCTAATACCTGT
CCCAACTATCCCTATTAATCATTACGGCGACTCTAGAAACCAACAAAATAGAACCGCGCGTCCTATTTTATTATTCCATGCTAATGTATTCAGGCATAGGCCTGCTTTGAACACTCTAATTTTCTCAAGGTAAAGGTCCTGGTTCCCCGACGCACACCAACAAAGGGCACGCCGGCTCACCAAGAGGTAAGGCCCGCCCAGACAGTAGGTGCCGTTAGGCAGACCGCCCGGCCCGGCCCGAAATTCAACTACGAGCCTAGATCGGAAGAGCGTCGTGGCGGGAAAGAACAGGATGGTGTGA
+
CCCCCGGGGGGGGGGGGGGGGGGGGGGGGGGGEGGGGGGGGGGGGGGGGGGGGGFGGGGGGGGGGGGGGGGGDEGGGGGGFGGGGGGGGGGFFGGGGGFGGGEFGFFGGFGGGFGGGFFGCGGGCFGGGGGCFFFGGGGGGGDGFGCFGGGGGCGGFGG8=8D?FGGGDDGGGGDGGGGCF97FCEF?DCDEFGGGCC=DFG5:FFF+*4=FGCGF3>14A;)(2:6B57,08)47793(0(8(19<BA>F?69)(.4208A)4(4:1(4?>;:0,1)(29>(7:F:B3??:(+(7*-*()
@M03152:184:000000000-AWYW1:1:2106:14258:14480 2:N:0:GCGATCTAATACCTGT
CCCAACTATCCCTATTAATCATTACGTCAATCCTAGAAACCAACAAAATAGGATCAATCGTCCTATTTTATTATTCCATGCTAATGTATTCAAGCGTTAGCCTGCTTTAAACACTCTAATTTTTTCAAAGTAACAGTCCCGATTCCTTGCGACACCAAACTAATGACATCGCGGCTCCTCGGAAAGGAAGAACCAACAAAACCTGTACGTACCGTAGGCACGACCAGCAAATTGATCCCGAAATTCAACTACGAGCTTAGATCGGAAGAGCGTCGGGTAGGGAAAGAAAAGGTATGGTGAA
+
CCCCCGGGGGGGGGGGGGGGGGGGGGGGGGGGGGGGGGGGGGGGGGGGGGGGGGGGGGGGGGGGGGGGGGGGGGGGGGGGGGGGGGGGGGGGGGGGEGGGGGGGGGCGGGGGGGGGGGGGGGGGGGGGGGGGGGFFGGGGEGGGGGGGGGGGGGGGGGGGGGGGGGGGGFDGDGGGGGGGGGGGGGFGGGGGGGGGGGGFGGGCGFFGFFGGGGGFEFFFFFF>>@9FFFFFFGFC8@6<BBF;AAEFE7A8;GB>547;C7?@FB?>:<7>2:9(()3:?B?F1),4(.(3,3))))*.)
@M03152:184:000000000-AWYW1:1:2106:17082:14564 2:N:0:GCGATCTAATACCTGT
CCCAACTATCCCTATTAATCATTACGGCGACTCTAGAAACCAACAAAATAGAACCGCGCGTCCTACTTTATTATTCCATGCTAATGTATTCAGGCATAGGCCTGCTTTGAACACTCTAATTTTCTCAAGGTAAAGGTCCTGGTTCCCCGACGCACACCAACAAAGGGCACGCCGGCTCACCAAGAGGTAAGGCCCGCCCAGACAGTACGTGCCGTTAGGCAGACCGCCCGGCCAGGCCCGAAATTCAACTACGAGCTTAGATCGGAAGAGCGTCGTGTAGGGAAAGAAAAGGGATGAGTAG
+
CCCCCGGGGGGGGGGGGGGGGGGGGGGGGGGGGGGGGGGGGGGGGGGGGGGGGGGGGGGGGGGGGGGGGGGGGGGGGGGGGGGGGGGGGGGGGGGGGGGGGGGGGGGGGGGGGGGGGGGGGFGFGGGGGGGGGGGGGGGGGGGGGGGGGGGGGGGGGGFGGGGGGCE6DGGGGGGEDEGGGFGGGGGGGGGGGGGGGGGFGGGFGFFGGFGFGGEBFFFFFFFFFFF>EFBF>CBGFBDF>;E?8FAFFGFBFGEFB><<2)6:::0(28(((42(4.162>:5::((((.((*(0))*))
@M03152:184:000000000-AWYW1:1:2106:29354:14634 2:N:0:GCGATCTAATACCTGT
CCCAACTATCCCTATTAATCATTACGGCGACTCTAGAAACCAACAAAATAGAACCGCGCGTCCTCTTTTATTATTCCATGCTAATGTATTCAGGCATAGGCCTGCTTTGAACACTCTAATTTTCTCAAGGTAAAGGTCCTGGTTCCCCGACGCACACCAACAACGGGCACGCCGGCTCACCAAGAGGTAAGGCCCGCCCAGACAGTACGTGCAGTTAGGCAGACCGCCCGGCCAGGCCCGAAATTCCACCACGAGCGTAGAGCGGAAGAGCGTCGTGGAGGCAAGGACCAGGCCTGTGGCG
+
CCCBCFFCFFGFGGGGGGGGF<FFFGDGEGGGGGGGGGFDFFG@GDEGGGGFGFGGGCEG@B:F,CC<FFCGGFEGGGGE8FFGFGGGGGGCEFGEFGGGC=FF8?<A<,CEEAGFGF9EEAFGAEF,F=FFE,C,E?EGG88F;FEGGGGD7+=>DE8DGGG,@6=>+@DGCE?EGGGGGD7CC::2,>C,:E5:EDC?,25(29+CDA<F*2+1;+(;4(:=((()8518>G:3)(7,)(0(0/)1)*7::9@15(-,445(1(277,(4419,4)128)(0(),(((,((/)0/54(-
@M03152:184:000000000-AWYW1:1:2106:15320:14735 2:N:0:GCGATCTAATACCTGT
CCCAACTATCCCTATTAATCATTACGTCGATCCTAGAAACCAACAAAATAGAATCAAACGTCCTATTTCATTATTCCATGCTAATGTATTCAAGCGTGAGCCTGCTTTAAACACTCTAATTTTTTCAAAGTAACAGTCCTGATTCCCCATGACACCAAATTAATGACATCATGGTTCGTCAGAAGGGAAGAAACCAATAAATTAGTACGTACCAAGGCACGACCAACATATTGATCACGAAATTCAACTACGAGCTTAGATCGGAAGAGCGTCGTGTAGGGAAAGAACAGGTAGTTGAAGA
+
CCCCCGCFFGGFGGGGGGGGGGGGGGFGCGGGGGGC<FFFGGGGG<FFGGGGGGFFGGGGEEFFGGGGGFGGDAF9FGFGGFFCGGGGGGGGGGGGGGECAFFE8FFGGAGCFDFGGFGGGGGGGGGFDCFGCGGGFFGGFGGGGGFGEGGGFGGGGGGGGFGGFDGGGGFGGG?FGGGD=?FF=FEGGC@>EGGEDDDFGGGDFBFGGFGF0DEA??CFFAB@BFDFAFF6BFEF+:D=ADFACC?6798@?5)5)*7CEEB11;63=8>6291<DFE@053F?F<1,((-.9)*1)*.)
@M03152:184:000000000-AWYW1:1:2106:13819:14736 2:N:0:GCGATCTAATACCTGT
CCCAACTATCCCTATTAATCATTACGTCCATCCTAGAAACCAACAAAATAAGATCAACGTCCTATTTCATTATTCCATGCTAATGTATTCAAGCGTGAGCCTGCTTTAAACACTCTAATTTTTTCAAAGTAACAGTCCTGATTTCCCGCCACACCAAGTGAATGGCATGACGGTTCGTCAGAAGGGAGGAACCAGTGACACCAGTGCATACCGAAGGTACGACCAGCGTACTGATCCCGAAATTCAACTACGAGCTTAGATCGGAAGAGCGCCGAGTAGGGAAAGAACAGCTCACATTAGA
+
CCCCCGGGGGGGGGGGGGGGGGGGGGGG,FFGGGGGGFGGFGGGGGGGGGGGDGGGGGGFGGGGGGGGCGGGGGGGGGGFGFFFGGGGFGECFGEGGEFGGGGGGGGGCGGGDGGGGFFGGGGGGFGCFGDF9FDFGCEFGFGFGGGGDCCGFGGGGGGGGCGGGGGFD7A6=EDGGEGFDFG8=@EEGGGGGGFD97=DC6DCAFFGG?+;@CGEFCEFFF5@==29?>=FAFCFFFD?ABA4CFEFFGF?D3;>AEF<.612(4;@;/6(4((((0.40)85(7(((.(..+-)*)2))
@M03152:184:000000000-AWYW1:1:2106:16096:14791 2:N:0:GCGATCTAATACCTGT
CCCAACTATCCCTATTAATCATTACGTCGATCCTAGAAACCAACAAAATAGAATCAAACGTCCTATTTCATTATTCCATGCTAATGTATTCAAGCGTATGCCTGCTTTAAACACTCTAATTTTTTCAAAGTAACAGTCCTGATTCCCCACGACACCAAATTAATGGCATCGAGGTTCTTCAGAAGGGAGAAACCAATAATACCAGTACGTACCGAGGCACGACCAACAAATTGGTCCCGAAATTAAACTACGAGCTTAGATCGGCAGAGCGTCGTGTAGGGAAAGAGCAGCAAGATGTAGA
+
CCCCCGGGFGGGGGGGGGGGGGGGGGGGEEEGGGGGGCFGGGGGGFFGGGGGGGGGFFGGFFGGGGGGGGFGGGGEGCFFGFGGGGGGGDGGGGGGGGEEEFFGGG9EGGGGFGGGGDGGGGFGGGGGGGGGGGGGGGGGFFFFFGGGEGEEGGGGG8FFGDDFDFGGGGGGGGC8DFGGGGGF6D@FGEFGGGD@DF8?DDDECFFF>AGD7DC59*55?):AFBFFAF6=FCCG)5)5?@;;*174?FF015>1/.4>.913(36;D79(4(-48F)2451)(<((.8,((*(**-2))
@M03152:184:000000000-AWYW1:1:2106:20156:14842 2:N:0:GCGATCTAATACCTGT
CCCAACTATCCCTATTAATCATTACGGCGACTCTAGAAACCAACAAAATAGAACCGCGCGTCCTATTTTATTATTCCATGCTAATGTATTCAGGCATAGGCCTGCTTTGAACACTCTAATTTTCTCAAGGTAAAGGTCCTGGTTCCCCGACGCACACCAACAAAGGGCACGCCGGCTCACCAAGAGGTAAGGCCCGCCCAGACAGTACGTGCCGTTAGGCAGACCGCCCGGCCAGGCCCGAAATTCAACTACGAGCTTAGATCGGAAGAGCGTCGGGTAGGGAAAGAACAAGTAGGGGTAA
+
CCCCCGGGGGGGGGGGGGGGGGGGGGGGGGGGGGGGGGGGGGGGGGGGGGGGGGGGGGGGGGGGGGFFGGGGGGGGGGGGGGGGGGGGGGGGGGGGGFGGGGGGGGGGGGGGGGGGG9FGGGGGGGGGGGFGGGGGGGGGGGGDFGGGGGGGGGGGGGGGGDGFDE6>F>8CEEGGCEGCFGEGFGGFEGGEFDGGEGGFGC?=CFCGGAC<FDGEFE@FF@FF;9>F3B>FF3:C51D156)19*)66:F:23.7D:A2>5)4:(31((433(((-721,)(7().(4((,)3.*)-/(,
@M03152:184:000000000-AWYW1:1:2106:7540:14908 2:N:0:GCGATCTAATACCTGT
CCCAACTATCCCTATTAATCATTACCTCGGTCCTAGAAACCAACAAAATAGAACCAAAGTCCTATTCTATTATTCCATGCTAACGTATTCAAGCGTAGGCCTGCTTTAAACACTCTAATTTTTTCAAAGTAAAAGTCCTGGATCCCCAGCGCACTCAGTTAAGAGCACGTTGGTTCCCCAGAAAGAAAGATCCGACCAGAGCAGTACTTACCATTGGCAAGACCACTCAGCCGGACCCGAAATTCAACTACGAGCTTAGATCGGAAGAGCGTCGTGTAGGGAAAGAACAGGAATGTATAGA
+
CCCCCGGGGGGGGGGGGGGGGGGGGGGGGGGGGGGGGGGGGGGGGGGGGGGGGGGGGGGGGGGGGGGGGGGGGGGGGGGGGGGGGGGGGGGGGFGGGGGGGGGGGGGGGGGGGGGGGFFGGGGGGGGGGGGGGGGGGGGFGGGGGGGGGGGGGGGGGGGFGGGFGFGGGGGGGGGGGGGGGGGGGGGGGGGGGG>CGGGFGFGFGFFGCEGGGGGFFAEAFFFCCDFFFF@F>CACA=<@?9A68B5AEGFFFGFF;>3><<<;?038@;66?>(43@BF0::>:43:7:0(.2)**.2))
@M03152:184:000000000-AWYW1:1:2106:17258:14990 2:N:0:GCGATCTAATACCTGT
CCCAACTATCCCTATTAATCATTACATCGATCCTAGAAACCAACAAAATAGAATGCGATGTCCTATTTCATTATTCCATGCTAATGTATTCAAGCGTTAGCCTGCTTTAAACACTCTAATTTTTTCAAGGTAACAGTCCTAATTCCCCAAAACATCAAATGAATGACATTATGGTTCCTTAGAAGGTGAGAACCAATATGACCAGTACATACAAACGGCATGACCAATCCATTGATCCCGAAATTCAACTACGAGCTTAGAACGGAAGAGCGTCGAGTAGGGAAAGAACAGGTAGGAGTAA
+
CCCCCGGGGGGGGGGGFGGGGGGGGGGGGGGGGGGGGGGGGGGGGGGGGGGGGGGGGGGGGGGGGGGGGGGGGGGGGGGGGGGGGGGGGGGGGGGGGDGGGGGGGFDGGFEGGGGGGGGGGGGGGGGGGGGGGGGGG@FGGGGGGGFFFEGGGGGGGGGGGGFFGFFGGFFFGFGGGFDFFGGGGFFFGGGGGGGGGGGFGGDDCFFGGFFG+ADF>DFA>5?@EFBCF?@FFDE9+AC>EBD5A8=FC>F35D>BDBFEF*8@=2@=2:3@>11(.*6CE38)38(38@@0)+))*/04)
@M03152:184:000000000-AWYW1:1:2106:18691:15004 2:N:0:GCGATCTAATACCTGT
CCCAACTATCCCTATTAATCATTACGGCGACTCTAGAAACCAACAAAATAGAACCGCGCGTCCTATTTTATTATTCCATGCTAATGTATTCGGGCATAGGCCTGCTTTGAACACTCTAATTTTCTCAAGGTAAAGGTCCTGGTTCCCCGACGCACACCAACGAAGGGCACGCCGGCTCACCAAGAGGTAAGGCCCGCCCAGACAGTACGTGCCGTTAGGCAGACCGCCCGGCCAGGCCCGAAATTCAACTACGCGCTTAGATCGGAAGAGCGTCGTGTAGGGAAAGAACAAGTTAGTTTAG
+
CCCCCGGGGGGGGGGGGGGGGGGGGGGGEGGGGGGGGGGGGGGGGGGGGGGGGGGGGGGGGGGGFGGGGGGGGGGGGGGGGGGGGGGGGGGGFGGGGGGFGGGGGFGGFGGGGGGGGAFGGGGGGGGCFGGGFGGGGGGGGGGFGGGGGGGGGGD>GGGGGGCEEGGGGGGGGGDGGGGGGGCGFFGGGGGGGDC?CCE4=753?FFGGAFFGGC>DA;FFDFFF;B>@DFFE31/<:GF347:FF>72D?3()07>B:?AD2(4:1121(--24((..:AF(>0)(.1((,-+)*1)2))
@M03152:184:000000000-AWYW1:1:2106:15238:15025 2:N:0:GCGATCTAATACCTGT
CCCAACTATCCCTATTAATCATTACGGCGACTCTAGAAACCAACAAAATAGAACCGCGCGTCCTATTTTATTATTCCATGCTAATGTATTCGGGCATAGGCCTGCTTTGAACACTCTAATTTTCTCAAGGTAAAGGTCCTGGTTCCCCGACGCACACCAACGAAGGGCACGCCGGCTCACCAAGAGGTAAGGCCCGCCCAGACAGTACGTGCCGTTAGGCAGACCGCCCGGCCAGGCCCGAAATTCAACTCCGAGCTTAGATCGGAAGAGCGTCGCGTAGGGAAAGAACAGGGATGGGTAG
+
CCCCCGFFGGGGGGGGGGGGGGGGGGEGGGGGGFGGEGEFGGGGG@CFGGGGGGFGEEGGCFGGGGGGFGFGGGGGGGEEFGGGGGGGFGGGFGGDGGABFGGCAFDFEGGFGGGGG,BBEGGFCFG9EEFEEAFGEGGGGG8FFGFGDGEEE@FGGGGFGGGEEEGGGGGGGGDGD7CGC,ADCFC?6EGGGGGEDGG>E69;FBFGGFCCGG5>>53A*8FDF0>;@BBFE317>:D2B9@0@B9427*,(750),64))63(,4(4,.3(-((-0--(0.8<4<::1.(,24)).2-(
@M03152:184:000000000-AWYW1:1:2106:11666:15067 2:N:0:GCGATCTAATACCTGT
CCCAACTATCCCTATTAATCATTACCTTGGTCTTTAAAACCAACAAAATAAGACCACGGTCCTATTTTATTATTCCATGCTAATGTATTCAAGCGAAAGCCTGCTTTGAACACTCTAATTTATTCACAGTAAAAGTCCTAGAGCACACAACACCCCGCGAAGGAATGTTGGGTCTAGGAAGTAAGACGATGCGAATCAAGTGCAACCACTTAAGGAAGACCTGACCACAAAGTCCGAAATTCAACTACGAGCTTAGATCGGAAGAGCGTCGGGTAGGGAAAGAACAGGAATGAGAAATAGT
+
CCCCCGGGGGGGGGGGGGGGGGGGGGGGGGGGGGGGGGGGGGGGGGGGGGGGGGGGGGGGGGGGGGGGGGGGGGGGGGGGGGGGGGGGGGGGGGGGGGGGGGGGGGGGGGGGGGGGGAFGGGGGGGGGGGGGGGFGGGFGGGGGGGGGGGDCC@GDGGDEGG>==DFDGFGG>FGEFEFFCFFFGGGGG6DCGGGGGGG5FG7CFF5DFFFGDDCFA*)6>:>B@2BFFFBFA>CGB?GDCFFECF=ADGB>F4FEFE<;D;798@8>(4((,,4:B3::8417()(.(.52-+)*).0-)
@M03152:184:000000000-AWYW1:1:2106:24905:15138 2:N:0:GCGATCTAATACCTGT
CCCAACTATCCCTATTAATCATTACGGCGATCCTAGAAACCAACGAAATAGGACCGCACGTCCTATTCCATTATTCCATGCTAATGTATTCGGGCGAGACGCCTGCTTTGAACACTCTAATTTTCTCAAGGTAAACGTCCTGGTTCCTCGACGCACCCAGCGAAGGGCACGCCGGTTCACCAAGAGGAAAGGCCCGGCCAGACAGTACAGCGCCTTTCGGCGGACCGCCCGCCCAGGCCCGAAATTCAACTACGAGCTTAGATCGGAAGAGCGTCGTGTAGGGAAAGAACAGGTAAGTGTA
+
CCCCCGGGGGGGGGGGGGGGGGGGAGGGGGGGGGGGGGGGGGGGGGGGGGGGGGGGGGGGGGGGGGGGGGGGGGGGGGGGGGGGGGGGGGGGGGGGGGGGGDGGGGGGGGGGGGGGGFFFGGGGFFGGGGGGGGGGGGFDEGGGGGGGGGGGGGGGGGGGGGGGGEGEGGGGGCGEGGGGGGFDGGGG=?FEGGGGD<E5FFF@G66+;848CGEDF=7DFFFFF(()832D3D0*73DBE1)4)9:BBFFB7C>:B>B)))-6:?BBB04(,-363>:(47()4).,((.((+.*1)*.)
@M03152:184:000000000-AWYW1:1:2106:24701:15189 2:N:0:GCGATCTAATACCTGT
CCCAACTATCCCTATTAATCATTACGGCGACTCTAGAAACCAACAAAATAGAACCGCGCGTCCTATTTTATTATTCCATGCTAATGTATTCAGGCATAGGCCTGCTTTGAACACTCTAATTTTCTCAAGGTAAAGGTCCTGGTTCCCCGACGCACACCAACAAAGGGCACGCCGGCTCACCAAGAGGTAAGGCCCGCCCAGACAGTACGTGCCGTTAGGCAGACCGCCCGGCCAGGCCCGAAATTCAACTACGAGCTTAGATCGGAAGAGCGTCGTGTAGGGAAAGAACAGGTAGGGGTAG
+
CCCCCGGGGGGGGGGGGGGGGGGGGGGGGEGGGGGGGGGGGGGGGGGGGGGGGGGGGGGGGFGGGGGGFGGGGGGGGGGGGGGGGGGGFGGGAFGGGGGGGGGGGFFGEGGGGFFFGFGGGGGGFGGGGGGGGGGDBFCFDFGGG?FEGGDCCGGGGGGGGGGGGGC6DDGEG6DDDGFGG6EF*DEGGGGCCCDECDGEFGGFEAFGD;FFGD5>BB@FF1FFDB9EFFFEBG:FFFGF39B(6BBFBGF??3>B37>BA<9??16;B7191:>1:)4<271>:7(412:22+)))(*,(
@M03152:184:000000000-AWYW1:1:2106:17283:15388 2:N:0:GCGATCTAATACCTGT
CCCAACTATCCCTATTAATCATTACGTCAATCTTAGAAACCAACGAAATAAGATCAAACGTCCTATTTCATTATTCCATGCTAATGTATTCAAGCCAAAGCCTGCTTTAAACACTCTAATTTTTTCAAAGTAACAGTCCTGATTCCACACGACATCAAGTTAATGACATCACGCTTCGTCGGAAGGGAGAAACCAATTGTACCAGTGCGTACCGTTGGCACGACCAATAAATTGATCCCGAAATTCAACTACGAGCTTAGATCGGAAGAGCGTCGTGTAGGGAAAGAACAGGTAAGTGTAG
+
CCCCCGGGGGGGGGGGGGGGGGGGGGGG@FFGGGGGGGGGGGGGGGGGGGGGGGGGGGGGFFGGGGGGGGFGGGGGFGGGGGGGGGGGFGGGGGGGGGGGG8FGGGGGGGGGGGGGGDGGGGGGGGGGGGGGGFGGF9,FFDGGFGFGGGGGGGGGGFGFFGGGGFGGGGGFGGGGGGGGGGGGGGGGGGGGGGGGGDDFGFCC@FFFDDGG7DC5@FFFFAA9>ADFFACAADEFFFC54>?BFFEFFCFFFGF0:3>EFFFD;7,(/51:;@>>?><FA7<FBF:3(((..<)9*)06)
@M03152:184:000000000-AWYW1:1:2106:7251:15427 2:N:0:GCGATCTAATACCTGT
CCCAACTATCCCTATTAATCATTACGTCGATCCTAGAAACCAACAAAATAGGATCAAACGTCCTATTTCATTATTCCATGCTAATGTATTCAAGCTAACGCTTGCTTTAAACACTCTAATTTTTTCAAAGTAACAGTCCTGATTTCCCACGACACCAAATTAATGACATCGTAGTTCGTCAGAAGGGAGAAACCAACTAGACCAGTACACACCAATGGCGCGACCAATCTGTTAGTCCTGAAATTCAACTACGAGCTTAGATCGGAAGCGCGTCGTGTAGGGGAAGAACAGGTACGGGAAA
+
CCCCCCF<EFGFGFFFFGGGFGGGGGGGGCGGGGGGGGGGFCFE8EDDGGGC,EFFFGGGCFGGGGGGGGGGFGGGGGGFGGGFGGGGGGGGGGFGGGGGGFCBFFFAFGFGFFG8F<FFGGGG@FGFA?@FCFGFGGFGG9EDGGGGGG78EGGGGDGGGGGGGFGGGGGGGGCFF7?EGGDG8F8DECFCFGG?E68DFF+0@AFD7C?=DGGF>*8>*59>BB)*61884=?C>C+58>*1@8@@4F4;1C86354)9C32(369(06((,79:FFFA)(.,5:?B1:?AF))0(*((
@M03152:184:000000000-AWYW1:1:2106:27247:15433 2:N:0:GCGATCTAATACCTGT
CCCAACTATCCCTATTAATCATTACGTCGATCCTAGAAACCAACAAAATAGAATCAAACGTCCTATTTCGTTATTCCATGCTAATGTATTCAAGCGTGAGCCTGCTTTAAACACTCTAATTTTTTCAAAGTAACAGTCCTGATTCCCCAAGACACCAAATTAATGACATCATGGTTCGTCTGAAGGTAGAAATCAATAATACCAGTACGTACAATAGCACTACCAATAAATTGATCCCGAAATTCAACTACGAGCTTAGATCGGAAGCGCGTCGTGTAGGAAAAGAACAGGACATTTGTAG
+
CCCCC7FGEGGGGGGGGGGGFFGFGFGG7FEFGGGFCFGGGEFGGGCEGGGGGGGGGGGEEGGGFEECFGGGCDCFGFFFGGAGGFGGGG9E<<CBEGGDD,FAEA<FF,C5<F,EFFGGGCAEF4EEF,EA,?FAEG,C,99F,CFEFG8DFFGGGGFDGAFFAAGGGGGGG@AF87CEDGGFF8@AECFEFGGGG99?,?DD8<?7??FGD9=F7?E558ACB@EFAFEFAGF>9@G9BFF6@FEF?795=*39A4;41*/(8=(2>0(6:(.2()1))+/)(0.4:((((*)**)*))
@M03152:184:000000000-AWYW1:1:2106:6019:15490 2:N:0:GCGATCTAATACCTGT
CCCAACTATCCCTATTAATCATTACGTCGATCCTAGAAACCAACAAAATAGAATCAAACGTCCTATTTCGTTATTCCATGCTAATGTATTCAAGCGTGAGCCTGCTTTAAACACTCTAATTTTTTCAAAGTAACAGTCCTGATTCCCCATGACACCAAATTAATGACATCATGGTTCGTCAGAAGGTAGGAATCAATAATACCAGTACGTACAATAGCACGACCAATAAATTGATCCCGAAATTCAACTACGAGCTTAGATCGGAAGAGCGTCGTGTAGGGAAAGAACAGGTATGAGTAGA
+
CCCCCGGGGGGGGGGGGGGGGGGGGGGGGGGGGGGGGGGGGGGGGGGGGGGGGGGGGGGGGGGGGGGGGGFGGGGGGGGGGGGGGGGGGGGGGGGGGGGGGGGGGFGGGGGGGGGGGGGGGGGGGGGGGGGGGGGGGFGFGCGGGGG8EFGGGGG?FDFFGGGGGGGGGGGGGFGFD8DGDCFGGGGGGGFFGGGGGG=FGCFD=+BFCFGDGF7CFFEB>=@>AFEFFFFBFFEGF)9>EFFEA@A>EGFD(56@4CEEEEB>FFBFF;0.:;@0:ACF65387A<(10(-.+.**)*))
@M03152:184:000000000-AWYW1:1:2106:10497:15772 2:N:0:GCGATCTAATACCTGT
CCCAACTATCCCTATTAATCATTACGGCGACTCTAGAAACCAACAAAATAGGATCGAACGTCCTACTTCATTATTCCATGCTAATGTATCCAAGCGCATGCTTGCTTTAAACACTCTAATTTTTTCAAAGTAACAGTCCTGATTCCCCGCAACACCAAATTAATGGCATTACGGTTCGTCAAGAGGGAGGAATCAGCAACGCCAGTACGTACCAGTGGCACGACCAACATGCTGACCCCGAAATTCAACTACGAGCTTAGATCGGAAGAGAGTCGTGTAGGGAAAGAACAGGGATAGGGAA
+
CCCCCGGGGGGGGGGGGGGGGGGGGGGGGGGGGGGGGGGGGGGGGGGGGGGGGGGGDGFFDFGGGGGGGGGGGGGGGGGGGGGGGGGGGGGGGGGGGGGGGFGGGGGGFEGGGGGGGGGGGGGGGFEFGGGGGGFGGGGGGGGGGGGGGEGGGGGGGGGGGGGGGGGGGGGAEGGGGEGGGE6EFGGGGGGGFGGGGGGFGG949FFGGAGGDGGFFA@FF>EFFBF3>F=;8;>CF@DFFBAFFFEFEGF):D>>FFF?FF<?:<F((4(8,.4(403<<@7@20.2.31<(5.))(*((
@M03152:184:000000000-AWYW1:1:2106:23135:15774 2:N:0:GCGATCTAATACCTGT
CCCAACTATCCCTATTAATCATTACGGCGACTCTAGAAACCAACAAAATAGAACCGCACGTCCTATTTTATTATTCCATGCTAATGTATTCGGGCATAGGCCTGCTTTGAACACTCTAATTTTCTCAAGGTAAAAGTCCTGGTTCCCCGACGCACACCAATAAAGGGCACGCCGGCTCACCAAGAGGTAAGGCCCAGCCAGACAGTACACGCCGTTAAGCGGACCGCCCGGCCAGGTCCGAAATTCAACTACGAGCTTAGATCGGAAGAGCGTCGTGTCGGGAAAGAAAAGGAATGGGTAG
+
CCCCCGGGGGGGGGGGGGGGGGGGGGGGGGGGGGGGGGGGGGGGGGGGGGGGGGFGGGGGGGGGGGGGGGGGGGGGGFGGFGGGGGGGGGGGGGGGGGGGGGGGGFGGFGGGGGGFGGGGGGGFFGGCFGGGGGGGDFGGDGFGGGGGGGGGGGGGGGFFFGGGGGGGGGGEGEDGGEGGGCFG*DGCDFGGD>>EFFFFCCC3,;BFF+9CFD?B)>?FFBEB99>FB>>EF:6D72D2>0<28FFFFGFB6C32)(:>A4)486<FB::;,(-,3.(,4:(8:>:1(::0(0.))19)(
@M03152:184:000000000-AWYW1:1:2106:19326:15835 2:N:0:GCGATCTAATACCTGT
CCCAACTATCCCTATTAATCATTGCTTCGGATTCTGAAAGCCAACAAAATAGAACTGAAGCCCTATTTCATTATTCCATGCTAATGTATTCAAGCGTACGCTTGCTTTAAACACTCTAATTTTTTCAAAGTAAACGTCCTGGTTCGGCCGCCGAGCCCAGTTAAGGGCCGACGTTCCCCCAGAAAGAGGTGGTCCGAAAACCGGCCGTACAGACCTTGCGGCCGACCGCCGTGGGGCCACCGAACTTCAACTACGATCTAAGTTCGGAAGACGTACGTGAAGGGAAAGGACAGCCAAGTCA
+
C9CCCEC@FCFEGGGFGAGCEFGGFGCEEECFGGGGGF,E<FFDG<FEGGGFEEFGGGC<,6CFCFFGFGGE<@FF@,CFGDGG9FGGGAEF,@FCFGFEG:,4459ED,?F<FE?E,,C?EC?@8<FEGGG<FFGCC7=B:E:E=8C>CE+@C=8EGC8=,@:,,=>DCDECG?@FGGE9CF,96BCF8**@92:C7*5:*9(*)2:453:1>:68+;).7B262(77>>E))(1)-78>1)7:426:**)(9.4),()-.)))(36(443(((-()(.-9:EFF:((..(42,)).*))
@M03152:184:000000000-AWYW1:1:2106:21210:15903 2:N:0:GCGATCTAATACCTGT
CCCAACTATCCCTATTAATCATTACGTCCATCCTAGAAACCAACAAAATAGGATCGAACGTCCTATTTCATTATTCCATGCTAATGTATTCAAGCGCATGCCTGCTTTAAACACTCTAATTTTTTCAAAGTAACAGTCCTGATTCCCCGCAACACCAAATTAATGGCATTACGGTTCGTCAAGAGGGAGGAATCAGCAACGCCAGTACGTACCTGTGGCACGACCAACATGCTGACCCCGAAATTCAACTACGAGCTTAGATCGGAAGAGCGTCGTGTAGGGACAGAACACGAGTGTGAAG
+
CCCCCGGGGGGGGGGGGGGGGGGGGGGG,CFGGGGGGGGGGGGGGDGGGGGGGGGGGGGGFGGGGGGGGGGGGGGGGGGGGGGGGGGGFFGGGGDFGGGGFGGGGFDFGAFCEFGGG9FGGGGGGGGGFFFGGGGFGG?FAFGGGFFGEE7CCGEEFG8@FDGGCCEGCFCGCEGGGGGGDDG=8=7FEGCFGGFG6:CF>GCA**+=D>CCCGGFF45@AAB99@FB>434B7>F)0C2)653+1?FECAE?GE().)7)75=<(8>::?>6(,,3089<@:)-)4),,(-(*-7*6*))
@M03152:184:000000000-AWYW1:1:2106:27001:15915 2:N:0:GCGATCTAATACCTGT
CCCAACTATCCCTATTAATCATTACGTCGATCCTAGAAACCAACAAAATAGAATCAAACGTCCTATTTCGTTATTCCATGCTAATGTATTCAAGCGTGAGCCTGCTTTAAACACTCTAATTTTTTCAAAGTAACAGTCCTGATTCCCCAAGACACCAAATTAATGACATCATGGTTCGTCAGAAGGTAGAAATCAATAATACTAGTACGTACAATAGAACGACCAATAAATTGATCCCGAAATTCAACTACGAACTTAGATCGGAAGAGCGTCGTGTAGGGAAAGAACAGTTAGGTGGAGA
+
CCCCCGGGGGGGGGGGGGGGGGGGGGGGGGGGGGGGGGGGGGGGGGGGGGGGGGGGGGGGFCEGGGGGGGGGGGGGGFCFGGGGGFGGGGGGGGGGGGGGGGGGGDFGGCGDGGG8FGGGGGGGGGGFFGGGGGFGGGGGGGFFGGGDFGFEGGGGGGFFGGGGGAFFFDGGG?AFFC>EGGGGGGGGGFGGGGGGGCFFGG9E8DFGDFFFGGGFF+:C5AF=AF@FFFAB8:@D9@4>DFFF6BACEG42>*22BB=4**8(5(,(,(66191;1)7@(08A1F@:7()))+(**(1((
@M03152:184:000000000-AWYW1:1:2106:20976:15935 2:N:0:GCGATCTAATACCTGT
CCCAACTATCCCTATTAATCATTACGGCGACTCTAGAAACCAACAAAATAGAACCGCGCGTCCTATTTTATTATTCCATGCTAATGTATTCAGGCATAGGCCTGCTTTGAACACTCTAATTTTCTCAAGGTAAAGGTCCTGGTTCCCCGACGCGCACCAACAAAGGGCACGCCGGCTCACCAAGAGGTAAGGCCCGCCCAGACAGTACGTGCCGTTAGGCAGACCGCCCGGCCAGGCCCGAAATTCAACTACGAGCTTAGATCGGAAGAGCGACGTGGAGGGAAAGAAAAGGTACGTGTAG
+
CCCCCGGGGGGGGGGGGGGGGGGGGGGGGGGGGGGGGGGGGGGGGFGGGGGGGGGGGEGGGGGGGGGGGGGGGGGGGGGGGGGGGGGGGGGGGGGGGGGGGGGGGGGGGFGFGGGGGFGGGGGGGGGGGCGGGGGGGGGGGFEFGGGGGDGGGGGDGGFCEDGGGGGGGGGGGGGGGGGGGGFG>>FGGGGGGGGGDGGFGGGFGFFFGAFGFGEB::=AFDF@D>1<BDFF>3:3)4DF>1>0@FAFFGFF?*.4<82<A).8<??>??F;(2((4)3?FE(0,.40((.(.0)...9()
@M03152:184:000000000-AWYW1:1:2106:2222:15977 2:N:0:GCGATCTAATACCTGT
CCCAACTATCCCTATTAATCATTACGTCAATCCTAGAAACCAACAAAATAAGATCAACGTCCTATTTCCTTATTCCATGCTAATGTATTCAAGCGTGAGCCTGCTTTAAACACTCTACTTTGTTCAAAGTAACAGTCCTGATTCCCCGCCACACCAAGTGAATGGCATGACGGTTCGTCAGAAGGGAGGAATCAGGGACACCAGTACGTACCAAAGGCACGACCGGCGTACTGATCCCGAAATTCAACTACGAGCTTAGATCGTAAGAGCGTCGTGTACGGAACTAACATGGCGTCGAATC
+
CCCCCGFFCGGGGGGGFFGGGGFGG<FGGGGGFDFFCFGGCFGGG8EFFGFFFGGGG?FFFCEFE<FG,E@FAFA@EFAEFFGGAFC@E9FFFF,BBCEGGBE@,?EAEEBFGGGGA<55E,CFCCCEC@EGEFFFF,E,CF;F;E,:B8EGGGE88>FADGA,,@8DC7==>CDGGG=8?EFGC+@CEGFDFD,,,6DDF7C)@1+0AF6?7+10AADF5=A2=/-)/068BC?C83/2.:).8;CFEGF0(2.484)79CD((.().3((4,(,47)((.47)9227-.((*().(1)(
@M03152:184:000000000-AWYW1:1:2106:22636:16011 2:N:0:GCGATCTAATACCTGT
CCCAACTATCCCTATTAATCATTACGTCAATCCTAGAAACCAACAAAATAAGATCAACGTCCTATTTCATTATTCCATGCTAATGTATTCAAGCGTGAGCCTGCTTTAAACACTCTAATTTTTTCAAAGTAACAGTCCTGATTTCCCGCCACACCAAGTGAATGGCATGACGGTTCGTCAGAAGGGAGGAACCAGTGACACCAGTGCATACCGAAGGCACGACCAGCGTACTGATCCCGAAATTCAACTACGAGCTTAGATCGGAAGAGCGTCGTGTAGGGAAAGAACAGGGACGAGTATA
+
CCCCCGGGGGGGGCGGGGGEGGGGGGGGGGGGGGCFG9CFGGFGGCG@GGGFAEEFGGGGGEGGECFFF9FFGCGFDFGFGFFGGAFGFGECC?FGGGGCF@@EFCFGGGGGFFCAF<FFFGGGGGFGFEGGDEEFGGGCGFFGGCFFGGGGGEGGFGFGEFCFGGGG+=DE8@C>8CD+=DFG?EFCCEFGFFGGFF=@FDGFACFFGFG7+69:>>CF>=99BF=?5>98BC<FC(92>()/1:<F<CA<?5>()/))1)6<0(.331642(424:).-51)8?(,(.(((22))(0-)
@M03152:184:000000000-AWYW1:1:2106:24107:16185 2:N:0:GCGATCTAATACCTGT
CCCAACTATCCCTATTAATCATTACCTCGGTCCTAGAAACCAACAAAATAGAACCAAAGTCCTATTCTATTATTCCATGCTAACGTATTCAAGCGTAGGCCTGCTTTAAACACTCTAATTTTTTCAAAGTAAAAGTCCTGGATCCCCAGCGCACTCAGTTAAGAGCACGTTGGTTCCCCAGAAAGAAAGATCCGACCAGAGCAGTACTTACCATTGGCAAGACCACTCAGCCGGACCCGAAATTCAACTACGAGCTTAGATCGGAAGAGCGTCGTGTAGGGAAAGAAAAGGTATGTGTAGA
+
CCCCCGGGGGGGGGGGGGGFFGGGGGGGGGGGGGGGGGGGGGGGGGGGGGGGGGGGGGGGGFFGGGFGGGGGGGGGFGGDFGGFGGGGGGGGGGGGGGGGGGGGFFGGGGGGGGGGGFGGGGGGGGGGGGGGGGGGGDFGGGGGGGGGGGGGGGGGGGFGGGGGGGGGGFGGGEGFGGGGGGGGGGGGFGG,EDGDGDGFGGFFGFFDFFFFFFGFFFEFFBA8@DEFFF=6?;4;?DD>EFF?=CEFEGA?DCBFFF<C7C?FDFB188@(26-84FAF::?7(08(.(-).+(**-*))
@M03152:184:000000000-AWYW1:1:2106:16474:16200 2:N:0:GCGATCTAATACCTGT
CCGTCCATTCATTTGAGATTCACCATTCCCGTCCTACTCCCCACAAATCATACTACCCCCGTTCGCTGTCCCCCTCCACATTCAATCACTCGAACCATGTCACCTTCATCATTTACTACTTTTACTACCCTGTTCTCTCATCCTTTTCTATACCCACGCTTTTGTGCCTGGACGTCAGTTTTGCATCGTTATGCTGACTTCCCAATAGCACTTCAGCTGAATGACTGTGCTTTTCACCGTCAACCCTACCATCCGTACTCACTCGCCCACACCCGAGACCACACGTTCCACCCGCTCCATG
+
CC@A-+,,CE<<@,C,,,;-;,66,C@=6C,6C+8,C,,;CFE6,,,,,CC,<,,6@;,66,,,,+8,,,,:,+8,6,,,,6@E6,,,6,C,CD8>8:,,,,5,5:,A@,,9A,9,,,,:,,A<?5,,94E,B<,,,94<E,=,,94@,C@,;,A,4@++6+,44,,,+6+,,+6A++63+71,+,6++,+,,7,,,6,+7+011;*:+++++3,+1+)3**+010*03+*4+3/+=@4)/4*9*:)6/9F?(*)/)026*0*.((.(/,(((,.((80(()(0-7,,.))((2())4*))
@M03152:184:000000000-AWYW1:1:2106:16207:16232 2:N:0:GCGATCTAATACCTGT
CCCAACTATCCCTATTAATCATTACGGCGACTCTAGAAACCAACAAAATAGAACCGCGCGTCCTATTTTATTATTCCATGCTAATGTATTCAGGCATAGGCCTGCTTTGAACACTCTAATTTTCTCAAGGTAAAGGTCCTGGTTCCCCGACGCACACCAACAAAGGGCACGCCGGCTCACCAAGAGGTAAGGCCCGCCCAGACAGTACGTGCCGTTAGGCAGACCGCCCGGCCAGCCCCGAAATTAAACTACGAGCTTCGATCGGAAGAGCGCAGGGTGGGGAAAGAAACGGCAGGCTAAG
+
CCCCCGFGGGGGGGGGGGGFGGGGCGGGGGGGFFGGGGGGGGGGGGGGGGGGGGGGDGGGGGGGGGGGGGGGDFGGGGFFDDGGGGGGGFGGGGGGGFGGGGGDGGGGGFGGFFGGGFCFGGGF<FCFDEEFFGGGGGCEFCFGGFEGCGGGGDGGGGGCCFGGGGGGGDDEFGDG579EFG>8CG:?EFFGCCEGGCCBFG4>8A8+:;D39DEE>5(/*1A@<(3:>>;@E<:*0(1,.45.**)/)21)(1.3:3)((),4,3?6:0(-(((((.(-45()().,3(-,(1())(*,)
@M03152:184:000000000-AWYW1:1:2106:22608:16279 2:N:0:GCGATCTAATACCTGT
CCCAACTATCCCTATTAATCATTACTTTGGTCCTTAAAACCAACAAAATAGAACCAAAGTCCTATTCTATTATTCCATGCTAATGTATTCAAGCAAAATGTGCGCCTGCCTTAAACACTCTAATTTCTCCACAGTAAAAGTCCTAGAGTCCATAGTACAACCCGAAAGTCATACTAGGCCTCTAGAAAAAAAGACTACCCAACTACTAGTCCTACCTATAAAAAGGTAGACCAATAATGGTTAGTCCGAAATTAAACTACGAGCTTAGATCGGAAGAGCGTGGTGTAGGGAAAGAACAGGG
+
CCCCCGGGGGGGGGGGGGGGGGGGGGGGGGGGGGGGGGGGGGGGGGGGGGGGGGGGGGGGGGGGGGGGGGGGGGGGGGGGGGGGGGGGGGGGGGGFGGGGGGGGGGGGGGGGGGGGGGGGGGGGGGGGGGGGGGGGGGGGGGGGGGGGGGGGGGGGGGGFGGGG>EGGGGGGGGGGGFFGGGGGGGDGGGGECGGFF?FDFGGFGFFGGF++?DDFFFFFFFFEA9:BAFFFFGFGF;D*?5BD9=EBAGFBC*BE4EEED>==28;34*95(676;F@9;)35154>A?@DF:@;43>((
@M03152:184:000000000-AWYW1:1:2106:18391:16326 2:N:0:GCGATCTAATACCTGT
CCCAACTATCCCTATTAATCATTACGTCGATCTTAGAAACCAACGAAATAAGATCAAACGTCCTATTTCATTATTCCATGCTAATGTATTCAAGCCAAAGCCTGCTTTAAACACTCTAATTTTTTCAAAGTAACAGTCCTGATTCCCCACGACATCAAATTAATGACATCATGCTTCGTCAGAAGGGAGAAACCAATTGTACCAGTGCGTACCGTTGGCACGACCAATAAATTGATCCCGAAATTCAACTACGAGCTTAGATCGGAAGCGCGTCGTGTAGGGAAAGAACAGGAATAGGTAA
+
CCCCCGGGGGGGGGGGGGGGGGGGGGGGCGGGFGGGGGGGGGGGGGGGGGGGG9FFFGGGCFGEGGGGGGGGGGGGGFGGGGGGGGGGGGGGGGGGGGGGGFEGGEGGGGGGGGGGGGGGGGGGGGGFGGGGGGFGF9EFGGGGGGGFECEGGGGGGGGGGGDGFFFFGGFFGCGGFGGGD@FGGGGGGGGGGFFGGGGFGGFEFFDD7?CD9CGEFFFFFFDA8AFFFFCF9F;@+>CDE@?786@F:GFBDG>>>FE<;9)437;1((3:20((-)(62).<1)48(,,,(2)**)*))
@M03152:184:000000000-AWYW1:1:2106:16085:16354 2:N:0:GCGATCTAATACCTGT
CCCAACTATCCCTATTAATCATTACGTCGATCCTAGAAACCAACAAAATAGGGTCAAACGTCCTATTTCATTATTCCATGCTAATGTATTCAAGCGCGAGCCTGCTTTAAACACTCTAATTTTTTCAAAGTAACAGTCCTGATTCCCCGCCACACCAACTGAATGGCATGATGGTTCTTCAGAAGGTAGGAACCAGTGACACCAGTGCATACCGAAGGCACGACCAGCGTACTGATCCCGAAATTAAACTACGAGCCTAGATCGGAAGAGCGTCGTGTAGGGAAAGAAGAGGCCTGATGAG
+
CCCCCGFGGG8EGGGFGGGFDGGFCFGGFEEGEGFFGGFEFGFEF@FGGGGFCGGGGGGGC8CFGGGGGDGGCFGFGGDFGGGFGGGGGGCDGGGE@EGGC>FDGFFGGGFEGFGGGFGGGGGFCEE?EAFGGDFGFGGFGGEEEAF8CEGGGFGECFGGGFDEGFFGGCF:=?FGGG9@FGG,6>DAEGGGGGGGFGGFGFD>CFA7CFFG5DCBEEF6@2@A95:A)69BFCCFF48(?9:8C*9:@:/.35D9)(/636<(27242,(4,4>117892).><:?<(..((*))))*.)
@M03152:184:000000000-AWYW1:1:2106:21066:16493 2:N:0:GCGATCTAATACCTGT
CCCAACTATCCCTATTAATCATTACATCGATCCTAGAAACCAACAAAATAGAATGCGATGTCCTATTTCATTATTCCATGCTAATGTATTCAAGCGTTAGCCTGCTTTAAACACTCTAATTTTTTCAAGGTAACAGTCCTAATTCCCCACAACACCAAATAAATGACATTATGGTTCCTTAGAAGGTGAGAACCAATATGACCAGTACATACCAACGGCATGACCAACCAATTGATCCCGAAATTAAACTACGAGCTTAGATCGGAAGAGCGTCGTGTAGGGAAAGAAAGGGCAGGCGTAA
+
CCCCCGGGGGGGGGGGGGGGGGGGGGGGEGGGGFGGGGGGGGGGGGGGGGGGGGGGGGCCCFGGGGGGGGGGGGGGGGGGGGGGFGGGGGGGFGGGFGEGGFFFGGGGGGGGGGGGGGGGGGGGGGDFGGGGGGGGGFGGGGGG,FFGDCGGGG7EGGFGFGGGFGGGGDF=A?FGG8DDDFGFFF@?E?FG,DEFFG,2=?+:DFFGF+?+?82:?>)<*=F5=58*3*1;BCC@AEGF95?BF89AEFF3@C*6>(0*8**8(05(0(6;:(6(,;,;7)/;185334/(-/,))(*((
@M03152:184:000000000-AWYW1:1:2106:16879:16553 2:N:0:GCGATCTAATACCTGT
CCCAACTATCCCTATTAATCATTACATCGATCCTAGAAACCAACAAAATAGAATGCGATGTCCTATTTCATTATTCCATGCTAATGTATTCAAGCGTTAGCCTGCTTTAAACACTCTAATTTTTTCAAGGTAACAGTCCTAATTCCCCACAACATCAACTGAATGACATCATGGTTCCTTAGAAGGTGAGAACCAATGTGACCATTACATACCAACGGCATGACCGATCCATTGATCCCGAAATTCAAATCCGAGCTTAGATCGGAAGAGCGTCGGGGAGGGAAAGAACAGGTATGTGTAA
+
CCCCCGGGGGGGGGGGGGGGGGGGGGGGGGGGGGGGGGGGEGGGGGFGGGGGGGFGGGGGFGGGGGGGGGGGGGGGGGGGGGGGFGGGGGGGGFEFGGGGGCCFF8FGGGGGGGGGGCGGGAFFFFGFFGGGCFGGGGGGGCEGGGGGGGEGGGGFGD,=@EFFGCFGGFFG;8?FGDGGGGFFCDGEFFGGGGGGGGGFGGC8,=DFG?FGDGF>5@=?ECFE<==?DF@CEGF71:*<BB>)9+::*=*)/75>)617><C(5176(,321;(((),-0),535(234(()+))1.;<)
@M03152:184:000000000-AWYW1:1:2106:22511:16642 2:N:0:GCGATCTAATACCTGT
CCCAACTATCCCTATTAATCATTACGGTGATCCTAGAAACCAACAAAATAGAACCATGCCGTCCTATTCTATTATTCCATGCTAATGTATTCGAGCATAATGCCTGCTTTAAACACTCTAATTTTTTCAAGGTAAAGGTCCTGGTTCCACAAGACATCCAACTAAGGACATCGAGCTTCTCCAGAAGGTGAGAAATCAACAGCGACAGTTCATACCCCTTAAGGCACGACCATCGAGTCAATCCCGAAATTCAACTACGAGCTTAGATCGGAAGAGCGTCGGGTAGGGAAAGAAACGTAAA
+
C@CCCGGFGGGGGGGGGGGGGGGGGGGGFGFGGGGGGGGGGGGGGGFFGGGGGGFFGGG@:FGGGGGDGGGGGGGGGGGGFGFGDGGFCEFGFGGGGGGGGGFGGFGGGGGGGGGGGGGGGFGGGGGGFCFGGGGCECGGGGG@FGGGFF,>EFGGGGGGGGGGDFFFDFGGD??DCE=EFGGGGDGFFEF8DFFGGGGFGGGA89*0=CDCFC<AAFFFA<A@9CB5:?9D**-;?7C>+*B4A?@B@FF4EGFF6356270=<3C?C<<(63;((.6;0)()-5,21(31:6:?3(*((
@M03152:184:000000000-AWYW1:1:2106:16466:16709 2:N:0:GCGATCTAATACCTGT
CCCAACTATCCCTATTAATCATTACGGCGACTCTAGAAACCAACAAAATAGAACCGCGCGTCCTATTTTATTATTCCATGCTAATGTATTCAGGCATAGGCCTGCTTTGAACACTCTAATTTTCTCAAGGTAAAGGTCCTGGTTCCCCGACGCACACCAACAAAGGGCACGCCGGCTCACCAAGAGGTAAGGCCCGCCCAGACAGTACGTGCCGTTAGGCAGACCGCCCGGCCAGGCCCGAAATTCAACTACGAGCTTAGATCGGAAGAGCGTCGTGGAGGGAAAGAAAAGGAAGGGAGAG
+
CCCCCGGGGGGGGGGGGGGGGGGGGGGGGGGGGGGGGGGGGGGGGGGGGGGGGGGGGGGGGGGGGGGGGGGGGGGGGGGGGGGGGGGGGGGGGGGGGGGGGGGGGGGGEGGGGGGGGGGGGGGFGGGGGGGGGGGGGGGGGGGGGGGGGGGGGGGGGGGGGGGGGGGGGGGGGGGGDGGGGFGGGGGFGGGGGGGGGGGEGGGB?BFGGAFFCDG:DDDFFDFF?FFFBBFFFGFFF0C9B9B6F?BBA=))4*79334,65:2:6?FF??>9:9(4)-23;:F().8(..((*.))(*((
@M03152:184:000000000-AWYW1:1:2106:8201:16718 2:N:0:GCGATCTAATACCTGT
CCCAACTATCCCTATTAATCATTACGTCGATCCTAGAAACCAACAAAATAGAACCGCACGTCCTATTTTATTATGCCATGCTAATGTATTCGGGCAAAGGCCTGCTTTGAACACTCTAATTTTCTCAAGGTAAAAGTCCTGGTTCCCCGACACACCCAGTGAAGGGCATGCCGGCTCACCAAGAGGTAGAACCCGGCCAAGCAGTACGTACCGTGAAGGCAGACCACCCAACCAGGTTCGAAATTCAACTACGAGCTTAGATCGGAAGAGCGTCGTGGAGGGAAAGAAAAGGTATGTGTAG
+
CCCCCGGGGGGGGGGGGGGGGGGGGGGGEEGGGGGGGGGGGGGGGGGGGGGGGGGGGGGGGGGGGGGGGGGGGGGGGGGGFGGGGGGGGGGGGGGGGFGGGGGGGEGGGGGGGGGGGGGGGGGGGGGFGGGGGGGGGGGGGGDEGGFGGGGGGGGGGGGFGGGFFEGGGGG8ECGEGGGGGC?DFGC<DGGGGGGGGD>AFGGFGFFGFFFGGGGFFF@AF?F2(59?BFDADD;8))04FF)86@?6;>FEDG>;E?-4<)<60(1((4<1,8(,,)((4),.(.(.(,24)<)9*.*))
@M03152:184:000000000-AWYW1:1:2106:10336:16760 2:N:0:GCGATCTAATACCTGT
CCCAACATCCCTATTAATCATTACATCGATCCTAGAAACCAACAAAATAGAATGCGATGTCCTATTTCATTATTCCATGCTAATGTATTCAAGCGTTAGCCTGCTTTAAACACTCTAATTTTTTCAAGGTAACAGTCCTAATTCCCCAAAACATCAAATTAATGACATTATGGTTCCTTAGAAGGTGAGAACCAATATGGCCAGTACATACCAATGGCATGACCAATCAATTGATCCCGAAATTCAACTACGAGCTTAGATCGGAAGAGCGTCGTGTAGGGAAAGAAAAGGAATGTATAGA
+
CCCCCGGGGGGGGGGGGGGGGFGGGGGGGGGGGGGGGGGGFGGGGGGGGGGGGGGGFGGGGGGGGGGGGGGGGGGGGGGGFGGGGGGGGGGGFGGGGGGGGGGFGFGFFGGGGFGGGGGGGGGGGGGGGGCCFFGGGFGGGGGGGGGGEFGGGGGGGGGCEGGGGFFEGGGFGFGGGGGGGGGGGGGGGGGGDFGGGGA?88DFGFFGGFGGGCEFFFDFDEFD85@FFFEC*=CFA@DDD@*;B@EF5?F52;>BFE3AEEFF9@@3@=(((03((.93;;;46F@((((((0/++)3.)
@M03152:184:000000000-AWYW1:1:2106:13876:16859 2:N:0:GCGATCTAATACCTGT
CCCAACTATCCCTATTAATCATTACGTCAGCCTTAGAAACCAACAAAATAAGACCGAAGTCGTATTCCATTATCCCATGCTGTAATCTTCATAGCAAGTTACGCCTGCTTTTAGCGCGCGAATTTTTTCAAAGTAAAAGATTGGAAGCGGACATCCCAACCCGTGAAGGAAGAGAGCCATTATCCAAAGATAGGAAGCGGAAATCGAGCCACGCCGTTGAGACGGACTTTGACTTCCACGTTCCGAAATTCAACTACGAGCTTCGATCGGAAGAGCGTCGTGTAGGGAAAGAACATGAAAT
+
CCCCCGGGGGGGGGGGGGGGGGGGGGGGGGGGGGGGGGGGGGGGGGGGGGGGGGGGGGGGGGGFGGGGGGGGGGGGGGGGGGGGGGGGGGGGGGGGGGGGGGGGGGGGGGG,FEFGGCGGCFGGGGGGGGGGCGGGGFGGGGGGGGGGGDGGGGGGGFGDEGCECGFGFFFGGFFEGFGGGGGFGGFGGGGGG?CGGGGFGDGEC;AGG46CGDEBEFFF46A1<D@EFFFF@GC:FCFFF:FFFF?D?GFFFG40<??FFF2),3541(4?1(,21>:1(.(74=(.:?,8?=1*9)*-)
@M03152:184:000000000-AWYW1:1:2106:20983:16961 2:N:0:GCGATCTAATACCTGT
CCCAACTATCCCTATTAATCATTACGTCGATCCTAGAGACCAACAAAATAGAATCAAACGTCCTATTTCATTATTCCATGCTAATGTATTCAAGCGTATGCCTGCTTTAAACACTCTAATTTTTTCAAAGTAACAGTCCTGATTCCCCAAGACACCAAATTAATGACATCAAGGTTCTTCAGAAGGGAGAAACCAATAATACCAGTACGTACCGAGGCACGACCAACAAATTGGTCCCGAAATTCAACTACGAGCTTAGATCGGAAGAGCGTCGTGTAGGGAAAGAACAGGTATGTGTAGA
+
CCCCCGGGGGGGGGGGGGGGGGGGGGGGGGGGGGGGGGGGGGGGGGGGGGGGGGGGGGGGGGGGGGGGGGGGGGGGGGGGGGGGGGGGGGGGGGGGGGGGGGGGGGGGGGGGGGGGGGGGGGGGGGGGGGGGGGGGGGGGGGGGGGGGGGGGGGGGGGGGGGGGFGGGGGGGGEFFFGFGGGGGGGGGGGGGGGGGGGGFGGGEGFFGDFGFDDGFFFFFFA?BACFFFFFFFF9D*77AF>FF6CEFEGF2@?B3A<3CC?76@<>@;@@;FF>FF4<B:FB56FB04:845+469)0))
@M03152:184:000000000-AWYW1:1:2106:5302:16969 2:N:0:GCGATCTAATACCTGT
CCCAACTATCCCTATTAATCATTACGTCGATCTTAGAAACCAACAAAATAAGATCAAACGTCCTATTTCATTATTCCATGCTAATGTATTCAAGCCAAAGCCTGCTTTAAACACTCTAATTTTTTCAAAGTAACAGTCCTGATTCCCCACGACATCAAATTAATGACATCATGCTTCGTCAGAAGGGAGAAACCAATTGTACCAGTGCGTACCGTTGGCACGACCAATAAATTGATCCCGAAATTCAACTACGAGCTTAGATCGGAAGAGCGTCGTGTAGGGAAAGAAAAGGTATGTGTAG
+
CCCCCGGGGGGGGGGGGGGGGGGGGGGGGGGGGGGGGGGGGFGGGGGGGGGGGGGGGGGGCFGDGGGFGGGGGGGGGGGGGGGFGGGFFGGGGGGGGGGFGGGGG@FGGBFGGGGGGGGGGGGGGGGGG<FG9@FFGGGGFDGGGGGGGGGDGGGGGGGEGFDGAAFGGGGGGGGGGEGGG>FGGF7B6>CFG?FGGGFFGGD;6<6?C?DCDDEFB?5*;>BA@=);A>6B>CCFFF449>?BF6<F4FFF=D6@F@E3CC?;7;1(3(6(((.,(23:A82).)(.((.(.+4;*)*-)
@M03152:184:000000000-AWYW1:1:2106:5730:17008 2:N:0:GCGATCTAATACCTGT
CCCAACTATCCCTATTAATCATTACGTCGATCCTAGAAACCAGCAAAATAGAATCAAACGTCCTATTTCGTTATTCCATGCTAATGTATTCAAGCGTGAGCCTGCTTTAAACACTCTAATTTTTTCAAAGTAACAGTCCTGATTCCCCATGACACCAAATTAATGACATCGTGGTTCGTCAGAAGGTAGGAATCAATAATACCAGTACGTACAATAGCACGACCAATAAATTGATCCGAAATTAAACTACGAGCTTAGATCGGAAGAGCGTCGTGGAGGGAAAGAACAGTGATGTGGAGAA
+
CCCCCGGGGGGGGGGGGGGGGGGGGGGGGGGGGGGGGGGGGGGGGGGGGGGGGGGGFGGGGGGGGGGGGGGGGGGGGGGGGGGGGGGGGGGGGGGGGGGGGGGGGFFGGGGGGGGGGGGGGCGGGGGGG9EFFGGGGGGGGGGGGGGCFGFGGGGGGGGGDGGGGGGFGFD@FGGGFGGGGGGGCFGGGGGFDDGGGD8=FD+:@<FFDFGGGGGFF?EF>ABAAFBFFFFFFF5CC9*9B=A*=F*=A*8@@D>@F3CC*9=7D@;@39>?060(/513-7(7(70:()).)3-6*55>(
@M03152:184:000000000-AWYW1:1:2106:6636:17053 2:N:0:GCGATCTAATACCTGT
CCCAACTATCCCTATTAATCATTACGGCGACTCTAGAAACCAACAAAATAGAACCGCGCGTCCTATTTTATTATTCCATGCTAATGTATTCAGGCATAGGCCTGCTTTGAACACTCTAATTTTCTCAAGGTAAAGGTCCTGGTTCCCCGACGCGCACCAACAAAGGGCACGCCGGCTCACCAAGGGGTAAGGCCCGCCCAGACAGTACGTGCCGTTAGGCAGACCGCCCGGCCAGGCCCGAAATTCAACTACGAGCTTAGATCGGAAGAGCGTCGGTAAGGGAAAGAACAGGTATGTGTAA
+
CCCCCGGGGGGGGGGGGGGGGGGGGGGGFGGGGGGGGGGGGGGGGGGGGGGGGGGGGGGGGGGGGGGGGGGGFGGGGGGGGGGGGGGGGEFGFFGGGGGGGGGGGGGGGGGGGGGGFGFGGGGGGGGGFGGFFFG9EGFGGG8FGGGGGGGCEGGGGGGGGGGGGDEEGGGGGGGDDCCGGFFGGGGEECGCEFDEGGGFGGFDGFFFCFDGGDGDFD(=F;:@FFF>EBBFD5:FFBGFF08477:4::9>?D39B:))62-:3<B91::;3663(),.)78).)41(,22)<))1-2))
@M03152:184:000000000-AWYW1:1:2106:12795:17060 2:N:0:GCGATCTAATACCTGT
CCCAACTATCCCTATTAATCATTACGTCAATCCTAGAAACCAACAAAATAAGATCAACGTCCTATTTCATTATTCCATGCTAATGTATTCAAGCGTGAGCCTGCTTTAAACACTCTAATTTTTTCAAAGTAACAGTCCTGATTTCCCGCCACACCAAGTGAATGGCATGTCGGTTCGTCAGAAGGAAGGAACCAGTGACACCAGTGCATACCGAAGGCACGACCACCGTACTGATCCCGAAATTCAACTACGAGCTTAGATCGGAAGAGAGTCGTGTAGGGAAAGAACAGCTAAGAGTAAA
+
CCCCCGGGGGGGGFGGGGGGGGGGGFGG;BFGGGGGGGGGGGGGGGFGGGC<FCFGGGGFGGGGGGE@FGGGGGGGGGGGGGGFGFGGGGGGGG@F7CGGGGGGGGGGGGGGGGGGGAFGGGGGGGGGGGGA,CDFGGGF;EFFGGGGEECCGGB+>DD,EFCF8DFD?+?@@=DEG=CEDAFFC,,,@=8FG?==9A,=8??5FAFDF7DF70+*3?8*9=?>B)/***)::7*=@B55B2?EFFFFFGF21981637>)<(2(,638(6433(-4)))34(7?F:(.(())+,**)*)-
@M03152:184:000000000-AWYW1:1:2106:16813:17079 2:N:0:GCGATCTAATACCTGT
CCCAACTATCCCTATTAATCATTACGGCGACTCTAGAAACCAACAAAATAGAACCGCGCGTCCTATTTTATTATTCCATGCTAATGTATTCAGGCATAGGCCTGCTTTGAACACTCTAATTTTCTCAAGGTAAAGGTCCTGGTTCCCCGACGCGCACCAACAAAGGGCACGCCGGCTCACCAAGAGGTAAGGCCCGCCCAGACAGTACGTGCCGTTAGGCAGACCGCCCGGCCAGGCCCGAACTTCAACTACGAGCTTAGATCGGAAGAGCGTCGGGTAGGGAAAGAACAGGCATGGTGAA
+
CCCCCGGGGGGGGGGGGGGGGGGGGGGGGGGGGGGGGGGGGGGGGGGGGGGGGGGGGGGGEGGGGGGGGGGGGGGGGGGGGGGGGGGGGGGGGGGGGGGGGGGGGGGGFGGGGFGGG9FGGGGGGGGGGGGAFGGGGGGGGGGGGGGGGGD6CEGGGGGGGGGGGGGGGGGGGGGGGGGGGGFC*>FFGGGGGCGGGGGFGGGFFF6>DFFCGGE)=3=FFFFFDBBBDEBFB3893<DF:9)(9=ABFC:?<3>>B04<24<:22(24:B>6?>(3<(4<>7:,837?1<((/.>))*))
@M03152:184:000000000-AWYW1:1:2106:9671:17089 2:N:0:GCGATCTAATACCTGT
CCCAACTATCCCTATTAATCATTACGTCGATCCTAGAAACCAACAAAATAGAATCAAACGTCCTATTTCGTTATTCCATGCTAATGTATTCAAGCGTGAGCCTGCTTTAAACACTCTAATTTTTTCAAAGTAACAGTCCTGATTCCCCAAGACACCAAGTTAATGACATCATGGTTCGTCAGAAGGTAGAAATCAATAATACTAGTACGTACAATAGCACGACCAATAAATTGATCCCGAAATTCAACTACGAGCTTAGATCGGAAGAGCGTCGTGTAGGGAAAGAACAGATATGTGTAGA
+
CCCCCGGGGGGGGGGGGGGGGGGGGGGGGGGGGGGGGGGGGGGGGGGGGGGGGGGGGGGGGGGGGGFGGGGGGGGFGGGGGGGGGGGGGGGGGGGGGGGGGGGGGGGCFGGGGFGGGGGGGGGGGGGGGFGGGFGGGGGGGGGFGGGGCEF=FGGGGGGBFGGGGGGGG?FGGCFDGGGG=EGFFFGGFGGGGGGGGGFFGGGF9DFFCFGFDC@CFFFFFFFFFFFFFFA++2*?B@C9BA66BFEB7CFFFG42)45=8EB@@F9;181.81322FE@(.6;?F@:?B()6+-11)24)
@M03152:184:000000000-AWYW1:1:2106:26275:17136 2:N:0:GCGATCTAATACCTGT
CCCAACTATCCCTATTAATCATTACGTCAATCCTAGAAACCAACAAAATAAGATCAACGTCCTATTTCATTATTCCATGCTAATGTGTTCAAGCGTGAGCCTGCTTTAAACACTCTAATTTTTTCAAAGTAACAGTCCTGATTTCCCGCCACACCAAGTGAATGGCATGACGGTTCGTCAGAAGGGAGGAACCAGTGACACCAGTGCATACCGAAGGCACGACCAGCGTACTGATCCCGAAATTCAACTACGAGCTTAGATCGGAAGAGCGTCGTGTAGGGAAAGAAACAGTATTGTAAGA
+
CCCCCGGGGGGGGGGGGGGGGGGGGGGGGGGGGGGGGGGGGGGGGGGGGGGGGGGGGGGGGGGFGGGGGGGGGGGGDGGGGGGGGGGFFGGGGGGGEGGGGGGGCFCGFFGGGGGGGGGGGGGGGGGFFFGGGGGGFGGGGGGGFGG7E8>EFGEGFGGGGEC8FGGF6=8=EEGGDEGFG8D8D@FGGGGGGGGGGCGFGFGDGFFGG7ADDDG>59@FFFFBBFFFEDBFFGFF=:D9B@FFFFEF57F;7556A<@E<)/82;>;1(-,,2(,.82<1)2.()4:((,..3)/1)*.)
@M03152:184:000000000-AWYW1:1:2106:9901:17172 2:N:0:GCGATCTAATACCTGT
CCCCACTATCCCTATTAATCATTACGTCGATCCTAGAAACCAACAAAATAGAATCATACGTCCTTTTTCGTTATTCCATGCTAATGTATTCAAGCGTGAGCCTGTTTTAATCGCTCTAGTTTTTTCCAAGCAACAGTCCTGATTCCCCATGACACCCAATCAATGACATCTTAGTTCTACTGAAAGTAGAGATCAATAATATCGTTACCTACAATCGCACGACTAATAAATTGATCCAGAAATTCACCTACGAGCTACGATCCGAACACTGCCTTCTAGCGAAGAACATGGAATATAAGTC
+
@8C--@6E66CF<6EF@F9@@C,C@<;@+7768,6C9FC,C6:FG8@C,6,,,,C6,C,,6C,C,6,6CFC<,,,CF@<FG9,C99,6,,@F,,CC@@C:F@=F,,,A??,A,:A,=,,5,,CF:,,,C,+A444,,,9E@FG9E,9=,,@,9,EF+894,667,,=DFG+,,,+,6,+36,3,+7>;8=,,362,,2,4@+=),*5?=+2=72@*5*:B5=5)0*04B=*+++028**.*)=9BF6479A)5*:2**-(0/-5(((.()7)//4))19).),)(0(()((),3)**)*..
@M03152:184:000000000-AWYW1:1:2106:16673:17174 2:N:0:GCGATCTAATACCTGT
CCCAACTATCCCTATTAATCATTACGTCGATCTTAGAAACCAACGAAATAAGATCAAACGTCCTATTTCATTATTCCATGCTAATGTATTCAAGCCAAAGCCTGCTTTAAACACTCTAATTTTTTCAAAGTAACAGTCCTGATTCCCCACGACATCAAATTAATGACATCATGCTTCGTCAGAAGGGAGAAACCAATTGTATCAGTGCGTACCGTTGGCACGACCAATAAATTGATCCCGAAATTCAACTACGAGCTTAGATCGGAAGAGCGTCGTGTAGGGAAAGAAAAGGTAGGAGAAT
+
CCCCCGFGGGFGGGGGCFGCEGGGGGGGGGEGFDCFGGGGGGGGGCEEGGGGGGGFCFEFCFG@FEG<FGGGGGGFFGFGGC<EFAFEGGGGGGFGGGFDBFDFGGGGFEG<FGFGGFGGGDGGGFGGGGGG?<FFFF8DGGDG9F>DGG+CGGGGGGFFGGFD8EFGFGGFFGFD8EFEGGGD?C@GGG8FFGGFFF?FFCFEFD7+@?DC?DFEEF9AA8BA8@>FF4AFF7ECF=>=59)(B=5>4>FE?GF=BEE<CCE;@?6(((,33;1(,).6)7:F(),,(,,,4+.)1(*.)
@M03152:184:000000000-AWYW1:1:2106:28893:17215 2:N:0:GCGATCTAATACCTGT
CCCAACTATCCCTATTAATCATTACGTCAATCCTAGAAACCAACAAAATAAGATCAACGTCCTATTTCATTATTCCATGCTAATGTATTCAAGCGTGAGCCTGCTTTAAACACTCTAATTTTTTCAAAGTAACAGTCCTGATTTCCCGCCACACCAAGTGAATGGCATGACGGTTCGTCAGAAGGGAGGAACCAGCGACACCAGTGCATACCGAAGGCACGAACAGCGTACTGATCCCGAAATTCAACTACGAGCTTAGATAGGAAGAGTGTAGGGGAGGGAAAGAACAGGTAGGTGATGA
+
CCCCCGGGGGGGGGGGGGGFGGGGGGGGGGGGGGGGGGGGGGGGGGGGGGGGGFGGGAFFGGGGGGA@CFGGGGGGGGGGGGGGGGGGGGGGGGGGEEGGGGGGFGGGGGGGGGGGGGGGGGGGGGAFGGGFCFGGGGGG9EDEGGGG7CEDFGGGG,EDGGGG8DFE=F6EGGGGG3CFGGGGFCFGGE8DDGE8=C3:4?FCGF>@FF9CD7*0:*)*/)97@@DDB>5/:FE7+741=2;C6CE6)0),62)3)).93))6@33.,)-.).)(-)-7;)(03<::74())+(0/)*))
@M03152:184:000000000-AWYW1:1:2106:10491:17312 2:N:0:GCGATCTAATACCTGT
CCCAACTATCCCTATTAATCATTACATCAGCCTTAGAAACCAACAAAATAAGACCAACGTCATATTCTATTATCCCATGCTGTAATATTCAATGGCAAGGTTACGCCTGCTTTGAACACTCTAATTTTTTCAAAGTAAATGATTGGAAGCGGTTGCCCACTATCCAAACGTAGGAAGCCCAGACCCAGCCACGCCACAAGGACGAGCTTTGGCCTGAATGCCCCCGAAATTCAACTACGAGCTTAGATCGGAAGAGAGTCGTGTAGGGAAAGAAAAGGTAGGTATCGAATAGGGGTGAGGG
+
CCCCCGGGGGGGGGGGGGGGGFGGGGGGCEFGGGGGGGGGGGGGGGGGGGGGGGGGGGGGGGGGGGGGGGGGGGGGGGGGGGGGGGGGGGGGGGFGGGGGGGGGEFGGGGGGGGGGGGGFGGGGGGGGGGGGGGGGGGGGGGGGGGGGGFGGGGGFFFDEFGGGGGFFGGGGG6DGGDFCDDGFGGGGGGGGGGGGGDGFFGCBGEEGGFFGCCF5AFFF6@F227A>E4CFFGEFF=D@>(:68=CFFGFFFD;@)66)6,:7@<AD@D((3((.5)).)).*)*((()(.)*-.5(*,(
@M03152:184:000000000-AWYW1:1:2106:6903:17335 2:N:0:GCGATCTAATACCTGT
CCCAACTATCCCTATTAATCATTACGTCGGTCCTAGAAACCAACAAAATAGAATCAAACGTCCTATTTCATTATTCCATGCTAATGTATTCAAGCGTATGCCTGCTTTAAACACTCTAATTTTTTCAAAGTAACAGTCCTGATTCCCCAAGACACCAAATTAATGACATCAAGGTTCTTCAGAAGGGAGAAACCAATAATACCAGTACGTACAGAGGCACGACCAACAAATTGGTCCCGAAATTCAACTACGAGCTTAGATCGGAAGAGCGTCGTGTAGGGAAAGAACAGGTATGTGTAGA
+
CCCCCGGGGGGGGFGGGGGGGGGGGGGGFGGGGGGGGGGGGGGGGGGGGGFGGGGGFGGGGGGGGGGGGGGGGGGGGGGGGGGGGGGFGGGGGGGGGGGGGG<FGGGGGFGGGCGGGGGGGGGGGGGGGGGGGFGFGGFGGGFG9FFGGGGGGGGGGGGGGGGGGDGGGGGF,@FGGGGGGGGCGGEFEEGGGGGFGGGFEF?EDFFGDFGG+;FFFAFF5AE=BFFFFFFA8*::AB?@?AAEFF?FFFA@DGF@F409>CD;;0981@>0;;1:3);EFFBF(58(.(()6+49/)*)-
@M03152:184:000000000-AWYW1:1:2106:5477:17343 2:N:0:GCGATCTAATACCTGT
CCCAACTATCCCTATTAATCATTACGTCAATCTTAGAAACCAACGAAATAAGATCAAACGTCCTATTTCATTATTCCATGCTAATGTATTCAAGCCAAAGCCTGCTTTAAACACTCTAATTTTTTCAAAGTAACAGTCCTGATTCCACACGACATCAAGTTAATGACATCACGCTTCGTCGGAAGGGAGGAACCAATTGTACCGGTGCGTACCGTTGGCACGACCAATAAATTGATCCCGAAATTCAACTACGAGCTTAGATCGGAAGAGCGTCGTGTAGGGAAAGAACGGGGAGTGGTGA
+
CCCCCGGGGGGGGGGGGGGGGGGGGGGGGGGGFGGGGGGGGGGGGGGGGGGGGGGGGGGGFFGGGGGGGGGGGGGGGGGGGGGGGGFCFGGFGGGGGGGGGGGCGFFGGFFGGFGGGGGGGGGGGGGGGGGGGGGGGGGGGGGGGFAFFGGGGDEEEEF@BDDFFGGFGGGGG8DE6>DECG>EGEBEGCEFFFFGGGF9EC98:@>CDBDGGGF>*9@FFFEFF>B9A4>B=FE=4*256=A=A6?CCDA),<>634;EC?<@DFF(//32-(,((...53()().3,(((-*,))-*()
@M03152:184:000000000-AWYW1:1:2106:14929:17371 2:N:0:GCGATCTAATACCTGT
CCCAACTATCCCTATTAATCATTACGTCGATCTTAGAAACCAACGAAATAAGATCAAACGTCCTATTTCATTATTCCATGCTAATGTATTCAAGCCAAAGCCTGCTTTAAACACTCTAATTTTTTCAAAGTAACAGTCCTGATTCCCCACGACATCAAATTAATGACATCATGCTTCGTCAGAAGGGAGAAACCAATTGTACCAGTGCGTACCGTTGGCACGACCAAGAAATTGAACCCGAAATTCAACTACGAACCTAAATCGGACGCGCGTCGACAAGGACAAGAAAAGGTAGGTGTAA
+
CC<@CFAFGGG,C6CFGGGGFCFFGGGG++6CFEF<,;CC<EFBCCFGGFFF<C@F,EFGCCCFAFFFG9FD<EFFFFGG8FGGGEFFFGGFCBCGGGGA@FCCEFFFGGFGE=ECDGGGFGGGCF<FA?<<F??FGFG,>E=C:F,A>@C8E7+@>EEADFFDAEFGGGGG8ADFDEGDGGF98?8:=CFFDE=6=7,?=9?E?00==@C67?+0:5@>5=>>)))*3*-8::*+//99?5?-1:*88CA@>D)()/()/)//(6,((,-,3(((()((,)().)((.(((4<))14:--
@M03152:184:000000000-AWYW1:1:2106:20950:17624 2:N:0:GCGATCTAATACCTGT
CCCAACTATCCCTATTAATCATTACGGCGATTCTAGAAACCAACAAAATAGAACCACACGTCCTATTTTATTATTCCATGCTAATGTATTCAGGCATAGGCCTGCTTTGAACACTCTAATTTTCTCAAGGTAAAAGTCCTGGTTCCCCGACGCACACCAATAAAGGGCACGCCGGCTCACCAAGAGGTAAGACCCAGCCAGACAGTACACGCCGTTAAGCGGACCACCCAGCCAGGCCCGAAATTCAACTACGAGCTTAGATCGGAAGAGCGTCGTGTAGGGAAAGAACAGGTAGAGGTAA
+
CCCCCGGGGGGGGGGGGGGGGGGGGGGGGGGGGGGGGGGGGGGGGGGGGGGGGGGGGGGGFGGGGGGGGGGGGGGGGGGGGGGGGGGGGGGGFGGGGGGGGGGGGGGGGGGGGGGGGGGGGGGGFGGGGGFGGGGGGGGGGGGGDGGGGGGGGGGGGGGGGGGGGGGGGGGGGCGGGGGGGGGFGGGGGGGGGGGG5F5CCFGFGFFFGCDCGGE4>FC4;@>;1105>A;)54,7);D6>9E<F=AFDF@B?DD6D04<A<)4<?:00(,4909(15(-<D<><FB:0((.)3)*/(*5)
@M03152:184:000000000-AWYW1:1:2106:15890:17660 2:N:0:GCGATCTAATACCTGT
CCCAACTATCCCTATTAATCATTACGTAGATCCTAGAAACCAACAAAATAGGATCAAACGTCCTATTTCATTATTCCATGCTAATGTATTCAAGCGTTAGCCTGCTTTAAACACTCTAATTTTTTCAAAGTAACAGTTCCGATTTCTTGCGACACCAAATTAATGACATCACGGCTCCTCGGAAAGGAGGAACCAACAAAACCAGTACGTACCGTAGGCACGACCAGCAAATTGATCCCGAAATTCAACTACGAGCTTAGATCGGAAGAGCGTCGTGTAGGGAAAGAACAGGGATGGGGAA
+
CCCCCGGGGGGGGGGGGGGGGGGGGGGGGGGGGGGGGGGGGGGGGGGGGGGGGGGGGGGGGGGGGGGGGGGGGGGGGGGGGGGGGGGGGGGGFGGGGGGGGGGGGFGGGGGGGGGGGGGGGFGGGFGGGGGFGGGGGGGGGGGGGGFGFGDCGGGGGGGGGGGGGEFEGFFDE>DGGEGFDEGCCCFGGE>FFGGFEF:?FG7CCFFGGFCFDG*5*?=964?AA==FFFFFFDC8FCD@E>BBFCEFEFFE@GFFF@<=EFEF?1203/=09(4-4>(.7DFFFFB::?:((1(0)(/((
@M03152:184:000000000-AWYW1:1:2106:23526:17863 2:N:0:GCGATCTAATACCTGT
CCCAACTATCCCTATTAATCATTACGGCGACTCTAGAAACCAACAAAATAGAACCGCGCGTCCTATTTTATTATTCCATGCTAATGTATTCGGGCATAGGCCTGCTTTGAACACTCTAATTTTCTCAAGGTAAAGGTCCTGGTTCCCCGACGCACACCAACGAAGGGCACGCCGGCTCACCAAGAGGTAAGGCCCGCCCAGACAGTACGTGCCGTTAGGCAGACCGCCCGGCCCGGCCCGAAATTCAACTACGAGCTGAGAACGGAAGAGACTCGGGGCGGGAAAGAACAGCTCAGTAGTG
+
CCCCCGGGGGGGGGGGGDGGGGGGGGGGFGGGGGGGGGGGGGGGGGFGGGGGGGGGGGDCCFGGGGGGGGGGFGGGGGFGGGGGGGGGGGGGGGGGGGGGGGGG?FGGGGGGGGGGGG9<FGGFGGGAE@FAFFGGEFFGGGGGGGGGDEGGG3+8D>+,B>?E8@EEFGGGF1CGGGGGGGFEGF7FCFGFFGGGG<8?C**6?6+;CFGFFGC>EF1);<F@D9>F>5(88)(77B36>(.34@)@A:),-7;>5().))42<,(4((((),((-)(,2)4).)((,(4()+)00)2.(
@M03152:184:000000000-AWYW1:1:2106:11319:18003 2:N:0:GCGATCTAATACCTGT
CCCAACTATCCCTATTAATCATTACATCGATCCTAGAAACCAACAAAATAGAATGCGATGTCCTATTTCATTATTCCATGCTAATGTATTCAAGCGTTAGCCTGCTTTAAACACTCTAATTTTTTCAAGGTAACAGTCCTAATTCCCCAAAACATCAAATTAATGACATTATGGTTCCTTAGAAGGTGAGAACCAATATGACCAGTACATACCAATGGCATGACCAATCAATTGATACCGAAATTCAACTACGAGATTAGATCGGAAGAGCGTCGTGTAGGGAAAGAACCGGTATGGGTAG
+
CCCCCGGGGGGGGGGGGGGGGGGGGGGGGGGGGGGGGGGGGGGGGGGGGGGGGGGGGGFGGGGGGGGGGGGGGGGGGGGGGGGGGGGGGGGGGGGCGGGGGGGFGGGGGGGGGGGGGCDFFGGGGGGGGDEFGGGGGGGGGGGGGGGG@CFFGGGGFGGGGGGGCFGGGGCGF?DGGGGGGDDE+>E4DCGGGGGGGGGFGCDD8DFFGFFFD8DFD6DFFDFFFFFFFFCAFCEC+;+=BADFF>EFEFA51;5)5>E;A?7=44>2(5:5592@DFDC<:3A<F=1((,(.*/))(0)(
@M03152:184:000000000-AWYW1:1:2106:21230:18016 2:N:0:GCGATCTAATACCTGT
CCCAACTATCCCTATTAATCATTACGGCGACTCTAGAAACCAACAAAATAGAACCGCGCGTCCTATTTTATTATTCCATGCTAATGTATTCGGGCATAGGCCTGCTTTGAACACTTTAATTTTCTCAAGGTAAAGGTCCTGGTTCCCCGACGCACACCAACGAAGGGCACGCCGGCTCACCAAGAGGTAAGGCCCGCCCAGACAGTACGTGCCGTCAGGCAGACCGCACGGCCAGGCCCGAAATCCAACTACGAGCTTCGATCGGACGAGAGTCGTGTCGGGAAAGAACAGTGATGGATGA
+
CCCCCGGGGGGGGGGGGGGGFFGGGFGGGDGGGGFGGDGGGGGDEGGGEGAFGGGGCFGGFCFEGG9EFGDGGGGGGGGGGGG9CFGFEF?FEGEFGD?EG=,B@EEFEGGGE<F,CBGGFGFGGDDDFGGFF<FGGGGGGGFGGGFGC@EGEEF>CCC?>=D6CEDDGD76?7CCGGF9CF5DFF7,>?9F6::**:C;,983;BFGDFFGDCC):3=A:@F1=6>)853>@D?*)1/,0(.3*0464*0)4*093()(--,2(,((,0(-).71-)(-13()3).((,()-3)**(*),
@M03152:184:000000000-AWYW1:1:2106:7950:18062 2:N:0:GCGATCTAATACCTGT
CCCAACTATCCCTATTAATCATTACGTCGATCCTAGAAACCAACAAAATAGGGTCAAACGTCCTATTTCATTATTCCATGCTAATGTATTCAAGCGCGAGCCTGCCTTAAACACTCTAATTTTTTCAAAGTAACAGTCCTGATTCCCCGCCACACCAACTGAATGGCATGACGGTTCTTCAGAAGGGAGAAACCAGTGACACCAGTGCATACCGAAGGCACGACCAGCGTACTGATCTCGAAATCCAACTACGAGCTTAGATCGGAAGAGCGTCGTGTAGGGAAAGAACAGGTATGTGTAG
+
CCCCCGGGGGGGGGGGGGGGGGGGGGGGGGGGGGGGGGGGGGGGGGGGGGGGGGGGGGGGFGGGGGGGGGGGGGGGGGGGGGGGGGGGGGGGGGGGGGGGGGGGGFGFGGGGGGGGGGGGGGFGGGGFGDADGGGGGGGGGGGGGGGGGGGGGGGGGGGGGGGGGGGGDFGGGECEGGGGGGCEFGGCEGGGGGGGG6EFGGCCFFADGFGGGGGEEA9FFADB@>FF4:>EFFECAEG@F@3;+;;FFGFF6C56;@3)7?32:<:9((4(4(4(-7(4A33)1>:?7?F<2?5)/)*.)
@M03152:184:000000000-AWYW1:1:2106:10397:18260 2:N:0:GCGATCTAATACCTGT
CCCAACTATCCCTATTAATCATTACGTCAATCCTAGAAACCAACAAAATAGGATCGAACGTCCTATTTCATTATTCCATGCTAATGTATTCAAGCGCGAGCCTGCTTTAAACACTCTAATTTTTTCAAAGTAACAGTCCTGATTCCCCGCCGCACCAAATTAATGACATGACGGTTCGTCAGAAGGTAGGAACCAGTAACACCAGTACATACCAAGGCACGACCAGCGTACTGATCCCGAAATTCAACTACGAGCTTAGATCGGAAGAGCGTCGTGTAGGGAAAGAACAGGTATGTGTAAA
+
CCCCCGGGGGGGGGGGGGGGGGGGGGGGGGGGGGGGGGGGGGGGGGGGGGGGGGGCGGGGFGGGGGGGGGGGGGGGGGGGGGGGGGGGGGGGGGGGGGGGGGGGGEEGGGGFGGGGGGGGGGGGGGGFFFGGGGGGGGFGGFFGGGGGGGDGGGGGGGGGGGGGGGGGGGGGGGGGGDGGFGGCFGCFGGGGGGGGGGGFGG5>CFFFGAFCFFFF>FFFFFB9952ADF@4;FE7F@C?>9=EAFFFFGFFFG53)7@F44((406?:<(-(-(48@A815::0???F:0-.3,9*.*))
@M03152:184:000000000-AWYW1:1:2106:13749:18308 2:N:0:GCGATCTAATACCTGT
CCCAACTATCCCTATTAATCATTACGTCGATCCTAGAAACCAACAAAATAGAATCAAACGTCCTATTTCATTATTCCATGCTAATGTATTCAAGCGTGAGCCTGCTTTAAACACTCTAATTTTTTCAAAGTAACAGTCCTGATTCCCCACAACACCAAATAAATGACATCATGGTTCGTCAGAAGGGAGAAACCAACAATGCCAGTACGTACCGAGGCACGACCGACATGATGGTCCCGAAATTCAACTACGAGCTTAGATCGGAAGAGCGTCGTGTAGGGAAAGAACAGGTATGTGTGGA
+
CCCCCGGGGGGGGGGGGGGGGGGGGGGGGGGGGGGGGGGGGGGGGGGGGGGGGGGGGGGGGGGGGGGGGGGGGGGGGGGGGGGGGGGGGGGGGGGGGGGGGGGGGGGGGGGGGGGGGCGGGGGGGGGGGGGGGGGGGGGGGGGGGGGGGGGGGGGGGGGGGDGGGDGGGFGFGFGGFGGEGDGFGGGFGGGGGGGGGGGFGCFDGFFGDFGGGGGDBFDFFFFFFFBFFFE=@FBGFDGFFFFEFFFFEFFFFDF9FEFFEF@D;?B<BFF((4(4:FAFBF0>:FF????3<<(1/)*(-
@M03152:184:000000000-AWYW1:1:2106:18351:18424 2:N:0:GCGATCTAATACCTGT
CCCAACTATCCCTATTAATCATTACGTCGATCCTAGAAACCAACAAAATAGAATCAAACGTCCTATTTCATTATTCCATGCTAATGTATTCAAGCGTGAGCCTGCTTTAAACACTCTAATTTTTTCAAAGTAACAGTCCTGATTCCCCACAACACCAAATAAATGACATCATGGTTCGTCAGAAGGGAGAAACCAACAATACCAGTACGTACCGAGGCACGACCGACATGATGGTCCCGAAATTCAACTACGAGCTTAGATCGGAAGAGCGTCGTGTAGGGAAAGAACAAGACTGGAGAGA
+
CCCCCGGGGGGGGGGGGGGGGGGGGGGGGGGGGGGGGGGGGGGGGGGGGGGGGGGGFFFGFFEGGGGGGGFGGFGFGFGGCFFGGGGGGGGGGGGGGGGGGBFGGGGGGGFFFGGGGGGGGGGGGGGGGGGGGGDFGGGGEFFGGGGFFGGGGGGGGGGFGGGFGGGEFDDFG=DFGEGEGEGGFFEDEGGGFGDGGDD@FC+:60B+?9D+=CEDE5ACAAF=:A@D);8+B6>F)7C=DF448;7+9FFDFDB()9<6)72((/,8((771>(,.04>?FB:(8,(.(,((+.8).2(,
@M03152:184:000000000-AWYW1:1:2106:10842:18481 2:N:0:GCGATCTAATACCTGT
CCCAACTATCCCTATTAATCATTACGTCGATCCTAGAAACCAACAAAATAGAATCAAACGTCCTATTTCATTATTCCATGCTAATGTATTCAAGCGTATGCCTGCTTTAAACACTCTAATTTTTTCAAAGTAACAATCCTGATTCCCCAAGACACCAAATTAATGACATCAAGGTTCTTCAGAAGGGAGAAACCAATAATACCAGTACGTACCGAGGCACGACCAACAAATTGGTCCCGAAATTCAACTACGAGCTTAGAGCGGAAGAGCGTCGGGTAGGGAAAGAACAGAGATGGGGAGA
+
CCBCCFGGGFFGGGGGGGGFGGGGFGGGGGGGGGGGGGGGGGGGGGGGGGGGGFGFFGGGEFFEGGFGGGGGGGGGGFFDFFFFGGGGGGGGGGGGGGGFDAFEGFFGGGGGGGGFGGFGGGGGC<F@<CFGGGGGG@C,>EFGGGGEFGGGGGGGGGG,CDFG8DFFGGD=EA=A==DAFGFEFGGGGEFFFFGFGFFBFD+>D5@FGFGFD8@3<5>:@A>=ACFFF4*43C;+*09=B@;4B8>F7;65=C4044)>)62>B@0,/(..(-(463<??<4.3::7?F((43.).(*((
@M03152:184:000000000-AWYW1:1:2106:6455:18489 2:N:0:GCGATCTAATACCTGT
CCCAACTATCCCTATTAATCATTACGGCGACTCTAGAAACCAACAAAATAGAACCGCGCGTCCTATTTTATTATTCCATGCTAATGTATTCAGGCATAGGCCTGCCTTGAACACTCTAATTTTCTCAAGGTAAAGGTCCTGGTTCCCCGACGCACACCAACAAAGGGCACGCCGGCTCACCAAGAGGTAAGGCCCGCCCAGACAGTACGTGCCGTTAGGCAGACCGCCCGGCCAGGCCCGAAATTCAACTACGAGCTTAGATCGGAAGAGCGTCGTGTAGGGAACGAACAGGTATGAGTGG
+
CCCCCGGGGGGGGGGGGGGGGGGGGGGGGGGGGGGGGGGGGGGGGGGGGGGFGGGGGEGGFGGGGGGGGGGGGGFFGGGGGGGGGGGGGGGGGGGGGGGGGGGGGGGG?FFGGGGGGGFGGGGGDGGGGGGFGGGGGGGGGG=DFGFGGDGEEGGGGGGGGG?FFFGGGGGGGGGGGGGGGGGGFGFDFGGC8FGGGGGFGGGFFFBGGFCGGDCD>>DFF;A@@B>F3>>F35<CF:<939D0@B<?ADF73C79B:<>A)6(34?>(4:91?F205,5<D<F()(422(4)<94/.*)(
@M03152:184:000000000-AWYW1:1:2106:21335:18554 2:N:0:GCGATCTAATACCTGT
CCCAACTATCCCTATTAATCATTACGTCGATCCTAGAAACCAACAAAATAGAATCAAACGTCCTATTTCGTTATTCCATGCTAATGTATTCAAGCGTGAGCCTGCTTTAAACACTCTAATTTTTTCAAAGTAACAGTCCTGATTCCCCATGACACCAAATTAATGACATCATGGTTCGTCAGAAGGTAGGAATCAATAATACCAGTACGTACGATTGCACGACAAATAAATTGATCCCGAAATTCAAATAAGAGATTAGATCGGAAGAGAGGCGTGTAGGGAAAGAAAAGGATAGGTGTGA
+
CCCCCGFGGGGGGGGGGGGCFGGGGGGGGGGGGFGGGGGGGGFGFGFGGGGGGGGFFGFECDGGF<EF9FGGGGGGGFCFFGGGGGGGFGGGGGFGGGGGGFFGFFGGFFCFF8EEFGGGGGGGG8@FEAFFGCEFGGFGGFGGG,94@EGGGGG+DFFGFGFGGGAFFGGFF8AGG>DG8EFEFFBDFGFGGGGGGFGFFD+8DFFFGFGDDD6AC5A?FFF):@@FF9EB88ACFFG9BBF?B@>+*=+08C)98078**/(62((((/((.(.,2;3;A=41A(,87(,)+,)1)2()
@M03152:184:000000000-AWYW1:1:2106:12825:18555 2:N:0:GCGATCTAATACCTGT
CCCAACTATCTATTAATCATTACGTCAATCCTAGAAACCAACAAAATAGGATCAATCGTCCTATTTTATTATTCCATGCTAATGTATTCAAGCGTTAGCCTGCTTTAAACACTCTATTTTTTCAAAGTAACAGTCCCGATTCCTTGCGACACCAAATTAATGACATCGCGGCTCCTCGGAAAGGAAGAACCAACAAAACCTGTACGTACCGCAGGCACGACCAGCAAATTGATCCCGAAATTCAACTACGAGCTTAGAGCGGAAGAGCGTCGTGTAGGGAAAGAAAAGGTGAGGGTAAATA
+
CCCCCGGGGGGGGGGGGGGGGGGGGGGGGGGGGGGGGGGGGGGGFGGGGGGGGGGGGGGGGGGGGGGGGGGGGGGGGGGGGGGGGGGG9FGGGGGGGGGGGGGGGGGGGGGGGGGGFGGGGGGGGGGGGGGGFGGGDFGGGGGGGAFEGGGGGGGDGFGGG8FGGGGG>DD>@ECGFGGGGEGGFGBFGDEFGGGGGD@5CCCEA?FGFFGCDDDD4?)5?(62@DFFF64A+49F5;G9A;ACFAEFEC5((:64;4)).(-710809(473:1()7:BFFF??)424.()(*(0)(*))
@M03152:184:000000000-AWYW1:1:2106:13481:18568 2:N:0:GCGATCTAATACCTGT
CCCAACTATCCCTATTAATCATTACGTCAATCCTAGAAACCAACAAAATAAGATCAACGTCCTATTTCATTATTCCATGCTAATGTATTCAAGCGTGAGCCTGCTTTAAACACTCTAATTTTTTCAAAGTAACAGTCCTGATTCCCCGCCACACCAAGTGAATGGCATGACGGTTCGTCAGAAGGGAGGAATCAGTGACACCAGTACGTACCGAAGGCACGACCGCCGTACTGATCCCGAAATTCAACGACGAGCTTAGATCGGAAGAGCGCCGTGTAGGGAAAGAACAGGGCTGAGCAGA
+
CCCCCGGGGGGGGGGGGGGGGGGGGGGG7FGGGGGGGGGGGGGGGGGGGGGGFGCFGGCCFGGGGCFFFG<FFDFGGGFFFF<EECADAFEGE@ECF@@FCGGGGG9EGFAEEGEEFDFD@DFGGGAC<CFAFGC,9,@FECFAEF8FCCCEGEGG@EFGFCEGF,@E+A6CD+==86=@>@8==EFGEEG8DAFGCGFFGDFDGFA7@?FDGDC5>*:@A99>>)5?A)5>FC*=+(*;)4)7AF<C(*2((85().54)68<<1(4342((-(418>)351..70(33,((*()0.*((
@M03152:184:000000000-AWYW1:1:2106:13932:18706 2:N:0:GCGATCTAATACCTGT
CCCAACTATCCCTATTAATCATTACGTCAATCCTAGAAACCAACAAAATAAGATCAGCGTCCTATTTCATTATTCCATGCTAATGTATTCAAGCGTGAGCTTGCTTTAAACACTCTAATTTTTTCAAAGTAACAGTCCTGATTTCCCGCCACACCGAGTGAATGGCATGACGGTTCGTCAGAAGGGAGGAACCAGTGACACCAGTGCATACCGAAGGCACGACCAGCGTACTGATCCCGAAATTCAACTACGAGCTTAGATCGGAAGAGCGTCGTGTAGGGAAAGAACAGGGATGGGGAGA
+
CCCCCGGGGGGGGGGGGGGGGGGGGGGGGGGGGGGGGGGGGGGGGGGGGGGGGGGGGGGGGGGGGGGGGGGGGGGGGGGGGGGGGGGGGGGGGGGGGGGGGGGGGGGGGGGGGGGGFGGGGGGGGFGFFGGGGCEGGGGGGGGGGGGGGGGGGGGGGGGGGFGGGGGGGGGGGEDEGGGGDFFGFGGGGGGGGGGGGFGFGGGFGFFFGCFC5CED>FFFFFFAFFFFED>FFGFGFFG@A>4?FF?6?GF?DC>6F9@C)?=;@;6:7.2(,46??49AFF6>:FF?018(-*())(/-(
@M03152:184:000000000-AWYW1:1:2106:16351:18757 2:N:0:GCGATCTAATACCTGT
CCCAACTATCCCTATTAATCATTGCTTCGGATCCCGAAAACCAACAAAATAGGACTGAAGCCCTATTCCATTATTCCATGCTAATGTATTCAAGCGAACGCCTGCTTTGAACACCCTAATTTTTTCAAAGTAAACGTCACGGTTCCCGAGGACGGCCAGCTAAGGCAACCCCCGTTTCCCGCGAGGAGGACTGCCCGCCGGGGCGAAACCAAGAGGCGCGCCACCAGCTTGCAGCCCGAAATTCACTAGAGCTTAGATCGGAAGAGCGTCGTGTAGGGAAAGAAAAGGTAAGTGTAAGTAG
+
CCCCCGGGGGGGGGGGGGGGGGGGGGGGGGGGGGGGGGGGGGGGGGGGGGGGGGGGGGGGGGGGGGGGGGGGGGGGGGGGGGGGGGGFGGFGGGGGGGGGGGFGGGGGFFGGGGGGGGFGGGGGGGGGGGGCFGGEGFGGGFGGGGGGEGGGGGGGGGGGFFGGFGGG=FGGGGDFGBEGGGGCDGEGGGFCFGFGEGGBG>C@EADGG4FG4<FF>DB@FFFF:?:FF??FFGFGEF39@?44=FAF>:?B)7@7=5)46603277;-199?(39<@43?F15().-))..-+.*/)2..
@M03152:184:000000000-AWYW1:1:2106:28465:18758 2:N:0:GCGATCTAATACCTGT
CCCAACTATCCCTATTAATCATTACGGCGACTCTAGAAACCAACAAAATAGAACCGCGCGTCCTATTTTATTATTCCATGCTAATGTATTCAGGCATAGGCCTGCTTTGAACACTCTAATTTTCTCAGGGTAAAGGTCCTGGTTCCCCGACGCACACCAACAAAGGGCACGCCGGCTCACCAAGAGGTAAGGCCCGCCCAGACAGTACGTGCCGTTAGGCAGACCGCCCGGCCAGGCCCGAAATTCAACTAAGAGCTTAGATCGGAAGAGCGTCGTGTAGGGAAAGAAGAGAGCAGGTTAG
+
CCCCCGFGGGGGGGGGGGGGFGGGGGGGGGGGGGGFGGGGGG@FFFGGGGGGGGFFFGGGGFGGGGGGGGGGDDGDGGGGGGGGGGGGGFFGGGGGGGGGGGGGFGGGGCFGF<FGGFGGGGGFCGGGGGFFGGFGGDFCGG8FFGGGGGGGGEEGGGGGGGFGGFGDF>=C?9DGGGGC>FFC*BFGGGGF6:54:C*/745>:B@8CACGCC=;5:@;4;F11:>>>:2.5)47)(5()4).97<?5C:),**4*46,)).2(3(31.22((((-0.6>33.2)(((.,(,*)))(0)(
@M03152:184:000000000-AWYW1:1:2106:14181:18761 2:N:0:GCGATCTAATACCTGT
CCCAACTATCCCTATTAATCATTACGGCGACTCTAGAAACCAACAAAATAGAACCGCGCGTCCTATTTTATTATTCCATGCTAATGTATTCGGGCATAGGCCTGCTTTGAACACTCTAATTTTCTCAAGGTAAAGGTCCTGGTTCCCCGACGCACACCAACGAAGGGCACGCCGGCTCACCAAGAGGTAAGGCCCGCCCAGACAGTACGTGCCGTTAGGCAGACCGCCCGGCCAGGCCCGAACTTCAACTACGAGCTTAGATCGGAAGAGCGTCGTGGAGGGAAAGAACAGGTGTCTGTAA
+
CCCCCGGGGGGGGGGGGGGGGGGGGGGGGGGGGGGGGGGGFGGGGGGGGGGGGGGGGGGGGGGGGGGGGGGGGGGGGGGGGGGGGGGGGGGFFGGEGGGGGGGGGGGGGGGFFGGGGGGGGGGGGGGGFGGGDFCFGAEFGGFFFGGGGGGGGCEEGGDFEGFE8EEGGGGGGGGGGGGGGG>FGGGGGGGGGGGGGGGFGDF;GFFFGFGGGGCBBFFFF@>@FBFFFFFD><?<56D9>>)4?FFFAF@?:DDF@BBF2:56?1:><:1>91;48)811>4@:F?2((,,)+))1-:))
@M03152:184:000000000-AWYW1:1:2106:8541:18815 2:N:0:GCGATCTAATACCTGT
CCCAACTATCCCTATTAATCATTACGGCGACTCTAGAAACCAACAAAATAGAACCGCGCGTCCTATTTTATTATTCCATGCTAATGTATTCAGGCATAGGCCTGCTTTGAACACTCTAATTTTCTCAAGGTAAAGGTCCTGGTTCCCCGACGCACACCAACAAAGGGCACGCCGGCTCACCAAGAGGTAAGGCCCGCCCAGACAGTACGTGCCGTTAGGCAGACCGCCCGGCCAGGCCCGAAATTCAACTACGAGCTTAGATCGGAAGAGCGTAGTGTAGGGAGAGAACAGAGAGGTGTGG
+
CCCCCGGGGGGGGGGGGGGGGGGGGGGGGGGGGGGGGGGGGGGGGGGGGGGGGGGGGGGGGGGGGGGFGGGGGGGGGGGGGGGGGGGGGGGGGFGGGGGGGGGGGDFGGGGGGGGGGGGGGGGGGGGGGFFGGGGGGGGGGGFGGGGGGGGGGGGGGGGGGGGGFFCEFGGGG6CEDGGGGGC7CCFFGGGGGFEGGG55EGGDFAFDDFFCDGEBEFFFF;FDFF@DBB>3><017:GFB0)(/16=)??:?D5(54449)-420:118132(4,5*)-8@?),0-()(.((*())(*,(
@M03152:184:000000000-AWYW1:1:2106:24286:18873 2:N:0:GCGATCTAATACCTGT
CCCAACTATCCCTATTAATCATTACGTCGATCCTAGAAACCAGCAAAATAGGGTCAAACGTCCTATTTCATTATTCCATGCTAATGTATTCAAGCGCGAGCCTGCTTTAAACACTCTAATTTTTTCAAAGTAACAGTCCTGATTCCCCGCCACACCAACTGAATGGCATGATGGTTCTTCAGAAGGGAGGGACCAGTGACACCAGTGCATACCGAAGGCACGACCAGCGTACTGATCCCGAAATTCAACTACGAGCTTAGATCGGAAGAGCGTCGTGTAGGGAAAGAACAGGAATGTGTAG
+
CCCCCGGGGGGGGGGGGGGGGGGGGGGGGGGGGGGGGGGFGGGGGGFGGGGGGGGGGGGGGGGGGGGGGGGGGGGGGGGGGGGGGGFFFGGGGGGGGGGGGGGGGGDFEGGGGGGGGGFGGGGGEGFC9EGGGGGGGGGGGFGGGGGGGGGGGGGGGGEGGFGGG8FGGGDCG,29=9@FGGGGGGC:C>EDGGGGGGGFGGGFFFFFFFGGFDEE>456FAEAFFFF6AFD>FFFFFC;>(><=66FEGFEFGDFA(3=E<?1<::6B?BF114147:A>5:<::80(438(2))16C6.
@M03152:184:000000000-AWYW1:1:2106:7261:18888 2:N:0:GCGATCTAATACCTGT
CCCAACTATCCCTATTAATCATTACGTCAATCCTAGAAACCAACAAAATAGGATCGAACGTCCTATTTCATTATTCCATGCTAATGTATTCAAGCTTAAGCCTGCTTTAAACACTCTAATTTTTTCAAAGTAACAGTCCTGGTTTCCCGCAACACCAAATTAATGGTATTACGGTTCGTCAAGAGGGAGGAATCAGCAAGACCAGTACATACCATTGGCACGACCGACCTGCTGACCCCGAAATTCAACTACGAGCTTAGATCGGAAGAGCGTCGTGTAGGGAAAGAACAGGTCTTGGTAG
+
CCCCCGGGGGGGGGGGGGGGGGGGGGGGGGGGGGGGGGGGGGGGGGGGGGGGGFGGGGGGCGGGFGGGGGGGFGGGGAFGGGGGGGGFGGGGGGGGGGGGGGGGGGGGFGGGGGGGFFCGGGGGGGGAF9FFGGGGGGGGGFGGGGGGEGGEGGGGGGGGGGFGGGGGGGGGFDGGDCGGGGFFGGEECGGGGGGGGGGFGGGDFFFDFA7CDGFFF5CFF5ABBBABE5@FFGFDFFGB>2>;FCECEGFF<:B@E@<;4CE;0<(((610(-4960.)558FBF,2:7:B7+-/1.:4)
@M03152:184:000000000-AWYW1:1:2106:21299:18929 2:N:0:GCGATCTAATACCTGT
CCCAACTATCCCTATTAATCATTACGTCGATCCTAGAAACCAACAAAATAGGGTCAAACGTCCTATTTCATTATTCCATGCTAATGTATTCAAGCGCGAGCCTGCTTTAAACACTCTAATTTTTTCAAAGTAACAGTCCTGATTCCCCGCCACACCAACTGAATGGCATGACGGTTCTTCAGAAGGTAGGAACCAGTGACACCAGTGCATACCGAAGGCACGACCAGCGTACTGATCCCGAAATTCAACTACGAGCTTAGATCGGAAGAGCGTCGTGTAGGGAAAGAACAGGTAAGTGTAA
+
CCCCCGGGGGGGGGGGGGGFGGGGGGGGGGGGGGGGGGGGGGGGGGGGGGGGGGGGGGGGFGGGGGGGGGGGGGGGGGGGGGGGGGGGGGGGGGGGGGGGGGGGGGGGFEFGGGGGGGGFGGGGGGGFFCGGGGGGGGGGGGGGGFFFDDEGGFGGGGGGGGGGGGGGGGGGGGDGGGGGGGGFFGGGGFGGGGGFF?FFFF6CCFAGGFG>DGGEFDFFFFF=ABB)8?>BFGE7+6D2)75=A6?FCFF;?GA9B(6=C3??0(47:?B6;099?)(64B?F:>:?0::(-+)1*.2:)
@M03152:184:000000000-AWYW1:1:2106:11486:19019 2:N:0:GCGATCTAATACCTGT
CCCAACTATCCCTATTAATCATTACGTCGATCTTAGAAACCAACGAAATAAGATCAAACGTCCTATTTCATTATTCCATGCTAATGTATTCAAGCCAAAGCCTGCTTTAAACACTCTAATTTTTTCAAAGTAACAGTCCTGATTCCCCACAACATCAAGTTAATGACATCATGCTTCGTCAGAAGGGAGAAACCAATTGTACCAGTGCGTACCGTTAGCACGACCAATAAATCGATCCCGAAATTCAACTACGAGCTTAGATCGGAAGAGCGTCGTGTAGGGAAAGAACAGGTATGTGTAA
+
CCCCCGGGGGGGGFGGGGGGGGGGGGGGGGGGGGGGGDGGGGGGGGGGGGGGGGGGGGGGFFGGGGGGGGGGGGGGFFGGGGGGGGGGGGGGGGGFGGGGGGGGGFGGGGGGGGGGG<FGGGGGGGGGGFGGGGGGGGGGGGGFGGGGGGGGGGGGGFGGEFGG8EGGG6DGGFGGGGGGGGFFGFGGCGGGGGGGGGGFGGGFFFBGDAGDGGGEEFFFFFFFFFFFFFFFFGDFF=GAEFFFAFFCCG;==GF9A36;>958;?D@;31:2<@(/)/5>><F0)4:0:1149))142.)
@M03152:184:000000000-AWYW1:1:2106:6764:19054 2:N:0:GCGATCTAATACCTGT
CCCAACTATCCCTATTAATCATTACTGAGATCCCAGAAACCAACGAAATCAGGACCCCAGTCCTGTTCCATTATCCCATGCTGAAGTATTCAAGGCTCGATTGCCTGCTTTGAACACTCTAATTTGCTCAAAGTAAACGAGTAGGAACCCCAGCTGACACATCAGAGTTGCCCCTGGTGCACCAGCCTTTGACCGCCACCCAGTTAAGGACAGCGGTGAGTATCCTACAGTGGGGCGTGACCCGAACGGGACAGACCATGACGGCCGACCAGCCAGAGCGCACGCCGAAATGCAAATAAGA
+
CCCCCGGGGGGGGFGGGGGGGGGGGGGGGGGGGGGGGGGGGGGGGGGGGGGGGGGGGGGGGGGGGGGGGGGGGGGGGGGGGGGGGGGGGGGGGGGGFGGGGGGGGGGGGGG9FGGGGGGGGFGGGFGGGGGGGGGGGGGGGGGGGFEFGGGGGG?EGGGGGGGGGGGGGGGGGGG=FFGGGGGGGGGGGGGGGGGGGCGFGGGFFFFCFFGGGGE50@=FF@FEEECFFA8C>447?BD5:78:EFFFF3DB@FFF)8;CDB?>F90399B:<?(307?9(.()(8,190:420)**.*--
@M03152:184:000000000-AWYW1:1:2106:5490:19194 2:N:0:GCGATCTAATACCTGT
CCCAACTATCCCTATTAATCATTACATCAGCCTTAGAAACCAACAAAATAAGACCAACGTCATATTCTATTATCCCATGCTGTAATATTCAATGGCAAGATACGCCTGCTTTGAACACTCTAATTTTTTCAAAGTAAATGATCCGAAGCAAAGGTTTAACCCCTCACTATCGGAAGATAGGAAGCACAAGCCGAGCCACGCCACAAGGACGAGCTTTGACCAGATGACATTCCGAAATTCAACTACGAGCTTAGATCGGAAGAGCGTCGTGTAGGGAAAGCAAAGGGATGGTAAGATCGGG
+
CCCCCGGGGGGGGGGGGGGGGGGGGGGGFGGGCGGGGGGGGFGGGGGGGGGGGGFFECEGGEGGGGGG,F<EGFFGFFGFFGGGGGG9FFGAFGECFGGGGGGDECFGGGGFGGGGGGCFFGGGGGFGGGGGFGGGGGGGFF9FF>CGGGGGGGGCFDGFGGCG6FGGGGGGCEDEDGF8DGF@DGG,@D,@@8==E?FDGGGFGFFCDFGGGCEFFFFF4=6>=AEFBB<FA4):6-28BCFFFA5B9)=6>=C3A;@FDFD@101(:((,.-)(4718(/().)(.,(-.)+,*/6*((
@M03152:184:000000000-AWYW1:1:2106:12545:19330 2:N:0:GCGATCTAATACCTGT
CCCAACTATCCCTATTAATCATTACGTCGATCCTAGAAACCAACAAAATAGAATCAAACGTCCTATTTCATTATTCCATGCTAATGTATTCAAGCGTATGCTTGCTTTAAACACTCTAATTTTTTCAAAGTAACAGTCCTGATTCCCCAAGACACCAAATTAATGACATCAAGGTTCTTCAGAAGGTAGAAACCAATAATACCAGTACGTACCGAGGCACGACCAACAAATTGATTCCGAAATTCAACTACGAGCTTAGATAGGAAGAGCGTCGTGTAGGGAAAGAACAGGTATGGTGAGA
+
CCCCCGGGGGGGGGGGGGGGGGGGGGGGGGGGGGGGGGGGGGGGGCFGGGGGFGGGGGGGGGGGGGGGGGGGGGGGGGGGGGGGGGGGGGGGGGGGGGGGGGGGGGGGGGGGGGGGGGGGGGGGGGGCGGGGGGGGGGFGGGGGGGGDGEFGGGGGGGGGGFDDCDGGFGGGGCDGCGGGGGGGGFFFGFGFG?AEFGGFGGGDFDFCCFGFDDE>B5=F>AFFBC)?FF;9BFC7B*9>>>F*89A=?F4555/>A>>CC*8()93836(6(11;?A3=1525=FF(4(.)6+()*)0,)
@M03152:184:000000000-AWYW1:1:2106:18916:19336 2:N:0:GCGATCTAATACCTGT
CCCAACTATCCCTATTAATCATTACGTCGATCCTAGAAACCAACAAAATAGAATCAAACGTCCTATTTCATTATTCCATGCTAATGTATTCAAGCGTGAGCCTGCTTTAAACACTCTAATTTTTTCAAAGTAACAGTCCTGATTCCCCACAACACCAAATAAATGACATCATGGTTCGTCAGAAGGGAGAAACCAACAATACCAGTACGTACCGAGGCACGACCGACATGATGGTCCCGAAATTCAACTACGAGCTTAGATCGGAAGAGCGTCGTGTAGGGAAAGAACAAGTAGTGGGAGA
+
CC?CCGGGCGGGGGGGGGGGGGGGGGGGGGGGGGGGGGFGGGGGGGGGGGGGGGGGGFGGEFDGGGGGGGGGCGGGGGGGGGFFGFFEGFGGGGFCFGGEGF8FFFFGFFGGFFFGGGGGFGGGGGFGGDEGGGFFGDFF9EEGGGFCFC@E78FDFCCD=AFG8AFFEGGFGGDCDGGGGGFDFFEGGGGGGCFF6DDFFF+0@?F77AGFGCED5@@*9AEA=FBD?FEBFC*4/5?@:0;6ACEFEG;@FDE0)1)7)??D?D1?0(44?>6:2>><0).<17:1.(..60./)(1((
@M03152:184:000000000-AWYW1:1:2106:17190:19395 2:N:0:GCGATCTAATACCTGT
CCCAACTATCCCTATTAATCATTACATCGATCCTAGAAACCAACAAAATAGAATCGGATGTCCTATTTCATTATTCCATGCTAATGTATTCAAGCGTGAGCCTGCTTTAAACACTCTAATTTTTTCAAGGTAACAGTCCTAATTCCCCGTAACACCAAATTAATGGCATTACGGTTCTTTAGAAGGTGAGAAATCAATGATAACAGTGCATACCAACGGCATGACCGAAATATTGATCACGAAATTCAACTACGAGCTTAGATCGGAAGAGCGTCGTGTAGGGAAAGAACAGGTATGTGTA
+
CCCCCGGGGGGGGGGGGGGGGGGGGGGGGGGGGGGGGGGGGGGGGGGGGGGGGGGGGGGGFGGGGGGGGGGGGGGGGGGGGGGGGGGGGGGGGAFCGGGGGGGGGFGGGGGGGGGGGGGGGGGGGGGGGGGGGGGGGGGGGGGGGGGGGGGGGGGGGGGGGGGGGGGGGGGGGCDGGGGGG8EGGGGGGGGGGGFGF9@DGGGFGFFGFFDGGGGBEDBEF=F@EFFFFFBA6@EGFF+<AAEFFFFFFG6BEDF2)-;==C??DFFFFFF;>F;66)634=0;8>1384?02<-*94*))
@M03152:184:000000000-AWYW1:1:2106:23953:19483 2:N:0:GCGATCTAATACCTGT
CCCAACTATCCCTATTAATCATTACGTCGATCCTAGAGACCAACAAAATAGAATCAAACGTCCTATTTCGTTATTCCATGCTAATGTATTCAAGCGTGAGCCTGCTTTAAACACTCTAATTTTTTCAAAGTAACAGTCCTGATTTCCCAAGACACCAAATTAATGACATCATGGTTCGTCAGAAGGTAGGAATCAATAATACCAGTACGTACAACAGCACGACCAATAAATTAATCCCGAAATTCAACTACGAGCTAAGATCGGAAGAGCGTCGTGTAGGGAAAGAACAGGTATATGTAGA
+
CCCCCE<FGGGGGFGFGGGFGEFGGGGGGGGGGGFFGFGC,CCFGDFFGGGGFGGGGGGGCFGGG,CACFEEDEFAFEFFGFGGGFGFGGFGGGGGGGGGG@FFGGGFGGFEDGGGBE9E<FEFEGGGFGGGGGFGGFFGB;>FFGGGCE8CFCGGG?FFGGGGGGFFFGGGGCDFGCCG?CFDD,@FEFF@EGGGGG=EFCFFFFFGGF6FCG6A5CDFFFFABC);887+0;E+=);>*:;A>BEAEFF2(2)8/@EE4820(6,38(6:?@6;1);;75;54@:042..6+)1/6D)-
@M03152:184:000000000-AWYW1:1:2106:5593:19542 2:N:0:GCGATCTAATACCTGT
CCCAACTATCCCTATTAATCATTACGTCGATCCTAGAAACCAACAAAATAGAATTAAACGTCCTATTTCATTATTCCATGCTAATGTATTCAAGCATAAGCCTGCTTTAAACACTCTAATTTTTTCAAAGTAACAGTCCTGATTCCCCATGACACCAAATTAATGACATCGTGATTCATCAGAAAGGAGAAACCAATAATACCAGTAAGTACCAAAGGCACGACCAGCATATTGATCCCGAACTCCAACTACGAGCTTAGATCGGAAGAGAGTCGTGAAGGGAAAGACGAGGAAAGTGGAG
+
88ACCGGGFFGGGGGGGFFFFGGFDFEFGCDECFGGGGGGGGGGGGGGG9FEFCAFGG9FE<FDFGGGGAF<EGGFGGGDGGG9FFGGFDFGGGGGA,BFFFEFGGGGGGGGGGG8?5CEEFGGEFFFCFEFF9EEE,8@9FFGGCE:8ECFGGGGFFG9DF;EC=@EFGGG8A8@38C,+@8E6EFCEFFB6>1ADF=?F=+:803+6<=@9CA5:D5;D5@>)8)9AA5B6C;?+:*:9:*/+*0;4;A35**626@3>*95299(-0(//)6=;)6)6>(.(0/((.(.2*(7*)0,(
@M03152:184:000000000-AWYW1:1:2106:24816:19548 2:N:0:GCGATCTAATACCTGT
CCCAACTATCCCTATTAATCATTACGTCGATCCTAGAAACCAACAAAATAGAATCAAACGTCCTATTTCATTATTCCATGCTAATGTATTCAAGCGTGAGCCTGCTTTAAACACTCTAATTTTTTCAAAGTAACAGTCCTGATTCCCCATGACACCAAATTAATGACATCATGGTTCGTCAGAAGGGAAGAAACCAATAAATTAGTACGTACCAAGGCACGACCAACATATTGATCACGAAATTCAACTACGAGCTTAGATCGGAAGAGCGTCGTGTAGGGAAAGAACAGGAATGAGTAAA
+
CCCCCGGGGGGGGGGGGGGGGGGGGGGGGGGGGGGGGGGGGGGGGGGGGGGGGGGGGGGGGGGGGGFGGGGGGGGGGGGGGGGGGGGGGGGGGFCGGGGGGGGGGGGGGGGGGGGGGGGGGGGGGFGGGGGGGGGGGGGGGGGGGGGGGGGGGGGGGGGGGFGGCGGG?FGGGGGF8EDEFEFGCD7FFGGGGDFFFGFFGF@B8DFGDFGCCFGFFFFFEFFABFFFFB5B@F?G+<7ABDFE8BE8AGF9@<>>6>>E?<B(:@FFF(3710((/;>32A1;072.4(1(.+)*14:))
@M03152:184:000000000-AWYW1:1:2106:15716:19630 2:N:0:GCGATCTAATACCTGT
CCCAACTATCCCTATTAATCATTACGGCGACTCTAGAAACCAACAAAATAGAACCGCGCGTCCTATTTTATTATTCCATGCTAATGTATTCAGGCATAGGCCTGCTTTGAACACTCTAATTTTCTCAAGGTAAAGGTCCTGGTTCCCCGACGCACACCAACAAAGGGCACGCCGGCTCACCAAGAGGTAAGGCCCGCCCAGACAGTACGTGCCGTTAGGCAGACCGCCCGGCCAGGCCCGAAATTCAACTACGAGCTTAGATCGGGAGAGCGTCGTGGAGGGAAAGAACAGGTGAGAGGAG
+
CCCCCGGGGGGGGGGGGGGGGGGGGGGGGGGGGGGGGGGGGGGGGGGGGGGGGGGGGGGGGGGGGGGGGGGGGGGGGGGGGGGGGGGGGGGGGGGGGFGFGGGGGGGGGGGGGGGGGGGGGGGGGGGGGGGGGGGGGGGGGGGGGGGGGGGGGDGGGGGGGGGGGGGGGGGGFGGGGGGGGGGGGGGGGGGGG5CEGCGFEFGFGFFFGAFGGG:BBEFFFFFDFF6>@DFFFDBFF?G>D(5(=7<FDGF:?<D9575?F)613(49:?6921(-4)4:?D(74>7:(((..+)0*)*((
@M03152:184:000000000-AWYW1:1:2106:11962:19727 2:N:0:GCGATCTAATACCTGT
CCCAACTATCCCTATTAATCATTACGTCAATCCTAGAAACCAACAAAATAGGATCGAACGTCCTATTTCGTTATTCCATGCTAATGTATTCAAGCGTGAGCCTGCTTTAAACACTCTAATTTTTTCAAAGTAACAGTCCTGATTCCCCAAGACACCAAATTAATGACATCATGGTTCGTCAGAAGGTAGAAATCAATAATACCAGTACGTACAATAGCACGACCAATAAATTGATCCCGAAATTCAACTACGAGCTTAGATCGGAAGAGCGTCGTGTAGGGAAAGAACAGGGAGGTGCGAA
+
CCCCCGGGGGGGGCGGGGGGGGGGGGGGEGGGGGGGGGGGGGGGGFGGGGGGGGGGGGGGGGFGFGGGGGFGGGGGGGGGGGGGGGGGGGGGGGGDGGGGGGGGGGGGGCFGFGGGG9FGGGGGGGGFGFGGGGGGGGGGFCFGGGGG88EGGGGGGGGGGGGGEGGG?DFGGCFGGDDEFGGGFFFGGGGGFFG8CFAFDDCDD0BF+;DDGGFF7+:AEFF5AC@6C>E6<><=+0@>EFF46BEAEF422*):AEE=?C(5?1(3(66:1>FF3ACA;F?F??(31((((/())))((
@M03152:184:000000000-AWYW1:1:2106:26937:19808 2:N:0:GCGATCTAATACCTGT
CCCAACTATCCCTATTAATCATTACGTCGATCCTAGAAACCAACAAAATAAGATCAAACGTCCTATTTCATTATTCCATGCTAATGTATTCAAGCGTTAGCTTGCTTTAAACACTCTAATTTTTTCAAAGTAACAGTCCTGATTCCCCGCGACACCAAATTAATGACATCGCGGCTCCTCAGAAGAGAGGAATCAACAAAACCAGTACGTACCATTGGCACGACCACTGAATTGACCCCGAAATTCAACTACGACACTAGATCGGAAGAGCGTCGTGTAGGGAAAGAACAAGCAATTGGCA
+
CCCCCGFGGGGGGGGGGGGFGGGGG<FGEFGGGGEGGGFGGGGGGGGGGGGGFGGGGAFGEGDGGGGGGGGFGFGGGGGGGGGGGGGGFGGGGFGEFGGGGF9<FDCA?EEFBEBFFACGGGGGEGGEFGGGGFEEEG8F9;DFFC98CECGGGGGGFFFGCFGGGGFGG6=E6C88@DGGG,@CFEGGGGF6DFFGDFFFFCCCFCFGF4CCCEFF/:AF2@=85()2?=++2/=9=C3:1:(6AEFEF6)(:)()/;<24<((,-7(4((-(2430(627(84)(448((,0(**)*()
@M03152:184:000000000-AWYW1:1:2106:16427:19811 2:N:0:GCGATCTAATACCTGT
CCCAACTATCCCTATTAATCATTACTTCGGTCCTAGAAACCAACAAAATAGAACCAAAGTCCTATTCTATTATTCCATGCTAATGTATTCAAGCGAAAGCCTGCTTTAAACACTCTAATTTTTTCAAAGTAAAAGTCCTGGATCCCCTGCGCACTCAATTAAGGGCACACAGGTTCCCCAGAAGGAAAGGCCCGACCAGAGGCAGTGCTTACCTTGCGGCAAGACCACCCAGCCAGGTCCGAAATTCAACTACGAGCTTAGCTCGGAAGACCGTCGTGTAGGGAAAGAAGAGGGAAGTATA
+
C-A<@FFEGGGFG@CF<<<CEEFGFFGGC@CFGCFFEAEF8<C;DCFGGG,CCF<<<;CEECFEFG9F9FEGGGF<FG9,FDFGGE9@<EDGG9,CFE:@EEC,,AEECG?DBF@FF<@FAFFGGGG?A?FCFGGFFG9?>:E8EF7FFGEGGGGC8BEDFGAD,=??==+812=DD,=F>G?@FFFA,,,6+6@E77,*,=CAEF*==FGFFG:+*3)/*-*))):58>9))*/*0.85>(.6A6?F3CA3@CE(),5CE3))/22:;<((43(((0((66054).,1(4:(*,0..*--
@M03152:184:000000000-AWYW1:1:2106:18200:19848 2:N:0:GCGATCTAATACCTGT
CCCAACTATCCCTATTAATCATTACGTCAATCCTAGAAACCAACAAAATAGGATCGAACGTCCTATTTCATTATTCCATGCTAATGTATTCAAGCGCATGCCTGCTTTAAACACTCTAATTTTTTCAAAGTAACAGTCCTGATTCCCCGCAACACCAAATTAATGGCATTACGGTTCGTCAAGAGGGAGGAATCAGCAACGCCAGTACGTACCAGTGGCACGACCGACATGCTGACCCCGAAATTCAACTACGAGCTTAGATCGGAAGAGCGTCGTGTAGGGAAAGAACAGGTAGGTGTAG
+
CCCCCGGGGGGGGGGGGGGGGGGGGGGGGGGGGGGGGGGGGGGGGGGGGGGGGGGGGGGGGGGGGGGGGGGGGGGGGGGGGGGGGGGGGGGGGGGGGGGGGGGGGGGGGGGGGGGGGGGGGGGGDFGGGGGGGGGFFFCGGGGGGGGGGGEEGGGGGGGGGGGGGGGGGGGGGGGGDGGGCCFGFCGGGGGGGGGGGGGFCD7>EFFGDFFGGCFFF>=>A@EF/996B;;FCGFG68D98(:2:+.ACF4315>BF0654448312-.7:>(42(,..:<83F:),40::0-+))1.23)
@M03152:184:000000000-AWYW1:1:2106:26476:19941 2:N:0:GCGATCTAATACCTGT
CCCAACTATCCCTATTAATCATTACGGCGACTCTAGAAACCAACAAAATAGAACCGCGCGTCCTATTTTATTATTCCATGCTAATGTATTCAGGCATAGGCCTGCTTTGAACACTCTAATTTTCTCAAGGTAAAGGTCCTGGTTCCCCGACGCACACCAACAAAGGGCACGCCGGCTCACCAAGAGGTAAGGCCCGCCCAGACAGTACGTGCCGTTAGGCAGACCGCCCGGCCAGGCCCGAAATTCAACTACGAGCTTAGATCGGAAGAGCGTCGTGTAGGGCAAGAACAGGTACTGGGAG
+
CCCCCGGGGGGGGEGGGGGGGGGGGGGGGEGGGGFGGGGGGGGGGGGGGGFGFCFCFGGGGGDGFGGGGGGGGGGGGGGGGGGGGGGAFGGGGGGG8FGGCFGGGFFG<AEGGGGGGGGGGGGGCGGGF8FAEGGGGGGGGGGGGGFGD7EEGEGGGEGGGCFCFDED?CCGGGDEDGFGDGGFFFGDFGGFFGGGGDG>C?D:F?FG4;CGGDG>D)3AF@FF61155<>FF3:F>?D1.(8(9B9B2*).43<;>(64<AA?B(320(.3(-4,30(4).()4;7043(()+)**)*((
@M03152:184:000000000-AWYW1:1:2106:17476:19942 2:N:0:GCGATCTAATACCTGT
CCCAACTATCCCTATTAATCATTACGTCGATCCTAGAAACCAACAAAATAAGATCAAACGTCCTATTTCATTATTCCATGCTAATGTATTCAAGCGTTAGCCTGCTTTAAACACTCTAATTTTTTCAAAGTAACAGTCCTGATTCCCCGCGACACCAAATTAATGACATCGCGACTCCTCAGAAGAGAGGAATCAACAAAACCAGTACGTACCATTGGCACGACCAGTAAATTGACCCCGAAATTCAACTACGAGCTTAGATCGGAAGAGCGTCGTGGAGGGAAAGAACAGGTATGAGTAA
+
CCCCCGGGGGGGGGGGGGGGGGGGGGGGGGGGGGGGGGGGGGGGGGGGGGGGGGGGGGGGGGGGGGGGGGGGGGGGGGGGGGGGGGGGGGGGGGGGGGGEGGGGGDGGGGGGGGGGGGGGGGGGGGGGGFGGGGGGGGGFGEFFGGGGGGGEDGGGGGGGGGGGGGGGG8C=CDCGGFGGGGGFFGGCCEGFDGGGGGGFGGCC7<AFCFGFDFEA>A@FF9DB=@FFFF?FF7@FA(?6DBB@FAEF?FFFDD:@F19);5.8<0:((((-4((-()2:?F<FBFB:,3((.26/*-*.)
@M03152:184:000000000-AWYW1:1:2106:22989:19977 2:N:0:GCGATCTAATACCTGT
CCCAACTATCCCTATTAATCATTACCGTGGCCTTCGAAAACCAACAAAATAAGACCAAGGTCCTATTCCATTATTCCATGCTAATCTATTCGAGCTTGCGCCCGCTTTGAACACTCTAATTTTTTCAAGGTAAACGTCCTGGCTCCCCGACGACGGCTCCCGCGAAGGAGTCGCCGCGGTTCCCCAGAAGGGAAGGACCGGCCCGTGAGCAGTGCGCGCCCGAAAGGGCGGACCGCCCGGCCACACCCGAAATTCAACTACGAGATTAGAACGGAAGACAGTCGTGTAGGGAAAGAACAGG
+
CCCCCGGGGGGGGFDGGGGGGGGGGGGGFGGGGGGGGFCGGGGGGGGGGFGGCCFGGGFFGGGGGFGGGFFGGGGGAGGGCFGGGAFFFCGGGG@CCGGGG,F@F>FG9FGGGFGFGGGDGGGG:FFGGGGEGEE@FF8FEFEFGG+?BCBBCGDEEGGEC8@ECEE9CGGG7@*39BCEDG6BCF@FFGGGGGGD**=8EDG@*085<FCFGG95:56BD9D06,()003>@G6)7;C>E>@().:5;G>>BGB<?<.()-0((452)6).(,(4().(,*.8<>(.<><1<22.>?GF(
@M03152:184:000000000-AWYW1:1:2106:17201:20023 2:N:0:GCGATCTAATACCTGT
CCCAACTATCCCTATTAATCATTACGTCGATCCTGGAAACCAACAAAATAGAATCAAACGTCCTATTCCGTTATTCCATGCTAATGTATTCAAGCGTGAGCCTGCTTTAAACACTCTAATTTTTTCAAAGTAACAGTCCTGATTCCCTAAAACACCAAATTAATGGCATTATAGTTCGTCAGAAAGGAGAAACCGATTATACCAGTACGTACAATAGCACGACCAGTAAGCCGATCTCGAAATTCAACTACGAGCTTAGATCGGAAGAGCGTCGTGTAGGGAAAGAAAAGGCAGGTGTAAA
+
CCCCCGGGGGGGGGGGGGGGGGGGGGGGGGGGGGGGGFEGGGGGGGGGGGGGGGGGFFGGFFGGGFFGGGGGGGGGGGGGGGGGGGGGGGGGGGGGGGGDFGGFGGGGGGGFFGGGGGGGGGGGGGGFDGGGGFGGGFGGGFGGGGGGGFEFGGCGGGGGGGFGGCFGGGGCFGGC97@CCEGEGG8=DFGGGGGE8>CFGG7D8ACGDFF6CGFFFFF;@AF5558BFC*;*?49/996?@ACFFCF?89(///,)7=E))62?((3339.4:(,(.5<:7(>0<?1((((.*(0).*))
@M03152:184:000000000-AWYW1:1:2106:20924:20094 2:N:0:GCGATCTAATACCTGT
CCCAACTATCCCTATTAATCATTACGTCGATCCTAGAAACCAACAAAATAGAATCAAACGTCCTATTTCGTTATTCCATGCTAATGTATTCAAGCGTGAGCCTGCTTTAAACACTCTAATTTTTTCAAAGTAACGGTCCTGATTCCCCATGACACCAAATTAATGACATCATGGTTCGTCAGAAGGTAGGAATCAATAATACCAGGAAGTAAAATAGCAAGACAAAGAAATTGATCCAGAAATTCAACAAAGAGCTTAGATGGGAAGAGAGTCGTGGAGGGAAAGAAAAGGGAAGAGGGGA
+
CCCCCF@D9,EEEFDGEFFGFFEFFC<@CECCF9AFCFGFCFCFECFFCGGGG9<CFGFC,:8,FAEDFF@<F@<@F@,CAFEDFGDD@FGCFE6@@BCFA:EF=F,E?DCFCAC<<EAF,CAFCCFCDG,BA,@@8:@<ECEA,:C=>EFGGFDD8DC@9=A,4EE9C=D,E=34+B+@D>9;?E,C=FEC,6==,=D9=?+0=*0+50;<C9@?8+:=AC*388);9A*?+5*5+3;666=*B+6=*/*759********09B3@2-(6).5((/)(695(5,2((,.,((*/))(*((
@M03152:184:000000000-AWYW1:1:2106:27187:20156 2:N:0:GCGATCTAATACCTGT
CCCAACTATCCCTATTAATCATTACGTCGATCTTAGAAACCAACAAAATAAGATCAAACGTCCTATTTCATTATTCCATGCTAATGTATTCAAGCCAAAGCCTGCTTTAAACACTCTAATTTTTTCAAAGTAACAGTCCTGATTCCCCACGACATCAAATTAATGACATCATGCTTCGTCAGAAGGGAGAAACCAATTGTACCAGTGCGTACCGTTGGCACGACCAATAAATTGATACCGAAATTCAACTACGAGCTTAGATCGGAAGAGCGTCGTGTAGGGAAAGAACAGGTATGTGTAA
+
CCCCCGGFGGGGGGGGGGGGGGGGGGGGGGGGGGGGGGGGGGGGGGGGGGGGGFGGGGGGGGGGGGGGGGGGGGGGGGGGGGGGGGGGGGGGGGGGGGGGGFGGGGGGGGFGGGGGGGGGGGGGGGGFGCGGGGGGGGGGGGGGGGGGGGGGGDEDFGFFGGGGGGGGGFGFGEGGGGGGGGGGGGE,=CGGFGGGGG,=FCDE,<;DDDGDG6CD>F@FAAFFFBF4;FEF>7CD+:9)3562B:8BEGFF?CD=)=9=9CE??FFBD@DB3;;7<A?<<B?F:<04((((.3)/*)2-)
@M03152:184:000000000-AWYW1:1:2106:16275:20197 2:N:0:GCGATCTAATACCTGT
CCCAACTATCCCTATTAATCATTACGGCGACTCTAGAAACCAACAAAATAGAACCGCGCGTCCTATTTTATTATTCCATGCTAATGTATTCAGGCATAGGCCTGCTTTGAACACTCTAATTTTCTCAAGGTAAAGGTCCTGGTTCCCCGACGCACACCAACAAAGGGCACGCCGGCTCACCAAGAGGTAAGGCCCGCCCAGACAGTACGTGCCGTTAGGCAGACCGCCCGGCCAGGCCCGAAATTCAACTACGAGCTTAGATCGGAAGAGCGTCGTGTAGGGAAAGAACAGGTAAGTGTAG
+
CCCCCGGGFGGGGGGGGGGGGGGGGGGGGGGGGGGGGGGGGGGGGGGGGGGGGGFGGGGGFGDGGGGGGGGGGGGGGGGGGGGGGGGGGGGGGGGGGGGGGGGGGGGGGGGGGGGGGCFGGFGGFFFGGGGGGGGGGGGGFGEGGGGGGGGGGGGGGGGFGGGGGGGEGGGCEEGDCGGGFFFGGGGEDFGCGGGGDGGDFGGDGFFGGFDFGGCEFFF;A<>D@F9BEF073>?<F0D2>1::FFFFFGF0:7>9E04>FB<:21203::>3(((-)(.5>,;()(41<B2)+)17:*6)
@M03152:184:000000000-AWYW1:1:2106:23951:20201 2:N:0:GCGATCTAATACCTGT
CAGAACGAGCGTCATGACTCCCCTCGCTTCCCCTCCTCCCTTCCAACCTTCCCTCTTCTTCCCAATCCCAACTTCCTACATCACCAAAATAATACCTCCCCACCTCTATAACTCTCACATCCTCATACTTTCTCGCAGTTGCCTCTCCTTCACTCGCCACATACATTATCGTCCCGTATCTGACACATCCGCCCCACGACACCACTCCTCCCCTCACGCCCCACGACACCGCCCGTCCCTCAGCACACGCCCCACGCGACGACAACCCAGCATCATCGCCCGGAAGCCCCACCCTCACACC
+
8--8-;6,+8++,,6,6,,=,;,,6+6,,,;,,,8,,,,8,,,,;,,,,,;E,,,;,,,<,C,,,,,:,,,6,,9,6,,,,,:,,:,,,,,,,,699C,8,,+,,A?,5,,,,,5,,,,:,,,,5,5,,5,,,,4+@+8,4,4A>,9,,466EA:++=++6,,,,7,,+6+,,6+++++,+,,,+,,,,,+6+5@+****4<4<******0;/*1)))()25)((,,))2()))(/)(*)0.))*).)().((10(.((((((-,((,((((),)))/((-)()(),((((,-*(0)(*.-
@M03152:184:000000000-AWYW1:1:2106:10565:20397 2:N:0:GCGATCTAATACCTGT
CCCAACTATCCCTATTAATCATTACGGCAGCTCTAAAAACCAACAAAATAGAACCACACGTCCTATTTTATTATTCCATGCTAATGTATTCAGGCATAGGCCTGCTTTGAACACTCTAATTTTCTCAAGATAAAAGTCCTGGTTCCCCGAAGCATTCAATAAAGAACACAACGGTTCACCAAGAGGCAAGACCTGGTCAAGCAGTAAACACGCTGTCAGGCGGACCACCCAACCAGATCCGAAATTCAACTACGAGCTTGGAACGGCAGAGCGTAGTGGAGGAAAAGAAACGGTCGGCTGG
+
CCCCCGGGGGGGGGGGGGGGGGGGGGGGEGGFGGGGGFGGGGGGGGGGGGGGGG?FDGDGFGGGGGGGGGGGGGGCFFGFFGGGGGGGGGFGGFGGGGFGGGGGGGGGFGFCCEGGGGGGFGGGGGGGDFGGGGGGGGGGGGFGGGGGGEEGDFACEEDDCFFDEGDFDFGGG8=8DGGFGF,@D=7FGCF=F8FGG7E5?+00@CFGGF77DGDB9?;AA=DBAFFFADDF)?96F8C*/>BB):3:7+1;)9>0).3((/.3:((((4:?>,(,4).).<()5)53((.(,*())(1-(
@M03152:184:000000000-AWYW1:1:2106:7428:20415 2:N:0:GCGATCTAATACCTGT
CCCAACTATCCCTATTAATCATTACTTCGGTCCTAGAAACCAACAAAATAGAACCAAAGTCCTATTCTATTATTCCATGCTAATGTATTCAGGCTGTTATTCACTTGCTTTAAACACTCTAATTTTTTCAAGGTAAACTTCTAACCAAAATGGCACACCAAATTAATAGCATACCACAAGGCCAGACACATAAGACCGAACCTATATTGTATCAACCTTTCGGTTGCTCTCAAGGTACGATCCGAAATTCAACTACGAGCTTAGATTGGAAGAGCGTCGTGTAGGGAAAGAACAGCAGTGA
+
CCCCCGGGFGGGGGGGGGGGGGGGFGGGCFECCFDGGAGGGGGGGGGGGGGGGAFGGFFGGGGGGGGGGGGGFGGFGFFGGDFGFEF<FFFGGGGGGGGDFGGGGFGCGGGG9CFG<FGGGGGGGFFCF<FGGCG9EECBFGGG9FFEC=F=EFGGGGGGGGGFGCFGDFGGFC=FGF6@6E?FFE7E=FGGGFG,16+*6?DDDFFD@D@7<CE5AA5<+:AAAB5?BA6FFF);FEGA>2*-:BAAC++9?8A=>=2(-(9*84//(.>33;(:@F6><48FA>6(3200(*47),2.)
@M03152:184:000000000-AWYW1:1:2106:6987:20422 2:N:0:GCGATCTAATACCTGT
CCCAACTATCCCTATTAATCATTACGTCGATCCTAGAAACCAACAAAATAGAATCAAACGTCCTATTTCGTTATTCCATGCTAATGTATTCAAGCGTGAGCCTGCTTTAAACACTCTAATTTTTTCAAAGTAACAGTCCTGATTCCCCAAGACACCAAATTAATGACATCATGGTTCGTCAGAAGGTAGAAATCAATAATACCAGTACGTACAATAGCACGACCAATGAATTGATCCCGAAATTCAACTACGAGCTTAGATAGGAAGAGCGTCGTGGAGGGAAAGAACAGGTATGTGTAAA
+
CCCCCGGGGGGGGGGGGGGGGGGGGGGGDEGGDGGGGGGGGGGGGGGGGGGGDGGGGGGGGFGGGGGGGGGGGGGGGFGGGGGGGGGGGGGGGGGGGGGGGGGGG8FGGGFFFGGGFGGGGGGFGFGGGCFGFCCFGFGFFAFFGGGFF+@?CGGGGGGGGGGGGGGGGGFFG8=EF>DCGGGGGGGGFFGGGDGFGGDFGGGDGFFFGFGGGGFFF5EFBDBFBFEFFF*B?DCD@8D@EFA4+=>:AGF@DDEF4CBE<*>:BF15(5:@3@1;(580;DDA?F7(8:64<+(19)C)-
@M03152:184:000000000-AWYW1:1:2106:13493:20471 2:N:0:GCGATCTAATACCTGT
CCCAACTATCCCTATTAATCATTACGTCGATCTTAGAAACCAACGAAATAAGATCAAACGTCCTATTTCATTATTCCATGCTAATGTATTCAAGCCAAAGCCTGCTTTAAACACTCTAATTTTTTCAAAGTAACAGTCCTGATTCCCCACGACATCAAATTAATGACATCATGCTTCGTCAGAAGGGAGAAACCAATTGTACCAGTGCGTACCGTTGGCACGACCAATAAATTGATCCCGAAATTCAACTACGAGCTTAGATCGGAAGAGCGTCGTGTAGGGAAAGAACAGGTATGTGCAA
+
CCCCCGGGGGGGGGGGGGGGGGGGGGGGGGGGGGGGGGGGGGGGGGGGGGGGGGGGFGGGFGGGGGGGGGGGGGGGGGGGGGGGGGGGGGGGGGGGGGGGGGGGGGGGGGGGGFGGGGGGGGGGGGGGGGGGGGGGGGGGGGGGGGGGBEDGGGGGGGGGGFGGGAFGGGGGGGGGGGGGGGGDGGEGGGGGGGGGGGGFGFFDCFBFDDGG6DF>AF@FFFFFFFFFFFFFFGF@CEC2BFBB=ACFFGFFFGE28=EFF???<1;BF;D>3@>485:>FD?F<:,((.414+-9=)*))
@M03152:184:000000000-AWYW1:1:2106:18686:20582 2:N:0:GCGATCTAATACCTGT
CCCAACTATCCCTATTAATCATTACGGCGACTCTAGAAACCAACAAAATAGAACCGCGCGTCCTATTTTATTATTCCATGCTAATGTATTCAGGCATAGGCCTGCTTTGAACACTCTAATTTTCTCAAGGTAAAGGTCCTGGTTCCCCGACGCACACCAACAAAGGGCACGCCGGCTCACCAAGAGGTAAGGCCCGCCCAGACAGTACGTGCCGTTAGGCAGACCGCCCGGCCAGGCCCGAAATTCAACTACCAGATTCGATCGGAGGAGGCTCGTGTAGGGACAGAACAGGGAGGCTGAG
+
CCCCCGGFGGGGGGGGGGGGGGGGGGGGGGGGGGGGGGGGGGGGGGGGGFCFGGGGGFGGGGGGGGGGGGGGGGGGGGGGGGGGGGGDGDEFFGGGGFEEGGGGGGGGGGGGGGGGGCGGGGGEFGFGGDF<FFGGGFGGCGEFFGGGGGGCGGGGGGGGGFFGGFG6?DGEGGGGGG>EDGGGGGFFFGFGFGCC5DEE5**8;?FFDFFGGG538B@FF@F@F23:BDFF3CBF)8D>>6089@A*:7))(00(*).()).-(3(((-(-(.4(4)(4)51)(0(.((.4(*())(*((
@M03152:184:000000000-AWYW1:1:2106:27501:20590 2:N:0:GCGATCTAATACCTGT
CCCAACTATCCCTATTAATCATTGCGTAGATCCTAGAAACCAACAAAATAGGATCAATCGTCCTATTTCATTATTCCATGCTAATGTATTCAAGCGTTAGCCTGCTTTAAACACTCTAATTTTTTCAAAGTAACAGTTCCGATTCCTTGCGACACCAAATTAATGACATCACAGCTCCTCGGAAAGGAGGAACCAACAAAACCAGTACGTACCGTAGGCACGACCAGCAAATTGATCCCGAAATTCAACTACAAGCTTAGGTCGGAAGAGCGGCGTCTACGGAAAGAACAGGTAAGTGTAG
+
CCCCCGGFAEFGFAFGFGFGGGGGGGGDGGGGGCCDFGGGFGFGGGGGGFFFGGGEFF,FFFFGDFGGGGGGGGGGFAEEFDFGGFGGGGFEFGFG:FGEF?A<C,C9E5EFGGGFG9FFGCGGGGGGDEDEGGFG@EEGGGDEFGGFGGGGGGGGD,@FGCDGFGAFG+=F=A8@FE8,=EE7+>>6D6C,3DFGGC?AFFD5:@FFDF+?C>1<@9**3:4:@==4*9:B129@64*/8@>(818A4B6=)*;=47;)).1(2(21;@@(((4((.()-)(0-)(..3:8-+)116C4)
@M03152:184:000000000-AWYW1:1:2106:11879:20654 2:N:0:GCGATCTAATACCTGT
CCCAACTATCCCTATTAATCATTACGTCGATCCTAGAAACCAACAAAATAGAATCAAACGTCCTATTTCATTATTCCATGCTAATGTATTCAAGCGAAAGCCTGCTTTAAACACTCTAATTTTTTCAAAGTAACAGTCCTGATTCCCCACGACATCAAATAAATGACATCATGGTTCTTCAGAAGGGAGAAATCAATAATACCAGTACATACCTAAGCATGACCGATATATTGATCCCGAAATTCAACTACGAGCTTAGATCGGAAGAGCGTCGTGTAGGGAAAGAACAGGGAAGGGTAGA
+
CCCCCGGGGGGGGGGGGGGGGGGGGGGGDGGGGGGGGGGGGGGGGGGGGGGGGGGGGGGGGGGGGGGGGGGGGGGGGGGGGGGGGGGGGGGGGGGDGGGGGGGFGFGGGGGGGGGGGFFGGGGGCGGGG9FGGGGGGGGGGGGGCFGGGGGGGGGGGGGGGFGGFGGGG?DDCFDFGGGGGFGGG8CGGGGGFGGGGGGFGGGF8FFGGFFGCFGFFFEFCEFBFFA?BFFF6@EGFDCDB=F4FFEFFGA@FD?@1@3@*9?0;?9FF16670,((2170=8>1??(4((((*())(*-)
@M03152:184:000000000-AWYW1:1:2106:13568:20673 2:N:0:GCGATCTAATACCTGT
CCCAACTATCCCTATTAATCATTACGTCGATCTTAGAAACCAACGAAATAAGATCAAACGTCCTATTTCATTATTCCATGCTAATGTATTCAAGCCAAAGCCTGCTTTAAACACTCTAATTTTTTCAAAGTAACAGTCCTGATTCCCCACGACATCAAATTAATGACATCATGCTTCGTCAGAAGGGAGAAACCAGTTGTACCAGTGCGTACCGTTGGCACGACCAATAAATTGATCCCGAAATTCAACTACGAGCTTAGATCGGAAGAGCGTCGTGTAGGGAAAGAACAGGTATGTCTAA
+
CCCCCGGDFGGGGGGGGGGGGGGGGGGGGEGGGGFFGGGGGGGGGGCEGGGG9EFEAFGCFFEG9<FGGGGGGGFFGGFGGGGGGGGGGGGGFGGGGGGGGGGGG@FGGGGGGGGGG9FF9EGGGGGGGCGGFGGGGGGGGFGGGGGGFEGGGGGGGDEGGDFFDFGGG?8FGAFFG7DGFE8>DFGGGGGGFGGGGGFFGGGDD?DGGFCC7DGFFFFFFAEFBB>AFFFFFFFCAEGFFBFDFFFFFFF=@<A=>@9@><E?:0(((/,72(638><2>>:)8).,..3(.<))*)*))
@M03152:184:000000000-AWYW1:1:2106:7266:20719 2:N:0:GCGATCTAATACCTGT
CCCAACTATCCCTATTAATCATTACTTTGGTCCTAGAAACCAACAAAATAGAACCAAAGTCCTATTCTATTATTCCATGCTAATGTATTCAAGCGTAAGCCTGCTTTAAACACTCTAATTTTTTCAAAGTAAAAGTCCTGGTTCCCAAGCACACTCAATGAAGAGCACACTAGTTCCCCAGAAGGAAAGACTAGCCCAGAAAGTACCCACCGTGAGGCGGGACCACCCAAGCCAGTCCGAAATTCAACTACGAGCTTAGATCGGAAGAGCGTCGTGTAGGCACAGAACAGGTAGGCGAAGA
+
CCCCCGGGGGGGGFGGGGGGGGGGGGGGC@GFGFFGGGGGGGGGGGGGGG9CFGGGGGGGGGFCFFGGGGGGFGGGGGGGGGGGGEFGCFGGGGDFCGFGFGGFFFFAFGDGFGFGFFFGGGGGFG9FEFGGGGGGGGE?EGGEEGGFGGGGGFGGGGFDGG8DGGGGGGGGGGGCFFGGGF8EFGGF?,DEADFGFGGFGGFFFCFCGEGGD68*??=5<=BF9B=>FFFFFGFG?3*>5;5C+;)+9CFD?3>063;4?CF0;;@F??91441:3>23)/,)(051:(,44+(/)()--
@M03152:184:000000000-AWYW1:1:2106:9149:20770 2:N:0:GCGATCTAATACCTGT
CCCAACTATCCCTATTAATCATTACATCGATCCTAGAAACCAACAAAATAGAATGCGATGTCCTATTTCATTATTCCACGCTAATGTATTCAAGCGTGAGCCTGCTTTAAACACTCTAATTTTTTCAAGGTAACAGTCCTAATTCCCCAAAACATCAAATGAATGACATTATGGTTCATTAGAAGGTGAGAACCAATAAAGCCAGTTCATACCAATGGAACGACCAACTCATTGATCCCGAAATTCAACTACAAGCTTAGATCGGAAGAGCTACGAGTAGGGAAAGAACAGGAAAGTATAG
+
CCCCCGGGGGGGGGGGGGGFGGGGGGGGGGGGGGGFEGGGGDGGGGDCGGGGCFFFFGGEGGGGGGGGGGGGCFGGGCDGGEGGGGG9EGGGGFFEF@FEGGGFFAFGGFGGFFEFGG?EFGGGGGGGGFGFGFCFFGGFGFGGFGFFFE8DE8FGGFGGFFEEDFGGGG8FF,+7=>FFFDGG?,8,@DFGGDGGGFGFFD6)1;7DFFFG=F=*;0*+505=>=5@9A:B?2;++0*1*8*<=8A>6@A=);*)3685***(09((7(0*0*((/8()/)(0,)(,(/(,(*()3)+1)
@M03152:184:000000000-AWYW1:1:2106:4326:20842 2:N:0:GCGATCTAATACCTGT
AAGAACCAATGCGATGAAGTATAGAACATGACCACTCAAGCCAAAAATTCATAACAAACCTATACTTCTACTTTCACACTGAATATAAATGAAAAACACCCGCTATTTTTATTATACGTCTTGATCTATTATAATATTTAAGCAGCTTCAAAACCACTGCATTATCACATGATCATCAGTTAGTCCCTCGTCTTCCATCTTTACTAACCTATCACCTCATACTACGTGTTCAAGTAGCCTCGACATACCTCGCTCTCTTTGTAGCAACTTCATGCTACTATCACGACTTTCAACACCGTCC
+
-8-8-,,=-,6,7,,,,,666,,;,,;,,,,,,,:@,,,;C,6,,,,6;66,,<;,,C,,;,,,,66,,,66;,,,<,,:@,,,6,,,,,9C,,,9,,,,+6+4+,,9,,,,,,9,,,:,,,,5,,5,,,9C,,,9,,4:,,,9,,,9,,,,9,8,9,,,,994D,,9++2,,9+,+,+7+4783,,,,63+,+,3,+,+6+6:,+++6++6222*+5312:+;*))****+++*++3+3*1*)****)5*))**-***/*/*****0(./1**0/5+)1*+*+()((/))))+/5)(1(.
@M03152:184:000000000-AWYW1:1:2106:22265:20861 2:N:0:GCGATCTAATACCTGT
CCCAACTATCCCTATTAATCATTACGGCGACTCTAGAAACCAACAAAATAGAACCGCGCGTCCTATTTTATTATTCCATGCTAATGTATTCAGGCATAGGCCTGCTTTGAACACTCTAATTTTCTCAAGGTAAAGGTCCTGGTTCCCCGACGCACACCAACAAAGGGCACGCCGGCTCACCAAGAGGTAAGGCCCGCCCAGACAGTACGTGCCGTTAGGCAGACCGCCCGGCCAGGCCCGAAATTCAACTACGAGCTTAGATAGGAAGAGCGTCGGGTGGGGAAAGAACAGGAATGTGTAG
+
CCCCCGGGGGGGGGGGGGGGGGGGGGGGGGGGGGGGGGGGGGGGGGGGGGGGGGGGGGGGGGGGGGGGGGGGGGGGGGGGGGGGGGGGGGGGGFGGGGGGGGGGGGGGGGGGGGGGGCGGGGGGGGGG<FGGGGGG@FGGGGGGGGGFEGGGGGGGGGGGGGGGGGGGGGGGGEDGGGGGGGGGGGGFCFGGGGGGDCE;CF4>FFFGGFGGDCC3=DFFF<FFD>9DFFBB>GBGF?D939B0*15?::686*795(.,):)42<2:::12((((()((4B<::>804024,*46*6*-)
@M03152:184:000000000-AWYW1:1:2106:12534:20864 2:N:0:GCGATCTAATACCTGT
CCCAACTATCCCTATTAATCATTACGTCAATCCTAGAAACCAACAAAATAAGATCAACGTCCTATTTCATTATTCCATGCTAATGTATTCAAGCGTGAGCCTGCTTTAAACACTCTAATTTTTTCAAAGTAACAGTCCTGATTTCCCGCCACACCAAGTGAATGGCATGACGGTTCGTCAGAAGGGAGGAACCAGTGACACCAGTGCATACCGAAGGCACGACCAGCGTACTGATCCCGAAATTCAACTACGAGCTTAGATCGGAAGAGCGTCGTGTAGGGAAAGAAAAGGGAGGGGGTAA
+
CCCCCGGGGGGGGGGGGGGGGGGGGGGGCGGGGGGGGGGGGGGGGGGGGGGGGGGGGGGGGGGGGGGGGGGGGGGGGGFFGGGGGGGGGGGGGGCGEGGGGGGGGGGGGGGGGGGGGGGGGGGDFGFFFGGGGGGGGGGGGGGGGGFFGGGGGGGGGGGFGCDFGGGGFFGGCEGGDEGFDGGFGDGGGGFGGGGGFGFFFGGFGFFGFFGGCCGD>FFFF=949@2*3@2;CG?8C@GDFBFFFFCFFG;131)3)9<CCF<D?F@@3/(((,2(37<<04252??21,-,(*())(1,(
@M03152:184:000000000-AWYW1:1:2106:11980:21136 2:N:0:GCGATCTAATACCTGT
CCCAACTATCCCTATTAATCATTACGTCGATCTTAGAAACCAACGAAATAAGATCAAACGTCCTATTTCATTATTCCATGCTAATGTATTCAAGCCAAAGCCTGCTTTAAACACTCTAATTTTTTCAAAGTAACAGTCCTGATTCCCCACGACATCAAATTAATGACATCATGCTTCGTCAGAAGGGAGAAACCAATTGTACCAGTGCGTACCGTTGGCACGACCAATAAATTGATCCCGAAATTCAACTACGAGCTTAGATCGGAAGAGCGTCGTGGAGGGAAAGAAAAGTTATTAGTGA
+
CCCCCGGGGGGGGGGGGGGGGGGGGGGGGGGGGGGGGGGGGGGGGGGGGGGGGGGGGGGGGGGGGGGGGGGGGGGGGGGGGGGGGGGGGGGGGGGGGGGGGGGGGGGGGGGGGGGGGFGGGGGGGGGGGGGGGGGGGGGGGDDGGGGGGGGGGGGGGGGGFGGGGGGGGGGGGGGGGEFGGGGGG?EGGGFGG,DFGGGFCDDE=DFG6ADDGCFBBFFFFAEFBFFFAFFA@:ACF6F2DBDDF+@ACG;:=GE=B19@43/62132;@8692:21),4232;:5<0((()-+)**)0))
@M03152:184:000000000-AWYW1:1:2106:14992:21185 2:N:0:GCGATCTAATACCTGT
CCCAACTATCCCTATTAATCATTACGTCAATCCTAGAAACCAACAAAATAGGATCAACGTCCTATTTCATTATTCCATGCTAATGTATTCAAGCGTGAGCCTGCTTTAAACACTCTAATTTTTTCAAAGTAACAGTCCTGATTTCCCGCCACACCAAGTGAATGGCATGACGGTTCGTCAGAAGGGAGGAACCAGTGACACCAGTGCATACCGAAGGCACGACCAGCGTACTGATCCCGAAAGTCAACTACGAGCTTAGATCGGAAGAGCGTCGTGTGGGGAAAGAACCGGCAGGCTGAAA
+
CCCCCGGGGGGGGFGGGGGGGGGGGGGGGGGGGGGGGGGGGGGGGGGGGGGGGGGGGGGGGGGGGGGGGGGGGGGGGGGGGGGGGGGGGGGGGGGGGGGGGGGGGGGGGGGGGGGGGAGGGGGGGGGGGGGGGGGGGGGGGGGFFFG@ECCGGG7?FGGGGGGFDGDGFGGDEGGGGGGGGGGFFGDEGGGGGGGFFFGFGGGF9;FGGFGGDGD*?FFFBDF>BD>EBF@>+85CFDGDE=).+3?A<DF?(1)4FC<;)7/217;D@;;46291,)-8(.4><4:(.3((-*())(*).
@M03152:184:000000000-AWYW1:1:2106:16529:21305 2:N:0:GCGATCTAATACCTGT
CCCAACTATCCCTATTAATCATTACTTCGATCCTAGAAACCAACGAAACATCGAACCGAAATCGTATTCCGTTATCCCATGCTGTAGTATCCATGCCTCCTTTTTTGGCTGCTTTGAACACCCTAATTTATTCAAAGTAAACGAATGGGAACTCCACACATGTAGGCAGTACACGCGCGAGACGTATACCGTTTTGCCCTACACATGCTTTTGAAGCCGCCGCCCAGTTAAGAGTAGCGGTGAGCATCCCATAGGTGAGAACGAACAGACCAGTACAGACCTTGACGGCCGACTGGTGAAG
+
CCCCCGGGGGGGGGGGGGGGGGGGGGGGGGGGGGGGGGGGGGGGGGGGGGGGGGGGGGGFFFGGGGGGGGGGGGGGGGGGGGGGGGGFGGGGGGGGGGGGGGGGGGGGGGGGGGGCGGGGGGGGGGGGGGGGGGGGGGGGGGGGGFGGGGEGFGGGGGGGGGGGGGFGGGGGGGGGD=DGGGGGGGGGGGGFEGDGGGGFGGGFGFFGGFGGGGGFFFF>DFFFFFFFFFFFFFEDACGFFFFFFAEA4DFEFGFAFFFFFF0:134??:6?F4<A)06.:@<7A?:9909>6*9F=0*5)
@M03152:184:000000000-AWYW1:1:2106:25202:21335 2:N:0:GCGATCTAATACCTGT
CCCAACTATCCCTATTAATCATTACGTCAATCCTAGAAACCAACAAAATAGGATCGAACGTCCTATTTCATTATTCCATGCTAATGTATTCAAGCGCATGCCTGCTTTAAACACTCTAATTTTTTCAAAGTAACAGTCCTGATTCCCCGCAACACCAAATTAATGGCATTACGGTTCGTCAAGAGGGAGGAATCAGCAACGCCAGTACGTACCAGTGGCACGACCGACATGCTGACCCCGAAATTCAACTACGAGCTTAGATCGGAAGAGCGTCGTGTAGGGAAAGAACCGGTATGTGGTG
+
CCCCCGGGGGGGGGGGGGGGGGGGGGGGEGGGGGGGGGGGGGGGGGGGGCFGGGGGGGGGFGGGGGDFGGGGGGGGGGGGGGGGGGGGGGGGGGCGGGGGGGGCDF<EGFFFGGGGGCFGGGGGGGFGDEGGGGGCEGGGGGGGGGGGGGGGGGGGGGFGGGGGGGGFGGGGGEGCDEGGGGDFFFGCEEGGGD,EFGGFGCGAGFFGGFGGCFFFFA=FF2?>AFFEE47A+2)*9@C>B>BFFA<=9G;3(*26B?FFA2:<?(,-(,493(((-.1<<@::<F??0(((-2,99)*((
@M03152:184:000000000-AWYW1:1:2106:20953:21363 2:N:0:GCGATCTAATACCTGT
CCCACTATCCCTATTAATCATTACGTCAATCTTAGAAACCAACAAAATAAGACCGAACGTCCTACTTCATTATTCCATGCTAATGTATTCAAGCGTTAGCCTGCTTTAAACACTCTAATTTTTTCAAAGTAACAGTCCAGTCTCCCCGCAACACCAAATTAATGGCATTACGGTTCATCAGGAAGGAGGAATCAGTGAGACCAGTTCATACCTGTGGCACGACCAACCTACTGACCCCGAAATTCAACTACGAGCTTAGATCGGAAGAGCGGAGTGTAGGGAAAGAGCAGGAATTTGTAGA
+
CCCCCGGGGGGGGGGGGGGGGGGGGGGGGFGGGGGGGGGGGGGGFGGGGGGGFGGGGGGGGGGGGGGGGGGGGGGGGCEGGGGGCCFFGFFGFGGGGGGGGGFFFGGGGGGGGGGGGGGGGGGDDFFGGGGGFGGGGDFFGGGGGGGGGGGGGGGGGGGGGGGGGDFGGGGG6DCCDEFGGGGGGGFGGEF?FFGGAFFFECFDG+;9CF77+3@AFF5FB=DFB=F*;A@AA8;C69C=A>F6+:?C?DF6?CE1A4)7/?010;;D@F6((--858)48)44:F0(51:6.2)875:)-
@M03152:184:000000000-AWYW1:1:2106:5383:21563 2:N:0:GCGATCTAATACCTGT
CCCAACTATCCCTATTAATCATTACGGCGACTCTAGAAACCAACAAAATAGAACCGCGCGTCCTATTTTATTATTCCATGCTAATGTATTCAGGCATAGGCCTGCTTTGAACACTCTAATTTTCTCAAGGTAAAGGTCCTGGTTCCCCGACGCACACCAACAAAGGGCACGCCGGCTCACCAAGAGGTAAGGCCCGCCCAGACAGTACGTGCCGTTAGGCAGACCGCCCGGCCAGGCCCGAAATTCAACTACGAGCTTAGATCGGATGAGCGTCTGGTAGGGAAAGAAACGGGCAGGGTAA
+
CCCCCGGGGGGGGFGGGGGGGGGGGFGGGGGGGGGGGGGGGGGGGGGGGGGGGGGGGGGGGGGGGGGGGGGGFGGGGGGGGFGGGGGGGGGGGGGGGGFGGGGGGGGFGDFFGFGGGFFGGGGGGGGCF8??FGFGFFGGGGEGGGGFEEEEGGGGGGGGGGG,@EGGGGGG6EDEGGGGGGCGGGGGF?,45>CEGGGBFFGFDFFGDFDFFGGEAE1F=?FF<;05BE(5>36C::D>>05(*9)=<7??FD323(-3)6462((-.82>,((-(1..-<,5:F:0(.,((*().(0((
@M03152:184:000000000-AWYW1:1:2106:12106:21693 2:N:0:GCGATCTAATACCTGT
CCCAACTATCCCTATTAATCATTATATCGATCCTAGAAACCAACAAAATAGAATCGGATGTCCTATTTCATTATTCCATGCTAATGTATTCAAGCGTGAGCCTGCTTTAAACACTCTAATTTTTTCGAGGTAAAAGTCCTAATTCCCCGTAACACCAAATTAATGGCATTACGGTTCTTTAGAAGGTGAGAAATCAATGATAACAGTGCATACCAACGGCATGACCGAAATATTTATCCCGAAATTCAACTACGAGCTTAGATCGGAAGAGCGTCGTGTAGGGAAAGAAAGGGAATGAATA
+
CCCCCGGGGGGGGGGGGFFGGGGGGGGGFFGFGGGFEGGGGGGGGGGGGEFDFGGGGGDFGGGFGGGGGGGGGGGGGGGGGGGGGDFFDGFGGGGDEGGGGBFGGCFFFAF?ECFDGEGGGGGGGGDFEEGGG,@FD9FGGCFGGGGGCEECEDFGFGBFFF=E,==DDDFDF6DEGFGGFDGE=8FEA8DGGGGGFGC9=DD*6DFD9+?DDFGFF>)50:968C@>EE=C+=*+:*+./<>-;@@C?F@259B@A2;437?),(4;>D;=3:(4(.36;4:):>((44((1*,./)*))
@M03152:184:000000000-AWYW1:1:2106:13533:21727 2:N:0:GCGATCTAATACCTGT
CCCAACTATCCCTATTAATCATTACGGCGACTCTAGAAACCAACAAAATAGAACCGCGCGTCCTATTTTATTATTCCATGCTAATGTATTCAGGCATAGGCCTGCTTTGAACACTCTAATTTTCTCAAGGTAAAGGTCCTGGTTCCCCGACGCACACCAACAAAGGGCACGCCGGCTCACCAAGAGGTAAGGCCCGCCCAGACAGTACGTGCCGTTAGGCAGACCGCCCGGCCAGGCCCGAAATTCAACTACGAGCTTAGATCGGAAGAGCGTCGGGTAGGGAAAGAACAGGGATGGGTAG
+
CCCCCGGGGGGGGGGGGGGGGGGGGGGGGGGGGGGGGGGGGGGGGGGGGGGGGGGGGGGGGGGGGGGGGGGGGGGGGGGGGGGGGGGGGGGGGGGGGGFGFGGGGGGGGGGGGGGGGCFGGGGGGGGGGGEFGGGGGFFGGGGGFGGGGGGGGGGCFGGGGDGGGGGDFGGGFG?DGGGGGCGGGGEEGGGGGGGGDGD5,*8@FFFGDFF3FG*8:EFFFFF@<1(:B@;@B<1D>2C(06>(6*)95:@0117>3:9444<?B(2273?BBF90()-2:B(78F7<?FFB(:,))(*.(
@M03152:184:000000000-AWYW1:1:2106:16781:21818 2:N:0:GCGATCTAATACCTGT
CCCAACTATCCCTATTAATCATTACGTCGATCCTAGAAACCAACAAAATAGGGTCAAACGTCCTATTTCATTATTCCATGCTAATGTATTCAAGCGCGAGCCTGCTTTAAACACTCTAATTTTTTCAAAGTAACAGTCCTGATTCCCCGCCACACCAACTTAATGACATGACGGTTCTTCAGAAGGGAGAAACCAGTGACACCAGTGCATACCGAAGGCACGACCAGCGTACTGATCTCGAAATTCAACTACGAGCTTAGATCGGAAGAGCGTCGTGTATGGAAAGAAAACGAATGAGTAG
+
CCCCCFGGFGGGGGGGGGGGGGGGGGGGGGGGGGGGGGGGGGGGGGGGGGGGGGGGGGGEFGGGGGGGGGGGGGGGGGGGGGCGGFGGGGGFFFFGGGGGGGGGGGGGGGGGGGGGGCFGGGGGGGGGGGGGGGGFGGGGGGFFGGGGGG7EE8FGGFEGFGGG8FGGGFGGCE>CDGGGGGDG6?CGGG,DFCFCC6FFGGFFCAFDGFGFGCE559>?A=AFFFF;585?584=@ED3A8A@FACFFGFFFGFF)47377?0:<612(,(400((04)6)50).1(4((((/.)*)2))
@M03152:184:000000000-AWYW1:1:2106:6736:21901 2:N:0:GCGATCTAATACCTGT
CCCAACTATCCCTATTAATCATTACGTCGATCCTAGAAACCAACAAAATAGAATCAAACGTCCTATTTCGTTATTCCATGCTAATGTATTCAAGCGTGAGCCTGCTTTAAACACTCTAATTTTTTCAAAGTAACAGTCCTGATTCCCCAAGACACCAAATTAATGACATCATGGTTCGTCAGAAGGTAGGAATCAATAATACCAGTACGTACAATAGCACGACCAATAAATTGATCCCGAAATTCAACTACGAGCTTAGATCGGAAGAGCGTCGTGTAGGGAAAGAACAGGTAGGAGTAGA
+
CCCCCGGGFGFGGGGGGGGGFGGGGGGGGGGGGGGGGGGGFGGGGGGGGGGGGGGGFGGGGGGGGFCAFFGGGGGGGGGGGGGGGGGGGFGGFGGGGGEEDGFGFEFFGGGGGGCGGGGGGFFGGGGGGGGGGGGGG9EFFGFGF9FGGGGGGGGGGGFEFGGGGGGGCFGCE?8D8CCEGGGDFEFGGGGGFEAFFGGFC9?=D9BDCDGFGFGCCFFF*)3>>C5FFFFFFG;+=@7AFBF?FFE6EGF?DDDB4CEF59=9;@FF@@0((63((29=087A@F?BF:(-.+-*046-)
@M03152:184:000000000-AWYW1:1:2106:15496:21916 2:N:0:GCGATCTAATACCTGT
CCCAACTATCCCTATTAATCATTACGTCGATCCTAGAAACCAGCAAAATAGAATCAAACGTCCTATTTCGTTATTCCATGCTAATGTATTCAAGCGTGAGCCTGCTTTAAACACTCTAATTTTTTCAAAGTAACAGTCCTGATTCCCCATGACACCAAATTAATGACATCGTGGTTCGTCAGAAGGTAGGAATCAATAATACCAGTACGTACAATAGCACGACCAATAAATTGATCCCGAAATTCAACTACGAGCTTAGATCGGAAGAGCGTCGTGTAGGGAAAGAACAGGAAAGGGAAGA
+
CCCCCGGGGGGGGGGGGGGGEFGGGGGGGGGGGGGGGGGGGGGGGGGGGGGFGGGGGGGGGGGGGGGGGGFGGGGGFEAEGGGFFFGGGGGGGGGGGGGGGFGGGGGGGGGCFGGGGGGGGGGFGGGGGGGFGFGGGDGGGGGFGGFFFGGGGGGGFGGGGGGGGEFGCFDDFECFCGDGDGFEG8DFGDEFDFDGFGGFGFC>DDFGDDFDCGGFABFFFF>@AC@FFFE9+=7DC=DDFFFF8=AFCGA@FDE@AC3C?CB((46@;8>2(147,)773A?.(7::?,4((+())(1((
@M03152:184:000000000-AWYW1:1:2106:23672:22073 2:N:0:GCGATCTAATACCTGT
CCCAACTATCCCTATAATCATTACGGCGACTCTAGAAACCAACAAAATAGAACCGCGCGTCCTATTTTATTATTCCATGCTAATGTATTCGGGCATAGGCCTGCTTTGAACACTCTAATTTTCTCAAGGTAAAGGTCCTGGTTCCCCGACGCACACCAACGAAGGGCACGCCGGCTCACCAGGAGGTAAGGCCCGCCCAGACAGTACGTGCCGTTAGGCAGACCGCCCGGCCAGGCCCGAAATTCAAATAAGAGCTTAGATCGGAAGAGCGCGGTGTGGGGAAAGAACAGGCAAGTGGCGG
+
CCCCCGGGGGGGGGGGGGGGGGGGGGGGGFGGGFGGGGGGGGGGGGGGGFFGFGGGEGGGGGGGGGFGGGGGGGGGGGGGGGGGGGGGGGGGGGGGGGGGGGFFGGGGFGGGGGGGGFGGGGGGGFFFGFFGGGGGGFFGGAEFGGF7EGGGGGGFGGGGGGGDEGGGGDGGG>;*@EGGGGCE?E8FFGGGGGDGCDEFFCF3AFFDGFF<D75:;F8=BDFD>9(8>:(755:*)47159:59@)/-:9<A=7<64))))-:B:11301((--(3),44><)473,431-.*(*1)/((
@M03152:184:000000000-AWYW1:1:2106:18762:22109 2:N:0:GCGATCTAATACCTGT
CCCAACTATCCCTATTAATCATTACGTCGATCCTAGAAACCAACAAAATAGAATCAAACGTCCTATTTCATTATTCCATGCTAATGTATTCAAGCGTGAGCCTGCTTTAAACACTCTAATTTTTTCAAAGTAACAGTCCTGATTCCCCACAACACCAAATAAATGACATCATGGTTCGTCAGAAGGGAGAAACCAACAATACCAGTACGTACCGAGGCACGACCGACATGATGGTCCCGAAATTCAAATACGAGCTTAGATCGGAAGCGCGTCGTGGAGGGACAGAAAGTGCAGGAGTCAA
+
BCCCCGGGGGGGGGGGGGGGFGGGGGGGGGGGGGGGGGGGGFDGFEGGGGGGGGFGGGGGGGGGGGGGGGGGGFGFGGGGGGGGGGGGGGGGGGGGGGGGGGGFEFGGGGGFFGGGGGGGGGGGGGGGGGFGGGGGGFFDFFGGGGGGGGGGGGGGGGGGGFGGGDFGGGGGGFGF+@D@FEGG?F8F8EEFCFFGGGE?AFDFEFFCCFFG6CEBF5=A9AB9>FFB4A@+8C=7;2C@DFFE673+);=(3/80;)).)9<D;(1((27-(4-,()4:2.(.-.).()-))+()0.*))
@M03152:184:000000000-AWYW1:1:2106:16144:22145 2:N:0:GCGATCTAATACCTGT
CCCAACTATCCCTATTAATCATTACGGCGACTCTAGAAACCAACAAAATAGAACCGCGCGTCCTATTTTATTATTCCATGCTAATGTATTCGGGCATAGGCCTGCTTTGAACACTCTAATTTTCTCAAGGTAAAGGTCCTGGTTCCCCGACGCACACCAACGAAGGGCACGCCGGCTCACCAAGAGGTAAGGCCCGCCCAGACAGTACGTGCCGTTAGGCAGACCGCCCGGCCAGGCCCGAAATTCAACTACGAGCTTAGATGGGAAAGGCGTCGTGTAGGGAAAGAAAAGCAATGAGTAG
+
CCCCCGGGGGGGGGGGGGGGGGGGGGGGGGGGGGGGGGGGGGGGGGGGGGGGGGGGGGGGGGGGGGGGGGGGGGGGFGGGGGGGGGGGGGGGGGGGGGGGGGGGGGGGGGGFG?EFDGFGGGGGGGGGGGGGGGGGGEEFGGGGGGGFGGGCEGDEGGGGGDGEE6>CFDGGGGGGGGGFFGGGGGG7<FCF6>EGGDGEFGGFFFF7C4*9C8C::)/621)(86>>@>;EBG1>>,76D0>0/9<=)0))(/53>:A?A6),3:2.,(4>24,(-.(.<D1>0)8:(((((0-9*4*.4
@M03152:184:000000000-AWYW1:1:2106:8398:22250 2:N:0:GCGATCTAATACCTGT
CCCAACTATCCCTATTAATCATTACGGCGACTCTAGAAACCAACAAAATAGAACCGCGCGTCCTATTTTATTATTCCATGCTAATGTATTCAGGCATAGGCCTGCTTTGAACACTCTAATTTTCTCAAGGTAAAGGTCCTGGTTCCCCGACGCACACCAACAAAGGGCACGCCGGCTCACCAAGAGGTAAGGCCCGCCCAGACAGTACGTGCCGTTAGGCAGACCGCCCGGCCAGGCCCGAAATTCAACTACGCGCTTAGACCGGAAGAGCGTCGGGGCGGGAACGAAAAGGTATGTGGAG
+
CCCCCGGGGGGGGGGGGGGGGGGGGGGGGGGGGGGGGGGGFGGGGGGGGGGGGFGGCEGGGGDGGGGGGGGGGGGGFGFGGGGGGGGGGGAFFGGGGGGGGGGGFFFFAEGGGGGGGGGFGFCGD,CE<DFFGGGCFGFGGGFGGGGG7@@EGGGGFGGGGGGF8DEGGGCGGEGCDGFGFC>,9DGFGGGGGGGGGGGFGGGFFFFCDFGGF<*0:55A60)(,(6>854;>CBFFFG;)47(9/-95:@D:)535(63)).4((,,,30242111)(44>6>8)2((-41.<)9*-*)(
@M03152:184:000000000-AWYW1:1:2106:9729:22273 2:N:0:GCGATCTAATACCTGT
CCCAACTATCCCTATTAATCATTACGTCGATCCTAGAAACCAACAAAATAGAATCAAACGTCCTATTTCGTTATTCCATGCTAATGTATTCAAGCGTGAGCCTGCTTTAAACACTCTAATTTTTTCAAAGTAACAGTCCTGATTCCCCAAGACACCAAATTAATGACATCATGGTTCGTCAGAAGGTAGAAATCAATAATACCAGTACGTACAATAGCACGACCAATAAATTGATCCCGAAATTCAACTACGAGCTTAGATCGGAAGAGCGTCGTGTAGGGAAAGAACAGGTATGAGGAGA
+
CCCCCGGCFGGGGGGGGGGGGGGGGGGGGGGGGGGGGGGGGGGGGGGGGGGGGGGGGGGGGGGGGGGGGGGGGGGGGGGGGGGGGGGGGGGGGGGGGDGGGGGGGGGGGGGGGGGGGAFGFGGGGGGGGGGGGGGGGGGGGGGGGFFGGGGGGGGGGGGGGGGGGGGGGFFGGFGGGGGGGGCAFFDGGGGGGGGGGGGFGCFDF??DGFGGGDACC5CFEAA9AFFFFFFF9FEFF5D>BFAA>AEFEGFDDG:@AC=C4@D@FFFF@8>2?F>D;=)7?FD:1).,414)6+5**(*((
@M03152:184:000000000-AWYW1:1:2106:22940:22331 2:N:0:GCGATCTAATACCTGT
CCCAACTATCCCTATTAATCATTATTTTAGCCCTAGAAACCAACGAAAGTAGGACTAAAATCCTATTTCATTATCCCATGCTAATATATTCAAAGGCTAGATTACGCCTGCCTTGAACACTCTAATTTCTTCACAGTAAAAGATTTGAAACACTTTGACCCCTAAAATATAATTTTAGGGAGTGTATTCAAAAAGAAGGAAACGAGAATAAGGTACACATCGGAAAGATGGACCTTAAGTTCTCATTAATTCGAAATTCAACTAAGAGCTTAGATCGGAAGAGCGTCGTGTAGGGAAAAAA
+
CCCCCGGGGGGGGGGGGGGGGGGGGGGGGGGGGGGGGGGGGGFFGGGGGGGGGGGGGGGGGFFGGGGGGGGGGGGDFGGGGFFGGGGGGGGGGGGGGGGDGGGGFGEGGFFDFDFGGGGGGGGGGGGGGGGGGFGGDFFFFGGG9EFFFGEFEGFFFF9E?EDGFGGGGGGGGCFGEFFCG6=@@FCFFFD==DCDFFEDFFD5@*3C7FF7=BFFFDD9?A?@DA@?598F;9)4<ACEFC+3?A5=*++3)5@=6<6:A*:2:B=*0::6*/1185@=@)(65/6220,:)+,)./*/7
@M03152:184:000000000-AWYW1:1:2106:5387:22342 2:N:0:GCGATCTAATACCTGT
CCCAACTATCCCTATTAATCATTACGTCAATCCTAGAAACCAACAAAATAGGATCAATCGTCCTATTTTATTATTCCATGCTAATGTATTCAAGCGTTAGCCTGCTTTAAACACTCTAATTTTTTCAAAGTAACAGTCCCGATTCCTTGCGACACCAAATTAATGACATCGCGGCTCCTCGGAAAGGAAGAACCAACAAAACCTGTACGTACCGTAGGCACGACCAGCAAATTGATCCCGAAATTCCACTACGAGCTTAGAACGGAAGAGCGTCGTGTAGGGAAAGAACAGATCAGTGTAA
+
CCCCCGDGGFFGF9FFGFEADGGG<F,E,BFGGGGGGGGFGGGGGGGGGCFFGGGGGGADFECFAFGCGFGGCG9FFFGGGGGGGGGFCFFG9FFG:CEFFEFFGGFECGG<FGFDGG9FFFGFGGGCEDFF9A<FGGGGGGGGGGGGFFGGGGGGGGGGG8=F8EGFFFDG+@DC>+=FGGCEGFG,DCC,3BFGGGG5;C>CGFFCFAFF*@1/93</64*)0(5F64>AB=;:F=FFF@:?F=);@@A@0*:>>1;;)1/3(40((48(-(49:)34)7:)4)44(4(()0)*1)*))
@M03152:184:000000000-AWYW1:1:2106:10601:22357 2:N:0:GCGATCTAATACCTGT
CCCAACTATCCCTATTAATCATTACGGCGACTCTAGAAACCAACAAAATAGAACCGCGCGTCCTATTTTATTATTCCATGCTAATGTATTCAGGCATAGGCCTGCTTTGAACACTCTAATTTTCTCAAGGTAAAGGTCCTGGTTCCCCGACGCACACCAACAAAGGGCACGCCGGCTCACCAAGAGGTAAGGCCCGCCCAGACAGTACGTGCCGTTAGGCAGACCGCCCGGCCAGGCCCGAAATTCAACTACGAGCTTAGATCGGAAGAGCGTCGTGTAGGGAAAGAAAAGGTACGTGGAG
+
CCCCCGGGGGGGGGGGGGGGGGGGGGGGGGGGGGGGGGGGGGGGGGGGGGGGGGGGGGGGGGGGGGGGGGGGGGGGGGGGGGGGGGGGGGGGGGGGGGGFDGGGGGGGGGGGGGGGGGGGGGGGFGGGGGGGGGGGGGGGGGBDFGGGGGGGGGGGGGGGGGGGGGGGGGGDGGGGDGFGGGGGGGD<DCEDGGDGDCEEGGGFGFFGGF4DFGGFFFFFFDF87BF)<>(8)C?FF(C>FFD:*9AFFDFFFDBF:><?A>AFFB:>01:12-4,-0,<2>?>341<(48?,+)))(*((
@M03152:184:000000000-AWYW1:1:2106:15656:22485 2:N:0:GCGATCTAATACCTGT
CCCAACTATCCCTATTAATCATTACGGCGACTCTAGAAACCAACAAAATAGAACCGCGCGTCCTATTTTATTATTCCATGCTAATGTATTCAGGCATAGGCCTGCTTTGAACACTCTAATTTTCTCAAGGTAAAGGTCCTGGTTCCCCGACGCACACCAACAAAGGGCACGCCGGCTCACCAAGAGGTAAGGCCCGCCCAGACAGTACGTGCCGTTAGGCAGACCGCCCGGCCAGGCCCGAAATTGAACTACGAGCTTAGATCGGAAGAGCTACGGGTCGGGGAAGAAAAGGAAGGAGAAG
+
CCCCCGGGGGGGGGGGGGGGGGGGGFGGGGGGGGGGGGGGGGGGGGGGGGGGGGGGGGGGFGGGGGGGGGGGGGFFFGGFGGGGGGFGFGGGGGGGGGGGGGGGGGGGAFGGGGGGFGGGGGGGGGGGGGGGFFGGGGGGGGGGGGGGEGGGGGD>F68>CFFGGGGGGGDEC+@G*CGGGFFFFGGFF7DEGDEGDGG)6DCDFAFFDFG3>DE)=)5A=(0=14(=3B>E@D:<F0C6<6D07*-9:797:C>0.,.)).:?:6(61(()))((()--43(8(5221?:1(0(.)(*((
@M03152:184:000000000-AWYW1:1:2106:12667:22510 2:N:0:GCGATCTAATACCTGT
CCCAACTATCCCTATTAATCATTACGTCAATCCTAGAAACCAACAAAATAGGATCGAACGTCCTATTTCATTATTCCATGCTAATGTATTCAAGCGCATGCCTGCTTTAAACACTCTAATTTTTTCAAAGTAACAGTCCTGATTCCCCGCAACACCAAATTAATGGCATTACGGTTCGTCAAGAGGGAGGAATCAGCAACGCCAGTACGTACCTGTGGCACGACCAACATGCTGACCCCGAAATTCAACTACGAGCTTAGATCGGAAGAGCGTCGTGGAGGGAAAGAACAGGAAGGGGGAA
+
CCCCCGGGGFGGGGGGGGGGGGGGGGGGGGGGGGGGGGGGGGGGGGGGGGGGGGGGGGGGFGGGGGGGGGGGGGGGGGGGGGGGGGGGGGGGGGGGGGGGGGGGGFGGGGGGGGGGGFGGAFGGGGGGGFGGGGGGGGGGGGGGGGGGGGGGGGGGGGGGGFGGGGGGGGGGFEGEGCGGGGGGGGGGCGGGFEGGGGGFDDG>C>CFDFFFDGGFFFFFFFFBBB=BFFFF=>@FF=D@FB>?FFEFCGA@07;(:;CE9)9<DFBBB?7>0:>0-),40B0@<5(4(811(0())()-(
@M03152:184:000000000-AWYW1:1:2106:19964:22512 2:N:0:GCGATCTAATACCTGT
CCCAACTATCCCTATTAATCATTACGTCGATCCTAGAAACCAACAAAATAGAATCAAACGTCCTATTTCATTATTCCATGCTAATGTATTCAAGCGTGAGCCTGCTTTAAACACTCTAATTTTTTCAAAGTAACAGTCCTGATTCCCCACGACACCAAATTAATGGCATCATGGTTCATCAGAAGGGAGAAACCAATGATGCCAGTACGTACCGAGGCACGACCGACATATTGATCCCGAAATTCAACTACGAGCTTAGATCGGAAGAGCGTCGTGTAGGGAAAGAAAAGGTAGTTGTAAA
+
CCCCCGGGGGGGGGGGGGGGGGGGGGGGGGGGGGGGGGGGGGGGGGGGGGGGGGGGGGGGGGGGGGGGGGGGGGGGGGGGGGGGGGGGGGGGGGGGGGGGGGGGGGGGGGGGGGGGGGGGGGGGGGDFFDFEGGGGGGGGGGGGGGGFFEEGGGGGGGGGGGGG8=DFGGGGC?DG8FFGGGGGGCEGCGGGGFGG8+=DDF6D@DC7CFGGDGG>>DDFBDF4AFFF4AEFFGCF8@4@B@FFCCCA?GFFFD5>AE@EE3803811<FFF(-(44FFFBF0>3F1((.-4:+)*/)*).
@M03152:184:000000000-AWYW1:1:2106:13186:22526 2:N:0:GCGATCTAATACCTGT
CCCAACTATCCCTATTAATCATTACGGTGATCCTAGAAACCAACAAAATAGAACCATGCCGTCCTATTCTATTATTCCATGCTAATGTATTCGAGCATAATGCCTGCTTTAAACACTCTAATTTTTTTAAGGTAAAGGTCCTGGTTCCACAAGACATCCAACTAAGGACATCGAGCTTCTCCAGAAGGTGAGAAATCAACAGCGACAGTTCATACCCCTTAAGGCACGACCATCGAGTCAATCCCGAAATTCAACTACGAGCTTAGATCGGAAGAGCGTCGGGGAGGGAAAGAAAAGGTAA
+
CCCCCGGGGGGGGGGGGGGGGGGGGGGGGGGGGGGGGGGGGGGGGGGGGGGGGGGGGGGGGGGGGFGGGGGGGGGGGGGCFGGGGFGFGGGGGGGGGGDFFGGGGGGFGGGGGGGFGGGGGGGGGGGGGFGFGGGGGFGFGGGGGGGGGGGGGGGGGFCBFFGGGGCDFGGGGGDDDEFFFGGGGGGFEFGGGGGCFFDBFFFBGEFDG?FCCFG5A?=AFEFE@@DBDEFDFD=>?;CEFE63;DDBF4+0>FF<FB11:>1;C3;?C00(89@@FF12()(0,09;61232A(0/(*))
@M03152:184:000000000-AWYW1:1:2106:10871:22582 2:N:0:GCGATCTAATACCTGT
CCCAACTATCCCTATTAATCATTACGTAGATCCTAGAAACCAACAAAATAGGATCAATCGTCCTATTTCATTATTCCATGCTAATGTATTCAAGCGTTAGCCTGCTTTAAACACTCTAATTTTTTCAAAGTAACAGTCCCGATTCCTTGCGACACCAAATTAATGACATCACGGCTCCTCGGAAAGGAGGAACCAACAAAACCAGTACGTACCGTAGGCACGACCAGCAAATTGATCCCGAAATTCAACTACGAGCTTAGATCGGAAGAGCGTCGGGTAGGGAAAAAAAAGGGAGACGTAA
+
CCCCCGGGGGGGGGGGGGGGGGGGGGGGGGGGGGGGGGGGGGGGGGGGGGGGGGGFGGGFGGGGGGGGGGGGGGGGGGGGGGGGGGGGGGGGGGGGGGGGGFGGGFGGGGGGGGGGGDFGGGGGGGGGGGGGGGGGGGGGGEGGGGGFGGGGGGGFFGGGGGGGGGGGDDDGGGGG+CFGGEC7C8DFCEEGGGGGGGGFGFC@CFF?DFGGGG>FDDFFFFFBBFDAF63B8CCD8C498@59FF?FFF;E7<>6>;434113<18((/(,,3((()(-30,0.).(,-(((*,))-/((
@M03152:184:000000000-AWYW1:1:2106:7356:22647 2:N:0:GCGATCTAATACCTGT
CCCAACTATCCCTATTAATCATTACGTCGATCCTAGAAACCAACAAAATAGAATCAAACGTCCTATTTCATTATTCCATGCTAATGTATTCAAGCGTGAGCCTGCTTTAAACACTCTAATTTTTTCAAAGTAACAGTCCTGATTCCCCACAACACCAAATAAATGACATCATGGTCCGTCAGAGGGGAGAAACAAACAATACCAGTACGTACCGAGCCACAACCGACAGGAAAGTCCCGAAACTCACCTACGAAGTTAGATCGGAAAGGTGTCGGTTAGGAAAAGCACACGAATATGATAA
+
CCCCCGGGGGGGGGGGGGG-CFFFGFFGG7FFGCE,FE<FEFD;FFGD<EFFFGEGGGGE,F7CFGFGFFGFFGGDA@FE8CFFF99CCFEGFGE@CCEEGFDFFDF,AFA9FGCFEGGGGGGGFCGGG,CA@,A?E:EAECAEFGGGCCC>E@BEGDDDCD8DEGGF=FDEF8=F6B=4+63,=@+8=6D>F,@?DFF?,++:,48<6:977+*<**8**)*))-)/*)0)/*/1=))6?@))*8(0.;;(3*)/+11)9)132(,,(/4).(((3)44)/(0(052((((-/-**)*).
@M03152:184:000000000-AWYW1:1:2106:12937:22691 2:N:0:GCGATCTAATACCTGT
CCCAACTATCCCTATTAATCATTACGTCGATCCTATAAACCAACAAAATAGGATCAATCGTCCTATTTCATTATTCCATGCTAATGTATTCAAGCGTTAGCCTGTTTTAAACACTCTAATTTTTTCAAAGTAACAGTCCCGATTCCCCGCAACACCAAATTAATGACATCGCGGCTCTTCGGAAAACAAAACCAGTACGTACCATAGGCACGACCAGTAAATCGATCCCGAAATTCAACTACGCGCTTAGATAGGAAGAGCGTCGTGTAGGGAAAGAACATGTAGGTAGAGATCCGAGCGG
+
CCCCCGGGGGGGGFGGCGFEDGGGGGGG+CBFEGGFGGGGGGGGGGGGDFGGGGGGGGGGGGGGGFGFGGGGGGGGGFEE8FEFGGGFAFGGGGCG:FFFG<FGG9FFFFFGGDGGGGGGGGGF@@FGGGGGDGFAFA@88CEGGGGCEGGGGFGGGG8DF=DD@;AF986=+@D8DC8@+CEE?DGFFFDG+>,72DCF?D7A,*0;*?>499*@F>69=<>2==:5/:5866C@7?C<448()26)3*8));/)6(.(.(4((-,(.6)(.4,((7(.)0.*)*)).))-)+))0,)((
@M03152:184:000000000-AWYW1:1:2106:21471:22698 2:N:0:GCGATCTAATACCTGT
CCCAACTATCCCTATTAATCATTACGTCAATCCTAGAAACCAACAAAATAAGATCAACGTCCTATTTCATTATTCCATGCTAATGTATTCAAGCGTGAGCCTGCTTTAAACACTCTAATTTTTTCAAAGTAACAGTCCTGATTTCCCGCCACACCAAGTGAATGGCATGACGGTTCGTCAGAAGGGAGGAACCAGTGACACCAGTGCATACCGAAGGCACGACCAGCGTACTGATCCCGAAATTCAACTACGAGCTTAGATCGGAAGAGCGACGTGTAGGGAAAGAACAGGTATGGGGAGA
+
CCCCCGFGGGGGGGFGGGGGGGGGGGFGGGGGGGGGGGGGGGGGGGGGGGGFGGGGGGGGGDGGDGFGGGGGGGDGGFGEFFFGGGGGGGGGFEFGGGGFFFGGGGGGGGGGEGFFFFFFGGGGGCFFDEGG<EFF9AEGGDGGG,EFECCEGGGFGGGGGGGGFGGGGGFGC6CCD=CFD9DG?8FGGGGG+@FGDG=FG+:8@AAFGF+=CGDD59C>BA*:9>2A*95?>DC+B2?@;2AF+;C+9C),355(047)..((/61@D(((-428(.4<0534:@0.,2.)-+(0)(*((
@M03152:184:000000000-AWYW1:1:2106:18889:22709 2:N:0:GCGATCTAATACCTGT
CCCAACTATCTCTATTAATCATTACATCGATCCTAGAAACCAACAAAATAGAATCGGGTGTCCTATTTCATTATTCCATGCTAATGTATTCAAGCGTAAGCCTGCTTTAAACACTCTAATTTTTTCAAGGTAACAGTCCTAATTCCCCATAACATCAAATGAATGACATTATGGTTCTTTAGAAGGTGAGAACCAATAAGACCAGTACATACAAAGGCATGACCGATCCCTTGATCCAGAAATTCAACTACGAGCTTAGATCGGAAGAGCGTCGCGCAGGGAAAGAACAGGTATTTTTAGA
+
CCCCCGGGGGGGGGGGGGGGGGGGGGGGGGGGGGGGGFGGGGGGGGGGGFGGGGGGGGGGGGGGGGGGGGGGGGGGGGGCGGGGGGGGGGGGGGGEGGGGFGGGGFFGF<FFGGGGGFGGGGGGGGGGGGGGGGGGGGCGGGGGGGGGGFF9EGGGGGFGA;FGGGGGGGGGAE+@DGCGGFGG?F@?A8FGDFGFEC95ED+:?FFFGFGF6=DFFFFFF=DD)8:D**:<ACCFC0;C9CFEFF@97C?=)*@AA=***892@((7>220(((,(.6193(06:1:1(,-6+)**./,)
@M03152:184:000000000-AWYW1:1:2106:12106:22786 2:N:0:GCGATCTAATACCTGT
CCCAACTATCCCTATTAATCATTATGTCGACCCTAGAAACCAACAAAATAGGATCAAACGTCCTATTTCATTATTCCATGCTAATGTATTCAAGCGTTAGCCTGCTTTAAACACTCTAATTTTTTCAAAGTAACAGTCCTGATTCCCCGCGACACCAAGTTAATGACATCGCGGCTACTCAGAAAGGAGGAACCACCAAAACCAGTACGTACCATAGCCACGACCAGTAAATTGATCCCGAAATTCAACTACGAGCTTAGATTGGAAGAGCCTCGTGTCGGGAAAGAAACGCTCAGTGTAT
+
CCCCCGGGGGGGGCFGFGGGGGGGGGGGEEGGGGDGGGGGGGFGFFFDGFGGGGFGGGGGGGGDGGGFFFGGGGGGGGG98C<FF9FAADFFGG9FGGGEGGFFGGGGG9FFBAFFFFFFGGGFGCFFEAGFBFFGGC8FGGGGGFFC>+BEEEGGGGC>>,@EEFGGFCDE++0++@=FF,:,:@DCF66B6D7*47D>7*3:5<BC>94;49=>A*>4A=>>@>B48681++9=+9F0>0>6CFF@);;4(73(269)95))4)<4,.((((-,.7(-7B0)4)181((((2(01-*))
@M03152:184:000000000-AWYW1:1:2106:14808:22907 2:N:0:GCGATCTAATACCTGT
CCCAACTATCCCTATTAATCATTACGTCAATCCTAGAAACCAACAAAATAAGATCAACGTCCTATTTCATTATTCCATGCTAATGTATTCAAGCGTGAGCCTGCTTTAAACACTCTAATTTTTTCAAAGTAACAGTCCTGATTTCCCGCCACACCAAGTGAATGGCATGACGGTTCGTCAGAAGGGAGGAACCAGTGACACCAGAGCATACCGAAGGCACGACCAGCGGACTGATCCCGAAATTCAACTACGAGCTTAAATCGGAAGAGCGTAGAGTAGGCAAAGAACAGCGACTAGTAAA
+
CCCCCGGGGGGGGGGGGGGGGGGGGGGGGGGGGGFGGGGGGGGGGFGGGGGGDGGFGFGFGGGGFDFGGGGGGGGGGGGGGGGGGGGGGGFFGGGGGFDGGGGGGGGGGGGGFGGGGGGGAECF@EFCGGGGFGAGFFEEFCFFBE@FGGGGGGG6FGGGFFFFFGGGGGGGEGDGGGGDDC9EFEGGGGGG?DGFG+7+2:CCFFACDFGGDDC>*6)*31:ABFB?)?(:A47:FB<(=>:9C6CA)*81(<>9;;)))9(68:(4((-,(((..*)5)*(05F<3((((,/(0))2)-
@M03152:184:000000000-AWYW1:1:2106:5813:23068 2:N:0:GCGATCTAATACCTGT
CCCAACTATCCCTATTAATCATTACGTCGATCCTAGAAACCAACAAAATAGAATCAAACGTCCTATTTCGTTATTCCATGCTAATGTATTCAAGCGTGAGCCTGCTTTAAACACTCTAATTTTTTCAAAGTAACAGTCCTGATTCCCCAAGACACCAAATTAATGACATCATGGTTCGTCAGAAGGTAGGAATCAATAATACCAGTACGTACAATAGCACGACCAATAAATTGATACCGAAATTCAACTAAGAGCTTAGATCGGAAGAGAGTCGTGTCGGGAAAGAACAGGTATGTCAAGA
+
CCCCCGFGGGGGGGGGGGGGGGGGFGFGGGGGGGGGGGGGGGGGGGGGGGGGFFGGFGCGGGGGGGGGGGGGGGGGGGFGGGGGGGGGFGGGGGGFCF@FFDFGGGGGGGFFGGGGGGGGGGGGGCFGGCFGGGGGGGGGGGFGGGGGCEGGGGGGGGGGG8==;EGFGGGGF8=DFDC>DCF>=8DC9@EE=DFGFGGFF=A<,<?DCFDGG?9C7+:5?DE9>5@F8FC6BFE+B=>>>BA4B9*+99).8=)8693>?*55@2613(6.;(/62)(6(06F?F@(32())+.**)0))
@M03152:184:000000000-AWYW1:1:2106:21717:23103 2:N:0:GCGATCTAATACCTGT
CCCAACTATCCCTATTAATCATTACTTCATCTCTAAAACCAACAAAATAGAAACAAAGTCCTATTCCGTTATTCCATGCTAATGTATTCAAGCATAAGCCTGTTTTAAACACTCTAATTTTTTCAAAGTAACAGTCCTAGATCCCTAGCGCACTCAATAAAGAGCACACTAGTTCCCTAGAAGGAAAGGCCCAACCAAAGCAGTGTTAACCTTGCGGCTAAACCGCCTAGCCAGGCCCGAAATTAAACTACGAGATTAGATCGGAAGAGCGTCTGGTAGGGAAAGAACAGGGAAGGGAACA
+
CCCCCGGGGGGGGGGGGGGGGGGFGGGGGGFGGGGGGGGGGGGGGGFFGGGGGGGGGGFFFGFGGGGGGGGGGGGGGGGGFGGGFGGGGGGFFGGGGGGGGGGGGGGGGGGGGGCFCGGGGGEDFCFGFFGGGGGGCFGFEFFGGGGFGGGCCGFDDD9EGGGG8E?GGGGGD8CFFGGGGG=EDDGF88FCEFEEGGGFFG6DEDDFGF7DDGGF>?9DF@A8>==?99=FFG)**:/>)6;4*47;?CA(55/(1)775)6(((,//8(.1(/3;@C@<?073.3<13.((*())(/((
@M03152:184:000000000-AWYW1:1:2106:18294:23229 2:N:0:GCGATCTAATACCTGT
CCCAACTATCCCTATTAATCATTACGTCGATCCTAGAAACCAACAAAATAGGATCGAACGTCCTATTTCATTATTCCATGCTAATGTATTCAAGCGTTAGCCTGCTTTAAACACTCTAATTTTTTCAAAGTAACAGTCCTGATTCTCCACGACATCAAATTAATGACATCATGGTTCGTCAGAAGGGAGAAACCAATAAGACCAGTTCATACCTGAGGCACGACCGGTATATCGATCCCGAAATTCAACTACGAGCTTAGATCGGAAGAGCGTCGTGGAGGGAAAGAACAGGACAGAGCAA
+
CCCCCGGGFGGGGGGGGGGGGGGGGGEGGGGGGGGFGGGGGGGGGFGGGGGGGCFCCFEFFGGGGGGGGGGGGGGGGGGGGGGGGF@CDFFFGGGGGGGCAFFEAFGGGGFF9CGGDGDGGGGCEFGGGGGG<FECFGGEFFGFGGGFGGCCEECGGGGGGGGG8DFDFGGGG8=;D8CECEGFGF7:=CFFGFGG?FC8EDGF,@FCDCGFDGFAA5>D9>BBF>BDB491B>B66@4>D@EBF=CFF79;(:)(:/6.6)73;(:,(((..:13()3(,73FF737(,(2(1(0)(*.(
@M03152:184:000000000-AWYW1:1:2106:12264:23356 2:N:0:GCGATCTAATACCTGT
CCCAACTATCCCTATTAATCATTACGTCGATCCTAGAAACCAACAGAATAGAATCAAACGTCCTATTTCATTATTCCATGCTAATGTATTCAAGCGTGAGCCTGCTTTAAACACTCTAATTTTTTCAAAGTAACAGTCCTGATTCCCCACGACACCAAATTAATGGCATCATGGTTCATCAGAAGGGAGAAACCAATGATGCCAGTACGTACCGAGGCACGACCGACATATTGATCCCGAAATTCAACTACGAGCTGAGATCGGAAGAGCGTCGGGTAGGGAAAGAACAGGAATGGGTGGA
+
CCCCCGGGGGGGGGGGGGGGGGGGGGGGGGGGGGGGGGGGGGGGGGGGGGGGGGGGGGGGFGGGGFGGGGGGGGGGCFFFGFFFGGGGGGGGGGGGGGGGGGGGGFGGFGGGGGGGE<FGGGGGGGGGGGGGGFGGGGGGGGGGGGGGGEGGG=CFFGGGG,=EFDDEG?DGFGDGGFGGFFGFGDEGCEGGF8AGCFFFG?+>DFFCDFGCGGGF958AA555A9@E494=>FEFF:G>DB;;=AE6?F);@<57)7,1)4=(6(6?2<9(4((,4.(21@?4(;:12(((.+))),*((
@M03152:184:000000000-AWYW1:1:2106:9155:23406 2:N:0:GCGATCTAATACCTGT
CCCAACTATCCCTATTAATCATTACGTCAATCCTAGAAACCAACAAAATAAGATCAACGTCCTATTTCATTATTCCATGCTAATGTATTCAAGCGTGAGCCTGCTTTAAACACTCTAATTTTTTAAAATTAACAGTCTTGTTTCCCCGCCACACAAAGTGAATGGCATGACGGTTCTTCAGAGGGGAGGAATCATTAACACAAGTACGTACCGAAGCCACGCCGGGCGTACTGTCCCGGAAATTCAACTACGCGATTACATCGCAAGAGGGTAGGTAGGGCAAAGAAAAGAGATGTGAGAG
+
CCCCCGGGGGGGGGGGGGGGGGGGGGGGEGFGGGGGGGGGGGGEGGGGGGGGGGGGGFGGGGGGGGGGGGGGGGGGGGFGGGGGGGG9FGGGGGGGDECFFFGGGGGGGGGGGGGGFAFGGGG@,AC,,4CE<,,CE,,9,C,CEG,+84BEDG+@,944@,,@,,120++@+AC=+86,9E,@?8++8@8@8,,,2+55@=;),+5=+*0*3;*0**3*9)*)0(-):?;5++)2;()65>B);75+)0)(()0-5()-)-4(,,-(.(--((())*-((7()(0.(.4(((+)**)*.)
@M03152:184:000000000-AWYW1:1:2106:10922:23506 2:N:0:GCGATCTAATACCTGT
CCCAACTATCCCTATTAATCATTACGTCAATCCTAGAAACCAACAAAATAAGATCAACGTCCTATTTCATTATTCCATGCTAATGTATTCAAGCGTGAGCCTGCTTTAAACACTCTAATTTTTTCAAAGTAACAGTCCTGATTTCCCGCCACACCAAGTGAATGGCATGACGGTTCGTCAGAAGGGAGGAACCAGTGACACCAGTGCATACCGAAGGCACGACCAGCGTACTGATCCCGAAATTCAACTACGAGCTTAGATCGGAAGCGCGTGGTGTAGGGAAAGAACAGGTATGTGGAAA
+
CCCCCGGGGGGGGGGGGGGGGGGGGGGGGGGGGGGGGFGGFGGGGGGGGGGGGGGGGGGGFGGGGGGGGGGGGGGGGGGGGGGGGGGGGGGGGGGGGGGFFGGGGGGGGGGGGFGGGEFFG@F+AFBFGGGGG?EGGGFGGGGGGGGGGGGGGGGGFFFCGFFGGGGFGGG>EEGCCCG?DEFG6CFGGGG=DGFGFGDDC+:5AFFFGFGFDDCDEF@FEFF)7=DB??98@>72+(:@>>44CC5CCGF@0C5:A)/>3)416(((,6(-(,-8:*67:F<;?FB(.4(.6+(**)*))
@M03152:184:000000000-AWYW1:1:2106:21366:23641 2:N:0:GCGATCTAATACCTGT
CCCAACTATCCCTATTAATCATTACGTCGATCCTAGAAACCAACAAAATAGGGTCAAACGTCCTATTTCATTATTCCATGCTAATGTATTCAAGCGCGAGCCTGCTTTAAACACTCTAATTTTTTCAAAGTAACAGTCCTGATTCCCCGCCACACCAACTTAATGACATGACGGTTCTTCAGAATGGAGAAACCAGTGACACCAGTGCATACCGAAGGCACGACCAGCGTACTTATCGCGAACATCAACTACGAGCTTAAACCGGACGAGTGCGGTTTGGGAACAGTACAGGAGTGAGTAG
+
CCCCCGGGGGGFGGGGGGGFGGGGGGGGG7FEFE9FGF<FFF@FFG?FGGGFCFGGFGGCEFGGGDFEGFGGCCFGA,C,BFGGGGGFFGGGG,C@FGE:=FE<FFFE9F9FEDFGE,CFGFCD7FF99,C<?FG<=B,EFCGFGGFDCCE++,@>FGDFGDF8,@DAD=FC8++68>FF@EA6+@8==DCFF,1,@CFF7+;)@A*2DB7979>5*3)/*0@))/()22-?)+/+1(*.50)(/0);@:A;?3.(526))),((((,-4((),-(()((-)().0)).690(:2)*)*))
@M03152:184:000000000-AWYW1:1:2106:15339:23791 2:N:0:GCGATCTAATACCTGT
CCCAACTATCCCTATTAATCATTACGGCGACTCTAGAAACCAACAAAATAGAGCCGCGCGTCCTATTTTATTATTCCATGCTAATGTATTCAGGCACAGGCCTGCTTTGAACACTCTAATTTTCTCAAGGTAAAGGTCCTGGTTCCCCGACGCACACCAACAAAGGGCACGCCGGCTCACCAAGAGGTAAGGCCCGCCCAGACAGTACGTGCCGTTAGGCAGACCGCCCGGCCAGGCCCGAAATTCAACTACGAGCTTAGAGCGGAAGGACGGCGGGTAGGGAAAGAAACGGGATGAGTAA
+
CCCCCGGGGGGGGGGGGGGGGGGGGGGGGGGGGGGGGGGGGGGGGGGGGGGGGGGGGGGGGGGGGGGGGGGGGGGGGGGGGGGGGGGGGGGGGGGGGGGGGGGGGGGGCEGGGGGGGGFFFGGGGGGGGGGGGGGGGGGGGGGGGCFGDDEGGGGGFGGGGDD,@=EGGGGGGGDGDGGGGD>BCFGFFGGD?B?EGGGEFCC2?AA7DFFC<C7=5>1)*/)//..78B;DFD?>>171525(9@<7):??FG>;D:).6))-46>0,(,((,-(4.(4(3(71),4(,(((/()))2-)
@M03152:184:000000000-AWYW1:1:2106:10979:23817 2:N:0:GCGATCTAATACCTGT
CCCAACTATCCCTATTAATCATTACGTCGATCCTAGAAACCAACAAAATAGGGTCAAACGTCCTATTTCATTATTCCATGCTAATGTATTCAAGCGCGAGCCTGCTTTAAACACTCTAATTTTTTCAAAGTAACAGTCCTGATTCCCCGCCACACCAACTTAATGACATGACGGTTCTTCAGAAGGGAGAAACCAGTGACACCAGTGCATACCGAAGGCACGACAAGAGTACTGATCTCGAAATTCAACTACGAGCTTAGATCGGAAGAGCGTCGTGTAGGGAAAGAACAGCTATGTGTAG
+
CC@@CFGGGGGGGG?A@FFECEFGG,EFGGCGGD@FFCGGGGGC@FGGGFC86FEGGECF@D:FFFFFGFGAFDF9FGGGGGGGGGGGGFFFFGGGGGGGG+=FGFGGGFGFCGFGF9DFGFFFCFGGGGFC<CFFG?EGG;,49=CEEGDGGGGDEGGGGGGGGFGDF68D8?++08+=+@==?D3@EEFGGGGDECDFFG6=>8?7=EGG9@C>BF96*/:9/>()2=7@BFFC+@F@F=DDA+)3.;A31C=>DEE8<5?60;7>380;(,6-38(6251),7<?0:<()0)**)*))
@M03152:184:000000000-AWYW1:1:2106:7101:23843 2:N:0:GCGATCTAATACCTGT
CCCAACTATCCCTATTAATCATTACTCCGGTCCCTAGAAACCAACAAAATAGAACCAGAGACCTATTTCATTATCCCATGCTAATGTATTCAAGCGTAAGCCTGCTTTAAACACTCTAATTTTTTCAAGGTAAAAGTCCCGGTCCCCCGCCACACCCAGCAAAGTGCATGACGGCTCGCCGGAAGGTATGACCCGGCTCAGGCCAGTACAGACCCAGAGCACGACCCGCCAGCCAGGCCCGACATGCAACTACGACCGTCGATAGGCAGAGCGTCGTGTAGGGAACGAACAGGCAGGGGTA
+
CCCCCCE,6EFFGFFGGGG9FGGGGGGGGGGGGGGGG<FFFGG@@8F@FFFFGGDECFF8,C<FGAFGGGGCF9F<EFCCFFFGGGGGGDGFGGGG@CFG9,AEDEFEGGGCCE9FDGCGFGGGEEFAF8FF99@<EFG8@FEEGGGGG7EGGGGGDEFGGGGGCEFFGGGGG6=+83+CDE+8@EGGGFCDE6*1?D5*:*9>6;68:CFGG4CFFAB))7>D>>())29AFD7550DBFF)-.*)94*6>:D>(7(,-((-((((,800:9>(327(,.9?FF:(--(71(*.))()-(
@M03152:184:000000000-AWYW1:1:2106:23642:24262 2:N:0:GCGATCTAATACCTGT
CCCAACTATCCCTATTAATCATTACGTCGATCCTAGAAACCAACAAAATAGAATCAAACGTCCTATTTCATTATTCCATGCTAATGTATTCAAGCGTATGCCTGCTTTAAACACTCTAATTTTTTCAAAGTAACAGTCCTGATTCCCCACGACACCAAATTAATGGCATCGAGGTTCTTCAGAAGGGAGAAACCAATAATACCAGTACGTACCGAGGCACGACCAACAAATTGGTCCCGAAATTCAACTACGAGCTTAGATCGGAAGAGCGTCGTGTAGGGAAAGAACAGGGATTGGTAGA
+
CCCCCGGGGFGGGGGGGGGGGGGGGGGGGGGGGGGGGGGGGGGGGGGFGGGGDFGGGGGGCFGGGGGGGGGGFGGGGGGGFFGGGGGGGGFGGGGGGGGGGFGGGFGGGGGGGGGGGGGGGGGGDGFGGGGGGGFGGFGGGFGGGCGDGGGGEEGGGGFCECDEGFFFGGGGGGDGGGGGGGGEFFGFEE8EGCFFGGGFGD+*,A7+9;CDGDGFFEDABDF>=B9FFA>C849@9=)585;C6=CFEFFF;*=>;C<EE)(4;1:3,602(3384<2.442>(.4(.4((,*()).*))
@M03152:184:000000000-AWYW1:1:2106:21157:24300 2:N:0:GCGATCTAATACCTGT
CCCAACTATCCCTATTAATCATTACGTCAATCCTAGAAACCAACAAAATAAGATCAACGTCCTATTTCATTATTCCATGCTAATGTATTCAAGCGTGAGCCTGCTTTAAACACTCTAATTTTTTCAAAGTAACAGTCCTGATTTCCCGCCACACCAAGTGAAGGGCATGACGGTTCGTCAGAAGGGAGGAACCAGTGACACCAGTGCATACCGAAGGCACGACCAGCGTACTGATCCCGAAATTCAACTACGAGCTTAGATCGGAAGAGCGTCGTGGAGGGAAAGAATAGGTAGGTGTATA
+
CCCCCGGGGGGGGGGGGGGGGGGGGGGGGGGGGGGGGGGGGGGGGGGGGGGGGFGGGGEGGEGGGGGGGGGGGGGGGGGGGGGGGGGFGGGGGGCFGGGGGGGGFGGGGGGGGGGGGFGGGGCGFGFGFFGGGFFGGGFFDFGGGGGGGGEGGGGGGGDGGGAFGCEGFGGEC=DC8CD=CGGGGGGECCG88DGGGFABF;C5AAFGD7+CCCEBEFFFFAA7A=2*/)(:BFFG+5*(/6A)+;?FCGA?D<3(297C)16;?3,(5306174((0(-37:.(0()).)..+,**.*))
@M03152:184:000000000-AWYW1:1:2106:10095:24382 2:N:0:GCGATCTAATACCTGT
CCCAACTATCCCTATTAATCATTACGGCGACTCTAGAAACCAACAAAATAGAACCGCGCGTCCTATTTTATTATTCCATGCTAATGTATTCAGGCATAGGCCTGCTTTGAACACTCTAATTTTCTCAAGGTAAAGGTCCTGGTTCCCCGACGCACACCAACAAAGGGCACGCCGGCTCACCAAGAGGTAAGGCCCGCCCAGACAGTACGTGCCGTTAGGCAGACCGCCCGGCCCGGCCCGAAATTCAACTCCGAGCTTCGATCGGAAGAGGGTCGGGTAGGGAAAGAAGCGGAAGGCGTAG
+
CCCCCGGGGGGGGGGGGGGGGGGGGGGGGGGG@FGGGGGGGGGGGGGGGGGGGGGGGGGGGDGGGGGGFFGGGGDGFGGGGFGGG9FG9EFGGGGGFGGFGGGGGGFEFGGGGGGGGFGGGGGFFFEFDFGGGGDFF?FGFG89>FGGGGGGGGG6EBFGEC=FGGGGD=DG6@DGDEFGGGGFFC779;:??8*;CDGF=4*0=*++2;*:<>5):A@AFDF@<90BED>F3)(13->6@BF0*9<@2:*,0))-).)((.(4((2012(((.2((0-3-)(71)(((((-(/(0)(*((
@M03152:184:000000000-AWYW1:1:2106:21316:24414 2:N:0:GCGATCTAATACCTGT
CCCAACTATCCCTATTAATCATTACGTCAATCCTAGAAACCAACAAAATAAGATCAACGTCCTATTTCATTATTCCATGCTAATGTATTCAAGCGTGAGCCTGCTTTAAACACTCTAATTTTTTCAAAGTAACAGTCCTGATTTCCCGCCACACCAAGTGAATGGCATGACGGTTCGTCAGAAGGGAGGAACCAGTGACACCAGTGCATACCGAAGGTACGACCAGCGTACTGATCCCGAAATTCAACTACGAGCTTAGAACGAAAGAGCGTGCGGGAGGGAAACAACAGGGAGGTATAAA
+
CCCCCGGGGGGGGGGGGGGGGGGGGGGGEGGGGGGGGGGGGGGGGGGGGGGGGGGGGGGGGGGGGGGGGGGGGGGGGGGGGGGGGGGGGGGGGGGGGGGGCGGGCFCFGGGGGGGGGGGGGGGGGGGGGGGGCFFFGFFGGGGGGGGGG7EGGGEGFGFFFGFFFFEF62=>8CDGGGGF88=DFCEG6E?FFGGGFGGFGGGDGFFGGFGGDGGF*0;@*:B=457994)6@>7::>854:)9+BC=?F4((/=1)6<C)79((,(//,3(-(((()-4338)(.(((.(-42(0*)2))
@M03152:184:000000000-AWYW1:1:2106:15757:24425 2:N:0:GCGATCTAATACCTGT
CCCAACTATCCCTATTAATCATTACGGCGATTCTAGAAACCAACAAAATAGAACCACACGTCCTATTTTATTATTCCATGCTAATGTATTCAGGCATAGGCCTGCTTTGAACACTCTAATTTTCTCAAGGTAAAAGTCCTGGTTCCCCGACGCACACCAATAAAGGGCACGCCGGCTCACCAAGAGGTAAGACCCAGCCAGACAGTACACGCCGTTAAGCGGACCACCCAGCCAGGCCCGAAACTCAACTACGAGCTTAGAACGGAAGAGCGTCGGCTAGGGAAAGAACAGGACAGCGGCA
+
CCCCCGGGGGGGGGGGGGGGGGGGGGGGGGGGGGGGGGGGGGGGGGGGGGGGGGGGGGGGFGGGGGGGGGGGGGGGGGDGGGGGGGGGGGGGFFGGGGGGGGGGGGGG9FEEEFFGGGGGGGGGGDFCGFGGGGGGGFGGGGCFFGGGGDEGEGGGGG?FGGDFFGEDGGGGGGGGGGGGGGGDFEGC9F?C@FFGGG>FFFGFG9FFGFGDGDEE;F?B4>?16;DF3)4A)<19F<D@32>(7?AF2:FF6G>BB0),-).402:1.4(3(42(()423>7)()((,4(((*.))()-,
@M03152:184:000000000-AWYW1:1:2106:13034:24597 2:N:0:GCGATCTAATACCTGT
CCCAACTATCCCTATTAATCATTACATCGATCCTAGAAACCAACAAAATAGAATGCGATGTCCTATTTCATTATTCCATGCTAATGTATTCAAGCGTGAGCCCGCTTTAAACACTCTAATTTTTTCAGGGTAACAGTCCTAATTCCCCAAAACATCAACTGAATGACATTATGGTTCATTAGAATGTGAGAACCAATAAAGACAGTTCATACCAAGGGCACGACCAACTCATTGATCCAGAAATTGAACTACGAGATTAGATCGGAAGAGCGTCGTGTAGGGAAACAAACGGCAAGGGGAG
+
CCCCCGGGGFGGGGGGGGGGGGGGFGGGGGGGGGGGG9AFGGGGGCFEFF9DCFGFD7FC@EFGGGGGGGGGFFGDGFFCEFFFFFGGDGGCEGCCFGGGGBFFGDEGCF9CCGGGG,CEFFGGGGGDC<FGGD?EFGFFGE9EFGFGGCFDFCD8FG,>D,@A;EG89+@GDD+;DF+=@ECE+@E;:3EFGGFDE6FF8+60=D<DFFD?DCG6D*5?*8BB)8)*;A=6@+*=+:*6A5;>C+/1::94)**)2*/***159962>2((.,((/),1/.(81)(((((,(*()),),(
@M03152:184:000000000-AWYW1:1:2106:18603:24645 2:N:0:GCGATCTAATACCTGT
CCCAACTATCCCTATTAATCATTACGTCGATCCTAGAAACCAACAAAATAGAATCAAACGTCCTATTTCGTTATTCCATGCTAATGTATTCAAGCGTGAGCCTGCTTTAAACACTCTAATTTTTTCAAAGTAACAGTCCTGATTCCCCAAGACACCAAATTAATGACATCATGGTTCGTCAGAAGGTAGAAATCAATAATACCAGTACGTACAATAGCACGACCAATAACTTGATCCCGAAATTAAACTCCGAGCTTTAGATCGGAAGAGCGTCGCGTCGGGAAGGAAAAGGAAAGTGTAG
+
CCCCCGGGFGGGGGGGGGGGGGGGGGGGGGEGGGGGGFGGGGGGGGGGGGGGGGCGGGGGGGGGGGGGGG@EGGGGGGFGGGGGGGGGGGGGGGGGGGGGGGGGGFFGGGAFCFGCGGFEGGGGGGGGGGGGGGGFGGGGGGGGGGGGFGGFGGGGGGGFGGFGEGGGGGFGCA?FGEGCDE9FFGGFFFGGGFGFFGA<=D+:84==C;FGGDFFFFFFB>AA>CEFF6*;+:*=B)35?BF*4=AA/22(87)66*>8)**8(2;>@@1(,(((,0(,4)(7(.41(.21(*(09)*6)
@M03152:184:000000000-AWYW1:1:2106:20236:24863 2:N:0:GCGATCTAATACCTGT
CCCAACTATCCCTATTAATCATTACGTCGATCCTAGAAACCAACAAAATAGAATCAAACGTCCTATTTCATTATTCCATGCTAATGTATTCAAGCGAAAGCCTGCTTTAAACACTCTAATTTTTTCAAAGTAACAGTCCTGATTCCCCACGACATCAGATTAATGACATCATGGTTCTTCAGAAGGGAGAAATCAATAATACCAGTACATACCTAAGCATGACCGATATATTGATCACGAAATTAAACTACGAGCTTAGATCGGAAAAGCGGCGTTTAGGGAAAGAAAGAGTATACGTATA
+
CCCCCGGGFGGGGGGGGGGGGGGGGGGGGGCGGFAAFFGGGGGGGGGGGGCFGGGGGGGGE?FCFFGGGGDGGGGGGGGGGGGEDGFFFGGGGGGGGGGEGGGGGGGGFFGGGFGGGGGGGGGGGGGFGFEGGDDEG?8E>FCGGGF8=@EDEGGGGGGGFDAECFGGGGGC,@=ADG8FGGGGD87=CEFCEFGGFGGFGF+0@FFFGFDFGGFF?C839@5@)0)0*?@63B<C+77>BFF;*=EA4CA>2<)5A:3678B0;<(((((.(.((-..)(7(7188..(.)63)*).*).
@M03152:184:000000000-AWYW1:1:2107:17756:1950 2:N:0:GCGATCTAATACCTGT
CCCAACTATCTCTATTAATCATTACGGCGACTCTAGAAACCAACAAAATAGAACCGCACGTCCTATTTTATTATTCCATGCTAATGTATTCAGGCGTAGGCCTGCTTTGAACACTCTAATTTTCTCAAGGTAAAAGTCCTGGTTCCCCGACGCAGCCCAGTTACGGGCACGCCGGATCACCAAGAGGTAAGACCCAGTCAGGCAGTACACGCCGGTAAGCGGACCACCCAACAAGGCCAGAAATTCAACTACGAGCTTAGATCGGAAGAGCGCCGGGTAGGGAAAAAACATGGTAGTGGTA
+
CCCCCGGGGGGFGGGGGGGGGGGGGGCFGGDGGGGGGGGGGGGGGGGGGGGGGFGEEFGGEFGGGGGG,FGGGGGGGGGGGGGGGGGGGGGF<FGGGD7@FFGGGGGFFFGGGGGGFGGGGGGGGGGGFGDGGGGGG,EFG:=FGGCF@EG@FG@EGGG8EGF,63=+1==+;77+*5<D;FFCFFB,>DEFFGFF>*2@BCC;*8CCFG4C5E)8:);*))3>(=7>;F:B:F09/7),)46:FFFF2:<:(/.(),))..)36021:?(3((3(4)(0(.()((.-(,))))***(1))
@M03152:184:000000000-AWYW1:1:2107:16561:2279 2:N:0:GCGATCTAATACCTGT
CCCAACTATCCCTATTAATCATTACGTCGATCCTAGAAACCAACAAAATAGAATCAAACGTCCTATTTCGTTATTCCATGCTAATGTATTCAAGCGTGAGCCTGCTTTAAACACTCTAATTTTTTCAAAGTAACAGTCCTGATTCCCTATGACACCAAATTAATGACATCATGGTTCGTCAGAAGGTAGGAAACAATAATACCAGTACGTACAATAGCACGACCAATAAATTAATCCCGAAATTCAACTACGAGCTTAGATCGGAAGAGCGTAGTGTAGGGAAAGAAAAGGCAATGGTATA
+
CCCCCGGGGGGGGGGGGGFGGFGGGGGGGGGGGGGGDGGGFFFGGFCFGGGGGGGGGEGGGGDGFFDGGGGCFFGGGCGCGGEGGFGGFG9CECFGFGGGFCFGGGGFFEFGFGFGGF<AFFAF:AEFDFGC?,CEFGGEGBFGGDFG9E=FGFG6AFGGGADE,D8==EDGDGGEGEEGGEFGFG8=EDG3,@@DFGG7,6+;88=70=D6BCCF8+B*395>=*);6@7+*+*5+*:)9)*13=AAEF99=*6(28*98*/6@09D;=1:(.4@E=790)/0(3133(()0()**.*-)
@M03152:184:000000000-AWYW1:1:2107:23964:2461 2:N:0:GCGATCTAATACCTGT
CCCAACTATCCCTATTAATCATTACGGCGACTCTAGAAACCAACAAAATAGAACCGCGCGTCCTATTTTATTATTCCATGCTAATGTATTCAGGCATAGGCCTGCTTTTAACACTCTAATTCTCTCAAGGTAAAGGTCCTGGTTCCCCGACGCACACCAACAAAGGGCACGCCGGCTCACCACGAGGTAAGGCCCGCCCAGAACGTACGGGCCGTTAGGCAGACCACCCGGCCCGGCCACAAATTCAACTACCGGCTCAGCTTGTAAGTGCTGCGTGTAGCGACAGTAAAGGGATAGAGAA
+
CCCBC@<CFCFFGCCF<@CCFACCE,@@FGE7F,<FGEGFG8,6,C,6;F<F<,6@+@@CF++F6C6CFG9<E9,,C,?<<,CFFGG<,EDF<CE=FAC,AAA,=,5,,:,C<F,4?,:?E,CEAFAFG8:AAFGC44E<E,,:EEFFCEG++83+6BEGG?=?,6618@ACF+1:C>EC5:*61C5<DD,2:>9C5)?8CC*)2/;<C)))22):.==A4<??6)304),50)1)9<)(0(5)*064<*))())-5()(,-)4,-)))-4<).2(-0(*)0-)(4)).4)*)(0.*)2)(
@M03152:184:000000000-AWYW1:1:2107:19794:2507 2:N:0:GCGATCTAATACCTGT
CCCAACTATCCCTATTAATCATTACGTCGATCCTAGAAACCAACAAAATAGAATCAAACGTCCTATTTCATTATCCCATGCTAATGTATTCAAGCGTGAGCCTGCTTTAAACACTCTAATTTTTTCAAAGTAACAGTCCTGATTCCCCACGACACCAAATAAATGACATCATGGTTCGTCAGAAGGGAGAAACCGACGATGCCAGTACGTACCGAGGCACGACCGACATGATGGTCCCGAAATTCAACTACGAGCTTAGATCGGAAGAGCGTCGTGTCGGGAAAGAAACGGCATGTATGTA
+
CCCCCGGGGGGGGGGGGGGGGGGGGGGGGGGGGGGGGDFGGGGGGGGGGGGFGGGGGGGGGGGGGGGGGGGGGGGGGGGGGGGGGGGGGGGGGGGGGDFGGGGGGGG9EDFGGGGG99FFGGEGGGFCFGGGFGFAEFGGFFGGGGGGGGGCF7F6FGGGGGFFFDGGGDEGGGGFFDEGGGGGGGGFGGGGG8@ECDGFEG*;7?FGGGG5BE>*9>AFDFF5@B@E66);@A);6:>?>9)7=A5A5<F7:736)-2:>AB61((4(((--9((.),59)(.340((((.)(0**)*.)
@M03152:184:000000000-AWYW1:1:2107:8261:2764 2:N:0:GCGATCTAATACCTGT
CCCAACTATCCCTATTAATCATTACGTCAATCCTAGAAACCAACAAAATAGGATCGAACGTCCTATTTCATTATTCCATGCTAATGTATTCAAGCGTTAGCCTGCTTTAAACACTCTAATTTTTTCAAAGTAACAGTCCAGATTCCCTGCAACACCAAATTAATGGCATTACAGTTCATCAGGAAGGAGGAATCAGTAAGACCAGTACATACCGGTGGCATGAGCAGCCTACTAACCCCGAAATTCAACTACGAGCTTAGATAGGAAGAGCGTCGTGTAGGGAAAGAAAAGGTAAGGTTGA
+
CCCCCGGGGGGGGGGGGGGGGGGGGGGGGGGGFGFGGGGGGGGGGGGGGGGGGFGGEGEGGGGGGGGGFGGGGGG9<FGGGGGGGGGGGGGGFGGGGGGEFGFGGGGFGGGGFFGFFGE?FGGGGGGGGDBEGGDFGDGGGGGGGGGGGGFAFGC+=EDDEA=DADDFGGGGFFDDGEDGF,=D?DEFGD>?8DDGECFFGGFF,=DFF@7?D+=AE?5FA50)*33@5959AFE>*00/*/37F+:>CCF=@GB>45>7/9*>=@FFD@D9B(,./.6F3),26(33((.0*)***)*.(
@M03152:184:000000000-AWYW1:1:2107:8764:2868 2:N:0:GCGATCTAATACCTGT
CCCAACTATCCCTATTAATCATTACGTAGATCCTAGAAACCAACAAAATAGGATCAATCGCCCTATTTCATTATTCCATGCTAATGTATTCAAGCGTTAGCCTGCTTTAAACACTCTAATTTTTTCAAAGTAACAGTTCCGATTCCTTGCGACACCAAATTAATGACATCACAGCTCCTCGGAAAGGAGGAACCAACAAAACCAGTACGTACCGTAGGCACGACCAGCAAATTGATCCCGAAATTCAACTACGAGCTTAGATCGGAAGAGCGTCTTGTAGGGAAAGAACAGGTAAGTGACA
+
CCCCCGGGGGGGGGGGGGGGGGGGGGGGGEGGGGGGGGGGGGGGFFGGGGGGGGGGGGGGGGGGGGEFFGGGGGGGGDEFGGGGGFGFGFFFGFGDGGGEFGGFGCFGGGGGGGGGGCFFGGGGGGFEFAFGGGGGGAEFEGGGGGGGGFGEGGGGG?CFEFACFFECF9DCFD?@GGFDCCCCCGG8=8C8@EFDEGGFGG+?,=FGDGDFA*;9*9A5??@A2*<*)*:@AA=+=+?9>FADFFFFCG;@;D:9A=);96503(1(6@199((()/)17)381(.(82(016***)*))
@M03152:184:000000000-AWYW1:1:2107:20700:3058 2:N:0:GCGATCTAATACCTGT
CCCAACTATCCCTATTAATCATTACGGCGACTCTAGAAACCAACAAAATAGAACCGCGCGTCCTATTTTATTATTCCATGCTAATGTATTCAGGCATAGGCCTGCTTTGAACACTCTAATTTTCTCAAGGTAAAGGTCCTGGTTCCCCGACGCACACCAACAAAGGGCACGCCGGCTCACCAAGAGGTAAGGCCCGCCCAGACAGTACGTGCCGTTAGGCAGACCGCCCGGCCAGGCCCGAAAGTCAACTACGAGCTTAGATCGGAAGAGCGACGTGGTGGGAAAGAACAGGAAAGCTCGG
+
CCCCCGGGFGCFCFGGGGGGGGGGFFE7FGGGFGGGGGGGGFGGGGGGGGGFFFFE@EG7+@:FCFGCEGGFFGEGDGGGGFGGGGGGFFGFGGGGFGG<FD<DFEF?9<?EBECFEAFCFGGGGGG9@EFFC<FFF:EGGFFFGFFFECC8CCGGGGGGGCFDF,=EGGGGGD>EGG,A,,CCCFG>9DE:FDECCCE4=D/)4;=8?C99>E*8>AAFF>?@7>9BB34B3725<5;(7(0(1*6427634/)().<)66<((12973:((.4-(0,.(0,9(40(((.)).))*.*((
@M03152:184:000000000-AWYW1:1:2107:24166:3165 2:N:0:GCGATCTAATACCTGT
CCCAACTATCCCTATTAATCATTACTTCGGTCCTAGAAACCAACAGAATAGAACCAAAGTCCTATTCTATTATTCCATGCTAATGTATTCAAGCGTAAGCCTGCTTTAAACACTCTAATTTTTTCAAAGTAAAAGTCCTGGATCCCCAACGCACTCAATTAAGAGCACATTAGCTCCCCAGAAGGAAAGACCCGACCAGAGCAGTGCTTACCTTGCGGCACGACCACCCAGCCAGGCCCGAAATTCAACTACGAGCTGAGATCGGAAGAGCGTGGTGTAGGGAAAGACAAGGCAGCAGTCG
+
CCCCCGGGGGGFGGFGGGGGGGGGFGGGGGGCEDFGFGGGFFGGFGGGGGFGGGGGFFGGGGGFCFGGFGGFFGGGGGGGGGGGGFGFFGGGGGGGGGFCFGGGGGGDFGGGGGGGDFGFGGGGGFG9EFFGCFGGF;EFG8=AEFGGCGGGGG>FGGGGGGC8DGGGGGFCCFGGCGGGGDFFGG=FFFGG?C6CEGGFGGCA@CFFFGGG?CCAE>EF*95255>E)5>FFF=*8?A@4:3;AF);97AEFC>;>()6>47=0(270,13(((-85)*5>(7(.3((4()).))*(2((
@M03152:184:000000000-AWYW1:1:2107:18745:3313 2:N:0:GCGATCTAATACCTGT
CAACTATCCCTATTAATCATTACGTCGATCCTAGAAACCAACAAAATAGAATCAAACGTCCTATTTCATTATTCCATGCTAATGTATTCAGGCGTATGCCTGCTTTAAACACTCTAATTTTTTCAAAGTAACAGTCCTGATTCCCCACGACACCAAATTAATGGCATCGAGGTTCTTCAGAAGGGAGAAACCAATAATACCAGTACGTACCGAGGCACGACCAACAAATTGGTACCGAAATTCAACTACGAGCTTAGATCGGAAGAGAGTCGTGTAGGGAAAGAAGAGGGAAGGGAAAAGG
+
CCCCCGGGGGGGGGGGGGGGGGGGGGGGDDGGFGFGGGGGGGGGGCGGGDGGFFEGFEEFGEFGFGGGEGGGGGGGGFFGGGGGGGGFGGGGGGGGGGG9FFG8EFGAFFFEFGGG<FFGFDGGECGDGGFFCFGGGFGGGEGF9EEGGCGGG7FFGGGGA=DGGFGGGCFGGGGAEGC9FGGGD8CGFGGGGCDEF=EBFFFFGGFGGC7DAGCDEF>BDDB=D@9A;B8)B+1:88?@A?FFFFCA):A?FG49A9?3=7;71;@(4).46?2?>??@B5(73(.3(,,).())1,*((
@M03152:184:000000000-AWYW1:1:2107:12082:3862 2:N:0:GCGATCTAATACCTGT
CCCAACTATCCCTATTAATCATTACGTCAATCCTAGAAACCAACAAAATAAGATCAACGTCCTATTTCATTATTCCATGCTAATGTATTCAAGCGTGAGCCTGCTTTAAACACTCTAATTTTTTCAAAGTAACAGTCCTGATTCCCCGCCACACCAAGTGAATGGCATGACGGTTCGTCAGAAGGGAGGAATCAGTGACACCATGACGTACCGAAGGCACGACAGGCGTACGGATCCCGAAATTGCACTACGAGCTTAGACAGGAAGAGACCAGGTGAGAGAATGGAGAGGAAGTGGTAGA
+
CCCCCGGGGGGGGFGGGGGCFGGGGGGGCFGGGGFGGGGGFGGGFGFGCGGGFFFGGCGGFGGGGCFGGGE@FFGFGGGGGCCEF@F9F9CECFGGGGGGA8AFFGFD@EFF,CAEFFCFEAAEEA<EEFGG<?9E=EED9FGG,EE@EDEDGGGGFF9;CFDF8FFG,@,=6@@8=33+=D8>86DFE6,6DD8@,+,477C*,53+CF690@7096?FD*52)9)/5)-)/)();)),:0))1+.*)262(*2()..7))/(/(.(.,(((,,)(*.*.87*.()(,(,).(0**)*))
@M03152:184:000000000-AWYW1:1:2107:24165:3892 2:N:0:GCGATCTAATACCTGT
CCCAACTATCCCTATTAATCATTACGTCAATCCTAGAAACCAACAAAATAAGATCAACGTCCTATTTCATTATTCCATGCTAATGTATTCAAGCGTGAGCCTGCTTTAAACACTCTAATTTTTTCAAAGTAACAGTCCTGATTTCCCGCCACACCAAGTGAATGGCATGACGGTTCGTCAGAAGGGAGGAACCAGTGACACCAGTGCATACCGAAGGCACGACCAGCGTACTGATCCCGAAATTCAACTACGAGCTTAGATCGGAAGAGAGTCGTGTAGGGAAATAAAAGTGAGTTGTGAA
+
CCCCCGGGGGGGGGGGGGGGGGGGGGGGGGGGFGGGGGGGGGGEGGGGGGFGFFGGGGGGGGEGGGFFDFGGGGGGGGGGGGGGGGGGGGGFGDEGGGGGGGGGGGFCFG?EGGGGFGGGGGGGGCEEEFEFEEGGGGFFFFGGGFGGCGGGGGGFCFDGFGGGGGGGGGGGGGGGEBEDEFF8FC3FEE?F6B8FGGGFG77ACCFFGGGFFCGFFFFFEFFFFFFBAB@>FFE:D)5(:=ACAA?CFGAD?C>6FE<))73(,613,(()54(4356=:52)).4)).)1*.***-*).
@M03152:184:000000000-AWYW1:1:2107:19680:3922 2:N:0:GCGATCTAATACCTGT
CCCAACTATCCCTATTAATCATTACATCGATCCTAGAAACCAACAAAATAGAATGCGATGTCCTATTTCATTATTCCATGCTAATGTATTCAAGCGTGAGCCTGCTTTAAACACTCTAATTTTTTCAAGGTAACAGTCCTAATTCCCCAAAACATCAAATGAATGACATTAAGGTTCATTAGAAGGTGAGAACCAATAAAGCCAGTTCATACCAATGGCACGACCAACTCATTGACCCCGAAATTCAACTACGAGCTTAGATCGGAAGAGCGTCGTGTAGGGAAAGAAAAGGACTGTGTAG
+
CCCCCGGGGGGGGGGGGGGGGGGGGGGGGGGGGGGGGGGGGGGGGGGGGGGGGGGGGGGGGGGGGGGGGGGGGGGGGGGGGGGGGGGGGGGGGGGGGGGGGGGGGGGGGGGGA<FGGEGGGGGGGGGGGGGGGGGGGFGGGFGGGGGGGGGGGGGGGGGGGGGGCDGGGGGGGF=FFGGGGGGGGEFDGGGGGFGGGGGFG88?D8@FGGGGFDGFFF5*@>AFADC5)?CFFA;=7;?@FBFDF6>AEFF=2*:5>347CCC2/66((-52(632;.3C@)64?7@3(34))().0)*-)
@M03152:184:000000000-AWYW1:1:2107:6548:3923 2:N:0:GCGATCTAATACCTGT
CCCAACTATCCCTATTAATCATTACGTCGATCCTAGAAACCAACAAAATAGAATCAAACGTCCTATTTCGTTATTCCATGCTAATGTATTCAAGCGTGAGCCTGCTTTAAACACTCTAATTTTTTCAAAGTAACAGTCCTGATTCCCCATGACACCAAATTAATGACATCATGGTTCGTCAGAAGGTAGGAATCAATAAAACCAGTACGTACGATAGCATGACCAGTAAATAGATCCCGAAATCAAACTCCGAGCATAGATCGGAAGCGCGTCGTGTCGGGTACGCACAGCAATCAGTATA
+
CC<<CFCFCGGFFGCA<EFGGGGGFCFF7F@EFFCEFAEFGFGC6<CA<F9FAFCFGG<FFFCBFGGGCFCE@FFDCAEGGGCA@<CFFF<DEFG>FG7@@BFFFFDA,<EFA?FC<AFFFF<5>EEE<EA=F?EBGFGGGGG;@,>A,@FG=,?8:@>,,94@=EFGFFGE,@AAEC8E8+,68D8A93,,6EFC8CFFG6C*@+=+6=D+<CFB58++4*8):**+3+0+<BED***19>A**;A9>F6@B)?(*00*/8(85(3(6:1(,((/(0,)4)(71((460()0-))*)2))
@M03152:184:000000000-AWYW1:1:2107:14734:3923 2:N:0:GCGATCTAATACCTGT
CCCAACTATCCCTATTAATCATTACGGCGACTCTAGAAACCAACAAAATAGAACCGCGCGTCCTATTTTATTATTCCATGCTAATGTATTCAGGCATAGGCCTGCTTTGAACACTCTAATTTTCTCAAGGTAAAGGTCCTGGTTCCCCGACGCACACCAACAAAGGGCACGCCGGCTCACCAAGAGGTAAGGCCCGCCCAGACAGTACGTGCCGTTAGGCAGACCGCCCGGCCAGGCCCGAAATTCAACTACGAGCTTAGCTCGGAAGAGCGTCGGGGAGGGAAAGAACAGGACAGGTAAA
+
CCCCCGGGGGGGGGGGGGGGGGGGGGGGGGGGGGGGGGGGGGFGGGGGGGGGGGGGGGGG7FGGFGEGGGGGGGGGGGGGGGGGGGGGGGFGGGGGGGGGGGGGGGGGFFEFFGGGGGGGGGGGGGGGG?<FACGFGGCFG@@FGGGGEGGCEGGGFGG,@FFC?F6EFGGG?EGC5EGGGGGGGCGC9A66D89CECEFG<FFGGFFDC4C>EDEFFF4*2/6;:081>9E3)39<BE>31>(**64>7?::D>652))).)((31(.2(-(-((,)-)4@8>?<0:(,(.)()./.*))
@M03152:184:000000000-AWYW1:1:2107:14500:3994 2:N:0:GCGATCTAATACCTGT
CCCAACTATCCCTATTAATCATTACGGCGACTCTAGAAACCAACAAAATAGAACCGCGCGTCCTATTTTATTATTCCATGCTAATGTATTCAGGCATAGGCCTGCTTTGAACACTCTAATTTTCTCAAGGTAAAGGTCCTGGTTCCCCGACGCACACCAACAAAGGGCACGCCGGCTCACCAAGAGGTAAGGCCCGCCCAGACAGTACGTGCCGTTAGGCAGACCGCCCGGCCAGGCCCGAAAATCAACTACGAGCTTAGATCGGAAGAGCGGCGGGGAGGGGAAAAACAGGTATGGTCAA
+
CCCCCGGGFGGGGGGGGGGGGGGGGGGGGEFGGGGGGGGGGFFGFGGGGGGGGGFGGGGGFGGDFGGGGGGGGGGGGGGGDFGEFEFGFGFGGGGGGGGGFGGGDGGGGGGCEFGGGGGGGGGGCFGGGGFCGGGGFFGGGFEFFGG8EGGGGGFCGGGGGGGCEC>?EEGEFECC5EGGGGDCDFD<DFGFGGEG5DCA,;DF?CCGGGGGAG<>A>FAAA?@F>>DBFF)7.2C3:>B>>B0662?0;?7:751<?B4>))-,-:90((-(,,(()->>3(7(((.-((0/6*)*)*))
@M03152:184:000000000-AWYW1:1:2107:22005:3998 2:N:0:GCGATCTAATACCTGT
CCCAACTATCCCTATTAATCATTACATCGATCCTAGAAACCAACAAAATAGAATGCGATGTCCTATTTCATTATTCCATGCTAATGTATTCAAGCGTGAGCCTGCTTTAAACACTCTAATTTTTTCAAGGTAACAGTCCTAATTCCCCAAAACATCAAATGAATGACATTATGGTTCATTAGAAGGTGAGAACCAATAAAGCCAGTTCATACCAAGGGCACGACCAACTCATTGATCCCGAAATTCAACTACGATCTTAGATCGGAAGAGCGTCGTGTAGGGAAAGAACAGGTATGTGTAG
+
-ACCCGGGGGGFGGGGFFGGGGGGGGGGGGGCGGGGGGFGGGGGFGGFGFEGGGGGGGGGFGGGFFFGFGGGGGGGGGGGGGGGGGGGGGEGGGGGGGGGGGGGGGCAEFGGFCF8FG?FEFFGGGGGGCGGGFDEGFGGGGCFGFGE>EGGGCGGGGEFGGFCDGGGGGGGGADFGFFFFGFFFGGGG?FDDC?FFFGFGG+:?=DFD8DD*@8DFD>FDFFB5DDD)8@FF>;=F96=>8B5=FCAC:A;AD*:/>466*1/55=9B((--:(.()/8=.6FD13,63(=A);)+)+))
@M03152:184:000000000-AWYW1:1:2107:23736:4073 2:N:0:GCGATCTAATACCTGT
CCCAACTATCCCTATTAATCATTACGTCGACCCTAGAAACCAACAAAATAGGATCAAACGTCCTATTTCATTATTCCATGCTGATGTATTCAAGCGTTAGCCTGCTTTAAACACTCTAATTTTTTCAAAGTAACAGTCCTGATTCTCCGCGACACCAAGTTAATGACATCGCGGCTCCCCAGAAAGGCGGAACCAACAAAACCAGTACGTACCATAGGCACGACCAGTAAATTGATCCCGAAAGTCAACTACGAGCTTAGATCGGAAGAGCGTCGTGTAGGGAAAGAACAGGTAGATGTAA
+
CCCCCGDGDGFGGGGGGGGGGGGGGGGGGGGGGGGGGGGGGGGGGFGGGGGGGGGGGGGGD@FCFG<EGGFGGGGGGGGGGGGGGGGGGGFGFGFDGGGGCGFFFFFGGGDGDFADGGFGAFGGGGGGGFGGFFGGGGGGGFFGGFGGGGGGGGGGGGGFFFFFFFGGGEGGGGGEGEGCGGGGD,>,3@@EEFGFGGG4C7/;?FFGGGFDA?C8F66AF:<6>><4;F?F+;>:7+58DF>(3@<FEGF7?C;>@?B?:).(,48(.,(3(-4(-7./)0:<267:17(016***.*-)
@M03152:184:000000000-AWYW1:1:2107:22005:4156 2:N:0:GCGATCTAATACCTGT
CCCAACTATCCCTATTAATCATTACGTCGATCCTAGAAACCAACAAAATAGAATCAAACGTCCTATTCCGTTATTCCATGCTAATGTATTCAAGCGTGAGCCTGCTTTAAACACTCTAATTTTTTCAAAGTAACAGTCCTGATTCCCTAAAACACCAAATTAATGGCATTATAGTTCGTCAGAAAGGAGAAACCGATTATACAAGTACGAACAATAGCACGACCAGTAAGCCGATCTAGAAATTCAACTACGAGCTTAGATCGGAAGAGCGTCGTGTAGGGAAAGAAAAGATATGGTACAA
+
BCCCCGGGFGGGGGGGGGGGGGGGGGGGGGGGDFGGGGGGFGGGGGGGGFFGGGGGGGGGGGGGGGGGGFFGGGGGGGGGFCGGFGGGGGCFFGGGGGGGGGGGGGGCFGGGGGGGGGGGGGGGCFFGGGGGGGFGGGGG9EFGGGCEGFGGFGG>FGGGDGGGGA8=FGG8=FGCFCCGDGCFFGGGGGGGGGEGGGGFGG9FDDFGG+++<ADFFA>FED)=>F>FFFF4>>299+B5BEAC+BEFCFF?FC4:)7)9?C;;0;738;(.:;(637:*3F6F(418:3(1@66/:)*)-
@M03152:184:000000000-AWYW1:1:2107:19137:4349 2:N:0:GCGATCTAATACCTGT
CCCAACTATCCCTATTAATCATTACATCAGCCTTAGAAACCAACAAAATAAGACCAACGTCATATTCTATTATCCCATGCTGTAATATTCAATGGCAAGGTTACGCCTGCTTTGAACACTCTAATTTTTTCAAAGTAAATGATTTGTGAGCCTTGCGGCCCACAAAAGATAGGAAGCACCAGCCGAGCCACGCCACAAGGACGAGCTTTGACCAGAATGACATTCCGAAATTCAACTACGAGCTTAGATCGGAAGAGCGTCGTGTAGGGAAAGAAAAGGTAGGGATAGATCGCGGTGGTCG
+
CCCCCGGGGGGGGGGGGGGGGGGGGGGGGGGGGGGGGGGGGGGGGGGGGGGGGGGGGGGGGGGGGGGGGGGGGGFGGGGGGGGGGGGGGGGGGGGGGGGGGGGGGGGFGFGGAEEFGGGGGGGGGGGGGGGGGGGGFGEFFGGGGGGGGGGGGGGGDGCCEEGGGGGFGGGG8DFGGGFFDEECGGGGGGGGGGGDGFGFGGD*1*9?GGGGFGFFFAFFFF?49FF>A?BFBFFGGFFF?5?=9A<F)+:00<A14(30(32(,/5>011:B(4(()-*-/()((.()-.)7())),*.,
@M03152:184:000000000-AWYW1:1:2107:12474:4492 2:N:0:GCGATCTAATACCTGT
CCCAACTATCCCTATTAATCATTACGTCGATCCTAGAAACCAACAAAATAGAATCAAACGTCCTATTTCGTTATTCCATGCTAATGTATTCAAGCGTGAGCCTGCTTTAAACACTCTAATTTTTTCAAAGTAACAGTCCTGATTCCCCATGACACCAAATTAATGACATCATGGTTCGTCAGAAGGTAGGAATCAATAATACCAGTACGTACAATAGCACGACCAATAAATTGATCCCGAAATTCAACTACGAGCTTAGATCGGAAGAGAGGCGTGTAGGGAAAGAAAAGGAAGGTTGAGA
+
CCCCCGGGGGGGGGGGGGGGGGGGGGGGGGGGGGGGGGGGGGGGGGGGGGGGGGGGGGGDFFEGGGGGGGGGGGGGGGGFFAFGGGGGGGEGGGGGG7EGGGGFGFGGGGFFGGGGGGGGGGGGGGGGGFGGGFGAFGGGFGFGGGGGFGGGGGGGGGGGGGGGGDDGGGGGGGGGGGEGFEGGGCFGF8EFGGF@DGGDFF6FGGFGGDFGECCF?FFABBBBBF9CEF@>A@EG+*:ABAFCAFFF<;6299)(29>E<C=DF?;;D10(6((.45)//505(48(4(4)).))*(051
@M03152:184:000000000-AWYW1:1:2107:12349:4517 2:N:0:GCGATCTAATACCTGT
CCCAACTATCCCTATTAATCATTACGTCGATCCTAGAAACCAACAAAATAGGATCGAACGTCCTATTTCATTATTCCATGCTAATGTATTCAAGCGTTAGCCTGCTTTAAACACTCTAATTTTTTCAAAGTAACAGTCCTGATTCTCCACGACATCAAATTAATGACATCATGGTTCGTCAGAAGGGAGAAACCAATAAGACCAGTTCATACCTGAGGCACGACCGGTATATTGATCCCGAAATTCAACTACGAGCTTAGATCGGAAGAGCGTCGTGTAGGGAAAGAACAGGAAGGTGTAA
+
CCCCCGGGGGGGGGGGGGGGGGGGGGGGGGGGGGGGGGGGGGGGGFGGGGGGGGGGGGGGGGGGGGFGGGGGGGGFGGGGGGGGGGGGGGCFGGGGGGGGGGGGGGGGGFGGGGFGGGFGGGGGGGGGCFFGCEGFGGGGGGGGGGGFGGGGGGDFGGGGGGGGGGGGGGGGFFFFGGGGGGGFFECFGGGGGGFFGGG?9?CFFG7CDFGGF7CFFAFDFFFF=>=5@>7=FAECDFF2?=BFC15BE8F9?DF0>1;EFE?;@D(63;3120(-3)8F7:07(48?B(.))4)0*,*3)
@M03152:184:000000000-AWYW1:1:2107:11313:4571 2:N:0:GCGATCTAATACCTGT
CCCAACTATCCCTATTAATCATTACTTCGATCCTAGAAACCAACGAAACATCGAACCGAAATCGTATTCCGTTATCCCATGCTGTAGTATTCATGCCTCCTTTTTTGGCTGCTTTGAACACCCTAATTTATTCAAAGTAAACGAATGGGAACTCCACAGATATGGGCCGCATGGCGCGAGACCATACGGTTTTGCCCCGTACCTGCTTTATAAGCCTCCGCCCAGTTAAGAGTAGAGGTGAGCATCCCATAGGTGAGAACGAACAGCCCAGCACAGCCCTTGCAGGCCGACGGGAGAACTG
+
@CCCCGGFEFGGGGGGGGGFGGFGGGGCGGGGGGGGGGGGGGGGGGEGGGGGGGGGGGGGGGGGGGGG9FFGGGGFEFGGGGGGGGGGGGCGGGDGGGGGGGGGGGG7EGGGGGGGFGGDGFCEGDGGGGGG9E9EFFAGGDECEGF8EFEFAFFFGGFD9DFGGGGGC>GGDCGGCCE6CG6@9EFGGCCC8FFCAFCDGDDAE>A>F7CG>C7A;;FE:?((56?FCF36:7>+7)2,;;FFFF;A)+)/)3*);4C50(,312((((((((.(()-)(0(1)401,410)4))*(*-)
@M03152:184:000000000-AWYW1:1:2107:25222:4709 2:N:0:GCGATCTAATACCTGT
CCCAACTATCCCTATTAATCATTACATCGATCCTAGAAACCAACAAAATAGAATCGGATGTCCTATTTCATTATTCCATGCTAATGTATTCAAGCGTTAGCCTGCTTTAAACACTCTAATTTTTTCAAGGTAACAGTCCTAATTTCCCACAACAACAAATAAATGACATCATGGTTCCTTAGAAGGTGAGAACCAATGAAATCAGTACATACCGAGGGCATGACTAACCCATTGATCCCTAACTTCAACTACGAGCTTATATCGGAACACCGTCGGGTAGGGAAAGAACAGGGATGTCAGT
+
A-BCCGGGFGGGGGFGGGGGGGGGGGGGFGGGGGGGEFFGGGGGDF<FFGGGGGGGGEDGEFGFFFGGFEFGGGGGFGGG<FFGGGGGFGCAEFGGFCCFGGGGGG<AEFG?DFF8EF9EFGGGGGEF9AFFGGGGGG@FGGGGGGGCFEEFFFGFG8?DFAA8@@D,DFGGADDAFFAEC9FF88D,@=@EGDEFFGEF=C+;EFFCCDFG?+=5*<A??6=C*=@F)3)*++*+216)0)**<6/B*+/.)/94>=***8*5(26((0/-:(6((22)3)3)3((3((())-009.*))
@M03152:184:000000000-AWYW1:1:2107:26025:4749 2:N:0:GCGATCTAATACCTGT
CCCAACTATCCCTATTAATCATTACGTCGATCCTAGAAACCAACAAAATAGAATCAAACGTCCTATTTCGTTATTCCATGCTAATGTATTCAAGCGTGAGCCTGCTTTAAACACTCTAATTTTTTCAAAGTAACAGTCCTGATTCCCCAAGACACCAAATTAATGACATCATGGTTCGTCAGAAGGTAGAAATCAATAATACCAGTACGTACAATAGCACGACCAATAAATTGATCCCGAAATTCAACTACGAGCTTAGATCGGAAGAGCGTCGTGTAGGGAAAGAACATGTATGAGTAGA
+
CCCCCGGGFDFGGGGGGGGGGGGGGGFF@FGGGGGGCGFGGGGGGGGGGDFGGGGGGGCEF?FGFGGGGGGGGGDGGFFFFGGGGGGGGGGGGGGGGGGGGGGFGGGGGGGGGGGGGGCEFGGGGGGGFFGGGGGGGGGGGGGAAEFFGGGDFGGGGFGFDF=CAFGFGGGGC8=DG+@CFE8EF8DGGEDD,EFGGGGFGGFFF8DFGDFGFGGFAA=FEEBFFFEAEFCF+=;<8A4>>AFC6@AF?G6-64)5AEE=<E=((12(6@(./(.(/;CF(.25((.31),*1)***)2))
@M03152:184:000000000-AWYW1:1:2107:21600:4881 2:N:0:GCGATCTAATACCTGT
CCCAACTATCCCTATTAATCATTACGGCGACTCTAGAAACCAACAAAATAGAACCGCGCGTCCTATTTTATTATTCCATGCTAATGTATTCGGGCATAGGCCTGCTTTGAACACTCTAATTTTCTCAAGGTAAAGGTCCTGGCTCCCCGACGCACACCAACAAAGGGCACGCCGGCTCACCAAGAGGTAAGGCCCGCCCAGACAGTACGTGCCGTTAGGCAGACCGCCCGGCCAGGCCCGAAATTCAACTACGAGCTTAGATCGGAAACGCGTCGAGTAGGGAAAGAACAGGGAAAGGAAT
+
CCCCCGGGGGGGGGGGGGGGGGGGGEGGGGGGGFGGGGGGGGGEGGGGGGGGGGGGDGDE@FEFGGFGGGGGGGGGGGFFCFGFFGGGGGGGGGGGGGGGGFGGGGGGGGGDEGCFGGGGGGGGGGFAFGGGGGGFGFGFGGGGG8DFEGGDGGGGGGGGGGEGDF86CGGG75*@EEFACFCFFEG7DG?FGC=E5DC>CDC;EFFFGFFC3**28>FFFB<D0;(79>>F@3?D3>DB30@?*9:?AC6:1>51).54)).8<<((.419(,1((1,97@:4:B??(,(0)-))*(*()
@M03152:184:000000000-AWYW1:1:2107:24158:4935 2:N:0:GCGATCTAATACCTGT
CCCAACTATCCCTATTAATCATTACGGCGACTCTAGAAACCAACAAAATAGAACCGCGCGTCCTATTTTATTATTCCATGCTAATGTATTCGGGCATAGGCCTGCTTTGAACACTCTAATTTTCTCAAGGTAAAGGTCCTGGTTCCCCGGCGCACACCAACGAAGGGCACGCCGGCTCACCAAGAGGTAAGGCCCGCCCAGACAGTACGTGCCGTTAGGCAGACCGCCCGGCCAGGCCCGAAATTCAACTACGCGCTTAGATCGGAAGAGCGTCGTGTAGGGAAAGAACAGGAATGGGGAG
+
CCCCCGGGGGGGGGGGGGGGGGGGGGGGGGGGGGGGGGGGGGGGGGGGGGGGGGGGGGGGGGGGGGEGGGGGGGGGGGGGGGGGGGGGGGGGGGGGGGGGGGGGGFGGGGGGGGGGGFGGGGGGGGGGGGGGGFFG=EGGGGG9EFDFBEEGGGGGGGGGGGGGGG6EGGGEGGGGGGGGFFGFFFGFFGFGGGDGGGCDFGGFFGFGGF4D>59BEEFFF>?@03;EBEBFBEBFFBF9D(>(=F2BB*).-)01)42<<<ABB?F6<:091<>-8)4=AFFF048:07:>)4))0,*((
@M03152:184:000000000-AWYW1:1:2107:23503:5001 2:N:0:GCGATCTAATACCTGT
CCCAACTATCCCTATTAATCATTACATCGATCCTAGAAACCAACAAAATAAGATCAACGTCCTATTTCATTATTCCATGCTAATGTATTCAAGCGTGAGCCTGCTTTAAACACTCTAATTTTTTCAAAGTAACAGTCCTGATTTCCCGCCACACCAAGTGAATGGCATGACGGTTCGTCAGAAGGGAGGAACCAGTGACACCAGTGCATACCGAAGGCACGACCAGCGGACTGATCCCGAAATTCAACTACGAGCGTAGATCGGCAGAGCGTTGTGTAGGGAAAGAAAAGCGATTGTTACA
+
CCCCCGGGGGGGGGFGGGGGGGFGGDFGGGGGGGGGGGGGGGGGDFGGGGGGGGGGGGGFFCFFGFGGGGGGFFF9FGGFFFGGGGGGCAFGGF7FGGEGGGGG<9EFGGFFEFGGGDDCFFFEFCFFFGGGF<FDGGGGGGGGGEC@CECEGGCFAFEDGFGGGGGGGEGEECEGGGCDEGEFGGGGGGG=6DCA?FCBG+@FFFCG@CC=?G5>?690**))/9=4)8-?A4/:1AA=)(;71ACFEFF;@3)(26(3.)41,328:?0-((-((*./35(82(4(.(())(.):-*))
@M03152:184:000000000-AWYW1:1:2107:25551:5092 2:N:0:GCGATCTAATACCTGT
CCCAACTATCCCTATTAATCATTACTCCGGTCCCTAGAAACCAACAAAATAGAACCAGAGTCCTATTTCATTATCCCATGCTAATGTATTCAAGCGTAAGCCTGCTTTAAACACTCTAATTTTTTCAAGGTAAAAGTCCCGGTTCCCCGCCACACCCAGCAAAGTGCATGACGGCTCGCCGGAAGGTATGACCCGGCTCAGGCCAGTACAGACCCAGAGGCCGACCAGCCAGCCAGGCCCGAAATTCAACTACGAGCTTAGATCGGAAGAGCGTCGCGCAGGGAAAGAACAGGTACGGTTT
+
CCCCCGGGGGGGGGGGGGFEGGGGGGGGGGGGEFGGGGGGGGGGGGGGGGGGCDFFFGGGCFEGGGGGGGGGFGGGGGGGGGGGGGGGGGGGGGGGGGGGGFGGFFFGGFFGGGCFGGGGGGGGGGGGGGGGGGGGGGGFEFGEEGGGGGGEEGGEGFEGDEFE=FGGGGCGGG68CEGE@@E6EEEGGGGG6D7CEDGFGGGEGGFGGGFGFGF4AFFFFF@B6B0:18?5A=;<5F>?F()4<9>FFGF??C),53(.)566(--(487(4-4((.(0(79)4,2,,,()04/**(*(-
@M03152:184:000000000-AWYW1:1:2107:23663:5220 2:N:0:GCGATCTAATACCTGT
CCCAACTATCCCTATTAATCATTACGGCGACTCTAGAAACCAACAAAATAGAACCGCGCGTCCTATTTTATTATTCCATGCTAATGTATTCAGGCATAGGCCTGCTTTGAACACTCTAATTTTCTCAAGGTAAAGGTCCTGGTTCCCCGACGCACACCAACAAAGGGCACGCCGGCTCACCAAGAGGTAAGGCCCGCCCAGACAGTACGTGCCGTTAGGCAGACCGCCCGGCCAGGCCCGAAATTCAACTACGAGCTTAGATCGGAAGAGCGTCGTGTAGGGAAAGAACAAGAACGTGGAA
+
CCCCCGGGGGGGGGGGGGGGGGGGGGGGGGGGGGGGGGGGGGGGGGGGGGGGGGGGGGGG@FEGGGGGGEFCGFGGGGGGGFGGGFGGFG9AFDFFGGGGGFEGGGGEFEAC?<FGGGFGGGGGGFGGGGFFGGGGGGGGGFEEGGEGGGGGGGGGGGGFGGGGG8CEFEGECECEEGGGGGF5EGB<DDDDFFGEGDGE=DCFFG>+*2**8>D>).;FFB@80.4BBD0:5B03C3@,84569FAFB>9:0*)-8()5:25(48<;?1.(((((-.(*37:53??<(.(0)())*(*-)
@M03152:184:000000000-AWYW1:1:2107:6914:5256 2:N:0:GCGATCTAATACCTGT
CCCAACTATCCCTATTAATCATTACGGCGACTCTAGAAACCAACAAAATAGAACCGCGCGTCCTATTTTATTATTCCATGCTAATGTATTCAGGCATAGGCCTGCTTTGAACACTCTAATTTTCTCAAGGTAAAGGTCCTGGTTCCCCGACGCACACCAACAAAGGGCACGCCGGCTCACCAAGAGGTAAGGCCCGCCCAGACAGTACGTGCCGTTAGGCAGACCGCCCGGCCAGGCCCGAAATTAAACTACGAGCTTAGATCGGAAGAACGTCGGGTAGGGGCAGAACAGCGATGTGTAA
+
ACCCCDDFGGFCFFGGGGGAFGGGGG>FGGGGCEGGGGGGGGGGGGGGGGGCGGGEGGGGGCFGGGGGGGGFFEGG9F<FGGGGGGGFFFGGGGGGGGFFFGGDGGFA<?FGCGFEFGGGGGGCFCG,AFFGFGFGFF,CEFEEGGGCGGECGGGGGGGGGGF8,=>CFEEG+@E85EGGDGGGD4>7<>CC,DCCGGEFGF56CGAC<**>5=78=>F/4.2:@E>3359>:)47DB7>)6@(/1)*):@:(*.-08))-)-41(((((.3(,(,(04<B7()((-44:())().0.24)
@M03152:184:000000000-AWYW1:1:2107:15921:5582 2:N:0:GCGATCTAATACCTGT
CCCAACTATCCCTATTAATCATTACGGCGACTCTAGAAACCAACAAAATAGAACCGCGCGTCCTATTTTATTATTCCATGCTAATGTATTCAGGCATAGGCCTGCTTTGAACACTCTAATTTTCTCAAGGTAAAGGTCCTGGTTCCCCGACGCACACCAACAAAGGGCACGCCGGCTCACCAAGAGGTAAGGCCCGCCCAGACAGTACGTGCCGTTAGGCAGAACGCCCGGCAAGGCCCGAAATTCAACTACGAGCTTAGATACGAAGAGAGGCGGGGAGGGAAAGAACAGGTAAGTGGAG
+
CCCCCGGGGGGGGGGGGGGGGGGGGGGGGGGGGGGGGGGGGGGGGGGGGGGGGGGGGGGGFGGGGGGGGGGGGGGGGGGGGFGGGGGGGGFGGFFC,FFFGGGGFGGGGFGGGGGGGFFGGGGFGFFGGGGGGGGGCFFGGGEFGGFFEG8+CGGG8CFFGGGGG8E>FCGG@EEGDGGGGG>8CGGFEC6>FFGGCGGB,<5AECC7DCFFFGGFFFF4=A;(6=;39B>>))49D:EBDF307*6=::62:*59B7)).)))-1:?:((((,(((0(.->6>6?::(((0*-*9*)*.(
@M03152:184:000000000-AWYW1:1:2107:17989:5603 2:N:0:GCGATCTAATACCTGT
CCCAACTATCCCTATTAATCATTACGTCGATCCTAGAAACCAACAAAATAGAATCAAACGTCCTATTTCATTATTCCATGCTAGTGTATTCAAGCGAAAGCCTGCTTTAAACACTCTAATTTTTTCAAAGTAACAGTCCTGATTCCCCACGACATCAAATAAATGACATCATGGTTCTTCAGAAGGGAGAAATCAATAATACCAGTACATACCTAAGCATGACCGATATATTGATCCCGAAATTCAACTACGAGCTTAGATCGGAAGAGCGTCGTGTAGGGAAAGAACAGGTAAGAGTAAA
+
CCCCCGGGGGGGGGGGGGGGGGGGGGGGGGGGGGGGGGGGGGGGGGGGGGGGGGGGGGGGEGGGGGGGGGGGGGGGGGGGGGGGGGGGGGGGGGGGGGGGGCFGGGGGGGGGGGGGGGGGGGGGGGGGGGGGGGGGGFG9FGGGGGGGGGGGGGGGGGGGGGGGGGGGDGFDEGDEFGGGGGGGGGCFEGGGGGGGGGGFG9=?EFFGGGGCFGGFFFF+*;)==@)<5;;6BC<=+AA=EFFCFFCF4?6@DGE2AEBC??;<DFB;@3>11;01459B<A?403?07((*1)1*2)2))
@M03152:184:000000000-AWYW1:1:2107:17463:5636 2:N:0:GCGATCTAATACCTGT
CCCAACTATCCCTATTAATCATTACGTCGACCCTAGAAACCAACAAAATAGGATCAAACGTCCTATTTCATTATTCCATGCTAATGTATTCAAGCGTTAGCCTGCTTTAAACACTCTAATTTTTTCAAAGTAACAGTCCTGATTCCCCGCGACACCAAGTTAATGACATCGCGGCTCCTCAGAAAGGAGGAACCAACAAAACCAGTACGTACCATAGGCACGACAAGTAAATTGATCCCGAAATTCAACTACGAGCTTAGATCGGAAGAGCGTCGTGTAGGGAAAGAACAGGTATGTGTAA
+
CCCCCGGGGGGGGGGGGGGGGGGGGGGGGGGGGGGGGGGGFGGGGGGGGGGGGGGGGGGGGGGGGGGGGGGGGGGGGGGGGGGGGGGGGGGGGGGGGGGGGGGGGGGGGGGGGGGGGGGGGGGGGGGGGGGGGGGGGGGGGGGGGGGCEGGGGGGGGGGFFFFGGGGGGGGGGGGEEC?FGGGGGGGGGGGGGGGGGGGFGG*AFDFGDGGG>FGFFFFFFFFF(:@8CFFFFFECG=FDFF>DF=CFFGF3<D=@3>FFFFA6<FFFFF099B69B):?A)4@B1::(4:>05*)2)26)
@M03152:184:000000000-AWYW1:1:2107:18043:5656 2:N:0:GCGATCTAATACCTGT
CCCAACTATCCCTATTAATCATTACGTCGATCCTAGAAACCAACAAAATAGAATCAAACGCCCTATTTCATTATTCCATGCTAATGTATTCAAGCGTGAGCCTGCTTTAAACACTCTAATTTTTTCAAAGTAACAGTCCTGATTTCCCGCCACACCAAGTGAATGGCATGACGGTTCGTCAGAAGGGAGGAACCAGTGACACCAGTGCATACCGAAAGTACGACCAGCGTACTGATCCCGAAATTCAACTACGAGCTTAGATCGGAAGAGCGTCGTGTAGGGAAAGAACAGGTATGAGTAG
+
CCCCCGGGGGGGGGGGGGGGGGGGGGGGGGGGGGGGGGGGGGGGGGFGGGGGGGGGGGGGGGGGGGGGGGGGGGGGGGFFGGGGGGGGGGGGGGGGGGGGGGGGGGFCGGGGGGGGFFFGGGGGGGGFGGGGGGGGGGGGGGGGGGGGGGGGGGGEGGGCGFCEGGGGGGGFGGGGGGGGGGGGFG>DEGGGGCCGF?F7EGC?FGFGGGGG5@CEEFFFFFD>=9=6>4>E4BEFC=A9?@F?F6<F?7/5;DE2>1CEF<5(67;0::<B>?906049>B:F61:<7:7F=4*/*)*.)
@M03152:184:000000000-AWYW1:1:2107:25742:5678 2:N:0:GCGATCTAATACCTGT
CCCAACTATCCCTATTAATCATTACATCGATCCTAGAAACCAACAAAATAGAATGCGATGTCCTATTTCATTATTCCATGCTAATGTATTCAAGCGTTAGCCTGCTTTAAACACTCTAATTTTTTCAAGGTAACAGTCCTAATTCCCCAAAACATCAAATTAATGACATTATGGTTCCTTAGAAGGTGAGAACCAATATGACCAGTACATACCAATGGCATGACCAATCAATTGATCCCGAAATTCAACTACGAGCTTAGATCGGAAGAGCGTCGTGTAGGGAATGAACAGGTATGTTTAA
+
CCCCCGGGGGGGGGGGGGGGGGGGGGGGGGGGGGGGGGGGGGGGGGGGGGGGGGGGGGGGFCGGGGGGGGGGGGGGGGGGGGGGGGGGGGGGGGGGGGGGGGGGCFFGGGGGGGGGGGGGGGGGGCFGGGGGGGGGGGGGGGGGFFECGGGGGGFGGGGGGGGEAFGGGGGGGGDFGDGGGGGCGFGCFGGGGGGGGGGBD8=6EFFFGFFFFGGFFBBF5;=D=FCADFCFFFC7B?6=>=?5+1;FECF==0@94@E=6*1:5=@>F7@@@D>10;(;<33F()/9/4,;/.3)+)3))
@M03152:184:000000000-AWYW1:1:2107:17295:5729 2:N:0:GCGATCTAATACCTGT
CCCAACTATCCCTATTAATCATTACGTCGATCCTAGAAACCAACAAAATAGAATCAAACGTCCTATTTCGTTATTCCATGCTAATGTATTCAAGCGTGAGCCTGCTTTAAACACTCTAATTTTTTCAAAGTAACAGTCCTGATTCCCCATGACACCAAATTAATGACATCATGGTTCGTCAGAAGGTAGGAATCAATAATACCAGTACGTACAATAGCACGACCAATAAATTGATCCCGAAATTCAACTACGAGCTTAGATCGGAAGAGCGTCGTGTAGGGAAAGAACAGAGAAGGGTAAA
+
CCCCCGGGGGGGGGGGGGGGGGGGGGGGGGGGGGGGGGGGGGGGGGGGGGGGGGGGGGGGGGDGGGGGGGGGGGGGGCFFGGGGGGGGGGGGGGGGEFGGGGGGGGGGGGGFDFGGGGGGGGGGGGGGGGGGGGGGGGGGGGGGG;E,@FFGGGGGGGGGGGECEGGGGGEDDDFFGCEGGGFGGGGGGFGGGGGG8DGBGGDFCGFGGGG?:FFFFFFFBBF@FFEFFFFFF@A=+3@<BA>E69E>A>*(6?69)*7;@@9=?D986566;9,:;5)/4;3FD@?7?F().(0)*(*()
@M03152:184:000000000-AWYW1:1:2107:18205:5818 2:N:0:GCGATCTAATACCTGT
CCCAACTATCCCTATTAATCATTACGGTGATCCTAGAAACCAACAAAATAGAACCATGCCGTCCTATTCTATTATTCCATGCTAATGTATTCGAGCAAAATGCCTGCTTTAAACACTCTAATTTTTTCAAGGTAAAGGTCCTGGTTCCACAAGACATCCAATTAAGGACATCGAGCTTCTCCAGAAGGTGAGAAATCAACAACGACAGTTCATACCCCTTAAGGCACGACCATCGAGTCAATCCCGAAAATCAACTACGAGCTTAGATCGGAAGAGCGTCGAGGAGGGAAAGAACAGGAAA
+
CCCCCGGGGGGGGGFGGGGDEFDFGGGGDFFGGFDFGFGGGGGGGGGGGGGGGA@FEFGGGGEGGDFGGCEFGGGGGGFF@<EFG9FFGFGFGFD:FGGGGGGCBCFFFDFFFFGFFGFGFCFFGGGGGGGGGGGGGG@FFGGDGGGEFGFGGGGGFG8DD8FGGGGGGF=FGCF66DFGGFGCCFGD@FEGGAEDF8DFGGD?FGBD??99CE?9*0?9@A@CBAC5>9>96F)3;/;A@*=@>95)9)+.8FF*65(/-(6;4345)/6322@F1;9)1)(.(--36:1).4.02(*..
@M03152:184:000000000-AWYW1:1:2107:22611:5920 2:N:0:GCGATCTAATACCTGT
CCCAACTATCCCTATTAATCATTACGGCGACTCTAGAAACCAACAAAATAGAACCGCGCGTCCTATTTTATTATTCCATGCTAATGTATTCAGGCATAGGCCTGCTTTGAACACTCTAATCTTCTCAAGGTAAAGGTCCTGGTTCCCCGACGCACACCAACAAAGGGCACGCCGGCTCACCAAGAGGTAAGGCCCGCCCAGACAGTACGTGCCGTTAGGCAGACCGCCCGGCCAGGCCCGAAACTCAACTACGAGCTTAGATCGGAAGAGCGTCGTGTAGGGACAGAACAGGTAGGTGGAG
+
CCCCCGGGGGGGGGGGGGGGGGGGGGGGGGGGGGGGGGGGGGGGGGGGGGGGGGGGGGGGGGGGGGGGGGGGGGGGGGGGGGGGGGGGGGGGGGGGGGGGGGGGGGGGGGGGGGGGGGGGGGGGGGGFGGGFGGGGGFGGGGFGGGGGGGGGGGGGGGGGGGGGGGGGGGGGGGGGGGGGGG7BFFGGCFD?CGGGGDGBGGGFGGFGGFGGFGGDAAFFFEFFDFF3>BFDF329*>EF>>E(/93F(:6>2>5;7:)4<44:B:?>(,7>>?>0474@AFF)4?3:<B.>*-*.:)7((
@M03152:184:000000000-AWYW1:1:2107:3891:5956 2:N:0:GCGATCTAATACCTGT
CCCAACTATCCCTATTAATCATTACATCGATCCTAGAAACCAACAAAATAGAATCGGATGTCCTATTTCATTATTCCATGCTAATGTATTCAAGCGTGAGCCTGCTTTAAACACTCTAATTTTTTCAAGGTAACAGTCCTAATTCCCCGTAACACCAAATTAATGGCATTACGGTTCTTTAGAAGGTGAGAAATCAATGATAACAGTGCATACCAACGGCATGACCGAAATATTGATCCCGAAATTCAACTACGTGCTTAGATCGGATGAGAGTCTAGTAGGGCAATACCATATCGTTTTC
+
CCCCCGGCGGGGGGGGGGG9FCFGGG@AFEFDEFGGGG9FEDDCGGGGGGCGCDGGE@FGGGGFGGAFFGCCFGCDEFFEFCFFG9FCFGCEF@FEGEGGFCCG8EC?FA<F,<A?,,,AFFDFGGG,A,E;FGFCF,8FFEFCA;E?CB@CFGGG7F4=>,4=@=8DED8,@E=+=DECFC86@D>,@@DD@F82@93=F@?FGGFFFGGGFE+:?5*09>)985858?@6+B;+2=+7A9?9*BEF<CFFED)-8//974<C(5((.(/))/)).+)3)82)/2(.)))+2)+.2(*(-
@M03152:184:000000000-AWYW1:1:2107:22274:5961 2:N:0:GCGATCTAATACCTGT
CCCAACTATCCCTATTAATCATTACTGAGATCCCAGAAACCAACAAAATCAAAACCCCAGTCCTGTTCCATTATCCCATGCTGATGTATTCAAGGCTCGGTTGCCTTCTTTGAACATTATTTTTTGAACCAAGCAATCGAATAGCACCCACAGCTCACACATCAGACTTGACGCTGCAGTACCAGCCTTGAACCAATACACCGTTACGATCAGAAGTGAGCATCATACCGAGGGCCCTCACACGACCAGTACGGACCACGACGGCAGAACCGCCCTGTCGCACGCCAAAACCAAACACGAC
+
-C@CCGGGCGGGGGGGGGFFFFGGG<,,CEGGC;FFGGGGGGGG,CFFF<6,6,6B7,,BFFFGCFGFGGFGGGB9FGCFFA,E,@FGCFCGGG8,C,++,,+9:E,=,?,,5,,A,55:9,CEF+,,A,:DB+A,,99,4,+4,,,48+++,,,,8>F,+,,4,@4,6,,6+6=38,,,7,,3@,+,,63D8=,+,2,*,+3*++*++*3;*,+*431?**00)1:B)*-**0(*)/)06.)()),),2+),)..01(6>(-11(-3,(.4(((,())8(89)(((-,.,)0(7:5(*((
@M03152:184:000000000-AWYW1:1:2107:7439:5989 2:N:0:GCGATCTAATACCTGT
CCCAACTATCCCTATTAATCATTACGTCAATCCTAGAAACCAACAAAATAAGATCAACGTCCTATTTCATTATTCCATGCTAATGTATTCAAGCGTGAGCCTGCTTTAAACACTCTAATTTTTTCAAAGTAACAGTCCTGATTTCCCGCCACACCAAGTGAATGGCATGACGGTTCGTCAGAAGGGAGGAACCAGTGACACCAGTGCATACCGAAGGCACGACCAGCGTACTGATACCGAAATTCAACTACGAGCTTAGATCGGAAGAGCGTCGTGTAGGGAAAGAACAGGTATGGGTATG
+
CCCCCGGGDGGGGGGGGGGGGGGGGGGGGGGG?FGGGGGGGGGEGGGGGGGGGDGFGGDGGGGGGG9FFGGGGGGFGGCFGGGCGFGGGFFFFCGGGGGGGGGGGGGGGFGGGGGGGGGGGGGCGGGGGGGGGGGGGGGFGGGGGGGDGGEGGGGGGGEGGGGCDGGGGGGCECEGGGGGGGDFCEGGGGGGGGGDFDFFC7DA26BFDGDFEGDFDFAABDF4AFFFDD5>@@4+=FE?EFAFFF<A)0)3?GE9;E8397<?DD0(,6((--3:?5)90?6@::3::?1**)7)2.:2(
@M03152:184:000000000-AWYW1:1:2107:16658:6038 2:N:0:GCGATCTAATACCTGT
CCCAACTATCCCTATTAATCATTACGTCGATCCTAGAAACCAACAAAATAGAATCAAACGTCCTATTTCGTTATTCCATGCTAATGTATTCAAGCGTGAGCCTGCTTTAAACACTCTAATTTTTTCAAAGTAACAGTCCTGATTCCCCAAGACACCAAATTAATGACATCATGGTTCGTCAGAAGGTAGGAATCAATAATACCAGTACGTACAATAGCACGACCAATAAATTGATCCCGAAATTCAACTAAGAGCTTAGATCGGAAGAGCGTCGTGTAGGGAAAGAACAGTGAAGTGTAGA
+
@<CCCGGGFFGGGGGGGGGFFGGFGGGGGGGGGGGGGGGGGDGGGGGGGGGGGGFGGGF@6C:FGGGGGFGFGEGGFGGGGGGGGG<FEFGGGGGG@FGGGFGGGGGGGGGGGGGGGEGDG@F<CDGGGGGGGGGGGF,<9EFFGGFGGGGG:EFGGGGA>@EE;;EFGGGGGDD8@EGGEGFGGGGGGFDDCDEG:FGF8=+;@ADFDGGGDFFAF?C9>B>>=;5FEF@E+=*2+39@D46;+=:=A>6>==)*88***1(-62(,//(6(,,33A3*4;@4118(/(-*/)*/9:?-)
@M03152:184:000000000-AWYW1:1:2107:11255:6074 2:N:0:GCGATCTAATACCTGT
CCCAACTATCCCTATTAATCATTACGTCGATCCTAGAAACCAACAAAATAGGTTCGAACGTCCTATTTCATTATTCCATGCTAATGTATTCGAGCGATTGCCTGCTTTAAACACTCTAATTTTTTCAAAGTAACAGTCCTGACTCCCCGTAACACCAAATTAATGACATCACGGCTCGTCAGAAGGGAGAAATCAATGACGTTAGTACGTACCGAGGCACGACCGACGTATTGATCCCGAAATTCAACTACGAGCGTAGATCGGAAGAGCGGAGTGTAGGGAAAGAACAGGGAGGTGTGAA
+
CCCCCGFFFGGFGGGGGGGGGGGGGGGGGGDGGEFAFGGGGGGGCEFFCFFGDFGGGGGGC<FEGGGCCFCDGGFFAFFFGGGGGGGGGGGGGGGGGGGG9E?EFFCFGGGCBDDGDGGGG,EBFEGGGGFEFGDGGG,FFFG9EF?FEGGG>CGGGGFFGGFFGGGGGDDFGEE8CCE>FGGCEFCBEGGGGAA9EDGFGGD?CDA@5CFCBGGAEFDF>E>29>@B(896:@9:C=DFB>A)+3/;);;1?D525(42-)82:?1<F((,(,(.)/6427:>6(((.(4)0,))*.*.)
@M03152:184:000000000-AWYW1:1:2107:25048:6189 2:N:0:GCGATCTAATACCTGT
CCCAACTATCCCTATTAATCATTACGTCGATCTTAGAAACCAACGAAATAAGATCAAACGTCCTATTTCATTATTCCATGCTAATGTATTCAAGCCAAAGCCTGCTTTAAACACTCTAATTTTTTCAAAGTAACAGTCCTGATTCCCCACGACATCAAATTAATGACATCATGCTTCGTCAGAAGGGAGAAACCAATTGTACCAGTGCGTACCGTTGGCACGACCAATAAATTGATCCCGAAATTCAACTACGAGCTTAGATCGGAAGAGCGTCGTGTAGGGAAAGAACAGGTAGGTGTAA
+
CCCCCGGGGGGGGGGGGGGGGGGGGGGGFGGGGGGGGGGGGGGGGGGGGGGGGGGGGGGGGGGGGGGGGGGGGGGGGGGGGGGGGGGGGGFFFFGGGGGGGGGGGGGGFG<FFGGGGGGGGGGGGGFFDGGGGGGGGFGCGDGGGGGGGGGGGGEGGGFGGGGGGGGG8DGGFGGGGGGGFGFGGGGGGGFGGGGCGDCFGGGFFDFFGGGGFDDEFFFFFFF5@FFFEBEFC86:89@=DBFDFFEFF7)7@C55B8E<>??@01<;1;@BFD9(67:?28,0812?30:4*-*)2)*))
@M03152:184:000000000-AWYW1:1:2107:17767:6324 2:N:0:GCGATCTAATACCTGT
CCCAACTATCCCTATTAATCATTACGTCGATCCTAGAAACCAACAAAATAGAATCAAACGTCCTATTTCGTTATTCCATGCTAATGTATTCAAGCGTGAGCCTGCTTTAAACACTCTAATTTTTTCAAAGTAACAGTCCTGATTCCCCAAGACACCAAATTAATGACATCATGGTTCGTCAGAAGGTAGGAATCAATAATACCAGTACGTACAATAGCACGACCAATAAATTGATCCCGAAATTCAACTACGAGCTTAGATCGGAAGAGCGTCGTGTAGGGAAAGAACATGACTGTGTAGA
+
CCCCCGGGGGGGGGGGGFGGGGGFGGGGCGGGGGFGGGGGFGGGFGGFGGGGAFGGGGGGFFGGGGFFFFFGGGFGGFGGGGDGFGGGGGGGGGGGGGGGGGGGGGFF<FFCFFGGGG9FGGGGGGGAFAFGFGGFGGGGGGGGGGGGGEGGGGGGGGFDEDCGGACDEFC;AEFGFGGGF6FGFCGGGGGGGGGCG@FFF7D?8FB?DFGGFFCAAFCA5BBFF9CF@AEF>F<BFF4>B=AEFFEFEDF(5*65AC747C=23;@138;;@6:?@F<=;):463((4)4*/)1**6D))
@M03152:184:000000000-AWYW1:1:2107:20368:6332 2:N:0:GCGATCTAATACCTGT
CCCAACTATCCCTATTAATCATTACGTCAATCCTAGAAACCAACAAAATAGGATCAATCGTCCTATTTTATTATTCCATGCTAATGTATTCAAGCGTTAGCCTGCTTTAAACACTCTAATTTTTTCAAAGTAACAGTCCCGATTCCTTGCGACACCAAATTAATGACATCGCGGCTCCTCGGAAAGGAAGAACCAACAAAACATGTACGTACCGTAGGCACGACCAGCAAATTGATCCCGAAATTTAACTACGAGCTTAGATCGGAAGAGCGTCGTGTAGGGAATGAACAGGTATGGGAAA
+
CCCCCGGGGGFGGGGGGGGFFGGGGGGGGGGGGGFFGGGGGGFGGFFGGGGGGFGEEFGG@FGDFGGGGGGGGGGGGGGGCEFGGGGGGGGEFFFGGGGGGGGEGGCDFGFFGCFFGGCFGGGGGFGFCFFGGGGGGCFEBCCFDFGGFGGGGGG?EE8>EGFEFDGGGGG>E68CCGGGG+C8@883@FFGG??FGGGF,?79@C>5?FGGDC7?49*;ABF=2?=A2AE66=*=:86>E1B=F+);CFFE0C::EF9<C))/2;((8:024147451@A:4>()-)-),)/.*/*(*,(
@M03152:184:000000000-AWYW1:1:2107:12418:6337 2:N:0:GCGATCTAATACCTGT
CCCAACTATCCCTATTAATCATTACGTCGATCCTAGAAACCAACAAAATAGAATCAAACGTCCTATTTCGTTATTCCATGCTAATGTATTCAAGCGTGAGCCTGCTTTAAACACTCTAATTTTTTCAAAGTAACAGTCCTGATTCCCCATGACACCAAATTAATGACATCATGGTTCGTCAGAAGGTAGGAATCAATAATACCAGTACGTACAATAGCACGACCAATAAATTGATCCCGAAATTCAACTACGGCTTAGATCGGAAGAGCGTCGTGTAGGGAAAGAACAGGTATGTGGAGAA
+
CCCCCGGGGGGGGGGGGGGGGGGGGGGGGGGGGGGGGGGGGGFGGFGGGGGGGGGGGGGGGGDGFFFGGGGGFGGGGGGGGGGGGGGGGGGGGGGGGGGGGGGGGGGGGGGGGGGFGGGGFGGGGFG9FGEGFGGGGEFFGGGGG=EEEGGGGGGGGGGGGGGGFG8DFGFFF8DDGD>C?CFDDEGGGFGFCFGFFFA?EF6D,6=ADFGGFFGFFAFFAEF):?=66FE++4AC7AA4AAFF+9A+9C>22C>9AE*8@=@@@@1(6062>6;;@FEADF@F1:3:3()1/(*12)13(
@M03152:184:000000000-AWYW1:1:2107:13747:6352 2:N:0:GCGATCTAATACCTGT
CCCAACTATCCCTATTAATCATTACGGCGACTCTAGAAACCAACAAAATAGAACCGCGCGTCCTATTTTATTATTCCATGCTAATGTATTCAGGCATAGGCCTGCTTTGAACACTCTAATTTTCTCAAGGTAAAGGTCCTGGTTCCCCGACGCACACCAACAAAGGGCACGCCGGCTCACCAAGAGGTAAGGCCCGCCCAGACAGTACGTGCCGTTAGGCAGACCGCCCGGCCAGGCCCGAAATTCAACTCCGAGCTTAGATCGGAAGAGCGTCGGGTAGGGAAAGAACAGGTAGGTGTAA
+
CCCCCGGGGGGGGGGGGGGGGGGGGGGGGDGGGGGFGGGGGGGGGGGGGGGEGGGGGGGGFGGGGGGGGGGGGGGGGGGGGGFGGGGGGGGGGDGFGGGGGGGGGGGGFGGGGGGGGGGGGGGDFGGGG8FFGFGGGDGGG8EFGGGGGGGDGGGGGGGGGFD8=E6CFEGGGDDDEGGGGC7DGGGCGFGGFBECGDE4;CDFFGFGDGGGFGDEEB44*83;@EFDB)4<DEF<FFD;@B:66?>FDF*3(9:9>FAFFDA<:B:183:>3:9(3.(7<)37?B3.,448/-*)2.:))
@M03152:184:000000000-AWYW1:1:2107:25401:6450 2:N:0:GCGATCTAATACCTGT
CCCAACTATCCCTATTAATCATTACGGCGACTCTAGAAACCAACAAAATAGAACCGCGCGTCCTATTTTATTATTCCATGCTAATGTATTCCTGCATATGCCTGCTTTGAACACTCTAATTTTCTCAAGGTAAAGGTCCTGGTTCCCCGACGCCCACCAACAAAGTGCACGCCGGCTCACCAAGACGTAAGGCCCTCCCAGCCAGTACGTGCCGTTAGGCAGACCGCCCGGCCAGCACCGAAATTGAACTACGAGCTTAGACCGGAAGAGTGACGAGTAGTGAAAGCAAAGGTATGAGCTG
+
AC--A;EG<FC<F9FGFGGFGFD<CC;C+@+@6FF@<6C,C,@@FG@GG<,,CC<F@@F+7C@C9CFGGG9FFFE<,<EFGGE<FFGDF?F,,C<FGG,EE<,,9F,A,,C<EFAFF,A9<,C?<<EF,,C=,,9AFE9<9A>,CFF8B8C+F+@ECC8=C6=88,@9=EF8EE+@;@EF59CFF,368DE,<C**=C5/2**2,;++12**)4*)2).)/)((/86),=.535<3*077)3),**)84**339793.)))).(,((-,())).(((0,*.9)0.)(.(((0/)1)*)*),
@M03152:184:000000000-AWYW1:1:2107:24249:6673 2:N:0:GCGATCTAATACCTGT
CCCAACTATCCCTATTAATCATTACTTCGGTCCTAGAAACCAACAAAATAGAACCAAAGTCCTATTCTATTATTCCATGCTAATGTATTCAAGCGTAAGCCTGCTTTAAACACTCTAATTTTTTCAAAGTAAAAGTCCTGGATCAGCTTGCGCACTCAATTAAGAGCACGCAAGAGCTCCAGAAAGAAAGACCAGACCAGAGCAGTGCTTACCTTGCGGCAAGACCACCCAGCCCGGTCCGAACTTCAACTACGAGCTTAGGTGGGAAGACGGTCGGGTAGGGAAAGAACAGGAAGGGGTA
+
CCCCCGGGFGGGGGGGGGGFGFGGGGGGGEGGGGGGDGGGGGFGGGGGGGGGGGGGGGGGFEFE9FGGGGGGGGDFGFGGGGGGGGGGGGFGGFGEGGGGDCFG8<F9EFGGGGFGGGGGGGGGGFGDFGFGBFGGFGGGGFGGGDGGFGGDCECEG8EFCGG8DGDFFEGGGEGFFFGGGGFG8DF,=8@FGGGGGFGFFFGFGGFGGGGGAFCFFE5?BADFFFF>AF>AA*)9CB;9D2?(5AEFFCAEFD3(0(4>E)))(.(60,((-(44().5:F00:3(.4(.))(0)*()((
@M03152:184:000000000-AWYW1:1:2107:27881:6690 2:N:0:GCGATCTAATACCTGT
CCCAACTATCCCTATTAATCATTACTTTGGTCCTTAAAACCAACAAAATAGAACCAAAGTCCTATTCTATTATTCCATGCTAATGTATTCAAGCAAAATGTGCGCCTGCCTTAAACACTCTAATTTCTTCACAGTAAAAGTCCTAAAGTCCATAGTACAACCCGACAGTCATACTAGGCCTCTAGAAAAAAAGACTACCCAACTACTAGTATTACCTATAAAACGGTAGACCAATAATGGTAAGTACGAAATTCAACTACGAGCTGAGATAGGAAGAGCGTCGTGTAGGGAAAGAAAAGAA
+
CCCCCCCEFEFGGFCFFGGEDFGFGCFGGGFE8E9CEF9DBGGGGGFGGGGGGCG?<F@F@FF9FEFGC@FGFF9EDFF<FGGGGFGC<FFEFGGGGGGGEEDFE78?,A<F9FFGBFC<AFEA,@CFCCEF<E?EGAEGGGGGGGG9FEFFF9<EEFFAD>EEE==CGGGGFGGFFCF,@E8DE,>=F=@EGGGDCF8DE6>DFFFC?DD+<=+0+=9?F<A*001355;3;?5CF>F5;*11<+*:4C54ADFCFE64<>2>50728/*0(083()(2.:983=(7)16))/08437((
@M03152:184:000000000-AWYW1:1:2107:14453:6700 2:N:0:GCGATCTAATACCTGT
CCCAACTATCCCTATTAATCATTACGTCGATCCTAGAAACCAACAAAATAGAATCAAACGTCCTATTTCGTTATTCCATGCTAATGTATTCAAGCGTGAGCCTGCTTTAAACACTCTAATTTTTTCAAAGTAACAGTCCTGATTCCCCATGACACCAAATTAATGACATCATGGTTCGTCAGAAGGTAGGAATCAATAATACCAGTACGTACAATAGCACGACCAATAAATTGATCCCGAAATTCAACTACGAGCTTAGATCGGAAGAGCGTCGTGTAGGGAAAGAACAGGCATGTGTAAA
+
CCCCCGGGGGGGGGGGGGGGGGGGGGGGGGGGGGGGGGGGGGGGGGGGGGGGGGGGGGGGFGGGGGGGGGGGGGGGGGGGGGGGGGGGGGGGGGGGGGGGGGGGGGGGGGGGGGGGGGFGGGGGGGGGGGGGGFFFGGGGGGFGGFGFEFGGGGGGG?DFGFFGGGDCGGGGGCFFFGEGGGGCA,DFGCDDCFGEFGFFFC89EFFCDGG8>FFFFFFFEFF)=A@FEFFF6@;BDA*7/:A48AEFCCA?29)6;CBCFEFDFF933@6.1316(;7F@F;4((33:2()0)8*:)*))
@M03152:184:000000000-AWYW1:1:2107:15049:6748 2:N:0:GCGATCTAATACCTGT
CCCAACTATCCCTATTAATCATTACGTCGATCCTAGAAACCAACAAAATAGAATCAAACGTCCTATTTCATTATTCCATGCTAATGTATTCAAGCGTGAGCCTGCTTTAAACACTCTAATTTTTTCAAAGTAACAGTCCTGATTCCCCACGACACCAAATAAATGACATCATGGTTCGTCAGAAGGGAGAAACCGACGATGCCAGTACGTACCGAGGCACGACCGACATGATGGTCCCGAAATTCAACTACGAGCTTAGATCGGAAGCGCGCCGTGTAGGGAAAGAACAGGTCTGTGTAGA
+
CCCCCGGGGGGGGFGGGGGGGGGGGFFGGGGGGGGGGGFGGGGGG8EFGGFGCFFFFGGG@FGGGGGGGGGGGGGGGGGGGGGFGGGGGEFFFGGGEGC:FGGGGGG9E?AE,AFFGD9<FGFGGGGGC9FFGGGGGGGGGC9DFGGFGGDGGGGGGG8EFFCGG8FGGDGGGC=EAEECFCED8>+FEEF,@D>>EDC>;6FFFGA7?FFC5EGEDB>A>B@FFFF32A47A6)+;4)8DF))177@<*680<D66A2:)6((2141(47(-39(,8:*-715<?78?71*)-)*2.*.)
@M03152:184:000000000-AWYW1:1:2107:25580:6775 2:N:0:GCGATCTAATACCTGT
CCCAACTATCCCTATTAATCATTACATCGATCCTAGAAACCAACAAAATAGAATGCGATGTCCTATTTCATTATTCCATGCTAATGTATTCAAGCGTGAGCCTGCTTTAAACACTCTAATTTTTTCAAGGTAACAGTCCTAATTCCCCAAAACATCAAATGAATGACATTATGGTTCATTAGAAGGTGAGAACCAATAAAGCCAGTTCATACCAAGGGCACGACCAACTCATTGATCCCGAAATTCAACTACGAGCTTAGATCGGAAGAGCGTCGTGTAGGGAAAGAACAGGCATGTGTAA
+
CCCCCGGGGGGGGGGGGGGGGGGGGGGGGGGGGGGGGGGGFGGGGGGGGGGGGFGGGGGGGGGGGGGGGGGGFGGGGGGGGGGGGGGGGGGFGGGGGGGGGGGGGGGFGGGGGGGEGGGGGGGGGGGGGGGGGGGGGGGGGGGGGGGGGCFGGGGGGGGGGGGGGGGGGGGGFGGGGFGGGGGGG8E:DFFGGGGGGGGFGCFFCFFGGGGFBFGFFFAFFDFFBEFF@8CFF>EE79A@EFEDF6AFFGF3>C@>E@EBE?46@@D>DD=>16>>@43FA>D:?(38(:=)2/)0:4F))
@M03152:184:000000000-AWYW1:1:2107:5539:6781 2:N:0:GCGATCTAATACCTGT
CCCAACTATCCCTATTAATCATTACTTTGGCCTTAGAAACCAACAAAATAAGACCAAGAGTCATATTCTATTATCCCATGCTAATGTATTCATGATGCCTAGTTATGCCTGCTTTGAACACTCTAATTTTTTCAAAGTAAACTATCTGGACTAAATGCTACATTTCTGCAGTAAAAGTAACCAGAAAAAAAGAGGTTAACACCCAGCACACACCAAGAGGATATCCTGGTGGACTTTGGTGAAAACTGTAGTTACCCTACCCTCCCCACTTTTTAGGGCTGAGAGGTTCAGATAACAACTC
+
CCCCCGGGFGGGGGGGGGFFGGGGGGGGFGGGCFGGFFFGGGGGGGGGGGGGFGGGGGGGGCFGGGGGGGGGGGGGGGGGGGFGGGGGGGGGGGGGGGGGGFGCGGFGGGGGFGDFGGGFGGGGGGGGGGGGDGGGDFFFECFGGGGGDGGGGGGCFFFF;8EEGFGGFFFFGGGGGGGGA9FFDGGGGGGGGGF8DGG7AF+:DFFGGGGG9EFFFFF6AAE7A9*4);CFFF578C*:>CFFFFEBAFFCEFF*@BD=):B)<5>BBF4@7*:(.?2),;(2)4@@)>EF6CC6*75.)
@M03152:184:000000000-AWYW1:1:2107:23771:6868 2:N:0:GCGATCTAATACCTGT
CCCAACTATCCCTATTAATCATTACGTCAATCCTAGAAACCAACAAAATAGGATCAATCGTCCTATTTTATTATTCCATGCTAATGTATTCAAGCGTTAGCCTGCTTTAAACACTCTAATTTTTTCAAAGTAACAGTCCCGATTCCTTGCGACACCAAATTAATGACATCGCGGCCCCTCGGAAAGGAAGAACCAACAAAACCTGTACGTACCGTAGGCACGACCAGCAAATTGATCCCGAAATTCAACTACGAGCTTAGATCGGAAGAGCGTCGGTACGGGAAAGAAACGGTCTTACTAA
+
CCCCCECGE@@F<CFGGGGFAAFGGGG@;FCFEEEGCEFEGG8FGGFGGFGG9FFE@CF<FGGG,CE<FGCGGFFGGFFGGGGDFGG9EEEFGFFFCEEE9FGFGFGFG<AF,?FFGGGGGGGGGGGG9EDFFECGGG8?EEE=@BEFDDEEGGGGFGGFGG;ADDFFE?E6+8@6CGD>8C+8C74,8DCF6FE+77A>5DGFFFCFFGC99:C4?AA*;55@=)7?=FBFF66+2;A15(:<6;5ACC46(8.:8@4/1):6((23(312,27(3)(0(.,54(.(((,).-.**)*)-
@M03152:184:000000000-AWYW1:1:2107:27922:6892 2:N:0:GCGATCTAATACCTGT
CCCAACTATCCCTATTAATCATTACGTCAATCCTAGAAACCAACAAAATAAGATCAACGTCCTATTTCATTATTCCATGCTAATGTATTCAAGCGAAAGCCTGCTTTAAACACTCTAATTTTTTCAAAGTAACAGTCCTGATTCCCCACGACATCAAATAAATGACATCATGGTTCTTCAGAAGGGAGAAATCAATAATACCAGTACATACCTAAGCATGACCACTATATTGATCCCGAAATTCAACTACGAGCTTAGATCGGAAGAGCGTCGTGTAGGGAAAGCACAGGTGAGCGTAGAA
+
CCCCCGGGGGGGGGGGGGGGGGGGGGGGGGGGFGGGGGGGFFGDGGGGGFFGDFDFFFGFFEGDFCFGCAFGDFFGGFGFFGGGGGGGGFFDGGGGGGFGGFGGDFGGGGCFFFCGCFGGGGEFGFFFFGGFEGCFFF=F;FGDGGGGGGGGGGGGGGGGFAF;AFGGEGEEG,EDEFGAECA8DEGGGGGGFGGGAFFDFDDFGGFGGGGGFGGFFFFFFFCBBF58EFFFFF@FFFFBBCCEFFAFE4>@9*3:FB=C5(52>2=D2@22;2075=@)6:()(/5386))+/)09:3()
@M03152:184:000000000-AWYW1:1:2107:19397:6906 2:N:0:GCGATCTAATACCTGT
CCCAACTATCCCTATTAATCATTACGTCAACCCTAGAAACCAACAAAATAAGATCGACGTCCTATTTCATTATTCCATGCTAATGTATTCAAGCGTTAGCTTGCTTTAAACACTCTAATTTTTTCAAAGTAACAGTCCTGTTTCCCCGCAACACCAAATTAATGGCATCACGGTTCTACAAGAGGGAGGAATCAGTGAGACCAGTTCATACCAGTGGCACGACCGACTTACTGACCCCGAAATTCAACTACGAGCTTAGATCGGAAGAGCGTCGTGTAGGGAAAGAACAGGCACGTGTGGA
+
CCCCCGGGGGGGGGGGGGGAFGGGGGFGEEGFGGGGFGFGGGFGGGGGGGGGGGGGGGDGGEGGGGGGGGFDFGGGGGGGGGGFGEFFD@FGFGGGGGGGFGGGGGGGGGGGFGGGGGGGGGGEGGGGGFGGGGGGG:B,EFGGGGG78CEEDGGGFGDFF,EA,DFCF8EEE=+@D;:FG9F8CE>>CGGGFFFCEFGFGFGFCCFGGCCDFCFFAD5C?E=>AD@)5188:@>CF4?2)3F4;C5A?6A0;<>>4C8EEE?0<71(1:;;((-4:F>=(76),,442((.5(08*.*()
@M03152:184:000000000-AWYW1:1:2107:28110:6953 2:N:0:GCGATCTAATACCTGT
CCCAACTATCCCTATTAATCATTACGTAGATCCTAGAAACCAACAAAATAGGATCAAACGTCCTATTTCATTATTCCATGCTAATGTATTCAAGCGTTAGCCTGCTTTAAACACTCTAATTTTTTCAAAGTAACAGTTCCGATTCCTTGCGACACCAAATTAATGACATCACGGCTCCTCGGAAAGGAGGAACCAACAAAACCAGTACGTACCGTAGGCACGAACAGCAAATTGATCCCGAAATTCAACTACGCGCTTAGATCGGAAGAGAGTCGTGTAGGGAAAGAACAGAGACTAGTAA
+
C<CCCGGFGADFGGGGGGGCE<FCDFG9A@FFFGFGGFFGFC@CGDFGGGGGCEFFCGFC,CFGGGGGFGGG9EFAFFFFGFGGEFGGGGACFGG@CFFFG8FGFEGGGGGF,=FDGFFE9FGGGGG9F<F9,ABFFFGFGGGEFGGFFCE@FGEGFCFGFA;FFFFFGFGG6C?EG=DGGG88CFFF?=>EGFGGG7C;CFDFGGF+=CFDAGGFFDF*9@9):959=F:BAFFGG=)/?@)7=BEFFFA37/0()(2;E<5;;@(((,((,.74?57@<)45(,,(3(,)).)*2.*.-
@M03152:184:000000000-AWYW1:1:2107:16664:7064 2:N:0:GCGATCTAATACCTGT
CCCAACTATCCCTATTAATCATTACATCGATCCTAGAAACCAACAAAATAGAATGCGATGTCCTATTTCATTACTCCATGCTAATGTATTCAAGCGTTAGCCTGCTTTAAACACTCTAATTTTTTCAAGGTAACAGTCCTAATTCCCCACAACATCAAATAAATGACATTATGGTTCCTTAGAAGGTGAGAACCAATATGACCAGTACACACCATCGGCATGACCAATCCATTGATCCCGAAATTCAACTACGAGCTTAGATCGGAAGAGCGTCGTGTAGGGAAAGAAACGGTATGTTACG
+
CCCCCGGGGGGGGGGGGGGGGGGGGGGGGGGGGGGGGGGGGGGGGGGGGGGGGGGGGGGGGGGGGGGGGGGGGGGGGGGGGGGGGGGGGGGGGGGGGGGGGGGGGGGGGGGGGGGGGGGGGGGGGGGGFFGGGGGGGGGGGGGGGGGGGGGGGGGGGGGGGGGFGGGGGGGGFFFGGDGGGGFFGEFFFCFFGGGGGGCFFFFFFGFFFFGGDGGBE9:?>6@EEF@F@AEFCAEF@FFFDFFFFFFFFGFF=CDFEBFFF4<=(5>9BFB24;0((23AE3;A;0;@((/)./))*)*-(
@M03152:184:000000000-AWYW1:1:2107:4489:7066 2:N:0:GCGATCTAATACCTGT
CCCAACTATCCCTATTAATCATTACGTCGATCCTAGAAACCAACAAAATAGAATCAAACGTCCTATTTCGTTATTCCATGCTAATGTATTCAAGCGTGAGCCTGCTTTAAACACTCTAATTTTTTCAAAGTAACAGTCCTGATTCCCCATGACACCAAATTAATGACATCATGGTTCATCAGAAGGTAGGAATCAATAATACAAGTACGTACTATTGCACGACCAATAAATTAATCACGAAATTAAACTACGAGCTTAGATCGGAAGACCGTAGTGTAGGGAAAGAACAGGAATGTATAGG
+
CCCCCGGGGGFGGGGGGFEGGGGFFGEEGDCFCFGGGGGEGFFFGGGGGGFFGFFFGGGG@6BFGFGGGG<F<FGGAFAGF@EGFGGGGFGGDGFEGGDB8FFD4=F<?<F,,,C=FGGFF<FGCEECEFFF9F9FF:FFFEG9,=,AEFGGGFGGGFCFAFF;,4,=C@F=39=;E,64E?=D,6@9D=DEFFFGGC9<EG+;@DEFG?+6?67DFF?F5?A8>*8A5BAEFBEF+0:=?5A4/8>A?79-:D*5;CE45?9@>F2>(((/(611?;>46820(/(683/))/)++)+.)
@M03152:184:000000000-AWYW1:1:2107:10333:7132 2:N:0:GCGATCTAATACCTGT
CCCAACTATCCCTATTAATCATTACATCAGCCTTAGAAACCAACAAAATAAGACCAACGTCATATTCTATTATCCCATGCTGTAATATTCAATGGCAAGGTTACGCCTGCTTTGAACACTCTAATTTTTCCAAAGTAACAGTCCAGATTCCTCGCAACACCAAATTAATGGCATTACGGCTCATCAGGAAGGAGGAATCAGTGAGACCAGTACATACCAGAGGCATGACCAACCTACTAACCCCGACATTCAACTACGAGCTCAGACCGGAAGCGCGTCGTGTAGGGAAAGAACAGGATAG
+
CCCCCGGGGGGGGFFGGGGGGFGGGGGG9FFGFFGGCFAFG8FGGFGGGGGGF@FFGGGGGDGEEEGGAEFFGGCF8FFGF9EDAFGFFC<<FGFGGGGGFGGGF>FFDF,FC9B<BFFCFGAFFGF9?FEFEFFGFFCDEEF8F89FFFGED@FG+@EEE?FDDFFCFEEFFEF@DF68CGC;9EEC,DDEE==C8=EFAF?<@FD6DDFFA,C<AFFFFF558?C8C5@55@:>F*?E5BA)9*)95++*1=85)(-625);;3)/.((.2(36(0,52.4).)(.::35).757(*).
@M03152:184:000000000-AWYW1:1:2107:9913:7189 2:N:0:GCGATCTAATACCTGT
CCCAACTATCCCTATTAATCATTACGTCGATCCTAGAAACCAACAAAATAGGGTCAAACGTCCTATTTCATTATTCCATGCTAATGTATTCAAGCGCGAGCCTGCTTTAAACACTCTAATTTTTTCAAAGTAACAGTCCTGATTCCCCGCCACACCAACTTAATGACATGACGGTTCTTCAGAAGGGAGAAACCAGTGACACCAGTGCATACCGAAGGCACGACCAGCGTACTGATCTCGAAATTCAACTACGAGCTTAGATCGGCAGACCGTCGTGTAGGGAAAAAAAAGGCAATAGTAA
+
CCCCCGGGGGGDGFFGGGGGGFFGGGGGEFGGGFGGCFGGGGFGFFGGGGCFCFGGGGGGFFGEGFFGGGGFGGGGGGFFGGGGGGFGGGGFGEGGGDGGGGGFFFFEDDDFFGGGG9EFGGFGGFFGFFFCFGGAFGGCGFGBEFFFCEGGGCCC:DECF8@DEDCECEC?=C=C8FFGG9A9@DEFEGGDF,:CFD7BGF6@>:?C+CCG**;?/:A*;5)5@EDF@F>))+*+=313;=31:C5@CG4;(*0()3774)9;22901((---,(,048<B4),(.((-45)3))*)2))
@M03152:184:000000000-AWYW1:1:2107:9986:7205 2:N:0:GCGATCTAATACCTGT
CCTAACTATCCCTATTAATCATTACGTCGATCCTAGAAACCAACAAAATAGAATCAAACGTCCTATTTCATTATTCCATGCTAACGTATTCAAGCGTGAGCCTGCTTTAAACACTCTAATTTTTTCAAAGTAACAGTCCTGATTCCCCACAACACCAAATAAATGACATCATGGTTAGTCAGAAGGGAGAAACCATCAATACCAGTACGTACCGAGGCACGACCGACATGATGGTCCCGAAATTCAACTCCGACCTTACATCGAAAGAGCGTCGTTTGGGCAAAGAAAAAGGAAGTGTGAA
+
A@6CCGGFFFFGGGGEGFGGGGGGGGGFE@CDFFGGGC@FFFGGD@EFFGGGCFFGGCF:;DFEGGGGGGGGFCFDGFGFFEFGGGEEGGGGGA9FF>FFG8FFGGGGCF9F,A?EFAFBF5EFECFCGGGAEFEGFFCEF9FGGGG8>EEFG8FEE>4@=D=FGCE8C9FDCDFG,DEFA9=>,@CE=CF8,@F,@8A2DFGD8DF7==+?>775<>DF>DAF2:A>96=+:*0BFF?=;2))+1.+.*2((1),;7437)(((/.3(692<0(,,)4<,>07:0((((())())260)-
@M03152:184:000000000-AWYW1:1:2107:14851:7239 2:N:0:GCGATCTAATACCTGT
CCCAACTATCCCTATTAATCATTACGTAAATCCTAGAAACCAACAAAATAGGATCGAACGTCCTATTTCATTATTCCATGCTAATGTATTCAAGCGTTAGCCTGCTTTAAACACTCTAATTTTTTCAAAGTAACAGTCCAAATTCCCCGCAACACCAAATTAATGGCATTACGGTTCATCAGGAAGGAGGAATCAGTGAGACCAGTACATACCAGAGGCATGACCAACCTACTAACCCCGAAATTCAACTACGAGCTTAGATCGGAAGAACCTCAGGTAGGGAAAGAACAGGCGTATTGCG
+
@CCCCGGGGGGGGFGGGGFCCFFGGGFF,DCFEF<F9C,CFE@FFFCEEFCF9FF@7FDEFFFGFFGGDFGGGCFGGFCFGF9,C,@EFDF<@FFCFG:8@FEF8FGDA9E,,4AFFE,EFFGF:,C?DA@E9<F9E?4?EC9FFD>FEGC@FDGE+@,>>9;DAFF8DG8@DEAAE9DF=FD8FG88@>+6DGDA,+@5,=0:CF7<FDGGFF+9;5A>99@C@A@A095//4/;799:9:D2+=EF?F)0-56554<).?EF((/6((((,6(.(+)1(2(;(((4:B<))().*(*)(
@M03152:184:000000000-AWYW1:1:2107:10249:7250 2:N:0:GCGATCTAATACCTGT
CCCAACTATCCCTATTAATCATTACGTCGATCCTAGAAACCAACAAAATAGAATCAAACGTCCTACTTCGTTATTCCATGCTAATGTATTCAAGCGTGAGCCTGCTTTAAACACTCTAATTTTTTCAAAGTAACAGTCCTGATTCCCCAAGACACCAAATTAATGACATCATGGTTCGTCAGAAGGTAGGAATCAATAAAACCAGTACGTACAATAGCACGACCAGTAAATTAATCCCGAAATTCAACTACGAGCTTAGATCGGAAGAGCGTCTTGTAGGGAAAGAACAGGTATGGGTAAA
+
CCCCCGGFFGGGGGGGGGGGGGGGGGGGGGGFGGGGFGGGGGGGGGGGGGGGGGGGFGGGFGGGGGGGGEFGGFGGGGGGCFFGGGGGGGGGGGGGGGGFGGGGGGGGGGGGFGGGGAFGGGGGGGGGGGGGGGGGGGGGGFGGGGGGGGGGGGGGGGGGGFGGGFGGGGFGGGEFGGGGGGGFGGGB@CGGGGGGGDGFGGDFFFFGGGCCEGCCFFFFFFF=@FFFEFCFFFE9C?99EAAE8B<8CFFFF?EFFEFE<*(,4(.((599@0(/76<A0A8A@;@;:0398)))2(*.)
@M03152:184:000000000-AWYW1:1:2107:19788:7269 2:N:0:GCGATCTAATACCTGT
CCCAACTATCCCTATTAATCATTACTTTGGCCTTAGAAACCAACAAAATAAGACCAATGTCATATTCTATTATCCCATGCTAATGTATTCATGATGCCAGGTTGTGCCTGCTTTGAACACTCTAATTTTTTCAAAGTAAACTATCTGGAACTAACTACCTATTGCTAGATAGCAATTCACAGAACTAAAGGAGGTCAACACCCAGTACGCACCAAGAGAATGTCAAGGTGGACTTTGATGATGACTACTGCTACCCTAGCCACCTTTTTAGGGGCGGTTCAGATAACAACTCCGAAATTAA
+
CCCCCGGGGGGGGGGGGGGGGGGGGGGGDGGGGGGGFGGGGFGGD@FGGGGGGGGGGEFGGGGDFFGGGGGCGGFGGGGGGGGGGGGGGGGGGGGGGFGGGGGGGEGGGGGGGGG<EFGGGGFGGGGGGGGFFGFGFGGCFGGGGGGGGGGGGGDGGGGGFCFD8FDGGGGGGGGGGGGGGGGGDFFCGFGFF+=DFGFFG>DFFG9+=DGGFGGBFF?DFF=;;;=A=F=?FCEGGFFFFFCEFF;F=7FCEGF865<B2*)/:=>*:)-54((0(23>@FEFEC<47?;A4,7)9:*).
@M03152:184:000000000-AWYW1:1:2107:10848:7270 2:N:0:GCGATCTAATACCTGT
CCCAACTATCCCTATTAATCATTACGTCGATCCTAGAAACCAACAAAATAGAATCAAACGTCCTATTTCATTATTCCATGCTAATGTATTCAAGCGTATGCCTGCTTTAAACACTCTAATTTTTTCAAAGTAACAGTCCTGATTCCCCAAGACACCAAATTAATGACATCAAGGTTCTTCAGAAGGTAGAAACCAATAATGCCAGTACTTACCGAGGCACGACCAACAAATTGATCCCGAAATTCAACTACGAGCTTAGATCGGAAGAGCGTCGGTTAGGGAAAGAAAATGTGAGTGTCAA
+
CCCCCGGGGGGGGGGGGGGGFGGGGGGGGEGGGGGGGGGGGGGGGGGGGGGGDGGGGGGGFGGGDGFGGCGGFFGGGGD,CFGGGFGFGGGGGGGGGGGFGGGGGGGGGGFGFEAEG9FGGGFGGGGGGFGGGGGGGGGGGGGGGGGFFEG=FGGG@CCFGFDFGCGFGFGAED=,EGGGFGD>EFECEE8FCFG6=?AFC@=D,=DD+?DFBED5*99;55:>AF=5);6;@CE>C437A5FE+=<F7*152:;@4C:CCE=(2(381(.6<1((/5843?08(.1(.)47*)99*)*))
@M03152:184:000000000-AWYW1:1:2107:22842:7341 2:N:0:GCGATCTAATACCTGT
CCCAACTATCCCTATTAATCATTACGGCGACTCTAGAAACCAACAAAATAGAACCGCGCGTCCTATTTTATTATTCCATGCTAATGTATTTAGGCATAGGCCTGCTTTGGACACTCTAATTTTCTCAAGGTAAAGGTCCTGGTTCCCCGACGCACACCAACAAAGGGCACGCCGGCTCACCAAGAGGTAAGGCCCGCCCAGACAGTACGTGCCGTTAGGCAGACCGCCCGGCCAGGCCCGAAATCCAACTACGAGCTTAGATTGGACGAGCGTCGCGTACGGAAAGAAACGGCTAGGGTAG
+
CCCCCGGGGGGGGGGGGGGGGGGGGGCGEGGGGGGGGGGGGGFGGGGGGGGGGGGDGGGGGGGGGGGGGGGGGGGGGGGGGGGGFFFGGGGFGFG<FFFGGGGGGGFGAEEGFGGGGC<EEFGGGGCFAEFF<FGGGGGGGGGGGGGGGGGGGGGGGGGFGGDDDFGGGGEGGGD>EGGEGC5FCCGFCFCFFFEEGDGACFGA?*B:CFGGFDD>AEFFFED@6>BBF@>FF:<C9@@9B95<*04@:F42(*)48(-))-.)())3(19;((((40()4)(04((.((,.)())*(2((
@M03152:184:000000000-AWYW1:1:2107:22752:7410 2:N:0:GCGATCTAATACCTGT
CCCAACTATCCCTATTAATCATTACCTCGGTCCTAGAAACCAACAAAATAGAACCAAAGTCCTATTCTATTATTCCATGCTAACGTATTCAAGCGTAGGCCTGCTTTAAACACTCTAATTTTTTCAAAGTAAAAGTCCTGGATCCCCAGCGCACTCAGTTAAGAGCACGTTGGTTCCCCAGAAAGAAAGATCCGACCAGAGCAGTACTTACCATTGGCAAGACCACTCAGCCGGACCCGAAATTCAACTACGAGCTTAGATCGGAAGAGCGTCGTGTAGGGAAAGAACAGGCAATTGTAAA
+
CCCCCGGGGGGGGGGGGGGGGGGGGGCGCGGGGGFGGGGGGGGGGGGGGGGGGGGGGGGGGGGGGGGGGGGGFGGGGGGGGGGGGFGGGGFFDGGGGFFGGGGGGGGFFGGGGG@FGGGGGGGGGGGE<C?EGGGGGCFEGGGGGGFFECDEFGEFEFFEBEF8=DDGGGGGGGEAFGGG6DFGG@F:DFGGFFEGCGGAFGGF<8AFFFGGFGGFA5AFFFCBFFF5>FEFFFFDCE?BBBA:FFCF?DF?;:366C@<?CD61?6=(30,2(,3,5466)4>:721<7()0()*2.>))
@M03152:184:000000000-AWYW1:1:2107:21390:7448 2:N:0:GCGATCTAATACCTGT
CCCAACTATCCCTATTAATCATTACGTCGATCCTAGAAACCAACAAAATAGAGTCAAACGTCCTATTTCATTATTCCATGCTAATGTATTCAAGCGCGAGCCTGCTTTAAACACTCTAATTTTTTCAAAGTAACAGTCCTGATTCCCCGCCACACCAACTTAATGACATGACGGTTCCTCAGAAGGGAGAAACCAGCGACACCAGTGCATACCGAAGGCACGACCAGCGTACTGAACTCGAAATTCAACTACGAGCTTAGATCGGAAGAGCGTCGTGTAGGGAAAGAACAGGTATGTGAGG
+
CCCCCGGGGGGGGFFGGGGGGGGGGGGGGGEGGGGGGFGGGGGGGGGGGGGGGGFGGFGGEFFGGGGGGGGGGGGFGGGFGGFGGGGGGGGGGGGGGGGGGGGGGGGGGGGFGGGGGGGFGGGGGGGGFCDDEDGGGGGGGCGGGGGGGDE@FFGGG8CEEFGFGCEEG,=EGGEGGCE=AEG;E8CB8:EGGFC9609*1@757CF7+BC9F>4A4>FFFE@F=)5A2:?:FFE78+2/A@>DAFCF3:;4;GB9>FA2)448<3:0?7199:0(4029)5.43<<0,115*)*90:*)(
@M03152:184:000000000-AWYW1:1:2107:10638:7467 2:N:0:GCGATCTAATACCTGT
CCCAACTATCCCTATTAATCATTACGTCGATCCTAGAAACCAACAAAATAGAATCAAACGTCCTATTTCGTTATTCCATGCTAATGTATTCAAGCGTGAGCCTGCTTTAAACACTCTAATTTTTTCAAAGTAACAGTCCTGATTCCCCAAGACACCAAATTAATGACATCATGGTTCGTCAGAAGGTAGGAATCAATAATACCAGTACGTACAATAGCACGACCAATAAATTGATCCCGAAATTCAACTACGAGCTTAGATAGGAAGAGCGTCGTGGAGGGAAAGAACAGGTATGTTGAAA
+
CCCCCGGGGGGGGGGGGGGGGGGGGGGGGGGGGGGGGGGGGGGGGDFGGGGGGGGGGGGGGGGGGGGGGGGGGGGGGGGGGGGGGGGGGGGGGFGGGGGGGGGGGGGGGGGGGGGGGAFGGGGGGGGGGEEGFGGGGGGGGGGGGGGGGGGGGGGGGGFGGGGGGGGGGGGGGGGGGGGGGGGGG@FGGGGGFGGGGGGFGGFFFFFG6FFGF7CFFFFFBEFFFFFFFFFFFF=FC4AAEFFE6B<BEGF(>D4=FC36<*5(7C;@D@012;B;(0::6A6FFB01:20**))/*)*))
@M03152:184:000000000-AWYW1:1:2107:20850:7572 2:N:0:GCGATCTAATACCTGT
CCCAACTATCCCTATTAATCATTACGTCAATCCTAGAAACCAACAAAATAAGATCAACGTCCTATTTCATTATTCCATGCTAATGTATTCAAGCGTGAGCCTGCTTTAAACACTCTAATTTTTTCAAAGTAACAGTCCTGATTTCCCGCCACACCAAGTGAATGGCATGACGGTTCGTCAGAAGGGAGGAACCAGTGACACCAGTGCATACCGAAGGCACGACCAGCGTACTGATCCCGAAATTCAACTACGAGCTTAGATCGGAAGAGCGTCGTGTAGGGAAAGAACAGGTATGTGTAGG
+
CCCCCGGGGGGGGGGGGGGGGGGGGGGGGGGGFFGGGGGGGGGGGGGGGGGGGGGGGGGGGGGGGGGGGGGGGGGGGGGGGGGFGGGGGGGGGGGGGGGGGGGGGGGDGGGGGGGGGGGGGGGGGGFFGGGGGGGGGGGDGGGGGGGGGGGGGGGGGGGGGCFGGGGGGCFCGEGGGGGGGFGGFEFEGGGGGGGGGGGFGGGFGGFGGGGFAGDEFFFFFF5=AA4@AFBFFFE>FFB25@4>FFEF<<438CD9AE<916=?<DFD@F>>B6(,(0.7,.85(1710((**-)*0)26)
@M03152:184:000000000-AWYW1:1:2107:23207:7651 2:N:0:GCGATCTAATACCTGT
CCCAACTATCCCTATTAATCATTGCTTCGGATTCTGAAAACCAACAAAATAGAACTGAAGCCCTATTTCATTATTCCATGCTAATGTATTCAAGCGTACGCTTGCTTTAAACACTCTAATTTTTTCAAAGTAAACGTCCTGGTTCGGCCGCCGAGCCCAGTTAAGGGCCGACGTTCCCCCAGAAAGAGGTGGTCCGAAAACCGGCAGTACAGACCTTGCGGCCGACCGCCGTTGGGTCACCGAAATTCAACTACGAGCTTAGATCGGAAGAGCGGCGTGAGGGGAAAGAAGAGGGATGAGT
+
CCCCCGGGGGGGGGGGGGGGGGGGGGGGGGGGGGGGGGGGGGGGGGGGGGGGGGGGGGGGGGGGGGGGGGGGGGGGGGGGGGGGGGGGGGGGGGGGGGGGGGGGGGFGGGGGGGGGGGGGGGGGGGGGGFGGGGGGGGGGGGGGGGGGGGGG7EGGGGGGGGGGGFD>CCEEGGGGGGGGGGCFGGGGGGGGGCGGGGGFGGGFGGFGGGGGF5DFFAFFFEFFFD9DFEFF>):D<?F?F?59>4<*<GFFB452799(6<<:AB??F941:0(-4)()-04;9<0:70(680))*2*))
@M03152:184:000000000-AWYW1:1:2107:16580:7696 2:N:0:GCGATCTAATACCTGT
CCCAACTATCCCTATTAATCATTACGTCGATCCTAGAAACCAACAAAATAGAATCAAACGTCCTATTTCATTATTCCATGCTAATGTATTCAAGCGTGAGCCTGCTTTAAACACTCTAATTTTTTCAAAGTAACGGTCCTGATTCCCCAAGACACCAAATTAATGACATCAAGGTTCTTCAGAAGGGAGAAATCAATAATGCCAGTACGTACCGAGGCACGACCAACAATTTGATCTCGAAATTCAACTACGAGCTTAGATCGGAAGAGCGTCGTGTAGGGAAAGAACAGGTATGGTTAAA
+
CCCCCGGGGGGGGGGGGGGGGGGGGGGGGGGGGGGGGGGGGGGGGGGGGGGGGGGGGGGGFGGGGGGGGGGGGGGGGGFGGGGGGGGGGGGGGGGGGGGGGGGGGGGGGGGGGGGGGGFGGGGGGGGGGFGGGGDFGGGGGGGGGGGGGGGGGGGGFGFGGGGGCCGGGCG8DFGGGGGFGGGFGFEFEGGGGGGGGGGFFFCFGFFDDDFCEED5BBA>AD@AF4@FDFF+=><B99ABFDF:BFF6@GF29D;;FC;C5)/(4?BD@8(3:B@(/)-72:?5:1?B?F4*0)))*-*))
@M03152:184:000000000-AWYW1:1:2107:11315:7707 2:N:0:GCGATCTAATACCTGT
CCCAACTATCCCTATTAATCATTACGGTGATCCTAGAAACCAACAAAATAGAATCATGCCGTCCTATTTTATTATTCCATGCTAATGTATTCAAGCAAAATGCCTGCTTTAAACACTCTAATTTTTTCAAAGTAAAGGTCCTGGTTCCCCGTGACACCCAATTAAGGGCATCGCGGTTCTCCAGAAGGTGAGAAATTGACTACACCAGTTCATACCCCTTAAGGCACGACCGATGTGTCAATCCCGAAATTCAACTACGAGCTTAGATCGGAAGAGCGTCGTGTAGGGAAAGAACAAGTAA
+
CCCCCGGGGGGGGGGGGGGGGGGGGGGGGGGGGGFFGGGGGGGGGCGGGGGGGGGGGGGGGGGGGGGGGGFGGGGGGGGGGGGGGGGGGGGGGGGGGGGGGGGGGGGGGGGFGGGGGCGGGGGGGGGGGGGCFGGGFGFFGGGFGGGGGGGGDFFFGGEEGGGGGG,AEGGGGGEGGGGGGGGGGGGEGGGFGGEGGGGFGGFFF?56CF?FFGGAFFFFF5C@@FD5=5>DEB=9>FB9FEFFFFFBFGACEFFFFF0(/31;<8<5?@FD;91:1.,8>33.46>6:?,)04)<*1*6)
@M03152:184:000000000-AWYW1:1:2107:26555:7805 2:N:0:GCGATCTAATACCTGT
CCCAACTATCCCTATTAATCATTACGTCAATCCTAGAAACCAACAAAATAGGATCAAACGTCCTATTTCATTATTCCATGCTAATGTATTCAAGCGCGAGCCTGCTTTAAACACTCTAATTTTTTCAAAGTAACAATCCTGATTCCCCGCCACACCAACTGAATGGCATTACGGTTCTTCAGAAGGGAGGAATCAGTGAAACCAGTGCATACCGAAGGCACGACAAGCGTACTGATCCCGAAATTCAACTACGAGCTTAGATCGGAAGAGCGTAGTGTAGGGAAAGAACTGGTGTGGGTAA
+
CCCCCGGGFGGGGGGGGGGGFGGGGGGGGDGGGGGGFGAFGGGGGGDGGGGGGGGGFFGGFFEGGGGFFGGGEFGGGGFGGGFGFGGFGGFFGGG@FEEEGGGGGFEFFGGFGGGGGGAGDFGGGGDFDGEGGGC9FFEFGGGGGGGGE>CCG@GGGGGFFFGGDEFFAD93++6@@EFCFFCGG8BDGGGFECCC,=C7<C3@?CF7<FGFFEC?9??6AAA))3<F2B(/5=?F7+85?@F7=+/:77=)4CEB)5>@93560(6;:(1;>06(.94F252)(4::())0*(00*())(
@M03152:184:000000000-AWYW1:1:2107:19003:7884 2:N:0:GCGATCTAATACCTGT
CCCAACTATCCCTATTAATCATTACGTCGATCCTAGAAACCAACAAAATAGAATCAAACGTCCTATTTCATTATTCCATGCTAATGTATTCAAGCGTATGCCTGCTTTAAACACTCTAATTTTTTCAAAGTAACAGTCCTGATTCCCCAAGACACCAAATTAATGACATCAAGGTTCTTCAGAAGGTAGAAACCAATAATGCCAGTACGTACCGAGGCACGACCAACAAATTGATCCCGAAATTCAACTACGAGCTTAGATAGGAAGAGCGTCGTGTAGGGAAAGAACAGGAATGGTCAAA
+
CCCCCGGGGGGGGGGGGGGGGGGGGGGGGGGGGGGGGGGGGGGGGGGGGGGGGGGGGGGGGGGGGGGGGGGGGGGGGGGGGGGGGGGGGGGGGGGGGGGGGGGGGGGGGGGGGGGGGGGGGGGGGGGGGGGGGGGGGGGGGGGGGGGGGGGGGGGGGGGGGGFGDFFGGGGGG?DFGGGGGFFFGFFGGEGGGGGGFGGFE8DFC69DCGGGFGDFAEFFFFF8>F=FFFBA6B<+=F*-:9FC1:C:@8)0>7?B6>;C?))(79;@3/14?041()1*3=@)(4.0:04).,))*)*)-
@M03152:184:000000000-AWYW1:1:2107:20985:8002 2:N:0:GCGATCTAATACCTGT
CCCAACTATCCCTATTAATCATTACGGCGACTCTAGAAACCAACAAAATAGAACCGCGCGTCCTATTTTATTATTCCATGCTAATGTATTCAGGCATAGGCCTGCTTTGAACACTCTAATTTTCTCAAGGTAAAGGTCCTGGTTCCCCGACGCACACCAACAAAGGGCACGCCGGCTCACCAAGAGGTAAGGCCCGCCCAGACAGTACGTGCCGTTAGGCAGACCGCCCGGCCAGGCCCGAAATTCAACTACGAGCTTAGATCGGAAGAGCGTCGTGGAGGGAAAGAAAAGGTAAGTGTAG
+
CCCCCGGGGGGGGGGGGGGGGGGGGGGGGGGGGGGGGGGGGGGGGGGGGGGGGGGGGFGGGGGGFGGGGGGGGGGGGGGGGGGGGGGGGGGGGGGFGGGGGGGGGGGGGGGGGGGGGGCGGGGFGGGGGGGGGGGGGGGGFFGGGGGGGEGGGGGGGGGFGGF8FGE>FE>CCEDGCCGEGGFGGGCFDCCDGGGECCEEGGGFGGFGGG*CF*9=>BA6=A?D?5359>9EFF:C:EE>3>EBFFBFFG::B*.972.,)44:??F;:BBFBBF(()->?FB@4(3(((55*)*/2.:>)
@M03152:184:000000000-AWYW1:1:2107:24606:8057 2:N:0:GCGATCTAATACCTGT
CCCAACTATCCCTATTAATCATTACGGCGACTCTAGAAACCAACAAAATAGAACCGCGCGTCCTATTTTATTATTCCATGCTAATGTATTCAGGCATAGGCCTGCTTTGAACACTCTAATTTTCTCAAGGTAAAGGTCCTGGTTCCCCGACGCACACCAACAAAGTGCACGCCGGCTCACCAAGAGGTAAGGCCCGCCCAGACAGTACGTGCCGTTAGGCAGACCGCCCGGCCAGGCCCGAAATTCAACTACGCGCTTAGATCGGAAGAGCGACGGGTAGGGAAAGAACAGGGATGTGTAG
+
CCCCCGGGFGGGGGGGGGGGGGGGGGGGGGGGGGGGGGFGGGGGGGFGGGFGGGGGGEGG@FGGGGGGGGGGGGGGGGGGGGGGGGGGFGGGCGGGGGGGGGGGGFGFGGGFGGGGGGGGGGGFGGGDEGFFCFGGGGGFFGGGGGGGGGGGGGGDGGGGGGGGG=FGG8DE6CCE7EGGGGGGFGF:DG6BFGGC*;CBFF*6=DFGG4?FA=93:8F)6:<@?EFBBB037)175>B95271=FA=97?:?).9>:13>49BB0:B1:89((-(-8,<1>4.2((..38)5307*)2-)
@M03152:184:000000000-AWYW1:1:2107:18270:8190 2:N:0:GCGATCTAATACCTGT
CCCAACTATCCCTATTAATCATTACCTCGGTCCTAGAAACCAACAAAATAGAACCAAAGTCCTATTCTATTATTCCATGCTAATGTATTCAAGCGTAGGCCTGCTTTAAACACTCTAATTTTTTCAAAGTAAAAGTCCTGGATCCCCTGCGCACTCAATTAAGAGCACGCAGGTTCCCCAGAAGGAAAGACCCGACCAGAGCAGTGCTTACCTTTCGACAAGACCGCCCAGCCAGGTCCGAAATTCAACTACGAGCTTAGACTGGAAGAGCGTCGTGGAGGGAAAGAACAGGTAAGGGTAT
+
CCCCCGGGGGGGGGGGGGGFGGGFGGGGGGGGGGGGGFCGGGGGGGGGGGGFAFFGGGGGFGGGGGGGFGGEF<@FGFGGGFGGGGFGGFGCFGGGGGGGGGGGFFGFFGGGFGGGGGGGGGGGFGFFFFGGGGGGGGGCFFFGG88EDGGGEG@FFDGGEFGDFFGGGECDEGGGGGF?E8DFGDBFFGGGG8EGGDG5CF9A9CFGFF>FFFGFFFDBE44>BE>FFEDF4625266(??5,+;5:3+6=(*::;@E@;)/),6(((,(-46(,4)(04<BF0(.((,3)1)**0(*.)
@M03152:184:000000000-AWYW1:1:2107:8914:8312 2:N:0:GCGATCTAATACCTGT
CCCAACTATCCCTATTAATCATTACGTCGATCCTAGAAACCAACAAAATAGAATCAAACGTCCTATTTCATTATTCCATGCTAATGTATTCAAGCGTATGCCTGCTTTAAACACTCTAATTTTTTCAAAGTAACAGTCCTGATTCCCCAAGACACCAAATTAATGACATCAAGGTTCTTCAGAAGGGAGAAACCAATAATACCAGTACGTACCGCGGCACGACCAACAAATTGGTCCCGAAATTCAACTACGAGCTTAGATCGGAAGAGCGTCGTGTAGGGAAATAACAGGTGTGTTTAGA
+
CCCCCGGGGGGGGGGGGGGGGGGGGGGGGGGGGGFGCDFGGGGGGGGGGGGGGEGGCGGGFGGGEEFGG9FGFGGGGFGFGG9<FFFGGGG<EFGDGGFEFGGCFGFG,CF9,A?FF?EFGGGGGEFAF<EF<AC<FDFGFAFGG;EFFEE8FFFFFG8EGAFFGFGFGEGCEDG=FGGGF9F,@E=AEGGFFGG8DFCDCGFF8AFGCFGGF>+***<?998=A>=F)?E9A>6C*;?DFFFEFF4B**2(,:.7A).7)<04;((/,3(.217((.57:F?F):.)..(/))..*,06:
@M03152:184:000000000-AWYW1:1:2107:13654:8348 2:N:0:GCGATCTAATACCTGT
CCCAACTATCCCTATTAATCATTACGTCGATCCTAGAAACCAACAAAATAGAATCAAACGTCCTATTTCATTATTCCATGCTAATGTATTCAAGCGTGAGCCTGCTTTAAACACTCTAATTTTTTCAAAGTAACAGTCCTGATTCCCCAAGACACCAAATTAATGACATCATGGTTCGTCAGAAGGTAGGAATCAATAATACCAGTACGTACTATTGCACGACCGATAAATTAATCCCGAAATTCAACTACGAGCTTAGATCGGAAGCGCGTCGTGTAGGGAAAGAACAGGAAGGTGTAGA
+
CCCCCGGGGGGGGGGGGGGGGGGGGGGGGGGGGGGGGGGGGGGGGGGGGGGGFGGGFGGGGGGGGGGGFGGGFGGGGGGGGGGGGGGGGGGGGGGGGDGGGGGFFGGGGGGAFFGGGGGGGGGGGGGFFGGGGFGGGGGGGFGGGFGCGGFGFEGGDFGGFFGGFFGGGGGGG8ADF=EGFGG9DFGFGG@DGGGGGGGFGG=D2A=DCFF6D8C?+++;5?AAAEADDAC9BFCEC49>4@;CFF4=5*)(//:@F))1)9=6013(,61(4(((())9(<<5148:01())()025C))
@M03152:184:000000000-AWYW1:1:2107:28274:8671 2:N:0:GCGATCTAATACCTGT
CCCAACTATCCCTATTAATCATTATTTTAGCCCTAGAAACCAACGAAAGTAGGACCAAAATCCTATTTCATTATCCCATGCTAATATATTCAAAGGCTAGGTTACGCCTGCTTTGAACACTCTAATTTTTTCACAGTAAAAGATTTGAACCACTTGATTCCTAAATAATATAAATATTATATTAGGAGTGAATTCAAAAAGAAGGAAGTAAAAATTAAGTACACACCTAAAAGATGGACTTTTAATTTTCACTTACCGAAATTCAACTACGAGCTTAGATCGGAAAAGAGTCGGGTAGGTA
+
CCCCCGGGGGGGGGGGGFGGGGGGGFGGFGGG?FAFFGFGGGGGFGGGDGGGGGGGGGGGGGFFFGGGGGGFGCGFFGGCEFGGGFGFGGGGGGGFG8FGFGGGGGE:FFGGGFFGGGGGGGGGGF9EGGGGCCECFEGFEGGGGGGFFFGGGGGGGG9EAFFEDFFFGGDFDDGFGGGFC;EGCEFGF8EGFCFG==FD@8D9DDFDGGGGFF6:D9<2C9D9D>805AC5=F@+;3;867+;A6EFF+=*;7B=*:9>4B;ECEFEE):AA99BEAEB4)8)((0.((1*5())2(>/)
@M03152:184:000000000-AWYW1:1:2107:12042:8692 2:N:0:GCGATCTAATACCTGT
CCCAACTATCCCTATTAATCATTACGTCGATCCTAGAAACCAACAAAATAGAATCAAACGTCCTATTTCATTATTCCATGCTAATGTATTCAAGCGTATGCCTGCTTTAAACACTCTAATTTTTTCAAAGTAACAGTCCTGATTCCCCAAGACACCAAATTAATGACATCAAGGTTCTTCAGAAGGGAGAAACCAATAATACCAGTACGTACCGAGGCACGACCAACAAATTGGTCCCGAAATTCAACTACGAGCTTAGATCGGAAGAGCGTCGTGTAGGGAAAGACAGGAGTATGTTGTT
+
CCCCCGGGGGGGGGGGGGGGGGGGGGGGGGGGGGGGGGGGGGGGGCFGGGGGGGGGGGGGGGGGGGGGGGGGGGGGGGGGGGGGGGGGGGGGGGGGGGGGGGGGGGGGGGGGFGGGGGGGGGGFE@CGFGGGGGGFFFGFGFGGGFGGGGCFGGGGGDGGGGGGGGGGGGGGGGGGFGGGGFADGEEGGECGEFG6EFFFCFDF8FFGDGFGFEGFDBEFFFAAFFFF=96:F4>FFA9>>@AEAC4=59A@@7;26C)65C1@FFF@@D;9@0.48>296@B4(.(47:()0(**:)0,(
@M03152:184:000000000-AWYW1:1:2107:17255:8752 2:N:0:GCGATCTAATACCTGT
CCCAACTATCCCTATTAATCATTACGGCGACTCTAGAAACCAACAAAATAGAACCGCGCGTCCTATTTTATTATTCCATGCTAATGTATTCAGGCATAGGCCTGCTTTGAACACTCTAATTTTCTCAAGGTAAAGGTCCTGGTTCCCCGACGCACACCAACAAAGGGCACGCCGGCTCACCAAGAGGTAAGGCCCGCCCAGACAGTACGTGCCGTTAGGCAGACCGCCCGGCCAGGCCCGAAATTCAACTACGAGCTTAGATCGGCAGAGCGTCGTGCAGGGAAAAAACAGGCGAGGGAAA
+
CCCCCGGFGGGGGGGGGGGGGGGGGGGGGGGGGGGGGFGGGGGGGGGGGGGGGGFGGGGGGGGGGGGGGGGGGGGGFFG?FEDGGGGGGGGGGGGGGGGGGGGGGGGGGDFECFGFGEGGFCGFGGGGGFEEGGFGGFFGG:@FEGGEEG@CEGGGGGGGGGFDGFC>FGGCFGGGGEFFFFC>:DEF?EF6EFEGGGG:FCFFGG+C<<FFFGGDBE4F45?1=>9A9.3:532<GBF059>2@FBFFC?F<*),72A)5)62((4-4871((,,4)-14<<4((((((.))())1(*((
@M03152:184:000000000-AWYW1:1:2107:8011:8774 2:N:0:GCGATCTAATACCTGT
CCCAACTATCCCTATTAATCATTACGTCGATCCTAGAAACCAACAAAATAGAATCAAACGTCCTATTTCGTTATTCCATGCTAATGTATTCAAGCGTGAGCCTGCTTTAAACACTCTAATTTTTTCAAAGTAACAGTCCTGATTCCCCATGACACCAAATTAATGACATCATGGTTCGTCAGAAGGTAGGAATCAATAATACCAGTACGTACAATAGCACGACCAATAAATTGATCCCGAAATTAAACTACGAGCTTAGATCGGAAGAGCGTCGTGTAGGGAAAGAACAGGTCAGTGTAGA
+
CCCCCGGGGGGGGGGGGGGGGGGGGGGGGGGGFGGGGGGGGGGGGGGGGGGGGGGGGGGGGGGGGGGGGGGGGGGGGGGGGGGGGGGGGGGGGGGGGGGGGGGGGGGGGGGGGGGGGGGGGGGGGGGGGFGGCEFGFGFGGGGGGGGGGGFGGGGGGGGGGGEFFGGGGGGGGGGFGEGGDGGGGFGFF+@>DGGGGG8?FGCF8+BFG?C8?ECFF+=9DEB=AFEFFFFF8ACGGF>@DAFE8BEAADF=@54>FE*//95@=?(3313(/6121A>46;@F@;,((.(*/))**)2))
@M03152:184:000000000-AWYW1:1:2107:11088:8915 2:N:0:GCGATCTAATACCTGT
CCCAACTATCCCTATTAATCATTACGTCGATCTTAGAAGCCAACAAAATAAGATCAAACGTCCTATTTCGTTATTCCATGCTAATCTATTCAAGCTTTAGCCTGCTTTAAACACTCTAATTTTTTCAAAGTAACAGTCCTGATTCCCCACGACACCAAATTAATGACATCGTAGTTCTTCAGAAGGGAGGAACCGGTAAAGCCAGTACGTACCGGAGGCACGACCAACCCACAGGTCCCGAAATTCAACTACGAGCTTAGATCGGAAGAGCGTCGTGTAGGGAAAGAACAGTAAGGAATAG
+
CCCCCGGGGGGGGGGGGGGGGGGGGFGGGGGGGGFFEFEFFGGGFCFGGGGGDGGGGGGG@FGGGGGGGGFGGGGGGGGCFGGGGGFFGGGGGGGGGGGGG8FGGGGGFGFFGGGGG<FFGGGGGGGFGCFFGFG<FEFGFAFGGFFFGGGCFGGGGGFGGGFE4=DAGGGGGGEGGAGGGFDEGGGGCEEGGGGGGGGFGGGFCFFG>C?FFGGEF>B5AAAA9DBF2?9BEF>CG*69ABFDFCEFEFFFFGFFFFE@F??=?F0(((.71114?FF=23(0,(.12.(/*-*)2(*,)
@M03152:184:000000000-AWYW1:1:2107:3867:8918 2:N:0:GCGATCTAATACCTGT
CCCAACTATCCCTATTAATCATTACGGCGACTCTAGAAACCAACAAAATAGAACCGCGCGTCCTATTTTATTATTCCATGCTAATGTATTCAGGCATAGGCCTGCTTTGAACACTCTAATTTTCTCAAGGTAAAGGTCCTGGTTCCCCGACGCACACCAACAAAGGGCACGCCGGCTCACCCAGAGGTAAGGCCCGCCCAGACAGTACGTGCCGTTAGGAAGACCGCCCGGCCAGGCCCGAAATTCAACTACGCACTTAGATCGGAAGAGCGTCGCGTCGGGACAGAACAGGCATCTACCA
+
CCBCCGDFFGGCF9FGA9F9E6FFF8@F@::@GECFC<FGGGGEFFDGCFFGFC8FEEEGGE@@,C9C9FDFG<@<?CF9<CFFGGG9CFF,CFGDGGGEA?=@<?FFCFGF9ECEFCFGAFFG<5@FCDFFA<F,CFGGG8@ACE9E87CEGGGC@@6@8==DD8AEGEEEGGEEGGGGC,;,?C*,,>>CGGE5?8EACGGF?>8C<DCG5*9)));++0=1(51:9)-08>:*95@0>(.,7@A4<795?))477A)6)48(38;10:2314(,8,)3)-.46?F:8(0.())*.*))
@M03152:184:000000000-AWYW1:1:2107:3427:8942 2:N:0:GCGATCTAATACCTGT
CCCAACTATCCCTATTAATCATTACATCGATCCTAGAAACCAACAAAATAGAATCGGATGTCCTATTTCATTATTCCATGCTAATGTATTCAAGCGTTAGCCTGCTTTAATCACTCTAATTTTTCCAAGGTAACAGTCCTAATTTCCCACAACATCAAATACATGACATCATGTTTCAGTAGAAGTCGAGAACCAATGAGCCCAGTACATACCATTGTCACGACCGACCCAGTGATCCCGAGATTCCAATAAGCGCTTAGATCGGAAGAGCGTCGTGTGGGGAGAGAAGACGTACTAGTAG
+
CCCCCGGG<FEGFGFCFGGGGEGF,C@<,EF8,C<FFEA6FFGFEFGFFGGCFGGGGG7F;EFFGFA6FD,C<E,CAFCE8E@,6,,CEEEEECFD:FCF,:,:,,EDFG,@,:AFE,A,C,,:,,,,=D5,,CFAC=4CEA,;@;4?=,@8+,,9CD9,,,@A;8D9=EDF;,,=;,,9,4,,,,,+++6=,6,66=B9,603,0+6=+==6,++=+?D+*:A=*5@BFC*3*6+?C*19)/)4+*+*+;*1*)5)(/.08*25((,3,(((/6,/;()()/)--,4(((0),)0*.:.)
@M03152:184:000000000-AWYW1:1:2107:18432:8943 2:N:0:GCGATCTAATACCTGT
CCCAACTATCCCTATTAATCATTACATCAGCCTTAGAAACCAACAAAATAAGACCAACGTCATATTCTATTATCCCATGCTGTAATATTCAATGGCAAGGTTACGCCTGCTTTGAACACTCTAATTTTTTCAAAGTAAATGATCGGACCACCATCGCTGGCAGCGCCGACAATAGGAAGCGCACACCCAGCCACGCCACAAGGACGAGCTTTGGCACGACGCATTCCGAAATTCAACTACGAGCTTAGATCGGAAGAGCGTCGTGGAGGGAAAGAACAGGTAGTTGGATAGCATCGAGGTG
+
CCCCCGGGGGGGGGGGGGGGGGGGGGGGFFGGGGGGGGGGGGGGGGGGGGGGGGGGGGGGGGGGFFGGGGGGGGGGGGGGGGGGGGGGGGGGGGGGGGGGGGGGGGGGGGGFFGGGGGGGGGGGGGGGGGGGGGGGGGGGGGGGFGGGGGGGGGGGGGGGGGGGGGGGGGGGGDGGGGGFEEGGGGGGGF8EFCEGGGGFGGGFGGFDGC7DF<6AFDE48;;D0AEFF>>AFFEGDAFFFFFBBACF>F??FGF>>:?B20438(38?F6B:1?1:?0:>F)0).(3))(**)).*()((
@M03152:184:000000000-AWYW1:1:2107:16649:8961 2:N:0:GCGATCTAATACCTGT
CCCAACTATCCCTATTAATCATTACGTCGATCTTAGAAACCAACAAAATAAGATCAAACGTCCTATTTCATTATTCCATGCTAATGTATTCAAGCCAAAGCCTGCTTTAAACACTCTAATTTTTTCAAAGTAACAGTCCTGATTCCCCACGACATCAAATTAATGACATCATGCTTCGTCAGAAGGGAGAAACCAATTGTACCAGTGCGTACCGTTGGCACGACCAATAAATTGATCCCGAAATTCAACTACGAGCTTAGATCGGAAGAGCGTCGTGTAGGGAAAGAACAGGTAGGTGTAA
+
CCCCCGGGEGGGGGGGGGGGGGGGGGGGGGGGGGGGGGGGGGGGGGGGGGGGGFGGGFGG<FGGGGGGGGFGGGGFFGGGGGGGGGGGGGGGGGGGGGGGGGGGGDFFGGGGGGGGGGGGGGGGGGGCFFGGGGGGGCFGGGGGGGGGGEEGGGGGGGGGFFGGGFGGGGGGGGGGGGGEFGGGGDDCEGGGGGGFFFGFGGDFGGFFDGGDFD??DF?A>BD=A>@F3869=A>+=FADD=D9FFEFCC4)8<>(:3;;CC?;;@@@@1=@,,,,6.465@1.4:B:BB:576*7*,*-)
@M03152:184:000000000-AWYW1:1:2107:13726:8962 2:N:0:GCGATCTAATACCTGT
CCCAACTATCCCTATTAATCATTACTTCGGTCCTAGAAACCAACAAAATAGAACCAAAGTCCTATTCTATTATTCCATGCTAATGTATTCAAGCGTGAGCCTGCTTTAAACACTCTAATTTTTTCAAAGTAAAAGTCCTGGATCCCCAGCGCACTCAGTTAAGAGCACACTGGCTCCCCAGAAGGAAAGATCCGACCAGCGCAGTGCTTACCTTTCAGCAAGACCACCCAGCCAGATCCGAAATTCAACTACGAGCTTAGATCGGAAGAGCGTAGTGTAGGGAAAGAACAGGTATATGGAG
+
CCCCCGGGGGGGGGGGGGGGGGGGGGGGGGGGGGGGGGGGGGGGGGGFGGGGGGGGGGGGFGGGGGGGDFGGGGGGGGGGGGGGGGGGGGGGGGGGGGCFGFFDBFFEAFGGGGGGGGGGGGGGGGEGAEFGGGGGGGGGGFFEDFGGEFEGGGGGGGGGGFGFC8DGGGGFCGDGGGGGGG8EGGEFGFGGGGGCECE*;?7BEGFGGGGGFGFAF6CFAFDFCFFB4@9>AFFDF6FBFFBF=8C:?F4)5>A>AF<EC3<@FFFF8D@B>1.630-9<BBF?3?F?0:464*/*)*.(
@M03152:184:000000000-AWYW1:1:2107:14134:9003 2:N:0:GCGATCTAATACCTGT
CCCAACTATCCCTATTAATCATTACGTCGATCCTAGAAACCAACAAAATAGGGTCAAACGTCCTATTTCATTATTCCATGCTAATGTATTCAAGCGCGAGCCTGCTTTAAACACTCTAATTTTTTCAAAGTAACAGTCCTGATTCCCCGCCACACCAACTTAATGACATGACGGTTCTTCAGAAGGGAGAAACCAGTGACACCAGTGCATACCGAAGGCACGACCAGCGTACTGATCTCGAAATTCAACTACGAGCTTAGATCGGAAGAGCGTCGTGTAGGGAAAGAAAGGGTACGGGTAG
+
CCCCCGGFGGGGGGGGGGGGGGGGGGGGCGGGGGGG<FGGGGGGGGGGGGGFFGGGGFGGGDGGGGGGGGGGGFGGFE9@CFGGGDGGGGGGGGGGGGGGGDGGFEFGFGGGGGGGGAFFGGGGG@FGGGGGGGGGGGGGGGGGGA@FEGGGGGGGDFC?FFGGFGGGD=FDGC1@CGCDFG8,@>ED>ECGDGECGFFCCCCFC85CFDG5AGDDFBFF4AA2>>2;6B=D5F5+BF+/068(:+6AC+/3498;34>877)/(46>(((,-3,,-04=AFFFF<<?1((0)5)7)()-(
@M03152:184:000000000-AWYW1:1:2107:10474:9050 2:N:0:GCGATCTAATACCTGT
CCCAACTATCCCTATTAATCATTACGGCGACTCTAGAAACCAACAAAATAGAACCGCGCGTCCTATTTTATTATTCCATGCTAATGTATTCGGGCATAGGCCTGCTTTGAACACTCTAATTTTCTCAAGGTAAAGGTCCTGGTTCCCCGACGCACACCAACGACGGGCACGCCGGCTCACCAAGAGGTAAGGCCCGCCCAGACAGTACGTGCCGTTAGGCAGACCGCCCGGCCAGGCCCCAAATTCAACTCCGAGCTCAGATCGGAAGACGGTCGGGTAGGGAAAGAAAAGTTAAGGGTAA
+
CCCCCGGGGGGGGGGGGGGGGGGGF8C7ECEGEGGGFGFGFFDGGGFGAFFAGGFEEDGGGGDGFGAFGGGGGGGEFGGGGGGGGGGGGFAG8CFEGGEGG8EDFF<FFGCGGGDFGF<BFDFFGGFFGGGGGGGGGGGGFFF=EFGGDECEGEG6FG=FCGG+::6CCECEGCEE5CGGFGFGDFFCG,5?8CC7CCC3=51AFDFGGD**:5C:BEFFFFF:631737;EF3?C<7:(58)4=FA4::*.47)77).37)4(4((,8((-3-4(3.,5<),7((..(.4*/6*/*(0((
@M03152:184:000000000-AWYW1:1:2107:19701:9059 2:N:0:GCGATCTAATACCTGT
CCCAACTATCCCTATTAATCATTACGTCGATCCTAGAAACCAACAAAATAGAATCAAACGTCCTATTTCATTATTCCATGCTAATGTATTCAAGCGTGAGCCTGCTTTAAACACTCTAATTTTTTCAAAGTAACAGTCCTGATTCCCCACAACACCAAATAAATGACATCATGGTTCGTCAGAAGGGAGAAACCAACAATGCCAGTACGTACCGAGGCACGACCGACATGATGGTCCCGAAATTCAACTACGAGCTTAGATCGGAAGAGCGTCGTGTAGGGAAAGAACAGGAATGTGAAGA
+
CCCCCGGGGGGGGGGGGGGGGGGGGGGGGGGGGGGGGGGGGGGGGFGGGGGGGGGGGGGGGGGGGGGGGGGGGGGGGGGGGGGGGGGGGGFGGGGGGGGGGGGGGGGGGFGGFGGGGGGGGGGGGGGGGCGGGGFGGGGGGGGGGGFFFGGDECGGG?FFGGGGGCGGGGGGGGGGGGEGGCAECCEGGGCGFFFGGGFFG??FCFFGDF?7:EG5AEDFEFFFFF>ADF56BFEGGFFFFBFFFFFFECF;?<B@8CEFFC?02<1??FB9?>1::4:F0::>BB:<01()73?/;)25-
@M03152:184:000000000-AWYW1:1:2107:27326:9160 2:N:0:GCGATCTAATACCTGT
CCCAACTATCCCTATTAATCATTACATCGATCCTAGAAACCAACAAAATAGAATCGGATGTCCTATTTCATTATTCCATGCTAATGTATTCAAGCGTTAGCCTGCTTTAAACACTCTAATTTTTTCAAGGTAACAGTCCTAATTTCCCACAACAACAAATAAATGACATCATGGTTCCTTAGAAGGTGAGAACCAATGAAATCAGTACATACCGAGTGCATGACCAACCCATTGATCCCGAAATTCAACTACGAGCTTAGATCGGAAGCGCGTCGTGGAGGAAAAGAAAAGGAAGGTGTAA
+
CCCCCGFGGGGGGGGGGGGGGGGGGGFGC?FGGGGGGGGGGGGGGFGGFGGGGDGGEGCFGGGGGGGGGGGFGGGGGGGGGFFFFFFGGGGGGGGDGCGGGGGGG?FFGGGFGGGGGDGGGFGGDGGFG,CF?AFCEFCEFFFGGGGGGGGGGGGGGGG9EF8D,49AFC9FCDE8DDFGGDFD;8B,@=DFDGGGGGGFCF+39DB?CCDFF>D>*5<@FFB=@ACFD:@FABEFB<A)?=@CFCEFCGFEFG4=544>E54((5>9((-,,3(,(),.3)/2/(6((14))4))0(2.)
@M03152:184:000000000-AWYW1:1:2107:15113:9169 2:N:0:GCGATCTAATACCTGT
CCCAACTATCCCTATTAATCATTACGTCAATCCTAGAAACCAACAAAATAAGATCAACGTCCTATTTCATTATCCCATGCTAATGTATTCAAGCGTGAGCCTGCTTTAAACACTCTAATTTTTTCAAAGTAACAGTCCTGATTTCCCGCCACACCAAGTGAATGGCATGACGGTTCGTCAGAAGGGAGGAACCAGTGACACCAGTGCATACCGAAGGTACGACCAGCGTACTGATCCCGAAATTCAACTACGAGCTTAGATCGGAAGAGCGTCGTGAGGGGAAAGAACAAGAATAGGTGGA
+
CCCCCGGGGGGGGGGGGGGGGGGGGGGG;FGGGGGGGGGGGGGGGGGGGGGFDGFFFGGGGDGGGGGGCFGGGGGGGGG?GFFGGGGGFFGFGGGGGDGGGGGGGFGGGE<AEFGFGGGGGGGG8EDFGGGGFGDFGF99EFFFFEFGGCCEGGGCFGDGCGGGGFFGGGGG>EGCEEEG6B8BFEFGGGGGG,,7@DC?F?FFFDA9CEFC>>DBBAB8*?:==?2A4995CA*8+?62;=FCBB5;5FF0(5>B))))1)/6?(((((6-(((,()4:(500((4,4(()).*/*.0((
@M03152:184:000000000-AWYW1:1:2107:3582:9178 2:N:0:GCGATCTAATACCTGT
CCCAACTATCCCTATTAATCATTACGTCGATCCTAGACACCAACCAAATAGGGTCAAACGTCCTATTTCATTATTCCATGCTAATGTATTCAAGCGCGAGCCTGCTTTAAACACTCTAATTTTTTCAAAGTAACAGTCCTGATTCCCCGCCACACCAACTGAATGGCATGATGGTTCTTCTGAAGGTAGGAACCAGTGACACCAGTGCATACCGAAGGCACGACCCGCGTACTTATCCCGAACTTCAACTACGAGCGTCGATCGGAAGAGCGTCGTGTAGTGAAAGATCAAGTTATTGTGT
+
<C@CCGF,CE8FFFFG<EFEFFFCFCCF++BF,ECAE,FFC,,B,BD<FFFG8CF<FFG7CDFGAEFFGFGD<C<DFFG<CFFGECFFGCF9,CFEEE+@CEGACFGGG9,5,,9BFF,<FFGGGG,E,9BFEFEEFFBEG99E;9@,+@C7CFGGCCCEF,6,:,D1@C,3@,EAGFGF,,:,@>6,6D8EF66472,37?D5@CACC;FG*1<5**9*/9->2/-)/:5?F+)+1;;831),+:?+;FA;;*:3),(-((.,((441((,4(-(48:?)0)/.6().))1*)***)0)(
@M03152:184:000000000-AWYW1:1:2107:4480:9197 2:N:0:GCGATCTAATACCTGT
CCCAACTATCCCTATTAATCATTACGTCAATCCTAGAAACCAACAAAATAAGATCAACGTCCTATTTCATTATTCCATGCTAATGTATTCAAGCGTGAGCCTGCTTTAAACACTCTAATTTTTTCAAAGTAACAGTCCTGATTTCCCGCCACACCAAGTGAATGGCATGACGGTTCGTCAGAAGGGAGGGACCAGTGACACCAGTGCATACCGAAGGCACGACCAGCGTACTGATCCCGAAATTCAACTACGAGCTTAGATCGGAAGAGCGTCGGGTAGGGAAAGAACAGGTATGTGTAGA
+
CCCCCGGGGGGGGGGGGGGGGGGGGGFGGGGGFFGGGGGGFGGGGGGGGGGGGGGGGGGGGGGGGGGGGGGGGGFGGGFGGGGGGGGGGGGGGGGGGGGGGGCGGGGGCGGGGGGGGFGGGGEEFGGGFFFGGGGGGGGGGGGFGFGDGGGGGGFFFGGGGCFFGFGFFDGGDECECB8@@FFGGEGCEGGF+>D=E?,=C6??FG7CG7+:5*;??FAA5*:4594*8?@:BFE7D)?251F4=7CFEC;22D3>4CE)/<?02;>@@B64:1((4B?3???)(3:117118)6726C)-
@M03152:184:000000000-AWYW1:1:2107:15886:9205 2:N:0:GCGATCTAATACCTGT
CCCAACTATCCCTATTAATCATTACATCAGCCTTAGAAACCAACAAAATAAGACCCACGTCATATTCTATTATCCCATGCTGTAATATTCAATGGCAAGTTACGCCTGCTTTGAACACTCTAATTTTTTCAAAGTAAATGATCCGGAGCGAGTTTAACCCCACTACCGGAAGATAGGAAGCATCAGCCGAGCCACGCCACAAGGACGAGCTTTGACCGAAAGCGTTCCGAAATTCAACTACGAGCTTAGATCGGAAGAGCGTCGTGTAGGGAAAGAAAAGGTAAGTGTAGATGTCGATGGG
+
CCCCCGGGGGGGGGGGGGGGGGGGGGGGGGGGGGGGGGGGGGGGGGGGGGGGGGGGGGGGGGGGGGGGFGGGGGGGGGGGGGGGGGGGGGGGGGGGGGGGGGGGGGGGGGGGGGGGGGGGGGFGGGGGGGGGGGGGGGGGGGGGGDEGGGGGEGGGGGGGGGGGGGGGDCGGGGGFGGGGGGGGGGGGGGGGGGGDEFGAG77AFGFGCDDGFDGF6BFBEFFB@A?F?BD:FFFGG=FFFFEFFFFFFGA?=D5?D<B70(49(-.1><<:<:?F:.1700)*564).-)**.*7*(*,(
@M03152:184:000000000-AWYW1:1:2107:25252:9258 2:N:0:GCGATCTAATACCTGT
CCCAACTATCCCTATTAATCATTACGTCGATCCTAGAAACCAACAAAATAGAATCAAACGTCCTATTCCGTTATTCCATGCTAATGTATTCAAGCGTGAGCCTGCTTTAAACACTCTAATTTTTTCAAAGTAACAGTCCTGATTCCCTAAAACACCAAATTAATGGCATTATAGTTCGTCAGAAAGGAGAAACCGATTATACCAGTACGTACAATAGCACGACCAGTAAGCCGATCTCGAAATTCAACTACGAGCTTAGATCGGAAGAGCGTCGTGTAGGGAAAGAACAGGTAAGTGTAGA
+
CCCCCGGGGGGGGGGGGGGGGGGGGGGGCFGGGGGGGGGGGGGGGGGGGFGGGGGGGGGDFDFGGGGGGFFGGGGFGGGGGGGGGGGGGGGGGDGDGGGGGFGGGFGGGGGGGGGGGGGGGGFGEGGGFFGGGGGGGGGGGGGGGGGGGGGGGGGGDFGGGGGGGGGGGGGGGFFFGGGGGGGGGDFGGGFGGGGGGDEFGGCFCDFGDGFFEFGFFAAFBFFFFFFC7A6A>B5@FFFEF@F?FFEFEFFFFCD64><C3C?FFDF@;@06;9:1,5<FBFBFF?::01(/1)1/2)0))
@M03152:184:000000000-AWYW1:1:2107:26635:9289 2:N:0:GCGATCTAATACCTGT
CCCAACTATCCCTATTAATCATTACGTCAATCCTAGAAACCAACAAAATAGGATCGAACGTCCTATCTCATTATTCCATGCTAATGTATTCAAGCGTTAGCCTGCTTTAAACACTCTAATTTTTTCAAAGTAACAGTCCAGATTCCTCGCAACACCAAATTAATGGCATTACGGCTCATCAGGAAGGAGGAATCAGTGAGACCAGTACATACCAGAGGCATGACCAACCTACTAAACCCGAAATTCAACTACGAGCTTAGATCGGAAGAGCGTCGTGGAGGGAAAGAAAAGGGAGGAGTAG
+
CCCCCGFGGGGGGGGGGGGGGGGGGGGGGGGGGGGGGGGGGGGGGGGGGGGGGGGGGGGGFGGGGGGGGGGGGGGGGGGGGGGGGGGGGGFGFGCGEGGGGGGGGFGGGGGGGFGGGGGGGGGGGGGFGFGDGFGGGGGFGGGGGGGGGGGGGGGGGGGGFGGGGGGGGFGGFGGEGCDGGGGGGGGFGGEGCFFFFGGFGG8;CCFCFFGFAG6FFA>>6*:C59@*5A59A@A39*:5B>FFF8@F?FF369)8)4>/95.63;<>@@1;4;>(,)-)4)204((((.()),).*(*,)
@M03152:184:000000000-AWYW1:1:2107:4397:9304 2:N:0:GCGATCTAATACCTGT
CCCAACTATCCCTATTAATCATTACGGTGGTCCTAGAAACCAACAAAATAGAACCACAACGTCCTATTCCATTATTCCATGCTAATATATTCAAGCAAGAAGCCTGCTTTGAGCACTCTAATTTTTTCAAAGTAAAAGTCCTGGATCCCCGACACACCCAGTGAAGGGAATGCCGGCTCTCCAGAAGGAAAGGCCCAGCCAAAGCAGTACTCACCATAAGGCAGACAACCCAGCCAGGCCCGAAATTCAACTACCAGATAAGATCGGAAGAGATTCGGGTGGGGAAAGCAAAGGAATGATT
+
CC@CCGGGDGGFGFFGGGGGGGGGGGGGGGCFGGGGGGFFFEFGGGGGGGGFFGFFFGGGF@@@FFGDEFCFGGGGCFEFGGGCGGGFECFECFFGGG8FFGGGGG8FGGFA=,CDFGGEDCFGGGG8@EF;EF,?CFEFA9EFEEEAEECCE7B8FGE8ED@FGFGEGG8DFG+@@C+=,@@C88DGGGGGF,@>EFGFFC?5EFF:7+5=BFFFFFAA562):A4A9*7>AF948F)805)5););C7+)(*))06))9446)(/60((,,))-3)4.,)4),3(((4()),).*)*))
@M03152:184:000000000-AWYW1:1:2107:8220:9392 2:N:0:GCGATCTAATACCTGT
CCCAACTATCCCTATTAATCATTACGTCGATCCTAGAAACCAACAAAATAGAATCAAACGTCCTATTTCGTTATTCCATGCTAATGTATTCAAGCGTGAGCCTGCTTTAAACACTCTAATTTTTTCAAAGTAACAGTCCTGATTCCCCAAGACACCAAATTAATGACATCATGGTTCGTCAGAAGGTAGGAATCAATAATACCAGTACGTACAATAGCACGACCAATAAATTGATCCCGAAATTCAACTACGAGCTTAGATCGGACGAGAGTCGTGTAGGGAAAGAACAGGAATGTGTAGA
+
CCCCCGGGGGGGGGGGGGGGGGGGGGGGGGGGGGGGGGGGGGGGGGGGGGGGGGGGGGGGFGGEFGFGDFGGGGGGFGGGGGGGGGGGGGGGGFGGGGGGGGGGGGGGGGGGGGGGGGGGGGGGGGGCGGGGDFFGFGGGF9EFGGGGGGGGGGGGGGGGGGGGG8FGGGGGG9@EGGGGFG8FGDDFGGGGGGGGAFGFD?6:8DFGDFGGFGFFFBFF?DFFBF@>69AAFFEGG*5994;CFFFFFGF=27?2AE3@EF22;0(,,(6;E>416).8(),827?((((.0))1*.2))
@M03152:184:000000000-AWYW1:1:2107:26673:9403 2:N:0:GCGATCTAATACCTGT
CCCAACTATCCCTATTAATCATGTTCCTTGGCACCCGAAATTCAACTACGAGCTTAGATCGGAAGAGCGTCGTGTAGGGAAAGAACAGGTATGTGTAGATCTTGGTGGTCGCAGGATCATTAAAAAAAAAAAAAACATAAGACAATCAAATAAGCCCACTTTCTCATCCTAGCATCCTACACACCACATCACACCATATTACACAGTCGTCTTACTCCACGTCTCACAGATGCACACACCCAATCAATAAGATCCACACAGCAGTAAACGTGTCGCTGACGTCAGCCAACTCAACACTGAC
+
CCCCCGGGGGGGGFFGGGGGGFGFF<EFDGGGGF8FEFGGFGFGGFFGFEGC:FFGFGCGGGECFGF?CFGFFFGGGGGCFFGGF<FEEFGAC,C,,C6<@?,<F?FCFD7C+,++,,A,C,5AE,@CF=+>8@F+,,,,8,,,8,,,838,>,,,+,+,5,,,,7,,5,7,,,,,,,,5<,,*11*,,,,,,2**,*1=,12*,2*2**29)++1;)).))/(/+)2)))+/*/27))2)(),)0,*)**))0/))((((((()))-)((((,((-)-.,),0(,(((((/*()/*)*.(
@M03152:184:000000000-AWYW1:1:2107:10388:9515 2:N:0:GCGATCTAATACCTGT
CCCAACTATCCCTATTAATCATTACTTCGGTCCTAGAAACCAACAAAATAGAACCAAAGTCCTATTCTATTATTCCATGCTAATGTATTCAAGCGTAAGCCTGCTTTAAACACTCTAATTTTTTCAAAGTAAAAGTCATGGATCCCCTGCGCACTCAATTAAGCGCACGCAGGTTCCCCAGAAGGAAAGGCCCGACCAGGGCAGTGCTTACCTTTCGGCAAGACCACCCAGCCAGCCCCGAAATTCAACTACAAGCTTAGATCGGAAGAGCGTCGCGTAGGGAAAGAACAGGAAGTCGGAG
+
CCCCCGGGFDCFFGGGGGFGFGGGGFF9FGGGGGFG?FGFFFGGGGGGGGGGFEFDCGEGEG@FGGGGGGGGGGCFGGGFFGGGGGGGGGGGGGGEEGFFGDFG?EFFGEAFGGGGGFFFFGFCFFEFFGGFGFGGG,EECEEGFFFFGGGGCG74AFGGFFF8CEDE66E+@=FF8DFD=DFF?GGDGCDG8:EG+7CBECCD:5@@++;9CGGFDDFFDF@D()()0?@FFFF*18>>BBE0:CCFFGF3)2=;49)7>3<?:(4(4((-(4((4)-5(0()3??F::2))())2()((
@M03152:184:000000000-AWYW1:1:2107:5793:9655 2:N:0:GCGATCTAATACCTGT
CCCAACTATCCCTATTAATCATTACATCGATCCTAGAAACCAACAAAATAGAATGCGATGTCCTATTTCATTATTCCATGCTAATGTATTCAAGCGTGAGCCTGCTTTAAACACTCTAATTTTTTCAAGGTAACAGTCCTAATTCCCCAAAACATCAAATGAATGACATTATGGTTCATTAGAAGGTGAGAACCAATAAAGCCAGTTCATACCAAGGGCACGACCAACTCATTGAACCCGAAATTCAACTACGAGATTAGATCGGAAGAGCGTCGTGTAGGGAAAGAACAGGTAGGGGGAG
+
CCCCCGGGFGGGGGGGGGFFGGGGGGFGGGGGGGGGGGGGGGFGGGGGGGGGGGGGGGGG@FCGGGFGFGGGFGGGGGGAFFGGGGGGGGGGGFGFGGGGFGGGGFFFFGF,?FFGGGEGGFFGGGGFGGFFDEFGGGFGGGGFGGGGFEFEF@CDGGFFGFE;DFFDFAGGGGCFGGGFFCGGG?F?FGFDCGF?8DGFG8=DEFDFGFF7DGGF?>55?BD)89=EC*>F6;5+;*0:DAA49BE9EC*44**()1>=<*1(-5>((-:;3,1(303:EE(A?((//(6)*1*.*(),(
@M03152:184:000000000-AWYW1:1:2107:17037:9726 2:N:0:GCGATCTAATACCTGT
CCCAACTATCCCTATTAATCATTACGTCAATCCTAGAAACCAACAAAATAGGATCGAACGTCCTATTTCGTTATTCCATGCTAATGTATTCAAGCGTTAGCTTGCTTTAAACACTCTAATTTTTTCAAAGTAACAGTCCAAATTCCCCGCAACACCAAATTAATGGCATTACGGTTCATCAGGAAGGAGGAATCAGTGAGACCAGTACATACCAGAGGCATGACCAACCTACTAACCCCGAAATTCAACTACGAGCTTAGATCGGAAGAGCGTCGTGTAGGGAAAGAACAGGTATGTGTAG
+
CCCCCGGGGGGGGGGGGGGGGGGGGGGGEEFGGGGGGGGGGGGGGGGGGGGGGGGGGGGGFGDGGGGGGGGGGGGGGGFGGGGGGGGGGGGGGGGGGGGGGGGGGGGGGGFGGGGGGGGGFGGGGGGGGGGGGGGGGGGGGGGGGGGGGGGCFGGGGGGGGGFGG=FGGGGFGGGGGGGCFGGGGGGGGEEGGGGDFDGFFG6AFFFFGGGGFGGFF>?AFFFF@FBFFFFFFFFGGF*7?BE2+=EFFFAB2:/1>();C<C;/;04@@DB0((,40(97.2>8:11((.)/-*)*.2-)
@M03152:184:000000000-AWYW1:1:2107:23863:9762 2:N:0:GCGATCTAATACCTGT
CCCAACTATCCCTATTAATCATTACGGCGACTCTAGAAACCAACAAAATAGAACCGCGCGTCCTATTTTATTATTCCATGCTAATGTATTCGGGCATAGGCCTGCTTTGAACACTCTAATTTTCTCAAGGTAAAGGTCCTGGTTCCCCGACGCACACCAACGAAGGGCACGCCGGCTCACCAAGAGGTAAGGCCCGCCCAGACAGTACGTGCCGGTAGGCAGACCGCCCGGCCAGGCCCGAAATTCAACTACGAGCTTAGATCGGAAGAGCGTCGTGGAGGGAAAGAACATGGAGGTGTTG
+
CCCCCGGGGGGGGGGGGGGGGGGGGGGGGGGGGGGGGGGGGGFGGGGGGGGGGGGGGG>FFGGGGGGGGGGGGGGGGGGFGGGGGGGGGGGGGGGGGGGGGGGGGGGGGGGGGGGGGGGGGGGGGGGGF?FGGGGGGGGGGGFGGGGGGGGGGGGGGGGGGGGE>CGGGGGGFGCEGGGGGGEFFGGGFFGGGGGGGGEB=<FFF>FF87CC>E)=>8AFFEFFFFFFFF>>).47*<BBB>F:?@A=<7<?:C>>B><?B)5:86-(31<>6?F02.(.4B2:?0(4(,)0))0.*42((
@M03152:184:000000000-AWYW1:1:2107:17076:9823 2:N:0:GCGATCTAATACCTGT
CCCAACTATCCCTATTAATCATTACGGCGACTCTAGAAACCAACAAAATAGAACCGCGCGTCCTATTTTATTATTCCATGCTAATGTATTCGGGCATAGGCCTGCTTTGAACACTCTAATTTTCTCAAGGTAAAGGTCCTGGTTCCCCGACGCACACCAACGAAGGGCACGCCGGCTCACCAAGAGGTAAGGCCCGCCCAGACAGTACGTGCCGTTAGGCAGACCGCCCGGCCAGGCCCGAAATTCAACTACGAGCTTAGAGCGGAAGAGCGTCGTGTAGGGAAAGAAAAGGGCGGGGGAG
+
CCCCCGGGGGGGGGGGGGGGGGGGGGGGGGGGGGGGGGGGGGGGGGGGGGGGGGGGGGGGGGGGGGGGGGGGGGGGGGGGGGGGGGGGGGGGGGGGGGGGGGGGGGGGGGGGGGGGGGGGGGGGGGGGGGGGGGGGGGGGGGGGGGGGGGGGGGGGGGGGGGGGGGGGGGGGGGGGGGGGGGGGGGGGDDGGGGDGCGG>6DGFFGFDGFGFFEC3)>F;AFFFFDB@>@>EBE?CD3D>F(<24=<FFFFFFG@93()3))421969?F:0(,-(4..@AB158<<(.1.))()))()-(
@M03152:184:000000000-AWYW1:1:2107:21487:9882 2:N:0:GCGATCTAATACCTGT
CCCAACTATCCCTATTAATCATTACGTCGATCCTAGAAACCAACAAAATAGAATCAAACGTCCTATTTCGTTATTCCATGCTAATGTATTCAAGCGTGAGCCTGCTTTAAACACTCTAATTTTTTCAAAGTAACAGTCCTGATTCCCCAAGACACCAAATTAATGACATCATGGTTCGTCAGAAGGTAGGAATCAATAATACCAGTACGTACAATAGCACGACCAATAAATTGGTCACGAAATTCAACTACGAGCTTAGATCGGAAGAGAGTCGTGTAGGGAAAGAACAGGAATGGGTAGA
+
CCCCCGGGGGGGGGGGGGGGGGGGGGGGGGGGGGGGGGGGGGGGGGGGGGGGGGGGGGGGGGGGGGGGGGFGGGGGGGGGGGGGGGGGGGGGGGGGGGGGGGGGGGGGGGGGGGGGGGGGGGGGGGGFGGGGGGGFCFFGGGGGGGGGGGGGFGGGGDFGFGGGGFGFFGGGGGGGGGGGFCEGFFGGGFGGCGGFEGGFG=DF8=FDGGG6>A+<CFFADFFFFF:AFB<=8A7++;@ADDFEFFFFEGF=(*?>;E=C*8B2?DBD@(/)791;4ACFFFDA136,3(/)0)0)*.0(.
@M03152:184:000000000-AWYW1:1:2107:7513:9960 2:N:0:GCGATCTAATACCTGT
CCCAACTATCCCTATTAATCATTACATCGATCCTAGAAACCAACAAAATAGAATGCGATGTCCTATTTCATTATTCCATGCTAATGTATTCAAGCGTGAGCCTGCTTTAAACACTCTAATTTTTTCAAGGTAACAGTCCTAATTCCCCAAAACATCAAATGAATGACATTATGGTTCATTAGAAGGTGAGAACCAATAAAGCCAGTTCATACCAAGGGCACGACCAACTCATTGATCCCGAAATTAAACTACGAGATTAGATCGGAAGAGCGTCGTGTAGGGAAAGAACAAGAATGTGTAG
+
CCCCCGGGEGGGGGGGGGGGGGGGGGGGCFFGGGGGGGGGGGGGGGGGGGGGGGGGGGGGDFGGGGGGGGGGFGGGGGGGGGGGGGGGGGGGGGGGGGG@FFGGGGGFEGGGFCFCGGGGGGGFE@DFG8FDFFGAEFCFGGGFGFGGGGGGGGFGGGGGGGGGG9DFGGGGGGGFFGGFDBEECEEFDDDFGGGCEFGFGG6FD8??F@FC5DFFF*:DB*858?CD<FEFA9E9>86=B5*5+*:AB9F3>C:)*0***8@=92>BD(7221:(/)/@)5=A(/(:3((.)62@7)*.)
@M03152:184:000000000-AWYW1:1:2107:13038:9995 2:N:0:GCGATCTAATACCTGT
CCCAACTATCCCTATTAATCATTACGTCGATCCTAGAAACCAACAAAATAGGGTCAAACGTCCTATTTCATTATTCCATGCTAATGTATTCAAGCGCGAGCCTGCTTTAAACACTCTAATTTTTTCAAAGTAACAGTCCTGATTCCCCGCCACACCAACTGAATGGCATGACGGTTCTTCAGAAGGTAGGAACCAGTGACACCAGTGCATACCGAAGGCACGACCAGCGTACTGATCCCGAAATTCAACTACGAGCTTAGATCGGAAGAGCGTCGTGGAGGGAAAGAACAGGTAGGTGAAA
+
CCCCCGGGGGGGGGGGGGGGGGGGGGGGGGGGGGGGGGGGGGGGGGGGGGGGGGGGGGGGFGGGGGGGGGGGGGGGGGGGGGGGGGGGGGGGGGGGGGGGGGGGGGGGGGGGGGGGGGFGGGGGGGGGGGGGGGGGGFGGGGGGG9FFGGEGGGGGGGGGFFFGGGGGGGGGGGGEEGFGFGGFGFFGFDGGGFGGGGGFGF9:4:?8EGGGFDGB>BAFFFABBFFABEFAF6@8+=;;BF>?A:<:?76)/*)(06))9)92?B:9((39((49?)4::<:F1,(8:<20/-*8*)*))
@M03152:184:000000000-AWYW1:1:2107:19243:10052 2:N:0:GCGATCTAATACCTGT
CCCAACTATCCCTATTAATCATTACGGCGGCTCTAGAAACCAACAAAATAGAACCGCACGTCCTATTTTATTATGCCATGCTAATGTATTCGGGCAAAGGCCTGCTTTGAACACTCTAATTTTCTCAAGGTAAAGGTCCTGGTTCCCCGACACACCCAGTGAAGGGCATGCCGGCTCACCAAGGGGTAAGGCCCGGCCAGACAGTACACACCGTTAGGCGGACCGCCCGGTCAGGGCCGAAATTCAACTAAGAGCTTAGATCGGAAGGACGTCGTGTAGGGAAAGAAAAGGGAGGGGTAAA
+
CCCCCGGGGGGGGGGGGGGGGGGGGGGGGGGGGGGGGGGGGGGGGGGGGGGGGGGGGGDGFFGGGFGGGGGGGGGGGGGGGGGGGGGGCFGGGGGGGGGGGGGGGFGGGCGGGGFGGGGGGGGGGGGGGGFFGFGFFGFFFGFGGGGG7CGGGGGGGGGFGFADFGGGGGGGE66>CFG>CGEGGGGGGGGG>EGG5CGFFGGFFCFGCFGGFG35AFFBB::;1)3@6B(055:/9B5(73.48@B4<<7))9;9)5,)66::130((,-(-338().=:735(2:(1(,)03))9(*()
@M03152:184:000000000-AWYW1:1:2107:24901:10228 2:N:0:GCGATCTAATACCTGT
CCCAACTATCCCTATTAATCATTACATCGATCCTAGAAACCAACAAAATAGAATGCGATGTCCTATTTCATTATTCCATGCTAATGTATTCAAGCGTGAGCCTGCTTTAAACACTCTAATTTTTTCAAGGTAACAGTCCTAATTCCCCAAAACATCAAATGAATGACATTATGGTTCATTAGAAGGTGAGAACCAATAAAGCCAGTTCATACCAAGGGCACAACCAACTCATTGACCCCGAAATTCAACTACGAGCTTAGATCGGCAGAGCGTCGTGTAGGGAAAGAACAGGTATGTGTAT
+
CCCCCGGGGGGGGGGGGGGGGGGGGGGGGGGGGGGGGGGGGGGGGGGGGGGGFGGGGGGGFGGGGGGGFGGGGGGGGFGGGGGGGGGGGGGGGGGGGGGGGGGGFGGGGGGGGCFGGGDGGGGFGFGFCDGGGGGCGGGGGGGGFFFFCCFGGGGGFAAGFFCFCAEGGGGFAFFFGDCGG9DDA8DAFFGGGGF?EGGFDFFDGF9CCGFD5?FFF*5DDBDA=EFE5AEAC+;B9995B5BD>FFFFGF3<>?@>EFEFE4=((/55(306393623AE)/;76=8(/3)269:040))
@M03152:184:000000000-AWYW1:1:2107:12840:10301 2:N:0:GCGATCTAATACCTGT
CCCAACTATCCCTATTAATCATTACGGCGACTCTAGAAACCAACAAAATAGAACCGCGCGTCCTATTTTATTATTCCATGCTAATGTATTCGGGCATAGGCCTGCTTTGAACACTCTAATTTTCTCAAGGTAAAGGTCCTGGTTCCCCGACGCACACCAACGAAGGGCACGCCGGCTCACCAAGAGGTAAGGCCCGCCCAGACAGTACGTGCCGTTAGGCAGACCGCCCGGCCAGGCCCGAAATTCAACTACGAGCTTAGATCGGAAAGGCGTCGTGTGGGGAAAGAAACGGAGTGGTTAG
+
CCCCCGGGGGGGGGGGGGGGGGGGGGGGGGGGGGGGGGGGGGGGGGGGGGGGGGGGGGGGGGGGGGGGGGGGGGGGGGGGGGGGGGGGGGGGFGGGGGGGGGGGGGGFAFGGGGGGGGGGGGGGGGGGGGGGGGEFGFGGGGGGGGGGGGGDGDGGGGGGGGGGGGDGGGGGGGGGEGGGGGGGGGGGFFGCFGGGGGGFGDFFGG=7DFGDFEDDA5AFFDDD?>>FF>9>E)-937>1>B:36FA62?))4C>9),.46)<B::(((.(44(((-0(.:B05312(.((.)(.)1)*.(
@M03152:184:000000000-AWYW1:1:2107:21619:10487 2:N:0:GCGATCTAATACCTGT
CCCAACTATCCCTATTAATCATTACGTCAATCCTAGAAACCAACAAAATAAGATCAACGTCCTATTTCATTATTCCATGCTAATGTATTCAAGCGTGAGCCTGCTTTAAACACTCTAATTTTTTCAAAGTAACAGTCCTGATTCCCCGCCACACCAAGTGAATGGCATGACGGTTCGTCAGAAGGGAGGAATCAGTGACACCAGTACGTACCGAAGGCACGACCGGCGTACTGATCCCGAAATTCAACTACGAGCTTAGATCGGAAGAGCGTCGTGTAGGGAAAGAACAGGTATGAGATGA
+
CCCCCGGGGGGGGGGGGFGGGGGGGGGGDGGGGGFGFEGGGGGGGGGGGGGGGGGGGGGGGGGGGGGGGGGGGGGGGGGFGGGGGFGDGGGGGGGGECEGDGGGGGGGCEEFFGFGFFCBGGGDFCGAFGFGGCGGGFFGGGGGGGFGGGCGGGGGFFDFGFEGFCDDFFGGGEEGGCEEEFGG8CFGGGGGFFGGGGGF?FGAAFFGGGGD>CD5>FFFBBA54A2?@DB:@ACF>F>@EBFECF?F5*;08<394684A<:(41(,4:6(-,,147<9:)48(0((43(*/.)*2)24)
@M03152:184:000000000-AWYW1:1:2107:26417:10524 2:N:0:GCGATCTAATACCTGT
CCCAACTATCCCTATTAATCATTACGTCAATCTTAGAAACCAACAAAATAAGACCGAACGTCCTATTTCATTATTCCATGCTAATGTATTCAAGCGTTAGCCTGCTTTAAACACTCTAATTTTTTCAAAGTAACAGTCCAGTCTCCCCGCAACACCAAATTAATGGCATTACGGTTCATCAGGAAGGAGGAATCAGTGAGACCAGTTCATACCTGTGGCACGACCAACCTACTGACCCCGAAATTCAACTACGAGCTTAGATCGGAAGAGCGTCGTGTAGGGAAAGAAACGGGATGTTTCA
+
@BC<C@EF<E,CFDGGGGGFFFAGGGE,;@FFECEF<FGFGDEGGFF<FFGGGGGE@FGGCDBFFFAFGDFGFFGGEACC@FGGDEFFGFFGGGGGFGGGC<FFGFGGF<9?FGGDFGFGGGGGEGGGGGGFGGFGEF=B>FBE;9>7+@EEGGGGGGGGGFFG;9DFGGGGFC8CGGGGGGG?=DGCFGEFFGFECFCFFGCAFGFFGFGGFFGAFFFF6B=B994@AAEFA8CG4;?@EFD>FFE6?D;;7C>>85CFEE?@?F?31=83,4908:(827(0(3(8((())4))2)*))
@M03152:184:000000000-AWYW1:1:2107:12282:10650 2:N:0:GCGATCTAATACCTGT
CCCAACTATCCCTATTAATCATTACGTCGATCCTAGAAACCAACAAAATAGGATCGAACGTCCTATTTCATTATTCCATGCTAATGTATTCAAGCGTTAGCCTGCTTTAAACACTCTAATTTTTTCAAAGTAACAGTCCTGATTCCCCACGACACCAAATTAATGGCATCATGGTTCATCGGAAGGGAGAAACCAATGATGCCAGTACGTACCGAGGCACGACCGACATATTGATCCCGAAATTCAACTACGAGCTTAGATCGGAAGAGCGTAGTGTAGGGAAAGAACAGGGATGAGGAGA
+
CCCCCGGGGGGGGGGGGGGGGGGGGGGGG7FGGGGGGGGGGGGGGGGGGGGGGGGGGGGGFGGGGGGGGGGGGGGGGGGGGGGGGGGGGGGGGGGGGGGGGGGGGGGGGGGGGGGGGGGGGGGGGGGGGGGGGGGGGGGAGGGGGGGGGGGGGGGGGGFGFGGGGGFGGFGGGGGGFGGGGGGEGGGGGGGGGFEEFCCFEG+AGFFGDGGGAGDDF>DFFFFA2>B;9F?68B?FG):8B@4C6:?F)0)667>B4>EF)74:?<088:2,(-,5:*6BBF27::<7((()0(<)*(*-(
@M03152:184:000000000-AWYW1:1:2107:22265:10710 2:N:0:GCGATCTAATACCTGT
CCCAACTATCCCTATTAATCATTACGTCGATCCTAGAAACCAACAAAATAGAATCAAACGTCCTATTTCATTATTCCATGCTAACGTATTCAAGCGTATGCCTGCTTTAAACACTCTAATTTTTTCAAAGTAACAGTCCTGATTCCCCACGACACCAAATTAATGGCATCGAGGTTCTTCAGAAGGGAGAAACCAATAATACCAGTACGTACCGAGGCACGACCAACAAATTGGTCCCGAAATTCAACTACGAGCTTAGATCGGAAGAGCGTCGTGTAGGGAAAGAACAGTAGTGTGTAGA
+
CCCCCGGGGGGGGGGGGGGGGGGGGGGGGGGGGGGGGGGGGGGGGGGGGGGGGGGGGGFGEGGGGGGGGGGGGGGGGGGGGGGGGGGGGGGGGGFGGGGGGGGGGGGGGGGGGGGGGGGGGGGGGGGGGGGGGGGGGFGGGGGGGGGGGGGGGGGGFGGGGCDFGGGGGGGFGG>DGGGGGGFGGGGGGGGGGGGGGGGFGGFFGGFGDGGG@EGFFBEFFFFF=FDFFF9B+29:*;8@FFA;+3<AEFA(4<A;;>4;)<=(26@DF1926>1<B@<F07:@?::(3()**.9*2.*.)
@M03152:184:000000000-AWYW1:1:2107:15440:10792 2:N:0:GCGATCTAATACCTGT
ACCCAACTATCCCTATTAATCATTAGGGCAACTCTAGAAACCAACAAAATAGAACCGCCCGCCTTATTTTATTATTCCATGCTAATGTATTCAGCAATAGGCCTGCTTTGAACACTTTAATTTTCTAAAGTTAAGGGTCCTGGTTCCCGGACGCACACCAACGAAGGGAACGCGGGCTAACAAGGAGGTAAGGCCCGCCCAGACAGTCCGTCCCGTTAGGAGCACCGCCCGCCCGGGCCCGAAATTCAACTCGGAGCTAGGACCGGAGGACGGCGGGGAGGGGAAGAAAAGGGAGTGTGTG
+
-AC-A8;,-6CF@C,C9F,<;6E96,C,6,6,6,<,,CF9F<F,6DDF8,,;EEG,@C+866C,,,<EEC@FA,C@E,,,6,,C6,C6,C,,6E,,,:,C,B,,,,AF,5@?=,9,,9A,CFGF,<<FFE,4BF,A:AE<4F8E,EFG+++8B=:+4@BF,@8D6C>+,@+3C+@>C3,5@394,,@*33,>6CGE?>E45*/868*0*91*2*)).).)+),/3;1)6),)).(117>959>3>*)94:*)(*)().5),,)(-(--((,((((((.()->653((.(4,0)()02-:(,
@M03152:184:000000000-AWYW1:1:2107:24998:10848 2:N:0:GCGATCTAATACCTGT
CCCAACTATCCCTATTAATCATTACCTCGGTCCTAGAAACCAACAAAATAGAACCAAAGTCCTATTCTATTATTCCATGCTAACGTATTCAAGCGTAGGCCTGCTTTAAACACTCTAATTTTTTCAAAGTAAAAGTCCTGGATCCCCAGCGCACTCAGTTAGGAGCACGTTGGTTCCCCAGAAAGAAAGATCCGACCAGAGCAGTACTTACCATTGGCAAGACCACTAAGCCGGACCCGAAATTCAACTACGAGCTTAGATCGGAAGAGCGTCGTGTAGGGAAAGAACAGGTATGCGTAGA
+
CCCCCGGGGGGGGGGGFFGFGGGGGGGGGGGGGGEEGGGGGGGGGGGGGGFGGGGFGFFGGGGGGGDFFFGGGGGGGGEFFGFGGEFDFEGGFGGGGGGGGGFGFF9EAFFFGGGGGGGGGGGGGGGGGDFGGG9FCFFFGGGG@FCF8E7@FGFFFGGGGCDEFFGGGDFFGGFGDF?DGFGGGGGGGGGFF8ED+;FFFFD5,<@D7EGC9:BFAAFFFFC):>C*59=*@9>GDF;@FBA>6@6A?FF(67826C@4)6=?<0:1,33416(4,<)0(04)(.88??:94)96*(1((
@M03152:184:000000000-AWYW1:1:2107:13455:10867 2:N:0:GCGATCTAATACCTGT
CCCAACTATCCCTATTAATCATTACGTCAATCCTAGAAACCAACAAAATAAGATCAACGTCCTATTTCATTATTCCATGCTAATGTATTCAAGCGTGAGCCTGCTTTAAACACTCTAATTTTTTCAAAGTAACAGTCCTGATTTCCCGCCACACCAAGTGAATGGCATGACGGTTCGTCAGAAGGGAGGAACCAGTGACACCAGTGCATACCGAAGGCACGACCAGCGTACTGATCCCGAAATTCAACTACGAGCTTAGATCGGAAGAGCGTCGTGTGGGGAAAGAACAGGTATGGGTAAA
+
CCCCCGGGGGGGGGGGGGGGGGGGGGGGDGGGFFGGGGGGGGGGGGGGGGGGGGGGGGGG8FFCEFGG9@DEEGFGGGGGCEFFGGCFGEEGFGEGEEGFGGFGAFEEFGE94?,AFGFGGGGG,AEFDFEF9EFGGGGDGGGG9FFGGGCEGGGGGGF9=EGDGCFDEGG6CEDEGGGGGGGDFEC7CEGFDGGFDDD+@?F6<;8?@F?DBGC?B56FDFFFFF4?<D2FFF4+8FD@BFAEFC?8CC602<)(2/34).482333362-33,22)-.7>:@:1:7:,(**)0)*(2()
@M03152:184:000000000-AWYW1:1:2107:18383:10886 2:N:0:GCGATCTAATACCTGT
CCCAACTATCCCTATTAATCATTACATCGATCCTAGAAACCAACAAAATAGAATGCGATGTCCTATTTCATTATTCCATGCCAATGTATTCAAGCGTGAGCCTGCTTTAAACACTCTAATTTTTTCAAGGTAACAGTCCTAATTCCCCAAAACATCAAATGAATGACATTATGGTTCATTAGAAGGTGAGAACCAATAAAGCCAGTTCATACCAAGGGCACGACCAACTCATTGATCCCGAAATTCAACTACAAGCTTAGATCGGAAGAGCGTCGTGTAGGGAAAGAAAAGAGAACGGTAA
+
CCCCCGGFGGGGGGGGGGGGGGGGGGGGGGGGGGGGGGGGGGGGGGGGGGGGGGGGGGGGGGGGGGGGGGGGGGGGGGGGGGGGGGGGGGGGGGGGGGGGGGGGGGGGGGGGGGGGGGGGGGGGDGGGGGGGFGGGGGGGGGGGGGGGGEGGGGFGGFGGGGCEGGGGGGGGG8DFFGFGGDEFGGGFGGGGGFGFGGGFGFDFGFFCFGGG59FFF>9DD*>B=?CBD5@6@;C?8B>=>AA2+BEFFFFF)3;)966*8/95=DD((0((-(31456FEEDFFF;D@D@)0())),*((
@M03152:184:000000000-AWYW1:1:2107:23823:10898 2:N:0:GCGATCTAATACCTGT
CCCAACTATCCCTATTAATCATTACGTCGATCCTAGAAACCAACAAAATAGAATCAAACGTCCTATTTCGTTATTCCATGCTAATGTATTCAAGCGTGAGCCTGCTTTAAACACTCTAATTTTTTCAAAGTAACAGTCCTGATTTCCCACGACACCAAATTAATGACATCGTGGTTCGTCAGAAGGGAGAAACCGAAAGGGCAAGTACACACCAGATGCGCTACCGACCCGTCGCTCCCGACATTCAACTACGCGATTAGAGCGGAAGACACTCGACTACGGAAAGCACAGCACGCGTGTA
+
C<CCCGACFGGCGGFGGFGFF,FGEGGFF+BFFDGFGFGGDGCCCGGGFEFAFGF,CCCEDFCGGECFFF@@F8F99C<FFGFGGGEFFA9FGG9CBCF7F,B9EFFG<AFB9AF<EE,CECGFC@F9FCGFEFF9C9=F9EFF9EE,99+@FEGFC88@D9DFF,,6=9+61==DGEGGGCF;88B8E888@?+++3+*+++3*5+52=?3*17**9+/5*)5-/>00?()))(2>))4>(),+3/7426;1)0()((.)))((,(-(,.()(4((0()(0()(((.(33))(.))-),(
@M03152:184:000000000-AWYW1:1:2107:21611:10927 2:N:0:GCGATCTAATACCTGT
CCCAACTATCCCTATTAATCATTACGTCGATCTTAGAAACCAACGAAATAAGATCAAACGTCCTATTTCATTATTCCATGCTAATGTATTCAAGCCAAAGCCTGCTTTAAACACTCTAATTTTTTCAAAGTAACAGTCCTGATTCCCCACAACATCAAGTTAATGACATCATGCTTCGTCAGAAGGGAGAAACCAATTGTACCAGTGCATACCGTTAGCACGACCAATAAATTGATCCCGAAATTCAACTACGAGCTTAGATCGGAAGAGCGTCGTGTAGGGAAAGAACAGCAAGGTTTAG
+
CCCCCGGGGGGGGGGGGGGGGGGGGGGGGGGGGGGGGGGGGGGGGGGGGGGGGGGGGGGGGGGGGGGGGGGGGGGGGGGGGGGGGGGGGGGGGGGGGGGGGGGGGGGGGGGGGGGGGGGGGGGGGGFFG<FGGGGGGGDFGGGFGGGGGGGGGGGFGGGGFGDGGGGGGGFGGFGGGEECFCAEFFEGEGGGCEEFGGGCFGFFFGFFFDFG6EFBEFFFFFFFFFDFFFFF+<99>+@4@4?BF8<EECA359)885CFE?<9@DF08@1@100,6.(@=D;A?<<?31()).)0*-*()
@M03152:184:000000000-AWYW1:1:2107:18857:10932 2:N:0:GCGATCTAATACCTGT
CCCAACTATCCCTATTAATCATTACATCAGCCTTAGAAACCAACAAAATAAGACCAACGTCATATTCTATTATCCCATGCTGTAATATTCAATGGCAAGGTTACGCCTGCTTTGAACACTCTAATTTTTTCAAAGTAAATGATTGGAAGCGGTTGCCCACTATCCAAACGTAGGAAGCCCAGACCCAGCCACGCCACAAGGACGAGCTTTGGCCTGAATGCCCCCGAAAGTCAAATACGAGCTTAGACCGGAAGAGGGTCGCGGAGGGAAAGAAAAGGTCAGTGTGATATCCGTGTACGCC
+
CCCCCGGGGGGGGGGGGGGGFFFFDGAFFFGGGGGGGGGGGGGGGGGGGGGFGGGGGGGGGGGGGGGGGGGGGGGDFGEFGGFGDFGCGGFEFGGGGGGGFGGGECFGGGGG<EAEGFFGGGGCFGGGGEFGE9EFGDFFFDGFGCGGGGGDCEGD9FFGFEFGG==AFDGCFCGGGFFDFEFGGDE,@+8DCE6=8FD51++9CC?DC78;C,C5AAF>FFDB2*7?=)98FA*1=A>5)6858A9*6DB29D)()((/6(-03-912866?((,5)./)))*.).))-)*)-.)*)*((
@M03152:184:000000000-AWYW1:1:2107:7858:11094 2:N:0:GCGATCTAATACCTGT
CCCAACTATCCCTATTAATCATTACGGCGACTCTAGAAACCAACAAGATAGAACCGCGCGTCCTATTTTATTATTCCATGCTAATGTATTCAGGCATAGGCCTGCTTTGAACACTCTAATTTTCTCAAGGTAAAGGTCCTGGTTCCCCGACGCACACCAACAAAGGGCACGCCGGCTCACCAAGAGGTAAGGCCCGCCCAGACAGTACGTGCCGTTAGGCAGACCGCCCGGCCAGGCCCGAAATTCAACTACGAGCTTAGATCGGAAGAGCGTCGGGTAGGGAAAGACAAGGTAAGAGTCT
+
CCCCCGGGGGGGGGGGGGGGGGGGGGGGGGGGGGGGGGGGGGGGGGGGGGGGGGGGGGGGGGGGGGGGGGGGGGGGGGGGGCGGGGGGGGGGGGGGGGGGGGGGGGGGGGGGGGGGGGGGGGGFGGGFGGGGGDFFGGGGGGGGGGGGEGGGGGGGGGGGGGG=FFGGGGEGDGGGGGGGG9FFGGGCCGGFFDEGDGGFFFGFCGFGGCGGFG3:BEAFFFFFDEB:>FF:BD?CDDE,04>2BFFFB>?>:*79D(:,)-.(4-8,(.:6(((((),0253:<:7(,((.*.*/*50))
@M03152:184:000000000-AWYW1:1:2107:26881:11126 2:N:0:GCGATCTAATACCTGT
CCCAACTATCCCTATTAATCATTACGGCGACTCTAGAAACCAACAAAATAGAACCGCGCGTCCTATTTTATTATTCCATGCTAATGTATTCAGGCATAGGCCTGCTTTGAACACTCTAATTTTCTCAAGGTAAAGGTCCTGGCTCCCCGACGCACACCAACAAAGGGCACGCCGGCTCACCAAGAGGCAAGGCCCGCCCAGACAGTACGTGCCGTTAGGCAGACCGCCCGGCCATGCCCGAAATTCAACTAGGAGCTTCGATTGCATGCGCGTCGGGTAGGGAAAGAAAAGGCCACGTGTA
+
-ACCCFGG9E,E,CFEGG,6FFECFDFE:FF@FGGGFGGGGC<FD<AFGFFCCF,@F7+@8::FCG@<EG@<CCCADEFFE<FEGGGF<CEGGF@CEEFGGGGFGCG,,A?FEEGGFFFAFEBDCEA,EF<95?FAB,EDF:,94@+@7ECEDGGGGGG8BDD?8DEGGDGGCGCECEGGGD5:9@:*4;8>:8A:=C5??*:66>7DC2>5==D>E3)//)6=(.(<0.45>E(*2?@<5().19<8AF?),CF4>(),,4)2).).)(-((-4(28(0-)45((.,(.4))()))-*.,
@M03152:184:000000000-AWYW1:1:2107:23325:11154 2:N:0:GCGATCTAATACCTGT
CCCAACTATCCCTATTAATCATTACGTCAATCCTAGAAACCAACAAAATAAGATCAACGTCCTATTTCATTATTCCATGCTAATGTATTCAAGCGTGAGCCTGCTTTAAACACTCTAATTTTTTCAAAGTAACAGTCCTGATTTCCCGCCACACCAAGTGAATGGCATGACGGTTCGTCAGAAGGGAGGAACCAGTGACACCAGTGCATACCGAAGGCACGACCAGCGTACTGATCCCGAAATTCAACTACGAGCTTAGATCGGAAGAGCGTCGTGTAGTGAAAGAACAGTAATGGGTTGA
+
CCCCCGGGGGGGGGGGGGGGGGGGGGGGGGGGGGGGGGGGGGGGGGDGGGGGGFFGGGGGGGGGGGGGGGGGGGGGGGGGGGGGGGGGGFGCGGDGGGGGGGGGGGGDFGGGGGGGGGGGFFGGGGGGGGGGGGFEGGFGGGGGGGFGG8EGGGGGGGGGG;FFFFGG8FGGGGGGGGGGGGGG8ECFGGGGGGFGGGGF@FGFCCFGG7=FFGG>599A>559@FFFFFF:+B?F:6?@E2A?CC)+9*=86DA947;36<01(1:333.(491:47-/51664(,((46*1)/**(*((
@M03152:184:000000000-AWYW1:1:2107:22296:11178 2:N:0:GCGATCTAATACCTGT
CCCAACTATCCCTATTAATCATTACGTCGATCTTAGAAACCAACAAAATAAGATCAAACGTCCTATTTCATTATTCCATGCTAATGTATTCAAGCGAATGCCTGCTTTAAACACTCTAATTTTTTCAAAGTAACAGTCCTGATTTCCCACGACACCAAATTAATGACATCGTGGTTCGTCAGAAGGGAGAAACCGACAGGGCCAGTACACGCCAGAGGCGCGACCGACCCGTCGATCCCGAAATTCAACTACGAGCTTAGACCGGAAGAGCGTCGTGCAGGGAAAGAACAGATATGTGTAA
+
CCCCCGGGGGGGGGGGFGGGGGGGGGGGGGGGGGGFGGGGGGGGGGGGGGGGGFGGGGGGFGGGGGGGGGGGGGGGGGGGGGGGGFGGGGGGCCGGGGGGCGGGGGDGGGGGGGGGGGGGGGGGGGGFGGGGFFFEGFGGGGGFGGGFGGGGG@FFGFGGGFGGGCFGGGGFE>GGGGEGF>FFGGDGGGCGFDEGDD>FEGGBFGFGGGG*9:CAA4?3?)225:@D(:1>BD>3C:8-7(716=<B97))-9)3.8)4<).479;(.4:9F0((,)(*(7,0,(.2((4)0.**2-:-)
@M03152:184:000000000-AWYW1:1:2107:2729:11214 2:N:0:GCGATCTAATACCTGT
CCCAACTATCCCTATTAATCATTACGTCGATCCTAGAAACCAACAAAATAGAATCAAACGTCCTATTTCATTATTCCATGCTAATGTATTCAAGCGTATGCCTGCTTTAAACACTCTAATTTTTTCAAAGTAACAGTCCTGATTCTCCAAGACACCAAATTAATGACATCAAGGTTCTTCATAAGAGAGAAACCAGTAATGACAGTACGTACCTAAGCACGACCAACATACTGATCCCGAAATTCAACTACGATATTAGATCGAAAGAGCGCAGTGGAGGGAAAGAACAGTAATGGGTACA
+
CCCCCGE@FF8CFGFDCEFA@FF9F8FEFBCFGFGGGGGGGGGGGGGGGGGGGGGFEE<CFF,CFGFFGGEFGFCGFGGGGGGGGFGGGGGGF@CCEFFGDEGGGGGFGG<F?,,AEFFFFFGF7?EFGGDFGFG,EED,4EEGG,C?B@,EGGGCEFDGGGGF8CFDFCGG??EDFCFAA6@@99DFCEGCG8DF=DAFC8?DFGFDGFG6::DDFFB*0?>5>*)9)<@+?97+=F*)05/8>BEF?7*)/**/+**878>(-5(0-(-((./((*(51A;)1(6((()311+**(0))
@M03152:184:000000000-AWYW1:1:2107:14796:11350 2:N:0:GCGATCTAATACCTGT
CCCAACTATCCCTATTAATCATTACATCAGCCTTAGAAACCAACAAAATAAGACCAACGTCATATTCTATTATCCCATGCTGTAATATTCAATGGCAAGGTTACGCCTGCTTTGAACACTCTAATTTTTTCAAAGTAAATGATTGGAAGCGGTTGCCCACTATCCAAACGTAGGAAGCCCAGACCCAGCCACGCCACAAGGACGAGCTTTGGCCTGAATGCCCCCGCAATTCAACTACGAGCTTAGATCGGAAGAGCGTCGTGTAGGGAAAGAACAGGTATGTGTAAAATTTGGAGTGAGG
+
CCCCCGGGGGGGGGGGGGGGGGGGGGGGCGGGGGGGGGGGGGGGGGGGGGGGGGGGGGGFGGGGGGGGGGGGGGGGGGGGGGFGGGGGGGGGGCFGFGGGGGGGGGGGGGGGGGGGGFGGGGGGGGGGGGGGGGGGDGGGGGGGGGGGGGGGGECFGGFGGGGGG8E,DEG?=AFGCFGGGGGGGGGDGFCDGGFGGGGFFG?BCDBDGGG5>CFFFFFFFFDFFF2:@BFF>FEFGFEFF2>;@6):7C:;0>4@F@(6971(4<B:1<?043:7:44@2?6*))).))(**))004:2(
@M03152:184:000000000-AWYW1:1:2107:24337:11450 2:N:0:GCGATCTAATACCTGT
CTCAACTATCCCTATTAATCATTACGTCAATCCTAGAAACCAACAAAATAAGATCAACGTCCTATTTCATTATTCCATGCTAATGTATTCAAGCGTGAGCCTGCTTTAAACACTCTAATTTTTTCAAAGTAACAGTCCTGATTTCCCGCCACACCAAGTGAACGGCATGACGGTTCGTCAGAAGGGAGGAACCAGTGACACCAGTGCATACCGAAGGTACGACCAGCGTACTGATCCCGAAATTCAACTACGAGCTTAGATCGGAAGAGCGGCGTGTAGGGAAAGAACAGTTAGTTGTAGG
+
CCCCCGGGGGGGGGGGGGGGGGGGGGGGGGGGGGFGFGGGGGGGDGGGGGGGGGGGGGGGGGGFGGGGGGGGGGGGGGGGGGGGGGGGGGGCFFGGGGGGGGGGGGGFGGGGGGGGGCGGGGGGFGGGGGGGFGGGGGGGCFGGGCFGGGGGGGCDFEFGGGFGGGGEGDGGGGGGG8CFGCGGGDFEGGGGGGGGGGGFGGGACFFGGGGGF**<>FFFFFFFFFD>(:@;CFFFF68@F2AEFFFF3FF;;G>244)6))6;@013@:0(4;31-7:6:4()42:?FB./*)*/>::))
@M03152:184:000000000-AWYW1:1:2107:12654:11454 2:N:0:GCGATCTAATACCTGT
CAACTATCCCTATTAATCATTACGGCAGCTCTAAAAACCAACAAAATAGAACCACACGTCCTATTTTATTATTCCATGCTAATGTATTCAGGCATAGGCCTGCTTTGAACACTCTAATTTTCTCAAGGTAAAAGTCCTGGTTCCCCGAAGCATTCAATAAAGAACACAACGGTTCACCAAGAGGCAAGACCCGGTCAAGCAGTAAACACGCCGTCAGGCGGACCACCCAACCAGATCCGAAATTCAACTACGAGCTTAGATCGGAAGAGCGTCGGGTAGGGAAAGAAAAGGTAAGGGTAAA
+
CCCCCGGGGGGGGGGGGGGGGGGGGGGGGGGGGGGGGGGGGGGGGGGGGGGGGGGGDGFFGGGGGGGGGGGGGFGGGGGGGGGGGGGGGGGGGGGGFGGFGGGGGGDEFAEEGGGGGGGGGGGGGGGGGGGFF9FDFGC@EFGGFG7FGGGGFGGAFC9DFGGGGGCGGGG6@6CGGGGGGGGGGGGGGFFG>ECGGGGFGGGFGGFG6CDFDGG?BFA9BA@BFFDEBFFB:A?6<AA?5>FC+@C632;17C3(/:35-6::1?61,,(--4,2278>6@1>:1:(((-1/)*)0.*()
@M03152:184:000000000-AWYW1:1:2107:14924:11671 2:N:0:GCGATCTAATACCTGT
CCCAACTATCCCTATTAATCATTACGTCGATCCTAGAAACCAACAAAATAGGTTCGAACGTCCTATTTCATTATTCCATGCTAATGTATTCGAGCGATTGCCTGCTTTAAACACTCTAATTTTTTCAAAGTAACAGTCCTGACTCCCCGTAACACCAAATTAATGACATCCCGGCTCGTCAGAAGGGAGAAATAAATGACGTTATTACGTACCGAGGCACGACCGACGTATTGATCACGAAATTCAACTACGAGCTTAGATCGGAAGAGCTTCGGTTGGGGAAAAAACAGGTAGTGACAGA
+
CCCCCGGGGGGGGGGGGGGGGGGGGGEGGGGGGGGGGGGGGGGGDFGGGGGGEFFF8FFGFGGGGGGGGGGGGGGGDEFFCEGGGGGGDGGFGCFEEGGFAEGGGGGGGGGGCFGGGGGGGGGGGGGGGFGGFDFFGGFFG9EFGFGGGGGCDFGGG88FGFGGDGGGG8,61+6@CGEEGGGGFEB=CEGFG,@E7+@B673?,+?C*;?DA5?B:*/@DA>2>;2).86AAA?D+=5;B@AC=F66?*/305)-)64))4:6<?;0(()(.((((),7(),7,(-4:1<*/.9)*)*)(
@M03152:184:000000000-AWYW1:1:2107:5972:11712 2:N:0:GCGATCTAATACCTGT
CCCAACTATCCCTATTAATCATTACTTCGGTCCTAGAAACCAACAAAATAGAACCAAAGTCCTATTCTATTATTCCATGCTAATGTATTCAGGCTGTTATTCACTTGCTTTAAACACTCTAATTTTTTCAAGGTAAACTTCTAACCAAAATGGCACACCAAATTAATAGCATACCACAAGGCCAGACACATAAGACCGCACCTATATTGTATCAACCTTTCGGTTGCTCTCAAGGTACGATCCGAAATTCAACTACGAGCTTAGATCGGAAGAGCGTCGTGTAGGGAAAGAACAGGTATGG
+
CCCCCGGGGGGGGGGGGGGGGGGGGGGGGGGGGGGGGGGGGGGGFGGGGGGGGGGGGGGGFGGGGGGGGGGGGGGGGGGGGGGGGGGGGGGGGFGGGGGGGGGGGGGGGGGGFGFGGGGGGGGGGGFEGGGGGGGGGGGGGGGGGGGGGGGGFGGGGGG+DFGGGGGGGGGGFEFGGGGGGD?F6FGGGGGGGGGGFG>>ECFFFGFGDGGDFGGFFFFAFDBFFEFFFFFFFFFGGFA9*:@BAD=AEG9A?DAE>5@(/547CC*82?(1;13;153)/5;A@0=0;<0@>?)7:<:4(
@M03152:184:000000000-AWYW1:1:2107:27648:11808 2:N:0:GCGATCTAATACCTGT
CCCAACTATCCCTATTAATCATTACGTCGATCCTAGAAACCAACAAAATAGAATCAAACGTCCTATTTCGTTATTCCATGCTAATGTATTCAAGCGTGAGCCTGCTTTAAACACTCTAATTTTTTCAAAGTAACAGTCCTGATTCCCCAAGACACCAAATTAATGACATCATGGTTCGTCAGAAGGTAGAAATCAATAATACCAGTACGTACAATAGCACGACCAATAAATTGATCCCGAAATTCAACTACGAGCTTAGATCGGAAGAGCGTCGTGTAGGGAAAGAACAGGAATGTGACAA
+
CCCCCDGGGGGGGGGGGGGGGGGGGGFFEGGGGGGGGGGGGGGGGFGGGGGGGGGFFGGGFGGGGGFFFFFFFGFEFGGFGCFGGGGGGFDGGDFGGGGGAFGGGDECEFDFFFEGFCGGGGGGCFFFGGGGFGFGG9EFGGGGGGGCFCGGGGGGGGGGEGDE;FFGGGDEFE=EDCEGEEFFGE@FFADDCFFDGGFFGCFF8?DGGFGGFEFFF8FBBE:>>9)39BE98CCC8*54A9FCFFFAE>F@?C>@6=>><159;23(68:9DB4<15)=1)(02/2:7?()0))1*)*))
@M03152:184:000000000-AWYW1:1:2107:23485:11852 2:N:0:GCGATCTAATACCTGT
CCCAACTATCCCTATTAATCATTACGTCAATCCTAGAAACCAACAAAATAGGATCGAACGTCCTATTTCATTATTCCATGCTAATGTATTCAAGCGTTAGCTTGCTTTAAACACTCTAATTTTTTCAAAGTAACAGTCCAAATTCCCCGCAACACCAAATTAATGGCATTACGGTTCATCAGGAAGGAGGAATCAGTGAGACCAGTACATACCAGAGGCATGACCAACCTACTAACCCCGAAATTCAACTACGAGCTTAGATCGGAAGAGCGTAGTGTAGGGAAAGACCAAGCATGAGTAA
+
<@<CCGGGDF<FFCFGFFGGGGGGGGGGEFGGGGGGFGCEFCCFCFCFGGGGGCFE;C<BCFGECFGGGFGGGGGGFFDG@ECFFGGFGFF9FCFGEGGGFEEBCGGFCDF,54AFADEFGGGEEFF9E9?EGGGDD?EFFFGGFF=<C@7CEEGCFGDFG88FA,DFFGGGGEGD+>DFGGGGCFDADEGEFGGGGFDF,+0*,=9CDGG+*@C*;FD>F5C@EFCB8A=AAFAF*?*/:6/7665AC+6;:4)6)(7;4<<?62?03(332(13;A3;A)...0:(,((0).***)2-)
@M03152:184:000000000-AWYW1:1:2107:17512:11923 2:N:0:GCGATCTAATACCTGT
CCCAACTATCCCTATTAATCATTACGGCGACTCTAGAAACCAACAAAATAGAACCGCGCGTCCTATTTTATTATTCCATGCTAATGTATTCAGGCATAGGCCTGCTTTGAACACTCTAATTTTCTCAAGGTAGAGGCCCTGGTTCCCCGACGCACACCAACAAGGGCACGCCGGCTCACCAAGAGGTAAGGCCCGCCCAGACAGTACGTGCCGTTAGGCAGACCGCCCGGCCAGGCCCGAAATTCAACTACGAGCTTAGATCGGAAGAGCGGCGTGTAGGGAAAGAACAGGTATGGGGAAA
+
CCCCCGGGGGGGGGGGGGGGGGGGGGGGGGGGGGGGGGGGGGFGGGGGGGGGGGGGGGGGFGGGGGGGGGGGGGGGGGGGGGGGGGGGGGGGGGGGGGGGGGGGGGGGGGGGGGGGGGGGGGGGGGGGGDGFGGGGGGGGGGFGGGGGGGGGGGGGGGGGGGGGGGGFGGGGGGGGGGGGGGGG9BDFFGGFGGGGGGEFGGGAC@8CCCDFFED>>AFFBFFFFE0>>DF@>FFGGB59:>>BFFFF<G?1:DEF@B242::??2;???F01>BF6:AFB:6>81<:183/9)))2(1((
@M03152:184:000000000-AWYW1:1:2107:26712:11944 2:N:0:GCGATCTAATACCTGT
CCCAACTATCCCTATTAATCATTACGGCGACTCTAGAAACCAACAAAATAGAACCGCACGTCCTATTTTATTATTCCATGCTAATGTATTCAGGCGTAGGCCTGCTTTGAACACTCTAATTTTCTCAAGGTAAAAGTCCTGGTTCCCCGACGCAGCCCAGTTAAGGGCACGCCGGCTCACCAAGGGGTAAGACCCAGTCAGACAGTACACGCCGTTAAGCGGACCACCCAACCAGGCCCGAAATTCAACTACGAGATTAGATCGGAAGAGAGTCGTGTAGGGAAAGAACAGCAACACGTAG
+
@@CCCGGGFGF?FGFGDCGEFGGFGFGGGEFGGGGGGFFGGFFGGGGGFGGGGGGGGGGGCDGFFGGGGGGFDGGGGGGGGGGGGFGFGFFGGGGGGGEGFGGGGGGGGFGGGGGDD?EFGGGGFFFFGCFFGGGGGEGGGG9EEFGGGC+BFEGGGGGFGDG8ACFDFGGGFGEGGGGGGFFGGGGGCFFGC,;CF994C+@>CGFGGFDD4:DFE>F488902>2><FFFE:3**8:-<;>:6F>@A:?3(*0(..:<2)6(((,(.((-).,((),1)0(71.4:(4<4)4))/(*((
@M03152:184:000000000-AWYW1:1:2107:3282:11947 2:N:0:GCGATCTAATACCTGT
CCCAACTATCCCTATTAATCATTACGTCGATCCTAGAAACCAACAAAATAGGGTCAAACGTCCTATTTCATTATTCCATGCTAATGTATTCAAGCGCGAGCCTGCTTTAAACACTCTAATTTTTTCAAAGTAACAGTCCTGATTCCCCGCCACACCAACTGAATGGCATGACAGTTCTTCAGAAGGGAGAAACCAGTGACACCAGTGCATACCAAAGGCACGAACAGCGTACTGATCTCGAAATTCAAATACGAGCTGAGATCGGAAGCACGTAGTGTAGGGAAAGAACAAGTACTTGTAG
+
@CCCCGGGGGGGGGGGGGGGGGGGGGEGGGGG@CGGGGGGFFFGGGGGGGGGGGGGGFCFFDFGGGGGGFAGGGGGGFGGGGGGGGGGGGGGGCCCFCFFCEGGGGGAFE??E8FBDD9FF<F?FFGFGDFGGGGGGCGD9CGGGGGFEGGGCEEGFGEB,,6=,88EA?F?F?8AFD=AF9EFGGGGCCD6CC76,+<+CC+9A?AG>FE>FGFAF**;AAD2:>=>:5>?FF<+@FF>6>59887+)1:)/9.7A(72;?)(67?F(((,/(,-8/6=2)18,3:(4((.1)***)*-)
@M03152:184:000000000-AWYW1:1:2107:12052:12025 2:N:0:GCGATCTAATACCTGT
CCCAACTATCCCTATTAATCATTACGGTGATCCTAGAAACCAACAAAATAGAACCATGCCGTCCTATTCTATTATTCCATGCTAATGTATTCGAGCAAAATGCCTGCTTTAAACACTCTAATTTTTTCAAGGTAAAGGTCCTGGTTCCACAAGACATCCAATTAAGGACATCGAGCTTCTCCAGAAGGTGAGAAATCAACAGCGACAGTTCATACCCCTTAAGGCACGACCATCGAGTCAATCCCGAAATTCAACTACGAGCTTAGATCGTAAGAGCGTCGTGTAGGGAAAGAACAGGCAG
+
CCCCCGGGGGGGGGGGGGGGGGGGGGGGGGGGGGGGGGGGGGGGGGGGGGGGGGGGGGGGGEGGGGGGGGGGGGGGGGGGGGFGGGGGGGGGGGGGGGGGGGGGGGGGGGGGGGGGGGGGGGGGGGGFGGGGGGGGGGGGGGGGGGGGGGGGFGGGGGGGGGGGGGGGGGGGEDGC6DFFGGGGDFGGGGGGFGGGEFGFGFG>EGFGGGFFFGGFFFFFFFF5@FFB=FADFFDGCF9;CEFDFFFFBGFFFGF<AF>>@9@EFFE?C?/88=EF@:9)35(24446(.4451)700*4(
@M03152:184:000000000-AWYW1:1:2107:10806:12044 2:N:0:GCGATCTAATACCTGT
CCCAACTATCCCTATTAATCATTACGGCGGTCCTAGAAACCAACAAAATAGAACCGCACGTCCTATTCTATTATTCCATGCTAATGTATTCGAGCATATGCCTGCTTTGAACACTCTAATTTTTTCAAAGTAAAAGTCCTGGTTCCCCAGCACACCCAGTAAAGGGCATGGGGTTAGCCAGAAGGAAAGATCCGGCCGAACCAGTGCACGCGGTGAGGCGGACCGGTCAGCCAGACCCGCAATTCAACTACGAGCTTAGATCGGAAGAGCGTCGGGTAGGGAAAGAAAGGGAATGGTGAGA
+
CCCCCGGGGGGGGGGGGGGGGGGGGGGGDGFFCFGGGGGGGFGGGGGGFGGGGGGEGGGGGGGGGGGGGFGGGGGGGGGFGGGGGGGGGGGGGGGGGFGGGEFGGGCGGGFFGGGGGGCFCFGGGGGGGFGGGGFGFGDFGEFFGGGGGCGGGGGGEFGGCDEGGECFGDFGGGGGGGGGGGGFGGGGGGFGGGGGEGG>CDFA?FFGDGGDFGGAAF>DFFFF>B>F:F4FFFBFG4>(7252=?9FBGF<:<E(642):A:(-(((((4-,4(,4)1;67<<?B(,.((0)())*)0,5
@M03152:184:000000000-AWYW1:1:2107:22170:12154 2:N:0:GCGATCTAATACCTGT
CCCAACTATCCCTATTAATCATTACGTCAATCCTAGAAACCAACAAAATAGGATCGAACGTCCTATTTCATTATTCCATGCTAATGTATTCAAGCGTTAGCTTGCTTTAAACACTCTAATTTTTTCAAAGTAACAGTCCAAATTCCCCGCAACACCAAATTAATGGCATTACGGATCATCAGGAAGGAGGAATCAGTGAGACCAGTACATACCAGAGGCATGACCAACCTACTAACCCCGAAATTCAACTACGAGCTTAGATCGGAAGAGCGTCGTGTAGGGAAAGAACAGGCATGTGTGG
+
CCCCCGGGGGGGGGGGGGGGGGGGGGGGGGGGGGFGGGGGGGGGGGGGGGGGGGGGGGGGCFGGFGGGGGGGGFDFGGGGGGGGGGGGGGGGGGGGGGGGGGGGFFF9EFFGAEFGGGFDGFGGGGGGDFFAFFFFGCGGGGGGGDEFGGEGGFGGGDFGGFGFFFGGGGGGC8+@CEFFGGFFGGGGGGGC,EFGGDFFCF6AFDBC?FGFFGGF>5*3AFEB=CCFAFFFFFEGG49@;@EDABFFFC632*29>@CEEEEFFFD9F38>.:@1(.36-53),:7(488F7:4)2)0((
@M03152:184:000000000-AWYW1:1:2107:7664:12156 2:N:0:GCGATCTAATACCTGT
CCCAACTATCCCTATTAATCATTACGTCGATCCTAGAAACCAACAAAATAGAATCAAACGTCCTATTTCATTATTCCATGCTAATGTATTCAAGCGTATGCTTGCTTTAAACACTCTAATTTTTTCAAAGTAACAGTCCTGATTCCCCAAGACACCAAATTAATGACATCAAGGTTCTTCAGAAGGTAGAAACCAATAATACCAGTACGTACCGAGGCACGACCGACAAATTGATCCCGAAATTCAACTACGAGCTTAGATCGGAAGAGCGTCGTGCAGGGAAAGAACAGGAATGTGTAAA
+
CCCCCGGFFGGGGGGGGGGGFGGGGGGGGGGGGGGGGGFGGGGGGGGGGGGGGGGGGGGGGGGGGGGGGFGGGGGGGGGGGGGGGGGGGGGGGGGGGGGGFFGFFGGGGGFFFGGGGFGEGFFGGGCFGGFGGGGGGGGGGC9;EGGGGGFEFGGGEGGGGGGGG;FFGFFA@?,@9EDGGCFFGGG9EFFFC8FFEGGFGCFF8FBFDGGG?E6BDB?F55=A559DFFFFAF?FG*8(?BFC8+98>CF?73>9FFFC<C60(69@;(62;9(-()6)()40.,43:(())))*:)*).
@M03152:184:000000000-AWYW1:1:2107:19281:12164 2:N:0:GCGATCTAATACCTGT
CCCAACTATCCCTATTAATCATTACGTCGATCCTAGAAACCAACAAAATAGAATCAAACGTCCTATTTCATTATTCCATGCTAATGTATTCAAGCGTGAGCCTGCTTTAAACACTCTAATTTTTTCAAAGTAACAGTCCTGATTCCCCACAACACCAAATAAATGACATCATGGTTCGTCAGAAGGGAGAAGCCAACAATACAAGTACGTACCGAGGCACGACCGACATGATGGTCCCGAAATTCAACTACGAGCTTAGATCGTAAGAGCGTCGTGTAGGGAAAGAACAGGTAAGTGTAAA
+
CCCCCGGGGGGGGGGGGGGGGGGGGGGGGGGGGGGGGGGGGGGGGGGGGGGGGGGGGGGGFGGGGGGGGGGGGGGGGGGGGGGGGGGGGGGGGGGGGGGGGGGGGGGGGGGGGGGGGGFGGGGGGGGGGAGGFGGGFGGGCGGGGGGGGGGCGGGGGGGGGGFGGFGGGGGGFEFFGGEGGEGFGGEF8CFCEFGGDFGFGG+:ADFGDGGFFEG5559A595>A>@F@FB68A:D<F?FEBACFFF6C648?C:(6C7>?E;(/324<<97(49:,.6?2??4(3:(..,19)19*)2))
@M03152:184:000000000-AWYW1:1:2107:12081:12285 2:N:0:GCGATCTAATACCTGT
CCCAACTATCCCTATTAATCATTACGTCGATCCTAGAAACCAACAAAATAGAATCAAACGTCCTATTTCATTATTCCATGCTAATGTATTCAAGCGTGAGCCTGCTTTAAACACTCTAATTTTTCCAAAGTAACAGTCCTGATTCCCCACAACACCACATAAATGACATCATGGTTCGTCAGAAGGGAGAAACCAACAATACCAGTACGTACCTAGGCACGACCGACATGATGGTCCCGAAATTCAACTCAGAGCTTAGAACGGAAGAGCGTCGTGTAGGGAAGTAACATGTAAGGTTACA
+
CCCCCGGGGGGGGGGGGFGGGGGGGGGG:@CGGGFGFGGGGGGGGGGGGGGGGGGGGGCGFGGGGGGGEGGGGGGGGFFFFGGGGGGGGGGGFGCFGDDEGGGFGGGGGGFGEGGCDGAFGGGG8E<FFDFGGG=ECFDEFAGGD9=,EEGGE@@EG+DDEFFFDFGFD@EGG8AF88EEFED9,=8,@EGDFCFCEFFFGF+;,2DF+=DCDFCA5:?**<8=)3:*74ABEF:CDA/9D>A?FF*17*/078FAAE@))7(((6613=9219664.)*0)43)64)5),11)*)2):).
@M03152:184:000000000-AWYW1:1:2107:22894:12346 2:N:0:GCGATCTAATACCTGT
CCCAACTATCCCTATTAATCATTACGTCGATCCTAGAAACCAACAAAATAGAAACAAAGTCCTATTCCGTTATTCCATGCTAATGTATTCAAGCATAAGCCTGTTTTAAACACTCCAATTTTTTCAAAGTAACAGTCCTAGATCCCTAGCGCACTCAATAAAGAGCACACTAGTTCCCTAGAAGGAAAGGCCCAACCAAAGCAGTGTTAACCTTGCGGCTAAACCGCCTAGCCAGGCCCGAAATTCAACTACGAGCTTAGATCGGAAGAGCGTCGCGTCGGGAAAGAACAGGTATGAGTAG
+
CCCCCGGGGGGGGGGGGGGGGGGGGGGGGGGGGGGGGGGGGGGGGGGGGGGFGGGGGGGGGGGGGGGGGGGGGGGGGGGGGGGGGGGGGGGGGGGGGGGFGGGGGGGGGGGGGGGGGCGFGGGGGGGGGGGGGGGGFGGGGGGGGGGGGGGGGGGGGGGGGGGGGGGGFGGGGGGG8FFD8FGGGGGGGDFGCGFGEGGFDGDFFDFFGGFDFA@A>BDFFFC@CFFED>:FAFDF>5B()02588CF?FA;<CBBEFFF3)9=6?((63=>109(4.(79<0>06??(4?462*/*)*-)
@M03152:184:000000000-AWYW1:1:2107:25466:12398 2:N:0:GCGATCTAATACCTGT
CCCAACTATCCCTATTAATCATTACGGCGACTTTAGAAACCAACAAAATAGAACCGCGCGTCCTATTTTATTATTCCATGCTAATGTATTCAGGCATAGGCCTGCTTTGAACACTCTAATTTTCTCAAGGTAAAGGTCCTGGTTCCCCGACGCACACCAACAAAGGGCACGCCGGCTCACCAAGAGGTAAGGCCCGCCCAGACAGTACGTGCCGTTAGGCAGACCGCCCGGCCAGGCCCGAAATTCCACTACGAGCCTAGCTCGGAAGAGCGTCGCGGAGGGAAAGAACAGCAATGGGTAA
+
CCCCCGG@AEGGGGGGGGGGGGGFGFEEEEGGGGGGFGGGFGFGGGGGGGGGGGGDFEGGGD7@@FGGGGGGFGGGGGGGDGGGGGGGGGA<FFFGGGFGGEGGG<FG9FEGEEGGGE9AFGGFFC9?FFGF9FF9FAFDFFFAE=EFEEG+@CGGGCFGG?D8@DE+1@>E6@78CECEA,4DEFBFGGG8E5C9EDC>,*:FCDCFDFF:F=D>)));A32=;)(:952>E3<D>5>(71>(1*)*)0)(,*.4)48:().-33((.(.,4:((-)()()(),3?:3(())(10*(0.(
@M03152:184:000000000-AWYW1:1:2107:18698:12409 2:N:0:GCGATCTAATACCTGT
CCCAACTATCCCTATTAATCATTACCTCGGTCCTAGAAACCAACAAAATAGAACCAAAGTCCTATTCTATTATTCCATGCTAATGTATTCAAGCGTAGGCCTGCTTTAAACACTCTAATTTTTTCAAAGTAAAAGTCCTGGATCCCCTGCGCACTCAATTAAGAGCACGCAGGTTCCCCAGAAGGAAAGACCCGACCAGAGCAGTGCTTACCTTTCGGCAAGACCGCCCAGCCAGGTCCGAAATTCAACTACGAGCTTAGATCGGAAGAGCGTCGTGTAGGGAAAGAAACGGAATGTGGAG
+
CCCCCGGGGGGGGGGGGGGGGGGGGGGGGGGGGGGGGGGGGGGGGGGGGGGGGGGGGGGGGGGGGGGGGGGGGGGGGGGGGGGGGGGGGGGGGGCFGGGFGGGGGGGGGGGGGGGGGGGGGGGGGGGGGGGGGGGGGEFFGGGGGGGGGGGGGDGGGGGGGGGGGGGGGGGGGGCFGGGGGGGGGGFGGGGCFGGGGGGFGGGFFFFFCFGFFGGF>B?>AFFFFFFF=D2446:FFAA@><31A66CCCFE@7B08;C@>77312(-7713,41,8;,@2)4<<008((4))-06:<73(
@M03152:184:000000000-AWYW1:1:2107:14671:12417 2:N:0:GCGATCTAATACCTGT
CCCAACTATCCCTATTAATCATTACATCGATCCTAGAAACCAACAAAATAGAATCGGATGTCCTATTTCATTATTCCATGCTAATGTATTCAAGCGTAAGCCTGCTTTAAACACTCTAATTTTTTCAAGGTAACAGTCCTAATTCCCCATAACATCAAATGAATGACATTATGGTTCTTTAGAAGGTGAGAACCAATAAGACCAGTACATACCAAGGCATGACCGATCCCTTGATCCCGAAATTCAACTACGAGCTTAGATCGGAAGAGCGTCGTGTAGGGAAAGAAAAGGTATGTGTAGA
+
CCCCCGGGGGGGGGGGGGGGGGGGGGGGGGGGGGGGGGGGGGGGGGGGGGGGGGGGGGGGGGGGGGGGGGGGGGGGGGGFGGGGGGGGGGGGGFGGGGGGGGGGGGGGGGGGGGGGGGGGGGGGGGGGGFGGCDFCEGGGGGGGGGGGGGGGGGGGGGGGGGGGGGGGGC;DF8==FGGFGG8FGGGGGCFGGGGGFGGFGGGFGGFGGFGGFGGFFFFF?FFBAEF>A6CFFFEFFFEFFFAECF?FCFFDFDA=FE3*5@@@(5(-5=@@DBFF6A3A6FDF?@8(//1*1677*)2))
@M03152:184:000000000-AWYW1:1:2107:23554:12475 2:N:0:GCGATCTAATACCTGT
CCCAACTATCCCTATTAATCATTACGTCGATCCTAGAAACCAACAAAATAGAATCAAACGTCCTATTTCGTTATTCCATGCTAATGTATTCAAGCGTGAGCCTGCTTTAAACACTCTAATTTTTTCAAAGTAACAGTCCTGATTCCCCATGACACCAAATTAATGACATCATGGTTCGTCAGAAGGTAGGAATCAATAATACCAGTACGTACGATTGCACGACCAATAAATTGATCCCGAAATTCAACTACGAGCTTAGATCGGAAGAGCGTCGTGTAGGGAAATAAAAGGAATGTGTATA
+
CCCCCGGGGGGGGGGGGGGGGGGGGGGGGDGGGGGGDGGGGF@FGGGGGFGGGGGGCFEGGGGGCEFFGGGGGGGGGF9FFGGGGGGGGGGGGFGGGGGDGGGGGGGGGGGGGGGGGGCGGGDGGGGGGGGGGGGCGFGGGGGGGGFGGGFGGGGGGGGGGGCFCFGGFGGGGGGFGGGGDEGFGGGGFGFGGGFGGFFFC?DDDGFGGG6+*+;:FBFF5>>BBF@FFFFF86@F@FFAEBFA+39AEGF9@5A2667>*9>0;(:@;12:0;681)9A<AD5)64)))())))1*.*))
@M03152:184:000000000-AWYW1:1:2107:13936:12509 2:N:0:GCGATCTAATACCTGT
CCCAACTATCCCTATTAATCATTACGTCAATCCTAGAAACCAACAAAATAGGATCGAACGTCCTATTTCATTATTCCATGCTGATGTATTCAAGCGTGAGCCTGCTCTAAACACTCTAATTTTTTCAAAGTAACAGTCCTGATTCCCCGCCACACCAAATTAATGACATGACGGTTCGTCAGAAGGTAGGAACCAGTAACGCCAGTACATACCGAAGGCACGACCAGCGTACTGATCCCGAAATTCAACTACGAGCTTAGATCGGAAGAGCGTCGGGTAGGGAAAGAACAGTTAGGTTTAA
+
CCCCCGGFGGGGGGGGGGGGGGGGGGGGGGGGGGGGGGGGGGGGGGGGGFGGCGFGGFGGDCFGGGGGGGGGGGGCGGGGGGGGGGGGGGGGGGGGGGGGGGGGGGGGGGGFFDGGGGGGGGGGGGGFGFGGGGGGGCGGG9EGFEFGGGGDGGGGGGGFGEFGGGGGGGGGG6==EEGGGGGGGGGGGGGGGGFGFGGFGGGECCFCGFGFFDDEFFAFFFABBF=A=B@A)=@8@C;-8:38FFFFEGF)/9)154C8)750;(47<FF;069(()-5-).7:08:((,*1)*0*)0()
@M03152:184:000000000-AWYW1:1:2107:26871:12526 2:N:0:GCGATCTAATACCTGT
CCCAACTATCCCTATTAATCATTACGGCGACTCTAGAAACCAACAAAATAGAACCGCGCGTCCTATTTTATTATTCCATGCTAATGTATTCAGGCATAGGCCTGCTTTGAACACTCTAATTTTCTCAAGGTAAAGGCCCTGGTTCCCCGACGCACACCAACAACGTGCACGCCGGCTCACCAAGAGGTAAGGCCCGCCCAGACAGTACGTGCCGTTAGGCAGACCGCCCGGCCAGGCCCGAAATTCAACTACGAGCTTAGATCGGAAGAGCGTCGTGTAGGGAAAGAACAAGACTGTGTAC
+
CCCCCGGGGGGGGGGGGGGGGGGGGGGGGGGGGGGGGGGGFGGGGGGGGGGGGFGGGGGGGGGGGGGGGGGGGGGFGFGGGFGGGGGGGGGGGGGGGGGGGGGGGFGFGGGFFEFGGGFGGGGGGGGFGGGGFDGCG:CDGFGGG8FGDEGGGGGGGGGGGGG,=+68=EGGG>7CEGGFGG5D7DFGGFF?F5EEDDE;FGGFGFFGGGGGF=5=D38AFEDFFB1>;)4BDEFFFDF9>154/9AFFC??BC>>::<?92:686691:(2-:>46)(98D?5::::,((.)(*00.:))
@M03152:184:000000000-AWYW1:1:2107:28173:12568 2:N:0:GCGATCTAATACCTGT
CCCAACTATCCCTATTAATCATTACGGCGACTCTAGAAACCAACAAAATAGAACCGCGCGTCCTATTTTATTACTCCATGCTAATGTATTCGGGCATAGGCCTGCTTTGAACACTCTAATTTTCTCAAGGTAAAGGTCCTGGTTCCCCGACGCACACCAACGAAGGGCACGCCGGCTCGCCCAGAGGTAAGGCCTGCCCAGACAGTACGTGCCGTTAGGCAGACCGCCCGGCCAGGCCCGAAATTCAACTACGAGCTTCGATCGGAAGAGCGTCGTGTAGGGAAAGAACAGGCGTGTCGAG
+
CCCCCGGGFGGGGGGGGGGGGGGGGGGGGGGGGGGGGGGGGGGGGGGGGGGGGGGGGGGGGGDGGGGGGGGGGGGGGGGGGGGGGGGGGGGGGGGEGGGGGGGGGGGGDGGG9BCFFGGGGGGCC<<E?CFGGGGGG9FFGGGGGGGDEGGGGGGGGGGGGDF+=6+@@EGGG*@EGEGDG*;FG,CFFGC?FFCFFC=AFFFFGGFGGGGFFE3AB>AAFFF@;>9EFFFFB3:7CDB(5(78F?ABBCF?0773824316(4?:?6((81,((((0.9<B?4<B1?73(05())1(*,-
@M03152:184:000000000-AWYW1:1:2107:8653:12782 2:N:0:GCGATCTAATACCTGT
CCCAACTATCCCTATTAATCATTACATCAGCCTTAGAAACCAACAAAATAAGACCAACGTCATATTCTATTATCCCATGCTGTAATATTCAATGGCAAGTTACGCCTGCTTTGAACACTCTAATTTTTTCAAAGTAAATGATTGGGAGCGGTTGCCCACTACCCAAAGCTAGGAAGCCCAAACCCAGCCACGCCACAAGGACGAGCTTTGGCCTGAAACCCCCGAAATTCAACTACGAGCTTAGATCGGAAGAGCGTAGTGTAGGGAAAGAACAGGTATGCGTTGATCTGAGTTGGGTCGG
+
CCCCCGGGGGGGGGGGGGGGGFGGGGGGGGGGGGGFGGGGGGGGGGGGGGGGGGFGGGGGGGGGGGGGGGGGGGGGGGGFGGGFGGGGGGGGGGGGGGGGGFGGGGGGGFFGFGCEFCFGGFGGGGGGGGFGGGGGFGCFFGFGFGGGGEGGGGFGGGGGGGGCFGGGGGGGGGFG8@DD@?DDEGGGCGGDGGGGGFG?FCD?EDDGDFC9?FGFFFAC>?AFFD=A?FCCBAFFGF>@>EFEFFFF6359@<5:8(.,;<?>=6@:?<B:8:?(.*))))()(().).)1/)*))-*((
@M03152:184:000000000-AWYW1:1:2107:5063:12799 2:N:0:GCGATCTAATACCTGT
CCCAACTATCCCTATTAATCATTACGTCGATCTTAGAAACCAACGAAATAAGATCAAACGTCCTATTTCATTATCCCATGCTAATGTATTCAAGCCAAAGCTTGCTTTAAACACTCTAATTTTTTCAAAGTAACAGTCCTGATTCCCCACGACATCAAATTAATGACATCATGCTTCGTCAGAAGGGAGAAACCAATTGTACCAGTGCGTACCGTTGGCACGACCAATAAATTGATCCCGAAATTCAACTACGAGCTTAGATCGGAAGAGCGTCGTGTAGGGAAAGAAAAGGTATGGGTAA
+
CCCCCGGGFGGGGGGGGGGGGGGGGGGGGGGGGGGGGGGGGGGGGGGGGGGGGGGGGGGGFGGGGGGGGGGGGGGGGGGGGGGGGGGGGGGGGGGGGGGGGGGGGGGGGGGCFGGGGGGGGGGGGGGGGCGGGGGGG@EGGGGGGGGGGGGGGGDCFGGGGFFGGGGGFGGGGDFGGGFGGGGFGGGGGGGGGFGGGGFFGGCFGGFFDGGGFGCE>>CAADFBFEBFFFFFFFFFF96ADFEFFFCFFC;)(926>EC@39C;0:;0:@@F(39:?><6<>:F0<BF(40<*-*0*(>2(
@M03152:184:000000000-AWYW1:1:2107:16504:12882 2:N:0:GCGATCTAATACCTGT
CCCAACTATCCCTATTAATCATTACATCGATCCTAGAAACCAACAAAATAGAATCGGATGTCCTATTTCATTATTCCATGCTAATGTATTCAAGCGTAAGCCTGCTTTAAACACTCTAATTTTTTCAAGGTAACAGTCCTAATTCCCCATAACATCAAATGAATGACATTATGGTTCTTTAGAAGGTGAGAACCAATAAGACCAGTACATACCAAGGCATGACCGATCCCTTGATCCCGAAATTCAACTACGAGCTTAGATCGGAAGAGCGTCGGGTAGGGAAAGAACAGGTCTGTGTAGA
+
CCCCCGGGGGGGGGGGGGGGGGGGGGGGGGGGGGGGGGGGGGGGGGGGGGGGGGGGGGGEFGGGGGGGGGGGGGGFGGGGGGGGGGGGGGGGFFGGGGGGGGGGGGGGGGGGFGGCFGEGFFFGGFGGG@FFGGGGGGGGGGGGGGGGGGGGGGGGGGGGGGFGGGGGGGGGCGGFGFCGGGDFGDFFGGGGGGFGGGGFGGDDFFFGGGFF5DDFFFDF5DF):B=5>F599ACD7ADA>@4A@FFAECFAF>/5683C5?D2>@FB@:@6<0,(652F@FF488((380*/).**-*).
@M03152:184:000000000-AWYW1:1:2107:26351:12958 2:N:0:GCGATCTAATACCTGT
CCCAACTATCCCTATTAATCATTACGTCAATCCTAGAAACCAACAAAATAGGATCGAACGTCCTATTTCATTATTCCATGCTAATGTATTCAAGCGTTAGCTTGCTTTAAACACTCTAATTTTTTCAAAGTAACAGTCCAAATTCCCCGCAACACCAAATTAATGGCATTACGGTTCGTCAGGAAGGAGGAATCAGTGAGACCAGTACATACCGGAGGCATGACCAACCTACTAACCCCGAAATTCAACTACGAGCTTAGATCGGAAGAGCGTGGGGCAGGGAAAGAACAGCTACGTGTAA
+
CCCCCGGGGGGGGGGGGGGGGGGGGGGGGGGGGGGGGEGGGGGGGGGGGGGGGGGGGGGGDGGGGGGGGGGGGGGGGGGGGGGGGGGGGGGGGGGGGGGGGGGGGGGGGGFGGGGGGGGGGGGGGGGGGCFGFGGGGGGDGFGGGGGGGGGEGGGGGGGGGGGGAA?DEFG8DEDG>8CEEDFEGFDDFGEGGGGCEGDFGGFFGGFGGGGGFDCDBE**;9@BFFBADFE4AF?4CAABB9?@F6<7);FE0DB6);4<><?72;?.8;@90(,(()()3508??B7((()0)1.2(9,)
@M03152:184:000000000-AWYW1:1:2107:26857:12987 2:N:0:GCGATCTAATACCTGT
CCCAACTATCCCTATTAATCATTACGTCGATCCTAGAAACCAACAAAATAGAATCAAACGTCCTATTTCATTATTCCATGCTAATGTATTCAAGCGTATGCCTGCTTTAAACACTCTAATTTTTTCAAGGTAACAGTCCTGATTCCCCAAGACACCAAATTAATGACATCAAGGTTCTTCAGAAGGTAGAAACCAATAATGCCAGTACGTACCGAGGCACGACCAACAAATTGATCCCGAAATTCAACTACGAGCTTAGATCGGAAGAGCGTCGTGTCGGGAAAGAACAGATATGTGTAGA
+
CCCCCGGGGGGGGGGGGGGGGGGGGGGGGGGGGGGGGGGGGGGGGGGGGGGGDFGGGGGGFGGGGGFGGGGFGGGGGGGGGGGGGGGGGGGGGGGGGGGGGGGGGDGCGGDGFGGGGGGGGFGGEFFFGGGGGGGGGGGGGGGGGGGGGGGGGGGGGGGGGGGGCFGGGGGFFCEGGGGGGEFGGGGGFFGGG8EGGGFFA8DF?FFGGGFFBGGE>5:ADFFFBFFFFFFA6@<F+6:@EAFFFFE+98A25C4-6@=3.?1@086@@;6906(2,)(03>(),4:2:((/*:4126*))
@M03152:184:000000000-AWYW1:1:2107:22224:13020 2:N:0:GCGATCTAATACCTGT
CCCAACTATCCCTATTAATCATTACGTCAATCCTAGAAACCAACAAAATAGGATCAAACGTCCTATTTCATTATTCCATGCTAATGTATTCAAGCGCGAGCCTGCTTTAAACACTCTAATTTTTTCAAAGTAACAATCCTGATTCCCCGCCACACCAACTGAATGGCATTACGGTTCTTCAGAAGGTGAGAAATCAATGATAACAGTGCATACCAACGGCATGACCGAAATATTGATCCCGAAATTCAACTACGAGCTTAGATCGGAAGAGCGTCGTGTAGGGAAAGAACAGGTATGTGTA
+
CCCCCGGGGGGGGGGGGGGGGGGGGGGGGGGGGGGGGGGGGGGGGGGGGGGGFGGGGGGGGGGGGGGGGGGGGGGGGGGGGGGGGGGGGGGGGGGGGGGGGGGGGGGGGGGGGGGGGGGGGGGGGGGGGGGGGGGGGGGGGGGGGGGGGGGGGGGGGGGGGFGGCDFGGEGGGDGGGGGGGGGFFBFFFGGGGGGGGGGFGFFFGGFGGGGGFGGFFFFFFFD=36:BBF=FFFFC+1B=E@EFFA4BCF=@39BFB@FFFFFFFF@?FFFF@>FF>F?FFF::886?B?BFF2*9C)2))
@M03152:184:000000000-AWYW1:1:2107:26017:13289 2:N:0:GCGATCTAATACCTGT
CCCAACTATCCCTATTAATCATTACGTCGATCCTAGAAACCAACAAAATAGGGTCAAACGTCCTATTTCATTATTCCATGCTAATGTATTCAAGCGCGAGCCTGCTTTAAACACTCTAATTTTTTCAAAGTAACAGTCCTGATTCCCCGCCACACCAACTTAATGACATGACGGTTCTTCAGAAGGGAGAAACCAGTGACACCAGTGCATACCGAAGGCACGACCAGCGTACTGATCTCGAAATTCAACTACGAGCTTAGATCGGAAGAGCGTCGTGTAGGGAAGGAACAGGTATGTCTAG
+
CCCCCGGGGGGGGGGGGGGGGGGGGGGGGGGGGGGGGGGGGGGGGGGGGGGGGGGGGGGGFGGGGGGGGGGGGGGGGGGGGGGGGGGGGGGGGGGGGGGGGGGGGGGGGFGGGGFGGFGGGGGGGGFFGGGGFFGGGGGFFGGGFGFGGGGGGGGGGGGGEGFGGGFFGFGGGCEGGGGGFFGD?DDGEGFGFGGGGDGFGGGFGGFGGGGGFGC>D>AFF>ABFFFF@59??FF@F6A1A@B=FFEFFFFFFGEF34C@E5)114394(83,3128)(/534F((,(((,./-*0*.*.)
@M03152:184:000000000-AWYW1:1:2107:27388:13363 2:N:0:GCGATCTAATACCTGT
CCCAACTATCCCTATTAATCATTACGTCAATCCTAGAAACCAACAAAATAGGATCAAACGTCCTATTTCATTATTCCATGCTAATGTATTCAAGCGCGAGCCTGCTTTAAACACTCTAATTTTTTCAAAGTAACAATCCTGATTCCCCGCCACACCAACTGAATGGCATTACGGTTCTTCAGAAGGGAGGAATCAGTGAAACCAGTGCATACCGAAGGCACGACCAGCGTACTGATCCCGAAATTCAACTACGAGCTTAGATCGGAAGAGCGTCGTGTAGGGAAAGAAAAGGTAAGTGTAA
+
CCCCCGGGGGGGGGGGGGGGGGGGGGGGGGGGGGGGGGGGGGGGGGGGGGGGGGGGGGGGFGGGGGGFGFGGGGGGGFGGFGFGGGGGGGDFGGGGGGGGGGGGGGGGGGGGFGGGGGGGGGGGGFGGGGGGGGGGGGGGGGGGGFGGGGGGGGGGFGGGGGGGGGFGGGGGG>EGDGGFCFGG?FEGGGGGGGGGGCDFGGFFGD5FGGGGF>D5ABFFFF9A=4BFFEDFFFE7FCADF@FFFFEFCD/),C>@E1>EEC)8;@?91<?9(1;2:<34<BB@B?13((()*-***.0))
@M03152:184:000000000-AWYW1:1:2107:28004:13385 2:N:0:GCGATCTAATACCTGT
CCCAACTATCCCTATTAATCATTACTTCGGTCCTAGAAACCAACAAAATAGAACCAAAGTCCTATTCTATTATTCCATGCTAATGTATTCAAGCATATGCCTGCTGTGAACACTCTAATTTTTTCAAAGTAAAAGTCCTGGTTCCCTATCACACCCAGTGAAGAGCACAATAGTTCGCCAGAAAGAAAGCCCCGACCAAAGAAGCGCTTACCGTGAGGCAAGACCACAAAGCCAGGGACGAAATTCAACTACGAGCTTAGACAGGAAGATCGTAGGGTAGGGTAAGAAGACATATGCGGAG
+
B-A9-BEAFFG8FF,EFGGFCF,CCCDGG7C:FEFGFDAFEG,6:EFEFGFC<CCC@@FCE<EFFGFGDGEGG@@C<CFFFEFCE@@<EFFFD,6CE<<F,C58FEF<FE<EEFCDDAFGFFAFCCGFFGGFGGFGCGAFGGFFG,99,@EEFGCEFFFGGGCG8=FD,=EF;99=C+=8>E8B8@>=,=688@E+=@DD=+=?,+<C6>C7*40@?55>FF:C598C);26>>=*/*/(8>4(++96*+).5/.().7)9))/628(3)./8(((/)50(.()())-((()*)1**-)(,
@M03152:184:000000000-AWYW1:1:2107:22000:13461 2:N:0:GCGATCTAATACCTGT
CCCAACTATCCCTATTAATCATTACGGCGACTCTAGAAACCAACAAAATAGAACCGCGCGTCCTATTTTATTATTCCATGCTAATGTATTCAGGCATAGGCCTGCTTTGAACACTCTAATTTTCTCAAGGTAAAGGTCCTGGTTCCCCGACGCACACCAACAAAGGGCACGCCGGCTCACCAAGAGGTAAGGCCCGCCCAGACAGTACGTGCCGTTAGGCAGACCGCCCGGCCAGGCCCGAAATTCAACTACGAGCTTAGATCGGAAGAGCGTCGTGGAGGGAAAGAACAAGGAGGGGGAA
+
CCCCCGGGGGGGGGGGGGGGGGGGGGGGGGGGGGGGGGGGGGGGGGGGGGGGGGGGGGGGGGGGGGGGGGGGGGGGGGGGGGGGGGGGGGGGGGGGGGGGGGFGGGGDCFFGGGGGGGGGGGGGGGGCFFFDGGGGGGGGGGEEGGGGGGGGEGGGGGGGGCGGGGGGGGGGGGGGGGCFGGGFGGGGFFGFFGGGGGGFGGGFGGFGGD<FFGDBEAFFFED@FEFFFFFFEFFF:DF6B(8(9FFFA7:7:C@B)5A?9>26?:89?:0;(33(4)-5:@(78102(4(8),)))-)((
@M03152:184:000000000-AWYW1:1:2107:18815:13484 2:N:0:GCGATCTAATACCTGT
CCCAACTATCCCTATTAATCATTACCTCGGTCCTAGAAACCAACAAAATAGAACCAAAGTCCTATTCTATTATTCCATGCTAATGTATTCAAGCGTAGGCCTGCTTTAAACACTCTAATTTTTTCAAAGTAAAAGTCCTGGATCCCCTGCGCACTCAATTAAGAGCACGCAGGTTCCCCAGAAGGAAAGACCCGACCAGAGCAGTGCTTACCTTTCGGCCAGACCGCCCAGCCAGGTCCGAAATTCAACTACGAGCTTAGATCGGAAGAGCGTCGTGGAGGGAAAGAACAGGAAATGATAA
+
CCCCCGGGGGGGGGGGGGGGGGGGGGGGGDFGGGGGGGGGGGGGGGGGGGEAFFGGGGGGGGGGGGGGFGGFGGGFGGGGGGGGGGGGGGGGGGGGGGGGGGGGGGGGGGGGGGGGFGGGGGGGGGFGGGGGFGGGGGGGG@FGGGGGG@BEGGCCECFFFFDDGFGGEGDGGGGG,EFDGGFGG=EDGGGCF8C8E@:F?DFA9++=CGGGAFG6?5**::BDBFFF@FBF4AB<2A6=:?3=@+78)1631>>>>;<@E358;F(30(.4(23(35:F?E?>0((4(220)()**)*.)
@M03152:184:000000000-AWYW1:1:2107:21501:13522 2:N:0:GCGATCTAATACCTGT
CCCAACTATCCCTATTAATCATTACGGCGACTCTAGAAACCAACAAAATAGAACCGCGCGTCCTATTTTATTATTCCATGCTAATGTATTCAAGCGTAGGCCTGCTTTAAACACTCTAATTTTTTCAAAGTAAAAGTCCTGGATCCCCAGCGCACTCAATTAAGAGCACACTGGTTCCCCAGAAGGAAAGACCCGGCCAGGGACAGTGCTTGTCTTTCGGCAAGACCATCCGACCAGGTCCGAAATTCAACTACGAGCTTAGATCGGAAGAGCGTCGGGTAGGGAAAGAACAGGGATGTGG
+
@CCCCGGGGGGGGGGGGGGGGGGGGGGGGGGGGGGGGGGGGGGGGGGGGGGGGGGGGGGGCFEGGGGGGGGGGGGFGGGGGGGGGGGGGGGGGGGGGGGGGGGGGGGFGGGGGGGGGGGGGGGDGGGGGGGGGGGGGGGFFFFFFFGFGGGGGGGGDFGGFGGCF?FGGGFGGGAAFCGGFGGGGGGGGD8B@>@EGGGFGGGFGGFDFG+CFCFFFFFAEA=;D;8A8F<>ED6CDA;369BDF@<66>BABFE?E((4:?A56804341407(393()(.45<<021<1?@6>>7(24)
@M03152:184:000000000-AWYW1:1:2107:23759:13533 2:N:0:GCGATCTAATACCTGT
CCCAACTATCCCTATTAATCATTACGTCAATCCTAGAAACCAACAAAATAGGATCGAACGTCCTATTTCATTATTCCATGCTAATGTATTCAAGCGTTAGCCTGCTTTAAACACTCTAATTTTTTCAAAGTAACAGTCCAGATTCCTCGCAACACCAAATTAATGGCATTACGGCTCATCAGGAAGGAGGAATCAGTGAGGCCAGTACATACCAGAGGCATGACCAACCTACTAACCCCGAAATTCAACTACGAGCTTAGATCGGAAGAGCGTCGGGTAGGGAAAGAACAGGTAGGTGTAG
+
CCCCCGGGGGGGFGGGGGGGGGGGGGFGGGGGGGGGFDFGFGGGGGGGGGGGGGGGEGGEFGGGGGGGGGGGFFGGGGGFFGGGGGGGGGGGGGGGGGGCCF@FGGGGGGGFGGGGGGGGGGGGGGGFEGFGGGGGGGGGGGCFGGGCEGEEGGGEGFGGGGGGGGCDFFFFFEGGGCGCFGGGGGGGFEGGGGGGD=FFFGDFCGFGGGGGFGGFFA5>FFFFFFBBDFFFFFEGGFDBFBFFFFEFECFF@76=3;98EEFF;2<;@1(6((.(4.3<?F?)4:BB?F<@6</5:)2))
@M03152:184:000000000-AWYW1:1:2107:6887:13589 2:N:0:GCGATCTAATACCTGT
CCCAACTATCCCTATTAATCATTACATCGATCCTAGAAACCAACAAAATAGAATGCGATGTCCTATCTCATTATTCCATGCTAATGTATTCAAGCGTGAGCCTGCTTTAAACACTCTAATTTTTTCAAGGTAACAGTCCTAATTCCCCAAAACATCAAATGAATGACATTATGGTTCATTAGAAGGTGAGAACCAATAAAGCCAGTTCATACCAAGGGCACGACCAACTCATTGATCCCGAAATTCAACTACGAGCTTAGATCGGAAGAGCGTCGTGTAGGGAAAGAACAGGTATGTGTAA
+
CCCCCGGGGGGGGGGGGGGGGGGGGGGGGGGGGGGGGGGGGGGGGGGGGGGGGGGGGGGGGGGGGGGGGGGGGGGGGGGGGGGGGGGGGGGGGGGGGGGGGGGGGGGGGGGGFGGGGGGGGGGGGGGGGCGGGGGGGGGGGGGGGGGGGGGGGGGFGGGGGGGGFFGGGGGGGCEGGGGGGGFGGGG8EGGGGFGGGFFFGF?FGFFGGGGGBFFFFF5FF>ABFFDFBFEFFFFFDACAFFFBFFFFFGFBAD>9BBFFF4@B255>D5:91?;;;;;=<BFF?FFD(11./939:)2))
@M03152:184:000000000-AWYW1:1:2107:10119:13640 2:N:0:GCGATCTAATACCTGT
CCCAACTATCCCTATTAATCATTACGGCGACTCTAGAAACCAACAAAATAGAACCGCGTGTCCTATTTTATTATCCCATGCTAATGTATTCGGGCATAGGCCTGCTTTGAACACTCTAATTTTCTCAAGTTAAAGGTCCTGGTTCCCCGACGCACACCAACGAAGGGCACGCCGGCTCACCAAGAGGTAAGGCCCGCCCAGACAGTACGTGCCGTTAGGCAGACCGCCCGGCCCGGCCCGACATTCAACTACGAGCTTAGATCGGAACAGCGTCGTGTAGGGAACGAACAGGCATGTGTAG
+
CCCCCGGGGGGGGGGGGGGGGGGGGFDGB7FECFGGGGGGGGGGGGGGGGGFFGGEFCGGCCEFFGFFFFF,C@FGFGC,CCCFF<<,F<,:,@C+=FFGDFGGF@?FB9<E9A5EEGCF9B?DFG,,A9AEGGGGA=E?F,EFFDFCEDGGGCC8FEGGEG?3@=>61@1:@E7>1>@CFD58,@,?D,>,<CGC717?FCCA,;8C4>GC=CC):B)=6.:12)()4.(35),)9)045()(*/.*.:)4:75>)5)5<)6(4,-(.33-4--,-0(14),.(((--(45)()8?A0))
@M03152:184:000000000-AWYW1:1:2107:24882:13768 2:N:0:GCGATCTAATACCTGT
CCCAACTATCCCTATTAATCATTACTTCGGTCCTAGAAACCAACAAAATAGAACCAAAGTCCTATTCTATTATTCCATGCTAATGTATTCAAGCGTAGGCCTGCTTTAAACACTCTAATTTTTTCAAAGTAAAAGTCCTGGATCCCCAACGCACTCAATCAAGAGCACGTTGGTTCCCCAGAAGGAAAGACCCGACCAGAGCAGTGCTTAACTTTCGGCAAGACCGCCCAGCCAGGCCCGAAATTCAACTACGAGCTTAGATCGGAAGGGCGCGGGGAGGGGAAAGCAGAGGGATGTGTGA
+
CCCCCGGGGGGGGGGGGGGGAGGGG9FGG:FGGGGGGGGGGGGGGGGGGGGGGCGF,FFFFG@C,CCD,6ECCF<FDC<E<FF<9EACF<<F<AEG@+,CEFCA=?F?FG<ABCA??FEFGGGGFEFGGFAFGDBFEG=,4EFFGGG8CC7+FCGGGGFD8E9,@=41+,,6,@DAF9D888ECG8B:8,,,63+16=;FCDGF9++522+=C;+?555:B08@)*):9)-;?A97<):>:B=;@8<A4C))3/:0546345<=(,8((((((-((()()4.45(((.((-..-).*)0()
@M03152:184:000000000-AWYW1:1:2107:28378:13770 2:N:0:GCGATCTAATACCTGT
CCCAACTATCCCTATTAATCATTACGTCGATCCTAGAAACCAACAAAATAGGTTCGAACGTCCTATTTCATTATTCCATGCTAATGTACTCGAGCGATTGCCTGCTTTAAACACTCTAATTTTTTCAAAGTAACAGTCCTGACTCCCCGTAACACCAAATTAATGACATCACGGCTCGTCAGAAGGGAGAAATCAATGACGTTAGTACGTACCGAGGCACGACCGACGTATTGATCCCGAAATTCAACTACGAGCTTAGATCGGAAGAGCGTCGTGTAGGGAAAGAACAGGGGAGTGAGAA
+
CCCCCGGCFGGGGGGGGGGGGGGGGGGGGGGGGGGGGGGGGGFGGGCGGGGGGGGGGGGDFGGGGGGGGGGGGGGGGGGGGGGGGGGGGGGGGGGGGGGGGGGGGCFGGGGGCGF<5EEGGFFFGGGFGDGFDCFGGGGG9FEFGECGEE>BCEG6=DFFCEFGGGGGG?F8E6CECECC?EGG8@EFEGGGGGFG7=CAED9CE>F@DFGCEGD>D45F4)55@EBF1FCF6C37CA8?>;5ECF3A3*62<D>(74>A44432013::9((3(,().08@(76287?F())(0)*)*)-
@M03152:184:000000000-AWYW1:1:2107:7521:13775 2:N:0:GCGATCTAATACCTGT
CCCAACTATCCCTATTAATCATTACGTCGATCCTAGAAACCAACAAAATAGGGTCAAACGTCCTATTTCATTATTCCATGCTAATGTATTCAAGCGCGAGCCTGCTTTAAACACTCTAATTTTTTCAAAGTAACAGTCCTGATTCCCCGCCACACCAACTGAATGGCATGATGGTTCTTCAGAAGGTAGGAACCAGTGACACCAGTGCATACCGAGGGCACGACCAGCGTACTGATCCCGAAATTCAACTACGAGCTTAGATCGGAAGAGCGTCGTGTAGGGAAAGAACAGGTATGTGTAG
+
CCCCCGGGGGGGGGGGGGGGGGGGGGGGGGGGGGGGGGGGGGGGGGGGGGGGGGGGGGGGGGGGGGGGGGGGGGGGGGGDGGGGGGGGGGFGGGGGGGGGGGGGGGGFGGGGGGGGGGGGGGGGGGGGFGGGGGGGGGGGGGAFGEDFGGGGGGGGGGGGGGGGGGGGGGGGGGGGGGGGGGAFGGEGGFCFGGGGGFGFGFGFFGFCDGGGFDGFFB>FFFFFAF>F96@E:FCCFBF;>>:;FFEFFGFEDGF93;C@C<C<:6290:024?>7:5(=AFFF0((4(41>/5@F*6>>)
@M03152:184:000000000-AWYW1:1:2107:22519:13793 2:N:0:GCGATCTAATACCTGT
CCCAACTATCCCTATTAATCATTACGGCGACTCTAGAAACCAACAAAATAGAACCGCGCGTCCTATTTTATTATTCCATGCTAATGTATTCAGGCATAGGCCTGCTTTGAACACTCTAATTTTCTCAAGGTAAAGGTCCTGGTTCCCCGACGCACACCAACAAAGGGCACGCCGGCTCACCAAGAGGTAAGGCCCGCCCAGACAGTACGTGCCGTTAGGCAGACCGCCCGGCCAGGCCCGACATCCAACTACGAGCTTAGATCGTAAGAGAGTCGTGTAGGCAAGAAACCTGGAGGGGGAA
+
CCCCCGGGGGGGGGGGGGGGGGGGGEGGGEGGGGGGDGFGGGFGGGGGGGGGGGGGGGGCGGGGGGGGGGGGGCFGGGGGGFFGGAFGFG9?EGFGG,F,EFFGGGGG9FFCCGGGGGGGGAEFFGG9FFEDEEFGFFEGAEEFFFEDGGGGGGG>8CGGG6,DG?EGGGGGGGEGDEFGGGCCFCFEEFGCFGGGC7CAF4<AC0=:CFFGA**585AFFFFFFABEB:;:B32/9>33>0<6*74;?<F)(*0(),:<<44(..(.))((.57-17(04*)0((44,((0),..9()-(
@M03152:184:000000000-AWYW1:1:2107:12457:13868 2:N:0:GCGATCTAATACCTGT
CCCAACTATCCCTATTAATCATTACGTCGATCCTAGAAACCAACAAAATAGAATCAAACGTCCTATTTCGTTATTCCATGCTAATGTATTCAAGCGTGAGCCTGCTTTAAACACTCTAATTTTTTCAAAGTAACAGTCCTGATTCCCCAAGACACCAAATTAATGACATCATGGTTCGTCAGAAGGTAGGAATCAATAATACCAGTACGTACTATTGCACGACCGATAAATTAATCCCGAAATTCAACTACGAGCTTAGATCGGAAGAGCGTCGTGTAGGGAAAGAACAGGTAGGTTTAAA
+
CCCCCGGGGGGGGGGGGGGGGGGGGGGGGGGGGGGGGGGGGGGGGGGGGGGGGGGGGGGGGGGGGGGGGGGGGGGGGGGGGGGGGGFGFGGGGGGGGGGGGGGGGGGGGGGGGGGGGGGGGGGFGGGGGGGGGGGGGGGGGGGGGGGGGGGGGGGGGGGGGGGGGGGGGGGGFFGFFGEEGGGGGGGGGGGGGGFGGGFDGGFFGFCFGCGGFGGF?7B?FFFAFFFFFFF>;F<D7A5AFFFFAFCFCGF2@486FC<E?E(:@6(,,(.6:9(-.76F???>?21(4:(**))/*.6))
@M03152:184:000000000-AWYW1:1:2107:17164:13912 2:N:0:GCGATCTAATACCTGT
CCCAACTATCCCTATTAATCATTACGGCGACTCTAGAAACCAACAAAATAGAACCGCACGTCCTATTTTATTATTCCATGCTAATGTATTCCGGCGTAAGCCTGCTTTGAACACTCTAATTTTCTCAAGGTAAAGGTCCTGGTTCCCCGACACACCCAGTGAAGGGCATGCCGGCTCACCAAGAGGTAAGGCCCGGCCAGACAGTACACACCGTTAGGCGGACCACCCGGTCAGGTCCGAAATTCAACTACGAGCTTAGATCGGAAGAGCGTCGTGTAGGGAAAGAACAGGTATGTGTAGA
+
CCCCCGGGGGGGGGGGGGGGGGGGGGGGGGGGGGGGGGGGGGGGGGGGGGGGGGGGGGGGGGGGGGGGGGGGGGGGGGGGGGGGGGFGGGFGGGGGGGGGGGGGGGFGGGGGGGGGGGGFGGFCFGGGGGF9EFGFGGFGGGECFG9F@7EGGGGDGFEDFGFGGGGGGGG@EGGCCFGGFCFFFFEC,@::FCECE45AFCFF,BFF+8CDEFGE;AFF>591=;DEF>,5.7:*9?>>F9@DFFBFD4)-33B;4<?-4416:<;?((,((-(-,).927(7?::?:?:*8))9:4*))
@M03152:184:000000000-AWYW1:1:2107:26966:13946 2:N:0:GCGATCTAATACCTGT
CCCAACTATCCCTATTAATCATTACGTCGACCCCAGAAACCAACAAAATAGGATCAAACGTCCTATTTCATTATTCCATGCTGATGAATTCAAGCGTTAGCCTGCTTTAAACACTCTAATTTTCTCAAAGTAATAGTCCTGATTCTCCGCGACACCAAGTTAATGACATCGCGGCTCCCCAGAAAGGAGGAACCAACAAAACCAGTACGTACCATAGCCACGACCAGTAAATTGATCCACAAATTCAACTACGACACTAGATCGGACGAGCGTCGTGTAGGGAACGAACAGGTAGGATCAG
+
CCCCCGG?AEAFGCGGGFGAD<ECGFEFCEGGGGGG,CEFF,FEFGGCFGGCCFDFGGG7FFGGG9FDFGC,<,96CEAC8,<<9C,<CCE<EAA:@BF,?B,4AA,,5,5,5,CAEGCFFGG,E9EA,??FF,C,,,49,4,CEG9F8E78C7C8:@8DE8,@,49,,=C+1=+=8@+@D+14,8,33+:BFG7FE*9*@CDF@8BC>C99*,:6/39*9;25=E=48@<+=10+;;*.;;))+:<FE7)),:)()6@7@36((41(410-7B0,3.4=))3>(((--4()1)/)*)*4.
@M03152:184:000000000-AWYW1:1:2107:19511:13976 2:N:0:GCGATCTAATACCTGT
CCCAACTATCCCTATTAATCATTACGGCGACTCTAGAAACCAACAAAATAGAACCGCGCGTCCTATTTTATTATTCCATGCTAATGTATTCAGGCATAGGCCTGCTTTGAACACTCTAATTTTCTCAAGGTAAAGGTCCTGGTTCCCCGACGCACACCAACAAAGGGCACGCCGGCTCACCAAGAGGTAAGGCCCGCCCAGACAGTACGTGCCGTTAGGCAGACCGCCCCGCCAGCCCCGCAATTCAACTACGAGCTTACATCGGACGCGCGTCGTTGAGGGAAAGAACAGGAATGTATAA
+
CCCCCGGGGGGGGGGGGGGGGGGGGDGGGGGDGGADFGFFFFFGGFGGGGGGGGGGGCGGDGGG9FGGGDGGGGFFFCFCFGFFGGGGGGGF99EEEGD,BFGCFDEG9FGGCFGGG,<FGGGGCGGFGDFG9DFFGGGGGDEFGGFGD=@EGDG8BEGEEFF,@8C??EDGF+?E5ECFFFFCCCBC6;<CFGE55<E?=FD;,4=FCG5C>*58)8))/5=@?32A;)6:B:>*>350)()(0/4*67)8:7)30(.)6-),,3(4((396614(),)386:(.3((.44),9)*)*--
@M03152:184:000000000-AWYW1:1:2107:20864:14027 2:N:0:GCGATCTAATACCTGT
CCCAACTATCCCTATTAATCATTACGTCAATCCTAGAAACCAACAAAATAGGATCGAACGTCCTATTTCATTATTCCATGCTAATGTATTCAAGCGTTAGCCTGCTTTAAACACTCTAATTTTTTCAAAGTAACAGTCCAGATTCCTCGCAACACCAAATTAATGGCATTACGGCTCATCAGGAAGGAGGAATCAGTGAGACCAGTACATACCAGTGGCATGACCAACCTACTGACCCCGAAATTCAACTACGAGCTTAGATCGGAAGAGCGTCGTGTAGGGAAAGAACAGGTATATGGAA
+
CCCCCGGGGGGGGGGGGGGGGGGGGGGG@FGGGGGGGGGGGGGGGGGGGGGGDFGGFGGGGGGGGGGGGGGGGGGGGGGFGGGGGGGGGGGGGGGGGGGGGGGGGGGGGGGGGFGGGFGGGGGGGGGGGGGGGGGGGGGGGGGGGGGGGGGGGGGGGGGGGGGGGGGGGFCFFEEGGGGGGGGGFGGGGGGGDGEFGGGFGGGFFGFGGGG?AED?*;>FF*:@@FFFFFEFFAEGGFFBBAFFFFFFF8A3@D62?;<);CEF;;@91@=9:<B,(0(+553<??B<18051:6*:)*))
@M03152:184:000000000-AWYW1:1:2107:13889:14160 2:N:0:GCGATCTAATACCTGT
CCCAACTATCCCTATTAATCATTACATCAGCCTTAGAAACCAACAAAATAAGACCAACGTCATATTCTATTATCCCATGCTGTAATATTCAATGGCAAGGTTACGCCTGCTTTGAACACTCTAATTTTTTCAAAGTAAATGATCGGAGACCATTGCTGGCCAATCCGAAGCTAGGAAGCGCACACCTAGGCACGCCACAAGGACGACCTTTGGCACGACGCATTCCGAAATTCAACTACGAGCTTAGATCGGACGAGCGGCGGGTAGGGAAAGAACAGGTATGTGGCGAACTTGGGCGGAG
+
CCCCCGGGGGGGGGGGGGGGGGGGGGGGGGGGGGGGGGGGGGGGGGGGGGGGGGGGGGGGGGGGGGGGGGGGGGGGGGGGGGGGGGFGGGGDGGFGGGGGGGGGGGGGGGGGGGGGGGGGGGGGGGGGGGGGGGAFGGGGGGGG?EGGGFFE@FDGGGGGGCFGGGEGGGGGGGFCGGFEGGGGGGGGDCEFG=>ECGGC?DGFGDDGGGGGAGGFEFFFBA@=CFFDDEDFFFEGGFF@FFF@FF@FFGF?D)565;9(-7(096<?07:<?7:<??<FF47*))((((()1)))*-)((
@M03152:184:000000000-AWYW1:1:2107:11827:14199 2:N:0:GCGATCTAATACCTGT
CCCAACTATCCCTATTAATCATTACGTAGATCCTAGAAACCAACAAAATAGGATCAATCGTCCTATTTCATTATTCCATGCTAATGTATTCAAGCGTTAGCCTGCTTTAAACACTCTAATTTTTTCAAAGTAACAGTTCCGATTCCTTGCGACACCAAATTAATGACATCACGGCTCCTCGGAAAAGAGGAACCAACAAAACCAGTACGTACCGTAGGCACGACCAGCAAATTGATCCCGAAATTCAACTACGAGCTTAGATCGGAAGAGCGTCGTGGAGGGAAAGAAAAGGTAAGTGGAA
+
CCCCCGGGFGGGGGGGGGGGGGGGGGGGGGGGGGGGGGGGGGGGGGGGGGGGGGGGGGGGFGGGGGGGGGGGGGGGGGFFFFFGGGGGGGGGFFGGGGGGGGGGGGGGGGGGFGGGGFGFEGGGGGGGGAFDG<FGGGGGCFGGGGGG9FGCGGGGGGGGGGGGGGGGFFFGD>EGGGGGDGGGGGFGGDDGGGFGDGGFGG6?FFFFDFGFFGGFFDFFF?AA=B26:A=AFA=C8:F9B=EFFB@FCGF@2C:6B3EFCCC?<@<:(/869(49<),>:B10:?7((.2>*-4**)*))
@M03152:184:000000000-AWYW1:1:2107:4577:14351 2:N:0:GCGATCTAATACCTGT
CCCAACTATCCCTATTAATCATTACGGCGGCTCTAGAAACCAACAGAATAGAACCGCACGTCCTATTTTATTATGCCATGCTAATGTATTCGGGCAAAGGCCTGCTTTTAACACTCTAATTTTCTCAAGGTAAAAGTCCTGGTTCCCCGACACACCCAGTGAAGGGCATGCCGGCTCACCAAGAGGTAGAACCCGGCCAAGCAGTACGTACCGGGAAGGCAGACCAACCAACCAGGGTCGAAATTCAACTACGAGCTTAGAACGGAAGAGCGTCGCGTAGGGAACGAAAAGGGAGGGGTAG
+
CCCCCGGGGGGGGGGGGGGGGGGGGGGGGGGGGGGGGGGGGGFG@<EFEFFGGGGGGGGGGGGGGGGGDDFDEGGGGGGFGGGGG9CFFD9FCCECFGFGGGF?CCGG9FF?A,FEGGGGGGGDGGGCFF9FFDGGGGFGGGE,@EFEGGDGGGDEG8,3@DDCDGGD?CGGCCEGGGGFDG>CFF>FFFF,=>C7:DEFD9?FC++1;CC54*13:)5485356A(065;)7)45*85(048(**-9)26.:<)(04:<2)4(,((4,.(,-(((()-74B(>(((,(-3.)()))(*((
@M03152:184:000000000-AWYW1:1:2107:9397:14381 2:N:0:GCGATCTAATACCTGT
CCCAACTATCCCTATTAATCATTACGTCGATCCTAGAAACCAACAAAATAGGGTCAAACGTCCTATTTCATTATTCCATGCTAATGTATTCAAGCGCGAGCCTGCTTTAAACACTCTAATTTTTTCAAAGTAACAGTCCTGATTCCCCGCCACACCAACTTAATGACATGACGGTTCTTCAGAAGGGAGAAACCAGTGACACCAGTGCATACCGAAGGCACGACCAGCGTACTGATCTCGAAATTCAACTACGAGCTTAGATCGGAAGAGCGTCGTGTAGGGAAAGACAAAGAGTGTGGAA
+
CCCCCGGGGGGGGGGGGGGGGGGGGGGGGGGGGGGGGGGGGGGGGFGGGGGGGGGGGGGGFGGGGGGGGGGGGGGGGGGGGGGGGGGGGGGGGGGGGDGGGGGGGGGGGGFGGGGGGGGGGGGGGGGGGGGGGGGGGGGGGGGGGGGGGDGGGGGGGGGGGGGGGGGGGGGGGECCGGGGGGGGGGGGGGGGGGGGG?CFGFGFFDFGGGGGFGG5@AFFFFF)8558>A@FFC*+1;A;;@FFF65:?@;)6*):33C<E)5(628;7(,44-3(3).04:?F(41((((0)(***)*.)
@M03152:184:000000000-AWYW1:1:2107:14893:14459 2:N:0:GCGATCTAATACCTGT
CCCAACTATCCCTATTAATCATTACGGCGACTCTAGAAACCAACAAAATAGAACCGCGCGTCCTATTTTATTATTCCATGCTAATGTATTCAGGCATAGGCCTGCTTTGAACACTCTAATTTTCTCAAGGTAAAGGTCCTGGTTCCCCGACGCACACCAACAAAGGGCACGCCGGCTCACCAAGAGGTAAGGCCCGCCCAGACAGTACGTGCCGTTAGGCAGACCGCCCGGCCAGGCCCGAAATTCAACTACGAGCTTAGATCGGCAGAGCGGCGTGTAGGGGAAGAACAGGTATGACTAG
+
CCCCCGFGGGGGGGGGFEGGGGGGGGEGGGGGGGGGGGGGGGGGGGGGGGGGGGGGCEGGFGEDAFGGGFGGFGGGGGGGGGGDFGGGGEGGFGGGGGCA8BEDGGGGGGGGFFGGGGGG9EFCFFF9<<5CFGGG:F@?EF@EFGGGGGGEFCCECEFFGGGGGEGDGGGCE66C5CGGGGGEGD8@:FGFGDGDDCGFGCFFC8AFGGCFFGC>5>FFFF?;3;9B>>0>E3?<*859@>@(7*)96::26754.(.3:)6((-(4(4(((-(,-).0<)(0,::4::740./9*-*.,
@M03152:184:000000000-AWYW1:1:2107:17678:14492 2:N:0:GCGATCTAATACCTGT
CCCAACTATCCCTATTAATCATTACGTCGATCCTAGAAACCAACAAAATAGAATCAAACGTCCTATTTCGTTATTCCATGCTAATGTATTCAAGCGTGAGCCTGCTTTAAGCACTCTAATTTTTTCAAAGTAACAGTCCTGATTTCCCAAGACACCAAATTAATGACATCATGGTTCGTCAGAAGGTAGGAATCAATAATACAAGTACGTACAATAGCACGACCAATAAATTAATCCCGAAATTCAACTACGAGCTTAGATCGGAAGAGCGTCGGGTAGGGAAAGATCAGGTATGCGTAGA
+
CCCCCGGGGGGGGGGGGGGGGGGGGGGGGGGGGGGGGGGGGGGGGGGFGGGGGGGGGGGGGGGGGGFGGGGGGGGGGGGGGGFGGGGGGGGGGGGGGGGECGGGGGGGGFGGGGGGGGGGGGGGGGGGGGGGGGFGGGGGGGGGGGGFFGGFGGGGGGGGGGGGGFGEGCFGGGGFGGGGGG8FG,@FGGGGFGGGGGGFGG7?9DFDGFGGFGGFFBFF>>=)8;=ABFEFCFCFFF*5?AFF6FEFFGF25569A>7>?CB9=D91(/6601(((0(5()4).3)-43)*9))**-/(-
@M03152:184:000000000-AWYW1:1:2107:8625:14518 2:N:0:GCGATCTAATACCTGT
CCCAACTATCCCTATTAATCATTACGTCGATCCTAGAAACCAGCAAAATAGAATCAAACGTCCTATTTCGTTATTCCATGCTAATGTATTCAAGCGTGAGCCTGCTTTAAACACTCTAATTTTTTCAAAGTAACAGTCCTGATTCCCCATGACACCAAATTAATGACATCGTGGTTCGTCAGAAGGTAGGAATCAATAATACCAGTACGTACAATAGCACGACCAATAAATTGATCCGAAATTCAACTACGAGCTTAGATCGGACGAGCGACGGGGAGGGAAAGAAAAGGAAAGGGTAGAA
+
CCCCCGFGGGFGGGGGGGGGGGGGGGGGEGGGGFFGGGGGGFFFFGGGGFGGGGFGGGGGC@CFGFGGGGCFFEEFGDCFGGGGGGGGGGFGGGGGGGGGGAEEFG9AEFGD9FGGGGGGGGGGG8E9FGFGGFGFGFFGGGGGGGFFGFGGGGGGGFGDFFFGGAFGGFGFFGGFGDCCFGGGGGED=EFGGGGGDGDFFF+;==DDCDFCBFFCA5BCDF=9A5@FFFAFA>=D+@D=B9+*BFA6>>?@>D>5@745555?0,3((.(44((-(01),71)14(8:3(7)())*(*.)
@M03152:184:000000000-AWYW1:1:2107:11558:14530 2:N:0:GCGATCTAATACCTGT
CCCAACTATCCCTATTAATCATTACATCGATCCTAGAAACCAACAAAATAGAATCGGATGTCCTATTTCATTATTCCATGCTAATGTATTCAAGCGTTGGCCTGCTTTAAACACTCTAATTTTTTCAAGGTAACAGTCCTAATTCCCCACAACATCAACCGAATGACATCATGGTTCCTTAGAAGGTGAGAACCAATGGGACCAGTACATACCGAGGGCATGACCGACCCACAGATCCCGAAATTCAACTACGAGCTTAGATCGGAAGAGCGTCGTGTAGGGAAAGAAAAGGTAGGCGTAA
+
CCCCCGGGGGGGGGGGGGGGGFGGGGGGGGGGGGGGGGGGGGGGGGGGGGGGGGFGGGEFFGGGGGGGGGGGGGGGGGEGGGGGGGGGGGGGGGGG@ECFGGGGGGGGGGGGGGGGGGFCGGGDGGGDGGGGGGGGGGGGGGGGGGGGGGGGGGGGGGDGGGCEGGGFGGGGGGGGGFGFFGGGGFFGGDFFGCCEFGGFGG6FGFFGFFGGFG75?BEFFFFF5>A95?4**/:;D=A@FFEFFFFFE@FF?DEF5;94>9?@<?01@@@B2<>9?F07254>:6?B(.2>*)0)*(/((
@M03152:184:000000000-AWYW1:1:2107:18045:14550 2:N:0:GCGATCTAATACCTGT
CCCAACTATCCCTATTAATCATTACGGCGACTCTAGAAACCAACAAAATAGAACCGCGCGTCCTATTTTATTATTCCATGCTAATGTATTCAGGCATAGGCCTGCTTTGAACACTCTAATTTTCTCAAGGTAAAGGTCCTGGTTCCCCGAGGCACACCAACAAAGGGCACGCCGGCTCACCAAGAGGTAAGGCCCGCCCAGACAGTACGTGCCGTTAGGCAGACCGCCCGGCAAGGCCCGAAATTCAACTACGAGTTTAGATCGGAAGAGCGCAGGGTCGGGAAAGAACAGGTATTGGGAG
+
CCCCCGGGGGGGGGGGGGGGGGGGGDGGC:FGCEGGGGGGGGGGGGGGGGGGGGGGG@:::@FGGGEGC<FF@FEGDFC?FFGGGGGFG<<FGGGGDFGGGDFGGFFGGG<FFF?EFGC?FGDCFCA5?8=FFCEF?,CFGGGGGGGGG>+4FGGFGGGGGG?EC8==?E>EFGDC5CEGCF>C,::7<ECFGGGGDDGE6C<;C;AC4;<CFE3):A)2;52=;A0>15,8)),*9>>1@93266<?<:??19:4)4A.2.-426(42((4((((-)(79B>E21:13(4)0)*/:)*.(
@M03152:184:000000000-AWYW1:1:2107:9360:14559 2:N:0:GCGATCTAATACCTGT
CCCAACTATCCCTATTAATCATTACGTCGATCTTAGAAACCAACGAAATAAGATCAAACGTCCTATTTCATTATTCCATGCTAATGTATTCAAGCCAAAGCCTGCTTTAAACACTCTAATTTTTTCAAAGTAACAGTCCTGATTCCCCACAACACCAAATAAATGACATCATGGTTCGTCAGAAGGGGGAAACCAACAATACCAGTACGTACCGAGGCACGACCGACATGATGGTCCCGAAATTCAACTACGAGCTTAGATCGGAAGAGCGTCGTGTAGGGAAAGAAAAGGAATGGTTAAG
+
CCCCCGGGGGGGGGGGGGGGGGGGGGGGGGGGGGGGGGGGGGGGGGGGGGGGGGGGGGGGGGGGGGGGGGGGGGGCGGGFGGGGGGGGGGGGGGGGGGGGGGGGGGGGFEFGGGGGGGGGGGGGGGGGGGGGGGGGGGCGGFGGGGGGGGGGGGGGGGGGGFGGFFGGGGGGGDGGGGGGGGG9?DCFEGGGGDFGGGCFGCFF6:=DDGGGFED???EABEAF>B>EDFF@AFEFG456BBACFFFFEG;(;DF>FEE;?4?<B?FB?06(499:,.6B:FFF?F,1021).)))*)*))
@M03152:184:000000000-AWYW1:1:2107:15085:14606 2:N:0:GCGATCTAATACCTGT
CCCAACTATCCCTATTAATCATTACATCGATCCTAGAAACCAACAAAATAGAATCTGATGTCCTATTTCATTATTCCATGCTAATGTATTCAAGCGTAAGCTTGCTTTAAACACTCTAATTTTTTCAAGGTAACAGTCCTAATTCCCCATAACATCAAATAAATGACATCATGGTTCTTTAGAAGGTGAGAACCAATAAGACCAGTACATACCAAGGCATGACCGATCCCTTGATCCCGAAATTAAACTACGAGCTTAGATCGGAAGAGCGTCGTGTAGGGAAAGAACAGTTAAGTGTAGA
+
CCCCCGGGGGGGGGGGGGGGGGGGGGGGGGGGGGGGGGGGGGGGGGGGGGGGGGGGGGGGGGGGGGGGGGGGGGGGGGGGGGGGGGGGGGFGGGGGGGGGGGGGGGFGGGGGGGGGGGGGGGGGGGGGGDGGGGGFGFGFGGGGGG?FGGGGGGGGGGGGGGGGGFGGGGGGG9=EFGGGG9EFGCDDFFGGDGFGGGGFG???D8DCFFGG5ED655FFFFDE>EA>=:C56FEFFA58BFFE8C<FEGF24;>=4AEEFCBFFFBBBD@@>@B0(=6F?FFA;@8@@F)3+)+11)+.)
@M03152:184:000000000-AWYW1:1:2107:21470:14684 2:N:0:GCGATCTAATACCTGT
CCCAACTATCCCTATTAATCATTACGTCGATCCTAGAAACCAACAAAATAGAATCAAACGTCCTATTTCATTATTCCATGCTAATGTATTCAAGCGTGAGCCTGCTTTAAACACTCTAATTTTTTCAAAGTAACAGTCCTGATTCCCCACGACACCAAATAAATGACATCATGGTTCGTCAGAAGGGAGAAACCGACGATGCCAGTACGTACCGAGGCACGACCGACATGATGGTCCCGAAATTCAACTAAGAGCTTAGATCGGAAGAGCGTCGTGTAGGGAAAGAACAGGGACGGTGAAA
+
CCCCCGGGGGGGGGGGGGGGGGGGGGGGGGGGGGGGGGGGGGGGGGGGGGGGGGGGGGGGFGGGGGGGGGGGGGGGGGGGGGGGGGGGGGGGGGGGGGGGGGGGGGGGGGGGGGGGGGGGGGGGGGGGGFGGGGGGGGEGGGGGGFGGGGGGGGGDGGGGGGFGFGFGCFGGGGGGGD?EFGGGGGGGGGGGGECEGCEDGD?CGGFGCGGD>GGFFFFFEFF==;2A@AAAF9A7CFE<D>A9AFC+<C).3;FB?AFFA>386:6.4:0(4971::AF()35:1:(4<())())*(*.)
@M03152:184:000000000-AWYW1:1:2107:4378:14724 2:N:0:GCGATCTAATACCTGT
CCCAACTATCCCTATTAATCATTACGTCGATCCTAGAAACCAACAAAATAGAATCAAACGTCCTATTTCGTTATTCCATGCTAATGTATTCAAGCGTGAGCCTGCTTTAAACACTCTAATTTTTTCAAAGTAACAGTCCTGATTCCCCATGACACCAAATTAATGACATCATGGTTCGTCAGAAGGTAGGAATCAATAATACCAGTACGTACAATAGCACGACCAATAAATTAATCCCGAAATTCAACTAAGAGCTTAGATCGGAAGAGCGTCGTGAAGGGAAAGAACAGGTAAGGTTAGA
+
CCCCCGGFGGGGGGGGGGGGGGGGGGGGGGGGGGGGCGGGGGGGGGGGGGGGGGGGGGGGFGGGFGFGGGGGGGGGGGFGGGFEGGGGGGDFGFFGEEGGGGGFGFGGGGGGGGGGGGGGGGGGGCEEFGGGFGGGGGCEFGFGGGGGGECFGCEGGGGGGGGGGGFEGGGGDCFDFEEGGGGGFFGGGDGGCGGGGGGFGFCF8DD7DDFGFGGFF?AA>AB5)9=FEFC>>BA@+95AFFFF8FF+:4*8@46*?EEFF*:(992@@1(((62<(0.A(08A0;53,(.0*)*)*)*()
@M03152:184:000000000-AWYW1:1:2107:29234:14736 2:N:0:GCGATCTAATACCTGT
CCCAACTATCCCTATTAATCATTACGTCGATCCTAGAAACCAACAAAATAGAATCAAACGTCCTATTTCGTTATTCCATGCTAATGTATTCAAGCGTGAGCCTGCTTTAAACACTCTAACTTTTTCAAAGTAACAGTCCTGATTCCCCAAGACACCAAATTAATGACATCATGGTTCGTCAGAAGGTAGAAATCAATAATACCAGTACGTACAATAGCACGACCAATAAATTGATCCCGAAATTAAACTACGAGCTTAGAACGGAAGAGCGTCGTGTAGGGAAAGAACAGGAATGTGTACA
+
CCCCCGGGGGGGGGGGGGGFGGGGGGGGGGGGEGGGGGGGGGGGGFFGGGGGGGGGGGGGGGGGGGGGGFGGGGGGGGGFGGGGGGGGGGGGGGGGGGGGGGGGGGFGGGGGGGGGGFEFGGGGGGFFGCFGGGGCGGGGGGGGFGGGGGGGFGGGB8FGGGCFAFFCGGGGDEEEF>EGGGGD8DGGGGGGF,@,,DEFGG6DCFDGDDGFFG7DF?FFEEAB=*>FEFEFAFE8+;>ADFFC*8A8/2/)0:)6;87**729@D18;@(.(36(35>=?FD4,(636?().)08*6*))
@M03152:184:000000000-AWYW1:1:2107:16329:14741 2:N:0:GCGATCTAATACCTGT
CCCAACTATCCCTATTAATCATTACGTCGATCCTAGAAACCAACAAAATAAGATCGCACGTCCTATTTCATTATTCCATGCTAATGTATTCAAGCGTAAGCTTGCTTTGAACACTCCAGTTTTTTCAAAGTAAAAGTCAAAATTCCCCGCAACACCAAATAAATGGCATTACGGTTCATAAGGAAGGAGGCATCAGTGAGTTCAGTACATACCGGAAGAACGGCCAACCTACGAACCCCGAAATACAAATCCGAGATTAGATCGGAAAAGCGCGGCGTAGGGGAAGAAAAGGGAGATGAGG
+
CCCCCGGGGGGGGGGGGGGGGFGGGG8F+@FFGGGGGGGGGGGGGGGGGGDGG9FG,FGGFGGGGGGGAFGGGGGGGGGGGGGGGGGGGGG9<CFGG,CFG<FGGGGG,CFGGGGG<E<FGGGGGGGGGGGGG,E,FF,,,,CFGGG,CG7CGGGG?G8D,@ECGGGGG,@F681@EG:6=DFG8D+@,@++6D?,,5@5,+?CFGFGG9EG51*<*3**0*)))*5*)*0)):>))2)/),:8+1;6)00((95())))./)3,(((,5(6(((-4),)(0()-(4((327.,0)257)(
@M03152:184:000000000-AWYW1:1:2107:7204:14793 2:N:0:GCGATCTAATACCTGT
CCCAACTATCCCTATTAATCATTACTTTATTTCTAAAACCAACAAAATAGAAACAAAGTCCTATTCCGTTATTCCATGCTAATCTATTCAGGCATAAGCCTGTTTTACACACTCTAATTTTTTCAAAGTAACAGTTATGGTTCCCTAGCGCACTCAATTAAGAGCACACTAGTTAGCCATAAGGAAAGAACCAACCAAAGCAGTGTCAACCTTGCGGCTGAACCACTTGGCCAGTTCCGAAATTCAACTACGAGCTTAGATCGGAAGAACGTAGGGAAGGGAAAGAACAGGTATGTGTAGA
+
CCCCCGGGGGFGGGGGGGFFGGGGGGGGFGGGFGGGFGGGGGG@EEFFGGGFGGGGGGGGGGGGGGGGGGGGGGGGGFFFGFGGGGGGGGGGGGGGFFDCFGGGFGG<FF<FGGGGGGGGGDGFGA9?FFGGGGGGGGF8CFCEDEFGGGGGGGGGFGGFGGGCGGGGGGGGGGGFCDGGGFFG8=DEFGGGG>EGGGGFFGDF8DFDGGGGFDGADDEFAFEBD>EFA58A>>@7BA@>BBFE>9EF6;*(68)564**/5699<0,(,2(((((()/)(8258;;@8(.10)9**-0.)
@M03152:184:000000000-AWYW1:1:2107:26240:14803 2:N:0:GCGATCTAATACCTGT
CCCAACTATCCCTATTAATCATTACGGCGACTCTAGAAACCAACAAAATAGAACCGCGCGTCCTATTTTATTATTCCATGCTAATGTATTCGGGCATAGGCCTGCTTTGAACACTCTAATTTTCTCAAGGTAAAGGTCCTGGTTCCCCGACGCACACCAACGAAGGGCACGCCGGCTCACCAAGAGGTAAGGCCCGCCCAGACAGTACGTGCCGTTAGGCAGACCGCCCGGCCAGGCCCGAAATTCAACTCCGAGCTTAGATCGGAAGAGCGTCGGGTAGGGAAAGAACAGGAACGTGTAG
+
CCCCCGGFGGGGGGGGGGGGGGGGGGGGGGGGGGGGGGGGGGGGGGGGGGGGGGGGGGGGGGGGGGGGGGGGFGGGGGGFGGGGGGGGGGGGGGGGGGGGGGGGGGGGGGGGGGGGGGGGGGGGGGGGGGGGGGGGGGGGGG=FGGGGGGGGGGGGGGGGGG?ECECEGGEDG7EGGGGGGG,:CGGGGFGGGGCEDG5/78<AGGFDGGGGFE5>B3566AD@DA0>>F>BD)475>B>E0>6F@>FFG*)-/)4<?A?).6<:(49:<?B900(4)-703,04170238F),)8*(2,)
@M03152:184:000000000-AWYW1:1:2107:11935:14849 2:N:0:GCGATCTAATACCTGT
CCCAACTATCCCTATTAATCATTACGTCGATCTTAGAAACCAACAAAATAAGATCAAACGTCCTATTTCATTATTCCATGCTAATGTATTCAAGCGAATGCCTGCTTTAAACACTCTAATTTTTTCAAAGTAACAGTCCTGATTTCCCACGACACCAAATTAATGACATCGTGGTTCGTCAGAAGGGAGAAACCGACAGGGCCAGTACACACCAGAGGCGCGACCGACCCGTCGATCCCGAAATTCAACTACGAGCTTAGATCGGAAGACCGTCGTGTAGGGAAAGAACAGGGAGGTGTAA
+
CCCCCGGGGGGGGGGGGGGGGGGGG@FGEGGGGGGGGGGGGGGGGGGGGGGGFGGGFGGGFGGGGGGGGGGGGGGGGGGGGGGGGGGGGGGGGGGGGE@EGFGGGGGGGGGGGGGGGGGGGGGGGGFFGFGGGFFEFGGGGFGGGGGFGGGGGG@FGGGGGGGGGFGGGGDG8CFEGCEGGGGGGGDGGGFGGGCEEGGFGDDE>FFGGGGDBG5;9@>5A>>BBFFF@398;>63;>5?D0>6?*5=>F4:2*)-05-3A<>::027(((((-43:8:FF:<>233?(317)45)/(*))
@M03152:184:000000000-AWYW1:1:2107:9413:14969 2:N:0:GCGATCTAATACCTGT
CCCAACTATCCCCATTAATCATTACTTCGGTCCTAGAAACCAACAAAATAGAACCAAAGTCCTATTCTATTATTCCATGCTAATGTATTCAAGCGTAGGCCTGCTTTAAACACTCTAATTTTTTCAAAGTAAAAGTCCTGGATCCCCAGCGCACTCAATTAAGAGCACACTGGTTCCCCAGAAGGAAAGACCCGGCCAGGGACAGTGCTTGTCTTTCGGCAAGACCATCCGACCAGGTCCGAAATTCAACTACGAGCTTAGATCGGAAGAGCGTCGTGTAGGGAAAGAACAGGTAAGTTGA
+
CCCCCGGGGGGGGGGGGGGGGGGGGGGGGGGGGGGGGGGGGGGGGGFGGGGGGGGGGGGGGGGGGGGGGGGGGGGGGGGGGGGGGGGGGGGGGGGGGGGGGGGGGGGFGGGGGGGGGGGGGFGGGGGGGGGGGGGGGGFFGGGGGGGGCEGGGGGGGGGGGFFFCGGGGGGGGGF88FGGGDG?FGGGGGGGGGGGGGGF>FF?EDC?FGGGFGGFFFFFEBBDFFB?B>AFFF>FC?;*89?BFFFFCCFE;256:>(;<C3568;?91249>?BFF1):4(8:?F??(()057*06*))
@M03152:184:000000000-AWYW1:1:2107:3610:14975 2:N:0:GCGATCTAATACCTGT
CCCAACTATCCCTATTAATCATTACGTCAATCCTAGAAACCAACAAAATAAGATCAACGTCCTATTTCATTATTCCACGCTAATGTATTCAAGCGTGAGCCTGCTTTAAACACTCTAATTTTTTCAAAGTAACAGTCCTGATTTCCCGCCACACCAAGTGAATGGCATGACGGTTCGTCAGAAGGGAGGAACCAGTGACACCAGTGCATACCGAAGGCACGACCAGCGTACTGATCCCGAAATTCAACTACGAGCTTAGATCGGAAGAGCGTCGTGTAGGGAAAGAACAGGTATGTGTAGG
+
CCCCCGGCFGGGGFGGC@FGCFGEGDGG@CGGGGGFGGGFGFCGFGGGGFEFFFGGCGCFGGGEFGGG,FGFGGGGGGGGGGDFFGCGGG9<ECFFFG:FFGDFGGGFDFGGGGGG<EFFGGGGGFG9?FFGFF:FGFF9>EFFGGGEEGGGFGE68DFFDFD;8DFGGAF6EE6CCEEFG,98=C,=6@FGG8?FC8C8,CFFG+BFGGGG>@D*9>*A*9@AFA=)>5=F>FEGFFB@;9:EFFCFC*67(/81;379?ED0,(6:(.(449B?1;)7070@F<(2(((09))/06:))
@M03152:184:000000000-AWYW1:1:2107:12873:14978 2:N:0:GCGATCTAATACCTGT
CCCAACTATCCCTATTAATCATTACGGTGATCCTAGAAACCAACAAAATAGAATCATGCCGTCCTATTTTATTATTCCATGCTAATGTATTCAAGCAAAATGCCTGCTTTAAACACTCTAATTTTTTCAAAGTAAAGGTCCTGGTTCCCCGCGACACCCAATTAAGGGCATCGCGGTTCCCCAGAAGGTGAGAAATTGACTACACCAGTTCATACCCCTTAAGGCACGACCGATGTGTCAATCCCGAAATTCAACTACGAGCTTAGATCGGAAGAGCGTCGTGTCGGGAAAGAACAGGTAT
+
CCCCCGGGGGGGGGGGGGGGGGGGGGGGGGGGGGGGGGGGGGGGGGGGGGGGGGGGGGGGGGGGGFGGGGGGGGGGGGGFGGGGGGGFFGGGGGGGGGGGGGGGGGGGGGGGGGGGGGGGGGGGGGGGGGGEEFGCEFFGGGGGFGFGGGGGGGGGGGGGFFGE8AFEGGGGGGDGGGEGGGFGDDFFGGGGGDFGGGFFGGGFGGFGGGGGFGGFFFFFF4>:BFFFFFFEF?DF@FAEFEFFFFFDFGFCFFF?FFFFF@6()<<2<:(:<>B3(8954.(0(-7;094))()7*226)
@M03152:184:000000000-AWYW1:1:2107:18338:15008 2:N:0:GCGATCTAATACCTGT
CCCAACTATCCCTATTAATCATTACGTCGATCCTAGAAACCAACAAAGTAGAATCAAACGTCCTATTTCGTTATTCCATGCTAATGTATTCAAGCGTGAGCCTGCTTTAAACACTCTAATTTTTTCAAAGTAACAGTCCTGATTCCCCAAGACACCAAATTAATGACATCATGGTTCGTCAGAAGGTAGAAATCAATAATACTAGTACGTACAATAGCACGACCAATAAATTGATCCCGAAATTCAACTACGAGCTTAGATCGGAAGAGCGTCGTGTAGGGAAAGACACGGAATGGTTAGA
+
BCCCCEFGCCEFGGGGGGGGFGGGFGC,7@BF7FCD@FFCGGGGGGGGGGFGGGGGGFFGFFGGFFGGAFEGEGGGCE@FGGGGGGGGGFGGGCFGGGCEGFGCF<FGGGFGFEFGGFFGGGGGGGGGGFGGGAEFG:=FFGEEGA>=E@GGGGG8?DGGGDDGGGGGGFCA;FGGCEEC?CF,@DDFGGFGGGFF:F,;AD9FCFFFGGGGFGGF??AFBDF5=5)*8=@FA9@7B55/5>F;FAAA4;9:5:?@29*/55((-6;D@@6(,((/:A3/25(;23,5((().-)):)2(.
@M03152:184:000000000-AWYW1:1:2107:29438:15042 2:N:0:GCGATCTAATACCTGT
CCCAACTATCCCTATTAATCATTACGTCGACCCTAGAAACCAACAAAATAGGATCAAACGTCCTATTTCATTATTCCATGCTGATGTATTCAAGCGTTAGCCTGCTTTAAACACTCTAATTTTTTCAAAGTAACAGTCCTGATTCTCCGCGACACCAAGTTAATGACATCGCGGCTCCCCAGAAAGGAGGAACCAACAAAACCAGTACGTACCATAGGCACGACCAGTAAATTGATCCCGAAATTCAACTAAGAGCTTAGATCGGAAGCACGTCGGGTAGGGAAAGAACAGGAATGAGTAA
+
CCCCCGGGGGGGGGGGGGGFGGGGGGGGGGGGGGGGGGGGGGGGGGGGGGGGFGGGGGGGGGGGGGGGGGGGGGF9FFGFGGGGGFGGGGGGGGGG7FGCFEGGGGFGGGGGGGGGGGGGGGGGGDFDF<FGFGFGGG?<EFG9FEGF@EGGGGGGFGGEFGGGGGGGG?CE6EGGECGEGDG,CCFCFG6FDGFFGGG5FGDFFGFGGGG>EGCAAF4;/8@99B>ACFCF++):++.3>9D=FFCACGA)):*3+6><CEE??0((.((,(-3(-.9>8)(0(.:<01(7)()/*.05)
@M03152:184:000000000-AWYW1:1:2107:18603:15066 2:N:0:GCGATCTAATACCTGT
CCCAACTATCCCTATTAATCATTACATCAGCCTTAGAAACCAACAAAATAAGACCAACGTCATATTCTATTATCCCATGCTGTAATATTCAATGGCAAGGTTACGCCTGCTTTGAACACTCTAATTTTTTCAAAGTAAATGATTGGAAGCGGTTGCCCACTATCCAAACGTAGGAAGCCCAGACCCAGCCACGCCACAAGGACGAGCTTTGGCCTGAATGCCCCCGAAATTCAACTCAGCGCATAGATCGGAAGAGCGACGGGTAGTGAAAGAACGGGTATGTGTAGAACGCGCGGGGAGG
+
CCCCCF<FFGFF<FFGGGCEFFFGD,CFFGDFEGFFCFEFCFFGFGGDDFEFGGGGCEGFGGCFFFGGAEFFFFFGGGC8FFGGGGGGGGGGFFFGGGGGGGGGEEF@DEECFGFGCFFGGFGGDFGCFGGGFGGGGFFGGGGGGGGGGGGGGDEFF?EGCGGG?A=FGGFC8@EFG8,=D8EFFEFFGC8EGG+8+6ADEF6@ED>DF;:596*<6F9+=*8)5?4B=FCAFFFD*/;)/6)/:/):)186;D55;7(.,,((-447426)(4(((.(0)))*-).)).()0()01()((
@M03152:184:000000000-AWYW1:1:2107:8940:15152 2:N:0:GCGATCTAATACCTGT
CCCAACTATCCCTATTAATCATTACTTCGGTCCTAGAAACCAACAAAATAGAACCAAAGTCCTATTCTATTATTCCATGCTAATGTATTCAAGCGTAGGCCTGCTTTAAACACTCTAATTTTTTCAAAGTAAAAGTCCTGGATCTCCAGCGCACTCAATTAAGAGCACACTGGTTCCCCAGAAGGAAAGACCCGGCCAGGGACAGTGCTTGTCTTTCGGCAAGACCATCCGACCAGGTCCGAAATTCAACTACGAGCTTAGATCGGAAGATCGTCGTGTAGGGAAAGACAAGGTATGGTCA
+
<@<CCGG?@C@EGAFGGCFGFFG9FDGGBCGGGGGFFG9EGGCGFGGGGCFAFF?FGFDFEFG9,CFEDFGEECGGGGGGGFFFGFGGFFG9EF:FFC,EE<D8,E<EECFG?EFGGF<FFFFG,AEEGFGF@FGGGGE9,AEF,CEFEFE7FGGGFFD;;D;D,@DGGGGG8D=DGG?,@D,38,@8@=D8DCEDEGGF6?FAEGAFGDCCCGGFF>A>A5>CB>DFFA)*9@5D4A6>D9DFFFE@5>FEFC3(:14>/4.<3((628)),,4(352;4/3)(4::(.().54763:))
@M03152:184:000000000-AWYW1:1:2107:10332:15257 2:N:0:GCGATCTAATACCTGT
CCCAACTATCCCTATTAATCATTACGGCGACTCTAGAAACCAACAAAATAGAACCGCGCGTCCTATTTTATTATTCCATGCTAATGTATTCAGGCATAGGCCTGCTTTGAACACTCTAATTTTCTCAAGGTAAAGGTCCTGGTTCCCCGACGCACACCAACAAAGGGCACGCCGGCTCACCAAGAGGTAAGGCCCGCCCAGACAGTACGTGCCGTTAGGCAGACCGCCCGGCCAGGCCCGAAATTCAACTACGAGCTTAGATCGGAAGAGCGTCGTGTAGGGAAGGAACAGGTAGTGGGAG
+
CCCCCGGGGGGGGGGGGGGGGGGGGGGGGGGGGGGGGGGGGGGGGGGGGGGGGGFGGGGGGGGGGGGGGGGGGGGFFGGGGGGGGGGGGGGGGFGGGGGGFGGGGGGGGGGGGGGGGGGGGGGCGGGGGGGGGGGFGGGGGGFGGGGGDGGGGGGGGGGFGGGGGGECGGGDGEGGGGGGGGFGGGGGFFGGGGGGGDGAGGCAEFFFGGGGFGGFADFFF>0;6BF39>3BED?5C:BBDB33FF>FFGFF?3<>FF<?A2)-286;1:?;>?9>F)4F<>:7((,243,01)99*(*((
@M03152:184:000000000-AWYW1:1:2107:17842:15406 2:N:0:GCGATCTAATACCTGT
CCCAACTATCCCTATTAATCATTACTTTAGCCCTAGAAACCAACGAAAGTAGGACTAAAGTCCTATTTCATTATCCCATGCTAATATATTCAAAGGCCAGATTACGCCTGCCTTGAACACTCTAATTTCTTCACAGTAAAAGATTTGAAACACTTTGACCCCTAAAATATAATTTTAGGGAGTGTATTCAAAAGGAAGGAAACAAGAATAAGGTACACATCGGAAAGATGGACCTTAAGTTCTCATTAATCCGAAATTCAACTACGAGCTTAGATCGGAAGAGCGCCGGGAAGGGAAAGAA
+
CCCCCGGGGGGGGGGGGGGGGGGGGGGGGGGGGGGGGGGGGGGGGGGGGGGGGGGGGGGGGGGGGGGGGGGGGGGGGGGGGGGGGGGGGGGGGGGGGGGGGGGGGGGGGGGGGGCGGGGGGGGGGGGGGGGGFFGGGGGGGGGGGGGGGGGGGGGGGGGFGGGGDGGGGGGFGGFGGFGGFGGFFFFF;DECFGCFGGEFGGGFGGFGGGGGFGGFFBFBF>=AAEBFEFFF*6)+=87AF@F5@F<FFD>E=DFBFFC:A68EF2)/2((8>=?E>>D>()-=0(2((((088>:DF*4:
@M03152:184:000000000-AWYW1:1:2107:16657:15423 2:N:0:GCGATCTAATACCTGT
CCCAACTATCCCTATTAATCATTACGTCGATCCTAGAAACCAACAAAATAGGATCAAACGTCCTATTTCATTATTCCATGCTAATGTATTCAAGCGCGAGCCTGCTTTAAACACTCTAATTTTTTCAAAGTAACAATCCTGATTCCCCGCCACACCAACTGAATGGCATTACGGTTCTTCAGAAGGGAGGAATCAGTGACACCAGTGCATAGTACCGAAGGCACGACCAGCATACTGATCCCGAAATTCAACTACGAGCTTAGATCGGAAGACCGCAGTGTAGGGAAAGAAAAGGTAAATG
+
CCCCCGGGGGGGGGGGGGGGGGGGGGGGGGGGGGGGGGGGGGGGGGGGGGGGGGGFGGGGGGGGGGGGGGGGGGGGGGGGGGGGGGGGGGGGGGGGGGGGGGGGGGGFGGGGGGGGGGGGGGGGGGGGGFGGGGFGGGGGGGGGGGGGGGGEGGGGGGGGGGGGGGFGGGGGGC@CCCFGGDCDGDEGGGGGGGGFG7<8CGFFGGFDGGG:BCGF>D>4BFDFFFF4@ADFFFEFGF6;6BFFFE8@CGFCEFF6>019(7<C6?@6@?90((,((8(/6=AB1(.3.28)7()/*)*))
@M03152:184:000000000-AWYW1:1:2107:22914:15512 2:N:0:GCGATCTAATACCTGT
CCCAACTATCCCTATTAATCATTACGGTGATCCTAGAAACCAACAAAATAGAACCATGCCGTCCTATTCTATTATTCCGTGCTAATGTATTCGAGCAAAATGCCTGCTTTAAACACTCTAATTTTTTCAAGGTAAAGGTCCTGGTTCCACAAGACATCCAATTAAGGACATCGAGCTTCTCCAGAAGGTGAGAAATCAACAACGACAGTTCATACCCCTTAAGGCACGACCATCGAGTCAATCCCGAAATTCAACTACGAGCTTAGATCGGAAGAGCGTCGTGTAGGGAAAGAAACAGGAA
+
CCCCCGFGDGCEFGGGGDEEGFCA<CBFDGEFDFCEC<CFGAFFGGGGGGGGGGGGGGG?@8FFGGGGGGGGGGGGGGGEFGGGGGGFGFFEEAFGEFCFGGGGGGGFGFGE9EDGG?EGBFDG9EGE<FEG9FGDGAEA,EF8EFFGEEGFGFGGGGGGDFGCAFGFFGCFG=ACCCDFFAEGFDGG@@GGCFDFFGGFDFFBG6?+2?@CC,C56@5CA?7C@6=5:9A>AF273/;;6714**56@*88>+8*?5@F(62(.)))/(/276;;@B7B3>0).5.((4(.5:))*(/.(
@M03152:184:000000000-AWYW1:1:2107:3819:15536 2:N:0:GCGATCTAATACCTGT
CCCAACTATCCCTATTAATCATTACGTCAATCCTAGAAACCAACAAAATAGGATCGAACGGCCTATTTCAGTATTCCATGCTAATGTATTCAAGCGCGAGCCTGCTTTAAATACTCTAATTTTTTCAAAGTAACAGTCCTGATTTCCCGCCACACCAAATTAATGACATAACGGTTCGTCAGAAGGTAGGAACCAGTAACACCAGTACATACCAATGCACGACCACCGTACTGATCCCGAAATTCAACTACGAGCTTAGATCGGAAGAGCGTCGTGTAGGGAAAGAATAGGTAGTTGTATT
+
CCCCCFFFGGG@FGEF<<FAFFCGC<CE,8<CCEC9@FGGCFGGEFGEGFD<CFCFG,,@,+@EDCF9@F,@EEFFEF,E<<EDFC@FFCFD9@E@@FGEDC,=EECE<,,,5CEFFFFDFGC9F,EAD,:,?AE9FCEED,EFAE@FGGGGGGDB+8,@4EFG@,,=:DFC=@=@E>=++CC918@FCEGGCECFCDGF7?*3;<BC9C+*3,;**;@4*:AAF*705?(588?>F4?(825;6+7A5*)(/*.6/)7).5=((((,41248(-4()4=?:1),40)6),09)**:6*).
@M03152:184:000000000-AWYW1:1:2107:21871:15538 2:N:0:GCGATCTAATACCTGT
CCCAACTATCCCTATTAATCATTACGTCGATCTTAGAAACCAACGAAATAAGATCAAACGTCCTATTTCATTATTCCATGCTAATGTATTCAAGCCAAAGCCTGCTTTAAACACTCTAATTTTTTCAAAGTAACAGTCCTGATTCCCCACGACATCAAATTAATGACATCATGCTTCGTCAGAAGGGAGAAACCAATTGTACCAGTGCGTACCGTTGGCACGACCAATAAATTGATCCCGAAATTCAACTAAGAGCTTAGATCGGAAGAGCGTCGTGTAGGGAAAGAACAGGTAGGGGTAA
+
CCCCCGGGGGGGGGGGGGGGGGGGGGGGGGGGGGGGGGGGGGGGGGGGGGGGGGGGGGFGGGGGGGGGGGGGGGGGGGGGGGGGGGGGGGGGGGGGGGGGGGGGGGGGGGGGGGGGGGGGGGGGGGFGGFGGGFGGGGGGGGGGGGGGGGGGGGGFGGGGGGGGGGGCF?DFF;CGFGGGCEGGFGGGGGFGGCFGGCFFGD?DEFFFCGDDDEFEFFFFFFFFADDF:FEA9FA@=FF9B>;988CF?GF).?F2BE:@<?6=<@FB@@3;:7;3:A@FE>?F6BB?312)*.*)*-*((
@M03152:184:000000000-AWYW1:1:2107:10531:15548 2:N:0:GCGATCTAATACCTGT
CCCAACTATCCCTATTAATCATTACATCGATCCTAGAAACCAACAAAATAGAATCTGATGTCCTATTTCATTATTCCATGCTAATGTATTCAAGCGTAAGCTTGCTTTAAACACTCTAATTTTTTCAAGGTAACAGTCCTAATTCCCCATAACATCAAATAAATGACATCATGGTTCTTTAGAAGGTGAGAACCAATAAGACCAGTACATACCAAGGCACGACCGATCCCTTGATCCCGAAATTAAACTACGAGCTTAGATCGGAAGAGCGTCGTGTAGGGAAAGAACAGATATGGTGAAG
+
CCCCCGGGFGGGGGGGFGGGGGGGFCGGGGGGGGGGGGGGGGFGGDFGGGGGFG<FFGGGFD,<CFGGGDFFFFGAEFFGGGEFDFFFGGGGGGGGGGGGGFEFGFGGGGGGFFGGGGGGGGGGG?FCFGGCA=FGGGCFFDFDEFFGG8EGGCFC?EGGGFFGFGFFF?FFGG=,9,@EGGGGF8,=EDCFG8=@FFGF9=+3DDFDFGGFFGGB*90?*<)):?@5=A58AAE7CA5=?AF;*BC49CF>ADB9AC345>((/86=389((61??F7A?4108@@@;;(**)0*0)*))
@M03152:184:000000000-AWYW1:1:2107:9439:15553 2:N:0:GCGATCTAATACCTGT
CCCAACTATCCCTATTAATCATTACGTCGATCTTAGAAACCAACGAAATAAGATCAAACGTCCTATTTCATTATTCCATGCTAATGTATTCAAGCCAAAGCCTGCTTTAAACACTCTAATTTTTTCAAAGTAACAGTCCTGATTCCCCACAACATCAAGTTAATGACATCATGCTTCGTCAGAAGGGAGAAACCAATTGTACCATTGCGTACCGTTAGCACGACCAGTAAATTGATCCCGAAATTCAACTACGAGCTTAGATCGGAAGAGAGCCGTGTAGGGAAAGAACAGGTAGGTGGAA
+
CCCCCGGFFFFGGGGGGGGGGFGGGGFG7FCDFAFGGGGG8FC;FGCGGFGGGGCFFGGGE@EG9FGGGFGGFGEEFGGGGFGGFFGGGGCGFFGGFFGGGGGGGFFFGGGGCE9<A5AFFGGGG?F<ECFFGF;FFFGFEGGGFG9C@GGFGGCFGGGDFGFFGGCFFFFFGGGFG8EEG6ECFGGFGEGGF8DFGGGDEGG92+4+8=89*+=5:??A9?A5)3)+:>E>>F65++95>=>41B?FCGFF(//:AB:34*<(6007((((((((6;,;8DF813(8((.)0)*)2)*()
@M03152:184:000000000-AWYW1:1:2107:9597:15611 2:N:0:GCGATCTAATACCTGT
CCCAACTATCCCTATTAATCATTACGTCGATCCTAGAAACCAACAAAATAGGGTCAAACGTCCTATTTCATTATTCCATGCTAATGTATTCAAGCTAACGCTTGCTTTAAACACTCTAATTTTTTCAAAGTAACAGTCCTGATTTCCCACGACACCAAATTAATGACATCGTGGTTCGTCAGAAGGGAGAAACCAACTAGACCAGTACACACCAATGGCACGACCAATCTGTTAGTCCCGAAATTCAACTACGAGATTAGATCGGAAGAGCGTCGTGGAGGGAAAGAAAAGGTAGTAGTAA
+
CCCCCGGGGGGEGFGGGGGFGGGGGCGGFGE8FEFGGEGGCFGGGGFGFGFGEG?E@EFEFFGGGGGGGGGGFFF9FFFFEGGGFFGGE@FFFGGFGGGGDE>ECGGGGGGGG@FF9FCGFFGGE@GGFFFFD<;FGG,EEFFGGGAEEFGGGD+DEFEFGGGGGGGA=DC6=61+=>EDC8=6@@8FEDFECFFGGFGFFGG?ADA8FF665@9*36*995599BB*5+2B96::9FA=DBFDACCFE:;3;C)(8)437)71;((,5((,4:241)()-)-8((.4(42@1)1**.0))
@M03152:184:000000000-AWYW1:1:2107:29100:15634 2:N:0:GCGATCTAATACCTGT
CCCAACTATCCCTATTAATCATTACTTCGGTCCTAGAAACCAACAAAATAGAACCAAAGTCCTATTCTATTATTCCATGCTAATGTATTCAAGCGTAAGCCTGCTTTAAACACTCTAATTTTTTCAAAGTAAAAGTCCTGGATCCCCAACGCACTCAATTAAGGGCACGCTGGTTCCCCAGAAGGAAAGACCCAACCAGATCCGTGCTTACCTTGCGGCAATACCACCCAGCCAGGCCCGAAATTCAACTACAGTATTAGATCGGAAGAGCGCCGTGCAGGGAACGAACAGGTATGGATAG
+
B@BCCFG8FFGDFFGFFGGFCGGGFGGGGGFGDGGFCFFGGGDG@@FCGGGGFGGG8F<EFGGFFF,ECEFAEDG<,CEFDEFFFFGAFEGF,F7FF@B,BABEFGGCFF9A=94EF9EFDEG:EE<:<EEFEFGFAFGGCGGF8>@A7EGCECBEEGFFGGE,9@F6EDC6+@EDEGF36>D8D88F8@DEFGDC>DFB,0+3A+*5?7+91E+?0*3:3**):6>*)*:9*62/5?)6)>5<6:7@?7;@)*+)191)))907((((53(6(4-1)(*,8(8((-,,344726)*)2-(
@M03152:184:000000000-AWYW1:1:2107:5006:15691 2:N:0:GCGATCTAATACCTGT
CCCAACTATCCCTATTAATCATTACGTCGATCCTAGAAACCAACAAAATAGAATCAAACGTCCTATTTCATTATTCCATGCTAATGTATTCAAGCGTGAGCCTGCTTTAAACACTCTAATTTTTGCAAAGTAACAATCCTGATTCCCCGCCACACCACCTGAATGGCATTACGGTTCTTCAGAAGGGCGGAATCAGTGACACCAGTGCATAGTACCGAAGGCACGACCAGCATACTGATACCGAAATTCAACTACGAGCTTAGATCGGAAGAGCAGAGTGCAGGGAAAGAAAAGGAATGTT
+
CCCCCGFFAFGGGDGG9FG@D<;C@CFG+@BFEFC,6C9EDF@@D@FGGGGGGGFE<FFFFGDEGGFFEFE9CFFAC@FD,9CFGGGGG<,CCF<7FG:CD@EEF<FFFGGG?FF<?,:?BDAG+,EFC,AAFFFDFF8<AFGFDE@E7EGEGGG>D+444D=;;8DFFEADE6@EGF8E,,,@DF6@=33@8EA,799B9?CF,<>7B+?:=A7@>*:5**:>AFFF>ABF4C=+:=1*=3:(>:16)+737CA()((,(4.97)12(-(4(4,((8)*)/6)((43((()),))0)*))
@M03152:184:000000000-AWYW1:1:2107:11156:15741 2:N:0:GCGATCTAATACCTGT
CCCAACTATCCCTATTAATCATTACGGCGACTCTAGAAACCAACAAAATAGAACCGCGCGTCCTATTTTATTATTCCATGCTAATGTATTCAGGCATAGGCCTGCTTTGAACACTCTAATTTTCTCAAGGTAAAGGTCCTGGTTCCCCGACGCACACCAACAAAGGGCACGCCGGCTCACCAAGAGGTAAGGCCCGCCCAGGCAGTACGTGCCGTTAGGCAGACCGCCCGGCCAGGCCCGAAATTCAACTACGAGCTTAGATCGGAAGAGCGTCGTGTAGGGAAAGAACAGGAATGGGTAA
+
CCCCCGGGGGGGGGGGGGGGGGGGGGGGGGGGGGGGGGGGGGGGGGGGGGGGGGGGGGGGGGGGGGGGGGGGGGGGGGGGGGGGGGGGGGGGGGGGGGGGGGGGGGGGGGGGGGGGGGGGFFGGGGGGGGGGGGGGGGGGGGGGGGGGGGGGGGGGGGGGGFGGGGGDFEGGGDGGGGGGGGGGGGFFFGGGGGGGGGGDGC5AGGFGGFFGFGGFFEFFFF;@;D>FFF>EFF?GGFFFFFFBFF9FAGF::7<>FBA<<)54860-(.8>(422(),97>3F3,(.(34>)()997*4(
@M03152:184:000000000-AWYW1:1:2107:25283:15830 2:N:0:GCGATCTAATACCTGT
CCCAACTATCCCTATTAATCATGTTCCTTGGCACCCGAAATCAACTACGGCTTAGATCGGAAGAGCGTCGTGTAGGGAAAGAACAGGTATGTGTAGATCTCGGTGGGCGCCGGATCATTAAAAAAAACAAAAAAATACAAAGACGAACGTGGACGTGAAGAAGGGTAATCTGTAAATGACAACACGCTCGACCTATGTAGTCTTGTCAAATACACAACTTCACATACCACCGACGCGTTACTCCTTATATCTCCTCTAAACGTCCGCGACACGCACAAGCAACAGTGCTCGAACATATACA
+
CCCCCGGGGGFGGGGGGGGGGGGFGGGGGGGGGGGGGEFGGGGGGGGGGGGEGGGGGGGGFEDGGGEFFFGCEFFGGGGFGGGGGGGGGF@F9F<,,,,,,B=:4++9++7:+8+>A,,,:<?<==>+>D>=<>+3,,3,,,33++4+433>@8***,*,,,,,44,,,,2,,,,,2,22,,4,:**6;*:*38++0+++1+++0+/+++++2+0*)))+++))1+/)/)-))0())00(0)/(**-*)**))**.*)))(((-((-(((((((-(,)(.().)(-).).4))()**-265
@M03152:184:000000000-AWYW1:1:2107:16628:15849 2:N:0:GCGATCTAATACCTGT
CCCAACTATCCCTATTAATCATTACGGCGACTCTAGAAACCAACAAAATAGAACCGCGCGTCCTATTTTATTATTCCATGCTAATGTATTCAGGCATAGGCCTGCTTTGAACACTCTAATTTTCTCAAGGTAAAGGTCCTGGTTCCCCGACGCACACCAACAAAGGGCACGCCGGCTCACCAAGAGGTAAGGCCCGCCCAGACAGTACGTGCCGTTAGGCAGACCGCCCGGCCAGGCCCGAAACTCAACTACGAGCTTAGATCGGAAGACCGTCGTGTAGGGAAAGAACCGGCAAGGTTAC
+
C@CCCGFFCC8FFFGGFGGFFGEGGCFF@@FGECFGFGCDGFFGGGFFFFFGGEGCC:C:+CEGEEE9FFFFFFGFFF,CFE?FGFGCAE,CEFFFEEECF<FFGGGCF9AEGGGA??EEA?F99F?FGF9AFAE99?@FE@8E,4,4+6BEGGGGG8=EGFGG??+@?ECCC77*@:ECF>,>,>DFCFGDE5A>=<E>FF:A6?8>DGGGFGC385;AAEF@;A9E;@;DFFB57@EBF07(*9<).C@F19.25>>3<<21:<414(.-(,4-,..0)).)((..4(,0)4))*.*))
@M03152:184:000000000-AWYW1:1:2107:3907:15901 2:N:0:GCGATCTAATACCTGT
CCCAACTATCCCTATTAATCATTACGGCGACTCTAGAAACCAACAAAATAGAACCGCGCGTCCTATTTTATTATTCCATGCTAATGTATTCAGGCATAGGCCTGCTTTGAACACTCTAATTTTCTCAAGGTAAAGGTCCTGGTTCCCCGACGCACACCAACAAAGGGCACGCCGGCTCACCAAGAGGTAAGGCCCGCCCAGACAGTACGTGCCGTTAGGCAGACCGCCCGGCCAGGCCCGAAATTCAACTACGAGCTTAGATCGGCAGAGCGTAGGGTAGGGACAGAACAGGAATGTGTAA
+
CCCCCGGGCFGGGGGGGGGFGGGGGGGGGGGGGGGGGGGGGGDGGGGGGGGGGGGGGCEGFGGGGGFGFAFGGGGGGGGGGGGGGFFFAFFFFFF@FFFGGGGGGGGGCFC<FGGGGGGGGGGFGAFDGCEGGGGGGGGGGGFCFGEDEEGGGGGGGGGCGGGFFGGGGGG6C:EGCEFGGGFGGG,7,>FDD>EGGGGFG49AGGFFDCFFF=D5DDFAFFFFFBB)75;@E5<F35B9)7>04@<F2:626<51B3<><-)(-(-(--.,((-(().<(73)-2,:<((.).)0*)*.)
@M03152:184:000000000-AWYW1:1:2107:7371:15926 2:N:0:GCGATCTAATACCTGT
CCCAACTATCCCTATTAATCATTACGGCGACTCTAGAAACCAACAAAATAAGATCAACGTCCTATTTCATTATTCCATGCTAATGTATTCAAGCGTGAGCCTGCTTTAAACACTCTAATTTTTTCAAAGTAACAGTCCTGATTTCCCGCCACACCAAGTGAATGGCATGACGGTTCGTCAGAAGGGAGGAACCAGTGACACCAGTGCATACCGAAGGCACGACCAGCGTACTGATCCCGAAATTCAACTACGAGCTTAGATCGGAAGCGCGTAGTGTAGGGAAAGAACAGGTATGTGTAGA
+
CCCCCGGGGGGGGGGGGGGGGGGGGGGGGGGGGGGGGGGGGGGGGGGGGGGGGGGGGGGFGGGGGGGGGGGGGGGGGGGGGGGGGGGGGGGGGGGGGGGGGGGGGGGGGGGGGGGGGGGGGGGGGGGGGGGGGGGGGFEFEFFGGGGGGCEEGGGGFFGFAEGGGGGGFGGDEGEGDEEFCEC>ECF7CG?FCGGCFGFFGFGFGGFGGGGGFDDEEFAAA>>FFFFF(:9>FF?C7A:;BFFFFFEFCFFDFGEFFE3EF<28:?9((261(((,6=9F6F65?F7????*6)/9*)*))
@M03152:184:000000000-AWYW1:1:2107:2436:15933 2:N:0:GCGATCTAATACCTGT
CCCAACTATCCCTATTAATCATTACATCGATCCTAGAAACCAACAAAATAGAATGCGATGTCCTATTTCATTATTCCATGCTAATGTATTCAAGCGTGAGCCTGCTTTAAACACTCTAATTTTTTCAAGGTAACAGTCCTAATTCCCCAAAACATCAAATGAATGACATTATGGTTCATTAGAAGGTGAGAACCAATAAAGCCAGTTAATACCAAGGGCACGACCAACTCATTGATCCCGAAATTCAACTACGAGCTTAGATCGGAAGAGCGTCGTGTAGGAAAAGAACAGGTATGTGTAA
+
CCCCCGGGGGGGGGGGGGGGGGGGGGGGGGGGGGGGGGFGEFGCFFGGGGGGGGGFGGGGFFGGGGGGGGGGGGGGGGGGGGGFGGGGGGGGGGGGGGGGGGGGGFEGGFFFGGG8EFFGGGGFEDFFGGGFGGGGGGGGGGGGGGFDGEGGGGDFGGGGGGFGGGGGFFGFD=@FGFGGGEGGGDFFEFFGCFGGGGGF,8+;,D?3=FDG*@DFF>>FB>AAFF@DD*0+1+;5+=FAB=95CFEFFFFFFD9):@FBC<?F2@69B::13;6.(.6:8*);/(16;@84;6+)+)26)
@M03152:184:000000000-AWYW1:1:2107:7860:15948 2:N:0:GCGATCTAATACCTGT
CCCAACTATCCCTATTAATCATTACATCGATCCTAGAAACCAACAAAATAGAATCGGATGTCCTATTTCATTATTCCATGCTAATGTATTCAAGCGTAAGCCTGCTTTAAACACTCTAATTTTTTCAAGGTAACAGTCCTAATTCCCCATAACATCAAATGAATGACATTATGGTTCTTTAGAAGGTGAGAACCAATAAGACCAGTACATACCAAGGCATGACCGATCCCTTGATCCCGAAATTCAACTACGAGCTTAGATCGGAAGAGCGTCGTGTAGGGAAAGAACAGGTATGTGTAGA
+
CCCCCGGGGGGGGGGGGGGGGGGGGGGGGGGGGGGGGGGGGGGGGGGGGGGGGGGGGGGGGGGGGGGGGGGGGGGAFGGGGGGGGGGGGGGGGGGGGGGGGGGGGGGGGGGGGGGGGGGGGGGFGGGGGGGGGGGGGGGGGGGFFGGGGGGGGGGGGGGGGGGGGGGGGGGGCFGGGGGGGGGGGGGCGGGGGGGGGGGFGG+:?FFGGGGGFGGFFFFFFFDF=DAFFF@AFFFG>FDFFF4A6B43:76759*8?;3=<@B@=>>:3:@9,,(600)=;AD)3=8(6((/396=*)*-)
@M03152:184:000000000-AWYW1:1:2107:20696:15958 2:N:0:GCGATCTAATACCTGT
CCCAACTATCCCTATTAATCATTACGTCAATCCTAGAAACCAACAAAATAAGATCAACGTCCTATTTCATTATTCCATGCTAATGTATTCAAGCGTGAGCCTGCTTTAAACACTCTAATTTTTTCAAAGTAACAGTCCTAATTTCCCGCCACACCAAGTGAATGGCATGACGGTTCGTCAGAAGGGAGGAACCAGTGACACCAGTGCATACCGAAGGTACGACCAGCGTACTGATCCCGAAATTCAACTACGAGCTTAGATCGGAAGAGCGTCGTGTAGGGAAAGAACAGGTATGGATAGA
+
CCCCCGGGGFGGGGGGGGGGGGGGGGGGEGGGGGGGGGGGGGGGGGGGGGGGGGGGGGGGGGGGGGGGFFGGGGGGGGGGGGGGGGGGGGGGGG>GGGGGGGGGGGGEFGGGGGGGGDFGGGGGGGGGGGGGGGGGGFEFFGGGCGEBEEEGGGGGGGGFGGGGGGGGFGGG>@ECGGGGGDFGGGGGGGGGGGGGCGGFGGGFGGFGGGGGEGGFEFFFB?1>AFBBA>BAFF4=1?4>?>FCAF56?FFDFGFFAE@EE3?@DDF;8@F066;<:;4F0?<>FB:(314*7)))*)25)
@M03152:184:000000000-AWYW1:1:2107:19769:16131 2:N:0:GCGATCTAATACCTGT
CCCAACTATCCCTATTAATCATTACGTCGATCCTAGAAACCAACAAAATAGAATCAAACGTCCTATTTCGTTATTCCATGCTAATGTATTCAAGCGTGAGCCTGCTTTAAACACTCTAATTTTTTCAAAGTAACAGTCCTGATTCCCCAAGACACCAAATTAATGACATCATGGTTCGTCAGAAGGTAGAAATCAATAATACTAGTACGTACAATAGCACGACCAATAAATTGATCCCGAAATTCAACTACGAGCTTAGATCGGAAGAGCGTCGTGTAGGGAAAGAACAGAAATGTATAGA
+
CCCCCGGGGGGGGGGGGGGGGGGGGGGGGGGGGGGGGGGGGGGGGGGGGGGGGGGGGGGGGGGGGGGGGGFGGGGGGGGGGGGGGGGGGGGGGGGGGDGGGGGGGGGGGGGGGGGGGGDGGGGGGGGGGGGGGGGGGGGDGGGGGGGGFC@FGGGGGGGGGGFGGFGGGEGGGGFGGGCEGGGFGGFGGGGGGGGGGGGFGF7C,DDDC==8AGGFF5FFE>BFBF@FEFFF89A@C55<DBFFAAAAEFF(/289A*065999@?0@@@(.(.336A<A08=4(64(41()0)/**)*))
@M03152:184:000000000-AWYW1:1:2107:13656:16209 2:N:0:GCGATCTAATACCTGT
CCCAACTATCCCTATTAATCATTACATCGATCCTAGAAACCAACAAAATAGAATCGGATGTCCTATTTCATTATTCCATGCTAATGTATTCAAGCGTTAGCCTGCTTTAAACACTCTAATTTTTTCAAGGTAACAGTCCTAATTTCCCACAACATCAAATAAATGACATCATGGTTCCTTAGAAGGTGAGAACCAATGAGGCCAGTACATACCATTGGCACGACCGGCCCATTGATCCCGAAATTCAACTACGAGCTTAGATCGGAAGAGCTGCGGTTAGGGAAAGAACAGGTATGTGTCA
+
CCCCCGGGGGGGGGGGGGGGGGGGGGGGGGGGGGGGGGGGGGGGGGGGGGGGGGGGGGGGGGGGGGGGGGGGGGGGGGGGGGGGGGGFGGGGGGGGGFGGGFGGGGGGGGGGGGGGGGGGGGGGGGGGFCGGGGGGGGGGGFGGGGFFGGGGGGGGGGGGGGGGFGGGGGGGGGGGGGGGGGGGG,@BFGGGFGGF8+@9DFFFC=DDD7DF?8CD@?FFFFFAFFFF5A8?<6>::BA>>A>BACFFFGF52D?B65=@E*9(,;;((((/(/20,)/;@)5)(((4(((.*.090<:))
@M03152:184:000000000-AWYW1:1:2107:3262:16249 2:N:0:GCGATCTAATACCTGT
CCCAACTATCCCTATTAATCATTACGTCAATCCTAGAAACCAACAAAATAGGATCGAACGTCCTATTTCATTATTCCATGCTAATGTATTCAAGCGTTAGCATGCTTTAAACACTCTAATTTTTTCAAAGTAACAGTCCAGATTCCTCGCAACACCAAATTAATGGCATTACGGCTCATCAGGAAGGAGGAATCAGTGAGGCAAGTACATACCAGATGCATGACCAACCTACTAACCCCGAAATTCAACTACGATCTGAGCTCGGAAGAGCGGCGTGTAGGGAAAGAACAGGGAAGTCGAT
+
CCCCCGGGGGFGGGGGGGGGGFGGFFGGGGFGGGGGGGGGGGGGDFFFGGGDFFGEFGDEFDFGGFAFAFFDFGF,EEFF,C9FGGGFFG9EFAFGGGGGE,@F<5,@<FCFGGC,EBFEGAFF@EAFG9@FFGGGGG8BEGGGGFFAC7@CFGGCDFGDFGA;=4=DFDGGF8EE6BDFGFGD,,6,@=AF==E,=9DDGD+*++355+?:*,+**++5<@CE56:*)0)A9BA4;@*5*)?)+49@6CF359)(/*1*(/),(:;((/50(,4(47:?2<:5(((4,((.)())2)*((
@M03152:184:000000000-AWYW1:1:2107:13380:16251 2:N:0:GCGATCTAATACCTGT
CCCAACTATCCCTATTAATCATTACGTGGTCCTAAAACCAACAAAATAGAACCATCGTCCTATTTTATTATTCCATGCTAATGTATTCAGGCAAAAATGCCCGCTTTAAACACTTTAATTTTTTCAAAGTAAAGGTCCTGATTCATCGAAACACCCAAGAGCATCCCGACTCACCAGAAGGTGAGAAATTGGCTACACACCGTTTCATGCCCCTAAAGGCACGATCGATATATCCCAATCCCGAAATTCAACTACGAGCTTAGATCGGAAGAGCGTCGTGTAGGGAAAGAACAGGTATGTT
+
CCCCCGGGGGGGGGGGGGGGGGGGGGGGGGGGGGGGGGGGGGGGFGGGGGGGGGGGGGGGGGGGGGGGGGGGGGGGGGGDGGGFGGGGGGGGGGGGGGGGGGGGGGGGGGGGGGGGGGGGGGGGFGGGGFGGGGFFGGFFGGGGGGGFGGGGGGCGGGGGGGGGGGGEEGEEFGGGGGGGGGGGGGGFGGGGGGGC?=EFEDFDGGFGGGCGAGFF?>AFFFF=D>5DBFAFFFFGGFFFFFE=?)0=;G>C40)53;;>36=CEF@@?01@F@B1373>:)6B:??18B8).(09*-*))
@M03152:184:000000000-AWYW1:1:2107:10493:16305 2:N:0:GCGATCTAATACCTGT
CCCAACTATCCCTATTAATCATTACGTCGATCTTAGAAACCAACGAAATAAGATCAAACGTCCTATTTCATTATTCCATGCTAATGTATTCAAGCCAAAGCCTGCTTTAAACACTCTAATTTTTTCAAAGTAACAGTCCTGATTCCCCACAACATCAAGTTAATGACATCATGCTTCGTCAGAAGGGAGAAACCAATTGTACCAGTGCGTACCGTTAGCACGACCAATAAATTGATACCGAAATTCAACTACGAGCTTAGATCGGAAGAGCGTCGTGTAGGGAAAGAAAAGGTATGTGTAA
+
CCCCCGGGGGGGGGGGGGGGGGGGGGGGGGGGGGGGGGGGGGGGGGGGGGGGGGGGGGGGGGGGGGGGGGGGGGGGGGGGGGGGGGGFGGGGGGGGGGGCGGGGGGGGGGGGGGGGGGGGGGGGGGGGGFGGGGGCFFCGGGGGGGGGGGGGGGGGGGGFGGFGDGGGGDFFFGGGGGGGGGGGGD>C8CGFF==FG7?FGGFFCGFFGDDG5EGDFFFAA?A=)085CF@F694:+4?)3>EFFFCBEGFEFDF>BEFFF37;;@@0@D(7;@(,(;=6=)3@1<:1(.()*)*0*.:))
@M03152:184:000000000-AWYW1:1:2107:20624:16376 2:N:0:GCGATCTAATACCTGT
CCCAACTATCCCTATTAATCATTACATCGATCCTAGAAACCAACAAAATAGAATGCGATGTCCTATTTCATTATTCCATGCTAATGTATTCAAGCGTTAGCCTGCTTTAAACACTCTAATTTTTTCAAGGTAACAGTCCTAATTCCCCACAACATCAAATAAATGACATTATGGTTCCTTAGAGGGTGAGAACCAATATGACCAGTACACACCACCGGCATGACCAATCCATTAATCCCAAAATTCAACTACGACCTTAGATCGGAGGACCGTCGTGTAGGGAAAACACATGTATTTTTAG
+
CCCCCGGGGGDGGGGGCFFEFGGGGGGFGDGGFGGGFGGGGEGGGFGGGGADGGGCFGGEFFGGFGGGGFGGCGGGGFFGDFGGGGGGGGFGGGFFFGGGFFGGGGGGEFGGGGGGG9FGCFGG@FGGGFGAFFGGFGGGGGGGGGGG,=E8FG<,9EDFDEGF@EAFCEGGF?9@FE;;EF=E,+6@FFF,=@DGFDDFGG+016B2++6=98+<59**<A=8);)583*B++*?996)*:*.?AEAEC9B23*:A@48*00(/5((,(,6((.6;F(63.3;(((/(()//.***)*,,
@M03152:184:000000000-AWYW1:1:2107:11119:16387 2:N:0:GCGATCTAATACCTGT
CCCAACTATCCCTATTAATCATTACGTCGATCTTAGAAACCAACAAAATAAGGTCAAACGTCCTATTTCATTATTCCATGCTAATGTATTCAAGCCAAAGCCTGCTTTAAACACTCTAATTTTTTCAAAGTAACAGTCCTGATTCCCCACGACATCAAATTAATGACATCATGCTTCGTCAGAAGGGAGAAACCAATTGTACAAGTGCGTACCGTTGGCACGACCACTAAATTGATCCCGAAATTCAACTACGAGCTTAGACCGGAAGAGCGTCGTGCAGGGCAAGAACAGGTAGTGTTAG
+
CCCCCGGGGGGGGGGGGGGGGGGGGGGGGGGGGGGGGGGGGGGGGGGGGGGGGGGGFGGGCFGGGGGGGGFFEGE9FCGFFGGGGGGGGGCGFGGGGGGGGGGE8FGGGGGFG@AEBFCFEEGFGGGGGCGFGGGCE9EF,CEGGGGFGGGGGGFGCGFF;FCGGFFDFGGGGGC@FG=6FBF,1,8DCEGC@FGGGGGFCF+<,=;D6C>DACC<AFFFFA=A@9);BF:FCA*2=+;>BB?B6+7BEGFFF48(8;47))53(66@1(/(,(-(()47:)(720:?01()1-/*2)2))
@M03152:184:000000000-AWYW1:1:2107:14550:16429 2:N:0:GCGATCTAATACCTGT
CCCAACTATCCCTATTAATCATTACGTCGATCCTAGAAACCAACAAAATAAGATCAACGTCCTATTTCATTATTCCATGCTAATGTATTCAAGCGTGAGCCTGCTTTAAACACTCTAATTTTTTCAAAGTAACAGTCCTGATTTCCCGCCACACCAAGTGAATGGCATGACGGTTCGTCAGAAGGGAGGAACCAGTGACACCAGTGCATACCGAAGGCACGACCAGCGTACTGATCCCGAAATTCAACTACGAGCTTAGATCGGAAGAGCGCCGTGTAGGGAAAGAACAGGTAGGGGTAGA
+
CCCCCGGGFCGFGGGGGGGGGFGGGGGGGGGGDFGGGGGGGGGGGGGGGGGGGGGGGGGFFGGGGGGGFGGGGAFGGFGGGGFGGFGFGFGGECEEEGEGGGFFEF9FEGGGGGFGG9F9FFGGDFFGFFFGGGGGGGGGGGFFAEFGGCCCGGGGGGGGG8DEEGGFFGFG6@ECECEGEFGGGGDGGGFG8EFCG?,=C+;A9FCGCF6CEGGDDFAA?DB==FBE9A=;AFEF7?8@F@49FA<;CCF(675:;4)917:(/,::??>((((-48<F(5678:??B:0//3)))-9(.
@M03152:184:000000000-AWYW1:1:2107:14439:16429 2:N:0:GCGATCTAATACCTGT
CCCAACTATCCCTATTAATCATTACGGCGACTCTAGAAACCAACAAAATAGAACCGCGCGTCCTATTTTATCATTCCATGCTAATGTATTCAGGCATAGGCCTGCTTTGAACACTCTAATTTTCTCAAGGTAAAGGTCCTGGTTCCCCGACGCACACCAACAAAGGGCACGCCGGCTCACCAAGAGGTAAGGCCCGCCCAGACAGTACGTGCCGTTAGGCAGACCGCCCGGCCAGGCCCGAAATTCAACTACGAGCTTAGATCGGAAGAACGTCGGGTAGGGAAAGAAAAGGGAGGGTTAA
+
CCCCCGGGGGGGGGGGGGGGGGGGGGGGGGGGGGGGGGGGGGGGGGGGGGGGGGGGGGGGFGGGGGGGGGGGGGGGGGGGGGGGGGGGGGGGGGGGGGFGGGGGGGGGGGGGGGGGDFGGGGGGGGGGGFGGGGGGGGGGGGFGGGGGGGGGGGGGGGGGGGGGGGGGGGGGGGGGGGFGGGFGGGGDD?FGGGGCCGGEGG5AGCFCGC4DAGDFBFFAF:<;?A(:9D;BE3<C<55-79D07*48)*)),*)27:<45))4<8(4(((-((461),<?@(<,32:(44)).).13*()
@M03152:184:000000000-AWYW1:1:2107:14044:16445 2:N:0:GCGATCTAATACCTGT
CCCAACTATCCCTATTAATCATTACGTAGATCCTAGAAACCAACAAAATAGGATCAATCGTCCTATTTCATTATTCCATGCTAATGTATTCAAGCGTTAGCCTGCTTTAAACACTCTAATTTTTTCAAAGTAACAGTTCCGATTCCTTGCGACACCAAATTAATGACATCACAGCTCCTCGGAAAGGAGGAACCAACAAAACCAGTACGTACCGTAGGCACGACCAGCAAATTGATCCCGAAATTCAACTACGAGCTTAGATCGGAAGAGCGTCGTGTAGGGAAAGAACAGGGGAGTGTAA
+
CCCCCGGGGGGGGGGGGGGGGGGGGGGG?FGFGGGGGGGGGGGGGGGGGGGGGGGGGGFGFGGGGGGGGGGGGGGGGGGGGGGGGGGGGGGGGGGGGGGGGFFGGGGGGGGGGGGGG9FGGGGGGGGGFGGGGGGGGGGCEGGGGGGGGDGGGGGGGGGGGGCFGGGGGGGGGGGGGGFCEEGEGGGCFGGGGFFD>FGFGF>ACDFGGFGF>>CC>?6AF>AF=>=>2ABAFFFGCAF=B=A=C=EFF:A=/*:6A1><3<32;??1@FD@9(711).77@B)362:(1.)0()0*.*-.
@M03152:184:000000000-AWYW1:1:2107:7429:16493 2:N:0:GCGATCTAATACCTGT
CCCAACTATCCCTATTAATCATTACGTCGATCCTAGAAACCAACAAAATAGGGTCAAACGTCCTATTTCATTATTCCATGCTAATGTATTCAAGCTAGCGCTTGCTTTAAACACTCTAATTTTTTCAAAGTAACAGTCCTGATTTCCCACGACACCAAATTAATGACATCGTGGTTCGTCAGAAGGGAGAAACCAACTAGGCCAGTACACACCAAAGGCGCGACCAACCTGTTAGTCCCGAAATTCAACTACGAGCTTAGATCGGAAGAGCGTCGTGTAGGGAAAGAACAGGTAAGGGGAG
+
CCCCCGGGGGGGGGGGGGGGGGGGGGFGGGGGGGGGGGGGGGGGGGGGGGGGGGGGGGGGGGGGGGGGGGGGGGGGGGGGGGGGGGGGGGFGGGGGGGGGGGGGGGGGGGGGGGGGGCGGGGGGGGGGGGGGGGGGGGGGGGGGGGGGGGGGGGGGGGGGGGGGFGGGGGGGGGGGGGGGGDGGGGGGGGGGGGDCEFGFFC7AFGFGGGGGFGGFFF5:ADFA=EFFF4B49CFGFAF>FFF@FFFFFCFE@GBB:3CEC3?DFFFF<B7;23;(3;(*<B:@??:B:185/6*/0()-,
@M03152:184:000000000-AWYW1:1:2107:18599:16601 2:N:0:GCGATCTAATACCTGT
CCCAACTATCCCTATTAATCATTACATCGATCCTAGAAACCAACAAAATAGAATGCGATGTCCTATTTCATTATTCCATGCTAATGTATTCAAGCGTTAGCCTGCTTTAAACACTCTAATTTTTTCAAGGTAACAGTCCTAATTCCCCACAACATCAAATAAATGACATTATGGTTCCTTAGAAGGTGAGAACCAATATGACAAGTACACACCATCGGCATGACCAATCCATTGATCCCGAAATTCAACTACGAGCTTAGATCGGACGAGAGTCGGTTAGGGAAAGAACAGATAGGTATAA
+
BCCCCGGGGGGGGGGGGGGGGGGGGGGGGGGGGGGGGGGGGGFGGGGGGGGGGGCGGGGGFGGGGGGGGGGGGGGFGGGGF9FGGGGGCF<EGF9FFCFGGGGGGGGGGDFFFFGFGFEEFFGGGGCCGDEFGGGFCEFGGFGFGGG@EEGGD@FGGGGDFEDGCCFFGFGGE=DDGFGFG9D=;4@,@D8DFFFGFFF9EG+983CFCDG>3A?FE9A>D:*):ACFC*:9?+;;+19)@555;+:FECFE=*/79)**18*(5>(->((,3)(((.(;3.5F;(,63,/)*.*)2)0))
@M03152:184:000000000-AWYW1:1:2107:5781:16607 2:N:0:GCGATCTAATACCTGT
CCCAACTATCCCTATTAATCATTACGGCGACTCTAGAAACCAACAAAATAGAACCGCGCGTCCTATTTTATTATTCCATGCTAATGTATTCAGGCATAGGCCTGCTTTGAACACTCTAATTTTCTCAAGGTAAAGGTCCTGGTTCCCCGACGCACACCAACAAAGGGCACGCCGGCTCACCAAGAGGTAAGGCCCGCCCAGACAGTACGTGCCGTTAGGCAGACCGCCCGGCCAGGCCCGAAATTCAACTACGAGCTTAGATCGGAAGCGCGTCGGGTAGGGAAAGAACAGAGATGTGTAG
+
B@CCCGGG9FGGGGGGGGGGGGGGGGGGGGGGFGGGFGGGDF<FGGGGFGGGGGGGDDGGGDGGGGFGGGGGGGGFFGGGFGGGGGFGGGGGGFGGGGGGGEFFGGGGGGCCGGFGDFCFGFFGGGFEGGGGGGGD9A9FFC8EFFGGCEEC7@CEDGGGGEF?D@EDGDC>G6485BFGGG53@FC><79:C>E*:CG4/*5)=CFGGG<FFG1=;35;6:@@;5(89>(5373<55@-7>)(*16F)*03:C>6D(:<B<9<2((((,399;9(,.276)(83(4((4())4***.?<)
@M03152:184:000000000-AWYW1:1:2107:14911:16625 2:N:0:GCGATCTAATACCTGT
CCCAACTATCCCTATTAATCATTACGGTGATCCTAGAAACCAACAAAATAGAACCATGCCGTCCTATTCTATTATTCCATGCTAATGTATTCGAGCAAAATGCCTGCTTTAAACACTCTAATTTTTTCAAGGTAAAGGTCCTGGTTCCACAAGACATCCAATTAAGGACATCGAGCTTCTCCAGAAGGTGAGAAATCAACAGCGACAGTTCATACCCCTTAAGGCACGACCATCGAGCCAATCCCGAAATTCAACTACGAGCTTAGATCGGAAGAGCGTCGGGGAGGGAAAGAACAGGTAA
+
CCCCCGGGGGGGGGGGGGGGGGGGGGGGGGGGGGGGGGGGGGGGGGGGGGGGGGGGGFGGEGGGGGGGGGGGGFGGGGGFGGGGGGGGGGGGGGFGGGGGGGGGGGGGGGCFEFGGGGGGFGGGGGGGDGD8FGFGGGGGGGGGGGGGGGGGGGGGGFGGFGFCGFGCEFGGCGGGGFGFGGGFGGD=EFGGGGGGGGGFFFGBD>?DFFGGFFGAFFFFFFEED>C>8BAD>A9DCDDBF2ABF>?FFGFCE71@AE506>9EC7C3<76<1983(=,)()()(4;>?(()0,>?*(26.
@M03152:184:000000000-AWYW1:1:2107:24284:16665 2:N:0:GCGATCTAATACCTGT
CCCAACTATCCCTATTAATCATTACGTCAATCCTAGAAACCAACAAAATAAGATCAACGTCCTATTTCATTATTCCATGCTAATGTATTCAAGCGTGAGCCTGCTTTAAACACTCTAATTTTTTCAAAGTAACAGTCCTGATTTCCCGCCACACCAAGTGAATGGCATGACGGTTCGTCAGAAGGGAGGAACCAGTGACACCAGTGCATACCGAAGGCACGACCAGCGTACTGATCCCGAAATTCAACTACGAGCTTAGATCGGAAGAGCGTCGTGTAGGGAAAGAACAGGTATGTGTAGG
+
CCCCCGGGGGGGGGGGGGGGGGGGGGGGGGGGGGGGFGGGGGGGGGGGGGGGGGGGGGGGGGGGGFGGGGGGGGGDGGGGGGGGGGGGGGGFGGGGGGGGGGGGGGGFGGGGGGGGGGFCFGGGGGGGGGGGGGGGGGGGGGGGGGGGGGGGGGGGFGDFFGGGGGGGGGGGGGGGGGGGEFCEFEGGGGGGGGGGGFGFGDGFGGFFGGFFAGGDFFFFFEFAAFFFFFFFFFFGG459D=F:+3?FECF@F<>6;C<CCE@;??;DF171:9,(,8<=?F?711:04(6/6<:7*.*.)
@M03152:184:000000000-AWYW1:1:2107:26027:16687 2:N:0:GCGATCTAATACCTGT
[truncated: 33,743,899 more chars]
