# Supplementary material for: Species diversity and drivers of arbuscular mycorrhizal fungal communities in a semi-arid mountain in China
Source: PeerJ. 2017 Dec 8;5:e4155. doi: 10.7717/peerj.4155 (PMC5724403; doi:10.7717/peerj.4155)
Supplement: Supplemental Information 3 [file peerj-05-4155-s006.zip › HQL03_R1.fastq]

@M03152:184:000000000-AWYW1:1:2106:18924:1790 1:N:0:GCGATCTAATACCTGT
AAGCTCGTAGTTGAATTTCGGACCTGGTCTGATGTTCTTGCCTAAAGACAAGCACTTTCCCTGGCCTGGTCTTTCCTTCTTGTGAACCAGTTTGCTCTTCTTTCATTGCGCTTGCTTTCCATGACTTTTTCTTTGATCATATTAGATTGTTTCAACCATGCCTACGCTTGTATACATTCTCTTTGTATTTTCCACTTGTCCTTTTTTTCTTTTTTTTTGTTTTCTTTGTCCTAATTCTTCTTTTCTTTTCTTTGTTTGTTTTTTTTCTCCTTTTCCACTTCCCTCCACTTCCTCCTTCTTT
+
AA8CC9FGGCFGEC9FGGGGC@@@EEDEE--CCC-<6EF99E,,,,,,6,,66,;C,CE<CC,9;,,6,C6<AD@<FEC<,,6,9,6C,,:,9,,69@E,,<C,,,6,:,+7,,,,,9,5,,,,:5CCD,4<??,,,,,,,<5,,5,<,:@<,9,,:+,,,59,,+484+,,8,,,78,,,,4,,,,8,,6,,,,7,,9,57,,,,+367,33>3+4>*6D3>,7,,,,,,,,,,,,,2,,,,,+,,,,,+,,4,0542,?,**/:++1+0+32:*++++++2+*/**2*0++2**+20++
@M03152:184:000000000-AWYW1:1:2106:16513:1920 1:N:0:GCGATCTAATACCTGT
AAGCTCGTAGTTGAATTTCGGGTCCGGCTGAGTGGTCTTGCCAATGGTAAGTACTGCTCTGGTCGGATCTTTCTTTCTGGGGAACCAACGTGCTCTTAACTGAGCGCGCTGGGGATCCAGGACTTTTACTTTGAAAAAATTAGAGTGTTTAAAGCAGGCCTACTCTTGAATACGTTAGCATGGAATAATAGAATAGGACTTTGGTGCTATTTTGTTGGTTTCTAGGACCGAGGTAATGATTAATAGGGTTAGTTGGGTGGAATTCTCGGGTGCCAAGGAACTCCAGTAATGCGTTCTAATC
+
CCCC<FGC;DFGGGGCEFGGGEFDGGGGGGGGGG9FAFDEFGC<F8,FGGGGGGGGGGGGGGGGGFCEEFFGGGGGGF,ECDGDGGGGGGGGFC,CEGDFCFA=EE+@FEGGGGD7?EF9,AC@9E,@FF<F,5,CB,:=AF8?DFFF@BFFD,?<F<C><FF,B@DA,<,,,53@@:CFF<,8@A;DFGCGCCA9F9D<FGF7D*,9232@D@7FF8BCFD@CE9EEG*44=B?+49CCC7+2+++:**0*+>++*=B8*<@EF7+**2C589:C=>:67?F*38:+2*++***220:3+
@M03152:184:000000000-AWYW1:1:2106:20011:2100 1:N:0:GCGATCTAATACCTGT
AAGCTCGTAGTTGAATTTCGGGCCTGGCCGGGCGGTCTGCCTAACGGCACGTACTGTCTGGGCGGGCCTTACCTCTTGGTGAGCCGGCGTGCCCTTTGTTGGTGTGCGTCGGGGAACCAGGACCTTTACCTTGAGAAAATTAGAGTGTCCAAAGCAGGCCTATGCCTGAATACATTAGCATGGAATAATAAAATAGGACGCGCGGTTCTATTTTGTTGGTTTCTAGAGTCGCCGTAATGATTAATAGGGATAGTTGGGTGGAATTCTCGGGTGCCAAGGAACTCCAGTCACGCGGTCAGAT
+
BBB<C9CFEGGGGGGGCGGGGG>FGGGG<FFGGG@FG@FGGGF?FEEGFGCFF@DFGGGGGGFF:FE@C<FG<AFEFEGFFGGFG@=CFGGF@F8FGDFFFF:=F3EFEGEEFDFGGGGGDGGGGGGGFGC@FFECFBFFFFGFC;F@,3@CFFCFCEGGFGGFGFCF:BE@9FCFF,?BC@CCFGGGGGGGG?C78<38EE5/C?8CF7CE?CCGD88C5@CFGGG+<+2*****/22<+3++0<<?C6:*++3<CEGCE/++<+@9*1**/7*2+8)2:*0:CE<++0A5*)):***++
@M03152:184:000000000-AWYW1:1:2106:16110:2169 1:N:0:GCGATCTAATACCTGT
AAGCTCGTAGTTGAATTTCGGGCCTGGCCGGGCGGTCTGCCTAACGGCACGTACTGTCTGGGCGGGCCTTACCTCTTGGTGAGCCGGCGTGCCCTTTGTTGGTTTGCGGCGGGGAACCAGGACCTTTACCTTGAGAAAATTAGAGTGTTCAAAGCAGGCCTATGCCTGAATACATTAGCATGGAATAATCAAATAGGACGCGCGGTTCTATTTTGTTGGTTTCTAGAGTCGCCGGAATGATTTATAGGGATGGTTGGGTGGAATTCTCGGGTACAAAGGAACTTCAGTCCGGCGGTCTGAA
+
A9-6-;CF@C6-ECFFEFAAFG@:,,@FEGGGEC:@FG<EF9E@CB:FC7BG<D<CFDGG?EC:>@:@CF<FFA<EFCFFFF,4B=++@F@F<C>BGFDD<FF+,>9C+C<BFC<FG:CCGDGFA9:<,C:AB9<<F,8CE987C0@FFGC:<0;<CF5CCC7C:C7@:C7C+<C7+0<:+<>@<<C:C+<<FGGD++8*:EEGG**;E+:<CC9C@@>8@*+20<0:@F:*1:/5:*+<+:+<*3+362)*;0?C5=*/:8+<0+++1>=**0**+0)*22+*<@+00)***//:E**++
@M03152:184:000000000-AWYW1:1:2106:16162:2179 1:N:0:GCGATCTAATACCTGT
AAGCTCGTAGTTGAATTTCGGGCCTGGCCGGGCGGTCTGCCTAACGGCACGTACTGTCTGGGCGGGCCTTACCTCTTGGTGAGCCGGCGTGCCCTTTGTTGGTGTGCGTCGGGGAACCAGGACCTTTACCTTGAGAAAATTAGAGTGTTCAAAGCAGGCCTATGCCTGAATAAATTAGCATGGAATAATAAAATAGGACGCGCGGTTCTATTTTGTTGGTTTCTAGAGTAGCGGTAATGATTAATAGGGATAGTTGGGTGGAATTCTCGGGTGCCAAGGAACTCCAGTCAAGCGATCTAAT
+
CCCCCGGGGGGGGGGGGGGGGGGGGGGGGGGGGGGGGGGGGGGGGGGGGDGGCDGFGGGGGGGEGGGGGGGGGGGGDGGGGGGGGGGGGGGGGGGFGGGFFGGGGGGGGGDGGGEEGG8CFFDGGGGGFFFGG:::FDFAC9FFG9><9@CFGF7?FGGGGGGGGFFGGGG:,?BBFFGGGCFEFGGGGGGCFGF+<F?EEEGGE:CEC?@E7FGG6C88CC:C+<<<E+<9*/;*2A999++3:0:+**8*<F77+7/;>89CC02+/:8**/2*+8>*:*+*3<+0+9++215*//*3+
@M03152:184:000000000-AWYW1:1:2106:24470:2375 1:N:0:GCGATCTAATACCTGT
AAGCTCGTAGTTGAATTTCGGGACTAACAGATTGGTCGCGCCATTGGTGTGTACTGGTCTAGTTGGTTTCTCCCTTCTGACGAACCACGATGTCATTAATTTGGTGTCGTGGGAAATCAGGACCGTTACTTTGAAAAAATTAGAGTGTTTAAAGCAAGCGTTAGCTTGAATACATTAGCATGGAATAGTGAAATAGGACGTTTGATCCTATTTTGTTGGTTTCTAGGATCGACGTAATGATTAATAGGGATATTTGGGTGGAATTCTCGGGTGCGACGGAACTCCAGTCACGCGATTTTAT
+
CCCCCGGEDGGGGGGGGGGGCGGGGGGFC<CFGFDFGCEGGGGGGGDFGGDGGGGDGGGG9EGFGGGGGFGGFFGCCFGGGGGGDGGGGDFGFGEGGGGGGGGGGGFGDD7=FBFCGGGG8EDGGFG7BF9EEFGGF@@8,?<FC5?DFCF@E??FFEEEF7+@DF<DCFGFGFFGGFFFF9FCG,E,,7@@,,@ECCFC<FCC;,,@9;DFCF,>7:8>DFGGGGFGGCCE8CEG?*+2<7<7++=+=08*++4CFCE*B*>CC7B+*/:<8D)**)07:5A>+33:<6+;C))****3+
@M03152:184:000000000-AWYW1:1:2106:15291:2618 1:N:0:GCGATCTAATACCTGT
AAGCTCGTAGTTGAATTTCGGGACCATCATGTCGGTCGTGCCTCGGTACGTGCTGGTATTGTTGGTTTCTCCCTTCTGACGAACCATGATGTCATTTATTGGGTGTTGTGGTGAATCAGGACTTTTACTTTGAAAACATTAGAGTGTTTAAAGCAGGCTCACGCTTGAATACATTAGCATGGAATAATGAAATAGGACGGTTGCTTCTATTTTGTTGGTGTCTAGGAGCGCCGTAATGATGCATAGGGATAGTTGGGTGGGATTCTCGGGTGCCAAGGCACTCTAGTCAAGCGATCTATAA
+
C<CCCEGFGG@EF-,EFGGC:C@6;CEFE@AEFFCCECC@,D9CB7F@CEGG@,@EFGGFGGF@F@,C9<<FFDEF<EFF:F@+@F,,,66<?F<E,,??,CE84@FC<::,B5E<F5F899E,5<,,5C,:,,,9,,:,CEF,EC,C,?F9FFFCFG8,=,AA:B=D8FA?D=@DF8=ED@:>F,6=EFAFF,>BB<C7F:F,FA=FCF,,@BFGF>**4?;9D9,,14**4=>8CGGA++++3>C6F*8=;++5:CG8**+*=++/*:;5*9**:>3:70<*+<@?+*+<***/200+0
@M03152:184:000000000-AWYW1:1:2106:24172:2777 1:N:0:GCGATCTAATACCTGT
AAGCTCGTAGTTGAATTTCGGGATCAGTACGCTGGTCGTGCCTTGGTATGTACTGGTGTTACTGGTTCCTACCTTCTGACGAACCGTCATGTCATTAATTTGGTGCGGCGGGAAATCAGGACTGTTACTTTGAAAAAATTAGAGTGTTTAAAGCAGGCTCGCGCTTGAATACATTAGCATGGAATAATGAAATAGGACGTTCGATCCTATTTTGTTGGGTTCTAGGATTGACGTAATGATTAATAGGGATAATTGGGTGGAATTCTCGGGTGCCAAGGAACTCCAGTTACGCAATCTAATT
+
AB<@CGE@GGGGGGFGFGGDG@:FFGGGGGGEF;@EF@BGDCGGGCEGGGGGGGGFFGGGGGCGGGGGGGGGGGGGG9CFDGFGCGGGGGGGG9EFGDGFGAFGGGGCC@FF@CEGFEFF8D8<FGADFEF,<F<?,+B3:=<,,=3CFEGGGF<FFD@,*5>@>FF@GF@E,@FC,,DC9FFG93B;,6?FA;B?<:<FDCEC9FC9CCCCCCC@@;*3==C9;++;C8+1A*//:99CGF7C7+<6*0)+0+++/::**0@F9++*1*///*07*5)2:E:<68++<****)1+<+*++
@M03152:184:000000000-AWYW1:1:2106:18262:2788 1:N:0:GCGATCTAATACCTGT
AAGCTCGTAGTTGAATTTCGGGCCTGGCCGGGCGGTCTGCCTAACGGCACGTACTGTCTGGGCGGGCCTTACCTCTTGGTGAGCCGGCGTGCCCTTGTTGGTGTGCGTCGGGGAACCAGGACCTTTACCTTGAGAAAATTAGAGTGTTCAAAGCAGGCCTATGCCTGAATACATTAGCATGGAATAATCAGATAGGACGCGCGGTTCTATTTTGTTGGTTTCTAGAGTCGCCGTAATGATTAATAGGGATAGTTGGGTGGAATTCTCGGGGGCCAAGGAACTCCAGTCACGCGATCTAAAT
+
CCCCCGGGGGCGGGGGGGGGGGGGGGGGGGGGGGGGGGGGGGGGGGGGGGGGGGGGGGGGGGGGGGGGGGGGGFEAFGGGGGGGGGGGGGGGGGGGGGGGGGGGGGGFGGGGGFFGGGGGGGGGGGFGGGGGGGGGGGGGGGGGFGGGFGGGGGFCFGGGGGGGF@FGGGFGGFGGGGFGG77CFEFGDGGGGGFCCGGGGCCG5CEGGGGGGGGFGGG>CC7:@+A@C55C8?58CFF?FF?<CFFGFC?F:CE8=5>E;@7C<<3195*)21**AF5?*@CFFCE@FFEEC517*30++
@M03152:184:000000000-AWYW1:1:2106:9329:2908 1:N:0:GCGATCTAATACCTGT
AAGCTCGTAGTTGAATTTCGGGATCAATTTGCTGGTCGTGCCTTCGGTACGCACTGGTATTATTGGTTTCTCCTTTCTGATGAATCGCGATGTCATTAATTTGGTGTCGTGGGGAATCAGGACCGTTACTTTGAAAAAATTAGAGTGTTTAAAGCAGGCTCACGCTTGAATACATTAGCATGGAATAATGAAATAGGACGTGTGATTCTATTTTGTTGGTTTCTAGGATCGACGCAATGTTTAATAGGGCTAGGTGGTTGGAGTTCTCGGGTGCCAAGGAACTCCTGGTAGGCGATCCAAT
+
CCC@CGGC;FCDCGFF<FA<C+CFFGG,@EG9F@-CEGGGCE,C6F@FC76@C:@FG<<CFGFFGGFGG<ECF9ECEF<A@6CF@<C@FDGEG9FFF<AC<?EFFGGC7<F74C=4,99,B=BFEEGGGGFFG95,C,@FGGGCE,,<E=FFGGCF<++,3C,A<FCECF,33=3,,7D,3,3D<,35@33@@38@<,@C>*3*37@;9@,;;,,,>DF>8,;E,,?,<88C=5*/7=6++3++:+9+2*)2:*<0=1**=8*22+4<9=**2/*2+)0***+0<+2++9+/<CC5:**0+
@M03152:184:000000000-AWYW1:1:2106:14708:2949 1:N:0:GCGATCTAATACCTGT
AAGCTCGTAGTTGAATTTCGGGCCTGGCTGGGTGGTCTGCCTTATAGTGAGTACTGCTTTGGCTGGGCCTTTCCTTCTGGGGAGCCGGCATTCCCTTCACTGGTCGTGTGGGGGATCCAGGACTTTTATTTTGTCAAAATTAGAGTGCTTAAAGCAGGCTTCTTGCTTGAATATATTAGCATGGAATAATCGAATAGGACGTGATGGTTCTATTTTTTTTGTTTATTGGTCCACCGTAATGATACCTAGGGATGGTTGGTTGGAATTCATGTAGGCCACGGTAATCACTTACAGAGCTATA
+
<@CCCG@FG@CDDF9E9<<<CF7+@FFF9;@;FGGEGF8AF96@,C,,CF@F<,C@FDCFG,FD77EF<F<FAEG<,:C,,866+,+@>+@FCC9C<<C,,,,,,8@+:+B=B+++4,,:,:B4<EF,,88C<4,<5555BFG9,:<F9,,C,,FF,++6>87>DGFD,,:=33E=F,,3,7,4DE9EDC,8,7,4,,7,*6*,5@FD,7F;62;,,=***4?8,5+5++++02*3*=E5E+C++++2=C)*0*/+5***;1:+++0+*+3*+*2075):****+++++02<+2*+*3*++
@M03152:184:000000000-AWYW1:1:2106:20362:2957 1:N:0:GCGATCTAATACCTGT
AAGCTCGTAGTTGAATTTCGGATCTGGCCAGGCGGTCCGTCTTACGGCGTGTACTGTCAGGCTGGATCTTCCCTCTTGGTGAGCCGGCGTGCCCTTCGTTGGTGTGCGTCGGGGAACCAGGACCTTTACCTTGAGAAAATTAGAGTGTTCAAAGCAGGCCTATGCCCGAATACATTAGCATGGAATAATAAAATAGGACGCGCGGTTTTATTTTGTTGGTGTCTAGAGTCGCCGCAATGATTAATAGGGATAGTTGGGTGGAATTCTCGGGGGCCAAGGAAATCAAGTTACGCGATTTAAA
+
CCCCCGGGGGGGGGGGGGGGGGGGGGGGGGGGGGGGGGGGGGGGGGGGGGGGGGGFGGGGCCGGGGGGFGGGGGGGGGGFFCFGGCFGGGGEGGCFGGGFGFEGFFGGFGEGGEFGGFGGGG<FF9FGGGGF9CF<F<A>8BFGGGFGCFAF9<FGFFGG@>FGCFF*><>CF9@DFFGGFFGFFGGG;EEC36?C<FC:F:@=F4<*3<FFG9>:C8E8*;CFG7:EF+*:8>*22*+<??7C*+0AC*76CFF76ECC**2+<9F:*:8)*9/**)80:<?0++3009FEED55*/*++
@M03152:184:000000000-AWYW1:1:2106:19672:2986 1:N:0:GCGATCTAATACCTGT
AAGCTCGTAGTTGAATTTCGGGATCAATTTACTGGTCGTGCCTATGGTACGTACTGGTTTTGTTGGTTCCTCCTTTCTGGGGAGCCGCGATGTCATTAACTTGGTGTCGCGGAGAATCAGGACTGTTACTTTGAAAAAATTAGAGTGTTTAAAGCAGGCTAACGCTTGAATACATCAGCATGGAATAATGAAATAGGACGTTTGATCCTATTTTGTTGGTTTCTAGGGTCGACGTAATGATTAATAGGGATAGTTGGGTGGAATTCTCGGGTGCAAAGGAACTCCAGTCACGCGATCTAAT
+
CCCCCGGGDGGGGGFGGGGGGGGGGGFGGGGGGGGGGGGGGGGDGGGGGGGGGGGGGGGGGGGGGGGGGGFGGGGGGGGGGGGGGGGGGGGGFG?FGGGGGGGGGGGGGGGGEEGGGGGGGFGDGGGGGFGGDGGGEFGGFGGFGFGGGGGGGGGGGFFFDGGGGGGGGGGGGGGGGGGGGFFGDFFFGGGGGGGF@FFEFFDFCG9EG@FGGGGF@F5BFGFGGGGGGGE8EE*;CCE79CF9@F?GF6A6+A:EF5EGGFCFC9C+7C*75C*2+95=FFF>CG60+9<*27CE5=>+3
@M03152:184:000000000-AWYW1:1:2106:12268:3202 1:N:0:GCGATCTAATACCTGT
AAGCTCGTAGTTGAATTTCGAGATCAGTACGCTGGTCGTGCCTTCGGTATGCACGGGTGTCACTGGTTTCTCCCTTCTGAAGAACCGTCATGTCATTAAGTTTGTGTGGCGGGGAATCAGGACTGTTACTTTGTAAAAATTAGAGTGCTTAAAGCAGGCTCGCGCTTGAATACATTAGCATGGAATAATGAAATAGGACGTTTGACCCTATTTGGTTGGTTTCTAGGATGGACGTCATGTTTAATAGGGATAGTTGGGTGGAGTTCTCGGGTGCGAAGAAATTCCGGTCTAGCGCTCTAAA
+
CCCCCG@CGG-;CF9C9EDEGF8CFFGEDEC7-6@CF7:FDCFCFGG@8FGF@EFGGGGGGGGGGGE69CFEEGFCCA9EFGAEG8C6:BFFFD9,EC66FE9C,C9=:7BCEFCF85F<,B<DDFG9,EC?5<<,A,C=F<>FGDFG<9FFF=C>=FGCFGCF*>:D33@@9,D@>>:FCF7BCFD,?DF,>@FG<FFGFCC7=C9:9<C9F,24*1::**+?19:CE6CCE***22222+::2+AF665*3+0++/;C*820C99CC**/:>)953)0*+3:0+***)+++1)*27*++
@M03152:184:000000000-AWYW1:1:2106:24841:3209 1:N:0:GCGATCTAATACCTGT
AAGCTCGTAGTTGAATTTCGGGCCTGGCCGGGCGGTCTGCCTAACGGCACGTACTGTCTGGGCGGGCCTTACCTCTTGGTGAGCCGGCGTGCCCTTTGTTGGTGTGCGTCGGGGAACCAGGACCTTTACCTTGAGAAAATTAGAGTGTTCAAAGCAGGCCTATGCCTGAATACATTAGCATGGAATAATAAAATAGGACGCGCGGTTCTATTTTGTTGGTTTCTAGAGTCGCCGTAATGATTAATAGGGATAGTTGGGTGGAATTCTCGGGTGCCAAGGAACCCCAGTCACGCGATCTAAT
+
CCCCCGG7CFGGGFGGGGFGGECGGGGGG@FFGGGGEGCFGGGGGGGEGG7CC@7FFGFGGGGGDEGGGGFGGFGGGGGGCGGGGGGGGGGGGGFEGGCD8DFCGGGGGG+FEEGEFGGGGGGFGGGGGGDDG9FCCF:CCFGFFFCFF@3@FGDGCF7FC<EGG9,FCGGGGGFGCGCCGCFGGGGGGGGGF??F8@CE8CDEECCCC@FGGGGGG6;:8C7EFCFFGFGGGE8**7++<<++2+<?E*.78CF?C=8>E8F+<?GGGC87CCC:CF@CCC**2A?FGF7?8<)***2<+
@M03152:184:000000000-AWYW1:1:2106:20998:3276 1:N:0:GCGATCTAATACCTGT
AAGCTCGTAGTTGAATTTCGGGGTTAGTAGGTTGGTCATGCCTCTGGTATGTACTGGTCTCACTGATTCCTCCTTCCTGATGAGCCGTAATGCCATTAATTTGGTGTTGCGAGGAATCTGGACTGTTACTTTGAAAAAATTAGAGTGTTTAAAGCAGGCTAACGCTTGAATACATTAGCATGGAATAATGAAATAGGACGTTCGATCCTATTTTGTTGGTTTCTAGGATTGACGTAATGATTAATAGGGATAGTTGGGTGGAATTCTCGGGTGCAAAGGAACTCCAGTCACGCGATTTAAT
+
CCCCCGG@FFEGFFCGGGFGGD@CEGFFDFGFGFCFGGGGGF@FGGGFFGGGAEFGGFFFGGGGGGGFFGGGGGGFFGGGGGGGGGGGGCFFGG9<F,,CDGGCFGGG8C:>+>4,<EF<F9FFEFBEDDDFG<B?EB+FCFGF<,AFFFGFFGGCFGGGF=<+@FEGGCFGGFAFC,A>CC=@DF9DFGGG9E;ECFA:CFFG?@FCGGGGG;D<F68CFEAFC;C6BFGGGGEC1;,2:A?EDC7CGEFFGGCG65E*8*+2=4<41*CCEC*++/8E68C7C+:@+6+*8)9***0++
@M03152:184:000000000-AWYW1:1:2106:24186:3375 1:N:0:GCGATCTAATACCTGT
AAGCTCGTAGTTGAATTTCGGGACCAATTTGTTGGTCGTGCCTCGGTACGTACTGGTATTATTGGTTTCTCCCTTCTGAAGAACCTTGATGTCATTAATTTGGTGTCTTGGGGAATCAGGACTGTTACTTTGAAAAAATTAGAGTGTTTAAAGCAGGCATACGCTTGAATACATTAGCATGGAATAATGAAATAGGACGTTTGATTCTATTTTGTTGGTTTCTAGGATCGACGTAATGATTAATAGGGTTAGTTGGGTGGAATTCTCGGGTGCCAAGGAACTCCAGTCACGCGATCTAATA
+
CCCCCGGGDFGGGGGGGGGGCFGGDGFGGGGGGGFGGGGGGGGGGDGGGGGGGGGGGGGGGGGGGGGGGFGGGGGGGDEFGGGGGGGGGGGGGGCFDCCDFG9FFFGFGDFFGCFGGFGEFFGCGGGFGGGGGF9FC@FEF8EEGGGGGFGGGGGG?DGGGGG7?F7<<FFGGGGDFGGGGFCEGGGGGGFGGGGGGFEGFGCGGCFFFGGGGCDGF,>8DEGFF,>9DC5;CCFGGGG,C9BFF??E,,/A;EG6**4B>+3879+775CDED76E85E=EE4<CFGF@=5*9CGD:D::
@M03152:184:000000000-AWYW1:1:2106:11711:3405 1:N:0:GCGATCTAATACCTGT
AAGCTCGTAGTTGAATTTCGGGCCTGGCCGGGCGGTCTGCCTAACGGCACGTACTGTCTGGGCGGGCCTTACCTCTTGGTGAGCCGGCGTGCCCTTCGTTGGTGTGCGTCGGGGAACCAGGACCTTTACCTTGAGAAAATTAGAGTGTTCAAAGCAGGCCGATGCCCGAATACATTAGCATGGAATAATAAAATCGGACGCGCGGTTCTATTTTGTTGGTTTCTAGAGTCGCCGTAATGATTATTAGGGATAGTTGGGTGGAATTCTCGCGTGCCAAGGAACCCCGGTCACCCGATCTGTA
+
CCCCCGGB@CBCCFEF@ACE@7FGDGFGF@:FGG7@F:CEFGA<EFD@FGCG8DDGG<FFCDCFDCFFCGG=E,E<B9EBFECAEF4CBCFEFG@=F<FGFFFG@FFB@CC::B:8F@BF:C11FF9FEGG,C3?<;,,?,<FCF,C,8@,@FF+C,<F7*<4*8CC*4*4<,?++9A8+2<886+<+9+<97@+***2*8/2/818;C+<C9+<;*@//**+<C+3+3CCEE**;1CFC720+;3091:0*33<++/8;**+33++<7*2)/***27)*:@*1A*:C5@+9:)):/**+0
@M03152:184:000000000-AWYW1:1:2106:23482:3659 1:N:0:GCGATCTAATACCTGT
AAGCTCGTAGTTGAATTTCGGGCCTGGCCGGGCGGTCTGCCTAACGGCACGTACTGTCTGGGCGGGCCTTACCTCTTGGTGAGCCGGCGTGCCCTTTGTTGGTGTGCGTCGGGGAACCAGGACCTTTACCTTGAGAAAATTAGAGTGTTCAAAGCAGGCCTATGCCTGAATACATTAGCATGGAATAATAAAATAGGACGCGCGGTTCTATTTTGTTGGTTTCTAGAGTCGCCGTAATGATTAATAGGGATAGTTGGGTGGAATTCTCGGGTGCCCAGGAAATACAGTCACGCGATCTAAA
+
CCCCCGGGEGGGGGGGGGGGDGGGGGGGGGGEGGEGGGGGGGGGGGGGGGGGGFGGGGGGGGGGGGECGGGFGGGGGGGGGGCFFGGGDGECGGGGDGGCGGEGGGFFEGCGEGEGGGGGGGGGGGGGGGGCF,?A,?<<?,<;FGFF9<BFGFGGCFGEFCFFGGGG7FFGGFGCDFFGGDGGFGGFGGGFGGG+69CGGGGDCEEGG9F79CCCEC58CCCFC99F?FG8C>2*/:?C+:?C7<9EG*7:C@EF6=CCEC+<FFFF*2:CG<4*0055=++*<<7<9F?EFCD*:7*<+
@M03152:184:000000000-AWYW1:1:2106:12202:3681 1:N:0:GCGATCTAATACCTGT
AAGCTCGTAGTTGAATTTCGGGATCAGTACGCTGGTCGTGCCTTCGGTATGCACTGGTGTCACTGGTTCCTCCCTTCTGACGAACCGTCATGCCATTCACTTGGTGTGGCGGGAAATCAGGACTGTTACTTTGAAAAAATTAGAGTGTTTAAAGCAGGCTCACGCTTGAATACATTAGCATGGAATAATGAAATAGGACATCGCATTCTATTTTGTTGGTTTCTAGGATCGATGTAATGATTAATAGGGATAGTTGGGTGGAATTCTCGGGTGCCAAGGAACTCCAGTCACGCGATATAAT
+
CCCCCGGGGGGGGGGGGGGGGGGGGGGGGGGGGGGGGGGGGGGGGGGGGGGGFGGGGGGGGGGGGGGGGGGGGGGGGGGGGGGGGGGGGGGGGGGGGGGGGGGGCFGGGGGGGBFGFGGGFGGGFGFGGGFFGFFDD@CGFGGGGFGDEGGGGCFGDFGCGCCCBF@CGCFCGAFFFGGBCGGGGCFGGFGGF;DFC,>DECFGG>CGF9;BF9EF7:FEGGGG7CF:F+=E=FCFFG79+ACCGGEFG*5:0>+>CCED>F0+<+<CDG5CC77:C>3::06C8?CF+*</*9)1*:7F9
@M03152:184:000000000-AWYW1:1:2106:14894:3735 1:N:0:GCGATCTAATACCTGT
AAGCTCGTAGTTGAATTTCGGGGTCAGTAGGTCGGTCGTGCCACTGGTATGAACTGGTCTCACTGATTCCTCCCTCTTGTAGAACCGTGATGCCATTAATTTGGTGTTGCGGGGAAACAGGACTGTTACTTTGAAAAAATTAGAGTGTTTAAAGCAAGCTAACGCTTGAATACATTAGCATGGAATAATGAAATAGGACGTCGATCTTATTTTGTTGGTTTCTTGGGTTGAAGTAATTGTTAATAGGGATTGTTGGGTGGAATTTCTGGGTGCCAAGGAACTCCAGTTACGCGATCAATTT
+
CCCCCGGGGGGGGGGGGGGGGGGG@FGGGGGG<FGGGCFGGGAFAFGGGGG9CFFFFGGGGGGGGGGGGGGGG@GG?GGGGGGGGGGGFGGGGGFGGGGGGGGGGGGGEGGGGGGGDFFFGGDGGGGGGGGGFGGGFGGFGFGGFFGGGGGGGGGGFGGGGGGGGGGG7FFGGGGGGGFGGFGG:CGGGFEGGGGGFGGGGE7><DFCD@FFF@FGCFGF:,6,5BCCE>2+0?CC?<+1<<C?79?76*)2;76555*/239<0+++2=6**0*9*756:?:786:+39*2E)7C*<*++
@M03152:184:000000000-AWYW1:1:2106:13283:3739 1:N:0:GCGATCTAATACCTGT
AAGCTCGTAGTTGAATTTCGGGCCTGGCCGGGCGGTCTGCCTAACGGCACGTACTGTCTGGGCGGGCCTTACCTCTTGGTGAGCCGGCGTGCCCTTCGTTGGTGTGCGTCGGGGAACTAGGACCTTTACCTTGAGAAAATTAGAGTGTTCAGAGCAGGCCTATGCCCGAATACATTAGCATGGAATAATAAAATAGGACGCGCGGTTCTATTTTGTTGGTTTCTAGAGTCGCCGTAATGATTAATAGGGATAGTTGGGTGGAATTCTCGGGTGCCAAGGAACTCCAGGCACGCGCTCTAAA
+
A9B<8EE+6CF<FCFGGGGGGGEGEGFCF:@7@:FECG<FGGFGDGCEGGCFFGFGGGGGGCFEF:CFCFF8<FFFGD<?DFGCFC7@CCBFD=<8>F<D=FGGG7BFF++CE>>CFCF9>FFCG9B;FBF;FFCFEAFF<<7F93<FGF9FFC@F<:BF:CFFCCFGGGGEG@:?F9F:,2<8C<CFFGGDE+:<::<8CEDE88CCC++0+<C>E*;88:E@@F:+03?*CE?C=*<++<FF>C+<C:@6C+:9+:EC5@6+6+3+********0)020*<08<+*:<>8*/)/*/2<+
@M03152:184:000000000-AWYW1:1:2106:10383:3792 1:N:0:GCGATCTAATACCTGT
AAGATCGTAGTTGAATTTCGGGATCGACGGGTCGGTCGCGCCTCTGGTGTGTACTGGCCCTGTCGGTTTCTCCCTTCTGACGAACCACGATGTCATTAATTTGGTGTCGAGGGAAAGCAGGACCGTTACTTTGACAAAATTAGAGTGTTTAAAGCAGGCATTCGCTTGAATACTTTAGCATGGAATAATGAAATAGGATGTTTGATCTTATTTTGTTGGTTTCTAAGATAGACGTAATGATTAATCGGGATAGATGGGTGGAAGTCTCGGGAGAACTAGAACGCCAGTCATGCGATCTCAT
+
CCC-AF<CF<FFFFDEFGG<C7FFFFCCGEG@@FCCFGDE+68B<FFG8FGE@EGFGG8CFFF8DFCEC,,,C,CEC<FC,4:CFG,:C+?FEE5<@<BC<?EFFFEGG+=F:=<E,4A,B+B++BFEBB?FAB,<,:,:,C=CFF=,=@,@BF9>8F+<,FA97*3>,@F,3,,@@F9,@:CF,?F9>,5>,,?>,3,<,7<7,@?;;CGGDFG<:8,48C+;+++2<+5<68FG5=+141:<;5A*==)0++3<6C0*:*0*3+<9>*2)//2*+**3+3*1:/8@+*+3+//**/*+0
@M03152:184:000000000-AWYW1:1:2106:21412:3837 1:N:0:GCGATCTAATACCTGT
AAGCTCGTAGTTGAATTTCGGGATTGACTCGATGGTCGTGCCTTAAGGGGTATGAACTGTCGCTGTTGATTTCTCACCTTCTGGAGAAGCTCGATGTCCTTAATTGGCTGTCTTGTGGTACCAGGACCTTTACCTTGAAAAAAATAGAGTGTTTAAAGCAGGCATTTTGCTCGAATACATTAGCATGGAATAATAGAATAGGACGGCATGGTTCTATTTTGTTGGTTTCTAGGCTCACCGTAATGATTAATCGGGATAGTTGGGTGGAAGTCTCGGGTGCCAAGGAACTCCATTAACCCGG
+
CCCCCFEF;F-E9@CFGGFFEGGGGG9,-CDFGGDGGGGGGGFGGD@<@EGDGGFGFFGA9DGFGEEFC<FA<EDDEFFGGGGGAFDFG8CECF@FGFCFGEFGGGF,CCEEFFGFGD,,ED9<BDFDEEGFGC<<BF,B5=@+9CEEG9FFFGFCE9,<E7FFBDFDC<FCFC,A+,ECD:8DF<3>,6E@AFCAC9,>F@FG++@*@3:=DFG,@D9BDCGFF1>6;>5,,,,40=,:4:?CF,:C,=B,;*/**2BBCF+11:*5**5:+;6*:>DC0:<7**88662+0**+++*2/
@M03152:184:000000000-AWYW1:1:2106:10115:4021 1:N:0:GCGATCTAATACCTGT
AAGCTCGTAGTTGAATTTCGGGCTCTGTCAGCCGGTCCGCCTTCTTGGTGTGTACTTGTTTGACGGAGCCTTACCTCCTGGTGAACGGCGATGTCCTTTACTGGGTGTCGTCGCAAACCAGGACTTTTACTTTGAAAAAATTAGAGTGTTCAAAGCAGGCCTTTGCCCGAATACATTAGCATGGAATAATAAAATAGGACGCGCGTTCCCATTTTGTTGGTTTCTGAGATCGCCGTAATGATTAATAGGGATAGTTGGGGGGAATTCTCGGGTGCCAAGGAACTCCAGTCACGCGATCTAT
+
CCCCCGGFGGGGGGGGGGFGEGGGGGGGGGGGGGGGGGGGGGGGGGGGFDGGGGGGGGGGGGGGGGGGGGGFGGGGGGGGFGGFCFGFGEEGGGGGFGGFGGGGGFGGGGFGGGGGGGGFFGGGGGGFGGGGAFFBFFGGGFFCFFGGGGGGGGFG@8DDGFGGGGGGGGEGCCCFGGFGGFGGGGEEGGGGEDFGG:<F7FFE*CFGFGGFFCFGFGFFGFGGGF9EGF:@CGG*AEF?CA99*:<EE68*AGGFGC>**?E*76CFCEFD;D9CF)8/=CFF?+<?:6+<EDCE=E4++
@M03152:184:000000000-AWYW1:1:2106:8687:4069 1:N:0:GCGATCTAATACCTGT
AAGCTCGTAGTTGAATTTCGGGATCAATTTATTGGTCGTGCTATTGTACGTACTAGTATTATTGATTTCTACCTTCTGACGAACCATGATGTCATTAATTTGGTGTCTTGGGGAATCAGGACTGTTACTTTGAAAAAATTAGAGTGTTTAAAGCAGGCTCACGCTTGAATACATTAGCATGGAATAACGAAATAGGACGTTTGATTCTATTTTGTTGGTTTCTAGGATCGACGTAATGATTAATAGGGATAGTTGGGTGGAATTCTCGGGTGCCAAGGAACTCCAGTCACGCGATCTAATT
+
CCCCCGGGCFGGGGGGGGGGGGGGGGGGGGGGGGGGGGGGGG9FGFGGGGGGGGGGGGGGGGGEEFGGGGGGGGGGGGGGGGGGGGGGGGAFGGGGFEGFGGFFDFFGG9<8CFGGGGFGGGGGGGGGGGGDCFGGEGGGGGGEGFGGGFAFFGFGGGGGGGGGGGGGGGGGGGGGFGGGDCFFG,DF>CG>A,>8,@FF@FG9CGFFFGGGGFFF8>ECFEFCFGGFGG>EC**;CFECE:C=:CC68CFFGFGC8?CEFFGG?F9EFDC5CDF*:FAGGGGCFCFEEFEDE:35*<*++
@M03152:184:000000000-AWYW1:1:2106:18055:4257 1:N:0:GCGATCTAATACCTGT
AAGCTCGTAGTTGAATTTCGGGCCTGGCCGGGCGGTCTGCCTAACGGCACGTACTGTCTGGGCGGGCCTTACCTCTTGGTGAGCCGGCGTGCCCTTTGTTGGTGTGCGTCGGGGAACCAGGACCTTTACCTTGAGAAAATTAGAGTGTTCAAAGCAGGCCTATGCCTGAATACATTAGCATGGAATAATAAAATAGGACGCGCGGTTCTATTTTGTTGGTTTCTAGAGTCGCCGTAATGATTAATAGGGATAGTTGGGTGGAATTCTCGGGTGCGAAGGAACTCCAGTCACGCGATCTAAT
+
CCCC<FEFGGGGGGGGGGGGGGGGGGGGGGGGGGGGGGGGGGGGGGGGGEGGGGGGGGFGGGGEGCFGGGGGGGFGGGGGFDFFGGGGGGGGGG8FCEGGGGEGGGGGGGGGGGGGFGFGGGGGGFGGG@GGGBFCFFGGGGGGGGGGGGGGGGGGGGGGGGGFGGGFGCCCGGGEGGGGGGGGGGGGGGGGGGGGGGGGGGEGG8EGGFGGGGGCEGDEGGDGGGC?EEGCECGEGFEFD7C?FFCFFF:*<C7C?5CGDFFC?+3<DFEFGG)*5>3FGCC7FFGGC@C*;DD*:=FF+
@M03152:184:000000000-AWYW1:1:2106:15049:4292 1:N:0:GCGATCTAATACCTGT
AAGCTCGTAGTTGAATTTCGGGATTAATTTATTGGTCGTGCTATTGTACGTACTGGTATTATTGATTCCTACCTTCTGACGAACCATGTTGTCATTAATTTGGTGTCATGGGGAATCAGGACTTTTACTTTGAAAAAATTAGAGTGTTTAAAGCAGGCTCACGCTTGAATACATTAGCATGGAATAACGAAATAGGACGTTTGCTTCTCTTTTGTTGGTTTCTAGGATCGAAGTACTGATTACTACGGATCGCTGGTTGGAATTCTCGGGTTCCAAGGAACTCCCTTCACGCGCTCGAATC
+
A9CC9FEGEGGGGC,CFF<@FEGEF9CC9@E@<<FFFEF;BFE9FFGGDFE<,CC<,6CFCFFF9EFC<9EE8,9CF<EECF:FE,:C,69<@CE@,,EECCFFF<,<ED@,,66C<?EGCGG9FDEG,<C999,9F:BAECG,B,5@,5,?FGGG7==E<FDFD>CE8FEGG959A,3EF,,35,3C8+++@;9B3=@3@EG,@,EE,@FF,8@@>,>5,33,,@4>,*>,*15,,,,=::,,2,*45/)**45:001=>+5>+AFCC5/**2++00)**+1**0?F?F5*/))/**20*
@M03152:184:000000000-AWYW1:1:2106:20681:4473 1:N:0:GCGATCTAATACCTGT
AAGCTCGTAGTTGAATTTCGAACCTGGTTGGGTGGTCTGCCTTCACGGTACGTACTGCTTGGCCGGGTTCTACCTCTTGGTGAGCCGGCATGCCCTTCACTGGGTGTGTCGGGGAACCAGGACTTTTACCTTGAGAAAATTAGAGTGTTCAAAGCAGGCCTTTGCCCGAATACATTAGCATGGCATAATAAAATAGGACGTGCGGTTCTATTTTGTTGGTTTCTAGAGTCGCCGTAATGATTAATAGGGATAGTTGGGTGGAATTCTCGGGTGCCAAGGAACTCCAGTCACGCGATCTCAT
+
CCCCCGGGGGGGGGGGGGGGGGGGGGGGGGGGGGGGGGGGGGGGGGGGG8FGGGGGGGGGDGGGGGGGGGGGGGGGGGGGGGFGGGGGGGGGGGGGGGGGFGGGGGGGGGGGGGGGGGGGGGGGGGGGGGGGGFDGBFGGGGGGGGGGGGFGG=FGGFGGGGGGGGGGGGGGGGGGGFGGGFGGGGGGCFGFFFFGFCFGGGDFF@FGGCGGGGDGC>FGGGCFGGGGGGGCCEC;CGGFFCGFFFCEGCF?EF7:85;C>CCG6:FCDG*1/*<CF7>EF8C:E++<9BFC5CCE*/0+0
@M03152:184:000000000-AWYW1:1:2106:10818:4694 1:N:0:GCGATCTAATACCTGT
AAGCTCGTAGTTGAATTTCGGGATTGACACATCGGTCGTGCCTTAAGGGGTATGAACTGGTGTAGTCAATTTCTCACCTTCTGGAGAACCGCGATGCCCTTAATTGGGTGTCGCGGGGAACCAGGACCTTTACTTTGAAAAAATTAGAGTGTTTAAAGCAGGCATTTTGCTTGAATACATTAGCATGGAATAATAAAATAGGACGGCATGATTCTATTTTGTTGGTTTCTAGGATCACCGTAATGATTAATAGGGATAGTTGGGTGGATTTCTCGGGTGCCAAGGAAATCAAGTCAAGCGA
+
C@C9CGGGGGGGFFGGGGGGGGGGGGGGGGGGFGGGGGDGGGGGGGGGGGGEGGGGGGGGGGGGGGGGGDGFFGFGGGGGGGGGGGGGGGDDGGGGGFFGGGGGGGGFGGGGGGEGGGGGGGGFGGGGGGGGGECD<<FEGGGFFFFGGCFGGCFGFE9FCBFGGFGDFFGGGFF=FCFGGGGFEDC@FGFFG9@DFG9:BA<CBCE7ECC<<<F<@FGG+=FCG;CE992AC+5+26:**=*50+:?EG82+<:0;*CC@FEE5/***+<09:*7*0)*206**2A+0/+3C*:?+0***
@M03152:184:000000000-AWYW1:1:2106:22091:4741 1:N:0:GCGATCTAATACCTGT
AAGCTCGTAGTTGAATTTCGGGACCAATTTGTTGGTCGTGCCTCGGTACGTACTGGTATTATTGGTTTCTCCCTTCTGAAGAACCTCGATGCCATTAATTTGGTGTCGTGGGGAATCAGGACTGTTACTTTGAAAAAATTAGAGTGTTTAAAGCAGGCATACGCTTGAATACATTGGCATGGAATAATGAAATAGGACGTTTGATTCTATTTTGTTGGTTTCTAGGATCGACGTAATGATTAATAGGGATAGTTGGGTGGAATTCTCGGGTGCCAAGGAACTCCAGTCACGCGATGCAATC
+
CCCC@EGGGGGGGGGGGFGFGGCCDEGGGGGGGGGGGGEGGGGFGGGGGGGGGGGGGGGGGGGGGGGGGGFGGGGGGGGGGGGGGGGGGGGGGFFGFFGFGGFGGGGGFGEGGGGGGEFFFGGGGGGGGGGGGGGGGGEGFEG9FGFGGGGGGGGGFGGGGGGGGEGFGGGGG=FGGDFCDFGGGGDFGFCCFGFFACGE7>FCFF9FGGGGC;EGGGGF>FGGGGFGGCC5CEC=CFGGGG7,+>C,8*50A@9@8EGGG9FGDF9*8CEDCCFCEFF**<:<+3039@G8E77**02++
@M03152:184:000000000-AWYW1:1:2106:5610:4840 1:N:0:GCGATCTAATACCTGT
AAGCTCGTAGTTGAATTTCGGGATCAATATATTGGTCATGCTTAGGTATGTACTGATATTATTGATTTCTCCCTTCTGAAGAACCATGATGTCATTTATTTGATGTCGTGGGGAATCAGGACTGTTACTTTGAAAAAATTAGAGTGTTTAAAGCAGGCTTTCGCTTGAACACATTAGCATGGAATAATGAAATAGGACGTTTGATTCTATTTTGTTGGTTTCTAGGATCGACGTAATGATTAATAGGGATAGTTGGGTGGAATTCTCGGGTGCCAAGGAACTCTAGTCACGCGATCTAATA
+
BC9C@FG@FGGDGGGGGGEDEEEGFEFGGGGFGGGGGGFGGFGEFGGGGGGGGGGGGGGGGGGGGGGGGGGGGGGGGGDCGGGGGGGGGGFFEFGGGFGGGGGFCE9FG>FEEFEFGGGCFGFGG9FGGGGGFEFG8@E,E<@9FECFEGGFGFGGFCG?E,B:CFGFDGGGGGGGGDGGF<BDFEFFGGFGGCF?FG7F<FCGFD9DFFFCGGGGFFGGGCFGC??AFECCEEG>FFCCCF:7C:CFGFFG7;,>:EEC5BCG7,,45:F555:4*=;6E+:++3CCCF55?5DGGC703
@M03152:184:000000000-AWYW1:1:2106:13482:5099 1:N:0:GCGATCTAATACCTGT
AAGCTCGTAGTTGAATTTCGGGCCTGGCTGGGTGGTCTTGCCGAAAGGTAAGCACTGCCCTGGTCGGGCCTTTCCTTCTGGGGAACCTGCGTGCGCTTAATTGAGTGCGCAGGGGATCCAGGACTTTTACTTTGAAAAAATTAGAGTGTTTAAAGCAGGCTTACGCTTGAATACATTAGCATGGAATAATAGAATAGGACTTTGGTTCTATTTTGTTGGTTTCTAGGACCGAAGTAATGATTAATAGGGATAGTTGGGTGGAATTCTCGGGTGCCAAGGGACTCCAGTCACGGGATCTAAG
+
CC-ABFE+@F-CE<EFCFGFGGGGGGGGFFGGGEGGGGGGFGGGGGEGGFGGCFGGGGGGGGGFDCFGGGGGFGGGGGGGGGCCCGGGDFC?CC:=FG:DAFFEFFFFGGGGGGEC7F8AEEFEG9F9BDFC<D??9<F:DFFFFGGGF98@FD<<E<FC8,CFGFGGF>FFFGGGGFFGFGGCGGGCFGGG?C9;BFGG7FFEFFFFFFGFCEFG7,=BFC9CFGFC+BEEGG*;119C:?CF:9CGGFF6+2+ACEEC8*9:<+3+CF8*8C*0<8<*/*:D68CE97+2*)*1:FGG+
@M03152:184:000000000-AWYW1:1:2106:23665:5191 1:N:0:GCGATCTAATACCTGT
AAGCTCGTAGTTGAATTTCGGGATCAATGGATTGGTCATGCCGATGGTGTGTACTGGTCATATTGGTTCTCACCTTCTAAGGAACCATAATGTCATTTATTTGATGTTGTGGGGAATTAGGACTGTTACCTTGAAAAAATTAGAGTGTTTAAAGCAGGCTAACGCTTGAATACATTAGCATGGAATAATGAAATAGGACATCGCATTCTATTTTGTTGGTTTCTAGGATCGATGTAATGATTAATAGGGATAGTTGGGTGGAATTCTCGGGTGCCAAGGAACGCCAGTCACGCGATCTAAT
+
CCCCCGG@FG@CFGGGGGGGGG@FGGGGGGGGCGFGGGGFGGGDDGGGGGGGGCFCFEGGGAFGFGEGGGFGGCGFGGFDGGGFGGGGGGFFGG<FFFGGGGG9FGGGDFGGGGGGGGGGGCCDGFCF9AEFGEEFGCFFG,<BFFGFGGGCDFFEFGC8BBFC:=CFGGGGFGGGFFGGGGGGFGGDC,6ECFGGFAFCFDFGGG:=>@9FEGGGCCFGF>9EFC?GAFGG>@FDFCE:,5,=C;:CF?A;<>F7,4=***4?C9CCC5:7=D477A3AC**5=E*2<6<E*)9****+0
@M03152:184:000000000-AWYW1:1:2106:21977:5293 1:N:0:GCGATCTAATACCTGT
AAGCTCGTAGTTGAATTTCTGGCCTGGCCGGGCGGTCTGCCTAACGGCACGTACTGTCTGGGCGGGCCTTACCTCTTGGTGAGCCGGCGTGCCCTTCGTTGGTGTGCGTCGGGGAACCAGGACCTTTACCTTGAGAAAATTAGAGTGTTCAAAGCAGGCCTATGCCCGAATACATTAGCATGGAATAATAAAATAGGACGCGCGGTTCTATTTTGTTGGTTTCTAGAGTCGCCGTAATGATTAATAGGGATAGTTGGGTGGAATTCTCGGGTGCCAAGGAACTCCAGTCACGCGATCTAAT
+
CCCCCFFGGGGGGGGGGGGGGGGGGGGGGGGGGGGGGGGGGGGGGEGGGGGGGGGGGGGGGGGGGGGGGGGGGGGGGGGGGGGGGGCGEGEGGGGFGGGGGGGGGGGGEGGGGGGGGGGGGGGGGGGGGGGGGDFFFFGGGGGFGDGGGGGGGGGGGGGGGGFGGFGGGGFFFGGG:CFFGGCGGGGGGGGFGGGFDFFGGEGGG8EECCGGGGGGGGFEF6+<EFF?FGGDGE8?5CCGG+CCG?7EGC@FGGGGGGGGGG9FFFGGGGGGGGGC?FF=:87>FC?C64<CFG:CGFCG?
@M03152:184:000000000-AWYW1:1:2106:5608:5383 1:N:0:GCGATCTAATACCTGT
AAGCTCGTAGTTGAATTTCGGGCCTGGCCGGGCGGTCTGCCTAACGGCACGTACTGTCTGGGCGGGCCTTACCTCTTGGTGAGCCGGCGTGCCCTTTGTTGGTGTGCGTCGGGGAACCAGGACCTTTACCTTGAGAAAATTAGAGTGTTCAAAGCAGGCCTATGCCTGAATACATTAGCATGGAATAATAAAATAGGACGCGCGGTTCTATTTTGTTGGTTTCTAGAGTCGCCGTAATGATTAATAGGGATAGTTGGGTGGAATTCTCGGTTGCCAAGGAACTCCAGTCACGCGATCTAAT
+
C-A-AFGGGGEG9FGFGGGGGGGEFGGGGGGEGGGGGGGGGF98FGGGGGGGGGGGGGGGFCFGEGDGCG9FGGGGGGGGGGFEGGGGCFEFFFFGGGGGGGEFGGGGGGGGGDF:CGGFGGGGF@@FCFGEGFFFFAFGGGGCFGGGGGGGGCFF8*<FAFGFFGCGGGGGGFGGGDFGF:+?<C9CCGFCCFG?FFF5*:5EEGDGGFFGG?EGFGGGGFFFDFCF9F5=ECEE559+<C?+:+<6C6<F+2<FCEEE*;<:F?EE5E***>C:+7507@7:<0+<98<;/9)*:>FE7
@M03152:184:000000000-AWYW1:1:2106:21693:5399 1:N:0:GCGATCTAATACCTGT
AAGCTCGTAGTTGAATTTCGGGATCAGTACGCTGGTCGTGCCTTCGGTATGCACTGGTGTCACTGGTTCCTCCCTTCTGACGAACCGTCATGCCATTCACTTGGTGTGGCGGGAAATCAGGACTGTTACTTTGAAAAAATTAGAGTGTTTAAAGCAGGCTCACGCTTGAATACATTAGCATGGAATAATGAAATAGGACGTTGATCTTATTTTGTTGGTTTCTAGTATTGACGTAATGATTAATAGGGATAGTTGGGTGTATTTCTCGGTTGCCAAGGAACTCCAGTCACGCGATCTAAGT
+
CC@CCGGGGGGGGGGGGGGGGGGGGGGGGGGGGGGGGGGGGGGGGGGGGGGGGGGGFGDGGFGGGGGGGFGFFGGGGGCFFCEGGG7FGGGEGGCGFGDCFGGCFDFFGGGGGCCFGGGGCFFFGGGFGGGFFFEGGGDF@?,5<BFGG,@@F9FF<FGGGGFGGFF+5BECG<BBD>FGBFDECAEEFFDGGFC9C@7>C7,6@?CFGGFGGDGF,;=FGGG@;,4BE+5<EE*8C??FC7+<+>+*2*)01>+@*=**30<E3<25C*1)*:*2A57?=CE*0<CEGFGFC)//5<*++
@M03152:184:000000000-AWYW1:1:2106:11534:5479 1:N:0:GCGATCTAATACCTGT
AAGCTCGTAGTTGAATTTCGGGCCTGGCCGGGCGGTCTGCCTAACGGCACGTACTGTCTGGGCGGGCCTTACCTCTTGGTGAGCCGGCGTGCCCTTTGTTGGTGTGCGTCGGGGAACCAGGACCTTTACCTTGAGAAAATTAGAGTGTTCAAAGCAGGCCTATGCCTGAATACATTAGCATGGAATAATAAAATAGGACGCGCGGTTCTATTTTGTTGGTTTCTAGAGTCGCCGTAATGATTAATAGGGATAGTTGGGTGGAATTCTCGGGTGCAAAGGAACTCCTGTCACGCGATCTAAT
+
CCCCCGGGGGGGFGGGGGGGGEGGGGGGFGGGGGGGGGGGGGGGGGGGGGGGGGGGGGGCFGGCEGGGGGGGGGGGGGGGGGGGGGGEEFEGGGGFGFFGGGGGGGGGGGGGGCFEGGGGD7*:F>FFDG;FGFGGCFGGFGCGFCFGGGGGCCFFGDGGGCGDGGGGGGGGGGGGFCFGF::CFGGGGDFGGFFFGGGGGCEC>*:8<:CFFGGGG>>CFG7CECCGGC>==EEGEGFC:EFCDC?EC:)*23A+A5;CC8CFG+++9*:FGD*2CFF6ECFGC98F+1A//1)2:5:<0
@M03152:184:000000000-AWYW1:1:2106:24597:5484 1:N:0:GCGATCTAATACCTGT
AAGCTCGTAGTTGAATTTCGGGATCAATGGATTGGTCATGCCGTTGGTATGTACTGGTCATATTGGTTCTCACCTTCTAAGGAACCATAATGTCATTCATTTGATGTTTTGGGGAATTAGGACTGTTACCTTGAAAAAATTAGAGTGTTTAAAGCAGGCTAACGCTTGAATACATTAGCATGGAATAATGAAATAGGACATCGCATTCTATTTTGTTGGTTTCTAGGATCGATGTAATGATTAATAGGGATAGTTGGGTGGAATTCTCGGGTGCCAAGGAACTCCAGTCAGGCGATCTAAA
+
CCCCCFEC;@@FFGGGGGGCD7FBFFFFFFEAEC-CFGGGGFGGG,EFCFGG<CDFEGGFGGGGGGGGG9E9FGGGGFFEFCFGGGFFFGFGGGGEEDCDFGCEEFGGFFFEGCFGF=EEAFFF,CCFAFFFF,BF<<FF8<EB9CFEEFFGGG9E<FEFED<@>FGFF@FG,,:CA9FDF9:D=AB>EA=C,6>DEFGGCGGDEGGGGGFCFGFF86EGGGGGFF?6DE*::FGGG757:7,,5,,<;FFC155>F5**:*?2C=;CD5583**;=53=;CFFD+2B+81*63CE:FF9+
@M03152:184:000000000-AWYW1:1:2106:12097:5498 1:N:0:GCGATCTAATACCTGT
AAGCTCGTAGTTGAATTTCGGGCCTGGCCGGGCGGTCTGCCTAACGGCACGGACTGTCTGGGCGGGCCTTACCTCTTGGTGAGCCGGCGTGCCCTTTGTTGGTGTGCGTCGGGGAACCAGGACCTTTACCTTGAGAAAATTAGAGTGTTCAAAGCAGGCCTATGCCTGAATACATTAGCATGGAATAATAAAATAGGACGCGCGGTTCTATTTTGTTGGTTTCTAGAGTCGCCGTAATGATTAATAGGGATAGTTGGGTGGAATTCTCGGGTGCCAAGGAACTCCAGTCACGCGATCTAAT
+
CCCCCGGGGGGGGGGGGGGGGGGGGGGGGGGGGGGGGGGGGGGGGGGGGGGGGGGGGGGGGGGGGGGGGGGGGGGGGGGGDFGGGFGGGGGGGGGGGGGGGGGGGGGGGGGGGGGGGGGGGGGGGGGGGGGGGFGGCG?GGGGGGGF@FGGGG@FFFGDGGGGGGGGGGFGGGFGGGGGGDFGGGGGGGGGFFGGGGGGGGGCEG?>EGFGFGFC8CFGGGDGGFFFGGCECEGCE5CGG9CGCGCEGFF>?CC++8>E>C;?FG+9<*:*1:7DGDFF0C;7*<FF9?=<=E53CECFE7
@M03152:184:000000000-AWYW1:1:2106:13453:5660 1:N:0:GCGATCTAATACCTGT
AAACTCGTAGTTGAATTTCGGGCCTGGCCGGGCGGTCTGCCTAACGGCACGTACTGTCTGGGCGGGCCTTACCTCTTGGTGAGCCGGCTTGCCCTTCGTTGGTGTGCGTCGGGGAACCAGGACCTTTACCTTGAGAAAATTAGAGTGTTCAAAGCAGGCCTATGCCCGAATACATTAGCATGGAATAATAAAATATGACGCGCGGTTCTATTTTGTTGGGTTCTATAGTCGCCGTAAGGTTTAATTGGGATAGGTGGGTGGAATTTTCGGGTGCGAAGGCACTCCAGTCACGCGATCTAAT
+
CC-ACFC<FGF@FGGGCGEFC:EGEG,CFGGGEDGCE@FD<CF,EFFG7@FFFGGGFGF9EF,C:EGFC8CFFCEFGC@F7,8,,C:F+@C7,5,8>+:BF8:FEGFEGGG@:>7<@@F,>FFFGGGC;,83;8@FD8F?,FGGFGGG;FFF93?F,8<FF,?C::FE**4<,<FBF,4CBAECAE@FFGGGGFF+<FGEGGEEG*:8:<FCFC+2868*;>8<3+<0<<>*C*/27*++3+++:++<A*)2++<9*2:88*3:+++27=C**/)**0)*2*09@6+<+6+**)9*2:7++
@M03152:184:000000000-AWYW1:1:2106:15404:5846 1:N:0:GCGATCTAATACCTGT
AAGCTCGTAGTTGAATTTCGGGCCTGGTTGGGTGGTCCGCTTAACGGCGTGTACTGTCTGACTGGGTCTTACCTCTTGGTGAGCCGGCGTGCCCTTAACTGGGCTGCGTCGGGGAACCAGGACTTTTACCTTGAGAAAATTAGAGTGTTCAAAGCAGGCCTACGCCTGAATACATTAGCATGGAATAATAAAATAGGACGTGCGGTTCTATTTTGTTGGTTTCTAGAGTCGCCGTAATGATTAATAGGGATAGTTTGGTGGATTTCTCGGGTGCCAAGGCACTTCAGTCACGCGATCTAAA
+
CC<C9CFGGGGGGGFFGGGGGGGGGGFFGGGDGGGGGGGGGGGGGGGGEG@FD<FEFGGGGGGGGGGGGGCFCCFGGFG<<EEFFECFCB@EFG<FEGGGGGCGFEGG=:BCCGDFFFGF7<FCGGGFFEFGG,<FCFEG,<3@F<FAGDGDCGGFFF>FFCGGCF,FF7@FECCFFG,?FGC,>AFFF;,?F@CF,33<FEF1CF@@E9FFGGGGG6CEGC2BFF9?CC>EEC?ECFG+<<C97+2AC:FE6+9++:;*;8++<+3<>F5*:*2*+)0*:;**29+<+6<CFDC5*2*<+
@M03152:184:000000000-AWYW1:1:2106:20087:6024 1:N:0:GCGATCTAATACCTGT
AAGCTCGTAGTTGAATTTCGGGCCTGGCCGGGCGGTCTGCCTAACGGCACGTACTGTCTGGGCGGGCCTTACCTCTTGGTGAGCCGGCGTGCCCTTTGTTGGTGTGCGTCGGGGAACCAGGACCTTTACCTTGAGAAAATTAGAGTGTTCAAAGCAGGCCTATGCCTGAATACATTAGCATGGAATAATAAAATAGGACGCGCGGTTCTATTTTGTTGGTTTCTAGAGTCGCCGTCTTGATTAATAGGGATAGTTGGGTGGAATTCTCGGGTGCCAAGGAACTCCAGTCACGCGATCTAAA
+
CCCC<FG@CFFFGGGGGGGGGEEDGGFFFECCGGGGGGGGGFFFGGGGGGGDFFFGFGCFGFGGCFGGGFFGGGGGAFFGGGGGFEG@CFFFFG8FADD8AF>7D7FGEE:FGGGGGGGGGFG7>DFGGGCF9@CCFGDCEFGGFFGGDGFGFGGGGGGGGGGE@,:FFGGCGFBBACCECFFGGGGGGGGGFFFFF+0:8:*8:*:CFC7C?@FGG>FE8C9FGDCCF?/8CEE***3++3C0:C9CC656+3?FGGEGGCFC?99+/:C5859>FF>6C;?FFGFGG=F**/9:=/7++
@M03152:184:000000000-AWYW1:1:2106:9756:6025 1:N:0:GCGATCTAATACCTGT
AAGCTCGTAGTTGAATTTCGGGATCAATTTGCTGGTCGTGCCTACGGTACGTACTGGTTTTGTTGGTTCCTCCTTTCCGAGGAGCCGTGATGTCATTAATTTGGTGTCGCAAGGAATCGGAACTGTTACTTTGAAAAAATTAGAGTGTTTAAAGCAGGCTAACGCTTGAATACATTAGCATGGAATAATGAAATAGGACGATTGATCCTACTTTGTTGGTTGCTAGGATCTACGTAATGATTAATAGGGATAGTTGGGTGGAATTCTCGGGTGCCAAGGAACTCCAGTCAAGCGATCTAAT
+
AB9C9;F@FFFCFGFGGFGGGGDEGCCFF9<,CFF<<FFFCEGGGGGGGGEFDFGEGAFFGGGGGGGGGGGGGGGGG<7FECEFC@FCGGGGGGFGGFGG9F<FGG@FCD@FGFFGC,BCCCFFGG?FGGCFF9AECF+BFFGGEFE8C8FDFFGGG@CFFG8CF:>DDFGEC<<F>=,,@CFCFF9EEFAFFEFGFEGGG@,@D;EEDFFFCF9FFCF1**22,?,6;EFGC::,,*1,4C9=@+=CF?FGGF7+57;8*1++31+4:58CED5:CFF6222:88+:A*+++*1*257<0
@M03152:184:000000000-AWYW1:1:2106:24519:6030 1:N:0:GCGATCTAATACCTGT
AAGCTCGTAGTTGAATTTCGGGATTGACACATCGGTCGTGCCTTAAGGGGTATGAACTGGTGTAGTCAATTTCTCACCTTCTGGAGAACCGCGATGCCCTTAATTGGGTGTCACGGGGAACCAGGACCTTTACTTTGAAAAAATTAGGGTGTTTAAAGCAGGCATTTTGCTTGAATACATTAGCATGGAATAATAAAATAGGACGGCATGATTCTATTTTGTTGGTTTCTAGGATCACCGTAATGATTAATAGGGATAGTTGGGTGGAATTCTCGGGTGCCAAGGAACTCCAGTCAAGCGA
+
CCCC<EF@CFEAFGGGGGGGGGGGGGFCEFFGGGGGFE:C@FDFFCEGG:CFGGGGGGGGGGGGGGDGGGCGCFCFGCGGGGGGGG<EFE+>CGDGGGFFGGGFFGGFEGGFEGCGEGGGCDEG@FCFG9FFFGDFFGGGGFE@BF<?DFF@FGGGGC9FG=CFFFFFGGGGGGGGG,:7FGGEGCFDFGGGDEGGGGFGGGFCEG:EC,?<9FGFCCE@FGGCFGFCCEGGGG9+0=*:CC=EFGGGGGFGFGG6*2>++?6C=5CC=FGGGG5CE>B5:F?DC8E;+1<++27E+977*
@M03152:184:000000000-AWYW1:1:2106:8900:6226 1:N:0:GCGATCTAATACCTGT
AAGCTCGTAGTTGAATTTCGGGATCAATTTATTGGTCGTGCTATTGTACGTACTGGTATTATTGATTTCTACCTTCTGACGAACCATGATGTCATTAATTTGGTGTCTTGGGGAATCAGGACTGTTACTTTGAAAAAATTAGAGTGTTTAAAGCAGGCTCACGCTTGAATACATTAGCATGGAATAACGAAATAGGACGTTTGATTCTATTTTGTTGGTTTCTAGGATCGACGTAATGATTAATAGGGATAGTTGGGTGGAATTCTCGGGTGCCAAGGAACTCCAGTCACGCGATCTAATC
+
CCCCCFFGGGGGGFFGGGGGGGGEGGCGGGGGGGGGGGGGGGDFGFGGGGGGGGGGGGGGAFGCEGGGGGGGGGGGGAFGDG7FGFGFGGGGGGGG9CFFDDFFGFFGGFGFDGGGGFGFCFG<FGGGGGFFGGFC,FFCFGGDFFFGGFAD<FFFGDGFGGGGGGFG<F<FGDGCFGEFFFG9FDF@68@FFA,,8>FCEFE,@=FGGGFGGGGGGGGGGFG;C98FCB5C>E*4CG7CE:,4=E6C:CFGGC,A*C77=?2<:@95**=C*>C6F);:>F?FC8FGF@G8C)):C9CE+
@M03152:184:000000000-AWYW1:1:2106:21848:6228 1:N:0:GCGATCTAATACCTGT
AAGCTCGTAGTTGAATTTCGGGATCAATTTACTGGTCGTGCCTATGGTACGTACTGGTTTTGTTGGTTCCTCCTTTCTGAGGAGCCGCGATGTCATTAACTTGGTGCCGCGGGGAATCAGGACTGTTACTTTGAAAAAATTAGAGTGTTTAAAGCAGGCTAACGCTTGAATACATTAGCATGGAATAATGAAATAGGACGTTTGATCCTATTTTGTTGGTTTCTAGGGTCGACGTAATGATTCATAGGGATAGTTTGGTGGAATTCTCGGGTGCCAAGGAACTCCAGTCACGCGCTCTATT
+
<CC9CGEFC@FEFFGFGGAFC7F:D<<DFFGGFGGGGGGCE<EAGGGGG<CF,CCGGGGGGFFGGGGGE<FG@FEGGGGCFGGG@CCGGGGGGGFFGGGGDDDFGCAGGGEC>::FFDFCC<FE@FG,A@FGF,EFG@:FCFGGGGFFDFGFGGCABFGFGGFCEG7F7:FDA9FF9DF;BCFF:<;DF;;<FF2?:BCE<*@FCFGG;BCG;<CCE653CFGF7<B5?8=*38**5=++<9+:>7<+:*86CFE+<E;***+<ECFGGF51859:75>C6*3CC+<<C*<EFG):=:7+0
@M03152:184:000000000-AWYW1:1:2106:12974:6362 1:N:0:GCGATCTAATACCTGT
CAGCCGCCGCGGTAATACCAGCTCTCCGAGTGGTGTGGATGTTTATTGGGCCTAAAGCATCCGTAGCTGGCTAGGTAAGTCCCTTGTTAAATCCACCGAATTAATCGTTGGATCGCGGGGGATACTGCTTGGCTAGGGGACGAGAGGGGCAGACGGTATTTTCGGGGTAGGGGTGAAATCCTATAATCCCGGGAAGACCACCAGTGGCGAAGGCTGTCTGCTAGAACGCGCCCCACGGTGAGGGATGAAAGCTGGGGGAGCGAACCGGATTAGATACCCGGGTAGTCACAGCTGCAAACGA
+
CCCCCDGG@FG7FFEFEGGEGGFEGFGG@EF@DF<EBFGFGGGGFGGGGGGGGGFGGGGGGGGGGGGGFGGGCGFGFFGGGFGGGFGGGDEEGGGGGF7FEFFGGGDFGFGCFFFGEGG>E7F>>FGGGGFCEFF7<FGGGGDC3@*<FEEG*>CF*:*FGGGCFD7F*<CFG<CF,<BFGGFGC,?BFF7EC5:CC8CCCEE*++2A8E**/AFFGGGFFF7<@+<>88E??*2:C:*2*/17*8CCCCFGGG?*:*/:C58::7EEG=5*0*:70))*22:):FF0<97;C0*3+29**
@M03152:184:000000000-AWYW1:1:2106:22880:6384 1:N:0:GCGATCTAATACCTGT
AAGCTCGTAGTTGAATTTCGGGATCAGTACGCTGGTCGTGCCTTCGGTATGCACTGGTGTCACTGGTTCCTACCTTCTGAAGAACCATCATGCCATTCAGTTGGTGTGGCGGGGAATCAGGACTGTTACTTTGAAAAAATTAGAGTGTTTAAAGCAGGCTCGCGCTTGAATACATTAGCATGGAATAATGAAATAGGACGTTTGACCCTATTTTGTTGGTTTCTAGGATTTACGTAATGATTAATAGGGCTAGTTGGGTGGAATTTCCGGGTGCCAAGGAACTCCCTTCACCGGATCTAAA
+
CCCC9FFFEFBFG@;CFGGGGGGGGGGFGGGGFEGFEGGGGGFGGGGGGGGGCFGFGGCFGGGGGGGGGGGGGGGFGGGCCFCFGGGGFCFAGGGGGFFGGGGGGGFECFDEGC77EE9FD8FFGGGCFGFG<,E<CFC<F,3,<BF=FFGGDA=F,>F3>FGCC:EFFFGGG,@F9>:<BFF7<A?CC,;F9@BFCFE@CCF*FF@EF2?<CF9FGFFGCFGG7;E6E+++31BEFGCCC@++*+30:*)2*+<<8*1C**+++0+3*7*/**2*3<3278?*+**007<+*)1:*+*++
@M03152:184:000000000-AWYW1:1:2106:17013:6486 1:N:0:GCGATCTAATACCTGT
AAGCTCGTAGTTGAATTTCGGGCCTGGCCGGGCGGTCTGCCTAACGGCACGTACTGTCTGGGCGGGCCTTACCTCTTGGTGAGCCGACGTGCCCTTCGTTGGTGTGCGTCGGGGAACCAGGACCTTTACCTTGAGAAAATTAGAGTGTTCAAAGCAGGCCTATGCCCGAATACATCAGCATGGAATAATAAAATAGGACGCGCGGTTCTATTTTGTTGGTTTCTAGAGTCGCCGTAATGATTAATAGGGATAGTTTGGTGGAATTCTCGGGTGCCAAGGAACTCCAGTCACGCGATCTAAT
+
C@ACCGGGGGGGGGGGGGGGEGEGGFGGGGGGGGDGGGFGGGGGGFFGGDGGGGGGGGGCFGGGCFGGGGGGGGGGGGGFGGGGGGGGGGFGGGGGGGGGGGG7FGGGGG7:EFGEFGGGGGGGGGGGGGGGGGGCFG@FDGGGGGGGGGGGGF7FGGGGGGG9@FFFCCFFGGGFGFF@CFGGGGG+AF7C99@F8+C*:?EEECGGGFGFGGGGGGFEGGDG?ECFGGCEEEE=EFGG:<79:<7+:*)0<@F+<58;*2+<6<EDCF:919CFC;)>*2+0<+2<6*:8:<)2*/:++
@M03152:184:000000000-AWYW1:1:2106:10076:6561 1:N:0:GCGATCTAATACCTGT
AAGCTCGTAGTTGAATTTCGGGATCAGTACGCTGGTCGTGCCTTCGGTATGCACTGGTGTCACTGGTTCCTCCCTTCTGACGAACCGTCATGCCATTCACTTGGTGTGGCGGGAAATCAGGACTGTTACTTTGAAAAAATTAGAGTGTTTAAAGCAGGCTCACGCTTGAATACATTAGCATGGAATAATGAAATAGGACGTTGATCTTATTTTGTTGGTTTCTAGGATTGACGTAATGATTAATAGGGATAGTTGTGTGGAATTCTCGGGTGCCAAGGAACTCCAGTCACGCGATCTAATT
+
CCCCCGGG-DFGGGFGGGGGGGGGGGFGGGGGGGGGGGGGGGGGGGGGGGGGGGGFGGGGGFGGGCFGGGGGGGGGGGGGGFEDFGGGGGGGGGCFEFGGGGGGGGGGDGGGGDC,<FGEDGFGFGGCGGGGFFAFFFDGGGD<FGFGGGGGFFGDGDGGCFFCFCGFEFGFGCFG9FFFGE>8FGFGG;;AFGFFDGGGGG,>FFGGFBFFGCFGDFEFG9CFEE?BG>+>CG**2A<CFC+=@+<C76A+<EF1A=C7C?FG7CC=55C)?>>**)70:@FFGFG@FF=;?C)*2+2++
@M03152:184:000000000-AWYW1:1:2106:11687:6646 1:N:0:GCGATCTAATACCTGT
AAGCTCGTAGTTGAATTTCGAGGGTCATTTGGCCGGGCCTACTTGGCTTGTCTGAGTAGGCATTCTGGATCCAAGGGCCCTGTACCACTTCTTGGGGAACTAGTCTACTCTTTATTGAGTTGGGCTAGGGAGCCAAGACTTTTACCTTGAAAAAATCGGAGTGTTCAAAGCAGGCATATTTTCTCGAATACATTAGCATGGAATAATAGAATAGGACCATGGTTCTATTTTGTTGGTTTATAGAACCAAGGTAATGATGCATAGGGATAGTTGGGTGGAATTTTCGGGTGCCAAGGAAATC
+
CCCC<<@B@CFGCFGFF<FGF@FGBGGGFGGGGFGFGGGGGGGGG8FGGGGGGGGGGFGFGGFGFGFFFD<F9FG?FGG:FEFFGEGFCEFF<?AFG@CGGACEFDAEF??FE,CF9??EDCEEC<=FFGGGGGF<FEFB9EEFFDEFC,5AF<CFDEGD78A,F,5F<?FFADEEDGFFF,,C,8>:D8EFCB@FGG<F<,>DC,@CFC;@E:B9DF5DDD5>DFFCFGC,4?>C?5=6CG798,40*/59,,:,,<++55++374**+>;>><<5:FFGD+;<8CE555;F4756**+2
@M03152:184:000000000-AWYW1:1:2106:15929:6716 1:N:0:GCGATCTAATACCTGT
AAGCTCGTAGTTGAATTTCGGGATCAGTACGCTGGTCGTACCTTCGGTATGCACTGGTGTCACTGGTTCCTCCCTTCTGACGAACCGTCATGCCATTCACTTGGTGTGGCGGGAAATCAGGACTGTTACTTTGAAAAAATTAGAGTGTTTAAAGCAGGCCCACGCTGGAATACATTAGCATGGAATAATGAAATCGGACGTTGATCTTATTTTGTTGGTTTCTAGGATTTACGTAATGATTAATAGGGATTGTTGTGTGGAATTCTCGGGTGCCAAGGAACTCCATTCACGCGATATAATT
+
CCCCCEEEFGGAFGGGGGGGDGGGGGGGGGGGGCGFGGGFGDAFCGGGGGGGFGGGGGGGGGGGGGGFGGFFG7EFGGGDCGGEGDGFFGGGGGFGGGGGGCCCEFFGGGGEGFGCF9,EFAF<EFFFG?@FGBC9FGGC@A8FD,DFD?FF9,EFGFG7CEGGD:++,:EDF,=DFE@FFFGG,7>EF9;CA;,65>:=CCE:F9C9,@@FFCF++;CF6B+2AB+C9+?CEG93=9=?E@11+>C=7*)2+<6*;EFGC++A+<0*1>C<8D*7*).0AFEC+++3:*:;=))22+7C+
@M03152:184:000000000-AWYW1:1:2106:16053:6744 1:N:0:GCGATCTAATACCTGT
AAGCTCGTAGTTGAATTTCGGGACCAATTTGTTGGTCGTGCCTCGGTACGTACTGGTATTATTGGTTTCTCCCTTCTGAAGAACCTTGATGTCATTAATTTGGTGTCTTGGGGAATCAGGACTGTTACTTTGAAAAAATTAGAGTGTTTAAAGCAGGCATACGCTTGAATACATTAGCATGGAATAATGAAATAGGACGTTTGATTCTATTTTGTTGGTTTCTAGGATCGACGTAATGATTAATAGGGATAGTTAGGTGGAATTCTCGGGTGCCAAGGAACTCCAGTCACGCGATCTAATT
+
C@BCCGGGCGEFFGGGAFFFEFCCFGFGFGGGGGGGGGEEFGGGGDFGGGGAEFCAFGGGGFGGFGGFGGGGFGGGGGGGGGGGGGGGGGCGGGGGGCFGGGDF<CFFGGFGG@FF9FFCFG8E?EFGFGGFGFGFEGGGGFFGGGGGGGCGFFGGGGFGGGGDC?FEFGCFGGC9DFGFGFFGGDEFGED9FGADGGGCGGG9FFGGCGGGFDGGG8>C>;@BA96D?C*4;CEGFGCFGGCFCEFA66A?F7@7C@9*=9C<9<2:CGFD5CC85))=F?C7>F?+++2;:)775+0<+
@M03152:184:000000000-AWYW1:1:2106:17540:6747 1:N:0:GCGATCTAATACCTGT
AAGCTCGTAGTTGAATTTCGGACCTGGCTGGGTGGTCTTGCCGCAAGGTAAGCACTGCTCTGGTCGGGTCTTTCTTTCTGGAGCTCTTGCGTGCGCTTAATTGAGTGCGCAAGCTGATCCAGGACTTTTACTTTGAAAAAATTAGAGTGTTTAAAGCAGGCCTACGCTTGAATACATTAGCATGGAATTATAGAATAGGACTTTGGTTCTCTTTTGTTGGTTTCTAGTTCCTAAGTAATGATTAATAGGGATAGTTGGGTGGAATTCTCGGGTGCCAAGTAACTCCAGTCACGCGATCTAA
+
@CCCC<FF@@6FF9FGFEF@CDEGGGFGG7CFGEGGGFGFGFGGGGDCFAFF9EFC8FFGGGGFGEFGF:EFFGGGFGGGGAEFGAFFGGEGDEFGGGGGDCCF<FFAFD+8+D<<<FGCFC8<FEFGGCGFFGF9CEE=>FE?BB?B?FFGGEGG9B=77FF>BBFGGDEFGC9,@DGGGFGFCCFF,@E9,@BFD=7ABAF@FDF8,,,7@9DEDCF5CFGC7;,,,,2,,6?=@7B:?<E@>+1=7=AF*<=C;6*=*:B9<6<?CE*)2/**36>++23*3+<+<@97**9:*2*32
@M03152:184:000000000-AWYW1:1:2106:20663:6775 1:N:0:GCGATCTAATACCTGT
AAGCTCGTAGTTGAATTTCGGGATTGACTCGATGGTCGTGCCTTAAGGGGTATGAACTGTCGCTGTTGATTTCTCACCTTCTGGAGAAGCTCGATGTCCTTAGTTGGATGTCTTGTGGAACCAGGACCTTTACCTTGAAAAAATTAGAGTGTTTAAAGCAGGCATTATGCTCGAATACATTAGCATGGAATAATAGAATAGGACGGCATGGTTCTATTTTGTTGGTCTCTAGGATCACCGTAATGATTAATAGGGATAGTTGGGTGGAATTCTCTGGTGCCCAGGAACTCCAGTCACGCGA
+
CCCCCGGFGGGGGGGGGGGGGGGGGGGGGGGGGGGGGGGGGGGGGGGGGGGGGGGGGGGGGGGGGGGGGGGGGGGGGGGGGGGGGGGGGGGGGGGGGGGGGGGGGGGGGGGGGGFGFGGGGGGGGGGGGGGGGGGGGGGGGDGGFGGGGGGGGGGGGCFGGFGGGGGGGGGCE@DFEFGGGGGGFGFFDFGGGGFGGGFFGFCFECEGEGGFGGGCFGGGFGGDCEGGDG97DD?FECFD=ACFD@9C@FFC,>6=@682CCEGGC@*;FGGGG7CCBA??*=*8AFFC=CE6D=C7EG5*
@M03152:184:000000000-AWYW1:1:2106:18459:6789 1:N:0:GCGATCTAATACCTGT
AAGCTCGTAGTTGAATTTCGGACCTGGCTGGGTGGTCTTGCCGCAAGGTAAGCACTGCTCTGGTCGGGTCTTTCTTTCTGGAGCTCTTGCGTGCGCTTAATTGAGTGCGCAAGCTGCTCCAGGACTTTTACTTTGAAAAAATTAGAGTGTTTAAAGCAGGCTTACGCTTGAATACATTAGCATGTAATAATAGAAGAGGAATTTGGTTCTATTTTGTTGGTTTCTAGGACCGAAGTACTGATTAATATGGATAGTTGGGTGGAATTCTCGGGGGCCAAGGAACTCCAGTCATGCGCTCTAA
+
CCCCCGE@BCB@@FDFGFAEC-@FGGF8CEGECFGFGGGFFFCGEFG?FAFGCDEFF9EEGCFF@@FC@@FFAFAFGGGGFAE<AFAFGG+@F@CGFGCCE<EEFBEFDGEE=F=F<,,5A,<?DE,?EFGGGF?F<FFF:=@B,,??8B@3?FDE<BF+833F,BF@FF@DC,>B=C,><FC=33,@@CCGCC,,6<F7,@F932>7,7,DF9DCFGGF8*2?F@F96<8C8*:CC<9EF@++:@F+<++2+5A+<C@GG58+0<CC7C;D535D57@**2>*3++<C62+2*/*22*+2
@M03152:184:000000000-AWYW1:1:2106:21047:6994 1:N:0:GCGATCTAATACCTGT
AAGCTCGTAGTTGAATTTCGAGATCGGCTTACTGGTCGTGCTATTGTACGTACTGGTATAATCGGTTTCTCCTTTCTGACGAACTATAATACCATTAATTTGGTGTTTTAGGGAATCAGGACTGTTACTTTGAAAAAATTAGAGTGTTTAAAGCAGGCTCACGCTTGAATACATTAGCATGGAATACGGAATAGGACGTTTGATTCTATTTTGTTGGTTTCTAGGATCGACGTAATGATTAATAGGGATAGTTGGGTGGAATTCTCGGGTGCCAAGGAACTCCAGTCACGCGTTCTAACCT
+
CCCCCGGGGGGGGGGGGGGGGGGGGGGGGGGGGGGGGGGGGGGGGGGGGGGGGGGGGGGGGGGGDEGGGGGGGGGGGGGGGGGGGGGGGGGGGGGGGCFGGFDFGFGFGFFGGCGEDAFGGGGGGGG9FGG9EEGF@FGGG8?FGGGGGFFGGGFGF7EGDB@FGCFFFGFGGGGFFFEGG8FDFCC8>EEFFDFGGGGGF:9FFGGGEEFFCGGCFEGGEGCAECEF5:CCE*DFECFGF7FCFC66F?;FGGD*=EEB99F+<7CFGGGC?;F<5).CF?+9@+++0)1:*)*/+3**3
@M03152:184:000000000-AWYW1:1:2106:25963:7016 1:N:0:GCGATCTAATACCTGT
AAGCTCGTAGTTGAATTTCGGGGTTAGTAGGCTGGTCATGCCACCGGTATGTACTGGTCTTACTGATTCCTCCTTCCTGATGAACTGTAATGCCATTAATTTGGTGTTGCAGGGAATCTGGACTGTTACTGTGAAAAAATTAGAGTGTTCAAAGCAGGCTAACGCTTGAATACATTAGCATGGAATAATGAAATAGGACGTTCGATCCTATTTTGTTTGTTTCTAGGATTGACGTAATGATTAATAGGGATATTTGGGTGGAATTTTCGGGTTCCAAGGAACTCCAGTTACGCGCTCTAAT
+
C@C<AEFGGGFFGGDGDF<FCEB@:DCEF<FC<CCFGAFFFECCEFEGCFFGFGGFFGGGEEFGCFGGGGGGGDGEE<<6CCA<EFF<@E6E9EEDF<C,CEEF8<FF@FFFFDGFGGAF,?=FGFFEG,,<?,AE?4>FFFFG,CFFF,5@DFGEG+7,B8ECEGGGGGEGF,EFGAFFGGFEFGCGGGFCFD=,DFAFGGGD,@<8>,,@D,3@D3@,D6@EECFCEGFGG*B1,=@,=2,5B,=99CF,,1=CGD;:CF9,4,@9<55C*;0;9A)2AE+:A+?E++18*))25C>?+
@M03152:184:000000000-AWYW1:1:2106:22520:7107 1:N:0:GCGATCTAATACCTGT
AAGCTCGTAGTTGAATTTCGGGATTAATTTATCGGTCGTGCAATAGTACGTACTGGTATTATTGATTCCTACCTTCTGACGAACCATGATGTCATTAATTTGGTGTCTTGGGGAATCAGGACTGTTACTTTGAAAAAATTAGAGTGTTTAAAGCAGGCTCACGCTTGAATACATTAGCATGGAATAACGAAATAGGACGTTTGATTCTATTTTGTTGGTTTCTAGGATCGACGTAATGATTAATAGGGATAGTTGGGTGGAATTCTCGGGTGCCAAGGAACTGCAGTCACGCGCTCTAATT
+
CCCCCEFFFEGFFGGFEDGGGGCFD<9FFEAFFFGGCFEGGGGGG9FDFGGFGFFGGGGGGFGFGGFGFGFF8FGFA9<<FEGGGDFCAEFGGGGGGFCFFFEFDFEGGGGGGC?FGGGDFG?FGGGGGDCGGGG9EEGCCFFGAFFAEG9FA<FFFGCFCA8AF7FGCFBEEFGF<DFGE8EGGGGDECBEGDCGAEF>F<FCFG;D,,@@FF:BC5CFFGFGGFGCFGGC:>>E*1441B9=7;CCE6;F@CCC*1B8C9;E++4157C);>C*:)A6*0+*<8<?+/AFC))/*+22+
@M03152:184:000000000-AWYW1:1:2106:4481:7121 1:N:0:GCGATCTAATACCTGT
AAGCTCGTAGTTGAATTTCGGGACCAATTTGTTGGTCGTGCCTCGGTACGTACTGGTATTATTGGTTTCTCCCTTCTGAAGAACCTTGATGTCATTAATTTGGTGTCTTGGGGAATCAGGACTGTTACTTTGAAAAAATTAGAGTGTTTAAAGCAGGCATACGCTTGAATACATTAGCATGGAATAATGAAATAGGACGTTTGATTCTATTTTGTTGGTTTCTAGGATCGACGTAATGATTAATAGGGATAGTTGGGTGGAATTCTCGGGTGCCAAGGAACTCCAGTCACGCGAACTAATT
+
<@BC@FGE6DFGGGAFGGGG>@:6FFFEFFGGGGGEGCE;CFECFEFFG>EFE@EFGGD9FF,,:CFGGGFGG<<@9,,@FFFG,C9,,C<@CDCE,6CFGGGE<FFFGGCF+4BFFGGGF@FGGEGGGGF,B?:F<+B,AFF,,AEF8FGFD9EEFGCFCFGGG77B,5,8F97A<=AF,336>,C3,@8BE;9D,<+3@@:,CC,@5FAFGFB@CF8DG;DE3:?FDGGCE:>@F:,=:94,14,08:6<,1,,45B7;+B?9C+:*78C5*1;5).A6:C<C8<@94:5*)):5+97+
@M03152:184:000000000-AWYW1:1:2106:18793:7238 1:N:0:GCGATCTAATACCTGT
AAGCTCGTAGTTGAATTTCGGGATTAATTTATTGGTCGTGCTATTGTACGTACTGGTATTATTGATTCCTACCTTCTGACGAACCATGGTGTCATTAATTTGGTGTCTTGGGAAATCAGGACTGTTACTTTGAAAAAATTAGAGTGTTTAAAGCAGGCTCACGCTTGAATACATTAGCATGGAATAACGAAATAGGACGTTTGATTCTATTTTGTTGGTTTCTAGGATCGACGTAATGATTAATAGGGATAGTTGGGTGGAATTCTCGGGTGCCAAGGACCTCCAGTCACGCGATCTAATT
+
CCCCCGGGGGGGGGGGGGGGGGGGGFFGGGGGGGGGGGGGGGGGGGGGGGGGGGGGGGGGGGGGGGGGGGGGGGGGGFFGDEGGGGGGGGGGGGGGGGGGGGGGGGGGGGGGGGGGGFGFGGDGGGGGGGGFGGGC4FEGGGGGGGGGGGGFGGGGGDFGGGGGEGGG?EFFGGGGDGDGGEGGGGGGGDGCEGGFAGCFGF7FFGGGCGGGGDDFFGGGGGGGGF,@?*>CEGCC>F??FG7@DGGCCCA6<C?EEEGB8:FC9@F*8*39CC@7CFF*=CFFGCCFEFEGEC)27+:++
@M03152:184:000000000-AWYW1:1:2106:18002:7259 1:N:0:GCGATCTAATACCTGT
AAGCTCGTAGTTGAATTTCGGGATTGACACATCGGTCGTGCCTTAAGGGGTATGAACTGTTGTAGTTAATTTCTTCCCTTCTGGAGAACCGCAATGCCCTTAATTGGGTGTCGCGGGGAACCAGGACCTTTACTTTGAAAAAATTAGAGTGTTTAAGGCAGGCTAACGCTTGAATACATTAGCATGGCATAATGAAATATGACGTCGGTCTTTTTTTGTTTGTTTTCTAGGGTTGACGTAATGATTAATAGGTTTGGTTGGTTTGAATTTTCGGGTGCCAAGGAATTCCAGTCACTACTCC
+
CCCCCGGGGGGGGGGGGGGGGGGFG<FAC6CF<FGGGGGGG8CE,;,6;@FG@CFF<@<,9,C@CF,C,EADFG,,6696C6@C,6,6@6@:6CF,C,9FGFFGGCE,B?FF>D+7>@7@DGFC+3BFGGGFF58<CA,5DDFCC>,3338@<3E@A9><++@B>,@*CG>CF:FF9,@F@GFEGB,,,6D<EG,;,@?;@;;*=1**=*<F+?EFG5CF*5:9*?BF?C9:@G*3+:C*:13:::+<0</A++<**2;;8*;**++3:+<:*)1/:5)<+/**2<@+?=?A@:7?:+0+2
@M03152:184:000000000-AWYW1:1:2106:26153:7323 1:N:0:GCGATCTAATACCTGT
AAGCTCGTAGTTGAATTTCGGGATCAATTTATTGGTCGTGCTAACGGTACGCACTGGTACAATTGGTTTCTCCCTTCTGACGAAGCATGATGTCATTAACTTGATGTTGTGGGGAATCAGGACTGTTACTTTGAAAAAATTAGAGTGTTTAAAGCAGGCTTTGGCTTGAATACATTATCATGGAATAATGAAATAGGACGTTTGATCTTATTTCGTTGGTTTCTAAGATCGACGTAATGATTAATAGGGATAGTTGGGTGGACTTCTCGGGTGCCACGGAACTCCAGTCACGCGATCTAAT
+
CCCCCGGGE@GGGGGFGGFFCEGFGGGGGGGGGG?FFGGEGGGFFFEGGGGGGGGGGGGGGGGG?FFGGFFGGGGGGGGGGGEBCFGGGGGGGGFGGGFAFGGGGGGGFGEG7C77FF<FFBDFFGGDGGGAE,,5FCEGG9AE,E<AF8FCD9FFGCEGFGG@DG?C,=DGGGGF<,C@DFDFCFDADFGGAAFCFCD+@FFC<AFGGECFFCCFF6>EG>BECE9EGF*1*CE8FEFGGFCFCE,8=68E,CG96*4**3+5<CF7DF*;58<F+8>5:?F76<8<?F7*/71*:C7+0
@M03152:184:000000000-AWYW1:1:2106:24890:7339 1:N:0:GCGATCTAATACCTGT
AAGCTCGTAGTTGAATTTCGGGATCAATTTATTGGTCGTGCCAACGGTACGCACTGGTACAATTGGTTTCTCCCTTCTGACGAAGCATGATGTCATTAATTTGATGTCGTGGGGAATCAGGACTGTTACTTTGAAAAAATTAGAGTGTTTAAAGCAGGCTTTGGCTTGAATACATTAGCATGGAATAATGAAATAGGACGTTTGATCTTATTTCGTTGGTTTCTAAGATCGACGTAATGATTAATAGGGATAGTTGGGTGGAATTCTCGGGTGCCAAGGAACTCCAGTCACGCGGTATAAC
+
B@-@<@FGCCCFGGGGFEFEGG>FDCC@FGGFFFCFGGGGGEFGGDEF@:FGGGG<8EFED@FDFFF?FFFGGGGGGFGFGGE7CFGAFEFDFF<FGFGFGG,,EEGFGD?B7BF+=FEEFAFC=FFEEFAA<55,?ACGEFG9FEEG<FEBFCFDGGEFCFEDC8D7,DFFE9FE<>FA=FFEFGGEGFG9FCGFAC<BFCEEFGGFE,=3E,3,:DF5C8FFCF9,DB>CC>E5CF7@4B,<FCFCEFF6CCFDCG78EFFGF:@+1=/;EC5:C@3::*<*+2<@+82**))2**20+
@M03152:184:000000000-AWYW1:1:2106:26554:7363 1:N:0:GCGATCTAATACCTGT
AAGCTCGTAGTTGAATTTCGGGCCTGGCCGGGCGGTCTGCCTAACGGCACGTACTGTCTGGGCGGGCCTTACCTCTTGGTGAGCCGGCGTGCCCTTTGTTGGTGTGCGTCGGGGAACCAGGACCTTTACCTTGAGAAAATTAGAGTGTTCAAAGCAGGCCTATGCCTGAATACATTAGCATGGAATAATAAAATAGGACGCGCGGTTCTATTTTGTTGGTTTCTAGAGTCGCCGTATTGATTAATAGGGATAGTTGGGTGGAATTCTCGGGGGCCAAGGAACTCCAGTCACGCGATCTAAA
+
C9CCCCBCFFFFGGFGGGFGDEEFGGGGGGGGEGFFGGGGGGFGFFF@FEGEFFGGGGGEEGGCG@CFGFGGGGGDFFFGGGG8FEGGEFCCGGFGGFGGGGEGG7=C+>CCFECFGCFD@*1>CFFGGFC@;,8,3<,38CCCFGGGECCACCFFF7*<CFGCGG,>7CFF?BCFFCCFF,+?<FEFBE+<:CFGGFFGGCEGECCC@<9C7<+0;CE:@C9C??0CFGGCEEEE*0+3<<+<>9C?FC)2++0<+:CEECF7<7++1*:)275C5>)6AFC?C8+3<6<*;CD5*:7F9
@M03152:184:000000000-AWYW1:1:2106:14557:7454 1:N:0:GCGATCTAATACCTGT
AAGCTCGTAGTTGAATTTCGGGATCAATTTATTGGTCGTGCTATTGTACGTACTAGTATTATTGATTTCTACCTTCTGACGAACCATGATGTCATTAATTTGGTGTCTTGGGGAATCAGGACTGTTACTTTGAAAAAATTAGAGTGTTTAAAGCAGGCTCACGCTTGAATACATTAGCATGGAATAACGAAATAGGACGTTTGATTCTATTTTGTTGGTTTCTAGGATCGACGTAATGATTAATAGGGATAGTTGGGTGGAATTCTCGGGTGCCAAGGAACTCCAGTCACGCGATCTAAAT
+
CCCCCGGGGGGGGGGGGGGGGGGGGGGGGGGGGGGGGGGGGGGGGGGGGGGGGGGGGFGGGGGFFGGGGGGGGGGGG9FGGGGGGGGGGGGGGFFGFDGGGGGGGGGGGGGGGEGGGGGGGGGGGGGGGGGAGFGGDCFFGFGGGGGGGGGGGGGFGGGGGGFGGGGFFGGGGGFFGGGGG8FFGF;D+>BFGFFGGGGFGGDEGGGG;FGGGFGFCEGGGGGAF9CFF5*=8ECFCG:CFDGGFGFF66A6BC,,:E@E><BFGGG5FEGCEF7FGFAFFCCFCCF?:FE=8))2:02++
@M03152:184:000000000-AWYW1:1:2106:9423:7483 1:N:0:GCGATCTAATACCTGT
AAGCTCGTAGTTGAATTTCGGGATCAATTTATTGGTCGTGCCAACGGTACGCACTGGTACAATTGGTTTCTCCCTTCTGACGAAGCATGATGTCATTAATTTGATGTCGTGGGGAATCAGGACTGTTACTTTGAAAAAATTAGAGTGTTTCAAGCAGGCTTTGGCTTGAATACATTAGCATGGAATAATGAAATAGGACGTTTGTTCTTATTTCGTTGGTTTCTAAGATCTACGTAATGATTAATAGGGATATTTGTGTGGAATTCTCGGGTGCCAAGTAACTCCAATTACGCGATCTAAA
+
B<ACCGEGGGEFGE@FFGEGGDBFFGEFADFGA@CEFEC;EGA<F@FG<CGGEEGE8FFA,,CCFCEEEGFF<FGGG<<,66@@@EGC9FGGDFFFGGFFFDGAD,<ECF:FGGGGGGGGFF@@FGGFFGCF<955:,>?FGGEFEGGFC,5,C,4<++A<=ABFGDF3AF,,CFFE9DFFAF83>@;EGF;<EGF<FCE@@FC3@7E;@CAC,:FFF5CGGGGDF,?,D9=E*>E>EE7BA,,=;9,A6A?,>,C,06+*5+<69;<CC5CCD4@?;/7<99;C++5+*32*1)//:*<+
@M03152:184:000000000-AWYW1:1:2106:15538:7496 1:N:0:GCGATCTAATACCTGT
AAGCTCGTAGTTGAATTTCGGGATCAATGAGTTGGTCGTGCCATTGGTATGAACTGGCTTTATTGGTTCTCACCCTCTAATGAACCATAATGTCATTCATTTGATGTTTTGGGGAATTAGGACTGTTACCTTGATAAAATTAGAGTGTTTAAAGCAGGCTCACGCTTGAATACATTAGCATGGAATAATGAAATAGGACATCGCATTCTATTTTGTTGGTTTCTAGGATCGATGTAATGATTAATAGGGATAGTTGGGTGGAATTCTCGGGTGCCAAGGAACTCCAGTCACGCGATCTAAT
+
CCCCCGGGGGGGGGGGGGGGGGGGGGGGGGGGGGGGGGGGGGGGGGGGGGGGFGGFFGGFGGGGGGGGGGDDFFGGGGGGGGGGGGGGGDGGFGEGGGGGGGGGGGGGGGFDGDGDFGFGGFGGGGGCFGGGGGGGGGGFGFFGGGGGGGGGFFFGGFFGFDGFGGGGGGGGD9FF<E,7A<FFGGGGGGGGFGCFGFGGGGE7>=BAD<@;=DAFD>EGGGGGGGGE;F8CCCFGGF<FFGG7@E77,A>?6DCC8*B8::CCFFGFCFEFEGGFF4:=6BE:CG+;=6<=87557=0<+
@M03152:184:000000000-AWYW1:1:2106:6579:7527 1:N:0:GCGATCTAATACCTGT
AAGCTCGTAGTTGAATTTCGGGATCAATTTATTGGTCGTGCCAACGGTACGCACTGGTACAATTGGTTTCTCCCTTCTGACGAAGCATGATGTCATTAATTTGATGTCTTGGGGAATCAGGACTGTTACTTTGAAAAAATTAGAGTGTTTAAAGCAGGCTTTGGATTGAATACACTAGCATGGAATAGTGAAATAGGACGTTTGATCTTATTTGGTTGGTTTCTAAGATCGACGTAATGATTAATAGGGATAGTTGGGTGGAATTCTCGGGTGCCAAGAAATTCCAGTCCAGCGTTCTAAA
+
CCCCCGGGGFGGGGGGGGGGGGBCFFFFFGGGGCGGGGGGGGGGGGGEGGGDEGGGGGGFGGGGGGGGGGGGFFGGGGG,FF@@FGGGFEFGGGFGFGFAFGGFGFF<,5C=FE,BFGGGC,D8=FGCAFGGGGGGGF:FGCFGFFGAEGGGG,EFGFDGGGGG8FGFFGGGF9<AA>DF,<F@G9DEG9CFF=DF8,=FCFGC9FFCFCC9E,,5D5*8:C,@ECFGG2>4*::@=CGGGFGCF,CCF6ACECC?65BE>FD?6+CCC**88CF70))022<D+++<9)0<8<**:*2++
@M03152:184:000000000-AWYW1:1:2106:18054:7530 1:N:0:GCGATCTAATACCTGT
AAGCTCGTAGTTGAATTTCGGGATCAATTTATTGGTCGTGCTATCGTACGTACTGGTATTATTGATTTCTACCTTCTGACGAACCATGATGTCATTAATTTGGTGTCTTGGGGAATCAGGACTGTTACTTTGAAAAAATTAGAGTGTTTAAAGCAGGCTCACGCTTGAATACATTAGCATGGAATAACGAAATAGGACGTTTGATTCTATTTTGTTGGTTTCTAGGATCGACGTAATGATTAATAGGGATAGTTGGGTGGAATTCTCGGGTGCCAAGGAACTCCAGTCACGCGATTTAAAT
+
CCCCCGGGGGGGGGGGGGGGGGGFGGGFGGGGGGGGGGGGGGGGGGGGGGGGGGGGGGGGGGGFGGGGGGGGGGGGGGGGDGGGGFGGGFFFGGGGFFDFGGGGGGGGGGFGG:FGFECGFGGGGGGGGG9?FGGGFEGGGFCEFGGGGGGFECFG=FCGGFFEEFGGGGFC?FGG,A=FF>AFFGCEG8@FFGFF9BFGGFE9FGFG;FGGG9DGD>EFG9@;D98DF**@5>D:CCCGECF97,8=,,28CF76CE>E>9CC<9255/;5*2;75>;CC++2<@F69F=**))1*00++
@M03152:184:000000000-AWYW1:1:2106:25714:7577 1:N:0:GCGATCTAATACCTGT
AAGCTCGTAGTTGAATTTCGGGACCAATTTGTTGGTCGTGCCTCGGTACGTACTGGTATTATTGGTTTCTCCCTTCTGAAGAACCTTGATGTCATTAATTTGGTGTCTTGGGGAATCAGGACTGTTACTTTGAAAAAATTAGAGTGTTTAAAGCAGGCATACGCTTGAATACATTAGCATGGAATAATGAAATAGGACGTTTGATTCTATTTTGTTTGTTTCTAGGATCGACGTAATGCTTAATAGGGATAGTTGGGTGGAATTCTCGGGTGCCACGGAACTCCAGTCACGCGCTCTAATT
+
CCCCCGGGGGGGGGGGGGGGGGGGGGGGFFFGGGGGGGGGGGGGGGGGGGGGGGGFFGGGFGG9EFGGGGFGFGGFFGCEEFGFGFD@F<CEFGGGG,6EFG9FFGCGGG98@=FFFFGF,CFGGFGGGGGFE,CF<+E?FGGCFGGEGFG9?<FEDGFFGFGEEGGCFFAFFDFFDFGG9A:>>FG;B9ECCFGGFGDE7<FDCGGGGGFGGFG@8,@EG;FFF?6CF8BCGE58F:,=CEFG7,,;,,;?>,,>*:B8*+589@B5F*;3/;7*/)82:<74<C:69@7**)1:=+*3+
@M03152:184:000000000-AWYW1:1:2106:16906:7613 1:N:0:GCGATCTAATACCTGT
AAGCTCGTAGTTGAATTTCGGGCCTGGCCGGGCGGTCTGCCTAACGGCACGTACTGTCTGGGCGGGCCTTACCTCTTGGTGAGCCGGCGTGCCCTTTGTTGGTGTGCGTCGGGGAACCAGGACCTTTACCTTGAGAAAATTAGAGTGTTCAAAGCAGGCCTATGCCTGAATACATTAGCATGGAATAATAAAATAGGACGCGCGGTTCTATTTTGTTGGTTTCTAGAGTCGCCGTAATGATTAATAGGGATAGTTGGGTGGAATTTTCGGGTGCCAAGGAACTCCAGTCACGCGATCTAAT
+
CCCCCGGGDFGGGGGGGGGGDGGGGGGGGGGGGGGGGGGGGGGGGGEGGGGGGGG<FGGGGGGGGGGGGGGGGCGGGGGGFGGGGGGGGGGGGGDGGADGFGGGGEGGFGECGGGGGGGGGGGGGFGGGGCFFGGC;FGGGFFFGGGGGGGGGGFGFGGGGGGGGGGG7FFB<<FFF9>FGGGGGGGGGGFGD9C7ECGGGGGGGDGGG7CGGG?EGFCC8F@CG?:EF?CCEEE*5EFCFF7::C9CF6>?8CGD65CCEF9@F9+27E=**75*A7FC6@EGC?FGFBCG5C)::77+0
@M03152:184:000000000-AWYW1:1:2106:23774:7614 1:N:0:GCGATCTAATACCTGT
AAGCTCGTAGTTGAATTTCGGGATTGACTCGATGGTCGTGCCTTAAGGGGTATGAACTGTCGCTGTTGATTTCTCACCTTCTGGAGAAGCTCGATGTCCTTAGTTGGATGTCTTGTGGAACCAGGACCTTTACCTTGAAAAAATTAGAGTGTTTAAAGCAGGCATTATGCTCGAATACATTAGCATGGAATAATAGAATAGGACGGCATGGTTCTATTTTGTTGGTTTCTAGGATCACCTTAATGATTAATAGGGATATTTGGGTGGAATTCTCGGGTGCCAAGGAACTCCAGTCACGCGA
+
CCCCCGG@FGGGFFAFGGGGGGGGGGGGFGGG?FEGGGFCEGGGGGGGGGEEGGGFGGGGGFGE7FEEEGGGFGG9FGGCFGGGFC<FFFEGGGGFGFGGGGGGGFGGDGGCFFAFDCFGGGGGGFGGGFE9FGFGC,B,B<7AECFFGGGGCGG5<,CFEDFGFGGGFGGGDEGGGGGGDD9=FFG8,6DFGGGFFGGDDGCF7:CCCFGGGGGCFGGGGFGC>CCFGCEGDFFGFCF,,>:FG?7<9EF:=@C8EG,@CBFDGEEG*+ACFFC<*5>CFG658CGGFFG@6CF9E5CE5
@M03152:184:000000000-AWYW1:1:2106:6999:7624 1:N:0:GCGATCTAATACCTGT
AAGCTCGTAGTTGAATTTCGGGCCTGGCCGGGCGGTCTGCCTAACGGCACGTACTGTCTGGGCGGGCCTTACCTCTTGGTGAGCCGGCGTGCCCTTCGTTGGTGTGCGTCGGGGAACCAGGACCTTTACCTTGAGAAAATTAGAGTGTTCAAAGCAGGCCTATGCCCGAATACATTAGCATGGAATAATAAAATAGGACGCGCGGTTCTATTTTGTTGGTTTCTAGAGTCGCCGTAATGATTAATAAGGATAGTTGGGTGGAATTCTCGGTTGCCAAGGAACTCCAGTCACGCGACCTAAA
+
C@CC-@FFEFGFGGFFGGGEBCFGGGGGGGGGGGEGGGCGGGGGGGGGGGGGGGGGGGFFGGFGE@EGGGGGGCFGGFCFCGGGGDGGCFDEDGGGGFFFFGGFG@FE<FEEEGGGGGGFECFGFF:FGGGFG>FGC<FGGGGCCFGGGGGGGGGFCCEDFAFFGFGGGGGG92CF:FF@:<C8<F6CFFGG?CFCEG8EEGGDGGECFCGGG+A8AFGGFGFGFGFFGGGGGG:*:EFGG+<CCC7CE6=FGGF<8EE5:ECFG+2ACC*/*10*<)):*00:<C8CF6?8CDC**:7F6
@M03152:184:000000000-AWYW1:1:2106:28485:7636 1:N:0:GCGATCTAATACCTGT
AAGCTCGTAGTTGAATTTCGGGATCGACGGGTCGGTCGCGCCTCTGGTGTGTACTGGCCCTGTCGGTTTCTCCCTTCTGACGAACCACGATGTCATTAATTTGGTGTCGTGGGAAATCAGGACTGTTACCTCGAAAAAATTAGAGTGTTTAAAGCAGGCATTCGCTTGAATACATTAGCATGGAATAATTAGATAGGACGTTTGATCTTATTTTGTTGGTTTCTAAGATCGACGTAATGATTAATAGGGATAGTTGGGTGGAATTCTCGGGTGCCAAGGAAGTCCAGTCACGCGGTCTAAA
+
CCCCC@FG;9@<CFGGGGCE+F+FE7;@7FE@++@F@F6FC@FEDF8@FC@<CEE9FEEG7,C,CFFEC?F?<CFGEGGFGD4BC+,+8@F+EA,BCB5FFGGGFCF=F?F+>,:,:8,CB44,BF9D<D?,C+DF>D+,3=FD>3EF9<==FG9,D+<<FCGE:*@B5B;=3,DCF,FFC:F,?9D;;,@,7,@5>CCFCFCF;F;,B,@;B<BFCE*=CC+35+<9B9*38::C*/:C<9<+:3AA67;*80?EFGC*?*2+<:70958>895:F58***320++3<?CCD<)2*/2C7
@M03152:184:000000000-AWYW1:1:2106:13932:7658 1:N:0:GCGATCTAATACCTGT
AAGCTCGTAGTTGAATTTCGGGATCAGTATGTTGGTCGTGCTTCGGTACGTACTGTCATTACTGGTTTCTCCCTTCTGAAGAACCTTGATGTCATTAATTTGGTGTCTTGGGGAATCAGGACTGTTACTTTGAAAAAATTAGAGTGTTTAAATCAGGCATACGCTTGAATACATTAGCATGGAATAATGAAATAGGACGTTTGATTCTATTTTGTTGGTTTCTAGGATCGACGTAATGATTAATAGGGATAGTTGGGTGGAATTCTCGGTTGCCAAGGAACTCCAGTCACGCGATCTAATC
+
B@BCAFEGGGGFGGDFGGEGGECGGGFGGEFGEF9FGFEGGGCEGEGGGGGF?CAECCFGAEGC@FGGGFFCFAFGG9F,99@FGFFFADDEFFCF<CEEFGFFCFGGGGDAEFCFG,EE<FGGGGDFGGFA<<,B4=EBFGF,EGGFGDFD,CFFFFFGFFFFCF+?<FAFFG9,FEFCFF,EBDCFG;D,FB3,@F7+>=C9FFGGFFGGGGFGC6BFGGGE7D,EGECECEGC9::FG,5=C,9E6?4?CGD88CE7>9BC@E+*/*3)/*+0AF5*2?C<@?;++;:*:3):7<*2+
@M03152:184:000000000-AWYW1:1:2106:15942:7687 1:N:0:GCGATCTAATACCTGT
AAGCCCGTAGTTGAATTTCGAACCTGGTTGGGTGGTCTGCCTTCACGGTACGTACTGCTTGGCCGGGTTCTACCTCTTGGTGAGCCGGCATGCCCTTCACTGGGTGTGTCGGGGAACCAGGACTTTTACCTTGAGAAAATTAGAGTGTTCAAAGCAGGCCTTTGCCCGAATACATTAGCATGGCATAATAAAATAGGACGTGCGGTTCTATTTTGTTGGTTTCTAGAGTCGCCGTAATGATTAATAGGGATAGTTGGGTGGAATTCTCGGGGGCCAAGTAACTCCAGTCACGAGACGTAAA
+
C@CC-CF@BF@EFGGFGGGGGDA:EFGGGGGEFGCFCFEEFADEFGFCC,8BC@DCFGFAFCGGGCGEGFDGCFGGGGGCEGACFCFGGGGGG@EFEFFEFFGGGCFGEGDG=FDGFFD<=<FGGGFFGFA9BBDDFFG9<?=AE9<FD@FCGFG=FBCFGFFFGBEF@@EFGA9F9FEFFEFF@9>>EGGDA@FGFFF:BFGGD1FEFCG,@FFF@FGG5B9<+?FGGGGCGG8CEGFG?FE9D9EG6?FGG?9++//AEF9CFGGFGGE)*)>5C5*+3<9*<8<3+1CC*71*2/95*
@M03152:184:000000000-AWYW1:1:2106:10170:7693 1:N:0:GCGATCTAATACCTGT
AAGCTCGTAGTTGAATTTCGGGATCAATTTATTGGTCGTGCTAACGGTACGCACTGGTACAATTGGTTTCTCCCTTCTGACGAAGCATGATGTCATTAACTTGATGTTGTGGGGAATCAGGACTGTTACTTTGAAAAAATTAGAGTGTTTAAAGCAGGCTTTGGCTTGAATACATTAGCATGGAATAATGAAATAGGACGTTTGATCTTATTTCGTTGGTTTCTAAGATCGACGTAATGATTAATAGGGATAGTTGGGTGGAATTCTCGGTTGCCAAGGAACTCCAGTCACGCGATCTAAT
+
CCCCCGGGGGGGGGGGGGGGGGGGGGGGGGGGGGGGGGGGGGGGGGGGGGGGGGGGGGGGGGGGGGGGGGGGGGGGGGGGGGGGGGGGGGGGGGGGGDGGGGGGFGFGGGGGGGGGGGGGGGGGGGGGGGGGGGGGAFGGFC=FGGCGGGGGGCGGFFGGGGGGGGGGFGGFGFGGCFGFGGGGGGGCFFGFFGFFGGGGGGGDGGGGG9FGGGCFGGGGGGAECE?FGGDEGGGGGGGFGGGGGC7?66FGDGGGC5EE>FFFFFGFDG:5?FCGGFAGGC67C8<C?FG=CC5ECFCC7
@M03152:184:000000000-AWYW1:1:2106:6066:7799 1:N:0:GCGATCTAATACCTGT
AAGCTCGTAGTTGAATTTCGGGATCAATGAGTTGGTCGTGCCCTTGGTATGAACTGGCTTTATTGGTTCTCACCTTCTAATGAACCATAATGTCATTCATTTGATGTTTTGGGGAACTAGGACTGTTACCTTGAAAAAATTAGAGTGTTTAAAGCAGGCTCACGCTTGAATACATTAGCATGGAATAATGAAATAGGACATCGCATTCTATTTTGTTGGTTTCTAGGATCGATGTAATGATTAATAGGGATAGTTGGGTGGAATTCTAGGGTGCCAAGGAACTCAAGTAACACGATGTAAT
+
A<6-@FFCCFFGGGGGGGGGGGGGGGGAE@FGF9FCFGGGG8FFGGFGCGGCGFFFFGGGGGGGGFGFECGFAFGGGGGGGGFFCFGGGGG,CFDFFGFGGGGGG9CEFGFEG>?:<CEECCF8FFGFDGGGAEEFFFDAFFFGC<9EEB9BFC,FF7CFGGGGCEGF8F9??F?CCB:FAE8>FGGGFFCFFGGG8=EG9F7++@>;;C=,5B,8D:D8C6,@E,,6,3BECEF725,2B,=@GGG?FGF?CFC,,*4**4:C6CF,+,32**2+3)2;:20:9A++114++*17*;C1+
@M03152:184:000000000-AWYW1:1:2106:26522:7811 1:N:0:GCGATCTAATACCTGT
AAGCTCGTAGTTGAATTTCGGGATCAGTACGCTGGTCGTGCCTTGGTATGTACTGGTGTTACTGGTTCCTACCTTCTGACGAACCGTCATGTCATTAATTTGGTGTGGCGGGAAATCAGGACTGTTACTTTGAAAAAATTAGAGTGTTTAAAGCAGGCTCGCGCTTGAATACATTAGCATGGAATAATGAAATAGGACGTTCGATCCTATTTTGTTGGTTTCTAGGATTGACGTAATGATTAATAGGGATAGTTGGGTGGAATTCTCGGGTGCCAAGGAACTCCAGTCACGCGATCTAATT
+
CBBCCGGGGGGGGGGGGGGGGGGCFGGGGGGGGGCFFGGGGGGGFGGFGGGGGEEGFGFGGGGGGFGGCFGGGGFGGGGGGGDFGGGGGGGGGDGGGGFGDGFGGGDFGGGDFDCFFFFEGC,?FAFFCGGCB<<E<BF=BFCGAFGGFFGGGCGGEC,@:CFEGGGGGGFGGEF;F7FGGGGCCGEEGGDFGFC6<B<FFCF,3C<C9@B@CC<FEFE>E;CF7CC9CCCCCECFG7=CG?7<F9?E**2<F+9C5>5C;ECCE?95C**12>DC*57:C:+*3A:<C6EFED):=ECA+
@M03152:184:000000000-AWYW1:1:2106:14198:7818 1:N:0:GCGATCTAATACCTGT
AAGCTCGTAGTTGAATTTCGGGCCTGGCCGGGCGGTCTGCCTAACGGCACGTACTGTCTGGGCGGGCCTTACCTCTTGGTGAGCCGGCGTGCCCTTTGTTGGTGTGCGTCGGAGAACCAGGACCTTTACCTTGAGAAAATTAGAGTGTTCAAAGCAGGCCTATGCCTGAATACATTAGCATGGAATAATAAAATAGGACGCGCGGTCCTATTTTGTTGGTTTTTAGAGTCGCCGTAATGTTTAATAGGGATAGTTGGGTGGAATTCTCGGGTGCCAAGGAACTCCAGTCACTCGACCTACT
+
CCCCCGGFGFF@FEEF9F@@CE>FGGGGGGGGGCFFGGFFEGADFF:FGG:C6CD9CF<FFCGG@CG:@F<F8AFGG9<5FD,BE7CF:C:>F,B3F9DF8FFGGGGG:BF7:*5DCFGG7:FBCGGCFC;,D,@:9><C:,:<BFCFC@B;C,<FB*<=FBFFG:,CF,?FD<<C:<FCGECFFEC9B9BFFD9+<9C*>8C>?E*?90:F:9<0;CFEGG*;*;CFFFE5;8C*:CF+++++:7<6=6:?CCGF?*;CCE<<++3<*>:78D<>+7)2:C?7C+<EG6?:9*1*:CC++
@M03152:184:000000000-AWYW1:1:2106:18432:8017 1:N:0:GCGATCTAATACCTGT
AAGCTCGTAGTTGAATTTCGGGGTTAGTAGGTTGGTCATGCCTCTGGTATGTACTGGTCTCACTGATTCCTCCTTCCTGATGAACCGTAACGCCATTAATTTGGTGTTGCGGGGAATTTGGACTGTTACTTTGAAAAAATTAAAGTGTTTAAAGCAAGCTAACGCTTGAATACATTAGCATGGAATAATGAAATAGGACGTTCGATCCTATTTTGTTGGTTTCTAGGATTGACGTAATGATTAATAGGGATAGTTGGGTGGAATTCTCGGGTGCTAAGGAACTCCAGTCACGCGATCTAAT
+
CBBC@FDFFFGGFGGFFFGGGGGFEFGEGGGGGGGGGGGGGGGGGFG<FGGGGFGFFGGGCFGGFGGCFGGGGGG,CCE@CFFF9FFGGGGCGGDGFFG,E<EGDFGD?FFGGG>:DEDDFFGGGGGFGGGFDFGGGG7FD?AFGGGGGGGFFC9FFB+AF9<CFGGGGGEGG9ACFCFFGGCGG<,;DF9;@FCAF9FC3<FG7FFGGGGGG,D:B2>EGG@FG9<?C<<C,11*4=+<+;=7C@CAECA*3>9++/CCCFFG6++<35/>EG*:C6)9:CCC8C+394+;E<):7=7++
@M03152:184:000000000-AWYW1:1:2106:18306:8161 1:N:0:GCGATCTAATACCTGT
AAGCTCGTAGTTGAATTTCGGGCCTGGCTGGGTGGTCCGCTTAACGGCGTGTACTGTCTGGCTGGGTCTTACCTCTTGGTGAGCCGGCGTGCCCTTTATTGGTGTGCGTCGGGGAACCAGGACTTTTACCTTGAGAAAATTAGAGTGTTCAAAGCAGGCCTATGCCTGAATACATTAGCATGGAATAATAAAATAGGACGTGTGGTTCTATTTTGTTGGTTTCTAGAATCGCCGTAATGATTAATAGGGATAGTTTGGTGGAATTTTCGGGTGCCAAGGAACTCCAGTCACGCGATCTAAT
+
CCCCCGGGGGGGGGGFGGGGGGGGGGGGGGGGGGGGGGGGGGGGGGGGGGGGGGGGGGGGGGGGGGGGGGGGGCFGGGDGGGGGGGGGEGGGGGGGGAFGAFGFGEGEGGGDGEFFFGGG7BFGGGGGGGCGCFFFADFGFGCGFGGGGGGGGGGGFFGEGGGFGGGGGGGGGFGFGFGGG<FFGFGEG,DGGG@CGGC*4<F:CFFGCCGFGGEGG6FGGGGGFF?CFEEGG58CGGGFFGCFGFFGD7>:8FG+<5ECGG6EG+0+/1*1*/2*377*CFF7F+<<<=:8=)):>FG++
@M03152:184:000000000-AWYW1:1:2106:10465:8201 1:N:0:GCGATCTAATACCTGT
AAGCTCGTAGTTGAATTTCGAGACCGGTCTACTGGTCGTGCTTTTGTACGTACTGGTTTTATTGGTTTCTCCTTTCTGACGAGCTATAATGCCATTAATTTGGTGTTATGGGGAATCAGGACTGTTACTTTGAAAAAATTAGAGTGTTTAAAGCAGGCTCACGCTTGAATACATTAGCATGGAATAACGGAATAGGACGTTTGATTCTATTTTGTTGGTTTCTAGGATCGACGTAATGATTAATAGGGATAGTTGGGTGGAATTCTCGGGTGCCAAGGAACTCCAGTCACGCGATCTAATC
+
CCCCCGGGGGGGGGGGGGGGGGGGGGGGGGGGGGGGGGGGGGGGGGGGGGGGGGGGGGGGGGGGGGGGGGGGGGGGGEGGGGGGGGGGGGGGGGGGGGGGGGGGGGGGGGGGGGGGGFGGGGGGGGGGGGGGGGEGGDGGGEDFGGGFGGFGGGGCGGGGGGGGGGGGGGGGGGGGGGGGGCGGGFGGGECFFFGFEGGGGGGFFGDFGGGGGGGGECEECBFGGDEGGE8EGGGGGCBFGFFGCFG6,,;CCE?C5EE8C?CCEG9*:=E)C;FCC35*:CFDF+AC94::*))/2+:?+
@M03152:184:000000000-AWYW1:1:2106:7019:8351 1:N:0:GCGATCTAATACCTGT
AAGCTCGTAGTTGAATTTCGGGATTAATTTATCGGTCGTGCAATAGTACGTACTGGTATTATTGATTCCTACCTTCTGACGAACCATGATGTCATTAATTTGGTGTCTTGGGGAATCAGGACTGTTACTTTGAAAAAATTAGATTGTTTAAAGCAGGCTCACGCTTGAATACATTAGCATGGAATAACGAAATAGGACGTTTGATTCTATTTTGTTGTTTTCTAGGATCGACGTAATGATTAGTAGGTATTGTTGGTGGGAATTCTCGGGTGCCAAGGAACTCCAGTCACGCGAGTTAATT
+
CCCC@FFFGG@CFAFFGGGG>FGGGFC9FDGGDF7FGGGGGG<FGCFFGGFGGGGFCE9CFEG<<FFGGGDEFGGGGFCCFGDEFEG,CFF@@@<F<FFCFE<F7FFFFCGDG=F<EE,C,CF8FFEGCGGCD,FEE+F,E,,55AEDFFGEAAFFA7EB9FFGEFGGGGFGGGGGE8;=,AD9FGGGGGEGDFFD,,<F<B+,@,8@,ECAF;8F:,4DFDC9:,,@:*B>:8DD*1,<=A,=+,<,=,+1=98FE5*4*<BF7F+*/*=>*;C0/))*2++9++<6<=55C3)*/30++
@M03152:184:000000000-AWYW1:1:2106:17615:8475 1:N:0:GCGATCTAATACCTGT
AAGCTCGTAGTTGAATTTCGGGCCTGGCCGGGCGGTCTGCCTAACGGCACGTACTGTCTGGGCGGGCCTTACCTCTTGGTGAGCCGGCGTGCCCTTCGTTGGTGTGCGTCGGGGAACCAGGACCTTTACCTTGAGAAAATTAGAGTGTTCAAAGCAGGCCTATGCCCGAATACATTAGCATGGAATAATAAAATAGGACGCGCGGTTCTATTTTGTTGGTTTCTAGAGTCGCCGTAATGATTAATAGGGTTAGTTGGGTGGAATTCTCGGGTGCCCAGGAACTCCAGTCACGCGATCTATT
+
CCCCCGGGGGGGFGGGGGGGGGGGGGFGGGGGGECFFECFGGGGGGGGGCEFGGGGGGFGGGGEGGGGGDDGGGFGGGGGGCGGGGGGCFEGGGFGGGGGGGGGGEGGGGEGGDFCGGGGGCEECFGGBFGGCCFCGFCGGGF9FFCFGGGGF@FFEFEEG8FCGGGF7FDCF,2CCGDCFGGGDFFGCCFCFCC+AAFEGGGGGEGGG7FGFGGGGGGGGGFGFCE+CGGDED8C=FG7CC<+*0+<F*0**<?0@5;88899C797DC59*900<>37*:?FF6AE9*A*;))::C*++
@M03152:184:000000000-AWYW1:1:2106:9932:8495 1:N:0:GCGATCTAATACCTGT
AAGCTCGTAGTTGAATTTCGGGATCAGTACGCTGGTCGTGCCTTCGGTATGCACTGGTGTCACTGGTTCCTCCCTTCTGACGAACCGTCATGCCATTCACTTGGTGTGGCGGGAAATCAGGACTGTTACTTTGAAAAAATTAGGGTGTTTAAAGCAGGCTCACGCTTGAATTCATTAGCATGGAATAATGAAATAGGACGTTTATCTTATTTTGTTGGTTTTTAGGATTGCCGTAATGATTAATAGGGATAGTTGGGTGGAATTCTAGGGTGCCAAGGAACTCCAGTCACGCGATCTAACA
+
B<CC<EGFGGGGGGEGGGF@F@CFGGGGGGEC@ECCFFCCGGGFG<,CFCEFCCFECF<ECFFEF<FEGEFFDCFGGGGDF@F:F:FEFFEFEEGGAF,6CCF8FDFF,D::C77EG<C,,4BEFFAFGGFGA@CF53C<>5,,3,B>@AFFF9,6F<FFC,:<F:F7><B,,,7@9,3@,,,,,>>;DF;F,@CC?CGDCC,1772C,C@AFFGFF5ECG*=8*:+9;<++*3*==@CEFC+2:>+>*0.+5@9<*2/**3<EFF+0**27*0*2C3)0:@96C+<9+*28*77C:9*++
@M03152:184:000000000-AWYW1:1:2106:16873:8514 1:N:0:GCGATCTAATACCTGT
AAGCTCGTAGTTGAATTTCGGGATCAATTTATTGGTCGTGCCAACGGTACGCACTGGTACAATTGGTTTCTCCCTTCTGACGAAGCATGATGTCATTAATTTGATGTCGTGGGGAATCAGGACTGTTACTTTGAAAAAATTAGAGTGTTTAAAGCAGGCTTTGGCTTGAATACATTGGCATGGAATAATGAAATAGGACGTTTGATCTTATTTCGTTGGTTTCTAAGATCGACGTAATGATTAATAGGGATAGTTGGGTGGAATTCTCGGGTGCCAAGGAACTCCAGTCACGCGATCTAAT
+
CCCCCGGGGGGGGGGGGGGGGGGGGGGGGGGGGGGGGGGGGGGGGGGGGGGGGGGGGGGGGGGGGFGGGGGGGGGGGGGFGGGGGGGGGGGGGGGGGGGGGGGGGFGGGGGGGGGGGGGGFGGGGGGGGGGGGGGGFGGGGGGGGGGGGGGGGGGGGGGGGGGGGGGGGGFGGGGGGFGGGGGGFGGGFGGGGGG9FEFEGGGF>FFGGFGGGGGGGCGGGGGGGGGGGGGGGGDGFGGGGGDFF7C6C6AC+>CCFCG888CEF9B+7C8FED5:C7566CCFGG6EE428;)<EGECC9
@M03152:184:000000000-AWYW1:1:2106:20856:8573 1:N:0:GCGATCTAATACCTGT
AAGCTCGTAGTTGAATTTCGAGATCGGCTTACTGGTCGTGCTATTGTACGTACTGGTATAATCGGTTTCTCCTTTCTGACGAACTATAATGCCATTAATTTGGTGTTTTAGGGAATCAGGACTGTTACTTTGAAAAAATTAGAGTGTTTAAAGCAGGCTCACGCTTGAATACATTAGCATGGAATAACGGAATAGGACGTTTGCTTCTATTTTGTTGGTTTCTAGGATCGACGTAATGATTAATAGGGATAGTTGGGTGGAATTCTCGGGTGCCAAGGAACTCCAGTCACGCGATCTAATC
+
CCCCCGGGGGEGFGGGGGGGFGGGGGGGGGGGGFCGGGGGGGGGGGGGGGGGGGFFGGGGGGGGGGEGGAFGGGGGGGGGGGGGGGGGEGFFGGGG9CFEGGFGGGGFGGFGFFGGFGGGGGF@FFCFGGGGGFGF<FGEAFFGGFGGGAFGCEGE<F<AFGGGGG7D@G?FGDGFD<9FC<FCGCFGGCEEDGG8DFC@B<C,@FFGGGGGFGGGD>EFFCGGFEGG88CEEGD8:@9BFFFFFCF=66AEFGGGGEDGF?FGGFFEGEGG*;@<:3AFGGCGFFGDC?=F5<DF=7*2+
@M03152:184:000000000-AWYW1:1:2106:11333:8602 1:N:0:GCGATCTAATACCTGT
AAGCTCGTAGTTGAATTTCGGGCCTGGCCGGGCGGTCTGCCTAACGGCACGTACTGTCTGGGCGGGCCTTACCTCTTGGTGAGCCGGCGTGCCCTTCGTTGGTGTGCGTCGGGGAACCAGGACCTTTACCTTGAGAAAATTAGAGTGTTCAAAGCAGGCCTATGCCCGAATACATTAGCATGGAATAATAAAATAGGACGCGCGGTTCTATTTTGTTGGTTTCTAGAGTCGCCGTAATGATTAATAGGGATAGTTGGGTGGAATTCTCGGGTGCCAAGGAACTCCAGTCACGCGATCTAAT
+
CCCC@<FGGGGGGGGGGGGGGGGGGGGGGGGGGGGGGGGGGGGGGFGGGGGGGGGFFGGGGGGFEGGGGGGGGGGFGGGGGGGGGGEFFGGGGGGGGGGGGGGGGGGGGGDGGGGGGGFGGGGGGGGGGGGGGFFG9FFFFGGGGGGGGGGFGFFGGGGGGGGGGGGGGGGGGFFFCFCFGEGEFFGGGG?FFGECEFGGGGGECE>EGFGGGGFGGGGGGGGEGGGGGFE8CGGDEGGC9EC7CCFGFC>FCGG+65EECFGGFFG73:5C=DDGGFF6:CFGGD6CFFGECDCCEGCF+
@M03152:184:000000000-AWYW1:1:2106:27226:8661 1:N:0:GCGATCTAATACCTGT
AAGCTCGTAGTTGAATTTCGGGATCAATGGATTGGTCATGCCGATGGTGTGTACTGGTCATATTGGTTCTCACCTTCTAAGGAACCATAATGTCATTTATTTGATGTTGTGGGGAATTAGGACTGTTACCTTGAAAAAATTAGAGTGTTTAAAGCAGGCTAACGCTTGAATACATTAGCATGGAATAATGAAATAGGACATCGCATTCTATTTTGTTGGTTTCTAGGATCGATGTAATGATTAATAGGGATAGTTGGGTGGAATTCTCGGGTGCCAAGGAACTCCAGTCACGCGATCTAAT
+
CCCCCGGGGGGGGGGGGGGGGGCFGGGGGGGGGGGGGGGGGGGGGGGGGGGGFGGGGGGFGGGGFGGGGGGGGGGGGGGGGGGGGGGGGGGGGGGGGGGGGGGGGGGGGGGGGGGGGGGGGCFFGGGGGGGGFGGGFGGGGGGFGGGGGGGGGGGGGFFGGGGDGGGGFGGGGGGFFCGGGFGGGGGFGGGGGGGGGGGGGGGGGGGGGGGGGGGGGGGGGGGGGG9EFGGGGGGG@GGGGGGGGGGGGGFGGFC;C*=*:EE9FFFFG5CD=DFF6=>CG*=:8F+?FA?E*9<55FFG3
@M03152:184:000000000-AWYW1:1:2106:19297:8678 1:N:0:GCGATCTAATACCTGT
AAGCTCGTAGTTGAATTTCGGGATCAATTTATTGGTCGTGCCAACGGTACGCACTGGTACAATTGGTTTCTCCCTTCTGACGAAGCATGATGTCATTAATTTGATGTCGTGGGGAATCAGGACTGTTACTTTGAAAAAATTAGAGTGTTTAAAGCAGGCTTTGGCTTGAATACATTAGCATGGAATAATGAAATAGGACGTTTGATCTTATTCCGTTGGTTTCTAAGATCGACGTAATGATTAATAGGGATAGTTGGGTGGAATTCTCGGGTGCCAAGGAACTCCAGTCACGCGATCTAAA
+
CCCCCGGGGGGGGGGGGGGGGGGGGGGGGGGGGGGGGGGGGGGGGGGGGGGGGGGGGGGGGGGGGGGGGGGGGGGGGGGGGGGGGGGGGGGGGGGGGGGGGGGGGGGGGGGGGGGGGGGGGGGGGGGGGGGGGFGGGGGGGGGGGGGGGGGGGGGGGGGGGGGGGGGGGGGGGGGFGFFGGGGGGGGGGGGGGGGGGGGGGGGGGGGGGGGGGFGGGGGEGGGGGCCDGG>EG>BFCEFFGGGGGGGCDCFGGGFCG5EEEF9CGFGGCCG<CDCC65FG6*<:CF60???=8DCCE*:++
@M03152:184:000000000-AWYW1:1:2106:22896:8685 1:N:0:GCGATCTAATACCTGT
AAGCTCGTAGTTGAATTTCGGGGTCAGCAGGTCGGTCGTGCCACTGGTATGTACTGGCCTTGCTGATTCCTCCCTCTTGACGAACCGTAATGCCATTAATTTGGTGTTGCGGGAAATCAGGACTGTTACTTTGAAAAAATTAGAGTGTTTAAAGCAGGCTTAAGCTTGAATACATTAGCATGGAATAATGAAATAGGACGTTCGATCCTATTTTGTTGGTTTCTAGGATTGACGTAATGATTAATAGGGATAGTTGGGTGGAATTTTCGGGTGCCAAGGAACTCCAGTCACGCGATCTAAT
+
CCCCCFFBC@FFFGGFGF@DEC:@@EFGGGDFGGGGGGGGGFDGGGGGGGGGFFGGGCEFGFGFGDFACEFGGGGFECEF8@FGGE@FF7FGAFGGGCCCEGEG<CFFGA=>>7FCAFFAC,FFGGGGGG,FGFFGGF:E8AFFDA?@FFACGFFCAFGGGGGGFCAC<@DDF9=FG9@@CGEG@FGGGDCF=,=;BC<*3>AFFFFCFGGGFEFF8DFGG8;,1?:<BF86E8C*=5A9=C++C9<<6*)*+54AF5C*=12C+++1/:*/:>D005:FCFEGF68<+9+*813:*:>72
@M03152:184:000000000-AWYW1:1:2106:26633:8717 1:N:0:GCGATCTAATACCTGT
AAGCTCGTAGTTGAATTTCGGGATCAATGAGTCGGTCGTGCCCTTGGTATGAACTGGCTTTATTGGTTCTCACCTTCTAATGAACCATAATGTCATTCATTTGATGTTTTGGGGAATTAGGACAGTTACCTTGAAAAAATTAGAGTGTTTAAAGCAGGCTCACGATTGAATACATTAGCATGGAATAATGAAATAGGAAATCGCATTCTATTTTGTTGGTTTCTAGGATCGATGTAATGATTAATAGGGATAGTTGGGTGGAATTTTCGGGTGCCAAGGAACTCCAGTCACGCGATCTAAA
+
88ABCEFGDFFFCF@FFF<CFGGEDEFCFGGGGG7FC@@F@,<FEC<C<FFGCAFFDGFGE<<FGGF<F6@CC8FGFCEFFF,C9,6EF@CCFFECF,,CEFF<<C<CFGGGG:F:FC95,9E,CC95<:5EEFFCECCAA,A<BEFFC<,A<9AFFG7,88,4++=FFD,A,7:C,7,CDF?8<@D3@ADFG9E9@<,@<,C7358,7@,@@@@F7D56@>,,;;,>9:5A5B>,,2=::;79B;EFF;A6CF9EG5=BECF96+++:CE5CDCF6A>66*=+09>+96<=2))/:/*00
@M03152:184:000000000-AWYW1:1:2106:12184:8772 1:N:0:GCGATCTAATACCTGT
AAGCTCGTAGTTGAATTTCGGGGTTAGTAGGTTGGTCATGCCTCTGGTATGTACTGGTCTCACTGATTCCTCCTTCCTGATGAACCGTAATGCCATTAATTTGGTGTTGCGGGGAATTTGGACTGTTACTTTGAAAAAATTAGAGTGTTTAAAGCAAGCTAACGCTTGAATACATTAGCATGGAATAATGAAATAGGACGTTCGATCCTATTTTGTTGGTTTCTAGGATTGACGTAATGATTAATAGGGATAGTTGGGTGGAATTCTCGGGTGCCGAGGAACTCCAGTCACGCGATTTAAT
+
CCCCCGGF7FGGGFGGFGGGGGGGGGGGGGGGGGGGFFGGGGGGGGGGGGGGGGGGGGGGGGGGGGGGGGGGCGGGGGGGGGGGGGCGGGGGGGGGGGGGGGGGGGGGGGGGGGFGGGGGGGGGGGGGGGGGGGGGGFEGGGGGGFFGGGFDGFGFGFGFGGGGGGGGEFGC9FGGGFGFGGGGGGGFGGFGCGGGGGGGGGGGGAFCE;FGGGFGGGGGGG9>EFCEEG8EFGG=6=F,<FG?C<476E5?CFC;?5C*:E?FGCFCGF*;*799C;35CCGG@A6A</CEGGC***::+
@M03152:184:000000000-AWYW1:1:2106:16567:8921 1:N:0:GCGATCTAATACCTGT
AAGCTCGTAGTTGAATTTCGGGATCAGTACGCTGGTCGTGCCTTCGGTATGCACTGGTGTCACTGGTCCCTCCCTCCTGAAGAACCATCATGCCATTCAGTTGGTGTGGCGGGGAATCAGGACTGTTACTTTGAAAAAATTAGAGTGTTTAAAGCAGGCTCGCGCTTGAATACATTAGCATGGAATAATGAAATAGGACGTTTGACCCTATTTTGTTGGTTTCTAGGATCGACGTAATGATTAATAGGGATAGTTGGGTGGAATTCTCGGGTGCCAAGGAACTCTATTCACTCGATCTAAT
+
CCCCCGGGDGGGGGGGGGGGEEGGGFFGFGGGGGGGGGGGGGGGGFGGGGGGGGGEFGGGGDFGGFGGGGGGDGGFGGG9CFGGGGGEGFGFEGCGGGFAFGGGGGGGGGGGGC@FFGFGG@FG8AFADDFGGCDGC>EGFGGGGGGGGFEGC>D@,<FD@<C<FFGGF,DFF9<D,>F9F9,6>:9>;9CAACF?FDFGG@A<,CFFC7FFFGFGGC5EFFBF?E+<C+=58::*:C+3<E++:++7:276+<C785C5**3A7+++*159*1*2<)0*28AC+++3+*+037***/2++
@M03152:184:000000000-AWYW1:1:2106:26786:8949 1:N:0:GCGATCTAATACCTGT
AAGCTCGTAGTTGAATTTCGGGCCTGGCCGGGCGGTCTGCCTAACGGCACGTACTGTCTGGGCGGGCCTTACCTCTTGGTGAGCCGGCGTGCCCTTTGTTGGTGTGCGTCGGGGAACCAGGACCTTTACCTTGAGAAAATTAGAGTGTTCAAAGCAGGCCTATGCCTGAATACATTAGCATGGAATAATAAAATAGGACGCGCGGTTCTATTTTGTTGGTTTCTAGAGTCGCCGTAATGATTAATAGGGATAGTGGGGTGGAATTCTTGGGTGCCAAGGAACTCAAGTCACGGGAGTTAAT
+
CCCCCGGGGGGGGGGGGGGGGGGGGGGGGGGGGGGGGGGGGGGGGGGGGGGGGGGGGGDGGGGGGGGGGGGGGFGGGGGDGGGGCGGGGGGGGGGGGGGFGGGG@FFGGGGGGGGGFEGGGGGGG9FGGGGGGGGFGGGGFEGFGFFF@FCGGGGFGGCGGFFFGGGGGGDGFGGGFGFGGGGGFGGFCFGGFFGGGGGGDE8EE:EGGGGFGFF>EFG55:?@9FCCF7E5CE8EE5CCFG9<C9FCF6>:+A+18C8CG;:C++<+;C=781*:<7>CF8<*++090938*177*0*++
@M03152:184:000000000-AWYW1:1:2106:7831:9107 1:N:0:GCGATCTAATACCTGT
AAGCTCGTAGTTGAATTTCGGGATCGATTTACTGGTCGTGCCTATGGTACGTACTGGTTTTGTTTTCCGAAGAGCCGCGATGTCATTAATTTGGTGTTGCGGGGAATCGGGACTGTTACTTTGAAAAAATTAGAGTGTTTAAAACAGGCTAACGCTTGAATACATTAGCATGGAATAATGAAATAGGACGATTGATCCTATTTTGTTGGTTTATAGGATCGACGTAATGATTAATAGGGATAGTTGGGTGGAATTCTCGGGTGCCAAGGAACTCCAGTCACGCGATCTAATCTCGTATGCC
+
CCCCCGGGGGGGGGGGGGGGGGGGGGGGGGGGGGGGGGGGGGGGGGGGGGGGGGGGGGGGGGGGGGGFEGGGGGGGGGGGGGGGGGGGGGGGGGFGGGGGGGGGGGGGGGGGGGGGGGGGGGGGGGGFGGGGGDFGGGGGGGGGGGGGGGGGGGGGGCFGGGGGGGGGFGGGGGFFGGGGGFGFGCGGGGGGGFCFCFGGGGGGGFGDCGGFGGGGGGGC8BED?FFFGCFGGGGGGGGGGGDFG+?E*:>FEFG+<:;EEGGGFGGGGFG4@0CDFF697C=3/*;:9?+<C77C*C<?7
@M03152:184:000000000-AWYW1:1:2106:13310:9223 1:N:0:GCGATCTAATACCTGT
AAGCTCGTAGTTGAATTTCGGGACCATCATGTTGGTCGTGCCTCGGTACGTACTGGTATTGTTGGTTTCTCCCTTCTGACGAACCATGATGTCATTTATTTGGTGTTGTGGGGAATCAGGACTGTTACTTTGAAAAAATTAGAGTGTTTAAAGCAGGCTCACGCTTGAATACATTAGCATGGAATAATGAAATAGGACGTTTGATTCTATTTTGTTGGTTTCTAGGATCGACGTAATGATTAATAGGGATAGTTGGGTGGAATTCTCGGGTGCCAAGGAACTCTAGTCACGCGATCTAATC
+
CCCCCGGGGGGGGFFGGGGGGGGCFFG8CCCFGGGGGGGEDG,@FFGGEGFCFFGGGGGGGGGGGFFFDAFGGGGGGGGGGGGGC<<?EGCCFFGGGDGFDCFFFG7CFFEGG@CGFFFG8FCEGFCEF9FF9A<EEGGGGBFF<?FFG<CFGGFGGD,AFEGGEEFG,FFGGFGGG8BDGGGGGGFF9>EFFCCC9,<@C7FCGFFFDEFGG;B@E5BEC9;;2>8D?5EGE:C,=<CFG?:9D?C6:=5+>E76CC878+?ECFF*/>A<59C**)8EGGF7E7A+<=C*:))*:<7?7
@M03152:184:000000000-AWYW1:1:2106:14414:9248 1:N:0:GCGATCTAATACCTGT
AAGCTCGTAGTTGAATTTCGGGATCAGTACGCTGGTCGTGCCTTCGGTATGCACTGGTGTCACTGGTTCCTACCTTCTGAAGAACCATCACGCCATTCAGTTGGTGTGGCGGGGAATCAGGACTGTTACTTTGAAAAAATTAGAGTGTTTAAAGCAGGCTCGCGCTTGAATACATTAGCATGGAATAATGAAATAGGACGTTTGACCCTATTTTGTTGGTTTCTAGGATCGACGTAATGATTAATAGGGATAGTTGGGTGGAATTCTCGGGTGCCAAGGAATTCCCGTCACGCGGTCCAAC
+
CCCCBEFF-DBFGDFFFFGGGG@FEEGGGFEGGG7FGGEEGGGGGDFGFGFGFCGFDFGGFGGGGGGGGGGFGCEFGGGGGGDCFCFFGDEGGGEGFGGGCFGGGCFGGGGEGGGGFGAFGGGGGGFFDFAGGGGDGF:BF9F=<F=CFGGFF=FF8B7,@:7:EEGF7:,D,<;F>,DCFFF@G99FFFCCC9=,>F<FCE7*?:CE22?C9BCFC>FE8>+3>CC5<B**3*2/**32+<+20<C?C0.:<<998=8C55+<?+29CG57?<FF6>3=C++00+;8:)**/1)27*7?+
@M03152:184:000000000-AWYW1:1:2106:27464:9251 1:N:0:GCGATCTAATACCTGT
AAGCTCGTAGTTGAATTTCGGGGTCAATTTACTGGTCGTGCCAATGGTACGTACTGGTTTTGTTGATTCCTCTCTTCTGAGGAGCCGCAATGTCATTAATTTGGTGTCGCGGGGAATCAGGACTGTTACTTTGAAAAAATTAGAGTGTTTAAAGCAGGCTAACGCTTGAATACATTAGCATGGAATAATGAAATAGGACGTTTGATCTTATTTTGTTGGTTTCTAGGATCGACGTAATGATTAATAGGGATAGTTGGGTGGAATTCTCGGGTGCCAAGGAACTCCAGTCACGCGATCTAAA
+
CCCCCGGGGGGGEGGGGGGGGGGGGGCFGGGGGGGGGGGGGGGCFGGGGGGGGGGGGGGGGGGFFGGGGGGGGGGGGFGGGGGGGGGGGGGGGGGGGGGGGGGGGGGGGGGGGGGDFGGGGDGGGGGGGGGGGFGGGGGGGGGGFGGFCGGGGGGGGGGGGGGGGGGGGGGFGFGGGGGGGGGGGGGGGGGG;@FGFGFGGFDGGFFDGCFGFGGFGFFGGGFGGG?CFFGEEEGF=FGFC7F9+>+<=*8?@FG7@CE>E5<@CCFC3F578D<>?FF6E>FFGFC?9FGE*><55*:<+
@M03152:184:000000000-AWYW1:1:2106:12324:9294 1:N:0:GCGATCTAATACCTGT
AAGCTCGTAGTTGAATTTCGGGATCAATGAGTTGGTCGTGCCCTTGGTATGAACTGGCTTTATTGGTTCTCACCTTCTAATGAACCATAATGTCATTCATTTGATGTTTTGGGGAATTAGGACTGTTACCTTGAAAAAATTAGAGTGTTTAAAGCAGGCTCACGCTTGAATACATTAGCATGGAATAATGAAATAGGACATCGCATTCTATTTTTTTGGTTTCTAGGATCGATTTAATGATTAATAGGGATAGTTGGGTGGAATTCTCGGGTGCCAAGGAACTCCAGTCACGCGATCTAAA
+
CCCCCGGGGGGGFGFFGGGFGGGGGGFGFFAEFGGFGGGEEGGGGGGGEGCGFGGGFGGGGGGGGGGGFGGFGGGGGGGGGFFEDFGGGGGFGGCFGDFGFGG96EFFDGGECGEGGGGFF9EFGGGGGGGGGGGGFF=<FGGGGGEECFFGGFBEF@FEGFG,=?FF8EFEFFFF9E@DGGGGGGGGCDAFEGGAFGCFG9FFG=>;E@CA=C,>8>*DDFFFGDFGFGDE5,4>CC,2=FFGG?C,666,<CF,:*;:C8E>??FF<C5;EGCG65)263<CDG0+<*0;*1)1:EG++
@M03152:184:000000000-AWYW1:1:2106:18602:9316 1:N:0:GCGATCTAATACCTGT
AAGCTCGTAGTTGAATTTCGGGATCAGTATGTTGGTCGTGCTTCGGTACGTACTGTCATTACTGGTTTCTCCCTTCTGAAGAACCTTGATGTCATTAATTTGGTGTCTTGGGGAATCAGGACTGTTACTTTGAAAAAATTAGAGTGTTTAAAGCAGGCATACGCTTGAATACATTAGCATGGAATAATGAAATAGGACGTTTGATTCTATTTTGTTGGTTTCTAGGATCGACGTAATGATTAATAGGGATAGTTGGGTGGAATTCTCGGTTGCCAAGGAACTCCAGTCACGCGATCTAATT
+
CCCCCGGGGGGGGGGGGGGGGGGGGFGGGGGGGGGGGGGGGGGGGGGGGGGGGGGGGGGGGGGFGGGGGGGGGGGGGGGGGGGGGGGGGGGGGGGGFGGGGGGGGGGGGFFGGGGGGGGGGGGGGGGGGGGGGAFFGGGGGGGGGGGGGFGGGGGGGGGGFGGGGGGGGGGGGGGGCFGGGG@DFGGFGGGGGGGGFFGGGGDFGGFGDFGGGGCGFCGGGGGGGGGCD5EGCEGFFF7CFG7=CFF,4AAEG@9?8C@ECC9B1C955/*)37>C=FA*;<=69+?9+8CFE55C5+2++
@M03152:184:000000000-AWYW1:1:2106:22054:9349 1:N:0:GCGATCTAATACCTGT
AAGCTCGTAGTTGAATTTCGGGATTAATTTATTGGTCGTGCTATTGTACGTACTGGTATTATTGATTCCTACCTTCTGACGAACCATGATGTCATTAATTTGGCGTCATGGGGAATCAGGACTGTTACTTTGAAAAAATTAGAGTGTTTAAAGCAGGCTCACGCTTGAATACATTAGCATGGAATGACGAAATAGGACGTTTGATTCTATTTTGTTGGTTTCTAGGATCGACGTAATGATTAATAGGGATAGTTGTGTGGAATTCTCGGGTGCCAAGGAACTCCAGTCACGCGATCTAATT
+
CCCCCGGGGGGGGGCGGGGGGGGGGGGGGGGGGGGGGGGGGGGGGGGGGGGGGGGGGGGGGGGFGGGGGGGGGGGGGGGGGGGGGGGGGGGGGGGGGGFGGFFGGCFCFFGGGGGGGGGGGFGGGGGGGGGGGGGFGGFFGGGGGGGGGGCGFGGGFGGGGGGGGGGGGG9FGGGGGGGGGGGFGGGGGGGGGGFCFGDGGF7@FGGGGGGGGGGGGGGGGGGGF,6EEGDGGGGGF?ECGD7C796,;FFG9CE,;EG>FFGGCFFEFGEDEFGGC:FGEGCFF+A:9655?DGFG9C:+
@M03152:184:000000000-AWYW1:1:2106:19198:9448 1:N:0:GCGATCTAATACCTGT
AAGCTCGTAGTTGAATTTCGGGATCAGTATGTTGGTCGTGCTTAGGTACGTACTGTCATTACTGGTTTCTCTCTTCTGAAGAACCTTGATGTCATTAATTTGGTGTCTTGGGGAATCAGGACTGTTACTTTGAAAAAATTAGAGTGTTTAAAGCAGGCATACGCTTGAATACATTAGCATGGAATAATGAAATAGGACGTTTGATTCTATTTTGTTGGTTTCTAGGATCTACGTAATGATTAATAGGGATAGTTGGGTGGAATTCTCGGGTGCCAAGGAACTCCAGTCACGCGATCTAATC
+
CCCCCGGFCFFGGFGFGGGGCCFGGGGGGGGGGGFGGD@BFGGFGGGGGGGGGGFGGGGGGGGGGGEGGCFFGGFEFGGGGGGGGGGG<FFGGGGGFFFFGFGFGG@FGGGGEFGGGGGGFFCFFGGGCECE<FGFGCGGGGGAFFGGGGDFGEFDFEFDFGGGGGGGBEEGFEDFGFGGG8FDF@FGGGFGF;FF<D=BDFGFGGGGGGGGGGGGGGEFGFGFFCGA3,7@>CBEGACGEGGGGGFFCFAFFGGC*=*:B<CG<CFGCEC785DG7)=FGC:6>CFCFFCGGD)*5<D?+
@M03152:184:000000000-AWYW1:1:2106:25030:9454 1:N:0:GCGATCTAATACCTGT
AAGCTCGTAGTTGAATTTCGGGCCTGGCCGGGCGGTCTGCCTAACGGTACGTACTGTCTGGGCGGGCCTTACCTCTTGGTGAGCCGGCGTGCCCTTTGTTGGTGTGCGTCGGGGAACCAGGACCTTTACCTTGAGAAAATTAGAGTGTTCAAAGCAGGCCTATGCCTGAATACATTAGCATGGAATAATAAAATAGGACGCGCGGTTCTATTTTGTTGGTTTCTAGAGTCGCCGTAATGATTAATAGGGATAGTTGGGTGGAATTTTCGGGTGTCAAGGAACTCCAGTCACGCGATCTAAT
+
CCCC9FGGGGGGGGGGGGGGDFGGGGGGGGEGGGGGGGGGGGGGGGGGGGGGGGGGGGGGGGGGGGGGGGGGGGGGGGGGGFGGGDEGGGGGGGGGGGGGGFGFG+DFGC:FGGEFFGGGGGGGGGGGGGFCF9F>F:FGGGGGGGGGGDGGGFGGGGGDFCGGGGGGGGGGGAFFFFGGGGGFGGGGFFFFCFGFEF?CEEEGG*:>FCFFGGGGGGDEGG7CCE:<FEEGGC?E*:C<?:0<CFED=CFCFFF+87/?CCCGG7+075C48)9?9*/2*;7DFFGFCF7559)**2*<+
@M03152:184:000000000-AWYW1:1:2106:22920:9548 1:N:0:GCGATCTAATACCTGT
AAGCTCGTAGTTGAATTTCGGGATCAATTGATTGGTCATGCCATTGGTATGTACTGGTCATATTGGTTCTCACCTTCTAAGGAACCATAATGTCATTAATTTGATGTTTTGGGGAATTAGGACTGTTACCTTGGCAAAATAAGAGTGTTTAAATCAGGCTAACGCTTGAATACATTAGCATGGAATAATGAAATAGGATATCGCATTCTATTGTGTTGGTTTCTAGGAACGAGGTAATGTATAATAGGGATAGTTGGGTGGAATTCTCGGGTGCCAAGGAACTCCACTCACTCGATCTAAT
+
B@C?6@CF6<8CFGGGD<@C@FCC8<,@CFE9EFDFFG9FGCFGGEC6C<@E,F9;EFFC,EECFFGFF,<,;6EF@FDG,,<@<CEF@6CF@@,CF<FE@FEE,C,<<,,@=C,BFDAF9FFFF?C?FE,C<,,,:,=5,5CB<FAC<=9@E,,9A<FE@A:@F+@4E,A<E9EFGF@4,CF4A8>;DGF>9;EA8A,C,,@C@F=D,F@D,3@>8@F3+,,7@@@,,6B6+3*3,,,22,2=?7@F,:9:ED7>6:8B5C9CE,@4*/**44<8<45*2<6+<6*+0)++5:*2=*774
@M03152:184:000000000-AWYW1:1:2106:9624:9582 1:N:0:GCGATCTAATACCTGT
AAGCTCGTAGTTGAATTTCGGGATCAATTTATTGGTCGTGCTATTGTACGTACTGGTATTATTGATTCCTACCTTCTGACGAACCATGATGTCATTAATTTGGTGTCTTGGGGAATCAGGACTGTTACTTTGAAAAAATTAGAGTGTTTAAAGCAGGCTCACGCTTGAATACATTAGCATGGAATAACGAAATAGGACGTTTGATTCTATTTTGTTGGTTTCTAGGATCGACGTAATGATTAATAGGGATAGTTGGGTGGAATTCTCGGGTGCCAAGGAACTCCAGTCACGCGATCTAATT
+
CCCCCGGGGGGGGGGGGGGGGGGGGGGGGGGGGGGGGGGGGGGGGGGGGGGGGGGGGGGGGGGGGGGGGGGGGGGGGGGGGGGGGGGGGGGGGGGGDECFGGGGGGGGGFGGG7:FFCGGGCGGGGGGGGGGGGGGGE8FFFFGGGFGFFGGGCGGGGG8C<FDFGGGGGFAFFGGGGCGFFDEGFGGGGDGGGGG9DFFGCFEGGFF>FFFCFG7@CBD>;DCFGFGCCGGEEFGFFCCCGGGG,AF6?;E9>ECCEGD53<F7:?EG5CDC<76FF4*0B9CCGGCCB5;:C<CF9>9+
@M03152:184:000000000-AWYW1:1:2106:27976:9628 1:N:0:GCGATCTAATACCTGT
AAGCTCGTAGTTGAATTTCGGACCTGGTCGGATGGTCTTGCCGAAAGACAAGCACTGTCCCTGGCCGGGTCTTTCCTTCTGGGGAACCAGTGTGCTCTTAATTGAGTGCGCTGGGGATCCAGGACTTTTACTTTGAAAAAATTAGAGTGTTTAAAGCAGGCCTACGCTTGAATACATTAGCATGGAATAATAGAATAGGACTTTGGTTCTATTTTGTTGGTTTCTAGGACCGAAGTAATGATTAATAGGGATATTTGGTTGGAATTCTCGGGTGCCCAGGAACTCCAGTAACGCTATCTAC
+
CC@C@EFFF@FGGGGGFFG8CG>FCFDECEFGCCCGFGGGGGGGGEEEG,C<FEFGFGGGFGGFFGFCEGEGGGGGGDFGF9<F7:DFE8FEFFGCCGG9FGG9FGGGGGGEE@+@=CFFF98FF@<E<@FFGF9E,A?BCGG9B<FFFFGGFD<F9BF+>FBGFGGGEFC@FGADFEF,DCF9<7DC,@FFFGFGGGCFFC,>>,,6,?,DFFG9EECF>*=;B9,,,<>C5CC8<<<<+CCF7C+2+*)0*++51@*=:*530<+=*7*/;)9**97*1;:028@EC*++27975F0<+
@M03152:184:000000000-AWYW1:1:2106:13910:9779 1:N:0:GCGATCTAATACCTGT
AAGCTCGTAGTTGAATTTCGAGATCAGTACGCTGGTCGTGCCTTCGGTATGCACTGGTGTCACTGGTTTCTCCCTTCTGAAGAACCGTCATGTCATTAAGTTGGTGTGGCGGGGAATCAGGACTGTTACTTTGAAAAAATTAGAGTGTTTAAAGCAGGCTCGCGCTTGAATACATTAGCATTGAATAATGAAAGAGGACGTTTGATCCTATTTTATTGGTTTTTAGGATCTACGTATTGATTTATAGGGATAGTTGGGTGGAATTCTCGGGTGCTAAGGAGCTCCATGCTCGCGGTCTTAG
+
A@CCA<@@CFF@9FFGGGGGFFGGGGGGGGGGGGGGGGEGCDFGFGD@ECFFCFGGDFFGGFEF<EFGGGGECGGGFFEDGGGEGCGF@@<FGGGGCGFCGAAFFGGGCCCCFGDFGGFEC8DGG<BAFGGF,,,:?D3,B3=,=BFCD,3@<<,3>CC7@F7C<B*@::FGC,3DF;:C<,2>F<,>6DFG9,?:EC::4<F*,@?CE<,?FG+7;+5?CC7CF8C9<CCC9*=++++4=1++33<:6*<7A<C+<55;C8++A+0+*1*9:<*2+/)<**2*08+++*+/*))2/*09+
@M03152:184:000000000-AWYW1:1:2106:6926:9891 1:N:0:GCGATCTAATACCTGT
AAGCTCGTAGTTGAATTTCGGATCAATTTATTGGTCGTGCTATTGTACGTACTGGTATTATTGATTCCTACCTTCTGACGAACCACGATGTCATTAATTTGGTGTCATGGGGAATCAGGACTGTTACTTTGAAAAAATTAGAGTGTTTAAAGCAGGCTCACGCTTGAATACATTAGCATGGAATAACGAAATAGGACGTTTGATTCTATTTTGCTGGTTTCTAGGATCGACGTAATGATTAATAGGGATAGTTGGGTGGAATTCTCGGGTGCCAAGGAACTCCAGTCACGCGATCTAATAT
+
CCCCCGGGGGGGGGGGGGGGGGGGGGGGGFGGGGGGGGGGGGGGGGGGGGGGGGGGGGGGGGFGGGGGGGGGGGGGGGGGGGGGGGGGGGGGGFGGGGGGGGGFGGFGGGGGFGGGGGGGFFGGGGGGGGGGGGFGEFGGGGGDGGGFGGFFFGGGGGGGGGGEG?CFDFGGGGGGGGGGGGGGGGGGDGGGGGGEFD@FF@;CFGGGGGGGGGGGCGGGCFFGDEF6EGGGC8>DFFGGFDCEGFC6E6AGGCC=CGD*2CFBF9CEDECD?:7C5AF:CCEG+<9@E3*:*99*<?C+3
@M03152:184:000000000-AWYW1:1:2106:21809:9913 1:N:0:GCGATCTAATACCTGT
AAGCTCGTAGTTGAATTTCGGGATCAATTTATTGGTCGTGCAACCGTACGTACTGGTATTATTGATTCCTACCTTCTGACGGACCATGATGTCATTAATTTGGTGTCATGGGGAACCAGGACTGTTACTTTGAAAAAATTAGAGTGTTTAAAGCAGGCTCACGCTTGAATACATTAGCATGGAATAACGAAATAGGACGTTTGATTCTATTTTGTTGGTTTCTAGGATCGACGTAATGATTAATAGGGATAGTTGGGTGGAATTCTCGGGTGCCAAGGAACTCCAGTCACGCGCTCTAATC
+
CCCCCGGFGGGEG<CFFGGGGGGGGGGGGGGGGGGGGGGGGGGGGGGGGGGGGGGGGGGGGGGGGGGFGGFGGGGGGGGGGGGGCFGGGGGGFGGGGGGGGGGGGGG<EFGFG,BDFGGD7DGGGGCFGGGEAE<E<FFDEEFGGGGGGFAEDGFGFGGGGGGGGGGFGGDGFGGGGCFGGCGGGFGGG6@BD,@69FGBFE>,@DFAFGDGFFGGGGGGGFGGG?CCCG>CECFFF?,B9FEG8FGF6;AGGGGG5*8ECCFG<@<EFC//;>@*:3:CFF7C8EG+9*2:*)1ACE79+
@M03152:184:000000000-AWYW1:1:2106:27584:9928 1:N:0:GCGATCTAATACCTGT
AAGCTCGTAGTTGAATTTCGGACCTGGCTGGGCGGTCTTGCCGAAAGGTAAGCACTGCTCTGGTCGGGTCTTTCCTTCTGGGGAACCAGCGTGCTCTTAATTGAGTGCGCTGGGGATCCAGGACTTTTACTTTGAAAAAATTAGAGTGTTTAAAGCAGGCCTACGCTTGAATACATTAGCATGGAATAATAGAATAGGACTTTGGTTCTATTTTGTTGGTTTCTAGGACCGAAGTAATGATTAATAGGGATAGTTGGGTGGAATTCTCGGGTGCCAAGGAACTCAAGTCACGCGATCTAAT
+
CCCCCGGGGGGGGGGGGGGGGGGGGGGGGGGGGGGGGGGGGGGGGEFGGEFGGGGGGGGGGGGGGGGGGGGGGGGGGGGGGGEEFGGFGGGGGGFGGGGGGEGGGGGFGDGGGGGGGGGGGGGGGFGGFFFFGGGFFFGGGGG?FGGGADFGGGGGGGGGGGGGDGGGGGGGGGGGFFGGGFGCFFFGGGGGGC@FGGGGGGFFCEGGGG9F9FFGGGGGFGGFGEF6BCECGGFDDFCGGGGF7@EGGGFGGGGG?*;8EE:9<+:+9*:7CG57FFFF?@?F+2+3<?3**995>7CC+
@M03152:184:000000000-AWYW1:1:2106:6072:9977 1:N:0:GCGATCTAATACCTGT
AAGCTCGTAGTTGAATTTCGGGATCAGTACGCTGGTCGTGCCTTCGGTATGCACTGGTGTCACTGGTTCCTCCCTTCTGACGAACCGTCATGCCATTCACTTGGTGTGGCGGGAAATCAGGACTGCTACTTTGAAAAAATTAGAGTGTTTAAAGCAGGCTCACGCTTGAATACATTAGCATGGAATAATGAAATAGGACGTTGATCTTATTTTGTTGGTTTCTAGGATTGACGTAATGATTAATCGGGATAGTTGGGTGGAATTCTCGGGTGCCAAGTAAATCCAGTCACGCGATCTAAAC
+
CCCCBGG+@C@CEGGGFGGFFCGGGFFFGGGGEGCGGGGGDDGGGGGF@FCFFGGFGF@FFGGGGGGGGEEFGGGGGGFGGGGDGEFEFGGGGGGGGGEFE<FFGGGDGD:FG+:4E?DEGFG8FFGGGF?FFFFGFC@EGF@FFDFEFDFGG<BFG?7FG99FDFGG7C9FFFGGGGEGGECGGGGGG;9FGGGGGGCF<DFG,?FGGEG,@FGF8;C5F?C@9CB;C*++*38CCCFG7C7++*2///;EC+2<CCCC>9C?7A75<**)*9**:**3<9+99+0+37**21/**+:03
@M03152:184:000000000-AWYW1:1:2106:9457:10044 1:N:0:GCGATCTAATACCTGT
AAGCTCGTAGTTGAATTTCGGAGTTGTTATCTGAACCTCTTCACCCTCAAAAGTGGGGAGGGTAGGGTAGCAGTAGTCTTCATCATAGTCCACCTTGATATTCTCTTGGTGTGTACTGGGTGTTGACCTCCTTTTTTTCTGGTACTTCTACTGCAGCAATGTAGTAGTTAGTCCAGATAGTTTACTTTGAAAAAATTAGAGTGTTCAAAGAAGGCATAACTAGGCATCATGAATACATTAGCATGGGATAATAGAATATGACATTGGTCTTATTTTTTTGGTTTCTAAGGCCAAAGTAATG
+
CCCCCGGGGGEGGGGGGGGGGFGGGGGGGGGGGGGGGGGGGGGGGFGGF,CFFGGGGGDGGGGGGGGGGGGGGFGGGDFFGGGGGGGCEFFFGFGGGGGFCCFAFGGFEFFFGGGGGGGGGGGGEG@AE=EFGDGGGGGGCEFFFGF9EC?FEFFD<FFGEFDFA,?F,,EFDF5DD<D:FDDGGGGED9;FGGGF@G<D>@FFFCFCGC,5DEFFFEEGFGGCFCCFGF9D7BFG?<:=FG,:?8FFGGFGFGFFC1@9,?CGGGG9+=,+>@C7+=>EGGG4>C+5<46@;*8?FFFC7
@M03152:184:000000000-AWYW1:1:2106:12369:10115 1:N:0:GCGATCTAATACCTGT
AAGCTCGTAGTTGAATTTCGGGATTAATTTATTGGTCGTGCTATTGTACGTACTGGTATTATTGATTCCTACCTTCTGACGAACCATGATGTCATTAATTTGGTGTCTTGGGAAACCAGGACTGTTACTTTGAAAAAATTAGAGTGTTTGAAGCAGGCTCACGCTTGAATACATTAGCATGGAATAACGAAATAGGACGTTTGATTCTATTTTGTTGGTTTCTAGGATCGACGTAAGGATTAATAGGGATAGTTGGGTGGAATTTTCGGGTGCCAAGGAAATTCAGTCACGCGATCTAAAA
+
CCCC-6F@FFFFFGGGGGFGGEGEF<<EAFGGGGGG<F@@GFFGGDFFGFGGGGGGGGEGGGF9EGFGGGGGGGGGGFGCEEEEGEEGGAFGAFGGGFFGGGGF7EF,EFFGGFEFECEE@DGGGFGGDFG99EFE,@E8F<<F?EGFCGGGGGGGCGDGC9A<?FCD8BC,<,DC<F=FACFFFFDFEED>FCFFGGG8@,@AFFEE;FG9FFGFGFGGGCE@C,,@>EE88>G,,=CE?C7:CGFF6:66>7BF*/;E8?+8++5*:5;<**3*=>A*3+++3+<<9****)12:+20+
@M03152:184:000000000-AWYW1:1:2106:14138:10253 1:N:0:GCGATCTAATACCTGT
AAGCTCGTAGTTGAATTTCGGGATCAATGAGTTGGTCGTGCCCTTGGTATGAACTGGCTTTATTGGTTCTCACCTTCTAATGAACCATAATGTCATTCATTTGATGTTTTGGGGAATTAGGACTGTTACCTTGAAAAAATTAGAGTGTTTAAAGCAGGCTCACGCTTGAATACATTAGCATGGAATAATGAAATAGGACATCGCATTCTATTTTGTTGGTTTCTAGGATCGATGTAATGATTAATAGGGATAGTTGGGTGGAATTCTCGGGTGCCAAGGAACTCCATTCACTCGATCTAAC
+
CCCCCGGGGGGGGGDGGGGGGGGGGGGGGGGGGGFGGGGGGGGGGGGGGGGGGGGGGGGGGGGGGGGGGGGGGGGGGGFFFFGGGGGGGGGGGGFFGGGGGGGGGGGGGGGGGGGGGGGGDGGGGGGGGGGGGGGGGCFGGGGGGGGGGGGGGFFGGGGGGGGGGGGGGGGGGGGGGAFGGGGFGGGGGFAFDECFFGGCFFGGGGGGGFGGGGGGGGGGGGGGFGDF;EEGCFFF:CCCFFGFF7EGGCFFGGG7?CGC>F9FG:;9?E*8*5<+<A>FDGG=@+2++19++**2=C:A+
@M03152:184:000000000-AWYW1:1:2106:23017:10289 1:N:0:GCGATCTAATACCTGT
AAGCTCGTAGTTGAATTTCGGGCCTGGCTGGGTGGTCTTGCCGCAAGGTAAGCACTGCTCTGGTTGGGTCTTTCTTTCTGGGGAACCGATGTGCTCTTAACTGAGTGCGTCGGGGATCCAGGACTTTTACTTTGAAAAAATTAGAGTGTTTAAAGCAGGCCTACGCTTGAATACATTAGCATGGAATAATAGAATAGGACTTTGGTTCTATTTTGTTGGTTTCTAGGACCGAAGTAATGATTAATAGGGATAGTTGGGTGGAATTTTCGGGTGCCAAGGAACTCCAGTCACGCGATCTAAT
+
CCCCCGGFGGGGGGGGGGGGGGGGGGGGGGGGGGGGGGGGGGGGGGGGGDGGGGGGGGGGGGGGGGGGGGGGGGGGGGGFGGGGGGGGGGGGGGGGGGGGGGGGGGGGGGGGGGGGGGGGGGGGGGGGGGGGGFGGGGGGGGGGGGGGGGGGGGGGGGGGGGGGGGGGGGFGGGGGGGGFGGGGGGGFGGGGCFGGGGGG?DGFGGDFG<FGGC;FGFFEGG9F<9CFFGGGEEGGDE+<@FGFGGFCF6ACCFGD6EA*:8+<6++0>ECF=<<C657CE*0:EFFGC8ACFCC/*::<+
@M03152:184:000000000-AWYW1:1:2106:24042:10289 1:N:0:GCGATCTAATACCTGT
AAGCTCGTAGTTGAATTTCGGACGCAGCTGAGCGGTCCGCCCTCGGGTGAGCACGGCTTGGCTGGGTCTTTCCTTCTGGGAACCAGCGTGCTCTTAGTTGAGTGCTCTTGGCGATCCAGAACTTTTACTTTGAAAAAATTAGAGTGTTTAAAGCAGGCGTTAGTGCTTGAATACATTAGCATGGAATAATAGAATAGGACTTTGGTTCTATTTTGTTGGTTTCTAGGACCGAAGTAATGATTAATAGGGATAGTTGGGTGGAATTCTCGGGTGCCAAGGAACTCCAGTCACGCGATCTAAT
+
CCCCCGGGGGGGGGGGGGGGGGGGGEGGGGGGGGGGGGGGGGGGGGGGGGGGGGGGGGGGGGGGGGGGGGGGGGGGGGGGGGGGFGGGEGGEFGGAFGGGFGGGGGFGGGGGGGGGGGGGGGGGGGGGGGGGGGGGFDGGGGGGGGGGGGGGGEGGGGGGGGCFFFFGGGGGGGGGGGC7FGGCEGFFFGFFFGGGGGGG?DC9>FBFGFGGFFGF88FGGGCCGGFBEC>EDECFFGGGGGGCCFGFFCAGGCGFGC8ED5@ECCC?5C875DFF67>FFCGG+8:<CFGGG)):CED9+
@M03152:184:000000000-AWYW1:1:2106:3133:10295 1:N:0:GCGATCTAATACCTGT
AAGCTCGTAGTTGAATTTCGGGATCAATTTATTGGTCGTGCCACCGGTACGCACTGGTACAATTGGTTTCTCCCTTCTGACGAAGCATGATGTCATTAATTTGATGTCGTGGGGAATCAGGACTGTTACTTTGAAAAAATTAGAGTGTTTAAAGCAGGCTTTGGCTTGAATACATTAGCATGGAATAATGAAATAGGACGTTTGATCTTATTTCGTTGGTTTCTAAGCTCGACGTAATGATTAATAGGTATAGTTGGGTGGAATTCTCGGGTGCCAAGGAACTCCAGTCACGCGATCTAAT
+
C@@CCGGEFGFGGGGGGGGFG>CGGDFEEEGGG99FGEGDGG9,EBFGGG7F@FFGFGGGGGGDGFG7FFF9FGGGGGFGGGGCCEFGFFFGGDFEFGFGGGFFGGEF<FD:@ECFGGGGGGGD?EFAFGCFECFF,,@F@BA,CFAFCFFDC<FG,:@F<F<,>DF@CDFDEDDFC,FFDCFFFGG9DEGGGGGGGGCG:FEF9FEDFAFGCFD>@,>:=>,?FD;,,>**:*:C6FFCF7,125,,+2;++5<75>885*2B?+2+/**;****+)70*03*<++<9=91153C*:*+3
@M03152:184:000000000-AWYW1:1:2106:26788:10371 1:N:0:GCGATCTAATACCTGT
AAGCTCGTAGTTGAATTTCGGGATCAGTACGCTGGTCGTGCCTTCGGTATGCACTGGTGTCACTGGTTCCTACCTTCTGAAGAACCATCATGCCATTCAGTTGGTGTGGCGGGGAATCAGGACTGTTACTTTGAAAAAATTAGAGTGTTTAAAGCAGGCTCGCGCTTGAATACATTAGCATGGAATAATGAAATAGGACGTTTGACCCTATTTTGTTGGTTTCTAGGATCGACGTAATGATTAATAGGGATAGTTGGGTGGGATTCTCGGGTGCCAAGGAACTCCAGTCACGCGATCTAAT
+
CCCCCGGGGGGGGGGGGGGGGGGGGGGGGFGGGGGFGGGGGGGGGGGGGGGGGGGGGGGGGFGGGGGGGFGGGGGGGFGGGGGGGGGGGGGGGFCGGGGG<FFGFGGGGGGGGEBFGGGGGBDGGGGGGGGGGEDGBEEFFFGGGGGFFGGGGFGGGGGGGG@FFGG>FAFGGGGGGFGGGFEGGGGGG;CGG9FEDFGGCCFGGGGGFFFDCBFGGFGGFE;EGGFD?CEGGGGCG5+?FFGGGGCG*2>F6+<@6C:;EDCC6+++/:89?DC=FFFCCGFCCFEC+0<E;5<1*2?+0
@M03152:184:000000000-AWYW1:1:2106:19636:10462 1:N:0:GCGATCTAATACCTGT
AAGCTCGTAGTTGAATTTCGGGCCTGGCCGGGCGGTCTGCCTAACGGCACGTACTGTCTGGGCGGGCCTTACCTCTTGGTGAGCCGGCGTGCCCTTCGTTGGTGTGCGTCGGGGAACCAGGACCTTTACCTTGAGAAAATTAGAGTGTTCAAAGCAGGCCTATGCCTGAATACATTAGCATGGAATAATAAAATAGGACGTGTGGTTCTATTTTGTTGGTTTTTAGAGCTGCCGTAATGATTAATAGGGATAGTTGGGTGGAATTCTCGGGTGCCAAGGAACTCCAGTCACGCGATCTAAT
+
CCCCCGGFGGGGGGFGGGFEGGGGGGGGGGGGGGGGGGGGGGGGGCEGGGGGGGGDGGGGGGGGGGGGGGFGGGGGGGGGGGGGGCCCFGGGGGGGFGGGGCFGGGGGEGGGGGGGFGGGGGGGGGGGGGGGG@CFG8CFG9:,>FFFC;FGGCGGCGGGGGGGG9F:FCFFC9FG<CC<FCF+FFDCCEGFFFCEFECE/;8;>0CCGCFGFGGFGFG8=FGG@68CC:A8C8;*7CG7:FCFFFCG*:>60<::@5**::+<C2<<*/*9*9FF?:)*22?DG68AFFFE8D3CGG7++
@M03152:184:000000000-AWYW1:1:2106:23286:10494 1:N:0:GCGATCTAATACCTGT
AAGCTCGTAGTTGAATTTCGAGATCAAATTGTTGGTCGTGCCTCGGTACGTACTGGCATTATTGATTTCTCCTTTCTGAAGAACCTTGATGTCATTAATTTGGTGTCTTGGGGAATCAGGACCGTTACTTTGAAAAAATTAGAGTGTTTAAAGCAGGCTCACGCTTGAATACATTAGCATGGAATAATGAAATAGGACGTTTGATTCTATTTTGTTGGTCTCTAGGATCGACGTAATGATTAATAGGGATAGTTGGGTGGAATTCTCGGGTGCCAAGGAACTCCAGTCACGCGATCTAATT
+
CCCCCGGGGGGGGGGGGGGGGGGGGGGGGGGGGGGGGGGGGGGGGGGGGGGGGGGGGGFGGGGGGGGGGGGGGGGGGGGGGGGGGGGGGGGGGGGGGGGGGGGGGGGGGGGGGGGGGGGGGGGGGGGGGGGGGGGGGGGGFGGGGGGCGGGGGGGGGGGGGGGGGGGGGGBAFGGGCGGDAFGFFFGGDFGGGGGGGGGEGD73=FFEDDGGG9FGFEGFGFGGGGGGGGGGGGGGCCFGGCGGGFG6EGACF@@C5/:@8BFGFGCCG537=5:DG>AFCG9CFGGFGFGG=37EFCGF+
@M03152:184:000000000-AWYW1:1:2106:8757:10580 1:N:0:GCGATCTAATACCTGT
AAGCTCGTCGTTGAATTTCGGGCTAGGCACCATTGGTCTGCCTCTATGGTAGTACTAGTGGTTGTCTAGCCTTTCCTTCTAGGGGCCTAGTATGTCCTTCGGGGTGTACTAGGAGTCTAGGACTTTTACTGTGAAGAAATTAGAGTGTTTAAGGCAGGCTTGTGCTTGAATACATTAGCATGGAATAATAGAATAGGACTTTGGTTCTCTTTTGTTGGTTTTAAGGACCAAAGTAATGATTAATAGGGATAGTTGGGTGTAATTCTCGGGTGCCAAGGAACTCCAGTCACGCGATCTAACT
+
CCCC9F@F-88@E<FEFGAE@FDBCF@EGDFGGGGGGGGGGGGCFDDCDGGGGFFGF<FF8CD@FGGGGGGGGGCCEFDFF<9FF7FEF,C9FGGF9FF,F,::F=FE9<?FFEDE<F,,=<FCFGGGGCAEGFGGE=,?E<EFFFFGGFEEFFGDGGDEGFGG9FFG,7F<A<,FEFF=D<88FG,@EFGG,;C>8<D:EF9A>DGG,7FFGCGC78@:8D@,,,,D*36,5>DC2:7E,,2<@D6A7CFCEC7EEEG422<FFFGECEE)8;C7*000=+A6@8F9C+AC/))2:A*++
@M03152:184:000000000-AWYW1:1:2106:7199:10613 1:N:0:GCGATCTAATACCTGT
AAGCTCGTAGTTGAATTTCGGATCTGGTTGGGTGGTCCGCCTGACAGCGTGTTTACTGCTTGACCAGGTCTTGCCTCTTGGTGAAACGTTGTGTTCTTTATTGAATGCTTCGGGGAACCAGGACTTTTATCTTGAGAAAATTAGAGTGTTCAAAGCAGGCCTATGCCTGAATACATTAGCATGGAATAATAAAATAGGACGTGTGGTTCTATTTTGTTGGTTTTTAGAGCTGCCGTAATGATTAATAGGGATAGTTGGGTGGAATTATCGGGTGCCAAGGAACTCCAGTCACGCGATCTAA
+
CCCCCGGGGGEFGGEGFGGGGGGGGGGGGGGGGGEGGGGGGGGGGGGGGGGGGGGGGGGGGGGGGGGGGGGFGGGGGGGGGGGGGGGGGGGGGGGGGGGGGGGGCEGGGGFEGGGDGGGGGGGGGGGGGGGEGG9EEBFFGGGGGGGGGGGGGGGGGCGGGGFDFGFEECGGGCDFG=CFGGGFGGBFGGGGGCDCCFGGGGGFGGGGGGGGGGGGGFCGCGGGGF?CEGGGCGGGGEDFGCFE79,,<C5>*<:CFGEGDCBFCF5::FCG=)*7C6757F6C+<8C9*<<**7*/:/22
@M03152:184:000000000-AWYW1:1:2106:16887:10618 1:N:0:GCGATCTAATACCTGT
AAGCTCGTAGTTGAATTTCGGGCCTGGCCGGGCGGTCTGCCTAACGGCACGTACTGTCTGGGCGGGCCTTACCTCTTGGTGAGCCGGCGTGCCCTTCGTTGGTGTGCGTCGGGGAACCAGGACCTTTACCTTGAGAAAATTAGAGTGTTCAAAGCAGGCCTATGCCCGAATACATTAGCATGGAATAATAAAATAGGACGCGCGGTTCTATTTTGTTGGTTTCTATAGTCGCCGTATGGATTAATAGGGATAGTTGGTTGGAATTCTCGGGTGCCAAGGAACTCCATTCACGCGATCTAAT
+
ACCC@FEFEFFGGGFGGGGGGGGEG<FFGGGGGGGGEGGGGGFGGGG+FFGG8FGGGGGGGGFEGDEGG8FFFGGGGGGGGGGGGGGGGGGGGGFGGGDGGG:3B<FGCF+<CEEGGFGFGC:C@:FFGFCFGCF7=CCGECCCC;@@C;FGFACFGDEGGGGFGFGG7CCFCE,CC@GGGFGG6FCFGG7C0<EFFC<*?C5>:*/*33CGGFGFCF***;2<<+3CFGGC8?*:**22<C6+:<CFE6@E6<+<8**1*:<C63+<CFE5CCDF65)*0CF*<C+<:=F=FGDCGGFG7
@M03152:184:000000000-AWYW1:1:2106:19962:10697 1:N:0:GCGATCTAATACCTGT
AAGCTCGTAGTTGAATTTCGGGCCTGGCCGGGCGGTCTGCCTAACGGCACGTACTGTCTGGGCGGGCCTTACCTCTTGGTGAGCCGGCGTGCCCTTTGTTGGTGCGCGTCGGGGAACCAGGACCTTTACCTTGAGAAAATTAGAGTGTTCAAAGCAGGCCTATGCCTGAATACATTAGCATGGAATAATAAAATAGGACGCGCGGTTCTATTTTGTTGGTTTCTAGAGTCGCCGTAATGATTAATAGGGATAGTTGGCTGGAATTCTCGGGTGCCAAGGAACTCCAGTCACGCGATCTAAT
+
CCCCCGDFC<@EAFDCGGAFCEGGGGGGGGGGGDGGGGCAFGGGFGGGDGDFEFGFGFGGGGEFGEFFGFGGGGFFFGGGGGDG=C:CGGGFDF<EC<3><DFGGG7+@FF7:F7>FGGGDGF@FGGGGGCFFGCFGCFGGGGFGCCFFEFFGGGGC7*CFG,2>FDFFGFFFCGGGGGFGFDF??FGGGGGGF2<+<CC>EEDGE>C?<EG7@CC?EE;CDCEFGGGG@>CC>:CC50<9EDFG7FGF6>6<C7?C++28*<<C<?9>*?DC39>655:C8?FFF@++/+*;)/::*::<
@M03152:184:000000000-AWYW1:1:2106:23137:10760 1:N:0:GCGATCTAATACCTGT
AAGCTCGTAGTTGAATTTCGGGACTAACAGATTGGTCGCGCCATTGGTGTGTACTGGTCTAGTTGGTTTCTCCCTTCTGACGAACTACGATGTCATTAATTTGGTGTCGTGGGAAATCAGGACTGTTACTTTGAAAAAATTAGAGTGTTTAAAGCAAGCGTTAGCTTGAATACATTAGCATGGAATAATGAAATAGGACGTTTGATCCTATTTTGTTGGCTTCTAGGATCGACGTAATGATTAATAGGGATAGTTGGGTGGAATTCTCGGGTGCCAAGGAACTCCAGTCACGCGATCTAAT
+
CCCCCGGGGGGGGGGGGGGGGGGGGGGGGGGGGGGGGGGGGGGGGGGGGGGGGGGGGGGGGGGGGGGGGGGGGGGGGGGFGGCGGGGGGGGGGGGGGGGGGGGGGGGGGGGGGGGGGGGGGGGGGGFGGGGGGFGGGGGGGGGGGGGGFGGGGGGGGGGGGGGGGGGGGGGGGGGGGGGGGGGGGGGGGGGF,EGGGDFEEGGGG9FGFGGGGGGGGGGGGGCGGGGGG6EGGGGGGGFCFGCCGFFFC:5*>@CCGGGGDF<FF<BE5C55:C>CCFFFG6CCF?CGFFC85)7:=CFFC
@M03152:184:000000000-AWYW1:1:2106:20118:10967 1:N:0:GCGATCTAATACCTGT
AAGCTCCTAGTTGAATTTCGGGATCAAGGGATCGGTCATGCCTTGGTATGTACTGGTCTTATTGGTTCTCACCTTCTAAAGAACCATAATGTCATTCATTTGATGTTATGGGGAATTAGGACTGTTACCTTGAAAAAATTAGAGTGTTTAAAGCAGGCTTACGCTTGAATACATCAGCATGGAATAATGAAATAGGACATCCGATTCTATTTTGTTGGTTTCTAGGATCGATGTAATGATTAATAGGGATAGTTGGGTGGAATTCTCGGGTGCCAAGGAACTCCTGTCACGCGATCTAATT
+
CCCCCGGGGGGGGGGGGGGGGGGGGGGGGGGGGGGGGGGGGGGGGGGGGGGGGGGGGGGGGGGGGGGGGGGGGGGGGGGGGGGGGGGGGGGGGGGGGGGGGGFGGGGGGGGGGGGGGGGGGGGGGGGGGFGGGGGGGGGGGGGGGGGGGGGGGGGFGGGGGGGGGGGGGGGGGEGGGGGGGGGGGGGGGGGGFGGDGGGGGCGGGGCFGGGDGGGGCGEGGGGGGGGGGDCCF6EFGGGGGGGFFGCFF6AG?GGCDGGDGDFGCFG=F=EDCDFDC);EFDFDFFG?CF==5CDCG::C+
@M03152:184:000000000-AWYW1:1:2106:16928:10999 1:N:0:GCGATCTAATACCTGT
AAGCTCGTAGTTGAATTTCGGGATCAGTACGCTGGTCGTGCCTTCGGTATGCACTGGTGTCACTGGTTCCTCCCTTCTGACGAACCGTCATGCCATTCACTTGGTGTGGCGGGAAATCAGGACTGTTACTTTGAAAAAATTAGAGTGTTTAAAGCAGGCTCACGCTTGAATACATTAGCATGGAATAATGAAATAGGACGTTGATCTTATTTTGTTGGTTTCTAGGATTGACGTAATGATTAATAGGGATAGTTGGGTGGAATTCTCGGGTGCCAAGGAACTCCAGTCACGAGATCTAATC
+
CCCCC?FGGGGGGGGGGGGGGGGGGFFGGGGGGGGGGGFGGGGGGGGEFGGGGGGGGGGGDGGGGGGGGGGGGGGGGGGGGGGGGFGGGEGGGGFGGGGGGGGGGGGGGGGGGFGGGGGGGGGGGGGGGGGGGGGGAFGGGGGGGGGGGGGGGGGGFFGGGGGGGGGGGFGGFGGCDFGGGGGGGFEFFAFBFDGGGGGGE@:CF<9C9CGFEGGGGGE>=<CCCF6EFG?CEC1@FCGGFC<FF7CC7=4C<E?FEEEG>6@F+A+:DGFGG:FGGFFFG?+*+<AC7*A1*>F6?9*3+
@M03152:184:000000000-AWYW1:1:2106:12007:11277 1:N:0:GCGATCTAATACCTGT
AAGCTCGTAGTTGAATTTCGGGACCAATTTGTTGGTCGTGCCTCGGTACGTACTGGTATTATTGGTTTCTCCCTTCTGAAGAACCTTGATGTCATTAATTTGGTGTCTTGGGGAATCAGGACTGTTACTTTGAAAAAATTAGAGTGTTTAAAGCAGGCATACGCTTGAATACATTAGCATGGAATAATGAAATAGGACGTTTGATTCTATTTTGTTGGTTTCTAGTATCGACGTAATGATTAATAGGGATAGTTGGGTGGAATTCTCGGGTGCCAAGGAACTCCAGTCACGCGATCTAATC
+
CCCCCGGGGGGGGGGGGGGGGGGGGGGGGGGGGGGGGGGGGGGGGGGGGGGGGGGGGGGGGGGFGGGGGGGGGGGGGGGGGGGGGGGGFGGGGGGGGGGCFFGGGGGGGGGGGFGGGGGGGGGGGGGGGGGFGGGCFGGGGGGGGGGGGGGGFGFGDFGGGGGGGGGGFGGGGGGGGGGGFF===FFDGFGGGGCCFGDEGGGGGFGGGGGGGGGGDCE8FEGGG,;EG*DE8B5:FGGGGGDFFG86?C),5>9,4AEGG+CC9=C5C5ADG<CC*)ACFGGCFGF@FFEG*97F=<7?+
@M03152:184:000000000-AWYW1:1:2106:10750:11306 1:N:0:GCGATCTAATACCTGT
AAGCTCGTAGTTGAATTTCGGGCCTGGCCGGGCGGTCTGCCTAACGGCACGTACTGTCTGGGCGGGCCTTACCTCTTGGTGAGCCGGCGTGCCCTTTGTTGGTGTGCGTCGGGGAACCAGGACCTTTACCTTGCGAAAATTAGAGTGTTCAAAGCAGGCCTATGCCTGAATATATTAGCATGGAATAATAAAATAGGACGCGCGGTCATATTTTGTTGGTTTCTAGAGTCGCCGGTATGATTAATAGGGATAGTTGGGTGGAATTCTCGGGGGCCAAGTAACTCCAGTCACGCGATCTAAA
+
@CCCBECC@CBFEEFEAF<;@::FEGFDFCCGGGDCFC6@9FDC<FE7@FEGCF@CFCFECFFGG7:FCGCB?,:C?EFE+?<8?:>+C@FC>>,:FDF=FFCGFC,3+>3@>:3<DBFGC7*8F,8>,DF<F,4*<*<CFGGGGCG:<F:F9FFG@FGCGG:,<F9C<FFE,?<<<<<C,,0++<C9<EGCCF9E++<8***28:*2<++03<+*2;;AG6:C90@:+3*:*8*/*1<9+++0*<CFFC)*<+3A+:?EGC+0AC++95E):7)1:>*009<:C+<@E?+:CD)*/529+
@M03152:184:000000000-AWYW1:1:2106:14004:11355 1:N:0:GCGATCTAATACCTGT
AAGCTCGTAGTTGAATTTCGGACCTGGCTGGGCGGTCTTGCCGAAAGGTCAGCACTGCTCTGGTCGGGTCTTTCCTTCTGGGGAACCTGCGTGCTCTTAATTGAGTGCGCAGGGGATCCAGGACTTTTACTTTGAAAAAATTAGAGTGTTTAAAGCAGGCCTACGCTTGAATACATTAGCATGGAATAATAGAATAGGACTTTGGTTCTATTTTGTTGGTTTCTAGGACCGAGGTAATGATTAATAGGGATAGTTGGGTGGAATTCTCGGGTGCCAAGGAACTCCAGTCACGCGATCTAAA
+
CCCCCGGGGGGGGGGGGGGGGGGGGGGGGGGGGGGGGGGGGGGGGEGGG9FGGGGGGGGGGGGGGGGGGGGGGGGGGGGGGGGGGGGGGGGGGGGGGG9FGGGGGGGGGGGGGGGGGGGGGGGGGGGGGGGGGGGGGGGGGGGGGCEFDF8FFGGGGGGGGGGGGGGGGGFFGGGGGGGGGGGGGFE9DGFFGDFGGGGGGGGGGGGGGEGGGGGGGCG8FGGGGGFGGGG5CCGEGGG79CFGGCCE6:;FGGGGDGEC8;CFG:EF*587:C7DGFFC*;6CFGCCFFGEGGGDGGFF+
@M03152:184:000000000-AWYW1:1:2106:2954:11390 1:N:0:GCGATCTAATACCTGT
AAGCTCGTAGTTGAATTTCGGAATGCGTTTGATCAACGCTCGTCCTTGTGGCGTGGCTGGATTAGCGTTTCCTATCTTCCGATAGTGGGGTCAAACTCGCTTCGGATCATTTACTTTGAAAAAATTAGAGTGTTCAAAGCAGGCGTAACCTTGCCTTTGAATAGTACAGCTTGGGATAATAGAATATGACGTTGGTCTTATTTTGTTGGTCTCTAAGGCTGATGTAATGATTAATAGGGATTGTTGGGTGGAATTTTCTGGTTCCAAGGAAATCCAGTCAAGCGATCTAAACTCGTTTGCC
+
CCCCCGGGGGGGGGGGFGGGGCCDFGE6CEEGGGEFEGGGGGGCEGGGGDGCFGDGDGGGGGFDFCGGGGGCGFF<,CCFGGGGGCADFGEGG<FFFD7@FFGFG7CFCFGGDDFDFGFGCF,@@8,8EFG,FFGGGGGGF,A+FGEB:FDA9,33<>FD,DFAC,,@,,,3>FFDEFGGEFFG;,3;,@@@>B@B;FCCCGG,,>@,,62@CGD3@C?FG:;;C;F9=;;F,<@CF,27E**+;=CCCE3*0A?+1++59+++++5=CCA*<CFF6**<799C85*;</++32/:*29++
@M03152:184:000000000-AWYW1:1:2106:25795:11421 1:N:0:GCGATCTAATACCTGT
AAGCTCGTAGTTGAATTTCGGGCCTGGCCGGGCGGTCTGCCTAACGGCACGTACTGTCTGGGCGGGCCTTACCTCTTGGTGAGCCGGCGTGCCCTTTGTTGGTGTGCGTCGGGGAACCAGGACCTTTACCTTGAGAAAATTAGAGTGTTCAAAGCAGGCCTATGCCTGAATACATTAGCATGGAATAATAAAATAGGACGCGCGGTTCTATTTTGTTGGTTTCTAGGGTCGCCGTAATGATTAATAGGGATAGTTGGGTGGAATTCTCGGGTGCCAAGGAACTCCAGTCACGCGACCTAAT
+
CCCCCGG@CFFFGGFGGGGGCGDGGGGGGGGGGEGGGGGGCFDFGGGGGGGGDFGGGGFGGGGGGGGGDGDGGFGGGEEFGGGGGGGGGGGDGGGEFGGGGGGGGGGGFGGGGGDGFGGGGFFFFGGGGF,@F,?=?FFFAFFGGGGF;FCCFFCCFGGGGG9CGG9FGGGFCAFFGGFGGGFFBCFCEFFGGEF?@EEC:8?>EECGFGGGGFG8CCGGCF9EGG?F*;>CC5:/:5:7<C?<C<CGF?FFGGFGD=*;CFGG+:+<CFGCEDD>6<>6C>6:C0A<+9AC*)/*2/*<3
@M03152:184:000000000-AWYW1:1:2106:10977:11575 1:N:0:GCGATCTAATACCTGT
AAGCTCGTAGTTGAATTTCGGACTTTGTGGTCAGGTCTTCCTTAAGTGGTTGCACTTGATTCGCATCGTCTTACTTCCTAGACCCAACATTCCTTCGCGGGGTGTTGTGTGCTCTAGGACTTTTACTGTGAATAAATTAGAGTGTTCAAAGCAGGCTTTCGCTTGAATACATTAGCATGGAATAATAAAATAGGACCGTGGTCTTATTTTGTTGGTTTTAAAGACCAAGGTAATGATTAATAGGGATAGTTGGGTGGAATTCTCGGGTGCCAAGGAACTCCAGTCACGCGATCTAATCTCG
+
CCCCCGGGGGGGGGGGGGGGGGGGGGGGGGGGGGGGGGGGGGGGGGGGGGGGGGGGGGGGGGGGGGGGGGGGGGGGFGGGFGGCFGGGGGGGGGGGGGGGGGGGGGGGDFGGGGGGGGGGGGGGGGGG<FGGGGGGGEEFGGGGGGGGGGGGGGDGFGGGGGGGGFGGGGGGGGGGGGGGGGGGGGGGGGGGGGGGGGGGGGGGGCFGGGFGGGFGGFGGFGGGGGGGGFFGGD?EGGCCFGGFG?C6EGFFC8C5CF+?B;BEEGDGGD*:EGGFF@4?FFGG?CFC=BE5AFGF++2<6
@M03152:184:000000000-AWYW1:1:2106:7483:11617 1:N:0:GCGATCTAATACCTGT
AAGCTCGTAGTTGAATTTCGGATCTGGTTGGGTGGTCCGCCTGACGGCGTGTTTACTGCTTGACCGGGTCTTGCCTCTTGGTGAACCGTTGTGTTCTTTATTGAATGCTTCGGGGAACCAGGACTTTTACCTTGAGAAAATTAGAGTGTTCAAAGCAGGCCTATGCCTGAATACATTAGCATGGAATAATAAAATAGGACGTGTGGTTCTATTTTGTTGGTTTTTAGAGCTGCCGTAATGATTAATAGGGATAGTTGGGTGGAATTCTCGGGTGCCAAGGAACTCCAGTCACGCGATCTAA
+
BC@CCFFCEGFAF<FGGGFFGGEGGGGFGGGGGGGGDFFGGGGGGGGGGGGGFGGGGGGGGGGGGGECGGGGGGGFFGGGGGGGCGFG=FFGEGGGGGGFGGGGFFGGGFFGGGGGGGGGGGGGEGGGGGAFFDFF<F8=FG,FDFFGEGGEGCEGGFFECFEGE,EFFCFGGGGGE9;BBFACF<EC,@EEFFGFF,FFGCF,<CFCEFCGG@F,=FFEEFFFF:88CGGGGFGG5:AF+<99@EFGFC;FF+=;E6*AED8+<EGGFE=DGG50+95FFFGGGFGGGFGFCGD*:**:+
@M03152:184:000000000-AWYW1:1:2106:5387:11635 1:N:0:GCGATCTAATACCTGT
AAGCTCGTAGTTGAATTTCGGAACTGGCCAAGTGGTTCAGCCGCAAGGTTGACACTGCTTTGGTTGGTTCTTTCCTTATGGCTAACTAGTGTGCTCTTAATTGAGTGCGCTAGGGAACCATAACTGTTACTTTGAAAAAATTAGAGTGTTTAAAACAGGCTTATGCCTGAATAGATTAGCATGGAATAACGGAATAGGACTTTGTTTCTATTTTGTTGGTTTTAGAAATAAAGTAATGATTAATAGGGATAGTTTGGTGGAATTCTCGGGTGCCCAGGAACTCCAGACACGCGATCTAAGC
+
A6--8CFGB@CFGFGFFFFCGC@:FFCGC@FGECFE@EGGG<CFEF:FDFGGGDDE@FFGFGGFF@FCFFGGFAEFGGGG?@<,CEECGDAGD,CFC<FGFGC9?<EFGGGCFGG8FCFFGG9F9FGG?EFAF,,9,CEFGGD,?<BFGCE<E5FBFGGGFFFFGFF<7A,D<AFFFFCDCFG,7@9F;3@F:C8D9@<DC,,@F,<@FACC,@,D8>C8:,*,589,,?>,>,65=C7CFGDFGG,4,,;C9C,A5C8@C99C@,6=7:;DE**2:>>EC6C4@8+3AA5CE)):57*+2
@M03152:184:000000000-AWYW1:1:2106:2610:11644 1:N:0:GCGATCTAATACCTGT
AAGCTCGTAGTTGAATTTCGGGATCAATTTATTGGTCGTGCTATCGTACGTACTGGTATTATTGATTCCTACCTTCTGACGAACCATGATGTCATTAATTTGGTGTTATGGGGAATCAGGACTGTTACTTTGAAAAAATTAGAGTGTTTAAAGCAGGCTCACGCTTGAATAAATTAGCATGGAATAACGAAATAGGACGTTTGATTATATTTTGTTGGTTTCTAGGATCGACGTAATGATTAATAGGGATAGTTGGGTGGAATTCTCGGGTGCCAATGAACTCCAGTCACGCGGTCTAATC
+
C@CCCFG@-C@EGGFGGGGGGGCEGGGCEGAFGFDGGCGDGG9E8FFGGGGGGGGGGFGG,CF9@FFGGFG9CFFAEC,ECCF@:EFGFFCFCFFF,9EFFGF<DGG,CFDGGCFCFCFFFGGCGFFGGFB??F,CE@=BE89?FB,BEFGGF9FFFCAEG,ED7:FF,,7,5AF:F,AFF@EF<<E9C=>3@>E=,>C<3,3,3@;EFC;@;,@FCFGDF,@ECCFFC8C8:4*4AFFC@C?FFGGG,=AGGDGC5:C78CFCCF+A3CFG=;76+;6++++0@FGF9@EC81>*::2:2
@M03152:184:000000000-AWYW1:1:2106:14107:11723 1:N:0:GCGATCTAATACCTGT
AAGCTCGTAGTTGAATTTCGGGATCAATTTATTGGTCGTGCTATTGTACGTATTGGTATTATTGATTTCTACCTTCTGACGAACCATGATGTCATTAATTTGGTGTCTTGGGGAATCAGGACTGTTACTTTGAAAAAATTAGAGTGTTTAAAGCAGGCTCACGCTTGAATACATTAGCATGGAATAACGAAATAGGACGTTTGATTCTATTTTGTTGGTTTCTAGGATCGACGTAATGATTAATAGGGATAGTTGGGTGGAATTCTCGGGTGCCAAGGAACTCCAGTCACGCGATCTAATC
+
CCCCCG@FE@FCFGGF<FGGGGGGG<EDFFDFFGCFGGG@FGGGGFGFEFECFFFGGFGGGGGGGFFFGGGGGGGGGGGGGGGGGGGGGCFFGGGGGGG9FFFFFGFGGFGGD,?=FFGGFGGGGGAEGGGGF?F9FFGGFFCFGGGGGGGGFGGFGGGGFGEGGGGGGF,FCFGG<DEFG<DFGG;CBEEGGGCFGGG>C<@9FEGC;CFGFAEGFGGGCCCCCEGGD55?8>B8A::=7D,=89<F6,2<F7,,**=**3?C7+973>FDC*;7:>FGCCF4<C<696***955C<73+
@M03152:184:000000000-AWYW1:1:2106:20122:11726 1:N:0:GCGATCTAATACCTGT
AAGCTCGTAGTTGAATTTCGGGATCAGTATGTTGGTCGTGCTTAGGTACGTACTGTCATTACTGGTTTCTCTCTTCTGAAGAACCTTGATGTCATTAATTTGGTGTCTTGGGGAATCAGGACTGTTACTTTGAAAAAATTAGAGTGTTTAAAGCAGGCATACGCTTGAATACATTAGCATGGAATAATGAAATAGGACGTTTGATTCTATTTTGTCGGTTTCTAGGATCGACGTAATGATTAATAGGGATAGTTGGGTGGAATTCTCGGGTGCCAAGGACCTCCAGTCACGCGATCTAATT
+
CCCCCGGEGGGGGGGGGGGGGGGGGGGGGGGGGGGGGGGGGGGGGGGGGGGGGGGGGGGGGGGGGGGGGGGGGGGFGGGGGGGGGGGGGGGGGGFGFGGGGGFGGGGGGGGGGFGGGFGGFGFGGGGGGGGGGGGGGGGGGGFGEDFGGGGGFGGGGGFGGGGGGDFGGGGFGGGGGFGGGFG?FFCFFGFCFGGGDBCFGGGFGGGGGGGGGAFGE>CEGAFFGGFFFD5C5EGFGG?FGGFCFGGCCGFFGFGG5=E7F+CFFGGE37C<EGFG=>;***2;9CF+2778C<DCC?*0+
@M03152:184:000000000-AWYW1:1:2106:23047:11736 1:N:0:GCGATCTAATACCTGT
AAGCTCGTAGTTGAATTTCGGGCCTGGCCGGGCGGTCTGCCTAACGGCACGTACTGTCTGGGCGGGCCTTACCTCTTGGTGAGCCGGCGTGCCCTTTGTTGGTGTGCGTCGGGGAACCAGGACCTTTACCTTGAGAAAATTAGAGTGTTCAAAGCAGGCCTATGCCTGAATACATTAGCATGGAATAATAAAATAGGACGCGCGGTTCTATTTTGTTGGTTTCTAGAGTCGCCGTAATGATTAATAGTGATAGTTGGGTGGAATTCTCGGGTGCCAAGGAACTCCAGTCACGCGATCTAAA
+
CCCCCGGEGGGGGGGGGGGGGGGGGGGGGGGDGGGGGGGGGGGGGGGGGGGGGGGGGGGGGGGGGGGGEGGGGCFCFGGGGGFGGGEG>FGGGGGCGAAGGGEFGDGDGFGGGGGGGGFFEFFFGFCFGGCF9CFFGFGCGGGGCFC;F9FFGGGGFGGGGGGFGGCFGGGCFGGGGFGFGFGFGGFCBFGGGCC98+8*1:?EE8?E?:FEEF7FFGGE5@9CF77++<*:;?:=ACGGGGC9*<++3+*3CFC985:8889+C:70>CG7*9**+.)6:0+2+0@E+1<;8C>**:70+
@M03152:184:000000000-AWYW1:1:2106:13059:11769 1:N:0:GCGATCTAATACCTGT
AAGCTCGTAGTTGAATTTCGGGATCAATTTATTGGTCGTGCCAACGGTACGCACTGGTACAATTGGTTTCTCCCTTCTGACGAAGCATGATGTCATTAATTTGATGTCGTGGGGAATCAGGACTGTTACTTTGAAAAAATTAGAGTGTTTAAAGCAGGCTTTGGCTTGAATACATTAGCATGGAATAATGAAGTAGGACGTTTGATCTTATTTCGTTGGTTTCTAAGATCGACGTAATGATTAATAGGGATAGTTGGGTGGAATTCTCGGGTGCCAAGGAACTCCAGTCACGCGCTCTAAT
+
CCCCCGGGGGGGGGGGGGGGGGGGGGGGGGGGGGGGGGGGGGGGGGGGGGGGGGGGGGGGGGGGGGGGGGGGGGGGGGGGGGGGGGGGGGGGGGGGFGGGGGGGGGGGGGDGGGGGGGGGGGGGGGGGGGGGGGDGGGGGGGGGGGGGGGGGGGGGGGGGGGGGGGGGGGGGGGGGGGGGGGGGFGGGGGGAFGGGGGGGGGGDFGGGGFGGGGGGGFGGFGEFGCFGGFFGCGGFGGGC?CFGD;CG,;AGGFCCC*B@8FFGGC@FGG58EDGFGF>6E@CCEF6F96<58<7/CFF+2
@M03152:184:000000000-AWYW1:1:2106:13192:11869 1:N:0:GCGATCTAATACCTGT
AAGCTCGTAGTTGAATTTCGGGATCGACGGGTCGGTCGCGCCTCTGGTGTGTACTGGCCCTGTCGGTTTCTCCCTTCTGACGAACCACGATGTCATTAATTTGGTGTCGTGGGAAATCAGGACTGTTACTTTGAAAAAATTAGAGTGTTTAAAGCAGGCATTCGCTTGAATGCATTAGCATGGAATAATGAAATAGGACGTTTGATCTTATTTTGTTGGTTTCTAAGATCGACGTAATGATTAATAGGGATAGTTGGGTGGAATTCTCGGGTGCCAAGGAACTCCAGTCACGCGATCTAAT
+
CCCCCGGGGGGGGGGGGGGGGGGGGGGGGGGGGGGGGGGGGGGGGGGGGGGGGGGGGGGGGGGGGGGGGGGGGGGGGGGGGGGGGGGGGGGGGGGGGGAFGGGGGGGGGCFEFFGGGGGGGGGGGDFGGFGGGFGGGGGGGGGGGGGGGGGGGCFGGGGGGGGGGGGGGGGGGGGFGGGGGGGGGGGGGGGGGGGGGCFGFGGGFGCFGGGGGGGGGCCEGGGGF;CGGGCEGGCGGGF7?EGFGGGG6*8CFGGCG=EEDGCFGC@F5C5<=*9FGFFFFCFCFGGD+=EE8DC7=EF+3
@M03152:184:000000000-AWYW1:1:2106:20341:12036 1:N:0:GCGATCTAATACCTGT
AAGCTCGTAGTTGAATTTCGGGATCAATTTGCTGGTCGTGCCTACGGTACGTACTGGTTTTGTTGGTTCCTCCTTTCCGAGGAGCCGTGATGTCATTAATTTGGTGTCGCAAGGAATCGGAACTGTTACTTTGAAAAAATTAGAGTGTTTAAAGCAGGCTAACGCTTGAATACATTAGCATGGAATAATGAAATAGGACGTTTGATCCTCTTTTGTTGGTTTCTAGGATCTACGTAATGATTAATAGGGATAGTTGGTTGGAATTCTCGGGTGCAAAGGAACTCAAGTCACGCGATCTAAC
+
A-AB-CFGFDBFGFAFGFGFGG:FF8FAFGGGGGGGGGEDGGGDF@@FGEGGFCF<<C<8F,CEFFFGE<CFFFFGGGGFDFCGDEG:F,EC<EFEGFGCEGCGFGGFFGC+>DECGGE77B+55<<@BEFGA,B?F8=<FFAAF@?FFDFDF9DCC@7>=BDEEEEG@CGCF9DG,,8,3@:>FCG9DFGF<FGG73>CFCA:,,@CD,<,;,,,6,D8D6DED??6;CF?B1B9,*=7BF:E11=+:CA?FC7EC*:8B:<<6<@C818;EC0:<<)=FFGG9+9<<@CCED)*/:0:+
@M03152:184:000000000-AWYW1:1:2106:29288:12209 1:N:0:GCGATCTAATACCTGT
AAGCTCGTAGTTGAATTTCGGGATCAATTTATTGGTCGTGCTATTGTACGTACTGGTATTATTGATTTCTACCTTCTGACAAACCATGATGTCATTAATTTGGTGTCTTGGGGAATCAGGACTGTTACTTTGAAAAAATTAGAGTGTTTAAAGCAGGCTCACGCTTAAATACATTAGCATGGAATAACGAAATAGGACGTTTGATTCTATTTTGTTGGTTTCTAGGATCGACGTAATGATTAATAGGGATAGTTGGTTGGAATTCTTGGGTGCCAATGAACTCCAGTCACGCGATCTCATT
+
C@-B<EFGGGGGFFACFFFFFDDEGC8FCFCGGGCFF7CF7FCGGGGGGGGGGGGGGGGDGGD9EEFGGGGGGGGGGGGGGGEGC<@9CFAFGGGGCCGAFGGGGEFGGDCF7FD8,<EFFFDEFCF?EFGGGFCE@CGGF=<FGGGCFGGG9<FF<7=BFGGGEC+9EBDFGGFGFC9FG8DEDFFDEEEE<D9EFCC+3>FFF,,DFGFAECF<,::>,,@;AE8@,>8:E>E57,,,==C:B<9?7:;FF71>*=:*,<BBE<EF4>?***7*+;C+=C:66+5?+;*:*11:A+0++
@M03152:184:000000000-AWYW1:1:2106:19192:12263 1:N:0:GCGATCTAATACCTGT
AAGCTCGTAGTTGAATTTCGGGATCGAAGGAATCGGTCCGCCGTCAAGGCGTGAACTGGTTTCTTCATCCTCTTCTATGGGATACTCACCTTTGCTCTTAACTGGGTGAAGGTTAAAAAGCGGTGGTGGCCGGGGCAACTCGACCATCTCTGTGGGGTTCCCATTCATTTACTTTGAATAAATTAGAGTGTTCAAAGCAGGCATAAAGGGGCCTTGAATACGTTAGCATGGGATAATAGAACAGGATTCGTGTCCTCGTTTTGTTGGTTTCTAGGACATGAATAATGATTAATAGGGTTAT
+
CCCCCGGGGGGGFGGGGGGGDGGGGGGGGGGGGGGCFGGGGGGGGGGGGGGGGGGGGGGFGGGGFG,EFFFGGG9@FGGGFFFGGFGGGGFGGGFFGGGFGGGGGGGG7,CEGGGFGGGFGDGGGEEFGGFCEEEGGGGGGGGGGGGGGGGGGFGGFGGGGGGGGEGGFGAFFCCFE=FF9;BFFFFCBEFAFFGFACEGGGGGFGGGGGGFGGFFGGGGGGGGF>EGGGCCCFECGGGGF;FGG=+<<C;>89<+:EGGGG>ECGC*/A+:@7C775*20AC:@FEFGFG+07>F=007+
@M03152:184:000000000-AWYW1:1:2106:11782:12346 1:N:0:GCGATCTAATACCTGT
AAGCTCGTAGTTGAATTTCGGGATCGACGGGTCGGTCGCGCCTCTGGTGTGTACTGGCCCTGTCGGTTTCTCCCTTCTGACGAACCACGATGTCATTAATTTGGTGTCGTGGGAAATCAGGACTGTTACTTTGAAAAAATTAGAGTGTTTAAAGCAGGCATTCGCTTGAATACATTAGCATGGAATAATGAAATAGGACGTTTGATCTTATTTTGTTGGTTTCTAAGATCGACGTAATGATTAATAGGGATAGTTGGGTGGAATTCTGGGTGCCAAGGAACTCCAGTCACGCGATCTAATA
+
CCCCCGGGGGGGGGGGGGGGGGGGGGGGGGGGGGGGGGGGGGGGGGGGGGGGGGGGGGGGGGGGGGGGGGGGGGGGGGGFGGGGGGFGGGGGGGGGGFDGGGGGGGGGGGGGGGGGGGGGGGFFGGGGGGGGGFEFFDFGGGGGGGGGGGFFGFGFF@FGGGGGGGGGGFFFGGGGGFFGGGGGGGGGGGGAGGGGGGGGGFGCFGGGGCFGGGGGG>5CEFEGFCFGG9CCEEEDCFGGGG7@C?9<CF@F8C+:67;?C@CGFCGGCCCD*700:>56*<:96<F6C?=CE9>*:+:E+
@M03152:184:000000000-AWYW1:1:2106:29087:12487 1:N:0:GCGATCTAATACCTGT
AAGCTCGTAGTTGAATTTCGGGCCTGGCTGGGTGGTCTTGCCGCAAGGTCAGCACTGCTCTGGTCGGGTCTTTCCTTCTGGGGAACCAGTGTGCTCTTAGTTGAGTGCGCTGGGGATCCAGGACTTTCACTTTGAAAAAATTAGAGTGTTTAAAGCAGGCTCACGCTTGAATACATTAGCATGGAATAATAGAATAGGACTTTGGTTCTATTTTGTTGGTTTCTAGGACCGAAGTAATGATTAATAGGGATAGTTGGGTGGAATTCTCGGGTGCCAAGGAACTCCAGTCACGCGATCTAAT
+
C@CCCFFFGGGGGGGGGGGGGGGGGFGGGGGGFGGGGGGGGGGGGGGGG,EFGGGGGGGGGGGGGGGGGGGGGFFFGGGGGGGGGGFGGGGGFGGGGGFGDEFGGGFEGGGGGGGGGEGGGGGGGGGGGGGGFFCFFGGEGCFFGGGGGGGD9FFDF<DCEAAFGGGCF8FFGGGGFGGGGGG?DFD9;DGGDGGGGGGGFFFGGG>FFFFFCGFFGFFG>F9,>;E8C8BEEGFFFGD7=CF7>9F6C*);<>C9CE*4:8+9?79<3=C***9CE<F=FCFGEG6@?FC*//97/:*:0
@M03152:184:000000000-AWYW1:1:2106:11780:12504 1:N:0:GCGATCTAATACCTGT
AAGCTCGTAGTTGAATTTCGGGATTAATTTATCGGTCGTGCAATAGTACGTACTGGTATTATTGATTCCTACCTTCTGACGAACCATGATGTCATTAATTTGGTGTCTTGGGGAATCAGGACTGTTACTTTGAAAAAATTAGAGTGTTTAAAGCAGGCTCACGCTTGAATACATTAGCATGGAATAATGAAATAGGACGTTTGATTCTATTTTGTTGGTTTCTAGGATCGACGTAATGATTAATAGTGATAGTTGGGTGGAATTTTCGGGTGCCAAGGAACTCCAGTCACGCGATCTACTT
+
CCCCCGGGGGFGGGGGGGGGGGCFGGFGGGGGGGGGGGGGGGGGGGGGFGGGGGGGGFGGGGGGGGGGGGGGCGGGGGGGGGGGGGGGGGGGGGGGGFFFGGGGGGGGGGGGGGGGGGGGGGGGGGGGGFFFGGGGGGGGGGGFGGGGGGGGGGFGGGFGFGGGGDGFGGDFFGGFCGFFFFFFGGFGGCFGGGGGGGGFGGCCFGGGGGGGF9CFG5CCFFFDAFCFED5:CEGCFGFF7A9FGG:FCGAFFFGG5::E5:B6+<<ED*8CC5CCC>AC6EGGGGG?E?E5C))7F?*3+
@M03152:184:000000000-AWYW1:1:2106:25462:12507 1:N:0:GCGATCTAATACCTGT
AAGCTCGTAGTTGAATTTCGGGATCAGTACGCTGGTCGTGCCTTCGGTATGCACTGGTGTCACTGGTCCCTCCCTTCTGAAGAACCATCATGCCATTCAGTTGGTGTGGCGGGGAATCAGGACTGTTACTTTGAAAAAATTAGAGTGTTTAAAGCAGGCTCGCGCTTGAATACATTAGCATGGAATAATGAAATAGGACGTTTGCCCCTATTTTGTTGGTTTTTAGGATCGACGTATTGATTAATAGGGATAGGTGGGTGGAATTCTCGGGTGCCAAGGAACTCCAATCACGCGACCTAAT
+
C@CC-FGFBFEDGGGGGGG<:@FEGFGGEFCFFGEG<@F@FGFGGGGGGGFGGGFFFGGGGGGGGGGGGGGGCGFGGGGFGGGFGGGFGGGGGGGGGDEF<FGFGFEFFGCGDGGG@BF,EA+AFDGGCFGFGCDF,FFGFFDA<FFFGCFGGFDFFFGF?FDCGGGG7>FFFGGGFCGGGFFFGGGGFCGFFGGGGGGGC:<C,2?EF7CF9CCF7C5*/B*=*?FFC6EG5::@++3+CF?CF7C7E0<:@+3+;C>8*1<<??++1*8D/*976>:A?FFC6@+<76EAC)//1:7<0
@M03152:184:000000000-AWYW1:1:2106:28157:12556 1:N:0:GCGATCTAATACCTGT
AAGCTCGTAGTTGAATTTCGGGCCTGGCCGGGCGGTCTGCCTAACGGCACGTACTGTCTGGGCGGGCCTTACCTCTTGGTGAGCCGGCGTGCCCTTTGTTGGTGTGCGTCGGGGAACCAGGACCTTTACCTTGAGAAAATTAGAGTGTTCAAAGCAGGCCTATGCCTGAATACATTAGCATGGAATAATAAAATAGGACGCGCGGTTCTATTTTGTTGGTTTCTAGAGTCGCCGTAATGATTAATAGGGATAGTTGGGTGGAATTCTCGGGTGCCAAGGAACTCCAGTCACGCGATCTAAA
+
CCCCCGGGGGGGGGGGGGGGGGGGGGGGGGGEGGGGGGGGGGGGGGGGGGGGDGGGGGGGGGGGGGGGGGGGGFGGGGFGGGGGGGGGGEGGGGGGGGGGGGGGGEGGGGFGGGGGGGGG@FFGGGGGGGGGGGGGFGFGGGGCFGGGGGCG9FGGFGGGGGGGGGGGGFFGGDGGCFGGGGGGGGGF?FFF7@CFCF8:E?CGGGEEF+<CFGFGGGGEGGECFEFFGGGGGDEG=EGGGCF?FG7A=*7C?@?C+>E585+@CCFGCFGGGGF>GFFEGGGC8+<EF=FECGCE=G:?+
@M03152:184:000000000-AWYW1:1:2106:17161:12567 1:N:0:GCGATCTAATACCTGT
AAGCTCGTAGTTGAATTTCGGGATTAATTTATTGGTCGTGCTATTGTACGTACTGGTATTATTGATTCCTACCTTCTGACGAACCATGATGTCATTAATTTGGTGTCATGGGGAATCAGGACTGTTACTTTGAAAAAATTAGAGTGTTTAAAGCAGGCTCACGCTTGAATACATTAGCATGGAATAACGAAATAGGACGTTTGATTCTATTTTGTTGGTTTCTAGGATTGACGTAATGATTAATAGGGATAGTTGGGTGGAATTCTCGGGTGCCAAGGAACTCCAGTCTCGCGATCTAATC
+
CCCCCGE@EGFFFGDGGGDFEGEGG@<FCGFGGCFGGFGG>FAFGGGGGGGG,DFAEFFGGFGGCFG,CF<@8CFFGGFGGC>FD@FG,FEFGECFDFGAFDGGGGGGDFGGG,CFCAFFCGGGGGCFGGGGA?EF<FGEEFDFFFGGCEFGG,AFD7,<FFFF7FGFGGGGGFFFFCFGFFCC<BBDEDG7,,C,D<FF@D@<FGGCCFGGGGFCF?CEGGGDCD8,,7:EGC:;CEG7@CCEC:FF6,)=CGGD***:B?FFCF<CFGGGCFF*>3;02CFGGEF?E@F=5)>FG:0++
@M03152:184:000000000-AWYW1:1:2106:21345:12581 1:N:0:GCGATCTAATACCTGT
AAGCTCGTAGTTGAATTTCGGGATCAATATACCGGTCGTGCCTCAGGTATGAACTGGTCTTATTGGTTTCTCCCTTCTGACGAACCATGATGTCATTAATTTGATGTCGTGGAGAATCAGGACTGTTACTTTGAAAAAATTAGAGTGTTTAAAGCAGGCTAACGCTTGAATACATTAGCATGGAATAATGAAATAGGACGTTCGATCCTATTTTGTTGGTTTCTAGGATCGACGTAATGATTAATAGGGATAGTTGGGTGGAATTCTCGGGTGCCAAGGAACTCCAGTCACGCGATCTAAT
+
C<CC-CFCFGFFGEECFCFFGGDGFGGGFGGFFECFCCFGGGGDGGGGGGFFGFFCEFFCFFFGGGFGGGAGAFGGCGE,CBECGEFDGAFFEFGCFAEEGGGDGGEF<CC?7FFFFFGCF,:BFFF<FFFGG,:F?<CEGGGFGFGGFGGGGFCGFGGGGFFCFGEFFEFGF<DA?AFFF9FFGGGGFGGAFEFFCF<B:F:C,,:+@@A;;F9D8DE*@EFGFFGGCGCE8>CCCFG9CC?F7C<?C6AGGDEF6EEE5B?9?29C<FC<**2@757CFFG:CFDC9?C8C35>FGGG7
@M03152:184:000000000-AWYW1:1:2106:9766:12651 1:N:0:GCGATCTAATACCTGT
AAGCTCGTAGTTGAATTTCGGGCCTGGCCGGGCGGTCTGCCTAACGGCACGTACTGTCTGGGCGGGCCTTACCTCTTGGTGAGCCGGCGTGCCCTTTGTTGGTGTGCGTCGGGGAACCAGGACCTTTACCTTGAGAAAATTAGAGTGTTCAAAGCAGGCCTATGCCTGAATACATTAGCATGGAATAATAAAATAGGACGCGCGGTTCTATTTTGTTGGTTTCTAGAGTCGCCGTAATGATTAATAGGGATAGTTGGGTGGAATTCTCGGGTGCCAAGGAACTCCAGTCACGCGATCTAAT
+
CCCCCGGGGGGGGGGGGGGGGGGGGGGGGGGGGGGGGGGGGGGGGGGGGGGGGGGGGGGGGGGGGGGGGGGGGFGGGGGGGGGGGGGGGGGGGGGGGGGGGGGGGGGGGGGGGGGGGGGGGFGGGGGGGGGGGGGGFGGGGGGGGGGGGGGGGGGGGGGGGGCGGGGGGGGFGGGGGFGGGGGGGGGGGGGGGGFGGCFGEG>EGGGGGFGGGGGGGGGG=FFFGGFCFFCEGGCGEGFGGGDGFFE?:6>:?EGF6CGGDGFGGCFCCFC<=DFDGFFGFFGFGGGGFFGEADCE7CFG+
@M03152:184:000000000-AWYW1:1:2106:8522:12797 1:N:0:GCGATCTAATACCTGT
AAGCTCGTAGTTGAATTTCGGGCCTGGCCGGGCGGTCTGCCTAACGGCACGTACTGTCTGGGCGGGCCTTACCTCTTGGTGAGCCGGCGTGCCCTTCGTTGGTGTGCGTCGGGGAACCAGGACCTTTACCTTGAGAAAATTAGAGTGTTCAGAGCAGGCCTATGCCCGAATACATTAGCATGGAATAATAAAATAGGACGCGCGGTTCTATTTTGTTGGTTTCTAGAGTCGCCGTAATGATTAATAGGGATAGTTGGGTGGAATTCTCGGGTGCCAAGGAACTCCAGTCACGCGATCTAAT
+
CCCCCGGGGGGGGGGGGGGGGGGGGGGGGGGGGGGGGGGGGGGGGGGGGGGGGGGGGGGGGGGGGGGGGGGGGGGGGGGGGGGGGGGGGGGGGGEGGGGGGGFGFGGGEGGGGGGGGGGFGGGGGGGGGGGGGGGGGGGGFGGGGGGGGGGGGGGGGGGGGGGGGFGGGGGGGGGGGGGGGGGGGGGGGGGGGGGG?CFGGGGGG>EEGGGGGCFFGGG8CFGGGFGGGFEECEGGDCECF7EFC?FGF:)2CEF?FGEEDFCFGEGGGGGDCGGGGFFGGCF=@FGC?=CE@DD55CFE+
@M03152:184:000000000-AWYW1:1:2106:27882:12831 1:N:0:GCGATCTAATACCTGT
AAGCTCGTAGTTGAATTTCGGAGTCAGCAGGTCGGTCGTGCCACAGGTATGTACTGGTCTTGCTGATTCCTCCCTCTTGACGAGCCGTAATGCCATTAATTTGGTGTTGCGGGGAATCAGGACTGTTACTTTGAAAAAATTAGAGTGTTTAAAGCAGGCTTACGCTTGAATACATTAGCATGGAATAATGAAATAGGACGTTCGATCCTATTTTGTTGGTTTCTAGGATTGACGTAATGATTAATAGGGATAGTTGGGTGGAATTCTCGGGTGCCAAGGAACTCCAGTCACGCGATCTATA
+
CCCCCGEGGGGGGGCFEFGGGGGGGGFGGGGGGGGGEGFGGGCFGFEGGGGG9FGGEFCFGGGGFGEFGGGGFDGGGGGGGGGGGGGGD@FFGGDFGCEFFGCFGGGGFGCCCFCEAEEFGFGDFGGGGGGGGGGGCECGGGGGFGFFFGGGGGGFGGGFGGFFGEGGGGGFGGGGGGGCAFDFBFC,@BCGGG9FC::FCFCEFGGCDGFGGGGDFGGEGG@CGGGGGGGC@E>CFGGE+>C9FCFF6C4?@<CE6CB58FEFFFG?DFCFGD77E>3CFGCFECFGGFFG:>C**AC++
@M03152:184:000000000-AWYW1:1:2106:28597:12873 1:N:0:GCGATCTAATACCTGT
AAGCTCGTAGTTGAATTTCGGGCCTGGCCGGGCGGTCTGCCTAACGGCACGTACTGTCTGGGCGGGCCTTACCTCTTGGTGAGCCGGCGTGCCCTTTGTTGGTGTGCGTCGGGGAACCAGGACCTTTACCTTGAGAAAATTAGAGTGTTCAAAGCAGGCCTATGCCTGAATACATTAGCATGGAATAATAAAATAGGACGCGCGGTTCTATTTTGTTGGTTTCTAGAGTCGCCGTAATAATTAATAGGGATCGTTGGGTGGAATTCTCGGGTGCCAAGGAAATCCAGGCACGCGATCTTAT
+
CCCCCGGGGGGGFFFGGGGGEGGGGGGGGGGGGGGGGGDGGGGGGGDGGGCGFGGGGGGFGGGGEEGGGGGGGFGGGG?FGGFFGGGGGGFGCDBGGGGGGGGFGGGGGGGGGEGGFGGCFFFFGGGGGGGGF::<FCGD8FFGGGGGGGGGGGGGFGGGGGGGGFGGGCEFGGFDFDFG?,<EGGFGEGFGC+<C++38C>8**2:8CFF7CCFFF*;*1A?FF7<9CC5?E**;7CDF?CCC7C+<6:5**25;**:CE/+<F+0<*:8<*75*<5>C?+:>CC+8*852:)):***+3
@M03152:184:000000000-AWYW1:1:2106:10986:12883 1:N:0:GCGATCTAATACCTGT
AAGCTCGTAGTTGAATTTCGGGATCAATTTATTGGTCGTGCTATTGTACGTACTGGTATTATTGATTTCTACCTTCTGACGAACCATGATGTCATTAATTTGGTGTCTTGGGGAATCAGGACTGTTACTTTGAAAAAATTAGAGTGTTTAAAGCAGGCTCACGCTTGAATACATTAGCATGGAATAACGAAATAGGACGTTTGATTCTATTTTGTTGGTTTCTAGGATCGACGTAATGATTAATAGGGATAGTTGGGTGGAATTCTCGGGTGCCAAGGAACTCCAGTCACGCGATCTAATT
+
CCCCCGGGGGGGGGGGGGGGGGGGGGGGGGGGGGGGGGGGGGGGGGGGGGGGGGGGGGGGGGGGGGGGGGGGGGGGGGGGGGGGGGGGGGGGGGGGGGGGGGFGGGGGGGGGGGGGGGGGGGGGGGGGGGGGGGGGGGGGGGGGGGGGGFGGGGGGGGEGGGGGGGGGGGGGGFGGGGGGFFGGGGGGDCEGGGGGGGGGFDG>FGGGGGGGGGGGGFGGGGGGGGGGFDCEDEEFGGGGGGGGGC?66EF6BFGC5A88>9BF7C?E3:FDD4C<FFFGGGGFG6<+9@*8C)CF=7>?+
@M03152:184:000000000-AWYW1:1:2106:18091:12887 1:N:0:GCGATCTAATACCTGT
AAGCTCGTAGTTGAATTTCGGGGTTAGTAGGTTGGTCATGCCTCTGGTATGTACTGGTCTCACTGATTCCTCCTTCCTGATGAACCGTAATGCCATTAATTTGGTGTTGCGGGGAATTTGGACTGTTACTTTGAAAAAATTAGAGTGTTTAAAGCAAGCTAACGCTTGAATACATTAGCATGGAATAATGAAATAGGACGTTCGATCCTATTTTGTTGGTTTCTAGGATTGACGTAATGATTAATAGGGATAGTGGGTTGGAATTTTCGGGTGCCAAGGAATTCCAGTCAGGCGATCTAAA
+
CCCCCGGFGGGGGGGGGGGGGGGGGGGGGGGGGGGGCFGGGGGGGGGGGGGGGGGGGGGGGGGGGGGGGGGGGGGGFFGGGGGGGGGGGGGGGGFFGGGGGFGG8FFGGGGGGGFFGGGGGGGGGGGGGGGGGEGGFGGGGGGAFGGFCFEFGG9AFGGGGGGCFGGGGFDFFFGAGG:DGGGGGC@FGGGGGGGGFF3C<@EE@FGGGGGGGDFFGGGGGFCE7BC,;C8C7CCF,*,1,5=7=+<F=?5*+>+;@5*88?+?3+?+:E8/8757+8)0*+3:+++<<9+;8>)***2++
@M03152:184:000000000-AWYW1:1:2106:13332:12911 1:N:0:GCGATCTAATACCTGT
AAGCTCGTAGTTGAATTTCGGGCCTGGCCGGGCGGTCTGCCTAACGGCACGTACTGTCTGGGCGGGCCTTACCTCTTGGTGAGCCGGCGTGCCCTTCGTTGGTGTGCGTCGGGGAACCAGGACCTTTACCTTGAGAGAATTAGAGTGTTCAAAGCAGGCCTATGCCCGAATACATTAGCATGGAATAATAAAATAGGACGCGCGGTTCTATTTTGTTGGTTTCTAGAGTCGCCGTAATGATTTATAGGGCTAGTTGGGTGGAATTCTCGGGTGCCAAGGAACTCCAGTCTCGCGATCTAAA
+
CCCCCFGGEGCFGEGGGGGGGEGGGGGFFGGGGG>BCGFEGGFGFGE7FECGGEG<FFGFGGGGGGDEGGFGGGGGGGFGGGGFFCEGGGDCGFFFG<FCFGG7F@FGG@G@FGGGGCFG@F<<>FGGG<DFFBF:B*:FBCDFFGGGGCC;CCCBG7<<:FGGGC<FF*<@CC,:F@7FFFC8<<:CGG7F+@G7@++:85>ED>?C90+@FCF;F>5:CFFE+CE69CEDCC8*:*<+:<+009CEC*)2;<+<07A8**+3<+30CF51:5>DG@:**;6:8C+<A*A+;C7CFG7++
@M03152:184:000000000-AWYW1:1:2106:10002:12963 1:N:0:GCGATCTAATACCTGT
AAGCTCGTAGTTGAATTTCGGGCCTGGCCGGGCGGTCTGCCTAACGGCACGTACTGTCTGGGCGGGCCTTACCTCTTGGTGAGCCGGCGTGCCCTTTGTTGGTGTGCGTCGGGGAACCAGGACCTTTACCTTGAGAAAATTAGAGTGTTCAAAGCAGGCCTATGCCTGAATACATTAGCATGGAATAATAAAATAGGACGCGCGGTTCTATTTTGTTGGTTTCTAGAGTCGCCGTAATGATTAATAGGGATAGTTGGGTGGAATTCTCGGGTGCCAAGGAACTCCAGTCACGCGATCTAAT
+
CCCCCGGGEGGGFGGGGGFGGGGGGGGGGGGGGGGGGGGGGGGGGGGGGGGGGGGGGGGGGGGGGGEGGGGGGGGGGGGGGGGGGGGGGGGGGGGGGGGGGFGGGGGGGGGGGGGGGGGGGGGGGFGGGGFGGFGFGGGFGGGGGGGGGGGGGFGGFGGGGGGGGFFGGGGGGGGGGFGGGGGGGGGGGGGFGGGF:FGCGEGGGGGG:CFFGGGGGGGGGGGGFFFGGGGGCEGE5CF7C<+ACFFCCFFEGGF+C=88C>CFF:<+C=5FCDGGGFFFGGGGGG@FGFC8A9DECC7?+
@M03152:184:000000000-AWYW1:1:2106:24888:12994 1:N:0:GCGATCTAATACCTGT
AAGCTCGTAGTTGAATTTCGAGATCAGTACGCTGGTCGTGCCTTCGGTATGCACTGGTGTCACTGGTTTCTCCCTTCTGAAGAACCGTCATGTCATTAAGTTGGTGTGGCGGGGAATCAGGACTGTTACTTTGAAAAAATTAGAGTGTTTAAAGCAGGCTCGCGCTTGAATACATTAGCATGGAATAATGAAATAGGAAGTTTGACCCTATTTTGTTGGTTTCTAGGATTGACGTAATGATTAATAGGGATAGTTGGGTGGAATTCTCGGGTGCCAAGGAACTCCAGTTACGCGATCTAAA
+
CCCCCGGGGGGGGGGGGGGGGGGGGGGGGGGGGGGGGGGGGGGGGGGGGGGGGGGGGGGGGGGGGGGGGGGGGGGGGGGGGGGGGGGGGGGGGGGGGGGGGGGGGGGGGGGGGGGGGFFGFFEFFGGFGGGFFFFGGFGGCD>BF,FDFGGGGF,>FFEFCF73*:@:DEEFFGGD<FFCCAFDGGGGCCFGFC@?CF,2,,<=9;FFF7<CCFF+BC>8EE9?9;FC++3++=E=5*:+=799CCC+C75:+<++05**2*2+<+0+5=G4=C**<55*:6<00+<A+*385D)/*/00+
@M03152:184:000000000-AWYW1:1:2106:21147:13020 1:N:0:GCGATCTAATACCTGT
AAGCTCGTAGTTGAATTTCGGGGTCAGCATGTCGGTCGTGCCACAGGTACGTACTGGCGTTGCTGATTCCTCCCTCTTGACGAACCGTAATGCCATTAGTTTGGTGTTGCGGGGAATCAGGACTGTTACTTTGAAAAAATTAGAGTGTTTAAAGCAGGCATCCGCTTGAATACATTAGCATGGAATAATGAAATAGGACGTTCTATCCTATTTTGTTGGTTTCTAGGATTGACTTAATGATTAATAGGGATAGTGGGGTGGAATTCTTGGTTGCCAAGGAACTCCTGTCACGCGATCTAAT
+
CCCC?FEFCC@A-E9CEAAEEG:CF@C<FEF@CFGGGGG7@DCEFDAEFGEF<FDCEFGGGGGFFGEFCEF<EFG<FFDAEGGE@CFCFGFGGGFGGFGEGAFGFCF@B9FGGDE:EEF9B3+BDFCF,EB,C,9?DF=3B,<<,EFC<F9<<=@<<++:D,:>DE:FF:=D,,7@C9D;FC>8B,>2>C;BCCFFGGF:1<B*,@;F@;FE9;;FFCFEEC+?15<?+9:EC+?9CFD7CFC7CEEGG?A*+<+**71:**3<?+<+2<+/2777<>37*23*<0+2C49**1)**:2<+
@M03152:184:000000000-AWYW1:1:2106:15511:13143 1:N:0:GCGATCTAATACCTGT
AAGCTCGTAGTTGAATTTCGAGATCGGCTTACTGGTCGTGCTATTGTACGTACTGGTATAATCGGTTTCTCCTTTCTGACGAACTATAATGCCATTAATTTGGTGTTTTAGGGAATCAGGACTGTTACTTTGAAAAAATTAGAGTGTTTAAAGCAGGCTCACGCTTGAATACATTAGCATGGGATAACGGAATAGGACGTTTGATTCTATTTTGTTGGTTTCTAGGATCGACGTAATGATTAATAGGGATAGTTGGGTGGAATTCTCGGGTGCCCAGGAACTCCAGTCACGCGATCTTAGT
+
CCCCCGGGGGFGGGGGGGCGFGGGGGGGGGGGGGGGGGEEGGCFAEGGGGGGGGGGGGGGGGFGGGGGGGGGFGGGGGGGGDECFGGGEGGFC9FFFF<FEFCEFGGDFGGGGGG?FGGGGDAFGGGFFGGGGEFGGC<,AFFFFGGDGGGGCFF<BGCEGGGGGGGGGGFGGGCEGD;;FFFGGFDFGG7CFG3B=<>8@<B9FC993<ED;CEFF5E8,@@CGGDGGGE>EGF8=FE,=,1=FGFGF=6CEFFFDC@B59<CCE97CEG3****1:5*0+0*3<C+0*2;*))1:+:++
@M03152:184:000000000-AWYW1:1:2106:25059:13213 1:N:0:GCGATCTAATACCTGT
AAGCTCGTAGTTGAATTTCGGGCCTGGCCGGGCGGTCTGCCTAACGGCACGTACTGTCTGGGCGGGCCTTACCTCTTGGTGAGCCGGCGTGCCCTTTATTGGTGTGCGTCGGGGAACCAGGACCTTTACCTTGAGATAATTAGAGTGTTCAAAGCAGGCCTATGCCTGAATACATTAGCATGGAATAATAAAATAGGACGCGCGGTTCTATTTTGTTGGTTTCTAGAGTCGCCGTAATGATTAATAGGGATAGTTGGGTGGAATTCTCGGGTGCCAAGGAACTCCAGTCACGCGACCTAAT
+
B<CC-EC@8C@FFCFGGGGGG@FCFFGFDECGGGDFCECCGGC8<@@FGGGFDCFGCF6CFGGE>FFEFD<EE,CEAFDGCGG@=+=>FFGFC?FFFGGGGGG7FC9FF+5<FF@F@E8DE7CGEGC@D9;;FEGG,3,CC3:3,,@<@,;CBC,3@C7:,827FFCF:?FGDC<,,?7<7:FDFF@9+2BF2<:@0:<:*:CG5/:8<++<C9@C8*;88C+2<CCF@<CC8C*;*2<9C+<9*0:<E*7??<9+<5/85;@EG+3+*:CF5*5DDF:6*2<*<A60?/<22)9*1/6++
@M03152:184:000000000-AWYW1:1:2106:9071:13317 1:N:0:GCGATCTAATACCTGT
AAGCTCGTAGTTGAATTTCGGGTCCGGCTGAGTGGTCTTGCCAATGGTAAGTACTGCTCTGGTCGGATCTTTCTTTCTGGGGAACCAACGTGCTCTTAACTGAGTGCGCTGGGGATCCAGGACTTTTACTTTGAAAAAATTAGAGTGTTTAAAGCAGGCCTACGCTTGAATACGTTAGCATGGAATAACAGAATAGGACTTCGGTTCTATTTTGTTGGTTTCTAGGACCGAGGTAATGATTAATAGGGTTAGTTGGTTGGAATTCTCGGGTGCCAAGGAACTCCAGTTACGCGATCTAATT
+
C--A<F;FBFCFF9EFEFEFDGECFGGEEGGGGFGGG9FGGGAFGD<FGGEEDFGGGEFFC<FCED@BFEF9<CEGGGFGEG@C<FE@FF@7DCFCEFGA<FGGFFAEEDGDGCC+9FDFF@@FGEEBFFF9E,B<?FEEGCBCFGGBFEA9ED9<B7CBB8ABCCGGDCFGG7,@FDFDF93;FF@;D,>7<E;CFCFGGDC:CF:E,FCFF9:F@,>BFGF9D<,<;EE:?;23<@9@C;9CCGGF*=5CFCE6/***2+?CGFEE<5A/*0*9C)7*7:<6+00+0*//835CG+*2+
@M03152:184:000000000-AWYW1:1:2106:26115:13389 1:N:0:GCGATCTAATACCTGT
AAGCTCGTAGTTGAATTTCGGGCCTGGCCGGGCGGTCTGCCTAACGGCACGTACTGTCTGGGCGGGCCTTACCTCTTGGTGAGCCGGCGTGCCCTTTGTTGGTGTGCGTCGGGGAACCAGGACCTTTACCTTGAGAAAATTAGAGTGTTCAAAGCAGGCCTATGCCTGAATACATTAGCATGGAATAATAAAATAGGACGCGCGGTTCTATTTTGTTGGTTTCTAGAGTCGCCGTAATGATTAATAGGGATAGTTGGGTGGAATTCTCGGGTGCCAAGGAACTCCAGTCACGCGATCTAAT
+
CCCCCGGGGGGGGGGGGGGGGGGGGGGGGDGGGGGGGGGGGGGGGGGGGGGGGGGGGGGGGGGGGGGGGGGGGFGGGGGGGGGGGFGGGGGGFFDGFGGGGGGGGDFCGGGGGGGG7FFCGGGGGGGGFGGGGGGGGGGGGFFGGGFFFDFFFGC:FFGDGGGGGGGGFDFCFFFEFGGGGGFGGGGGGGGGGFGFGFGGGDEGGGGGGEGCFCFFFGCECGGG7@CF:EGCEGGDGGGFGG77CCC6FEF:@CEC?58;EFECE?C?CFECE*C>?@36CFGGCCCC69::CD315::9+
@M03152:184:000000000-AWYW1:1:2106:24122:13398 1:N:0:GCGATCTAATACCTGT
AAGCTCGTAGTTGAATTTCGGGATCAATTTGTTGGTCGTGCCTCGGTACGTACTGGCATTATTGGTTTCTACCTTCTGAAGAACCTTGATGTCATTAATTTGGTGTCTTGGGGAATCAGGACTGTTACTTTGAAAAAATTAGAGTGTTTAAAGCAGGCATACGCTTGAATACATTAGCATGGAATAATGAAATATGACGTTTGATTCTATTTTGCTGGCTTCTAGGATCGACGTAATGATTAATAGGGATAGTTGGGTGGAATTCTCGGGTGCCAAGGAACTCCAGTCACGCGATCTAATC
+
CCCCCGGGGGFGGGGGGGGGGGGGGGGGGGGGGGGGGGGGGGGGGGGGGGGGGGGGGGGGGGGGGGGGGGGFGGGGGGGGGGGGGGGGGGGGGGGGGGCCGGGGGGGGGGGGGGGGGGGGGGGGGGGGGGGGGGGGGGGGGGGGDFFGGGGGGGGGGGGGGGGGDGGGGGGFFGGFGGFGGGDE?FFGGFGGCFGGG9FEFGGGGGGGCFG9EGFGFGG>DEGGGGGGGGGGGCCC5FFGGGGFDFFGFGFGBFG6=CGEC9EGFFCE3CFGE7DFGFFGCF7CFFFC+1:@EDGCACFA3
@M03152:184:000000000-AWYW1:1:2106:9917:13437 1:N:0:GCGATCTAATACCTGT
AAGCTCGTAGTTGAATTTCGGGATCAATTTGTTGGTCGTGCCTCGGTACGTACTGGCATTATTGGTTTCTACCTTCTGAAGAACCTTGATGTCATTAATTTGGTGTCTTGGGGAATCAGGACTGTTACTTTGAAAAAATTAGAGTGTTTAAAGCAGGCATACGCTTGAATACATTAGCATGGAATAATGAAATAGGACGTTTGATTCTATTTTGTTGGTTTCTAGGATCGACGTAATGATTAATAGGGATAGTTGGGTGGAATTCTCGGGTGCCAAGGAACTCCAGTCACGCGATCTAATC
+
CCCCCGGGGGGGGGGGGGGGGGGGGGGGGGGGGGGGGGGGGGGGGGGGGGGGGGGGGFGGGGGFFGGGGGGGGGGGGGGGGGGGGGGGGGGGGGGGFGGGGGGGGGGGGGGGGEGGGGGGGGGGGGGGGGGGGFFGDEFFGGGFGGGGGGGGGGGGGGFGGGGGGGGGFGFGGGGGGGGGGGCFGGGGGGGGGGGCGGGFGGGGD;FFGGGGGGGGGFEGGGGGG9BFCEEEEGFFGGEGG=FGGCFC?=AGGFG6EG7EFFFFFF+:*5=D8*;>CFFGGGF;FFGF9BEF59CD5+:E+
@M03152:184:000000000-AWYW1:1:2106:9386:13551 1:N:0:GCGATCTAATACCTGT
AAGCTCGTAGTTGAATTTCGGGATCAATATATTGGTCATGCTTAGGTATGTACTGGTATTATTGATTTCTCCCTTCTGAAGAGCCATGATGTCATTAATTTGATGTCGTGGGGAATCAGGACTGTTACTTTGAAAAAATTAGGGTGTTTAAAGCAGGCTTTTTCGCTTGAATACATTAGCATGGAATAATGAAATAGAACGTTTGATTCTATTTTGTTGGTTTCTAGGATTGACGTAATTATTAATAGGGTTAGTTGAGTGGAATTCTCGGGTGCCAAGGAACTCCAGTTACGCGTCCTTA
+
C<@@C@@@79FFGFFFCA6C@C::CC<DAFGFGCFG9EGGGFGGGGGGDFFFCFGGGAEEGGGFGFG<EEFFC<C8FGC,C,9CC8ECFGCGG<E<ECF9C9@FAFFFDF7CFC:EED<C,9,:CFG9<FFFDEF,9@E<?BFFD:BCFEFGFFEB<CBE,=FFGBFF+,AFDD<FG9F:DFGCFCCFAF;,C>EGG,@C><D,@,3,@3;FGGFCB4,:5>:B:>,,3E,,,;*@49*2,:,:=C:=,,*,4,5>@7@,41?2<F,,1A*)//9C@65=**=*+++2++<;=3C**:*+0
@M03152:184:000000000-AWYW1:1:2106:11833:13559 1:N:0:GCGATCTAATACCTGT
AAGCTCGTAGTTGAATTTCGGGACCATCATGTCGGTCGTGCCTCGGTACGTACTGGCATCGTCGGTTTCTCCCTTCTGACGAACCATGATGTCATTTATTTGGTGTCGTGGGGAATCAGGACTGTTACTTTGAAAAAATTAGAGTGTTTAAAGCAGGCTCACGCTTGAATACATTAGCATGGAATAATGAAATAGGACGTTTGATTCTATTTTGTTGGTTTCTAGGATCGACGTAATGATTAATAGGGATAGTTGGGTGGAATTCTCGGGTGCCAAGGAACTCCAGTCACGCGATCTAATT
+
CCCCCGGGFGGGGGGGGGGGGGGGGGGGGGGGGGGGGGGGGGGGGGGGGGGGGGGGGGGGGGGGGGGGGGGGGGGGGGGGGGGGGGGGGGGGGGGGGGGGGGGGGGGGGGGGGFGGGGGGGGGGGGGGGGGGGGGGGEG8FGGGGGGGGGGGGGGGGGGGGGGGGGGGGGGGGGGGCFGGGGGGGGGGGEEGFFGF:<C<:DGGFCCGGGGGGFFGCEE8EFGC7EFGFGEE5EGFGGFFGGGF>?6>FGFGGGG6EGGDCCFFFEG=D=@>*0:DFF@6:CC*<8C9?=*2:3CF5?CC+
@M03152:184:000000000-AWYW1:1:2106:16006:13561 1:N:0:GCGATCTAATACCTGT
AAGCTCGTAGTTGAATTTCGGGACTAACAGATTGGTCGCGCCATTGGTGTGTACTGGTCTAGTTGGTTTCTCCCTTCTGACGAACCACGATGTCATTAATTTGGTGTCGTGGGAAATCAGGACTGTTACTTTGAAAAAATTAGAGTGTTTAAAGCAAGCGTTAGCTTGAATACATTAGCATGGAATAATGAAATAGGACGTTTGATCCTATTTTGTTGGTTTCTAGGATCGACGTACTGATTAATAGGGTTAGTTGGGTGGAATTCTCGGGTGCCAAGGAACTCCAGTCACGCGATCTATT
+
CCCCCGGGGGGGGGGGGGGGGGFGGGGGGGFGGGGGFGGGGGGGGGGGGGGGGGGGGGGGGGGGGGGGGGGG9<CFGGGGGGGDGGGGGGGFGG<FFFAFGGGGG?EFEGGGGFGFGGGGGCCGGGGDFGEGGEFGGGGGFF8FGGCGGFGGFGGGGG@FGFFFFGGGGGGGF9FG9CE>@=FFDGGGGGGGGGGGGFGGCFGDAFGBF;FFGGCGGG>EFGCGCCC,26CCEGCG*=,<9CF7C+<+=*0**3138*CE*;<CG+2<7C*C?D7*<)5CEFGGC??@99C*855>*:>++
@M03152:184:000000000-AWYW1:1:2106:23920:13679 1:N:0:GCGATCTAATACCTGT
AAGCTCGTAGTTGAATTTCGGGCCTGGCCGGGCGGTCTGCCTAACGGCACGTACTGTCTGGGCGGGCCTTACCTCTTGGTGAGCCGGCGTGCCCTTTGTTGGGGTGCGTCGGGGAACCAGGACCTTTACCTTGAGAAAATTAGAGTGTTCAAAGCAGGCCTACGCCTGAATACATTAGCATGGAATAATAAAATAGGACGTGCGGTTCTATTTTGTTGGTTTCTAGAGTCGCCGTAATGATTAATAGGGATAGTTCGTGGGAATTCTCGGGTGCCAAGGAACTCCAGTCATGCGATCTAAA
+
C@CC9-BFEEBEGCCFGGGFCGCF@FCF@F@CFFFFCF86E@D@E,+CCGGGD@@DFEFGGG=>C>==BDFF<<E=<EF?BEF8FCFCEE::<DFEDG<>DF+3FFFF:FEGGGGGGGC>FFGDGFGBCFDG;,@,,,83887;C<F,?9<:<,+?CF<7,C2<FGGCF7FF,,<C9CCE+<F??7CAFFGG<CGGFG8C**ACG5*/+3++3+<C6***2;++0<000<C*1::8**09++032++00*):+0++://;C8CC7+205*:1:59:08)6CFC7+8@+00+3+1*:A5>C<
@M03152:184:000000000-AWYW1:1:2106:16327:13711 1:N:0:GCGATCTAATACCTGT
AAGCTCGTAGTTGAATTTCGGGATCAATTTACTGGTCGTGCCTATGGTACGTACTGGTTTTGTTGGTTCCTCCTTTCTGAGGAGCCGCGATGTCATTAACTTGGTGTCGCGGGGAATCAGGACTGTTACTTTGAAAAAATTAGAGTGTTTAAAGCAGGCTAACGCTTGAATACATTAGCATGGAATAATGAAATAGGACGTTTGATCCTATTTTGTTGGTTTCTAGGGTCGACGTACTGATTAATAGGGATAGTTGGGTGGAATTCTCGGGTGCCAAGGCACTCCATTCACGCGATCTATT
+
CCCCCGGGGGGGGGFGGGGGGGCFGGGGGGGGGGGGGGGGGGGGGGGGGGGGGGGGGGGGGGGGGGGGDGFAFGFGGGGGGGGGFEGGGGGGGGFFGDFFGGGGGGGGGGGGGGGGGGGGGGGGGGGGGGFGGGFFFFGGGGGGGGGFGGGDGGGFCFGGGGGGGEGGCGGGFEGGGFFGGGF7BFGCFGCFDFFFGGGEFGEF9CFFG;CFGGGGFFGEGGCC+;CEFGGGGGE8*/C7+A?0>+C?E*<F+<++3*;858+<CCEC*>5FEC4*+))*:CFG6A+<EFC88/)25::++
@M03152:184:000000000-AWYW1:1:2106:10769:13724 1:N:0:GCGATCTAATACCTGT
AAGCTCGTAGTTGAATTTCGGGACCATCATGTCGGTCGTGCCTCGGTACGTACTGGTATTGTTGGTTTCTCCCTTCTGACGAACCATGATGTCATTTATTTGGTGTTGTGGGGAATCAGGACTGTTACTTTGAAAAAATTAGAGTGTTTAAAGCAGGCTCACGCTTGAATACATTAGCATGGAATAATGAAATAGGACGTTTGATTCTATTTTGTTGGTTTCTAGGATCGACGTAGTGATTAATAGGGATAGTTGGGTGGAATTCTCGGGTGCCAAGGAACTCCAGTCACGCGATCTAATT
+
CCCCCGGGGGGGGGGGGGGGGGGGGGGGGGGGGGGGGGGGGGGGGGGGGGFGGGGGFGGGGGGGGGGGGGGGGGGGGGGGGGGGGGGGGGGGGFGGGGGGGGGFGFGGGGGGGGGGGGGGGFGGGGGGGGFGFGGGGGGGGGGGGGFGCFGEGAFGFGGGGGGGCFGGGGGGGGGFEGGGGGGGGGGGGGCGCFCGGFG:@FCFFFGGGGGFFGGGGGEGGEGGGFCGCEEEDCFGEGFD7CECF?CGCFFGFGGG*=CCE??C?FFDF5CC;CG<EF:FFGFDFFFEFFG=ED5*:CC9+
@M03152:184:000000000-AWYW1:1:2106:24519:13745 1:N:0:GCGATCTAATACCTGT
AAGCTCGTAGTTGAATTTCGGGATTGACACATCGGTCGTGCCTTAAGGGGTATGAACTGGTGTAGTCAATTTCTCACCTTCTGGAGAACCGCGATGCCCTTAATGGGGTGTCGCGGGGAACCAGGACCTTTACTTTGAAAAAATTAGAGTGTTTAAAGCAGGCATTTTGCTTGAATACATTAGCATGGAATAATAAAATAGGACGGCATGATTCTATTTTGTTGGTTTCTAGGATCACCGTAATGATTAATAGGGATAGTTGGGTGGAATTCTCGGGTGCCAAGGAACTCCAGTCACTCGA
+
CCCCCGGGGGGGGGGGGGGGGGGGGGGGGGGGGGGGGGGGGGGGGCFGGGGGGGGGGGGGGGGGGGGGGGGGGGGGGGGGGGGGGGGGGGGGGGGGGGGGGCFGGGGGGGGGGGGGGGGGGGGGGGGGGGGGGGEGFFGBFFGGFFGFFGGGGGGGGGGGGGGGGGGFGGGGGGGGGGFFGFGGGGGGCFGGFGGGGGDEFDGGGGGGEGFFCCFAFCFGGGGF5;CC+B9>FFGGGD=C>@EFGGGGGGFGGGFFFFFGFC?5CGCG6CF7CGGGDF5EF7CFF6CCFFEGGGGGF+:C7
@M03152:184:000000000-AWYW1:1:2106:27320:13750 1:N:0:GCGATCTAATACCTGT
AAGCTCGTAGTTGAATTTCGGGATCAATGGATTGGTCATGCCGATGGTGTGTACTGGTCATATTGGTTCTCACCTTCTGAGGAACCATAATGTCATTTATTTGATGTTGTGGGGAATTAGGACTGTTACCTTGAAAAAATTAGAGTGTTTAAAGCAGGCTAACGCTTGAATACATTAGCATGGAATAATGAAATAGGACATCGCATTCTATTTTGTTGGTTTCTAGGATCGATGTAATGATTAATAGGGATAGTTGGGTGGAATTCTCGGGTGCTACGGAACTCAAGTCACGCGATGTAAA
+
CCCC9CFCFFEFFFGGGFGDFGGGGG?FFGFGGDFG@FFGGFGGGEE@FEFGGGGGGGFFGEGGEFGFGCDFFGGGFGGGDFCEDFCFCCFAFFFGFFFCFA<CCFFC<CFDG+,?FGDAEFEEEFFGGGGGGC?F5BCEFEFGGGFFFFGFFFGGGGGGGGGGDE>4EFFGD9,EFD@BFF@FFDFGGGFDFFG9CFFG9FFE7CFGGFCGFCACFGGGGGCCCFGCAD>ECGGGCFD?,>FFCACGEEF68;CG,=8B*BCGGGGFD=*;E3*;=33:5B?7;+2?11+=C)/**2:0+
@M03152:184:000000000-AWYW1:1:2106:11998:13815 1:N:0:GCGATCTAATACCTGT
AAGCTCGTAGTTGAATTTCGGGACCAATTTGTTGGTCGTGCCTCGGTACGTACTGGTATTATTGGTTTCTCCCTTCTGAAGAACCTCGATGCCATTAATTTGGTGTCGTGGGGAATCAGGACTGTTACTTTGAAAAAATTAGAGTGTTTAAAGCAGGCATACGCTTGAATACATTAGCATGGAATAATGAAATAGGACGTTTGATTCTATTTTGTTGGTTTCTAGGATCGACGTAATGATTCATAGGGATAGTTGGTTGGAATTCTCGGGTGCCAAGGAACTCCCTTCACGCTATCTTACC
+
C<A9CFCCFFFCF9<FEG9@@FDGGGFFGGGGDEGGGGGDEFGGGGFFC@EFFFG8FEDEFFEFDF@FFE@FDEF<FFC<CFCGE@EGEF,CEFF??<EEFGGGFFGGGFG7:BCFF?DG=F@,?EFGGG,CEAEF,8BFFCFGE?FGFGEFGFC@773FFGGDEGGGGGCDEDD@FCFFFF,CA,3C@;>FCA968<F@<F:,@FGGAFGGGGG,,3B*=?D,,9,D6*8C:CF5A?,BC,4C7CCC,00+AFFC;CC88<+<<FFG*==)8;+;*07:6A+***+*29C***1<<+*++
@M03152:184:000000000-AWYW1:1:2106:12174:13951 1:N:0:GCGATCTAATACCTGT
AAGCTCGTAGTTGAATTTCGGGATCAGTACGCCGGTCGTGCCTTCGGTACGTACTGGTGTCACTGATTCCTCCCTTCTGACGAACCGTCATGCCATTCACTTGGTGTGGCGGGGAATCAGGACTGTTACTTTGAAAAAATTAGAGTGTTTAAAGCAGGCTCACGCTTGAGTACATTAGCATGGAATAATGAAATAGGACGTTGATCTTATTTTGTTGGTTTCTAGGATTGACGTAATGATTAATAGGGATAGTTGGGTGGAATTCTCGGGTGCCAAGGAACTCCAGTCACGCTATCTAATT
+
CCCCCGGFGGDGFE<FGGGGGGGGGGGGGGGGGGGGGGGGGGGGGGGGFGGGFGGCGGDFGGGGGGGGGGGGGGGGGGGGGGGEGGGGG:EFGG9FGG9?FEEFEFGGCFGGCGGGGGFFG8FGFGGFGGGFC=<FF,@FFGGGGGDGGGG9FAFFFFGGGGGFFGC7:CFG;,@FGG,,CEEGGCC,B9,CFFCFGGGEFGGEF@FG9FGGFFCF7>BFFCGCFCCCG6+<=C*2*A7CGF+<>EC*27?+<<+8CGG>F9CF9F:*3::7=7*0=:8CFFF<?6A0+9C5*997F?7<+
@M03152:184:000000000-AWYW1:1:2106:6058:14035 1:N:0:GCGATCTAATACCTGT
AAGCTCGTAGTTGAATTTCGGACCTGGCTGGGTGGTCTTGCCGCAAGGTAAGTACTGCTCTGGTCGGGTCTTTCTTTCCGGGGCCCTTGCGTGCGCTTAATTGAGTGCGCAAGGTTAGCCGGGACTTTTACTTTGAAAAAATTAGAGTGTTTAAAGCAGGCTTACGCTGGAATACATTAGCATTGAATAATAGAATAGGACTTTGGTGTTATTTTGTTGGTTTCTAGGACCGACGTAATGATTTGTAGGGCTAGTTGGGGGGAATTGTCGGGTGCCAAGGAACTCCATTCACCCGACCGAA
+
CCC?<FF6698;6C@<CE@6@6@F@F<@C--BEG@BFCF,;,6@++69FCF,C@<@,<FAF<ED@+@:,7:9FFAC<<FGG++77+9CEFG:,+8+7B:,B,<EFE<F7=++>=8EA,<=@+F7F,:B,,,5C5F<,,,:+,33BFF,@@3DF=,338:@+@:,,8*@*@:>FG9>C92>>E,2@3DFG;@;,,?EAGAC77,?3F,*6F@CC<<,4?C>;8+2>B3??GCC5**1*/*00+++*0+<7*.28*+037***2*;:++<*2C3875*<9@*=C623+2++*<9+792**)*2
@M03152:184:000000000-AWYW1:1:2106:23872:14066 1:N:0:GCGATCTAATACCTGT
AAGCTCGTAGTTGAATTTCGGGTCTGGCTGGCCGGTCCGCCTCACCGCGAGTACTGGTCCGGCTGGACCTTTCCTTCTGGGGAATCCCATGGCCTTCACTGGCTGTGGGTGGAACCAGGACTTTTACTGTGAAAAAATTAGAGTGTTCAAAGCAGTCCTTTGCTCGAATACATTAGCATGGAATAATAGAATAGGACGTGCGGTTCTATTTTTTTGGTTTCTAGGACCGCCGTAATGAGTAATAGGGATAGTTGGGTGGAATTCTCGGGAGCCAAGGAACTCCAGTCACGCGATCTAATAT
+
CCCC9FGFFFGGGGGGGGGGGGGCFFGGGGGGGGCG@@FEGEGFGGGGGDGGGGGCFGGGGGGGGGEGFGGGGGGGGGGCGGGGFFGGGGGGGG,EFDFGGGFDFDFGGGGGGGGGCGGFGGGFCAEF@EGEFGA<FEFGGGGGGFGGGEFGGGG,BFGGC,,,DCCDGGGFFGFG7FGGGFCFGFGFGFGFA>>DDC<*D7>BCGGGGGGG,*=BEGGD;B+?FFCFGGGGGGGGG9+302<+:FF:7:99<9?5C=E;+<C+9+;FD58/;6CFFFFC+<FC@E<9<<5*1975+3*++
@M03152:184:000000000-AWYW1:1:2106:7369:14090 1:N:0:GCGATCTAATACCTGT
AAGCTCGTAGTTGAATTTCGGGTCCGGCTGAGTGGTCTTGCCAATGGTAAGTACTGCTCTGGTCGGATCTTTCTTTCTGGGGAACCAACGTGCTCTTAACTGAGTGCGCTGGGGATCCAGGACTTTTACTTTGAAAAAATTAGAGTGTTTAAAGCAGGCCTACGCTTGAATACGTTAGCATGGAATAATAGAATAGGACTTTGGTTCTATTTTGTTGGTTTCTAGGACCGAGGTAATGATTAATAGGGATAGTTGGGTGGAATTCTCGGGTGCCAAGGAACTCCAGTCACGCGATCTAAGT
+
CCCCCGGGGGGGGGGGGGGGGGGGGGGGGGGGGFGGGGFGGGGGGGGGGGGFGGGGGGGGGGGGGGDGEGGGGGGGGGGGGCF:FGGGGGGCFGGGGGGGGGGFEGGGGGCGGD:FGFGGFGCGCFEFGGGGGG9FEFGGG<FGGGGGGGGGGGGGG7FFFGGGGGGGGGGGDGGGG@CGGGG?FFGEEFG9=ECFCFFFGGGCCDFGGGFFGCDFG>EGGGGCFC6CF5:EGGG,CC?FEF+ADFGC7F;6FGGFCGGG5B9CFGFG*CF3EDG67:>?FFFFCCFCGFGGG)):C+*++
@M03152:184:000000000-AWYW1:1:2106:28867:14093 1:N:0:GCGATCTAATACCTGT
AAGCTCGTAGTTGAATTTCGGGCCTGGCCGGGCGGTCAGCCTAACGGCACGTACTGTCTGGGCGGGCCTTACCTCTTGGTGAGCCGGCGTGCCCTTTGTTGGTGTGCGTCGGGGAACCAGGACCTTTACCTTGAGACAATTAGAGTGTTCAAAGCAGGCCTATGCCTGAATACATTAGCATGTAATAATAAAATAGGACGCGCGGCTCTATTTTGTTGGTTTTTCGAGTCGCCGTATTGCTTAGTAGGGATAGTTGGTGGGAATTATCGGGGGCTCAAGAACCTCATGCACGCGACCTTAA
+
C<CC--B@@F@9FE@<FEF8+6@@@FGF9C@:@FCF+8C8E<CAE:C:FEEE,6F9FA<?<DF+>BB>C?DF8CEFGG<E?EG<AFEGGGGEG<8BFFGFGG@7F7CC+C+CCFEGG*>:<*DF<>FFG,<FC,,,,,8,83,8<@FFG<3,8,2CF@*1BFFG9FGC<2?,?7,<?2BC,,2+,?++;C<<32C70+<C**:*2**2<0A?0::*:@F*1;**+:C;+;5:=8C50<0++3++2++02*)0<@++0***:;C*3+++//8)/)/*2**300**282+0*<:17)127*90
@M03152:184:000000000-AWYW1:1:2106:3290:14137 1:N:0:GCGATCTAATACCTGT
AAGCTCGTAGTTGAATTTCGGACCTGGTCGGATGGTCTTGCCGAAAGACAAGCACTGTCCCTGGCCGGGTCTTTCCTTCTGGGGAACCAGTGTGCTCTTAATTGAGTGCGCTGGGGATCCAGGACTTTTACTTTGAAAAAATTAGAGTGTTTAAAGCAGGCCTACGCTTGAATACATTAGCATGGAATAATAGAATAGGACGTTGGTTCTATTTTGTTGGTTTCTAGGACCGACGTAATGATTAATAGGGCTAGTTGTGTGGAATTCTCGGGTGCCAAGGAACTCCAGTCACGCGTTCTAA
+
C9@<AEFG-CCFFGCG<EFCGGGEFGGFFEDGGGGGGGFFGFF>@6@FG,CFFGFDFGG8FF@GFDEEC@6EECDFGDDFFGGDD@EGGFEGFFFF9?C,CFCFFFGGGE@CFCEGBF+BAFFFFF@EFCGFGGFF8?9<=CDDE9C8<,?AF5AF,3CFF+@FF:F7=F,@9,@@<FG;C<,=F,@>BDC;;ECEEFBFC*16>F<DD,2@;@B,D>,6/=C9EFFCCCE58*1?F5>EC9+++51:+2)0/*3;9+8@@C73<2<<***)2752+07=E802:+0++*+0AD)2/:7?9
@M03152:184:000000000-AWYW1:1:2106:22309:14142 1:N:0:GCGATCTAATACCTGT
AAGCTCGTAGTTGAATTTCGGGATTGGCACATCGGTCGTGCCCTAAGGGGTATGAACTGGTGTAGTCAATTTCTCACCTTCTGGAGAACCGCGCTGTCCTTAATTGGGTGACGCGGGGAACCAGGACCTTTACTTTGAAAAAATTAGAGTGTTTAAAGCAGGCATTTTGCTTGAATACATTAGCATGGAATAATAAAATAGGACGGCATGATTCTATTTTGTTGGTTTCTAGGATCACCGTAATGATTAATAGGGATAGTTGGGTGGAATTCTCGGGTGCCAAGGAACTCCAGTCACGCGA
+
CCCCCGGGGGEGGGFGGGGGGGGGGGGGGGGGGGGGGGGGGGGGGGGGGGGGGGGGGGGGGGGGGGGGGGGGGGGGGGGGGGGGGGGGGGGGDGGGGGGGGGGGGGGGGGFFGGGGGGGGGGGGGGGGFGGGGGGGC,FCGGGGGGGGGGGGGGGGGGGGGCFFGFGGGGGGGGFGGGGGGGGGGGGGGFGGFFGFGGGGGFGGGGGGGGGFFCFGGGGG7ECF5BFFGGFCCFGGFGGGFCC5CCC?CFFGF+:8**<CFF8*CC5EDGGGGG3C=F3C?+7CF6;*3=6CCFGCC=F**
@M03152:184:000000000-AWYW1:1:2106:13629:14145 1:N:0:GCGATCTAATACCTGT
AAGCTCGTAGTTGAATTTCGGGATCAATTTATTGGTCGTGCCAACGGCACGCACCGGTACAATTGGTTCCTCCCTTCCGACGAAGCGTGATGTCATTAACTTGATGTCGTGTGGAATCAGGACTGTTACTTTGAAAAAATTAGAGTGTTTAAAGCAGGCTTTGGCTTGAATACATTAGCATGGAATAATGAAGTAGGACGTTTGATCTTTTTTCGTTGGTTTCTAAGATTGACGTAATGATTAATAGGGATAGTTGGGTTGAATTCTCGGGTGCCAAGGAACTCCAGTCCCGCGATCTAAT
+
CCCCCGEFFGGGDFGGGGFFGGGCDF@FGGGGGCFFGGGEGGGFGEGGGGGGGGGDGGCFGFGGFEGGFCFFGGGGFFE@@FGGGGGGGDFFGFFGFFFFGGDFGGGDFFGFF:CDFGFFD,BFFFCFFE9EF<EFEC7BFDGA,EFFGGEEG9FFGDGGFGGGFGCEF<FC,,@FFGGCGFFGGG?>;;@3DFGGG>3CCFGG9FGCF,@CECEGF,:CFC,C7,<?EFC6+BECGFF9@?+9@9C+>*.79CC++*1*1++<C?F9*A5**12:E4>*7@FGGCEF+)+1/)7**/*03
@M03152:184:000000000-AWYW1:1:2106:4988:14167 1:N:0:GCGATCTAATACCTGT
AAGCTCGTAGTTGAATTTCGGGATCGACGGGTCGGTCGCGCCTCCGGTGTGTACTGGCCTTGTCGGTTTCTCCCTTCTGACGAACCACGATGTCATTAATTTGATGTCGTGGGAAATCAGGACTGTTACTTTGAAAAAATTAGAGTGTTTAAAGCAGGCATTCGCTTGAATACATTAGCATGGAATAATGAAATAGGACGTTTGATCTTATTTTGTTGGTTTCTAAGATCGACGTAATGATTAATAGGGATAGTTGGGTGGAATTCTCGGGTGCCAAGGCACTCCATTCACTCGATCTAAT
+
CCCCCGGGGGGGAFGGGGGGGGGGGGGGGEEGGGDGGGGGGGGGGGGGGGGG<FGFGGGGGGGGGDF@@EGGGGGGGGGGGGGEGD<=EFGGGGFGGFGFFGGGGGGGGCFCGGEFGGGG8BFGGFG9FGFGGCCBFFGGGGCGFFGGGGFGGFGG<FFFGGGGGCFGF?ECFGGGFFGGGGFEGGGGGDGGGFGFCFGGGGGDCFGGG,@CFG;FGGGGFCBFG?CFGEC8CGEGCFFFE?<@FGG6=7>CFGGCCCG8CC:CF+<:<=*9:7C*0.5*7/**2C+++*<+3970***++
@M03152:184:000000000-AWYW1:1:2106:7768:14276 1:N:0:GCGATCTAATACCTGT
AAGCTCGTAGTTGAATTTCGGCGTGCGCTCGGGCTGGTCGGCCGTCATGGTCTGTACCGTTCGGGTCACGCCCCACTGTAGGATACTCACCGCTGTCCTTAACTGGGTGGCGGTCAAAGGCTGGTGCACCAGGGGCAACTCTGATGTGTCAGCTGGGGTTCCTACTCGTTTACTTTGAGCAAATTAGAGTGTTCAAAGCAGGCAATCGAGCCTTGAATACTTCAGCATGGGATAATGGAACAGGACTGGGGTCCTGATTTCGTTGGTTTCTGGGATCTCAGTAATGATTAATAGGGATAGT
+
CC-C<CFFCEFGGGFFGFGGFGGGEGEFGECFCFD@EFGGDGGGFG@FGGGGGGG9@FEGGGGGGGGGGEGGGEGGGGGFGFFFFDGAEGFCFGEGFFGGGGGGGGGGGGF:FGGGDEGGGFDGGGGGGGGFE@CFE7FGEFFFFFGGGCGGGGAFDCFFGGG9EFFGGCFFCECGF;*FF7FFACFFGFGFFF,6C,?FCCFDFFFCCFEGFGF9CFC;@FF?;;;CE6*:EGCFF9+<EFE=CC<==E)2*;?CCEG?ECFFGG5=FGGGG4**:64<+<+*+239C*:E+:*67:76C
@M03152:184:000000000-AWYW1:1:2106:8639:14330 1:N:0:GCGATCTAATACCTGT
AAGCTCGTAGTTGAATTTCGGTGGCCCAACGGCGGTCGGCCGCAAGGTCTGTACTGCCGGTTTTCGGACCACCTCTTTCTGGGGGAACGTCGGCCCTTAACTGGGCTCGGCGGCCGAACCAGGACGTTTACTTTGAAAAAATTAGAGTGTTTAAAGCAAGCGTACGCTTGAATACATTAGCATGGAATAATGAAATAGGGCTTCAGTTCTATTTTGTTGGTTTTCAGAATCCGAAGCAATGATTAATAGGGATAGTTGGGTGGAATTCTCGGTTGCCAAGGAACTCCATTCACGCGATCTA
+
CCCCCGGFGGGGGFGGGGGGGGGGGGGGGGGGGGGGGGGGGGGGGGGGGGGGGGGGGGGGGGGGGGGGGGGGGGGGGGGGGGGGGGGGGGGGGGGGGGGGGGGGGGFGGGGGGGGGGGGGGGGGGG@EGGGCGGGGGGGGCGGGFFG,<FGFGGGGGGFFF*=FCFGG7BCFFFGCFCE<8<::CFFGGGGFGFFGGFGFFGF?CFGGFCA@CGF9CCFGGGFGDC+<EFFDGEGC56CGG?CEG9CFGC4*0:6:CF?*;CGGFGGF>CEF*75*+*0*:6A>EC+2+1++<<DE*//2+
@M03152:184:000000000-AWYW1:1:2106:20283:14389 1:N:0:GCGATCTAATACCTGT
AAGCTCGTAGTTGAATTTCGGGATCGACGGGTCGGTCGCGCCTCTGGTGTGTACTGGCCCTGTCGGTTTCTCCCTTCTGACGAACCACGATGTCATTAATTTGGTGTCGTGGGAAATCAGGACTGTTACTTTGAAAAAATTAGAGTGTTTAAAGCAGGCATTCGCTTGAATACATTAGCATGGAATAATGAAATAGGACGTTTGATCTTATTTTGTTGGTTTCTAAGATCGACGTAATGATTAATAGGGATAGTTGGGTGGAATTCTCGGGTGCCAAGGAACTCCAGTCACGCGATCTAAA
+
CCCCCGGGGGGGGGGGGGGGGGGGGGGGGGGGGGGGGGGGGGGGGGGGGGGGFGGFGGGGGGGGGGGGGGGGGGGGGGGGGGGGGGGGGGGGGGGGG<FFGGGGEDEFGGGGGGGGGGGGGGG?FGGGGGGGGGGGGGGGGGGGGFGGGGGGGGGGGGGGGGGGGGGGGGFFGGGGGGGGFGFFGGGGGGGGGGGGGGFG7FGEGGCFGGGGGFCFDBFGFGGGFEGFGGGEGGGGGGGGGGGGGFGFGCFEFFC7CGCE5CEFFCEADC89877:E:>AEFGG6<FEFFGGGDDGGDGF+
@M03152:184:000000000-AWYW1:1:2106:25693:14428 1:N:0:GCGATCTAATACCTGT
AAGCTCGTAGTTGAATTTCGGGCCTGGCCGGGCGGTCTGCCTAACGGCACGTACTGTCTGGGCGGGCCTTACCTCTTGGTGAGCCGGCGTGCCCTTTGTTGGTGTGCGTCGGGGAACCAGGACCTTTACCTTGAGAAAATTAGAGTGTTCAAAGCAGGCCTATGCCTGAATACATTAGCATGGAATAATAAAATAGGACGCGCGGTTCTATTTTGTTGGTTTCTAGAGTCGCCGTAATGATTAACAGGGATAGTTGGGTGGAATTCTCGGGTGCCAAGGAACTCCAGTCACGCGATCTAAT
+
CCCCCDGGGGBEGGDGEGDGGG7F7DGGGGGGGGCFGGGGGGGGGGGGECEGFDFFG,FCFFGEGGGGGGFFCFFFGGCDFGGGGG:CFGGDFCGGGGGGGGGG<3FEGGG@FGGEDGGGGFGGGCCDGG;BFGC@<FFCGDFCFGGGGGGGGGGGGGDFGFGC9CF<FFEFEFGF,<FCFFGGGGGGFEF?@FGGEF8CC?ECC:CEG9FEFFGGGE>EFG7CCFEGGGGGGGGGCFGCF+<<*+<7C5):?CFGDG5CEF6?6?C7CEG<CDD*37FFGF?C88CFG?:C81>EG5D7+
@M03152:184:000000000-AWYW1:1:2106:14258:14480 1:N:0:GCGATCTAATACCTGT
AAGCTCGTAGTTGAATTTCGGGATCAATTTGCTGGTCGTGCCTACGGTACGTACAGGTTTTGTTGGTTCTTCCTTTCCGAGGAGCCGCGATGTCATTAGTTTGGTGTCGCAAGGAATCGGGACTGTTACTTTGAAAAAATTAGAGTGTTTAAAGCAGGCTAACGCTTGAATACATTAGCATGGAATAATAAAATAGGACGATTGATCCTATTTTGTTGGTTTCTAGGATTGACGTAATGATTAATAGGGATAGTTGGGTGGAATTCTCGGGTGCCAAGGAACTCCAGTCACGCGATCTAAT
+
CCCCCGGGGGGGGGGGGGGGGGGGGGGGGGGGGGGGGGGGGGGGGGGGGGGGGGGGGGGGGGGGGGGGGGGGGGGGGGGGGGGGGGGGGGGGGGGGGGGFFCFGGGGGGGGGGGGGGGGGGGGGGGGGGGGGGFGGGGGGGGGGGGGGGGGGGGCFGGGGGGGGGGGGGGGGDFGDGGGGFFGGGGGGGGGGGGGGGEFGGGGFFFCFFGGGGFGGGGGEGFCFGGGFGC>FC8CCFFGC7@EC11<6C64?CFDGFE8CDC9C6+<+9EEFDG*CF>FF:00*+++<9@EC8<)2**;9+
@M03152:184:000000000-AWYW1:1:2106:17082:14564 1:N:0:GCGATCTAATACCTGT
AAGCTCGTAGTTGAATTTCGGGCCTGGCCGGGCGGTCTGCCTAACGGCACGTACTGTCTGGGCGGGCCTTACCTCTTGGTGAGCCGGCGTGCCCTTTGTTGGTGTGCGTCGGGGAACCAGGACCTTTACCTTGAGAAAATTAGAGTGTTCAAAGCAGGCCTATGCCTGAATACATTAGCATGGAATAATAAAGTAGGACGCGCGGTTCTATTTTGTTGGTTTCTAGAGTCGCCGTAATGATTAATAGGGATAGTTGGGTGGAATTCTCGGGTGCCAAGGAACTCCAGTCACGCGATCTAAT
+
CCCCCGGGGGGGGGGGGGGGGGGGGGGGGGGGGGGGGGGGGGGGGGGGGGGGGGGGGGGGGGGGGGGGGGGGGGGGGGFGGGGGGGGGGGGGGGGFGGGGGGGGGGGGDGGGGGGGGGGGGGGGGGGGGGGGGGGGFGGGGFFGGGGGGGGGG9FGGGGGGGGGGGGGGGFGGGGFGGGGGGGGGGGGGGGGGGGGGFGGGGEEGDEEGGGGGGFGGGGGDG?FGGCFGDGEGGGGCCGFFC:C:+C6C64:@FD<F=ECGFCFF?FC5CC/1>97<>)2:;EDCGFGGFC*27</*A:0+
@M03152:184:000000000-AWYW1:1:2106:29354:14634 1:N:0:GCGATCTAATACCTGT
AAGCTCGTAGTTGAATTTCGGGCCTGGCCGGGCGGTCTGACTAACCGCACGTACTGTCTGGGCGGGCCTTACCCCTTGGTGAGCCGGCGTGCCCTTTGCTGGTGTGCGTCCGGGAACCAGGACCTTTACCTTGTGAACATTAGACTGTTCAAAGCAGGCCTATGCCTGCATACATTAGCATGGACTTATAAAATAGGACGCGCGTTTCTCTTTTGTTGGTTTCTCGATTCGCCGTTATGATTATTAGGGATAGGTGGGTTGAATTTTCGGGTGCTACGGAACTCCAGTTACGCGTTCTTAT
+
@<@@@FCFGC@CGCCFFGEF7+@@CF@<C:FGGB7CF@C,<C<66,8++@FDCCF9FCFF8,E+@7:B:B<:B,:D=,,:<<,:EFFG7>:@=D8>><,<BDGEF+DCF<+3@CEE7FCF7BB:D,D<;FF;F,:,3,8,@FC9,8>C9FF,8<,:B**<,C:?BFFG*5F:9:C,<,5<?F7:,?+5?<9,,9+27@E5C5>E*8EF?+<C@<9;CCD*;8C:+;8*338?CE:**:99+<++*0+<56F78+3<5>8**3++++++)281:C*:<77*7*+:C<:9+0<*;5)*2**3+
@M03152:184:000000000-AWYW1:1:2106:15320:14735 1:N:0:GCGATCTAATACCTGT
AAGCTCGTAGTTGAATTTCGGGATCAATATGTTGGTCGTGCCTTGGTACGTACTAATTTATTGGTTTCTTCCCTTCTGACGAACCATGATGTCATTAATTTGGTGTCATGGGGAATCAGGACTGTTACTTTGAAAAAATTAGAGTGTTTAAAGCAGGCTCACGCTTGAATACATTAGCATGGAATAATGAAATAGGACGTTTGATTCTATTTTGTTGGTTTCTAGGATCGACGTAATGATTAATAGGGATAGTTGGGTGGAATTCTCGGGTGCCAAGGAACTCGAGTCACGCGATCTAACT
+
CCCCCGGEGFGFGGCGGGGGGGGGGGGGFFGFGGGGGGGGGGGGGGGGGGGGGGGGGGGGGFFGGFE9FFCGGGC8FGDFGGGGGGGGAFFFGFGAF<FDGFGGGGGFFGGGGGGGFGGGGGGGGGGDAD,CFAFGGGG8EEDF@,?EFEFFGGEF?@=<9FFGGCGGGGGA?CFFGGGGG?FCFGGGFGCFGCFGFFGF@,<3@;CDFFGGGGGCFC8CC9C;EE6EFGGDCEGD?F7CFC7CFGGGGG46CFEC*CE@EFGG?92:5=*7;F72:5)*25=*;5CE76>@E3)*2<:++
@M03152:184:000000000-AWYW1:1:2106:13819:14736 1:N:0:GCGATCTAATACCTGT
AAGCTCGTAGTTGAATTTCGGGATCAGTACGCTGGTCGTACCTTCGGTATGCACTGGTGTCACTGGTTCCTCCCTTCTGACGAACCGTCATGCCATTCACTTGGTGTGGCGGGAAATCAGGACTGTTACTTTGAAAAAATTAGAGTGTTTAAAGCAGGCTCACGCCTGAATACATTAGCATGGAATAATGAAATAGGACGTTGATCTTATTTTGTTGGTTTCTAGGATTGACGTAATGATTAATAGGGATAGTTGGGTGGAATTCTCGGGTGCCAAGGAACTCCAGTCACGCGATCTACTC
+
CCCCCFGGGFFGGFGGCEGGGGGGGEFGGFEGGGGGGGGGGGGGGCBFGGGCC<F@,FFGGGGGGGFGCFFGFEGGGCAA@,BFGGGGGDFCFFGGGGFFGGAFFGFGGG++>CE<FGFG88FGGAD?EFGF9@AFG?=,BD@9?EEGGGFG9FFFDCF8>FFCF+@+@<DCCEFG;@CFGE>7F9D;@FCCFCG9AB7*FD>7CFGGGGDGF9C7,:6;CCG9FG,=C*+;*11==+=<<++2;CF6=*)<>+<<==CEC?FG<C0*>5/)*2:9=F>00<+>86<EFFG*//)**<090
@M03152:184:000000000-AWYW1:1:2106:16096:14791 1:N:0:GCGATCTAATACCTGT
AAGCTCGTAGTTGAATTTCGGGACCAATTTGTTGGTCGTGCCTCGGTACGTACTGGTATTATTGGTTTCTCCCTTCTGAAGAACCTCGATGCCATTAATTTGGTGTCGTGGGGAATCAGGACTGTTACTTTGAAAAAATTAGAGTGTTTAAAGCAGGCATACGCTTGAATACATTAGCATGGAATAATGAAATAGGACGTTTGATTCTATTTTGTTGGTTTCTAGGATCGACGTAATGATTAATAGGGATAGTTGGTTGGAATTCTCGGGTGCCAAGGAACTCCAGTCACGCGATCTAATC
+
CCCCCGGCFD@FFCEGGGGGGGGGGGFGFGGGGFGGGGGGGGGGGGGGGGGFCGGFFEFGFFGFGGGGGGGGGGG8EGGGGGGGGCFECFGGGGGGFDGDDCEGGGGGGGDG7BFDFFFGGGFCGGGGGGG9FGGA<FEFAFCGGFFGGGDA<FGGGCFGGGG>F:BFGF9,3DFFFGFG=FFGFDEFGCCGGFFFGGC@CEC9,3@F9FFGGGFGGDEFGDGCC:CDC*>CEEFFEG,1,14,1,<C,:)ACC?C/:CE+;CF9FC*3CCDGGGD5)5?CCF6<<CE7@E**)/:7A*3+
@M03152:184:000000000-AWYW1:1:2106:20156:14842 1:N:0:GCGATCTAATACCTGT
AAGCTCGTAGTTGAATTTCGGGCCTGGCCGGGCGGTCTGCCTAACGGCACGTACTGTCTGGGCGGGCCTTACCTCTTGGTGAGCCGGCGTGCCCTTTGTTGGTGTGCGTCGGGGAACCAGGACCTTTACCTTGAGAAAATTAGAGTGTTCAAAGCAGGCCTATGCCTGAATACATTAGCATGGAATAATAAAATAGGACGCGCGGTTCTATTTTGTTGGTTTCTAGAGTCGCCGTAATGATTAATAGGGATAGTTGGGTGGAATTCTCGGGTGCCAAGGAACTCCAGTCACGCGATCTAAA
+
CCCCCGGGGGGGGGGGGGGGGGGGGGGGGGGGGGGGGGGGGGGGGGGGGGGGGGGGGGGGGGGGGGGGGGGGGFGGGGGGGGGGGGGGGGGGGGGGGGGGGGGGGGGGGGGGGGGGGGGGGGGGGGGGGGGGGGGGGGGGGGGGGGGGGGGGGGFGGGGGGGGGGGGGGGGGCFGGGGGGGGGGGGGGFGGGGGGGCCGGGECEG8EEFCGGGGGGGCFCGGGGCFCGGGGGGG>=:59F?9?FG7CFGFFFFFFF?ECEC@?CE9CFDFD5=DCF?4:CGCFDGGCE9@FEGGGGCE770
@M03152:184:000000000-AWYW1:1:2106:7540:14908 1:N:0:GCGATCTAATACCTGT
AAGCTCGTAGTTGAATTTCGGGTCCGGCTGAGTGGTCTTGCCAATGGTAAGTACTGCTCTGGTCGGATCTTTCTTTCTGGGGAACCAACGTGCTCTTAACTGAGTGCGCTGGGGATCCAGGACTTTTACTTTGAAAAAATTAGAGTGTTTAAAGCAGGCCTACGCTTGAATACGTTAGCATGGAATAATAGAATAGGACTTTGGTTCTATTTTGTTGGTTTCTAGGACCGAGGTAATGATTAATAGGGATAGTTGGGTGGAATTCTCGGGTGCCAAGGAACTCCAGTCACGCGATCTAATC
+
C@CCCGGGEGGGGGCGGGGGGGGGGGGGGGGGGGGGGGGGGGGGGGGGGGGGGGGGGGGGGGGGGGGGGGGGGGGGGGGGGGGDFFGGGGGGGGGGGGGGGGFGGGGGGGGGGGGGGGGGGGGCGGGGGGGGGGGGGGGGGGGGGGGGGGGGGGGGGGGGGGGGGGGGGGGGGGGGGGGGGGGGGGGGGFFGFGGGGGFFGGGFGGGGGGGGGGGGGCBFG2@C:?DGGGGGD19ECGFFFGCGGCFG6FFFGGGGDEEC8BBF<CB=CGGG=FGFF>:EGGGGG6A9E?ECEC</7:C9+
@M03152:184:000000000-AWYW1:1:2106:17258:14990 1:N:0:GCGATCTAATACCTGT
AAGCTCGTAGTTGAATTTCGGGATCAATGGATTGGTCATGCCGTTGGTATGTACTGGTCATATTGGTTCTCACCTTCTAAGGAACCATAATGTCATTCATTTGATGTTTTGGGGAATTAGGACTGTTACCTTGAAAAAATTAGAGTGTTTAAAGCAGGCTAACGCTTGAATACATTAGCATGGAATAATGAAATAGGACATCGCATTCTATTTTGTTGGTTTCTAGGATCGATGTAATGATTAATAGGGATAGTTGGGTGGAATTCTCGGGTGCCAAGGAACTCCAGTCACGCGATCTAAT
+
C@CC<FGFGFFFGEGGGGGGGGGGGGFGGGGGGGGGDEGGGGGFGGGGGGGGGGGGGGGGGGGGGGGGGFFGGGGGGGGGFGGGGGGFFGGGEFGGGGCGGGGFGGGFGFGDDGGGGGGGGFGGGGGGGACFFDDFCFEEAEFGGGGGFEFCEEEGGFE8FGFEGGGGGF9E<FFFGAFGEFDGFGGGFFFGDFGFGGFGGGGC7FFGEDFGFFGCGGGGFG9CAEGEFGDGGGEE,2:C,DG?9;B?FCFC,>,985*6:5B9C:@98E59:88C?FAG?BEC6>8B+1<C8CC=:E*9+
@M03152:184:000000000-AWYW1:1:2106:18691:15004 1:N:0:GCGATCTAATACCTGT
AAGCTCGTAGTTGAATTTCGGGCCTGGCCGGGCGGTCTGCCTAACGGCACGTACTGTCTGGGCGGGCCTTACCTCTTGGTGAGCCGGCGTGCCCTTCGTTGGTGTGCGTCGGGGAACCAGGACCTTTACCTTGAGAAAATTAGAGTGTTCAAAGCAGGCCTATGCCCGAATACATTAGCATGGAATAATAAAATAGGACGCGCGGTTCTATTTTGTTGGTTTCTAGAGTCGCCGTAATGATTAATAGGGATAGTTGGGTGGAATTCTCGGGTGCCAAGGAACTCCATTCACGCGATCTAAT
+
CCCCCGGGGGGGGGGGGGGGGGGGGGGGGFGGGGGGGGFGGGFGGEGGGGGGGGGFGGGGGGGGDGGGGGGGGGGGGGGGGGGGGFGGGGGGGF=EGGGFGGGGGGGGGGDGGGGGGGEGCGGGGGGGGGGGGCF<<FFGG?FGGGGGGGGGGFGGGGGGGGGGGGGGG@FFGGGGGGGGGGG8CE6EFGFGGGGDFGGGEEGGGECEGGGFGGCGGCFEGFFGCFGGGGGGGGGEDFGCCFCFG?F?F6;*+CF9C5CE5ECECFF<<F*9:CF*C)527CGFF6+<?BFCG3CCCGF9+
@M03152:184:000000000-AWYW1:1:2106:15238:15025 1:N:0:GCGATCTAATACCTGT
AAGCTCGTAGTTGAATTTCGGGCCTGGCCGGGCGGTCTGCCTAACGGCACGTACTGTCTGGGCGGGCCTTACCTCTTGGTGAGCCGGCGTGCCCTTCGTTGGTGTGCGTCGGGGAACCAGGACCTTTACCTTGAGAAAATTAGAGTGTTCAAAGCAGGCCTATGCCCGAATACATTAGCATGGAATAATAAAATAGGACGCGCGGTTCTATTTTGTTGGTTTCTAGAGTCGCCGTAATGATTAATAGGGATCGTTGGGTGGAATTATCGGGTGCCAAGGAACTCCAGTCACGCGATCTAAA
+
CCCCCGGFFGGGGGGGGGGGGGGGGGGGGGGGGGGGGGGGGGGGGGGGGGGGGGGGGGGGGGGGGGGGGGGGGGGGGGGGGGGGGGGGGGGGGGGGGGGGGG>F8<FEGGGGGGGGGGGGGGFGFGGGGGGFGBFGFGGGGFFFFFGFFGGGGGGFGGGGGFFGGGGGCGGGGDFGGCCFFGGGGGGGGGGGGGG7C9CEGCEEG*:8FF7CFFGGDFGCGGFFC7@C:CGCEEECC5<0<<E<*+3<FF)*/;=8C**;EC?<F+:27CG7EDCFC>:A6*+:<0+++19:*//1*:>++
@M03152:184:000000000-AWYW1:1:2106:11666:15067 1:N:0:GCGATCTAATACCTGT
AAGCTCGTAGTTGAATTTCGGACTTTGTGGTCAGGTCTTCCTTAAGTGGTTGCACTTGATTCGCATCGTCTTACTTCCTAGACCCAACATTCCTTCGCGGGGTGTTGTGTGCTCTAGGACTTTTACTGTGAATAAATTAGAGTGTTCAAAGCAGGCTTTCGCTTGAATACATTAGCATGGAATAATAAAATAGGACCGTGGTCTTATTTTGTTGGTTTTAAAGACCAAGGTAATGATTAATAGGGATAGTTGGGTGGAATTCTCGGGTGCCAAGGAACTCCAGTCACGCGATCTAATCTCG
+
CCCCCGGGGGGGGGGGGGGGGGGGGGGGGGGGGGGGGGGGGGGGGGGGGGGGGGGGGGGGGGGGGGGGGGGGGGGGGGGGCGGGGGGGDGGGGGGGGGGGGGGGGDGGDEEGGGGGGGGGGGGGGGGFGGGGGGGGGGGGGGGGGGGGGGGFFGGGGGGGGGGGGGGGGGGGGGGGGGGGGGGGGGGGFGGGGGGGGGGGCFEGFFGGGGGGGC7F8FGDFCFGGGGGFGFGGGFDGGFGC@?EDE=C7+;E?=5887@EG9EFDFCFCCG7EG<FCF?FGGFFFGGC5>5C5>FFC+:<*
@M03152:184:000000000-AWYW1:1:2106:24905:15138 1:N:0:GCGATCTAATACCTGT
AAGCTCGTAGTTGAATTTCGGGCCTGGGCGGGCGGTCCGCCGAAAGGCGCTGTACTGTCTGGCCGGGCCTTTCCTCTTGGTGAACCGGCGTGCCCTTCGCTGGGTGCGTCGAGGAACCAGGACGTTTACCTTGAGAAAATTAGAGTGTTCAAAGCAGGCGTCTCGCCCGAATACATTAGCATGGAATAATGGAATAGGACGTGCGGTCCTATTTCGTTGGTTTCTAGGATCGCCGTAATGATTAATAGGGATAGTTGGGTGGAATTCTCGGGTGCCAAGGAACTCCAGTCACGCGATCTAA
+
CCCCCGGFGGCGGGGGGGGGGGGGGGGGGGGGGGGGGGGGGGGGGGGGGGGGGGGGGGGGGGGGGGGGGGGGGGGGGGGGGGGGGGGGGGGGGFGGGGGGGGGGGGGGEGEFGGEEDGFGGCFGGGGGGGGGF8CFGGGGGGGGGFFFGGGGGGGGGGGEB*=CCCGDEEG*;@CGGCGGGGFGCFGEGGGCECGGGGGCGGDGGGGGGCFC9CE68C6FE@GCCF@F??FGGGD/*:CFCFFFFCCFGGFDGGFGF+:EGG8FGGFE**CDFG5CGF4FEFGD?ED:7*?CEFCCE5499
@M03152:184:000000000-AWYW1:1:2106:24701:15189 1:N:0:GCGATCTAATACCTGT
AAGCTCGTAGTTGAATTTCGGGCCTGGCCGGGCGGTCTGCCTAACGGCACGTACTGTCTGGGCGGGCCTTACCTCTTGGTGAGCCGGCGTGCCCTTTGTTGGTGTGCGTCGGGGAACCAGGACCTTTACCTTGAGAAAATTAGAGTGTTCAAAGCAGGCCTATGCCTGAATACATTAGCATGGAATAATAAAATAGGACGCGCGGTTCTATTTTGTTGGTTTCTAGAGTCGCCGTAATGATTAATAGGGATGGTTGGGTGGAATTCTCGGGTGCCAAGGAACTCCAGTCACGCGATCTAAT
+
CCCCCGGGGGGGGGGGGGGGGGGGGGGGGGGGGGGGGGGGGGGGGGGGGGGGGGGGGGGGGGGGGGGGGGGGGGGGGGGGGGGGGGEGGGGFGGGGGGGGGGGGGGFGGGGGGGGGGGGGGGGGGFGFFFFCFGGFGDGGGGGGGGGGGGGGGGGG@FGGGDECFGGGGFGFCGFFFGGGDGGGGGGGFG?CCCE?GGGGEE*CEEC>EEFGGGFGGGGGGFFFDGF6:<:CEEGC55C9??FGGGFGGFF**<?8?=CG55+<F7C?*C*/*977FFFFC>77@FC99@CC8)12***3+
@M03152:184:000000000-AWYW1:1:2106:17283:15388 1:N:0:GCGATCTAATACCTGT
AAGCTCGTAGTTGAATTTCGGGATCAATTTATTGGTCGTGCCAACGGTACGCACTGGTACAATTGGTTTCTCCCTTCCGACGAAGCGTGATGTCATTAACTTGATGTCGTGTGGAATCAGGACTGTTACTTTGAAAAAATTAGAGTGTTTAAAGCAGGCTTTGGCTTGAATACATTAGCATGGAATAATGAAATAGGACGTTTGATCTTATTTCGTTGGTTTCTAAGATTGACGTAATGATTAATAGGGATAGTTGGGTGGAATTCTCGGGTGCCAAGGAACTCCAGTCACGCGATCTAAT
+
CCCCCGGEEG@FGGGFGGGGGFGGGGGGGGGGGGGGGGGGGGGGGGGGGGGGGGGGGGGGGGGGGGGGGGGGGFGGEGGGGGEGEGGFEGGGGGGGGGGFGFGFGGFGF7FFGGFGGGGGGFF8FFGGGGGGGFGFFGGGGGFFGGGGGGGGGDEGGGGGGGFFGGGGGCCFGEFGGGGGGGDGGGGGGGFGFGGGDEFGCGCEGGGGFFGGGGF:EGGGGGGGGCFEFGGG9EECF=@:EGGGGFG?FCFGGFGCF=@BE>FGG?B?<CCCC<*:AF@GFGFCGDFGD@GCCGDDCFF++
@M03152:184:000000000-AWYW1:1:2106:7251:15427 1:N:0:GCGATCTAATACCTGT
AAGCTCGTAGTTGAATTTCGGGACTAACAGATTGGTCGCGCCATTGGTGTGTACTGGTCTAGTTGGTTTCTCCCTTCTGACGAACTACGATGTCATTAATTTGTTGTCGTGGGAAATCAGGACTGTTACTTTGAAAAAATTAGAGTGTTTAAAGCAAGCGTTAGCTTGAATACATTAGCATGGAATAATGAAATAGGACGTTTGATCCTATTTTGTTGGTTTCTAGGATCGACGTAATTATTAATAGGGATAGTTGGTTGGAATTTTCGTGTGCCAAGGACCTCCAGTCACTCGATCTAAT
+
CCCCCFCFE<6CEAFEFGGFECGEGGGGGFGGGF-@FGGECB@@@CEGGGE@<FFFFGGCA66CEG:<EGG<FFGGGG99FC7CCD<F:FDCFDCFFCGFFDA,4,CDEFCFEGGGCFGGFF+,BCBEFEFGFEEF9<:<E?A?EFFGE:ADF9CE4,==C@CGGFFGF<CCD=<DC=====D,8@DFE;CF==D;FF,@@FF@FCGC;@BEFGGG,D,>EFGGFC9EFFG>8ECC,5,=C1:=C,9CF*5*<<E;C*=C8>+C6+5=<1*1*1;+<45A7C>9*2ACFFG+<C*::E7++
@M03152:184:000000000-AWYW1:1:2106:27247:15433 1:N:0:GCGATCTAATACCTGT
AAGCTCGTAGTTGAATTTCGGGATCAATTTATTGGTCGTGCTATTGTACGTACTGGTATTATTGATTTCTACCTTCAGACGAACCATGATGTCATTAATTTGGTGTCTTGGGGAATTAGGACTGTTACTTTGAAAAAATTAGAGTGTTTAAAGCAGCCTCACGCTTGAATACATTAGCATGTAATCACGAAATAGGACGATTGCTTCTATTTTGTTTGTTTTTAGGATCGACGTATTGATTAATAGGGATAGTTGGGTGGAATTCTTCGGTGCCAAGGAACCTGAGCCACGCCACATAATT
+
@@-A9FF:-C@@FF@EGGGFG@::CF,FF9EFEGCD<:CCFG9;<<CEAEA9<<<8CFC9,EE,,E,C<C<FFFFDFGFGEG:CFG99EA<E9CFGC,6C,C,ECFE9?EFF@,B,,,:,55BFC9FEG9<?EFECE+<,E,@EF9,C<FF9E,=B,,A=EF8ECCG<8?,8?,,39>FFC,,C,,3,@>8>89,6E,3+8@+3,3,,,@EGE,,,76>D6,>,,@DA,4>;*44,,5,5,1118=6A4E?61C?E*=7C*?B?7+9+*A=***3;*))*****0*+*27*:*)**3+:9+
@M03152:184:000000000-AWYW1:1:2106:6019:15490 1:N:0:GCGATCTAATACCTGT
AAGCTCGTAGTTGAATTTCGGGATCAATTTATTGGTCGTGCTATTGTACGTACTGGTATTATTGATTCCTACCTTCTGACGAACCATGATGTCATTAATTTGGTGTCATGGGGAATCAGGACTGTTACTTTGAAAAAATTAGAGTGTTTAAAGCAGGCTCACGCTTGAATACATTAGCATGGAATAACGAAATAGGACGTTTGATTCTATTTTGTTGGTTTCTAGGATCGACGTAATGATTAATAGGGATAGTTGGGTGGAATTCTCGGGTGCCAAGGAACTCCAGTCACGCGATCTAATC
+
CCCCCGGGGGGGGGGGGGGGGGGEGGGFGGGGGGGGGGGGGGGGGGGGGGGGGGGGGGGGGGGFGGGGGGGGGGGGGGGGGCFE7EGGGGGGGGGGGFGGGGGGGGFFGGGGDGGFGFGGGGGGGGGGGGGGGGGGFEFGGFDFGGGGGGGGGAFGFDGGGGGGGFGGGGGGCFGGFCGFFGGGGGGGGGGCGGGG9DGFGGGGG9FGGGGGEGGGGFG>DFGFGGGGGCEGGGGGGGGGFGF@CF?:,:AGGGCGDGDGGGGGGGGDFEGGGFGFG:F?=CEDFGGFG?C*?DD5FG7++
@M03152:184:000000000-AWYW1:1:2106:10497:15772 1:N:0:GCGATCTAATACCTGT
AAGCTCGTAGTTGAATTTCGGGGTCAGCATGTTGGTCGTGCCACTGGTACGTACTGGCGTTGCTGATTCCTCCCTCTTGACGAACCGTAATGCCATTAATTTGGTGTTGCGGGGAATCAGGACTGTTACTTTGAAAAAATTAGAGTGTTTAAAGCAAGCATGCGCTTGGATACATTAGCATGGAATAATGAAGTAGGACGTTCGATCCTATTTTGTTGGTTTCTAGAGTCGCCGTAATGATTAATAGGGATAGTTGGGTGGAATTCTCGGGTGCCAAGGAACTCCAGTCACGCGATCTAAT
+
CCCCCGGGGGGGGGGGGGGGGGGGGGGGGGGGGGGGGGGGGGGGGFGGGGGGGGGGGGGGGDGGGGGGGGGGGGGFFFGGGGGGGGGGGGGGFGFGGGGGGCFGGGGGGGGDGGEFGGGGGGGGGGGGGGGGGGGGGCFFFGGGGGGGGGFFGFFGGGGGFGGGDGGGGGGGGGGGGGGGGGGGGGGGDGGGGFGGGGGGCFGGCCGGGGGGGGGCFGGGGG;EFFD:FG>EGGGGGGGGGGG7CCGFGFFCGCC7FGGGGCFGGGF:CFEGGCD:CFFFE*C78@CCE?:8AD):CGGG9
@M03152:184:000000000-AWYW1:1:2106:23135:15774 1:N:0:GCGATCTAATACCTGT
AAGCTCGTAGTTGAATTTCGGACCTGGCCGGGCGGTCCGCTTAACGGCGTGTACTGTCTGGCTGGGCCTTACCTCTTGGTGAGCCGGCGTGCCCTTTATTGGTGTGCGTCGGGGAACCAGGACTTTTACCTTGAGAAAATTAGAGTGTTCAAAGCAGGCCTATGCCCGAATACATTAGCATGGAATAATAAAATAGGACGTGCGGTTCTATTTTGTTGGTTTCTAGAGTCGCCGTAATGATTAATAGGGATAGTTGGGTGGAATTTTCGGGTGCCAAGGAACTCCAGTCACGCGATCTAAT
+
CACCCGGGGGGGGGGGGGGGGGGGGGGGGGGGGGGGGGGGGGGGGGGGGGGGGGGEGGGGFGGFCGGGGGGGGFGGGGGGGGGGGGGGEGGGGGDGGGGGGFGFGGGGGGGGGGGGGGGGGFGGGGGGGGGGGGFFFFGGGGGGGGGFDFGGGGGGGGGGGGGGGGGGGGGGGGGGGGGGGGGGGGGGGGG@FFGGGDFEFFGDGGGGG+AFGGFGGFF>FF<FFFC6C9EGGDGEEGGGGG+<>30AC*.78<F7C5/;C5<CG+<:DED7*9DG?FFFFCGF8C800@7C@D3555*<+
@M03152:184:000000000-AWYW1:1:2106:19326:15835 1:N:0:GCGATCTAATACCTGT
AAGCTCGTAGTTGAATTTCGGTGGCCCAACGGCGGTCGGCCGCAAGGTCTGTACTGCCGGTTTTCGGACCACCCCTTTCTGGGGGAACGTCGGCCCTTAACTGGGCTCGGCGGCCGCACCAGGACGTTTACTTTGAAAAAATTAGAGTGTTCAAAGCAAGCGTAGGCTTGAATACATTAGCATGGAATAATGAAATAGGGCTTCAGTTCTATTTTGTTGGCTTTCAGAATCCGAAGCAAGGATTACTAGGGATAGTTGGGTGGAATTCTCGGGTGCCAAGGAACTCCAGTCACGCGATCTA
+
B<BC<@@FC<@@FAEGDEDCFEFCF,CCDBCGE+FFF::BFGF7@@@<AFFG9?E,6CFGGGGCF:E@=FD<B?:<,,:5?E?FC7BDCGG=CFC:F=DFGGF8<F<=E+=35CC:1>>>33*8>18=F7<,33<,8,,3*2,2,,,<,2?,,2C:,<>+=:F1*1<:+*8+<03+<@FGG7C+:CEF:909:C7@99+**2**0C<+A++<+<EGC*;8CCCEC:A+++C+CCE*>?70*0<+*+0037F:F*<0CFE?CCE5??6<7::C877C6?F5=CGCE9EF+9<0+/1*/:/*+
@M03152:184:000000000-AWYW1:1:2106:21210:15903 1:N:0:GCGATCTAATACCTGT
AAGCTCGTAGTTGAATTTCGGGGTCAGCATGTTGGTCGTGCCACAGGTACGTACTGGCGTTGCTGATTCCTCCCTCTTGACGAACCGTAATGCCATTAATTTGGTGTTGCGGGGAATCAGGACTGTTACTTTGAAAAAATTAGAGTGTTTAAAGCAGGCATGCGCTTGAATACATTAGCATGGAATAATGAAATAGGACGTTCGATCCTATTTTGTTGGTTTCTAGGATTGACGTAATGATTAATAGGGATAGTTGGGTGGAATTCTCGGGTGCCAAGGAACTCCAGTCACGCGATCTAAT
+
C@CC9EFFGGEFGGGGGGGGGGGGGGGGGGGGGGGGGGGGGGGGGGGGGGGGGGGFGGGGGGGGGGGGGFGGGGGGGDFEGGGGGGGGGGGGGGDFG,EFFGGEGGGGGGGGGGGGGGGDFCFGGFEFGGGDCDDDGFFC=FCFF@FGGGGCDBFFFCE<DCFCFFEGGGGGGGFGCF?F9F@7FFCGGGGGGGGGCFGGFFFDFCFECCGFGGGGGGGEFGDFGGFBFE*9AGGF*/<<F999:;=+A6AGGGGFCDGG>*@@C7CCCGDFE:5:0<)*A87>80<:C?F58C<*::2<+
@M03152:184:000000000-AWYW1:1:2106:27001:15915 1:N:0:GCGATCTAATACCTGT
AAGCTCGTAGTTGAATTTCGGGATCAATTTATTGGTCGTGCTATTGTACGTACTAGTATTATTGATTTCTACCTTCTGACGAACCATGATGTCATTAATTTGGTGTCTTGGGGAATCAGGACTGTTACTTTGAAAAAATTAGAGTGTTTAAAGCAGGCTCACGCTTGAATACATTAGCATGGAATAACGAAATAGGACGTTTGATTCTATTTTGTTGGTTTCTAGGATCGACGTAATGATTAATAGGGATAGTTGGGTGGAATTCTCGGGTGCCACGGAACTCCAGTAACGCGATCTAATT
+
CCCCCGGEGGGGGGGGGGGGDGGDFGFGGGGGGGGGGGFGGGGGGGGGGGGFGGGGGGGGGGGGGGGGGGGGFGGGGGDFGGFFGGGGGGGGGGGGGFCFGGFFGFGGGGGGGGDGGGGGGGGGGGGGGGGGCE9FFEGGGGGGFGFGGGGGGDGFFGGGGGGGGDFFGGGGGFGGGGGGGGGCDFAEEG7FFGGGGGGGGGGA<EGGGGFGGGGGGGGFGGGFGG6EF8C?8C5;EFGG7==CC7CFFF4,>CFD*=BEGGFG7@CC*:CGG<:**)):/@:7@CG+<9*:*9C*29*<+
@M03152:184:000000000-AWYW1:1:2106:20976:15935 1:N:0:GCGATCTAATACCTGT
AAGCTCGTAGTTGAATTTCGGGCCTGGCCGGGCGGTCTGCCTAACGGCACGTACTGTCTGGGCGGGCCTTACCTCTTGGTGAGCCGGCGTGCCCTTTGTTGGTGCGCGTCGGGGAACCAGGACCTTTACCTTGAGAAAATTAGAGTGTTCAAAGCAGGCCTATGCCTGAATACATTAGCATGGAATAATAAAATAGGACGCGCGGTTCTATTTTGTTGGTTTCTAGAGTCGCCGTAATGATTAATAGGGATAGTTGGGTGGAATTCTCGGGTGCCAAGGAACTCCAGTCACGCGATCTAAT
+
CCCCCGGGGGGGGGGGGGGGGGGGGGGGGGGGGGGGGGGGGGGGGGGGGGGGGGGGGGGGGGGGGGGGGGGGGGGGGGGGCGGGGGGGEGGGGGFDGGGGGGGCGGGGGGGGGDGGGGGGGGGGCGG@GGFGGCFGGGFGGGFGGGGGGGGGGGGGGGGGFFGGGG9FGFGGGGGG?GGGFGGGGGGGGGGFGGGGGGGGGGGGGGGGFGGGGGGGGGGGGGGGGGGGGCEDGGCECCFCCFFGGC<?C6F6CGGGC=8*:C+0C+<:CCEGD<FGF>FFGFGGGGD9<=F8AC5CFGF7+
@M03152:184:000000000-AWYW1:1:2106:2222:15977 1:N:0:GCGATCTAATACCTGT
AAGCTCGTAGTTGAATTTCGGGATCAGTACGCCGGTCGTGCCTTTGGTACGTACTGGTGTCACTGATTCCTCCCTTCTGACGAACCTTCATGCCATTAACTTGGTGTTGCGGGGAATCAGGACTGTTACTTTGAAAAAATTAGAGTGTTTAAAGCAGGCTCACGCTTGAATACATTAGCATGGAATAATGAAATAGGACGTTGATCTCATTTTGTTGGTTTCTAGGATTGACGTAATGATTACTAGTGATAGTTGGGGGGAATTCTCGGGTGCCAAGGAACTACAGTCACGCGATCTCATT
+
CCBCCC@@CF6EEDFGCEAEEECCFFDEF@;F@@+@F@@:7@FEFCFGFFCE9@D<FFCGFGGGGFFG9EEEEGGGGGFA@F,@CB,,,EEA9E<9E,5CE,C8,CC,A,8FCC++:=?E8FGF=?EC9,??B,,BBDFF@3>@CF,=<F3FDF,@=B7B<FFCF>EE7DAF=FFFG9:9;CFC9=;FFCFG,,6>CG7<*F<F;C;,27FF@9E7,,*18<CC+3+<B6>+=;=;59<++33++5+4<+:9<@++3**:*;;F+2+*1*11**:**77:0<09+<:+<@**27)**+2<+
@M03152:184:000000000-AWYW1:1:2106:22636:16011 1:N:0:GCGATCTAATACCTGT
AAGCTCGTAGTTGAATTTCGGGATCAGTACGCTGGTCGTGCCTTCGGTATGCACTGGTGTCACTGGTTCCTCCCTTCTGACGAACCGTCATGCCATTCACTTGGTGTGGCGGGAACTCAGGACTGCTACTTTGAAAAAATTAGAGTGTTTAAAGCAGGCTCACGCTTGACTTCATTAGCATGGAATAATCAAATAGGACGTTGAGCTTATCTTGTTGGATTCTAGCTTTGTGGTCATCATCAATAGGTGTAGTGGGGTGGAATTGTCGGTTTCCAAGGAACTCCAGCTCCGTGTTCTAAAC
+
AAA<-CBFF<@<FAGAE-@,FF7@F<FGAE;7CF7EFE:FGCFGD8:8CFFAE,;,EFEF8FE9@EFD9@<FC@E<C<<CEF67:C+B=:CC<,EFFAFEG?E<?<CFFF@+@@C+:E,E@=FFF,F?E@C5,,B,,,8FF,,,8BFFDF9,,<<,FGD,,,:D,3+<B>=,>,@F,35,33,,@,@,3,7,?;D9:<D7><2*4,7B9C,2@,47,,,6;9@4>,+?C+5*3*++1+2+++2+3;+++3/+5+2:**2**0<C+<+27***+::*+))**++*2+<+275//**++0*++
@M03152:184:000000000-AWYW1:1:2106:24107:16185 1:N:0:GCGATCTAATACCTGT
AAGCTCGTAGTTGAATTTCGGGTCCGGCTGAGTGGTCTTGCCAATGGTAAGTACTGCTCTGGTCGGATCTTTCTTTCTGGGGAACCAACGTGCTCTTAACTGAGTGCGCTGGGGATCCAGGACTTTTACTTTGAAAAAATTAGAGTGTTTAAAGCAGGCCTACGCTTGAATACGTTAGCATGGAATAATAGAATAGGACTTTGGTTCTATTTTGTTGGTTTCTAGGACCGAGGTAATGATTAATAGGGATAGTTGGGTGGAATTCTCGGGTGCCAAGGAACTCCAGTCACGCGATCTAATC
+
CCCCCGGGGGGGGGGGGGGGGGGGGGGGGGGGGGGGGGGGGGGGGGGGGGGGGGGGGGGGFGGGGGGGGGGGGGGGGGGGGGGGGGGGGGGGGGGDGGGGGGGGGGGGFDGGGEFGGGGGGGGGGGGGGGGCFGGGGFGGFGGGGGGFFEGGGGGGGGGGGGGGGGGGGGGGGGGGGGGGGGGGGGFGGGGGGGGGGGGGFFGGFGGGGGFGGFFGGGGGGGGGGGGGGGGGGGFFGGGGFFEGGGGF?F40>99CEGGEGDGGGGGCCECDEFGFGFFGGGG4FFGFGFGGGGG:CGG7+
@M03152:184:000000000-AWYW1:1:2106:16474:16200 1:N:0:GCGATCTAATACCTGT
AAGCTCGTAGTTGAATTTCGGGCCTGGCCGGGCGGTCTGCCTAACGGCACGTACTGTCTGGGCGGGCCTTACCTCTTGGTGAGCCGGCGTGCCCTTCGTTGGTGTGCGTCGGGGAACCAGGACCTTTACCTTGAGAAAATTAGAGTGTTCAAAGCAGGCCTATGCCCGAATACATTAGCATGGAATAATAAAATAGGACGCGCGGTTCTATTTTGTTGGTTTCTAGAGTCGCCGTAATGATTAATAGGGATAGTTGGGTGGAATTCTCGGATGCCAAGGAACTCCAGTCACCCGACCTAAT
+
CCCCCGG@;C@FEFGCEGDFGDGGGGGEFGGGGGDGGGG9EGGGGGGCF7FGDEFGGCFFFGGGGGGGG@FFG9FCFFFG7?EFFEEGGCC=3F=BFD8DDFFGFEFGEECC>:FEGGGG:@CCFFFCGGGGGCFG9B<<:FFCFFGFCFGGGG?FCGGEFGGGGGGGFEFG9FBCCGFFAFCCCFF@EFFGGGG<:9@8858**2*1<+AFFDFFEGD;F69CGFFG?9EGG5***AEG+<C7*2AC6750<CEFF5EG5*+3<:+2>FGGG*77<50*:86:AAFF?=:+13<*:**2+
@M03152:184:000000000-AWYW1:1:2106:16207:16232 1:N:0:GCGATCTAATACCTGT
AAGCTCGTAGTTGAATTTCGGGCCTGGCCGGGCGGTCTGCCTAACGGCACGTACTGTCTGGGCGGGCCTTACCTCTTGGTGAGCCGGCGTGCCCTTTGTTGGTGTGCGTCGGGGAACCAGGACCTTTACCTTGAGAAAATTAGAGTGTTCAAAGCAGGCCTATGCCTGAATACATTAGCATGGAATAATAAAATAGGACGCGCGGTTCTATTTTGTTGGTTTCTAGAGTTGCCGTAATGATTAATAGGGATAGTTGGGTGGAATTCTCGGGGGCCAAGGAACTCCATTCACGCGACCTAAT
+
BCC?<FFCFD@EEFACFGCE@EECGGG@FCCGGG:FGGG9FCGGFGG+:7B<<CDFGFGCG8CFE7FFCGG8FE?EFG9FGGEFGEG:36F@CC:>,BB8<F>FG:C:8@@7:F7C:F8>77:>FFF@AF9FG9F,<,,?F:CFC;>@EFFCGFF:<FGFC,?,B9FC+2?C?9CC9<F<,><ECFG99A@9CC9<6@38:8?**/**370+3+<A8CG/A89C+2@C@+A?7?**//<E+<CEF7<EFA)28<+<+*8;C@+<+<9<CFE)*17DGF>C*:+:?C+<+9<CF)1**:=<+
@M03152:184:000000000-AWYW1:1:2106:22608:16279 1:N:0:GCGATCTAATACCTGT
AAGCTCGTAGTTGAATTTCGGACTAACCATTATTGGTCTACCTTTTTATAGGTAGTACTAGTAGTTGGGTAGTCTTTTTTTCTAGAGGCCTAGTATGACTTTCGGGTTGTACTATGGACTCTAGGACTTTTACTGTGGAGAAATTAGAGTGTTTAAGGCAGGCGCACATTTTGCTTGAATACATTAGCATGGAATAATAGAATAGGACTTTGGTTCTATTTTGTTGGTTTTAAGGACCAAAGTAATGATTAATAGGGATAGTTGGGTGGAATTCTCGGGTGCCAAGGAACTCCAGTCACGC
+
CCCCCGGGGGGGGGGGGGGGGGGGGGGGGGGGGGGGGGGGGGGGGGGGGFGGGGGGGGGGGGGGGGGGGGGGGGGGGGGGGFGFAFFDFGGGGGGGGGGGGGGGGGGGGGGGGGGGGGGGGGGGGGGGGGGGGGGGGGGGGGGGGGGGGGGGGGGGAFGFDGGGGGGGGGGG9FGGFGGGGGGGGGGGFGDGGGGGGGGFFGGGGDFFGFGGGGGGGFGGGGCGGEGGCFGFGF99ECFCGFGGGGGGGFFCFC7C,4,66?FEF*:53=6>FCGFG5)/1=CFDFFGGFGGFF4C99>E=
@M03152:184:000000000-AWYW1:1:2106:18391:16326 1:N:0:GCGATCTAATACCTGT
AAGCTCGTAGTTGAATTTCGGGATCAATTTATTGGTCGTGCCAACGGTACGCACTGGTACAATTGGTTTCTCCCTTCTGACGAAGCATGATGTCATTAATTTGATGTCGTGGGGAATCAGGACTGTTACTTTGAAAAAATTAGAGTGTTTAAAGCAGGCTTTGGCTTGAATACATTAGCATGGAATAATGAAATAGGACGTTTGATCTTATTTCGTTGGTTTCTAAGATCGACGTAATGATTAATAGGGATAGTTGGGTGGAATTCTCGGGTGCAAAGGAACTCCAGTCACGCGATCTAAT
+
CCCCCGGGGGGGGGGGGGGGGGGDGGGGGGGGGGGGGGGGGGGGGGGGGGGGGGGGGGGGGGGGGGGGGFFGGFFGGGGGGGGGGGFGGFGGGGGGGGGGGGGGGGGCDFGGGGGGGGGGGGGDGGGGGFFFFGGFEFGGEFGFGGGFCAFEFF<FGGEFGGGGFGGGGGFFFCGGGGGGGGFGGGGGFGFGGGGG7CDFCFG7@;FDFFGCGGGC8CFCEF9FCC;C99DC?ECFFGFE,ACCD9<F66AGG7E?6=;C8B?964><3*CFD<*;:@47*22:8@8:?6?=C)/:*:>72
@M03152:184:000000000-AWYW1:1:2106:16085:16354 1:N:0:GCGATCTAATACCTGT
AAGCTCGTAGTTGAATTTCGGGATCAGTACGCTGGTCGTGCCTTCGGTATGCACTGGTGTCACTGGTTCCTACCTTCTGAAGAACCATCATGCCATTCAGTTGGTGTGGCGGGGAATCAGGACTGTTACTTTGAAAAAATTAGAGTGTTTAAAGCAGGCTCGCGCTTGAATACATTAGCATGGAATAATGAAATAGGACGTTTGACCCTATTTTGTTGGTTTCTAGGATCGACGTAATGATTAATAGGGATAGTTGGGTGGAATTCTCGGGTGCCAAGGAACTCCAGTCATGCGATCTAAT
+
@CC<@FGC@6BFCC<FFEFFGDGFFGDGGGGGEFEGDGGGCGGG?C@GF@GFFGFF<FFGGGG9F8CCC,E<EFGGGGEGGFFF<FFGCFFDGGE<?FF?CEFGCFG=FFCGCC+BF9,:<,=AABE5,CFGGCDGG<=F<,3,,CBB<<3FCFGGCFG7<::>B**337D@,,@@D;FFC@:DFFGGGG9C?C@G:C,<*4?FFGF8*+,2+7?F@FBE=CBF1+<+??**/B:*:77E9C?FC9+A**0*+0<<6=>CE5+<?0C:***1:3>7+5)**2CCFE+3+9+2CCDF=*0<+
@M03152:184:000000000-AWYW1:1:2106:21066:16493 1:N:0:GCGATCTAATACCTGT
AAGCTCGTAGTTGAATTTCGGGATCAATGGATTGGTCATGCCGATGGTGTGTACTGGTCATATTGGTTCTCACCTTCTAAGGAACCATAATGTCATTTATTTGGTGTTGTGGGGAATTAGGACTGTTACCTTGAAAAAATTAGAGTGTTTAAAGCAGGCTAACGCTTGAATACATTAGCATGGAATAATGAAATAGGACATCGCATTCTATTTTGTTGGTTTCTAGGATCGATGTAATGATTAATAGGGATAGTTGGGTGGAATTTTCGGGTGCCAAGGAACTCCAGTCACGCGATCTAAA
+
CCCCCGGGGGF<FCGGGGGGGGGGCFCGFGFG-EFGGDFCGGD7@F@F9@FGCFFEFCAC<EAGGCFFC,@FFGGGGGFGEGGFGGGGFGGDFGGGGGGGGGGGGGEFEACGGGGCFGGGGGGFGGGGGDGFGGGGDFGFFGG9EGGFGGGGGFAGFGGCFA<?FE?FGDGGGBEGGGGGGGGGGDBDCCFDCCFG<FFGG9:FF+3@DCA;;DCAFGGGFGCFCCGGCFGC:;>,2CF7FE7:FFGD6CFGGGC,85CG58EFF+4+):*9C<5C<:36CFFC8+29C8@8C3)**:F?+
@M03152:184:000000000-AWYW1:1:2106:16879:16553 1:N:0:GCGATCTAATACCTGT
AAGCTCGTAGTTGAATTTCGGGATCAATGGATCGGTCATGCCGTTGGTATGTACTGGTCACATTGGTTCTCACCTTCTAAGGAACCATGATGTCATTCATTTGATGTTGTGGGGAATTAGGACTGTTACCTTGAAAAAATTAGAGTGTTTAAAGCAGGCTAACGCTTGAATACATTAGCATGGAATAATGAAATAGGACATCGCATTCTATTTTGTTGGTTTCTAGGATCGATGTAATGATTAATATGGATAGTTGGGTGGAATTTTCGGGTGCCAAGGAACTTCAGTCACGCGATCTAAT
+
CCCCCGGGGFGGFGCFGGGGGGGGGGCFGGGGFGGGGGGGCFGGGGGGGGGGGGGDFGGGGGGGGGGGGGDGGGGGGGEGFGGGGGFGGGGGGGCFFFGGGGGFGGGGGGGGGC?FFGGGGGFGGGFEGEFFD?EFGGFGGGGGGGGGGGFEF?FGGGDGGFGGGGGGGGGGG,<FFCFGGGG,CDFGGEA;FFFGGGGGGGGG<F7,;,@@CFFC,8>EDGAEF;EFGG5E8;>,,2=?F@CC@2,=,=F:,CEF,7EDCE9CC,++)>=DC*2@64)=::6+++2<+/<8*))2/A7<0
@M03152:184:000000000-AWYW1:1:2106:22511:16642 1:N:0:GCGATCTAATACCTGT
AAGCTCGTAGTTGAATTTCGGGATTGACTCGATGGTCGTGCCTTAAGGGGTATGAACTGTCGCTGTTGATTTCTCACCTTCTGGAGAAGCTCGATGTCCTTAGTTGGATGTCTTGTGGAACCAGGACCTTTACCTTGAAAAAATTAGAGTGTTTAAAGCAGGCATTATGCTCGAATACATTAGCATGGAATAATAGAATAGGACGGCATGGGTCTATTTTGTTGGTTTCTAGGATCACCGTAATGATTAATAGGGATAGTTGGGTGGAATTCTCGGTTGCCAAGGAACTTCAGTCACGCGA
+
C@CC9FCFEFFFGGGGGGGGCGEFGGFGDGGGGDEFGGGGGFFGGGGGGGBCEDDEGGGE<FGGG@GFFFGGGGGGEFGGGGGGFGFCFFGGGGFGGFF<E9FGFFGGGG<FAAGEFGGGGF=CFEFFFF9,A,CF<FG<99>FGFGGGFGG9<FAFCA<=?FF<EGGFFDA:C<DFGGGGFFFGGGG8DF9>DDFDC=F=73@BE@+*@B*@C8,=DCCDE@F8>BFGF,>:8C8,1,=C***=,,4:,B,=86,0*+5+?8*::C5098;F7*:1.=7:<+9*2*86*0+:*2<0A7:5
@M03152:184:000000000-AWYW1:1:2106:16466:16709 1:N:0:GCGATCTAATACCTGT
AAGCTCGTAGTTGAATTTCGGGCCTGGCCGGGCGGTCTGCCTAACGGCACGTACTGTCTGGGCGGGCCTTACCTCTTGGTGAGCCGGCGTGCCCTTTGTTGGTGTGCGTCGGGGAACCAGGACCTTTACCTTGAGAAAATTAGAGTGTTCAAAGCAGGCCTATGCCTGAATACATTAGCATGGAATAATAAAATAGGACGCGCGGTTCTATTTTGTTGGTTTCTAGAGTCGCCGTAATGATTAATAGGGATAGTTGGGTGGAATTCTCGGGTGCCAAGGAACTCCAGTCACGCGATCTAAT
+
CCCCCGGGGGGGGGGGGGGGGGGGGGGGGGGGGGGGGGGGGGGGGGGGGDGGGGGGGGGGGGGGGGGGGGGGGGGGGGGGGGGGGGGGGGEGGGGGGGGGGGGGGGGGGGEGGGGGGGGGGGGGGGGGGGGGGFGGGFGGGGGGGGGGGGGGGGFGFGGGGFFGGGFGGFGFGGGGGGGGGGGGGGGGGGFGGGGGC9EGGEGGGE>CFGEGGGGFGGGEDGCGGGGFG?88EGGDCCFF7@E7C<9CF6>FGGGGGGGGGFGFC0@CGGDC=D4>FFFFFGG>886+<@FCFD5C5::<0
@M03152:184:000000000-AWYW1:1:2106:8201:16718 1:N:0:GCGATCTAATACCTGT
AAGCTCGTAGTTGAATTTCGAACCTGGTTGGGTGGTCTGCCTTCACGGTACGTACTGCTTGGCCGGGTTCTACCTCTTGGTGAGCCGGCATGCCCTTCACTGGGTGTGTCGGGGAACCAGGACTTTTACCTTGAGAAAATTAGAGTGTTCAAAGCAGGCCTTTGCCCGAATACATTAGCATGGCATAATAAAATAGGACGTGCGGTTCTATTTTGTTGGTTTCTAGGATCGACGTAATGATTAATAGGGATAGTTGGGTGGAATTCTCGGGTGCCAAGGAACTCCAGTCACGCGATCTAAT
+
CCCCCGGGGGGGGGGGGGGGGGGGGGGGGGGGGGGGGGGGGGGGGGGGGEFGGGGGFGGGGGGGGGGGGGGGGGGGGGGGGGFGGGGGGGGGGGGGGGGGGGGGGGGGGGDGGGGGGGGGGGGGGGGFGGGFGFGGGGGDFFGGGGGGGGGGGFGGGGGGGGGGGGGGGGGGGFGGGFGGGEGGGFFGGGGGGGGGGF,1>@:FGFGGGGGGFGGGFGGGGGDGGFGCFGGGEGCFFGFCFGGGGGGGG*8CF?CCF*1:>FC9FCFFGFCCGD77+5>F6;EFCGFF?FFECG5*2A>?+
@M03152:184:000000000-AWYW1:1:2106:10336:16760 1:N:0:GCGATCTAATACCTGT
AAGCTCGTAGTTGAATTTCGGGATCAATTGATTGGTCATGCCATTGGTATGTACTGGCCATATTGGTTCTCACCTTCTAAGGAACCATAATGTCATTAATTTGATGTTTTGGGGAATTAGGACTGTTACCTTGAAAAAATTAGAGTGTTTAAAGCAGGCTAACGCTTGAATACATTAGCATGGAATAATGAAATAGGACATCGCATTCTATTTTGTTGGTTTCTAGGATCGATGTAATGATTAATAGGGATGTTGGGTGGAATTCTCGGGTGCCAAGGAACTCCAGTCACGCGATCTAATC
+
CCCCCGGGGGGGGGGGGGGGGGGGGGFGGGGGGGFGGGGGGGGGGGGGGCGGGGGGGGGGGGGGGGGGGGGGGGGGFGGGGGGGGGGGGGGGGGGGGFGGGGGGGGGGGGGGGFEGGGGGGCEGGAFEFFFAFGGGFGGGFGGCF<FFGGGGGFGEGGGGGFFGGDEFF8AAAE?FFGGGGGGDBBFGA;=FFGGGGGGF9CCEE@EEEDFGGGGGGGGCDF;AF;ECCDCEGGGGDFA:;;E9=:EG>CAE?@C5*AE88,;BCCBE4C8CG7:<EFAA=FGGGGG9C=ECCDDF59>?9
@M03152:184:000000000-AWYW1:1:2106:13876:16859 1:N:0:GCGATCTAATACCTGT
AAGCTCGTAGTTGAATTTCGGAACGTGGAAGTCAAAGTCCGTCTCAACGGCGTGGCTCGATTTCCGCTTCCTATCTTTGGATAATGGCTCTCTTCCTTCACGGGTTGGGATGTCCGCTTCCAATCTTTTACTTTGAAAAAATTCGCGCGCTCAAAGCAGGCGTAACTTGCTATGAAGATTACAGCATGGGATAATGGAATACGACTTCGGTCTTATTTTGTTGGTTTCTAAGGCTGACGTAATGATTAATAGGGATAGTTGGGTGGAATTCTCGGGTGCCAAGGAACTCCAGTCACGCTAT
+
CCCCCGGGGGGGGGGGGGGGGGGGGGGGGGGGGGGGGGGGGGGGGGGGGGGGGGGGGGGGGGGGGGGGGGGGGGGGGGGGGGGGGGGGGGGGGGGGGGGEGGGCGGGGGGECFFGGGGGGGGGGGGGGGGGGGGFGGGGGGGGGGGGGGGGGGGGGGGGGGGGGFGGGGGGGGGFGGFGGGGGGGFGGGGGGGGGGGGGGGG7CGGGGGGG:CFFGGGGGGGCCGGGFFBE?CGCCAFEEG5CCGGGFFGFGG*2CC?GF@6*C5=CECG7C7/*9E55A?+**;C8ECFGC?6FFEF*/:
@M03152:184:000000000-AWYW1:1:2106:20983:16961 1:N:0:GCGATCTAATACCTGT
AAGCTCGTAGTTGAATTTCGGGACCAATTTGTTGGTCGTGCCTCGGTACGTACTGGTATTATTGGTTTCTCCCTTCTGAAGAACCTTGATGTCATTAATTTGGTGTCTTGGGGAATCAGGACTGTTACTTTGAAAAAATTAGAGTGTTTAAAGCAGGCATACGCTTGAATACATTAGCATGGAATAATGAAATAGGACGTTTGATTCTATTTTGTTGGTCTCTAGGATCGACGTAATGATTAATAGGGATAGTTGGGTGGAATTCTCGGGTGCCAAGGAACTCCAGTCACGCGATCTAATT
+
CCCCCGGGGGGGGGGGGGGGGGGGGGGGGGGGGGGGGGGGGGGGGGGGGGGGGGGGGGGGGGGGGGGGGGGGGGGGGGGGGGGGGGGGGGGGGGGGGGGGGGGGFGGGGGGGGGGGGGGGGGGGGGGGGGGGGGGGGGGGGGGGGGGGGGGGGGGGGGGGGGGGGGGGGGGGGGGGGGGGGGGGGGGGCFFFGGG8>F7@FGECDGGGGGGGFGGGF,3,@>FDGCEGFEC8>BFGGFFGGGFGC9,:,;;,>C7<8EDCFDFG?C;E3*37*7@CFFFD7FG<C8CE76C5:5CEGCGF+
@M03152:184:000000000-AWYW1:1:2106:5302:16969 1:N:0:GCGATCTAATACCTGT
AAGCTCGTAGTTGAATTTCGGGATCAATTTATTGGTCGTGCCAACGGTACGCACTGGTACAATTGGTTTCTCCCTTCTGACGAAGCATGATGTCATTAATTTGATGTCGTGGGGAATCAGGACTGTTACTTTGAAAAAATTAGAGTGTTTAAAGCAGGCTTTGGCTTGAATACATTAGCATGGAATAATGAAATAGGACGTTTGATCTTATTTTGTTGGTTTCTAAGATCGACGTAATGATTAATAGGGATAGTTGGGTGGAATTCTCGGGTGCCAAGGAACTCCAGTCACGCGATCTAAT
+
CCCCCGGGGGGGGGGGGGGGGGGGGGFGGGGGGGGGGGGGGGFGGGGGGGGGEGGGGGGGGGGGGGGGGGGGGGGGGGGEFEFE@FGGGGGGGGGGGGGGGGGCFGGGGGGGGGGGGGGFGGGGGGGGGGGGGGGGGGDGGGGGGGGGGGGGGGGGFFGGGGGGGGGGGGFGGFGGGGGGGGFGGFGGGAFCFFFGGGGGGGGGGGGAFCFFGGGEFCGGFGGFGFGGFCGGGCCFGGGGGCF:1,,<6,;,6AC+0:CE5CFF7CFE77*9*9<C+7>FGGFGC?CFCB?C8DDGGG7?:
@M03152:184:000000000-AWYW1:1:2106:5730:17008 1:N:0:GCGATCTAATACCTGT
AAGCTCGTAGTTGAATTTCGGATCAATTTATTGGTCGTGCTATTGTACGTACTGGTATTATTGATTCCTACCTTCTGACGAACCACGATGTCATTAATTTGGTGTCATGGGGAATCAGGACTGTTACTTTGAAAAAATTAGAGTGTTTAAAGCAGGCTCACGCTTGAATACATTAGCATGGAATAACGAAATAGGACGTTTGATTCTATTTTGCTGGTTTCTAGGATCGACGTAATGATTAATAGGGATAGTTGGGTGGAATTCTCGGGTGCCAAGGAACTCCAGTCACGCGATCTAATCT
+
CCCCCGGGGGGGGGGGGGGGGGGGGGGGGGGGGGGGGGGGGGGGGGGGGGGGGGGGGGGGGGEFGGGGGGGGGGGGGFGGGGGGGGGGGGGGGGGGGGGGGFGGGGGGFGGGGGGGGGGGGGGGGGGGGGGGGGGGGGGGGGGGGFGGGGGGFGGGGGGGGGFGGGGGGGGGGGGGGGGGGGGFGGGGGGGGFCFGGGGFFGGGGGGGGFGGGGGGGFGGGGGGFGGFEGGGGFDFFGGCFGGGCFD,6AAGFFC5EDCCCDF59C7C:FEDCFFG*;A=FFGGGGFF75ECCD7CC9*:<
@M03152:184:000000000-AWYW1:1:2106:6636:17053 1:N:0:GCGATCTAATACCTGT
AAGCTCGTAGTTGAATTTCGGGCCTGGCCGGGCGGTCTGCCTAACGGCACGTACTGTCTGGGCGGGCCTTACCCCTTGGTGAGCCGGCGTGCCCTTTGTTGGTGCGCGTCGGGGAACCAGGACCTTTACCTTGAGAAAATTAGAGTGTTCAAAGCAGGCCTATGCCTGAATACATTAGCATGGAATAATAAAATAGGACGCGCGGTTCTATTTTGTTGGTTTCTAGAGTCGCCGTAATGATTAATAGGGATAGTTGGGTGGAATTCTCGGGTGCCAAGGAACTCCAGTCACGCGATTTAAT
+
CCCCCGGCFGGGGGGGGGGGGGGGGGGGGGGGGGEGGGGGGGGGGGGGGGGGGGGGGGGGGGGGGGGGGGGGGGGGGGFFGGGGGGGGGGGGGGGGGGGGGGGGGGGGCEGGGGGGGGGGGGGGGDGGGGGGG:FFCFGGGGGGGGGGGGCGFFFGGFGGGGGGGGGGGGGGGGGF<FGGFGGGGGGGGGCFFGGGC?F5E58EGGGGGFGG7FGGGGGEGGCGCFFGGGGG8CE87FF<FGGD=<9CE7@?0<FGG5;CGFFFF+3<CC5*/*9:CFFFGGGGGG?<+6<CFD3***0<+
@M03152:184:000000000-AWYW1:1:2106:12795:17060 1:N:0:GCGATCTAATACCTGT
AAGCTCGTAGTTGAATTTCGGGATCAGTACGCTGGTCGTGCCTTCGGTATGCACTGGTGTCACTGGTTCCTCCCTTCTGACGAACCGTCATGCCATTCACTTGGTGTGGCGGGAAATCAGGACTGTTACTTTGAAAAAATTAGAGTGTTTAAAGCAGGCTCACGCTTGAATACATTAGCATGGAATAATGAAATAGGACGTTGATCTTATTTTGTTGGTTTCTATGCTTTACGTAATGATTAATAGGGATAGTTGGGTGGAATTCTCGGGTGCCAAGGAACTCCAGTCACGCGATCTTATT
+
CCCCCGGGGGGGGFGGGGGGGG@CFDEE9CCEGGGFG7FGGGD@CFGGGGGC9FGG8FEF8ECEFG<FG8FCFFGGGGGFFGGGFG@:F7FEFCAFGGGGGFFCFGFGFCGGG+FEFGGGFGGG8?FGG?FG9FEGGGGGGGGGGGGGGGGGG9BEFCF=,8FGGGG7F<DFGCCBFDGCGFGCFG9FGF9FDECC7BFFGFG*3,,@BFCGG,=F8>BFFFG;,?,52+?3;:+/:CFFFFFFGC66?7A6CF99**48*::<+<+2/**1*2?D=).:CGGGG+<@9**1*)/*/+:++
@M03152:184:000000000-AWYW1:1:2106:16813:17079 1:N:0:GCGATCTAATACCTGT
AAGCTCGTAGTTGAATTTCGGGCCTGGCCGGGCGGTCTGCCTAACGGCACGTACTGTCTGGGCGGGCCTTACCTCTTGGTGAGCCGGCGTGCCCTTTGTTGGTGCGCGTCGGGGAACCAGGACCTTTACCTTGAGAAAATTAGAGTGTTCAAAGCAGGCCTATGCCTGAATACATTAGCATGGAATAATAAAATAGGACGCGCGGTTCTATTTTGTTGGTTTCTAGAGTCGCCGTAATGATTAATAGGGATAGTTGGGTGGAATTCTCGGGTGCCAAGGAACTCCAGTCACGCGATCTAAT
+
CCCCCGGGGGGGGGGGGGGGGGGGGGGGGGGGGGGGGGGGGGGGGGGGGGGGGGGGGGGGGGGGGGGGGGGGGGGGGGGGGGGGGGGGGGGGGGGGGGGGGGGGGGGGGGGGGGGGGGGGGGGGGGGGGGGGGGGEFGGGGGGGGGGGGGGGGGGGGGGGGGGGGGGGGGGGGCFGGFGG7EFGGGGGGCGGGFGGFCGGGGGGGGGGGFGGGGGGGGGCGGFF9CCFGGEGGG>EEGFG7FGFGCEFFCFC8+<CFDECCCFFF2@C3*/7*5C:C5F7FFGGF++:C=95*//*1*02+
@M03152:184:000000000-AWYW1:1:2106:9671:17089 1:N:0:GCGATCTAATACCTGT
AAGCTCGTAGTTGAATTTCGGGATCAATTTATTGGTCGTGCTATTGTACGTACTAGTATTATTGATTTCTACCTTCTGACGAACCATGATGTCATTAACTTGGTGTCTTGGGGAATCAGGACTGTTACTTTGAAAAAATTAGAGTGTTTAAAGCAGGCTCACGCTTGAATACATTAGCATGGAATAACGAAATAGGACGTTTGATTCTATTTTGTTGGTTTCTAGGATCGACGTAATGATTAATAGGGATAGTTGGGTGGAATTCTCGGGTGCCAAGGAACTCCAGTCACGCGATCTAATT
+
CCCCCGGGGGGGGFEFEGGGGG7FGFFGGGGGGGGGGGGDCGGGGGGGFGGGGGGGGFGGGGGGFGFGGGGGGGGGGCEFGGGGGFGGFGGGGGFFGGGG9FGFFGGGGFGGGEGGCGGGFDEFGGGGGGGGFDFGGGEC?BFGGA<FFGEGGFGGGGGGGGGGCFFGFGGCGGGFGGGGGGGGGEFGGECFA9EFGGGCE<+@FDFFGGGGGGCC7ECFFFGGDCE>:EBEGC>DDCCFGGGGGGGG6CFGGGG6*AEE8+CF1<9=F=FGG4C*C5)0=BCDEGF@7BGGE)9FF9*3+
@M03152:184:000000000-AWYW1:1:2106:26275:17136 1:N:0:GCGATCTAATACCTGT
AAGCTCGTAGTTGAATTTCGGGATCAGTACGCTGGTCGTGCCTTCGGTATGCACTGGTGTCACTGGTTCCTCCCTTCTGACGAACCGTCATGCCATTCACTTGGTGTGGCGGGAAATCAGGACTGTTACTTTGAAAAAATTAGAGTGTTTAAAGCAGGCTCACGCTTGAACACATTAGCATGGAATAATGAAATAGGACGTTGATCTTATTTTGTTGGTTTCTAGGATTGACGTAATGATTAATAGGGGTAGTTGGGTGGAATTCTTGGTTGCCAAGGAACTCTAGTCACGCGATCTAAAT
+
CB@CCGGGGGGGGGGDFGGGGGGGGGGGGGGGGGGGGGGCFGGGGGGGGGGGGGFGCEFFGGGGGGGGGGGGGGGGGGGGGGDGGGGGGGGGGGGGGGGGGGGGGGGGEGGGGGGGGGGCFDFFFFFGFGGGGGFGFGGFGG8FFFFFGGFGFFGGGGGGGGGFGFG@C<BF<FFFGGGGGGGGFGFFGDACBCGFCGGG7>F:,CFF@;@FGGFFG5CFGFGCGGF9?FG?/=FFFGGGGGF77EGC*:8=C7<+*:;5@?<C9C+<6+*112>9*7@FFC?*<@FFFFE:C35:5?:++
@M03152:184:000000000-AWYW1:1:2106:9901:17172 1:N:0:GCGATCTAATACCTGT
TGAGTGCCAGCCGCCGCGGTAATACGTAGGGGGCAAGCGTTATCCGGATTTACTGGGTGTAAAGGGGGCGCAGACGGCGATGCAAGCCAGGAGTGAAAGCCCGGGGCCCAACCCCGGGACTGCTCTTGGAACTGCGTGGCCGGAGTGCAGGAGGGGCAGGCGGAATTCCTGGTGTAGCGGTGAAATGCGTAGATATCAGGAGTAACACCGGTGGCGAAGGCGGCCTGCTGGACTGCAACTGTCTGTGAGGCCCGAAAGCGTGGGGAGAACACAGGATTAGATATCCTGGTAGTCCACGCCG
+
@CCC@DGFGGGGDGCEEGGFEGFGGGFFGGEEGDEFGGGGGGGGAFGGEGG9,6CEDFEGDFCGGGGGGGDCCGFGEEDGEGG,?E?FG<ECGGFGAFCCD>FEGGGE@CF:<FCFFFG7,>CDFGFFFCCFFCF7*=<=FE*<CFGFEC8CGE7F:7/8CDGDG*<<EC90<;87C9:*:8EFGC@+:CE>*<FF7+@C6E8+0CECC*:?E888:**8:8CEEC5CFE?88+/*3<FFF+++*3<7<*0:=?5/*7*:***/**2*2+2*894/09*9+:+*2<9:?F++0**20A)*2
@M03152:184:000000000-AWYW1:1:2106:16673:17174 1:N:0:GCGATCTAATACCTGT
AAGCTCGTAGTTGAATTTCGGGATCAATTTATTGGTCGTGCCAACGGTACGCACTGATACAATTGGTTTCTCCCTTCTGACGAAGCATGATGTCATTAATTTGATGTCGTGGGGAATCAGGACTGTTACTTTGAAAAAATTAGAGTGTTTAAAGCAGGCTTTGGCTTGAATACATTAGCATGGAATAATGAAATAGGACGTTTGATCTTATTTCGTTGGTTTCTAAGATCGACGTAATGATTAATAGGGATAGTGGGGTGGAATTCTCGGGTGCCAGTGAACTCCAGTAACTCGATCTAAT
+
CCCC@EGFFGGGGGGGGGGGGGGGGGFGGGGGGFGGGGGGGGDGGGGGGGGGGGGGGFGGGGGGGGGGGGGGGGGGGGGGGGGGGGGGGGGGGFGFGGGGGGGAFGFGGGEGGGGGGFGGGGGGGFFGGGGGGFFFFGCDGD8AFEGFGFGGFAFGFGGGG=C<8BFDDCFGGGGGGGFC<FGFC,CFFGGGGGGGFFGGCGG7,,,3EFFCE9DFGFFGGGF?DEFCF951*4*=CF?FFC@F+,=CCE)4CC+*=*4*B>E??+;295/9C*0*+)1<C+9>F6+<+*+++7**02*00
@M03152:184:000000000-AWYW1:1:2106:28893:17215 1:N:0:GCGATCTAATACCTGT
AAGCTCGTAGTTGAATTTCGGGATCAGTACGCTGGTCGTGCCTTCGGTATGCCCTGGTTTCACTGGTTCCTCCCTTCTGACGAACCGTCATGCCATTCACTTGGTGTGGCGGGAAATCAGGACTGTTACTTTGAAAAAATTAGAGTGTTTAAAGCAGGCTCACGCCTGAATAAATTAGCATGGAATAATGAAATAGGACGTTGATCTTATTTTGTTGGTTTTTAGGATTGAAGTAATGATTTATAGGGTTTGTTGGGTGGAATTTTTGGGTGCCAAGGAAATCCAGTCAAGTGATCTAATT
+
CCCCCGGGGGGGGGGGEGGGGEFG8CFEFFFCEGGGGGGGG<FF,6CCC8@;,6C8FF,6EF9C@FFG9FF,:BFG@EF,CBBFCG:6?B8FCE=6EEG9CEGG,CFEGGGGGEDGGGG<EB+?=FF,,5BFF9FFGGG@F9><BDD3FG,E9>>F<F:,<<3<:+:D>F@7,,3@3<3@F9C>C@3E3;D7DF;9,,7:FC:>DFFF,@FDGGBCCFCE,*1,*>+2+:9+>>+>1=44++4111+:**.2C9=*8**:*+38<++/57C***2>C5):+0+2<C+2<?++3**0++*0+
@M03152:184:000000000-AWYW1:1:2106:10491:17312 1:N:0:GCGATCTAATACCTGT
AAGCTCGTAGTTGAATTTCGGGGGCATTCAGGCCAAAGCTCGTCCTTGTGGCGTGGCTGGGTCTGGGCTTCCTACGTTTGGATAGTGGGCAACCGCTTCCAATCATTTACTTTGAAAAAATTAGAGTGTTCAAAGCAGGCGTAACCTTGCCATTGAATATTACAGCATGGGATAATAGAATATGACGTTGGTCTTATTTTGTTGGTTTCTAAGGCTGATGTAATGATTAATAGGGATAGTTGGGTGGAATTCTCGGGTGCCAAGGAACTCCAGTCACGCGATCTAATATCGTATGCCGTCT
+
CCCCCGGFGGGGGGGGGGGGGGGGGGGGGGGGGGGGGGGGGGGGGGGGGGGGGGGGGGGGGGGGGGGGGGGGGGGGGGGGGGGGGGGGGGGGGGGGGGGGFFGGGGGGFGGGGGGGGGGGGGGGGGGGGGGGGGGGFFFGGGGGGGGGGGGDGGGGGGGGGGGGGGGGGGGFGGGGGGFGGGGGGFCBFGGGGCGGGGGGFGGGGCFGGGGGGG77CGFFGGGCCEGGGFFFCCC0=CFG9CCCDGG=CGF<C;CE8/8CE@<85=EEFCGGGGFGFEFG5**7<C9+3@5FCFG7AEG7C
@M03152:184:000000000-AWYW1:1:2106:6903:17335 1:N:0:GCGATCTAATACCTGT
AAGCTCGTAGTTGAATTTCGGGACCAATTTGTTGGTCGTGCCTCGGTACGTACTGGTATTATTGGTTTCTCCCTTCTGAAGAACCTTGATGTCATTAATTTGGTGTCTTGGGGAATCAGGACTGTTACTTTGAAAAAATTAGAGTGTTTAAAGCAGGCATACGCTTGAATACATTAGCATGGAATAATGAAATAGGACGTTTGATTCTATTTTGTTGGTTTCTAGGACCGACGTAATGATTAATAGGGATAGTTGGGTGGAATTCTCGGGTGCCAAGGAACTCCAGTCACGCGATCTAATC
+
CCCCCGGGFFFGGGGGGGGGGGGGGGGGGGGGGGGGGGGGGGGGGGGGGGGFGGGGGGGGEFGGGGGGGCF9FFGGGGGFGDGGGFGGGGGGGGGGFFGDCEFGGCGGGGCGGGGGGFGGGGGGGGGGGGGCFGGFDEFGGGGCGGFGGGGGGFFGFGGFGGFGFDFCCGFGGGGGGGGGCGFFFGDEGGCGGFGG9>FG+<FCFCCF>FB9EFFGGFGGFGGGGGGGGGGGDGG=CG?FGG7CFFGG66AG?C9CEGGGEGGGGG+:3CG3=FGGC5>F68ED8<FGGFGFGDGFEFF<+
@M03152:184:000000000-AWYW1:1:2106:5477:17343 1:N:0:GCGATCTAATACCTGT
AAGCTCGTAGTTGAATTTCGGGATCAATTTATTGGTCGTGCCAACGGTACGCACCGGTACAATTGGTTCCTCCCTTCCGACGAAGCGTGATGTCATTAACTTGATGTCGTGTGGAATCAGGACTGTTACTTTGAAAAAATTAGAGTGTTTAAAGCAGGCTTTGGCTTGAATACATTAGCATGGAATAATGAAATAGGACGTTTGATCTTATTTCGTTGGTTTCTAAGATTGACGTAATGATTAATAGGGATAGTTGGGTGGAATTCTCGGGTGCCAAGGAACTCAAGTCACGCGATCTAAA
+
AB@CCFGGGGGGGGGGGGGGGGDGGFGGGGGGGGGGGGGGGGGGGGGGGGGGGGD:FGGGFGGGGGGGGGGGGGGFFGGGGGGEGGGGGGGGGGGFFGFCFGGGGGGGGGGGG7FGGGGGGGGGGGGGGGFFFFGFGGGG<<DGGGGGGGGGGGDGGGGGFFFGGFGCFFFFDFFFDE7,=FGGGGGGGACFC9=EEFGGGGGGFFCFGFGGGG@ACEGGGGGGGFGF9E?EFE8;FFG7CFGGC7C6FDA:CEE@FE@7>C?964;+:=E>EGGGFFF=F@6*+<6<7=+C5)7>*CD9+
@M03152:184:000000000-AWYW1:1:2106:14929:17371 1:N:0:GCGATCTAATACCTGT
AAGCTCGTAGTTGAATTTCGGGATCAATTTATTGGTCGTGCCAACGGTACGCACTGGTACAATTGGTTTCTCCCTTCTGACGAAGCTTGATGTCATTAATTTGATGTCGTGGGGAATCAGGACTGTAACTTTGAAAAAATTAGAGTGTTTAAAGAAGGCTTTGGCTTGAATACATTAGCATGGAATAATGAAATAGGACGTTTGCTCTTATTTCGTTGGTTTCTAAGTTCGACGTAATGATTAATAGGGATAGTTGGGTGGAATTCTCGGGTGCTATGGACCTCCAGTCACGCGACCGAAT
+
<ACCCFD7CD-6C-CEEF,F:CFD8F8CFFF9FD9CE7F;CFA8F@@FG@,+@FGGCFGCFGGFG8FCDF9FCCFFAFFFFG@CF7,,,CF?C,C?C<6,CFE9F<?,4:4,BCEGFF9FE,=BDF,,E,@FF,?A,4+?=A85,:8B5BFAF<9FF@C<F8DD?F@C8FGGF9@,,>F;D<:FFGGFGFE;,@>ECFG:<<:3,37@3=@BCAFC76:*4>D?D;;5?;>EGE**,5=,,14,45,8,,/0@C+5>*B@C*>C+4;955**:/*3+09<+*22/*+3+1+/*/<***/*2
@M03152:184:000000000-AWYW1:1:2106:20950:17624 1:N:0:GCGATCTAATACCTGT
AAGCTCGTAGTTGAATTTCGGGCCTGGCTGGGTGGTCCGCTTAACGGCGTGTACTGTCTGGCTGGGTCTTACCTCTTGGTGAGCCGGCGTGCCCTTTATTGGTGTGCGTCGGGGAACCAGGACTTTTACCTTGAGAAAATTAGAGTGTTCAAAGCAGGCCTATGCCTGAATACATTAGCATGGAATAATAAAATAGGACGTGTGGTTCTATTTTGTTGGTTTCTAGAATCGCCGTAATGATTAATAGGGATAGTTGGGTGGAATTCTCGGGTGCCAAGGAACTCCAGTCACGCGATCTAAT
+
CCCCCGGGGGGGGGGGGGGGGGGGGGGGGGGGGGGGGGGGGGGGGGGGGGGGGGGGGGGGGGGGGGGGGGGGGGGGGGGGGGGGGGGGGGGGGGGGGGGGGGGGGGGGEGGGGGGGGGGGGGGGGGGGGGGGGGGGGGGEFGFFGGGGGGGGGFCFGGGGGGGGGGGGGGGGFGGGGDGGGGGGGGGGGGGGGGGGGGGGGGFFG@CEFFFGFGGFFGD8ECCGGGGGGF8FGGEGGGCECGGFFFE?F6@??F?96C8CEG?CE::C3C=CEDGFCFFEFGG>C8CFGBFGGGC>C52A+
@M03152:184:000000000-AWYW1:1:2106:15890:17660 1:N:0:GCGATCTAATACCTGT
AAGCTCGTAGTTGAATTTCGGGATCAATTTGCTGGTCGTGCCTACGGTACGTACTGGTTTTGTTGGTTCCTCCTTTCCGAGGAGCCGTGATGTCATTAATTTGGTGTCGCAAGAAATCGGAACTGTTACTTTGAAAAAATTAGAGTGTTTAAAGCAGGCTAACGCTTGAATACATTAGCATGGAATAATGAAATAGGACGTTTGATCCTATTTTGTTGGTTTCTAGGATCTACGTAATGATTAATAGGTATAGTTGGGTGGAATTCTCGGGTGCCAAGGAACTCCAGTCACGCGATCTAAT
+
CCCCCEGGFGGGGFGGGAFGGGGGGFGGGGGGGGGGGGGGGGGFG@FGGGGGGGGGGGGGFFGGGGGGGGGGGFGGGGGGGGGGGGGGGGGGGGCEFFCGGGGGFFGFGG7FGGGGGGGGGGGGFGGGGGGGGGGGGGEGGGGGGGGGGGGGFDGGGGGGGG8:FGGGGGGGGGGGGAEGGGGGGGGGEGEGGFFGFGDFGFF7FECFGDCFGG@FGFFE>FFF@F98B8EGGGG9EFFCG;CGFCFC++14;FGGFD7***2?F+5:5E=FG3FC6FF6:C+:+00<66CEC)/>5=790
@M03152:184:000000000-AWYW1:1:2106:23526:17863 1:N:0:GCGATCTAATACCTGT
AAGCTCGTAGTTGAATTTCGGGCCTGGCCGGGCGGTCTGCCTAACGGCACGTACTGTCTGGGCGGGCCTTACCTCTTGGTGAGCCGGCGTGCCCTTCGTTGGTGTGCGTCGGGGAACCAGGACCTTTACCTTGAGAAAATTAGAGTGTTCAAAGCAGGCCTATGCCCGAATACATTAGCATGGAATAATAAAATAGAACGCGCGGGTCTATTTTGTTGGTTTCTAGAGTCGCCGTAATGATTATTAGGGATAGTTGGGTGGAATTCTCGGGTGCCACCGAACTCTAGTCACGCGATCTAAT
+
CCCC@EECFGGGFGGGFGGGGGGGGFFFGGDGGGGGGGDGGGGGC,:FFEEG,CDEGGFDCFFFEGGGGF9FFEGGGGGGCFEFFGE>FGCGGFGDFGDFG8FFGC<C>CGGEDG:DCCGGCFFGGD,?FFF?FFD,CFF,CF9CF;FGGGFF::FFFEEFFC@F9<EGE7FCAFF@CCFFD>+<@FFFFFGD7C<++3*;EEGG*?E>CGC<FGGFFCEFGFFG7C+3+:C*:**1/++33C+*+0+/:77E+:7C5C88*<CF9@:C587?**:+).*/8>F+++<C8?**1)11:>7+
@M03152:184:000000000-AWYW1:1:2106:11319:18003 1:N:0:GCGATCTAATACCTGT
AAGCTCGTAGTTGAATTTCGGGATCAATTGATTGGTCATGCCATTGGTATGTACTGGTCATATTGGTTCTCACCTTCTAAGGAACCATAATGTCATTAATTTGATGTTTTGGGGAATTAGGACTGTTACCTTGAAAAAATTAGAGTGTTTAAAGCAGGCTAACGCTTGAATACATTAGCATGGAATAATGAAATAGGACATCGCATTCTATTTTGTTGGTTTCTAGGATCGATGTAATGATTAATAGGGATAGTTGGGTGGAATTCTCGGGTGCCAAGGAACTCCAGTCACGCGATCTAAT
+
CCCCCGGGGGGGGGGGGGGGGGGGGGGGGGGGGGGGGFFGGGGGGGGGGGGGEFGFGGGGGFGGGGGGGGGGGGGGGGGGGGGGGGGGGEGFGGGGGGGGGGGFGGGGGFGCEGGGGGGGGFGGGGGGGGGGGFGGGDGGGGGGGGGGFFGFGGGGFFGGGGGGDGGGFGGGGGGGGGGDGGGGGGGGGGGGCGF9EFFFGGDGDGGGGCFDGGDFG?FCGGGGGG9DGGGG>;FGDFGCFDGCCEF?F7FCFGG,87CE58CEG7B@5=*1:58@643*=CFGGD+?CBC8*C5C=CF:3
@M03152:184:000000000-AWYW1:1:2106:21230:18016 1:N:0:GCGATCTAATACCTGT
AAGCTCGTAGTTGAATTTCGGGCCTGGCCGGGCGGTCTGCCTAACGGCACGTACTGTCTGGGCGGGCCTTACCTCTTGGTGAGCCGGCGTGCCCTTCGTTGGTGTGCGTCGGGGAACCAGGACCTTTACCTTGAGAAAATTAGAGTGTTCAAAGCAGGCCTATGCCCGAATACATTAGCATGGAATAATAAAATAGGACGCGCGGTTCTATTTTGTTGGTTTCTTGAGGCGCCGTAATGATTAATAGGGATAGTGGGGTGGAATTGTCGGGTGCCAAGGAACTCTAGTCACGCGATCTAAT
+
CCCCCGGF@CBFCFCEGGEGDEGGGGGG9FFGGGGGCC@FFFGGFEEGGGCEFGGFGFGFDGGCGEGGC,?FF,C=??EFF9?<BF+CFFBC=FGGGGF,>BFG,:=@F:C@EECE@:<F7*@BFGEC,DFF,CCB9FA889B;C8?CC;F;9<<,<C@FGEFGGC:FGGGGFCBC:<,?CE8F:C?@CGDFC@C+07<C5/::E/*2A7<A@+<;FGFE**<9+<+<*/*::8E=C*3:C9CEF+<6:2)2<@+*2:E>E59<E+03C7/1**9:+7:=7*CF+3+<+9F:E3/*1::C+
@M03152:184:000000000-AWYW1:1:2106:7950:18062 1:N:0:GCGATCTAATACCTGT
AAGCTCGTAGTTGAATTTCGAGATCAGTACGCTGGTCGTGCCTTCGGTATGCACTGGTGTCACTGGTTTCTCCCTTCTGAAGAACCGTCATGCCATTCAGTTGGTGTGGCGGGGAATCAGGACTGTTACTTTGAAAAAATTAGAGTGTTTAAGGCAGGCTCGCGCTTGAATACATTAGCATGGAATAATGAAATAGGACGTTTGACCCTATTTTGTTGGTTTCTAGGATCGACGTAATGATTAATAGGGATAGTTGGGTGGAATTCTCGGGTGCCAAGGAACTCCAGGCACGCGATCTAAT
+
CCCCCGGGGGGGGEGGGGGGGGGGGGGGGGGGGGGGGGGGGGGGGGGGGGGGGGGGGGFGGGGGGGGGGGGGGGGGGGGGGGGFGGGGGGGGGGGGGGEGGGGGEFGGGGGGGGDGCFFGFGDGGGGEGEGGGCDFGGGGFFDCFGFGGGFEFGGGGGGGGDEGGGGGGGFDGCGGGGGGFFGGFCGGGGCEFFFFFECF7FFGGGGGGFFFGG9=E:CBFGGF7+?E?6EEGC*/:CF7?<CC79+<FEFC+<C+<*888;CC7+@9C*5*:<4C6@3*6*<7++:**8C8C5CE*2*0+
@M03152:184:000000000-AWYW1:1:2106:10397:18260 1:N:0:GCGATCTAATACCTGT
AAGCTCGTAGTTGAATTTCGGGATCAGTACGCTGGTCGTGCCTTGGTATGTACTGGTGTTACTGGTTCCTACCTTCTGACGAACCGTCATGTCATTAATTTGGTGCGGCGGGGAATCAGGACTGTTACTTTGAAAAAATTAGAGTGTTTAAAGCAGGCTCGCGCTTGAATACATTAGCATGGAATAATGAAATAGGACGTTCGATCCTATTTTGTTGGTTTCTAGGATTGACGTAATGATTAATAGGGATAGTTGGGTGGAATTCTCGGGTGCCAAGGAACTCCAGTCACGCGATTTAATC
+
CCCCCGGGGGGGGGGGGGGGGGGGGGGGGGGGGGGGGGGGGGGGGGGGGGGGGGGGGGGGGGGGGGGGGGGGGGGGGGGGGGGGGGGGGGGGGGGGGGGGGGFGFGGGGGGGGGGFCGGGGGGGGGGGGGGGGGGGFGGGFFGCFGGGGGGGDFGGGGGGGGGGGGGGEFFCFEGGGGGGGGGGGGGGFGGGGGGG?CFEDFE79BFFGGGGGGEGGGGGGCCGCGFGGFFGGCCCG79:F@CFGGGGEFFGCFC6EGGGCCGFCFC5CC:5CFGGG:;CCF7D@C+<C?G=CCD*/+::+
@M03152:184:000000000-AWYW1:1:2106:13749:18308 1:N:0:GCGATCTAATACCTGT
AAGCTCGTAGTTGAATTTCGGGACCATCATGTCGGTCGTGCCTCGGTACGTACTGGCATTGTTGGTTTCTCCCTTCTGACGAACCATGATGTCATTTATTTGGTGTTGTGGGGAATCAGGACTGTTACTTTGAAAAAATTAGAGTGTTTAAAGCAGGCTCACGCTTGAATACATTAGCATGGAATAATGAAATAGGACGTTTGATTCTATTTTGTTGGTTTCTAGGATCGACGTAATGATTAATAGGGATAGTTGGGTGGAATTCTCGGGTGCCAAGGAACTCCAGTCACGCGATCTAATC
+
CCCCCGGGGGGGGGGGGGGGGGGGGGGGGGGGGGGGGGGGGGGGGGFGGGGGGGGGGGGGGGGGGGGGGGGGGGGGGGGGEEGGGGGGFGGGGGGGGGGGGGGGGGGGGGGGGGGGGGGGGGGGGGFGGGGGGGGGGGGGGGGGGGGGGGGGGGGGGGGGGGGGGGGGGGAFGGGGGGAFGGGGGGGGGGG9FGGGGFGGFGEFGGGGDGGGGGGGGFGGGGFFFGDGGGCCCCFGGGGGFEFGGGCF6CAFCGGFCGCEFFFF7<;:<GGGDGG:=35CCGFGGGGGGFGCEDD>CF7E<
@M03152:184:000000000-AWYW1:1:2106:18351:18424 1:N:0:GCGATCTAATACCTGT
AAGCTCGTAGTTGAATTTCGGGACCATCATGTCGGTCGTGCCTCGGTACGTACTGGTATTGTTGGTTTCTCCCTTCTGACGAACCATGATGTCATTTATTTGGTGTTGTGGGGAATCAGGACTGTTACTTTGAAAAAATTAGAGTGTTTAAAGCAGGCTCACGCTTGAATACATTAGCATGGAATAATGAAATAGGACGTTTGATTCTATTTTGTTGGTTTCTAGGATCGACGTAATGATTAATAGGGATAGTTGGGTGGAATTCTCGGGTGCCAAGGAACTCCAGTCACGCGATCTAATT
+
CCCCCGGBFGECGGGGGGGGGGGGGGGGGGGGGGGGGGGGGGGGGGGGGGGGGGGGGFGGGGGGGGGGGGFFGGGFGFGFGDEGGGGCFGGEFEGGGEFFDGGGGGGGGGGGDFBF9BFGFGGGFGFFFFD<BFEGCFGGDFCFDFBFFFEFDGFGDGF<D9FFBFGGGGEBDFFGFGFGGGGGF9FGG9FCCEGDCFGC:FG,@FBFDGAFGGEFCGE5F;@EGCECFDC?::;8:<CEEGG?+96E66=C@CFG*/:BE9EF+<<5CC/9:509::FGFGF:FFG6F===*9<E=9*<+
@M03152:184:000000000-AWYW1:1:2106:10842:18481 1:N:0:GCGATCTAATACCTGT
AAGCTCGTAGTTGAATTTCGGGACCAATTTGTTGGTCGTGCCTCGGTACGTACTGGTATTATTGGTTTCTCCCTTCTGAAGAACCTTGATGTCATTAATTTGGTGTCTTGGGGAATCAGGATTGTTACTTTGAAAAAATTAGAGTGTTTAAAGCAGGCATACGCTTGAATACATTAGCATGGAATAATGAAATAGGACGTTTGATTCTATTTTGTTGTTTTCTAGGATCGACGTAATGATTAATAGGGATAGTTGGGTGGAATTCTCGGGTGCCAAGGAACTCCAGTCACGCGATCTAATT
+
CBCCCGGCFGFFGACFGGCE@FGGEGFFAFFFDEFCGGGD7<FEFGGE:B<CCFFGEFFEFE@F<F7FFFDGCDC,CCECFFFAFDDF9@EAF,C?C9<EFGGECC=F9EFFDFDGDFFGDC,FEFFDG9EFG9F?<FEGGGFGGG?BFGGDCEEGF@EBBFGG:CGGGGC?FCCDG?FF,<DGE<>FF9B>DGE?F8@@>FFACFFEFFFGCG:,@,43:>E;<9CEFGGGEGC:5ECF7D,9:<EC6,)=CFC6*=ECCGGFEEG5*>8)/;:*A3)0;6C4F8FD79C*?D9C5:C<+
@M03152:184:000000000-AWYW1:1:2106:6455:18489 1:N:0:GCGATCTAATACCTGT
AAGCTCGTAGTTGAATTTCGGGCCTGGCCGGGCGGTCTGCCTAACGGCACGTACTGTCTGGGCGGGCCTTACCTCTTGGTGAGCCGGCGTGCCCTTTGTTGGTGTGCGTCGGGGAACCAGGACCTTTACCTTGAGAAAATTAGAGTGTTCAAGGCAGGCCTATGCCTGAATACATTAGCATGGAATAATAAAATAGGACGCGCGGTTCTATTTTGTTGGTTTCTAGAGTCGCCGTAATGATTAATAGGGATAGTTGGGTGGAATTCTCGGGTGCCAAGGAACTCCAGTCACGCGATCTCAT
+
CCCCCFGGGGGGGGGGGGGGGEGGGGGGGGGGGGFGGGFGGGGGGGDGGGGGEFGGGGGDFFGEGGGGGGGGGGGGGEGGGFGGGDGDGGDGGGGGGGGGGGGGGEFCFGEGGCECFFGGGGGGECFGGGCGGDD7F8:FEFGCGCDGCFFFFGFFCGGGG?FGGFGG:FGGGGGGGGGGGFGGGFGGGF<CFGGGCFF58CGGC?CGG:FGFCGFGGFECCGGGCCFGGGGGG>EGFDFGFCFDFGGGEF6CFGFFDC*?8?FG90ADGDF877:+75C6A?CG?EFFFCECCD**:*<+
@M03152:184:000000000-AWYW1:1:2106:21335:18554 1:N:0:GCGATCTAATACCTGT
AAGCTCGTAGTTGAATTTCGGGATCAATTTATTGGTCGTGCAATCGTACGTACTGGTATTATTGATTCCTACCTTCTGACGAACCATGATGTCATTAATTTGGTGTCATGGGGAATCAGGACTGTTACTTTGAAAAAATTAGAGTGTTTAAAGCAGGCTCACGCTTGAATACATTAGCATGGAATAACGAAATAGGACGTTTGATTCTATTTTGTTGGTTTCTAGGATCGACGTAATGATTAATAGGGATAGTTGGGTGGAATTCTCGGGTGCCAAGGAACTCCAGTCACGCGATCTAATT
+
C@BCCGGGGGGGGFGGFGGDGGGGGGGGGGGGGGGGCFFEGDFGDFGGGGEGF@FDFGGCFEFFGGGGGGCGGGGGGGGGGGEG7F9FCGGFGGGGFCFGGFGGGDFGGGFGGGEGCFGGG?FGGGGGGGGGFFFGFGD=F@FCFGGGGFFFGCDF?CDFGF8CFG?FGFGGGFFCFFGFFDGGGGFCCEG>DEB==FGG@,>FFAFC;EGG9FGF8DCGGGFG7D8D>814CEF,;,,=@=FG>9C==66CCC76*4*1;CFF9:+/5CFD59795))*0?7>?EF9+==C8355C+*3+
@M03152:184:000000000-AWYW1:1:2106:12825:18555 1:N:0:GCGATCTAATACCTGT
AAGCTCGTAGTTGAATTTCGGGATCAATTTGCTGGTCGTGCCTGCGGTACGTACAGGTTTTGTTGGTTCTTCCTTTCCGAGGAGCCGCGATGTCATTAATTTGGTGTCGCAAGGAATCGGGACTGTTACTTTGAAAAAATAGAGTGTTTAAAGCAGGCTAACGCTTGAATACATTAGCATGGAATAATAAAATAGGACGATTGATCCTATTTTGTTGGTTTCTAGGATTTACGTAATGATTAATAGATAGTTGGGTGGAATTCTCGGGTGCCAAGGAACTCCAGTCACGCGATATAATCTC
+
CCCCCGGGGGFGGGGGGGGGGGGGGGGGGGGGGGGGGGGDGGGGGGGGGGGGGGGGGGGGGGGGGGGGGGGGGGGGFFGGGG7CFGGGGGGGGGGGGF<FGGGGGGGGGGGGGGGGGGGGGFGGFGGGFFGGGF<EGGGGFGGGGGGFFFFFFGGGFGGGGGGFGDGGGG9FGGGGGGGGGGDGGGGEFGGGFGGGGCCFFDFGGGFGFFGGF?FGG5:CFFGFFGGCG+5>EGFCFGFGE?ECD+:CC7AG785EGGDGFFEF?EF5DE85CCC**0.6+<2*<+:<=7785*/<+3*<+
@M03152:184:000000000-AWYW1:1:2106:13481:18568 1:N:0:GCGATCTAATACCTGT
AAGCTCGTAGTTGAATTTCGGGATCAGTACGCCGGTCGTGCCTTCGGTACGTACTGGTGTCACTGATTCCTCCCTTCTGACGAACCGTCATGCCATTCACTTGGTGTGGCGGGGAATCAGGACTGTTACTTTGGAAAAATTAGAGTGTTTAAAGCAGGCTCACGCTTGAATACACTATCATGGAATAATGAAATAGGACGGTGTTCTTATTTGGTTGGTTTCTAGGATTGACGTAATGATTAATAGGCAAAGATGGGTGGAATTCTCGGGGTCCAAGGGATTCCAGTAAGCGGATTTTATT
+
CCCCCGGGGGGGGGDGGGGGGGE:6@@CE<FC@:@FFFEF@FGEGDFGGGGFFFFEFGAFCAEFC,CFEGF@CFFD@6C<EC@:BCEGG7CCGG9EF9?,<F??BFFGGGBCGCC+A=5C,>+BD8=9F9,@D,383@>::,@:>FC9@8FF<F,@F::,39>EGDEC7CF9FF,D>,?,@FGGGG@9,,,7,@F,,,34*4<<FFA++>C:+,4B8B*8=+;CC9<<986+2/*::C7++2++;9?+02)0+3<850/28+<6+A+1**/)*12*<7.A*;2*+03++*+**)1*+3*++
@M03152:184:000000000-AWYW1:1:2106:13932:18706 1:N:0:GCGATCTAATACCTGT
AAGCTCGTAGTTGAATTTCGGGATCAGTACGCTGGTCGTGCCTTCGGTATGCACTGGTGTCACTGGTTCCTCCCTTCTGACGAACCGTCATGCCATTCACTCGGTGTGGCGGGAAATCAGGACTGTTACTTTGAAAAAATTAGAGTGTTTAAAGCAAGCTCACGCTTGAATACATTAGCATGGAATAATGAAATAGGACGCTGATCTTATTTTGTTGGTTTCTAGGATTGACGTAATGATTAATAGGGATAGTTGGGTGGAATTCTCGGGTGCCAAGGAACTCCAGTCACGCGATCTAATC
+
CCCCCGGGGGGGGGGGGGGGGGGGGGGGGGGGGGGGGGGGGGGGGGGGGGGGGGGGGGGGGGGGGGGGGGGGGGGGGGGFGGGGGGGGGGGGGGGGGGGFGGGGFGEFGGGGGGGGGGGGGGEGFFGFFGGGGGGGFGCFFFGFFDFFGGGGGFF@FGGGGGCFGGGGGGGGGGGGGGGGGFGGGGGGGGGGGGGGGGFGGGGEC9FC=FGGGFFGGGGGGCGFFGDFGC9FEEF5CCCFFFFGDFGGDFAFFFFCCEE553AF++2/9*;5*0:*A@FGCF77CCGC:@58:)97C7:C+
@M03152:184:000000000-AWYW1:1:2106:16351:18757 1:N:0:GCGATCTAATACCTGT
AAGCTCTAGTGAATTTCGGGCTGCAAGCTGGTGGCGCGCCTCTTGGTTTCGCCCCGGCGGGCAGTCCTCCTCGCGGGAAACGGGGGTTGCCTTAGCTGGCCGTCCTCGGGAACCGTGACGTTTACTTTGAAAAAATTAGGGTGTTCAAAGCAGGCGTTCGCTTGAATACATTAGCATGGAATAATGGAATAGGGCTTCAGTCCTATTTTGTTGGTTTTCGGGATCCGAAGCAATGATTAATAGGGATAGTTGGGTGGAATTCTCGGGTGCCAAGGAACTCCAGTCACGCGATCTAATCTCT
+
CCCCCGGGGGGGGGGGGGGGGGGGGGGGGGGGGGGGGGGGGGGGGGGGGGGGGGGGGGGGGGGGGGGGGGFGGGGGGGGGGGGGGGGGGGGGGGGGGGGGGGGGGGGGGGGGGGGGGGGGGGGGGGGGGFGGGGGGGGGGGGGGGFGFGGGFGFGGFGGGGGGGGGGGGGGGGGGGGGGGGGGGGGGGGGFFGGGGFGGFGGGGGGGGGGEFGGGGGGFGGGEGGGGGEEG6CFFGGGGDF79CFEGGG?F+CCGGGGFGG79<E=CGCEGCFDCCFFFFGGD*<9C>5<:CCFFF?EFF+
@M03152:184:000000000-AWYW1:1:2106:28465:18758 1:N:0:GCGATCTAATACCTGT
AAGCTCGTAGTTGAATTTCGGGCCTGGCCGGGCGGTCTGCCTAACGGCACGTCCTGTCTGGGCGGGCCTTACCTCTTGGTGAGCCGGCGTGCCCTTTGTTGGTGTGCGTCGGGGAACCAGGACCTTTACCCTGAGAAAATTAGAGTGTTCAAAGCAGGCCTATGCCTGAATACATTAGCATGGAATAATAAAATAGGACGCGAGGTTCTATTTTGTTGGTTTCTAGAGTCGCCGTAATGATTAATAGGGATAGTTGGGTGGAATTCTCGGGTGCCAAGGAACTCCAGTCACGCGATCTAAT
+
CCCC<EB+BCFEFAFFFFCFCC:FEFGFCFEGGGGEGGGAFGE8<FEGGGDF,CFGGFEFFFFEEGGGGGGEF,?FFD9FGGGD=BCEGGGGFGGCE9<F@F@FGGGGG+@@CC@FEFFGDFGDFCFGGG@CF:F,3,<;>:F;FFCF9@FGGFFF@FGGDFGCFGGGFCEFFFGGAF@CFEFGF<C+<AFCCFGFC??E5**:CCC::CFEC7C8FGGE58<CFGGGFGDG5?:EEGGF?CGF:CGGGFFCF<:7C=CEG8+<CFFE**?FG97>+7>*2;CGGE:C64<=F<955:7++
@M03152:184:000000000-AWYW1:1:2106:14181:18761 1:N:0:GCGATCTAATACCTGT
AAGCTCGTAGTTGAATTTCGGGCCTGGCCGGGCGGTCTGCCTAACGGCACGTACTGTCTGGGCGGGCCTTACCTCTTGGTGAGCCGGCGTGCCCTTCGTTGGTGTGCGTCGGGGAACCAGGACCTTTACCTTGAGAAAATTAGAGTGTTCAAAGCAGGCCTATGCCCGAATACATTAGCATGGAATAATAAAATAGGACGCGCGGTTCTATTTTGTTGGTTTCTAGAGTCGCCGTAATGATTAATAGGGATAGTTGGTTGGAATTCTCGGGTGCCAAGGAACTCCACTCACGCGATCTCAT
+
CC9@CGGGGGGGGGCFGGGG7CCGGFGGGCGGGEGFGGGGGGGGGGGGGFGGGGGGGFGD<<FCEEFGGGFFC?FGGCFGGAFGGGGGCGGGGGGFGGGCGFGGG>FGGCFE<BCFGGGFEFGGGFG9FGGGFFF@FGFCFDFEFGGGGFCFGFGFCGGGGFGGGGG:CFFGGFFG9,<<,?EG?ED7C@EFFEGF69F5E*C?EC8*<9CCFGCEGG*;8C9:ACE+<<*1;8:C:5?CC9?::@9C6:>6ECFG6*;88FCFGC9+>**9:DFC6:7C?>CGGF*<*)2*25):*:*:0
@M03152:184:000000000-AWYW1:1:2106:8541:18815 1:N:0:GCGATCTAATACCTGT
AAGCTCGTAGTTGAATTTCGGGCCTGGCCGGGCGGTCTGCCTAACGGCACGTACTGTCTGGGCGGGCCTTACCTCTTGGTGAGCCGGCGTGCCCTTTGTTGGTGTGCGTCGGGGAACCAGGACCTTTACCTTGAGAAAATTAGAGTGTTCAAAGCAGGCCTATGCCTGAATACATTAGCATGGAATAATAAAATAGGACGCGCGGTTCTATTTTGTTGGTTTCTAGAGTCGCCGTAATGATTAATAGGGATAGTTGGGTGGAATTCTCGGGTGCCAAGGAACTCCAGTCACGCGATCTAAT
+
CCCCCGGGGGGGGGGGGGGGGGGGGGGGGGGGGGGGGGGGGGGGGGGGGGGGGGGGGGGGGGGGGGGGGGGGGGGGGGGGGGGGGGGGGGGGGGGGGGGGGGGGGGGGGGGGGGGGGGGGGGFGGGGGGGGGGGGGGFFGGGGGGCFGGGGGGGGGGGGGGGGGFGGGGDGFFGGGGGGGGGGGGGGGGGGGGGGG?FFGGGGGGEGGGGGGGGGCFFGGGGGGDFFFGFGGGGG**:CCFGGGGG76:?FF6@CGC*/*28:@F?FG3C5CEDFCF>F>GFG>8CFFEFFG5)9>*:7C0
@M03152:184:000000000-AWYW1:1:2106:24286:18873 1:N:0:GCGATCTAATACCTGT
AAGCTCGTAGTTGAATTTCGGGATCAGTACGCTGGTCGTGCCTTCGGTATGCACTGGTGTCACTGGTCCCTCCCTTCTGAAGAACCATCATGCCATTCAGTTGGTGTGGCGGGGAATCAGGACTGTTACTTTGAAAAAATTAGAGTGTTTAAAGCAGGCTCGCGCTTGAATACATTAGCATGGAATAATGAAATAGGACGTTTGACCCTATTTTGCTGGTTTCTAGGATCGACGTAATGCTTAATAGGGATAGTTGGGTGGAATTCTCGGGTGCCACGGAACTCCAGTCACCCGATCTAAT
+
CC<CCFEGGGGGFGGGGGFGEGGGGGGGGGGGDFGGGGGGGGGGGGGGGGGGGGGFDGGGGGGGGCGGGGGGGGGGGGGCCGAFGGGGGGGGGGGFGGFGFEEGCGGGGGGG>F:@FGAFGGGGFGGGGGF9<?9FGGGFGFEGFFGDFGGGGFGG8EGGGDFEEEFGGGGGFDGGCGF9DFFFGC>;E;BFGGG9ECFECFC*7?FG6:<FCF9F99E<AC@9++::;<;5*13==5A+0CG7>99?=67*3<E7C5?ECC+AF9+:C==F8DFG6:DGGCFG6<+0+*++17C=*1:<+
@M03152:184:000000000-AWYW1:1:2106:7261:18888 1:N:0:GCGATCTAATACCTGT
AAGCTCGTAGTTGAATTTCGGGGTCAGCAGGTCGGTCGTGCCAATGGTATGTACTGGTCTTGCTGATTCCTCCCTCTTGACGAACCGTAATACCATTAATTTGGTGTTGCGGGAAACCAGGACTGTTACTTTGAAAAAATTAGAGTGTTTAAAGCAGGCTTAAGCTTGAATACATTAGCATGGAATAATGAAATAGGACGTTCGATCCTATTTTGTTGGTTTCTAGGATTGACGTAATGATTAATAGGGATAGTTGGGTGGAATTCTCGGGTGCCAAGGAACTCCAGTCACGCGATCTACT
+
CCCCCGGGGGGGGGFGGGGGDGGGGGGGGGGGGGGGGGGGGGGGGGGGGGGGGGGGGGGGGGGGGGGGGGGGGGGGGGGGGGGGGGGGG@FEGGFFGGGGGGGFGGGGGGGCGGGCGGGGGGGGGGGFFGGGGCF?FGGGGGGGGEFGGGGGFFGGGGGGGGFGGGGGF@FFGFGGGGGGGCG8CACDDFDGGFFGC:F>BFG@F9BEFCGGGGGGGGF>FFGGGGFGGGFGGGGGGG++<>ECFC7C67ACCGGGFDGG*=9?E@FFD=8C*9C*6::G*87CCG6CF=C=*)1:15*+0
@M03152:184:000000000-AWYW1:1:2106:21299:18929 1:N:0:GCGATCTAATACCTGT
AAGCTCGTAGTTGAATTTCGGGATCAGTACGCTGGTCGTGCCTTCGGTATGCACTGGTGTCACTGGTTCCTACCTTCTGAAGAACCGTCATGCCATTCAGTTGGTGTGGCGGGGAATCAGGACTGTTACTTTGAAAAAATTAGAGTGTTTAAAGCAGGCTCGCGCTTGAATACATTAGCATGGAATAATGAAATAGGACGTTTGACCCTATTTTGTTGGTTTCTAGGATCGACGTAATGATTAATAGGGATAGTTTGGTGGAATTCTCGGGTGCCAAGGAACTCCAGTCACGCGATCTAAT
+
CCCCCGGFGGGGGGGGGGGGGGGGGGGGGGGGGGGGGGGGGGGGGGGGGGGGGGGGGGGGGGGGGGGGGGGGGGGGGGGGGGGGGGGGGGGGGGGGGGGGGDGGGGGGGGGGGGEGGGGGGGGGGFGFGGGFEGGGGGGFGG8==FGGGGGGGFFGGGGEGD7FFEGGGGGF@<FGGDGGGGGGEEGGC,@FGGGGGG7C:CFDGGGGGCGGGGGGGGGGGF@B<FDGFCEG*=C8FG7FFGFCC9F+:0<:ECA+37@8E8@<FFG?3:EGE3C*+5>6C*<7CF6+09C=;DDEFF7C+
@M03152:184:000000000-AWYW1:1:2106:11486:19019 1:N:0:GCGATCTAATACCTGT
AAGCTCGTAGTTGAATTTCGGGATCGATTTATTGGTCGTGCTAACGGTACGCACTGGTACAATTGGTTTCTCCCTTCTGACGAAGCATGATGTCATTAACTTGATGTTGTGGGGAATCAGGACTGTTACTTTGAAAAAATTAGAGTGTTTAAAGCAGGCTTTGGCTTGAATACATTAGCATGGAATAATGAAATAGGACGTTTGATCTTATTTCGTTGGTTTCTAAGATCGACGTAATGATTAATAGGGATAGTTGGGTGGAATTCTCGGGTGCCAAGGAACTCCAGTCACGCGATCTAAT
+
CCCCCFGGGGGGGGGGGGGGGGGGGGGGGGGGGGGGGGGGGGGGGGGGGGGG:FCFFGGGGGGGGGGGGGGGGGGGGGGGGGGGGGGGGGGGGGGGGGGGGGGFGGGGGGGGGGGGGGGGGGFGGGGGGGGGGGGGGGGGGGGGGGGGGGGGGFGGFFGDFGFCGGGGGDGGDDFGGGGGGGG8FGGGGGGGGGFGDCFEGCGECFDGGGGGGGGGGGGGGGGFGDGGGGGGGGCC?FFE9>CEF;CGC8FFFGGG65CD>B99++?=<CEC=<CDC>:FGFGFGG8FCF7*;C3*1:*2+
@M03152:184:000000000-AWYW1:1:2106:6764:19054 1:N:0:GCGATCTAATACCTGT
AAGCTCGTAGTTGAATTTCGGCGTGCGCTCGGGCTGGTCGGCCGTCATGGTCTGTACCGTTCGGGTCACGCCCCACTGTAGGATACTCACCGCTGTCCTTAACTGGGTGGCGGTCAAAGGCTGGTGCACCAGGGGCAACTCTGATGTGTCAGCTGGGGTTCCTACTCGTTTACTTTGAGCAAATTAGAGTGTTCAAAGCAGGCAATCGAGCCTTGAATACTTCAGCATGGGATAATGGAACAGGACTGGGGTCCTGATTTCGTTGGTTTCTGGGATCTCAGTACTGATTAATAGGGATAGT
+
CCCCCGGGGGGGGGGGGGGGGGGGGGGGGGGGGGGGGGGGGGGGGGGGGGGGGGGGGGGGGGGGGGGGGGGGGGGGGGGGGGFGGGGGGGGGGGGGGGGGGGGGGGGGGGGGGGGGGGGGGGGGGGGGGGGGGGGGGGGGGGGGGGGGGGGGGGGGGGGGGGGGGGGGGGGGGGGGEFGGDCFG9FDCGGGGGGGGGGGGGGGGGGGGGGGGGGGFGGGGGGGGGGCFGGGFF8FFGFGGGGCC5CGGFGEGEF?C9FF?EGGGGGGFGGG>9CG42?F?FCF79FCCFBF?7*CE*:7A:
@M03152:184:000000000-AWYW1:1:2106:5490:19194 1:N:0:GCGATCTAATACCTGT
AAGCTCGTAGTTGAATTTCGGAATGTCATCTGGTCAAAGCTCGTCCTTGTGGCGTGGCTCGGCTGGTGCTTCCTATCTTCCGATAGTGAGGGGTTAAACCTTTGCTTCGGATCATTTACTTTGAAAAAATTAGAGTGTTCAAAGCAGGCGTATCTTGCCATTGAATATTACAGCATGGGATAATAGAATATGACGTTGGTCTTATTTTGTTGGTTTCTAAGGCTGATGTAATGATTAATAGGGATAGTTGGTTGGAATTCTCGGGTGCCAAGGAACTCCAGTCACGCGATCTAAACTCGTT
+
CCCCCFGGEGGDFFGFEFFGGEGGFGFGGGGGGFGGFFG8FCGGEGGFFGGGGGGEEGCF@@CFFGGGGEF<FFEGGGGGFGGGGGGGCGGGGGDGEGFFGFGGF<?CFGGGGDFCEFGFGGD9?FGGDFCE5BBCBBFFCDE,,BFFEGGGGBDFDFGGFGGGCGGGGFGGFG89@@FGFCGFFEEC;DFGGGGGGGGFGGF9FGGCFEF7DF7F,>BD,2>DFFFFGFFGF;CGGGFCFGF?FG6<74;*=3=A7?8+3+;5=FC=*=8*:>C768)3+C?>C**:*0*;0:*3<<***
@M03152:184:000000000-AWYW1:1:2106:12545:19330 1:N:0:GCGATCTAATACCTGT
AAGCTCGTAGTTGAATTTCGGAATCAATTTGTTGGTCGTGCCTCGGTACGTACTGGTATTATTGGTTTCTACCTTCTGAAGAACCTTGATGTCATTAATTTGGTGTCTTGGGGAATCAGGACTGTTACTTTGAAAAAATTAGAGTGTTTAAAGCAAGCATACGCTTGAATACATTAGCATGGAATAATGAAATAGGACGTTTGATTCTATTTTGTTGGTTTCTAGGATCGACGTAATGATTAATAGGGATAGTTGGGTGGAATTCTCGGGTGCCAAGGAACTCCAGTCACGCGATCTATTC
+
CCCCCGGFGGEGGGGGGGGGGGGGGGGGGGGGGGGGGGGGGGGGGGGGGGGGGGGGGGGGGGGGGGGGGGGGGGGGGGGGGGGGGGGGGGGGGGGGGDEFGGGGGF@FGGGGGFEGGGGGGGGGGGGGGGGGGGFGFEGGGGGGGGGGFGGGGAEFG7AEFGGGEGGGGDGGFGDGGGFGGGGGFFGGGGGGGGGFDDGGG,FCFFGGGGGGGGCFGGGGDAFC3EFGGGGEC>DDEF=7:EECCFGGCC6CFCF6=EE7=,CF<CFGF5;CC7@CF3AGFGG4EFE:<;CEECDGDG*++
@M03152:184:000000000-AWYW1:1:2106:18916:19336 1:N:0:GCGATCTAATACCTGT
AAGCTCGTAGTTGAATTTCGGGACCATCATGTCGGTCGTGCCTCGGTACGTACTGGTATTGTTGGTTTCTCCCTTCTGACGAACCATGATGTCATTTATTTGGTGTTGTGGGGAATCAGGACTGTTACTTTGAAAAAATTAGAGTGTTTAAAGCAGGCTCACGCTTGAATACATTAGCATGGAATAATGAAATAGGACGTTTGATTCTATTTTGTTGGTTTCTAGGATCTACGTAATGATTAATAGGGATAGTTGGGTGGAATTCTCGGGTGCCAAGGAACTCCAGTCACGCGATCTAATC
+
CCCCC<FGE<@FGFGG<<F@FGEFG@FGGGGGFGGGGGCFGGGEGC@;BFFCCGGGGFGGGGGGGFGGGGGEFGGGGFGGDGGGEGEFDGCFEFCCEFCDCCFEFFCFEFGGGGGGGFFGGG8FG<E<FFFGGGGGGC<FGGGGGFGGGGGGGGGGGF,<FCFG7BDGGDDD<DFGFGAFGGGFGGGGGG;BFEFGGF@FFFECBCGFGCF,@FGGEB>CD;CFFC:C:,64;,<;*B99=9:@DGGF,=;FGF:8CEGCG9EFGF+:C5/>GCD7EFF**23*<C+++/A**17*:+?++
@M03152:184:000000000-AWYW1:1:2106:17190:19395 1:N:0:GCGATCTAATACCTGT
AAGCTCGTAGTTGAATTTCGGGATCAATATTTCGGTCATGCCGTTGGTATGCACTGTTATCATTGATTTCTCACCTTCTAAAGAACCGTAATGCCATTAATTTGGTGTTACGGGGAATTAGGACTGTTACCTTGAAAAAATTAGAGTGTTTAAAGCAGGCTCACGCTTGAATACATTAGCATGGAATAATGAAATAGGACATCCGATTCTATTTTGTTGGTTTCTAGGATCGATGTAATGATTAATAGGGATAGTTGGGTGGAATTCTCGGGTGCCAAGGAACTCCAGTCACGCGATCTAA
+
CCCCCGGGGGGGGGGGGGGGGGGGGGGGGGGGGGGGGGGGGGGGGGGGGGGGGGGGGGGGGGGGGGGGGGGGGGGGGGGGGGGGGGGGGGGGGGGGGGGGGGGGGGGGGGGGGGGGGGGGGGGGGGGGGGFGGGGGGGGGGGGGGGGGGGGGGGGFGGFGGGGGGGGGGGGDGGGGGGGGGCGGGGGGGGGGFFGGFFGGGGGBF@FGGCGGGGFEGGG8ECF9FGFGF,D>EGFGGGGC:F7FC9CFGDAGGGFFGG7;58C??C9=C5C)/5<*<A:5CF7CF@F+AFCCC*95>F5?9
@M03152:184:000000000-AWYW1:1:2106:23953:19483 1:N:0:GCGATCTAATACCTGT
AAGCTCGTAGTTGAATTTCGGGATTAATTTATTGGTCGTGCTGTTGTACGTACTGGTATTATTGATTCCTACCTTCTGACGAACCATGATGTCATTAATTTGGTGTCTTGGGAAATCAGGACTGTTACTTTGAAAAAATTAGAGTGTTTAAAGCAGGCTCACGCTTGAATACATTAGCATGGAATAACGAAATAGGACGCTTGATTCTATTTTGTTGGTCTCTAGGATCGACGTAATGATTCATAGGGATAGTTGGGTGGAATTCTCGGGTGCCAAGGCACTCCAGTCACGCGATCGACTA
+
CC<CCGEGGGFFFGGG<@F<7F7:FGE9EFGGGA<CFG@@FEF<C@FFGGC<CDFEGGGGEFAF9;EFGGGGGGGFFGGFGGGGBA,E<FGGG@ECF9FFEFGGFFFFDFFGGGF<<,CF,,B,CCF?F,C?FC9F8BE4?EE,9?:BF<F?,,4A=@AEB,EF7?=<?DBAF9FF,,AFF,,C?9E36=3>8DF8D,=+><BF<;;@,@3,,@FGGFGGGD9;9,D;,:B8*41;1::2,,,5C;<C6,?F1CC8=EE*;+5:2+5:5C8C*0;*=>36E2CFG8<C7@EGGG3*/5):*
@M03152:184:000000000-AWYW1:1:2106:5593:19542 1:N:0:GCGATCTAATACCTGT
AAGCTCGTAGTTGAATTTCGGGATCAATATGCTGGTCGTGCCTTTGGTACGTACTGGTATTATTGGTTTCTCCTTTCTGATGAATCACGATGTCATTAATTTGGTGTCATGGGGAATCAGGACTGTTACTTTGAAAAAATTAGAGTGTTTAAAGCAGGCTTATGCTTGAATACATTAGCATGGAATAATGAAATAGGACGTTTAATTCTATTTTGTTGGTTTCTAGGATCGACGTAATGATTAATAGGGATAGTTGGGTGGAATTCTCGGGTGCCAAGGAACTCCAGTCACGCGATCGAAT
+
B9CCCEFF7FF@FE<@AFA@:C@@FFCFCDDGGGFGGG@F@FFAEFGGGGGGFGFGGGGGGFAFFEFFGAFGGGFGFGFCFGCCCFEGC@GGFDFGFFGGGCFFGGEF,,,CF7@F,5<F=,BFGFGGGGGC?FEFFE+A<?,FAFAFECFEDF<=A@CFFGGGFGA@EFGC,,A9<ECFFFC@>B9B;DDGD9CF8F,C><FGF;D,@CF,EDFGGE6ECCGCFA9:DGGEDGE*,;@,,,5:=7C,7;>?,24,,*4:B5996,,:97**=**2+0)ACC6:<0220;<8*9)****2+
@M03152:184:000000000-AWYW1:1:2106:24816:19548 1:N:0:GCGATCTAATACCTGT
AAGCTCGTAGTTGAATTTCGGGATCAATATGTTGGTCGTGCCTTGGTACGTACTAATTTATTGGTTTCTTCCCTTCTGACGAACCATGATGTCATTAATTTGGTGTCATGGGGAATCAGGACTGTTACTTTGAAAAAATTAGAGTGTTTAAAGCAGGCTCACGCTTGAATACATTAGCATGGAATAATGAAATAGGACGTTTGATTCTATTTTGTTGGTTTCTAGGATCGACGTAATGATTAATAGGGATAGTTGGGTGGAATTCTCGGGTGCCAAGGAACTCCAGTCACGCGATCTAATT
+
CCCCCGGGGGFGGGGGGGGGGGGGGGGGFGGGGGGGGGGGGGGGGGGGGGGGGGFGGGGGGGGGGGGGGGGGGGGGGGGGGGGGGGGGGGGGGGGGGGGFGGCGGGGGGGGGGGGGGGGFGGGGGGGGGGCGDFGGGGGGGFGGGGGGGGGGGGGGGGFFFGGGGGGG@FGGGGGGFGGGGGFFGGGGGFGGFGGCGGG=FFGFGGADFGGGGGGGGFEFFGFFCGCFDCGG>BFFGGGGGFFFGFCDDGAFFGGFEEG>8:CG9E<E558C87+75>F?;C7*+9@9C=E=*/3A50*0+
@M03152:184:000000000-AWYW1:1:2106:15716:19630 1:N:0:GCGATCTAATACCTGT
AAGCTCGTAGTTGAATTTCGGGCCTGGCCGGGCGGTCTGCCTAACGGCACGTACTGTCTGGGCGGGCCTTACCTCTTGGTGAGCCGGCGTGCCCTTTGTTGGTGTGCGTCGGGGAACCAGGACCTTTACCTTGAGAAAATTAGAGTGTTCAAAGCAGGCCTATGCCTGAATACATTAGCATGGAATAATAAAATAGGACGCGCGGTTCTATTTTGTTGGTTTCTAGAGTCGCCGTAATGATTAATAGGGATAGTTGGGTGGAATTCTCGGGTGCCAAGGAACTCCAGTCACCCGATCTAAT
+
CCCCCGGGGGGGGGGGGGGGGGGGGGGGGGGGGGGGGGGGGGGGGGGGGGGGGGGFGGGGGGGGGGGGGGGGGGGGGGFGGGGGGGGGFGGGGGGGGCFGGGGGGGGGGGGGGGGGGGGGGGGGGGGGGGGGGCFFGGGGGGGGGGGGGGGGGGC7FCGGGGGFGGGGGGGFGGGGGDGCFGGDDGGEFGFFCCFFD7@CE8?EGGDDG7CFFFGGGGFGGFGFF9@FGCCG58E8CEE7EFCFFC7FF*<:?@++A*A*:C6CC0<:C=57:D<>+)86*00:8+6C?=<+*))*/::3+
@M03152:184:000000000-AWYW1:1:2106:11962:19727 1:N:0:GCGATCTAATACCTGT
AAGCTCGTAGTTGAATTTCGGGATCAATTTATTGGTCGTGCTATTGTACGTACTGGTATTATTGATTTCTACCTTCTGACGAACCATGATGTCATTAATTTGGTGTCTTGGGGAATCAGGACTGTTACTTTGAAAAAATTAGAGTGTTTAAAGCAGGCTCACGCTTGAATACATTAGCATGGAATAACGAAATAGGACGTTCGATCCTATTTTGTTGGTTTCTAGGATTGACGTAATGATTAATAGGGATAGTTGGGTGGAATTCTCGGGTGCCAAGGAACTCCAGTCACGCGATCTAATC
+
CCCCCGGGGGGGGGGGGGGGGGGGGGGGGGGGGGGGGGGGGGGGGGGGGGGGGGGGGGGGGGGFFGGGGGGGGGGGGGGGGGGGGGGG9FGGGGGGGGGGGGGGGGGGGGGGG7FFFFGFGGGGGGGGGGGGGGGGGGGGGGGGGGGGGGGGGGGGGGGGGGGGGDGGGFFGGGGGGGGGGGGFGGGFGGGEGGFFFFCFGGECEGGGGGGGGGGGGGGGGGGGC9FGGFF?>ECFFG77CCFEFGDF6EFC9;7,4CECF:CC79E57EGGC4@*5);FFGFDECFBFFGGDDDGE+0++
@M03152:184:000000000-AWYW1:1:2106:26937:19808 1:N:0:GCGATCTAATACCTGT
AAGCTCGTAGTTGAATTTCGGGGTCAATTCACTGGTCGTGCCAATGGTACGTACTGGTTTTGTTGATTCCTCTCTTCTGAGGAGCCGCGATGTCATTAATTTGGTGTCGCGGGGAATCAGGACTGTTACTTTGAAAAAATTAGAGTGTTTAAAGCAAGCTAACGCTTGAATACATTAGCATGGAATAATGAAATAGGACGTTTGATCTTATTTTGTTGGTTTCTAGGATCGACGTAATGATTAATAGGGATAGTTGGGTGGAATTCTCGGGTGCCAAGGAACTCCAGTCACGCGATCTAAA
+
C9@C@CGGGDFGGG9FFFGG+@CGGGFFGGGGGGG9FFEGGG9CDGGFGGCG9CFFC<EFGGGGFFGGGGFGGF9FEA9CF,@CEEGGEDECGFFDGCECFGFGGGG?FF:FCE+CEFFGGGGGDFFFGFGGGAFE?BFABBFC9:CFCFFFG<=CFGGGGFF+:FFFGDFFBFGGGGGDA9:DCGC?DDG9DECF7C>FFFGDF9FFFFF9FGGGGG>*;CBCFGG6B+=8CE>C=5+:CF?<FGCF*:46C9?7ACGGGFC7CCGG<5E*83<:CFFDE>FFEGGGFFDG5/5:7EG+0
@M03152:184:000000000-AWYW1:1:2106:16427:19811 1:N:0:GCGATCTAATACCTGT
AAGCTCGTAGTTGAATTTCGGACCTGGCTGGGTGGTCTTGCCGCAAGGTAAGCACTGCCTCTGGTCGGGCCTTTCCTTCTGGGGAACCTGTTTGCCCTTAATTGAGTGCGCAGGGGATCCATGACTTTTACTTTGAAAAAATTAGAGTGTTTAAAGCAGGCTTTCGCTTGAATACATTAGCATGGAATAATAGAATAGGACTTTGGTTCTATTTTGTTTGTTTCTAGGACCGAAGTAATGATTAATAGGGATAGTTGGGTGGAATTCTCGTGTGCCAAGGAACTCCAGTCACGCGATCTAA
+
C@A@CCGGGDGGAGDFGFFFGE7FGFG8-F7CFGGFCFG9@F:C@7FGGCFDGC,CEGGFFFGGGGDC>FGGFF<FCFEE,<,+?=CFFC,,CC<C<AD5C5CCF,B,B:F@CE@F7CFCF,E?EFFGGFCGCGFGD,A<+FEGGGGGGGGDGGG<DFGGGGCF,B+3@>,,@FG,@F33@=D9FFFFGGFG==>F>,@:C,3>:>FEGG@FDE,,,?,6AE:BC@F,BC*?5B5C+4:C+>?F77+=CC4C*<<+<C7:C*C??C+<*C*7;*>7<?:FCF=*2<<+0*+3*1)*:E7++
@M03152:184:000000000-AWYW1:1:2106:18200:19848 1:N:0:GCGATCTAATACCTGT
AAGCTCGTAGTTGAATTTCGGGGTCAGCATGTCGGTCGTGCCACTGGTACGTACTGGCGTTGCTGATTCCTCCCTCTTGACGAACCGTAATGCCATTAATTTGGTGTTGCGGGGAATCAGGACTGTTACTTTGAAAAAATTAGAGTGTTTAAAGCAGGCATGCGCTTGAATACATTAGCATGGAATAATGAAATAGGACGTTCGATCCTATTTTGTTGGTTTCTAGGATTGACGTAATGATTAATAGGGATAGTTGGGTGGAATTCTCGGTTGCCAAGGAACTCCAGTCACGCGATCTAAA
+
CCCCCFGGGGGGGGGGGGGGGGGGGGGGGGGGGGGGGGGGGGGGGGGGFGGGGGGGGGGGGGGGGGGGGGGGGGGGGGGGGGGGGGGGGGGGGGGGGGGGGGGGGGGGGGGGGGGGGGGGGGGGGGGGGGGGGGGG<D7CFGGGGCFGGGGGGGFGGCFGGDGGEGGGDGGGGGGGGFFGGGGGGGGGGFGGGGGGF<FFGGGGGGGGGFFGGFFGGCFEGFDGGG?FFFCGGECC=FG79EGGGGGCCFFGFC?78:?E*ACFF7CCDF*9EC*:6)7CFFF*0+0<C@<CC57*:CD++
@M03152:184:000000000-AWYW1:1:2106:26476:19941 1:N:0:GCGATCTAATACCTGT
AAGCTCGTAGTTGAATTTCGGGCCTGGCCGGGCGGTCTGCCTAACGGCACGTACTGTCTGGGCGGGCCTTACCTCTTGGTGAGCCGGCGTGCCCTTTGTTGGTGTGCGTCGGGGAACCAGGACCTTTACCTTGAGAAAATTAGAGTGTTCAAAGCAGGCCTATGCCTGAATACATTAGCATGGAATAATAAAATAGGACGCGCGGTTCTATTTTGTTGGTTTCTAGAGTCGCCGTAATGATTAATAGGGATAGTTTGGTGGAATTCTCGGGTGCCAAGGAACTCCAGTTACGCGATCTCAT
+
@CCC9FECFEFFC<DEGGGGC7:FEGGGGECGGGGGGGGGGGFFFGGG7FFG8C<CFEF?FFFGDC>FEGGG@??AFFDGCCGFGD=CECFD<F<B>DF<BGGGGC,<@CCC<FCCGD,>CFFGGGGG;C,@C:FF,@,?B9<CCFFCFCCFFCEE@GG78AE@FGCF7CF:F,,<,?B9:BFGFGFCCFFF7:7<<0<C8*:582CEGCFGGG9;@@F*/8@GFGEFEG*CDDEE5*2++<<9FCC?F6>CF@C9@5C8C899C?7<*789=DG7?5>6C80CFC?A7@:;E<D*>=*<+
@M03152:184:000000000-AWYW1:1:2106:17476:19942 1:N:0:GCGATCTAATACCTGT
AAGCTCGTAGTTGAATTTCGGGGTCAATTTACTGGTCGTGCCAATGGTACGTACTGGTTTTGTTGATTCCTCTCTTCTGAGGAGTCGCGATGTCATTAATTTGGTGTCGCGGGGAATCAGGACTGTTACTTTGAAAAAATTAGAGTGTTTAAAGCAGGCTAACGCTTGAATACATTAGCATGGAATAATGAAATAGGACGTTTGATCTTATTTTGTTGGTTTCTAGGATCGACGTAATGATTAATAGGGATAGTTGGGTGGAATTCTCGGGTGCCAAGGAACTCCAGTCACGCGATCTAAA
+
CCCCCGGGGGGGGFGGGGGGGGGGGGGGGGGGGGGGGGGGGGGGGGGGGGGGGGGGGGGGGGGGGGGGGGGGGGGGGGGGGGGGGGGGGGGGGGGGGGGGGGGGGGGGGGGGGG7FGGGGGGGGGGGGGGGGGCEGGGGGGGGGGGFGFGGGGGGFFDFFFGGEGGGGGGGGGGGGGGGGGFGGGFGGGGGGGGGGCFFE:CCGGGGGGGGGGGGG785CFGCFGD9CCECCEGEFCFGGGG?7+>7<**;:CGDCGE/CGF?9F?F7C5C/?D<>F@@CFFFGGEFF??FGGG3:***0+
@M03152:184:000000000-AWYW1:1:2106:22989:19977 1:N:0:GCGATCTAATACCTGT
AAGCTCGTAGTTGAATTTCGGGTCTGGCCGGGCGGTCCGCCCTTTCGGGCGCGCACTGCTCACGGGCCGGTCCTTCCCTTCTGGGGAACCGCGGCGACTCCTTCGCGGGAGCCGTCGTCGGGGAGCCAGGACGTTTACCTTGAAAAAATTAGAGTGTTCAAAGCGGGCGCAAGCTCGAATAGATTAGCATGGAATAATGGAATAGGACCTTGGTCTTATTTTGTTGGTTTTCGAAGGCCACGGTAATGATTAATAGGGATAGTTGGGTGGAATTCTCGGGTGCCAAGGAACTCCAGTCACG
+
AA@C@<FFGGCFFFF<@EFFGGGGEFGGFGGGGGGGF7+CFEGGGG>7FFGEFGE@FGFFFGGGGGDGGGGGGFFGGFGGGAFGGGGGGD=FEECG7@FEFCGFG75CF*CCFECFGFGE@GGDFE>C7F::FC*;A@??FD?@@CGC6?9C?7:<3A@FCCFCEG588CCEEDC?C5@EFGGGG?CDFC?60CGFC7@FF9CF@GGGGG7<C<7CCFG+A9CFDGG8*;83:86C*2:CC=5:C8<9:<79C+3<C**2;CC?CF*:7*10<4:7?BF*:CC4<FG5*):F:67+00*0*
@M03152:184:000000000-AWYW1:1:2106:17201:20023 1:N:0:GCGATCTAATACCTGT
AAGCTCGTAGTTGAATTTCGAGATCGGCTTACTGGTCGTGCTATTGTACGTACTGGTATAATCGGTTTCTCCTTTCTGACGAACTATAATGCCATTAATTTGGTGTTTTAGGGAATCAGGACTGTTACTTTGAAAAAATTAGAGTGTTTAAAGCAGGCTCACGCTTGAATACATTAGCATGGAATAACGGAATAGGACGTTTGATTCTATTTTGTTGGTTTCAAGGATCGACGTAATGCTTAATAGGGATAGTTGGGTGGAATTCTCGGGTGCCAAGGAACTCCAGTCACGCGATCTAATC
+
CCCCCGGFGGGGGGGGGGGGGGCFGGGGGGGGGGGGGGGGGGGGGGGGGGGF?FFGGGGFGGGGGGGFGGGGGGGGGGGGGGGGGGGGGGGDF9FEGGGGGGCCDFGCFFGFFFGFGFEFGGGGGGGGFFGGCF9FFGDGGGGGGGGGGGFE<E<FF7FFGGGGCEFF<FGGCF?DFGGFFCFFFFE9CG@BD@F?FDE<<DF,<FCGGGGGGGGGGFGGG;,3EBCFCG*1CE>@CF7=BEGF+>CF6,88CFF6=CC@C?FEEGGGG*=C8<>C58AGGFG4CFEF9=:8=3)15+0<0
@M03152:184:000000000-AWYW1:1:2106:20924:20094 1:N:0:GCGATCTAATACCTGT
AAGCTCGTAGTTGAATTTCGGGATCAATTTATTGGTCGTGCTATTGTACGTACTGGTATTATTGATTCCTACCTTCTGACGAACCATGATGTCATTAATTTGGTGTCATGGGGAATCAGGACCGTTACTTTGAAAAAATTAGAGTGTTTAAAGCAGGCTCACGCTTGAATACATTAGCATGGAATAACGAAATAGGAAGTTTGATTCTATTTGGTTGGTTTCTAGGAGCGACGTAATGATTAATAGGGATAGTTGGGGGGAATTCTCGGGTGTCAAGGAACTAAAGTGAGGAGTGATAAGA
+
BCCC@EFG@FGGGGFGGFGGGGGGGCFFF9FFGF@CFCCFD@AFGAFF<FFG8@ACCFECGFFDFG9F9FFEEFF8CECF@CECFFCC<CCF<FC<FEFC,@FCC:C9<CFGGGGE<9F8<FDC=?=FE99B9?EFFGC8EAGFE?C<,?<CF9EBF@A=<,A,+BADEDF,<,:CF,C;CDC9C>D9C=C>,=D?F,@><,7,,88,@FFG,>:<EG*3,,,@E?E,@BC:?:B:*1=?,9B@C9<:,,/A9C98:*=****3++3:3C/)*207CF@?20003:++3*:+;0*+++0++
@M03152:184:000000000-AWYW1:1:2106:27187:20156 1:N:0:GCGATCTAATACCTGT
AAGCTCGTAGTTGAATTTCGGGATCAATTTATTGGTCGTGCCAACGGTACGCACTGGTACAATTGGTTTCTCCCTTCTGACGAAGCATGATGTCATTAATTTGATGTCGTGGGGAATCAGGACTGTTACTTTGAAAAAATTAGAGTGTTTAAAGCAGGCTTTGGCTTGAATACATTAGCATGGAATAATGAAATAGGACGTTTGATCTTATTTTGTTGGTTTCTAAGATCGACGTAATGATTAATAGGGATAGTTGGGTGGAATTCTCGGGTGCCAAGGAACTCCAGTCACGCGATCTAAT
+
CCCCCGGGGFFGGGGGGGGGGGGGGGGGGGGGGGGGGGGGGG<FGGGGGGGG,FEGGGGGGGGGGGGGGGGGGGGGGGGGGGGGGGGGGGGGGGFGGGGGGGGFGGGGGGGGGDGGGGGGGGGGGGGGGGGFFFGGGGGGGGGGGGGGGGGGGGGGGGGGGGGGGGGGGGGGGGGGGGFGGGGGEGGFGGGGFFGGFFFGC@A@FFGFEFGGGGGCDGGCF6FGGGGGGGF5CEGG=CFFGGGFFCCCC?F6>FGCF5E75=>B?9?C*C*8=39@FFFFG*<:?EE9?FC5C55*:CF9+
@M03152:184:000000000-AWYW1:1:2106:16275:20197 1:N:0:GCGATCTAATACCTGT
AAGCTCGTAGTTGAATTTCGGGCCTGGCCGGGCGGTCTGCCTAACGGCACGTACTGTCTGGGCGGGCCTTACCTCTTGGTGAGCCGGCGTGCCCTTTGTTGGTGTGCGTCGGGGAACCAGGACCTTTACCTTGAGAAAATTAGAGTGTTCAAAGCAGGCCTATGCCTGAATACATTAGCATGGAATAATAAAATAGGACGCGCGGTTCTATTTTGTTGGTTTCTAGAGTCGCCGTAATGATTAATAGGGATAGTTGGGTGGAATTCTCGGGTGCCAAGGAACTCCAGTCACGCGATCTAAT
+
CCCCCFGFEGGGGGGGGGGGGGGGGGGGGGGGGGGGGGGGGGFGGGGGGGGFGGGGGGGGGGGGGGGGGGGGGGGGGGGFDFGGGGGGGGGGGGGGGGGGGGGGGGGG<FGGGGGGGFGGGGCGGGGGGGGCFFGGGGGGGGGFGCFFCFFGGGFFGGGGGGGGGGDGGGGGGGGGGGGGFGFFGGGGGGFGGFGG?CGEGGEGGGGEG7?FFCGGFGGGCGC9@FFGGGGGGGC5C:FD9@FCFEFGGCFFGG?@CEGDED?CG7<+CFGFEDFFGF>:78+7AFFFC8EGFC95*10:+
@M03152:184:000000000-AWYW1:1:2106:23951:20201 1:N:0:GCGATCTAATACCTGT
AAGCTCGTAGTTGAATTTCGGACCTGGCCGGGCGGTCTGCCTAACGGCACGTACTGTCTGGGCGGGCCTTACCTCTTGGTGAGCCGGCGTGCCCTTTGTTGGTGTGCGTCGGGGAACCAGGACCTTTACCTTGAGAAAATTAGAGTGTTCAAAGCAGGCCTATGCCTGAATACATTAGCATGGAATAATAAAATAGGACGCGCGGTTCTATTTTGTTGGTTTCTAGAGTCGCCGTAATGATTAATAGGGATAGTTGGGTGGAATTCTCGAGTGCCAAGGAACTCCAGTCACGCGATCTAAC
+
CCCCCFGFGGGGGC9FFGGFFGGGGGGGCGGGGEFGGGGGGGFGGGGGGGGF,DFEGGFGFGGEGFGD@GGFF?FGGFFG@EEFGGGG>FFGGGGCFF==FGEGGGGGGGC@FGGF:FGGGGGGGGGBEG;@FC:7CFFFCFGFGGGGG9FC,>:CFFGGG@:CFFGCDGF9:F@FC,:<FF@CFGG9CFFFFC+@2+A:CECEGE5?9EFFCGGGGC**:@CFC+<FFGDDECC5:*0::CCC7<0<6*06@EC7C*2/:509?+<:56CCEC7*<5):C8CG?F6CC?7**1C5=:C?+
@M03152:184:000000000-AWYW1:1:2106:10565:20397 1:N:0:GCGATCTAATACCTGT
AAGCTCGTAGTTGAATTTCGGATCTGGTTGGGTGGTCCGCCTGACAGCGTGTTTACTGCTTGACCAGGTCTTGCCTCTTGGTGAACCGTTGTGTTCTTTATTGAATGCTTCGGGGAACCAGGACTTTTATCTTGAGAAAATTAGAGTGTTCAAAGCAGGCCTATGCCTGAATACATTAGCATGGAATAATAAAATAGGACGTGTGGTTCTATTTTGTTGGTTTTTAGAGCTGCCGTAATGATTAATAGGGATAGTTGGGTGGAATTCTCGGGTGCCAAGGAACTCCAGTCACGCGATCTAA
+
CCCCCGGFDDFGGGGGFG<AC7BFGGGFGGGGGGGGGGGGEGEGGGGGGE@GGDGGGGGGGGGGGGGGG?FFFCFGGGFE@GEGCFGGGGGGGGGGGGGDGGFFGCGGDFFCF:FFFGFCECFDECFGFFFFAEFF8AD<BAFFGCFGFGGEFGG8DGF@CFGFF<FFGG8AFFFGG=AC=DB8FFGGCEFFFFFCGGFB:CFCF7D>EDAE;BE9>FFFGCGGCF?8CGDF,8:CEGFGGGC98BCFGC)68CFDF67*8C5+=FGGGGGD8<35+/5*6;77+0<3<69+*9C*/:4C+
@M03152:184:000000000-AWYW1:1:2106:7428:20415 1:N:0:GCGATCTAATACCTGT
AAGCTCGTAGTTGAATTTCGGATCGTACCTTGAGAGCAACCGAAAGGTTGATACAATATAGGTGCGGTCTTATGTGTCTGGCCTTGTGGTATGCTATTAATTTGGTGTGCCATTTTGGTTAGAAGTTTACCTTGAAAAAATTAGAGTGTTTAAAGCAAGTGAATAACAGCCTGAATACATTAGCATGGAATAATAGAATAGGACTTTGGTTCTATTTTGTTGGTTTCTAGGACCGAAGTAATGATTAATAGGGATAGTTGTGTGGAATTCTCGGGTGCCAAGGAATTCCAGTCACGCGTGT
+
C@CCBFG+@FFF9FFGGGGGGGEB@EF@@9CCC89@DDFGGGDCFGGCFF,CFCCGCAFFGF@FFGG@B7E<FGGDFFGGFF@,CFGGDFG,F,6C,CFFGGFGFG<FGCGG<EF9FGGFGGDB?,5CBCFGAFCFFFEFFFGDFFGGFDDEF<FFF,=A?F<<F9FC?,ADFFGGGGGGGDEDEGGGCDFCDGGGFDGGFFDEFFGGG,DF=E,,,@E:E@FGFFCAFG98D84::7C:7:CCGG9CFGFFG,4,<:,=2;:,4?907+5+;53C5BF9+;*7*+5+1;+<02:7*7)**
@M03152:184:000000000-AWYW1:1:2106:6987:20422 1:N:0:GCGATCTAATACCTGT
AAGCTCGTAGTTGAATTTCGGGATCAATTCATTGGTCGTGCTATTGTACGTACTGGTATTATTGATTTCTACCTTCTGACGAACCATGATGTCATTAATTTGGTGTCTTGGGGAATCAGGACTGTTACTTTGAAAAAATTAGAGTGTTTAAAGCAGGCTCACGCTTGAATACATTAGCATGGAATAACGAAATAGGACGTTTGATTCTATTTTGTTGGTTTCTAGGATCGACGTAATGATTAATAGGGATAGTTGGGTGGAATTCTCGGGTGCCAAGGAACTCCAGTCACGCGATCTAATT
+
CCCCCGGGGGGGGGGGGGGGGGCGGGGGGGGGGGFGGGGGGGFGGGGGGGGGGGGGGGGGGGGFGGGGGGGGDGGGGGFGGGGGGGGFGGGGGGGGGGGGGGGGGGGGFGGGGCFEEFGGGGFFGGGGGFGGGGGGFGGFFGGGGGGGGGGGC<FGGDFDFGGGGGGGGGGGGEFEGGGGGGGGGGGGGGGGGGFGFDGG7FC9FGGGGGDGGGGGGGECFCECG98CE>8EGG5DFFGGGGGFCF?,=8;FFGECEC8E5EBC<EC*87*:CGFGGA5EGGF6FGGFFFG5=DDCC7:9+
@M03152:184:000000000-AWYW1:1:2106:13493:20471 1:N:0:GCGATCTAATACCTGT
AAGCTCGTAGTTGAATTTCGGGATCAATTTATTGGTCGTGCCAACGGTACGCACTGGTACAATTGGTTTCTCCCTTCTGACGAAGCATGATGTCATTAATTTGATGTCGTGGGGAATCAGGACTGTTACTTTGAAAAAATTAGAGTGTTTAAAGCAGGCTTTGGCTTGAATACATTAGCATGGAATAATGAAATAGGACGTTTGATCTTATTTCGTTGGTTTCTAAGATCGACGTAATGATTAATAGGGATAGTTGGGTGGAATTCTCGGGTGCCAAGGAACTCCAGTCACGCGATCTAAT
+
CCCCCGGFGGGGGGGGGGGGGGGGGFFGGGGGGGGGGGGGGGGGGGGGGGGGFGGGGGGGGGGFGGGGGGGGFGGGGGGGGGGGGGGGGGGGGGGGGGGGGGGGGGGGGGGGGGGGGGGGGGGGGGGGGGGGGGGGGGGGCEGGGGGGGGGGGFGGGFGGFFGGGFFGGGGGGDFGFGFFGGGGGGFGGGFGFFGGGGGGGGGECFGGGGFFFFGGGGGGGGGGGFGGGGGD>E8ECEGGFGGFFCFGGCAFGFDGE5EEDCCGFC9ADGDGGG;FGFFGGGGGG?6:69CEGGDCFGCF7
@M03152:184:000000000-AWYW1:1:2106:18686:20582 1:N:0:GCGATCTAATACCTGT
AAGCTCGTAGTTGAATTTCGGGCCTGGCCGGGCGGTCTGCCTAACGGCACGTACTGTCTGGGCGGGCCTTACCTCTTGGTGAGCCGGCGTGCCCTTTGTTGGTGTGCGTCGGGGAACCAGGACCTTTACCTTGAGAAAATTAGAGTGTTCAAAGCAGGCCTATGCCTGAATACATTAGCATGGAATAATAAAATAGGACGCGCGGTTCTATTTTGTTGGTTTCTAGAGTCGCCGTAATGATTAATAGGGATAGTTGGGTGGAATTCTCGGGTGACAAGGAACTCCAGTCAACTGATCTATT
+
CCCCCFEGFFCEFGGGGGGGGGGGGFGGGGGGGCCFGGFGGGGGGGDGGGGGGGGDFGGGFGF@>FFGGGGGGGGGGFGGGGGGFGGGGGGGGEDGGFFFGGGFF7=FGGGGGDCEGGGGGGG7FGG9FFGF9CFF;FG?FFGCC<FECEGGGFFFFFEGGFFGGFFGGCF9<:AFFAFGG@CFCCFFFGCF9+0<++<5CCEGD5*;9EGGGGGFFC5;FC?EG7:??E8:CEGGGC9<+:C+0<??*:5*+0<EDG58?EC7CDGEC=*1:*0:A4<CCCFG+0+<9*+++2*0+30++
@M03152:184:000000000-AWYW1:1:2106:27501:20590 1:N:0:GCGATCTAATACCTGT
AAGCTCGTAGTTGAATTTCGGGATCAATTTGCTGGTCGTGCCTACGGTACGTCCTGGTTTTGTTGGTTCCTCCTTTCCGAGGAGCTGTGATGTCATTAATTTGGTGTCGCAAGGAATCGGAACTGTTACTTTGAAAAAATTAGAGTGTTTAAAGCAGGCTAACGCTTGAATACATTAGCATGGAATAATGAAATAGGACGATTTATCCTATTTTGTTGGTTTCTAGGATCTACGCAATGATTAATAGGGATAGTTGGTTGGAATTCTCGGTTGCCCAAGAACTTCAGTCACGCGATATAAA
+
CCCC<ECF@DFGGGFGGCFGDBF7F8,C@F9FEGGGCCFFGDFGGCFFG@@F<BFFFFCF@FFGGFGCFFGGGGFGDF7@CC8CFGGCF9F<C?EFFACEGCGGGGGGEGGCCGGGGEFG@CCFFFGFGGEEGFBEE<C<<9=FFGCFCE5EFC9<BDGGGGGGGDGG>FGFFGFCGFGDFF@;CCGG9;9D<D;EGGGGGGG*@B@B@@CFC,DFCC>EG62?D,98FGGD,:CC=EGF?CE9B,9+7;)2+5++31*4B89C7@B=3C*1//**+.)0*03*<:+0:/AEC5)**/::+
@M03152:184:000000000-AWYW1:1:2106:11879:20654 1:N:0:GCGATCTAATACCTGT
AAGCTCGTAGTTGAATTTCGGGATCAATATATCGGTCATGCTTAGGTATGTACTGGTATTATTGATTTCTCCCTTCTGAAGAACCATGATGTCATTTATTTGATGTCGTGGGGAATCAGGACTGTTACTTTGAAAAAATTAGAGTGTTTAAAGCAGGCTTTCGCTTGAATACATTAGCATGGAATAATGAAATAGGACGTTTGATTCTATTTTGTTGGTTTCTAGGATCGACGTAATGATTAATAGGGATAGTTGGGTGGAATTCTCGGGTGCCAAGGAACTCCAGTCACGCGATCTAATT
+
CCCCCGGGGGGGGGGGGGGGCFGGGGGGGGGGGGGGGGGGGGGGGGGGGGGGGGGGGGGGGGGGGGGGGGGGGGGGGGGGGGGGGGGGGGGGGGGGGGGGGGGGGGGGGGGGGGGGGGGGDGGGGGGGGGGFFGGGGGGGGGGGGGGGGGGGGGGGGGGGGGGGGGGGGFFGGGGGGGFGGGGGGGGGGGCGCFGGGGG7F87<DDGGGGGGG9@<E6:FF;=9DC6FGCEC>:C@FFGG7>=<:7F6,=4,C,<,47CCC9EG@F;15:CDEGGFGFFG6FGCFFGGGFCCGDGD=9:?7
@M03152:184:000000000-AWYW1:1:2106:13568:20673 1:N:0:GCGATCTAATACCTGT
AAGCTCGTAGTTGAATTTCGGGATCAATTTATTGGTCGTGCCAACGGTACGCACTGGTACAACTGGTTTCTCCCTTCTGACGAAGCATGATGTCATTAATTTGATGTCGTGGGGAATCAGGACTGTTACTTTGAAAAAATTAGAGTGTTTAAAGCAGGCTTTGGCTTGAATACATTAGCATGGAATAATGAAATAGGACGTTTGATCTTATTTCGTTGGTTTCTAAGATCGACGTAATGATTAATAGGGATAGTTGGGTGGAATTCTCGGGTGCCAAGGAACTCCAGTCACGCGATCTACA
+
CCCCCGGGGGGGGGGGFFFGGGDGGFGGGGGGGGFGGGGGGGGGGGEGGGGGCFGFGGGGGGGEFFGGGGGGGGGGGGGFFGGFGGFGGCEFEFGGGGGGGGGGGGGGGFFGGGDDFFGFGGGGGEGFFGGGGFFBFFCGEGFFFFCFGGCAFE9F@EEGFDGFDGCFFFGFFGGGF9ABCDFDEFGGGGCFFGGCBFC@FFGG9FEE>FBFDEDFGGFGFG@FGGCFFCCCCDEGFG?FFFCFFFGF6AA:CCG78**4*89CG7E7D*/;C<5C+.5CECCFCEC<E=CC*/5=E=>++
@M03152:184:000000000-AWYW1:1:2106:7266:20719 1:N:0:GCGATCTAATACCTGT
AAGCTCGTAGTTGAATTTCGGACTGGCTTGGGTGGTCCCGCCTCACGGTGGGTACTTTCTGGGCTAGACTTTCCTTCTGGGGAACTAGTGTGCTCTTCATTGAGTGTGCTTGGGAACCAGGACTTTTACTTTGAAAAAATTAGAGTGTTTAAAGCAGGCTTACGCTTGAATACATTAGCATGGAATAATAGAATAGGACTTTGGTTCTATTTTGTTGGTTTCTAGGACCAAAGTAATGATTAATAGGGATAGTTGGGTGGAATTCTCGGGTGCCAAGGAACTCCAGTCACGCGAGCTAATC
+
CCCCCGGGGGGGGGGGGGGGGEGGG8FGGGGGGGCFGGFEGGGGGGGGGGGGGGGGGGGGGGGGGFG9FGGGGGGGGGGGGGGGFGGGFGFGGGGGGGGGGCGFGGGGGGGCFG@EGGG@G<BFGGGGGGGGGFGGFC7FEFGFFGGGA8EEEF9<<FEGDBFGEGGGGGGGGGGGGGGGCF,>D<DCFEGDFGGGF<EFFFGGGGCGFGGGGGGGGCEFFDGFF9DB*1>8EFFE@CFGDCFGGG?66;;FGGGFEGG789C?CEGEFGGGGGGG*5;6*AC4@6AE+*7@C)/>EF:9+
@M03152:184:000000000-AWYW1:1:2106:9149:20770 1:N:0:GCGATCTAATACCTGT
AAGCTCGTAGTTGAATTTCGGGATCAATGAGTTGGTCGTGCCCTTGGTATGAACTGGCTTTATTGGTTCTCACCTTCTAATGAACCATAATGTCATTCATTTGATGTTTTGGGGAATTAGGACTGTTACCTTGGAACAATTAGAGTGTTTAAAGCAGGCTCACGCTTGAATACATTAGCGTGGAATAATGAAATAGGACATCGCATTCTATTTTGTTGGTTTCTAGGATCGAGGTAATGATTAATCGGGATAGTTGGGTGGAATTCTCGGGTGACAAGGAACTCCAGTCACTCGATCTAAT
+
<-<CCGGGGGGGGG9EECE@7F@FFE8<-@@FGADGGE@@C<EGGF?FCFC<CCFEGFFGGGGGGFEFFFC@EFGEGGGFGGC6EFDEC9FAF9EFFGCCEG,,C66CEAEFDF:CFGC<?<FDFGGGGFDEF,BE,:AFFFGGGGGGGGGGFFGE@FFF=FGCG::DC,CEF,AFG9FF+:F79?F9AEC;EDEE8,8D>8>C>FGFG<FGGAEF::>BC6,><9B>EGCE**6DE77:FGG79,4*44:6CFFFCCEC>FGG6+527**;=**3+))*:=6F6+:C66++0196>E7++
@M03152:184:000000000-AWYW1:1:2106:4326:20842 1:N:0:GCGATCTAATACCTGT
AAGCTCGTAGTTGAATTTCGGGATTGACACATCGGTCGTGCCCTAAGGGGTATGAACTGGTGTAGTCAATTTCTCACCTTCTGGAGAACCGCGATGCCCTTAATTGGATGTCACGGGGAACCAGGACCTTTACTTTGAAAAAATTAGAGTGTTTAAAGCAGGCATTTTGCTTGAATACATTAGCATGGAATAATAAAATAGGACGGCATGATTCTATTTTGTTGGTTTCTAGGATCACCGTAATGATTAATAGGGATAGTTGGGTGGAATTCTCGGGTGCCGGAACTCCAGTCACGCGATC
+
CC9C<EEGCGGGGGFFGGFFGGCFGGGGGGGGGGEGGGGDGCFGGGGCFGEEGCGGDFGGGCFGGGFA@FGGGD9AFGEDCFGGE8F8<<FDGGGCEGGGGGFGFEFGG@<CFEG+>7FCFGGGGGG<EDGGFGGGGAFGF84FBFFFA9?CE8FDF9DFFGFGFAFGGGGFFC,@D>FGGGGGGG983DFG@9DFABFGG7FF7<CCECGFGGG9DDFFCFFDGECG,?;;F6=EECFGGGGE7+<A7+:<+CFEFF+4B+?>:**CFEF7+29*C@@=CE5CCEGC09+A+**:C*)2*
@M03152:184:000000000-AWYW1:1:2106:22265:20861 1:N:0:GCGATCTAATACCTGT
AAGCTCGTAGTTGAATTTCGGGCCTGGCCGGGCGGTCTGCCTAACGGCACGTCCTGTCTGGGCGGGCCTTACCTCTTGGTGAGCCGGCGTGCCCTTTGTTGGTGTGCGTCGGGGAACCAGGACCTTTACCTTGAGAAAATTAGAGTGTTCAAAGCAGGCCTATGCCTGAATACATTAGCATGGAATAATAAAATAGGACGCGCGGTTCTATTTTGTTGGTTTCTAGAGTCGCCGTAATGATTAATAGGGATAGTTGGGTGGAATTCTCGGGTGCCAAGGAACTCCAGTCACGCGATCTAAT
+
CCCCCGGGGGGGGGGGGGGGGGGGGGGGGGGGGGGGGGGGGGGGGGGGGGGG,CFFGGGGGGGDGGGGGGGGGGGGGGGGGGDGGGGGGGGGGGGFFGGGGGGFGGGGGGGGGGGGGGGGGGGGGGGGGGEFGFGGGGGDGGGFGFFFGGGGGFGGGGGGGFGFCFGGGGGGGGGGGGGGGGGGGGGGGFFFFFFGGCGGGGEGG:EEGCCCFFGGGGGEFG?GGGGFA7EEGEE5EFGFFGFCDG?CF6F66@9C+=CEGFCFG?CF3**/:597F::6A>FGGFFGGFF**9/=CCDF:
@M03152:184:000000000-AWYW1:1:2106:12534:20864 1:N:0:GCGATCTAATACCTGT
AAGCTCGTAGTTGAATTTCGGGATCAGTACGCTGGTCGTGCCTTCGGTATGCACTGGTGTCACTGGTTCCTCCCTTCTGACGAACCGTCATGCCATTCACTTGGTGTGGCGGGAAATCAGGACTGTTACTTTGAAAAAATTAGAGTGTTTAAAGCAGGCTCACGCTTGAATACATTAGCATGGAATAATGAAATAGGACGTTGATCTTATTTTGTTGGTTTCTAGGATTGACGTAATGATTAATAGGGATAGTTGGGTGGAATTCTCGGGTGCCAAGGAACTCCAGTCACGCGATCTAATT
+
CCCCCGGGGGGGGGGGGGGGGGGGGGGGGGGGGGGGGGGGGGGGGGGGGGGGGGGGGFCGGGGFGGGGGGGGGGGGGGGGGGGGGGGGGGGGGGGGGGGGGGGGGGGGGGGGG7FGGGGGGGGFGGGGGGGGGFCGGGGFGGGGGGGGGGGGGGGGGFGGGGGGGGGGGFCFFGGGCCGFGFGGGGGGGGGGB@FFGFCGFFGGGFGGGGGGGCFFFGGGGGGCC?FFCF?F=CF5CFGGGGGFFGC66CFF9CF?8EGE>C<C+<0:*CCCCGGCFF>GC8:48CECC4C==CGGG77++
@M03152:184:000000000-AWYW1:1:2106:11980:21136 1:N:0:GCGATCTAATACCTGT
AAGCTCGTAGTTGAATTTCGGGATCAATTTATTGGTCGTGCCAACGGTACGCACTGGTACAATTGGTTTCTCCCTTCTGACGAAGCATGATGTCATTAATTTGATGTCGTGGGGAATCAGGACTGTTACTTTGAAAAAATTAGAGTGTTTAAAGCAGGCTTTGGCTTGAATACATTAGCATGGAATAATGAAATAGGACGTTTGATCTTATTTCGTTGGTTTCTAAGATCGACGTAATGATTAATAGGGATAGTTGGGTGGAATTCTCGGGTGCCAAGGAACTCCAGTCACGCGATCTAAT
+
CCCCCGGGGGGGGGGGGGGGGGGGGGGGGGGGGGGGGGGGGGGGGGGGGGGGCGGGGGGGGGGGGGGGGGGGGGGGGGGGGGGGGGGGGGFGGGGGGGGGGFGGGGGGGGGGGGGGGGGGGGGGGGGGGGGGGGGGGGDGFGGGGGGGGGGGGGGGGGGGGGFGGGGGGGGGGGGGGGFGGGGFGGGGGGGGGGGGGGGGGGGGAFFAFEGGGD@FGD>EGG;,5>;CFGGGGEEF5CC7EEGFGGEC=AF6@FGGC58E>FCFG+;<DC5CE:D>EF3EFCFGGF8CCB<**/)1:=7++
@M03152:184:000000000-AWYW1:1:2106:14992:21185 1:N:0:GCGATCTAATACCTGT
AAGCTCGTAGTTGAATTTCGGGATCAGTACGCTGGTCGTGCCTTCGGTATGCACTGGTGTCACTGGTTCCTCCCTTCTGACGAACCGTCATGCCATTCACTTGGTGTGGCGGGAAATCAGGACTGTTACTTTGAAAAAATTAGAGTGTTTAAAGCAGGCTCACGCTTGAATACATTAGCATGGAATAATGAAATAGGACGTTGATCCTATTTTGTTGGTTTCTAGGATTGACGTAATGATTAATAGGGATAGTTGGGTGGAATTTTCGGGTGCCAAGGAACTCCAGTCACGCGATCTAATA
+
CCCCCGGGGGGGGGGGGGGGGGGGGGGGGGGGGGGGGGGGGGGGGGGGGGGGGGGGGGGGGGGGGGGGGGGGGGFGGGGGFGGGGGGGGGGGGGGGGGGGGGGGGGGGGGGGGEGGGGGGGGGGGGGGGGGGGGGGGGGGGGFGGGGGDGGGGGGCCFDGGGGGGGGGGGAEFFGGFGGGGGGGGGFGF,,@FGGGFGGGGGGDGF9@=BEGGGGGGGEGF,@;CF?EF*BFEEFCF9<:<AC?:CF666A671+>5//C599C+<:CC5*);*:C5>FG7FF48+90<=*/*19/*<:7+
@M03152:184:000000000-AWYW1:1:2106:16529:21305 1:N:0:GCGATCTAATACCTGT
AAGCTCGTAGTTGAATTTCGGAACTGAACAGTCACCAGTCGGCCGTCAAGGTCTGTACTGGTCTGTTCGTTCTCACCTATGGGATGCTCACCGCTACTCTTAACTGGGCGGCGGCTTCAAAAGCATGTGTAGGGCAAAACGGTATACGTCTCGCGCGTGTACTGCCTACATGTGTGGAGTTCCCATTCGTTTACTTTGAATAAATTAGGGTGTTCAAAGCAGCCAAAAAAGGAGGCATGGATACTACAGCATGGGATAACGGAATACGATTTCGGTTCGAGGTTTCGTTGGTTTCTAGGAT
+
CCCCCGGGGGGGGGGGGGGGGGGGGGGGGGGGGGGGGGGGGGGGGGGGGGGGGGGGGGGGGGGGGGGGGGGGGGGGGGGGGGGGGGGFGGGGGGGGGGGGGGFGGGGGGGGGGGGGGGGGGGGGGGGGGGGGGGGGGGGGGGGGGGGGGGGGGGGGGGGGGGGGGGGGGGGGGGGGGGGGGFGGGGGGGGGGGGGGGGGCFBFC@FFGGGGGGGGGGGG6FGGGGGFFGEE5*;>EC+:EFCC?FGCFFC)<@G=CC?<9CEG>FGFF3C87:9CD57>:**19E?51:>GG5FFG?FGFC
@M03152:184:000000000-AWYW1:1:2106:25202:21335 1:N:0:GCGATCTAATACCTGT
AAGCTCGTAGTTGAATTTCGGGGTCAGCATGTCGGTCGTGCCACTGGTACGTACTGGCGTTGCTGATTCCTCCCTCTTGACGAACCGTAATGCCATTAATTTGGTGTTGCGGGGAATCAGGACTGTTACTTTGCAAAAATTAGAGTGTTTAAAGCAGGCATGCGCTTGAATACATTAGCATGGAATAATGAAATAGGACGTTCGATCCTATTTTGTTGGTTTCTAGGATTGACGTAATGATTAATAGGGATAGTTGGGTGGAATTCTCGGGTGCCAAGGAAATTCAGTCACGCGATCTAAT
+
CCCCCGEGGGGGDGGFGFGGGGGGGGGGGGGGGGGGGGGGGGCGGGFCFGGGGGGGGGGGGGGGGGGGFGGGGGGGGGGGGGEGGGGGGGGDGGFGFCFFFGGGFFGGGG@GGDCCDEGGGGGGG<FFEGGFC,A?DFFGGGGGGGGFFDFGGGGFGFEFGGFGGDCF7CFABCFGGFFCGGC7DFGGFFCFGFGGFGFFFF<*<;=CFFAECGGGGFGEGC@ECFF6CGB9CE8F55E?EFGGC?EFC*)000<?8E/*?8++<0<9C5ECC9C7?4<EF+0*<<+99=?5;)):5*:+3
@M03152:184:000000000-AWYW1:1:2106:20953:21363 1:N:0:GCGATCTAATACCTGT
AAGCTCGTAGTTGAATTTCGGGGTCAGTAGGTTGGTCGTGCCACAGGTATGAACTGGTCTCACTGATTCCTCCTTCCTGATGAACCGTAATGCCATTAATTTGGTGTTGCGGGGAGACTGGACTGTTACTTTGAAAAAATTAGAGTGTTTAAAGCAGGCTAACGCTTGAATACATTAGCATGGAATAATGAAGTAGGACGTTCGGTCTTATTTTGTTGGTTTCTAAGATTGAAGTAATGATTAATAGGGATAGTGGGTGGAATTATCGGGTGCCAAGGAACTCAAGCCACGCGATCTAATC
+
CCCC-<CGGFGGGGGGFEGGGGGGGFGFGGGGGGGGGGGGGGGGGGGGGCGF@FFGGGGGGGGGGGGGFGGGGGGGGFGGGGG9EFFGGFDFFGGGGGGGGGGFEDFCDEEGEGEG>FGCFGCFFGGDFFFCF9EFGGGGFGGGFEFFGFGGFBFDFF>FDFAFEG@FGFCGGFGG9<CFF<FBDCDFFFGCGDCDF97F<<CGGG@CFDEGFGGGFDFECGF;F,CCGCC,5?>CFGGGFF:E>77ECGFGCFFF=CGGGEFG7CFF3C*)27CCF:4:CGC*<<+**758259=C+:++
@M03152:184:000000000-AWYW1:1:2106:5383:21563 1:N:0:GCGATCTAATACCTGT
AAGCTCGTAGTTGAATTTCGGGCCTGGCCGGGCGGTCTGCCTAACGGCACGTACTGTCTGGGCGGGCCTTACCTCTTGGTGAGCCGGCGTGCCCTTTGTTGGTGTGCGTCGGGGAACCAGGACCTTTACCTTGAGAAAATTAGAGTGTTCAAAGCAGGCCTATGCCTGAATACATTAGCATGGAATAATAAAATAGGACGCGCGGTTCTATTTTGTTGGTTTCTAGAGTCGCCGTAATGATTAATAGGGATAGTTGGGTGGAATTCTCGGGTGCCAAGGAACTCCAGTCACGCGATCTAAT
+
CCCCCGGGGGGGGGGGGGGGGGGGDGGGGGGGGGGGGGDFGG9<FEGGGGGGGGGGGGGGGGGFGGGGGGGGGFGFGGEGGGGCFGDGGGGGGGCFGGGGGGEGG>FGGGGGGGGGGGFGGGGGFGGGGGGGGGGGG<FGGFF9FCFFGGGGCGGFGGGGGFGFG<FFCFFGGFFC<:FGGFGCFCFGFFG:9?<E?AF5EGD5?E>8EFCFGFGFGD5;*A@F:CGGFGGGGGGGGGG?FFGG=?CC=6)*+AFG?5CC>;:CC9<+/5*98DFFGFF6AC6CFGFGCF?ECDGE7=>F3
@M03152:184:000000000-AWYW1:1:2106:12106:21693 1:N:0:GCGATCTAATACCTGT
AAGCTCGTAGTTGAATTTCGGGATCAATATTTCGGTCATGCCGTTGGTATGCACTGTTATCATTGATTTCTCACCTTCTAAAGAACCGTAATGCCATTAATTTGGTGTTACGGGGAATTAGGACTGTTACCTCGAAAAAATTAGAGTGTTTAAAGCAGGCTCACGCTTGAATACATTAGCATGGAATAATGAAATAGGACATCCGATTCTATTTTGTTGGTTTCTAGGATCGATATAATGATTAATAGGGATAGTTGGGTGGAATTCTCTGGTGCCAAGGAACTCCAGTCACGCGATCTAA
+
CCCCCGGGGGEGAGGGGGGFGEFGG?CEGGGGG8FFGGGGGGGGGGGGGGGGEFGGGEFGGFGGGGGCFFGGGGGGGGGFCA<CFDGGGGGGFGGCFGFGGGFFGD<FFDFEEGGECCGFGGGECEGGGGGGGGGDEDGGG8DCFGEFGFGGGGGGGGFGGGGGC,@F+AEFGGGGFGCFFGGFFGGGDGCFGGGGC7,:<>F<::F7@3==EGFGFGG5@CDFFC;,,DFE5DFGGGFFCGGCGG77C660=FFGGC@*38CCCG<A++5*>7729/;C=CECC?C:<*0+8C5EE5FF?
@M03152:184:000000000-AWYW1:1:2106:13533:21727 1:N:0:GCGATCTAATACCTGT
AAGCTCGTAGTTGAATTTCGGGCCTGGCCGGGCGGTCTGCCTAACGGCACGTACTGTCTGGGCGGGCCTTACCTCTTGGTGAGCCGGCGTGCCCTTTGTTGGTGTGCGTCGGGGAACCAGGACCTTTACCTTGAGAAAATTAGAGTGTTCAAAGCAGGCCTATGCCTGAATACATTAGCATGGAATAATAAAATAGGACGCGCGGTTCTATTTTGTTGGTTTCTAGAGTCGCCGTAATGATTAATAGGGATAGTTGGGTGGAATTCTCGGGTGCCAAGGAACTCCAGTCACGCGATCTAAT
+
CCCCCGGGGGGGGGGGGGGGGGGGGGGGGGGGGGGGGGGGGGGGGGGGGGGGGGGGGGGGGGGGGGGGGGGGGGGGGGGGGGGGGGGGGGGGFGGGGGGGGGGGGGGGGGGGGGGGGGGGGGGGGGGGGGGGGFGGFGGGGGGFGGGGGGGGGGGGGGGGGGGGGGGGGGGGGGGGGGFGGGGCGGGFFGGC9CGFGGGGCEGGG>8CGGFCGFCFGGGGCGGGC7<FGEGGEG8EGGGG7EFGGFFFF?47FFFGCE:?C@?FF?FFDGCF=CFGGFFFF>6?FGF0<6:ECDC5=EFG:
@M03152:184:000000000-AWYW1:1:2106:16781:21818 1:N:0:GCGATCTAATACCTGT
AAGCTCGTAGTTGAATTTCGAGATCAGTACGCTGGTCGTGCCTTCGGTATGCACTGGTGTCACTGGTTTCTCCCTTCTGAAGAACCGTCATGTCATTAAGTTGGTGTGGCGGGGAATCAGGACTGTTACTTTGAAAAAATTAGAGTGTTTAAAGCAGGCTCGCGCTTGAATACATTAGCATGGAATAATGAAATAGGACGTTTGACCCTATTTTGTTGGTTTCTAGGATCGACGTAATGATTAATAGGGATAGTTGGGTGGAATTTTCGGGTGCCAAGGAAATCCAGGTACGCGATTTAAT
+
CCCCCGGGGFGGFGGGGGGGGGGGGGGGGGGGGGGGGGGGGGGGGGGGGGGGGGGGGGFGGGGGGGGGGGGGGGGGGGGGGGGGGGGGGGGGGGGGGCFFGGGFGGGGGGDGDE7FFGGGGCFFGGGFFFGG9FFGCFGGDGGAFGGGGF,CFE=DF@FGFGCEGGGGGGFGGGCCF;F@CACDFFDGF;,DGGGC@CFGGGEEFFFGFFGGGG9FF6*BFFFF;FFFB<8CG58CGGGDFGCD70:+:*0*<CC+0:C55;F+<+9+>5CFGG4:<)):60<>?@+*+/0;:>55*2*2+
@M03152:184:000000000-AWYW1:1:2106:6736:21901 1:N:0:GCGATCTAATACCTGT
AAGCTCGTAGTTGAATTTCGGGATCAATTTATTGGTCGTGCTATTGTACGTACTGGTATTATTGATTCCTACCTTCTGACGAACCATGATGTCATTAATTTGGTGTCTTGGGGAATCAGGACTGTTACTTTGAAAAAATTAGAGTGTTTAAAGCAGGCTCACGCTTGAATACATTAGCATGGAATAACGAAATAGGACGTTTGATTCTATTTTGTTGGTTTCTAGGATCGACGTAATGATTAATAGGGATAGTTGGGTGGAATTATCGGGTGCCAAGGAACTCCAGTCACGCGATCTAATT
+
CCCC<EEFEGGGGGGGGGGGGGGGGGGGGGGGGGGGGGCGGGGGGGGGGGGGGGGGFGGGGGGDFEFCEEGGGGGGGGDGGGG>FGGGFGGGGGGGDGGGGGFFFGGGGGGGGFGGGGGGGG@FGGGGC9FFGF,FFGGGGGGGGCFGFDFFCFEFGCFGGGGGGGGGFFGGGFGGGFGGGFGGGGGGGGGFFDFGGCF:F,>3=DFFGGFGGGGGC5BFFAEFDGGFC>EGGEE>:BC==C9EFGG66FAF79::=EGCB:9C+<C*>C*)=;C4=>FF6?C4FFF@EB=*:73:EF:++
@M03152:184:000000000-AWYW1:1:2106:15496:21916 1:N:0:GCGATCTAATACCTGT
AAGCTCGTAGTTGAATTTCGGGATCAATTTATTGGTCGTGCTATTGTACGTACTGGTATTATTGATTCCTACCTTCTGACGAACCACGATGTCATTAATTTGGTGTCATGGGGAATCAGGACTGTTACTTTGAAAAAATTAGAGTGTTTAAAGCAGGCTCACGCTTGAATACATTAGCATGGAATAACGAAATAGGACGTTTGATTCTATTTTGCTGGTTTCTAGGATCGACGTAATGATTAATAGGGATAGTTGGGTGGAATTCTCGGGTGCCAAGGAACTCCAGTCACGCGATCTAATA
+
CCCCCGGGGGGGGGGGGGGGGGGGGGGGGGGGGGGGGGGGGGGGGGGGGGGGGGGGGGGGGGGFGGGGFGGGGGGGGGGGGGGGGGGGGGGGGGGGGCFGGGGGGGGGGGGGGCGGGAFGFGFGGGGGGGGGGE<FFGF<FFGGGGGGGGGGGGGGGGFGGGGGGGGGGGGGGGGGGFGDFFEEGGD=EEEGGGGFAFG@FC@EEFGGFFFF9FCFGGCGG,=EFGGGGGGGGCFGGGGGFFGFGCGG6C)<C@EFCEGD:2?EAC+C<5C5EF7>*))=:CCGCFFF?FCF:))*/:*3+
@M03152:184:000000000-AWYW1:1:2106:23672:22073 1:N:0:GCGATCTAATACCTGT
AAGCTCGTAGTTGAATTTCGGGCCTGGCCGGGCGGTCTGCCTAACGGCACGTACTGTCTGGGCGGGCCTTACCTCCTGGTGAGCCGGCGTGCCCTTCGTTGGTGTGCGTCGGGGAACCAGGACCTTTACCTTGAGAAAATTAGAGTGTTCAAAGCAGGCCTATGCCCGAATACATTAGCATGGAATAATAAAATAGGACGCGCGGTTCTATTTTGTTGGTTTCTAGAGTCGCCGTAATGATTATAGGGATAGTTGGGTGGAATTTTCGGGTGCCAAGGAACTCCAGTAACGCGATCTAATT
+
CCCCCGGGGGGGGGGGGGGGGGGGGGGGGGGGGGGGGGGGGGGGGGGGGGGGGGGGGGGGGGGGGGGGGGGGGEGGGGGFGGGGGGGGGGGGCFDGFGGGGGGGGGGGEEFGGGGGFGGGGFFFFGGFFFCFGCFGGGGGGGGGG9FF@B@CGGCFGGGGGGGGGGGGDGEFGGGGGGFGGGG6CCGGGGCGGFGFGG8EE**?EEDGGFDDGGGGGGGEGGFGGC+2CFCG8?EEEGGGGGFGGCCC*AFCE@CF5:C52+9:+3<:CEGGE<DGDF:F=6<2<@9+<7E8:)9FEFF70
@M03152:184:000000000-AWYW1:1:2106:18762:22109 1:N:0:GCGATCTAATACCTGT
AAGCTCGTAGTTGAATTTCGGGACCATCATGTCGGTCGTGCCTCGGTACGTACTGGTATTGTTGGTTTCTCCCTTCTGACGAACCATGATGTCATTTATTTGGTGTTGTGGGGAATCAGGACTGTTACTTTGAAAAAATTAGAGTGTTTAAAGCAGGCTCACGCTTGAATACATTAGCATGGAATAATGAAATAGGACGTTTGATTCTATTTTGTTGGTTTCTAGTATCGACGTAATGATTAATAGGGATAGTTGGGTGGAATTCTCGGGTGCCAAGGAACTCCAGTAACGCTATCTACTA
+
C<CC<EFF@FFGGECFGG<EGEGGEFGGGGGGGGGFGEGGGGC8FGGGGGGGGGGGGGGCGGGGGFGGFFEGGGGAFGGDFG:FEC=EEEGG<FEFFGGGGGG8FF?FGGGGGFFGG9FB<BBFFFG9DFCFFFFGEEF<BFFFFFFFFGGGG9FFGGGFGCEF@FGGGGGFFDFFGGF8>>CCCF3DFFCGGFG,<,>>7@FGGGGF,=FCFFGGGGG8C,@FF,,?;:>CE8F,:EFCFF=CDCG*7:5+1+<@5>C712?++9+**>8784*2:7:FG6+*2<F++75C*9C6<<*+3
@M03152:184:000000000-AWYW1:1:2106:16144:22145 1:N:0:GCGATCTAATACCTGT
AAGCTCGTAGTTGAATTTCGGGCCTGGCCGGGCGGTCTGCCTAACGGCACGTACTGTCTGGGCGGGCCTTACCTCTTGGTGAGCCGGCGTGCCCTTCGTTGGTGTGCGTCGGGGAACCAGGACCTTTACCTTGAGAAAATTAGAGTGTTCAAAGCAGGCCTATGCCCGAATACATTAGCATGGAATAATAAAATAGGACGCGCGGTTCTATTTTGTTGGTTTCTAGAGTCGCCGTAATGATTAATAGGGATAGTTGGGTGGAATTCTCGGGTGCCAAGGAACTCCAGTCACGCGATCTAAT
+
CCCCCFGGGGGEGGGGGGGGGGDCEGGGGGGGGGGGGGDFGFGFGGGDCGEGFFGGGGCCFFG7FEGGDGGGGGGGGGFGFFGGGGCGGGGGGG8FGGGGGGGFGDFG<FEGDGGGGGGFEFEGF9D@FFGGGCCFFCGGGCFFEEGGGGGGGGGGGGGG,?FGGGCCCEFGGGGG:FFG?FDFGGGGGGFGGGGE6<8EE/*:C:?8E?CCF7EFGGGGGGCFCCEFCGGGGE88=CF+<CF7C<?6C:>CGFFGF*;?8C<EC07A<F5>8<*2<FF6FFC7+0+<+1CC8D9/5=CC+
@M03152:184:000000000-AWYW1:1:2106:8398:22250 1:N:0:GCGATCTAATACCTGT
AAGCTCGTAGTTGAATTTCGGGCCTGGCCGGGCGGTCTGCCTAACGGCACGTACTGTCTGGGCGGGCCTTACCTCTTGGTGAGCCGGCGTGCCCTTTGTTGGTGTGCGTCGGGGAACCAGGACCTTTACCTTGAGAAAATTAGAGTGTTCAAAGCAGGCCTATGCCTGAATACATTAGCATGGAATAATAAAATAGGACGCGCGGTTCTATTTTGTTGGTTTCTAGAGTCGCCGTAATGATTAATAGGGATAGTTGGGTGGAATTCTCGGGTGCCAAGGAACTCCAGTCACGCGATCTAAT
+
CCCCBFGFGGGGGGGGGGGGGGGGGGGGGGGGGGGGGGGGGGGGFGGGGGGGDEGGGFGGGGGGGGGGGGGGGGGGGGGFGGGGGGGGGGGGGFGGGGGGGGGGGGFGEGEGGGGGFFGGDGFGGGGGGGGGGFGGGGFGGGGFGAFGGFEDGGGGGGGDFFGGGGGGGGGG?9?FFGGGFGGGGGGGGGGGFFGCFGFEECCGG?EEGFFEFD?:CEGE5C7FFGCGF+:8/CEC:CF+<<9AFCFCF6)7?:9@F5;**8<+A03<7ECCCDCF643CEGG70<F9+=C8FG:E5F>F+
@M03152:184:000000000-AWYW1:1:2106:9729:22273 1:N:0:GCGATCTAATACCTGT
AAGCTCGTAGTTGAATTTCGGGATCAATTTATTGGTCGTGCTATTGTACGTACTGGTATTATTGATTTCTACCTTCTGACGAACCATGATGTCATTAATTTGGTGTCTTGGGGAATCAGGACTGTTACTTTGAAAAAATTAGAGTGTTTAAAGCAGGCTCACGCTTGAATACATTAGCATGGAATAACGAAATAGGACGTTTGATTCTATTTTGTTGGTTTCTAGGATCGACGTAATGATTAATAGGGATAGTTGGGTGGAATTCTCGGGTGCCAAGGAACTCCAGTCACGCGATCTAATT
+
CCCCCGGGGGGGGFGGGGGGGGGGGGGGGGGGGGGGGGGGGGGGGGGGGGGGGGGGGGGGGGGGGGGGGGGGGGGGGGGGGGGGGGFGGGGGGGGGGGGGGGGGGGGGGGGGGGGGGGGGGGGGGGGGFGGGGGGGGFGGGGGGGGGGGGGGFGFGDGGGGGGGGGGGGGGGGGGGGFGGGGGGGGGGGGGGGGF?FGGEGGCCFGGGGGGGGGGGFFGGGGGGGFFGGEECGEG5CGGGGG9ECCGC?6ADGGG,=EGGGGGECG95<CCCCFFDFFFGCFGFGGFFFFGGGGDGGG>:+
@M03152:184:000000000-AWYW1:1:2106:22940:22331 1:N:0:GCGATCTAATACCTGT
AAGCTCGTAGTTGAATTTCGGATTAATGAGAACTTAAGGTCCATCTTTCCGATGTGTACCTTATTCTCGTTTCCTTCTTTTTGAATACACTCCCTAAAATTATATTTTAGGGGTCAAAGTGTTTCAAATCTTTTACTGTGAAGAAATTAGAGTGTTCAAGGCAGGCGTAATCTAGCCTTTGAATATATTAGCATGGGATAATGAAATAGGATTTTAGTCCTACTTTCGTTGGTTTCTAGGGCTAAAATAATGATTAATAGGGATAGTTGGGTGGAATTCTCGGGTGCCAAGGAACTCCAGT
+
CCCCCGGGEGFGGGGGGGGGGGGGGGGGGGGGGGGGFFGGGGGGGGGGGGGGGGGGGGGGGGGGGGGGGGGGGFGGGGGGGGGGGGGGGGGGGGGGGGGGGGGGGGGGGGGGGGGGGGGGGGGGGGGGFCGFGGFGFGFCFGGGGGGGG<@?FCFF<FFGGGGGGDGGGGGCFFC;FFGFGGGGCCFG;=EDFFCFCFGGGFGGGGDGF=C>DFFGGGG,6D@FGGF8:DCGG6:;EFAFCCFEFEC:FGFFF,:D?EFGFDFGG6DFCCE5C<FCGF6@CEGGCE>C:AFDCCC6++8FC
@M03152:184:000000000-AWYW1:1:2106:5387:22342 1:N:0:GCGATCTAATACCTGT
AAGCTCGTAGTTGAATTTCGGGATCAATTTGCTGGTCGTGCCTACGGTACGTACAGGTTTTGTTGGTTCTTCCTTTCCGAGGAGCCGCGATGTCATTAATTTGGTGTCGCAAGGAATCGGGACTGTTACTTTGAAAAAATTAGTGTGTTTAAAGCAGGCTAACGCTTGAATACATTAGCATGGAATAATAAAATAGGACGATTGATCCTATTTTGTTGGTTTCTAGGCTTGTCGTAACGATTAATAGGGATAGTTGGGTGGAATTCTCGGGTGCCAAGGAACTCTAGTCTCGCGATCTACT
+
CCCCCEGGGGFFFEGGFFFFGGGGGGGGGGGGGG-FFFFFGGGGGDGGGGGGGFGDC,FEG8FFGFFFFFFGGGGGFGF7@EEGGGEGGFFG<FFFFEF,C,CFF<A<BF:+CFG,,AE+@C+B8CFF<@DFFGFGG,>FFA8,:EFFGGFC,B3F,>CFGDG+FFEG7>FDC9FFA,FDCF,,@9;FEA@FD,@EFF:EB7FCGGG9;7@FFF9FF8C=FG9B9F9,,<=*+*;*=*2:CCCC>ECCG64CFFG7+:8?*2++A?F9CF*/*192C5>C?CG*+2:CF*908CC5CFF++
@M03152:184:000000000-AWYW1:1:2106:10601:22357 1:N:0:GCGATCTAATACCTGT
AAGCTCGTAGTTGAATTTCGGGCCTGGCCGGGCGGTCTGCCTAACGGCACGTACTGTCTGGGCGGGCCTTACCTCTTGGTGAGCCGGCGTGCCCTTTGTTGGTGTGCGTCGGGGAACCAGGACCTTTACCTTGAGAAAATTAGAGTGTTCAAAGCAGGCCTATGCCTGAATACATTAGCATGGAATAATAAAATAGGACGCGCGGTTCTATTTTGTTGGTTTCTAGAGTCGCCGTAATGATTAATAGGGATAGTTGGGTGGAATTCTCGGGTGCCAAGGAACTCCAGTCAAGCGATCTAAT
+
CCCCCGGGGGGGGGGGGGGGGGGGGGGGGGGGGGGGGGGGGGGGGGGGGGGGGGGGGGGGGGGGGGGGGGGGGGGGGGGGGGGGGGGGGGGGGGGGGGGGGGGGGEFGGGGGDGGGGGGGGGGGGFGGFGGGGFGGGGGGGGGGGEGGGGGGGGGGGGGGGGGGGGGGGGGFF@9F::FFFFGGGGGGGGGGGGGCGGCECC>EE:CGGFDGGGGGGGGGGF?ECCECCFGGGG88**:<FGD?F?FGGDFFGGGG?E*;88<CG7C7DCEF5<C>EFFFFF6:EC++<*+2+91:/:*<+
@M03152:184:000000000-AWYW1:1:2106:15656:22485 1:N:0:GCGATCTAATACCTGT
AAGCTCGTAGTTGAATTTCGGGCCTGGCCGGGCGGTCTGCCTAACGGCACGTACTGTCTGGGCGGGCCTTACCTCTTGGTGAGCCGGCGTGCCCTTTGTTGGTGTGCGTCGGGGAACCAGGACCTTTACCTTGAGAAAATTAGAGTGTTCAAAGCAGGCCTATGCCTGAATACATTAGCATGGAATAATAAAATAGGACGCGCGGTTCTATTTTGTTGGTTTCTAGAGTCGCCGTAATGATTAATAGGGATAGTTGGGTGGAATTTTCGGGTGCCAAGGAACTCCAGTCACTCGACCTAAT
+
CCCCCGGGGGGGGGGGFGGGGGGGGGGGGGGGGGGGGGGGGGGGGEGGGGGGGGGGGGGCGFGGGGGGGGGGGFGGGGGGGGGGGGGGDGGGGGGGGGGGFGGGG7AFGGGGGGGGFGGGGGGGGGGGGGGGGFFGGGGGGGGGFGCFFFGGGGGGGGGGGGGGGGGGGGGGGGGGGGGGGGGGGGCFGGGGFGGGFFGGGDGE8?CEGGGGGF9EFFGGGGEFFGGGGFC8EGGGEGC9+099?EGGG6400<?FF*;ED8?9<+0+9CCFGD4:6>>GF>CFFCC:6=9+:*9*/>*<+
@M03152:184:000000000-AWYW1:1:2106:12667:22510 1:N:0:GCGATCTAATACCTGT
AAGCTCGTAGTTGAATTTCGGGGTCAGCATGTTGGTCGTGCCACAGGTACGTACTGGCGTTGCTGATTCCTCCCTCTTGACGAACCGTAATGCCATTAATTTGGTGTTGCGGGGAATCAGGACTGTTACTTTGAAAAAATTAGAGTGTTTAAAGCAGGCATGCGCTTGAATACATTAGCATGGAATAATGAAATAGGACGTTCGATCCTATTTTGTTGGTTTCTAGGATTGACGTAATGATTAATAGGGATAGTTGGGTGGAATTCTCGGGTGCCAAGGAACTCCAGTCACGCGATCTAAT
+
CCCCCGGGGGGGGGGGGGGGGGGGGGGGGGGGGGGGGGGGGGGGGGGGGGGGCGGGGGGGGGGGGGGGGGGGGGGGGGGGGGGGGGGGGGGGGGGGGGGGGGGGGGGGFGGGGGGGGGGGGGFFGGGGGGGGGGGGGGGGGFFGGGGGGGGGGGGGGGGGGGGGGGGGGGGGGGGGGGFFFGGDGGGGG?CFFGGFGGGGDFGGGGGGGDDFGGCFGGGEFCGGGGGGFF>FFDGFC5EEF99<C@EFFCFC6C7C?CGEE><F+9@:CFC58C4>?:)7CCC>+<8C+9CEC73::*C9+
@M03152:184:000000000-AWYW1:1:2106:19964:22512 1:N:0:GCGATCTAATACCTGT
AAGCTCGTAGTTGAATTTCGGGATCAATATGTCGGTCGTGCCTCGGTACGTACTGGCATCATTGGTTTCTCCCTTCTGATGAACCATGATGCCATTAATTTGGTGTCGTGGGGAATCAGGACTGTTACTTTGAAAAAATTAGAGTGTTTAAAGCAGGCTCACGCTTGAATACATTAGCATGGAATAATGAAATAGGACGTTTGATTCTATTTTGTTGGTTTCTAGGATCGACGTAATGATTAATAGGGATAGTTGGGTGGAATTTTCGGGTTCCAAGGAACTCCAGTCACGCAATTTAATC
+
CCCCCGGGGGGGGGGGGGGGGGGGGGGGGGGGGGGGGGGGGGGGGGGGGGGGGGGGGGGGGGGGGGGGGGGGGGGGGGGGGGGGGGGGGGGGGGGGGGGGGGGGGGGGGGGDEEGGGGGGGGGGGGGGGGGGGGCFGGGFFGGGGGGGGGGGGGGGFGGGDFCFGGFFGFFDGGGG=EFGGGGFGGGGGGGGFFECFGGFFFEFGGFGGFGFA,DECFGFFFGCFFGFFEGDE>*=FGDF9CEE7<,,8*)<CCF?C5EECCGG+15><*/***>*A3<?EECCC8<++*/**)1+2<0C+
@M03152:184:000000000-AWYW1:1:2106:13186:22526 1:N:0:GCGATCTAATACCTGT
AAGCTCGTAGTTGAATTTCGGGATTGACTCGATGGTCGTGCCTTAAGGGGTATGAACTGTCGCTGTTGATTTCTCACCTTCTGGAGAAGCTCGATGTCCTTAGTTGGATGTCTTGTGGAACCAGGACCTTTACCTTAAAAAAATTAGAGTGTTTAAAGCAGGCATTATGCTCGAATACATTAGCATGGAATAATAGAATAGGACGGCATGGTTCTATTTTGTTGGTTTCTAGGATCACCGTAATGATTAATAGGGATAGTTTGGTGGAATTCTCGGGTGCCAAGGAACTCCAGTCACGCGA
+
CCCCCGGGGGGGGGGGGGGGGGGGGGGGGGGGGGGGGGGGGGGGGGGGGGGGGGGGGGGGGGGGGGGGGGGGFGGGGGGGGGGGGGGGGGGGGGGGGGGGGGFGGGGGGGGGGGGGGGGGGGGGGGGGGGGGGDDFGGGGG+FFGGCGGGGGGGGGG9FG87FGFGGGGGGGEECFGGGCGGGFFFGGGGGFGGGGGGGFGC97F7:CGGF:D;FDCFGGGGFGDEGGGG;DFEFC,4AC78?FB,1=BC@@FEC*<?+29+B*=C8C8C6;C+5CEA3C*+3*8AFFF?7<+?*CC=4E*
@M03152:184:000000000-AWYW1:1:2106:10871:22582 1:N:0:GCGATCTAATACCTGT
AAGCTCGTAGTTGAATTTCGGGATCAATTTGCTGGTCGTGCCTACGGTACGTACTGGTTTTGTTGGTTCCTCCTTTCCGAGGAGCCGTGATGTCATTAATTTGGTGTCGCAAGGAATCGGGACTGTTACTTTGAAAAAATTAGAGTGTTTAAAGCAGGCTAACGCTTGAATACATTAGCATGGAATAATGAAATAGGACGATTGATCCTATTTTGTTGGTTTCTAGGATCTACGTAATGATTAATAGGGATAGTTGGGTGGAATTCTCGGTTGCCAAGGAACTCCAGTCACGCGATCTAAA
+
CCCCCGGGGGGGGGGGGGGGGGGGGFGGGGGGGGGGGGGGGGGFGGGGGGGGGGGGGGGGGGGGGGGGGGGGGGGGGGGGGGGGGDGGGFGGGGGGGGGGGGGGGGGGGGGGDGGGGGGDGGGGGGGGGGGGGGGGGGGGFGFFFGGGFGGGGAADGGGGGGGGFGGGGGGGGGGGGCFEGGGGGGGGGCFGFGFGDCFGEGGGGGFDFGGGGG9FFFFGFFFBCGC?CG?FGGCFA*B?FFFCGGG6C?;CF9ECF5:**8+<A@CECC19EGFGGFFGF*A:FF6:6/?E5C>CFGF9+
@M03152:184:000000000-AWYW1:1:2106:7356:22647 1:N:0:GCGATCTAATACCTGT
AAGCTCGTAGTTGAATTTCGGGACTATCATGTCGGTCGTGCCTCGGTACGTACTGGTATTGTTGGTTTCTCCCCTCTGACGGACCATGATGTCATTTATTTGGTGTTGTGGGGAATCAGGACTGTTACTTTGAAAAAATTAGAGTGTTTAAAGCAGGCTCACGCTTGAATACATTAGCATGGAATAATGAAATAGGACGTTTGATTCTATTTTGTTGGTTTCTAGGATCGACGTAATGATTAGTAGGGATAGTTGGGTGTATTTTTGGGGGGCCAAGGAACTCCAGTCCCGCGACTAAACT
+
CCCCCGGFGGGGGGGGGGGGGGGGGGGGGGGGGGGGGGGGGG@CEGGGGGGGGGGGGGGGGGGGGGGGGGGFFGGGGGGGEGDGGGGGGGFGGGGGGGGDEFGFFGGGGDGGGGGGGGGF8?EGCAFDGGGFFFGGG7FFCCDCFGGGGGGGGCFGGG8@FGGGGGFC,DDFGGGGGGGA=FGGGGFGFEFGFFFGCFCF>FC,3E@A,FGFFDF?CCEGC>E>:C6?C*:?CEFFGF,:9C+1+9AC6A)69;7E*:E49++?+4**:**):)*/:3>62:<72+<++0**2))*1+*2+
@M03152:184:000000000-AWYW1:1:2106:12937:22691 1:N:0:GCGATCTAATACCTGT
AAGCTCGTAGTTGAATTTCGGGATCGATTTACTGGTCGTGCCTATGGTACGTACTGGTTTTGTTTTCCGAAGAGCCGCGATGTCATTAATTTGGTGTTGCGGGGAATCGGGACTGTTACTTTGAAAAAATTAGAGTGTTTAAAACAGGCTAACGCTTGAATACATTAGCATGGAATAATGAAATAGGACGATTGATCCTATTTTGTTGGTTTATAGGATCGACGTAATGATTAATAGGGATAGTTGGGTGGAATTTTCGGGTGCCAAGGAACTCTAGTCACGCGGTTTAATCTAGTATGTC
+
CCCC@FGGGGGGGGGGGADGDGFGGGGGGFGGEFFGGGGEGGE9FGCGGGGF,CFGGGGGGGFFFGGCGGDGGGGGEGG7FGGGGFGGGGGGGGCFGGGA@FGGD@BECFFGGGGGFEFFGGDEGFGEFGGGGCCGGGGFFFA,CFEGGGGCFFCFGGGCFGGGCGGGGGF9F@F9FFFFGGGGFF7DF*:7FCFGGFGGGEFFCFF,:C7F7E999FGDEC4:?88*++3+A?F9:F***00<C9C5:*0/676+30/858C8:C?*/*8787*2://:<*:)*2**+*++3*:<7?F++
@M03152:184:000000000-AWYW1:1:2106:21471:22698 1:N:0:GCGATCTAATACCTGT
AAGCTCGTAGTTGAATTTCGGGATCAGTACGCTGGTCGTGCCTTCGGTATGCACTGGTGTCACTGGTTCCTCCCTTCTGACGAACCGTCATGCCATTCACTTGGTGTGGCGGGAAATCAGGACTGTTACTTTGAAAAAATTAGAGTGTTTAAAGCAGGCTCACGCTTGAATACATTAGCATGGAATAATGAAATAGGACGGTGATCTTATTTTGTTGGTTTCTAGGATTGACGTAATGATTAATAGTGATAGTTGGGTGGAATTCTCGGGTGCCAAGGCACTCCAGTGAAGGGGTCTAACT
+
CCCCBFFFGFGGGGFGGGGFDGGGFGGGGFGGGGGGCGGGGGGGGGGGGGGF9FGGGGGGGCGGGGGGGGGGGGGGGCFGGGGGCFGFGGGGGGGGGGGFGEEGFGFEGGGGGDGGCF99EF78EFGFGGGGFFFGGGE<=DDFFFFGGG9FFGC=DFFCDFGGBFCGGGGDGGGGEFFCCCE;D:@FAF9FFFG;@::F*>>@C,@@CGGCCE,@CF*=<,@?++53C>9CEE*/*=?@+++++3++2++4+>?C5*2:59CF7+07C*/52026C))02*02@EC+01++*)1**0*2+
@M03152:184:000000000-AWYW1:1:2106:18889:22709 1:N:0:GCGATCTAATACCTGT
AAGCTCGTAGTTGAATTTCGGGATCAAGGGATCGGTCATGCCTTGGTATGTACTGGTCTTATTGGTTCTCACCTTCTAAAGAACCATAATGTCATTCATTTGATGTTATGGGGAATTAGGACTGTTACCTTGAAAAAATTAGAGTGTTTAAAGCAGGCTTACGCTTGAATACATTAGCATGGAATAATGAAATAGGACACCCGATTCTATTTTGTTGGTTTCTAGGATCGATGTAATGATTAATAGAGATAGTTGGGTGGAATTTTCGGGTGCCAAGGAACTCCAGTCACGCGATCTTATT
+
CCCCCGGFCGGGGGGGGGGGGGEDGGGGGGGGGGGGGGGGGGGGGGGGGGGGGGGGGGGGGGGFGGGGGGGGGGGGGGGGGGGGFGGDEGGGGGGGGGFGGGGDCAFGFGGGGFEGGGGGGGGGGGGGGGG9FFGGGGGGGEFGGFGFGGGGGGDFGGGGFEFEGGGGGGFFFGD9FEGGCFGGG9EFGFGGGGGGGGGFGGGGFGGGGGGGGFFGDDCFD,ECFFCFGGGFGGEAE,:EFCC:9>:EGGFGFF7C::ECFGFG,,@*85*9*8795)AE6C+;8+5236*3*)/2*+29+
@M03152:184:000000000-AWYW1:1:2106:12106:22786 1:N:0:GCGATCTAATACCTGT
AAGCTCGTAGTTGAATTTCGGGATCAATTTACTGGTCGTGCCTATGGTACGTACTGGTTTTGTTGGTTCCTCCTTTCTGAGGAGCCGCGATGTCATTAACTTGGTGTCGCGGGGAATCAGGACTGTTACTTTGAAAAAATTAGAGTGTTTAAAGCAGGCTAACGCTTGAATACATTAGCATGGAATAATGAAATAGGACGCTTGATCCTCTTTTGTTGGTTTCTAGGGTCGACATAATGATTAATAGGGATAGTTGGGTGGAATTCTCGGGTGCCAAGGAACTCCAGTCACGCGAGCTATA
+
CCCCCGEGEGGGCEGGGFFGGC:CF<AAFEGGGGFEGGFCFG@AC<@EFGGF,DDFGGGGFGGGGGGGFGGGGGGGGGGCEFFDDBFFCE:B6<<FFCCFF9EDFDFG7FCFCEFDGGGC@8<=FFE9FFAFFGGGF@@<B,3CD@FDF8FGGFGGGGGGGGFEGGGGGGGGGAAF;;FFDGG@A9@FGCFG9DFC,DF7*=C@:@C,2,?CF,,F79EGGG9EFG?FGFG5ECGF?<++1+A+:<902C47+<+00*;E*;C+0+29*25<87**3)77CCC*++<E6=C**9)*/=C70
@M03152:184:000000000-AWYW1:1:2106:14808:22907 1:N:0:GCGATCTAATACCTGT
AAGCTCGTAGTTGAATTTCGGGATCAGTACGCTGGTCGTGCCTTCGGTATGCTCTGGTGTCACTGGTTCCTCCCTTCTGACGAACCGTCATGCCATTCACTTGGTGTGGCGGGAAATCAGGACTGTTACTTTGAAAAAATTAGAGTGTTTAAAGCAGGCTCACGCTTGAATACATTAGCATAGAATAATGAAATAGGACGTTGATCTTATTTTGTTGGTTTCTAGGATTGACGTAATGATTAATAGGGATCGTTGGGTGGAATTCTCGGGTGCCAAGGAACTCCAGTCACGCCATCTAATT
+
@CCCBF;@@@C@A@E@-CC<:FGFDC@FGGGEF@@CFGGGEFFDEFFF8FD<FGGGCE6CF<EEGGGGCFGCGGGGGDAFGGGGGGGGD:FAF8FC<CFEEGGG9,FFEGEGG+@<,:CFE?7FCC,EFEGFG,?EDFGGGGG9BFF@<DEGGG,=,DCFFEFFD@FGGDF<C9FFFF,>F,>=CCCGBB@FFF;FCFCF*B7*@;FGCGG,CFCC<>EF,=F,>?,>E=9+=8:CC++4<++2+1+7*2)=*AC==E55*+<CCGFC***1**2**7)**+3*+<+3A6***)/<7+*3+
@M03152:184:000000000-AWYW1:1:2106:5813:23068 1:N:0:GCGATCTAATACCTGT
AAGCTCGTAGTTGAATTTCGGGATCAATTTATTGGTCGTGCTATTGTACGTACTGGTATTATTGATTCCTACCTTCTGACGAACCATGATGTCATTAATTTGGTGTCTTGGGGAATCAGGACTGTTACTTTGAAAAAATTAGAGTGTTTAAAGCAGGCTCACGCTTGAATACATTAGCATGGAATAACGAAATAGGACGTTTGATTCTATTTTGTTGGTTTCTAGGATCGACGTAATGATTATTAGGGATAGTTGGGTGGAATTCTCGGGTGCCAAGGAACTCCATTCACGCGAACTAATT
+
CCCCCGGGGGGGFFGGGGGGGGGGGGGGGGGGGGDGGDFEGFCEFGFGGGEFGGG@FFGGGFG@DCFGGGGGGAF8FCFFGGGFGGGGDGG9FEEGGCFGDEGGGGA?<FCGGFECFGGDFE8,EFFFFFGFFFFFFFGEGGCAFGGEFDDGGE<ED:=FGGG@FGGFGF?FFF9FF8>;A8FDGGGF>8EFF=FGA,883<<FFFFGGGG9,7DCFCGC>,@3;@EEFGD5E>D85C=,=D,1BCC6AC6C;FFF55CEC<;?1<2CFGG3=5@7C>FG6E+*0+++38:EE5)//+20+
@M03152:184:000000000-AWYW1:1:2106:21717:23103 1:N:0:GCGATCTAATACCTGT
AAGCTCGTAGTTGAATTTCGGGCCTGGCTAGGCGGTTTAGCCGCAAGGTTAACACTGCTTTGGTTGGGCCTTTCCTTCTAGGGAACTAGTGTGCTCTTTATTGAGTGCGCTAGGGATCTAGGACTGTTACTTTGAAAAAATTAGAGTGTTTAAAACAGGCTTATGCTTGAATACATTAGCATGGAATAACGGAATAGGACTTTGTTTCTATTTTGTTGGTTTTAGAGATGAAGTAATGATTAATAGGGATAGTTGGGTGGAATTCTCGGGTGCCAAGTAACTCCCGTCACGCGATCTAATT
+
CCCCCGGGGGGGGGFGGGGGEDGDGGGGGGDDGGGGGGGGGGGDGGEGGGGGGGFGGGGGGGGFGGGGGGGGGGGGGGGFGGGGGGGGGGGGGGGGGGFCFGFFFGDFF7CGGGFGCFGGFFFCGGGGGGGGGGGGGGFGGGGGGGFGGGGCFGGDGFGGGGDD<FGGGG8DGFFEFGGGGGGFF@EEGGGGEECFGCFFFFG,@FCFCFFCFGFCFB:>EGGCDBFC?9,<>B;B9@?:CC=CDC6=67;++>985=E*3+5C9E+:/*3/;0:***10+<+***22/0:5:))2*9*++
@M03152:184:000000000-AWYW1:1:2106:18294:23229 1:N:0:GCGATCTAATACCTGT
AAGCTCGTAGTTGAATTTCGGGATCGATATACCGGTCGTGCCTCAGGTATGAACTGGTCTTATTGGTTTCTCCCTTCTGACGAACCATGATGTCATTAATTTGATGTCGTGGAGAATCAGGACTGTTACTTTGAAAAAATTAGAGTGTTTAAAGCAGGCTAACGCTTGAATACATTAGCATGGAATAATGAAATAGGACGTTCGATCCTATTTTGTTGGTTTCTAGGATCGACGTAATGATTTATAGGGATAGTTGGGTGGAATTTTCGGGTGCCAAGGAACTCCAGTAACGCGATCTAAT
+
BCCCCGGCEGFFFCFGFGGFDGGGGGGGGGGCFFGGGGGGGGGFGGFFGGGFFGFCGFFGGFGGGGFGFGGGGGGGGGGFGGGGEGFGGGGGGCGGGDFGGGGFFGGCEGGD:=FFCFGFGFFFGG9AFGGFFDCFAEFGGFGFFFFDGGGGGGAAFDE8FFFEC:CFGDFGFGFFGCGGFGCDF>@BCFFFGAFFGGFGEFGGC9FGG,FGCGFECC8>C6,?DGG69DGGDGCC,*:=?,,=B99C=,)2+11>EEEEGG9;F++CCEEC*9*:2756:@F>8+6C+1+A8C>55:C7+
@M03152:184:000000000-AWYW1:1:2106:12264:23356 1:N:0:GCGATCTAATACCTGT
AAGCTCGTAGTTGAATTTCGGGATCAATATGTCGGTCGTGCCTCGGTACGTACTGGCATCATTGGTTTCTCCCTTCTGATGAACCATGATGCCATTAATTTGGTGTCGTGGGGAATCAGGACTGTTACTTTGAAAAAATTAGAGTGTTTAAAGCAGGCTCACGCTTGAATACATTAGCATGGAATAATGAAATAGGACGTTTGATTCTATTCTGTTGGTTTCTAGGATCGACGTAATGATTAATAGGGATAGTTGGGTGGAATTCTCGGGTGCCAAGGAACTCCATTCACGGGATCTAATT
+
CCCCCGGGGFGGGGGGGGGGGGGGGGGGGGGGGGGGGGGGGGGGGGGGGGGGGGGGGGGGGGGFGGGGGGGGGGGFGFFGGGDGGF?FGGGGGGGGGFGGGFFGGGGGGGGGGCFGGGGGFGGGGGGGGGGFGGGGGGGGCEFGFGGGGGGGGGGGFGGGGGGGGGGGGGGGGGGG9FFGGCFGGGGGGGGGGGGGFFE+DCG9F;EGGFFACFGGDGCGEECGGFEFFGGGGGG=*=,,=CC78EFC6=;6+;CG5:C7*<<B9@CGFE89*;:<5570*3:*++3<C?C*8*)*3C*3+
@M03152:184:000000000-AWYW1:1:2106:9155:23406 1:N:0:GCGATCTAATACCTGT
AAGCTCGTAGTTGAATTTCGGGATCAGTACGCCGGTCGTGCCTTCGGTACGTACTGGTGTCACTGATTCCTCCCTTCTGACGAACCGTCATGCCATTCACTTGGTGTGGCGGGGAATCAGGACTGTTACTTTGAAAAAATTAGAGTGTTTAAAGCAGGCTCCCGCTTGAATACATTAGCATGGAATAATGAAATAGTACGTTGATCTTATTTTGTTGGTTTCTAGGTTTGACGTAATGATTAATAGGGATAGTTGGGTGGAATTCTGGGGTGCAAAGGAACTCCAGTTAGGCGATCTACAA
+
CCCCCGGGGGGGGGGGGGGGGGGGGGGGGGGGGGGGGGGGDGCGGFGGGGGGGGGGGGGGGGGGGGGGGGGGGGGGGGGGGGGGGFGGGGFGFGGGGFEGGGGGGGGGDGGGCF7=FDGGGGGFGGGGGGGC9<>BCC7<DD<9D3,@C:DF;<,,@@FA:>:F*>*::D,@7<C9,<,?F<,:,?C9,,;C<@2>,?BCG+4*,77+3C,CCEC2C*3B6B++5?+5+8?<88@8*+++3<+<7?02*:<6<<+<?CC5*0+<9C<CCE29**0*7))202+0++3++*2<E<C**30++
@M03152:184:000000000-AWYW1:1:2106:10922:23506 1:N:0:GCGATCTAATACCTGT
AAGCTCGTAGTTGAATTTCGGGATCAGTACGCTGGTCGTGCCTTCGGTATGCACTGGTGTCACTGGTTCCTCCCTTCTGACGAACCGTCATGCCATTCACTTGGTGTGGCGGGAAATCAGGACTGTTACTTTGAAAAAATTAGAGTGTTTAAAGCAGGCTCACGCTTGAATACATTAGCATGGAATAATGAAATAGGACGTTGATCTTATTTTGTTGGTTTCTAGGATTGACGTAATGATTAATAGGGATAGTTGTGTGGAATTCTCGGGTGCCAAGGAACTCCAGTCACGCGACCTCATT
+
CCCCCGGGGGGGGGGGGGGGGGGGGGGGGGGGGGGGGGGGGGGGGGGGGGGGGGGGGGGGGGGGGGGGGGGGGGGGGGFGGGGGGGGGGGGFGGCFFFGGGFGGCGGGGGGGGEGGGGGGGDGCFGGGGGGG?FGG9FG8BDFGFFFGGGGGGGFGGDFFGGGGGGGGFGGGGGGGGFGF9=FGGGGFA;99CFFE@:FE:CEC9F,@,<FGGBGG7BECCCC;9C+9B*5+=E5=FGA+=@C9:+A6*:AFE+<+=CG720<?+<+*9CEC*9?D*).07CCDCCF9<*2;1/)2*+*2+
@M03152:184:000000000-AWYW1:1:2106:21366:23641 1:N:0:GCGATCTAATACCTGT
AAGCTCGTAGTTGAATTTCGAGATCAGTACGCTGGTCGTGCCTTCGGTATGCACTGGTGTCACTGGTTTCTCCCTTCTGAAGAACCGTCATGTCATTAAGTTGGTGTGGCGGGGCATCAAGACTGTTACTTTGAAAAAATTAGAGTGGTTAAAGCAGGCTCGCGCTTGAATACATTAGCATGGAATAATGAGATAGGACGATTGACCCTATTTGGTTTGTTTCTAGTATCGACGTAATGATTTATAGGGATAGTTTGGTTGAATTCTCGGGTGCCAACGAACTCCAGTCACGTGAACTACT
+
CCC@6EFGCGEGGGGGGGGGCGGGGE@FGFG>CCFGGGGEG@FG,C,8<@EE9FGD8FFGGGGGG?FGFGG,CCEFFGGFFFDGGGC@F:FGCF<FFEDFFFADB,EFGFCEGD+4F=?,55,?,,,,<C<A,FFCE,@FGFFFGGF+C=FCD<F,,@@CF7FGCEGGF,,3,,,@D,>9FFG,3?>DFF,,,6=,,<F:*66*3,?8BF7C@,+4**3**5+?<9+2?9*/:**1/*3?E:++230+:0)2<FC+<*1*1+2<:9+<5C:1**9*+)05:2:*<CC:+*28****+<7<+
@M03152:184:000000000-AWYW1:1:2106:15339:23791 1:N:0:GCGATCTAATACCTGT
AAGCTCGTAGTTGAATTTCGGGCCTGGCCGGGCGGTCTGCCTAACGGCACGTACTGTCTGGGCGGGCCTTACCTCTTGGTGAGCCGGCGTGCCCTTTGTTGGTGTGCGTCGGGGAACCAGGACCTTTACCTTGAGAAAATTAGAGTGTTCAAAGCAGGCCTGTGCCTGAATACATTAGCATGGAATAATAAAATAGGACGCGCGGCTCTATTTTGTTGGTTTCTAGAGTCGCCGTAATGATTAATAGGGATAGTTGGGTGGAATTCTCGGGTGCGAAGGAACTCCAGTCACGCGCGCTAAG
+
CCCCCGGGGGFGGGGGGGGGGGGGGGGGGGGGGGGGGGGGGGGGGGGGGGGGGGGGGGGGGGGGGGGGGGGGGGGGGGGGGGGGGGGGGGGGGGGFGGGGGGGGGGGGGGGGGGGGGGGFGGGGGGGGGGGGG9FGGGGGGGGGGGGGGGGGGGGGGGGDGGGGGGGGGGFFGC9FFGGDFCFGGGGFFGGGEFGGGGGGGGGGGGEEGCGGGCEFC>DCCGGGGD7F7@EGCEGGECFFC+<<7CFCFCFF8CEC6EE5C8<:F+<C<F=785/*:>>=CC6C8@FF6*2**9)*2*11+
@M03152:184:000000000-AWYW1:1:2106:10979:23817 1:N:0:GCGATCTAATACCTGT
AAGCTCGTAGTTGAATTTCGAGATCAGTACGCTGGTCGTGCCTTCGGTATGCACTGGTGTCACTGGTTTCTCCCTTCTGAAGAACCGTCATGTCATTAAGTTGGTGTGGCGGGGAATCAGGACTGTTACTTTGAAAAAATTAGAGTGTTTAAAGCAGGCTCGCGATTGAATACATTAGCATGGAATAATGAAATAGGACGTTTGATCCTATTTTGTTGGTTTCTTGGCTGGACGTAATGATTAATTGGGATAGTTGGGTGGGAGTTTCGGGTGTGACGGAATTCCAGTCAAGCGCTTGAAA
+
CCC9-F@+8@B<@FACCA@EGCGCEE9EEC;+@FBFGGGEC8F<CFC;<FCFCEEFFG,6@FDFGCEFFFC<E@@FFGGGE,EF,9@,BFGGGFC?6,<CFEFG:=E,,9CF@@+4,C,8E84BFGAF<<5C<,,:<B><FG@FA<FDAC,FF<,>BC+@<F+*3@FF>EF=F9CF3,,7BA<DFG92,,@DF9?FCB7C*<:7<;AFFG@CF<@++<C>CFG+++5+?*=8AE**1*<++;9?*++3*5):6+<+6CCEC***2*+3*:=CC/*:+)855*2:<C+++1+0+1)***2<+
@M03152:184:000000000-AWYW1:1:2106:7101:23843 1:N:0:GCGATCTAATACCTGT
AAGCTCGTAGTTGAATTTCGGGCCTGGCTGGCTGGTCGGCCTCTGGGTCTGTACTGGCCTGAGCCGGGTCATACCTTCCGGCGAGCCGTCATGCACTTTGCTGGGTGTGGCGGGGGACCGGGACTTTTACCTTGAAAAAATTAGAGTGTTTAAAGCAGGCTTACGCTTGAATACATTAGCATGGGATAATGAAATAGGACTCTGGTTCTATTTTGTTGGTTTCTAGGGACCGGAGTAATGATTATTAGGGATAGTTGGGTGGCATTTTCGGGTGCCAAGGAACTCCAGTCACGCCATCTAA
+
AAC9AF7FCFF@DEAFCG<FCC@BEG?CGEGGGGGGEGGG7FGGFGFGFGGGFGGGFDGG<E@FG@B@FGFGGGG9CCFC+7=FG=FFG+?FGC=FGGGGGGGGGGDEEGGGGGGGGECC@@BEFGDFGFFGGGD8FBFB8,,CF,@FEGGCCF9?F8<<8CFCFG*<*2>FFCFGGGC?,<ECC8CC+<CC9:+AFFC++*3+<F9CE7A7:99EC*:;*A9@C96F*/;CE/*/?F7C+:?F*+03C5)2*02<C+*CE***<++3:EE)*77*<9>=E8*6:+:<9*+2/*1**+2+0
@M03152:184:000000000-AWYW1:1:2106:23642:24262 1:N:0:GCGATCTAATACCTGT
AAGCTCGTAGTTGAATTTCGGGACCAATTTGTTGGTCGTGCCTCGGTACGTACTGGTATTATTGGTTTCTCCCTTCTGAAGAACCTCGATGCCATTAATTTGGTGTCGTGGGGAATCAGGACTGTTACTTTGAAAAAATTAGAGTGTTTAAAGCAGGCATACGCTTGAATACATTAGCATGGAATAATGAAATAGGACGTTTGATTCTATTTTGTTGGTTTCTAGGATCGACGTAATGATTAATAGGGATAGTTGGGTGGAATTCTAGGGTGCCAAGGAACTCCAGTCACGCGCTCTAATT
+
CCCC@FGE@EGGGAFFGGGGGGGGGGFGGFGGGGGGGGGGGGGGGGGGGGGGGGGFGGGGGGGCGGGGGGGGGGGGGGFFGFGFGGGGCGGGGFGDFGGGGGGDEGG>FFGDGDGGFEGGFEEFFGGGGGGGGGGG,FFFGGGFFGGGGGGGGGGGGGGGGGF7>FFEGGGGGGGFGGGFGGGGGGGFGGFAFGCEFF7FF75@FFFGGFFGGFF78DEGFGGGGCFCFGG>C8:=CCGFC7CFF@F,=CF?@7ECGGGCCCFGC:++;5<C*;@CCFFFFG?<C?C++/5@C))*:+*++
@M03152:184:000000000-AWYW1:1:2106:21157:24300 1:N:0:GCGATCTAATACCTGT
AAGCTCGTAGTTGAATTTCGGGATCAGTACGCTGGTCGTGCCTTCGGTATGCACTGGTGTCACTGGTTCCTCCCTTCTGACGAACCGTCATGCCCTTCACTTGGTGTGGCGGGAAATCAGGACTGTTACTTTGAAAAAATTAGAGTGTTTAAAGCAGGCTCAAGCTTGAATACATTAGCATGGAATAATGAAATAGGACGTTGATCTTATTTTGTTGGTTTCTAGGATTGACGTAATGATTAATAGGGATAGTTGGGTGGAATTCTAGGGTGCCAAGGAACTCCAGTCACGCGATCTAATT
+
CCCCCGGGGGGGGGGGGGGGGGGGGGGGGGGGGGGGGGGGGGGGGGGGGGGGGGGGGGGGGGGGGGGGGGGGGGGGGGGGGGEGGGGGGGGGGGGFGGGGGGAFFGGGGGGGGGGGFGFGGGGGGGG<F9FGDFGGGGGGGGFA9CEBGGGGGGGGFGG@,3,@CDGFGGGGGGCGGECFA:FGGGGGCEGGGGGGC:FEGGGGCCFFGGGGGGGGFFEGF;CGF9CBBCCFEGEEGGGDFFACCC66:CACFGGC8C@CCCFG?9+<CGFGECC9*57CCEC4CFGC<=CFG))/A9DF7
@M03152:184:000000000-AWYW1:1:2106:10095:24382 1:N:0:GCGATCTAATACCTGT
AAGCTCGTAGTTGAATTTCGGGCCTGGCCGGGCGGTCTGCCTAACGGCACGTACTGTCTGGGCGGGCCTTACCTCTTGGTGAGCCGGCGTGCCCTTTGTTGGTGTGCGTCGGGGAACCAGGACCTTTACCTTGAGAAAAGTAGAGTGTTCAAAGCAGGCCTATGCCTGAATACATTAGCATGGAATAATAAAATAGGACGCGCGGTTCTATTTTGTTGGTTTCTAGAGTCGTCGTAATGATTAATAGGGAAAGTTGGGTGGAATTCTCGGGTGCCAAGGAACTCCATTACCGGGATCCAAT
+
CCCCCGGGCCEGGFGGGGGGGGGGGGGGGG@FGGDGCFGGGGGGFFECFGCFGGGGGGFGGGG7C:CCFF,B??FFGGGCCGGGGDFEDGGGGGFGG=DFEGGCFCF@FE>F>EFCGGGGDFFGFGGCFGF,<,<CEGF,?<C9CFC<FGGGGCGFF*<<@CFCFCFCF,2?:,?FC,::<,:BF<@+BCG?92@++<CC*1:?EG5:00CEGFCFG6*1C*0+32AFEF:/2::**7++30<+*+3+60)*1AFG6/2*2;<+CC++*****1**+55C**<7+20++/0**1)/:**++
@M03152:184:000000000-AWYW1:1:2106:21316:24414 1:N:0:GCGATCTAATACCTGT
AAGCTCGTAGTTGAATTTCGGGATCAGTACGCTGGTCGTACCTTCGGTATGCACTGGTGTCACTGGTTCCTCCCTTCTGACGAACCGTCATGCCATTCACTTGGTGTGGCGGGAAATCAGGACTGTTACTTTGAAAAAATTAGAGTGTTTAAAGCAGGCTCACGCTTGAATACATTAGCATGGAATAATGAAATAGGACGTTGATCTTATTTTGTTGGTTTCTAGGATTGACGTAATGATTAATAGGGATAGTTGGGTGGAATTCTCGGGTGCCAAGTAACTCCAGTCACTCGATGTAATA
+
CCCCCGGGGGGGGGGGGGGGGGGGGGGGGGGGGGGGGGGGGGGGGGGGGGGG9EGFGGDFGGGGG8FGGGGGGGGGGGGGGGGGGGGGGGGGGGGGGGGGGGGGGGGGGGGGDFGGCGFGG8DFFGFAFGFGGFGGGGGDA<,C9BDFFGCFFDCF8=CFG<FFGGEFGGGGGGFGFAEGGF:7FFFGGFCFF;;ECCGEC*:*@DD9?@FFF,=CCCCCF,,4B98C?*<?EGG8*4@F+99C+>+00*.+51+>5/*/*0<C7C373C5)29CCG*7?7@+*3<EF?@+<**2+::*++
@M03152:184:000000000-AWYW1:1:2106:15757:24425 1:N:0:GCGATCTAATACCTGT
AAGCTCGTAGTTGAATTTCGGGCCTGGCTGGGTGGTCCGCTTAACGGCGTGTACTGTCTGGCTGGGTCTTACCTCTTGGTGAGCCGGCGTGCCCTTTATTGGTGTGCGTCGGGGAACCAGGACTTTTACCTTGAGAAAATTAGAGTGTTCAAAGCAGGCCTATGCCTGAATACATTAGCATGGAATAATAAAATAGGACGTGTGGTTCTATTTTGTTGGTTTCTAGAATCGCCGTAATGATTAATAGGGATAGTTGGGTGGAATTTTCGGGTGCCAAGGAACTCCAGTCACGCGATCTAAT
+
CCCCCGGEGGGGGGCGGGGGGGGGGGGGGGGGGGGGGGGGGGGGGGGGDGGGFGG,FFGGGGGGGEGGGGGGGGGGGGGGFGGGGGGGDGGGFGGGGGGG9FFGGGGGGGGGDEEGGGFGGGGFGGGGGGGGG<FFFFGFGGFFGGGGGGGGGGGGGGGEGGGGGGGGGFEGGGGFCFCFFFCFGGGFGGGGF@CC<FGGGEFGDFFGG9FGGC9FGGGGFGGGFF?GGCGCCCEECFGFGG9CC?9F=*)2+:+:8*2*:129<+:<)*:**99*<5;:CDGFGC?E94C8FG75*:>99
@M03152:184:000000000-AWYW1:1:2106:13034:24597 1:N:0:GCGATCTAATACCTGT
AAGCTCGTAGTTGAATTTCGGGATCAATGAGTTGGTCGTGCCCTTGGTATGAACTGGCTTTATTGGTTCTCACCTTCTAATGAACCATAATGTCATTCATTTGATGTTTTGGGGAATTAGGACTGTTACCCTGAAAAAATTAGAGTGTTTAAAACGGGCTCACGCTTGAATACATTAGCATGGAATAATGAAATAGGACATCGCATTCTATTTTGTTGGTTTCTAGGATCGATGTCATGATTAATAGGGATAGTTGGGTGGGATTCTTGTGTGCCAAGGAACTCCAGTCACGCGCACTACT
+
CCCCCGGGEGGGGFA9EFCGDGGGGGFAFAEGFGGGFGGCFGGFGGGGCFFE9FGCEFGGGGCGGEGG9FFFCFGFFGGAECC<<F<FG?GGGGGGFFF9AEFGGGGGGGD@EE@C,CC<C,FCFEGFDFGGGGGCEA:FFFGA5?FFCFDF,,CCCECFCFCFGGEF,8EFG,EF?9A>@5,8FG9BEFFFBD=,@AD,>C:3+@>DE9C=9F9D>88>FGCGA9,,@6*4DF8,2D9:B,,,2,52=,;?FGGG,***4**+20B+++5*0++;2))2*=01+<+;9/+*/1<*/26++
@M03152:184:000000000-AWYW1:1:2106:18603:24645 1:N:0:GCGATCTAATACCTGT
AAAGCTCGTAGTTGAATTTCGGGATCAATTTATTGGTCGTGCTATTGTACGTACTGGTATTATTGATTTCTACCTTCTGACGAACCATGATGTCATTAATTTGGTGTCTTGGGGAATCAGGACTGTTACTTTGAAAAAATTAGAGTGTTTAAAGCAGGCTCACGCTTGAATACATTAGCATGGAATAACGAAATAGGACGTTTGATTCTATTTTGTTGGTTTCTAGGATCGACGTAATGATTAATAGGGATAGTTGGGTGGAATTTTAGGGTGCCAAGGACCTCCAGTCCGCTGACTTAAT
+
CCCCCGGGGGGGGFGGGGGGGGGGGGGGFGGGGGDFGGGGGGGGGGGGGGGGCGGGGGGGGGFGGGGGGGGGGGGGGGFGGGGGGGGGGCFDGFGGFGFGGFGDGGGGGGGGGGCCFGG9F?EFFGGFDFFGFFFGGF>FGGF?FEGGCGAFCFGGGGCEFC9FFGGGGCEFGEFDADFGGF:FCGG9?EGFCFB9@BA:+@FGAAFFC9FAEGGGGCFE:D3E,7@BEC*C>:E4;E,2BD718,16,024CCC,5**13B9FG1;+;C*9C3*++.)***2;*=CF+)**11)*++2++
@M03152:184:000000000-AWYW1:1:2106:20236:24863 1:N:0:GCGATCTAATACCTGT
AAGCTCGTAGTTGAATTTCGGGATCAATATATCGGTCATGCTTAGGTATGTACTGGTATTATTGATTTCTCCCTTCTGAAGAACCATGATGTCATTAATCTGATGTCGTGGGGAATCAGGACTGTTACTTTGAAAAAATTAGAGTGTTTAAAGCAGGCTTTCGCTTGAATACATTAGCATGGAATAATGAAATAGGACGTTTGATTCTATTTTGTTGGTTTCTAGGATCGACGTAATGATTAATAGGTATAGTTGGTTGGAATTCTCGTGTGCTAAGGAACTCAAGTAACGCTATCTAATA
+
C@BC<FFGFDFGGCGGGGGGGGGGGGGGGFGGGGDGDEGGFGGFG9FGGGGGGGC@FFGGGGGDEFGGGGGGGGFFGGGGGGGGGFC9FG9EFGGGGGGGGGGGFGGGE7:F7FFCECGGFFFGFFGGGGGGGGGFGGGGFFGG?AFFGGGDGAE,FFGGGG7:FG7<,5AFCCF,<ADF,=F><FFC,>BDFFG?CGCCFF@,CC,CCDFDF9@CEFECGGG,,33@DEE>C5DDF?:E,D,=C,,,:C97=E7,//;*2<,?,1,=*:C*<+:+0)*:*+1*++2++1/3*1*31+2=+
@M03152:184:000000000-AWYW1:1:2107:17756:1950 1:N:0:GCGATCTAATACCTGT
AAGCTCGTAGTTGAATTTCGGGCCTGGTTGGGTGGTCCGCTTAACGGCGTGTACTGCCTGACTGGGTCTTACCTCTTGGTGAGCCGGCGTGCCCTTAACTGGGCTGCGTCGGGGAACCAGGACTTTTACCTTGAGAAAATTAGAGTGTTCAAAGCAGGCCTACGCCTGAATACATTAGCATGGAATAATAAAATAGGACGTGCGGTTCTATTTTGTTGGTTTCTAGAGTCGCCGTAATGATTAATAGAGATAGTTGGGTGGAATTCTCGGGTGCCAAGGAAATCCAGTCACGCGAGCTAAA
+
CCCCCGGGGGGGGGGGGGGGGGEECGGEGCFGGGGGGGGGG7FFGFGGGGFGGGGGFGGCCFE9FGF,CFCFGGGGFGGGGGFGGGGGGGGEFGFGDFGG9<FEFGGC?FEGCEEGCGGGDGGGFGGGGFGGGCFGGGGGGGGGGGGGG<FGGFGGGGG7<,>7::DFFGGFFGGGGEFGGGFFGGFGGFGGGGGG7CEE=1;FCC<FG9,2?C9FGG7*8C9CC<9+?3*11:EE8C?+:<0AF7E97?>?F?C7C5?**1@CD+@9755CEGGG*5.5?++0++2<0*:**7)**:77*
@M03152:184:000000000-AWYW1:1:2107:16561:2279 1:N:0:GCGATCTAATACCTGT
AAGCTCGTAGTTGAATTTCGGGATCAATTTATTGGTCGTGCTATTGTACGTACTGGTATTATTGATTCCTACCTTCTGACGAACCATGATGTCATTAATTTGGTGTCATAGGGAATCAGGACTGTTACTTTGAAAAAATTAGAGTGTTTAAAGCAGGCTCACGCTTGAATACATTAGCATGGAATAACGAAATAGGACGTTTGATTCTATTTTGTTGGTTTCTAGGATCGACGTAATGATTAATAGGGATAGTTGGGTGGACTTCTCGGGTGCCAAGGAACTCCAGTCAAGCGATCTAGTG
+
CC@CCDGGGEGGGGGGFGCEGGEEGDGGGFGCACFGGEGGGCCFFCFGFGFFGGGGGFEGEFGFGFGGGGGFGGGFGGGGGCCC7<FFEF<FFACFF9FFEFGFGFFGGFCAFGFCC,EGGGFFGDFFGGGGGGCGDEDAFG9AEDGAFAEFGGG?D><FGFFG:?DDF@E<FCFFGGFGGGDGGFGDEC+C8EB?DGGGGGECFFF@FGG;,,@BCDE5EE=;E;3E6**@***4*,5,5>9C@2:,,,005=>F*AE**2+2:C+3*5*/=*+*/C44*>+32+5+:*0+****/<**2
@M03152:184:000000000-AWYW1:1:2107:23964:2461 1:N:0:GCGATCTAATACCTGT
AAGCTCGTAGTTGAATTTCGGGCCTGGCCGGGCGGTCTGCCTAACGGCACGTACTGTCTGGGCGGGCCTTACCTCTTGGTGAGCCGGCGTGCCCTTTGTTGTTGTGCGTCGGGGAACCAGGACCTTTACCTTGCGAAAATTAGAGTGTTCAAAGCAGGCCTATGCCTGAATACACTAGCATTGACTAATAAATTAGGTTGCGCGGTTCTATTTTGTTTTTTTATATAGTCGCCGTAATGTTTCATAGGGATAGTTGGTTTGTCTTTCCGTGGTCCAGGGAACTACAGTCACGCGATCTCAT
+
CCCCCFFGCFGGAF<EFDDFFCFFD8DFGFDCGGEFGC,CFFG?<::CE7FDEFEF?FAFGGF:@7=CFEGD<5<=FA@FDF8FF>>@+>+FFDA=,,CBF><<B+3+8@>C@CCFFF:,B:B>FEGGFCGGE,=**<7=C:<98?BFFF9,>,BCC@:FGGC:F:CF+?C@F:2<>FG?F+:9+<<CFC+:++2+0++0*/*?*/1*30+3@<EEF**//?*+++3<F+8?**/;559+:C+<::3C=C<?6+<++*/0/*+0;+++:0:)*0*92*)**:8+00:2+80*29)*/20**
@M03152:184:000000000-AWYW1:1:2107:19794:2507 1:N:0:GCGATCTAATACCTGT
AAGCTCGTAGTTGAATTTCGGGACCATCATGTCGGTCGTGCCTCGGTACGTACTGGCATCGTCGGTTTCTCCCTTCTGACGAACCATGATGTCATTTATTTGGTGTCGTGGGGAATCAGGACTGTTACTTTGAAAAAATTAGAGTGTTTAAAGCAGGCTCACGCTTGAATACATTAGCATGGGATAATGAAATAGGACGTTTGATTCTATTTTGTTGGTTTCTAGGATCGACGTAATGATTAATAGGGATAGTTGGGTGGAATTCTCGGGTGCCAAGGAACTCCAGTCACGCGATCTAATC
+
CCCCCGGGGGGGGGGGGGGGGGGGGGGGGGGGGGGGGGGGGGGGGGGGGGGGGGGGFGGGGGGGGGGGGGGGGGGGGGGGGGGGGGGGGGGGG9EGGGGFGGGGGGFGGGGGE=FGGDGGGGGGDGGEGGFFFGFFFGGGGGGGGGGGGGGGGGGGGGCGFGGFGFGFGG9FFGEF9FFFFEGCFGGGFFFEGF9E93FCGGGGFFGE,FEFFGCFCCEGFFG@C9?>C5*4::E8CE7A7C79@>6E6777FGEEDGGDF+:@>C:/>*:)1>*97*5<EF+8A+<++**2>3/**+2:*
@M03152:184:000000000-AWYW1:1:2107:8261:2764 1:N:0:GCGATCTAATACCTGT
AAGCTCGTAGTTGAATTTCGGGGTTAGTAGGCTGGTCATGCCACCGGTATGTACTGGTCTTACTGATTCCTCCTTCCTGATGAACTGTAATGCCATTAATTTGGTGTTGCAGGGAATCTGGACTGTTACTTTGAAAAAATTAGAGTGTTTAAAGCAGGCTAACGCTTGAATACATTAGCATGGAATAATGAAATAGGACGTTCGATCCTATTTTGTTGGTTTCTAGGATTGACGTAATGATTAATAGGGATAGTTGGGTGGAATTCTCGGGTGCCAAGGAACTCCAGTCACGCGATCTCAA
+
CCCCCGGGGGGGGGGGGGGGDGGGGGGGGGGGGGGGGGGGGGFGGGGGGGGGGFFGFFGGGAFGGFGGGGGGGGGGGGGGGGGGGGGGGGGGGGGGGGCFGGGGFFFEGGGGGGGGGGFGGGGFFGECFFFGGFGGGGGFFGGGGGGGGC<BFFFFFGGGGGGGDFGGGGFGGGGGFGGGFGGG9BFEFGGGGGGGGGGGCFC><;FGGCFGFC9FG,8CGGGG7EEFAF6@F**1=CFCC,,5BFCGFCC,>FCF?**4*=,?D@9>=*=DC3DF<*3>6EC+>9CE00+2*))2*:*2*
@M03152:184:000000000-AWYW1:1:2107:8764:2868 1:N:0:GCGATCTAATACCTGT
AAGCTCGTAGTTGAATTTCGGGATCAATTTGCTGGTCGTGCCTACGGTACGTACTGGTTTTGTTGGTTCCTCCTTTCCGAGGAGCTGTGATGTCATTAATTTGGTGTCGCAAGGAATCGGAACTGTTACTTTGAAAAAATTAGAGTGTTTAAAGCAGGCTAACGCTTGAATACATTAGCATGGAATAATGAAATAGGGCGATTGATCCTATTTTGTTGGTTTCTAGGATCTACGTAATGATTAATAGGGATAGTTGGGTGGAATTCTCGGGTGCCAAGGAACTCCATTCACGCGATCTAAT
+
BB9CCGGGDGGGGGGGGGGGGGEGGGGGGGGGGGGGGGGGGGGGGGGGGGGGGGGGGGGGGCFGGDGGGGGGGGGGCFGGGGGGGGGGGGGGGGGGGCFGFGGGGGGGGGGCEDF,FFFGGGGGGGGGGFGGGCFGG8CFGGGGGGGGGGGGGFGFFGGGGGDECGGGGFGGGGGGGEGGGCGDFGFGGFGFGGFFGGGGGFGEC=F>E;@FCFGGGG7E>D?FCF,AF?FFCFG?85,,+>,,=>9CF*;*+4AF?=E78:FGF7C<55C7:3D*9*)2:8ECF6+3C8:8*19:*:7:0
@M03152:184:000000000-AWYW1:1:2107:20700:3058 1:N:0:GCGATCTAATACCTGT
AAGCTCGTAGTTGAATTTCGGGCCTGGCCGGGCGGTCTGCCTAACGGCACGTACTGTCTGGGCGGGCCTTACCTCTTGGTGAGCCGGCGTGCCCTTTGTTGGTGTGCGTCGGGGAACCAGGACCTTTACCTTGTGAAAATTAGAGTGTTCAAAGCAGGCCTATGCCTGAATACATTAGCATGGAATAATAAAATAGGACGCGCGGTTCTATTTTGTTGGGTTCTAGAGTCGCCGTAATGATCAATAGGGCTAGTTGGGTGGAATTCTCCGGTGCTAATGACCTCCAGTCACCCGACCTCAA
+
B<CC<EF:FGC-EC<CFDD8FCFEFGGFDEF:@FD:@FEFGC<@FG77FE@<8FCGGG9<FFFGE77BCC9FD<FFFGC84?ECF+@@=CE:=A<,8,C,>FFFE7,C+@CCCE<C*>8DFF7<<F>FFF,D;3<B;9CBBG,,<FGFFAFB<;CCF7<:7CF@FGFG<2<>:<:<A,?FGEA<CF9CFGCG7@ECFGGG55?CG**2C9C7E<:88*;**;8F9E<<0AE8;>85CCCF*++++0+<6*9C8?9<@*;C5*0+9?+0+2:):)*2221:7<<0**+300:+27)/:7*2*
@M03152:184:000000000-AWYW1:1:2107:24166:3165 1:N:0:GCGATCTAATACCTGT
AAGCTCGTAGTTGAATTTCGGGCCTGGCTGGGTGGTCTTGCCGCAAGGTAAGCACTGCTCTGGTCGGGTCTTTCCTTCTGGGGAGCTAATGTGCTCTTAATTGAGTGCGTTGGGGATCCAGGACTTTTACTTTGAAAAAATTAGAGTGTTTAAAGCAGGCTTACGCTTGAATACATTAGCATGGAATAATAGAATAGGACTTTGGTTCTATTCTGTTGGTTTCTAGGACCGAAGTAATGATTAATAGGGATAGTTGGGTGTAATTCTCGGGTGCCAAGGAACGCCAGTCACGCGATCTAAT
+
@C<CCGCGGGGF9FFFGGGGGEGGGGGGGGGDGGGGGFGGGGGGGCGGGGGGGA8FGGGF99EFFGGGG7FGGGGGEGAFFE@B@FGGGFCGGGFGGFGAFEECFGGGDG@FFDGCCFFCGDFFGGGGCFGGGFD9FFGGGFDFF<BFGGFGG<EFGCDEG8DFFGGGGG,ECF>CGCF7CFFFF9E@,@DFBFGFFCCFGGGA7FCFGDGG;BD;BCEG58;2<;9@G*C*=CFFDFC7;+39:+16==CACG9+0*18*5?CF7+3**:7557C67>4?E*/:**<97:=*1)782**0
@M03152:184:000000000-AWYW1:1:2107:18745:3313 1:N:0:GCGATCTAATACCTGT
AAGCTCGTAGTTGAATTTCGGGACCAATTTGTTGGTCGTGCCTCGGTACGTACTGGTATTATTGGTTTCTCCCTTCTGAAGAACCTCGATGCCATTAATTTGGTGTCGTGGGGAATCAGGACTGTTACTTTGAAAAAATTAGAGTGTTTAAAGCAGGCATACGCCTGAATACATTAGCATGGAATAATGAAATAGGACGTTTGATTCTATTTTGTTGGTTTCTAGGATCGACGTAATGATTAATAGGGATAGTTGTGGAATTCTCGGGTGCCAAGGAACTCTAGTCACGCGATCTAAGCTC
+
CCC<CFFFGGFGGFCGFFGGGGDGGGFFEFFFFGGFEEGCEDGGGGGG@BGF<FGGGGGGGGGGDEFGGGGGGGFFFG,<F,CFFFEC:FGDF6ECE<C?EFFCFFFFGCF@:?=,?EFGFFGGGGGGF,C<<CDFGED<FDGGFCFA8EGFGEDF87FGG9FEGGFF8AD<EGGGGGFGGFGGF=EFG,@;=FCCGFG<CBBFF9FFGGGGGF83,@:E69E;D,,DBCE5C858=9,>CG7C:=8C6*96@7+1?C9+>8+2+/B=7CEFGF7C5*09?+++2<CFC>C*/**<<+*2*
@M03152:184:000000000-AWYW1:1:2107:12082:3862 1:N:0:GCGATCTAATACCTGT
AAGCTCGTAGTTGAATTTCGGGATCAGTACGCCGGTCGTGCCTTCGGTACGTACTGGTGTCACTGATTCCTCCCTTCTGACGAACCGTCATGCCATTCACTTGGTGTGGCGGGGAATCAGGACTGTTACTTTGAAAAAATTAGAGTGTTTAAAGCAGGCTCACGCTTGAATACATTAGCATGGAATAATGAAATAGGACGTTGATCTTATTTTGTTGGTTTCTAGGATTGACGTAATGATTAATAGGGATAGTTGGGTGGAATTCTTGGGTGCCAAGGAACTCCAGTCACGCGATCTAATC
+
CCCCCGGGGGGGGGGGGGGGGGGGGGGGGGGGGGGGGGGGGGGGGGGGGGGGGGGGGGGGGGGGGGGGGGGGFGGGGGGGGGGGGGGGGGGGGGGGGGGGFEFFGGGDGGGGGGGEFGGFGEGGFGGGGFGGFFFGGGGGGGC<<=D@FGGGGGGGGGFEGDGGGGGGGGCFDCEG9FGFFGGGGGGGGGGFC<CEC,,=4:B*?<FFGGGGGGGGFG;FCFF?FG6EF*+?5*;A;E<:DCG?9:F6:**+0<+75**229:E*<99CC:3*9*69DFC:C9++<20<***295/8CCC*
@M03152:184:000000000-AWYW1:1:2107:24165:3892 1:N:0:GCGATCTAATACCTGT
AAGCTCGTAGTTGAATTTCGGGATCAGTACGCTGGTCGTGCCTTCGGTATGCACTGGTGTCACTGGTTCCTCCCTTCTGACGAACCGTCATGCCATTCACTTGGTGTGGCGGGAAATCAGGACTGTTACTTTGAAAAAATTAGAGTGTTTAAAGCAGGCTCACGCTTGAATACATTAGCATGGAATAATGAAATAGGACGTTGATCTTATTTTGTTGGTTTCTAGGATTGACGTAATGATTAATTGGGATAGTTGGGTGGAATTATCGGGTGCCAAGGAACTCCAGTTACGCGATCTAATT
+
CCCCCFGGGGGGGGGGGGGGGCGGGGGGGGGGGGGGGGGCEGFGGGGGGGGGDGGGGGGGGGGGGGGGGFFFGGGGGGGGGGGGGGGGGGFGGCGFFFFFEFFGGGGCECFEGCGGAEGGG,+=8?FGGEC9A@?5CFGGGG5BFFGGGGGGGGGGGGDFGC<>CGFFGFGCGA@F9;7CCFGGGG9CFF;>F?DFG,>FF@:FG9@F;FGCFEFGGF;CC,@B9CFFE8C9;888=FCCFF;C+1075<*=C+++*=?*2+0<*++/*::757>7*75**208<0++37*/:)1**<*20
@M03152:184:000000000-AWYW1:1:2107:19680:3922 1:N:0:GCGATCTAATACCTGT
AAGCTCGTAGTTGAATTTCGGGGTCAATGAGTTGGTCGTGCCATTGGTATGAACTGGCTTTATTGGTTCTCACCTTCTAATGAACCTTAATGTCATTCATTTGATGTTTTGGGGAATTAGGACTGTTACCTTGAAAAAATTAGAGTGTTTAAAGCAGGCTCACGCTTGAATACATTAGCATGGAATAATGAAATAGGACATCGCATTCTATTTTGTTGGTTTCTAGGATCGATGTAATGATTAATAGGGATAGTTGGGTGGAATTCTCGGGTGCCAAGGAACTCCAGTCACGCGATCTAAT
+
CCCCCGGEGGGGGGGGGGGGGGGGGGFGGGGGGGGGGGGGGGGGGGGGGGGGGGGGGGGGGGGGGGGGGGGGGGGGGGGGGGGGGGGGGFFGGGGGGFGGGGGDGGGGGGGGGGGGGGGGGGGGGGGGGGGGGGGGAGGGGGGDGGGGGFGGGFGGGGGGGGGGGGGFFGGGGGGGGFGGGGGGGGGGGGGGGGGG8,@FGGGGGGGGGGFFGG9CDFFEFFDCG=?CGFGDGGGCDF7DDFFCFGDGFGDCEFGCFCEEC>BFGEFFGGGGGGFFFD>4:CFFCG+?CFGDGC):E=7C0
@M03152:184:000000000-AWYW1:1:2107:6548:3923 1:N:0:GCGATCTAATACCTGT
AAGCTCGTAGTTGAATTTCGGGATCAATTTACTGGTCGTGCTATCGTACGTACTGGTTTTATTGATTCCTACCTTCTGACGAACCATGACGTCATTAATTTTGTGTCATGGGGAATCAGGCCTGTTACTTTGAAAAAATTAGAGTGTTTAAAGCAGGCTCACGCTGGAATACATTAGTATGGAATAACGAAATAGGTCGTTCGATTCTATTATGTTTGTTTCTACGATCGACGTAGTGATTCATAGGCAGAGTGTGGTGGAATCCTCGGGTGACAAGGAACTCCATTCACGCGCACTATTA
+
B<BCACFGGFCFGDFGFCAFCG@CG<DDCFGGGGEGG>@CG8;C8;@EFEG@,CCFF<,C6EF,@@FFGD<FEGC<C9,C:@::+,CCC,BF:,CE,C,6C,9CCFC65,5,BCEA<,C@,+,4C,EB,55FFFD,,64?FF,:EAF9F<F9??<,4@F,?BFGG+CFDG9FA9A,A,C@A<F3>DFC++33>BFC7,:+@,><,7;FAD;,@=DG,5@FGA,3,>84D85>E88::,>C+,,,42>,,*2*11+1*=87;>E+;EC5:>=)*;:C4*8<*3:60+2<?/*A*))**02**
@M03152:184:000000000-AWYW1:1:2107:14734:3923 1:N:0:GCGATCTAATACCTGT
AAGCTCGTAGTTGAATTTCGGGCCTGGCCGGGCGGTCTGCCTAACGGCACGTACTGTCTGGGCGGGCCTTACCTCTTGGTGAGCCGGCGTGCCCTTTGTTGGTGTGCGTCGGGGAACCAGGACCTTTACCTTGAGAAAATTAGAGTGTTCAAAGCAGGCCTATGCCTGAATACATTAGCATGGAATAATAAAATAGGACGCGCGGTTCTATTTTGTTGGTTTCTAGAGTCGCCGTAATGATTAATAGGGATAGTTGGGTGGAATTCTTGGGTGCCAAGGAACTCCAGTCACGCGATCTAAC
+
CCCCCGGGGGGGGGGGGGGGGGGGGGGGGGGGGGGGGGGGGGGGGGGGGGGGGGGGGGGGGGGGGGGGGGGGGGGGGGFGGGGGGGDGEEGGGGGGGGGGGGCFGEGGGGGEGGGGGGGGDFFGG?:FFGGGG@F:FFFGGGGCFGGGGGGGGGCCFFGGGGGGGGFGGGGGGGGGFFGGGGGGGGGGGFGGFCFCD7<?ECEGGGGEEFGE<77:CCEEGG7CF0@CFCGGEEEG**0+*3<CGGFFGG5:CE++0*;E5:CC>+2++<55:DGD4C3>:A87AFGGGFGGF3)5@=7**
@M03152:184:000000000-AWYW1:1:2107:14500:3994 1:N:0:GCGATCTAATACCTGT
AAGCTCGTAGTTGAATTTCGGGCCTGGCCGGGCGGTCTGCCTAACGGCACGTACTGTCTGGGCGGGCCTTACCTCTTGGTGAGCCGGCGTGCCCTTTGTTGGTGTGCGTCGGGGAACCAGGACCTTTACCTTGAGAAAATTAGAGTGTTCAAAGCAGGCCTATGCCTGAATACATTAGCATGGAATAATAAAATAGGACGCGCGGGTCTATTTTGTTGGTTTTTAGAGTCGCCGGAATGATTAATAGGGATAGTTGGGGGGAATTCTCGGGTGCCAAGGAACTCCAGTCACGCGATCTAAA
+
CCCCCGGFEGFGGGGGGGGGGEGGGGGGGGGGGGGGGGFGGGGGGGGGGGGGGFFFGFGGGGGGGGGGGGGGG9EFFGGFFGGGGGGGGBFGFG8F@FFDCFFGGDGE@FCGGGGGGGGGGGFFFFGGGF9DCBFG@FGFCCDFFGGFF@FEGFGGGCEF?FGC@FGGGGFG:FEGGGGGFGGGGGGGGGGGEGGC8CGGGGGCG*28EFGEGECCF=F8EC*2@CFFC@88CE=*:5EGF7A9A7<7:7*:@E7C68*:ECC**2+3:CC*255>9737CF+9<C8E9=DG571*;CC*0
@M03152:184:000000000-AWYW1:1:2107:22005:3998 1:N:0:GCGATCTAATACCTGT
AAGCTCGTAGTTGAATTTCGGGATCAATGAGTTGGTCGTGCCCTTGGTATGAACTGGCTTTATTGGTTCTCACCTTCTAATGAACCATAATGTCATTCATTTGATGTTTTGGGGAATTAGGACTGTTACCTTGAAAAAATTAGAGTGTTTAAAGCAGGCTCACGCTTGAATACATTAGCATGGAATAATGAAATAGGACATCGCATTCTATTTTGTTGGTTTCTAGGATCGATGTAATGATTAATAGGGATAGTTGGGTGGAATTCTCGGGTGCCAAGGAACTCCAGTCAAGCGATCTAAT
+
@B<CCGF@CGGGGFGGGGGGGDGCFGFGG<FGGCFGGGGGG@EGGGFGEGGGGGGGG8EGGGGGGGGGGGGGGGGGDFEFGEEFGFFGFDFFGGCACFGFGGE,FF<FGGEFGGGGGGGCAFGGGGGGCE<FGCEEGGGGDFGAFFFFFGA?FGGFFDEEF=BEFFGGGGGFF,CDFDG?FFFGGGG,,;EFGDEFC9DGGFEG7C>CBEFGGFGF>D7CFD,EGF9@FBE*,@::ACFFF7;EFCFCF7CCCFFGGDGGGGC?<,<,:=*/=CCC8*)*0*+>:C+?+6+++12/3:*:*
@M03152:184:000000000-AWYW1:1:2107:23736:4073 1:N:0:GCGATCTAATACCTGT
AAGCTCGTAGTTGAATTTCGGGATCAATTTACTGGTCGTGCCTATGGTACGTACTGGTTTTGTTGGTTCCTCCTTTCTGGGGAGCCGCGATGTCATTAACTTGGTGTCGCGGAGAATCAGGACTGTTACTTTGAAAAAATTAGAGTGTTTAAAGCAGGCTAACGCTTGAATACATCAGCATGGAATAATGAAATAGGACGTTTGATCCTATTTTGTTGGTTTCTAGGGTCGACGTAAGGATTAATAGGGATAGTTGGGTTGAATTCTCGGGTGCCAAGGAACTCCAGTCACGCGATCTAAT
+
CCCCCGFGGGGGGGGGGGGGGGFGGGFGGGGGGFFGAFFGGGFGGGGGGGGFGGGGGF9FGGGGGGGGGGGGGGGGGGGGFFGGGGEGGEGGFFFDFCFD<FEGGDFFDGGGGGGGGFGGGF7FDG9FGFGGGGGGCFF8CFEFFGGGGGEFC=9FFCCFGFGGGCEGG@FGGGFC9<CFGCFFFFEGGGF,ECEE7AF:>F,BFGCFGGGGGGFBGFEC5,4CFCCFG6EB*1:*=*0+8C<+2:FCDCFGGGG79CE*:69@>FG7CF=5CC>D<9)2:8<9+<8CFB>GGD)>=7FF*
@M03152:184:000000000-AWYW1:1:2107:22005:4156 1:N:0:GCGATCTAATACCTGT
AAGCTCGTAGTTGAATTTCGAGATCGGCTTACTGGTCGTGCTATTGTACGTACTGGTATAATCGGTTTCTCCTTTCTGACGAACTATAATGCCATTAATTTGGTGTTTTAGGGAATCAGGACTGTTACTTTGAAAAAATTAGAGTGTTTAAAGCAGGCTCACGCTTGAATACATTAGCATGGAATAACGGAATAGGACGTTTGATTCTATTTTGTTGGTTTCTAGGATCGACGTAATGATTAATAGGGATAGTTGGGTGGAATTCTCGGGTGCCAAGGAACTCCAGTCACGCGATCTAATC
+
CCBCB<FFFFGGGGGGGFGGGGGGGGGGGGGGGGGGGGGGGGFFFGFGGGGGGGGGGGGGGGCGGGGGGGGGGGGGGGGGGGGGFGFGGGGGGFFGGGGFFFFFGFDGEGGGGGGD9FGGGGGGGFGGGFEGGGFGGGGGGG9DFGGGGGGGGGGGGGGFCFGGGGGGFFGGGGGGGGGGGGGGGGGGGEGF@FFGGCC@C,@BC;AC=DCCA;D@EGEGGFB9AEFFGDEEEE8FFFGGCC>9<+>,40;CC97CEEGGGGGG7ABE*=FDEFF6F355:@E668CGFFG*1)>EFFFC*
@M03152:184:000000000-AWYW1:1:2107:19137:4349 1:N:0:GCGATCTAATACCTGT
AAGCTCGTAGTTGAATTTCGGAATGTCATTCTGGTCAAAGCTCGTCCTTGTGGCGTGGCTCGGCTGGTGCTTCCTATCTTTTGTGGGCCGCAAGGCTCACAAATCATTTACTTTGAAAAAATTAGAGTGTTCAAAGCAGGCGTAACCTTGCCATTGAATATTACAGCATGGGATAATAGAATATGACGTTGGTCTTATTTTGTTGGTTTCTAAGGCTGATGTAATGATTAATAGGGATAGTTGGGTGGAATTCTCGGGTGCCAAGGAACTCCAGTCACGCGATCTAATATCGTATGCCGTT
+
CCCCCGGGGGGGGGGGGGGGGGGGGGGGGGGGGGGGGGGGGGGGGGGGGGGGGGGGGGGGGGGGGGGGGGGGGGGGGGGGGGGGGGGGGGGGGGGGFGGGGGGGGGGGGGGGGGGGGGGGGGFGGGGGDFCFGGGGGGGGGGGGGGFGFFGGGGGGGGGGGGGGFF?FGGGGFGGGGGGGCFGGFGCEECFFGGGGFGGGGGGGGGGGGGGGFFGF7DC?CEEFGGGGGGGEGGGF<CCC8@?FCDEGGGGGFC+CCCCCCEGF5C8@6=9<E6>C**)/128@C9:7</0;=5CEFC37*
@M03152:184:000000000-AWYW1:1:2107:12474:4492 1:N:0:GCGATCTAATACCTGT
AAGCTCGTAGTTGAATTTCGGGATCAATTTATTGGTCGTGCTATTGTACGTACTGGTATTATTGATTCCTACCTTCTGACGAACCATGATGTCATTAATTTGGTGTCATGGGGAATCAGGACTGTTACTTTGAAAAAATTAGAGTGTTTAAAGCAGGCTCACGCTTGAATACATTAGCATGGAATAACGAAATAGGACGTTTGATTCTATTTTGTTGGTTTCTAGGATCGACGTAATGATTAATAGGGATAGTTGGTTGGAATTCTCGGGTGCCAAGGAACTCCAGGCATGCGATCTACTA
+
CCCCCGGGGGGGGGGGGGFGGGGGGGGGGFGGGGGGGGGGGGGGGGGGFGGFGGGGFGGGFGGGCGGFGGGGDFGGGFGGGGGEGGGGGGGGGFGGGFFGGGCFGGGGGGG?CFDGGGGGGFGGGGGGGGGGGGGGGGGDGGGGGGGGGGGGFGGGGC?CFGGGGGGGGGGGGFGGGGGGGEGGGGGGGGG>=AFGC@@C:A@FGFGAGGGGGAECDEEFECF;FCGFFECGEE55EGFGG?DGGGGG6,2<FF,<;*;B@9<CFG+*7*;8:>F4DCFF6>7CC0***)237*1:*:***
@M03152:184:000000000-AWYW1:1:2107:12349:4517 1:N:0:GCGATCTAATACCTGT
AAGCTCGTAGTTGAATTTCGGGATCAATATACCGGTCGTGCCTCAGGTATGAACTGGTCTTATTGGTTTCTCCCTTCTGACGAACCATGATGTCATTAATTTGATGTCGTGGAGAATCAGGACTGTTACTTTGAAAAAATTAGAGTGTTTAAAGCAGGCTAACGCTTGAATACATTAGCATGGAATAATGAAATAGGACGTTCGATCCTATTTTGTTGGTTTCTAGGATCGACGTAATGATTAATAGGGATAGTTGGGTGGAATTCTCGGGTGCCAAGGAACTCCAGTCACGCGATCTAAT
+
CCCCCGGGGGGGGGGGGGGGGGGGGGGGGGGGGGGGGGGGGGGGGGGGGGGGGGGGGGGGGFGGCEGGGGGGGGGGGGGGGGGGGGGGGGGGGGGGGGGGGGGGGFGGGFEGGGGGGGGGGGGGGGGFFFGGGGGGFGGCGGGGGGGGGGGGGFFGGCGFGGGGGGGGGGGGGGGGGGGGGGGGFFGGGGGGGGGGFAFGGGGGGGGGGFGGGGGCGGGEGGGGGGGGG68EGGCFGGGFGC7=FGEF=FGCE?<+8*B7*=CFD:97**:DGDGGFGFFGGGGE?8CE@*;EC3CFFG70
@M03152:184:000000000-AWYW1:1:2107:11313:4571 1:N:0:GCGATCTAATACCTGT
AAGCTCGTAGTTGAATTTCGGAACTGAACAGTTCACCAGTCGGCCGTCAAGGTCTGTGCTGGTCTGTTCGTTCTCACCTATGGGATGCTCACCTCTACTCTTAACTGGGCGGAGGCTTATAAAGCAGGTACGGGGCAAAACCGTATGGTCTCGCGCCATGCGGCCCATATCTGTGGAGTTCCCATTCGTTTACTTTGAATAAATTAGGGTGTTCAAAGCAGCCAAAAAAGGAGGCATGAATACTACAGCATGGGATAACGGAATACGATTTCGGTTCGATGTTTCGTTGGTTTCTAGGATG
+
CCCCCGGGGGGGGGGGGGGGGGGGGGGGGGGGGGGGGGGGG7FGGGGGGGGGGGFGGGFGGGGGGGGGGGGGGGGGGGGGGGGGGGGGGF9FEGGGGD9FGFFGFGGGGD@FGGDGGGFFCGFGFGGGGGFGGGDGGFGGGGGGGGGGGGGGFDGGGEG7BFGGGGGGDGFGGGGGGGGGCFFG9FFDCFFFGF@CB<2,CEBF;::FCFGFGG9AFCFGGGE*<<C3=C59/;EGG*3<*<@7C7CFFGGC*:ECCEG>EGGC=+*8:****95>CC4D:F+<9EGG65DFCD>C++4?*
@M03152:184:000000000-AWYW1:1:2107:25222:4709 1:N:0:GCGATCTAATACCTGT
AAGCTCGTAGTTGAATTTCGGGATCAATGGGTTGGTCATGCCCTCGGTATGTACTGATTTCATTGGTTCTCACCTTCTAAGGAACCATGATGTCATTTATTTGTTGTTGTGGGAAATTAGGACTGTTACCTTGAAAAAATTAGAGTGTTTAAAGCAGGCTAACGCTTGAATACATTAGCATGGAATAATGAAATAGGACATCCGATTCTATTTTGTTGGTTTCTAGGATCGATGTAATGATTAATCGGGATAGTTGGGTGGAATTCTCGGTTGCCAAGGAACTCCAGTCACGCGATATAAC
+
CCCC9CCB;68CFGGGC@C<CGDGGGD9FGFFGGGF9<FGEEAF8@;CCFEF<AACC@FFECF,;FFEFF9EC@FGCFFGFFGGGG?9FGGCEFCFGGGAFGGG=CG@@FDGE8FCEF<FGGGFDGGCFCEFEFGFGG7FC?E9CE?EE@FFBFGDFGCFFAECEEGCFFAFE9?@FECF;F8FFDEFGGF=EFFGFFFGGGFGG+@;FGAF9=E<,@>>CF;F:,,5@DCEGG<,:B,<:D:9,+4*4?DCFCBCC5;EECFGCFFFDA*1*1*CCFF**=C++052+++**))/*/:7*
@M03152:184:000000000-AWYW1:1:2107:26025:4749 1:N:0:GCGATCTAATACCTGT
AAGCTCGTAGTTGAATTTCGGGATCAATTTATTGGTCGTGCTATTGTACGTACTGGTATTATTGATTTCTACCTTCTGACGAACCATGATGTCATTAATTTGGTGTCTTGGGGAATCAGGACTGTTACTTTGAAAAAATTAGAGTGTTTAAAGCAGGCTCACGCTTGAATACATTAGCATGGAATAACGAAATAGGACGTTTGATTCTATTTTGTTGGTTTCTAGGATCGACGTAATGATTAATAGGGTTAGTGTGTTGTGATTCTCTGGTACCCAGGAACTCCATTCACGCGCTTTAATT
+
CCCCCGGGGGGFGGGGGGGFC@GGGGGDFGGGFFGFGGGCGGFCF<CCFGFGGGGGGGGGGGFGGDGGCGFFFGGGGGGGGGGGGCFGGGFFFGGGGGCFDFGGFFFG9:EFC@EGGFGGFGE@FFGGGGGGGCFCFC<FFC,AFGFCFCCFDFFF74,AFG8FGGCCGGFGGF<FFFGFFDFFFGGF6C7FGC9=F8:=+<C37@CC9;FGGGF,,,@*@;C3@@,9,@8:*41D*5@:+5>E,1,6,4*=>,,,/,4,*+5<+=+++<++10**25.>6CECE7++4;C8*)/*;E***
@M03152:184:000000000-AWYW1:1:2107:21600:4881 1:N:0:GCGATCTAATACCTGT
AAGCTCGTAGTTGAATTTCGGGCCTGGCCGGGCGGTCTGCCTAACGGCACGTACTGTCTGGGCGGGCCTTACCTCTTGGTGAGCCGGCGTGCCCTTTGTTGGTGTTCGTCGGGGAGCCAGGACCTTTACCTTGAGAAAATTAGAGTGTTCAAAGCAGGCCTATGCCCGAATACATTAGCATGGAATAATAAAATAGAACGCGCGGTTCTATTTTGTTGGTTTCTAGAGTCGCCGTAATGATTAATAGGGATAGTTGGGTGGAATTCTCGGGTGCCAAGGAACTCCAGTCACGCGATCTAAT
+
CC@BB@CFGGGGGGGGGGGF7:CCGFFGGGGGCF>FCF@GGFGGGGGGGGGGGFGGG?FFGGGGG7FCFGFGGDGFG<EE4EFGCFGC@FFGFGGGGGGGGFCGG+@FEG>EGGGGGCFGFFFGGAFFGFGGGGGGGGGGFAFFFGGGGFF@BBCFF@FGGCC,<CFG@FFCFGGGGCGCFCGGCCGGGGGGF:<E+++/;:EGC8EECGGGGFFGFF588EFFG+2+<+88**/;*:99*C+9CFFF609*+<<+8*;>CG?<C+<+**5>CC<:**)*02<+0++3<*225C3:;*2:*
@M03152:184:000000000-AWYW1:1:2107:24158:4935 1:N:0:GCGATCTAATACCTGT
AAGCTCGTAGTTGAATTTCGGGCCTGGCCGGGCGGTCTGCCTAACGGCACGTACTGTCTGGGCGGGCCTTACCTCTTGGTGAGCCGGCGTGCCCTTCGTTGGTGTGCGCCGGGGAACCAGGACCTTTACCTTGAGAAAATTAGAGTGTTCAAAGCAGGCCTATGCCCGAATACATTAGCATGGAATAATAAAATAGGACGCGCGGTTCTATTTTGTTGGTTTCTAGAGTCGCCGTAATGATTATTAGGGATAGTTGGGTGGAATTCTCGGGTGCCAAGGAACTCCAGTCGCGCGATCTAAT
+
CCCCCGGGGGEGGGGGGGGGGGGGGGGGGGGGGGGGGGGGGGGFGGGGGGGGGGGFGGGGGGGGGEGGGGGGGGGGGGGGGGGGGGGGGGGGGGGGDFGGGGGGGGGGGGGGGGGGFGGGGGGGGGGGGGFFGGGGGFGGGGGGGGGGGGGGGFGGGGGGGGGGGGGGGGGGGGGGGGGGFGFGGGGGGGCGGGGGCGGG>EGGGE5EGFGFGGGGGGGGGGGGGFGFF7EGDCE*?=FGGC<+:>995CFFFGCCFEGDC8CFC7:FEFGGD7F*79@GGGGGGGGFE>9*:>C*;CDC7
@M03152:184:000000000-AWYW1:1:2107:23503:5001 1:N:0:GCGATCTAATACCTGT
AAGCTCGTAGTTGAATTTCGGGATCAGTACGCTGGTCGTGCCTTCGGTATGCACTGGTGTCACTGGTTCCTCCCTTCTGACGAACCGTCATGCCATTCACTTGGTGTGGCGGGAAATCAGGCCTGTTACTTTGAAAAAATTAGAGTGTTTAAAGCAGGCTCACGCTTTAATACATTAGCATGGAATAATGAAATAGGACGTTGGTCTTATTTTGTTGGTTTCTAGGATCGAGGTAATGATTAATAGGGATAGTTGGGTGGAATTTTCGGGTGCCAAGGAACTCCAGTCACGCGAACGTAGT
+
CCCCCGGGGGGGGGDFFGGCFGCFFFFGGGGGGDGDFFGDEGGGGGGGDGFGFGGGGGGGGFGGGFGGGGGGFFFGFGGFFGGGGGE:FCFGFGGGFGGFFAEFE7,BBFGEDGGGG9?,E<=FGGGGGG9F9?DEFDFGC55@DDF,C@FFDCFGGGGEGGGFFGE<=,<,@>;FF,DCEFFGFBFFGFFG;9;;:D7>C*,,6?FGCCEGGG7:C5CFG9C;99+>BE****51+<77:?79+++2***25=9?CEGG=6<F*<@*:*295CFCD3)778:@C+<++9**/))*2*2*/
@M03152:184:000000000-AWYW1:1:2107:25551:5092 1:N:0:GCGATCTAATACCTGT
AAGCTCGTAGTTGAATTTCGGGCCTGGCTGGCTGGTCGGCCTCTGGGTCTGTACTGGCCTGAGCCGGGTCATACCTTCCGGCGAGCCGTCATGCACTTTGCTGGGTGTGGCGGGGAACCGGGACTTTTACCTTGAAAAAATTAGAGTGTTTAAAGCAGGCTTACGCTTGAATACATTAGCATGGGATAATGAAATAGGACTCTGGTTCTATTTTGTTGGTTTCTAGGGACCGGAGTAATGATTAATAGGGATTGTTGGGGGGGATTCTCGGGTGCCAAGGAACTCCAAGTCCGCGGTCTAA
+
CBCCC@FFFGGFGGGGGGGGGEEGGGGGGGGGGGGGGGGGGGFFGGGFGGGGGGGGGGGGGFGGGGGGGGGGGGGFGGGGGDEGGGGGGGGGGGGGFGGGGDFGE?FGGGGGGGCBECFEEG@FF:FGG@F9@>=FF?GECECFCGFG<F7;FGFFGGG@,?C:F<FC7::,<FGFGGGFG?9FG+>??9+C:BCE9,,?F4<CGC7CF90C?FF>F=F888:@+9<E8;?8:*:*3<C+:F@9CG+A6C7C*02<CFG**/**96+<+*:<:)*9*9)9*;*3988++/*+*)/*2***2
@M03152:184:000000000-AWYW1:1:2107:23663:5220 1:N:0:GCGATCTAATACCTGT
AAGCTCGTAGTTGAATTTCGGGCCTGGCCGGGCGGTCTGCCTAACGGCACGTACTGTCTGGGCGGGCCTTACCTCTTGGTGAGCCGGCGTGCCCTTTGTTGGTGTGCGTCGGGGAACCAGGACCTTTACCTTGAGAAAATTAGAGTGTTCAAAGCAGGCCTATGCCTGAATACATTAGCATGGAATAATAAAATAGGACGCGCGGTTCTATTTTGTTGGTTTCTAGAGTCGCCGTAATGATTAATAGGGATAGTTTGGTGGAATTCTCGGGTGCCAAGGAACTCCAGTCACGCGATCTAAT
+
CCCCCGGGGGGGGGGGGGGGGGDGGGGGGEGGGGGGGGGGGGGGGGGGGGEGGGGGGFGFFGGGED@FGGGGGGGFGGGDGGFFGG7CFEGGGGEFFGGGGG@@FEGFEGGGDCG@FGGGGGGGGGGFGGGGGCEFGGGGGFGGGGGGGGGGGGGGFDGGGGGG9FGGGCCFGGGGGFGFGGFGGGFGGGFFGGFC<FFGGGGGGC*;CGFGGGGCFCFEGCEGGG?EF7:>EGECCFGE*<<<FGE+7:<?FFE+<8A@E;2C*2<C=FGGG34C64>7FF?F8<E0<9F8FDGCFGGG7
@M03152:184:000000000-AWYW1:1:2107:6914:5256 1:N:0:GCGATCTAATACCTGT
AAGCTCGTAGTTGAATTTCGGGCCTGGCCGGGCGGTCTGCCTAACGGCACGTACTGTCTGGGCGGGCCTTACCTCTTGGTGAGCCGGCGTGCCCTTTGTTGGTGTGCGTCGGGGAACCAGGACCTTTACCTTGAGAAAATTAGAGTGTTCAAAGCAGGCCTATGCCTGAATACATTAGCATGGAATAATAAAATAGGACGCGCGGTTCTATTTTGTTGGTTTCTAGAGTCGCCGTAATGATTAATAGGGATAGTTGGGTGGAATTCTCGGGTGCAAAGGCACTCCAGTCAAGCGAGCTAAT
+
CCCCCGFCCFFGGGGGGGGGC:FFGGFGGGGGEEGFCFGGGFD8FGGGGGGG@FCFGFGGGGGGEFGGGGGGGGFGGGGGFFGGGGEGGGECB<FFFEFGGGGGF<FGFC@CEEEGFFFECFFGF?FGFGG?FCCCGGGG8CGCE;FFFACCCF8C8BF@EGGGGGGGG7FC@FFGGFGGGGGGGGGGFGFGFG9@C7C>:CE:C88EF@7C7?@8;CGGGF7C7C?E:+*5AE88/AG7>+<<77@66*2:E9F96=88?F?F6+<CGCCF5<**:7>*2C8+;8@C+**+23***:DC7
@M03152:184:000000000-AWYW1:1:2107:15921:5582 1:N:0:GCGATCTAATACCTGT
AAGCTCGTAGTTGAATTTCGGGCCTGGCCGGGCGGTCTGCCTAACGGCACGTACTGTCTGGGCGGGCCTTACCTCTTGGTGAGCCGGCGTGCCCTTTGTTGGTGTGCGTCGGGGAACCAGGACCTTTACCTTGAGAAAATTAGAGTGTTCAAAGCAGGCCTATGCCTGAATACATTAGCATGGAATAATAAAATAGGACGCGCGGTTCTATTTTGTTGGTTTCTAGAGTCGCCGTAATGATTAATAGGGATAGTTGGGTGTAATTCTCGGGTGCCAAGGAACTCAAGTCACGCGATCTAAC
+
ACCCCGFGGGGGGGGGGGGGGGGGGGGGGGGGGGGGGGGGGGGGGGGGGGGGCFGGGGGGGGFGBFGGGFGGGGGGGGGGGGGGGGEGGGGGGGGGGGGGGCGGGGGGGGGGGGGGGGGGD7FGGDGGCGGGGFGGFCFGGGGAFGGGGGGGGFFGGGGGGGGGGGGGGFGGFGGGGGGFFDFGGGGCFFGG+9FCC+8CGGGEGC8;C+<FFCFFCE5C5*<@9@FCFC5CE*:EE=F?DCGFFGC6C:7*<<@CG*AC*32CCDEFE=C7*>4CC*.9A88A7+<C9=CEFGC555FC*
@M03152:184:000000000-AWYW1:1:2107:17989:5603 1:N:0:GCGATCTAATACCTGT
AAGCTCGTAGTTGAATTTCGGGATCAATATATCGGTCATGCTTAGGTATGTACTGGTATTATTGATTTCTCCCTTCTGAAGAACCATGATGTCATTTATTTGATGTCGTGGGGAATCAGGACTGTTACTTTGAAAAAATTAGAGTGTTTAAAGCAGGCTTTCGCTTGAATACACTAGCATGGAATAATGAAATAGGACGTTTGATTCTATTTTGTTGGTTTCTAGGATCGACGTAATGATTAATAGGGATAGTTGGGTGGAATTCTCGGGTGCCAAGGAACTCCAGTCACGCGATCTAATA
+
CCCC@FFGGGGGGGGFGGGGGGGGGGGGGGGFGGGGGGGGGGGGGGGGGGGGGGGGGGGGGGGGGGGGGGGGGGGGGGGGGGGGGGGCFGGGGGGGGGGGGGGFGG9EFEGGGGGGGFGGGGGGGGGGGGGGGGGFFFGFGGGGGGGGGGGGGGGGGGGGGGGGGGGGGGGGCFGGGG,,C8FEGGFCD;>E9>D8F=FFG87@FFAF,8@CA,4DBFGFFDFGGGFDGD:CE5DDF:5=CCCCC7F,418,BCEGCC8@EGCBC<+*:7*/:*+7>C4C6C++>+5+0+:*19C5C7:C*
@M03152:184:000000000-AWYW1:1:2107:17463:5636 1:N:0:GCGATCTAATACCTGT
AAGCTCGTAGTTGAATTTCGGGATCAATTTACTGGTCGTGCCTATGGTACGTACTGGTTTTGTTGGTTCCTCCTTTCTGAGGAGCCGCGATGTCATTAACTTGGTGTCGCGGGGAATCAGGACTGTTACTTTGAAAAAATTAGAGTGTTTAAAGCAGGCTAACGCTTGAATACATTAGCATGGAATAATGAAATAGGACGTTTGATCCTATTTTGTTGGTTTCTAGGGTCGACGTAATGATTAATAGGGATAGTTGGGTGGAATTCTCGGGTGCCAAGGAACTCCAGTCACGCGATCTATA
+
CCCCCGGGGGGGGGGGGGGGGGGGGGGGGGGGGGGGGGGGGGGGGGGGGGGGGGGGGGGGGGGGGGGGGGGGGGGGGGGGGGGGGGGGGGGGGGGGGGGGGGGGGGGGGGGGGGGGGGGGGGGGGGGGGGGGGGGGGGGGGFGGGGGGGGGGGGGGGGGGGGGGGGGGGCFAFGGGGCGGGGGGGGGGGGGGGGGGGGFGGGGGFGGCE@CCFGCAFGGEGGBFDEFFGGEEEEGF*=FCCFCEFF9F6?<F?CC:C5CED59FG:EFEFEF5D7DFDFGGFG@FFFC?FGE=CCECCC**
@M03152:184:000000000-AWYW1:1:2107:18043:5656 1:N:0:GCGATCTAATACCTGT
AAGCTCGTAGTTGAATTTCGGGATCAGTACGCTGGTCGTACTTTCGGTATGCACTGGTGTCACTGGTTCCTCCCTTCTGACGAACCGTCATGCCATTCACTTGGTGTGGCGGGAAATCAGGACTGTTACTTTGAAAAAATTAGAGTGTTTAAAGCAGGCTCACGCTTGAATACATTAGCATGGAATAATGAAATAGGGCGTTTGATTCTATTTTGTTGGTTTCTAGGATCGACGTAATGATTAATAGGGATAGTTGGGTGGAATTCTCGGGTGCCAAGGAACTCCAGTCAAGCGATCTACA
+
CCCCCGGGGGGGGGGGGGGGGGGGGGGGGGGGGGGGGGGGGGGGGGGGGGGGGGGGGGGGGGGGGGGGGGGGGGGGGGGGGGGGGGGGGGGGGGGGGGGGGGGGGGGGGFGGGEGGGGGGGG?FGGGGGGGGGGGGGGGEF<DGGFFFFGFFG=FFDGCEGGGGGGDGGGGGGGGFGGGGDGGGFFGGGFGGGFEFFFGGFFGCCFF@FC;CFDCCGGGEGG9CFFFGGGGGGGD=FGFGG7<:CC?+:6*:FCF7FD>EGGGGGCFFGGGGEGGG6F>DG;??+<0<98*3<7<F8C72*
@M03152:184:000000000-AWYW1:1:2107:25742:5678 1:N:0:GCGATCTAATACCTGT
AAGCTCGTAGTTGAATTTCGGGATCAATTGATTGGTCATGCCATTGGTATGTACTGGTCATATTGGTTCTCACCTTCTAAGGAACCATAATGTCATTAATTTGATGTTTTGGGGAATTAGGACTGTTACCTTGAAAAAATTAGAGTGTTTAAAGCAGGCTAACGCTTGAATACATTAGCATGGAATAATGAAATAGGACATCGCATTCTATTTTGTTGGTTTCTAGGATCGATGTAATGATTAATAGGGATAGTTGGGTGGAATTCTCGGGTGCCAAGGAACTCCAGTCACGCGATCTAAT
+
CCCCCFF@FGFGGGGGGGGGGGGEGGGGFFFGGGGGDGGGGGFGGGGGGGGGGGGFGGGGGGGGGGGGGGGGFGGGGGGFGGGGGGDGGGGFF9FGGGFGGGGGGGGGGGGDGGGGGGGGCDEFGGGGGGGGG9EEEFEEFGFGGGGGGGGGGGFGGFGGCGCFEGGGGGGGGGGFFGGGGGGFGFEGGGFFGCGGFGGGGGGCEGGGGGGGGCFFFC7B6DC;7@EG;DEGGGGGAFFCGCCFCFFFFGGGGGGGGCGDE>C,;CCFE5CFG35:C5)>68CCFFCFF6;8*>GGGGC7*
@M03152:184:000000000-AWYW1:1:2107:17295:5729 1:N:0:GCGATCTAATACCTGT
AAGCTCGTAGTTGAATTTCGGGATCAATTTATTGGTCGTGCTATTGTACGTACTGGTATTATTGATTCCTACCTTCTGACGAACCATGATGTCATTAATTTGGTGTCATGGGGAATCAGGACTGTTACTTTGAAAAAATTAGAGTGTTTAAAGCAGGCTCACGCTTGAATACATTAGCATGGAATAACGAAATAGGACGTTTGATTCTATTTTGTTGGTTTCTAGGATCGACGTAATGATTAATAGGGATAGTTGGGTGGAATTCTCGGGTGCCAAGGAACTCCAGTCACGCGATCTAATT
+
CCCCCGGGGGGGGGGGGGGGGGGGGGGGGGGGGGGGGGGGGGGGGGGGFGGGGGGGGGGGGGGGGGGGGGGGGGGGGGGGGGGGGGGGGGGGGGGGCFGGGGGGGGGGFGGGGGGGGFFGGGGGGGGGGGGGGGGGGGFFFGEGEFGGGEGGGCFGFDEGGGGGGGGGGGGGGGGGGGGGGGFGGGGFGGGGGGGGGFG@FGEGGGG9@CFGF;FGGGC5DGGGGFCFEEGCEGGGGGG7@DF79CFGFCDCBFFGEGGGCFGG7C;EGG5CCC:D<CFGGDF+?EG6CFGFGD3E5:7**
@M03152:184:000000000-AWYW1:1:2107:18205:5818 1:N:0:GCGATCTAATACCTGT
AAGCTCGTAGTTGAATTTCGGGATTGACTCGATGGTCGTGCCTTAAGGGGTATGAACTGTCGTTGTTGATTTCTCACCTTCTGGAGAAGCTCGATGTCCTTAATTGGATGTCTTGTGGAACCAGGACCTTTACCTTGAAAAAATTAGAGTGTTTAAAGCAGGCATTTTGCTCGAATACATTAGCATGGAATAATAGAATAGGACGGCATGGTTCTATTTTGTTGGTTTCTAGGATCACCGTAATGATTAATAGGGCTAGTTGGGTGGAATTCTCGGGTGCCAAGGAACTCCAGTCACGCGA
+
CCCC<FF+;DCFGGGFGFAFCFDFGGGFGGFGFGEFACFDGGAEGGFF@CF@CFGFCE@EF@FCEFFECEAFGG@<ACFGFGGADFEFCEFCCECAEFGDGFGFG,EE<=FA<?EEF@DFD7EFCGDFGGGFFGAFG,BDFFC,EEFECGGFGGGFFE9ADDCAFFGGG9F,>:><D,ACEFFGF=E@?GAGDDA=FG9DFG9,@:53CFFFFAFCFFCFFFGC5E5DCFCFDD9<<9,/8C*/=+,1C?:C98C,,,3<CGC5/5*89+<+=:58DC5D6FFG>*0*+0CE6>=F?E*//
@M03152:184:000000000-AWYW1:1:2107:22611:5920 1:N:0:GCGATCTAATACCTGT
AAGCTCGTAGTTGAATTTCGGGCCTGGCCGGGCGGTCTGCCTAACGGCACGTACTGTCTGGGCGGGCCTTACCTCTTGGTGAGCCGGCGTGCCCTTTGTTGGTGTGCGTCGGGGAACCAGGACCTTTACCTTGAGAAGATTAGAGTGTTCAAAGCAGGCCTATGCCTGAATACATTAGCATGGAATAATAAAATAGGACGCGCGGTTCTATTTTGTTGGTTTCTAGAGTCGCCGTAATGCTTAATAGGGATAGTTGGGTGGAATTCTCGGGTGCCAAGGAACTCCAGTCACGCGATCTAAT
+
CCCCCGGGGGGGGGGGGGGGGGGGGGGGGGGGGGGGGGGGGGGFGGGGGGGGGGGGGGGGGGGGDGGGGGGGGGGGGGGGGGGGGGGGGGGGGGGGGFGGGGGGGGGGCGGGGGGGGGGGGGGGGGGGGGGGGGGGGGGGGGGGGGGGGGGGGGGGGGGGGGGGGGGGGGG@FGGGGGGGGGGGGGGGGGGGFFFF<@CGGCGGGEGGGGGGGGGGFFGGGGGGGGGFG+CCGD?5EGF+*<EGGGGFG?FFGFFGCC88CFFCG?CFDGD5*/979DFC?CFCFGFG+6:=CDGE=CC0*
@M03152:184:000000000-AWYW1:1:2107:3891:5956 1:N:0:GCGATCTAATACCTGT
AAGCTCGTAGTTGAATTTCGGGATCAATATTTCGGTCATGCCGTTGGTATGCACTGTTATCATTGATTTCTCACCTTCTAAAGAACCGTAATGCCATTAATTTGGTGTTACGGGGAATTAGGACTGTTACCTTGAAAAAATTAGAGTGTTTAAAGCAGGCTCACGCTTGACTACATTAGCATGGAATAATGAAATAGGACATCCGATTCTATTTTGTTGGTTTCTAGTATCGATGTAATGATTAATAGGGATAGTTGTGTGGAATTCTCGGGTACCAAGGAACTTCAGTCACGCGATCTAA
+
CCCCCFGGGGGGGFGGGF<FGGGEFC@FEGAFAFGGGG@FGGGGG>FCGFGGEFF8F9@FFFFGGGFGGDGGGGGGFFFGGF9CFG,FFEGGGFGFFEFGCGGFGDGGGGGGGEEFGGGGG<?FGGGGGGGGDFE?,CFFCFGGGGFGG9=FFCA9FED:=@AFF@FGCG,CFFGGGGFGCDG?FEFGGGF97EFDFEBCGGGGE+++@CC;EF9,@::EEC8;F9,,?F;>:,,4>=D@9EGCFGG7688=681<E,;C,4,,4A;+=*:3:)2;F*)*:<*>+>BCGFF7=*)/*A*::
@M03152:184:000000000-AWYW1:1:2107:22274:5961 1:N:0:GCGATCTAATACCTGT
AAGCTCGTAGTTGAATTTCGGCGTGAGTTCGGGATGCTTGGCCGTCATATTCTGTAGCTTTCGGGTCACGCTCCACTGAATGATACTTACTGCTATCCATTTCTGGGCGGCGGTAAAAGGGTGGTGTACCATGAGCAACTCTGATGTTTCAGATGGGGTTCACACTCGTTTACTTTGGGCAAATTAGATGAATTAAAGCAGGCAATCGAGTTTTGAATACTTCTTAGTGGGATATAGGTACAGATCGGGTTAGTTGTTTTCGTTTCTTGCTGGCATAGGAGTAACGGTGACTATGCAGATT
+
CCCCCGDCEFEGGGGGGGFE@7+@87,-6-86++88-,<E7C<+C@FE,;,,;6C,,C,@C,6+@,+,9,C,BF,,<,,:,,C,,?F9F9,C,,9?CE,<,,,<,,,,8++4>4+B,85=+,+>3+3C9,,,>,8,:B,D=,C<,3,,<,,,,,,3DB5:>B,@<CAF,*@FF9FF,,*,,*6,2,6@22,2,,,,@,@B<<B,=<@*+<2*?<FF++53?EF9+++5+3C*>61159+121>++**2:**/2+<C+*2*0:2*1+3++0<:7**2**)0*2+++**;7.09+*2++3***
@M03152:184:000000000-AWYW1:1:2107:7439:5989 1:N:0:GCGATCTAATACCTGT
AAGCTCGTAGTTGAATTTCGGGATCAGTACGCTGGTCGTGCCTTCGGTATGCACTGGTGTCACTGGTTCCTCCCTTCTGACGAACCGTCATGCCATTCACTTGGTGTGGCGGGAAATCAGGACTGTTACTTTGAAAAAATTAGAGTGTTTAAAGCAGGCTCACGCTTGAATACATTAGCATGGAATAATGAAATAGGACGTTGATCTTATTTTGTTGGTTTCTAGGATTGACGTAATGATTAATAGGGATAGTTGGGTGGAATTCTCGGGTGCCAAGGAACTCCAGGCAAGCGATATAATC
+
CCCCCGF:FGGGGGGGGGGGGGGGGGGGGGGGGGGGGGGGGGFGGGGGGGGGGGGGGGGGGGGGGGGGGGGGGGGGGGGGGGGGGGGGGGGGGGGGGGGGGGGGGGGGGGGGGGGGCFGGGGGGGGGGGGFFGGGGGGGG8FD9<,EFDGGGGGGGFGGGGGGGGEGGGGGGGGGEGGGGF:FAB9EGGFGGGGGGDCFG@*D7@>F@@FF;FDG72CE*BC,6;CEG9*3CEBEEF7@+;@>99C8*66<6;CC6CEEE=@CGGCCGGCCG55C<<5>GFEC+0+**/)*/27***37>*
@M03152:184:000000000-AWYW1:1:2107:16658:6038 1:N:0:GCGATCTAATACCTGT
AAGCTCGTAGTTGAATTTCGGGATCAATTTATTGGTCGTGCTATTGTACGTACTGGTATTATTGATTCCTACCTTCTGACGAACCATGATGTCATTAATTTGGTGTCTTGGGGAATCAGGACTGTTACTTTGAAAAAATTAGAGTGTTTAAAGCAGGCTCACGCTTGAATACATTAGCATGGAATAACGAAATAGGACGTTTGATTCTATTTTGTTGGTTTCTAGGATCGACGTAATGATTAATAGGGATAGTTGGGTGGAATTCTCGGGTGCCAAGGAACTCCAGTCACGCGATCTAATA
+
@CCC-CEFFDCFEEEEEGFFG>FEFCFCDGD@EGFDFGGEGGDC9FFEEGFGDFFGGGGFGGGGDFEGG9FFEDCGCFGFDGGGG@<9:CFEEGAFCEGCFEFFFCEFFGFGGFEGGEFGGFGFF9F,,FFFDG9<A=DEGCG9,?<F<FGGGGGFGDE?=9ADGDFE=<FB5A9ED8FFD8DEGG98@8CC,6>8FDC+@<3,@;,,5FADAF@CFG*3,7@9:EGFC>58C1;FFC2:B,B<==,8?:8CC9BC5*1=5??EF?FC=5//=C78FG5;*5AF6+<0</95*5)**+2C*
@M03152:184:000000000-AWYW1:1:2107:11255:6074 1:N:0:GCGATCTAATACCTGT
AAGCTCGTAGTTGAATTTCGGGATCAATACGTCGGTCGTGCCTCGGTACGTACTAACGTCATTGATTTCTCCCTTCTGACGAGCCGTGATGTCATTAATTTGGTGTTACGGGGAGTCAGGACTGTTACTTTGAAAAAATTAGAGTGTTTAAAGCAGGCAATCGCTCGAATACATTAGCATGGAATAATGAAATAGGACGTTCGAACCTATTTTGTTGGTTTCTAGGATCGACGGAATGAATAATAGGGATAGTTGGGGGAAAGTGTCGGGTGACAAGGAACTCCAGGCACGCGAGCTAATG
+
CCCCACFGEF@EFGGGDCEFGG@CF@FGG?DGFDFFGGGGGFG<F:FFGGFF@FGF@FC<,CFFGFG@EFGFGGGGGGEFG:CCCF8>DEECCEAE<,E<FCFFFGC9<BFGGGEFGG9FF7=FF9@AFEAEFF9ACC<DGFGFGGF<FF<FGAFGG+FFD8FGFDCGCFGGFGGCF,@,,<<B:FGC9ACEAFGGF7CF*3BD:6>:DFE@FFGFFG;8B9,41BFF688*C*=E*35+3>97<:@7**2=+<C7E5C*1;*<*<+;=ECD*7?:FDF>*++23+02/732CC3**+2**
@M03152:184:000000000-AWYW1:1:2107:25048:6189 1:N:0:GCGATCTAATACCTGT
AAGCTCGTAGTTGAATTTCGGGATCAATTTATTGGTCGTGCCAACGGTACGCACTGGTACAATTGGTTTCTCCCTTCTGACGAAGCATGATGTCATTAATTTGATGTCGTGGGGAATCAGGACTGTTACTTTGAAAAAATTAGAGTGTTTAAAGCAGGCTTTGGCTTGAATACATTAGCATGGAATAATGAAATAGGACGTTTGATCTTATTTCGTTGGTTTCTAAGATCGACGTAATGATTAATAGGGATAGTTGGGTGGAATTCTCGGGTGCCAAGGAACTCCAGTCACGCGATCTAAC
+
CCCCCGGGEGGGGGGGGGGGGGGEGGGGFGGGGGGGGGGGGGGGGGGGGGGGGGGGGGGGGGGGGGGGGFGGGGGGGGGGGGGGGGGGGGGGFGGGGGGGGGGGGGGGGFGGGGGGGGGGG?=FFFGGGGGGGDGGAFB,EFGGGGGGGFGGGGGGGGDGGGGGGGGGGGGGGGGGGCFGGGGGGGG;AFFEFFGGGGGGGFGD@DFEEACEGG7FFGG5>EFFGFGGGGGG55?C5*<A>@EE9CFDC6?6C@9:+8CGCFCCFFGGEC5CCCCF6*5<F8E3+<CCC?:C:DDGCF:>*
@M03152:184:000000000-AWYW1:1:2107:17767:6324 1:N:0:GCGATCTAATACCTGT
AAGCTCGTAGTTGAATTTCGGGATCAATTTATTGGTCGTGCTATTGTACGTACTGGTATTATTGATTCCTACCTTCTGACGAACCATGATGTCATTAATTTGGTGTCTTGGGGAATCAGGACTGTTACTTTGAAAAAATTAGAGTGTTTAAAGCAGGCTCACGCTTGAATACATTAGCATGGAATAACGAAATAGGACGTTTGATTCTATTTTGTTGGTTTCTAGGATCTACGTAATGCTTAATAGGGATAGTTGGGTGGAATTCTCGGGTGCCAAGGAACTCCAGTCACGCGTTCTAATC
+
CCCCCGGGGGGGGGGGGGGGGGGGGGGGGGGGGEFGGGGGGGGGGGGGGGGFGGGGGGGGGGGGFGFFFGGGGGGGGFEFFGGGGFGGFGGGGGGGGFEFGGGGGGGGGADFGDGGGGGGGGGFFF9FGGGGGG9EFCGCGFGGGDGG?FFFFGGGGCAD@FFGEGGGFG,<,DFFGFFGBEDGF9EDEGC7FFGGFG@CF7+37@,@,@FFGCGFF,>CFGGGCG6D8,EC:C,,=<,52D,C=+<7,:86EFG6:=C*;,?C>ECGD5FGGDGG**.8AC90?9?9+:*8C)118<**2
@M03152:184:000000000-AWYW1:1:2107:20368:6332 1:N:0:GCGATCTAATACCTGT
AAGCTCGTAGTTGAATTTCGGGATCAATTTGCTGGTCGTGCCTACGGTACGTACAGGTTTTTTTGGTTCTTCCTTTCCGAGGAGCCGCGATGTCATTTATTTGGTGTCGCAAGGAATCGGGAATGTTACTTTGCAAAAATTAGAGTGTTTAAAGCAGTCTAACGCTTGAATACATTAGCATGGAATAATAAAATAGGACGATTGATCCTCTTTTGTTGGTTTCTAGGATTGACGTAATGATTAATAGGGATAGTTTGGTGGAATTCTCGGGTGCCCACGAACTCCAGTCACTCGATCTTAT
+
CCCCCGGGEGGGGGCFGGGGCCCCDFGGGGGDGFGGGGGGGGGGGGGFGGGGFG>CC@,CF,@CCFFF@EFEFDEGGA@@FGFEFEGGGFGCFG9CF,C<FE,BFEEGDGEGC=FFFGGGDC+,=,CCEFDF<,CFAE7EFF8B?GFFFG,=@D<<F,@BFGGGDCGCFF<@FC<FACFDGCFGGFFDF9BFGF,;C,FCFGC*><;FG,FF@BFEG6CEGGCF7CFEFF6F7EG==E7>:>A+1:++:*;;?CF+1*31*89+93@C*/*95C**9*.)188+CCF@<6D+29578:**0
@M03152:184:000000000-AWYW1:1:2107:12418:6337 1:N:0:GCGATCTAATACCTGT
AAGCCGTAGTTGAATTTCGGGATCAATTTATTGGTCGTGCTATTGTACGTACTGGTATTATTGATTCCTACCTTCTGACGAACCATGATGTCATTAATTTGGTGTCATGGGGAATCAGGACTGTTACTTTGAAAAAATTAGAGTGTTTAAAGCAGGCTCACGCTTGAATACATTAGCATGGAATAACGAAATAGGACGTTTGATTCTTTTTTGTTGGTTTCTAGGATCGACGTAATGATTAATAGGGATAGTTGGGTGGAATTCTCGGGTGCCAAGGAACTCCCGTCACGCGATCTAATAT
+
CCCCCGGDGGGCFGGGGFGGG@FGGGGGGGGGGGGGGGGEGGGGGGGGGGGGGG?GFFGGGGFEGEFFGGGGGGGGGGGEGGGGGGGGGGF<EFGGE,,EFGGGGGGGE9CFGCEFFGGGGGFGGGGGGGGGGGGFDGFGGGFGGGGGGGGGGGGGGGGGGEGCFFFFGDFGG9DFCDFFFCFFFGGGG8EGFCCFGGGFGGFGFGF,@@EFEGFF7@@37DE;:CC6E5E::D;CGGC7C1BFGC86ECF?FF,CEE*43BF+:<1@57=5=>CFFG4*0A0**22*:><**)1*322*0
@M03152:184:000000000-AWYW1:1:2107:13747:6352 1:N:0:GCGATCTAATACCTGT
AAGCTCGTAGTTGAATTTCGGGCCTGGCCGGGCGGTCTGCCTAACGGCACGTACTGTCTGGGCGGGCCTTACCTCTTGGTGAGCCGGCGTGCCCTTTGTTGGTGTGCGTCGGGGAACCAGGACCTTTACCTTGAGAAAATTAGAGTGTTCAAAGCAGGCCTATGCCTGAATACATTAGCATGGAATAATAAAATAGGACGCGCGGTTCTATTTTGTTGGTTTCTAGAGTCGCCGTAATGATTAATAGGGATAGTTGGGTGGAATTCTCGGGTGCCAAGGAACTCCAGTCACGCGCTCTATA
+
CCCCCGGGGGGGGGGGGGGGGGGGGGGGGGGGGGGGGGGGGGGGGFGGGGGGGGGGGGGCEDFGGCFGGGFGGFGGG<FGFAFGGCFGGGGGGGGGGGGGCDFGG:FEGGGGGGGGGGGGGGGGGGGGGGGFF<AFCAFGGCFGGGGGGGGCF9FGGGGGGGGFGGGGF@FFGFGFFGGGGGGEGFCECEDCGGGF6FGEG5:EEGG>FCGGGG7FGG5EGGFGF?@EFFD>88C=EAC7CCE+:7<<6*9:<CF+88888>?CGGGFCC=7:DGCCC@4CCFGFG6CC4>;A35**2:**
@M03152:184:000000000-AWYW1:1:2107:25401:6450 1:N:0:GCGATCTAATACCTGT
AAGCTCGTAGTTGAATTTCGGGCCTGGCCGGGCGGTCTGCCTAACGGCACGTACTGTCTGGGCGGGCCTTACCTCTTTCTGAGCCGGCGTGCCCTTTGTTGGTGTGCGTCGGGGAACCAGGACCTTTACCTTGAGAAAATTAGAGTGTTCAAAGCAGGCCTATGCCTGAATACATTAGCATGGAATAATAAAATATGACTCGCGGTTCTATTTTATTGGTTTCTATAGTCGCCTTTGTGATTAATAGGGATATTTGGTTCGAATTCTCGGGTGCCAAGCAACTTCACTCACGTGTTCTAAT
+
<ACCC@CGCFCGG9FFGC-C:CFGGGGGG@+FFE+CFGFGGGGGGG++FCCFFFG,CFC?8,C:7FD@EGE<<?EFF,,C,C?<FCCE+>7>DB,8FBFF,BF7D7<FF++@@*<:FGD,>**@FCF9FF>C,,?=<FCDC,C;FG9F;9,,7,FF:C@FB:F,<,?C7<,7<,>,,2,2?,C::,42;B9@?CC9<0<++**?8::CC99C+0++3+<+;CC<<+2+<C/*2*2++2A+0:+3A2<77*2:<CCGC*:+*2*<CGGC***1/97*9<)*+0++0++<+0*C****++0**
@M03152:184:000000000-AWYW1:1:2107:24249:6673 1:N:0:GCGATCTAATACCTGT
AAGCTCGTAGTTGAATTTCGGACCGGGCTGGGTGGTCTTGCCGCAAGGTAAGCACTGCTCTGGTCTGGTCTTTCTTTCTGGAGCTCTTGCGTGCTCTTAATTGAGTGCGCAAGCTGATCCAGGACTTTTACTTTGAAAAAATTAGAGTGTTTAAAGCAGGCTTACGCTTGAATACATTAGCATGGAATAATAGACTAGGACTTTGGTTCTATTTTGTTGGTTTCTAGGACCGAAGGCATGATTAATAGGGATAGTTGGGTGGAATTCTTGGGTGCCAAGGAACTCCAGTCACGCGCTCTAA
+
CCCC@<BCEGGGGGGGGGFGGGGEGGGGFGGGGGGGGGGGGGGGGGDGGCFGGGG@FDCFFGFFGGGGCGAFGGGFGEGGGCFGGGGGFGEFGGGGGGGGG99CFGFACC:FFECGGGGD@=FEGGGDGCF<FEDDC<FD@FGGGGGGGGGDFGGGG8FGECFEGGGDEGFGGFGGGGGGCGGGG?EF,EFGG9,E=@C,<6DFAC7BFGFGGFFGGGGGGGGGGCEF6:C>E58**29C*;<+=F7CGGDF6?>EFGD@*=B:*<3++3<*27*C*75<6C6<9AG63/;9:*5*2:DC:
@M03152:184:000000000-AWYW1:1:2107:27881:6690 1:N:0:GCGATCTAATACCTGT
AAGCTCGTAGTTGAATTTCGGACTAACCATTATTGGTCTACCTTTTTATTGGTAGTACTAGTAGTTGGGTAGTCTTTTTTTCTAGAGGCCTAGTATGACTTTCGGGTTGTACTATGGACTTTAGGACTTTTACTGTGAAGAAATTAGAGTGTTTAAGGCAGGCGCACATTTTGCTTGAATACATTAGCATGGAATAATAGAATAGGCCTTTGGTTCTATTTTGTTGGTTTTAAGGACAAAAGTAATGATTAATAGGGATAGTTGGGTGGAATTATCGTGTGCCAAGAGACTCCGGTAACGG
+
C<CC-CF@FFFGF@<FG<CFG7FEGFGGFFFGFFGFGCFGGGGFGCE@<,<EFFGG9@CFGFFFGAA@F:FCFEFGEGGGF,C,CFGGEGFGCFGGCDFF<E,?7CFCCGG9CAFGC<<EDE?EGFCGGGFC<,C@,,:EE<E<<<FDE<FFGGGG,E@D:+++8+@+CDCFGGGG,<FFD,7FF,C@FFGF,E9=;7=,>3@CDC,,3<>@>CG<E:BFFG9@8,,*4,6,,7,,:,4:>:DCGF@?:::9><,CC=8,,422*:CGG*0*<+++9*0*2C9++**+*2:++*)/*1**)
@M03152:184:000000000-AWYW1:1:2107:14453:6700 1:N:0:GCGATCTAATACCTGT
AAGCTCGTAGTTGAATTTCGGGATCAATTTATTGGTCGTGCTATTGTACGTACTGGTATTATTGATTCCTACCTTCTGACGAACCATGATGTCATTAATTTGGTGTCATGGGGAATCAGGACTGTTACTTTGAAAAAATTAGAGTGTTTAAAGCAGGCTCACGCTTGAATACATTAGCATGGAATAACGAAATAGGACGTTTGATTCTATTTTGTTGGTTTCTAGGATCGACGTAATGATTAATATGGATAGTTGGGTGGAATTCTCGGGTGCCAAGGAACTCCAGTCACGCGGTCTAATT
+
CCCCCCFGGGGGGGGGGGGDEGCEG8EEFGGGGGFFGGGGGGGGGGGGGGGGGGG8FDGGCFFFFGGGGGGGFGGGGGGGGGGGGGGGFGGGCFGGFFFGGGEGFGGDGGGGGDEE=?AG8FCDGFDFEFFGGFGGFEGGFGFFGGGGGGGCFGGGDGFFDF<ECEFGFGDF?CFGFFCFGG8EFGGC>+B7>>EDGC7CCE7FGFGGAFCGG9@C@>CFGCCEFGFGE8CC*4=,*,>EC2DF7+>,,4+,>EG6EGGGD9>F7++355*/:>FFDC4<6++>C8C9CF/**)>C;+;**
@M03152:184:000000000-AWYW1:1:2107:15049:6748 1:N:0:GCGATCTAATACCTGT
AAGCTCGTAGTTGAATTTCGGGACCATCATGTCGGTCGTGCCTCGGTACGTACTGGCATCGTCGGTTTCTCCCTTCTGACGAACCATGATGTCATTTCTTTGGTGTCGTGGGGAATCAGGACTGTTACTTTGAAAAAATTAGAGTGTTTAAAGCAGGCTCACGCTTGAATACATTAGCATGGAATAATGAAATAGGACGTTTGATTCTATTTTGTTGGTTTCTAGGATCGTCGTAATGATTAATAGGGATAGTTGGGTGGAATTCTCGTGTGCCAAGGTACTCCTGTCCCGCGATCTATAC
+
C@CCBFGEFGG9FFCFGGFCECECFGFGFGFFF<:FEEF;FGGGGGFCFEGFFGGF8FFGGGGGD@FFFGGGFFFCFC,CCFGGGC<A9?,,CA9FF,CFCEGF=F<=9:7CF?+=C<CFCDFCGAAF<FGGGCFG?7FFFF<FECFGFBF,?FFF73>F<FG,+B>AEG==FFAFF,EFG<BF:@=EFFAFCFFCAF*@<:>,,7FF,<9<FG8C7,4C8,;;,:,>,4,2/=;*=:>9D+1<CCF**CCCGF7+3=E7=+<C*++;::FC?*:*5<*:C:C+2+3++*):*))1;+02*
@M03152:184:000000000-AWYW1:1:2107:25580:6775 1:N:0:GCGATCTAATACCTGT
AAGCTCGTAGTTGAATTTCGGGATCAATGAGTTGGTCGTGCCCTTGGTATGAACTGGCTTTATTGGTTCTCACCTTCTAATGAACCATAATGTCATTCATTTGATGTTTTGGGGAATTAGGACTGTTACCTTGAAAAAATTAGAGTGTTTAAAGCAGGCTCACGCTTGAATACATTAGCATGGAATAATGAAATAGGACATCGCATTCTATTTTGTTGGTTTCTAGGATCGATGTAATGATTAATAGGGATAGTTGGGTGGAATTCTCGGTTGCCAAGGAACTCCAGTCACGCGATCTAAT
+
CCCCCGGGGGGGGGGGGGGGGGGGGGGGGGGGGGGGGGGGGGGGGGGGGGGGGGGFGGGGGGGGGGGGGGGGGGGGGGFFGGGGGGGGGGGGGGFFGGGGGGGGGGFFGGGGGGGGGGGGGGGGGGGGGGGGGDFCCFGDFGGCGFGGGGGGGCFGG?FGGGGGGGGGGGGGGCGGGEGGGGGFGGGGGGGFFGGGG9FGGA@E+@<CFGGFGGGFF,:CCGAF7DF6@D8CFFG7DFCFFFG7FD766,9=ECC9CEG:==B>9,?,=F*974C7;C3>GGG?EF6CGF;/=//*15:>*
@M03152:184:000000000-AWYW1:1:2107:5539:6781 1:N:0:GCGATCTAATACCTGT
AAGCTCGTAGTTGAATTTCGGAGTTGTTATCTGAACCTCTCTGCCCTAAAAAGTGGGGAGGGTAGGGTAACTACAGTTTTCACCAAAGTCCACCAGGATATCCTCTTGGTGTGTGCTGGGTGTTAACCTCTTTTTTTCTGGTTACTTTTACTGCAGAAATGTAGCATTTAGTCCAGATAGTTTACTTTGAAAAAATTAGAGTGTTCAAAGCAGGCATAACTAGGCATCATGAATACATTAGCATGGGATAATAGAATATGACTCTTGGTCTTATTTTGTTGGTTTCTAATGCCAAAGTAAT
+
CCCCCGFFGGGGGFGGGGGGGGGGGGGGGGGGGGGGGGGGG,CDGGGGGGGGGFGGGGGGGCCDGGCGGGGGGGFGGGGGGGGFDFFGGDGFGGGGGGGGGFCGDEFFGGGGDFFCGGGGGGGGGGGFGGGGGGGG>CFGFGGGGGGGGGGGDFFC9FGGFFGGGGGGGGFFFGGG9FGGGGGGGGGG9DF9<=B>,@FCCFGCFFFFCCCGCEGGGGF6FFECEFD<FGGGFCGGGGD;C6;2<DC8CGGFC,BFCECFEFFCD?,0C<CFFCFCFFFF6FEFC++51+;9+7*:*4+2+
@M03152:184:000000000-AWYW1:1:2107:23771:6868 1:N:0:GCGATCTAATACCTGT
AAGCTCGTAGTTGAATTTCGGGATCAATTTGCTGGTCGTGCCTACGGTACGTACAGGTTTTGTTGGTTCTTCCTTTCCGAGGGGCCGCGATGTCATTAATTTGGTGTCGCAAGGAATCGGGACTGTTACTTTGAAAAAATTAGAGTGTTTAAAGCAGGCTAACGCTTGAATACATTAGCATGGAATAATAAAATAGGACGATTGATCCTATTTTGTTGGTTTCTAGGATTGACGTAATGATTAATAGGGATAGTTGGGTGGAATTTTCGGGTGCCAAGGAACTCCAGTCACGCGATCTAAT
+
CCBC<FF@CF@DFFEFGGGGGGGCF8ECFGGG<FFGGGGEGFFGGGGGGEDFAFBFGDFDGGGGGGGFFGGFCEFGGGD,@@FDEEGGEFFGGGACF9<<F9@EGGFGGG77=F@GG9?CEFFG@9BFGDFGC9DF<,+A<>FCAFGGFFEDEAAE<B7@F,F<FGE7CCG9@>=FAFC9FCGGDFCCFFBCACFCFGGECFCF<;FCCBGFGC;<C=C13=+?+?9+<92++:=@*:?EF?1+=:+=C*7*5<C?6*//*/<@6+0</:77550:*9)9:C++<++3+*2*277**:*2*
@M03152:184:000000000-AWYW1:1:2107:27922:6892 1:N:0:GCGATCTAATACCTGT
AAGCTCGTAGTTGAATTTCGGGATCAATATAGTGGTCATGCTTAGGTATGTACTGGTATTATTGATTTCTCCCTTCTGAAGAACCATGATGTCATTTATTTGATGTCGTGGGGAATCAGGACTGTTACTTTGAAAAAATTAGAGTGTTTAAAGCAGGCTTTCGCTTGAATACATTAGCATGGAATAATGAAATAGGACGTTGATCTTATTTTGTTGGTTTCTAGGATTGACGTAATGATTAATAGGGATAGTTGGGTGGAATTCTCGGGTGCCAAGGAACTCCAGTCACGCGAGCTAATCT
+
CCCCCGGGGGGGGGGGGGGGGGGGGFFGGGGGGFGGGFGGGGGGGGGGGGGGGGGGGGGGGGGGFGGGGGGGGGGGGGGGGFGFGGGGGGGGGGGGGFGGGFEGGGGGGGEFGDDGGFCGFGGGGGGGGGFGG,BEEGGGGGGGEGGGGGG9BFGFGGGGGFCFEGGGGGGGGFGGGFGGG8AAFBEGGFFF,@DF:FC7+D+EFDFCGGGGGGF77CDG,@DFECEFGGC5C>:@AC7DFGA;<>6,;?*=D?6EEE*;,?FFFC*:*4>3CFDGCC;4+>98B;9C:)73:))*03:CC
@M03152:184:000000000-AWYW1:1:2107:19397:6906 1:N:0:GCGATCTAATACCTGT
AAGCTCGTAGTTGAATTTCGGGGTCAGTAGGTCGGTCGTGCCACTGGTATGAACTGGTCTCACTGATTCCTCCCTCTTGTAGAACCGTGATGCCATTAATTTGGTGTTGCGGGGAAACAGGACTGTTACTTTGAAAAAATTAGAGTGTTTAAAGCAAGCTAACGCTTGAATACATTAGCATGGAATAATGAAATAGGACGTCGATCTTATTTTGTTGGTTTCTAGGGTTGACGTTATGATTAATAGGGATAGTTGGGTGTAATTCTCTGGTGCCAAGGAACTCCATTCACGCGATCTATTT
+
CCCCCGFFC@@FF<EEFCCEFCFCE<CFCGGGGGGGGGGEF<DFCGFGGGCFCEFGEG9C<FGGGGGGFAEDFGFECGGGFEGGD8FGGGFGD@DFGGGA9,CFG,F,CA+@@=FF@ADEG8<F<FGGGGFFFCE9FG7F@?<@?@F?FDGGGGGFGGF@=FFDCC:C7FFCG9,@FECA;FCFCFCFFFGGFCFFFEFEC:BF*>CCFFGGGGGGGFEDCCB2>FGA*=++;1*=A?+<:CFC+;>6*:7?@FCFGGG*+0<C:CC+?F<F72:*/*)970A?++++0*1**19*:F***
@M03152:184:000000000-AWYW1:1:2107:28110:6953 1:N:0:GCGATCTAATACCTGT
AAGCTCGTAGTTGAATTTCGGGATCAATTTGCTGGTCGTGCCTACGGTACGTACTGGTTTTGTTGGTTCCTCCTTTCCGAGGAGCCGTGATGTCATTAATTTGGTGTCGCAAGGAATCGGAACTGTTACTTTGAAAAAATTAGAGTGTTTAAAGCAGGCTAACGCTTGAATACATTAGCATGGAATAATGAAATAGGACGTTTGATCCTATTTTGTTGGTTTCTAGGATCTACGTAATGATTAATAGGGATAGTTGGGTGGTATTCTCGGGTGCAAAGTAACTCCAGTCACGAGGTCTTAT
+
CCCCCFF@FGFGGGEGEGGGGCFFCF<EFGFGGGGGGGGGGGGDGGGFEEGGGGGGGGGFGFFFC8FGGGGFFGGGGEF7:@:FFGGGGGGAE<FCCCEFGD?9FGF8FFGDCGGFFG8@7FGGFFFFFGGE?<?5AAFGGFF9<FGC,EFAF,AFFFEGEFGDEFED@=FGG,@FGDFGF<C,@FCCD,@FFEFGGD<FGGGG9FE,;,@FC@;:D>,4>,?E@F9CGCF<>C:9,*=FG75,=C9<6*0A?:91+8:CC*+5:+9+:*:>:D**09/*3AFG+22<<7>E59):CF*0*
@M03152:184:000000000-AWYW1:1:2107:16664:7064 1:N:0:GCGATCTAATACCTGT
AAGCTCGTAGTTGAATTTCGGGATCAATGGATTGGTCATGCCGATGGTGTGTACTGGTCATATTGGTTCTCACCTTCTAAGGAACCATAATGTCATTTATTTGATGTTGTGGGGAATTAGGACTGTTACCTTGAAAAAATTAGAGTGTTTAAAGCAGGCTAACGCTTGAATACATTAGCATGGAGTAATGAAATAGGACATCGCATTCTATTTTGTTGGTTTCTAGGATCGATGTAATGATTAATAGGGATAGTTGGTTGGAATTCTCGGGTGCCAAGGAACTCCAGTCGCGCGATCTAAA
+
CCCCCGGGGGGGGGGGGGGGGGGGGGGGGGGGGGGGGGGGGGGGGGGGGGGGGGGFGGGGGGGGFGGGGGGGGGGGGGGGGGGGGGGGGGGGGGGGGGGGGGGGGGGGGGGGDGGGGGGGGGGGGGGGGGGGGGGGGGGGFGGGGGGGGGGGGGGGGGGGGGGGGGGGGGGGGGGGGGGGGGGGGGGGGGGGGCDG?FGGGGGGGGGGGGGGGFFFGGDGGGCGGC9@FFDC,;::DFGGGGGGGFCDCFGCFFC,C8:E5C?FG=BF=5*>GGFC<F>CGGGFC@+22)2*2)/:*/*:*
@M03152:184:000000000-AWYW1:1:2107:4489:7066 1:N:0:GCGATCTAATACCTGT
AAGCTCGTAGTTGAATTTCGGGATTAATTTATTGGTCGTGCAATAGTACGTACTGGTATTATTGATTCCTACATTCTGACGAACCATGATGTCATTAATTTGGTGTCATGGGGAATCAGGACTGTTACTTTGAAAAAATTAGAGTGTTTAAAGCAGGCTCACGCTTGAATACATTAGCATGGAATAACGAAATAGGACGTTTGATTCTATTTTGTTGGTTTCTAGGATTGCCGTCATGATTAATAGGGATAGTTTGTTGGAATTCTCGGGTGCGATGGAACTACAGTTACTCGATCTAATC
+
CCCCCGGEEGC@E9<FFG-CCGGGGEAFFEGGGCFFGGGC7FEFFGGGFDFD<CFF,<CFGGGGDFGGFFA<,CEFGFFEEFFEG,EFCFF6C6<FCE<FFGFGGGC,CAFCC@CFFEF5CF8FGGGCFFFGGGGGEDG<EFAEFGGGC?FCGF@FC+AF=CFEGGGGGCGFG,,9?ADGF@FGG9BEEDEC<,,3C<+++>+,@9DFFDCCFE8D7,>BEGGFC96<,@,,5>**,,2<:59C:=,A,90,51,4,,6,5,?<+<<*4*1)5)9**9.638032A9+=@+3/*20A777*
@M03152:184:000000000-AWYW1:1:2107:10333:7132 1:N:0:GCGATCTAATACCTGT
AAGCTCGTAGTTGAATTTCGGGGTTAGTAGGTTGGTCATGCCTCTGGTATGTACTGGTCTCACTGATTCCTCCTTCCTGATGAGCCGTAATGCCATTAATTTGGTGTTGCGAGGAATCTGGACTGTTACTTTGGAAAAATTAGAGTGTTCAAAGCAGGCGTAACCTTGCCATTGAATATTACAGCATGGGATATTAGAATATGACGTTGGTCTTATTTTGTTGGTTTCTAAGGCTGATGTAATGATTAATAGGGATAGTTGGGTGGACTTCTCGGGTGCCACGGAATTCCAGTCACGCTAT
+
C<CCCFGF-CFEGGFGGGGGGGGGGGGGGGGGGGGGGFFGGGDGGDGGGGDGFFFFDFGGGGGGGAFEACFGGGGGGGGGGGGGGGGGGGGGGGGGGD9FG9CAFFCFFGGBCGEGGGGGFGFFGGFGGFGGFCFC<8<FEFD9FGGGGGAFGFFGG7FFGCCEGGDGG@DFFGFAFCDDD9:DFCFG8+63@,,>FAFC;FD,=3+88<<=AC9FCC,,,:,,5>F;F,,>6,>:4AA:+2>F7:@E2<9@6,44,56,,?CEG585A<CG+*959D>5C+:**=*?CA7+<42<57*1*
@M03152:184:000000000-AWYW1:1:2107:9913:7189 1:N:0:GCGATCTAATACCTGT
AAGCTCGTAGTTGAATTTCGAGATCAGTACGCTGGTCGTGCCTTCGGTATGCACTGGTGTCACTGGTTTCTCCCTTCTGAAGAACCGTCATGTCATTAAGTTGGTGTGGCGGGGAATCAGGACTGTTACTTTGAAAAAATTAGAGTGTTTAAAGCAGGCTCGCGCTTGAATACATTAGCATGGAATAATGAAATAGGACGTTTGACCCTATTTTGTTGGTTTCTAGGATCGACGTAATGCTTAATAGGGATAGTTTGGTGGAATTCTCTGGTGCCAAGGAACTCCAGTCACGCGCTCTAAT
+
CCCCCGGGGGGGGGGGGFGFFGGFGCGGGGGECGDGGGGGGGGGGCFGFGGG9FGGGGFGGGGGGGGGGGGGGGGGGGGG<FEGGGGGGEEFFGGGGGCGFGGFFGGGGGDGGDGGGGGGGGGGFGGFGGGGD9F<C3+BF,B@<@CDFGFFFDGCG@F@<<CFGGEGC7B;FFFF;DFFCCFF9FG;E,5;CFGGC:ACFGGCGGGF87FGGGFGG**:8EF?1++323*1=5CFG5++2CA9F><?0*0*<C:+0*/:?E9C<+33+CC76:**0/<4C:83+++<+**//))285>C:
@M03152:184:000000000-AWYW1:1:2107:9986:7205 1:N:0:GCGATCTAATACCTGT
AAGCTCGTAGTTGAATTTCGGGACCATCATGTCGGTCGTGCCTCGGTACGTACTGGTATTGTTGGTTTCTCCCTTCTGACGAACCATGATGTCATTTATTTGGTGTTGTGGGGAATCAGGACTGTTACTTTGAAAAAATTAGAGTGTTTAAAGCAGGCTCACGCTTGAATACGTTAGCATGGAATAATGAAATAGGACGTTTGATTCTATTTTGTTGGTTTCTAGGATCGACGTAATGATTAATAGGGATAGTTAGGTGGAATTCTCGTGTGCCAAGGAACTCCAGTCACGCGATCTACTC
+
CCCCCGGGDFGGGFGGGFGGGGGGGGGFGGGGG8CGGGGGGGGGEGGGGGGGGGGGGGGGGGG<FGGGGGGGGGGGGGGGCGGGGEGGGGF?FGFGGGGGGGGGDFFFGEFGDCCGGFFFGDGFGGGGGGGGCFC<FEGGGGGGGGGGGGGGGGDGFGG@FGGGGGGGGGGGGGGGGGFFGFFFFGGE;CCGGC98FFDFGGGFGGGGFGGGGCFGC8>CFCGCE9BFGDGEGG5EFFEGGFCCFGG6:C5<FGC78F9*:>CGGF?8*ACG?>>**1)>=FF<:6CEF@3@C)):FG*2*
@M03152:184:000000000-AWYW1:1:2107:14851:7239 1:N:0:GCGATCTAATACCTGT
AAGCTCGTAGTTGAATTTCGGGGTTAGTAGGTTGGTCATGCCTCTGGTATGTACTGGTCTCACTGATTCCTCCTTCCTGATGAACCGTAATGCCATTAATTTGGTGTTGCGGGGAATTTGGACTGTTACTTTGAAAAAATTAGAGTGTTTAAAGCAGGCTAACGCTTGAATACATTAGCATGGCATAATGAAATAGGACGTTCGATCCTATTTTGTTGGTTTCTAGGATTTACGTAATGATTAATAGGGATAGTTGGTTGGAATTCTCGGGTGCCAATGAACTCCAGTCACGCGCTCTAAT
+
C<CCCFGEGGC<F-<CFFD@F7FCGFGG<FDFGGEGG9EFGGGGGEGFFGGGEFG9ECFGEFGFGEGGFFGGEGGFFGC9ECE<FEFCDFFEGGGGG,6<C<F9F<ECFFCEEG++A?EAC,?FGFD,BEEFCGG,,,@EGEFCGGGGGGGF9E9F8FC<F8C@FGGG83EDB,EE<E?FC,D,@FGCG9FC<;,57FCCF<,:,@B<E@<;B;;F88744D;2,4?>F;B,>CC:8CE,=;1,C7C66*2=FGG7?*148:++;+2CE*7*:*22<*)*+<F9C60AC*>AFD358EFC*
@M03152:184:000000000-AWYW1:1:2107:10249:7250 1:N:0:GCGATCTAATACCTGT
AAGCTCGTAGTTGAATTTCGGGATTAATTTACTGGTCGTGCTATTGTACGTACTGGTTTTATTGATTCCTACCTTCTGACGAACCATGATGTCATTAATTTGGTGTCTTGGGGAATCAGGACTGTTACTTTGAAAAAATTAGAGTGTTTAAAGCAGGCTCACGCTTGAATACATTAGCATGGAATAACGAAGTAGGACGTTTGATTCTATTTTGTTGGTTTCTAGGATCGACGTAATGATTAATAGGGATAGTTGGGTGGAATTCTCGGGTGCCAAGGAACTCCAGTCACGCGATCTAATC
+
CCCCCGGGGGGGGGCEFGGGGCCCFDFGGGGGGGGGGGEGGGGGGCGGGGGGGGGGGGGGGGGEGGGGFGGG@FGFGFGGGGGGGGGFFGGGGGGGGFGGGAFGGFFGGGGGG,BFFFGFFGGGGGGGGGGGFFEEFEGGFGFFGGGGGGFDFGGGGGFGFFGGGGFGGGGFGGGFEGDFGFGFFGFGD77F=,DFGGG<FGGGFGGGGGGGGCFFF5C5>;FF7EEGG5BE>E*1*,>,=>,=C>FCFC<?FGF,*=>88?CCDGGDG5CDGDG*5*5*0>F+3<@++9>**5):@+***
@M03152:184:000000000-AWYW1:1:2107:19788:7269 1:N:0:GCGATCTAATACCTGT
AAGCTCGTAGTTGAATTTCGGAGTTGTTATCTGAACCGCCCCTAAAAAGGTGGCTAGGGTAGCAGTAGTCATCATCAAAGTCCACCTTGACATTCTCTTGGTGCGTACTGGGTGTTGACCTCCTTTAGTTCTGTGAATTGCTATCTAGCAATAGGTAGTTAGTTCCAGATAGTTTACTTTGAAAAAATTAGAGTGTTCAAAGCAGGCACAACCTGGCATCATGAATACATTAGCATGGGATAATAGAATATGACATTGGTCTTATTTTGTTGGTTTCTAAGGCCCAAGTAATGATTAATAT
+
CCCCCGGFDFFFGEGGGGGGGDEEGGGGGGGGGFGFGGDCFGGGFFGGE,CF@CGGFF@FGCGFGGGGGEEFGFFGGA<FGGCFFGGGGGGGGGFAFGGF?CDFF@C@FGD,C?FGFGGGGGGGGFEFFGGGGGG<9FE=BFGGFGG9EFFGGGGGGGGG9FGGG<FG9C?FEFFGFGGDDDFGGGGGDGGE9EEECCGG9DFFFCC<FFFFGGG7,463@F,;,@,<9DECA?9E<C*50,>C79DGFGGCFCEGF;6CFFC9CFFE?CCC6CFD7@@>9*=**/*=FF:CF+:AF+1;+
@M03152:184:000000000-AWYW1:1:2107:10848:7270 1:N:0:GCGATCTAATACCTGT
AAGCTCGTAGTTGAATTTCGGGATCAATTTGTTGGTCGTGCCTCGGTACGTACTGGCATTATTGGTTTCTACCTTCTGAAGAACCTTGATGTCATTAATTTGGTGTCTTGGGGAATCAGGACTGTTACTTTGAAAAAATTAGAGTGTTTAAAGCAGGCATACGCTTGAATACATTAGCATGGAATAATGAAATAGGACGTTTGATTCTATTTTGTTGGTTTCTAGGATCGACGTACTGATTAATAGGGATAGTTGTGTGGAATTCTCGGGTGCCAAGGGACTCCAGTCACGCGATCTAATC
+
CCCCCGGGGGFGGEDGGEGCEEFFFFFGGFGGGGFGFGFEGGGGCCFGGGGEFGGGGGGGGGGCGFFGEGGGFFGGGGF,EEGGGGGG,<@CFFGGECFGCFGGFGGGG9FFGGEGG<FEF<FEFFGGGGGF9E<CECGDFGFGGGGFGGGGGGGGGGGGGGGGDFCCDFFGDCDEGFGGAFGFGGGFGG9FGFEGA<76DFGFGGGD9FCECCFEGGBFE;EAC9,3,4C>E>F*::FFC;,1=:86?=*09CF,AFCE,9EGGCG*5CFC=FC*/*)228F+5>C9+/9CC75CFG***
@M03152:184:000000000-AWYW1:1:2107:22842:7341 1:N:0:GCGATCTAATACCTGT
AAGCTCGTAGTTGAATTTCGGGCCTGGCCGGGCGGTCTGCCTAACGGCACGTACTGTCTGGGCGGGCCTTACCTCTTGGTGAGCCGGCGTGCCCTTTGTTGGTGTGCGTCGGGGAACCAGGACCTTTACCTTGAGAAAATTAGAGTGTCCAAAGCAGGCCTATGCCTAAATACATTAGCATGGAATAATAAAATAGGACGCGCGGTTCTATTTTGTTGGTTTCTAGAGTCGCCGTAATGATTAATAGGGATAGTTGGGTGGAATTCTCGGGTGCCAAGGAACTCCAGTCACGCGATCTAAT
+
CCCCCGGGGGGGGGGGGGGGGGGGGGGGGGGCGGGGGGGGGGGGGGGGGGGGEGGCGFGGFFGGGDG7FGGGGGGGGGGG7AFCFGGGECGGGGGGGGGGGGGGGEGGEGGGGGDGGGDFF@CFCGGGFGGDGAFEFGGGCGFCGGG@9FG?FFGGGGEGGGGGGGCGBFFFGF:FGFGGGGG,CGGGGGDFCFG@CGGGG5EGGGGGE9CGGF9FFGC88C?FGCCC<+:EE>CG5C79CC:+<CC?CFFEGGGG6?E8E5:+99EF7=EFCCCFG73*:FC:+A8E99F**)1/2:*:*
@M03152:184:000000000-AWYW1:1:2107:22752:7410 1:N:0:GCGATCTAATACCTGT
AAGCTCGTAGTTGAATTTCGGGTCCGGCTGAGTGGTCTTGCCAATGGTAAGTACTGCTCTGGTCGGATCTTTCTTTCTGGGGAACCAACGTGCTCTTAACTGAGTGCGCTGGGGATCCAGGACTTTTACTTTGAAAAAATTAGAGTGTTTAAAGCAGGCCTACGCTTGAATACGTTAGCATGGAATAATAGAATAGGACTTTGGTTCTATTTTGTTGGTTTCTAGGACCGAGGTAATGATTAATAGGGATAGTTGGGTGGAATTCTCGTGTGCCAAGGAACTCCAGTCACTCGATCTAATC
+
CCCCC<FGGGFGGGGGGGGGDGGGGGGGGGGGGFGGGGGGGFGGGGDGGGGGGGGFCGGGDGGGGECEGGGGGGGGGGGGGGGG@CFGGGGGGGGGGGGGGGGGGGGGGGG>FG>:FGGFGG7FGGGFFGGGGGEGFFGGGGGGGGGGGGGGFGFGGGGGGGFCCGGGGDE9FGGGG7FGFGG7FFF;FGGGDFDFDGCFFFGGGGGG9F@FGGFFCEGGGGGGFGCCFE555CA@FF?<@C9CFGGG67<CFGD68EG@:9CGCC;*/:7*<C:*57>*2CCF?+00<6*+*9**2+2*2
@M03152:184:000000000-AWYW1:1:2107:21390:7448 1:N:0:GCGATCTAATACCTGT
AAGCTCGTAGTTGAATTTCGAGATCAGTACGCTGGTCGTGCCTTCGGTATGCACTGGTGTCGCTGGTTTCTCCCTTCTGAGGAACCGTCATGTCATTAAGTTGGTGTGGCGGGGAATCAGGACTGTTACTTTGAAAAAATTAGAGTGTTTAAAGCAGGCTCGCGCTTGAATACATTAGCATGGAATAATGAAATAGGACGTTTGACTCTATTTTGTTGGTTTCTAGGATCGACGTAATGATTAATAGGGATAGTTGGGTGGAATTCTCGGGTGCCACGGAACTCCAGTCACGCGATCTAAT
+
CCCCCGGGGGGGGGFGGGGGGCGGGGGGGGGGGGGGGGGGGGGGGGGGGGGGGGGGGGGGGGGGEGGGFGGGGGGGGGFGGGGGGGCCFEGGGGGGGAEGGGGGGGGDGGGGGG=FGGGGFFGGGGF<FCFGFFGGGCGGFCDGF=BFFGGGG9FCFGDFDEEGGGGDFFF,<:DFADFGGGGG,<CGGFFGGGGGGFGGGFF72CEAFFFFGFDFC=7EDFCF79C+9+B5C5?F=F++:+<+9C7?F***<<F+8CCC8;CECFGF5EEG***:*)57C8C+CFFC+=CECD5:8*0*0
@M03152:184:000000000-AWYW1:1:2107:10638:7467 1:N:0:GCGATCTAATACCTGT
AAGCTCGTAGTTGAATTTCGGGATCAATTTATTGGTCGTGCTATTGTACGTACTGGTATTATTGATTCCTACCTTCTGACGAACCATGATGTCATTAATTTGGTGTCTTGGGGAATCAGGACTGTTACTTTGAAAAAATTAGAGTGTTTAAAGCAGGCTCACGCTTGAATACATTAGCATGGAATAACGAAATAGGACGTTTGATTCTATTTTGTTGGTTTCTAGGATCGACGTAATGATTAATAGGGATAGTTGGGTGGAATTCTCGGGTGCCAAGGAACTCCAGTCACGCGATCTAATC
+
CCCCCGGGGGGGGGGGGGGGGGGGGGGGGGGGGGGGGGGGGGGGGGGGGGGGGGGGGGGGGGGGFGGGGGGGGGGGGFFGGGGGGGGGGGGGGGGGGGGGGGFGFGGGGFGGG@FGGGGGGGGGGGGGGEFFFGGFGGGGGGGFGGGGGGGGGGGGFGGGGGGGGGGGGGGGGGGGGGGGGGGGGGGGGGGGGGGGGGGEGGC,EFGGFGGGGGGGGGGGGGGGFGGGGC8EE:4:EGGFFF;CC:8?,02AFFCF*4BE8CFGFGFECEC5=CF><DF7FGGCB0ACFFCC=<DFFF=F:
@M03152:184:000000000-AWYW1:1:2107:20850:7572 1:N:0:GCGATCTAATACCTGT
AAGCTCGTAGTTGAATTTCGGGATCAGTACGCTGGTCGTGCCTTCGGTATGCACTGGTGTCACTGGTTCCTCCCTTCTGACGAACCGTCATGCCATTCACTTGGTGTGGCGGGAAATCAGGACTGTTACTTTGAAAAAATTAGAGTGTTTAAAGCAGGCTCACGCTTGAATACATTAGCATGGAATAATGAAATAGGACGTTGATCTTATTTTGTTGGTTTCTAGGATTGACGTAATGATTAATAGGGATAGTTGGGTGGAATTCTCGGGTGCCAAGGAACTCCAGTCACGCGATCTAATC
+
CCCCCGGGGGGGGGGGGGGGGGCFGGGGGGGGGGGGFGFGGGGGGGGGGGGGGGGGGGGGGGGGGGGGGGGGGGGGGGGGGGEGGGGGGGGGGGGGGGGGGGGGGGFGEGGGGDGGFFCEGFF@DGFFGGGGGCGAFGGFGGFGDGGDDGGGGGGGGGGGGGFGGGGGGGGFGGGGGGGGAFGGGGGGGFEEFEFEFFGGCD@FFGGGGGGGGGFG7CEGGFGGFGEGD*CC=8CFGE7F>9<CCC6C6**=CEFFGGGC5:CG7C+CCEC<=CF455>FGGCC:@F6?4*2:)/78+>**
@M03152:184:000000000-AWYW1:1:2107:23207:7651 1:N:0:GCGATCTAATACCTGT
AAGCTCGTAGTTGAATTTCGGTGACCCAACGGCGGTCGGCCGCAAGGTCTGTACTGCCGGTTTTCGGACCACCTCTTTCTGGGGGAACGTCGGCCCTTAACTGGGCTCGGCGGCCGAACCAGGACGTTTACTTTGAAAAAATTAGAGTGTTTAAAGCAAGCGTACGCTTGAATACATTAGCATGGAATAATGAAATAGGGCTTCAGTTCTATTTTGTTGGTTTTCAGAATCCGAAGCAATGATTAATAGGGATAGTTGGGTGGAATTCTCGGGTGCCAAGGAACTCCAGTCACGCGATCTA
+
CCCCCGGGGGGGGGGGGGGGGGGGGGGGGGGGGGGGGGGGGGGGGGGGGGGGGGGGGGGGGGGGGGGGGGGGGGGGGGGGGGGGGGGGGGGDFGGGGGGGGGGGGGGGGGGGGGGGGGGGGGGCEGGGGGGFFGGBFDGFGGGGGGFCFGGGGGGGGGGGGGGGGGDGEGGGGGGFFFGFGGGGGGGGGGGFCFGGGGGGGGGCFDGGCGEFCFF?FGGGGGGGFFFGGGGGGGGGEGFEFFGFFGGFGGG6@CGFFFGGGGEDFFG9CCEG5/C5FGFGGGFEFGGGC=FFGC75::C*2
@M03152:184:000000000-AWYW1:1:2107:16580:7696 1:N:0:GCGATCTAATACCTGT
AAGCTCGTAGTTGAATTTCGAGATCAAATTGTTGGTCGTGCCTCGGTACGTACTGGCATTATTGATTTCTCCCTTCTGAAGAACCTTGATGTCATTAATTTGGTGTCTTGGGGAATCAGGACCGTTACTTTGAAAAAATTAGAGTGTTTAAAGCAGGCTCACGCTTGAATACATTAGCATGGAATAATGAAATAGGACGTTTGATTCTATTTTGTTGGTTTCTAGGATCGACGTAATGATTAATAGGGATAGTTGGGTGGAATTCTCGGGTGCCAAGGAACTCCAGTCACGCGATCTAATT
+
CCCCCGGGGGGGGGGGGGGGGGGGGGGGGGGGGGGGGGGGGGGGGGGGGGGGGGGGGGGGGGGGGGGGGGGGGGGGGGGGGGGGGGGGGGGGGGGGGFGGGGGGGGGGGGGGGGGGGGGGGGGGGGGDGGGGGGGGGGGGGGGGGGGGGGGGGGFFGGGGGFGGGGGGGF9FGGGGCFFFGGFFGGGGGGG,@DD89FFEGGD,@CFGAFGGGGGGFCEFFDGCF,3DDEGGDE=>FFCFFGEGF>CGGGGGGFC,:CECECGGFF9/=5CDC476C3A5EEGGF8A6FB3;C)/:C?7>*
@M03152:184:000000000-AWYW1:1:2107:11315:7707 1:N:0:GCGATCTAATACCTGT
AAGCTCGTAGTTGAATTTCGGGATTGACACATCGGTCGTGCCTTAAGGGGTATGAACTGGTGTAGTCAATTTCTCACCTTCTGGAGAACCGCGATGCCCTTAATTGGGTGTCACGGGGAACCAGGACCTTTACTTTGAAAAAATTAGAGTGTTTAAAGCAGGCATTTTGCTTGAATACATTAGCATGGAATAATAAAATAGGACGGCATGATTCTATTTTGTTGGTTTCTAGGATCACCGTAATGATTAATAGGGTTAGTTGGGTGGAATTCTCGGGTGCCAAGGAACTCCACTCACGCGA
+
CCCCCGGGCFGGGGGEGGGGGGGGGGGGGGGGGGGGGGGGGGGGGFGGGG7FFGFGGGGGGCFGFGGGGGGGGFGGGGGGGGGGFGGGGGGGGGGGGCDFGGGGGGGGGGGGGFGGGGCFGCGGGGGGGGGGFGGCGGEFDFGGDFGGGGGGGGGGGGGGGGGGGGGGGGFGGCGGGGFGGGGGGGFFCFGG;EECFGGFF797*>CGGGGGGGGDDFEGCFGC5=B@EG@F68FFCGCC5@5:<:;FF+;:C<903;6B?B+8>EC50+32<C3/)15C*<+*;8F*<*08***022C7)
@M03152:184:000000000-AWYW1:1:2107:26555:7805 1:N:0:GCGATCTAATACCTGT
AAGCTCGTAGTTGAATTTCGGGATCAGTACGCTGGTCGTGCCTTCGGTATGCACTGGTTTCACTGATTCCTCCCTTCTGAAGAACCGTAATGCCATTCAGTTGGTGTGGCGGGGAATCAGGATTGTTACTTTGAAAAAATTAGAGTGTTTAAAGCAGGCTCGCTCTTGAATACATTAGCATGGAATAATGAAATAGGACGTTTGAGCATATTTTGTTGGTTTCTAGGATTGACGTAATGATTAATAGGGATAGTTGGGTGGAATTCTGGGGTGCCAAGGAAATCTAGTCACGCGATCTAAA
+
C<BC<CFEGFGGGGGG9EF6CFCFFGFFFEFCCGGEGG@FGFGDGFBCFGFFEFFGGGGGDF<FFGGGF,CFF7FA8EEFGGFG,,@@F@FGGE9FFFFGC,CEBFCFGFCEGD+4<,EFFG,ADDDFGGFEFF?C<F>DD<,B<3<3DFFDBF9C<F7,@+:*6*7@B:=A,=9FB;,@=FG7F:CGGG9;7,,2?C>:*<C7,*,76CC;;,24?0813C4<79C6EF9++13=F*+1:;+443>6>6*2+<+268;E*;0<C+<++:=<G3CG47396+:2+<02C6:C59<58CD7:
@M03152:184:000000000-AWYW1:1:2107:19003:7884 1:N:0:GCGATCTAATACCTGT
AAGCTCGTAGTTGAATTTCGGGATCAATTTGTTGGTCGTGCCTCGGTACGTACTGGCATTATTGGTTTCTACCTTCTGAAGAACCTTGATGTCATTAATTTGGTGTCTTGGGGAATCAGGACTGTTACTTTGAAAAAATTAGAGTGTTTAAAGCAGGCATACGCTTGAATACATTAGCATGGAATAATGAAATAGGACGTTTGATTCTATTTTGTTGGTTTCTAGGATCGACGTAATGATTAATAGGGATAGTTGGGTGGAATTCTCGGGTGCCAAGGAACTCCAGTCACGCGATCTAATC
+
CCCCCGGGGGEGGGFGGGGGGGGGGGGGGGGGGGGGGGGGGGGGGGGGGGGGGGGGGFGGGGGGGGGGGGGGGGGGGGGGGGGGGGGGGGGGGGGGGGGGGGGGFGGGG9FGGGGGGGGGGGGFGGGGGGGGGGGGGGGGFGGGFFGGGGGGGGGGGGGGGFGGGGGGGGGGGGGGGGGGGGGGGGGGGGDFGGGGCGGCFFGGGGGGGGGGGGGGFGGGGGGGFGGGCEGGEGGFFGGFGECGGDGFFGGGGGG6*CECCCGGFGFEGD58*9@CC3AFFG9CGGGFG?CFG7DGGC7**
@M03152:184:000000000-AWYW1:1:2107:20985:8002 1:N:0:GCGATCTAATACCTGT
AAGCTCGTAGTTGAATTTCGGGCCTGGCCGGGCGGTCTGCCTAACGGCACGTACTGTCTGGGCGGGCCTTACCTCTTGGTGAGCCGGCGTGCCCTTTGTTGGTGTGCGTCGGGGAACCAGGACCTTTACCTTGAGAAAATTAGAGTGTTCAAAGCAGGCCTATGCCTGAATACATTAGCATGGAATAATAAAATAGGACGCGCGGTTCTATTTTGTTGGTTTCTAGAGTCGCCGTAATGATTAATAGGGATAGTTGGGTGGAATTCTCGGGTGCCAAGGAACTCCAGTCACGCGATCTAAT
+
CCCCCGGGGGGGGGGGGGGGGGGDEFGGGGGGGGGGGGGGGGGGFGGCFGGGGGGGGGGGGGGGGGGGGGGGGCEGDFFGFGFGGEGEFGCFFGFGGFGGGGGFGGGGGCFGGGGGGFGGGGGGGGGGGGGGGGGGGGGGGGGGGGGGGFGGGGGGGGGGGGDGGGGFFGGGGGGGGGGGGGGGGFGGGCFGGGGGGGG5CCECEGGEGGGGGGGGGGDGGGGFGGD6A?*8*:?8:EGGGGGCGCGGE?CCFEGCFDGCCF@EG?F?5FE<EGGFGGFGFGGGGDFFF?F*:7/C=C>C7
@M03152:184:000000000-AWYW1:1:2107:24606:8057 1:N:0:GCGATCTAATACCTGT
AAGCTCGTAGTTGAATTTCGGGCCTGGCCGGGCGGTCTGCCTAACGGCACGTACTGTCTGGGCGGGCCTTACCTCTTGGTGAGCCGGCGTGCCCTTTGTTGGTGTGCGTCGGGGAACCAGGACCTTTACCTTGAGAAAATTAGAGTGTTCAAAGCAGGCCTATGCCTGAATACATTAGCATGGAATAATAAAATAGGACGCGCGGTTCTATTTTGTTGGTTTCTAGAGTCGCCGTAATGATTAATAGGGATAGTTGGGTGGAATTCTCGTGTGCCAAGGAACTCCAGTCACGCGATCTAAT
+
CCCCCGGGGGGGGGGGGGGGGGGGGGGGGGDDGEGGGGGGGGGGGFGGGGGGFFGFFGGEGGGGGGGGGGGGGCFGGGGGGGEFGEBFDGGGGG8DDFGGGFG<FEGGGGGGGEFFEGGGD7FFDGGGGGAGCCFCCFCG8<?FGGGGFGGGGFEGFG>FCEFGGGGGG@:FCCFGGFGFGFFFGGGCFFEGGGFCF?FEDCG5EEGGG?FG?FGGG68CFG?:302+@FDGGGGGEFGCFF+2AFF6F6>6CFC7C=EGGGGGCCFGG5:DFGCF*975CEGGEE?<F@C85D3C=EC>*
@M03152:184:000000000-AWYW1:1:2107:18270:8190 1:N:0:GCGATCTAATACCTGT
AAGCTCGTAGTTGAATTTCGGACCTGGCTGGGCGGTCTTGTCGAAAGGTAAGCACTGCTCTGGTCGGGTCTTTCCTTCTGGGGAACCTGCGTGCTCTTAATTGAGTGCGCAGGGGATCCAGGACTTTTACTTTGAAAAAATTAGAGTGTTTAAAGCAGGCCTACGCTTGAATACATTAGCATGGAATAATAGAATAGGACTTTGGTTCTATTTTGTTGGTTTCTAGGACCGAGGTAATGATTAATAGGGATAGTTGGGTTGAATTCTCGGGTGCCAAGGAACTCCAGTTACTCGATTTAAT
+
CCCCCGGGGFFFFFGEGGFFECEGGGGGGEGGGEGGGGGGFGCDFFEGGDGDCFGGFEFGGFGGGGGGGGGGGGGGG9DFG8CEEDFFGGCF7?FGGFAFFGFEFA<FG>CBEGGE@EE<FEGEAFDGGFFGGD,CDGCCGFGGAFDFDDFFGFGFGCC7CFDCFCE<FD@F;,FGGGGEFGGGDFC@CFGGCDGF9FG77B,>F<:?FFGGGFGGFGC:CCGFG9:9:>:B8B;CFDC;DED7::@?CFG6EACFD=E*:8<:C++0:CC<5*9769<<60+<C+<F+9*+<CFC+/**2
@M03152:184:000000000-AWYW1:1:2107:8914:8312 1:N:0:GCGATCTAATACCTGT
AAGCTCGTAGTTGAATTTCGGGACCAATTTGTTGGTCGTGCCTCGGTACGTACTGGTATTATTGGTTTCTCCCTTCTGAAGAACCTTGATGTCATTAATTTGGTGTCTTGGGGAATCAGGACTGTTACTTTGAAAAAATTAGAGTGTTTAAAGCAGGCATACGCTTGAATACATTAGCATGGAATAATGAAATAGGACGTTTGATTCTATTTTGTTGGTTTCTAGGATCGACGTAATGATTATTAGGGATAGTTGGGTGGAATTCTCGGGTGCTCAGGAACTCCATTCACGCGCTCTAATC
+
CCCCCGGGGGGGGGFFGGGC:@@FGGGGGGGGGGGGG:F@FGEEGGGDDEGGGGGGGGGGCFGCFFGGGGGGGGGGGECE@FDGGFGCAECF9EEEG9FGGG9F,,6CFA<=C,?FGDFFGFGDFFGFEEFFGDFC<+?EEGCGF<FGFFFGCFG<<B8FFGD@=?B,,EFFGFCFGFFD9,DFD9,@,@3;DC9DFDFECACCFCCF9FGGGCFFC5:@D,@,@,,5@EEG*4=,=:C?B;,=9C?5,:6?B,;6:E5*3+<CDDC?**1)20+:<*)*2+@8++3<78*;*)>EC+***
@M03152:184:000000000-AWYW1:1:2107:13654:8348 1:N:0:GCGATCTAATACCTGT
AAGCTCGTAGTTGAATTTCGGGATTAATTTATCGGTCGTGCAATAGTACGTACTGGTATTATTGATTCCTACCTTCTGACGAACCATGATGTCATTAATTTGGTGTCTTGGGGAATCAGGACTGTTACTTTGAAAAAATTAGAGTGTTTAAAGCAGGCTCACGCTTGAATACATTAGCATGGAATAATGAAATAGGACGTTTGATTCTATTTTGTTGGTTTCTAGGATCGACGTAATGATTAATAGGGATATTTGGTTGGAATTCTCGGGTGCCAAGGAACTCCAGTCACGCGATCTAATT
+
CCCCCGGGGGGGGGGGGGGGGGGFFF9FGGFGGGGGGGGGGGGGGEGGGGGGGGGDFGGGGGGFFGGGGGGGGGGGGGCGGGGGGDGFFGGGGGGGDAFGGGFGGGGGGGCGEFGGGFGGGGGGGGGGGGGFFGGGGGGGGGG?<,EFFGGG9EFGG7<FGGGGGGGGGGFGDGGGDGGGGGFFGGGFDADEGGGGAEEFFG7@FC8FACFFGGFF75EGG;DC:98;,@*4;EG,:C7;EGFFGFF6,40,>:E9,*;B99CE:C+*1/C<CDG4CCFDGGF62AF++8*/:))*;+20*
@M03152:184:000000000-AWYW1:1:2107:28274:8671 1:N:0:GCGATCTAATACCTGT
AAGCTCGTAGTTGAATTTCGGTAAGTGAAAATTAAACGTCCATCTTTTAGGTGTGTACTTAATTTTTACTTCCTTCTTTTTGAATTCACTCCTAATATAATATTTATATTATTTAGGAATCAAGTGGTTCAAATCTTTTACTGTGAAAAAATTAGAGTGTTCAAAGCAGGCGTAACCTAGCCTTTGAATATATTAGCATGGGATAATGAAATAGGATTTGGGTCCTACTTTCGTTGGTTTCTCGGGCTAAAATAATGATTAATAGGGATAGTTGGGTGGAATTCTCGGGTGCCAAGGAACT
+
B<9@BEC7;F@FG-CFCE@<@CF@FGGGGDGGGGFG9CFF@FGEC<EFGGGCFFGGEGGGGCGFFF9<DCG9,CEGFFFFGGG<<<EFFGGGGGGGGGGEECGCFDFAFEGGGGGFCACEF96CFGGGGAFGGGGGGGGFFB<FFCFFGDCDG,=EFE,<?@EEF<FGCCGCGGGGFGGGGCA9FFFFFGC9F;DFFCDCF+>FFCFFGFGFGDFCEFC,,@+,6@E:B37;?D6,3@+45E,*198:79:F7:DG7,,25,,2:,6174,1::*7?C?*,,<9;+*:C=C*2;;*;*0*2
@M03152:184:000000000-AWYW1:1:2107:12042:8692 1:N:0:GCGATCTAATACCTGT
AAGCTCGTAGTTGAATTTCGGGACCAATTTGTTGGTCGTGCCTCGGTACGTACTGGTATTATTGGTTTCTCCCTTCTGAAGAACCTTGATGTCATTAATTTGGTGTCTTGGGGAATCAGGACTGTTACTTTGAAAAAATTAGAGTGTTTAAAGCAGGCATACGCTTGAATACATTAGCATGGAATAATGAAATAGGACGTTTGATTCTATTTTGTTGGTTTCTAGGATCGACGTAATGATTAATAGGGATAGTTGGGTGGAATTCTCGGGTGCCAAGGAACTCCATTCACGCGATCTAATT
+
CCCCCGGGGGGGGGGGGGGGGGGGGEGGGGGGGGGGGGGGGGGGGGGGGGGGGGGGGGGGGGGGFGGGGGGGGGFGGDCGGGGGGGGGGGGGGGGGGFGGGGGGFFFEF<CGGGEGDGGGGGGGGGGGGGGGGGGGGGGFGGGDGGGGGGGGGGGGGGGGGGGGFGGGGGGFGGFFFFDDCCFFGGGC>FGGGFGGCGG@D7EFGGFF9FFGGGGG7EGGGGGG79>FC8CCEGG>DD?FFG7B?:6,,=FFFG?E=ECBCCFGGGFG5=:55C:85<AF=C9CC+30<=4;E)1:;+2:*
@M03152:184:000000000-AWYW1:1:2107:17255:8752 1:N:0:GCGATCTAATACCTGT
AAGCTCGTAGTTGAATTTCGGGCCTGGCCGGGCGGTCTGCCTAACGGCACGTACTGTCTGGGCGGGCCTTACCTCTTGGTGAGCCGGCGTGCCCTTTGTTGGTGTGCGTCGGGGAACCAGGACCTTTACCTTGAGAAAATTAGAGTGTTCAAAGCAGGCCTATGCCTGAATACATTAGCATGGAATAATAAAATAGGACGCGCGGTTCTATTTTGTTGGTTTCTAGAGTCGCCGTAATGATTAATAGGGATAGTTGGGTGGAATTTTCGGGGGCCAAGGAACTCCAGTCACGCGATTTAAT
+
CCCCCGFGEFGGGGGGGGGGGDGGEGGGGGGGGGGGGGGFGGGGGGGGGGGGGGGGGGGGGGGGGGGGDFGGGCEGGGGGGGGGGGGGGGGEFGGGGGFFDGGGGBCGCEGGGGDEGFFGGGGGDFGGCFGGGGGGGGFFGCFGGGFGFCFGGFDEGGGEGFGGGCGGGGGF9<CCF:FGFG>FGGGGGGGGGGGGFGGGC58:CEG8@C?<<FGFF8ECFCCFGFF?CF*/;CEG5:CCF<:+<C@CF6*2AFGDGCEGDEGGG+9<CE*)*7)*75>G*;<C?8+<+*:;*55:*12?*
@M03152:184:000000000-AWYW1:1:2107:8011:8774 1:N:0:GCGATCTAATACCTGT
AAGCTCGTAGTTGAATTTCGGGATCAATTTATTGGTCGTGCTATTGTACGTACTGGTATTATTGATTCCTACCTTCTGACGAACCATGATGTCATTAATTTGGTGTCATGGGGAATCAGGACTGTTACTTTGAAAAAATTAGAGTGTTTAAAGCAGGCTCACGCTTGAATACATTAGCATGGAATAACGAAATAGGACGTTTGATTCTATTTTGTTGGTTTCTAGGATCGACGTAATGATTAATAGGGATAGTTGGGTGGAATTCTCGGGTGCCAAGGAACTCCAGTCACTCGATCTAATT
+
CCCCCGGGGGGGGGGGGGGGGGGGGGGGGGGGGGGGGGGGGGGGGGGGGGDGGGGGGGFGGGGFGGGFGGGGGGGGGEGGGGGGGGGGGGGGGGGGGGGGGFFGGGGFGGGGGGGGGGGGGGGGGGGGGGGGGGGGGGGGGGGGGGGGGGGGGGGGGGGGGGGGGGGGGGGGGGGGGFFFGGGGGGGGGGEEGGGGDFGGGGGGGFGGFGGGGGGGFGEGGFGFGFGGGG5:>EFGFFD7DFGGGGC=CEDFGGGGDGGD=CFFCE?8E557=CFFFGFGCFCFC+<<9600>75*;+27*
@M03152:184:000000000-AWYW1:1:2107:11088:8915 1:N:0:GCGATCTAATACCTGT
AAGCTCGTAGTTGAATTTCGGGACCTGTGGGTTGGTCGTGCCTCCGGTACGTACTGGCTTTACCGGTTCCTCCCTTCTGAAGAACTACGATGTCATTAATTTGGTGTCGTGGGGAATCAGGACTGTTACTTTGAAAAAATTAGAGTGTTTAAAGCAGGCTAAAGCTTGAATAGATTAGCATGGAATAACGAAATAGGACGTTTGATCTTATTTTGTTGGCTTCTAAGATCGACGTAATGATTAATAGGGATGGTTGGGTGGAATTCTCGGGTGCCACGGAAATCCAGTCACGCGATCTAAT
+
CCCCCFGGDGGGGFGGGGGDGEGDEFFGGGGGGCGFGGGGGGGGGGGGEGGGGGGFGGGGGFGFGEECEGGDGGGGGGGFFFGGGGGGEGGDFGCFGGGGGGGFCGGG@BFCFGFGGCFG@GGFGFGFGFGGG9FEEGGGGGGGGGGFGGGGGGGGGGGGGGGGGGGGGGGGGA=FGG:FGDCDFGGGG>EGGFGGGGDEGFG7CCFFGGGGGFFFGDGFFFFCFCF?EGFE=:CFGGGDGCG7@7CC*0;*/?@*=*3B=EFGG7<<*:*1:3FF*C:CE*<CC9<:66>:23)*/17:2
@M03152:184:000000000-AWYW1:1:2107:3867:8918 1:N:0:GCGATCTAATACCTGT
AAGCTCGTAGTTGAATTTCGGGCCTGGCCGGGCGGTCTGCCTAACGGCACGTACTGTCTGGGCGGGCCTTACCTCTTGGTGAGCCGGCGTGCCCTTTGTTGGTGTGCGTCGGGGAACCAGGACCTTTACCTTGAGAAAATTAGAGTGTTCAAAGCAGGCCTATGCCTGAATACATTAGCATGGAATAATAAAATAGGACGCGCGGCTCTATTTTGTTGGTTTCTAGAGTCGCCGTAATGATTAATAGGGATAGTTGGGTGGAATTCTCGGGTGCCAAGGAACTCCAGTCAAGACGTCTAAT
+
C?CCCFFFEFFGFGEFGGEGGDFCEFGF9BFEGGGGGG8,EFFFG7FCFEGFGGGGGAEFGFGGGDFGGDGGF9FFFGGGGGGAE+>FE@FEGGDFCCG,<DF>F7,>@FCFFGCGGCGFE7FGFFGGG9<,,8<<F,@9FFFGFFG9;<@CFGFGGFEECFGFEGGGFBC:CCFFC9>FG:FFFFCFGGFGDGGFCGGGG>EE>*2;FA99:C:;*28:*;+<EGFCA7C88:8*2:FG79??CC7?624C6C9CFE?8C;@+*+3+/AE5C**:75)9FFC?8<+<+**3+**1;EF7*
@M03152:184:000000000-AWYW1:1:2107:3427:8942 1:N:0:GCGATCTAATACCTGT
AAGCTCGTAGTTGAATGTCGGGATCAATGGGTCGGTCGTGCCCATGGTATGTACTGGCCGCATTGGTTCTCACCTTCTAAGGAACCATGATGTCATTTCTTTGATTTTGTGGGAAATTAGGACTGCTGCCTTGCAAAAAATAGAGTGTTTCAAGCAGCCGAACGGCTGAATACATTATCATGGAATAATGAAATAGGACATCCGATTCTATTTTGTTTGTTTCTAGTATCTACGGAATTGTTAATAGGGATCTTTGGGTGGAGTTCTCGGGTGCCAAGGAACTCCAGTGCAGTGATCGACT
+
8@868C@88CC<--,C-C<EFGDGCD8--CFE<++@FEF;76,,6,;,6,CC@,,,9@F+77@@A@FEGC,<EF?FDCFF?6,,CFE=,,,6<C?C,F,C,<,E,,9,5:,,,CF,B<AF<E,?=,5,B,C,,9:,,,++:BF95BCBBF,<,5=DG,,8+++++++@=,3:3,7,@,83,,@:>,,,,,,7,5,7>DF:F97**6*22@D,,,;>D,2DF,@>A9,>,<,,,****=,,2;;,481+0C7*++>C+==****+0+<+*==12/*:77)5**0+2+0<+*2C0**+2**1*
@M03152:184:000000000-AWYW1:1:2107:18432:8943 1:N:0:GCGATCTAATACCTGT
AAGCTCGTAGTTGAATTTCGGAATGCGTCGTGCCAAAGCTCGTCCTTGTGGCGTGGCTGGGTGTGCGCTTCCTATTGTCGGCGCTGCCAGCGATGGTGGTCCGATCATTTACTTTGAAAAAATTAGAGTGTTCAAAGCAGGCGTAACCTTGCCATTGAATATTACAGCATGGGATAATAGAATATGACGTTGGTCTTATTTTGTTGGTTTCTAAGGCTGATGTAATGATTAATAGGGATAGTTGGGTGGAATTCTCGGGTGCCAAGGAACTCCAGTCACGCGATCTAATCTCGTATGCCGT
+
CCCCCGGGGGGGGGGGGGGGGGGGGGGGGGGGGGGGGGGGGGGGGGGGGGGGGGGGGGDGGGGGGGGGGGGGGGGGGGGGGGGGGGGGGGGGEGEGGGGFGGGCFGDGGGGGGGGGGGGGGGFFGFGGFGGGGGGEFFFGGGGGGGGGGGGGGCFECCFGGGGFGGFGGGGGG,FCEGGGGGGGGGGGGGGFGEGGGCGGGGGGGCEGGGGG;F@EGGGFGGGGFGFGGFCFGF7A9C630@F??DGGGG9??9CF5@CFE5A9D58FCG6C?64>=F=*58/*;:FGC4CCGGCEEF*9*
@M03152:184:000000000-AWYW1:1:2107:16649:8961 1:N:0:GCGATCTAATACCTGT
AAGCTCGTAGTTGAATTTCGGGATCAATTTATTGGTCGTGCCAACGGTACGCACTGGTACAATTGGTTTCTCCCTTCTGACGAAGCATGATGTCATTAATTTGATGTCGTGGGGAATCAGGACTGTTACTTTGAAAAAATTAGAGTGTTTAAAGCAGGCTTTGGCTTGAATACATTAGCATGGAATAATGAAATAGGACGTTTGATCTTATTTTGTTGGTTTCTAAGATCGACGTAATGATTAATAGGGATAGTTGGGTGGAATTCTCGTGTGCCAAGGAACTCCAGTCACGCGATCTCAT
+
CCCCCGGFGGGGGCGGGGGGGGGGFGGGGGGGCAFGGGG@FEFGGGGGGGGGCCFGGGFFGG<FGGEFGFGGGGGGFFCCFGGGGGGFFGFGFGFEFFFFGFGGGGGGGGDG7FCGGGGGGCFGGGGGGFBFFFFGGGEC8AFGFGGFGGGGGFGGGGDGGFFFFGGGGGGGFFCFGFGGGCFGGGGGGFGGGGFCDFGGGGGG9BFGC@FGGGFFG8FGGGGF7@;CGC5*=C?8,/<C7;C,1=,<=EFC6EGG681B5C?BF+9CE*:;57C74/89?6CFD6++<9**2/>C8=*0*
@M03152:184:000000000-AWYW1:1:2107:13726:8962 1:N:0:GCGATCTAATACCTGT
AAGCTCGTAGTTGAATTTCGGATCTGGCTGGGTGGTCTTGCTGAAAGGTAAGCACTGCTCTGGTCGGATCTTTCCTTCTGGGGAGCCAGTGTGCTCTTAACTGAGTGCGCTGGGGATCCAGGACTTTTACTTTGAAAAAATTAGAGTGTTTAAAGCAGGCTCACGCTTGAATACATTAGCATGGAATAATAGAATAGGACTTTGGTTCTATTTTGTTGGTTTCTAGGACCGAAGTAATGATTAATAGGGATAGTTGGGTGGAATTCTCGGGTGCCAAGGAACTCCAGTCACGCGATCTAAT
+
CC@CCEGGGGFGGGGGFFGGGGGGGFGGGGGGGGGGGGGGGGGFGFFFECGGGGGGGGGGGFFGGGGCEGGGGGGGGGGGGGGFFCEGGGGGGGGGFFGGGGGAFGGFEGGGGGGEEGDGDFGGGGGGFFGGGF9FF<FCGGFGGGGGGGFFGGGGGGGGGGFCGCFCFGGFGGGFFFGGGGGGGGG9DEFGGGFFG,:@FFGGFGGGGGGFFGCGGFFGGDEFGGGGGGC5:E8CCEG78CA9CCF676CFFEEGF*;CCC+?7+BCGFGGED<F6D)908+++<CCF9CGCCDE@F=7:
@M03152:184:000000000-AWYW1:1:2107:14134:9003 1:N:0:GCGATCTAATACCTGT
AAGCTCGTAGTTGAATTTCGAGATCAGTACGCTGGTCGTGCCTTCGGTATGCACTGGTGTCACTGGTTTCTCCCTTCTGAAGAACCGTCATGTCATTAAGTTGGTGTGGCGGGGAATCAGGACTGTTACTTTGAAAAAATTAGAGTGTTTAAAGCAGGCTCGCGCTTGAATACATTAGCATGGAATAATGAAATAGGACGTTTGACCCTATTTTGTTGGTTTCTAGGATCGACGTAATGATTAATAGGGATAGTTGGGTGGAATTCTCGGGTGCAAAGGAACTCCAGTCACGCGATATCAA
+
CCCCCGGGGGGGGGGGGGGGGDGGCFGGGFGGEFDFGGGGGGGGGFGFCEDFFFFGGGGGGGGGGGFGGGGGGGFGGGECGGGFFGEFGGGGGGGGGGGGCCEFFFFEGGGDEGGGGGCFGGFGGFFADDEGGFFGGFEGGGGGGGGFGGGGGFGFGGGGGGGDE@BF7CFFFDFEFGGC<CGGGGEGFFFGFC;9,?7=4:C=9FCF,FEFGGCG?6BCCE>C@998FCECC8/8;7@E*03<<CFCG**2<<CGF=885*036+<C*:=/7C*:CC@CC8E<88<<+02;5C5=*1*00
@M03152:184:000000000-AWYW1:1:2107:10474:9050 1:N:0:GCGATCTAATACCTGT
AAGCTCGTAGTTGAATTTCGGGCCTGGCCGGGCGGTCTGCCTAACGGCACGTACTGTCTGGGCGGGCCTTACCTCTTGGTGAGCCGGCGTGCCCTTCGTTGGTGTGCGTCGGGGAACCAGGACCTTTACCTTGAGAAAATTAGAGTGTTCAAAGCAGGCCTATGCCCGAATACATTAGCATGGAATAATAAAATAGGACGCGCGGTTCTATTTTGTTGGTTTCTAGAGTCGCCGTAATGTTTAATAGGGATCGTTGGGTGGAATTCTCGGGTGCCAAGGAACTCCAGTCACGCGATCTAAT
+
CCCC@FFCFFGFCFFEGGC<@++F@@DA<FEGGGEFGGE<FGGGFGC@@F@E,CDFGFGFAFFGGGGGEGGFF<9?DD<5+5BBCECFGGGDFEDE<<8FF<=FG73@@:+@7C7FFC:CG:*DFGGGC<3FGFF@;,<FDFDCF;C@,;@CFFGCGGDGCFFA<:FCCGGC@2:<9FGGGC;8:<@:CGFGF:99<:EEEGG881:EF<CF++32;EGCC>FGEGCGGFCE/:E5**0+*0++<7<<FFG5C:*28?**:59?6+::**:9***:*9FGG*++<C80+9:857/21**2*
@M03152:184:000000000-AWYW1:1:2107:19701:9059 1:N:0:GCGATCTAATACCTGT
AAGCTCGTAGTTGAATTTCGGGACCATCATGTCGGTCGTGCCTCGGTACGTACTGGCATTGTTGGTTTCTCCCTTCTGACGAACCATGATGTCATTTATTTGGTGTTGTGGGGAATCAGGACTGTTACTTTGAAAAAATTAGAGTGTTTAAAGCAGGCTCACGCTTGAATACATTAGCATGGAATAATGAAATAGGACGTTTGATTCTATTTTGTTGGTTTCTAGGATCGACGTAATGATTAATAGGGATAGTTGGGTGGAATTCTCGGGTGCCAAGGAACTCCAGTCACGCGATCTAATC
+
CCCCCGGGGGGGGFGGGGGGGGGGGGGGGGGGGGGGGGGGGGGGGGGGGGGGGGGGGGGGGGGGGGGGGGGGGGGGGGGGGG@FDFGGGGGGGFCGGGGGGGFGGGGCGGGGGDGGGGGGGGGGGGFGFGGGGGGGGEGGGGGGGGGGGFGGCFGFGCD@FGG?FGGGGGGGGGGGGGGGGGGGGFCGGGGFGCFGGGG:FE@FFGFED@CGGGGG@FGGGGGF?F??C*6:EEG5:@EGGGGG+++6:FF6FGCF*A5:8>9B7F+8CEEGC<CGFGFG6C9@68<67958*9558<CC7
@M03152:184:000000000-AWYW1:1:2107:27326:9160 1:N:0:GCGATCTAATACCTGT
AAGCTCGTAGTTGAATTTCGGGATCAATGGGTTGGTCATGCCCTCGGTATGTACTGATTTCATTGGTTCTCACCTTCTAAGGAACCATGATGTCATTTATTTGTTGTTGTGGGAAATTAGGACTGTTACCTTGAAAAAATTAGAGTGTTTAAAGCAGGCTAACGCTTGAATACATTAGCATGGAATAATGAAATAGGACATCCGATTCTATTTTGTTGGTTTCTAGGATCGATGTAATGATTAATAGGGATAGTTGGGTGGAATTGTCGGGTGCCAAGGAACTCCAGTCACGCGATCTAAA
+
CCCCCFGGEGGGGGGGGGGGGEGGGGGGGGGGGGGGFEFGGGGGGGGGGGGGGGGFEFFFFGGFGGGGGGFGGGGFGGGAFGFFGFGGGGGGGGGGGGGGGFFGGFFFFD7CD8FCFGGGDFFGCCFGGFGGE<BFFGCF<EFGGCFGGFGGGFGGGDGGGGC:FCFGGEGGGGFGG9FCFFCFFGGGGGFG9=DGDGGGGAFF:3@CEF=EC9;FFGCECFF9:@,<98@B@AE:7CC?DD,=F:E,=C4A,5,,5*=C5*BFC,2==CEGDDC:D4A;6CFC?FE@?AC/:)7EGF*:*
@M03152:184:000000000-AWYW1:1:2107:15113:9169 1:N:0:GCGATCTAATACCTGT
AAGCTCGTAGTTGAATTTCGGGATCAGTACGCTGGTCGTACCTTCGGTATGCACTGGTGTCACTGGTTCCTCCCTTCTGACGAACCGTCATGCCATTCACTTGGTGTGGCGGGAAATCAGGACTGTTACTTTGAAAAAATTAGAGTGTTTAAAGCAGGCTCACGCTTGAATACATTAGCATGGGATAATGAAATAGGACGTTGATCTTTTTTTGTTGGTTTCTAGGATTGACGTAATGATTAATAGGGTTAGTTGGGTGGAATTCTCGGGTGCCAAGGAACTCCAGTCACGCAATCTATGT
+
CCCC9EGFGGGGGFGGGGGFDCCFGGGGGG;FGGEFFEGFGGGGGGDGGGGFFGGGFFGGGGGGGGGGGFGGAFFGFGGFGGEEGEGG@FFGGGGGGGGGGGGAFFFF@FDEG7CGF9EAFEGGG<FGGGGGG9AFF@CFGGGFCFFFDFGGGF9DFD+,3@CGF:FFEDFC<FCFGFGFAA:FFF,@E;EFFGGGGGGG<>CF;FFC,?F:*:C7+AC5*?BCEE6AEFF9*;CECFF7:<9FFFG6*21:9<FFCEEE=CGGFCF*/*2):<>FGFF*C+<+<0CFGFD@*)*20<***
@M03152:184:000000000-AWYW1:1:2107:3582:9178 1:N:0:GCGATCTAATACCTGT
AAGCTCGTAGTTGAATTTCGGGATCAGTACGCTGGTCGTGCCTTCGGTATGCCCTGGTGTCACTGGTTCCTACCTTCTGAAGAACCATCATGCCATTCAGTTGGTGTGGCGGGGAATCAGGACTTTTACTTTGTAAAAATTAGAGTGTTTAAAGCAGGCTCGCGCTTGAATACATTAGCATGGAATAATGAAATAGAACGTTTGACCCTATTTTGTTGGTTTCTTGGATCGCCGTAATTATTACTAGGGATCGTTGGGTGGCATTTTCGGGTGCCAAGGAACTCCGTCCAGCGATCTAATT
+
A@ACCFBFFGFFG<<EEDF@E7+@F66CFF@FG7:FF@G7CFGCGEGCCFGG,CEFFGCFFGGGGFGGGGGGGEEFGGF@9E9CFFCFFAE6FEFFFFA,FDCCG7C,4CCECCFFGFFF,BFF,CFDF,BF,55,5<=CF,<C,CFGGG9F9FF,>DCD@ED7:F<D77F=B:@D,,67D>DCC?,>B@;C,?,,,77=FCG*,<FGF@FG@92<80*3=*5?+?++5B>8*B=E==79D::+<2<6C79*/:***:CC***22++2*2*>C9***1)2**0<<*;1*)*2*1/1*+22*
@M03152:184:000000000-AWYW1:1:2107:4480:9197 1:N:0:GCGATCTAATACCTGT
AAGCTCGTAGTTGAATTTCGGGATCAGTACGCTGGTCGTGCCTTCGGTATGCACTGGTGTCACTGGTCCCTCCCTTCTGACGAACCGTCATGCCATTCACTTGGTGTGGCGGGAAATCAGGACTGTTACTTTGAAAAAATTAGAGTGTTTAAAGCAGGCTCACGCTTGAATACATTAGCATGGAATAATGAAATAGGACGTTGATCTTATTTTGTTGGTTTCTAGGATTGACGTAATGATTAATAGGGATAGTTGGGTGGAATTCTCTGGTGCCAAGGAACTCCATTCACGCGATCTAACT
+
CC@CCGGGGGGGEFGGGGGGGDGGGGGGGGGGG@EGGGGGGGGGGGGGGGGGCFGGGGFGGGGGGGGGGGGGGGGGGGGGGGGGGGGGGGGGGGGGGGGGGGGGGGFCGGGGGGGGGGGGGGGGGGGGGGGGGCGGFGGGGGGGGGGGGGFFFGGDGFGCFGGGGEE@FGGFFGCFCGGFFEFGGGGGGFGC;D,277?<*DD7CFF;EGGCFGGG78EFGGECFCCGGF9E*;8;@+1@F?9<::C*2=C6++56:EC*:@FG7C9+A6<5+2:C*1)9*<<8<+3++*5CE<358<C**
@M03152:184:000000000-AWYW1:1:2107:15886:9205 1:N:0:GCGATCTAATACCTGT
AAGCTCGTAGTTGAATTTCGGAACGCTTTCGGTCAAAGCTCGTCCTTGTGGCGTGGCTCGGCTGATGCTTCCTATCTTCCGGTAGTGGGGTTAAACTCGCTCCGGATCATTTACTTTGAAAAAATTAGAGTGTTCAAAGCAGGCGTAACTTGCCATTGAATATTACAGCATGGGATAATAGAATATGACGTGGGTCTTATTTTGTTGGTTTCTAAGGCTGATGTAATGATTAATAGGGATAGTTGGGTGGAATTCTCGGGTGCCAAGGAACTCCAGTCACGCGATCTAATCTCGTATGCCT
+
CCCCCGGGGGGGGGGGGGGGGGGGGGGGGGGGGGGGGGGGGGGGGGGGGGGGGGGGGGGGGGGGGGGGGGGGGGGGGGGGGGGEGGGGGGGGGGGGGGGGGGGGGGGGGGGGFGGGGGGGGGGGDGGGGGGGGGGGGGGGGFFGGGGGGGGGGGGGGGGFFGGGGGGGGGGGGGGGGGGGGGGGGGGGGGGDGGGGGGGGGGGGGGC@EGGFFF;CCGFGGGGC@CGGGCGG;9;7CF*ACFECFFCGGEFCFG<FFEGE@EEFGGGFDDEFFGGGGGFG*:CEGGGGF**<E<**;*0:*
@M03152:184:000000000-AWYW1:1:2107:25252:9258 1:N:0:GCGATCTAATACCTGT
AAGCTCGTAGTTGAATTTCGAGATCGGCTTACTGGTCGTGCTATTGTACGTACTGGTATAATCGGTTTCTCCTTTCTGACGAACTATAATGCCATTAATTTGGTGTTTTAGGGAATCAGGACTGTTACTTTGAAAAAATTAGAGTGTTTAAAGCAGGCTCACGCTTGAATACATTAGCATGGAATAACGGAATAGGACGTTTGATTCTATTTTGTTGGTTTCTAGGATCGACGTAATGATTAATAGGGATAGTTGGGTGGAATTCTCGGGTGCCAAGGAACTCCAGTCACGCGATCTAATA
+
CCCCCGGGGGGGGGGGGGGGGGGGGGGGGGGGGGGGGGGGGGGGGGGGGGGGGGGGGGFDFGGGGGGGGGGGGGGGGGCFGGGGGGGFGGGGGGGGGGGFGGGGGFEGGFGFGGGGGGGFCGGFFGFGGFGDGGGGCFGGGGGGGFGGGFFEFGGG?FGGFFGGGGFGFGEBFGGGGGGGGGGGGGGGGGGE@9EDDGGEFCCC<FFFFGGGGGGGCCECFCGGF,@AD5BEEGF>FG,C+,1,,=C=CC?EEFC6*;E*=<FG;@+=CEGGEFCGD75<AGCG?++++19;5)9*;<C>*
@M03152:184:000000000-AWYW1:1:2107:26635:9289 1:N:0:GCGATCTAATACCTGT
AAGCTCGTAGTTGAATTTCGGGGTTAGTAGGTTGGTCATGCCTCTGGTATGTACTGGTCTCACTGATTCCTCCTTCCTGATGAGCCGTAATGCCATTAATTTGGTGTTGCGAGGAATCTGGACTGTTACTTTGAAAAAATTAGAGTGTTTAAAGCAGGCTAACGCTTGAATACATTAGCATGGAATAATGAGATAGGACGTTCGATCCTATTTTGTTGGTTTCTAGGATTGACGTAATGATTAATAGGGATAGTTGGGTGGAATTCTCGGGTGCCAAGGAAATCCAGTCACGCGATCTAAT
+
BCCCCGGEGGGGGGGGGGGGGGGGGGGGGGGGGGGGGGGGGGFGGGGGGGGGGGGGGGGGGGGGGGGGGGGGGGGGGGGGGGGGGGGGGGGGGGGGGGGGGGGGGGGGGGGGGGGGFGFGGGGGGFGGGGGDEFFGGGGFDEGGGGGGFCDFGGGGGGGGFGGCFGCGGGGGGGCGGGGGDGFFGEGG9FFGGGGGGGCFFGG>FDGGCFGFGGGGGGGGGGGGFG?DCE6CCEEGGGG?CGGFGGF6C:??FG@9C51B5BCCF9C7ACECEGDF<DFGC+<@60<C+87CAC5*87:C*
@M03152:184:000000000-AWYW1:1:2107:4397:9304 1:N:0:GCGATCTAATACCTGT
AAGCTCGTAGTTGAATTTCGGGCCTGGCTGGGTGGTCTGCCTTATGGTGAGTACTGCTTTGGCTGGGCCTTTCCTTCTGGAGAGCCGGCATTCCCTTCACTGGGTGTGTCGGGGATCCAGGACTTTTACTTTGAAAAAATTAGAGTGCTCAAAGCAGGCTTCTTGCTTGAATATATTAGCATGGAATAATGGAATAGGACGTTGTGGTTCTATTTTGTTGGTTTCTAGGACCACCGTAATGATTAATAGGGATAGTTGGGTGGAATTCTCGGGTGCCAAGGAACTCCAGTCACGGGATCTT
+
C@CC@FFFGGEGGFFGGGGGGGGGGFGFGGGGGEGGGGGGGGGGGGGGGGGGGGGGGFFG9EFDGGGGGGGGDCGGFCGGFGCF7EFDCGGGFFFGGGF<EFGGGGEEGGGGGDEEG?CFGGGFCFG<FGGFGGGGDDEGGGGGGGGGGFGGCGGGGFGGGFGGDFGGGGGGFGCBFCEGGGGCF:AF9ECFCFGFFFCCCFCFBF*DFE@AFFC;@FGF>ECGCGG7C?,68:E=;FGGFCCC9:C?CDG6F?C7CCC@5**8=+<+<CGGCF37C*6C=0;*AF6?+/*3CD7**:/0*
@M03152:184:000000000-AWYW1:1:2107:8220:9392 1:N:0:GCGATCTAATACCTGT
AAGCTCGTAGTTGAATTTCGGGATCAATTTATTGGTCGTGCTATTGTACGTACTGGTATTATTGATTCCTACCTTCTGACGAACCATGATGTCATTAATTTGGTGTCTTGGGGAATCAGGACTGTTACTTTGAAAAAATTAGAGTGTTTAAAGCAGGCTCACGCTTGAATACATTAGCATGGAATAACGAAATAGGACGTTTGATTCTATTTTGTTGGTTTCTAGGATCGACGTAATGATTAATAGGGATAGTTGGGTGGAATTCTCGGGTGCCAAGGAACTCCAGTCACGCGATCTAAGC
+
CCCCCGGGGGGGGGGGGGGGGGGEGGFGGGGGGFFGGGGGGGGGGGGGGGGGGGGGGGGGFFGEEGGGGGGGGGGGGGGGGGGGGGGGGGGGGGGGGGGGGFGGGGGGGGGGGGGGGGGGGGGGGGGGGAGGFEGGGGGGGGGGFGGGGGGGGGCE@EFDCFGGGGGG?FCEFGGGGG9FFF@F=BFGEGDDGGGGFFFFCGGECGGGCFGCCDGFGGGFGFG;7CFEDE5CCEF,=FC@F:CFC+,=CCFEGC9CEGGD=FFC++B;F5:)18:<F*;CCG7C++<9?FGGE79*2+7**
@M03152:184:000000000-AWYW1:1:2107:26673:9403 1:N:0:GCGATCTAATACCTGT
AAGCTCGTAGTTGAATTTCGGGTGCCAAGGAACATGCTTAATAGGGATAGTTGGGTGGAATTCTCGGGTGCCAAGGAACTCCAGTCACGCGATCTAATCTCGTATGCCGTCTTCTGCTTGAAAAAAAAAATCAATCACCTCAAGAGACATCTCCATGTTCACTCCTTGTGACATAACCATAGACTATCGATCTCTCACCTTTTCTGCTTGTTCAGCCGTCTATGCATTCTGTTTAACTATTCATTTATCCTTATCCTTTCATTTATCGTCCTCTATTCGTACCCTATTTTTCACATCTCTT
+
CCCCCGEFGE@EFGFFGGGGGGFGGFGGFGGEGCCF-CFFFGGGGGCE,CCEFGGGCF8CEFGGGGGGF77FFCF7<DGCC,CFEGFEC,@FE?A6CE<E?DDGGD,9CBFFC<<FGFGGFGF,4>FFG+,,,:,,8,,:,,,:,,,8:,,3,,:>,,7,,,,8:,,,,,,,,,,,5::,,,,7,,,,66,6,73,7,,7,,,3>,27,,6,,6,,6*;*;*@;7,,4,6,,,25,1++5+>+4<+++21+++111+++2+++++=+*0*1*1+23++)****3+0+++**+320+3+***
@M03152:184:000000000-AWYW1:1:2107:10388:9515 1:N:0:GCGATCTAATACCTGT
AAGCTCGTAGTTGAATTTCGGGCCTGGCTGGGTGGTCTTGCCGAAAGGTAAGCACTGCCCTGGTCGGGCCTTTCCTTCTGGGGAACCTGCGTGCGCTTAATTGAGTGCGCAGGGGATCCAGGACTTTTACTTTGAAAAAATTAGAGTGTTTAAAGCAGGCTTACGCTTGAATACATTAGCATGGAATAATAGAATAGTACTTTGGTTCTATTTTGTTGGTTTCTAGGACCGAAGTAATGATTAATAGGGATAGTTGGGTGGAATTCTCGGGTGCCAAGGAATTCCAGTCACGCGATCTAAC
+
AA-C-;FFEG;<EFFFGDGGGG7+BFFGGGGGGGGGGGGGGGCEFDCCGCE<FGGGGGGFFG7E9FEFECGFG,9EFAFGGGGEDGGG@D+?CEGGGGGGGCG,B59ECG@:CF7@FEF<EEFGGG9BFDFGGDGAFG<@DFABFGFFFGBCF<D98@<CGF@FFGGGC:3EFGGGGGA@F;FFFFGCGGGGGFGGG3FA<CF,<,@CF9FFGG;FGFFE:>;B7?9@BE**8:*1;C;;:<91+797C640<?7++:E;88+09<9@5*>FE*7:C5)**+39C?+99BFCF37=CF>C*
@M03152:184:000000000-AWYW1:1:2107:5793:9655 1:N:0:GCGATCTAATACCTGT
AAGCTCGTAGTTGAATTTCGGGATCAATGAGTTGGTCGTGCCCTTGGTATGAACTGGCTTTATTGGTTCTCACCTTCTAATGAACCATAATGTCATTCATTTGATGTTTTGGGGAATTAGGACTGTTACCTTGAAAAAATTAGAGTGTTTAAAGCAGGCTCACGCTTGAATACATTAGCATGGAATAATGAAATAGGACATCGCATTCTATTTTGTTGGTTTCTAGGATCGATGTAATGATTAATAGGGATAGTTGGGTGGAATTATCGTGTGCCAAGGAACTCCAGTCACTCGATCTAAT
+
CCCCCGGGGGGGGGGGGGFFGGGDFFFFFFGGGGFGGGGGEGGGGGEFGFGGGGGGGGGFGGGFFGFGGGFCEGGGGGGGGGDGGGFFFGGGGFAEFG<<CFFCFGEFF@FCGG>FGFGGGDFFGGGGCFFGFFGCDFGFFFGGGGEFGDGGGF?EEGGGGGGCGFDFFGGGGGGGGCDEFDFGGGGGFGFGFF9D:,:F9CEFG@EGGGG,5EFFGG78DGGGFD?FGFD>EADFCCF;+D>C7CEFG?46EFG7@GGGGC?;?,49*4:CF+;@FFFF69+<2C?EF=+++2*==511+
@M03152:184:000000000-AWYW1:1:2107:17037:9726 1:N:0:GCGATCTAATACCTGT
AAGCTCGTAGTTGAATTTCGGGGTTAGTAGGTTGGTCATGCCTCTGGTATGTACTGGTCTCACTGATTCCTCCTTCCTGATGAACCGTAATGCCATTAATTTGGTGTTGCGGGGAATTTGGACTGTTACTTTGAAAAAATTAGAGTGTTTAAAGCAAGCTAACGCTTGAATACATTAGCATGGAATAACGAAATAGGACGTTCGATCCTATTTTGTTGGTTTCTAGGATTGACGTAATGATTAATAGGGATAGTTGGGTGGAATTCTCGGGTGCCAAGGAACTCCAGTTACGCGATATAAT
+
CCCCCGGFGGGGGGGGGGGGGGGFGFGGGGGGGGGGGGGGGGAGGGGGGGGGGGGGGGGGGGGGGGGGDFGGGGGG?FGGGGGGGGGGGGGGGFGGGGGGGGGCFGGGGGGGGGGEGG99FFFFGGGGGGGGGGGGGGGGGGGFGEEGGGGGGGGFFGDFGGGEEGGGGEGGGGGGGG,DFFGGEGGGGGGGGGGGGGGD7DFGGFGGGCGGGGGFGGFEDFFGGGGCGGGGGC::CGF?>EGGFCFFDFCF6C9<8*:*?:99<+?9CF5*17C7>GFGD687CAC:+07;5/)/*/:C:
@M03152:184:000000000-AWYW1:1:2107:23863:9762 1:N:0:GCGATCTAATACCTGT
AAGCTCGTAGTTGAATTTCGGGCCTGGCCGGGCGGTCTGCCTAACGGCACGTACTGTCTGGGCGGGCCTTACCTCTTGGTGAGCCGGCGTGCCCTTCGTTGGTGTGCGTCGGGGAACCAGGACCTTTACCTTGAGAAAATTAGAGTGTTCAAAGCAGGCCTATGCCCGAATACATTAGCATGGAATAATAAAATAGGACGCGCGGTTCTATTTTGTTGGTTTCTAGAGTCGCCGTAATGATTAATAGGGATAGTTGGGTGGAATTCTCGGGTGCCAAGGAACTCCAGTCACGCGATCTAAA
+
CCCCCGGGGGGGGGGGGGGGGGGGGGGGGGGGGGGGGGGGGGGGGGGGGGGGGGG9FGGGGGGGDGGGGGGGDFGGGGGGGGGGFGGGGGGGGGGGFGGGGGGGGGGG7CGGGGGGGGGFGGGGGFFFGGGGGFFGGGGCFCFGGGGGGGGFGGGGGGGGGGGFGGGEGGGGGGGGGGGGGGGCEFGGGGGG7C?F?CF>E>E?EC*/0:9CFFCFGGG8EGCF?F@CCEEDGEEECFFGG?EFC>CFGFGFGGGGGC*:CEG?4+<9CFECGGG76C:FGFGG6FCFC4:E=C3*;EFF*
@M03152:184:000000000-AWYW1:1:2107:17076:9823 1:N:0:GCGATCTAATACCTGT
AAGCTCGTAGTTGAATTTCGGGCCTGGCCGGGCGGTCTGCCTAACGGCACGTACTGTCTGGGCGGGCCTTACCTCTTGGTGAGCCGGCGTGCCCTTCGTTGGTGTGCGTCGGGGAACCAGGACCTTTACCTTGAGAAAATTAGAGTGTTCAAAGCAGGCCTATGCCCGAATACATTAGCATGGAATAATAAAATAGGACGCGCGGTTCTATTTTGTTGGTTTCTAGAGTCGCCGTAATGATTAATAGGGATAGTTGGGTGGAATTCTCGGGTGCCAAGGAACTCCAGTCACGCGATCTAAT
+
CCCCCGGGGGGGGGGGGGGGGGGGGGGGGGGGGGGGGGGGGGGGGGGGGGGGGGGGGGGGGGGGGGGGGGGGGFGGGGGGGGGGGGGGGGGGGGGGGGGGGGGGGGGGCEGGGGGGGGGGGGGGGGGGGGGGGGGFGGGGCFGGGGGGGFGGGGFGGGGGGGFGGGGGGGGGGGGGGFDGGGGFGFEEGGFGDC?<8CFCECGGG?CEFFGGGGFEFGF;EGEFF?FFFGGGGGGGGGGECE?9+*AEGF:FFECFFGGDGGGGGFGGGFD5*57?CC>FFCGGGGCGCFFECDGGGGGG7
@M03152:184:000000000-AWYW1:1:2107:21487:9882 1:N:0:GCGATCTAATACCTGT
AAGCTCGTAGTTGAATTTCGGGACCAATTTATTGGTCGTGCTATTGTACGTACTGGTATTATTGATTCCTACCTTCTGACGAACCATGATGTCATTAATTTGGTGTCTTGGGGAATCAGGACTGTTACTTTGAAAAAATTAGAGTGTTTAAAGCAGGCTCACGCTTGAATACATTAGCATGGAATAACGAAATAGGACGTTTGATTCTATTTTGTTGGTTTCTAGGATCGACGTAATGATTAATAGGGATAGTTGGGTGGAATTCTCGGGTGCCAAGGAACTCCAGTTACGCGATCTAATT
+
CCCCCGGGGGGGGGGGGGGGGGGGGGGGGGGGGGGGGGGGGGGGGGGGGGGGGGGGGDGGGGGGGGGGGGGGGGGGGGGGGGGGGGGGGGGGGGGGGGGGGGGGGGFGGGGGGDGGGGFGGGGGGGGGGBFCGGGGGGGGGGGGGGGGGGGGGGGGDCDGGFGGGECGGGGGGGGGGGDFGDGGGGGG>EEGGGFGGCEGGGGGGF9EFFGGDCGGGFGGF;C;DBCF64BEEE>>D@,A@FEGF+C60CCFGGGGDC5:8CFECEFGF5AD=4DD5FAF6>0+<8+++19;5CCCEF>**
@M03152:184:000000000-AWYW1:1:2107:7513:9960 1:N:0:GCGATCTAATACCTGT
AAGCTCGTAGTTGAATTTCGGGATCAATGAGTTGGTCGTGCCCTTGGTATGAACTGGCTTTATTGGTTCTCACCTTCTAATGAACCATAATGTCATTCATTTGATGTTTTGGGGAATTAGGACTGTTACCTTGAAAAAATTAGAGTGTTTAAAGCAGGCTCACGCTTGAATACATTAGCATGGAATAATGAAATAGGACATCGCATTCTATTTTGTTGGTTTCTAGGATCGATGTAATGATTAATAGGGATAGTTGGGTGGAATTCTCGGGTGCCAAGGAACTCCAGTCACGCGATCTAAT
+
CCCCCGGGGGGGGGGGGGGGGEGGGGEGGFGGGAFGGGGGGGFGGCFGGGGGGGGFGGGGGGGGGGGGFFGFFGGGGGGCFGFG9FGGGGG9FEGFGG9FFGGGGG9FE<AFCGGGGFGGGGGGGFFGFEGGGGGGGGCFDGGCGGGGGGGFFEFGGGGGGGGGGCFDFFGGGGGGG9FFCBCEFGGGGCF95=DGGGGGFFEGCGGGGGGBFEG>CFGGGGFGGCGGGFEEGG>7DEF7:>,5=2D,=67ACFFF,*CGDC994,4=*4*;=*71;5)7C<8>+>+?EFC*;<5:C=>C7
@M03152:184:000000000-AWYW1:1:2107:13038:9995 1:N:0:GCGATCTAATACCTGT
AAGCTCGTAGTTGAATTTCGGGATCAGTACGCTGGTCGTGCCTTCGGTATGCACTGGTGTCACTGGTTCCTACCTTCTGAAGAACCGTCATGCCATTCAGTTGGTGTGGCGGGGAATCAGGACTGTTACTTTGAAAAAATTAGAGTGTTTAAAGCAGGCTCGCGCTTGAATACATTAGCATGGAATAATGAAATAGGACGTTTGACCCTATTTTGTTGGTTTCTAGGATCGACGTAATGATTAATAGGGATAGTTGGGTGGAATTTTCGGGTGCCAAGGAACTCCAGTCACGCGATCTAAT
+
CCCCCGGGGGGGGGGGGGGGGGGGGGGGGGGGGGEGGGGGGGGGFCFGGGGGGGGGFGGGGGGGGGGGGGGGGGGGGGGGGGGGGGGGGGGGGGGGGGGGFGGGGGGGGGGGGGFGGGFGE@FCFGGFEGGGFFFGGGGCCF8FGCDFDGGGGCFCCBBDFEC:*>FFFCCCBFFGF<FC,?7>FFGGFGFFGG?9C?,FCFG*,2?4?5CEG@9FF*8EGGFGCGC?F658:8:CCC7<CFEGD7966*77+0A+<*2*:;6AC+0+:C=7/70C<FFCFF83<C+<F4>CCC37@FC7*
@M03152:184:000000000-AWYW1:1:2107:19243:10052 1:N:0:GCGATCTAATACCTGT
AAGCTCGTAGTTGAATTTCGGACCTGACCGGGCGGTCCGCCTAACGGTGTGTACTGTCTGGCCGGGCCTTACCCCTTGGTGAGCCGGCATGCCCTTCACTGGGTGTGTCGGGGAACCAGGACCTTTACCTTGAGAAAATTAGAGTGTTCAAAGCAGGCCTTTGCCCGAATACATTAGCATGGCATAATAAAATAGGACGTGCGGTTCTATTTTGTTGGTTTCTAGAGCCGCCGTAATGATTAATAGGGATAGTTGGGTGGAATTCTCGGGTGCCAAGGAACTCCAGTCACGCGATCTAATA
+
CCCCCGGGGGGGGGGGGGGGGGGGGGGGGGGGGGGGGGGGGGGGGGGGGGGGGGGGGGGFGGGGGGGGGGGGGGGGGGGGGGGGGGGGGGGGGGGGGGGGGGGGGGGGGGGGGEEFGGGGGGGGGGGGGGFGFGGGGGGGGGGGGGGGGGGGGGGGGGCCGGCFGGGGGGGGGGGGGGGGGGFGGFGFFGGGGGFGGGGGDGGC<FGGGGGGGGGGGGGG>9EFFCCFGGDGGEGGGGGF7@CFG7@FG=7CEFFGD8?E=CFGCACEGG=D5C>DFGFGGEFFGF@+<7*;=)):5CC7*
@M03152:184:000000000-AWYW1:1:2107:24901:10228 1:N:0:GCGATCTAATACCTGT
AAGCTCGTAGTTGAATTTCGGGGTCAATGAGTTGGTTGTGCCCTTGGTATGAACTGGCTTTATTGGTTCTCACCTTCTAATGAACCATAATGTCATTCATTTGATGTTTTGGGGAATTAGGACTGTTACCTTGAAAAAATTAGAGTGTTTAAAGCAGGCTCACGCTTGAATACATTAGCATGGAATAATGAAATAGGACATCGCATTCTATTTTGTTGGTTTCTAGGATCGATGTAATGATTAATAGGGATAGTTGGGTGGAATTCTCGGGTGCCAAGGAACTCCAGTCACGCGATCTAAT
+
CCCCCGGGGGGFGGCGFGGGGGGGGGGGGFGGGGGGGGGGGGGGGGGGGGGGGGGGGGGFGGGGGGGGGGGGGGGGGGGGGDFGGGGGGCFFFGGGGGGGGGFCGGGGGGGGDGEEGGGGGGGGGGGGGGGGFGGGCFGGGFGF9FFGGGGGEGFGFGGGGGFFFGGGCFFGGFCFEFGFFFGCFGGGFGGGCEGF8FFFGCEEGGGGGGGGFGGGG?DE?DFGCA:DECGD>FEC:BEFFGFCGCF,,,;C6::CG***::<FGFG7555F=DD@;555F=F+?C+?6A785D3CEG7**
@M03152:184:000000000-AWYW1:1:2107:12840:10301 1:N:0:GCGATCTAATACCTGT
AAGCTCGTAGTTGAATTTCGGGCCTGGCCGGGCGGTCTGCCTAACGGCACGTACTGTCTGGGCGGGCCTTACCTCTTGGTGAGCCGGCGTGCCCTTCGTTGGTGTGCGTCGGGGAACCAGGACCTTTACCTTGAGAAAATTAGAGTGTTCAAAGCAGGCCTATGCCCGAATACATTAGCATGGAATAATAAAATAGGACGCGCGGTTCTATTTTGTTGGTTTCTAGAGTCGCCGTAATGATTAATAGGGATAGTTGGGTGGAATTCTCGGGTGCCAAGGAACTCCATGCACGCGATCTAAT
+
CCCCCGGGGGGGGGGGGGGGGGGGGGGGGGGGGGGGGGGGGGGGGGGGGGGGGGGGGGGGGGGGGGGGGGGGGFFGGGGGGFGCGEGGGGGGGGGGGGGGGGGGGGGGGGGGGGGGGGGGGGGGGGGGGGGGGCGGGGGGGFGGGGGGGGGCGFGCFGGGGGGGGFGGDGEFGGGGGFGGGGGFGFCF<:FGGF?7:+:CEEGGG5CGGCGGGGGGGGGGGGGGGF9FGGD5EGGD*AE7C7EGF>7E669:@G<<A*;?E>9CF9<A**2>73CFGG)*2CEFDG7++9:;5/<=C/**2
@M03152:184:000000000-AWYW1:1:2107:21619:10487 1:N:0:GCGATCTAATACCTGT
AAGCTCGTAGTTGAATTTCGGGATCAGTACGCCGGTCGTGCCTTCGGTACGTACTGGTGTCACTGATTCCTCCCTTCTGACGAATCGTCATGCCATTCACTTGGTGTGGCGGGGAATCAGGACTGTTCCTTTGAAAAAATTAGAGTGTTTAAAGAAGGCTCACGCTTGAATACATTATCATGGAATAATGAAATAGGACGTTGATCTTATTTTGTTGGTTTCTAGGATTGACGTAATGATTAATAGGGATAGTTGGGTGGAATTCTCGGGTGCCAAGGAACTCCAGTCACGCGATCTAATC
+
A-8<6CFG;CFDFF9FC<FFFGCCFGFCFGGFGGGGGG@FGDGGFCBBEGGE<<C9@FGEFCCF<FGGFEGGG7FGFGGFFG@@,6CEF7CAFF9FGEFEFC9C?<<FGG@FCE=+BBEDGFGGGDF@=FGGCGGDGGGG<339D=F<CCFEFF,<>B:FFDF73>F*>?,@F9<@C,,,,?F2F@FFFF;FC;;CDGG**=CFACFF9C:?E+CCC84;BC+++5?>F6++=;C*;@<C0++<<*8:*:>FG:E<888*;9EG>7<8*:A<CF*2*9)2*<9+02+3<9</*15*/+;*>
@M03152:184:000000000-AWYW1:1:2107:26417:10524 1:N:0:GCGATCTAATACCTGT
AAGCTCGTAGTTGAATTTCGGGGTCAGTAGGTTGGTCGTGCCACAGGTATGAACTGGTCTCACTGATTCCTCCTTCCTGATGAACCGTAATGCCATTAATTTGGTGTTGCGGGGAGACTGGACTGTTACTTTGAAAAAATTAGAGTGTTTAAAGCAGGCTAACGCTTGAATACATTAGCATGGAATAATGAAATAGGACGATCGGTCTTATTTTGTTGGTTTCTAAGATTGACGTAATGATTAATAGGGATAGTTGGGTGGAATTCTCGGGTGCCAAGGAACTCCAGTCACTCGAGATAAA
+
BBCC-CFFFGC<F@F<FE9FFGGGGDF<@@@FGGDGFGCGGGGFGDFGGGGGGGGGGGGGFAGFGGGGFGFFDFFCFFCAFGFFGGGGC@FFGGGDGAFGGAF<FC=CFGGDGGGGCFCFGFFFFEFGCGGFGAFCEFD<8E@FGFGGGGGGFB<AFGGGGG@:E:@FFCFE99FF<DFF=FFFGGFFCFCFFGGA@F,F**>CFCEE;;;FCCF:,,::E6,<,@BF?9CGFC?***<97+>9FGCFDG4CF7EGF*BEEC@FGG+35AEFC*7D**)9CF8?+38<+8C+3****/:7*
@M03152:184:000000000-AWYW1:1:2107:12282:10650 1:N:0:GCGATCTAATACCTGT
AAGCTCGTAGTTGAATTTCGGGATCAATATGTCGGTCGTGCCTCGGTACGTACTGGCATCATTGGTTTCTCCCTTCCGATGAACCATGATGCCATTAATTTGGTGTCGTGGGGAATCAGGACTGTTACTTTGAAAAAATTAGAGTGTTTAAAGCAGGCTAACGCTTGAATACATTAGCATGGAATAATGAAATAGGACGTTCGATCCTATTTTGTTGGTTTCTAGGATCGACGTAATGATTAATAGGGATAGTTGGGTGGAATTCTCGGGTGCCAAGGAACTCCAGTCACGCGATCTAATC
+
CCCCCGGGGGGGGGGGGGGGGGGGGGGGGGGGGGGGGGGGGGGGGGGGGGGGGGGGGGGGGGGGGGGGGGGGGGGGGGGGGGGGGGGGGGGGGGGGGGGGGGGGGGGGFEGGGGGGGGGGGGGGGGGGGGGGGGGGGGGGGGGGGGGGGGGGGFGGGGGGGDGGGGGGGGGGDFAFGGGGFGGGGGGGGGGGGGGGGGGFGFGFFGGGGGGGGGGGCFGGGGGGGGG7CEEGGGGFFFFGCGGGFGFGGEDGGGGGCEGGEGGFCFCEGGGDCDDCFFFCFEFFGGGGGFGGGGDGGCFF:
@M03152:184:000000000-AWYW1:1:2107:22265:10710 1:N:0:GCGATCTAATACCTGT
AAGCTCGTAGTTGAATTTCGGGACCAATTTGTTGGTCGTGCCTCGGTACGTACTGGTATTATTGGTTTCTCCCTTCTGAAGAACCTCGATGCCATTAATTTGGTGTCGTGGGGAATCAGGACTGTTACTTTGAAAAAATTAGAGTGTTTAAAGCAGGCATACGCTTGAATACGTTAGCATGGAATAATGAAATAGGACGTTTGATTCTATTTTGTTGGTTTCTAGGATCGACGTAATGATTAATAGGGATAGTTGGGTGGAATTCTCGGGTGCCAAGGAACTCCAGTCACGCGATCTAATC
+
CCCCCGGGGGGGGGFGGGGGGGGGGGGGGGGGGGGGGGGGGGGGGGGGGGGGGGGGFFGGGGGGGGGGGGGGGGGGGGGGGGGGGGGEGGGGGGGGFGGGGGFGGGGGGGGGGGGGGGGGGGGGGGGGGGGGGGGGGGGFGFGGGGGGGGGGGGGGGGGGGGGGGGGGFFFGGGGGGGGGGGGFGGGFGGFFGGGFDGFFG?EFGGGGGGGGGGGGGGEGGGGGG9DGGGGCECFGGGGGGGGGGGFD?FGGGGGGGGGGCCGGFGGGGDGGG:CFGCFGG6:CCC@+A?DFGCDGDF:0*
@M03152:184:000000000-AWYW1:1:2107:15440:10792 1:N:0:GCGATCTAATACCTGT
AAGCTCGTAGTTGAATTTCGGGCCTGGCCGGGCGGTCTGCCTAACGGCACGTACTGTCTGGGCGGGCCTTACCTCTTGGTGAGCCGGCGTGCCCTTCGTTGGTGTGCGTCGGGGAACCAGGACCTTTACCTTGAGAAAATTAGAGTGTTCAAAGCAGGCCTATGCCTGAATACATTAGCATGGAATAATAAAATAGGACGCGCGGTTCTATTTTGTTGGTTTCTAGAGTCGCCGTAATGATTAATATGGAGAGTTGGGTGGGAATTCTCGGGTGCCAAGGAACTCCAGTTACGCGATTTAA
+
CCCCCGGGGGGGGGGGFGFGGDGGGGGGGGGGGGGGGGGCGGGGGGGGGDGFGGGGGEFGGGGGGGDGGGGGG<EFGGGGGFGGGGGGGGGGFFFGGG=DEGEFGGGGCFFEGGDGCFCFCFGGGD9;AFGFGCFFDEFGGFGGGGFFF9@FGGGGGFGFG8C:FC9EGFGG,>F@BFFGGGGGCCGCFFGFFG:C6<FGEGECG>EEE+<FC??@FGGGCGFFCF?FGD8**:8*/AFCDEE7<*+<C9*3A6++<:;/:>88<E+<CGF517***94968C+03<++**+*/1***107
@M03152:184:000000000-AWYW1:1:2107:24998:10848 1:N:0:GCGATCTAATACCTGT
AAGCTCGTAGTTGAATTTCGGGTCCGGCTGAGTGGTCTTGCCAATGGTAAGTACTGCTCTGGTCGGATCTTTCTTTCTGGGGAACCAACGTGCTCCTAACTGAGTGCGCTGGGGATCCAGGACTTTTACTTTGAAAAAATTAGAGTGTTTAAAGCAGGCCTACGCTTGAATACGTTAGCATGGAATAATAGAATAGGACTTTGGTTCTATTTTGTTGGTTTCTAGGACCGAGGTAATGATTAATAGGGATAGTTGGGTGGAATTCTCGGGTGCCAAGGAACTCCAGTTACGCTATCTAATC
+
CCCCCFEGGGGGFGGGGGGGDEFGGGGGGGGGGGGGGGGGGGGGGGFGGGGGGGGFGAFGECGFGGGGGGFGGGFGGGGGGDCEFFGGGGGCFGGGGGGGGGFCGGGGGGDGD7FGGFCFFGGGGGGGGGGGFFFGAC=AAEGAEFGGGGGGGGGGFDECFGGGDGGGFFCF9BGGGGFGGGGGGFGF9@EFGFGGC=DG9FFG@FGGGG,@EGGFDC88CG9CF,>,=*:>E*AF79+<7<@9CFFGC7C6F+96ECG78C<6>EEEFG5550:47CFGF8++2+++3=3*//10A:>F*
@M03152:184:000000000-AWYW1:1:2107:13455:10867 1:N:0:GCGATCTAATACCTGT
AAGCTCGTAGTTGAATTTCGGGATCAGTACGCTGGTCGTGCCTTCGGTATGCACTGGTGTCACTGGTTCCTCCCTTCTGACGAACCGTCATGCCATTCACTTGGTGTGGCGGGAAATCAGGACTGTTACTTTGAAAAAATTAGAGTGTTTAAAGCAGGCTCACGCTTGAATACATTAGCATGGAATAATGAAATAGGACGTTGATCTTTTTTTGTTGGTTTCTAGGATTGACGTAATGATTAATAGGGATTGTTGGGTGGAATTCTCGGGTTGCAAGGGACTTCCGTTACCCGATCTAATT
+
CCCCCGGGGGGGGGGGGGGGGGGGGFF@@CF@;FGGGG@FGGGGFGGGCGG,FEGFF@C@,6,<FGGGCFGGGGGGFFGFFGGGGGDB?FEG<EGGG9F9FGGGGGFCGFGGGGGGGGGGGGGGGGGGGGGGGGGGGGGCFGGGGGGGGGGGGGFGGGG@,8@@CFGGGGGGFGGGG=CFGGGGGFGFGF9FCGGGGGCFCF@*7,2C,2?CEECG+84CC9<+3+2>B*++3*/=8++1@1C9+:>E*0**0<*:E88E*<7C*<+*:E5**90:75)9*2+<+*0+*)*+219EF9***
@M03152:184:000000000-AWYW1:1:2107:18383:10886 1:N:0:GCGATCTAATACCTGT
AAGCTCGTAGTTGAATTTCGGGATCAATGAGTTGGTCGTGCCCTTGGTATGAACTGGCTTTATTGGTTCTCACCTTCTAATGAACCATAATGTCATTCATTTGATGTTTTGGGGAATTAGGACTGTTACCTTGAAAAAATTAGAGTGTTTAAAGCAGGCTCACGCTTGAATACATTGGCATGGAATAATGAAATAGGACATCGCATTCTATTTTGTTGGTTTCTAGGATCGATGTAATGATTAATAGGGATAGTTGGGTGGAATTCTCGGGTGCCAAGGAACTCCAGTCACGCGATCTAAT
+
CCCCCGGGGGGGGGGGGFGGGGGGGGGGGGGGGGGGGGGGGGGGGGGGGGGGGGGGGGGGGGGGGGGGGGGGGFGGGGGGGGGGGGGGGGGGGGEFFFEFGGGGGGGFGGCEGGGGGGGGDFGGGGGGGGGGGGGGGGGGGGGGGGGGGGGFGGGGGGGGGFGCFGGGGGGGGGGGGCFDFD8DFGGGGGGGGGGFDFGGGGCFEGCACACFFFFFCEFGGGCFFGGC@6BEGGGGGGGGFFG,:CFGG?FE?C7,:5C*::<CF,<?E*2CEGFCCF3CC*+;B<6<CAF5CC):*2*02
@M03152:184:000000000-AWYW1:1:2107:23823:10898 1:N:0:GCGATCTAATACCTGT
AAGCTCGTAGTTGAATTTCGGGATCGACGGGTCGGTCGCGCCTCTGGTGTGTACTGGCCCTGTCGGTTTCTCCCTTCTGACGAACCACGATGTCATTAATTTGGTGTCGTGGGAAATCAGGACTGTTACTTTGAAAAAATTAGAGTGTTTAAAGCAGGCTCACGCTTGAATACATTAGCATGGAATAACGAAATAGGACGTTTGATTCTATTTTGTTGGTTTCTAGGATCGACGTAATGATTAATAGGGATAGTTGGGTGGAATTCTCGGGAGCCAAGGAACTCAAGTCACGACATCTAAT
+
CCCCCGGGGFGGDFFGGGCDCEGGEGGGGGGGGGGEGGCDGC@FGGCG,FCFDEEGGC<FGFGFF@CBF??FFFFGGGGFC:FGE:DFGCFGFGGGG<5E?<EFF7FGEF:BBE?,:FEGGFCFFGFGGDGGGDF9A<=FFGGGG3EFEFAFGECF?FF<BFGFG:F*D<FC,@FFAA7AFCG:>FGCEDECGFFF:,?@CFGCFC,C@,FFFGGCGGD*12<F9FCGGGG5?:EGGDGDCCF+<>FGGGGGFEFDGDGDE5<7<C<9EC=5CDDCF<>4*@+2+20<+/***)1297:*0
@M03152:184:000000000-AWYW1:1:2107:21611:10927 1:N:0:GCGATCTAATACCTGT
AAGCTCGTAGTTGAATTTCGGGATCAATTTATTGGTCGTGCTAACGGTATGCACTGGTACAATTGGTTTCTCCCTTCTGACGAAGCATGATGTCATTAACTTGATGTTGTGGGGAATCAGGACTGTTACTTTGAAAAAATTAGAGTGTTTAAAGCAGGCTTTGGCTTGAATACATTAGCATGGAATAATGAAATAGGACGTTTGATCTTATTTCGTTGGTTTCTAAGATCGACGTAATGATTAATAGGGATAGTTGGGTGGAATTCTCGGGTGCCAAGGAACTCCAGTAACGGGATCTAAT
+
CCCCCGGGGGGGGGGGGGGGGGGGGGGGGGGGGGGGGGGGGGGGGGGGGGGGGGGGGGGGGGGGGGGGGGGGGGGGGGGGGGGGGGGGGGGGGGGGGGGGGFFGGGGGGGGGGGG:FGGGGGGGGGGGGGGGFGFGGGGGGFGECFGGGGGGGFFDGGGGGGGFGGGGFFGDGAFFGGCGFGGGGGGFGGGGFCDF8FGCFFCCAF9CGGGGFC>FGGGGGFAEGEG7;@D*1>CG@F7;CEC,91CEC68::CCCFEEG*C9CGCFF=F***:>CFGFCF8CFEFGC+8*2***:8+::*
@M03152:184:000000000-AWYW1:1:2107:18857:10932 1:N:0:GCGATCTAATACCTGT
AAGCTCGTAGTTGAATTTCGGGGGCATTCAGGCCAAAGCTCGTCCTTGTGGCGTGGCTGGGTCTGGGCTTCCTACGTTTGGATAGTGGGCAACCGCTTCCAATCATTTACTTTGAAAAAATTAGAGTGTTCAAAGCAGGCGTAACCTTGCCATTGAATATTACAGCATGGGATAATAGAATATGACGTTGGTCTTATTTTGTTGGTTTCTAAGGCTGATGTAATGATTAATAGGGGTAGTTGGGTGGAATTCTCGGGTGCCAAGGAACTCCAGTAACGCGATCTAATCTCGTATGCCGTCT
+
CCCCCFG@CFFGGGFFGFGGDEDGGDGGGGGGGGGGCFFGGGFGEEFGGFGGGEGGGGE:BEGCDFGGFG?F99FGFFFGGCEEFGFFGGFGFB:CFEGGCDG@EFGGGC9FGGGFFGFEFFFC<F,CE9FCFCFGGGDDCEGGGEFDGFC=FFGGGGCCFGAGG?F<=DFCCFGGGGGGGGGCCA@CFFF7,DF;F9<,,>CFCFG<6,2,4?C77,?BG,BCG99=B;+BCF6*;58E7C6*/:8*9:*4CFE5C*:?C?8576C86?+>F7*:**)7**;A7+++31>FC**3+*175
@M03152:184:000000000-AWYW1:1:2107:7858:11094 1:N:0:GCGATCTAATACCTGT
AAGCTCGTAGTTGAATTTCGGGCCTGGCCGGGCGGTCTGCCTAACGGCACGTACTGTCTGGGCGGGCCTTACCTCTTGGTGAGCCGGCGTGCCCTTTGTTGGTGTGCGTCGGGGAACCAGGACCTTTACCTTGAGAAAATTAGAGTGTTCAAAGCAGGCCTATGCCTGAATACATTAGCATGGAATAATAAAATAGGACGCGCGGTTCTATCTTGTTGGTTTCTAGAGTCGCCGTAATGATTAATAGGGATAGTTGGGTGGAATTCTCGGGTGCCAAGGAACTCCAGTCACGCGATCTAAA
+
CCCCCGGFGGGGGGGGGGGGGGGGGGGGGGGGGGGGGGGGGGGGGGGGGGGGGGGGGGGGGGGGGGGGGGGGGGGGGGGGGGGGGGGGGGGGGGGGGGGGFGGGGDGGGGGGGGGGFGGGGGGGGGGGGGGGGFGGGGGGGGGGGGGGFFGGGGFGGGGGGGGGGGGGGGGGGGGGCFFGGGGGGGGGGGGGGGGGGGGGGDGGGE>EFGFGFFG<EGGGGGFFGGGGGGGG=EEEGGGFDEFGGGGGGC4CC++<CEGGGFECF<FGGFG5CDDDDF:FGGGGGC6+39F5577*2:FD*
@M03152:184:000000000-AWYW1:1:2107:26881:11126 1:N:0:GCGATCTAATACCTGT
AAGCTCGTAGTTGAATTTCGGGCCTGGCCGGGCGGTCTGCCTAACGGCACGTCCTGGCTGGGCGGGCCTTACCTCTTGGTGAGCCGGCGTGCCCTTTGTTGGTGTGCGTCGGGGAACCAGGACCTTTACCTTGAGAAAATTAGAGTGTTCAAAGCAGGCTTATGCCTGAATACATTAGCATGGAATAATAAAATAGGACGCCCGGTTCTATTTTGTTGGTTTCTTGAGGCGCCGTAACGATTAATAGGGATAGTTGGGTGGAATTCTCGGTTGCCAACGAAATCCCGTCACGCGATCTATT
+
CCC9AECC-6FFDGFCCG<E@+@EEGG?FGGGGF7@6@6E,C,C@FGC+@,C,B:9,C<,B=A7B4=>B8,B?FCFGGF,8B<F,:4@7=+3BFFFFGG<B,8D38<7>:7*@:*>*>3>CGCFFC9CCF9@3,8=FFCFG@,,,,8@,<C:CGCC,*<++87?F:,2CFAE,7<9,CFC,,+?FG@CEFFG7:++<<8*/**:*:*:++2<7<+00C:/;:<<++++*;*::8:E****1*;+9>+<**0*0<+98EC*88++2<20:C:7**0*2*0*2*12+0*1*)/;5))***:**
@M03152:184:000000000-AWYW1:1:2107:23325:11154 1:N:0:GCGATCTAATACCTGT
AAGCTCGTAGTTGAATTTCGGGATCAGTACGCTGGTCGTGCCTTCGGTATGCACTGGTGTCACTGGTTCCTCCCTTCTGACGAACCGTCATGCCATTCACTTGGTGTGGCGGGAAATCAGGACTGTTACTTTGAAAAAATTAGAGTGTTTAAAGCAGGCTCACGCTTGAATACATTAGCATGGAATAATGAAATAGGACGTTGATCTTATTTTGTTGGTTTCTAGGATTGACTTAATGATTAATAGGGATAGTTGGGTGGAATTCTCGGGTGCCAAGGAACTCCAGTCACGCGATCTAATC
+
<CCCCGGGGGGGGGGGGGGGGGGGGFGGGGFGGGGGGGGGGGGGGGGGGGGGGGGEGG<FGDFGGGGGGGGFGGGGGGGGGDDEGGGEGGGGGGFGGGFGGGGGG@FGGCGDGFGGGGFGGGGGFGFFG9EGAEFGGGGGFCFFFDEFGGGGGGGGGGGGG9F7@FGGGGGGGFGG9F:FFGG7FFGAAACF9,DEDGGDGFF7FFGGCFGGGCFFFDEDF9CC;,3>EF+<197+>++AC9+<C79*6>FFFG76CEE*:9@FCGG==*1)2*:>45>FGC?+8AF6EF3;//9:EFGG>
@M03152:184:000000000-AWYW1:1:2107:22296:11178 1:N:0:GCGATCTAATACCTGT
AAGCTCGTAGTTGAATTTCGGGATCGACGGGTCGGTCGCGCCTCTGGCGTGTACTGGCCCTGTCGGTTTCTCCCTTCTGACGAACCACGATGTCATTAATTTGGTGTCGTGGGAAATCAGGACTGTTACTTTGAAAAAATTAGAGTGTTTAAAGCAGGCATTCGCTTGAATACATTAGCATGGAATAATGAAATAGGACGTTTGATCTTATTTTGTTGTGTTCTAAGATCGACGTAATGATTAATAGGGATAGTTGGTTGGAATTCTCGGGGGCCAAGGAACTCCAGTCACGCGACTTAAC
+
CCCCCGGGGGGGGDGGGGGGGGEGGGGGGGGGGGGGGGGGGGGGGFGGGCCGGGFC,EEGFGGGGGEFEFGGEFGD<EFFGGGGFGGGEEGGFGGGGGC9FFG<EC?BC8C+@FGFFCD<8<FGFGCFGGGG9FFFFDF@DF=FD@FGGGGCF,>FC@C,>,:,F<FF7DFCFFGFGE,<FF>FFF9DF@;CBEGEGFC<=:<@,7CFG9FFCGFGGF7*=C+?+<2>ED58=C/*=5++3@9@F=C+*A<CCEE:@;*1/0<C6++3:=*)*)17**75E6CCC?6<C*:;*9)**2>F*
@M03152:184:000000000-AWYW1:1:2107:2729:11214 1:N:0:GCGATCTAATACCTGT
AAGCTCGTAGTTGAATTTCGGGATCAGTATGTTGGTCGTGCTTAGGTACGTACTGTCATTACTGGTTTCTCTCTTCTGAAGAACCTTGATGTCATTAATTTGGTGTCTTGGGGAATCAGGACTGTTACTTTGAAAAAATTAGAGTGTTTAAAGCAGGCATACGCTTGAATACATTAGCATGGAATAATGAAATAGGACGTTTGATTCTATTTTGTTGGTTTCTAGGATCGACGTAATGATTACTATGGATAGTGGGGTGGAATTCTCGGGTGCCAAGGAACACCAGTCACGCGATCTAATC
+
CCCCCGGGGGGGGFGGGFGDGEE@F8FEFFGGCFGGGD6CF8FDFGGGGGGGGGDGDFCFGFGGGEGGGGF9EFGGGGFF9AFDF,CEFGGD<FDFEEA9FGGE7CF9<FFFEFGFGGGGGGGGGGECB9C9AGGGGGGC9EBFEGGGGGGGFCEFFGGGG9=C@EFEFGG9EA?FGFFDFF:FDDF;CAEDGF9DDEG:F,>FCGF9@BFGDFG7CC3+,7@,,DFADC>CCEGG>C7;:C;@:+>C77C7;,/=CGD7/5+?C7?=CE/5*2;6*/)00*3*1*@@F?DG57C7C7702
@M03152:184:000000000-AWYW1:1:2107:14796:11350 1:N:0:GCGATCTAATACCTGT
AAGCTCGTAGTTGAATTTCGGGGGCATTCAGGCCAAAGCTCGTCCTTGTGGCGTGGCTGGGTCTGGGCTTCCTACGTTTGGATAGTGGGCAACCGCTTCCAATCATTTACTTTGAAAAAATTAGAGTGTTCAAAGCAGGCGTAACCTTGCCATTGAATATTACAGCATGGGATAATAGAATATGACGTTGGTCTTATTTTGTTGGTTTCTAAGGCTGATGTAATGATTAATAGGGATAGTTGGGTGGAATTCTCGGGTGCCAAGGAACTCCAGTCACGCGATCTAATTTCGTATCCCGTCT
+
CCCCCGGGGGGGGGGGGGGGGGGGGGGGGGGGGGGGGGGGGGEGGGGGGGGGGGGGGGDEEGGGGGGGGGGGGGGGGGGGGGGGGGGFGGGGGGGGGGGGFCFGGGGGGGGGGFGGGGGGGGGFGGGGCFGGGGG8FGDGGGGGGGGGCFGGGCAFGGDGG9FGCGGGGFGCFGGFFFGFFFGGFGGCGF7<DFG;DFGGCFGG7FCE9A,<CCFGF=F;;C@C1,?FG9E9<F*0:6EGGC+*C*85CFF=C+=*:;*;?@FCC7*27F69+:*07*59>?**+3++019CC<*<0*939
@M03152:184:000000000-AWYW1:1:2107:24337:11450 1:N:0:GCGATCTAATACCTGT
AAGCTCGTAGTTGAATTTCGGGATCAGTACGCTGGTCGTACCTTCGGTATGCACTGGTGTCACTGGTTCCTCCCTTCTGACGAACCGTCATGCCGTTCACTTGGTGTGGCGGGAAATCAGGACTGTTACTTTGAAAAAATTAGAGTGTTTAAAGCAGGCTCACGCTTGAATACATTAGCATGTAATAATGAAATAGGACGTTGATCTTATTTTGTTGGTTTCTAGGATTGACGTAATGATTAATAGGGATAGTTGAGTGGAATTCTCGGGTGCCAAGGAACTCCAGTCACGCGATCTAATT
+
CCCCCGGGGGGGGGGGGGGGGGGGGGGGGGGGGGGGGGGGGGGGGGGGGGGGDGGGGGGGGGGGGGFGCFGGGGGGGGGGGGGGGGGGGGGGGGGGEGGGGGGGFGGGGGGGGDGGCEFGGGGGGGGGDEFGG,EEGDFFGFGGGGGGG8FFGGGFGGGFGGGGF@EGE7BCGGGGCFFCFG,@CCFGGGGGGGCGGGGGGGGCF9FF;;FFG@EG,=EFGGF@7<<@FGB2*38@EG?C>@9<9:+*20;CFG7+>C+;F6FG:<:8=5=7E4>*1*)96A70AFG0+9*/:9>EF+***
@M03152:184:000000000-AWYW1:1:2107:12654:11454 1:N:0:GCGATCTAATACCTGT
AAGCTCGTAGTTGAATTTCGGATCTGGTTGGGTGGTCCGCCTGACGGCGTGTTTACTGCTTGACCGGGTCTTGCCTCTTGGTGAACCGTTGTGTTCTTTATTGAATGCTTCGGGGAACCAGGACTTTTACCTTGAGAAAATTAGAGTGTTCAAAGCAGGCCTATGCCTGAATACATTAGCATGGAATAATAAAATAGGACGTGTGGTTCTATTTTGTTGGTTTTTAGAGCTGCCGTAATGATTAATAGGGATAGTTGGGGAATTCTCGGGTGCCAAGGAACTCCAGTCACGCGATCTAATC
+
CCCCCGGGGGGGGGGGGGGGGGGGGGGGGGGGGGGGGGGGGGGGGGGGGGGGGGGGGGGGGGGGGGGGGGGGGGGGGGGGGGGGGGGGGGGGGGGGGGGGG<FFFGGGGGGGGGGGGGGGGGGGGGGGGGGGGGGGGGGGGGGGGGGGGGGGGGGGGGGGGGGGGGGGGGGGGGGFGCEGGDAFFGFGGGGEGGGGGDGGG:CCGGGGFF@FGGGGDGGGGGGGGCFFG9CFGGG=EDGGCGGFFGF?FG<=CFG7@FGDEEGF>FC555:3*9FF4*7CCGDEFGG::@<C717:CCFG*
@M03152:184:000000000-AWYW1:1:2107:14924:11671 1:N:0:GCGATCTAATACCTGT
AAGCTCGTAGTTGAATTTCGGGATCAATACGTCGGTCGTGCCTCGGTACGTACTAACGTCATTGATTTCTCCCTTCTGACGAGCCGTGATGTCATTAATTTGGTGTTACGGGGAGTCAGGACTGTTACTTTGAAAAAATTAGAGTGTTTAAAGCAGGCAATCGCTCGAATACATTAGCATGGAATAATGAAATAGGACGTTCGAACCTCTTTTGTTGTTTTCTAGGTTCGACGTAATGATTAATAGGGATTGTTGGGTGGAATTCTTGGGTGCGAAGGCACTCCAGTCACGCGCTCTAATT
+
CC?CCFEFCEFFFAEGFGGGGEFGGGGGGGGGGDFFGGGG,CFGEGGGGGGFFGGFGG<CFGGGGGGFGGA<E@FCF<,CFGDDCBGGCEC??AED??FFGGGGGGGGGDDGGCFG,5B@8FEFGGF9FGGGFFFA@BFFGG9FBDFFGEGDBD<B=@FFF@FDFDGGGG7FF<FFAFGGD?A:,,7EB,7,,>BB:7>>>,>7FBCF,@<FG,4?80=B<CF,,,,,68*8/1=3*++>+179CFDGEG*>FF*/*;CC*6<EDG+++*:/71*1/9)9:*00+3A<C/9**)1:C+**2
@M03152:184:000000000-AWYW1:1:2107:5972:11712 1:N:0:GCGATCTAATACCTGT
AAGCTCGTAGTTGAATTTCGGATCGTACCTTGAGAGCAACCGAAAGGTTGATACAATATAGGTGCGGTCTTATGTGTCTGGCCTTGTGGTATGCTATTAATTTGGTGTGCCATTTTGGTTAGAAGTTTACCTTGAAAAAATTAGAGTGTTTAAAGCAAGTGAATAACAGCCTGAATACATTAGCATGGAATAATAGAATAGGACTTTGGTTCTATTTTGTTGGTTTCTAGGACCGAAGTAATGATTAATAGGGATAGTTGGGTGGAATTCTCGGGTGCCAAGGAACTCCAGTCACGCGATA
+
CCCC<CFFGGGGGGGGGGGGGGGGGGGGEGGGGGGGGGGGGGGGGGGGGGGGGGGGGGAFGGGFGGGGGGGGGGGGGGGGGGGGGGGGGGFEFGGGGGGGGGGGGFEFGGGGGGGGGG=CEFFGGFCFGGFGGGGGGGGGGGGGGGGGFGGGGGGGGFGGGGGGGGDGGCFGGGGGGFFCFGFGGGGGFEFGFCFGGGFGF8E@FGDF7>BBDGFCCFGGGGCCGGDCFGGGDGGC>E@FGDGC:C<FGGGGFFFFGGFGGGEEC7F769?CEGGGGD;FFECC?@8+796<EFDE*:/7*
@M03152:184:000000000-AWYW1:1:2107:27648:11808 1:N:0:GCGATCTAATACCTGT
AAGCTCGTAGTTGAATTTCGGGATCAATTTATTGGTCGTGCTATTGTACGTACTGGTATTATTGATTTCTACCTTCTGACGAACCATGATGTCATTAATTTGGTGTCTTGGGGCATCAGGACTGTTACTTTGAAAAAATTAGAGTGTTTAAAGCAGGCTCACGCTTGAATACATTAGCATGGAATAACGAAATAGGACGTATGATTCTATTTTGTTGGTTTCTTGGATCGACGTCATGATTAATAGGGATAGTTGGGTGGAATTCTCGGGTGCCACGGAAATCCAGTCACTCTATCTAATA
+
CCCCCGGDEFFGGFGGGGFEG>FGGGGGFGFFFGGGGGGGGGC<FFFGFGF<<FGGGFGFFGGGFFG<CEGGGFFGGD9FFCGDBECF9FFF<CACF@EFCFCGGGAC?FDFC,>8FFFGDGFGFEGGGA<B?F9E,@?FFFGGGG<,=EFEECFCFFEF,FFDC:=A=FF9??@A?8FGGFGGFD9@BEEGGG9,CDF>+@:F9@@F;FACG;B,3@@*@,@,@@3;F>8CE5*;8F,,2>CE=+>C,4*=<C9C8/1CA+;+++3===C7*870/>3C*+20<+3+<**3+*:<++02*
@M03152:184:000000000-AWYW1:1:2107:23485:11852 1:N:0:GCGATCTAATACCTGT
AAGCTCGTAGTTGAATTTCGGGGTTAGTAGGTTGGTCATGCCTCTGGTATGTACTGGTCTCACTGATTCCTCCTTCCTGATGAACCGTAATGCCATTAATTTGGTGTTGCGGGGAATTTGGACTGTTACTTTGAAAAAATTAGAGTGTTTAAAGCAAGCTAACGCTTGAATACATTAGCATGGAATAATGAAATAGGACGTTCGATCCTATTTTGTTGGTTTCTAGGATTGACGTAATGATTAATAGGGATAGTTGGGTGGAATTCTCGGGTGCCTAGGAACTCCAGTCACGCGATCTAAT
+
CCCCCGGGGGGGGGGFGGFGGGGGGGGFGFGGGGGGGGGGGGGGGGGGGGGGGGGGGGGGGDFGGGFGFGGGGGGGGCFCFGFGGGFGGDGGGGGGGFGGGGDEFGGGGGGGGGECFGGGGFFFGGCFFFGFG9FF9<FGGD8FFGGGGGGGG9FGGDGGGGG>FFC=F8AFGFGAC=DCFC:CFGGGDFFFFCGGGGGCF7>F,@FGGFCGGGFFGGG5:EGGFGG8CGGGFD8F85,5=FFFFCC+2*;CFF7++/;@EBCCF9?E/:5DEG7*:549EG800<+<3*0**/)*A5:7:
@M03152:184:000000000-AWYW1:1:2107:17512:11923 1:N:0:GCGATCTAATACCTGT
AAGCTCGTAGTTGAATTTCGGGCCTGGCCGGGCGGTCTGCCTAACGGCACGTACTGTCTGGGCGGGCCTTACCTCTTGGTGAGCCGGCGTGCCCTTGTTGGTGTGCGTCGGGGAACCAGGGCCTCTACCTTGAGAAAATTAGAGTGTTCAAAGCAGGCCTATGCCTGAATACATTAGCATGGAATAATAAAATAGGACGCGCGGTTCTATTTTGTTGGTTTCTAGAGTCGCCGTAATGATTAATAGGGATAGTTGGGTGGAATTCTTGGGTGCCAAGGAACTCCAGTCACGCGATCTTATC
+
CCCCCGGGGGGGGGGGGGGGGGGGGGGGGGGGGGGGGGGGGGGGGGGGGGGGGGGGGGGG8FGGFCFGGGGGGGGGGGGGGGGGGGGGGGGGGGFGGGGGGGGGGGGGGGGGGGGGGGFEGGGGGGGGGGFGGGCGGGGGFDGGGGGGGFGGGGGGGGGGGGGGGGGGGGGGGGG9FFFGGGGGGGFGFGGGGFC6CF*/:8CEEECFDGGGGGGG6CCFGFGFFD9CGEEDC>CE879@DGGFGCCFFGGGGFFGCCEGGCGF>E++9*79CFGF7C>C*<+<+8CC7@DFEC)/*+:**
@M03152:184:000000000-AWYW1:1:2107:26712:11944 1:N:0:GCGATCTAATACCTGT
AAGCTCGTAGTTGAATTTCGGGCCTGGTTGGGTGGTCCGCTTAACGGCGTGTACTGTCTGACTGGGTCTTACCCCTTGGTGAGCCGGCGTGCCCTTAACTGGGCTGCGTCGGGGAACCAGGACTTTTACCTTGAGAAAATTAGAGTGTTCAAAGCAGGCCTACGCCTGAATACATTAGCATGGAATAATAAAATAGGACGTGCGGTTCTATTTTGTTGGTTTCTAGAGTCGCCGTAATGATTAATAGGGATAGTTGGGTGGAATTCTCGGGTGCCAAGGAACTCCAGTCACGCGATCTAAT
+
CCCCC<FGGGCGGFFG<FFFGG7EGGGFG@FEFCGGGGGGGECEFCBFFGDGGCG,F9<EFFFFGGGFGGGF8FFGG8AFDFFG8=FGGGGGFGGGEGCB<F=FGDFFFGGGC:FGCFGGDGFFGFGF9EG,>CF,DCC,>FFGGGFGGDDGF9FC?FDGGFGEGCFF,3;C,>F;CFG;;FFCGGG9BBFD<;C9,:,=FFGGGFFF9CBFF9CGGGD*B*2+34B9EG>*8?EE*2<+C7+<EF+6>**7<F7+8=8CGEFGG:99=CGDEDFF<F)768++<8+<9=2;5/)*;CCC*
@M03152:184:000000000-AWYW1:1:2107:3282:11947 1:N:0:GCGATCTAATACCTGT
AAGCTCGTAGTTGAATTTCGAGATCAGTACGCTGGTCGTGCCTTTGGTATGCACTGGTGTCACTGGTTTCTCCCTTCTGAAGAACTGTCATGCCATTCAGTTGGTGTGGCGGGGAATCAGGACTGTTACTTTGAAAAAATTAGAGTGTTTAAAGCAGGCTCGCGCTTGAATACATTAGCATGGAATAATGAAATAGGAAGTTTGACCCTATTTTGTTGGTTTCTAGGATCGACGTTATGATTAATAGGGATAGTTGGTTGGGATTTTCGGGGGCCAAGGAACTCCAGTTCAGCGATCTAAT
+
CCCCCGGFGGGCFFGFGEEFDFFFFGGGG9BEGFGGGGGEEGGGFGGGGGGGACFFGGEFFGGGGGGFGGGGGGFGGGGGDFGGGFGGGGGGGGGGG@FFFFFGFFGGGEGGGGDGG<F9EDDFFCFFEEFGG<<E<CFFFGGFGFFDGGGDGFFGGGGGGGDGEGGGFB9FC=,@;,@FAACCC9C;>D,?DF9?@,,6,<BFGCF@CGFGGGGGGGDBBC+?<9CFFF8:CG=*<A@++5;99+>6C6**<<CCC*2AE*;C5++3:EE)*157/*8*:C6AC@?C+**3CDC*/*0*2
@M03152:184:000000000-AWYW1:1:2107:12052:12025 1:N:0:GCGATCTAATACCTGT
AAGCTCGTAGTTGAATTTCGGGATTGACTCGATGGTCGTGCCTTAAGGGGTATGAACTGTCGCTGTTGATTTCTCACCTTCTGGAGAAGCTCGATGTCCTTAATTGGATGTCTTGTGGAACCAGGACCTTTACCTTGAAAAAATTAGAGTGTTTAAAGCAGGCATTTTGCTCGAATACATTAGCATGGAATAATAGAATAGGACGGCATGGTTCTATTTTGTTGGTTTCTAGGATCACCGTAATGATTAATAGGGATAGTTGGGTGGAATTCTCGGGTGCCAAGGAACTCCAGTCACGCGA
+
CCCCCGGGGGGGGGGGGGGGGGGFGGGGGGGGGGGGGGGGGGGGGGGGGGGGGGGGGGFGGGGGGFGGGGGGGGGGGGGGGGGGGGGGGGGGGGGGGGGGGGGGGGGGGGGGGGGGFGGGGGGGGGGGGGGGGGGGGGGGGGGGGGGGGGEGGGGGGEEGGGGGGGGGGFFGECGFFGGGGGGGFGFFGFGGGGGFDFGGG79DC7FCEGGGGFGFGCFFFGGGGGGFFG9EEFGFDFGE6:=FFFGGDEFC?C8,48+?+3?8DG5=?CGDG@5C35)*2A<8*;;:?=6C?C*++:C))
@M03152:184:000000000-AWYW1:1:2107:10806:12044 1:N:0:GCGATCTAATACCTGT
AAGCTCGTAGTTGAATTTCGGGTCTGGCTGACCGGTCCGCCTCACCGCGTGCACTGGTTCGGCCGGATCTTTCCTTCTGGCTAACCCCATGCCCTTTACTGGGTGTGCTGGGGAACCAGGACTTTTACTTTGAAAAAATTAGAGTGTTCAAAGCAGGCATATGCTCGAATACATTAGCATGGAATAATAGAATAGGACGTGCGGTTCTATTTTGTTGGTTTCTAGGACCGCCGTAATGCTTAATAGGGATAGTTGGGTGGAATTGTCGGGTGCCAAGGAAATCCAGTCACGCGATTTAACT
+
CCCCCGGGGGGGGCGGGGGGGGGGGGGGGGGGGGGGGGGGGGGGGACGGGGGGGGFFGGGGGGGGGGGGGGGGGGGGFGFGFGGGGGGGGGGGGGGGGGGGCFFGCFF<ECFGGGGGGGGGGGGGGFGGGGGFGCGFEF>FED9FGGGGGFGGGFFFFGGGGGGGGGGGGGGGGGFGGGGGGGCFFGGGFG;FGF8CFEFFFCEEGDFGGGGGGGFCEGGGCFGF9C88BCEGE=**4+<DC++0CFGCFFFGGGGGGG5AGGG4C7EGD7<CFC7<C>43:<++3+++9*AC7)**3:0*
@M03152:184:000000000-AWYW1:1:2107:22170:12154 1:N:0:GCGATCTAATACCTGT
AAGCTCGTAGTTGAATTTCGGGGTTAGTAGGTTGGTCATGCCTCTGGTATGTACTGGTCTCACTGATTCCTCCTTCCTGATGAACCGTAATGCCATTACTTTGGTGTTGCGGGGAATTTGGACTGTTACTTTGAAAAAATTAGAGTGTTTAAAGCAATCTAACGCTTGAATACATTAGCATGGAATAATGAAATAGGACGTTCGATCCTATTTTGTTGGTTTCTAGGATTGACGTAATGATTAATAGGGATAGTTGGGTGGAATTTTCGGGTGCCATGGAACTCCAGTCACGCGATCTAAT
+
CCCCCFECFGFDDDEFGGGGGGGEGGGFGGGGGGGGGFGG<FGCF@<FGGGGGFGEGGGGG9EEEEGGGGFFFGFD<EF<EGFFFFGGG:DFGGCFFE,CEE<FGGGEGG:@E:FC<=FFA85EAFGGGGGGG9EC<EFGGGGF<FE?FFGCF9FE8,ADFGAFEF@FGCFGGDFCD,><;<C3FF,3DC@>9EG,F@FEFFGGCFGGFCGGFGGCFGDGD8,>22?,?E8,>8C=,5C1=1,,41C6*:C6+2A@+/3:*32<0+2>C**>*957*079CCGFE6+<0*2**9)*2A0*2
@M03152:184:000000000-AWYW1:1:2107:7664:12156 1:N:0:GCGATCTAATACCTGT
AAGCTCGTAGTTGAATTTCGGGATCAATTTGTCGGTCGTGCCTCGGTACGTACTGGTATTATTGGTTTCTACCTTCTGAAGAACCTTGATGTCATTAATTTGGTGTCTTGGGGAATCAGGACTGTTACTTTGAAAAAATTAGAGTGTTTAAAGCAAGCATACGCTTGAATACATTAGCATGGAATAATGAAATAGGACGTTTGATTCTATTTTGTTGGTTTCTAGGATCGACGTAATGATTAATAGGGATAGTTGGTTGGAATTCTCTGGTGCCAAGGAACTCCAGTCACGCGATCTAATT
+
CCBCCGGGGGGGGGGGGGGGGGGGGGGGGGGGGGGGGGGGGGGGGGGGGGGGGGGGFFGGGGGGCGGGFGGGGGGGGGGGGGGGGGGGCGFFFAFFFFGGGGFFGGGGGGGGGCGGGGGGGGGGGGGGGFGGGGGGCEFGFFGGGGGGGGGGGGGGGGDGGGGGGGGGGGFGGGGGGGGGAGGGG9DFCFGGGCFGGFGGDFEGGGFG,@FGGGGFFGGGGFGG;DFGC5EEGGF8ECEFF?ECFFGGCG4,C=FE?CG@8CFCFGF7C+37+;C7**A<C6<EE6BC<65;55CGGCDC*
@M03152:184:000000000-AWYW1:1:2107:19281:12164 1:N:0:GCGATCTAATACCTGT
AAGCTCGTAGTTGAATTTCGGGACCATCATGTCGGTCGTGCCTCGGTACGTACTGGTATTGTTGGCTTCTCCCTTCTGACGAACCATGATGTCATTTATTTGGTGTTGTGGGGAATCAGGACTGTTACTTTGAAAAAATTAGAGTGTTTAAAGCAGGCTCACGCTTGAATACATTAGCATGGAATAATGAAATAGGACGTTTGATTCTATTTTGTTGGTTTCTAGGATCGACGTAATGATTAATAGGGATAGTTGGGTGGAATTCTCGGGTGCCAAGGAACTCCAGTCACGGCATCTAATC
+
CCCCCGGGGGGGGGGGGGGGGGGGGGGGGGGGGGGGGGGGGGGGGGGGGGGGGGGGGGGGFGGGGGGGGGGGGGGGGGGGGGGGGGGGGGGGGGGGGFFGGGGGGGGGGGGGGFGGGGGGGGGGGGGGGGGGGGGGGGGGGGGGGGGGGGGGAFGGGGGGGGGGGGGGGGGGGGGG9FFGGGGGGGGGGCFGGGGGGGG:F7CCCFGGFGGGGGGGFFGGG?ECFFCEBE5CEEGGGFGGG?<FE7666CF6EF+C*3;C5B9C;C+;75C379DFCC)9CGG?6+<+<=9**))+3<C7*
@M03152:184:000000000-AWYW1:1:2107:12081:12285 1:N:0:GCGATCTAATACCTGT
AAGCTCGTAGTTGAATTTCGGGACCATCATGTCGGTCGTGCCTAGGTACGTACTGGTATTGTTGGTTTCTCCCTTCTGACGAACCATGATGTCATTTATTTGGTGTTGTGGGGAATCAGGACTGTTACTTTGGAAAAATTAGAGTGTTTAAAGCAGGCTCACGCTTGAATACATTAGCATGGAATAATGAAATAGGACGTTTGATTCTATTTTGTTGGTTTCTAGGATCGACGTAATGATTAATAGGGATAGTTGGGTGGAATTCTCGGGTGCCAAGGAACTCCAGTCACGCGATCTAATC
+
CCCCCEFGGGGGGFGGGGGGGGGGGGGGFGFEEFGGGGGGGEFGGGG9EGEC<FGFGEFF,CFFGGGFFFGGGGGGGGFGGGGGD8CF<EGGGGGGGDGFFCFGGGDEGGEGEGEGGGGGGFF8<AFEFEFFGFFE<EGEEFFCGFGGGGFFGGGCFGGGGGGGGGGF8FGGGGGGGGFFFGGEDFGF,@>CFGGGG7>@DEEACFECCGGGF;DGGGCDFFFCFFFGGC5>C>EFGGFFF?;FFG686?F<FGCGE8CCGCCC7CFG*5CC*0;F45>76@:00<CF+/*8595:F:77*
@M03152:184:000000000-AWYW1:1:2107:22894:12346 1:N:0:GCGATCTAATACCTGT
AAGCTCGTAGTTGAATTTCGGGCCTGGCTAGGCGGTTTAGCCGCAAGGTTAACACTGCTTTGGTTGGGCCTTTCCTTCTAGGGAACTAGTGTGCTCTTTATTGAGTGCGCTAGGGATCTAGGACTGTTACTTTGAAAAAATTGGAGTGTTTAAAACAGGCTTATGCTTGAATACATTAGCATGGAATAACGGAATAGGACTTTGTTTCTATTTTGTTGGTTTCTAGGATCGACGTAATGATTAATAGGGATAGTTGGGTGGAATTCTCGGGTGCCAAGGAACTCCAGTCACGCGATCTAAT
+
CCCCCGGGGGGGGGGGGGGGGGGGGGGGFFGGGGGEGGGGGGGGGGGGGGGGGGGGGGGGGGGGGGGGGGGGGGGGGGEGGGGGGGGGGGGGGGGGGGGGGFGGGFGGGGGGEGGGGGGGFGGGGGGGGGGGGGCGGGGCFGGFFGGGGGGGGGGGGGGGGGGGGGGGGFGGGDFGGFGFCFGGGCEFCCEFCEGGGGGGGGGGGGF,@9FGGGGGGGFGGG9FCCFFG?CEGEGGFGG+;@EDCF?EFCDEGGG7F58CECFGGC9@CFGFGGGGGC)9CFGG602:96C5FG358C7**
@M03152:184:000000000-AWYW1:1:2107:25466:12398 1:N:0:GCGATCTAATACCTGT
AAGCTCGTAGTTGAATTTCGGGCCTGGCCGGGCGGTCTGCCTAACGGCACGTACTGTCTGGGCGGGCCTTACCTCTTGGTGAGCCGGCGTGCCCTTTGTTGGTGTGCGTCGGGGAACCAGGACCTTTACCTTGAGAAAATTAGAGTGTTCAAAGCAGGCCTATGCCTGAATACATTAGCATGGAATAATAAAATAGGACGCGCGGTTCTATTTTGTTGGTTTCTAAAGTCGCCGTAATGATTATTAGGGATAGTTGGGTGGAATTCCAGGGTGCCAAGGAACTCCAGTCATGCGATCTGAC
+
CCCC9FGEFFGDEGGDFGEFGDEGGGGGGEEEEGGGGGFFGGAEFFDGGGGFFFGFFDFGFGGGGGGGDFGGCGGGC<<FBEFGG+@FGGEG@FGGGGGGFGEGGGAC>BF7CGGGGG8FEFFFGGGGGG9FFBF,CFEGGGGGCFCFGFCFGGG7BCEEFCF?:9CFD7FFGFGBFFGGGFFGGGCCEGEGGGC:8CFEDG5CCCCCCFGGFGF88=*;@EFGDC0+0<CEE5:8CCC9>FF+3?++:*7C+3A++*2:?82<7++++2:7=DFC9*57C68C6+60+9*001*/2**2*
@M03152:184:000000000-AWYW1:1:2107:18698:12409 1:N:0:GCGATCTAATACCTGT
AAGCTCGTAGTTGAATTTCGGACCTGGCTGGGCGGTCTTGCCGAAAGGTAAGCACTGCTCTGGTCGGGTCTTTCCTTCTGGGGAACCTGCGTGCTCTTAATTGAGTGCGCAGGGGATCCAGGACTTTTACTTTGAAAAAATTAGAGTGTTTAAAGCAGGCCTACGCTTGAATACATTAGCATGGAATAATAGAATAGGACTTTGGTTCTATTTTGTTGGTTTCTAGGACCGAGGTAATGATTAATAGGGATAGTTGGGTGGAATTCTCGGGTGCCAAGGAACTCCAGTCACGCGATCTAAT
+
CCCCCGGGBFFGGGGGGGGGGGGGGFGGGGGGGGGGGGGGGGGGGGGGGGGGGGGGGGGGGFGGGGGGGGGGGGGGGGGGGGGGGGGGGGGGDGGGGGFGGGFGGGGGGGGGGGGGGGGGGGGGGGGGGGGGGGGGEGGGGFGGFAFFFGGGGGFFGF@FGGFGGGGGGFGGGGGAGGACGGGGGGDEGGG;FEGG?FGGGGGGGGGGGFGGGGGGGD7EGGGGGG9FFGGEGGDGGGGC@97@FGCEE?D*+<<:8*2;88<@>9FC7*:75CF7DC)96:?@68+<CF7CDGC5EF**2
@M03152:184:000000000-AWYW1:1:2107:14671:12417 1:N:0:GCGATCTAATACCTGT
AAGCTCGTAGTTGAATTTCGGGATCAAGGGATCGGTCATGCCTTGGTATGTACTGGTCTTATTGGTTCTCACCTTCTAAAGAACCATAATGTCATTCATTTGATGTTATGGGGAATTAGGACTGTTACCTTGAAAAAATTAGAGTGTTTAAAGCAGGCTTACGCTTGAATACATTAGCATGGAATAATGAAATAGGACATCCGATTCTATTTTGTTGGTTTCTAGGATCGATGTAATGATTAATAGGGATATTTGGGTGGAATTCTCGGGTGCCAAGGAACTCCAGTCACGCGATCTAATC
+
CCCCCGGGGFEGGFFGGGGGGGGGGGGGGGGGGGGGGGGGGGGGGGGGGGGGGGGGGGGGGGGGGGGGFCGFGGGGGGGGGGGGFDFFGGGGGGGGFGGGGGGGGFGDFGGCECGGGGGGFGGGGGGGGGGFFFGGGGGCGGGDGGGFFGGGGGFGGCFGGGGGGGGGGGDFGGGGGGGDGFGGGFFGF;D;FFF?FGFGGGGGGGEGGFGGFGFFCFGGGGGGEGFGGCECFGCACE,3=ECECFG66>D,>CFF5CEECBCFFF9C*:;5:<D*>354*5>A++5?FADE5)5C*+*::
@M03152:184:000000000-AWYW1:1:2107:23554:12475 1:N:0:GCGATCTAATACCTGT
AAGCTCGTAGTTGAATTTCGGGATCAATTTATTGGTCGTGCAATCGTACGTACTGGTATTATTGATTCCTACCTTCTGACGAACCATGATGTCATTAATTTGGTGTCATGGGGAATCAGGACTGTTACTTTGAAAAAATTAGAGTGTTTAAAGCAGGCTCACGCTTGAATACATTAGCATGGAATAACGAAATAGGACGTTTGATTCTATTTTGTTGGTTTCTAGGATCGAGGTAATGATTAATAGGGATAGTTGGGTGGAATTCTCGGGTGCCAAGGAATTCCAGTTACGCGATCTAAGT
+
CCCCCGGGCFFFFGGFGGFGGDGGGGFGGGFGFGGGGGGDEGGGFGGGFGECDFGGDEGFFFGGFFGGFGGGFEGGGCEFECGGGGFGGGFFFGGGGFGGGGFGGG=DFG@FG,=FGGGF8EEGGGFFCFGGGFDDFGFFDDFGGF?FGGGGCEF<=:4EFE8EFGFGFCFGGGGGG8FFGFGGGFGCEGEGGADD9,>@<>7BFGF@9@FGF,@C,@@88@CCFE8E?*6*4>,>DC:D7>5:5BC6,6*0B,,,:CEC8+?>1@?=5**1*;C75*22+++15AB+AB3*:C5=C+20*
@M03152:184:000000000-AWYW1:1:2107:13936:12509 1:N:0:GCGATCTAATACCTGT
AAGCTCGTAGTTGAATTTCGGGATCAGTACGCTGGTCGTGCCTTCGGTATGTACTGGCGTTACTGGTTCCTACCTTCTGACGAACCGTCATGTCATTAATTTGGTGTGGCGGGGAATCAGGACTGTTACTTTGAAAAAATTAGAGTGTTTAGAGCAGGCTCACGCTTGAATACATCAGCATGGAATAATGAAATAGGACGTTCGATCCTATTTTGTTGGTTTCTAGGATTGACGTAATGATTAATAGGGATAGTTGGGTGGAATTTTCGGGTGCCAAGGAACTCCAGTTACGCGGTCTAAT
+
CCCCCGGGDGGGGGGGGGGGGGGGGGGGGGGGGGGGGGGGGGGGGGGGGGGGGGGGGGGGGCFGGGGGGGGGGFFGGGG9FGGEGGGEGGGGFGGGF<FGFEGFGGFGGGGGGGGGG<BDGFGGFEFGGGGFG<BFCC:,BFFGGCFGGGF9C<CFGGFDFGGGG@FEFGGF@EA9F,<DFCF?FG9DGGFFFDFFGGGDGGFGCF+CECCGFGGGGGGGGF9+>+++<98C@EG8*/0+::+<:*+6C*>6<:?CC=EE=*<@F+2+:C*9ECCFC4><*;E+CC::+****)/18C*7*
@M03152:184:000000000-AWYW1:1:2107:26871:12526 1:N:0:GCGATCTAATACCTGT
AAGCTCGTAGTTGAATTTCGGGCCTGGCCGGGCGGTCTGCCTAACGGCACGTACTGTCTGGGCGGGCCTTACCTCTTGGTGAGCCGGCGTGCCCTTTGTTGGTGTGCGTCGGGGAACCAGGGCCTTTACCTTGAGAAAATTAGAGTGTTCAAAGCAGGCCTATGCCTGAATACATTAGCATGGAATAATAAAATAGGACGCGCGGTTCTATTTTGTTGGTTTCTAGAGTCGCCGTAATGATTAATAGGGATAGTTGGGTGGAATTCTCGGGTGCCAAGGAACTCCAGTCACGCGATCTAAT
+
CCCCCGGFCGGGGGGGGGGGGEGGGGGGGGEGGGGGEGGGGFGGGEGGGGGGGGGGGGGGGGGEGFGGGGGGFGGGGGGFFGGGGGGGGGGGGGFG8FGGGGGGGDGGCFGGGGEFGCEFFGGGGGGGGGFGGGGGCFFGGFGGFFGGGGFGG9CFGGGGCGGGGGFGFDGGGGFGGGGGGGDCBFFFGCCGGGFFF@EGGEGEG>EGECEGGGGGGCFEFGDFGEEGGGEGCEGGCEFGGCCF?FC7F**6CEGFG5EEDFC:*CFCCGGGGC974*79ECFCC?CC+9D5EGC*;700*
@M03152:184:000000000-AWYW1:1:2107:28173:12568 1:N:0:GCGATCTAATACCTGT
AAGCTCGTAGTTGAATTTCGGGCCTGGCCGGGCGGTCTGCCTAACGGCACGTACTGTCTGGGCAGGCCTTACCTCTTGGCGAGCCGGCGTGCCCTTCGTTGGTGTGCGTCGGGGAACCAGGACCTTTACCTTGAGAAAATTAGAGTGTTCAAAGCAGGCCTATGCCCGAATACATTAGCATGGAGTAATAAAATAGGACGCGCGGTTCTATTTTGTTGGTTTCTAGAGTCGCCGTAATGATTAATAGGGATAGTTGTGTGGAATTCTCGGGTGCCAAGGAACTCCAGTCACGCGATCTAAT
+
CCCCCGGGGGEGFGGGGGGGGGGGGGGGGGGGGGGGGGFGGGGGGDGGGGGGGGGGGGGGGCFGGGGGGGGGGGGGGGGGGGGGGGGGGGGGGGGGGGGGGGEFGEGGGGGGGGGEFF8@:FGGGGGGGGGGGGGGG?CGFGGGFGFCFCFGGDGGGGGGGFFGGGGGGGGGGGGGGGCF@FGGDCECFGGGFFDEE<F:FEGGG8EEFCGGGGDGF*;;EF?FFGGGGD8EEEEE5C7:CCFFG=7C=6F60<EC+1C@C<?EF::<=E=F57CCDGF5?*+<?@CF+*:*/)>=A=:70
@M03152:184:000000000-AWYW1:1:2107:8653:12782 1:N:0:GCGATCTAATACCTGT
AAGCTCGTAGTTGAATTTCGGGGGTTTCAGGCCAAAGCTCGTCCTTGTGGCGTGGCTGGGTTTGGGCTTCCTAGCTTTGGGTAGTGGGCAACCGCTCCCAATCATTTACTTTGAAAAAATTAGAGTGTTCAAAGCAGGCGTAACTTGCCATTGAATATTACAGCATGGGATAATAGAATATGACGTTGGTCTTATTTTGTTGGTTTCTAAGGCTGATGTAATGATTAATAGGGATAGTTGGGTGGAATTCTCGGGTGCCAAGGAACTCCAGTCACGCGATCTAATTTCGTATGCCGTCTTC
+
C@CCBFEFCEFFCFGGGGGG:CGGGGGGGGGGGGGFGGGGGF@CEFFGDEGGGGDFEFC@EFFGDEGGGCCCFGGGGFCDCFFGG8DFEEFGG7F+@FFCFF8BFGFGGFGGGGGGDGGG,AF9DFGA<<DEFFGGFFGGBBEC<FGGGGGGCG9F@FFBFFGFGCFFGAFEGGGGDAFGF9F9@>DF>1,2DFFGGGGGD7CFGGGF9FBFC,B:FGF;CFE;9B+9?+<+0*088FD778?CC<6+A@FG=CCC8;F9@F;85CCG6AFFDG***75):/A<++02*7CCE7CCC5*10
@M03152:184:000000000-AWYW1:1:2107:5063:12799 1:N:0:GCGATCTAATACCTGT
AAGCTCGTAGTTGAATTTCGGGATCAATTTATTGGTCGTGCCAACGGTACGCACTGGTACAATTGGTTTCTCCCTTCTGACGAAGCATGATGTCATTAATTTGATGTCGTGGGGAATCAGGACTGTTACTTTGAAAAAATTAGAGTGTTTAAAGCAAGCTTTGGCTTGAATACATTAGCATGGGATAATGAAATAGGACGTTTGATCTTATTTCGTTGGTTTCTAAGATCGACGTAATGATTAATAGGGATAGTTGGGTGGCATTCTCGGGTGCCAAGGAACTCCAGTCACGCGATCTAAT
+
CCCCCGGGGGGGGGGGGGGGGGGGGGGGGGGGGGFGGGGG7DFFGGGGGGGGGGGGGGGGGGGGGGGGGGGGGGGGGGFGGGGGGGGGGGGGFEGCFFGGGGGGGGGGGGGGGGGGGGGGFEFCFGGGGGGGGFGGGGGGGGGGGGGGGGGGGGCFFCGGGGGGGGGGGEFGGGGEGEGGGGGGGGGFGGGFF>F;CFGG7FGCCGG9E;FCFEGGGCDGF2,DFEEGG?FGGGEG5=C9FFCEFGGGGFGGFCGFF88;8*<CFFGFE=EGGDFCC4>DGC++<E+<E@7CGG):@F7D0
@M03152:184:000000000-AWYW1:1:2107:16504:12882 1:N:0:GCGATCTAATACCTGT
AAGCTCGTAGTTGAATTTCGGGATCAAGGGATCGGTCATGCCTTGGTATGTACTGGTCTTATTGGTTCTCACCTTCTAAAGAACCATAATGTCATTCATTTGATGTTATGGGGAATTAGGACTGTTACCTTGAAAAAATTAGAGTGTTTAAAGCAGGCTTACGCTTGAATACATTAGCATGGAATAATGAAATAGGACATCCGATTCTATTTTGTTGGTTTCTAGGATCGATGTAATGATTAATAGGGATAGTTGGGTGGAATTCTCGGGTGCCAAGGAACTCCAGTCACGCGATCTAATA
+
CCCC<FGGGGGGGFGGGGGGGGGGGGGGGGGGGGGGGGGGGGGGGGGGGGGGGGGFGGGGGGGGGEGAFFGGGGGGGGGGGGGGGFGGGGFGFGGGGFCEGG<FFFFGGGGGGBFGGGGGGGGGGGGGGGFFGFGFFGFGGGGGGGGGGGGGGGGFFGGGGDGGGGGGGGGGGGGFGFGGGFGFGGGGGFGGGGGFGDEGGGGGGGGFGGDFFGGFG8EGGAEAE9C9,B5@C8=EFGGFFFFGGG6C?FGGFFG6*;E>@>CF:BF5:CCGCCFDCDFG6?E?CDF9A@C=CC<CF+:0*
@M03152:184:000000000-AWYW1:1:2107:26351:12958 1:N:0:GCGATCTAATACCTGT
AAGCTCGTAGTTGAATTTCGGGGTTAGTAGGTTGGTCATGCCTCCGGTATGTACTGGTCTCACTGATTCCTCCTTCCTGACGAACCGTAATGCCATTAATTTGGTGTTGCGGGGAATTTGGACTGTTACTTTGAAAAAATTAGAGTGTTTAAAGCAAGCTAACGCTTGAATACATTAGCATGGAATAATGAAATAGGACGTTCGATCCTATTTTGTTGGTTTCTAGGATTGACGTAATGCTTAATAGGGATAGTTGGTTGGAATTCTCGGGTGCCAAGGAACTCCAGTCACGCGATCTAAT
+
CCCCCGGGGGGGGGEFGGGGGGGGGGGGGGGGGGGGGGGGGGGGGGGGGGGGFGGCFGGGGFGGFFGGGCGGGGGGEFEFGEEEGGGG@FFDEGFFG?EFGFGGGGGGGFGGDGGGGGFGEDFG8FEAFGGGGGDGF?FGGCFDGGGGGGGGGGGGGGGGGGGDGGGGF@FFFGGGGGGGGDFFFFGGFFGG,;,3>:@<CF,*>FFFE9CFGGEG@8CCCFGF9F9?FG>?EC:88A+++55:CDFC6=FD?FFCF*3;8++<C9FG=F5>CD*:095<EGGGFGCCFFFG5CGE@E*02
@M03152:184:000000000-AWYW1:1:2107:26857:12987 1:N:0:GCGATCTAATACCTGT
AAGCTCGTAGTTGAATTTCGGGATCAATTTGTTGGTCGTGCCTCGGTACGTACTGGCATTATTGGTTTCTACCTTCTGAAGAACCTTGATGTCATTAATTTGGTGTCTTGGGGAATCAGGACTGTTACCTTGAAAAAATTAGAGTGTTTAAAGCAGGCATACGCTTGAATACATTAGCATGGAATAATGAAATAGGACGTTTGATTCTATTTTGTTGGTTTCTAGGATCGACGTAATGATTAATAGGGATAGTTGGGTGGAATTCTCTGGTGCCAAGGAACTCCAGTCACGCGATCTAACC
+
CCCCCGGGGGGGGGGGGGGGCFGGGGGGGFGGGFGGGGGGGGGGGGGFGGGGGGGGGGGGGGGGGGGGGGGGFGGGGGGGGGGGGDGGGGGGGGGGGGGGGGGGGGGGGGGGGDGGGGGGDGGGGGGGGGGFGFGGGGGGGGGGGGGGGGGGFGGGFFGF@FGGDCF@<DGGFFGGCFGGGFGGGGGGGGCGGGG89F@@<FGFGEFGGGGGGGGGGGGGGGGCG9BEF8CCCEGGGFFGGGGGG7EFGF;8CC,=5;B8E?CF>CG+4?FGGFGG43)2=C<<FFGGCFDGG:CF=C:**
@M03152:184:000000000-AWYW1:1:2107:22224:13020 1:N:0:GCGATCTAATACCTGT
AAGCTCGTAGTTGAATTTCGGGATCAATATTTCGGTCATGCCGTTGGTATGCACTGTTATCATTGATTTCTCACCTTCTGAAGAACCGTAATGCCATTCAGTTGGTGTGGCGGGGAATCAGGATTGTTACTTTGAAAAAATTAGAGTGTTTAAAGCAGGCTCGCGCTTGAATACATTAGCATGGAATAATGAAATAGGACGTTTGATCCTATTTTGTTGGTTTCTAGGATTGACGTAATGATTAATAGGGATAGTTGGGTGGAATTCTCGGGTGCCAAGGAACTCCAGTCACGCGATCCAA
+
CCCCCGGGGGGGGGGGGGGGGGGGGGFGGGGGGGGGGGGGGGGGGGGGGGGGGGGGFGFGGGGGGGGGGGGGGGGGGGGGGGGGGGGGGGGGGGGGGGGGGGGGGGGGGGGGGGGGGGGGGGFFGGGGGGGGGGGGGGGGGGGGGGGGGGGGGGGGDFGGGE:FGGDGCFECCGFFGFCG?G?CCFG?CGGGGGFEFFEFGFGGGDGFFFFGGGG,BF7C8CGGGCFCCFGFFC8**2CG79ECFF;CFCCCCGGFCFDCEEE:DF:CF*7<CDGFFGF308CE9FC8FFG+:<D::7***
@M03152:184:000000000-AWYW1:1:2107:26017:13289 1:N:0:GCGATCTAATACCTGT
AAGCTCGTAGTTGAATTTCGAGATCAGTACGCTGGTCGTGCCTTCGGTATGCACTGGTGTCACTGGTTTCTCCCTTCTGAAGAACCGTCATGTCATTAAGTTGGTGTGGCGGGGAATCAGGACTGTTACTTTGAAAAAATTAGAGTGTTTAAAGCAGGCTCGCGCTTGAATACATTAGCATGGAATAATGAAATAGGACGTTTGACCCTATTTTGTTGGTTTCTAGGATCGACGTAATGATTAATAGGGATAGTTGGGTGGAATTCTCGGGTGCCAAGGAACTCCAGTCACGCGATCTAAA
+
CCCC9FGFGGGGGGGGGGGGGGGGGGGGGGGGGGGGFGGGGGGGGGGGGGGGFGGGGGGGGGGGGGGGGGGGGGGGGGGGGGGGGGGGGGGGFGGGGGGGGGGGGGGGGGGGGGGGGGCFFG7EGGFDFGGGGEFGGGGFGFGGFGGGGGGFGFGFFG7<F7CCEEGFGD9B@DFG,@FCEGCCFACC;BFGCFGGGGGGBFFFC<FFFFEGGD@:89EG>F4B+?BFFGGE*=EFFGCFGG9CGDFDF6>EFCC++?EGG>9?><9CEFGGCD<CC4>GGFC+<<63A4FC=D)5CFD7*
@M03152:184:000000000-AWYW1:1:2107:27388:13363 1:N:0:GCGATCTAATACCTGT
AAGCTCGTAGTTGAATTTCGGGATCAGTACGCTGGTCGTGCCTTCGGTATGCACTGGTTTCACTGATTCCTCCCTTCTGAAGAACCGTAATGCCATTCAGTTGGTGTGGCGGGGAATCAGGATTGTTACTTTGAAAAAATTAGAGTGTTTAAAGCAGGCTCGCGCTTGAATACATTAGCATGGAATAATGAAATAGGACGTTTGATCCTATTTTGTTGTTTTCTAGGATTGACGTAATGATTAATAGGGATAGTTGGGTGGAATTTTCGGGTGCCAAGGAACTCCAGTCAACCGATCTAAT
+
CCCCCFGGGFEGGGGGGDGGGGGGGGGGGGGGGGGFGGGGGGGGGGGGGFGGGGGGGGGGGGGGGGGGGGGGGGGGGGGGGGFGGEEEGEGGGGGFGGFFGGGGF,EECGGGGGGGEGFFGCAAFFGGGFGGGGGGGGGGGFGGG<FDGFGGGFFEG7CFDCGGD:CFGGGGGGGGGFGFFDGGGGGFGG@9CFFGGFGGGGGGGFFGGGGGGGGGGG2CEEGGCC9FGG8CCC*=CCG;DGGFGF96=CFC8:C+<CGCEFGGD+0+5557=DG:64>7F*@??6@C+**+29>5CE7:*
@M03152:184:000000000-AWYW1:1:2107:28004:13385 1:N:0:GCGATCTAATACCTGT
AAGCTCGTAGTTGAATTTCGGCCCTGGCTATGTGGTCTTGCCTCACGGTAAGCACTGCTTTGGTCGGGGCTTTCTTTCTGGCGAACTATTGTGCTCTTCACTGGGTGTGATAGGGAACCAGGACTTTTACTTTGAAAAAATTAGAGTGTTCACAGCAGGCATATGCTTGAATACATTAGCATGGAATAATAGAATAGGACTTTGGTTCTATTTTGTTGGTTTCTAGGACCGAAGTAATGATTAATAGGGATAGTTGGGTGGAATTCTCGGGTGCCAAGGAAGTCCAGTCACGCGAGCTAAT
+
CCCCBE7C-66EFGCFGFCGG:FEGFG@<FDFFCEG96@<,,CCEFGGGDEEGEFGGFGDCGGE9FBFEGGGG9FFGFGGG87F@+C9FGCFE<E,CF9FE,,E,EFGC9AE<FG8=?7BFEGF,E<FAE,E?EEG9FFEGGGGC?FCCFE<,A5AE8BCCD<A<FADDC@===39=DCFGGC@CFG99;BFFAEGC<F?7>;,@>>DFFGGCA9>86,>8FFGGE9EE5:C=B8CG91<=9?79+B?C**:>4;C+::7C8++29?@***;**229757C*A++0++370;:/5**10C*
@M03152:184:000000000-AWYW1:1:2107:22000:13461 1:N:0:GCGATCTAATACCTGT
AAGCTCGTAGTTGAATTTCGGGCCTGGCCGGGCGGTCTGCCTAACGGCACGTACTGTCTGGGCGGGCCTTACCTCTTGGTGAGCCGGCGTGCCCTTTGTTGGTGTGCGTCGGGGAACCAGGACCTTTACCTTGAGAAAATTAGAGTGTTCAAAGCAGGCCTATGCCTGAATACATTAGCATGGAATAATAAAATAGGACGCGCGGTTCTATTTTGTTGGTTTCTAGAGTCGCCGTAATGATTAATAGGGATAGTTGGGTGGAATTCTCGGGTGCCAAGGAACTCCAGTCACGCGATCTAAT
+
CCCCCGFFGGGGGGGGGGGGGGGGGGGGGGGGGGGGGGGGGGGGGGGGGGGGGGGGGGGGGGGGGGGGGGGGGGGGGGGGGGGGGGGGGCGGGGGGGGGGGGGGGGGGEGGGGGGGGGGGGGGGGGFFFFF?F:FFGGGGGGFGGGGGGGGGGGGGGGGGGGGGFGGGGGGGGGGGGG:FFGGGGGGFGGGGF7F?CC6C5EC>GCEEFGGGGGGGGFGGGGFFG7CFGFGGGC8::CGFG??CF>FFFCFCGF7CGGGGG>:CFCFGG=:5CD4FDFFGG68EFGCFE?GG:79CGCD>*
@M03152:184:000000000-AWYW1:1:2107:18815:13484 1:N:0:GCGATCTAATACCTGT
AAGCTCGTAGTTGAATTTCGGACCTGGCTGGGCGGTCTTGCCGAAAGGTAAGCACTGCTCTGGTCGGGTCTTTCCTTCTGGGGAACCTGCGTGCTCTTAATTGAGTGCGCAGGGGATCCAGGACTTTTACTTTGAAAAAATTAGAGTGTTTAAAGCAGGCCTACGCTTGAATACATTAGCATGGAATAATAGAATAGGACTTTGGTTCTATTTTGTTGGTTTCTAGGACCGAGGTAATGATTAATAGGGATAGTTGGGTGGAATTCTCGGGTGCCAAGGAACTCCAGTCACGCGATCTAAT
+
CCCCCFGGGGGGGGGGGGGGGCFGDFG@CFGEGGGGGGGGGGGGEEGDGGGGGC,FF9C@6C8FCFDEGGGGDDCFEEFEEF7F:FGFGFCF4F<<EEF9FGGGCFGCFGFGGGGCFFCFGF?FGFGGDFGGCDCFGGGGGDDFG,@FGGGGGCFGFF7@C8<ECCFGFFCFFG:F,@EC=FFFG9ECCFGF@,6?FC,DF:EG?FG<FGGGGD,FC=8EFG+BFEGGCEECGC*0<9E7CCC7@@FFDEF6+<00<*2;:C0<DCF?CC*5*94C4DFCC8EFCFE2+*2;=3>5/:***
@M03152:184:000000000-AWYW1:1:2107:21501:13522 1:N:0:GCGATCTAATACCTGT
AAGCTCGTAGTTGAATTTCGGACCTGGTCGGATGGTCTTGCCGAAAGACAAGCACTGTCCCTGGCCGGGTCTTTCCTTCTGGGGAACCAGTGTGCTCTTAATTGAGTGCGCTGGGGATCCAGGACTTTTACTTTGAAAAAATTAGAGTGTTTAAAGCAGGCCTACGCTTGAATACATTAGCATGGAATAATAAAATAGGACGCGCGGTTCTATTTTGTTGGTTTCTAGAGTCGCCGTAATGATTAATAGGGATAGTTGGGTGGAATTCTCGGGTGCCAAGGAACTCCAGTCACGCGATCTA
+
CCCCCDFGGGGGGGFGCGGGGGGGGGGFGEEGGGGGGGGGGGGGGGFGGGGGGGGGGGGGGGGGGGGGGGGGGGGGGGGGGGGGGEFGGGFFGFAFFFGGGGGGGGGGFGCGGGGGGGFGGGG7FFGGFEGGGGGFGGGGGGGGGGGGAFGFGGGGGGGGGGGFGEGGGGGGGGGGGGGGGGGFEGFFGGGGGGGGGG73@CEGGGGC@CFGFGGGGGFGGGGGGGFFF9CFCC?837C@D?EGFGGF?CG6CFFF9E88?>C*77F<FCCFCF33C7?FFCCA<EGGGF6+<C7C5CD*7
@M03152:184:000000000-AWYW1:1:2107:23759:13533 1:N:0:GCGATCTAATACCTGT
AAGCTCGTAGTTGAATTTCGGGGTTAGTAGGTTGGTCATGCCTCTGGTATGTACTGGCCTCACTGATTCCTCCTTCCTGATGAGCCGTAATGCCATTAATTTGGTGTTGCGAGGAATCTGGACTGTTACTTTGAAAAAATTAGAGTGTTTAAAGCAGGCTAACGCTTGAATACATTAGCATGGAATAATGAAATAGGACGTTCGATCCTATTTTGTTGGTTTCTAGGATTGACGTAATGATTAATAGGGATAGTTGGGTGGAATTCTCGGGTGCCAAGGAACTCCAGTCACGCGATCTAAT
+
CCCCCGGGGGGGGGGGGGGGGGGGGGGGGGGFGGGGGGGGGGGGGGGGGGGGGFGFGGGGGGGGGGGGGGGGGGGGGAFFGGGGGGGEGGGGGGGGGGCGGGDFGGGEGGGGGGGGGGGGFGGGGGGGGGGGGGGG9EEGFDEFGGGFFFGGEFGECFGGGGGGGGGG?EGDDDCFGCFGGGFDFGFGGGGGGGGDFFGGEGFGGGGGGCCFGGFGGCGEFG;FFDFFGFGC9ECF8CG,=CBCGGGGFEGFGGF7@EGEDBCCC?C77=E<**;@6FFG?*8+<<AEF4:CCD35**2**
@M03152:184:000000000-AWYW1:1:2107:6887:13589 1:N:0:GCGATCTAATACCTGT
AAGCTCGTAGTTGAATTTCGGGATCAATGAGTTGGTCGTGCCCTTGGTATGAACTGGCTTTATTGGTTCTCACCTTCTAATGAACCATAATGTCATTCATTTGATGTTTTGGGGAATTAGGACTGTTACCTTGAAAAAATTAGAGTGTTTAAAGCAGGCTCACGCTTGAATACATTAGCATGGAATAATGAGATAGGACATCGCATTCTATTTTGTTGGTTTCTAGGATCGATGTAATGATTAATAGGGATAGTTGGGTGGAATTCTCGGGTGCCAAGGAACTCCAGTCACGCGATCTAAT
+
CCCCCGGGGGGGGGGGGGGGGGGGGGGGGGGGGGGGGGGGGGGGGGGGGGGGGGGGGGGGGFGGCGGGGG9FGDGGGGGGGGGGGGGGGGGGGGGGGGGGGGGGGGGGGGCFGGGGGGGGGGGGGGGGGGGGGFGGGFGGGGFCCGGGGGGGGGGGGGGGGFGGGGGGGGGGGGGGGFGGFGGFGGDFGGGDGGGGFCFGGGGGEFGGGGGGGGGGGGGGGGFFGFGF9DGE>9DFCGGFGGGGFD<?;CFGGGGCF5CCCC?CFFG75C*;=CD79C>DFFGGC@+;<=CE5CCEGGGF2
@M03152:184:000000000-AWYW1:1:2107:10119:13640 1:N:0:GCGATCTAATACCTGT
AAGCTCGTAGTTGAATTTCGGGCCTGGCCGGGCGGTCTGCCTAACGGCACGTACTGTCTGGGCGGGCCTTACCTCTTGGTGAGCCGGCGTGCCCTTCGTTGGTGTGCGTCGGGGAACCAGGACCTTTACCTTGAGAAAATTAGAGTGTTCAAAGCAGGCCTATGCCCGAATACATTAGCATGGGATAATAAAATAGGACACGCGGTTCTATTTTGTTGGTTTCTAGAGTCGCCGTAATGATTAATAGGGATTGTTGGGTGGAATTATTGGGTGCCAATGAACTCCAGTCACGCGATCTAAT
+
CCCCCGGGGGGGGGGGGGGGGGGCGFFGFGGCG7:FCC<EEGCEFCEE@::EFDCEFEEG8=<FGGGGGE@=?FCEGBFAFEA==EGD7F7CFC8FFD><<>C<F+=FFCF7FGGGF@FDEGCGFGFGDGCCF9:<CEC<<F:;CG9FFFGFFFDFE@F<2,CFGGGGG*14<FGCF:F<,7@:@CCEECC@<CF+828EF8/?>GGGGDEF?@+2;88EC8+<A+++30/*28:585977+++3*+0:*56*<<G==;>589CF+2+395*/9***09CFC9:C6+<+*2/57D5**:*2
@M03152:184:000000000-AWYW1:1:2107:24882:13768 1:N:0:GCGATCTAATACCTGT
AAGCTCGTAGTTGAATTTCGGGCCTGGCTGGGCGGTCTTGCCGAAAGGTAAGCACTGCTCTGGTCGGGTCTTTCCTTCTGGGGCACCAACGTGCTCTTGATTGAGTGCGTTGGGGATCCAGGACTTTTACTTTGAAAAAATTAGAGTGTTTAAAGCAGGCCTACGCTTGAATACATTAGCATGGAATAATAGAATAGGACTTTGGTTCTATTTTGTTGTTTTCTAGGTCCGAAGTAAAGATAAATAGGGATGTTTGGTTGGATTTTTGGGGTGCCAGGGAACTCCATTCACGAGATCTAAT
+
CCCCCGGGGGGGGGGGGGGGGG:@@,,;-F7;EFGGGGGGGGGD:6@CF<@CF9<FEFGDC@,@,7:>FG8FFC?9F9<,C<+,4CFDGEGG?<FDA<B<F,?=BFCF7CCFGG7+B+,,:,7+BFD@AFFFA,EFGCF=>8FGCGGGG9FG9B=,B<<>CG<FB:BC@CFGGC=D=BC7,@,>,?C9;2D;<DF?9?FEB,DB7<*,2,@FF9,FBF2=CC;<1B++?9****3C++5+0+5+21+A****34+****//<+2*++*/*/)*/9F*9)1/*3<+++3:7?8*//*3+***
@M03152:184:000000000-AWYW1:1:2107:28378:13770 1:N:0:GCGATCTAATACCTGT
AAGCTCGTAGTTGAATTTCGGGATCAATACGTCGGTCGTGCCTCGGTACGTACTAACGTCATTGATTTCTCCCTTCTGACGAGCCGTGATGTCATTAATTTGGTGTTACGGGGAGTCAGGACTGTTACTTTGAAAAAATTAGAGTGTTTAAAGCAGGCAATCGCTCGAGTACATTAGCATGGAATAATGAAATAGGACGTTCGAACCTATTTTGTTGGTTTCTAGGATCGACGTAATGATTAATAGGGATAGTTGGGTGGAATTCTCGGGTGCCAAGGAACTCCAGTCACGCGATCTAATC
+
CC@CCGGGGGGGGGGGGGGGGGDGGGGGGGGGGGGGGGGGGGGGGGGGGGGGGGGGGGGGGGGGGGGGGGGGGGGGGGGGG7EGGGGEFFGGG9EGGGGGGGGGFGGGGGGGG@FCFCEGGGGGGGFGGGGGGGGGGGFGGGGGGGGGGGGGGFFFGGFDFFGGGGE7FF<FGGGGCGGGGGGCAFDEGAEFGGCFFFGGGGGGGGGGGGGGGGGGGGGGFGGFFGCGGGG8CEE5EGGFC+5:=>FFCFGGFGGDECC>FGFFDFC/5:FDECFFF35FFC9EGFGC96CFGC>CF:*:*
@M03152:184:000000000-AWYW1:1:2107:7521:13775 1:N:0:GCGATCTAATACCTGT
AAGCTCGTAGTTGAATTTCGGGATCAGTACGCTGGTCGTGCCCTCGGTATGCACTGGTGTCACTGGTTCCTACCTTCTGAAGAACCATCATGCCATTCAGTTGGTGTGGCGGGGAATCAGGACTGTTACTTTGAAAAAATTAGAGTGTTTAAAGCAGGCTCGCGCTTGAATACATTAGCATGGAATAATGAAATAGGACGTTTGACCCTATTTTGTTGGTTTCTAGGATCGACGTAATGATTAATAGGGATAGTTGGGTGGAATTCTCGGGTGCCAAGGAACTCCAGTCACGCGATCTAAT
+
CCCCCGGEGGGGGGGGGGGGGGGGGGGGGGGGGGGGGGGGGGGGGGGGGGGGGGGGGGFGGGGGGGGGGGGGGFGGGGGGGGGGGGGGGGGGGGGGGGGGGGGGGGGGGGGGGGFCEFGGGGGGGGGGGCDFFFEGFFGFGGGGGGGGGGFEGGFGGGGCCGG@GEGGGGGGGGGGGFGFGGGGGGGGGGGCFGGFFGFGGGF7CCFGCFGGGGGGGGFGGGGGGGGGDGCE=EG=5CGCDFGGGGGCF*9:@FGGG=CE5@@FFEF<57CFEC<FCC@FCCFF68@@C4DG*935//:C:
@M03152:184:000000000-AWYW1:1:2107:22519:13793 1:N:0:GCGATCTAATACCTGT
AAGCTCGTAGTTGAATTTCGGGCCTGGCCGGGCGGTCTGCCTAACGGCACGTACTGTCTGGGCGGGCCTTACCTCTTGGTGAGCCGGCGTGCCCTTTGTTGGTGTGCGTCGGGGAACCAGGACCTTTACCTTGAGAAAATTAGAGTGTTCAAAGCAGGCCTATGCCTGAATACATTAGCATGGAATAATAAAATAGGACGCGCGGTTCTATTTTGTTGGTTTCTAGAGTCGCCGTAATGATTAATAGGGATAGTTGGGTGGAATTCCCGGGTGCCAAGGAACTCCAGTTACGCCACCTAAA
+
CCCCCFGEEGGGGEEFGGGCFGCGDGFFFGGGGGGGDGCEFGGGGEEEGGGGGGGGGGGGFGCFEEEFGGGGCEGFGGGGFGGGG@GG:F:@DGFGGFGGGGGGGCFGFGGDECCEGGCFGGGGFC:FGDEGGFEDDGGGGG8@FFGFG<,@FFCCFGEDGGF,<FE92FGFGCF<:FBCFCCFGG9EGGGGC@+08:@C>EGDG>EEGGGGGGGGFFGEFFFGF:C@CCECCCEE85977:+<<C7C625EGFCC6*;*C*AFF9++1=C<=:2?9537EE89FC6C+*2*:))***22*
@M03152:184:000000000-AWYW1:1:2107:12457:13868 1:N:0:GCGATCTAATACCTGT
AAGCTCGTAGTTGAATTTCGGGATTAATTTATCGGTCGTGCAATAGTACGTACTGGTATTATTGATTCCTACCTTCTGACGAACCATGATGTCATTAATTTGGTGTCTTGGGGAATCAGGACTGTTACTTTGAAAAAATTAGAGTGTTTAAAGCAGGCTCACGCTTGAATACATTAGCATGGAATAACGAAATAGGACGTTTGATTCTATTTTGTTGGTTTCTAGGATCGACGTAATGATTAATAGGGATAGTTGGGTGGAATTCTCGGGTGCCAAGGAACTCCAGTCACGCGATCTAATT
+
CCCCCGGGGGGGGGGGGGGGGGGGGGGGGGGGGGGGGGGGGGGGGGGGGGGGGGGGGGGGGGGGGGGGGGGGGGGGGGGGGGGGGGGGGGGGGGGGGGGGGGGGGGCGGGGGGFCGGGGGGGGGGGGGGGGGGGGGGGGGGGGGGGGGFGFGGGGGGGFGGGGGGGGGGGGGGGGGGGGGGGFFFFFGGGGDFDFGF7<FFGEEGGGGFFGGGGGGGGGGGCGG7FCEF5CEEE*DCFFGGGCF,=<F?FF?9E7ECEG@FE?FFGGGGGGCCFC65*;CGG7@CFC6CFCG5CDF8+:**
@M03152:184:000000000-AWYW1:1:2107:17164:13912 1:N:0:GCGATCTAATACCTGT
AAGCTCGTAGTTGAATTTCGGACCTGACCGGGTGGTCCGCCTAACGGTGTGTACTGTCTGGCCGGGCCTTACCTCTTGGTGAGCCGGCATGCCCTTCACTGGGTGTGTCGGGGAACCAGGACCTTTACCTTGAGAAAATTAGAGTGTTCAAAGCAGGCTTACGCCGGAATACATTAGCATGGAATAATAAAATAGGACGTGCGGTTCTATTTTGTTGGTTTCTAGAGTCGCCGTAATGATTAATAGGGATAGTTGGGTGGAATTCTCGGGTGCCAAGGAACTCCAGTCCCGGGTTCTAATC
+
CBCCCAFGFDFGGGGGFEFCCC7FFFGGGGGGGGGGGGGGGGG?FGGCGGGGGGGAF<FCCGFGGGGGGGGGGGGFGFFFGCFF8@CEGGGGGGGGEFGGGGDEFGGGGEECFGCGFAAC+DFCF<FDB?DADFGGFFCDDDA<CFEGCGF9,,@FFFFGGFGGGEEGGGGGGCFFG7FCGGGG?CGGEG9;3BC,2<:::<CEGCFGCC<<E+<FFGGGG9EF7>+<9:>*:CE**<CFC?9:CGG6**76:7A08;;:;:9C*2+AE**1:<77F35D=++<<C<9+0)**/1*+2*2*
@M03152:184:000000000-AWYW1:1:2107:26966:13946 1:N:0:GCGATCTAATACCTGT
AAGCTCGTAGTTGAATTTCGGGATCAATTTACTGGTCGTGCCTATGGTACGTACTGGTTTTGTTGGTTCCTCCTTTCTGGGGAGCCGCGATGTCATTACCTTGGTGTCGCGGAGAATCAGGACTGTTACTTTGAAAAAATTAGAGTGTTTAAAGCAGGCTAACGCTTGAATACATCAGCATGGAATAATGAAATAGGACGTTTGATCCTATTTTGTTGGTTTCTGGGGTCGACGTAATGATTAATAGGGATAGTTGGGTGGAATTCTCGGGTGCCAGGAACTCCAGTCACGCGATCTAATC
+
CCCCCFGFGGFGGGGGGGFGGGDFFDFGFGGGGGGGGGG7EGGGGAFGGGGGGGGGGGCFFEGGGGGGG<EGFGGGGGGFGGGGGGGG@FFGFEECEG,CFGFFGDGGGGGGGGGFB?EE@@=EACFFGGGGFFGB,=@DFGGGG?ACDGGFGFCFGGD@EGF7FEFFGDCGGF<DFCDEGG7:<FGFCF,@EFDGF9CG:F7CEFFAE,D9BFGGGFC*6BBFG@6EGG5EC>C5@C;CC994<DFC6CFC+:C7+*;E=>EFG?<C5*:CCD47<D)9FCC6C?F?FF3FE37C5C7**
@M03152:184:000000000-AWYW1:1:2107:19511:13976 1:N:0:GCGATCTAATACCTGT
AAGCTCGTAGTTGAATTTCGGGCCTGGCCGGGCGGTCTGCCTAACGGCACGTACTGTCTGGGCGGGCCTTACCTCTTGGTGAGCCGGCGTGCCCTTTGTTGGTGTGCGTCGGGGAACCAGGACCTTTACCTTGAGAAAATTAGAGTGTTCAAAGCAGGCCTATGCCTGAATACATTAGCATGGAATAATAAAATAGGACGCGCGGTTCTATTTTGTTGGTTTCTAGAGTCGCCGTAATGCTTAATAGGGTTAGTTTGGTGGAATTCTCGGGTGCCAAGGAACTTCAGTCACGCCATCTAAC
+
C@CCCFGFFGGGGGGGGGGGDGGGGGFGFGGDC@CFGGCFGCG@FEGG>FDFDFGGGGGGFFG:E@FGGGGGGFFGFGGGGAD<FFGGCGGGFGGDDF<F,=CEGFFDGGCGGFFGFF<F7:FFGGF9FFGG?,?F<FGFCCF@EFGF;FGGGCF@CBFG:8A@DGFE7,CECC<<C9F<::7F,7+?F@FFE9C++++*:C5*/:EG00CFCC7CG=>CEEFF7+<09ACEC**28CC+2<++0*++:02**23+0*;@5*+<*<C7C5C**9C>4*0*0:+0<<+++/:***122<***
@M03152:184:000000000-AWYW1:1:2107:20864:14027 1:N:0:GCGATCTAATACCTGT
AAGCTCGTAGTTGAATTTCGGGGTCAGTAGGTTGGTCATGCCACTGGTATGTACTGGTCTCACTGATTCCTCCTTCCTGATGAGCCGTAATGCCATTAATTTGGTGTTGCGAGGAATCTGGACTGTTACTTTGAAAAAATTAGAGTGTTTAAAGCAGGCTAACGCTTGAATACATTAGCATGGAATAATGAAATAGGACGTTCGATCCTATTTTGTTGGTTTCTAGGATTGACGTAATGATTAATAGGGATAGTTGGGTGGAATTCTCGGGTGCCAAGGAACTCCAGTCACGCGATCTAAT
+
CCCCCGGGGGGGGGGGGGGGGGGGGGGGGGGGGGGGGGGGGGGGGGGGGGGGGGGGGGGGGGGGGGGGGGGGGGGGGGGGGGGGGGGGGGGGGGGGGGAGGGGGGGGGGGGGGGDGGGGGGGDFGGGGFGGCFGFFGGGGGGFGFGGGGGGGG<FGFGGGGGGEGGGGGFFFFFFGGA:EGCFCEGG9DBAFFGEGGEGGGGGG?FFFGDCFFFFGGGCEFFCGCF9DCGFCC>ED5>CDFGG?EGF6=6C=>CB98*CB*=+?>:CCEF=F=D4C4CFCCFFGF?CF9@FECC5CFGC:*
@M03152:184:000000000-AWYW1:1:2107:13889:14160 1:N:0:GCGATCTAATACCTGT
AAGCTCGTAGTTGAATTTCGGAATGCGTCGTGCCAAAGGTCGTCCTTGTGGCGTGCCTAGGTGTGCGCTTCCTAGCTTCGGATTGGCCAGCAATGGTCTCCGATCATTTACTTTGAAAAAATTAGAGTGTTCAAAGCAGGCGTAACCTTGCCATTGAATATTACAGCATGGGATAATAGAATATGACGTTGGTCTTATTTTGTTGGTTTCTAAGGCTGATGTAATGATTAATAGGGATAGTTGGGTGGAATTCTCGGGTGCCAAGGAACTCCAGTCACGCGATCTAATCTCGTATGCCGTT
+
CCCCCGGGGGGGGGGGGGGGGGGGGGGGGGGGGGGGGGGGGGGGGGGGGFGGGGGGGGGGGGGGGGGGGGGGGGGGGGGGGGGGGGGGGGGGGGGGGGGGGGGGGGGGGGGGGGCFGGFGGGGGGGFGGGGDFGGGGGGGGEGGGGGGGGGGGGGCCGGGGGGFGFFGGGGGGGGGGGGGFGGG9;BEGGG7FGGC9FGGG9DFC@FGGCGFFGDGFGFGED;DFC9CBCCEGGDF6FFDGFE6:DCEDCDFFGGGC=FEGFFFFCFGCFG*<6CFGG3FD*:;EC92+/*0:*7*<<57*
@M03152:184:000000000-AWYW1:1:2107:11827:14199 1:N:0:GCGATCTAATACCTGT
AAGCTCGTAGTTGAATTTCGGGATCAATTTGCTGGTCGTGCCTACGGTACGTACTGGTTTTGTTGGTTCCTCTTTTCCGAGGAGCCGTGATGTCATTAATTTGGTGTCGCAAGGAATCGGAACTGTTACTTTGAAAAAATTAGAGTGTTTAAAGCAGGCTAACGCTTGAATACATTAGCATGGAATAATGAAATAGGACGATTGATCCTATTTTGTTGGTTTCTAGGATCTACGTAATGATTAATAGGGATAGTTGGGTGGAATTCTCGGGTGCCAAGGAACTCCAGTAACGCAGTCTAAT
+
CCCCCGGGGGGGGFGGGGGGGECCFCFGGGGGGGGGGGGGGGGGGGGGGGGGGGGGGFFFGGGGGGGGGGGGGGGGGGGEGGGGGGGGGCF<FGGGGFFGGGGGGDGGGGDGGGGGGGGGGGGGFGGGGGGGGDGGGGGGGGGGGGGGGGGGGFGGGGGGGGGGGGGGGFGGFFFFGFGGGFGGGGGGGGGGGGGFGGGGGGG7CFGGGGGGG9CFECGEFFFG7@?EDFGGGGGF,AF,:;7=FGC6ECG?CGGGGCGGGG?CFFCFG5=7>C**2C34CCEG:6CE+1:57))2+37**
@M03152:184:000000000-AWYW1:1:2107:4577:14351 1:N:0:GCGATCTAATACCTGT
AAGCTCGTAGTTGAATTTCGAACCTGGTTGGGTGGTCTGCCTTCACGGTACGTACTGCTTGGCCGGGTTCTACCTCTTGGTGAGCCGGCATGCCCTTCACTGGGTGTGTCGGGGAACCAGGACTTTTACCTTGAGAAAATTAGAGTGTTCAAAGCAGGCCTTTGCCCGAATACATTAGCATGGCATAATAAAATAGGACGTGCGGTTCTATTCTGTTGGGTTCTAGATCCTCCGTAATGATTACTAGGGATAGTTGGGTGGAATTCTCGGGTGCCAAGGAACTCCCGTCACGCGATCTAAT
+
CCCCCGGGGGGGGGGGGGGGGFGGGGGGFGGGEGGGGGGGGGGGGGGGGGGGGGGGFGGGGGGGGGGGGGGGGGGGGGFGFFGGGGG7F@FFGGGGGFCFGGGGGGGGGGGGGGGEFGGG77DEGGGGGG9FCFGGGFGGGGGGGGGGGGGGGGFGGGGGGGGFGGFGDFGGGGGGGGCFGFFGGGGG9CFGGFGGFDF@1*>>EEGGGGDFGCFCFCE*68*BE9+++?+<@E=CG5+1@7F79@F+77*29E7+<C88CE9CF+<<=CE7CC**2*7C628EG***285*27C5**::0
@M03152:184:000000000-AWYW1:1:2107:9397:14381 1:N:0:GCGATCTAATACCTGT
AAGCTCGTAGTTGAATTTCGAGATCAGTACGCTGGTCGTGCCTTCGGTATGCACTGGTGTCACTGGTTTCTCCCTTCTGAAGAACCGTCATGTCATTAAGTTGGTGTGGCGGGGAATCAGGACTGTTACTTTGAAAAAATTAGAGTGTTTAAAGCAGGCTCGCGCTTGAATACATTAGCATGGAATAATGAAATAGGACGTTTGACCCTATTTTGTTGGTTTCTAGGATCGACGTAATGATTAATAGGGATAGTTGGGTGGAATTCTCGGGTGCCAAGGAACTCCAGTCACGCGATCTAAT
+
CCCCCGGGGGGGGGFGFGGGGGGGGGGGGGGGGGGGGGGGGGGGGGGGGDFGGGGGGGGGGGGGGGGGGGGGGGGGGGGGGCGGGGGGGGGFCFFAFGGGGGGGGGGGDFEGGGGGGGFGGGG?FGGGGGGGC9FFFGGAFGGGGGGGGFG9FFFGFDG7FEGGGCGGGGGGGGGG9FG9FGGFFGCGG?;9CGGFGGGGGGGGFFFGGCGG?FGFGGCEGG9E7+9?;?CECE?FGG7?FGCFFCC?FGGEEC@:68C*?@C?F:F7E=CF=D5CF*<*:8CEEF+<94:;CD)2*:>7*
@M03152:184:000000000-AWYW1:1:2107:14893:14459 1:N:0:GCGATCTAATACCTGT
AAGCTCGTAGTTGAATTTCGGGCCTGGCCGGGCGGTCTGCCTAACGGCACGTACTGTCTGGGCGGGCCTTACCTCTTGGTGAGCCGGCGTGCCCTTTGTTGGTGTGCGTCGGGGAACCAGGACCTTTACCTTGAGAAAATTAGAGTGTTCAAAGCAGGCCTATGCCTGAATACATTAGCATGGAATAATAAAATAGGACGCGCGGTTCTATTTTGTTGGTTTCTAGAGTCGCCGTAATGATTAATAGGGATAGTTGGGGGGAATTCTCGGGTGCCAAGGAACTCCAGACACGCGATCTCAT
+
CCCCCGGFGGGGGGGGGGGGGGGGGGGGGGGGFGGGGGGGGGGGGGGGGGGGGGGGGGGGGGGGGGGGDFGGGGGGGGGGGGGFGGGGEGGGGGGGGGGGGGBFGGGGDGGGGGGGGGGGGGGGGGGGGGGGGFFCFGGGFGGGGGGGE;FGFFFGEFDDG8FGGGGGGGGGEGGGGG7FFGFE@@EGGGGGFCG?FFGGGGGGE>E5<9FG9F?CFCFEFGDFGGCC+0?CGE8EEGGDDCGFDGCFG6<FFE7:F5885C8FGFF7CCC55C7CC*7CE*<2<FC+1)*;=75>87*2*
@M03152:184:000000000-AWYW1:1:2107:17678:14492 1:N:0:GCGATCTAATACCTGT
AAGCTCGTAGTTGAATTTCGGGATTAATTTATTGGTCGTGCTATTGTACGTACTGGTATTATTGATTCCTACCTTCTGACGAACCATGATGTCATTAATTTGGTGTCTTGGGAAATCAGGACTGTTACTTTGAAAAAATTAGAGTGCTTAAAGCAGGCTCACGCTTGAATACATTAGCATGGAATAACGAAATAGGACGTTTGATTCTATTTTGTTGGTTTCTAGGATCGACGTAATGATTAATAGGGATAGTTGGGTGGAATTCTCGGGTGCCAAGGAACTGCAGTCACGCGATCTAATC
+
CCCC9FBFFFEGGGGGF@FGGDCFGFEGGGFGGFFGGGGGGGGGE@FGFGGGFGGGGGGFFGGFGGFGFGGGFGGGGGGFC@BEEGFGGGGGGGGGFGDEGGGC=FGGFGGF8C=FGDGGGC<EE<EGGFFGGGEAFDGGGEFAFFGGGGDFFEFGGGFFEA<FGGGCAFGGGGGCGGGGFC:FGCGGGC7>@;,BBACFFFDFFGGGGFF,E=4<,@EFFGGG,,8E,@>BEEGG8FGGGG?CCCD,,:8?@F??C85:CFFFFGGD5EGC=<:445AFCF++3>CBCFG*2>)//+7**
@M03152:184:000000000-AWYW1:1:2107:8625:14518 1:N:0:GCGATCTAATACCTGT
AAGCTCGTAGTTGAATTTCGGATCAATTTATTGGTCGTGCTATTGTACGTACTGGTATTATTGATTCCTACCTTCTGACGAACCACGATGTCATTAATTTGGTGTCATGGGGAATCAGGACTGTTACTTTGAAAAAATTAGAGTGTTTAAAGCAGGCTCACGCTTGAATACATTAGCATGGAATAACGAAATAGGACGTTTGATTCTATTTTGCTGGTTTCTAGGATCGACGTAATGATTAATTGGGTTAGTTGGGTGGAATTCTCGGGTGCCAAGGAAATCCAGTCACGCGATCTAACAT
+
CCCCCGGGCDGFGEFFGGCEECFGE@FFDCAFGCFE@FG7CEGGGGGGCFGDGGFFEEGFGGFGGE,<FFC,C,:EFFGGGEG>EGF:@FCECGGDEEGGGGGGFGGFGGGGGGFGGGCFF,CFGGDEEFFCF9??=,:?FFGEFGGGFFGGDFGFCEGFFGGGGDFGGDDACCFFCFGFGFGGGGFGEECDFF8,7>++3<=FG;@AF;=FG?BFGG,@,5;,,;>,36**441=FEEGG7,,46=*/=4=FG,:8;E@C9B++:**1A5**277**)*3+<+<CC+95*:5<3C9<:**
@M03152:184:000000000-AWYW1:1:2107:11558:14530 1:N:0:GCGATCTAATACCTGT
AAGCTCGTAGTTGAATTTCGGGATCGATGGGTCGGTCATGCCCTCGGTATGTACTGGTCCCATTGGTTCTCACCTTCTAAGGAACCATGATGTCATTCGGTTGATGTTGTGGGGAATTAGGACTGTTACCTTGAAAAAATTAGAGTGTTTAAAGCAGGCCAACGCTTGAATACATTAGCATGGAATAATGAAATAGGACATCCGATTCTATTTTGTTGGTTTCTAGGATCGATGTAATGATTAATAGGGATAGTTGGGTGGAATTCTCGGGTGCCAAGGAACTCCATTCACGCGATCTAAT
+
CCC?CFGFEGGGGGGGGGCF:F::FGFGGGGGGGGGDGGGFFGGFGGGGFFGGGGGGGFCGGGGCFFGGFFGGGGGGGGGGGGGGGGGGGCEF<EFGGFFF:><<FGGGGDCCCEGGEFFCFGGFGG9F<EFFGGGDFFFDFGGFGFFGGGFF<AE8FEGGGGGGGGFGCFECFFAEF8FFDAFGG9D,;ECF9DFFB7FCFCB@FGGCFDGCE;FECFGGGDGCFCFG?EE5C<45CFCCAFGGGGGGF8CCG,1+*=8CF9CF+3AECGGDG;+94)4CFGFFF+<??CCF5/5:=7::
@M03152:184:000000000-AWYW1:1:2107:18045:14550 1:N:0:GCGATCTAATACCTGT
AAACTCGTAGTTGAATTTCGGGCCTGGCCGGGCGGTCTGCCTAACGGCACGTACTGTCTGGGCGGGCCTTACCTCTTGGTGAGCCGGCGTGCCCTCTGTTGGTGTGCGTCGGGGAACCAGGACCTTTACCTTGAGAAAATTAGAGTGTTCAAAGCAGGCCTATGCCTGAATACATTAGCATGGAATAATAAAATAGGACGCGCGGTTCTATTTTGTTGGTTTCTAGAGTCGCCGTAATGATTAATAGGGATAGTTGGGTGGAATTCTCGGGTGCCAAGGAACTCAAGTCACGCGACCTAAT
+
CCCCCGGGGGGGGGFGGGGGGGGG7D,CF@FDGEEFGGCEGFECGE7FECGCECFG?CCFF8FEGGGGGGFGD,EFEGFBFG888FG@CB@BFG<,BD3,:DFDD:D:<FCFEGGGCCFFFEG:,3DF;,?<<??3F:8,?,3@B,8CEGGG9<CFFD7*<F::FFGG::,?CFGFFFD,,:FGGGGFGDC@++<E++<//8/?58**<+<CC7EEFGF8CC9C9@+<0:CGG828*/@+:<<:<*2CC*>:EG9CFC?CEG?C67+<C*CF55D>CFFCCFC++0<C?FFDFDD5:CDD*
@M03152:184:000000000-AWYW1:1:2107:9360:14559 1:N:0:GCGATCTAATACCTGT
AAGCTCGTAGTTGAATTTCGGGACCATCATGTCGGTCGTGCCTCGGTACGTACTGGTATTGTTGGTTTCCCCCTTCTGACGAACCATGATGTCATTTATTTGGTGTTGTGGGGAATCAGGACTGTTACTTTGAAAAAATTAGAGTGTTTAAAGCAGGCTTTGGCTTGAATACATTAGCATGGAATAATGAAATAGGACGTTTGATCTTATTTCGTTGGTTTCTAAGATCGACGTAATGATTAATAGGGATAGTTGGGTGGAATTCTCGGGTGCCAAGGAACTCCAGTCACGCGATCTAATT
+
CCCCCGGFGGGGGGGGGGGGGGEGGGGGGGGGGGGGGGGGGGGGGGGGGGGGGGGGGGGGGGGGGGGGGFGGGGGGGGGGGGGGGGGGGGGGGDGGFEFGGGGGGGGGGGGGGEGGGGGGGGGGGGGGGGGGGGFFFCFDFGGGGGGGGGGGGGGGGGGGGFGGGGGGGGGFGGGGGGGGFEGGFCGGGGGGGCFFFGGGGGG>FFGGGGFFFGGGFGGGGGGFFFGFGG8CCC5=FGGGGG74ACCGFFGGGGGGGGGGF9EG+:?CE=CDGCCCFGFGGGGGGGG6FFGGCGDCGFCC*
@M03152:184:000000000-AWYW1:1:2107:15085:14606 1:N:0:GCGATCTAATACCTGT
AAGCTCGTAGTTGAATTTCGGGATCAAGGGATCGGTCATGCCTTGGTATGTACTGGTCTTATTGGTTCTCACCTTCTAAAGAACCATGATGTCATTTATTTGATGTTATGGGGAATTAGGACTGTTACCTTGAAAAAATTAGAGTGTTTAAAGCAAGCTTACGCTTGAATACATTAGCATGGAATAATGAAATAGGACATCAGATTCTATTTTGTTGGTTTCTAGGATCGATGTAATGATTAATAGGGATAGTTGGGTGGAATTCTCGGGTGCCAAGGAACTCCAGTCACGCGATCTAATT
+
CCCCCGGGGGGGGGGGGGGGGGGGGGGGGGGGGGGGGGGGGGGGGGGGGGGGGGGGGGGGGGGGGGGGGGGGGGGGGGGGGGGGGGGGGGGGGGGGGGGGGGGGGGGGGGGGGEGGGGGGGGGGGGGGGGGGGFGGGGGGGGGGFGGGFGGGGGGGGGGGFCGGGGGGGGGGGGGGGGGGGGGGGGGGCE9FFGFGGGGGGGG9<AFCCD@FCDGGFGGDFCFGGGGCFGGGGGFDCC:FGGCFCFG,:C0<DC?6?EGDE9<CFGCGG57C5CD>CFFCCCCCF?E+=@C=ED3CFFFD*
@M03152:184:000000000-AWYW1:1:2107:21470:14684 1:N:0:GCGATCTAATACCTGT
AAGCTCGTAGTTGAATTTCGGGACCATCATGTCGGTCGTGCCTCGGTACGTACTGGCATCGTCGGTTTCTCCCTTCTGACGAACCATGATGTCATTTATTTGGTGTCGTGGGGAATCAGGACTGTTACTTTGAAAAAATTAGAGTGTTTAAAGCAGGCTCACGCTTGAATACATTAGCATGGAATAATGAAATAGGACGTTTGATTCTATTTTGTTGGTTTCTAGGATCGACGTAATGATTAATAGGGATAGTTGGGTGGAATTCTCGGGTGCCAAGGAACTCCAGTCACGCGATCTAATC
+
CCCCCGGGGGGGGGGGGGGGGGGGGGGGGGGGGGGGGGGFGGGGGGGGGGGGGGGGGGGGGGGGGGGGGGGGGGGGGGGGGGGGGGGGFGGGGGGGGGGGGGGGGGGGGGGGGGEGGGGGGFFGEGGGGGGGGGGGFGGGGGGGDGGGGGGGGGGGGGGGFGGGGGGGGGGCGGGGGGGFGFGGFGGGFGGGGGGGDBF7:>B>FFF@CFFCGC:>>FCFFCGGGGG?BCEC**/8CFF;>CFGGGGG*:4+>EFFEEGCGCFCCFC5CCFDECC4CCFGGGGGGGGG:*9A5>C51+72*
@M03152:184:000000000-AWYW1:1:2107:4378:14724 1:N:0:GCGATCTAATACCTGT
AAGCTCGTAGTTGAATTTCGGGATTAATTTATTGGTCGTGCTATTGTACGTACTGGTATTATTGATTCCTACCTTCTGACGAACCATGATGTCATTAATTTGGTGTCATGGGGAATCAGGACTGTTACTTTGAAAAAATTAGAGTGTTTAAAGCAGGCTCACGCTTGAATACATTAGCATGGAATAACGAAATAGGACGTTTGATTCTATTTTGTTGGTTTCTAGGATCGACGTAATGATTAATAGGGATAGTTGGGTGGAATTCTCGGGTGCCAAGGAACTCAAGTCACGCGATCTAAGC
+
CCCCCGGGGGGGGGGGGGCFCGGGGFGGGGGGGGGGGGEGGGGGFGGGGGGGGGGGEAGGGGGCAFGGGGFGGGGGGGFGGGGGGGGGGGGGGGGGFGGGGGGGCGFGFGDFDBFFFFGGGGGGGGGFGGGGGEEFFCFFFFGGGGGGGGGFFAFGCGGGGGGGGGGFFGCFFGGGGGGGGC,DDFFGGGEFFCFGGCGEFD@CFG99B;@FDGGGGFGGG9FFGFFGFEEG5C5DFFFDDG;C7C?FCFFGGGFC=:C@F+>E7@?8C*295DCGF<AG6EF+?9B<CFG==53/*<:**
@M03152:184:000000000-AWYW1:1:2107:29234:14736 1:N:0:GCGATCTAATACCTGT
AAGCTCGTAGTTGAATTTCGGGATCAATTTATTGGTCGTGCTATTGTACGTACTGGTATTATTGATTTCTACCTTCTGACGAACCATGATGTCATTAATTTGGTGTCTTGGGGAATCAGGACTGTTACTTTGAAAAAGTTAGAGTGTTTAAAGCAGGCTCACGCTTGAATACATTAGCATGGAATAACGAAATAGGACGTTTGATTCTATTTTGTTGGTTTCTAGGATCGACGTAATGATTAATAGGGATATTTGGGTGGAATTCTCGGGTGCCAAGGAACTCCAGTTACGCGATCTAATC
+
CCACCGGGGGGGGFGFGGGGEGEGGGGGGGGGGFGGGGGGGG<FGGGGGGGGGGGGGGGFGGGGGGGGGGGGGGGGGFDGGGGGGGFGGGGGGGGGGGFGGGAFGGDGFAFGGDCGGGGFGGFGGGGGGGGFGFDGFGGGGGGGGGGGGGGGGGGGDGGGGGGEFCFFFGGGGGGF?FGGFGGGGGGCEGGEGGG,@8+@FGE9FEGGGGGGFFFG8CEGGGGF:;8<DEG:8:DF:?C,=DE:C9?76EC,,=;,*=>@89CFFG<?CDG55>FFCDFFCGGCGDC++3:8>3DDECCC>
@M03152:184:000000000-AWYW1:1:2107:16329:14741 1:N:0:GCGATCTAATACCTGT
AAGCTCGTAGTTGAATTTCGGGGTTAGTAGGTTGGTCGTGCCACCGGGATGTACTGATCTCACTTATTCCTCCTTCCTTATGAACCGTAATGCGATTAATTTGGGGTTGCGGGGAGTTTGGTCTGTTATTTTGAAAAAAATGGAGTGTTTAAAGAAAACTAACGCTTGAATACATTAGCATGGAATATTGTAATAGAACGTTCGAGCTTATTTTGTTGGGTTCTAGGATTGACGTATTGATTAATAGGGGTAGTTGGGTGGAATTTTCTGGTGCCAAGGAACTCCAGTAACACGTTCTAAA
+
CCCCCGGGGGGGGGGGGGGGGC:FG8F;<E@;CFGGGE6,B,,;67@+6@FF<,C6,,696,:,,,9<699,666C@C@9,E6,,67B<,F,,+,,64,C,,,C7FG++,@:CG+++,,8+4,<,CD,,8,C5+,CFGG7>9,CD:BF,@,@F<=3,,,3,333@C**,,3@,E@,3,,,272,2,?,,2,7@,@,,,,14<,=,,1=8<F2CFBGC8**3C*?;9++3>*?+1/*++5++31+0::6>*/:*300+:/;**2+*3<C+2<0:***9F)**20<<E+<+*:+27*2;A*:*
@M03152:184:000000000-AWYW1:1:2107:7204:14793 1:N:0:GCGATCTAATACCTGT
AAGCTCGTAGTTGAATTTCGGAACTGGCCAAGTGGTTCAGCCGCAAGGTTGACACTGCTTTGGTTGGTTCTTTCCTTATGGCTAACTAGTGTGCTCTTAATTGAGTGCGCTAGGGAACCATAACTGTTACTTTGAACAAATTAGAGTGTTTAAAACAGGCTTATGCCTGAATAGATTAGCATGGAATAACGGAATAGGACTTTGTTTCTATTTTGTTGGTTTTAGAAATAAAGTAATGATTAATAGGGATAGTTGGTTGGAATTCTCGGGTGCCAAGGAACTCCAGTCACCCAATCTAATC
+
CCCCCGGGGGEGGGGGGGGCEFGFGGGG9ED@FGFGGFGGGGGDGGE8FFDEFFFFGFFGFGGGGFGGGGGGGGGGGFGAFFGGFFFGGGGGGFGGGFAEEA<6<FCGGGGGGGFGGGGGGGB8AEFFGFGGGGFG,5FFFGGG9<E,BEEFFGFEGGGFGE=E9E9?F8=FGGGGF<DFGGCGG9DFGGED7C8==FG<FF3,@FGDF93@CCFGFCB>CC7EDDFFECBF7>@,;EFFCC,<,B:67CCF:C,=*=E7,,?C:CF5?5/85D+;<C);CGF6?<C++3*/**27CC++*
@M03152:184:000000000-AWYW1:1:2107:26240:14803 1:N:0:GCGATCTAATACCTGT
AAGCTCGTAGTTGAATTTCGGGCCTGGCCGGGCGGTCTGCCTAACGGCACGTACTGTCTGGGCGGGCCTTACCTCTTGGTGAGCCGGCGTGCCCTTCGTTGGTGTGCGTCGGGGAACCAGGACCTTTACCTTGAGAAAATTAGAGTGTTCAAAGCAGGCCTATGCCCGAATACATTAGCATGGAATAATAAAATAGGACGCGCGGTTCTATTTTGTTGGTTTCTAGAGTCGCCGTAATGATTAATAGGGATAGTTGGGTGGAATTCTCGGGTGCCAAGGAACTCCAGTCACGCGCTCTAAT
+
CCCCCGGGGGGGGGGGGGGGGGGGGGGGGGGGGGGGGGGGGGGGGGGGGGGGDGGFGGGGGGGGGGGGGGGGGGGGGGGGGGGGGCGGGGGGGGGGGGGGGGGGGGGGGGGGGGGGGGGGGGGGGGGGGGGGGFCFCCGGGGGGGFGGGGGGGGGGGGGGGGFGG9FGEDC@EFFGGGGGGGGFGFGGGGGGC?EEFFG>EEGGGGGGFFFGGGFGGG>EEGFFGGFCFEDGGGED5:EGGGGGG=C6>6<FFF0+<*1/*:9<D?CFECE5CDGC**89?CFGC8:<?=D8C3):?F7:*
@M03152:184:000000000-AWYW1:1:2107:11935:14849 1:N:0:GCGATCTAATACCTGT
AAGCTCGTAGTTGAATTTCGGGATCGACGGGTCGGTCGCGCCTCTGGTGTGTACTGGCCCTGTCGGTTTCTCCCTTCTGACGAACCACGATGTCATTAATTTGGTGTCGTGGGAAATCAGGACTGTTACTTTGAAAAAATTAGAGTGTTTAAAGCAGGCATTCGCTTGAATACATTAGCATGGAATAATGAAATAGGACGTTTGATCTTATTTTGTTGGTTTCTAAGATCGACGAAATGATTAATAGGGATAGTTGGGTGGAATTCTCGGGTGCCAAGGAACTCCAGTCACGCGATCTAAT
+
CCCCCGGGGGGGGGGGGGGGGGGGGGGGGGGGGGGGGGGGGGGGGGGGGGGGGGGGGGGGGGGGGGGGGGGGGGGGGGGGGGGGGGGGGGGGGFGGGFGGGGGGGGGGGGCGGGGGGGGGGGGGGGGGGGGGGCGG<FGGGGGGGGFGGGGGG9FEGGGGGGGGGGGGG7CGGGGGGGGGGCGGGGGEGFFCFGGGF::FGGF*?FCFGGGGGGGGGGGGCCCEFF9FCGFE5:*==*9C7FFFECCF=67??::<F58CECFGC?F+5CC5:57*9D3CFGGFG?FCC=DEF37/;E:C7
@M03152:184:000000000-AWYW1:1:2107:9413:14969 1:N:0:GCGATCTAATACCTGT
AAGCTCGTAGTTGAATTTCGGACCTGGTCGGATGGTCTTGCCGAAAGACAAGCACTGTCCCTGGCCGGGTCTTTCCTTCTGGGGAACCAGTGTGCTCTTAATTGAGTGCGCTGGGGATCCAGGACTTTTACTTTGAAAAAATTAGAGTGTTTAAAGCAGGCCTACGCTTGAATACATTAGCATGGAATAATAGAATAGGACTTTGGTTCTATTTTGTTGGTTTCTAGGACCGAAGTAATGATTAATGGGGATAGTTGGGTGGAATTCTCGGGTGCCAAGGAACTCCAGTCACGCGATCTAA
+
CCCCCGGGGGGGGGFGGGGGGGGGGGGGGGGGGGGGGGGGGGGGGGGGGGGGGGGGGGGGGGGGGGGGGGGGGGGGGGGGGGGGGGGGGGGGGGGGGGGGGGGGGGGGGGGGGGGGGGGGGDGGGGGGGGGGGGGGGGGGGGGGGGFFGGGGGGGGGGGGGGGGGGGGGDGGGGGGGFGFGFFGGGGFFGFGGGGGGGGGGGGGGGGGGGCEGGFAFF@C8EFCGEGCCF>E=EC5;CE97FCFFD+=E=:=CGGGC8>BEEECGGGFC*ADFD5<DGF36CCF7@C?F=CFGC31:>FG*
@M03152:184:000000000-AWYW1:1:2107:3610:14975 1:N:0:GCGATCTAATACCTGT
AAGCTCGTAGTTGAATTTCGGGATCAGTACGCTGGTCGTGCCTTCGGTATGCACTGGTGTCACTGGTTCCTCCCTTCTGACGAACCGTCATGCCATTCACTTGGTGTGGCGGGCAATCAGGACTGTTACTTTGAAACAATTAGAGTGTTTAAAGCAGGCTCACGCTTGAATACATTAGCGTTGAATAATGAAATACGACGTTGATCTTATTTTGTTGTTTTCTAGGATTGACGTAATGATTAATAGGGATATTTGTGTGGAATTTTCGTGTTCCAAGGAACTCCAGTCACGCGTTCTACTT
+
@A6CCF@FFCCF-C@EFFG?7@FEF8<FDFECFF@FGCG@FFGGGDFG8F<F@EFCEGEFGFGGDCFFGGGGGGGGGGGAFE7EFG@FG7D?FE9FFGGGFGDEG7E?FFGCE++BEE8,,,BFEFGBFFGG,,C<,,BDFAF,?F<FGG9,C>D8FGDGG9F<F<C@,>@C@,@C9>F:<*5:=E,5@2,>9>>,16>>FC21@<@F,@FGG,<F,4=?CFF+3+2>F<++*3/*;<7FGFF?+2+**02+<@C+*;*/9:<C*:0*/*:*<7:*2*7**<@+++<@<638:)9:C?*:*
@M03152:184:000000000-AWYW1:1:2107:12873:14978 1:N:0:GCGATCTAATACCTGT
AAGCTCGTAGTTGAATTTCGGGATTGACACATCGGTCGTGCCTTAAGGGGTATGAACTGGTGTAGTCAATTTCTCACCTTCTGGGGAACCGCGATGCCCTTAATTGGGTGTCGCGGGGAACCAGGACCTTTACTTTGAAAAAATTAGAGTGTTTAAAGCAGGCATTTTGCTTGAATACATTAGCATGGAATAATAAAATAGGACGGCATGATTCTATTTTGTTGGTTTCTAGGATCACCGTAATGATTAATAGGGATAGTTGGTTGGAATTCTCGGGTGCCAAGGAACTCCAGTCACGCGA
+
CC?CCGGGGGGGGGGGGGGGGGGGGGGGGGGGGGGGGGGGGGGGGFFGGGGGGGGGGGGGGGGGGGGGGGGGGGGGGGGGGGGGGGGGGGGGGGGCFFGGGGGGGGGFGDGGGGGGGGGGGGGGDGGGGGGGGGGGGGGGGGGGGGGGGGGGGGGGGFFGGGGGGGGGGGGGGGGGGGGGGGGGGGDCFGGGGCFGGFGGCFGGGECEGGGGGGG?FGCFGFFGGGGGGGECE?FCCFEEFFC:979CF7><+<*688CFFGG*9*2<9CGCGD5F3CBC?CFF*;F>FF*<?DCF?ECD)
@M03152:184:000000000-AWYW1:1:2107:18338:15008 1:N:0:GCGATCTAATACCTGT
AAGCTCGTAGTTGCATTTCGGGATCAATTTATTGGTCGTGCTATTGTACGTACTAGTATTATTGATTTCTACCTTCTGACGAACCATGATGTCATTAATTTGGTGTCTTGGGGAATCAGGACTGTTACTTTGAAAAAATTAGAGTGTTTAAAGCAGGCTCACGCTTGCATACATTAGCATGGAATAACGAAATAGGACGTTTGATTCTACTTTGTTGGTTTCTATCATCGACGTAATGATTAATAGGGATAGTTGGGTGGAATTCTCGGTTGCTAAGGAACTCCAGTCACTCGATCTAACC
+
CCCCCG;8BDBCF-C<@EEF77CBECEFFECACFFFGGG;@<<6CFFG<6CC8FAFGGGGGFGGDGGGGGGGFFGFFEEFF:CFEGGCCGGGDAF9FEF9,CFFF,6FFFEFGC:FFGGFCG8CFFFDCAC<,?,9<:8EFA<<FFFAFGFE<E<FDE8,?<F,@C++C?FE=D??,39F9<FDG:;,6BCFEG,8,,@++<BC=,@3@FFGGCEF7D8DECA,,3375:8E5CGC:,,<92,,,+1:6C4,5=,<=:C7*++?;CF8**2>C7D>6*;>6FFGCFG++:1+/**2;+***
@M03152:184:000000000-AWYW1:1:2107:29438:15042 1:N:0:GCGATCTAATACCTGT
AAGCTCGTAGTTGAATTTCGGGATCAATTTACTGGTCGTGCCTATGGTACGTACTGGTTTTGTTGGTTCCTCCTTTCTGGGGAGCCGCGATGTCATTAACTTGGTGTCGCGGAGAATCAGGACTGTTACTTTGAAAAAATTAGAGTGTTTAAAGCAGGCTAACGCTTGAATACATCAGCATGGAATAATGAAATAGGACGTTTGATCCTATTTTGTTGGTTTCTAGGGTCGACGTAATGATTAATAGGGATAGTTGGGTGGAATTCTCGGGTGCCAAGGAACTCCAGTCACGCGATCTAAC
+
CCCCCGGGEFFGEFGGGGGGGGGGGGFGGGGGGGGGGGGGDGGGGFGGGGGGFGGGGGFGGGGGGFGGGGGGGGGGGGFGGGGGGGGGCEECGGGGGGGGGGEFGDGGGGGEEEEFGGGDFGGGGGGGGDFGGGGGGGGDGGCFDFGFGGGCFGGGFG7<FD<FGGGFG7FGGGGGFFFGGGFCGGF9DCAFGGFG?FGCF*:FECFGGFGGGGGGG6EEGGGFGF?5CFGEE>EGCCEGGGGECFGC6?C6??FF+/C58;@CF<@C*7*C57CF*>37?*A++<AF?4*1*9)**2***
@M03152:184:000000000-AWYW1:1:2107:18603:15066 1:N:0:GCGATCTAATACCTGT
AAGCTCGTAGTTGAATTTCGGGGGCATTCAGGCCAAAGCTCGTCCTTGTGGCGTGGCTGGGTCTGGGCTTCCTACGTTTGGATAGTGGGCAACCGCTTCCAATCATTTACTTTGAAAAAATTAGAGTGTTCAAAGCAGGCGTAACCTTGCCATTGAATATTACAGCATGGGATAATAGAATATGACGTTGGTCTTATTTTGTTGGTTTCTAAGGCTGATGTAATGATTAATAGGGATAGTTGGGTGGAATTCTCGGGTGCCAAGGAACTCAAGTCACGCGATCTAAACTCGTCTGCCGTTT
+
CCCCCFFFCFGG<F@FFFDFDGGGCFFGGCFCFFFFFGGG8@8BFGGGGG@F@FGGDDFCCE@FGGEGGFF<FGGEEF,,,4CC<FGCGGFFGG>F:FDFGFAF@EEGGGGFFGGGGGGGGDGDFE,FFFFGGGGGGGGGGG7FGFGGGGGCCEAFFFGGFGGGFFFGCGGCFFGFGC9@AFGGGGGE>FGGG?C?FGGGGC8F,1=FEFFCE8@FFG9,B;2,;@C,?++<@F=8FCF+:++:CGC=<FC<7E8*:FGE6++;<FFGGF+9+::C7*)1**;*<:+2<?C**/97+:9*2
@M03152:184:000000000-AWYW1:1:2107:8940:15152 1:N:0:GCGATCTAATACCTGT
AAGCTCGTAGTTGAATTTCGGACCTGGTCGGATGGTCTTGCCGAAAGACAAGCACTGTCCCTGGCCGGGTCTTTCCTTCTGTGGAACCAGTGTGCTCTTAATTGAGTGCGCTGGGGATCCAGGACTTTTACTTTGAAAAAATTATAGTGTTTAAAGCAGGCCTACGCTTGAATACATTAGCATGGAATAATAGAATAGGACTTTGGTTCTATTTTGTTGGTTTCTAGGACCGAAGTACTGATTAATAGGGATAGTTGGTTGGAATTCTCGGGTGCCAAGGAACTCCAGTCAGGCGTTCACA
+
A@-AACFGGGBCF@FGF@<EGGGCEEDCCFCC@:FFGFDGGGC@FE@<EFGFGCDFDFCEECE@CEECFCBFAC<@<?CC?,<=<=F==6:=EAAFGCFGGFFFAE?FD7:+=@F>:?@CGGGFFCFGG<E9FF,,85,BCE<?,,:F9F5BAFGFF8>@FGCEFGCC@+@>@@B>BFGGF<FAFGFGGGC9,@>;C9>CFGCACFA7EE;CFCGF:CE,>D8EG9,,,6=85:8*3+5>CFGCFG>1+=***=<19+**=CB+*6+5=C55>GGC**0**2*0<8<C?*20**1*****2
@M03152:184:000000000-AWYW1:1:2107:10332:15257 1:N:0:GCGATCTAATACCTGT
AAGCTCGTAGTTGAATTTCGGGCCTGGCCGGGCGGTCTGCCTAACGGCACGTACTGTCTGGGCGGGCCTTACCTCTTGGTGAGCCGGCGTGCCCTTTGTTGGTGTGCGTCGGGGAACCAGGACCTTTACCTTGAGAAAATTAGAGTGTTCAAAGCAGGCCTATGCCTGAATACATTAGCATGGAATAATAAAATAGGACGCGCGGTTCTATTTTGTTGGTTTCTAGAGTCGCCGTAATGATTAATAGGGATAGTTGGGTGGAATTCTCGGGTGCCAAGGAACTCCAGTCACGCGATCTAAT
+
CCCCCGGGGGGGGGGGGGGGGGGGGGGGGGGGGGGGGGGGGGGGGGGGGGGGGGGGGGGGGGGGGGGGGGGGGGGGGGGGGGGGGGGGGGGGGGGGGGGGGGGGGDFGGEGGGGGGGGGCEFGGGGGGGGGGGGGGGGGGGGGGGGGGGGGGGGGGGGGGGGGGGGGCGGGGGGGGGGGGGGGGGGGGGGGGGEFF69CC8EGEG5EEGCGGGGGGC8>CCFGFGGG6FC*5/?EG=FCGFCCFFGF6=?DCEGC7C*;CGGGFG+9<=5*1CGCFFGFGGG@FFGFFFF>8577>FF7:*
@M03152:184:000000000-AWYW1:1:2107:17842:15406 1:N:0:GCGATCTAATACCTGT
AAGCTCGTAGTTGAATTTCGGATTAATGAGAACTTAAGGTCCATCTTTCCGATGTGTACCTTATTCTTGTTTCCTTCCTTTTGAATACACTCCCTAAAATTATATTTTAGGGGTCAAAGTGTTTCAAATCTTTTACTGTGAAGAAATTAGAGTGTTCAAGGCAGGCGTAATCTGGCCTTTGAATATATTAGCATGGGATAATGAAATAGGACTTTAGTCCTACTTTCGTTGGTTTCTAGGGCTAAAGTAATGATTAATAGGGATAGTTGGGTGGAATTCTCGGGTGCCAAGGAACTCCAGT
+
CCCC<FEBEFGGGGGGGFGGGEGGGGGGGGGGGGGGGFFGGGGGGGGGGGGEGGGGGFGGGGGGGGGGGGGGGGGGGGGGGGFCGGGGGGGDGGGGFG,CEGGGFGGGCEFGGGGGFAFGGGGGGGFGGGGFGGGGGGGGGCFFGGGGGGGAEDFGGCFF?FFFDGGCEGGFGGAFGGGGGF9FGFGGFFC8FFEGGGGGGG9DFDGFEGGGGGDF,3=DFC9BEDFEGEFGGGGGFGF??FGC,<EFGCC,7@AA9DFCFG68?FFGFCEDGD44CFFFFG=5;CEF?6CFFGGGGG6*+
@M03152:184:000000000-AWYW1:1:2107:16657:15423 1:N:0:GCGATCTAATACCTGT
AAGCTCGTAGTTGAATTTCGGGATCAGTATGCTGGTCGTGCCTTCGGTACTATGCACTGGTGTCACTGATTCCTCCCTTCTGAAGAACCGTAATGCCATTCAGTTGGTGTGGCGGGGAATCAGGATTGTTACTTTGAAAAAATTAGAGTGTTTAAAGCAGGCTCGCGCTTGAATACATTAGCATGGAATAATGAAATAGGACGTTTGATCCTATTTTGTTGGTTTCTAGGATCGACGTAATGATTAATAGGGATAGTTGGGTGGAATTCTCGGGTGCCAAGGAACTCCAGTCACGCGATCT
+
CCCCCGGGGGGGGGGGGGGGGGGGGFGFGGGGGGGGGGGGGGGGGGGGGGGGGGGGGGGFGFGGGGGGGGGGGGGGGGGGGGDGGGFGGGGGCGGGGFGGGFGGGGFFFDFGGGGGGGGGGGGGCFFDFGGGGGGGGGGAGGGGGFGGGGGGGFGGGGGGCFGGGGEGGGGF7CDCFG;FC?FGGCGG9DGF@CFGGGFGGFG:CFD@EGGG@EEFFGGGFGGGG;FFG9CGGGDEG=F8*<7CCD@GGGFC6:;A<FG68EE5C9CE?FD<F)*)17?4**;C;C?+6<D9+:C55CC*1
@M03152:184:000000000-AWYW1:1:2107:22914:15512 1:N:0:GCGATCTAATACCTGT
AAGCTCGTAGTTGAATTTCGGGATTGACTCGATGGTCGTGCCTTAAGGGGTATGAACTGTCGTTGTTGATTTCTCACCTTCTGGAGAAGCTCGATGTCCTTAATTGGATGTCTTGTGGAACCAGGACCTTTACCTTGAAAAAATTAGAGTGTTTAAAGCAGGCATTTTGTTCGAATACATTAGCACGGAATAATATAATAGGACGTCATGGTTATATTTTGTTGGTTTTTAGGATCACCGTAATGATTAATATGGATAGTTGGTTGGATTTTTCGGGTGCCCAGGAACTCAAGTAACGCGA
+
B@BCCGGBEG@-6-,CFEFD+FGEGGE66CFGGGGFGGGC,:EAAE@C<@@,C,<C6;@FA@6:<FGG9EFGFAFA<FEC,,9C@E<E,6<<@FCEGFFGGD<E9<E<EFFAF,<C<,,CFFGGCFF@CFGGGGGD,,9?,B4:FBCEEFDGCEDFE,,4A4=EFF9F?,,5>,A8F,A?;5,3CA+++++@=;;,33,@,,3@+8@74F:F,,,,5@EEGGGC8>*1**,?D,>,44,*/4//B>,,,4=,,1><>>B,<>+*1:*++=?+<<7C3C)*2*>A**;CC*23+2*<+1)/)
@M03152:184:000000000-AWYW1:1:2107:3819:15536 1:N:0:GCGATCTAATACCTGT
AAGCTCGTAGTTGAATTTCGGGATCAGTACGCTGGTCGTGCCTTGGTATGTACTGGTGTTACTGGTTCCTACCTTCTGACGAACCGTTATGTCATTAATTTGGTGTGGCGGGAAATCAGGACTGTTACTTTGAAAAAATTAGAGTGTTTAAAGCAGGCTCGCGCTTGAATACATTAGCATGGAATAATGAAATAGGACGTTCGATCCTATTTTGTTGGTTTCTAGGATTGACGTAATGATTACTAGGGATAGTTGGGTGGAATTCTCGGGTGCAAAGGAACTCTAGTCACGCGATCTAATA
+
C<CC9FFFFFGGGGGFEFFGGEEGGFGGFFGGGEEGFGGEGFFGGGGAFFFFCCFGFCFFFFGGGGGG?FGGGDFGFFCF7FFGGEFGGGCCEEEFFCFGFGGFDEFEGCGGC+EDEEE<<D=FAFAF9ECFB<BF<>F<FGEGEGAD@DEFGGG8>73D:EFB3>*<<@CAF9;AFCA9,,@FC,6DEFFFG9BECF:6C74<;,CFG@;<CC8<CFE5FFECFD+5?B?FGG5EC7@?1;+41CCFCC*C<+++1;?5/9+<*::8***/:**224)*7<9+<CF?EF***))1;?C7*
@M03152:184:000000000-AWYW1:1:2107:21871:15538 1:N:0:GCGATCTAATACCTGT
AAGCTCGTAGTTGAATTTCGGGATCAATTTATTGGTCGTGCCAACGGTACGCACTGGTACAATTGGTTTCTCCCTTCTGACGAAGCATGATGTCATTAATTTGATGTCGTGGGGAATCAGGACTGTTACTTTGAAAAAATTAGAGTGTTTAAAGCAGGCTTTGGCTTGAATACATTAGCATGGAATAATGAAATAGGACGTTTGATCTTATTTCGTTGGTTTCTAAGATCGACGTAATGATTAATAGGGATAGTTGGGTGGAATTCTCGGGTGCCAAGGAACTCCAGTAACGCGAGCTAAT
+
CCCCCFGCFGGGGGGGGGGGGGGGGGGGGGGGGGGGGGGGGGGGGGGGGGGGGGGGGGGGGFGGGGGGGFGGGGGGGGGGGGGGGGGGGGGGGGGGGGGGGGGGGGGGGGGGGGGGGGGGGGGGGGGGGCFGGGGGGGGGFEFGGGGGGGGGGGGFGGGGFGGGGG<FGGGGGGGGGGGGGGGGGGGGGGGGGGGGGFFFCGGGGGD;FFGG;,@FGGGECG?DEF?CF?*>=BEFFGG?+BCECGFGDC46CF7CF5CGGFFGG:ECEFE*2CF:9CFGGGG7<CG9+9DGD7)*25CF*
@M03152:184:000000000-AWYW1:1:2107:10531:15548 1:N:0:GCGATCTAATACCTGT
AAGCTCGTAGTTGAATTTCGGGATCAAGGGATCGGTCGTGCCTTGGTATGTACTGGTCTTATTGGTTCTCACCTTCTAAAGAACCATGATGTCATTTATTTGATGTTATGGGGAATTAGGACTGTTACCTTGAAAAAATTAGAGTGTTTAAAGCAAGCTTACGCTTGAATACATTAGCATGGAATAATGAAATAGGACATCAGATTCTATTTTGTTGGTTTCTAGGATAGATGTAAAGATTAATAGGGATAGTTGGGTGGAATTCTCGGGTGCCAAGGAACTCCAGTCACGCGATCTAATC
+
CCCCBG@@B@FGGGFACGE@@6FFFCF@EE9FGGGGGGGG;,EEGGFFGFFF9CFF@,FACEFGFFFFGCFC@CEEAFGACFGGEEFEFGGCEFE9C<E,CCC9ECF9FFGGG@CFFGF9?F<CFFFFFC??AEF<,CFFFGGGGDA9FAFCFFGGG7,,:BDCCEC8FGF?EFFFGGGGGCEGGC9A;D;DGFEB,3@83>EGF9;DEDFEAAD<7DE+,3E3,@,,,3,,7,,7,5,E7D7:@F<6,:;CEFC7C8BE82,?79CE5?,)57:*1*);2<AFFC++0+:=*:5C8CG**
@M03152:184:000000000-AWYW1:1:2107:9439:15553 1:N:0:GCGATCTAATACCTGT
AAGCTCGTAGTTGAATTTCGGGATCAATTTACTGGTCGTGCTAACGGTACGCACTGGTACAATTGGTTTCTCCCTTCTGACGAAGCATGATGTCATTAACTTGATGTTGTGGGGAATCAGGACTGTTACTTTGAAAAAATTATAGTGTTTAAAGCAGGCTTTGGCTTGAATACATTAGCATGGAATAATGAAATAGGCCGTTTGATCTTATTTCGTTGGTTTCTAAGATCGACGTAATGATTAATAGGGATAGTTGGGTTGAATTCTCGGGTTCCAAGGAACTCCAGTTAACCGATCTAAT
+
C<<CCDGGGGC-EFAEGGEFD@EGGGFEGFGGGGGGDCFCFDFG8FECFGGEDFFFFFGGFFFGGGGEFCGGCGGGGGG99CCCCGGCEGGGDFGDFGEGFGGDGFGFDCFGFGDFFFGG@,BFFAFFGGFF9,,99EFG,?,CEFFEFGFE<FFEF@F@FDC8DG?CGGGD9FFFAFGGFFB:E:3EEE,EFFFFG,,@@FEFAF;FFADC99DCECC8@DCGC,>CFGGE*4=*/=7;8CFC7DC,8CG6CCFCF*8*=+?C1<C>CC5</*;72*8<68@C6+8:+/*+0/1:CF***
@M03152:184:000000000-AWYW1:1:2107:9597:15611 1:N:0:GCGATCTAATACCTGT
AAGCTCGTAGTTGAATTTCGGGACTAACAGATTGGTCGTGCCATTGGTGTGTACTGGTCTAGTTGGTTTCTCCCTTCTGACGAACCACGATGTCATTAATTTGGTGTCGTGGGAAATCAGGACTGTTACTTTGAAAAAATTAGAGTGTTTAAAGCAAGCGTTAGCTTGAATACATTAGCATGGAATAATGAAATAGGACGTTTGACCCTATTTTGTTGGTTTTTAGGATCGACGTAATGATTAATAGGGATAGTTGGGTGGGATTTTCGGGTGTCAAGGAACTCCAGTCACGCGACTTAAA
+
C<BCCGGCEGF@FGGGGEFGGGGGGGGGFEFCFGGFEFGC>D<;,C@EDEEE@CFF<EFGGF@<@8FDDECF,CCGCFA<FFEGGCEGGCFGFEFFADGGGAFGGG<5?44BFFFFCFEFF8BF@FFGFDEDC<5C<9>EFG89EEFEAEE<C<BFEFGDFG@FGFGGG,?ADB,@F9=D=FFGGDBFFG;FFFGA@FFE+@FEGGGGGGGGA,3FF>,B5D**,86;DCE>58C8/4>CD=C,:1>,6*<CC?>+>***8*3?<+;;5EC4*)*:007CC*+28A++08:*:C9****2*
@M03152:184:000000000-AWYW1:1:2107:29100:15634 1:N:0:GCGATCTAATACCTGT
AAGCTCGTAGTTGAATTTCGGGCCTGGCTGGGTGGTCTTGCCGCAAGGTAAGCACTGCTCTGGTTGGGTCTTTCCTTCTGGGGAACCAGCGTGCCCTTAATTGAGTGCGTTGGGGATCCAGGACTTTTACTTTGAAAAAATTAGAGTGTTTAAAGCAGGCTTACGCTTGAATACATTAGCATGGAATTATAGAATAGGACTTTGGTTCTATTTTGTTGGTTTCTAGTATCGAAGTAATGATTAATAGGGATAGTTGGGTGGAATTCTCGGGGGCCAATGTACTCCGGTCGCGCGATCTGAA
+
CC@CCGGCGGGGGC<9FFFD7+:FEGFG-C;B9CEFFGC<<EEBCGDGGADGE<FFGGD,CCFGGEECF<EDCEFFGGGFFC=7?<CF,,@B,8CCC<E<E<?9EEA?4F==BEGFFC85?E7DDCFGGGGAGG9FDAEE,=A<@,:F<?,D,CD9FGC@FG8,+FFECB,3,>3@,,@,8,,,8,3,7,ED9,@ECFC7<:E,5FFF9DFFD,,6>:D*:2,6;4,,,2=*0145>FF9C++++1>?*7D*+1+2>8;C**+2;<9C5:*95))*9*)*320C8*/:*)12/)9:***2*
@M03152:184:000000000-AWYW1:1:2107:5006:15691 1:N:0:GCGATCTAATACCTGT
AAGCTCGTAGTTGAATTTCGGGATCAGTATGCTGGTCGTGCCTTCGGTACTATGCACTGGTGTCACTGATTCCTCCCTTCTGAAGAACCGTAATGCCATTCAGTTGGTGTGGCGGGGAATCAGGATTGTTACTTTGAAAAAATTAGAGTGTTTAAAGCAGGCTCACGCTTGAATACATTAGCATGGAATAGTGAAATAGGACGTTTGATTCTATTTTGTTGGTTTCTTGGATCTACGGTATGATTTATTGGGATTGTTGTGTGGATTTCTCTGGTGTCAATGAACTCCAGTTACTCGATCT
+
CCCCCFGC7DCFGFGGF9<CFEDDF@FE@<EGGCEGGGGDE@CEFGGGGGGGFFGFCFGGGFGDGGGGCEGAFEFFDGCF9FFGCFCFE@CGCF<F8FGG9CC?FEEECEE:D+:C7BECEAFCA,CB?F,C<FD?,,,,,+>F,:CFAF<FFC3<F9DFF+,3<,>,C7@<,;CA>FFGG,@FEF7,3>,@;6;,73?,D7:>1F*<;F@FB9;<;,,6,88;=,++59?C>+++/**3*++4<+3:+<***3**+5*+*0;**+<A9<7*0*201***+0:::C@G+)0++2*:/*747
@M03152:184:000000000-AWYW1:1:2107:11156:15741 1:N:0:GCGATCTAATACCTGT
AAGCTCGTAGTTGAATTTCGGGCCTGGCCGGGCGGTCTGCCTAACGGCACGTACTGCCTGGGCGGGCCTTACCTCTTGGTGAGCCGGCGTGCCCTTTGTTGGTGTGCGTCGGGGAACCAGGACCTTTACCTTGAGAAAATTAGAGTGTTCAAAGCAGGCCTATGCCTGAATACATTAGCATGGAATAATAAAATAGGACGCGCGGTTCTATTTTGTTGGTTTCTAGAGTCGCCGTAATGATTAATAGGGATAGTTGGGTGGAATTCTCGGGTGCCAAGGAACTCCAGTCACGCGATCTAAT
+
CCCCCGGGGGGGGGGGGGFGFGGGGGGGGGGGGGGGGGGGGGGGGGGGGGGGGGGGGGGGGGGGGGGGGGGGGGFGGGGGGGGGGGGGFGGGGGGGFGGGGGGGGGGGGGGGGGGGGGGGGGGGGGGGGGGGFFGGGGFGFFGGGGEFGGGGGGGGGGGGGEF9CFFEFGGEGGGGGGGGGGFCGGGGGGGGGGGGGGGGG8EGGGGGGGGGGGCFFG>CFGFFG?FFGGGGGGGGGGGGGGGGGGEFGGGG?CGG+CCE=CFGGCFGG==<*<CFFC5<FGGGCG6CFFGC5CC5CC77*
@M03152:184:000000000-AWYW1:1:2107:25283:15830 1:N:0:GCGATCTAATACCTGT
AAGCCGTAGTTGATTTCGGGTGCCAAGGAACATGATTAATAGGGATAGTTGGGTGGAATTCTCGGGTGCCAAGGAACTCCAGTCACGCGATCTAATCTCGTATGCCGTCTTCTGCTTGAAAACAAAAAACAACAAACTTGCATACATCCGATTACATTGTGTTTCCCGTTGTCACATCACACACAATAGACATTGTGGTAAGTACATGTTTTCAAACCTGTAGACGAGTGTCATCGTCACGCATAGGCTCGCACGCTGTACCAGTACACACAAATGTTAACCTCTCATGTACTAGCATACA
+
CCCCCGGGGGGGGGGGGFGGGGGFGGGGGGGGGGCFFCGGCGGGGGFGGGAFGGDDGGFGGGGGGGGGGGGGGGCGGGGGGGGFFGGGGGGGG9?6CFGGFFFGGGGCFD+FGFCFGDFDFA,BFB,B+4,:,,,,,,,,,,,,,,,,>+6+++,,,?,,,,,3,,,+,,++,:,,37,3,,++++,3;;,,,,,,,*3,7,,,,7,7,,,,,@,,,*,,,,,,,*1*1*,,1,5,//;***/**2+++21***/*/**+++++*+++++/**/0*2***+02*+*+++1*0<***3+*22
@M03152:184:000000000-AWYW1:1:2107:16628:15849 1:N:0:GCGATCTAATACCTGT
AAGCTCGTAGTTGAATTTCGGGCCTGGCCGGGCGGTCTGCCTAACGGCACGTACTGTCTGGGCGGGCCTTACCTCTTGGTGAGCCGGCGTGCCCTTTGTTGGTGTGCGTCGGGGAACCAGGACCTTTACCTTGAGAAAATTAGAGTGTTCAAAGCAGGCCTATGCCTGAATACATTAGCATGGAATAATAAAATAGGACGCGCGGTTCTTTTTTGTTGGGTTCTAGAGTCGCCGTAATGCTTAATAGGGCTAGTTGGGTGGTATTCTCGGGTGCCAAGGAACTCCAGTGACGCGATCTTAA
+
@9CCB<FC;FFFGGA<FECE++@:FGGG?:@FGGGG:FC<FFFC8FCFGC:EADF9FF<<AFF@F7:=?FGFBFFDG9,C<FGGGDGGGC+:=DFGGFFDBDF<F7CCCGGGDDFGF@D:>11*88<FG9CFF>F@C:3??BFGFEFGGCEFCACFA:F:FFGGGGGGF,7?9FEGC9FGFB+:2<:CFGCGF9C+<F?CE>G8*/:8A+0+3:*2;8**;C*00+<@CFCC8>**/::+22++3*<<6*9FF?++<:85C/CA*+0+**:95C4:**)9:;87+++3+*2*2))/;:*02
@M03152:184:000000000-AWYW1:1:2107:3907:15901 1:N:0:GCGATCTAATACCTGT
AAGCTCGTAGTTGAATTTCGGGCCTGGCCGGGCGGTCTGCCTAACGGCACGTACTGTCTGGGCGGGCCTTACCTCTTGGTGAGCCGGCGTGCCCTTTGTTGGTGTGCGTCGGGGAACCAGGACCTTTACCTTGAGAAAATTAGAGTGTTCAAAGCAGGCCTATGCCTGAATACATTAGCATGGAATAATAAAATAGGACGCGCGGTTCTATTTTGTTGGTTTCTAGAGTCGCCGTAATGATTAATAGGGATAGTTGGGTGGAATTCTCGGGTGCCAAGGAACTCCAGTCACGCGATCTAAT
+
CCCCCGGGGGGGGGGGGGGGGGGGGGGGGGGGGGGGGGGGGGGGGGGGGGGGGGGGGGGGGGGGGGGGGGGGGGGGGGGGGGGGGGDGGGGGGGGGGGGGGGGGFGGGGGGGGGGFGGGGGFGGGCFGGGGFF3?ACGGGCCCFGGGGFFC@FFGEEFF7FG?FEFGGFFGFFGGGGFGGCFGGGGGCFGGGGGGGCGGGCC5ECGGGGFCFGCFGGGFGGFGGGFFEGGG5EEGDGCFCG?FCFGG?CCFFGDF7E*188@9CGFGGDFCDGGFCDFF568CFC<+32/**1)7**:**0
@M03152:184:000000000-AWYW1:1:2107:7371:15926 1:N:0:GCGATCTAATACCTGT
AAGCTCGTAGTTGAATTTCGGGATCAGTACGCTGGTCGTGCCTTCGGTATGCACTGGTGTCACTGGTTCCTCCCTTCTGACGAACCGTCATGCCATTCACTTGGTGTGGCGGGAAATCAGGACTGTTACTTTGAAAAAATTAGAGTGTTTAAAGCAGGCTCACGCTTGAATACATTAGCATGGAATAATGAAATAGGACGTTGATCTTATTTTGTTGGTTTCTAGAGTCGCCGTAATGATTAATAGGGATAGTTGGGTGGAATTCTCGGGTGACAAGGAACTCCAGTCACGCGATCTAATC
+
CCCC<FGGGGGGGGGGGGGGGGGGGGGGGGGGGGGGGGGGGGGGGGGGGGGGGGGGGGGGGFGGGGGGGGGGGGGGGGGFGGGGGGGGGGGGGGFGGGGGGFGGGGGGGGGGGGGGGGFGGFFGGGGGGGGGGGGGGGGGGGDFGGGGGGGGGGGGGGDGGFGGGEGGDGGFB=FGE9CGGGFGEFCFFGFGGGGGGF::5>>:CGFGCCFGGFEGDCEGGGGD9@9CCECEEEEGGGG?FC><CCFGGG4+>FCF***:;@9FGG7*:5CC*2*:4*0>FE+<CEC+2**1*95CF9*7*
@M03152:184:000000000-AWYW1:1:2107:2436:15933 1:N:0:GCGATCTAATACCTGT
AAGCTCGTAGTTGAATTTCGGGATCAATGAGTTGGTCGTGCCCTTGGTATGAACTGGCTTTATTGGTTCTCACCTTCTAATGAACCATAATGTCATTCATTTGATGTTTTGGGGAATTAGGACTGTTACCTTGAAAAAATTAGAGTGTTTAAAGCAGGCTCACGCTTGAATACATTAGCATGGAATAATGAAATAGGACATCGCATTCTATTTTGTTGGTTTCTAGGATCGATGTAATGATTAATAGGGATAGTTGGGTGGAATTCTCGGTTGCCAAGGAACTCCAGTCACGAGATCTAAT
+
CCBCCGGEGGGGGGFFGGGGGCGG?GGGGCGGGGGGGGGGGFGGGGGGGGGGGGGGGGGGGFGGGGFFDEGGGCGGGGFFGFGGGGGGGGGGGGFGGFFGGGGFGGGGGGAFGGGGGGCGGGFGGGGGFFFGGGCGFFFGFFGGGFDDGGFGGDGGGGGGGGFGGGGGFGGGGGGGGFGGGGGGGGGGDFGFFGFFFDGFFEED7=FEFFGFFCE<F6CGGGGGGFCGC6:C>F<7EFCC:D,=:9E6,=7,8C:<,*6;=>BFG,?7*5***1;>>GF56<++5>:C6++3*:)2<207*
@M03152:184:000000000-AWYW1:1:2107:7860:15948 1:N:0:GCGATCTAATACCTGT
AAGCTCGTAGTTGAATTTCGGGATCAAGGGATCGGTCATGCCTTGGTATGTACTGGTCTTATTGGTTCTCACCTTCTAAAGAACCATAATGTCATTCATTTGATGTTATGGGGAATTAGGACTGTTACCTTGAAAAAATTAGAGTGTTTAAAGCAGGCTTACGCTTGAATACATTAGCATGGAATAATGAAATAGGACATCCGATTCTATTTTGTTGGTTTCTAGGATCGATGTAATGATTAATAGGGATAGTTGGGTGGAATTCTCGGGTGCCAAGGAACTCCAGTCACGGGATCTAATT
+
CCCCCGGGGGGFGGGGGGGGGGGGGGGGGGGGGGGGGGGGGGGGGGGGGGGGGGGGGGGGGGGGGGGGGGGGGGGGGGGGGGGGGGGGGGGGGGGGGGGGGGFGGGGGGGGGGGGGGFGGGGGGGGGGGGGGGGGGFGGGGGGGGGGGGGFGEGGGGGGGGGGGGGGGGGDEGGGGGGGGGGGGGGGGGGFDFGFFFGGFGGG:FGGGGGGGGGGGGGGGFGGGDG69>E>ECFFEFFCCGGGFFGCE69CECGCF5EGDFGGG7@9E*?CG=FGCFFFFGG+AFGGCC=D**1>CECF7*
@M03152:184:000000000-AWYW1:1:2107:20696:15958 1:N:0:GCGATCTAATACCTGT
AAGCTCGTAGTTGAATTTCGGGATCAGTACGCTGGTCGTACCTTCGGTATGCACTGGTGTCACTGGTTCCTCCCTTCTGACGAACCGTCATGCCATTCACTTGGTGTGGCGGGAAATTAGGACTGTTACTTTGAAAAAATTAGAGTGTTTAAAGCAGGCTCACGCTTGAATACATTAGCATGGAATAATGAAATAGGACGTTGATCTTATTTTGTTGGTTTCTAGGATTGACGTAATGATTAATAGGGATAGTTGGGTTGAATTCTCGGTTGCCAAGGAACTCCAGTCACGCGATCTAATC
+
CCCCCGGGGGGGFFGGGGGGGGGGGGGGGGGGGGGGGGGGGGGGFGGGGGGGFGGFGGFGFGGGGGGGGGGGGGGGGGGGGGGGGGGGGGGGGGGGGGGGGGGFGGGGGGGGGCGGGGGGGGGGGGGGGGGGGFGGGGGCEGGGGGFFFGGFGCFGGGGGGGGGGFG7FEF9F9FGGFFGGGGGGGGGGDGGGGGGGGGGGGGFFGFEEFCGGDGGGGGGGFGFGFFCFCCGDGG8EFGGGGFGGC?F66C+AFC6=C*:8@FGCFC==//7:*:C<D>5:CFCC+AC7=58E3CF5::2*
@M03152:184:000000000-AWYW1:1:2107:19769:16131 1:N:0:GCGATCTAATACCTGT
AAGCTCGTAGTTGAATTTCGGGATCAATTTATTGGTCGTGCTATTGTACGTACTAGTATTATTGATTTCTACCTTCTGACGAACCATGATGTCATTAATTTGGTGTCTTGGGGAATCAGGACTGTTACTTTGAAAAAATTAGAGTGTTTAAAGCAGGCTCACGCTTGAATACATTAGCATGGAATAACGAAATAGGACGTTTGATTCTATTTTGTTGGTTTCTAGGATCGACGTAATGATTAATAGGGATAGTTGGGTGGAATTCTCGGGTGCCAAGGAACTCCAGTCACGCGATCTAATT
+
CCCCCGGGGGGGGGGGGGGGGGGGGGGGGGGGGGGGGGGGGGGGGGGGGGGGGGGGGGGGGGGGCGGGGGGGFGGGGGFGEGGGGGGGFGFGGGGGFFGGGGDGGGFGGGFGGFGGGGCGFGGGGGGGGFGGCFGGGGGFGGGGGGGGGGGGGGGGFGCFCGGFEGCFGEGGGGGGAFGGGGGGFFFGGGGFFFC>DFCFFCGCFG,@FGGGG,DFC>EGGGGACE?EF@EGEC>CFGCGFFCGG7F,6EDCCF?65?E@EFCFFGB=55:D5C764745FGFGGFG6CFD8EDCFF00**
@M03152:184:000000000-AWYW1:1:2107:13656:16209 1:N:0:GCGATCTAATACCTGT
AAGCTCGTAGTTGAATTTCGGGATCAATGGGCCGGTCGTGCCAATGGTATGTACTGGCCTCATTGGTTCTCACCTTCTAAGGAACCATGATGTCATTTATTTGATGTTGTGGGAAATTAGGACTGTTACCTTGAAAAAATTAGAGTGTTTAAAGCAGGCTAACGCTTGAATACATTAGCATGGAATAATGAAATAGGACATCCGATTCTATTTTGTTGGTTTCTAGGATCGATGTAATGATTAATAGGGATAGTTGGGTGGAATTCTCGGGTGCCAAGGAACTCCAGTCACGCGATCTAAA
+
CCCCCGGGGGGGGGGGGGGGGGGGGGGGGGGGGGGGGGGGGGGGGGGGGGGGGGGGGGGGGGGGDFGGGGGGGGGGGGGGGGGGGGGGGGGGGGGGGGGGGGGGGGGGGGGGGGFGGGGGGGGGGGGGGGGGFGGGGGGGGGDGGGGGGGGGGGGGGGGGGGGGGGGGGGGGFGFGGGFGGGGFGGGGGGGGGAFGFFGGGGGGGGGCCCFGGGGGFGFGDGGGG9CFFFGEGGGG:CFCFCFGGGFCG688?FFFG=EC5=9CF+?CC5EGGDCFF5=>GFGGC?+2<7CEGD)*;=C7*
@M03152:184:000000000-AWYW1:1:2107:3262:16249 1:N:0:GCGATCTAATACCTGT
AAGCTCGTAGTTGAATTTCGGGGTTAGTAGGTTGGTCATGCCTCTGGTATGTACTGGCCTCACTGATTCCTCCTTCCTGATGAGCCGTAATGCCATTAATTTGGTGTTGCGAGGAATCTGGACTGTTACTTTGAAAACATTAGAGTGTTTAAAGCAGGCTAACGCTTGAATACATTAGCATGGAATAATGAAATAGGACGTTCGATCCTATTTTGTTGGTTTCTAGGATTGACGTAATGATTAATAGGGATAGTTGGGTGGAATTCTCGGGTGCCAAGGAACTCTAGTTACGCGATCTAAT
+
C9<CCGGGCEGGFCFGGGGGG77FGFFGGGCFGD@FGGFEGEAFGGGGGGGGGFGFFCFFGGGFEEFF9CFFFFFG<CEF9FGGDEGFGEFFGGGFF<E9CEFGGCGGFGGGGGGFFFGGCCFEGGGGCEGF,CFGC,?FGGGFGGFAF8FFCAECECEGCBFGGGGGFFD<,5@DG9FGGG?FGECBFGGGGGGF8FCEF+4@FFG7EE9FAADGFC8*@ECBF;BD>E6D9C41:E:,=7DC,1B66CC,,=,=85BB88C947<+75*/57;20C)*:*5++++4+1:?*)1:CG>*0
@M03152:184:000000000-AWYW1:1:2107:13380:16251 1:N:0:GCGATCTAATACCTGT
AAGCTCGTAGTTGAATTTCGGGATTGGGATATATCGATCGTGCCTTTAGGGGCATGAAACGGTGTGTAGCCAATTTCTCACCTTCTGGTGAGTCGGGATGCTCTTGGGTGTTTCGATGAATCAGGACCTTTACTTTGAAAAAATTAAAGTGTTTAAAGCGGGCATTTTTGCCTGAATACATTAGCATGGAATAATAAAATAGGACGATGGTTCTATTTTGTTGGTTTTAGGACCACGTAATGATTAATAGGGATAGTTGGGTGGAATTCTCGGGTGCCAAGGAACTCCAGTCACGCGATCT
+
CCCCCGGGGGGGGGGGGGGGGGGGGGGGGGGGGGGGGGGGGGGGGGGGGGGGGGFFGGGGGGGGGGGGGGGGGGGGGGGGGGGGGGGGGGGGGGGGGGGGGGGGGGGGGEGGFGGGGGGGGGEGGGCGGGGFGGGGGGGGGGGGGGFGGGGGGGGFGGGGEGGGGGGGGGGGFFGCFGGGGGGGGGGGGGFGGGGGFGGAA:,FFEGGGGGGGGGGFGG?FGFGGGGGCF6FDFFFCECFG7CFGG@?ECF=?C?6CFFF*31879CGEFEC*)/19**6C5CF>F+<CFF+0:**:7C*1
@M03152:184:000000000-AWYW1:1:2107:10493:16305 1:N:0:GCGATCTAATACCTGT
AAGCTCGTAGTTGAATTTCGGGATCAATTTATTGGTCGTGCTAACGGTACGCACTGGTACAATTGGTTTCTCCCTTCTGACGAAGCATGATGTCATTAACTTGATGTTGTGGGGAATCAGGACTGTTACTTTGAAAAAATTAGAGTGTTTAAAGCAGGCTTTGGCTTGAATACATTAGCATGGAATAATGAAATAGGACGTTTGATCTTATTTCGTTGGTTTCTAAGATCGACGTAATGATTAATAGGGATAGTTGGGTGGAATTCTCGGGTGCCAAGGAACTCCAGTCACGCGATCTAAA
+
CCCCCGGGGGGGGGGGGGGGGGGGGGGGGGGGGGGGGEGGGGGGGGGGGGGGGGGGGGGGGGGGGGGGGGGGGGGGGGGGGGGGGGGGGGGGGGGGGGGGGGGEDGGGGFDGGGGGGGGGGCFGGGGGGGGGGCFGGGGGGGGGGGGGGGGGGGGGGGGGGGGGGGGGGGGGGGGGGGGGG9FFGGGGGFGGGGGGGFGGGGGGGGGGGGFGGGGGGGGGGGGGGGGG?FDG5ECCFGGGGGCFGFDF6?C8,:C??=E8=FFGGGGGGDC5CDDFFD)2C;@+:@+<?BGE/7)1;C7>*
@M03152:184:000000000-AWYW1:1:2107:20624:16376 1:N:0:GCGATCTAATACCTGT
AAGCTCGTAGTTGAATTTCGGGATCAATGGATTGGTCATGCCGATGGTGTGTACTGGTCATATTGGTTCTCACCCTCTAAGGAACCATAATGTCATTTATTTGATGTTGTGGGGAATTAGGACTGTTACCTTGAAAAAATTAGAGTGTTTAAAGCAGGCTAACGCTTGAATACATTAGCATGGAATAATGAAATAGGACATCGCATTCTATTTTGTTGGTTTCTAGGTTCGATGTAATGATTAATAGGGATAGTTGGTTGGAATTCTCGGGTGCCAAGGAACTCCAGTCACGCCATCTAAT
+
CCCCCFG@CD@FFF9CFFA<CEFECFGGGFEFEGFFFCGCAC:CCGFGDGEGGGDGCGAFDGGGGCFFGGGGGGGFDFGAE@FGDC@6,:EFGCGGFCDFG9CC96FF9EEGEEGGGGEGF9FCEGFGFFEFFFFCE<@FGC,A,@,CFFGGGGF@8FGGGF<:BFEGGDGDFFFGECGGGF:FFAEEEEFG9DDD,=DFGG7CCG@FGFGGGCGCBFG>CEGD7CE,@E@FGGGGGFCDF@:7CC?,9AC??:@96*=;58,BC9=7/*/;EGC78*5CCC@EG<:C+/+*:*:*2<:**
@M03152:184:000000000-AWYW1:1:2107:11119:16387 1:N:0:GCGATCTAATACCTGT
AAGCTCGTAGTTGAATTTCGGGATCAATTTATTGGTCGTGCCAACGGTACGCACTGGTACAATTGGTTTCTCCCTTCTGACGAAGCATGATGTCATTAATTTGATGTCGTGGGGAATCAGGACTGTTACTTTGAAAAAATTAGAGTGTTTAAAGCAGGCTTTGGCTTGAATACATTAGCATGGAATAATGAAATAGGACGTTTGACCTTATTTTGTTGGTTTCTAAGATCGACGTAATGATTAATAGGGATAGTTGGGTGGAATTCTCGGGTGCCAAGGAGCTCCAGTCACGCGATCTAAT
+
CCCCCGEECD@@FFFGGGGGGEFEGFFGGGGGGGFGGDFGGGGGGGGGGGGGGGGGGGGGGCFGFFGGGGGGGGGGGGGGGGGFGGGGGGGGGGGGGGGGGGGGGCFFG7FGGGGGFGGG@FFFFGGGGGGGGFF95F:FFGGAF<BFGGGGGGF=EFGCCFFGG?FGGFFGGGGGFGDGFFEFGEFCFEFFFGGGD9A<FDEGFGGGFFGGFGGFGCFE5DFGGCC;E?BCCCEFFGFFG9?EFG70,;*2@<EC?CEE5BCCG?C75C7FDD4:*9>5CDFGGCC:99FGFD37;*0:7
@M03152:184:000000000-AWYW1:1:2107:14550:16429 1:N:0:GCGATCTAATACCTGT
AAGCTCGTAGTTGAATTTCGGGATCAGTACGCTGGTCGTGCCTTCGGTATGCACTGGTGTCACTGGTTCCTCCCTTCTGACGAACCGTCATGCCATTCACTTGGTGTGGCGGGAAATCAGGACTGTTACTTTGAAAAAATTAGAGTGTTTAAAGCAGGCTCACGCTTGAATACATTAGCATGGAATAATGAAATAGGACGTTGATCTTATTTTGTTGGTTTCTAGGATCGACGTAAGGATTAATAGGGATAGTTGGGTGGAATTCTCGGGTGCCAAGGAACTCCAGTCTCGCGGTCTAATC
+
CCCCCFGGGGGGGGGGFFEGGEDFGGGGFGECCGEFGGGGGGGGGGGFGGGGDCGGFEGFGCFGFFEGG@FGEGG9<ECFGGGGDEEFGGGGGGGGGGGG9DEFEFCCFGGGGFFGAGGG@FFFE,E<BFF?F<FGGGEBDFF<C@F9@@@DDFBFGGG,@FCGC@7>FDGGCACF>9CEGGGFFGGGGGGEFFCFB<FE@FC@;;CFGG9F@F,,=::B6,;FEEC@CC51**/*30@0++>+=DFF?**A@:C6?CCE8<C@*2+**::C*9:*C*57*+3+38<+<86*2))//+::*
@M03152:184:000000000-AWYW1:1:2107:14439:16429 1:N:0:GCGATCTAATACCTGT
AAGCTCGTAGTTGAATTTCGGGCCTGGCCGGGCGGTCTGCCTAACGGCACGTACTGTCTGGGCGGGCCTTACCTCTTGGTGAGCCGGCGTGCCCTTTGTTGGTGTGCGTCGGGGAACCAGGACCTTTACCTTGAGAAAATTAGAGTGTTCAAAGCAGGCCTATGCCTGAATACATTAGCATGGAATGATAAAATAGGACGCGCGGTTCTATTTTGTTGGTTTCTAGAGTCGCCGTAATGATTAATAGGGATAGTTGGGTGGAATTCTCGGGTGCCAAGGAACTCCAGTCACGCGATCTAAA
+
CCCCCGGFGGGGGGGGGGGGGGGGGGGGGGGGGGGGGGGGGGGGGGGGGGGFGGGGGGGGGGGGGGGGGGGGGGGGGGGGGGGGGGGGGGGGGGGGGGGGGGEGGGGGEGGGGGGGGGGGGGGGGGGGGGGGGGFFGFGGFGGGGFFFDGGGGGGGGGE@FGGGGGGGGGGGGGGGGGGGGGGFGGFGGGGGGFFDGGCEGGGGGEGGGGGGGGGFGGGGGF:FFGGGGGGGGG58CG7+:<EFGGFGGC<FFCFGGGEGGCCCF7CFEGG<:CDGFF@<GG69CFGGFFCEFG/:@C*7*
@M03152:184:000000000-AWYW1:1:2107:14044:16445 1:N:0:GCGATCTAATACCTGT
AAGCTCGTAGTTGAATTTCGGGATCAATTTGCTGGTCGTGCCTACGGTACGTACTGGTTTTGTTGGTTCCTCCTTTCCGAGGAGCTGTGATGTCATTAATTTGGTGTCGCAAGGAATCGGAACTGTTACTTTGAAAAAATTAGAGTGTTTAAAGCAGGCTAACGCTTGAATACATTAGCATGGAATAATGAAATAGGACGATTGATCCTATTTTGTTGGTTTCTAGGATCTACGTAATGATTTATAGGGATAGTTGGGTGGAATTTTCGGGTGCCATGGAACTCCAGTCACGCGATCTAAT
+
CCCCCFGGGGGGGGGGFGGGGGDGGGGGGGGGGGGGGGGGDFFAFGGFDFGEF8FFGCFGGGGGGGGGGGGGGGGGGGGGCFEGGFFE<CEGEGGGGGGGGGGGGGGEEGG7CF<BEFGGDGGGG?FFCFGFCEGBBCGGGFGGDGGGGGGGFDCFGFGGFGCCGGGFGFDC,<DFGCDFGGGFFFGGF,DCAFFGFC7<FGG@FGGAA9;FBC9FF68EG6,>:FFE?EB;B:=6=*,5B1,4,+>?=6;*A9CFFDGD5=:+7+?7EE*;5>FF*7)9F8EC08<A<**1*)/7*/77:
@M03152:184:000000000-AWYW1:1:2107:7429:16493 1:N:0:GCGATCTAATACCTGT
AAGCTCGTAGTTGAATTTCGGGACTAACAGGTTGGTCGCGCCTTTGGTGTGTACTGGCCTAGTTGGTTTCTCCCTTCTGACGAACCACGATGTCATTAATTTGGTGTCGTGGGAAATCAGGACTGTTACTTTGAAAAAATTAGAGTGTTTAAAGCAAGCGCTAGCTTGAATACATTAGCATGGAATAATGAAATAGGACGTTTGACCCTATTTTGTTGGTTTCTAGGATCGACGTAATGATTAATAGGGATAGTTGGGTGGAATTCTCGGGTGCCAAGGAACTCCAGTCACGCGATCTAAT
+
CCCCCGGGGGGGGGGGGGGGGGGGGGGGGGGGGGGGGGGGGGGGGGGGGGGGGGGGGGGGGGGGGGGGGGGGGGGGGGGGGGGGGGGGGGGGGGGGGGGGGGGGGGGGGGGGGGGGGGGGGGGGGGGGGGGGGGGGGGGGGGGGGFGFGGGGGGGGGGGGGGEGGGGGGGGGFFGFGGGGGGGGGGGGGGGGGGGGGCEGGGGFGGGGGFGGGGGGGGGGGGGGGGGGGGGGGGGGGGGGGGGGGFFCCFDFGGGF?*CECFGGGGGGGG5CCDCGGGFGGFGG66@<CFFEFG:CCC:7*
@M03152:184:000000000-AWYW1:1:2107:18599:16601 1:N:0:GCGATCTAATACCTGT
AAGCTCGTAGTTGAATTTCGGGATCAATGGATTGGTCATGCCGATGGTGTGTACTGGTCATATTGGTTCTCACCTTCTAAGGAACCATAATGTCATTTATTTGATGTTGTGGGGAATTAGGACTGTTACCTTGAAAAAATTAGAGTGTTTAAAGCAGGCTAACGCTTGAATACATTAGCATGGAATAATGAAATAGGACATCGCATTCTATTTTGTTGGTTTCTAGGATCGATGTAATGATTAATAGGGATAGTTGGGTGGAATTCTCGGGTGACAAGGAACCCAGTCACGCGATCTAATC
+
CCCCCGGGGGGGGGGGGGGGGGGGGGGGGGGGGGGGGGGGGGGGGGGGGGGGGGGGGGGGGGGGGGGGGGGGGGGGGGGGGGGGGGGGGGGGGGGGGGGGGGGGGGGFFGGGGGGDFGGGGGGCFFFGGFGGGGGGGGGGGGGGDGGFGGGGGDGGGDGFFAAFGGGGGGGGGGGGGGGGGGCAFDGGGGGGGGGFGE8FFDCFEGFGGGGGGGGGGGFGGGFGGGDEFGGGC9DFGGFFFGGECFG?CCFFGE9,,:C7=CCCC<2>=FC7**2:1<:FG6@5=8<><65;>DG5@C7:0
@M03152:184:000000000-AWYW1:1:2107:5781:16607 1:N:0:GCGATCTAATACCTGT
AAGCTCGTAGTTGAATTTCGGGCCTGGCCGGGCGGTCTGCCTAACGGCACGTACTGTCTGGGCGGGCCTTACCTCTTGGTGAGCCGGCGTGCCCTTTGTTGGTGTGCGTCGGGGAACCAGGACCTTTACCTTGAGAAAATTAGAGTGTTCAAAGCAGGCCTATGCCTGAATACATTAGCATGGAATAATAAAATAGGACGCGCGGTTCTATTTTGTTGGTTTCTAGAGTCGCCGTAATGATTAATAGGGATAGTTGGGTGGAATTCTCGGGTGCCAAGGAACTTCAGTCACGCGATCTAAT
+
CCCCCGGGGGGGGGGGGGGGGGGGGGGGGGGGGGGGGGGGGGGGGGGGGGGGFGGGGGGGGGGGGGGGGGGGGFGGGGGGCBFGGGGGGGGGFGGCGFGGGGGGGGGGGGGGGGGGDGGGGGGGGGGGGGCGGFFGFGFF<:<FGFF@C;FFGF:FGGGDFGFGCGGGG?FGFGGGCFCGGDGFGGGFCFCFF7CCGFFEGG>EE*:CCGDG+<F>FCG:5*<CCCF?C@E5CCEECFG9*<@<F>FCF*7CGGGGF=*1:/@CC?9<*:><ECGGFGF9E0<<<CFCC8>ECDG***:72
@M03152:184:000000000-AWYW1:1:2107:14911:16625 1:N:0:GCGATCTAATACCTGT
AAGCTCGTAGTTGAATTTCGGGATTGGCTCGATGGTCGTGCCTTAAGGGGTATGAACTGTCGCTGTTGATTTCTCACCTTCTGGAGAAGCTCGATGTCCTTAATTGGATGTCTTGTGGAACCAGGACCTTTACCTTGAAAAAATTAGAGTGTTTAAAGCAGGCATTTTGCTCGAATACATTAGCATGGAATAATAGAATAGGACGGCATGGTTCTATTTTGTTGGTTTCTAGGATCACCGTAATGATTAATAGGGATAGTTGGGTGGAATTCTCGGGTGCCAAGGAACTCCAGTCACTCGT
+
CCCCCGGGGGGGGGGGGGGGGGGGGFFFGGGGGGGGGGGGGGGGGGGGGGGGGGGGGGFGGCFFGEGGGGGGCGGGGGGGGGGGDGG8EGGGGGGGGGGGGFCGGEG9FGFAFG9FGGGGGGGGGFGFGGGGGGFFEFFGCFEGGFFGGGFFFFGFFGGGGFCFGFGFAEGDCEGGGGDFE<C:FAFEFCG9FDECFFGGGGFCEGGFB>,@FGF9FGGGGGF6,>FFGGF;CEFGFCEGGDEGGGGFGGC<,89*9<+BFF6>55*:=?C:EDDF:FEGGCC5*@F*<7CEFGGFG+:D*
@M03152:184:000000000-AWYW1:1:2107:24284:16665 1:N:0:GCGATCTAATACCTGT
AAGCTCGTAGTTGAATTTCGGGATCAGTACGCTGGTCGTGCCTTCGGTATGCACTGGTGTCACTGGTTCCTCCCTTCTGACGAACCGTCATGCCATTCACTTGGTGTGGCGGGAAATCAGGACTGTTACTTTGAAAAAATTAGAGTGTTTAAAGCAGGCTCACGCTTGAATACATTAGCATGGAATAATGAAATAGGACGTTGATCTTATTTTGTTGGTTTCTAGGATTGACGTAATGATTAATAGGGATAGTTGGGTGGAATTCTCGGGTGCCAATGAACTCCAGTCACGCGATCTAATC
+
CCCCCGGGGGFGGGGGGGGGGGGGGGGGGGGGGGGGEGGGGGGGGGGGGGGGGGGGGGGGGGGGGGGGGGGGGGGGGGGGGGEGGGGGGGGGGGGGGGGGGGGGGGGGDGGGGFGEGGGFFFDGGGGGGGCGGDFGEGGGGGFFGEGFGGGGGGGGGGG,<>=DFBEFFGGGGGGGGGGGGGC,EF;DGGGGDFDFCC,CFEGGGGGFCFFGGC,?@:CGGGGD9C<FG69+3C*AEFGCC<@CFFG**=5CGC9+:C8E*CCFGGG5*>CCD409*067+++2A?:6?*7E=37CC7C70
@M03152:184:000000000-AWYW1:1:2107:26027:16687 1:N:0:GCGATCTAATACCTGT
[truncated: 33,743,899 more chars]
