# Supplementary material for: Species diversity and drivers of arbuscular mycorrhizal fungal communities in a semi-arid mountain in China
Source: PeerJ. 2017 Dec 8;5:e4155. doi: 10.7717/peerj.4155 (PMC5724403; doi:10.7717/peerj.4155)
Supplement: Supplemental Information 4 [file peerj-05-4155-s007.zip › HQL04_R2.fastq]

@M03152:184:000000000-AWYW1:1:2106:22886:1879 2:N:0:AGAGGATAATACCTGT
CCCAACTATCCCTATTAATCATTACGTCAATCTTAGAAACCAACAAAATAAGACCGAACGTCCTATTTCATTATTCCATGCTAATGTATTCAAGCGTTAGCCTGCTTTAAACACTCTAATTTTTTCAAAGTAACAGTCCAGTCTCCCCGCAACACCAAATTAATGGCATTACGGTTCATCAGGAAGGAGGAATCAGTGAGACCAGTTCATACCTGTTGCACGACCAACCTACTGACCACGAAATTCCACTACGTGCTTAACACGGCAGACCGTTGTGTAGCGCAAGAACAGGGAGGTGTAG
+
CCCCCGGGGGGFGDGGCFFF9FGFGGGGGGGGGGGGGAFGFGFGFGGGGGFGCFFFGGDG<F@FFFGFFFGGGGGFCFFGCFCFGGGFFF9EE,FFFCGDGEFDGEEBFE9FFFGFFCGGGGGGGGE?EEFEFDGGGFGDGGGGE:8FGGGGGGG6D889DF8DF8?=DGC9=@=CDG@:9D8,ADE?EGC8D,@,<?F5C;+8CFF?CC?C*?9B+;85*09))5>@>FEFFF*2/)/(:2?5@1*4*4;4;*)/=3))))/(((.(6(=>:,,8:;)-)0()-0(,(.(((*()0-*3)
@M03152:184:000000000-AWYW1:1:2106:22984:2317 2:N:0:AGAGGATAATACCTGT
CCCAACTATCCCTATTAATCATTACTTCGGTCCTAGAAACCAACAAAATAGAATCAAACGTCCTATTTCGTTATTCCATGCTAATGTATTCAAGCGTGAGCCTGCTTTAAACACTCTAATTTTTTCAAAGTAACAGTCCTGATTCCCCAAGACACCAAATTAATGACATCATGGTTCGTCAGAAGGTAGAAATCAATAATACCAGTACGTACAATAGCACGACCAATAAATTGATCCCGAAATTCACATACGAGCTTAGATCGGAAGAGAGTCGTGTAGGGAAAGAACAGGTATGTGTAGA
+
CCCCCGGGGGGGGGGGGGGGGGGGGGGGGGGGGGGGGGGGGGGGGGGGGGGGGGGGGGGGGGGGGGGGGGGGGGGGFGGGGGGGGFGGGGGGGGGGGG:FFGFGGGGGGGGGGGFGGFGGGGGFGGGGGEEGFFFGGGFGGFFFGGGFGGGGGGGGGGGGGGGGGGGGGGGGFGGGC8?EDEGGFGFGGGGA,=DGF@FFGF+>FFFDGFD6DD,3=8=FBA5)=@CFFC59+=E;=:>ABFFE+=*+2?9:B<;9;CEE*9959(215(3.7:@148EE;;7)(=;@D;(/14(**)*.)
@M03152:184:000000000-AWYW1:1:2106:12596:2500 2:N:0:AGAGGATAATACCTGT
CCCAACTATCCCTATTAATCATTACTTCGGTCCTAGAAACCAACAAAATAGAACCAAAGTCCTATTCTATTATTCCATGCTAATGTATTCAAGCGAAAGCCTGCTTTAAACACTCTAATTTTTTCAAAGTAAAAGTCCTGGATCCCCTGCGCACTCAATTAAGGGCACACAGGTTCCCCAGAAGGAAAGACCCGACCAGAGGCAGTGCTTACCTTGCGGCAAGACCACCAAGCCAGGTCCGAAATGCAACTAAGAGCTTAGATCGGAAGAGCGTCGTGTAGGGACAGAACAGGCAAGTGGG
+
CCCCCGGGGGGGGGFGGGGGGGGGGGGGGDFGGGGGGGGGGGGGGGGGGGGGGGGGGGGGGGGGGGFGFGGGEFGGGGFGEFGFGGGGEGGGFGGGGGGGGDEGG9FDGGGGGGGGGFEFGFGGGGGFAEGGGGGGGGGGGGGCFGGGGGGGGGFFFGGGGFFFFDDEFFDGGFFFGGGGGGGGGGGFGGGDGGGGGDGFGGCA>AADGFGGCDFFF>AEDA4:=-<AD62;FFFCF64*:-=:4+.8;FF8);=<)73>79)96:8?0;33>B3((0(()9<@()((5(,((*().)0,(
@M03152:184:000000000-AWYW1:1:2106:12813:2552 2:N:0:AGAGGATAATACCTGT
CCCAACTATCCCTATTAATCATTACATCAGCCTTAGAAACCAACAAAATAAGACCAACGTCATATTCTATTATCCCATGCTGTAATATTCAAAGGCAAGTTACGCCTGCTTTGAACACTCTAATTTTTTCAAAGTAAATGATCTGTAAACAGGTTTAACCCCATTCAACAGAAGATAGGAAGTATCAATCGAGACACACCCAGAGGATGGCCTTTGACCAATAACATTCCGAAATTCAACTACGAGCTTAGATAGGAAGGGCGTCGGGTAGGGCAAGAACAGGTATAGGGAAACATAGAGG
+
CCCCCGGGGGGGGGGGGGGGGGGGGGGGAFGGFGGGGGGGGGGGGGGGGGGGFGGGGGGGGEGG9EFFDGGGGGGGGGGDFFGGGGGGDGFGGGGFGFCAEFEFGGGGGCFGGGGFGGGFGFGGGGFFGGAFGGGGGGGGG;EFGGGGFGGGCFFFGGDFGEGGGGGFGG64=@?FGG6E?FGGGFG=AFFC+8@FGDCB>CFD,:DDFD+=+2@FFFCA;5ABB5C=798>DDDC+AGEFE5)*/)35@AE6+;;8<)(((600(.(3;4;0(/((0,((21/)+)))(((,*,*1.*.(
@M03152:184:000000000-AWYW1:1:2106:18041:2756 2:N:0:AGAGGATAATACCTGT
CCCAACTATCCCTATTAATCATTACGTCGATCCTAGAAACCACCAAAATAGAATCAAACGTCCTATTTCATTATTCCATGCTAATGTATTCAAGCGTATGCCTGCTTTAAACACTCTAATTTTTTCAAAGTAACAGTCCTGATTCCCCAAGACACCAAATTAATGACATCAAGGTTCTTCAGAAGGGAGGAACCAATAATACCAGTACGTACCGAGGCACGACCAACAAATTGGTACCGAAATTCAACTCCGAGCTTAGATCGGAAGAGCGTAGTGTAGGGAAAGAAAACATATATGTAGA
+
CCCCCGGGGGGGGGGGGGGGGGGGGGGGGGGGEFGGGGGGGGGEGGGGGGGGGGGGGGGGFFFGGGGGGGGGGGGFGGGGGGGGGGGGAFGGGGGGGGGGGCFGG,ECE9FGGGGGGGGGGFGGGGGGGGGDFCFGGGGGGGGGGGGGGGGDGGGFGGGGGGGGGGGAFFGFGE+@8A?EFFFC?FEF>EGGGGGGG?DBFD688<FFGDC+8>C5B*:6?=A9=CDFFF4+=7*++*;>B9)98+9+0*)-94>(;9;E6722?69@8((((.;E?=77()20()((,(()-3)11)*-)
@M03152:184:000000000-AWYW1:1:2106:11261:2802 2:N:0:AGAGGATAATACCTGT
CCCAACTATCCCTATTAATCATTACGTCGATCTTAGAAACCAACAAAATAAGATCAAACGTCCTATTTCATTATTCCATGCTAATGTATTCAAGCGAATGCCTGCTTTAAACACTCTAATTTTTTCAAAGTAACAGTCCTGATTTCCCACGACACCAAATTAATGACATCGTGGTTCGTCAGAAGGGAGAAACCGACAGGGCCAGTACACACCAGAGGAGCGACCGACACGTCGATCCCGAAATTCAACTACGAGCTTAGATCGGAAGAGCGTCGGGGAGGGAAAGAAAAGGAAAGATGTA
+
CCCCCGGGGGGGGGGGGGGGGGGGGGGGGGGGGGGGGGGGGGGGGGGGGGGGGGGGGGFFFGGEGGFFGGGGGFGF<EEFEEFFFCEEGGGGGGGCEGGGGCFGGGFFGGGGGGGGDFFGFGGGEFGGGCEGGGGGFFEDFDFGGGFFFGGG>BFEFGFGGGFEGGGFG?DGFCGGGCD+=EFFGFC:8@FFCF8@EC+<C97:*9B8;+CCCG56A>)/9)/7@=@>))/):7(2)371565(++1;67=@6<>(.(6,..)-4119::?B>0((()((43(72)(((((-(0()))*.)
@M03152:184:000000000-AWYW1:1:2106:23192:3170 2:N:0:AGAGGATAATACCTGT
CCCAACTATCCCTATTAATCATTACTTCGGTCCTAGAAACCAACAAAATAGAACCAAAGTCCTATTCTATTATTCCATGCTAATGTATTCAAGCGTAAGCCTGCTTTAAACACTCTAATTTTTTCAAAGTAAAAGTCCTGGGTCCCCAACGCACTCAATTAAGAGCACGCTGGTTCCCCAGAAGGAAAGACCCAACCAGGGCAGTGCTTACCTTGCGGCAAGACCACACAGCCAGGCCCGAAATTCAACTAAGAGCTTAGAACGGAAGAGCGACGTGTAGGGAAAGAAAAGGAAAGTGTAG
+
CCCCCGGGGGGGGGGGGGGGGGGGGGGGGGGGGGGGGGGGGGGGGGGGGGGGGGGGGGGGGFGGGGGGGFGGGGGFGGGGGGGGGFG9EGGGGDEGGGGGFGGGF9FGGGGGGGGGGGGGGGGGGFGGFCGGGGGAFGGGG7EFGFFGGDCEGDDGGGGDGCCF88DFGGGGEDGFGFGGDGGFF?EGGGGDFG6@68=>E>FFCFFGCFGDF?,;ADBFFFA5@=>FFF=FFD=G):7@E2:,6@CF?FA))225616@<)/((,211=(.(---2).6<:0>(0(3<:32(*(0*)2))
@M03152:184:000000000-AWYW1:1:2106:20134:3316 2:N:0:AGAGGATAATACCTGT
CCCAACTATCCCTATTAATCATTACTTCGGTCCTAGAAACCAACAAAATAGGACCAAAGTCCTATTCTATTATTCCATGCTAATGTATTCAAGCGTAAGCCTGCTTTAAACACTCTAATTTTTTCAAAGTAAAAGTCCTGGATCCCCAACGCACTCAGTTAAGAGCACGCTGGTTCCCCAGAAGGAAAGACCCGACCAGAGCAGTGCTTACCTTTCGGCAAGACAACCCAGCCAGGCCCGAAATTCAACTACGAGCTTAGATCGGAAGAGCGTCGTGTAGGGAAAGAACAGGAAAGTTCAA
+
CCCCCGGGGGGGGGGGGGGGGGGGGGGGGGGGGGGGGGGGGGGGGGGGGGGGGGGGGGGGGGGGGGGGGGGGGGGCGGFFGGGGGGGCCGGGGGGGGGGGGGGGGGGGGGGGGGGGGGGGGGGGGGAFGGGGGGGGDGAFGGGGGGGGGGGGGGGGFGGGGGGGGGGGGGDEGDDGGGGGGGGGGGGGGGGDFGGGGDFFGGGFGFFCEEGGGGGFEFFEEDFF@F2BF>BFFGF:?@D@D@D1CAEFFGAE@<>>=@;;CC<=D<FF@F@>>13(,).6<DF>B>70(446(*(0*)*))
@M03152:184:000000000-AWYW1:1:2106:8838:3359 2:N:0:AGAGGATAATACCTGT
CCCAACTATCCCTATTAATCATTACGGCGGTCCTAGAAACCAACAAAATAGAACCACACGTCCTATTCTATTATTCCATGCTAATGTATCCGAGCAATTGCCTGCTTTGAACACTCTAATTTTTTCAAAGTAAAAGTCCTAGTTTGCTAACACACCCAGTTAAGGGCATGCAGTTCCCCAGGAGGAAAGTTTCAGCCAGACCAGTACATGCGGTGAGGCAGACCAGTCAGCCAAACCCGAAATTCAACTACGAGCTTAGCTCGGAAGAGCGTCGTGTAGGGAAAGAACATGGATGGGGAAA
+
CCCCCGGGGGGGGGGGGGGGGGGGGGGGGGGGGGGGGGGGGGGGGGGGGFFGGFFGCGDFEGGGFGFFGFGGGGGGGGGG?FFFCFGDAFFFG7CEFFGGFFFGG8FBFCFFA<EGGC?AEFCFGGGFEF,EAEEAF@EGEA=CDCDF,ECEGFCCEF8=EDD,9@?C8++D,@CFDGDGGG?C?EGCDE7D<DGACCFFGGGFAFAG@6>DD*=>;A94A@F9>98=BF)??8=*)-8->;)):AC=CG41;C>087)))./2(40((((,(-4(,0)5:8,)(8(((....+)))(*(,
@M03152:184:000000000-AWYW1:1:2106:25162:3397 2:N:0:AGAGGATAATACCTGT
CCCAACTATCCCTATTAATCATTACTTCGGTCCTAGAAACCAACAAAATAGAACCAAAGTCCTATTCTATTATTCCATGCTAATGTATTAAAGCGTATGCCTGCTTTAAACACTCTAATTTTTTCAAAGTAAAAGTCCTGGATCCCCAGCGCACTCAATTAAGCGCACGCTGGTTCCCCAGAAGGAAAGACCCGACCAAGAGCAGTGCTTACCTTTCGGCAAGACCGCCCGACCATGTCCGAAATTCAACTACTAGCTTAGAACGGAAGGTCGTCCTGTAGGGAAAGCACAGACAGAGGTT
+
ACCCCGGGG9FGGGGFGGGGFGGGGGGGGEGGEEFGGCEFDGGGDFGGFFGGGCFFFGGFAF<<<EFGG,C@F9EFGGGGGGFGGGGFF,,<CC@FCF<EAEFCF<E9FFBDGGGE?EFGGGGGEE,BEGGBFGAFFFGGFGFAFGGGC8@EGGGGGGG,>48,6=CECCC>CDF,=CDED,@8=E8@8EF8D+9ECG,9,9581=*:9+2*;C@3B?AD4:?4><@>/856DGB*:7DC57),;6?=?F+()+3)5/)>3)).-4(2((.)(4((,0.))937(0((.(.,.:())(/).
@M03152:184:000000000-AWYW1:1:2106:15324:3415 2:N:0:AGAGGATAATACCTGT
CCCAACTATCCCTATTAATCATTACGTCGATCCTAGAAACCAACAAAATAGAATCAAACGTCCTATTTCATTATTCCATGCTAATGTATTCAAGCGTATGCCTGCTTTGAACACTCTAATTTTTTCAAAGTAACAGTCCTGATTCCCCAAGACACCAAATTAATGACATCAAGGCTCTTCAGAAGGGAGAAACCAATAATACAAGTACGTACCGAGGCACGACCAACAAATTGGTCCCGAAATTCAACTACGAGCTTGGATCGGAAGAGGGACGGTTAGGGAAATAACAGTGATGGGGAGA
+
CCCCCGGGGGGGGGGGGGGGGGGGGGGGGGGGGGGGGGFGFGGGGGGGFFGGGGGGGGGGEGEGGGGGGGGGGGGGGGGGGGGGGGGGFGGGGGGGGGGFFGFFGGGGFGGGGGFGGGGGGGGGGGGGGFGGGFGGGGFFGGGGGGGGFEFGFGGGGGGGGFGGGGGGGGGGGGFDF8F=DGFFFCEGGGGGEFGGFGGFGG7DDFFC>DG?8CED?*8A5>5>ADDFFA69C7A>?5*>?FF*8B?+*;A=>7?@A((/)3;,,313((/((((((74?:??4)*6328)))+-*)(/((
@M03152:184:000000000-AWYW1:1:2106:20457:3653 2:N:0:AGAGGATAATACCTGT
CCCAACTATCCCTATTAATCATTACTTCGGTCCTAGAGACCAACAAAATAGAACCAAAGTCCTATTCTATTATTCCATGCTAATGTATTCAAGCGTAAGCCTGCTTTAAACGCTCTAATTTTTTCAAAGTAAAAGTCCTGGATCCCCAACGCACTCAGTTAAGAGCACGCTGGTTCCCCAGAAGGAAAGACCCGACCAGAGCAGTGCTTACCTTTCGGCAAGACCGCCCAGCCAGGCCCGAAATTCAACTACGAGCTTCGATCGGAAGAGAGACGGGGCGGGAAAGAACAGGGAGGGGTAG
+
CCCCCGGGGGGGGFGGGGGGGGGGGGGGGGGGGGGGGGGGGGGGGGGGGGGGGGGGGGGGGFGGGGFGGGGGGGGGGGGGGGGGGGGGFGGGGGGGGGGGFFGGGGGFGGGGGGGGGGGGGGGGFGFFGFGGGGGGGGGGGGGGCFGGGGGGGGGGGGGGGGGGFGGGGGGGG=D9DGGGG8D,@88DDGDFGEDEGGFFFGGCFFFGGFGGGGGAE@AEB=FBF>FB;;(8A4>*6@D@EFB1FFFACCFF;DBBB(7(().46?:1?1(((.,(()(-,50:(7,4(81((*()0,1,(
@M03152:184:000000000-AWYW1:1:2106:19628:3692 2:N:0:AGAGGATAATACCTGT
CCCAACTATCCCTATTAATCATTACATCAGCCTTAGAAACCAACAAAATAAGACCAACGTCATATTCTATTATCCCATGCTGTAATATTCAATGGCAAGGTTACGCCTGCTTTGAACACTCTAATTTTTTCAAAGTAAATGATTGGAAGCGGTTGCCCACTATCCAAACGTAGGAAGCCCAGACCCAGCCACGCCACAAGGACGAGCTTTGGCCTGAATGCCCCCGAAATTCGACTACGAGCTTAGATCGGAAGAGCGTCGTGTAGGGAAAGAACAGGTACGTTGAGATGTTAGTGGTAGC
+
CCCCCGGGGGGGGGGGGGGGGGGGGGGGGGGGGGGGGGGGFGGGGGGGGGGGGGGGGGGGGGGGGGGGGGGGGGGGGGGGGGGGGGGGGGGGGGGGGGGGGGFFEEGGGGGGGGGGGGGGGGGGGGGGGGGGGGGGGGGGGFEFGFGFGGGCGGGGGGGGGCCGGGGGG6FF8AFGFFDFFGFEFGGGG6FGGGGGGFFBCFCACB5CD<8*;DG5*;EFCEA=AFBEFAEA6C94?ED?E>A1@4;AEC307D;;)2@1936.(.)84::(44:((0.4)).)(0(..)..)369).*),
@M03152:184:000000000-AWYW1:1:2106:20164:3824 2:N:0:AGAGGATAATACCTGT
CCCAACTATCCCTATTAATCATTACGTCGATCCTAGAAACCAACAAAATAGAATCAAACGTCCTATTTCATTATTCCATGCTAATGTATTCAAGCGTATGCCTGCTTTAAACACTCTAATTTTTTCAAAGTAACAGTCCTGATTCCCCAAGACACCAAATTAATGACATCAAGGTTCTTCAGAAGGGAGAAACCAGTAATGACAGTACGTACCGAAGCCCGACCAACATACTAATCCCGAAATACAACTACGACCTTAGATCGGAAAAGCGCAGTGTAGGTAAAGAATAGTACAGAGTGAA
+
<AC-B@,E@<CFEDFGFGDECFCFGD,,@CC<CFEG9FFFGGGGGGFF,CFFE9F<@FCC;FFF<E<,;<C<CFEFFCCC8FE<FFBECAEFGDFCBCF,E,?FG@F9FGCGD?E<95E<EFGFG<9BFEAAA@<E@AFGDDA=FAE,4+@=88FD@ED94=;EFGFFCFGGGG8DFEFG+;ECFGG,36@D?=DFADCF,CFEEFE7D?F6=+@*:*)**138>5>5*0:1+5886)*:AAF*;F*66DF25))(4;3)7?14?2(6(((((((..;44)168)9()-))).3)*0-*))
@M03152:184:000000000-AWYW1:1:2106:6071:3985 2:N:0:AGAGGATAATACCTGT
CCCAACTATCCCTATTAATCATTACTTCGGTCCTAGAAACCAACAAAATAGAACCAAAGTCCTATTCTATTATTCCATGCTAATGTATTCAAGCGTAAGCCTGCTTTAAACACTCTAATTTTTTCAAAGTAAAAGTCCTGGCTCCCCAGTGCACCCAGTTAAGAGCACACTGGTTCCCCCGAAAGAAAGACCCAACCGAGAGCAGTGCTTACCTTTCTGCAAGACCACCTGCCCATGTCCGACATTCCACTCCGAGCTTAGATCGGCAGAGCGTCGTGTAGGACATGACACTCCCTTTGTA
+
CCCCCGGCEFFGGFGGGGGCFFGGGGGGG>FGGGGGGGGGGGGFF<EFGFF,@EEGGGFFEFGFGGGG99FDCGGGCEFGGAFFEEGEFGGGAF@BEDFFGCDFFFDFGGF9FDEFG5EFGGGGGGGAFGGGCF9FF9D,,,@E@:EFEF,EFGDCEFFAA8,,=8DGGGG@ED24=>8+6CG+=B@:@,@DFFCE>88*+3=54BFFGF9DC:7?C+;=A**3=88F>*)33*)*32BE*:>9:A*+*;A(>*6.575;@9CE<((.(=;@(,3(3),..*)04*.6)))).2()*)*)-
@M03152:184:000000000-AWYW1:1:2106:25256:4038 2:N:0:AGAGGATAATACCTGT
CCCAACTATCCCTATTAATCATTACATCAGCCTTAGAAACCAACAAAATAAGACCAACGTCATATTCTATTATCCCATGCTGTAATATTCAATGGCAAGGTTACGCCTGCTTTGAACACTCTAATTTTTTCAAAGTAAAAGATTGGAAGCGGTTGCCCACTATCCAATAATAGGAAGCCCAAATCGAGCCACGCCACAAGGACGAGCTTTGATCTGAAACCCCCGAAATTCAACTACGAGCTTAGATCGGAAGAGCGTCGTGTAGGGAAATAACAGGTATGTGTCTTACTAGGTGGTCGAC
+
CCCCCGGGGGGGGCGGGGGGGGGGGGGGFFGGGGGGGGGGGGGGGGGGGFGGGGGGGGGGGGGCFGGGGGGGGGGGGGGGGGGGGGGGGGGGGGCFFFGFGFGGG>FFCGGGGFGGGFGGGGGGGGGGGGGGFGEGDGDAFFGDGGFAFGGGGGGGCEFGGGGGGFG;FFGD,=DG+@8EFGDFGEGFCCGGGC8CGGFB87?@9>DDF8CCDGGFFFEFFF5)>A=?AF6F8F?*9=4(:9;8AF?F2D5;>44=E(,3.6=(;885(.)66<<<(*.).*-9)*))))))(3))0)91(
@M03152:184:000000000-AWYW1:1:2106:7539:4173 2:N:0:AGAGGATAATACCTGT
CCCAACTATCCCTATTAATCATTACTTCATTTCTGAAAACCAACAAAATAGAAACAAAGTCCTATTCCGTTATTCCATGCTAATGTATTCAAGCATAAGCCCGTTTTAAACACTCTAATTTTTTCAAAGTAACAGTCCTAGATCCCTAACGCGCTCAGTAACGAGTACCCCAGTTCCCTAGAAGGAAAGACCCGGCCAGAACAGTAATTGATCTTGCGACCAACACATTCAACCAGGTCCGAAATTCAACTACGAGCTTAGATCGGAAGAGCGTCGAGCAGGGAAAGAAAATGTAAGGAAT
+
CCCCCGGFFGGGGGGGGGGGFGFGGGGFFGGGFGGGGGGGFGGG@8<EFGGGGGFFFFEGFCFGFGGGG@EFGGFGGGGGEGGCCEGGF9ECF9EFGGGCF<C@A<FEGEEEFFGGG9FFGGFEGFGFFGFFGGF<E==EFCBF9,@FCFGGGDDEBDG=D,@C6CFF8=DEEFDGDGGG6FDB8=EFC?FBFE8@8>G?7DFDGFFG@CCFCCE@??9B*0A)-7449CAFFCAFE;FFEB;@?F*88=B=E*.(06(9=E?<??11:13=;,12()(-(81<:><BB(()59.//)*()
@M03152:184:000000000-AWYW1:1:2106:8577:4549 2:N:0:AGAGGATAATACCTGT
CCCAACTATCCCTATTAATCATTACGGCGACTCTAGAAACCAACAAAATAGAACCGCGCGTCCTATTTTATTATTCCATGCTAATGTATTCAGGCATAGGCCTGCTTTGAACACTCTAATTTTCTCAAGGTAAAGGTCCTGGTTCCCCGACGCACACCAACAAAGGGCACGCCGGCTCACCAAGAGGTAAGGCCCGCCCAGACAGTACGTGCCGTTAGGCAGAACGCCCGGCCAGGCCCGAAATTCAACTCGGAGCTTCGATCGGAAGAGCGGCGGGTCGGGAAAGAACAGAGTAGTGTAG
+
CCCBCGGFGGGGGGGGGFFGGGGGGGGGEGGGGGGGFGGGGGGGGGGGC9FFGGGGGGDGGEEBECFGGGGGGGGGGGGGGGGFGGFFFGGFCGGGGGG?G@FGGGGGGFEFG@FFAC<FFGGC9FFFDCFFGGGGDEGCG8>=;?9?88C6C8F>F6+BCD8,6,@CDDCE7+CGGEFFFGFCGCF,<DEFGGGCGG=>C7C3;?F8?;CFGG/5>DDFFF>(6:(=;B6B))4/),57)7)(96<?A**(,/00)5-(-)42664-,((((-((()-(2>1)37((((,((+)0/.0).
@M03152:184:000000000-AWYW1:1:2106:8947:4787 2:N:0:AGAGGATAATACCTGT
CCCAACTATCCCTATTAATCATTACTTCGGTCCTAGAAACCAACAAAATAGAACCAAAGTCCTATTCTATTATTCCATGATAAAGTATTCAAGCGTAAGCCTGCTTTAAACACTCTAATTTCTTCAAAGTAAGAGTCCTGGATCCCCAACGCACTCAGTTAAGAGCACGCTGGTTCTCCTGAAGGAAAGACCCGACCAGAGCAGAGCTTACATTTCGGCAAGACCACCCAGACAGACCCGAAAATCAACGACGAGCCTAGACCGGAAGCGAGGCGTGGTGGGAAGGGACAAGCAGAAGTAA
+
CCCCCCFGCCCFGGGGGGGGFFFGGFECCFGF+CFGFGGGGGGGGGGFFFGGFCFF8E8C6,,CFDCF9F99C9,<CE<,9F,,<E@9,6CEF9C:FEC<=8=@FA,<?EFF@E8<F9A,@99EC,A,?,,5,E,,9A,,4,,49,9AC@E>ED+,,9=DD8,9,D9=+=+4+66=+=D,+@=EDFCC8D888+@C68,3=++8,**+==C:C@CC5?=9*8?))88*:9)*30-**);8A2;(+28A(*).(:02)()6=..,,0((.(-((-3(,)((-)(0()(((,(,(:(0)(0.)
@M03152:184:000000000-AWYW1:1:2106:21746:4829 2:N:0:AGAGGATAATACCTGT
TCCAACTATCCCTATTAATCATTATTTCGGTCCTAGAAACCAACAAAATAGAACCAAAGTCATATTCTATTATTCCATGCTAATGTAGTCAAGCGCAAGCTTGCTTTAAACACTTTAATTTTTTCAAAGTCAAAGTCCTGGATCCCTAGCGCACCCTGTCAACATCATGCGGATTCACCAGAATGCACGACCCAACAGGACAAGTGCACACCTGTCGGCAAGACTACTCAGCCAGACCAGAACGTCAACGCAAAGACTAGAGCGCAACACCACCGCGTAGAGAACTAACAGTAACATCAGA
+
--6-8<,;6,C,CFG,C,C9<EFC,C,C6+,8+EGGG,CE<F,BCEC,,6C,;,,C,C,C,6ECEF,C<,C9CFCFACC,,,C,CC@<9<,C6,,@:++,,,,BEFD,,,,5?A,5A,95,5C+,,5,,9,9CF,,C=@,4,=?=8,994+6+886+4,,94,64@,,366+1++@+@A9D,1,6,C,3@83CE=C6+:*++=)7+1++00@**:*0*)**:F2*1.1*1)**/(2/(2()0)(0?@)*2)(())()../.))(((.,(-2((-(((.,-(0.0)*)5()4))+.**,*))
@M03152:184:000000000-AWYW1:1:2106:17859:4909 2:N:0:AGAGGATAATACCTGT
CCCAACTATCCCTATTAATCATTACTTCGGTCCTAGAAACCAACAAAATAGAACCAAAGTCCTATTCTATTATTCCATGCTAATGTATTCAAGCGTAAGCCTGCTTTAAACACTCTAATTTTTTCAAAGTAAAAGTCCTGGATCCCCAACGCACTCAGTTAAGAGCACGCTGGTTCCCCAGAAGGAAAGACACGACCAGAGCAGTGCTTACCTTTCGGCAAGACCACCCAGCCAGGCCCGAAATTCAACTACGAGCTTAGATCGGAAGAGAGGAGGGTAGGGAAAGAACAAGGATGTGTAA
+
CCCCCGGGGGGGGGGGGGGGGGGGGGGGGGGGGGGGGGGGGGGGGEGGGGGGGFGGGGGGGGGCGGFGGGGGGGGGGGGGGGGGGGGFFFGGGGGGGGGGGGGGGFGGGFGGFEGGGGGGGGGGGGFFGGGGGGGGFFFGGGGGFGGGGGGGGGEGGGFEFGGGFGFGGDGGGGGFCGFGDCFFGGGGFFFFGGGGGGCAGFGFGFCGGFG6FGCFBA>DF9AB2>DF4*7A*@BCFFD9>@A(=+9+);A=83;9>;)/)))602223,(6((4((),1:>:>?F?::1(..:)0/:*))
@M03152:184:000000000-AWYW1:1:2106:24437:4983 2:N:0:AGAGGATAATACCTGT
CCCAACTATCCCTATTAATCATTACGTCGATCCTAGAAACCAACAAAATAGAATCAAACGTCCTATTTCGTTATTCCATGCTAATGTATTCAAGCGTGAGCCTGCTTTAAACACTCTAATTTTTTCAAAGTAACAGTCCTGATTCCCCAAGACACCAAATTAATGACATCATGGTTCGTCAGAAGGTAGGAATCAATAATACCAGTACGTACAATAGCACGACCAATAAATTGATCCCGAAATTCAACTACGAGCTTAGATCGGAAGAGCGTCGTGTAGGGAAATAACATGTATGTGGAGA
+
CCCCCGFGGGGGGCFGGFGFFGGGGGGGGGGGGGGGGGGGG<FGGGGFCFGGGGGGGGGGGGGGF9FF9FGGGGGGGFGFGGGGGGGCFFFGCFGGGGGGGGGGGAFCGGCFFGGGGGFGFFGGFFGEGCF?FFFGGGFGGCGCEGGGFEEGFGGGGFFFFGGGGGGGGD8DFFGFDEC>6>E>DCGGG?=EFGGFGGFFGGC6,<FG+*==DFCAA5A?DD>@>DFFFFEA+8;=1:;>EFFABFFFEGA@=C4(9C368@B9?6681(3.,6,68)9)657F)*.).)5)6+)**)*.,
@M03152:184:000000000-AWYW1:1:2106:6352:5038 2:N:0:AGAGGATAATACCTGT
CCCAACTATCCCTATTAATCATTACTTCGGTCCTAGAAGCCAACAAAATAGAACCAAAGTCCTATTTTATTATTCCATGCTAATGTATTCAAGCTAATGCCTGCTTTGAACACTCTAATTTTTTCAAAGTAAAAGTCCTGGATCCCCAACACACCCAGTGAAAGGCAGCTGGTTCCCCAGAAGGAAAAGACCCAGCCAGACAGTGCTTACCAGAGGCAAGAACGTCCGGCCAGGCCCGAAATTCAACTACGAGCTTAGATCGGCAGAGAGCAGGGGAGGGAAAGAAGAGAGATGTGGGAAA
+
CCCCC7EFFGGGFGGGGGGFGGGGGGGGGEFGEGGGGGGFCFFFGGFGGFCFEGCFGGFG9CFGGGFGFGGGGG9FFGF@FGAAEFFFGGCEF9FFGGG9,EEFEGGCA<,E,?EEFEEGGGGCCB<?FFFGGGEFF==?8?EFGGDEE8FGFE+>DF=,@DEFCGFG+8?===9=F8?=D=DFFGGGGF,,3@@86?6:?DDDF7;6=98D=FC5*:)*5);8C=5*:>5>>4)*:@D(896;F6*+8669><8@;/6<<28137?2(,()((.((.290>4)(0(((((,-<<**(*,(
@M03152:184:000000000-AWYW1:1:2106:25751:5104 2:N:0:AGAGGATAATACCTGT
CCCAACTATCCCTATTAATCATTACCTCGGTCCTAGAAACCAACAAAATAGAACCAGAGTCCTATTCTATTATTCCATGCTAACGTATTCAAGCGTAGGCCTGCTTTAAACACTCTAATTTTTTCAAAGTAAAAGTCCTGGATCCCCAGCGCACTCAATTAAGAGCACGTTGGTTCCCCAGAAAGAAAGATCCGACCAGAGCAGTACTTACCATTGGCAAGACCACTCAGCCGGACCCGAAATTCAACTACGAGCTTAGATCGGAAGAGCGTCGTGTAGGGAAAGAACAGGTATGTGAGCG
+
CCCCCGGGGGGGGGGGGGGGGGGGGGGGGGGGGGGGGGGGGGGGGGGGGGGGGGFGCFFGGGGGEFFGGA<FGGGGGGGGGEGFGGGGEGGFGFEGGGGDFGGGGGFFGGGGGG8EFGGGGGGGGGGGGGGGGGGGFEGGGGGGGGGGGGDGGGGFGGGGGGGFGGGGGDFGGGGGGGFGDFGBFFGDFF8D8EEGGGGFGC?@AF5@7CFGGF79AFFFFBF:CCFFFF=FDGFG4@GFE(66CF?:5DF6;7B()>@<)53(2,4;31;(40(,.5-8:@:><:<(((,))+,0*)*((
@M03152:184:000000000-AWYW1:1:2106:20274:5275 2:N:0:AGAGGATAATACCTGT
CCCAACTATCCCTATTAATCATTACCTCGGTCCTAGAAACCAACAAAATAGAACCAAAGTCCTATTCTATTATTCCATGCTAACGTATTCAAGCGTAGGCCTGCTTTAAACACTCTAATTTTTTCAAAGTAAAAGTCCTGGATCCCCAGCGCACTCAATTAAGAGCGCGTTGGTTCCCCAGAAAGAAAGATCCGACCAGAGCAGTACTTACCATTGGCAAGACCACTCAGCCGGACCCGAAATTCAACTACGAGCTTAGATCGGAAGAGCGGCGTGTGGGGAAAGAAAAGAGAGGTGTAGA
+
CCCCCGGGGGGGGGGGGGGGGGGGGGGGGGGGGGGGGGGGGGGGGGGGGGGGGGGGGGGGGDGGGGGGGGGGGGGGGGGGGGGGGGGGFFGGGGGGGGGGGFFGFGGGGGGGGGGGGEGGGGGGGGGGGFGFGGGGGGGEEGGGGGGGGGGGGGCGGGGCEGGGGGGGGGGEGCFGGGGGGGGGGGGGGFGGGGGGCGGFGGFDAFAF9BCFFGGFFFFFFFFDFDF4?F=AFCBD>9D@FFFCFFC=?GF@FGB@6><93<121<(3?F(((4(43)(427(7:F0(4>(((*(0.)2-)
@M03152:184:000000000-AWYW1:1:2106:15010:5410 2:N:0:AGAGGATAATACCTGT
CCCAACTATCCCTATTAATCATTATCTAATTGCTTCAAACCAATAAATAGAACAATCAGATCCTATTGCATTATCCCATGCTAATATATACAAAGCCCCAAGAGGCTGCTTTGAACACTCTAATTTTCTCAAAGTAAATGAACTAGAACTCCACTTTATCATTCTAACTTGATCCACACATAAAATTTTCAAGCTTTTACACTCTACGATTCTATAGAGGAGCTAAAATGACAAAGCGACTACCCCGAGAGATGGCTATCCCATTCAATTAAGAACAGAATCGAGTCACTAGTAGGAAGAA
+
CCCCCGGGGGGGGGGGGGGGGGGGGGGGGGGGGGGGGGGGFGGGGGGGGFGGGGGGGGGGGGGGGGGGFGGGGGGGGGGGGGGGGGGGGGGGGGFFGGGGG?FFGCDGGGGGDFGGGGGGGFGGGGGFGGGGGGGGGGGGGGGGGGGGGGGGGGGGFGGGGGGGGGGGGGGGGFGGGFGGGGGAFGGEFDGFFGGGGGGFGGGDGFFGGFGDGGGFFBE66>FFFFEFBDDFFGDFF5CB5>ACF5=D=CD9CGF29;:BE4:E@76AE??EEFCB2)73*;5?(279*7***<?AFE*5=
@M03152:184:000000000-AWYW1:1:2106:23199:5608 2:N:0:AGAGGATAATACCTGT
CCCAACTATCCCTATTAATCATTACATCGATCCTAGAAACCAACAAAATAGAATGCGATGTCCTATTTCATTATTCCATGCTAATGTATTCAAGCGTTAGCCTGCTTTAAACACTCTAATTTTTTCAAGGTAACAGTCCTAATTCCCCAAAACATCAAATTAATGACATTAAGGTTCCTTAGAAGGTGAGAACCAATATGACCAGTACATACCAATGGCATAACCAATCAATTGATCCAGAAATTCAACTACGAGCTTAGATCGGAAGAGCACCGTGTAGGAAAAGAAAAGATAGATTTAA
+
CCCCCGGGGGGGGGGGGGGGGGGGGGGGGGGGGGGGGGGGGGGGGGGGGGGGGGGFEGGGGGGGGGGGGGGGGGGAEFGGGFFGGGGGGGDGGGGGFGGGGDGFGGGGGGGGGFFGGGGGGGGGGGGGGGGGGDFGGGGGGGGFGGGGEEGGGGGGGGGGFGDGFDGGGCFGD8FEFCFCFDEFFGGFFGGGGGGFGGFFF8=>DFF+?FC+ADFFFBDBF)<)8>>CFFC9===C<A+*:@F;++>EC298)95=5)>76*9)/0)):0()((0(58>C5*1?:/(3(/.()+.+3)+1)
@M03152:184:000000000-AWYW1:1:2106:22882:5790 2:N:0:AGAGGATAATACCTGT
CCCAACTATCCCTATTAATCATTACGGCTATCTCATAAACCAACAAAATGGGACAGCTCGTCCTATTCTATTATTCCATGCTAATGTATTCGGGCGTAGGCCTGCTTTGAACACTCTAATTTTTTCAAAGTAAACGTCCTGGTTTGCTCTGACACCCAGTAAAGGACATCAGAGTTCACCAGGAGGTAAGCGCCCGACGAGCAAGTACACACCAAGAAGGCGGACCGGCCGTCAGGCGCCGAAATTCAACTACGAGCTTAGATCGGAAGAGCGTCGTGGAGGGAAAGAAAAGGGAGGGGTA
+
CCCCCGGGGGGGGGGGGGGGGGGGGGGGGGGGGGGGGGGGGGGGGGGGGGGGGFGGFFGGGGGGGGGGGGGGGGGGGGGGGGGGGGGGGGGGGGGGGGGGGGGGGGFGEFGGGGGGGGGGGGGGGGGGGGGGGFFGGGCGFGEAGGGGGGGGGGGFGGGFFEFGGGFGGGGGDGGFGF@FGGGFGGGGGGGGG>EGDGGFGGGDGFF7CFGDCFGFFFFFA2>>009>3>3:5C<C)3)3>15>)9AFFG=:2C@15(.58A>2288?>?0:B,(4(8((,<9B6FFBF0(,(:4).()4(
@M03152:184:000000000-AWYW1:1:2106:5589:5831 2:N:0:AGAGGATAATACCTGT
CCCAACTATCCCTATTAATCATTACGTCGACCCTAGAAACCAACAAAATAGGATCAAACGTCCTATTTCATTATTCCATGCTGATGTATTCAAGCGTTAGCCTGCTTTAAACACTCTAATTTTTTCAAAGTAACAGTCCTGATTCTCCGCGACACCAAGTTAATGACATCGCGGCTCCCCAGAAAGGAGGAACCAACAAAACCAGTACGTACCATAGGCACGACCAGTAAATTGATCCCGAAATTCAACTACGAGCTTAGATCGGAAGAGAGTCGGTTAGGGAAATAACAGGTATGGATAG
+
CCCCCEGGGGGGGFFGGGFCFFFGG@CF@FFEGGFGGGFGGFFEGGGGFGGGFGFGGGGGF,BFEGG<FGGF99E9CFFC8,@FEFFFCFGFDEGEC:BFFFGGGGG,CECEFFGGFFDFGFFGEFG,AEFFGGFGGFCE9F,9CFFGCEGCEG:DFGG,>;=FGGDF9?6=+=C>878+:>F>CGFFF6;6D5@C>*,;C99>;+=?CFFGC>?FAAEF65A@225+=ACAA+7C+7*65:>06A?C9;6=;<)(:=<2466:00(9??(4))4-()-(.)85(*-.)55,)2)0)-*)(
@M03152:184:000000000-AWYW1:1:2106:10111:5911 2:N:0:AGAGGATAATACCTGT
CCCAACTATCCCTATTAATCATTACTTCGGTCCTAGAAACCAACAAAATAAGATCAACGTCCTATTTCATTATTCCATGCTAATGTATTCAAGCGTGAGCCTGCTTTAAACACTCTAATTTTTTCAAAGTAACAGTCCTGATTCCCCGCCACACCAAGTGAATGGCATGACGGTTCGTCAGAAGGGAGGAATCAGTGACACCAGTACGTACCGAAGGCACGACCGGCGTACTGATCCCGAAATTCAACTACGAGCGTAGATCGGAAGAGCGGCGGGAAGGGAAAGCACAGGAAGGGGTAAG
+
CCCCCGGGGFGGGGGGGGGGGFFGGGGGGDGGGGGGGGFGFGGFFGGGGGGGGFFGGDFFGGGGDGGGGGGFFGGGGGGFFFFFFFG,6CFDFGGGGGGGGGGGGA?FFGGGGGFDCGFGGDGGGDGGGGGG9EFFGGGGGGFGFGGGGECEFEFFGF>EDFGCGDGGGC8EGG>ED>CCDGEFGGGGEGFFFGGGGD7C@C7@FAF7FFGGDGE>BF@FF44):95BB533AGCGC3<3>9)76C<6?DF((5)(0-(1)68236>?3(,((-((()(-(03)(),,,,(((2())(*(,
@M03152:184:000000000-AWYW1:1:2106:19704:6583 2:N:0:AGAGGATAATACCTGT
CCCAACTATCCCTATTAATCATTACTTCGGTCCTAGAAACCAACAAAATAGAACCAAAGTCCTATTCTATTATTCCATGCTAATGTATTCAAGCGTAAGCCTGCTTTAAACACTCTAATTTTTTCAAAGTAAAAGTCCTGGATCCCCAACGCACTCAGTTAAGAGCACGCTGGTTCCCCAGAAGGAAAGACCCGACCAGAGCAGTGCTTACCTTTCGGCAAGACCACCCAGCCAGGCCCGAAATTCAACTACGAGCTTAGATCGGAAGAGCGTCGTGTAGGGAAAGAACAGGAATGTTTAG
+
CCCCCGGGGGGGGFGGGGGGGGGGGGGGGGGGGGGGGFGGGFGGGGGGGFGGGGGGGGGGGFGFGGFGGDGGGGGGGGGGGGGGGGGGGGGGFGGGGGGGGGGGGFGGGAFDGGGGFGGGGGGGGFFFGGGGGGGGGFGFFFGGGGGFEGGGGGGGGGGGGFCD=,AFGGGEGG?FFGGGGFGDFD@FGDGFGCGGEDE?FFGF,:8;FFGFGGGFF55*58FDBB=>AA)9?G=*:2DFE2)6FFCFEGF@DC=68;73>350(23:(8(,3(32?):9A>?)4@1270(,(*)/*)*.)
@M03152:184:000000000-AWYW1:1:2106:9049:6619 2:N:0:AGAGGATAATACCTGT
CCCAACTATCCCTATTAATCATTACGTCGATCCTAGAAACCAACAAAATAGAATCAAACGTCCTATTTCGTTATTCCATGCTAATGTATTCAAGCGTGAGCCTGCTTTAAACACTCTAATTTTTTCAAAGTAACAGTCCTGATTCCCCAAGACACCAAATTAATGACATCATGGTTCGTCAGAAGGTAGAAATCAATAATACCAGTACGTACAATAGCACGACCAATAAATTGATCCCGAAATTCAACTACGAGCTTAGATCGGAAGAGCGTCGTGTAGGGAACGAACAGGAATGTAGGAG
+
CCCCCGGGFGGGGGGGGGGGGGGGGGGGDGGGGGGGGGGGGFGGGGGGGGFGFGGGGGGDFFGGFGGGGGGGCFGGGGGGGGGGGGGGGGGGFFFGGGGGFFEGGGGGGGFGGGGGGGGFGGGGCFBDF,EFFGFCGGFGD4EFFFGGGGGGGGGGGGDDDGCFDCFGGGFGGCFCFECGGDFED?FFGGGC=CGG8C@FDGDEC9FG+@=DC7,998:A5>EAAD5FFFFFAFE710@AAA>;9EEFFDA9@CBBF4***9>(;;633((((.3(,;6A?F;)()((-8((,+)/*)*)(
@M03152:184:000000000-AWYW1:1:2106:8268:6625 2:N:0:AGAGGATAATACCTGT
CCCAACTATCCCTATTAATCATTACCTCGGTCCTAGAAACCAACAAAATAGAACCAAAGTCCTATTCTATTATTCCATGCTAACGTATTCAAGCGTAGGCCTGCTTTAAACACTCTAATTTTTTCAAAGTAAAAGTACTGGATCCCCAGCGCACTCAATTAAGAGCACGTTGGTTCCCCAGAAAGAAAGATCCGACCAGAGCAGTACTTACCATTGGCAAGACCACTCAGCCGGACCCGAAATTCACCTACGAGCTTAGATCGGAAGAGCAGCGTGTAGGGAATGAACAGGGAAGTCGAGA
+
CBCCCCEG9<@FF<FGGGGGGGFGGGFG7FFGEFCFCGCEFFGGGGGD99EEEGGF8F8FAFG<FFFGDDFGFCEGFG,<6EFF7CFFFGGGGGFEGGCFBFDG@<FC9FAEGGGGG?FF?FGGGGGF<9EFFFGG,;EE@FGGGGGC@FBEC8CDE?F9FF8;@FGGDGC88E?=?EG3=@DFFDF,3DEFC8C>CGF69?FC@9FF@C?D7;FC6C6F>)*:=C)*6*>AB94>?2C>;2A*=F*6<6F@1D)6AEE)<)41(226(/)(/(,(,))507(),*)).((((*4)1(*,,
@M03152:184:000000000-AWYW1:1:2106:23494:6716 2:N:0:AGAGGATAATACCTGT
CCCAACTATCCCTATTAATCATTACTTCGGTCCTAGAAACCAACAAAATAAGACCAAAGTCCTATTCCATTATTCCATGCTAATGTATTCAAGCGAAAACTGCCTGCTTCGAACACTCTGATTTTTTCAAAGTAAAAATCATGGTTCCCTGCCACACCCAGTAAAGGGCATAACAGCTCACCACGAGGTAAGCCTCCACCGCTCCAGTACACACCCAAATAGGCGGACCGGGCGGCAAAGGACGAAATTCAACTCCGAGCTTAGATCGGAAGAGCGTCTGGTAGGGAAAGAACAGGCAACT
+
CC@C@;FFFGEFG9FGGGGGGGGGGFFGFGGCDFCAACEFF8DGGFGGGDFEFGGFGGGGGCFGGGGGGGGGGGA,CFFFCFDFGCFFFGFFFGEDCC@FGCFGFCGFGGGF<4=FFFEEFGGG9?:FF<F9@FGFGGGFFGG=CEEGGGGFFFGFG8@DGGFFGGC8CFG?FGGFFFFEGFFGGGCD8EFFF,,@8+=;+=+5@AA78+2277C>5?DA+09=)5-*:8(/8/:D5>*/;(72)0456**))0*)0(4103:<6.4(4:6(((49(.(((*)/4)(4((.48*()).*((
@M03152:184:000000000-AWYW1:1:2106:17812:6760 2:N:0:AGAGGATAATACCTGT
CCCAACTATCCCTATTAATCATTACTTTGGCCTTAGAAACCAACAAAATAAGACCAAGAGTCATATCCTATTATCCCATGCTAATGTATTCATGATGCCTAGTTATGCCTGCTTTGAACACTCTAATTTTTTCAAAGTAAACTATCTGGACTAAATACTACATTTCTGCAGTAAAAGTAACCAGAAGAAAAGAGGTCAACACCCAGCACACACCAAGAGGATATCCTGGTGGACTTTGGTGAAGACTGTAGCTACCCTACCCTCCCCACTTTTGACGGCAGAGAGGTTCAGATAACAACTC
+
CCCCCGGFGGGGGGGGGGGFGGGGGGGGGGGGGDGGGGGGGGGGGFFGFGGGGGGGFGGGGGDGGGGEFFGGGGGGGGGGGFFGGGGGGFFGGGGFGGFFGGGFGFFFGGGGGGGGGFEGGDCFGGGGGGFCFGGGFFFFEGGGGGGGFFCEFC,@=EGGGGGDGGGGGGGFGCDFCDDFGFF8D=8=EFFFFG==D8,DGGG5AFFFGFGGGGGFFFFF5DFF=DFB?A@?FGF6CCG5@A5AFFEF@DF5;CF);=2>D2>BFFAD>BBBE4(>285==38433;;))))1:6FF35=A
@M03152:184:000000000-AWYW1:1:2106:27870:6819 2:N:0:AGAGGATAATACCTGT
CCCAACTATCCCTATTAATCATTACGGCGACTCTAGAAACCAACAAAATAGAACCGCGCGTCCTATTTTATTATTCCATGCTAATGTATTCAGGCATAGGCCTGCTTTGAACACTCTAATTTTCTCAAGGTAAAGGTCCTGGTTCCCCGACGCACACCAACAAAGGGCACGCCGGCTCACCAAGAGGTAAGGCCCGCCCAGACAGTACGTGCCGTTAGGCAGACCGCCCGGCCAGGCCCGAAATTCCACTACGAGCTTAGATCGGAAGAGCGACGGGGAGGGAAAGAACAGGACAGGCGAA
+
CCCCCGGGGGGGGGGGGGGGGGGGGGGGDGGGGGGGGGGGGGGGGGGGGGGGGGGGGGGGGGGGGGGGGFGGGGGGGGGGGGGGGGGFFFGGGGGGGGGGGGGGGFGGGGGGGGGFFAFGGGGGGGGGFGFGGGGCFGGGEFGGGGGG@CEGGGGGGGGGGGGGFGECFGGGGEGGGGGGGGFCGGGAEFGGGCGEGGGBFGGFC8FDDFGGGG5>AB;A;1AD<@>)8BFFFG:F>:D9B1>(8*)9<:@739;>:0).:2::?(337<70(-7(()-4>D6FF@(,2336(2(0)()-(
@M03152:184:000000000-AWYW1:1:2106:19969:6915 2:N:0:AGAGGATAATACCTGT
CCCAACTATCCCTATTAATCATTACGGCGATTCTAGAAACCAACAAAATAGAACCGCACGTCCTATTTTATTATTCCATGCTAATGTATTCGGGCGTAAGCCTGCTTTGAACACTCTAATTTTTTCAAAGTAAAAATCATGGTTCCCGACCACACCCAGTAAAGAGCATGGCCGTTCACCACGAGGTAAGCCTCCACCGCTCCAGTACACACCCATAGGGCGGACCGGGCGGCAAAGGCCGAAATTCAACTACGAGCTTAGATCGGAAGAGCGTCGTGTAGGGAAAGAACAGGAAGGTGTG
+
CCCCCGGGGGGGGGGGGGGGGGGGGGGGGGGGGGGGGGGGGGGGGGFGGGGGGGGEGGGGGGGGGGFGGGGGGGGGGGGGGGGGGGGGFGGGGGGGGGGGGGGGGGGGDFGGCGGGGGGGGGGGGGGGGGGGGGGGGGGGGGGGFGGGGGGGGGGGGGG@BFGFGGGGGGGFGGDGGGGFGGGEDGGGDFFGFGGGGGGFEGCEEFFGGFGGGD5FFA.6A986>FBD@FFDBD0CF<GB>>>95@<F470:8>32@03A>4:ABFB?0(476-44(7.2)76::56130403*()0.*)(
@M03152:184:000000000-AWYW1:1:2106:11389:7022 2:N:0:AGAGGATAATACCTGT
CCCAACTATCCCTATTAATCATTGCGTCGATCCTAGAAACCAGCAAAATAGAATCAAACGTCCTATTTCGTTATTCCATGCTAATGTATTCAAGCGTGAGCCTGCTTTAAACACTCTAATTTTTTCAAAGTAACAGTCCTGATTCCCCATGACACCAAATTAATGACATCGTGGTTCGTCAGAAGGTAGGAATCAATAATACCAGTACGTACAATAGCACGGCCAATAAATTGATCCCGAAATTCAACTACGAGCTTAGATCGGAAGAGCGTCGTGTAGGGAAAGAACAGGATGTTGGATA
+
CCCCCGGGFGGGGGGGGGGGGGGGGGGGDGGGGGGGGGGGDGGGGGGCFGGGGGGGGGGGGGGGDGFFGGGGGGFFGGGGGGGGGGGFFGGGGGGGGGGGGGGGGGGGGGGGFGGGGGGGGGGGGGGGGGGG9AFGGGGGFFGGGGGFFGGGFGGGGGGGGFFFFGGFD8CDCCFFFEDGGGFFCFFCEGGFDFGCC?3CF7ADEF77?A7DGGAFFF78?>FAA@5CFF?+9B<+1774AFFEFFC=CGF258?568.)))62@?(/(,((/:7;(=<E0FF)()4(..((.+,**(9))
@M03152:184:000000000-AWYW1:1:2106:26029:7069 2:N:0:AGAGGATAATACCTGT
CCCAACTATCCCTATTAATCATTACGTCGATCCTAGAAACCAACAAAATAGAATCAAACGTCCTATTTCGTTATTCCATGCTAATGTATTCAAGCGTGAGCCTGCTTTAAACACTCTAATTTTTTCAAAGTAACAGTCCTGATTCCCCAAGACACCAAATTAATGACATCATGGTTCGTCAGAAGGTAGGAATCAATAAAACCAGTACGTACAATAGCACGACCAGTAAATTAATCCCGAAATTCAACTACGAGCTTAGATCGGAAGAGCGTCGTGTAGGGAAAGAACAGGTATGTGGAGA
+
CCCCCGGGGGGGGGGGGGGGGGGGGGGGGGGGGGGGGGGGGGGGGGGGGGGGGGGGGGGGGGGGGGGGGGGGGGGGGGGGGGGGGGGFGGGGFGGGGGGGGFFGGFFGGCFGGGFGGGGEGGGGGFGGGGGGGGGGGGGGGGFGGGGGGGC,@EGGGDFFGGFGGGGGCGGGGGGGGDCEDEFG?EFGGFGGCFFFFGGFGGCDGFF7DFFGDFCFFFEFF9*)8@5@FFCFFGEFFEDDFFFEFFEFCGF=28B26;3>48@0,:>F3;9:1;971);<0A;=?F:(20(-6:7/*)0((
@M03152:184:000000000-AWYW1:1:2106:15679:7087 2:N:0:AGAGGATAATACCTGT
CCCAACTATCCCTATTAATCATTACTTCGGTCCTAGAAACCAACAAAATAGAACCAAAGTCCTATTCTATTATTCCATGCTAATGTATTCAAGCGTAAGCCTGCTTTAAACACTCTAATTTTTTCAAAGTAAAAGTCCTGGATCCCCAACGCACTCAGTTAAGAGCACGCTGGTTCCCCAGAAGGAAAGACCCGACCAGAGCAGTGCTTACCTTTCGGCAAGACCACCCAGCCAGGCCCGAAATTCAACTACGAGCTTAGATCGGAAGAGCGTCGTGTAGGGAAAGAACAGGTATGGGTAA
+
CCCCCGGGGGGGGGGGGGGGGGGGGGGGGGGGGGGGGGGGGGGGGGGGGGGGGGGGGGGGGGGGGGGG<FGGGGGGGGGGGGFGGGGGGFGGFGGGGGGGGGFGGGGGGGGGGGGGGGGGGGGGGGGGFGGGGGGGGGGGGFGGGGGGGGGGGGGGGGGGGGGGGGGGGGGEGGGGGFGGDGGGGGGGGGGDCCEGGGGFGGGFGFFGFCGFFGFFDBAE55*):@2BEF>F?CB5?DD=EFEF=@CFFGFFDD>>BE9@<6517;(((6;B9?0,:@05<B<F?F?1(,(,5+46),*.(
@M03152:184:000000000-AWYW1:1:2106:3849:7149 2:N:0:AGAGGATAATACCTGT
CCCAACTATCCCTATTAATCATTACCTCGGTCCTAGAAACCAACAAAATAGAACCAAAGTCCTATTCTATTATTCCATGCTAACGTATTCAAGCGTAGGCCTGCTTTAAACACTCTAATTTTTTCAAAGTAAAAGTCCTGGATCCCCAGCGCACTCAATTAAGAGCACGTTGGTTCCCCAGAAAGAAAGATCCGACCAAAGCAGTACTTACCATTAGCAAGACCACTAAGCCGGACCCCAAATTCAACTACGAGATTAGATCGGAAGAGCGTCGTGTAGGGAAACAACAGTAAATTACAGA
+
CCCCCGGGFGGGGGGGGGGGGGGGGGEG@,CFGGGGGGGGGFGGGGGGGGGFGGGGGG@FGGACCDGG,CEFFGDG9F<F@<FECF<6:6EFDDEGFG,CF<DCFGDDFGFD@FEEFEFDBFGGGDF9<?,CAEEGA;AF8FGG8FD87>EED@:@EFCC9E8@D8D,=DD,8=DAF>D8C@EFF8,8@D,,36@8+=,01=9)@@<<+3=6BFF++;C+@=F8@)8*;A:6A3);>(*/8>F*18@F?6A/2*)/6C@)).(623(63@>>7(,(():<<FF)(048<1.))+.**)0))
@M03152:184:000000000-AWYW1:1:2106:27370:7197 2:N:0:AGAGGATAATACCTGT
CCCAACTATCCCTATTAATCATTACTTCGGTCCTAGAAACCAACAAAATAGAACCAAAGTCCTATTTTATTATTCCATGCTAATGTATTCAAGCGAAAGCCTGCTTTAAACACTCTAATTTTTTCAAAGTAAAAGTCCTGGTTCCCTGTCGCGCTGAGTAAACACCACGACAGCTCACCAGAAGGTGAGACCCGGTCAGGACAGTACATACCAAAGGCAGATCATACAACCGAGTCCGAAATTCAACTACGAGCTTAGATCGGAAGAGCGTCGCGCAGGGAAAACAAAGGCATGTGTAGAT
+
CCCCCEFGF9CFFFFGFGGFEFGGGFFA@FCCCF<F9EE<FGGGGGC<FFCEFEF8CF<FEFFCGDFD9EEFGA@F@<FFFGFGGGFFDGCFEFGGGCEG8FFGEEEE9FC9AFAFF,EAEAFGFGG,C<,FCE?FE=EFB,EFFCEEFGGG+=>C7@E>A,@4,+6DCCDG>A?E?F+@?8@E+@BFGG?FCE>9@7?F,9DCE6+;CFCCC9>>CFB*9**.**:;FF=D;C=F8>)(/(+*=B?84*0;?3>36<3)96;(,333@B;:((-((8912:()().(,(.,)06@*)2))
@M03152:184:000000000-AWYW1:1:2106:27359:7208 2:N:0:AGAGGATAATACCTGT
CCCAACTATCCCTATTAATCATTACTTCGGTCCTAGAAACCAACAAAATAGAACCAAAGTCCTATTTTATTATTCCATGCTAATGTATTCAAGCGAAAGCCTGCTTTAAACACTCTAATTTTTTCAAAGTAAAAGTCCTGGTTCCCTGTCGCGCTGAGTAAACAACACGACAGCTCACCAGAAGGTGAGACCCGGTCAGGACAGTACATACCAAATGCAGACAATCCAACCGAGTCCGAAATTCAACTACGAGCTTAGATCGGAAGAGCGTCGTGTAGGGAAAGAAAAGGTATGGGTAGAT
+
CCCCCGGGGGGGGGGGGGGGGGGGGGGGGGGGGGGGGGGGGFGGGGGGGFFFFEGGFD@FCGGGGGGGCCFGGGGGGGGGGGGGGGGGFGGFAFGEGDFFGGGGGGGFGGGGGGGGGGGGGGGGGGFFCEADE@FGFCGAFFGGGFGFGGDFCEGGGGFFGFGFCFGGGGDGGGGGGGGGGEG8DFGGGGGDFCCCEGG*CFGBAFFGFFGGDF>*?=8+=C*:;2>FF6=BBCBF49<@F2ACFF/+6F>,3).;F@C3)1<D;6(31(60;>??092?<4.5:72?5()))+()0.9-)
@M03152:184:000000000-AWYW1:1:2106:11298:7255 2:N:0:AGAGGATAATACCTGT
CCCAACTATCCCTATTAATCATTACTTCGGTCCTAGAAACCAACAAAATAGAACCAAAGTCCTATTTTATTATTCCATGCTAATGTATTCAAGCGAAAGCCTGCTTTAAACACTCTAATTTTTTCAAAGTAAAAGTCCTGGTTCCCTGCCGCGCTGAGTAAACAACACGACAGCTCACCAGAAGGTGAGACCCGGTCAGGACAGTACATACCAAAGGCAGACCATCCAACCGAGTCCGAAATTCAACTACGACATTAGATCGGAAGAGCGTCGTGTAGGGAAAGAACAGGTAATGATAGAT
+
CCCCCGGGGGGGGFGGGGGGFGGGGGGGGGGGGGGGGGGGGFGGGGGGGGGGGFGGFFGGGFFCGEGGFGGGGGGGGGGGGGGGGGGGFGGGFFGGGGGG@GGGGGGGGFGGGGGGGGGGGGGGGGEFDGGGGAFGCFG?FGGGFGG8EGGGCGGGECFDE@EE=EGGDGDGE8?DFGFGGG?FGGFGGCFGGGGGGGFFFCFBGF5<CAFFFGGF5?DEAFFDFE9FFFFFFGDGFDG(:<@CFFFA;D531)8/8;555@?@FB;4(441;13(4@7<:>3),8<<213-)2)**)*.)
@M03152:184:000000000-AWYW1:1:2106:24665:7280 2:N:0:AGAGGATAATACCTGT
CCCAACTATCCCTATTAATCATTACGTCAATCCTAGAAACCAACAAAATAGGATCGAACGTCCTATTTCATTATTCCATGCTAATGTATTCAAGCGTTAGCCTGCTTTAAACACTCTAATTTTTTCAAAGTAACAGTCCAGATTCCCTGCAACACCAAATTAATGGCATTACAGTTCATCAGGAAGGAGGAATCAGTAAGACCAGTACGTACCGGTGGCCCGACCAGCCTACTAACCCCGAAATTCGACTACGAGCTTAGATCGGAAGAGCGTCGTGTAGGGAAAGGACAGGTAAGTGCAA
+
CCCCCGGGFGGGGGGGGGGGGFFGGGGG@EGGGGGGGGGGEFGCFGFGGGGGGGGGFGGGFGGGGGGGGGGGGGGGGGGAFEGGGGGGGGGGGGGGEGGGGCFGF?EFFGGGAFGGGCFGGGGGEF,<EFEFFGFEGGGGGGGGGGGGGFG9FGGGGGDEFEFGFGFGGGGGGFFDFGGGFC=EFEEGFGGGGGGCDFCBCFFFFFFGDFGGG6@9?5@*0:DBAADFFFFFFGCCFF*)?58(:8BFFD5((85;E@E@F<C@?@(35((,(4(4().4<7:5:8(.(((,.+)*/)*--
@M03152:184:000000000-AWYW1:1:2106:23489:7353 2:N:0:AGAGGATAATACCTGT
CCCAACTATCCCTATTAATCATTACCTCGGTCCTAGAAACCAACAAAATAGAACCAAAGTCCTATTCTATTATTCCATGCTAACGTATTCAAGCGTAGGCCTGCTTTAAACACTCTAATTTTTTCAAAGTAAAAGTCCTGGATCCCCAGCGCACTCAGTTAAGAGCACGTTGGTTCCCCAGAAAGAAAGGTCCGACCAGAGCAGTACTTACCATTGGCAAGACCACTCAGCCGGACCCGAAATTCAACTACGAGCTTAGATCGGAAGAGCGTCGTGTAGGGAAAGCACAGGTATAGGTACA
+
CCCCCGGGGGGGGGGGGGGGGFGGGGGGGEGGGGGGGGFGFFGGG8<EFFGFGGGGGGGGGFGFGGFGFGGFGGGGGGGGGGGGGGGFFGGGDGGGGGGGGGGGGGGDGGGGGFFGGDGGEFEGGG9EBGGGGGFGGFGG8DFGCFGFGGGGGGGFGGGGGC=F9EGGGF?8?EGG8DFGGFC@FGG8E8@FGGGGGGGA?CGDC89DFAFGGG@<FFEAFDF=@CEAFFE6D4)/:595A=FCAFCFFGF?(9316C8)9?;;D1>@D(23(-(-346<:F:4,).(4(.))+)**-*))
@M03152:184:000000000-AWYW1:1:2106:13512:7383 2:N:0:AGAGGATAATACCTGT
CCCAACTATCCCTATTAATCATTACGTCGATCCTAGAAACCAACAAAATAGAATCAAACGTCCTATTTCATTATTCCATGCTAATGTATTCAAGCGTATGCCTGCTTTAAACACTCTAATTTTTTCAAAGTAACAGTCCTGATTCCCCAAGACACCAAATTAATGACATCAAGGTTCCTCAGAAGGGAGAAACCAATAATACCAGTACGTACCGAGGCACGACCAACAAATAGGTACCGAAATTCAACTACGAGCTTAGATCGGAAGAGAGTCGTGTAGGGAAAGAACAGGTAGGGGTAGA
+
CCCCCGGGGGGGGGGGFFGGGGGGGGGGGDGGGGGGGGGGGGGGGGGGGGGGFGGGGGGGGGGGGGGGGGGGGGGGGGGGGGGGGGGGGGGGGFGGGGGGGGGGGGGGGGGGFGGGGGDFGGGGGGFGGGGGGGGGGGFGFGGGGGGGGGGGGGGGGGDGGGAFGGGGGGGGGFG=DEFFDGGGC8CFGGGFCBEFGGFFFD688DFF>D60=:@9>>8?5=5>A@>AFFF+4;1+:;GAF=AEAA@A4*622*)2A</;5<=672((6((/768?;563<FB>??2:<02.4+())->,)
@M03152:184:000000000-AWYW1:1:2106:22810:7418 2:N:0:AGAGGATAATACCTGT
CCCAACTATCCCTATTAATCATTACGGCGGTCCTAGAAACCAACAAAATAGAACCGCACGTCCTATTCTATTATTCCATGCTAATGTATTCGAGCATATGCCTGCTTTGAACACTCTAATTTTTTCAAAGTAAAAGTCCTGGTTCCCCAGCACACCCAGTGAAGGGCATGAGGTTAGCCAGAAGGAAAGACCCGGCCGAACCAGTGCACGCGGTGAGGCGGACCGGGCAGCCAGGCCCGAAATTCAACTACGAGCTTAGATCGGAATAGCGTCGTGTAGGGAAAGAAAAGGTAGGGGGAAA
+
CCCCCGGGGGGGGGGGGGGGGGGGGGGGGGGGGGGGGGGGGGGGGGGGGGGGGGGGGGGGGGGGFGGGGGGGGGGGGGGFFGGGGGFCGGCFGFGGGGGGGFFGGFGGFGGGDFFDD9FFGGGGGGGGGGGGGGGFGCFGGGGGFGFFFGGFCFGGG6D@?DGGFGGGGGGGGFGGGGGGGFFG?8FFCFGEGGGDGG5AG4C5<FF:;?4CDDE>FF<A>(>0>9()5B0F>9<<@BDBF>F2@?A6)963:C>04<<2).46(4().)44027:?5>A00().83(((-).9()),)((
@M03152:184:000000000-AWYW1:1:2106:6028:7597 2:N:0:AGAGGATAATACCTGT
CCCAACTATCCCTATTAATCATTACGTCGATCTTAGAAACCAACAAAATAAGATCAAACGTCCTATTTCATTATTCCATGCTAATGTATTCAAGCGAATGCCTGCTTTAAACACTCTAATTTTTTCAAAGTAACAGTCCTGATTTCCCACGACACCAAATTAATGACATCGTGGTTCGTCAGAAGGGAGAAACCGAAAGGGCAAGTACACACCAGAGGCGCGACCGACACGACGATCCCGAAATTCAAATACGAGCTTAAGACGGAAGAGCGTCGTGTAGGGAAAGAACAGGTAAGGTGAA
+
CCCCCGGGGGGGGGGGGGGGGGGGGFGGGGGGGGGGGGGGGGGGGGGGGGGAFGGGCFGGFFGGGGGFGFDGFGCFGGGGGGGGGGGGGGGGFFGG@C:EC<EFDFGGGGGGGGGGGGGGGGGGGFGGFFFDGGGGFGFGDFFGGFGFCE8EGGGGGGGGGGGGFFGFG+86=@=??+===EGGGG7>63DF8>1+43@*++0:A+1+=;>;5*,3*303*:)55@;:3)/)83(*02C<:6E049)9)2942DB6)()))).,1(411((3(,4-8)4)5)(0.)4117B0)+)*).*4)
@M03152:184:000000000-AWYW1:1:2106:17156:7605 2:N:0:AGAGGATAATACCTGT
CCCAACTATCCCTATTAATCATTACGTCGATCCTAGAAACCAACAAAATAGAATCAAACGTCCTATTTCGTTATTCCATGCTAATGTATTCAAGCGTGAGCCTGCTTTAAACACTCTAATTTTTTCAAAGTAACAGTCCTGATTCCCCATGACACCAAATTAATGACATCATGGTTCGTCAGAAGGTAGGAATCAATAATACCAGTACGTACAATAGCACGACCAATAAATTGATCCCGAAATTCAACTACGAGCTTAGATCGGAAGAGCGTCGTGTAGGGAAAGAACAGGAATATGTAGA
+
CCCCCGGGGGGGGGGGGGGGGGGGGGGGGGGGGGGGGGGGGGGGGGGGGGGGGGGGGGGGGGGGGGGGGGGGGGGGGGGGGGGGGGGFGGGGGGGGGGGGGGGGGGGGGGGGGGGGGGGGGGGGGGGGGAFGGGGGGGGGGGGGGGGGGGGGGGGGGGGGGGGGGGCGGGGGGGGGGCDGGGGGGEFGGGGGGGGGGGGFGGGEGBFGCFGGGGGFFFFFFDF5=CCFFFEFFGEFFC>AEFFFCFF>EGFFFDD@AF=CCED@@@FD@(67@9@@=AEEDFFA0)4281((.+)/*.05)
@M03152:184:000000000-AWYW1:1:2106:21814:7605 2:N:0:AGAGGATAATACCTGT
CCCAACTATCCCTATTAATCATTACTAAGACCCTAGAAACCAACGAAATCAGGATCCCAGTCCTGTTCCATTATCCCATGCTGAAGTATTCAAGGCTCGATTGCCTGCTTTGAACACTCTAATTTGCTCAAAGTAAAAGAGTAGGAACCCCAGTCATAATATCCAGAGTTGCCCCCAGAAAGTACTACAACCTTTGACCGCCACCCAGTTAAGGACAGCGGTGAGTATCCTACAGTGGGGCGTGACCCAAACGGTACAGACCATGACGGCCGACCAGCCTGAGCGCACGCCGACATTCAAA
+
CCCCCGGGGGGGGFGGFGGGGGGGGGFFCFGGGG?EAFFFGFGGGFGEGGEF@DFGGFFFGCFFGGGGGGFDFEFGGGGCGGGCEGGGGGCGGCCGGGC@<EGGFCGGGGGGA?FAFDGGGAFFEGF9FCFG<FGGGA,FEEAFG@EGGGEDGGGFGGFGGGGGGDFGGFGGFG?CG8D=+6EEGFFFDGGGF9FGG?E*=CDAFFFGGFG@C76:9:@??AB58EFAFFE>*;5=9:CAB5)5;5>6=CAD@3)6;?);@FF377@@(1929>>B?:6??)36-57>01<07*4)9274)
@M03152:184:000000000-AWYW1:1:2106:12375:7649 2:N:0:AGAGGATAATACCTGT
CCCAACTATCCCTATTAATCATTACGGCGACTCTAGAAACCAACAAAATAGAACCGCACGTCCTATTTTATTATGCCATGCTAATGTATTCAGGCAAATGCCTGCTTTGAACACTCTAATTTTCTCAAGGTAAAAATCCTGGTTCCCCGACACACCCAGCGAAGGGCATGCCGGCTCACCAAGAGGTAGAACCCGGCCGAACAGTACGTACCGTTAAGGCAGACCGCCCAACCAGGCTCGAACTTCAACTACGAGCTTAGATCGGAAGAGCGTCGTGTCGGGAAAGAGAAGGTGTAGCTAA
+
CCCCCEGFGGGGGGGGGFGGFGGGGFGGGGGGGGGGGFGGGCFGGGGGCFDFFDEFE@FEE<@:9EFEEGGFFGCDGGFGGGFFGGGFFFFAEFF=F8FCEE,<FFFFCFF@?A<FGG9BGGGCDEFEFGGFGGG9FGGGGFEF;=EFGDGGG8@CGG?,8+===EG6DD6D>ED>DFFEFGGFC:@CFGGGGGCEGGC4E<?5@B+??9C459C:>CEFF;>=<@6BA>=:391*0.9(7?).=7<FA7??0>0,5(63A)<6:::9(4(37113:5((-0(0()4.((,,5+.**)2))
@M03152:184:000000000-AWYW1:1:2106:23365:7664 2:N:0:AGAGGATAATACCTGT
CCCAACTATCCCTATTAATCATTACGTCGATCCTAGAAACCAACAAAATAGAATCAAACGTCCTATTTCATTATTCCATGCTAATGTATTCAAGCGTATGCCTGCTTTAAACACTCTAATTTTTTCAAAGTAACAGTCCTGATTCCCCACGACACCAAATTAATGGCATCGAGGATCTTCAGAAGGGAGAAACCAATAATACCAGTACGTACCGAGGCACGACCAACAAATTGGTCCCGAAATTCAACTACGAGCTTAGATCGGAAGAGCGTCGTGTAGGGAAAGAAAAGGAATGGGTAGA
+
CCCCCG@FGGGGGFGGFEGGGGGGGGG8CCFGFGGGFGGGGGGGGFGGGGFCFGGGGGGD@FFGGFGGGGGGGGFCFGGFFFFGGGGGCFGFFFFGGGGFFFEFFFAFGFGGGGGGG9FEFFGGD,E9@FGGGGFGEFFE9EGGGGFEGGGGGGGGG88=D4=DFGGFDFCDGD+@DFGGGCE,=EGFGEGGGGGCCF9DGFD@CFFGCA7D>>>BB55;>5BAA))9A9*4:*/=6=DDFFFE=+);?CF@@DF06>7C)<3;0;08@(3(17422<2<(5:4,5((3:-((+.).(0-)
@M03152:184:000000000-AWYW1:1:2106:16021:7776 2:N:0:AGAGGATAATACCTGT
CCCAACTATCCCTATTAATCATTACGTCGATCCTAGAAACCAACAAAATAGGGTCAAACGTCCTATTTCATTATTCCATGCTAATGTATTCAAGCGCGAGCCTGCTTTAAACACTCTAATTTTTTCAAAGTAACAGTCCTGATTCCCCGCCACACCAACTTAATGACATGACGGTTCTTCAGAAGGGAGAAACCAGTGACGCCGGTGCATACCGAAGGCACGACCAGCGTACTGATCTCGAAATTCAACTACGAGCTTAGATCGGAAGCGCGTCGTGTAGGGGAAGAACAGATATGTTAAG
+
CCCCCGGGGGGGGGGGGGGGGGGGGGGGGGGGGGGGGGGGGGGGGDGGGGEGGGGGGGGGCFGGGGGGGGGGGGFFGGFFFGGGGGGGGGGGGGF>GCEGGGGFGGGGGGFEECFEGGFGFFFGGGGDCFGGGG?FGFCFGGFDGFGGGGGGD@FEGFGFCGFCDCAFGFDGGGCGGFFGFEDDG8C8EEGFGFFGGGGAEC58EB4DDFGFGGGABABFFFF>291A>E@F>GC3;5DDFF368ACAEDFE7DBFD?F?FB96?B:1(,,39B>>:77AA7(<()(.(,.()+.7*)*))
@M03152:184:000000000-AWYW1:1:2106:17061:7893 2:N:0:AGAGGATAATACCTGT
CCCAACTATCCCTATTAATCATTACGTCGATCCTAGAAACCAACAAAATAGAATCAAACGTCCTATTTCGTTATTCCATGCTAATGTATTCAAGCGTGAGCCTGCTTTAAACACTCTAATTTTTTCAAAGTAACAGTCCTGATTCCCCAAGACACCAAATTAATGACATCATGGTTCGTCAGAAGGTAGAAATCAATAATACCAGTACGTACAATAGCACGACCAATAAATTGATCCCGAAATTCAACTACGAGCTTAGATCGGAAGAGCGTCGTGTAGGGAAAGAACGAGTATGTGAAAA
+
CCCCCGGGGGGGGGGGGGGGGGGGGGGGGGGGGGGGGGGGGGGGGGGGGGGGGGGGGGGGGGGGGGGGGGGGGGGGGGGGGGGGGGGGGGGGGGGGGGGGGGGGGGGGGGGGGGGFGGGGGGGGGGGGGAFGGGGGGGGGGGGGGGGGGGGGFGGGFGEGGGGGGGGGGGGGGGGGGEDGGGGGF8DFDGGFFGGGGGEFGGFEGFFGDFDDGGFFFBFFFFFAFC55ABCA>FEG>C>@FFFF6FFAECA>@7?@F@3><C==@D@FFF913:>03).71AFF6A0((((,,+./*)*)-
@M03152:184:000000000-AWYW1:1:2106:10663:7928 2:N:0:AGAGGATAATACCTGT
CCCAACTATCCCTATTAATCATTACGTCGATCCTAGAAACCAACAAAATAGAATCAAACGTCCTATTTCGTTATTCCATGCTAATGTATTCAAGCGTGAGCCTGCTTTAAACACTCTAATTTTTTCAAAGTAACAGTCCTGATTCCCCAAGACACCAAATTAATGACATCGTGGTTCGTCAGAGGGTAGGAATCAATAATACCAGTACGTACAATAGCACGACCAATAAATTGATCCCGCAATTCAACTACGAGCTAAGATCGGAAGAGCGTCGGGTAGGGAAAGAAAGTGTATGTGTAAA
+
CCCCCGFGFGGGGGGGGGGGGGGGGGGGGGGGGGGGGGGGGGGGGGGGGGGGGGGGGGDFFFGGGGGGGGGGGFFFGFFGFFGGGGGA@EFGGCGGGGGGGGGFFGGGGGGGCGGGGGCGGGGGGGF9FEFGGGGCGFGGGGGGGGDFDGGGGEGDGF8DDFFG;CFGGFGGGGFGCEDEFGFDGEECE6,>DCDFGG,?FF+56<8C00++;CFF7AE@?@DAAB@AFFFF+:A7@=4)958;FFE6<GF?=D)5*7)/<44(32;DF@0(32((47(40?8F<7.(().-)+.1*)0))
@M03152:184:000000000-AWYW1:1:2106:15645:7970 2:N:0:AGAGGATAATACCTGT
CCCAACTATCCCTATTAATCATTACGTCGATCCTAGAAACCAACAAAATAGAATCAAACGTCCTATTCCGTTATTCCATGCTAATGTATTCAAGCGTGAGCCTGCTTTAAACACTCTAATTTTTTCAAAGTAACAGTCCTGATTCCCTAAAACACCAAATTAATGGCATTATAGTTCGTCAGAAAGGAGAAACCGATTATACCAGTACGTACAATAGCACGACCAGTAAGCCGGTCTCGAAATTCAACTACGAGCTTAGATCGGAAGAGCGTAGTGTAGGGAAAGAACAGGTAGATGAATA
+
CCCCCGGGGGGGGGGGGGGGGGGGGGGGGGGGGGGGGGGGGGGGGGGGGGGGFGGGGGGGGFGGGGGGGGGGDGGGGGGGGGGGGGGGGGGGGGGGGGGGGGGGGGGGGGGGGGGGGGFGGGGGGGCGAEGGGGGGGGFGGGGGGGGGGGGGGGGGGGGGGG8FFDDFGFFGGGGGGGGGGGA,?=>DFFGFF?GEGDEDDD7D=D8DDFGGGGGF?FAF>AFBB@CFFF96?DA>DEGEFFFF68?FFFA@FG>(6C<EE5;8@;(6@D0,/((/1+/7(),0,<7?((4.<9)1*)*.)
@M03152:184:000000000-AWYW1:1:2106:17129:8059 2:N:0:AGAGGATAATACCTGT
CCCAACTATCCCTATTAATCATTACGTCGACCCTAGAAACCAACAAAATAGGATCAAACGTCCTATTTCATTATTCCATGCTGATGTATTCAAGCGTTAGCCTGCTTTAAACACTCTAATTTTTTCAAAGTAACAGTCCTGATTCTCCGCGACACCAAGTTAATGACATCGCGGCTCCCCAGAAAGGAGGAACCAACAAAACCAGTACGTACCATAGGCCCGACCAGTAAATTGATCCCGAAATTCAACTACGAGCTTAGATCGGAAGAGCGTCGTGTAGGGAAAGAAAGGGGATGGGTAA
+
CCCCCGFGAFGFGGGGGFFFGGGGCFEGGEGGGGG?FFGGGGGGGGGGGGFGGFGGGGFG@FEEGGGGFGGGAFFGGGFGGGFFFFGGGGGGGGGGFFG7FGGGGGA<F9EF<DGGEGDGGFGGGGGG<FGGGGFGGGGGGGGGG9EF@GEGGGGGFFG@FDCFGFFGGGG>C>DC>@?EGGGGGFGG?;EGGFFGGGG5FDGBG8B>?AGCCGGFA92):9;9(2=AAAE++:>>C<F?B>FDF67FFFF@170:32<.))62<:<1(.8;32>938:BF>(<?>2<(((,(*())(0)(
@M03152:184:000000000-AWYW1:1:2106:20260:8086 2:N:0:AGAGGATAATACCTGT
CCCAACTATCCCTATTAATCATTACGTCGATCCTAGAAACCAACAAAATAGAATCAAACGTCCTATTTCATTATTCCATGCTAATGTATTCAAGCGTGAGCCTGCTTTAAACACTCTAATTTTTTCAAAGTAACAGTCCTGATTCCCCACGACACCAAATTAATGGCATCATGGTTCATCAGAAGGGAGAAACCAATGATGCCAGTACGTACCGAGGCACGACCGACATATTGATCCCGAAATTCAACTACGAGCTTAGATCGGAAGAGCGTAGTGTAGGGAAAGAACAGGTAGGTGTGAA
+
CCCCCGGGGGGGGGGGGGGGGGGGGGGGGGGGGGGGGGGGGGGGGGGGGGGGGGGGGGGGGGGGGGGGGGGGGGGGGGGGGGFGGGGGGGGGGGGGGGGGGGGGGGGGGGGGGGGGGGGGGGGGGGGCGGGGGGGGGGGGGGFGGFGGGGGGGGGGGGGGGGGGGGGGGGGGGGGGFDGGGGGGGFGGGGGGFGGGGGGFFGFFGFFGGFGFGG6*?>DFFFF>9AFF4FCF=FFGCD:=D>FFCFEFFGF;DCDFFC;<?3=@??6<?((((,-,)/42<FB41??1(((.)2(/*-1))
@M03152:184:000000000-AWYW1:1:2106:19200:8144 2:N:0:AGAGGATAATACCTGT
CCCAACTATCCCTATTAATCATTACTTCGGTCCTAGAAACCAACAAAATAGAACCAAAGTCCTATTCTATTATTCCATGCTAATGTATTCAAGCGTAAGCCTGCTTTAAACACTCTAATTTTTTCAAAGTAAAAGTCCTGGATCCCCAACGCACTCAGTTAAGAGCACGCTGGTTCCCCAGAAGGAAAGACCCGACCAGAGCAGTGCTTACCTTTCGGCAGGACCACCCAGCCAGGCCCGAAATTCAACTACGAGCTTAGATCGGAAGAGCGTCGGGTAGGGAAAGAAACGGGAGGTGAGG
+
CCCCCGGGGGGGGGGGGGGGGGGGGGGGGGGGGGGGGGGGGGGGGGGGGGGGGGGGGEGGGGGGGGGGGGGGGGGGGGGGGGGGGGGGGGGGGGGGGGGGGGGGGGGGGGGGGGGGGGGGGGGGGGGGCGGGGGGGGGGGFGGGGGGGGGGGGGGGGGGGGGGGGGGGGCD+@FFGGGGGGGGGGGG8FGGFGGGGGGGFFDCCCACFCFGGGG9FEBBFF>49B==>?F=FFGFDFF<@E>E@F6CF?7A4;359A;4)41)6;D@@FB:;7090(0-3:B1>(0.2((--(/3)03*((
@M03152:184:000000000-AWYW1:1:2106:15477:8416 2:N:0:AGAGGATAATACCTGT
CCCAACTATCCCTATTAATCATTACATCAGCCTTAGAAACCAACAAAATAAGACCAACGTCATATTCTATTATCCCATGCTGTAATATTCAATGGCAAGGTTACGCCTGCTCTGAACACTCTAATTTTTTCAAAGTAAACGATTGGGAGCGGTTGCCCACTACCCAAACATAGGAAGCCCAGACCCAGCCACGCCACAAGGACGAGCTTTGGCCTGAAACTCCCGAAATTCAACTACGAGCTTAGATCGGAAGAGCGTCGTGTAGGGAAAGAAAAGGAAAGCGTAGATCACGTGGGTCGTG
+
CCCCCGGGGGGGGGGGGGGGGGGGGGGGGGGGGGGGGGGGGGGGGGGGGGGGGGGGGGGGGGGDGGGGFGGGGGGGGGGGGDGGGGGGGGGGGGGGGGFGFFGCFEEEFGGGGFCFGGDFGGGGGGGGGGGFGFGGGGGGGGGGGGGGGGGDGGG?EFGGGDFGGFGFDDFFDEFGCFD?DFGGGFGGGFGGGGGGGG@F@??A>BBGFF>>FGFF4A>FF@6>4=A>6FE68F?FF95(:@A4*8511<B2;GFFB6;6;7@@EF:<(0(1((,.(),(.)()4)()))(-.*(0.()((
@M03152:184:000000000-AWYW1:1:2106:10365:8463 2:N:0:AGAGGATAATACCTGT
CCCAACTATCCCTATTAATCATTACCTCGGTCCTAGAAACCAACAAAATAGAACCAAAGTCCTATTCTATTATTCCATGCTAATGTATTCAAGCGTAAGCCTGCTTTAAACACTCTAATTTTTTCAAAGTAAAAGTCCTGGATCCCCAGCGCACTCAATTAAGAGCACGTTGGCTCCCCAGAAGGAAAGACCCGACCAGAGCAGTGCTTACCTTGCGGCAAGACCACCCAGCCAGGCCCGAAATTCAACTACGAGCTTAGATCGGAAGAGCGTCGTGTAGGGAAATAACAGGACAATGTGT
+
C@CCCGFAFGGGGGFGFGFFFFGGGFGCFEGGGGGG@FGGGFEGEC@,CAFFGGGGDEGGGGFGCAFG,EFFE<<@FFGGGGGG9FFDFFCFFGCCFGFFGG8FBDFEGG9FDDFGCBFGFGGG<F,EFG?FGG<B=;=,>=EEE@D=CF>EEGFGG?AFAA8D8DFFG?FEGDDGGGGEGGFCC?8=DFE=DECEGGCFFD?5<?CEDFCFG>,*0*:9?DFDFFF>AFDFFGB4)5*(26)(;6?7;C6=07.:)5>3459(6,,7:(,49?BB:0.)5)253*-))).(.*()*)2))
@M03152:184:000000000-AWYW1:1:2106:28321:8545 2:N:0:AGAGGATAATACCTGT
CCCAACTATCCCTATTAATCATTACGTCGATCCTAGAAACCAACAAAATAGAATCAAACGTCCTATTTCGTTATTCCATGCTAATGTATTCAAGCGTGAGCCTGCTTTAAACACTCTAATTTTTTCAAAGTAACAGTCCTGATTCCCCAAGACACCAAATTAATGACATCATGGTTCGTCAGAAGGTAGGAATCAATAATACCAGTACGTACAATAGCACGACCAATAAATTGATCCCGAACTTCAACTACGCGCTTAGATCGGAATAGCGTCGTGTAGGGAAAGAACAGAAATGTGAAGA
+
CBCCCGGGFFFEGGGGFGFAFGGFGF@FFEGGGGGGGG@FGFFGD8CFGGFGFGDF9FG7E<FFCGGGDFGCEGACC,CE8AFDGFGGFDEFEGGCGGGGG<EBCADGFF9FFAA?F9?FGGGGCFG,EDFFEA<FFGGGGGGFEGGFFEGFGGGCDFGCGGGGFFGGGD=,=@?EDCD>=CE,=8D9DFGAFGFEGGF@FFGD?FFGGFGC?CFFFACFFA>)0=)0*<A+==*?=)*/5)36EFFA<6)5(8568;8C)7=((/,/)>93(,6((0))(8474F?(3(().06*1):).
@M03152:184:000000000-AWYW1:1:2106:24253:8559 2:N:0:AGAGGATAATACCTGT
CCCAACTATCCCTATTAATCATTACATCGATCCTAGAAACCAACAAAATAGAGTCGGATGTCCTATTTCATTATTCCATGCTAATGTATTCAAGCGTTGGCCTGCTTTAAACACTCTAATTTTTTCAAGGTAACAGTCCTAATTCCCCACAACATCAACCGAATGACATCATGGTTCCTTAGAAGGTGAGAACCAATGGGATCAGTACATACCGAGGGCATGACCGACCCATCGATCCCGAAATTCAACTACGAGCTTAGATCGGAAGAGCGTCGTGTAGGGAAAGAAAAGGTATGTGTAG
+
CCCCCGGGGGGGGGGGGGGGGGGGGGGGGGGGGGGGGGGGGGGGGGGGGGGGGGGGGGGGGGGGGGGFGGGGGGGGGGGFGGGGGGGFGGGGGGGGGGGGGFGGGGGGGGGGGGGGGGGGGGGGGGGGGGGGGGGGGGGGGGGGGFGGGGGGGGGGGGGGGGGGGGGGFGGGGCFGGGGGGGGCGGGGGGGGGGFGGFDFFGCDGFFGGFGCFDG*95=?AFA@5>@:@>7?AD=4;@4:B@F>FFFFFDFE;3)(03;3C?E@<2;BD88>1(976>:AAFFF68:2(47:<F)97.*-)
@M03152:184:000000000-AWYW1:1:2106:24332:8635 2:N:0:AGAGGATAATACCTGT
CCCAACTATCCCTATTAATCATTACGGCGGTCCTAGAAACCAACAAAATAGAACCGCACGTCCTATTCTATTATTCCATGCTAATGTATTCAAGCGTGAGCCTGCTTTAAACACTCTAATTTTTTCAAAGTAACAGTCCTGATTCCCCAAGACACCAAATTAATGACATCATGGTTCGTCAGAAGGTAGAAATCAATAATACCAGTACGTACAATAGCACGACCAATAAATTGATCCCGAAATTCAACTACGAGCTTAGATCGGAAGAGCGTCGGGTAGGGAAAGCACGGGTATGTGTAAA
+
CCCCCGGGGGGGGGGGGGGGGGGGGGGGGGGGGGGGGFGGGGGGGGGGGGGGGGGGGGGGFFGGGGGGGGGGGGGGGGGFFGGGGGGGGGGGGGGGGGGGGGGGGGFGGFGGFFGGGFGGGGGGGGGGGGGGGGGGGGGFGFGGGGFGGGGGGGGGCEFFGGGGGGGFFGGGFFGDGCGGGGC;CGGGGGGGGGGGGGGFGF>CCFFGDFGGGFCFFAEFF>EFFFFFF88C@D?@A(*5;9FCA7EACGFF?3)6;.;C35?0;((/(34(86((.74::?8@6)58(((4674*/5:64
@M03152:184:000000000-AWYW1:1:2106:10624:8718 2:N:0:AGAGGATAATACCTGT
CCCAACTATCCCTATTAATCATTACGTCGATCCTAGAAACCAACAAAATAGAATCAAACGTCCTATTTCGTTATTCCATGCTAATGTATTCAAGCGTGAGCCTGCTTTAAACACTCTAATTTTTTCAAAGTAACAGTCCTGATTCCCCATGACACCAAATTAATGACATCATGGTTCGTCAGAAGGTAGGAATCAATAATACCAGTACGTACTATTGCACGACCAATAAATTAATCCCGAAATTCAACTACGAGCTTAGATCGGAAGAGCGTCGTGTAGGGAAAGAAAAGGTATGTGTAAA
+
CCCCCGGGGGGFFGGGGGGGGGGGGGGGGGGGGGGGGGGGGGGGGFGGGGGGGGGGGGGGFGGGGFEGGGGGGGGGGADEGGGDGGGGGGGFGCFDGDGGGGGGGFGCGGGGGGGGGGFGGGGGGGFGDFGGFGGGGGGGGGGGGGGGGCEFGGGGFGGGGG8D;FEEDFGGGGGGGGGGGGF9DDFGG6?EGGGGFGGFGGGFFFFGGFD6?GGF7AEF?DFFFDEFFFFFFGF7@@7>FFFC+=AFEG47(2)6AF@E*99@>=(5(67(:96((2)77A@518=(8((.)+,9667))
@M03152:184:000000000-AWYW1:1:2106:22598:8750 2:N:0:AGAGGATAATACCTGT
TCCAACTATTCCTATTAATCATTACTTCATTTCTGAAAACCAACAAAATAGAAACAAAGTCCTATTCCGTTATTCCATGCTAATGTATTCAAGCATAAGCCTGTTTTAAACACTCTAGTTTTTTCAAAGTAACAGTCCTAGATCCCTAACGCGCTCAGTAAAGAGTACCCTAGTTCCCTAGAAGGAAAGACCCGGCCAGAACAGTAATTGATCTTGCGACCAAACCATTCAACCAGGTCCGAAATTCAACTACGAGCTTAGATCGGAAGAGCGTCGTGTAGGGAAAGAACAGTGATGCTGA
+
CCCCCFCFG9CFGGGGGFGGGGFGGGFEFFGGGGGFGGDCFCCFF8F@EDFFFGGG@FGGGGGFGFGGGGGGGFFGGGFFFGFGG@FDFGECCFGGFFFC<FFG,EFFFGFEGGFG9FF,CFGECGGEEGGGAF9C@:EGEFGGC:EG?GGGEGCG7DGG9,EA8=CFGFGFFDCF8FFF698;=FFGFFFGGD+@6>FB8==DD7CFCC+9<@G?8>9598?@D):AFF@FFCA7>>GF*>*:6BEFFCF=ED8=8(6)7))161?16@@@((((6>;@DFF@?81::(4,)+.96)*))
@M03152:184:000000000-AWYW1:1:2106:24488:8777 2:N:0:AGAGGATAATACCTGT
CCCAACTATCCCTATTAATCATTACTTCGGTCCTAGAAACCAACAAAATAGAACCAAAGTCCTATTCTATTATTCCATGCTAATGTATTCAAGCGTAAGCCTGCTTTAAACACTCTAATTTTTTCAAAGTAAAAGTCCTGGATCCCCAACGCACTCAGTTAAGAGCACGCTGGTTCCCCAGAAGGAAAGACCCGACCAGAGCAGTGCTTACCTTTCGGCAAGACCACCCAGCCAGGCCCGAAATTCAACTACGAGCTTAGATCGGAAGAGCGTCGTGTAGGGAAAGAACAGGAATGGTAAG
+
CCCCCGGGGGGGGGGGGGGGGGGGGGGGGGGGGGGGGGGGGGGGGGGGGGGGGGGGGGGGGGGGGGGGGGGGGGGGGGGGGGGGGGGGGGGGFGGGGGGGGGGGGCEGGGGGGGGGGGGGGGGGGGFGGGGGGGGGGGGGGGGGGGGGGGGGGGGGGGGGGFFFGGGGDGGGCF?FFGGGG8DFFGGGGGGGGGGG6>F5FCD@@68EFAFDGGFFF>@*<CFFFB@D>?FFFFB5?5DBF2?1CA6ACGFF?GEB>@F@9.?D((,1=(3;21((48?A7>2),778(2.4(*.)).*-.
@M03152:184:000000000-AWYW1:1:2106:15104:8781 2:N:0:AGAGGATAATACCTGT
CCCAACTATCCCTATTAATCATTACATCAGCCTTAGAAACCAACAAAATAAGACCAACGTCATATTCTATTATCCCATGCTGTAATATTCAATGGCAAGGTTACGCCTGCTTTGAACACTCTAATTTTTTCAAAGTAAATGATTTGTAAAGCGTTTGACCGCCTCACAAACGATAGGAAGCACCAGCCGAGCCACGCCACAAGGACGAGCTTTGGCCAGACGCATTCCGAAATTCAACTACGAGCTTAGATCGGAAGAGCGTCGTGTAGGGAAGGAAAAGGTATGTGTAGTTCTCGGACGG
+
<CCCCGGGGGGGGGGGGGGGGGGGGGGGGGGGGGGGGGGGGGGGGGGGGGGGGGGGGGGGGGGGGGGGCGGGGGGGGGGGGGGGGGGGGGGFGFFGGGGGGEFFCFDGGGGGGGGFFFGDGGCGGGGCFFGGGGFFEFFGGGGGGGFFFEFFGGGDGGGGGGCDDCF8DF6C+@C6DFGDFGFGF,@F>=8CCGGEGFCB?F?5FAD9C97C7CFFFFFFFBBBD(>FFF2?F8CGFF:@A7B6>:@C<CFE;C3:.8@1:37>9?:7:<?FF(4(,)((-*.*,/)).-)))+.03()((
@M03152:184:000000000-AWYW1:1:2106:7678:8812 2:N:0:AGAGGATAATACCTGT
CCCAACTATCCCTATTAATCATTACTTCGGTCCTAGAAACCAACAAAATAGAACCAAAGTCCTATTCTATTATTCCATGCTAATGTATTCAAGCGTAAGCCTGCTTTAAACACTCTAATTTTTTCAAAGTAAAAGTCCTGGATCCCCAACGCACTCAGTTAAGAGCACGCTGGTTCCCCAGAAGGAAAGACCCGACCAGAGCAGTGCTTACCTTTCGGCAAGACCACCCAGCCAGGCCCGAAATTCAACTACGAGCTTAGATCGGAAGAGCGTCGTGTCGGGAAAGAAAAGGTGAGATTAA
+
CCCCCGGGGGGGGGGGGGGGGGGGGGGGGGGGGGGGFGGGGGGGGGGGGGGGGGGGGGGGEGGGGGGGGGGGGGGGDGGDGFGGGGGGGFFFFGGGGGGFFGEGEFGGGGGGGGGGGGGGGGGGGGGFGFGFFGGGGFFDDGGCGFGGGGGGGGGGGGG9D@EFFGGGGGGGGGGGCDFDCCFFGGGCEFF8EGGGGGCFGGGC@?F7CFGGCFCF>5@E>DA24>B4B>2A>GBDF?GFFFF;619AEFFE7D59B343933=@(6:@13;(169:)(30767().,((.(.+)0*)*-)
@M03152:184:000000000-AWYW1:1:2106:9445:9041 2:N:0:AGAGGATAATACCTGT
CCCAACTATCCCTATTAATCATTACGTCGATCCTAGAAACCAACAAAATAGAATCAAACGTCCTATTTCATTATTCCATGCTAATGTATTCAAGCGTATGCCTGCTTTAAACACTCTAATTTTTTCAAAGTAACAGTCCTGATTCCCCAAGACACCAAATTAATGACATCAAGGTTCTTCAGAAGGGAGAAACCAGTAATGACAGTACGTACCGAAGCACGACCAACATACTGATCCCGAAATTCAACTACGAGCTTAGATCGGACGAGCGTCGGGTAGGGAAAGAACAGGTATGATTTAA
+
CCCCCGGGGGGGGFGGGGGGGGGGGGGGGGGGGGGGGGGGGGGGGGGGGGFGGGGFEGGGGGCGGFGGGGGGGGGGGGGGGGCGGGGDGFAEFFFGFGGGGGGEEFGFFFECEFFGFGADGFGGGGGGGEGFGCG?FCEGGAFGEC9BFGF8FGGGGGGFFFCEFDDEGGGGCFDEDGGGGGF=?FGGEDGFCFGGDGFDDFGEGFFGC?DDCDE*?5=F58D9A@DFFFFF>72=9:D9BBA4BFCB?GF((28>AC3;@C(13((6:>(./.(1:)(1(?(0()4(47(..+(**)2)-
@M03152:184:000000000-AWYW1:1:2106:28922:9161 2:N:0:AGAGGATAATACCTGT
CCCAACTATCCCTATTAATCATTACGTCAATCCTAGAAACCAACAAAATAGAATCAAACGTCCTATTCCGTTATTCCATGCTAATGTATTCAAGCGTGAGCCTGCTTTAAACACTCTAATTTTTTCAAAGTAACAGTCCTGATTCCCCAAAACACCAAATTAATGGCATTAAGATTCGTCAGAAAGGAGAAACCAATAATACCAGTACGTACAAAAGCACGACCAATAAACCGGTCTCGAAATTCAACTACGAGCTTAGATCGGAAGAGCGTCGTGTAGGGAAAGAACAGGTAGGTGGAGA
+
CCCCCGGGGGGGGGGGGGGGGGGGGGGGGGGGGGGGGGGGGGGGGGGGFGGGGGGGGGGGGGDGGGFGGGGGGGGGGGGFGFGGGGFADGCGGGGGGGGGGGFGGFCFGGGGGGGGFGGGGGGGGGGGGGGGGGGGGGFCGGGGGGGFGEGGGGGGGFGFGGGGGECGFGFG8;FFGGGGGGGGGGGGGGGFFGFD8DEFF=8DG<DDDDG8CFGFA58;@@A9=5=CFF5?0/:956C=AA4:CBFFEGF=>C5@)9788?(7<FFF1;>:;0(/3;3=0)2@:@<?::6456(*0(*((
@M03152:184:000000000-AWYW1:1:2106:22768:9188 2:N:0:AGAGGATAATACCTGT
CCCAACTATCCCTATTAATCATTACATCAGCCTTAGAAACCAACAAAATAAGACCAACGTCATATTCTATTATCCCATGCTGTAATATTCAATGGCAAGGTTACGCCTGCTTTGAACACTCTAATTTTTTCAAAGTAAACGATTGGGAGCGGTTGCCCACTACCCAAACATAGGACGCCCAGACCCAGCCACGCCACAAGGACGAGCTTTGGCCTGAAACTCCCGAAATTCAACTACGAGCTTAGATCGGAAGAGCGTCGGTTAGGGAAAGAACAGGTAGAGGGAGGTCAGGGTGGTCGGC
+
CCCCCGFGGGGGGGGFGGGGGGGGFGGGGGGGGGGGGDGGGGFGFFGGGGGGGGGGGGGGGGGGGGGGFGGGGFFGGGFGGGFGGGGGFFGGGDDFGFFGFGGGGGGGGFFGGGGGGAFFGGGFGGGGFGGFFGD<EFGGGEFG+EE:EGGGGGDGFGGGFGGGGGF8DDGFD,?FD7D88DFF?FFGGGGGEEGGGGD3,=CAGEB>>A>F>?CFFF6FCEA@9(-6AFCFFGF*8273A>4);A<7=GF@97AFF6@90((437(8BF(3:<3?6*6,)*()-)--2)((.:07.,1,(
@M03152:184:000000000-AWYW1:1:2106:23694:9203 2:N:0:AGAGGATAATACCTGT
CCCAACTATCCCTATTAATCATTACGTCGATCCTAGAAACCAACAAAATAGAATCAAACGTCCTATTTCGTTATTCCATGCTAATGTATTCAAGCGTGAGCCTGCTTTAAACACTCTAATTTTTTCAAAGTAACAGTCCTGATTCCCCAAGACACCAAATTAATGACATCATGGTTCGTCAGAAGGTAGAAATCAATAATACCAGTACGTACAATAGCACGACCAATAAATTGATCCCGAAATTCAACTACGAGCTTAGATCGGAAGAGCGTCGTGTAGGGAAAGAACAGGAATGTGAAGA
+
CCCCCGGGGGGGGGGGGGGGGGGGGGFGGGGGGGGGGGGGGGGGGGGGGGGGGGGGGGGGFGGGGGGGGGGGGGGGGGGGGGGGGGGGGGGGGGGGGCGGGGGGGGGGGGGGGGGGGGGFGGGGGGGGGGGGGGGGGGGGGGGGGFGGGGGFGGGGGGGGGGGGGGGGGGFGGDFFGGGDDGGFGFFGGGGGGGGGGGGFGGFEDDD=C?C?DFFFFFEFEDAABDEFFFFF+<5;>CD>@BFCAFEF?D6@D4626>@ECCDFF;;8,((,(((,/=>ADF<A;A7((,3((0,/*)*-)
@M03152:184:000000000-AWYW1:1:2106:11022:9217 2:N:0:AGAGGATAATACCTGT
CCCAACTATCCCTATTAATCATTACGTCGATCCTAGAAACCAACAAAATAGAATCAAACGTCCTATTTCGTTATTCCATGCTAATGTATTCAAGCGTGAGCCTGCTTTAAACACTCTAATTTTTTCAAAGTAACAGTCCTGATTCCCCAAGACACCAAATTAATGACATCATGGTTCGTCAGAAGGTAGAAATCAATAATACCAGTACGTACAATAGCACGACCAATAAATTGATCCCGAAATTCAACTACGAGCTTAGATCGGAAGAGCGTCGTGTAGGGAAAGAACAGGAAAGTGAAAG
+
CCCCCGGGGGGGGGGGGGGGGGGGGGGGDGGGGGGGGGGGGGGGGGGGGGGGGGGGGGGGGGGGGGGGGGGGGGGGGGDGGGGGGGGGGGGGGGGGGGGGGGGGGFGGGGGGFGGGGGGGGFGGGGGGGGGGGGGGGCFFGGGGGFFFGGGGGGGGGGGGGGGGGGGGGGGGGGDFFGGGGGFFGFFGGGGGGGE?FGGF8?FFFFFGGFDFDGGFCFFFEFDFFFFFFF<FAFEG+8?AFAFEFFF>ADF==4?26:*67*/5;118;@>6,11;;5>A;F@F;F0:03((.+(**)0))
@M03152:184:000000000-AWYW1:1:2106:5409:9232 2:N:0:AGAGGATAATACCTGT
CCCAACTATCCCTATTAATCATTACATCGATCCTAGAAACCAACAAAATAGAATGCGATGTCCTATTTCATTATTCCATGCTAATGTATTCAAGCGTGAGCCTGCTTTAAACACTCTAATTTTTTCAAGGTAACAGTCCTAATTCCCCAAAACATCAAATGAATGACATTATGGTTCATTAGAAGGTGAGGACCAATAAAGCCAGTTCATACCAAGGGCACGACCAACTCATTGATCCCGAAATTCAACTACGGGCTTAGATCGGAAGAGCGTCGTGTAGGGAAAGAACAGGCAATGGACA
+
CCCCCGGGGGGGGGGFGGGGGGGFFGGG7FFGGGGGGFGGCGGGGGGGGGGFFGGCGGDCFFEGFGEECFGGGGGDGFGGGGGGGGCFFFGGGFGGGCF@FGDDG,E@FECFGGFDGDFFCAFC@FF,,FGGGGGGGG8EFEFGGGG8FGGGGGGGGGGEDFCFDFGF98FGCD?AFEFFF8EEF,@@CEFGGCFFGFGFA+6=D?7?FFGG+=63??=??ABA@B:A?FE6FFEF+:D5@>9=F68AEDAB9C*:45B;4/85==2((((,,(6,/)/9)5(0(2558((((*()*(*.)
@M03152:184:000000000-AWYW1:1:2106:8854:9382 2:N:0:AGAGGATAATACCTGT
CCCAACTATCCCTATTAATCATTACTTCGGTCCTAGAAACCAACAAAATAGAACCAAAGTCCTAATCTATTATTCCATGCTAATGTATTCAAGCGTAAGCCTGCTTTAAACACTCTAATTTTTTCAAAGTAAAAGTCCTGGATCCCCAACGCACTCAGTTAAGAGCACGCTGGTTCCCCAGAAGGAAAGACCCGACCAGAGCAGTGCTTACCTTTCGGCAAGACCACCCAGCCAGGCCCGAAATTCAACTCCGAGCTTAGATCGGAAGCGAGTCGTGCAGGGCAAGGAAATGGATGGCTAG
+
CC@CCFEEGDFEGCCFFFGGEDGGGEEFFEFCFFGEF<<FECCCFFGGG@9CEECFE8@E9CFA,66CEFFFGFGDFGGGGGGGFCBEC9@F<<FFECFD?FC8?AFFFG?DFFGGG,,A5@EFGCAB9AE<EDEFDFEFCFG?CFGF++@CEEGD8EFGCFADCFGGDDDGDFFGD9?FCGFGCGF,,=DE@==EC>8A6+=C9*+?F@CCC9AA598>?5;@4:)@>>5;>7>55@<5A2/6FF37CF*)6<)(044)777((34((((,403(()-)15(8,0(,((-))0)9)(*)(
@M03152:184:000000000-AWYW1:1:2106:15337:9424 2:N:0:AGAGGATAATACCTGT
CCCAACTATCCCTATTAATCATTACGTCGATCCTAGAAACCAACAAAATAGAATCAAACGTCCTATTTCATTATTCCATGCTAATGTATTCAAGCGTATGCCTGCTTTAAACACTCTAATTTTTTCAAAGTAACAGTCCTGATTCCCCAAGACACCAAATTAATGACATCAAGGTTCTTCAGAAGGGAGAAACCAGTAATGACAGTACGTACCGAAGCACGACCAACATACTGATCCCGAAATTCAACTACGAGCTTAGATCGGAAGAGCGCCGTGTAGGGAAAGAACAGGGATGTGTAGA
+
CCCCCGGGGGGGGGGGGGGGGGGGGGGGGGGGGGGGGGGGGGGGGGGGGGGGGGGGGGGGGGGGGGGGGGGGGGGGGGGGGGGGGGGGGGGGGGGGGGGGGGGGGGGGGGGGGGGGGGGGGGGGGGGGGGGGGFGGGGGGFFGGGGGGGGGGGGGFGGGGGGGGCFGGGGGFGGGGGFGGGGGGFGEEEGGGGGGGGG=9EGGFFFFGGFGFGGGFFFEFFAAABFFFAFFFAGECF)?ADAFFCF5+@GA25?D>A65@4<;3;8(3(69((..,3ACE;72@17:1:0,((0-)*6*6)
@M03152:184:000000000-AWYW1:1:2106:6694:9467 2:N:0:AGAGGATAATACCTGT
CCCAACTATCCCTATTAATCATTACTTCGGTCCTAGAAACCAACAAAATAGAACCAAAGTCCTATTCTATTATTCCATGCTAATGTATTCAAGCGTAAGCCTGCTTTAAACACTCTAATTTTTTCAAAGTAAAAGTCCTGGATCCCCAACGCACTCAGTTAAGAGCACGCTGGTTCCCCAGAAGGAAAGACCCGACCAGAGCAGTGCTTACCTTTCGGCAAGACCACCCAGCCAGGCCCGAAATTCAACTACGAGCTTAGATCGGAAGAGCGTCGTGGAGGGAAATAAAAGGTAGGAGTAG
+
CCCCCGFGCGFGFDGGGGEGGGGGGGGGDGGGFFGGGGGGGGGGGGGGGGEGGFGGCFGGDFGGGGFGG9EFFDGGGGGFCFGGGGGAEFCFFGGGGGFGGFEGFFGGEGCCGGGFGCFEGGFGG<FFFFEFFGDGCFGFGGGGGFFGGEEGGGGCEFGGGFGD?FGGGCGED=D,=,==DDFD?FGGGGFGGCEGGGGFGGC@ECC;CFFGCFFF>>>A?8AB=BBBEF2?5/58>9<@F@>06@?=4+=335)()6C</6<;7?D913199:9(-)(34<BF(*.44))-.+,.*(*,)
@M03152:184:000000000-AWYW1:1:2106:20669:9492 2:N:0:AGAGGATAATACCTGT
CCCAACTATCCCTATTAATCATTACTTCGGTCCTAGAAACCGACAAAATAGAACCAAAGTCCTATTCTATTATTCCATGCTAATGTATTCAAGCGTAGGCCTGCTTTAAACACTCTAATTTTTTCAAAGTAAAAGTCCTGGATCTCCCAACGCACTCAATTAAGAGCACATTGGTTCCCCAGAAGGAAAGACCCGACCAGAGCAGTGCTTACCTTGCGGCAAGACCACCCAGCCAGGCCCGAAATTCAACTACGAGCTTAGATCGGAAGAGCGTCGTGGAGGGAACGAAAATGCAAGGGAG
+
CCCCCCCGFGFGGFGGGGGGCFCFFGFGEGGGFG9F@GEG<FGGGGGGGFGGFEGFFGG@@<EFFFGFGGGGGGGCFGF?FGGGGFGFFGGGGGGEGGGGGGGDEFFFGGDGGGFGGGGGGGGGGFGFGGGGFGGGGAEFCFGGGFGGGGGGCEGGGGGGGGGGA?DFDFGGA=6=DDGGG>FGGFGGGGGCDECGCCEFFC?C9FC7C<FFFGC8AEAEFAF:B@:FEFB4AD=FFFC@DFD0.+.;?DA=@CE(.23>EF)7(3;((,(4;>B03)((.<3)2)--,(-))<)**-*((
@M03152:184:000000000-AWYW1:1:2106:11259:9531 2:N:0:AGAGGATAATACCTGT
CCCAACTATCCCTATTAATCATTACGTCGATCCTAGAAACCAACAAAATAGGATCAAACGTCCTATTTCATTATTCCACGCTAATGTATTCAAGCTAACGCTTGCTTTAAACACTCTAATTTTTTCAAAGTAACGGTCCTGATTTCCCACGACACCAAATTAATGACATCGTGGTTCGTCAGAAGGGAGAAACCAACTAGACCAGTACACACCAATGGCGCGACCAATCCGTTAGTCCCGAAATTCAACTACGAGCTTAGATCGGAAGAGCGTCGTGTAGGGAAACAACAGGTAGGGAGAA
+
CCCCCFEFDGGGGGGGGGGGFGGGGGEFCFGCFEGFGGGGGGGGGGFGGFGGGCEGFGFGFFGGGFGGFFFGGGGGGGAFGFF@<FGGCF9EFFFFGGGGGEC<7?FFGGFGG@EFFGCFFFFGGGGCGFGGGFGGGF8AA=EFFCFG,9BE7BFFFGCCCEAFCC9FGC+=?6DDDE86=6E,=D+DEC6@88CFEGD:F7C@>?FF++2*3@,33625*5D>(65)))(2)*,+17*(818=6+<CC7).;D).>144644:012971(4,(4-4)(.27<4,)46(4:B)<).)(*((
@M03152:184:000000000-AWYW1:1:2106:13319:9553 2:N:0:AGAGGATAATACCTGT
CCCAACTATCCCTATTAATCATTACTTCGGTCCTAGAAGCCAACAAAATAGAACCAAAGTCCTATTTTATTATTCCATGCTAATGTATTCAAGCTAATGCCTGCTTTGAACACTCTAATTTTTTCAAAGTAAAAGTCCTGGATCCCCAACACACCCAGTTAAAGGCAGCTGGTTCCCCAGAAGGAAAAGACCCAGCCAGACAGTGCTTACCAGAGGCAAGACCGTCCGGCCAGGCCCGAAATGCAACTACGAGCTTAGATCGGAAGCGCGTCGGGTAGGGAAAGAACAGGTATGGGTTAAA
+
CCCCCGGGGG?EGGGGGGGGGGGGGGGGGGGGGGGGGGGGFFGGGGGGGGGGGGDGGGGFFDFGGGGGCGGGGGGGGGGGGGGGGGGGGGGGGGGGGGGFGGGGGGGFEGGGGGGGGGGGGGGGGGGGFEGGFFGGGGGGGGGGGGGGE7DCGG:EGGCGGFG8DGGG++=D==+@DFGGGGGGGGGGCFE8=BEGGGGFFGGDAFFGGFGGGGG?BFCFFBFBF=)9?>AFFD=;9>C(:>+9:;BAEFFFFG)/+7)))/280(((,(((-(4((8:?BF?F:5((((-.6<())(*))
@M03152:184:000000000-AWYW1:1:2106:28363:9626 2:N:0:AGAGGATAATACCTGT
CCCAACTATCCCTATTAATCATTACTTCGGTCCTAGAAACCAACAAAATAGAACCAAAGTCCTATTTTATTATTCCATGCTAATGTATTCAAGCGAAAGCCTGCTTTAAACACTCTAATTTTTTCAAAGTAAAAGTCCTGGTTCCCTGCCGCGCTGAGTAAACAACACGACAGCTCACCAGAGGGTGAGACCCGGTCAGGACAGTACATACCAAAGGCAGACCATCCAACCGAGTCAGAAATTCAACTACGAGCTTAGATCGGAAGAGCGTCGTGTAGGGAAAGAACAAGTAACTGTAGTT
+
CCCCCGG<FGGGGGFGEFGFCGGGFGGGGGGGGGFGGFGGGFCEGFCFAFGDGGGGGGGFGDFDEFFF,<9FEC<,@FGFCFAEFGGFA<CEFFGGG@@AEFEGFAFG9FGGFFGGG9FFGGGGFG9AEFDGFE9FEAEFF=FGCCEGG@EEGG+B@==D=,7DGGGGGGGGGFCD?DDFGGGFGG==DGGFGGDCGCGF?DFFGFFGDFG5>7>F9*<?4@A=))5AAF28;C=6+97@A3@EFF)+/2>28D).@=).900;;13(56,:>FB174<?F)(7(8(((..5)+.1/)*-.
@M03152:184:000000000-AWYW1:1:2106:22908:9641 2:N:0:AGAGGATAATACCTGT
CCCAACTATCCCTATTAATCATTACGTAGATCCTAGAAACCAACAAAATAGGATCAATCGTCCTATTTCATTATTCCATGCTAATGTATTCAAGCGTTAGCCTGCTTTAAACACTCTCATTTTTTCAAAGTAACAGTTCCGATTCCTTGCGACACCAAATTAATGACATCACGGCTCCTCGGAAAGGAGGAACCAACAAAACCAGTACGTACCGTAGGCACGACCAGCAATTTGATCCCGAAATTCAACTACGAGCTTAGATCGGAAGAGCGACGGGGAGGGGAGGAACAGGTAGGTGTGA
+
@--66CEFEGCF<FCF@@<-CEFGGFFC,@CE<FFFFGGG8<CFGGFDGGGGFCFGFCCFC@FGFGDFGGGGFGGGFGFFGA<FGGGGGGFAFFFGEDCCFEA@FBCGGGCFB@AFG,EFFGGFEDF<A<BFEFCDFFGFECG7EGFGDGGCEEECF8DFCADEFFFDF+3E?EGGGG6FGDCE>8D,DCCEFF=+6CF?7A0:CAFFDC**;CF>AEEFF=/5)0<AFFEA6857+9*-)66(=8?@EGFF?<)(.(./1).63(/((,:((-((()-(,)(7()4:,,1<.+.)*.*()
@M03152:184:000000000-AWYW1:1:2106:23120:9695 2:N:0:AGAGGATAATACCTGT
CCCAACTATCCCTATTAATCATTACTTCGGTCCTAGAAACCAAAAAAATAGAACCAAAGTCCTATTCTATTATTCCATGCTAATGTATTCAAGCGTAAGCCTGCTTTAAACACTCTAATTTTTTCAAAGTAAAAGTCCTGGATCCCCAACGCACTCAGTTAAGAGCACGCTGGTTCCCCAGAAGGAAAGACCCGACCAGAGCAGTGCTTACCTTTCGGCAAGACCACCCAGCCAGGCCCGAAATTCAACTACGAGCTTAGATCGGAAGAGCGTCGTGTAGGGAAAGAACAGGATAGGGTAG
+
CCCCCGGGGGGGGGGFGGGGGGGGGGGGGGGGGGGGGGGGFGGGGGGGGGGGGFEGFGGGGGGGGGGGGGGGGGGGFGGCGGFFGGGGGGGGFBGGGGGGCFFG8CFFGGGGGGEFGBE9FFGGGGGGGGGGGGGGGGEFFGGGGFGFGGGGGGGGFGGGGGGGGDGGCGGGGFGGGGFEGGFG@FGGEFFC?CEGGGCFGFFB<CFGGFGDFDDF>>>BDBFBBDFA5?BF4D>8F?C159)6;CEAC=4;0C),);E))5)/361(37(376>3870:)7(<(018,4(((+))0(24(
@M03152:184:000000000-AWYW1:1:2106:23427:9730 2:N:0:AGAGGATAATACCTGT
CCCAACTATCCCTATTAATCATTACCTCGGTCCTAGAAACCAACAAAATAGAACCAAAGTCCTATTCTATTATTCCATGCTAACGTATTCAAGCGTAGGCCTGCTTTAAACACTCTAATTTTTTCAAAGTAAAAGTCCTGGATCCCCAGCGCACTCAATTAAGAGCACGTTGGTTCCCCAGAAAGAAAGATCCGACCAGAGCAGTACTTACCATTGGCAAGACCACTCAGCCGGACCCGAAATTCAACTACGAGCTTAGAACGGAAGAGCGTCGTGTAGGGAAAGAAAAGGACTGTGTAGA
+
CCCCCGGGGGGGGGGGGGGGGGGGGGGGGGGGGGGGGGGGFDGGGFGGGGGGGGGGFGGGGGGGGGGGGGGGGGGGGGGGGFGGGGGGGGGGGGGGGECGGGGGGGGDFGGGGGGGGAEFGGGGGGGGFFGGGGGGGGGGGGGGGGGGGGGGGGGGEGGGGGFEGGGGGGDFGED9DGGGG?FFGGGGF?ECCEGE6>FA?FGFGFFGFFFDFGFFAFFFFD>CCFF6*9BFFCAGB@C2?>FEFF4A3DF;75ABFCEC)7@@;<>@3(671--(,06<()48:F:(.((((0(**)2-)
@M03152:184:000000000-AWYW1:1:2106:24716:9954 2:N:0:AGAGGATAATACCTGT
CCCAACTATCCCTATTAATCATTACGTCGATCCTAGAAACCAACAAAATAGAATCAAACGTCCTATTCCGTTATTCCATGCTAATGTATTCAAGCGTGAGCCTGCTTTAAACACTCTAATTTTTTCAAAGTAACAGTCCTGATTCCCTAAAACACCAAATTAATGGCATTATAGTTCGTCAGAAAGGAGAAACCGATTATACCAGTACGTACAATAGCACGACCAGTAAGCCGGTCTCGAAATTCAACTACGAGCTTAGATCGGAAGAGCGACGTGTAGGGAAAGAACAGAGACGTCTCAA
+
CCCCCE@FGGGGGGGGGGGGGGGGGGGFFGGGGGGGGGGGGGGGGG@@FGAFGGGGCGGGEFGGGGGGGFEECFGGGGGGGGGGGGGGGFGGGGGGGGGGGGGFFFEGGFA?FCDGGGCFFGGGGGGGFGGGFGGFFCGGGGGGGGGFGGCFGGGGGGFGF=FEGGGFFDFGGGGGGGGGFEFFGGG8DEGGGGGCGGEFGG9B=?BGGFDGGCAA?A@FFAA5@=AFFC=F9*:C9AC:F26@=FFFFDA22*?(A<)>??6;2<9(5@@(.,,:2)5.,)(0,50(,((((0,5)(2))
@M03152:184:000000000-AWYW1:1:2106:21321:10230 2:N:0:AGAGGATAATACCTGT
CCCAACTATCCCTATTAATCATTACTTCGGTCCTAGAAACCAACAGAATAGAACCAAAGTCCTATTCTATTATTCCATGCTAATGTATTCAAGCGTAAGCCTGCTTTAAACACTCTAATTTTTTCACAGTAAAAGATTTGAATCACTTTGATCCTAAATAATATAAATATTATATTAGGAGTGAATTCAAAAAGAAGGAAGTAAAAATTAAGTACACACCTAAAAGATGGACTTTTAATTTTCACTTACCGAAATTCAACTACGAGCTTAGATCGGAAGAGCGTCGTGTAGGGAAAGAACA
+
CCCCCGGGGGGGGGGGGGGGGGGGGGGGGGGGGGGGGGGGGGGGGGGGGGGGGGGGGGGGGGGGGGGGGGGGGGGGGGGFGGGGGGGGGGGGGGGGGGGGGGGGGGGGGGGGGGGGGGGGGGGGGGGGGGGGGGGGGGGFGGGGGGGGGGGGGGGGFGFFGGGGGGGGGGGGGGGGG@FD?ECFGGGCFGGGGGDGFFGF8DFEDFFGDFDCFGFFFFFFFFFFFFDFCFDF5D7CFE?E7ACE7@AF=?DDFGAE;>AE58>AA44AFEBEAA@2(25(789A>D>;;@E<2:=A4@G=;
@M03152:184:000000000-AWYW1:1:2106:7660:10315 2:N:0:AGAGGATAATACCTGT
CCCAACTATCCCTATTAATCATTACTTCGGTCCTAGAAACCAACAAAATAGAACCAAAGTCCTATTCTATTATTCCATGCTAATGTATTCAAGCATAGGCCTGCTTTAAACACTCTAATTTTTTCAAAGTAAAAGTCCTGGATCCCCAGCACACCCAGTAAAGGGCATACTGGCTCTCCAGAAGGAAAGACCCAGCCAGAGCAGTGCAGACCTTGCGGCCGACCGCTCAGCCAAGCCCGAAATTCAACTACGAGCTTAGATCGGAAGAGCGTCGTGTAGGGAAAGAACGAGAGAGGTGGAA
+
CCCCCCGGGEGGGGFG9<EFGGFGGGGGEE@FGGGGGFFFAC@CGGGGGGCFFFCEFFFGCFGFGGGGEFFGDGGGFCC8@FFFGGGD<9FGGGGGGCFCF@FF@EECGGGGFCEGGCF9FBFFFFGGFFFFGGGG9FEGFGGFG=FGEDF8FF7=DF>DD8ED6=E?FGGFGE6@FGGFDFGFFGGGFFC8?F?8EGGF@FGFD5<D77=DDG=CAD=B>5ABFFFFEF>4/?2CF=/5:58468?F?604(*)38<)4.)((,(,(,(49(-(4().)(0403@7(((-((*())(1()
@M03152:184:000000000-AWYW1:1:2106:6999:10402 2:N:0:AGAGGATAATACCTGT
CCCAACTATCCCTATTAATCATTACATCAGCCTTAGAAACCAACAAAATAAGACCAACGTCATATTCTATTATCCCATGCTGTAATATTCAATGGCAAGGTTACGCCTGCTTTGAACACTCTAATTTTTTCAAAGTAAATGATTGGAAGCGGTTGCCCACTATCAACACGTAGGAAGCCCAGACCCAGCCACGCCACAAGGACGAGCTTTGACCTGAATGCCCCCGAAATTCAACTACGAGCTTAGATCGGAAGAGCGTCGTGTAGGGAAAGAACAGGGAGTTGGAAAAGTGGGTGGATGG
+
CCCCCGGGGGGGGGGGGGGGGGGGGGGGGCFFGGGGGGGGGGGGGGGGGGGGGCGGGEEFFEAA<FGG9CEFFC,CA,;<A<EFDGGFG<,FEGEFGGFGFCDFEEEGE=EEFGG<?FGCDGF9A?EEEFCEFGGFFC=FGGGGF8E,4@C6E7+DF8ECDFGD,9,@C8D8FECD+,6DFGGC6DDEC+3,63@?C+,*,+==EF5D9+*+=7,0*32++89):A9*/98CFCEFA)255@);F*;76C:?;5F8)((/460/6C31(404:,2(.5((().1())-(()))/-87(*)(
@M03152:184:000000000-AWYW1:1:2106:12802:10456 2:N:0:AGAGGATAATACCTGT
CCCAACTATCCCTATTAATCATTACATCAGCCTTAGAAACCAACAAAATAAGACCAACGTCATATTCTATTATCCCATGCTGTAATATTCAATGGCAAGTTACGCCTGCTTTGAACACTCTAATTTTTTCAAAGTAAATGATCCGGGGCGAGTTTAACCCCACTACCGGAAGATAGGAAGCATCAGCCGAGCCACGCCACAAGGACGAGCTTTGACCGAAAGCGTTCCGAAATTCAACTAAGAGCTTAGATCGGAAGAGCGCAGTGTAGGGCAATAACATGCCAGTGTCGTCTCAGATTGT
+
@A8BCGGCEEFFGECFFFF9FGGFGGGGDE@EFFGGGEEGGFGGCFGEE@FGGGCEC@BFFEGGGG9EFGGAEFFFDGGGDGFGFDFFFGDFG@CFGG@@F,?@E+9A@EFF9,AF9??AFGGGFGGGGGGFFAFGDEEC;AE;EF7:87CE+BFDGG9@++@?FFCED6?EGGG906=,0:E@+EF7CGC*@FFEGGC9;FG2CADDD4<6DF7=AB=)8:50;?0;5),:ACCC7CC().*/<6.*4:1),1),),(24(((-..)6)3((-(-.15)2/)*)0)-)(((.*)**)2).
@M03152:184:000000000-AWYW1:1:2106:29061:10538 2:N:0:AGAGGATAATACCTGT
CCCAACTATCCCTATTAATCATTACCTCGGTCCTAGAAACCGACAAAATAGAACCAAAGTCCTATTCTATTATTCCATGCTAACGTATTCAAGCGTAGGCCTGCTTTAAACACTCTAATTTTTTCAAAGTAAAAGTCCTGGATCCCCAGCGCACTCAATTAAGAGCACGTTGGTTCCCCAGAAAGAAAGATCCGACCAGAGCAGTACTTACCATTGGCAAGACCACTCAGCCGGACCCGAAATTCAACTACGACCTTAGATCGGAAGAGCGTCGTCTATGGAAAGCACAGGTAGCTTCATG
+
C@CCCEGGG9FGGEAAFGGGGGGGGGGGD7FGGGGDFCCFCEGGGGGGGGGGFGGGGCCFCEC<EADFDGGGGGEFGGFGAEGGGFFEAFFA,<BFC7FFFFGGGFD,9EFGGF@FCFFCFGGGGGAFGGGFGGGGCFCCD:FGGFCFEGGDGEGCC8;EGG=D,,@D+=DEG?==DGD@CEF=6,@>,8EFD8CEC7F?;?F5@F>FFFGFDFE+9*8>>9;@@D6>FF=FB754?=)6DBA36AEF?6;(6))(;4)96?((6<1(3(4,4>1(.0)))1)9()50::(.)+)1*)*)-
@M03152:184:000000000-AWYW1:1:2106:22768:10554 2:N:0:AGAGGATAATACCTGT
CCCAACTATCCCTATTAATCATTACGTCGATCCTAGAAACCAACAAAATAGAATCAAACGTCCTATTTCATTATTCCATGCTAATGTATTCAAGCGTATGCTTGCTTTAAACACTCTAATTTTTTCAAAGTAACAGTCCTGATCCCCCAAGACACCAAATTAATGACATCAAGGTTCTTCAGAAGGTAGAAACCAATAATACCAGTACGTACCGAGGCACGACCAACAAATTGATTCCGAAATTCAACTACGAGCTTAGATCGGAAGAGCGTCGTGTAGGGAAAGAACAGGTATAGGTTGA
+
CCCCCGGGGGGGGGGGGGGGGGGGGGGGGGGGGGGGGGGGGGGGGGGGGGGGGGGGGGGGGGDGGGGGGGGGGGGGGGGGGGGGGGGGGGGGGGGGGGGGGGGGGGGGGGGGGGGGG<FGGGGGGGGGGGGGGGGGGGGGGGGGGGGGGGGGGGDGGGGGGGFFGGGGGDGGDDFGGGGGGFGGGGGGGGGGG8EGGGGFGGFEDFFGDDF6D>>DEEFFFFFFFFFFFFFF8FE76A>AFBFF+BE=EG4(59A>FF@E??DF7<>F;;940:B<(.>E05?:174.403-4<)**-0,(
@M03152:184:000000000-AWYW1:1:2106:27125:10614 2:N:0:AGAGGATAATACCTGT
CCCAACTATCCCTATTAATCATTACGGCGACTCTAGAAACCAACAAAATAGAACCGCGCGTCCTATTTTATTATTCCATGCTAATGTATTCAGGCATAGGCCTGCTTTGAACACTCTAATTTTCTCAAGGTAAAGGTCCTGGTTCCCCGACGCACACCAACGAAGGGCACGCCGGCTCACCAAGAGGTAAGGCCCGCCCAGACAGTACGTGCCGTTAGGCAGACCGCCCGGCCAGGCCCGAAATTCAACTACGAACTTAGATAGGAAGAGCGCCGGGTCGGGAAAGAACAGGTCTCACGAA
+
CCCCCGGGGGGGGGGGGGGGGGGGGGDGGGGGGGGGGDFGGGGGGGGGGGGGGFGGGGGGGGDGGGGGD@FE<FFFF?,<EEFAEEEEGCEFCAFF<EF<AE@?EGGGGGGGGFGF?E?@FGFDEGG9F@EF9?EFEE9,4EEEEGGFECEGCBE+=EE8B=?=C6C?6+:EA9?GGDFGFFGGGGG:DEC,=F?CEDGF=FF=,4=:5;**/5*02>14;1)5=66>8)4735:*5?D3@BFF8=>427),4*73:)44>9).(4<0::(,((((-0(,70-53),7(.((.+-**)/4(
@M03152:184:000000000-AWYW1:1:2106:11631:10723 2:N:0:AGAGGATAATACCTGT
CCCAACTATCCCTATTAATCATTACTTCGGTCCTAGAAACCAACAAAATAGAACCAAAGTCCTATTCTATTATTCCATGCTAATGTATTCAAGCGTAAGCCTGCTTTAAACACTCTAATTTTTTCAAAGTAAAAGTCCTGGATCCCCAACGCACTCAGTTAAGAGCACGCTGGTTCCCCAGAAGGAAAGACCCGACCAGAGCAGTGCTTACCTTTCAGCAAGACCGCCTAGCCAGGTCCGAAATTCAACTACGAGCTTAGATCGGAAGAGCGTCGTGTAGGGAAAGAAAAGATAGGTGAAG
+
CCCCCGGGGGGGGGGGGGGGGGGGGGGGGGGGGGGGGGGGGGGGGGGGGGGGGGGFGGGGGGGGGGGGGGGGGGGGGGGGGGGGGGGFGGGGGGGGGGGGGGGGGGGGGGGGGGGGGGGGGGGGGGGGGGGGGGGGGGGGGGGGGGGGGGGGGGFGGFGFGFGGGGGGGGGEGGCFDEFGGGGGGGGGGGG?DGGGGDF5@FGFEFAFCFGGFGGFFFFFFFFF@AB5ABDFAGFG?E8>ED;BFFEFFGFFFG>;E1;@<9??FF;>@@@@>69,:7:>7>7>:>:((48(-3))/.*.)
@M03152:184:000000000-AWYW1:1:2106:20000:10749 2:N:0:AGAGGATAATACCTGT
CCCAACTATCCCTATTAATCATTACATCAGCCTTAGAAACCAACAAAATAAGACCAACGTCATATTCTATTATCCCATGCTGTACTATTCAAAGGCAAGGTTACGCCTGCTTTGAACACTCTAATTTTTTCAAAGTAAATGATCCGAAGCGAGTTTAACCCCACTATCGGAAGATAGGAAACGTCAATCCAGCCACGCCACAAGGACGAGCCTTGACCAAACGCATTCCGAAATTCAACTACGAGCTTAGAACGGAAGAGCGTCGTGTAGGGAAAGAACAGGTAAGTGTAGATAACGCGGG
+
CCCCCGGGGGGGGGGGGGGGGGGGGGGGGGGGGGGGGGGGGGGGGGGGGGGGGGGGGGGGGGGGGGGGGGGGGGGGGGGGGGGGGGGGGGGGGGFGGGGGGGGGGGGGFGGGGGGGGGGGGGGGGGGGGGGGGGGGGGGGGGGGGGGGGGGGGGGGGGGDDGGGGGGGGGDGGGGGGGGGGGGFGGGGFGFFCFFGGGCEGGFCFFFGGFGGGGGFFFBFFBE>FD=>F;@EECCCCEGEFEAD:),/6CA)7CDFFFD@(6.3;(4(49A?0:<BF@2?74-9)1.:<)).)3)*)()--
@M03152:184:000000000-AWYW1:1:2106:13722:10751 2:N:0:AGAGGATAATACCTGT
CCCAACTATCCCTATTAATCATTACTTCGGTCCTAGAAACCAACAAAATAGAACCAAAGTCCTATTCTATTATTCCATGCTAATGTATTCAAGCGTGAGCCTGCTTTAAACACTCTAATTTTTTCAAAGTAAAAGTCCTGGATCCCCAACGCACTCAGTTAAGAGCACGCTGGTTCCCCAGAAGGAAAGACCCGACCAGAGCAGTGCTTACCTTTCGGCAAGACCACCCAGCCAGGCCCGAAATTCAACTACGAGCTTAGATCGGAAGAGCGTCGTGTAGGGAAAGAACAGGTATGTGAAA
+
CCCCCGGGGGGGGGGGGGGGGGGGGGGGGGGGGGGGGGGGGGGGGGGGGGGGGGGGGGGGGGGGGGGGGGGGGGGGGGGGGGGGGGGGGGGGGGGGGGGGGGGGGGGGGGGGGGGGGGGGGGGGGGGGGGGFGGGGGGFFGGGGGGGGGGGGGGGGGGGGGFGGGGGGGGGGDEGGGGGGGGFDGCF@DFGGGGGGGGGFGGGFFF?FGFGGGGGFFFAEFFFDDDFFFFDF5*5CA=DBE9BFFACFFGFFDD>>>(4;>)<=DFF@@8<0-<94?7(6>:(>()3??:.2-2)90)*))
@M03152:184:000000000-AWYW1:1:2106:12932:10790 2:N:0:AGAGGATAATACCTGT
CCCAACTATCCCTATTAATCATTACTTCGGTCCTAGAAACCAACAAAATAGAACCAAAGTCCTATTCTATTATTCCATGCTAATGTATTCAAGCGTAAGCCTGCTTTAAACACTCTAATTTTTTCAAAGTAAAAGTCCTGGATCCCCAACGCACTCAATTAAGGGCACGCTGGTTCCCCAGAAGGAAAGACCCAACCAGAGCAGTGCTTACCTTGCGGCAAGAACACCCAGCCAGGCCCGAAATTCAACTACGAGCTTAGATCGGAAGAGCGTCGTGTAGGGAAAGAACAGGTGTGGGTAG
+
CCCCCGGGGGGGGGGGGGGGGGGGGGGGGGGGGGGGGGGGGGGGGGGGGGGGGGGGGGGFGFGGFGGGGGGGGGGGGGGGGGGGGGGGGGFFAFGGGGGFGGGGGGGGGGGGGGGGGGGGGGGGGGGGGEGFGGCGGFFGGGGGGGGGGGGGGGGGGGGGGGG8DEGGGDDG>8=9DGF=?EGGGGGFGGG8EFGC>DGFGFFDGF7CCCG6F7,;BEBEFFF)5<55?>2AF>=<F(:9B>4=AACF3CFFFDE;>;97C3)6;;01=@19B01,478<AF?>1.,242:(-+-))().(
@M03152:184:000000000-AWYW1:1:2106:23581:10794 2:N:0:AGAGGATAATACCTGT
CCCAACTATCCCTATTAATCATTACATCGATCCTAGAAACCAACAAAATAGAATCGGATGTCCTATTTCATTATTCCATGCTAATGTATTCAAGCGTGAGCCTGCTTTAAACACTCTAATTTTTTCAAGGTAACAGTCCTAATTCCCCGTAACACCAAATTAATGGCATTACGGTTCTTTAGAAGGTGAGAAATCAATGATAACAGTGCATACCAACGGCATGACCGAAATATCGATCCCGAAATTCAACTACGAGCTTAGATCGGAAGAGCGTCGTGTAGGGAAAGAAGAGGTAGGTGTG
+
CCCCCGGGGGGGGGGGGGGGGGGGGGGGGGGGGGGGGGGGGGGGGGGGGGGGGGGGDGGFGGGGGGGGGGGGGGGGGGGGGGGGGGGFCFGGGGGGEGGGGDFGGFF9EFCFFEGFGEGGFGGGDCFEFCGFFFFEFEFGGGGGGGGFEGGGGGGGGGDGGFGGDFGGFGGGGGGGCEFGC8=A=FEGGGGGGGGGGGGFGFGDFFFFCF@C=+=DADFDEAAE5:>DFFFFF7<>6)9<BABA6AEFFGFF3C>D;5>47C<5((623@F8(32;688;C6?)4@02?((.(+.*057)(
@M03152:184:000000000-AWYW1:1:2106:20152:10898 2:N:0:AGAGGATAATACCTGT
CCCAACTATCCCTATTAATCATTACGTCGATCCTAGAAACCAACAAAATAGAATCAAACGTCCTATTTCATTATTCCATGCTAATGTATTCAAGCGTATGCCTGCTTTAAACACTCTAATTTTTTCAAAGTAACAGTCCTGATTCCCCAAGACACCAAATTAATGACATCAAGGTTCTTCAGAAGGGAGAAACCAATAATACCAGTACGTACCGAGGCACGACCAACAAATTGGTCCCGAAATTCAACTACGAGCTTAGATCGGAAGAGCGTCGTGTAGGGAAAGAAAAGGTATGTTTAAA
+
CCCCCGGGGGGGGGGGGGGGGGGGGGGGGGGGGGGGGGGGGGGGGGGGGGGGGGGGGGGGGGGGGGGGGGGGGGGGGGGGFFGGGGGGGGGGGGFGGGGGGGGGGFGGGGGGGGGGGGGGGGGGGGGGGGGGGGGGFFFGGGGGGGGGGE@FGGGGGGGGGGGGGGGGGGGGFGFFGGGGGGGGGGGG=EGGGGGGFGGFGFFF8FFFGFGGGDEFFBDFDAFB===FFFA=@F6DABGABFFF+B?FFGF2@DBBF>;C5<??FFFFF;>(;>:@<>)<?:?>6F?(4:0)5+3**.*))
@M03152:184:000000000-AWYW1:1:2106:23188:10904 2:N:0:AGAGGATAATACCTGT
CCCAACTATCCCTATTAATCATTACGTCGATCCTAGAAACCAACAAAATAGAATCAAACGTCCTATTTCATTATTCCATGCTAATGTATTCAAGCGTATGCCTGCTTTAAACACTCTAATTTTTTCAAAGTAACAGTCCTGATTCCCCAAGACACCAAATTAATGACATCAAGGTTCTTCAGAAGGGAGAAACCAGTAATGACAGTACGTACCGAAGCACGACCAACATACTGATCCCGAAATTCAACTACGAGCTTAGATCGGAAGAGCGTCGCGTAGGGAAAGAACAGGTAGGGTTAGA
+
CCCCCGGGGGGGGGGGGGGGGGGGGGGGGGGGGGGGGGGGGGGGGGGGGGGGGGGGGGGGGGGGGGGGGGGGGGGGGGGGGGGGGGGGGGFGGGGGGGGGGGGGGGGGGGGGGFGGGAFFGGGGGGGGGGGGGGGGGGGGGGGGGGG8EEGGGGGGGGGGGGGGGGGGGGFFGFDFCGDGGGGGGGGFGGGGCCGGFGGFFGCEGFFFGFGD8=CDFDE6?ADFADFF5@=@@FED6:DADB*>8BCA?FA=@D)6)9745??@;?68@16(3((665(-(72:0;43711.:+()0(14)
@M03152:184:000000000-AWYW1:1:2106:16106:10945 2:N:0:AGAGGATAATACCTGT
CCCAACTATCCCTATTAATCATTACGTCGATCCTAGAAACCAACAAAATAGAATCAAACGTCCTATTTCATTATTCCATGCTAATGTATTCAAGCGTATGCCTGCTTTAAACACTCTAATTTTTTCAAAGTAACAGTCCTGATTCCCCAAGACACCAAATTAATGACATCAAGGTTCTTCAGAAGGGAGAAACCAATAATACCAGTACGTACCGAGGCACGACCAACAAATTGGTCCCGAAATTCAACTACGAGCTTAGATCGGAAGAGCGTCGTGTAGGGAAAGAACAGGTATGTGTAAA
+
CCCCCGGGGGGGGGGGGGGGGGGGGGGGGGGGGGGGGGGGGGGGGGGGGGGGGGGGGGGGGGGGFGFGGEGGGGGFGFFGGGGGGGGGGGEGFGGGGGGGGDCFGGGGGGGFGGGGGGGGGGGGG8BFCFGGGGGGE9CFGFGGGGFGEECFGEGGGGFDGGC;FGFGFGGGGEC8FGGGFGFFGGCFGEFFGFGGGGGFGG6DDDF=DFGD>=9?05@F5=D)=CFFFFB9FC6B4<GDDB46CFFF?GF@FGFFFC@FEF;6?FFFFFF0,:6<05AFFF?>0:0(.3.))0.0942))
@M03152:184:000000000-AWYW1:1:2106:6285:10949 2:N:0:AGAGGATAATACCTGT
CCCAACTATCCCTATTAATCATTACTTCGGTCCTAGAAACCAACAAAATAGAACCAAAGTCCTATTCTATTATTCCATGCTAATGTATTCAAGCGTAAGCCTGCTTTAAACACTCTAATTTTTTCAAAGTAAAAGTCCTGGATCCCCAACGCACTCAGTTAAGAGCACGCTGGTTCCCCAGAAGGAAAGACCCGACCAGAGCAGTGCTTACCTTTCGGCAAGACCACCCAGCCAGGCCCGAAATTCAACTACGAGCTTAGATCGGAAGAGCGTCGGGTAGGGAAAGAACAGGTATGTGTAA
+
CCCCCGGGGGGGGGGGGGGGGGGGGGGGGGGGGGGGGGGGGGGGGGGGGGGGGGGGGGGGGGGGGGGGGGGGGGGGGGGGGGGGGGGGGGGGDGGGGGGGGGGGGGGGGGGGGGGGGGGGGGGGGGGFCGGGGGGGGGEFCGGGFGGGGGCGGGGGGGGGGGGGGGGGGGGECEGGGGFGGGGG?DFGGGGFFECE6DG5CCFFFFFFD7FDCCGF5>=EFFFB4)5@AADFFGBDF=D>E>>@F=?FEGFF?DE@)(17C3)6(6,.(/(-2-2(4<0<F>B>?@8((,.(.+)91)*-)
@M03152:184:000000000-AWYW1:1:2106:17452:10965 2:N:0:AGAGGATAATACCTGT
CCCAACTATCCCTATTAATCATTACATCAGCCTTAGAAACCAACAAAATAAGACCAATGTCATATTCTATTATCCCATGCTGTAATATTCAATGGCAAGGTTACGCCTGCTTTGAACACTCTAATTTTTTCAAAGTAAATGATTGGGAACGGTGATCCCCAAGCCGTAAAGCAAGAGGGCCATTACCCAAAGCTAGGACGCGACCGACGAGCCACGCCTTGCGACGAGCTTTGCCAGGACACCACCGAACTTCAACTACGAGCTTAGATCGGAAGAGCGTCGGGTAGGGAAAGCACAGAGA
+
CCCCCGGGGGFGFGGGGGGGFGGGGGGGFGGDFGGGGGGGGGGGGGGGGGGGGGGGGFGFGDGGFEFGGGGGGGGGGGGGGGGEFGGGGGGGGGGGGGGFGGGFGGDGGFFGGGGGGGFGGGFCFFGGGGGGGGGGGGFAAEGF;FCFFGEEGFFGFGDGGCFF8CEGC6FGGGCFGFCE6=FEGGGGGGEFFF8EFG,?8++1@DEGGBD4DGGF4?D>FEB@B12)55(3;>7+;=C(.45;F)2>>)0-<FFB=:)8:(42:9>AFB:(:(33()4-(5(7433127(4(*.0>1*8(
@M03152:184:000000000-AWYW1:1:2106:14699:10994 2:N:0:AGAGGATAATACCTGT
CCCAACTATCCCTATTAATCATTACGTCGATCCTAGAAACCAACAAAATAGGGTCAAACGTCCTATTTCATTATTCCATGCTAATGTATTCAAGCGCGAGCCTGCTTTAAACACTCTAATTTTTTCAAAGTAACAGTCCTGATTCCCCGCCACACCAACTGAATGGCATGACGGTTCTTCAGAAGGGAGAAACCAGTGACACCAGTGCATACCGAAGGCACGACCAGCGTACTGATCTCGAAATTCAACTACGAGCTTAGATCGGAAGAGCGTCGTGAAGGGAAAGAACAGGTATGTGTAA
+
CCCCCGGGGGGGGGGGGGGGGGGGGGGGGEEGGGGGGGGGGGGGGGGGGGGGGGGGGGGGGGGGGGGGGGGGGGGGGGGGGGGFGGGGGGGGGGGGGGGGGGGGGGGGGGGGGGGGGGGGGGGGGGGGGGGGGFGGGGGGGGGGGGGFGGGGGGGGGGGGFGGGGGGGGGGFGCDGGGGGGGGGGG>DEGGGG?FGGGGFGGGFFFFCFFGGFGGFFFFFF9?4>=>:4/9D)2@@F?C86=>?@=EF?GFF0<D;:134;5),38:><2<F210-()(.3>?5,)1202(657:41)2))
@M03152:184:000000000-AWYW1:1:2106:15685:11047 2:N:0:AGAGGATAATACCTGT
CCCAACTATCCCTATTAATCATTACTTTGGCCTTAGAAACCAACAAAATAAGACCAATGTCATATTCTATTATCCCATGCTAATGTATTCATGATGCCTAGTTATGCCTGCTTTGAGCACTCTAATTTTTTCAAAGTAAACTATCTGGACTAACTACTACATTGCTGCAGTAGAAGTACCAGAAAAAAAGGAGGTCAACACCCAGTACACACCAAGAGAATATCAAGGTGGACTATGATGAAGACTACTGCTACCCTACCCTCCCAACTTTTGAGGGTGAAGAGGTTCAGCTAACAACTCC
+
CCCCCGGGGGGGGAFGGGGGGGGGGGGGGFCFFFFGGGGGGGGGGGGFGGGGGGGGGGGGGGGGGGGGEGGAEFGGFGFGFFFGGGGGGGGGGGGGFFBFGFFDAEFDCFGFGGCD@B?EFF<FCFFEGGEGGGG<EFEFFGGGGGFGGGG8FGGGGGGGFGA8D8AD??DFCGGFGGF,=DCFGFDGG68EGCCFFCFDEDDDEF7+6D8?CGEFFFBF?=A*;C5**;506;=+1>97<=+*;9@F*2+1*=62972):*5):(7>=01*00225)0(*1))(/33.)))/<(=F66.)
@M03152:184:000000000-AWYW1:1:2106:15740:11069 2:N:0:AGAGGATAATACCTGT
CCCAACTATCCCTATTAATCATTACGTCGATCCTAGAAACCAACAAAATAGAATCAAACGTCCTATTTCATTATTCCATGCTAATGTATTCAAGCGTATGCCTGCTTTAAACACTCTAATTTTTTCAAAGTAACAGTCCTGATTCCCCACGACACCAAATTAATGGCATCGAGGTTCTTCAGAAGGGAGAAACCAATAATACCAGTACGTACCGAGGCACGACCAACAAATTGGTCCCGAAATTCAACTACGAGCTTAGATCGGAAGAGCGTCGGGTAGGGAAAGAAAAGGGATGGTAAAA
+
CCCCCGGGGGGGGGGGGGGGGGGGGGGGGGGGGGGGGGGGGGGGGGGGGGGGGGGGGGGGGGGGGGGGGGGGGGGGGFGFGGGGGGGGGGGGGGGGGGEGGFGGGGGGGFGGGGGGGGGGGGGGGGGGFGGGGGGGGGGGGGGGGGGGGGGGEGGGGGGGGGGGGFGGGGGGFGGFFFGGDAD>8FGDCEFGGGFGGGGFGGGCFFF7DCG?C6EBBDA659AABBFFFF4BFFF7ADG?B@FF=FF=?FA;;G:@FE4>?):0;39@;;@11>((.)4128<58??((,(,(*-8/)*))
@M03152:184:000000000-AWYW1:1:2106:19872:11101 2:N:0:AGAGGATAATACCTGT
CCCAACTATCCCTATTAATCATTACTTTGGTCCTAGAAACCAACAAAATAGAACCATAGTCCTATTCTATTATTCCATGCTAATGTATTCAAGCATATGCCTGCTTTGAACACTCTAATTTTTTCAAAGTAAAAGTCCTGGCCGCTCGTCACGTCCAATTAAGGACACAACGGACACAACCAGAAAGAAAGCCCCTACCACTGCAGTGCTTGCCGTGAGGCAAGACCACAAGGCCAGGGCCGAAATTCAACTACGAGCTTAGATCGGAAGAGCGTCGGGTAGGGAAAGAACAGGGATGTGT
+
CCCCCGGGGGGGGGGGGGGGGGGGGGGGGGGGGGGGGGGGGGGGGGGGGGGGGGGGGGDGGGGGGGGGGGGGGGGGGGGGGGGGGFGFFGGGFFGGGGGGGGFGGGGGGGGGGGGGGGGGGGGGGGGGDGGGGGGGGFFGCFGGGGGGGGFEEGGGG9EEGGGGGGGGGDDCCGGG8>DEGGGFFGGFGDDFGGGGFGFFGGGEG5CDGFGFCFGFD559F9FDFFFF>ADF>*:492724>EF44@FE7;C;F57DFF1C@E?E@DF@>(6;>261)48>F0@(72(28??:5().364-
@M03152:184:000000000-AWYW1:1:2106:16384:11181 2:N:0:AGAGGATAATACCTGT
CCAACTATCCCTATTAATCATTACGTCGATCCTAGAAACCAACAAAATAGAATCAAACGTCCTATTTCGTTATTCCATGCTAATGTATTCAAGCGTGAGCCTGCTTTAAACACTCTAATTTTTTCAAAGTAACAGTCCTGATTCCCCAAGACACCAAATTAATGACATCATGGTTCGTCAGAAGGTAGAAATCAATAATACCAGTACGTACAATAGCACGACCAATAAATTGATCCCGAAATTAAACTACGAGCTTAGATCGGAAGAGCGTCGTGTAGGGAAAGAACAGGTATGTGAGATA
+
CCCCCGGGGGGGGGGGGGGGGGGGGGGGGGGGGGGGGGGGGGGGGGGGGGGGGGGGGGGGGGGFGGGGGGGGGGGGGGGGFGGGGFGGGGGGGGGGGDGGGGGFGGGGGGGGGGGGGGGGGGGGGGCFFGGGGGGGGGFAFGGGGGGFGGGGGGGGGGGGGDGDFGGGGGGGFGGGGGGGGGDFGGGGGGFGGGGGFDFFGC?8=FF>DFDDGGGF5AC*:>ABCBFFFFE>8?EC0>DAEDF*=F=6AF*2948@A=E??B226:@31;>;@:?;@F33=A?46)(.,4)-)+)1*)*))
@M03152:184:000000000-AWYW1:1:2106:19680:11372 2:N:0:AGAGGATAATACCTGT
CCCAACTATCCCTATTAATCATTACCTCGGTCCTAGAAACCAACAAAATAGAACCAAAGTCCTATTCTATTATTCCATGCTAACGTATTCAAGCGTAGGCCTGCTTTAAACACTCTAATTTTTTCAAAGTAAAAGTCCTGGATCCCCAGCGCACTCAATTAAGAGCACGTTGGTTCCCCAGAAAGAAAGATCCGACCAGAGCAGTACTTACCATTGGCAAGACCACTCAGCCGGACCCGAAATTCAACTACGAGCTTAGATCGGAAGAGCGTCGTGTAGGGAAAGAACAGGTATGTGTAGG
+
CCCCCGGGGGGGGGGGGGGGGGGGGGGGGGGGGGGGGGGGGGGGGGGGGGGGGGGGGGGGGGGGGGGG<FGGGGGGGGGGGGGGGGGGGGGGGGGGGFGGGGGGGGGGGGGGGGGGG,EFGGGGGGGGGGGFFGGGEGGGGGGGGGGGGGGGGGGGGFGFGGGGGGGGGGFFGGGGGGGGGGGGGGDGGGGGGGGG>CEF7?FCGFFGGFGGGGGF5FFFFFFFFFFFFFFFFGBGFFDB5@F?FFEFF6;7?<DBFC=CEFF;D@B@D@B781;?47:2?F?>(......59259*)26)
@M03152:184:000000000-AWYW1:1:2106:23314:11481 2:N:0:AGAGGATAATACCTGT
CCCAACTATCCCTATTAATCATTACGTCAATCCTAGAAACCAACAAAATAGGATCGAACGTCCTATTTCATTATTCCATGCTAATGTATTCAAGCGTTAGCCTGCTTTAAACACTCTAATTTTTTCAAAGTAACAGTCCAGATTCCCTGCAACACCAAATTAATGGCATTACAGTTCATCAGGAAGGAGGAATCAGTAAGACCAGTACATACCGGTGGCATGACCAGCCTACTAACCCCGAAATTCAACTACGAGCTTAGATCGGAAGAGCGTCGTGTAGGGAAAGAAAAGGTAGGGGTAG
+
CCCCCGGGGGGGGGGGGGGGGGGGGGGGGGGGGGGGGGGGGGGGGGGGGGGGGGGGGGGGFGGGGGGGGGGGGGGGGGGGGGGGGGGGGGGGFGGGGGGGGGGGGFGGGGGGGGGGGGGGGGGGGGGGGGGGGGGGGGGFGFFGGGGGGGGGGGGGGGGGGGGGFGGGFFGGGGFGGGFDFGGFFGGGGGGGGGGGGGGFGFFDFFFGGFGFG6>B@BBFFFFF5@C>>A5FFGECACDFAADFFAA>;CF==GAF>;C@:*/55;@;33=;13>(60(93>3A=)2((.,-.9)))-*-(
@M03152:184:000000000-AWYW1:1:2106:13612:11503 2:N:0:AGAGGATAATACCTGT
CCCAACTATCCCTATTAATCATTACGTCGATCTTAGAAACCAACAAAATAAGATCAAACGTCCTATTTCATTATTCCATGCTAATGTATTCAAGCGAATGCCTGCTTTAAACACTCTAATTTTTTCAAAGTAACAGTCCTGATTTCCCACGACACCAAATTAATGACATCGTGGTTCGTCAGAAGGGAGAAACCGACAGGGCCAGTACACACCAGAGGCGCGACCGACCCGTCGAGCCCGAAATTCAACTACGAGCTTAGATCGGAGGACAGTCGTGTAGGGAAAGCAAAGGTATGGGTAA
+
CCCCCGGGGGGGGGGGGGGGGGGGGGGGFEGGGGGGGGGGGGGGGGGGGGGGGGGFGGGGFGGGGGGGGGGGGGGGFGGGGGGGGGGGGGGGGGGGGGGGGGGGGGGGGFGGGGGGGCFGGGGGDGGGFGGGGGGGGFGGCFGGGGGGEEGDEGGGGGGFGGGGGGFFGGDEFC?E9CGGFEFFGGGGGGGGGGGGGDEFEGCAGA67EFGGGGGFF52*:>E2@=BF3>95)2:))(>>E>::4@<42CF:0*<>)..44.6::6(((((-48<(4<(62).5(0(5(.21)3)9).*6(
@M03152:184:000000000-AWYW1:1:2106:19340:11548 2:N:0:AGAGGATAATACCTGT
CCCAACTATCCCTATTAATCATTACGTCGATCCTAGAAACCAACAAAATAGAATCAAACGTCCTATTTCATTATTCCATGCTAATGTATTCAAGCGCGAGCCTGCTTTAAACACTCTAATTTTTTCAAAGTAACAGTCCTGATTCCCCGCCACACCAACTTAATGACATGACGGTTCTTCAGAAGGGAGAAACCAGTGACACCAGTGCATACCGAAGGCACGACCAGCGTACTGATCTCGAAATTCAACTACGAGCTTAGATCGGAAGCGCGTCGAGTAGGGAAAGAACAGGCATGGGGAA
+
CCCCCGGGGGGGGGGGGGGGGGGGGGGGGGGGGGGGGGGGGGGGGGGGGGGGGGGGGGGGFFGGGGGGGGGGGGGGGGGGGGGGGGGGGGGGGGGGGGGGGGGGGEEGGGGGGGGGGAFGEGGGGGGGGGGGGGGGGGGGGGGGGGGGGGGGGGGGGGGGGEECDGGGGFGGGGDGGGGGGGGFGGGGGGGGGGGGFGGFGGC>:AFGGFGGGGG>?B=AFFFBF>9FFBFF>>EFACG;FFFF=FEFEGF;0D:B)5>3C<????B1((49;(3(-/,<<B053>::(((((*).)(*((
@M03152:184:000000000-AWYW1:1:2106:21584:11554 2:N:0:AGAGGATAATACCTGT
CCCAACTATCCCTATTAATCATTACGGCGACTCTAGAAACCAACAAAATAGAACCGCGCGTCCTATTTTATTATTCCATGCTAATGTATTCAGGCATAGGCCTGCTTTGAACACTCTAATTTTCTCAAGGTAAAGGTCCTGGTTCCCCGACGCACACCAACAAAGGGCACGCCGGCTCACCAAGAGGTAAGGCCCGCCCAGACAGTACGTGCCGTTAGGCAGACCGCCCGGCCAGGCCCGAAATTCAACTACGAGCTTAGATCGGAAGAGCGTCGCGTAGGGAAAGAACAAGTGTGTAGAG
+
CCCCCGGGGGGGGGGGGGGFGFGGGGDGGGGGGGFGGGGGGGGGGGGGGGGGGGFGGEGGFGGGGFGGGGGGGGGGGGGGGGFGGGGGGGDGGGFCFGGFFCFGGGGGFGFFFCFFF<FFGGGG<FDEGGGGFFGGFFGGGGFFFGGGE>@EECFCGGGFE6D,@=>EFGGEFECGGGGGFCF8D6:?EFG6DFD>EGG>FDGBCACFDFGFFG=B5BDFA6A@D1(:>>9>>53<>B3(0(0(9@D@<:6?B5:;@26>A4<?<((1(.2;449(77((18,.(74(.((()+./.-*).
@M03152:184:000000000-AWYW1:1:2106:21787:11682 2:N:0:AGAGGATAATACCTGT
CCCAACTATCCCTATTAATCATTATCTCAATTTCTAAAACCAACAAAATAAAATCGAGATCTTATTTCATTATTCCATGCAATATATATAGGCGTGAGCCTGCTTTTAGCACTCTAATTTTCTCAAAGTAAACGTTCTGGCAACTGACGACAATCGATAAAGATCATCGCCAGCCGTCCAGCAAGTGAGGATCTGTTAACCAACATGGCCAGTTAGACCAGCTAGCAACAAATACCCGAAATTCAACTACGAGCTTAGATCGGAAGAGCGTAGTGTAGGGAAAGAACAGGTATGGGTAGAT
+
CCCCCGGGGGGGGAFGGGGGGGGGGGFGGGGGFGGGGGGGFGGGGGGGGGFGEGGEGGGDFGGGGGGGGGGGGGGGGGGGGGGGGGGGGGFGGGGGGDGGGGGGGGGGGFGGGGGGGGGGGGGFGGGGGGGGGGGGGGGFFGGGGGGGGGGGGGGGGGGEEGGGGGFFFGDEGGGGGGGGGDGGGGFFF=FDFFGGACFFFGGDGFF==AGGGGGFFFEFACFFEBBFFFDFFGEFFBDBD)=6EFAFFFADFC?3BEF?<=2>=;;8@061(,595@7:()3A;A(/31/7)+()))1.)
@M03152:184:000000000-AWYW1:1:2106:20190:11737 2:N:0:AGAGGATAATACCTGT
CCCAACTATCCCTATTAATCATTACGTCGATCCTAGAGACCAACAAAATAGAATCAAACGTCCTATTTCATTATTCCATGCTAATGTATTCAAGCGTATGCCTGCTTTAAACACTCTAATTTTTTCAAAGTAACAGTCCTGATTCCCCAAGACACCAAATTAATGACATCAAGGTTCTTCAGAAGGGAGAAACCAGTAATGACAGTACGTACCGAAGCACGACCAACATACTGATCCCGAAATTCAACTACGAGCTTAGATCGGAAGAGCACCGTGCAGGGAAAGAACAGGTATGTGTTGA
+
CCCCCECFGDGGGFGGGFGAFFGEEEEFCCF8CFEGGGGGCF<@FCDGGGGFFGGCDFEEF@FGGCFFCGFAA<<DFGFGGFFFFGFGGGDFGGGGBEEGGFGA=?F9?AEFG8FDF,?FEFFGGDCFGGGGGGGGGF8FEAFGGE9FEED8>FG?8FDDFDEC;,@ECDFFFG8989@;=EC;=?>FEE8D8EGCDDFFFGGD95CCDF?8CCEFB>CF>=A8@FAFFA5@;F47B)*:>:*:1+9B?CA==4B2?408CFD@F04;=;)((((/()9(4>68(.,.88(.6+,/*)*()
@M03152:184:000000000-AWYW1:1:2106:22935:11808 2:N:0:AGAGGATAATACCTGT
CCCAACTATCCCTATTAATCATTACGTCGATCCTAGAAACCAACAAAATAGAATCAAACGTCCTATTTCATTATTCCATGCTAATGTATTCAAGCGTATGCCTGCTTTAAACACTCTAATTTTTTCAAAGTAACAGTCCTGATTCCCCAAGACGCCAAATTAATGACATCAAGGTTCTTCAGAAGGGAGAAACCAATAATGCCAGTACGTACCGAGGCACGACCAACAAATTGGTCCCGAAATTCAACTACGAGCTTAGATCGGAAGAGCGTCGTGTAGGGAAAGAACAGGTATGTATAGA
+
CCCCCGFEGGGGGGGGGGGGGGGGGFGGGGGGGGGGGGGGGGGGGGGGGGGGGGFGGFGGF8:FFGGGGGGGGDFCFGGGGGGGFGFFEGAFEFGGGGGGFGFFFEAEFFGGGGGGGGGDEGGGGGGFGGGGG9FFGGGGGGGGGG9FFGFDEGGGEDGGFGGGGGGGGGFGGGFGGGFGFFFADEEGEGGGFGFFGGGFGGCDFFFG6DFC>DEBA>@CF>D=>>AAFFECFCEC441>DBFEABEFEF6@=C5:).)75)6;D@0=;(7(;>2:154)2??F:)41211-.+(/*.*6)
@M03152:184:000000000-AWYW1:1:2106:12626:11828 2:N:0:AGAGGATAATACCTGT
CCCAACTATCCCTATTAATCATTACCTCGGTCCTAGCAACCAACACAATAGAACCAAAGTCCTATTCTATTATTCCATGCTAATGTATTCAAGCGTCAGCCTGCTTTAAACACTCTAATTTTTTCAAAGTAAAAGTTGTGGATTGCCAGCACACACCGTTAGGCGCATGTTGGTTCCCCACAAGGAAAGGCGCGGCCGAACAGTTCTCACCCAAAGGTGGACCGCTCAGCCACGCCCGAAATTCAACTACGAGCTTAGCTCGGACGAGCGTCGCGTAGGGAAAGAACAGGTATGCGTAGAT
+
AC-ACGGEEFGGGFFFEEFGFGGCGFEFFCGGGGGG,C@EF@DGG,EDCEGGGGFGCCFEEFG9FGFEFAF9FGGGGDEGFGGGFGGGF<EGEFC7FCFFC8,E<,CFAEFGCAFGE,,,CA?F8EADFGGAACFEGGECEAEG@FFD@+9DFGCGGD?B4?,8C+1+8=9D86==DC=8=E=DCDFEE,88@866:?CAC*3>:+++53;CGG,*99>>F@)82>=A;;3AA),151)6),;?CFFFED::6D.472).6:6>(77((((-((-,3)4-,)(5(721?:32)0.753)4)
@M03152:184:000000000-AWYW1:1:2106:16366:11865 2:N:0:AGAGGATAATACCTGT
CCCAACTATCCCTATTAATCATTACGTCGATCCTAGAAACCAACAAAATAGAATCAAACGTCCTATTTCGTTATTCCATGCTAATGTATTCAAGCGTGAGCCTGCTTTAAACACTCTAATTTTTCCAAAGTAACAGTCCTGGTTCCCCATGACACCAAATTAATGACATCATGGTTCGTCAGAAGGTAGGAATCAATAATACCAGTACGTACTATTGCACGACCAATAAATTAATCCCGAAATTCAACTACGAGCTTAGATCGGAAGAGCGTCGGGTAGGGAAAGAACAGGTATGTGTAGA
+
CCCCCGGGGGGGGGGGGGGGGGGGGGGGGGGGGGGGGGGGGGGGGGGGGGGGGGFGGGGGGGGGGGGGGGGGGGGGGGGGGGGGGGGGGGGGGGGGGGGGGGGGGCGGGGGGGGGGGEGGGGGGGGGGGGGGGGGGGGGGGFGGGGGGGGGGGGGGGFGGGGGGGGGGGGGGGG?FGGGGGGFFGGFFGFGGGFGGGGEFFGCDDFFGGFGGFG=F7FEFF5>9ABBFFFFFFGFF6CC@?>F66FC89FF9A;B2947CC06(0>@BFF(.66((/08<1;=A<A7,,((542.0=::44
@M03152:184:000000000-AWYW1:1:2106:14751:11915 2:N:0:AGAGGATAATACCTGT
CCCAACTATCCCTATTAATCATTACGTCGATCCTAGAAACCAACAAAATAGAATCAAACGTCCTATTCCGTTATTCCATGCTAATGTATTCAAGCGTGAGCCTGCTTTAAACACTCTAATTTTTTCAAAGTAACAGTCCTGATTCCCTAAAACACCAAATTAATGGCATTATAGTTCGTCAGAAAGGAGAAACCGATTATACCGGTACGTACAATAGCACGACCAGTAAGCCGATCTCGAAATTCAACTACGAGCTTAGATCGGAAGAGCGTCGTGTAGGGAAAGAACAGATTAGTGTTGA
+
CCCCCGGGGGGGGFGGGGGGGGGGGGGGGGGGGGGGGGGGGGGGGCGGGGGGEGGGGGGGGGGGGGGGGGGGGGGGGGGGGGGFGGGGGGGGGGGGGGGGGGGGGFFGGFGGGGGFG9FGGGGGGGGGGGGGGFGGGGGGGGGGGFFGG8EFGGGEFGFGGAEGFFFGGGGGGFFFGDDGGGGCFGGGCEFFGGGGDDEFGGG=6@FGGFGGGGC>AAEBBABFAFFFFA3ADD)7/>C=FFA?+=?+9C8@?7>@FEEEEFF<;?03(3(,/4,(3)-<8@(<6?7(32())+,*0)*.)
@M03152:184:000000000-AWYW1:1:2106:15934:11998 2:N:0:AGAGGATAATACCTGT
CCCAACTATCCCTATTAATCATTACATCGATCCTAGAAACCAACAAAATAGAATCGGATGTCCTATTTCATTATTCCATGCTAATGTATTCAAGCGTTAGCCTGCTTTAAACACTCTAATTTCTTCAAGGTAACAGTCCTAATTTCCCACAACAACAAATAAATGACATCATGGTTCCTTAGAAGGTGAGAACCAATGAAATCAGTACATACCGAGGGCATGACCAACCCATTGATCCCGAAATTCAACTACGAGCTTAGATCGGAAGAGCGTCGTGTAGGGAAGGAACAGGTATGTGTAA
+
CCCCCGGGGGGGGGGGGGGGGGGGGGGGGGGGGGGGGGGGGGGGGGGGGGGGDGGGGGGGGGGGGGGGGGGGGGGGGGGGGGGGGGGGGGGGGGGGGGGGGGGGGGGGGFGGGGGGGEGGFGGGGGGGCFGGGGGGGGGGGGGGGGAECFEGGG8DGGGGGGGGFGGGGGGGCFGGGFGGFGGGGGGEFDFGGGGGGGGFGCCD8DFFGFGGGDE>E>5FFDFEE@503@DFBF*9+AF5?BDFFFCA?CFE2@>2?(/7C<*899=25((5;;24853><:(;(0:@1@3;7+.//-0))
@M03152:184:000000000-AWYW1:1:2106:10513:12043 2:N:0:AGAGGATAATACCTGT
CCCAACTATCCCTATTAATCATTACGTCGATCCTAGAAACCAACAAAATAGAATCAAACGTCCTATTTCGTTATTCCATGCTAATGTATTCAAGCGTGAGCCTGCTTTAAACACTCTAATTTTTTCAAAGTAACAGTCCTGATTCCCCAAGACACCAAATTAATGACATCATGGTTCGTCAGAAGGTAGGAATCAATAATACCAGTACGTACAATAGCACGACCAATAAATTGATCCCGAAATTCAACTACGAGCTTAGATAGGAAGAGCGACGTGAAGGGAAAGAACAGGTATGGGTAGA
+
CCCCCGGGGGGGGGGGGGGGGGGGGGGGGGGGGGGGGGGGGGGGGGGGGGGGGGGGGGGFFFGGGGGGGGGGGGGGGGGGGGGGGGGGGGGGGGGGGGGGGGGGGGGGGGGGGGFFGGGGGGGGGGGGGGGGGGGGGGFGGGGGGGGFFGGGGGFCFGGGGGGGGGGGGGGGFGFFGEGGGGFGGFCGGCFFGGGGGGDCA7=DGFFGDFGGDGAFFFFFF=E>B=)9FA59+:;BA=DDFF>CFAAB49?2>?E=)/*8**8>=93;;(7(,372(2.6;A@A;)4,8?0-6+(.)(*()
@M03152:184:000000000-AWYW1:1:2106:14726:12061 2:N:0:AGAGGATAATACCTGT
CCCAACTATCCCTATTAATCATTACTTCGGTCCTAGAAACCAACAAAATAGAACCAAAGTCCTATTCTATTATTCCGTGCTAATGTATTCAAGCGTAAGCCTGCTTTAAACACTCTAATTTTTTCAAAGTAAAAGTCCTGGATCCCCAACGCACTCAGTTAAGAGCACGCTGGTTCCCCAGAAGGAAAGACCCGACCAGAGCAGTGCTTACCTTTCGGCAAGACCACCCAGCCAGGCCCGAAATTCAACTACGAGCTTAGATCGGAAGAGAGTCGTGTAGGGAAACAACAGGTATGTGTTA
+
CCCCCGFGGGGGGEGGCGGGGGGGGGGGGGGEGGFFCFDGGFGGG<<<FCFGGFFF@CCFCGFEGGDGEFGFGGGFGGGGGGGGGGGGGGGGCFFGDEEGGEFDFFGGFF<FGFFGF<FFGGGGGAAE??FGF9EFGFGB8,EEFFG8CGGG7C:B,DDFFA3,=@FG6CD8CDFG?FGC>,,8=EFG8=?D8E+@E6:F692:,;AFC7FFGG,+99>B94?:BB=EFFBAFF2*8(:2?25(;=);?:66;C)38;47.<C(:063,(((.52<0)(.58().).,28((.+)00)2()
@M03152:184:000000000-AWYW1:1:2106:8086:12115 2:N:0:AGAGGATAATACCTGT
CCCAACTATCCCTATTAATCATTACTTTAGCCCTAATGACCAACGAAAATAAGGCCTAAGTCTTATTCCATTATCCCATGCTAATGTATTCAAAGGCTTGGTTACGCCTGCTTTGAACACTCTAATTTTCTCAAAGTAAAAGATAGAGAACAAGTATAAATACTTATTACTCTAAAGAAGGAAAGATATTACCAGTTCGTACACTTTGTGTGTAGACCGGATCTATCTAATCCGAAATTCAACTACGAGCTTAGATCGGAAGAGCGTCGTGTAGGGAAAGAACAGTTATGTGTAGTTCTCG
+
CCCCCGGGGGGGGGGGGGGGFGGGGGGGGGGGGGGGGGGGGGGGGGGGGGGGFFGGGGGGGGGGGGGGGGGGGGGGGFGGGGGGGGGGGGGGGGGGGGGGGGGGG7FEGGGGGGGGGGFGGGDGFGGGGGGGGGGGGGGGGGGGGGGGGGGGGGFFGEGFGGGGFGGGGFGFGGGGGGGGGGGFFGFFFGGGFGGGFGG@GGGFGFF8FDGCFFDFFF9>?AFB<CEFAFFFFDADA@FFFFFFFA>5ACDFFDFFA445283:B(-0(-/(/;E;1;2((835(+979C??.=)++/3),
@M03152:184:000000000-AWYW1:1:2106:28292:12189 2:N:0:AGAGGATAATACCTGT
CCCAACTATCCCTATTAATCATTACATCGATCCTAGAAACCAACAAAATAGAATCTGATGTCCTATTTCATTATTCCATGCTAATGTATTCAAGCGTAAGCTTGCTTTAAACACTCTAATTTTTTCAAGGTAACAGTCCTAATTCCCCATAACATCAAATGAATGACATCATGGTTCTTTAGAAGGTGAGAACCAATAAGACCAGTACATACCAAGGCATGACCGATCCCTCGATCCCGAAATTCAACTACGACCTTAGATCGGAAGCGCGTCGTGTAGGGAAAGAACAAGTATTTGGAAA
+
CCCCCGGGGGGGGGGGGGGGGGGGGGGGECCFFGGGGCGGGGGGGGGGDFFGGGGGFGGGGGGGGGGGGGGGGGGGGFFFGGGGGDFFGGGGGGGGGGGFFGGGGGGGGDFGGGGGGGGGGGGGGGGFGCFGGGGGGGGGGEFGGGGFGFGGFGGGEGGGFGFGGGGGGGGG89=FFFGGGC?FGFFFAECFFGG+@DF5DF+=@FFGGFGG?DGF59DD@5@D@=BDF?EFFGFGF@58@@ACFCCFEF>):*/78506*152(9>((26>@BF(()))(.35=)4:1(,.60)*/)*))
@M03152:184:000000000-AWYW1:1:2106:10466:12189 2:N:0:AGAGGATAATACCTGT
CCCAACTATCCCTATTAATCATTACATCAGCCTTAGAAACCAACAAAATAAGACCAACGTCATATTCTATTATCCCATGCTGTAATATTCAATGGCAAGGTTACGCCTGCTTTGAACACTCTAATTTTTTCAAAGTAAATGATTGGGAGCGGTTAGTCCCTTGCGGGCCACTACCCAAAGCTAGGAAGCGCACATCCAGCACCGCCACAAGGACGAGCTTTGACGCAAACGCATTCCGAAATTCAACTACGAGCTTAGATCGGAAGAGCGTCGTGTAGGGAAAGAACAGGGATGTGTAGAT
+
CCCCCGGGGGGGGGGGGGGGGGGGGGGG9AGGGGGGGGGGGGGGGFGGGGGGGGGGGGGGGGGGGGGGFGGGGGGGGGGGGGGGGGGGGGGGGGGGGGGGGGGGGGGGGGGGGGGGGGGGGGGGGGGGGGGGGGGGGGGGGGGGFGDGGGGCEEE8EG;FFG,DEGDGGGGGGGGGGGG=DFGGGGGGGGGEGEEDGGGF?GCAG>>DF4FDGGGFEF>F6*86@FFF:A?:>C?F6;G0B?F3AFF6@48,(182F2)).463:>?B1961;,(.36>::F:4(8(47(,,(*.9*)*))
@M03152:184:000000000-AWYW1:1:2106:9020:12341 2:N:0:AGAGGATAATACCTGT
CCCAACTATCCCTATTAATCATTACTTCGGTCCTAGAAACCAACAAAATAGAACCAAAGTCCTATTCTATTATTCCATGCTAATGTATTCAAGCGTAAGCCTGCTTTAAACACTCTAATTTTTTCAAAGTAAAAGTCCTGGATCCCCAACGCACTCAGTTAAGAGCACGCTGGTTCCCCAGAAGGAAAGACCCGACCAGAGCAGTGCTTACCTTTCGGCAAGACCACCCAGCCAGGCCCGAAATTCAACTACGAGCTTAGATCGGAAGAGCGACGTGTAGGGAAAGAACAGGCATGGGTAA
+
CCCCCGGGGGGGGGGGGGGGGGGGGGGGGGGGGGGGFGGGGGGGF<FGGGGGGGGGGGGGGGGGGGGF9EGGGGGGGGDDGGGGGGGGFGGFGFGGGD,<FCFGGGGGGGGGGGGGFGGDFGGEGGFGCGGFGGG<EGGGGGGGGGFGGGGGGGGFFGCFEA88FGGG>DGGGFFDDGGGDFFDFGGGGFGFCEECDGGF?CF@,ACCCAC?@FAFDDBF@CF=>:=4AFDF4*(/5:C>;25:F6<+);A@FC)4>3C3)))36?D(3136((,,40,.4B7<17:1::1((1)0)(*)(
@M03152:184:000000000-AWYW1:1:2106:17642:12431 2:N:0:AGAGGATAATACCTGT
CCCAACTATCCCTATTAATCATTACTTCGGTCCTAGAAGCCAACAAAATAGAACCAAAGTCCTATTTTATTATTCCATGCTAATGTATTCAAGCTAATGCCTGCTTTGAACACTCTAATTTTTTCAAAGTAAAAGTCCTGGATCCCCAACACACCCAGTTAAAGGCAGCTGGTTCCCCAGAAGGAAAAGACCCAGCCAGGCAGTGCTTACCAGAGGCAAGACCGTCCGGCCAGGCCCGAAATTCAACTACGAGCTTAGATCGGAAGAGCGTCGTGTAGGGAAAGAACAGGTATGTGTAGAA
+
CCCCCGGGGGGGGGGGGGGGGGGGGGGGGGGGGGGGGGGGGGGGGGGGGGGGGGGGGGGGGGGGGGGG,EFDGGGGGGGGGGGGGGGGGGGFGGGGGGGGGGGGGGGGGGGGGGGGGGGGGGGGGFFFFGGGGGGGGGGFGGGGGGGGGGGGGEGGGGGGGGGGFGGGGGFGGDDFGGGG6EGFGGGGGGGGFFGGCGGFGGGD8BFF?FDG=DCFEF<?ADF58>8?5A@BFD5CEFG9?DFEFFFFBGD5?GD4+;<E31;@12@@((.(64:((9<<0@4@?F7?F?45)3)10-2))
@M03152:184:000000000-AWYW1:1:2106:10329:12434 2:N:0:AGAGGATAATACCTGT
CCCAACTATCCCTATTAATCATTACCTCGGTCCTAGAAACCAACGAAATAGAACCAAAGTCCTATTCTATTATTCCATGCTAACGTATTCAAGCGTCGGCCTGCTTTAACAACTCTAATTTTTTCAACGTAAAAGTCCTGGATCCCCAGCGCACTCAATTAATATCACGTTGGTTCCTCAGAAAGAAAGATCCGACCAGACCAGTACTTACCATTGGCACGACCACTCAGCCGAACCCGACATTCAACTACGAGCTTAGATCGGACGAGCGTCGCGAAGGGAAAGCACAGTCCTATTCCAA
+
A@C<A66FA@6FD<FG<E<6;EFG9FEC,@;B+;,C,E@<FF<F7@@;D,C,6,C<CE,6,CC<E,66,,<6CCCF9,9,,6,,,,,,9699,C,6667+@,,49EB5F,,5E,CF9FA@<,:FEEF,+4:,BDFDE,C,,A99@D=:8,8=+@4D,@>@9=,4,@3=+=+D88+@+,6@D8=DDF===C,@,@EEG68:+3;8@+4+23=F>FEC*;=*3)949));AF=;))-7?@51),.9;C?C?<)1;/8:A).1/64(4((((-47<((,()(-()4>6)((3(5))+)*1.*).
@M03152:184:000000000-AWYW1:1:2106:14726:12545 2:N:0:AGAGGATAATACCTGT
CCCAACTATCCCTATTAATCATTATTTTAGCCCTAGAAACCAACGAAAGTAGAACCAAAATCCTATTTCATTATCCCATGCTAATATATTCAAAGGCATGTTACGCCTGCTTTGAACACTCTAATTTCTTCACAGTAAAAGATTTTGATAATAAATTATCAAAAAGGAAGGAAATAAGAATTTTAGTGCCACTTAAAAAGTGTACCATAAATTTCTTATTAACCGAAATTCAACTACGAGCTTAGATCGGAAGAGCGTCGTGTAGGGAAAGAACAGGTATGTGTAGATCGCGGGGGTCACG
+
CCCCCGGGGGGGGFGGGGGGFGGGGGGG<FGGGGGGFGFGGGGGG@CFGGGGFGGGFGGGGGGGGGGGGFGGGGGGGGGGGGGGGGGEFGGGGCFFGGFGGFCEEECEGGGGG<FEGGGGGGGGGFGGGGGGFEFGFFFCE7EFGGG7;;=E9FDFGFFGC,=@D=C=?DGGGFFFGFFFDAFGGDGE8EGGGGGFCD?@D?DEFF9EDFDF@DGFFFF?D>D8):>>FACFFFEC600)9=;A6+;B=*3:>GF2*:<2525B:E(7292BD3>:217)(3)11+1)9((((*()0(*)-
@M03152:184:000000000-AWYW1:1:2106:19992:12547 2:N:0:AGAGGATAATACCTGT
CCCAACTATCCCTATTAATCATTACGGTGATCCTAGAAACCAACAAAATAGAATCATGCCGTCCTATTTTATTATTCCATGCTAATGTATTCGAGCAATAAGCTTGCTTTAAACACTCTAATTTTTTCAAGGTAAAAGTTCTGGTTCCATATGACACCCAATTAAGGACATCATATTTCTCCAGAAGGTGAGAAATTGACTGTAACAGTTCATACCCCTTAAGGCACGACCGTCACGTCAATCCCGAAATTCAACTACGAGCTTAGATCGGAAGAGCGTCGTGTAGGGAAAGAAAAGGAAG
+
CCCCCGGGGGGGGGGGGGGGGGGGGGGGGGGGGGGGGGGGGGGGGGGGGGGGGGGGGGGGGGGGGGGGGGGGGGGGGGGGGGGGGGGFGGGGGGGGGGGGGGGGGGGGGGGGGGGGGGGGGGGGGGGGGGGFFFGGGGFFGGGGGGGGGGGGFFFFGGGGGGGGGGFGGGGFGEG8FEDFFDFFFECCGFFFDGFG,DEFDGDFGFFGFDDCGGG?D?=DFDF55DCEB>AB>DDGFFGDE@>BFDFFB>FEEF97A==??F2@EFFEF2(;76;;@56195;=3C=;@D6:?F(.)-5((
@M03152:184:000000000-AWYW1:1:2106:21135:12799 2:N:0:AGAGGATAATACCTGT
CCCAACTATCCCTATTAATCATTACGTCGATCCTAGAAACCAACAAAATAGGGTCAAACGTCCTATTTCATTATTCCATGCTAATGTATTCAAGCTAACGCTTGCTTTAAACACTCTAATTTTTTCAAAGTAACAGTCCTGATTTCCCACGACACCAAATTAATGACATCGCGGTTCCTCAGAAGGGAGAAACCAACTAGACCAGTACACACCGAAGGCGCGACCAACCTGTTAGTCCCGAAATTCAACTACGAGCTTAGAGCGGAAGAGCGTCGTGTAGGGAAAGAAAAGGGAAGTGGAA
+
CCCCCGGGGGGGGGGGGGGGGGGGGGGGGGGGGGGGGGGGGGGGGGGGGGGGGGGGGGGGFGGGGGGGGGGGGGGGGGGGGGGGGGGGGGGGGGGGGGFGGGGGGGGGGGGGGGGGGCGGGGGGGGGGGGGGDAGGGDFGGGGFGGGGGGGGGGGGGFFGGGGGGCGFGGGGGCDGGGGGG?DCD?EFCEGGGGGGGGF5AC+:@9FFGFGGGGG5?>@A?=525>=;5;=A9F?CFC*(59==FAEFEFF@1::@3.;<;):2(6>FB?F;,(441)()4B?F?:?F(12,(2(0).*5)
@M03152:184:000000000-AWYW1:1:2106:21089:12884 2:N:0:AGAGGATAATACCTGT
CCCAACTATCCCTATTAATCATTACCTCGGTCCTAGAAACCAACAAAATAGAACCAAAGTCCTATTCTCTTACTCCATGCTAATGTATTCAAGCGTCAGCCTGCTTTAAACACTCTAATTTTTTCAAAGTAAAAGTTGTGGATTGCCAGCACACACCGTTAGGCGCATGTTGGTTCCCCACAAGGAAAGGCGCGGCCGAACAGTTCTCACCCAAAGGTGGACCGCTCAGCTACGCCCGAAATTCAACTACGAGCTTAGAGCGGAAGAGCGCAGTGTAGGGAAAGAGCAGCTATCGGGATAA
+
CCCCCGGGGGGGGGGGGGGGGGGGGGGGGGGGGGGGFGGGGGGGGGGGGGGGG<FCFGFF<FE9CFFF,CFFGGAFGGGGF<FFGGFFGFGGGGDGGGE?FGGGFGGCFGEFGGGC9,CFGGGG@<EGGGCAFCEGFDEF8EGGCGGGFGGGGGEG8C>EGE8DEG8@CD+=FEF9D>?CCE8B=DEFFG,8C87EC9E?ECF6:6BCD@*CFGGFAA34?;)52(/8086A**6CA1>@5(+);FCA;481:C5(92)).9;9(,:??B((-(.6)0-445243)(5<2(6)0()0-)()
@M03152:184:000000000-AWYW1:1:2106:29205:13085 2:N:0:AGAGGATAATACCTGT
CCCAACTATCCCTATTAATCATTACATCGATCCTAGAAACCAACAAAATAGAATCGGATGTCCTATTTCATTATTCCATGCTAATGTATTCAAGCGTGAGCCTGCTTTAAACACTCTAATTTTTTCAAGGTAACAGTCCTAATTCCCCGTGACACCAAATTAATGGCATTACGGTTCTTTAGAAGGTGAGAAATCAATAATATCAGTACATACCAACGGCATGACCGAAACATTGATCCCGAAATTCAACTACGAGCTTAGATCGGAAGAGCGTCGTGTAGGGAAAGAACAGGAACTTGTA
+
ACCCCFGGGGGGGGGGGGGGGGGGGGGGGGGGGGGGGGAECEFGGGGGGGGGGGGGEGC76FAFGGGGGG9FGGGFGFDFGGGGGCFCAFGGF9CFGGGGG@FGGFGFGFFEFFGGGGGGGGGFGGFD9FFGGGDFGFGGFEFGGGGGGGGGGGFGGGGGFGGGADCCDDCFFC==>FGGGGGDCFDFGGFDFGFEF8EFGGGFGFFFFFGGGGG9*<)09AAEBCAA>5>F*?ADF48):@ABAA6FE8CEEC?2:=2>B;*08<22:18333<9,54346;;44((.(.(4*.)))*))
@M03152:184:000000000-AWYW1:1:2106:14793:13116 2:N:0:AGAGGATAATACCTGT
CCCAACTATCCCTATTAATCATTACGTCAATCCTAGAAACCAACAAAATAAGATCAACGTCCTATTTCATTATTCCATGCTAATGTATTCAAGCGTGAGCCTGCTTTAAACACTCTAATTTTTTCAAAGTAACAGTCCTGATTTCCCGCCACACCAAGTGAATGGCATGACGGTTCGTCAGAAGGGAGGAACCAGTGGCACTAGTGCATACCGAAGGTACGACCAGCGTACTGATCCCGAAATTCAACTACGAGCTTAGATCGGAAGAGCGTCGTGTAGGGAGAGAAGCAGTAGTGGTAGG
+
CCCCCGGFFGGGGGGGGGGGGGGGGGFGCEGGFGGGGDGGGGGGG@,EFFFGGGGGGGG@FGGGGGGG@EFGGGGCFGA<DCDFCFFCFGGG<EFGDGEFAE=FFGGGGDGDGGGGGCGGGGGGGGGC5FGGG9EFGFFCCFGEDFGGGGGGFGGGGGGGD8FC?E?FGFGGGGCEG>DGD8EFGGGE>EGGF8@=A=CFG++*@CCDGFDC6+9*9AEABAEA==DBF4>F8F?:F3<58@F*::5=9<661D:(87)97C6;710=@;06(47(40)5(7(0()((((.--+-)))26(
@M03152:184:000000000-AWYW1:1:2106:7971:13173 2:N:0:AGAGGATAATACCTGT
CCCAACTATCCCTATTAATCATTACTTCGGTCCTAGAAACCAACAAAATAGAACCAAAGTCCTATTCTATTATTCCATGCTAATGTATTCAAGCGTAAGCCTGCTTTAAACACTCTAATTCTTTCAAAGTAAAAGTCCTGGATCCCCAACGCACTCAGTTAAGAGCACGCTGGTTCCCCAGAAGGAAAGACCCGACCAGAGCAGTGCTTACCTTTCGGCAAGACCACCCAGCCAGGCCCGAAATTCAACTACGAGCCTAGATCGGAATAGAGTCGTGCAGGGAAAGAAAAGGTAGGAGTAA
+
CCCCCGGGGGGGGFGGGGGGGGGGGGGGGEGEGGFGGGGGGGGGGGGGGGGGGGGGGFGGGGGGGGGGGGGGGGGGGGGGGGFGGGGGGGGGGGGGGGFGFFGGGGGDEGGGGFGGFEFFFGGGACEFGGGDCFGGGGDFG@FFGGGGGGGEEDGGFFFFGCED,=DF6>CEEFFFGFFGGGG?DFGFFGGDGGCEEDG5D6FFGFAC@FG+5CFFAE59*1AC1:8>*97FFG9*@2?552)(4+9=4C)6DC3()//6<CED;;<()))19)./:)4AB)3).0(4((,(.+)0*(*()
@M03152:184:000000000-AWYW1:1:2106:27116:13221 2:N:0:AGAGGATAATACCTGT
CCCAACTATCCCTATTAATCATTACTTCGGTCCTAGAAACCAACAAAATAGAACCAAAGTCCTATTCTATTATTCCATGCTAATGTATTCAAGCTTAAGCCTGCTTTAAACACTCTAATTTTTTCAAAGTAAAATTCCTGGATCCCCAGCGCACCCCATTAAGAGCACACTGGTTCCCCAGAAGGAAAGACCCGACCAGATCAGTGCTTACCTTTCATCAAGACCGCCTAGCCAGGTCCGAAATTCAACTACGAGCTTAGATCGTAACAGCGTCGTGTAGGGAACGAACAGGTATGTGTAG
+
@9CCC@FGGCFEGA6CEFGGFGGAFFGC7@FGGGGCFF9EDFDGD<<DF@CDCFF@FFA<C,CFGGGG9@FEFFFD,EFGFDEGGEFD<EE,,@,C<6,@FF@FGEFFAGGGGGFF<FE<?<AF=AA?9FE9FG,FEGF?=:EGGCEC4>8BBEDE+@D9;=F,@8EFF6DF?,6==CFGC?8=+BFD?EFCE66@GD86,03:@+=+5+=:=FF89+;<F@FC@ABFFF9AFF>4947>BD>B=FEFEG;3(C5:)5>)6)/3333(1)66?0:11<(573,.(080630(4<)/1):4)
@M03152:184:000000000-AWYW1:1:2106:14788:13255 2:N:0:AGAGGATAATACCTGT
CCCAACTATCCCTATTAATCATTACTTCATTTCTGAAAACCAACAAAATAGAAACAAAGTCCTATTCCGTTATTCCATGCTAATGTATTCAAGCATAAGCCTGTTTTAAACACTCTAATTTTTTCAAAGTAACAGTCCTAGATCCCTAACGCGCTCAGTAAAGAGTACCCTAGTTCCCTAGAAGGAAAGACCCGGCCAGAACAGTAATTGATCTTGCGACCAAACCATTCAACCAGGTCCGAAATTCAACTACGAGCTTAGATCGGAAGGTCGTCGTTTAGGGAAAGAACAGGAATGTTTA
+
CCCCCGGGGGGGGGGGGGGGGGGGGGGG@FGGGGGGGGGGGGGGGGGGGGGGGGGGGGGGGGGGGGGGGGGGGGGGGGGGGGGGGGGGGGGGGGGGGGGGGGGGGGGGGGGGGGGGGEFGGGGGGGGGFGGGGGGGGGGGGGGGGGCCFFGGGGGGGGCFDGGC?FFFFGGGGGGGFGDGGGGDDFFGFGGG?E>E68@?DFG57C;DFFGC@=A=AA>B*8>=C=CFFFECF457*09*/:BFF=6F?78BF5?5?@FC);).6(13((()(,((.)(//917<;47<1,(0*,)0)*))
@M03152:184:000000000-AWYW1:1:2106:10859:13286 2:N:0:AGAGGATAATACCTGT
CCCAACTATCCCTATTAATCATTGCTTCGGATTCTGAAAACCAACAAAATAGAACTGAAGCCCTATTTCATTATTCCATGCTAATGTATTCAAGCGTACGCTTGCTTTAAACACTCTAATTTTTTCAAAGTAAACGTCCTGGTTCGGCCGCCGTGCCCAGTTAAGGGCCGACGTTCCCCCAGAAAGAGGTGGTCCGAAGACCGGCAGTACAGACCTTGCGGCCGACCGCCGTTGGTCCACCGCAACTCAACTACGAGCTTAGATCGGAAGAGCGTCGTGTAGGGAAAGCACAGGTATCTGT
+
CCCCCGGGFGGGFAFGGGGGGGGAFFEGFEEDGGGGAFGFGGGGGGGGFGGGEFGGGGGC@GGGGGGGGGGGFFGGGFFGFGDGGGGAFFGGGGGGGGGGG@E@@FFGGFGCFECGGG,CFFCFGGGGFGGGGGGEFGBFGE@FGG8FE+CGGGFGGGGGG8F:9@FG8CDEECDGG?FGGDF7?C@7CFGGGGCECCEAGG49*88?7?CFGGGFF88:).>(6:3.776BDD?*7:G8)7)-7)462C?>?GB0B;97<>BFD::013(4:1(-4084(*38:F:F(41287)1*)*.-
@M03152:184:000000000-AWYW1:1:2106:28455:13381 2:N:0:AGAGGATAATACCTGT
CCCAACTATCCCTATTAATCATTACTTCATTTCTGAAAACCAACAAAATAGAAACAAAGTCCTATTCCGTTATTCCATGCTAATGTATTCAAGCATAAGCCTGTTTTAAACACTCTAATTTTTCCAAAGTAACAGTCCTAGATCCCTAACGCGCTCAGTAAAGAGTACCCTAGTTCCCTAGAAGGAAAGACACGGCCAGAACAGTAATTGATCTTGCGACCAAACCATTCAACCAGGTCCGAAATTCAACTACGAGCTTAGATCGGAAGAGCGTCGTGTAGGGAAAGAAAGGGTATGAGTA
+
CCCCCGGGGGGGGGGGGGGGGGGGGGGGGGGGGGGGGGGGGGGGDDFGGGGGGGGGGGFFGGGGGGGGGGGGGGGCGGGGGGGGFGGGGDFGGGGGGGFFGGGGGGGGGE?EFGGGGFCFGGGGCFGE8FGGCABFG8EGGGGGGGGGGGEG7=++8DEFGGGGGGGDDFFGGGF8DF8FGGGGDGGFFGG,=BE>EGGFGDGFFB?9C7DFCFGFFEFB?>FD5=DF6<@F;DAFBE4<52B2696F?:A=@4:2?@66>98*61<69DF/:((66:;39A;A?:2:(.(((2()0)2))
@M03152:184:000000000-AWYW1:1:2106:18568:13426 2:N:0:AGAGGATAATACCTGT
CCCAACTATCCCTATTAATCATTACGGCGACTCTAGAAACCAACAAAATAGAACCGCGCGTCCTATTTTATTATTCCATGCTAATGTATTCAGGCATAGGCCTGCTTTGAACACTCTAATTTTCTCAAGGTAAAGGTCCTGGTTCCCCGACGCACACCAACGAAGGGCACGCCGGCTCACCAAGAGGTAAGGCCCGCCCAGACAGTACGTGCCGTTAGGCAGACCGCCCGGCCAGGCCCGAAATTCAACTACGAGCCTAGATCGGAAGAGCGTCGGGTAGGGAAAGAACAGAGAGGTGTAG
+
CCCCCGGGGGGGGGGGGGGGGGGGGGFGEGGGGGGGGFGGGGGGGGGGGGGFGDEGGGGGFEGGGGGGGGGGGGGGGGGFGFGGGGGGGGGGGGGGGGGGGGGGGDEFGGGGFFGGFFGGGGGGGFEEE?FGFGGGGCFFGGGGGGGGGGGGGGGGGGGGGGG6=8EGGGGGC69>DGGGGGGGCGGFGFFEF5EGGGGBF:CBFFFFDFF35DG>>88AA;FDFFF3BFBE:<<C:0D>F9E8@45@BCF?:<5().8?<)66B<?>(3292:2(40-4::()45:,((33(2(0)-04)
@M03152:184:000000000-AWYW1:1:2106:2892:13455 2:N:0:AGAGGATAATACCTGT
CCCAACTATCCCTATTAATCATTACGTCGATCCTAGAAACCAACAAAATAGAATCAAACGTCCTATTTCGTTATTCCATGCTAATGTATTCAAGCGTGAGCCTGCTTTAAACACTCTAATTTTTTCAAAGTAACAGTCCTGATTCCCCAAGACACCAAATTAATGACATCATGGTTCGTCAGAAGGTAGAAGTCAATAATACCAGTACGTACAATATCACGACCAATAAATTGATCCCGAAATTCAACTACGAGCTTAGATCGGAAGAGCGCCGGTTAGGGAAATCAAAGGACTGGTAAGA
+
9CCCCGFGFGFGDFEGGGGGEFGGGCEF+CCEEFGGCGGGGGFGG,E<6FCF9FFE<EEF6F:FGGGGGCFGCEFGGF9CEFFGFFFGFFFGGG@FG::C@FFFG<B@95C5AFFGGGA<FFGFECCDFGGGGGG,4F@FECG;FGFF@CEFCGGGGGCECA,=C,@89=D8;=AEF+6=DED96DF9,@8,EEE,E7EF,D+8,<DFGFFGD7@?1?=F5890=CB>FFFFFC=CB5*:B=FF8=4B*0;9=*8/?:*9@E=D(,6@33((((,.75(6(8?:)*52).((.+(0*)*,)
@M03152:184:000000000-AWYW1:1:2106:13021:13673 2:N:0:AGAGGATAATACCTGT
CCCAACTATCCCTATTAATCATTACGGCGACTCTAGAAACCAACAAAATAGAACCGCGCGTCCTATTTTATTATTCCATGCTAATGTATTCAGGCATAGGCCTGCTTTGAACACTCTAATTTTCTCAAGGTAAAGGTCCTGGTTCCCCGACGCACACCAACAAAGGGCACGCCGGCTCACCAAGAGGTAAGGCCCGCCCAGACAGTACGTGCCGTTAGGCAGACCGCCCGGCCAAGCCCGAAATTCAACTACGAGCTTAGATCGGAAGAGCGTCGTGTAGGGAAAGAACAGGAATGTGTAA
+
CCCCCGGGGGGGGGGGGGGGGGGGGGGGEFGGGGGGFGGGGGGGGGGGGGGGGGFGGGGGGGGGGGGGGGGGFGGGGGGGGGGGGGGGGFGGGGGGGGGGGGGGGGGFGGGGGGGGGFGGGGGCEGGGGGGGGGGGGFFGGCEEEGGFGGGGGGGGGGGCEFFFGGGGGGGGGGGGGGGFGGGGGGGFGGFFFFEEGGGF=*8:CFCCC=FFFCE>)>;FF@F@@B>DFEBEFC?<>?F;E>B4FFFBAFFFFGF>),).546<?223:B79-8(,4),<>D1>?F?:3:F:(0.9FA7>6
@M03152:184:000000000-AWYW1:1:2106:21994:13742 2:N:0:AGAGGATAATACCTGT
CCCAACTATCCCTATTAATCATTACGGCGGTCCTAGAAACCAACAAAATAGAACCGCACGTCCTATTCTATTATTCCATGCTAATGTATTCGAGCATATGCCTGCTTTGAACACTCTAATTTTTTCAAAGTAAAAGTCCTGGTTCCCCAACACACCCAGTGAAGGGCATGAGGTTTGCCGGAAGGAAAGACCCGGCCGGACCAGTGCACGCGGTGAGGCGGACCGGTCAGCCAGGCCCGCAATTCAACTACGAGCTTAGATCGGAAGAGCGTCGTGGAGGGAAAGAAAAGGGAGGGGGAGA
+
CCCCCGGGGGGGGGGGGGGGGGGGGGGGGGGGGGGGGGGGGGGGGGGGGGGGGGFGGGEGGGGGGGGGGGGGGGGGGGGGGGGGGGGGGGFGGGGGGGGGGGGGGFGGGGGGFDFFGGGGGGGGGGGGGGGGGGGGGGGGGGGGGGFGGEGGGGGGGGFFFFGGGGGGGGGGGGGGCDFGGGEGGGGGFGGCGGDGGGGFGGGDFF=FD?CD:7CFFFFFF>39;B2>EFFFFGBC<?D(>0)2*9<F><)8,*.(04)62A6?211(.,3239(-().2>0(08:711(,(4*,))()-(
@M03152:184:000000000-AWYW1:1:2106:21269:13809 2:N:0:AGAGGATAATACCTGT
CCCAACTATCCCTATTAATCATTACATCAGCCTTAGAAACCAACAAAATAAGACCAACGTCATATTCTATTATCCCATGCTGTAATATTCAATGGCAAGGTTACGCCTGCTTTGAACACTCTAATTTTTTCAAAGTAAATGATTGGAAGCGGTTGCCCACTATCCAAACGTAGGAAGCCCAGACCCAGCCACGCCACAAGGACGAGCTTTGGCCTGAATGCCCCCGAACTTCAACTACGAGCTTAGATCGGAAGAGCGTCGTGTAGGGAACGAACAGGTATGTGTAACGCTAGTTTGTGGG
+
CCCCCGGGGGGGGGGGGGGGFGGGGGGG<FGGGGGGGGGGGGGGGGGGGGGGGGGGGGGGGGGGGGGGCGGGGGGGGGGGGGGGGGGGFGGGGGGGGGGGGGGFGGGGGGFGGGGGGDGGGGGGGGGFGGGGGGGGGFFGGFGFGGGFFGEEGGGFGGGGGGGGGFD8==DFFGGFDGD6DFGGG8EGG6=EGDGEGGCFFFGFD?5C9BFFCFCFFF*=A@>29>)@*;*=BGFGFFGD566;FFC7?GEFDGA;A>6;>7;=;FFB2221::2435)-)0.1)9)),(,,4+)**.0((
@M03152:184:000000000-AWYW1:1:2106:10788:13962 2:N:0:AGAGGATAATACCTGT
CCCAACTATCCCTATTAATCATTACGTCAATCCTAGAAACCAACAAAATAGGATCAAACGTCCTATTTCATTATTCCATGCTAATGTATTCAGGCGCAAGCCTGCTTTAAACACTCTAATTTTTTCAAAGTAACAGTCCTGATTCCCCGCAACACCAACTGCATGGCATCACGGTTCTTCAGAAGGGAGGAATCAGTGACACCAGTGCATACCGAAGGCACGAACAGCGTACTGATCCAGAAATTCAACTACGAGCTTAGATCGGAAGAGCGTCGTGTATGGAACGAACAGAGAAGTGTAG
+
CCCCCDGGGD<FFGGGGGGGGGGGGGGGGEGGGGGGGGGGGDGGGGGFGGGDFGGGFGGGC<FGGGFGGGGGGGAFFGG9DFFEFGGGGFGGGG8FGCFFEE8AEG9AFAFGG8<,EFFGFGGGGG<EDCBFFGGF@EE,9,,CEF98>EGGGGDDGGGG8,6EFFGFDDGFD8DCDCCFFGFGFFEGEG>,=EA@CCC+@C6=C85@F7EFGGG5B58*9)*)-546A>@F>79+=C=:43)6:B?F4@6=<*:>3;9@))1(//2938(.,42(4)(-.0)/(.((-(.((*()/.:6)
@M03152:184:000000000-AWYW1:1:2106:25653:14035 2:N:0:AGAGGATAATACCTGT
CCCAACTATCCCTATTAATCATTACGTCGATCTTAGAAACCAACAAAATAACCTCAAACGTCCTATTTCCTTATTCCATGCTAATATATTCAAGAGAATGCCTGCCTTAAACACTCTCATTTTTTCAAAGTAACACTCCTGACTTCCCACGACACCACATTAATTACATCGTGACTCGTCAGAAGGTAGAACCCGACAGGTCAATGAAACACCAGCGGCGAGACCGACCGGTCGATCCCGCAATTCAACTACCACGCTCAGTCGCAAGAGCGTCGCGTAGGGAAAGAACATGCAGATATAG
+
--8@@8@,EDFF,C89,CFFGGGGFGGG@ECFFF9CE9EC<@@F@DF8@C@,,;C,CFF,6C7FDE,CF,CFGGG,@C,@8,@@<,9,,C,@,,,9CFFCABE,E,CFEEE,?=F?F,,CFCFC49AF9,B,@99,448EE9,CCFGFC8+@CCF?E+98=8,4,4@D9=6D,,+46+6AF88,0,3,,,6,,+66@8+*22+0@++++*++=759*38**()-062)0)(.296*)6*()-5(1/)*.*))(2)(0-(((..-(-((.,4212((-7(((),71)..3(.()2)**-0))
@M03152:184:000000000-AWYW1:1:2106:4577:14071 2:N:0:AGAGGATAATACCTGT
CCCAACTATCCCTATTAATCATTACGTCAATCCTAGAAACCAACAAAATAAGATCAACGTCCTATTTCATTATTCCATGCTAATGTATTCAAGCGTGAGCCTGCTTTAAACACTCTAATTTTTTCAAAGTAACAGTCCTGATTTCCCGCCACACCAAGTGAATGGCATGACGGTTCGTCAGAAGGGAGGAACCAGTGACACCAGTGCATACCGAAGGTACGACCAGCGTACTGATCCCGAAATTCAACTACGAGCTTAGATCGGAAGAGCGTCGTGTAGGGAAAGAACAGGTATGGTGAAA
+
CCCCCGGGGGGGGGGGGGGGGGGGGGGGGGGGGGGGGGGGGGGGGGGGGGGGGGGGGGGGGGGGGGGGGGGGGGGGGGGGGGGGGGGGGGGGGGGGFGGGGGGGDGGGGGGGGGGGGGGGGGGGGGGGGGGGGGGGGGGDGGGGFGGCGEGGGGGGGGGGGGFGFGFFGGGCGGGGGGGGGGGFFGGGE>FGDDGGGGGFGGGBGFFGGFGGG>EEEFFFFAEBFFFFFBBFC+>CADD=BBFCFF?B?FAF<CDFFE@<CED1?8;;@D92:>0(8)6<<F6)4?:0(3(-)+5)*)*))
@M03152:184:000000000-AWYW1:1:2106:17929:14164 2:N:0:AGAGGATAATACCTGT
CCCAACTATCCCTATTAATCATTACGGCGACTCTAGAAACCAACAAAATAGAACCGCGCGTCCTATTTTATTATTCCATGCTAATGTATTCAGGCATAGGCCTGCTTTGAACACTCTAATTTTCTCAAGGTAAAGGTCCTGGTTCCCCGACGCACACCAACAAAGGGCACACCGGCTCACCAAGAGGTAAGGCCCGCCCAGACAGTACGTGCCGTTAGGCAGACCGCCCGGCCAGGCCCGAAATCCACCCCCCCCCCCACACCCGCCCCCCCCCTCCCCCCCCCCCACCCCCCCCCCCCCC
+
CCCCCGGGFGGGGGGGGGGGGGGGGGGGGGGGGGGGGGGGGGGGGGGGGGGGGGGDGGGGGGGGGGGGGGGGGGGGGGGGGGGGGGGGGGGGGGGGGGGGGGGGGGGGFFGGG@FGGCGGGGGGGGGGG?FFGGGGGGGGFGGGGFEGG@EGEEGGGGGGGGGDFGGCFGFEG>CEGGGGGGCF>EFFEGGGGFG5EGGAF4C38BFGGAFGGG=>>E@FF@AD6@BF:>9BEDB:FBG073:(1/.031)4(1075,((,-4,(((((,2((-(,,0((,),.(0(-(,-((*45>9D(7
@M03152:184:000000000-AWYW1:1:2106:15978:14332 2:N:0:AGAGGATAATACCTGT
CCCAACTATCCCTATTAATCGTTACTTCGGTCCTAGAAACCAACAAAATAGAACCAAAGTCCTATTCTCTTATTCAATGCTAATGTATTCAAGCGTAAGCCTGCTTTAAACACTCTAATTTTTTCAAAGTAAAAGTCCTGGATCCCCAACGCACTCAGTTAAGAGCACGCTGGTTCCCCAGAAGGAAAGACCCGACCAGAGCAGTGCTTACCTTTCGGCAAGACCACCCAGCCAGGCCCGAAATTCAACTACGAGCTTAGATCGGACGAGAGTCGAGTAGGGAAAGAACAGCTACGCATAG
+
CCCCCGGFGGGGGGGGEFGFGGGGGGGGGGGGGGGGGGGGGGGGGFFGFFGGGFFGGGFGGEGGGGFG,CFFFGG,FFGGGGGCGGGGGGGGGGGGGGGGFGEGGGGGFGGGGGGGGDFGGGGGGGDFGFFGGGGGFGGFGCEFE8DGEGGGGGGFGFCFGADDGGGGDC>6CGGFFGGCDFGCFGGGGGDC?CCECDG*@695@:7C99F*CCCF93:*@B4=B@=4*37FF4>C>@DFAB)/6;5A?F4415;(0())15936;(,91(73),((0(-574F0)(,(,8(,+)))(1()
@M03152:184:000000000-AWYW1:1:2106:9420:14421 2:N:0:AGAGGATAATACCTGT
CCCAACTATCCCTATTAATCATTACTTCGGTCCTAGAAACCAACAAAATAGAACCAAAGTCCTATTCTATTATTCCATGCTAATGTATTCAAGCGTAAGCCTGCTTTAAACACTCTAATTTTTTCAAAGTAAAAGTCCTGGATCCCCAACGCACTCAGTTAAGAGCACGCTGGTTCCCCAGAAGGAAAGACCCGACCAGAGCAGTGCTTACCTTTCGGCAAGACCACCCAGCCAGGCACGAAATTCAACTACGAGCTGAGATCGTAAGAGCGTCGTGTAGGGAAAGAATAGGTATGAGTAG
+
CCCCCD8FGAFGFGGGGGGCFFFGGGGGGGGECFGCFGG8FGGGGGGGGGGGGFGCCE<FEEGEGGGGFA,CFFFDDGG@FEGDFFGF,EFCFFEEGGFG,AAFFF9BFGFGFGGGG?AFF,C+A<F<FGAFCCFGG9EFCFGCFGGGE7CDEGGGGCF9>9,@D@8D=DC=EC7D=EFFDD8BCDFGF?,,6BC6ED8AEGGFC?7CC97+5?98*<89B=F@::)9*/:FFGDCF(;5)@B9=8@F*28=?D):)(7(9.=0((/:73(2(,4(,..)5;1:(.12))))-+.9*)2.)
@M03152:184:000000000-AWYW1:1:2106:9440:14471 2:N:0:AGAGGATAATACCTGT
CCCAACTATCCCTATTAATCATTATTTTAGCCCTAGAAACCAACGAAAGTAGAACCAAAATCCTATTTCATTATCCCATGCTAATATATTCAAAGGCATGTTACGCCTGCTTTGAACACTCTAATTTCTTCACAGTAAAAGATTTTGATAATAAATTATCAAAAAGGAAGGAAATAAGAATTTTAGTGCCACTTAAAAAGTGTACCATAAATTTCTTATTAACCGAAATTCAACTACGAGCTTAGATCGGAAGAGCGTCGGGTAGGGAAAGAACAGGTATGTTTAGATGTAGGGGGTAGCG
+
CCCCCGGGGGGGGGGGGGGGGGGGGGGGEGGGGGGGGGGGGGGGGGGGGGGGGGGGGGGGGGGGGGGGGGGGGGGGGGGGGGGGGGGGGGGGGGGGGGGGGGGGGGGFGGGGGGGGGGGGGGGGGGGGGGGGGFGGGGGGGGGGGGGGGGGGGGFGFGFDFGFFFGEFGGGGGFFGGGGGDGGDGFG9D8EGF9EFEFFED8?F=DB3DFFGGD,D;DBCEED>5>BEFF7CC+*33)005=*89CCF55@557;445))(-79(>25>(/>B531(*9)3+)+.1))))1.3*(.0(*)(
@M03152:184:000000000-AWYW1:1:2106:20695:14585 2:N:0:AGAGGATAATACCTGT
CCCAACTATCCCTATTAATCATTACGTCGATCCTAGAAACCAACAAAATAGAATCAAACGTCCTATTTCATTATTCCATGCTAATGTATTCAAGCGTATGCCTGCTTTAAACACTCTAATTTTTTCAAAGTAACAGTCCTGATTCCCCAAGACACCAAATTGATGACATCAAGGTTCTTCAGAAGGGAGAAACCAATAATACCAGTACGTACCGAGGCACGACCAACAAATTGGTCCCGAAATTCAACTACGAGCTTAGATCGGAAGAGCGTCGTGGAGGGAAAGAACAGGTATGTTTAGA
+
CCCCCGGGGGGGGGGGGGGGGGGGGGGGGGGGGGGGGGGGGGGGGGGGGGGGGGGGGGGGFGGGGGGGGGGGGGGGGGGGGGGGGGGGGGGGGGGGGGGGGGGGGGGGGGGGGGGGG9FGGGGGGGGGGDFGEGGGGGGGGGFFGGGGGGGGGGGGGGGGGGGGGGGGGGGGGGGGGGGDFGGGGGGGEGGGGGGGGGGFGGCECFFGCDDFCCE5AEAF>5?BADAFFFFFFGE89BDAEF8CFFC65F6@@CD@F7)63512?@F88@69@F(/(.4<6B<505:(((,).3(**)*.)
@M03152:184:000000000-AWYW1:1:2106:26757:14594 2:N:0:AGAGGATAATACCTGT
CCCAACTATCCCTATTAATCATTATTTTAGCCCTAGAAACCAACGAAAGTAGAACCAAAATCCTATTTCATTATCCCATGCTAATATATTCAAAGGCATGTTACGCCTGCTTTGAACACTCTAATTTCTTCACAGTAAAAGATTTTGATAATAAATTATCAAAAAGGAAGGAAATAAGAATTTTAGTGCCACTTAAAAAGTGTACCATAAATTTCTTATTAACCGAAATTCAACTACGAGCTTAGATCGGAAGAGCGTCGTGTAGGGAAAGAACAGGCATGTGTAGATAGTGGTGGAGTGG
+
CCCCCGGGGGGGGGGGGGGGGGGGGGGGGGGGGGGGGGGGGGGGGGGGGGGGGGGGGGGGGGGGGGGGGGGGGGGGGGGGGGGGGGGGGFFGGGFGGGGGGGGGGGGGGGGGGGGGGGGGGGGGGGGGGGGGGGGGGGGGGGGGGGGGGGGGGGGGGGGGGGGGGCCGFFDGF=DFGCGGGFFCFDGFCFGGGGGFGFGFDDEDF+?FGFGGDF8F7FDFFFF<9ABEFFCFF?EG5AD@5=FF5@>AC*9>59;=E94=555>C=(5>BDD=:B(()/)(26+9+6)))/)(4(8)/*((
@M03152:184:000000000-AWYW1:1:2106:19943:14601 2:N:0:AGAGGATAATACCTGT
CCCAACTATCCCTATTAATCATTGCTACGGTCCCAGAAACCAACAAAATGGGGCAGCAGCCCTATTCCATTATTCCATGCTAATGTATTCAAGCGTACGCCTGCTTTAAACACTCTAATTTTTTCAAAGTAAACGTCACGGTTCGCATCCGCAAGCCAGTGAAGACCCACGGCGTCCCCGCGAGGAGGACCACCGGACAAGGGTAAAACCGAAAGGCAACCACAAGCCGGTGGCCCGAAATTCAACTACGAGCTTAGATCGGAAGAGCGTCGTGTAGGGAAAGAAAAGGTAGTGTTAGAAT
+
CCCCCGGGGGGGGGGGGGGGGGGGGGGGGGGGGGGGGGGGGGGGGGGGGGGGGGGGGGGGGGGGGGGGFGGGGGGGGGGGGGGGGGGFGGGGGGGGGGGGGGGGGGGGGGGGGGGGGCFGGGGGGGGGGEGGGGGGFFGGGGGGGGEFEGGGGGGGDFGD?FDFEGDFGDGGEGGGGGGGGGGGGGGGGGGGGGGGGGGFGGGFGFFGGECGGG58AFFFFFFD@?0:D>2BBG?FE6DFF<F>FFDF?D38>D4<?A)::B:<91:03(4>9?21<F61141::0(5()-))3)*/)*))
@M03152:184:000000000-AWYW1:1:2106:7999:14615 2:N:0:AGAGGATAATACCTGT
CCCAACTATCCCTATTAATCATTACTTCGGTCCTAGAAACCAACAAAATAGAACCAAAGTCCTATTCTATTATTCCATGCTAATGTATTCAAGCGTAAGTCTGCTTTAAACACTCTAATTTTTTCAAAGTAAAAGTCCTGGATCCCCAACGCACTCAGTTAAGAGCACGCTGGTTCCCCAGAAGGAAAGACCCGACCAGAGCAGTGCTTACCTTTCGGCCAGACCACACAGCCAGGCCCGAAATTCAACTACGAGAGTAGATCGGAAGAGCGTCGGGGAGGGAAAGAAAAGGAATGTGGAG
+
CCCCCGFGGGGGGGGGGGGGGGGGGGGGEEFGGGGGGGGGGGGGGGGGGGGGGGEFCGGGGCEFGGGGGGGGGGGGFGGGGGGGGGGGFGGGGGGGGGGFFGGGGGGGGGGGGGGGGFGGGGGGGGGGFGGGGGCGGFFEDCFFGEGFEDEGGGGDGGGGC=FCGDGEDCDCEDFAFFFGGGGGGGGGGGGF?EGG>DGCFGGFA6FGFC6:8;,+955*3=A=):9*:?=4@CBF;@*5?B)/+18C?FF31<E()/)7))1=21(2,3=;6<;(,)490)3;6>82(.(4,*)9/)*)(
@M03152:184:000000000-AWYW1:1:2106:8176:14800 2:N:0:AGAGGATAATACCTGT
CCCAACTATCCCTATTAATCATTACTTTAGCCTTAGAAACCAACAAAATAAGACCAAAGTCATATTCTATTATCCCATGCTAATGTATTCAAGGCCAGGTTACGCCTGCTTTGAACACTCTAATTTTTTCAAAGTAAACGATTCGGAAAAAAAAAAGATCCAAAAAAAAAAAAAATTTTTTTTTTTTTGGTTTTTTTACCGAAAAAAAAAAGGAAATTTTGATCCAGTATTCGTTGTACAGTTAGAAGGACTTTTAGCCTTGAATTTCGAATATTAACGACAAGCTATGATCGGAAAAGGG
+
CCCCCGGGGGGGGGGGGGGGGGGGGGGGGGGGGGGGGGGGGGGGGGGGGGGGGGGGGGFFFGGFFFFFGGGGGDFGGGGGGGGGGGGGGGGGFFGGGGCGGGGGG7FFGGGGGGGFGGGGGGGFGGGGGGGGGFGGFGGFG7=FEGGG8=EC@EGGGFEDF?FFGFEE=D+@EEDF9;B7C*C=DCD=**/*38C5/13***)(27><))1**9:)*1)**-*))..//*)1)*(*))*)*.92*/)1,*)(.0*.)-))))5)--).181)(.)6<6((-)()()))-6>61*,)),2((
@M03152:184:000000000-AWYW1:1:2106:7565:14818 2:N:0:AGAGGATAATACCTGT
CCCAACTATCCCTATTAATCATTACATCAGCCTTAGAAACCAACAAAATAAGACCAACGTCATATTCTATTATCCCATGCTGTAATATTCAATGGCAAGGTTACGCCTGCTTTGAACACTCTAATTTTTTCAAAGTAAAAGATTGGAAGCGGTTGCCCACTATCCAATAATAGGAAGCCCAAATCGAGCCACGCCACAAGGATGAGCTTTGATCTGAAACCCCCGAAATTCAACTACGAGCTTAGATCGGAAGAGCGTCGTGTAGGGAAAGAACAGGTATGTGTAGGTTGCGGTGGTCGCG
+
CCCCCGGGGGGGGGGGGGGGGGGGGGGGGGGGGGGGGGGGGGGGGGGGGGGGGGGGGGGGGGGGGGGGGGGGGGGGGGGGGGGGGGGGGGGGGFGGGGGGGGGGGGGGGGGGGFGGGGGGGGGGGGGGGGGGGGFFFGGGFGGG?FFGGGGGGGGGGGGGGGGGFGFFGGGGGGGFGEGGGGGGGDGGGGGGGGGGGGEFFF6=?AFGGFGGFGDAFFEFFA58@B>EFFFFFGEF*<GFFFAEFFFFFGFFFG;8>(1:3:1=EF?DD?@FF884(064:*.*6/)))((4(*(07)/((
@M03152:184:000000000-AWYW1:1:2106:18886:14890 2:N:0:AGAGGATAATACCTGT
CCCAACTATCCCTATTAATCATTACGTCGATCCTAGAAACCAACAAAATAGAATCAAACGTCCTATTTCGTTATTCCATGCTAATGTATTCAAGCGTGAGCCTGCTTTAAACACTCTAATTTTTTCAAAGTAACAGTCCTGATTCCCCAAGACACCAAATTAATGACATCATGGTTCGTCAGAAGGTAGGAATCAATAATACCAGTACGTACAATAGCACGACCAATAAATTGATCCCGAAATTCAACTACGAGCTTAGATCGGAAGAGCGTCGTGTAGGGAAAGAACAGGTATGTGTAGA
+
CCCCCGGCGGGFGGGGGGGGGGGGGGGGGGGGGGFGGGGGGGGGGGGGGGGGGGGGGGGGGGGGGGGGGGFCDFGGFGGGGGGGGGGGGGGGGGGGCGGGGGGGGEFGGGGGADGGGAFGGGGGGGFGGGGGGGGGFGGGGGGGGGGGG88DFGGGGGGDFFEFFFGFGGGGF8=FDE?C?EAEF8@FFDE;@9ECE?9CGDGBD0=D65=C>FGF8?AAAFABBCEFCFC++=;B8>C9D)9:9BEF<CF=D5;(983>?CB(/,((,((.21,33ACA@FF86F?7:7?))+./0.2))
@M03152:184:000000000-AWYW1:1:2106:7462:15041 2:N:0:AGAGGATAATACCTGT
CCCAACTATCCCTATTAATCATTACGGCGACTCTAGAAACCAACAAAATAGAACCGCGCGTCCTATTTTATTATTCCATGCTAATGTATTCAGGCATAGGCCTGCTTTGAACACTCTAATTTTCTCAAGGTAAAGGTCCTGGTTCCCCGACGCACACCAACAAAGGGCACGCCGGCTCACCAAGAGGTAAGGCCCGCCCAGACAGTACGTGCCGTTAGGCAGACCGCCCGGCCAGGCCCGAAACTCAACTACGAGCTTAGATCGGAAACGCGTCGCGTAGGGAAAGAAAAGGTATGGGTAG
+
CCCCCGGGGGGGGGGGGGGGGGGGGGGGGGGGGGGGGGGGGGGGGGGGGGGGGGGGGGGGGGGGGGGGGGGGGGGGGGGGGGGGGGGGGGGGGGGGGGGGGGGGGGGGAFGGFGGGGGGGGGGGGGGGGGEFGGGGGGGGG?=FEFCGGGGGGGGEGGGGGFFCFG6CFGGGGGDGDGGGGGFFGGGGGCFGFGEEGGGFGFGDGFFGDF;F37=BDDDF4,)8@BF5>:6>D5(>)4C1)77(/64;BF@:?3793:),)).2:01(((,-,42(-0(31).747..,(.4)+)00(*.(
@M03152:184:000000000-AWYW1:1:2106:11456:15043 2:N:0:AGAGGATAATACCTGT
CCCAACTATCCCTATTAATCATTACTTCAGCCCTAGAAACCAACGAAAGTAGGACTAAAGTCCTATTTCATTATCCCATGCTAATATATTCAAAGGCTAGGTTACGCCTGCTTTGAACACTCTAATTTCTTCACAGTAAACGATTTGAAACACTGAGTCTCTAAAATAAATTTTAGAGAGTGTATTCAAAAGGAAGGAAATAAAAATTAAATCACATCTTAGAGATGGATGTTAAATTTTTATTTACCGAAATTCAACTACGAGCTTAGATCGGAAGAGCGTCGTGTAGGGAAAGAAAAGG
+
CCCCCGGGGGGGGGGGGGGGGGGGGGGG<FGGGGGGGGGGGGGGGGGGGGGGGGGGGGGGGGGGFGGFGGGGGGGGGGGGGGGGGGGGGGGGGGGGGGGGGGGGGGGGGGGGGGGFGGGGGGGGFGGGGGGGGGGGGGGGGDDGGGGGGDGGGGGGFFDFGGGAFGFGGGGAFFGGGFGGDGGGFGGFGGGGGFGFCDG6=FGEGFFGGFGGCGGFD*;9DBDD9DEBF+8:=EEFF@=C7CFFCAE8)03=CCAABAAE>=@F=A:<;EF*5)/5(;2((:>),:(6<36137055(;;(
@M03152:184:000000000-AWYW1:1:2106:8162:15058 2:N:0:AGAGGATAATACCTGT
CCCAACTATCCCTATTAATCATTACATCAGCCTTAGAAACCAACAAAATAAGACCAACGTCATATTCTATTATCCCATGCTGTAATATTCAATGGCAAGGTTACGCCTGCTTTGAACACTCTAATTTTTTCAAAGTAAAAGATTGGAAGCGGTTGCCCACTATCCAATAATAGGAAGCCCAAATCGAGCCACGCCACAAGGACGAGCTTTGATCTGAAACCCACGAAATTCAACTACGAGCTTAGATCGGAAGAGCGTCGTGTAGGTAAAGACCAGGTATGAGTAGATAAGGCAGGACTCC
+
CCCCCGGGGGGGGGGGGGGGGGFGGGGGGGGGGGGGEFFGGGGGGGFGGGGDGGGGGGGGGEGGGGGGGGGGGGFGGGGGGGGGGGGGGGGGGGGGGGGGGGGGG@GGGGGGGFGFGFEFGGFGGGGGFGGGGGFGGGGC9DFGGGGG@CGGGGGGGGGGGDFGGCDFF7DGEFGGFCG6=DDFG>DFC8=8EDCCEGGF?F6>C>*?9F7CFGFFFFEF6=05))0:FFEFFGE46572)2A=4FCFFGEDFFF()./76?/(/))19;<C1(.4(0.-,*.*669264))(*-.)(0,.
@M03152:184:000000000-AWYW1:1:2106:5506:15062 2:N:0:AGAGGATAATACCTGT
CCCAACTATCCCTATTAATCATTACTTCGGTCCTAGAAACCAACAAAATAGAACCAAAGTCCTATTCTATTATTCCATGCTAATGTATTCAAGCGTAAGCCTGCTTTAAACACTCTAATTTTTTCAAAGTAAAAGTCCTGGATCCCCAACGCACTCAGTTAAGAGCACGCTGGTTCCCCAGAAGGAAAGACCCGACCAGAGCAGTGCTTACCTTTCGGCAAGACCACCCAGCCAGGCCCGAAATTCAACTACGAGCTTAGATCGGAAGCGCGTCGTGTAGGGAAAGAACAGGAATGAGTAA
+
CCCCCGGGGGGGGGGGGGGGGGGGGGGGGGGGGGGGGGGGGGGGGGGGGGGGGGGGGGDGGGGGGGGGFGGGGGGGGGGGGGGGGGGGGGGGGGGGGGGGGGGGGGGFGGGGGGGGGGGGGGGDFFCFFFGGGGGGGGGCEGGFGFEFGGDGGGGGGGGGF8=DDGGGGGG>E?GDFFGGGGGGGGGFDGGCGGGGGDEFFFGFCFFFGFFGGGCF>E55?CFB)7@>DFDFF>BDF@D>D2A@FFEFFGFF(2.7>8<))7<(618((61;42;4:)4<A>F4(.4(,41((*)0*)*))
@M03152:184:000000000-AWYW1:1:2106:19515:15083 2:N:0:AGAGGATAATACCTGT
CCCAACTATCCCTATTAATCATTACGTCGACCCTAGAAACCAACAAAATAGGATCAAACGTCCTATTTCATTATTCCATGCTGATGTATTCAAGCGTTAGCCTGCTTTAAACACTCTAATTTTTTCAAAGTAACAGTCCTGATTCTCCGCGACACCAAGTTAATGACATCGCGGCTCCCCAGAAAGGAGGAACCAACAAAACCAGTACGTACCATAGGCACGACCAGTAAATTGATCACGAAATTCAACTACGAGCTTAGATCGGAAGAGCGGCGTGGAGGGAAAGAACAGGGAGTTGTAG
+
CCCCCGGGGGGGGGGGGGGGGGGGGGGGGGGGGGGGGGGGGGGGGGGGGGGGGGGGGGGGGGGGGGGGGGGGGGGGGGGGGGGGGFGGGGGGGGGGGGGGGGGFFGGGGGGGGGGGG<FGGGGGGGGGGGGGGGGGGGGGGGGGGGGGGGGGGGGGGGGFGCFGGGGGGGGGGCCEGGGGGGGFGGGGGCEDGGGGGGGFFGGD;@FFGFGFDGFAF9<AFFFFFFFFFFCFF7>>F)90>>FD6ACFFDFFFG59;;EE4<<(8::01,0(2099>),4:33@:>(4(444(*()).:--
@M03152:184:000000000-AWYW1:1:2106:21350:15291 2:N:0:AGAGGATAATACCTGT
CCCAACTATCCCTATTAATCATTACATCAATCCTAGAAACCAACAAAATAGAATCGGATGTCCTATTTCATTATTCCATGCTAATGTATTCAAGCGTGAGCCTGCTTTAAACACTCTAATTTTTTCAAGGTAACAGTCCTAATTCCCCGTGACACCAAATTAATGGCATTACGGTTCTTTAGAAGGTGAGAAACCAATAATATCAGTACATACCAACGACATGACCGAAACATTGATCCCGAAATTAAACTACGAACTTAGACCGGAACAGCGTCGTGTAGGGAAAGAACAGGATCAGGTT
+
CCCCCE@FEFGGFFFGFGGFGGGG,CEE,CFFEFDFG<@FFCDEG8EFFDFFGFGGDG@:CEFGFGGGFFGC@F@9CE@CFDF9EFGGGCC<FDFEFGCCFF49=A9FF<FE54,AECFFAF<DGFGFF?FB?AF<@FEFGAFGFGDE78+>DFGF8D89C8,=;EFFD8@DDGD==,=DFGDAD,8,33@FGG8DGG8?8C=DAFF7DF9DGF9FA*)<*:68@@=DDFFF5+A@>AG4@4>2*=*3*4+>B50(:(9*/8*.62:@036;060(.8(6>6672782:(32(*,)),*-)
@M03152:184:000000000-AWYW1:1:2106:21058:15326 2:N:0:AGAGGATAATACCTGT
CCCAACTATCCCTATTAATCATTACGTCGATCCTAGAAACCAACAAAATAGAATCAAACGTCCTATATCTTTATTCCATGCTAATGTATTCAAGCGTATGCCTGCTTTAAACACTCTAATTTTTTCAAAGTAACAGTCCTGATTCCCCAAGACACCAAATTAATGACATCAAGGTTCTTCAGAAGGGAGAAACCAATAATACCAGTACGTACCAAGGCACGACCAACAAATTGGTCCCGAAATTCAACTACGAGCTTAGATCGGAAGAGCGTCGTGTAGGGAAAGAACAGTGAAGTGTAGA
+
CCCCCGGGGGGGGGGGGGGGGGGGGGGGGGGGGGGGGGGGGGGGGGGGGGGGGGGGGGGGGGGGGGGGG,EGGGGGGGGGGGGGGGGGGGGGGGGGGGGGGGGGGGGGGGGFFGGGGFGGGGGGGGGGFGFGGFGGGFGGGDFGGGGGGGGGGGGGGGGGGGGGGGGGCGGGGGGFFGGGGGGGGGGGGEGGFGGGGGGFGG?DEDFFCFGG6FGF*:CFBDFBBDFFFFE987CFFBDDEFF?>FCFFGF9=CA@F87CC?B@;6(/8(6(:;B@086A?F;FBFFFFF))6+-/*)2)-
@M03152:184:000000000-AWYW1:1:2106:14368:15447 2:N:0:AGAGGATAATACCTGT
CCCAACTACCCCTATTAATCATTACGTCAATCTTAGAAACCAACAAAATAAGACCGAACGTCCTATTTCATTATTCCATGCTAATGTATTCAAGCGTTAGCCTGCTTTAAACACTCTAATTTTTTCAAAGTAACAGTCCAGTCTCCCCGCAACACCAAATTAATGGCATTACGGTTCATCAGGAAGGAGGAATCAGTGAGACCAGTTAATGCCTGTGGCACGACCAACCTACTGACCCCGAAATTCAACTACGAGCTTAGATCGGAAGAGCGACGCGCAGGGAAAGAAACGGTATGAGTAA
+
CCCCCD8FFCCFFCGFGGGFFGCFFGEFFGFFFA@F9FFGGGGGGFGGGGGGGCFE:CFG@FGGGFEFFEDFGGFGGG@EFCEFGGGGGGGFGCFE@FGGGGGGGCGFGGGAFD<FFGGGDCAF7FEFEFFEFA9FEB8FEGFGFGGGEGGGGGGEGGGFGGFEFD8FGG9==8=6@F+@DE8FFFGGCC@FCCA9E7AFGGD=7+1+?E7CC+,+**0*;>BA27)3**76=68D)0*5:@;16FCF3CFF6<>;)69<955;D;((53(2(,4(4)2465(04)41<((-(/,/*)*.)
@M03152:184:000000000-AWYW1:1:2106:6570:15478 2:N:0:AGAGGATAATACCTGT
CCCAACTATCCCTATTAATCATTACTAAGACCCTAGAAACCAACGAAATCAGGATCCCAGTCCTGTTCCATTATCCCATGCTGAAGTATTCAAGGCTCGATTGCCTGCTTTGAACACTCTAATTTGCTCAAAGTAAAAGAGTAGGAACCCCAGTCATAATATCCAGAGTTGCCCCCAGAAAGTACTACAACCTTTGACCGCCACCAATTTAAGGACAGCGGTGAGTACCCTACAGTGGTGCGTCACCCAAACGGTAAAGACCATGACGGCCGACCCGCCTGAGCGCCCGCCCAAACTCCAC
+
CCCCCGGGGGGGGGGGGEGGFFGGGGGGGGGGGGFGFGGGFFFGGGGGGGGGCEFGDCFGFDGGGGGFGGGGCFFFGDGGGGFFEAGFCCGGGG?7@FEDGEGFFGGFGGGGGGE?A,AEG9DFGGGEGFFGGGFGEAE<@FGCGFGFGGGCEEFGFGGGGGGFDD8DGDDFFGGEG7DGGGFADFGGGGGEG98,@@FDG+=8F**++4CCGD6F955*91?)8A5+;A*09*@?=2+)4)*)***08F49(:)-)*8C2B8).).((,6(.6(((.-,-.(),0,(4((((*4)7)*5,
@M03152:184:000000000-AWYW1:1:2106:26830:15512 2:N:0:AGAGGATAATACCTGT
CCCAACTATCCCTATTAATCATTACGTCGATCCTAGAAACCAACAAAATAGAATCAAACGTCCTATTTCGTTATTCCATGCTAATGTATTCAAGCGTGAGCCTGCTTTAAACACTCTAATTTTTTCAAAGTAACAGTCCTGATTCCCCAAGACACCAAATTAATGACATCATGGTTCGTCAGAAGGTAGGAATCAATAATACCAGTACGTACAATAGCACGACCAATAAAATGATCCCGAAATTCAACTACGAGATTAGATCGGAAGAGCGTCGTGTAGGGAAAGAAAAGGTAAGGTTATA
+
CCCCCGGGGGGGGGGGGGGGGGGGGGGGGGGGGGGGGGGGGGGGGGGGGGGGGGGGGGGGFGGGGGDFGGFGGGGGGGGGGGGGGGGGGGGFGGFGGGGGGGGGG8FFGGGGGGGGGGGGGGGGGGGGGFEFGGGGGGGGGGGGGGGGGGGGGGGGGGGFGGGGCEAFDGGGGDDG?C8EFGGFGGGGGGGG,EFDFDFCGG=DCFFGGFGCDGFF?8C5>@F>AF:FFF*99DE>>BGAFFFF>AE@AGFFF<)2897997B(;?((6=(.((.:()9@7F?A(.4((.(,6+))*)*))
@M03152:184:000000000-AWYW1:1:2106:15990:15593 2:N:0:AGAGGATAATACCTGT
CCCAACTATCCCTATTAATCATTACGTCGATCCTAGAAACCAACAAAATAGAATCAAACGTCCTATTTCGTTATTCCATGCTAATGTATTCAAGCGTGAGCCTGCTTTAAACACTCTAATTTTTTCAAAGTAACAGTCCTGATTCCCCAAGACACCAAATTAATGACATCATGGTTCGTCAGAAGGTAGAAATCAATAATACCAGTACGTACAATAGCACGACCAATAAATTAATCCCGAAATTCAACTACGAGCTTAGATCGGAAGAGCGTCGTGTAGGGAAAGAACAGGTAGGGTACGA
+
CCCCCGGGGGGGGGGGGGGGGGGGGGGGGGGGGGGGGGGGGGGGGGGGGGGGGGGGGGGEFGGGGGGGGGGGFGGGGGGGGGGGGGGGGGGGGGGGGGGGGGGGGGGGFGGGFGGGGGGGGFGGDGGFGAFGGGGFG?EGDFFGGGDGE>,DFGGDDGFEGFGGGGGGGGGGG?FGGGGGFGGGGFGGGGGGGGGGGGGFG?C8DDFGGFGDDG7AFFE?>ADAA@)*9B5;*?AC+)3>EFFA>FE6<F>=D<?98@=>?*8>DD>131((67>FFFE<;A1A0;,(4:0))+(.0(*((
@M03152:184:000000000-AWYW1:1:2106:10048:15668 2:N:0:AGAGGATAATACCTGT
CCCAACTATCCCTATTAATCATTACGTCGATCCTAGAAACCAACAAAATAGAATCAAACGTCCTATTCCGCTATTCCATGCTAATGTATTCAAGCGTGAGCCTGCTTTAAACACTCTAATTTTCTCAAAGTAACAGTCCTGATTCCCCAAAACACCAAATTAATGGCATTAAGATTCGTCAGAAAGGAGAAACCAATAATACCAGTACGTACAAAAGCACGACAAATAAACCGGTCTCGAAATTCAACTACGAGCTTAGATCGGAAGAGCGTCGTGTAGGGAAAGAACAGGGATAGGAAAA
+
CCCCCGGGGGGGGGGGGGGGGGGGGGGGGGGGGGFGGGGGGGGDGGGGGGGGFFGGGEFGGGDEGGGGGGGGGGGGGGGGGGGGGGGGGGGGGCGGGGGGGFGGGFFFGGFGGGGGFFGGGGGGGGFGGFGGGEEGFGGGGGGGGGGGGDFGGGGCDFGGGGGGGGGGGGG8DFGFCEFE?8DGGF8FGGGGGGFGGGG7D@=DD<98DFFFDGG5F5@;5>B):86BFFF*:7:C>4;59AA8+498*6;=9C?2)**011,37;6@@3>(16:;@F>EF@?>0?B:0(((-*(0/)*((
@M03152:184:000000000-AWYW1:1:2106:17176:15687 2:N:0:AGAGGATAATACCTGT
CCCAACTATCCCTATTAATCATTACTTTGGTCCTAGAAACCAACAAAATAGAACCATAGTCCTATTCTATTATTCCATGCTAATGTATTCAAGCATATGCCTGCTTTGAACACTCTAATTTTTTCAAAGTAAAAGTCCTGGCCGCCCGTCACGTCCAATTAAGGACACAACGGACACAACCAGAAAGAAAGCCCCTACCACTGCAGTGCTTGCCGTGAGGCAAGACCACAAGGCCAGGGCCGAAATTCAACTACGAGCTTAGATCGGAAGAGCGTCGGGTCGGGAAAGAAAAGGAAAGGTG
+
CCCCCGGGGGGGGGGGGGGGGGGGGGGGGGGGGGGGGGGGGGGGGGGGGGGGGGFGGGGGGGGGGGGGFGGGFGG9FGGFFGGGGGGGGGGGGGGGGGGGGGGGGGGGGGGGGGGGGFGGGGGGGFFGGFGGGGGGGGFFGGGGGDEGGCEGGGFGGGGGGDFGGGGGGFGGGGDGGGGGGGGGGG8CFFGEGGGGGG89CFGBF5?CFFFFCFEEFFFFFAFDDF2AAF>FA4)3:@5>AB>@FFF+.@FE@FEFF1@84@F3.:22?9DFD9(46)4((0(>>D6(.4(4(1(0).*)(
@M03152:184:000000000-AWYW1:1:2106:14256:15731 2:N:0:AGAGGATAATACCTGT
CCCAACTATCCCTATTAATCATTACGTCGACCTTAGAAACCAACGAAATAAGATCAAACGTCCTATTTCATTATTCCATGCTAATGTATTCAAGCCAAAGCCTGCTTTAAACACTCTAATTTTTTCAAAGTAACAGTCCTGATTCCCCACGACATCAAATTAATGACATCATGCTTCGTCAGAAGGGAGAAACCAATTGTACCAGTGCGTACCGTTGGCACGACCAATAAATTGATCCCGAAATTCAACTACGAGCTTAGATCGGAAGAGCGTCGTGTAGGGAAAGAACAGGTATGTGTAA
+
CCCCCGGGGGGGGGGGGGGGGGGGGGGGGGGGGGGGGGGGGGGGGEGGGGGGGGGGGGGGFGGGGGGGGGGGGGGCGFFGGGGGGGGGGGGFGGGGGGGGGGGGGGGGGGGGGGGGGGGGGGGGGGGGFGGGGGGGF:FGGGGGGGGGGGGGGGGGGGEDFGGGGGGGGGGGG8DFGGDCFGGGGGGGGGGFGGGGGGGFGGGEFFF?DEGGDGGEFAEFFFFFABFFFFEFFDCCCECD>9A>CAEFFDA@?GFFF;EFFFF@@;7>;1:>(,69B.8<BDBF?:?B0(,.5+66*.:4)
@M03152:184:000000000-AWYW1:1:2106:5822:15745 2:N:0:AGAGGATAATACCTGT
CCCAACTATCCCTATTAATCATTACGTCGATCCTAGAAACCAACAAAATAGAATCAAACGTCCTATTTCATTATTCCATGCTAATGTATTCAAGCGTATGCCTGCTTTAAACACTCTAATTTTTTCAAAGTAACAGTCCTGATTTCCCAAGACACCAAATTAATGACATCAAGGTTCTTCAGAAGGGAGAAACCAGTAATGACAGTACGTGCCGAAGCACGACCAACATACTGATCCCGAAATTCACTACGAGCTTAGATCGGAAGAGCGTCGTGTAGGGAAAGAACAGGTATGTGTAGAA
+
CCCCCGGGGGGGGGGGGGGGGGGGGGGGGGGGGGGGGGGGGGGGGGGGGGGGGGGGGGGGEFGGGGGGGGFGGGGGGGGGGGGGGGGGGGGGGGGGGGGGGFGGGFGGGGGGGFGGFGFGGGFGGGGFGFFGGGGGGGGFGCEGGG;FGGGGGGGGGGGGGGGGFGGGGGGGFFDFGGGGGGGGGGGGGGGGGGGGGG898DFDAFFGGFFF6CEBE>EFFAE9=CAAAFCA>C*=84@=A@FE6F*+9?6@@D;EF;4*9;<FF6@31:2;96<<,+718FFFB4:((,).)+.*/6:))
@M03152:184:000000000-AWYW1:1:2106:11694:15921 2:N:0:AGAGGATAATACCTGT
CCCAACTATCCCTATTAATCATTACGGCGGTCCTAGAAACCAACAAAATAGAACCGCACGTCCTATTCTATTATTCCATGCTAATGTATTCGAGCATATGCCTGCTTTGAACACTCTAATTTTTTCAAAGTAAAAGTCCTGGTTCCCCAGCACACCCAGTAAAGGGCATGAGGTTAGCCAGAAGGAAAGATCCGGCCGAACCAGTGCACGCGGTGAGGCGGACCGGTCAGCCAGACCCGAAATTCAACTACGAGCTTAGATCGGAAGAGAGTCGTGTAGGGAAAGAAACGGGATAGCTGAA
+
CCCCCGGGGGGGGGGGGGGGGGGGGGGGGGGGGGGGGGGGGGGGGDGGGGGGGFFGGGGGGGGGGGGGGGGGGGGGGGGGGCGGGGGGGGGGGEGGGFGGGFFGGGGGFGGFDDFGGF?FGGGGDGGGGGGFGGGGEF9FGFFGGGGDFGGGGGGGGGGFGDFFC8EF6DFGFFFGGGG8DFFGGGGCFFEGG6@EEDCEGDF=<99FFFGD4958AA>BEB>B999EBF0?>4(95:<9@0>46@AFF4@?FGFFFAFFB>:::13(((4,)4?F?:<ABF?5(7.8(-(((*(0*)*).
@M03152:184:000000000-AWYW1:1:2106:14285:15957 2:N:0:AGAGGATAATACCTGT
CCCAACTATCCCTATTAATCATTACTTCGGTCCTAGAAACCAACAAAATAGAACCAAAGTCCTATTCTATTATTCCATGCTAATGTATTCAAGCGTAAGCCTGCTTTAAACACTCTAATTTTTTCAAAGTAAACTCTTGGTAGCAATACTAGCACCCGAAGGCACTAATACTCCCAAATCCAAGTGATAGGAAGCGGACATCGGACCACGCCACTAGGACGGATCTTGACCTCCGCTTTCCGAAATTCAACTACGAGCTTAGATCGGAAGAGCGTCGTGTAGGGAAAGAACAGGTAAGTGT
+
CCCCCGGGGGGGGGGGGGGGGGGGGGGGGGGGGGGGGGGGGGGGGDFGGGGGGGGGGGGGGGGGFGGGAFGGGGGGGGGGGGGGGGGGGGGGGGGGGGGGGGGGGGGGGGGGGGGGG,EFFGGGGGGGGGGGGGGGGGGDGGGGGGGGGFGFEGGGGGG8EE?DFGFGGGGFGGGGGEGGFGGGGGADFGFGAFFGGGGFGGGF>>5CCDD?7DFFFFFFB5D>BFEF6*>BADBGEFGFFFF@FFFFCGFF@6><D9B;CEEE<0?D6933((-(2)8:2@2@:F<BF?((31)1*)*))
@M03152:184:000000000-AWYW1:1:2106:22491:15989 2:N:0:AGAGGATAATACCTGT
CCCAACTATCCCTATTAATCATTACGTCGATCCTAGAAACCAACAAAATAGAATCAAACGTCCTATTTCATTATTCCATGCTAATGTATTCAAGCGTATGCCTGCTTTAAACACTCTAATTTTTTCAAAGTAACAGTCCTGATTCCCCAAGACACCAAATTAATGACATCAAGGTTCTTCAGAAGGGAGAAACCAATAATACAATTACGTCCCGAGGCACGACCACAAAATTGGTCCCGAAATTCAACTACGACCTTAGATCGGAAGAGCGTCGTGTAGGGAAAGAACAGGAAATGGTAAA
+
CC@CBFFCFGGGGAFGGFFFGGFGGGGGGGGFCFEFFGCF8FGEGGGDFFC9FECFG,@,6C@@<FGGF<FFGGGGGCDECAFEGGE<FFGGGFC7FFGGGEDECFEDFFEFEDF4A,EFFGGG@?FGF,:A5@F94C,,C,CFFFGGGGGGGEF6F8DGDFCGG8=8CDF98,69?E?CD;F>+D@ACECBDFGD?6==AF+:,116+3+66+@@*980*)9>A)1/39=*=71+9-3>?5A@8BC65CF=>)5>*)))).,((6(88((.01,1,06)(04)(),.38(((+)*/.*))
@M03152:184:000000000-AWYW1:1:2106:9733:16096 2:N:0:AGAGGATAATACCTGT
CCCAACTATCCCTATTAATCATTACGGCGGTCCTAGAAACCAACAAAATAGAACCGCACGTCCTATTCTATTATTCCATGCTAATGTATTCGAGCATATGCCTGCTTTGAACACTCTAATTTTTTCAAAGTAAAAGTCCTGGTTCCCCAGCACACCCAGTAAAGGGCATGAGGTTAGCCAGAAGGAAAGATCCGGCCGAACCAGTGCACGCGGTGAGGCGGACCGGTCAGACAGACCCGAAATTCAACTACGAGCTTAGATCGGAAGAGCGTCGTGTAGGGAAAGAACAGGTATGTGTAGA
+
CCCCCGGGGGGGGGGGGGGGGGGGGGGGGGGGGGGGGGGGGGGGGGGGGGGGGGGGGGGGFEGGGGGGGGGGGGGGGGGGGGGGGGGGGGGGGGGGGGGGGGGGGFGGGFGGGGDGGGGGGGGGGGGGGGGGGGGGFGGGGGGGGGGGGGFGGGGGGGGFGGDGCEGGGGDFGCGGGCFGDGFGFGGGGGGGGGGGGGGEEGD>CAFGGFGGGDGFFABFDB3:0:>)<F)9491D>?G>:2<2==2726F1(9)44:?BA2:B:6;1:794164<().8(.,5:@7(..3-.+4*06*-)
@M03152:184:000000000-AWYW1:1:2106:11192:16351 2:N:0:AGAGGATAATACCTGT
CCCAACTATCCCTATTAATCATTACATCGATCCTAGAAACCAACAAAATAGAATCGGATGTCCTATTTCATTATTCCATGCTAATGTATTCAAGCGTTAGCCTGCTTTAAACACTCTAATTTTTTCAAGGTAACAGTCCTAATCTCCCACAACAACAAATAAATGACATCATGGTTCCTTAGAAGGTGAGAACCAATGAAATCAGTACATACCGAGGGCATGACCAACCCATTGATCCCGAAATTCAACTACGAGCTTAGATCGGAAAAACGTCGGGCAGGGAAAAAACAGGAAGGAGAAA
+
CCCCCGGGGGGGGGGGGGGGGGGGGGGGGGGGGGGGGGGGGGGGGGGGGGGGGGGGGGEGFDFGGFEGGFGGGGGGGGGFGGGGGGGGGGGDGGGGGGGGGGFFFEGGGFGGGGGGGGFFEEGGDGFGGGDGGFGGGF?9=F,AFGGGDFGGGGF?8DFFEFFGGGDGDGGG8@=A9EGGGFF;=CE:EDFGGGGGGGGF8++5@??+DFGG68>DF>)@F585:==>D5>F5<CCF7?)*:?2=AEF?F4>42)-5=CBCE?992(((/(.(((((),4(.,7(0(,(,(((2,).(*.,
@M03152:184:000000000-AWYW1:1:2106:18585:16408 2:N:0:AGAGGATAATACCTGT
CCCAACTATCCCTATTAATCATTACCTCGGTCCTAGAAACCAACAAAATAGAACCAAAGTCCTATTCTATTATTCCATGCTAACGTATTCAAGCGTAGGCCTGCTTTAAACACTCTAATTTTTTCAAAGTAAAAGTCCTGGATCCCCAGCGCACTCAATTAAGAGCACGTTGGTTCCCCAGAAAGAAAGATCCGACCAGAGCAGTACTTACCATTGGCAAGACCACTCAGCCGGACCCGAAATTCAACTACGAGCTTAGATCGGAAGAGAGTCGTGTAGGGAAAGAACAGGAAATGTTAGA
+
CCCCCGGGGGGGGGGGGGGGGGGGGGGGGGGGGGGGGGGGGGGGGGGGGGGGGGGFGGGGGGGGGGGGCGGGGGGGGGGGGGGFGGGGGGGGGCGGGDGGFGGGGGGGGGGGGGGGG9EGGGGGGGGGGFGGGGFGGGFGGGGGGGGGGG8CGDGFGGFCFGGGGGGGDGGGGC=EDFFGGGGGGGGGGGGGCGGGGGFFGGGFGFFGFFGFGGGFFFFAFDCDB=5*;F)9?DAD?@8=;B4@CFCFEGF;0/;9;<EF??D<(/,(((64.4,(4F<A:??>1:<1((.((+)1*.*))
@M03152:184:000000000-AWYW1:1:2106:14421:16512 2:N:0:AGAGGATAATACCTGT
CCCAACTATCCCTATTAATCATTACGTCGATCCTAGAAACCAACAAAATAGGGTCAAACGTCCTATTTCATTATTCCATGCTAATGTATTCAAGCGCGAGCCTGCTTTAAACACTCTAATTTTTTCAAAGTAACAGTCCTGATTCCCCGCCACACCAACTTAATGACATGACGGTTCTTCAGAAGGGAGAAACCAGTGACACCAGTGCATACCGAAGGCACGACAAGCGTACTGATCTCGAAATTCAACTAAGAGCTTAGATCGGAAGAACGTCGGGGCGGGAAAGAACAGGAAAGGTTAA
+
CCCCCGGGGGGGGGGGGGGGGGGGGGGGGGGGGGGGGGGGGGGGGGGGGGGGGGGGGGGGFFGGGGGGGGGGGGGGGGGGGGGGFGGGGGGGGGGGGGGGGGGGGGGGGGGGGFGGGGGGGGGGGCGFDFFGGGGGGGGGGFGGGGGGGGGGGGGGGGGGGGGGGGGGGGGGGGDEDGGGFGGGGEEGGGGGGGGGFGGFGDFFGFFGGFGGGGGFFD2FA49>(->:>?2;)=@=A<+/A@F;AACFEFF)4:=@F147<)/6,(3(((,-4020(),(452>1).4(.46(*.)))*))
@M03152:184:000000000-AWYW1:1:2106:17841:16520 2:N:0:AGAGGATAATACCTGT
CCCAACTATCCCTATTAATCATTACGTCGATCCTAGAAACCAACAAAATAGAATCAAACGTCCTATTTCATTATTCCATGCTAATGTATTCAAGCGTGAGCCTGCTTTAAACACTCTAATTTTTTCAAAGTAACAGTCCTGATTCCCCACGACACCAAATTAATGGCATCATGGTTCATCAGAAGGGAGAAACCAATGATGCCAGTACGTACCGAGGCACGACCGACATATTGATCCCGAAATTCAACTACGAGCTTAGATCGGAAGAGCGTCGTGTAGGGAAAGAACAGGTATGGGTAGA
+
CCCCCGGGGGGGGGGGGGGGGGGGGGGGGGGGGGGGGGGGGGGGGGGGGGGGGGGGGGGGGGGGGGGGGGGGGGGGGGGGGGGGGGGGGGGGGGGGGGGGGGGGGGGGGGGGGGGGGGGGGGGGGGGGGGGGGGGGGGGGGGGFAFGFGGGGGGGGGGGFGGGGGFEGGFGGGGFAFFGGGFGFGGGGDGGGGGGGFGGFGG8DCFFGGFGGGD?>DEFA*0/4>=BEDFFFFGCF6>G?BBFFFFFFEG66@D8264.;3.=71;17<:1(8>6:()4<<??F0?<(,8(-)0())(0()
@M03152:184:000000000-AWYW1:1:2106:16219:16535 2:N:0:AGAGGATAATACCTGT
CCCAACTATCCCTATTAATCATTACGTCGATCCTAGAAACCAACAAAATAGAATCAAACGTCCTATTTCGTTATTCCATGCTAATGTATTCAAGCGTGAGCCTGCTTTAAACACTCTAATTTTTTCAAAGTAACAGTCCTGATTCCCCAAGACACCAAATTAATGACATCGTGGTTCGTCAGAAGGTAGGAATCAATAATACCAGTACGTACAATAGCACGACCAATAAATTGATCCCGAAATTCAACTACGAGCTTAGATCGGAAAAGCGTCGTGTAGGGAAAGAACAGGAAAGGTAGAA
+
CCCCCGGGGGGGGGGGGGGGGGGGGGGGGGGGGGGGGGGGGGGGGGGGGGGGGGGGGGGEFFGGGGGGGGGGGGGGGFGGGGGGGGGGFGGGGGGGGGGGG@CEFFGGGGGDFGGGGGGGFGGGGGGGGGGG9FAFGGGGGFGGGGGFGCGGGGGFGGGGGGGGFGGDD?D@ECGGG7DCFEADFGFGGFGCGFFFGGDFGDCECFFGD?FFDGGFFFEFBADAAD5FF@EF6C?FC4D5BAF?AFFFFGF29/)5A>*4556(44(,((6;;9;@(;636)2)(74(34(((+()0.*))
@M03152:184:000000000-AWYW1:1:2106:9235:16546 2:N:0:AGAGGATAATACCTGT
CCCAACTATCCCTATTAATCATTACGTAGATCCTAGAAACCAACAAAATAGGATCAATCGTCCTATTTCATTATTCCATGCTAATGTATTCAAGCGTTAGCCTGCTTTAAACACTCTAATTTTTTCAAAGTAACAGTTCCGATTCCTTGCGACACCAAATTAATGACATCACGGCTCCTCGGAAAGGAGGAACCAACAAAACCAGTACGTACCGTAGGCACGACCAGCAATTTGATCCCGAAATTCAACTACGAGCTTAGATCGGAAGAGCGTCGTGGAGGGAAAGAACAGGAGTGATGAA
+
CCCCCGGGGGGGGGGGGGGGGGGGGGGGGEGGGGGGGGGGFGGGGGGGGGGGFGGGGGGGGFGGGGGGGGGGGGGGGGGGGGGGGGGFGGGGGGGGGGGGGGGGGGGGGGGGGGGGGGGGGGGGGGFFGFGGGGGGGGGGGGGGGGGGGGGGGGGGGGGGGGFGAFGFGFGGGCDDD+=DGGGG>EGGCEGGGGGGGFGFF?>CGAFGGAF7CDFFFD9>FDFFFBDFFF5FAGEFFCFFEF>DFCEFFCA4?GFBFFC<E550;D<1:3(.78;10)(3?)4>:F722,.((*.7*)*-)
@M03152:184:000000000-AWYW1:1:2106:17622:16578 2:N:0:AGAGGATAATACCTGT
CCCAACTATCCCTATTAATCATTATTCATGTCCTAGAAACCAACAAAACGAGGACACGAATCCTGTTCTATTACCCCATGCTAATGTATTCAAGGCCCCTTTATGCCTGCTTTGAACACTCTAATTTATTCAAAGTAAATGAATGGGAACCCCACAGAGATGGTCGAGTTGCCCCGGCCACCACTGCTTTTTACCTTCACCCAGTTAAGAGCAAAGGTGAGTATCCCATAGAAGAGGATGAAGAAACCAGTTCACGCCTTGACGGCGGACCGATTCCTTCGATCCGCAACTTCAACTCCGA
+
CCCCCGGGGGGGGGGGGGGGGGGGGGGGGGGDGGGGGGGGGGGGGGGGGGGGGGGGGGGGGGFFFGEFGGGGGGGGGGGGGGGGGGGGGGGGGGFGGGFFFGGFCGCFGGGGFGGGFCFGGFGGGGGGGGGGGGGGFGGGEGGGFFGGGGFCG@FEGGDGGGFFFGDEDCFFG8=ECGGE6,=EDFFFGGGGGGGGGGGFGCC@C?FGG7?CDGGFF>8F>EFEC;@A6CCFFGFGA>G=FFFEFF2ADGB4<D+/)6(-0*053>13((,7993AABAF:><F1)(-2(.6AG)**)*-4
@M03152:184:000000000-AWYW1:1:2106:18510:16611 2:N:0:AGAGGATAATACCTGT
CCCAACTATCCCTATTAATCATTACGTCGATCCTAGAAACCAACAAAATAGAATCAAACGTCCTATTCCGTTATTCCATGCTAATGTATTCAAGCGTGAGCCTGCTTTAAACACTCTAATTTTTTCAAAGTAACAGTCCTGATTCCCTAAAACACCAAATTAATGGCATTATAGTTCGTCAGAAAGGAGAAACCGATTATACCAGTACGTACAATAGCACGACCAGTAAGCCGATCTCGAAATTCAACTACGAGCTTAGATCGGAAGAGCGTCGGGTAGGGAAAGAAAAGGGATGAGAGAA
+
CCCCCGGGGGGGGGGGGGGGGGGGGGGGGGGGGGGGGGGGGGGGGGGGGGGGGGGGGGGGCFGGFFFGGGGGGGGGGFGGGGGGGGGGGGGGGGGGGGGGGGGFFGFGGGGGGGDFGGGGGGGGGGFGGGGGGGFGGEFGGFGGFFGGGFDA9EF>EGGDDGGGGFGFCCGGGGG8DEGGFGGGGGDFFGGGFFCGCDGFGG78ADFGGFGFDC7C7AEFBAEB>CFFCC=*9?9;*:94?@AC6B4+>D455*:2)9<))976111@F1:10((445::4:?5(53024,(,*,)0)*((
@M03152:184:000000000-AWYW1:1:2106:20701:16611 2:N:0:AGAGGATAATACCTGT
CCCAACTATCCCTATTAATCATTACATCAGCCTTAGAAACCAACAAAATAAGACCAACGTCATATTCTATTATCCCATGCTGTAATATTCAATGGCAACGTTACGCCTGCTTTGAACACTCTAATTTTTTCAAAGTAAACGATTTGTGAGCGTTTGACCGCCCACAAAAGATAGGAAGCGACGACCGAGCCACGCCACAAGGACGAGCTTTGACCGTTAAACGCATTCCGAAATTCAACTACGAGCTTAGATCGGAAGAGCGCAGTGTAGGGAAAGACCAGGGAAGTGGAGAAGTGGATGG
+
CCCCCGGGGGGGGGGGGGGGGGGGGGGG9FGGFGGGGGGGFGGGGGGGGGGGGGGGGGGGGGGFGGFGGGGCFGGGGGGGGGGGGGGGGGGGGGGGGGGGGGFGDGGGGGGGGGGGGGGGGGG9FGGGGGFGGGGGGFGGGGGGGGGGGGG8BE7+CDGGGGGGGGFGGG6EGGFGFDGGGEEGGG8F6EECC>E7CDGFGGGFGF>G7):?GG,?D>@FFEFFF;<FFFFFFFEGFFFEF@51557?AD4).9:?E6:?:(((((.)652(11:BF),2()().7))))8((2)06)*)(
@M03152:184:000000000-AWYW1:1:2106:10070:16707 2:N:0:AGAGGATAATACCTGT
CCCAACTATCCCTATTAATCATTACTTCGGTCCTAGAAACCAACAAAATAGAACCAAAGTCCTATTCTATTATTCCATGCTAATGTATTCAAGCGTAAGCCTGCTTTAAACACTCTAATTTTTTCAAAGTAAAAGTCCTGGATCCCCAGCGCACTCAATTAAGAGCACGTTGGCTCCCCAGAAGGAAAGACCCGACCAGAGCAGTGCTTACCTTGCGGCAAGACCACCCAGCCAGGCCCGAAATTCAACTACGAGCTTAGATCGGAAGAGCGTCGTGTAGGGAAAGAAAAGGTATGTGTAA
+
CCCCCGGGGGGGGGGGGGGGGGGGGGGGGGGGGGGGGGGGGGGGGGGGGGGGGGGGGGGGGGGGGGGGEFGGGGGGGGGFGGGGGGGGGGGGFGGGGGGGFFGGGGGGGGGGGGGGGGGGGGGGGGGGGGGGGGGGGGGGGGGGGGGGDFEGGGGFGGGFGGGGFFGGDGGDCF6C?8DGGGGGGGCFCGGGGGGGGGGFGGGFGFFCFCFFCGGADBBDABFB9>B5@FDFFFDFF@C@86=0C6?FFGF;D<>;AE))))13;?D038?B>02((02:>@?>8412(,(()3)/*.:4)
@M03152:184:000000000-AWYW1:1:2106:12897:16800 2:N:0:AGAGGATAATACCTGT
CCCAACTATCCCTATTAATCATTACCTCGGTCCTAGAAACCAACAAAATAGAACCAAAGTCCTATTCTATTATTCCATGCTAACGTATTCAAGCGTAAGCCTGCTTTAAACACTCTAATTTTTTCAAAGTAAAAGTCCTGGATCCCCAGCGCACTCAATTAAGAGCACGTTGGCTCCCCAGAAGGAAAGACCCGACCAGAGCAGTGCTTACCTTGCGGCAAGACCACCCAGCCAGGCCCGAAATTCAACTACGAGCTTAGATCGGAAGAGCGTCGTGTAGGGAAAGAAAAGGTAAGTGTAA
+
CCCCCGGGGGGGGGGGGGGGGGGGGGGGGGGGGGGGGGGGGGGGG8FGGGGGGGGGGGGGGGGGGGGGGGGGGGGGGGGGGGGGGFGFGGGGGGCFGGGGGGGGGEFFGGGGGGGGGEFGGGGGGGGGGGGGGGGGGGGFFFGGGGGFGGGG>GGGGGGGGCEFGGGGDFGFFGFGGGGGGGGGGGGFGGGFGGGGGGCFGFGFEFFGGFFCFGCFE5>BDFFFDDD>BFFF?FBCF2C@>0>(:A5FED643*.4;@E86)96;??0?B:B(264<7:B>F(<:@?B(((1)+)*16*.)
@M03152:184:000000000-AWYW1:1:2106:23636:16864 2:N:0:AGAGGATAATACCTGT
CCCAACTATCCCTATTAATCATTACATCAGCCTTAGAAACCAACAAAATAAGACCAACGTCATATTCTATTATCCCATGCTGTACTATTCAAAGGCAAGGTTACGCCTGCTTTGAACACTCTAATTTTTTCAAAGTAAATGATCCGACGCGAGTTTGACCCCGCTATCGGAAGATAGGAAACGCCAATCCAGCCACGCCACAAGGACGAGCTTTGATCAGACGCATTCCGAAATTCAACTACGAGCGTAGATCAGAAGATCGTCGTGTAGGGAAAGAAGCGGTAAGCTCACATCTGAGTGG
+
CCCCCGGGGGGGGGGGGCFGGGGGGGGGFGGGGGGGGFDFGGGGGG8FGGGFGGGGGGGGGCGFGFFGGGG9FGGGGGGGGCFEEGGGGGCEGFFF@FC@FAEGGGGGGD=FFG,E<<EGFGG<EFFGGGGC@FGGG9EGGD;FFAE+@7CEGGGGGD9EC>GGD>CDC>++@8F9DE=DD88EDGE,3DCCCFFFEDGFG*;>9FFGGFD?6CEAFF4/A3B@B?@FF;1.88CFAEFE44.;)8(02)0)6*/5*.(-.,(.3,(4(628?:04,)((-.-)(*)))))).0-/*)0)(
@M03152:184:000000000-AWYW1:1:2106:14837:17115 2:N:0:AGAGGATAATACCTGT
CCCAACTATCCCTATTAATCATTACGTCGATCCTAGAAACCAACAAAATAGAATCAAACGTCCTATTTCATTATTCCATGCTAATGTATTCAAGCGTATGCCTGCTTTAAACACTCTAATTTTTTCAAAGTAACAGTCCTGATTCCCCAAGACACCAAATTAATGACATCAAGGTTCTTCAGAAGGGAGAAACCAATAATACCAGTACGTACCGAGGCACGACCAACAAATTGGTCCCGAAATTCAACTACGAGCTTAGATCGGAAGAGCGTCGTGTAGGGAAAGAAAAGGTAAGTGTAAA
+
CCCCCGGGGGGGGGGGGGGGGGGGGGGGGGGGGGGGGGGGGGGGGGGGGGGGGGGGGGGGGGGGGGGGGGGGGGGGGGGGGGGGGGGGGGGGGGGGGGGGGGGGGGGGGGGGGGGGGGGGGGGGGGGGGGGGGGGGGGGGGGGGGGGGGEGGGGGGGGGGGFGGGFGGGGGGFGGGDGGGGGGGCFEGGEGGGGGGGGGFGGGF,DDFDDDG8DGFFFFFEAF=A5=FAA=F8C85?449D@FFFFFFEFF929?963/7))21;;98;86:19(61)4<<F?<??7(,8(5)+.0*6*).
@M03152:184:000000000-AWYW1:1:2106:16629:17344 2:N:0:AGAGGATAATACCTGT
CCCAACTATCCCTATTAATCATTACGTCGATCCTAGAAACCAACAAAATAGAATCAAACGTCCTATTTCGTTATTCCATGCTAATGTATTCAAGCGTGAGCCTGCTTTAAACACTCTAATTTTTTCAAAGTAACAGTCCTGATTCCCCAAGACACCAAATTAACGACATCATGGTTCGTCAGAAGGTAGAAATCAATAATACCAGTACGTACAATAGCACGACCAATAAATTGATCCCGAAATTCAACTACGAGCTTAGATCGGAAGAGCGTCGTGTAGGGAAAGAACAGGAATGTTTAGA
+
CCCCCGGGGGGGGGGGGGGGGGGGGGGGGGGGGGGGGGGGGGGGGGGGGGGGGGGGGGGGGGGGGFGGGGGGGGGGGGGGGGGGGGGGGGGGGGGGGGGGGGGGGGGGGGGGGGFGGFGGGGGGGGGGGGGGGGGGGGGGGGGGGGGGGGFGFFEFGGGGGGGFGGGGGGFGGC?@FEGGGGGCFCFFFGGGGFGEAFCFGG6>DFFGGFCFDFEFFFF*9>F@A8@FFFE++B7DF=>@>=9CAFFACGF?FD4>8@>EE?=((66@13242;BF;AC@<FFFFFB?B0(440)**.260
@M03152:184:000000000-AWYW1:1:2106:21247:17428 2:N:0:AGAGGATAATACCTGT
CCCAACTATCCCTATTAATCATTACGTCGATCTTAGAAACCAACGAAATAAGATCAAACGTCCTATTTCATTATTCCATGCTAATGTATTCAAGCCAAAGCCTGCTTTAAACACTCTAATTTTTTCAAAGTAACAGTCCTGATTCCCCACGACATCAAATTAATGACATCATGCTTCGTCAGAAGGGAGAAACCAATTGTACCAGTGCGTACCGTTGGCACGACCGATAAATTGATCCCGAAATTCAACTACGAGCTTAGATCGGAAGAGCGTCGTGTAGGGAAAGAAAAGGAAGGGTTAG
+
CCCCCGGGGGGGGGGGGGGGGGGGGGGGGDDFGGGGGGGGGGGGGGGDGGGGGGGGGGGGGFGGGGGGGGGGGGGGGGGGGFGGGGGGGGGGGGGFGGGGGGGGGEFGGFGGGGGGGGGGGGGGGGFGGFGGGFGGGGFGGGGGGGGGGGGGGGGDFGGGFGGGCFCFGGFGEFGGFEGGFDEDFFCFGGFFCGFFDGGFGFFEGDF7C?DCGGDDEACFFDFFAABFFECFBFEF8*?=D9EBAFEAC>8;6CA>3(;<E??@??D>3;@64<;(1049A).74@BB<?F0(*(...*((
@M03152:184:000000000-AWYW1:1:2106:16652:17462 2:N:0:AGAGGATAATACCTGT
CCCAACTATCCCTATTAATCATTATTCATGTCCTAGAAACCAACAAAACGAGGACACGAATCCTGTTCTATTATCCCATGCTAATGTATTCAAGGCCCCTTTATGCCTGCTTTGAACACTCTAATTTATTCAAAGTAAATGAATGGGAACCCCACAGAGATGGTCGAGTTGCCCCGGCCACCACTGCTTTTTAACCTTCACCCAGTTCAGAGCAAAGGTGAGTATCCCATAGAAGAGGATGAAGAAACCAGTTCACGCCTTGACGGCGGACCTATTCCTTCTATCCCGCAATTCAACTACC
+
CCCCCFFFGGFFFCFGFGFAEGGGFGGGGGGGGFEGFFGGG<CGGGG8EFGEGGGCEDFGFGGGGFFFGFGGGGEE@8EFGGGFDGFGGGGGGGAEFGEF@FFFFAFGFGGFGA,:ECGGGGDFEFF9@FFGGGGGG9EG9EGGCDGF@FFGGCGDF=8DB88=CE6=DDDGGDF86BD>F8DFFDBDDF9=DFGFGGGFF7D=C?F+C7E6?969F>**<53A5E=AF6@;<+1*/<CEA2@>+;:A=6A@C>FFFFFFF)*.(66130>92)4))*)--*)*6/5((-(,874*/6*.,
@M03152:184:000000000-AWYW1:1:2106:15459:17510 2:N:0:AGAGGATAATACCTGT
CCCAACTATCCCTATTAATCATTACGTCGATCTTGGAAACCAACAAAATAAGATCAAACGTCCTATTTCATTATTCCATGCTAATGTATTCAAGCGAATGCCTGCTTTAAACACTCTAATTTTTTCAAAGTAACAGTCCTGATTTCCCACGACACCAAATTAATGACATCGTGGTTCGTCAGAAGGGAGAAACCGACAGGGCCAGTACACACCAGAGGCGCGACCGACCCGTCGATCCCGAAATTCAACTACGAGCTTAGATCGGAAGAGCGCCTGGTAGGGAAAGAACAGGAGTGTGTAG
+
CCCCCGGGGGGGGGGGGGGGGGGGGGGGGGGGGGGGGGGGGGGGGGGGGGGGGGGGGGGGFGGGGGGGGGGGGGGGGGGGGGGGGGGGGGGGGGGGGGGGGGGGGGGGGGGGGGGGGGGGGGGGGFGGGFGGGGFFGGGDGGGGGGGGFGGGGGGGGGGGGGFGGGGGGF>@FEGGGGGGGGFFGGGGGGGGGFGGGGCFGGD=FFAFG9DDGCF>F><?D2B=@=;DFF98>59*;1*6@9;04*6@AFF0(*)(5().-)6:0:1((..2(((,4)))4345(),2.24(,*(0/-*))
@M03152:184:000000000-AWYW1:1:2106:11983:17527 2:N:0:AGAGGATAATACCTGT
CCCAACTATCCCTATTAATCATTACGTCAATCCTAGAAACCAACAAAATAGGATCGAACGTCCTATTTCATTATTCCATGCTAATGTATTCAAGCGTTAGCCTGCTTTAAACACTCTAATTTTTTCAAAGTAACAGTCCAGATTCCCTGCAACACCAAATTAATGGCATTACAGTTCATCAGGAAGGAGGAATCAGTAAGACCAGTACGTACCGGTGGCACGACCAGCCTACTAACCCCGAAATTCAACTACGAGCTTAGATCGGAAGAGCGTCGTGTAGGGAAAGAACAGGAATGTGTAA
+
CCCCCGGGGGGGGGGGGGGGGGGGGGGGGGGGGGGGGGGGGGGGGGGGGGGGGGGGGGGGFFGGGGGGGGGGGGGGGGGGGGGGGGGGGGGGGGGGEGGGGFGGGGGGGGGGGGGFGDGGGFGEGGGGGGGGGFFGGGCFGFGGGGGGGGGGGGGGGGGGGGGGGGGGGFGGGGGG?GFGFGGGFGEFFGGGFGGGGGGFFFF=@<FF6DFGDDDEE5CFF>EAFBFFFFFFFFFGFBC@BADDFACFE>A=@G>=8()/97CF61;9@@;>B<>6;A0675,)..4837(.(2)09)*.)
@M03152:184:000000000-AWYW1:1:2106:9289:17575 2:N:0:AGAGGATAATACCTGT
CCCAACTATCCCTATTAATCATTACGTCGATCCTAGAAACCAACAAAATAGAATCAAACGTCCTATTCCGTTATTCCATGCTAATGTATCCAAGCGTGAGCCTGCTTTAAACACTCTAATTTTTTCAAAGTAACAGTCCTGATTCCCTAAAACACCAAATTAATGGCATTATAGTTCGTCAGAAAGGAGAAACCGATTATACCAGTACGTACAATAGCAAGACCAGTAAGCCGATCACGAAATTCAACTACGACCTTACAACGGAAGCGCGTCGTGTATGGAAATAAACGAGAAGAGAGGG
+
CCCCCG@FCCEFFFGGGGGGGGGGGGGGGEGGFGGGAFGGGGGGGGGGGGGGGFFGFFDGGGDGDFFGGGGGDFFGFDGC@EEC,EA@C<FFGG7CGGGFGGGFGAEGGC9FFFEFGGGGDFGGCFFGGFFFFGGGEF8FA9>;EEEGF89>EGCCFCFCCCCGC8,@FG9D;C@DGGG+?CFF?DEFFDFFFD=EGDCEF+2:2<8=C:FDC?@F?AE+;@F):@*=BA5*:D57*:3455FC+=@=*4)/()20*/(/).6(/,((.(..(,,48)).(92*)1--),(((*())(*((
@M03152:184:000000000-AWYW1:1:2106:20862:17589 2:N:0:AGAGGATAATACCTGT
CCCAACTATCCCTATTAATCATTACCTCGGTCCTAGAAACCAACAAAATAGAACCAAAGTCCTATTCTATTATTCCATGCTAACGTATTCAAGCGTAGGCCTGCTTTAAACACTCTAATTTTTTCAAAGTAAAAGTCCTGGATCCCCAGCGCACTCAATTAAGAGCACGTTGGTTCCCCAGAAAGAAAGATCCGACCAGAGCAGTACTTACCATTGGCAAGACCACTCAGCCGGACCCGAAATTCAACTACGAGCTTAGATCGGAAGAGCGTCGTGTAGGGAAAGAACAGGTATTGGTAGA
+
CCCCCGGGGGGGGGGGGGGGGGGGGGGGGGGGGGFGGGGGCGGGGGGGGGFFGGFGGGDGGFFGGGGGGGGGGGFGGGFFFGFECEFAFFGG9,FFFE@FGDGGGGGGGGGGGGGCEFFFGGGGGGEFEFGFGFDGGGEGGGGGGGGGGGGGGGGGFCGGGGCA9DGGG?DEF8DA+CDCDGGGGGGFFGCF8BEE=DGCFDF5@B5CFFG9CG7B5>E>?DFBCF@*?FF*:?AGF=G>A@A41=CCEF667356);3><C@??;>D@(:23>F:0>AB<F?F(.8(413-6+)*0)0))
@M03152:184:000000000-AWYW1:1:2106:22770:17629 2:N:0:AGAGGATAATACCTGT
CCCAACTATCCCTATTAATCATTACCTCGGTCCTAGAAACCAACAAAATAGAACCAAAGTCCTATTCTATTATTCCATGCTAACGTATTCAAGCGTAGGCCTGCTTTAAACACTCTAATTTTTCAAAGTAAAAGTCCTGGATCCCCAGCGCACTCAGTTAAGAGCACGTTGGTTCCCCAGAAAGAAAGGTCCGACCAGAGCAGTACTTACCATTGGCAAGACCACTCAGCCGGACCCGAAATTCAACTACGAGCTTAGATCGGAAGAGCGTCGTGTAGGGAAAGAACAGGTATGTGTAGAT
+
CCCCCGGGGGGGGGGGGGGGGGGGGGGGGGGGGGGGGGGGGGGGGGGGGGGGGGGGGGGGGGGGGGGGGGGGGGGGGGGGGGGGGGGGGGGGGFGGGGGGGGGGGGGGGGGGGGGGGFGCGGGGGGFFGGGGGGGFFGGEFGGGGGGGGGGGGGGGGGGGB=FGGGGGGFFGEFFFGGGGGGGGGGGGGEG9ECEGGGG?EGGECFFGGFGGGGGFFFFFFDFFDFBCFADFEGBDBBGFD9BEFFFFBGBFF3;;F@>??7<;DB@@@F;(448679A?05:F:F21(,-))+)**-*6)
@M03152:184:000000000-AWYW1:1:2106:25064:17636 2:N:0:AGAGGATAATACCTGT
CCCAACTATCCCTATTAATCATTACGTCGATCCTAGAAACCAACAAAATAGAATCAAACGTCCTATTTCATTATTCCATGCTAATGTATTCAAGCGTATGCCTGCTTTAAACACTCTAATTTTTTCAAAGTAACAGTCCTGATTCCCCAAGACACCAAATTAATGACATCAAGGTTCTTCAGAAGGGAGAAACCAGTAATGACAGTACGTACCGAAGCACGACCAACAAACTGATCCCAAAATTCAACTACAAGGTGAGATCGAAAGAGCGTCGAGTAGGGAAAGAACAGGAATATTAAGA
+
CCC@@FCEFG<F<FDGEFFGEFCGGDGC+C@FGGFGCCEFGEDCFFCE<EE9CA9EEGGE6CFGGG,@,;CFCCF<FFC@ECAAE@<C9@FFG9C,BCFGGC,,<ACFG9,9?FEEFDFGGGFA+9ED?F?FCFFEFFFFGF9FGFCCEG8DFFFF=,>>>4EFEAEAFDF86ADFDCDCFG8E?FCG+3=>,@FD9DFFGFD6,5+++*2=+87>AEF6@85=A55<*31?>F*=6)*03/8;BAAFEGF).*)7)8(*93((5>(3(((6;;((/)).(28;<F313((((+)**-:))
@M03152:184:000000000-AWYW1:1:2106:12258:17657 2:N:0:AGAGGATAATACCTGT
CCCAACTATCCCTATTAATCATTACGGCGATCCTAGAAACCGACAAAATAGAACCGCACGTCCTATTTTATTATTCTATGCTAATATATTCGGGCATAGGCCTGCTTTGAACACTCTAATTTTTTCAAAGTAAAAGTCCTGGTTTACCAACACACCCAGTAAAGGGCATGCTGGCTCACCAAGAGGGAAGATCCAGCCTGACAGTACACGCCGTAAGACGGACCGCCTGGCCAGAGCCGAAATTCAACTACGAGCTTAGATCGGAGGAGCGTCGTGTTGGGAAAGAACAGGGCAGTTTAGA
+
CCCCCGGGGGGGGGGGGGGGGGGGGGEGGGGGGGFGFGGGGCCFGGGGCFGGG9ECFGDGEDEGGGGA<EFGGGGGGGGGGGGFGGGGGGGGGGGGGGGGGGGGGFGGFGFFFEFGG,AFGGGGGFGGGAFFGGAFEFGGGGFGGGDFG@EFGGGCC?FFG8DDGCCEGGGGGGD?FFA@8:7798:CCEFGF9EFC58;:FFFGF>=94CDDDE>FFFFFFB@@;>;:F04;15*)65:>B5?=ACB59:2(77466<)))(81((-2(4((3(,().22<273713((.((/()1-:>:
@M03152:184:000000000-AWYW1:1:2106:15874:17704 2:N:0:AGAGGATAATACCTGT
CCCAACTATCCCTATTAATCATTACGTCGATCCTAGAAACCAACAAAATAGAATCAAACGTCCTATTTCGTTATTCCATGCTAATGTATTCAAGCGTGAGCCTGCTTTAAACACTCTAATTTTTTCAAAGTAACAGTCCTGATTCCCTAAAACACCAAATTAATGGCGTTATAGTTCGTCAGAAGAGAGAAACCGATTATACCAGTACGTACAAAAGCACGACCAGTAGACCGGTCTCGAAATTCAACTACGAGCTTAGATCGGAAGAGCGTCGTGTAGGGAAAGAACAGGACTGGGTAGA
+
CCCCCGGGGGGGGGGGGGGGGGGGGGGGGGGGGGGGGGGGGGGGGGGGGFGGGGGGGGGGGGGGGGGGGGGGGGGGGGGGGGGGGGGGGGGGGGGGGEGGGEFGGGGGGDGGGGGGGGGGGFGGGGGGGFFGGGGGGGGGGGGGGGGGGGGGGGGGGGFFGGGGGFGEGGGGGGGGGDGGFDGGGG?FGGGGFG>CG6?CCFFBCAFGCCGGGGGFF5=69@EA=@;FAF?AD<=D)6CEFFFFF>48<F4(29A0A;4>?<<@F6;@D;B(419?1))-4867:FF:<7:((+.)).*()
@M03152:184:000000000-AWYW1:1:2106:5182:17745 2:N:0:AGAGGATAATACCTGT
CCCAACTATCCCTATTAATCATTACTTCGGTCCTAGAAACCAACAAAATAGAACCAAAGTCCTATTCTATTATTCCATGCTAATGTATTCAAGCGTAAGCCTGCTTTAAACACTCTAATTTTTTCAAAGTAAAAGTCCTGGTTCCCATACACACTCAGTGAAGAGCACATATGTTCGCCAGAAGGAAAGACTAGCCCGAGAAGTACCCACCTTGCGGCGGGACCACCAAAGCCAATCCGAAATTCAACTACGAGCTTAGATCGGAAGAGAGACGGGGAGGGAAAGAAAAGGAAAGAGTAAA
+
CCCCCGGGGGGGGGGGGGGGGGGGGGGGGGGGGGGGGGGGGGGGFGGGGGGGGGDGGGGGGGGGGGFGGGGGFGGFGGGGGGGGGGGGGGGGGGGGGGGGGGGGGCCGGGGGGGGGGFGGGGGGGGGGGGGGGGGGGGFGFFDFDFFEDBFFGDGFGFGGGGFGGGGGGGGAD,?;C8DG8,=DFGFFFGGGGDGF8DGEGGGEG?D+D>6CCFFE55)@>2?957;)8),8AFD4)332BF;4+A?+9FA;<DDBFFBB>)41,-(42(-(.4(((.(,4<1@F?2((.((.+().)*-)
@M03152:184:000000000-AWYW1:1:2106:21078:17746 2:N:0:AGAGGATAATACCTGT
CCCAACTATCCCTATTAATCATTACCTCGGTCCTAGAAACCAACAAAATAGAACCAAAGTCCTATTCTATTATTCCATGCTAACGTATTCAAGCGTAGGCCTGCTTTAAACACTCTAATTTTTTCAAAGTAAAAGTCCTGGATCCCCAGCGCACTCAGTTAAGAGCACGTTGGTTCCCCAGAAAGAAAGGTCCGACCAGAGCAGTACTTACCATTGGCAAGACCACTCAGCCGGACCCGAAATTCAACTAAGAGCTTAGAACGGAAGAGCGGCGAGTCGGGAAAGAACAGGTAAAGGTAGG
+
CCCCCGGGGGGGGGFGGGGGGGGGGGFGGCGGGGGGGGGGGGGGGGGGGGGGGFGGGGGGFFGFGGGGGGGGGFGGGGFGDGGGGGFDAEFGGGDEEBFGFFGGFFGGGFGGFEGGGGEDGGGGFCCFGGGFEGGGGGGDF8EFCFFGGCEGGGGFFFGCEF@E@FF?6DDGFGFE?EFC=,=>DFGG883E9CC>6+,;;C?5@+<79CFD:>FFAA=F5@A==5)*3A.;A>@D827>)6;>BCCF)*)))*)/6>77)),(/2,((,3(4(((4)-31BBF:)4(,.())+)9*)2.(
@M03152:184:000000000-AWYW1:1:2106:7229:17755 2:N:0:AGAGGATAATACCTGT
CCCAACTATCCCTATTAATCATTACTTCGGTCCTAGAAACCAACAAAATAGAACCAAAGTCCTATTTTATTATTCCATGCTAATGTATTCAAGCGAAAGCCTGCTTTAAACACTCTAATTTTTTCAAAGTAAAAGTCCTGGTTCCCTGCCGCGCTGAGTAAACAACACGACAGCTCACCAGAAGGTGAGACCCGGTCAGGACAGTACATACCAAAGGCAGACCATCCAACCGAGTCCGAAATTCAACTACGAGCTTAGATCGGAAGAGCGTCGTGTAGGGAAAGCAAAGGTATGTGTCAAT
+
CCCCCGGGGGGGGGGGGGGGGGGGGGGGEGGGGGGGGGGGGGGGGGGGGGGGGGGGGGGGGGGGGGGGGGGGGGGFFGGGGGGGGGGGGGFGGGGGGGGGFGGGGGGGGGGGGGGGGGGGGFFGFG9EFGGGGGGGGGCEFFGGEFEEGDDGGGDDGCE9=DFGGGGGGGGGGGGGGFGFGCFFFFFCGGGGGGGGGGGFC5CDGFFGGFCFGGGFFFDDF9FD:EFFFF@:B45DFFG2AD@9F:)13C5(:3238865?78@3138199((-427*)((7<4,6(,,(,.)2)/1-*.)
@M03152:184:000000000-AWYW1:1:2106:26823:17813 2:N:0:AGAGGATAATACCTGT
CCCAACTATCCCTATTAATCATTACCTCGGTCCTAGAAACCAACAAAATAGAACCAAAGTCCTATTCTATTATTCCATGCTAACGTATTCAAGCGTAGGCCTGCTTTAAACACTCTAATTTTTTCAAAGTAAAAGTCCTGGATCCCCAGCGCACTCAATTAAGAGCACGTTGGTTCCCCAGAAAGAAAGATCCGACCAGAGCAGTACTTACCATTGGCAAGACAACTCAGCCGGACCCGAAATTCAACTACGAGCTTAGATCGGAAGACCATAGTGCAGGAAAATAAAAGGACAAGGAAGA
+
C9CCCGGGGGFGGGGGGGGGDGGGFGGGEDGGEDFGGGGGGGGGGDGGGGGGFGGGDCEFAFG<FCFGFGFGGGGGGGGC@FFGGGGGEGGGGGEE7@BDFGGGGGC9@FGGGGGFFFFFGGAFFGFGFFFFGCFGGFFF8FGFFEGECGEGDGECGFGFFFFG8E,@DC+4==DC?FFFCFFD?EGFFFEFFFEGGGGFFGG5E++;7CGFFGGF*96A*=9)8@EF44:**;)3/5/8)6;?FF486<A@FGD9A37))727(,(6(((6)644)/)(()55)1)).)-((*().(*(.
@M03152:184:000000000-AWYW1:1:2106:20274:17827 2:N:0:AGAGGATAATACCTGT
CCCAACTATCCCTATTAATCATTATTTCGGTCCTAGAAACCAACAAAATAGAACCAAAGTCCTATTCTATTATTCCATGCTAATGTATTCAAGCGTAAGCCTGCTTTAAACACTCTAATTTTTTCAAAGTAAAAGTCCTGGATCCCCAGCGCACTCAATTAAGAGCACATTGGCTCCCCAGAAGGAAAGACCCGACCAGAGCAGTGCTTACCTTGCGGCAAGACCACCCAGCCAGGCCCGAAATTCAACTACGAGCTTAGATCGGAAGAGCGTCGTGTAGGGAAAGAACAGGTAGGTGTAG
+
CCCCCGGGGGGGGGGGGGGGGGGGGFGGGGGGGGGGGGGGGGGGGGGGGGGGGGGGGGGGGGGGGGGGGGGGGGGGGGFFGGFGGGGGGGFFFFGGGGGGGGFGGGGGDGGGGGGFGGGGGFFGGGAFGGGGGGGGGGGGGCFGGGGGGGGDGC@FEGGGGCFEFGFGGGGGGGCFGFDFGGGGGGGFFFEG8CEGGGGFFFFDFF?EF??FFGGFE>AAABF==@>BDFB699@F>@GFF>B@6CEF3:A;<DDF>4>EC<CF0017@1?B2:9310,:27(085:B0??B3?))*.*35
@M03152:184:000000000-AWYW1:1:2106:12661:17852 2:N:0:AGAGGATAATACCTGT
CCCAACTATCCCTATTAATCATTACATCAGCCTTAGAAACCAACAAAATAAGACCAACGTCATATTCTATTATCCCATGCTGTAATATTCAATGGCAAGGTTACGCCTGCTTTGAACACTCTAATTTTTTCAAAGTAAAAGATTGGAAGCGGTTGCCCACTATCCAATAATAGGAAGCCCAAATCGAGCCACGCCACAAGGACGAGCTTTGATCTGGAACTCCCGAAATTCAACTACGAGCTTAGATCGGAAGAGCGTCGTGTAGGGAAAGAACAGGTATGTGTAGATCTCGGAGGTGACG
+
CCCCCGGGGGGGGGGGGGGGGGGGGGGGGGGGGGGGGGGGGGGGGGGGGGGGGGGGGGGGGGGGGGGFGGGGGGGGGGGGGGGGGGGFFGGGGGFGGGGGFGGGGGGGGF?FGFGGGFGGGGGGGGGGGGGGGDGFE@BFGGAEGFGGGGGGGDGGGCFGGGGGFFGGGGGGCEFG68?CDFFDFEFGGDDFC>FEEGCFFGFAGFD+C>8;+C:68F59A;>955@@*B?=B8EF*5C9>>)>FF?C2DB=9FF8BB(6(61()/(6(,(/3317(*6)(1)*6*-)))).(*-7)(*.,
@M03152:184:000000000-AWYW1:1:2106:26941:17865 2:N:0:AGAGGATAATACCTGT
CCCAACTATCCCTATTAATCATTACTTCGGTCCTAGAAACCAACAAAATAGAACCAAAGTCCTATTCTATTATTCCATGCTAATGTATTCAAGCGTAAGCCTGCTTTAAACACTCTAATTTTTTCAAAGTAAAAGTCCTGGATCCCCAACGCACTCAGTTAAGAGCACGCTGGTTCCCCAGAAGGAAAGACCCGACCAGAGCAGTGCTTACCTTTCGGCAAGACAACCCAGCCAGGCCCGAAATTCAACTACGAGCCTAGATCGGCAGAGCGTCGTGTAGGGCAAGAACACGAATGCGGAA
+
CCCCCGGGGGGGGGGGGGGGGGGGGGGGGGGGGGGGGFGGGGGGGGGGGGGGGGGGGGGGFFGGGG<FGGGGGGGGGGGGGGGGGGGGFGFGFFEGGGGGGGFGGCFDEFFGGGGGC?FFFGGGGGGGGGGGDFFFGGG<EFEFFGGGEGCEGGGGGFGFGCE;9DGFGGDCEFFFGGGGDGFC6C@F?FG@DCE6CC@*ADGDFFFGG7?FGGGFE*855=6B)->?*:>AF4(1?(9@5()016<63:6@75)4)6=(73730(.(41:6482,(),68:(5:581(,,,(2()/()-(
@M03152:184:000000000-AWYW1:1:2106:13052:17917 2:N:0:AGAGGATAATACCTGT
CCCAACTATCCCTATTAATCATTACATCGGCCTTAGAAACCAACAAAATAAGACCAATGTCATATTCTATTATCCCATGCTGTAATATTCAATGGCAAGGTTACGCCTGCTTTGAACACTCTAATTTTTTCAAAGTAAATGATTAGGAACGGTGATCCCAAGCCTTGCGACAAGGGGCCATTACCTAAAAATAGAACGAGCCAAACGAGCCACGCCTTGCGACGAGCTTTGTCCGACGACGTTCGAAATTCAACTACGAGCTTAGATCGGAAGCGCGTCGTGTCGGGAAAGAACAGGGACG
+
CCCCCGGGGGGGGGGGGGGGGGGGGGGGDGGGGGGGGGGGGGGGGFFGGGGGGGGGGGGGGGGGGGGGGGGGGGGGGGGGGGGGGGGGGGGGGGGGGGGGGGGGGDGGGGGGGGGGGFGGGGGGGGGGGGGGGGGGGGGGGGGGGFGGGG7CGFGFGDDGGGGGFGFGGCGCEGFGCGGGGGGD8FGGGGGGC9=FFGGFGC7@GFBGDD>F5D>>5?CFA=54=BBAAA5BF7>DF0>0>@5355,02;:?EGFF@B02,4><?2-)-218>(319)46(),)()-4>01(3*4.)(*((
@M03152:184:000000000-AWYW1:1:2106:5585:17918 2:N:0:AGAGGATAATACCTGT
CCCAACTATCCCTATTAATCATTACATCGATCCTAGAAACCAACAAAATAGAATCGGATGTCCTATTTCATTATTCCATGCTAATGTATTCAAGCGTGAGCCTGCTTTAGACACTCTAATTTTTTCAAGGTAACAGTCCTAATTCCCCGTGACACCAAATTAATGGCATTACGGTTCTTTAGAAGGTGAGAAACCAATAATATCAGTACATACCAACGGCATGACCGAAACATTGATCCCGAAATTCAACTACAAGCTTATATCGGAAGAGCGTCGTGAAGGGAAAGAACAGTAATTGTTA
+
CCCCCGGGGGGGGGGGGGGGGGGGGGGGGGGGGGGGGGGGGGGGGGGGGGGGFGCG77FGF,FEGGGFGGGGGGGFEGAFFGGGGGGG9CCFGFGD,:F@,,AFG@FFFEFEGFFGFFGEGGGCEGGGGD<?FFDA=EGAFDBFDFDFDGDFFGGGGGGF9DFDF,@?FC8EF>+==9D,CAFGGGGGGCADFGGGG6EFAFCEGDFFFFGGGGGFEFBFB558)))30*:9?9:C6A+)97>@*9@FF74>E**000*1*/0/(6;;.8=(3(2:;5(/./2)652124(1-+)**)*))
@M03152:184:000000000-AWYW1:1:2106:9995:17948 2:N:0:AGAGGATAATACCTGT
CCCAACTATCCCTATTAATCATTACGTCGATCCTAGAAACCAACAAAATAGAATCAAACGTCCTATTTCATTATTCCATGCTAATGTATTCAAGCGAAAGCCTGCTTTAAACACTCTAATTTTTTCAAAGTAACAGTCCTGATTTCCCACGACATCAAATAGATGACATCATGGTTCTTCAGAAGGGAGAAATCAATAATACCAGTACATACCTAAGCATGACCAATATATTGATCCCGAAATTCAACTACGAGCTTAGATCGGAAGAGCGACGTTTAGGGAAAGAACAGGTATTGATAAA
+
CCCCCGGGGGGGGGGGGGGGGGGGGGGGGGGGGGGGGGGGGGGGGGGGGGGGGGGGGGGGFGGGGGGGGFGGGGGGGGGGGGGGGGGGGGGGGGGGGGGGGGGGGGGGGGGGGGGGGGGGGGGGGFGGGFFGGGGFGFFCFGGGGFGEGGDEGGGGGFF9FCGGAGGGGGGGG,?FGGGGGGFGGG7DEGEDFGGGGG8DGF6>8<FGGFGG?CGFF?BFA@F)@CEFFFE6;CEG>59>EBFFFF<C<FA=AC>=A:34*95(8@FF:(2(4(.((2;48A8A7)6/35())+)**)*))
@M03152:184:000000000-AWYW1:1:2106:10411:18126 2:N:0:AGAGGATAATACCTGT
CCCAACTATCCCTATTAATCATTACTTCGGTCCTAGAAACCAACAAAATAGAACCAAAGTCCTATTCTATTATTCCATGCTAATGTATTCAAGCGTAAGCCTGCTTTAAACACTCTAATTTTTTCAAAGTAAAAGTCCTGGTTCCCATACACACTCAGTGAAGAGCACATATGTTCGCCAGAAGGAAAGACTAGCCCGAGAAGTACCCACCTTGCGGCGGGACCACCCAAGCCAATCCGAAAATCAACTACGAGCTTAGAACGGAAGAGCGGCAGGTAGGGAGAGAAAAGGAAGGGGGGAA
+
CCCCCGGGGGGGGGGGGGGGGGGGGGFGGGGGGGGGGGGGGGGGGGGGGGGGGGCGGGGGGCFGFGGEAFGGGGG9EEGCFGGGGGGGGGGFGGGGGGGGFGGGFFGGGGGGGGGGGGGGGGGGGFGFFFFGGGGGGGGGGFGGFD=FFGGFGGGEFGFGGGGFGGFGGGGGFG8=CGCCDC=4=DGDDEGGGGGG8CEFGGGBFF?=D5>CCDF5@EB?BBD2>=;58A@FFG@;5(18>9)96A3A5071:C3964))).(48(,,3(3(-(-(,7,(()(03;0((((((0())()((
@M03152:184:000000000-AWYW1:1:2106:10094:18173 2:N:0:AGAGGATAATACCTGT
CCCAACTATCCCTATTAATCATTACGTCGATCCTAGAAACCAACAAAATAGAATCAAACGTCCTATTTCATTATTCCATGCTAATGTATTCAAGCGTATGCCTGCTTTAAACACTCTAATTTTTTCAAAGTAACAGTCCTGATTCCCCAAGACACCAAATTAATGACATCAAGGTTCTTCAGAAGGGAGAAACCAGTAATGGCAGTACGTACCGAAGCACGACCAACATACTGATCCGCAAATTCAACTACGAGCTTAGATCGGAAGAGCGTCGTGTAGGGAAAGAACAGTAATGGTTGGA
+
CCCCCFGGGGGFGFGGGGGFGGGGGGGGGGGGGDGGGGFGGGGGGGGGFGGGFGGGGGGGCFGGGGGGGGGGFGGGGGGGGGGGFFFFEGGGGGGGGGGGG<F<FGGGGGGFGGFGGG,AFFGGGCFFDGFFGFFGGGCGGGGGGGGGGDCGFCFGFFFGFGFGGGGGGGGGD,6=DG=E=DGGGG7DEEG8DCDFEG:7C8+86DFFG:D?8:EA59=F*0?8=@@FFFE6BF<+=)*09>BA6AEA86/(68)59C*8))(:21133=(,/3(,/;>)37:.4F1(.:))6+)*/)*(.
@M03152:184:000000000-AWYW1:1:2106:13915:18207 2:N:0:AGAGGATAATACCTGT
CCCAACTATCCCTATTAATCATTACTTCGTCCCTGGAAACCAACAAAATAGGAACGACAAAAAGTCCTATTCTATTATCCCATGCTGTAGTATTCAAGGCGTGTGGCGCCTGCTTTAAACACTCTAATTTTTTCAAGGTAAACGATCTGGTACCCCAGACCCTGGGCAGAGACGGAGACCGACCACTCCTTTGACAGAATGACCGACCGTCCGCCCCCATTGAATCCCAAGACCCTTTTTGGAACCCCACTCAGTCAAGCGCAGGGATGGCCAGCCAGAAGGAAAGAACGGCCGGGCCAGA
+
CCCCCGGGGGGGGGGGGGGGGGGGGGGGGGGGGGGGGGGGGGGGGGGGGGGGGGGGGGGGGGCGGGGGFGGGGGGGGGGGGGGGGGGGGGFFGGGGGGGGGGGGGEGGGGGGGGGGFFFGGGGGFGGGFGGGGGGGGGGGGGGDEGGGGEFGGFFGGGGGDFGGGGGGG688?C>EGDGGDGDCDGDGGGGGGGG,E53=E:FFGEFGG;<D<CC?>BBFFFC3CEFAF47)=F;F;EGFA;A)?FF:(15(3*7<=<?)4;>B;9((41((5(-365::?:15>F?::>,((:207651(
@M03152:184:000000000-AWYW1:1:2106:6402:18211 2:N:0:AGAGGATAATACCTGT
CCCAACTATCCCTATTAATCATTACGGCGGTCCTAGAAACCAACAAAATAGAACCGCACGTCCTATTCTATTATTCCATGCTAATGTATTCGAGCATATGCCTGCTTTGAACACTCTAATTTTTTCAAAGTAAAAGTCCTGGTTCCCCAGCACACCCAGTAAAGGGCATGAGGTTAGCCAGAAGGAAAGATCCGGCCGAACCAGTGCACGCGGTGAGGCGGACCGGTCAGCCAGAGCCGAAATTCAACTACGAGCTTAGAACGGACGAGCGTCGTGTAGGGAACGAAAAGGTATGTGTAGG
+
CCCCCGGGGGGGGGGGGGGGGGGGGGGGCGGGGGGGGGGGGGGGGGGGGGGGGGGGDCFGGGGGGGGGGGGGGGGGGGFCECFDEGGGCGGGGGGGDDFFFCFGGFFF,EFGGGGGGGGGGGGGGGFGGGGGFFGFFCFGCGGGGGGGGDFGFGGGGGGGGGGCFCEGF6=DFGGGFFC,0@DG?6DFFFFGFFCEGGGDGGF@C>AFG>7CD5CFFF28)(8:9>35>F08FD(*)856DB4)19<FFGF:?7>19).))-,13(19B(4---,8().)().0,8(,7,3.-+(/*)2)-
@M03152:184:000000000-AWYW1:1:2106:26685:18272 2:N:0:AGAGGATAATACCTGT
CCCAACTATCCCTATTAATCATTACGGCGACTCTAGAAACCAACAAAATAGAACCGCGCGTCCTATTTTATTATTCCATGCTAATGTATTCAGGCATAGGCCTGCTTTGAACACTCTAATTTTCTCAAGGTAAAGGTCCTGGTTCCCCGACGCACACCAACAAAGGGCACGCCGGCTCACCAAGAGGTAAGGCCCGCCCAGACAGTACGTGCCGTTAGGCAGACCGCCCGGCCAGGCCCGAAATTCAACTACGAGCTTAGATCGGAAGAGCGTCGTGTAGGGAAAGAAAAGGTAGGGAGAA
+
CCCCCGFGGGGGGGGGGGGGGDGGGGGGGGGGGGGGGGGGGGGDGGGGFGGGGGGGGGDGGGGGGGGGGGGGGGGGGGGGGFFGFGFGGGGGGGGGGGGGGGFGGGGGGGGFFFGFGGGGGFGGGGGGGGFFGGFGGGGGGGECFGGGGEGGGGGGGGGGGGGGGGD6FDDCFE78CGFGGGGGGGGFF7:FGFGEGG:?FGFDGFFGGAGGGGEAA>;;ADFF?9,>BEFFFG?CF099E;>(9*6@ACF>FGF;:4ADA6<BFBFFF?09169(,)3<>>7>474:((,()0)))(/-(
@M03152:184:000000000-AWYW1:1:2106:9557:18323 2:N:0:AGAGGATAATACCTGT
CCCAACTATCCCTATTAATCATTACGTCGATCCTAGAAACCAACAAAATAGAATCAAACGTCCTATTTCATTATTCCATGCTAATGTATTCAAGCGTATGCCTGCTTTAAACACTCTAATTTTTTCAAAGTAACAGTCCTGATTCCCCAAGACACCAAATTAATGACATCAAGGTTCTTCAGAAGGGAGAAACCAGTAATGACAGTACGTACCGAAGCACGACCAACATACTGATCCCGAAATTCAACTACGAGCTTAGATCGGAAGAGCGTCGTGTAGGGAAAGAACAGGTATGTGTGAA
+
CCCCCGGGGGGGGGGGGGGGGGGGGGGGGGGGGGGGGGGGGGGGGGGGGGGGGGGFGGGGFGGGGGGGGGGGGGGFGFGGGGGGGGGGGGGGGGGGGGGGGGGGFFFGGGGGGGGGGGGGGGGGGGGGGGGGGGGCGGGGGGGGGAFGGGDDFGGGGGGGGGGGGGFGGFGGGCDGGGDGCGDFGGGFEGGGGGFGGGGFF?FEEFFFDFG?CCGDFBEFFFF>AFDFFF6C<FECCDGDFFAEFFFFFG499D4>4@=FF<?1<;>D;(1(6:@F;;<EFFFF?)4:??6).24*/)*.)
@M03152:184:000000000-AWYW1:1:2106:25106:18409 2:N:0:AGAGGATAATACCTGT
CCCAACTATCCCTATTAATCATTACACATTAGCTTTTAGAAACCAATAAAATATAAACTAAATGTCATATTCTATTATCCCATGCTGTAATATTCAAAAGATATAAAAATCTTGCTTTGAACACTCTAATTTTTTCAAAGTAAATGATAGGAAGATTATGAAATCTATCCTAAAGTAGGAAGCAGGAACTGGATCATTCAATGAATAACCCTTATCCCTTACCCCCGAAATTCAACTACGAGCTTAGATCGGAAGAGCGTCGTGTAGGGAAAGAACAGGTAAGTGTAGAGCTTGAGAGTCG
+
CCCCCGGGGGGGGGGGGGGGGGGGGGGGGGGGGGGGGGGGGGGGGGGGGGGGGFGGGGGGGGGGGGGGGGGGGGGGGGGGGGGGGGGGGGGGGGGGGGGGGGGGGEFCFGGGGGGGGGCFFGGGGGGGGGGGFGGGGGGGGGGGGGGGGFGGGGGGGGGGGGGGGGGGFGGFFFFFGEFGGE8F?DEGGFFDFFFFGGDFFFGDFFFGCBDD+=9D99DDF=DE):=EFEDFFGEGF@FAF)@:FFFF=FF==D>@FF9><A5>F243(8>@(5@BDAD*)+)3)37)1)))(*()))2).
@M03152:184:000000000-AWYW1:1:2106:21007:18430 2:N:0:AGAGGATAATACCTGT
CACTATCCCCCCTTGATGTCTACTCCCTTTTGCTCCCCACACATCCTCGACTCAAAACCTCATTCGCTCCCCTATCTATACCAACCCAACCGTATCCAACTCCTCTTCTACACCTTCTTCATCACCACTTCCAATTCAACCTCTCTCACCACAATCTCATTGTTACTATATCTAACCCCTCGATCAACATCACCCCTAGTTATTCACTTCTCAGTTGCCACACCACACAACCCCCCACAGATCAGATTATACCATACCACCGACACACAGCTCAGTACCCGCTCATCAACGTCCTCCCATC
+
A-86-<@6-,+8+,;,,,;-,C;66,,,,,C,,<,CC@,+,,8,,,,,,,8,6,,,;6,,,,,6,6,B,+,,,,:6,,,,,,,,864=,,,+,6:6,,:B,:,5,,5,5AF,,,4<,,,:,,:,,9,+9:,,,:,,49C,9,,4,9=,,444,,7,,,,,4,74,,,3++6,,,6,+6666++,6+,,,,,,6@,15+8+,++07+=++0+2++,+++*+0)<)):)/**)**/(2)-*()*).;*)+/++)1*+/.())((..(.(,((().)())0),45(0-*.63.((,*(*)-74.
@M03152:184:000000000-AWYW1:1:2106:28131:18437 2:N:0:AGAGGATAATACCTGT
CCCAACTATCCCTATTAATCATTACTTCGGTCCTAGAAACCAACAAAATAGAATCAAACGTCCTATTTCGTTATTCCATGCTAATGTATTCAAGCGTGAGCCTGCTTTAAACACTCTCATTTTTTCAAAGTAACAGTCCTGATTCCCCAAGACACCAAATTAATGACATCATGGTTCGTCAGAAGGTAGGAATCAATAATACCAGTACGTACAATAGCACGACCAATAAATTGATCCCGAAATCAAACTACGAGCTTAGATCGGAAGAGCGTCGTGATGGAAAAGAAACGGTCTGTGTACA
+
C@CCCFGAFAFGGGGGFGGG9EFGGGGFEGG7FGGGC<CFFGDEF<EGGEFCGFEFGCE@C<@FFGGGGGGGGFFFFCFDDF<6CAEEC<EF@F9CFCEEDGGG8,CABEFGGFF8E,C?@ECGCFDFE,FGGG?DFG8AEEGEEDGFG+@DGFGFG=DD9EGGG,,@?FDFF86DFG6=8=9;D@D=DFGGDGGCFFFFG9=6@DBDD?++=+299<EFDDD)>@EFF+*4=FAC+)*:?=F4/;=>.?35>*65?>364>>29?0=(51:;6((()17(*/248/((-(,(/(11)*))
@M03152:184:000000000-AWYW1:1:2106:17950:18479 2:N:0:AGAGGATAATACCTGT
CCCAACTATCCCTATTAATCATTACGTCGATCCTAGAAACCAACAAAATAGAATCAAACGTCCTATTTCGTTATTCCATGCTAATGTATTCAAGCGTGAGCCTGCTTTAAACACTCTAATTTTTTCAAAGTAACAGTCCTGATTCCCCAAGACACCAAATTAATGACATCGTGGTTCGTCAGAAGGTAGGAATCAATAATACCAGTACGTACAATAGCACGACCAATAAATTGATCCCGAAATTCAACTACGAACTTAGATCGGAAGAGCGTCGTGTAGGGAAAGAACAGGAATGTGTAAA
+
CCCCCGGGGGGGGGGGGGGGGGGGGGGGGGGGGGGGGGGGGGGGGGGGGGGGGGGGGGGGGGGGGGGGGGGGGGGGGGGGGGGGGGGGGGGGGGGGGGGGGGGGGGGGGGGGGGGGGFGGGGGGGGGGGGGGGGGGGGGGGGGGGGGGGGFGEGGGGGGGGGGGFGFGGGGDFGGGGDD?FGGGGGGGGGGGGGGGGGGFGG?DCFFGDAGGGGEFFFFFFFAB=C:AAA5=+C7D9=DFEFAFFFC+>FA99//5+8*18*6;?FF851:2(43(64><?F78(7:(4:((.+)9*<7))
@M03152:184:000000000-AWYW1:1:2106:9159:18491 2:N:0:AGAGGATAATACCTGT
CCCAACTATCCCTATTAATCATTACATCAGCCTTAGAAACCAACAAAATAAGACCAACGTCATATTCTATTATCCCATGCTGTAATATTCAATGGCAAGGTTACGCCTGCTTTGAACACTCTAATTTTTTCAAAGTAAATGATTGGAAGCGGTTGCCCACTATCCAAACGTAGGAAGCCCAGACCCAGCCACGCCACAAGGACGAGCTTTGGCCTGAATGCCCCCGAAATTCAACTACGAGCTTAGATCGGAAGAGCGTCGTGTAGGGAAAGAACAGGTATGTTGAGAAGCCAGGTGTCGC
+
CCCCCGGGGGGGGGGGGGGGGGGGGGGGGGGGGGGGFAGGGGGGGGGGGGGGGGGGGGGGGGGGGGGGGGGGGGGGGGGGGGGGGGGGGGGGGGGGGGGGGGGGGGGGGGGGGGFFGGGGGGGGFGGGGGGGGGGGGGGGGGGGGGGGGGGGGGGGGGGGGGGGGGAFFGGGGDGGGFFGGGGFGGDFF6=C>CEGD6E6CGGBGFAGFFCCGFGFF5AFFEFD=4A*:;CFF:ED;B:9)2/6==41)18?DD43;6;01(((6>)4<B<?BBFF0575<4)0)*(().(.(1()).*-(
@M03152:184:000000000-AWYW1:1:2106:27268:18505 2:N:0:AGAGGATAATACCTGT
CCCAACTATCCCTATTAATCATTACCTCGGTCCTAGAAACCAACAAAATAGAACCAAAGTCCTATTCTATTATTCCATGCTAACGTATTCAAGCGTAGGCCTGCTTTAAACACTCTAATTTTTTCAAAGTAAAAGTCCTGGATCCCCAGCGCACTCAGTTAAGAGCACGTTGGTTCCCCAGAAAGAAAGGTCCGACCAGAGCAGTACTTACCATTTGCACGACCACTCAGCCGGACCCGAAATTCAACTACGAGCTTAGATCGGAAGAGCGTAGAGTAGGAAAAGAACAGGAATGTTTAGA
+
CCCCCGGGGGGGGGGGGGGFGGEGGDGC7FFFGGGGGFGGGGGGFGFDFE9FGGCFGFGGGGGGDEFGGG<DFGGGG@F8<<EC@CFEFGCFC<,8C@C<EE<<FGGGFGFGGGCG9CFFFF,@AFGGDAFEFFCFFAA,@FEF=:D=EDCCGEFFDEFGFF8D9DFGGGCFGE8D+8=8@=DFG8DFGEDG8+=@CG?F6:F@FFF79C87<9C++?;**:*:@==64;=A>*6D4=4(01)1179C);6/(1).84=E?)((6361287(4(-).742)*.)(0.(32(((+)**)2))
@M03152:184:000000000-AWYW1:1:2106:24176:18596 2:N:0:AGAGGATAATACCTGT
CCCAACTATCCCTATTAATCATTACGTCGATCCTAGAAACCAACAAAATAGAATCAAACGTCCTATTTCGTTATTCCATGCTAATGTATTCAAGCGTGAGCCTGCTTTAAACACTCTAATTTTTTCAAAGTAACAGTCCTGATTCCCCAAGACACCAAATTAATGACATCATGGTTCGTCAGAAGGTAGAAATCAATAATACCAGTACGTACAATAGCACGACCAATAAATTGATCCCGAAATACAACTACGAGCTTAGCTAGGAAGAGCGTCGTGTAGGGAAAGAATAGGGCGGCGTTAG
+
CCCCCE,EEFGGCEFGFGC<FCEC<F6<6@;F@FGEGF<DEG<CF<EFGCAFFDGF@FG:CFFGFAECFFFC@FECFFDFGGFF<FFFC<E9E@FC7@FGG@EFF,?,5<FE?EFGGGDDEDEGCEFFA,:E<FDC=:EFFFGFGGF?EB@FFGGGGGGG9CDF8;=9EFCE;D8FFC8EFDFEF,@,9EFFFGGGGGGFGC8D80BD+3=802=A8+:??555@=5A>F5;6<E7+89>B9>*;A3A57?(5:)0)9**1*.7>)36@(1,,3316A3<7F@A@F()-.)((/())-)(,
@M03152:184:000000000-AWYW1:1:2106:25825:18657 2:N:0:AGAGGATAATACCTGT
CCCAACTATCCCTATTAATCATTACGTCGATCCTAGAAACCAACAAAATAGAATCAAACGTCCTATTCCGTTATTCCATGCTAATGTATTCAAGCGTGAGCCTGCTTTAAACACTCTAATTTTTTCAAAGTAACAGTCCTGATTCCCCAGAACACCAAATTAATGGCATTATGATTCGTCAGAAAGGAGAAACCAATAATACCCAGTACGTACAAATGCACGACCAGTAAACCGGTCCCGAAATTCAACTACGAGCTTAGATCGGAAGAGCGTCGTGTAGGGAAAGAACAGGTATGTTAAG
+
CCCCCGGGGGGGGGGGGGGGGGGGGGGGGGGFGGGGGGGGGGGGGGGGGGGGGGGGGGGCFGGGGGGGGFFGGGGGGGGGGG9EGGGGGGGGGGFCFGGGFAFGGGGFGGGFFGGGGGCGGGGGGGGGGFFAFFFGGGGGGGFGGGGGFGFEGGGEFGGGG8EGF8FFGGFGGGGGG8DG=CGFFFFGGGGGGEFEFGGFG+=DFFFGCEFFFGFAFFEFFFFBF@=?FFFC63:7*57:998(=+*BEFFF>GE(2.;@E5CD?D?;D1@6:?9:1>7>27<)2<?:<?((5+))/)*))
@M03152:184:000000000-AWYW1:1:2106:13817:18691 2:N:0:AGAGGATAATACCTGT
CCCAACTATCCCTATTAATCATTACTTCGGTCCTAGAAACCAACAAAATAAGACCAAAGTCCTATTCCATTATTCCATGCTAATGTATTCAAGCGAAACTGCCTGCTTTGAACACTCTAATTTTTTCAAAGTAAATGTCTCGAGTACAATGATTCCCGCAAACCCAGTAAAGGGCACAGGTTGTCTTCGAGAAACCAGATTTGAGCCCCGCCTGCAGTACCGCCCCATCACCAAACAGCTTTCGCACCTCAGAGGGGTTTCCGACCGAAACGCTTTGAGAAAAGGCCCCGAAATTCAACTC
+
CCCCCFDEGFGGGGGGGGGFGGGGGGFGECGFGGFGGGFGGGGGGGGGGGGGGCFEFG8F<CF<EE9CCFFCFGGGE9EFAEFC<C@EF<CEFG>FEG><,EF@5<=FA,5C=,,5<CF,FGGGGD<BF<,,:A?A94CFF,,4C4E9CDFGGCGGC=8+6@,+4A=D8+?=EE>DDEFD2=,38,6A@C?F+DFE88=DGC7DDF*30*7=6?:*;0AC;):>)/:6;*1AFC-8;(0)/*;-866:11)()250;1(()),2304(((-,2:<2-6(()).9(76139(,4C)9FB7))
@M03152:184:000000000-AWYW1:1:2106:13515:18708 2:N:0:AGAGGATAATACCTGT
CCCAACTATCCCTATTAATCATTACTTCGGTCCTAGAAACCAACAAAATAGAACCAAAGTCCTATTCTATTATTCCATGCTAATGTATTCGAGCGTAAGCCTGCTTTAAACACTCTAATTTTTTCAAAGTAAAAGTCCTGGATCCCCGACGCACTCAGTTAAGAGCACGCCGGCTCCCCAGAAGGAAAGACCCGACCAGAGCAGTGCTTACCTTGCGGCAAGACCACCCAGCCAGGCCCGAAATTCAACTACGAGCTTAGATCGGAAGAGCGTCGTGCAGGGAAAGAACAGGAATGTATAG
+
CCCCCGGGGGGGGGGGGGGGGGGGGGGGGGGGGGGGGGGGGGGGGGGGGGGGGGGFGGGGGGGGGGGGGGGGGGGGGGGGGGGGGGFFGGGGGGGGGGGGGGFGGGFGGGGGGGGGGEGGGGGGGGGAFGGFGGGGGCFFGEGFGF7>CEGGGGGGFGGGGFGDCGGGGGGGGGDEGFGGGFGGGGFGGGGGGGGGGGGFGGGF:AADCAGDC>@>B8=)?BFBBDF>E>7A3C?3:@G@3;)3@CFFFGFFB*<>D0<<<)6?B?BF0(4,-80(2)-<BFFFFF?:084:(*,91)*.)
@M03152:184:000000000-AWYW1:1:2106:16582:18840 2:N:0:AGAGGATAATACCTGT
CCCAACTATCCCTATTAATCATTATTCATGTCCTAGAAACCAACAAAACGAGGACACGAATCCTGTTCTATTATCCCATGCTAATGTATTCAAGGCCCCTTTATGCCTGCTTTGAACACTCTAATTTATTCAAAGTAAATGAATGGGAACCCCACGATAATGGTCGAGTTGCCCCGGCCCACTACCGCTTTTTAACCTTCACCCAGTGAAGAGCAAAGGTGAGTATCCCATAGAAGAGGATGAAGAAACCAGTTCACGCCTTGACGGCGGCCCGATTCCTTCGATCCCGAAATTCAACTAC
+
C<CCCGGFFDGGGC,CC@FGGGGEFGGFGEGEGGGFECFGFCFGC,C@FEFGGGFFF:FFCFEFCGFGGAFGCAFGGGFGGGGGGGFD<,@FCF8DDCG@FBFE?DDF9EGG<<FFE<FFGGCFFGFCFGFGGGGGGFGGADFFCG8,=DF>E7FE@FGEG;9@;ECEFD?A=@DEG>DGGGF,+,@EEGGG??9CFFGF?DD57;;*==C+*;@6;F=C5*6:A7:=AAC*9C6@4=7BA:FE4C282*/(0=88=-(/6143;<(6(1(,40>9(1))-12).<?(3(9(,:4=F9*(.
@M03152:184:000000000-AWYW1:1:2106:4920:18848 2:N:0:AGAGGATAATACCTGT
CCCAACTATCCCTATTAATCATTACTTCGGTCCTAGAAACCAACAAAATAGAACCAAAGTCCTATTCTATTATTCCATGCTAATGTATTCAAGCGTAAGCCTGCTTTAAACACTCTAATTTTTTCAAAGTAAAAGTCCTGGTTCCCATACACACTCAGTGAAGAGCACATATGTTCGCCAGAAGGAAAGACTAGCCCGAGAAGTACCCACCTTGCGGCGGGACCACCCAAGCCAATCCGAAATTCAACTACGAACTTAGATCGGAAGAGCGTCGTGTAGGCAAAGCACAGGTACATGTAAA
+
C?CCCGGGFGGGGGGGGGGGGGGGGGGGFEFGGGGGGGGGGGGGGFGGGGGDGGGGGCFEFGFFGGGGGGGGGGGGGGDGGGGDGGFFGGGGFFCGGGGGGEFFFFFEGGGGGGGGGGGGGFFGGFGCFGGCFGGGCFGDFEFG@FCFGGGGGGGGGGDFGFDF,DFF?FFGGAFFGGGGDDD8?FGGGGGFG=D=F>>5=6FEDFF?DBG?687559>525?553;558?FAGFCFDC1)38EFFEFFFF?(*0:FD<2)),,1(424:6(((7:?@)4)/,).).((,().+)*1.*-)
@M03152:184:000000000-AWYW1:1:2106:27915:18849 2:N:0:AGAGGATAATACCTGT
CCCAACTATCCCTATTAATCATTACGGCGACTCTAGAAACCAACAAAATAGAACCGCGCGTCCTATTTTATTATTCCATGCTAATGTATTCAGGCATAGGCCTGCTTTGAACACTCTAATTTTCTCAAGGTAAAGGTCCTGGTTCCCCGACGCACACCAACAAAGGGCACGCCGGCTCACCAAGAGGTAAGGCCCGCCCAGACAGTACGTGCCGTTAGGCAGACCGCACGGCCAGGCCCGAAATTCAACTACGAGCTTAGATCGGACGAGCGTCGTGTAGTGAAAGAACAGGCGTGAGTAG
+
CCCCCGGGGGGGGGGGGGGGGGGGGFGGGGGGGGGGGGGGGGGGGGGGGGGGGFFGGGGDFGCGFGEGGGGDFGGGGGGGFFGGGGEFAEGGGGGGGGGGGGGGGGGGGGGGGGGFF9FGGGGGGGAFG8F<FFGED:EGFG>FFGGGGCGDEEFEGEFGGG8=DCGDG>D69:;:5EGGGG,,;DFGCFFDF>EGGDGFGGGFGFFGGFFGGGE>BD8AFDFF@>B37543;/43>?G1>93:FBAFB7??0CEFEF24):)404(-6;9>(263:7(6-944)*,31813(*-.),0).
@M03152:184:000000000-AWYW1:1:2106:24144:18873 2:N:0:AGAGGATAATACCTGT
CCCAACTATCCCTATTAATCATTACTTCGGTCCTAGAAACCAACAAAATAGAACCAAAGTCCTATTCTATTATTCCATGCTAATGTATTCAAGCGTATGCCTGCTTTAAACACTCTAATTTTTTCAAAGTAAAAGTCCTGGATCCCCAGCGCACTCAATTAAGAGCACGCTGGTTCCCCAGAAGGAAAGACCCGACCAGAGCAGTGCTTACCTTTCGGCAAGACCGCCCAGCCAGGTCCGAAATTCAACTACGAGCTTAGATCGGAAGAGCGTCGTGTCGGGAAAGAAGAGGTATGTGTAG
+
CCCCCGGGGGGGGGGGGGGGGGGGGGGGGGGGFFGGGGGGGGGGGGGGGFGGGGGGGGGGGEFGGGGGGCFFCFGGGGGGGGGGGGGGGGGGGGGGGGGGGGFGGGFGFGGGGGGGGGGGGGGGGGCFDAEGFGGGGGGFGFFGG8DGGGDGGGGGGGGGGGGFGGGGGGGGGF?DDEFDDEGDGGGGGGGGGCCCGGFFGGGDCFFDDFGGGGGFEBF>DFFB:2@9;?BAFFFFFE65?05:+@CFC>F@DD>0);CFFEE?0<FBFFF>9B9415,16>9@<@?7(30,,36704:46
@M03152:184:000000000-AWYW1:1:2106:3632:18909 2:N:0:AGAGGATAATACCTGT
CCCAACTATCCCTATTAATCATTACGGCGGTCCTAGAAACCAACAAAATAGAACCGCACGTCCTATTCTATTATTCCATGCTAATGTATTCGAGCATATGCCTGCTTTGAACACTCTAATTTTTTCAAAGTAAAAGTCCTGGTTCCCCAGCACACCCAGTAAAGGGCATGAGGTTAGCCAGAAGGAGCGATCCGGCCGAACCAGTGCACGCGGTGAGGCGGACCGTTCAGCCAGACCCGAAATTCAACTACGCGCTTAGATCTGAAGAGCGTCGTGTAGGGAAAGAACAGCTATGTTTAGA
+
CCCCCEFCGGGGGGGFDFGGFFGCG<;FGFGGGGGGFAFGG8FGCEEFFGGGFGGGGCG7EFCGAFGGGFFFAFFGFGG9FFFGG<FAFGGCFGGGDFFDGFGGGGEG,:,E9?EFGFFGFGGGE8,?FFGF9FGDFFGGGCEGFG@FEEGC8,A=CFCFF8F8,8=FGDD8AFGF?FF,+3@C6@,34+@:EC*@E9C4C4*)2*=7C?DCCCG:FFFDE0):>0077?4))109F8<(5(.4@F)@<7F:0C>972)).:)62))48:9;<72::5).3@,7()(321(5)2-1*):4)
@M03152:184:000000000-AWYW1:1:2106:10146:18912 2:N:0:AGAGGATAATACCTGT
CCCAACTATCCCTATTAATCATTACGTCGATCCTAGAAACCAACAAAATAGAATCAAACGTCCTATTTCGTTATTCCATGCTAATGTATTCAAGCGTGAGCCTGCTTTAAACACTCTAATTTTTTCAAAGTAACAGTCCTGATTCCCCATGACACCAAATTAATGACATCATGGTTCGTCAGAAGGTAGGAATCAATAATACCAGTACGTACGATTGCACGACCAATAAATTGATCCCGAAATTCAACTACGAGCTTAGCTCGGAAGAGCGTCGTGTAGGGAAAGAACAGTTCGTGTTTGA
+
CCCCCGGGGGGGGGGGGGGGGGGGGGGGGEGGGGGGGGGGGGFGGFFGGGGGGGGGGGGEEGGGGGGGGGGGGGGGFFGGGGGGGDGGGGGGGGGGGGDFFFFFGFFFFEFGFGGGGGGGGGGGGGGGGAFADFGGGGGGGGFFFGGGGG?EGGFGG,=EGGGGGGGGFG8EF8?EGDDGFECFCFFADDC9F99DF+6DFGC8ADBC>FFCGD9FFFE5?AEBF@F*;6;<8@A>8>D>AA>A8FEF?FA@=GD@A4***92(72(8((:9;>>@2;;8<F?F14,((()).*()0(0()
@M03152:184:000000000-AWYW1:1:2106:10562:18943 2:N:0:AGAGGATAATACCTGT
CCCAACTATCCCTATTAATCATTACTTCGGTCCTAGAAACCAACAAAATAGAACCAAAGTCCTATTCTATTATTCCATGCTAATGTATTCAAGCGTAAGCCTGCTTTAAACACTCTAATTTTTTCAAAGTAAAAGTCCTGGATCCCCAGCGCACTCAATTAAGAGCACGTTGGCTCCCCAGAAGGAAAGACCCGACCAGAGCAGTGCTTACCTTGCGGCAAGACCACCCAGCCAGGCCCGAACTTCAACTACGAGCTTAGATCGGAAGACCGTCGTGTAGGGAAAGACAAGGAAAGGGTAA
+
CCCCCGGGGGGGGGGGGGGGGGGGGGGGGGGGGGGGGGGGGGGGGGGGGGGGGGGGGGGGGGGGGGGGGGGGGGGCFGGGGGGGGGGGFGGGGGGGGGGGGGGGGGGGGGGGGGGGGGGFGGGGGGGGFFGGGGGGG9EFGGGGGGGGGGGGGGGFGGGGGGGDCCE8DFGGFFGGGGGGGFCFC8D8=DF?FEEGGGFFFDFC:??FCFGGGGGFF?AEF>FD@@FAEFBF>G@9?@G@DB)3@A<:7CA;;DA@:EC@3)9=;@((((.948946)(.85<>204(,(.4(*())(94(
@M03152:184:000000000-AWYW1:1:2106:7716:18959 2:N:0:AGAGGATAATACCTGT
CCCAACTATCCCTATTAATCATTACTTAAGCCCTAGAAACCAACGAAAGTAGAACTCAAGTCCTATTTCATTATCCCATGCTAATATATTCAAAGACTAGGTTACGCCTGCTTCGAACACTCTAATTTCTTCACAGTAAAAGATCTAGATTACTTTTACCCCAATATTACGGATAATAAAGGGAGTGAATCTAGAAGGAAGGAAATAAAGATTTTAGTTCACACTTTAGAAGTGGACAGTAAATTCCTTATTAACCGAAATTCAACTACGAGCTTAGATCGGAAGAGCGTAGTGTAGGGAA
+
CCCCCGGGGGGGGGGGGGGGGGGGGGGGGGGGGGGGGGGGFGGGGGGGGGGGGGGGGGGGGGGGGGGGGGGGGGGFGGGGGGGGGGGGGGGGGGGGGGGGGGGGGGGGGGGGGGGGFFFGGGGGGGGGGGGGGGGFGGGGGGGFDFGGGGGGGGGGGFECEFEGGCGGGGGE6+8DFDGGFGGGGGGGGFGFFFGGFGGFGDGBDFFGGF?+=DEFFFEFFEFF<EEFFFFFFGEGF)90?=?7B+3;;C6=CC@=58AA)AAEFC4<)/<22@=EEF58>)5?@;;@06,26+9@@3532
@M03152:184:000000000-AWYW1:1:2106:16128:19049 2:N:0:AGAGGATAATACCTGT
CCCAACTATCCCTATTAATCATTACGGCGATCCTAGAAACCAACAAAATAGGACCGCACGTCCTATTTTATTATTCCATGCTAATGTATTCGGGCGTAAGCCTGCTTTGAACACTCTAATTTTTTCAAAGTAAAAATCATGGTTCCCTGCCACACCCAGTAAAGGGCATAACAGCTCACCACGAGGTAAGCCTCCACCGCTCCAGTACACACCCAAATAGGCGGACCGGGCGGCAAAGGCCGAAATTCAACTACGAGCTTAGATCGGAAGAGCGTCGTGTAGGGAAAGAACAGGTAGGTGG
+
CCCCCGGGGGGGGGGGGGGGGGGGGGGGGGGGGGGGGGGGGGGGGGGGGGGGGGGGGGGGGGGGGGGGGGGGGGGGGGGGGGGGGGGGGGGGGGGGGGGGG8EGGGGGGGGGGGGGGGGGGGGGGGGFFFDGFGGGGGGGGFGGFGGGGGGGGGGGGGGFFAFDGGGFGGGGGGGFGGGGFFGGDEEGGGGGFFGGGGEEECGFGFFGGFGD9DG>FAEFAEEBFB@FBFFFFDFDFFG?FFF>F><=AF?<0*72>>(544<2:?:F06:710-(4.48(92@7::??:(,.*)94(2)(
@M03152:184:000000000-AWYW1:1:2106:18920:19233 2:N:0:AGAGGATAATACCTGT
CCCAACTATCCCTATTAATCATTACTTCATCTCTAAAACCAACAAAATAGAAACAAAGTCCTATTCCGTTATTCCATGCTAATGTATTCAAGCATAAGCCTGTTTTAAACACTCTAATTTTTTCAAAGTAACAGTCCTAGATCCCTAGCGCACTCAATAAAGAGCACACTAGTTCCCTGGAAGGAAAGGCCAAACCAAAGCAGTGTTAACCTTGCGGCTAAACCGCCTAGCCAGGCCCGAAATTCACCTACGAGCTTAGATCGGAAGAGCGTCGTGTAGGGAACAAACGTGGAGTACGATA
+
CCC<CCEGEEEFGGGGGGGGDGGGGGGGGFGFEGGFFGGGGGGGGGFGCGGFFGGCCFGAFGFGGDFEGFF<<F9FGG,@EECFGEFEEGGGGGFGE9FGGFFG9EB,CAFFG=FFFGFDEGEEF<A<A?FFEFGD8FFDEGGG@E=,8CE8CEGGGGF9D8;=DFDFGGC,@A@4=9A+=?FC?D>F,@D,@DFFDFED8FGD8+=DG?+9+2D>5>=>9=:=>B:9>FB*@F9F9AC>BFFFCF*;**;@54A(0)/)/.=0129@3;>6;@(,.8<<-)()()((((-(3*()*(*-,
@M03152:184:000000000-AWYW1:1:2106:15753:19292 2:N:0:AGAGGATAATACCTGT
CCCAACTATCCCTATTAATCATTACGTCGATCCTAGAAACCAACAAAATAGAATCAAACGTCCTATTTCATTATTCCATGCTAATGTATTCAAGCGTATGCCTGCTTTAAACACTCTAATTTTTTCAAAGTAACAGTCCTGATTCCCCAAGACACCAAATTAATGACATCAAGGTTCTTCAGAAGGGAGAAACCAGTAATGACAGTACGTACCGAAGCACGACCAACATACTGATCCCGAAATTCAACTACGAGCTTAGATCGGAAGAGCGTCGTGTAGGGAAAGAACAGATATGTGTAGA
+
CCCCCGGGGGGGGGGGGGGGGGGGGGGGGGGGGGGGGGGGGGGGGGGGGGGGGGGGGGGGGGGGGGGGGGGGGGGGGGGGGGGGGGGGFGGGGGGGGGGGGGGGGGGGGGGGGGGGGGFFGGGGGFGGGGEGG9FGGGGGGGGGGGGGF8@FGGGGGGCGGGFGGGGGGGGGGGFGGGGGGGGEFFEFCGGGGGGGGFEF8DGE?DCDD;+==6CADBFF5598=)>AFF:B+=6=BDDFFAFC6=CA?FF658;=)*.1*936?;;=3(662;(,45<@@5?F?F7::3(.60-18)*))
@M03152:184:000000000-AWYW1:1:2106:10729:19408 2:N:0:AGAGGATAATACCTGT
CCCAACTATCCCTATTAATCATTACGTAGATCCTAGAAACCAACAAAATAGGATCAATCGTCCTATTTCATTATTCCATGCTAATGTATTCAAGCGTTAGCCTGCTTTAAACACTCTAATTTTTTCAAAGTAACAGTTCCGATTCCTTGCGACACCAAATTAATGATATCACGGCTCCTCGGAAAGGAGGAACCAACAAAACCAGTACGTACCGTAGGCACGACCAGCAAATTGATCCCGAAATTCAACTACGAGCTTAGATCGGAAGAGCGTCGTGTAGGGAAAGAGAAGGAATGGGTAA
+
CCCCCGGGGGGGGGGGGGGGGGGGGGGGGGGGGGGGGGGGGGGGGGGGGGGGGGGGGGGGGDGGGGGGGGGGGGGCGGGGGFGGGGGGGGGGEGGGGGGGGFEGGGGGGGGGGGGGGGGGGGGGGGGGGGGGGGGGGGGFECGGGGGGGGGGGEGFGGGGGGGGGGGGGGGGDGGECE6EDGCCDGGGGGGGGGGGGGGFFC7@C8B?DFGF*7*9@AEFFABFBBFFFFEAFF>=189>ABFBAFEFFGFF@GEFF@<3;5?=322(6((.,,((-).:A><5174(,.22(*))/(*)(
@M03152:184:000000000-AWYW1:1:2106:8664:19500 2:N:0:AGAGGATAATACCTGT
CCCAACTATCCCTATTAATCATTACGTCGATCCTAGAAACCAACAAAATAGAATCAAACGTCCTATTTCATTATTCCATGCTAATGTATTCAAGCGTATGCCTGCTTTAAACACTCTAATTTTTTCAAAGTAACAGCCCTGATTCCCCAAGACACCAAATTAATGACATCAAGGTTCTTCAGAAGAGAGAAACCAGTAATGACAGTACGTACCTAAGCACGACCAACATACTGATCCCGAAATTAAACTAAGAGATTAGATCGGAAGAGCGTCGTGAAGGGAAAGAACAGATATGTGAAAA
+
CCCCCGCFFGGGGGGGGGGGGGGGCGF<C:FDCFGGCEGGGGGGGGGG9FFGDFEFCGFGGGGGGFGGGEFFGGC6FEAFFGGGEFGD9FGCFGDGEE>FDA,EF8FFFBFEEDGDFGGGGGGDEGGFGGGGGGGCFFGGGGGGGGGFE88D8FGGGFGEFGDF8EFFGGGGF?FD8E?AGGGGGGGGGGGG?8@FEGGFFG7DFFFGGFGG6CDFA6*;?>A=@CDA9AEC+92<=8;):>FE*9>B<F*6;;)8887C4@>(26(57(13(6((()1.(;45(.63;1().+)18)0))
@M03152:184:000000000-AWYW1:1:2106:13867:19552 2:N:0:AGAGGATAATACCTGT
CCCAACTATCCCTATTAATCATTACGTCGATCCTAGAAACCAACAAAATAGAATCAAACGTCCTATTTCGTTATTCCATGCTAATGTATTCAAGCGTGAGCCTGCTTTAAACACTCTAATTTTTTCAAAGTAACAGTCCTGATTCCCCATGACACCAAATTAATGACATCATGGTTCGTCAGAAGGTAGAAATCAATAATACCAGTACGTACAATAGCACGACCAATAAATTGATCCCGAAATTCAACTAAGAGCTTAGATCGGAAGAGAGGCGTGTAGGGAAAGAACAGGAAGGTGTGAA
+
CCCCCGGGGGGGGGGGGGGGGGGGGCFGGE7FBFGGGGGGGGGGGGGGGGFFGFGGGF@7;CCCEF,EE<FC6,6C6<C6AC@FEF96F<@F9E<686CGC,=B8E5F<<,99<E,,C9FEGE?F,?,99CBGFF9@,4EEFFG;9@=EGGGF9AFFDFAFGGF8EDGDC?DFG?;+@88DGGGDFCGC9FF9FF=:DG9A=FF8D?8?DFD6CEA8589950>=8069+7=+D7?+:?=44A4C6E86D/)7C;*2>>4C?9@D5237((((6;1;5;);A,0448(6(.((*,0)-*).
@M03152:184:000000000-AWYW1:1:2106:17461:19587 2:N:0:AGAGGATAATACCTGT
CCCAACTATCCCTATTAATCATTACGTCGATCCTAGAAACCAACAAAATAGAATCAAACGTCCTATTTCATTATTCCATGCTAATGTATTCAAGCGTATGCCTGCTTTAAACACTCTAATTTTTTCAAAGTAACAGTCCTGATTCCCCAAGACACCAAATTAATGACATCAAGGTTCTTCAGAAGGGAGAAACCAGTAATGACAGTACGTACCGAAGCACGACCAACATACTGATCCCGAAATTCAACTACGAGCTTAGATCGGAAGAGCGCAGTGTAGGGAAAGAACAGGAATGAGTAGA
+
CCCCCGGGGGGGGGGGGGGGGGGGGGGGGGGGGGGGGGGGGGGGGGGGGGGGGGGGGGGGGGGGGGGGGGGGGGGGGFCFFFFFFGFGGGGGGGGGGFGFFFGGGGGGGCFGGGGGCGGGGGGGG8FGGFFFFEGGG@EFGFGGGGGGGGGGGGFGGGGGGGGGGGFGGGDAGG8DF9FD@;EAFGEG6CFGG8DEFGGFGGGFGFFGGFGG6+@9>EEFFFF=BFFFFFE6+=68CB>A5>?C+9@6?F42@5)()9>CEEFF;;>@F@6(.3/;?@>FFF0:;?:0(..(.+.**.:4-
@M03152:184:000000000-AWYW1:1:2106:10956:19626 2:N:0:AGAGGATAATACCTGT
CCCAACTATCCCTATTAATCATTACTTCGGTCCTAGAAACCAACAAAATGGGAACGCGCGTCCTATTCTATTATTCCATGCTAATGTATTCGGGCGTAGGCCTGCTTTGAACACTCTAATTTTTTCAAAGTAAAAGTCCTGGATCCCCAACGCACCCAGTTAAGAGCACGCTGGTTCCCCAGAAGGAAAGACCCGACCAGAGCAGTGCGTACCTTTCGGCAAGACCACCCAGCCAGGCCCGAAACTCAACTACGAGCTTAGATCGGAAGAGCGCCGGGTAGGGAGTAAACAAGACAGTTCG
+
CC@CCEGCFDG8FA@FDEFGGGGGGGGGCGGGG<EFFFGFGCGGGCFCECFGG,CF7@@CEGEEGGGGF9FGGFGFAFGFGFF@EFGFGFEEAF7>:FC=B=FGFG9,,C<E99AFFA<BF@F?:4EBEFG,5?F9C9,AEE8F8,44==4=C=F8CE8DFCDGGGFGFGDC6CGFF>::;8F@FCGFF5FF8D7:EG89,97>:CFF):779:E8=6=DB0>(5(6)2:38:575):7<B>)7)8)/.C4(3*)4>9:B424<:(-((4(4((((()-,2;0@()(.).-(.*(077*)(
@M03152:184:000000000-AWYW1:1:2106:9740:19663 2:N:0:AGAGGATAATACCTGT
CCCAACTATCCCTATTAATCATTACTTCGGTCCTAGAAACCAACAAAATAGAACCAAAGTCCTATTCTATTATTCCATGCTAATGTATTCAAGCGTAGGCCTGCTTTAAACACTCTAATTTTTTCAAAGTAAAAGTCCTGGATCCCCTGCGCACTCAATTAAGAGCACGCAGGTTCCCCAGAAGGAAAGACCCGACCAGAGCAGTGCTTACCTTTCGGCAAGACCGCCCAGCCAGGTCCGAAATTCAATTACGAGCTTAGATCGGAAGAGCGTCGTGTAGGGAAAGAACAGGTATGGGTAG
+
CCCCCGGGGGGGGGGGFGGGGGGGGGGGGGGGGGFGGGGGGGGGGGGGGGGGGGGFDGGGGGGGFEFGFGGGGGG,EFDD<EFGGGGGEFGGFGGGDGD?8,AFGFAFFAFGGFFFGGGGGGGGGGGGGGGGGGGGGGGFGGEBEF7EFGGCEGCEF8F9DAE,=DFDDDDEEFGGG?FGDGGFGGFDGGGEFC>8@CCFGFCDFFFFGFGGFGGFB*8?DBF@255A4?BFFGF:6@*9DFFDA6?AEG6<@F89>E73975=DD:>4:(491(-8)(.4)1>1>7020:65+-6)(*)(
@M03152:184:000000000-AWYW1:1:2106:13062:19693 2:N:0:AGAGGATAATACCTGT
CCCAACTATCCCTATTAATCATTACGGCGGTCCTAGAAACCAACAAAATAGAACCGCACGTCCTATTCTATTATTCCATGCTAATGTATTCGAGCATATGCCTGCTTTGAACACTCTAATTTTTTCAAAGTAAAAGTCCTGGTTCCCCAGCACACCCAGTAAAGGGCATGAGGTTAGCCAGAAGGAAAGATCCGGCCGAACCAGTGCACGCGGTGAGGCGGACCGGTCAGCCAGAGCCGAAATTCAACTACGAGCTTAGATCGGAAGAGCGGCGGGTATGGAAAGAAAGAGAATGAGCAGA
+
CCCCCGGGGGGGGGGGGGGGGGGGGGGGDGGGGGGGGGGGGDGGGGGGGGGGGGGGGGDGGGGGGGGGGGFGGGGGGGGCGGGGGGGGGGGGGCFEGGGGGGGGGGGGGGGGGGGGGFGGGGGGGGGGG9CFGGGGEDCGF8EFFFG?@EGGGGGGGF8FF8AAFCEEGGGGGGGCDFGDD=DGGFGFFGDG6F6CGGCAGGG4CFAC7ADGGGGFFFFFFFFFFF6BBF:::F<*81C>@(7>4744<FFF?DDBF)44)644:BB:<B639(((-))31/47?F((((...+.19)*.(
@M03152:184:000000000-AWYW1:1:2106:5650:19779 2:N:0:AGAGGATAATACCTGT
CCCAACTATCCCTATTAATCATTACGTCAATCCTAGAAACCAACAAAATAGGATCGAACGTCCTATTTCATTATTCCATGCTAATGTATTCAAGCGTTAGCTTGCTTTAAACACTCTAATTTTTTCAAAGTAACAGTCCAAATTCCCCGCAACACCAAATTAATGGCATTACGGTTCATCAGGAAGGAGGAATCAGTGAGACCAGTACATACCAGAGGCATGACCAACCTACTAACCCCGAAATTCAACTACGAGCTTAGATCGGAAGAGCGTCGTGTAGGGAAAGAACAGGAAGGAGTAG
+
CCCCCGGGGGGGGGGGGGGGGGGGGGGGGGGGGGGGGGGGGGGGGGGGGGGGDGGGGGGGGGGGGGGGGGGGGGGG9FGGGGGGGGFFFGGGGGCGGGGGGGGGGGGGGEFGGGFGGGGGGGEGGFGGFGGFGGGCGGGGGGFGGGGGE7CGGGGGFGGGGGGGGGGFGGGGF+6ADGFGGFF88DCFDEEFFFFFGGGFCDDCEFFCFFGF6DFFAFDFF@F8@EF>AFEFFGFFF9DAFF>BFFEFEGFF9D62>(7=;)76?F?01(3(((616).64).;0),4(4<3(:4))(2,-
@M03152:184:000000000-AWYW1:1:2106:5407:19826 2:N:0:AGAGGATAATACCTGT
CCCAACTATCCCTATTAATCATTACTTCGATCCTAGAAACCAACGAAACATCGAACCGAAATCGTATTCCGTTATCCCATGCTGTAGTATCCATGCCTCCTTTTTTGGCTGCTTTGAACACCCTAATTTATTCAAAGTAAACGAATGGGAACTCCACAGTAAGATAGGAAGCCAGGAAGGTGCACGCGCGAGACGTACTACCCCCTCTTGACCCTTTGGTCCTACCACTGCCTTTTGAAGCCGCCGCCCAGTTAAGAGTAGCGGTGAGCATCCCATCGGGGAGAACGAACCGAACAGTACA
+
CCCCCGGGGGGGGGGGGGGGGGGGGGGGGFGGGGGGGFFGEFGGGGGGGGGG7FFGGGGGCGGGGGGGGGGGGDFGCGGFGGGGGGGGGGGFDG9FFFGFGGGGGGCCFGECFGG9FFGGD7FGGCFGGGGGCFGFGFFGGFGGEGGGGGFFGGGFDFGEGGGGFGGGFGDE?FCFGFGCF8EFGGGGDEGGEG>C79>;,*;59@9CFFG>>FF>912A+7A**:BFAAEFAG=CF2:>A(8>FF@E;C4(9CFA42<B<<313;<043)541,),)((-033<F930(2((*-7?42.6
@M03152:184:000000000-AWYW1:1:2106:18803:19875 2:N:0:AGAGGATAATACCTGT
CCCAACTATCCCTATTATCATTACGTCGATCCTAGAAACCAACAAAATAGAATCAAACGTCCTATCTCATTATTCCATGCTAATGTATTCAAGCGTATGCCTGCTTTAAACACTCTAATTTTTTCAAAGTAACAGTCCTGATTCCCCAAGACACCAAATTAATGACATCAAGGTTCTTCAGAAGGGAGAAACCAATAATACCAGTACGTACCGAGGCACGACCAACAAATTGGTCCCGAAATTCAACTACGAGCTTAGATCGGACGAGCGTCGTGTAGGGAAAGAACAGGTATGTGAAAAA
+
CCCCCGGGGGGGGGGGGGGGGGGGGGGGGGGGGGGGGGGGGGGGGGGGGCFGGGGGGG7EFGGGGGGGDFGFGGGGGGGGGGGGGGGGGGFGGGEGGFGGGGGGGGGGGFGGGGFGGDFGGGGGGGGGCFGGFGFFGGGGGGGGGCEF7=EFFGGGGFFGGFGFGGGGFGGDDF?DFFGGGGGGGGGGGGCBEFGGEGGFG=FFDDFCFFG8CDGBA5CEFFDF9@FFFFCFA=ACFFGFFFFEFFFFED4>@DF;84C3)373.1:(2011(2::FF2,3F18?>B?(32<<?A**)*)(
@M03152:184:000000000-AWYW1:1:2106:5431:19946 2:N:0:AGAGGATAATACCTGT
CCCAACTATCCCTATTAATCATTACGTCGATCCTAGAAACCAACAAAATAGGGTCAAACGTCCTATTTCATTATTCCATGCTAATGTATTCAAGCGCGAGCCTGCTTTAAACACTCTAATTTTTTCAAAGTAACAGTCCTGATTCCCCGCCACACCAACTGAATGGCATGACGGTTCTTCAGAAGGGAGAAACCAGTGACACCAGTGCATACCGAAGGAACGACCAGCGTACTGATCTCGAAATTCAACTACGAGCTTAGATCGGAAGAGAGTCGTGGAGGGAAAGAACAGGAATGAGTAA
+
CCCCCGGGGGGGGGGGGGGFGGGGGGGGGGGGGGGGGGGGGGGGGGGGGGGGGCGDFGGGGGGEGFGGGFGGGGGGGGGGGGGGGGGGGGGGFGGGGGGGG+EEGFGFGFFGCFFFFGGGGGGGGGGGGGGGGGFGGGGFGGGGGGGGD8EGDGDEGGGGG9DGGCGGGFGGG+==6E7EDGFGGG7:CEF:@FGGGGGF9?F=,00BFFFC9DDB4*)/;:9>22>A5?(:4+/++.+,=8),18CFEDA4;CA(83))/).4;:?6((((.51(()-.4B17<)(1,(.(.*)0*)*))
@M03152:184:000000000-AWYW1:1:2106:26863:19946 2:N:0:AGAGGATAATACCTGT
CCCAACTATCCCTATTAATCATTGCTTCGGATTCTGAAAACCAACAAAATGGAACTGAAGCCCTATTTCATTATTCCATGCTAATGTATTCAAGCGTACGCTTGCTTTAAACACTCTAATTTTTTCAAAGTAAACGTCCTGGTTCGGCCGCCGTGCCCAGTTAAGGGCCGACGTTCCCCCAGAAAGAGGTGGTCCGAAGACCGGCAGTACAGACCTTGCGGCCGACCGCCGTTGGGCCACCGAAATTCAACTACGAGCTTAGATCGGCAGAGCGTCGTGTAGGGAAAGAAACAGTATGGTT
+
CCCCCGGGGGGGGGGGGGGGGGGGGGGGGGGGGGGGGGGGGGGGGGGGGGGGGGGGGGGGGGGGGGGGGGGGGGGGGGGGGGFGGGGGCFFGGGGGGGGGGEGGFFFGGFGGGCFGGFGGGGGGGGGGGGGGGGGGGFGGGGGGGGDGDEGDGGGGGGGGGGGGGGDEGGGGGCD8CCGGD>1DFGGEDGFG5,<>EDEEFGGFGFFGFFFF@GGFFA=>515;FFFEFFFB@G07@:D<FFB9B>A?<>FD?FFFFF0:<?>AF??(4340(428B):?1645(7(24?(((*-**.*))
@M03152:184:000000000-AWYW1:1:2106:27710:20011 2:N:0:AGAGGATAATACCTGT
CCCAACTATCCCTATTAATCATTACATCAGCCTTAGAAACCAACAAAATAAGACCAACGTCCTCTTTCATTATCCCATGCTGTATTATTCAAAGGCAAGGTTACGCCTGCTTTGAACACTCTAATTTTTTCAAAGTAAACTCTTGGTAGCAATACTAGCACCCGAAGGCACTAATACTCCCAAATCCAAGTGATAGGAAGCGGACATCGGACCACGCCACTAGGACGGATCTTGACCTCCGCTTTCCGAAATTCAACTACGAGCTTAGATCGGAAGAGCGTCGTGAAGGGAAAGAACAGGT
+
CCCCCGGGGGGGGGGGGGGGGGGGGGGGGGGGGGGGGGGGGGGGGGGGGGGGGGGFGGGGGDFGGGGGGGGGGFEFGGGDGGGGGGGGGGGGGGGGGGGGCFGGGGFGFGGGGGEFGFGGGGGGGGGGGGGGGGGGGGGGGGGGFGGFFGGFGFGFFDGGGFGGGGGGGGGFFGGGGFGDDGGGGGGGGGGGGGGFCFF5EGGFGB?CD>DDDFGBFAAFF@AEFEF>B4>?>FC<6:DDF>>25BBEFC)1?CF?6?542@196(1477)667:9?F1>>:60()-4:6(28C:45(*()
@M03152:184:000000000-AWYW1:1:2106:14864:20154 2:N:0:AGAGGATAATACCTGT
CCCAACTATCCCTATTAATCATTACTTCGGTCCTAGAAACCAACAAAATAGAACCAAAGTCCTATTCTATTATTCCATGCTAATGTATTCAAGCGTAAGCCTGCTTTAAACACTCTAATTTTTTCAAAGTAAAAGTCCTGGATCCCCAACGCACTCGGTTAAGAGCACGCTGGTTCCCCAGAAGGAAAGACCCGACCAGAGCAGTGCTTACCTTTCGGCAAGACCGCCCAGCCAGGCCCGAAATTCAACTACGAGCTTAGACCGGAAGAGCGTCGGGGAGGGAAAGAAAAGGGATGGTATA
+
CCCCCGGGGGGGGGGGGGGGGGGGGGGGGGGGGGGGGGGGGGGGGGGGGGGGGGGGGGGGGGGGGGGGGGGGGGGGGGGGGGFGGGGGGGGGGGGGGGGGGGGGGGGGGGGGGGFFDFGGGGGGGGGGFGGGGGFGGFGGCCFGGGFGGEGE=868DGGGEA8DEFGFGDCECGFGGGFFGGGGFGGD8=FGGDEGD64A,++5@5?E76DGGG:+@58?@4/<-:5B)07AFFB<>@:;>08@667A41/51C59>874;)4;6(4(.,(4-(((-0273;::,).4(..((*(0))*))
@M03152:184:000000000-AWYW1:1:2106:15654:20251 2:N:0:AGAGGATAATACCTGT
CCCAACTATCCCTATTAATCATTACGTCGATCTTAGAAACCAACAAAATAAGATCAAACGTCCTATTTCATTATTCCATGCTAATGTATTCAAGCGAATGCCTGCTTTAAACACTCTAATTTTTTCAAAGTAACAGTCCTGATTTCCCACGACACCAAATTAATGACATCGTGGTTCGTCAGAAGGGAGAAACCGACAGGGCCAGTACACACCAGAGGCGCGACCGACCCGTCGATCCCGAAATTCAACTACGAGCTTAGATCGGAAGAGCGTCGTGTAGGGACAGAACAGGAAAGGTGAA
+
CCCCCGGGGGGGGGGGGGGGGGGGGGFGGEGGGGGGGGGGGGGGGGGGGFGGGGGGGGGGFGGGGGGGGGGGGGGGEGGGGGGGGGGGFGGGGGGGGGGGGGFGFGGGGGGFGGGGGGFGGGGGGGGGGGGGGGGGGGGGGGGGGGFGDFGGGGGGGGFGGGGGCGGGGGGCFEFGGGGGGGFGGGGGGGFGGEGEGGG@C6DAFAB>FBDDGGGAC>ABB28595;3)538837CA@D@B>>6B4466DF?:C515>B<AABF?BB010<B901,:0.6273)-.(4((4((:()))06)
@M03152:184:000000000-AWYW1:1:2106:19577:20573 2:N:0:AGAGGATAATACCTGT
CCCAACTATCCCTATTAATCATTACATCAGCCTTAGAAACCAACAAAATAAGACCAACGTCATATTCTATTATCCCATGCTGTAATATTCAATGGCAAGTTACGCCTGCTTTGAACACTCTAATTTTCTCAAAGTAAATGATTTGAGAGGCCTTGCGACCCCCCAAATGATAGGAAGCACCAGCCGAGCCACGCCACAAGGACGAGCTTTGACCAGAATGACATTCCGAAATTCAACTACGAGCTTAGATCGGAAGAGCGGCGTGTAGGGAAAGAACAGGTCTGTGTAGTGCTAGCTGCTC
+
CCCCCGGGGGGGGFGGGGGFGGGGGGGGFGGGFGGGGGGGGGGGGGGGGFGGGGFGGGDGGGGGGGGGGGGFFGGGGGGGGAFFGGFF<CFFCFFGGGGGGGGEDGGGGGGGFGFFGGFGGFFGFGGFGADGCDEFGAFGGFFE9FGGFCEGGFECCGGGEEGGGDGGG@FGG=F,+@=DFFDFGGG7EGFGDGGGEGGFGGDBEBD>DA:CD7F*/;E>*>BEAE<F??FAFF<7+7C@)5)7);;6>:F;0*)(=@@B;(39;604<??:6:??05,(.)-)./-))-().+.)*-*))
@M03152:184:000000000-AWYW1:1:2106:21955:20620 2:N:0:AGAGGATAATACCTGT
CCCAACTATCCCTATTAATCATTACCTCGGTCCTAGAAACCAACAAAATAGAACCAAAGTCCTATTCTATTATTCCATGCTAACGTATTCAAGCGTAGGCCTGCTTTAAACACTCTAATTTTTTCAAAGTAAAAGTCCTGGATCCCCAGCGCACTCAATTAAGAGCACGTTGGTTCCCCAGAAAGAAAGATCCGACCAGAGCAGTACTTACCATTGGCAAGACCACTCAGCCGGACCCGAAATTCAACTACGAGCTTAGATCGGAAGAGCGTCGTGTAGGGAAAGAACAGGTATGAGCAGA
+
CCCCCGGGFGGGGGGGGGGGGGGGGGFGGGGGGGGGGGGGGGGGGFFGGGGGGGGGGGGGGGGGGGFGAFGGGGGGGGFFGFFGGFGGGGGCEGFGGDDGGCFFGGGGGGGGGGGGGFGGGGGGFFGGGGGE9FGFFEFGGGGGGGGGD8BEGGEGGGGEDFEF?FFGDFGGGGFF?FGFDEGFFGGGDGGCG8EEED@?7CFDGFFFDFGG>EG>*9@55@A=C>5?FFFF>>@CBDGB?@)68B7+9>AF?3)1A<);5.2(/3188;9231463><AFFFF8:0(33().+4**)*.(
@M03152:184:000000000-AWYW1:1:2106:7790:20642 2:N:0:AGAGGATAATACCTGT
CCCAACTATCCCTATTAATCATTACGGCGACTCTAGAAACCAACAAAATAGAACCGCGCGTCCTATTTTATTATTCCATGCTAATGTATTCAGGCATAGGCCTGCTTTGAACACTCTAATTTTCTCAAGGTAAAGGTCCTGGTTCCCCGACGCACACCAACAAAGGGCACGCCGGCTCACCAAGAGGTAAGGCCCGCCCAGACAGTACGTGCCGTTAGGCAGACCGCCCGGCCAGGCCCGAAATTCAACTACGAGCTTAGATCGGAAGAGCGTCGCGTAGGGAAAGAACAGGTAGGTGTAG
+
CCCCCGGGGGGGGGGGGGGGGGGGGGGGGGGGGGGGGGGGGGGGGGGGGGGGGGGGGGGGGGGGGGGGGGGGGGGFGGGFGGGGGGGGFGGGGGGGGGGGGEFGGFGGGGGGDEGGGGGGGGGGFGGGGFFFGGGGGGGGGGFGGGGGD7EGGGGGGGGGGGGGGGGGGGGGGGCEDGGFGG5EFGGD::DGCFGEGCEEGFGBGFFGDFCFGGG3AB@AFFFF=6>:B@0)7C?<FB5(5371*76FDCFB?DF9:><?<9>??FF>BFFF9?6(30292).525:?7?:0-<)7*.*5.
@M03152:184:000000000-AWYW1:1:2106:26083:20772 2:N:0:AGAGGATAATACCTGT
CCCAACTATCCCTATTAATCATTACGTCGATCCTAGAAACCAACAAAATAGAATCAAACGTCCTATTTCGTTATTCCATGCTAATGTATTCAAGCGTTAGCCTGCTTTAAACACTCTAATTTTCTCAAAGTAACAGTCCTGATTCCCCAAGCCACCAAATTAATGACATCATGGTTCGTCCGAAGGTAGAAATCAATAATACCAGTACGTACACTAGCACGACCAATAAATTGATCCCGAAATTCAACTACGACCTTAGATCGGAAGAGCGTCGTGTAGGGAAAGCACAGGTATCGTTAAA
+
CCC9CGGDGGGEGFFGGGGGGGGGGGGGGGGFGGCFEFGGGDGGF<DGGFGG,EGFGGGGGGGGGGGGGGFGCGGGGGGGGGGGGFFGAFGGGGFCCCEGGGCEFCFFFG9EGGGG9BEGFGFFCFC<FEFFGFA,CF8EFFGGGFFEG+@+@EFGEDDGGCGAD42=DGGGF@=ECEGG+++@CGG9,AFGCGG8ECFD89=869++0;?FG+9::?<5?)*==@C5AFEFCG5>62*):9@ACC4+:?F2=5)-;>34*92211(631(,/4,(2)9)3A0;0).((.,4-<)).(*()
@M03152:184:000000000-AWYW1:1:2106:7269:20780 2:N:0:AGAGGATAATACCTGT
CCCAACTATCCCTATTAATCATTACTTCGGTCCTAGAAACCAACAAAATAGAACCAAAGTCCTATTTTATTATTCCATGCTAATGTATTCAAGCGTAAGCCTGCTTTAAACACTCTAATTTTTTCACAGTAAAAGTTCTAGATCCCCATCACACTCAGTGAAGAGCATGAAGGTTCCCTAGAAGGTAAGACCCAGTCGAGTAGTACATACCAATCGGCAGACCACCCAACCAGGCCCGAAATTCAACTACGAGCTTAGATCGGAAGAGCGTCGTGTAGGGAAAGAACAGGTATGTGTAGAA
+
CCCCCGGGGGGGGGGGGGGGGGGGGGGGGGGGGFAFGGGGGGGGGGGGGGGGGFGGGC<FGGFEGGGFGGGDFFFGGGGGGGGGGGGGGGGGGGDGGGGGGGGGFGGGGGFGGGGGGEFGGCFGGGGGCFGFGGFFFDFFGGGFFGGGGFGGGGGFEGGGGDAFGGFC7?B,A1=9DECDFFGDFGGD=ACFEFGGFG6BGG8F8DFFGF6+==@:AB9595?@:)=FF55?F>5;AB>5?BAAFFFA3*8((:?EFE:*9>0;6331(6(/1;;(3@EFF:?)45?:?0<))+-*1)*-)
@M03152:184:000000000-AWYW1:1:2106:10708:20874 2:N:0:AGAGGATAATACCTGT
CCCAACTATCCCTATTAATCATTACGTCAATCCTAGAAACCAACAAAATAGGATCGAACGTCCTATTTCATTATTCCATGCTAATGTATTCAAGCGTTAGCCTGCTTTAAACACTCTAATTTTTTCAAAGTAACAGTCCAGATTCCCTGCAACACCAAATTAATGGCATTACAGTTCATCAGGAAGGAGGAATCAGTAAGACCAGTACGCACCGGTGGCACGACCAGCCTACTAACCCCGAAATTCAACTACGAGCTTAGATCGGAAGAGCGTCGTCTAGGGAAAGAAAAGGTCAGAGTAG
+
CCCCCGDGGGGGFGGGGGGGFGGGGGFGGGGGGGGGGGGFGGGGGGGGGGGGGGGGDGGGFFEGGGGGGGGGGGGGGGFFFGGDFGGGFGGGGGFGGGGGGGFGGBDFGFFFGGGGGGGGGGGGCEFCFGGGGDFGGGEGGGGGGGFE=EF9EGGGGGGGGGGGGGFCDDGGFGFGFGGGGGC8@CE8D6EBFGGGGG,+===8=DFFD5CGCG6?D?DFFFFFFB9FFFFFFG*;/:;4BB)58BCF?CFFDDF>B;)4>3)=3<(6=3@(3764(.(-4:?7,73((4(4)+)0*)*-)
@M03152:184:000000000-AWYW1:1:2106:13174:20903 2:N:0:AGAGGATAATACCTGT
CCCAACTATCCCTATTAATCATTACATCAGCCTTAGAAACCAACAAAATAAGACCAACGTCATATTCTATTATCCCATGCTGTAATATTCAATGGCAAGTTACGCCTGCTTTGAACACTCTAATTTTTTCAAAGTAAATGATTTGTAAAGCATTGCTGCCTCACAAAAGATAGGACGCATCAGCCGAGCCACGCCACGAGGACGAGCTTTGACCAAACGCAGTCCGAAATTCAACTACGAGCTTAGATCGGAAGAGCGTCGTGTAGGGAAAGAACAGGTATGTGTAGAGTGCGGTGGTGGC
+
CCCCCGGGGGGGGGGGGGGGGGGGGGGGGGGGGGGGGGGGGGGGGGGGGGGGGGGGGGGGGGGGGGGGFGGGGGFGGGGGGGGGGGGGGGGGGGCFFGGFGGGGGCFGGFGGGGGGGGGGGGGGGFGGGGGGGGGGGFGGGGGFGGGGGGGGGGGGGFECGGGGGGGCCGGGFGGGGGGGGGGFFGG>EEGFGGGGGGGFGCGFG>>DDF7FGGGFFF=>>9?BEFFFEFEFFGFGFFD@F>B@FFFF?F>?FGFFFF07>(:??BABFF<6?:0:<52)-0.7)/64)))--51>)-*((
@M03152:184:000000000-AWYW1:1:2106:24557:20931 2:N:0:AGAGGATAATACCTGT
CCCAACTATCCCTATTAATCATTACCTCGGTCCTAGAAACCAACAAAATAGAACCAAAGTCCTATTCTATTATTCCATGCTAACGTATTAAGCGTAGGCCTGCTTTAAACACTCTAATTTTTTCAAAGTAAAAGTCCTGGATCCCCAGCGCACTCAGTTAAGAGCACGTTGGTTCCCCAGAAAGAAAGATCCGACCAGAGCAGTGCTTACCATGGGCAAGACCACTCAGCCGGACCCGAAACTCAACTACGAGCTTAGATCGGAAGCGCGGCGTGAAGGGAAAGAACCGGCACGTGTGACG
+
CCCC9FGGGGGGGCGGGGGFGGGGGFGGGGGGGGGG9FGGGGGGGGGGGGGGGGCFGCFFCCGGGGFDGGGGGGGGGFGGFGGGGGGGGGGGFGGGGGFGGFDCEGGDFFGGGGFGAEFFFGGGGFFGGGGFGGFGDFGCGGGGGGGGGDGGGGGGFFDFFFDFCDFGFGGGG?F=DFGGFGGGCDFAFGF,6>@CEG:AFGGFGF?FFFGCFGFFFFFFFF5@=<BFF*:*9C>DEBG=E(8)88@F;6:,/9A3C3))/=(3(6(,-4((,,-((1:6?@0:1>12(,(((*(.9(*)(
@M03152:184:000000000-AWYW1:1:2106:17725:21086 2:N:0:AGAGGATAATACCTGT
CCCAACTATCCCTATTAATCATTACCTCGGTCCTAGAAACCAACAAAATAGAACCGAAGTCCTATTCTATTATTCCATGCTAATGTATTCAAGCGTAAGCCTGCTTTAAACACTCTAATTTTTTCAAAGTAAAAGTTGTGGATTGCCAGCACACACCGCGAAGCGCATACTGGTTCCCCACAAGGAAAGGCGCGGCCGAACAGTTCTCACCCAAAGGCGGACCGCTCAGCTACGCCCGAAATTCAACTACGAGCTTAGATCGGAAGAGCGTCGGGTAGGGAAAGAACAGGAAGGTTCGAAA
+
CCCCCGGGGGGGGGGGGGGGGGGGGGGGGGGGGGGGGGGGGGGGGGGGGGGGGGGGGGDGGGGGGGGGGGGGGGGGGGGGGGGGGGGGGGGGGGGGGGGGGGGGGGGGGGGGGGGGGGGGGGGGGGGGGGGGGGGGGGGGGGGGGGGGGGGGGGGGCGGGGGGGGGGGGGGGGFGGGGGGGGGGGGGGGGGGGGEC?DDEGGG<FFFFCFFGGGGAAF@356D9>(155=5?=D9DE>DFB(04@FFFFGE:?377F?DDF?6:61:1?>1(4(-,7D?1.)37:)43,4(((*.**(*((
@M03152:184:000000000-AWYW1:1:2106:21776:21181 2:N:0:AGAGGATAATACCTGT
CCCAACTATCCCTATTAATCATTACATCAGCCTTAGAAACCAACAAAATAAGACCAACGTCATATTCTATTATCCCATGCTGTAATATTCAATGGCAAGGTTACGCCTGCTTTGAACACTCTAATTTTTTCAAAGTAAATGATTTGGGCGCGCTTGCGCACACCCAAAAGATAGGAAGCATCAGCCGAGCCACGCCACAAGGACGAGCTTTGACCGAAACGCATTCCGAAATTCAACTACGAGCTTAGATCGGAAGAGCGTCGTGTAGGGAAAGAACAGGGATGTGTAGATGTCGGTGGTG
+
CCCCCGGGGGGGGGGGGGGGGGGGGGGGGGGGGGGGGGGGGGGGGGGGGGGGGGGGGGGGGGGGGGGGGGGGGGGGGGGGGGGGGGGGGGGGGGGGGGGGGGGGGGGGGGCGGGGGGGGGGGGGGGGGGGGGGGGGFGGGGGGGGGGGGGGGGGGGGGGGGGGGGFFDCGCDFGGGGFGGGCGGDFCF6EGGGGGFGGGFGGGFE>@DDFGGGCFBFE@AFFD@FF<FEFFFFGFGA?FEF?>(86CFC>=;BCE>74191:>46::BF:7??F?B(782(817.*6-)4)))+,)0(),,
@M03152:184:000000000-AWYW1:1:2106:8247:21257 2:N:0:AGAGGATAATACCTGT
CCCAACTATCCCTATTAATCATTACTTCGGTCCTAGAAACCAACAAAATAGAACCAAAGTCCTATTTTATTATTCCATGCTAATGTATTCAAGCGAATGCCTGCTTTAAACACTCTAATTTTTTCAAAGTAACAGTCCTGATTCCCCGCCACACCAAGTGAATGGCATGACGGTTCGTCAGAAGGGAGGAATCAGTGACACCAGTACGTACCGAAGGCACGACCGGCGTACTGATCCCGAAATTCAACTACGAGCTTAGATCGGAAGAGCGTCGTGTAGGGAAAGAACAGGGATGTTAAAA
+
CCCCCGGGGGGGGFGGGGGGGGGGGGGGGGGGGGGGGGGGGGFGGGGGGGFGGGGGGFGGGGGGGGGGGGGGGGGGGGGGGGGGGGGGGGGGGGGGGGGGGGGGGGGFGGGGGGGGGFGFGGGGGGFGCGGGGGGGGGGGGGGGEFGGGGGDGGGGGGFGGGGGGGGGGGGGGGG=CCGGDGGFFEGGGGFGGFDGFFEBE??5EFFDGFFCCDC?BFDFBDFA>A5BAAB;CFCGF@GFFFA;FA?ACDF(/:;>874>D)-:001217>2:>,(,))51),)451:1:((-:4)9)*))
@M03152:184:000000000-AWYW1:1:2106:12316:21265 2:N:0:AGAGGATAATACCTGT
CCCAACTATCCCTATTAATCATTACGTCGATCCTAGAAACCAACAAAATAGAATCAAACGTCCTATTTCATTATTCCATGCTAATGTATTCAAGCGTATGCCTGCTTTAAACACTCTAATTTTTTCAAAGTAACAGTCCTGATTCCCCAAGACACCAAATTAATGACATCAAGGTTCTTCAGAAGGGAGAAACCAGTAATGACAGTACGTACCGAAGCACGACCAACATACTGATCCCGAAATTCAACTCCGACCTTAGATCGGAAGAGCGTCGTGTAGGGAAAGAACACATAGGTGTAGA
+
CCCCCGGGGGGGGGGGGGGGGGGGGGGGGGGGGGGGGGGGGGGGGGGGGGGGGGGGGGGGGGGGGGGGGGGGGGGGGGGGGGGGGGGGGGGGGGGGGGGGGGGGGGGGGGGGGGGGGEGGGGGGGGGGGFGGGGGGGGFFGGFFGGGGGGGGGGGGGGGGG9EGGGGGFFGGGG6EGDGGGGFEDGGDEEGGGGGGGGEFDGGEGFFCDFGFDGGFDAEF>=0=AFFFFFEF;FECF<C@DFF?FA5@**2/>)8=F>@>3):@F?(/6(6((..63.4@@@(;:F0(,(())+)/947))
@M03152:184:000000000-AWYW1:1:2106:8821:21291 2:N:0:AGAGGATAATACCTGT
CCCAACTATCCCTATTAATCATTACTAAGACCCTAGAAACCAACGAAATCAGGATCCCAGTCCTGTTCCATTATCCCATGCTGAAGTATTCAAGGCTCGATTGCCTGCTTTGAACACTCTAATTTGCTCAAAGTAAAAGAGTAGGAACCCCAGTCATAGTATCCAGAGTTGCCCCCAGAAAGTACTACAACCTTTGACCGCCACCCAGTTAAGGACAGCGGTGAGTATCATACAGTGGGGCGTGACCCAAACGGTACAGAACATGACGGACGACCAGCCCGAGCGGACCCCGAAATGCACA
+
CCCCCGGGGGGGGGGGGFFGGGGFFGFGFGG<ECFGGFGGGFEGGFFGGFGGGGGFGCFFG9FF9FGGAA<<@EG,;CFFGGFGGGGGGGGGGFGGFFGGGGFGCGFCFAECFEGFGGGGGGDGF9FGCGG9EEFFGCBFGGGDGDCFEC7EGC9DFGGGFCF@;==DGDF,A9@@DBDGGGAEFCEF@E8CDFE=D8,@=DC5F5DF=;2<FFEFFFD5?5@C5>EBA+;E8?8++:95>=)(68>4=3A0(/.,57CC3(3).4)61(.2;621::4(353)-)((((2(,:()*-:).
@M03152:184:000000000-AWYW1:1:2106:5069:21448 2:N:0:AGAGGATAATACCTGT
CCCAACTATCCCTATTAATCATTACTTCATTTCTGAAAACCAACAAAATAGAAACAAAGTCCTATTCCGTTATTCCATGCTAATGTATTCAAGCATAAGCCTGTTTTAAACACTCTAATTTTTTCAAAGTAACAGTCCTAGATCCCTAACGCGCTCAGTAAAGAGTACCCTAGTTCCCTAGAAGGAAAGACCCGGCCAGAACAGTAATTTATCTTGCGACAAAACCATTCAACCAGGTCCTAAATTCCACTAGAGCTTAGATCGGACGAGCGTCGTGTAGGGACAGAACAGCTATTTGTAA
+
CCCCCGG8FGGGGFGGGGGGGGGGGGGG<FGGGGFFGFGFFGGGG@EFGFEAEFGGGDCFGGG9EEGGGFGGGGGGGGGGGGGGCEAFGGGGFGGFGFGGFFDGCGGFGFE9FGGGFFFFGGGCGFFF,CFAFF<EFEFGC,@,E=EFFG8EBC:BCCC,@,@4D@FG8FDFDGCF8CFAD8D9+,8A8DCEGG+@ED6?8D+)73+DF+=C+?C?+*:<*);58=CFFF;BCCDF30CEAE+*=B*1:DCE*;**8;>=>/>92(((6(626<(4(8;<@),),)(),48()0)**)26.
@M03152:184:000000000-AWYW1:1:2106:17715:21491 2:N:0:AGAGGATAATACCTGT
CCCAACTATCCCTATTAATCATTACTTCGGTCCTAGAAACCAACAAAATAGAACCAAAGTCCTATTCTATTATTCCATGCTAATGTATTCAAGCGTAAGCCTGCTTTAAACACTCTAATTTTTTCAAAGTAAAAGTCCTGGATCCCCAACGCACTCAGTTAAGAGCACGCTGGTTCCCCAGAAGGAAAGACCCGACCAGAGCAGTGCTTACCTTTCGGCAAGACCACCCAGCCAGGCCCGAAATTCAACTACCAGCTTAGATCGGCAGAGCGTCGTGTAGGGAAAGAACAGGTAGTGGTGG
+
CCCCCGGGGGGGGGGGFGGGGFGGGGGGGGGGGGGGGGGGGGGGGF@FFGGGFGGGGGFGGGGFCEGG9FGEGGGGGGGGGFGGGGGFGGFGGGGFGGGGGGGGGGGFGGGGGGGGGGGGGGGGGGCE<FDGGGGGCGF<FAGGGFGGGGDEGGGGGDGGF8@F?DGCDGGDGDDEFEGGC@?F6@>DFGGCFEEGGGEFD?C=EFFFF;CCFGCF?55*:56@=:4BBFFFF*5*?=D5)847FFE6;C))(2;2A@)47CC0/(32(6(4,4;3(.442>:F2.(.:?:(5+)*03C(,
@M03152:184:000000000-AWYW1:1:2106:18082:21641 2:N:0:AGAGGATAATACCTGT
CCCAACTATCCCTATTAATCATTACGTCGATCCTAGAAACCAACAAAATAGAATCAAACGTCCTATTTCATTATTCCATGCTAATGTATTCAAGCGTATGCCTGCTTTAAACACTCTAATTTTTTCAAAGTAACAGTCCTGATTCCCCAAGACACCAAATTAATGACATCAAGGTTCTTCAGAAGGTAGAAACCAATAATGCCAGTACGTACCGAGGCACGACCAACAAATTGATCCAGAAATTCAACTACGAGCTTAGATCGAAAGAGCGTCGTGTAGGGAAAGAACGAGGATGAGTAGA
+
CCCCCGGGGGGGGGGGGGGGGGGGGGGGGGGGGGGGGGGGGGGGGGGGGGGGGGGGGGGGGGGGGGGGAFGGGGGGGGGGGGGGGGGGGGGGGGGGEGGGGGGGGGGGGGCFEFGGFGDFFFGGGGGGG<EGFGGFGGGGFF9FFFGGGGC8EGGGGGGGGGGGGGFFFCGGGFDD8FDGGCGGGF8FGGGGFDFGCFGFCF+88?7++0=8=D8?*9@AAAF=>F=FFFFF8CEGF3?=FEC;FFF6<FFD=/6(9@7=</:(6;>;8;6.((./,;>3?F?)(;(,((((,3,)))26)
@M03152:184:000000000-AWYW1:1:2106:6109:21756 2:N:0:AGAGGATAATACCTGT
CCCAACTATCCCTATTAATCATTACGGCGACTCTAGAAACCAACAAAATAGAACCAAAGTCCTATTCTCTTATTCCATGCTAATGTATTCAAGCGTAAGCCTGCTTTAAACACTCTAATTTTTTCAAAGTAAAAGTCCTGGATCCCCAACGCACGCAGTTAAGAGCACGCTGGTTCCCCAGAAGGAAAGACCCGACCAGAGCAGTGCTTACCTTTCGTCCAGACCACCCAGCCAGGCCCGAAATTCAACTACGAGCTTAGATCGGAAGAGCGTCGTGTAGGGAAAGAAAAGGTAGTGGTAA
+
CCC9CFGGFFFGGGGGGGGFGGGGFGGGGGGG,EFGEFFGFGDGGGGGGGGGGGGGGFFGEGCFC<EC,CFFCGGGGDAFFGFFAFGFGGGGGGGGGG8EDE<EGFEEGGGGGGGGA<AEDFGGGGDGDECGAFFFFBEF@FGGGCGG8EGG7+CCEE>9EC8,,@FGDDGGD=DFGGGGDGFF6G@FGEGFGEGGGCFFGC*)23@FFACGGCEFF9)*?B829@F:DF9FAGB5A;C>E(23;+);?DFFF3508(-,)-43-1-7B?<130(-2)4<-><F?FFB2<B(.+50)(*))
@M03152:184:000000000-AWYW1:1:2106:5501:21825 2:N:0:AGAGGATAATACCTGT
CCCAACTATCCCTATTAATCATTACATCGATCCTAGAAACCAACAAAATAGAATCGGATGTCCTATTTCATTATTCCATGCTAATGTATTCAAGCGTGAGCCTGCTTTAAACACTCTAATTTTTTCAAGGTAACAGTCCTAATTCCCCGTGACACCAAATTAATGGCATTACGGTTCTTTAGAAGGTGAGACATCAATAATATCAGTACATACCAACGGCATGACCGAAACATTGATACTGAAATTCAACTACGAGCTTAGATCGGAAGAGCGTCGTGTAGGGAAATAACAGGTATATGTA
+
CCCCCEFGFGGFGFGCEEFGGGGGEGCE@FEFBECFGGGGGGGGGGGGGGCGGFGGCGGGGDFFGGGGFGGEGGGAGGG9FDFFGGGC<EAFEDGGC7,BFGFGG8FEGGGGGGEDFFAEFGGGC,?EF,E9BF?<E,@AFGGGGGCFEGCGGFGGGGCADA=E,4DDDFD,@8DCD9=FGF?;+3>AED=,@=63=969DGFEGFF7DB@DGFGFF*5**:6@F)1>59:5*=:DF*=*1/;*3499E+47);)085783*/9(((-(588@,193>,(/*()(.))7;7<0<4**-06.
@M03152:184:000000000-AWYW1:1:2106:5338:21853 2:N:0:AGAGGATAATACCTGT
CCCAACTATCCCTATTAATCATTACTTCGGTCCTAGAAACCAACAAAATAGAACCAAAGTCCTATTCTATTATTCCATGCTAATGTATTCAAGCGAAAGCCTGCTTTAAACACTCTAATTTTTTCAAAGTAAAAGTCCTGGATCCCCTGCGCACTCAATTAAGGGCACACAGGTTCCCCAGAAGGAAAGACCCGACCAGAGGCAGTGCTTACCTTTCGGCACGACCACCCAGCCAGGTCCGAAATTCAACTACTACCTTAGATCGGCAGAGCCTCGGGTCGGTAAAGACATGGCATATGTA
+
CCCCCGGGGGGGGGGGGGGGGGGGGGFGCFGGGGGGGGGGGFGGGGGGGGGCFFGG@F8EGFGFEEFEEFFFGGGGGGFGD<FEFEEFGGGFFGGGEGC@FGGFEFD<FGG9FFFFG9FGGGGGGDGFEGDFG9FGGGG58FFGGGGG8EGCCECB@CFAD,,8,@6?FFG8,62EDGD?DGGGFF888D?EC++6@CD*5+:>C;57+;+9?CCFFB=55)*))/:5;DF6F556));7/1=9AFCF?FAFE++)27<<37)91((31,((((4-,0((,),)4B4A0()).*4*))*.)
@M03152:184:000000000-AWYW1:1:2106:10792:21977 2:N:0:AGAGGATAATACCTGT
CCCAACTATCCCTATTAATCATTACGGCGGTCCTAGAAACCAACAAAATAGAACCGCACGTCCTATTCTATTATTCCATGCTAATGTATTCGAGCATATGCCTGCTTTGAACACTCTAATTTTTTCAAAGTAAAAGTCCTGGTTCCCCAGCACACCCAGTAAAGGGCATGAGGTTAGCCAGAAGGAAAGATCCGGCCGAACCAGTGCACGCGGTGAGGCGGACCGGTCAGCCAGACCCGAAATTCAACTATGAGCTTAGATCGGAAGAGCGTCGTGTAGGGAAAGAACAGGTAGGTGTAGG
+
CCCCCGGGGGGGGGGGGGGGGGGGGGGGGGGGGGGGGGGGGGGGGGGGGGGGGFFGGGGGGGGGGGGGGGGGGGGFGGGGFGGGFGGGGGGGGGGGGGGGGFGGGGGGGGGGGGGGGGGGGGGGGGGGGCFFFGGGG9EFGGFFFGFFGGGGGGGGGGGEFGGGFGGGFFGGGGGGGFGGGGGGGGGGGGGGFGGGGGGFGGGBFFFGGFGGGDCFFFFDE@):31,.7F)0>G?9FBG>EF@<*8<4-09<<C*))6<<)4:4:19:?(79(49?1:AA:F?584.43:33<+,*0)0-)
@M03152:184:000000000-AWYW1:1:2106:16870:21990 2:N:0:AGAGGATAATACCTGT
CCCAACTATCCCTATTAATCATTACGTCGATCCTAGAAACCAACAAAATAGAATCAAACGTCCTATTTCGTTATTCCATGCTAATGTATTCAAGCGTGAGCCTGCTTTAAACACTCTAATTTTTTCAAAGTAACAGTCCTGATTCCCTAAAACACCAAATTAATGGCATTATAGTTCGTCAGAAGAGAGAAACCGATTATACCAGTACGTACAAAAGCACGACCAGTAGACCGGTCTCGAAATTCAACTACGAGCTTAGATCGGAAGAGCGTCGTGTAGGGAAAGAACAGAGATGTGTAGA
+
CCCCCGGGGGGGGGGGGGGGGGGGGGGGGGGGGGGGGGGGGGGGGGGGGGGGGGGGGGGGFGGGGGGGGGFGGGGGGGFDGGGGGGGGGGGGGGGDGGGGGGGGGGGGFEGGGGGGGGGGGGGGGGGGGGGGGGGGGFGFGGGGGGFGGFFCFFFGGGGGGFGGGFGGGGFGGFFEDGGDFGGGC8@FGGEGFFCGGGGFGG7DFFFGGFGDDFGFFF);?=BAACC669*9@C9C58?=A@ACFF4+@GA2@C>0;<7>377403,3853.,41:1:AB?F(.2<41<8(((+.*1)*))
@M03152:184:000000000-AWYW1:1:2106:18865:22044 2:N:0:AGAGGATAATACCTGT
CCCAACTATCCCTATTAATCATTACGTCGATCCTAGAAACCAACAAAATAGAATCAAACGTCCTATTTCGTTATTCCATGCTAATGTATTCAAGCGTGAGCCTGCTTTAAACACTCTAATTTTTTCAAAGTAACAGTCCTGATTCCCCATGACACCAAATTAATGACATCATGGTTCGTCAGAAGGTAGAAATCAATAATACCAGTACGTACAATAGCACGACCAATAAATTGATCCCGAAATTCAACTACGAGCTTAGATCGGAAGAGCGTCGTGTAGGGAAAGAACAAGTATGGATAGA
+
CCCCCGGGGGGGGGGGGGGGGGGGGGGGGGGGGGGFFGGGGGGGGGGGGGGGGGGGGGGGFGGGFGFGGGGGGGGGGGGGGGGGGGGGGGGGGGGGGGGGGGGGGGGGGGGGGGGGGGGGGGGGGGGGGFGGGGGGGGGGGGGGGFFCFGGGGGGGGGGGGGFGGGGGCCGGCFFCGDCEC88DFGGGCFFFFFFGGF8DFGFEGFFGDFGFGGGFA97:>AE=@FEFFC5BCG7D8=5=@AACFF?>CGADF4?=AE==@E29D?1=;116?02;/ACE@FFF@F@<7((.)3))*)2()
@M03152:184:000000000-AWYW1:1:2106:11910:22077 2:N:0:AGAGGATAATACCTGT
CCCAACTATCCCTATTAATCATTACGTCGATCCTAGAAACCAACAAAATAGAATCAAACGTCCTATTCCGTTATTCCATGCTAATGTATTCAAGCGTGAGCCTGCTTTAAACACTCTAATTTTTTCAAAGTAACAGTCCTGATTCCCTAAAACACCAAATTAATGGCATTATAGTTCGTCAGAAAGGAGAAACCGATTATCCAAGTAAGTACGATAGCACGACCAGTAAGCCGGACTCGAAATTCAACTACGAGCTTAGATCGGAAGAGCGTCGGGTAGGGAAAGCACAGGTATGAGTAGA
+
CCCCCGCFGGGFGDFGGFGAFFGGGGGGEEGFGFFGGGGGGGGGGGGGGGGGFGGGGGFGGGGGGEFDCDFGGGGDFGGGGFGGGF@EFGFGGEGGGGECC:9EF<<@A?EE<FFGGFFGGGGGGFCFCEGGG9FGGAEFFEFFCFGGGG@GGGGGFD8DGFFGFFGGF8DGGGGGF@GEGGGFGFGGGGGGC8=EE>CD,2+:?D?+DFGGGGGB5AE*30*:>@CAFFF6*/)/)75:)9AC8B8+7CF?(*)(/6)99)6(,((3(((.23(4(.3:?F:)(.4,4(,.)+,**-*))
@M03152:184:000000000-AWYW1:1:2106:11193:22111 2:N:0:AGAGGATAATACCTGT
CCCAACTATCCCTATTAATCATTACATCAGCCTTAGAAACCAACAAAATAAGACCAACGTCATATTCTATTATCCCATGCTGTACTATTCAAAGGCAAGGTTACGCCTGCTTTGAACACTCTAATTTTTTCAAAGTAAATGATCCGAAGCGAGTTTAACCCCACTATCGGAAGATAGGAAACGTCAATCCAGCCACGCCACAAGGACGAGCCTTGACCAAACGCATTCCGAAATTCAACTAAGAGCTTAGATCGGAAGAGCGGCGCGTAGGGAAAGAACAGAATAGGGTAGCGTTGGGGAG
+
CCCCCGGGGGGGGGGGGGGGGGGGGGGGGGGGG<FGGGGGGGGGGGGGGGGGGGGGGGGGGGGGFFGGGGFGDGGGGGGGGGGGGGGGGGGGGEFGGGGFGFFFG>EFDFGGG9FGGGFGGGGGGGGGGGGGGGGGGGGEFGGGGFCGGGGGE7@EFCEGFGEGGGFFDDDGCC9E?FFAC@FD8EGFGFGEG+@DEDDBGGGFFFFDGBDGGG6AFFE>FF4>BD=A6)5?FG?+=CFFF36764;).*:76C>?>3;3(((.(((-(,-,(40((022:))/-/)((.(5(2(0)-),,
@M03152:184:000000000-AWYW1:1:2106:15448:22155 2:N:0:AGAGGATAATACCTGT
CCCAACTATCCCTATTAATCATTACGTCGATCCTAGAAACCAACAAAATAGAATCAAACGTCCTATTTCATTATTCCATGCTAATGTATTCAAGCGTATGCCTGCTTTAAACACTCTAATTTTTTCAAAGTAACAGTCCTGATTCCCCAAGACACCAAATTAATGACATCAAGGTTCTTCAGAAGGGAGAAACCAGTAATGACAGTAAGTACCGAAGCACGACAAACATACTGATCCCGAAATTCAACTACGACCTTAGATCGGAAGAGCGTCGTGAAGGGAAAGAAAAGGAAAGTTGAGA
+
@CCCCGGDDFDCFFFGFEFFFGGGGGGG:BE<FGGGGGAFGCFGGGGGGFGGGGFFGFFFGGGGGGGG<CFFGGGGFGFFEEFFFFGDCFAFGEFEFGGGGGGGDD<F?AFFGGGFGGGGGGCFCEGGDFFEGGFGGGDFFFFGGGG8E8BEFEDFE8FFGG8FCFGCD?FC?8=9=E@D9DAEFGEGGGGFG8FGFGFDFG7D=DD+6=DDF6@>>?CFEFF)=C8AAFEFFGFG85/)?49<6:<B4?*(8)//*08:??((6318(=0:;(613)160;;;8)4(,(,,(+,/*)*.(
@M03152:184:000000000-AWYW1:1:2106:10441:22169 2:N:0:AGAGGATAATACCTGT
CCCAACTATCCCTATTAATCATTACCTTGGTCTTTAAAACCAACAAAATAAAACCAAAGTCCTATTTTATTATTCCATGCTAATGTATTCAAGCGTATGCCTGCTTTGAACACTCTAATTTATTCACAGTAAAAGTCCTAGAACACATAACACACCGAAGTATGTTAGCATCTAGAAAGTAAGGCAAAGCGAATCAAGTACAACAAATTAAGGAAGACCTGACCGCAATGCCCGAAATTCAACTACGAACTTAGATCGGAAGAGCGTCGTGTAGGGAAGGAAAAGGAAAGTTGAGATTATG
+
CCCCCGGGGGGGGGGGGGGGGGGGGGGGGGGGFGGGGGGGGGGGGGGGGGGGGGGGGGGGGGGGGGGGGGGGGGGFEGGGGGGGGGGGDGGGGGGGGEGGGGGGFGGGGGGGGGGGGGGFGGGGGGGGGFGGGGGGGG=FFFEFFFGGGGCFGGGECGGCFGGGGGGGGF?FGGGGG=CEGGGCDFGGGGDGGEEGGG:DFDDE,;FGFFFGFGGDF*8*;DFD9):?EFB*;*:D>5B5BA?;A*-9)3;46+1/48(/5635052(.(668CE@@A@?8F()..(((/)1)+()*)*))
@M03152:184:000000000-AWYW1:1:2106:8553:22191 2:N:0:AGAGGATAATACCTGT
CCCAACTATCCCTATTAATCATTACGGCGACTCTAGAAACCAACAAAATAGAACCGCGCGTCCTATTTTATTATTCCATGCTAATGTATTCAGGCATAGGCCTGCTTTGAACACTCTAATTTTCTCAAGGTAAAGGTCCTGGTTCCCCGACGCACACCAACAAAGGGCACGCCGGCTCACCAAGAGGTAAGGCCCGCCCAGACAGTACGTGCCGTTAGGCAGACCGCCCGGCCAGGCACGAAATTCAACTACGAGCTTAGATTGGAAGAGCGGCGTGTAGGGAAAGAACAGAGGTGTAGAA
+
CCCCCGGGGGGGGGGGGGGGGGGGGGGGGGGGGGGGGGGGGGGGGGGGGGGGGGGGEGCFFFFGGGGGGGGGGGGGFFGGGGGGGGGGGGGGGFGGGGFFFEFGFGGGGGGGGFFGGGGGGGGGGGGGGG<FGGFGG9FGGGEGFGGGEEGEDEEEGGGGGGGF8@EDFG6CFEGE*C>EGGFCFF>FGGGG6F>EEDGEGDGB?=6CDFGFF<>;>>;FF7FFFF@DFDFFFGFC7(1(.3>?F?AF27??(*04)4>FF.)5:7A:::(,(4((,),.8.,7().4(41((*.)1)*))
@M03152:184:000000000-AWYW1:1:2106:18011:22280 2:N:0:AGAGGATAATACCTGT
CCCAACTATCCCTATTAATCATTACTTCGGTCCTAGAAACCAACAAAATAGAACCAAAGTCCTATTCTATTATTCCATGCTAATGTATTCAAGCGAAAGCCTGCTTTAAACACTCTGATTTTTTCAAAGTAAAAGTCCTGGATCCCCTGCGCACTCAATTAAGGGCACACAGGTTCCCCAGAAGGAAAGACCCGACCAGAGGCAGTGCTTACCTTGCGGCAAGACCACCCAGCCAGGTCCGAAATTCAACTACGAGCTTAGATCGGAAGAGCGTCGGGTAGGGAAAGAACAGACAACAGTA
+
CCCCCGGGGGGGGGGGGGGGGGGGGGGGGGGGGGGGGGGGGGGGG8FGGGGGGGGGGGGGGFGGGGGGGGGGGGGFGGGGGGGGGGGGGGGGGGGGGGGGGGFGGGGGGGFGGGGGGFGGGGGGGGFF9FGGGGGGG9,AEFGGGGGGGFGGDEEFFFGDFFG8=E?CDFGFFAF8D9DDDEFFFGCFGGGGFEGGEGGFG=78C?:@F+?57CGFFA9DDAFFD2>?DB=;4?BG?BFE?=E9ACC@)::4/*86AF17@<?EFF@?B?03;,22(.,-4)87641<<(.,(*.))(*-)
@M03152:184:000000000-AWYW1:1:2106:8927:22423 2:N:0:AGAGGATAATACCTGT
CCCAACTATCCCTATTAATCATTACATCGATCCTAGAAACCAACAAAATAGAATCGGATGTCCTATTTCATTATTCCATGCTAATGTATTCAAGCGTGAGCCTGCTTTAAACACTCTAATTTTTTCAAGGTAACAGTCCTAATTCCCCGTGACACCAAATTAATGGCATTACGGTTCTTTAGAAGGTAAGAAATCAATAATATCAGTACATACCAACGGCATGACCGAAACATTGATCACGAAATTCAACTACGAGCTTAGATCGGAAGAGCGTCGTGTAGGGAAAGAACAGGTATGGGCG
+
CCCCCGGGGGGGGGGFGFGGGGGGGGGGGGGGGGGGFFFGGGGFGGGGGGGGGGGGGGDGDDFGGGGGGGGGGGGGGGGGGGGEFGGGGGGGGGGGGGGE8FEGGFGFGGG9FFG8EEGFGGGGGGGGFFFCAAEFGFGFFA,;,AEACCEGGGGGGGDFFGGFFFGE??F88C=6@FF,CEG;B,@FGCFFGD8EFFFFGG+0EF?D+<+=D=DDEEFBD5*8C):95?)6*?0?+9+-9>?@FFF>EC>=B5?@49=C=***-8?1(/6(3(1,.)(5>F;A;:(4:(4(,2-/)(*((
@M03152:184:000000000-AWYW1:1:2106:17577:22516 2:N:0:AGAGGATAATACCTGT
CCCAACTATCCCTATTAATCATTACGTCGATCCTAGAAACCAACAAAATAGGGTCAAACGTCCTATTTCATTATTCCATGCTAATGTATTCAAGCTAACGCTTGCTTTAAACACTCTAATTTTTTCAAAGTAACAGTCCTGATTTCCCACGACACCAAATTAATGACATCGCGGTTCCTCAGAAGGGAGAAACCAACTAGACCAGTACACACCGAAGGCGCGACCAACCTGTTAGTCCCGAAATTCAACTACGAGCTTAGATCGGAAGAGCGTCGTGTAGGGAAAGAACAGGAAAGGTTAG
+
CCCCCGGGGGGGGGGGGGGGGGGGGGGGGGGGGGGGGGGGGGGGGGGGGGGGGGGGGGGGGGGGGGGGGGFGGGGGGGGGGGGGGGGGGGGEFGGGGGGGGGGGGFGGFGGGGGGGGEGGGGGGGGGGGGGGGGGGGGGGGGFFFGGGGGGGGGGGGGGGGGGGGGGGFGCDGEGGGGGGGGGGFGCDGGGGGFFGGF?AF7+:4AFFGFGG5DEF>58@>ABFB=BF)8:BF>5=+986BBB?FACF?7A@(259:;3)95362??F0((((-7147(67B051<43(22?(*()).*.(
@M03152:184:000000000-AWYW1:1:2106:17341:22540 2:N:0:AGAGGATAATACCTGT
CCCAACTATCCCTATTAATCATTACTTCGGTCCTAGAAGCCAACAAAATAGAACCAAAGTCCTATTTTATTATTCCATGCTAATGTATTCAAGCTAATGCCTGCTTTGAACACTCTAATTTTTTCAAAGTAAAAGTCCTGGATCCTCAACACACCCAGTTAAAGGCAGCTGGTTCCCCAGAAGGAAAAGAACCAGCCAGACAGTGCTTACCAGAGGCAAGACCGTCCGGCCAGGCCCGAAATTCAACTACCAGCTTGGATCGGAATAGCGTCGTGTAGGGAAAGAAAGGGTATGTGTAATA
+
CCCCCGGGGGGGGGGGGGGGGGGGGGGGGCFFFGFGGGGGFF@<F@EGGGGGG<FFGGGGCFFGGGGGGGGGCAEFFGGFEFGGFEDEAEFGEFFFGGGGGGFGFFGGGGFFGGGGGFGGGGGFGG9EA?FGGFGGGGFGGDFGF,,?=EGCFG:C8>FFGDG,@@F68DFF=EDF8=D>D=EEFFF=DFGGGFD,DD=BDG=>81CCGFGGFGG?EDD?ACFA)88A*9)///>CB=*6?=8@FFEF2*)0)2)0)(/3):23((..7:167(/(,+80853:<.((.(,()+.**6*6)
@M03152:184:000000000-AWYW1:1:2106:12848:22790 2:N:0:AGAGGATAATACCTGT
CCCAACTATCCCTATTAATCATTACGTCGATCCTAGAAACCAGCAAAATAGAATCAAACGTCCTATTTTGTTATTCCATGCTAATGTATTCAAGCGTGAGCCTGCTTTAAACACTCTAGTTTTTTCAAAGTAACAGTCCTGATTCCCCATGACACCAAATTAATGACATCGTGGTTCGTCAGAAGGTAGGAATCAATAATACAAGTACGTACAATAGCACGACCAATAAATTGATCCGAAATTCAACTACGAGCTTAGATCGGAAGAGAGTGGGGTAGGGAAAGAAAAGTAAGGAGTAAGA
+
CCCCCGGGFGGGGGGGGGGGGGGGGGGGGGGGGGGGGGGGGGCFGGGGFGGGGGGGGGGGFGGGGGGGGGGGGEFGGGGGGGGGGFGGDFGGGGGGGGGCD@EGGFDGFEGFG?AFE9EFEFFGGGGGGGGFFGGGGFGG9;EFDGGGFGGGFGGGGGFDD=AGFGGGGGDFGGG6DCDGCEGF?,,CDGG9,@EGCCFFGG7>9B=D+;D?DGE<85799@5A@C5AFF<6@C*?+4?>5)4:==>+.4*-5)2.=.9**5(//,/=(,.)((((,:3(,;7A6F;(()).)3)).(2))
@M03152:184:000000000-AWYW1:1:2106:9167:22822 2:N:0:AGAGGATAATACCTGT
CCCAACTATCCCTATTAATCATTACATCGATCCTAGAAACCAACAAAATAGAATCGGATGTCCTATTTCATTATTCCATGCTAATGTATTCGAGCGTGAGCCTGCTTTAAACACTCTAATTTTTTCAAGGTAACAGTCCTAATTCCCCGTGACACCAAATTAATGTCATTACGGTTCTTTAGAAGGTGAGAAACCAATAATATCAGTACATACCAACGGCATGACCGAAACATTGATCACGAAATGCAACTACGAGCTTAGATCGGAAGAGCGACGGGTAGGGAAAGAACAGGAATGGCTT
+
CCCCCGGGGGGGGGGGFGFGGGGGGGGFGFGGGGGGGGGGGGGGGGGGGGGGGGGGGCGGGGFGGGGGGGDGGGGGGGGCCFGGGFGGGGGGGFEGGDGGGFGGGGGGGGGGGFGGGDCGGCFGCEFGFFGGGGFGCADGCEEF;FFGGG>FGGGGCEG9DADGC4=AFFFGC>==89DGG98D9DFCFDEDFGGGGGGFEFC>FFFC+=+?FFCA@AABDAFFFFBDFDFF*=;FBC+<*:AD4+*=>G6605>/)/07;C<C<1;<0(/,3((6()-4:)4),030.480(*())(*((
@M03152:184:000000000-AWYW1:1:2106:22780:22852 2:N:0:AGAGGATAATACCTGT
CCCAACTATCCCTATTAATCATTACGTCGATCCTAGAAACCAACAAAATAGAATCAAACGTCCTATTTCGTTATTCCATGCTAATGTATTCAAGCGTGAGCCTGCTTTAAACACTCTAATTTTTTCAAAGTAACAGTCCTGATTCCCTAAAACACCAAATTAATGGCATTATAGTTCGTCAGAAGAGAGAAACCGATTATACCAGTACGTACAAAAGCACGACCAGTAGACCGGTCTCGAAATTCAACTAAGAGCTTAGATCGGAAGAGCGTCGTGTAGGGAAAGAACAGGGATGAGTAAA
+
CCCCCGGGGGGGGGGGGGGGGGGGGGGGGGGGGGGGGGGGGGGGGGGGGGGGGGGGGGGGEGGGGGGFGGGGGGFGGGGGGGGGGGGGFGGGGGGGGGGGGGGGGFGFGFGFGGGGGGGGGGGGGGGGGGGGGGGGGFGGGGGGG,E99EGDGFGGGGEFGGGGGGGGGGGGGGDECCGGGGGGGGGGGGGGGFGGGDGFGGGF8DFGGFG?D?FFFFEFDFFFF@CF>FEABD5C54*>F=64888+89)076)7)14;)7=@F@(331633;9@;>BA:?:7:?:::<(4864)))*))
@M03152:184:000000000-AWYW1:1:2106:22767:22853 2:N:0:AGAGGATAATACCTGT
CCCAACTATCCCTATTAATCATTACGTCGATCCTAGAAACCAACAAAATAGAATCAAACGTCCTATTTCGTTATTCCATGCTAATGTATTCAAGCGTGAGCCTGCTTTAAACACTCTAATTTTTTCAAAGTAACAGTCCTGATTCCCTAAAACACCAAATTAATTGCATTATAGTTCGTCAGAAGAGAGAAACCGATTATACCAGTACGTAAAAAAGCACGACCAGTAGACAGGTCTCGAAATTCAACTACGAGCTTAGATCGGAAGATCGTCGGTGAGGGAACGAACACGTAACTGGAAA
+
CCCCCGGGGGGGGGGGGGGGGGGGGGGGDGGGGGGGGGGGGGGGGGGGGGGGGGGGFGGGGGGGGGCFGGGGGGGGGGFGGGGGGGGGGGGGGFGGCF7FGBF8FFEGGGGFGGGGGGGGGGGG7CFGGEFGGFG9B9EFGGGGGFGGGGFGGGGGGGGGGGFG;EAFGGGFGGGGGDCG66E9=D,A>DFFCCEE8=>D=CCDCFDGCAC+0=95@>CA>8@@A2AA@>E+;**4=**7>>FC8A485DF(-*/-/.).)1/670,/))((63(.()(4::6)(.4(1(,..*(**(0()
@M03152:184:000000000-AWYW1:1:2106:8473:22856 2:N:0:AGAGGATAATACCTGT
CCCAACTATCCCTATTAATCATTACTTCGGTCCTAGAAACCAACAAAATAGAACCAAAGTCCTATTCTATTATTCCATGCTAATGTATTCAAGCGTAAGCCTGCTTTAAACACTCTAATTTTTTCAAAGTAAAAGTCCTGGATCCCCAGCGCACTCAATTAAGAACACGTTGGCTCCCCAGAAGGAAAGACCCGACCAGAGCAGTGCTTACCTTGCGGCAAGACCACCCAGCCAGGCCAGAACTTCAACTACGAGCTTAGAACGGAAGAGCGGCGTGGAGGGAAAGACAAGTAAGGTGTAA
+
CCCCCGGGGFGGGGGGGGGGFGGGGGGGGGGGGGGGGGGGFGGGGGGFGGGGGGGGGGGFFGFGGFGGGFGGFGGFGGGGGGGGGGGGGFGGGGDCFGFF8BFGG9FGGGGGGG8FFGGGGGGGGGGGGFGFGGGGGCCEEEGGGGGF7CGGGGGGGGGFGG,=@8EFGGF,1@DEGGDFCFDFFGGFFDFD8CECGDG5FFCDA@C9?E?=C7,***19@DFFB@)?9F4FF<54?>*/;>)/=+9+97=)1*)65(9).)79?613313.029(3)1815<F25,.,,,.)+.)*(0))
@M03152:184:000000000-AWYW1:1:2106:14670:22858 2:N:0:AGAGGATAATACCTGT
CCCAACTATCCCTATTAATCATTACATCGATCCTAGAAACCAACAAAATAGAATCGGATGTCCTATTCCATTATTCCATGCTAATGTATTCAAGCGTGAGCCTGCTTTAAACACTCTAATTTTTTCAAGGTAACAGTCCTAATTCCCCGTAACACCAAATTAATGGCATTACGGTTCCTTAGAAGGTGAGAAATCAATGATAACAGTGCATACAAACGGCATGACCGAAATATTCATCCCGAAATTCAATTACGAGCTTAGATAGGAAGAGCGTCGTGTAGGGAAAGAAACAGTGTGGTGA
+
CCCCCGGGGG?FGGGGGGGGGGGGGGGGGGGGGGGGGGFGFFFGGGGGGGGGGGGGG>FEGFGFGFGFCEGGGGGGGGGGGGGFGGGGGGCAAAF@GGGGFCFGGAEFFFF9EEFFGFGFGEFGDFFGGGGEGGGGGF,AEGGGG99EEGCEGGGGGG8FFGDDGFGGGFD4@6F>DFGGGD,8BDFFCD9DDF=A8DDFFC?EFFE++2=C++6DFA)?58*3)3::B>)11+*53*+/95@AF6AFE+48*282?@E=EE?*0(.91(/(((,(()//9F;==;7;111(,+)//-*()
@M03152:184:000000000-AWYW1:1:2106:11616:23127 2:N:0:AGAGGATAATACCTGT
CCCAACTATCCCTATTAATCATTACGTCGATCCTAGAAACCAACAAAATAGAATCAGACGTCCTATTTCGTTATTCCATGCTAATGTATTCAAGCGTGAGCCTGCTTTAAACACTCTAATTTTTTCAAAGTAACAGTCCTGATTCCCCATGACACCAAATTAATGACATCATGGTTTGTCAGAAGGTAGAAATCAATAATACAAGTACGTACAATATCACGACCAATAAATTGATCCCGAAATTAAAATACGAGCTTAGATCGGAAGAACGTAGGGTAGGGAAAGACAAGTGAACTCTTAA
+
BABCC@@FE9@FFFGGDGGE<F@FGEE<@FEGFDFG@GGFGGFGGGFEFFFGEDFD@FCEFGCFECEDDFEFC89F<@CC<D@FGGGFAFFFGFGGGGDGC@FFGDC,9,A5FFFGG9,5CEFGCF9FEFEEG99FF,>A9B9E=,4,4@EAFGGDF?@FCAACCED9968AFE=A++0@=E8>D=,DDCFGG,A@FFFFFF+*,1?9CDDFD+69++2;*895>C)9A9A+=<;+=CC>BFF;>C*+78+-4C45;:*0*1/5@(5((/(((,(2(/(6(;()(),6@,19C4)1+.+-.
@M03152:184:000000000-AWYW1:1:2106:22543:23132 2:N:0:AGAGGATAATACCTGT
CCCAACTATCCCTATTAATCATTACTTCGGTCCTAGAAACCAACAAAATAGAACCAAAGTCCTATTCTATTATTCCATGCTAATGTATTCAAGCGTAAGCCTGCTTTAAACACTCTAATTTTTTCAAAGTAAAAGTCCTGGATCCCCAACGCACTCAGTTAAGAGCACGCTGGTTCCCCAGAAGGAAAGACCCGACCAGAGCAGTGCTTACCTTTTGGCAAGACCACCCACCCAGCCCCGACATCCAACTACGAGCTTACATCGGAAGAGCGTCGTGTAGGGAAAGAAAAGTCATGGGTAA
+
CCCCCGGGGGGGGGGGGGGFGGGGGGGGGGGGGGGGGGGGFGGGGGGGGDGGGGGGGGGFGGGGGGGGGGGGGGGGGGGGGAFGGGGFFGGGEFECGEGGGFGGGGGGGEFGGGGGGGGGGGGGGGCFBFAFGGGGGGF?ECGGGGGGGGDEGGGGGGGGFG8E9DFFG6D8CGFFFFCFDGGGFFGDC?CDDEGGEGFAC6?@E5B99FG6C>@FF5@FFC*)387@9?)3*9>**(/>D(25*)/;;CF)(:.,83.)/5)43;0(3,6((,-(-024230),7:(,.().+)**(2-(
@M03152:184:000000000-AWYW1:1:2106:10646:23138 2:N:0:AGAGGATAATACCTGT
CCCAACTATCCCTATTAATCATTACTTCGGTCCCAGAAACCAACAAAATAGAACCAAAGTCCTATTCTATTATTCCATGCTAATGTATTCAAGCGTAAGCCTGCTTTAAACACTCTAATTTTTTCAAAGTAAAAGTCCTGGATCCCCAACGCACTCAATTAAGGGCACGCTGGTTCCCCAGAAGGAAAGACCCAACCAGAGCAGTGCTTACCTTGCGTCAAGACCACCCAGCCAGACCCGAAATTCAACTACGACCTAAGAGCGGCAGAACGTCAGGTAAGTAAATAGCATAGAAAGGTAG
+
CCCCCGGGGFEGGGFGGGGDEGDGGGGGGGGGGGGGGGGGGDCFGFGFGGFGFFFEGCAFGGGFGGGGCDGGGGGGGFGGFGGFGGFECCEFGGGGEGG@E@FG8EFGGFFEFGGFG9F9EFCGGGGEFGGGGFGGDFEEFEGGDF8E88C+CECFGCGEGFC?F88A6CDC66+7+@?8+6D>8DGGG=@BDCEGGG8:EGFC76?<FF6F7C,*30899*03=@59AFBA9?>**-C6>@?D:+7+98;;6D).5)/(./3((.63(,(7-,(((0.).*)*-*))).)-)+)*).0))
@M03152:184:000000000-AWYW1:1:2106:9479:23179 2:N:0:AGAGGATAATACCTGT
CCCAACTATCCCTATTAATCATTACTTCGGTCCTAGAAACCAACAAAATAGAACCAAAGTCCTATTCTATTATTCCATGCTAATGTATTCAAGCGTAAGCCTGCTTTAAACACTCTAATTTTTTCAAAGTAAAAGTCCTGGATCACCAACGCACTCAGTTAAGAGCACGCTGGTTCCCCAGAAGGAAAGACCCGACCAGAGCAGTGCTTACCTTTCGGCAAGACCACCCAGCCAGGCACGAAATTCAACTACGAGCTTAGATCGGAAGAGCGTCGGGTAGCGAAAGAACAGGGAGGAGAGG
+
CCCCCGGGFGFFGFGGGGGDFGGGFGGGEGGGGGGGGGGGGGGGGGGGGGGGGFFGFEFGGGGGGE<FAGCFGGGEFGFEGGGGGEEEDFGGGDEFGEFG,EEFEFFGGGGCGFGGGFFFFAECGBFGC?EFGFGGGGDGDGGG,A=FFGGGDEFFFGGFGFD8EFFC?DDGEFF,89DGD=DD8FGGGFGF@8EEEGGFFDGF7*<<7CCFGGGFBAAE58F>2:>5>FBF4C@5?(96A9?B==C8?7=E;DAB3=CEF))//(/.6332,,((-8(-).-.1:(48.((,2(5)(*-(
@M03152:184:000000000-AWYW1:1:2106:11114:23190 2:N:0:AGAGGATAATACCTGT
CCCAACTATCCCTATTAATCATTACGTCAATCCTAGAAACCAACAAAATAAGATCAACGTCCTATTTCATTATTCCATGCTAATGTATTCAAGCGTGAGCCTGCTTTAAACACTCTAATTTTTTCAAAGTAACAGTCCTGATTTCCCGCCACACCAAGTGAATGGCATGACGGTTCGTCAGAAGGGAGGAACCAGTGACACCAGTGTATACCGAAGGTACGACCAGCGTACTGATCACGAAATTCAACTACGAGCTTAGATCGTAAGAGCGTCGTGTAGGGAAAGAACCGGTATGTGGAGA
+
CCCCCGGGGGGGGGGGGGGGGGGGGGGGGGGGGGGGGGGGGGGGGGGGGGGGFFFGGGEGGGGGGGGGGGGGGGGFFGGFGGGGGGGGGGGGGGGGDGGGGGGGGGGGGGGGGGGGG9EFGFGDEFFFF?FGFGGGGFFGGGGFAEGEGEEGGGEFFGFGGGGCGGGG?DAEEE>EGEGGDFFDCCGGGEGEGGFGFGFFFCFCFFFGGFFGDDGDEFFFBAD)4)>BDE=4BF7C+8<@EFACFFCAEGF?<3)66;;<?C3(6(3;@@3:(--,.<AA?FF4(7((((((-/(**)2,.
@M03152:184:000000000-AWYW1:1:2106:12681:23229 2:N:0:AGAGGATAATACCTGT
CCCAACTATCCCTATTAATCATTACTTCGGTCCTAGAAACCAACAAAATAGAACCAAAGTCCTATTCTATTATTCCATGCTAATGTATTCAAGCGTAGGCCTGCTTTAAACACTCTAATTTTTTCAAAGTAAAAGTCCTGGATCCTCTGCGCACTCAATTAAGAGCACGCAGGTTCCCCAGAAGGAAAGCCCCGACCAGAGCAGTGGTTACCTTGCGGCAATACCGACCAGCCAGGGCCGAAATTCAACTACGAGCGTAGATCGGAAGAGAGTCGAGTAGGGAAAGAAGAGGACGGACAAG
+
@C<@CCGDFF@FFEFFGFCFFGGGFGGGGGGGGGFGFDD<CAE7FGDEFGGGGD8EDGFGGDEDFEFEGGGGFGG9CEF8CFBED@FAC<<FF@FBFGC@8FFFCGAFAA,5=?FFFFCFFGGGG,CEA5BFDDFEDFGDEFFA,,9AFFGCEEFF8@EEDECFG8==+=D>86+,6C=FDGGF+@DD888+63@@CC@AE+@CF?FC*=9@DFF*<>5AD)80):):)05??79*85993(0(;85ACFF423)2)41939),(,4,((.-)54(4*(.-824.5,3(5(((*())().(
@M03152:184:000000000-AWYW1:1:2106:6795:23425 2:N:0:AGAGGATAATACCTGT
CCCAACTATCCCTATTAATCATTACGTCGATCCTAGAAACCAACAAAATAGAATCAAACGTCCTATTTCGTTATTCCATGCTAATGTATTCAAGCGTGAGCCTGCTTTAAACACTCTAATTTTTTCAAAGTAACAGTCCTGATTCCCCAAGACACCAAATTAATGACATCATGGTTCGTCAGAAGGTAGGAATCAATAATACCGGTACGTACAATAGCACGACCAATAAATTGATCACGAAATTCAACTACGAGATTAGATCGGAAGAGCGTCGTGTAGGGAAAGCACAGACAGGTGAGAT
+
C9C<BF<EEGGGGGGGEGFFGGDFGGGGE7FFGCGGGGGGFGGGGGGGGGEGFGGGFGGGA6CFGDAFGGFGG<FFG<FCE,BE<FGEFGGAFEECGEGG?FEE<,5AFGCFBCDGGGAFGFFGEGFFGDGGGGGGE9,FF99FFFFA88E8EDGGGGGGGGGGEFDEGFGFFCDDGGGDG6DE?=BFEEFGG?FGGG,CFD+1@AAC>6CFDCFFCAC808A)8:@FA@49>:7=+5949@AA+B*1>8F(5*)(+1**19;D<?63586./147,06=05?FF)48B((((*(10)/))
@M03152:184:000000000-AWYW1:1:2106:17209:23516 2:N:0:AGAGGATAATACCTGT
CCCAACTATCCCTATTAATCATTACGGCGACTCTAGAAACCAACAAAATAGAACCGCGCGTCCTATTTTATTATTCCATGCTAATGTATTCAGGCATAGGCCTGCTTTGAACACTCTAATTTTCTCAAGGTAAAGGTCCTGGTTCCCCGACGCACACCAACAAAGGGCACGCCGGCTCACCAAGAGGTAAGGCCCGCCCAGACAGTACGTGCCGTTAGGCAGACAGCCCGGCCAGGCCCGAAATTCAACTACGAGCTTAAATGGGACGAGCGCCCGGTAGGGAAAGACAAGGGAAGGTGAG
+
CCCCCGGCGGGGGGGGGGGGGGGGGGGGGGGGGGGGGGGGGGGGGGGGGGGGGGGGGGGGGGGGGGGGGGGGGGGGGGFGGGGGGGGGGGGGGGGGGGGFGGGGGGGGGGG@EDFGGGGGGGGGGGGGGFGGGAFGGGFGGGFGGGCFDECGGGGGGGGGGFG,@DEGGGD>EEDGGGGGFGCEFGF<EGF6@FDECDGFF*/5C8:7?FFF*::>B:@A*1;@((/2=89@3)3*763(5(5(/*)16:98,*7,8(-))))..,,((((((-(((0,4:5().)33:0(((1())(2.(
@M03152:184:000000000-AWYW1:1:2106:14627:23662 2:N:0:AGAGGATAATACCTGT
CCCAACTATCCCTATTAATCATTACTTCAGCCAAGCGAAACCAACGAAACAAGACCGAAGTCGTATTCCATTATCCCATGCTAACGTATTCGGAGGCGAGTTACGCCTGCTTTGAACACTCTAATTTCCTCAAAGTAAACGATCCTAGCGGTTGATTCCCCACCCTCGCGGATGAGGACCGTTAGGAACATAGGAGGCCAGTGACCCGCTCCCCGAAGGGGCGGACCACTAAGGACCTTCCGAAATTCAACTACGAGCCTAGATCGGAAGAGCGACGTGTCGGGAAAGAACAGGAGATTAG
+
CCCCCGGGGGGGGGGGGGGGGGGGGGGGGGGGGGGGGGGGGGGGGGGGGGGGFGGGGGGGGGGGGGGGGGGGGGGGGGGGGGGGGGGGGGGGFGGGGGGGGGGGGGGGGGGGGGGGGGGGGGGGGGGGGGGGGGGGGGGGGGFGGGGGFGEGGGGFGGGGGGGGGGGGGGDGGGGGGGGGGEG778FGGGGGGFFCEDF8C8C@DFFGGFGCDG=DF:;AE9>9>>BF:6:4)9<C70:47(5(<FA6):@ABC>?7((,,.5)6,86?FF<04(36)(((02)(52((4474*())(*-.
@M03152:184:000000000-AWYW1:1:2106:11307:23786 2:N:0:AGAGGATAATACCTGT
CCCAACTATCCCTATTAATCATTACGTCGACCCTAGAAACCAACAAAATAGGATCAAACGTCCTATTTCATTATTCCATGCTGATGTATTCGAGCGTTAGCCTGCTTTAAACACTCTAATTTTTTCAAAGTAACAGTCCTGATTCTCCGCGACACCAAGTTAATGACATCGCGGCTCCCCAGAAAGGAGGAACCAACAAAACCAGTACGTACCATAGGCACGACCAGTAAATTGATCACCAAATTCAACTCCGAACTTCGATCGGAATATGGAGGAGAGGGGAAAAAACAGGAAAGGAAAA
+
CCCCCGFGGFCGG9FGFGGDFFEFFGGGCEGGGGDGCFGGG<FGGFGFGGCGEAFCFGGGGGGGGGGG9@FGGFGFGFGGFGFFGGGGFFGGFFGGGGGGGFGGGGGGAF,FEEFFG5AEFEGGEGGFGGGGGGGG;:EFGGGGGGGFEEEEGGGGGGCFGAFGFGFDFG+CE@DGGE?C63AEGGGGFGGG6EEDEFCC9>DBE>=ADACGC@=AAA(92()5(>06C=63+2.+:);,=@).18<A)3*/(/).)))((.47(,(()6)))(((()(--.-7<).9(((1(*(0)(*((
@M03152:184:000000000-AWYW1:1:2106:12035:23902 2:N:0:AGAGGATAATACCTGT
CCCAACTATCCCTATTAATCATTACGTCGATCCTAGAAACCAACAAAATAGAATCAAACGTCCTATTTCATTATTCCATGCTAATGTATTCAAGCGTATGCCTGCTTTAAACACTCTAATTTTTTCAAAGTAACAGTCCTGATTCCCCAAGACACCAAATTAATGACATCAAGGTTCTTCAGAAGGGAGAAACCAGTAATGACAGTACGTACCGAAGCACGACCAACATACTGATCCCGAAATTCAACTACGAGCTTAGATCGGAAGCGCGGCAGGTAGGGAAAGAACAGGCACACGTCAA
+
CCCCCGGGGGGGGGGGGGGGGGGGGGGGGGGGGGGGGGGGGGGGGGGGGGGGGGGGGGGGGGGGGGGGGGGGGGGGGGGGGGGCGGGGGGGGGG9FFGGGGEGGGGGGFFGGGFGGG<FGGFGGGGGEFFEFGAFGGGFGGGEGGGGCFGGGGGGGGGEEC9FC;DGGFGGDECD@DGFGGGGCFDEFEEFGGGGFF8D9,68D?FFGCFG?6DCBAEFF58<5>D)@FCE>B9/=>2C@>>A>8EC1/0?((*26A>38*>1122((,.((.(-((14<?41)(..22((((*()0(1((
@M03152:184:000000000-AWYW1:1:2106:10360:23931 2:N:0:AGAGGATAATACCTGT
CCCAACTATCCCTATTAATCATTGCTTCGGATTCTGAAAACCAACAAAATAGAACTGAAGCCCTATTTCATTATTCCATGCTAATGTATTCAAGCGTACGCTTGCTTTAAACACTCTAATTTTTTCAAAGTAAACGTCCTGGTTCGGCCGCCGTGCCCAGTTAAGGGCCGACGTTCCCCCAGAAAGAGGTGGTCCGAAGACCGGCAGTACAGACCTTGCGGCCGACCGCCGTGGGGCCACCGAAATTCAACTACGAGCTCAGATCGGAAGAGCGTGGTGTAGGTAAAGAACAGAGATGTGT
+
CCCCCGGGGGGGGGGGGGGGGGGGGGGGGGGGGGGGGGGGGGGGGGGGGGGGGGFGCDFGGGGGGGGGGGGFGGGGGGGGCFCGGGGGGGGGGGGGFGGGGGGGGGFGGFGAFDGFDCFGGGGGE8EGGGGGGGCGGEEDGFGGGG7FEGGG@CCEFGG??FECECC6>DDGGGGGGGGEDEGFD8DCFCCGE?@E5?EDG**/*:6*=A871?FA88;DBBE@BB;BFB9E))4)79C(818;)).*5CF-4<0(.42))3-624?<:6(.390(-.4:)9506*)-.:13:*.)*.*))
@M03152:184:000000000-AWYW1:1:2106:15892:23975 2:N:0:AGAGGATAATACCTGT
CCCAACTATCCCTATTAATCATTACGTCGATCCTAGAAACCAACAAAATAGAATCAAACGTCCTATTTCATTATTCCATGCTAATGTATTCAAGCGTATGCCTGCTTTAAACACTCTAATTTTTTCAAAGTAACAGTCCTGATTCCCCAAGACACCAAATTAATGACATCAAGGTTCTTCAGAAGGGAGAAACCAATAATACCAGTACGTACCGAGGCACGACCAACAAATTGGTCCCGAAATTCAACTACGGGCTTAGATTGGAAGAGCGTGGGGGAGGTAAAGAAACAGCAGGGGGTGG
+
CCCCCGGGGGGGGGGGGGGGGGGGGGGGGGGGGGGGGGGGGGGGGGGGGGGGGGGGGGGGGGGGGGGGGGFFFGGGGGGGGGGGGGGGGGGGGGGDGGGEFBFGGGFGGGGGGGGFGGGGGGGGGGGGGCEGGGGGGGGGGGGGGGGGGGGGGGGGGGGFGGGGGGC8=FGGFGDGFDC=C,C;DDDD+@FFF8DFGCDDFG6>,<FGCFGFD6+*9?=*3=55>)8?4;*+43:D64*7?@ACFB589C425))...))))/(76/(,(((((((-5,2(/.*)1,4((.(.*4))()-(
@M03152:184:000000000-AWYW1:1:2106:15509:24062 2:N:0:AGAGGATAATACCTGT
CCCAACTATCCCTATTAATCATTACGGTGGTCCTAGAAACCAACAAAATAGAATCATCCGTCCTATTTTATTATTCCATGCTAATGTATTCAAGCAAAATGCCTGCTTTAAACACTCTAATTTTTTCAAAGTAAAGGTCCTGGTTCCCCGCGGCACCCAATTAAGGACATCGCGGTTCTCCAGAAGGTGAGAAATTGACTACACCAGTTCATACCCCTTAAGGCACGACCGATGTGTCACTCCCGAAATTCAACTACGGGCTTAGATCGGAAGAGCGTCGATTGGGGAAAGAAAAGGCAAG
+
@CCCCGGGGGGGGGGGGGGGGGGGGGDGGGGFGGGGGGGGGGGGGFGGGGGGGGGGGAEBDEFGGGGGGGGGGGGGGGGGGDGGGGDFGGGGGGGFGGCFGGFGGFFGGFGFGGFFCGGGGGGGFGGGGGFFGGFGGE9FEG?EGGGGGECCECGGFGGGGGGFGGCFCDDEGEGCDB==DADFDGGGGFFGF?FGFFFFC+=C:?F8<>C@CCFFFFFFFEA:===>4956/95+=88);)86A362(3;CE+:441((,:@>24))40139?2((7(4(.))(04211?FF*.9)(2((
@M03152:184:000000000-AWYW1:1:2106:18579:24154 2:N:0:AGAGGATAATACCTGT
CCCAACTATCCCTATTAATCATTACGTCGATCCTAGAAACCAACAAAATAGGATCAAACGTCCTATTTCGTTATTCCATGCTAATGTATTCAAGCGTGAGCCTGCTTTAAACACTCTAATTTTTTCAAAGTAACAGTCCTGATTCCCCAAGACACCAAATTAATGACATCATGGTTCGTCAGAAGGTAGAAATCAATAATACCAGTACGTACAATAGCACGACCAATAAATTGATCCAGAAATTCAACTACGAGCTTAGATCGGAAGAGAGTCGTGTAGGGAAAGACAAAGTATGTGTAGA
+
CCCCCGGGGGFGGGGGGGGCFGGGGGGGGGGGGGGGGGGGGGGGGGGGGGGGFGGGGGGGFDFGGFGGGGGGGGGGGGGGGGGGGGGGGFFFGGFECCF@EEEFGEGGGGFGGGGGE<EGGFGGGGGGGGGGGDFDFDGGGDDGGGFFGGGGGGCGFGGGGGCFFGGGFGGFGCF8B=DEGGGFGCGA8=D>ADEFCGEFGDG6@?DCD5DCDGFFF5AFAA5==CFFFFCC6D<CF*;66@F*:=6=AGA)<CB5?4./8/>(6>93652/)(//(293(;=A08((/(()14):85*))
@M03152:184:000000000-AWYW1:1:2106:7232:24184 2:N:0:AGAGGATAATACCTGT
CCCAACTATCCCTATTAATCATTACTTTAGCCCTATGACCAACGAAAATAAGGCAAAAAGTCTTATTTCATTATCCCATGCTAATATATTCAAAGGCTTTGTTACGCCTGCTTTGAACACTCTAATTTTCTCAAAGTAAAAGATTTGGAACACTATAAAATAGTATATCCAAAAAGAAGGAAATAAGTTGACAGTGCGTATATATGGAATATAGACTATCCACTTATTAACCGAAATTCAACTACGAGCTTAGATCGGAAGAGCGTCGTGTATGTAAAGAACATGTATGTGTATATCGATT
+
CCCCCGGCGGGGGGFGGGGGDGGGGGGGGGGGGGCFGGGGGGGGCFGGGGGGCGGGGGGGF,EFFGFGGGGGGGFGDGFGGGG@FGG9AGGGFGGGGGEECGFFA@FCGFGFFF9EEFGGGGGGGGFGGGGDGGGGFGFFGCGGFG,E8DF,@FFGGGGGFGGGG8=ECFGCEDG+=,+,=41@DBAF8@DEFEFCFDEFGFFFG+<+=8?D8DAFDF*<*36;DEBFDC99:0:CFEGFF*?8>*1:=CAC8+?7/)7))::===((0(-(*/0/*1**/)(+/1).)..979)+1/*/)
@M03152:184:000000000-AWYW1:1:2106:21724:24250 2:N:0:AGAGGATAATACCTGT
CCCAACTATCCCTATTAATCATTACGTCGATCCTAGAAGCCAACAAAATAGAATCAAACGTCCTATTTCATTATTCCATGCTAATGTATTCAAGCGTGAGCCTGCTTTAAACACTCTAATTTTTTCAAAGTAACAGTCCTGATTCCCCACGACACCAAATTAATGGCATCATGGTTCATCAGAAGGGAGAAACAAATGATGCCAGTACGTACCGAGGCACGACCGACAGATTGAGCCCGAAATTCAACTACGAGCTTCGATAGGAAGAGCGTCGGGTAGGGAAAGAAAAGGCACAGAGAAG
+
CCCCCGGGGGGGGGGGGGGGGGGGGGGGGGGGGGGGGGGGGGGGGGGGGGGGGGGGGGGGEGGGGGGGGGGGGGGGGGGFGGGGGGGGGGGGGGGGGGGGFGFGGGGCGGGGFGGGFFFDGGGGDGFFEFFGGFFCFFGGGGFGFFGGFEDGEGGGGGGGGFFG;=DFFGFGCDDCGGFFF?DE8,=BCEGFD,@E97EFCF=D8:D8+@?F6++3:?=5?=9:7A9;);*BAF*;8(13A6:C+85A<D4(/2:1).(()(6(.63341(,(((((04(()()(.1,((,.(*()).*((
@M03152:184:000000000-AWYW1:1:2106:10236:24353 2:N:0:AGAGGATAATACCTGT
CCCAACTATCCCTATTAATCATTACTTCATCTCTAAAACCAACAAAATAGAAACAAAGTCCTATTCCGTTATTCCATGCTAATGTATTCAAGCATAAGCCTGTTTTAAACACTCTAATTTTTTCAAAGTAACAGTCCTAGATCCCTAGCGCACTCAATAAAGAGCACACTAGTTCCCTAGAAGGAAAGGCCCAACCAAAGCAGTGTTAACCTTGCGGCTAAAACGCCTAGCCAGGCCCGAAATTCAACTACGAGCTTAGATCGGATGTGAGTCGGGTAGGGAAAGAACAGCTATCTTATGA
+
CCCCCGGGGGGGGGCFGGGGGGGGGGGGGGGGGGGGGGGDGGGGGFFGG9EFGGFGFGFGFGGGGFGFCFEGGGGGGGFAFFFGEAFFEFGGGGGGGGGGFGG9A<<FGGFCDGGCAFGFAF@BF,EFGGG<9F<FGGGGDFG@FFGFGGEEECGGGCGGF8FG8=DCDGDG;,=DFFDD68DFGDGGFCF6EGGDEG@DC=FDDFFG9++==@,:BBB>FE*85=)**3:A6FBF>=GFE@66=AEA5?)265?9;>8)960<;((/))/9)(,1/.373)(04)4(((())+(**.2))
@M03152:184:000000000-AWYW1:1:2106:17612:24404 2:N:0:AGAGGATAATACCTGT
CCCAACTATCCCTATTAATCATTACTTCGGTCCTAGAAACCAACAAAATAGAACCAAAGTCCTATTTTATTATTCCATGCTAATGTATTCAAGCGAAAGCCTGCTTTAAACACTCTAATTTTTTCAAAGTAAAAGTCCTGGTTCCCTGCCGCGCTGAGTAAACAACACGACAGCTCACCAGAAGGTGAGACCCGGTCAGGACAGTACATACCAAAGGCAGACCATCCAACCGAGTCCGAAATTCAACTACGAGCTTAGATCGGAAGAGCGTAGTGTAGGGGAAGAACAGGTGATTAGAGTA
+
CCCCCGGGGGGGGGGGGGGGGGGGGGGGGGGGGGGGGGGGGGGGGGGGGGGGGGGGGGGGGGGGGGGGGGGGGGGGGGGGGGGGGGGGGGGGGGGEGGEGGGGGDGFGGGGGGGGGGGGGGGGGFGGGDFGGGGFGFGGFGGGGGGGGGGDGGGGGGGGGGGFGGGGGGGGG>FGFFGGFGFGGGGGGGDD6DEGCEGGF6>FBFFFGGFGFFFGFF>5DF):@B@FFF6>B>D(885C(06A9FF4@3;A@038@F<C))/;;;1;02(-(4(.).*43(7373;(,(()(-+)*/)*))
@M03152:184:000000000-AWYW1:1:2106:12020:24506 2:N:0:AGAGGATAATACCTGT
CCCAACTATCCCTATTAATCATTACATCGATCCTAGAAACCAACAAAATAGAATCGGATGACCTATTTCATTATTCCATGCTAATGTATTCAAGCGTTGGCCTGCTTTAAACACTCTAATTTTTTCAAGGTAACAGTCCTAATTCCCCACAACATCAACCGAATGACATCATGGTTCCTTAGAAGGTGAGAACCAATGGGCTCAGTACATACCGAGGGCATGACAGACCAATCGATCCCGAAATTCAACTACGAGCTTACATCGGAAGAGAGTCGTGTAGGGAAAGCACAGGTAATTGGAA
+
CCCCCGGGGGGGGGGGGGGGGGGGGGGG@FGGGGGGG9FFGGGGGGGGGGGGGGGGGCGGGGGGFGGGGGGFGDGGGGGGFFGGGGGGGFGGGGGGGGGCFFFFGGGGGFGGGGGCGEFGGGGGGGGGGFFFGF9EEEEGGFGGGGCFDGEGGGGFGGGG>@>E8AADDFF,,2?DGFGGG8,39=>366=,3==6=D60,06>8DFGGFF8D7?5>B>**:A8*08;C*:65/:4/:9>?99(++/=@+;7(*/:?(6)7<<(63713,((/.((65(.4:5)2).(((.()+)1*.*))
@M03152:184:000000000-AWYW1:1:2106:8236:24538 2:N:0:AGAGGATAATACCTGT
CCCAACTATCCCTATTAATCATTACTTCGGTCCTAGAAACCAACAAAATAGAACCAAAGTCCTATTCTATTATTCCATGCTAATGTATTCAAGCGTAAGCCTGCTTTAAACACTCTAATTTTTTCAAAGTAAAAGTCCTGGATCCCCAACGCACTCAGTTAAGAGCACGCTGGTCCCACAGAAGGAAAGACCCGACCAGAGCAGTGCTGACCTTTCGCAAAGACCACCCAGCCAGGCCCGAAATTAACCTACGCACTTAGATCGCACGAGAGTCGTGTCGGGAACGTACATGAACTGTTAA
+
CCCCCGGGGGGGGFGGGGGGGGGGGGGGGGEGGGGFGGGGFEGGGGGGGGGFGDFGGGEGAFGGGFFG,FFFGGEDEGCFGFGGGGGGGGGGGGCFG>F<AF?FEGBE,ACFFF8FGGGGGAFB?EFF9A@ACFFG9;EF,AFG@DFC8CEEGGGDFGGGGGGC,=88D8DCCD+@+,6@?FF,+@D,=DFDFC+==7D*A6C@2*=@?=C67:,+**)3009)7<)9@4)3//4/?DG()()0+/9+.2);<))(.))6)1)(,(((,-(-42(43)(,45()()(((()--+)/1)*))
@M03152:184:000000000-AWYW1:1:2106:8261:24717 2:N:0:AGAGGATAATACCTGT
CCCAACTATCCCTATTAATCATTACGTCGATCCTAGAAACCAACAAAATAGAATGCGATGTCCTATTTCATTATTCCATGCTAATGTATTCAAGCGTTAGCCTGCTTTAAACACTCTAATTTTTTCAAGGTAACAGTCCTAATTCCCCACAACATCAAATAAATGACATTATGGTTCCTTAGAAGGTGAGAACCAATATGACCAGTACACACCATCGGCATGACCAATCCATTGATCCACAACTTCAACTACGAGCTTAGATCGGAATGGCTGCGTGTGGGGAATGAAAAGTGACGATAGA
+
CCCCCEG8FGGGGGGGGGGFGGGGGGGGGDCFGGGGGGGGGCFFGGGGGGGG9FFGG:DFGGGGGGGGFFGGGGGG,FGCFF,EFGGFGGGFFGFECEC@EDFGG?EEADCFFG?FFFGGGGGG:AFGGGGGGCDEEFFGGG9AEFGGG>8FG8F,>DFGGGCFCFGGG8FD,ADF8==DCAF9D,@,=D8>F,1=86,?,6=:ED78CDC8CC8*3*)<98A58=@FA6CFFCCE89*)0::)++/+1=*5)**:?36@**9-22(()(0(((((/0((6)(),//).)())+)))-/()
@M03152:184:000000000-AWYW1:1:2106:15429:24717 2:N:0:AGAGGATAATACCTGT
CCCAACTATCCCTATTAATCATTATTTTAGCCCTAGAAACCAACGAAAGTAGAACCAAAATCCTATTTCATTATCCCATGCTAATATATTCAAAGGCATGTTACGCCTGCTTTGAACACTCTAATTTCTTCACAGTAAAAGATTTTGATAATAAATTATCAAAAAGGAAGGAAATAAGAATTTTAGTGCCACTTAAAAAGTGTACCATAAATTTCTTATTAACCGAAATTCAACTACGAGCTTAGATCGGAAGAGCGTCGTGTAGGGAAAGAACAAGAAGGTGTAGAACCGTGTGGTCGGG
+
CCCCCGGGGGGGGGGGGGGGGGGGGGGGFGGGGGGGGGGGGGGGGGGGGGGGGGGGGGGGGGGGGGGGGGGGGGGGGGGGGGGGGGGFFGGGGFFGGGGGGGGGGGGGGGGGGGAFGAGGGGGGGGGGGFGGGGGEFFDGGGGGGGGGFGGGG9AEFGGG;;,9D>EGGG>FFF?DFGGC8DC;DCEFFFGFGGGDFDFEF8?97DFGGFD8D@=FDDFFFFD*8)=?6B7CFFEGF5DA>=FCFFCFFGF>5DFF*07:5>BBE@@BB25=BB:(-),(,0(2.;))/(,((0,))))(.
@M03152:184:000000000-AWYW1:1:2107:20948:2424 2:N:0:AGAGGATAATACCTGT
CCCAACTATCCCTATTAATCATTACGGCGACTCTAGAAACCAACAAAATAGAACCGCACGTCCTATTTTATTATGCCATGCTAATGTATTCGGGCGTAGGCCTGCTTTAAACACTCTAATTTTCTCAAGGTAAAAGTCTTGGTTCCCCGACACACCCAGTGAAGGGCATGCCGGCTCACCAAGAGGTAGAACCCGGTCCAGCAGTACACACCGTGAAGGCGGACCACCGTACCAGGGCCGAAATTCAACTACGAGCTTAGATCGGAAGAGCGACGTGTAGGGAAAGAAGCGAGTGAGGAGG
+
CCCCCGGGGGGGGGGGGGGGGGGGGGGGGGGGGGGGGGGGGGGGGGGGGGGGGGGGGGGGEDGFEGGGGGFGGGGGGGGGGGGGGGGGGGGFGGGGGGGGGGGGGGGCFEGGCFGGGGGGGGGGGGGFFGFGEGGGGGGF9BEFGGFGGGGGGGGGGGGFGAGG,@CFGGDGGGC+CFGGGGGGGGGGGGCF5EEGEG5AFFGFGGFGGGGDECGFFFFFE>B@3AFF686>>*3*/8)33932=6)*6?FBFD53)(682)6(44((((44(-94<68F2:7><<0:((())-.**(*-(
@M03152:184:000000000-AWYW1:1:2107:18270:2451 2:N:0:AGAGGATAATACCTGT
CCCAACTATCCCTATTAATCATTACGTCGATCCTAGAAACCAACAAAATAGAATCAAACGTCCTATTTCGTTATTCCATGCTAATGTATTCAAGCGTGAGCCTGCTTTAAACACTCTAATTTTTTCAAAGTAACAGTCCTGATTCCCCAAGACACCAAATTAATGACATCATGGTTCGTCAGAAGGTAGAAATCAATAATACCAGTACGTACAATAGCACGACCAATAAATTGATCACGAAACTAAAATACGAGATTAGATCGGAAGAGCGTGGTGTCGGGAAAGAACAGGACAATTGAAA
+
CCCCCGGGGGGGGGGGGGGGGGGGGGGGEGGGGGGGFGFGGGGGGGGGGGGGGGGGCFFGCFEGGG9FEGFGGGGGGGFGGGFGGFFGGGFFGGGGGGGDFFFGEEGGAFGGFBFFFGAGGFFFGGGGGDGGA<EGGGFGGGGGGGGF,@FFGGGFFFGFFEDFF=FGGGECFCFA;8C+@+=B8EFF9AFGG;8EFGGBDD+:,=D==ADGD@+0++=*@9===>@FEF7;+=0?+*/:A>*:+6496D4>BC;9AC3***(-/:@F1((,((((/)/81).;62((((()0()*2,*))
@M03152:184:000000000-AWYW1:1:2107:16270:2703 2:N:0:AGAGGATAATACCTGT
CCCAACTATCCCTATTAATCATTACCTCGGTCCTAGAAACCAACAAAATAGAACCAAAGTCCTATTCTATTATTCCATGCTAACGTATTCAAGCGTAGGCCTGCTTTAAACACTCTAATTTTTTCAAAGTAAAAGTCCTGGATCCCCAGCGCACTCAATTAAGAGCACGTTGGTTCCCCAGAAAGAAAGATCCGACCAGAGCAGTACTTACCATTGGCAAGACCACTCAGCCGGACCCGAAATTCAACTACGAGCTTAGATCGGAAGAGCGTCGTGTAGGGAAAAAACAGTGAAGGGCACA
+
CCCCCGGGAGFFGGGGGGGGGGGGFGGFGGGGDFGGGGGGGGGGGGGFGGGGGGGGGGGGGGGGGGGGAFGGGGGGGFGFGGGGG<FEGGGGFGGGGG7CFGGGFGGEFFGCC<AEFFGGGGFFGGGF<FFGGGGFGFEFGFFGGGGE7EEGGGGGGGGAFGGDCF?FE@FGFE6EGF8FCGDGFGGGFGFEGGGEEDGFGDGFCCF@?DGFFCFFAFFFFFFB@FFA=F36?>9CGB>=B266FFEAE*80(*5,86=36910;0(/3(.((4((..-=:?(.((((.,-/1)*/*(*((
@M03152:184:000000000-AWYW1:1:2107:20464:2738 2:N:0:AGAGGATAATACCTGT
CCCAACTATCCCTATTAATCATTACATCAGCCTTAGAAACCAACAAAATAAGACCAACGTCATATTCTATTATCCCATGCTGTAATATTCAATGGCAAGGTTACGCCTGCTTTGAACACTCTAATTTTTTCAAAGTAAACGATTGGGAGCGGTTGCCCACTACCAAAACATAGGAAGCCCAGACCCAGCCACGCCACAAGGACGAGCTTTTGCCTGAAACTCTCGAAATTCAACTACCAGCTTAGATCGGCAGAGCGTCGTGTAGGGAAAGAAGAGGAAGGGTGAGAGAGAGATGGTACAG
+
CCCCCGGGGGGGGFGEGEGGFGGEGGFGF<EGDFFGG<CFFGGGFFGGGGGGGFGGGGGGGEGGCFCE,EAEFGCFGGFEFFFGGGGGFFGGG9@FFFGGGGGGGGGC@FFFD<<?FFEFGG9,55CFFGGGAFGCFGCGDF8?7=,FCEGGGEG8FE?EFFGG,,6@?FFG88ADE8=CFGGG68DDD+@F+=8=@?FAE++<630*0+*5@:<A>;FF8A*:4>:55@EF>F**0)/.8B=49B7BF*)(4C)(8,6(,/((9=((66:?F(523),)(),0(())(((.))19*)0)-
@M03152:184:000000000-AWYW1:1:2107:17009:3037 2:N:0:AGAGGATAATACCTGT
CCCAACTATCCCTATTAATCATTACGTCGATCCTAGAAACCAACAAAATAGAATCAAACGTCCTATTTCGTTATTCCATGCTAATGTATTCAAGCGTGAGCCTGCTTTAAACACTCTAATTTTTTCAAAGTAACAGTCCTGATTCCCCAAGACACCAAATTAATGACATCGTGGTTCGTCAGAAGGTAGGAATCAATAACACCAGTACGTACAATAGCACGACCAATAAATTGATCCCGAAATTCAACTACGAGCTTAGATCGGAAGAGAGTCGTGTAGGGAAAGAACAAGTATAGATGGA
+
CCCCCGGGGGGGGGGGGGGGGGGGGGGGGGGGGGGGGGGGGGGGGGGGGGGGGGGGGGGGFGGGGGGGGGFGGGGGGEGGGGGGGGEGGGGGGGGGGGGGGGGGGGGFGFGGGGGGGGGGGGGGGGGGGGDGGGGGGGGGGGGGGGGGG@FGGGGGGGGGCAEGGGGGGGGFFCD@FGGGGGGFGFGGGGGGFGFGGGG?FF8DCFFDGFFGFGCFFFF:@DAAA65A@FE96BEG7>47?@AC6@?6@FF=29)6)93CCF(648(/3(()/(,41ACA0A;5;?B21(./1)***)*)(
@M03152:184:000000000-AWYW1:1:2107:18981:3473 2:N:0:AGAGGATAATACCTGT
CCCAACTATCCCTATTAATCATTACATCAGCCTTAGAAACCAACAAAATAAGACCAACGTCATATTCTATTATCCCATGCTGTAATATTCAATGGCAAGGTTACGCCTGCTTTGAACACTCTAATTTTTTCAAAGTAAATGATTGGAAGCGGTTGCCCACTATCCAAACGTAGGAAGCCCAGACCCAGCCACGCCACAAGGACGAGCTTTGGCCTGAATGCCCCCGAAATTCAACTACGAGCTTAGCTCGGAAGAGCGTCGTGTAGGGAAAGAAAAGGTATGAGAAACGGTGCAGGGGAGC
+
CCCCCGGGGGGGGGGGGGGGGFGFFGGGGGG@AEFGFGGC8FCFFGGGGGGGGCFEFFGG8F@F<FAGGFFGGFGGGFGGGGGGGGGGGGGGGGFGGGEFGGGFEDGEGFGGG9@AFAEEEDGGFEGGGGGGGGGGGFEGGGD;EFFDEF+CFGG8FFGGCGCDFDGEGDCF8>FFFGFDDDFDDC8,,88DGGG8C?FF?CF>>D5;D>7C>CF5>FFFFFF9AFBFBF4=FFFGG;69A2)0:9)1?DD;?CF;).(46,7(36208?FF??(,3../)/)*))((((,)))*0)-)(,
@M03152:184:000000000-AWYW1:1:2107:15213:3569 2:N:0:AGAGGATAATACCTGT
CCCAACTATCCCTATTAATCATTACTTTAGCCCTAGAAACCAACGAAAGTAGAACTAAAGTCCTATTTCATTATCCCATGCTAATATATTCAAAGGCTAGATTACGCCTGCTTTGAACACTCTAATTTTTTCAAGGTAAAAGTCCTGGATCCCCAACGCACTCAGTTAAGAGCACGCTGGTTCCCCAGAAGGAAAGACCCGACCAGAGCAGTGCTTACCTTTCGGCAAGACCACCCAGCCAGGCCCGAAATTCAACTACGAGCTTAGATCGGAAGAGCGGCGGGTAGGGAAAGAACAGGTA
+
CCCCCGGGGGGGGGGGGGGGGGGGGGGGGGGGGGGGGGGGGGGGGGGGGGGGGGGGGGGGGGGGGGGGGGGGGGGGGGGGGGGGGGFFGGGGGGFGGGGGGGGGGGGGGGGGGGFGFGGGGGGGFGGGGGGGGGFGGGGGGGGFFGFF@EGGGGGGGGGGGGGGFFFGGCG8DFGDGGEEFGFGGFF=8FEFGFFGGFGFGGGFDFFFDGGGFFFAFACFCFCAADAEFFF>AF5DFFF=F9?5BD9537A97:A466422(6:EFF3)9=0(,118F6)(8()-(4<(.:.)(7<C0*).
@M03152:184:000000000-AWYW1:1:2107:16174:3778 2:N:0:AGAGGATAATACCTGT
CCCAACTATCCCTATTAATCATTACTTCGGTCCTAGAAACCAACAAAATAGAACCAAAGTCCTATTCTATTATTCCATGCTAATGTATTCAAGCGTAAGCCTGCTTTAAACACTCTAATTTTTTCAAAGTAAAAGTCCTGGATCCCCAGCGCACTCAATTAAGAGCACGTTGGCTCCCCAGAAGGAAAGACCCGACCAGAGCAGTGCTTACCTTGCGGCAAGACCACCCAGCCAGGCCAGAAATTCAACTACGAGCTTAGACCGGAAGAGGGCCGGGTAGGGAAAGAAAAGGACATACGAG
+
CCCCCGGGGGGGGGGGGGGDGGGGGGGGGGGGGGGGGGGGGGGGGGGGGGGGGGGGGGGGGGGGGGGGAFGGGGGGDFGGGGGFGGGGGCFFFFGGGGGGGGGGCEGEGGGGFGGE<FGGGGGGGGFEFBFC?@FGGGGGFGGGFGGGGGGGGGEGG8EDFGCDFGGGGGGGF?=DEGD?CCGGGGG8=@EDGGEGEGFA6+=A@?CCCFGCF,5;D>>?>?B<:F>9@?9FAFBFFB)(65FEC+@FEFAE<D>@F@4)7./119;372(-((,((0(0857F612:((.))()**)2((
@M03152:184:000000000-AWYW1:1:2107:9267:3968 2:N:0:AGAGGATAATACCTGT
CCCAACTATCCCTATTAATCATTACATCGATCCTAGAAACCAACAAAATAGAATCGGATGTCCTATTTCATTATTCCATGCTAATGTATTCAAGCGTGAGCCTGCTTTAAACACTCTAATTTTTTCAAGGTAACAGTCCTAATTCCCCGTAACACCAAATTAATGGCATTACGGTTCTTTAGAAGGTGAGAAATCAATGATAACAGTGCATACCAACGGCATGACCGAAATATTGATCCCGAAATTAAACTACGAGCTTAGATCGGAAGAGCGTCGTGTAGGGAAAGAACAGGTATGTGTT
+
CCCCCGGGGFDGGGGGGGGGGGGGGFGGDGGGGGGGGGGGGGGGGGGGGGGGGGGFFEEGFGGGGGCFDFFGGGGGGGGGDGGGGGGGGGGFGGGGGGGG,@FGGGGCGFE9FFFGGDGG?EACGFF<?<FGCGGGGGGGGGGFGDGFCEEEFGDEFFGGGGGG8AFFA8;DDE6+@FF8EFGFGCD>8EFGGFGD,?DFFGGFFGFG9CFD68DFA?EFE>DB5C@5A5=BAA<>99C:95579+*=>?+>:*6(0(09;8*14/61((((((,,.0/.988)31(2<((5))***)*)(
@M03152:184:000000000-AWYW1:1:2107:16887:3981 2:N:0:AGAGGATAATACCTGT
CCCAACTATCCCTATTAATCATTACGTCGATCCTAGAAACCAACAAAATAGAATCAAACGTCCTATTTCGTTATTCCATGCTAATGTATTCAAGCGTGAGCCTGCTTTAAACACTCTAATTTTCTCAAAGTAACAGTCCTGATTCCCCAAGACACCAAATTAATGACATCATGGTTCGTCAGAAGGTAGAAATCAATAATACCAGTACGTACAATAGCACGACCAATAAATTGATCACGAAATTCAACTACGAGCTTAGATCGGAAGAGAGTAGTGTAGGGAAAGAAAAGGGAAGGGAAGA
+
CCCCCGGGGGGGGGGGGGGGGGGGGGGGGGGGGGGGGGGGGGGGGGGGGGGGGGGGGGGGGGGGGGGGGGGGGGGGGGGGGGGGGGGGGGGGGGGGGGGGGGGFFGGGGGGGGGGGFGGGGGGGGGGGGGGGGGGGGGGGGGGDGGGGGEGGGGGGFGGFGGGGGGGGGGGGGGGGGDGDFGFGGGEFDFGGDEFGACF;FFFFCDF8D=DDBD=DF5=:>?8@AF)9@B7E6=0?2;AAFFFF+=AA<>F94/65)95=?*>@D2255(6))1/(1;C=;4?A33/53((.)(2)*(*((
@M03152:184:000000000-AWYW1:1:2107:24476:4005 2:N:0:AGAGGATAATACCTGT
CCCAACTATCCCTATTAATCATTACGTCGATCTTAGAAACCAACAAAATAAGATCAAACGTCCTATTCCATTATTCCATGCTAATGTATTCAAGCCAAAGCCTGCTTTAAACACTCTAATTTTTTCAAAGTAACAGTCCTGATTCCCCACGACATCAAATTAATGACATCATGCTTCGTCAGAAGGGAGAAACCAATTGTACAAGTGCGTACCGTTGGCACGACCAATAAATTTATCCCGAAATTCAACTACGAGCTTAGATCGGAAGAGCGTCGTGTAGGGAAAGAACAGGCATGAGTAG
+
CCCCCGGGGGFGGGGGGGGGGGGGGGGGGGGGGGGGGDDGGGGGGGDFFGGGGGGGGGGGGGGGCGFGGGGGGGGGGGGF@FGGGGGGGGGGGGGGGGGGGGGGGGGFCEEFFFGCEEGFGGGGGFGGGAFGGGGFFECFFEDFGGGCDGGEGGEGFGADDF8;=ECFGGGD8ACFGG@EE6DAEF8AEEGGF8FCF+6?FG+==@D9DDDG>>DAA??6AEABFF5?3F*=++/2=CF>D@:BC1>FCFFE(/)-8(747657;@;01((6:(618=(*.)47.(43(43.)()0*)*.)
@M03152:184:000000000-AWYW1:1:2107:24193:4055 2:N:0:AGAGGATAATACCTGT
CCCAACTATCCCTATTAATCATTACTTCGGTCCTAGAAACCAACAAAATAGAACCAAAGTCCTATTCTATTATTCCATGCTAATGTATTCAAGCGTAAGCCTGCTTTAAACACTCTAATTTTTTCAAAGTAAAAGTCCTGGATCCCCAGCGCACTCAATTAAGAGCACGTTGGCTCCCCAGAAGGAAAGACCCGACCAGAGCAGTGCTTACCTTGCGGCAAGACCACCCAGCCAGCCCCGACATTCAACTACGAGCTTAGATCGCAAGAGCGGCGTGTAGGGAACGAACACGTATGGATTA
+
CCCCCGGGFGGGGGGGGGG9FFGGGGGG7FEGFGFFGGFGGGGGGGFG9EFGGGGDCFDGGGG9@EEGCFGF,FGADEEFGGGFDFE9AF@DE@6BFGFGFDFGGGFEAGGGFGGFGFGF<FEFFGE9FEGEECGFD9E,8EGGGGGF7EEEG7+@DFEGGG88EFEGGDFDF,=8+DCD>DF88DD:88EGGE+@EGG6,7DFC6@FCC?CFG+?DABEF4>5BADBA5>F>FB*:;4=D0:26@C67:6;6/3()/)/7<)/(614131((4(-40,67;24(((-46().,*)*)0))
@M03152:184:000000000-AWYW1:1:2107:16294:4149 2:N:0:AGAGGATAATACCTGT
CCCAACTATCCCTATTAATCATTACGTCAATCCTAGAAACCAACAAAATAGGATCGAACGTCCTATTTCATTATTCCATGCTAATGTATTCAAGCGTTAGCCTGCTTTAAACACTCTAATTTTTTCAAAGTAACAGTCCAGATTCCCTGCAACACCAAATTAATGGCATTACAGTTCATCAGGAAGGAGGAATCAGTAAGACCAGTACATACCGGTGGCATGACCAGCCTAATAACCCCGAAATTCAACTGCGACCTTAGATCGGAAGAGCGCCGTGGAGGGAAAGAATAGGAAAGGGTTG
+
CCCCCGFGFEAFC<FGGGGFGDFGGGEFEGFGFFGGCFGGGGGGGGGC9FFGGGFE;F,@DCCFGFFFFC<FCFD9FGGFGCFFGGFFGFCEFGG@C@FGG?AFGGGGEGF,5<EFGGFFGGGGEDGGFDFEFFGFGFEDFF9;=ECFGGGFGGEGGGGEGFCFF9EDFFGGEGEFFFFC;BE??ECFFG+>8@FGEFGDCC=?CDFCFCCF*=C?B5*99*6@5:5>=580=B;906?7?=>)1+:C?9A;2D)02*5>>*0((//,333((.:,,0/;;)(7:(.3)).)0)))1(2,(
@M03152:184:000000000-AWYW1:1:2107:14562:4227 2:N:0:AGAGGATAATACCTGT
TCCAACTATCCCTATTAATCATTACTTCGGTCCTAGAAACCAACAAAATAGAACCAAAGTCCTATTTTATTATTCCATGCTAATGTATTCAAGCGTAAGCCTGCTTTAAACACTCTAATTTTTTCACAGTAAAAGTTCTAGATCCCCATCACACTCAGTGAAGAGCATGAAGGTTCCCTAGAAGGTAAGACCCAGTCGAGTAGTACATACCAATCGGCAGACCACCCAACCAGGCCCGAAATTCAACTACGAGCTTAGATCGGAAGAGCGTCGTGTAGGGAAAGAACAGGGAGGTGTAGAA
+
CCCCCGGGGGGGGGGGGGGGGGGGGGGGGGGGGFGGGGGGGFGGGGGGGGGGGGEGGGGGGGGGGGGGGGGGGGGGGGGGGGGGGGGGGGGGGGGGGGGGFGGGGGGGGGGGFGGGGGGGGGGGGGGGGGGGGGGFGGGGGGGGFGGGGGGGGGGGGGGGGGGGGGGGGGGGGGGGGGGGDGGGGGGGFGGGGGGGGGGFFFCDGGFCGGGGFGC5B>BFFFCC=EAFDE8?FBCD79A=E)=AFFEFF4??@4?3BB>>E=:<?@D;8;3(6(/,:FEE@F6A<?B(40(002))*)*.)
@M03152:184:000000000-AWYW1:1:2107:19584:4573 2:N:0:AGAGGATAATACCTGT
CCCAACTATCCCTATTAATCATTACGTCGATCCTAGAAACCAACAAAATAGAATCAAACGTCCTATTTCGTTATTCCATGCTAATGTATTCAAGCGTGAGCCTGCTTTAAACACTCTAATTTTTTCAAAGTAACAGTCCTGATTCCCCATGACACCAAATTAATGACATCATGGTTCGCCAGAAGGTAGGAATCAATAATACCAGTACGTACTATTGCACGACCAATAAATTAATCCCGAAATCAACTACGAGCTTAGATCGGAAGAGCTACGTGTAGGGAAAGAACAGGTAGTCATAGAA
+
CCCCCGGGGGGGGGGGGGGFGGGGGGFGGGGGGGGGGGGGGGGGGGGGGGGGGGGGGFGGGGGGDGGCGGGGGFGGGGGCGFGGGGGGGGGGGGGGGGGGGGGGGGGGFFFGFGFGG9EGGGGGGGFGGDGGGFGGGGCFGGGGFFCGFGGFGGGGGDGGGGGGGFGGGGFFDGFGGCEGEGD8D@@DFGCFGGGFGGGFGF?F8=FCDFGG5,=A7++@?EA@AF@FFFFAAA@C@4>4?>A6FF)+.;)(6C5>F*4**(-819(3())/3,:3@FFE@474(53((()10)**0)*))
@M03152:184:000000000-AWYW1:1:2107:16010:4612 2:N:0:AGAGGATAATACCTGT
CCCAACTATCCCTATTAATCATTACTTCGGTCCTAGAAACCAACAAAATAGAACCAAAGTCCTATTCTATTATTCCATGCTAATGTATTCAAGCGTAAGCCTGCTTTAAACACTCTAATTTTTTCAAAGTAAAAGTCCTGGTTCCCATACACACTCAGTGAAGAGCACATATGTTCGCCAGAAGGAAAGACTAGCCCGAGAAGTACCCACCTTGCGGCGGGAACACCCAAGCCAACCCGAAATTCAACTACGAGCTTAGATCGAAAGAGGGTCGTGTAGGGAAAAAACAGGAAAGGAGAGG
+
CCCCCGGGGGGGGGGGGGGGGGGGGGGGGGGGGGGGGGGGGGGGGGGGGGGGGGGGGGGGGGFGGGGGGGGGGGGGGGGGGGGGGGGGGGGFGGGGGGFGEFGGGGGGGGGGFGGGGGGGGGGGGFFGGGGGGGGCDFGGGFGGGGGGGGGGGGGGGGGGGGFGFFGGGGGGGAEFCEGGGGGGGGG?,DECDCF8ADGFEDFFGFFCFG6CFFDBFDEFEB597A::===FA43*/)=9>>F3AFEFC4)(47B>?A2<A<?((49((((-(,(-(.6?()1)((4(1(3).(7)2(/-(
@M03152:184:000000000-AWYW1:1:2107:22405:4718 2:N:0:AGAGGATAATACCTGT
CCCAACTATCCCTATTAATCATTACTTCGGTCCTAGAAACCAACAAAATAGAACCAAAGTCCTATTCTATTATTCCATGCTAATGTATTCAAGCGTAAGCCTGCTTTAAACACTATAATTTTTTCAAAGTAAAAGTCCTGGATCCCCAACGCACTCAGTTAAGAGCACGCTGGTTCTCCAGAAGGAAAGACCCGACCAGAGCAGTGCTTACCTTTCGGCAAGACCACCCAGCCAGGCCAGAAATTCAACTACGAGCTTAAATCGGAAGAGCGTCGTGTAGGGAAAGAACAGGTATGGTGAG
+
CCCCCGGGGGGGGGGGGGGGGGGGGGGGGGGGGGGGGGGGGGGGGGGGGGGFGGGGGGGGGGGGGGGGGGGGGGGGGGGGFEGGGGGGGFGGFFGFGGFCGGGGGGGFGGGGGG,?<FCFGGGGDGGG9E<FDGGD,9CFEGEGFGF<EGEEGGGGFGGFFDFGCFGG6EGGEGGF,@F8DGFCFCE:?EGGG>CG>=?5C6C?9?@CGG?FCGF>D5A?E5@5:>=E=FFF>9@75A89;@A:CAE+9F43(950887)9??0(60:;@1,,23(-03?A)488?:71((09:@)*)*-(
@M03152:184:000000000-AWYW1:1:2107:21642:4732 2:N:0:AGAGGATAATACCTGT
CCCAACTATCCCTATTAATCATTACATCAGCCTTAGAAACCAACAAAATAAGACCAACGTCATATTCTATTATCCCATGCTGTAATATTCAATGGCAAGGTTACGCCTGCTTTGAACACTCTAATTTTTTCAAAGTAAAAGATTGGAAGCGGTTGCCCACTATCCAATAATAGGAAGCCCAAATCGAGCCACGCCACAAGGACGAGCTTTGATCTGAAACCCCCGAAATTCAACTAAGAGCTTCGATCGGACGAGCGTCGTGTAGGGAAAGAACAGGGAGGTGTAGCACCGTGTGGTAGCC
+
CCCCCGGGGGGGGGGGGGGGGGGGGGGGGGGGFFFGGGGGGGGGGGGGGGGGGGGGGGGGGGGCEFGGGGGGGG<EFGEFFGGGGGGGGCFGGGFGGGGGGGGFDDGFDFGGGAFGFGDGGGGGGGGGGGGGGCE?FGGGGGGGGGFDCEG>GEF?FGGGGGGCGGCGDGGGGGACFFFFEFGGGGGGGGFFG>8CCFGFGGFDGDEDFDGGAC7FFFFFF5=99DA>=@E6FFFF*8A=F44*)2181383(:54>96(,,(,67?0::0,4(1(4)-)()-1-)))),(00(.)0)*))
@M03152:184:000000000-AWYW1:1:2107:18506:5188 2:N:0:AGAGGATAATACCTGT
CCCAACTATCCCTATTAATCATTACTTCGGTCCTAGAAACCAACAAAATAGAACCAAAGTCCTATTCTATTATTCCATGCTAATGTATTCAAGCGTAAGCCTGCTTTAAACACTCTAATTTTTTCAAAGTAAAAGTCCTGGATCCCCAGCGCACTCAGTTAAGAGCACGTTGGTTCCCCAGAAAGAAAGGTCCGACCAGAGCAGTACTTACCATTGGCAAGACCACTCAGCCGGACCCGAAATTCAACTACGAGCTTAGATCGGAAGAGCGTCGCGGAGGGAAAGAACAGGTATGATGAGA
+
CCCCCGGGGGGGGGGGGGGGGGGGGGGGGGGGGGGGGGGGGGGGGGGGGGGGGGGGGGGGFGGGGGGGGGGGGGGGGGGGGGGGGGGGGGGGGGGGGGGGGGGGGGGGGGGGGGGGGGGGGGGGGGGGGGFGGGGFGGGFGGGGG8DFGGGGGGFGGGGGGGGFGFFGGEDEFCFGGGGGGFGGGGGGGGDGGGEEGGGFGGGFFGFFCCF?AGGFFFFFFFFFF5@>CFEFD*)3?>BBFF)8BFFFEGF;7CB@AEEC5.(31<B8(30.60(,(.-53<3.4.8??2(**))*0)*)-
@M03152:184:000000000-AWYW1:1:2107:17052:5315 2:N:0:AGAGGATAATACCTGT
CCCAACTATCCCTATTAATCATTACTTCGGTCTTAGAAACCAACAAAATAAAACCAAAGTCCTATTTTATTATTCCATGCTAATGTATTCAAGCGTATGCCTGCTTTAATCACTCTAATTTTTTCAAAGTAAAAGTCCTGGTTCCCCATCCACCAAATTAATGACAAATGGTTCTCCAGAAGGAAAGACCAAGCCGAAAAGTACAACCCAATAGGGAGACCATCCAGCCTGGCCCGAAATTCAACTACGAGCTTAGATCGGAAGAGCGTCGTGTAGGGAAAGAACAGGTATGTGTGGAGCG
+
CCCCCGGGGGGGGGGGGGGGGGGGGGGGGGGGGGGGGGGGGGGGGGGGGGGGGGGGGGGGGGGGGGGGGGGGGGGGGGGGGGGGGGGGGGGGGGGGGGGGGGGGGGGGGGGGGGGGGGGGGGGGGGFFGGGGGGGGGGGGGGGGGGGFGGGGGGGGGGGGGGFGGGGGGGGGGGGGGGGGGGGGGGGGGGGGGGGGGGGFFDFFGGF8DGGGFGGAFFF5@AEE8FEFBAD?AACDGFBDFFFFFAEF?GBBF*BBFCEBFFFF@@(1.47:;=1>3>@:;A;F<??:.-)694/)*.*.(
@M03152:184:000000000-AWYW1:1:2107:12816:6053 2:N:0:AGAGGATAATACCTGT
CCCAACTATCCCTATTAATCATTACATCGATCCTAGAAACCAACAAAATAGAATCGGATGTCCTATTTCATTATTCCATGCTAATGTATTCAAGCGTGAGCCTGCTTTAAACACTCTAATTTTTTCAAGGTAACAGTCCTAATTCCCCGTAACACCAAATTAATGGCATTACGGTTCTTTAGAAGGTGAGAAATCAATGATAACAGTGCATACCAACGGCATGACCGAAATATTGATCCCGAAATTCAACTACGAGCTTAGATCGGAAGAGCGTCGTGTAGGGAAAGAAAAGGTATAGTGA
+
<@CCCGFGGFGGGGGGGGFECEGGFGEFFGCC;EEFFCEFCFGGFGGG9EFGF9EF7B,6CFGGGGGGFGAFAFD,CE@FEGGGGGGG<@,CF9FECGGGF?DGGFGFGGGGGGGGGGGGGFGFG8A<E?EEFGEFGGFAEGF9E9EGEEGGEG=EGGEEFGFGGGGGFGG;F+@EGGFEEC8BFGGGC=DEGD=FGGGFGGG+=CDBDGGFBFFF5?>??>BF@*:A>A58=BECE61)92:)*=6B<CFEBCB=?=28@ECE?<D?>8139(106B7;)82),4:?4(,6))9**)*))
@M03152:184:000000000-AWYW1:1:2107:23473:6126 2:N:0:AGAGGATAATACCTGT
CCCAACTATCCCTATTAATCATTATTTTAGCCCTAGAAACCAACGAAAGTAGGACCAAAATCCTATTTCATTATCCCATGCTAATATATTCAAAGGCTAGGTTACGCCTGCTTTGAACACTCTAATTTTTTCACAGTAAAAGATTTGAACCACTTGATTCCTAAATAATATAAATATTATATTAGGAGTGAATTCAAAAAGAAGGAAGTAAAAATTAAGTACACACCTAAAAGATGGACTTTTAATTTTCACTTACAGAAATTCAACTACGAGCTTAGATCGGAAGAGCGTCGGGTAGGGA
+
CCCCCGGGGGGGCGGGGFFGDGGGGGGGGGGEFFGGGGGGGGGGGGGGGGGGGGGGGGGGFFGGGGDFDFFFGGGGGGGGGFFGGGGGGGFFGGGGGGGGGFGGGGGFFGGGGGGGGGGGGGGGGGG9FGGGGGGGGGGGGGG:EEFGGEGE:ECGGGGDGEGGGFGGGFGG=CDFGGG8DEFGCFFE8DGGF,3CDFGFDGGFGFFG+DFFFE66@FB9F+930<)*:6@B+@EF7C*69;+596;9;+?>*;BC+8AC55*9ACEEFE27)/7)6;6+/06?@@3>(/6))())23C(/
@M03152:184:000000000-AWYW1:1:2107:12900:6144 2:N:0:AGAGGATAATACCTGT
CCCAACTATCCCTATTAATCATTACTAAGACCCTAGAAACCAACGAAATCAGGATCCAAGTCCTGTTCCATTATCCCATGCTGAAGTATTCAAGGCTCGATTGCCTGTATTGAACCCTTTCATTTGATCAAATTAAAAGGTTAGCAACCCCAGTCATAGTATCCAGAGTTGCCTCCAGAAAGAAATAGAACCCTGGACCGCCACCCAGTTAAGGACAGAGGAGAGTACCCTACAGCGGTGGGTGACACAAACGGAAGAGACAATGAGGGCCGACCAGCCACAGAGCACCCCTACATTGAAA
+
CCCCCF8EFFGGGFGFGGGFGF<EF9,6,;C@EC@FC6E@FFGG@DE@C;EF@F<EF,6,C96EFEFCFGFFF99F<CFFGFFGCDGGD<EFFA<FC@+@,:@FFGF5,:,,,:A,@=,559@?<<,C,@9=,,4,9;,,,4,?,,EB,8@+4@FCA9EFG,,44EFE393,9,9D==,@==,,6>,,7;,>+6,+@D,38D8>,00===++56:AF*****)103*+1*09?CE*3?*)*)/5/)*1-//79C)()7166(/.44)/6;0(((.,6),)(),04()(((-0<1)*0)*.-
@M03152:184:000000000-AWYW1:1:2107:11060:6169 2:N:0:AGAGGATAATACCTGT
CCCAACTATCCCTATTAATCATTACGTCAATCCTAGAAACCAACAAAATAGGATCGAACGTCCTATTTCATTATTCCATGCTAATGTATTCAAGCGTTAGCCTGCTTTAAACACTCTAATTTTTTCAAAGTAACAGTCCAGATTCCCTGCAACACCAAATTAATGGCATTACAGTTCATCAGGAAGGAGGAATCAGTAAGACCATTACGTACCGGTGGCCCGACCAGCCGACTCACCCCGAAATTCAACTACGAGCTTAGATCGGCAGAGCGTCTTGTAGGGAAAGCACAGGTATTTGACG
+
CCCCCGGGGGGGGGGGGFFGCGGGGGGGCFGGGGDGCFGGFE@FCFGGGGGFEFGFBFGGGGGGGGGGGGGGGGGGGCEDCFFFGGGGGGGF,,C@FCFCGGGGG?F9<FFFG8E=<,CFGCCECGE<CDGGGGGDGF,?=,4;4EFGFEFGG8FEECD9>D8A=AC,,@F=AEEFGGFFF?E,=F>ADGE88DFGED:+3=69,+?F?FGGFEGF5>5*39:>5@5?)*-9**09/)0(:@;-BA8+84))/D>08E6/97?(/((.(4(23(((-166-)47(((,,3()0)***)*)(
@M03152:184:000000000-AWYW1:1:2107:20963:6193 2:N:0:AGAGGATAATACCTGT
CCCAACTATCCCTATTAATCATTACATCGATCCTAGAAACCAACAAAATAGAATCGGATGTCCTATTTCATTATTCCATGCTAATGTATTCAAGCGTTAGCCTGCTTTAAACACTCTAATTTTTTCAAGGTAACAGTCCTAATTTCCCACAACAACAAATAAATGACATCATGGTTCCTTAGAAGGTGAGAACCAATGAAATCAGTACATACCGAGGGCATGACCAACCCATTGATCCCGAAATTCAACTACGAGCTTAGATCGGAAGAGCGTCGTGTAGGGAAAGAACAAGTAAGTATAG
+
CCCCCGGGGGGGGGGGGGGGGGGGGGGGGGGGGGGGGGGGGGGGGGGGGGGGGGGGGGGGFGGGEGGGGGGGGGGGGGGGGGGGGGGGGGFGGGFGFGGGGGGGGGGGGGGGGGGGGGFGGGGGGGGGGFGGGGGGGGGGGGGGGGGGCG8EGGGGGFDGGGGGEGGGGGGGGFFGFGGGGGFGG8@?FFGGGEGGGGGFDCF:DGFGGGFDFEG>>>*@9?E@CFDFD>@FFFEC7BF>>BFFFFFCCFF@=DDB?(**18>925>58;@((/:2(0/;7.(),6@8(/(0/)*9*)*-)
@M03152:184:000000000-AWYW1:1:2107:11571:6218 2:N:0:AGAGGATAATACCTGT
CCCAACTATCCCTATTAATCATTACGTCGATCCTAGAAACCAACAAAATAGAATCAAACGTCCTATTTCATTATTCCATGCTAATGTATTCAAGCGTATGCCTGCTTTAAACACTCTAATTTTTTCAAAGTAACAGTCCTGATTCCCCAAGACACCAAATTAATGACATCAAGGTTCTTCAGAAGGGAGAAACCAGTAATGACAGTACGTACCGAAGCACGACCAACATACTGATCCCGAAATTCAACTACGAGCTTAGATCGGAAGAGCGTCGTGAAGGGAACGAACAGCTATGCTTAGA
+
CCCCCFGGGGGGGGGGGGGGGGFGGGGGGGGGGGGGFGGGGGGGGGGFFGGGGGGGGFDGEFGGGGGGGGGGDDFGGGEFGGGFFGGGGGGG9FGGGGGEDGGGGGGFGFCF9FGGGGFFDFGGGGCG9FFGGG9FFFCFFFEFFGCCCBE8EFGGG8D>FD;@8;E8AFGFGCDDFGFFGGC4A,@:CE8FFGFFGGFFGGG5FGFGGGGF>G>EBDFFEE=AAAAFFFEF>>?F+;@AEAFCA:?FEGA257B=F=3C?C<:(4;3;89289(1(0//7FB),4290,(00:4**)*))
@M03152:184:000000000-AWYW1:1:2107:17741:6223 2:N:0:AGAGGATAATACCTGT
CCCAACTATCCCTATTAATCATTACTAAGACCCTAGAAACCAACGAAATCAGGATCCCAGTCCTGTTCCATTATCCCATGCTGAAGTATTCAAGGCTCGATTGCCTGCTTTGAACACTCTAATTTGCTCAAAGTAAAAGAGTAGGAACCCCAGTCATAGTATCCAGAGTTGCCCCCAGAAAGTACTACAACCTTTGACCGCCACCCAGTTAAGGACAGCGGTGAGTATCCTACAGTGGGGTGTGACCCAAACGGTACAGACCATGACGGCCGACAAGCCTGAGCGCACGCCGAAATTCACC
+
CCCCCGGGGGGGGGGGGGGGGGGGGGGGGGGGGGGGGGGGGGGGDEFGGGGGGGGGGGGGGGGGGGGGGGGGGGGGGGGGGGGGFGGGGGGGGGGGGGGGGGGGGGGGGGGGCGGGGGGGGAFGGGGGGGCDDFGGGAEGGGGGCGGGGGGGGGGGGGGGGGGDFGGGEFFG8DFGGGGGGCGGGGFFGDCEFGG9DFFBGGGDGDFFGCFFFCFFFFFFEFFBFFEFFFFC>*8ECAFADADDF6>;BF42>D>=6??<0=1)9./69>B(.3((.5:F7::49>91(4-).()0:5F)-
@M03152:184:000000000-AWYW1:1:2107:9834:6226 2:N:0:AGAGGATAATACCTGT
CCCAACTATCCCTATTAATCATTACGTCAATCTTAGAAACCAACAAAATAAGACCGAACGTCCTATTTCATTATTCCATGCTAATGTATTCAAGCGTTAGCCTGCTTTAAACACTCTAATTTTTTCAAATTAACAGTCCAGTCTCCCCGCAACACCAAATTAATGGCATTACGGTTCATCAGGAAGGAGGAATCAGTGAGACCAGTTCATACCTGTGGCACGACCAACCTACTGACCCCGAACTTCAACTACGAGCTTAGATCGGAAGAGCTGCGTCTAGGGAAAGAACAGGAAGTGGGAA
+
@CCCCGGGFGFGGGGFGDGFGGGGGGFG7FFGGFFGGFGFFG@FC@FGGGGDCDGGDFEEFFGGGFGGCGGGFFGGGF@,FGGGDGCGGGGGGGGGGGGGGGF@FGG9?BCDCFGEFEFEGFGGC<A9@,5=FFGGGGGCFFCB9=FGGDEEGFGGGGB9D,,4@A?DFGGF8@D=ECCDFGGG8DCEFCEFGCGGGGACGGGFFF?@CCDGFGGBF55*;5@A=E2?)?BF9*5*9/2(:@)8CF3FEGA;25A1=@E)7)<3?D6:;33)((-4()-=).(0(23,118>)()02)*((
@M03152:184:000000000-AWYW1:1:2107:8928:6365 2:N:0:AGAGGATAATACCTGT
CCCAACTATCCCTATTAATCATTACGGCGATCCTAGAAACCAACAAAATAGGACCGCACGTCCTATTTTATTATTCCATGCTAATGTATTCGGGCGTAAGCCTGCTTTGAACACTCTAATTTTTTCAAAGTAAAAATCATGGTTCCCTGCCACACCCAGTAAAGGGCATAACAGCTCACCACGAGGTAAGCCTCCACCGCTCCAGTACACACCCAAATAGGCGGACCGGGCGGCAAAGGCCGAAATTCAACTACGAGCTTAGATCGGAAGAGCGTCGTGTCGGGAAAGAAAAGGTAGTGGG
+
CCCCCGGGGGGGGGGGGGGGGGGGGGGGEGGGGGGGCGGGGGGGGFFGGGGGGGGGGGGGDGGGCFFGGFGGGGGGGGGFFGGGGGGGGGGGGDGGGGGGGGGGGDFCEGAFCGGGGCAGGFGFGGGDGCED?BFFFCFGGGEFGGGG@FGGGGGDFFGBBFG8,=EGGGDGGGGGGGGEFGDEGGGGGGGGGF57:FG>GGCFGGFGGGFDFG:F6BFBFA@FFF6BBB9:B>9CGFFF:9)9BFF?AFFA77@151424):<<:61:908?99(488>(7;>96120<())419*5*((
@M03152:184:000000000-AWYW1:1:2107:17844:6462 2:N:0:AGAGGATAATACCTGT
CCCAACTATCCCTATTAATCATTACGGCGACTCTAGAAACCAACAAAATAGAACCGCGCGTCCTATTTTATTATTCCATGCTAATGTATTCAGGCATAGGCCTGCTATGAACACTCTAATTTTCTCAAGGTAAAGGTCCTGGTTCCCCGACGCACACCAACAAAGGGCACGCCGGCTCACCAAGAGGTAAGGCCCGCCCAGACAGTACGTGCCGTTAGGCAGACCGCCCGGCCAGGCCCGAAATTCAACTACGAGCTTAGATCGGAAGCGCGTCGTGTAGGGCAAGAACAGGTATGTGTAG
+
CCCCCGGGGGGGGGGGGGGGGGGGGGGG@FGGGGFCGGGGGGGGGGGGGGGGGGGGGGGGGGGGGGGGGGGGGGGGGGGGGGGGGGGGGGGGGGGFGDGGGGGGGGGGGGCFAGGGGGGGFGGGGGGDFGGGGGGGGGGGGGFGGGGGGDGGGGGGGEGCED=DFGEGGGGGGC7>CGFFFFFGGFCFFGG6FGGGGGGBFGDFGGAGGDFGFEG:.8FA456@@36:;36BF>6DGFF;3()4=BAF9767:D@9E442))6166:>(4>FF07>(73=A:()-(,8(:1<05@?:2>2)
@M03152:184:000000000-AWYW1:1:2107:20253:6573 2:N:0:AGAGGATAATACCTGT
CCCAACTATCCCTATTAATCATTACGGCGACTCTAGAAACCAACAAAATAGAACCGCGCGTCCTATTTTATTATTCCATGCTAATGTATTCAGGCATAGGCCTGCTTTGAACACTCTAATTTTCTCAAGGTAAAGGTCCTGGTTCCCCGACGCACACCAACAAAGGGCACGCCGGCTCACCAAGAGGTAAGGCCCGCCCAGACAGTACGTGCCGTTAGGCAGACCGCCCGGCCAGGCCCGAAATTCAACTACGAGCTTAGGTCGGAAGAGCGGCGGGGAGGGAAAGAAGAGGGAAGGGGAA
+
CCCCCGGGGGGGGGGGGGGGGGGGGGGGGGGGGGGGGGGGGGGGGGGGGGGGGGGGGGGGGGGGGGGGGGGGGGGGGGGGGGGGGGGGGGGGGGGGGGGGGGGGGGGGGGGGGGGGGGGGGGGFGGGEFGGGGGGGGGGGGGGGGGGGGGGGGGGGGGGGGGGCGCGGGGGGGGGGGGGGGFFCGGGGCCGGGGGGGDGEFGGF,;BGGGGGFE55>EFF=><@F>(>BBFBDB?G<DFBE131=?<F9F?B:3:;E?<2)--4>11;:B:>B03(1)43;DFF::<:(,2).1))/(),(
@M03152:184:000000000-AWYW1:1:2107:27437:6620 2:N:0:AGAGGATAATACCTGT
CCCAACTATCCCTATTAATCATTACGTCAATCCTAGAAACCAACAAAATAGGATCGAACGTCCTATTTCATTATTCCATGCTAATGTATTCAAGCGTTAGCTTGCTTTAAACACTCTAATTTTTTCAAAGTAACAGTCCAAATTCCCCGCAACACCAAATTAATGGCATTACGGTTCATCAGGAAGGAGGAATAAGTGAGAACAGTACATACCAGAGGCATGACCAACCTAATAACCACGAAATTACACTACGAGCATAGATCTGAATCGCGTCGTAGGGGGAAAGAACGAGTATGAGCAG
+
<CCCCEGGE<,FFDGGGGFGCFGGGFEF7BF,@E@F9FFFEDFCGGGFGCCF9CC,8C,@FFGGG@CF9CFEAF@CCFA@FCGGGFFG,F9C<F9F@FGD9F@F7?,CC?EFFFE?<FEFCCF,F<BEEF?E?,E9FA,,CFC9=9CE+@C@CFCE@DGCFFAF;DDCCFGGFCA=EGFCFF,=DG>3@88,3369DFG6=+604+<2+;EG?6??ACAA568==F5*)*)*4@CFG45>4)?584*0.B46-*/6)8*86)5)73)))(,,611.(0().)()(480:((0)./9*.*)(
@M03152:184:000000000-AWYW1:1:2107:12599:6623 2:N:0:AGAGGATAATACCTGT
CCCAACTATCCCTATTAATCATTACGTCGATCCTAGAAACCAACAAAATAGAATCAAACGTCCTATTTCATTATTCCATGCTAATGTATTCAAGCGTATGCCTGCTTTAAACACTCTAATTTTTTCAAAGTAACAGTCCTGATTCCCCAAGACACCAAATTAATGACATCAAGGTTCTTCAGAAGGGAGAAACCAGTAATGACAGTACGTACCGAAGCACGACCAACATACTGATCCCGAAATTCAACTACGAGCTTAGATCGGAAGAGCGTCGTGTAGGGAAAGAACAGTAAAGTGAAGA
+
CCCCCGGGGGGGGGGGGGGGGGGGGGGGGGGGGGGGGGGGGGGGGGGGGGGGGGGGGGGGFGGGGGGGGGGGGGGGGGGDGGGGGGGGGGGGGGGGGGGGGGGGGGGGGGGGGGGGGGEGGGGGGGFGGGFCGGGGGG8FFFGGGGGFFGDFCFGDFGGGGGGGFGGGGGGGFCDFDGGGGGFFFFGFDEGGGGGGGCGFCFGFGGFGD?FGFEGFFFFF*:5>AFDF@C6=<FCGGF5<DAFF6B?F?86>@DEFAC=C4??;?@@DF8;6((371A3;75:@0:??01-**)1/*)*.)
@M03152:184:000000000-AWYW1:1:2107:3701:6666 2:N:0:AGAGGATAATACCTGT
CCCAACTATCCCTATTAATCATTACTTCATTTCTGAAAACCAACAAAATAGAAACAAAGTCCTATTCCGTTATTCCATGCTAATGTATTCAAGCATAAGCCTGTTTTAAACACTCTAATTTTTTCAAAGTAACAGTCCTAGATCCCTAACGCGCTCAGTAAACAGTACCCTAGTTCCCTAGCAGGCAAGACCCGGCCAGAACAGTAATTCATCTTGAGACCAAACCCTTCAACCCGGTCCTAAATTCAACTACGAGCTTCGATCGGACGAGCGTCGTGTAGGGTAAGTGCCGGGATGTGTT
+
CCC-A;C8CECFFEG<DFGFACFFEFFG<6CEAE@FF,EFGGGFFCDG<@EFC9,CE,<C99CC@C,6;;E:@<C,C,E@FGFFA@D9@C<@C<FGGGFF,F@5?5AFE<FGFGFGFFGFCDE@<F9<9FF,<,,5,AECF,EEEEGG,EB7>C7>F?4>CA,,,9E@D,@==EGFCF9=E8=EG+@FF8DDC8886?+6,++0@CA9F+=;+;<7+*36@:CF8*)08A@>FF57***/+/=>AFEF*C@5>8425-7*61)/(/0(..6(((,9>>(74*()4())))).)())1.*-(
@M03152:184:000000000-AWYW1:1:2107:24566:6680 2:N:0:AGAGGATAATACCTGT
CCCAACTATCCCTATTAATCATTACATCGATCCTAGAAACCAACAAAATAGAATCTGATGTCCTATTTCATTATTCCATGCTAATGTATTCAAGCGTAAGCTTGCTTTAAACACTCTAATTTTTTCAAGGTAACAGTCCTAATTCCCCATAACATCAAATGAATGACATCATGGTTCTTTAGAAGGTGAGAACCAATAAGACCAGTACATACCAAGGCATGACCGATCCCTTGATCCCGAAATTCAACTACGAGCTTAGATCGGAAGAGCGTCGGGTAGGGAAAGAACAGGTATGGGTAGA
+
CCCCCGGGGGGGGGGGGGGGGGGGFGFGEGGGFGGGGCGGGGGGGGGGGGFGGGGGGGGGCFGFFEGGGGGGGGGFGGFGFGGGGGGGGGGGGGGGGGGCGGFFGGF9FAEDFGGGGGFGGGGGG?F9B8FGCGGGGBFFFFGGDG@BFCFFGGGGGADFFGGGGFGGGGGGGF9EEFGGEGGFGGGFGGFGGGGGGGGFGGFD?DFGGF@D9?AD?DFFFFF85>5@AA@<AFEG?F>=D=6=<FFFFGFFF**:FCBEE?BDF>@FFFF99@11/5(=,;35?D@;3(/*+.0)<(*()
@M03152:184:000000000-AWYW1:1:2107:9899:6695 2:N:0:AGAGGATAATACCTGT
CCCAACTATCCCTATTAATCATTACATCGATCCTAGAAACCAACAAAATAGAATCGGATGTCCTATTTCATTATTCCATGCTAATGTATTCAAGCGTGAGCCTGCTTTAAACACTCTAATTTTTTCAAGGTAACAGTCCTAATTCCCCGTGACACCAAATTAGTGGCATTACGGTTCTTTAGAAGGTGAGAAATCAATAATATCAGTACATACCAACGGCATGACCGAAACATTGATCCCGAAATTCAACTACGAGCTTAGATCGGAAGAGCGTCGTGTAGGGAAAGAACAGGTAGATGGA
+
CCCCCGGGGGGGGGGGGGGGGGGGGGGGGGGGGGGGGGGGGGGGGFGGGGGGGGGGGGGGGGGGGGGGGGGGGGFGGGGGGGGGGGGGGGGGGGGGEGGCGGGGGGGGGGGC<FGGGFGGGGGGGGGGFCFGGGGGGGGGGGGGGGGGGGGGGGGGGGGGGGFF8ECFFGGG6C@EGGGGGGFFGGGFG8FGFGADDFGFGGGFGGFC?EGGFE=D>A>EE>@EFFAEA>=FFFC@76:>4@EAA8AFF=FFE4ADA==C9;7C;;;11@(8>(;0(52;>FDF00(3:(.05-6**)0)(
@M03152:184:000000000-AWYW1:1:2107:28115:6833 2:N:0:AGAGGATAATACCTGT
CCCAACTATCCCTATTAATCATTACGGCGGTCCTAGAGACCAACAAAATAGAACCGCACGTCCTATTCTATTATTCCATGCTAATGTATTCGAGCATATGCCTGCTTTGAACACTCTAATTTTTTCAAAGTAAAAGTCCTGGTTCCCCAGCACACCCAGTAAAGGGCGTGAGGTTAGCCAGAAGGAAAGATCCGGCCGAACCAGTGCACGCGGTGAGGCGGACCGGTCAGCCAGACCCGAAATTCAACTACGAGCTTAGATCGGACGAGCGTCGTGTAGGGAAAGAACAGGTGTGGTGTAG
+
CCCCCGGGFGGGGGGGGGGDFGGGGGGGFGGEFFFFGGFGFFGGCFGGGGGGGGGGGGGCFFGEGGGGGGGGGFGEEFFAEG,FEDGGGFFGGGGGGGGGGGGGGFGGCFFGEEF?FGAFGFGGEFFGGGFFGGGFG9EFGFFGGGGGD4EGGGGDDCGDDDGEF>CCECG6D?FC6DFGGFFE7FDC:CF9@D75EGGFGG>ACG6CD5?<5555FA>:501:;D1>BF:))515F>3;39)6=66@9*7<?CEF4))6)-4:<((-496,,(-3().*(71768((411*).))2(*))
@M03152:184:000000000-AWYW1:1:2107:15430:6941 2:N:0:AGAGGATAATACCTGT
CCCAACTATCCCTATTAATCATTACGTCAATCCTAGAAACCAACAAAATAGGATCAAACGTCCTATTTCATTATTCCATGCTAATGTATTCAAGCGCAAGCCTGCTTTAAACACTCTAATTTTTTCAAAGTAACAGTCCTGATTCCCCGCAACACCAACTGAATGGCATTACGGTTCTTCAGAAGGGAGGAATCAGTGACACCAGTGCATACCGAAGGCACGACCAGCGTACTGATCCCGAAATTCAACTACGAGCTTAGATCGGAAGAGCGTCGTGTAGGGAAAGAACAGGTAGGTTGTA
+
CCCCCGGGGGGGGGGGGGGGGGGGGGGGFGGGGGFGGGGGGEFGGGGGGGGGGGCFFGGGGGGGGGGGGGGGGGGGGGGGGGGGGGFGGGFGGFGGGGGGGCGFGGGFGGGGGFGFGCGGGGGGGGGGFGGGGGGGGGFGGGGGCGGFGGGGGGGGGFGGGGGGGGGGGGGGGGEGGGGGGFFGGGGFGGGGGGFFF79=CFGFCCFFGGGGFGGFFFFFFFFBFFBFFFFFFFFGFFFFFFDBFF<FEFFF?<>08@EFF<3?D01;1@1>13912018)818:1:B21(5/6*)*)*,)
@M03152:184:000000000-AWYW1:1:2107:7636:6965 2:N:0:AGAGGATAATACCTGT
CCCAACTATCCCTATTAATCATTATTTTAGCCCTAGAAACCAACGAAAGTAGGACCAAAATCCTATTTCATTATCCCATGCTAATATATTCAAAGGCTAGGTTACGCCTGCTTTGAACACTCTAATTTTTTCACAGTAAAAGATTTGAATCACTTTGATCCTAAATAATATAGATATTATATTAGGAGTGAATTCAAAAAGAAGGAAGTAAAAATTAAGTACACACCTAAAAGATGAACTTTTAATTTTCACTTACCGAAATTAAACTACGAGCTTAGATCGGAAGAGAGTCGTGTAGGGA
+
CCCCCGGGCEFFFFGFGCCEEGGFGGGGGGGGGGGGG<EFCEEF@@FGDED<F@EFF@EFFGEAFFFGGGGGGGF,EFEC8EFDFC@@BEFGFCCEGGGFGGGGFFE:FEEF<,A,9?EGFGGGFEGGGFCFAFCFE;E@FGCB;@EGGGGA:;E,AFGGDDDADFGEGGGF,;;4,9==EEFFF9FFDCDD,=EF8DDFECDD80:==DGDFFDDFF+?D7;ED9>DDFCAC?<=+38*3;;C:CE6>B;;78BA6)88-)**987E4)0<2(/(948A5AD455-5(6/4548)*17,(
@M03152:184:000000000-AWYW1:1:2107:24853:6995 2:N:0:AGAGGATAATACCTGT
CCCAACTATCCCTATTAATCATTACTTCGGTCCTAGAAACCAACAAAATAGAACCAAAGTCCTATTCTATTATTCCATGCTAATGTATTCAAGCGTAAGCCTGCTTTAAACACTCTAATTTTTTCAAAGTAAAAGTCCTGGATCCCCAACGCACTCAATTAAGAGCACGCTGGTTCCCCAGAAGGAAAGACCCAACCAGAGCAGTGCTTACCTTGCGGCAAGACCACCCAGCCAGGCCCGAAATTCAACTACGAGCTTAGATCGGAAGAGCGTCGTGTAGGGAAAGAACATGTAAGGTTAA
+
CCCCCGGGGGGGGGGGGGGGGGGGGGGGGGGGGGGGGGGGGGGGGGGGGGGGGGGGGGGGFGGGGGGGGGGGGGFGGGGGGGGGGGGGGGGGGGGGGGGGGGGGGGGGDFGGGGGGGGGGGGGGGGGGGGCFGGGGGGGGFFGEGGGFEGGGGGGGGGGGGFGGGGGGG>EEEFGGGGFFGGGFGGEGGGGFFGGEGGFF87CAFGFGFGFGFGGFFEFFBF@4@FFDDFDFFFFFGFFBF@DBC@?FFFFE@5>1>(;EFCC?F?@B;;;>,124<5(=73()48BF11))*.**0.*.)
@M03152:184:000000000-AWYW1:1:2107:17371:7012 2:N:0:AGAGGATAATACCTGT
CCCAACTATCCCTATTAATCATTACTTCGGTCCTAGAAACCAACAAAATAGAACCAAAGTCCTATTCTATTATTCCATGCTAATGTATTCAAGCGTAAGCCTGCTTTAAACACTCTAATTTTTTCGAAGTAAAAGTCCTGGATCCCCAACGCACTCAGTTAAGAGCACGCTGGTTCCCCAGAAGGAAAGACCCGACCAGAGCAGTGCTTACCTTTCGGCAAGACCACCCAGCCAGGCCCGAAATTCAACTACGAGCTTAGATCGGAAGAGCGTCGTGTAGGGAAAGAACAGGTATGTGTAA
+
CCCCCGGGGGGGGGGGGGGGGGGGGGGGGGGGGGGGGGGGGGGGGGGGGGGGGGGGGGGGGGGGGGGGGGGGGGGGGGGGGGGGGGGGGGGGGGGFGGGGGGGGGGGDGFGGGGGGGGGGGGGGGGGGGGGGGGFFGGGGGGGGGGGGGGGD+@FGGGGGGGGGGGGFGGGGDGDGGGGGGGGGGGGC8FG=EGCEGGGFGGGFGGFGFGGFFGGFFFFFFFFFFFFE>F=FFFFC7D4>?9EFFFEFFGFF?D>>>@E;45?;6;D003:04:9,3<1F231F:?:BFB070)/9:4:4)
@M03152:184:000000000-AWYW1:1:2107:12608:7061 2:N:0:AGAGGATAATACCTGT
CCAACTATCCCTATTAATCATTACGTCGATCCTAGAAACCAACAAAATAGAATCAAACGTCCTATTTCATTATTCCATGCTAATGTATTCAAGCGTATGCCTGCTTTAAACACTCTAATTTTTTCAAAGTAACAGTCCTGATTCCCCAAGACACCAAATTAATGACATCAAGGTTCTTCAGAAGGGAGAAACCAATAATACCAGTACGTACTGAGGCACGACCAACAAATAGGTCCCGAAATTCAACTACGAGCTTAGATCGGAAGAGCGTCGTGTAGGGAAAGAAAAGCTAGGGATATAT
+
CCCCCGGGGGGGGGGGGGGFFGGGDGFGGGGGDGGGFAFFGGGGFFGGGF9FCFEFCEGGFEGFFGGGCFGGGEGGGGGGGGCFGDEEDFGFFGGFGCFGGGGGGGGG9<A?,CEFFFFGGDEE<CEA?FGGGGGGGFGGCCFGG,@EEFGGGGDFFGGGF8=4AC8A9=DDAFGFGC;;BDAFGC8+3==88=8FDFF7E?DFDFBCGGG+?,=5?9AB>5)58?DFD8*0*4>*@4BAEF66FFC+)3:-5<8583**152(32;((..(.60(66;)342=;8((((-**())*4*6)
@M03152:184:000000000-AWYW1:1:2107:13549:7076 2:N:0:AGAGGATAATACCTGT
CCCAACTATCCCTATTAATCATTACGTCGATCCTAGAAACCAACAAAATAGGATCAAACGTCCTATTTCATTATTCCATGCTAATGTATTCAAGCTAACGCTTGCTTTAAACACTCTAATTTTTTCAAAGTAACAGTCCTGATTTCCCACGACACCAAATTAATGACATCGTGGTCCGTCAGAAGGGAGAAACCAACTAGACCAGTACACACCAATGGCGCGACCAACCTGTTAGTCCCGAAATTCAACTACGAGCTTAGATCGGAAGAGCGTCGTGTAGGGAAAGAACAGGGATGTGTAT
+
CCCCCGGGFGGGGGGGGGGGGGGGGGGGGGGGGGGGGGGGGGGGGGGGGGGGFGGGGGGGFFGGGGGGGGGGGGGGGGGGGGGGGGGGEFGGGFGGGGGGGGDGGGGGGGGGFGGGGGAFGGGGG?DFGGGGGGGGGGGGFGGGGGFF9EEEGGGGGGGGGGAGGGGGGGGGGGGGGGFGGGGFFGGGGGGGG8FGGCGAFGCCEFFCF7FD5FGFA;?B>5>ABB9D@ABF8BFFFAA2B@50+16:C7FFFG8>>;CEFF<1(06:;:B;3193().4<)()414?F?())()77):))
@M03152:184:000000000-AWYW1:1:2107:3839:7111 2:N:0:AGAGGATAATACCTGT
CCCAACTATCCCTATTAATCATTACTTCGGTCCTAGAAACCAACAAAATAGAACCAAAGTCCTATTTTATTATTCCATGCTAATGTATTCAAGCGAAAGCCTGCTTTAAACACTCTAATTTTTTCAAAGTAAAAGTCCTGGTTCCCTGCCGCGCTGAGTAAACAACACGACAGCTCACCAGAAGGTGAGCCCCGGTCAGGACAGTACATACCAAAGGCAGACCATCCAACCGAGACCGAAATTCAACTACCAGCTTAGATCGGAAGAGCGCAGAGTAGGGAAAGAACAGGAATAGGTAGAG
+
CCCCCGFG<F@FEGGGFFDACFEEFDGF@@FC@CCF9FGFGF,CDDFFGDCCECFCCFGGGGGF9@<F9CE9F<<EEGGG9FFAAFFAAFAFAFFGCFGGFGGG<FF,C,CFDEEA9<FFF9EFEFFFFFGGGGGFDFF9DBFA,99B@=E7FG7BC8>;=AA9DFFEGGC++@,6=E?9@BFGGB8,3,6=EEDCCD65<9FFACFG7+;CA,@AAFFA**):4*)93A(:B4(1*))6A:+9@66+68)63C2;@4>3)/8?<>4??((4((().947?)4@<(....()/)*)*)*).
@M03152:184:000000000-AWYW1:1:2107:22319:7169 2:N:0:AGAGGATAATACCTGT
CCCAACTATCCCTATTAATCATTACGTCGATCTTAGAAACCAACGAAATAAGATCAAACGTCCTATTTCATTATTCCATGCTAATGTATTCAAGCCAAAGCCTGCTTTAAACACTCTAATTTTTTCAAAGTAACAGTCCTGATTCCCCACGACATCAAATTAATGACATCATGCTTCGTCAGAAGGGAGAAACCAATTGTACCAGTGCGTACCGTTGGCACGACCAATAAATTGATCCCGAAATTCAACTACGAGCTTAGATCGGAAGAGCGTCGTGTAGGGAAAGAACAGTGATGTGGAA
+
CCCCCGGGGGGGGGGGGGGGGGGGGGGGEGGGGGGGGGGGGGGGGGGGGGGGGGGGGGGG<FGGGGGGGGGGGGGGGGGFGGGGGGGGGGGGGGGGGGGGGGGGGGGGGGGF9FFFFGFGGGGGGGGGGGGGGGGGGGCFFAEFEFG<EGC7CGGGGGCFGGFGGGGGGGGGCFGGFEGDGGGG8EGG+CGGCGFFGCC?FGGFCFFF6DDGDDD?B>CAFEFF9EBFBFEFAAA9DAA9D@)7B=?FECAB2DD@>@)7.637?((.36;29?B9@>8F>>:4:0:?(2(**)/0*-*))
@M03152:184:000000000-AWYW1:1:2107:14061:7310 2:N:0:AGAGGATAATACCTGT
CCCAACTATCCCTATTAATCATTACGGCAACTCTAGAAACCAACAAAATAGAACTGCACGTCCTATTCTATTATTCCATGCTAATGTATTCAGGCATAGGCCTGCTTTGGACACTCTAATTTTCTCAAGGTAAAAGTCCTGGTTCCCCAATGCACACCAATAAAGGGCACACTGGCTCACCCAGAGGTAAGGCCCAGCCGAGCAGTACACGCCGTTAAGCGGACCACCCAGCCAGGTCCGAAATTCAACTACGAGCTTAGATCGGAAGAGCGTCGGGTAGGGAAAGAACAGGTATGATAGG
+
CCCCCGGGGGGGGGGGGGGGGGGGGGGGFGGGGGGFGGFGGGGGGGFGGGGGGGGGGGGGGGGGFGGGGGGGGGGGGGGGGGGGGGGGGGGGGGGGGFGGGGGGGGGGGGFGDGGGG<EFGGGA?FCEGFGGGGGGGGGGG?=FGGGGGGGFGGGGGDCFGGGGGGGGGGGGGGGGGGGGGGGFGGCDFFG?FGCEGGGFDG>?FGFGGGC9?@DDBCF>BDFFFFB4>>D;FFBF;AA205)6:6C67:AE11508@<3;7<@D?@>=((7607((.4<(.(8,((48?,594//*.*-(
@M03152:184:000000000-AWYW1:1:2107:9023:7345 2:N:0:AGAGGATAATACCTGT
CCCAACTATCCCTATTAATCATTACGTCGATCCTAGAAACCAACAAAATAGAATCAAACGTCCTATTTCATTATTCCATGCTAATGTATTCAGGCGTATGCCTGCTTTAAACACTCTAATTTTTTCAAAGTAACAGTCCTGATTCCCCAAGACACCAAATTAATGACATCAAGGTTCTTCAGAAGGGAGAAACCAGTAATGACAGTACGTACCGAAGCACGACCAACATACTGATCCCGAAATTCAACTACGAGCTTAGATCGGAAGAGCGTCGTGTAGGGAAAGAACAGGTATGTGTAGA
+
CCCCCGFGGGGGGGGGGGGGGGGGGGGGGGGGGGFGGGGGGGGGGGGGGGGGGFGGGGGD@F@FGGGGGFGGGGGGGGGCGGGGGGGGGGGGGDGGGGGGGGGGGGGCFCFGFGGGGCEFFFFGGFGC@FEADGGGGGGD9;EFGGGGGGGGGGGGGGGGF=FGCAEDD=DFGC9DDFFGG>FDD8EDEGGGGGGCFGGF89AF8DFGDGD6?CDD?>*@B55>@F>FFF@FFF?FFA*59AFF6=?FE*)(-/)56@:;CCF;;06DF10.31((/.4*(.47::(..((9*66975*))
@M03152:184:000000000-AWYW1:1:2107:20058:7351 2:N:0:AGAGGATAATACCTGT
CCCAACTATCCCTATTAATCATTACGTCGATCCTAGAAACCAACAAAATAGAATCAAACGTCCTATTTCGTTATTCCATGCTAATGTATTCAAGCGTGAGCCTGCTTTAAACACTCTAATTTTTTCAAAGTAACAGTCCTGATTCCCCATGACACCAAATTAATGACATCATGGTTCGTCAGAAGGTAGAAATCAATAATACCAGTACGTACAATAGCGCGACCAATAAATTGATCCCGAAATTCAACTACGAGCTTAGATCGGAAGAGCGTCGTGTAGGGAAAGAACAGGTATGTTTAGA
+
CCCCCGGGGGGGGFGGGGGGEGGGGGGGGGGGGGGGFFFGGGGGGGGGGGGGCGGGGGGGGGGGGGGGGGGGGGGGGGGGGGGGGGGGGGGGGGFEGGGGGGGGGGGGGGGGGGGGGGFGGGGGGGFDEGGGFGGGGGGGGGGGGGGGGGGFGGGGGDGGGCGGGGGGGFFGG?FFGEGGGGGGFEGGGGGGGGGGGGADCF8FGGFG6FCFEFFFFFBF?DB=AAEFFF<68BFGFFB9A@FFFF5B<CA>F4)54>3>CE@1<;@FFF07;0(6=FBB?F?FFFF027(1/))**)2),
@M03152:184:000000000-AWYW1:1:2107:27185:7379 2:N:0:AGAGGATAATACCTGT
CCCAACTATCCCTATTAATCATTACGTCGATCCTAGAAACCAACAAAATAGAATCAAACGTCCTATTTCGTTATTCCATGCTAATGTATTCAAGCGTGAGCCTGCTTTAAACACTCTAATTTTTTCAAAGTAACAGTCCTGATTCCCCAAGACACCAAATTAATTACATCATGGTTCGTCAGAAGGTAGAAATCAATAATACCAGTACGTACAATAGCACGACCAATAAATTGATCCCGAAATTCAACTACGAGCTTAGATCGGCAGAGCGTCGTGTCGGGAAAGAACAGGTCTGAGAAAA
+
CCCCCGGDGGFGFFGGGGGGGGGGGGGGGGGGGGGGGGGGEFGGGGGGGGGGFFGGGGGGGGGGGGGGGCGGFFEFGGGCFGGGGFGGGFGFGDGGGGGCGEFFGGGGGGEEAEFFG9FFFGGGGEFGG9FGGGGCFFDE9DF9FGFF,B8EGGGFBFGGDGGG,,@9CFGG=,EFFCCGDEGGG,D,,DFEGGFGGGGF=@=98DDGG?FGDGGFAAFF5BABBFFFFF@F6FAD89*:?AF?AFEFFGF(9*5(6**09>=-(6:10(,6((28()6)2B>FB<:121(*).)**)*((
@M03152:184:000000000-AWYW1:1:2107:8719:7400 2:N:0:AGAGGATAATACCTGT
CCCAACTATCCCTATTAATCATTACATCGATCCTAGAAACCAACAAAATAGAATCGGATGTCCTATTTCATTATTCCATGCTAATGTATTCAAGCGTGAGCCTGCTTTAAACACTCTAATTTTTTCAAGGTAACAGTCCTAATTCCCCGTGACACCAAATTAATGGCATTACGGTTCTTTAGAAGGTGAGAAATCAATAATATCAGTACATACCAACGGCATGACCGAAACATTGATCCCGAAATTCAACTACGAGCTTAGATCGGAAGAGCGTCGTGTAGGGAAAGAACAGGTATGTGTA
+
CCCCCGGGGGGGGGGGFDFGDGGFGGGGFEGGGGGFFGFFGFGGF<EGGGGFCFGFEGGGGGGGGGGGGGGGGGGGGFGEGGGCFEFGGGGGGDG>FDDDGGGGGGGGGG9FFGGGG9?FGGGGGGFGFDFFFGGGGGGGGCGGGGGG+CC@FAGF78DGG9EFAEGGGGFGGEFGGFGFG;8@9>EEF?8DFGGGGGEFGGGFCDFCGGGGFGFFFF>B>DB@=F=5>BFF>BAD2=>DE=?7AFE6*=CBF4584=@E@:CF06;F21;@(6106>7.46(.42<?((().5*17-062
@M03152:184:000000000-AWYW1:1:2107:20512:7445 2:N:0:AGAGGATAATACCTGT
CCCAACTATCCCTATTAATCATTACATCGATCCTAGAAACCAACAAAATAGAATGCGATGTCCTATTTCATTATTCCATGCTAATGTATTCAAGCGTTAGCCTGCTTTAAACACTCTAATTTTTTCAAGGTAACAGTCCTAATTCCCCACAACATCAAATAAATGACATTATGGTTCCTTAGAAGGTGAGAACCAATATGACCAGTACACACCATCGGCATGACCAATACATTGATCCCGAAATTCAACTACGAGCTTAGATCGGAAGAGCGTCGTGTAGGGAAAGCACAGGTATGGGTAG
+
CCCCCGGGGGGGGFGGGGGGGGGGGGGGDGGGGGGGGGGGGGGGGGGGGGGGGGGGGGGGGGGGGGGGGGGGGGGGGGGGGGGGGGGGGGGGGGGGGGGGGGGGGGGGGGGGGGGGGGCGGGGGGGFGG8FGGGGGGGGGGGGGGGGFGGGFGGGGGGGGGGGGGGGGGGFGF8EEDEGGGGGG8EFDCEFGGFGGGDFCCDGFDGFFGGGGBFGFFDDFFFEBFF@F)A@FFAEG>FF5AA58B;<B;=AF<>:9?:6*1*8((2>2(:=2372,(286@:8A@0(6,(3)*1+)*(26(
@M03152:184:000000000-AWYW1:1:2107:7674:7504 2:N:0:AGAGGATAATACCTGT
CCCAACTATCCCTATTAATCATTACGTCGATCCTAGAAACCAACAAAATAGAATCAAACGTCCTATTTCATTATTCCATGCTAATGTATTCAAGCGTATGCCTGCTTTAAACACTCTAATTTTTTCAAAGTAACAGTCCTGATTCCCCAAGACACCAAATTAATGACATCAAGGTTCTTCAGAAGGGAGAAACCAGTAATGACAGTACGTACCGAAGCACGACCAACATACTGATCCCGAAATTCAACTACGAGCTTAGATCGGAAGAGCGTCGGGTAGGGAAAGAACAGGTATGGTGAGA
+
CCCCCGGGGGGGGGGGGGGGGGGGGGGGGGGGGGGGGGGGGGGGGFGGGGGGFGGGGGGGFGGGFGGGGGGGGGGGGGGGGGGGGGGFGGFFGGGGGGGGGGFGGGGGGGGGGGGGGGGGGGGGFGGFFGGGGGGGFFGGGCFGGGGGG>C8EGGGGGGGGGGGGGGGGGGGFCGGGGGGGGGFDG>FEEGGGGFGFGFFAGGFGGFFGFFFFDGB>>?FFF=AFFAF@FFCAA7CDF>@?=A6+BCFFGFFF55@FFFFFC1(3;;D@FF>;,((()(0(04.((.24,(**)))*)2(-
@M03152:184:000000000-AWYW1:1:2107:24611:7518 2:N:0:AGAGGATAATACCTGT
CCCAACTATCCCTATTAATCATTACATCAGCCTTAGAAACCAACAAAATAAGACCAACGTCATATTCTATTATCCCATGCTGTAATATTCAATGGCAAGGTTACGCCTGCTTTGAACACTCTAATTTTTTCAAAGTAAATGATTGGAAATGGTTGCCCACTATCCAAACGTAGGAAGCCCAGACCCAGCCACGCCACAAGGACGAGCTTTGGCCTGAATGCCCCCGAAATTCAACTACGAGCTTAGATCGGAAGAGCGTCGTGTAGGGAAAGAACAGGTGAGCGTAGAGCCCGGTGGGTAG
+
CCCCCGGGGGGGGGGGGGGGGGGGGGGGGGGGGGGGGGGGGGGGGGGGGGGGGGFFGGGGGGGGGGFFFFFFGGGGGGGGGGGGGGGGGGGGGGCFGFGGGFGGGGGGGGGGGFGFGGGGGGGGGGGFGGGGGGGGGEGGGGGGGCGGFGGGGGGGGGGGGGGGGGGGGGGFGGGGGGGED8DG?FGFGGGGGGGGGGGFGGGFGGEGGGGDFGGFFAFFF;@C@EA>A>;FFFFGGFFFE(?6B4@A<F)33/A@56@F091//.=(61;D;?B?<42)).()(-(())().().)(7)(
@M03152:184:000000000-AWYW1:1:2107:13127:7539 2:N:0:AGAGGATAATACCTGT
CCCAACTATCCCTATTAATCATTACGTCGATCCTAGAAACCAACAAAATAGAGTCAAACGTCCTATTTCATTATTCCATGCTAATGTATTCAAGCGAAAGCCTGCTTTAAACACTAATTTTTTCAAAGTAACAGTCCTGATTCCCCACGACATCAAATAAATGACATCATGGTTCTTCAGAAGGGAGAAATCAATAATAACAGTACATACCTAAGCATGACCAATATATTGATCCCGAAATTCAACTACGAGATTAGATCCGTAGAGCTTCGCTTCAGGAAAGACAAGGTATGTATAGATC
+
CC9<CB@EGGGEGEDFA<C6CEF<EFF<FGEGGGGGGFGGGGDEC<8EECFGGGFGG9EGGF@FAE<CEGFCFFGFGFFFGFCGGGGAEF9FGEDC@@FCG,EE=,,CFF9FFGGD8A?FDDFGA,A,5?BFFFAFCFGDFFGFGGGGGGGGCGFFGDFGFFEGEEGGGDD,=AAEEFGA:,,6?>8CDFD;FCFA,C=2@DCFGGFG7A+?;E6A5B*@**>58*;1*?@CCF59?>BA><1*=B<9)*//)3BC88*9*8(752*9*08(,((/)174,8(.(.,(().+))1+1)3))
@M03152:184:000000000-AWYW1:1:2107:19917:7566 2:N:0:AGAGGATAATACCTGT
CCCAACTATCCCTATTAATCATTATCTCAGTTTCTAAAACCAACGAAATAAAATCGAGATCTTATTTCATTATTCCATGCAATATATATAGGCGTGAGCCTGCTTTTAGCACTCTAATTTTCTCAAAGTAAACGTTCTGGCAACTGACGACAACCGACAAAGATCATCGCCAATTATCCAGCAAATGAGGATCTGTTAACCAACATGGCCATTGAGACCAGCTAGCAACAAATACCCGAAATTCAACTACGAGCTTACATCGGAAGAGCGTCGTGGAGGGAAAGAACAGGTACGTGTAGAA
+
CCCCC>EFGCEFFFGGGGGGAFFGGG<@<FCFGGCGGFFGGCFGGGGGGGGGAFGGFGGGFGGCGGGGGGFGGGGGGGFGGCFCFFGGDGFFGGGGGGGGGGGGGGFFGGGGF?FEFFA@<AFCFCFF9FFFAFGGGGGFGCFGGDE,@EGE7FGE:EGE?EFGGFFGGGGC>FGG:FGGGCFGCFCFG,D,@9E:DFCDGDGF6=5CDG6?=<28AF?FFAEEB5@@CFBFFF5CF?5:3)189EEAE*)-())6=)8*8=;089(,/(.31,6((26)4>1)8:(3,8)8*3002(*))
@M03152:184:000000000-AWYW1:1:2107:9149:7593 2:N:0:AGAGGATAATACCTGT
CCCAACTATCCCTATTAATCATTACGTCGATCCTAGAAACCAACAAAATAGAATCAAACGTCCTATTTCGTTATTCCATGCTAATGTATTCAAGCGTGAGCCTGCTTTAAACACTCTAATTTTTTCAAAGTAACAGTCCTGATTCCCCATGACACCAAATTAATGACATCATGGTTCGTCAGAAGGTAGGAATCAATAATACCAGTACGTACAATAGCACGACCAATAAATTGATCCCGAAATTCAACTACGAGCTTAGATCGGAAGAGCGTCGTGTAGGGAAAGAACAGGAATGGTAAAA
+
CCCCCGGGGGGGGGGGGGGGGGGGGGGGGGGGGGGGFGGGGGGGGFGFGGGGGGGGGGGGGGGGGGGGGGGGGGGGGGGFGGGGGGGGGGGGGGGGGGGGGGGGGCGFFGGGGGGGGAFGGGGGGFFGFAFFGGGGG@FGGEFGGGGGGGFGGGGGFGFGGGGGGDGEDGGGCFGGGC@EGEFF8>DFGDGGGGGGGFFDFGDFFGFGGF6?BGGFFF@8?@B@AFFF@>EF>CE72A5A>FFFCFFFEF>2@55>A=*47@B2:?06@@(((:,(,.7F(;;8054(4(.)).6)2)*))
@M03152:184:000000000-AWYW1:1:2107:14099:7659 2:N:0:AGAGGATAATACCTGT
CCCAACTATCCCTATTAATCATTACTTCGGTCCTAGAAACCAACAAAATAGAACCAAAGTCCTATTTTATTATTCCATGCTAATGTATTCAAGCGAATGCCTGCTTTAAACACTCTAATTTTTTCAAAGTAAAAGTCCTGGTTCCCTTCCGCGCTGAGTAAACAACACGACAGCTCACCAGAAGGTGAGACCCGGTCAGGACAGTACATACACAAAGGCAGACCATCCAACCGAGTCCGAAATTCAACTACGAGCTTAGATCGGAAGAGAGTCGTGTAGGGAAAGAACAAGATTCTGTACA
+
CCCCCEGGGG?FGGGGGGGFCFGGGGGGBGGGGGGGGGGGGGGGGFGCFCFCCFGGGGGGGGGGGFGEAFFFGGGGGEEGGGCFFGGGD<CEFGCGEGFG?FGG@EECDFBFFFGFGAFEFGGGGFCFGF@FFFGEF4=5E?EFCEF9EFGGGGFGDDDB@DFF?8EEEC8E8,=8A@?DDFEGFDFD889=@CGCEGGF?FGFFGFFGG>7AGG>;*6A@9B=BF)?)6):9B22<8:@>(;0:C?6?FF?0/5()))).)6((27(((().-(4.8<6().8??<:0(.)*)**0.2))
@M03152:184:000000000-AWYW1:1:2107:2875:7668 2:N:0:AGAGGATAATACCTGT
CCCAACTATCCCTATTAATCATTACGTCAATCTTAGAAACCCACAAAATAAGACCGAACGTCCTATTTCATTATTCCATGCTAATGTATTCAAGCGTTAGCATGCTTTAACCACTCTAATTTTTTCAAAGTAACAGTCCAGTCTCCCCGCAACACCAAATTAATGGCATTACGGTTCATCAGGAAGGAGGAATCAGTGAGACCAGTAAGTACCAGAGGCATGACCAACCTACTAACCCCGAAATTCAACTACGAGCCTAGATCGGAAGAGCGCCGAGTAGGGAAAATACAGGGATATTACA
+
CCCCCGFGGFGFGGGGFGG9E<FEF86CBCCFFDFEFFFFF,@BEFGDFGGFGFC++66FF@,@<F,CAGCEGEF@FFG9CCFGFDFGACF9EFFFFEECD95C8ADEGF9C=FC,?9FFE@EFD8@<<,CF<FFCFFC?EAEFGG8?CGEE@@@C:DFCF8EFFC8=EFGGGG8C+@=6=@D8D,@,=>+@DFGGC+@9,=C?9A8=8<9+BFFFAFBAF>CEEFBF2*0*3+>*9*/9D>BB1BCCEGA32D)()6337/??(6;(5((.(-409:1*.).)(().)..8)4))*)*..
@M03152:184:000000000-AWYW1:1:2107:8844:7680 2:N:0:AGAGGATAATACCTGT
CCCAACTATCCCTATTAATCATTACTTCGGTCCTAGAAACCAACAAAATAGAACCAAAGTCCTATTCTATTATTCCATGCTAATGTATTCAAGCGTAAGCCTGCTTTAAACACTCTAATTTTTTCAAAGTAAAAGTCCTGGATCCCCAACGCACTCAGTTAAGAGCACGCTGGTTCCCCAGAAGGAAAGACCCGACCAGAGCAGTGCTTACCTTTCGGCAAGACCACCCAGCCAGGCCCGAAATTCAACTACGAGCTTAGATCGGAAGAGCGTCGTGTAGGGAAAGAAAAGGCAGGAGTAA
+
CCCCCGGGGGGGGGGGGGGGGGGGGGGGGGGGGGGGGGGGGGGGGGGGGGGGGGGGGGGGGGGGGGGGFGGGGGGGGGGGGFGGFFGGGGGGFGEGGGGGGGGGFGGGFGGGGGGGGGGGGGGGGGGGGGG9FFGGGGFF8BEFGGGGGGGGGGGGGGGGGGGGGGGGGGGGGF8ECDGGGFGGGDGGGGGGGGEGDGGF?FGFGGFDGGGGCGGF509ABA=DBFDFDFFFFFBCGFF@>24=FFCFCGFFFD3,)6)7;<E;08?0;3;>>B;7?FFFB>:7:?FB(.25).))*-94)
@M03152:184:000000000-AWYW1:1:2107:16739:7726 2:N:0:AGAGGATAATACCTGT
CCCAACTATCCCTATTAATCATTACTTCGATCCTAGAAACCAACGAAACATCGAACCGAAATCGTATTCCGTTGTCCCATGCTGTAGTATCCATGCCTCCTTTTTTGGCTGCTTTGAACACCCTAATTTATTCAAAGTAAACGAATGGGAACTCCACACATGTAGGCAGTACACGCGCGAGACGTATACCGTTTTGCCCTACACATGCTTTTGAAGCCGCCGCCCAGTTAAGAGTAGCGGTGAGCATCCCATAGGTGAGAACGAACAGACCAGTACAGACCTTGACGGCCGACTGGTGACT
+
CCCCCGGGGGGGGCGGGGGGGGGGGGGGGGGGGGGGGGGGGGGGGGGGGGGGGGGGGGGGFFGGGGGGGGGGGGGGGGGGGGGGGGGGGGGGFFGGGGGGGGGGGGGGGGGGGGGFGGGGGGGGGFGGGFGGGGGGGGGFGGGGGGFGGGGGGGGGGGGGGGGGGGGC>FFGGGCEGGCGGGGGGCEGGGGGGGGCCFGFGG5ACFFGGGGG4>7+;@>;BA9@@EFFFFFFFAEGG6>(8(:=FA3AFGFF?*;96<4:4)43<9(,3:118)-)59)03?2*4:FBFF077().0,*))
@M03152:184:000000000-AWYW1:1:2107:8674:7778 2:N:0:AGAGGATAATACCTGT
CCCAACTATCCCTATTAATCATTACTTCGGTCCTAGAAACCAACACAATAGAACCAAAGTCCTATTCTATTATTCCATGCTAATGTATTCAAGCGTAAGCCTGCTTTAAACACTCTAATTTTTTCAACGTAAAAGTCCTGGATCCCCAGCGCACTCTATTAAGATCACGTTGGCTCCCCAGAAGGAAAGACCCGACCCGAGCAGTGCTTACCTTGCGGCAAGACCAACCAGCCAGGTCCGAAATTCAACTACGAGCTTAGATCGGAAGAGAGTCGTGTAGGGAAAGAACAGAAATTGATAA
+
CCCC<BCFFGEEF<FFGGGFDEGFGGGFEG@,@FFGD6@CEECCD,CFFCECFFCFFGFGGGGGGGDF@FFFGGGDFFDFGACFGFGFDC@9CFEGFB8E8@@FBF,F,,:5FE@AF<FEG9EFF,:,,4B=?DAFA,=<8EEFE,@?EGG@CE:=,9EFF,@@,6DD=FFDFGDE>D+=6,A8883A=@=@EC8@>+@047DFGF>@7+C98E:6@>A4:4-:@A(:/)(;862*2?66>@3;:+);)203;*23)()/6).,4(,,1((-5)--(0(*27(5,.(,(,(.))***)25)
@M03152:184:000000000-AWYW1:1:2107:11912:7876 2:N:0:AGAGGATAATACCTGT
CCCAACTATCCCTATTAATCATTACATCGATCCTAGAAACCAACAAAATAGAATGCGATGTCCTATTTCATTATTCCATGCTAATGTATTCAAGCGTTAGCCTGCTTTAAACACTCTAATTTTTTCAAGGTAACAGTCCTAATTCCCCACAACATCAAATAAATGACATTATGGTTCCTTAGAAGGTGAGAACCAATATGACCAGTACACACCATCGGCATGACCAATCCATTGATCCCGAAATTCAACTACGAACTTAGATCGGAAGCGCGTCGTGTAGGGAAAGAACAGGTAAGTATAA
+
CCCCCGGGGGGGGFGGGGGGGGGGGGGFGGGGGGGGG9EFGGFGG,EEGFFFGGGGGGGG@@FFFGFGGGGG9FGGGGGGFGGCGFGGGGCGGGGGGGGGGGGGGGGGCFCGGGGGGGCGBFDDEGDCEFGG9<;FEFCEGCFGGFGEGGGFGGFGGGGGGFGGGGFGGGGGFEFGGGGGGEEFFDGFGFF;EFGFGGGFGG+@ADDGGGGGFGC?5@>DEFBEFA:ACFEFF>EGD+@89>55A@EFFFFFDD4:>*9*>/5295@2(-((4(,,(;5A<):)485@@03)*.*12)*.)
@M03152:184:000000000-AWYW1:1:2107:9291:7904 2:N:0:AGAGGATAATACCTGT
CCCAACTATCCCTATTAATCATTACTTCAGTCTCGAAAACCAACAAAATAAAACCAAAGTCCTATTTTATTATTCCATGCTAATGTATTCAAGCGTAAGCCTGCTCTAAACACTCTAATTTTTTCAAAGTAAAAGTCCTGGTTCCCTATCGCACTAAGTTAATAGCACAATAGTTCGCCAGAAGGAAAGACTCAGTCGAACAGTGCAATCCGTTTGGAAAGACCGCCCAACCAAGTCCGAAATTCAACTACGAGCTTAGATCGGAAGAGCGTCGTGTAGGGAAAGAACAGGCATATGTAGA
+
CCCCCGGGGGGGGGGGGGGGGGGGGGGGCFGGGGGGGGGGGGGGGGGGGGGGFGGGGGGGGGGGGGGFEFGGGGGGGGGGGGGGGGGGGFGGGGGGGGGGGGGGFFGGGGGGGGGGGGGGGGGGFGFGFGGGGGGGFEEDGFFG8EGGGGGDGGGFEGGGDFFFGGGFGGGGFA=EECGGGGGGGGGGGGGFGG8FGDEFFD6D9+=DFDD657C>EFFBFFDF=*>B>FD4DFFCFFB:D2ACFFFF<DF@FDE>AEF<?C@0?4;D@@0617.63A4487:F?BF711())))**.*))
@M03152:184:000000000-AWYW1:1:2107:10411:7934 2:N:0:AGAGGATAATACCTGT
CCCAACTATCCCTATTAATCATTACTTCGGTCCTAGAAACCAACAAAATAGAACCAAAGTCCTATTTTATTATTCCATGCTAATGTATTCAAGCGAAAGCCTGCTTTAAACACTCTAATTTTTTCAAAGTAAAAGTCCTGGTTCCCTGCCGCGCTGAGTAAACAACACGACAGCTCACCAGAAGGTGAGACCCGGTCAGGACAGTACATACCAAAGGCAGACCATCCAACCGAGTCCGAAATTCAACTACGAGCTTAGATCGGAAGAGCGTCGTGTAGGGAAAGAACAGGTATGTGTAGAA
+
C@CCCGGGGGGGGGGGGGGGGGGGGGGGGGGGGGGGGGGGGGGGGGGGGGGGGGGGFGGGGGGGGGGGGGGGGGGGGGGGGGGGGGGGGGGGFFGGGGGGGGGGGGGFGGGGGGGGGGGGGGGGGGFGGGGGGGFFFGGGCFFGGGGGGGGGGGGGGGGGGC8=?FGGDEGGGGFGGGGGGGGGGGGGGGGGFCGGGGGF7FGFGGFGGGGGFCGFFAFBFF>@=FFFFFFDEEDGGFF@FFF3:FEF;F3;0D:3F@FECDFDF>FBF6>?B1:(3FF38F(72::<3626*,***.0))
@M03152:184:000000000-AWYW1:1:2107:15137:7955 2:N:0:AGAGGATAATACCTGT
CCCAACTATCCCTATTAATCATTACGTCGATCTTAGAAACCAACAAAATAAGATCAAACGTCCTATTTCATTATTCCATGCTAATGTATTCAAGCGAATGCCTGCTTTAAACACTCTAATTTCCTCAAAGTAACAGTCCTGATTTCCCACGACACCAAATTAATGACATCGTGGTTCGTCAGAAGGGAGAAACCGACAGGGCCAGTACACACCAGAGGCGCGACCGACCCGTCGATCCCGAAATTCAACTACGAGCTGAGATCGGAAGAGCGTCGTGTAGGGAAAGAACAGGAAGGTGTAG
+
CCCCCGGGGGGGGGGGGGGGGGGGGGGGGGGGGGGGFGGGGGGGGGGGGGGGGGGGGGGGFGGGGGGGGGGGGGGGGGGGGGGGGGGGGGGGGGGGGGGFFCGGGFGGGGGGGGGGGGGGGGGGGGGGGFGGGGGGGGGGGGGGGGAFFGGGGGGGGGGGGGFGGGGGGGGGGGGEFGGGGGGCGFGGGGGGGFGGGDEFECCEGGFFGFGGBGGFFF5DBDF>>EF>>DB8>>BCDBA;D>F1=*6@A>62(>B1:(58<).8B<?03::>1(424)4@<33548<1147F0.)02(23)
@M03152:184:000000000-AWYW1:1:2107:15232:8081 2:N:0:AGAGGATAATACCTGT
CCCAACTATCCCTATTAATCATTATTTTAGCCCTAGAAACCAACGAAAGTAGGACCAAAATCCTATTTCATTATCCCATGCTAATATATTCAAAGGCTAGGTTACGCCTGCTTTGAACACTCTAATTTTTTCACAGTAAAAGATTTGAATCACTTTGATCCTAAATAATATAAATATTATATTAGGATTGAATTCAAAAAGAAGTAATTAAAAATTAAGTACAAACCTAAAAGATGGACTTTTAATTTTCACTTACCGAAATTCAACTACGATCTTAGATCAGAAGAGCGTCGTGTAGGGA
+
CCCCCC8FFDEFFCFGFGCFCFEGGFGG<FGE<FDDCFFFGGGGCFF@FFFE,CFDEFE<FFFGCG@FD@ECE@@FF8CFGDCCCCEGFAFEGDEFGGGGC9EFFC:=?<8<CE<E9A9A5=?9FAB?FCE:C,C??F45@,+CEA;,9CE9FFCBE=EEFEFF,,@,==FFFCDDDDGFFGGF8EC,7=4,@;FF;6@F8?F?,C9+3DF??DDDFF?DDD*186D5=9D8956=?A?**5379AC+;54=*==*3:5858;6E<E*<)):)/4AEF4+9)0*/06-(/5)83;5<906(
@M03152:184:000000000-AWYW1:1:2107:7496:8139 2:N:0:AGAGGATAATACCTGT
CCCAACTATCCCTATTAATCATTACGTCGATCCTAGAAACCAACAAAATAGAATCAAACGTCCTACTTCATTATTCCATGCTAATGTATTCAAGCGTATGCCTGCTCTAAACACTCTAATTTTTTCAAAGTAACAGTCCTGATTCCCCAAGACACCAAATTAATGACATCAAGGTTCTTCAGAAGGGAGAAACCAATAATACCAGTACGTACCGAGGCACGACCAACAAATTGGTCCCGAAATTCAACTACGAGCTTAGATCGGAAGAGCGTAGTGTAGGGAAATAACAGGAATGTGTAAA
+
CCCCCGGGGGGGGGGGGGGGGGGGGGGGFGGGGGGGGGGGGGGGGGGGGGGGGGGGFGFDFFGGGGGGGGGGGGGGGGDGGGGGGGGGGGGGGG?FGGGGGGGGGGGFGGGGGGGGGGGGGGGGGGGFGGGGGFGGGCEGGGGGGGGGGGGGGGGGGGGGGGGGFFGCCGGGGGGGFCFFGGG9DFEEEEGGGDG?DF8<EF6FFFFGG=DCDEGFB>AABF=5=A>FBFBFA*12;FBAE=FFFFCAC4F(5C53A<3C7?FF?19@6@B:(6((1:6A;::<))452)()0))/*-*))
@M03152:184:000000000-AWYW1:1:2107:4720:8210 2:N:0:AGAGGATAATACCTGT
CCCAACTATCCCTATTAATCATTACGGCGACTCTAGAAACCAACAAAATAGAACCGCGCGTCCTATTTTATTATTCCATGCTAATGTATTCAGGCATAGGCCTGCTTTGAACACTCTAATTTTCTCAAGGTAAAGGTCCTGGTTCCCCGACGCACACCAACGAAGGGCACGCCGGCTCACCAAGAGGTAAGGCCCGCCCAGACAGTACGTGCCGTTAGGCAGACCGCCCGGCCAGCCCCGAAATCCAACTACGAGCTTAGACCGGCAGAGCGCCGTGTAGGGAAAGAACAGAAACGAGGAG
+
CCCCCGEG@FFFF<FGGFCCFF<FCF7:@FGECEC@CFFGFEDCGG<FFFCFGGGGG:C:+@CEAFEAE96@FFFGCE9C<C,<CFGGFFCF<ADGGFGFF?EDGGGGFFA8FFGGFCE,BFFCD9E,5,5C<?FFEF,CFG=:AEED+@BB:BFG,CF8ECD>CGEE6>ECCCC*1BFF,31>CGF,D7A8DGDGGDEB584?6*=+***20/*0)2;=6;<1639>3;(.>:?*9)8()(<3*04@?4)4:*),)(4).))(-(-21((-(-4(()4@)040,((.3:?4))))1-)((
@M03152:184:000000000-AWYW1:1:2107:5771:8329 2:N:0:AGAGGATAATACCTGT
CCCAACTATCCCTATTAATCATTACGGCGACTCTAGAAACCAACAAAATAGAACCGCGCGTCCTATTTTATTATTCCATGCTAATGTATTCAGGCATAGGCCTGCTTTGAACACTCTAATTTTCTCAAGGTAAAGGTCCTGGTTCCCCGACGCACACCAACAAAGGGCACGCCGGCTCACCAAGAGGTAAGGCCCGCCCAGACAGTACGTGCCGTTAGGCAGACCGCGCGGCCAGGCCCGAAATTCAACTACGAGCTTAGATCGGCAGAGCGGCGTGGAGGGAAAGAATGCGTAGGTGTAG
+
CCCC@FGEGGGGGGGGGGGAFFFGGGGGEGGGGGGGGGGGGGGGGGGGFGGGGGGGGGGGGGGGGGGGGGGGGGGCFGE,CFFGGGGGGGDGGGGGGGGG<FEFFGGGA<EDAFGFGGGGGGGGGFFFFDE9<FGGFFGGGFFCDFCFE7EGGGGGGD+@EG8DG8@EFEE6?EGGGGGGFFCCGGGEGEF,<E?C*?E6:DCFGGFGGGGFFGG3A3AAF)66()(:93;FDD,997),84),679FAGF?:*.,),:34540:0(4:B7;(23(4)-73),5(((()))0.())*)2.)
@M03152:184:000000000-AWYW1:1:2107:13491:8382 2:N:0:AGAGGATAATACCTGT
CCCAACTATCCCTATTAATCATTACGTCGATCCTAGAAACCAACAAAATAGAATCAAACGTCCTATTTCGTTATTCCATGCTAATGTATTCAAGCGTGAGCCTGCTTTAAACACTCTAATTTTTTCAAAGTAACAGTCCTGATTCCCCATGACACCAAATTAATGACATCATGGTTCGTCAGAAGGTAGGAATCAATAATACCAGTACGTACAATAGCACGACCAATAAATTAATCCCGAAATTCAACTACGAGCTTAGATCGGAAGAGCGTCGTGTAGGTAAAGAACAGGTATCTGGAGA
+
CCCCCGGGGGGGGGGGGGGGGGGGGGGGGGGGGGGGGGGGGGGGGGGGGGGGGGGGGGGGGGGGGGGGGGGGGGGGGGGGGGGGGGGGGGGGGGGGGGGGGGGGGGGGGGFGFFGGGGFFGGGGGGGGGFGGGGGGGGGGGGGGGGGGGGCCFGGGGFGGGGGGFGGGGGGGFGGGGDEGGGCDFFGGG+=EDDGGGGGFGGGFFFFGGFGGFGGFFFFF>EFFBF@FFC@EFCAF7A4>49FE6FEFAGF?=C4>AC*9?<>2@;1=31:@?97@FF9A):C6<C@;3:69@)***)0((
@M03152:184:000000000-AWYW1:1:2107:15333:8385 2:N:0:AGAGGATAATACCTGT
CCCAACTATCCCTATTAATCATTACGTCGATCCTAGAAACCAACAAAATAGAATCAAACGTCCTATTTCGTTATTCCATGCTAATGTATTCAAGCGTGAGCCTGCTTTAAACACTCTAATTTTTTCAAAGTAACAGTCCTGATTCCCCATGACACCAAATTAATGACATCATGGTTCGTCAGAAGGTAGGAATCAATAATACCAGTACGTACTATTGCACGACCAATAAATTAATCCCGAAATTCAACTACGAGCTTAGATCGGAAGAGCGTCGTGTAGGGAAAGAACAGGTATGTGTAAA
+
CCCCCGGGGGGGGGGGGGGGGGGGGGGGFGGGGGGGGGGGGGGGGFGGGGGGGGGGGGGGGGGGGGGGGGGGFGGGGGGGGGGGGGGGGGGGGGGGGGGGGGGGGGGGGGGGGGGGGAEGGGGGGGGFGFGGGGGGGGGGGGGGGGGGGGGGGGGGGGGGGGGGGDGGGGGGFGFGGEGEFGGGGCFGGGFGGFFGGGFFGGDDDFFGGGFFFE@C8FFFFFAFBFFF@FE9FFF;;A5:5>AEAF?@A9*:@D5@FE>EC<>FFD;@189;1@9D1ACA@F?FDFFF?7(*1469C42))
@M03152:184:000000000-AWYW1:1:2107:26861:8434 2:N:0:AGAGGATAATACCTGT
CCCAACTATCCCTATTAATCATTACTTCGGTCCTAGAAACCAACAAAATAGAACCAAAGTCCTATTCTATTATTCCATGCTAATGTATTCAAGCGTAGGCCTGCTTTAAACACTCTAATTTTTTCAACGTAAAAGTCCTGGATCCCCAACGCACTCAATTAAGAGCACATTGGTTCCCCAGAAGGAAAGACCCGACCAAAGCAGTGCTTACCTTGCGGCAAGACAACCCAGCCAGGCCCGAAATTCAACTACGAGCTTAGACCGGAAGAGCGTCGTGGAGGGAAAGACAAGGTAGGTGTAG
+
CCCCCGGGGGGGGGGGGGGGG9FGGGGGGGGGGGGGGGGGGGGGGGGGGGGGGGGGGGGGGGGGGGGGGGGGGGGGGGGGGGGGGGGGGGGGGGGGGGGGGGGGGGGGGGGGGGGGGGGGGGGGGFFC:FFGGGFGGGGGC@EGGGGGGDECGGGFGGGFGG8AFGGFGGA=EGGG8EDGEGGGFGGFCEEGD88CEG,@F6::,789CCCCF:+;9*0@5@DF)ADB49595ABCFD45B@)686CF?CF;2<59>E33))).1>>(.,(4-(((-),7:)1>(1344:(.*-/7:2*5)
@M03152:184:000000000-AWYW1:1:2107:14992:8543 2:N:0:AGAGGATAATACCTGT
CCCAACTATCCCTATTAATCATTACGTCGATCCTAGAAACCAACAAAATAGAATCAAACGTCCTATTTCATTATTCCATGCTAATGTATTCAAGCGTATGCCTGCTTTAAACACTCTAATTTTTTCAAAGTAACAGTCCTGATTCCCCAAGACACCAAATTAACGACATCAAGGTTCTTCAGAAGGGAGAAACCAGTAATGACAGTACGTACCGAAGCACGACCAACATACTGATCCCGAAATTAAACTACGAGCTTAGATCGGAAAAGCGTCGTGTAGGGAAAGAAAAGGTATGAGTAAA
+
CCCCCGGGGGGGGGGGGGGGGGGGGGGGGGGGGGGGEGGGGGGGGGGGGGGGGGGGGGGGFGGGGGGGGGGGGGGGGGGGGGGGGGCEGGGGGGGGFGDFGGGFGGGGGGFGFFFGG9FFGGGGGGGGGFFGGFGFGGDFGGGGGGGGFEGGGGGGGGGGGGGGGEDGEFGGGCFGGGFGGGG;?D=AEGGFFDGGGGFFDD=???FG6DF?5CDDEDA>BAA58A=F:46+1@<FCF45A@FC*=CF4:A(51)6););55=(;((/4((/(6:?2.:72?0>621(,.(**-9*2)*.)
@M03152:184:000000000-AWYW1:1:2107:14844:8550 2:N:0:AGAGGATAATACCTGT
CCCAACTATCCCTATTAATCATTACGTCGATCCTAGAAACCAGCAAAATAGAATCAAACGTCCTATTTCGTTATTCCATGCTAATGTATTCAAGCGTGAGCCTGCTTTAAACACTCTCATTTTTTCAAAGTAACAGTCCTGATTCCCCATGACACCAAATTAATGACATCGTGGTTCGTCAGAAGGTAGGAATCAATAATACCAGTACGTACAATAGCACGACCAATAAATTGATCCGAAATTCAACTACGAGCTTAGAACGGAAGAGCGTCGTGTAGGGAAAGAACCGGGATGGTGAGAT
+
CCCCCGGGGGGGGFGGGGGGGGGGGGGG@FGGGGGGGGGGGG@FFDFGGGGFGGGGCGGGGGGGFGGGGGGGGGGGGGGGGGGGGGGGGGGGGGGGGDDGFGGFGGGGFFGGGGGCG,CFGGGGGGGGGADFGGGFFGGGAEGGGGGGGGE9EFFGGGGGGGCEDDFFGGGGGGGFGECGFGF9@8DFFG?=@CF,=DFFADGFFFFG6?6?5EGFFFFF9AFBF5@5C<E6=CAF>4@>4:8*=FEFFG)--95(+.1*./2?<9@3;61(7;0(,+)./)3)1,((((())()0*)*.)
@M03152:184:000000000-AWYW1:1:2107:28225:8647 2:N:0:AGAGGATAATACCTGT
CCCAACTATCCCTATTAATCATTACTTCGGTCCTAGAAACCAACAAAATAGAACCAAAGTCCTATTCTATTATTCCATGCTAATGTATTTAAGCGTAAGCTTGCTTTAAACACTCTAATTTTTTCAAAGTAAAAGTCCTGGATCCTCAACGCACTCAGTTAAGAGCACGCTGGTTCCCCAGAAGGAAAGACCAGGCCAGAGCAGTGCTTACCTTTCGGCAAGACAGCCCATCCAGGCCCGAAATTCAACTACGAGGTTAGATCGGAAGCTCGCGGTGGAGGGACAGGACAGGTATGTAGAG
+
CC-@C,C,FFFEFCEFF,<<CEFFF,C<FEGGGGGGGGG8FFEF@CE6EFCFGC<,:ECF<CC@C<C;FGDGDCG<FCF8FEAFDE6FG,CF<CFF@:@,,5:7,FDCEEAEFAD9ECE?<FFCF99,??B=,549;,CA88EFF,95@@6+@++9,9E@F=A;@=D,=+8@6EG;=,6,@D=FFF=>=,6>3@8F+=D6?6+:6;+?<?;C+2CAB5>535)))*:>59)*;>6D79*/?2)7:=46?:A3(8)()/913)9(((/(())/(((-404)15(.::(.37?)14*9*)*)-
@M03152:184:000000000-AWYW1:1:2107:3650:8719 2:N:0:AGAGGATAATACCTGT
CCCAACTATCCCTATTAATCATTACATCGATCCTAGAAACCAACAAAGTAGAATCGGATGTCCTATTTCATTATTCCATGCTAATGTATTCAAGCGTGAGCCTGCTTTAAACACTCTAATTTTTTCAAGGTAACAGTCCTAATTCCCTGTGACACCAAATTACTGGCATTACGGTTCTTTAGAAGGTGAGAAATCACTAATATCAGTACATACCAACGGCATGACCGAAACATTGATCCCGAAATTCAACTACGAGCTTAGATCGGACGAGCGTCGTGTAGGGAAAGAACAGTTTAGAGTT
+
BCBCCFGG<F@FGAFGGFGGGGGGGF<F@EFCEF<C<,CFFCDG,EEEGCFAGGGFGGGDE@DGGGCCEAEGGGGGGFGGFFFEFGGFFFDG9F9FF7FFCFGFGFFFG9,AFDGGGG9FGFFCECFEFCF9FFFDGD@FG9EBFFG,>EC4FEGGGD8EEC,@,ACDEEDC6=?=EFFD8;,,7@F,=8=,@DAE,DAFGG8=,=DFFCEGF=D9?5A**38=@F=B5@BFFB*?FF6:*<9>AA497:@>4:5()5;4>EC42(0(((.61,/39)/54=<)(.((.40.*6*1*,2)-
@M03152:184:000000000-AWYW1:1:2107:12932:8822 2:N:0:AGAGGATAATACCTGT
CCCCACCATCCCTTTTAATCATCACGTCGCTACTAGTAACCCACAAAATACACTCTAACGTCTTTTTTCACTACTCCAAGCAACTCTATTCAAGCGAACGTCTCCTTTATATATTCTAATTTTTTCTAATTAATAGTCTTGTTTCTTTTCATCACAAATCTTTCGCCATCAAAGTTCTTCAGCAGTCAGACACACATAATTCAACACCTTTCCGATGTACCACCACCAAACTGTCCCCAACATTAAACTTCCAGCCTACATCCTAAAAACACACTTGCATGTATAGACACACATCTCGTAT
+
A6--88,;-6,6@,;@<6E-,<,<,,C<@+,66;6,;,,;C,@7B6,,C<66,C<,<EC,E@,9,,C@,6,,6,,9,,6,,,,,:,,,,,,<96C,,8++4,A,C5C?F,,,,,9:,,99,C,B+4,C,,:,5,95C,,9,,9A,4,,,,9,44C,,6,,44,4+6+1+,,,,,7E8,,,,,,,18,,,,67D,++,+@7,+2+,23+0+++5++3**+++4)11*898*)*;1*****)*)**+4*1*1+001)()08285>=5*/)76(,(,(/)+)+)+)+/.)))/()))/3+(*((
@M03152:184:000000000-AWYW1:1:2107:21250:8992 2:N:0:AGAGGATAATACCTGT
CCCAACTATCCCTATTAATCATTACTTCGGTCCTAGAAACCAACAAAATAGAACCAAAGTCCTATTCTATTATTCCATGCTAATGTATTCAAGCGTAAGCCTGCTTTAAACACTCTAATTTTTTCAAAGTAAAAGTCCTGGATCCCCAACGCACTCAGTTAAGAGCACGCTGGTTCCCCAGAAGGAAAGACCCGACCAGAGCAGTGCTTACCTTTCGGCAAGACCACCCAGCCAGGCCCGAAATTCAACTACGAGCTTAGATCGGAAGAGCGTCGGGTAGGGAAAGAACAGGTATGCGTAA
+
CCCCCGGGGGGGGGGGGGGGGGGGGGGGGGGGGGGGGGGGGGGGGFGGGGGGGGGGGGGGGGGGGGGGGGGGGGGGGGGFFGGGGGGGGGGGGFGGGGGGGGGGGGGGGGGGGGGGGGGGGGGGGGGGGGGEGFGGGGGGGGGGFGGGGGGGGGGGGGGGGGGGGGGGGDGGGFGGGGGGGFGGGGGGGGGGGGGGGDGFGGGFCDFFGGGFFAFCD5BE>?BF=F@E=?<FFFD<F:5@EB>;FFFFF7;=1:;95;C@E??;@?@(33(428>(403>?EF@<<BF08(./.100(/((
@M03152:184:000000000-AWYW1:1:2107:19540:9009 2:N:0:AGAGGATAATACCTGT
CCCAACTATCCCTATTAATCATTACTTCGGTCTTAGAAACCAACAAAATAAAACCAAAGTCCTATTTTATTATTCCATGCTAATGTATTCAAGCGTATGCCTGCTTTAATCACTCTAATTTTTTCAAAGTAAAAGTCCTGGTTCCCCATCCACCAAATTAATGACAAATGGTTCTCCAGAAGGAAAGACCAAGCCGAAAAGTACAACCCAATAGGGAGACCATCCAGCCTGGCCCGAAATTCAACTACGAGCTTAGATCGGAAGAGCGTCGTGTAGGGAAAGAACAGGTATGTAGAGATCA
+
CCCCCGGGGFGGGGGGGGGFGGGGGGGGDGGGGGGGGGGGGGGGGGGGGGGGGGGFGGGGGGGCGGGGFGGCGGGDGGGGFGGGGGGGGGGGGGGGGGGGGGFGGGGGCFGFCFGGGGGGGGGGGFGEGFGGGGGGGGGE=FGGGFFFGGGGGGGGGGFFGGGFGGAFFFGGCDGFGGGGGG8=8E8B8@EGGCFD6DCB==DFGGFD>CGGFGGFABE5?CEECF65=ACAFA=9>>?DFEF?6BBA@GFBFF8:B?EFF(;6@D8>>DF>@61>A8(.3A;FB7((..6/92@**)*),
@M03152:184:000000000-AWYW1:1:2107:14741:9020 2:N:0:AGAGGATAATACCTGT
CCCAACTATCCCTATTAATCATTACGGCGACTCTAGAAACCAACAAAATAGAACCGCGCGTCCTATTTTATTATTCCATGCTAATGTATTCAGGCATAGGCCTGCTTCGAACACTCTAATTTTCTCAAGGTAAAGGTCCTGGTTCCCCGACGCACACCAACAAAGGGCACGCCGGCTCACCAAGAGGTAAGGCCCGCCCAGACAGTACGTGCCGTTAGGCAGACCGCCCGGCCAGGCCCGAAATTCAACTACGAGCTTAGATCGGAAGAGCGTCGCGAAGGGGAAGAACAGATATGGTGAG
+
CCCCCGGGGGGGGFGGGGGGGGGGGGGGFGGGGGGGGGGGGGGGGGGGGGGGGGGGGCGGGGGGDGGGGGGGGGGGGFFGGGGGGGGGGGGGGGGGGGGGGGGGGGGGGGGGGGGGGF<FGGGCFFGGFFFFGFFGGG9FFGGGGGGGGGCGGGGGGEG?GGG8FGGDGGGGGGGGGGGGG?>FGGGGGGGCCFGDCDGEGGGAGGFGDGGF>EDD:>4FFFF@FF>>>>>E:5<9*.<93>BFFFFFFGFF:G3>>04255>?:B06?F?F>01(4)-7>:(7041?((4)*-/0*-*.(
@M03152:184:000000000-AWYW1:1:2107:17430:9029 2:N:0:AGAGGATAATACCTGT
CCCAACTATCCCTATTAATCATTACGTCGATCCTAGAAACCAACAAAATAGAATCAAACGTCCTATTCCGTTATTCCATGCTAATGTATTCAAGCGTGAGCCTGCTTTAAACACTCTAATTTTTTCAAAGTAACAGTCCTGATTCCCTAAAACACCAAATTAATGGCATTATAGTTCGTCAGAAAGGAGAAACCGATTATACCAGTACGTACAATAGCACGACCAGTAAGCCGATCTCGAAATTAAAATACGAGCTTAGACCGGAAGAGCGTCGGTAAGGGAAAGAACAGTTACGCATAAA
+
CCC<B@,C@FCE@<FFF<C<FFFF9<@FCFGFEG<ECFEGFFGEG8F<FFECEEFGFCFGAFFCGAFGGFEFEGGE9EC9ECEFE<BFGFGCFGGGGGGGFFG<,AEEFGFF9FFFDEFGGGGGGG999AFEFGGCFCEFFFGGGGCFGGGGGGGG7DDCFGGGGG81,6,;E8EC=EG>?EGGG88CFGGGGGGE>+8D:D+9,61ADFGFFGFFF5+9@DA)8C0B5=*//92?*=*0/(8*4=*+1:A522?@))/7)4:;96,/((.644(-(),7:)30(411?7)**)))*-*).
@M03152:184:000000000-AWYW1:1:2107:12847:9126 2:N:0:AGAGGATAATACCTGT
CCCAACTATCCCTATTAATCATTACATCGATCCTAGAAACCAACAAAATAGAATGCGATGTCCTATTTCATTATTCCATGCTAATGTATTCAAGCGTTAGCCTGCTTTAAACACTCTAATTTTTTCAAGGTAACAGTCCTAATTCCCCAAAACATCAAATGAATGACATTATGGTTCCTTAGAAGGTGAGAACCAATATGACCAGTACATACCAACGGCATGACCAACCCATTGATTCCGAAATTCAACTACGAGCTTAGATCGGAAGAGCGTCGTGTAGGGAAAGAACAGGAATGAGTAA
+
CCCCCGGGGGGGGGGGGGGGGGGGGGGGGGGGGGGGFGGGGGFGG8FGGGGFEGFGGGGGGGGGGGGGGGGGGGGGGGGGGGGGGGGGGGGGGGGGEFCEGGGGGGGGGGGGGGGGGGGGGGGGGGGGGCFGGGGGGFFGGFGGGGGGG7@>FGGGFGGGGGGGGGGGGGGGGFFGGGGGGGGDE8FGGFGGGGGGGGGFADCDEDFFGGC6:EFFAA@DD*6@);C9@AACFFEDGAF@FF>CF6EFEC>:-3*:55>34??D2@F5((-96;02;5=:)./;11/5,33))/)/*)2))
@M03152:184:000000000-AWYW1:1:2107:10704:9127 2:N:0:AGAGGATAATACCTGT
CCCCACTATTCCTATTAATCATTACGTCTATCCTAGTAACCAACAAAATAAGATCAACGTCCTATTTCATTATTCCATGCTAATGTATTCAAGCGTGAGCTTGCTTTAAATACTCTAATTTTTTCACAGTAACAGTCCTGCTTTCTCGCCACACCAAGTGAATGCCTTGACGGTTCTTCGGAAGGGAGGAACCAGTGACACCAGTGCATACCGAAGTTACGACCAGCGTAGTGATCCCAAAATTCAACTTCGAGCTTACATCGGACGCCCGTCGTGAAGGGAAAGAAAAGTAATGTTTAAA
+
-8A-8+,C-,,C,,CFAFC6,C,CE,,6,:6C,;@F6C,,C<9FFCC,,6C9,,C,,,,6,BF,F,;E,;CF,6BE,<<F,C@C,69C<,CF<F@88866,:BFC:C,,A,,,9AECCFE??,FEG,BFFG;<<,CA8EC,:EA,,48+8=C:>CF,9@,,,=E,,,3,@D6+664,@4=8+C++3,+@+,@+,6,,+@1?8D5=DD=++5;*+3901?9*080>6)3:9)33=*:2/*0*(*(++187+4(/*)(19))1)3(696(,(((((((,).)()()(.((4,)**-*1*606.
@M03152:184:000000000-AWYW1:1:2107:19574:9147 2:N:0:AGAGGATAATACCTGT
CCCAACTATCCCTATTAATCATTACGTCGATCCTAGAAACCAACAAAATAGGGTCAAACGTCCTATTTCATTATTCCATGCTAATGTATTCAAGCGCGAGCCTGCTTTAAACACTCTAATTTTTTCAAAGTAACAGTCCTGATTCCCCGCCACACCAACTGAATGGCATGACGGTTCTTCAGAAGGGAGAAACCAGTGACACCAGTGCATACCGAAGGCACGACCAGCGTACTGATCTCGAAATTCAACTACGAGCTTAGATCGGAAGAGCGTCGGGTAGGGAAAGAACAGGTATGTGTAA
+
CCCCCGGGGGGGGGGGGGGGGGGGGGGGGGGGGGGGGGGGGGGGGFGGGGGGGGGGGGGGGGGGFGGGGGGGGFGGGGGGGGGGGGGGGGGGGGGGGGEGGGGGGGGGGFGGGGGGGGGGGGGGGGGGGFGFGGGGGGGGGGGGGGGGGGGEG@EEFDEFGCGGG,DGGFFGGDEGDGFGGGFDFFGFGDFGGGGGGCCAAD>@EFFGFGFGFGG>D>AFFAAA=;()6;=BFFFGGAA(=3>;=@EFFCAE?<)35;C83).3?F?F?776-4(((.-.451>:012.(()1.*/2)*))
@M03152:184:000000000-AWYW1:1:2107:11669:9203 2:N:0:AGAGGATAATACCTGT
CCCAACTATCCCTATTAATCATTACATCGATCCTAGAAACCAACAAAATAGAATGCGATGTCCTATTTCATTATTCCATGCTAATGTGTTCAAGCGTTAGCCTGCTTTAAACACTCTAATTTTTTCAAGGTAACAGTCCTAATTCCCCACAACATCAAATAAATGACATTATGGTTCCTTAGAAGGTGAGAACCAATATGACCAGTACACACCATCGGCATGACCAATCCATTGATCCCGAAATTCAACTACGAGCTTAGATCGGAAGAGCGTCGTGTAGGGACAGAACAGGGAAGTGTAA
+
@CCCCGGGGGGGGGGGGGGGGFGGGGGGGGGGGGGGGGGGGGGGGGGGGGGGGGGGGGFGFGGGGGGGGGGGGGGGGGGGGGGGGGGFCFGGGGCEGGGGGFDFGFGGGGGGGGG?FFGGGGFFEGGGGDGFGGGCG@EGFGGGGGG?88=EEGGGDGGGGGGGGGGGGGGGFDFGFFEAEFFCEGGFDFGGGFFG8DG?D=F:DDF8DDGG5EGFB**@?FFF5A@F@5@FFCA@>6CDFFF8?>AFF>FB=95>>::>@?C92@9=@((028611.3:;)5.223=5(())/)0*)24-
@M03152:184:000000000-AWYW1:1:2107:19093:9250 2:N:0:AGAGGATAATACCTGT
CCCAACTATCCCTATTAATCATTACGTCGATCCTAGAAACCAACAAAATAGAGTCAAACGTCCTATTTCATTATTCCATGCTAATGTATTCAAGCGTATGCCTGCTTTAAACACTCTAATTTTTTCAAAGTAACAGTCCTGATTCCCCAAGACACCAAATTAATGACATCAAGGTTCTTCAGAAGGGAGAAACCAATAATACCAGTACGTACCGAGGCACGACCAACAAATTGGTCCCGAAATTCAACTACGAGCTTAGATCGGAAGAGCGTCGTGTAGGGAAAGACCAGGACAGGGTAGA
+
CCCCCGGGGGGGGGGGGGGGGGGGGGGGGGGGGGGGGGGGGGGGGGGGGGGGGGGGGGGDFGGGGGGGGGGGGGGGGGGGGGGGGGGGGGGGGGGGGGGGGGGGGGGGGGGGGGGGGGGGGGGGGGGGGGGGGGGGGGGGGGGGGGGGGGGGGGGGGGGGGGFGGGGGGGGGGFFGGGGCFGGGGGDGGEGGGGGGGGGFF?8DCFFGGFDF>EDEFFEFFFFBBFDFFFFAAFFG4>BFF=48BFEF@FF((1:,)77CEFFD;D(,3@0,66(/(8)7(04>:?(.:1().())/(28)
@M03152:184:000000000-AWYW1:1:2107:23327:9263 2:N:0:AGAGGATAATACCTGT
CCCAACTATCCCTATTAATCATTACATCAGCCTTAGAAACCAACAAAATAAGACCAACGTCATATTCTATTATCCCATGCTGTAATATTCAATGGCAAGTTACGCCTGCTTTGAACACTCTAATTTTTTCAAAGTAAATGATCCGGAGCGAGTTTTAACGCCCACTACCGGAAGATAGGAAGCATTAGCCGAGCCACGCCACAAGGACGAGCTTTGACCAATAAGCATTCCGAAATTCAACTACGAGCTTAGATCGGAAGAGCGTCGTGTAGGGAAAGCAAAGGGATGTGAAGATCTCTGT
+
CCCCCGGGGGGGGGGGGGGGGGGGGGGGGGGGGGGGGGGGGGGGGGGGGGGGGGGGGGGGGGGGEFCFGGGGGGGGGGGGGGGGGGGGGGGGGGGGGGGGGGGGDFGGGGGGGGGGGGGGGGGGGFGGGGGGGGGGGGGGGGGGGDC7EDGGGGCFFGGGGGGGGGGGF6CGDGGGGFDEF8DEFGFF8DEGGGGGGGGFGG5A>FFGGDGD>FCA6CAFFF@B4AB8<FEFEFBFFF>@=?A3:B0).7F49CF;:(46((62((4(28:BA0703)(/()()(.(-())**)0/2)*-)
@M03152:184:000000000-AWYW1:1:2107:9013:9414 2:N:0:AGAGGATAATACCTGT
CCCAACTATCCCTATTAATCATTACGTCGATCCTAGAAACCAACAAAATAGAATCAAACGTCCTATTTCATTATTCCATGCTAATGTATTCAAGCGTATGCCTGCTTTAAACACTCTAATTTTTTCAAAGTAACAGTCCTGATTCCCCAAGACACCAAATTAATGACATCAAGGTTCTTCAGAAGGGAGAAACCAATAATACCAGTACGTACCGAGGCACGACCAACAAATTGGTCCCGAAATTCAACTACGAGCTTAGATCGGAAGAGCGTCGTGTAGGGAAAGAAAAAGTATATGTAGA
+
CCCCCGGGGGGGGGGGGGGGGGGGGGGGGGGGGGGGGGGGGGGGGGGGGGGGGGGGGGGGCFGGGGGGGGGGGGGGGGDDGGGGGGGGGGGGGGGGGGGFGGGGGGGGGGGGGGGGGAFGGGGFCFGGGGGGGGGFGGGGFCFGGGGGGGGGGGGGGGCGFFFGCEFGGGGGFGF8FFGFFFGGGGGGGGGGGGGGGGGFGGCFGGFFGGGCBGGE>BEFEFFBFA>FDFEAF>ACFAEFFFFCFFFFF6;25D4>;>8;???@DD@8(334707;(7A4:@<)(48(.(-//)***.*))
@M03152:184:000000000-AWYW1:1:2107:5911:9428 2:N:0:AGAGGATAATACCTGT
CCCAACTATCCCTATTAATCATTACATCGATCCTAGAAACCAACAAAATAGAATGCGATGTCCTATTTCATTATTCCATGCTAATGTATTCAAGCGTGAGCCTGCTTTAAACACTCTAATTTTTTCAAGGTAACAGTCCTAATTCCCCAAAACATCAAATGAATGACATTATGGTTCATTAGAAGGTGAGAACCAATAAAGCCAGTTCATACCAAGGGCACGACCAACTCATTGATCCCGAAATTCAACTACGAGCTTAGATCGGAAGAGCGTCGAGTAGGGAAAGAACAGATATGAGTAA
+
CCCCCGGGGGGGGGGGGGGGGGGGGGGGGGGGGGGGGGGGGGGGGGGGGGGGGGGGGGGGGGGGGGGGGGGGGGGGGGGGGGGGGGGGGGAFGFGEGGGGGFGGGGGGGGGGGGGGGF?FGGGGGGGGGGGGGGGGGGGGFGGGGGGFFGGGGGGGGGGGGGFFFFFGGGFGGCFGFGGFG9DEGGG8@DFFDDGGGGGFGF+DFFD?DFCD5EFFFEDFBBD>A>CB):CFA9AE+<05@AEFFFFFEGFFFGDA429=C4C222@>BD=>B06(.0,635;5=DD8((,)+1+1*)2))
@M03152:184:000000000-AWYW1:1:2107:6873:9463 2:N:0:AGAGGATAATACCTGT
CCCAACTATCCCTATTAATCATTACTTCGGTCCTAGAAACCAACAAAATAGAACCAAAGTCCTATTCTATTATTCCATGCTAATGTATTCAAGCGTAAGCCTGCTTTAAACACTCTAATTTTTTCAAAGTAAAAGTCCTGGATCCCCAACGCACTCAGTTAAGAGCACGCTGGTTCCCCAGAAGGAAAGACCCGACCAGAGCAGTGCTTACCTTTCGGCAAGACCAACCAGCCAGGCCCGAAATTCAACTACGAGCTTAGATAGGAAGAGCGTCGTGTAGGGAAAGAACAGGATGATCTAA
+
CCCCCGGGGGGGGFFGGGGGGGGGGGGGGGGGGGGGGGGGGGGGGGGGGGGGGFFGGGGGFGGGGFGGAAFGFGGFFGFGGGGGGGGGGGGGGGGGGGGGGGGGGGGGGGGFGGGGGGGGGGGGFFGF9FFGFFGGGFGFGGGFGGGGGEEEEGGGFFFGGFGGFGEDEGGGGFGG8FGGGGC8AFG>88EGEBEGGGGFFGGFEFFGDFGCAGGFF5@BEFFFBF2A2*/?9?99DEA@>25(8+9A?@FFDC59>6).;?)7/=E1((6>1(4(,)(*5).70::B,.(7))/)2)*-)
@M03152:184:000000000-AWYW1:1:2107:19407:9580 2:N:0:AGAGGATAATACCTGT
CCCAACTATCCCTATTAATCATTACTTCGGTCCTAGAAACCAACAAAATAGAACCAAAGTCCTATTCTATTATTCCATGCTAATGTATTCAAGCGGTGGCCTGCTTTAAACACTCTAATTTTTTCAAAGTAAAAGTCCTGGATCCCCAGCGCACCCAATTAAGAGCACACTGGTTCCCCAGAAGGAAAGACCCGACCAGAGCAGTGCTTACCTTTCAGCAAGACCGCCTAGCCAGGTCCGAAATTCAACTACGAGCTTAGATCGGAAGAGCGTCGTGTAGGGAAAGAAAAGGAATGGGTAG
+
CCCCCGGGGGGGGGGGGGGGGGGGGGGGGGGGGGFGGGGGGGGGGGGGGGGGGGGGGGGGGGGGGGFGGGGGGGFGGGGGGGGGGGGGGGGGGGGGFGGGGGGGGGGGGGGFGGGGGGGGGGGGFGFGGGGGGGGGG9FGFGGGGGFGGDGEGGGGGGGGFGGGGGGGGGGFDGGG?FFDEGGGGGGGGGGFGEEGGGGF76FFCFFGGGGGFFGFFFFFFFD@CF>DAA@FAADGCA?5?@)(1BEFEGA@(*)1>;93;C3?DDD9;@@F@FB(()4=A)8:0:<0(.48)4)9*(24(
@M03152:184:000000000-AWYW1:1:2107:28826:9617 2:N:0:AGAGGATAATACCTGT
CCCAACTATCCCTATTAATCATTACGTCGATCCTAGAAACCAACAAAATAGAATCAAACGTCCTATTTCGTTATTCCATGCTAATGTATTCAAGCGTGAGCCTGCTTTAAACACTCTAATTTTTTCAAAGTAACAGTCCTGATTCCCCAAGACACCAAATTAATGACATCATGGTTCGTCAGAAGGTAGGAATCAATAATACCAGTACGTACAATAGCACGACCAATAAATTGATCCCGAAATTCAACTACGAGCTTAGATCGGAAGAGCGTCGTGTAGGGAAGGAACAGATGAGCGTGGA
+
CCCCCEGFGFGGGGGGGGGGGCFFGGGGCEEGGGEFEFGGFGFEFEFGGGDFFGGGFGGGCGGGGFDGGGE<EFGGGECGGGGGGGGGGGGDGGFGGGDDGFGGGCFC9EGCFGGEGGGGCFCEGFGGAFGGGFCGFFGGG,E@EGGFFEEGGGGFDDGC=DFD=CFGGFGGE,3,@BCEFC9EGCFFG+DFFGGGGCFFFF+@EGFGGDDGFGGFFFA?B>88@F5>597?AAEFF*/:>)*/=FEFEFA@FCA5;>38E4B2<F@53191(6,6;54*/;2),(804:(**))*13*,(
@M03152:184:000000000-AWYW1:1:2107:2581:9622 2:N:0:AGAGGATAATACCTGT
CCCAACTATCCCTATTAATCATTACGTCGATCCTAGAAACCAACAAAATAGAATCAAACGTCCTATTTCATTATTCCATGCTAATGTATTCAAGCGTATGCCTGCTTTAAACACTCTAATTTTTTCAAAGTAACAGTCCTGATTCCCCAAGACACCAAATTAATGACATCAAGGTTCTTCAGAAGGGAGAAACCAATAATACCAGTACGTACCGAGGCACGACCAACAAATTGGTCCCGAAATTCAACTCCGACCTTAACTCGGAAGAGCGTCGGGCAGGGAACGAACAGGACCGTGGAGA
+
CCCCCGGFDGFGGGGGGFFEGGGF,FFGGGCG;FGGGGGGGGGGGFGGGFFFGGGGGGCC<DCBFGGGDFFGGGEG9EDE<<FEFGFGFDDFFG,BFC:FGGGGGFCFFFA,E@F,CECGGEGGGGFFGGC;<FFGGCGFCF,FFGF@8BEF:EEGGGFGFFGFDAFGG=,=@=@@,=EFGDGFDEB88C,>DFFDD+99CC8DGGFD>AFFB6D>*0@F5*)1)@AFF*9+4;A87AB=45;;68519*)(()0,07).))/202(,3,470((,(02;9)85<:(((4150(7./4*.(
@M03152:184:000000000-AWYW1:1:2107:10293:9663 2:N:0:AGAGGATAATACCTGT
GTGCTCCCCCGCCAATTCCTTTAAGTTTCGGCCTTGCGGCTATACTTCCCAGGTAGCACACTCTTCGGCTTCCCTTCAGCACCAATACCTCTCGAAGAGGTACTAATGTTTAGTGTGCAGTGTTTACTGCTAGGACTACACGGGTATCTAATCCGTTTTGCGCCCCTAGCCTTCATCCTTTACTGTAAGAACTGTACTCGTAGGATGCCTTCGCTATTGTGAGTCTAATCAAGATCAGAGTATTTTACAACTACTTTGACCATACTTCCTACGTCTTCCAGTCCTTAGCTCAACAGTATTC
+
CCCCCFFGCC@EEDECF@<FEFEGGGGCFGG+BCFFGEDGGGGCFF9FC<<CFFGGGGGC@C<F,,DEEGGGFGDFGGGGAFFD<FGFF<?D<F,CC:F?FFGF<F9F,CFFGGGBE<EE?AB5,9AADFGFFFGGC:FG,BEC+@,CEEEEEEEFGG+>9=CG=8DFGGDFAA8@DB6E;FAA@8,@EFGGC9,@:@FFGGC>,<FGGG+2*4;>>FC99+;E;11=9*6;?83+26/*1*=*=89B*+)//*1);73>)6;@(.)1);<<1;DFDF363+)))/).)6)9*.=FG9C2)
@M03152:184:000000000-AWYW1:1:2107:9004:9692 2:N:0:AGAGGATAATACCTGT
CCCAACTATCCCTATTAATCATTACGTAGATCCTAGAAACCAACAAAATAGGATCAATCGTCCTATTTCATTATTCCATGCTAATGTATTCAAGCGTTAGCCTGCTTTAAACACTCTAATTTTTTCAAAGTAACAGTTCCGATTCCTTGCGACACCAAATTAATGACATCACGGCTCCTCGGAAAGGAGGAACCAACAAAACCGGTACGTACCGTAGGCACGACCAGCAAATTGATCCCGAAATTCAACTACGAGCTTAGATCGGAAGAGCGTCGTGTAGGGAAGGAACAGGTAGGTAGAG
+
CCCCCGGGGGGGGGGGGGGGGFGGGGGGGGGGGGGGGGGGGGGGGGGGGGGGGGGGFGGGGGGGGGGGGGGGGGGGGGGGGGGGGGGGGGGGGGGGGGGGGGGGGGGGGGGGGGGGGGFGGGGGGGGGGGGGGGGGGGGGGGGGGGGDGGGGGGGGGGGGGGGGGAFFGGGGG>EDEGGGGG>EGGGGGGGGGFGGGGGFFGCDCDBCDC>F5@CFE9AFF>=ABBDFFFFFFFC@FCA@EFBDF=CCFGFFFD>@EEFFFFF01?;(13(2(49((0,028<F(((8(.849)*0*)*))
@M03152:184:000000000-AWYW1:1:2107:6400:9748 2:N:0:AGAGGATAATACCTGT
CCCAACTATCCCTATTAATCATTACTAAGACCCTAGAAACCAACGAAATCAGGATCCCAGTCCTGTTCCATTATCCCATGCTGAAGTATTCAAGGCTCGATTGCCTGCTTTGAACACTCTAATTTGCTCAAAGTAAAAGAGTAGGAACCCCAGTCATAGTATCCAGAGTTGCCCCCAGAAAGTACTACAACCTTTGACCGCCACCAAGTTAAGGACAGCGGTGAGTATCCTACAGTGGGGCGTGACCCAAACGGTACAGACAATGACGGCAGACCAGCCTGCGCGCACGCCGAAATTCACC
+
CC<A<@CFFGGFDEGGG@EFFACFFGGGFGFGGGFF@FGGGGGGFC@FGGFFCFFGCFGGFGGG9@FGFFGAFGGFFGGFGFFGGGGFGFGGGGCFGGGEDGDFCGG8F9D,9AFA<9,?<<FEE,C,CACCA,AFE=EFGGGC9,>FEEGC:@EGGF9EFGC;FGGEF;===,1@EEF8D@=@C=FFGC8+@=9F8F90=DG>F+6==C@C+,5@?559038>C<EC5BA=FFE@>9*)*()(2)0;@GF@F<)6:6?C?((7=EF190(.12(4640)4)48,4((1(-004))*->))
@M03152:184:000000000-AWYW1:1:2107:7935:9841 2:N:0:AGAGGATAATACCTGT
CCCAACTATCCCTATTAATCATTACATCAGCCTTAGAAACCAACAAAATAAGACCAACGTCATATTCTATTATCCCATGCTGTAATATTCAATGGCAAGGTTACGCCTGCTTTGAACACTCTAATTTTTTCAAAGTAAATGATTTGGGCGCGCTTGCGCACACCCAAAAGATAGGAAGCATCAGCCGAGCCACGCCACAAGGACGAGCGTTGACCGAAACGCATGCCGAAATTCAACTACGAGCTTAGATCGGAAGAGCGTCGTGAAGGGAAAGAACAGGTAACGGAAAATGTCGGTGAGG
+
CCCCCGGGGGGGGGGGFFGFEFGGGGGGGGGGGGFGGFGGGGGGFGGGGGGGGGGGGGDGGGGGGGGGGGGGGGFCGFGGC<EGGGGGGGGGDFFGGCFGGGEGGGGGGC,CAEFFGGGGGGGGGDCCGCCGFDFEEFGGFFFFFGGFDEGEGGGFFGDGGEGGGGCFC8D9DFDGFGFD=EGC8=BFEGGGGG>?ECFAC;CFEDDC*3;7@F=;?>?E4B@?1A)5:>9AA+6FGFAEBD:@>?AFA014?G5(),49486(((().430::?FFF1))*)*(((((..*/)0)/-*(.
@M03152:184:000000000-AWYW1:1:2107:12196:9938 2:N:0:AGAGGATAATACCTGT
CCCAACTATCCCTATTAATCATTACTTCGGTCCTAGAAACCAACAAAATAGAACCAAAGTCCTATTCTATTATTCCATGCTAATGTATTCAAGCGTAAGCCTGCTTTAAACACTCTAATTTTTTCAAAGTAAAAGTCCTGGATCCCCAACGCACTCAGTTAAGAGCACGCTGGTTCCCCAGAAGGAAAGACCCGACCAGAGCAGTGCTTACCTTTCGGCAAGACCACCCAGCCAGGCCCGAAATTCAACTACGAGCTTAGATCGGAAGAGCGTCGTGTAGGGAAAGAACAGGTATGAGTAG
+
CCCCCGGGGGGGGGGGGGGGGGGGGGGGGGGGGGGGGGGGGGGGGGGGGGGGGGGFFFGGEFGGGGGGGGCGGGGGGGGGGGGGGGGGGGGGGGGFGGGGGFGDGGGGGGGG8FGGGGGGFGGGGGGGGGGGGGFGFGEFCGGFFGGGGGCGGGEGEFGGGGFGF8EGGGGG6D8E8EGFGFGGGGGGGGGGGDGGDG759FGAADAFGFGGFFCFFFDFBFFF7;B>AFFF>FFGGF49B5ADFFFFFGFF<G):>834><EDF;?>@;@B>B>9?08?AB7508:0.4:)/-*0*)*-)
@M03152:184:000000000-AWYW1:1:2107:15861:10025 2:N:0:AGAGGATAATACCTGT
CCCAACTATCCCTATTAATCATTACTTCGGTCCTAGAAACCAACAAAATAGAACCAAAGTCCTATTCTATTATTCCATGCTAATGTATTCAAGCGTAGGCCTGCTTTAAACACTCTAATTTTTTCAAAGTAAAAGTCCTGGATCCCCAGCGCACCCAGTTAAGAGCACACTGGTTCCCCAGAAGGAAAGACCCAACCGGAGCAGTGCTTACCTTTCAGCAAGACCACCCAGCCAGGTCCGAAATTCAACTACGAGCTTAGATCGGAAGAGCGTCGTGTAGGGAAAGAACAGGTGTGGGTAA
+
CCCCCGGGGGGGGGGGGGGGGGGGGGGGGGGGGGGGGGGGGGGGGGGGGGGGGGGGGGGGGGGGFGGG<FGGGGGGGGGGGGGGGGGGGGGGGGGGGGGGGGGGGGFGGGGGGGGGGGGGGGGGGGGFGGGGGGGGGGFGGGGGFDGGGGGGGGGGGGGGGGFCFGGGGGGGGGGGGGGGGGGGGGGFGGGGGGGGCDGDEDCFGGFGGGGGFGGFFFFFFFFF@FBFDFFAFFFDCFF@F=4=FFFFFGFFDGF>>EF<ECE?7171(=DB9<>9BFFFFFBF?FFF(4,)*(1)*-9)(
@M03152:184:000000000-AWYW1:1:2107:13052:10037 2:N:0:AGAGGATAATACCTGT
CCCAACTATCCCTATTAATCATTACGTCGATCTTAGAAACCAACAAAATAAGATCAAACGTCCTATTTCATTATTCCATGCTAATGTATTCAAGCGAATGCCTGCTTTAAACACTCTAATTTTTTCAAAGTAACAGTCCTGATTTCCCACGACACCAAATTAATGACATCGTGGTTCGTCAGAAGGGAGAAACCGACAGGGCCAGTACACACCAGAGGCGCGACCGACCCGTCGATCCCGAAATTCAACTACGAGCTTAGATCGGAAGAGCGTCGTGTAGGGAAAGAACAGGTATGTGCAA
+
CCCCCGGGGGGGGGGGGGGGGGGGGGGGGGGGGGGGGGGGGGGGG8FFGGGGGGGGGGGGFGGGGGGGGGGGGGGFGGGGGGGGGGGGGGGGGGGGGGGGGGGGGFGGGGGGGGGGGGFGGGGGGGGGGGGGGGGGGGGGGGGGGGGFGGGEGGGGGGGGGGFGFGGGGGGGGGFGGGGGGDGGGGDG6EGGGGCC9CEF6CDBFGFGGGGGFGFFFF>B>522>?;B6D;::B@DG:A@FBBBFFAF>:?)-/76;?F7<:A:??0(31(3116,8)3@>F?F?23?((.)*6*)*)*))
@M03152:184:000000000-AWYW1:1:2107:24856:10141 2:N:0:AGAGGATAATACCTGT
CCCAACTATCCCTATTAATCATTACATCAGCCTTAGAAACCAACAAAATAAGACCAACGTCATATTCTATTATCCCATGCTGTAATATTCAATGGCAAGTTACGCCTGCTTTGAACACTCTAATTTTTTCAAAGTAAATGGTCCGGAGCGAGTTTTTAACGCCCACTACCGGAAGATAGGAAGCATCAGCCGAGCCACGCCACAAGGACGAGCTTTGACCAATAAGCATTCCGAAATTCAACTACGAGCTTAGATCGGAAGAGCGTCGTGTAGGGAAAGAACAGGTATGCGTAAATCAGCG
+
CCCCCGGGGGGGGGGGGGGGGGGGGGGGGGGGGGGGGGGGGGGGGGGGGGGGGGGGGGGGGGGGGGGGGGGGFGCFGGGGGGGGGGGGGFGGGGGGGGGGGGGGGGGGGGGGGGGGGGGGGGGGFFGGGGGGGGGGGGGGGGGGGGGGGDGGEGGGGGGGGDGGGGGFGFGDGGGGGFGGGEEFGGGGGGGGGGGDFGGAGDGFGGFGFGGGEGFFAFAAF;BEFFEF4B?FAB=G>FA764AE6>?>;:;>ED7<>618B;@((,17(1:<AA0:BF().)()().)()()0()**)2)-
@M03152:184:000000000-AWYW1:1:2107:15327:10194 2:N:0:AGAGGATAATACCTGT
CCCAACTATCCCTATTAATCATTACTTCGGTCCTAGAAACCAACAAAATAGAACCAAAGTCCTATTCTATTATTCCATGCTAATGTATTCAAGCGTATGCCTGCTTTAAACACTCTAATTTTTTCAAAGTAAAAGTCCTGGATCCCCAGCGCACTCAATTAAGCGCACGCTGGTTCCCCAGAAGGAAAGACCCGACCAAGAGCAGTGCTTACCTTGCGGCAAGACCGCCCGACCAGGTCCGAAATTCAACTACGAGCTTAGATCGGAAGAGCGTCGTGTAGGGAAAGAACAGGTATGTGTA
+
CCCCCGGGGGGGGGGGGGGGGGGGGGGGCGGGGGGGGGGGGGGGGGGGGGGGGGGGGGGGGGGGGGGGGGGGGGGGGGGGGGGGGGGGGGGGGGGGGGGGGGGGGGGFGGGGFGGGGGGGGGGGGGGGGGGFFGGGGGGGGGGGGGGGGGGGGGGGGGGGGGGFGGGGGGGGGGGGGGGFGGGGGGGFFGGGGGGGGGGFGFFFGGFGGGGGFGFFFFEFFFFBBF@F9>@F:>>GGAF@E@B>F+?FCFFF;DEBFFFFDF2AFFF:>?<?F>?9>FBFF??::?6?F7<F5-**2-*--
@M03152:184:000000000-AWYW1:1:2107:8272:10213 2:N:0:AGAGGATAATACCTGT
CCCAACTATCCCTATTAATCATTACGTCGATCCTAGAAACCAACAAAATAGAATCAAACGTCCTATTTCATTATTCCATGCTAATGTATTCAAGCGTATGCCTGCTTTAAACACTCTAATTTTTTCAAAGTAACAGTCCTGATTCCCCAAGACACCAAATTAATGACATCAAGGTTCTTCAGAAGGGAGAAACCAGTAATGACAGTACGTACCGAAGCACGACCAACATACTGATCCCGAAATTCAACTACGAGCTTAGATCGGAAGAGCGTCGTGTAGGGAAAGAACAGGTATGTGTAGA
+
CCCCCGGGGGGGGGGGGGGGGGGGGGGGGGGGGGGGGGGGGGGGGGGGGGGGGGGGGGGGGGGGGGGGGGGGGGGGGGGGGGGGGGGGGGGGGGGGGGGGGGGGGGGGGGGGGGGGGGGGGGGFGGGGGFGGGGGGGFFFGGGGGGGGGDGGGGGGGGGGGGGGGFGGGGGGGGGGGGGGFDGFGGGG88DGGGFGGDFFCD7DDDFGGFGG5@DFF5FF>BAF>FDFFFFF6BECFF>AFFFEFFFFCGF>@D5@FF=EFE0;?6>@8@9:;96??FFF6ABF::::(((1*66/2.764
@M03152:184:000000000-AWYW1:1:2107:22469:10314 2:N:0:AGAGGATAATACCTGT
CCCAACTATCCCTATTAATCATTACTTCGGTCCTAGAAACCAACAAAATAGAACCAAAGTCCTATTCTATTATTCCATGCTAATGTATTCAAGCGTAGGCCTGCTTTAAACACTCTAATTTTTTCAAAGTAAAAGTCCTGGATCCCCAACGCACTCAATTAAGATCACATTGGTTCCCCAGAAGGAAAGACCCGACCAGAGCAGTGCTTACCTTGCGGCAAGACCACCCAGCCAGCCCCGAAATTCAACTACACGCTTAGATCGGAAGAGCGTCGTGTAGGGAAAGAACAGGTAAGTGTAT
+
CCCCCGGGGGGGGGGGGGGGGGGGGGGGGGGGGGGGGGGGGGGGGGGGFFFGEGGGGGGGGGGGGGGGFGGGGGGGGGGGGGGGGGGGGFGGGGGEGGGGGGGGGFGFGGGGGGGGGGGGGGGGGGFGGFGGGGGGFGGFGGGFGFGFGGGGGGGGGGGGGGGG,DFFGFGFGGGF?GGGCFG??EFDDFG8@C>E>DDF,+CAEFFGGGGFFG7FDAD>55==DFB5@F=F9/5**?DBE@B@FFEF)+)))*26:@D@<?E8(681(,6---(,47(*-84;032:27:0=2/9>4:))
@M03152:184:000000000-AWYW1:1:2107:18896:10429 2:N:0:AGAGGATAATACCTGT
CCCAACTATCCCTATTAATCATTACTTCGGTCCTAGAAACCAACAAAATAGAACCAAAGTCCTATTCTATTATTCCATGCTAATGTATTCAAGCGTAGGCCTGCTTTAAACACTCTAATTTTTTCAAAGTAAAAGTCCTGGTTCCCTGCCGCGCTGAGTAAACAACACGACAGCTCATCAGAAGGTGAGACCCGGTCAGGACAGTACATACACAAAGGCAGACCATCCAACCGAGTCCGAAATTCAACTACGAGCTTAGATCGGAAGAGCGTCGTGTAGGGAAAGAACAGACATGTGCAGA
+
CCCCCFFGGGGGGGGGGGGGGGGGGGGGGGGGGGGGGGGGGGGGGGFGGGGGGGGFGGGGGGGGGFFGGGGGGGFFFGGGGGGGGG9FGGGGGGGGGGCCFGGGGGGGGGFGGGGGGGGGFGGF=FGFFFFEDFGGGFFGGFGGCEFGCD>EGG7CCFFAF8EE8ECEEE6@CGGFA>DFGDGGFFEGDEF+@CD>>?C5ACCFEGFFC92;>E5>6*;A>FFF=626>>B>)5:**;5962AEFFCFFGF0?3564;36)/37;7>F@3>;(3-8,0:F04.).3:::<(.5)==*)2<)
@M03152:184:000000000-AWYW1:1:2107:17521:10486 2:N:0:AGAGGATAATACCTGT
CCCAACTATCCCTATTAATCATTACGGTGGTCCTAGAAACCAACAAAATAGAATCATCCGTCCTATTTTATTATTCCATGCTAATGTATTCAAGCAAAATGCCTGCTTTAAACACTCTAATTTTTTCAAAGTAAAGGTCCTGGTTCCCCGCGGCACCCAATTAAGGACATCGCGGTTCTCCAGAAGGTGAGAAATTGACTACACCAGTTCATACCCCTTAAGGCACGACCGATGTGTCAATCCCGAAATTCAACTACGAGCTTAGATCGGAAGAGCGTCGTGTAGGGAAAGAACAGGTATG
+
CCCCCGGGGGGGGGGGGGGGGGGGGGGGGGGGGGGGGGGGGGGGGGGGGGGGGGGGGGGGFGGGGGGGGGGGGGGGGGGGGGGGGGGGGGGGGGGGGGGGGGGGGGGGGGGGGGGGGGGGGGGGGGGGGFGGGGGGFFFGFGDFFGGGGGGGGGGGGGGFGGGGGGCFGGGGGGGGGGGGGGGFGGGGGGGGGGGGGGGFGFGFDFFGGGGFFGGF5@AFFFEFFFABFFFFBE28DFFFA>A@BB>E7@6?CFFEFD;@9B@3)99B:1:19<B?>70.,8:FAA:<B6?5@()09)2)(
@M03152:184:000000000-AWYW1:1:2107:11314:10502 2:N:0:AGAGGATAATACCTGT
CCCAACTATCCCTATTAATCATTACCTCGGTCCTAGAAACCAACAAAATAGAACCAAAGTCCTATTCTATTATTCCATGCTAACGTATTCAAGCGTAGGCCTGCTTTAAACACTCTAATTTTTTCAAAGTAAAAGTCCTGGATCCCCAGCGCACTCAATTAAGAGCACGTTGGTTCCCCAGAAAGAAAGATCCGACCAGAGCAGTACTTACCATTGGCAAGACCACTCAGCCGGACCCGAAATTCAACTACGAGCTTAGATAGGAAGAGCGCCGGGTAGGGAAGGAACAGGTATAGGTAGA
+
CCCCCGGGGGGGGGGGGGGGGGGGGGGGGGGGGGGGGGGGGGGGGGGGGGGGGGGGGGGGGGGFEGGGGGGGGGGGGGGGGGFFGFGGGGGGAFGGGGGGGGGDGGGGGGGGGGGGGGGGGGGGFG9FFGGGGGGGGGGGGGGGGGGGGGGGGGGFGGGCFFCFE8FGGGGGFGGAEFGGEDFGGGGGGGFGGCECEDCFGGGFC?F7CDG+BFGFA>FF>FBCC?E6BF.@BDBGCEFBF=49BF<:<CA;08>F))))1)7(/)331(2(((-3-)-<072)(.,(,..*1)0**.*.4
@M03152:184:000000000-AWYW1:1:2107:25284:10504 2:N:0:AGAGGATAATACCTGT
CCCAACTATCCCTATTAATCATTACTTCATCTCTAAAACCAACAAAATAGAAACAAAGTCCTATTCCGTTATTCCATGCTAATGTATTCAAGCATAAGCCTGTTTTAAACACTCTAATTTTTTCAAAGTAACAGTCCTAGATCCCTAGCGCACTCAATAAAGAGCACACTAGTTCCCTAGAAGGAAAGGCCCAACCAAAGCAGTGTTAACCTTGCGGCTAAACCGCCTAGCCAGGCCCGAAATGCAACTACGAGCTTAGATAGGAAGAGCGTCGTGTAGGGAAAAAAAATGAAGGAGATGA
+
CCCCCFFGGFGGGGGGGGGCFGCFGGGGGGGGGGGFFFGCGGGGGGGGGGGGGGGGGGGGGFGGGGGEGGGGFGAEFGGGGFGGGGGGGGGGFGGGGFCFGGGGGGF8FECGGGGGGGGGGFG@FDFFGFAAA?FGFE,,CFDG8EFFCE7EGDFFGFF9D8,DFF8?FGGG;DF8DEGGDEF8D@CA?FF+AFGEGGGF,=F@DD9EGFFDD8DB?EFFFAE)595?=FCFF>>G>?4A:>F*:@>F=8)-6*)(/9).5.7=E3((5(3.(,,,,))*2<?)(,271(5*0)))1(0).
@M03152:184:000000000-AWYW1:1:2107:13869:10520 2:N:0:AGAGGATAATACCTGT
CCCAACTATCCCTATTAATCATTACATCGATCCTAGAAACCAACAAAATAGAATCTGATGTCCTATTTCATTATTCCATGCTAATGTATTCAAGCGTAAGCTTGCTTTAAACACTCTAATTTTTTCAAGGTAACAGTCCTAATTCCCCATAACATCAAATGAATGACATCATGGTTCTTTAGAAGGTGAGAACCAATAAGACCAGTACATACCAAGGCATGACCGATCCCTTGATCCCGAAATTCAACTACGAGCTTAGATCGGAAGAGCGTCGTGTAGGGAAAGAACAGGTATGTTGAGA
+
CCCCCGGGGGGGGGGGGGGGGGGGGGGGFGGGGGEGGGGGGGGGGGGGGGGGGGGGGGGGGGGGGGGGGGGGGGGGGGGGGGGGGGGGGGGGGGGGGGGGGGGGGGGGGGGGGGGGGGGGGGGGGGGGFFGDGGGGGGGGGGGGGGGGGGGGGGGGGGGGGGGGF8EFGGGGGFEFGGGGGFEFG@FGGFGGGGG?FFA8DF6D?DFGGGGGFCGFFDFFFFFF=EAFF?@F5FEFFFDFFBFFAFEFACF)7C>AAEEF??B99>2(7@28=(.;?));08=A1@@@F@(*19)1+):((
@M03152:184:000000000-AWYW1:1:2107:18451:10528 2:N:0:AGAGGATAATACCTGT
CCCAACTATCCCTATTAATCATTACTTCGGTCCTAGAAACCAACAAAATAGAACCAAAGTCCTATTCTATTATTCCATGCTAATGTATTCAAGCGTATGCCTGCTTTAAACACTCTAATTTTTTCAAAGTAAAAGTCCTGGATCCCCAGCGCACTCAATTAAGAGCACGCTGGTTCCCCAGAAGGAAAGACCCGACCAGAGCAGTGCTTACCTTTCGGCAAGACCGCCCAGCCAGGTCCGAAATTCAACTACGAGCTTAGATCGGAAGAGCGTCGTGTAGGGAAAGAACAGGCATGGGTAA
+
CCCCCGGGGGGGGGGGGGGGGGGGGGGGGGGGGGGGGGGGGGGGGGGGGGGGGGGGGGGGGFGGGGGGGGGGGGGGGGGGGGGGGGGGGGGGGGGGGGGGGGGGGGGGGGGGGGGGGGGGGGGGGGGFGGGGGGGGGGGGGGGGGGCGGGGGGGGFGGGGGGGGGGGGGGDGGFEFGGGGGGGGGGGDGGGGGGDGGDEAGGGFGGFGGGGGFGGFFABFFFFFDF=DBEDFFFFF9AFBF@F;AFFFFGF;8C5@E@3;>?C;?@FFFF0>21;(().9<51><60<(.45).05*,2)(
@M03152:184:000000000-AWYW1:1:2107:5085:10547 2:N:0:AGAGGATAATACCTGT
CCCAACTATCCCTATTAATCATTACGTCGATCCTAGAAACCAACAAAATAGAATCAAACGTCCTATTTCGTTATTCCATGCTAATGTATTCAAGCGTGAGCCTGCTTTAAACACTCTAATTTTTTCAAAGTAACAGTCCTGATTCCCCATGACACCAAATTAATGACATCATGGTTCGTCAGAAGGTAGGAATCAATAATACCAGTACGTACAATAGCACGACCAATAAATTGATCCCGAAATTCAACTACGAGCTTCGATCGGAAGAGCGTCGTGTAGGGAAAGAAAAGGTATGTGTAAA
+
CCCCCGGGGGGGGGGGGGGGGGGGGGGGGGGGGGGGGGGGGGGGGGGGGGGGGGGGGGGGGGGGGGGGGGGGEFGGGGGGGGGGGGGGGGGGDDFCFGGGGGGGGGGFGGGGGGGGGGGGGGGFGGGGGGFGGGGGGGGGGGGAGFGAEGGFGGGGGGGGCGEGGCFDGGGGGGGGGDGGGGGA?@BD8FFGGGGEGGGDAD=DED@?>FGGFFGFF5BFDBBFFFFCEFCF8C5+<;9>EFFF6B*+2*3/(2?28*(-/3(,(80(8;(.(66;1A3A0;,7(10((.4??<6**.2))
@M03152:184:000000000-AWYW1:1:2107:10541:10554 2:N:0:AGAGGATAATACCTGT
CCCAACTATCCCTATTAATCATTACGGCGATCCTAGAAACCAACAAAATAGGACCGCACGTCCTATTTTATTATTCCATGCTAATGTATTCGGGCGTAAGCCTGCTTTGAACACTCTAATTTTTTCAAAGTAAAAATCATGGTTCCCTGCCACACCCAGTAAAGGGCATAACAGCTCACCACGAGGTAAGCCTCCACCGCTCCAGTACACACCCAAATAGGCGGACCGGGCGGCAAAGGCCGAAATTCAACTAAGAGCTTAGATCGGAAGAGCGTCGTGTAGGGAAAGAACAGGTAAGGGT
+
CCCCCGGGGGGGGGGGGGGGGGGGGGGGGGGGGGGGGGGGGGGGGGGGGGGGGGGGGGGGGGGGGGGGGGGGGGGGGGGGGGGGGGGGGGGGGGGGGGGGGGGGGGGGGGFFGGGGGGGGGGGGGGFFGGGGFGGGGGGGGGGGGGGGGGGGGGGGGGGGGGFGGGGGGGFFGGGFGGGGGGGGGEEGGGGGGG5EGG>B?DGFFGFGGGGDEGGFFFFFFFFFFF>>>>(.7B9CGFFFFBE9B>AB:FFB?*).136:A>A))4:::><0(((295:7?FFE?B:?3?())(***44((
@M03152:184:000000000-AWYW1:1:2107:18858:10565 2:N:0:AGAGGATAATACCTGT
CCCAACTATCCCTATTAATCATTACGTCGATCTTAGAAACCAACGAAATAAGATCAAACGTCCTATTTCATTATTCCATGCTAATGTATTCAAGCCAAAGCCTGCTTTAAACACTCTAATTTTTTCAAAGTAACAGTCCTGATTCCCCACGACATCAAATTAATGACATCATGCTTCGTCAGAAGGGAGAAACCAATTGTACCAGTGCGTACCGTTGGCACGACCAATAAATTGATCCCGAAATTCAACTACGAGCTTAGATCGGAAGAGCGTCGTGTAGGGAAAGAAAAGGCAAGTGTAG
+
CCCCCGGGGGGGGGGGGGGGGGGGGGGGGGGGGGGGGGFGGGGGGGGGGGGGGGGGGGGG@FGGGGGGGGGGGGGGGGGGGGGGGGGGGGFGGGGGGGGGGGGGGGFGFGGGGGGGGGGGGGGGGGGGGGGGGGGGGGGGGGGGGGGGGGDGGGCFFGGFFGGGGGGGGGGGGFCFGEFGGGGGGGGGGGGGGCFGGGFFGG7DGGFGCGGCEGGFFAFFFDFF5B=F=>CF>>AB=>A9BFFFFFFF4=FE@D:@>4<7..78<@F@@88921>0;7(=2><FFFF?(44))4))26*))
@M03152:184:000000000-AWYW1:1:2107:15446:10574 2:N:0:AGAGGATAATACCTGT
CCCAACTATCCCTATTAATCATTACTCCGGTCCCACAGACCAACGAGATAGGCCAGAGTCCTATCGCGTTATTCCATGCTAATGTATTCAGAGCGTAGGCCTGCTTTGAACACTCTAATTTACTCAAAGTAACCTCGCCGACTCCGAGTCCCGGACAGTTAAGCCCAGGAGCCCGTCCCCGGCAGGAAGGCGGGACAACGCAGTGCACACCAGAGGCGGACCGCGTCGCCCCGCCCGAAATTCAACTACGACCTTAGATCGGAAGAGCGTCGTGTAGGGAAAGAAAAGGCAGGTGTAGATG
+
CCCCCGGGGGGGGGGGGGGGGFGGGGGGGGFGGGGGGGGGGGGGGGGGGFGGGGGGGGGGGGGGGGCE@FGGGGGGGGGGGGGGGGGGGGGGGGGGGGGGGGGGGGFGGGGGGGGGGFGGGGGGGFG9FFGGGGGFGGGGGGGGGGGDGGGGGGCEEFGGGGGG?DGGGGDFGCGEGGGGGED5;@8,=?GEECEEDFFEG3)8?CFGGGCGFFGFEDDE>.((()35->BEFEF:5))45)=>FFA6>*7((1*-9A24:(,3-312((-1((((6B6<?:<:0((.((,))(//:9*).
@M03152:184:000000000-AWYW1:1:2107:9860:10580 2:N:0:AGAGGATAATACCTGT
CCCAACTATCCCTATTAATCATTACATCAGCCTTAGAAACCAACAAAATAAGACCAACGTCATATTCTATTATCCCATGCTGTAATATTCAATGGCAAGTTACGCCTGCTTTGAACACTCTAATTTTTTCAAAGTAAATGATCCAGAATGAGTTTAACCCCACTACTGGAAGATAGGAAGCATCCGCCGAGCCACGCCACAAGGACGAGCTTTGACAAATAGCATTCCGAAATTCAACTACGAGCTTAGATCGGAAGAGCGTCGTGTAGGGAAAGAACAGGTATGTGTAGATCTCGAGGTG
+
CCCCCGGGGGGGGGGGGGGGGGGGGGGGEGGGGGGGGGGGGGGGGGGGGGGGGGGGGGGGGGGGGGGGGGGGGGGGGGGGGGGGGGGGGGGGGGGGGGGGGGGGGGGGGGGGGGGGGGGGGGGGGGGGGGGGGFGGGGGGGGGGGGFGGGFGGGFGGGGGGGGGGGGGGGGGGGGFGGGGGGGGGGGGGGGGCGGD=FGFGGGFGGFGGDGFFGGFFFFFFFFFFFEFE4@FFFFGGFFFF=E24?==7CBC=DEFFFF@B1;BB<@8<<<DF???F4:7?=:*()-.-))**-*.*4)((
@M03152:184:000000000-AWYW1:1:2107:5088:10703 2:N:0:AGAGGATAATACCTGT
CCCAACTATCCCTATTAATCATTACTTCAGCCAAGCGAAACCAACGAAACAAGACCGAAGTCGTATTCCATTATCCCATGCTAACGTATTCGGAGGCGAGTTACGCCTGCTTTGAACACTCTAATTTCCTCAAAGTAAACGATCCTAGCGGTTGATTCCCCACCCTCGCGGATGAGGGCCGTTAGGAACATAGGAGGCCAGCAACCCGCTCCCCGAAGGGGCGGATTGCTAAGGACCTTCCGAAATTCAACTACAAGCTTAGATCGGAAGAGCGTCGGGTAGTGAAAGAACAGGGAAGTGG
+
CCCCCGGGGGGGGGGGGGGGGGGGGFGGGGGGGGGGGGGGGGGGGCFGGGGGDFGG@GGGCFFGGGGGGGGGGFFFDGGDFGGGGGGGGGCG<FGGGGGGGGGGGGGCGGGGF9FGGGGGGGGFGFFGGGGGGGGGGGGGGEFCGCGGCGGE@7,EFGFGCEGGEFGGGG+@5*@DF*CEGCEGGGDGGGGGGGFC=DFFGGG;FC>CDCCDF55>>BFFED;60)4><*.*9:>49)18FBE:>F9FACF<:G).??0<-))).2:?60(.167?0),)-8)9<)46:03@4.)0*,*,)
@M03152:184:000000000-AWYW1:1:2107:4704:10715 2:N:0:AGAGGATAATACCTGT
CCCAACTATCCCTATTAATCATTACGGCGATCCTAGAAACCAATAAAATAGGACCGCACGTCCTATTTTATTATTCCATGCTAATGTATTCGGGCGTAAGCCTGCTTTGAACACTCTAATTTTTTCAAAGTAAAAATCATGGTTCCCTGCCACACCCAGTAAAGGGCATAACAGCTCACCACGAGGTAAGCCTCCACCGCTCCAGTACACACCCAAATAGGCGGACCGGGCGGCAAAGGCCGAAATTCAACTACGAGCTTAGATCGGAAGAGCGTCGGGGAGGAAAAGAACAGGAAGGTGT
+
CCCCCGGGGGGGGGGGGGGGGGGGGGGGGGGGGGGGGGGGGGGGGGGGGGGGGGGGGGGGFGGGGGGGGGGGGGGGGGGGGGGGGGGGGGGGGGGGGGGGGFGGGGGGGGGGGFFEFDGGGGGGGGGGGGGGGGGFG@FGGDGGGGGFGG8FGGGGGGGFEGGGGGGGGGGGGGGFFFG?8DGGEGEGGGGGCG59@DE>*<CAFFFGGFGGFGGF4?AF6A@22B9ABE;BF51D4@>:>6B6>:<FAFFF?C7:BB;::.<<)-40?;12.4(39)()-<>)(.3:?:07)4)00(2()
@M03152:184:000000000-AWYW1:1:2107:16902:10860 2:N:0:AGAGGATAATACCTGT
CCCAACTATCCCTATTAATCATTACATCAGCCTTAGAAACCAACAAAATAAGACCAACGTCATATTCTATTATCCCATGCTGTACTATTCAAAGGCAAGGTTACGCCTGCTTTGAACACTCTAATTTTTTCAAAGTAAATGATCCGAAGCGAGTTTAACCCCACTATCGGAAGATAGGAAACGTCAATCCAGCCACGCCACAAGGACGAGCCTTGACCAAACGCATTCCGAAATTCAACTACGAGCTTAGATCGGAAGAGCGTCGAGTAGGGAAAGAAGAGGTATGTTGAGAATGACGGGG
+
CCCCCGGGGGGGGGGGGGGGGGGGGGGGEFGGGGGGGGGGFGGGGGGGGGGGGGGGGGGGGGGGGGGGGGGGGGGGGGCGGGFGGGGGGGGGGGGGGGGGGGGGGGGGGGGGGGGGGGGGGGGDGGFGGGGFGGGGGGGFAEGGGGGDEGC@FGCFGGGGDGG6FFFFG6EGEEGFGDFEFE6E8EDDAFGGFGGGGD75CCFFFGFDGD>9AC?AA5AFF55)>B>><FF>DFECFFFEFF4>:808<0;5)>>8563(62((((().62?:B::?:(7(.,/4..)))..*)/**(1((
@M03152:184:000000000-AWYW1:1:2107:25955:10881 2:N:0:AGAGGATAATACCTGT
CCCAACTATCCCTATTAATCATTACATCGATCCTAGAAACCAACAAAATAGAATGCGATGTCCTATTTCATTATTCCATGCTAATGTATTCAAGCGTTAGCCTGCTTTAAACACTCTAATTTTTTCAAGGTAACAGTCCTAATTCCCCACAACATCAAATAAATGACATTATGGTTCCTTAGAAGGTGAGAACCAATATGACAAGTACATACCATCGGCATGACCAATCCATTGATCCCGAAATTCAACTACGAGCTTAGATCGGAAGAGCGTCGTGTAGGGAAAGAAAAGGAAGGTGTAA
+
CCCCCGGGGGGGGGGGGGGGGGGGGGGGGGGGGGGGGGGGGFGGGGGFFGGGGGGFGGFGFEGGGGGGGGDGFGGGGGGGGGGGGFGGGGGGGGGGGGGGGEGGGGGGGGGFGGGGGGFGFGGGGGGFGFFGGFGGF@EGGGGGGGGCECGGGGG8EAAEFCGGGGCEGFFGGCDFD8=EEGFEFCFFGGGGCFD88CCFGC+<,=DFGGG8*@?*:@A95ACC@FFA)08F5+*25+;85:?:++0=;=AEA4*2:)*1**0(-525=356-5;28A3@E>;ADF(8(35:;());67))
@M03152:184:000000000-AWYW1:1:2107:4849:10918 2:N:0:AGAGGATAATACCTGT
CCCAACTATCCCTATTAATCATTACATCGATCCTAGAAACCAACAAAATAGAATCGGATGTCCTATTTCATTATTCCATGCTAATGTATTCAAGCGTTGGCCTGCTTTAAACACTCTAATTTTTTCAAGGTAACAGTCCTAATTCCCCACAACATCAACCGAATGACATCATGGTTCCTTAGAAGGTGAGAACCAATGAGACCAGTACATACCGAGGGCATGACCGACCCATCGATCCCGAAATTCAACTACGAGCTTAGATCGGAAGAGCGTCGTGTAGGGAAAGAACCGGGAGTTGTAA
+
CCCCCGGGGGGGGGGGGGGGGGGGGGGGGGGGGGGGGFFGFGGGGGGGGGGGGGGGGGDGFGGGGGFGGGGGGGGGGGGGGGGGGGGGGGGGGGGGGGGGGGGGGFGGFGGGGGGGGGGGGGGGGGGGFGFGGGGGGGGGGGGGGGGGGGGGGGGGGGDGEEGGGG8EFGGGGGGGDDFFGGGGGGGGGGGGGGG?F?FFGGFFD=DDFGGDBGG>A>DFFFFFF>A>=FB;6?>*9@/6B@DFFCCF?CFFFG>(.6>@FF<;@FF>FF3:@(47:02@<B0):?F:7((0)(00*.:6)
@M03152:184:000000000-AWYW1:1:2107:6218:10955 2:N:0:AGAGGATAATACCTGT
CCCAACTATCCCTATTAATCATTACTAAGACCCTAGAAACCAACGAAATCAGGATCCCAGTCCTGTTCCATTATCCCATGCTGAAGTATTCAAGGCTCGATTGCCTGCTTTGAACACTCTAATTTGCTCAAAGTAAAAGAGTAGGAACCCCAGTCATAATATCCAGAGTTGCCCCCAGAAAGTACTACAACCTTTGACCGCCACCCAGTTAAGGACAGCGGTTAGTATCCTACAGTGGGGCGTGACCCAAACGGTACAGACCATGACGGCACACCAGCCTGAGCGGACCCCGAAATTCAAC
+
CCCCCGFGFGGGGFFGGGGGGFGGGGG9CCFGGGGGFCGGGFGGEFGEGGGGGGFACF<CFGGGGGFCGGGF9FGAFGGGGGGGGGGGGGG<<9@DFGDCFGFDGGGGGGGG9FFGGGGGGCE<EEFGGFG:BFGGFG9FGADBGFGGFEGGGGG,EFFE;;C;;9EEADFFGF?EGGGCF8EGGGGGG8DEDEFA:DEDEDDEFDFC=??FA4@?A5?>>9)0@F@F;9;B>*:=8**:9=AB5)8FBG5=D8:=BE<C?FFFFEF71>((.301:::F2)4@1(((((45>>FFF2CA)
@M03152:184:000000000-AWYW1:1:2107:12876:11088 2:N:0:AGAGGATAATACCTGT
CCCAACTATCCCTATTAATCATTACGCGGTTCTTAGAAACAACCAAATAAAAATAAAAGGCCTAATTTCATTTTCCAAGCTAATGTATTCAAAGGTAATGCTGCCTTAAACAATCCAATTTTTTTAAAGTAACAGTTCTGGTTTCCCAAGACAACCAAATAATTACATTAAAGTTCCTTAGGAGGGAAAAAACAAAAAAACCAATTACTTACGAAGGACGGCCAAACAAATGGTCCCCAAAATTAACTACCAAGATAGGACGGGAAGGCCATGGTGAAGGAAAAAAAAAGGAATAACAAGA
+
CCCCCGGGGGGGGGGGGGGGGG9,,,,++++8,6,,CF<F,E@,BFG,66,C,,6CF,,,,C,,,<F,<,C,,C,C,,,,,:E,6,9,C,,C,,,6,,,,:,,,,AF,CF9?,,,,,A5EFGGG+,AF,:,C,9,,,9,,,4C,>BE,E@,,,,9+@E,E,94,,,,3,,@,@,@,,@,,,,3,6C+,3@FCG,@,6@1*130*,++++++59**0***/**/(02(0564+;+*0*))/;2;4*;)1)*.)/*)/+)(/)(((/((((((.)(.))*.9(04)(-3(,,(.))***)0((
@M03152:184:000000000-AWYW1:1:2107:5749:11240 2:N:0:AGAGGATAATACCTGT
CCCAACTATCCCTATTAATCATTACGGCGACTCTAGAAACCAACAAAATAGAACCGCGCGTCCTATTTTATTATTCCATGCTAATGTATTCAGGCATAGGCCTGCTTTGAACACTCTAATTTTCTCAAGGTAAAGGTCCTGGTTCCCCGACGCACACCAACGAAGGGCACGCCGGCTCACCAAGAGGTAAGGCCCGCCCAGACAGTACGTGCCGTTAGGCAGACAGCCCGGCCAGGCCCGAAATTAAACTAAGAGATTAGATCGGAAGAACGTGGTGTAGGGAATGAACAGGTAAGTTGAG
+
CCCCCGGGGGGGGGGGFGG<DFGGGGDGCBGGGFFGGGGGEGGGFGGFEGGFGFECFCCEFFDFDG9,CF,CC<@CFCEFGCEFGGGFDFFGGGGGGGGGFEFFG,AF,A?A<?FGGGGF<?AFGCGGGCFFFGGGGFGFGGDE,4EFEGGGGGCEGGGFGGGGGGGGGGGD7CEG5@?EF:CGGGFFG,>>82ACEDE0/?FF?:AF59FG>*/=D3A)0./3(065202<5)455)<>)2>(9*6FD:*))0*(*.)54A9<?2<>:0(41(((.0)1.5(7(.-.64(.*)/0*)*.(
@M03152:184:000000000-AWYW1:1:2107:26729:11266 2:N:0:AGAGGATAATACCTGT
CCCAACTATCCCTATTAATCATTACTTCGGTCCTAGAAACCAACAAAATAGAACCAAAGTCCTATTCTATTATTCCATGCTAATGTATTCAAGCGTAGGCCTGCTTTAAACACTCTAATTTTTTCAAAGTAAAAGTCCTGGATCCCCTGCGCACTCAATTAAGAGCACGCAGGTTCCCCAGAAGGAAAGCCCCGACCAGAGCAGTGGTTACCTTGCGGCAATACCGCCCAGCCAGGGCCGAAATTCAACTACGAGCTTAGATCGGAAGAGCGTCGTGTAGGGAAAGAACAGGGCAGGGTAA
+
CCCCCGGGGGGGGGFGGFFEGGGGGGGGGGGGGGGGGGGGGGGGGGGGGGGGGGGGGGFFGGGGGGGGGGGGGGGFGGGGGGGGGGGGGGGGGGGGGGGGGGGGGGGGFGGGGGGGGGGGGGGEGGGGGGGGGFFGGGGGGGGGGGGGG?EGGGGGGGGGGG8D8DFGGGGGGCFF8DDGGGGFGGGFGGGGGEEGEGGAFFFFGF6=CGGDF77ADABEAFB=EF2?BF=A6?=DCBF@F>>(6;E6)@A413)6:2>)--.(408>?:792,4(4<:*5)4>??<<00())()))-92(
@M03152:184:000000000-AWYW1:1:2107:6060:11298 2:N:0:AGAGGATAATACCTGT
CCCAACTATCCCTATTAATCATTACTTCGGTCCTAGAAACCAACAAAATAGAACCAAAGTCCTATTCTATTAATGTATTCAAGCGGTGGCCTGCTTTAAACACTCTAATTTATTCAAAGTAAAAGTCCTGGATCCCCAGCGCACCCAATTAAGAGCACACTGGTTCCCTTACCTTTCAGCAAGACCGCCTAGCCAGGTCCGAAATTCAACTACGAGCTTAGATCGGAAGAGCGTCGTGTAGGGAAAGAAAAGGAATGTGTAGATCTGTGTTGCAGTCGAGTCATTAAAAACAAAAACGAAA
+
CCCCCGGGGGGGGGGGGGGGGGGGGGGGGGGGGGGGGGGGGGGGGFGGGGGFGGGGGGGGGGGG9FFFAFGGGGGGGGGGGGGGGGGGGGGGGGGGGGGGGGGGGGGFGFGGGGGGGGFGGGGGGGGGGGGEFGGFGGGGGGGEGGGGGGGGFGGGGGGGG9EGGGGGGGGGGGGGGGGGGGGGGGEDGGDGGGGGG?EBGDG59CFFGGGGFGD5A5CCA67ADB9>AA>FFFFG7?65C3>=FA?;18518*;3AE3/6.76.).)/)(/))/)()().))*)62)-5,8).00*()((
@M03152:184:000000000-AWYW1:1:2107:12795:11309 2:N:0:AGAGGATAATACCTGT
CCCAACTATCCCTATTAATCATTACCTCGGTCCTAGAAACCAACAAAATAGAACCAAAGTCCTATTCTATTATTCCATGCTAACGTATTCAAGCGTAGGCCTGCTTTAAACACTCTAATTTTTTCAAAGTAAAAGTCCTGGATCCCCAGCGCACTCAATTAAGAGCACGTTGGTTCCCCAGAAAGAAAGATCCGACCAGAGCAGTACTTACCATTGGCAAGACCACTCAGCCGGACCCGAAATTCAACTACGAGCTTAGATCGGAAGAGCGTCGTGTAGGGAAAAAAAAGGTAGGGGTAGA
+
CCCCCGGGGGGGGGGGGGGGGGGGGGGGGGGGGGGGGGGGGGGGGGGGGGGGGGGGGGGGGGGEFGGGGGGGGGGGGGGGGGGGGGGGGGGGGGGGGGGGGGGGFGGGGGGGGGGGGGGGGGGGGGGGGGGGGGGGGGCFCFFGGGGGGGGGGGEGGGGGGGGGGGGG>DFDGCFGGGGGGGGGGGGGGGGGFE>>EGGAFDGFFFFDCFG6BF>F?AAA9*38@9=/5A:ABDFGCD;(:>;?+:7A<*)(,8>@))/7.5/((,.=@F67(,(447<??F?)(,4(,(-*1).))(13)
@M03152:184:000000000-AWYW1:1:2107:18586:11335 2:N:0:AGAGGATAATACCTGT
CCCAACTATCCCTATTAATCATTACCTCGGTCCTAGAAACCAACAAAATAGAGCCAAAGTCCTATTCTATTATTCCATGCTAACGTATTCAAGCGTAGGCCTGCTTTAAACACTCTAATTTTTTCAAAGTAAAAGTCCTGGATCCCCAGCGCACTCAATTAAGAGCACGTTGGTTCCCCAGAAGGAAAGATCCGACCAGAGCAGTACTTACCATTGGCAAGACCACTCAGCCGGACCCGAAATTCAACTACGAGCTTAGATCGGAAGAGCGGCGTGTAGGGAAAGAACAGTAATGTGTAGA
+
CCCCCGGGGGGGGGGGGGGGGGGGGGGGGGGGGGGGFFGGGGGGGGGGFGGGGGGGGGGGGGGGGFGGCGGGGGGGGGGGGGGGGGFGGGGGGGGGGGGGGGGCFGGDGGGGGGGGGGGGGGGGGGGGGGGGGGFGGGGAFGGGFGGFGFEGGGEFFGGGGGFGFDFGGFFFGEFG=EFGCFGGFGGGGGGGGFEEGGFFFGG5:CFFGGGGFGG>CFFF5FFFFFCABFB49@BGGF>B>@FF6@46<DFD;353AE<C373;;14((3((-,,2(0)*(.4>:1?:FFA**:*/*)*))
@M03152:184:000000000-AWYW1:1:2107:10067:11468 2:N:0:AGAGGATAATACCTGT
CCCAACTATCCCTATTAATCATTACGTCGATCCTAGAAACCAACAAAATAGAATCAAACGTCCTATTTCATTATTCCATGCTAATGTATTCAAGCGTATGCCTGCTTTAAACACTCTAATTTTTTCAAAGTAACAGTCCTGATTCCCCAAGACACCAAATTAATGACATCAAGGTTCTTCAGAAGGGAGAAACCAGTAATGACAGTACGTACCGAAGCACGACCAACATACTGATCCCGAAATTCAACTACGAGCTTAGATCGGAAGAGCGTCGTGTAGGGAAAGAACAGGTATGTGTAGA
+
CCCCCGGGGGGGGGGGGGGGGGGGGGGGGGGGGGGGGGGGGGGGGGGGGGGGGGGGGGGGGGGGGGGGGGGGGGGFGGGGGGGGGGGGGGGGGGGGGGGGGGGGGGGGGGGGGGFGGGGGGGGGGGGFGDGGGGGGGGGGGGGGGGGGGGGGGFGGGGFGGGFGGFGGGFGF,==EDGFFFGGFFGGGGGGGGFFDDFFFFFGFGGFGCF??BEDB5@FA@DAAA@)?CF6B+BEG79ADFAFF6:CF?64=9D65;=*4<?<FF213@3960962=AC*6;?>:?B:?B?7F9)0*6*-)
@M03152:184:000000000-AWYW1:1:2107:15598:11493 2:N:0:AGAGGATAATACCTGT
CCCAACTATCCCTATTAATCATTGCTTCGGATTCTGAAAACCAACAAAATAGAACTGAAGCCCTATTTCATTATTCCATGCTAATGTATTCAAGCGTACGCTTGCTTTAAACACTCTAATTTTTTCAAAGTAAACGTCCTGGTTCGGCCGCCGAGCCCAGTTAAGGGCCGACGTTCCCCCAGAAAGAGGTGGTCCGAAAACCGGCAGTACAGACCTTGCGGCCGACCGCCGTTGGGCCACCGAAATTCAACTACGAGCTTAGATCGGAAGAGCGTCGTGTGGGGAACGAACTGGTACGTAT
+
CCCCCGGGGGGGGGGGGGGGGGGGGGGGGGGGGGGGGGGGGGGGGGGGGGGGFGGGGGGGGFGGGGGGGGGGGGGGGGGGGGGGGGGGGGGGGGGGGGGGGDGGGGGGGGGGGGGGGGGGGGGGGGFFFFGGGGGGGG7FFGGGGGGGGGGEGGGGGGEGGGGFGGFGGDDCGEFGGEFGGEFGGFGGF8DCGF,@EGGBG4DE5160CFD:AC3A*;4>)5467B,0152757:7F))459>;DF4*6F=97*0-71(5),..6<B:(3((.4-86)()(04831(((41)*(/**-2))
@M03152:184:000000000-AWYW1:1:2107:7737:11624 2:N:0:AGAGGATAATACCTGT
CCCAACTATCCCTATTAATCATTACCTCGGTCCTAGAAACCAACAAAATAGAACCAAAGTCCTATTCTATTATTCCATGCTAACGTATTCAAGCGTAGGCCTGCTTTAAACACTCTAATTTTTTCAAAGTAAAAGTCCTGGATCCCCAGCGCACTCAATTAAGAGCACGTTGGTTCCCCAGAAAGAGAGATCCGACCAGAGCAGTACTTACCATTGGCAAGACCACTCAGCCGGACCCGAAATTCAACTACGAGCTTAGATCGGAAGAGCGTCGTGTAGGGAAAGAACAGGTCTGTGTAGA
+
CCCCCGGGGGGGGGGGGGGGGGGGGGGGGGGGGGGGGGGGGGGGGGGGGGGGGGGGGGGGFGGGGGGGGGGGGGGFGGGDFGGGGGGGGFFGGGGGG>GGGGGG8BFEDFGFDGGGGGGGGGGGGGFGGFFGGGGGGGGGGGGGGGGGGFEEGGFGFGGGGGGGGFGGGGGG?CGG?FGGG?C?DFGCEF,EFGEGCCCAFFGFFFFGGGFGFG>6?FFFFFF5=>E4@A3AE45?D;?BEF:EFFFFFGFF?DD9AE<33??D6;@;@D63(,(,.76????417??710*/.5**.*-)
@M03152:184:000000000-AWYW1:1:2107:13807:11687 2:N:0:AGAGGATAATACCTGT
CCCAACTATCCCTATTAATCATTACATCAGCCTTAGAAACCAACAAAATAAGACCAACGTCATATTCTATTATCCCATGCTGTAATATTCAATGGCAAGGTTACGCCTGCTTTGAACACTCTAATTTTTTCAAAGTAAATGATTGGAAATGGTTGCCCACTATCCAAACGTAGGAAGCCCAGACCCAGCCACGCCACAAGGACGAGCTTTGGCCTGAATGCCCCCGAAATTCAACTACGAGCTTAGACCGGAAGAGCGTCGTGTAGGGAAAGAACAGGAAGTGGTAGAGGTAGGCGGTGGG
+
CCCCCGGGGGGGGGGGGGFFFGGGGGGGGGGGGGGGGGGGGGGGGGGGGGGGGGFFGGGGGGGGGFFGGGFGGFGGGGGGGGGGGGGGGGGGGGGGGGGGGGGGGGGGDFGGGGGGGGGGGGGGGGGGGGGGGFGFFFGGGGGGGGGGFGGGEEFFGGGGGGGG8EDGGGGGGGFEC8@DDFGF8FGFGFFFGGCGGGGFGGG>EDDDG?FGFGFFFFFA658>BD>559;AFFEFGF>@EF?@F49*):89@7FD;93(6.328>EB?:0((4(.(8(0(/)*-6))-,4*1(*)1-/4(
@M03152:184:000000000-AWYW1:1:2107:13499:11707 2:N:0:AGAGGATAATACCTGT
CCCAACTATCCCTATTAATCATTACGTCGATCCTAGAAACCAACAAAATAGAATCAAACGTCCTATTTCATTATTCCATGCTAATGTATTCAAGCGTATGCCTGCTTTAAACACTCTAATTTTTTCAAAGTAACAGTCCTGATTCCCCAAGACACCAAATTAATGACATCAAGGTTCTTCAGAAGGGAGAAACCAATAATACCAGTACGTACCGAGGCACGACCAACAAATTGGTCCCGAAATTCAAATACGAGCTTAGATCGGAAGAGCGTCGGGTAGGGAAAGAAAAGGTATGTGTAAG
+
CCCCCGGGGGGGGGGGGGGGGGGGGGGGGGGGGGGGGGGGFGGGGGGGGGGGGGGGGGGGFGGGGGGGGGGGGGGGGGGGGGGGGGGGGGGGGGGGGGGGGGGGGDGGGGGGGGGGGGGGGGGGGGGGGGEGGGGGGGGGGGGGGGFGGG?FGGCFFGGG9DFGFGGGGFGGFGFFGFFGFGGDDFEFCEGGGGGGFGGBFFCDCFD7?FGG>EDEF*<?DFF5@F5F=F49BA6B*@47BFAC6AC+*=?5>DA6)))))92<DD(/((,(/((,453>671:2?:((4(//)0*24*))
@M03152:184:000000000-AWYW1:1:2107:11865:11719 2:N:0:AGAGGATAATACCTGT
CCCAACTATCCCTATTAATCATTACGTAGATCCTAGAAACCAACAAAATAGGATCAATCGTCCTATTTCATTACTCCATGCTAATGTATTCAAGCGTTAGCCTGCTTTAAACACTCTAATTTTTTCAAAGTAACAGTTCCGATTCCTTGCGACACCAAATTAATGACATCACGGCTCCTCGGAAAGGAGGAACCAACAAAACCAGTACGTACCATAGGCACGACCAGTAAATTGATCCCGAAATTCAACTACGAGCTTAGATCGGAAGAGCGTCGTGTAGGGAAAGAACACGTAAGTATAG
+
CCCCCGGFGGGGGGGGGGGGGGGGGGGGGGGGGGGGGFGGFEGGGGGGGGGGFGGGGGGGGGEGGGGGGGGGGGGGGGGGGGGGGGGGGGGGGCFGFFGGGFFGGGGGGGGGDGGGGGGGGGGFGGGAFFGGGFGGGGGGGGGGGGGGGGGGGGCGGGGGGGGGGGGGGDGGG6ECGEG=CC>CGGGGFGEGGGGGGGGFGGGFEFADDGFCBGGCF5AAFFFAFFFFEF<699;@:@F2?@A5@+9FFC;@@GFF54C3C?5;DFFF383>029(4.8B2.(0(32<23(.0,0)*)*.)
@M03152:184:000000000-AWYW1:1:2107:16125:11754 2:N:0:AGAGGATAATACCTGT
CCCAACTATCCCTATTAATCATTACGTCGATCCTAGAAACCAACAAAATAGAATTAAACGTCCTATTTCGTTATTCCATGCTAATGTATTCAAGCGTGAGCCTGCTTTAAACACTCTAATTTTTTCAAAGTAACAGTCCTGATTCCCCACGACACCAAATTAATGACATCATGGTTCGTCAGAAGGTAGGAATCAATAATACCAGTACGTACAATAGCACGACCAATAAATTGATCCCGAAATTCAACTACGAGCTTAGATCGGAAGAGCGTCGTGTAGGGAAAGAACAGGTAGGGGTTGA
+
CCCCCGGGGGGGGGGGGGGGGGGGGGGGGGGGGGGGGGGGGGGGGGGGGGGGGGGGGGGGEGGGGGGGGFFGGGGGGGGGGGGGGGGGGGGGGGGGGGGGGGGGGGGGGGGGGGGGGGGGGGGGGGGGGGGGGGGGGGGGGGGGGBEAEGGGGGGGGGGGGGGGGGGGGGGGGGGGGGGGGGGGGDFFGGGGGGGGGGGFGGFFFGFGDFGFBFDFFFFFE58=AFEFFFF6@FCC8A47?BAC+:CAEGF@FG:54><E3?<;?D9@@8@(/7,:(0166:?F:?F813:*92)))()((
@M03152:184:000000000-AWYW1:1:2107:3294:11775 2:N:0:AGAGGATAATACCTGT
CCCAACTATCCCTATTAATCATTACGTCGATCCTAGAAACCAACAAAATAGAATCAAACGTCCTATTCCGTTATTCCATGCTAATGTATTCAAGCGTGAGCCTGCTTTAAACACTCTAATTTTTTCAAAGTAACAGTCCTGATTCCCTAAAACACCAAATTAATGGCATTATAGTTCGTCAGAAAGGAGAAACCGATTATACCAGTACGTACAATAGCACGACCAGTAAGCCGGTCTCGAAATTCAACTATGAGCTTAGATCGGAAGAGCGTAGTGTAGGGCACGAAACGTGATGTTGATT
+
CCCBCGGGGFGFFGFFGGGGGGGGGGGGE>GGGGGGGEEFFDFGGCGGGGGCEAFAF@EGF<FEAFGGGG@EGEFGGGGGGGGDGG@EA@FFFFGGGGEFGGGGGGGFEEAAB,E<FEECGGGGEGG,<EFGGCD94C=F=,9,EEGGGCFFAEGGGCFEFCGGGF,@DADDFGFA;CEC?CFGGGF:8=@B@EC@EDEFF+?DEFFGC++0:,<9?FFF>EF)8A8FAF*AB*-3;+93656>+15B74+9?+8*6*8>?53;11:(331((((()37A()/)62(((-.00(/**-*))
@M03152:184:000000000-AWYW1:1:2107:20017:11786 2:N:0:AGAGGATAATACCTGT
CCCAACTATCCCTATTAATCATTACGTCAATCTTAGAAACCAACAAAATAAGACCGAACGTCCTATTTCATTATTCCATGCTAATGTATTCAAGCGTTAGCCTGCTTTAAACACTCTAATTTTTTCAAAGTAACAGTCCAGTCTCCCCGCAACACCAAATTAATGGCATTACGGTTCATCAGGAAGGAGGAATCAGTGAGACCAGTTCATACCTGTGGCACGACCAACCTACTGACCCCGAAATTCAACTACGAGCTTAGATCGGAAGAGCGTCGTGTAGGGAAAGAACAGGTAGGGGTAA
+
CCCCCGGGGGGGGGGGGGGGFGGGGGG?@FGGGGGGFGGGGGGGGGGGGGGGGGGGFGGGGGGGGGGGGFGGGGGGGGGGGGGGGGGGGGGGGGGGGGGGGGGGGGGGGFGGGGGGGDGGGGGGGGGGGGGGGFFGGGGGGGGGGGGGGGGGGGGGGGGGGGGGGFEGGGGGGGCEEGGGGGGCDGDFDCCG6EGFAFGFGGGFFFFGGGGGAAGFFF>9CEFBBFFFFFFFFF?FCFF@A@ADFFFFEGF@09;>B1>@<?7=D0061;8;;?B1<.3FF57;?BF::<?>1:?)/(/((
@M03152:184:000000000-AWYW1:1:2107:16673:11813 2:N:0:AGAGGATAATACCTGT
CCCAACTATCCCTATTAATCATTACGTCGATCCTAGAAACCAACAAAATAGAATCAAACGTCCTATTTCATTATTCCATGCTAATGTATTCAAGCGTGAGCCTGCTTTAAACACTCTAATTTTTTCAAAGTAACAGTCCTGATTCCCCACGACACCAAATTAATGGCATCATGGTTCATCAGAAGGGAGAAACCAATGATGCCAGTACGTACCGAGGCACGACCGACATATTGATCCCGAAATTCAACTACGAGCTTAGATCGGAAGAGCGTCGTGTAGGGAAAGAAAAGGTATGTGTAGT
+
CCCCCGGGGGGGGGGGGGGGGGGGGGGGGGGGGGGGGGGGGGGGGGGGGGGGGGGGGGGGGGGGGGGGGGGGGGGGGGGGGGGGGGGGGGGGGGGGGGGGGGGGGGGGGGGGGGGGGGGGGGGGGGGGGGGGGGGGGGGGGGGGGGGGGGGGGGGGGGFFGGFGGFGGGGGGGGGGGGGGGGGGGGGFGGGGGGGGGCFFGGGFGGFGCGGF>GDE>AEFFEFABEFF=FFFFFFGFFDDEFF9FFFFCFA<?DFFF)7>3C;7?F@BF06(493<.06*8FF4(13(4437*);7F<7))
@M03152:184:000000000-AWYW1:1:2107:27771:11878 2:N:0:AGAGGATAATACCTGT
CCCAACTATCCCTATTAATCATTACATCAGCCTTAGAAACCAACAAAATAAGACCAACGTCATATTCTATTATCCCATGCTGTAATATTCAATGGCAAGGTTACGCCTGCTTTGAACACTCTAATTTTTTCAAAGTAAATGATCGGAGACCATTGCTGGCCAATCCGAAAGTAGGAAGCGCATACCCAGGCACGCCACAAGGACGACCTTTGGCACAACGCATTCCGAAATTCAACTACGAGCTTAGATCGGAAGAGCGTCGTGTAGGGAAAGAACAGGTAGGTGTAACTCTCGGGTGGCG
+
CCCCCGGGGGGGGGGGGGGGGGGGGGGGFGGGGGGGGGGGGGGGGGGGGGGGGGGGGGGGGGGGFGGGGGGGGGGGGGGGGGGGGGGGGFGGGGGGGGGGGFFFGDGGGGDFGGGGGGGGGGGGGGGGGGGGFFGGGGGGGGDGGGGGGGGGGGGGGGGGGFFFFGGGDCGFGGGGGCFGGGGGGGGGGGGGF6>FGGGFGGGFGGFD>7CCAFFFFF4>AEFAA6@F(89FFA@FGFF@EF>1;F4F3CFD?DB@F;B403((44:<1(..24:(8:1/-*8*542)-)-*),<)*-)(-
@M03152:184:000000000-AWYW1:1:2107:28617:11966 2:N:0:AGAGGATAATACCTGT
CCCAACTATCCCTATTAATCATTACGGCGACTCTAGAAACCAACAAAATAGAACCGCGCGTCCTATTTTATTATTCCATGCTAATGTATTCAGGCATAGGCCTGCTTTGAACACTCTAATTTTCTCAAGGTAAAGGTCCTGGTTCCCCGACGCACACCAACAAAGGGCACGCAGGCTCACCAAGAGGTAAGGCCCGCCCAGACAGTACGTGCCGTTAGGCAGACCGCCCGGCCAGGCCCGAAACTCAACTACGAGCTTAGATCGGAAGCGCGGCGGGTAGGGAAAGAAAAGGGAGGGGTAG
+
CCCCCGGGGGGGGGGGGGGGFGGFGGGGGGGGGGGGGGGGGGGGGGGGGGGGGGGGDG@FCFECFFFEFGFFGGGGGGFFFGGGGGGFGFEFGGGGGGGGFCFGGGFFDFGGFFEGECFGFGG9FFF9FE=FGGFGGFCDEGFCFGD6@@CCGGGE8B?E6GF8=DEGGEDE+;7E,@@F>DFGGGGBFGGC@D>EG4?AC<FFGGA7?8**2?*.58));:;31895>51;))-9DD39:>3(9*)97;??B3BFEFAFA241360,(460(49(3<(8?5(.(423(,().())1-93(
@M03152:184:000000000-AWYW1:1:2107:10252:11975 2:N:0:AGAGGATAATACCTGT
CCCAACTATCCCTATTAATCATTACGGCGACTCTAGAAACCAACAAAATAGAACCGCGCGTCCTATTTTATTATTCCATGCTAATGTATTCGGGCATAGGCCTGCTTTGAACACTCTAATTTTCTCAAGGTAAAGGTCCTGGTTCCCCGACGCACGCCAACGAAGGGCACGCCGGCTCACCAAGAGGTAAGGCCCGCCCAGACAGTACGTGCCGTTAGGCAGACCGCCCGGCCAGGCCCGAAATTCAACTAAGAGCTTAGACCGGACGAGCGACGCGTAGGGACAGAACAGCGACGGGATA
+
CCCCCG@FGGGGGGGGFGGEFGFGGGGGEGGGGGFFGDF<ECFGGGGGCGGFFCFFFECG@CGGGGGGGAFFGGGGGCGFGFFFA9FFGGD<EFGGGGGGGGFGGFFGGGF<EFGGGGEGF<EGGGGDA<FAFGECFG9EFFCGFFFG8EGGGGECEGGGGGGGGC>CFGE>7C5:EGFFGG5>FFF:99C?687CE4C:=5FFE:=FD<FGFGDF>EF;6)6:::>FF.6D))4/D>>05()4**-@4*),)*/41:AD2)2719,41(-,,(,(40-0851)(((42((07()5)(*((
@M03152:184:000000000-AWYW1:1:2107:18516:12046 2:N:0:AGAGGATAATACCTGT
CCCAACTATCCCTATTAATCATTACGTCGATCCTAGAAACCAACAAAATAGAATCAAACGTCCTATTTCATTATTCCATGCTAATGTATTCAAGCGAAAGCCTGCTTTAAACACTCTAATTTTTTCAAAGTAACAGTCCTGATTCCCTATAACACCAAATTAATGGCATTATAGTTCGTCAGAAAGGAGAAACAGATTATACCAGTACGCACAATAGCACGACCAGTAAGCCGGTCTCGAAATTCAACTACGAGCTTAGATCGGAAGAGCGTCGTGTAGGGAAAGAACAGGGATGGGGAAA
+
CCCCCGGGGGGGG9FGGGGGGGGGGGGGGGGGGGGGGGGGGGGGGGGGGGGGGGGGGGGGFGGGGGGGGGGGGGGGGGGGGGGGGGFGGGGGGGGCGGGGGGGGGGGGGGGGGGGGGGGGGGGGDGGGGGGGGGGFDFGGGGGGGGGGGGFGGGGEGGGGGDGGGGGFFFGGGFGCC6EGGGGGGGFF?FGGG,@FGDFFGGFFC?D7C6=?BGFFFFFF55==FFFFEFEAA@@D?B6=FAFE+BCFECF==9>@)6*86?;<FFFF8@63;@01=538051>2:7224()8(0)*(*((
@M03152:184:000000000-AWYW1:1:2107:22658:12076 2:N:0:AGAGGATAATACCTGT
CCCAACTATCCCTATTAATCATTACGTCGATCCTAGAAACCAACAAAATAGAATCAAACGTCCTATTTCGTTATTCCATGCTAATGTATTCAAGCGTGAGCCTGCTTTAAACACTCTAATTTTTTCAAAGTAACAGTCCTGATTCCCCAAGACACCAAATTAATGACATCATGGTTCGTCAGAAGGTAGAAATCAATAATACCAGTACGTACAATAGCACGACCAATAAATTGATCACGAAATTCAACTACGAGCTTAGATCGGAAGAGAGTCGTGTAGGGAAAGAACAAGGATGTGTTGA
+
CCCCCGGFCFGGGGGGGGGGGGGGGFFGGGGFGFEG9FFEGF8FGGFFGCDFCGGGGFFDE@GGCEEFFFFG<EFFFFDGGGGGGFFFCGC<FEFGGGEFGGGGGGGGGGFGCFAFC?,ACEFGCEFEFCFGEGGGFGGGGGGFGGFGGDG8FGGG7DFECAFGFC823E=AD,EDGCGGC+=D?8=FGGGGGFFGGC=FDDD?==DDGFD?<@CAFFFFB:5@=FEFCFFC+BCC+??A449AF6A89?A9546>487@?EDF2((3((/.)./13A7*6):A03((((/)0))0*)*,)
@M03152:184:000000000-AWYW1:1:2107:3433:12160 2:N:0:AGAGGATAATACCTGT
CCCAACTATCCCTATTAATCATTACTTCGGTCCTAGAAACCAACAAAATAAAACCAAAGTCCTATTCTATTATTCCATGCTAATGTATTCAAGCGTAAGCCTGCTTTAAACACTCTAATTTTTTCAAAGTAAAAGTCCTGGATCCCCAACGCACTCAATTAAGAGCACGCTGGTTCCCCAGAAGGAAAGACCCAACCAGAGCAGTGCTTACCTTGCGGCAAGACTACCCAGCCAGGCCCGAAATTCAACTACGAGCTTAGATCGGAAGAGCGTCGTGTAGGGAAAGAATAGGGAGGGGTAA
+
@@BCCGGGGGGGGGGGGGGGGGGGGGGGEGGGGGGGGGGGFGGDFFCFGFGGGCGFGGFGGGGGGGFG9FFG,CEGGGGGFGFFFCFEEGGGGFDFFGFGCF@@DFFEEGFGGGFGAEFGFFGEGGFFFED=FDFGG,CEFGGCFGGGGGDGGG7DCFFGGG;9EDF=E6EEEED;@FCFGGCGGFGD,=E8FGGGGDGD=7CACCCD;FGFF;+;A>FF9>8@**6FFF>FFA<44?DFF9?(+=@ACFA@?3593;)34<<@@<?@8839(3;2102*).,)(..())-)),)))(1((
@M03152:184:000000000-AWYW1:1:2107:9731:12189 2:N:0:AGAGGATAATACCTGT
CCCAACTATCCCTATTAATCATTACGTCGATCCTAGAAACCAACAAAATAGAATCAAACGTCCTATTTCATTATTCCATGCTAATGTATTCAAGCGTATGCCTGCTCTAAACACTCTAATTTTTTCAAAGTAACAGTCCTGATTCCCCGAGACACCAAATTAATGACATCAAGGTTCTTCAGAAGGGAGAAACCAATAATACCAGTACGTACCGAGGCACGACCAACAAATTGGTCCCGAAATTCAACTACGAGCTTAGATCGGAAGAGCGTCGTTTAGGGAAAGAACAGGACTGTGTAAG
+
CCCCCGGGGGGGGGGGGGGGGGGGGGGGGGGGGGGGGGGGGGGGGGGGGGGGGGGFGGGGEGGGGGGGGGGGGGGGGGGGGGGGGGGFGGGGGGGGGGGGGGGGGCFFGGGGFFFGG9FGGGGGGGGGGCFFGGGGGGCFGGF9EAEGDGGGGCGGGGDFGGGFDDFGGFGFF?FGGGGGFGGFFGG8EGGGGGFGCGFFCF?D?DFFGFFCDCD>?AFFDFFFFAAFFF8+9?15C>B-?@FECFE8C8?5<DD(/9;<5)670((:@@F70,-(,7:)24:71,4:1:(..(.**.*))
@M03152:184:000000000-AWYW1:1:2107:17677:12200 2:N:0:AGAGGATAATACCTGT
CCCAACTATCCCTATTAATCATTACATCGATCCTAGAAACCAACAAAATAGAATGCGATGTCCTATTTCATTATTCCATGCTAATGTATTCAAGCGTTAGCCTGCTTTAAACACTCTAATTTTTTCAAGGTAACAGTCCTAATTCCCCACAACATCAAATAAATGACATTATGGTTCCTTAGAAGGTGAGAACCAATATGACCAGTACACACCATCGGCATGACCAATCCATTGATCCCGAAATTCAACTACGAGCTTAGATCGGAAGAGCGTCGTGTAGGGAAAGAAAAGGTATGTGGTA
+
CCCCCGGGGGGGGGGGGGGGGGGGGGGGGGGGGGGGGGGGGGGGGGGGGGGGGGGGGGGGFGGGGGGGGGGGGGGGGGGGGGGGGGGGGGGGGGGEGGGEFGGGGGGGGGGGGGGGGGGGGGGGGGGGG8FGGGGGGGGGGGGGGGGGGGGGGGGGGGFGGDEGFGGGGGGGGFGGFGGGGGGGG?DA9EGGG8=FGCGFGFDFGGFFGGFDFGCFFB>DFFFFCF@F@AEFF6=C2BA)@AFFFFEFFFFFDG4:B=>EE492(-:2:25@3(6;;;3AEF144,(5((522.1)1)*()
@M03152:184:000000000-AWYW1:1:2107:4611:12206 2:N:0:AGAGGATAATACCTGT
CCCAACTATCCCTATTAATCATTACGGCGACTCTAGAAACCAACAAAATAGAACCGCACGTCCTATTTTATTATGCCATGCTAATGTATTCGGGCGTAGGCCTGCTTTGAACACTCTAATTTTCTCAAGGTAAAAGTCTTGGTTCCCCGACACACCCAGTGAAGGGCATGCCGGCTCACCAAGAGGTAGAACCCGGTCCAGCAGTACACACCGTGAAGGCGGACCACCGTACCAGGTCCGAACTTCAACTACGATCTTAGATCGGAAGAGCGTCTTGTAGGGCAAGAACAGGTATGTGGAG
+
CCCCCGGGGGGGGGGGGGGGGGGGGGGGGGGGGGGGGGGGGGGGGGGGGGGGGGGGGGGGGGGGGGGGGGGGGGFGGGGFGGGGGGGGGGGGFEGGGGGGGGGGGGGGGGGGGGGGGFFFGGGGGGFGGCFGDGGGGGGGGGFGGGFGGDGGGGGGGGGCFGGCCGEGGGGGGGGGGGGGGFGGGGGGGGCEFEECEGGFFGGFGDFGGGDDFGCA););3:;9,5;A@FF5:=>DC?FBB:5:F6279FF),75(0)6::9<?:6:>0(4>9(((.9<FF:(8133,(2:4*.=/0)*)(
@M03152:184:000000000-AWYW1:1:2107:20203:12262 2:N:0:AGAGGATAATACCTGT
CCCAACTATCCCTATTAATCATTACGTCGATCCTAGAAACCAACAAAATAGAATCAAACGTCCTATTTCGTTATTCCATGCTAATGTATTCAAGCGTGAGCCTGCTTTAAACACTCTAATTTTTTCAAAGTAACAGTCCTGATTCCCCATGACACCAAATTAATGACATCATGGTTCGTCAGAAGGTAGGAATCAATAATACCAGTACGTACTATTGCACGACCAATAAATTAATCCCGAAATTCAACTACGAGCTTAGATCGGAAGAGCGTCGTGTAGGGAAAGAAAATGAATGGTTACA
+
CCC-BG<FFFFGGGGGGGGGFGAFFCF<FFFGGFFG9FGFGFFGGGGFGGGGGFGGFGGEFFCFGGDGGGFGGEGGGFEAFFGGGGGGFFGCFGGGFFGEGA@FC=FGDFFE<EFGF<BFBCFGG<<@EFFEFFFFFDGGGGGGGFGGCFFAFGGGGGFA>FFGDE8,ED=FFDAFDE>E8CC9DF8AD@?DFFGGGGGFGFCD8=FDDGGGFGGFFFCF9?A):ACCFFFFCFEC+;55BBFFFFF=<CA@FD>96956*152@=B@8@((((.684;F@F(;(68((-8*7)*)*.*))
@M03152:184:000000000-AWYW1:1:2107:15803:12354 2:N:0:AGAGGATAATACCTGT
CCCAACTATCCCTATTAATCATTACGTCGATCCTAGAAACCAACAAAATAGGGTCAAACGTCCTATTTCATTATTCCATGCTAATGTATTCAAGCGCGAGCCTGCTTTAAACACTCTAATTTTTTCAAAGTAACAGTCCTGATTCCCCGCCACACCAACTTAATGACATGACGGTTCTTCAGAAGGGAGAAACCAGTGACACCAGTGCATACCGAAGGCACGACCAGCGTACTGATCTCGAAATTCAACTACGAGCTTAGATCGGAAGAGCGTCGTGTAGGGAAAGAACAGGTAATGTGAA
+
CCCCCGGGGGGGGGGGGGGGGGGGGGGGGGGGGGGGGGGGGGGGGGGGGGG@FGGGGGGGGGGGGGGGGGGGGGGGFGGGGGGGGGGGGGGGGGGGGGGCGGGGGGGGGGGGGGGGGGGGGGGGGGGFFAFG9AFFGGGGGGGGGGGGGGGGGGGC+BEGGGGGDDFGGGGGGCCGDGGFFDFFFFGGG+DCFGGGGGGFGGCFGGAFGC7>AEDDFDF6A>AB@E=FFF=>AFCBGFFFFDB<CAEFEGA31>>@EFF@C5C71:(128(((-4(()(=))2)4(2::??F*)**2)*-)
@M03152:184:000000000-AWYW1:1:2107:29332:12361 2:N:0:AGAGGATAATACCTGT
CCCAACTATCCCTATTAATCATTACGTCGATCCTAGAAACCAACAAAATAGAATCAAACGTCCTATTTCGTTATTCCATGCTAATGTATTCAAGCGTGAGCCTGCTTTAAACACTCTAATTTTTTCAAAGTAACAGTCCTGATTCCCCATGACACCAAATTAATGACATCATGGTTCGTCAGAAGGTAGGAATCAATAATACCAGTACGTACAATAGCACGACCAATAAATTGATCACGAAATTCAACTACGAGATTAGATCGGAAGAGAGTCGTGTAGGGAAAGAACAGTCAAGTGTAGA
+
CCCCCGGGGGFGGGGGGGGGGFGGGGGGGGCGEGGFDFGGGGDGGGGGGGDGFGGGFE<F@@CCFFGGGGDCCAFFGGGFFEFGGCGGGGGGGC@FE7FBF8F<FGC<DGFGCFCFGBEFFFDGGFGGGGFGGGGEFFGFFGGDGGGGGFCGGGGGGGGGGGGGCFGFGCEFDEF,ECCEDEAFG8DFFFFGG9==EFGFED?6E=FFGG?DDGFFF?AFFEFA@C:66BEFFFEF+;?99AF*4B<AEDA@=5)089EE**95>>18@(6670((,2>A(26)1656//)*2)/9*-*.)
@M03152:184:000000000-AWYW1:1:2107:17772:12420 2:N:0:AGAGGATAATACCTGT
CCCAACTATCCCTATTAATCATTACTTTAGCCCTAGAAACCAACGAAAGTAGGATTAAAGTCCTATTTCATTATCCCATGCTAATATATTCAAAGACTAAGTTACGCCTGCTTTGAACACTCTAATTTCTTCACAGTAAAAGATTCAAAATACTTTGATCCCAAAAACTATTGTTAAAGGGAGTATACTTGAAAAGAAGGAAACAAGATATTAGTTTAACCGAAATTGGTAAACTTTAATTTCTTATTATCCGAAATTCAACTAAGAGCTTAGATCGGAAGATCGTCGTGTAGGGAAAGAA
+
CCCCCGGGGGGGGGGGGGGGGGGGGGGGGGGGFGGGGGGGGGGGGGGGGGGGGGGGGGGGGGGGGGGFGGGGGGGGGGGGFGGGGFFGCFEFGFGGGGGGGGGFE:F7FFFGGGFGGGGGGGGGGGGGGGGGGDGG:9EGGF7E=FGGFGFGG9FF9CECD@FGGGGGGGGGDEFGGGFD6DECFGFF8,@FFGGFFFC*@DFFFFDFFG9DFFGFDFFF;5B=5*99@B@FFA7=9FFC9C+0=FCAED9*1<98FF5EE;66))>3597>*>A<2*25(0*+(0(/5>(;64>.C8*:8
@M03152:184:000000000-AWYW1:1:2107:10396:12463 2:N:0:AGAGGATAATACCTGT
CCCAACTATCCCTATTAATCATTACGGCGACTCTAGAAACCAACAAAATAGAACCGCGCGTCCTATTTTATTATTCCATGCTAATGTATTCAGGCATAGGCCTGCTTTGAACACTCTAATTTTCTCAAGGTAAAGGTCCTGGTTCCCCGACGCACACCAACGAAGGGCACGCCGGCTCACCAAGAGGTAAGGCCCGCCCAGACAGTACGTGCCGTTAGGCAGACCGCCCGGCCAGGCCCGAAATTCAACTACGAGCTTAGATCAGAAGAGCGACGTGTAGGGAAAGAAAGAGGGAGGTAGG
+
CCCCCGGGGGGGGGGGGGGGGGGGGGGGDGGGEGGGGGGGGGGGGGGGGGGGGGGGGGGGGGGGGGGGGGGFGGGFGGFFGGGGGGGGGGFGCFGGGFGGGGGGGGGGGGGCAFGFGAFGGGGGGGGCCFGGGGGGGGGCGGFFGGGFEGGDGGGGGGGGGGGCEEGEGGGEDEECEEGCFFGGFEG:FG6D?BEE5DGFGFFA?CFGGFDFFGC55>FAF>=1156)45>>))45*7)(01>.9=<6)*97(*.-.(.5<:A),.)2:?:>(1(,-),1.0(),,(4(((0.()))(*.(
@M03152:184:000000000-AWYW1:1:2107:25312:12511 2:N:0:AGAGGATAATACCTGT
CCCAACTATCCCTATTAATCATTACGTCGATCCTAGAAACCAACAAAATAGAATCAAACGTCCTATTTCATTATTCCATGCTAATGTATTCAAGCGTATGCCTGCTTTAAACACTCTAATTTTTTCAAAGTAACAGTCCTGATTCCCCAAGACACCAAATTAATGACATCAAGGTTCTTCAGAAGGGAGAAACCAGTAATGACAGTACGTACCGAAGCACGACCAACATACTGATCCCGAAATTCAACTACGAGCTTAGATCGGAAGAGCGTCGTGTAGGGAAAGAACAGGTAGGTGTAGA
+
CCCCCGGGGGGGGGGGGGGGGGGGGGGGGGGGGGFFGGGGGGGGGGGGGGGGGGGGGGGGGGGGGGFGGGGGGGGGGGGGGGGGGGGGGGFDDGGEGGGGGGGGGGGGGGGGGCGGGCFGGGGGGGGGGGGGGGGFGGGGGGGGGGGGFEFGGGGGGGGGGGGGGFGGGGGGGCEDFDGGGCF9?EE8ECGGGFGGGGGF8DGFGGFGGGGFEGGBFFFFFFFFFFF>CFFFFFE7BAEFF>FE>ACCCC):DG:(8@EE5C1732:D8@B6<BBFFFFA?5?F:?1(404/9.>=*)2))
@M03152:184:000000000-AWYW1:1:2107:11030:12552 2:N:0:AGAGGATAATACCTGT
CCCAACTATCCCTATTAATCATTACTTCGGTCCTAGAAGCCAACAAAATAGAACCAAAGTCCTATTTTATTATTCCATGCTAATGTATTCAAGCTAAAAAATGCCTGCTTTGAACACTCTAATTTTTTCAAAGTAAAAGTCCTGGAGCCCCAGCCAACCCAATGAAAGGCAGCTGGTTAGCCAGAAGGAAAGACCCAACCAGAGCAGTGCTTACAACGAGGCAAGACCACTCAGTCGGGCCCGAAATTCAACTACGAGATTAGATCGGCAGAGCGGCGTGTAGGGAAAGAAAAAGAATGGG
+
CCCCCGGGGGGGGGFGGGGFFGGGGGGGGGGGGGGGGGGGGGGGGGFGGGGGGGGGFGGGGFGGGGGGGGGGGDGEFGFGGGGGGGGGGGGFFFFGGGGGGGGFGGGCGGGGCGGGGGGGGGGGGFGGFDFGFFFGFFFGFGGGGG8FGGGGDG7DFGGGGGGGGAGDGCFGGDC,@FGDGGFEFGFGGGF8EFFCDFGEG6=DFGF8CC@FFGDAF5CA5A>DFFB*1*:?FA6FDBB9;@DFFF6A?GACEFF6B1(3;C<C?E@((69:2:0(-5-81>)7802,,1:8),0)0)*.(
@M03152:184:000000000-AWYW1:1:2107:25867:12599 2:N:0:AGAGGATAATACCTGT
CCCAACTATCCCTATTAATCATTACGTCGATCCTAGAAACCAGCAAAATAGAATCAAACGTCCTATTTCGTTATTCCATGCTAATGTATTCAAGCGTGAGCCTGCTTTAAACACTCTAATTTTTTCAAAGTAACAGTCCTGATTCCCCATGACACCAAATTAATGACATCGTGGTTCGTCAGAAGGTAGGAATCAATAATACCAGTACGTACAATAGCACGACCAATAAATTGATCCCGAAATTCAACTACGAGCTTAGATCGGAAGAGCGTCGTGTAGGGAAAGAACAGGTAGGTGTAGA
+
CCCCCGGGGGGGGGGGGGGGGGGGGGGGGGGGGGGGGGGGGGGGGGGGGGGGGGGGGGGGDFEGGGGGGGFGGGGGGGGGGGGGGGGGGGGGGGGGGGGGGGGGGGGGGGGGFFGGGGGGGGGGGGGGGGGFFGGGGGGGGGGGGGGGGGGGGGGGGGGFGGGGGGGGGGGFCEEFACGGGGGGGGGGGGGFG?FGGGGFGG6DFGFGGGGGFGCFFFFFFFAFBF5CEF*?8<EC+A?=DFFCF>EFEGF?DDF2?EFFFC9<@FFFF191;@1?;ACA6AF418??77(19))1*)2-)
@M03152:184:000000000-AWYW1:1:2107:4476:12633 2:N:0:AGAGGATAATACCTGT
CCCAACTATCCCTATTAATCATTACTTCGGTCCTAGAAACCAACAAAATAGAACCAAAGTCCTATTCTATTATTCCATGCTAATGTATTCAAGCGTAAGCCTGCTTTAAACACTCTAATTTTTTCAAAGTAAAAGTCCTGGATCCCCAACGCACTCAGTTAAGAGCACGCTGGTTCCCCAGAAGGAAAGACCCGACCAGAGCAGTGCTTACCTTTCGGCAAGACCACCCAGCCAGGCACGAAATTCAACTACGAGCTTAGATCGGAAGAGAGTCGTGTAGGGAAAGAACAGGACAGTGTAA
+
CCCCCGGGGGGGGGGGGGGGGGGGGGGGGGGGGGGGGGGGGGGGGGGGGGGGGGGGGGGGGGGGGGGGGGGGGGGGGGGGGGGGGGGGGGGGGGGGGGGGGGGGFGGCDGGGGGGGGGGGGGGGGGFFEEFFGG9E;FF?EGGGFFGGGGDGGGGFFGGGGFGDFGGGGGGEGGGGGGGGGF88DGGFGGCFGG>EGGGFGGFFGGFGGGGGAFFCFDDFDF@DBFD47?DFFF=CF);26>>FF6?FEGFEFGF>BECFFEF1;;<>;@(/.70:2<0FFF?4(((..2())())*)2.)
@M03152:184:000000000-AWYW1:1:2107:29384:12672 2:N:0:AGAGGATAATACCTGT
CCCAACTATCCCTATTAATCATTACGTCGATCCTAGAAACCAACAAAATAGAATCAAACGTCCTATTTCATTATTCCATGCTAATGTATTCAAGCGTATGCCTGCTTTAAACACTCTAATTTTTTCAAAGTAACAGTCCTGATTCCCCAAGACACCAAATTAATGACATCAAGGTTCTTCAGAAGGGAGAAACCAATAATACCAGTACGTAACGAGGCACGACCAACAAATTGGTCCCGAAATTCAACTACGAGCTTAGATCGGAAGAGCGTCGTGTAGGGAAAGAACAGGGATGTGTAGA
+
CCCCCGGGGGGGGGGGGGGGGGGGFGGGGGGGGGGDFGGGCFGGGEEFGGGGDFGGGGGGGGGDGGEGFGGGCCECEGGGGGGGGGGGFGGGGGGDFGGGGFGGGGGFGGGFGGFFFFFGFGGGCFFFFFFGGFGGGGFFFGFEDCFFGGGGGGFGFEFDDGGGFFGFGDGGG?=989DEGGGF88BFEGGCFED6=F87ED6;EGFGDGG+@CG>?B>FAA=AAF5>9F4@8AC7C>B>B>FE6F?69<6=@DF26>E<?3=7@F;;;((.16:@DFFF28:>:?F(8?<37())2.:4)
@M03152:184:000000000-AWYW1:1:2107:2883:12735 2:N:0:AGAGGATAATACCTGT
CCCAACTATCCCTATTAATCATTACTTCGGTCCTAGAAACCAACAAAATAAAACCAAAGTCCTATTTTATTATTCCATGCTAATGTATTCAAGCGTTAAGATGCCTGCTTTGAACACTCTAATTTTTTCACAGTAAAAGTTCTAGATCCCCATCACACTCAATTAAGAGCATGAAGGCTCCCTAGAAGGTAAAGAAGAATAACCAAAAGAAGTACAAACCATAAGGCTGACCACTTTAGCGATTACGAAATTCAACTAAGAGCTTAAATCGGAAGGACGTCGCGAGGGAAAAGAACAGGTA
+
CCCCCGGGFF<<FDFEFDGGGFGGGGGECFG,+;FFGCGGGGFED@FE9FG@EEECFFEEFDEFGCDEEFFFFGFFDF@<,<CFC6C,C9EFFFEGEC<@FFF9AFD,,:A?E?,94A,:CF<?F9EBF?B4B,E@AFF9C9@=E9;5,49,A,CBAE?,@DF,@CEFEFGDD8,968=,++,6==DF,6=76,3@EGD@,32*@DF@F+=D<F@7E6;0*6CE6*);5A85?9=8:AA555C9*;8*7*;*1:+/1<).:*)*09****/62>>(().)6:()(.(6((.7?:))*(*)-
@M03152:184:000000000-AWYW1:1:2107:12298:12887 2:N:0:AGAGGATAATACCTGT
CCCAACTATCCCTATTAATCATTACGTCGATCCTAGAAACCAACAAAATAGAATCAAACGTCCTATTTCATTATTCCATGCTAATGTATTCAAGCGTATGCCTGCTTTAAACACTCTAATTTTTTCAAAGTAACAGTCCTGATTCCCCAAGACACCAAATTAATGACATCAAGGTTCTTCAGAAGGGAGAAACCAGTAATGACAGTACGTACCGAAGCACGACCAACATACTGATCCCGAAATTCAACTACGAGCTTAGATCGGAAGAGCGTCGTGTAGGGAAAGAAAAGGGAGTTGGAGA
+
CCCCCGGGGGGGGGGGGGGGGGGGGGGGGGGGGGGGGGGGGGGGGGGGGGGGGGGGGGGGFGGGGGGGGGGGGGGGGGGGGGGGGGGGGGGGGGGGEGGGGGGGGGGFGGGGGGGGGGGGGGGGGGGGGGGGGGFGGCFGGGGFGFGGGGGGGGGGFFGGGGGGGGGFGGGFGFFEEC=;AGCEFCCGGGGGGGFGGGGFEFFFGGFFDGGG:>DFF>FA5?==AFFF=FCAFFFFCFE>EFFFFFFCEGA@FG4(;9>8*186;D>D@FF1:9(/657B2ABF1(3.85?)02)00(0((
@M03152:184:000000000-AWYW1:1:2107:12754:12936 2:N:0:AGAGGATAATACCTGT
CCCAACTATCCCTATTAATCATTACCTCGGTCCTAGAAACCAACAAAATAGAACCAAAGTCCTATTCTATTATTCCATGCTAACGTATTCAAGCGTAGGCCTGCTTTAAACACTCTAATTTTTTCAAAGTAAAAGTCCTGGATCCCCAGCGCACTCAATTAAGAGCACGTTGGTTCCCCAGAAAGAAAGATCCGACCAGAGCAGTACTTACCATTGGCAAGACCACTCAGCCGGACCCGAAATTCAACTACGAGCTTAGATCGGAAGAGCGTCGGGGAGGGAAAGAACAGGTATGTGTAAA
+
CCCCCGGDGGGGGGGGGGGGGGGGGGGGGGGGGGGGGGGGGGGGGGGGGGGGGGGGGGGGGGGGGGGGGGGGGGGGGGGGGGGGGGGGGGGGGGGGGGGGGGGGGGGGGGGGGGGGGGGGGGGEGGEGGGGGGGGGGGG9FGGGGG?FGGGGGDGGGCFEGGFGFGGDGGGGGEGGGGGGGGGGGGGGGGGGCEEGGGGFFGGFACAGDGG6<FGFFAAAFA55@F:AB;36>?@DGEE@BBFFAFFFE6410:596;3).7311806=8((-,(-()47-)8>??1(,,.*66)9*6*).
@M03152:184:000000000-AWYW1:1:2107:10451:12968 2:N:0:AGAGGATAATACCTGT
CCCAACTATCCCTATTAATCATTACTTCGGTCCTAGAAACCAACAAAATAGAACCAAAATCCTATTCTATTATTCCATGCTAATGTATTCAAGCGTAAGCCTGCTTTAAACACTCTAATTTTTTCAAAGTAAAAGTCCTGGATCCCCAACGCACTCAATTAAGAGCACATTAGCTCCCCAGAAGGAAAGACCCGACCAGAACAGTACTTACCTTTCGTCAAGCACACCCAGCCAGGCCCGAAATTCAACTACACGCCTAGACCGGAAGACAGTCGGTTAGTGAAACAACAGGTCATTTTTA
+
CCCCCGGGGGEFGGGGGGGGGGFFGFGGE7BEGGFGGCGGGDGEGFGGGGFGG9CFFFGFDEEF<6CDCFG@CE6,CF<CA@F,,<BDCEGF,F,BCB,9F<BFFEFCCE<B=EAEFFGGFFGDCFGFFDAEDE;F,A;,=8=49E=,@@E8B=>BFEDF==D,48D,,@,4,,@,=4=8+8=B?@>DED?B?8+@=D?*,=CFC+5;C+=F7,540*0***0))*1*)95AF*)/;5*(//?(=BC+*+)))*),),(()))((.9933(()/,(,)-))0)/.),(,3(79,)/*):4(
@M03152:184:000000000-AWYW1:1:2107:25252:12986 2:N:0:AGAGGATAATACCTGT
CCCAACTATCCCTATTAATCATTATTTTAGCCCTAGAAACCAACGAAAGTAGAACCAAAATCCTATTTCATTATCCCATGCTGATATATTCAAAGGCATGTTACGCCTGCTTTTAACACTCTAATTTCTTCACAGTAGAAGATTTTGATAATAAATTATCAAAAAGGAAGGAAATAAGAATCTTAGTGCCACTTAAAAAGTGTACCATAAATTTCTTATTAACTGAAATTCAACTACGAGCTTAGATCGGAAGAGCGTCGTGTCGGGAAAGAACAGGTATATGTATCTCCACTGCGTGTCC
+
CCCCCGGCGGGGGGFGFGGGFGGCFGGGGGGGGGFF<EFFGGGGGGGGEGGG<EFDFCFDGGDC,FGFFFGGGGGGGGGGFGGFGFGGGGG<FGGFFCFF@FFF@,CB<EFFG,EAFBEGGAFGDFDGGGGDGF:FE,EFAAEEFG9=,@@AFE,EC9DFA8==EECD?=+@EFFDFGGDEDGG8;FGFFFBDE8;;D95@DDDE9DDDGGGF8C;=DF7C2:*:+:D*4093BEDGBFA5>979+5C=7?=)96=?AA=5<))/>2@(:(((7:((*)+)+.1))))))).+)*)1(2(.
@M03152:184:000000000-AWYW1:1:2107:16269:13007 2:N:0:AGAGGATAATACCTGT
CCCAACTATCCCTATTAATCATTACGTCGATCCTAGAAACCAACAAAATAGAATCAAACGTCCTATTTCATTATTCCATGCTAATGTATTCAAGCGTATGCCTGCTTTAAACACTCTAATTTTTTCAAAGTAACAGTCCTGATTCTCCAAGACACCAAATTAATGACATCAAGGTTCTTCAGAAGGGAGAAACCAATAATACCAGTACGTACCGAGGCACGACCAACAAATTGGTCCCGAAATTCAACTACGAGCTTAGATCGGAAGAGCGTCGTGTAGGGAAAGAACAGGTATATGTAGA
+
CCCCCGGGGGGGGGGGGGGGGGGGGGGGGGGGGGGGGGGGGGGGGGGGGGGGGGGGGGGGGGGGGGGGGGGGGGGGGGGGGGGGGGGGGGFEFFGGGGGGGGGGGGGGGFFADFGGGGGGGGGGGGGGGGFGGGGGGGGGGDGGGGGAFGGGGGGGGGGGGGGGGFFGGGGGGGGGGGGGGGGGGGGFEGFGGFGGGGGFGGGDDD@FGGGGFGGFFDFFFFFFAAAF5FBFFFE7FFADFFFEFFE6CDA@@<):;C<><E@@<@2@;10:@;3:75<F:F:@BBB::7<*/-*12)*-)
@M03152:184:000000000-AWYW1:1:2107:12690:13311 2:N:0:AGAGGATAATACCTGT
CCCAACTATCCCTATTAATCATTACCTCGGTCCTAGAAACCAACAAAATAGAACCAAAGTCCTATTCTATTATTCCATGCTAACGTATTCAAGCGTAGGCCTGCTTTAAACACTCTAATTTTTTCAAAGTAAAAGTCCTGGATCCCCAGCGCACTCAATTAAGAGCACGTTGGTTCCCCAGAAAGAAAGATCCGACCAGAGCAGTACTTACCATTGGCAAGACCACTCAGCCGGACCCGAAATTCAACTACGAGCTTAGATCGGAAGAGCGTCGGGTAGGGAAAGAACAGGAAGATGTAGA
+
CCCCCGGGGGGGGGGGGGGGGGGGGGGGGGGGGGGGGGGGGGGGGGGGGGGGGGGGGGGGGGGGGGGGGGGGGGGFGGGGEGFCEGGGGGGGGFGGGGGGGGGGGGGGGGGGGGGGGFFFGGGGGGCGGAFFGGGFGFFDFGFGFFGGGGGGGGGGGGGGFFFFGGGGCFF?@@DFFGFG+DFGGGGF8DEG8FEEDGG?CCFFFGFDCGGGAA>BAFFFFFF5=F@FBAEFFDAGGFABF>FE=FFF<48<@336FC3;552;?<6833:-2((-8)-3(41>?::7:<()0()**.:44
@M03152:184:000000000-AWYW1:1:2107:3417:13355 2:N:0:AGAGGATAATACCTGT
CCCAACTATCCCTATTAATCATTACGGCGGTCCTAGAAACCAACAAAATAGAACCGCACGTCCTGTTCTATTATTCCATGCTAATGTATTCGAGCATATGCCTGCTTTGAACACTCTAATTTTTTCAAAGTAAAAGTCCTGGTTCCCCAGCACACCCCGTAAAGGGCATGAGGTTAGCCAGAAGGAAAGATCCGGCCGAACCAGTGCACGCGGTGAGGCGGACCGGTCAGCCAGACCCGAAAATCAACTACTAGCTTAGCTCGGAAGCGCGTCGTGTAGGGAAAGAACAGTTACATGGAGA
+
CCCCCGGGGGGGGGGGGGFFGGGFGFGG@FFGE<EGFGGGGGGGGGGGGGGGGGGGGGGGFFGFFEEFEF,FFGGGGAC?<FCFFFGGFGGFGFGEGCEAEDFFGGGDGE<=EACDFG9FAEFFEF9FDCFFEAECE;FGGDGG,>E8E7@,AFGEG6+@E>F=EEGDGFC?FFEFGGG,CFG,@CGCFCDCFGGEECC>E>FFFFFFGC<DDE)2=)5855>F;74:?FF4>>?FGFF>F()))18:<*)-6CF94),)4::90092(41,2((44.6=?FFFBFBBBB-**)*/*(0.(
@M03152:184:000000000-AWYW1:1:2107:6987:13389 2:N:0:AGAGGATAATACCTGT
CCCAACTATCCCTATTAATCATTACTTCGGTCCTAGAAACCAACAAAATAGAACCAAAGTCCTATTCTATTATTCCATGCTAATGTATTCAAGCGTAAGCCTGCTTTAAACACTCTAATTTTTTCAAAGTAAAGGTCCTGGATCCCCAACGCACTCAATTAAGAGCACGCTGGTTCCCCAGAAGGAAAGACCCAACCAGAGCAGTGCTTACCTTGCGGCAAGACCACCCAGCCAGGCCCGAAATTCAACTACGAGCTTAGATCGGAAGAGCGTAGGGTAGGGAAAGAACAGGTAAGTGTAA
+
CCCBBFFGGGGGGGGGGGGCFGGGGGGGGGGGGGGGFFGGGGGGGGGGGGGGGGGGGGGGGGGGGGGGGGGGGGGGGGGGGGGGGGGGGGGFGGGGGGGGGGGGGGGGGGGGGFGGCGGGGGGGGGGGGGGGGDGGGGGFGGGC@FGGGGGGGGGGGFFDFDGGGGGGGDGGGFCGFGGFG8DGGFGEGFG8@FGGGGGF@FGFFFFFFGFFFGC65BEF>?CDBFDEDFDFFFB*5?4>A@;:AACFC7AE;3A9:@3@E<)21(17@3863(4(()5@FEFF::?<<?(7/-*0:)2))
@M03152:184:000000000-AWYW1:1:2107:20825:13398 2:N:0:AGAGGATAATACCTGT
CCCAACTATCCCTATTAATCATTACGGCGACTCTAGAAACCAACAAAATAGAACCGCACGTCCTATTTTATTATGCCATGCTAATGTATTCGGGCGTAGGCCTGCTTTGAACACTCTAATTTTCTCAAGGTAAAAGTCTTGGTTCCCCGACACACCCAGTGAAGGGCATGCCGGCTCACCAAGAGGTAGAACCCGGTCCAGCAGTACACACCGTGAAGGCGGACCACCGTACCAGGTCCGAAATTCAACTACGAACTTAGATCGGAAGAGCGTCGTGTAGGGAAAGAACAGGTATATGTAA
+
CCCCCGGGGGGGGGGGGGGGGGGGGGGGGGGGGGGGGGGGGGGGGGGGGGGGGGGGGGGGFGGGGGGGGGFGGGGGGGGGGGGGGGGGGGFGGGGGGGGGGGGGFFFGGGGGGFGGGGGGGGGGCFGGGFFGGGGGFGGGFGEFGGGGGDGGGGGGGGGFGFGGGGGGGGGFEEGGGGGGGGGGFGFGFFGFGGGGEGEFDGGFGCFGGFDGBCGFFFFFFEFFFFD:688@E6:C6F?6>?FFFFFFFGFFFDF15-.6-6<106:047?6(8;(38245)(04??F04(4*-1**)*.)
@M03152:184:000000000-AWYW1:1:2107:14263:13399 2:N:0:AGAGGATAATACCTGT
CCCAACTATCCCTATTAATCATTACTTCGGTCCTAGAAACCAACAAAATAGAACCAAAGTCCTATTTTATTATTCCATGCTAATGTATTCAAGCGAAAGCCTGCTTTAAACACTCTAATTTTTTCAAAGTAAAAGTCCTGGTTCCCTGCCGCGCTGAGTAAACAACACGACAGCTCACCAGAAGGTGAGGCCCGGTCAGGACAGTACATACCAAAGGCAGACCATCCAACCGAGTCCGAAATTCAACTACGAGCTTAGATCGGAAGAGCGTCGTGTAGGGAAAGAACAGGTAAGTGTAGAA
+
CCCCCGCGFGFGGFFGGGGGGGGGGGGGGEECCFFFFGFFFGGGGGGGAFGFGCEFGGGFGCGGFCGGGGGGGGFCFGDGGGFGGGGGGGGGGGGGGGGGGGGGGGGFGGGGFGGGGGGGGGFGFFCFGGGFFFGGGGGGGGGGG@FGGGGGEDEGEGFGGGGGGGGGGGGGGF8E?FFGGGGFGGGGGGGGGGEGGGGFFGG>AGFDFG7FFFDFF4FEFFFFFABFFAD428>GDEF@FDF?FF3A@FDF@D>@F@<<C<;D1601:23-4(-2:FFD05<F?:1:?()*/)08*-*.)
@M03152:184:000000000-AWYW1:1:2107:10699:13456 2:N:0:AGAGGATAATACCTGT
CCCAACTATCCCTATTAATCATTACGTCGATCTTAGAAACCAACAAAATAAGATCAAACGTCCTATTTCATTATTCCATGCTAATGTATTCAAGCGAATGCCTGCTTTAAACACTCTAATTTTTTCAAAGTAACAGTCCTGATTTCCCACGACACCAAATTAATGACATCGTGGTTCGTCAGAAGGGAGAAACCGACAGGGCCAGTACACACCAGAGGCGCGACCGACCCGTCGATCCCGAAATTCAACTACGAGCTTAGATCGGAAGAGCGTCGTGTAGGGAAAGGACAGGTAGGGTTAA
+
CCCCCGGGGGGGGGGGGGGGGGGGGGGGGGGGGGGGGGGGGGGGGGGGGGGGGGGFFGGGFGGGGGGGGGGGGGGGGGGGGGGGGGGGGGGGGGGGGGGGGFGGGGGGGGGGGGGGGGGGGGGGGGFFGGGGGGFFGFGGGGGGGGGFBFGGGGGGGGGGGGGGFGGGGCGFGGGGGGGGFGGCF8CFEGGGGGEGGDE?CD7@FGFGG>CCDGGFFFFF>99@FF;E05;>BDBDGDF?F>D:FF4@AGF>09>9;:A32)-4:B<F<?(((-248)3985(7((.41((7/-*.*(*,)
@M03152:184:000000000-AWYW1:1:2107:19458:13461 2:N:0:AGAGGATAATACCTGT
CCCAACTATCCCTATTAATCATTACTTCGGTCCTAGAAACCAACAAAATAGAACCAAAGTCCTATTCTATTATTCCATGCTAATGTATTCAAGCGTATGCCTGCTTTAAACACTCTAATTTTTTCAAAGTAAAAGTCCTGGATCCCCAGCGCACTCAATTAAGAGCACGCTGGTTCCCCAGAAGGAAAGACCCGACCAGAGCAGTGCTTACCTTTCGGCAAGACCGCCCAGCCAGGTCCGAAATTAAACTACGAGCTTAGATCGGAAGAGCGTCGTGTAGGGAAAGAACAGAGAGCAGAAG
+
CCCCCGGGGGGGGGGGGGGGGGGGGGGGGGGGGFGGGGGGGGGGGGGFGGGFGGGGGGGGGGGGGGGGGGGGGGGGGGGDFGGGGGGGGGGGGGGGGGGGGGGGGGGGGGGGGG?FGDFGGGGGGGCEGFGGGGGGGGGGGFGGGGGF7EGGGGDFGGGDDFGGGGGGGGGDE?=FDDFGE8CFGGGFGGGDGGECDGGFC?CFGFFGFC6CFGFFFB>B>9BD:5):=>BFFFBC2A*-8;)6;*9@<C=;2<.()/))7673(3(,(((,4:99B.8B7>?F028(,37)/.))*(*((
@M03152:184:000000000-AWYW1:1:2107:4548:13475 2:N:0:AGAGGATAATACCTGT
CCCAACTATCCCTATTAATCATTACGTCGATCCTAGAAACCAACAAAATAGAATCAAACGTCCTATTTCGTTATTCCATGCTAATGTATTCAAGCGTGGGCCTGCTTTAAACACTCTAATTTTTTCAAAGTAACAGTCCTGATTCCCCATGACACCAAATTAATGACATCATGGTTCGTCAGAAGGTAGGAATCAATAATACCAGTACGTACAATAGCACGACCAATAAATTGATACCGAAATTCAACTACGAGATTAGATCGGAAGATCGTCGTGTAGGTAAAGAAAAGGTAAGTGTAAA
+
6--ACGGGGGGGGGGGGGGFDGGGGFGFGGGGGGGGFGFGGFF7CFFGGDAECGGG9FFGFCEFGG,,FDFFFFGGGFFGFGFGFFFFGGFGGCF7BC@@7DG?E8EBGCD<A<ADCAEEFFGGGDFGG9AFFFGGFCEGGFEEFFCFGFDDGGGGGCFADFEFFGGGF?ED==,@E8AEFDDED8DDF+@DF?9=DFFFGF=:8D?C+?CF>:FFFA7:*::==F@FFCF+89<+=9*53:>EFFEA4?A>@C5>8*7/**(/62(67)(623((6A3A);6A)45(54:60)/9*)*).
@M03152:184:000000000-AWYW1:1:2107:16673:13479 2:N:0:AGAGGATAATACCTGT
CCCAACTATCCCTATTAATCATTACCTCGGTCCTAGAAACCAACAAAATAGAACCAAAGTCCTATTCTATTATTCCATGCTAATGTATTCAAGCGTCAGCCTGCTTTAAACACTCTAATTTTTTCAAAGTAAAAGTTGTGGATTGCCAGCACACACCGTTAGGCGCATGTTGGTTCCCCACAAGGAAAGGCGCGGCCGAACAGTTCTCACCCAAAGGTGGACCGCTCAGCTACGCCCGAAATTCAACTACGAGCTTAGATCGGAAGAGCGTCGTGTAGGGAAAGAACAGGTATGTTTAGAG
+
CCCCCGGGGGGGGGGGGGGGGGGGGGGGGGGGGGGGGGGGGGGGGGGGGGGGGGGGGGGGGGGGGGGGEGGGGGGGGGGGGGGGGGGGGGGGGGDGGGGGGGGGFGGGGGGGFGGGGGGGGGGGGGGGGGGGGGGGGGGGGGGGGGGGGGGGGCCGFEEGGGFGGGGGGGGGGGGGG9EGGGGGGGGGGGGEEEGGDGGFGGGFCGFDGFFF?CFFFFFFFF:@=6>BB;4FA>>DC:B>FFFEFFEFFGED?GD:FBFA28((34?F<92:>>0(,9<72<:F?:1:<?29*4***-*5)
@M03152:184:000000000-AWYW1:1:2107:3589:13511 2:N:0:AGAGGATAATACCTGT
CCCAACTATCCCTATTAATCATTATCTTAGCCCTAGAAACCAACAAAATAGAACCATAGTCCTATTCTATTATTCCATGCTAATGTATTCAAGCATATGCCTGCTTTAAACACTCTAATTTTTTCAAAGTAAAAGTCCTGGCCGCTCGTCACGTCCAATTAAGGACACAACGGACACAACCAGCAAGAAAGCCCCTACCACTTCAGTGCTTGCCGTTAGGCCAGACCACAAGGCCAGGGCCGAAATTCAACTACCATCTTAGACCGTAAGAGGTTCGTGTAGGGAAAGAACAGTTATGTGT
+
CCC?-CFCEGGGGGGG9@FG9EFDFFEF@<FGGG@F<FGGGGCFFGFEGFFFFFGGG?FGGGGFFGGG<FFAGFDFAFCFGD9EFGGGGGFFGGGGFGGAFG9FFGD<EEFEGGGGEEFGGGGGGEE<FGCF9EGEFFG,,AE7EGGCEGGEGFGG79DF,@,,=@8F8FG6EGE>F=FGE@A,A,=>@FC8D6EGDD85EG+;:==CCFGCFGGF**09**:5@F5FDF)*;FBD*9?AE2)-5?CFFGF53>)4+(.6)1..6:(,(3?<(/(),2(..9)>(421(47?F)*0*.*4.
@M03152:184:000000000-AWYW1:1:2107:5352:13514 2:N:0:AGAGGATAATACCTGT
CCCAACTATCCCTATTAATCATTACGTCGATCCTAGAAACCAACAAAATAGAATCAAACGTCCTATTTCGTTATTCCATGCTAATGTATTCAAGCGTGAGCCTGCTTTAAACACTCTAATTTTTTCAAAGTAACAGTCCTGATTCCCCAAGACACCAAATTAATGACATCATGGTTCGTCAGAAGGTAGAAATCAATAATACCAGTACGTACAATAGCACGACCAATAAATTGATCCCGAAATTCAACTCAGAGCTTAGATCGGAAGAGCGTCGTGAAGGGAAAGAACAGGTATGCTGAGA
+
CC9CCFGGFGGGGGGG9FF9EFGGFDGGGFEGGFGGGGGGFGGG<EFGGGGFEFFGGGGGFFEGGFFGGGCFGGGGEE,6CFEFFGFGGGFFGAEEF7CCFGGCFGF9EFGECFGGGGFCGEFEGGGGFFGGGGCFGGDEEFDFGGDF8EGFGGGGGGD=FADFCDGGGFEGFFGEFGGGGDG9D8FFGGC;DFG?FCGFF7?;EG7DDCGGE:;A++=CB5))8?>FFAE6+=A7<C*4@BFC+=EC7;*)78)0/97;**/(-595389.413(()./681813=@D:(**)0**)2(-
@M03152:184:000000000-AWYW1:1:2107:12713:13628 2:N:0:AGAGGATAATACCTGT
CCCAACTATCCCTATTAATCATTACCACGGTCCTAGAAACCAACAAAATAGAACCAAAGTCCTATTCTATTATTCCATGCTAACGTATTCAAGCGTAGGCCTGCTTTAAACACTCTAATTTTTTCAAAGTAAAAGTCCTGGATCCCCAGCGCACTCAATTAAGAGCACGTTGGTTCCCCAGAAAGAAAGATCCGACCAGAGCAGTACTTACCATTGGCAAGACCACTCAGCCGGACCCGAAATTCAACTACGAGCTTAGATCGGAAGAGCGTCGGGTAGGGAAAGACCAGGGGTATGTAGA
+
CCCCCGGGGGGGGGGGGGGGGGGGGGGGGGGGGGGGGGGGGGGGGGGGGGFGGGGGGGGGGGGGGGGGGGGGGGGGGGGGGGGCFGGGGFGGGGGGGGGGGGGGGGGGGGGFFGGGGGGGGGGGGGGGGGGGGGGGGGGDGGGGGGGGGGGGGGFGGGGGDDFFFFGGGFGGGEGGGFDEEGGGGGGGFGGGGFGGGGGFFGGFEGFGGGGFFFGFFFFFFF@C@>@ABFE*9AAGGFFBFB48BFEF<46(35:2=E@E<?=0;6@;;(3411(-(8?FFF?F<7((4,-)),))*.0.)
@M03152:184:000000000-AWYW1:1:2107:26309:13683 2:N:0:AGAGGATAATACCTGT
CCCAACTATCCCTATTAATCATTACATCGATCCTAGAAACCAACAAAATAGAATCGGATGTCCTATTTCATTATTCCATGCTAATGTATTCAAGCGTTGGCCTGCTTTAAACACTCTAATTTTTTCAAGGTAACAGTCCTAATTCCCCACAACATCAACCGAATGACATCATGGTTCCTTAGAAGGTGAGAACCAATGAGACCAGTACATACCGAGGGCATGACCGACCCATCGATCCCGAAATTCAACTACGAGCTTAGATCGGAAGAGCGTCGAGTAGGGAAAGCACAGGTACAGGTAG
+
CCCCCGGGGGGGGGGGGGGGGGGGGGCFGGGGGGGGGGGGGGFGGFGGGGGGDFGGGGGGGGGGGGGGGGGGFGGGGGGGGGGGGGGGGGGGGGGGGGGFGGGGGGGCFGFGGGGGGGFGGGGGDFFCFFGGGGFFGFFGGGFGGGGGGGGFGGGG9DGGD>EEGGG9FGFGFFFGGC;EFAGGGFGFEGGGGGGGGCEFGGFFDFFGGGGGF?7?EFFFFFFFFFFAAFFF>ABFGAF9A255@FFFFFA@@DF08;63>E3(3((.33@B3<>(,97BA@7>?0(54<(.0)***(265
@M03152:184:000000000-AWYW1:1:2107:8704:13761 2:N:0:AGAGGATAATACCTGT
CCCAACTATCCCTATTAATCATTACGTCGATCCTAGAAACCAACAAAATAGAATCAAACGTCCTATTTCGTTATTCCATGCTAATGTATTCAAGCGTGAGCCTGCTTTAAACACTCTAATTTTTTCAAAGTAACAGTCCTGATTCCCCAAGACACCAAATTAATGACATCATGGTTCGTCAGAAGGTAGAAATCAATAATACCAGTACGTACAATAGCACGACCAATAAATTAATCCCGAAATTCAACTACGAGCTTAGATCGGAAGAGCGTCGGGTAGGGAAAGAACAGGTATGTTGAAA
+
CCCCCGDGGGGGGGGGGGGGFGGGGFGGEGGGGGACFGGGGGGGGGGGGGFGGGFGFFFGFCCGGGGGGGGG?FF9FGGGGFGGGGGGGGGCFGGGGGGGGFGGGGGGDFDFDFGGGFGGGGGGGGGGFCFFGGGGGGGGGFGGGGDGDEFGGGGGDDCFGGGF;DFFGGGGGFGGGC=>8CC9DEDFGDGFFGGGGGGFGGDFD=?DDCDFFGDFFAFFD>=9AFEFCAEF*4;=+3*:@A969ACFEGF?=582;4*1**6>;D0@D;9(3(((/5;A??85.4??FF:=?)9**)*))
@M03152:184:000000000-AWYW1:1:2107:7189:13771 2:N:0:AGAGGATAATACCTGT
CCCAACTATCCCTATTAATCATTACGTCGATCTTAGAAACCAACAAAATAAGATCAAACGTCCTATTTCATTATTCCATGCTAATGTATTCAAGCGAATGCCTGCTTTAAACACTCTAATTTTTTCAAAGTAACAGTCCTGATTTCCCACGACACCAAATTAATGACATCGTGGTTCGTCAGAAGGGAGAAACCGACAGGGCCAGTACACACCAGAGGCGCGACCGACCCGTCGATCCCGAAATTCAACTACGAGCTTAGATCGGAAGCGCGTCGTGTCGGTAAAGAAAAGGTATAGTGAG
+
CCCCCGGGGGGGGGGGGGGGGGGGGGGGGGGGGGGGGGGGGGGGGGGGGGGGGGGGFGGGFGGGGGGGGGGGGGGGGGGGGGGGGGGGGGGGGGGGGGGGGGGGGFGGGGGGGFGGGGGGGGGGGGGGGGGGGGGGGGGGGGGGGGGGGFDDE@FGGGGGGGGGGGGGGGGGG+ADDGGGGGGGGFGGEGGGGGDEGGGFG67BFGFGGGGGFDCFFFFAD59@>4:3(:7=DEBCFDFFFBFFF?4@ACF?:339BBB7A<>B<<0(((317>>9?),72)(74)..(.(766***)*))
@M03152:184:000000000-AWYW1:1:2107:11057:13774 2:N:0:AGAGGATAATACCTGT
CCCAACTATCCCTATTAATCATTACCTCGGTCCTAGAAACCAACAAAATAGAACCAAAGTCCTATTCTATTATTCCATGCTAACGTATTCAAGCGTAGGCCTGCTTTAAACACTCTAATTTTTTCAAAGTAAAAGTCCTGGATCCCCAGCGCACTCAATTAAGAGCACGTTGGTTCCCCAGAAAGAAAGATCCGACCAGAGCAGTACTTACCATTGGCAGGACCACTAAGCCGGACCCGAAATTCAACTACGAGCTTAGATCGGAAGAGCGGCGTGTAGGGAACGAAACGGAAGTGTGAAA
+
CCCCCGGGGGGGGGGGGGGGGGGGGGGGEGGGGGGFEGGGGGGGGGFGGGGGGGGFFGGGGFGGGGGGGGGGGGGGGGGDFFGGGFFGGGGGGGFGGGGGGGGFEGGCGGCFCGEGGGGGFGGGFFGFGGGGGGGGGFFCCFGGG@CFEFE=FGFGGGGD9D8@=CGFGGGGGGFGFGGGG?DDGGGGDGGFD8EGEGGFECF?:CA@CC7?AFFAAAAB>98C=54*:FB*:@AGD>)26@FE67?=C6A;0>):A)7>5?017(,,,((-(4(28))6178)(-3,((()01)10)*))
@M03152:184:000000000-AWYW1:1:2107:28702:13844 2:N:0:AGAGGATAATACCTGT
CCCAACTATCCCTATTAATCATTACGTCGATCCTAGAAACCAACAAAATGGAATCAAACGTCCTATTTCGTTATTCCATGCTAATGTATTCAAGCGTGAGCCTGCTTTAAACACTCTAATTTTTTCAAAGTAACAGTCCTGATTCCCCATAACACCAAATTAATGACATCATGGTTCGTCAGAAGGTAGGAATCAATAATACCAGTACGTACGATTGCACGACCAATACATTAATCCCGAAATTAAACTACGAGCTTAGATGGGAAGAGAGTCGTGTAGGGAAAGAACAGATCTGTGCATA
+
CCCCCGGGGGGDFGGGGGGCGFGDEGFG:FFGGGGEFGDGFEGGG<,FGCEFGDEFGGGC<DFDFGGGGGFFCGGGCFFFD,CFFFFGCFGGF9<F@C7,,B@=<=FFA9ED,:<=FAFGGGGGGGGE,?BF<9EFEFFGCFGGDFGEFFCGC9FGD?DGGGFFC8,@E=FF8EAFA6E>F+@B?>BFD@8==9DGC7=7EG+;8AFGGGGGEE?CFAA50@A9=5)A)9;?CF022*:75>9A*4:9@D952*5966*97*7(333((,(/).67;));;;(5;@D@(5(*))1/:)2))
@M03152:184:000000000-AWYW1:1:2107:27043:13924 2:N:0:AGAGGATAATACCTGT
CCCAACTATCCCTATTAATCATTACGTCGATCCTAGAAACCAACAAAATAGAATCAAACGTCCTATTCCGTTATTCCATGCTAATGTATTCAAGCGTGAGCCTGCTTTAAACACTCTAATTTTTTCAAAGTAACAGTCCTGATTCCTTATAACACCAAATTAATGGCATTATAGTTCGTCAGAAAGGAGAAACCGATTATATCAGTACGTACAAAAGCACGACAAATAAGCAGGTCTAGAAATTAAACTACGATCTTATATCGGAAGAGCGTCGTGCAGGGAAAGAACAGCAATGTGTAGA
+
CCC@C7FFGGGGGFGGGFGFCFGGGGGGGGGGGGGGGFGFGFCFCEFFGGGGFGGGGGEFGGGGGGGAEEFFEFGC<E<,EEEFGGGGGFEEFEFEG7,,4<FAFG9FFGG9?AFA?EDGGGGAE8<E?FEGBFG<FGDEF;9FEE,AEFGGFFGDCD8E>EDCA@8DFFCFGGGG8@=@DEFF8DD:,@@FG8C+@=6<C+?DC?;D+3:+:C??A5C5:*0)1ACF*@8+3*-48+=796C**1A9>+65>*;-+>*8*959@F(3=(67(6((()1;05(;(,8(((,)..790)2-)
@M03152:184:000000000-AWYW1:1:2107:14863:13946 2:N:0:AGAGGATAATACCTGT
CCCAACTATCCCTATTAATCATTACGGCGACTCTAGAAACCAACAAGATAGAACCGCACGTCCTATTTTATTATGCCATGCTAATGTATTCGGGCGTAGGCCTGCTTTGAACACTCTAATTTTCTCAAGGTAAAAGTCTTGGTTCCCCGACACACCCAGTGAAGGGCATGCCGGCTCACCAAGAGGTAGAACCCGGTCCAGCAGTACACACCGTGAAGGCGGACCACCGTACCAGGTCCGAAATTCAACTACGAGCTTAGATCGGAAGAGCGTCGAGTAGGGGAAGAACAGGTAAGGGTAG
+
CCCCCGGGGGGGGGGGGGGGGGGGGGGGGGGGGGGGGGGGGGGGGGGGGGGGGGGGGGGGGGGGDGGGGGGGGGGGGGGGGGGGGGGGGGGGGDGGGGGGGGGGGGGGGGGGGGGGGFGGGGGGGGGGGGGGGGGGGGGG9FFGGFGGDGGGGGGGGFD6DDGCFGGGGGGGGGGGGGGGGGGGGGGGFDAECGGGGGGFGGCAGFFGFGGG?F<>FFAFDEF0()3B9F<>:*,7*)9938)(9*4=2:;24C>955>BA>),4?B;04<(-1(((*(173(84:7?::17*.*1*(*((
@M03152:184:000000000-AWYW1:1:2107:15719:14099 2:N:0:AGAGGATAATACCTGT
CCCAACTATCCCTATTAATCATTGCTTCGGTAGCTGAAAACCAACAAAATAGAACCGGAGCCCTATTCCATTATTCCATGCTAATGTATTCAAGCGAACGCCTGCTTTGAACACTCTAATTTTCTCAAAGTAAACGTCGTGGTTCCCCAGAGCGCCCAGTTAAGAGTACCCTGGTTTGCCACGAGGAGGACCCCGCGAAAGAACCCGGGTGAAAACCGTGAGGCTACCCGAGGCGAGGCCCGAAATTCAACTACGAGCTTAGATCGGAAGAGCGGCGTGGAGGGAAAGAACAGAGATGAGT
+
CCCCCGGGGGGGGGGGGGGGGGGGGGGGGGGGGGGGGGGGGGGGGGGGGGGGFGGGGGGGGGGGGGGGGGGGGGGGGGGGGGGGFDGGGGGGGGGGGGGGGGGGGGGGGGFGDGFGGGGGGGGGGGGGGGGGFGGGEFEGGGGGGGGGGCFGGGGGGG?>DFGGCFGGGGGGGGGGCGGFGGGGGGGGGGGG8EGGGGDEEF>*A7?DDDGFFGFFF>5).5;@DFF5;EFFDD>DDE@1)4>;D)66<>6>FGF?>;(49?F)6((,81(((((-70304>6.((4:1:05?,)8*4*).
@M03152:184:000000000-AWYW1:1:2107:21109:14111 2:N:0:AGAGGATAATACCTGT
CCCAACTATCCCTATTAATCATGAGTTCCTTGGCACCCGAAATTCAACTACGAGCTTAGATCGGAAGAGCGTCGTGTAGGGAAAGAACAGGTATGTGTAGATCTCGGTGGTCGCCGTATCATTAAAAAAAAAAAAACTTACACGCCACCACGATGAACACGAAATGGATCGAATAACACACCTAACCCCCACCTCGATAACCTAAAAACCCCTAGATAACCCAGTCACCTACGCTGCGACGTATCATATCCCTCTACTCACAGCATCTGTCACAATCACACTCTACCCGCACGCATCGTAC
+
CCCCCGGGGGGGGGGGGGGGGGGGGGGGGGGGGGGGGGGGGGGGGGGGGGGGGGGGGGGGGGGGGGGGGGGGGGGGGGGGGGGGGGGGGGGGGGGGGE<EBFFC<BGFCFF,C@+4++,:E,<FEAF9FEGCC78++73,,,,++8++@,+353+3,5,33***3,,,5,*4,,*,,,,14>,,,=,,44*1/,*/**/.0*1/2;***2/*.***+1+12)(,.*)*,*(9)0(*)))(0())0*)*)*1.4C)-*-)).4)(())))-)))-,),)(*.),*.)).(((0)4))1(*((
@M03152:184:000000000-AWYW1:1:2107:12128:14201 2:N:0:AGAGGATAATACCTGT
CCCAACTATCCCCATTAATCATTACTTCGGTCCTAGAAACCAACAAAATAGAACCAAAGTCCTATTCTATTATTCCATGCTAATGTATTCAAGCGTAAGCCTGCTTTAAACACTCTAATTTTTTCAAAGTAAAAGTCCTGGATCCCCAGCGCACTCAATTAAGAGCACGTTGGCTCCCCAGAAGGAAAGACCCGACCAGAGCAGTGCTTACCTTGCGGCAAGACCACCCAGCCAGGCCCGAAATTCAACTACGAGCTTAGATCGGAAGAGCGTCGTGTAGGGAAAGAAAAGGAATGTGTAG
+
CCCCCGGGGGGGGGGGGGGGGGGGGGGGGGGGGGGGGGGGGGGGGGGGGGGGGGGGGGGGGGGGGGGGGGGGGGGGGGGGGGGGGGGGGGGGGGGGGGGGGGGGGGGFGGGGGGGGGGGGGGGGGGGGGGGGGGGFGGFFGFGGGGGGGGGGGGGGGFGGGFGGFGGGGGGFGGGGEGGGGGGGGEGCD@GFGEGGGGFFGDFFFFFGGCFFFFFFDADEAABDDFF4>>(6A;DCFF4@EFDFFFF+);AE@DD@E;37>CE0<6;011241146?>0623054(4((455)()00)*.)
@M03152:184:000000000-AWYW1:1:2107:9836:14269 2:N:0:AGAGGATAATACCTGT
CCAGATCCTCCCATTCACTTAAGTTTCTCCACTGTAGTCATACCCCCCTCCCGTATTACTTATCGCTTTGGCTTTACCACTCTCACATATCCACAGATACTTCGCGCACATTATTTACTGCGCTTACTTCTAGATAATCTTAATCCCGTTCATACCCCGCCCATCTTGCCTGAGCTACATTTCTGAAGCGGCTGCCTCCGCCACAGATAGACGTCAGCATGTCTCTTACAACAATCTACAGAAGACGCACGAACCACTGGTCAGCGAGATTAAACTCCATCTTCCAGCACACTCTTCAATA
+
-68--,66;<@866,,6,,;,,,C@C,6C<,,<,66,,,,,<C,,,7++,,B+;+,,,,<,CE,C7,,96,6,,,,6,6,,,,,:,,,,,,<,C,,,,<B:,:,,++++455A?9,,95:,,4++8,?,5,45,,,,,,5,,,,4,,6@,>8,,9,,+++6@+6,,37,8,,,,,6,3,6,7,,=;,3,6:+++14,*1*@999,*0+25+23***33++*+*19+*+/+*)))0*4+49/*)())()(202())/2.5(/))()(((--)-).)),))*.*)/-)).(,,0)(***)*.-
@M03152:184:000000000-AWYW1:1:2107:13724:14273 2:N:0:AGAGGATAATACCTGT
CCCAACTATCCCTATTAATCATTACGTCGATCCTAGAAACCAACAAAATAGAATCAAACGTCCTATTTCATTATTCCATGCTAATGTATTCAAGCGTATGCCTGCTTTAAACACTCTAATTTTTTCAAAGTAACAGTCCTGATTCCCCAAGACACCAAATTAATGACATCAAGGTTCTTCAGAAGGGAGAAACCAATAATACCAGTACGTACCGAGGCACGACCAACAAATTGGTCCCGAAATTCAACTACGAGCTTAGATCGGAAGAGCGTCGTGTAGGGAAAGAACAGGTATGTGTAGA
+
CCCCCGGGGGGGGGGGGGGGGGGGGGFFGGGGGGGGGGGGGGGGGGGGGGGGGGFGGGGEFGGGGGGGGGGGGGGGGGGGGGGGGGGGGGGGGFFFGGGGGGGGGGGGGGGGGGEGGGGGGGGGGGGGGGGGGGGGGGGGGGGGGGGDGDGGGGGGGGEGCGGGGGGEFGGGGGGGFCGGGGGGGG>GGGGGGGGGFGGBGGCDFFFFDFGG>ECBDDFFFE=A>AAFFAA6BAC>CFFFF@F*8CEFEGFF97419)46<E<?2;B@D1>6;;(4(05?1??).4<(3(8*9::@*)*-)
@M03152:184:000000000-AWYW1:1:2107:25999:14285 2:N:0:AGAGGATAATACCTGT
CCCAACTATCCCTATTAATCATTACGTCGATCCTAGAAACCAACAAAATAGAATCAAACGTCCTATTTCATTATTCCATGCTAATGTATTCAGGCGTATGCCTGCTTTAAACACTCTAATTTTTTCAAAGTAACAGTCCTGATTCCCCAAGACACCAAATTAATGACATCAAGGTTCTTCAGAAGGGAGAAACCAGTAATGACAGTACGTACCGAAGCACGACCAACATACTGATCCCGAAATTAAACTACGAGCTTAGATCGGAAGAGCGTCGTGTAGGGAAAAAACAGGTATGAGTATA
+
CCCCCGG?FGGGGGGGGGGGGGGGGGGGGGEFGGGGGGGGGFGGGGGGGGGGGGGGGGFGGGGGGGGGFFGGGGGGGGGGFFDCGGGGGGAFGFGDGGGFFGGDFFGGGCGGAFGGGGGGGGGGGGGFFGGGEEFGGGGGGGGGGGGGGGGFGGGGGGDGFGGGGGGG8EGFG8DFAFGGGGFGGGGGG68DECGGGGGFDG???FFF8FGGFGCEAFF??>)>>F=F5>:FA6*=:A5>>260*+1**;)5@D5(8@:<)<@6<<1@@13,(6.:(;4B?FB)(.71(3.965)*26*))
@M03152:184:000000000-AWYW1:1:2107:24431:14387 2:N:0:AGAGGATAATACCTGT
CCCAACTATCCCTATTAATCATTACATCAGCCTTAGAAACCAACAAAATAAGACCAACGTCATATTCTATTATCCCATGCTGTAATATTCAATGGCAAGGTTACGCCTGCTTTGAACACTCTAATTTTTTCAAAGTAAATGATTGGAAATGGTTGCCCACTATCCAAACGTAGGAAGCCCAGACCCAGCCACGCCACAAGGACGAGCTTTGGCCTGAATGCCCCCGAAATTCAACTACGAGCTTAGATCGGAAGAGCGTCGTGTAGGGAAAGCACAGGTATGTGTAGATCGGGGTGGGCTG
+
CCCCCGGGGGGGGGGGGGGGGGGGGGGGGGGGGGGGGGGGGGGGGGGGGGGGGGGGGGGGGGGFFGGGGGGGGGFGGGGGGGGGGGGGGGGGGGGGGGGGGGGG>FGGFGGGGGGGGGGGGGFGGFGGFGGGGDFGGGGGGGGGGGGFFGGGGGGFGFFGGGGGFEGFFGGGGGGGGGGGFFGGGGGGGGGGGG68C8FFF+0*499>D8C=6FFFAFFFAFCDBFAA)A9@E+:9;F;@A@466**+1:BDFCF@)(.,.62=(7<<@7(,(..,4)3*)))0644))4())(.))(*.(
@M03152:184:000000000-AWYW1:1:2107:19278:14514 2:N:0:AGAGGATAATACCTGT
CCCAACTATCCCTATTAATCATTACCCCATTCCCAATGATAAACCAACGGAAACAGGAACGGGGTCCTATTCCATTATCCCATGCTGACGTATTCAACGGCGAGATTTTTCGCGCCCGCTTTGAACACTCTAATTTCCTCAAGGTAAAAGGTCCGGGCCCCGGAAAGAAAGAAGGGTTGCCCCCTCTTCCTTCCCTCAACGCCCTTAACCCGAGTCAACGGGAAAGGACGGGGCACCGGAGGGAGGAGGGGGACGAGCCGGTCATCACCGAACTTGCGGTGGACGGGGCCCATCTCCACCC
+
CCCCCGGGGGGGGGGGGGGGGGGGGGGGEGGGGGGGGGGGGGGGGGGGGGGGGGGGGGGGGGEDGGGGAGGGGGGGGGGGFGGGGGFGGGGGGGGGGGGGGGGGGGGGGGGGGGGGGGGGGGGGGGGGGGGDGGGGGGGGGGGGEEEGGGDDGF@EGGGGGGG>CGGGFCCGGGGCFCEGGFGGCEFFGGGGGGGGGGFFE:DDEF;FGGGGBEFFFFFFFBF9;5?F8B9EFFFG5.51>67?FE071)7,(9;2369B;(,()).)(-211())-8;.17:F(7>>1((0)(*9*)224
@M03152:184:000000000-AWYW1:1:2107:21878:14603 2:N:0:AGAGGATAATACCTGT
CCCAACTATCCCTATTAATCATTACGTCGATCCTAGAAACCAACAAAATAGAATCAAACGTCCTATTTCGTTATTCCATGCTAATGTATTCAAGCGTGAGCCTGCTTTAAACACTCTAATTTTTTCAAAGTAACAGTCCTGATTCCCCAAGACACCAAATTAATGACATCATGGTTCGTCAGAAGGTAGGAATCAATAATACCAGTACGTACAATAGCACGACCAATAAATTGATCCCGAAATTCAACTACGAGCTTAGATCGGAAGAGCGTCGTGTAGGGAAAGAACATGTCTAGGTAAA
+
CCCCCGGGGGGGGGGGGGGGGGGGGGGGGGGGGGFGGGFGGGFGGGGGGGGGGGGGGGFGEFGGGGGGGGFGGGFFGGGGGGFGFFDFFGFGGGFGEFGGGGGGGGGGGGFGCBF8E<EEGFGG>DCFAEEFGDFGEFGGGFFFGGGGFBEGGGGGGGGFGF8@DFGGGGGGG8EGFECEFG8@DDDGGGGGGGFFGCEDGF??FDFGGDFFEGGFBFF?>5=5>F59=FC=9AFF+;5>DBF;FFFFEG;@2<42?===**824711=17(292;=FEFFF?5=2304).**.*/*.:))
@M03152:184:000000000-AWYW1:1:2107:11777:14620 2:N:0:AGAGGATAATACCTGT
CCCAACTATCCCTATTAATCATTACGGCGATCCTAGAAACCAACAAAATAGGACCGCACGTCCTATTTTATTATTCCATGCTAATGTATTCGGGCGTAAGCCTGCTTTGAACACTCTAATTTTTTCAAAGTAAAAATCATGGTTCCCTGCCACACCCAGTAAAGGGCATAACAGCTCACCACGAGGTAAGCCTCCACCGCTCCAGTACACACCCAAATAGGCGGACCGGGCGGCAAAGGCCGAAATTCAACTACGAGCTTAGATCGGAAGAGCGCCGTGTAGGGAAAGAACAGGCGAGTTG
+
CCCCCGGGGGGGGGGGGGGGGGGGGGGGEGGGGGGGGGGGGGGGGGGGGGGGGGFGGGGGFFEGGGGGGGGGGGGGGGGGGGGGGGGGGGGGGDGGGGGGFDEGGGGGGGGGGGGGGGGGGGGGGGGGGGGGGGGGGGGGGFFGGGGGFCFGGG@EGFDFFEDAFGDFGGGGGGGGGGFGGGGEDECGGGFGGGF>FCEB@;DFFGFGFGFGFGG>6AAA4A2(7D@EF>08BFFDD6<?FBF>F>A6::@A?G32)29:AB29A:8:297::;(22040(03)(83(20()).)))414)
@M03152:184:000000000-AWYW1:1:2107:5745:14738 2:N:0:AGAGGATAATACCTGT
CCCAACTATCCCTATTAATCATTACATCAGCCTTAGAAACCAACAAAATAAGACCAACGTCATATTCTATTATCCCATGCTGTAATATTCAATGGCAAGGTTACGCCTGCTTTGAACACTCTAATTTTTTCAAAGTAAAAGATTGGAAGCGGTTGCCCACTATCCAATAATAGGAAGCCCAAATCGAGCCACGCCACAAGGACGAGCTTTGATCTGAAACCCCCGAAATTCAACTACGAGCTTAGATCGGAAGAGCGTCGTGTAGGGAAAGAACAGGGAGGTGTAGAGTAAGGGGGCTGCC
+
CCCCCGGGGGGGGGGGGGGGGGGGGGGGGGGGGGGGGGGGGGGGGGGGGGGGGGGGGGGGGGGGGGGGGGGGGGCGFGGGGGGGGGGGGGGGGGGGGGGGGGFFGDGGGG?FGGGGGGGGGGGGGGGGGGGGFCGGGFFGCFFDGGFFFGGDGGGGGGGGFGGGGGGGFEGGGCFGGFGGFGFEFGGGDGFG>E8CEF@5DD+?GDF>DFGDF,?<FAFFF>AB>?AEDCCFAF?48?;@A=F=AF<FFC>6785(>719,6@DEFDDF68220(((03)2)-*)))))))*/,)))(1,.
@M03152:184:000000000-AWYW1:1:2107:25235:14784 2:N:0:AGAGGATAATACCTGT
CCCAACTATCCCTATTAATCATTACTTCGGTCCTAGAAACCAACAAAATAGAACCAAAGTCCTATTCTATTATTCCATGCTAATGTATTCAAGCGTAGGCCTGCTTTAAACACTCTAATTTTTTCAAAGTAAAAGTCCTGGATCCCCTGCGCACTCAATTAAGAGCACGCAGGTTCCCCAGAAGGAAAGCCCCGACCAGAGCAGTGGTTACCTTGCGGCAATACCGCCCAGCCAGGGCCGAAATTCACTACGAGCTTAGATAGGAAGAGCGCCGTGTGGGGAAAGAACAGGTAGGTGTAGG
+
CCCCCGGGGGGGGGGGGGGGGGGGGGGGGEFEGGGGFGGGGGGGGGGGGGGGGGGGGGGGGGGAFECEEFFCFGGCFGGGFGGGGGGGGGGGDG:FEFGGFGDFFEA9FGGGGGGGGGGGGGGGGGGGFGFGGGGGGFFG8CCFGGGGGFCGGG:DFFFFFGGGGGGGGGGGCGCGGGGGGGFGGGGGGGFFE>+@CDFCE?FAFFFFCC7FFFGF>DF5BFFFFD>5@4=A>;B<CEB6D>:?FF5F<78(/9>0=:?A)).(54((((((((,4,),7(70>::(,37(1*)./*)*-)
@M03152:184:000000000-AWYW1:1:2107:15264:14879 2:N:0:AGAGGATAATACCTGT
CCCAACTATCCCTATTAATCATTACGGCGACTCTAGAAACCAACAAAATAGAACCGCGCGTCCTATTTTATTATTCCATGCTAATGTATTCAGGCATAGGCCTGCTTTGAACACTCTAATTTTCTCAAGGTAAAGGTCCTGGTTCCCCGACGCACACCAACAAAGGGCACGCCGGCTCACCAAGAGGTAAGGCCCGCCCAGACAGTACGTGCCGTTAGGCAGACCGCCCGGCCAGGCCCGAAATTCAACTACGAGCTTAGCTCGGAAGAGCGTCGGGTAGGGAAAGAAAAGGTGAGACATG
+
CCCCCGGGGGGGGGGGGGGGGGGGGGGGGGGGGGGGGGGGGGGGGGGGGGGGGGGGGGGGFGGGGGGGGGGGGGGGGGGGGFGGGGGGGGFGGGGGDGGGGGGGGGGGGGGGGGFGGGGGGGGGGGGGGGGGGGGGGGGGGGGGGGGGEGEGGGGGGGGGGGGGFDGGGEG>FEEGGGGGGGGGGGGGGGGGGFGGGGDBGGGFGDFGGGGGFGDDEFFFFF;3<A9DFFFDBFFFFEF;>;>BFFF=4?64:977782))-.34(332:(2(,((()-<<5(),41:(.5>*(*0*)*))
@M03152:184:000000000-AWYW1:1:2107:17467:14885 2:N:0:AGAGGATAATACCTGT
CCCAACTATCCCTATTAATCATTACCTCGGTCCTAGAAACCAACAAAATAGAACCAAAGTCCTATTCTATTATTCCATGCTAATGTATTCAAGCGTAAGCCTGCTTTAAACACTCTAATTTTTTCAAAGTAAAAGTTGTGGATTGCCAGCACACGCCGCAAAGCGCATGCTGGTTCCCCACAAGGAAAGGCGCGGCCGAACAGTTCTCACCCAAAGGCGGACCGCTCAGCTACGCCCGAAATTCAACTACGAGCTTAGATCGGAAGAGCGTCGTGTAGGGAAAGAACAGGTCAGAGCATAC
+
CCCCCGGGGGGGGGGGGGGGGGGGGGGGGGGEGFFGGGFGGGGGGGGGGGFGGGGGGGGGGGGGGGGGGGGGGGGGGGGGGGGGGGGGGGFCCCGGGGFGGGFFGGGGGG9FFGGGGGGGGGGGGGFFFFGGGGGGGC@CGGGGCFGFGGGGGGEGGEGGGGGGEGGGCGGGGG8DCFEG=E8D?CD>FGGEE8E>CC7BGGGAF>FCFFF4A*?6AA?D:A@F@>;>@F)AF=9DG3:9.(*6F=AFFG>3:C)2=3.-.1,(44:,41,3192.(9)0(>().8:7?0)))(***)*-.
@M03152:184:000000000-AWYW1:1:2107:25409:14892 2:N:0:AGAGGATAATACCTGT
CCCAACTATCCCTATTAATCATTACTAAGACCCTAGAAACCAACGAAATCAGGATCCCAGTCCTGTTCCATTATCCCATGCTGAAGTATTCAAGGCTCGATTGCCTGCTTTGAACACTCTAATTTGCTCAAAGTAAAAGAGTAGGAACCCCAGCGGTAATAAAGGATCCAGAGTTGCCCCCAGACGGCCTTTACTACAACCTTTGACCGCCACCCAGTTAAGGACAGCGGTGAGTATCCTACAGTGGGGCGTGACCCAAACGGTACAGACCATGACGGCCGCCCAGCCTGAGCGCACGCCC
+
CCCCCGGGGGGGGGGGGGGGGGGGGGGGGGGGGGGGGGGGGFGGGGGGGGGGFFFGGGGGGGGGGGGGGGGGFGGGGGGGGGGGGGGGGGGGGGFGGGGDGGGGGGGGGGGGFGGGGGGGGFGGGGGGGGGAFGGGGDFGGGGFGGGCFECECEGGGGGGGGGGGFFGGGGGGGGCFEFGGGGCFG6BGGGFCFGGGGGFGGGFFGCGGGGGF,9:FFFFFFFE@954@BDDF4>@CAFF63A>>6(;>9>>BGFEA0(,((:<<(46<B0(44740)(5;)->61080((099@)>9<?(
@M03152:184:000000000-AWYW1:1:2107:27777:14910 2:N:0:AGAGGATAATACCTGT
CCCAACTATCCCTATTAATCATTACCTCGGTCCTAGAAACCAACAAAATAGAACCAAAGTCCTATTCTATTATTCCGTGCTAACGTATTCAAGCGTAGGCCTGCTTTAAACACTCTAATTTTTTCAAAGTAAAAGTCCTGGATCCCCAGCGCACTCAATTAAGAGCACGTTGGTTCCCCAGAAAGAAAGATCCGACCAGAGCAGTACTTACCATTGGCAAGACCACTCAGCCGTACCCGAAATTCAACTACGAGCTTAGAACGTAAGAGCGTCGTGTAGGGAAAGAACAGGTATTCGAAAA
+
CCCCCGGGGGGGEFGG<FC<FGGGGGGGEDFFGGGGG@EFGDGEFC@FAFEFGFDFGGGGGFGGAFGFC@EFGD,EF<DFDGGGGGFDEGGFG?CFGG>FGGGGGGFGGGGGFGGGFFGFGGG7F<E9FFFDGGGEG9EF8FEDGGF<CG7BFGEFGGGGGDGG?CGFGGFEDEFGGGGGGGGFFFEGFG=BDD@@EG9F6CFFCD?@F@FGFGGF5@F>F*8=CF)*4>:>D/5CCFF=;2)9AA?F??)(/*:94>3))/((/12..(.6697??4:?<@BFF0:3,(,11)***)0,(
@M03152:184:000000000-AWYW1:1:2107:23095:14928 2:N:0:AGAGGATAATACCTGT
CCCAACTATCCCTATTAATCATTACTTCGGTCCTAGAAACCAACAAAATAGAACCAAAGTCCTATTCTATTATTCCATGCTAATGTATTCAAGCGTATGCCTGCTTTAAACACTCTAATTTTTTCAAAGTAAAAGTCCTGGATCCCCAGCGCACTCAATTAAGAGCACGCTGGCTCCCCAGAAGGAAAGACCCGACCAGAGCAGTGCTTACCTTTCGGCAAGACCGCCCAGCCAGGTCCGAAATTCAACTACGAGCTTAGATCGGAAGAGCGTCGTGTAGGGAAAGAACCGACAATGGTAA
+
CCCCCGGGGGGGGGGGGGGGGGGGGGGGGGGGGGGGGGFGGGGGGGGGGGGGGGGGC8<FEFFGGGGGGGFGGGGGGGGGGGGGGGGGGGGGGGGGGGGGGGGGGGGDGGGGCFGGGFGGGGGGFGGGGGFGFGGGGGGE8EEF=FGGD8BEGGGGGGGGGGE=D?EDCEGEG+,@EGEFEEDF8DGGCGGCFE=EEDFF6CCFEGFCFFGGFGGFA?EBA5>5>9-8>E9FFA29FAF()3>;AFEAEGFF@D5981>395)(/327???F0:>6:)4*4)(5:??:,4())(7/*,2<)
@M03152:184:000000000-AWYW1:1:2107:25951:14929 2:N:0:AGAGGATAATACCTGT
CCCAACTATCCCTATTAATCATTACATCAGCCTTAGAAACCAACAAAATAAGACCAACGTCATATTCTATTATCCCATGCTGTAATATTCAATGGCAAGGTTACGCCTGCTTTGAACACTCTAATTTTTTCAAAGTAAAAGATTGGAAGCGGTTGCCCACTATCCAATAATAGGAAGCCCAAATCGAGCCACGCCACAAGGACGAGCTTTGATCTGAAACCCCCGAAATTCAAATACGAGCTTAGATCGGAAGAGGGTCGGGTAGGGAAAGAACAGTTATGTGGAGATTACGTGGTCAGCG
+
CCCCCGGGGAFGGGGGGGGGGGCGGGGGGGGGGGFGFGFGGFGGGGGGGGGGGGGGGGDFFGGGGGGGFFGGGGGGGFFFGGGGGGGGG9@FFAFFGGGGGGGGDGGFFFGGGGGAFFFGGFGAAEGGGGFG9?F,EFGCFFEADFCGGCEGEGGGG8FGGFFG,6@DFFFFGGFFGF86ADDBDEG?>+DD>E?8+DFFGGF5+09>7@7>C7=A+;A9F>F2>DA429*@6+9B8?A=):66*1*4(25;>FF()((,(.,6<D<76((12.17)*)*)*)*),(,-)).0())*)2)(
@M03152:184:000000000-AWYW1:1:2107:4599:15057 2:N:0:AGAGGATAATACCTGT
CCCAACTATCCCTATTAATCATTACATCAGCCTTAGAAACCAACAAAATAAGACCAACGTCATATTCTATTATCCCATGCTGTAATATTCAATGGCAAGGTTACGCCTGCTTTGAACACTCTAATTTTTTCAAAGTAAACGATTGGGAGCGGTTGCCCACTACCCAAACATAGGAAGACCAGACCCAGCCACGCCACAAGGACGAGCTTTGGCCTGAAACCCCCGAAATTCAACTACGAGCTTAGACCTGAAGCGCGTCGGGTAGGGAAAACACAGGTATGTGGAAATGCTGGCGGTAGTG
+
CCCCCGCGGGGGGGCFGGGGGGGGGGGGAAEGGGGGGGGGGGFGGFGGGGFGGGGD<FCGGGGGGFEGACFFGGGGGGGGGGFGGGG<FGGDCAEFCGFGGGFGDGGFGGDGFFAFEGE9FGFFFGGFGGGGFFAFGDFGC:@@F,>,CEDEFGEFGFFEG8@8DGEDGGGGF,@9@=D,,,@D?EGFGCFFEG?6CG9A?FGBC>*3;=*;A?*5>6AFF*)>A;2)(1>A>FFFC6;6B(;36F)8);A3)*26A,(4((4(8?008(((,(443*)*.*)*.))))))*)())/(/-,
@M03152:184:000000000-AWYW1:1:2107:8060:15082 2:N:0:AGAGGATAATACCTGT
CCCAACTATCCCTATTAATCATTACATCGATCCTAGAAACCAACAAAATAGAATCGGATGTCCTATTTCATTATTCCATGCTAATGTATTCAAGCGTGAGCCTGCTTTAAACACTCTAATTTTTTCAAGGTAACAGTCCTAATTCCCCGTAACACCAAATTAATGGCATTACGGTTCTTTAGAAGGTGAGAAATCAATGATAACAGTGCATACCAACGGCATGACCGAAATATTGATCCCGAAATTCAACTACGAGCTTAGATCGGAAGAGCGTCGGTTAGGGAAAGAACAGGAAGCTGTT
+
CCCCCGGGGGFGGCGGGGGEFGGEFFDGDGGGDFEFFGFGGGGGGGFGGGGGGGGFGCEDEFGFFGGGDGGGGGGGGGFC8FFGGGGGGGGGGFGGGGDCEFGGFGFFGGGG9,FFGGGGGGGGFFGGGFEG9FFGGAEFGDF;EGFGGGGGGGGGGFDFFFGGG8DFGG8AF61+=9A=FGGAFFG,,6EFGFEE,C=FFFD+@===BCFFFDDDD5>>5588CABFFB5<+5;@E68>>AD=FA439B6>:*)(89.*78<*238((((,.:((.)(06?1),4(4:(375())1)26)
@M03152:184:000000000-AWYW1:1:2107:25972:15173 2:N:0:AGAGGATAATACCTGT
CCCAACTATCCCTATTAATCATTACGGCGGTCCTAGAAACCAACAAAATAGAACCGCACGTCCTATTCTATTATTCCATGCTAATGTATTCGAGCATATGCCTGCTTTGAACACTCTAATTTTTTCAAAGTAAAAGTCCTGGTTCCCCAGCACACCCAGTGAAGGGCATGAGGTTAGCCAGAAGGAAAGACCCGGCCGAACCAGTGCACGCGGTGAGGCGGACCGGTCAGCCAGGCCCGAAATTCAACTACGAGCTTAGATCGGAATAGCGTCGTGGAGGGAAAGAACAGGCAGGGGCACA
+
CCCCCGGGGGGGGGGGGGGGGGGGGFGGGGGEGGGGGGGGGGGGGGGGGGGGGGGGGGGDGGGGFGGGGGGGGGGGGGGGFFGGGG<DFGGGGGGGGGGGGGGGGGGGGGGGFGGGGGGGGGGGGGGGGGGFGGGCEEEGGGGFGGGFFGGGGGGGGGFEGDGGGGGGGGGGEFFF8D8=FDCFC7EBDFG8FEEGGGGDGGGFFFFCCGDDFGGFFFFF>:>6>FFFFF?FFFFF<>>9E(7)=F>FAC?38D@(9<<44:?F(4(.4<B<66(,(7(7()4>:??7?0:)7()7C()-(
@M03152:184:000000000-AWYW1:1:2107:23956:15399 2:N:0:AGAGGATAATACCTGT
CCCAACTATCCCTATTAATCATTACGGCGATCTCAGAAACCAACAAAATGGGAACGCGCGTCCTATTCTATTATTCCATGCTAATGTATTCGGGCGTAGGCCTGCTTTGAACACTCTAATTTTTTCAAAGTAGACGTCCTGGTTCCCTACCACACCCAGTAAAGGACATGGCAGCTCACCAGGAGGTAAGTCCCCGTTGAGTAAGTACACACCAAGAAGGCGGACCGACCAACAGGGACCGAAATTCAACTACGAGCTAAGATCGGAAGAGAGTCGTGGAGGGAAAGAACAGGTGAGGGGA
+
CCCCCGGGGGGGGGGGGGGGGGGGGG;FGGDG8AFGGGGGGGGGGGGGGGGGGCFGGGGGGGGGGGGFEFGGGGGGGGGGGGGGGGGGGGGGGGGGGGGGGGGGGGGGGGGGGGGGGFGGGGGGGFGGGFGGFGGGGGGGGGGGGGGGGGGGGGGGGGFFG=C=AEFFFG?FFGCGGGFGGGGDECEFGGFDFGFEE***<BF>7@FGFDGDFGGFFAF?4>09@>;50=755>?DCFFFF>5;:*:?BF4:275()()..3.6<20:>?1(44<9?:(0,505(4:B?(8:4)/**,*((
@M03152:184:000000000-AWYW1:1:2107:26753:15453 2:N:0:AGAGGATAATACCTGT
CCCAACTATCCCTATTAATCATTACGTCGATCCTAGAAACCAACAAAATAGAATCAAACGTCCTATTTCGTTATTCCATGCTAATGTATTCAAGCGTGAGCCTGCTTTAAACACTCTAATTTTTTCAAAGTAACAGTCCTGATTCCCCAAGACACCAAATTAATGACATCATGGTTCGTCAGAAGGTAGAAATCAATAATACCAGTACGTGCAATAGCACGACCAATAAATTGATCCCGAAATTCAACTCCGACCTTAGATCGGAAGAGCGTCGTGTAGGGAAAGAACAGGAAGGGATAAA
+
CCCCCG,FFGCFFGGGGGGFGGGGEGFFEGEFFGDFGGGCFFGGGFFGGGAFDFFFGGGG6FFGFGGFGGFGGGGGGFEGGGGGGGGGGGGGG@EEGFEGF@,:A=BEGGGG9E9FGGGGDAFGGCADBAFGGGDCF9E<BFFFGGGGFEGGGGFGG=DDDF=89,@EFFFGECA8D6E8D>FF?8DDEFGGC;=FDGGFGGDF6+==DGCDFC+@+@FFDBB=AA>6*97=+=@7+;?AEBAE+=E+:*/(/)0(*07C5*(6;;688(36(:7;6A442)/)((,(.2()0())*(0))
@M03152:184:000000000-AWYW1:1:2107:20807:15553 2:N:0:AGAGGATAATACCTGT
CCCAACTATCCCTATTAATCATTACTTCGGTCCTAGAAACCAACAAAATAGAACCAAAGTCCTATTCTATTTTTCCATGCTAATGTATTCAAGCGTAAGCCTGCTTTAAACACTCTAATTTTTTCGAGGTAACAGTCCTAATTTCCCACAACATCAAATAAATGACATCATGGTTCCTTAGAAGGTGAGAACCAATGAAATCAGTACATACCGAGGGCATGACCAACCCATTGATCCCGAAATTCAACTACGAGCTTAGATCGGAAGAGCGTCGTTGAGGGAAAACAGAGGGAAGGGAAGA
+
<@BCCGGGFGGGGGGGGGGGGGGGGGGGGGGGGGGGGGFGGGGGGCGGGGGGGFFG<FFF<FGEFGGDCFGGCGGGGGGFGGGGGEFEEFEFGCFFGGCFGGFFFGGGGGG<FGDGGGGGDGGGFGCF7CDFGFGG?FEABCDGGG9FB8=BGGGGGGC;F=E;;DADDFFAD=FGGFAG8DCFGGG:=DAF,@88=DCF8+DDD7+?@DC=5CC>>5@FFFE)0@5?)<=9+8A++;5)54/:9B<CEFAA@*8(/9>E7*/(5/((5363(7(((2/8;E?)(,8(3(()0())*(/((
@M03152:184:000000000-AWYW1:1:2107:19357:15644 2:N:0:AGAGGATAATACCTGT
CCCAACTATCCCTATTAATCATTACCTCGGTCCTAGAAACCAACAAAATAGAACCAAAGTCCTATTCTATTATTCCATGCTAACGTATTCAAGCGTAGGCCTGCTTTAAACACTCTAATTTTTTCAAAGTAAAAGTCCTGGATCCCCAGCGCACTCAATTAAGAGCACGTTGGTTCCCCAGAAAGAAAGATCCGACCAGAGCAGTACTTACCATTGGCAAGACCACGCAGCCGGACCCGAAATTCAACTACGAGCTTAGATCGGAAGAGCGTCGTGTCGGGAAAGAACAGCTAGGTGTCAA
+
CCCCCGGGGGGGGGGGGGGDGGGGGFGGGGGGGGGFGGGGGGGGGGGGGGGGGFGGGGGGFFGGGGGGDGGGGGDFGGGGGGGGGFFFGGGFFGGEGGGGDFGGGDFFGGGF?FGGGGGGGGGGGGFGGGGFFFFGFGGGGFGG84@FGCEGGG+@F8EFGGFGGGGGGGFGGGGGGGCFGFDEFGGGFFDGF?EGCD?FG+;FCCFGFGFFFG7B95CFFF@C@@)*:5>4>4=<DF:54:))6AEC?7A6;7:()63).910;03/,(2,36(2.)-<9@;<:7:::3()*))*0)*))
@M03152:184:000000000-AWYW1:1:2107:4661:15853 2:N:0:AGAGGATAATACCTGT
CCCAACTATCCCTATTAATCATTACGTCGATCCTAGAAACCAACAAAATAGAATCAAACGTCCTATTTCATTATTCCATGCTAATGTATTCAAGCGTATGCCTGCTTTAAACACTCTAATTTTTTCAAAGTAACAGTCCTGATTCCCCAAGACACCAAATTAATGACATCAAGGTTCTTCAGAAGGGAGAAACCAATAATACCATTACGTACCGAGGCACGACCAACAAATTGGTCCCGAAATTCAACTACGAGCTTAGATCGGAAGAGCGTCGTGTAGGGAAAGAACATGTATGTGAAAA
+
CCCCCGGGGGGGGGGGGGGGGGGGGGGGGGGGGGFFFFGGGGGGGGGGGGGGGGGGGGGGGGGGGGGGGGGGGGGGGGGGGGGGGGGGGGFGGGGGEGGGGGGGFGGGGGGGFGGGGGGGGGGCEDGFGGGGGGGGGCGGGGGGGGGCDGGGGGGGGGGGGGGGCEGGGGGGFFFGGGGGGGD;EE>FEGGGG8DGFFGF:=+@DGF7?DFF@EDD55AF?B=>=FAFF64B9?9:D*:>A>FCFFCFEFA@F*:9F;7).6;??FFFF10.6913/06F(73).(473-8**)1/*)*))
@M03152:184:000000000-AWYW1:1:2107:16389:15913 2:N:0:AGAGGATAATACCTGT
CCCAACTATCCCTATTAATCATTACATCAGCCTTAGAAACCAACAAAATAAGACCAACGTCATATTCTATTATCCCATGCTGTAATATTCAATGGCAACGTTACGCCTGCTTTGAACACTCTAATTTTTTCAAAGTAAAAGATTGGAAGCGGTTGCCCACTATCCAATAATAGGAAGCCCAAATCGAGACACGCCACAAGGACGAGATTTGACATGAAACCCCCGAAATTCAACTACGAGCTTAGATCGGCAGAGCGCCGTGTAGGCAATGAACAGGAAGGTATCGAAGACGTGGACCGCG
+
CCBC@FFAGGG@FDCFFCFFFG9FE9CGG9C@EFC<DEGFGFGGGGGGGGFGGC<EF7FC@CF<CA<C<EEC@AEFGGCF9E<FFFC9FFFA,6:@EE,+B<<,?FFFC8??AF9FF9=ADCE9ADFCGGCEF<E@AFEFE+4EF@GG8>CCE7C,C,=EDF,46@=FG,C;,=8,,6,8=D?DD8F+,=DBC+1=CFD6,=6:++*5B++<+,?*<FF*??))/9)95BAFFFCCD48-6(8=4B5;11)60981)((.(,,1>A)4,()4.4<(()()(0)*),-,,(4.0-)0*.5((
@M03152:184:000000000-AWYW1:1:2107:26414:15932 2:N:0:AGAGGATAATACCTGT
CCCAACTATCCCTATTAATCATTACGGCGATCCTAGAAACCAACAAAATAGGACCGCACGTCCTATTTTATTATTCCATGCTAATGTATTCGGGCGTAAGCCTGCTTTGAACACTCTAATTTTTTCAAAGTAAAAATCATGGTTCCCTGCCACACCCAGTAAAGGGCATAACAGCTCACCACGAGGTAAGCCTCCACCGCTCCAGTACACACCCAAATAGGCGGACCGGGCGGCAAAGGCCGAAATTCAACTACGAGCTTAGATCGGAAGAGCGTCGGGTAGGGAAAGAACAGGCAAGTGG
+
CCCCCGGGGGGGGDGGGGGGGGGGGGGGGGGGGGGGGGGGGGGGGGFGGGGGGGGGGGGGGGGGCGGGGGGGGGGGGGGGGGGGGGGGGGGGGGGGDGGGGGGGGGGGDGGGGCFGGGGGGGGAFGGGCFGGGGGFFFECFGGGGGGGGGFGGGGGGGGEFGGFG6CFEGGGGGGGGGGGGGGGGGDDD9?FGGGGGGDE>DDFGGFG+=CDBCDF4?F46?=2,89D@E;5>3354?FBFF:(85<B9GFFFGD:)225<)).-4(::;?019(31.()-8?38(3<B18?:())*-*.)
@M03152:184:000000000-AWYW1:1:2107:6549:15996 2:N:0:AGAGGATAATACCTGT
CCCAACTATCCCTATTAATCATTACGTCGATCCTAGAAACCAACAAAATAGAATCAAACGTCCTATTCCGTTATTCCATGCTAATGTATTCAAGCGTGAGCCTGCTTTAAACACTCTAATTTTTTCAAAGTAACAGTCCTGATTCCCCATGACACCAAATTAATGACATCATGGTTCGTCAGAAGGTAGGAATCAATAATACCAGTACGTACAATAGCACGACCAATAAATTGATCCCGAAATTCAACTACGAGCTTAGATCGGAAGAGCGTCGTGTAGGGAAAGAACAGGTATGTGTAAA
+
CCCCCGGGGGGGGGGGGGGGGGGGGGGGGGGGGGGGGGGGGGGGGGGGGGGGFGGGGGGGGGGGGGGGGGGGDGGGGGGGGGGGGGGGGGGGGGGGGGGGGGGGGFGGGGGGGGGGGGGGGGGGGGGGGGGGGGGCFGGGFGGGGGGGGFGGGGGGGGGGGGDGF8DDFGGGGGGGGGEGGGGFFCGFG?FGGGF8=FFFGGGFEDFGCDGGFFGFFBFF>BBFFFFFEFEFFFFG7F>=EAFEFCEFFCFD?D4>FFFC@C=9@?B@F@9.(46@<F3=(58A=@FB??(*/)0/*-*)-
@M03152:184:000000000-AWYW1:1:2107:5709:16112 2:N:0:AGAGGATAATACCTGT
CCCAACTATCCCTATTAATCATTACGTCGATCCTAGAAACCAACAAAATAGAATCAAACGTCCTATTTCGTTATTCCATGCTAATGTATTCAAGCGTGAGCCTGCTTTAAACACTCTAATTTTTTCAAAGTAAAAGTCCTGGATCACTATCACACTAACTTAATAGCACAATAGTTCGCCAGAAGGAAAGATCCGACCAAGCAGTACCTATCTTTCGACAAGACCACCCAATCAGACCCGAAATTCAACTACGAGCTTAGATCGGAAGAGAGTCGAGTAGGGAAAGAACAGGTAGGTGTAA
+
CCCCCGGGGGGGGGGGGGGGGGGGGGFGGGGGGGGGGGGGGGGGGGGGGGGGGGGGGGFGGGGGGGGGGGGGGGGGGGGGGGGGGGGGGGGGGGGDGGEFFGGGGGGFGGFGGGGGGFGGFFGGGG@FFGEFGGGGGFGGGGGGFGGGGGGGDGGFGGGGGGGGGGCFCEFGGEFFG6CCCGGGGGGGFGFEC9?CECGFGGGFGFFFFF+=CGDF5FFFACC55*855?BAA>:F9>FFDFA@=FEFCFFB9D4>;4C3;<<<0?;>@8(/639(6A;FA8=>11::3224*.9)*.*4)
@M03152:184:000000000-AWYW1:1:2107:6881:16175 2:N:0:AGAGGATAATACCTGT
CCCAACTATCCCTATTAATCATTACGTCAATCCTAGAAACCAACAAAATAGGATCGAACGTCCTATTTCATTATTCCATGCTAATGTATTCAAGCGTTAGCCTGCTTTAAACACTCTAATTTTTTCAAAGTAACAGTCCAGATTCCCTGCAACACCAAATTAATGGCATTACAGTTCATCAGGAAGGAGGGATCAGTAAGACCAGTACATACCGGTGGCATGACCAGCCTACTAACCCCGAAATTCAACTACGAGCTTAGATCGGAAGAGCGTCGTGTAGGGAAAGAACAGGTAAGTGTAG
+
CCCCCGGGGGGGGGGGGGGGGGGGGGGGGGGGGGGGGGGGGGGGGGGGGGGGGGGGFGGGGGGGGGGGGGGGGGGGGGGGGGGGGGGGGGGGGGGGGGGGGGGGGGGGGGGGA<FFGGGFGGGGGGGGGAFGGGGGGGGGGCGFGGGGGGGGGGGGGGGGGGGGGFFGGGGGGGFFGGGGGGGG?FGGFGGGGFEFDFGFGGGFFGFGGGGFFCDFFEFFFF@@=FBFD>@FFFEGG9BFFF>DFAEFFFF3@?A@D(>;;EEF(;?FFDD66163<.6=<BD:<3130240*)***.?<)
@M03152:184:000000000-AWYW1:1:2107:11535:16184 2:N:0:AGAGGATAATACCTGT
CCCAACTATCCCTATTAATCATTACGTCGATCCTAGAAACCAACAAAATAGAATCAAACGTCCTATTTCATTATTCCATGCTAATGTATTCAAGCGTATGCCTGCTTTAAACACTCTAATTTTTTCAAAGTAACAGTCCTGACTCCCCAAGACACCAAATTAATGACATCAAGGTTCTTCAGAAGGTAGAAACCAATAATGCCAGTACGTACCGAGGCACGACCGACAAATTGATCCCGAAATTCAAATACGAGCTTAGATCGGAAGAGCGTCGTGTAGGGAAAGAAAAGATATGGGTAGA
+
CCCCCGGGGGGGGGGGGGGGGGGGGGGGGGGGGGGGGGGGGGGGGGGGGGGGGGGGGGGGFGGGGGGGGGGGGGGGGGGGFGGGGGGGGGGGGGGGGGGFGGCGGGGGGGGGGGGGGGGGGGGGGFGFFGGGGCFGGGGGGGGGGGFGGDGGGGDGGGFCFFFEAGGGGGGG?FDFFGGGFGGGFGFGGGGGGGFGGGGFGG6DGGBD6DFG?EGEFFFFFF=AFFFFFFFFAFEFGADFFFAFFFF+9D=D<DD(;C3<577?;;1=@@>:072:(7<F:5<FFFF07?(/*)/**.:0)
@M03152:184:000000000-AWYW1:1:2107:18371:16186 2:N:0:AGAGGATAATACCTGT
CCCAACTATCCCTATTAATCATTACCTCGGTCCTAGAAACCAACAAAATAGAACCAAAGTCCTATTCTATTATTCCATGCTAACGTATTCAAGCGTAGGCCTGCTTTAAACACTCTAATTTTTTCAAAGTAAAAGTCCTGGATCCCCAGCGCACTCAATTAAGAGCACGTTGGTTCCCCAGAAAGAAAGATCCGACCAGAGCAGTACTTACCATTGGCAAGAACACTCAGCCGGACCCGAAATTAAACTACGAGCTTAGATCGGAAGAGCGTCGGTTAGGGAAAGAACAGGGATAGTGTAA
+
CCCCCGGGGGGGGGGGGGGGGGGGGGGGGGGGGFGGGFGGGGGGGGGGGGGGGGGGGGGGGGGGFEFGCFAFGGGFGGFCFGGGGEGGGGGGFFFGGGFFGGGGFFGFGGGGGGGGGGGGGGGGCFFFFFFGGGGGGGGGGGFGGGGFE,C8FGEGGGGGGGFGGGGGEGDGGEF8@EGFGG?DGGCDFEAD?,=E++CAE6C6,5A@@DGFFC++;AFFFF)5=*:0<4=*@9@GC??@EBF**=CFC7),8*8:44<<)13?1;6((/46((((,.4@(.(<((:801())()0*)*).
@M03152:184:000000000-AWYW1:1:2107:2211:16216 2:N:0:AGAGGATAATACCTGT
CCCAACTATCCCTATTAATCATTACATCGATCCTAGAAACCAACAAAATAGAATCGGATGTCCTATTTCATTATTCCATGCTAATGTATTCAAGCGTGAGCCTGCTTTAAACACTCTAATTTTTTCAAGGTAACAGTCCTAATTCCCCGTAACACCAAATTAATGGCATTACGGTTCTTTAGAAGGTGAGAAATCAATGATAACAGTGCATACCAACGGCATGACCGAAATACTGATCACGAAATTCAACTACGAGCTTCGATCGGAAGAGCGTCGAGTAGGGAAAGAACAGGGATGATGT
+
CCCCCGGGG9FFGFCGGGGAFFGGFGGFGFGCGGGGFFGGCGFCGGGGEGGFGGFGGG7FFGGGGG9FFFGGGGFGCEAFFGFGGGGGGFFGGGGGFFGGFCFGGGGGGGFG?FCEG9FFGGGG7FGGGGGGGFFDG?@FGGGCFCFFGCEEGFGE@DFAFG;FF=8DF86E@EEEGGFGGGFGFGEFADEGGGFGFGFFFGGFFG9=D=+=F,?FBBBF>ACF@0>EBFFFF6*==+45?A>AF@6BEGF23:?55((*(0/,6(2(,6,(73(6(:4AC=()(4132(2))(00>(*))
@M03152:184:000000000-AWYW1:1:2107:20665:16400 2:N:0:AGAGGATAATACCTGT
CCCAACTATCCCTATTAATCATTACATCAGCCTTAGAAACCAACAAAATAAGACCAACGTCATATTCTATTATCCCATGCTGTAATATTCAATGGCAAGGTTACGCCTGCTTTGAACACTCTAATTTTTTCAAAGTAAAAGATTGGAAGCGGTTGCCCACTATCCAATAATAGGAAGCCCAAATCGAGCCACGCCACAAGGACGAGCTTTGATCTGAAACTCCCGAAATTCAACTACGAGCTTAGATCGGAAGAGCGTCGTGTAGGGAAAGAACAGGTATGTGTAGATCTCGGTGTGAGCC
+
CCCCCGGGGGGGGGGGGGGGGGGGGGGGGGGGGGGGGGGGGGGGGGGGGGGGGGGGGGGGGGGGGGGGGGGGGGFDGGGGGGGGGGGGGGGGGGGGGGGGGGGGGGGGGGFGGFGGGGGGGGGGGGGGGGGGGGGGGGGGFGGGGGGFFGGGGGGGGGGGGGGGGGFFGGGGGGFFGCCFGGGGGGGGGDGGGGGGGGGFGGGFGGEGGGGGFFGFFFFFFFEFFFFFBFFFFFFFGFFFFBFFFFFFBG>96CF8D>?(.623><D===;@(/4:0=27,@2*)).4)).5)47)*.2((
@M03152:184:000000000-AWYW1:1:2107:16017:16467 2:N:0:AGAGGATAATACCTGT
CCCAACTATCCCTATTAATCATTACATCGATCCTAGAAACCAACAAAATAGAATCGGATGTCCTATTTCATTATTCCATGCTAATGTATTCAAGCGTGAGCCTGCTTTAAACACTCTAATTTTTTCAAGGTAACAGTCCTAATTCCCCGTGACACCAAATTAATGGCATTACGGTTCTTTAGAAGGTGAGAAATCAATAATATCAGTACATACCAACGGCATGACCGAAACATTGATCCCGAAATTCAACTACGAGCTTAGATCGGAAGAGCGTCGTGTAGGGAAAGAACAGGTATGTTAA
+
CCCCCGGGGGGGGGGGGGGGGGGGGGGGDCGGGGGGGGGGGGGGGGGGGGGGGGFGGGGGGFGGGGGGGGGGGGGGGGGGGGGGGGGGGGGGGGGGGGGDGGGGGGGGGGGGGGGGG9FFGGGGGGGGF@FGCFFFGGGGGGGGFGGGGGGGFFGGGGCGGFGGDCFGGGGGF=AEEGGGGGGEA8DCGGGGGGFGGFD?==9DFGFFFF@DFFGFEF>>EE@@@5:BAE=FFFEG@CFB>DF24BEFFCFEE2?9>@:CFFF?=1@;@D@12>1;93=FC4;FF:03:874)5794)2))
@M03152:184:000000000-AWYW1:1:2107:28557:16725 2:N:0:AGAGGATAATACCTGT
CCCAACTATCCCTATTAATCATTACGTCGATCTTAGAAACCAACAAAATAAGATCAAACGTCCTATTTCATTATTCCATGCTAATGTATTCAAGCGAATGCCTGCTTTAAACACTCTAGTTTTTTCAAAGTAACAGTCCTGATTTCCCACGACACCAAATTAATGACATCGTGGTTCGTCAGAAGGGAGAAACCGACAGTGCCAGTACACACCAGAGGCGCGACCGACCGGTCGATCCCGAAATTCACCTACGAGCTTAGACCGGAAGAGAGACGTGAAGGGAACGAACAGGAATGAGAAG
+
CCCCCGCFGGGGGGGGGGGEGGFGGGGGGFEGDFFGGGGGGGGGGGGGGGGGFFGFEGGGFGEDFGGGGGEFGGFGFGEGFGGFGGGGGEFGGG?FGGGG9FGGGFG9FEFGGGGGFGGFFDFGDGF9?FGF?FFCFCFGGGFEGGFEECEGGGGG@FCDFFFGGFFGGGGDFED+EBAEFEFCGG8FECGDGDECEDC0:C<=A7B=@97DBGDA955/3*45(85)6)(2))6*75),5(7(*/6*)092?D)3)4246-)4312(210,(4((4)(135::((-((-())(/<*6*)(
@M03152:184:000000000-AWYW1:1:2107:18598:16833 2:N:0:AGAGGATAATACCTGT
CCCAACTATCCCTATTAATCATTACTTCATCTCTAAAACCAACAAAATAGAAACAAAGTCCTATTCCGTTATTCCATGCTAATGTATTCAAGCATAAGCCTGTTTTAAACACTCTAATTTTTTCAAAGTAACAGTCCTAGATCCCTAGCGCACTCAATAAAGAGCACACTAGTTCCCTAGAAGGAAAGGCCCAACCAAAGCAGTGTTAACCTTGCGGCTAAACCGCCTAGCCAGGCCCGAAATTCAACTACGAGCTTAGATCGGAAGAGCGTCGTGTAGGGAAAAAAAAGGGATGGTTAAG
+
CCCCCGGGGGGGGGGGGGGGGGGGGGGGGGGGGGGGGGGGGGGGGGGGGGGGGGGGFGGGGGGGGGGGGGGGGGGGGGGGGGGGGGGGGGGGGGGGGGGGGGGGGGGEEGGGGGGGGGGGGGGGGDGGGGGGGGGGGGGGGGGFGGGFGCGGGGGGGGGGEFGFGGGGGGGGGGGGGGGGGGFGFGGGGGGGGGGGGGGFFGGFGGBGGGFFBFFFBEDFFFFFF>@5=FBFAADGGFFFFFFEFFFFFGF@DGF9;C3)17?;7;;36(..(,(/.8<F?FFF(,431?0))())*)2))
@M03152:184:000000000-AWYW1:1:2107:25836:16838 2:N:0:AGAGGATAATACCTGT
CCCAACTATCCCTATTAATCATTGCTTCGGATTCTGAAAACCAACAAAATAGAACTGAAGCCCTATTTCATTATTCCATGCTAATGTATTCAAGCGTACGCTTGCTTTAGACACTCTAATTTTTTCAAAGTAAACGTCCTGGTTCGGCCGCCGAGCCCAGTTAAGGGCCGACGTTCCCCCAGAAAGAGGTGGTCCGAAAACCGGCAGTACAGACCTTGCGGCCGACCGCCGTTGGGCCACCGAAATTCAACTACGAGCTTAGATCGGAAGAGCGTCGTGTAGGGAAAGAACAGGTATGGGG
+
CCCCCGGGGGGGGGGGGGGGGGGGGGGGGGGGGGGGGGGGGGGGGGGGGGGGGGGGGGGGGGGGGGGGGGGGGGGGGGGGGGGGGGGGGGGGGGGGGGGGGGGGGGCEGGGGGGGGGFGGGGGGGGGGGGGGGGGGGGGGGGGGGGGGGGGGGGGGGGGGGGGGG9F6EEDGGGGCGFGGGDGGGGGGGGGGGGCEGGC9C9C)CDFGGCFFFGGFFFFFE>@FFF2>>D>>DFFGG7<6FFF>DF>F<GFFFGFFFF6?BF2AD?<6-7:??BB<6:?58B>B?BFF<B:FFFFF*(*((
@M03152:184:000000000-AWYW1:1:2107:10665:16928 2:N:0:AGAGGATAATACCTGT
CCCAACTATCCCTATTAATCATTGCTTCGGATTCTGAAAACCAACAAAATAGAACTGAAGCCCTATTTCATTATTCCATGCTAATGTATTCAAGCGTACGCTTGCTTTAAACACTCTAATTTTTTCAAAGTAAACGTCCTGGTTCGGCCGCCGTGCCCAGTTAAGGGCCGACGTTCCCCCAGAAAGAGGTGGTCCGAAGACCGGCAGTACAGACCTTGCGGCCGACCGCCGTTGGGCCACCGAAATTCAACTACGAGCTTAGATCGGAAGAGCGTCGTGTAGGGAAAGAACAGGGAGGTGG
+
CCCCCGGGGGGGGGGGGGGGGGGGGGGGGGGGGGGGGGGGGGGGGGGGGGGGGGFGGGGGGGGGGGGGGGGGGGGGGGGGGGGGGGGGGGGGGGGGGGGGGGGGGGGGGGGGGGGGGGGGGGGGGGGGGGGGGGGGGGGGGGGGGGDEGGGGGGGGGGGGGGGGGGGGGGGGGGGGGGFGGGGGGGGGGGGGGGFCGGGFGC7B=CECFD+88FFFAFFE3>69@>>F1>>>>)49937?>;39>4<4AFFA:C:(79B>BFAA)2130(8?F0(,77?:(=<<0846(4:F4(.0*(*((
@M03152:184:000000000-AWYW1:1:2107:14611:16941 2:N:0:AGAGGATAATACCTGT
CCCAACTATCCCTATTAATCATTACTCCGGTCCTACAGACCAACAAGATAGGCCAGAGTCCTATCGTGTGATTCCATGCTAAAAAATTCAGAGCGTAGGCTTGCTTTGAACACTCTTGTTTGCTCAAGGTCACTTCGCTGATTCCGTGTCCCAGACAATTAAGCCCAGGAACACGTCCCCAGCAGAAAGATGCATCGAACGCAGTGCATACCAGAGGCAGACAGCGTCAACACATCCGAAATTCAACTACGAGCTTAGATCGGAAGAGCGACGTGTCGGAAAAGAAAAAGAAGGTGTATGA
+
CCCCCGGGGGFGGGGGGGGFGGGGFGGGGGGGGGGGGGGGFGGGGGGGGGGGGGGGGGGGGGGGGGGGGGGGGGGGGFGEFGGGGGGGGGGGGGGGGDFGGGGGGGGGGGGGGGGGGGEDGGGGFGGFGGGGGGGGGGGGGGGFDGGGGGGGGGFFGFGFGGFGGGGGGGGGGGGGGGGGGGG?EG,>FFGGGGGGGGGFCD>>EFA79?F9A?F>>B?BFF)5=D94>?5A4?3;GEBF>(1/;ACFEF321CB(A@3))/:7?0=@33((-43>()-)-.,/3((((((0)40)*)0))
@M03152:184:000000000-AWYW1:1:2107:7947:16992 2:N:0:AGAGGATAATACCTGT
CCCAACTATCCCTATTAATCATTACATCAGCCTTAGAAACCAACAAAATAAGACCAACGTCATATTCTATTATCCCATGCTGTACTATTCAAAGGCAAGGTTACGCCTGCTTTGAACACTCTAATTTTTTCAAAGTAAATGATCCGAAGCGAGTTAACGCTATCGGAAGATAGGAAACGCCAATCCAGCCACGCCACAAGGACGAGCTTTGATCAAACGCATTCCGAAATTCAACTACGAGCTTAGATCGGAAGAGCGTCGTGTAGGGAACGAACAGGTAATTGTATATTCTATGGGGGGT
+
CCCCCGGGGGGGGGGGGGGGGGGGGGGGGGGGGGGGGGGGGGGGGGGGGGGGGGGGGGGGGGGGGGGGGGGGGGGGGGGGGGGGGGGGGGGGGGGGGGGGGGGGGGGGGGGGGFDFGGGGGGGGGGGGGGGGGGGGGGGGGGGGGGGGDGGGGGGGGGGGGGGGGGDGGFFFGFGGGGGG>EGGGGGGFGGDGEGGGGDFGGGFDGFGGGGGFGGFFFFFFFDFCFFFFFFFFFFGGFFDE>D1==>@CCA?;CFD412(233(3><?BB(((((-,75=)*)95))))))**)/)*(13(
@M03152:184:000000000-AWYW1:1:2107:19875:17017 2:N:0:AGAGGATAATACCTGT
CCCAACTATCCCTATTAATCATTACTTCGGTCCTAGAAACCAACAAAATAGAACCAAAGTCCTATTCTATTATTCCATGCTAATGTATTCAAGCGTAAGCCTGCTTTAAACACTCTAATTTTTTCAAAGTAAAAGTCCTGGATCCCCAACGCACTCAGTTAAGAGCACGCTGGTTCCCCAGAAGGAAAGACCCGACCAGAGCAGTGCTTACCTTTCGGCAAGACCACCCAGCCAGGCCCGAAATTCAACTACGAGCTTAGATCGGAAGAGCGTCGTGGAGGGAAAGAACAGATATGTGTAG
+
C@CCCGGGGGGGGGGGGGGGFGGGGGGGGGGGGGGGGGGGGGGGGGGGGGGGGGGGGGGGGGGGGGGGGGGGGGGGGGGGGGGGGGGGGGGGGGGGGGGGGGGG8FGFGGGGGGFFGGGGGGGGGGEEFFFGGGGGGFFGGGGCDFGGCGGGGGGGGGGGGAFFGGGGDGDGGFGGFFGGEFGGGDGGFFFGGGDGGGGFGCFFGGFGGGGFFGGFFFEFAFFBDFD>AFDAFFFFGE55BF>=AFFFFGF;@GF0)4>EE?E;DFF6@D89904-1)-)4>?F(2:0<BF)9)1024::.
@M03152:184:000000000-AWYW1:1:2107:15007:17046 2:N:0:AGAGGATAATACCTGT
CCCAACTATCCCTATTAATCATTACATCAGCCTTAGAAACCAACAAAATAAGACCAACGTCATATTCTATTATCCCATGCTGTACTATTCAATGGCAAGGTTACGCCTGCTTTGAACACTCTAATTTTTTCAAAGTAAATGATTGGAAAGCGGACTCTTGCGAGCCACTCACTCCAAAGTTAGGAAGCATCAGTCCAACCACGCCACAAGGACGGGCTTCGACCAAACGCATTCCGAAATTCAACTACGAGCTTAGATCGGAAGAGCGTCGTGTAGGGAAAGAACAGGGATGTGCGTGTTT
+
CCCCCGFGGGGGGGGGGGGGGGGGGGGGGGGGGGGGGGGGGGGGGGGGGGGGGGGGGGGGGGGGGGGGFGGFGGGGGGGGGGGGGGGGGGGGGGGGFGGGGGGGCGGGGGGGGGGGGDGGGGGCFFGGGGGGDEFGGGGGGGGGGGGACGGGGDFGGFFAFEGGGGGFGGGGGGGGG9FGGGGG8EEEGGGGGGGGGGCEGGDFGDBGFGGGFCC>ABFFEFFF=9>F@E@>EC5DDB>?6?FFA:=A6<)(69FFCEEFF?7>D3(498;1(,,))08F::?71:?(-((00)*)*(*..
@M03152:184:000000000-AWYW1:1:2107:21847:17084 2:N:0:AGAGGATAATACCTGT
CCCAACTATCCCTATTAATCATTACGGCGGTCCTAGAAACCAACAAAATACAACCGCACGTCCTATTCTATTATTCCATGCTAATGTATTCGAGCATATGCCTGCTTTGAACACTCTAATTTTTTCAAAGTAAAAGTTCTGGTTCCCCAGCACACCCAGTAAAGGGCATGAGGTTAGCCAGAAGGAAAGATCCGGCCGAACCAGTGCACGCGGCGAGGCGGGCCGGTCAGCCAGACCCGAAATTCAACTACGAGCTTCGATCGGAAGAGCGTCGTGGAGGGGAAGAACAGGTAGAGTGGAG
+
CCCCCGGGGGGGGGGGGGGGGGGGGGGGGGGGGCFGCFGGGGGGGGGGGFGGGGGGDGG@EGGGGDEFGFDFFGGGGGGGGFGGFFFGAFCEFFDGCGGGGCFGG@FE<AF8EAEFFGGGGFFEGDGC5<CFFFGGG,C9=7EFA@EEFGEBFF8EGFFGGAFFAEGG8FGGFDGG?9AC=DFGC@GF?EDBFCG>CCE5*;CF?F67*37?>*).85:5>>0393-7?>4?4>?7C733>><)0949)*9((183?)2::<1-((4.,(,(-(((()(.()-8(,(,40(**5*/*-*),
@M03152:184:000000000-AWYW1:1:2107:20568:17129 2:N:0:AGAGGATAATACCTGT
CCCAACTATCCCTATTAATCATTACGTCGATCCTAGAAACCAGCAAAATAGAATCAAACGTCCTATTTCGTTATTCCATGCTAGTGTATTCAAGCGTGAGCCTGCTTTAAACACTCTAATTTTTTCAAAGTAACAGTCCTGATTCCCCATGACACCAAATTAATGACATCGTGGTTCGTCAGAAGGTAGGAATCAATAATACCAGTACGTACAATAGCACGACCAATAAATTGATCCGAAATTCAACTACGAGCTTAGATCGGAAGAGAGTCGTGTAGGGAAAGAACAGGAAGGTGTAGAA
+
CCCCCGGGGGGGGGGGGGGGGGGGGGGGGGGGGGGGGGGGGGGGGGGGGGGGGGGGGGGGGGGGGGGGGGGGGGGGGGGGGGGGGGGGGGGGGGGGGGGGGGGGGFGGGAFGGDGGGGGGGGGGGGGGGFGGGGGGGGGGGGGGGGGGGGGGGGGGGGGGGGGGGCFGGGGGFDGFGEGGGGGFGGGGGGGGGGGCGCFFGGFFD?FG68CFFGGFFFFFFB=AFFE*:FCF6B*=2?BAABFFFFFFFFA@2)?BFE4*@2@FF033(6;A(6<1/@<)35;A38;1/((.),/)0.2))
@M03152:184:000000000-AWYW1:1:2107:14937:17188 2:N:0:AGAGGATAATACCTGT
CCCAACTATCCCTATTAATCATTACGTCAATCCTAGAAACCAACAAAATAAGATCGAACGTCCTATTTCATTATTCCATGCTAATGTATTCAAGCGTTAGCTTGCTTTAAACACTCTAATTTTTTCAAAGTAACAGTCCAAATTCCCCGCAACACCAAATTAATGGCATTACGGTTCATAAGGAAGGAGGAATCAGTGAGATCAGTACATACCGGAGGCATGACCAACCTACTAACCCCGAAATTCAACTACGCGCTTAGATCGGAAGAGCGTCGGGTAGGGAAAGAACATGTATGTGTAT
+
CCCCCGGGGGGGGGGGGGGGGGGGGGGGGGGGGFFGFGGGGGGGGGGGGGGGFGGGEGGGFGGGGGGGGGGGGGGGGGGGGGGGGGGGGGGGGGGGGGGGGGGGGFGGGGGGGGGGGGGGGGGGGGGGGCFGGGGGGGGFGFFGGGFGGGGEGGGGGGGGFFGFE8DGGGFFGDFEGGFFFG8,@FECGGGGFGFFGFFF8==FEGFFGGGFACD5@E>BFFFFEF@DFFFFFFCDF*@>?=;9F65BEF;==).281<EFFF@DFD6(5;B(42((04;(5(53::B?:))1-/9*-:4)
@M03152:184:000000000-AWYW1:1:2107:10360:17226 2:N:0:AGAGGATAATACCTGT
CCCAACTATCCCTATTAATCATTACTAAGACCCTAGAAACCAACGAAATCAGGATCCCAGTCCTGTTCCATTATCCCATGCTGAAGTATTCAAGGCTCGATTGCCTGCTTTGAACACTCTAATTTGCTCAAAGTAAAAGAGTAGGAACCCCAGCGGTAATAAAGGATCCAGAGTTGCCCCCAGACGGCCTTTACTACAACCTTTGACCGCCACCCAGTTAAGGACAGCGGTGAGTATCCTACAGTGGGGCGTGACCCAAAAGGTACAGAACATGGCGGCCCACCAGGCTGGGCGCGCGCCC
+
CCCCBECEEFEFEGGGFGGFGFGGFFF@AFGFGFDGFGGGGGGGECEEGGGGFGFF<FFGFGGGAFGFF9EEE<FGGCFGGGGGGA@AFGGA6CCF8FFGEFGGD<FGFAEFG<<FFGGGGGGGFEGGGFFGGGGFECFFFA9=E,;FDCC>CFC6@C4D;=@D,,6@8,2,,@EA,@E?8C?,=3>:@?FA@FGGGGGF6DCF7+=;09709F;99>+B@608@FF>95A>?AEC+=@CA*;6B+849<0:@3)7)6(/,,,/).69)).(6(,.3<9@()(7(4(4((().,))1(/40
@M03152:184:000000000-AWYW1:1:2107:16575:17284 2:N:0:AGAGGATAATACCTGT
CCCAACTATCCCTATTAATCATTACTTCGATCCTAGAAACCAACGAAACATCGAACCGAAATCGTATTCCGTTATCCCATGCTGTAGTATTCATGCCTCCTTTTTTGGCTGCTTTGAACACCCTAATTTATTCAAAGTAAACGAATGGGAACTCCACAGATATGGGCCGCATGGCGCGAGACCATACGGTTTTGCCCCGTACCTGCTTTATAAGCCTCCGCCCAGTTAAGAGTAGAGGTGAGCATCCCATAGGTGAGAACGAACAGACCAGCACAGACCTTGACGGCCGACGGGTGAACGG
+
CCCCCGGGGGGGGGGGGGGGGGGGGGGGGGGGEGGGGGGGGGGGGGGGGGGGGGFFFFGGGFGGGGGGGGGGG@FGFGGGGDFGGGGFGGEGGGGGGFFGGGFEFGG:AGEGGGGGGGGFGGGGGCGGGFFGGGAFGGGFGGGGGGGGGGGGGGFGGGGGGGF;FFGDECC?EEG6EGGGDGGFFGGFGFGGG>C:,?7AGCG:?FFCFCFGFCFFFFFFB>>25?4=<6663;CC:AA?A38@0)443;5@@7*7FEF):;39B?BFF?0(4:<:?:6?)8<)3303(43))-).7.:,0
@M03152:184:000000000-AWYW1:1:2107:26387:17324 2:N:0:AGAGGATAATACCTGT
CCCAACTATCCCTATTAATCATTACTTCAGTCTCGAAAACCAACAAAATAAAACCAAAGGCCTATTTTATTATTCCATGCTAATGTATTCAAGCGTATGCCTGCTTTAAACACTCTAATTTTTTCAAAGTAAAAGTCCTGGTTCCCTATCGCACTAAATTAATAGCACAATAGTTCGCCAGAAGGAAAGACTCAGTCGAGCAGTACAATCCCTAAGGAAAGACCACCCAACCAAATCCGAAATTCAACTACGAGCTTAGATCGGAAGAGCGTCGTGTAGGGAAAGAACAGGTATGATGAGA
+
CCCCCGGFGGGGGGGGGGGGGGGGGGGGFFGGGFEGGGEGFFGGGGGGGGGGGGEGGGGFGGGGGGGGGGGGGGGGGGGGGGGGGGGGGGGGGFCFGGGGGGG8FFGFGCFFGGGGGFGGGGGGGGGGGFFGGGFFGAFFEEGFFFCEFGGGGEEGGGGGFFF8EAFGGGGGGFGDCEEGDFCGEGGG?FGGGGGGD6CD>8CFGGFGGG?CFGGFFFFFA5:0:FD5:FDBF>C>CA*:?AFC+BAFFFFFF??@)***005>@?FD(((.3:926AC*15(.6<:01117646**)>4)
@M03152:184:000000000-AWYW1:1:2107:7481:17363 2:N:0:AGAGGATAATACCTGT
CCCAACTATCCCTATTAATCATTACTTCGGTCCTAGAAACCAACAAAATAGAACCAAAGTCCTATTCTATTATTCCATGCTAATGTATTCAAGCGGTGGCCTGCTTTAAACACTCTAATTTTTTCAAAGTAAAAGTCCTGGATCCCCAGCGCACCCAATTAAGAGCACACTGGTTCCCCAGAAGGAAAGACCCGACCAGAGCAGTGCTTACCTTTCAGCAAGACCGCCTAGCCAGGTCCGAAATTCAACTACGAGCTTAGATCGGACGAGCGTCGGGTAGGGAAAAAACAGGACAGGTTAA
+
CCCCCGGGGGGGGGGGGGGGGGGGGGGGGGGGGGGGGGGGGGGGGGGGGGGGGGGGGGGGGGGGGGGGGGGGGGGGGGGFGGGGGGGGGFGGGGGGGGGGGGGGGGFGGGFGGGGGGGGGGGGGGGGGGGGFGGGGGGFGGGGGGGGGGGGGGGGGGGGFFGGFGGGGGGFGGG8EFGGGGFFFGGGGGGGGGGGGCDFFF6FFAF8ED9DFFGFFF6=B;FF@CFFEABDF6ABC9AF>F@496AEF3@FEFG3;E133>5)3(:3(,((4401(()-<?32>0(.74:845())*-*))
@M03152:184:000000000-AWYW1:1:2107:21274:17417 2:N:0:AGAGGATAATACCTGT
CCCAACTATCCCTATTAATCATTACTTCGGTCCTAGAAACCAACAAAATAGAACCAAAGTCCTATTCTATTATTCCATGCTAATGTATTCAAGCGTAAGCCTGCTTTAAACACTCTAATTTTTTCAAAGTAAAAGTCCTGGATCCCCGACGCACTCAGTTAAGAGCACGCCGGCTCCCCAGAAGGAAAGGCCCGACCAGAGCAGTGCTTACCTTGCGGCAAGACCACCCAGCCAGGCCCGAAATTCAACTACGAGCTTAGATCGGAAGAGCGTCGTGTAGGGAAAGAACAGGGAAGTGAAT
+
CCCCCGGGGGGGGGGGGGGGGGGGGGGGGGGGGFGGGGGGGGGGGGGGGGGGGGGGGGFGGGGGGGGFGGGGGGGGGGGCFGGGGGGGGGGGGGGGGGGGGGGFCGGGGGGGGGGGGGGGGGGGGGGGGGGGGFGGGGGFGGGGGGGGGGGGGGFGGGFGGGGGGGGGCG8EEEEGGGGGGGFGGGGGGCGGCC?EGGGFGGGFFFFGFGGGFGGFBBFE??@@=A>A0FDFFF@38=>1>9EFFFFFFGFFF:B9),489<A?::?B7<79429187(97>7><??B0:0.)())0)*))
@M03152:184:000000000-AWYW1:1:2107:17992:17421 2:N:0:AGAGGATAATACCTGT
CCCAACTATCCCTATTAATCATTACTTCGGTCCTAGAAACCAACAAAATAGAACCAAAGTCCTATTCTATTATTCCATGCTAATGTATTCAAGCGTATGCCTGCTTTAAACACTCTAATTTTTTCAAAGTAAAAGTCCTGGATCCCCAGCGCACTCAATTAAGCGCACGCTGGTTCCCCAGAAGGAAAGACCCGACCAAGAGCAGTGCTTACCTTGCGGCAAGACCGCCCGACCAGGTCCGAAATTCAACTACGAGCTTAGATCGGAAGAGCGTCGTGTAGGGAAAGAACAGGTAATTGTA
+
CCCCCGGFGGGGGGGGGGGGGGGGGGGGGGGGGGGGGFGGGGGGGGGGGGFGGGGGGGGGGGGGGGGGGGGGGGGGGGGGGFGGGGGGGGGGGGGFGGGGGGGGGGGGGGGGGGGGGGGGFGFEGGGGGGGGGGGGGGGDGCGGGGGGGGGGGGGGG8EGGGGGGGGGG8EGGFGGGGGGGG?E8EFGGFFGGEGGGGGAFCDFFDFGGGGGFGGAAD*59?9@BFFF=D=)>DBCC8FE59:3FFCFFGA1@9503(())6:>B?1(2:(4>4261;3FB??)2(.112(7))***-2).
@M03152:184:000000000-AWYW1:1:2107:9332:17459 2:N:0:AGAGGATAATACCTGT
CCCAACTATCCCTATTAATCATTACTTCGGTCCTAGAAACCAACAAAATAGAACCAAAGTCCTATTCTATTATTCCATGCTAATGTATTCAAGCGTAAGCCTGCTTTAAACACTCTAATTTTTTCAAAGTAAAAGTCCTGGATCCCCAGCGCACCCAATTAAGAGCACACTGGTTCCCCAGAAGGAAAGACCCGACCAGAGCAGTGCTTACCTTTCAGCAAGACCGCCTAGCCAGGTCCGAAATTCAACTACGAGCTTAGATCGGAAGAGCGTCGTGTAGGGAAAGAACAGGAATGTGAAA
+
CCCCCGGGGGGGGGGGGGGGGGGGGGGGGGGGGGGGGGGGGGGGGGGGGGGGGGGGGGGGGGGGGGGGGGGGGGGGGGGGGGGGGGGGGGGGGGGGGGGGCFGGGGGGGGGGGGGGGGGGGGGGGGGGGGGFFGGGGGGFGGGGGCGGGFEE@CGGGGGGGE@E?FGFFDFFGGGGGGGFEGGGGGGGFGGGFGGGGDCAGDGFGGCGCG?F?FGFFFCF*9CF5BBF>*5??6:32);:)9BDF=?BEGF3;CD0.4C<CCE6<@FB@D@92114:)8FA:1>:?BB<:?)),)0*)*-)
@M03152:184:000000000-AWYW1:1:2107:11586:17516 2:N:0:AGAGGATAATACCTGT
CCCAACTATCCCTATTAATCATTACGTCGATCCTAGAAACCAACAAAATAGAATCAAACGTCCTATTTCATTATTCCATGCTAATGTATTCAAGCGTATGCCTGCTTTAAACACTCTAATTTTTTCAAAGTAACAGTCCTGATTCCCCAAGACACCAAATTAATGACATCAAGGTTCTTCAGAAGGGAGAAACCAGTAATGACAGTACGTACCGAAGCACGACCAACATACTGATCCCGAAATTCAACTACGAGCTTAGATCGGAAGAGCGTCGTGTAGGGAAAGAAAAGGTAGGTGTAGA
+
CCCCCGGGFGGGGGGGAEGGGGGGGGGGGGGGGGGGGFFGGGGGGGGGGFGGGGGGGFFGGFGGGGGGGGGGGGGGGGGGGGGGGGGGGGGGGGGGFGEFGGGGGGFGGGG?EEFGGGAFGGGGGGGGFGGGGGDFGGDGGGGGGGCFGGDCC@FGGGGGGGFGGGGGGGGGFED9AECDFGAFGG+=EEGGGGGGFGGB=FDFGGFGGGG?AGGBAB5?95=9=AAFDFF>AF<::4?ABB*96BCFCGF@??42)@@4<???D09@D;>@;>.((24F<;(.,4.(.(-1=2)00-:4)
@M03152:184:000000000-AWYW1:1:2107:3570:17526 2:N:0:AGAGGATAATACCTGT
CCCAACTATCCCTATTAATCATTACGTCGATCCTAGAAACCAACAAAATAGAATCAAACGTCCTATTTCGTTATTCCATGCTAATGTATTCAAGCGTGAGCCTGCTTTAAACTCTCTACTTTTTTCAAAGTAACAGTCCTGATTCCCCATGACACCAAATTAATGACATCATGGTTCGTCAGAAGGTAGGACTCAATAATACCAGTACGTACGATTGCACGACCCATAAATTGATCCCGAACTTAAACTACCAGCTTAGATCGGAAGATCGTCTGTGATGGAAGGAACAGGCATGTGGTAA
+
CCCCCGGGGGEGGGGGFFFFFGECFCGGCCFGGG9FFDGFFGFGECFGGG,C,CFG9FAGFDFGCGFFGFDFGFDFCDF,EFE<FFF@@FEFGCGGGGECAFGFFDD,,A,ACFFGGF,AFCDFDFG9AFGFG<,<FF8EF9=FGG@E,>,C=9FG?FCFGF,EDFFGGGGG8?FFG>>C++@,6@@3@D=,@,,1@D8D==??FGFGCD6D54:A?FFFFDFA)083:>CFF+;:89?2B)?;/+*49+/(08)6*909**-52,4:.)650,(7)@5;).))/6((((/)0))9*)0.)
@M03152:184:000000000-AWYW1:1:2107:13908:17619 2:N:0:AGAGGATAATACCTGT
CCCAACTATCCCTATTAATCATTACGGCGATCCTAGAAACCAACAAAATAGGACCGCACGTCCTATTTTATTATTCCATGCTAATGTATTCGGGCGTAAGCCTGCTTTGAACACTCTAATTTTTTCAAAGTAAAAATCATGGTTCCCTGCCACACCCAGTAAAGGGCATAACAGCTCACCACGAGGTAAGCCTCCACCGCTCCAGTACACACCCAAATAGGCGGACCGGGCGGCAAAGGCCGAAATTCAACTACGAGCTTAGATCGGCAGAGCGTCGTGGAGGGAAAGAACAGGTAAGATT
+
CCCCCGGGGGGGGGGGGGGGGGGGGGCFCGGGGGGGGGGGGGGGGGGGGGGGGGGGGGGGGGGGFGGGGGGGGGGGGGGGGGGGGGGGGGGGGGGGFGGGGGGGGGGGGGGGGGGGGFFFGGGGGGGGGFGFFGGGGGGGGGFFGGGGGGGGGGGGGGGFGGGGG>EFGGGGGGGGGGGGGGGGGGGGGGGFFGGGGCGE>DDFFFFGG>>DF5F>FFAF462@>FFFFABD37(57:)45930>FAF9FF)(97:319?))-5>B0(49??BF9?>),)-5:)(4((1,.)0898*4*))
@M03152:184:000000000-AWYW1:1:2107:13636:17650 2:N:0:AGAGGATAATACCTGT
CCCAACTATCCCTATTAATCATTACTTCGGTCCTAGAAACCAACAAAATAGAACCAAAGTCCTATTCTATTATTCCATGCTAATGTATTCAAGCGTAAGCCTGCTTTAAACACTCTAATTTTTTCAAAGTAAAAGTCCTGGATCCCCAACGCACTCAGTTAAGAGCACGCTGGTTCCCCAGAAGGAAAGACCCGACCAGAGCAGTGCTTACCTTTCGGCAAGACCACCCAGCCAGGCCCGAAATTCAACTACGAGCTTAGATCGGAAGAGCGTCGTGTAGGGAAGGAAAAGGAATGGGTAA
+
CCCCCGGGGGGGGGGGGGGGGGGGGGGGGGGGGGGGGGGGGGGGGGGGGGGGGGGGGGGGGGGGGGGGGGGGGGGGGGGGGGGGGGGGGGGGGGGGGGGGGGGGGGGGGGGGGGGGGGGGGGGGGGGGGGGGGGGGGGFFGGGGGGGGGGGGGGGGGGGGGGFFCCFGGGGDEFGGGGGGGGGEGGGG8DGFGECGEGGFGGFFGFFG?GGGFGGFFADBEFFFBFFE25>FFFFGGE:>DF5;FCEFFCFEFGFB>(6;><3@DFF93350-49-()4@AE05(-2(,3(7)2)/*(2-(
@M03152:184:000000000-AWYW1:1:2107:15209:17671 2:N:0:AGAGGATAATACCTGT
CCCAACTATCCCTATTAATCATTACTTCGGTCCTAGAAACCAACAAAATAGAACCAAAGTCCTATTCTATCATTCCATGCTAATGTATTCAAGCGTAGGCCTGCTTTAAACACTCTAATTTTTTCAAAGTAAAAGTCCTGGATCCCCAGCGCACCCAATTAAGAGCACACTGGTTCCCCAGAAGGAAAGACCCGACCGGAGCAGTGCTTACCTTTCGGCAAGACCACCCAGCAAGGTCCGAAATTCAACTACGAGCTTAGATCGGAAGAGCGTCGTGTAGGGAAAGAACAGATAGGTGTAA
+
CCCCCGGGGGGGGGGGGGGGGGGGGGGGGGGGGGGGGGGGGGGGGGGGGGGGGGGGGGGGGGGGGGGGGGGGGGGGGGGGGGGGGFGGGGGGGGGFGGGGGGGGGGGGGGGGGGGGF,FFGGGGGGGGGGGFGGGGGCGCFGGGGGGGGCGGGGGGGGGFGFEFGGGGGGGGFFGFGGGGGGGGFFGGGGGDDEGGGDG>EDGFGGFCFGGCAFFFF9ABEFFFFFB>@ABF))72*+6>ADEFFFFF?GF;?GEBDF3747<?FF(102(3;<,(,0.*<5:F(8?7B?1)*-*9?42).
@M03152:184:000000000-AWYW1:1:2107:11122:17678 2:N:0:AGAGGATAATACCTGT
CCCAACTATCCCTATTAATCATTACGTCGATCCTAGAAACCAACAAAATAGAATCAAACGTCCTATTTCGTTATTCCATGCTAATGTATTCAAGCGTGAGCCTGCTTTAAACACTCTAATTTTTTCAAAGTAACAGTCCTGATTCCCCAAGACACCAAATTAATGACATCATGGTTCGTCAGAAGGTAGGAATCAATAATACCAGTACGTACAATAGCACGGCCAATAAATTGATCCCGAAATTCAACTACGAGCTTAGATCGGAAGAGCGTCGTGTAGGGAAAGAACAGGAATGTGTAGA
+
CCCCCGGGGGGGGGGGGGGGGGGGGGGGGGGGGGGGGGGGGGGGGGGGGGGGGGGGGGGGGGGGGGFGGGGGGGGGGGGGGGGGGFGGGGGGGGGGGGGGGGGGGGGGGGGGGGGGGGFFGGGGGGGGGGGGGGGGGGGGFGGGGGGGGGGGGGGGGGGGGGAFGGGGGGGGGGGGFEGGGGGGGEFFG?FEGGGGGGGFGG+;?FFGGGGDDCFFCBF5?BA=BAEFFFEFFAEBCABAFFFFFFEFECF22C:@FFFF7CB61;>3(,1313;FF;CF?F@=??7(27?))36**)*)-
@M03152:184:000000000-AWYW1:1:2107:7386:17758 2:N:0:AGAGGATAATACCTGT
CCCAACTATCCCTATTAATCATTACTTCGGTCCTAGAAACCAACAAAATAGAACCAAAGTCCTATTCTATTATTCCATGCTAATGTATTCAAGCGTAAGCCTGCTTTAAACACTCTAATTTTTTCAAAGTAAAAGTCCTGGATCCCCAACGCACTCAGTTAAGAGCACGCTGGTTCCCCAGAAGGAAAGACCCGACCAGAGCAGTGCTTACCTTTCGGCAAGACCACCCAGCCAGGCCCGAAATTCAACTACGAGCTTAGATCGGAAGAGCGTCGTGTAGGGAAAGAACAGGGAGGGAGAG
+
CCCCCGGFGGGGGFGGGGGGGGGGGGGGGGGGGGG9EFGGGGGGG@FGGGGGGGGGGGGGGGGGGGGGGGGGGGGGGGGGGGGGGGGGGGGGFGGGGGGGGGGGGGGGGGGFFGGGGCFGGGGGGGGFFFGGDFGFGGGGGGGGGFGGGGGGGGGGG?FGGGGGGGGGEDGGGGFFFDGGGEFGGGGGGGGGGGDCE>C?6CGF9++CFGGGFGGFFFFFB>DF4AB*7ABAFFBFDF4/)>B0CFFFC+9.;D3,=(779??/(,;6@1(43(0,4.1@AB056((4((())-)))(*((
@M03152:184:000000000-AWYW1:1:2107:2753:17760 2:N:0:AGAGGATAATACCTGT
CCCAACTATCCCTATTAATCATTACCTCGGTCCTAGAAACCAACAAAATAGAACCAAAGTCCTATTCTATTATTCCATGCTAACGTATTCACGCGTAGGCCTGCTTTAAACACTCTAATTTTTTCAAAGTAAAAGTCCTGGATCCCCAGCGCACTCAATTAAGAGCACGTTGGTTCCCCAGAAAGAAAGATCCGACCAGAGCAGTACTTACCATTGGCAAGACCACTCAGCCGGACCCGAAATTCAACTACGCACTTAGCTCGGAAGAGCGTCGTGGAGGGAACGAACAGTTATGTTTATA
+
@C@@CFGFDCDCFAEFEAF<FFGFFGGF7CFGGFGGFFGFGGGGGFGCFGGFGAEEFGGFFAFEF<EGG9EGA9,,CCDCAFFGGGACFGF,9@@@F@@ACEGC8AEDECFA<FDEACGFFFFEC<99FEDFF<AGF94?,?FGGG?8C8E+6BFFG@FFA=;,9@DACD8@8CCF?>D8+@=@,@?@8@DDFGCC+;4AFDGFECFGD@CCFA78**9;99:4:*5?DF)*::(9C?DB31)76C)+90),(*2,)69)))/(6:B(.8;3:69((03)(04),-4((.-17<=/2)*))
@M03152:184:000000000-AWYW1:1:2107:15135:17802 2:N:0:AGAGGATAATACCTGT
TACACTTACCCCACTTCATTTATACCTCTTCCATACAAACACTCCACTAACAATCATCACCCTACAATTTCTCTTTTTCACCAACCAATTTGAAACACAGTCCCCCACTTTTCATTCATCCTTATCTATTTACCCTTATTGCTTCTCTACACAGTCAAATATTCGCAAAATAATCACCTTGTATCCTCACCACCTCATTTTACACCTTAGCCCAATGCCACACCGCCAACTCCACACACGCACGAACCCTACCCCTGTCGACGCGAGTCCACCACCTAGCATCCCTCAACTACCTCTCTTA
+
-8-8@,,,-,,=,+,6,;6-,,,;=,;6;C,,,,,;,,,6,,,;,;,,66;F,,,,;,,,,,,6,,,;,<,6,<,,6,,,C,6,66:,,,,,,,9,:,:,:,5,,8++,,,,9,,,,,,,,,:,,95EA9,,5:,,,,,94=@;EA4,,,9>,,,4,9,4,,,,9++6+@9,,,,,,6,,,,,6,8,4,,4,+3,61+,+7=++,0*++++2*,6***3+3*11)0)*1:)***0*39*1*)3-**-)6*)5(*)())0(0((((.((/.)/((,(())/-*.)(.4(,(.0?(*1*.2))
@M03152:184:000000000-AWYW1:1:2107:27733:17852 2:N:0:AGAGGATAATACCTGT
CCCAACTATCCCTATTAATCATTACGTCGATCCTAGAAACCAACAAAATAGAATCAAACGTCCTATTTCATTATTCCATGCTAATGTATTCAAGCGTATGCCTGCTTTAAACACTCTAATTTTTTCAAAGTAACAGTCCTGATTCCCCAAGACACCAAATTAATGACATCAAGGTTCTTCAGAAGGGAGAAACCAGTAATGAAATTACGTACCGAAGCACGACCAACATACTGAACCCGAAATTCAACTACGAGCTTAGATCGGAAGAGCGTCGGGAAGGGAAAGAACAAGTATGTGTATA
+
CCCCCCEF9CEFFGGGGGGGGGGGGG8FECFGGGGGCFGGGGGGGGGGGGGGGFGF<FGGFGGGGGDFGGGGCFFGGFGGGGGGGDGGGGGGGGGEFEFGAECFGEFAE<FBFGGGGGFGGAEFEGGGD9EFFFGCEF,@@9EFFGGGECFFGFFCF8BGFGGGFA9F,@FF88,@=E8DAFCAF@==8@=DFCF8EGFBDD+=,+;9=FF6@89?*9A*<:=)89:?5?C++=>A;59:BAA4867+9CA2(:?9)0*).)(((6(3(((4,((((0(.-7:)4(4,3(.10)9@0-:))
@M03152:184:000000000-AWYW1:1:2107:7037:17936 2:N:0:AGAGGATAATACCTGT
CCCAACTATCCCTATTAATCATTACTTCGGTCCTAGAAACCAACAAAATAGAACCAAAGTCCTATTCTATTATTCCATGCTAATGTATTCAAGCGTAAGCCTGCTTTAAACACTCTAATTTTTTCAAAGTAAAAGTCCTGGATCCCCAACGCACTCAGTTAAGAGCACGCTGGTTCCCCAGAAGGAAAGACCCGACCAGAGCAGTGCTTACCTTTCGGCAAGACCACCCAGCCAGGCCCGAAATTCAACTACGCGCTTAGATCGGAAGAGAGTCGTGTAGGGAAAGAACAGGGAGGTGTAA
+
CCCCCGGGGGGGGGGGGGGGGGGGGGGGGGGGGGGFGGGGGCGGGGGGGGGFGGGGGGGGGGGGFGGGGGGGGGGGGGGGGGGGGGGGGGGGFGGGGGFGGGGGGGGFGGGGGGGGGAFGGGGGFGGGDGGGFGGEGGGGGGGFGGGFGGGGGGDGGGGGGGGFDFGGEGG6CDF,DFGGDFGGGGG:8DFFFGEGGGG*,CFFFFFGGGGFFGGFA>DB?*<B@FB4>FBFFABGGE>205)3@A?FFGFF;)895;?<45)(6::>1((447941716)7?)4<13(44851).1(2))
@M03152:184:000000000-AWYW1:1:2107:21072:17954 2:N:0:AGAGGATAATACCTGT
CCCAACTATCCCTATTAATCATTACGGCGATCCTAGAAACCAACAAAATAGGACCGCACGTCCTATTTTATTATTCCATGCTAATGTATTCGGGCGTAAGCCTGCTTTGAACACTCTAATTTTTTCAAAGTAAAAATCATGGTTCCCTGCCACACCCAGTAAAGGGCATAACAGCTAACCACGAGGTAAGCCTCCACCGCTCCAGTACACACCCAAATAGGCGGACCGGGCGGCAAAGGCCGAACATCAACTACGAGCCTAGATCGGAAGAGCGTCGAGTCGGGAAAGAAAAGGTAAGTTT
+
CCCCCGFGGGGGGGGGGGGFGGFGCC@C:F:FCECAFFFGCGGGGGGGGGGFEFGC@FGGGGGG9EFGG9FGGGGGGGGGDGGGGGGGGGGGGGGGGGGGFEAFEEFGFGGGFFGGGGFFGGGGDGG<FGFFEAEFFGFDEDFGGGGGC@EF9DGDGGGF;:8ADEGGFGCGGFCF,@DC9D6:+BC3:@9FCFFECF>A>;DFCCAFF@DDE=C;AFAF)6@=BFFF@D6>>>9)<?4?44>>)).74CF>BG3?36(,.2<).,1(3(182>;?;)41(01<(4(42(,7)2197,*.-
@M03152:184:000000000-AWYW1:1:2107:11992:18098 2:N:0:AGAGGATAATACCTGT
CCCAACTATCCCTATTAATCATTACGTCGATCCTAGAAACCAACAAAATAGAATCAAACGTCCTATTTCGTTATTCCATGCTAATGTATTCAAGCGTGAGCCTGCTTTAAACACTCTAATTTTTTCAAAGTAACAGTCCTGATTCCCCAAGACACCAAATTAATGACATCATGGTTCGTCAGAAGGTAGAAATCAATAATACCAGTACGTACAATAGCACGACCAATAAATTGATCCCGAAATTCAACTACGAGCTTAGATCGGAAGAGCGTCGTGTAGGGAAAGAACAGGTATGTGTAGA
+
CCCCCGGGGGGGGGGGGGGGGGGGGGGGGGGGGGGGGGGGGGGGGGGGGGGGGGGGGGGGGGGGGGGGGGGGGGGGGGGGGGGGGGGGGGGGGGGGGGGGGGGGGGGGGGGGGGGGGGEGGGGGGGGGGGGGGGGGGGGGGGGGGGGGGGGGGGGGGGGGGGGGGGGGGGGGFFGGGGGGGGGGFFGGGDGGGGGFGGGFGGDFGGFGDFGGFGGFFBFFBDAAFFCA=BEA+@ACG*:4BFF>6BEFCFF?FDD@;=3**9B5;121@@F(663?;;)2;;@FF@714((*/49*26744
@M03152:184:000000000-AWYW1:1:2107:15083:18102 2:N:0:AGAGGATAATACCTGT
CCCAACTATCCCTATTAATCATTACGTCGATCCTAGAAACCAACAAAATAGAATCAAACGTCCTATTTCATTATTCCATGCTAATGTATTCAAGCGTATGCCTGCTTTAAACACTCTAATTTTTTCAAAGTAACAGTCCTGATTCCCCAAGACACCAAATTAATGACATCAAGGTTCTTCAGAAGGGAGAAACCAATAATACCAGTACGTACCGAGGCACGACCAACAAATTGGTCCCGAAATTCACCTACAAGCTTAGATCGGAAGAGCGTCGTGTAGGGAAAGAAAAGATATGTGTAGA
+
CCCCCGGGGGGGGGGGGGGGGGGGGGGGGGGGGGGGGGGGGGGGGGGGGGGGGGGGGGGGFGGGGGGGGGGGGGGGGGGGGGGGGGGGGGGGGFGGGGGFGGFGGGGGGGFFGGGGG,CFGGGGGGGDG9EEFGGGFGGGFCFFGGGGGGGGGGGGGGFGGGGGFFGGGFGGGG=EFCFGGFGGFFEGGGGGGGGGGCFFGGGFGGFGDDFG>+;@BBEFE>55AFAFF69B8FAFCADA5@4?@B**7?F(028>F==C3??0663;;532<667=476?F?F1:B(.((01.*1*-0))
@M03152:184:000000000-AWYW1:1:2107:4358:18112 2:N:0:AGAGGATAATACCTGT
CCCAACTATCCCTATTAATCATTACGTCGATCCTAGAAACCAACAAAATAGAATCAAACGTCCTATTTCATTATTCCATGCTAATGTATTCAAGCGTATGCCTGCTTTAAACACTCTAATTTTTTCAAAGTAACTGTCCTGATTCCCCAAGACACCAAATTAATGACATCAAGGTTCTTCAGAAGGGAGAAACAAGCAATGACAGTACGTACCGAAGCACGACCAACATACTGATCCCGAAATTCAACTACGAGCTTACATCGGACGATCGTCGTGTAGGGAAAGAACAGGAATTGTATGA
+
<CCCCGGGCCFGGGGGGGGCGGGFGGGGGGEFEFFGGGGG@FFGFGDAFGGGGGGGGGFGGGCGFGGGGGGGGDFGGFEFGGGGGCFEDFCFGCEFEGGGGGGFF8FFFGFDF??<FGFGGGGGGFG9F9FGGGFCGGGG,FFGGFG@@ECDEGFGG?G9=FGFFFFFFGC8=?,@FG;FFCA;?,=3==8DF,=A?DDBDDCF9AFC0+2+9EDEA>F?55=5=A=FFF9A:6<BF*@=B);6BACF<FF2(*:(;8).)7(1;((((/(//.6(6)5??F<>:B3(,(())))*2)2).
@M03152:184:000000000-AWYW1:1:2107:19768:18169 2:N:0:AGAGGATAATACCTGT
CCCAACTATCCCTATTAATCATTACTTCGGTCCTAGAAACCAACAAAATAGAACCAAAGTCCTATTCTATTATTCCATGCTAATGTATTCAAGCGTAAGCCTGCTTTAAACACTCTAATTTTTTCAAAGTAAAAGTCCTGGATCCCCAACGCACTCAGTTAAGAGCACGCTGGTTCCCCAGAAGGAAAGACCCGACCAGAGCAGTGCTTACCTTTCGGCAAGACCACCCAGCCAGGCCCGAAATTCAACTACGAGCTTAGATCGGAAGAGCGTCGGGTAGGGAAAGAACAGGGAGTTGTAG
+
BCCCCGGGGGGGGGGGGGGGFGGGGGGGGGCFGFGFFGGGGG@FFGGGGGGFGGGGGGFFGGGFCEFFFFGCFGGGGGFGGGGAFGGGGGGGGGGGGGGGGGGGGGGFFFGDGGGGGGFGGGGGGGCGFGGGEGFGGGGGFFG8@E8<BEDGGGCFGGGGGGGGFDGCEEEEDEFGDDFGGGGGGGGGGGGGDE8ECDFFG6DA<C7FC7??>:CFEEAA5>B:=FDF=?449A=<*:6>EBFFF6)@CDF@0/82>4;39)6=0(,06@372?((()-<(50)(4311(3))())*62)-
@M03152:184:000000000-AWYW1:1:2107:14525:18225 2:N:0:AGAGGATAATACCTGT
CCCAACTATCCCTATTAATCATTACATCAGCCTTAGAAACCAACAAAATAAGACCAACGTCATATTCTATTATCCCATGCTGTAATATTCAATGGCAAGGTTACGCCTGCTTTGAACACTCTGATTTTTTCAAAGTAAATGATTTGGGCGCGCTTGCGCACACCCAAAAGATAGGAAGCATCAGCCGAGCCACGCCACAAGGACGAGCTTTGACCGAAACGCATTCCGAAATTCAACTACGAGCTTAGATCGGAAGAGCGTCGTGTAGGGAAAGAACAGGAATGTGTAGATATCAGGGGGG
+
CCCCCGGGGGGGGGGGGGGGGGGGGGGGGGGGGGGGGGGGGGGGGGGGGGGGGGGGGGGGGGGGGGGGFGGGGGGGGGGGGGGGGGGGGGGGGGGGGGGGGGGGGGGGGGGGGGGGGFFFFGGGGGGGGGGGGGFFFGGGGGGGGGGEGEGGGGGGGDEGGGGGGGFFFGGGGGFGGGGGGGGGGGGGGGGGGGGGGGGAFGGFGGFDCFGGFGGBFEFAA4@>9FFFFDB:CFFGGFFE53>0:AEFC@@;?GEFF?B6(444:3?<AFB6??3?:F(0(0)/-))6.)-1/.***.)((
@M03152:184:000000000-AWYW1:1:2107:19619:18252 2:N:0:AGAGGATAATACCTGT
CCCAACTATCCCTATTAATCATTACATCAGCCTTAGAAACCAACAAAATAAGACCAACGTCATATTCTATTATCCCATGCTGTAATATTCAATGGCAAGTTACGCCTGCTTTGAACACTCTAATTTTTTCAAAGTAAATGATTTGTAAGTATTGCTACCCACAAAAGATAGGACGCGTCGACCGAGCCACGCCACGAGGACGAGCTTTGACCGAACGCAGTCCGAAATTCAACTACGAGCTTAGATCGGAAGAGCGGCGTGTAGGGAAAGAACAGCTATGTGAAGAGCGTAGAGGGCGCCG
+
CCCCCGGGGGGGGGGGGGGFFGGGGGGGGGGGGGGGGGGGFGGGGGGGGGGGGGGGGGGGGGGGGGGGGGGGGGGGGGGGGGGGGGGGGGGGGGGGGGGGGGGGDEFGGGGGGGGGGGGGGGFGGGFGGGGGGGGGGFGGGGCFGGGGFGCGGFGFGGGGGGGGGGGFFFCFGDEEE>EEG>EE>CE7DF6EGEGGCGCEGGG4:CFFGFGG>=GEFFAFEF3;>DFFFFCFFFFG3>5(86F<FF<FBGDB?C<>)299>:0:)(4::B7<7?0(./-/.9)1))(((-())-)5*3),,
@M03152:184:000000000-AWYW1:1:2107:22510:18351 2:N:0:AGAGGATAATACCTGT
CCCAACTATCCCTATTAATCATTACTTCGGTCCTAGAAACCAACAAAATAGAACCAAAGTCCTATTTTATTATTCCATGCTAATGTATTCAAGCGAAAGCCTGCTTTAAACACTCTAATTTTTTCAAAGTAAAAGTCCTGGTTCCCTGCCGCGCTGAATAAACAACACGACAGCTCACCAGAAGGTGAGACCCGGTCAGGACAGTACATACCAAAGGCAGACCATCCAACCGAGTCCGAAATTAAACTACGAGCTTAGATCGGAAGAGCGTCGTGTAGTGAAAGCACAGCTATGTGCAGAT
+
CCCCCGFGFGFGFGGGGGGFGGGGFGGFEGGGGFFGGGGGFG@FGGGGGGGGGGGGGGGGGGGGGGFGFGGFGGFFGGFGGGGFGGGGGGGG,EFGGEFGGCGGFGGGGGGGGAAFAFGGGDGG?F9FCFF,?FFG,4=FFGGGGGGFGCEG:EEEGDGDGF8ADDFGG6@E+@DDGG8E8,=B?FFCFFCFGG+4@DF*<775E+0C99CGF65A;49?5A=DE;>AEF?B4558:06(51;.+@A=;F3(/7=86)967166;(324(31,-,.8@4))/-/(5<14(.**68**)2))
@M03152:184:000000000-AWYW1:1:2107:21432:18459 2:N:0:AGAGGATAATACCTGT
CCCAACTATCCCTATTAATCATTACGTCGATCTTAGAAACCAACAAAATAAGATCAAACGTCCTATTTCATTATTCCATGCTAATGTATTCAAGCGAATGCCTGCTTTAAACACTCTAATTTTTTCAAAGTAACAGTCCTGATTTCCCACGACACCAAATTAATGACATCGTGGTTCGTCAGAAGGGAGAAACCGACAGGGCCAGTACACACCAGAGGCGCGAACGACCCGCCGACCCCGAAATTCAACTACGAGCTTAGAGCGGAAGAGCGTCGTCTAGGGAAAGAACAGGTAGGTGTAG
+
CCCCCGGGGGGFGGGGFGGGGFGGGGEGGGGGGGGGGGCFGGGGEFGGGGGGCFGCGGGGFFGGGGGGGGGGGGGGGGGGGGGGGGGGGGGGADFGGGGGGGCGGGG9FFGAFGEFFGGGD,EGGGGFG9FGDCEFFGCGGGGGGGF<9@BE:ECF7DFFCFFGGGGGGCGEG61=EEGG=CADCDGCCEDD?88++0+577+:EFCFCFF*9>FFFFDEDB2(889ABF()2).)>)83@6),86>F2:FB?77(0.)8)).7(((-(4:97:9((.27,;(>0(4(((,7*)*)2)*)-
@M03152:184:000000000-AWYW1:1:2107:10060:18556 2:N:0:AGAGGATAATACCTGT
CCCAACTATCCCTATTAATCATTACATCAGCCTTAGAAACCAACAAAATAAGACCAACGTCATATTCTATTATCCCATGCTGTACTATTCAAAGGCAAGGTTACGCCTGCTTTGAACACTCTAATTTTTTCAAAGTAAATGATTCGAAGCGAGTTTAACCCCACTATCGGAAGATAGGAAACGCTAATCCAGCCACGCCACAAGGACGAGCTTTGATCAAACGCATTCCGAAATTCAACTACGAGCTTAGATCGGAAGAACGTCGTGTAGGGAAAGAACAGGTAAGGGAAGATCGTAGTGG
+
CCCCCGGGGGDFGGGGGGGGGGGGGGGGGFGGFGGGGGGGGGGGGGGGGGGGGGGGGG7DFGGFGGGGGGGGGGGGGGGFGFGGGGGGGGGGFFGGGGF7CA@FE>BGGG8FCEEFCGGGDFGGGGGDFEGDGGFGGFGGGGFF;EEGGGEDGGGGGFGFGG>ECFAF6CE6C8AFGCFFF,A+@EEGGFGGCD=,6=??EGF6FCA>D*;3AEFA9BF6?A9)5?AFEF9D))98FFCEF3)6)2.))*+9555;56((/28((,,/6<22(310(71?<))0).),(,(0*95)*,*((
@M03152:184:000000000-AWYW1:1:2107:8944:18593 2:N:0:AGAGGATAATACCTGT
CCCAACTATCCCTATTAATCATTACGGCGGTCCTAGAAACCAACAAAATAGAACCGCACGTCCTATTCTATTATTCCATGCTAATGTATTCGAGCATATGCCTGCTTTGAACACTCTAATTTTTTCAAAGTAAAAGTCCTGGTTCCCCAGCACACCCAGTAAAGGGCATGAGGTTAGCCAGAAGGAAAGATCCGGCCGAACCAGTGCACGCGGTGAGGCGGACCGGTCAGCCGGACCCGAAATTCAACTACGAGCTTAGAGCGGAAGAGCGGCGTGTAGGGAAAGAACAGGAAGCAGGAGA
+
CCCCCGGGGGGGGGGGGGGFGGGGGGGGGGGGGGGGGGGGGGGGGGGGGGGGGGGGGGGGGFGGCFGGGGGDFCGGGGGGGGGGGGGGGGGGGGGGGGGGGGGGGGGGGGGFFGGGGGGGGGGGGFCFFFFFGGGGGCEGGGGGFGGGGECFFGGEFGGDFGGGGGEGFDFFGGGFDFGGGGGGGGGGGGGGG?CDGGGFG4FFFG8C8979?EGFFFFE>:@02>9EF@08.7(157;>EB)66BA440/3:*)(0-<A):;>(29::7((497>-06?:?(7877(43,)0())*(1((
@M03152:184:000000000-AWYW1:1:2107:7018:18604 2:N:0:AGAGGATAATACCTGT
CCCAACTATCCCTATTAATCATTACGTCGATCTTAGAAACCAACAAAATAAGATCAAACGTCCTATTTCATTATTCCATGCTAATGTATTCAAGCGAATGCCTGCTTTAAACACTCTAATTTTTTCAAAGTAACAGTCCTGATTTCCCACGACACCAAATTAATGACATCGTGGTTCGTCAGAAGGGAGAAACCGACAGGGCCAGTACACACCAGAGGCGCGACCGACCCGTCGATCCCGAAATTCAACTACGAGCTTAGATCGGAAGAGCGTCGTGTAGGGAAAGAAAAGGTATGGGTAG
+
CCCCCGGGGGGGGGGGGGGGGGGGGGGGGGGGGGGGGGGGGGGGGGGGGGGGGGGGGGGGFGGGGGGGGGGGGGGGGGGGGGGGGGGGGGGGGGGGGGGGGGGGGGGGGGGGGGGGGG<FGGGGGGGGGFFGGFGGGGGGGGGGGGFFGGGGGGGGGGGGGGGGFGFGGGGGGGGGGGGGFEGGGGGGGGGGFFGGGGGFGGCBGGFGGGGG57CFFFFFFFF=BFFBB39B>BFDGDFFF>EFFFFFFGF??GB(7>><AAABFBF>FFF;><99FFBFD3,.4<:?(84B/6*9*(*)(
@M03152:184:000000000-AWYW1:1:2107:11410:18618 2:N:0:AGAGGATAATACCTGT
CCCAACTATCCCTATTAATCATTACATCAGCCTTAGAAACCAACAAAATAAGACCAACGTCATATTCTATTATCCCATGCTGTAATATTCAATGGCAAGGTTACGCCTGCTTTGAACACTCTAATTTTTTCAAAGTAAATGATCGGAGACCATTGCTGGCCAATCCGAAGCTAGGAAGCGCACACCTAGGCACGCCACAAGGACGACCTTTGGCACGACGCATTCCGAAATTCAACTACGAGCTTAGATCGGAAGAGCGTCGGGTCGGGAAAGAACAGGAATGTGTAGCTCACGGGGGCAG
+
CCCCCGGFFGGGGDGGFFGFEGGGGGGGGGGGFGFGFCFGGGGGGGGGGGGGGGGGGDEGGGGGCGGGGFGEDFEFFFGGGGGGFGGGEFFGFGFFGGGGEDGFGGEGFDAFFGGDF<FEFGGGGGFGGGGGFBFFGGGCGDFB@EEGEGGGGGFGFFFCFGFGGCEE=EGEDDFDGF8CEECGFGGFGGGGGGGGGDGFECFAECAD>FGGF6C9D>**9?6=CF;5@FD+1=CGG664:<3(;@36.;)((::3F@>,6;((413;90038:?7(.,),).16):))).*/())1,),-
@M03152:184:000000000-AWYW1:1:2107:22734:18702 2:N:0:AGAGGATAATACCTGT
CCCAACTATCCCTATTAATCATTACATCGATCCTAGAAACCAACAAAATAGAATCGGATGTCCTATTTCATTATTCCATGCTAATGTATTCAAGCGTTGGCCTGCTTCAAACACTCTAATTTTTTCAAGTTAACAGTCCTAATTCCCCACAACATCAACCGAATGACATCATGGTTCCTTAGAAGGTGAGAACCAATGGGATCAGTACATACCGAGGGCATGACCGACCCATCGATCCCGAAATTCAACTACGAGCTTAGATCGGAAGAGCGTCGTGAAGGGAAAGAACAGGGATGAGGAA
+
CCCCCGGGGGGGGGGGGGGGGGGGGGGGGGGGGGGGGGGGGGGGGGGGGGGFGGGGGGGGGGGGGGGGGGGGGGGGGGGGGGGGGGGGGGGGFGGGGGEGGCFGGGGGGGGGGGGGGGGGGGGGGGFFG,@EGGGGGGGGGEGGGGGGGGGEFFGGGGFFGGGGGGGGGDFGGGFDF@DGGGGGG8D=DFGGGGGGFDGFGGGDFGFGGGF?D+;>??DFFFC@B>A>2@=699B7*>6>4@5BFFEFC7F=(>>9AEEE9<),8?D0((,64;;02)(9:>6F408<7(())().*,0)(
@M03152:184:000000000-AWYW1:1:2107:15884:18754 2:N:0:AGAGGATAATACCTGT
CCCAACTATCCCTATTAATCATTACTAAGACCCTAGAAACCAACGAAACCAGGATCCTAGTCCTGTTCCATTATCCCATGCTGAAGTATTCAAGGCTCGATTGCCTGCTTTGAACACTCTAATTTGCTCAAAGTAAAAGAGTAGGAACCCCAGTCATAGTATCCAGAGTTGCCCCCAGAAAGTACTACAACCTTTGACCGCCACCCAGTTAAGGACAGCGGTGAGTATCCTACAGTGGGGCGTGACCCAAACGGAACAGACCATGACTGCCGACCAGCCTGGGCACACCCCCAAATTCACC
+
CCCCCG8FGGGGFGGGGDFGGGGGGF9EFFGFGGFDAFFFGG<FF8,FCGFGGGGGGFEFFFFGGGGGG9CFFEGFGGGGGGGGGGGGGCFCEGDCEG77EFDCFGGGGGGAFGGDGF8EECFFFAEGGDFAFGFFCFFG8FA,>>BFGGGGGGCGAFCF,@E8=ECFFFGGGF86CC?F8CEAFGGGC9F@8=F8DFGFGGGFGD?F6<+2=,3?A5CB*3185B*47=7?AFBC>A*):569;8841*;16C)(28@@1=D6))/).(8(330(,04.()(0(,.(,(()0()*:)2))
@M03152:184:000000000-AWYW1:1:2107:10044:18926 2:N:0:AGAGGATAATACCTGT
CCCAACTATCCCTATTAATCATTACTTCGGTCCTAGAAACCAACAAAATAGAACCAAAGTCCTATTCTATTATTCCATGCTAATGTATTCAAGCGTAAGCCTGCTTTAAACACTCTAATTTTTTCAAAGTAAAAGTCCTGGATCCCCAACGCACTCAGTTAAGAGCACGCTGGTTCCCCAGAAGGAAAGACCCGACCAGAGCAGTGCTTACCTTTCGGCAAGACCGCCCAGCCAGGCCCGAAATTCAACTACGAGCTTAGATCGGAAGAGCGTCGTGTAGGGAAAGAACAGAGATGTGTAA
+
CCCCCGGGGGGGGGGGGGGGGGGGGGGGGGGGGGGGGGGGGGGGGGGGGGGGGGGGGGGGGGGGGGGGFGGFGGGGGGGGGGGGGGGGGGGGGGGGGGGGGGGGGGGGGGGGGGGGGFGGGGGGGGGGGGGGGGDGDGGFGGFGGGGGGGDGFGGGCFFGGGGGGGGGGGGGGGCFCGGGGFGGGGGFGGGFGECGGGGFGFGFGGFGGCGDFFC>DFFFF>FBFD29>BBA)?=8?4BBF9D@6FFFFG;31*02>;<34)9=D<673:?B;?B48)36<D?)4(((87?)).19::F4)
@M03152:184:000000000-AWYW1:1:2107:14143:19122 2:N:0:AGAGGATAATACCTGT
CCCAACTATCCCTATTAATCATTACTTCGATCCTAGAAACCAACGAAACATCGAACCGAAATCGTATTCCGTTATCCCATGCTGTAGTATCCATGCCTCCTTTTTTGGCTGCTTTGAACACCCTAATTTATTCAAAGTAAACGAATGGGAACTCCACAGTAAGATAGGAAGCCAGAGGTACACGCGCGAGACGTACTACCTTTGACCCTGTTGTCCTACCACTGCTTTTTGAAGCCGCCGCCCAGTTAAGAGTAGCGGGGAGCATCCCATAGTTGAGAACGAACAGAACAGACGAGAGCTT
+
CCCCCGDGGGGGGGGGGFFFFFFGGFGGGGFGGGGGFCFGGGGGGGCGGGFFGCFGGGGG:FGGGGGGGGGGGGGGGCFCGCDFEDFEFGGGGGFFGFGGGGAFFGGG8FEEGGC9E<CEFCFEG8FCFFGG9FGGGGGFDFEGEGFDFCE>DCG8FDG@EA=DEFF89EGE=D888DFGFGFE+=E:@+3@ECFEFGFFCGC8EDCFF*389F:FFFFAAA27==>FB6@DBFEG:AA0):8;AA3:6;6)138):(((,-7:,).8)488.)))(.6<7@?)((.)((.))(0)/(/6(
@M03152:184:000000000-AWYW1:1:2107:18590:19218 2:N:0:AGAGGATAATACCTGT
CCCAACTATCCCTATTAATCATTACTTCGGTCCTAGAAACCAACAAAATAGAACCAAAGTCCTATTCTATTATTCCATGCTAATGTATTCAAGCGTAGGCCTGCTTTAAACACTCTAATTTTTTCAAAGTAAAAGTCCTGGATCCCCAGCGCACCCAATTAAGAGCACACTGGTTCCCCAGAAGGAAAGACCCGACCGGAGCAGTGCTTACCTTTCGGCAAGACCACCCAGCCAGGTCCGAAATTCAACTACGAGCTTAGATCGGAAGAGCGTCGGGGAGGGAAAGAAAAGGGATGAGTGA
+
CCCCCGGGGGGGGDGGGGGFGGGGGGGGGGGGGGGGGGGGGGGGGGGGGGGGGGGGGGCEFFGGGGGGGGGGGGGGGGGFFGGGGGGGGGGDFFGGGGGGFGGGGGGFGGGGGGGGGGGFGGF@FGFGGGGGGGGFAFFFFGGGFGGDEFGGGGGGGGG,@D=FEGGGGGGGG9FCCGGGGFGGGDFGGGGFGDGGEGD>EDGFFFFDFCF9BFFFFBE>BFFF@FF>2FFF>ADFCFFBFD>@6+3@)1A@@DDFA3334?5;022(3,89((((-)(.4)1@(482((4)).))*)0))
@M03152:184:000000000-AWYW1:1:2107:8907:19437 2:N:0:AGAGGATAATACCTGT
CCCAACTATCCCTATTAATCATTACGGCGGTCCTAGAAACCAACAAAATAGAACCGCACGTCCTATTCTATTATTCCATGCTAATGTATTCGAGCATATGCCTGCTTTGAACACTCTAATTTTTTCAAAGTAAAAGTCCTGGTTCCCCAGCACACCCAGTAAAGGGCATGAGGTTAGCCAGAAGGAAAGATCCGGCCGAACCAGTGCACGCGGTGAGGCGGACCGGTCAGCCAGACCCGAAATTCAACTACGAGCTTAGATCGGAAGAGCGTCGTGTAGGGAAAGAACAGGTATGTGTAGA
+
CCCCCGGGGGGGGGGGGGGGGGGGGGGGGGGDGGGGGGGGGGGGFGGGGGGGGGGGGGGGFGGGFGGGGGGGGGGGGGGGGGGGGGGFGGFGGGGGGGGGFGGGGGGGGCGFGGGGGGGGGGGGGGFGGFGFFGGGGGGGGGFGG?FFGGGGGGCGGGGGGG8DFCGGGGGGGGGGGFGGGGGGGGGGGGGGGG>CEGGFDGGF7@FGGFGGFEGFFFFFFF>@FABFFF?FFFFCGFF9B>F2=?AFA:@?FG)(0526<>404:601:9(49(-(06*4F4>?FF::(,16)7**.*62
@M03152:184:000000000-AWYW1:1:2107:23962:19455 2:N:0:AGAGGATAATACCTGT
CCCAACTATCCCTATTAATCATTACTTCGGTCCTAGAAACCAACAAAATAAGACCAAAGTCCTATTCCATTATTCCATGCTAATGTATTCAAGCGAAAACTGCCTGCTTTGAACACTCTAATTTTTTCAAAGTAAATGTCTCGAGTACAATGATTCCCGCAAAACCCAGTAAAGGGCACGGGTTGTCTTCGAGAAACCAGATTTGAGCCCTGCCTGCAGTGCCGCCCCATCACCCGTGTTTTACCACAACCTGGGTTTCAGCCCGCAACGCTAGAAAAAAGGGGGCCCCGAAATTCAACTA
+
CCCCCGGGGGFGGGGDGGDGGGGGGGGGGGGGGGGFGGGGGGGGGGFGGGGGDGGEFGGGGGGGGGGGGGGGGGGGGGGGGGGGFDFEGGGGGDFGGGGGGGGGGFGFAFFGGFFFFGGGFGGGGCGGGGCDGGGGGGGGFGGCC@EEBAECFGFGGGGEGGGGGEEDFGGGDFC86FEGDEEDDGGFGGGFGFG8D8DA6CFF99:FCCFFACC999AAAFC9>*)949@FFFBDG6;7A(8>*=>F2*)(85AD32753)//4913((((4())6?BB1>63(-(,-4(<>:*9C97)(
@M03152:184:000000000-AWYW1:1:2107:14453:19475 2:N:0:AGAGGATAATACCTGT
CCCAACTATCCCTATTAATCATTACGTCGATCCTAGAAACCAACAAAATAGAATCAAACGTCCTATTCTATTATTCCATGCTAATGTATTCAAGCGTAGGCCTGCTTTAAACACTCTAATTTTTTCAAAGTAAAAGTCCTGGATCCCCTGCGCACTCAATTAAGAGCACGCAGGTTCCCCAGAAGGAAAGCCCCGACCAGAGCAGTGGTTACCTTGCGGCAATACCGCCCAGCCAGGGCCGAAATTCAACTACGAGATTAGATAGGAAGAGCGTCGTGTAGGGAAAGAACAGGTATGTGTA
+
CCCCCEGGGGGGGFGGGGGEGFFGGGGGGGGGGGGGGGGGGGGGGGGGFGGGGGGGGGGGGGGDGGGGGGGGGGFGFGGFGGGGGGGGFGGGGGGGGGGGFFGGGFGFGFFFGCGG<,CFFGGGGGGCA<FGGGGGDGGGCFGGGGGGGGGDEGGGGGGGGFAFGGGCFECEEGE8FEF?8B?EFCGGG8D88BCEGGGAFCDAC8>7@5CF>FDFADE>B?4AB)>A(?@FF5;FF:>1B@>@:8C=?GFEFCD;)44<>B)))(5:0:((---9>F(7<??44,.3121))./*2-2))
@M03152:184:000000000-AWYW1:1:2107:24140:19475 2:N:0:AGAGGATAATACCTGT
TCCAACTATCCCTATTAATCATTATTCATGTCCTAGAAACCAACAAAACGAGGACACGAATCCTGTTCTATTATCCCATGCTAATGTATTCAAGGCCCCTTTATGCCTGCTTTGAACACTCTAATTTATTCAAAGTAAATGAATGGGAACCCCACGATAATGGTCGAGTTGCCCCGGGCCCACTACCGCTTTTTTAACCTTCACCCAGTTAAGAGCAAAGGTGAGTATCCCATAGAAGAGGATGAAGAAAACAGTTAACGACTTGACGGTGGACCGATTCCTTCGATCCCGAAATTCAACA
+
@CCCCGGGGGGGGGGGGGGGGGGGGGGGGGGGGGGGGGGGGGGGGGGGFGGGGGFFFEGGFEGGGGGGGGGGGGG9FFFGFGGGFGGGFGGGFG8DFGGGGGG,EDGGGGGGGGGG8,A?F9FCFGGGGGGGFFGGGGGFCFFBBFGCEDG++4=B:EGDF,4=CCCE?>FG,,@E8CE+@E>EFDFDE>++:CE79+<+EFFC@*@>*?9C>CC5A4AFF648-=E6*B)6B45FCAF2/7A=FF=FEC4>7F3/39)2(61,7<3<6(/.:;;0171/)1:*4321((-<B9)0::FA)
@M03152:184:000000000-AWYW1:1:2107:23792:19478 2:N:0:AGAGGATAATACCTGT
CCCAACTATCCCTATTAATCATTACGGCGATCCTAGAAACCAACAAAATAGGACCGCACGTCCTATTTTATTATTCCATGCTAATGTATTCGGGCGTAAGCCTGCTTTGAACACTCTAATTTTTTCAAAGTAAAAATCATGGTTCCCTGCCACACCCAGTAAAGGGCATAACAGCTCACCACGAGGTAAGCCTCCACCGCTCCAGTACACACCCAAATAGGCGGACCGGGCGGCAAAGGCCGAAATTCAACTACGAGCTTAGATCGGAAGAGCGTCGTGTAGGGAAAGAACAGGTATGGGG
+
CCCCCGGGGGGGGGGGGGGGGGGGGGGGGGGGGGGGGGGGGGGGGGGGGGGGGGGGGGGGGGGGGGGGGGGGGGGGGGGGGGGGGGGGGGGGGGGGGGGGGGGGGGGGGGGGGGGGGGFGGGGGGGGGGGGGGGGGGGGGGGFGGGGGGGGGGGGGGGGGDFGGGGGGGGGFGGGGCGGGGGGGCEGGFGGGFGFEFCEEEDGFGGFGGGGGE5D>FFFFA6>B9B;B9>BFFFFG:95:>>F0B4<FADF67*.()47?))..)3-(:9?F0946;720(157:??10((07(19::*((
@M03152:184:000000000-AWYW1:1:2107:6628:19529 2:N:0:AGAGGATAATACCTGT
CCCAACTATCCCTATTAATCATTACGTCGATCCTAGAAACCAACAAAATAGAATCAAACGTCCTATTTCATTATTCCATGCTAATGTATTCAAGCGTGAGCCTGCTTTAAACACTCTAATTTTTTCAAAGTAACAGTCCTGATTCCCCACGACACCAAATTAATGGCATCATGGTTCATCAGAAGGGAGAAACCAATGATGCCAGTACGTACCGAGGCACGACCGACATATTGATCCCGAAATTCAACTACGAGCTTAGATCGGAAGAGCGTCGTGTAGGGAAAGAACAGGTATGTGTGAA
+
CCCCCGGGGCFFFGGGGGFGGGGGGGGGDGGGGF<FCGGGGGGGGGGGGGGGGGGEGGGGEG7FGGFFGGCFFGGGGGGGGGGGGGGGGGGFGFGGGGGGGFGGGGGFFGGGGFGGG?FFGGGGGGFFCDFGFGGGGGGGGGGFGGGE=CEDGGGGGGCCEGDGCCCGDCFFGG9EGGGGADC,D8>8CCDE8BDDEF8C,=2@8=CFGGGD5EC>ABEF>E9A295;@F4=F>>FFFBFF2:48C?FCD6??D>BFE)9?C?F03(4<<>>:1-0:4<=<48>:BF?:0(*9))**.*).
@M03152:184:000000000-AWYW1:1:2107:7242:19572 2:N:0:AGAGGATAATACCTGT
CCCAACTATCCCTATTAATCATTACTTCGGTCCTAGAAACCAACAAAATAGAACCAAAGTCTTATTCTATTATTCCATGCTAATGTATTCAAGCGTAGGCCTGCTTTAAACACTCTAATTTTTTCAAAGTAAAAGTCCTGGATCCCCTGCGCACTCAATTAAGAGCACGCAGGTTCCCCAGAAGGAAAGCCCCGACCAGAGCAGTGGTTACCTTGCGGCAATACCGCCCAGCCAGGGCCGAAATTCAACTACGAGCTTAGATCGGAACAGCGTCGTGTAGGGAAGGAACAGGAATGTCTAA
+
CCCCCGGGGGGGGGGGGGGGGGGGGGGGEGGGGGGGGGGGGGGGGGGGGGGGGGGGFGGGGFGGGGGGGGGGGGGGGGGGGGGGGGGGGGGGGFGG>:FGGGGGGFFEFGGGGGGFGAGGCGACGFGFGGGFGFFGGGGGGGGGGGF8DGGGGGFFGDGDFFDEGGGGDGGGGGDGGGFFE?FGGGFG8D?>CEEGGGFFFFFFC7*=7CGCFGFF>BFBBFBE=B=BB?BFFFFFGFFF32)6AC?F9DFEDD>93@ADBBFB0(((,(491(,(4734<)(0((42:?17)())0)*))
@M03152:184:000000000-AWYW1:1:2107:20825:19578 2:N:0:AGAGGATAATACCTGT
CCCAACTATCCCTATTAATCATTACGGCGACTCTAAAAACCAACAAAATAGAACCGCGCGTCCTATTTTATTATTCCATGCTAATGTATTCAGGCATAGGCCTGCTTTGAACACTCTAATTTTCTCAAGGTAAAGGTCCTGGTTCCCCGACGCACACCAACGAAGGGCACGCCGGCTCACCAAGAGGTAAGGCCCGCCCAGACAGTACGTGCCGTTAGGCAGACCGCCCGGCCAGGCCCGAAATTCAACTACGAGCTTAGATCGGAAGAGCGTCGTGGAGGGAAAGAACAGAGACAGTTCA
+
CCCCCGGGGGGGFGGGGGGGGGGGGGGGGGGGGGFGGGGGGGGGGGGGGGGGGCGGGGGGFGGGGGFFGGGGGGGGGGGGGGGGGCGGGGFCFFGGGGGCDGGDAEFGGGGGF?FFGGGGGGG9FFGCFGBFGGGGGGGGGGFGGG9FGGGGGGGGGGGGCGGGDG>EFGEEGGGGGGGFG9FGGGFFGGGGGFGGGGDAGGGFGCFFGGGGAECDD:AFFF?F?D0;9:>3)51CFF>9B>:?@FA4<:?B?C5705<>>FF?BF3>B?0190-2:)4@FE:F1?<7(:,)).))2)*))
@M03152:184:000000000-AWYW1:1:2107:7917:19659 2:N:0:AGAGGATAATACCTGT
CCCAACTATCCCTATTAATCATTACGTCGATCTTAGAAACCAACGAAATAAGATCAAACGTCCTATTTCATTATTCCATGCTAATGTATTCAAGCCAAAGCCTGCTTTAAACACTCTAATTTTTTCAAAGTAACAGTCCTGATTCCCCACGACATCAAATTAATGACATCATGCTTCGTCAGAAGGGAGAAACCAATTGTACCAGTGCGTACCGTTGGCACGACCAATAAATTGATCCCGAAATTCAACTACGAGCTTAGATCGGAAGAGAGTCGTGTAGGGAAAGAACAGGTAGATTGAA
+
CCCCCGGGGGGGGGGGGGGGGGGGGGGGGGGGGGGGGGGGGGGGGGGGGGGGGGGGFGGGFGGGGGGGGGGGGGGGGGGGGGGGGGGGGGGGGGGGGGGGGGGGGGGGGFGFG8FGGGGGGGGGGGGGGGGGGGGGGGGGGGGGGF?FG7CEGGGGGFGGGGGGGGGGGGGGGGGFGEFEEEAEFGDGGGGGGDFGGGFDF@FFFGFDCGGG5EGFDFFFF?A=AEFFEFFFFBA72B*:?@;=:6>FFGFE=?B93@CFF?C60?D0@@((63:((;(;<D:>??:??(()/)***.*))
@M03152:184:000000000-AWYW1:1:2107:22392:19742 2:N:0:AGAGGATAATACCTGT
CCCAACTATCCCTATTAATCATTACATCAGCCTTAGAAACCAACAAAATAAGACCAACGTCATATTCTATTATCCCATGCTGTAATATTCAATGGCAAGGTTACGCCTGCTTTGAACACTCTAATTTTTTCAAAGTAAAAGATTGGAAGCGGTTGCCCACTATCCAATAATAGGAAGCCCAAATCGAGCCACGCCACAAGGACGAGCTTTGATCTGAAACTCCCGAAATTCAACTACGAGCTTAGATCGGAAGAGCGTCGTGGAGGGAAAGAACAGGTATGTTTGGATCTGTGTGGCGCGC
+
CCCCCGGGGGGGGGGGGGGGGGGGGGGGGGGGGGGGGGGGGGGGGGGGGGGGGGGGGGGGGGGGGGGGFGGGGGGGGGGGGGGGGGGGGGGGGGGGGFGGGGGGGGGGGGGGGGFGGGGGGGGGGGGGGGGGGGGGGGGGGGGGGGGGGGGGGGGFGGGGGGGGGGGGGAEEDFFF,D8DDDFGGGGGGC8DEGF>CFDDCGFEGGFGGG*=AFFFFFFFF>CD>49EFFFFA=ACFFFFFFFFFF<6598@(88@FB079<((,4(,61((31(((*)*(1-*(-())))106)7*,*(-
@M03152:184:000000000-AWYW1:1:2107:6504:19825 2:N:0:AGAGGATAATACCTGT
CCCAACTATCCCTATTAATCATTACATCAGCCTTAGAAACCAACAAAATAAGACCAACGTCATATTCTATTATCCCATGCTGTAATATTCAATGGCAAGGTTACGCCTGCTTTGAACACTCTAATTTTTTCAAAGTAAAAGATTGGAAGCGGTTGCCCACTATCCAATAATAGGAAGCCCAAATCGAGCCACGCCACAAGGACGAGCTTTGATCTGAAACTCCCGAAATTCAACTACGAGCTTAGATCGGAAGAGCGTCGTGTAGGGAAAGAACAGGTATTTGTAGATCTCGGTGGTATCC
+
CCCCCGGGGGGGGGGGGGGGGGGGGGGGGFFGGGGGGGGGGGGGGGGGGGGGGGGGGGDGGGGGGGGGGGGGGGGGGGGGGGGGGGGFGGGGGFGGGGGGGGGGGDEFGGFGGGFFGFGGGGGFGGGGGGGGGGGGCGGGGGGGGFGGGGG7FGGGGGGGGGGGFGFFFGGFGGFDCGFGGGGGGGGFCEFGGGGGGGFFFDFBCDDGGFCGFGGFFFFFCFF=>D@D=FEFFFEFG4>@>9;:48@F=DFF04):3:1>@@F;931=170=35?0:?<*)/)0-.)...).)(0)1)0-)
@M03152:184:000000000-AWYW1:1:2107:4175:20039 2:N:0:AGAGGATAATACCTGT
CCCAACTATCCCTATTAATCATTACATCAGCCTTAGAAACCAACAAAATAAGACCAACGTCATATTCTATTATCCCATGCTGTAATATTCAATGGCAAGGTTACGCCTGCTTTGAACACTCTAATTTTTTCAAAGTAAATGATTGGAAATGGTTGCCCACTATCCAAACGTAGGAAGCCCAGACCCAGCCACGCCACAAGGACGAGCTTTGGCCTGAATGCACCCGAAATTCAACTACGAGCTTCGATCGGAAGCGCGTCGAGTAGGGCACGAACAGACATGTGTAGATCGCGGTGGGTCC
+
CCCCCGFFGGGGGGGGGGGDCFFGFEGFCFGGGGGGGGGGGGGGGGFGGDGFFGGFCGFGGGGG9FFFCFGGGGFGGGGGGCEEE<@FFG@FGGCE@<FFCFAF:FG@GG8E9FGGAF8FF?<FFGCFG7BC9FDFGFCFAD99,49?EEF?FGG?FFGCDF8EC8=DEGGG,6=D=FFC=81=D88FEDG8CCDECCC5,=+3++*3=CC?A?6>?F9A@+:8A>=*/*/=FFFGGF?AEF>>+8>8>:;=()).>64;>((/(/)-(-(,-(39()(061./))-6)6().-)5)()((
@M03152:184:000000000-AWYW1:1:2107:27382:20071 2:N:0:AGAGGATAATACCTGT
CCCAACTATCCCTATTAATCATTACGTCGATCCTAGAAACCAACAAAATAGAATCAAACGTCCTATTTCGTTATTCCATGCTAATGTATTCAAGCGTGAGCCTGCTTTAAACACTCTAATTTTTTCAAAGTAACAGTCCTGATTCCCCAAGACACCAAATTAATGACATCATGGTTCGTCAGAAGGTAGAAATCAATAATACCAGTACGTACAATAGCACGACCAATAAATTGATCCCGAAATTCAACTACGAGCTTAGATCGGAAGAGCGTCGTGTAGGGAACGAACAGGTATGTGGAGA
+
CCCCCGGGGGGGGGGGGGGFGGGGGGGGGGGFGFFGGGDGGGGGGGGGGGFGGGFGGGGC@CGGGGGGDGFGCGGGGGGGGGGGGGDGGGGEEFGEGDGGGGGGGGGGGGFGCGFGCGDFGGGGGD9EEAFGFDGFFGGGGGGGGGGFGGGGGGGGGGDCFF8FFGCFFGGGGCGFFEEGGG8DFEEFFFFFGGFGFGFFED6F8=D++A8DBECFFFFF>A==AF5C5B7A+=A++*:@FBFFAFFFFFF@DCA9AE3:?CF=11(,((66;>>@2;<A;;4)/8?B1(,19)01*)*(,
@M03152:184:000000000-AWYW1:1:2107:13080:20087 2:N:0:AGAGGATAATACCTGT
CCCAACTATCCCTATTAATCATTACATCAGCCTTAGAAACCAACAAAATAAGACCAACGTCATATTCTATTATCCCATGCTGTAATATTCAATGGCAAGGTTACGCCTGCTTTGAACACTCTAATTTTTTCAAAGTAAAAGGTTGGAAGCGGTTGCCCACTATCCAATAATAGGAAGCCCAAATCGAGCCACGCCACAAGGACGAGCTTTGATCTGAAACCCCCGAAATTCAACTACGAGCTTAGATCGGAAGAGCGTCGTGTAGGGAAAGAACAGGTATGTGTAGGTCGTGGGGTGCGCG
+
CCCCCGGGGGGGGGGGGGGGGGGGGGGGGGGGGGGGGGGGGGGGGGGGGGGGGGGGGGGGGGGGGGGGGGGGGGGGGGGGGGGGGGGGGGGGGGGGGGGGGGGGGGGGGGGGGGGGGGGGGGGGGGGGGGGGGGFGGGGGFGGFGGGGGGGGGGGFFGFGGGGGGGGGFGGGGCGGFGGGFGGGGEGGCEGGGGGGGGGF?7C>ED?DGGGGFGGFFFFFFF):>A9A=FEFFFFFFFDD45?>4F?F;<879;ADD@01.(,()7(.::(33(480/4*5*4*)))).((00()))4<0(
@M03152:184:000000000-AWYW1:1:2107:13149:20255 2:N:0:AGAGGATAATACCTGT
[truncated: 34,270,549 more chars]
