# Supplementary material for: Species diversity and drivers of arbuscular mycorrhizal fungal communities in a semi-arid mountain in China
Source: PeerJ. 2017 Dec 8;5:e4155. doi: 10.7717/peerj.4155 (PMC5724403; doi:10.7717/peerj.4155)
Supplement: Supplemental Information 4 [file peerj-05-4155-s007.zip › HQL04_R1.fastq]

@M03152:184:000000000-AWYW1:1:2106:22886:1879 1:N:0:AGAGGATAATACCTGT
AAGCTCGTAGTTGAATTTCGTGGTCAGTAGGTTGGTCGTGCCACAGGTATGAACTGGTCTCACTGATTCCTCCTTCCTGATGAACCGTAATGCCATTAATTTGGTGTTGCGGGGAGACTGGACTGTTACTTTGAAAAAATTAGAGTGTTTAAAGCAGGCTAACGCTTGAATACATTAGCATGGAATAATGAAATAGTACGTTCGGTCTTATTTTGTTGGTTTCTAAGATTTACGTTATGATTAATAGGGATAGTTTGGTGGAATTATCGGGTGCCAAGGTACTTCAGTCACAGAGGATAAA
+
CCCCCGGGEGGGGGGGFGGGGGGGGCFGGGFGGGGGGGEGGGGGEFGGGGGGGGGGGGFGGGGGGFGGAFGGCGGGGGGGGGEFGGGGGGGGGFGGFGFFFGGGGGGEGGGGGGCGEFGGGCEFGGGGFGGGGGDE?FFEEGGG<<FFGFGFDCCGGGGGGGGGGGGGG8FDCDBFFGGG<A:,,@E,@@;,7E,B@A;FGC:3@F*>C,@FFFDGGGGEEG;C;B9<B9,5;:<,;?F,4<1+:+1A*0;60CG7FEFG*3:;F+<1**3>83C*<43+3<E*+<:CC/<C+2*22<7++
@M03152:184:000000000-AWYW1:1:2106:22984:2317 1:N:0:AGAGGATAATACCTGT
AAGCTCGTAGTTGAATTTCGGGATCAATTTATTGGTCGTGCTATTGTACGTACTGGTATTATTGATTTCTACCTTCTGACGAACCATGATGTCATTAATTTGGTGTCTTGGGGAATCAGGACTGTTACTTTGAAAAAATTAGAGTGTTTAAAGCAGGCTCACGCTTGAATACATTAGCATGGAATAACGAAATAGGACGTTTGATTCTATTTTGTTGGTTTCTAGGACCGAAGTAATGATTAATAGGGATAGTTGGGTGGAATTCTCGGGTGCCAAGGAACTCCAGTCACAGAGTATAATC
+
CCCCCGGGGGGGGGGGGGGGGGFGGGGGGGGGGGEGGGDGGGGGGGGGGGGGGGGGGGGGGGGGGGGGGGGGFGGGGGGGGDGGGGGGGGGGGGGGFGGGGGGGGGGGGGGGGEGGGGGGGGGGGGGGGGGGGGGGGFGGGGGFGGGGGGGGGGGGGDFGGFFGGGGFFGGGGGGFFGEFGFFGGGGFEGEEDAFFBFG:@<FFGGGGGGGGGGGG?E>DFCGGF9,3::8:8DE::FFFGGFECGF,,0;,,5:6::;C=<<>CF9=3=8CE*1*=.876E9*+<C69@FG6D*2+<:+0
@M03152:184:000000000-AWYW1:1:2106:12596:2500 1:N:0:AGAGGATAATACCTGT
AAGCTCGTAGTTGAATTTCGGACCTGGCTGGGTGGTCTTGCCGCAAGGTAAGCACTGCCTCTGGTCGGGTCTTTCCTTCTGGGGAACCTGTGTGCCCTTAATTGAGTGCGCAGGGGATCCAGGACTTTTACTTTGAAAAAATTAGAGTGTTTAAAGCAGGCTTTCGCTTGAATACATTAGCATGGAATAATAGAATAGGACTTTGGTTCTATTTTGTTGGTTTCTAGGACCGAAGTAATGATTAATAGGGATAGTTGGGTGGAATTCTCGGGTGCCAAGGAACTCCAGTCACAGAGGATAA
+
CCCCCGGCGGGCFGGGGGGGGGGGGGGGGGGEGGGGGGGGGGGGGDGGG9FGGGGGGGGGGGGGGGGGGGGGGGGGGGGGGGGGG>GGGGGGGGGGGGGCGGGFGGGGGDEFGGCFFEGFCGGGGGFGGGGGGGGGGGGGGFGEEFGGGGGGGFGFGGFGGGGGGGEG?CFGGGFGGGGGGGFGGE9EFAEEGGGGGFFEGFGCCCF@CF@;C<;BFG>FEGGGGCFFCFGDECEFGEGGF79F:9?7?C0ACC?7C67*;826:?E7*:CC=D*0+9)5*A:77+0<+6+0+:7C5:*<<
@M03152:184:000000000-AWYW1:1:2106:12813:2552 1:N:0:AGAGGATAATACCTGT
AAGCTCGTAGTTGAATTTCGGAATGTTATTGGTCAAAGGCCATCCTCTGGGTGTGTCTCGATTGATACTTCCTATCTTCTGTTGAATGGGGTTAAACCTGTTTACAGATCATTTACTTTGAAAAAATTAGAGTGTTCAAAGCAGGCGTAACTTGCCTTTGAATATTACAGCATGGGATAATAGAATATGACGTTGGTCTTATTTTGTTGGTTTCTAAGGCTGATGTAATGATTAATAGGGATAGTTGGGTGGAATTCTCGGGTGCCAAGGAACTCCAGTCACAGAGGATAATCTCGGATGA
+
CCCCCGGEGGGGGGCFFGGFDEGGGGGGGFFDFGGGG9@EFGGGCFGGGGGGGGGGGGGGGFGF9FAGGGGGGGGGGEFFGCEFGGGFGGGGGGGGGGGGGGGGGFEGG<EGGGGFGGGDC9ECDCGCFFGGGGDFFC<EFG@ADCCFEC@EFEACFFGGGFAFGGFGGGGGFEGG<,,C<FC9?AFGFFBF@FFGGFGG<DCGFFFFGFFCF=FGCFFC<@:D93;>939<DA,,2@?C@,:,5E7?EED5=<7,>=CCF:::56C6DCEFE*26CFF++<<D6F>8?6E7+++2**:=2
@M03152:184:000000000-AWYW1:1:2106:18041:2756 1:N:0:AGAGGATAATACCTGT
AAGCTCGTAGTTGAATTTCGGGACCAATTTGTTGGTCGTGCCTCGGTACGTACTGGTATTATTGGTTCCTCCCTTCTGAAGAACCTTGATGTCATTAATTTGGTGTCTTGGGGAATCAGGACTGTTACTTTGAAAAAATTAGAGTGTTTAAAGAAGGCATACGCTTGAATACATTAGCATGGAATAATGAAATAGGACGTTTGATTCTATTTTGGTGGTTTCTAGGATCGACGTAATGATTAATAGGGATAGTTGGGTGGAATTCTCGGGTGCCAAGGAAGTCAAGTCACAGAGGTGAATT
+
CCCCCGGGGGGGGGGGGGGGGGGGGGGGGGGGGGGGGGCEGGGDEGGFGGFGGGGGGGGGGGGFGGGGGGGGEGGGGGGFGGGGGGGCGFGGGGGGFFDFGDFGGGGGGGFFGGGFGGGGFFGGGGGGGGGGFFGGGGGGGDGGFGGGGGFGG,EFC8FFGFFGE7FGDGDFF9FFFCFGFEFFDGGGGGGGGGGDGGD<C7:==FCAG9@,DD8DCEEGGGGGAFEE@CB>?E*=;EC?9C,1+,466,;?FDF8**1:85+?=@+:*>C58C70A:A6*<E7+<++0*+3<C/+*2*3+
@M03152:184:000000000-AWYW1:1:2106:11261:2802 1:N:0:AGAGGATAATACCTGT
AAGCTCGTAGTTGAATTTCGGGATCGACGGGTCGGTCGCGCCTCTGGTGTGTACTGGCCCTGTCGGTTTCTCCCTTCTGACGAACCACGATGTCATTAATTTGGTGTCGTGGGAAATCAGGACTGTTACTTTGAAAAAATTAGAGTGTTTAAAGCAGGCATTCGCTTGAATACATTAGCATGGAATAATGAAATAGGACGTTTGATCTTTTTTTGTTGGTTTCTAAGATCGACGTAATGATTAATAGGGAATGTTGGGTGGAATTCTAGGGTGCCAAGGAATTCCAGTCACAGAGGATAAT
+
CCCCCGGGEGGGGGGGGGGGGGGGGGGGGGGGGGGGGGGGGGGGGGGGDGFGGGGGGGGFGFFFFGGGGGGGGGGGGGGGGGGGGGGGGGGGGGGGGFGFGGGGGGGGGD@FG<FGEGGGGFGGGGGFGGGGG<CFGFGGG98AFGGGGGGGGGGGGGGGGGGGGGGGGGGGGGGGGGGGGGGGGGDFGGFDGGGGGGGGGG@FCC;CF,@FCFEGCG5EFB9<@9C9BCC8*1=;CEE+<<C+:<+0=*)*+<++;*1:8;+0<+2+:+*9CD*?C:;FC+<C+39<+8+3C<FG6<:A:
@M03152:184:000000000-AWYW1:1:2106:23192:3170 1:N:0:AGAGGATAATACCTGT
AAGCTCGTAGTTGAATTTCGGGCCTGGCTGTGTGGTCTTGCCGCAAGGTAAGCACTGCCCTGGTTGGGTCTTTCCTTCTGGGGAACCAGCGTGCTCTTAATTGAGTGCGTTGGGGACCCAGGACTTTTACTTTGAAAAAATTAGAGTGTTTAAAGCAGGCTTACGCTTGAATACATTAGCATGGAATAATAGAATAGGACTTTGGTTCTATTTTGTTGGTTTCTAGGACCGAAGTAATGATTAATAGGGATAGTTGGGTGGAATTCTCGGGTGCCAAGGAACTCCAGTCACAGAGGATAAT
+
CCCCCGGGFGGGGGGGGGGGFGGGGGGGGFGGGGGGGGGGGGGGGGFGGGGGGGGGGGGGGGGGGGGGGGGGGFGGGGGGGGGEGGGGGFG,CFFGGGGGDGFGGGGGDEEGGGGGGGGF=FDGGGGGGFFCGGFGGFGGG,EBFFGFFG?FGGFFGGGDFGGG7:CFGGCFGFGGGGFGGGGGGGGGA;@F=CGGFFDG:B,@DGCFFGGFGFCFGGFEC6EEFG98,CEEGGGGF+AF:9F77;<+7=)08><+>CEGGFG?C?7C<=ECED57CFFFFCC7FGGGGFECCGGG66;9+
@M03152:184:000000000-AWYW1:1:2106:20134:3316 1:N:0:AGAGGATAATACCTGT
AAGCTCGTAGTTGAATTTCGGGCCTGGCTGGGTGGTCTTGCCGAAAGGTAAGCACTGCTCTGGTCGGGTCTTTCCTTCTGGGGAACCAGCGTGCTCTTAACTGAGTGCGTTGGGGATCCAGGACTTTTACTTTGAAAAAATTAGAGTGTTTAAAGCAGGCTTACGCTTGAATACATTAGCATGGAATAATAGAATAGGACTTTGGTCCTATTTTGTTGGTTTCTAGGACCGAAGTAATGATTAATAGGGATAGTTGGGTGGAATTCTCGGGTTCCAAGGAACTCCAGTCACAGAGGATAAA
+
CCCCCGGGGGGGGGGGGGGGGGGGGGGGGGGGGGGGGGGGGGGGGGGGG9FGGGGGGGGGGGGGGGGGGGGGGGGGGGGGGGGGGGGGGGGGGGGGGGGGGGGFGGGGGGGGGGGGGGGGGGGGGGGGGGFGFGGGFGGGGGGFCCAFGGGGEDFGG?FGGGGGGGGGGGGGFFGGCCEFGFGGG?>EFGFGGFGGFGGGGGGGFGFGGDFGG9FFGFGCGG9CFCFGFEECEGGGGGG?7C7C7>:CCCF6CFFF6*CCEDFGG<909=5/*10:C=37CFC*CGF?9*0CFD4C07:9+
@M03152:184:000000000-AWYW1:1:2106:8838:3359 1:N:0:AGAGGATAATACCTGT
AAGCTCGTAGTTGAATTTCGGTTTTGGCTGACTGGTCTGCCTCACCGCATGTACTGGTCTGGCTGAAACTTTCCTCCTGGGGAACTGCATGCCCTTAACTGGGTGTGTTAGCAAACTAGGACTTTTACTTTGAAAAAATTAGAGTGTTCAAAGCAGGCAATTGCTCGGATACATTAGCATGGAATAATAGAATAGGACGTGTGGTTCTATTTTGTTGGTTTCTAGGACCGCCGTAATGATTAATAGGGATAGTTGGGTGGAATTCTCGGGTGCCAAGGAACTCCAGGCACAGAGGGTAATC
+
C@C9AFFF-CCCGFFGFGGGGGGGGDCGGGGGGGGGGGGGGEGGGGGGGGGGGFGGGGGGGGGGGGGGGGGGGGGFGGGDGGGDGFGGGGGGG8EFFGGFGGGFEGGGGAEFGGGGGCFFGGGFGGGGGGGGGGFGGF=FGGGGGG?FGGGGGCFGGGGGF<FFAFDG7CFFG@9CB<F9FD@FGGGGGFGCD,,@D,F+@>FE>CF,,,@AFGG7CCCGGC;>ECEGFD8CGE>EFFFFC?FG:CCC66;6+>EFGDG**?F6@C+7CC:>C479=>)2*+<DE+**276=C<C**2*3+
@M03152:184:000000000-AWYW1:1:2106:25162:3397 1:N:0:AGAGGATAATACCTGT
AAGCTCGTAGTTGAATTTCGGACCTGGTCGGGCGGTCTTGCCGCAAGGTAAGCACTGCTCTTGGTCGGGTCTTTCCTTCTGGGGAACCAGCGTGCGCTTAATTGAGTGCGCTGGGGATCCAGGACTTTTACTTTGAAAAAATTAGAGTGTTTAAAGCAGGCATACGCTTGAATACATTAGCATGGAATAATAGAATAGGACTTTGGTTCTATTTTGTTGGTTTCTAGGACCGAAGTAATGATTAATAGGGATAGTTGGGTGGAATTCTCGGGTGCCAAGGAACTCCAGTCACAGCGGATAA
+
CCCCCGGGGGGFFEGGGGGGGGGGGGDGGGCFGG>FGGGFGGGGGFGDF,E@FFGGGGGGGGGGFF+BFGGGGGCEFGCFA9CEGGGGGFFGGCFGGGGC9FGGGGGGFGGGC+CFE==A=F3DFFFGGCGFF,CFCDD@:CGGGGGGFGFGGGGCFGFF7FD:BFEGGGGFGFGG9FGGFFFG>FCFFFGFCE;EF>CCGG9,>BBCFG,2BFC@FD68C1CFFFDC<C*8CGE5:9C:<+<?FGFG+0;C?C9+<FCEG5/<??79*:*>*)7*+07*:CGG7++300:C:**1*21*+
@M03152:184:000000000-AWYW1:1:2106:15324:3415 1:N:0:AGAGGATAATACCTGT
AAGCTCGTAGTTGAATTTCGGGACCAATTTGTTGGTCGTGCCTCGGTACGTACTGGTATTATTGGTTTCTCCCTTCTGAAGAGCCTTGATGTCATTAATTTGGTGTCTTGGGGAATCAGGACTGTTACTTTGAAAAAATTAGAGTGTTCAAAGCAGGCATACGCTTGAATACATTAGCATGGAATAATGAAATAGGACGTTTGATTCTATTTTGTTGGTTTCTAGGATCGACGTAATGATTAATAGGGATAGTTGGGTGGAATTCTCGGGTGCCAAGGAACTCCAGTCACAGAGGATAAAC
+
CCCCCGGGGGEGGGGGGGGGDGGGG8EFGGGGGGGGGGGGGGGGGGEFGGFGGGGGFGGGGGGGGGGGGCFGGGGGGGFGGGGGGGGGGGGGGGCGCGGGGGGGGFGFGFGGGGGGGGGGFGGGGGGGGGGGGFFDGGGFEFFC<?FFFGGGGG@FFECFFCFGGGCFGGFFGFGGF@;;FGFFGGGGGFGB,@DGG?F:<FEFGDAEGGCGGGGGGGGGGGGGGDFFFCC:CCCF9=:FF?CFCGCFGCA6AFG65::88CGF2<<5C==DD8C4CFA:6++2<CG9+/<C0*50+<:++
@M03152:184:000000000-AWYW1:1:2106:20457:3653 1:N:0:AGAGGATAATACCTGT
AAGCTCGTAGTTGAATTTCGGGCCTGGCTGGGCGGTCTTGCCGAAAGGTCAGCACTGCTCTGGTCGGGTCTTTCCTTCTGGGGAACCAGCGTGCTCTTAACTGAGTGCGTTGGGGATCCAGGACTTTTACTTTGAAAAAATTAGAGCGTTTAAAGCAGGCTTACGCTTGAATACATTAGCATGGAATAATAGAATAGGACTTTGGTTCTATTTTGTTGGTCTCTAGGACCGAAGTAATGATTAATAGGGATAGTTGGGTGGAATTCTCGGGTGCCAAGGAACTCCATTCACAGAGGATAAA
+
CCCCCGGGGGGGGGGGGGGGGGGGGGGGGGDGGGGGGGGGGGGGGDGGG,E@GGGGGGGGGGGGGGGGGGGGGGGGGGGGGGGDGGGGGGGGGGGGGGGGGGGGGGGGGGGGGGDFGGGGGGGGGGGGGGGGGCFFFGGGG8>DFGGDCEEGGGGGGGFEGGGGGGFFEGGGGFGGGG@<FGGGGG?>DFC;,;BFGGGGGGGGFGGGGFGGGGGGGGGE5BB?FGFFGFGGGG8CC9FFFFGFFCC7F6>?8<C78CEE5E?FC:E?CG***70*3<)*:F6*+3+3+*3<@<FG*+*++
@M03152:184:000000000-AWYW1:1:2106:19628:3692 1:N:0:AGAGGATAATACCTGT
AAGCTCGTAGTCGAATTTCGGGGGCATTCAGGCCAAAGCTCGTCCTTGTGGCGTGGCTGGGTCTGGGCTTCCTACGTTTGGATAGTGGGCAACCGCTTCCAATCATTTACTTTGAAAAAATTAGAGTGTTCAAAGCAGGCGTAACCTTGCCATTGAATATTACAGCATGGGATAATAGAATATGACGTTGGTCTTATTTTGTTGGTTTCTAAGGCTGATGTAATGATTAATAGGGATAGTTGGGTGGAATTCTCGGGTGCCAAGGAACTCCAGTCACAGAGGATAATCTCGTATGCCGTCT
+
CCCCCGGEFGGGGGGGGGGGGGGGGGGGGGGGGGGGGGGGGGGGGGGGGGGGGGGGGG>GGGFGCFGGGGGGGGGGGGGGGGGGGGGGGGGGGGGGGGGGAFGGEGGGGGGGGCFGGGGGGGGGGGGGGGGGGGGGCEFFCFGGGGGGGGGGGG<FGGGGGFGFFGGGGGGCFFGC;FFFGGFGGGGGGGF@CCDEFGGGGGGG>CFFFGGCFFFGGGGG@CFGFCGGGGGGGFE9CEFGD+67D*>F9FFCFCCFE=EECFGGGDFGGGGDC:D7?FFFF5>C7C<+29F8**033=DGG
@M03152:184:000000000-AWYW1:1:2106:20164:3824 1:N:0:AGAGGATAATACCTGT
AAGCTCGTAGTTGAATTTCGGGATCAGTATGTTGGTCGTGCTTCGGTACGTACTGTCATTACTGGTTTCTCCCTTCTGAAGAACCTTGATGTCATTAACTTGGTGTCTTGGGGGATCAGGACTGTTACTTTGAAAAAATTAGAGTGTTTAAAGCAGGCATACGCTTGAATACATTAGCATGGAATAATGAAATAGGACGTTTGATACTATTTTGTTGGTTGCTAGGATCGACGTAATGATTAATAGGGATTGTTGGGTGGAATTCTCGGGGGCGAAGGAACTCCAGTCACAGCGGATAATC
+
BCC@-CC@BC@AEE9,E<,E7::CC<F,CEF;<C9BFGGCEG<FGGGD@CE<<CEEFFGCF9@CE@9CF,6CC8<AFA<,96F<@F9FAF,<@E,<E,,66CC:<:66<C==C+4,4,C<,BBFG,,,<@?,C95C4>BEFGGGEGFE<?F,?EE@F7,A=,,+3B=<FGC,?F<;C@9EE,@EF9,3CE9CFFFC93<++,+@33@BF=CF,;D>8>@>*,7,,,,;BECC**1;C1,41,,4+>,;,4)051*;C7C7*++3=+B*/:*)*/1)274C*0AFG8+0+*03*)//*:*0+
@M03152:184:000000000-AWYW1:1:2106:6071:3985 1:N:0:AGAGGATAATACCTGT
AAGCTCGTAGTTGAATTTCGGACCTGGCCAGGTGGTCTTGCCGAAAGGTAAGCACTGCTCTCGGTTGGGTCTTTCTTTCTGGGGAACCAGTGTGCTCTTAACTGGGTGCACTGGGGATCCAGGACTTTTACTTTGAAAAAATTAGAGTGTTTAAAGCAGGCTTACGCTTGAATCCATTAGCATGGAATAATAGAATAGGACTTTGCTTCTATTTTGTTGGTTTCTATGACCGAAGTAATAATTAATTGGGATAGTGGGGTGGAATTCTCGGGTGCCAAGGAACTCCAGTCACAGAGGGTAA
+
BCCC-EFGEGGG9FGGGGGGDGEGGFGGGGGGGG9@FGGGFGFFCFGFGGFGFFGGGGF<@FFGGG7FFCFGGGGDEFGGDFGGGGFGGCF<EFFEFGGFGGDFF,,?C8CFGFFBEGFCF?CD@FFGG,5?FB<<,E<,+4A?EFGGGGAE9CFD,,AFFGGGGGGGGG8CF,DAFGGCGGGFFC,8,EFCA3@;=,@DFCGAA,7EFGGGGGG,D?F5:D:CE@,?9?,*4***4,,,1,1=:,,,=,;+*+A+**4C***++=>@C**)29*2??4*=F76+082C4+A+:*C:*102
@M03152:184:000000000-AWYW1:1:2106:25256:4038 1:N:0:AGAGGATAATACCTGT
AAGCTCGTAGTTGAATTTCGGGGGTTTCAGATCAAAGCTCGTCCTTGTGGCGTGGCTCGATTTGGGCTTCCTATTATTGGATAGTGGGCAACCGCTTCCAATCTTTTACTTTGAAAAAATTAGAGTGTTCAAAGCAGGCGTAACCTTGCCATTGAATATTACAGCATGGGATAATAGAATATGACGTTGGTCTTATTTTGTTGGTTTCTAAGGCTGATGTAATGATTAATAGGGATAGTTGGGTGGAATTCTCGGGTGCCACGGAAATCCAGTCACAGAGGATAATCTCGTATGACGTCTT
+
CCCCCEEFEFGGGGGGGGGGGGGGEFFGGGGGGGGGGGGGGGGGGGGGGGGGEGGGGGGGGGGGGGFFGFGGGGGGGGGFFGGGGGGGGFFGGGGGGGGFGGGGGGGGGGGGGGGFFFEGGEFEG<FGGGGGGGGGFDFGGGGGGGGFGGGGGFGGGGGFCFAFCFGGGGFFEGGGGFG@=FFCFCEDCFG?FDFGGGGF>CFGG>:;B,@FDGGG>CFCGGFGFGE9B;+>FG2:66@FGGDEDC5FC6+<+;:*/78@C+*:7E*:7?96EGGC?FF6C*<:F90<E):CFF*02:DFC
@M03152:184:000000000-AWYW1:1:2106:7539:4173 1:N:0:AGAGGATAATACCTGT
AAGCTCGTAGTTGAATTTCGGACCTGGTTGAATGGTTTGGTCGCAAGATCAATTACTGTTCTGGCCGGGTCTTTCCTTCTAGGGAACTGGGGTACTCTTTACTGAGCGCGTTAGGGATCTAGGACTGTTACTTTGAAAAAATTAGAGTGTTTAAAACGGGCTTATGCTTGAATACATTAGCATGGAATAACGGAATAGGACTTTGTTTCTATTTTGTTGGTTTTCAGAAATGAAGTAATGATTAATAGGGCTAGTTGGGTGGAATTCTCGAGTGCCAAGGAACTACAGTCACAGCGGATAA
+
CCCCC@@@BFCFGGGGGFGGEEFBGFG,<F-CFGFFGFGGG@FCGCEGGGGGGGGGGGGGGGGGGDGGGGG@FACAF,CFEAC8@C=FCF=CFEC6CEF95FEGG8DCE:+8?7FGF8<F9FGGGGFFGGGCFEFF<EFC=E,EFDGGGGGFFFDEG++::@>EC9,CAFGG93<@FA>AA9FBFFC,,,,@<@CEGGDF?F9,,7>:F,@<ECFFE,>8:D78;?;C;,,,4=,41,9E?,,,8CC+=6)*3*9++3:C5**<?<+9;5+2<77*+9@=CC*9:0<8C@G7<:**/*)10
@M03152:184:000000000-AWYW1:1:2106:8577:4549 1:N:0:AGAGGATAATACCTGT
AAGCTCGTAGTTGAATTTCGGGCCTGGCCGGGCGGTCTGCCTAACGGCACGTACTGTCTGGGCGGGCCTTACCTCTTGGTGAGCCGGCGTGCCCTTTGTTGGTGTGCGTCGGGGAACCAGGACCTTTACCTTGAGAAAATTAGAGTGTTCAAAGCAGGCCTATGCCTGAATACATTAGCATGGAATAATAAAATAGGACGCGCGGTTCTATTTTGTTGGTTTCTAGAGTCGCCGTAATGATTAATAGGGATAGTTGGGTGGAATTCTCGGGTGCCAAGGAACTCCAGACCACGAGGATAAA
+
CCCC<EFFFG;FFFFGGGGCGGGGEGGGGGGGGDGGGFEFFFFFC@FGEGG<,CCFFGGFGGFC>E@FGGG8EGGGGGDGFGGGGGGGGGD7BFCDFGGF8DFFFDFGCFCE>CCFCCCFDFCFFGGFG@FDGFB:FCGG?FEFGCFC9CAFGGGGGGFE<FFFGGGFGGGF<<FFGFFFFGC+<FE9?9AFDFF98EGEGGDGD*:EGGGGGFD*;*;C5C7CAFGGF+*8=C/:75+3202+2++<7EF689<98CEC5;?EF+<+*:5C=D77+)8CC@F7+2++/)2**/)/:<72+
@M03152:184:000000000-AWYW1:1:2106:8947:4787 1:N:0:AGAGGATAATACCTGT
AAGCTCGTAGTTGAATTTCGGGCCTGGCTGGGTGGTCTTGCCGAAAGGTAAGCACTGCTCTGGTCGGGTCTTTCCTTCTGGGGAACCAGCGTGCTCTTAACTGAGGGCGTTGGGGATCCAGGACTCTTACTTTGAAGAAATTAGAGTGTTTAAAGCAGGCTTACGTTTGAATACATGAGCAAGGAATAATAGAATAGGAATTTGGTTCTATTTTGTTGGTTTCTAGGCCCGAAGTAATGATTAATAGTGATAGGTGGGTTGGGTTGTCGGTTGCCAGGGAAAACCAGTTACAGAGAACAAT
+
CCCCCGEFEFFFGGGGGGGGGDDDGG8,FFFFFGECFEFFG87@FGGGG9C,;6:6E<C,<FDG,@+C:6C@6<E6<FF9FDGD?9CFE@:CF7=FCFFC,,C9,4B:@+F=,+F+4?=E,8A+B,BFFDGCGG,5?FGC95C89,5,B?,78<DDFGC7<,,3+3:FFCCF,,EE@,8,,,8*F,36>>,@B,,3@,,,,,,,7,*?D,,@D<@>,8BE=:?E,,,,,**:8C1+<14+=+++3;C+1<;:C+1+*/44***//*/39**/:<*:+)8**2*21;5<<*2<AC4*3+9:+
@M03152:184:000000000-AWYW1:1:2106:21746:4829 1:N:0:AGAGGATAATACCTGT
AAGCTCGTAGTTGAATTTCGGACCTGGCTGAGTGGTCTTGCCGAAAGGTAAGCACTGCTCCGGTTGGGTCTTTCCTTCTGGGGAACCCGCGTGCTCTTAACTGGGTGCGCTGGGGATCCAGGACTTTTACTTTGAAAAAATTAGAGTGTTTAAAGCAAGCCTGCGCTTGAATACATTAGCATGGAATAATAGAATAGGACTTTGGTTCTATTTTGTTGGTTTCTAGGACCGAAGTAATGATTAATAGGGATAGTTGGGTGGAATTCCCGGGTGCCAAGGAACTCCAGTCACAGAGGATAAT
+
CCBCCGGGGGEGGGGGCFGGGGDEGGGGGGGGGGGGGGGGGGGEGGGGGGGGGGGGGGCCGGGGGGEGFGGGGGGGGGGGFGGGGGCGEGEGGEFFFGCGGGGGGGGGGGFFGEGEGEFFFGFDFGGGGGFGGFEEGFFGGGGGGGGGFE8FFGGGGGGGGGGGCGGGGCFFGFCFGGDGGGGGGFDFFGGGCFGGGGGGG<@FGF@FGGCFGGGGGGC8CFFFEF,?>;CEEEB<ACE+939@@CCGGCFGGFCFF58C5CDF?<@9CD89?C5C6<::C2<:CF6<C@FF?6DFG6?:3
@M03152:184:000000000-AWYW1:1:2106:17859:4909 1:N:0:AGAGGATAATACCTGT
AAGCTCGTAGTTGAATTTCGGGCCTGGCTGGGTGGTCTTGCCGAAAGGTAAGCACTGCTCTGGTCGTGTCTTTCCTTCTGGGGAACCAGCGTGCTCTTAACTGAGTGCGTTGGGGATCCAGGACTTTTACTTTGAAAAAATTAGAGTGTTTAAAGCAGGCTTACGCTTGAATACATTAGCATGGAATAATAGAATAGGACTTTGGTTCTATTTTGTTGGTTTCTAGGACCGAAGTAATGATTAATAGGGATAGTTGGGTGGAATTCTCGGGTGCCAAGGAACTCCAGTCACAGAGGATAAT
+
CCCCCGFFCFGGGGGGGGGGGGGGGGGDEFGGFGGGGGGFGGGGGGGGGGGGGGGGGGGGGGGAFGGGFGGGGGFGGGGGGGGGGGGGGGGGGDGGGFFGGGGGFGCGGGGEGGGCEGGGGGGGGGGGGGFGFGGGGGEGGCFGGGGGFGGGGGGGGGFGGGGGGGGGGGGGGGGGFGGGGGGGGFFEFGGGGGGGGDFD@EC>FGGGFFGGGGGG@DGGGGGGGG9CGGEGGGFGFGGF+>+2@<EGGFACC;@7ECE@EEGGF:@9<F5FEGC76>>CE>FG+8CEF6?CF4C=6?C?2
@M03152:184:000000000-AWYW1:1:2106:24437:4983 1:N:0:AGAGGATAATACCTGT
AAGCTCGTAGTTGAATTTCGGGATCAATTTATTGGTCGTGCTATTGTACGTACTGGTATTATTGATTCCTACCTTCTGACGAACCATGATGTCATTAATTTGGTGTCTTGGGGAATCAGGACTGTTACTTTGAAAAAATTAGAGTGTTTAAAGCAGGCTCACGCTTGAATACATTAGCATGGAATAACGAAATAGGACGTTTGATACTATTTTGTTGGTTTCTAGGATCGACGTAATGATTAATAGGGATAGTTGGGTGGAATTCTCGGGTGCCAAGGAACTCCAGTCACAGAGGATAATA
+
CCCC<FGGDGGFGDGDEFGGGGGGGCGGGGGGGGCFGGGFGGGGGAFFGGFFFGGFFGGDFFGFEEFAFGGGCGGGGGCEFCFGG<EDFGGAFGGGGGGG9FA=FFCGGAFGCFGGGFGFFFG8FFFGGGGGGF9F<FGGCFGGGGGFGGFAEAEF=CEFGGGGGGGGGGF9DFGDFGFGCFFEDFDD6ECEGGF?,833+38>9,8D;FFCF9FCDCEFGCCA79DGCE5CEEGCGG,,:D,=CCGGG,;?E,=,?EG*BFCC9FD5<5FDE*;053FFF8C*<+<:+9C+8<36+<D9+
@M03152:184:000000000-AWYW1:1:2106:6352:5038 1:N:0:AGAGGATAATACCTGT
AAGCTCGTAGTTGAATTTCGGGCCTGGCCGGACGGTCTTGCCTCTGGTAAGCACTGTCTGGCTGGGTCTTTTCCTTCTGGGGAACCAGCTGCCTTTAACTGGGTGTGTTGGGGATCCAGGACTTTTACTTTGAAAAAATAAGAGTGTTCAAAGCAGGCATTAGCTTGAATACATTAGCATGGAATAATAAAATAGGACTTTGGTTCTATTTTGTTGGCTTCTAGGACCGAAGTAATGATTAATAGGGATAGTTGGGTGGAATTCTAGGGTGCCAAGGAAATCCAGTCACAGAGGATAAGAT
+
CCCC9-B@@FG<EGGEDEEGCB:FGFCFFCFGGG7F@FGFGGF@FGGGFCFF9FEFF<EE8@FCEGGGCEACFGGGF9CFDGEFG<FGGEGDCF9EDFFFFGGGGCF,?E<FCBF<4CF,DFFGD<A?EBEAFEEGCCF,,CF@C?FGC?FFGCGCF7FFEFDF<@FFFFGFGA<EF@E@=<>,<,@EFGGG9CEEF<BF;FGG7FCGGGGFGF7>C:,>?DDGGC?8*C:C;,B;99A+1;CE7+**=CFC7+<E*=*4+?<2<7<+*2C3@F64*7)2:+3CF+2CCFDGD35A9<*0+
@M03152:184:000000000-AWYW1:1:2106:25751:5104 1:N:0:AGAGGATAATACCTGT
AAGCTCGTAGTTGAATTTCGGGTCCGGCTGAGTGGTCTTGCCAATGGTACGTACTGCTCTGGTCGGATCTTTCTTTCTGGGGAACCAACGTGCTCTTAATTGAGTGCGCTGGGGATCCAGGACTTTTACTTTGAAAAAATTAGAGTGTTTAAAGCAGGCCTACGCTTGAATACGTTAGCATGGAATAATAGAATAGGACTCTGGTTCTATTTTGTTGGTTTCTAGGACCGAGGTAATGATTAATAGGGATAGTTGGGTGGAATTCTAGGGTGCCAAGGAACTCCAGTCACAGAGGATAATT
+
CCCCCEGGGGGGGFCFGFGGGGGGGGGGGGGGFGGGGGGGGGGGGGGGG,BFFFGGGGGFGGGGGGGGEGGGGGGGFGGGGGGGGGGGGGCFGFGGGCGGFGCGFGGC=@FGGGGGGGGGGGGGGGGGFGGFGGGGGGGCGGGGGFGGGFGGGGFFFGGGFGGGFGGGG@FGGGGGGGGGGGGGGGGGGGGGGGGGGGGGGGFF::FGGCFFF@DFFGGGFF9DD9B88BE5==9EGGGC79C7:C7CCEFCA9CFGEG@8>9:9C+<*:87CDF7FFFGFGGGGGFFGBFGGD<6?CF+0
@M03152:184:000000000-AWYW1:1:2106:20274:5275 1:N:0:AGAGGATAATACCTGT
AAGCTCGTAGTTGAATTTCGGGTCCGGCTGAGTGGTCTTGCCAATGGTAAGTACTGCTCTGGTCGGATCTTTCTTTCTGGGGAACCAACGCGCTCTTAATTGAGTGCGCTGGGGATCCAGGACTTTTACTTTGAAAAAATTAGAGTGTTTAAAGCAGGCCTACGCTTGAATACGTTAGCATGGAATAATAGAATAGGACTTTGGTTCTATTTTGTTGGTTTCTAGGACCGAGGTAATGATTAATAGGGATAGTTGGGTGGAATTCTCGGGTGCCAAGGAACTCAAGTCACAGAGGATAAGT
+
CCCCCGGGGGGGGGGGGGGGGGGGGGGGGGGGGGGGGGGGGGGGGGGGG9FGGGGCCFFGGGGGGGGGGGGGGGGGGFGGGGGGFGEGGDGGGCGGGGGFFFGGGGGGGGGGGGGGGGFGGGGGGGGGGGGGGGGGDEF8FCDGFEGGGGGGGGGGG?FFCFFGGGGGGGGGGGEFG+EFGGE@FFGGGGGFGCGGGGGFGCA@>:DCGFFFFGGGGFEGGGGDFGCFGDCEEC:>CGC7++AEFDFFC*5?7C9CEC8CF6+:+<?EFE*5*9:955F*0<C:<@C7<=EGF43*+222+
@M03152:184:000000000-AWYW1:1:2106:15010:5410 1:N:0:AGAGGATAATACCTGT
AAGCTCGTAGTTGAATTTCGGAGTTTTATTAGATTGGTCCACTTGATTGTGTGACTATTTAATGAACTTCTTCCTACTAGTGACTCGATTCTGTTCTTAATTGAATGGGATAGCCATCTCTCGGGGTAGTCGCTTTGTCATTTTAGCTCCTCTATAGAATCGTAGAGTGTAAAAGCTTGAAAATTTTATGTGTGGATCAAGTTAGAATGATAAAGTGGAGTTCTAGTTCATTTACTTTGAGAAAATTAGAGTGTTCAAAGCAGCCTCTTGGGGCTTTGTATATATTAGCATGGGATAATGC
+
CCCCCGGGGGGGGGGGGGGGGGGCGGGGGGGGGGGGGGGGGGGGGGGGGGGGDF<FGGGGGGGGFGGGGGGGGGGGGGGGGGGGGGFGGGGGGGGGGGGGGGCFGGGFGGGGGGGGGGGGGGGFGDGGGGGGGGGGFGFCFGGGG,EGGGGGGEFFFEEG9FGGEFCFGGG9FFGGGGFGGGDEFFGGGAFGDDCGFGGC@DCGGGFGFCFFGG;,EFGFFC,CEDEGGFGGGG9:CFEFGFGGGGGGFFBFGGG,:<,;DFF6:67CCC648DGGGFF7,24=FF;;,=7CC**<A++1+
@M03152:184:000000000-AWYW1:1:2106:23199:5608 1:N:0:AGAGGATAATACCTGT
AAGCTCGTAGTTGAATTTCGGGATCAATTGATTGGTCATGCCATTGGTATGTACTGGTCATATTGGTTCTCACCTTCTAAGGAACCTTAATGTCATTAATTTGATGTTTTGGGGAATTAGGACTGTTACCTTGAAAAAATTAGAGTGTTTAAAGCAGGCTAACGCTTGAATACATTAGCATGGAATAATGAAATAGGACATCGCATTCTATTTTGTTGGTTTCTAGGATCGATGTAATGATTAATAGGGATAGTTGGGTGGAATTTTCGGGTGCCAAGGAACTCCAGTCACAGAGGATAAT
+
CCCCCGGGDGGGGGGGGGGGGGGGGGFGGGGGGGGGGGGGGGGGGGGGGGFGGGGGGGGGGGGGFGGGDFGFGGGGGGGGGGGGGGGGGGGGGGGGGGGFGGGDFGGGGGGGGGGGGGGGGGGGGGGGGGGGGGGGFFGGGGFCGGGGGFGGGFAEFFGEFGGG7BFGGGGGFGGGGGFGGGGGG<9FGGFGGGGG8DFFGGEGDFGGGFFDE=EFFGGGFGGGGFGFEC8E>DDEFFFFGGGFGF;,9=?CEGE7@>EDCF:,=,@@DG5<EGF>?A5ECF6:>>>CCAGGGGFGCF7?+
@M03152:184:000000000-AWYW1:1:2106:22882:5790 1:N:0:AGAGGATAATACCTGT
AAGCTCGTAGTTGAATTTCGGCGCCTGACGGCCGGTCCGCCTTCTTGGTGTGTACTTGCTCGTCGGGCGCTTACCTCCTGGTGAACTCTGATGTCCTTTACTGGGTGTCAGAGCAAACCAGGACGTTTACTTTGAAAAAATTAGAGTGTTCAAAGCAGGCCTACGCCCGAATACATTAGCATGGAATAATAGAATAGGACGAGCTGTCCCATTTTGTTGGTTTATGAGATAGCCGTAATGATTAATAGGGATAGTTGGGTGGAATTCTCGGGTGCCAAGGAACTCCAGTCACAGAGGATAA
+
CCCCCGGCGGGGGGGGGGGGGGGGGGGGGGGGGGGGGGGDGGEGGGGGGGCFGGGGGGGGFGGGGGGGGGGGGGGGGGEGGEGGGGGGGGFGGGGGGGGGGGGGGGG=EGFFFGGGGGGGGGGGGG7FGGGGGGFGGFFEGGGGFFFGFCGFGGGFGGGGGGFGGGGF>FFGF9FGGGGGGGGGGGGGCGGF9CFGFF@CFFGGCFCCGGGGGGGGFGGGGGFGGFC?FGGGGGECEDFGGGCFDCFGGG:FGGGGGGDGGGGC+ACGDEGG*757EF>CECC<0<@FF@CCFFFC/679<
@M03152:184:000000000-AWYW1:1:2106:5589:5831 1:N:0:AGAGGATAATACCTGT
AAGCTCGTAGTTGAATTTCGGGATCAATTTACTGGTCGTGCCTATGGTACGTACTGGTTTTGTTGGTTCCTCCTTTCTGGGGAGCCGCGATGTCATTAACTTGGTGTCGCGGAGAATCAGGACTGTTACTTTGAAAAAATTAGAGTGTTTAAAGCAGGCTAACGCTTGAATACATCAGCATGGAATAATGAAATAGGACGATTGATCCTATTTTGTTGGTTTCTAGGGTCGATGTAATGATTAATAGGGATAGTGGGGTGGAATTCTCGGGTGCCAAGGAACTCCAGTCGCAGAGGATAAA
+
A-68AEECFGGFC<FEA9EEFGGDGC@9EEF9FFGGFFGECGGFFFGCFGGF9EGGFCCF?EFGFFEGFEFGGCFG<FFGGE@EGGGE+FFGGGGGFGCFFFFGEFF8,AFF:FGFGGGGD=7=EFFGG9CFG,<A:F=:B,,5FFGGF@DAEFGFF7:,>,:CFE:FC>,EFA<,DFCC9:DCFFF,,,=FGDFGFFGF*6>F,F9CEFFGC2,,?C58FC,?BFCGGEEG*?<7::@C+CFE>?CF=CACCC+=85*:ECF7?+<+9E*9ED*0<@@C7C?*3++20)*2*1/:600?+
@M03152:184:000000000-AWYW1:1:2106:10111:5911 1:N:0:AGAGGATAATACCTGT
AAGCTCGTAGTTGAATTTCGGGATCAGTACGCCGGTCGTGCCTTCGGTACGTACTGGTGTCACTGATTCCTCCCTTCTGACGAACCGTCATGCCATTCACTTGGTGTGGCGGGGAATCAGGACGGTTACTTTGAAAAAATTAGAGTGTTTAAAGCAGGCTCACGCTTGAATACATTAGCATGGAATAATGAAATAGGACGTTGATCTTATTTTGTTGGTTTCTAGGACCGAAGTAATGATTAATAGGGATAGTTGGGAGGAATTTTCGGGTGCCAAGGAACCACAGTAACAGAGGAGAATA
+
C-A@AEFFCGEGGFGCCAEGCFGGGFFGGGGGGFGGGGGGGGGCGGGGGGGGGGGGGGCEGGGGGGGGGGGGGGGGGGGGGGGGGGGGGGGGGGGGGGGAFGDGBFFGGGGGGGGGGGGGFGC+@FG+<<CFCAFGGGGFFGCFGFB33>;FCFGG:1FFD:DFC<FFFGFFG@CFFGFG9<CB?<9F9FGCFFGGGFC<*CC<:,7B?FAFGGGGFGCE6CFC7F6@5CCCEF+0:::E9+<<7+<F**0+<+9+:*AEC>600<+:9C*5CC79C5.7***1/@9+3*<<*276*/9<+
@M03152:184:000000000-AWYW1:1:2106:19704:6583 1:N:0:AGAGGATAATACCTGT
AAGCTCGTAGTTGAATTTCGGGCCTGGCTGGGTGGTCTTGCCGAAAGGTAAGCACTGCTCTGGTCGGGTCTTTCCTTCTGGGGAACCAGCGTGCTCTTAACTGAGTGCGTTGGGGATCCAGGACTTTTACTTTGAAAAAATTAGAGTGTTTAAAGCAGGCTTACGCTTGAATACATTAGCATGGAATAATAGAATAGGACTTTGGTTCTATTTTGTTGGTTTCTAGGACCGAAGTAATGATTAATTGGGATAGTTGGGTGGATTTTTCGGGTGCCAAGGAACTCCAGTCACAGAGGATAAT
+
AABCCFGGGGGGGGGGGGGGGGGGGGGGGGGGCFGGGGGGGGGGGGGGGFFGGGGGGGGGGFFFGEGGGGGGGGGGGGGGGGGGGGGGGGGGGEFCFGGGGGG9F5EEGGGCFCEFFFGGGFFGGGGGGGDGGGDGG9FGFGDAFGGGGGGGGFFGDFGG8FFGGGGGCEGFGGGGGFAF,7FFGFEFCGFCFFCBFGACFDFF7FGGGFGGGFC:88DEE>9CFGC,?C*:CC:9@FGGFG++1+1=*/86CCGGFGG7*2+<E7+<):/98<FF07FCFFG*<889C@9?FGFG6<:7+
@M03152:184:000000000-AWYW1:1:2106:9049:6619 1:N:0:AGAGGATAATACCTGT
AAGCTCGTAGTTGAATTTCGGGATCAATTTATTGGTCGTGCTATTGTACGTACTGGTATTATTGATTTCTACCTTCTGACGAACCATGATGTCATTAATTTGGTGTCTTGGGGAATCAGGACTGTTACTTTGAAAAAATTAGAGTGTTTAAAGCAGGCTCCCGCTTGAATACATTATCATTGAATAACGAAATAGGACGTTTGATTCTATTTTGTTGGTTTCTAGGATCGACGTAATGATTAATAGGGTTAGTTGGGTGGTATTCTCGTGTTCCAATGAACTCCATTCACAGAGGATGATC
+
CCCCCFFCEFGGFC9FFEGGGGGGGFGGGGGGGGFGGGG@FD<FGGGGGGGGGGFFGGGFGGGA<FFGGD9FCFFFG9<FFGEGGGEGFGCGGGGGG9FFF,,EFFGFG<C,+6=E@EDGGGGF<FGGGFG9F<5F@@E=EFAFFGGGG<EEEAFFFDFG+BCGGG?DDG9<FEDA,AAF,?,>F?,,3++8,C>8<F+>>F7,@FFE;3@FE3@>,:CG>CF;E:6@,6**:>*4*5,=:,==@C,:,86=FG7C*=88*5+21A9C97C*+3;@+)14A?C79+?++14C667*0+29+
@M03152:184:000000000-AWYW1:1:2106:8268:6625 1:N:0:AGAGGATAATACCTGT
AAGCTCGTAGTTGAATTTCGGGTCCGGCTGAGTGGTCTTGCCAATGGTAAGTACTGCTCTGGTCGGATCTTTCTTTCTGGGGAACCAACGTGCTCTTAATTGAGTGCGCTGGGGATCCAGGACTTTTACTTTGAAAAAATTAGAGTGTTTAAAGCAGGCCTACGCTTGAATACGTTAGCATGGAATAATAGAATAGGACTTTGGTTCTATTTTGTTGGTTTCTAGGACCGAGGTAATGATTAATAGGGATAGTTGGGTGGAATTCTCGGGTGCCAAGGAACTCCAGTCACAGAGGATAATT
+
AACCBFFG;FFGGCGGGFAFGGGEFGGGGDGGGGGGGGFGGGGFECEFFFFGGGGCAFGGGFGGGG7FGGGFGFDFGGGGGGE@D<AFFGGFC:<EFEDDGGC<EEFGGGG>FG:CFCGF?+==9EGGDEGA9BFFG8C,?AEFAAAEFGGGG,DFDDGGGGFEGGGFGFDFGFFFF+DCFGG@FGGCGGGFFAFC<FFAFGGFGFGGCEFFG,>B>8C*=EGCFF?,48=EEGB?:C9CFF:9D7?F6EFF;CG+8EC85BCGFDF=<CFD=FFGG5):CF<C?+AFGF7E+63*<90++
@M03152:184:000000000-AWYW1:1:2106:23494:6716 1:N:0:AGAGGATAATACCTGT
AAGCTCGTAGTTGAATTTCGGCCTTTGCCGCCCGGTCCGCCTATTTGGGTGTGTACTGGAGCGGTGGAGGCTTACCTCGTGGTGAGCTGTTATGCCCTTTACTGGGTGTGGCAGGGAACCATGATTTTTACTTTGAAAAAATCAGAGTGTTCGAAGCAGGCAGTTTTCGCTTGAATACATTAGCATGGAATAATGGAATAGGACTTTGGTCTTATTTTGTTGGTTTCTAGGACCGAAGTAATGATTAATAGGGATAGTTGGGTGGAATTCTCGGGTGCCAAGGAACTCCAGTCACAGAGGA
+
C<CCCGGGGGGGGGCEEFFC7F@CFFDFFCGCFG6FGGGEE@@FGGGGGGGGGGGGGCGCFGEEF7CCGGGGGGGGFFFGEGG7E<E9EEEEFCAF@F=F9EGFGGGEC7+=F+FFBFFFGGG9<FGGGFGFC<FGGEFFFGGDGFCGCBFD+>DF:BDF>,@DF9FFCEFCFFCFFFFGGFFGGGG7,,,33DEC9C,DFD9BDF@DCFFGGGGGFFGCEFDEG622<;?+53B5**=799+<;9@:@FA6*3:*0+00<*:C55+32<+*/7)9=3)+<815*2++3)+33*:C9+95*
@M03152:184:000000000-AWYW1:1:2106:17812:6760 1:N:0:AGAGGATAATACCTGT
AAGCTCGTAGTTGAATTTCGGAGTTGTTATCTGAACCTCTCTGCCGTCAAAAGTGGGGAGGGTAGGGTAGCTACAGTCTTCACCAAAGTCCACCAGGATATCCTCTTGGTGTGTGCTGGGTGTTGACCTCTTTTCTTCTGGTTACTTTTACTGCAGAAATGTAGTATTTAGTCCAGATAGTTTACTTTGAAAAAATTAGAGTGTTCAAAGCAGGCATAACTAGGCATCATGAATACATTAGCATGGGATAATAGGATATGACTCTTGGTCTTATTTTGTTGGTTTCTAAGGCCAAAGTAAT
+
C<BC<DGF@FGFGGGGGGGFF-@FFGGGGGGGGGGG9FGGGGGGGGGGGGFFFGFGGGGGGGGGGFGGGGGGGFGGGGGGGGG<,EFGGF<FFGGGG<FGGGGCFCEFGGGGGGGGGGEEFFGGGGGGGGFFGFFFCAFGGGGGCGGGGGGFFGFG,,AFFGGGEEGGGEADGGAFFFGGFGEFFFFFGG9FCFCE<F<DGGGGGFGCFECCC<8DFDGGFGGGE9DFGE9DAFGGF7@CF?EGGDF,A:BFFGCFGEG,BCECCEDF09EFFGGF77AFGCECG?EF9A6C*75CEF=C+
@M03152:184:000000000-AWYW1:1:2106:27870:6819 1:N:0:AGAGGATAATACCTGT
AAGCTCGTAGTTGAATTTCGGGCCTGGCCGGGCGGTCTGCCTAACGGCACGTACTGTCTGGGCGGGCCTTACCTCTTGGTGAGCCGGCGTGCCCTTTGTTGGTGTGCGTCGGGGAACCAGGACCTTTACCTTGAGAAAATTAGAGTGTTCAAAGCAGGCCTATGCCTGAATACATTAGCATGGAATAATAAAATAGGACGCGCGGTTCTATTTTGTTGGTTTCTAGAGTCGCCGTAATGATTAATAGGGATAGTTGGGTGGAATTCTCGGGTGCCAAGGAACTCCAGTACCAGAGGATAAA
+
CCCCCGGGGGGGGGGGGGGGGGGGGGGGGGGGGGGGGGGGGGGGGGGGGGGGGGGGGGGGGGGGGEGGGGGGGGGGCGGGGCFFGGDGGGGGGGGGGFGGGGGGGGGGGGGGGGGGDFGG7FFGGGGGGGGGG,<E,CFGGGGGGGGGGGGGGGFFCGGGGGG9CGDG=FGGCGFGGGGGGGGGGGGGECGCGGGGFGGGCEGGGEGGGFGGGECEFFFEGGGGGFF9C9CGGEEGCCFFCEDFCCC7=C@7?F7+C5CGC>C?CCFGGGE459DFCF)*:EFFFFE+9*+<EF<*A+:++
@M03152:184:000000000-AWYW1:1:2106:19969:6915 1:N:0:AGAGGATAATACCTGT
AAGCTCGTAGTTGAATTTCGGCCTTTGCCGCCCGGTCCGCCCTATGGGTGTGTACTGGAGCGGTGGAGGCTTACCTCGTGGTGAACGGCCATGCTCTTTACTGGGTGTGGTCGGGAACCATGATTTTTACTTTGAAAAAATTAGAGTGTTCAAAGCAGGCTTACGCCCGAATACATTAGCATGGAATAATAAAATAGGACGTGCGGTTCTATTTTGTTGGTTTCTAGAATCGCCGTAATGATTAATAGGGATAGTTGGGTGGAATTCTCGGGTGCCAAGGAACTCCAGTCACAGAGGATAA
+
CCCCCGGGGGGGGGGGGGGGGGGGGGGGGGGGGGGGGGGGGGGGGGGGGGFGGGFGGGDFGGGGGGGGGGGGGGGGGEEGG7CCGGEFGGGGGGGGFFGGGGGGGFGCFGGGGGGGGGGGGGGGGGGGGGGGG<<DDCDFFGGGFFCGDFGFGGGGGGFGGGGGFGGGGGGGGFGGG9FGGGGGFGFFFDFFGGGGGGGG@FCGFEFEGGFGGGDFGGG5?8C9CGFFE?CGGGDGGGCGCCFDFGFGGG@C8F<EFG5*/**+<C+0:EGG57C227@FE***<+<CF6+97?*+77<C7
@M03152:184:000000000-AWYW1:1:2106:11389:7022 1:N:0:AGAGGATAATACCTGT
AAGCTCGTAGTTGAATTTCGGGATCAATTTATTGGCCGTGCTATTGTACGTACTGGTATTATTGATTCCTACCTTCTGACGAACCACGATGTCATTAATTTGGTGTCATGGGGAATCAGGACTGTTACTTTGAAAAAATTAGAGTGTTTAAAGCAGGCTCACGCTTGAATACATTAGCATGGAATAACGAAATAGGACGTTTGATTCTATTTTGCTGGTTTCTAGGATCGACGCAATGATTAATAGGGATAGTTGGGTGGATTTATCGGGTGCCAAGGAACTCCAGTCACAGAGGATAATT
+
C<6CCGGGGGGGGGGGFGGEGGCGGGGFFGDFGE@FGGEEGGGGGGGGGFFFGGAF<FGFEFFFCFFGGGFFGGGFGGGGGCFG>EGGDDFGFGGGGFFGGGGGCGGGGGGGG=CAFFG?,=EFGG9FFFFDCEFCEFECGG,CEEGGGGFGGGDGGGGFEAFGGGGF8?DCFEDC9FAAF8A>CFGGGGCC@FGGGGCFG7:FCABF9EFFE@9CF,@EC,@EC@6D8CC*=>>8:FEFCFGFDFCE866CGGFD5EGC>+3C+A<1)*///7+0*0<67CFFGFF?+97@+*9*0+0++
@M03152:184:000000000-AWYW1:1:2106:26029:7069 1:N:0:AGAGGATAATACCTGT
AAGCTCGTAGTTGAATTTCGGGATTAATTTACTGGTCGTGCTATTGTACGTACTGGTTTTATTGATTCCTACCTTCTGACGAACCATGATGTCATTAATTTGGTGTCTTGGGGAATCAGGACTGTTACTTTGAAAAAATTAGAGTGTTTAAAGCAGGCTCACGCTTGAATACATTAGCATGGAATAACGAAATAGGACGTTTGATTCTATTTTGTTGGTTTCTAGGATCGACGTAATGATTAATAGGGATAGTTGGGTGGAATTCTCGGGTGCCAAGGAACTCCAGTCACAGAGGATAATA
+
CCCCCGGGGGGGGGGGGGGGGGEGGGGGGGGGGGGGGGGGGGGGGGGGGFFGGGGGGGGGGGGGGGGGGGCD8FGGGGGGGGGGGGGG9FFGGGGFG9EFGGGGGFEFGGGFDFGGGC?@FGGGGGGGGAFDFEGGGGGGGGAEFGGGCFGGGGGGGGFFGGGG7BFGCB@AFGG,CEDGDGGGGGGGDGDCGGGGGGCF7F:FFGGGGGGGGGGGGGGGGGGC,>CCC*>CEGGGC7ECF7CG+,=6CCFGGGGGGGG789FGCC+:<EGGC47C5)0=6CC<8CF+<69++*/2<<*<+
@M03152:184:000000000-AWYW1:1:2106:15679:7087 1:N:0:AGAGGATAATACCTGT
AAGCTCGTAGTTGAATTTCGGGCCTGGCTGGGTGGTCTTGCCGAAAGGTAAGCACTGCTCTGGTCGGGTCTTTCCTTCTGGGGAACCAGCGTGCTCTTAACTGAGTGCGTTGGGGATCCAGGACTTTTACTTTGAAAAAATTAGAGTGTTTAAAGCAGGCTTACGCTTGAATACATTAGCATGGAATAATAGAATAGGACTTTGGTTCTATTTTGTTGGTTTCTAGGACCGAAGTAATGATTAATAGGGTTAGTTGGTTGGATTTCTCGGGTGCCAAGGAACTCCATTCACAAAGGATAAT
+
CCCCCGGGGGGGGGGGGGGGGGGGGGGGGGGGGGGGGGGGGGGGGGGGGFEFFFGGGGGGGFGGGGGGGGGGGGGGGGGFGGGGCGGGGGGGGGGGGGGGGGGFGGGGGGGGGGGGGGGGGGGGGGGGGGGGGGGFF<=FGGGGDGGGGGGGGBDDEFGGGGFGGGFGGCAFFGFFFCF?FGGGGGFGCGCFCAFCFFGGGGFCFGGGC@@EFF9FCFCEGF;B9C,2>C>G58EFCGFCFGG97<966*;5*>9+>/*1*8+<90<:5=5DEDCCEFFG60<>88+<96:++*2:*+:30
@M03152:184:000000000-AWYW1:1:2106:3849:7149 1:N:0:AGAGGATAATACCTGT
AAGCTCGTAGTTGAATTTCGGGTCCGGCTGAGTGGTCTTGCCAATGGTAAGTACTGCTCTGGTCGGATCTTTCTTTCTGGGGAACCAACGTGCTCTTAATTGAGTGCGCTGGGGATCCAGGACTTTTACTTTGAAAAAATTAGAGTGTTTAAAGCAGGCCTACGCTTGAATACGTTAGCATGGAATAATAGAATAGGACTTTGGTTCTATTTTATTGGTTTCTAGGACCGAGGTAATGATTAATAGGGATAGTTGGGTGGAATTCTCGGGTGCCAAGGAACTCCAGTCACAGAGGATTATT
+
C68@AFGEFFGGFGGGGGGGEGGDGGDDEGFFGGGGGGGGFF9CFGDGGGGGGFGGFFGGGDGDG7@CFGGFGGGGEGFGCC7EFCFG7?F<DF9CFGC,,,6CFGGGG7FFGGGGGGGGG+?EFFGGGGGFG9FC,A7,8CA@FEFGGDFEGCGGGGGGCGGG7B:FD@A9<7@F<+C;F>:D9F9FA;@FFGCCF9<DCF,>>FFFC9@FA,3@;BDG:C9>EC?8>C>E=CFFGD@9FGGCC+C6*=5CC??6*AC7*3CEEFC7*7E3:*:**).278:CC8CFF=:++*1*2+2++
@M03152:184:000000000-AWYW1:1:2106:27370:7197 1:N:0:AGAGGATAATACCTGT
AAGCTCGTAGTTGAATTTCGGACTCGGTTGGATGGTCTGCCTTTGGTATGTACTGTCCTGACCGGGTCTCACCTTCTGGTGAGCTGTCGTGTTGTTTACTCAGCGCGACAGGGAACCAGGACTTTTACTTTGAAAAAATTAGAGCGTTTAAAGCAGGCTTTCGCTTGAATACATTAGCATGGAATAATAAAATAGGAATTTGGTTCTATTTTGTTGGCTTCTCGGACGGACGTAATGATTAATAGGGATCGTTGGGTGGAGTTGTCGGGTGGCAAGGAACTCCAGTCACAGCTGATAATCA
+
C@CC9CF@FGEFG<CEFEFEC;:FFGGGGGDGFF9C-CFEG9CFFFGCDCFFFF,C;6,CEFGGDEGGFAFFAFFD@ECFDCFC<9CECF@GGFFFDF<FFAFG+FEGG7FGGDF<=,ECFB=AEEFGCGFF95CF<:FCFEFG,+8BBDFFDDFFF78FFC++83@>AF@>CFF9A,>DCDC93@>D,;3DGGF?@,,,@;FD*@FCDDF@,<2<:,8:CF9*4*44:**33=CE1<9+++4++<=*02:08AFG8****<C2308C)2*)29*17<):+<C*8@+<+1<*+2*+++:++
@M03152:184:000000000-AWYW1:1:2106:27359:7208 1:N:0:AGAGGATAATACCTGT
AAGCTCGTAGTTGAATTTCGGACTCGGTTGGATGGTCTGCCTTTGGTATGTACTGTCCTGACCGGGTCTCACCTTCTGGTGAGCTGTCGTGTTGTTTACTCAGCGCGACAGGGAACCAGGACTTTTACTTTGAAAAAATTAGAGTGTTTAAAGCAGGCTTTCGCTTGAATACATTAGCATGGAATAATAAAATAGGACTTTGGTTCTATTTTGTTGGTTTCTAGGACCGAAGTAATGATTAATAGGGATAGTTTGGTGGAATTCTCGGGTGCCAAGGAACTCCAGTCACAGAGGATAATCT
+
CCCCCGGGGGGGGGGGGGGGGGGGGGGGGGGGGGGGGGGGGGGGGGGGGGGGGGFGGGGAFGGGGGGGGGGGGGGGGGCGFGGGGGGGGGGGGDGGG9FGGGGFEFE7FFGGDGGGFFCFGGGGGG9FFEF9FCCF8@FFGGF9<FFFGFGGGGG?FFGGGDDGGGGCFGGFGGGGCGD9,@@EGGFGGGGFGCCGCCFGEFGGGGG@DEFG9FFC,BFG9B,>6:B*:*1=FFFG+=<E?9ECDGG*>?AGG+C5F*8*++>241*:378**77*17)0<:?<+<<?FF+<65*AFCF?9
@M03152:184:000000000-AWYW1:1:2106:11298:7255 1:N:0:AGAGGATAATACCTGT
AAGCTCGTAGTTGAATTTCGGACTCGGTTGGATGGTCTGCCTTTGGTATGTACTGTCCTGACCGGGTCTCACCTTCTGGTGAGCTGTCGTGTTGTTTACTCAGCGCGGCAGGGAACCAGGACTTTTACTTTGAAAAAATTAGAGTGTTTAAAGCAGGCTTTCGCTTGAATACATTAGCATGGAATAATAAAATAGGACTTTGGTTCTATTTTGTTGGTTTCTAGGACCGAATTAATGATTAATAGGGATAGTTGGGTGGAATTCTCGGGTGCCAAGGAACTCCAGTCACAGAGGATAGTAT
+
CCCCCGGGGGGGGGCGEGGFFGEEGGGGGGGGFGGGGFGGGGGGDGGGGGGGGGGGFFGAFFFGGGGGFFFGGGGGGGAFGFDGGGG9FGGGGFGGGGGGG<FEGECCCGGDE<FFGGGEGGGEFF9EGGGC<,B?AFF<BEGGGFGFGGGGGGGG+CFFDEGGGGFGDFGGGGGGGGGF,DEFFFGGAFGGGG=D:FFFEFCBFGG,DCFG;FFFFCFGGGEF,,>C*=E*=BCGGCEGCFGC7967:=FGG9?=E/:*0<?+<EC*):CD;7*/*.7*<+<7EF?9FF+88CFGG+:+3
@M03152:184:000000000-AWYW1:1:2106:24665:7280 1:N:0:AGAGGATAATACCTGT
AAGCTCGTAGTCGAATTTCGGGGTTAGTAGGCTGGTCGTGCCACCGGTACGTACTGGTCTTACTGATTCCTCCTTCCTGATGAACTGTAATGCCATTAATTTGGTGTTGCAGGGAATCTGGACTGTTACTTTGAAAAAATTAGAGTGTTTAAAGCAGGCTAACGCTTGAATACATTAGCATGGAATAATGAAATAGGACGTTCGATCCTATTTTGTTGGTTTCTTGGATTGACGTAATGATTAATCGGGATAGTTGGTTGTAATTCTCGGGTTCCAAGGAATTCCCTTCACAGAGGATATT
+
C-@CCFGFFCGFGCFFFGGFEGGGGGGGGAFGGGEGGGGGGGGGGGGGGDEGGGGF,EAFG9FGDDGGEEFEGGG<EFFFGGAFFEDFE<EDGGGGGCAFGG<FFGFGFGFC8CC@FGGGGFGFFFGGAF<EFGF9?=+FF<E9FBEFE@C9,5<8EEGFGGGGCGGGGGFCAD?FG9,;D9@,7@9BE99;=FCG,,@+@FGD?CF8D3FFF=,>CB,@=F,6,6>DFG,D;*>5/:,4=@@,+,4/**2*<CE10*4B3++?++2<>**1*;*:9;)=*+3*0++3*/33+****<0++
@M03152:184:000000000-AWYW1:1:2106:23489:7353 1:N:0:AGAGGATAATACCTGT
AAGCTCGTAGTTGAATTTCGGGTCCGGCTGAGTGGTCTTGCCAATGGTAAGTACTGCTCTGGTCGGACCTTTCTTTCTGGGGAACCAACGTGCTCTTAACTGAGTGCGCTGGGGATCCAGGACTTTTACTTTGAAAAAATTAGAGTGTTTAAAGCAGGCCTACGCTTGAATACGTTAGCATGGAATAATAGAATAGGACTTTGGTTCTATTTTGTTGGTTTCTAGGACCGAGGTAATGATTAATAGGGATAGTTGGGTGGAATTCTCGGGTGCCAAGGAACTCCAGTCACAGAGGATAATC
+
CCCCCFGGGGGGGGFFGGGGGGFEGGGGGFFGGGGGGGGGGGGGGGGGGAFGGGGGGGGGGCGGGCFGGGGGGGGGGGGGFGCFEFFGGGGGGGGGGFFGGGGGGDGGGGEEGGGGGGGGF=FFGGGGGGGGGCGDG8FGFFFFGGGGGGGGG9FFGFGGGGGGGGGGFGGDF7DDDFGGGGGGGGGFGGDGCFGGFGGGGGDGFGFGGGGGGFFGG,>FFGGGCFGCE*:CEEB;C:4@C7AEF7?C6EA?FGG6?EE71?CG9CF*/:@5:9:**))2*0<48+<FGFF9C0<*A9>F+
@M03152:184:000000000-AWYW1:1:2106:13512:7383 1:N:0:AGAGGATAATACCTGT
AAGCTCGTAGTTGAATTTCGGGACCAATTTGTTGGTCGTGCCTCGGTACGTACTGGTATTATTGGTTTCTCCCTTCTGAGGAACCTTGATGTCATTAATTTGGTGTCTTGGGGAATCAGGACTGTTACTTTGAAAAAATTAGAGTGTTTAAAGCAGGCATACGCTTGAATACATTAGCATGGAATAATGAAATAGGACGTTTGATTCTATTTTGTTGGTTTCTAGGATCGACGTAATGATTAATAGGGATAGTTGGGTGGAATTCTCGGGTGCCAAGGAACTCCAGTCACAGAGGATAATG
+
CCCCCGGGGGGGGGGGGGGFCECGGFGGGGGGGGGGGGGGGGGGCEGGGGGGGGGGGGGGGGGFGGGGGGGFGGGGGFGGGGGGFGGGFGGFFDFGG,EFGGGGGGFGGFFGGFCFGFFGGGGGGGDGGGGCGFFGGGGGGCFGGGGGGGDGGGGEFGDGGGFGEE+FDFGGGGGDGGGGGFFFGGCF9CF,=>A,EFEFGFDFGG9FCFGGGGFGGFEFGGGDFG6EF>CE:BEGGFGGGFGG=CDFCG4?FF9C5=C8BC?F+=C=D5C)*2CCFFA6=FCF8+<++1<E?FFFG7C+0
@M03152:184:000000000-AWYW1:1:2106:22810:7418 1:N:0:AGAGGATAATACCTGT
AAGCTCGTAGTTGAATTTCGGGCCTGGCTGACCGGTCCGCCTCACCGCGTGCACTGGTTCGGCCGGGTCTTTCCTTCTGGCTAACCTCATGCCCTTCACTGGGTGTGCTGGGGAACCAGGACTTTTACTTTGAAAAAATTAGAGTGTTCAAAGCAGGCATATGCTCGAATACATTAGCATGGAATAATAGAATAGGACGTGCGGTTCTATTTTGTTGGTTTCTAGGACCGCCGTAATGATTAATAGGGATAGTTGGGTGGAATTCTCGGGTGCCAAGGAACTCCAGTTACAGAGGATAATA
+
CCCCCGGGGGGGGFGGCGFGCFGGGGGGGGGGGGFGGGGGGGGGGGGGGGGGFGGGGGGGGCFGGGGGGGGGGGGGGGGGGGGGGGFGGGFFGGGGF9EFGFGFGGGGGGGGGGGGFGGGGGGGGGCGGGGGGGGFFEFGGGGGGGGGGGGGGGGGGGFFFGGGGGGGCFFFFFGG9CCFFDGGGGGGGGGGGFGGGGGGGGGDGGDFFGGGGGGGCGGGGGGGGFFGFDCCCC*8ACEFGG7CCGGGCF:63CGD87E559@FGCCCGEC58<C41547CEFFFGC+0@7C795:?FF++
@M03152:184:000000000-AWYW1:1:2106:6028:7597 1:N:0:AGAGGATAATACCTGT
AAGCTCGTAGTTGAATTTCGGGATCGACGGGTCGGTCGCGCCTCTGGTGTGTACTGGCCCTGTCGGTTTCTCCCTTCTGACGAACCACGATGTCATTAATTTGGTGTCGTGGGAAATCAGGACTGTTACTTTGAAAAAATTAGAGTGTTTAAAGCAGGCATTCGCTTGAATACATTAGCATGGAATAATGAAATAGGACGTTTGATCTTATTTTGTTGGTTTTTAAGATCGACGTAATGATTAATAGGGATTGTTGGGTGGAATTTTAGGGTGCCAAGGAACTTCAAGTACAGAGGATAAT
+
CC9CCGGGGGGGGGGGGGGGGGGFG7F:C:CGGGGGGCEFGGGEGGGGGGGFGGGFG8F@C8F<F@FGGGGGAFCGA?,CFFGGDGFGGGF74C55F<FFFF9FEDD,CBFGGCGGG9E?E8<BFFFDFD<D,,CFCFGFG9BF9D>FEF@CG>,,,@C<A==FEEFF@FA@>9@F3=>FCFF,D>9E@BEGGG;D::,>CCFEA;,@C,7@CD,=CCFCFG*;8E+;B+3**=E8CC+<CF<<;+4+A*.2*<C88C****AF?+2+2<59*/>7FF5*:*3*<++0+/+3@*2:*+:C+
@M03152:184:000000000-AWYW1:1:2106:17156:7605 1:N:0:AGAGGATAATACCTGT
AAGCTCGTAGTTGAATTTCGGGATCAATTTATTGGTCGTGCTATTGTACGTACTGGTATTATTGATTCCTACCTTCTGACGAACCATGATGTCATTAATTTGGTGTCATGGGGAATCAGGACTGTTACTTTGAAAAAATTAGAGTGTTTAAAGCAGGCTCACGCTTGAATACATTAGCATGGAATAACGAAATAGGACGTTTGATTCTATTTTGTTGGTTTCTAGGATCGACGTAATGATTAATAGGGATAGTTGGGTGGAATTCTCGGGTGCCAAGGAACTCCAGTCACAGAGGATAATA
+
CCCCCGGGGGGGGGGGGGGGGGGGGGGGGGGGGGGGGGGGGGGGGGGGGGGGGGGGGGGGGGGGGGGGGGGGGGGGGGGGGGGGGGGGGGGGGGGGGGGGGGGGGGGGGGGGGGGGGFGGGGGGGGFGGGGGGGGGGGGGGGGGGGGGGGGGGGGGFGFGGGGGEGGGGGGGGGGFGGGGGGGGGGGGGGGGGGFFCGGGCGGFGGGGGGGGGGGGDGGGGGGFFGGGGEGGGGGGGGGGGC7=FFGGC6FCCFD6CEGCF9<C?C9CFGED5CD<F:;:6BEDGGGGGFFFGGG=?CCF7
@M03152:184:000000000-AWYW1:1:2106:21814:7605 1:N:0:AGAGGATAATACCTGT
AAGCTCGTAGTTGAATTTCGGCGTGCGCTCAGGCTGGTCGGCCGTCATGGTCTGTACCGTTTGGGTCACGCCCCACTGTAGGATACTCACCGCTGTCCTTAACTGGGTGGCGGTCAAAGGTTGTAGTACTTTCTGGGGGCAACTCTGGATATTATGACTGGGGTTCCTACTCTTTTACTTTGAGCAAATTAGAGTGTTCAAAGCAGGCAATCGAGCCTTGAATACTTCAGCATGGGATAATGGAACAGGACTGGGATCCTGATTTCGTTGGTTTCTAGGGTCTTAGTAATGGTTAATCGGG
+
CCCCCGGFCFCGGGFAFFDGGDGGGCF7C;CF@F9EEGDEDGGDFFGGGGGFGGGGGGGFFGG:EFEGG@GDEGE@FGGC?DFGGGGGGCG:C+CCFF,F5BA9F,AFGGGCGFG>FGFGEDGGGG??F,DDGDFGG:@GGGGGGGEF<F=FF@FFDFGGGGGEGGGGCFGGGGEFGGFFCGG8F@@>>FGCC9CFFGDAGFDGGG:C8FGGGGGE8EG6F6C9CFFFE?F7FFGG6=6+AEF+9CGGG5)CFCF6<=?++2::+<8*96CC5<7CC?F50;67AECF:@9+3:C9<05**
@M03152:184:000000000-AWYW1:1:2106:12375:7649 1:N:0:AGAGGATAATACCTGT
AAGCTCGTAGTTGAATTTCGAGCCTGGTTGGGCGGTCTGCCTTAACGGTACGTACTGTTCGGCCGGGTTCTACCTCTTGGTGAGCCGGCATGCCCTTCGCTGGGTGTGTCGGGGAACCAGGATTTTTACCTTGAGAAAATTAGAGTGTTCAAAGCAGGCATTTGCCTGCATACATTAGCATGGCATAATAAAATAGGACGTGCGGTTCTATTTTGTTGGTTTCTAGAGTCGCCGTAATGATTAATAGGGATAGTTGGGTGGAATTCTCGGGTGCCAAGGAACTCCAGTCACAGAGGATAAT
+
BCCCCF@@FGCFGF9FCFECFC7@CF<EGG7FF@@CFCGFEEFGGFF@FC:CF@DGGFGC@CCFCFEC=C9FEFAFAF<<9,,==E:4>CC8<?EFDCEC=B=FFFB+A<?CCFCF=DDGG=CCFGFEDDF<<,B>FEF<F<>FGGGFEFFGFGEFAFCEEFFGF9FA,FFC>,@DD,><F@:DGFDCF9DFGGGGG,?FFEGCE*=CCC@EGGCFF*=C@8<>+3++C9C5C:*/**+++2+A:29?=*02++3+27/C*2+2<A+:CF5>87<>?).*C86DF8+209?FCC*:2<0<+
@M03152:184:000000000-AWYW1:1:2106:23365:7664 1:N:0:AGAGGATAATACCTGT
AAGCTCGTAGTTGAATTTCGGGACCAATTTGTTGGTCGTGCCTCGGTACGTACTGGTATTATTGGTTTCTCCCTTCTGAAGAACCTCGATGCCATTAATTTGGTGTCGTGGGGAATCAGGCCTGTTACTTTGAAAAAATTAGAGTGTTTAAAGCAGGCATACGCTTGAATACATTAGCATGGAATAATGAAATAGGACGTTTGATTCTATTTTGTTGGTTTCTAGGATCGACGTCATGATTACTAGGGATAGTTGGGTGGAATTCTCGGGTGCCAAGGAACTCCAGTCACAGAGGATAATC
+
C9ACCFGGCFFGFCGGGGGGCGGGG@FGGGGF<CFFGGGGGDGFEGGFEEEF@DEEFCEDGGCFEFDFECEGGFF@F<@6FE@FGA<F@F<@FFGF<<C<CECGGGGG@CCE7?F@FGGE,CEGCFCFC9?FF?EC?+B?AFEEEFGGGDFAFF88F+DF<DFECCEDCF<<D<3ECFGDFFCFFGAE;D>DCEGGG7C>+@>9EFCB>FF@,38,3:*:82@>C9,,6>:*=E*48C,7:C,1B9C,7EFFGF++=787:C?:CCF55C*)*>C*/77CFG7C8<:E?FGF69**007+0
@M03152:184:000000000-AWYW1:1:2106:16021:7776 1:N:0:AGAGGATAATACCTGT
AAGCTCGTAGTTGAATTTCGAGATCAGTACGCTGGTCGTGCCTTCGGTATGCACCGGCGTCACTGGTTTCTCCCTTCTGAAGAACCGTCATGTCATTAAGTTGGTGTGGCGGGGAATCAGGACTGTTACTTTGAAAAAATTAGAGTGTTTAAAGCAGGCTCGCGCTTGAATACATTAGCATGGAATAATGAAATAGGACGTTTGACCCTATTTTGTTGGTTTCTAGGATCGACGTAATGATTAATAGGGATAGTTGGGTGGAATTCTCGGGTGCCAAGGAACTCCAGTCACAGAGGATAAT
+
CCCCCGGF@FFGGGGGGGFGGGGGGFGGGGGGGGGGGGGGGGGGGGGEGGGGGEGGGGGGGGGFGGGGDGGGGGGGGGGGFGGGGGGF@CFGFDFFGFGGGGCFGGGGGGGGGGDDGGGGFFF=FFGGGGGGGGFGGGEGG9<<A<CGGGGCGGCGGGD7<CCFGE@FFG@G?,@@F9FCFGGGGGGGGGGGGG9?<::BFFFE9CBC8:CFFF@FGGG*:FEG?FEGG+;*/2CFGCG+9<9CDCGDGEF6@<?965;8E869C+<95CEGEGG7<><6E66:CCC:+8?FCDD5077<9
@M03152:184:000000000-AWYW1:1:2106:17061:7893 1:N:0:AGAGGATAATACCTGT
AAGCTCGTAGTTGAATTTCGGGATCAATTTATTGGTCGTGCTATTGTACGTACTGGTATTATTGATTTCTACCTTCTGACGAACCATGATGTCATTAATTTGGTGTCTTGGGGAATCAGGACTGTTACTTTGAAAAAATTAGAGTGTTTAAAGCAGGCTCACGCTTGAATACATTAGCATGGAATAACGAAATAGGACGTTTGATTCTATTTTGTTGGTTTCTAGGATCGACGTAATGATTAATAGGGATAGTTGGGTGGAATTCTCGGGTGCCAAGGAACTACAGTCACAGAGGATAATA
+
CCCCCGGGGGGGGGGGGGGGGGGGGGGGGGGGGGGGGGGGGGGGGGGGGGGGGGGGGGGGGGGFFGGGGGGGGGGGGGGGGGGGGGGGGGGGGGGGGFGGGGGGGGGGGGGGGGGGGGGGGGGGGGGGGGGGGGFFDGGCFFGGGGGGGGGGCGGGGGGGGGGGGGGGGGGGGGGGGFGGGGCFGGGGGGGDGGGGGGGGGGGFFGFFGGGGGGGGGGGGGGCEED?EG5::EEFECFGGGGGGGFCEFFFFGG?6:CEGFF?FFGGECEGDCFGCG)8:F6+;C?797@G++27:<<:0+
@M03152:184:000000000-AWYW1:1:2106:10663:7928 1:N:0:AGAGGATAATACCTGT
AAGCTCGTAGTTGAATTTCGGGATCAATTTATTGGTCGTGCTATTGTACGTACTGGTATTATTGATTCCTACCCTCTGACGAACCACGATGTCATTAATTTGGTGTCTTGGGGAATCAGGACTGTTACTTTGAAAAAATTAGAGTGTTTAAAGCAGGCTCACGCTTGAATACATTAGCATGGAATAACGAAATAGGACGTTTGATTCTATTTTGTTGGTTTCTAGGATCGACGTAATGATTAATAGGGATAGTTGGGTGGAATTCTCGGGTGCCAAGGAACTCCAGTCACAGAGGATTATT
+
CC@CCGEFEGGGGGGGGGGGGGEEGGGGGGGGGGGGGGGGGGGGGGGFGGGGCGGGFFGFGFFFEFF9FFEGGGFFGGFGEFFGGGGG>EFEGGGDE<AFGG,E<FFGGGGFE7FGFGGGGGGGGGGGGDGGGAEE<FFFGGCCFDFGGEGF<ADFGGGGGGGGGGGGGGCGAFGC<>FA<=8EFGG9ECEEGGFGFFFB+@F,EFGFFGGGGGGGG5CFFFGCFCCE?5CC5BD/:@9CF9FG+B6=,CFFFGF6*CG7*BCFCABE3**/3;@C*.=7*<9<6CFFG?7CC*>CC+9<+
@M03152:184:000000000-AWYW1:1:2106:15645:7970 1:N:0:AGAGGATAATACCTGT
AAGCTCGTAGTTGAATTTCGAGACCGGCTTACTGGTCGTGCTATTGTACGTACTGGTATAATCGGTTTCTCCTTTCTGACGAACTATAATGCCATTAATTTGGTGTTTTAGGGAATCAGGACTGTTACTTTGAAAAAATTAGAGTGTTTAAAGCAGGCTCACGCTTGAATACATTAGCATGGAATAACGGAATAGGACGTTTGATTCTATTTTGTTGGTTTCTAGGATCGACGTAATGATTAATAGGGATAGTTGGGTGGAATTCTCGGGTGCCAAGGAACTCAGTCACAGAGGATAATCT
+
CCCCCGGGGGGGGGGGGGGGGGGGGGGGGGGGGGGGGGGGGGGGGGGGGGGGGGGGGGGGGGGGGGGGGGGGGGGGGGGFGGGGGGGGGGGGGGGGFGGGGGGGGGGGGGGGGGGGGGGGGGGGGGGGGGGGGGGGGGGGGGGFGGGGGGCGGGGGGGGGGGGGGGFFGGCFGGGGGGGGFFCEFDFGEGDGFGGGGGGGGGGCAFGGGGGGFGGGGFGGGGGECGGGCGCEEGGDFGFDFFGFGG6FFGFCFGG?*AE7E>EFGGD*<EGD3CCDF:FEF:CFEGGGGFGG6C<FFGFCC
@M03152:184:000000000-AWYW1:1:2106:17129:8059 1:N:0:AGAGGATAATACCTGT
AAGCTCGTAGTTGAATTTCGGGATCAATTTACTGGTCGTGCCTATGGTACGTACTGGTTTTGTTGGTTCCTCCTTTCTGGGGAGCCGCGATGTCATTAACTTGGTGTCGCGGAGAATCAGGACTGTTACTTTGAAAAAATTAGAGTGTTTAAAGCAGGCTAACGCTTGAATACATCAGCATGGAATAATGAAATAGGACGGTTGTTCCTATTTTGTTGGTTTCTAGCGTCGACGTAATGATTACTAGGGATAGTTGGGTGGAATTCTCGGGTGCCAAGGAACTCCAGTCACAGAGGATAAT
+
CCCCCFEC;FCEFCEFCECGGEG:<@CFGEFFFCGGGGG@FFFFFE8CC9FA6CCEFGFGF@F,C,B<FGG9C6CF9CECAECFFFCCCF7FGEEEF,,CC,CFFFGE?=4:+@F,5CE,?,BFFEDDFF,EDE?DE<FCGD85<BDDA<F<FC<,B=+>DGGDCF7FFCCDFF9C9,8>=FFDC:>@ECDFCFG9B:B**>FG*>FGD<BGG;FCEF>8CC,<,<,1CEB?EG855=FC7E?+:+=7577:+<FCC=A?CE+AC+0+*2198DC*<5>**0AFG6CF?*90<495:+2A+
@M03152:184:000000000-AWYW1:1:2106:20260:8086 1:N:0:AGAGGATAATACCTGT
AAGCTCGTAGTTGAATTTCGGGATCAATATGTCGGTCGTGCCTCGGTACGTACTGGCATCATTGGTTTCTCCCTTCTGATGAACCATGATGCCATTAATTTGGTGTCGTGGGGAATCAGGACTGTTACTTTGAAAAAATTAGAGTGTTTAAAGCAGGCTCACGCTTGAATACATTAGCATGGAATAATGAAATAGGACGTTTGATTCTATTTTGTTGGTTTCTAGGATCGACGTAATGATTAATAGGGATAGTTGGGTGGAATTCTCGGGTGCCAAGGAACTCCAGTCACAGAGGATAATC
+
CCCCCGGGGGGGGGGGGGGGGGGGGGFGGGGGGGGGGGGGGGGGGGGGGGGGGGGGGGGGGGGGGFGGGGGGGGGGGGGGGGGGGGGGGGGGGGGGGGGGGGGGGGGGGDGGGEFFGGGGGGGGGGCGGGGGGGGGGGGGGGGGGGGGGGGGGGGGGGGGGGGGGGGGAFCFGGFDF<;DFGGFFFFFGCCFFDG:FGGGGGDCFGFFGGGGGAFFGGGGGGGGFFCFGEGGCEGGGGGGGGGFGFG=EF5+5CCF5CGDGGGGGGFCGDC<C4D<F3>6:<<CFFF+09F?@C7*<EF++
@M03152:184:000000000-AWYW1:1:2106:19200:8144 1:N:0:AGAGGATAATACCTGT
AAGCTCGTAGTTGAATTTCGGGCCTGGCTGGGTGGTCCTGCCGAAAGGTAAGCACTGCTCTGGTCGGGTCTTTCCTTCTGGGGAACCAGCGTGCTCTTAACTGAGTGCGTTGGGGATCCAGGACTTTTACTTTGAAAAAATTAGAGTGTTTAAAGCAGGCTTACGCTTGAATACATTAGCATGGAATAATAGAATAGGACTTTGGTTCTATTTTGTTGGTTTCTAGGACCGAAGTAATGATTAATAGGGATAGTTGGGTGGAATTCTCGGGTGCCAAGGAACTCCAGTCACAGAGGATAAT
+
CCCCCGGGGGGGGGGFGGGGGGGGGGGGGGGGGGGGGGGGGGGGGGGGGFGGGGGGGGGGGGGFFGGGGGGGGGGGGGGGGGGEGGGGGGGGGGGGGGGGGGGGGGGCEEGEFGGEGGGGGGGGGGGGGGGGFGGGCGGGCFFFAFGFGGGGGGGGGFGGGGGGGCEGGFGFGGFFGCFFGGGGGGD>EGFC,;;BC7FGFGGGCFCCC<@FFAEGGFGGGGCFFGGGGF5=5EEC@?CC+>CFG7FEFC;*>CC78EEGDF9FFFGF5F8CCCFCE4@EGGG78C:<FFE9E*>56+0<0
@M03152:184:000000000-AWYW1:1:2106:15477:8416 1:N:0:AGAGGATAATACCTGT
AAGCTCGTAGTTGAATTTCGGGAGTTTCAGGCCAAAGCTCGTCCTTGTGGCGTGGCTGGGTCTGGGCTTCCTATGTTTGGGTAGTGGGCAACCGCTCCCAATCGTTTACTTTGAAAAAATTAGAGTGTTCAGAGCAGGCGTAACCTTGCCATTGAATATTACAGCATGGGATAATAGAATATGACGTTGGTCTTATTTTGTTGGTTTCTAAGGCTGATGTAATGATTAATTGGGATCGTTGGGTGGAATTCTCGGGTGCCAAGGAACTCCAGTCACAGAGGATAATGTCGTATGCCGTCTT
+
CCCCCGE@;FFGGGGGGGGGGGGG7FFGGGGFGGGGFGDCFEEGGGGGGDFGGGCGG::@FGCGGGGGFFFGGGAFGGGCF7EFGGF<FFGGGGGGGGGC@EEFFFGFDFGG9<EA<F7DEEEF<FGFGGC9<BGGGGDDFGGGGGFFDFFFGGFDGCFGGDD9FFGGGG8FD,DCF<@CFAFCF+3@DFGCFFFECC@;FF<,@F7,?D,<,5DF79,DEFG,DCCC;C,1<B::**=CFF5CD*:=?FFF?E*8;E@8<BB5FFG?DGFF?6>DFFFG=*<>CG+<EFGG?**:*2/AC
@M03152:184:000000000-AWYW1:1:2106:10365:8463 1:N:0:AGAGGATAATACCTGT
AAGCTCGTAGTTGAATTTCGGGCCTGGCTGGGTGGTCTTGCCGCAAGGTAAGCACTGCTCTGGTCGGGTCTTTCCTTCTGGGGAGCCAACGTGCTCTTAATTGAGTGCGCTGGGGATCCAGGACTTTTACTTTGAAAAAATTAGAGTGTTTAAAGCAGGCTTACGCTTGAATACATTAGCCTGGAATAATAGAATAGGACTTTGGTTCTATTTTGTTTGTTTCTAGGACCGAGGTAATGATTAATAGGGATATTTGGGTGGAATCATCGGGTGCCACGGAACTCCAGTCACAGAGGATATA
+
CCCC9CB8-CB<CFGGF@F@G@:C;@@C@FDG<,@B@EGACFEEG7@CE,@F,,<@FGFCFCEECC:@C@6CF,6@C9EA9<>::+8,CCBF7D7<,,F,C,AE,<EGCCFD@7E==?8<FG<FEGGG9FCG9,EF9:BC,>FFFGEFFGGFG9DA<=+3BF,<FCEFFCDCFCACFG9A,@,*>FED,@DCACDCA@,D>CBFDACDF;@F9BF>F,C8@F;?9,62BE5*/B:?+=FC99A:7C@?CC)6++<@CC*7:/A+++309**CEDC:+)):A5<*02+<<=99+9C5C+2++
@M03152:184:000000000-AWYW1:1:2106:28321:8545 1:N:0:AGAGGATAATACCTGT
AAGCTCGTAGTTGAATTTCGGGATCAATTTATTGGTCGTGCTATTGTACGTACTGGTATTATTGATTCCTACCTTCTGACGAACCATGATGTCATTACTTTGGTGTCTTGGGGAATCAGGACTGTTACTTTGAAAAAATTAGAGTGTTTAAAGCAGGCTCACGCTTGAATACATTAGCATGGAATAACGAAATAGGACGGTTGATTCTATTTTGTTGGTTTCTAGGATCGACTTAATGCTTAATAGGGTTAGTTGGGTGGAATTCTCGTGTTCCAAGGAACCCCAGTCACAGAGGCTAATC
+
CCCCC9F@CCFAFAFFGGG<@:BF8@,CFFGGGGGF@C@,@<@FF9F<@CFFFG,EFG9FGGGGGGGGGGDGGGGFGEC<FCCBFFFFCCDFFF@FE,9EFGFFFE@<EEF8C7F<<5F<CD8=CF?A9FGGC?AF,8BFGCFDFGGGFGGFA9FCC:FFGG8D:+ADFFFGG999?CFF,<,=5A>DDEEEDFDF9FC+8FB,@D=A,@ECDF8F7,4@:>5D,9,>:***11?,,25=D,1=C9CC,,),4CGF=GGG5<CCE@FD**3*;C7@05):>***3A<+<*2++*7*:?F70
@M03152:184:000000000-AWYW1:1:2106:24253:8559 1:N:0:AGAGGATAATACCTGT
AAGCTCGTAGTTGAATTTCGGGATCGATGGGTCGGTCATGCCCTCGGTATGTACTGATCCCATTGGTTCTCACCTTCTAAGGAACCATGATGTCATTCGGTTGATGTTGTGGGGAATTAGGACTGTTACCTTGAAAAAATTAGAGTGTTTAAAGCAGGCCAACGCTTGAATACATTAGCATGGAATAATGAAATAGGACATCCGACTCTATTTTGTTGGTTTCTAGGATCGATGTAATGATTAATAGGGATAGTTGGGTGGAATTCTCGGGTGCCAAGGAACTCCAGTCACAGAGGATAAA
+
CCCCCGGGGGGGGGGGGGGGGGGGGGGGGGGGGGGGGGGGGGGGGGGGGGGGGGGCFGGGGGGGGGGGGGGGGGGGGGGGGGGGFGGGGGGFFGFGGGGGGGGGGGGGGGGGGGGGGGGGGGGGGGGGGGGGFFGGGGGGGGGGGGGGGFFGGGGDFGCGGGG>GGGGGGGGGGGGGFGGGGGGGGGGGGFGGGGGGGGGGGGGGGGGGEGGGFFGGGFGGGGGGGGGFGGGGGGGGFFGG@CEF;EFGGFF?GGDFGGCECFFEFGGGC5F5C<CCFFFGGG7CG6E??C7<96CCFFF+
@M03152:184:000000000-AWYW1:1:2106:24332:8635 1:N:0:AGAGGATAATACCTGT
AAGCTCGTAGTTGAATTTCGGGATCAATTTATTGGTCGTGCTATTGTACGTACTGGTATTATTGATTTCTACCTTCTGACGAACCATGATGTCATTAATTTGGTGTCTTGGGGAATCAGGACTGTTACTTTGAAAAAATTAGAGTGTTTAAAGCAGGCTCACGCTTGAATACATTAGCATGGAATAATAGAATAGGACGTGCGGTTCTATTTTGTTGGTTTCTAGGACCGCCGTAATGATTAATAGGGATAGTTGGGTGGAATTCTCGGGTGCCAAGGAACTCCAGTCACAGAGGATAATA
+
CCCCCGGGGGGGGGGGGGGGGGGGGGGGGGGGGGGGGGGGGGGGGGGGGGGGGGGGGGGGGGGGGGGGGGGGGGGGGGGGG>EGGFGGGGGGFGGGFGGGGGGGGGGGGGGGGGGFGGGGGGGGGGGGGGGFEEGGFGFFGGGGGFGGGGGGCGGFEGGGGGGGGGGGGGAGFFGGGGFGGFGGGGFGGFDFFGGGGGEGGFEEGGGGGGFGGGGGGFGFGGGC7DFFGGGGGGGGGGGDGG7CFGFF6EF??EFCEGGEDEGGGGGE<EGCCCFCF5FFGGGC?8C+<F?CF<F6CCFF+
@M03152:184:000000000-AWYW1:1:2106:10624:8718 1:N:0:AGAGGATAATACCTGT
AAGCTCGTAGTTGAATTTCGGGATTAATTTATTGGTCGTGCAATAGTACGTACTGGTATTATTGATTCCTACCTTCTGACGAACCATGATGTCATTAATTTGGTGTCATGGGGAATCAGGACTGTTACTTTGAAAAAATTAGAGTGTTTAAAGCAGGCTCACGCTTGAATACATTAGCATGGAATAACGAAATAGGACGTTTGATTCTATTTTGTTGGTTTCTAGGATCGACGTAATGATTAATAGGGATAGTTGGGTGGAATTCTCGGGTGCCAAGGAACTCCAGTCACAGAGGATAATT
+
CCCCCGGGGGGGGGFGGGGGGGGGGFGGGGGGGGGGGGGGGGGGGGGGGGGGFGGGFGGGGGGGGGGGGGGGFGGEFFGGDGGGGGGGFGGGGGGGFAFGGGGGGGFFFGGGGGGGCEFGFGGGGGGGGFGGGGGGGGFFGG<FGGGGGGGGGGGDFEFFGFGG=FCEFABFFGGGGGGGGGGGGGF9EEEG8FAF>FC3FDFAFDFFECFGFCFGGGGGGGGGGFFE68CEGGGGFGGGG7CG+CF6?FACFC<?5EGCEFGF7CGGGGGC8CGGGFFGGDG4CCCE+8<@?CF6CG><+
@M03152:184:000000000-AWYW1:1:2106:22598:8750 1:N:0:AGAGGATAATACCTGT
AAGCTCGTAGTTGAATTTCGGACCTGGTTGAATGGTTTGGTCGCAAGATCAATTACTGTTCTGGCCGGGTCTTTCCTTCTAGGGAACTAGGGTACTCTTTACTGAGCGCGTTAGGGATCTAGGACTGTTACTTTGAAAAAACTAGAGTGTTTAAAACAGGCTTATGCTTGAATACATTAGCATGGAATAACGGAATAGGACTTTGTTTCTATTTTGTTGGTTTTCAGAAATGTAGTAATGATTAATAGGGATAGTTGGATGGAATTCTCGGTTGCCAAGAAACTCCAGTCACAGAGGCTAA
+
CCCC?FFCFGC9F9CFFG9EC76CFGGF<F9FACFFFGC;CCCGGGG8E,EEGFFFG<EFDFEGCCF>GGDFGA,EFGGEGGGFEDC<?FGGGGGA<F,C,9CFCFFFFG+@:+BEF<DFFA9,?FFEGFGGGG9,?B9ACCFA,BAFFFFFEDGGF8BEFFFFGG,9C>>DF,DA,FFF8FCFFF9E9@;BFD7:F:D,<F?F,@FFA=@@33;,>DCC:FCGCF,>C6;9,6;C1==E?>:98CF7C06?:CEFCC+?85??CF+1+7E*88**+;5**57DF+<?C*00+*9+**1A<
@M03152:184:000000000-AWYW1:1:2106:24488:8777 1:N:0:AGAGGATAATACCTGT
AAGCTCGTAGTTGAATTTCGGGCCTGGCTGGGTGGTCTTGCCGAAAGGTAAGCACTGCTCTGGTCGGGTCTTTCCTTCTGGGGAACCAGCGTGCTCTTAACTGAGTGCGTTGGGGATCCAGGACTTTTACTTTGAAAAAATTAGAGTGTTTAAAGCAGGCTTACGCTTGAATACATTAGCATGGAATAATAGAATAGGACTTTGGTTCTATTTTGTTGGTTTCTAGGACCGAAGTAATGATTAATAGGGATAGTTGGGTGGAATTCTCGGGTGCCAAGGAACTCCAGTCACAGAGGATAAT
+
CCCCCGGGGGGGGGGFGGGGGGGGGGGGGGGGGGGGGGGGGGGGGGGGGGGGGGGGGGGGGFGGGGGGGGGGGGGGFGGGGGGGGGGGGGGGGGGGGGGGGGGGGGGGGGGGGGGGGGFGGGGGGGGGGGGGGGGGGGGGGGGGGGGGFGGGGGGGDGGGDFGGGGGGGGCGGGGGGGGG9FGGGGE>FGGGGGGGGGGGGGGGFGGGGFGGGGCGGGDGGGGGFGGFGGGGGGGGDGDCFFFGGGFG6:A?<CFGG=EG5FCE60<FDF5DGCFFEF5C*87FCFCCF?FFEGFC66CF9
@M03152:184:000000000-AWYW1:1:2106:15104:8781 1:N:0:AGAGGATAATACCTGT
AAGCTCGTAGTTGAATTTCGGAATGCGTCTGGCCAAAGCTCGTCCTTGTGGCGTGGCTCGGCTGGTGCTTCCTATCGTTTGTGAGGCGGTCAAACGCTTTACAAATCATTTACTTTGAAAAAATTAGAGTGTTCAAAGCAGGCGTAACCTTGCCATTGAATATTACAGCATGGGATAATAGAATATGACGTTGGTCTTATTTTGTTGGTTTCTAAGGCTGATGTAATGATTAATAGGGATAGTTGGGTGGAATTCTCGGGTGCCAAGGAACTCCAGTCACAGAGGATAATCTCGTATGCCG
+
CC@CCGG@FGCAFGFGFGGGECFGAFEE@FGGGGGGFEFFFGGGGGGGGDCGGGGGFGGGDGGGGGGGGGGGGEEFGGFGEFFGGGGGGGGGGGGGGGGDGFGDFGF9FFG9<?EFFDG<FDCFGGGFGEGGGGF9?CCGG?FCGDGGCFGCGGGGGFGCF@BF,,:EF<FFGGGFGDGFFF9DFF,BCECFGG@CFFFFFGFC7D:E:=E9BFECGGF5,2;?C;BC;CG?CFFFC6FGGGFCG+:7=CAEFGCED5F>FDC8:CC5C:8<9CF<FFFA97+9A6@CC?+<CCFDGG=97
@M03152:184:000000000-AWYW1:1:2106:7678:8812 1:N:0:AGAGGATAATACCTGT
AAGCTCGTAGTTGAATTTCGGGCCTGGCTGGGTGGTCTTGCCGAAAGGTAAGCACTGCTCTGGTCGGGTCTTTCCTTCTGGGGAACCAGCGTGCTCTTAACTGAGTGCGTTGGGGATCCAGGACTTTTACTTTGAAAAAATTAGAGTGTTTAAAGCAGGCTTACGCTTGAATACATTAGCATGGAATAATAGAATAGGACTTTGGTTCTATTTTGTTGGTTTCTAGGACCGAAGTAATGATTAATAGGGATAGTTGGGTGGAATTCTCGGGTGCCAAGGAACTCCAGTAAAAGAGGATAAT
+
CCCCCCFGEGEFGGGGGFGGGGDGDDGGGGFGGGGGGGGGGGGGGGEGGGGGGGGGGFGGGGGGGCGGGGGGGGGGGGGGGFGFFCCFFGGGGGGGGGGGGGGGGGGFGGGGGGGGGGGGGGGGGCFGGGGGGGGGFGGGDGGGGGGGGGGGGGGFGFGC8DFGGGGGGGFGGGGGGGFFGGGCFGGGGGGDFGGGGGFDEGGGDFGGGFGGFGGGGGGEGFB;FC9F?FGCGGGG7++19@@77ECFC68CEC7+9E8CCC:7A3<9<E*7ECDFCF@CG6FCFGD9+*+::1556+*<+
@M03152:184:000000000-AWYW1:1:2106:9445:9041 1:N:0:AGAGGATAATACCTGT
AAGCTCGTAGTTGAATTTCGGGATCAGTATGTTGGTCGTGCTTCGGTACGTACTGTCATTACTGGTTTCTCCCTTCTGAAGAACCTTGATGTCATTAATTTGGTGTCTTGGGGAATCAGGACTGTTACTTTGAAAAAATTAGAGTGTTTAAAGCAGGCATACGCTTGAATACATTAGCATGGAATAATGAAATAGGACGTTTGATTCTATTTTGTTGGTTTCTAGGATCGACGTAATGATTAATAGGGATAGTTGGGTGGAATTCTCGGGTGCCAAGTAACTCCAGTCACAGAGGATAAGA
+
CBCC9FGFFGFFGGGGGGGGFFEGGGGGGCFGGGFGGGGGGFGGGGGGGGGFFGGGGGGGGGGCFGGGGGGGGGGGFFGFGGGGGFGFAF@EFGGGAEDFGGGA@EGGGDGFGDGGGGGGFC<FGFGGGGGFDFFGC:FGGG<FB9FGGGGGGGGGGGGGGFCEE=+EFFFDG?BFGFCDFGFGGEBFGGCGGCFGCCE7>CFDCCAF,@AFGGFCECEG6;ECF9?GGGEEGEGFD7CF:;@FG9FFFCFGGGF,CGGC5BCGD:+C<585E528C+;9ECA<FE??7AGCEDCEFGC++
@M03152:184:000000000-AWYW1:1:2106:28922:9161 1:N:0:AGAGGATAATACCTGT
AAGCTCGTAGTTGAATTTCGAGACCGGTTTATTGGTCGTGCTTTTGTACGTACTGGTATTATTGGTTTCTCCTTTCTGACGAATCTTAATGCCATTAATTTGGTGTTTTGGGGAATCAGGACTGTTACTTTGAAAAAATTAGAGTGTTTAAAGCAGGCTCACGCTTGAATACATTAGCATGGAATAACGGAATAGGACGTTTGATTCTATTTTGTTGGTTTCTAGGATTGACGTAATGATTAATAGGGATAGTTGGGTGGAATTCTCGGGTGCCAAGGAACTCCAGTCACAGAGGATAAGC
+
CCCCCGGGGGGGGGGGGGGGGGGGGGGGGGGCGGGGGGEFGFAEFCFGGGGGGGGGGGGGGGGGGGGGGGGGGGGGGGGGDGGGGGGGGGGGGGGGGGGGFGGGGFGGGGDGE7FGGGGGGGGGGGGGGGGGGGGGCFFGGGGGGGGGGGGGGGGGGGGGGGGGGGGGGFGGGGGGGGGGGGG99>EFGCECGFEE9BFE7>BFGFFFGGGCFGGFDGEGD;E9D9:CGGFGGC5:5,=9@>@EDA6CCGF61CFCCCG7:2;C7C+77CFDC4@6E3;C:@:FGC+3A*+0097*<C7++
@M03152:184:000000000-AWYW1:1:2106:22768:9188 1:N:0:AGAGGATAATACCTGT
AAGCTCGTAGTTGAATTTCGGGAGTTTCAGGCCAAAGCTCGTCCTTGTGGCGTGGCTGGGTCTGGGCGTCCTATGTTTGGGTAGTGGGCAACCGCTCCCAATCGTTTACTTTGAAAAAATTAGAGTGTTCAAAGCAGGCGTAACCTTGCCATTGAATATTACAGCATGGGATAATAGAATATGACGTTGGTCTTATTTTGTTGGTTTCTAAGGCTGATGTAATGATTAATAGGGATAGTTGGGTGGAATTCTCGGGTGCCAAGGAACTCCAGTCACAGAGGATAATCTCGTATGCCGTTTT
+
@CCCCGGEGGGFFGGGFAEDEEGGDFGGGFFGGEGGGGGGGGGGGGGGG@FEGGGGGCCGFGGGGFDGGCF@EFGEFG8FC:FFGGGGGFDDEDEEEFG8<8EFG@FBFF9F<,CFEFEGGGGDF<FEFGDGGFGFCDBFGGGGGGCFFCFGFGEGGFFFCDFFF<<>DF7B<CFGGFAFGF9=>5@DCGGCFEEFGCFGCC7CFFFFG@CCDCCF;FGG@;B,9BFCBGGGGGC,861:@GEGDCFFC6AEFEGDGG7CEF8C*:EFGGGG?*>>G??EC@FGG+0C?FF5F<7A***32
@M03152:184:000000000-AWYW1:1:2106:23694:9203 1:N:0:AGAGGATAATACCTGT
AAGCTCGTAGTTGAATTTCGGGATCAATTTATTGGTCGTGCTATTGTACGTACTGGTATTATTGATTTCTACCTTCTGACGAACCATGATGTCATTAATTTGGTGTCTTGGGGAATCAGGACTGTTACTTTGAAAAAATTAGAGTGTTTAAAGCAGGCTCACGCTTGAATACATTAGCATGGAATAACGAAATAGGACGTTTGATTCTATTTTGTTGGTTTCTAGGATCGACGTAATGATTAATAGGGATAGTTGGGTGGAATTCTCGGGTGCCAAGGAACTCCAGTCACAGAGGATAATT
+
CCCCCGGGGGGGGGGGGGGGGGGGGGGGGGGGGGGGGGGGGGGGGGGGGGGGGGGGGGGGGGGGGGGGGGGGGGGGGGGGGGGGGGGGGGGGGGGGGGGGGGGGGG?FGGGGG7CFGGGGGGGGGGGGGGGGGGGGGGGGGGGGGFGGGGGGGFGGFGGGGFGGGGGGGGGGGGGGFFGGGGGGGGGGGGGGGGGGFFGFGGGGFGGGGGGGGGGFFGGGCCGDAC6EF5:?CEDFGGGGGGGGGCGF6CF?FCCG=EC7B+<C1<?:CGGGEGGC=3FC*B9DGGGGGFFFGFD6?77++
@M03152:184:000000000-AWYW1:1:2106:11022:9217 1:N:0:AGAGGATAATACCTGT
AAGCTCGTAGTTGAATTTCGGGATCAATTTATTGGTCGTGCTATTGTACGTACTGGTATTATTGATTTCTACCTTCTGACGAACCATGATGTCATTAATTTGGTGTCTTGGGGAATCAGGACTGTTACTTTGAAAAAATTAGAGTGTTTAAAGCAGGCTCACGCTTGAATACATTAGCATGGAATAACGAAATAGGACGTTTGATTCTATTTTGTTGGTTTCTAGGATCGACGTAATGATTAATAGGGATAGTTGGGTGGAATTCTCGGGTGCCAAGGAACTCCAGTCACAGAGGATAATA
+
CCCCCGGGEGGGGGGGGGGGGGGGGGGGGGGGGGGGGGGGGGGGGGGGGGGGGGGGGGGGGGGGGGGGGGGGGGGGGGGGGGGGGGGGGGGGGGGGFFGGGGGGGGGGGG9FDEGGGGGGGGGGGGGGGGGGGGGGDGGGGGGGGGGGGGGGCGGGGGGGGGGGGGGGGGGGGGGGFGGGGFGGGGGGGGEGGGGGFGGEGGDFFGFFGGGGGGGGGGGFGGGGGCGFEGEGGGGGGCFGGGGGCFG,CEFGGGGEGEEEGFGG7CEEGCFCE*C<=FFGGGGGFGGGD?FEFFC>FF><+
@M03152:184:000000000-AWYW1:1:2106:5409:9232 1:N:0:AGAGGATAATACCTGT
AAGCCCGTAGTTGAATTTCGGGATCAATGAGTTGGTCGTGCCCTTGGTATGAACTGGCTTTATTGGTCCTCACCTTCTAATGAACCATAATGTCATTCATTTGATGTTTTGGGGAATTAGGACTGTTACCTTGAAAAAATTAGAGTGTTTAAAGCAGGCTCACGCTTGAATACATTAGCATGGAATAATGAAATAGGACATCGCATTCTATTTTGTTGGTTTCTAGGATCGATGTAATGATTAATAGGGATAGTTGGGTGGAATTCTCGGGTGCCAAGGAACTCCAGTCACAGAGGATAAT
+
CCCCCGGGGDFGG-CFFGGGGEGEDE<FGFFGGEGGGGGGGGGF@GGGGGFGGGGGGGGDGGFDCFFGGGGGGFDGGGGGGGGEFGFFFECGGG<FFEC<EFEFGAGGECGGGGGGFFG?E9=ECE?CE?FGD,ED?<CED?FCG,5?<,AFA9FEGFG<<FFGFE:FFEEF<,CDGFGFGFGGG9FDA,,EF9>EFB<DG,@>7<<DD,;=E;;@8CG>DE;,,79>EC88,EBCC::,,,5,=,=CFFF9DFFC@ECE*B998:@F7C5>:3*3205CGCGGG?C9+8++>>;**<:?+
@M03152:184:000000000-AWYW1:1:2106:8854:9382 1:N:0:AGAGGATAATACCTGT
AAGCTCGTAGTTGAATTTCGGGCCTGGCTGGGTGGTCTTGCCGAAAGGTAAGCACTGCTCTGGTCGGGTCTTTCCTTCTGGGGAACCAGCGTGCTCTTAACTGAGTGCGTTGGGGATCCAGGACTTTTACTTTGAAAAAATTAGAGTGTTTAAAGCAGGCTTACGCTTGAATACATTAGCATGGAATAATAGAATAGGACTTTGGTTCTATTTTGTTGGTTTCTAGTACCGAAGTAATGATTAATAGGGATAGTTGGGTGTAATTCTCGGGTGCCAAGGAACTCCAGTCACCGAGGATCAA
+
@AC@CG@F@DGAEE9FGGFG>7FCCFFFGGDGEEE@FFFFGD:FE7:EF9EE<FGFEEFFG9CEFEEGFGGFEGGGGCCFFF@:?D7CEFCFGGDCFGF,CCE,?CEGGGDCFFDCFGA,,BFGG?<FGGGCED<FFEEFGBFCFGCEFGCF?5EDCGGG8BFGGGFGGGGFG9@;FCEGGFCD,,77@FE,C;BF>:ACEFFCFFGGFCFGF99FFFFEFDF;C,2?C9CEEC1+2=:C+9C?++466==*0>:7C*;E*2+2=+<<55*9/9*2<7)0*8C:0+8+09++2)5523*20
@M03152:184:000000000-AWYW1:1:2106:15337:9424 1:N:0:AGAGGATAATACCTGT
AAGCTCGTAGTTGAATTTCGGGATCAGTATGTTGGTCGTGCTTCGGTACGTACTGTCATTACTGGTTTCTCCCTTCTGAAGAACCTTGATGTCATTAATTTGGTGTCTTGGGGAATCAGGACTGTTACTTTGAAAAAATTAGAGTGTTTAAAGCAGGCATACGCTTGAATACATTAGCATGGAATAATGAAATAGGACGTTTGATTCTATTTTGTTGGTTTCTAGGATCGACGTAATGATTAATAGGGATAGTTGGGTGGAATTCTCGGGTGCCAAGGAACTCCAGTCACAGAGGATAATC
+
CCCCCGGGGGGGGGGGGGGGGGGGGGGGGGGGGGGGGGGGGGGGGGGGGGGGGGGGGGGGGGGGGGGGGGGGGGGGGGGGFGGGGGGGGGGGGGGGGGFGGGGGGGGGGGFGGGGGGGGGGGGGGGGGGGGGGGGGCFFGGFFCFFGGGGGGFGGGGGGGGGGGGGGGGF?FGGGGGGGGGGGGGGGGGGGFGGGGGGGGF7FAFGFGGGGGG9DFGGGGGGGFFFCFFECEDGGGFCDF@DFFF7FC,A;CEEGFEGGGGCFGGGF=5C*3?>FG=3A7=GGDGFGGFFGGGGFFGGGG2
@M03152:184:000000000-AWYW1:1:2106:6694:9467 1:N:0:AGAGGATAATACCTGT
AAGCTCGTAGTTGAATTTCGGGCCTGGCTGGGTGGTCTTGCCGAAAGGTAAGCACTGCTCTGGTCGGGTCTTTCCTTCTGGGGAACCAGCGTGCTCTTAACTGAGTGCGTTGGGGATCCAGGACTTTTACTTTGAAAAAATTAGAGTGTTTAAAGCAGGCTTACGCTTGAATACATTAGCATGGAATAATAGAATAGGACTTTGGTTCTATTTTGTTGGTTTCTAGGACCGAAGTAATGATTAATAGGGATAGTTGGGTGGAATTTTCGGGTGCCAAGGAACTCCAGTCACAGAGGATAAT
+
CCCCCGGFGFCGGFGGGGGGGGGGGGGGGGGGGGGGGGGGGGGGGGGGG,EGFGGGGGEGGFFEEGGGGGGGGFGGGGGGGGGGGGGGGGEGGEDFFFEFGGGGGGGFG=FCDCFFGGGGGGFGGCEGDFGCDFFGGGFEE<9=DFGCEFFFFDCGCG<BBEFDGEEEFFFGGGGGCFFFGFFGGFEC;EFF7>=DFGGFCCFECFCF9CF@CFGGFCFGF8,BFGG6CFEGEGDC+++4+>C97+4<=65CCG7@6=*CEGGC+++<C58CG:5CFFFGGGFGGGGGGFGFFFGG*+::+
@M03152:184:000000000-AWYW1:1:2106:20669:9492 1:N:0:AGAGGATAATACCTGT
AAGCTCGTAGTTGAATTTCGGGCCTGGCTGGGTGGTCTTGCCGCAAGGTAAGCACTGCTCTGGTCGGGTCTTTCCTTCTGGGGAACCAATGTGCTCTTAATTGAGTGCGTTGGGAGATCCAGGACTTTTACTTTGAAAAAATTAGAGTGTTTAAAGCAGGCCTACGCTTGAATACATTAGCATGGAATAATAGAATAGGACTTTGGTTCTATTTTGTCGGTTTTTAGGACCGACGTAATGATTAATAGGGATAGTTGGGTGGAATTCTCGGGTGCCAAGGAACTCCAGTCACAGAGGATAA
+
CCCCCEF@FFFGGGCFFGFGDGGGEGGFGGGGGGGGGGGGFCFGEEEGGGGFGFFGGG<EFCFCDFEEGGGGGCEGGGFFGGGGDECEFGGGGGGGGGGGGGGGFGCFCFGGGGGEDGFGFGGCDFGGG9FGEFGFGFGGEFFACDGGCAFGGFFEFGGGEEGGG@CEGGFGFDFGGGG9<<FFGGCFFGGGCGGGGC,@,::AFFGG2DCGFGGCCFGGGGD*4,?:CD88C**3=CF?9<<+;CFGG*.**+4>CE**/28C??+32:*9/<3CFF45ACC4@CF+<*<@CDF6C**+0
@M03152:184:000000000-AWYW1:1:2106:11259:9531 1:N:0:AGAGGATAATACCTGT
AAGCTCGTAGTTGAATTTCGGGACTAACAGATTGGTCGCGCCATTGGTGTGTACTGGTCTAGTTGGTTTCTCCCTTCTGACGAACCACGATGTCATTAATTTGGTGTCGTGGGAAATCAGGACCGTTACTTTGAAAAAATTAGAGTGTTTAAAGCAAGCGTTAGCTTGAATACATTAGCGTGGAATAATGAAATAGGACGTTTGATCCTATTTTGTTGGTTTCTAGGATCGACGTAATGATTAATAGGGATAGTTGGGTGGAATTCTCGGGTGCCAAGGAACTCCAGTTACAGAGGATAAT
+
CCC@CGG@FEFDFAEAFGAFD7FEGFFCGGGGGGCFGGC:CECFGGGGFFGFGGGGFFGFFDGGGGGDF9FGGGGG,C<FFGGGGCFGGGGFGFGGGFFGGEFGGGGGG,CED=<FGGGDE<AD7FG@FGGGG9AEFGGGCCFFD??CCDGGGFGCFFGEFEGGAFFF8CCFF,8CFFCF@CCC@GCADFFECFGDFF7>FFCF,DCBC<CGDFDF,:>::BCG@CG8C<ED?EEGGGGECE9CFEG6=CFG?>FFCGC8CC+9ECF7DC59CC<:<7@=FGFGG+0++9A<+2056EC?<
@M03152:184:000000000-AWYW1:1:2106:13319:9553 1:N:0:AGAGGATAATACCTGT
AAGCTCGTAGTTGAATTTCGGGCCTGGCCGGACGGTCTTGCCTCTGGTAAGCACTGTCTGGCTGGGTCTTTTCCTTCTGGGGAACCAGCTGCCTTTAACTGGGTGTGTTGGGGATCCAGGACTTTTACTTTGAAAAAATTAGAGTGTTCAAAGCAGGCATTAGCTTGAATACATTAGCATGGAATAATAAAATAGGACTTTGGTTCTATTTTGTTGGCTTCTAGGACCGAAGTAATGATTAATAGGGATAGTTGGGTGGAATTCTCGGGTGCCAAGGAACTCCAGTCACAGAGGATAATAC
+
CCCC@FFGGGFFFFFGGGFGEGGEEGGFGGGGGGGGGGGGFGF8<FGGGGFFGGGGGGGGGGGG7@EEGFGGGG<DFGGFFGCGFFDFDGGGGGGFFFGFFGGGFGFFFFFGGEGGGGGGGGGGGGGGGGGGFFGGGGGGGEDGFGGGCGFEFFFGFGGGGGFGGGGGFGGFGGG,,DEGGGGGGGGGCEFGAFCC:FGFC,@FGFG@CCCGFFG,D6:>,>;DF8BFEGGGGGCCG+14+;C77C=6F7AGFC+=E=C89;8+<9CCD**50:C5*00:7:A*<CFC?678+9*+3+*++
@M03152:184:000000000-AWYW1:1:2106:28363:9626 1:N:0:AGAGGATAATACCTGT
AAGCTCGTAGTTGAATTTCGGACTCGGTTGGATGGTCTGCCTTTGGTATGTACTGTCCTGACCGGGTCTCACCCTCTGGTGAGCTGTCGTGTTGTTTACTCAGCGCGGCAGGGAACCAGGACTTTTACTTTGAAAAAATTAGAGTGTTTAAAGCAGGCTTTCGCTTGAATACATTAGCATGGAATAATAAAATAGGACTTTGGTTCTATTTTGTTGGTTTCTTGGACCGAAGTAATGATTAATAGGGATAGTTGGGTGGAATTCTCGGGTGCCAACGAACTCCAGTCACAGAGGATAATCT
+
CCCC<C67@DFGGFGCEAFFGE7EGGDGGGGGG8FAEFEAEGGGGGGFFFFGGGGGGGGGDGGGDFECGGGCECFCFAGGEF8<FGG9FCFFAEFGGFFG<C=FCCCFEFGGG?FFG<FGFGGEFC<FGCFFFCAFG:8FDGDGGGFGFCCFF9FGGC@=FGFG7FC<FGCCFFFC,D>FCFCFCEEGDGEFGGFGGCFGG,?DG9D@FGG@CFE3:*;CC;,?EDFCCEEGA;?@C+<C7;F77ACEC?4<C7C*3*2/2+<+++;:35*5AC<**77==3+28<+++6+<8**<<::+<
@M03152:184:000000000-AWYW1:1:2106:22908:9641 1:N:0:AGAGGATAATACCTGT
AAGCTCGTAGTTGAATTTCGGGATCAAATTGCTGGTCGTGCCTACGGTACGTACTGGTTTTGTTGGTTCCTCCTTTCCGAGGAGCCGTGATGTCATTAATTTGGTGTTGCAAGGAATCGGAACTGTTACTTTGAAAAAATTAGAGTGTTTAAAGCAGGCTAACGCTTGAATACATTAGCATGGAATAATGAAATAGGACGATTGATCCTATTTTGTTGGTTTCTAGGATCTACGTAATGATTAATAGGGCTAGTTGGGTGGAATTCTCCGGTGCCAAGGAACTCCAGTCACAGAGGATAAT
+
CCCCCFEFCFGFCFFF@E<F7FCCF<CFFC<EFEEF9@CCCCF9FC@FEG7C,@FFGFCFGF<FFFFCFDFGGGGGCGGCCD7:FGEG@D8C<9<EFFFGDAE9C,C,CFFFFFFEFFCECFGFGFEEE,B9,,CAE8CFGCF<9EBFA89FF9F,3F7<BD,:@FCDGGGFDCFAFEF;C,33@DB;B;CDC9;FAF75FEG::FFDG9FGF99<7,,*;B;EF?,,,?EFFC:,//=,=<@B8,B,C,.*;EG++*4*3*++2++4+2:CEG7*3))::C?F@?CG66F9<49F*<7++
@M03152:184:000000000-AWYW1:1:2106:23120:9695 1:N:0:AGAGGATAATACCTGT
AAGCTCGTAGTTGAATTTCGGGCCTGGCTGGGTGGTCTTGCCGAAAGGTAAGCACTGCTCTGGTCGGGTCTTTCCTTCTGGGGAACCAGCGTGCTCTTAACTGAGTGCGTTGGGGATCCAGGACTTTTACTTTGAAAAAATTAGAGTGTTTAAAGCAGGCTTACGCTTGAATACATTAGCATGGAATAATAGAATAGGACTTTGGTTCTATTTTTTTGGTTTCTAGGACCGAAGTAATGATTAATAGGGATAGTTGGGTGGAATTCTCGGGTGCCAAGGAACTCCAGTCACAGAGGATAAA
+
C@CCCGGGGGFGGGGGGGGGGGDGGGGGGGEFGGGGGGGGGGGGEGGGGGGFGGGGGGGGGGGFGGGGGGGGGAFGGGGGGGCGGCFGGGG@FGFFGGGGGGGGGGGGGGGGGGGEEGGGGGFFGGGGCGGGGGGGFGFGGGGGGGGGGGCGGDCFGGGGFGGGGGGGGG@FGGGGGGGGDGGGGGGGFGGGGGGGGGGG7CFGFFGGGGGGGGFGGGGFGGCGGGD?C5BEGCBF?FG?FGGGGFECGCFCGECF?E8CEFFGE+<CDFE95CF*<>FCF>F7CEGG9@C?7CFG6<:C+
@M03152:184:000000000-AWYW1:1:2106:23427:9730 1:N:0:AGAGGATAATACCTGT
AAGCTCGTAGTTGAATTTCGGGTCCGGCTGAGTGGTCTTGCCAATGGTAAGTACTGCTCTGGTCGGATCTTTCTTTCTGGGGAACCAACGTGCTCTTAATTGAGTGCGCTGGGGATCCAGGACTTTTACTTTGAAAAAATTAGAGTGTTTAAAGCAGGCCTACGCTTGAATACGTTAGCATGGAATAATAGAATAGGACTTTGGTTCTATTTTGTTGGTTTCTAGGACCGAGGTAATGATTAATAGGGTTAGTTGGGTGGAATTCTCGGGTGCCAAGGAACTCCAGTCACAGAGAGTAATT
+
CCCC@FCFCFEGGGGGGGGGGGGGGGGDGGGGGGGGGGGGGGGGGGGGG9EFFGGEFGGGFEFGGGGGGGGGGGGGGGGGG7BFGGGGGGGGGGGGGGGGGGGGGGGGGGGGDGGGGGGGDGGGGGGGGFGGGGFGGGGGFGGGGGGGGGGGGGGGGGEGGFGGGGGGGGGGGGGGGCDCFGGFGGGGE9D=CFDF@,@FGFFFGGGGFGGGGFGG75CE>>FGGCEE>>*=88CE@FFFGFFGGGGD078:FEGG578*8+<F7C9*1::)1**0*87**AE4@8?F74+<F<**3<>++
@M03152:184:000000000-AWYW1:1:2106:24716:9954 1:N:0:AGAGGATAATACCTGT
AAGCTCGTAGTTGAATTTCGAGACCGGCTTACTGGTCGTGCTATTGTACGTACTGGTATAATCGGTTTCTCCTTTCTGACGAACTATAATGCCATTATTTTGGTGTTTTAGGGAATCAGGACTGTTACTTTGAAAAAATTAGAGTGTTTAAAGCAGGCTCACGCTTGAATACATTAGCATGGAATAACGGAATAGGACGTTTGATTCTATTTTGTTGGTTTCTAGGATCGACGTAATGATTAATAGGGATTGTTGGGTGGAATTCTCGGGTGCCCAGGAACTCCATTCACAGAGGATAATC
+
CCCCCGGCFFFFFGGGGG9FFGGG<FFGGGGGDGGGGGGGGGFFGGFFGGGCGFGFFFFGGGGGGGGGGGCFFGGFGF<EEFGBFGFGDGGGGGGGG,CFGGGGGGCGFGFDFD8FCFGGGFFGGGGGGGDGGDGGCGGGGGGCFGGDGFFEFGFFGGFFCGGGGGD,FFGGGGFED8BDGG8FGFF98E+@FFFCBECF<FEGGGGGGGGGFGGGGCGFEFFCFGGG8*>:CE8@CE?EGF,9BFDGCE)*3<C=EEG*32BF:AB5DCG3*0***8FGCD77++3+3*00+9CC6?CG7
@M03152:184:000000000-AWYW1:1:2106:21321:10230 1:N:0:AGAGGATAATACCTGT
AAGCTCGTAGTTGAATTTCGGTAAGTGAAAATTAAAAGTCCATCTTTTAGGTGTGTACTTAATTTTTACTTCCTTCTTTTTGAATTCACTCCTAATATAATATTTATATTATTTAGGATCAAAGTGATTCAAATCTTTTACTGTGAAAAAATTAGAGTGTTTAAAGCAGGCTTACGCTTGAATACATTAGCATGGAATAATAGAATAGGACTTTGGTTCTATTCTGTTGGTTTCTAGGACCGAAGTAATGATTAATAGGGATAGTTGGGTGGAATTCTCGTGTGCCAAGGAACTCCAGTCA
+
CCCCCGGGGGGGGGGGGGGGGGGGGGGGGGGGGGGGGGGGGGGGGGGGGGGGGGDGGGGGGGGGGGGGGGGGGGGGGGGGGDCFGGGGGGGGGGGGGFF<FGGGGGGFFFFFGGFGGGGGGGGGGGGGGFGGGGGGGGGGGGGGGGGGGGGFFFG9<FCGFGGGGFGFFDEGGGGGGGGGGFGFGGGGGGGGGGGGGGGGGGGFGCB=8DDDGGFGGGGDCFFF8EFGGDGGGGGC,<?CGGGGGFCGCFFGGFFGGF77DFGCGF@77EE48CDFFCF=/=64>CC8CFGGCCC6CFG6+
@M03152:184:000000000-AWYW1:1:2106:7660:10315 1:N:0:AGAGGATAATACCTGT
AAGCTCGTAGTTGAATTTCGGGCTTGGCTGAGCGGTCGGCCGCAAGGTCTGCACTGCTCTGGCTGGGTCTTTCCTTCTGGAGAGCCAGTATGCCCTTTACTGGGTGTGCTGGGGATCCAGGACTTTTACTTTGAAAAAATTAGAGTGTTTAAAGCAGGCCTATGCTTGAATACATTAGCATGGAATAATAGAATAGGACTTTGGTTTTATTTTGTTGGTTTCTAGGACCGAAGTAATTATTAATAGGGATAGTTGGGTTGAATTCTCGGGTGCCAAGGAACTCCAGTCACAGAGGCTAATC
+
CCCCCEE@@DFD<-CEEFFGGGGGGCEGGCAFGGGGECGEGDEFDF@FDFGGGGGGGCGFGFFFGEEFGGGGFFGGFGGF<FGGGGFEEGGFGGFF8ECDFGEFA+>FAE<<?7BF@AFAAD<FF?F?EFFGB<F9EEGFGBFDCGGGFGGGGDFGFF@CFCGGGGGC8>DBCFG=FGCGFAFEFGGG9DGGGGGGCCCCGFGC<F,>EFFFGGGGF,>DGFFCF96C8B*=CC5>C+1AFGGGFGC6C=;CFGG+:5*:<;;?19+2*7@789C6A35**<F<EC@FGFFFGD/**099+
@M03152:184:000000000-AWYW1:1:2106:6999:10402 1:N:0:AGAGGATAATACCTGT
AAGCTCGTAGTTGAATTTCGGGGGCATTCAGGCCAAAGCTCGTCCTTGTGGCGTGGCTGGGTCTGGGCTTCCTACGTTTGGATAGTGGGCAACCGCTTCCAATCATTTACTTTGAAAAAATTAGAGTGTTCAAAGCAGGCGTAACCTTGCCATTGAATCTTACAGCATGGGATAATAGAATATGACGTTGGTCTTATTTTGTTGGTTTCTAAGGCTTATGTAATGATTAATAGGGATATTTGGGTGGAATTCTCGGGTGCCAAGGAACTCCAGTCACAGAGGATAATCTCGTATGCCGTCT
+
CCCCCGGGGGGGGGGGGGGGGGG7@CFFF--,CFFGFFEGGEGEG7EFGGGCCF:@FGGGDFEFF88EDF==?,C6:=F=C4FF9C9=<FFFFGEF::CB5E<9B?FGAEGDFFC<BAFG==FF,8CAFF,A?,,=>,3>FBFGD>F<FFFDFGDGGG9,@3@@,>3CBC+5<FC,77;>,7,EEFE@*,>>@CCEEGFGDDA<,FGDCCF,@,2?,2,,1,2B,,?CGFFF++CCFC+4A9F5>=57+0=+<@***:**0<2876C*CC2*+2**+1*00A*9C+C?7=6E;99+2*1**
@M03152:184:000000000-AWYW1:1:2106:12802:10456 1:N:0:AGAGGATAATACCTGT
AAGCTCGTAGTTGAATTTCGGAACGCTTTCGGTCAAAGCTCGTCCTTGTGGCGTGGCTCGGCTGATGCTTCCTATCTTCCGGTAGTGGGGTTAAACTCGCCCCGGATCATTTACTTTGAAAAAATTAGAGTGTTCAAAGCAGGCGTAACTTGCCATTGAATATTACAGCATGGGATAATAGAATATGACGTTTGTCTTATTTTGTTGGTTTCTAAGGCTGATGTAATGATTAATAGGGATAGTGTGGTGGAATTTTCGGGTGCCAAGGCACGCAAGTCACAGAGGATATTTTCGTATGCCT
+
C9CCCFFCFD6CFAFCFGFAGGFCEEFEGGGGGDEFGFFGGGGG7FFGGGGFCGEECCFGDEGCC@F9FGFGGGGGGGG9?F6=:FGG8@FEG<AFF<=7F=>:>@+@B<FF<A<BF<9FGFD:F8FF9FDFC9FA95,BCE7BFGDC+8@DA8@F93>FGF<CA=CF7<FC>@@BB=;@;CCACCD@9ECF:*6?CFCGFF9,4,<,=CCEGGC9CF:CFCFEF?+>99911+?7CFCCD+=+3>*:552<C@7+1*:?**/0A+*:*2**:)))3**+32+**8<C+*22+)**2:7<+
@M03152:184:000000000-AWYW1:1:2106:29061:10538 1:N:0:AGAGGATAATACCTGT
AAGCTCGTAGTTGAATTTCGGGTCCGGCTGAGTTGTCTTGCCAATGGTACGTACTGCTCTGGTCGGATCTTTCTTTCTGGGGAACCAACGTGCTCTTAATTGAGTGCGCTGGGGATCCAGGACTTTTACTTTGAAAAAATTAGAGTGTTTAAAGCAGGCCTACGCTTGAATACGTTAGCATGGAATAATAGAATAGGACTTTGGTTGTATTTTGTCGGTTTCTAGGACCGAGGTAATGATTAATAGGGATAGTTGGGTGGAATTCTCGGGTGCCAAGGGACTCCAACCACAGAGGCTAATT
+
CCBCCGEGE@FGFFFFGGGGEDGGGDGGG+CFG,-CFGEEFG9,FC@FF,@FFGGAEEFGFEFGGCCFGF9FDDFGGG9@A:F7D<,CFDG7FFGGGFAFGD,5CFC=F7FGFC:+BEEEFFFCCGGGFFFFG<E,9BCFCF8FEFFGFFGFGGDFCGGGGGGCGGG7EAB<F7@F,:3=F<CCFDEEF9;AFFFF7,@,@;FC:F*6>B<BCGF74CCE>;CE7,BBB>EGEG9FFC+=7<99++0***.+>+++3=;*1+3A329*95;)*5**::):5;770++/*0:*605**+0++
@M03152:184:000000000-AWYW1:1:2106:22768:10554 1:N:0:AGAGGATAATACCTGT
AAGCTCGTAGTTGAATTTCGGAATCAATTTGTTGGTCGTGCCTCGGTACGTACTGGTATTATTGGTTTCTACCTTCTGAAGAACCTTGATGTCATTAATTTGGTGTCTTGGGGGATCAGGACTGTTACTTTGAAAAAATTAGAGTGTTTAAAGCAAGCATACGCTTGAATACATTAGCATGGAATAATGAAATAGGACGTTTGATTCTATTTTGTTGGTTTCTAGGATCGACGTAATGATTAATAGGGATAGTTGGGTGGAATTCTCGGGTGCCAAGGAACTCCAGTCACAGAGGATAATT
+
CCCCCGGGGGGGGGGGGGGGGGGGGGGGGGGGGGGGGGGGGGGGGGGGGGGGGGGGGGGGGGGGGGGGGGGGGGGGGGGGGGGGFGGGGGGGGGGGGGGGGGGGGGGGGGGGGGGGGGGGGGGGGGGGGGGGGGGGGGGGGGGGGGGGGGGGGGGGGGGGGGGGGDGGGGFGGGGGGGGGGGGGGGGGGGGGGGGCEFGGCFG9=DFGFGGFFGGGGGGGD;FGGF:F?EGGGEFFGF:FGG7EDGGF6EFFGGFG5EGGG9?FCFFGG5:5CCFFCFAC::C4CFFCF6EG8DG6?:DF7
@M03152:184:000000000-AWYW1:1:2106:27125:10614 1:N:0:AGAGGATAATACCTGT
AAGTTCGTAGTTGAATTTCGGGCCTGGCCGGGCGGTCTGCCTAACGGCACGTACTGTCTGGGCGGGCCTTACCTCTTGGTGAGCCGGCGTGCCCTTCGTTGGTGTGCGTCGGGGAACCAGGACCTTTACCTTGAGAAAATTAGAGTGTTCAAAGCAGGCCTATGCCTGAATACATTAGCATGGAATAATAAAATAGAACGCGCGGTTCTATTTTGTTGGTTTTTAGAGTCGCCGTAATGATTAATAGGGAAAGTGGGGTGGAATTTTCGGGTGCCATGGAACTCCATTCCACAAGGATAAT
+
CCCCCGDEFGGGGGGGGGGGGGGGGGGGGGGGGGGGGGGGGGGGGGGGGGGGFGGGGGGGGFFFFGGGGGGGGGGFGGGFGGFGGGGGGEGGFGGGGGGGGGGGGGGGGGGGGGGGGFGGGF@BFFGGGGGFGGGGG,?FFGGGFGGGFGGGCFGGGGGGFGFCFGGGGGGGG:9F<CFGFGFGGFGGFGGFGGG7+3<*;:8>E82*:@@EC77CFF5AC>*;/2:+3+/:;C/8*:C+0+<+:CCFF6)**3++*::>CC<+++0<9=*7:DF*:?:C98+*<E:00*+++**/*<CC+
@M03152:184:000000000-AWYW1:1:2106:11631:10723 1:N:0:AGAGGATAATACCTGT
AAGCTCGTAGTTGAATTTCGGACCTGGCTAGGCGGTCTTGCTGAAAGGTAAGCACTGCTCTGGTCGGGTCTTTCCTTCTGGGGAACCAGCGTGCTCTTAACTGAGTGCGTTGGGGATCCAGGACTTTTACTTTGAAAAAATTAGAGTGTTTAAAGCAGGCTTACGCTTGAATACATTAGCATGGAATAATAGAATAGGACTTTGGTTCTATTTTGTTGGTTTCTAGGACCGAAGTAATGATTAATAGGGATAGTTGGGTGGAATTCTCGGGTGCCAAGGAACGCCAGTCACAGAGGATAAT
+
CCCCCGGGGGGGGGGGGGGGGGGGGGGGGGGGGGGGGGGGGGGGGGGGGGGGGGFGGGGGGFGGGGGGGGGFFFGGGGGGGGGFGGGFFDGGGGGFGGGGGGGGCGGGEEDGGGDEGGGGGGGGGGGFGGGGGGGGGFFGGGGGGGGGGGGGGGFGGGGGGGGGGGEGGFEFFCCGGFGGFGGFGGG9BCGGG9;DCEGDFF9FGGF9D,<CFGFFCG5ECC9ECGGGC>EGCECFE?FGF7E9++:C66;68E?@?7EGCCCF++<CDF=C292C?45CE8***2*39@9CCC<E6+:<+
@M03152:184:000000000-AWYW1:1:2106:20000:10749 1:N:0:AGAGGATAATACCTGT
AAGCTCGTAGTTGAATTTCGGAATGCGTTTGGTCAAGGCTCGTCCTTGTGGCGTGGCTGGATTGACGTTTCCTATCTTCCGATAGTGGGGTTAAACTCGCTTCGGATCATTTACTTTGAAAAAATTAGAGTGTTCAAAGCAGGCGTAACCTTGCCTTTGAATAGTACAGCATGGGATAATAGAATATGACGTTGGTCTTATTTTGTTGGTTTCTAAGGCTGATGTAATGATTAATAGGGATAGTTGGGTGGAATTCTCGGGTGCCAAGGAACTCCAGTCACAGAGGGTAATCTCGTATGCC
+
CCCCCGGGGGGGGGGGGGGGGGGGGGGGGGGGGGGGGGGGGGGGGGGGGGGGGGGGGGGGGGGGGGGGGGFGGGGGGGGGGFGGGGGGGGGGGGGGGGGGDGGGGFEGGGGGGGGGGGGFFGGGGGGGGGGGGGGGGGGGGGGGGGGGGGGGFFGGGGGGCFGGGGGGDGGGGGGGGGGGFFGGFGGGGGGEGGGGGGGFGGGGFCFFGGGGGGFFFGGGFCEFGGGGGFFFFFGGGGGFGGGGGGG==E3>9CFCGGGEDEEC*<CFG7FGGGFGGF?FGGGGGF2?C9+0CFG5=FFF7
@M03152:184:000000000-AWYW1:1:2106:13722:10751 1:N:0:AGAGGATAATACCTGT
AAGCTCGTAGTTGAATTTCGGGCCTGGCTGGGTGGTCTTGCCGAAAGGTAAGCACTGCTCTGGTCGGGTCTTTCCTTCTGGGGAACCAGCGTGCTCTTAACTGAGTGCGTTGGGGATCCAGGACTTTTACTTTGAAAAAATTAGAGTGTTTAAAGCAGGCTCACGCTTGAATACATTAGCATGGAATAATAGAATAGGACTTTGGTTCTATTTTGTTGGTTTCTAGGACCGAAGTAATGATTAATAGGGATAGTTGGGTGGAATTCTCGGGTGCCAAGGAACTCCAGTCACAGAGGATAAT
+
CCCCCGGGGGGGGGGGGGGGGGGGGGGGGGGGGGGGGGGGGGGGGGGGGGGGGGGGGGGGGGGGGGGGGGGGGGGGGGGGGGGGGGGGGGGGGGGGGGGGGGGGGGGGGGGGGGGGGGGGGGGGGGGGGGGGGGGGGGGGGGGGGGGGFGGGGGGGGGGGGGGGGGGGGGGGGGGGGGGGGGGGGGGGGGGGGGGGGDFGGFGGGGGGGGGGGGGGGGGGGGGGGGGGGGGGDEGGGGGGGFDEGCFFGGAEFGGGGEGGGGGGGGGGGGGGGGGGGFFFFFGDFGCCFFGGEDFF=CFC+
@M03152:184:000000000-AWYW1:1:2106:12932:10790 1:N:0:AGAGGATAATACCTGT
AAGCTCGTAGTTGAATTTCGGGCCTGGCTGGGTGGTCTTGCCGCAAGGTAAGCACTGCTCTGGTTGGGTCTTTCCTTCTGGGGAACCAGCGTGCCCTTAATTGAGTGCGTTGGGGATCCAGGACTTTTACTTTGAAAAAATTAGAGTGTTTAAAGCAGGCTTACGCTTGAATACATTAGCATGGAATAATAGAATAGGACTTTGGTTCTATTTTGTTGGTTTCTAGGACCGAAGTAATGATTAATAGGGATAGTTGGGTGGAATTCTCGGGTGCCAAGGAACTCCAGTCACAGAGGATAAA
+
CCCCCGGGGGGGGGGGGGGGGGGGGGGGGGGGGGGGGGGGGGGGGGGGGGGGGGGGGGGGGGGGGGGGGGGGGGGGGGGGGGGGGGGGGGGGGGGGGGGGGGGGGGGGGGGGGGGGGGGGGGGGGGGGGGGGGGGGGGGGGGGGGGGGGGGGGGGGGGGGGGGGGGGGGGFGGFGFGGGFCDGCDGGGGGGGFGGGFGGGGGFGGFFFFGGGFGCCFGGGGGGGD?EE?CEEGE*>C?9AF7@FGFFDFCFF?;C7C=EGGFCCFEGFDC*/:C<>6>FFGGG7@EG79@CFC4C576:F+
@M03152:184:000000000-AWYW1:1:2106:23581:10794 1:N:0:AGAGGATAATACCTGT
AAGCTCGTAGTTGAATTTCGGGATCGATATTTCGGTCATGCCGTTGGTATGCACTGTTATCATTGATTTCTCACCTTCTAAAGAACCGTAATGCCATTAATTTGGTGTTACGGGGAATTAGGACTGTTACCTTGAAAAAATTAGAGTGTTTAAAGCAGGCTCACGCTTGAATACATTAGCATGGAATAATGAAATAGGACATCCGATTCTATTTTGTTGGTTTCTAGGATCGATGTAATGATTAATAGGGATAGTTGGGTGGTATTCTCGGGTGCAAAGGAACTCCAGTCACAGAGGATAA
+
CCCC9FEFGGCFGGGGGGGGGEGGGGEGFGFGGGCG@CFFGGGGDEGGGGCFGGGGGGGGGGGGGGGGGFGGGEGFGGGGDGGDDFGGGGDCGGACFGDFGGGDFEFF7C6?F7>>EFGDF<,5?F9AFFAFFF9<?<?FFFGGFGFFFFGEEFGGGGGGFGGGE8>CFG8CDFGFGFGCFGGCFDFGFGFFGGFGCCEFGGFG7@@B;;;FGGGGDGGCCGFFFF,?EEGGD8CFEF@F,>9FGGF:<8ACC,4<96EG883+<=@@FEGDFDG*=AA;*?22+<E6C??9FGG?=60<:
@M03152:184:000000000-AWYW1:1:2106:20152:10898 1:N:0:AGAGGATAATACCTGT
AAGCTCGTAGTTGAATTTCGGGACCAATTTGTTGGTCGTGCCTCGGTACGTACTGGTATTATTGGTTTCTCCCTTCTGAAGAACCTTGATGTCATTAATTTGGTGTCTTGGGGAATCAGGACTGTTACTTTGAAAAAATTAGAGTGTTTAAAGCAGGCATACGCTTGAATACATTAGCATGGAATAATGAAATAGGACGTTTGATTCTATTTTGTTGGTTTCTAGGATCGACGTAATGATTAATAGGGATAGTTGGGTGGAATTCTCGGGTGCCAAGGAACTCCAGTCACAGAGGATAATA
+
CCCCCGGGGGGGGGGGGGGGGGGGGGGGGGGGGGGGGGGGGGGGGGGGGGGGGGGGGGGGGGGGGGGGGGGGGGGGGGGGGGGGGGGGGGGGGGGGGGFFFGGGGGGGGGGGGGGGGGGGGGGGGGGGGGGGGGGGGGGGGGGGGGGGGGGGGFGGGGGGGGGGDGGGGGGGGGGGGGGGFGGGFGGGGGGGGGGGGGGG7FFAFGGGGGFGGFGGGGEFGGGGGGGGGCE5@CFGGGGGGGGGGG6CCCAFGF7FEGGGGFFG7C9:FGGGGGFFDFFEF6<6CFGGGFFEFGCC6:FF7
@M03152:184:000000000-AWYW1:1:2106:23188:10904 1:N:0:AGAGGATAATACCTGT
AAGCTCGTAGTTGAATTTCGGGATCAGTATGTTGGTCGTGCTTCGGTACGTACTGTCATTACTGGTTTCTCCCTTCTGAAGAACCTTGATGTCATTAATTTGGTGTCTTGGGGAATCAGGACTGTTACTTTGAAAAAATTAGAGTGTTTAAAGCAGGCATACGCTTGAATACATTAGCATGGAATAATGAAATAGGACGTTTGATTCTATTTTGTTGGTTTCTAGGATCGACGTAATGATTAATAGGGATAGTTGGGTGGAATTCTCGGGTGCCAAGGAACTCCGGTCACAGAGGATAATA
+
CCCCCGGGGGGGGGGGGGGGGGGGGGGGGGGGGGGGGGGGGGGGGGGGGGGGFGGGGGGGGGGGGGGGGGGGGGGGGGGGGGGGGGGFFGGGGGGGGFFGGGGGGEGGGFGGGDFGGGGGGGGGGGGGGGGGGEGDGGDGEGGGGGGGGGGGGFGGFDFGGFGGGEGGGGGGGGGGGGGGFFDFFEGGGGGDGGFFFFGCFFGCCACGAFGGGGGGGFEGGAFGC?DFFEEGGGG8*:=FCCGFC?CFDGF6CGF65CDG5FGGGGGGFC=D*;:CF34C=FG*CGE8EFGGGG*:C9*<+
@M03152:184:000000000-AWYW1:1:2106:16106:10945 1:N:0:AGAGGATAATACCTGT
AAGCTCGTAGTTGAATTTCGGGACCAATTTGTTGGTCGTGCCTCGGTACGTACTGGTATTATTGGTTTCTCCCTTCTGAAGAACCTTGATGTCATTAATTTGGTGTCTTGGGGAATCAGGACTGTTACTTTGAAAAAATTAGAGTGTTTAAAGCAGGCATACGCTTGAATACATTAGCATGGAATAATGAAATAGGACGTTTGATTCTATTTTGTTGGTTTCTAGGATCGACGTAATGATTAATAGGGATAGTTGGGTGGAATTCTCGGGTGCCAAGGAACTCCAGTCACAGAGGATAATT
+
CCCCCGGGGGGGGGGGGGGGGGGGGGGGGGGGGGGG<FGGGGGGGGGGGGFFGGGGGFGGGGGGGGGGGGGGGGGGGGGGGGGGGGGGGGGDDGGGGFFGGGGGGGGGGGFGGGEGFGGGFGFGGGGGGGFFFGGGGGGGGGGGGGGGGGGGGGGGGGGGGGGGGGGGDGGGGGGDCFGGGGGGGGGGGFFFGGGFGFFGGGG<<FACFGGGGGGGG>8DGFFFF98FFC*:*>BDGFEFFFDGGCF66CFCGGG6=EGDCEGGFGEEGDFDDGGCEFFG68A4CFGFGFFCE4C=F7*3+
@M03152:184:000000000-AWYW1:1:2106:6285:10949 1:N:0:AGAGGATAATACCTGT
AAGCTCGTAGTTGAATTTCGGGCCTGGCTGGGTGGTCTTGCCGAAAGGTAAGCACTGCTCTGGTCGGGTCTTTCCTTCTGGGGAACCAGCGTGCTCTTAACTGAGTGCGTTGGGGATCCAGGACTTTTACTTTGAAAAAATTAGAGTGTTTAAAGCAGGCTTACGCTTGAATACATTAGCATGGAATAATAGAATAGGACTTTGGTTCTATTTTGTTGGTTTCTAGGACCGAAGTAATGATTAATAGGGATAGTTGGGTGGAATTCTCGGGTGCCAAGGAACTCCAGTCACAGAGGATAAA
+
CCCCCGGGGGGGGGGGGGGGDGGGGGGGGGGGGGGGGGGGGGGGGGGDFEFFGGGGGGGGGGGGGGGGGGGGGGGGGGGGGGGGGGGGGGGGGGGGGGGGGGGGGDGGGGGGGDGGGGGGGGGGGGGGGGGGGGGGGGGGGGGFGGGGGGEGGGFGGGGGGGGGGGGGGGGGGGGGGGGGGFFGGGGGG9CFCFGGGGGGGGGGGFGF?3FCGFFGFG5:CGFGGGGGGGGGGG8CFGG779EFFFC?628?+AC++:8BCC6F6C9CDD87CCFGD45EF;ECGD:AFFFECCFC:+:A+
@M03152:184:000000000-AWYW1:1:2106:17452:10965 1:N:0:AGAGGATAATACCTGT
AAGCTCGTAGTTGAATTTCGGTGGTGTCCTGGCAAAGCTCGTCGCAAGGCGTGGCTCGTCGGGCGCTTCCTAGCTTTGGGTAATGGCCCTCTTGCTTTACGGCTTGGGGATCACCGTTCCCAATCATTTACTTTGAAAAAATTAGAGTGTTCAAAGCAGGCGTAACCTTGCCATTGAATATTACAGCATGGGATAATAGAATATGACATTGGTCTTATTTTGTTGGTTTCTAAGGCTGATGTAATGATTAATAGGGTTAGTTGGGTGGAATTCTCGGGTGCCAAGGAACTCCAGTCCACGG
+
CCCCCGGGGGGGGFFGGGGGCGGGGFFFFGGFGGGGGGGGGGGGGGEGCFFE@FCAFC@FF7@CGGDFEEFD<FDFFFFEEFCAGGGA@FGFFFGFGGGGEG7+=CFFE7C+=FGGGG8AFDCFCCFDAFFFGGGC,BAF:=FE8FFCDBFCFF<FFFCCBCFFGEFA:AC<D@CFF=7DFCC;FC7D9,>C7BC,7@,;CFGGF9F;E9C76>CC,?>;CFGG8>EF*?BFCGG*+779C+21+>97EC6=<<280**;<EC?EGCE32CD+**1*)):*;F6E*86:FEF+C79+3*2*
@M03152:184:000000000-AWYW1:1:2106:14699:10994 1:N:0:AGAGGATAATACCTGT
AAGCTCGTAGTTGAATTTCGAGATCAGTACGCTGGTCGTGCCTTCGGTATGCACTGGTGTCACTGGTTTCTCCCTTCTGAAGAACCGTCATGCCATTCAGTTGGTGTGGCGGGGAATCAGGACTGTTACTTTGAAAAAATTAGAGTGTTTAAAGCAGGCTCGCGCTTGAATACATTAGCATGGAATAATGAAATAGGACGTTTGACCCTATTTTGTTGGTTTCTAGGATCGACGTAATGATTAATAGGGATAGTTGGGTGGAATTCTCGGGTGCCAAGGAAATCCAGTCACAGAGGATAAT
+
CCCCCGGGGGGGGGGGGGGGGGGGGGGGGGGGGGGGGGGGGGGGGGGGGGGGGGGGGGGGGGGGGGGGGGGGGGGGGGGGGGGGGGGGGGGFGGGGGGGGGGGGGGGGGGGEGGGGFGEGGGGGGGGGGFGGGFGGGFFGGFGGGGGGGGDGGGGGGGGCCCGEGGGGGGGGGGFGG9C@FGFEF9,>FDFGGGGGGGGGGGG@CFGF8?EFGG9FF9CGGG@EEBFGEB8CEE8F5C?CCGC+*+36C:>C8CF0C=8CC5<A++3+7C8<EDFCG)3>6+0209+3+/++0*9C*0*3+
@M03152:184:000000000-AWYW1:1:2106:15685:11047 1:N:0:AGAGGATAATACCTGT
AAGCTCGTAGTTGAATTTCGGAGTTGTTATCTGAACCTCTTCACCCTCAAAAGTGGGGAGGGTAGGGTAGCAGTAGTCTTCATCATAGTCCACCTTGATATTCTCTTGGTGTGTACTGGGTGTTGACCTCCTTTTTTTCTGGTACTTCTACTGCAGCAATGTAGTAGTTAGTCCAGATAGTTTACTTTGAAAAAATTAGAGTGCTCAAAGCAGGCATAACTAGGCATCATGAATACATTAGCATGGGATAATAGAATATGACATTGGTCTTATTTTGTTGGTTTCTAAGGCCAAAGTAATG
+
C@CCCEEGGGGGGGGGGFEEC7FFGGGGCGGG9FEG9FFGGGGGGFGGGGEFGCEFGCFGGGFGGGGGGGFEGAGEGGGGFGGCEEFGGE,CDGGGG?EDFFFC?FFFCGGGCFGGGEFFFGGGGG9EFFGGGGGGGGDGCGGF<FGEFC@FF9FF<EBG<FAAFE,A??FFG:<=BDBF??FDFGGGGG9F<=BED9,8,@DCEFGCF<,<CB8CC8FCG99DCDCFGGGGGFFF?CCFF?7@D>7CF?8EGDC,=CC9;?CBFEC@F?FFGGGC7AFD=EGGFCEE9)C88;7C@+:@+
@M03152:184:000000000-AWYW1:1:2106:15740:11069 1:N:0:AGAGGATAATACCTGT
AAGCTCGTAGTTGAATTTCGGGACCAATTTGTTGGTCGTGCCTCGGTACGTACTGGTATTATTGGTTTCTCCCTTCTGAAGAACCTCGATGCCATTAATTTGGTGTCGTGGGGAATCAGGACTGTTACTTTGAAAAAATTAGAGTGTTTAAAGCAGGCATACGCTTGAATACATTAGCATGGAATAATGAAATAGGACGTTTGATTCTATTTTGTTGGTTTCTAGGATCGACGTAATGATTAATAGGGATAGTTGGGTGGAATTCTCGGGTGCCAAGGAACTCCAGTCACAGAGGATAATT
+
CCCCCGGGGGGGFGGGGGGGDGGGGGGGGGGGGFFGGGGGGGGGGGGGGGGGGGGGG<FGFFGGFGGGGGGGGGGGGGGGGGGGGGGGGGGGGGGGEFGGGGGGGGGGGGGGGFGGGGGGGGGGGGGGGGGGGGGGGDGGGGFGGGGGGGGGGGGG<FGGCFGGG77FEGFFGGGGFFGGGGGGGGGGGFGFFDF?=FG7FFFGAFAEFGECGFGGGGGGGCGGFFFCD5EGCEEEGGCCCCCGFFCGGFFFGFF+?EGCCCFG9<5*5:CGG<>4C>>GFCF4E8<:E=FGGG**03>C+
@M03152:184:000000000-AWYW1:1:2106:19872:11101 1:N:0:AGAGGATAATACCTGT
AAGCTCGTAGTTGAATTTCGGCCCTGGCCTTGTGGTCTTGCCTCACGGCAAGCACTGCAGTGGTAGGGGCTTTCTTTCTGGTTGTGTCCGTTGTGTCCTTAATTGGACGTGACGAGCGGCCAGGACTTTTACTTTGAAAAAATTAGAGTGTTCAAAGCAGGCATATGCTTGAATACATTAGCATGGAATAATAGAATAGGACTATGGTTCTATTTTGTTGGTTTCTAGGACCAAAGTAATGATTAATAGGGATTGTTGGGTGGAATTCTCGGGTGCCAAGGAACTCCCGTCACAGAGGATA
+
CCCCCGGGGGGGGGGGGGGGGGGGGGGGGGG@FGGGGGGFFGGGGGGGGGGGGGGCFGGGGGGGGGFGGGGGGGGGGGFCFFGGGDGCGGGD:FCEFGFFEGGGGFGGGGGFGGGGGGGGGGGCEGGFGGCFFGGGEFFFGGGGGFGGGGGGGGGGDGGGGGGGFGCFGGCFGGG:>FDFDG9CFGGD9B9F@FFCFGF:::@3EC7DB;DFFGGG;FFG5BGGG;2>9CFDCCFFGG?FFFCGGCGFGGF?F*6FG6E*=C>F99@+:78*87)16*<57FGF8<?*:>EE5:C+0C0+3
@M03152:184:000000000-AWYW1:1:2106:16384:11181 1:N:0:AGAGGATAATACCTGT
AAGCTCGTAGTTGAATTTCGGGATCAATTTATTGGTCGTGCTATTGTACGTACTGGTATTATTGATTTCTACCTTCTGACGAACCATGATGTCATTAATTTGGTGTCTTGGGGAATCAGGACTGTTACTTTGAAAAAATTAGAGTGTTTAAAGCAGGCTCACGCTTGAATACATTAGCATGGAATAACGAAATAGGACGTTTGATTCTATTTTGTTGGTTTCTAGGATCGACGTAATGATTAATAGGGATAGTTGGTGGAATTCTCGGGTGCCAAGGAACTCCAGTCACAGAGGATAATAT
+
CCCCCGGGGGGGGGGGGGGGGGFGGGGGGGGGGGGGGGGGGGGGGGGGGGGGGGGGGGGGGGGGGGGGGGGGGGGGGGFGGGCGGGGGGGGGGGGGGGGGGGGGGGGGGGGGGGGGGGGGGGGGGGGGGGGCEFGGGGGGGGGGGGGGGGGGGGGGFGGGGGGGGGGGGGGGGGGFGFGGGGGFGGGGGGGD8DGFGFDCFFG9FGGGGGGGGFGGGGGGGGGFGC6BF>:CEGGGG:=CCGGGGGCGGGFFGGG6C5@12?F?@9EE3C55<:7575=;CFF6A<CB?AC+ADFGG7*+2
@M03152:184:000000000-AWYW1:1:2106:19680:11372 1:N:0:AGAGGATAATACCTGT
AAGCTCGTAGTTGAATTTCGGGTCCGGCTGAGTGGTCTTGCCAATGGTAAGTACTGCTCTGGTCGGCTCTTTCTTTCTGGGGAACCAACGTGCTCTTAATTGAGTGCGCTGGGGATCCAGGACTTTTACTTTGAAAAAATTAGAGTGTTTAAAGCAGGCCTACGCTTGAATACGTTAGCATGGAATAATAGAATAGGACTTTGGTTCTATTTTGTTGGTTTCTAGGACCGAGGTAATGATTAATAGGGATAGTTGGTTGGAATTCTCGGGTGCCAAGGAACTCCAGTCACAGAGGATAATC
+
CCCCCGGGGGGGGGGGGGGGGGGGGGGGGGGGGGGGGGGGGGGGGGGGGFGGGGGGGGGGGGGGGG+FFGGGGGGGGGGGGGGGGGGGGGGGGFGGGGFGGGGGGGGGGGGGGGGGGGGGGGGGGGGGGGGGGGGGGGGGFGGGGGGGGGGGGDGGGGGGGGGGGGGGFEFFGGGG@FFFFGGGGFGGGGGGCFGFCFGFGGGGGGFGGGGGGCGGECEFFFGCF96?DC:ECGCFFFCD?99C71<6?=)=F?9E//=B+;EB9F@E35CCC9:CGFFFG6?GGGF69BFF8FFGFF>C9
@M03152:184:000000000-AWYW1:1:2106:23314:11481 1:N:0:AGAGGATAATACCTGT
AAGCTCGTAGTTGAATTTCGGGGTTAGTAGGCTGGTCATGCCACCGGTATGTACTGGTCTTACTGATTCCTCCTTCCTGATGAACTGTAATGCCATTAATTTGGTGTTGCAGGGAATCTGGACTGTTACTTTGAAAAAATTAGAGTGTTTAAAGCAGGCTAACGCTTGAATACATTAGCATGGAATAATGAAATAGGACGTTCGATCCTATTTTGTTGGTTTCTAGGATTGACGTAATGATTAATAGGGATAGTTGGGTGGAATTCTCGGGTGCCAAGGAACTCCAGTCACAGAGGATAAA
+
CCCCCGGGGGGGGGGGGGGGGGGGGGGGGGGGGGGGGGGGGGGGGGGGGGGGGGGGGGGGGGGGGGGGGGGGGGGGGGGGGGGGGGGGGGGGGGGGGGGGGGGFGGGGGGGGGGGGFGGGGGGGGGGFGGGGGCGGGGGGGGGGGGGGGGGGGDGGGGGGGGGGGFGGGGGGGGGGFFGGGGGGGGGGGGFEFFGGGGGGGGF+DFGGGCGGGGGGGGGGGFCGGGGGGGGGFGGGGGGCEFFGGDCFGGFF?CFGFCEE>FCBC<CG3E5CGDFFFF37C=CGEG8EGFGFFC6EFCF7+
@M03152:184:000000000-AWYW1:1:2106:13612:11503 1:N:0:AGAGGATAATACCTGT
AAGCTCGTAGTTGAATTTCGGGATCGACGGGTCGGTCGCGCCTCTGGTGTGTACTGGCCCTGTCGGTTTCTCCCTTCTGACGAACCACGATGTCATTAATTTGGTGTCGTGGGAAATCAGGACTGTTACTTTGAAAAAATTAGAGTGTTTAAAGCAGGCATTCGCTTGAATACATTAGCATGGAATAATGAAATAGGACGTTTGATCTTATTTTGTTGGTTTCTAAGATCGACGTAATGATTAATAGGGATAGTTGGGTGGAATTCTCGGGTGCCAAGGAACTCCAGTAACAGAGGATAGT
+
CCCCCGGGGGGGGGGGGGGGGGGGGGGGGGGGGGGGGGGGGGGGGGGGGGGGGGGGGGGGGGGGGGGGGGGGGGGGFFGGGGGGGGGGGGGGGGGGGGFGFGGGGGGGGGGDGFGGGGDGGGGFGGGGFGGCFFFC,DFFFGGGGGGGAFGGDCGCFFEGGGGGG7FFFGGGGF9CEGGGG9FGF,6D@FFGFGGGFF7F:FCFFFFGFFGGCFFGFGGG=6+?C99BC9BEDD5:5:C+++2<+1=+**)*0++<?*A5>>C9E+++1>8CEG*:75>CE*37+++3+1<<0*C5*<*+3
@M03152:184:000000000-AWYW1:1:2106:19340:11548 1:N:0:AGAGGATAATACCTGT
AAGCTCGTAGTTGAATTTCGAGATCAGTACGCTGGTCGTGCCTTCGGTATGCACTGGTGTCACTGGTTTCTCCCTTCTGAAGAACCGTCATGTCATTAAGTTGGTGTGGCGGGGAATCAGGACTGTTACTTTGAAAAAATTAGAGTGTTTAAAGCAGGCTCGCGCTTGAATACATTAGCATGGAATAATGAAATAGGACGTTTGATTCTATTTTGTTGGTTTCTAGGATCGACGTAATGATTAATAGGGATAGTTGGGTGGAATTCTCGGGGGCCAAGGAACTCCCGTCACAGAGGTTAAA
+
CCCCCGGGGGGGGGGGGGGGGGGGGGGGGGGGGGGGGGGGGGGGGGGGGGGGGGGGGGGGGGGGGGGGGGGGGGGGGGGGGGGGGGGGGGGGGGGGGGGGGGGGGGGGGGGGGGGGGGGGGGGGGGGGGGGGGGGGGDGDGDFAEGCFGFFGGGGGGGGGGGDC@GGGGGGGGDFGCFGGFGGFGGGGGCEFFDFEFGFEFGFGFGGGGACFGG9<C*;B@FCC;FGCFBCCEC5**:+0A7FCF:CF6:>6+0<FF=;/8899E?E25:*)/9DC=)0:**<:6**;AB5AC64/0*20+
@M03152:184:000000000-AWYW1:1:2106:21584:11554 1:N:0:AGAGGATAATACCTGT
AAGCTCGTAGTTGAATTTCGGGCCTGGCCGGGCGGTCTGCCTAACGGCACGTACTGTCTGGGCGGGCCTTACCTCTTGGTGAGCCGGCGTGCCCTTTGTTGGTGTGCGTCGGGGAACCAGGACCTTTACCTTGAGAAAATTAGAGTGTTCAAAGCAGGCCTATGCCTGAATACATTAGCATGGAATAATAAAATAGGACGCGCGGTTCTATTTTGTTGGTTTCTAGAGTCGCCGTAATGATTAATCGGGATAGTTGGGTGGAATTCTCGGGTGCCAAGGAACTCCAGTCACAGAGGATAAT
+
CCCCCFEGGGGGGFFGGGGGGGGGGGGGGCFGGGEGGGFGGGGGFFFECFGF@EDAFFGFGFFCGGGCCAFGGFEFFFGFGCFFGGFGEGGGGGFGGGFFDGGGE:DGGGGGGGGGGGGGGGGDFGFGGFGGGFGCF:FFFFGGGGGDGGG@AFCCGGGCFEFGFFGFGCGFF9FC::FG:FG7FGDGGEGCFGFCCEGGGGGDEEEGFG?CCFCEGGC;CC9FFC?:CG8*;CC;5CGC+C??>0CCE=BE6CE7<58;*;<+<7<FD5EG8CFGGFFCFF?:CC+<CFF@:<CC*+:<+
@M03152:184:000000000-AWYW1:1:2106:21787:11682 1:N:0:AGAGGATAATACCTGT
AAGCTCGTAGTTGAATTTCGGGTATTTGTTGCTAGCTGGTCTAACTGGCCATGTTGGTTAACAGATCCTCACTTGCTGGACGGCTGGCGATGATCTTTATCGATTGTCGTCAGTTGCCAGAACGTTTACTTTGAGAAAATTAGAGTGCTAAAAGCAGGCTCACGCCTATATATATTGCATGGAATAATGAAATAAGATCTCGATTTTATTTTGTTGGTTTTAGAAATTGAGATAATGATTAATAGGGATAGTTGGGTGGAATTCTCGGGTGCCAAGGAACTCCAGTCACAGAGGATAATCT
+
CCCCCGGEGFGGFFCGGGGGGGGGGGGGGFGGGGGGGGGGGGGGGGGGGGGGGGGGGGGGGGGGCGGGGGFGFGGGGGGGGGGFGGGGGGEGGGGGGGGGGGGGGGGGEGGGGGGGGGGGGGGGGGGGGGGGGGGGGGGGGGGGGGGGGGGGGGGFGFGGFGGGGGGGGGGGGGGGGGGGGGGGGEEFGGGGGGGEAEFFGGGGFGFGGGGG9DFFGGGGGFGFGGDGGGDCCCEG?@CFECF?CGFCGGFGFGC=EG7:F9F,9,=5<EEDFGFFCFFEECFGFF<EEF+>FG4+:9*+2
@M03152:184:000000000-AWYW1:1:2106:20190:11737 1:N:0:AGAGGATAATACCTGT
AAGCTCGTAGTTGAATTTCGGGATCAGTATGTTGGTCGTGCTTCGGTACGTACTGTCATTACTGGTTTCTCCCTTCTGAAGAATCTTGATGTCATTAATTTGGTGTCTTGGGGAATCAGGACTGTTACTTTGAAAAAATTAGAGTGTTTAAAGCAGGCATACGCTTGAATACATTAGCATGGAATAATGAAATAGGTCGTTTGATTCTATTTTGTTGGTCTCTAGGATCGACGTAATGATTAATAGGGATAGTTGGGTGGAATTCTCGGGTGCCAAGGAACTCCAGTCACAGAGGACAATC
+
BC<AB@FFCDBFFGC6C-<CFG:CF,C6CFDC@E9FGD:FG<FEC@CCFGGA@FFC,,@F<@FFCFCCFGCFF,CA9,C@FGF,C6F<,EEG9FFD6<9<E,C,,C69C6,,7CC,CAEGGG8C?CFC,,@BFFA9:+44?,?5EFAAFFGGG<FD?F=<FFGGG7@E,F9FF<9>F,EA9F83,C;CA>93EFG?,,+@=+FFGAF@,=,,3EF<F6@9@CE;ECCG6B>*;>*;EF,=7E,2=,?F,=86<,1:C=*:5+?E9<CE85;DEC7CCFF?68+;53>EC+<<+9>**07++
@M03152:184:000000000-AWYW1:1:2106:22935:11808 1:N:0:AGAGGATAATACCTGT
AAGCTCGTAGTTGAATTTCGGGACCAATTTGTTGGTCGTGCCTCGGTACGTACTGGCATTATTGGTTTCTCCCTTCTGAAGAACCTTGATGTCATTAATTTGGCGTCTTGGGGAATCAGGACTGTTACTTTGAAAAAATTAGAGTGTTTAAAGCAGGCATACGCTTGAATACATTAGCATGGAATAATGAAATAGGACGCTTGATTCTATTTTGTTGGTTTCTAGGATCGACGTAAGTATTAATAGGGACAGTTGGGTGGAATTCTCGGGTGCCAAGGAACTCCAGTCACAGAGGATCATT
+
BCCC9F;@@6BE@FF,-CCF@:FGGGGGGGFFEFGGGGGCCFCFGGGC@FEFCFGGG<FGFGGGGGGFAFC<<CEFDECFGAFFFCG,CFCGGFGFC,CFGGGGGB@FFF@FG74FFG9,=DFA,B<BE?<,?C?,,@4BAEGFGGEDGGFGE<FF7@F?<FCCFGGCADAFGGGF9FFFE=CFD9,C>DBACF9D9CC+@+<,=FDEAEGFGFFFGGGGF>;;AC,?D*C*1=8:,,1,1>=@+18;8*/*052+5CE@CFGGGGG*8=@C5CG7C:4C*<C6+0<+?870+9*:E+50+
@M03152:184:000000000-AWYW1:1:2106:12626:11828 1:N:0:AGAGGATAATACCTGT
AAGCTCGTAGTTGAATTTCGGGCGTGGCTGAGCGGTCCACCTTTGGGTGAGAACTGTTCGGCCGCGCCTTTCCTTGTGGGGAACCAACATGCGCCTAACGGTGTGTGCTGGCAATCCACAACTTTTACTTTGAAAAAATTAGAGTGTTTAAAGCAGGCTGACGCTTGAATACATTAGCATGGAATAATAGAATAGGCCTTTGGTTCTATTTTGTTGGTTTCTAGGACCGCGGTAATGATTAATAGGGATAGTTGGGTGTAATTCTCGGGTGCCAAGGAACTCCAGTCACAGCGGATAATAC
+
CCCC<FECCFF9CCECFG<C@+@:CFEEGEFGGGGCFEF@CF8CFGGG@CE6C@FGGGA8:CEEG7FGGGGGF<FFGE=?@@FFGG7FGAFC+C?FFFGGGGGGGCAFFF<C,AF=8F<FBF<FGGGGGCGGC?FFF@FFFDDA3>@@CF9CEC>D<@F,@@C*@@FFF9,@:@FFGF,,7>CCGFEFGGG;@2>,,63<9?<,@E<@EGF9,=CCFB>C+9C99+B8E*=:8*/+3++0<<+0:+A::?)00C+*1:/+++<FCCCG3**1****:4<*++<982<++0+*:575C?*++
@M03152:184:000000000-AWYW1:1:2106:16366:11865 1:N:0:AGAGGATAATACCTGT
AAGCTCGTAGTTGAATTTCGGGATTAATTTATTGGTCGTGCAATAGTACGTACTGGTATTATTGATTCCTACCTTCTGACGAACCATGATGTCATTAATTTGGTGTCATGGGGAACCAGGACTGTTACTTTGGAAAAATTAGAGTGTTTAAAGCAGGCTCACGCTTGAATACATTAGCATGGAATAACGAAATAGGACGTTTGATTCTATTTTGTTGGTTTCTAGGATCGACGTAATGATTAATAGGGATAGTTGGGTGGAATTCTCGGGTGCCAAGGAACTCCAGTCACAGAGGATAAGC
+
CCCCCGGGGGFGGGGGGGGGGGGGGGFGGGGGGGGGGGGGGGGGGGGGGGGGGGGGGGGGGGGGGGGGGGGGGGGFGGGGGGGGGGGGGFGFFGGGGFGGGGGGFGFGGGDDGGGEGGGGGGGGGDGGGGGGGFGF=EGGGGGGGGGGFGGGGGGGGGF8FGGGGGGGGGFDGGGGGGGGGGGGGGGGGGGGGGGGEDF:B@FFGGGDDFCGFGGGCC8E>FGGGGFGGGC>EGFG>EGG7><F>:CFC=AFEFCFGGGD5<FGGFBCCD*9=C@>GF;6>CF<CEGEG?C:CFG6EG73+
@M03152:184:000000000-AWYW1:1:2106:14751:11915 1:N:0:AGAGGATAATACCTGT
AAGCTCGTAGTTGAATTTCGAGATCGGCTTACTGGTCGTGCTATTGTACGTACCGGTATAATCGGTTTCTCCTTTCTGACGAACTATAATGCCATTAATTTGGTGTTTTAGGGAATCAGGACTGTTACTTTGAAAAAATTAGAGTGTTTAAAGCAGGCTCACGCTTGAATACATTAGCATGGAATAACGGAATAGGACGTTTGATTCTATTTTGTTGGTTTCTAGGATCGACGTAATGATTAATAGGTATAGTTGGGTGGAATTCTCGGGTGCCAAGGAACTCCAGTCACAGAGGATAATC
+
CCCCCGGGGGGGGGGGGGGGGGGGGGGGGGGGGGGGGGGGGGGGGGGGGGGGGGGGGGGGGGGFGGGGGGGGGGGGGGGGGGGGGGGGGGGGGGGGCFGGGGGGGGGGGGGGGGGGGGGGGGGGGGGGGGGFGGGGECGGGGGGGGGGGGGFGGGGGGGGCAEFFFFFGGFFGFGGACFFFFDFEFGGGGCGGGGGCECFGFG,=FCE;FFEFFCGGCEFCEGGCCFFF8>E*=CC7C7@F?C<BEC,1=@FFCF6*=8C8>BF@EFGGE8>AFFG575CF6C4ECA6+*3AF4566+:++
@M03152:184:000000000-AWYW1:1:2106:15934:11998 1:N:0:AGAGGATAATACCTGT
AAGCTCGTAGTTGAATTTCGGGATCAATGGGTTGGTCATGCCCTCGGTATGTACTGATTTCATTGGTTCTCACCTTCTAAGGAACCATGATGTCATTTATTTGTTGTTGTGGGAAATTAGGACTGTTACCTTGAAGAAATTAGAGTGTTTAAAGCAGGCTAACGCTTGAATACATTAGCATGGAATAATGAAATAGGACATCCGATTCTATTTTGTTGGTTTCTAGGATCGATGTAATGATTAATAGGGATAGTTGGGTGGAATTCTCGGGTGCCAAGGAACTCCAGTCACAGGGGATAAA
+
CCCCCGGGGGGGGGGGGGGGGGGGGGGGGGGGGGGGGGGGGGGGGGGGGGGGGGGGFGGGGGGGGGGGGGGGGGGGGGGGGFGGGGGGGGGGGGGGGGGGGGGGGGGGGGGGGCFGGGGGGGGGGGGGGGGGGGGGFGGGGDEDGGGFGGGGGCFGGGGGGGGGGGGGGGFGGFFFFFGGGGGGGE9DEFFDGGGGCFGGGGGGGGGGGCGGGACGGCFGGGGGGGGGFGGDFCFFFFGGGGFFFFFFFCFEFG778CCEGGGF?,@C45CCE<8>FF::FFF+886EGAFG7*:C5573+
@M03152:184:000000000-AWYW1:1:2106:10513:12043 1:N:0:AGAGGATAATACCTGT
AAGCTCGTAGTTGAATTTCGGGATCAATTTATTGGTCGTGCTATTGTACGTACTGGTATTATTGATTCCTACCTTCTGACGAACCATGATGTCATTAATTTGGTGTCTTGGGGAATCAGGACTGTTACTTTGAAAAAATTAGAGTGTTTAAAGCAGGCTCACGCTTGAATACATTAGCATGGAATAACGAAATAGGACGTTTGATTCTATTTTGTTGGTTTCTAGGATCGACGTAATGATTAATAGGGATAGTTGGGTGGAATTCTCGGGTGCCAAGGAACTCCAGTCACAGAGGATAAAT
+
CCCCCGGGGGGGGGGGGGGGGGGGGGGGGGFGGGGGGGGGGGGGGGGGGGGGGGGGGGGGGGGGGGGGGGGG?FGGGGGGGGGGGGGGGGGGGGGGGGGGGGGGGGCFGGGGGGGGGGGGGGGGGGGGGGGGGGGGGDGGGGFGEEGGGGGGGGGGGGGCFFGGGGGGGGGFGFGGDDFFFGGGGGGGGGEEFGCFFGGGGFEGGFCFGGGGGFGGGGGCCEFEGGGDCGEEGEFGGGFFGGGGGGCC68FEF7C8EGCG>:+C9+9=CEGGG4DCEFFFGFFFFEFFGFGGGFGF6::++
@M03152:184:000000000-AWYW1:1:2106:14726:12061 1:N:0:AGAGGATAATACCTGT
AAGCTCGTAGTTGAATTTCGGGCCTGGCTGGGTGGTCTTGCCGAAAGGTCAGCACTGCTCTGGTCGGGTCTTTCCTTCTGGGGAACCAGCGTGCTCTTAACTGAGTGCGTTGGGGATCCAGGACTTTTACTTTGAAAAAATTAGAGTGTTTAAAGCAGGCTTACGCTTGAATACATTAGCACGGAATAATAGAATAGGACTTTGGTTCTATTTTGTTGGTTTCTAGGACCGAAGTAATGATTAATAGGGATAGTTGGGTGGAATTCTCGGGTGCCAAGGAACTCCGTCACAGAGGATAACC
+
BCCCCGGGGGGGGGDGGGGGGGGGGGGGGFGGGGGGGGGGGGGGGDEGG9FFGGGGGFGGGGGGGGGGGGGGGGFGGGFDGFEGGGGGGGGGGGGGGGGGGGGGGG<FGGEGGGGGGGGGGGGGGGGGCGGGGFGGFCFCGFFGGGGGGGGGGACGGGGDGGGGFGEGGE,@FFFGGFFFGGGGG7DFFGG,@DFFEFCFGGGGFGF@EBGGEF?FF8BEGFFFGGC8FGG8E3;C+=:EFGGF;>+A=*02<@CFC5EG5CFF6+3<<*2>CD<7+)57*2000/;**50<275*3<*++
@M03152:184:000000000-AWYW1:1:2106:8086:12115 1:N:0:AGAGGATAATACCTGT
AAGCTCGTAGTTGAATTTCGGATTAGATAGATCCGGTCTACACACAAAGTGTACGAACTGGTAATATCTTTCCTTCTTTAGAGTAATAAGTATTTATACTTGTTCTCTATCTTTTACTTTGAGAAAATTAGAGTGTTCAAAGCAGGCGTAACCAAGCCTTTGAATACATTAGCATGGGATAATGGAATAAGACTTAGGCCTTATTTTCGTTGGTCATTAGGGCTAAAGTAATGATTAATAGGGATAGTTGGGTGGAATTCTCGTGTGCCAAGGAACTCCAGTCACAGAGGATAATCTCGTT
+
CCCCCGGGGGGGGGFFGGGGGGEGGGGGGGGGGGGGGGGGGGGGGGGGGGGGGGDEGGGGGGGGGGGGGGGGGGGGGGGGFGGGGGGGFGGGGGGGCFGGGGGGGGGGGGFGGGGDFFGGFFFGGGGGGGGGGGGGGFCFGGGGCFFEGEGGGGGGGGGGFFGGGGGFGGGFGGGGGEGGGGGGG@EGGGGCFGGGGGFGGFFAFGGGGGGFFCF<AFGFCGGG8>,@EF9E:C9CF9EGCFDFGFFGGA>*;EG>9:D,;;B*=CC7FF,75CFGGFFGCCFFFFF6+5*>CD:+21;:*
@M03152:184:000000000-AWYW1:1:2106:28292:12189 1:N:0:AGAGGATAATACCTGT
AAGCTCGTAGTTGAATTTCGGGATCGAGGGATCGGTCATGCCTTGGTATGTACTGGTCTTATTGGTTCTCACCTTCTAAAGAACCATGATGTCATTCATTTGATGTTATGGGGAATTAGGACTGTTACCTTGAAAAAATTAGAGTGTTTAAATCAAGCTTACGCTTGAATACATTAGCATGGAATAATGAAATAGGACATCAGATTCTATTTTTTTGGTTTCTAGGATCGATGTAATGATTAATAGGGATAGTTTGGTGGAATTCTCTGGTGCCAAGGAACTCCAGTCACAGAGGATATTT
+
CCCCCGGGGGGGGGGGGGGFFGCFGDGGGGGGGGGGGGGGGGGGGGGGGGGGGGGGGGGGDGGGGGGGGGGGGGGGGFECFGFGGGGFGGFGGGGGGGGGGGGGGGG,EEF<,?FGDGFGGGGGGGGGGGGCE,CBFGGGDGGCFFFGGGGG,FFGGGGEFCDCFDFGGGGGGGGC,D==,A=@GDGGFDDFFC9>>FFGFGF9FGGDGGFGG,@>@8DFFFC9E9EGFGGGFGF7CGFG7DGGF77CECFFGG77*=:7*?FD,BC,1+>595D;;)06;:<CF6?:0@77+;DFFG+++
@M03152:184:000000000-AWYW1:1:2106:10466:12189 1:N:0:AGAGGATAATACCTGT
AAGCTCGTAGTTGAATTTCGGAATGCGTTTGCGTCAAAGCTCGTCCTTGTGGCGGTGCTGGATGTGCGCTTCCTAGCTTTGGGTAGTGGCCCGCAAGGGACTAACCGCTCCCAATCATTTACTTTGAAAAAATTAGAGTGTTCAAAGCAGGCGTAACCTTGCCATTGAATATTACAGCATGGGATAATAGAATATGACGTTGGTCTTATTTTGTTGGTTTCTAAGGCTGATGTAATGATTAATAGGGATAGTTGGGTGGAATTCTCGGGTGCCAAGGAACTCCAGTCACAGAGGATAATTT
+
CCCCCGGGGGGGGGGGGGGGGGGGGGGGGGGGGGGGGGGGGGGGGGGGGGGGGGGGGGGGGGGGGGGGGGGGGGGFGGGGFGGEGGGGGGGGGGCFGGG?EGGGGGGGGGGGGGGGFGGGGGGGGGGGGGGGGGGGGGGGFFFFGGGGGGGGGGGGGGGGGGGGGGGGGGGGGGFGCCFGGGGG@FGEGFDEFGCFFGEEGGGEEFGGEFGGGGGCFGGGFFGGGGGFFEFFFFFCCF7C?CFF>+=0>?ACFGDEE788ECGCGC:E5:8CFGGGFFFFCFDD8<6CE?EFGGFFGC7+3
@M03152:184:000000000-AWYW1:1:2106:9020:12341 1:N:0:AGAGGATAATACCTGT
AAGCTCGTAGTTGAATTTCGGGCCTGGCTGGGTGGTCTTGCCGAAAGGTAAGCACTGCTCTGGTCGGGTCTTTCCTTCTGGGGAACCAGCGTGCTCTTAACTGAGTGCGTTGGGGATCCAGGACTTTTACTTTGAAAAAATTAGAGTGTTTAAAGCAGGCTTACGCTTGAATACATTAGCATGGAATAATAGAATAGGACTTTGGTTCTATTTTGTTGGTTTCTAGGACCGAAGTAAGGATTAATAGGGATAGTTGGGTGGAATTCTTGGTTGCCAAGGAACTCCAGTCACAGAGGATAAT
+
CCCCCGGGGGGGGGGGGGGGGGGGGGGCEGGGGGGGGGGGGGGGGGGGGGGGGGGCGGEGGGGGGGGGGGGGGGFGGGGGGGGGGGGGGGGGGGGGGGGGGGGGGEGGEGGGGGGGDGFGGFFGGGGGFGGGGFFGCGCEFGFGFFFDBFGGG9FGGGGGFGGGFGGEFFGGGGGABFGGCFFDGGFGAFCFGAEFGGGGFFFFGGGGGCFGGGGGGGGGGFFEGDCFFFGE*BFGG+6<CFGCD9C6=*AC?FFFFEG7C8FGGGG+0001C47:A:F668CDCC6E64CC729**0:9+
@M03152:184:000000000-AWYW1:1:2106:17642:12431 1:N:0:AGAGGATAATACCTGT
AAGCTCGTAGTTGAATTTCGGGCCTGGCCGGACGGTCTTGCCTCTGGTAAGCACTGCCTGGCTGGGTCTTTTCCTTCTGGGGAACCAGCTGCCTTTAACTGGGTGTGTTGGGGATCCAGGACTTTTACTTTGAAAAAATTAGAGTGTTCAAAGCAGGCATTAGCTTGAATACATTAGCATGGAATAATAAAATAGGACTTTGGTTCTATTTTGTTGGCTTCTAGGACCGAAGTAATGATTAATAGGGATAGTTGGGTGGAATTCTCGGGTGCCAAGGAACTCCAGTCACAGAGGATAATCT
+
CCCCCGGGGGGGGGGGGGGGGGGGGGGGGGGGGGGGGGGGGGGGGGGGGGGGGGGFGGGGGGGGGGGGGGGGGGGGGGGGGGGGGGGGGGGGGGGGGGGGGGGGGGGGGGGGGEGGGGGGGGGGGGGFFGGGGGGGFGGFGGGGGGGGGGFFFFGGDDGGFGGGGGGGGGGGFFGGGGGGGGFGGGGGGGGGGGFGGFGGGGGGGGGFGGGC;FGCGFGGGGG?FBCCEEGGGGGGFGFGGGF?CFFGGG4CFFG=CC7C9;FFGGEGGGEGCFFGGFFDFG7C6C9@F?768*9CFFFD:
@M03152:184:000000000-AWYW1:1:2106:10329:12434 1:N:0:AGAGGATAATACCTGT
AAGCTCGTAGTTGAATTTCGGGTCCGGCTGAGTGGTCTTGCCAATGGTAAGTACTGCTCTGGTCGGATCTTTCTTTCTGGGGAACCAACGTGCTCTTAATTGAGTGCGCTGGGGATCCAGGACTTTTACTTTGAAAAAATTAGAGTGTTTAAAGCAGGCCTACGCTTGAATACGTTAGCATGGAATAATAGAATAGGACTTTGGTTCTATTTCGTTGGTTTCTAGGACCGAGGTAATGATTAATAGGGATAGTTGGGTGGAATTCTCGGGTGCCAAGGAACTCCAGTCACAGAGGATAATC
+
CBCC@FG@FGGGGGFGGGGGGGFEFGCCFGEFGGGGGGFGGG9EFGCGGGGGGGGFGGFGCFGGGGFEEGGGGF9FGFGGGG7FGGGGEGGGGGFFGFEFGFFGGGGDGGGGDC:=BFGGFBFGFGGGGGDEA,?EECCAEECFGGGGFFGFA5?D<FECEEF7FFGG?FGGGGFFGGG9,EFG,@9;EEFFFGGF,>F@CFC7>*FBCGGFF@DC,D>>>FGGC?EFCE*:*6?AFG<C7+4@FC?F6C;?5>F6CEE7B+>B?CC7D*;)*2:**7>:0+C<88CFFF7:8C*2++*3+
@M03152:184:000000000-AWYW1:1:2106:14726:12545 1:N:0:AGAGGATAATACCTGT
AAGCTCGTAGTTGAATTTCGGTTAATAAGAAATTTATGGTACACTTTTTCAGTGGCACTAAAATTCTTATTTCCTTCCTTTTTGATAATTTATTATCAACATCTTTTACTGTGAAGAAATTAGAGTGTTCAAAGCAGGCGTAACATGCCTTTGAATATATTAGCATGGGATAATGAAATAGGATTTTGGTTCTACTTTCGTTGGTTTCTAGGGCTAAAATAATGATTAATAAGGATAGTTGGGTGGAATTCTCGGGTGCCAAGGAACTCAAGTCACAGAGGATAATTTCGTATGCCGTCTT
+
CCCCCGGCCF@FGAFAEFG8@CFEFGFF9C<FD9<CEFGGDFDGFCFGG8@ECFGEFFFFGGGGGGGGGFGGFFEFEGFGFEFCGGDGFFGGGGGFGGE,CDC<EGDAFC<<F9E9C8F,C9A,<F,CE<FF9E8EGFCGF+7FCFFCFC<9FE99FEF9FFF8EFFD@,ACEDDFF9E;5AB,,CA,>EDED9,@FGDEDC,<>@FBFA,,3>=<DFC9,@C;,@CC=;7,@,492,2@9?+@***299=,:C*44;E8,,>59C7,1,5?1=:+,+867600;,,21)130*;FE7<CF
@M03152:184:000000000-AWYW1:1:2106:19992:12547 1:N:0:AGAGGATAATACCTGT
AAGCTCGTAGTTGAATTTCGGGATTGACGTGACGGTCGTGCCTTAAGGGGTATGAACTGTTACAGTCAATTTCTCACCTTCTGGAGAAATATGATGTCCTTAATTGGGTGTCATATGGAACCAGAACTTTTACCTTGAAAAAATTAGAGTGTTTAAAGCAAGCTTATTGCTCGAATACATTAGCATGGAATAATAAAATAGGACGGCATGATTCTATTTTGTTGGTTTCTAGGATCACCGTAATGATTAATAGGGATAGTTGGGTGGAATTCTCGGGTGCCAAGGAACTCAAGTCACAGAG
+
CCCCCGGGGGFGGGGGGGGGGGGGGGGGGGGGGGGGGGGGGGGGGGGGGGGGGGGGGGGGGGGGGGGGGGGGGGGGGGGGGGGGGGGGGGGGGGGGGGGGGGGGGGGGGGGGGGGGGGGGGGGGGGGGGGGGFGGGGGGGGGGFFGGGGFGGGGGGGGGFFGGGCFGGGF?FEGGAGGFGGGGGGGGGGGGGGGGEGG<FFDFGEGCGGGFGGFGGGGGGGGGGGEGFGCEGFGGCF?FECFDF=,1=CCFFGGGDGDCCFFCCC5B74EECGFGGGFFG6CCFGFGGFB+A9FD7<CGGG
@M03152:184:000000000-AWYW1:1:2106:21135:12799 1:N:0:AGAGGATAATACCTGT
AAGCTCGTAGTTGAATTTCGGGACTAACAGGTTGGTCGCGCCTTCGGTGTGTACTGGTCTAGTTGGTTTCTCCCTTCTGAGGAACCGCGATGTCATTAATTTGGTGTCGTGGGAAATCAGGACTGTTACTTTGAAAAAATTAGAGTGTTTAAAGCAAGCGTTAGCTTGAATACATTAGCATGGAATAATGAAATAGGACGTTTGACCCTATTTTGTTGGTTTCTAGGATCGACGTAATGATTAATAGGGATAGTTGGGTGGAATTCTCGGGTGCCAAGGAACTCCAGTCACAGAGGATAAT
+
CCCCCGGGGGGGGGGGGG9FGGGGGGGGGGGFGGGGGGGGGGGGGGGGGGGGFGGGGGGGGGGGGGGGGGGGGGGGGGGGGGGGGGGGGGGGGGGGGGGGGGGGGGGGGGGGGGGGGFGGGGGGGGGGGGGGGGGGGGGGCGGGGGGGGGGGGGGGGGGGGGGGGGGFFFGGGGFGFGGGGGGGGGGEFGGGCCDFFGGGGGGGGGFGGGGGGGGGGGGGCG@;@FCFGGGGDEGFGGGD7>E9FGFGGFF*AF@FFGDEEC?EF79CDGGFGG9CEF@:FFGFDGFGFF9CF4DF6<:A+
@M03152:184:000000000-AWYW1:1:2106:21089:12884 1:N:0:AGAGGATAATACCTGT
AAGCTCGTAGTTGAATTTCGGGCGTAGCTGAGCGGTCCACCTTTGGGTGAGAACTGTTCGGCCGCGCCTTTCCTTGTGGGGAACCAACATGCGCCTAACGGTGTGTGCTGGCAATCCACAACTTTTACTTTGAAAAAATTAGAGTGTTTAAAGCAGGCTGACGCTTGAATACATTAGCATGGAGTAATAGAATAGGACTTTGGTTCTATTTTGTTGGTTTCTAGGACCGAGGTAATGATTAATAGGGATAGTTGGGTGGAATTTTCGGGTGCCAAGGAACTCCAGTCACAGAGGATAATCT
+
CCCCCGGGGGGGGGFGGGGGGGGGGGGFDFGGFGGGEGFDF8FEGGGGC,EAFGGFGGEECEGGGDECCFFGGGGGF<F@FGGGGGGGGGGGCGGGGFGGDGGGEGCF9?EFGEFGG9EFGEFGGGGG<FGGDAFGCGA=,BCFGGDFGGGGG9<AFEGDFCFG<FFGGG;FFFG9;?A;:FECF3>@,DFGG@EFFD72@:7<CB:C4@FF;FGGGGGD<FGGG6<*=5CEE:CCF7<CC@CF>?F**:??F+AEEC5*+<<+++*:7FC<8>FG*<?C+A+9<++<9=:0+92<EC*+3
@M03152:184:000000000-AWYW1:1:2106:29205:13085 1:N:0:AGAGGATAATACCTGT
AAGCTCGTAGTTGAATTTCGGGATCAATGTTTCGGTCATGCCGTTGGTATGTACTGATATTATTGATTTCTCACCTTCTAAAGAACCGTAATGCCATTAATTTGGTGTCACGGGGAATTAGGACTGTTACCTTGAAAAAATTAGAGTGTTTAAAGCAGGCTCACGCTTGAATACATTAGCATGGAATAATGAAATAGGACATCCGATTCTATTTTGTTGGTTTCTAGGATCGATGTAATGATTAATAGGGATAGTTGGGTGGAATTCTCTGGTGCCAAGGAACTCCAGTCACAGAGGATAA
+
CCCCCGGEGGGGGGGGGGGGEDGGGGGGGGGGGGGGGFGGGGGGGGFDEGGGFGGGEFFGGGGGGGGGGGGFEEFGG@FGGGGFGGGGGGGGGGGGGGGGGGFGGGGGGGDGGEDDFGGGGCFGGGGGFGFEFFCFGGGGGFF?<<FAFGGGFDFFFFGGGDFAFGGGGGGDGGGGGGGGGGGGGGGGDFFGGGGGGGGGGGC<F:<8D<CFGGFGECFGEGGBCFCCCFFGGG;8BCG?FF7,5<,,<6)CEF9FCC7E>E*2=7BEF+3*55;<C9A=CFFFF?<6==C7<FF6CF4C?
@M03152:184:000000000-AWYW1:1:2106:14793:13116 1:N:0:AGAGGATAATACCTGT
AAGCTCGTAGTTGAATTTCGGGATCAGTACGCTGGTCGTACCTTCGGTATGCACTAGTGCCACTGGTTCCTCCCTTCTGACGAACCGTCATGCCATTCACTTGGTGTGGCGGGAAATCAGGACTGTTACTTTGAAAAAATTAGAGTGTTTAAAGCAGGCTCACGCTTGAATACATTAGCATGGAATAATGAAATAGGACGTTGATCTTATTTTGTTGGTTTCTAGGATTGACGTATTGATTAATAGGGATAGTTGGGTGGAATTCTCGTGTGCCAAGGATCTACAGTCACAGAGGATAATT
+
CCCCCGEGCFEGGGDFFGGFEGGGDFFGGGGGGEGGGGGGGEGGGGCFFFFGFGFFGFEGGFFGGGGGGCFFFGGGGGFEFGDGFGDGGGGGFFGGGGFGGC,FCEGGGDEDDC+:EFCAE8FGGFG@FC@FFFFGD<CFF98E,DFEGG9@,37,,3:<F,<><FEGG7@F,,3@F,@3@9F;FD,3@;,>FG9DF:7FFG77D;CF9FGGG9CF,,1*<<FB99:CG69+8C8+++++=;C?CF66*C461A9+*21:8<@C+<0**:@3+:><=>>9+<3:+33+09+++***<+2<+
@M03152:184:000000000-AWYW1:1:2106:7971:13173 1:N:0:AGAGGATAATACCTGT
AAGCTCGTAGTTGAATTTCGGGCCTGGCTGGGTGGTCTTGCCGAAAGGTAAGCACTGCTCTGGTCGGGTCTTTCCTTCTGGGGAACCAGCGTGCTCTTAACTGAGTGCGTTGGGGATCCAGGACTTTTACTTTGAAAGAATTATAGTGTTTAAAGCAGGCTTACGCTTGAATACATTAGCATGGAATAATAGAATAGGACTTTGGTTCTATTTTGTTGGTTTCTAGGACCGAAGTAATGATTAATAGGGATAGTTGGGTGGAATTCTCGGGTGCCAAGGAACTCCAGTCACAGAGGATAAT
+
BA-@C<FGGGGGGGCFEFGGGGGGGGGGGGGGGGDGGGGGGGGGDGFFGCFGGGGGFGGGGGFFGGGGGGFGGACFGGGGGGD7C<FFFGGEGGFGGGGGGGGCGGGGGEGDFFGEGGFGGFGGFFGG9FGGFFGGFGGGGGG9DCFFGGGGAGFDFGGGGGEF@CFGG?=FFE<FFGGCCEGCFGGC,D;,=,@9F,=FBFCFCFGFGCFGGGGGGGGGGGGGGC986CE*:CC?+CE+<CCCC9A+*7ACD9FFG58BEF+20+??CG5<:DC7A>)2:FC:860<+=9+949**<CF+
@M03152:184:000000000-AWYW1:1:2106:27116:13221 1:N:0:AGAGGATAATACCTGT
AAGCTCGTAGTTGAATTTCGGACCTGGCTAGGCGGTCTTGCTGAAAGGTCAGCACTGCTCTGGTCGGGTCTTTCCTTCTGGGGAACCAGTGTGCTCTTAATTGGGTGCGCTGGGGATCCAGGACTTTTACTTTGAAAAAATTAGAGTGTTTAAAGCCGGCTTACGCTTGAATACATTAGCATGGAATAATAGAATAGGACTTTTGTTCTATTTTGTTGGTTTCTATGACCGAATTAATGAGTAATAGGGACATTTGGTTGGCATTCTCGGGTGCCAAGGAACTCCAGTCACCGACGTTATT
+
C@@CCG@FG6FDFFF9ECF@@CFDFGGGGG?8@EEFGCD<C,E<<F<CF9F,@FGG8CFFFAEEEEFCFDCCCCCCFFCFFG@,FFG=FAFFCDAE9<5<,CD8,8FFG+>F>+:CBFAF,?+BEFFF@FGFF,E<BF<@A,5,B5BC?DFF9?,A,++38>DE@F7F<<,@FFGGEF,@C99D,FE9E>;FFGCC973,,7>,?CC;9,7,6;@>CFG8=BFGA,,,?,**3*1++++=+>CGG79+0*)25+41+28**++3+<:CG5*/:5726))*222>683A+*+<5))22*2*0
@M03152:184:000000000-AWYW1:1:2106:14788:13255 1:N:0:AGAGGATAATACCTGT
AAGCTCGTAGTTGAATTTCGGACCTGGTTGAATGGTTTGGTCGCAAGATCAATTACTGTTCTGGCCGGGTCTTTCCTTCTAGGGAACTAGGGTACTCTTTACTGAGCGCGTTAGGGATCTAGGACTGTTACTTTGAAAAAATTAGAGTGTTTAAAACAGGCTTATGCTTGAATACATTAGCATGGAATAACGGAATAGGACTTTGTTTCTATTTTGTTGGTTTTCAGAAATGAAGTAATGATTAATAGGGATAGTTGGGTGGAATTTTCGGGTGCCAAGGAACTCCAGTCACAGAGGTTAT
+
CCCCCGGGGGGGGGGGGGGGGGGGGGGGGGGGGGGGGGGGGGGGGCFGGGGCGGGGGGGGGGGGGGGGGGGGGGGGGGGGFGGGGGFGGGGFF@EFFGGGGGGGFGGGGGGGGGGGGGGGGGCF@CFGG<FGGGDFFGFFGGGGFCEGCGGFGGGGGGGFGGGGGG9FFEFGGFCDGGGFGFGGGGGGCFGEFGGGGGCFGGGGFGFGGF9@EGD,>CF5EGGGFB?CF6CA?C,>B@FFC9:<CA,,8,);:8C+1?*;C*:+:C+=+/3)3/90+)8*2:CGG?:+:=E9+**+2+2A+
@M03152:184:000000000-AWYW1:1:2106:10859:13286 1:N:0:AGAGGATAATACCTGT
AAGCTCGTAGTTGAATTTCGGTGGCCCAACGGCGGTCGGCCGCAAGGTCTGTACTGCCGGTCTTCGGACCACCTCTTTCTGGGGGAACGTCGGCCCTTAACTGGGCACGGCGGCCGAACCAGGACGTTTACTTTGAAAAAATTAGAGTGTTTAAAGCAAGCGTACGCTTGAATACATTAGCATGGAATAATGAAATAGGGCTTCAGTTCTATTTTGTTGGTTTTCAGAATCCGAAGCAATGATGAATAGGGATAGTTGGGTGGAATTCTCGGGTGCCAAGGAACTCCAGTCACCGAGGATA
+
@C@CCE;@FGFGGCCEFFFF@@F7FEDGFCGEDC:@@@FECFGC@FGGGF<D<E<FFFGDECGG?C,B>FFD@,FEGFGGGFCBB>FFFFG+>EFFCDF,EFGDFGABC:@+38F:FFGGEF7FDCE::FC;FF:,,?C,4F::F:<<<,<<CG:FCGGCFGCEC<F:C:CCF99EFCCF++<+;:@?CF7ACE@FC<FFC8;@G?CEFFEGE7CFCF8E:E:EGDCCE7EF5518*3+<EF9+*+3<F6:*2*00+<<8?>>86<8E>C*/*/9D?69C**?C+<?C6=9CC49>E5)<+
@M03152:184:000000000-AWYW1:1:2106:28455:13381 1:N:0:AGAGGATAATACCTGT
AAGCTCGTAGTTGAATTTCGGACCTGGTTGAATGGTTTGGTCGCAAGATCAATTACTGTTCTGGCCGGGTCTTTCCTTCTAGGGAACTAGGGTACTCTTTACTGAGCGCGTTAGGGATCTAGGACTGTTACTTTGGAAAAATTAGAGTGTTTAAAACAGGCTTATGCTTGAATACATTAGCATGGAATAACGGAATAGGACTTTGTTTCTATTTTGTTGGTTTTCAGAAATGAAGTAATGATTAATAGGGATAGTTGGGTGGAATTCTCGGGTGCCAAGGAAATCCAGTCACAGAGGATAA
+
CCCCCGGGEGGGGGGGGGGGGGGCFFGFGGGGGGGGGGGGGGGGGGGCGGGGGGGGGGGGGGFGGGGGGGGGGGGGGGGGGGGGFGGGGGFGGGGGGGGGGGGGFGGGGGGGGGGGFFGGFGGGFGGGC,,<EGFGAFGGGGGGGGGGGGFGCCFGFCFGGGGGGGGGFGFGGGFGGGGGGGFGGGGGGC,@CCGCFGECFG:CGAF7>CCGFGEGGGGGGG@F7DGCECGGGCFGGFCCCGC<C@FFGGAGGGGGGGCB8E8<7C9E7:=3*)7CC6ACC*20+0<:FFF<97>EGCC??
@M03152:184:000000000-AWYW1:1:2106:18568:13426 1:N:0:AGAGGATAATACCTGT
AAGCTCGTAGTTGAATTTCGGGCCTGGCCGGGCGGTCTGCCTAACGGCACGTACTGTCTGGGCGGGCCTTACCTCTTGGTGAGCCGGCGTGCCCTTCGTTGGTGTGCGTCGGGGAACCAGGACCTTTACCTTGAGAAAATTAGAGTGTTCAAAGCAGGCCTATGCCTGAATACATTAGCATGGAATAATAAAATAGGACGCGCGGTTCTATTTTGTTGGTTTCTAGAGTCGCCGTAATGATTAATAGGGATAGTTGGGTGGAATTCTCGGGTGCCAAGGAACTCCAGTCACAGAGGATAAT
+
CCCCCFGGGGGGGGGGGGGGGGGGGGGGGGGGGGGGGG<FGGGGGGGGDGGGGGGGGGFEGGGGCEGGGGGGGDFGGGFGGGGCG:CECC7CGGGEFGGGGGGGGCFGGDGGGGGGGGGGGCFGFGGGGGGFF9<B;<:;CCCCGGFEFFFFG:FGGGEEDCFFGF?FCCFFGC:FCFFDGFFGGGGEFFCGFGGGGGGEGGGGGE5E?EGGGGGGFD8*AC9@CF9FFGDGEEGC5CF++3<+:CCGFG@7@FF+<**;55+@<+3<CC5<EG47?F@CCEFFG63+<@C:C<C5:E>?+
@M03152:184:000000000-AWYW1:1:2106:2892:13455 1:N:0:AGAGGATAATACCTGT
AAGCTCGTAGTTGAATTTCGGGATCAATTTATTGGTCGTGCTATTGTACGTACTGGTATTATTGACTTCTACCTTCTGACGAACCATGATGTCATTAATTTGGTGTCTTGGGGAATCAGGACTGTTACTTTGACAAAATTAGAGTGTTTAAAGCAGGCTCACGCTTGAATCCATTAGCATGGAATAACGAAATAGGACGTTTGATTCTATTTTGTTGGTTTCTAGGATCGACGTAATGATTATTAGGGTTAGTTGGTTGGAATTCTCGGGTGCCATGGAACTCCAGTCACATCGGATACTC
+
A-668E@FGDFGGGFAFFGFF7:@FDGFAEFGC9AEFGEGGF,CE<FFCGFGGGGGGGGGFGGDGGGGGGGFFGGGGFDF,,@7+,CFDF9CCEEGG9FFG9AF@FFGG,,<CBCFGFD8E4EFGGCFECEFA,,E,BFFG8?FFF<FFF9EEFE=DCC<<FAEFGG8E<,A=A,9,,9=F,>EFGGGCEC7@>9,CDEB3@:,,8FEDFFCC=@B@,6@DFGGGFGG855CCB*,7C<:FG,5:E,1,,2=ACFG****6;,C7<+/8>C)88F+=)/3=EGD8+B+0@F7+7*:A=*<+
@M03152:184:000000000-AWYW1:1:2106:13021:13673 1:N:0:AGAGGATAATACCTGT
AAGCTCGTAGTTGAATTTCGGGCTTGGCCGGGCGGTCTGCCTAACGGCACGTACTGTCTGGGCGGGCCTTACCTCTTGGTGAGCCGGCGTGCCCTTTGTTGGTGTGCGTCGGGGAACCAGGACCTTTACCTTGAGAAAATTAGAGTGTTCAAAGCAGGCCTATGCCTGAATACATTAGCATGGAATAATAAAATAGGACGCGCGGTTCTATTTTGTTGGTTTCTAGAGTCGCCGTAATGATTAATAGGGATAGTTGGGTGGAATTCTCGGGGGCCAAGGAACTCCAGTCACAGAGGATAAT
+
CCCCCGGGGGGGGGGGGGGGGGGGGGGGGGGGGGGGGGGGGGGGGGGGGGGGGGGGGGGGGGGGGGGGGGGGGGGGGGGGGGGGGGGGEGGGGGGGGGGGGGGGGGGGGGGGGGGGGGGGDGGGGGGGGGGGGGGGGGGGGGFFGCGGFGGGGGGGGGGGGGFGGG9ECFGFGGGGGFFGGGGGGGGGGGGGGGGGGGGGGCGEG8CCFFGGGGGGGGG8FGGGGFGGGGCGDE8?75ECC?7CFGGGF6>FFGFGFC88ECFGGGGGGDC):>5D5>FGGGFGFGC:AFGGGGGGCF>:+
@M03152:184:000000000-AWYW1:1:2106:21994:13742 1:N:0:AGAGGATAATACCTGT
AAGCTCGTAGTTGAATTTCGGGCCTGGCTGACCGGTCCGCCTCACCGCGTGCACTGGTCCGGCCGGGTCTTTCCTTCCGGCAAACCTCATGCCCTTCACTGGGTGTGTTGGGGAACCAGGACTTTTACTTTGAAAAAATTAGAGTGTTCAAAGCAGGCATATGCTCGAATACATTAGCATGGAATAATAGAATAGGACGTGCGGTTCTATTTTGTTGGTTTCTAGGACCGCCGTAATGATTAATAGGGATAGTTGGGTGGAATTCTCGGGTGCCAAGGAACTCCAGTCACAGAGGATAAGC
+
CCCCCGGGGGGGGGGGGGGGGGEGGGGGGGGGGGGGGGGGGGGGGGGGGGGGGGGGGGGGGGGGGGGGGGGGGGGGGGGGGGGGGGGGGGGGGGGGGGGGGGGFGGGGFGGGGGGGGGGGGGGGGGGG9DGGGGGGGGFGGGGGEFGGGGGGGGGGGGG:AFGGFGCCFGGGGGFGGGGEGGCFEFDDFGGGGGGGGDEGEG<C=CCGGGGGGGGFGGGGECEGGCCC8:*2/*;8*+??FC+<CFGGDC?GCFEG=EG5/+9<?CFGGG*<;<DFFFFGF6<9F69A<@CCGGG6+<003
@M03152:184:000000000-AWYW1:1:2106:21269:13809 1:N:0:AGAGGATAATACCTGT
AAGCTCGTAGTTGAATTTCGGGGGCATTCAGGCCAAAGCTCGTCCTTGTGGCGTGGCTGGGTCTGGGCTTCCTACGTTTGGATAGTGGGCAACCGCTTCCAATCATTTACTTTGAAAAAATTAGAGTGTTCAAAGCAGGCGTAACCTTGCCATTGAATATTACAGCATGGGATAATAGAATATGACGTTGGTCTTATTTTGTTGGTTTCTAAGGCGGATGTAATGATTAATAGGGATAGTTGGGTGGAATTCTCGGGTGCCAAGGAACTCCAGTCACAGAGGATAATCTCGTATGCCGTTT
+
CCCC@FFFGGFGGGGGGGGGGGEEDDGFGGGGGGGGGGGGGGGGGGCEGGGGGGGDGEGGGGFFGGGGGGGGGCGGGF?EGFEFGGGGFFFG<EFFECGGGF9EFGGGFGGGGGGGFGFGFFGGGGGAGFGGGCDDFFEGEGGEEFCFCFGFGGGGFGEF==CDEFGADDG?FFFGGGGGGFD,@DC@>FF*35D>FECCFCGDGCGGCFGCGF,*=CDGGF9++<FEF9B1A+<96C0:<EF5DDGFCCF?FCEF5:8E8CFCC:8ACC@>GGDG+8=CCG00<2+3+/*;*7*+</**+
@M03152:184:000000000-AWYW1:1:2106:10788:13962 1:N:0:AGAGGATAATACCTGT
AAGCTCGTAGTTGAATTTCGGGATCAGTACGCTGGTCGTGCCTTCGGTATGCACTGGTGTCACTGATTCCTCCCTTCTGAAGAACCGTGATGCCATTCAGTTGGTGTTGCGGGGAATCAGGACTGTTACTTTGAAAAAATTAGAGTTTTTAAAGCAGGCTTGCGCCTGAATACATTAGCATGGAATAATGAAATAGGACGTTTGATCCTATTTTGTTGGTTTCTAGGATTGACGTAATGATTAATAGTGATAGTTGGGTGGAATTCTCGGTTGCCAAGTAACTCCAGTAACAGAGGATAAT
+
BCC-AFEGGGEFFGGGGGFFGGGGGGGGGGGGGGGFGDGGGFFEGFGGGGFGGGG@<FFEGGGGGDGGGFG9<BFFGGF,CFG?FC+FFGGGGCFFGGFGGGGGGEG7=FGDGGEEFE99FDGFGGGCFGAFDGD<E,+BFFF,,,5,CFFGAFFGGGDFGDF@@F7@F7FFFCAFE,,@FGFG:F,,3@D,@DEF77,56>,*?AFFF,FGGCEEF>FE*:,BAEC?FF6?;1==FCC+4>=E@+<1+21<+>@7?EC1C5++3++09CC3CD**3)*0<9+2+++<+*+0+**2:67+3
@M03152:184:000000000-AWYW1:1:2106:25653:14035 1:N:0:AGAGGATAATACCTGT
AAGCTCGTAGTTGAATTTCGGGATCGACGGGTCGGTCGCGCCTCTGGTGTGTACTGGCCCTGTCGGTTTCTCCCTTCTGACGAACCACGATGTCATTAATTTGGTGTCGTGGGAAATCAGGACTGTTACTTTGAAAAAATTAGAGTGTTTAAGGCAGGCATTCGCTTGAATACATTAGCATGGAATAATGAAATAGGACGTTTGATCTTATTTTGTTGGTTTCTAAGATCGACGTAATGATTAATAGGGATAGTTGGGTGGAATTCTCGGGTACCAAGGAACTCCAGTCACAGAGGATAAT
+
CCCCCGGGGGGGGGGGGGGGGGGGGGGGGGGGGGGGGGGGGGGGGGGGGGGGGGGGGGGGGGGGGGGGGGGGGGGGGGGGGGGGGGGGGGGGGGGGGGGGGGGGGGGGGGGGGGGGGGGGGGGGGGGGGGGGGGGGGGGGGGGGGGGGGGGFGGGGGGDGGGGGGGGFFGGGGGGGGGGGCFD7:>FGG?FGGGGGGGGC<FFC@FGFG9FFFGEGCG*:EGEFCFCGG9CEG*1C*=EFGGG?DC9?6:>CGGG7C*;?8CCCFDEFDE5986:DFFFG68CCFG+<C8CC<7<F*+*++
@M03152:184:000000000-AWYW1:1:2106:4577:14071 1:N:0:AGAGGATAATACCTGT
AAGCTCGTAGTTGAATTTCGGGATCAGTACGCTGGTCGTACCTTCGGTATGCACTGGTGTCACTGGTTCCTCCCTTCTGACGAACCGTCATGCCATTCACTTGGTGTGGCGGGAAATCAGGACTGTTACTTTGAAAAAATTAGAGTGTTTAAAGCAGGCTCACGCTTGAATACATTAGCATGGAATAATGAAATAGGACGTTGATCTTATTTTGTTGGTTTCTAGGATTGACGTAATGATTAATAGGGATAGTTTGGTGGAATTCTCGGGTGCCAAGGAACTCCAGTCACAGAGGATAATC
+
CCCCCGGGGGGGGGGGGGGGGGGGGGGGGGGGGGGGGGGGGGGGGGGGGGGGGGGGGGGGGGGGGGGGGGGGGGGGGGGGGGGGGGGGGGGGGGGGGGGGGGGGGGGGGGGGGGGGGFFGGGGGFGGFGGGGGGGGGFGGGGCFFFEDFFGGGGGGGGGGGGGGGGG7<DFGGGGGGGGFGGGGFAGGG9DGFGGGGCCFC:A*DFGGGGGGGACG@FGGF;E@C9?CGGEFEEDGFGFGG7CGC+?**2;61<+>*=*88AFD9?<C<C878>GD:FFGGGF468@69=F?89<6<ACC+
@M03152:184:000000000-AWYW1:1:2106:17929:14164 1:N:0:AGAGGATAATACCTGT
AAGCTCGTAGTTGAATTTCGGGCCTGGCCGGGCGGTCTGCCTAACGGCACGTACTGTCTGGGCGGGCCTTACCTCTTGGTGAGCCGGTGTGCCCTTTGTTGGTGTGCGTCGGGGAACCAGGACCTTTACCTTGAGAAAATTAGAGTGTTCAAAGCAGGCCTATGCCTGAATACATTAGCATGGAATAATAAAATAGGACGCGCGGTTCTATTTTGTTGGTTTCTAGAGTCGCCGTAATGATTAATAGGGATAGTTGGGTGGAATTCTCGGGTGCCAAGGAACTCCAGTCACAGAGGATAAT
+
CCCC-FEFGGGGGGGGGGGGGGGGGGGGGGGGGGGGGGGGGGGGGGDGGGGGGGGGGGGGGGFEGGGGGGGGGGGGGGGGGGGGGEGGCC7FGGGGGGGGGGGGGCGGGGGGGGGGGGGGGGGGGGGGGGDAC9<AF@CFGGGGGGGGGGFGGFGGGGGGGGGGGGGGCFCGGGFGGFFDFFGGGGGCEEFFDGFFGGGEE*>?EEEGGFGFCEGGGGGGGGGGGFGGFDD=/:?C=FG++:CEG+AFFC:E?EGFF5>C8EC9CAFGG*?FGDGGGF)ACEGFGG8<C=?CG<**0ADG9
@M03152:184:000000000-AWYW1:1:2106:15978:14332 1:N:0:AGAGGATAATACCTGT
AAGCTCGTAGTTGAATTTCGGGCCTGGCTGGGTGGTCTTGCCGAAAGGTCAGCACTGCTCTGGTCGGGTCTTTCCTTCTGGGGAACCAGCGTGCTCTTAACTGAGTGCGTTGGGGATCCAGGACTTTTACTTTGAAAAAATTAGAGTGTTTAAAGCAGGCTTACGCTTGAATACATTAGCATGGAATAATAGAATAGGACTTTGGTTCTATTTTGTTGGTTTCTAGGACCGAAGTAACGATTAATAGGGATAGTTGGGTGGAATTCTCGGGTGCCAGGGAACTCCAGTCACAGAGGATAAT
+
B<@B@EFGFD@FGG<EEDFAEG>FFFGGFE@FEFGGGFFGGGGGGEEGF9FF8CEGGC9FCFFFFEGDFGFCDFGGGGGGFACEGGFGGFEGGGGFGGFGGDE<EE?<FBFFFEFED@FAEGGGGDEGBFFGGEFFFFBFFFFGGFFFFCCFCFCGGGGGGGGGGCB<@C7@FGFFGFCF,<FC,@EFCA;C@DEGG,=CFFGGGCC92@<FFAFGF>CEFC22<CG8E*1:/CFF+4/AEFE77+9666A68<99E5;EE59CF7@+7=E<EDC*+85CEFGG?FCGC=F9+CD527C++
@M03152:184:000000000-AWYW1:1:2106:9420:14421 1:N:0:AGAGGATAATACCTGT
AAGCTCGTAGTTGAATTTCGGGCCTGGCTGGGTGGTCTTGCCGAAAGGTAAGCACTGCTCTGGTCGGGTCTTTCCTTCTGGGGAACCAGCGTGCTCTTAACTGAGTGCGTTGGGGATCCAGGACTTTTACTTTGAAAAAATTAGAGTGTTTAAAGCAGGCTTACGCTTGAATACATTAGCATGGAATAATAGAATAGGACTTTGGTTCTATTTTGTTGGTTTCTAGGACCGAAGTAATGATTAATAGGGATAGTTGGGTGGAATGCTCGGGTGCCAAGGAACTCCAGTCACAGAGGATAAT
+
C@C9<EFFEDGGFGFDFGG<CEFGEGGCGEDDGGEGEFGGGGGGGGDGFFFGFFGGGGCGFEFEFEGGFEEFCE99<FFEFFGCGGEGGGDGGGGF<FGGFGGGFGGGGGEDF7EGE+FGGGGGGGF9FFFFGGEEEEAFFGFGFFGFFFGFFG<CFEFEGFGCDFGCF?<AFFFGGCECF,=EFCE;CFGGCDCFFFGGFG;F?>:;D;@FCFCFEDGGG,?CFCCFD*=8*:*9+4<CF+=@+9F6*A;?C+A+>*BE*89C++0<55ECGC4:7>:*0*<:CG+2</C9C6**:+2++
@M03152:184:000000000-AWYW1:1:2106:9440:14471 1:N:0:AGAGGATAATACCTGT
AAGCTCGTAGTTGAATTTCGGTTAATAAGAAATTTATGGTACACTTTTTAAGTGGCACTAAAATTCTTATTTCCTTCCTTTTTGATAATTTATTATCAAAATCTTTTACTGTGAAGAAATTAGAGTGTTCAAAGCAGGCGTAACATGCCTTTGAATATATTAGCATGGGATAATGAAATAGGATTTTGGTTCTACTTTCGTTGGTTTCTAGGGCTAAAATAATGATTAATAGGGATAGTTGGGTGGAATTCTCGGGTGCCAAGGAACTCCAGTCACAGAGGATAATCTCGTATGCCGTCTT
+
CCCCCGGGGGGGGGGGGGGGGGGGGGGGGGGGGGGGGGGGGGGGGGGGGGGGGGGGGGGGGGGGGGGGGGGGGGGGGGGGGGGGGGGGGGGGGGGGGGFGGCFGGGGGFGGGGGGFGGGGGGCFGCEGGGFGG<=FGFGCGGGEFFFGGGGGGFCFGGGGFFGGADGGGGGGFFFEEFFGGGFFCFDEEGGGGFGFFGFEGGGGGGGGGFGFFGGGGGFCDFD9=ADFGFC=CFFFCC:F7DECD8999EAFFGFE8CCGFGG5FG7FF?EDFGGGCA6E*6<CC>+?CF*3*0:<*=:CF
@M03152:184:000000000-AWYW1:1:2106:20695:14585 1:N:0:AGAGGATAATACCTGT
AAGCTCGTAGTTGAATTTCGGGACCAATTTGTTGGTCGTGCCTCGGTACGTACTGGTATTATTGGTTTCTCCCTTCTGAAGAACCTTGATGTCATCAATTTGGTGTCTTGGGGAATCAGGACTGTTACTTTGAAAAAATTAGAGTGTTTAAAGCAGGCATACGCTTGAATACATTAGCATGGAATAATGAAATAGGACGTTTGATTCTATTTTGTTGGTTTCTAGGATCGACGTAATGATTAATAGGGATAGTTGGGTGGAATTCTCGGGTGCCAAGGAACTCCAGTCACAGAGGATAATC
+
CCCCCGGGGGGGGGGGGGGGGGGGGFFGGGGGGGGGGGGGGGGGGGGGGGGGGGGGGGGGGGGFGGGGGGGGGGGGGGGGGGGGGGGGGGGGGGGGGGGGGGGGGFFGGFGGGGGGGGGGGGFGGGGGGGGGGGGGGEGGGGGGGGGGGGGGGGGGGGGGGGGGGGGGGGGGGGGGGGGCGGGGFGGGGCGCGGEFFFFGGGGFFFFGDGGGFFGG@FGGGGGGGCCGGGCCEGGGGGGGGG?9@78FFCFGCFG?5ECCB+?CCG9EC=CCECGFFF;**5+9@FGCFBC?+9CE6<:++
@M03152:184:000000000-AWYW1:1:2106:26757:14594 1:N:0:AGAGGATAATACCTGT
AAGCTCGTAGTTGAATTTCGGTTAATAAGAAATTTATGGTACACTTTTTAAGTGGCACTAAAATTCTTATTTCCTTCCTTTTTGATAATTTATTATCAAAATCTTTTACTGTGAAGAAATTAGAGTGTTCAAAGCAGGCGTAACATGCCTTTGAATATATTAGCATGGGATAATGAAATAGGATTTTGGTTCTACTTTCGTTGGTTTCTAGGGCTAAAATAATGATTAATAGGGATAGTTGGGTGGAATTCTCGGGTGCCAAGGAACTCCAGTCACAGAGGATAATCTCGTATGCCGTCTT
+
CCCCCGGGGGGGGGGGGGGGGGGGGGGGGGGGGGGGGGGGGGGGGGGGG,FFGGGGGGGGGGGGGGGGGGGGGGGGGGGGGGGGGGGGGGGGGGGGGGGGGGGGGGGGGGGGGCFGGGGGGGGGGGGGGGGGGGGGGFGGFGGGGGGGGGGGGGGGGGGGGFGGGGGGGGDFGGGGGGGGGGFGGGGGGFGGGGGGGGGGGGGGGGGF9?FGCFGGGGGGFD;;DGGGFGA:8CDFFGDGGFGE>>FFFGFGFGFDFGE7FGFCCF:FGFGCF4D89=FGGGGGGB+9AAEAECC7CECF5
@M03152:184:000000000-AWYW1:1:2106:19943:14601 1:N:0:AGAGGATAATACCTGT
AAGCTCGTAGTTGAATTTCGGGCCACCGGCTTGTGGTTGCCTTTCGGTTTTACCCTTGTCCGGTGGTCCTCCTCGCGGGGACGCCGTGGGTCTTCACTGGCTTGCGGATGCGAACCGTGACGTTTACTTTGAAAAAATTAGAGTGTTTAAAGCAGGCGTACGCTTGAATACATTAGCATGGAATAATGGAATAGGGCTGCTGCCCCATTTTGTTGGTTTCTGGGACCGTAGCAATGATGAATAGGGATAGTTGGGTGGAATTCTCGGGTGCCAAGGAACTCCAGTCACAGAGGATAAACTC
+
CCCCCGGGGGGGGGGGGGGGGGGGGGGGGGGGGGGGGFGGGGGGGGGGGGGGFGGGGGGGGGGGGGGGGGGGGGGGGGDGEGDGGEFGGGGGGCGGGGGGGGGGGGGFGDFGGGGGGGGGGGGFGGGGFGGFAECGGFGGGGGGGFFEGGGGGGGGGGGGGGGGGGGGGGCFGGGGGGGFFFGGGGGGFFGGGG+:<=E*+AFCGGGGGEGGGGFGGGGCF?GFCCEGGFGGFGGGGG+2:+<CFGGGGC=FF6CECEC97E@:7>>EGG=DFGGGC?5+3+<CGCF7966+2*9<7+*0+
@M03152:184:000000000-AWYW1:1:2106:7999:14615 1:N:0:AGAGGATAATACCTGT
AAGCTCGTAGTTGAATTTCGGGCCTGGCTGGGTGGTCTTGCCGAAAGGTAAGCACTGCTCTGGTCGGGTCTTTCCTTCTGGGGAACCAGCGTGCTCTTAACTGAGTGCGTTGGGGATCCAGGACTTTTACTTTGAAAAAATTAGAGTGTTTAAAGCAGACTTACGCTTGAATACATTAGCATGGAATAATAGAATAGGACTTTGGTTCTATTTTGTTGGTTTCTAGGACCGAAGTAATGATTAATAGGGATAGTTGGGTGGAATTCTCGGGTGCCAAGGAACTCAAGTCACAGAGGATAAT
+
CCCCBFGGBFEG9FAGGGGGGGDDFC,FGGGGGGCF@FGGGFGGGEGGGGGGGGGGGGCEFFFEFC7EEGGGGAF9AFGGGC6,BFGG8EECFGFFCFGGGGGFF<<FEGGEGG7=FG8FGGGGGGFGGG9FFE9FGGFGGG9DDFGFGFFFGGG9DFFGGGGGGGGGGGCGGGGGGGGGGGGGF?EEAEGGGDGGGGGGF9FAFGGG9@FGCEFGFE>::F,?CFCFGFEEGE8C9EF7C9F?7C9?CCF?6CFGCEEGC*0<?:<<CFE**19:C75*:*<C+0+C+9CGGG<E*+*<2
@M03152:184:000000000-AWYW1:1:2106:8176:14800 1:N:0:AGAGGATAATACCTGT
AAGCTCGTAGTTGAATTTCGGAATTCTAGGATCAAAGTCCGTCTAACTTTACGACGAGTACTGGATCCAAGTTTCCTATTTTTTCTCGGTAAAAATACCAAAAAAAAAAAAATTTTTTTTTTTTTTGGATCTTTTTTTTTTCCGAATTGTTTACTTTGAAAAAATTAGAGTTTTTAAATTAGGTGTAACCTTGCCTTTAATACATTAGCTTGGGATAATAGAATTTGACTTTGGTCTTTTTTTTTTGTTTTTTAATGCTTAATTAATGTTTAATTGGGATTTTTTGTTTGATTTTTTGTGT
+
CCCCCGGGGGEFGGGGGGGGEGGGGGGGGGGGGGGGGGGGGGGGGGGGGGGGDGGGGGGGGGGGGGGGGGGGGGGGGGGGGGGGGGGGGGGGGGGGFGGGGGGGGGGGGEDGGFGGGGGGGGGGGGDC8F,EFGGGGGGGF,,*1=C*,@FF,,@FF,,28,<*::9,,77,CF*22C,,7,2+272<++2+3+:<C7C++++0:@:0++2*;*8+*0++++30+0++++3<+<CC<9+<9EG=D5/02:?*:*20+02+<:++++0+2<E*02*2+))+*+3*//0**)+++22<:1972
@M03152:184:000000000-AWYW1:1:2106:7565:14818 1:N:0:AGAGGATAATACCTGT
AAGCTCGTAGTTGAATTTCGGGGGTTTCAGATCAAAGCTCATCCTTGTGGCGTGGCTCGATTTGGGCTTCCTATTATTGGATAGTGGGCAACCGCTTCCAATCTTTTACTTTGAAAAAATTAGAGTGTTCAAAGCAGGCGTAACCTTGCCATTGAATATTACAGCATGGGATAATAGAATATGACGTTGGTCTTATTTTGTTGGTTTCTAAGGCTGATGTAATGATTAATAGGGATAGTTGGGTGGAATTCTCGGGTGCCAAGGAACTCCAGTCACAGAGGATAATCTCGTATGCCGTCTT
+
CCCCCGGGGGGGGGGGGGGGGGGGGGGGGGGGGGGGGGGGGGGGGGGGGGGGGGGGGGGGGGGGGGGGGGFGGGGGGGGGGGGGGGGGGGGGGGGGGGGGGGGGGGGFGGGGGGGGGGGGGGGGGGGGGGGGGBCGGGGGGGGGGGGGGGGGGFACFCGGGGGGGGGGFGFFF9FGDDGFGGGGGGGGG>EGGGGGGGGGGFGGGGGGGGCFGG77EFFEEFFCEFGFFGEDFGFFCCGFD+CGD57CFGCCCCD5EGDGGGGGGGFDDCCCFGGGGFFGGDGF9C:CF4C=EGG3/A<CC
@M03152:184:000000000-AWYW1:1:2106:18886:14890 1:N:0:AGAGGATAATACCTGT
AAGCTCGTAGTTGAATTTCGGGATCAATTTATTGGTCGTGCTATTGTACGTACTGGTATTATTGATTCCTACCTTCTGACGAACCATGATGTCATTAATTTGGTGTCTTGGGGAATCAGGACTGTTACTTTGAAAAAATTAGAGTGTTTAAAGCAGGCTCACGCTTGAATACATTAGCATGGAATAACGAAATAGGACGTTTGATTCTATTTTGTTGGTTTCTAGGATCGACGTAATGATTAATAGGGCTAGTTGGGTGGAATTCTCGGGTGCCAAGGAACTCCAGTCACAGAGGATAATA
+
CCCC@FGCFFEDF@9FFGGFC7FEGFGFGAAEAGEFCEF7FFACA9FFGDFAF@F@FFFCFGFGCEFGGGGGEGGGGFACBCFCF<FD,FFFGGGGGCCFFFGD=6=C<9CCC,BDGGGGFFGGGDFGGCEEF,CEE7FFG?FGEFGGEFFDGFGGFDG,?FGGEGD<FFDFFFGGF8AD?8B9DFGFC+@+3,CD9<C:FC7F9=CF>FFGDFCCFF5@DGG9:3,EFEBCE>5,*,5==,4=+CF,,00,A,=C*=8E5:FFFF9*:CCD=7C62586E890<+<<:@+9EC3*0+:++
@M03152:184:000000000-AWYW1:1:2106:7462:15041 1:N:0:AGAGGATAATACCTGT
AAGCTCGTAGTTGAATTTCGGGCCTGGCCGGGCGGTCTGCCTAACGGCACGTACTGTCTGGGCGGGCCTTACCTCTTGGTGAGCCGGCGTGCCCTTTGTTGGTGTGCGTCGGGGAACCAGGACCTTTACCTTGAGAAAATTAGAGTGTTCAAAGCAGGCCTATGCCTGAATACATTAGCATGGAATAATAAAATAGGACGCGCGGTTCTATTTTGTTGGTTTCTAGAGTCGCCGTAATGATTAATAGGGATAGTTGGGTGGAATTCTCGGGTGCCAAGGAACTCCAGTCACAGAGGATAAA
+
CCCCCGGGGGGGGGGGGGEGGGGGGGGGGGGGGGGGGGGGGGGGGGGGGGGGGFGGGFGGGGGGGGGGGGGGGFGGGGGGGGGGGGGGG@GGGGGGFGGGGGGGGGGGCGGGGGGGGGGGGFGFGGGFGGGGE9FFFFFGGGGGGGGGGGCFGGGFGGGGGGGGGGGFGGGGGGGEGGFFFGGGGGGGGGFGGGGGF:FEGGGGGCEEGCFGGGFGGGGGGGGGGGCE<FGGDDGG*:CF7<F?FFEFFFFGGG?C6*A8CF9EF7CFGGDC=D*:CFF:?CGGFGDGFFGC<C2**0:C+
@M03152:184:000000000-AWYW1:1:2106:11456:15043 1:N:0:AGAGGATAATACCTGT
AAGCTCGTAGTTGAATTTCGGTAAATAAAAATTTAACATCCATCTCTAAGATGTGATTTAATTTTTATTTCCTTCCTTTTGAATACACTCTCTAAAATTTATTTTAGAGACTCAGTGTTTCAAATCGTTTACTGTGAAGAAATTAGAGTGTTCAAAGCAGGCGTAACCTAGCCTTTGAATATATTAGCATGGGATAATGAAATAGGACTTTAGTCCTACTTTCGTTGGTTTCTAGGGCTGAAGTAATGATTAATAGGGATAGTTGGGTGGAATTCTCGGGTGCCAAGGAACTCCAGTCACA
+
CCCCCGGGEFGGGGGGGGGGGFGCGFFGGGFGFGGGGGGFGGGGGGGGDFGGGGGFGGGGGGGGGG8FGGFFGGGGGGGGGGGGGGFFFGGGGGGGGGFGDGGGGFFFCFFFGFGGGGGGGGGGGGBGGGCCGGC<FFFAFBCFEFGFGA?FECFFFGGGFGFFEDGGG@FGGFDGGGGGGFGFCF9EBCD:@@EDEFAFGFDFF?=FGFGD,9,,EGGFC;DCFGFGEGGGGGCGCCCGG@FEGFGGCCFG,5@C6,,@D8;E9,4AD5@*DFGGB5ACFCE*=6:CC4;EG*;+1=>:+
@M03152:184:000000000-AWYW1:1:2106:8162:15058 1:N:0:AGAGGATAATACCTGT
AAGCTCGTAGTTGAATTTCGGGGGTTTCAGATCAAAGCTCGTCCTTGTGGCGTGGCTCGATTTGGGCTTCCTATTATTGGATAGTGGGCAACCGCTTCCAATCTTTTACTTTGAAAAAATTAGAGTGTTCAAAGCAGGCGTAACCTTGCCATTGAATATTACAGCATGGGATAATAGAATATGACGTTGGTCTTATTTTGTTGGTTTCTAAGGCTGATGTAATGATTAATAGGGATAGTTGGGTGGAATTCTCGGGTGCCAAGGAACTCCTGTCACAGAGGTTAATATCGTATGCCGTCTT
+
CCCCCFF@CFFGGGDFGGGGGGGGGGGGFGGGGFFDGGGGDGGGGGGGGGGGGGGGGGGGGGGGFGGGGGGGFGGGGG<DFGGGGGFGGGGGGGGGGGGGGGGGGGG@FGGGGGGDGGDFGGFGGGGGGGGGGGGGGGGGGGGGGGGFGFGFG<FCGDGGC9FGFGGGGGFGGACFFGGFFGGGGGGFGCEGGFFGGGGCGF2,<FGFGFC9CAEFFFFGCC;B?FCCC@FF6C88:6FG76*:88=FCF+:5855;7?;+<8CFGGGGGFCEGFCFFFC7+:C7++3<>E;C*:+/:CEF
@M03152:184:000000000-AWYW1:1:2106:5506:15062 1:N:0:AGAGGATAATACCTGT
AAGCTCGTAGTTGAATTTCGGGCCTGGCTGGGTGGTCTTGCCGAAAGGTAAGCACTGCTCTGGTCGGGTCTTTCCTTCTGGGGAACCAGCGTGCTCTTAACTGAGTGCGTTGGGGATCCAGGACTTTTACTTTGAAAAAATTAGAGTGTTTAAAGCAGGCTTACGCTTGAATACATTAGCATGGAATAATAGAATAGGACTTTGGTTCTATTTTGTTGGTTTCTAGGACCGAAGTAATGATTAATAGGGATAGTTGGGTGGAATTCTCGGGTGCCAAGGAACTCCAGTCACAGAGGATAAT
+
CCCCCGGGGGGGGGGGGGGGGGGGGGGGGGGGGGGGGGGGGGGGGGGGGGGGGGGGGGGGGGGGGGGGGGGGGGGGGGGGGGGGEGGGGGGGGGGGGGGGGGGFGGGGGGGGGGGGGGGFGGGGGGGGGGGGGGGGFGFGGGGGGGGGGGGGFFGGGGGGGGGGGGGGGGGG9=CFGGGGGFFGGGGGGGGGGGGGGGGGGGFC?FGGGGGGGGFGGGGGGGGGGGGGGGGGGGGCFGGGFGCFCFG?FEFGGFGGGGGG5:+0?<EG<ED5*>2>EF@GGE6FGGGGGFFGCDFF6CGC+
@M03152:184:000000000-AWYW1:1:2106:19515:15083 1:N:0:AGAGGATAATACCTGT
AAGCTCGTAGTTGAATTTCGGGATCAATTTACTGGTCGTGCCTATGGTACGTACTGGTTTTGTTGGTTCCTCCTTTCTGGGGAGCCGCGATGTCATTAACTTGGTGTCGCGGAGAATCAGGACTGTTACTTTGAAAAAATTAGAGTGTTTAAAGCAGGCTAACGCTTGAATACATCAGCATGGAATAATGAAATAGGACGTTTGATCCTATTTTGTTGGTTTCTAGGGTCGACGTAATGATTAATAGGGATAGTTGGGTGGAATTTTCGGGTGCCAAGGAACTCCAGTCACAGAGGATAAT
+
CCCCCGGGGGGGGGGGGGGGGGGGGGGGGGGGGGGGGGGGGGGGGGGGGGGGCGGGGGGGGGGGGGGGGGGGGGGGGGGGGGGGGGGGGGGGGGGGGGGGGGGGGGGGGGGGGGGGGGGGGGGGGGGFGGGGGGGGGGGGGGGGGGGGGGGGGGGGGGGGGGGGGGGGGGGGGGGGGGGGGGGGGGDFGGGGGGGGGGGGFGGGGGGGGFFGGGGGGG5::C,;;;CCEFGGGB8@5EFFFFGFFEGCE6ACFC:+<EGG>C<EG+3+>E*1/9CFF>>=FC6>FCFCFF7C:*7**3:9+
@M03152:184:000000000-AWYW1:1:2106:21350:15291 1:N:0:AGAGGATAATACCTGT
AAGCTCGTAGTTGAATTTCGGGATCAATGTTTCGGTCATGCCGTTGGTATGTACTGATATTATTGGTTTCTCACCTTCTAAAGAACCGTAATGCCATTAATTTGGTGTCACGGGGAATTAGGACTGTTACCTTGAAAAAATTAGAGTGTTTAAAGCAGGCTCACGCTTGAATACATTAGCATGGAATAATGAAATAGGACATACGATTCTATTTTGTTGGTTTTTAGGATTGATTTAATGATTAATAGGGTTTGTTGGGTGGAATTTTCGGGTGCCAAGGAACTCTAGTCACTGAGGATAA
+
CCCCCGG@FFFFGFFGAEFGEGGGGGGFFGGG<7FGGGGGGGGE>CFFCEGG9FFDGGGGDEFGCFGGGGG9FF<FGEFFGGGFFGAFGFGGGGGGGFDAFCFDGGGF<EDEGCE+8CFFEDDGGCGEFGGGFGFGGFG7FF9B,EEGFGGGGAEFFE@FD@FCE<FGGCE@F,5=?ADF9=:3@F99BE,EDFC,3@,DFF,,8>FFF=,,33@F>EDCE>C**6,,,?>D,5,DCCGC,,B=F=,4A=)=**4C6CEGCG8++=+@+=*/*9*2+9=**:**3+32099C+:7+70*+0
@M03152:184:000000000-AWYW1:1:2106:21058:15326 1:N:0:AGAGGATAATACCTGT
AAGCTCGTAGTTGAATTTCGGGACCAATTTGTTGGTCGTGCCTTGGTACGTACTGGTATTATTGGTTTCTCCCTTCTGAAGAACCTTGATGTCATTAATTTGGTGTCTTGGGGAATCAGGACTGTTACTTTGAAAAAATTAGAGTGTTTAAAGCAGGCATACGCTTGAATACATTAGCATGGAATAATGATATAGGACGTTTGATTCTATTTTGTTGGTTTCTAGGATCGACGTAATGATTAATAGGGATAGTTGGGTGGAATTCTCGGGTGCCAAGGAACTCCAGTCACAGAGGATAATT
+
CCCCCGGGGGGGGGDGGGGGGGEGGGFGGGGGGGGGGGGG7FFGGGGGGGGGFGGGGFCEFGGGGGGGGGAFGGGGGGGGGGGGGGGGDGGFGGGGGGGGGGGGGGGGGGGGDEGGGGGGGGGGGGGGGGGGGGFGFGG@FGGGGGGGGGGEFGGG7CEFGGGGFGG8FGGGGEFFGGGGGFDFFGG9E;EFFFGDFGD>>FGGC;9FFGEFCF>BFFGGGGGGEF?CGG5@EGFGGG7F:FC@F7<C,=ACCGGGGGD>ECC61A9CFECD*5C4EFFG=C9CFCFFDBFGCG<EGG>++
@M03152:184:000000000-AWYW1:1:2106:14368:15447 1:N:0:AGAGGATAATACCTGT
AAGCTCGTAGTTGAATTTCGGGGTCAGTAGGTTGGTCGTGCCACAGGCATGAACTGGTCTCACTGATTCCTCCTTCCTGATGAACCGTAATGCCATTAATTTGGTGTTGCGGGGAGACTGGACTGTTACTTTGAAAAAATTAGAGTGTTTAAAGCAGGCTAACGCTTGAATACATTAGCATGGAATAATGAAATAGGACGTTCGGGCTTATTTTGTTGGTTTCTAAGATTGACGTAATGATTAATAGGGGTCGTTGGGTGGAATGCTCGGGAGCCAAGGAACTCCAGTAACAGAGGATAAC
+
C<BCCG@@CFCAFGGGGAFFGGGGEEFGGDFAF<FG<FGGG<EEFECFFGGGGCFEGFFGCCAEEGGFGE@F8@EFGGFC,EAEEFEFGCFGGFDG9FFCFGC?CFG7CF=FEEG>CF9BE<=,A5EAEEFGGEFG9?C=35A998BDE<FFFCFFGCB8D=DFC+@EE<FGFECCDFGFGGGGGEFFDFFFGFC;:,@<**,65*>B8?CFCFF,,=BE8=,>CGC+?C??<B8**:<@F7AF+<9C=E3=CE5E=:;**A?E+<@?<E5)/)*007)20*3*+<<F+9:20**2*+2<+
@M03152:184:000000000-AWYW1:1:2106:6570:15478 1:N:0:AGAGGATAATACCTGT
AAGCTCGTAGTTGAATTTCGGCGTGCGCTCAGGCTGGTCGGCCGTCATGGTCTGTACCGTTTGGGTCACGCCCCACTGTAGGGTACTCACCGCTGTCCTTAACTGGGTGGCGGTCAAAGGTTGTAGTACTTTCTGGGGGCAACTCTGGATATTATGACTGGGGTTCCTACTCTTTTACTTTGAGCAAATTAGAGTGTTCAAAGCAGGCAATCGAGCCTTGAATACTTCAGCATGGGATAATGGAACAGGACTGGGATCCTGAGTTCGTTGGTTTCTAGGGTCTTAGTAATGATTAATAGGG
+
CBCCCGGCEDFFFGFGGGGGGGGGCGGGGGGFDGFGGGGGGGGGG@FFGGGGFGGGEGEGGGGGG@FGGEF7FBFGGGGFGGGGGGGGGGGGEEGGGGGGAFGGGG8EFGGGGGGGGGFFFFFGGGFFGFGGGFG?>+@FEGFF9CGGDGFGGGA9F=AFCFGFGGGG9FGGFGGGCBFFF9C8FGFCGGGGGGGFFFF;FFFFFGFGE<AFGFGGEGFG7FGGGFFCGC9>FGFG6CCCFAFGGGGCCCFFGG==CE@E?:*3+3;5F6CGCD**+1/*:8CG+<:C+9??9CDFGE:EF
@M03152:184:000000000-AWYW1:1:2106:26830:15512 1:N:0:AGAGGATAATACCTGT
AAGCTCGTAGTTGAATTTCGGGATCATTTTATTGGTCGTGCTATTGTACGTACTGGTATTATTGATTCCTACCTTCTGACGAACCATGATGTCATTAATTTGGTGTCTTGGGGAATCAGGACTGTTACTTTGAAAAAATTAGAGTGTTTAAAGCAGGCTCACGCTTGAATACATTAGCATGGAATAACGAAATAGGACGTTTGATTCTATTTTGTTGGTTTCTAGGATCGACGTAATGATTAATAGGGATAGTTGGGTGGAATTCTCGGGTGCCAAGGAACTCCAGTCACAGAGGATAATT
+
CCBCCGGGGGGGGGGGFGGGGGGGGGGGGGGGGGGGGGGGGGGGGGGGGGGGGGGGFGGGFGGGGGGGGGGGGGGGGGGGGGGGGGGGGGGGGGGGGGGGGGGGGGGFGGGGEFCFFGGGGGGGGGGGGGGGGGGGFGFGGGGGGGGGGGGGGGGGGGGGGGGGEGFGGGGCGFGGFGGGGGFGGGGG66BFGGG,>FGCEE7FAFFGGGGGGGGG?FBGGFGGGGGGFGGCE>EC>CFGG?FGGGFFF6FG?C9F5C*BCFGG9FCCDCE<EFFCFFFGEFF48+<9E*<78C*2<7:C+
@M03152:184:000000000-AWYW1:1:2106:15990:15593 1:N:0:AGAGGATAATACCTGT
AAGCTCGTAGTTGAATTTCGGGATCAATTTATTGGTCGTGCTATTGTACGTACTGGTATTATTGATTTCTACCTTCTGACGAACCATGATGTCATTAATTTGGTGTCTTGGGGAATCAGGACTGTTACTTTGAAAAAATTAGAGTGTTTAAAGCAGGCTCACGCTTGAATACATTAGCATGGAATAACGAAATAGGACGTTTGATTCTATTTTGTTGGTTTCTAGGATCGACGTAATGATTAATAGGGATAGTTGGGTGGAATTCTCGGGTGCAAAGGAACTCCAGTAACAGAGGATAATT
+
CCCCCGGGGGFGGGGGGGGGGGDGGGGGGGGGGGGGGGGGGGGGGGGFGGGGGGGGGGGGGGCFFGGGGGGGGGGGGGGGGGGGGGGGGGGDGGGEGFFGGGGGGGFGFFFGGDEGGDGGGGGGGGGGGGGGGGGFGGGGEFFGFGGFGFFGGFEFFFFGGFGGCCEFFGG9DFGEFCDGGGD@FDFFGGGGDCGGDFGFC7BCGGFFFGGGGFFGGGE5EFFGGFGG6CCECEFEDFFFGC,9C9CGFFAFG@FFGGGGFG9+++5=DG:D8*;;FF;FCFFCCCF798?9CFFC6+7<+
@M03152:184:000000000-AWYW1:1:2106:10048:15668 1:N:0:AGAGGATAATACCTGT
AAGCTCGTAGTTGAATTTCGAGACCGGTTTATTGGTCGTGCTTTTGTACGTACTGGTATTATTGGTTTCTCCTTTCTGACGAATCTTAATGCCATTAATTTGGTGTTTTGGGGAATCAGGACTGTTACTTTGAGAAAATTAGAGTGTTTAAAGCAGGCTCACGCTTGAATACATTAGCATGGAATAGCGGAATAGGACGTTTGATTCTATTTTGTTGGTTTCTAGGATCGACGTAATGATTAATAGGGATAGTTGGGTGGAATTCTCGGGTGCCAAGGAACTCCAGTCACAGAGGATAATC
+
CCCCCGGGEGGGGGGGGGGGGGFGGGGGGGGGGGGGGGGGGFGGGGGGGGGGGGGGGGGGGGGGGGGGGGGGGGGGGGGGGGGGGFGGGGGGGGGGGGGGFGGGGGGGGGDGGGGGGGGGGGGGGFGGGGGGGGGGGGGGGCGGFFGGGFGGGGGGGGGGGFCGGGGFGFGGGGGGGGGGGGFGGGFFGGEGGFFF<FE:CFG,@,@,@EF9EFGCGFCFGGGGDFEF:EEGGCCCFGFGGF9CG?FFC:?++>CCECCCDFGG+=C*5*3:C<DFGFFCCFGDC+AFGFGGFC3:?EF7+
@M03152:184:000000000-AWYW1:1:2106:17176:15687 1:N:0:AGAGGATAATACCTGT
AAGCTCGTAGTTGAATTTCGGCCCTGGCCTTGTGGTCTTGCCTCACGGCAAGCACTGCAGTGGTAGGGGCTTTCTTTCTGGTTGTGTCCGTTGTGTCCTTAATTGGACGTGACGGGCGGCCAGGACTTTTACTTTGAAAAAATTAGAGTGTTCAAAGCAGGCATATGCTTGAATACATTAGCATGGAATAATAGAATAGGACTATGGTTCTATTTTGTTGGTTTCTAGGACCAAAGTAATGATTAATAGGGATAGTTGGGTGGAATTCTCGGGTGCCAAGGAACTCCAGTCACAGAGGATA
+
CCCC@FGGGGGGGGGGGGGGGGGGGGGGGGGGGGGGGGGGGGGGGGGGGGGGGGGGGGGGGGGGFGGGGGGGGGGGGGGGGGGGGGGGGGGGGGGGGGGGGFGFGGGGGGGGGGGGGGGGGGGGGGGGGGDGGGGGGGGGGGGCGFGFGGGGGGGGGGGGGGGGGGGGFFFGGGGGGGGGGFFGFGGGFGDFGFGGFGGGGG7CGGGGGDDFGGGGGGGGGGGGGGGFFFFFCFGGGGGCEFFFFC7CFFACE??CFGC8ECGG?CGCCCEGC55/78?GFFC7@?C?C6+2<:7<CD<62
@M03152:184:000000000-AWYW1:1:2106:14256:15731 1:N:0:AGAGGATAATACCTGT
AAGCTCGTAGTTGAATTTCGGGATCAATTTATTGGTCGTGCCAACGGTACGCACTGGTACAATTGGTTTCTCCCTTCTGACGAAGCATGATGTCATTAATTTGATGTCGTGGGGAATCAGGACTGTTACTTTGAAAAAATTAGAGTGTTTAAAGCAGGCTTTGGCTTGAATACATTAGCATGGAATAATGAAATAGGACGTTTGATCTTATTTCGTTGGTTTCTAAGGTCGACGTAATGATTAATAGGGATAGTTGGGTGGAATTCTCGGGTGCCAAGGAACTCCAGTCACAGAGGATAAT
+
CCCCCGGGGGGGGGGGGGGGGGGGGGFGGGGGGGGGGGGGDGGGGDEGGGEGGGGGGGGGGGFGGGGGGCFGGGGGGGGCFGEGGGGGGFGDGGGGGGGGGGGDGGGGGGGGGDGGGGGGGGGGGGGGEG,59<FG<A7FGGGGGGGGGGGFGFGGGGGGGGF?8,FGG?FFGFFGGGGGGGGGFGFFFA@F=D;E,<@FGGFGCFFFG;DFEGGE7:>EFG@GGGG6DFE>EGEG,AF7FEG<FGGD,,;6FGCCGDGGEG9+C?FG<FDGDDC><)5:6*A:@8<CFFCF7C7CC7:0+
@M03152:184:000000000-AWYW1:1:2106:5822:15745 1:N:0:AGAGGATAATACCTGT
AAGCTCGTAGTGAATTTCGGGATCAGTATGTTGGTCGTGCTTCGGCACGTACTGTCATTACTGGTTTCTCCCTTCTGAAGAACCTTGATGTCATTAATTTGGTGTCTTGGGAAATCAGGACTGTTACTTTGAAAAAATTAGAGTGTTTAAAGCAGGCATACGCTTGAATACATTAGCATGGAATAATGAAATAGGACGTTTGATTCTATTTTGTTGGTTTCTAGGATCGACGTAATGATTAATAGGGATAGTTGGGTGGAATTCTCGGGTGCCAAGGAACTCCAGTCACAGAGGATAATAT
+
CCCCCGGGGGGGGGGGGGGGGGGGGGGGGGGGGEGGGGGGGGGGGGGGGGGGGGGGGGGGGGGGGGGGGGGGGGGGGGGGGGGGGGGGGGGGGGGGGCFGGGGGGGGFGGGGGGGGGGGGGGGGGGGGGFGGGGGGGGGGGFGGGFGGGGGDCEFGGGGGGGGGGGGGGGCFGGGGGGGGGDGGGGG;FGGGGGGGGGEGDGFGGGGC;DFG;FFGGGGGGGFGFGGGCGGG>F5:CGGGGFGGG?FCGC6CDFGCEGDDC?F9C@8F5:858:**C5A67+=FFG9C:*:8FFFCEE>+0
@M03152:184:000000000-AWYW1:1:2106:11694:15921 1:N:0:AGAGGATAATACCTGT
AAGCTCGTAGTTGAATTTCGGGTCTGGCTGACCGGTCCGCCTCACCGCGTGCACTGGTTCGGCCGGATCTTTCCTTCTGGCTAACCTCATGCCCTTTACTGGGTGTGCTGGGGAACCAGGACTTTTACTTTGAAAAAATTAGAGTGTTCAAAGCAGGCATATGCTCGAATACATTAGCATGGAATAATAGAATAGGACGTGCGGTTCTATTTTGTTGGTTTCTAGGACCGCCGTAATGATTAATAGGGATAGTTGGGTGGAATTCTCGGGTGCCAAGGAACTCCAGTCACAGAGGATAATA
+
CCCCCGGGGGGGGGGGGGGGGGGGGGGGGGGGGGGGGGGGGGGGGGGGGGGGGGGGGGGGGGGGGG:FGGGGGGGGGGGGGGGGGGFFFGGGGGGGGGGGGGGFG@:AFGGGEGGGGGGGGGGGGGGABFFGFGGGGDGFGGGGGGGGGGGGGGGGGGGGGGGGGGGGFGFGGGGGFGGGGGGECGGGGF9FFGGGFFCFCFGGDFEG@FFGGGGECFG*AC@EFGGGEEEDEEGGGGGC7CC?7FGG6=5+3<CFCEGDFCFGC?955=FC=CF4EFFGGGCGGGGGGFGGGGC66FC:+
@M03152:184:000000000-AWYW1:1:2106:14285:15957 1:N:0:AGAGGATAATACCTGT
AAGCTCGTAGTTGAATTTCGGAAAGCGGAGGTCAAGATCCGTCCTAGTGGCGTGGTCCGATGTCCGCTTCCTATCACTTGGATTTGGGAGTATTAGTGCCTTCGGGTGCTAGTATTGCTACCAAGAGTTTACTTTGAAAAAATTAGAGTGTTTAAAGCAGGCTTACGCTTGAATACATTAGCATGGAATAATAGAATAGGACTTTGGTTCTATTTTGTTGGTTTCTAGGACCGAAGTAATGATTAATAGGGATAGTTGGGTGGAATTCTCGGGTGCCAAGGAACTCCAGTCACAGAGGATA
+
CCCCCGGGGGGGGGGGGGGG@FGGGGGGGGGGGGGGGGGGGGGGGGGGF@FGFGGGGGGGGGGGGGGGGGGGGGFGGGFFGDGGGGFG<FGFGGGGGGGGGGGGGGGGGGGGGGGGGGGGGGGGGFF?DFCGGGGFBDDGFEGFG@FGGGGGGGGGEGGGGGGGEGGCCFFGGFA:FFFFC7;FGGGGG?=FGFG9FFGF,,3FFG,DDCE;CFGFFGGF>EGD9FFC?C28CCCCFF7CGFGGG9A@FGF:E8FGCG?GGCEC?GGGGF8D=59*279=*;67CFED699CDCFGG5*C:
@M03152:184:000000000-AWYW1:1:2106:22491:15989 1:N:0:AGAGGATAATACCTGT
AAGCTCGTAGTTGAATTTCGGGACCAATTTGTTGGTCGTGCCTCGGTACGTACTGGTATTATTGGTTTCTCCCTTCTGAAGAACCTTGATGTCATTAATTTGGTGTCTTGGGGAATCAGGACTGTTACTTTGAAAAAATTAGAGTGTTTAAAGCAGGCATACGCTTGAATACATTAGCATGGAATAATGAAATAGGACGTTTGATTCTATTTTGTTGGTTTCTAGGATCGACGTAATGATTAATAGGGATAGTTGGTTGGAATTCTCGGGTGCCAAGGACCTCCAGTCCCAGAGGATAATT
+
CCBCCGGGGGGGFEFGGGGGGGGGGGGGGGGGGGGGGGGGGGGGGGGGGGGGGGGCFGGGGFGECGGGGGGGGGGGGGFGFGGGGGGGFGGGGCFGCEGGGGGGGGGGGCGCCFEFFGCGFGGGGGGGGGGGGGG9FEGG<FGDGGGGGGAFAGGCDEFFFGGGGGGGGGGGGGFGGGGGGFGEGGGEF;DFFGGGGGGGGF:,@FGGGGGGGCEGGGGGGFGF7E?DG**@5C5EGGGGGGFGC;E6CFA,BGG,/4:@6+?C9C9C35:3802;*.A*227*<@E++9A8*93*<?GF<
@M03152:184:000000000-AWYW1:1:2106:9733:16096 1:N:0:AGAGGATAATACCTGT
AAGCTCGTAGTTGAATTTCGGGTCTGGCTGACCGGTCCGCCTCACCGCGTGCACTGGTTCGGCCGGATCTTTCCTTCTGGCTAACCTCATGCCCTTTACTGGGTGTGCTGGGGAACCAGGACTTTTACTTTGAAAAAATTAGAGTGTTCAAAGCAGGCATATGCTCGAATACATTAGCATGGAATAATAGAATAGGACGTGCGGTTCTATTTTGTTGGTTTCTAGGACCGCCGTAATGATTAATAGGGATAGTTGGGTGGAATTCTCGGTTGCCAAGGAACTCCAGTCACAGAGGATAATC
+
CCCCCGGGGGGGGGGGGGGGGGGGGGGGGGGGFGGGGGGGGGGGGGGGGGGGGGGGGGGGGGGGGGGGGGGGGGGGGGGGGGGGGGGGGGGGGGGGGGGGGGGGGGFFGGGGGGGGGGGGGGGGGGGGGGGGGGGGGCGGGGGFGFFGFGGGFDEGGGGGGGGGGGGGGGGGGGGGGFGGGGGGGFGGFGGGGFGGGGFEGGFECEEGGGFCFGGGFGGGGGGGGGG?EGGDEEEGG7<C??7?CGGGG6?6:<7C=CCGGGFCFG?E<//98:C<CFFGGGGFFGGG7*<C+9/:620+0
@M03152:184:000000000-AWYW1:1:2106:11192:16351 1:N:0:AGAGGATAATACCTGT
AAGCTCGTAGTTGAATTTCGGGATCAATGGGTTGGTCATGCCCTCGGTATGTACTGATTTCATTGGTTCTCACCTTCTAAGGAACCATGATGTCATTTATTTGTTGTTGTGGGAGATTAGGACTGTTACCTTGAAAAAATTAGAGTGTTTAAAGCAGGCTAACGCTTGAATACATTAGCATGGAATAATGAAATAGGACATCCGATTCTATTTTGTTGGTTTCTAGGATCGATGTAATGATTAATAGGGATAGTTGGGTGGGATTCTCGGGTGCCAAGGAACTCCAGTCACAGAGGATAAT
+
CCCCCGE@FFGGFGGADGGGGGGGGGFEGGFGGGGGGGGGGFGGGGGGGGGGGGGGGGGGGGGGGGGGGGGGFGGGGGGGGGFGGGFGGGGGGGGGGGEGFFFEFGGGGGGGGD@CEEFGGGGGGGFGGGGGGG8A?,FFGGGGGGGGEFFAFFFGGF7EEGGGDDCF8FGEGGGGGFCED?:DAFFFGGGFFGEFGGGGDFGD@EC=FDFGGGGGGGGGFGGGGGF,;6CC@,4D:CGDFCEE:CCF>79CF;CGC*18**2?C?CEDF*/:CF@CF)*=87:6>+?96:9+9<*:6:9+
@M03152:184:000000000-AWYW1:1:2106:18585:16408 1:N:0:AGAGGATAATACCTGT
AAGCTCGTAGTTGAATTTCGGGTCCGGCTGAGTGGTCTTGCCAATGGTAAGTACTGCTCTGGTCGGATCTTTCTTTCTGGGGAACCAACGTGCTCTTAATTGAGTGCGCTGGGGATCCAGGACTTTTACTTTGAAAAAATTAGAGTGTTTAAAGCAGGCCTACGCTTGAATACGTTAGCATGGAATAATAGAATAGGACTTTGGTTCTATTTTGTTGGTTTCTAGGACCGAGGTAATGATTAATAGGGATAGTTGGGTGGAATTCTCGGGTGCCAAGGAACTCCAGTCACAGAGGATAATA
+
CCCCCGGGGGGGGGGGGGGGGGGGGGGGGGGGGGGGGGGGGGGGGGGGGGGGGGGGGGGGGGGGGG7FGGGGGGGGGGGGGGGGGGGGGGFGGGGGGGGGGGGGGGGGGGGGGGGGGGGGGGGGGGGGGGGGGGGGGGGGGGFGGGGGFGGGGGGFGGGGGGGGGGGGGGGGGGGGGGGDGGGGGFGGGGFGGGGGGGGFGGGGGGGGGGGGGGGGGGGFGCFEGFGGGE8EGGGF@FFG+A<9C@CG6*;C?FGC=EGEF9CG7CBC5C8<C7C9E>FFGGCCGGGFC@D78C3*+3:++
@M03152:184:000000000-AWYW1:1:2106:14421:16512 1:N:0:AGAGGATAATACCTGT
AAGCTCGTAGTTGAATTTCGAGATCAGTACGCTGGTCGTGCCTTCGGTATGCACTGGTGTCACTGGTTTCTCCCTTCTGAAGAACCGTCATGTCATTAAGTTGGTGTGGCGGGGAATCAGGACTGTTACTTTGAAAAAATTAGAGTGTTTAAAGCAGGCTCGCGCTTGAATACATTAGCATGGAATAATGAAATAGGACGTTTGACCCTATTTTGTTGGTTTCTAGGATCGACGTAATGATTAATAGGGATAGTTGGGTGGAATTCTCGGGTGCCAAGGAACTCCAGTCACAGAGGATAAT
+
CCCCCFGFGGGGGGGGGGGGGFFGGGGGGCFGGGGGGGGGGGGGGGGGGGGGFGGGGGGGFGGGGGGGDCGGGGGGGGGFGGGGGGGGGGGGCEFFGFGGGGGGGGGGGFGGGGGGGGGGGGGGGGGGGGGGGFFFFGGFFGGGGGGF<DEFF=DGGGGGGEGEEFGGGCGEFGCFGF7FFGGGGGFCEFGBFGG?FG,=<FFGF9<FGGGFG@CGGFF8@FEGGGDFGCGCECE*:*?FCGF?FC76CCFFCCFGGDEEDFFGF79<<FDDEC7:CFFEGCFGFC6<FFGGG<F57CDC3
@M03152:184:000000000-AWYW1:1:2106:17841:16520 1:N:0:AGAGGATAATACCTGT
AAGCTCGTAGTTGAATTTCGGGATCAATATGTCGGTCGTGCCTCGGTACGTACTGGCATCATTGGTTTCTCCCTTCTGATGAACCATGATGCCATTAATTTGGTGTCGTGGGGAATCAGGACTGTTACTTTGAAAAAATTAGAGTGTTTAAAGCAGGCTCACGCTTGAATACATTAGCATGGAATAATGAAATAGGACGTTTGATTCTATTTTGTTGGTTTCTAGGATCGACGTAATGATTAATAGGGATAGTTGGGTGGAATTCTCGGGTGCCAAGGAACTCCAGTCACAGAGGATAATC
+
CCCCCGGGGGGGGGGGGGGGGGFGGGGGGGGGGGGGGGGGGGGGGGGGGGGGGGGGGGGGGGGGGGGGGGGGGGGGGGGGGGGGGGGGGGGGGGGGGGGGGGGGGGGGGGGGGGGGGGGFEGGGGGGGGGGGGGGGGGGGGGGGGGGGGGGGGGGGGGGGGGGGGGGGGGGGGGGGGFGGGGCFGGGFGAFFGGGGGGGGDGEDGGFGGGGGGGGFG>CCFGGGGGFGGGGDEGGFGGF?EE?EGGG=6*;EFGG6EECEFCFF9ECCFD=5C4?CFFFGGGGFFCG+CFGGFD:=7E7++
@M03152:184:000000000-AWYW1:1:2106:16219:16535 1:N:0:AGAGGATAATACCTGT
AAGCTCGTAGTTGAATTTCGGGATCAATTTATTGGTCGTGCTATTGTACGTACTGGTATTATTGATTCCTACCTTCTGACGAACCACGATGTCATTAATTTGGTGTCTTGGGGAATCAGGACTGTTACTTTGAAAAAATTAGAGTGTTTAAAGCAGGCTCACGCTTGAATACATTAGCATGGAATAACGAAATAGGACGTTTGATTCTATTTTGTTGGTTTCTAGGATCGACGTAATGATTAATAGGGATAGTTGGGTGGAATTCTCGGGTGCCAAGGAACTCCAGTCACAGAGGCTAAAC
+
CCCCCGGGGGGGGGGGGGGGGGGGGGGGGGGGGGGGGGGGGFGFGGGGGGGGGGGGGGGGGGGCFEGEFGGGGGFFFGGGDEGGDGGGCG@FGGGGGGGGGGGFGGGGFGFGGCECGCGGGGGGGGGGGGGGGGGGG@EGGGFGGGGGGGGGGGGGGGGGGGFFCCDFGGFFGGFFGGFGGGGGGFE@EEEGGAFGGGGGGF+@@CFGGGGGGGGGDFEF>AF;D98B8EC1@>FC5CGGCFDGGGGFCE6E<FGF8:CG529C7+2A*:*);*2;E>)6E?:*8CF+A6EFED5*:6*++
@M03152:184:000000000-AWYW1:1:2106:9235:16546 1:N:0:AGAGGATAATACCTGT
AAGCTCGTAGTTGAATTTCGGGATCAAATTGCTGGTCGTGCCTACGGTACGTACTGGTTTTGTTGGTTCCTCCTTTCCGAGGAGCCGTGATGTCATTAATTTGGTGTCGCAAGGAATCGGAACTGTTACTTTGAAAAAATTAGAGTGTTTAAAGCAGGCTAACGCTTGAATACATTAGCATGGAATAATGAAATAGGACGATTGATCCTATTTTGTTGGTTTCTAGGATCTACGTAATGATTAATAGGGATAGTTGGGTGGAATTCTCGGGTGCCAAGGAACTCCAGTCACAGAGGATAAT
+
CCCCCGGGDGGGGGGGGGGGGGGGGGGGGGGGGGGGGGGGGGGGGGGGGGGGGGGGGGGGGGGGGGGGGDGGGGGGGGGGGGGGGGGECGGGGGGGGGGGGGGGG7EEEGFGGGGGGGGGGGGGGGGGGGGGGGGGGGGGGGGGGGGCFGGGGGGGGGGGFGGGGGEFGGGGGGGGGGGGGGGGGGGGGGFGGGGGGGCEGGGGGGGGFFFFFGGGFGGGF6;FGGGGGFFGGGGFCCGCCFCFFGGDGF;C6FGFFEE78ECFGGGG35C5=3<FF>3:FFFGCFFFFFCGGG*>6?CF+
@M03152:184:000000000-AWYW1:1:2106:17622:16578 1:N:0:AGAGGATAATACCTGT
AAGCTCGTAGTTGAATTTCGGGATCGAAGGAATCGGTCCGCCGTCAAGGCGTGAACTGGTTTCTTCATCCTCTTCTATGGGATACTCACCTTTGCTCTTAACTGGGTGAAGGTAAAAAGCAGTGGTGGCCGGGGCAACTCGACCATCTCTGTGGGGTTCCCATTCATTTACTTTGAATAAATTAGAGTGTTCAAAGCAGGCATAAAGGGGCCTTGAATACATTAGCATGGGGTAATAGAACAGGATTCGTGTCCTCGTTTTGTTGGTTTCTAGGACATGAATAATGATTAATAGGGATAGT
+
CCCCCGGGGGGGGGGGGGGGGGGGGGGGGGGGGGGGGGGGGGGGGGDFGGGGGGGGGGGGGGFGGGCFGGGGGGGGFGGFGGGGGGGGGGGGGGGGGGGGGGGGGGGGGFFFGFGGGFGGGGFGGGGGGGGEGGGGGGGGGFGGGGGDFF95@FGGGGFGGGGGGGGGGGGGGGGFFGFGGGGGGGGGFFC9FACFDGGGGGGGFGGGGGDFGGGGGGFFGGFGF?CGGGGGEGGGFGGGGFFGGGFGEGFGFFFEEC1=C6EGGGGCGGGDC=FGGFFC+:FFGC<A9FGE+77CFECCC
@M03152:184:000000000-AWYW1:1:2106:18510:16611 1:N:0:AGAGGATAATACCTGT
AAGCTCGTAGTTGAATTTCGAGATCGGCTTACTGGTCGTGCTATTGTACGTACTGGTATAATCGGTTTCTCCTTTCTGACGAACTATAATGCCATTAATTTGGTGTTTTAGGGAATCAGGACTGTTACTTTGAAAAAATTAGAGTGTTTAAAGCAGGCTCACGCTTGAATACATTAGCATGGAATAACGGAATAGGACGTTTGATTCTATTTTGTTGGTTTCTAGGATCGACGTAATGATTAATAGGGATAGTTGGGTGGAATTCTCGGGTGCCAAGGAACTCCAGTCACAGAGGATAAAT
+
CCCCCGGFGGGGGFGFGGGGGGGGGGGDGGGGGGGGGGGGGGGGGGGGGGGGGFGCFGGGGGDGGGGGGGDGGGGGGGGGGGGGGGGGGGGGGGGGGEGGGGGCCFEGGGGGGGGGGGGGGGGGGGGGGGGGGFGGGCF<FGGGGGGGGGGFEGFGGGGFFFGCFEFGGGGGGGGCAFFGGG@FDDAFGGGGGGE,>,CCFGC<AFCGFGDGGGGGGGGGGFGGGGGGFGEGGGGCCC?971=@FGGGDGFGGD7?EGGCFFCCCCBE3C;5CGD*:357=<?FD6E0<@EFFGC6+0:++
@M03152:184:000000000-AWYW1:1:2106:20701:16611 1:N:0:AGAGGATAATACCTGT
AAGCTCGTAGTTGAATTTCGGAATGCGTTTAACGGTCAAAGCTCGTCCTTGTGGCGTGGCTCGGTCGTCGCTTCCTATCTTTTGTGGGCGGTCAAACGCTCACAAATCGTTTACTTTGAAAAAATTAGAGTGTTCAAAGCAGGCGTAACGTTGCCATTGAATATTACAGCATGGGATAATAGAATATGACGTTGGTCTTATTTTGTTGGTTTCTAAGGCTGATGTAATGATTAATAGGGATAGTTGGGTGGAATTCTTGGGTGCCAAGGAACTCCAGTCAAAGAGGATAATTTCGGTTGCC
+
CCCC@CE@FGGGGGGGGGGGG@EGGGGGGGFGGGGGGGGGGGFGGFGGGGGGGDGGGDFDCCEFGGGGGGGGGGGGGGGGGGFE8CEGGGGGGGGDC?FGGDFFEEBBEDFGGGFGGGGCFFGGFGGGGGGGGGGGGGGGGGGGGGGEEFFGGGCFGGGGEFDGGGGGFGGGGGGCFGGFGFGFGGGCF98<=CFC@FGDCCF@CFG8CFGGDF9<CCCG=>9CG???C9B9E99?FGF?EGGFD+C5:EFF?FF7@++0@E*::CFFD680<D46+*/++3<FFG6:9=++0:C**2/:+
@M03152:184:000000000-AWYW1:1:2106:10070:16707 1:N:0:AGAGGATAATACCTGT
AAGCTCGTAGTTGAATTTCGGGCCTGGCTGGGTGGTCTTGCCGCAAGGTAAGCACTGCTCTGGTCGGGTCTTTCCTTCTGGGGAGCCAACGTGCTCTTAATTGAGTGCGCTGGGGATCCAGGACTTTTACTTTGAAAAAATTAGAGTGTTTAAAGCAGGCTTACGCTTGAATACATTAGCATGGAATAATAGAATAGGACTTTGGTTCTATTTTGTTGGTTTCTAGGACCGAAGTAATGATTAATAGGGATAGTTTGGTGGAATTCTCGGGTGCCAAGGAACTCCAGTCACAGAGGATAAT
+
CCCCCGGGGGGGGGGGGGGGGGGGGGGGGGGGGGGGGGGGGGGGGGDFFGGGGGGGFGGGGGGGGGGGGGGGGGGGGGGGGGGGGGGGGGGGFGGGGGGGGGGGGGGGGGGGGGGGGGGFGGGGGGGGGGGGGGGGGGFGGGGGGGGGGGGGGGGGGGGGGGGFGGGGGFCCFGGGGGGGGGGGGFDCCGGA>CFGGGGGFGGGGGGGGFGGGGFGG6BEEGFGGGDFGFEGGGGGGFF:EGGCFFCG6CFFFGF+@CFFGDFGGCGFCFGC8DDFF>@CEFGGDG6<96+<9**/*0?+0
@M03152:184:000000000-AWYW1:1:2106:12897:16800 1:N:0:AGAGGATAATACCTGT
AAGCTCGTAGTTGAATTTCGGGCCTGGCTGGGTGGTCTTGCCGCAAGGTAAGCACTGCTCTGGTCGGGTCTTTCCTTCTGGGGAGCCAACGTGCTCTTAATTGAGTGCGCTGGGGATCCAGGACTTTTACTTTGAAAAAATTAGAGTGTTTAAAGCAGGCTTACGCTTGAATACGTTAGCATGGAATAATAGAATAGGACTTTGGTTCTATTTTGTTGGTTTCTAGGACCGAGGTAATGATTAATAGGGATAGTTGGTTGGAATTCTCGGGTGCCAAGGAACTCCAGTCACAGAGGATAAT
+
CCCCCGGGFGGGGGGGGGGGGGGGGGGGGGGGGGEGGGGFGGGGGGGGGAFGGGGGGGGGGGCFGGGGGGGGGGFGGGGGGGDEGGGGGGGGGGGGGGGGGGFFFFGGGGGGGGGEEFGGGGGGGGGGGCEFDGEGFFGGFCEDFGGGGGGGGA9FEGGGGGGGGGGGGC,EFGFGGFGGEGGFFFDDFGGG=FFGG?FGFGGGGGGGFGCFFG;FGF5CCCFFGGG?FFGGGGGG7FFGCECE@C?6**)*<CFFG58:5<7C<0AC<58/85>FC>:7CEFD68+<CFF7+***2A*++
@M03152:184:000000000-AWYW1:1:2106:23636:16864 1:N:0:AGAGGATAATACCTGT
AAGCTCGTAGTTGAATTTCGGAATGCGTCTGATCAAAGCTCGTCCTTGTGGCGTGGCTGGATTGGCGTTTCCTATCTTCCGATAGCGGGGTCAAACTCGCTTCGGATCATTTACTTTGAAAAAATTAGAGTGTTCAAAGCAGGCGTAACCTTGCCTTTGAATAGTACAGCATGGGATAATAGAATATGACGTTGGTCTTATTTTGTTGGTTTCTAAGGCTGATGTAATGATTAATAGGGATAGTTGGGTGGAATTCTCGGGTGCCAAGGAACTCCAGTCACAGAGGTTAAACTCGTATGCC
+
CCCC@F@@C@FFFGGGGGFG>FGFFFGGGGGGGGFC-CF@EBFGG;ECEGGGEFGED<FE<@E8@EFFGGEEC<FEFG9<:F:FCF7=EDFG@FCCF9BGE+?FCCG7<?FG9BBFFFABFFFGGGG<DGGGGG9@DDFFGFG:@FE:@<FF,:D9FCF9,C,=DC;FFEF9DGDFFGFA;@@DFF;,2,4<>FGCCFE,@9BC<<FEC<<FGGFGFGC38*5B1?+BE?E1;?9+<676E?6+;CFE:E)2<:E7++2;*/*/:7<:>=FGG>F*+1?7C+<6+*02<*++39CC*0*<9
@M03152:184:000000000-AWYW1:1:2106:14837:17115 1:N:0:AGAGGATAATACCTGT
AAGCTCGTAGTTGAATTTCGGGACCAATTTGTTGGTCGTGCCTCGGTACGTACTGGTATTATTGGTTTCTCCCTTCTGAAGAACCTTGATGTCATTAATTTGGTGTCTTGGGGAATCAGGACTGTTACTTTGAAAAAATTAGAGTGTTTAAAGCAGGCATACGCTTGAATACATTAGCATGGAATAATGAAATAGGACGTTTGATTCTATTTTGTTGGTTTCTAGGATCGACGTAATGATTAATAGGGATAGTTGGGTGGAATTCTCGGGTGCCAAGGAACTCCAGTCACAGAGGATAATC
+
CCCCCGGGGGGGGGGGGGGGEGGGGGGGGGGGGFGGGGGGGGGGGGGGGGGGGGGGGGGGGGGFGGGGGGGGGGGGGFFGGGGGGGGGGGEGGGGGFFGGGGGGGGGFGGGFGFGGGGGGGGGGGGGGGGGGGGGGGGGGGGGGGGGGGGGGGGGGGGGGGGGGEGFCGGGGGGEFFGGGGFGGGGGGGGGGGGFGGGGGFFCFFFFFEFGGGGGGFGGGGGGGGG?F6EEGGGCFGGGGGG?FG9C6:CFFCFC6=E@78+BFFFFC<EGG5CFGFAFFFFGGGCGGGFC78<<CFFCE:
@M03152:184:000000000-AWYW1:1:2106:16629:17344 1:N:0:AGAGGATAATACCTGT
AAGCTCGTAGTTGAATTTCGGGATCAATTTATTGGTCGTGCTATTGTACGTACTGGTATTATTGATTTCTACCTTCTGACGAACCATGATGTCGTTAATTTGGTGTCTTGGGGAATCAGGACTGTTACTTTGAAAAAATTAGAGTGTTTAAAGCAGGCTCACGCTTGAATACATTAGCATGGAATAACGAAATAGGACGTTTGATTCTATTTTGTTGGTTTCTAGGATCGACGTAATGATTAATAGGGATAGTTGGGTGGAATTCTCGGGTGCCAAGGAACTCCAGTCACAGAGGAAAAGT
+
CCCCCGGGGGGGGGGGGGGGGGFGGGGGGGGGGGGGGGGGGGGGGGGGGGGGGGGGGGGGGGGGGGGGGGGGGFGGGGGGGGDGGGGGFGGGCGGFFGGGGGGGGGGGGGFGG?FGFGGGGGGGGGGGGGGGDFCFGDFFGGFGFGFFGGFFGAFGGGFGGGFGCFGFGGGGGGGGGGGGGGFDFGGGGGGFGGG?EFGGDGGCFGFGFGGGGGGCCFEGGFGGGFCFCEECEEG>EFGGFGFGGGG=FGFCFDFGCE87;99<:CC5DE57C*32=)AECFFFGFF9EFEGDGG6*32+3
@M03152:184:000000000-AWYW1:1:2106:21247:17428 1:N:0:AGAGGATAATACCTGT
AAGCTCGTAGTTGAATTTCGGGATCAATTTATCGGTCGTGCCAACGGTACGCACTGGTACAATTGGTTTCTCCCTTCTGACGAAGCATGATGTCATTAATTTGATGTCGTGGGGAATCAGGACTGTTACTTTGAAAAAATTAGAGTGTTTAAAGCAGGCTTTGGCTTGAATACATTAGCATGGAATAATGAAATAGGACGTTTGATCTTATTTCGTTGGTTTCTAAGATCGACGTAATGATTAATAGGGATAGTTGGGTGGAATTCTCGGGTGCCAAGGAACTCCAGTCACAGAGGCTAAA
+
CCCCCGGFGGGGGGCFFGGGGGGGGGGGGGGGGGGFGGGGGGGGGGGGGGGGGGGGGGGFGGGGGGGGGGGGGGGGGGFAFFEGGGGGFGGGGGGGGGGGGGGCCGFFEFFGGGGFGGGGGEGFGGGGGGGFFFFEFGGGGGGGGGGGGGFEFEDFGFFGGGF@FFFGFDFCDFFGGFGAFGFGGGGGG9DG<DFGGGGGCFGGGGGGF=FFFFGGGGGGGGFFF;FG9FGGGGEDC*=9FFG?+,<6CCFFFGG7EEG78B9EF:CF3C=CC<*:C)<=G;CCGCE+9BF:+9C5//>6+
@M03152:184:000000000-AWYW1:1:2106:16652:17462 1:N:0:AGAGGATAATACCTGT
AAGCTCGTAGTTGAATTTCGGGATCGAAGGAATCGGTCCGCCGTCAAGGCGTGAACTGGTTTCTTCATCCTCTTCTATGGGATACTCACCTTTGCTCTTAACTGGGTGACGGTTAAAAAGCAGTGGTGGCCGGGGCAACTCGACCATCTCTGTGGGGTTCCCATTCATTTACTTTGAATAAATTAGAGTGTTCAAAGCAGGCATAAAGGGGCCTTGATTACATTAGCATGGGATAATAGAACAGGATTAGTGTCCTCGTGTTGTTGGTTTCTAGGACATGACTAATTATTAATAGGATTAG
+
CCCC<DFGDDFGGGGGGGGGGGGGGEGGGGGDGFFEF@FEFGGGC@CFGGGFGGGFFGGGGGGDGGGCFFGFFFFGGGGFFEF?FFFGGGGGGGFGC<<FFCAF?8,CD,,@FEGF,BFG8=FGGGGGED@:C>CFFFGEFECF+CF,><DFGECCFGFCF@AF,,3@FGGFFCFG;==FFDGGG7=EGGAFE,@>,:CF*<<?F9DFFGEE7FGGG,,,>,@9CEC?;;9*0+C+=?CC7?*0*=C<++;@CFFCF*44;;@GGG>:56+:<C296.=?F6+:+9++<=+3<DF+++*2+
@M03152:184:000000000-AWYW1:1:2106:15459:17510 1:N:0:AGAGGATAATACCTGT
AAGCTCGTAGTTGAATTTCGGGATCGACGGGTCGGTCGCGCCTCTGGTGTGTACTGGCCCTGTCGGTTTCTCCCTTCTGACGAACCACGATGTCATTAATTTGGTGTCGTGGGAAATCAGGACTGTTACTTTGAAAAAATTAGAGTGTTTAAAGCAGGCATTCGCTTGAATACATTAGCATGGAATAATGAAATAGGACGTTTGATCTTATTTTGTTGGTTTCCAAGATCGACGTAATGATTAATAGGGATAGTTGGTTGGAATTCTCGGGTGCCAAGGAACTCCAGTCACAGAGGATAAA
+
CCCCCGGGGGGGGGGGGGGGGGGGGGGGGGGGGGGGGGGGGGGGGGGGGGGGGGGGGGFFFGGFGGGGGGGGGGGGGGGGGGGGGGGGGGGGGGGGGGGGFGGGGGGGGFGGGGGGGGGGGGGGGGGGGGGGGGGGGGGGGGGGGGGFGGGGGGGFGGDGGGGGGGGGGGGGGGGGGGGGGGGGGGGGGFGGF@CGCGGGFGGG9CFGGFGGGGEFGGFGFGGFCBCCF+=8CEEGFGGGGGC9F?EG60)0+<:?F*/;>F?FGGGGGGG<EGGGD45EG;FG68:C98+<+*276+:90
@M03152:184:000000000-AWYW1:1:2106:11983:17527 1:N:0:AGAGGATAATACCTGT
AAGCTCGTAGTTGAATTTCGGGGTTAGTAGGCTGGTCGTGCCACCGGTACGTACTGGTCTTACTGATTCCTCCTTCCTGATGAACTGTAATGCCATTAATTTGGTGTTGCAGGGAATCTGGACTGTTACTTTGAAAAAATTAGAGTGTTTAAAGCAGGCTAACGCTTGAATACATTAGCATGGAATAATGAAATAGGACGTTCGATCCTATTTTGTTGGTTTCTAGGATTGACGTAATGATTAATAGGGATAGTTGGGTGGAATTCTCGGGTGCCAAGGAACTCCAGTCACAGAGGATAAT
+
CCCCCGGGGGGGGGGGGGGGGGGGGGGGGGGGGGGGGGGGGGGGGGGGGGGGFGGGGGGGGGGGFGGGGGGGGGGGGGGGGGGGGGGGGFGFGGGGGGDGGGGGGGGGGGGGGGGGGGGGGEGGGGGGGGGDGGGGGFFGGGGGFDFGGGGGGGGGGGGGGGGGGGGGGGGGGGGGGDFEGGFFGGGGGFGGGGGGGCGGGGF@FFFEFGGGGGGGGGGGGGCF7CGCGGGFGEGGCC7?FFFCFE9<CCFGFF7C?588CEEGGCGGD5EGGGDG?F5EFFCC6<@FE??C9C**2+:<+
@M03152:184:000000000-AWYW1:1:2106:9289:17575 1:N:0:AGAGGATAATACCTGT
AAGCTCGTAGTTGAATTTCGAGATCGGCTTACTGGTCGTGCTATTGTACGTACTGGTATAATCGGTTTCTCCTTTCTGACGAACTATAATGCCATTAATTTGGTGTTTTAGGGAATCAGGTCTGTTACTTTGAAAAAATTAGAGTGTTTAAAGCAGGCTCACGCTTGGATACATTAGCATGGAATAACGGAATAGGACGTTTGATTCTATTTTGTTGGTTTCTAGGATCGACGTAATGATTAATAGGGATAGTTGTGTGGATTTCTCGGGTGCCAAGGAACTCCATTCGCAGAGGTTAATC
+
@C@CCGG@CFEGFGFGFGGGG@FGCFGGEGDFF@DEGGGGGGFGEEFCFDFGGGG8EEFGGGGGGGGCFGEECC9FFE9CCEFGGGG9FC,F<EGAF9FGGGF,CCFEECCFFGAFGF<=,:<FFGGGGFGD@,FF8:EEFCFFEFGGGGGGE9FG++,,CAFC@FDGGG,7CFFF9F9FB=:>FFF,33CCFFCF>=C>+F<,@=FGGFFFC,:FC8:>FFFAD,:;B>>EECD,;BC:CBEFCF6=,4/<C;91==87C+B+4<B:D=CD5>@*5))2*++2>+50+8*/:**020230
@M03152:184:000000000-AWYW1:1:2106:20862:17589 1:N:0:AGAGGATAATACCTGT
AAGCTCGTAGTTGAATTTCGGGTCCGGCTGAGTGGTCTTGCCAATGGTAAGTACTGCTCTGGTCGGATCTTTCTTTCTGGGGAACCAACGTGCTCTTAATTGAGTGCGCTGGGGATCCAGGACTTTTACTTTGAAAAAATTAGAGTGTTTAAAGCAGGCCTACGCTTGAATACGTTAGCATGGAATAATAGAATAGGACTTTGGTTCTATTTTGTTGGTTTCTAGGACCGAGGTAATGATTAATAGGGATAGTTGGGTGGAGTTCTCGGGTGCCAAGGAACTCCAGTCACAGAGGATAATC
+
CCCCCGGGGGGGGGGGGGGGGGGGGGGGGGGGGGGGGGGGGGGGGGGGGGGGGGGGGGGGGGGGGGGGGGGGGGGGGGGGGGGGGGGGGGGGGGGGGEGGGGGGGGGGGGGGGGGGGGGGGGGGGGGGGGGGGGGGGGGGGGGGGGGGGGGGGGGGCGGGGGGGGGGGGGGGGGGGCFGGGGGGGGGFFFGFGGGGGFGGGGGGGGCFGGFFGGGGGGGGGFGGFGGGGGGGGGBFFGGGDEFGFFCF?=FFCGDF57CEF*2CAC>5FDCD8CD6CFFGFCCFFCG6?4+0<6*0AFCE+
@M03152:184:000000000-AWYW1:1:2106:22770:17629 1:N:0:AGAGGATAATACCTGT
AAGCTCGTAGTTGAATTTCGGGTCCGGCTGAGTGGTCTTGCCAATGGTAAGTCCTGCTCTGGTCGGACCTTTCTTTCTGGGGAACCAACGTGCTCTTAACTGAGTGCGCTGGGGATCCAGGACTTTTACTTTGAAAAATTAGAGTGTTTAAAGCAGGCCTACGCTTGAATACGTTAGCATGGAATAATAGAATAGGACTTTGGTTCTATTTTGTTGGTTTCTAGGACCGAGGTAATGATTAATAGGGATAGTTGGGTGGAATTCTCGGGTGCCAAGGAACTCCAGTCACAGAGGATAATCT
+
CCCCCGGGEFGGGGGGGGGGGGFGGGGGGGGGGGGGGGGGGGGGGGGGGGGG9FGGGGGGGGGGGGGGGGGGGGGGGGGGGGGGGGGGGGGGGGGGGGGGGGGGGGGGGGGGGGDGGGGGGGGGGGGGGDFGGDDGGFGGGGGGGGGGGGGGGFGGFGGGGGGGGGGGGGGGGGGGGGGGGGFGGGGA;FCFGGGGFFGCFGGGDFDGGGGGGGGGGGGGGGG?FFFGD8EEGFGGGCEFGGGGGGCGFFFFGGDGGGDFCFGGG?EGCF=CEGFG*7?CFGGGGGGGGFGGGGFCGC:::
@M03152:184:000000000-AWYW1:1:2106:25064:17636 1:N:0:AGAGGATAATACCTGT
AAGCTCGTAGTTGAATTTCGGGATCAGTATGTTGGTCGGGCTTCGTTACGTACTGTCATTACTGGTTTCTCCCTTCTGAAGAACCTTGATGTCATTAATTTGGTGTCTTGGGGAATCAGGACTGTTACTTTGAAAAAATTAGAGTGTTTAAAGCAGGCATACGCTTGTATACATTAGCATGGAATAATGAAATAGGACGTTTGATTCTATTTTGTTGTTTTCTAGGATCTACTTAATGATTAATAGGGATAGTTGGGTGGCATTCTCGGTTGCCAACGAACTCCAGTCACAGAGGAAAAGC
+
CCCC@<@C;@@C6EFGCC@FFG@7@6C,C@<;E,EF-6+@7:F8@6EC@FC,696C@,6<6,<6::CC6@F,66C<<@9@,6,66,CCGAC6E,9E,,,6E,666666,C,CF,,,C<,CCCF<9FB<D<??<<,,B=F,5FAFEF5,4AFFG,<F7=,AAE,++>D,C?55,D9FC<,,5A=E,>=,,,8,,CDCF83++8@3@9,@,@E;;;8<>,,,5,@,<D:;E,@D,2>,2=,B:,=,+,4,4197A,7,CE*:,=22:E+><*=<:7+2*0)***+*3+5+==+++9*2*39+*
@M03152:184:000000000-AWYW1:1:2106:12258:17657 1:N:0:AGAGGATAATACCTGT
AAGCTCGTAGTTGAATTTCGGATCTGGCCAGGCGGTCCGTCTTACGGCGTGTACTGTCAGGCTGGATCTTCCCTCTTGGTGAGCCAGCATGCCCTTTACTGGGTGTGTTGGTAAACCAGGACTTTTACTTTGAAAAAATTAGAGTGTTCAAAGCAGGCCTATGCCCGAATATATTAGCATAGAATAATAAAATAGGACGTGCGGTTCTATTTTGTCGGTTTCTTGGATCGCCGTAATGATTAATAGGGATAGTTGGGTGGAATTCTCGGGTGCCAAGGAACTCCAGTCACAGAGGTAAACA
+
CCCCCGG@EDBCEFGGGGGGGGGGGGGGGGGGGGGGGGGGGGGGGGGGGGGGGFFGEGGGGGGGGGFGGGFFGFFGGGGGGGGGGGGGGGGEFGFDFFGGGGG8F>FGGGGGAFGCGEFDFGGG9FFGFDCFGGFFGECEFGGF?DFGDFDFGFFGGG>CFFGC<FFGGGGGF@DAF@AFF9FD9BFGGFFGGGFGA,@FECGGG*>DC,@CFFG9CEG5=;;,>E8>28*=CE>::C++2;1++57C*28<>;+857EGC99:+C95C=*7**7**5):*+3>FE+0+*2++0/0++*0+
@M03152:184:000000000-AWYW1:1:2106:15874:17704 1:N:0:AGAGGATAATACCTGT
AAGCTCGTAGTTGAATTTCGAGACCGGTCTACTGGTCGTGCTTTTGTACGTACTGGTATAATCGGTTTCTCTCTTCTGACGAACTATAACGCCATTAATTTGGTGTTTTAGGGAATCAGGACTGTTACTTTGAAAAAATTAGAGTGTTTAAAGCAGGCTCACGCTTGAATACATTAGCATGGAATAACGAAATAGGACGTTTGATTCTATTTTGTTGGTTTCTAGGATCGACGTAATGATTAATAGGGATAGTTGGGTGGAATTCTCGGGTGCCAAGGAACTCCAGTCACAGAGGATAATC
+
CCCCCGGGGGGGGGGGGGGGGGGGGGGGGGGGGGGGGGGGGGGGGGGGGGGGGGGGGGGGGGGGGGGGGGGGGGGGGGFGGGDGGFFFFFGGGEGGEFGGGGGGGGGGGGGGGGGGGGGGGGGGGGGGGGGGGGGGGGGGGGGGGGGGGGFGDFDGGGF=FGGG7FGGGGGFEFGBFGGGFFGGGFGFECEGGGGGGGGGGGGGGGGGGGGGGFGG7DGGGFGGGCFG68>EE1;@=?CCFFFFFFF*=CFGGGFG5EG7CGGGCCF5<=G5EGGGF>FDCFFGG6C:CF7@@9<*<7D?+
@M03152:184:000000000-AWYW1:1:2106:5182:17745 1:N:0:AGAGGATAATACCTGT
AAGCTCGTAGTTGAATTTCGGATTGGCTTGGGTGGTCCCGCCGCAAGGTGGGTACTTCTCGGGCTAGTCTTTCCTTCTGGCGAACATATGTGCTCTTCACTGAGTGTGTATGGGAACCAGGACTTTTACTTTGAAAAAATTAGAGTGTTTAAAGCAGGCTTACGCTTGAATACATTAGCATGGAATAATAGAATAGGACTTTGGTTCTATTTTGTTGGTTTCTAGGACCGAAGTAATGATTAATAGGGATAGTTGGGTGGAATTCTCGGGTGCCAAGGAAATCCAGTAACAGAGAATAATA
+
CCCCCGGEGGGGGGGGGGGGGGGGGGGGGGGGGGGGGGGGGGGGGGGGFGGGGGGGGGGGGGGGGGGGGGGGGGGGGGGGGGGGGGGGGGGGGFGGGGGGGGGGGGGGGGGGGGGGGGGGGGGGGGGGGGGGGGGGGGGGFCFGGFFGGGGGGGGGGGGGGGGGGGDGGGGGGGGGGC,FFEFGGGGFFGGGEGGGFGGCCFFGCGGGFGGGFGGGGDEGGFGFGEFGGDCGGFGCFFFG7CCG7@F6?CFGFGGGGGGEFC7CCCG5F=CGGCD755<FC?F<FG:+<7CC6C*++<:02
@M03152:184:000000000-AWYW1:1:2106:21078:17746 1:N:0:AGAGGATAATACCTGT
AAGCTCGTAGTTGAATTTCGGGTCCGGCTGAGTGGTCTTGCCAATGGTAAGTACTGCTCTGGTCGGACCTTTCTTTCTGGGGAACCAACGTGCTCTTAACTGAGTGCGCTGGGGATCCAGGACTTTTACTTTGAAAAAATTAGAGTGTTTAAAGCAGTCCTACGCTTGAATACGTTAGCATGGAATAATAGAATAGGACTTTGGTTCTATTTTGTTGGTTTCTAGGACCGAGGTAATGATTCATAGGGATAGTTGGGTGGAATTCTCGGTCGCCAAGAAACTCCAGTCACAGAGGATACTT
+
CCCCCGGEEGCEGCEFCFFF7@FGGGGGGGGGGGGGGFGFFEDEDGGGGFGGGGGGGGEGFFFGGGFGGDAFGGFGGG9<E:@FFD?<:EDDFGGCFGFGGCFFFGGDGFEGC4?:4EF@F7F@FGGGGGAFG?FGG<4E,,555@<CFFF<FFF8,5AFFC9BCGCFDFDGFGFF3+,3@,>8,=9BDCFGF9,@,,737DFFFFGECAFGG9CE7CGGGG@E,,,86:*=86,<,,,==++1+1<C6FF69<<+8CB8*+<8+=C5C**1*1C)*).2*2<CCEF69/30<><*+<*++
@M03152:184:000000000-AWYW1:1:2106:7229:17755 1:N:0:AGAGGATAATACCTGT
AAGCTCGTAGTTGAATTTCGGACTCGGTTGGATGGTCTGCCTTTGGTATGTACTGTCCTGACCGGGTCTCACCTTCTGGTGAGCTGTCGTGTTGTTTACTCAGCGCGGCAGGGAACCAGGACTTTTACTTTGAAAAAATTAGAGTGTTTAAAGCAGGCTTTCGCTTGAATACATTAGCATGGAATAATAAAATAGGACTTTGGTTCTATTTTGTTGGTTTCTAGGACCGAAGTAATGATTAATAGGGATAGTTGGGTGGAATTCTCGGGTGCCAAGGAACTCCAGTCACAGAGGATAATCT
+
CCCCCGGGGGGGGGGGGGGGGGGGGGGGGGGGGGGGGGGGGGGGGGGGGGGGGGFGGGGGGGGGGGGGGGGGGGGGGGEFDEGGGGGGGGGGGGGGGFGGGGGGEGGGGGGGGGFFGGGGCFGGGG<FGGGGAFGGGGFFGGGGGGFGGGGGGGGGFEGGGGGGGGGGGGGGGGFDCCFFGCEGGFFFGGFGGG9:CFGGGGGGFGG@DFFGCFGG7CFGEFF?:EG5C5BCFE9>71CFDGC@CCCFGFFGC7C5:C>2<FG79+275FE<FGGC55?6<CFGFG<CG9?+8>>EFF*+<
@M03152:184:000000000-AWYW1:1:2106:26823:17813 1:N:0:AGAGGATAATACCTGT
AAGCTCGTAGTTGAATTTCGGGTCCGGCTGAGTGGTCTTGCCAATGGTAAGTACTGCTCTGGTCGGATCTTTCTTTCTGGGGAACCAACGTGCTCTTCATTGAGTGCGCTGGGGATCCAGGACTTTTACTTTGAAAAAATTAGAGTGTTTAAAGCAGGCCTACGCTTGAATACGTTAGCATGGAATAATAGAATAGGACTTTGGTTCTATTTTGTTGGTTTCTAGGACCGAGGTAATGATTCATAGGGTTAGTTGGGTGGAATTCTCGGGTGCAAAGGAACTCCAGTCACAGAGGCTAATC
+
CC@C@FGFGGEFG<FFGGGFC7FEFGGGGE<EFGGGFFFGFG9CCF?FG,6F9FFGAEGGF8FFFECCEDFGGFFGFGFCFFE@FGGGEGGGGCGFG,CECCFCFEGGGC+FGGG>F=<<E7FGAFGGGGDEBCGFA<>ACFCF,CFFG8EEFGCFFD+@DFFEG@+@@<===FA:<7FFEDCCFGGGGGGG<;5;DGGFFE9:DF,3,FE=FGCCF56>:>D9E9,?*::CC:F,:@9:9++=DFC6*0:E+<+<CEDE1<+?FEDGF58CG*:*<5@F=8:>8+<3A/<+369**+90+
@M03152:184:000000000-AWYW1:1:2106:20274:17827 1:N:0:AGAGGATAATACCTGT
AAGCTCGTAGTTGAATTTCGGGCCTGGCTGGGTGGTCTTGCCGCAAGGTAAGCACTGCTCTGGTCGGGTCTTTCCTTCTGGGGAGCCAATGTGCTCTTAATTGAGTGCGCTGGGGATCCAGGACTTTTACTTTGAAAAAATTAGAGTGTTTAAAGCAGGCTTACGCTTGAATACATTAGCATGGAATAATAGAATAGGACTTTGGTTCTATTTTGTTGGTTTCTAGGACCGAAATAATGATTAATAGGGATAGTTGGGTGGAATTCTCGGGTGCCAAGGAACTACAGTCACAGAGGATACA
+
CCCCCGGEGGGGGGDGGGGGGGGGGGGGGGGGGGGGGGGGGGGGEGGGGGGGGFGGGGGGGGGGGGGGGGGGGGGGGGGGGGDFEG>FFGGGGGFGGGGGGGGCFFGFEFGGGGGFGGGGGGGGGFGFGFFGGGDGGGGCDGA8,FDGGGGGGAFFFGGG?8<FGGGGFFGFGGGGGGFGGGGGGFDFGGFC9CFCFFGGGGGGD@FFF;FFFGCFFFFEGE9CCGC?,6::88CF7<+:CEGFG?C?E65=0CC@F*;B*;+AF+:0*:5C=DGCC4>=F86*<86C94+<<*67*<>2+
@M03152:184:000000000-AWYW1:1:2106:12661:17852 1:N:0:AGAGGATAATACCTGT
AAGCTCGTAGTTGAATTTCGGGAGTTCCAGATCAAAGCTCGTCCTTGTGGCGTGGCTCGATTTGGGCTTCCTATTATTGGATAGTGGGCAACCGCTTCCAATCTTTTACTTTGAAAAAATTAGAGTGTTCAAAGCAGGCGTAACCTTGCCATTGAATATTACAGCATGGGATAATAGAATATGACGTTGGTCTTATTTTGTTGGTTTCTAAGGCTGATGTAATGATTAATAGGGATAGTTGGGTGGAATTCTCGGGTGCCAAGGAACTCCAGTCACAGAGGATAATCTCGTATGCCGTTTT
+
CCCCCGGGGGGGGGGGGGGGGGGGGGGGGGGGGGGGGGGGGGGGGGGGGGGGGGGGGGGGGGGGGDFGGGGGCGGGGGGGGGGGGGGGGGFGGGGGGGGGGGGGGGGGFFGGGGGGGGGGGGGFGGGGGGGGGGGGGGGGGCGGGGGGGGGGGCFGGGFFGGGGGGGGGGGGGGCC9DFFGGFGFGGGGGGGGG9DFGG9CFG7@CGFEFFFGF@E@F,5>;,D;;9CFF9:A8886EGFEFDE7CF67CAF?8E**==FGEGGGGCEFG8CCDCCFF6E586CG++++07*2*:?5/*<:
@M03152:184:000000000-AWYW1:1:2106:26941:17865 1:N:0:AGAGGATAATACCTGT
AAGCTCGTAGTTGAATTTCGGGCCTGGCTGGGTGGTCTTGCCGAAAGGTAAGCACTGCTCTGGTCGGGTCTTTCCTTCTGGGGAACCAGCGTGCTCTTAACTGAGTGCGTTGGGGATCCAGGACTTTTACTTTGAAAAAATTAGAGTGTTTAAAGCAGGCTTACGCTTGAATACATTAGCATGGAATAATAGAATAGGACTTTGGTTCTATTTTGTTGGTTTCTAGGACCGAAGTAATGATTAATAGGGATAGTTGGGTGGAATTCTCGGGTGCCAAGGAACTCCAGTCACAGAGGATAAT
+
CCCCCGGGGGGGGGGGGGGGDGGGGGFGGGGGGGGGGGGGGGGGGGGGG,E9FGGFFFFGGGGGGGGGGGGGGGGAFFFFFGGEGGGGGGGGGF@FGG<FGGGGDFFGGEGDG+>@7FGGGFGGGGGCGGGGDFGACFGGGGGGGEDFGGGGGFGGGFGGCFGGGGGGFFFGGGGGGGAF9,:@@EDFFGGGGFGGGGGGGFGGGGGGGGGGGGGGGGCCGFFFCCCFFGGGGG>C9EFDC?CCFCEG6CA*9>+<+>G7C/:CCC90955C8***27FCG6F76CFFCF7EFFCFD?D<3
@M03152:184:000000000-AWYW1:1:2106:13052:17917 1:N:0:AGAGGATAATACCTGT
AAGCTCGTAGTTGAATTTCGAACGTCGTCGGACAAAGCTCGTCGCAAGGCGTGGCTCGTTTGGCTCGTTCTATTTTTAGGTAATGGCCCCTTGTCGCAAGGCTTGGGATCACCGTTCCTAATCATTTACTTTGAAAAAATTAGAGTGTTCAAAGCAGGCGTAACCTTGCCATTGAATATTACAGCATGGGATAATAGAATATGACATTGGTCTTATTTTGTTGGTTTCTAAGGCCGATGTAATGATTAATAGGGATAGTTGGGTGGAATTCTCGGGTGCCAAGGAACTCCAGTCACAGAGG
+
CCCCCFGGGGGGGGFGGGGFGGGGGGGGGGGGGGGGGGGGGGGGGGGGGGGGDGGGGGGGGGFGGGGGGGGGGGGGGFGFFGGGGGGFGGGGGFGGGFGGGGFFEGGGGGGGGGFGGGF?FFDFGGGGFGGG9<DFGGGGEGFGGGGGGGGEEFFG<FGGGGGGGGGFFFFGGGGDCFGFGGGGGDEF>FFFGGFGGGGGGGFFF9FGGDAFGFGG@FGGGG7FGGGGGFD+*CCE5CCFG+9:CGFFCGF??FEF6+0<A6*CEEEGGGGGF33/75>?:FEFF6CFC?CCGDFF7?6C7
@M03152:184:000000000-AWYW1:1:2106:5585:17918 1:N:0:AGAGGATAATACCTGT
AAGCTCGTAGTTGAATTTCGGGATCAATGTTTCGGTCATGCCGTTGGTATGTACTGATATTATTGGTTTCTCACCTTCTAAAGAACCGTAATGCCATTAATTTGGTGTCACGGGGAATTAGGACTGTTACCTTGAAAAAATTAGAGTGTCTAAAGCAGGCTCACGCTTGAATACATTAGCATGGAATAATGAAATAGGACATCCGATTCTATTTTGTTGGTTTCTAGGATCGATGTAATGATTAATAGGGATAGTTGGGTGGAATTCTCGGGTGCCAAGGAACTCCAGTCACAGAGGATAA
+
CCCCCFGEGGGFFGGGGGGGDGDGGGGGGFGGGGGGGGGGGGGGDGGDFGGGGGGGFFGGGGGGGGGGGGGGGGGGGGGGGGF<FFGGGGGGGGGGGGGGGGGCFGGFGGGGGCGGGGGGGGGGGGGGGGGGGGGGGGGGGGGGGFEFCF9FGFGGGEGGFFDFGFCEEAFFDFFGFG9EFFCGGDFGGAEDGG;FADFFGGGGGC7@FBFG9A;C@DF>EGGFCF,?:DEEEFFF@CFG::7CFGG,A66A@F9F?6*=:*;C9?+=>=CDGDCF96A:7?7*++<+A49@C796>=CF9
@M03152:184:000000000-AWYW1:1:2106:9995:17948 1:N:0:AGAGGATAATACCTGT
AAGCTCGTAGTTGAATTTCGGGATCAATATATTGGTCATGCTTAGGTATGTACTGGTATTATTGATTTCTCCCTTCTGAAGAACCATGATGTCATCTATTTGATGTCGTGGGAAATCAGGACTGTTACTTTGAAAAAATTAGAGTGTTTAAAGCAGGCTTTCGCTTGAATACATTAGCATGGAATAATGAAATAGGACGTTTGATTCTATTTTGTTGGTTTCTAGGATCGACGTAATGATTAATAGGGATAGTTGGGTGGAATTCTCGGGTGCCAAGGAACTCCAGTCACAGAGGATAATC
+
CCCCCGGGGGGGGGGGGGGGGGGGGGGGGGGGGGGGGGGGGGGGGGGGGGGGGGGFGGGGGGGFGGGGGGGGGGGGGGGGGGGGGGGGGGGGGGGGGGGGGGGGGGGGGCFGFFGGGFGGGGGGGGGGGGGGGGGGGGGEGGGGGGFGGGGGGAFGGGGGGGGGGD@EEFGFAFGGFGGGGCFEFGGGGFCFFGGGFD:@FGGFEFCFDEGFG;DF,@CFF9ED:CEFG>EG>E5@CF:CGCDGG?F,7CF6:CEC*=:CCBFF?C@5778)/47675;?CFF6<CF??FC7>7C669;E1
@M03152:184:000000000-AWYW1:1:2106:10411:18126 1:N:0:AGAGGATAATACCTGT
AAGCTCGTAGTTGAATTTCGGATTGGCTTGGGTGGTCCCGCCGCAAGGTGGGTACTTCTCGGGCTAGTCTTTCCTTCTGGCGAACATATGTGCTCTTCACTGAGTGTGTATGGGAACCAGGACTTTTACTTTGAAAAAATTAGAGTGTTTAAAGCAGGCTTACGCTTGAATACATTAGCATGGAATAATAGAATAGGACTTTGGTTCTATTTTGTTGGTTTCTAGGACCGAAGTAATGATTAATAGGGATAGTTGGGTGGAATTCTCGGGTGCCAATGAACTCCAGTCACAGAGGATAATT
+
CCCCAFGEGGFAFFGGGFFGGGGGGGFDFFFFGEGGGGGGGGGGGGGGFFGGGGFGFGFGGGGGFFFGGGFFGGCGGGFCFG7FEEFEGGFFGCFGGGGFFGAFEDFEFFGGGCFGF==FFGFGGGGGGGDFF<A?FAEGGFGGGGGFAFGDEFDFG@FGGGGGGGGGGFGGGEGCFGGGGGGGGGCC;DFFCFGGGCGGFGGGFGGGGGGG9D>F@8CFG;E;BEGEFGGCEEC9=FCEFGF?@FFGCE5CG++>5EGEGDGECGC5CEGC=FF6+9*<99:4C6C?<B9CE6<:C+:C+
@M03152:184:000000000-AWYW1:1:2106:10094:18173 1:N:0:AGAGGATAATACCTGT
AAGCTCGTAGTTGAATTTCGGGATCAGTATGTTGGTCGTGCTTCGGTACGTACTGCCATTACTGGTTTCTCCCTTCTGAAGAACCTTGATGTCATTAATTTGGTGTCTTGGGGAATCAGGACTGTTACTTTGAAAAAATTAGAGTGTTTAAAGCAGGCATACGCTTGAATACATTAGCATGGAATAATGAAATAGGACGTTTGATTCTATTTTGTTGGTTTCTAGGATCGACGTAATGATTAATAGGGATAGTTGGGTGGAATTCTCGGGTGCCAAGGAACTCCAGTCACAGAGGATAAAA
+
CCCCCGGEEGGGGGGGGGGGGGGGGFFFGEGGGGGGGGGGGGGFGGGFGGFGFGGGGFGGGGGCGGGGGGGGGGGFEGGGGGGGGGGGGGGGGGFGAEEFFGFGGGGGGFFGE>EGFCGGGGGGGGGGGGGGGGCFCCF8FFGGGGGGGGFGGGGGGGFFFFFGDGGGGGGGGFGGGGGGGGGGGGFFAD9FCFCFGGD:<FGGAFGFGG9FGGGGFFG8FGGGGGFG?ECEEGGCCFG7:;FFFCFG6=AEC99ACEGD5E?EC+<5>**:AC+CF357:62*933+<@GG<C**232++
@M03152:184:000000000-AWYW1:1:2106:13915:18207 1:N:0:AGAGGATAATACCTGT
AAGCTCGTAGTTGAATTTCGGAACTGGGAGGGCCCGGTCTGCCGGGATGGTGTGTACTGGCCCTGCCGTTCTTTCCTTCTGGCTGCCCATCCCTGCTCTTGACTGAGTGGGGTTCCAAAAAGGGTCTTGGGATTCAATGGGGGCGGACGGTCGGTCATTCTGTCAAAGGAGTGGTCGGTCTCCGTCTCTGCCCAGGGTCTGGGGTACCAGATCGTTTACCTTGACAAAATTAGAGTGTTTAAAGCAGGCGCCACACGCCTTGAATACTACAGCATGGGATAATATAATAGGACTTTTTGTC
+
CCCCCGGGGFGGGGGGGGGGGGGGGFGGGGGGGGGGGGGGGGGGGGGGGGGGGGGGGGGGGGGGGGGGGGGGGGGGGGGGGGGGGGGGGGGGGGGGGGGGGDGGGCEGGFGGGGGGGGGFGGGDGGGGGGGGGGGGGGGGGGDGGGGGGGGGGGGG@FFGGGGGE<FGGFFFGGGGGGEFGGGGFGGGGGGCG@CFGGGGGGGEE5@E9<>FGFFGG5FFGG@C+<+8FGGGGGGGGGGGGG9CFFCCEEFGDC6C8CCFG?+3CF7?7?CC?9CGFF)7E+<>+++++1++09*<<<5C+
@M03152:184:000000000-AWYW1:1:2106:6402:18211 1:N:0:AGAGGATAATACCTGT
AAGCTCGTAGTTGAATTTCGGGTCTGGCTGACCGGTCCGCCTCACCGCGTGCACTGGTTCGGCCGGATCTTTCCTTCTGGCTAACCTCATGCCCTTTACTGGGTGTGCTGGGGAACCAGGACTTTTACTTTGAAAAAATTAGAGTGTTCAAAGCAGGCATATGCTCGAATACATTAGCATGGAATAATAGAATAGGACGTGCGGTTCTATTTTGTTGGTTTCTAGGACCGCCGTAATGATTAATAGGGATAGTTGGGTGGAATTCTCGGGTGCCAAGGAACTCTAGTCACAGATGCTAATC
+
BC9CBEFFCFGGGGGGGFGGGGGGGGGGGGGGGE7FGFGGGGGGGGGGGGGGGGGGGGFGC7EGGGGGEGGGGFGDGGGGGGGGGGGGGGGGFFEFGGGGGGFGGGFG,BFGGGGGGGFDFGGFFGFGGFGGGDFGF:D8CFGDFDFGGGGGGGGGGEGGGGGGGGG7FFGFFGFFFGDGGGGGGGGGG;FCAACGDF<FCFGGEEEGGFG9CBFGG>EFFGGCCGC:8CDGGCC:CC7+<CE7:CFG?C?CFFC?*:8C*<<C999*7C8);FGFGF@:=F?*+33++*3<+*2+32::+
@M03152:184:000000000-AWYW1:1:2106:26685:18272 1:N:0:AGAGGATAATACCTGT
AAGCTCGTAGTTGAATTTCGGGCCTGGCCGGGCGGTCTGCCTAACGGCACGTACTGTCTGGGCGGGCCTTACCTCTTGGTGAGCCGGCGTGCCCTTTGTTGGTGTGCGTCGGGGAACCAGGACCTTTACCTTGAGAAAATTAGAGTGTTCAAAGCAGGCCTATGCCTGAATACATTAGCATGGAATAATAAAATAGGACGCGCGGTTCTATTTTGTTGGTTTCTAGAGTCGCCGTAATGATTAATAGGGATAGTTGGGGGGAATTCTCGGGTGCCAAGGAACTCAAGTCACAGAGGATAAA
+
CCCC9FGGDGEGGGGGGGGGGGGGGGGGGGGGGGGGGGGGGGGGGGGGGGGGEGGGGGGGGGGGGGGGGGGGGCGGFGGGGGGGGGGGGGGGGGGGGGGGGGGGGCFGEGGGGGGGGGGGGGGGGEFFGFGGGGGGGGGGGGGGGFGEFFGGGGGFGGGGGGGGGGGGGGGGGGGGFGFGGGGGGGGGFGGGGGGGDGGGGCEGGCCEGGGGCGCGFGGGGGFGFGGGGFGCGG*CDFGGGGFGGGFGGGFCGGCFGC**?E8FF?G:D5CCE3CFGFFDG8F>++<CF?7AFFDC=EC9+
@M03152:184:000000000-AWYW1:1:2106:9557:18323 1:N:0:AGAGGATAATACCTGT
AAGCTCGTAGTTGAATTTCGGGATCAGTATGTTGGTCGTGCTTCGGTACGTACTGTCATTACTGGTTTCTCCCTTCTGAAGAACCTTGATGTCATTAATTTGGTGTCTTGGGGAATCAGGACTGTTACTTTGAAAAAATTAGAGTGTTTAAAGCAGGCATACGCTTGAATACATTAGCATGGAATAATGAAATAGGACGTTTGATTCTATTTTGTTGGTTTCTAGGATCGACGTAATGATTAATAGGGATAGTTGGGTGGAATTCTCGGGTGCCAAGGAACTCCAGTCACAGAGGATAATC
+
CCCC@FGFEGGGGGGGGGGGGGGGGGGGFGFGGGFGGGFEGGGGGGGGGGGGGGGGGFGGGGGGGGGGGGGGGGGGGGGGGGGGGGGGGGGGGGGGDGFGGGFGGGGGGGFGGDGFGGGGGGGGGGGGGGGGFGFGGGGGGGGGGGGGGGGGGGGGGCFGGGGGFEGGGGGGGGFFGGGGGGGGGGGGGGGGGGGGCGGGGGG9FFGFFGGDGGGGGGGGGFGFFG?CGC>EGGFDCC:<CCECGFFDGFF6CFCG5EGDGCCEFGBCDGGG5C>7C55=:8:>9CF:??FGF676CG*+0
@M03152:184:000000000-AWYW1:1:2106:25106:18409 1:N:0:AGAGGATAATACCTGT
AAGCTCGTAGTTGAATTTCGGGGGTAAGGGATAAGGGTTATTCATTGAATGATCCAGTTCCTGCTTCCTACTTTAGGATAGATTTCATAATCTTCCTATCATTTACTTTGAAAAAATTAGAGTGTTCAAAGCAAGATTTTTATATCTTTTGAATATTACAGCATGGGATAATAGAATATGACATTTAGTTTATATTTTATTGGTTTCTAAAAGCTAATGTGTAATGATTAATAGGGATAGTTGGGTGGAATTCTCGGGTGCCAAGGAACTCCAGTCACAGAGGATAATATCGTATTCCGTC
+
C@CCCGGCGGFFGGGGGGGGGGGGGGGGGGGGGGGGGGGGG9FGGGGGGGGGGGCEFGGGGGGDGCFFEGGGGGGGGGGGGGGGFCFFFFGGFGFEGGGGGGGGGGGGFGGGGFGGG8FFDFFGFAFGGGGGGGGGGG9FGFGGGFGGGGFFCFGGGGGGF8A<F@DFFGDDFGGFGGG9FFGGGGGGGGFFGGGGGGGGGGGGGGGFFFFFFCFGGFC;AGGGFGGGGGCGACF6CD??EGCGDGDGGGFFDGGGGGGDG?CCFFGFFC;9F*@=F++=0<F49@C++3<:9CC+440=*
@M03152:184:000000000-AWYW1:1:2106:21007:18430 1:N:0:AGAGGATAATACCTGT
AAGCTCGTAGTTGAATTTCGGGCCTGGCTGGGTGGTCTTGCCGAAAGGTAAGCACTGCTCTGGTCGGGTCTTTCCTTCTGGGGAACCAGCGTGCTCTTAACTGAGTGCGTTGGGGATCCAGGACTTTTACTTTGAAAAAATTAGAGTGTTTAAAGCAGGCTTACGCTTGAATACATTAGCATGGAATAATAGAATAGGACTTTGGTTCTATTTTGTTGGTTTCTAGGACCGAAATAATGATTAATAGGGATAGTTGGGTTGAATTCTCAGGTGCCAAGGAACTCCAGTCACAGAGGATAAT
+
CCCCCGGEGGGGGGGGFGGGGGDEGGGGGGGGGGGGGGGGGGGGGGGFGEGEGEFGGGGGGGFGFGGGCFGGGGGGGGGGGGGGGGGGGGEGGCFGGGGGGGGFFFEEEGGGGGGGGGGGGGGGGG9FFGDAGGCE<E<CF8CFGGGGFGCFFFEFFGGGGFFGGGGECGGG@FFG<FGGFGGFDGGGFFGC9;99F>ECCGFGFFFGGGEDF9@FGFGGGGFGCGGGFFGGGC*9<+41C@F9+3+<6*.*+C7EFE**=:<?C+3+:AF:+***2.7E?8+7++<FF7E7+9CC7<C9+
@M03152:184:000000000-AWYW1:1:2106:28131:18437 1:N:0:AGAGGATAATACCTGT
AAGCTCGTAGTTGAATTTCGGGATCAATTTATTGGTCGTGCTATTGTACGTACTGGTATTATTGATTCCTACCTTCTGACGAACCATGATGTCATTAATTTGGTGTCTTGGGGAATCAGGACTGTTACTTTGAAAAAATTAGAGTGTTTAAAGCAGGCTAACGCTTGAATACATTAGCATGGAATAACGAAATAGGACGTTTGATTCTATTTTGTTGGTTTCTAGGACCGTAGTAATGATTAATAGGGATAGTTGGGTTGAATTCTCGGGTGGCAAGGAACTCCAGTCACAGAGGATAATT
+
CCCC@FC:-:CDGCFGFFFFGEGCFE@FGGFDG9CF@FEFG,,CCEGAED@FC<@,FEGG,CFEGG9FCEFGGGCCFGGF:FCC:C@FFGCFGFFGF,C<<ECCCF<FFFGFG7:CFGCFGC,E,C9FG9<BEFG,B@EFFGEGGGFFF?EFGFGGFG,,5BF7=:FFAFGGGGGE<<DFDD@9EFGGGEE7BADB9@@++3+@3,,8@FGGGGFF7,@>>C=;E9>,>8*141,>,5,=,><7:FF,,,;6=@9E****,2?<+++*/*;:***;=FF*2>+*5++2+12<6*>=?+*<0
@M03152:184:000000000-AWYW1:1:2106:17950:18479 1:N:0:AGAGGATAATACCTGT
AAGCTCGTAGTTGAATTTCGGGATCAATTTATTGGTCGTGCTATTGTACGTACTGGTATTATTGATTCCTACCTTCTGACGAACCACGATGTCATTAATTTGGTGTCTTGGGGAATCAGGACTGTTACTTTGAAAAAATTAGAGTGTTTAAAGCAGGCTCACGCTTGAATACATTAGCATGGAATAACGAAATAGGACGTTTGATTCTATTTTGTTGGTTTCTAGGATCGACGTAATGATTAATAGGGATAGTTGGGTGGAATTCTCGGGTGCCAAGGAACTCCAGTCACAGAGGATAATA
+
CCCCCGGGGGGGGGGGGGGGGGGGGGGGGGGGGGGGGGGGGGGGGGGGGGGGGGGGFGGGGGGFGGGGGGGGGGGGGGGGGGGGGGGGGGGGGGGGGGGGGGGGGGGGGGGGGGGGGGGGGGGGGGGGGGGGGGGGGGGGGGGGGGGGGGGFGFGFFFDFGGGGGGGGGGGGGGGGGFGGFFFGDFGFEEGGGGFGGFGCGGECFGFGGGGGGFCG>FEFGGGGGFGF8EGGGDFDEDC7C?CGFGGF?EAFC9F8==BC>FDG+<BECCC58CGGE3);6EFFGGCFG4C78CG6+2:++
@M03152:184:000000000-AWYW1:1:2106:9159:18491 1:N:0:AGAGGATAATACCTGT
AAGCTCGTAGTTGAATTTCGGGGGCATTCAGGCCAAAGCTCGTCCTTGTGGCGTGGCTGGGTCTGGGCTTCCTACGTTTGGATAGTGGGCAACCGCTTCCAATCATTTACTTTGAAAAAATTAGAGTGTTCAAAGCAGGCGTAACCTTGCCATTGAATATTACAGCATGGGATAATAGAATATGACGTTGGTCTTATTTTGTTGGTTTCTAAGGCTGATGTAATGATTAATAGGGATAGTTGGGTGGAATTCTCGGGTGCCAAGGAACTCCAGTCACAGAGGATAAACTCGTATGCCGTCT
+
CCCCCGGGEFGGGGGGGGGGGGGGGGGGGGGGGGGGGGGGGGGGGGGGGGGGGGGGGGGGGGGGGGGGGGGGGGGGGGGGGGGGGGGGGGGGGGGGGGGGGGGGGGGGFGGGGGGGGGGGGGGGGGGFGGGGGGGFDG@FGGGEGGGGGGFGGGGGGGGGGGGGGGGGGGGGGFGCFGGGGGGGGGGEFCCFFGGGGGCF9F7CCCFGFGFCE,?FG>?EFGCFGGGGG9?1ACFFFFGGF7CED8C5CFF9@>58EFGG??68FGF*7EGGGGGDFF?6?EF4<7+006CFEGCGFCG=F
@M03152:184:000000000-AWYW1:1:2106:27268:18505 1:N:0:AGAGGATAATACCTGT
AAGCTCGTAGTTGAATTTCGGGTCCGGCTGAGTGGTCTTGCCAATGGTAAGTACTGCTCTGGTCGGACCTTTCTTTCTGGGGAACCAACGTGCTCTTAACTGAGTGCGCTGGGGATCCAGGACTTTTACTTTGAAAAAATTAGAGTGTTTAAAGCAGGCCTACGCTTGAATACGTTAGCATGGAATAATAGAATAGGACTTTGGTTCTATTTTGTTGGTTTCTAGGACCGAGGTAATGATTAATAGGGATAGTTGGGTGGAATTCTTGGTGGCCAAGGAACTCAAGTAACAGAGGATAATA
+
CCCCCCF@FFFFGF<<FFC@B+,@CFGGGGDC@EFEEGF9FF,C,C@FF,6C,CACEF<FFE<F::@EGE<<6EFFEFF,,6,6D<CFGGFFGGF,EECFFGGEFECEFEGD@F+BAF@==DFFFEFFFGEDFFEF,A:<FEGCAEA,<8FA,,?FFCB7=<F+@FB+>FFFCGCFE7;FFDCGEGFFFF9FFAAD<FF:B,:D<F;>D97FC,D:>>>>@>@FG?C:F>:*:CGGD?CC7+<+;CG**256;+<CEE@8*?+8<++<73/**29*7;76CFC*<90+<123;>F2<C7+3
@M03152:184:000000000-AWYW1:1:2106:24176:18596 1:N:0:AGAGGATAATACCTGT
AAGCTCGTAGTTGAATTTCGGGATCAATTTATTGGTCGTGCTATTGTACGTACTGGTATTATTGATTTCTACCTTCTGACGAACCATGATTTCATTAATTTGGTGCCTTGGGGAATCAGGACTGTTACTTTGAAAAAATTAGAGTGCTTAAAGCAGGCTCACGCTTGAATATATTAGCATGGAATAACGAAATAGGACGTTTGATTCTATTTTGGTGGTTTCTAGGATCGAGGTCATGATAAATTGGGACAGTTGGGTGGAATTATCGGGGGCCAAGGAACTCCCGTCGCATAGGCAAATT
+
CCCC@FF@CE@FC@<6CA<EFCD+:,C<F<@@FFGGGGG@BF9C6EFC@,C<8,EFG9EAFGDGCFDDCEF<@<,C,@CE,8@:@FCFFG,,C<@DF6,F<FEFE,6CE<AFE,,:EFA=CF8EC<,5,<<5,,,54@AF,=EGGF,BCFFGC,E,B@8FFDA8FEE,FEF,CF9=C,>FG,=9F<;,3B3FGFA==FD+5>3=<CF99DEG,,+58:*6@3@,;>:E8*B*46,<25,,,,,,+50:,,)44,1,8:E*8++C+AF=55*1*)9**0)2:CFG**2*2)/**27++**22
@M03152:184:000000000-AWYW1:1:2106:25825:18657 1:N:0:AGAGGATAATACCTGT
AAGCTCGTAGTTGAATTTCGGGACCGGTTTACTGGTCGTGCATTTGTACGTACTGGGTATTATTGGTTTCTCCTTTCTGACGAATCATAATGCCATTAATTTGGTGTTCTGGGGAATCAGGACTGTTACTTTGAAAAAATTAGAGTGTTTAAAGCAGGCTCACGCTTGAATACATTAGCATGGAATAACGGAATAGGACGTTTGATTCTATTTTGTTGGTTTCTAGGATCGACGTAATGATTAATAGGGATAGTTGGGTGGAATTCTCGGGTGCCAAGGAACTCCAGTCACAGAGGATAAT
+
BBCCAFGGEGGGGCGGGGGGGGGGGGGGGGGGGGGGGGGDGGGGGFCFG@FGGGGFGGGGGGGGGGGGGGGGGGGGGGGGGGGGGGGGGGGGGGFGGGCGGGGGGGGGGGFGGGGGGGGGGGGGGGGGGGGGGDFGGGGGGGGGGGCGGFGFGGGGGGGGGGFGGGGGGGGGGGGGGGGGGGGGGGGGGGGEG@FGGFGGGEF<FFGFGFGGGGGGGFGEFGFGDGGGGG5EGG:CFF9B7AFF+<BFG,6CFGGCFGGD>F9;FFGGGDGGDGGFF47FGGGGFFFGGFFGC9D5:CGF3
@M03152:184:000000000-AWYW1:1:2106:13817:18691 1:N:0:AGAGGATAATACCTGT
AAGCTCGTAGTTGAATTTCGGGGCCTTTTATCAAAGCGTTGCGGTCTGAAACCCCGCTGAGGGGCGAAAGCTTTTTGGTGATGGGGCGGTACTGCAGGCGGGGCTCAAATCTGGTTTCTCGAAGACAACCTGTGCCCTTTACTGGGTTTGCGGGAATCATTGTACTCGAGACATTTACTTTGAATAAAGTAAAGTGTTCAAAGCAGGCAGTTTCGCTTGAATACATTAGCATGGAATTATGGAATAGGACTTTTGTCTTATTTTGTTGGGTTCTTGGAACCAAGTGATGATTAAATGGGAT
+
CCCCCGGGGGGGGA9EFGGG7F+@CFCFGGF9-@<FFEGGD@CCB@F,C6CEF>C@EDFE@<C@7+++44EC,CFF+>EEC<FF,:CF@>435?9,3B:77CF7<*,EFG9DEC<FF>FCD,,8*3<F,1<<C:C,CFFFG9CFDFFDG7<FE:B<FEGE2?F,<><CC*;*8CFG:C<<C:+A+2<++03++0<@+0++<<+0+**:C5;@C0**;C5*+03++:<+28++2*00<+2<7++<:+++<66CA+<;:?:+2+AC:C****2*;C**+)*+*0*13++3+*0C+:*+<+*03
@M03152:184:000000000-AWYW1:1:2106:13515:18708 1:N:0:AGAGGATAATACCTGT
AAGCTCGTAGTTGAATTTCGGGCCTGGCTGGGTGGTCTTGCCGCAAGGTAAGCACTGCTCTGGTCGGGTCTTTCCTTCTGGGGAGCCGGCGTGCTCTTAACTGAGTGCGTCGGGGATCCAGGACTTTTACTTTGAAAAAATTAGAGTGTTTAAAGCAGGCTTACGCTCGAATACATTAGCATGGAATAATAGAATAGGACTTTGGTTCTATTTTGTTGGTTTCTAGGACCGAAGTAATGATTAATAGGGATAGTTGGGTGGAATTCTCGGGTGCCAAGGAACTCCAGTCACAGAGGATAAT
+
CCCCCGGGGGGGGGFGGGFGGGGGGGGGGGGGGGGGGGGGGGGGGGGGGEGGGGGGGGGGGGGGGGGGGGGDGGGGGGGGGGG7FGGGGGGGGGGGGGGGGGGGGGGGGFGGEGG7:FFGGGGGGGGGGGGGGGGFFGGGGGGGGGGGGGGGGFFGGGGGGGGGGDEGGGFFGGGGGGGGGGGGDCFFEGGGG9;CGFGGFFGGGGGFF<FFGGDFGGCGGGFGGGGFGGGCDCFG?FG7<CGGGGGGGFFCCFGG6EEG5;996<C95=5FCGC*CF3FEFC>FGGGGFGGGFGF6E>7+
@M03152:184:000000000-AWYW1:1:2106:16582:18840 1:N:0:AGAGGATAATACCTGT
AAGCTCGTAGTTGAATTTCGGGATCGAAGGAATCGGTCCGCCGTCAAGGCGTGAACTGGTTTCTTCATCCTCTTCTATGGGATACTCACCTTTGCTCTTAACTGGGTGAAGGTTAAAAAGCGGTAGTGGGCCGGGGCAACTCGACCATTATCGTGGGGTTCCCATTCATTTACTTTGAATAAATTAGAGTGTTCAAAGCAGGCATAAAGGGGCCTTGAATACATTAGCATGGGATAATAGAACAGGATGCGTGTCCTCGTTTTGTTGGTTTCTAGGACATGAATAATGATTATTAGGGATT
+
C@CC-CFFCFECGEFGFFGG@FFGGGDC@CGGFFGDE6FFGGGEC:CG8DECEGGGFGGGGGGFGGCFFEFGGFFCGEGF?DFCGCGFG@=FE9<<FF?EFG9FGG=F4CF8?<?FFG@E8CCFFGGG?C7DECG+6><3BFG@@EFD9,8CFFFCG><C@,,@9BF=AFG9;;@F9,@F;,,,73@;2?C@,6;DG9B@CFC7<F,=?:FGG<*CG,?9;FGFFB9CBE9=*3C?F9=@+A7?F5CG66>=82:++3;C>FC6:EFFGC8CFC**+00<CC7:979000+3+0:9+/*2*
@M03152:184:000000000-AWYW1:1:2106:4920:18848 1:N:0:AGAGGATAATACCTGT
AAGCTCGTAGTTGAATTTCGGATTGGCTTGGGTGGTCCCGCCGCAAGGTGGGTACTTCTCGGGCTAGTCTTTCCTTCTGGCGAACATATGTGCTCTTCACTGAGTGTGTATGGGAACCAGGACTTTTACTTTGAAAAAATTAGAGTGTTTAAAGCAGGCTTACGCTTGAATACATTAGCATGGAATAATAGAATAGGACTTTGGTTCTATTTTTTTGGTTTCTAGGACCGAAGTAATGATGAATAGGGATAGTTGGGTGGAATTCTCGGGTGCCAATGAACTCCATTCTCAGAGGATAATT
+
CC-@CGGGGGGGGGGGGGGGGGGGG8FFFEFGFGDGGGGEGGGGGGEGGGGDFFGGGGGGGF7FFGGEDFGGGGGGGGGGG7FGEGGFFCFFG9CFGGGGGGCFFGEEFGCGGCCFGGGFGGGGGGGFFGGGFGGGGDDFDA8A<ADFFFEGG9FGGCEFFAFF+CCCCGGGGECFGFGG,@:DCFGC;EFGFFGFGE<FGG,:>1,;DCFGE9:F7CG5@BCC@EF6FEBECFCC+++<++<=:+6*0*)+31A6**;880+<77+/**;)/0**29=7<F+9++<++*+339*07:0++
@M03152:184:000000000-AWYW1:1:2106:27915:18849 1:N:0:AGAGGATAATACCTGT
AAGCTCGTAGTTGAATTTCGGGCCTGGCCGGGCGGTCTGCCTAACGGCACGTACTGTCTGGGCGGGCCTTACCTCTTGGTGAGCCGGCGTGCCCTTTGTTGGTGTGCGTCGGGGAACCAGGACCTTTACCTTGAGAAAATTAGAGTGTTCAAAGCAGGCCTATGCCTGAATACATTAGCATGGAATAATAAAATAGGACGCGCGGTTCTATTTTGTTGGTTTCTAGAGTCGCCGTAATGATTAATAGGGATAGTTGGGTGGAATTCTCGGGTGCCAAGGAACTCCAGTCACAGAGGATAAA
+
CCCC-FFF7FGFGGGGGGGGGEFFFGGGGGGGGGGGGGGFGGFF8EGGGGGG,CCFGGGGGGGGGGGGGGGGGGGGGGGGEGFFGCFGCGEEGGG@FDFGGGDFGCCGGGGG@EFFFGGGC:DFCFGGGGFGGFCF9::;F,?CCFGFGGGG?FGGGGCGGFGGCGGGFDFGGF9C:FGGGGGGGFGFGGGGCFGGGGGCEGGGC/CEEEGGGGF*;CC*@6+2A??FC@EECC:55:C7EGG7:FGCF*8C<+0<8=EE5*<E67CFD=EGG*9>+.76*;CF8<<<?F?E@4FG*+0<9
@M03152:184:000000000-AWYW1:1:2106:24144:18873 1:N:0:AGAGGATAATACCTGT
AAGCTCGTAGTTGAATTTCGGACCTGGCTGGGCGGTCTTGCCGAAAGGTAAGCACTGCTCTGGTCGGGTCTTTCCTTCTGGGGAACCAGCGTGCTCTTAATTGAGTGCGCTGGGGATCCAGGACTTTTACTTTGAAAAAATTAGAGTGTTTAAAGCAGGCATACGCTTGAATACATTAGCATGGAATAATAGAATAGGACTTTGGTTCTATTTTGTTGGTTTCTAGGACCGAAGTAATGATTAATAGGGATAGTTGGGTGGAATTCTCGGGTGCCAAGGAACTCCAGTCACAGAGGATAAT
+
CCCCCFGGGGGGGGFFGGGGGGGGGGGGGGDEGGGGGGGFGFD@CGGGGDFGGGCFGGGGGGGGGGG@FFGGGGGGGGGGCFGDGGGFGGGGGEGGGGGGGGDGGFFGGGGGGGCEFGGGGGGGGGFFGGCGGGADDFFGGGGGGGGGFFFGGGDCE3FEGGGGGGGGGFFGGGGGGFGCF=FGFBFGFFGFFCGFDFGGGGGGGGFFFBACFF9FFGFGGGGG?+<8CF>E5EC+A?FGGDFEGG7GG?A7<9C7@CGGD56?6+<FC==CCCFFC>FEGGGGG86CFBG9@C4=6+*:+
@M03152:184:000000000-AWYW1:1:2106:3632:18909 1:N:0:AGAGGATAATACCTGT
AAGCTCGTAGTTGAATTTCGGGTCTGGCTGACCGGTCCGCCTCACCGCGTGCACTGGTTCGGCCGGATCTCTCCTTCTGGCTAACCTCATGCCCTTTACTGGGTGTGCTGGGGAACCAGGACTTTTACTTTGAAAAAATTAGAGTGTTCAAATCAGGCATATGCTCGAATACATTAGCATGGAATAATAGAATAGGACGTGCGGTTCTATTTTGTTGGTTTCTAGGACCGCCGTAATGATTAATAGGGATCGTTGGGTGGAATTCTCGGGTGCCAAGGAACTCCAGTCACCGAGGTTAATC
+
CB<CCFGGCCGGFA9EFFGGFGFGGGDGGFGGGD7FGGEGGGGGGGGGEFFG@FE69EFGC7FGEGFGGGGGGGGFGG<?FE,CFGGGGFFGGGFGF,EF9CGG@FGGGCF>ECFGGCDF=DFFFFFGGGGD,C??=+BFG<<F@FGGGGFGAFFFFGGGAF9@FFGD,D@FGFG9,@=FGGG9CF,@,EF,@;A,:F*>:F@7FEGG;F;CCCGGGFBEFCGG+2BCC5CCCGE87F+C<9C=>C?F*C)/;F=5*AC*:A:8?FF=F5ED*7*9*7)0*2<7++0+299**)1*:+::+
@M03152:184:000000000-AWYW1:1:2106:10146:18912 1:N:0:AGAGGATAATACCTGT
AAGCTCGTAGTTGAATTTCGGGATCAATTTATTGGTCGTGCAATCGTACGTACTGGTATTATTGATTCCTACCTTCTGACGAACCATGATGTCATTAATTTGGTGTCATGGGGAATCAGGACTGTTACTTTGAAAAACTTAGAGTGTTTAAAGCAGGCTCACGCTTGAATACATTAGCATGGAATAACGAAATAGGACGTTTGATTCTATTTTGTTGGTTTCTAGGATCGACGTATTGATTTATAGGGATAGTTGGGTGGAATTCTCGGGTGCCAAGGAACTCCGGTCACAGAGGATAATA
+
CBCC9FG@FGFEFAEFGGGGG@7CF86CFEEFFGDGG+@@FDFCE<FFG7GFEGFCFGFGGFF<CFGGGGGGGGDFCCEGEECEGGGGEF,<CFGGA,C?,EAC,CEFG99FGCFGGCC<CFFGGAAFGEF,A9A,9+:?9,A<E,BEAFCA<?EFFEG8F?FGEG7FEF?,ACDFCGGG?<:,A<FCE8B>D99>33:+6,+=FFGFCFE9B=CC@8BFD9E;:@6>F58C8*4,<C7:<,,=@@:EC=F6@<,:8EGGFCGGFE9**/;C*7C;C)=*ACFF**///9?7099CC9D?+
@M03152:184:000000000-AWYW1:1:2106:10562:18943 1:N:0:AGAGGATAATACCTGT
AAGCTCGTAGTTGAATTTCGGGCCTGGCTGGGTGGTCTTGCCGCAAGGTAAGCACTGCTCTGGTCGGGTCTTTCCTTCTGGGGAGCCAACGTGCTCTTAATTGAGTGCGCTGGGGATCCAGGACTTTTACTTTGAAAAAATTAGAGTGTTTAAAGCAGGCTTACGCTTGAATACATTAGCATGGAATAATAGAATAGGACTTTGGTTCTATTTTGTTGGTTTCTAGGACCGAAGTAATGATTAATAGGGATAGTTGGGTGGAATTCTCGGGTGCCAAGGAACTCCAGTCACAGAGGATAAA
+
CCCCCGGFEGFGGGGGGGGGGGGGGGGGGGGGGGGGGGGGGGGGGCGFGFFGGGGGGGGGGGGGGGGGGGGGGGGGGGGGGGGGGGGGGGGGGGGGGGGGFGGGGGGGGEGGGGGGGGGGGFFGGFGGGGGGGGGGFGGEFFFGGFFGGGGGCFGGGGGGGGGGGGGGGGGGFGGGGGGFGFGGGGGGGGGGGFGGGGFGGGGGGFFGGGGGGGGGECGGGGCFGGGGDGG==*BCGFFFGGG?GFC?FCA?6CEGCEGEGFGEF?FF*5?7*950+73:CCFFGGCC+7CE70>E6?C?+
@M03152:184:000000000-AWYW1:1:2106:7716:18959 1:N:0:AGAGGATAATACCTGT
AAGCTCGTAGTTGAATTTCGGTTAATAAGGAATTTACGGTCCACTTCTAAAGTGTGAACTAAAATCTTTATTTCCTTCCTTCTAGATTCACTCCCTTTATTATCCGTAATATTGGGGTAAAAGTAATCTAGATCTTTTACTGTGAAGAAATTAGAGTGTTCGAAGCAGGCGTAACCTAGTCTTTGAATATATTAGCATGGGATAATGAAATAGGACTTGAGTTCTACTTTCGTTGGTTTCTAGGGCTTAAGTAATGATTAATAGGGATAGTTGGGTGGAATTCTCGGGTGCCAAGGAACTC
+
CCCCCGGGGGGGGGGGGGGGGGGGGGGGGGGGGGGGGGGGGGGGGGGGGGGGGGGGGGGGGGGGGGGGGGGGGGGGGGGGGGGGGGGFFGGGGGGGGGGGGGGGFGGFEGGGGG9FDGGGGGGGG9EFGGGGGGGGGGGCGGGGGGGCFGGGGGGGGGGGFGGGD7FFFEGFEGGCGFFGCGGGCFEGGGGGGGCFCGCGGGFDDFFEFCBFGAFCEGGFFFGGC>;;EFGGFF,8@CFGGCGCCCE;9:8EDAFG7,;;,>?>6;8709DEF4CDG:A,=E<B,/**28E8ACF=F*0=9
@M03152:184:000000000-AWYW1:1:2106:16128:19049 1:N:0:AGAGGATAATACCTGT
AAGCTCGTAGTTGAATTTCGGCCTTTGCCGCCCGGTCCGCCTATTTGGGTGTGTACTGGAGCGGTGGAGGCTTACCTCGTGGTGAGCTGTTATGCCCTTTACTGGGTGTGGCAGGGAACCATGATTTTTACTTTGAAAAAATTAGAGTGTTCAAAGCAGGCTTACGCCCGAATACATTAGCATGGAATAATAAAATAGGACGTGCGGTCCTATTTTGTTGGTTTCTAGGATCGCCGTAATGATTAATAGGGATAGTTGGGTGGAATTCTCGGGTGCCAAGGAACTCCAGTCACAGAGGATA
+
CCCCCGGGGGGGGGGGGGGGGGGGGGGGGGGGGGGGGEGGGGDFAGGGDGGGGGGGGGGGEGGG@FGGGEGFEGGFGGGGGG7FFFGGGGGGGGG9FGGGFGGGGGGG=FG?FFGGFFFGFFF?FGFGFGGGGGGGGFFGGGGGGCFEFBFFFFFGFGGGGGGGGGGG>@FGDFGGGGGC,>FFG:BFGGGGGGGGGDFFG>FGGGGGGB,,6FFGGFFGGG8CF?9BF<C?CGED5CCFC>EFDF7+<FF68@FGFGFECEGG?E6<CCGFE<CD**975FGGGG6<FF6FFGFCFGCC?
@M03152:184:000000000-AWYW1:1:2106:18920:19233 1:N:0:AGAGGATAATACCTGT
AAGCTCGTAGTTGAATTTCGGGCCTGGCTAGGCGGTTTAGCCGCAAGGTTAACACTGCTTTGGTTGGGCCTTTCCTTCCAGGGAACTAGTGTGCTCTTTATTGAGTGCGCTAGGGATCTAGGACTGTTACTTTGAAAAAATTAGAGGGTTTAAAACAGGCTTATGCTTGAATACATTAGCATGGAATAACGGAATAGGACTTTGTTTCTATTTTGTTGGTTTTAGAGATGAAGTAATGATTAATAGGGATAGTGGGATGGAATTCTCGGGTGCCAAGGAACTCCAGTCCCAGAGGATAATA
+
@ACC@<FCFGFFFFECGAD@E:@C@FGGFC@<@F:CFGGFGGGGGGGGFGGCEFFAFAFEAFGF@FGDCDCFGCCE<EFF?EF<CCDGD,CECFA,,CC,C?ECAFD94FEEDC,AF@C9,,FF8EAFCFF<EC9?F9BC8EE,C?,::FCBA5DC<<@F8D3EBFC,DF@DGFECA<FFFF,DB<DFGGE7<**>F3373@FFG7F;D9@C@@,>>EC14BFF6,B,;BF,A;C,1B?,1>,9:76**0)01+***3;E6+2?:++*75/8/0:CE540:8F6+AE++)0+;9**++20+
@M03152:184:000000000-AWYW1:1:2106:15753:19292 1:N:0:AGAGGATAATACCTGT
AAGCTCGTAGTTGAATTTCGGGATCAGTATGTTGGTCGTGCTTCGGTACGTACTGTCATTACTGGTTTCTCCCTTCTGAAGAACCTTGATGTCATTAATTTGGTGTCTTGGGGAATCAGGACTGTTACTTTGAAAAAATTAGAGTGTTTAAAGCAGGCATACGCTTGAATACATTAGCATGGAATAATGAAATAGGACGTTTGATTCTATTTTGTTGGTTTCTAGGATCGACGTAATGATTAATAGGGATAGTTGGGTGGAATTCTCGGGTGCCAAGGAACTCCAGTCACAGAGGATAAGC
+
CCCCCGGGGGGGGGGGGGGGGGGGGGGGGGGGGGGGGGGGGGGGGGGGGGGGGGGGGGGGGGGGGGGGGGGGGGGGGGGGGGGGGGGGGGGGGGGGFGGGGGGGGGGGGGGGGGGGGGGGFGGGGGGGGCFGGGGGGGGGGGGGFGGGGGGGGGGGGGGGGGGGGGGGGGFGGGGGFGDFGGGGGGEGFGGDGCDDFDGGGFEA<FFGGGGGGCGGGCGGG;,3DFCFFD5CEEGGFGFCCE?FFGFE?=F?FGGDEGEEG?FG+=9CF=C):CGFGFFFCFC0CEF++*<CCF3*<?03+
@M03152:184:000000000-AWYW1:1:2106:10729:19408 1:N:0:AGAGGATAATACCTGT
AAGCTCGTAGTTGAATTTCGGGATCAATTTGCTGGTCGTGCCTACGGTACGTACTGGTTTTGTTGGTTCCTCCTTTCCGAGGAGCCGTGATATCATTAATTTGGTGTCGCAAGGAATCGGAACTGTTACTTTGAAAAAATTAGAGTGTTTAAAGCAGGCTAACGCTTGAATACATTAGCATGGAATAATGAAATAGGACGATTGATCCTATTTTGTTGGTTTCTAGGATCTACGTAATGATTAATAGGGATAGTTGGGTGGAATTCTCGGGTGCCAAGGAACTCCATTCACAGAGGATAAT
+
CCCCCGGGGGGGGGGGGGGGGGGGGGGGFGGGGGGGGGGGGGGGGGGGGGGGGGGGGGGGFGGGFGGGFGGGGGGGFGGGEGGGGGGGGGGGGGGFGGGGGGGGGGGGGGFGGGDFGGGGGGGGGGGGGGGCGFCGGGGFGGGGGGGGGGGGGGDGGGGGGGGGGGGGGGGGGAFFFD?DGGGGGGGCFFFGGGGDFECB:>DDFFFGG;FGFF,FFGCGGG@EGGGFBCFG7:CGFC7:EGGCD<E6CF.0+>C?CCGG5B2?C+?=9*=D5CCFFFFFGFG7FF:A?FFGFC757ECC9
@M03152:184:000000000-AWYW1:1:2106:8664:19500 1:N:0:AGAGGATAATACCTGT
AAGCTCGTAGTTGAATTTCGGGATCAGTATGTTGGTCGTGCTTAGGTACGTACTGTCATTACTGGTTTCTCTCTTCTGAAGAACCTTGATGTCATTAATTTGGTGTCTTGGGGAATCAGGGCTGTTACTTTGAAAAAATTAGAGTGTTTAAAGCAGGCATACGCTTGAATACATTAGCATGGAATAATGAAATAGGACGTTTGATTCTATTTTGTTGGTTTCTAGGATCGACGTAATGATTAATAGGGATAGTTGGGTGGAATTCTCGGGTGCCAAGGAACTCCAGTCACAGAGGATAATT
+
CBCCCGGGGGGGGA@FGGGGD7FGGGGGFGEGGGGGGGGCEDFGGGGGGGGGFGGGGGGGGFFFGGCEFGGGGGGFFCFGGCFGGGGGFGFGGFGGEEEEFGGF@FFFCECFFGEFGGGGGGGGGGFGGGGGGDGFDEGEFGGFGGGGGGGGGAFG<EEFGFGGGGFE<FGGGGGGGGGGG?FFGGGGGAFGG9D89FCF+=FDFGGGGGGGGGGGGGGGGGGGA,:;@CGGGGGGFG?F7FCGGFCE,CFGGCG?CEGE>F9EFGFGG585CCCCCFFGFGGFG?>+=CFCCFFC<2:9+
@M03152:184:000000000-AWYW1:1:2106:13867:19552 1:N:0:AGAGGATAATACCTGT
AAGCTCGTAGTTGAATTTCGGGATCATTTTATTGGTCGTGCTATTGTACGTACTGGTATTATTGATTTCTACCTTCTGACGAACCATGATGTCATTAATTTGTTGTCTTGGGGAATCAGGACTGTTACTTTGAAAAAATCATAGTGTTTAAAGCAGGCTCACGCTTGAATACATTAGCATGGAATAACGAAATAGGACGTTTTATTCTATTTTGTTGGTTTCTTGGATCGACGTAATGATTAATAGGGATAGTTGGGTGTAATTCTCGGGCGCCAAGGAACTCCAGTCACAGAGGATCATT
+
CCCCCGGGGGGGFG9FFGGGGGC7F8,C-6<FD6@;@FFEG,,;6,CEAF<,CFFDC,CFEF<,,C<E<E9F9<6@E<,<BB7@@,CFC<<6F,9C,9,CCA,C=F<,9,,=78BF,CA=,C,,C?5<FF,,<E<<FC=,5,5,:<FFDE,C9,8<++,A=<E4?7==F<FA,5A3,,8=9A,DD9D,@6E+3633,@+@7F+78@;D9FF@CG:FGFGGG>;,<,,@,4*1=E55;C7:F77:+1=,=A8,BC,8:EE*399C9E<755*/3/8)/).*6::7+2<A+@?C+2*0<+2++
@M03152:184:000000000-AWYW1:1:2106:17461:19587 1:N:0:AGAGGATAATACCTGT
AAGCTCGTAGTTGAATTTCGGGATCAGTATGTTGGTCGTGCTTCGGTACGTACTGTCATTACTGGTTTCTCCCTTCTGAAGAACCTTGATGTCATTAATTTGGTGTCTTGGGGAATCAGGACTGTTACTTTGAAAAAATTAGAGTGTTTAAAGCAGGCATACGCTTGAATACATTAGCATGGAATAATGAAATAGGACGTTTGATTCTATTTTGTTGGTTTCTAGGATCGACGTAATGATTAATAGGGATAGTTGGGTGGAATTCTCGGGTGCCAAGGAACTCCAGTCACAGAGGATAATC
+
C@CC<FGGGGGGGGFGGGGGGGDGGGGFFGGGGGGGGGGGG@GGGGGFGGGGGGGGGGGGGFGGFGGGGGFGGGGGGA<FEFGGGDG<6EFGGGEG9CFGGFGCFGGGCECEEFG@FEFC<,,CFF9EGGAEE,?,,@FGG<EGFGFFGGGC?EEFGGGGGGGD=FFFBF9EGFGGFFFGGGG9FDDEF9;BDFF8ED7FFGGFGFECAFGGGGGGG68DCEC;7C8CCG5CGGEGGCFGG,<2+>?FGF6EGGGG*=:*8<CFGGC5CG@5C5FFCAAFGGGG8CF<AFC<87<*3+*++
@M03152:184:000000000-AWYW1:1:2106:10956:19626 1:N:0:AGAGGATAATACCTGT
AAGCTCGTAGTTGAATTTCGGGCCTGGCTGGGTGGTCTTGCCGAAAGGTAAGCACTTCTCTGGTCGGGTCTTTCCTTCTGGGGAACCAGCGTGCACTTAACTGGGTGCGTTGGGGATCCAGGACTTTTACTTTTAAAAAATTAGAGTGTTCAAAGCAGGCCTACGCCCGAATACATTAGCAAGGAATAATAGAATAGTACGCGCGTTCCCATTTTGTTGGTTTTTAGGACCGAAGTAATGAGTAATAGGGAGAGTTGGGTGGAATTCTCGGGTGCCAAGGAACTCAAGTCATAGAGGATAA
+
CCCC@FGFGGBEF<<FGGG?7:CFCGF@@CC7-C@@FGG<EFFDCFE@F<FFFFFD,C<CFAFF9+C+C6@FFGFGFE@E98FEFD<CFEDFCF,CCC,CF<FFDAFFDF=:BFGGC7B=F<=BAFGGDEEG,,<=<,,3,:EFFFF<B?<DAFD8FFFGCGGG@F7CC<:FDCGC9CGG=,>B,5,>>FF;?DG9:,@F*5*:141=CFFFF99CCGEF=82*3C*BF6*=*:8@79CCF+<:79CFF*)**2<7A758>*;+<?++:/*)*190<?5*70CCC+0<F?7++*2+:2*02
@M03152:184:000000000-AWYW1:1:2106:9740:19663 1:N:0:AGAGGATAATACCTGT
AAGCTCGTAATTGAATTTCGGACCTGGCTGGGCGGTCTTGCCGAAAGGTAAGCACTGCTCTGGTCGGGTCTTTCCTTCTGGGGAACCTGCGTGCTCTTAATTGAGTGCGCAGGGGATCCAGGACTTTTACTTTGAAAAAATGAGAGTGTTTAAAGCAGGCCTACGCTTGAATACATTAGCATGGAATAATAGAATAGGACTTTGGTTCTATTTTGTTGGTTTCTAGGACCGAAGTAATGATTAATAGGGATAGTTGGGTGGAATTCTCGGGTGCCAAGGAACTCCAGTCACCGAGGATAAA
+
CCCC9EF@FGFGGGGGGGGFECECGGGCFFDGFGEEFFFFGGGDGGDCFDFGFF8FGGFGGGGGCFGEGGGGGAFGGFGGGGGDEF@FF8EFGGD<<EGCE9FGGGGFEEDGGGGGEFGGGGGD=AFCGFFGA,ABFFGGG,3B>FDDFG8CDCEFCEGGGFGFG@G*DE:FFFGFCFGGGG9FGGFGGGGGG?DFGGG,>CCFCCFCF<CGFGG7CGGGGGGGFDFGG*88**1>@99@FCA9FG7EEC)*+<9+8>8CC/2+<+3+9=878*27A@FG62+*+2+<<@++2))*/<*<0
@M03152:184:000000000-AWYW1:1:2106:13062:19693 1:N:0:AGAGGATAATACCTGT
AAGCTCGTAGTTGAATTTCGGGTCTGGCTGACCGGTCCGCCTCACCGCGTGCACTGGTTCGGCCGGATCTTTCCTTCTGGCTAACCTCATGCCCTTTACTGGGTGTGCTGGGGAACCAGGACTTTTACTTTGAAAAAATTAGAGTGTTCAAAGCAGGCATATGCTCGAATACATTAGCATGGAATAATAGAATAGGACGTGCGGTTCTATTTTGTTGGTTTCTAGGACCGCCGTAATGATTAATAGGGATAGTTGGGTGGAATTCTCGGGTGCCAAGGAACTCCAGTCACAGAGGATAATT
+
CCCCCGGGGGGGGGGGGGGGEGGGGGGGGGGGGGGGGGGGGGGGGGGGGGGG7FGGGGGGGGGGGGGGGGGGGGGGGGGGGGGGGGGGGGGGGGGGGGGGGGGGGGGGGGGGGCGGGGGGGFGGGGGGGGGFGGGGGGGGGDFGGGGFFGGGGGGGGGGGGGGGFGGGGGFGGGGGFGGGGFGGGGGGGGGGFFAFCCE:7FCCGGCFGGGGG9FGG5EGGGC;F+?C388CEGC8FGGGGGGGC@CC*0<+<:C8*:C>FCFG9FFGC58CE4C4:356*3A9++0+09<:C>9*AFGG+
@M03152:184:000000000-AWYW1:1:2106:5650:19779 1:N:0:AGAGGATAATACCTGT
AAGCTCGTAGTTGAATTTCGGGGTTAGTAGGTTGGTCATGCCTCTGGTATGTACTGGTCTCACTGATTCCTCCTTCCTGATGAACCGTAATGCCATTAATTTGGTGTTGCGGGGAATTTGGACTGTTACTTTGAAAAAATTAGAGTGTTTAAAGCAAGCTAACGCTTGAATACATTAGCATGGAATAATGAAATAGGACGTTCGATCCTATTTTGTTGGTTTCTAGGATTGACGTAATGATTAATAGGGATAGTTGGGTGGAATTCTCGGGTGCCAAGGAACTCCAGTCAAAGAGGATAAT
+
CCCCCGG7FGEGGGGGGGGGGGGEGGFGGGGGGGGGGGGGGGGFFGGGGGGGCFGGGGGGGGGGGGGGGGGGGGGGGGGFF9FGDFDGGGGFGGGGGFFGGGGGGGGGGGGGGGDGGGGGGGGGGFGGGGGGGGEAEFEGGGFFGBFFGGGGGGGGDFGGGGGGGGD7CFEGFDFFFGGGGGGGGGG;;ECFCCFCFGGC@FFGGAF7D,@FFDCFCFFEG,>CCEC:EGF?FGGE?FG:99CFG?FGC:FGCGFFFC81B8>;F7C+9=8C=*0:E<767CFDF+:9<8+<+9CF*+*<+
@M03152:184:000000000-AWYW1:1:2106:5407:19826 1:N:0:AGAGGATAATACCTGT
AAGCTCGTAGTTGAATTTCGGAACTGAACAGTTTCACCAGTCGGCCGTCAAGGTCTGTACTGGTCTGTTCGTTCTCACCTATGGGATGCTCACCGCTACTCTTAACTGGGCGGCGGCTTCAAAAGGCAGTGGTAGGACAAAAGGGTCAAGAGGGGTTAGTACGTCTCGCGCGTGCACCTTCCTGGCTTCCTATCTTACTGTGGAGTTCCCATTCGTTTACTTTGAATAAATTAGGGTGTTCAAAGCAGCCAAGAAAGGAGGCATGGATACTACAGCATGGGATAACGGAATACGCTTTAGG
+
CCCCCGGGGGGGGGGGGGGGGGGGGGCGGGFFGGGGGGGGGGGGGGGFGC@GGFFFGGGCEGGGGGGGGGGGGGGGGGGGGGGGGGGGGGG9FGGGDGGGFEGCFGFFFEFGGGGGGDGGG9FAF:FFEGCEFFFFFG8FCFGGGCFGGGCFFFGGGGGGGGGGGCFFGGGGGGGGGGGGGFFGGG88C:@AFGGGG9<CFG:,CCFC9FGGF:B<7BCGGGGGDC99CCEFFGGGGGGDFCCFC?CECF:C*2:*<58CE5*A:*87:79>FG47*9=>50<4<9:8A)1+0****:*+7
@M03152:184:000000000-AWYW1:1:2106:18803:19875 1:N:0:AGAGGATAATACCTGT
AAGCTCGTAGTTGAATTTCGGGACCAATTTGTTGGTCGTGCCTCGGTACGTACTGGTATTATTGGTTTCTCCCTTCTGAAGAACCTTGATGTCATTAATTTGGTGTCTTGGGGAATCAGGACTGTTACTTTGAAAAAATTAGAGTGTTTAAAGCAGGCATACGCTTGAATACATTAGCATGGAATAATGAGATAGGACGTTTGATTCTATTTTGTTGGTTTCTAGGATCGACGTAATGATAATAGGGATAGTTGGGTGGAATTCTCGGTTGCCAAGTAACTCCAGTCATAGAGGATAATCT
+
CCCCCGGGGGGGGGGGGGGGGGGGGGGGGGGGGGFGGDGGGGGG@EGGGGGGGGGGGGGGGGGFGGGGGGGGGGGGGFGGGGGGGDGFGGCGGGGGGFGGGGGGFGGGGGGGGGGGGGGGGGGGGGEGGGGGGFFFGGGGGGGFGGGGGGGGGGGGGGGGGGGGGGFGCFGGFCFFCFEGGGGGGFGGGGA9<>9DFCFGGGGD9FGGDFGGFEGGGGEGGGGF<9>>D>CEGGGGFFGGGFGCGG,6C6)=C???EEEC++>2@C7C1CEFC>CF+;;FFDF46532<=7+<*222+*03
@M03152:184:000000000-AWYW1:1:2106:5431:19946 1:N:0:AGAGGATAATACCTGT
AAGCTCGTAGTTGAATTTCGAGATCAGTACGCTGGTCGTGCCTTCGGTATGCACTGGTGTCACTGGTTTCTCCCTTCTGAAGAACCGTCATGCCATTCAGTTGGTGTGGCGGGGAATCAGGACTGTTACTTTGAAAAAATTAGAGTGTTTAAAGCAGGCTCGCGCTTGAATACATTAGCATGGAATAATGAAATAGGACGTTTGACCCTATTTTGTTGGTTTCTATGATCGACGTAATGATTAATAGGGATAGTTGGGTGGAATTTTCGGGTGCCAAGGAACTCCAGTCACCTTGGTTATT
+
CCCCCGG@@FGCFFGGFGGGGGGGEGGGGGGGGGGGGGGGGGGGGGGGGGGGGGGFGGFGGGGGGGGGGGGFFGGGGGFGFG<E<FGGGGGGGGGGGGAEGCEGFFGGGFGGGG:FGGGGGEFCE<EEGFDGCBFGDFGGFAFFCGGFGFGGGGCA,FFCCEEG7FGGGGGGGEGGFFFGFFFGGGCCFC@;B9,B:,?CFCF*77<CE+<FEFCCG8**=62+3+?;C98**=EGGFG7C+2<7E766:5C8C9+65:E*;3+<+3+):=7*97CF>3*022:8+++<*0++2*30*202
@M03152:184:000000000-AWYW1:1:2106:26863:19946 1:N:0:AGAGGATAATACCTGT
AAGCTCGTAGTTGAATTTCGGTGGCCCAACGGCGGTCGGCCGCAAGGTCTGTACTGCCGGTCTTCGGACCACCTCTTTCTGGGGGAACGTCGGCCCTTAACTGGGCACGGCGGCCGAACCAGGACGTTTACTTTGAAAAAATTAGAGTGTTTAAAGCAAGCGTACGCTTGAATACATTAGCATGGAATAATGAAATAGGGCTTCAGTTCCATTTTGTTGGTTTTCAGAATCCGAAGCAATGATTAATAGGGATAGTTGTGTGGAATTATCGGGTGCCAAGGAACTCCAGTCACAGAGGATA
+
CCCCAFFGEGGGGGGGGGGGGGGGGGGGGGGFGGGGGGGGGGGGGGGGGGGG<FGFGGGGGGGGGFGFGGGGGGGGGGGGGGGGC4BFFGGGGGGGGGGGGGGGGGGGGGGGGGGGGGGGGFE7FGEDFFFFGGGGGGGGGGGGGGGGG:FFGGFGGGGGGGGGGGGGGGGGCA@FGGGGGGGGCFGGGGGGFGCFFGGGGGGGGGG9EFGGCCGGGCC5EFGGF?7CGFFGGGGG5CFFEFCCC?<FFCF?CFGGGF+AC8><<+<+2<*5?53CGFFG5;FGFCCC6B6@?:CCFC5<7
@M03152:184:000000000-AWYW1:1:2106:27710:20011 1:N:0:AGAGGATAATACCTGT
AAGCTCGTAGTTGAATTTCGGAAAGCGGAGGTCAAGATCCGTCCTAGTGGCGTGGTCCGATGTCCGCTTCCTATCACTTGGATTTGGGAGTATTAGTGCCTTCGGGTGCTAGTATTGCTACCAAGAGTTTACTTTGAAAAAATTAGAGTGTTCAAAGCAGGCGTAACCTTGCCTTTGAATAATACAGCATGGGATAATGAAAGAGGACGTTGGTCTTATTTTGTTGGTTTCTAAGGCTGATGTAATGATTAATAGGGATAGTTGGGTGGAATTCTCGGGTGCCAAGGAACTCCAGTCACAG
+
CCCCCGGGGGGGGGGGGGGGGGGGGGGGGGGGGGGGGFGGGGGGGGGGGGGGGGGGGGGGGGGGGGGGGGGGGFGGGGGGGGGGGGGGGGGGGFGGGGGGGGGGGGGGGGGGGGGGGGGGGGGGFGGGGGGGGGGGGGFGGGGGFFFGGGGGGFFGFGGFGGGEEBEGGGGGGGGFFFGGCGGGGGGGGGFFGFCCFFGGGGGGG>FGGGFFGFGGGGGGGGGGGGFE8FCGGFFFGGGFCCECCCGFGGFGGGGGGFGFC9C965;*:CCF87>7=FDF5>EFE8:6A5CFFD49CFFFF
@M03152:184:000000000-AWYW1:1:2106:14864:20154 1:N:0:AGAGGATAATACCTGT
AAGCTCGTAGTTGAATTTCGGGCCTGGCTGGGCGGTCTTGCCGAAAGGTAAGCACTGCTCTGGTCGGGTCTTTCCTTCTGGGGAACCAGCGTGCTCTTAACCGAGTGCGTTGGGGATCCAGGACTTTTACTTTGAAAAAATTAGAGTGTTTAAAGCAGGCTTACGCTTGAATACATTAGCATGGAATAATAGAATAGGACTTTGGTTCTATTTTGTTGGTTTCTAGGACCGAAGTAATGATTAATAGGGATAGTTGGGTGGAATTCTCGGGTGCCAAGGAACTCCAGTCACAGAGGATAAT
+
CCCCCGGGGGGGGGGGGGGGGGGGGGGGGGGGGGGGGGGGGGGGGGGGGGGGGGGGGGGGGGGGGGGGGGGGGGGGGGGGGGBCGGGGGGGGGGGGGGGGGGGGGGGGGGGGGGGGGGGGGGGGGGFGGGGGGGGGGGGGGGGGGGGGGGGGGGGGGGGGGGGGGGG@FGGFGECGGGFGCFFFGGGGGGGGFFGCFGG<FGF@FGGGG;FGGGGGGG>EGGFGG?9:CBEGE8=C9FGGFGG?DFGGF6FCEFEG?*1/8;:CF+++9=C7**2C<)):C;CFFFGGF=CE9*7C6+02+
@M03152:184:000000000-AWYW1:1:2106:15654:20251 1:N:0:AGAGGATAATACCTGT
AAGCTCGTAGTTGAATTTCGGGATCGACGGGTCGGTCGCGCCTCTGGTGTGTACTGGCCCTGTCGGTTTCTCCCTTCTGACGAACCACGATGTCATTAATTTGGTGTCGTGGGAAATCAGGACTGTTACTTTGAAAAAATTAGAGTGTTTAAAGCAGGCATTCGCTTGAATACATTAGCATGGAATAATGAAATAGGACGTTTGATCTTATTTTGTTGGTTTCTAAGATCGACGTAATGATTAATAGGGATAGTTGGGTGGAATTCTCGGGTGCCAAGGAACTCCAGTCACAGAGGATAAA
+
CCCCCGGGGGFGGGGGGGGGGGGGGGGGGGGGGGGGGGGGGGCFFGGGFGGGGGGGGFFGFFGGGGGGGFGGGGGGGGEFGGGGGGGGGGGGGGGGGGCGGGGGGGGGGFGGGGGGGGGGGCBFGGGGGGFGGFGGGGGGGGGGFFFGFGGGGGGGGGGGGGGGGGGGGGGGGGGFCFGGFGGGGGFCGGFGCCCFFFFDC<F*9CBFGCFGGC;=CGFEFFFFCFFFGCFEEECFFGG7FGF@GF97C*56FGGFGC11*/3+A99AGGDFGG4*<FF=C;6F+2AEC@C@FGGC*<C7+
@M03152:184:000000000-AWYW1:1:2106:19577:20573 1:N:0:AGAGGATAATACCTGT
AAGCTCGTAGTTGAATTTCGGAATGTCATTCTGGTCAAAGCTCGTCCTTGTGGCGTGGCTCGGCTGGTGCTTCCTATCATTTGGGGGGTCGCAAGGCCTCTCAAATCATTTACTTTGAGAAAATTAGAGTGTTCAAAGCAGGCGTAACTTGCCATTGAATATTACAGCATGGGATAATAGAATATGACGTTGGTCTTATTTTGTTGGTTTCTAAGGCTGATGTAATGATTAATAGGGATAGTTGGGTGTAATTCTCGGGTGCCAAGGAACTCCAGTCACAGAGGATAATCTCGTATGCCTT
+
CCCCCGGGCFGGFGGGGGGGGGGGGGGGGGGGDGGFGFGGGGGGGGGGGGGGGGGEE7CGGGGGGGGGFGGGFFAGGGCEEDCFEFGGFEE7@E7BEFGGGGGGGFGCFFGCFGGGACEFA:EGFC<DFGCF<<F;DGFGGFEDF:FFFDFG,<FGGG@C?FFGGGG7:FFF7?CC9CFE@CG+C:B9*=C*<CGFGFGGGGCEG*8EGGEGGDC*6AG5C:<EFGF++09CF+:C>C=:?CG?C5CE*<=?FCFG*:C@**;+<:5*960:+7*297?:CCGF@E7E+8E<:DCG6+>++
@M03152:184:000000000-AWYW1:1:2106:21955:20620 1:N:0:AGAGGATAATACCTGT
AAGCTCGTAGTTGAATTTCGGGTCCGGCTGAGTGGTCTTGCCAATGGTAAGTCCTGCTCTGGTCGGATCTTTCTTTCTGGGGAACCAACGTGCTCTTAATTGAGTGCGCTGGGGATCCAGGACTTTTACTTTGAAAAAATTAGAGTGTTTAAAGCAGGCCTACGCTTGAATACGTTAGCATGGAATAATAGAATAGGACTTTGGTTCTATTTTGTTGGTTTCTAGGACCGAGGTAATGATTAATAGGGATAGTTGGGTGGAATTCTCGGGTGCCAAGGAACTCCAGTCACAGAGGATAATT
+
CCCCCGGGGFGGGGGGGGGGGGGGGGGGGGGGGCFGDFGGGGGGGGGGGGGG,EFFFGGGFGGGGGGGGGGGGGGGGGGGFGDGGGGGGGFGGGFFFEGGGFFFFFGGGGGDG=FGGGGGGCGGGGGGGFGGGGGGGGGGGGGGGGGFFCFGGGFGFG7FGGGGGGGFGGGGGGDGGEFGDFGGGGGGGGGGGGGG7FFGFFAFGGFFGGGGGGGGC5BCFGFGFCC?FEEEGGGGGGGGC1<CFGG=F6AEFGGG5EE78FFDGFB*>CGGCGFFC35CC+<DGGGGGFGGGG*:+<70+
@M03152:184:000000000-AWYW1:1:2106:7790:20642 1:N:0:AGAGGATAATACCTGT
AAGCTCGTAGTTGAATTTCGGGCCTGGCCGGGCGGTCTGCCTAACGGCACGTACTGTCTGGGCGGGCCTTACCTCTTGGTGAGCCGGCGTGCCCTTTGTTGGTGTGCGTCGGGGAACCAGGACCTTTACCTTGAGAAAATTAGAGTGTTCAAAGCAGGCCTATGCCTGAATACATTAGCATGGAATAATAAAATAGGACGCGCGGTTCTATTTTGTTGGTTTCTAGAGTCGCCGTAATGATTAATAGGGATAGTTGTGTGGAATTCTCGGGTGCCAAGGAACTCCAGTCACAGAGGATAAT
+
CCCCCGGCCFGGGGGGGGGGGGGGGGGGGGGGGGGGGGEGGGGGGGGGGGGGGGGFGGGGGGGGGGGFGGGGGFGGGGGGDEFGGGGGGGGGGGCFFGGGGGGGGGGGGGGGGGGGGGGGGGGGGGGGGGGGGEFFGGGGGGGGGGFGFGGGGGGGGGCGGGGFGFFFFGGGGFGGFFGCFGGGFGGGGGFGGG7FF7EGDCGGG2:EGCGGGG7FGFFCEFFCF7CFEFGGGGGDGG7CE?F97<9CFFFGGGCG+:;EGFCGC7CFGGGF8DD>6>5:C8FG@68FGFGGF7270+0<+
@M03152:184:000000000-AWYW1:1:2106:26083:20772 1:N:0:AGAGGATAATACCTGT
AAGCTCGTAGTTGAATTTCGGGATCAATTTATTGGTCGTGCTATTGTACGTACTGGTATTATTGATTTCTACCTTCTGACGAACCATGATGTCATTAATTTGGTGTCTTGGGGAATCAGGACTGTTACTTTGAGAAAATTAGAGTGTTTAAAGCAGGCTAACGCTTGAATACATTAGCATGGAATAACGAAATAGGAAGTTTGATTCTATTTTGTTGGTTTCTATGATCGACGTAATGATTAATAGGGATAGTTGTGTGGAATTCTCGGGTGACAAGGAACTCCAGTCACAGAGGATAATC
+
C@BC@@CFGGGGGFEFGGGGDG@@FGFGGGGGGCEGG7CCFGFFFGGGG@FGGGGGEEFCFFFGGGGGGGGFEGGDCFGGGD76FEGGGGGGGFGFFFFGGGGGGGFGGDDFEGEGFGG8CD<CFGAFCGGGGGC,EEAFC89,:5BEFFGFGDFAFGGF?=FGEEDADF,5FFEEF8FDFEFGGC;CB+>>FF98F,@:EFGGGGGFA@FGGGGG,,CDCEGE,7>DFF*5@G>,*,,55<=E72CC7,3<BCC,*=,69,?8,=@:D=CD*2++*)8*0BF60>FG7FFGCCGE?+;C+
@M03152:184:000000000-AWYW1:1:2106:7269:20780 1:N:0:AGAGGATAATACCTGT
AAGCTCGTAGTTGAATTTCGGGCCTGGTTGGGTGGTCTGCCGATTGGTATGTACTACTCGACTGGGTCTTACCTTCTAGGGAACCTTCATGCTCTTCACTGAGTGTGATGGGGCTCTAGAACTTTTACTGTGAAAAAATTAGAGTGTTTAAAGCAGGCTTACGCTTGAATACATTAGCATGGAATAATAAAATAGGACTTTGGTTCTATTTTGTTGGTTTCTAGGACCGAAGTAATGATTAATAGGTATAGTTGGTTGGAATTCTCGGGTGCCAAGGAACTCCAGTCACAGAGGATAAGTT
+
CCCCCGGG@FEFFFCGFGGGDCEGGFGFGGGDEGGGGGGGGGGGGEFGFGGGGGGGGGGGGGGGGGGGGGFGGGGGGDGGFGGGGGGGGGFFGGGGFFFGGCFGGGGFCAFC7,4BEFFDFGGGGGGGGGGGFFGFGGFCFCDGGEGGFGCFGFFGFGGGGC7@EEGGGD@DGGGGGGCFF@FEFFFDFFGC93DB9<FBGC,3DFGFFGGGGGG7BCFGF9DC6DCFEGEC=9<CF,,,49CG7,,4=:AC@7F*/1CCEBEGGG7:CFCD::C55=A6CCF6CF?9<F+++19C+00+0
@M03152:184:000000000-AWYW1:1:2106:10708:20874 1:N:0:AGAGGATAATACCTGT
AAGCTCGTAGTTGAATTTCGGGGTTAGTAGGCTGGTCGTGCCACCGGTGCGTACTGGTCTTACTGATTCCTCCTTCCTGATGAACTGTAATGCCATTAATTTGGTGTTGCAGGGAATCTGGACTGTTACTTTGAAAAAATTAGAGTGTTTAAAGCAGGCTAACGCTTGAATACATTAGCATGGAATAATGAAATAGGACGTTCGATCCTATTTTGTTGGTTTCTAGGATTGACGTAATGATTAATCGGGATAGTTGGGTGGAATTCTCGGGTGCCGAGGAACTCCAGTCACAGAGGATAAT
+
CCCC<FFBBFBEFEEGAF<FFGE@FFGCGGGFCDFGGGGGGFFFGGD:FFGGEEG,CFGGGAGGFFFGDFGGGDFFDEGDFG9EEFGGFGAFFC6ECED<A<FGFGCF=<9FFG,CFGFG<,=FFGFCGGEFCDE?,A>F<?8FFFGFGDDACFGFF+C@E=CCFGGGF<<FAF?FF<DDFCGGGE9E3@=CBF>;7@><CFFC@EDEB@EGGFG3DDCG>>>D<;D,?,,,>16*=FCGCFF9+,*=?5?0>C7>6C@B*8+36+249C5C5<*)/5)7*;?:66A@C79<+*02*+*+0
@M03152:184:000000000-AWYW1:1:2106:13174:20903 1:N:0:AGAGGATAATACCTGT
AAGCTCGTAGTTGAATTTCGGACTGCGTTTGGTCAACGCTCGTCCTCGTGGCGTGGCTCGGCTGATGCGTCCTATCTTTTGTGAGGCAGCAATGCTTTACAAATCATTTACTTTGAAAAAATTAGAGTGTTCAAAGCAGGCGTAACTTGCCATTGAATATTACAGCATGGGATAATAGAATATGACGTTGGTCTTATTTTGTTGGTTTCTAAGGCTGATGTAATGATTAATAGGGATAGTTGGGTGGAATTCTCGGGTGCCAAGGAACTCCAGTCACAGATGATAATCTCGTATGCCGTCT
+
CCCCCGGGGGGGGGGGGGGGGGGGGGGGGGGGGGGGCGGGGGGGGGGGGGGGGGGGGGGGGGGGGGGGGGGGGGGGGGGGGGGGGGGGGGGFGGGGGGGGFGGGGFGGGGGGGFFGGGGGGGGGFGGGGGGFDGGFGGGCFGGGGGGGGGGGGGGFGGGGGA<FCGCGGGGGGGGGFFGGFGFGGGGCEGGGEFGGFGGGGGGFGEGGGFG@CFFDGFF;;,@C?;E9C;F7,?6=?FGGG,<*>=ECGGF7@CGCGGGC6CEFGFGEGCGGFGG7?FFG+<?>C+++<1:FGG4CF5<55
@M03152:184:000000000-AWYW1:1:2106:24557:20931 1:N:0:AGAGGATAATACCTGT
AAGCTCGTAGTTGAATTTCGGGTCCGGCTGAGTGGTCTTGCCCATGGTAAGCACTGCTCTGGTCGGATCTTTCTTTCTGGGGAACCAACGTGCTCTTAACTGAGTGCGCTGGGGATCCAGGACTTTTACTTTGAAAAAATTAGAGTGTTTAAAGCAGGCCTACGCTTAATACGTTAGCATGGAATAATAGAATAGGCCTTTGGTTCTATTTTGTTGGTTTCTAGGACCGAGGTAATGATTAATAGGGATAGTTGGGTGGAATTCTCGGGTGCCAAGGAACTCCAGTCACAGAGGATAATCT
+
CCCCCGC@FGGGGGEFEGGCFEFGGGGGGGGGGGGGGEGGG,;8<FGGG9,@EEFGFGEFEEFEGGEDEACEEGGGGG9EGCFGGGGGGGFFFGGGGGGGGGAFFGGGGFGCFEFGEFC,=<DFGGGGFGFFA9EA?<>FG9FGGGGEAFGFFGGFFGGGGGD==BFG>FFEDGGGGGGGGGGGGFFFG,DCFGG6,,7,@CFFDFG;D;@FEGGGCGFFGGF9::6=C8:=*?,>EF7C7<CCFEECF68@FGG*/*:*+5<+418C)*11;:*/*)0*<+<*<C39+99+092CCD7<7
@M03152:184:000000000-AWYW1:1:2106:17725:21086 1:N:0:AGAGGATAATACCTGT
AAGCTCGTAGTTGAATTTCGGGCGTAGCTGAGCGGTCCGCCTTTGGGTGAGAACTGTTCGGCCGCGCCTTTCCTTGTGGGGAACCAGTATGCGCTTCGCGGTGTGTGCTGGCAATCCACAACTTTTACTTTGAAAAAATTAGAGTGTTTAAAGCAGGCTTACGCTTGAATACATTAGCATGGAATAATAGAATAGGACTTCGGTTCTATTTTGTTGGTTTCTAGGACCGAGGTAATGATTAATAGGGATAGTTGGGTGGAATTCTCGGGTGCCAAGGAACTCCAGTCACAGAGGATAATCT
+
CCCCCGGGGGGGGGGGGGGGGGGGGGGGGGGGGGGGGGGGGGGGGGGGGFGGGGGGGGGGGGGGGGGGGGGGGGGGGGGGGGGGGGGGGGGGGGGGGGGGGGGGGGGGGGGGGGGGGGGGGGGGGGGGGGGGGGGGGGGGGGGGFGGGFGGGGGGGGGGGGGGGGGGGGGGGGGGGGFFGGGGGGGGGGFGGGGGGGGGGGGGGGGGFGGGGGGGFDGGGGGGG?FGGGGGEGD:EGGFDGGGGG?FFGGFGGGGD8=>8?FC7C9EGCE5C:FGDFFFFCFGGGF?<?FF0<DD???><:
@M03152:184:000000000-AWYW1:1:2106:21776:21181 1:N:0:AGAGGATAATACCTGT
AAGCTCGTAGTTGAATTTCGGAATGCGTTTCGGTCACAGCTCGTCCTTGTGGCGTGGCTCGGCTGATGCTTCCTATCTTTTGGGTGTGCGCAAGCGCGCCCAAATCATTTACTTTGAAAAAATTAGAGTGTTCAAAGCAGGCGTAACCTTGCCATTGAATATTACAGCATGGGATAATAGAATATGACGTTGGTCTTATTTTGTTGGTTTCTAAGGCTGATGTAATGATTAATAGGGATAGTTGGGTGGAATTCTCGGGTGCCAAGGAACTCCAGTCACAGAGGATAATCTCGTATGCCGT
+
CCCCCGGGGGGGGGGGGGGGGGGGGGGGGGGGGGGG9FGGGGGGGEEGGGGGGGGGGGGGGGGGGGGGGGGGGGGGGGGGGGGGGGGGGGGGGGFGGGGGGGGGGGGGGGGGGGGGFGGGGGGGGGGGGGFGGGGGGGGGGGGGGGGGGGGGGGGGGGGGGGGGGGGGGGGGGGGGGGGGGGCFGGGGGCFGGEGFFGGGGGGFGG78:FFGGGGFE8CGGG@B@FGCE?CEDGGGGFFFCFFGFCCGGC67>@CFEFG>G8EEFFCFDFFGFGDFFFFGGGFC@8FC<*<CC*/AA7*:/
@M03152:184:000000000-AWYW1:1:2106:8247:21257 1:N:0:AGAGGATAATACCTGT
AAGCTCGTAGTTGAATTTCGGGATCAGTACGCCGGTCGTGCCTTCGGTACGTACTGGTGTCACTGATTCCTCCCTTCTGACGAACCGTCATGCCATTCACTTGGTGTGGCGGGGAATCAGGACTGTTACTTTGAAAAAATTAGAGTGTTTAAAGCAGGCATTCGCTTGAATACATTAGCATGGAATAATAAAATAGGACTTTGGTTCTATTTTGTTGGTTTCTAGGACCGAAGTAATGATTAATCGGGATAGTTGGGTGGTATTTTCGGGTGCCAAGGAACTCCAGTCACAGGGGATTATT
+
CCCCCGECFGEGGG,E<FGFGGGGGGGGGGGGGGGGGFGGGGGGGGGGFGGGGGGGGGFGFGGGGGGGGGGGGGDGGGGGGGGGGGGGGGGGGFFGGGGGGGG8A<<:BFEGCFGGGGFGCDDEFGGDCGCDBCAFAF@<C,FGGGGGGF,E>=F>FCGGGFCFGGGGFGFGF9FG93,<F9FCFFFCC;@FGGGGGFGGAFC7CFF9;FFGG9<@+=CFF9C?E9?B8C>=**+3<<+0<<?F7*:**:;?0C+8CEG**+<@+0+*9=EDG4:C=>FGGGGG6<C9C*:+**9CE*2+3
@M03152:184:000000000-AWYW1:1:2106:12316:21265 1:N:0:AGAGGATAATACCTGT
AAGCTCGTAGTTGAATTTCGGGATCAGTATGTTGGTCGTGCTTCGGTACGTACTGTCATTACTGGTTTCTCCCTTCTGAAGAACCTTGATGTCATTAATTTGGTGTCTTGGGGAATCAGGACTGTTACTTTGAAAAAATTAGAGTGTTTAAAGCAGGCATACGCTTGAATACATTAGCATGGAATAATGAAATAGGACGTTTGATTCTATTTTGTTGGTTTCTAGGATCGACGTAATGATTAATAGGGATAGTTGGGTGGAATTCTCGGGTGCCAAGGAACTCCAGTCACAGAGGATAATA
+
CCCCCGGGGGGGGGGGGGGGGGGGGGGGGGGGGGGGGGGGGGGGGGGGGGGGGGGGGGGGGGGGGGGGGGGGGGGGGGGGGGGGGGGGGGGGGGGGGGGGGGGGGGGGGGGGGGFGGGGGGGGGGGGGGGGGGGGGGGGGGGGGGGGGGGGGGGGGFGGGGGGGGGGGGGFFFDFGGGGGGGGGGGGGDGGAAFFGFFDGGGGFFGGACGGGGFGFGGGGGCFCCEFGGGGE>CEEC:CFGFGFGGGFDFA6C@FFCCDGCCGGFFCE3EFGCFF4=>;CCCGGCEF9?9CGGGF6F9:C+
@M03152:184:000000000-AWYW1:1:2106:8821:21291 1:N:0:AGAGGATAATACCTGT
AAGCTCGTAGTTGAATTTCGGCGTGCGCTCAGGCTGGTCGGCCGTCATGGTCTGTACCGTTTGGGTCACGCCCCACTGTAGGATACTCACCGCTGTCCTTAACTGGGTGGCGGTCAAAGGTTGTAGTACTTTCTGGGGGCAACTCTGGATACTATGACTGGGGTTCCTACTCTTTTACTTTGAGCAAATTAGAGTGTTCAAAGCAGGCAATCTAGCCTTGAATACTTCAGCATGGGAGAATGGAACAGGACTGGGATCCTGATTTCGTTGGTTTCTAGGGTATTAGGAATGATTAATAGGG
+
CCCCCFFFFGFFGGFFDFEFEG7CEGGGEBFFGF<EGFGGDE@FF:BEFGGGF<E<EEEGGGDGDGGFFG?FBC@FDFEGFGFGGGGGGF8FEGGEGGGGGGFG?FGGGGGGGGGGF<F<DE>FAEFGFD98CAFG87C@=CCBFFFGG9EFFFGGFGGGF>E:FCG;@<FGFCGGGGGGG,<CA:@FFG9F;9;>BFFAFF@FGGGCCG,>+?<:CG9FFC99FFFG2C9CCC68**/;<960>C66F=5<**/*+:C9?FFFFG8:4::CECC>+*9**++*0++0<)+0@*:+<<*+:
@M03152:184:000000000-AWYW1:1:2106:5069:21448 1:N:0:AGAGGATAATACCTGT
AAGCTCTAGTTGAATTTCGGACCTGGTTGAATGGTTTGGTCGCAAGATCAATTACTGTTCTGGCCGGGTCTTTCCTTCTAGGGAACTAGGGTACTCTTTACTGAGCGCGTTAGGGATCTAGGACTGTTACTTTGAAAAAATTAGATTGTTTAAAACAGGCTTATGCTTGAATACATTAGCATGGAATAACGGAATAGGACTTTGTTTCTATTTTGTTGGTTTTCAGAAATGAAGTAATGATTAATAGGGATAGTTGGGTGGAATTCTCGTTTGCCAAGGAACTCCATTCACAGAGGATAAT
+
BA8ACGGGGGGGGGGGGGFGGECFFFGGGFGGGGGGGECFGCFC7FCFGGGFGFGGDGGGGG@FFGDGGGGGGGGGGGGFGCGFFGG,,C,FCFGGGGFDGFAFGGDG@CCFGC8<FFG9ED@BF,EFAFGGGDCA9FFDGFGAF,ECEFFFE<ECG8BDFGGFCDGGDFFFFGGGGGFGCFGF,@E>FE8FF+3:37>FFFGGGECCE99FGF9F>,,>DFFGE,,,,>F,>9DC,<C7CFG7@,=,;666,1B,>54:*32?EFGFD**2;C>77.866CG:8C+C<?CC+0*12+*+3
@M03152:184:000000000-AWYW1:1:2106:17715:21491 1:N:0:AGAGGATAATACCTGT
AAGCTCGTAGTTGAATTTCGGGCCTGGCTGGGTGGTCTTGCCGAAAGGTAAGCACTGCTCTGGTCGGGTCTTTCCTTCTGGGGAACCAGCGTGCTCTTAACTGAGTGCGTTGGGGATCCAGGACTTTTACTTTGAAAAAATTAGAGTGTTTAAAGCAGGCTTACGCTTGAATACATTAGCATGGAATAATAGAATAGGACTTTGGTTCTATTTTGTTGGTTTCTAGGACCGAAGTAATGATTAATAGGGATAGTTGGGTGGAATTTTCGGGTGCCAAGGAACTCCCGTCACCGCGGCTAAC
+
CCCCCGGGGGGGGGGGGGGGGGGGGGGGGGGGGGDGGGGGGGCFG@FGGGFFGGGGGGGGGCEFGGGGGGGGGGGGGGGGGGGGGGGGGGGF:FFFGGG<EFGCEGGGGGG7==7=FG?E9<<FGGGGGGGGG9,CAF,@FFGFG<FGGFGGFFGG8@@FGGAF<CF:<>D@@F,FC<;F>EECCFEECFC;=FFC97B,DFF,3DFFGFFGGG9FFFFECFFGEF9?CF*:58ECFGG7A>9FG++<*25=+>9;65;CC>0<C+3:)**>87<>+))***<F6**2:7/+/))**:*0+
@M03152:184:000000000-AWYW1:1:2106:18082:21641 1:N:0:AGAGGATAATACCTGT
AAGCTCGTAGTTGAATTTCGGGATCAATTTGTTGGTCGTGCCTCGGTACGTACTGGCATTATTGGTTTCTACCTTCTGAAGAACCTTGATGTCATTAATTTGGTGTCTTGGGGAATCAGGACTGTTACTTTGAAAAAATTAGAGTGTTTAAAGCAGGCATACGCTTGAATACATTAGCATGGAATAATGAAATAGGACGTTTGATTCTATTTTGTTGGTTTCTAGGATCGACGTAATGATTAATAGGGATAGTTGGGTGGAATTCTCGGGTGCCAAGGAACTCCAGTCACAGAGGATAATA
+
CCCCCGGGGGGGGGGGGGGGGGGCGGGGGGGGGGGGGGGGGGGGGDGGGGGGGGGFGGGGGGGFGGGGGGGGGGGGGGGGFGGGGGGGGGGGFCFGGGGGGG9C<FGGGCFGDEGGGDG?CGG8FGGGGGGFGCAFFCEGGGGAFGGGGGDF9FFGFGFGGGFGGDFCGFDFGGGF<EDFGGDGGFGGFEGGGGGGGGGEGCGFGGF9;EFGCFGFDFGGGGGFGFF9E*B>CGGCGDCGGFGEGC6?C6A8CC:CC5**;9FGGG955CF3A4:F5)0:7EG;+<@EGFCF+67=?:>++
@M03152:184:000000000-AWYW1:1:2106:6109:21756 1:N:0:AGAGGATAATACCTGT
AAGCTCGTAGTTGAATTTCGGGCCTGGCTGGGTGGTCTTGCCGAAAGGTAAGCACTGCTCTGGTCGGGTCTTTCCTTCTGGGGAACCAGCGTGCTCTTAACTGCGTGCGTTGGGGATCCAGGACTTTTACTTTGAAAAAATTAGAGTGTTTAAAGCAGGCTTACGCTTGAATACATTAGCATGGAATAATAGAATAGGACTTTGTTTCTATTTTGTTGGTTTCTAGAGTCGCCGTAATGATTAATAGGGATAGTTGGGTGGAATGTTCGTGTGCCAAGGAACTCCAGTCACAGAGGATAAT
+
CCCCCGGFCGCFFCEGGGGFFGCFGGGGGGGDGGGGGGGGGGG>FCGGGFEGGDFGGGGGGGGFGGGGGGGGGGGGGGGFGGCFFGGGGGGGGGGGFGGCGFGGGGFGGEFGGGEFGGGGGGGGGGGGGGGGGGGGGFD7>FGGGCFGGGGFGAFGFBGGGGGG<FGGC7<CGDFGGGGFFGGGGGF9,EEGGGCFGG@:FGG@,>FGGGGFE9;FFFGGGGCFFCCFFFGG5EGGGGGGGG+::CF?F*A*>F7?6CECEF3<++009*;>8>CFG4>*:;FD6@FCFFFFG**:*<7+3
@M03152:184:000000000-AWYW1:1:2106:5501:21825 1:N:0:AGAGGATAATACCTGT
AAGCTCGTAGTTGAATTTCGGGATCAATGTTTCGGTCATGCCGTTGGTATGTACTGATATTATTGATTTCTCACCTTCTAAAGAACCGTAATGCCATTAATTTGGTGTCACGGGGAATTAGGACTGTTACCTTGAAAAAATTAGAGTGTTTAAAGCAGGCTCACGCTTGAATACATTAGCATGGAATCATGAAATAGGACATCCGACTCGATTTTGTTGGTTTCTAGGATCGATGTAATGATTAATAGGGAGAGTTGGGTGGAATTATCGGGTGCTAAGGAACTCCAGTCAAAGAGGTTAA
+
C@CCCGGFGFFGGGGFFFFGGDFFF8EGGGGGGG@FFCFFFGDEG@FGFFGGAFCFGGG<EFGGDGGGGGGGGD8FDGGGGGGFGGGDFCCFFF8CFFC@AFFGAEFAFDFEEFEGGGGFG9FFGFFFFGGGGGGGGAF>EEFG9EFGCFCBEE,CFB@74B=EF,++6F<?FFFFFFC8D<FGGCF,6>,E,>DFFFGCFAC<+++8**,,5<9EB>DFGFEFFFGGFC?5>FGDF:F7:,:91,,:CC)*//<,5+*4C5*+<6+4@58DCDGGF:4*3;69@66+09:++00:C+*++
@M03152:184:000000000-AWYW1:1:2106:5338:21853 1:N:0:AGAGGATAATACCTGT
AAGCTCGTAGTTGAATTTCGGACCTGGCTGGGTGGTCTTGCCGCAAGGTAAGCACTGCCTCTGGTCGGGTCTTTCCTTCTGGGGAACCTGTGTGCCCTTAATTGAGTGCGCAGGGGATCCAGGACTTTTACTTTGAAAAAATTAGAGTGTTTAAAGCAGGCTTTCTCTTGAATACATTAGCATGGAATAATAGAATAGGACTTTGTTTCTATTTTGTTGGTTTCTAGGACCGAAGTAATGATTAATAGGGATATTTGGGTGGAATTCTCGGGTGCCAAGGAACTCCAGTCACAGAGGATAA
+
CCCCCGGEGGED-EFFGGGGGGGGGGGGGGGGGGGGGGGEFGGGGG@8E,FFGFGGGGGGGGGGGGGGGGGGGGGGGGGGG<EEGEFGGGGFFFGGGGGFFCAGGFGGG7F+CCC@@FGFG,EF<BEFC<FFGGFGF,EFCFG9,,BFFFGGBFDAFDF@EGG8C,CFGGFGDDGGGGG,>>F9,7@DC,@F,@F;9:FFCCGG9,6@DC9CFA9,DFDFGFD;FFC??C5:*:*/<+@7+CC73C?++7)0*11@9C*B**3?+=9@C**)*19*<))5*:6>GF6CF?9C77965*>7+
@M03152:184:000000000-AWYW1:1:2106:10792:21977 1:N:0:AGAGGATAATACCTGT
AAGCTCATAGTTGAATTTCGGGTCTGGCTGACCGGTCCGCCTCACCGCGTGCACTGGTTCGGCCGGATCTTTCCTTCTGGCTAACCTCATGCCCTTTACTGGGTGTGCTGGGGAACCAGGACTTTTACTTTGAAAAAATTAGAGTGTTCAAAGCAGGCATATGCTCGAATACATTAGCATGGAATAATAGAATAGGACGTGCGGTTCTATTTTGTTGGTTTCTAGGACCGCCGTAATGATTAATAGGGATAGTTGGGTGGAATTCTCGGGTGCCAAGGAACTCCAGTCACAGAGGATAATC
+
CBCCCFGGGGGGGGGGGGGGGGGGGGGGGGGGGEGGGGGGGGGGGGGGGGGGGGGGGGGGGGGGGGGGGGGGGGGGGGFFGGGGGGGGGGGGGGGGGAFGGGGGGGGGFGGGGGGGGGGGGGGGGGGGGGGGGGGFFFGFFGGGGGGGGDFGGGGGGGGGGGGGFGGGGGGGGGGGGDGFGFGGGGGGGD9FFGGGGFDGCFGGGGGGCGGGGGGGGGGFDFGFGDGGGGGGGGGGGGGFGGGGGGCGG6??CFGCEGGGGGGGGG?EGDGGGFFGG37FGECCECFG?*<00>7:??F:2
@M03152:184:000000000-AWYW1:1:2106:16870:21990 1:N:0:AGAGGATAATACCTGT
AAGCTCGTAGTTGAATTTCGAGACCGGTCTACTGGTCGTGCTTTTGTACGTACTGGTATAATCGGTTTCTCTCTTCTGACGAACTATAATGCCATTAATTTGGTGTTTTAGGGAATCAGGACTGTTACTTTGAAAAAATTAGAGTGTTTAAAGCAGGCTCACGCTTGAATACATTAGCATGGAATAACGAAATAGGACGTTTGATTCTATTTTGTTGGTTTCTAGGATCGACGTAATGATTAATAGGGATAGTTGGGTGGAATTCTCGGGTGCCAAGGAACTTCATTCAAAGAGGATAATA
+
CC@CCGGGGGGFGGCFFGFCFGGGGGGGGGGGGGGGGGGGDFGGGGGFGFGGGGGCFDEFGGGC,BFGGFFGGGG<FFCFGFGCFAFEDF<6CFAFCC?FCFCCFGGGGGGDDGFGGAFCCFFGGGGGGFGGG9EF<>FGGGAFGEGFGGG<A<FFD7BBGGGG>FGGGGGGGFDED?FGGFFGFGCCECCCGC,,@<FBCG7<@FGGFGGGG9EFGFECD5DF,:>DGE58CEC8EGGC7;,==EFF?6F,>EF?EEGEE+?>+=F555;55>:61<)0:<+:E+++3*0<+>4*0+2:3
@M03152:184:000000000-AWYW1:1:2106:18865:22044 1:N:0:AGAGGATAATACCTGT
AAGCTCGTAGTTGAATTTCGGGATCAATTTATTGGTCGTGCTATTGTACGTACTGGTATTATTGATTTCTACCTTCTGACGAACCATGATGTCATTAATTTGGTGTCATGGGGAATCAGGACTGTTACTTTGAAAAAATTAGAGTGTTTAAAGCAGGCTCACGCTTGAATACATTAGCATGGAATAACGAAATAGGACGTTTGATTCTATTTTGTTGGTTTCTAGGATCGACGTAATGATTAATAGGGATAGTTGGGTGGAATTCTCGGGTGCCACGGAACTCCAGTCACAGAGGATAATA
+
CCCCCGGGGGGGGGGGGGGGGGGGGGGGGGGGGGGGGGGGGGGGGGGEFGGGGGGGGFFGGGGGGGGGGGGGGGGGGGGGEGGGGGGFGGCFFGGGGGGGGGFGGGGGGGGGGGCFGGAFFDGFGGGGGFGGGGGGGDFGGFGCFDFGGGFGGCG8FGGGGGGGDGFDFGGG9FFGFFFF9=:>FGGGGGGGGGGGGGD=D<F<F9FAEFDEGA:<E66DCGG;7DFFC>@8@B*@EFFGGGGGCFCF6,),5;<8*CCEGCFF+95A*>GDC<F**=:CGG99E@++9@CCCFG=FFC?+
@M03152:184:000000000-AWYW1:1:2106:11910:22077 1:N:0:AGAGGATAATACCTGT
AAGCTCGTAGTTGAATTTCGAGACCGGCTTACTGGTCGTGCTATCGTACGTACTGGTATAATCGGTTTCTCCTTTCTGACGAACTATAATGCCATTAATTTGGTGTTTTAGGGAATCAGGACTGTTACTTTGAAAAAATTAGAGTGTTTAAAGCAGGCTCACGCTTGAATACATTAGCATGGAATAACGGAATAGGACGTTTGATTCTATTTTGTTGGTTTCTAGGATCGACGTAATGATTAATAGGGATAGTTGGGTGGAATTCTCGGGTGCCAAGGAACTACAGTCACAGAGGATAATC
+
CCCCCFGFGGCEFGGGGGEEFGD:FGGGGGFGGGGGGGGGGFGFEGGGGGGFFGG8FFGGGG9FECGCGFGFGFEGGGFCFGGGGAFGFGGFGGCGCEF<FFGEFGFGGA4,CF@F,CFF,DFGGFGGGGGGFAF9<>FGFCCGGGGGGGGGF9FFDFGGGFGGGGGGCFCFFFGGGCC,E<=>A>DDEC+<@GGGGGCF>AF;;FGGEE9@@,>>,>EEF,B,AEE;DECCEECFC<FF,>:CFGGF6FA+5>7E*:C7CGGF<EF=9*;CC<FGG>77=<+2<F:C+*308CFCFFG++
@M03152:184:000000000-AWYW1:1:2106:11193:22111 1:N:0:AGAGGATAATACCTGT
AAGCTCGTAGTTGAATTTCGGAATGCGTTTGGTCAAGGCTCGTCCTTGTGGCGTGGCTGGATTGACGTTTCCTATCTTCCGATAGTGGGGTTAAACTCGCTTCGGATCATTTACTTTGAAAAAATTAGAGTGTTCAAAGCAGGCGTAACCTTGCCTTTGAATAGTACAGCATGGGATAATAGAATATGACGTTGGTCTTATTTTGTTGGTTTCTAAGGCTGATGTAATGATTAATAGGGATAGTTGGGTGGAATTCTCGGGTGCCAAGGAACTCCAGTCACAGAGGATAATATCGTATGCC
+
CCCCCGGGGGGGGGGGGGGGGGGGGGGGGGGGGGGGGGGGGGGGGGGGGGGFGGGGGGGGGCFECCGGGGGGGGGGGGGGEGGFGCEFGGGGGGFGGGG7?F=FGEGGFFCFFFGGFF?FGF<F8BE8@E<,BA<FCCEGGFFEGEGGGGCF<B@FFFAFGFF9FG,<FFGGF>FEFCFGF,@EC,3@CF7@*@@8=FCCGGGGG:FC8FFF,@C@9,4?E8,6>@@2,;;FC,??,6C6*3=9+3CC55559+6++<CC*BC*:CGF5**00:62+01<?C9*<;*3+0++<*1**0*++
@M03152:184:000000000-AWYW1:1:2106:15448:22155 1:N:0:AGAGGATAATACCTGT
AAGCTCGTAGTTGAATTTCGGGATCAGTATGTTGGTCGTGCTTCGGTACGTACTGTCATTACTGGTTTCTCCCTTCTGAAGAACCTTGATGTCATTAATTTGGTGTCTTGGGGAATCAGGACTGTTACTTTGAAAAAATTAGAGTGTTTAAAGCAGGCATACGCTTGAATACATTAGCATGGAATAATGAAATAGGACGTTTGATTCTATTTTGTTGGTTTCTAGGATCGACGTAATGATTATTAGGGTGAGTTGGGTGGAATTCTCGGGTGCCAAGGAACTCAAGTCACAGAGGATAATC
+
C@CC9-B@BD@FFGGGGGGGGGEG8<EECFEDEGGEGE@FGDGCECFGECFCCFDCCCFF@6FCGE9ECF<FFFEFF<CEEF8<@FA@9FED@FFF,,C<EFGGGGGGFFCFEGCCFGGGGFG,C?FDFGCFGGGCG+FBFGFGGG<?FCGGGFGF7@DEGAFGB7AE@FGGFG,,FBF,?8=38CDEGGFFDGGFF<F8+@FFG9,@,7@=;FGEFBE5@3EEGG8@@B85=>8,=7:C,2,2BFGF,*:A@CFCGCBECECF7C@=CD*75*+;EFF6:+:*0>2CF4+<8C<7<9C:3
@M03152:184:000000000-AWYW1:1:2106:10441:22169 1:N:0:AGAGGATAATACCTGT
AAGCTCGTAGTTGAATTTCGGGCATTGCGGTCAGGTCTTCCTTAATTGGTTGTACTTGATTCGCTTTGCCTTACTTTCTAGATGCTAACATACTTCGGTGTGTTATGTGTTCTAGGACTTTTACTGTGAATAAATTAGAGTGTTCAAAGCAGGCATACGCTTGAATACATTAGCATGTAATAATAAAATAGGACTTTGGTTTTATTTTGTTGGTTTTAAAGACCAAGGTAATGATTAATAATGATAGTTGGGGTTAATTCTTGGGTGCCAAAGAACTCCATTCAAATAGGATAAGCACGTA
+
B<AC-CB@FF;FGGFGFAFCCEEFDF,EFEFGF?FF9EFFGGF9EFFG8,F,BEEGGCFGFFCGGCG<DC,6CA9FF<FA9,,6EC<ACEF9FFEC,CF,=:E,6?FEFFGCFDF<FC@FGD,:?,CCD<,<A?<<?,CFGGGFFCD9544ACCFCFG8+BB+,BFGCEG9,<,8E<,4CAFFGG9=>;DD=,==,?FC3+@+@F93,7>=:,+>,8@83@,,78,6*7>D,5,,,5,,5,,,7?7=,@@******,5@,4,2,::8/;=,*,2*2<+)=++1;+++?7)3+97*++0)/*
@M03152:184:000000000-AWYW1:1:2106:8553:22191 1:N:0:AGAGGATAATACCTGT
AAGCTCGTAGTTGAATTTCGGGCCTGGCCGGGCGGTCTGCCTAACGGCACGTACTGTCTGGGCGGGCCTTACCTCTTGGTGAGCCGGCGTGCCCTTTGTTGGTGTGCGTCGGGGAACCAGGACCTTTACCTTGAGAAAATTAGAGTGTTCAAAGCAGGCCTATGCCTGAATACATTAGCATGGAATAATAAAATAGGACGCGCGGTTCTATTTTGTTGGTTTCTAGAGTCGCCGTAATGATTAATAGGGATAGTTGGGTGGAATTCTCGGGTGCCAAGGAACTCCAGTCACAGAGGATAAT
+
CCCCCGGFGGGGGGGGGGGGGGGGGGGGGGGGGGGGGGGFGGGDGDGGGGGGGGGGGGGGGGGGGGGGGGGGGGGGGGGGGGGGGGGGGGGGGGCCGGGGGGGGGGGGEGGGGGGGGGGGGGGGGCGGGGGGGGGGGGFGGGFGGGGAFGGFGFGGGGGEFGGGGGFGFGGFGGGGDEFGFGGGGGGGGGGGGGFG6CGGGDGEE:E>C7EEFGGGGGGGC>C9CECCCCEGEECEDCGF9?+3:CEGFGFFFCF:CEEEGGGG6+<<DGE48757<))0:;<:6EF++9FG<4CFFCCC+
@M03152:184:000000000-AWYW1:1:2106:18011:22280 1:N:0:AGAGGATAATACCTGT
AAGCTCGTAGTTGAATTTCGGACCTGGCTGGGTGGTCTTGCCGCAAGGTAAGCACTGCCTCTGGTCGGGTCTTTCCTTCTGGGGAACCTGTGTGCCCTTAATTGAGTGCGCAGGGGATCCAGGACTTTTACTTTGAAAAAATCAGAGTGTTTAAAGCAGGCTTTCGCTTGAATACATTAGCATGGAATAATAGAATAGGACTTTGGTTCTATTTTGTTGGTTTCTAGGACCGAAGTAATGATTAATAGGGATAGTTGGGTGGAATTCTCGGGTGCCAAGGAACTCCAGTTACAGAGGATAA
+
CCCCCGGGGGGGGGGGGGGGGGGGGGGGGGGGGGGGGGGGGGGGGGGGGGGGGGGGGGGGGGGGGGGGGGGGGGGGGGGGGGGGGGGGGGGGGGGGGGGGGGGGGGGGGGGGGGGGGGGGGGGGGGGGGGGGGGGGGGGGGGGGGGGFGEFGGFCGGFGGGFGFGGGGGGGGGGGDEFGGGCCC<CEGGGGGDGGAFFFF@7F9<FFGGGGFGFGCEFGGEGGGGFGGGGEGC*=/<F?E99C9DF1<C=;6@F9C+=*=CDE9?+:9*787C5*2A65>CGAFCFF60*3+<4*0/*9+0
@M03152:184:000000000-AWYW1:1:2106:8927:22423 1:N:0:AGAGGATAATACCTGT
AAGCTCGTAGTTGAATTTCGGGATCAATGTTTCGGTCATGCCGTTGGTATGTACTGATATTATTGATTTCTTACCTTCTAAAGAACCGTAATGCCATTAATTTGGTGTCACGGGGAATTAGGACTGTTACCTTGAAAAAATTAGAGTGTTTAAAGCAGGCTCACGCTTGAATACATTAGCATGGAATAATGAAATAGGACATCCGATTCTATTTTGTTGGTTTCTAGGATCGATGTAATGATTAATAGGGATAGTTGGGTGGAATTCGCGGGTGCCAAGGAACTCCAGTCACAGAGGATAA
+
CCCCCGGCEGGGGGGGGGGGGGGGGFGGGGGGGGGGGDFGGGGGGGGGGDGGFGGGGFFGGGGGGGGGGGGGGGCFGGGGGGGGGGDGGGGGGGGGGGFFGDFGGGGGGGFCGGGCFGFFGG9EGFGGGGGGGGGFDD<FGCF,FGFFGCFGGGGGGGGGF@FG<FCFDFFGF?AFGFFCF9F83CFGGGAFFGGGGGFGG,@FFCFEAFGFGAGFCDC>:5DCA;BC6,?C*,24==@C?,=BC7:C6,8,:FF@CC@E5EC9C?+**2:5*9540)<CFEFF++<F99EGGF4C76>GC
@M03152:184:000000000-AWYW1:1:2106:17577:22516 1:N:0:AGAGGATAATACCTGT
AAGCTCGTAGTTGAATTTCGGGACTAACAGGTTGGTCGCGCCTTCGGTGTGTACTGGTCTAGTTGGTTTCTCCCTTCTGAGGAACCGCGATGTCATTAATTTGGTGTCGTGGGAAATCAGGACTGTTACTTTGAAAAAATTAGAGTGTTTAAAGCAAGCGTTAGCTTGAATACATTAGCATGGAATAATGAAATAGGACGTTTGACCCTATTTTGTTGGTTTCTAGGATCGACGTAATGATTAATAGGGATAGTTGGGTGGAATTCTCGGGTGCCAAGGAACTCCAGGCAAAGAGGATAAT
+
CCCCCGGGGGGGGGGGGGGGGCGGGGGGGGGGGGGGGGGGGGGGGGG@FEEGFGGGGGGGGGGGGGGGGGGGGGGGGGGGGGGGGGGGGGDGGGGGGGGGGGGGGGGGGGGGGGGGGGGGGGGGGGGGGGGGGGFGGGGGGGGGGGGGGGGGGFGGGGGGGGGGGGGFGGGGGGGGGCGGGGG7FGGFF;EEFGGFGGGEGGGGGGGGGFGGGGFFFFGEGF@CC,CCGGE8EEGGGGFFGG7CDE9C66AF?FF+<:EEGGCFFCFEDGDD***:C>3CFG6:FFGAFF**+27A=GFD+
@M03152:184:000000000-AWYW1:1:2106:17341:22540 1:N:0:AGAGGATAATACCTGT
AAGCTCGTAGTTGAATTTCGGGCCTGGCCGGACGGTCTTGCCTCTGGTAAGCACTGTCTGGCTGGTTCTTTTCCTTCTGGGGAACCAGCTGCCTTTAACTGGGGGTGTTGGGGATCCAGGACTTTTACTTTGAAAAAATTAGAGTGTTCAAAGCAGGCATTAGCTTGAATACATTAGCATGGAATAATAAAATAGGACTTTGGTTCTATTTTGTTGGTTTCTAGGATCGAAGTAATGATTAATAGGGATAGTTTGGTGGAATTTTCGGGTGCCAAGGAATTCCAGTCACAGCGGATAATCT
+
CCCC@<CC;DC@FGGGGFF@EGE@CFFF@ED@FFGGGEGGGFF<F<,9C,C9,CFFEF9CFGD@FCFA@CFFGCFGA:E,=F7F,C<DFAF8F=<<?F?,,9C4@+@:=AFEG++BF?,<<BEEGFF,,CBB95??B@D,?5,==DB,,3@DG@DD=6,@=>,,=CF,>=BC>FF,,,,@,:,DFF;=;,@B;B98F@<27:,>:?<@,3@2266,:48:9B,;6,,?*:<*=9++1A?++;+1:66C*==2++=8@FE*?2++2+:5<7**2****)8+<9<20+<??*3*:5)**0*03
@M03152:184:000000000-AWYW1:1:2106:12848:22790 1:N:0:AGAGGATAATACCTGT
AAGCTCGTAGTTGAATTTCGGATCAATTTATTGGTCGTGCTATTGTACGTACTGGTATTATTGATTCCTACCTTCTGACGAACCACGATGTCATTAATTTGGTGTCATGGGGAATCAGGACTGTTACTTTGAAAAAACTAGAGTGTTTAAAGCAGGCTCACGCTTGAATACATTAGCATGGAATAACAAAATAGGACGTTTGATTCTATTTTGCTGGTTTCTAGGATCGACGTAATGATTAATAGGGATAGTTGGGTGGAATTCGCGGGTGCCAAGGAACTCCAGTCACAGAGGATAATCT
+
AACCCFGGGGGGGGGGGGGGGGGGGDFG<EGGGGGGGGGGGGGGGGGGGFGGGGGGGGGGGGGGFGGGFGFGGGGGGCEGGGGGGGGGGGG9EFGGCFF9EFGFFGGGGGCCEEFGFEEFGCEFGGGGGGGGGGGGGGGGGGGGGGGGGFFGCFGEFGGGFFG77F?F9DFGGGGFGGGF8EC>FEFGGDGA9DDDFGFGGCFGF;CFGGDEFC;FGC>>,,@B6EFGGGGG>EFFFG7E?@EGGGGFGGFFFC,8=E7=CFFF**B=DE=D877C*<F=F7+*<E+<F6C6EG4+C??7+
@M03152:184:000000000-AWYW1:1:2106:9167:22822 1:N:0:AGAGGATAATACCTGT
AAGCTCGTAGTTGAATTTCGGGATCAATGTTTCGGTCATGCCGTTGGTATGTACTGATATTATTGGTTTCTCACCTTCTAAAGAACCGTAATGCCATTAATTTGGTGTCACGGGGAATTAGGACTGTTACCTTGAAAAAATTAGAGTGTTTAAAGCAGGCTCACGCTCGAATACATTAGCATGGAATAATGAAATAGGACATCCGATTCTATTTTGTTGGTTTCTAGGATCTATGTAATGATTAATAGGGGTAGTTGGGTGGAATTCTCGGGTGCTAAGTAACTCCAGTCAACAAGGTTCA
+
B@@CCFEGGGGGGGGGGGGGCDGGGGGGGGGGGGEGGGFEGGGGGGGGGGGGFFGCFEFGGGGGGFFGGGDGEFGGGGGGGGGG,FFGGGGGGGGFGFFEGGGGDG?FGGGG77FGGGFCG9DFGDFGGFFFGGGGFFGGGGGDCCGG9<EFAF<BF?@CFFFGC?+C@EGFCGCGGGGGGADFCFFF9=,FFGAACCCC7CFA@+:CECCCC@DFGGC8@>C95;9FFGD,D9D@CGGG,5=78B7,<,)*/4<;,,:B**;>A7>7C=83FCC*=+;+4?+;>C6+3*+++*12=9*+3
@M03152:184:000000000-AWYW1:1:2106:22780:22852 1:N:0:AGAGGATAATACCTGT
AAGCTCGTAGTTGAATTTCGAGACCGGTCTACTGGTCGTGCTTTTGTACGTACTGGTATAATCGGTTTCTCTCTTCTGACGAACTATAATGCCATTAATTTGGTGTTTTAGGGAATCAGGACTGTTACTTTGAAAAAATTAGAGTGTTTAAAGCAGGCTCACGCTTGAATACATTAGCATGGAATAACGAAATAGGACGTTTGATTCTATTTTGTTGGTTTCTAGGATCGACGTAATGATTAATAGGGATAGTTGGGTGGAATTCTCGGGTGACAAGGAACTCCAGTCACAGAGGATAAAT
+
CCCCCGGGGGGGGGGGGGGGGGGGGGGGGGGGGGGGGGGGGGGGGGGGGGGGGGGGGGGGGGGGGGGGGGGGGGGGGGGFGGGGGGGGGGGGGGGGGGGGGGGGGGGGGGGGGFGGGGGGGGGGGGGGGGGFFFGFGE8FFCFGGGGGGGGGGGGGGGGGGGGGGGGGCCE9FE@DFFGFGGGG9DGGEGGGGGGGG<F+@7F<,@FGGGGGGGGFEFCG6DFC7B8DCGDEEGG=EDCFGCCCF,68C,8?;<9CC5C8899C:9+5:**2*0@775>FF?:*<<9<E=CE?CC=EG70+
@M03152:184:000000000-AWYW1:1:2106:22767:22853 1:N:0:AGAGGATAATACCTGT
AAGCTCGTAGTTGAATTTCGAGACCGGTCTACTGGTCGTGCTTTTGTACGTACTGGTATAATCGGTTTCTCTCTTCTGACGAACTATAATGCCATTAATTTGGTGTTTTAGGGAATCAGGACTGTTACTTTGACAAAATTAGAGTGTTTAAAGCAGGCTCACGCTTGAATACATTAGCATGGAATAACGAAATAGGACGTTTGATTCTATTTTGTTGGTTTTTAGGATCGACGTAATGATTAATAGGGATAGTTGGGTGGAATTCTCGGGTTCCAAAGAAATCCCGTCACAGAGGATAAGA
+
CCCCCGGGGGGGGCGGGGGFGGGGGGEGGGGGGGGFGGGGGGGGGGGGGGGGGGGGGGGGGGGGGGGGGGGGGGGGGGGGGGEGGGFFGGGGGGGGGGGGGGGGGGGGGGFGGGGCGGFFCGGGGGGGGGGCE9FFFFFGGGGDEFFGGGGDFGGGGGGGGFGGGGFFGFGGGGCDCFFFG<FDGDGGGGE7,C98,,@CFFGA<DFGGGGGGGGGC54DD*68DC,D?8>EEG5C=E?,:<<@8,,??F6FFD76*=C**+>B9:CCF*/*3;C++))**A?*0*2/77E9FF3*2<73+
@M03152:184:000000000-AWYW1:1:2106:8473:22856 1:N:0:AGAGGATAATACCTGT
AAGCTCGTAGTTGAATTTCGGGCCTGGCTGGGTGGTCTTGCCGCAAGGTAAGCACTGCTCTGGTCGGGTCTTTCCTTCTGGGGAGCCAACGTGTTCTTAATTGAGTGCGCTGGGGATCCAGGACTTTTACTTTGAAAAAATTAGAGTGTTTAAAGCAGGCTTACGCTTGAATACATTAGCATGGAATAATAGAATAGGACTTTGGTTCTATTTTGTTGGTTTCTAGGACCGAAGTAATGATTAATAGGGATAGTTGGGTGGAATTCTCGGGTGCCAAGGAACTCCAGTCACAGAGGATAAA
+
CCCCCGGFEGF9EFFGGGGGGGGGGGFFGGGCFGGGGGGGGGEGGGGDGFFFGGGGGGGGGGGGGGGDGGGGGGGGGGGGAFGGGGGGGGDGGGGGGFFFGGGGFGDGGGGGGGGGCFFC=FFGFEFFCCF<AEFG<FFEBFFGGGCFGGGGGG<DFGGGGGFGFGGFGGGGGGGGCFGGGGFGGGGGGGGD;CFC9DGG7:FEGFFCE@FDFC@FGG5BFGGCFGGGG5:8C5CGGFGE?7<+;>@+26A?C>++5/=8EEFF6<CCD5CF:CD:75)*:*<CAE6F6=+++2C56673+
@M03152:184:000000000-AWYW1:1:2106:14670:22858 1:N:0:AGAGGATAATACCTGT
AAGCTCGTAGTTGAATTTCGGGATCAATATTTCGGTCATGCCGTTGGTATGCACTGTTATCATTGATTTCTCACCTTCTAAGGAACCGTAATGCCATTAATTTGGTGTTACGGGGAATTAGGACTGTTACCTTGAAAAAATTAGAGTGTTTAAAGCAGGCTCACGCTTGAATACATTAGCATGGAATAATGGAATAGGACATCCGATTCTATTTTGTTGGTTTCTAGGATCGATGTAATGATTAATAGGGATAGTTGGGTGGAATTCTCGGGGGCCAAGGAACTCCAGTTACAGGGGATAA
+
CCCCCGGGGGGGGGGGFGGGGGGGGGGGGGGGGGGGGGGGGCF@FFGGGGGG9EEGGGGGGGGGGGGFGGGGGGGGGGGGGGGFGGGDGGCDGGGGGGGEFFGDCFGGGGGGGGGGGGGGGGGGGCFGGGGGGFFGF9FEGGGGGGFGGFFGF<FF@F7F=AFFFGGGGGFGGGGGGGA8@@FBFDDGFGGFC@9FGCFGGGC>F7::E<,@E9DC8DFGGFE;7,3>:C6888D:EFFF7;FF@,4:E,6CCCE@?F7C855+<E+1+2;)/5>):>)=CGGGC<?+<*+<97*:5**03
@M03152:184:000000000-AWYW1:1:2106:11616:23127 1:N:0:AGAGGATAATACCTGT
AAGCTCGTAGTTGAATTTCGGGATCAATTTATTGGTCGTGCTATTGTACGTACTGGTATTATTGATTCCTACCTTCTGACGAACCATGATGTCATTAATTTGGTGTCCTGGGGAATCAGGACTGTTACTTTTAGAAGATTAGAGTGTTGAAAGCAGACTCACGCTTGAATACATTAGCATGGAATAACGAAATAGGACGACTGATTCTATTTTGTTGGTTACTAGGATCGACGTAATGATTAATAGGGATAGTTGAGTGTAATTCTCGGGTGGCAAGGAAGTCCATTCACAGAGAAAAAGA
+
<CCCCG;@@<-;@6<6<-<6::FE<<@<CC<<-E@FGGGECG9E9F@6<<;C,CFGG9FAEEDFC,@,6EE@<@<8@,9C7,@:@,C6,C6C6,66E,CFFG?,C66,<,,:C,BF,CA,4C=EFG<EF<?,9,5,,,5C,AEGG,554,C<5,,,,,9A,4A,BC=,5,,,,,74,,,CC<>@D@E,6CCCFD,7DGD++++@3=F9,@FF;,>>,D:*,,@E;8>C,BEDCB*;=,,5,522+5<,,00<>,,,5B9,,,,?,=F*/:*)**94*))=*+=+5+23++1<>2*++2/**
@M03152:184:000000000-AWYW1:1:2106:22543:23132 1:N:0:AGAGGATAATACCTGT
AAGCTCGTAGTTGAATTTCGGGCCTGGCTGGGTGGTCTTGCCAAAAGGTAAGCACTGCTCTGGTCGGGTCTTTCCTTCTGGGGAACCAGCGTGCTCTTAACTGAGTGCGTTGGGGATCCAGGACTTTTACTTTGAAAAAATTAGAGTGTTTAAAGCAGGCTTACGCTTGAATACATTAGCATGGAATAATAGAATAGGACTTTGGTTCTATTTTGTTGGTTTCTAGGACCGAAGTAATGATTAATAGGGATAGTTGGGTGGAATTCTCGGGTGCCAAGGAACTCCAGTCACAGAGGATAAT
+
CCCCCGGEGGGGGGGGGGGGGGGGGFFGGGGGGCGGGGGAFG98CFEGGAFGGGGGGGFGGGGGGGGGGGGGGGGGGGGGGGFECFGGGGGGGGGGGGFGGGGCFGGGGCFGFDCCFCGGGGGGGGGGCGGGGGFGCFEGGGGGGCE<FFGGEGDGGGCFGDFGDG7FFDD9FFCEF9;FGGCGGFFE;EF9CEG9FCFF@EEFFGCDCFFGCC9DF6:E8F9CF?9<CCCCCCEC++<C??7@@9<E:2)*>C99+:EE5B:+=?FF<*27237:EF3:?*2*<8<CF4?9+*0*2+:9+
@M03152:184:000000000-AWYW1:1:2106:10646:23138 1:N:0:AGAGGATAATACCTGT
AAGCTCGTAGTTGAATTTCGGGCCTGGCTGGGTGGTCTTGCCGCAAGGTAAGCACTGCTCTGGTTGGGTCTTTCCTTCTGGGGAACCAGCGTGCCCTTAATTGAGTGCGTTGGGGATCCAGGACTTTTACTTTGAAAAAATTAGAGTGTTTAAAGCAGGCTTACGCTTGAATACATTAGCATGGAATAATAGAATAGGACTTTGGTTCTATTTTGTTGGTTTCTGGGACGGAAGGAATGATTAATAGGGATGGTTGGGGGGAATTCTCGGGTACCAAGGAACTCCAGTCACAGAGGATAAT
+
CCCC@@@F;DC@@FGGGDDCFGEGFCFFGGDCCF@FGGFFFGC7F@6F,<F@<FFGEEECFCCG<FF7FEFGGFFGGGF<,CF:?C<F8<CF7C@,FEEEGGGGFGFAF7FC<CG+C+=5E<?=C@FFGC?FCAAF5<=F,BDFGADCFFFGGGG9==7FB@FGGC=3+@<@9>=D=FFGFGGC7FFCFGFG;D9>:,,,6,37,>:5D;<;,@93?F5CCB9CEC6CF**438*32=C7:C<<1+9+=?A*3<C58E*/88;*?:F7*:*9*00:?FFG70<20<+9??7<2705=+2<+
@M03152:184:000000000-AWYW1:1:2106:9479:23179 1:N:0:AGAGGATAATACCTGT
AAGCTCGTAGTTGAATTTCGGGCCTGGCTGGGTGGTCTTGCCGAAAGGTAAGCACTGCTCTGGTCGGGTCTTTCCTTCTGGGGAACCAGCGTGCTCTTAACTGAGTGCGTTGGGGATCCAGGACTTTTACTTTGAAAAAATTAGAGTGTTTAAAGCAGGCTTACGCTTGAATACATTAGCATGGAATAATAGAATAGGACTTTGGTTCTATTTTGTTGGTTTCTAGGACCGAAGTAATGATTAATAGGGATAGTTGGGTGGAATTCTCGGGTGCCAAGGAAGTCCAGTCACAGAGGCTAAG
+
AA<C<FE@CFBEEFFEGGGGGGDGGGGGFGGGGGGGGGGGGGGGGEEFFGGGCCC@FGDFFEFFEFFGGGGGGGGGGGGGGGGCGG?FFGCFGDFGGGGGGGGGGFGDGGGECE>@FGGFF?FFFFCGGGGGFGGC,?F:FFDG<FGGG98<C9DFFFF:=,@FFCEGG<AFCFFGC38DDCFFGGGBCGGGACD;FGGGCFGGGGFFFF;FGCFGGGFGG64;CCECB8CECEE7++7++>:9+<96EF)2@@F+9CEGGGGGG9<:C5*/1C*C60<CE6C*+2<<C47977<7*:C?+
@M03152:184:000000000-AWYW1:1:2106:11114:23190 1:N:0:AGAGGATAATACCTGT
AAGCTCGTAGTTGAATTTCGGGATCAGTACGCTGGTCGTACCTTCGGTATACACTGGTGTCACTGGTTCCTCCCTTCTGACGAACCGTCATGCCATTCACTTGGTGTGGCGGGAAATCAGGACTGTTACTTTGAAAAAATTAGAGTGTTTAAAGCAGGCTCACGCTTGAATACATTAGCATGGAATAATGAAATAGGACGTTGATCTTATTTTGTTGGTTTCTAGGATTGACGTAATGATTAATAGGGATAGTTGGGTGGAATTCTCGGGTGCAAAGGAACTCAAGTCACAGAGGATAATA
+
CCCCCGGGGGGGGGGGGGGGGGGGGGGGGGGGGGGGGGGGGGGGGGGGGGGGGGGGGGGGFGGGGGGGGGGGGGGGGGGGGGGGGGGGGGGGGGGGGGGGGGGGGGGGGGGGG>FGGGGFGGGGGGGGGGGGFFGGCFGGFFGG9DFFGGGGGCFFCFDCBBAFGGFFFFFGGFFGGAC,@FFFGFFG;EFGGGGFCFA75D7BD9CFGGFFCCBFGGCF=FGC?ECCCCE7?CB5=???FC@+3>6C*:;?+AE6CEC**3<C+<2****)**20<4762<C*++2+AF+++2**3+:<+
@M03152:184:000000000-AWYW1:1:2106:12681:23229 1:N:0:AGAGGATAATACCTGT
AAGCTCGTAGTTGAATTTCGGCCCTGGCTGGGCGGTATTGCCGCAAGGTAACCACTGCTCTGGTCGGGGCTTTCCTTCTGGGGAACCTGCGTGCTCTTAATTGAGTGCGCAGGGGATCCAGGACTTTTACTTTGAAAAAATTAGAGTGTTTAAAGCAGGCCTACGCTTGATTACATTATAATGGAATAATAGTATAGGACTTTGGTTCTAATTTGTTGGTTTCTAGGACCGAAGTAATTGTTAATAGGGATAGGTGGGTGGCATTTTGGGTTGCCAAGGAACACGAGTAACAGAGGATATA
+
CCCC<<FFEFGGGGGGGFCFG@7FFFFGGGEGFCFGCDG9@FCCEGGGGGGDFGFFGCFGGGGGG:FEGGGGGG,CEEGGCCEDEFF=,,4FB7=,5EF9EDFDFGGGDGGF>F+6=<FG?8D+3>DFCCFGC<,,8,3@F=<B=AF9,<FFGF,DG,5+@:,,3:C>>:,7E,3@;;,,@F@C@D>C;6@2,5@,@:,,,77<<2C@;@,72@,FC,2;@CFF9+?8B5BC*=B@++++4>99@@7+**5:+++0:*:;E*82++++)*/***0*+0)76C*0******2++*2*06D++
@M03152:184:000000000-AWYW1:1:2106:6795:23425 1:N:0:AGAGGATAATACCTGT
AAGCTCGTAGTTGAATTTCGGGATCAATTTATTGGTCGTGCTATTGTACGTACCGGTATTATTGATTCCTACCTTCTGATGAACCATGATGTCATTAATTTGGTGTCTTGGGGAATCAGGACTGTTACTTTGAAAAAATTAGAGTGTTTAAAGCAGGCTCACGCTTGAATACATTAGCATGGAATAACGAAATAGGACGTTGGATTCTATTTTGTTGGTTTCTAGGATCGACGTAATGATTAATAGGGATAGTTGGGTGGAATTCTCGGGTGCCAAGGAATTCCAGTCACAGAGGATAATA
+
CCCC-;@CEGGGGGGGGGFEFGEDDFFFGGGGGGGGGGGGEFFFEFGGGFGGGEECFGGFAFFDFFFFFDGF8@ECCDF,9FFEFFGGGGGGF<EEE6E,CFF<=CFFGCE<CEE<@FGG@<EGCEFGGGGF<<,F=7EFC<EFEFGF8<AFG,4AF+E,,,AFCFE8FFG9<AFDCADFFFGGG,,C633C,3DCC,@@<,@,>>BAFFGGACF,@C@FG9,73E6,7>8::**49<,D725B8CCGFCF?B<CC5AC@*9+?9:+**1;C58;*=3)*05A+59?+<BCCFC*26+0<+
@M03152:184:000000000-AWYW1:1:2106:17209:23516 1:N:0:AGAGGATAATACCTGT
AAGCTCGTAGTTGAATTTCGGGCCTGGCCGGGCGGTCTGCCTAACGGCACGTACTGTCTGGGCGGGCCTTACCTCTTGGTGAGCCGGCGTGCCCTTTGTTGGTGTGCGTCGGGGAACCAGGACCTTTACCTTGAGAAAATTAGAGTGTTCAAAGCAGGCCTATGCCTGAATACATTAGCATGGAATAATAAAATAGGACGCGCGGTTCTATTTTGTTGGTTTCTAGAGTCGCCGTCATGATTAATAGGGATAGTTGGGTGGAATTATCGGGTGCCAAGGAACTCCAGTCACAGAGGATAAT
+
CCCCCFGGEGGGGFGGGGGGGGGGGGGGGGGGGGGGGGFGGGGGGGGGGGGGEGGGGFGGGGGGCGFGGGCGGGGGFGGGGGGGGGGGBFGGGGGGGGGGFGEGGGGGCC7FGGGGCGFFDGGGGGGGGGGGFCFGGGGGGGFGG@CACCCCGE@FEGGGFFDCFFGGGDFA@FFFCC72<FECGFGGGGGGGF<C<EG5EGGGE/:EE?9<CC78;:@888AFC?EGG@CEGE8*ACFGDF7EF9?+**0AC+A96CCCC8++<+<+95C>?C**+)8:?6+:<+C0?*0<+**::+*<+
@M03152:184:000000000-AWYW1:1:2106:14627:23662 1:N:0:AGAGGATAATACCTGT
AAGCTCGTAGTTGAATTTCGGAAGGTCCTTAGTGGTCCGCCCCTTCGGGGAGCGGGTCACTGGCCTCCTATGTTCCTAACGGTCCTCATCCGCGAGGGTGGGGAATCAACCGCTAGGATCGTTTACTTTGAGGAAATTAGAGTGTTCAAAGCAGGCGTAACTCGCCTCCGAATACGTTAGCATGGGATAATGGAATACGACTTCGGTCTTGTTTCGTTGGTTTCGCTTGGCTGAAGTAATGATTAATAGGGATAGTTGGGTGGAATTCTCGGGTGCCAAGGAACTCCAGTCCCCGAGGATA
+
CCCCCGGGGGGGGGGGGGGGGGGGGGGGGGGGGGGGGGGGGGGGGGGGGGGGGGGGGGGGGGGGGGGGGGGGGGGGGGGGGGGGGGGGGGGGGGGGGGGGGGGG@FFGGGGGGGGGGGGGGGGGGGGGGF<FGFFGGGGGGGGGGGGGGGGGEFFDGGGGGGFGGGGGGGGGGGGGGGGD@FGGGGGEGGGGGGCCGGGGGGGGG7FCECGGGGGGGGG>=FGFGGGGGDCFGCFEC?FFG<FGF79<+<:0A*6ACC?EEGEEF+A0?7C3*757*995FC*2<<FFG@6+3*)5*:)03
@M03152:184:000000000-AWYW1:1:2106:11307:23786 1:N:0:AGAGGATAATACCTGT
AAGCTCGTAGTTGAATTTCGGGATCAATTTACTGGTCGTGCCTATGGTACGTACTGGTTTTGTTGGTTCCTCCTTTCTGGGGAGCCGCGATGTCATTAACTTGGTGTCGCGGAGAATCAGGACTGTTACTTTGAAAAAATTAGAGTGTTTAAAGCAGGCTAACGCTCGAATACATCAGCATGGAATAATGAAATAGGACGTTTGATCCTATTTTGTTGGTTTCTAGGGTCGACGTAATGATTAATCGGGCTAGTTTGGTGGGATTCTCGGGTGCCAAGGAACTCCAGTCACAGCGGCTAAA
+
CCCCCGGGGGEAFFCDFGFFGEGFG<FFGG<CCFFGGGGGGGGAEF8FGGED9FFGGGCEGGFGGGGGFGGGGGFGGGGGGGFGG:FGGFFGGAFFG<EFGGGGGFE<:FEG:FGGGGGAF8CGGEGGGGCFF<<F9F>FEDFFGGGGGGDFGBFF<@FCFGF7FBEE+@><CB=FFCFG93,7,D93,,@;=CEGGGGG@C<CF,,5<FCE9<;FE>C8ECBC,CF>9C*=EC:8**=@CC=E7+*:=*):AC++2ACF***3A6CCDCC<*9**2;>7**<:<8+3<*<70*9**29++
@M03152:184:000000000-AWYW1:1:2106:12035:23902 1:N:0:AGAGGATAATACCTGT
AAGCTCGTAGTTGAATTTCGGGATCAGTATGTTGGTCGTGCTTCGGTACGTACTGTCATTACTGGTTTCTCCCTTCTGAAGAACCTTGATGTCATTAATTTGGTGTCTTGGGGAATCAGGACTGTTACTTTGAAAAAATTAGAGTGTTTAAAGCAGGCATACGCTTGAATACATTAGCATGGAATAATGAAATAGGACGTTTGATTCTATTTTGTTGGTTTCTAGGATCGACGTAATGATTAATAGGGATAGTTGGGTGGAATTCTCGGGTGCCAAGGAACGCCAGTCACAGAGGATAAAT
+
CCCCCGGGGGGGGGGGGGGGGGGGGGGGGGGGGGGGGGGGGGGGGGGGGGGGGGGGGGGGGGGGGGGGGGGGGGGGGGGGGGGGGGGGGGFFGGGGGDFGGGGGGGGGGFGGGCEGGGGFGFDGGGGGGGGGGGGGGGGGGGFGF9FFGGGGGGGGFEGFGGGGGGGFGGAFFFFGFDGGGFFDGCDGGFGFEEFCFGGFFD7<D@FFGGGGGGGGCFGGGGG;,::EDE>888>:CECGCE@:=7C=6CFFGGGFD=EGEFCCCGGCCEGC*2:<:5A;**/)*/++310<8<9:CC7++
@M03152:184:000000000-AWYW1:1:2106:10360:23931 1:N:0:AGAGGATAATACCTGT
AAGCTCGTAGTTGAATTTCGGTGGCCCAACGGCGGTCGGCCGCAAGGTCTGTACTGCCGGTCTTCGGACCACCTCTTTCTGGGGGAACGTCGGCCCTTAACTGGGCACGGCGGCCGAACCAGGACGTTTACTTTGAAAAAATTAGAGTGTTTAAAGCAAGCGTACGCTTGAATACATTAGCATGGAATAATGAAATAGGGCTTCAGTTCTATTTTGTTGGTTTTCAGAATCCGAAGCAATGATTAATAGGGATAGTTGGGTGGAATTCTCGGGTGCCAAGGAAATCCAGTCACAGAGGATA
+
CCCCCGGFGGGGGGGGGGGGGGGGGGGGFGEGGGGGGGGGGGG@GEGGGGGGGGGGGGGGGGGGGGGGGGGGGGGGGGGGGGGGGGGGGGGGEGGGGGGGGGGGGGGGGGGCFGGGEGGGGGGFGGGGGGFGGGFGGGGGD8FFFFGGGGGFGGGF9FFCF7<FGCFEEFGGFCCC@?:C:E79ECFGGGFCG?GFCFG>CEF6FF:FGFGGGGC9;CF5:CEEGG+<C70<=5?EGFFCCFGF7CCCFF5:8CF90<F5/;58+:@FF?C3:/)/A6@75C6*<+<@?@G?+*:627*<<
@M03152:184:000000000-AWYW1:1:2106:15892:23975 1:N:0:AGAGGATAATACCTGT
AAGCCCGTAGTTGAATTTCGGGACCAATTTGTTGGTCGTGCCTCGGTACGTACTGGTATTATTGGTTTCTCCCTTCTGAAGAACCTTGATGTCATTAATTTGGTGTCTTGGGGAATCAGGACTGTTACTTTGAAAAAATTAGAGTGTTTAAAGCAGGCATACGCTTGAATACATTAGCATGGAATAATGAAATAGGACGTTTGATTCTATTTTGTTGGTTTCTAGGATCGACGTAATGATTAATAGGGATAGTTGGGTGGAATTATCGGGTGCCAAGGAACTCCAGTCACAGAGGATAATT
+
CCCCCGGGGGGGGGGGGGGGGGGGGGGGGGGGGGGGGGGGGGGGGGGGGGGGGGGGGGGGGGGGGGGGFGGGGGGGGGGGGGGGGGGGGGGGGGGGGFGGGGGGGGGGGFGFGFGGGGGGGGFGGGGGFGFGGGGGGGGFEFGCGGGGGGGGGGFGGGGGGGGGGCFEFGGCGGGGG8FGGFDFGGGACFGGAD9DFGGFCGGGGF9CGGGGG,@FFFCDCEFFCEFCEBE*@EGCCF7FC79C8C6E,4;6,=F6CE7CC99F+=;C5EGG5276;)=ECACCFC<2C4+++*96+07++
@M03152:184:000000000-AWYW1:1:2106:15509:24062 1:N:0:AGAGGATAATACCTGT
AAGCTCGTAGTTGAATTTCGGGATTGACACATCGGTCGTGCCTTAAGGGGTATGAACTGGTGTAGTCAATTTCTCACCTTCTGGAGAACCGCGATGTCCTTAATTGGGTGCCGCGGGGAACCAGGACCTTTACTTTGAAAAAATTAGAGTGTTTAAAGCAGGCATTTTGCTTGAATACATTAGCATGGAATAATAAAATAGGACGGATGATTCTATTTTGTTGGTTTCTAGGACCACCGTAATGATTAATAGGGATATTTGGGTGGAATTCTCGGGTGCCAAGGAACTCCAGTCACAGAGG
+
CCCCCFGGGGGGGGGGGGGFGGGGGGGGFGGGGGGGGGGGGGGGGGGGGGGGGGGGAFGGGFGGGGGGGGGGGGGGGGGFFGGGGGGGGGDGGGDGFFGGGGGGGGFCFGGGGGGGGGGGCFGGGGFG?FDFGGFGF9FFGGCGFGGGF,DFGGGGFA9FFFGFCGGGG9>FFG7FCFGGGGGF9<F>DFGG;FGCCFCFF,2?BFCCEF9<9FG@ECGGGGGGCCB?C9++9C>::CE;58AEFCF7:EFG66028+00@C5:5EFF*<+0+17)*))0<0:3**AF9:CF02><9CC?=
@M03152:184:000000000-AWYW1:1:2106:18579:24154 1:N:0:AGAGGATAATACCTGT
AAGCTCGTAGTTGAATTTCGGGATCAATTTATTGGTCGTGCTATTGTACGTACTGGTATTATTGATTTCTACCTTCTGACGAACCATGATGTCATTAATTTGGTGTCTTGGGGAATCAGGACTGTTACTTTGAAAAAATTAGAGTGTTTAAAGCAGGCTCACGCTTGAATACATTAGCATGGAATAACGAAATAGGACGTTTGATCCTATTTTGTTGGTTTTTAGGATCGACGTAATGATTAATAGGGATAGTTGGGTGGAATTATGGGTTGCCATGGAACTACAGTGAAAAGGGTGAAGT
+
CCCC9FFGGGGGGFAFCGGDGGFGGGGGDGFGGGGGGDCEGGGGCCAFFCGGGGDGGGGGGGGGFFFGGFFGGGFGEFGGGGDEGFFGGGFGFEGGGGGGFGGFEGGG9EGGGEG8FEFGCDDGEFFGFFGFGGGD@GG8FCDF<FGF@AFD,EECFGGFGGGFE@@FGFFGGGFFAFFFGGFFECGGGGGFCFGD9,+@DFCA9=833<FCAFE7DFE8F*@>DD9DF5>?>*6,*,59,>,=@9,;08;FG9EG5:BE*+3++A++;3/)/0++35)9+B7*+>2+9*++0110***03
@M03152:184:000000000-AWYW1:1:2106:7232:24184 1:N:0:AGAGGATAATACCTGT
AAGCTCGTAGTTGAATTTCGGTTAATAAGTGGATAGTCTATATTCCATATATACGCACTGTCAACTTATTTCCTTCTTTTTGGATATACTATTTTATAGTGTTCCAAATCTTTTACTTTGAGAAAATTAGAGTGTTCAAAGCAGGCGTAACAAAGCCTTTGAATATATTAGCATGGGATAATGAAATAAGACTTTTTGCCTTCTTTTCGTTGGTCATAGGGCTAAAGTAATGATTAATAGGGTTAGTTGGGTGGAATTCTCGGGTGGCATGGAACTCCATTAACATATGACACTTTCATAT
+
CCCCCGGGCFFFCFGGGGCGFCCCGGGGGDFGGG9EGGFCGFGFFGGCF<FGAFGGGECAFGGGGGGGFGGGGGGGGGGGGGGFGFGEGAFGFFG9FDEF9FGGACEEEEGCFFFDGGGF?7E<C<CFG8F<FEAF,EBFGC@A=F+BFFGGFG8=BBFGAACFGGGGGG@EDGGGGGGGF<,EED,>,,,8FAEFD+C9FF,?FGGGDAF3>FDCD938DD@D,>,3>DEF;,@D9EEG6:449:A<=7*4A*19,=,D9*6*1:*=?,<6CG68C?6,,,4;;+3+48+;+*++2+3<+
@M03152:184:000000000-AWYW1:1:2106:21724:24250 1:N:0:AGAGGATAATACCTGT
AAGCTCGTAGTTGAATTTCGGGATCAATATGTCGGTCGTGCCTCGGTACGTACTGGCATCATTGGTTTCTCCCTTCTGATGAACCATGATGCCATTAATTTGGTGTCGTGGGGAATCAGGACTGTTACTTTGAAAAAATTAGAGTGTTTAAAGCAGGCTCACGCTTGAATACATTAGCATGGAATAATGAAATAGGACGTTTGATTCTATTTTGTTGGCTTCTAGGATCGACGTAATGATTAATAGGGATAGTTGGGTGGAATTCTCGGGTTCGAATGAACTTCAGTCACAGAGGATAATA
+
CCCCCGGGGGGGGGGGGGGGGGGGGGGGGGGGGGGGGGGGGGGGGGGGGGGGGGCGGGGGGGGGGGGGGGGFGGGGGFGGGGGGGGGGGGGGGFGGGGGGGFCFGGFGGGGDG?CGGGGGGGGGGGGGGDGGGGGEEGFFGGGGG,FFGGGGGFFFCEGGDF@CCEBGG9FCFDFD,8=,>FFFE,EFGFFF,==6B<CC<F7,@F=EFFGG,,4@D,DC>FGD798;DEE8CEC==9=74,==>,=,405++>++8:8**:BB+4;*85***)17+)/32++2<@C++9923*96C7:+3
@M03152:184:000000000-AWYW1:1:2106:10236:24353 1:N:0:AGAGGATAATACCTGT
AAGCTCGTAGTTGAATTTCGGGCCTGGCTAGGCGGTTTAGCCGCAAGGTTAACACTGCTTTGGTTGGGCCTTTCCTTCTAGGGAACTAGTGTGCTCTTTATTGAGTGCGCTAGGGATCTAGGACTGTTACTTTGAAAAAATTAGAGTGTTTAAAACAGGCTTATGCTTGAATACATTAGCATGGAATAACGGAATAGGACTTTGTTTCTATTTTGTTGGTTTTAGAGATGAAGTATTGATTAATAGGGAGAGTTGGGTGGTATTCTAGGGTGCCAAGGAACTCGAGTCATAGAGGATAACA
+
CCCC@EGGGGGGGGGGGGFFGGGDFGG8-CEFCGEEGGGGGGGGGEGGGGGGGGFFGEEEGGGGGGGGDFEFGGFFGFGGFGGGGFGAFCEE?ADEFGGECCFCFFGGEGG7CFCFGFG,CD<F<?AFE,,9@<@F<,BC,?,<?9FF,C<F?DGG8ABC>FDFGFBF9DF@DBAFFFGGGGGGGDF3>33@FEFFF7FFCCFCD:>,3@,@@FC<FFGEGCCCE,,26?CE;,6,1=:9:C,4=,46=*8CCC+>*:C7122<@C+=CECC:*:9A>:70C?*:50*20AEFGGC<?*0+
@M03152:184:000000000-AWYW1:1:2106:17612:24404 1:N:0:AGAGGATAATACCTGT
AAGCTCGTAGTTGAATTTCGGACTCGGTTGGATGGTCTGCCTTTGGTATGTACTGTCCTGACCGGGTCTCACCTTCTGGTGAGCTGTCGTGTTGTTTACTCAGCGCGGCAGGGAACCAGGACTTTTACTTTGAAAAAATTAGAGTGTTTAAAGCAGGCTTTCGCTTGAATACATTAGCATGGAATAATAAAATAGGACTTTGGTTCTATTTTGTTGGTTTCTAGGACCGAAGTAATGATTAATAGGGATAGTTGGGTGGAATTCTTGGGTGCCAAGGAACTCCAGTCACAGAGGATAATCT
+
CCCCCGGGGGGGGGGGGGGGGGGGGGGGGGGGGGGGGGGGGGGGGGGGGGGFGGCFGGGFGGGGGGGGGGGGGGGGGGGGGGGGGGGGGGGGGGGGGGGGGGGGGGGGGGGGGGGGGGGG@<FGGGFFGGGGGGGGGGGGGGGDFCGGGCGGFCGGGGGGGGGGGGGGGGF9FGFGGGCGGF@>FCFGGECFGGGCF7CGGG7:FFF@FGGG@FGGGGGG7EFF62:CEG888CCGGGDF?CC@C6AC6?;CG7C5;:C*<7<::+2<<5*/**9C*8?=FFCCFF++3*2+<3*<:+0<9
@M03152:184:000000000-AWYW1:1:2106:12020:24506 1:N:0:AGAGGATAATACCTGT
AAGCTCGTAGTTGAATTTCGGGATCGATGGGTCGGTCATGCCCTCGGTATGTACTGATCCCATTGGTTCTCACCTTCTAAGGAACCATGATGTCATTCGGTTGATGTTGTGGGGAATTATGACTGTTACCTTGAAAAAATTAGAGTGTTTAAAGCAGGCCAACGCTTGAATACATTAGCATGGAATAATGAAATAGGTCATCCGATTCTATTTTGTTGGTTTCTAGGATCGATGTAATGATTAATAGGGATAGTTGGGTGGAATTCTCGGGTGCTCATGAAGTCCAGGTACACAGGATAAT
+
CCCCCGEGCGFGGGGGGGGD7:CFFFC,EECFFEGGGGGGGGGGGEDFCFCGCEGGFGGCGGDGGGGGGGGGGGFGGGAA<8<EEGCCCEDEFDFEFFFFGG@8FF<FC8=E,CBFGFF,<EFEFEEBFFFF<,:5<ACFG9F,CFC,CEFFF9DAEGGGGGGGGGGGGGGAF=FFC,>;CFF83FC,3;@FFGGG7FFC@F9B+3@DEE,DF;,,4:,@;F;>,?96?CE8EEGGFFF,:C?9C1B,CCA6,51,5*14:*:BF?E7C*3;=3*21+3::+4:EG+*2*33+****2*2+
@M03152:184:000000000-AWYW1:1:2106:8236:24538 1:N:0:AGAGGATAATACCTGT
AAGCTCGTAGTTGAATTTCGGGCCTGGCTGGGTGGTCTTGCCGAAAGGTAAGCACTGCTCTGGTCGGGTCTTTCCTTCTGGGGAACCAGCGTGCTCTTAACTGAGTGCGTTGGGGATCCAGGACTTTTACTTTGAAAAAATTAGAGTGTTTAAAGCAGGCTTACGCTTGAATACATTAGCATGGAATAATAGAATAGGACTTTGGTTCTATTTTGTTGGTTTCTAGGACCGAGGTAATGATCAATAGGGCTAGTTGGGGGGAATGTTCGGCTGCCAAGGAACTCCAGTCACAGAGGATAGT
+
CCCCCGGDGGGGGGGGGGGGGGGGGGGGGEFEFGGGGGGGGGGGGEGGGGFGGGGGGGFCEF,CFGGGGGCFFEGGGGG9FGDCFGCFGGEFCDGGFGFGGGGFDEFFCFGGG>C+CBFGGFDFGFGGGCECEFEGFFC@F<<A@EAF,EFCFFE9FFC@FGGFDFD7<<ACCGGEFFAFFFG7:,@E,,3@;>FFFFGG7>FF7FFF?FGGGC;FCC5BF6CEEGGDGFEC**;+++9?C+1<@>C6**./*<7C+*4*//**+23055*9?C74<F3:*8C*+++030<0<<45*<*++
@M03152:184:000000000-AWYW1:1:2106:8261:24717 1:N:0:AGAGGATAATACCTGT
AAGCTCGTAGTTGAATTTCGGGATCAATGGATTGGTCATGCCGATGGTGTGTACTGGTCATATTGGTTCTCACCTTCTAAGGAACCATAATGTCATTTATTTGATGTTGTGGGGAATTAGGACTGTTACCTTGAAAAAATTAGAGTGTTTAAAGCAGGCTAACGCTTGAATACATTAGCATGGAATAATGAAATAGGACATCGCATTCTATTTTGTTGGTTTCTAGGATCGACGTAATGATTAATAGGGATAGTTGGGTGGAATTCTCGGGTGCCAAGGAACTCCAGTCACAGAGGCTAAT
+
B<ACBEFGEGGAFFGFGGCCCDCC,CFGGGGGGGGGGGGGGGGGGGDGGGCGFAFFFFDGGFGGGGGGGGGGGGGGGGAFEGGGGCEGGGGCCDFFGGFGGGG<<FEGGGGGGGGEGCC=FFAGG,C<FGGGGGGG,?:FDGFGGGGDF,?EEEFGFGGGFFFGGGGFGGGGDFFCCE8ADF,,AEF9DEFCC9,E8=D:,CFEGGGGGFGGF9@>88DCFG>A,,EEEF5EE5EG9;F<CFD,+2=?C,;;>EC7,*C*8*+57+2<CC59:8C7<:5CD8?:6<+2<6<++9<5*707+
@M03152:184:000000000-AWYW1:1:2106:15429:24717 1:N:0:AGAGGATAATACCTGT
AAGCTCGTAGTTGAATTTCGGTTAATAAGAAATTTATGGTACACTTTTTAAGTGGCACTAAAATTCTTATTTCCTTCCTTTTTGATAATTTATTATCAAAATCTTTTACTGTGAAGAAATTAGAGTGTTCAAAGCAGGCGTAACATGCCTTTGAATATATTAGCATGGGATAATGAAATAGGATTTTGGTTCTACTTTCGTTGGTTTCTAGGGCTAAAATAATGATTAATAGGGATAGTTGGGTGGAATTCTCGGGTGCCAAGGAACTCCAGTCACAGAGGATAATCTCGTATACCGTCTT
+
CCCCCGGGGGEFGGGGGGGGGGGGGGFFGFGFGGDFFGGGGF9EFGGGGGGFGGGGGFGGFFFGGGGGGGGGFGGGG<FGGGGDCGGGGFGAFGGGGGFEFGGGGGGE<FGGGAFFEGGFGFF9AF<F<FFFFGGGFGGGGGGED<F=EEBFFFDFCEGGGGAEEGGGGG8EEGFGFE9FEEFDGCFGC>BFGGFFFCFEGGG,@+=>ECFFFD,>EFGGFECDA=DD9A9@DD6:76EC9,@E>:C,4@=FAEC*,4*,,>DFGGG,=?C*>8C+4+)4*2AC,,5+2)C8C*31***2*
@M03152:184:000000000-AWYW1:1:2107:20948:2424 1:N:0:AGAGGATAATACCTGT
AAGCTCGTAGTTGAATTTCGGACCTGGTACGGTGGTCCGCCTTCACGGTGTGTACTGCTGGACCGGGTTCTACCTCTTGGTGAGCCGGCATGCCCTTCACTGGGTGTGTCGGGGAACCAAGACTTTTACCTTGAGAAAATTAGAGTGTTTAAAGCAGGCCTACGCCCGAATACATTATCATGGCATAATAAAATAGGACGTGCGGTTCTATTTTGTTGGTTTCTAGAGTCGCCGTAATGATTAATAGGGATCGTTGGGTGGAATTCTCGGGTGCCAAGGGACTCCAGTCACAGAGGATAAT
+
CCCCCFGCGGGGGGGGGGGGGGGGGGGGGGGGGGGGGGGGGGGGGGGEGGGGGGGGGGGGG8FGGDGGGGFGGGGGGGGGGGGGGGGGGGGGGGGGGGFGGGGGGCGCFGGGGGGGGGGGGGGGGGGGGGGGGFCFCFGGGGG9FGGGGGGFGFDFGGGGGGGGGGGGGGEFEFFFG,EDFGFFGGGGGCFGEFE9>92>>BFGG<FGB;CFFFFCB6CEFF@FG9+0?93*8B:*3*3+71:++*077CF5*:C*28:*/*<<*<C+:7EDE34:94)*2A8CCC8++9:E767*26**2
@M03152:184:000000000-AWYW1:1:2107:18270:2451 1:N:0:AGAGGATAATACCTGT
AAGCTCGTAGTTGAATTTCGGGATCAATTTATTGGTCGTGCTATTGTACGTACTGGTATTATTGATTTCTACCTTCTGACGAACCATGATGTCATTAATTTGGTGTCTTGGGGAATCAGGACTGTTACTTTGAAAAAATCAGAGTGTTTAAAGCAGGCTCACGCTTGAATACATTAGCATGGAATAACGAAATAGGACATTTGATTCTATTTTGTTGGTTTCTAGGATCGACGTCATGATTCATAGGTATAGTGGGGTGGATTTCTCGGGTGCCAATGAACTCCAGTAACAGGGGATAATG
+
BBAAAFEGGGGGGGGGGFGGGGGDGGGGGGGGGGGGGBFEGGGFGFGGGGGGGGGEFFFGFFFC9EEGGGFFGGFGGGGGGCCFEDGGCDFFGDDGE<DCEFGFDFGFGGGGD7:FDFDFGG,9CEFGFDFFA<F9=7<,:CC,ECFDFG,9CFCGGE,EFFGGFC<E,,5EABCFFFGGGCDE9FDFC=++,@9?DD,C@=E9FGFGCF,83CDFF?C>CE;BA,33,:5**>*:::C,:,5,5=C,:,1,>1=,?EEED+2?+A5*:**9*02**;+231+++03+3/*+*75//**:*
@M03152:184:000000000-AWYW1:1:2107:16270:2703 1:N:0:AGAGGATAATACCTGT
AAGCTCGTAGTTGAATTTCGGGTCCGGCTGAGTGGTCTTGCCAATGGTAAGTACTGCTCTGGTCGGATCTTTCTTTCTGGGGAACCAACGTGCTCTTAATTGAGTGCGCTGGGGATCCAGGACTTTTACTTTGAAAAAATTAGAGTGTTTAAAGCAGGCCTACGCTTGAATACGTTAGCATGGAATAATAGAATCGGACTTTGGTTCTATTTTGTTGTTTTCTAGGACCGAGGTAATGATTAATAGGGATAGTTGGGTGGAATTCTCGGGTGCCAAGGAACTACAGTCACAGAGGATCAGT
+
CCCC@FGGGGGGGFGGGGGGGGGGFGGGGGGGGGGGGGGGGGGGGGGGGGGGGGGGGGGGGCFGFG7FGGGGGGGGGGGGGGGGGGGGGGGGGGGGGGGGGGGGGGGGGGEEGGGGGGGGGGGGGGGGG?FGGBEGAFGGEFFFFGGFFFGGG,DFGGDGGGGGGE@FFE9FGGGGG>EFCAAFGGG=,3@FD,,4@3*5DFF7FGAEGGG@E9:FG,6??DD,,>:4;C*:EC+++C9C>CC7+:+72*2++=C6*/=:8?C6+<0***1)*22*5*)000+3++3<CFD9?73*++0*2
@M03152:184:000000000-AWYW1:1:2107:20464:2738 1:N:0:AGAGGATAATACCTGT
AAGCCCGTAGTTGAATTTCGGGAGTTTCAGGCCAAAGCTCGTCCTTGTGGCGTGGCTGGGTCTGGGCTTCCTATGTTTGGGAAGTGGGCAACCGCTCCCGATCGTTTACTTTGAAAAAATTAGAGTGTTCAAAGCAGTCGTAACCTTGCCATTGAATATTACAGCCTGGGATAATAGAATATGACGTTGGTCTTATTATGTTGGTTTCTAAGGCGGATGTAATGATTAATTGGGATAGTTGGGTGGAATTCTCGGGTGCAAAGGAACTCCAGTCCCAGAGGCACATATCGTATGCCGTCTT
+
@CCC-CFC+C@6CE<FGDGE@:@FEEFFE9<EF<8F9<6<BCEFFGGG8,8FFG7+C,,,:,:FC,CCEFEEEAFCFF@,B,9766C<C,CC=++@@FF+++8:==A<F<,5E@EEE4CFCF<<F,<CFFFGGGF8,5:BDF,8?,,?,DD9A=FE,,C=EG9@D+3DF<@>FA7<7,@FGFFFC+CFF8:,@E9@C,@FDCG7>CD,@@<D@D****=FC;CC9@ECB9+?+:*@CFA+;C8:C)*+=C>?77F*1//+<+<**::+<++0+200;<5<F=*2*+3+3)92**2<:*/**
@M03152:184:000000000-AWYW1:1:2107:17009:3037 1:N:0:AGAGGATAATACCTGT
AAGCTCGTAGTTGAATTTCGGGATCAATTTATTGGTCGTGCTATTGTACGTACTGGTGTTATTGATTCCTACCTTCTGACGAACCACGATGTCATTAATTTGGTGTCTTGGGGAATCAGGACTGTTACTTTGAAAAAATTAGAGTGTTTAAAGCAGGCTCACGCTTGAATACATTAGCATGGAATAACGAAATAGGACGTTTGATTCTATTTTGTTGGTTTCTAGGATCGACGTAATGATTAATAGGGATAGTTGGGTGGAATTCTCGGGTGCCAAGGAACTCCAGTCACAGAGGATAATA
+
CCCCCGGGGGGGGGGGGGGGGGGGGGGGGGGGGGGGGGGGGGGFGGGGGGGGGGGGGGGGGGGGGGGGGGGGGGGGGGGGGGGGGGGGGGGGGGGGGGGGGGGGGGGFGGGGGGGGGGGGGGFGGGGGGGGGGGGGGGGCFGFFGGGGFGGGGGGGGGGGGGGG@FGGGGGGGGGGGGGGGGGGDGGGGEEGFGGGGGFFFGGAEGFGGGDBAC@GGGGGGGGFG?DFG5:CCBCFF?<FFFF@CG?FF=FF?7B6CGGGFCFCD7+:F575:<7CFG>F68+<<CC9?BGC?4C6E7::*
@M03152:184:000000000-AWYW1:1:2107:18981:3473 1:N:0:AGAGGATAATACCTGT
AAGCTCGTAGTTGAATTTCGGGGGCATTCAGGCCAAAGCTCGTCCTTGTGGCGTGGCTGGGTCTGGGCTTCCTACGTTTGGATAGTGGGCAACCGCTTCCAATCATTTACTTTGAAAAAATTAGAGTGTTCAAAGCAGGCGTAACCTTGCCATTGAATATTACAGCATGGGATAATAGAATATGACGTTGCTCTTATTTTGTTGGTTTCTAAGGCTGATGTAATGATTAATAGGGATAGTTGTGTGGCATTTTCGGGTGCGAAGGAACTCCAGTCACAGAGGATAAGACCGGATGCCGACT
+
CBCCC<FFGGGFFGFGFFGGGGGGGBFDFGGGGGCFFGGGGGGEEGGFGGGGGGGG7EFGEEFFFGGD8FEFGDFGE<CFE=9CCFGGGDE@BEE=FGGGFFFGDFDFFGGGGGGGGGGDE?BF@FFGGCDGGGGGFGGGGGGGGFGGF8FGGF9FFFFGFFAA<DGCC,>@FCACC=FFFGGCF9C8DF*,7>FGGCGC;,:,>*4,;,@FGF8,;C9,6;;?>,?79+++>C**3*5>+;+20;8**<02>C8=5;C8**28)*:0<9E<7:C>*74*+**+3<0++09**9)*3:)1)
@M03152:184:000000000-AWYW1:1:2107:15213:3569 1:N:0:AGAGGATAATACCTGT
AAGCTCGTAGTTGAATTTCGGGCCTGGCTGGGTGGTCTTGCCGAAAGGTAAGCACTGCTCTGGTCGGGTCTTTCCTTCTGGGGAACCAGCGTGCTCTTAACTGAGTGCGTTGGGGATCCAGGACTTTTACCTTGAAAAAATTAGAGTGTTCAAAGCAGGCGTAATCTAGCCTTTGAATATATTAGCATGGGATAATGAAATAGGACTTTAGTTCTACTTTCGTTGGTTTCTAGGGCTAAAGTAATGATTAATAGGGATAGTTGGGTGGAATTCTCGGGTGCCAAGGAACTCCAGTCACATG
+
CCCCCGGGGGGGGGGGGGGGGGGGGGGGGGGGGGGGGGGGGGGGGGGGGGGGGGGGGGGGGGGGGGGGGGGGGGGGGGGGGGGGGGGGFGEGGGFFGGGGGGGFGFAFEGGGGCGGGGGGGGGGGGGGDGGGGGGGGGGCFGGGGGGGGGGGGGGGGFGDEGGGGGGGGGGGGGFGGGGGGGGF97EFGGFGGGGGGFGGGGFCCGGGGGGGGFGGGGD9;8;<CCBFCCFCF,:AE6@7>CDFGFCFFE79CF6C8FF7CE++:EG5:99FFGCD*)>DG6F+;C@G*7FCEGCFC?7**
@M03152:184:000000000-AWYW1:1:2107:16174:3778 1:N:0:AGAGGATAATACCTGT
AAGCTCGTAGTTGAATTTCGGGCCTGGCTGGGTGGTCTTGCCGCAAGGTAAGCACTGCTCTGGTCGGGTCTTTCCTTCTGGGGAGCCAACGTGCTCTTAATTGAGTGCGCTGGGGATCCAGGACTTTTACTTTGAAAAAATTAGAGTGTTTAAAGCAGGCTTACGCTTGAATACATTAGCATGGAATAATAGAATAGGACTTTGGTTCTATTTTGTTGGTTTCTAGGACCGAAGTAATGATTAATAGGGATAGTTGGGTGGAATTCTCGGGTGCCAAGGAACTCCAGTCACAGAGGATAAT
+
CCCCCGFFEGGGGGGGGGGGGGGGGGGGGGGGGGGGGGGGGGGGGGGGGFGGGGGGGGGGGGGGGGGGGGGGGFGGGGGGGGGDGGGGGGGGGGDEFGGGGGGGGDFEEGGGGGGGGGGGGFGGFGGGGGGGGGGGGGGGGGGGGFGGGGGGGGGGGGGGGGGGGGGGGGGFFFFGGFG?FGGGGGGGGGGGACFGGCFG7>EE?FGGGCCEGGDFGGG5CF9CEFGFF*BBE>3+<C9ADEGGCCECC**2>:EFG*;C58<:FFG7CCCFGDFGG452:A69EEFC?FFGGGC**27:*
@M03152:184:000000000-AWYW1:1:2107:9267:3968 1:N:0:AGAGGATAATACCTGT
AAGCTCGTAGTTGAATTTCGGGATCAATATTTCGGTCATGCCGTTGGTATGCACTGTTATCATTGATTTCTCACCTTCTAAAGAACCGTAATGCCATTAATTTGGTGTTACGGGGAATTAGGACTGTTACCTTGAAAAAATTAGAGTGTTTAAAGCAGGCTCACGCTTGAATACATTAGCATGGAATAATGAAATAGGACATCCGATTCTATTTTGTTGGTTTCTAGGATCGATGTAATGATTAATAGGGATAGTTGGGTGGAATTCTCGGGTGCCAAGGAACTCCAGTCACAGAGGATAA
+
CCC9BFGGGD;FFFGGGGGGGGDGGGGGGGGGCDFGGGFFGFGGGGGGGGFGGGGGGGGCF<EFGGGGGGGGGGGGGGGGGGGGGGGGGGGGGGGGGGGGFGGEGEFECEGGGGC@FGGGGGGFGGGGGGGFFGGGFGGD8FGGGGDFGGGGGCECECGDFGGGGFEEGGFFFDFGFEGGGAFGFGGEC9@BEA9EFGGAFC9@7@F+CB;;DEFF,3@5>F,73,7@,2>>=CE6CF,,+,>C9D79C,8CCCF996:**88BFG9C7C*>CGD<F4AF=F*85+2<E*::F*2A*0***
@M03152:184:000000000-AWYW1:1:2107:16887:3981 1:N:0:AGAGGATAATACCTGT
AAGCTCGTAGTTGAATTTCGGGATCAATTTATTGGTCGTGCTATTGTACGTACTGGTATTATTGATTTCTACCTTCTGACGAACCATGATGTCATTAATTTGGTGTCTTGGGGAATCAGGACTGTTACTTTGAGAAAATTAGAGTGTTTAAAGCAGGCTCACGCTTGAATACATTAGCATGGAATAACGAAATAGGACGTTTGATTCTATTTTGTTGGTTTCTAGGATCGACGTAATGATTAATAGGGATAGTTGGGTGGAATTCTCGGGTGCCAAGGAACTCCAGTCACAGAGGATAATT
+
CCCCCGGGGGGGGGGGGGGGGGGGGGGGGGGGGGGGGGGGGGGGGGGGGGGGGGGGGFGGGGGGGGGGGGGGGGGGGGGGGGGGGGGGGGCGGGGGGGGGGGGGGGGGGGGGGEEFFGGGGGGGGGGGGGGGGGGGGGGGGGGGGFFGGGGGGGGGGGGGGGGGGGGGGGGGGGGGGGCGGGGGGGGGGGGGGGGGGGGGGGGCFG9FFGGGGCCFGGGGGDFFGFEFGDEEGGGCFGDECGCCEG6F6AC6BFGDDEE759EFC?+A5>*/=*7;*9AD6EGGCFFFCFFFDF:*<92**
@M03152:184:000000000-AWYW1:1:2107:24476:4005 1:N:0:AGAGGATAATACCTGT
AAGCTCGTAGTTGAATTTCGGGATCAATTTATTGGTCGTGCCAACGGTACGCACTGGTACAATTGGTTTCTCCCTTCTGACGAAGCATGATGTCATTAATTTGATGTCGTGGGGAATCAGGACTGTTACTTTGAAAAAATTAGAGTGTTTAAAGCAGGCTTTGGCTTGAATACATTAGCATGGAATAATGGAATAGGACGTTTGATCTTATTTTGTTGGTTTCTAAGATCGACGTAATGATTAATAGGGATCGTTGGGTGGAATTCTCGGGTGCCAAGGAACTCCAGTCACATAGGATAAT
+
CC@CCGGFGGGGCFAFGFFGC::CFGGFFGGGGGGGFCGGGGG<FGGGGGGGGEEEGGFFGGGCGGF7FFGGGGGGGGAFGGGGGGGGGFGEGGCFFGGGGGGFGF<<F<:@=CCFGGDFFEFDCEFGGGGGGGGGFEGGGDCGFGGGGFFGGFGGFGGGF<?FFGGEDF<DFDFDCFFFGGF8DFFDGGGGF9ECFAFGGC><DFGGFFGD;EDDF6,**DEC;@;7D?58?E:FCG7,1,>CC>,=E68=8A8A**3:*3<?FFF;CG*7:DGGG48DF0+<88+33@7<+:*7++002
@M03152:184:000000000-AWYW1:1:2107:24193:4055 1:N:0:AGAGGATAATACCTGT
AAGCTCGTAGTTGAATTTCGGGCCTGGCTGGGTGGTCTTGCCGCAAGGTAAGCACTGCTCTGGTCGGGTCTTTCCTTCTGGGGAGCCAACGTTCTCTTAATTGAGTGCGCTGGGGATCCAGGACTTTTACTTTGAAAAAATTAGAGTGTTTAAAGCAGGCTTACGCTTGAATACATTAGCATGGAATAATAGAATAGGACTTTGGTTCTATTTTGTTGGTTTCTAGGACCGAAGTAATGATTAATAGGGATAGTTGGGTGGAATTCTCGGGTGCCAAGGAAATCCAGTCACAGAGGATACT
+
B<-CAEFEGGEGGGGGGFFAC:FGGGGGGGGGGDDGGGGGGGGGGG@8C@FEGGGGGGFGGFC@FCEDGDFGDGGGGEGCCF===CFGFECD,4CFDFCFGGAFFG9,CFGDDGGGCDGCF=@FGGGGG9FGDEEB?FGE@DF8F9CFGFDGGG9FGG<7,>FFEGGEFCFEGGGFFG9FFFFGGGDFFC99@FFFCFFG7DECFF7@D;DFG9CFDC,6;BCD7@C?8;1=:ECEGF7>>;CCFCDFGGC0<<FD?CC7?E?79F+<C=51/9<>9C35?+<<+<6CC4*++*0*A?0**
@M03152:184:000000000-AWYW1:1:2107:16294:4149 1:N:0:AGAGGATAATACCTGT
AAGCTCGCAGTTGAATTTCGGGGTTAGTAGGCTGGTCATGCCACCGGTATGTACTGGTCTTACTGATTCCTCCTTCCTGATGAACTGTAATGCCATTAATTTGGTGTTGCAGGGAATCTGGACTGTTACTTTGAAAAAATTAGAGTGTTTAAAGCAGGCTAACGCTTGAATACATTAGCATGGAATAATGAAATAGGACGTTCGATCCTATTTTGTTGGTTTCTAGGATTGACGCAATGATTAATAGGGATAGTTGGGTGGAATTCTCGGGTGCCAAGGAACTCCAGTCACAGAGGATAAA
+
A@8B-FFCEG@EEFGCFFGEGGGGGGGFGGFFGGGGGGFGGG@<CF@FFFGG<FFAFGGGF<@FGGGGGFGGGCEC<CFC<F,<ECEFGEGFFFGCFEGGGGFGGGGGFGCGGEGG8EGGFD8FG?FD9F,CEAE??D=FFFG,C?E?FGF5?CCFFDGGFD8FCC:7F,AFA<DDGGGGGGF@FGGFFFEG<EGDFEFEGGGCCFFGDFC;@9,3,@DGGF99EFGFGFF9,B*4;EGF>79?9BF,A64CGG@FD5:E5=<9C7<<55E**25:2>F7:EF7<<+<917979CC*+2**
@M03152:184:000000000-AWYW1:1:2107:14562:4227 1:N:0:AGAGGATAATACCTGT
AAGCTCGTAGTTGAATTTCGGGCCTGGTTGGGTGGTCTGCCGATTGGTATGTACTACTCGACTGGGTCTTACCTTCTAGGGAACCTTCATGCTCTTCACTGAGTGTGATGGGGATCTAGAACTTTTACTGTGAAAAAATTAGAGTGTTTAAAGCAGGCTTACGCTTGAATACATTAGCATGGAATAATAAAATAGGACTTTGGTTCTATTTTGTTGGTTTCTAGGACCGAAGTAATGATTAATAGGGATAGTTGGATGGAATTCTCGGGTGCCAAGGAAGTCCAGTCACAGAGGATAATAT
+
CCCCCGGGGGGGGGGGGGGGGGGGGGGGGGGGGGGGGGGGGGGGGGGGGGGGGGGGGGGGGGGGGGGGGGGGGGGGGGGGFGGGGGGGGGGGGGGGGGGFGFGGGGGEFGCGGGGGGGGGGGGFGGGGGGGGGCGGGDFGGGGGGGGGGGGGFFGGGGGGGGGGGGGGGGGGGAFFFFFFGGCDFGGGEDGFGFF,EF:FFFGGGGG9EFGDADE@FE@FCGFFFFG58CEEFGGGGFG;DCGG7DFGGGGGGFFCFGC@9CE9;9CFGGC1;CCD3;A*<;+<CCF?9678CF>7:3202
@M03152:184:000000000-AWYW1:1:2107:19584:4573 1:N:0:AGAGGATAATACCTGT
AAGCTCGTAGTTGATTTCGGGATTAATTTATTGGTCGTGCAATAGTACGTACTGGTATTATTGATTCCTACCTTCTGGCGAACCATGATGTCATTAATTTGGTGTCATGGGGAATCAGGACTGTTACTTTGAAAAAATTAGAGTGTTTAAAGCAGGCTCACGCTTGAATACATTAGCATGGAATAACGAAATAGGACGTGTGTTTCTATTTTGTTGGTTTCTAGGATCGACGTAATGATTAATAGGGATAGTTGGGTGGAATTCTCGGTTGCCAAGGAACTCCAGTCACAGAGGATAAATA
+
CCCCCFFFGEGGGGGGGGGDGDGGGFGGGGGGGFGGGGGGGGGGGGGGGGGGFAFGGGGGGGGGGGGGGGGGGGGGGGGGGGGGGGGGGFGGGGGGCDFGGCG@FCAE,<DFGGGGFG<FGGDGGGGGGGDFGG9FC,BEFEFF<FEFGAFBCGG7FFFFF<FGGGGFGCFGGGGCCDGG?FCDFCD@EGGGFFFE=BF+F+,5D;F9EGFFFDC<CGGCAF9DEFG3C*B***4=D,C,=AE,1?C,;64CFC6=;5B8C?C3@<BE***23;*;5FF*6+<C8A++<*:3+/*0++***
@M03152:184:000000000-AWYW1:1:2107:16010:4612 1:N:0:AGAGGATAATACCTGT
AAGCTCGTAGTTGAATTTCGGATTGGCTTGGGTGGTCCCGCCGCAAGGTGGGTACTTCTCGGGCTAGTCTTTCCTTCTGGCGAACATATGTGCTCTTCACTGAGTGTGTATGGGAACCAGGACTTTTACTTTGAAAAAATTAGAGTGTTTAAAGCAGGCTTACGCTTGAATACATTAGCATGGAATAATAGAATAGGACTTTGGTTCTATTTTGTTGGTTTCTAGGACCGAAGTAATGATTAATAGGGATAGTTGGGTGGAATTCTCGGGTGCCAAGGAACTCCAGTAACAGAGGATAAGA
+
CCCCCGGGGGGGGGGGGGGGGGGGGGFGGGGGGGGGGGGGGGGGGGGGGGGGGGGGGGGGGGGGGGGGGGGGGGGGGGGGGGGGGGGGGGGGGGGGGGGGGGGGGGGGGGFGGGGGGGGGGGGGGGGGGFGGFFFGGFGGGGGGGGGGGGGGGGGGGFGGGGGGGGGGGGGGGFFFGGGFGG7CFGGGGGGGGGGGGFGFGCFA>FGGFGCGGCGG>EC8<;2>CGFFFE5:EGGGGF?7@<@E12@ECCCEGC7+CCC*;0A<7998F*>D57C67*.7229CEGF7+**+29C*0<7**
@M03152:184:000000000-AWYW1:1:2107:22405:4718 1:N:0:AGAGGATAATACCTGT
AAGCTCGTAGTTGAATTTCGGGCCTGGCTGGGTGGTCTTGCCGAAAGGTCAGCACTGCTCTGGTCGGGTCTTTCCTTCTGGGGAACCAGCGTGCTCTTAACTGAGTGCGTTGGGGATCCAGGACTTTTACTTTGAAAAAATTAGAGTGTTTAAAGCAGGCTTACGCTTGAATACATTAGCATGGAATAATAGAATAGGACTTTGGTTCTATTTTGTTGGTTTCTAGGACTGAAGTAATGATTAATAGGGATAGTTGGGTCGAATTCTCGGGTGCCAAGGAACTCCAGTCAAAGAGGATAAA
+
CCCCCGGGGGGGGG9CF@FFCEGGGFGGGGGGGEDFGGGDEFG+CGGGGEFGGGFGEGCEFGF@<@F>FGGGGFF@FGGGFG7FGG<F@FEGGG@DFGGDFGF,BFFFGGGDFGGCFGG9FGGFGFFGAEAFGGGFGGGCBFGGGGGGFGGGGGGFCDFG8FEGGC+@FCBDEGG,E3@CGECEGGGFFEG9=EGFFGFGGG@EFCFFFFFC@,,@EF7CEGFGGFC,?,2,>,1>7CCCFG7CFGGC=CC6CFFC@5E+=8:?:++1:7CFCD4:**)*2A+C?68FC=*+<97=*+2:*
@M03152:184:000000000-AWYW1:1:2107:21642:4732 1:N:0:AGAGGATAATACCTGT
AAGCTCGTAGTTGAATTTCGGGGGTTTCAGATCAAAGCTCGTCCTTGTGGCGTGGCTCGATTTGGGCTTCCTATTATTGGATAGTGGGCAACCGCTTCCAATCTTTTACTTTGAAAAAATTAGAGTGTTCAAAGCAGGCGTAACCTTGCCATTGAATATTACAGCATGGGATAATAGAATATGACGTTGGTCTTATTTTGTTGGTTTCTAAGGCTGATGTAATGATTAATAGGGATAGTTGGGTGGAATTCTCGTGTGCCAAGGAACTCCAGTCACAGCGGATAATCTGGTATGCCGGCTT
+
CCCC-EFFFFGGGGGGGGGGGGGGECGGGGGGGCFGFGGGGGDGGGGGGGGGGGGGGGGFFCFEGGGGGFEGGGGGFGFGGGFGGDFGGGGGGGGGGGGFGGGGGGEAFGGGDEAFG@6BFFFGG<EGGFFFGC,DFFGGGDFEABFFF8>FF9D>F,@CFEG<7DCFGGDFGGGGG9FGGCFECEEGDGGFFF9CG<,76:8,>FGCE9FBEC77,CEFC9@BAGB9;@F+9BC=CECFC?*ACGGD+CFGCE:FCF9?C+*;CF6@CFCFGGCFCF))1188+22++*2:+0:9**)1)
@M03152:184:000000000-AWYW1:1:2107:18506:5188 1:N:0:AGAGGATAATACCTGT
AAGCTCGTAGTTGAATTTCGGGTCCGGCTGAGTGGTCTTGCCAATGGTAAGTACTGCTCTGGTCGGACCTTTCTTTCTGGGGAACCAACGTGCTCTTAACTGAGTGCGCTGGGGATCCAGGACTTTTACTTTGAAAAAATTAGAGTGTTTAAAGCAGGCTTACGCTTGAATACATTAGCATGGAATAATAGAATAGGACTTTGGTTCTATTTTGTTGGTTTCTAGGACCGAAGTAATGATTAATAGGGATAGTTGGGTGGAATTCTCGGGTGCCAAGGAACTCCAGTCACAGAGGATAATC
+
CCCCCGGGGGGGGGGGGGGGGGFGGGGGGGGGGGGGGGGGGGGGGGGGGFGGGGGGFGGGGGGGGGGGGGGGGGGGGGGGGGGGGGGGGGGGGFGGGGFGGGGGGGGGGGGGGGGGGGGGGGGGGFGGGGGGGFGGGGGGGGFGGGGGGGGGGG9FFG7FGGGGGGGGGGGGGDFGFF89FFG:FFEFGGGFGGGGGGGCCFFFFGGFGGGGGDGGGGECCFGG?EC6EGGEGC9EC,19C7FGGGGG:FGECFFGE8CCFCCG79EECCFD57FDGFF47ACFFFC6?70++*1*+3:C*
@M03152:184:000000000-AWYW1:1:2107:17052:5315 1:N:0:AGAGGATAATACCTGT
AAGCTCGTAGTTGAATTTCGGGCCAGGCTGGATGGTCTCCCTATTGGGTTGTACTTTTCGGCTTGGTCTTTCCTTCTGGAGAACCATTTGTCATTAATTTGGTGGATGGGGAACCAGGACTTTTACTTTGAAAAAATTAGAGTGATTAAAGCAGGCATACGCTTGAATACATTAGCATGGAATAATAAAATAGGACTTTGGTTTTATTTTGTTGGTTTCTAAGACCGAAGTAATGATTAATAGGGATAGTTGGGTGGAATTCTCGGGTGCCAAGGAACTCCAGTCACAGAGGATAATATCG
+
CCCCCGGGGGGGGGGGGGGGGGGGGGGGGGGGGGGGGGGGGGGGGGGGGGGGGGGGGGGGGGGGGGGGGGGGGGGGGGGGGGGGGGGGGGGGGGGGGGGGGGGGGFGGGGGGGGGGGGGGGGGGGGGGGGGGGGGGGGGGGGGGGGGGGGGGGGGGGGGGGGGGGGGGGGGGGGGGGFGGGGGGGGGGGGGGGG9DCFFGGGGGGGGGGGGDGGGGFGGGGGGGG@C>EEGGC;9EG@GFGGGGGGGDG?FGFEEGGGFGGCE99C58:*CCFFGFGGF7CGFGFFGGGFGF=6>F<+;>*
@M03152:184:000000000-AWYW1:1:2107:12816:6053 1:N:0:AGAGGATAATACCTGT
AAGCTCGTAGTTGAATTTCGGGATCAATATTTCGGTCATGCCGTTGGTATGCACTGTTATCATTGATTTCTCACCTTCTAAAGAACCGTAATGCCATTAATTTGGTGTTACGGGGAATTAGGACTGTTACCTTGAAAAAATTAGAGTGTTTAAAGCAGGCTCACGCTTGAATACATTAGAATGGAATAATGAAATAGGACATCCGATTCTATTTTGTTGGTTTCTAGGATCGATGTAATGATTAATAGGGATAGTTTGGTGGAATTATTGGGTGCCACGGAAGTCAAGTCACAGAGGATAA
+
CC@CCGCCFGGFGGFEEFFGC@C@FCCFE<CE@@FGGCGGGFEFGGGGGAFGGGGGGFDGGGGGGFGFGGGGGGGGGG9E,CFGGDEEEGCFCCEEFC9FFEFGG<=FEGGGGGGDGCEEFGFEF@F<FFFFGGGGFEGGGFG8EFG9B,4EFEFACAF7F8EFDGGC>FEF<F?FCCF,@@DFGABF9E938EFFG,=,<,,,58@+,@=FECA;3,34>B8E:EC6:,2>:,2=@CGC>CFC9CEGG=668A;,,5*2==C?77+5+=+;*8*;:0)1/;/+5+35++;9+0*<8C*:7
@M03152:184:000000000-AWYW1:1:2107:23473:6126 1:N:0:AGAGGATAATACCTGT
AAGCTCGTAGTTGAATTTCGGTAAGTGAAAATTAAAAGTCCATCTTTTAGGTGTGTACTTAATTTTTACTTCCTTCTTTTTGAATTCACTCCTAATATAATATTTATATTATTTAGGAATCAAGTGGTTCAAATCTTTTACTGTGAAAAAATTAGAGTGTTCAAAGCAGGCGTAACCTAGCCTTTGAATATATTAGCATGGGATAATGAAATAGGATTTTGGTCCTACTTTCGTTGGTTTCTAGGGCTAAAATAATGATTAATAGGGAGAGTTGGGTGGAATTCTCGGGTGCCAAGGACAT
+
CCCCCGGGGGGGGGGGGGGGGGGGGGGGGGGGGDGGGGGGGGFGGGGGGGGDGGGGGEGGGGGGGFFGGGGGGGGFGGGGGGGGGGGGGGGGGGGGAFFGGGGGGDGFFG<FGGGGGGGGGGG9FGGGGFGGGGGGGGGGDGFG9FGFGGGFGGGFGGGGC?FGGGGGGGGGGGGGCGGGC<FFFFGGCFGGGGFFEFFFFCFGFAEEGGGFGGGGCD9FCDGGGFFEFA;,:4DFGG+:BFG7F5DCC<>CFGAC:;F9C>C;EF>8*4*35:9D57>5A985;;;FG)>3*+;=CE*02
@M03152:184:000000000-AWYW1:1:2107:12900:6144 1:N:0:AGAGGATAATACCTGT
AAGCTCGTAGTTGAATTTCGGCGTGCGCTCAGGCTGGTCGGCCGTCATGGTCTGTACCGTTTGGGTCACGCCCCACTGTAGGATACTCACCGCTGTTCTTAACTGGGTGGCGGTCATAGGTTGTCGTACTTTCTGGGGGAAACTCTGGATACTATGACTGGGGTTCCTACTCTTTTACTTTGAGCAAATTAGAGTGTTCAAAGCAGGCCATCGAGCCTTGAATACTCTAGCATGGGATAATGGTACAGAACTGGGATTCTGCGTTCGTTGGTTGCTTGTGGCTGCGTCATGTATATTATGG
+
CC<CCFGEBFFGFFCGGGGFDBEF+,FF7-@<C8C,@FCFCCEE+8,9,C,9CEF9,E7CBC,C7CF@FB,CFEGGG?,,CF9E9E,CEFF=:>>F<FEG<<9,CFDBE>FFGGGG,,EFEADF,3>BFCCFFDGF,3363DFFGCBC9,EC9CAF,,@FCEECE,3FGF:FCDCF9F@,@F,>,>,4<9<F9?CF@FEFFCCCA,4<:<C,1+=C=6B+?2>+<+++25+;++3**+*0*+++0*0<+09++78*0*2+30*257A*2*:****2*2)2**/***2*2)*++*2+0+*2*
@M03152:184:000000000-AWYW1:1:2107:11060:6169 1:N:0:AGAGGATAATACCTGT
AAGCTCGTAGTTGAATTTCGGGGTTAGTAGGCTGGTCGTGCCACCGGTACGTACTGGTCTTACTGATTCCTCCTTCCTGATGAACTGTAATGCCATTAATTTGGTGTTGCAGGGAATCTGGACTGTTACTTTGAAAAAATTAGAGTGTTTAAAGCAGGCTAACGCTTGAATACATTAGCATGGAATAATGCAATAGGACTTTCGATCCTATTTTGTTGGTTTCTAGGATTGACGTAATGATGAATAGGGATAGTTGTGTGGAATTCTCGGGTGCTAAGCAACTCCAGTCACAGAGGATAAT
+
<@@CCGGFGGGGGGGGGFFGGGGGGGGGGCFGGGGGGCGGGGGGGGGGGGEFCFFFGFGGGFFGGGGGGCFGCFFFGGGAEFGCGGGGGGGGGGFFGDEC<FGGFGGGGGGGG74FEFGFF?FGGGFGGGDGGADCCFEGGGGG9EEFFFFGGGGGGGG,EFG7FFGGCDGGGCFGFAC9B,@:,C>EGF,=,DE;BC7,@<@:>=C:D,,@E9@,DD,@F6BDF99,2;D,D51:,*5,=,,5=+>FF:CCEE9F,AEE5?++*1>C=FD<:8*3+;)2+3>@<@?<CACECD*A*+*22
@M03152:184:000000000-AWYW1:1:2107:20963:6193 1:N:0:AGAGGATAATACCTGT
AAGCTCGTAGTTGAATTTCGGGATCAATGGGTTGGTCATGCCCTCGGTATGTACTGATTTCATTGGTTCTCACCTTCTAAGGAACCATGATGTCATTTATTTGTTGTTGTGGGAAATTAGGACTGTTACCTTGAAAAAATTAGAGTGTTTAAAGCAGGCTAACGCTTGAATACATTAGCATGGAATAATGAAATAGGACATCCGATTCTATTTTGTTGGTTTCTAGGATCGATGTAATGATTAATAGGGATAGTTGGGTGGAATTCTCGGGTGCCAAGGAACTCCAGTCACAGAGGTTAAT
+
CCCC@FGGGGGGGGGGGGGGGGGGGGGGGGGGGGGGGFGGGGGGGGGGGGFGGGGGGGGGGGGGGGGGGGGGGGGGGGGFGGGGGGGGGGGGGGGGFGGGGGGGGGGGGGGGGGGFFGGGGGGGGFFGGCFGGCCFGGGGGGGGGGGGGGGGGGGGG+FFDFGDGGGG8FGGGGFGGA8DGGGGGGGGFGADGGGGGFGGGGGGGDGGGGFGGGGGGGFGGGGGGGGGGGGGEGGGFGDCEDF,BCFC,,;CCG7C68C@5E<9?CFFCC59E3D:FFFDFFGCC<+?E6C30;;*+*2:*
@M03152:184:000000000-AWYW1:1:2107:11571:6218 1:N:0:AGAGGATAATACCTGT
AAGCTCGTAGTTGAATTTCGGGATCAGTATGTTGGTCGTGCTTCGGTACGTACTGTCATTACTGGTTTCTCCCTTCTGAAGAACCTTGATGTCATTAATTTGGTGTCTTGGGGAATCAGGACTGTTACTTTGAAAAAATTAGAGTGTTTAAAGCAGGCATACGCTTGAATACATTAGCATGGAATAATGAAATAGTACGTTTGATTCTATTTTGTTGGTTTCTAGGATCGACGTAATGATTAATAGGTATAGTTGGGTTGAATTCTCGGGTGCCAAGGAACTCCAGTCACAGTGGACAATT
+
<C6@CEC@CFFGGFCF<EFFGG+:FECCCEFGGADBDEG7;CFGDGCF@,FGGGFGF<FGGECEGGFGGGGFGG@FFFGGG<DCCEG9<FCF@69CEGF96EAFGEFFGE=A>?,CCEFE<C<CFFDEC<<5,:?9<CF<,<?FFCGGGC<FCFGG7:FGF<ECEG+=,EF9,AFDDD;<A8,CD3EFC;DCC,D3,CCEF,>AC,,,,8,FCF:FCF3DD;=,53:;3BBEEE*,15,>:?;C?96,<:8:>,1,*4*1,426+4=575CD=C7C**;D0C@G8+?+0:;+++20+0**0
@M03152:184:000000000-AWYW1:1:2107:17741:6223 1:N:0:AGAGGATAATACCTGT
AAGCTCGTAGTTGAATTTCGGCGTGCGCTCAGGCTGGTCGGCCGTCATGGTCTGTACCGTTTGGGTCACACCCCACTGTAGGATACTCACCGCTGTCCTTAACTGGGTGGCGGTCAAAGGTTGTAGTACTTTCTGGGGGCAACTCTGGATACTATGACTGGGGTTCCTACTCTTTTACTTTGAGCAAATTAGAGTGTTCAAAGCAGGCAATCGAGCCTTGAATACTTCAGCATGGGATAATGGAACAGGACTGGGATCCTGATTTCGTTGGTTTCTAGGGTCTTAGTAATGATTAATAGGG
+
CCCCCGGGGGGGGGGGGGGGGGGGGGGGGGGGGGGGGGGGGGGGGGGGGGGGGGGGGGGGGGGGGGGGGGGGGGGGGGGGGGGGGGGGGGGGGGGGGGGGGGGGGGGGGGGGGGGGGGGGGGGGFGGGGGGGGGGGGGGGGGGGGGGGGGGGGGGGGGGGGGGGGGEGGGGGGGGGCFGGGGFGGGGGGGEFGFGGGFGGGDGFGGGGGGGGGGGGGGGFGGGGGGGGGGFGGGFCGFGGGGGG?GGGGGFGGGGFGFEGGFGG>08CECCDGGCFFF?4FCGGF+<<99>0<FGFGG*94
@M03152:184:000000000-AWYW1:1:2107:9834:6226 1:N:0:AGAGGATAATACCTGT
AAGCTCGTAGTTGAATTTCGGGGTCAGTAGGTTGGTCGTGCCACAGGTATGAACTGGTCTCACTGATTCCTCCTTCCTGATGAACCGTAATGCCATTAATTTGGTGTTGCGGGGAGACTGGACTGTTACTTTGAAAAAATTAGAGTGTTTAAAGCAGGCTAACGCTTGAATACATTAGCATTGAATAATGAAATAGGACGTTCGGTCTTATTTTGTTGGTTTCTAAGATTGACGTAATGATTAATAGGGATATTTGGGTGGAATTCTCGGGTGCCAAGGAACTCCAGTCACACAGGATAAA
+
CCCCCGGGGGGGGGGGGGGGGDCGGGGGGGGGGGGGGGGGGGGGGGGGGGGGGGGFGGGGGGGGGGGGGGGGGGGGGGFGGFFFGEGGGGGFGG,FFFDGFGGGG<FGGGGCGG+CFGGCG=FGGGGGGDGEFFAFF87FGCF9EFEGGGGGGGGGGCEFGFGGGEEGGCFCF9EFD<FFCA<CFFDGGG9F>EDFGFG*@*>F@>:FFCGGGG9@BF7BECGGF,2<==CF;CGF*=C;CF9+A7@+02;F1CCF+*3;5*<96+<9***/*94:>*)>66CFG?6CC4DG+1<ECFFC:
@M03152:184:000000000-AWYW1:1:2107:8928:6365 1:N:0:AGAGGATAATACCTGT
AAGCTCGTAGTTGAATTTCGGCCTTTGCCGCCCGGTCCGCCTATTTGGGTGTGTACTGGAGCGGTGGAGGCTTACCTCGTGGTGAGCTGTTATGCCCTTTACTGGGTGTGGCAGGGAACCATGATTTTTACTTTGAAAAAATTAGAGTGTTCAAAGCAGGCTTACGCCCGAATACATTAGCATGGAATAATAAAATAGGACGTGCGGTCCTATTTTGTTGGTTTCTAGGATCGCCGGAATGATTAATAGGGATAGTTGGGTGGAATTCTCGGGTGCCACGGAACTCCAGTCACCGAGGATA
+
CCCCCEEGGGGGGF@FGFGG7CGGGGGGGGGGGGGGGGGGGEEGGGGGGGGGGGGGG9<E@CFGGFGGGGGGGGGGGGGGGGGGFGGGGGGGFGGGGGGGFGGGGGGGEGEFCFFGFFGGGGGFGGGGGCFGGGC9E<?DGGF<BFGEGGGGC<FF8FGGEGGGGG@:BF:@C:FGFFGGG9FFF,EEF9EF,?FFGGDGGF8>FGGGGGG;@CEGGFGD*3*<;CFFF6E+*;EC*/2*2<:F?79A+<C*80AFFGG5C>C>6?GFF:575/>3C7*97:8E??F6<*0++0**1>)**
@M03152:184:000000000-AWYW1:1:2107:17844:6462 1:N:0:AGAGGATAATACCTGT
AAGCTCGTAGTTGAATTTCGGGCCTGGCCGGGCGGTCTGCCTAACGGCACGTACTGTCTGGGCGGGCCTTACCTCTTGGTGAGCCGGCGTGCCCTTTGTTGGTGTGCGTCGGGGAACCAGGACCTTTACCTTGAGAAAATTAGAGTGTTCATAGCAGGCCTATGCCTGAATACATTAGCATGGAATAATAAAATAGGACGCGCGGTTCTATTTTGTTGGTTTCTAGAGTCGCCGTCATGATTAATAGGGATAGTTGGGTGGAATTCTCGGGTGCCAAGGAACTCCAGTCCCCGCGGATAAA
+
CCCCCGGGGGGGGGGGGGGGGGGGGGGGGGGGGGGFGGGGGGGGGGGGGGGGCGGFGGGGGFGGGGGGGGGGGGGGGFGGGGGGGFGGGGG>FGGGGGGGCFGCG>FFGGGGGGGGGGGGGGGGGGGGGGGGGCFGGGGGGGGGFGGGGFGGC;FFGGGGFFGGGGGGGAF@CFGGFCEGGGGGGGFGEEFFGFF9:C?CD*?8:CGEF<FGGGGGGCFEFGFF7@9EFGGDGGG*8>9<CC@EFF9?6CF?ECG+8**/*2<:99AECE***/009<)>6@?<C<3++)***)158C*:*
@M03152:184:000000000-AWYW1:1:2107:20253:6573 1:N:0:AGAGGATAATACCTGT
AAGCTCGTAGTTGAATTTCGGGCCTGGCCGGGCGGTCTGCCTAACGGCACGTACTGTCTGGGCGGGCCTTACCTCTTGGTGAGCCGGCGTGCCCTTTGTTGGTGTGCGTCGGGGAACCAGGACCTTTACCTTGAGAAAATTAGAGTGTTCAAAGCAGGCCTATGCCTGAATACATTAGCATGGAATAATAAAATAGGACGCGCGGTTCTATTTTGTTGGTTTCTAGAGTCGCCGTAATGATTAATAGGGATAGGTGGGTGGAATTCTCGGGTGCAAAGTCACTCCAGTCACAGAGGATAAA
+
CCCCCGGGGGGGGGFGGGGGGGGGGGGGGGGGGGGGGGGGGGGGGGEGGGGGGGGGGGGGGGGGGGGGGGFGGGGGGGGGGGGGGGGGGGGGGG8CGGGGGGGGG:FGGGGGGGGGGGGGGGGGGGGGGGGGGGGFFGGGGGGGGGGGGFGGGGGGGGGGGGGGGGGGFGGGGGCFGGGGG?FCFFGGGCFFFCGGC7AEEGGEEEEGFGGGGGGGGDFGGGGGGEFFFFECE>CCEFGF*+0:CGGG6*9?++<<EC8C5/<+C7@CGGGC5C*:7<**3+<<CCCGGFGFF<CE8600*
@M03152:184:000000000-AWYW1:1:2107:27437:6620 1:N:0:AGAGGATAATACCTGT
AAGCTCGTAGTTGAATTTCGGGGTTAGTAGGTTGGTCATGCCTCTGGTATGTACTGGTCTCACTGATTCCTCCTTCCTGATGAACCGTAATGCCATTAATTTGGTGTTGCGGGGAATTTGGACTGTTACTTTGAAAAAATTAGAGTGTTTAAAGCAAGCTAACGCTTGTATACATTAGCATGGAATAATGAAATAGGACGTTCGATCCTATTTTGTTGGTTTCTAGGTTTCACGTAATGATTAATAGGGATAGTTGGGTGGAATTCTCGGGTGCCAAGGAACTGCATGCACAGAGGATAAT
+
A8-@AECGCDGFFFCFAAGFEDGF7CFGGGF<EGGGGGFGGGF@FFFGGCFF@FFEF@FFGCEG9FGGCFAGEEGDGGGGGFGGGC7FC7F,E,,C<CFF9FC9FGFG@AFGG++8BEFFG,BFF?9EEF9EACE99,@=FFGDCEFFDF9DFG9FGGG?FGGDC:BF,:EA@CFGG9@FFGGF8,4=;ECF,;,,,,,5CFD:C,,*7CF9;@9@8>,>>8DEG@,,,,,4,=C,,*1>2>,,:DC?6*;6CC72<58*:;><*4C+:*:DECC:**05:*<++2++20:+02>CCGF**
@M03152:184:000000000-AWYW1:1:2107:12599:6623 1:N:0:AGAGGATAATACCTGT
AAGCTCGTAGTTGAATTTCGGGATCAGTATGTTGGTCGTGCTTCGGTACGTACTGTCATTACTGGTTTCTCCCTTCTGAAGAACCTTGATGTCATTAATTTGGTGTCTTGGGGAATCAGGACTGTTACTTTGAAAAAATTAGAGTGTTTAAAGCAGGCATACGCTTGAATACATTAGCATGGAATAATGAAATAGGACGTTTGATTCTATTTTGTTGGTTTCTAGGATCGACGTAATGATTAATAGGGATAGTTGGGTGGAATTCTCGGGTGCCAAGGAACTCCAGTCACAGAGGATAATC
+
CCCCCGGGGGGGGGGGGGGGGGGGGGGGGGGGGEGGGGGGGGGGGGGGGGGGGGGGGGGGGFGGGGGGGGGGGGGGGGGGGGGGGGGGGGGGGGGGGGGGGGFGGGGGGGGGGCEGGGGGGGGFGGGGGGGGGFGGGGGGGGGGGGGGG<FGGGGGGGGGGGGGGGGGGGGGGGDFGGGGGCGGGGGGFFGGGGGF9DEFGGDFGGGGGGGGGGGGGGGGGGGGD,@EC**:8CCCGG,<CFEGG>6F6A08>7<,8C58C9EFFDGC*7FGGCF<F:AGGGG+?+<?FBFGFFCCFCCF*
@M03152:184:000000000-AWYW1:1:2107:3701:6666 1:N:0:AGAGGATAATACCTGT
AAGCTCGTAGTTGAATTTCGGACCTGGTTGAATGGTTTGGTCGCAAGATCAATTACTGTTCTGGCCGGGTCTTTCCTTCTAGGGAACTAGGGTACTCTTTACTGAGCGCGTTAGGGATCTAGGACTGTTACTTTGAAAAAATTAGAGTGTTTAAAACAGGCTTATGCTTGAATACATTAGAATGGAATAACGGAATAGGACTTTGGTTATATTTTGTTGGTTTTCAGAAAGGAAGTAATGATTAATAGGGATAGTTGGGTGGAATTCTCGGGTGCCAAGGAACTACAGTCAAAGAGGATAA
+
C<ACCFEC7FBFFFFGFDAFC-7@EFGCDF<EEGG<FFBGFFGGG7FAFC<EFG<CFCC@CFE9,EFGG@FCF9C<FFEAEDFG<GFGACG8FF86:EFFEFG9?FGEGGGGEDF8,4D?FGFFCFGEGGGGGFE<?,,ECFG9=BCBF?<EFGA,5B=<>D<DED9F<F8=F9DE9FGF,@FFF,DFGC93+@8D>CFFGGDC,,66,@=FBC9<>,:>:>,>DC9,,,,,0B8E?:,5+>>?,=,96F<:FF?CCFDCE58+*3;1+==CFC30*2.9*0*++<C8F4*++29CC=6C7
@M03152:184:000000000-AWYW1:1:2107:24566:6680 1:N:0:AGAGGATAATACCTGT
AAGCTCGTAGTTGAATTTCGGGATCAAGGGATCGGTCATGCCTTGGTATGTACTGGTCTTATTGGTTCTCACCTTCTAAAGAACCATGATGTCATTCATTTGATGTTATGGGGAATTAGGACTGTTACCTTGAAAAAATTAGAGTGTTTAAAGCAAGCTTACGCTTGAATACATTAGCATGGAATAATGAAATAGGACATCAGATTCTATTTTGTTGGTTTCTAGGATCGATGTAATGATTAATAGGGATAGTTGGGTGGAATTCTCGGGTGCCAAGGAATTCCATTCACAGAGAATAATT
+
CCCCCFGECGGFG<FGFGGFGGGG<CFGFFGFFGGGGGGGCFGFGGGGGGGGGGGGGG9FGGGC9CFEEGAGG9C@FFGGFFFGGFGFFGDFFFEGEFDGGG,FFEEC9AECEBFGGGGGGGEEGGFFFGFFGGAFFGF,E@9E9EFGGGGAGGGEG7FGGGGGCFGGGGFFFA<EF,FDCBAFGGEGA9>BCGGDBFF=D,C<FFFGGGGGA,@FD8>?EAG;F,8=F+CCFFF,,;@DGGCFFGCG6FGCFFG,8CEEFG?C:FFG**,)4;=64CFD+++3+++?7+2<+8*0;+72+
@M03152:184:000000000-AWYW1:1:2107:9899:6695 1:N:0:AGAGGATAATACCTGT
AAGCTCGTAGTTGAATTTCGGGATCAATGTTTCGGTCATGCCGTTGGTATGTACTGATATTATTGATTTCTCACCTTCTAAAGAACCGTAATGCCACTAATTTGGTGTCACGGGGAATTAGGACTGTTACCTTGAAAAAATTAGAGTGTTTAAAGCAGGCTCACGCTTGAATACATTAGCATGGAATAATGAAATAGGACATCCGATTCTATTTTGTTGGTTTCTAGGATCGATGTAATGATTAATAGGGATAGTTGGGTGGAATTCTCGGGTGCCAAGGAACTCCAGTCACAGAGGATAA
+
CCCCCGGGGGGGGGGGGGGGGGGGGGGGGGGGGGGGGDGGGGGGGGGGGGGGGGGEFGGGGFGGGGGGGGGGGGGGGGGGGGGGGGGGGGGGGGGGGGGGGGGGGGGGGGGGGGGDGGGFFAFFGGGGGGGGGGGGGGFEFFGFFGGGGGGGGGFGGFFGGGGGGFGGGGGGFGGGGFGGGGGFGFGGGGCFFFGGGFGGGGGGGGGGGGDGGGGFGGGCGGGGGGCGGGG>EEFFFFGGGGD7:FEG,;CF,<CF9?CEECE?FG+<95:3A7>CFGA:ED6EF6?6<6*9<*9CF69:*
@M03152:184:000000000-AWYW1:1:2107:28115:6833 1:N:0:AGAGGATAATACCTGT
AAGCTCGTAGTTGAATTTCGGGTCTGGCTGACCGGTCCGCCTCACCGCGTGCACTGGTTCGGCCGGATCTTTCCTTCTGGCTAACCTCACGCCCTTTACTGGGTGTGCTGGGGAACCAGGACTTTTACTTTGAAAAAATTAGAGTGTTCAAAGCAGGCATATGCTCGAATACATTAGCATGGAATAATAGAATAGGACGTGCGGTTCTATTTTGTTGGTCTCTAGGACCGCCGTAATGATTAATAGGGATAGTTGGGTGGAATTCTCGGGTGCCAAGGAACTCCAGTCACAGAGGATAAGT
+
CCACCGFFCEGGGGGGGGGFGGGGGGGGGGGGGGGGGGGGGGGGGGGGDGGGDGG?FFFGGEGGDGGFEGFGGGGGGGGGFFFFGGGGF8FGGGGGFFGDAFFGEGGGGFDGGCGFGGGGGGFFFEFFGGGAFGGGG>FFFGFFFGFGGGGGFGGGCDGGGAF<,>@7FFGGGFDFD@FGGEEEFGGAFCCGGF9:7DFFFFGF7FDFEE@FGGFCB=:9?9CEF@EGF8EGGG5CEG+<::+<<*+00:DFFGCF=EE586EFDFGE5CCD5*:F5CF*7CF++3<CFF=+7*/68+02*
@M03152:184:000000000-AWYW1:1:2107:15430:6941 1:N:0:AGAGGATAATACCTGT
AAGCTCGTAGTTGAATTTCGGGATCAGTACGCTGGTCGTGCCTTCGGTATGCACTGGTGTCACTGATTCCTCCCTTCTGAAGAACCGTAATGCCATTCAGTTGGTGTTGCGGGGAATCAGGACTGTTACTTTGAAAAAATTAGAGTGTTTAAAGCAGGCTTGCGCTTGAATACATTAGCATGGAATAATGAAATAGGACGTTTGATCCTATTTTGTTGGTTTCTAGGATTGACGTAATGATTAATAGGGATAGTTGGGTGGAATTCTCGGGTGCCAAGGAACTCCAGTCACAGAGGATAAT
+
@CCCCGGF;FGGGGGGGGAC@BFGGFFGFGEEEGGGGGGGGGGGGGGGGGGGGGGGGGGGGGGFGFGFGFGGCGGEGGF9EEFEGFGGGDFFGGGFDGGGGGGGGGGEFGGDEDFEFGFGGBFGGGGFFGGGGCGCCGEGGFFEEGGFGFFFGFACF@FFGCEEDGFEFEFCFACF9DC<EGD?CFFDC9DACEFGGFGGGGGD,FF,2@<DF@CFG6,=FECF7;:,?C<911=58F7@DFFC:C7C6*5:@CFG6*;BE>+AD7:A=55C*9DG*>5C6FF<8ECGF*:9+*9C8<CC*
@M03152:184:000000000-AWYW1:1:2107:7636:6965 1:N:0:AGAGGATAATACCTGT
AAGCTCGTAGTTGAATTTCGGTAAGTGAAAATTAAAAGTCCATCTTTTAGGTGTGTACTTAATTTTTACTTCCTTCTTTTTGAATTCACTCCTAATATAATATCTATATTATTTAGGATCAAAGTGATTCAAATCTTTTACTGTGAAAAAATTAGAGTGTTCAAAGCAGGCGTAACCTAGCCTTTGATTATATTAGCATGGGATAATGAAATAGGATTTTGGTTCTACTTTCGTTGGTTTCTAGGGCTAAAATAATGATTAATAGGGATAGTTTGGTGGATTTATCGGGTGCCAAGGAACT
+
CCC9@FECFFGF<AFGGGCGGGGGGE,EFAGG<FFEFEFFGGGGGGGGGFG,FFEEEFFGGFGGGGGD,,CFA,CEGFCFGCCD@@FGGDGGG99FEFGFFGGCD9F<EEFGGGGGGCGGFGC<FF<FFFDFCCBBFFGCFGFFDBFFF8FFEE,5?FFC?FFDFEEGGFEFGGGE9EF,,:C??,4,7@6=FG9;F5CDF7DFDAFD,;,CD,@DGF9EA6@=@BA,,363@3@,51+5@CGGDFCFF7<EC7,@7:;CF,;@7,,,,,A+22CCF>5F,,5,,,6**/:5*22=50>F4
@M03152:184:000000000-AWYW1:1:2107:24853:6995 1:N:0:AGAGGATAATACCTGT
AAGCTCGTAGTTGAATTTCGGGCCTGGCTGGGTGGTCTTGCCGCAAGGTAAGCACTGCTCTGGTTGGGTCTTTCCTTCTGGGGAACCAGCGTGCTCTTAATTGAGTGCGTTGGGGATCCAGGACTTTTACTTTGAAAAAATTAGAGTGTTTAAAGCAGGCTTACGCTTGAATACATTAGCATGGAATAATAGAATAGGACTTTGGTTCTATTTTGTTGGTTTCTAGGACCGAAGTAATGATTAATAGGGATAGTTGGGTGGAATTCTCGGGTGCCAAGGAACTCCAGTCACAGAGGATAAA
+
CCCC9<FFGGGGGGGGGGGGGGGGGGGGEGGGGGGGGGGGGGGGGGGGGCFGGGGGGGFGGGGFGGGDGGGGGGGGGGGGCFGCCGGGGGGGCG@FGGGFGGGGGEGGGGGGGGGGGGGGGDEGGGGGGGGGCEGGGCFGFGFGGGGGGGGGGFGGGGGGGFFGGGGGGGGGGGGGGGGGEFGGGGFGFGCGFGFFGGG7FEGGGGGGG@CEGGGGGGFGGG;FCFGFFFGDE58>FFG7CEE9:@<?C6CFGGG7CCC88C9CG?G@CEEGGGFGFG>DC=FFDG8++/:CCGFFFGCF*
@M03152:184:000000000-AWYW1:1:2107:17371:7012 1:N:0:AGAGGATAATACCTGT
AAGCTCGTAGTTGAATTTCGGGCCTGGCTGGGTGGTCTTGCCGAAAGGTAAGCACTGCTCTGGTCGGGTCTTTCCTTCTGGGGAACCAGCGTGCTCTTAACTGAGTGCGTTGGGGATCCAGGACTTTTACTTCGAAAAAATTAGAGTGTTTAAAGCAGGCTTACGCTTGAATACATTAGCATGGAATAATAGAATAGGACTTTGGTTCTATTTTGTTGGTTTCTAGGACCGAAGTAATGATTAATAGGGATAGTTGGGTGGAATTCTCGGGTGCCAAGGAACTCCAGTCACAGAGGATAAA
+
CCCCCGGGGGGGGGGGGGGGGGGGGGGGGGGGGGGGGGGGGGGGGGGGGGGGGGGGGGGGGGGGGGGGGGGGGGGGGGGGGGGGGGGGGGGGGGGGGGGGGGGGGGGGGGGGGGGGGGGGGGGGGGGGGGGGGGGGGGGGGGGGGGGGGGGGGGGGGGGGGGGGGGGGGGFGGGGGGGGGGGFGGGGGGGGGGGGGFGFFGGGFGGGGGFGGGGGGGGGGGGFGGGGGGGGGGGGGGGGGGGGGGGGGGFGCCFGCF=EEE@9+9+A9EFDFDDGGG::FCDGFC66:C?D<FGFG8FGG*
@M03152:184:000000000-AWYW1:1:2107:12608:7061 1:N:0:AGAGGATAATACCTGT
AAGCTCGTAGTTGAATTTCGGGACCAATTTGTTGGTCGTGCCTCGGTACGTACTGGTATTATTGGTTTCTCCCTTCTGAAGAACCTTGATGTCATTAATTTGGTGTCTTGGGGAATCAGGACTGTTACTTTGAAAAAATTAGAGTGTTTAAAGCAGGCATACGCTTGAATACATTAGCATGGAATAATGAAATAGGACGTTTGATTCTATTTTGTTGGTTTCTAGGATCGACGTAATGATTAATAGGGATAGTTGGTGGAATTCTCGGGTGCCAAGGAACTCCAGTCACAGAGGATAATCT
+
C@CCCCF@EGFEGGGGGGGECCCGGGDFGGFEFFCF@:C@EGFGCEFEGCGGGGGGG<FGGGGGGFGGGGCGGG9EFCC<FGG8FEGDAFFGGGGGFGGDFFFDF<FGCFGGGGGGGCDA,CEEGFFGGGEE<AEFEDDCGGGGCCGGGD9FG,F?FDFF8FE>@F=AFEFCCGGGGFFGGFGGDEDDDAEDFGFGFC=3>DG9C;,;,FC=CGCGGGDG>;EG:,,<,>**=C88C:,>7C7:F78C,06,5,,8?FC792?33:*85:>*:+2*7*;425AC?>+?C/:++1*0++0**
@M03152:184:000000000-AWYW1:1:2107:13549:7076 1:N:0:AGAGGATAATACCTGT
AAGCTCGTAGTTGAATTTCGGGACTAACAGGTTGGTCGCGCCATTGGTGTGTACTGGTCTAGTTGGTTTCTCCCTTCTGACGGACCACGATGTCATTAATTTGGTGTCGTGGGAAATCAGGACTGTTACTTTGAAAAAATTAGAGTGTTTAAAGCAAGCGTTAGCTTGAATACATTAGCATGGAATAATGAAATAGGACGTTTGATCCTATTTTGTTGGTTTCTAGGATCGACGTAATGATTAATAGGGATAGTTGGGTGGAATTCTCGGGTGCCAAGGAACTCCAGTCACAGAGGATAAT
+
CCCCCGGGEGGGCGGGGGEGECGGGGGGGGGGCFGGGGGGGEGEGGGGGFFGEFGGFEEGGFGGGFF<D<AFFGGGGGGGG>FGDGGFFCGGFGGFEF99FGGGGFGDGGGGGGGGGG9EF,BFF<EGCFEFG<?FFC:FEF=CEC?EEFGGGGGDB,D7=CCFEGFGGGGGGDEFGGGGCFCCBFGCE@@FEFEEDC<FGGGGGFGFGGGGGG9CCEGEGGCFGFF6FGED:CEFGG7>FFC+2;ED=0;*AFCFF*C*:8+;C@??E5CFEDCC<<>4CGG7@+<EF=*<07C*2?:>7
@M03152:184:000000000-AWYW1:1:2107:3839:7111 1:N:0:AGAGGATAATACCTGT
AAGCTCGTAGTTGAATTTCGGACTCGGTTGGATGGTCTGCCTTTGGTATGTACTGTCCTGACCGGGTCTCACCTTCTGGTGAGCTGTCGTGTTGTTTACTCAGCGCGGCAGGGAACCAGGACTTTTACTTTGAAAAAATTAGAGTGTTTAAAGCAGGCTTTCGCTTGAATACATTAGCATGGAATAATAAAATAGGACTTTTGTTCTATTTTGTTGGTTTCTAGGACCGCAGTTATGATTAATAGGGATAGTTTGGTGGAATTCTCTTGTGCCAAGGCACTCCAGTCACAGATGATCACCT
+
BC9C-C;F;CCGCEFGFAFGGFGGG8FB@FGGG8FFGCFFACEFG<FGGGGGFEEFDFG99,CFBBFGF9CE,,C,C<CFGF@@CFG9DCEFD8CEFFGAD<FF@7FGGGFDG+BA@EF++BFFGGCGG9FFGCCE?@F@CDAFD9FFGAF?DF,=<=DC8FGGBFG7DFFGC9FFFFFG=DCFFFFGA9@FFC=,,,,,7,6DF,2,62@F,D::,=*<;;,2,,6=E***3+31>13++1+++*066?*13+>CCF5F+2<E79+0+++*3:**1*0/0+80+00+</:++2:9+0*9*
@M03152:184:000000000-AWYW1:1:2107:22319:7169 1:N:0:AGAGGATAATACCTGT
AAGCTCGTAGTTGAATTTCGGGATCAATTTATTGGTCGTGCCAACGGTACGCACTGGTACAATTGGTTTCTCCCTTCTGACGAAGCATGATGTCATTAATTTGATGTCGTGGGGAATCAGGACTGTTACTTTGAAAAAATTAGAGTGTTTAAAGCAGGCTTTGGCTTGAATACATTAGCATGGAATAATGAAATAGGACGTTTGATCTTATTTCGTTGGTTTCTAAGATCGACGTAATGATTAATAGGGATAGTTGGGTGGAATTCTCGGGTGCCAAGGAACTCCCGTCACAGAGGATAAT
+
CCCCCGGGGGFFGGGGGGGGGGGGGGGGGGGGFGFGGGGGGGGGGGGGGGGGGGGGGGGGGGGGGGGGGGGGFDFGGGGGGGGGGGGGGGGGGGGGGGGGGGGGGGGGGGGGCGDGGFGFFFFGGGGCFFGGGFGGGGGGCGFGGGGGGGGFGCGGGGCGGGG8FFGEDCFDGGDGFFCFCDFFDFGGGFGGGFG9CFEFGFGCFEFFFCFDFGE@D88>DCFGG9FGFCCEDE?5:?EFDFG9E+B8=FFGGD?7@*CCCBFGGGGGGGCF*:8:CG@GG6CE6**;C5CC<C*>6CF=*
@M03152:184:000000000-AWYW1:1:2107:14061:7310 1:N:0:AGAGGATAATACCTGT
AAGCTCGTAGTTGAATTTCGGACCTGGCTGGGTGGTCCGCTTAACGGCGTGTACTGCTCGGCTGGGCCTTACCTCTGGGTGAGCCAGTGTGCCCTTTATTGGTGTGCATTGGGGAACCAGGACTTTTACCTTGAGAAAATTAGAGTGTCCAAAGCAGGCCTATGCCTGAATACATTAGCATGGAATAATAGAATAGGACGTGCAGTTCTATTTTGTTGGTTTCTAGAGTTGCCGTAATGATTAATAGGGATAGTTGGGTGGAATTCTCGGGTGCCAAGGAACTCCAGTCACAGAGGATAAT
+
CCCCCGGGGGGGGGGGGGGGGGGGGGGGGGGGGGGGGGGGGGGGGGGGGGGGGGGFGGGGGGGGGGGGGGGGGGGGGG@FEGGGGGGGGGGGGGDGGFGGGGGGGGGGGGGGGGDGGGGGGGFGGGGDGGGGGGGGGGGGGGGGGGGGGGGGGCGGGGGGGGGGGGFFGGGGGGGGFGGGGGGGGGGGGGFGGGGFGGGEEGGCF@EGFFGGGGFGGGGCFGCGGFCGF9,?FDE58F?CFF797+17=?DGFGFCF88C5BFGD+;+25E<EDCGCGFGG*+2<88<CBGF+9DFCFCC*
@M03152:184:000000000-AWYW1:1:2107:9023:7345 1:N:0:AGAGGATAATACCTGT
AAGCTCGTAGTTGAATTTCGGGATCAGTATGTTGGTCGTGCTTCGGTACGTACTGTCATTACTGGTTTCTCCCTTCTGAAGAACCTTGATGTCATTAATTTGGTGTCTTGGGGAATCAGGACTGTTACTTTGAAAAAATTAGAGTGTTTAAAGCAGGCATACGCCTGAATACATTAGCATGGAATAATGAAATAGGACGTTTGATTCTATTTTGTTGGTTTCTAGGATCGACGTAATGATTAATAGGGATAGTTGGGTGGAATTCTCGTGTGCCAAGGAACTCCAGTCCCAGAGGATAATT
+
CCCCCFGGGGGGGGGGGGGGGGGGGGGGGGGGGFDGGGGGGGGGGGG@FEGGGGGGGGGGGGGGGGGGGGGGGGGGG9EEFGGGGEFGGGGGGGGGGGGGGGGFDEFGGGFFGEGGGFGG?FGGGGGGGGGGGCFG8@FGGGFFFFGGGGGGFGFFFGGGGGGGGG?EFGGFGGGCGGGG=@FFGGDFD,EC9;BFAFFGGGGCCFGF9FFGFCEE8,6DFDG9:@,;D*3@*>DCFG,DGD,=F+,8,=<6CGGFEGGC=9?FGGEE7FGFD778DCAGCF@88+<++;00*/9*230**
@M03152:184:000000000-AWYW1:1:2107:20058:7351 1:N:0:AGAGGATAATACCTGT
AAGCTCGTAGTTGAATTTCGGGATCAATTTATTGGTCGCGCTATTGTACGTACTGGTATTATTGATTTCTACCTTCTGACGAACCATGATGTCATTAATTTGGTGTCATGGGGAATCAGGACTGTTACTTTGAAAAAATTAGAGTGTTTAAAGCAGGCTCACGCTTGAATACATTAGCATGGAATAACGAAATAGGACGTTTGATTCTATTTTGTTGGTTTCTAGGATCGACGTAATGATTAATAGGGATAGTTGGGTGGAATTCTCGGGTGCCAAGGCACTCCAGTCACAGAGGATAATT
+
CCCCCGGGGGGGGGGGGGGGGDGGGGFGGGGGGGGGGGGGGGGGGGGGGGGGGGGGGGGGGGGGGGGGGGGGGGGGGG9FGGGGGGGGGGGGGFGGDGGGGGGGGGGGGGFGGGGGGGFGGGGGGGGGGGGGGGDGGGGGGGGGGGGGGGGGGFGGGGGGDGGGGGGG8DAFGGGGGGGGGGGCGGGG>E@FGFFGGGGFGGGGFGGGFGGGGFGGFEECGGGFGFFGGGG5E:CCG:FFCE7BGGG64?*4CC@FEGGG59CECD<*55C95CC*89)07CE?<<C?FFD+<F<6AC>**
@M03152:184:000000000-AWYW1:1:2107:27185:7379 1:N:0:AGAGGATAATACCTGT
AAGCTCGTAGTTGAATTTCGGGATCAATTTATTGGTCGTGCTATTGTACGTACTGGTATTATTGATTTCTACCTTCTGACGAACCATGATGTCATTAATTTGGTGTCTTGGGGAATCAGGACTGTTACTTTGAAAAAATTAGAGTGTTTAAAGCAGGCTCACGCTTGAATACATTAGCATGGAATAACGAAATAGGACGTTTGATTCTATTTTGTTGGTTTCTAGGATCGACGTATTGATTAATATGGATAGTTGGGTGGAATTCTCGGGTGCCAAGGAACTCCAGTCACAGAGGATAATA
+
CCCC9FDGGGGGGGGGGGGGGGGGGGGGGGGGGGGGGDGGGGGGGGGGGGGFGGCCFFGGGGGGFGGGGGFGGGGGGGGGGGGCFEG@<FGCFGGG9CFFGEAF,FFGGFGG>FFGGGGGCFGFGGGGGGGGGAGAECGGGGGFGFGGGGGGGGGGG>FGGGGGGGGGGGDFGGGFFFGFD<BDFC;=EEGGGGFCADC+@<+>CF9DGFFGGFDGG,BC6>=E:,3@F*@8*>D,>:EFC22=:+,,44=,5=?,:**1/5?F@F95C*:/:<@C<35*ACC+?+><:*:30***<+::*
@M03152:184:000000000-AWYW1:1:2107:8719:7400 1:N:0:AGAGGATAATACCTGT
AAGCTCGTAGTTGAATTTCGGGATCAATGTTTCGGTCATGCCGTTGGTATGTACTGATATTATTGATTTCTCACCTTCTAAAGAACCGTAATGCCATTAATTTGGTGTCACGGGGAATTAGGACTGTTACCTTGAAAAAATTAGAGTGTTTAAAGCAGGCTCACGCTTGAATACATTAGCATGGAATAATGAAATAGGACATCCGATTCTATTTTGTTGGTTTCTAGGATCGATGTAATGATTAATAGGGATAGTTGGGTGGAATTCTCGGGTGCCAAGGAACTCCAGTCACAGAGGATAA
+
CCCCCGGGGGGGGGGGGGGGGGGFGGGGGGGGGGGGGEFGGGGGGGGGGGGGDFFFFGGGGFFGFFGGGGGGGGGGGGGFFGGFGGGGGGGGGGGGGGFEFGGGCGGGGFGGGGGGGGG?ADGGGGGGGGGGGGDFGFGDFGGGGFGGGGGGGG9EEEFGGG?FGGGGFGFFGGGGGFGDGGGFGGG@FGDC<DGGGGGGGGGG77:3=F9FGGGFGGGCGGGGGD99EFGCGGCDF:DF>FF7<CCCCC*=FCFG,<*;;8FFCECGC5*)=53CFFFCCFGGGCFCFF77+*66*0C*2
@M03152:184:000000000-AWYW1:1:2107:20512:7445 1:N:0:AGAGGATAATACCTGT
AAGCTCGTAGTTGAATTTCGGGATCAATGGATTGGTCATGCCGATGGTGTGTACTGGTCATATTGGTTCTCACCTTCTAAGGAACCATAATGTCATTTATTTGATGTTGTGGGGAATTAGGACTGTTACCTTGAAAAAATTAGAGTGTTTAAAGCAGGCTAACGCTTGAATACATTAGCATGGAATAATGAAATAGGACATCGCATTCTATTTTGTTGGTTTCTAGGATCGATGTAATGATTAATAGGGATAGTTGTGTGGAATTCTCGGGTTCCAAGGAACTCCAGTCACAGAGGATAAT
+
CCCCCGGGCFGGGGGGGGGGGGGGGGGGGGGGGGGGGGGGGGGGGGGGGGGGGGGFGGGGGFGGGGGGGGGGGGGGGGCFGGFGGGGGFFGGGGGGGGGGGGGFFDGGGGEGDGFEGGCEFGGGGGGEGGGGGGGGC<FFGGGGDGFGGGGFGFGGGGGGGGGGGGGGGGGFGEGEFDFGGGGGGGGGGFGCGGGGCFFFGFEG:+@FFFFGGGFCD8@EGGAFCE9ECBECGFG@FCCCEFCFGG:?=,CG6C7C9*BF59BFGDG@5=*/*;07@=3C:C+AFG+?C=FC+>65@CDFC
@M03152:184:000000000-AWYW1:1:2107:7674:7504 1:N:0:AGAGGATAATACCTGT
AAGCTCGTAGTTGAATTTCGGGATCAGTATGTTGGTCGTGCTTCGGTACGTACTGTCATTACTGGTTTCTCCCTTCTGAAGAACCTTGATGTCATTAATTTGGTGTCTTGGGGAATCAGGACTGTTACTTTGAAAAAATTAGAGTGTTTAAAGCAGGCATACGCTTGAATACATTAGCATGGAATAATGAAATAGGACGTTTGATTCTATTTTGTTGGTTTCTAGGATCGACGTCATGATTAATAGGGATAGTTGGGTGGAATTCTCGGGTGCCAAGGAACTCCAGTCACAGAGGATAATT
+
CCCCCGGGGGGGGGGGGGGGGGGGGGGGGGGGGGGGGGGGGGGGGGGGGGGGGGGGGGGGGGGGGGGGGGGGGGGGGGGGGGGGGGGGGGGGGGFGGGGGGGGGGGGGGGFGGGGGGGGGGGGGGGGGGGGFGGGGGGGGGGGGGGGGGGGGGGFGCEEFGGGGGGGGGGGGGGGGGGFGGGGFGFGGGGGGG;F8>FC+FCCCCAFFGGGGFFGGGFEGGGGGGGGGFE>EGC*;EFFDFFCGGG,A6:6<CCEF=EGCF:EC7CEG5E=<:*;29550=89CGGFFF4CFCFGFG9*7*
@M03152:184:000000000-AWYW1:1:2107:24611:7518 1:N:0:AGAGGATAATACCTGT
AAGCTCGTAGTTGAATTTCGGGGGCATTCAGGCCAAAGCTCGTCCTTGTGGCGTGGCTGGGTCTGGGCTTCCTACGTTTGGATAGTGGGCAACCATTTCCAATCATTTACTTTGAAAAAATTAGAGTGTTCAAAGCAGGCGTAACCTTGCCATTGAATATTACAGCATGGGATAATAGAATATGACGTTGGTCTTATTTTGTTGGTTTCTAAGGCTGATGTAATGATTAATAGGGATAGTTGGGTGGAATTCTCGGGTGCCAAGGAACTCCAGTCACAGAGGATAATCTCGTATGCCGTTT
+
CCCCCGGGGGGGGGGGGGGGGGGGGGGGGGGGGGGGGGGGGGGGGGGGGGDGGGGGGGGGGGGGGGGFGGGGGGGGGGGGGCGGGGGGGFGGGGGGGGGGGFFGFFGGGGGGGGGGGGGGGGGGGGFGDGGGGGGGGGGGGGGGGGFGGGGGFGGGGGGGGGGGGGGF<FCFCFFGGFFF;FFAEGECFGCGGGGFGGGF@FFCFFFFFFGGC,:FFEC;EGGG7@FFF?C,>,<8FGGGGCF**855<+8+>+8>5@>@ACCCFDFCF?F7+*9:*2*97**02<9++9**1**0+*1*2
@M03152:184:000000000-AWYW1:1:2107:13127:7539 1:N:0:AGAGGATAATACCTGT
AAGCTCGTAGTTGAATTTCGGGATCAATATATTGGTCATGCTTAGGTATGTACTGGTATTATTGATTTCTCCCTTCTGAAGAACCATGATGTCATTTATTTGATGTCGTGGGGAATCAGGACTGTTACTTTGAAAAAATTAGTGTTTAAAGCAGGCTTTCGCTTGAATACATTAGCATGGAATAATGAACTAGGACGTTTGACTCTATTTTGTTGTTTTCTAGGATCGTCGTAATGATTAATAGGGATAGTTTGGTGGAATTCTCGGGTGCCAAGGAACTCCATTCTCCGAGGATAATCTC
+
CCCCC<FGCEFG<FGGGGGGGCGGFF8F-C-CFE<FFCF@,,CCC,EAFFGGF@<CFEFGAEG9<FDFAEACFFG@FFGGGGFFE,E@FD<EFFFGGFFGF9EFFFG<F@FCE7:CCC,,,CFFGGGCFFGED9,:,+BFA<F9EFFFA<,,44<>EDFG+?FCCF<@,A,CE?,A,C,,,,CF,C@,,,6A,3,@:6>@:,>FFG,@CFF98D,53DCCF9@,<;DE,@:B8,3,,57<7A?:<>?C,==D,5*=***6>6C<2**4A55*+2**28;<F881?E++0)/3:)2+54+;*
@M03152:184:000000000-AWYW1:1:2107:19917:7566 1:N:0:AGAGGATAATACCTGT
AAGCTCGTAGTTGAATTTCGGGTATTTGTTGCTAGCTGGTCTCAATGGCCATGTTGGTTAACAGATCCTCATTTGCTGGATAATTGGCGATGATCTTTGTCGGTTGTCGTCAGTTGCCAGAACGTTTACTTTGAGAAAATTAGAGTGCTAAAAGCAGGCTCACGCCTATATATATTGCATGGAATAATGAAATAAGATCTCGATTTTATTTCGTTGGTTTTAGAAACTGAGATAATGATTAATAGGGATAGTTGGGTGGAATTCTCGGGTGCCAAGGAAATCCAGTTACAGAGGATAACCT
+
C@@CCGBFGGEGGEAFAFFECGGGFFFFGGGCGGG?CFCGCGGFEGFF8CCGGFFFFFGGGCCFE9FGFCFGGGFGGGGGGCCFDECGGCEGCGCFFCFDGGDGGGGFCFGGGGGGGGGFCFGGGGGGG,@<F@FGGGFFDECFAFFFDCFFGGFF<ECEFEEFGGFEFFGGGDEDFCFGGGGA=8>;;EFFGCGGGF=FGGGC@FCEFGF;DFFA@3>DGC@6@@,9>,DDFCFFE:@;=DFGG>CF>CCCFGGEG>:7,68<D,;EG57DEF4*:*20+++9:++4<:*<ECFGFF08:
@M03152:184:000000000-AWYW1:1:2107:9149:7593 1:N:0:AGAGGATAATACCTGT
AAGCTCGTAGTTGAATTTCGGGATCAATTTATTGGTCGTGCTATTGTACGTACTGGTATTATTGATTCCTACCTTCTGACGAACCATGATGTCATTAATTTGGTGTCATGGGGAATCAGGACTGTTACTTTGAAAAAATTAGAGTGTTTAAAGCAGGCTCACGCTTGAATACATTAGCATGGAATAACGAAATAGGACGTTTGATTCTATTTTGTTGGTTTCTAGGATCGACGTAATGATTAATAGGGATAGTTGGGTGGAATTCTCGGGTGCCAAGGAACTCCAGTCACAGAGGATAATC
+
CCCCCGGGGGGGGGGGGGGGGGGGGCFGGGGGGGGGGGGGGGGGGGGGGGGGGGGGGGGGGGGFGGGGFGGGGGGGGGFGGGGGGGGGGGGGGGGGGFGGGGGGGGGGGGDFEEEGGGFGDGGGGGGGGGGGGFCAF7FGCFGGGGGGGGGGGGGGGEGGGGFFGGGGGGGEFGGGGGGGGGGFGFGGGGGFFFGGGGEFFFG9DFFGFGGGGGGG@EEGGFGG:9DGE5EBEGGGDF?:BDF7CCCG?CDFGGFG5CEC8CFD+A?3:5FGEFFG43;DFG?FF6C9+9CA?C30<?>7*
@M03152:184:000000000-AWYW1:1:2107:14099:7659 1:N:0:AGAGGATAATACCTGT
AAGCTCGTAGTTGAATTTCGGACTCGGTTGGATGGTCTGCCTTTGTGTATGTACTGTCCTGACCGGGTCTCACCTTCTGGTGAGCTGTCGTGTTGTTTACTCAGCGCGGCAGGGAACCAGGACTTTTACTTTGAAAAAATTAGAGTGTTTAAAGCAGGCATTCGCTTGAATACATTAGCATGGAATAATAAAATAGGACTTTGGTTCTATTTTGTTGGTTTCTAGGACCGAATTAATGATTAATAGGGATAGTTGGGTGGAATTCTCGGGTGCCAAGGAACTCAAGTCACAGAGGAGAATT
+
CCCCBFGBEGE-FFGFGGGGGGEFGFGFCGD@FFGGEGCGFGGDGFGGGGGGG,CEFGGGGFCE@FCFFCFGFFGGFFCEFFGGGGGFGGFGGFGGGGGGGGCEGFFGGGGGGGFGF<FGGFGGFG9DFGGGFC<FFGC,DFGGGGFGGGGGG9DCFFEFGFCGGGGG7AFCGF,@DFFFEGG7FGFFGFGGAD9FCB,7@DC@DBF9DEFFDFF:,,=CC,@;A9B?*4:B*319CC99+;C::@G66CF6C<9CCEGG=<C<>?CE75:)*07675>CF8C++20<<**++77C=C***
@M03152:184:000000000-AWYW1:1:2107:2875:7668 1:N:0:AGAGGATAATACCTGT
AAGCTCGTAGTTGAATTTCGGGGTTAGTAGGTTGGTCATGCCTCTGGTACGTACTGGTCTCACTGATTCCTCCTTCCTGATGAACCGTAATGCCATTAATTTGGTGTTGCGGGGAGACTGGACTGTTACTTTGAAAAAATTAGAGTGTTTAAAGCAGGCTAACGCTTGAATACATTAGCATGGAATAATGAAATAGGACGTTCGGTCTTATTTTGTTGGTTTCTAAGATTGACGTAATGATTAATAGGGATAGTTGGGTGGAATTCTCGGGTGCCAAGGAACTCTAGTAACAGAGGATGAC
+
CC<C@CFFGGGGGFGFAFGFFGGGGGGFD@EFG@@FGG9F9FFFGFFFFGGGGCFDEGGGGGFGF9FC<9FF@FFDEGGGFGGGGFCFFCF@<E@,<<CF,CFCFGFEFF7=FE@CF=EE8F8<F?A<BFFFG,BF9,6=F<FFGGGGGGGGGGGG@EGGFFGCEFEEFG<FFGFGCF,,=9B:D,9;,@BFF>9ECC<7FF>CCGGG;@FFBFB<C8,=8CCEF,;EB,,6;BCC*:C7:3+4+25+=*2;E@FG6CEC58A<DDFCE**C*75:7C)97A6++3+++1:@?54/87***
@M03152:184:000000000-AWYW1:1:2107:8844:7680 1:N:0:AGAGGATAATACCTGT
AAGCTCGTAGTTGAATTTCGGGCCTGGCTGGGTGGTCTTGCCGAAAGGTAAGCACTGCTCTGGTCGGGTCTTTCCTTCTGGGGAACCAGCGTGCTCTTAACTGAGTGCGTTGGGGATCCAGGACTTTTACTTTGAAAAAATTAGAGTGTTTAAAGCAGGCTTACGCTTGAATACATTAGCATGGAATAATATAATAGGACTTTGGTTCTATTTTGTTGGTTTCTAGGACCGAAGTAATGATTAATAGGGATAGTTGGGTGGAATTCTCGGGTGCCAAGGAACTCCAGTCACAGAGGATAAG
+
CCCCCGGGGGGGGGGGGGGGGGGGGGGGGGGGGGGGGGGGGGGGGGGGGGGGGGGGGGGGGFGGGGGGGGGGGDGGGGGGGGGGGGGGGGGGGGGGGGGGGGGGGGGGGGGGGGGGGGCGGDDFGFGFGGGGGGGGG9FFGGGGGGGGGGGGGFFFGGGGGGGGGGGGGGGGGGGGGFGFGGGGGGGFFGF,@EFGEDGGGGGGGGGGG9FFGGGGGCCEFGGGGGFGGGG*=1;FGGG7+AC7CGG+6?FGGGFG?CCG88<FF9@7:=CCCGGGGFFG*;C7+<6++**<7CGCCCD>*
@M03152:184:000000000-AWYW1:1:2107:16739:7726 1:N:0:AGAGGATAATACCTGT
AAGCTCGTAGTTGAATTTCGGAACTGAACAGTCACCAGTCGGCCGTCAAGGTCTGTACTGGTCTGTTCGTTCTCACCTATGGGATGCTCACCGCTACTCTTAACTGGGCGGCGGCTTCAAAAGCATGTGTAGGGCAAAACGGTATACGTCTCGCGCGTGTACTGCCTACATGTGTGGAGTTCCCATTCGTTTACTTTGAATAAATTAGGGTGTTCAAAGCAGCCAAAAAAGGAGGCATGGATACTACAGCATGGGACACCGGAATACGATTTCGGTTCGATGTTTCGTTGGTTTCTAGGAT
+
CCCCCGGGGGGGGGGGGGGGGGGGGGGGGGGGGGGGGGGGGGGGGGGGGGGGGGGGGGGGGGGGFGGGGGGGGGGGGGGGGGGGFFGGGGGGGGGGGGGGGGGGGGGGGDGGGGGGGGGGGD8EGGGGGGGGGGGGGDFGGGGGGGGGGGGGGGDGGGGGGGGDGGGEFGGGGGGGGDFGGGGGFGEGGGGGFFGGFCGFGGGGGGCCGC:<EGGGGGGGGGGGGGFCC>E8*@EEGGFFDCCFGGGGGGGGDF8FFF/:ECEEGGGD=5799<CGDGEFGGGGGGGGGFF;FFFGF+>62
@M03152:184:000000000-AWYW1:1:2107:8674:7778 1:N:0:AGAGGATAATACCTGT
AAGCTCGTAGTTGAATTTCGGACCTGGCTGGGTGGTCTTGCCGCAAGGTAAGCACTGCTCTGGTCGGGTCTTTCCTTCTGGGGAGCCAACGTGCTCTTAATTGAGTGCGCTGGGGATCCAGGACTTTTACTTTGAAAAAATTAGAGTGTTTAAAGCAGGCTTACGCTTGAATACATTAGCATGGAATAATAGAATAGGACTTTTGTTCTATTTTGTTTGTTTCTAGGACCGAAGTAATGATTAATAGGGATAGTGGGGTGTAATTCTTGGGTGCTGAGAAACTGCAGTCACAGAGGATAAA
+
@9A@CFGGGGC<C@@FFFFC7BCFGGGGFEGGGEGFGGGC9EF@EE@CEDGGGCFDEGC<E,966C@@FEFFGG<FGGEF9FG>FGCCFGCFFF7CFFFDGE9<FGGFFD7CFCC:CG,EEEG@F,AE9BBF9,@??9FCFF<FABFFDGFC<B9FA8=><F<DG7>=F73@FGGGG<,FGGGFGGE;7@@CD99>FCFGDFG,?DFGGBAFGDFFG,6DCF,<,6<C,BBEG*31+45<C@E2:+>67CD*>C1**3:C*9+AC7C++0*959***1**0*<00A6964*+06DC8<D7*
@M03152:184:000000000-AWYW1:1:2107:11912:7876 1:N:0:AGAGGATAATACCTGT
AAGCTCGTAGTTGAATTTCGGGATCAATGGATTGGTCATGCCGATGGTGTGTACTGGTCATATTGGTTCTCACCTTCTAAGGAACCATAATGTCATTTATTTGATGTTGTGGGGAATTAGGACTGTTACCTTGAAAAAATTAGAGTGTTTAAAGCAGGCTAACGCTTGAATACATTAGCATGGAATAATGAAATAGGACATCGCATTCTATTTTGTTGGTTTCTAGGATCGATGTAATGATTAATAGGGATAGTTGGGTGGAATTCTCGGGTGCCAAGGAACCCAGTCACAGAGGATAATT
+
CCCCCGGGGGGGGGGGGGGGGGGGGGGGGGGGGGGGGGGGGGGGGGGGGGGGGGGFGGGGGFGGFGGGGGGGGGGGGGFGGGGGGGGGGFGGGGFGDGGGGGGDGGGGGGEGGGEGGGGGGGGGGGGGFGGCFGGGGGDGGGGGGGGGGGGGGGGGGEEGGGGGGGGGGFEEGGGGGGGGGGGGGGGGGG;FFGGGGFFGGGGGGGGGGDCFFFFFGF,CFGGGGF9<BFCEGGGG,<DGDGGCEG?F61;??CC,A:CG5=<EFDFG5CCFEDGFFGFGGFG5*/?C?6DGGGG6C7C**
@M03152:184:000000000-AWYW1:1:2107:9291:7904 1:N:0:AGAGGATAATACCTGT
AAGCTCGTAGTTGAATTTCGGACTTGGTTGGGCGGTCTTTCCAAACGGATTGCACTGTTCGACTGAGTCTTTCCTTCTGGCGAACTATTGTGCTATTAACTTAGTGCGATAGGGAACCAGGACTTTTACTTTGAAAAAATTAGAGTGTTTAGAGCAGGCTTACGCTTGAATACATTAGCATGGAATAATAAAATAGGACTTTGGTTTTATTTTGTTGGTTTTCGAGACTGAAGTAATGATTAATAGGGATAGTTGGGTGGAATTCTCGGGTGCCAAGGAACTCCAGTCACAGAGGATAATC
+
CCCCCGGGGGGGGGGGGGGGGGEGGGGGGGGGGGGGGGGGGGGGGGGGGGGGGGGGGGGGGGGGGGGGGGGGGGGGGGGFGGGGGGFGGFGGGGGGGGGGGGGGGGGGGGGGGGFGGGGGGGGGGGGGGGGGFCFFGGGGGCFB??FFGFGGGGGGGGGGFGGGGGDFGGGDGCFFFGGCFFGGDGCFDEFF9;=CFFFGCFFGGEGGFFFEF@8>FEEFEGF>CGGCFC??9;,<FGC+;@CC<C6;7CCF?FGGEGGEFFGGGGCEGGFDEDCG*7:FFCFF@++<:7:2+***0::**
@M03152:184:000000000-AWYW1:1:2107:10411:7934 1:N:0:AGAGGATAATACCTGT
AAGCTCGTAGTTGAATTTCGGACTCGGTTGGATGGTCTGCCTTTGGTATGTACTGTCCTGACCGGGTCTCACCTTCTGGTGAGCTGTCGTGTTGTTTACTCAGCGCGGCAGGGAACCAGGACTTTTACTTTGAAAAAATTAGAGTGTTTAAAGCAGGCTTTCGCTTGAATACATTAGCATGGAATAATAAAATAGGACTTTGGTTCTATTTTGTTGGTTTCTAGGACCGAAGTAATGATTAATAGGGATAGTTGGGTGGAATTCTCGGGTGCCAAGGAACTCCAGTCACAGAGGATAATCT
+
CCCCCGGGGGGGGGGGGGGGGGGGGGGGGGGGGGGGGGGGGGGGGGGGGGGGGGGGGGGGGGGGGGGGGGGGGGGGGGGGGGGGGGGGGGGGGGGGGGGGGFGGGGGGGGGGGGGGGGGGGGGGGGGGGGGGGGGGGGGGGGGGGGGGGGGGGGGFFGGFGGGGGGGGGGGGGGGFGGEFGGGGGGFFCGFGGGGGFGGGGGGGGGGGFCGGFGGGGGGGGGFFFCFFDEGGG?GGGGFGGGC?F4@?CAFFFFF=CGGFC9C0:+;C5>5CEGGFFD?FEG<FCCGGGF7@EC*+<70*2
@M03152:184:000000000-AWYW1:1:2107:15137:7955 1:N:0:AGAGGATAATACCTGT
AAGCTCGTAGTTGAATTTCGGGATCGACGGGTCGGTCGCGCCTCTGGTGTGTACTGGCCCTGTCGGTTTCTCCCTTCTGACGAACCACGATGTCATTAATTTGGTGTCGTGGGAAATCAGGACTGTTACTTTGAGGAAATTAGAGTGTTTAAAGCAGGCATTCGCTTGAATACATTAGCATGGAATAATGAAATAGGACGTTTGATCTTATTTTGTTGGTTTCTAAGATCGACGTAATGATTAATAGGGATAGTTGGGTGGAATTCTCGGGTGCCAAGGAACTCCAGTCACAGAGGATAAT
+
CCCC?FGGGGGGGGGGGGGGGGEGGGGGGDFEGGGGGGGGGGGGGGGGGGGGGFFFGGGGGGGGGGGGGFGGGGGGGGGGGGGGGGGGGGGGGGGGGGGGGGGGGGGGG<FGGDFGGGFFGF7FFDGAEGGGGCFGFFFGGGGGGGGGGGGGFFGFGGGGGGFGGGGGGGGGGFFGEGGGFGGGGGGGGGGFEFCGGGGGGFGGFGCCF<FGGGGGGGGECFCGG@CFFGG5EE8*3A;CFGGDGGG?E?<F?FFGF*/2?C?FG7C:CFC55C5CF4:CEGGGFG++<6CF7*9CCFFG7
@M03152:184:000000000-AWYW1:1:2107:15232:8081 1:N:0:AGAGGATAATACCTGT
AAGCTCGTAGTTGAATTTCGGTAAGTGAAAATTAAAAGTCCATCTTTTAGGTGTGTACTTAATTTTTACTTCCTTCTTTTTGAATTCACTCCTAATATAATATTTATATTATTTAGGATCAAAGTGATTCAAATCTTTTACTGTGAAAAAATGAGAGTGTTCAAAGCAGGCTTAACCTAGCCTTTGAATATATTAGCATGGGTTAATGAAATAGAATTTTGGTCCTACCTTCGTTGGTTTCTAGGGCTAAAATAATGCTTATTAGGTATAGTTGGGTGTAATTCTCGGGTGCCAAGGAACT
+
<@<C9<F@CG;EFFGGG<E,BFF@6CF9<ECAFFGGCFGFFGGG<CFGGFGFGGDG<EFGFCE9<FGFEGGG<FG6,CA9EC>CEFEEGFCFCCCFAFEFG9E99<@FA<EA<FEFG,CECA9C6,C?,9C?ECF<,EFC,5,:BF<EBA+B5?9E,,,:5,5E,94<F+>,AEF<9CF5:EF=FF;EGGGFG94CFFCFEA,6=D3,,799>A,,,7@,3=EAF9E?,,6>+,,,,445+<32<C??;,+@=<,;D,,@5,,3D7,77:B=:+*3/@*;,>F,,5*8?ADE6FC=*,***
@M03152:184:000000000-AWYW1:1:2107:7496:8139 1:N:0:AGAGGATAATACCTGT
AAGCTCGTAGTTGAATTTCGGGACCAATTTGTTGGTCGTGCCTCGGTACGTACTGGTATTATTGGTTTCTCCCTTCTGAAGAACCTTGATGTCATTAATTTGGTGTCTTGGGGAATCAGGACTGTTACTTTGAAAAAATTAGAGTGTTTAGAGCAGGCATACGCTTGAATACATTAGCATGGAATAATGAAGTAGGACGTTTGATTCTATTTTGTTGGTTTCTAGGATCGACGTAATGATTAATAGGGCTAGTTGGGTGGAATTCTCGGGTGCCAAGGAACTCCAGTCACAGAGGATAATC
+
CCCCCGGGGGGGGGGGGGGGGGEGGGGGGGGGGGGGGGGGGGGGGGGGGGGGFGGGGFGGGGGGGGGGGGFGGEFGGCFGFGGFFFGGGGGCFFGGGGGGGGCFF<EGGGGGG7FGGGGG8DFGGGGGGGGGGGGFFGGFGGGGGGGGGFGCGGGGGGGCFGGGGGGFEGGGGGFGFFGGGCCGGFGGFFGGFD;D:FDE:CC,@CFGFFGGGGFGCCEFEFF9;,3EFGE8EG*:>CDFGGG@<+8;,446<F9C*;C>;CFGFGF=EDGC=F>C4C8FFGDF6CFEFFFG69*00<C>*
@M03152:184:000000000-AWYW1:1:2107:4720:8210 1:N:0:AGAGGATAATACCTGT
AAGCTCGTAGTTGAATTTCGGGCCTGGCCGGGCGGTCTGCCTAACGGCACGTACTGTCTGGGCGGGCCTTACCTCTTGGTGAGCCGGCGTGCCCTTCGTTGGTGTGCGTCGGGGAACCAGGACCTTTACCTTGAGAAAATTAGAGTGTTCAAAGCAGGCCTATGCCTGAATACATTAGCATGGAATAATAAAATAGGACGCGAGGTTCTATTTTGTTGGTTTCTAGAGTCGACGTGATGATGAATCGGGATAGTTTGGGGGAATTTTCTGGTGCAAAGTAACTCCAGTCACTGAGGTTAAA
+
CCCC9EFC@FFFGGGGDFFCE7CEFGFFFGGGGEGGGGGGGGAC<FGGGDGFEGGGCA<EE,CFG=CEGFFFG<?FFGFEC?<E,+4@FCEGDDEGCFGCF8C=3+DFFCF7FDDCFFFECFF@@FEF;F<,CCF,=FGFCFFGC,@F,<;@CEDGCCFBE8FF9<FGGCFGF,2<,?CFC9BGGFC9<:CGFGG?CF8*/:*2C1;CF+:<C7CCGFFG>@+<+<+<EF**2:C*/23+:+0<:**2:2/2<E<+CE*/*::8>+00+3<:6:*0:7**<9C+3+3+<?C+A*2*+20**
@M03152:184:000000000-AWYW1:1:2107:5771:8329 1:N:0:AGAGGATAATACCTGT
AAGCTCGTAGTTGAATTTCGGGCCTGGCCGCGCGGTCTGCCTAACGGCACGTACTGTCTGGGCGGGCCTTACCTCTTGGTGAGCCGGCGTGCCCTTTGTTGGTGTGCGTCGGGGAACCAGGACCTTTACCTTGAGAAAATTAGAGTGTTCAAAGCAGGCCTATGCCTGAATACATTAGCATGGAATAATAAAATAGGACGCGCGGGTCTATTTTGTTGGTTTCTAGAGTCGCCGTAATGATTAATAGGGATAGTTGGGTGGAATTCTCGGGTGCCAGGGAACTCCAGTCACAGAGGATAAA
+
CCCCCFGGEGGGGGGGGGGGGGGGGGGGGGGGGEGGGGGGGGGGGGGGDGGGE7FDGGFGGGGGGGGGGGGGGGGGGGGGGGGGFEFEGGGGGGGGGGGGGGGGGDGGEEGGGGGGGGGGGGGFGFGGG9FFGGGGFGGGGGGGFGGGGGFGGGGGGGGDGGGGGGGGGGGGGGGGGFGGGGGFGFFGGGFGFGGGGGGD>CCEG5CEF?GDFCC888FE*CEGGFFFC7*81CCEC5CFGCC7+*+<FC*0+<EGFEGDC8@EGE++AF***15C21)***++0<<C+9D@:4*:AEGD7
@M03152:184:000000000-AWYW1:1:2107:13491:8382 1:N:0:AGAGGATAATACCTGT
AAGCTCGTAGTTGAATTTCGGGATTAATTTATTGGTCGTGCTATTGTACGTACTGGTATTATTGATTCCTACCTTCTGACGAACCATGATGTCATTAATTTGGTGTCATGGGGAATCAGGACTGTTACTTTGAAAAAATTAGAGTGTTTAAAGCAGGCTCACGCTTGAATACATTAGCATGGAATAACGAAATAGGACGTTTGATTCTATTTTGTTGGTTTCTAGGATCGACGTAATGATTAATAGGGATAGTTGGGTGGAATTCTCGGGTGCCAAGGAACTCCAGTAACAGAGGATAATT
+
CCCCCGGGGGGGGGGGGGGGGGGGGGFGGGFGGGGGGGGGGGGGGGGGGGGGGGFGGEFGGGGECFGGFGGGDGGGGDAFGGGGGFFGFG9FCFFFFAFGGGGGGGGGGGGGGGGGGGGGGGGGGGGGGDGGCFGGFGGGGGGGGGGGGGGGGFGGFGGGGGGGGGGGGGGGGGGGGGGG9FGDGGGGGDGGGFE8EFG>BFECFGCF9FFGGGGC7,@FGFGGC98EF>5CEECC5:@GGCFFGGC,4CD8EGG68EG@C+?C>@C5***):2:255A5:FF623?++9:?6F3*<F7*2
@M03152:184:000000000-AWYW1:1:2107:15333:8385 1:N:0:AGAGGATAATACCTGT
AAGCTCGTAGTTGAATTTCGGGATTAATTTATTGGTCGTGCAATAGTACGTACTGGTATTATTGATTCCTACCTTCTGACGAACCATGATGTCATTAATTTGGTGTCATGGGGAATCAGGACTGTTACTTTGAAAAAATTAGAGTGTTTAAAGCAGGCTCACGCTTGAATACATTAGCATGGAATAACGAAATAGGACGTTTGATTCTATTTTGTTGGTTTCTAGGATCGACGTAATGATTAATAGGGATAGTTGGGTGGAATTCTCGGGTGCCAAGGAACTTCAGTCACAGAGGATAATT
+
CCCCCGGGGGGGGGGGGGGGGGGGGGGGGGGGGGGGGGGGGGGGGGGGGGGGGGGGGGGGGGGFFGGGGGFGGGGGGGGGGGGGGGGGGGGGGGGGGGGGGGGGGGGDGGGGGGGGDGGGGGGGGGGGGGGGGGGGG7FFFAFGGGGGGGGGGGGGGGAEGGGGGGGGGG,?FGGGGGFGGFGGG?FFGGGGGFFGCF7FFGC,CFAFFGGGGGGGGGGFFDGGG;6CEG>EEEG,:::EGGFFFD,:EF;CFFF,*=C7*BEF7E+;*5CD=F@645AF6++3?@2+310+39*2<E7**
@M03152:184:000000000-AWYW1:1:2107:26861:8434 1:N:0:AGAGGATAATACCTGT
AAGCTCGTAGTTGAATTTCGGGCCTGGCTGGGTGGTCTTGCCGCAAGGTAAGCACTGCTCTGGTCGGGTCTTTCCTTCTGGGGAACCAATGTGCTCTTAATTGAGTGCGTTGGGGATCCAGGACTTTTACGTTGAAAAAATTAGAGTGTTTAAAGCAGGCCTACGCTTGAATACATTAGCATGGAATAATAGAATAGGACTTTGGTTCTCTTTTGTTGGTTTCTAGGACCGAAGTAGTGATTAATAGGGATAGTTGGGTGGAATTCTCGGGTGCCAAGGAACTCCAGTCACAGAGGATAAA
+
CCCCCGGFGGGGGGGGGGGGGGGGGGGGGGGGGGGGGGGGGGGGGGGGGFGGGGGGFGGGGGGGGGGGFGGGGGGGGGGGGGGGGGGDGGGGGGGGGGGGGGGGGGACCGGDFGGGGGGGGGGGGGGGGGGGECFFGGGGGGGGGGFGFGFGGGGF<FGGCFCFGGGCFFEFFGFCFGGFGGGFGGGFGGFF9@@>F7@FGGGC7FD?;,D@FG;FEF@EFFC9>C,,,;C5CEEF5+<@7<;7<CFCF6CE6FFCD*3=*C6@FCGGDFGF=50:*7<7FC8E<8C9EF*CEFGC=?FF*
@M03152:184:000000000-AWYW1:1:2107:14992:8543 1:N:0:AGAGGATAATACCTGT
AAGCTCGTAGTTGAATTTCGGGATCAGTATGTTGGTCGTGCTTCGGTACGTACTGTCATTACTGGTTTCTCCCTTCTGAAGAACCTTGATGTCGTTAATTTGGTGTCTTGGGGAATCAGGACTGTTACTTTGAAAAAATTAGAGTGTTTAAAGCAGGCATACGCTTGAATACATTAGCATGGAATAATGAAATAGGACGTTTGATTCTATTTTGTTGGTTTCTAGGATCGACGTAATGATTAATAGGGATAGTTGGGTGGAATTCTCGGTTGCCAAGGAACTCCAGTCACAGAGGATAAGT
+
CCCCCGGGGGGGGGGGGGGGGGGGGGGGGGGGGGGGGGGGGGGGGGGGGGGGGGGGGGGGGGGGGGGGGGGGGGGGGGDGGGGGGGGGGGGGGGGGGGGGGGGGGFGGGGGFGFGGGGGGGGGGGGGGGGGGGGGGGEFFGGGGGGGGGGGGGGGGGGGGGGGGGGGGGGFGFGFGGAEDF@GGDFADFGGGGCCDFDEEGGG9FGCF9CGGF;E7:@CFGCF><;8EF**>:EFC8?DEGF?CECG=,,;,=@?6C88BF2BF7FFEF*/CC7DCG35FCF96+<F676:<CCF*+<7*0
@M03152:184:000000000-AWYW1:1:2107:14844:8550 1:N:0:AGAGGATAATACCTGT
AAGCTCGTAGTTGAATTTCGGATCAATTTATTGGTCGTGCTATTGTACGTACTGGTATTATTGATTCCTACCTTCTGACGAACCACGATGTCATTAATTTGGTGTCATGGGGAATCAGGACTGTTACTTTGAAAAAATTAGAGTGTTTAAAGCAGGCTCACGCTTGAATACATTAGCATGGAATAACGAAATAGGACGTTTGATTCTATTTTGCTGGTTTCTAGGATCGACTTAATGATTAATAGGGATAGTTGGGTGGAATTCTCGGTTGCCAAGGAATTCCAGTCACCGAGGGTAATCC
+
C<AB@EFGGGGGGGCFAFFFG@FEGFGFGAFGGGGFFCCF@EGGGGEGG@CDGGCF@E@FFFEGGFFGFAFGGGDFF@AC7C@@EFGDG,CFGGGFCEFCEDFGDFGGFF7?CFGGFGFCD<=FGEFGGDGGF9AEFF,EEAEGGGEFF9CFFFCFCFG?CEFGGGGGGFF<DDDAFFDC8,CFDGFE6@+D3E@FG7>FFB>,@;FFC,@FEEFGFFFFFF@;,6@?*@C*16DFFGEGG,D,,;D,:021>BF*=*:C5CC+:9*A*2*1<F4C3*8*0+;+<9C++***//)220*2*
@M03152:184:000000000-AWYW1:1:2107:28225:8647 1:N:0:AGAGGATAATACCTGT
AAGCTCGTAGTTGAATTTCGGGCCTGGCTGGGCGGTCTTGCCGAAAGGTAAGCACTGCTCTGGCCGGGTCTTTCCTTCTGGGGAACCAGCGTGCTCTTAACTGAGTGCGTCGGGGATCCAGGACTTTTACTCTGAAAAAATTAGAGTGTTTAAAGCAGGCTTACGCTTGAATACATTAGCATGGAATAATAGAATAGGACTTTGGTTCTATTTTGTTGTTTTCTAGGACCGAATTACTGATTAATAGGGATAGTTTGGTGGAATTCTCGGGTGCCAATGAACTCCAGTCACAAAGGATCAA
+
B<--ACFG@CFG@F<EEFF8FCF7FCGFFGCCE:@6@FEC,F76@FGGGEFDG,,C<<A,<@EC<F77F:FGFDEFG<<<,CC==C=F,4@?+B?EFG9@,9B,:?A,+8+@+488+BFG,A<F=EFFFAD,<=,,BDCEGG93EA@FAFGCCCFAF><C,>F,D:*<<CFDFGFG,7,,,,2,,@??=CGCF?;,,,<,?3<C,6*?9B:FGCCGEC85:E<;?C9+?E*3***>+9:9:99++02<C6**+<@+3*2*:1<CCCEFGC*****0*0?>:<+<E6:@2*2+9/***<*2*
@M03152:184:000000000-AWYW1:1:2107:3650:8719 1:N:0:AGAGGATAATACCTGT
AAGCTCGTAGTTGAATTTCGGGATCAATGTTTCGGTCATGCCGTTGGTATGTACTGATATTATTGATTTCTCACCTTCTAAAGAACCGTAATGCCATTAATTTGGTGTCACGGGGAATTAGGACTGTTACCTTGAAAAAATTAGAGTGTTTAAAGCAGGCTCACGCTTGAATACATTAGCATGGAATAATGAAATAGGACATCCGATTCTACTTTGTTGTTTTCTATGATCGATGTAATGATTAATCGGGATTGTTGGGTGGAATTCTCGGGTGCCAAGGAACTCCAGTCACAGAGGATAA
+
AA-AC9FGGGGGFGFGGGGGGGGGGGDGGFGFDFEGGGGGGGGGGGGFGGGGGFGCCGCGGGGGGGGFGEGCGCGGGGGGGGGGGFGCGGGGGGGGGGGFGGGG9FGFG<FCGDC7=EE<F,:BFGGGCFGFF99FC<,@AFFEFGFDGCFFD,,EDDDC@F@FFFGEBF<DDDFFGGF@9FGCCFDEGGGEF,=E:,=,@F9FGFEF9;FGCCDCCEC,@FCFEC,7@EC5EF7D,=;,=EFCGG?55CD7,:C7,,*=*1CC;<9977CDFDDDF*)9:F6CFFFFFFD7<:66@*9:0
@M03152:184:000000000-AWYW1:1:2107:12932:8822 1:N:0:AGAGGATAATACCTGT
AAGCTCGTAGTTGAATTTCGGGACCAATTTGTTGGTCGTGCCTCGGTACGTACTGGTATTATTGGTTTCTCCCTTCTGAAGAACCTTGATGTCATTAATTTGGCGTCTTGGGGAATCAGGACTGTTACTTTGAAAAAATTAGAGTGTTTAAAGCAGGCATACGCTTGAATACATTAGCATGGAATAATGAAATAGGACGTTTGATTCTATTTTGTTGGTTTCTTGGATCGACGTAATGATTAATAGGGATAGTTGGGTGGAATTCTCGGTTGCCATGAACTCCAGTTATAGAGGATAATCT
+
CCCCCGGFGGEGGFFFGGAFCEFEGFGGGGGGGGGGGGG@GGGGGGGGGDGG@GGFGGFGGGGGGGGGGCFFFGGFG9C@CEGGGGGGGGAGFFGGG<<F?EGFGBFFGFEDCECFEGGFGGGCFGGGGEE?FCAEGGFGGGGFGGGGGFFEGGDFGGDFGFGGEGGGGDC?DGFF<CEGGAFFGFGF;=EAFF,,,358@FGEEA@CCFGGGGFC8CCCC9=,,,,>,41>CG8@5,,>1,,41+>=,02CF,BC:EC*8+<EFGFGF*2)::;+**+2<C++3A+<+**+<4<<0<*22
@M03152:184:000000000-AWYW1:1:2107:21250:8992 1:N:0:AGAGGATAATACCTGT
AAGCTCGTAGTTGAATTTCGGGCCTGGCTGGGTGGTCTTGCCGAAAGGTAAGCACTGCTCTGGTCGGGTCTTTCCTTCTGGGGAACCAGCGTGCTCTTAACTGAGTGCGTTGGGGATCCAGGACTTTTACTTTGAAAAAATTAGAGTGTTTAAAGCAGGCTTACGCTTGAATACATTAGCATGGAATAATAGAATAGGACTTTGGTTCTATTTTGTTGGTTTCTAGGACCGAAGTAATGATTAATAGGGATAGTTGGGTGGAATTCTCGGGTGCCAAGGAACTCCAGTCACAGAGGATAAT
+
CCCCCGGGGGGGGGGGGGGGGDGGGGGGGGGGGGGGGGGGGGGGGGGFGGGGGGGGGGFGGGGGGGGGEGGGGGGGGGGGGGGGGGGGGGGGGG@FGGGGGGDCGGFFG@FGGGGEEGFGGGGGGGFGGGFECEGGGGGGGGGGGGCGGGDGGFGGFGGGGGGGFGGGGGGFGGFGGFCC9FFECEFGCFGGGDGGGGGGGGGGGFGGGCFFGGGGGCGGFGFG7@FGFGGGDGCGFGGFFGGGFFGCF*0:?A?FG5CEEFFFGC7AGFGCEGCGG*8CEFFGF6@FGFGGGCFF66CC2
@M03152:184:000000000-AWYW1:1:2107:19540:9009 1:N:0:AGAGGATAATACCTGT
AAGCTCGTAGTTGAATTTCGGGCCAGGCTGGATGGTCTCCCTATTGGGTTGTACTTTTCGGCTTGGTCTTTCCTTCTGGAGAACCATTTGTCATTAATTTGGTGGATGGGGAACCAGGACTTTTACTTTGAAAAAATTAGAGTGATTAAAGCAGGCATACGCTTGAATACATTAGCATGGAATAATAAAATAGGACTTTGGTTTTATTTTGTTGGTTTCTAAGACCGAAGTAATGATTAATAGGGATAGTTGGGTGGAATTTTCGGGTGCCAAGGAACTCCAGTCACAGAGGATAACTTCT
+
CCCCCGGGGGGGGGGGGGGGGGGGGGGGGGGGFGGGGGGGGGGGGGGGGGGGGGGGGGGGGFGGDGGGGGGGGGGGGFGGCFAFGGGGGGGGGGGAGGGGGGGGEFGGGG7FEGGGGGGGGGGG<EGGGGGGGGGDGGGDFGFFGCFGGDAAEEFGGGFGGGGGGGGGGG9FGGGGGGGGGGGFGGGDCGDB<8FGGCGC7D@CFGGGGGGFGGGEGGE@EACC6DC14BFG?BCCFF?,:,,AC8C?,=CC65EDGG9CF+><<E5:EG*:<*94C*<FFF6<0ACFC?FGCFC+++:>*
@M03152:184:000000000-AWYW1:1:2107:14741:9020 1:N:0:AGAGGATAATACCTGT
AAGCTCGTAGTTGAATTTCGGGCCTGGCCGGGCGGTCTGCCTAACGGCACGTACTGTCTGGGCGGGCCTTACCTCTTGGTGAGCCGGCGTGCCCTTTGTTGGTGTGCGTCGGGGAACCAGGACCTTTACCTTGAGAAAATTAGAGTGTTCGAAGCAGGCCTATGCCTGAATACATTAGCATGGAATAATAAAATAGGACGCGCGGTTCTATTTTGTTGGTTTCTAGAGTCGCCGTAATGATTAATAGGGATAGTTGGGTGGAATTCTCGGGTGCCAAGGAACTCCAGTCACAGAGGATAAT
+
CCCCCGGGGGGGGFFGGGGGGG>FGGGGGGGGGGGGGGFGGGGGGGGGGGGGGGGGGGGGFGGGDCGGGGGGGGGGGGGGGGGGGEGGGG>GFGDGGGGGGGGGGGGGGGDDGCFFGGGBGFDFG@FFGGFGGFGC9CFFGF8;CGFEGFGGGGGGGGGGGGGGGGGFGFGCGGGGCGGGGFFCF@GEE9EF7E?A?7CEGGCDCCCEE0CFGG:FGGDGGGCE7<CCFFEG=>ECGCC::F?FGGGG=*70+CFFC8C*:*3:9AC+/=C<>7CCGC@<CGFGGGGGGFGFFGCF8FFF7
@M03152:184:000000000-AWYW1:1:2107:17430:9029 1:N:0:AGAGGATAATACCTGT
AAGCTCGTAGTTGAATTTCGAGATCGGCTTACTGGTCGTGCTATTGTACGTACTGGTATAATCGGTTTCTCCTTTCTGACGAACTATAATGCCCTTAATTTGGTGTTTTAGGGAATCAGGACTGTTACTTTGAAAAAATTAGAGTGTTTAAAGCAGGCTCACGCTTGAATACATTAGCATGGAATAACGGAATAGGACGTTTGATTCTATTTTGTTGGTTTCTAGGCTCGCCGTAATGATTAATAGGGATTGTTGGTGGGAATTCTCGGGTGCCAAGGAACTCCAGTCACAGAGATTAATC
+
BCCC9EC@-CBAFDEE<F<@F<FFGGGGGE<E-FGGGGGD;FFGFFGGCGF9@DGDCF<FECFGE,68,,EEG9E<F@,C7,@FFCCFFGFC@,CC<,?,CC<CFFECFGFFC8EDGFCEFFE=FFEFFGAGG9?5BCFGCGGGGFGGGGG5CFFGF7<<,EEFCFFCGG<?BFFFC,CFEFFGGFF9@>CF+D98=3@3@<89FGGFFGGGGFFE,3>DF9C,@@,5,4*4/=C**,,5+B,=9FF,,0*=ACFF**;==+BGC9ECG5=C55>*/*7**20+<<0<+*0+<**+++22*
@M03152:184:000000000-AWYW1:1:2107:12847:9126 1:N:0:AGAGGATAATACCTGT
AAGCTCGTAGTTGAATTTCGGAATCAATGGGTTGGTCATGCCGTTGGTATGTACTGGTCATATTGGTTCTCACCTTCTAAGGAACCATAATGTCATTCATTTGATGTTTTGGGGAATTAGGACTGTTACCTTGAAAAAATTAGAGTGTTTAAAGCAGGCTAACGCTTGAATACATTAGCATGGAATAATGAAATAGGACATCGCATTCTATTTTGTTGGTTTCTAGGATCGATGTAATGATTAATAGGGATAGTTGGGTGGAATTCTCGGGTGCCAAGGAACTCCAGTCACAGAGGATAAT
+
CCCCCGGGGGGGGEGGGGGGGGGGGGGGGFGGGGGGGFGGGGGGGGGGGGGGGGGFGGGGGFGGGGGGGGGGGGGGGGFGGGGGGGGGGGGGGGGGGGGGGGGGGGGGGGFGGGCFGGGGGGGGGGGGGGGGGGGGGGGGGGGGGGGGGGGGGGGGGFGGGGG>GGGGGGGGGGGGGADCADF?FGGGGGGGFFGGFFGGGCG>=FGGGFGGFGFGGG7EGGGCCFFGGGGGG9D7EDF?9CG<CFGCCEFGGGG7E8E8EFCFD7BFGCE<E3<FFCAGGCECGG6C6BGF9C***A7**
@M03152:184:000000000-AWYW1:1:2107:10704:9127 1:N:0:AGAGGATAATACCTGT
AAGCTCGTAGTTGAATTTCGGGATCAGTACGCTGGTCGTACCTTCGGTATGCACTGGTGTCACTGGTTCCTCCCTTCCGACGAACCGTCATGCCATTCACTTGGTGTGGCGGGAAATCAGGACTGTTACTTTGAAAAAATTAGAGTGTTTAAAGCAGGCTCACGCTTGAATAATATAGCATGGAATAATGAAATAGGCCGTGGAGTTTATTTTGTTGTGTTTTAGGATTGACGTAAAGTTTAATAGGGATACTTGGGTGGTATTATCGGGTGCCAAGGAATTCCAGTGAGAGAGACGAAAT
+
@@<CCF@FFGGGGGGCDDGFGG6@DEFGGGGDCCFEG@FFDFG@FFG@EF8CEFFFGGDGGGGGGGFGGCF<EFFFFGGEGD:FGFFBFGFGFFFGFGGAF,CECFE7E7C>E+C<DFG9F?F<=FEDB<FFFFCD?@CFF<<<,3,<C>FDF9,<<F+,:8,@CG*DCBF,,,,7,@@F,,5::F>EFC2?,;;,,,5>C7*<,,2722,@,,6:+**385+2*++1?*++*==@/:1+1+++4;EC*05+<+0+8/C**3:C*<3C**:7=7?*1*)02+3++30+0**+:/****1**
@M03152:184:000000000-AWYW1:1:2107:19574:9147 1:N:0:AGAGGATAATACCTGT
AAGCTCGTAGTTGAATTTCGAGATCAGTACGCTGGTCGTGCCTTCGGTATGCACTGGTGTCACTGGTTTCTCCCTTCTGAAGAACCGTCATGCCATTCAGTTGGTGTGGCGGGGAATCAGGACTGTTACTTTGAAAAAATTAGAGTGTTTAAAGCAGGCTCGCGCTTGAATACATTAGCATGGAATAATGAAATAGGACGTTTGACCCTATTTTGTTGGTTTCTAGGATCGACGTAATGATTAATAGTGATAGTTTGGTGGAATTCTCGGGTGCCAAGGAACTCCATTCACAGAGGATAAT
+
CCCCCGGGGGGGGGGGGGGGGGGGGGGGGGGGGGGGGGGGGGGGGGGGGGGGGGGGGGEGGGGGFFGGGGGGGGGGGGGGGGGGGGGGGGGGGGGGGGGGGGGGGGGGGGGGGGG7FGGGGGGGGGGGGGGGFGGGFGGGGGGFEGGGGGGGGGGCEGGGGCCFGGGDGGGGG9FGFGGGFGGFCFC;EEGFGGGGGGGGGFGEGFGFF@FGCC9CE*;CCECF9+B8FFDECGGGGGGC*<<CGF70C?C<FF9+<?F*5:?EC+<9:=5F5C4:CF3<F8+388+339D@?74E6A70*
@M03152:184:000000000-AWYW1:1:2107:11669:9203 1:N:0:AGAGGATAATACCTGT
AAGCTCGTAGTTGAATTTCGGGATCAATGGATTGGTCATGCCGATGGTGTGTACTGGTCATATTGGTTCTCACCTTCTAAGGAACCATAATGTCATTTATTTGATGTTGTGGGGAATTAGGACTGTTACCTTGAAAAAATTAGAGTGTTTAAAGCAGGCTAACGCTTGAACACATTAGCATGGAATAATGAAATAGGCCATCGCATTCTATTTTGCTGGTTTCTAGGATCGATGTAATGATTAATAGGGCTAGTTGGGTGGAATTTTCGGGTGCCAAGGAACTCCAGTCACAGAGGATAAT
+
CCCCCGGGGFEGGGGGGGGGGGGGGGGGGGGGGFGGGGGGFEGGGGDGFEGFEGGGGGGGGDGGGGGDEGGGGGGGGGGGG8FGGCFFGGGGGGG9FFDGGGGGGDGFFFEGGGGGGGG@A<CCFGGF9FEGF?FGGGCGGFCFFGFGGGFGFFGGFGEGGGGG7FEFAFFD=,AFFEF9=FEF=FGGFFGG9EFD3,6==FEGC+3=EFGGG9,,@AC3@EEGC;C,,>>EGGF7,=;:F@CFGCDFG,9F8<9,>*BEGD9F4,2>CE*1*>5:*;);7=9@8+><98+++*9**0:**
@M03152:184:000000000-AWYW1:1:2107:19093:9250 1:N:0:AGAGGATAATACCTGT
AAGCTCGTAGTTGAATTTCGGGACCAATTTGTTGGTCGTGCCTCGGTACGTACTGGTATTATTGGTTTCTCCCTTCTGAAGAACCTTGATGTCATTAATTTGGTGTCTTGGGGAATCAGGACTGTTACTTTGAAAAAATTAGAGTGTTTAAAGCAGGCATACGCTTGAATACATTAGCATGGAATAATGAAATAGGACGTTTGACTCTATTTTGTTGGTTTCTAGGATCGACGTAATGATTAATAGGGATAGTTGGGTGGAATTCTCGGGTGCCAAGGAACTCCAGTCACAGAGGATAATA
+
CCCCCGGGGGGGGGGGGGGGGGGGGGGGGGGGGGGGGGGGGGGGGGGGGGGGGGGGGGGGGGGGGGGGGGGGGGGGGGGGGGGGGGGGGGGGGGGGGGGGGGGGGGGGGGGGGGGGGGGGGFGGGGGGGGGGGGGGGGGGGGGGGGGGGGGGGGGGGGGGGGG@FECCFGGFGGGGGGGGGGGGGGGGFGGGGGFGGGGCFFGGGGGGGGFGGGGGCFGFGGGGGGGGGGDGEGGFGGCGFGFFG=6E6EF0<CFFGGGGFCCCDE?E5=/9=F7<C<4CFFGCDCG6:FGFG49*<+2*0
@M03152:184:000000000-AWYW1:1:2107:23327:9263 1:N:0:AGAGGATAATACCTGT
AAGCTCGTAGTTGAATTTCGGAATGCTTATTGGTCAAAGCTCGTCCTTGTGGCGTTGCTCGGCTAATTCTTCCTATCTTCCGGTATTGGGCGTTAAAACTCGCTCCGGATCATTTACTTTGAAAAAATTAGAGTGTTCAAAGCAGGCGTAACTTGCCATTGAATATTACAGCATGGGATAATAGAATATGACGTTGGTCTTATTTTGTTGGTTTCTAAGGCTGATGTAATGATTAATAGGGATAGTTGGGTGGAATTCTCGGGTGCCACGGACCTCCAGTCACAGAGGATAATCTCGTATG
+
CCCCCGGGEGGGGGGGGGGGGGGGGFGGGGGGGGG,FFGGGG,6BCFFEEFEFFGEGGGGDGGGGGG,CFGGGGGGGGG<CFEG@,CCFG<FEGDGGGGGGGGGGGGGFGGFGGGGGGGGEFGGFGGGGGFFGGGGGGGGGGGGGGGEGEGGGGGGFGFGCCFGFFC9C,8@DFGGGGGGGGFDGGGGGGFGGGGGGGGGGGGGGGCCFGFGGGGGGGF6EFGEGGGG9C9CCGFGFDGCG6@=FFGF?5C***0=CEGFC5B3:5*>+557*)227>9CG7C9EGF*:?CCC7::*:CF*
@M03152:184:000000000-AWYW1:1:2107:9013:9414 1:N:0:AGAGGATAATACCTGT
AAGCTCGTAGTTGAATTTCGGGACCAATTTGTTGGTCGTGCCTCGGTACGTACTGGTATTATTGGTTTCTCCCTTCTGAAGAACCTTGATGTCATTAATTTGGTGTCTTGGGGAATCAGGACTGTTACTTTGAAAAAATTAGAGTGTTTAAAGCAGGCATACGCTTGAATACATTAGCATGGAATAATGAAATAGGACGTTTGATTCTATTTTGTTGGTTTCTAGGATCGACGTAATGATTAATAGGGATAGTTGGGTGGAATTCTCGGGTGCCAAGGAACTCCAGTCACAGAGGATAATA
+
CCCCCGGGGGGGGGGGGGGGGGGGGGGGGGGGGFGGGGGGGGGGGGGGGGGGGGGGGGGGGGGFGGGGGGGGGGGGGGGGGGGGGGGGGGGGGGGGCGGGGGDGGGGGGGFGGEEGGGGGGGGGGGGGGGGGG9EFGGGGGGGGGGGGGGGFGDGGGGGGGGGGGGGGGGGGGGGGGGGGGGGGGGGEGGGGGGGGFGGFFGGFFGGGGGGGGFFGGGEGGGFGF,@FGECEEGG5DC,2=E?F:CCGFGGC9EG?CEGC*<CFFGC5/:CD5<F<C*8DFGGGGCGD9BFCFGFCGGFC*
@M03152:184:000000000-AWYW1:1:2107:5911:9428 1:N:0:AGAGGATAATACCTGT
AAGCTCGTAGTTGAATTTCGGGATCAATGAGTTGGTCGTGCCCTTGGTATGAACTGGCTTTATTGGTTCTCACCTTCTAATGAACCATAATGTCATTCATTTGATGTTTTGGGGAATTAGGACTGTTACCTTGAAAAAATTAGAGTGTTTAAAGCAGGCTCACGCTTGAATACATTAGCATGGAATAATGAAATAGGACATCGCATTCTATTTTGTTGGTTTCTAGGATCGATGTAATGATTAATAGGGATAGTTGGGTGGAATTCTCGGGTGCCAAGGAACTCCAGTCACAGAGGATAAT
+
CCCCCGGGGGGGGGGGGGGGGGGGGGGGGGGGGGGGGGGGGGGGGGGGGGGGGGGGGGGGGGGGGGGGGGGGGGGGGGGGGGGGGGGGGGGGGGGGGGGFGGGCGGGGGGGGGGGGGGGGGGGGGGGGGCGGGGGGGFFGGFFGGGGGGGGGCEFGGGGFGCEFFEGCGGGGGGFGG9FGGGGGGGGGGGGGGGGGGGGGGGGDG7CGGGGGGGGGGGFE6EBF<FGFGGEGGGFFGGFGGF7<:C,<C?FFGGCC@EGEGGDGG,29EDCDEGDFG*=CGGG7CGGF6AGFG<*=8+2C:
@M03152:184:000000000-AWYW1:1:2107:6873:9463 1:N:0:AGAGGATAATACCTGT
AAGCTCGTAGTTGAATTTCGGGCCTGGCTGGGTGGTCTTGCCGAAAGGTAAGCACTGCTCTGGTCGGGTCTTTCCTTCTGGGGAACCAGCGTGCTCTTAACTGAGTGCGTTGGGGATCCAGGACTTTTACTTTGAAAAAATTAGAGTGTTTAAAGCAGGCTTACGCTTGAATACATTAGCATGGAATAATAGAATAGGACTTTGGTTCTATTTTGTTGGTTTCTAGGACCGAAGTAATGATTAAAAGGGATAGTTGGGTGGAATTCTCGGGTGCCAAGGAACTCCAGTCACAGAGGATAAT
+
CCCCCFGGGGGGFAFFFG9CFGEFGGGGGGGGGGGEGGGGGGGGGGGGGGGGGFGFGGGGGFGFG@FEGGGGCFGGGGGGGGGGGGGGGGGGGGGGGGGGGGGFGGDGGGGGGGGDGFGGF?CGGGFGGFGFFGGGFGGGGGGFGGGGCFGGGGGGGGGGCFGGGEGGGGFFFGGGGFCGGGGCCFGGCFGC>;CGCEGG7CG,FFFFGFDEFGFGGFC>88>FF;9:CC5*8CEGGGDFGGFC+3+:557C6AECCE>EE5+<9+9<*1CFG:4CD<356=+9+8CGCF7:+9D58E7:*
@M03152:184:000000000-AWYW1:1:2107:19407:9580 1:N:0:AGAGGATAATACCTGT
AAGCTCGTAGTTGAATTTCGGACCTGGCTAGGCGGTCTTGCTGAAAGGTAAGCACTGCTCTGGTCGGGTCTTTCCTTCTGGGGAACCAGTGTGCTCTTAATTGGGTGCGCTGGGGATCCAGGACTTTTACTTTGAAAAAATTAGAGTGTTTAAAGCAGGCCACCGCTTGAATACATTAGCATGGAATAATAGAATAGGACTTTGGTTCTATTTTGTTGGTTTCTAGGACCGAAGTAATGATTAATAGGGATAGTTGGGTGGAATTCTCGGGTGCCAAGGAACTCCAGTCACAGAGGATAAT
+
CCCCCFGGGGGGGGGGGGGGGGGGGFGGGGGGGGEGGGGGGGGAFDEGGGGGGFGGGGGGGGFGGGGGGGGGGGGGGGGGGGGDGGGFGGGGGGGGGGGGGGGGGGGGGGGGGGGGGGFGGGGGGGFGGGGGGFFGGGGEGGGFGGGGGGGGGGGFFGGGGGGGGGGGGGGGGGGGGGGGGGGGGGGGGGGF;FGGGDFGGGGGGGGGGFCCFGGGGFGGGGGGGGGFFGGEGGGFFFFGFGFFGGGGFACC8CCFGGGGGG6CC?FFGC59EGGFGG:FFFGGCF6FG=FFGDCFCFGD*
@M03152:184:000000000-AWYW1:1:2107:28826:9617 1:N:0:AGAGGATAATACCTGT
AAGCTCGTAGTTGAATTTCGGGATCAATTTATTGGTCGTGCTATTGTACGTACTGGTATTATTGATTCCTACCTTCTGACGAACCATGATGTCATTAATTTGGTGTCTTGGGGAATCAGGACTGTTACTTTGAAAAAATTAGAGTGTTTAAAGCAGGCTCACGCTTGAATACATTAGCATGGAATAACGAAATAGGACGTTTGATTCTATTTTGTTGGTTTCTAGGATCGACGTAATGATTAATAGGTATAGTTGGGTGGAATTATCGGGTGCCAAGGAACTCCAGTCACAGAGTGTAATC
+
BB@CCEGCFGGGFDEGFGGFC@EGFFGGGGGGGGGGGGGEGFFGC@FGGDCFGGGGFCFFGGGFFCFDFG9FGFGGGG9EFGC@FFGC<@FFGFGA<,EFFF9FGFGFGGGGG7FGFC?8C,EFEGDFGFGFG,<FCCGFGGCAFGGGGAGGCCEFGGFF9:A8FGFFGGGGGGGFFFGFGDFGGGGGEDGF8;D8:F=@<<B,DFCGGDCGGC8<DF:CFFF;,7DG6>>E5BE85C,;C,,=,+1,4=CFFGGGCC58*<EF+9+*1:C9=F+***;CFG96+5<02**<<<2++<:F*
@M03152:184:000000000-AWYW1:1:2107:2581:9622 1:N:0:AGAGGATAATACCTGT
AAGCTCGTAGTTGAATTTCGGGACCAATTTGTTGGTCGTGCCTCGGTACGTACTGGTATTATTGGTTTCTCCCTTCTGAAGAACCTTGATGTCATTAATTTGGTGTCTTGGGGAATCAGGACTGTTACTTTGAAAAAATTAGAGTGTTTAAAGCAGGCATACGCTTGAATACATTAGCATGGAATAATGAAATAGGACGTTTGATTCTATTTTGTTGGTTTCTAGTATCGACGTAATGATTATGAGTGATAGTTGGGTGGAGTTTTCGGGTGCCAACGACCTCCCGTCACAGCGGATTCAT
+
CCCCCFGFCEEF9FGG<@-EF@:CF@FGGDGGGGGGC:CF,CDE@FFGFFCFDFGGFFGGDDFEFEFGGGGGGGGGAF9EAFF,FCFFGGGGFFGDC9EEFFGGGGFGGGCEG7FDCFF8C<EFGGF9EFGAF9?EBCF??<F,EDFFGGF<?9BF+:<B?FF7??<8ADFFCDF9?@;A9F::,,@,,,,,3@93,=@:+@C,=FGGAFGBAFFF>,@34,5@@;,<;C5>E8*1;25,+,,,,+,44=+1=916*48***59++5/*1;87*+**2811*<**:;;EB:3/9C55*0**
@M03152:184:000000000-AWYW1:1:2107:10293:9663 1:N:0:AGAGGATAATACCTGT
CAGCCGCCGCGGTAATACTAGCGGTCCAAGTCGCAGCCATTTTTATTGGGTCTAAAACATCCGTAGCTTGCTTAATAAGTTCTCTGTGAAATCTTATCTCTTAAAGATAAGGCATGCGAAGAATACTGTTGAGCTAGAGACTGGAAGACGTAGGAAGTATGGTCACAGTAGTGGTAAAATACTCTAATCTTGATTAGACTCACAATAGCGAAGGCATCCTACGAGTACAGTTCTGACAGTAAAGGATGAAGGCTAGGGGCGCAAAACGGATTAGATACCCGTGTAGTCCTAGCAGTAAACA
+
C6BCCGEGCCC@GGGCEDFCCFGFFE@EFGFEEFCGEFFGG9<FGFGFFFGGEGGGGFGGFGFGA@GGGGFAFFFFFFGGGGGGGGFGDFFFGGG<CF?CFGGF?9EDFGGCF@8EGCCEECAFGDEF?FF9B=F<E9AFG9<FFGFC8F6<D:E9BB<CFDGFG,3=@FFGGGFFFGCFGFFGFFFGGGGGGEFFFGFGGGGGGGGGGGDEGGGCFFGGGGEGGGGFCFFC@FE9,=C,=C,=<;,4<1:<86<5FFCGD>CEDGGCGGG5F=>7FG9FGEC@:?F7C9FE6:C+29C7>
@M03152:184:000000000-AWYW1:1:2107:9004:9692 1:N:0:AGAGGATAATACCTGT
AAGCTCGTAGTTGAATTTCGGGATCAATTTGCTGGTCGTGCCTACGGTACGTACCGGTTTTGTTGGTTCCTCCTTTCCGAGGAGCCGTGATGTCATTAATTTGGTGTCGCAAGGAATCGGAACTGTTACTTTGAAAAAATTAGAGTGTTTAAAGCAGGCTAACGCTTGAATACATTAGCATGGAATAATGAAATAGGACGATTGATCCTATTTTGTTGGTTTCTAGGATCTACGTAATGATTAATAGGGATAGTTGGGTGGAATTCTCGGGTGCCAAGGAACTCCAGTCACAGAGGATAAT
+
CCCCCGGGGGGGGGGGGGGGGGGGGGGGGGGGGGGGGGGGGGGGGGGGGGGGFGGGGGGGGGGGGGGGGGGGGGGGGGGGGGGGGGGGGGGGGGGGGGGGGGGGGFGGGGGGGGGGGGGGGGGGGGGGGGFGGGGFGGGGGGGGGGGDGGGGGGGGGGGGGGGGGGGGGGGGGGGGGGGGGGGGGGGGGGFGGGGGGGGGDEGFFGGGFFGGGFGGGGGGGGGGGGDGGGGGGGCG@*;>DFGCFFGGGFGC8E??6CEEC:2;CFDG5CCGEGF795;CFA8CC@@FC?CC:9C*07::*
@M03152:184:000000000-AWYW1:1:2107:6400:9748 1:N:0:AGAGGATAATACCTGT
AAGCTCGTAGTTGAATTTCGGCGTGCGCTCAGGCTGGTCGGCCGTCATGGTCTGTACCGTTTGGGTCACGCCCCACTGTAGGATACTCACCGCTGTCCTTAACTGGGTGGCGGTCAAAGGTTGTAGTACTTTCTGGGGGCAACTCTGGATACTATGACTGGGGTTCCTACTCTTTTACTTTGAGCAAATTAGAGTGTTCAAAGCAGGCAATCGAGCCTTGAATACTTCAGCATGGGATACTGGAACAGGACTGGGATCCTGATCTCGTTGGTTTCTAGGGTCTTAGTAATGCTTAATAGGG
+
<<9ACFGEEGC@<@,CFD9<+@FB7@CFEGCGGGGGGDCF::@FGGGGGGGGGDFFFGCFEGEGGEGGGG8FGGEGGFG9FG,CFGFD?FFFFEFCG8,E,E?EFGFGDCFDECGDGGGCB9FGAE@F9F,@FFGG<FGGGGFEGGGGGFGAF<FG9DGGCCEFDGFGF@C:C9@FD<D;@,,FFG87;CGGGG;BF9CCF;E76<FEFG7,8CFGCE9CCBFGFCCGFFFF?CC8?FG+:<@660;FGGGGG=C6FGC9+0A+2<F*:F=DG*:>**/9022++AC:+0;+0*:++0:*C
@M03152:184:000000000-AWYW1:1:2107:7935:9841 1:N:0:AGAGGATAATACCTGT
AAGCTCGTAGTTGAATTTCGGAATGCGTTTCGGTCAAAGCTCGTCCTTGTGGCGTGGCTCGGCTGATGCTTCCTATCTTTTGGGTGTGCGCAAGCGCGCCCAAATCATTTACTTTGAAAAAATTAGAGTGTTCAAAGCAGGCGTAACCTTGCCATTGAATATTACAGCATGGGATAATAGAATATGACGTTGGTCTTATTTTGTTGGTTTCTAAGGCTGATGTAATGATTAATAGGGATAGTTGGGTGGAATTCTCGGGTGCCAAGGAACTCCAGTCACAGAGGATAATCTCGTATGCCGT
+
CCCCBFGCCFCFDFCF<AGFG7FDGGGGDDFGGEGBFGFDGFCGGGGFGFFG8@FFFGDEECEFGFFEFFGDFFFGFFGGGGDG:FGGGGGGGGGGGEDC@+=FFF??EFGAFFGFAF,ABFEGCFCGDD@?D,ECFFFEGGEGGGGGDBD8DFFGGFGGGFFGFCFFGGFGFDFGFG;@B>FFE@;EDEGGGEGFGFDB,;@FG@C<EFBF;FF<CFFFEGF4B2BCEF?CF99CE?C8CGGCG3C=EC89C=++;A5;CEGFFFFG**20<DFGGC=:?+<88@FF7**<:95:8?>>*
@M03152:184:000000000-AWYW1:1:2107:12196:9938 1:N:0:AGAGGATAATACCTGT
AAGCTCGTAGTTGAATTTCGGGCCTGGCTGGGTGGTCTTGCCGAAAGGTAAGCACTGCTCTGGTCGGGTCTTTCCTTCTGGGGAACCAGCGTGCTCTTAACTGAGTGCGTTGGGGATCCAGGACTTTTACTTTGAAAAAATTAGAGTGTTTAAAGCAGGCTTACGCTTGAATACATTAGCATGGAATAATAGAATAGGACTTTGGTTCTATTTTGTTGGTTTCTAGGACCGAAGTAATGATTAATAGGGATAGTTGGGTGGAATTCTCGGGTGCCAAGGAACTCCAGTCACAGAGGATAAT
+
CCCCCFGGGGGGGGGGGGGGGGGGGGGGFGGGGGCCFGGGGGGGGGGGGGGGGGGGGGGGGDFGGGGGGGGGGGGGGGGGGGGGGDGGGGGGGFGGGGGGGGFEGGGA=FGGGGGGGGGGGGGGGGGGGGGGGGGGGGFDFFFFGGGGCCFGGGGGGGGEGBDFGGGGFGFGGFGGFFGGGGGGGGFGGGA;9BFGGFGCFGFGGGGGGFGGGGCFGFGGGGGGGG9EEGGGGGGGGGGGGGG?FD7?F*;:+:<CGDEEGGFG4:C7CFEDC<4:CF>DECFGGGGGGFGG9CFF*6>F0
@M03152:184:000000000-AWYW1:1:2107:15861:10025 1:N:0:AGAGGATAATACCTGT
AAGCTCGTAGTTGAATTTCGGACCTGGCTGGGTGGTCTTGCTGAAAGGTAAGCACTGCTCCGGTTGGGTCTTTCCTTCTGGGGAACCAGTGTGCTCTTAACTGGGTGCGCTGGGGATCCAGGACTTTTACTTTGAAAAAATTAGAGTGTTTAAAGCAGGCCTACGCTTGAATACATTAGCATGGAATAATAGAATAGGACTTTGGTTCTATTTTGTTGGTTTCTAGGACCGAAGTAATGATTAATAGGGATAGTTGGGTGGAATTCTCGGGTGCCAAGGAACTCCAGTCACAGAGGATAAT
+
CCCCCGGGGGGGGGGGGGGGGEGGGGGGGGGGGGGGGGGGGGGGGGGGGGGGGGGGGGGGGGGGGGGGGGGGGGGGGGGGGGGGGGGGGGGGGGGGGGGGGGGGGGGGGGGGGGGGGGGGGGGGGFGGGGGGGGGGGGGGGGGGGGGGGGGGGG<FFGGGGGGGGGGGGGGGGGGGGGGGGGDFGGFGFGGGGDGEFFFG7FGG7@CGGFFGGGFGGGGG>F;;,;9AFFGE58A?;1>FDEF9CDEFGFGDFGGC6*:CC5EGGC;@*:51/>CDCG3760A9<@C9EFGC+**10C*:0
@M03152:184:000000000-AWYW1:1:2107:13052:10037 1:N:0:AGAGGATAATACCTGT
AAGCTCGTAGTTGAATTTCGGGATCGACGGGTCGGTCGCGCCTCTGGTGTGTACTGGCCCTGTCGGTTTCTCCCTTCTGACGAACCACGATGTCATTAATTTGGTGTCGTGGGAAATCAGGACTGTTACTTTGAAAAAATTAGAGTGTTTAAAGCAGGCATTCGCTTGAATACATTAGCATGGAATAATGAAATAGGACGTTTGATCTTATTTTGTTGGTTTCTAAGATCGACGTAATGATTAATAGGGATAGTTGGGTGGAATTCTCGGGTGCCAAGGAACTCCAGTCACAGAGGATATC
+
CCCCCGGGGGGGGGGGGGGGGGGGGGGGGGGGGGGGGGGGGGGGGGGGGGGGGGGGGGGGGGGGGGGGGGGGGGGGGGGGGGGGGGGGGGGGGGGGGGGGGGGGGGGGGGGGGGGGGGGGGGGGGGGGGGGGGGGGGGGGGGGGGGGGGGGGGGGGGGGGGGFGGGGGGGGGGGGGGGGGGGGGGGGGGGGGGGGGGGGGEGGCCFGGGCGG@FFGGGFGGGFFGFDFGEFEGDEGCGGE7AFGC@F67?D?F?FFF5E5CGGGGEGFEF=<EGGC7DFGGGGGGG6CGFG:<7CGC<F*0
@M03152:184:000000000-AWYW1:1:2107:24856:10141 1:N:0:AGAGGATAATACCTGT
AAGCTCGTAGTTGAATTTCGGAATGCTTATTGGTCAAAGCTCGTCCTTGTGGCGTGGCTCGGCTGATGCTTCCTATCTTCCGGTAGTGGGCGTTAAAAACTCGCTCCGGACCATTTACTTTGAAAAAATTAGAGTGTTCAAAGCAGGCGTAACTTGCCATTGAATATTACAGCATGGGATAATAGAATATGACGTTGGTCTTATTTTGTTGGTTTCTAAGGCTGATGTAATGATTAATAGGGATAGTTGGGTGGAATTCTCGGGTGCCAAGGAACTCCAGTCACAGAGGATAATCTCGTAT
+
CCCCCFGGGGGGGGGGGGGGGDFGGGGGGGGGGGGGGGGGGGGGGGGGGGGGGGGEGGDGGGGGGGGGGGGGCGGGGGGGGGGGGGGGGGFGCGGGGGGGGGGGGGGGEGGGGGGGGGGGGFGGGG8FGGCFGGGEFGGFGGCGGGFGGGGGDDGGGGGEGGCFGGGGGGCFFGGGGGGFFGFFCCFGGGGDFGGCGFEGGGCGFEGGGGGFC8FCD@CEGGGFFGGGGFGGCFF?9CFGCFF66CFFG6CEG=C?FC+4;:5C>*;ECFFG697FDC44CC7<7+++152:C*:C@0C*0
@M03152:184:000000000-AWYW1:1:2107:15327:10194 1:N:0:AGAGGATAATACCTGT
AAGCTCGTAGTTGAATTTCGGACCTGGTCGGGCGGTCTTGCCGCAAGGTAAGCACTGCTCTTGGTCGGGTCTTTCCTTCTGGGGAACCAGCGTGCGCTTAATTGAGTGCGCTGGGGATCCAGGACTTTTACTTTGAAAAAATTAGAGTGTTTAAAGCAGGCATACGCTTGAATACATTAGCATGGAATAATAGAATAGGACTTTGGTTCTATTTTGTTGGTTTCTAGGACCGAAGTAATGATTAATAGGGATAGTTGGGTGGAATTCTCGGGTGCCAAGGAACTCCAGTCACAGAGGATAA
+
CCCCCGGGGGGGGGGGGGGGDGEGGGGGGGGGGGGGGGGGGGGGGGGGGGGGGGGGGGFGGGGGGGGGGGGGGGGGGGGGGGGGGGGGGGGGGGGGGGGGGGGGDGGGGGGGGGGGGGGGGGGGGGGGGGGGGGGGGGGGGGGGGGGGGGGGGGGGGGGGGGGGGGGGGGFGGCFGGECGGGGGGGGGGGGGGGGGGGGGGGGGGGGGFG9CGGGGGGGFEGGGGGG6EFCGGDEFGGGGD9CG+0<9<CCEFFGCGG*;?ECCDC:<+A5D5CD5DC>FGGGG7@8CFFFE7**<86FDC
@M03152:184:000000000-AWYW1:1:2107:8272:10213 1:N:0:AGAGGATAATACCTGT
AAGCTCGTAGTTGAATTTCGGGATCAGTATGTTGGTCGTGCTTCGGTACGTACTGTCATTACTGGTTTCTCCCTTCTGAAGAACCTTGATGTCATTAATTTGGTGTCTTGGGGAATCAGGACTGTTACTTTGAAAAAATTAGAGTGTTTAAAGCAGGCATACGCTTGAATACATTAGCATGGAATAATGAAATAGGACGTTTGATTCTATTTTGTTGGTTTCTAGGATCGACGTAATGATTAATAGGGATAGTTGGGTGGAATTCTCGGGTGCCAAGGAACTCCAGTCACAGAGGATAATT
+
CCCCCGGGGGGGGGGGGGGGGGGGGGGGGGGGGGGGGGGGGGGGGGGGGGGGGGGGGGGGGGGGGGGGGGGGGGGGGGGGGGGGGGGGGGGGGGGGDGGGGGGGGGGGGGGGGEGGGGGFGGGGGGGGGGGGGGGGGGFGGFGGGGGGGGGGGGGGGGGGGGGGGGGGGGGGGGGGGGGAF8:DFGGGGGDFFGGGGGGGGGD,@FGGCFGGGGGGGGGGFGGGF9CFGDGECGFGGG:D9FFCCC?,8CDCFEG6:ED*=>9>:@C557/)/7CF<F5*:C<98@FB+*296C3*+37>*
@M03152:184:000000000-AWYW1:1:2107:22469:10314 1:N:0:AGAGGATAATACCTGT
AAGCTCGTAGTTGAATTTCGGGCCTGGCTGGGTGGTCTTGCCGCAAGGTAAGCACTGCTCTGGTCGGGTCTTTCCTTCTGGGGAACCAATGTGCTCTTAATTGAGTGCGTTGGGGATCCAGGACTTTTACTTTGAAAAAATTAGAGTGTTTAAAGCAGGCCTACGCTTGAATACATTAGCATGGAATAATAGAATAGGACTTTGGTTCTATTTTGTTGGTTTCTAGGACCGAAGTAATGATTAATAGGGATAGTTGGGTGGAATTCTCGGGTGCCAAGGAACTCCAGTCACAGAGGATAAT
+
CCCCCGGGGGGGGGGGGGFGGGGGGFGGGGGGGGGGGGGGGGGGGGGGGGGGGGGGGGGGGGFGGGGEGEGGGGGGGGGGGGDGGGGGGGGGGGFGGGGGGGGFGGGGGGGGGGGFGGGGGGGGGGGGGGGDFBFGGGGGGGDGGGGGFGGGGGGFGGGDGGGGGGGGGGGFFGGGGGGGGGGGGFE@9DDC9EGGGGFFGGGGGGFGGGGGGGGGGG7CFGFGGC?6EFGE=CF?7CFGFC7AC:@?6CCA?FGCC5ECECCGDFCFC*:CEDF76CFFFEFCF?AG?FDGC<6*;E*?7
@M03152:184:000000000-AWYW1:1:2107:18896:10429 1:N:0:AGAGGATAATACCTGT
AAGCTCGTAGTTGAATTTCGGACTCGGTTGGATGGTCTGCCTTTGTGTATGTACTGTCCTGACCGGGTCTCACCTTCTGATGAGCTGTCGTGTTGTTTACTCAGCGCGGCAGGGAACCAGGACTTTTACTTTGAAAAAATTAGAGTGTTTAAAGCAGGCCTACGCTTGAATACATTAGCATGGAATAATAGAATAGGACTTTGGTTCTATTTTGTTGGTTTCTAGGACCGAAGTAATGTTTAATAGGGATAGTTGGGTGGAATTCCAGGGTGCCAAGGAACTCCAGTCACAGAGGATAATT
+
CCCCCFB7CFFFGGGGDFFEG7FCGGGCGGGGGGGGFAGDFGGGGGFGFGGEFGGGGGGGACFDBGCGGGGFCFGGGGFC9<<CFFGGDFGEGGGG?FCGGGGFECFCFDGE:@EFGFFGDC@DFGGAF<F99<FFGGGFFFGGGGGEGGGGF?<>F+C@FCEGGG7FFGGGD9FCEFCAEF77AFE9BFAFFBCG:7>D9;DGGGFED;9,D@BF7,=::,6??9BCG*3C*CFC9?1+:@?FFG+***2=;7+6*;C58++3*+++2*01*026C*<7*@+0<CF69@CCF*1*+3:**
@M03152:184:000000000-AWYW1:1:2107:17521:10486 1:N:0:AGAGGATAATACCTGT
AAGCTCGTAGTTGAATTTCGGGATTGACACATCGGTCGTGCCTTAAGGGGTATGAACTGGTGTAGTCAATTTCTCACCTTCTGGAGAACCGCGATGTCCTTAATTGGGTGCCGCGGGGAACCAGGACCTTTACTTTGAAAAAATTAGAGTGTTTAAAGCAGGCATTTTGCTTGAATACATTAGCATGGAATAATAAAATAGGACGGATGATTCTATTTTGTTGGTTTCTAGGACCACCGTAATGATTAATAGGGATAGTTGGGTGGAATTCTCGGGTGCCAAGGAACTCCAGTCACAGAGG
+
CCCCCGGGGGGGGGGGGGGGGGGGGGGGGGGGGGGGGGGGGGGGGGGGGGGGGGGGGGGGGGGGGGGGGGGGGGGGGGGGGGGGGGGGGGGGGGGGGGGGGGGGGFGGGGGGGGGGGGGGGGGGGGGGGGGGGGGGGGGGGGGGGGGGGGGGGGGGGFFGGGGGGGGGGGGGGGFGGGECFGGGGFGGGDFGGGGGGGGGGGGFGGEGGGGGFGGGGGGGGGGGGGGGGCCCFGGDGEGGGGGF+?EGGGGGGGDGGGGGFD585EFGGGFGG<F373<CGGGFGDCFGFGGGGGCE7<FF
@M03152:184:000000000-AWYW1:1:2107:11314:10502 1:N:0:AGAGGATAATACCTGT
AAGCTCGTAGTTGAATTTCGGGTCCGGCTGAGTGGTCTTGCCAATGGTAAGTACTGCTCTGGTCGGATCTTTCTTTCTGGGGAACCAACGTGCTCTTAATTGAGTGCGCTGGGGATCCAGGACTTTTACTTTGAAAAAATTAGAGTGTTTAAAGCAGGCCTACGCTTGAATACGTTAGCATGGAATAATAGAATAGGACTTTGGTTCTATTTTGTTGGTTTCTAGGACCGAGGTAATGATTAATAGGGATAGTTGGTTGGAATTCTCGGGTGCCAAGGAACTCCAGTCACAGAGGATAATT
+
CCCC@FGGGGGGFFFGGGGGGGGGFGGGGGGGGGGGGGGGFFGGGGGGGGGGGGGFGGGGGFGFGDGGGGGGGGGG9FDGGGDGGGGGGGGGGGGGGAFGGGGGGGGGGGG7FDGG?=FGGGGGGGGFGGFGGGFGDGGGGGGGGGGFGGGGGGGGFFGCEC8FGFGGGGGGGFFGGEFFGGGGGGGGGGGGCFGCF:FGGGG7FFGG9;FGGGGGG5>:CCF;@E8,*==EEE,,5C+@CG;CCCFG*AFC@F7E**B8<CEEFG9E**7CC9F67<>C:<++++3<C60+29>6<C:**
@M03152:184:000000000-AWYW1:1:2107:25284:10504 1:N:0:AGAGGATAATACCTGT
AAGCTCGTAGTTGAATTTCGGGCCTGGCTAGGCGGTTTAGCCGCAAGGTTAACACTGCTTTGGTTGGGCCTTTCCTTCTAGGGAACTAGTGTGCTCTTTATTGAGTGCGCTAGGGATCTAGGACTGTTACTTTGAAAAAATTAGAGTGTTTAAAACAGGCTTATGCTTGAATACATTAGCATGGAATAACGGAATAGGACTTTGTTTCTATTTTGTTGGTTTTAGAGATGAAGTAATGATTAATAGGGATAGTTGGGTGGAATTCTCGGGTGCCAAGGAACTCCAGTCACAGAGGATAATA
+
CCCC9EGGDGGFGFCGGFGGGEGGFFGGGGFGGGEGGGGGGGGGGGGGGGGGGGGGGFFGGFGGGGGCFFE@FCFGGEG9EDGF<<FFFGCFGGG?EE?EFFGGFEFGGGG>FD8AFFGDGGGGGGGGGGGGGFGGGFGGGGGGGGGGGGGG?FFGGGGDGGFGGGGGGGCFGGGGGG9CFGGDGD=8@>CEGDBCA>FFF,@,,@,3D@9<@@BCB68CFGGGF79,CG9BFFFGGDC7D1CE,+>F,;FD9F9CE=878CFFDFF5FCE):****9576+0+<+C+CFC?+**0<0::*
@M03152:184:000000000-AWYW1:1:2107:13869:10520 1:N:0:AGAGGATAATACCTGT
AAGCTCGTAGTTGAATTTCGGGATCAAGGGATCGGTCATGCCTTGGTATGTACTGGTCTTATTGGTTCTCACCTTCTAAAGAACCATGATGTCATTCATTTGATGTTATGGGGAATTAGGACTGTTACCTTGAAAAAATTAGAGTGTTTAAAGCAAGCTTACGCTTGAATACATTAGCATGGAATAATGAAATAGGACATCAGATTCTATTTTGTTGGTTTCTAGGATCGATGTAATGATTAATAGGGATAGTTGGGTGGAATTCTCGGGTGCCAAGGAACTCCAGTCACAGAGGATAATT
+
CCCCCGGGGGGGGGGGGGGGGGGGGGGGGGGGGGGGGGGGGGGGGGGGGGGGGGGGGGGGGGGGGGGGFGGGGGGGGGGGGGGGGGGDGGFGGGGGGGGGGGFGGGCFFGGFGGGGGFCGGGGGGGGGGGGGGGGGGGGGGGGGGGGGGGGGGGGGGGGGFGGGGGGGGGAEFGGGGFGGGGGGGGGGGDFFGGGGFGGGGGGGFG9FFGGGGGGGDEGGGGGGCFFDEG>>AB<AACEFGFAC=FFCCF>6D2,9CEEEC?CB:EB57*=<ECFCFFFGFFGFDDGFFFGGGGCCGFCD+
@M03152:184:000000000-AWYW1:1:2107:18451:10528 1:N:0:AGAGGATAATACCTGT
AAGCTCGTAGTTGAATTTCGGACCTGGCTGGGCGGTCTTGCCGAAAGGTAAGCACTGCTCTGGTCGGGTCTTTCCTTCTGGGGAACCAGCGTGCTCTTAATTGAGTGCGCTGGGGATCCAGGACTTTTACTTTGAAAAAATTAGAGTGTTTAAAGCAGGCATACGCTTGAATACATTAGCATGGAATAATAGAATAGGACTTTGGTTCTATTTTGTTGGTTTCTAGGACCGAAGTAATGATTAATAGGGATAGTTGGGTGGAATTCTCGGGTGCCAAGGAACTCCAGTCACAGAGGATAAT
+
CCCCCGGGGGGGGGGGGGGGGGGGGGGGGGGGGGGGGGGGGGGGGGGGGGGGGGGGGGGGGGGGGGGGGGGGGGGGGGGGGGGGGGGGGGGGGGGGGGGGGFGGGGGGGGGGGGGGGGFGGGGGGGGGGGGGGGGGGGGGGGFGGGGGFGGGGGGGGGGGGGGGGGGGGGGGGGGGGGGGGGGGGGGGFFGFGGGGGGGFCFCEFFGCGGGGFGGGGGDEEGF?FGGGGGEEGGGGGC?;FGGCFGGGGDCCCGG7F=?*?CFFG7@@CGDGEG5DCFFFC6FFC86E9FFC97FGC67:*
@M03152:184:000000000-AWYW1:1:2107:5085:10547 1:N:0:AGAGGATAATACCTGT
AAGCTCGTAGTTGAATTTCGGGATCAATTTATTGGTCGTGCTATTGTACGTACTGGTATTATTGATTCCTACCTTCTGACGAACCATGATGTCATTAATTTGGTGTCATGGGGAATCAGGACTGTTACTTTGAAAAAATTAGAGTGTTTAAAGCAGGCTCACGCTTGAATACATTAGCATGGAATAACGAAATAGGACGTTTGATTCTATTTTGTTGGTTTCTAGGATCGACGTAATGATTAATAGGGATAGTTGGGTGGAATTCTCGGGTGCCAAGGAACTCCAGTAACAGAGGATAATT
+
CCCCCFGGGGGGGGGGGGGGGGGGGFGGGGGGGGGGGGGGGGGGGGGGGGGGGFFFGFGGGGGGGGGGGFGGGGGGGGGGGGGGGGGGGGAGGGGGGEFGCEGGGGGGGGGGGGGGGGGGGGGGGGGGGGGGGAFCEGGGGFGFGGGGGGGGGGGDGGGGGGGGEGGGDGGGGGGGGGAFGFGGGGGGGGDGGFF,DFGFF@EA9FGGGGGGGFFGFGEFGFGFF9CFCEEC*11DF,<:CF7DC=,8,=*=1@965/:=*?+CDF<8FEGD5CD6D3AD6CFGGGG++*2<7F50CDF**
@M03152:184:000000000-AWYW1:1:2107:10541:10554 1:N:0:AGAGGATAATACCTGT
AAGCTCGTAGTTGAATTTCGGCCTTTGCCGCCCGGTCCGCCTATTTGGGTGTGTACTGGAGCGGTGGAGGCTTACCTCGTGGTGAGCTGTTATGCCCTTTACTGGGTGTGGCAGGGAACCATGATTTTTACTTTGAAAAAATTAGAGTGTTCAAAGCAGGCTTACGCCCGAATACATTAGCATGGAATAATAAAATAGGACGTGCGGTCCTATTTTGTTGGTTTCTAGGATCGCCGTAATGATTAATAGGGATAGTTGGGTGGAATTCTCGGGTGCCAAGGAACTCACGTCACAGAGGATA
+
CCCCCGGGGGGGGGGGGGGGGGGGGGGGGGGGGGGGGGGGGGGGGGGGGGGGGGGGGGGGGGGGGGGGGGGGGGGGGGGGGGGGGGGGGGGGGGGEGGCFGGGGGGGGGGGGGGGGGGGGGGGCGGGGGGGGGGGGGGGGGGGGGGGGGGDFFGGGGFGGGGGGGGGGDGGGEFGGGGGGF>FGGGGGGGGGFGFGGGGGGGGDGGEGGDGGGGCFGGGGGGG>;C?FGCF?EEGE*=E=FGGFGGG9CCFF6:E??FGGGGGC=FF<CA:3CCC97D:F=8F=6F7+:79557:C?A097
@M03152:184:000000000-AWYW1:1:2107:18858:10565 1:N:0:AGAGGATAATACCTGT
AAGCTCGTAGTTGAATTTCGGGATCAATTTATTGGTCGTGCCAACGGTACGCACTGGTACAATTGGTTTCTCCCTTCTGACGAAGCATGATGTCATTAATTTGATGTCGTGGGGAATCAGGACTGTTACTTTGAAAAAATTAGAGTGTTTAAAGCAGGCTTTGGCTTGAATACATTAGCATGGAATAATGAAATAGGACGTTTGATCTTATTTCGTTGGTTTCTAAGATCGACGTAATGATTAATAGGGATAGTTGGGTGGAATTCTCGGGTGCCAAGGAACTCCAGTTACAGAGGATAAT
+
CCCCCGGFGGEGGGGGGGGGGGGGGGGGGGGGGGGGGGGGGGGGGGGGG7CEGGGGGGGGGGGGGGGGGCFGGGGGGGFGGGGGGDGGGGGGGGDFFGGGGGFDGGGGGGGGGGGGGGGGGFGGGGFCGG9EFFGAEFGGGGGGGGGFGGGGGFFGGGGGGGGGGGGGGGG@FGGCFFCD9FCGFGGGGFFGDAACCDCGGGFEAFFGGGGGGGGGD6B8BFGGGFEF?F5>;EECGGEFCCFFGGFGF6<?FCGGGGG*:8<9D@9<=FDFGG*:4/)9F@0:888++17:A>D*;CDC*
@M03152:184:000000000-AWYW1:1:2107:15446:10574 1:N:0:AGAGGATAATACCTGT
AAGCTCGTAGTTGAATTTCGGGCGGGGCGACGCGGTCCGCCTCTGGTGTGCACTGCGTTGTCCCGCCTTCCTGCCGGGGACGGGCTCCTGGGCTTAACTGTCCGGGACTCGGAGTCGGCGAGGTTACTTTGAGTAAATTAGAGTGTTCAAAGCAGGCCTACGCTCTGAATACATTAGCATGGAATAACGCGATAGGACTCTGGCCTATCTCGTTGGTCTGTGGGACCGGAGTAATGATTAATAGGGATAGTTGGGTGGAATTCTCGGGTGCCAAGGAACTCCAGTCACAGCGGATAATCTC
+
CCCCCFGFGGECGGGGGGGG:FECGGGGGGGGGGGGGGGGGGDEFGGDGGGGGGGGEGDFGEFEGGGGGGGGGGGGGEFGGGGGGCFDGGGGGGGGGGGGGGCFGEGGFGGGGGGGGGDGGEGFGGGC<CBCF<FFCGFFFFGFCGGGGFGGGGGGGDFGFEGGGGGFGGF?CCCFGGGFGFGGGGCFGGGGGGGGFGGC+C@CFGGGGCFFFGG*ACE63+6>EGGGG*CC69+<C?F9FCCFGGCFFGG7EE=*/:8+CE9CFGG5:EG4FG49D5:FFGGG79CF?@*:E57EG+*00
@M03152:184:000000000-AWYW1:1:2107:9860:10580 1:N:0:AGAGGATAATACCTGT
AAGCTCGTAGTTGAATTTCGGAATGCTATTTGTCAAAGCTCGTCCTTGTGGCGTGGCTCGGCGGATGCTTCCTATCTTCCAGTAGTGGGGTTAAACTCATTCTGGATCATTTACTTTGAAAAAATTAGAGTGTTCAAAGCAGGCGTAACTTGCCATTGAATATTACAGCATGGGATAATAGAATATGACGTTGGTCTTATTTTGTTGGTTTCTAAGGCTGATGTAATGATTAATAGGGATAGTTGGGTGGAATTCTCGGGTGCCAAGGAACTCCAGTCACAGAGGATAAACTCGTATGCCG
+
CCCCCGGGGFGGGGGGGGGGGGGGGGGGGGGGGGGGGGGGGGGGGGGGGGGGGGGGGGGGGGGG@EGGGGGGGGGGGGGGGGGGGGGGGGGGGGGGGGGGGGGGGFGGGGGGGGGGGGGGGGGGGGGGGGGGGGGGGGGGGGGGGFGGGGFGFGGGGGGGFGGGGGGGGGGGGGGFGGGGFGGGGFFFGECEFGGGGGGFFGGAFFCCEGGDFGCGFGGFCCFGFGFF?9BFGFFCGG8=CC@CD4E=CEF?FF9@CEG7@EC6DA>F:?*>7<DCFFFGGC<@F6:CC**30*95F*:2/
@M03152:184:000000000-AWYW1:1:2107:5088:10703 1:N:0:AGAGGATAATACCTGT
AAGCTCGTAGTTGAATTTCGGAAGGTCCTTAGCAATCCGCCCCTTCGGGGAGCGGGTTGCTGGCCTCCTATGTTCCTAACGGCCCTCATCCGCGAGGGTGGGGAATCAACCGCTAGGATCGTTTACTTTGAGGAAATTAGAGTGTTCAAAGCAGGCGTAACTCGCCTCCGAATACGTTAGCATGGGATAATGGAATACGACTTCGGTCTTGTTTCGTTGGTTTCGCTTGGCTGAAGTACTGATTAATAGGGATAGTTGGGTGGAATTCTCGGGTGCCAAGGAACTCCAGTCACAGCGGATA
+
CCCCCGGGGGGGGGGGGGGGGGGGGGGGGGGFGFGGGGGGGGGGGGGGGGGGGGGGFGGGGGGGGGFGGGGGGGGGGGGGGGGGGGGGGGGGGGDFGEGGGGGGGGFGFGGGGGGGGGGGGGGGGGGGCFGGGFEGFCC8DCGGGGFFF@FGGG7EGGGGGGGGGGGGGG7<FGGFGGGGGGFGGGGFFGGFF9BCGGGGCEEFG*=FGGGGGGGGFGFCGGGGGGGFFEGCEC+<<C+2*<EFGGFCC6*2A68?EFC5C**2*<F770/**9<<5:)<FFG*+:6+<@*<?*:*:*)/*
@M03152:184:000000000-AWYW1:1:2107:4704:10715 1:N:0:AGAGGATAATACCTGT
AAGCTCGTAGTTGAATTTCGGCCTTTGCCGCCCGGTCCGCCTATTTGGGTGTGTACTGGAGCGGTGGAGGCTTACCTCGTGGTGAGCTGTTATGCCCTTTACTGGGTGTGGCAGGGAACCATGATTTTTACTTTGAAAAAATTAGAGTGTTCAAAGCAGGCTTACGCCCGAATACATTAGCATGGAATAATAAAATAGGACGTGCGGTCCTATTTTATTGGTTTCTAGGATCGCCGTAATGATTAATAGGGGTAGTTGGGTGGAATTCTCGGGTGCAAAGGAACTCCAGGCACAGGGGATA
+
CCCCCFGGGGGGGGGGGGGGGDGGGGGGGGGGGGGGGGGGGGGGGGGGGGGGGGGGGGGGGFGGGGGGGGGFGGGGGGGEFGDGGGGGGGGGGGGFGCFFDGGGGGGGGGGGGGGGGGGGGGGGGGGGGGGGGGFGGGGGGGGGGGGGGGGGGGGGGGGGGGGGGGGGGGGGGGGCFGDFGGFFGFEGGGFGGGGC:<FCF*1<DFGGGGGGGCGEFFCFGGCCECFGC6?CCGGG5CCFFD7@CFFGGG</***<A?FC=ECFF7<9+<:CC9C3*2=<6**2<E6<+)*;C52*/*/97
@M03152:184:000000000-AWYW1:1:2107:16902:10860 1:N:0:AGAGGATAATACCTGT
AAGCTCGTAGTTGAATTTCGGAATGCGTTTGGTCAAGGCTCGTCCTTGTGGCGTGGCTGGATTGACGTTTCCTATCTTCCGATAGTGGGGTTAAACTCGCTTCGGATCATTTACTTTGAAAAAATTAGAGTGTTCAAAGCAGGCGTAACCTTGCCTTTGAATAGTACAGCATGGGATAATAGAATATGACGTTGGTCTTATTTTGTTGGTTTTTAAGGCTGATGTAATGATTAATAGGGATAGTTGGGTGGAATTCTCGGGTGCCAAGGAACTCCATTCACAGAGGAAAATTTCGTTTTCC
+
CCCCCGGGDGGGGGGGGGGGGGGGGGGGGGGGGGGGGGGGGGGGGGGGGGGGGGGGGGFGGFGGGGGGGGFGGGGGGGGGGGCGGGGGGGGGGGGGGFGGGGGGGFFG=FGGGGGGGDFFGGGGGFCFGGGGGGGGGGGFGGGGGGGGGGGGGGGGGGAFFGFGGGFGGC7FGGGC<FFFEEFGFCAFGE8C<D,BAFGCFGFF?FCEFEFC*>C@9CCFGF,2>C99BCCGGGC,,=:*;CCG7D8CEDDD9CF1>FCF5B88DC6FF6?*3?***2**<9F@:C**3)*+<:*5*/***
@M03152:184:000000000-AWYW1:1:2107:25955:10881 1:N:0:AGAGGATAATACCTGT
AAGCTCGTAGTTGAATTTCGGGATCAATGGATTGGTCATGCCGATGGTATGTACTGGTCATATTGGTTCTCACCTTCTAAGGAACCATAATGTCATTTATTTGATGTTGTGGGGAATTAGGACTGTTACCTTGAAAAAATTAGAGTGTTTAAAGCAGGCTAACGCTTGAATACATTAGCATGGAATAATGAAATAGGACATCGCATTCTATTTTGTTGGTTTCTAGGATCGATGTAATGATTAATAGGGATAGTTGGGTGGAATTCTCGGGTGCCAAGGAACTCCAGTCACAGCGGATAAT
+
CC-CCFGFGGCFG@FFGGGGGG7BFGFFEFEFFGFGGGGGFCCFGGGGEGGEFCFEFGDFGGFFDFEFFFFFGFFFGGFAC@,FFGDEFGCFGGFGAFCGGCF<FGFF9FFCEECEGGFF9FFACFFFFECDFFGFGGEEGFFGGGG<?FCCDACF8FGEGFGG7BFFFFGCCCEDCFFFGGFGGGGGGGGGFDG9=FC<F9CCEFGG9;@FGFABFCDEFEEDGGGFC,@@C9,7,::79::CG7DC67>?C2596CEBGGC?F,,1CC5CGC*125:>C=CFGGG9CA+++*12*/1*0
@M03152:184:000000000-AWYW1:1:2107:4849:10918 1:N:0:AGAGGATAATACCTGT
AAGCTCGTAGTTGAATTTCGGGATCGATGGGTCGGTCATGCCCTCGGTATGTACTGGTCTCATTGGTTCTCACCTTCTAAGGAACCATGATGTCATTCGGTTGATGTTGTGGGGAATTAGGACTGTTACCTTGAAAAAATTAGAGTGTTTAAAGCAGGCCAACGCTTGAATACATTAGCATGGAATAATGAAATAGGACATCCGATTCTATTTTGTTGGTTTCTAGGATCGATGTAATGATTAATAGGGATAGTTGGGTGGAATTTTCGGGTGCCAAGGAACGCCAGTCACAGAGGATAAA
+
CCCCCGGGGGGGGGGGGGGGGGGGGGGGGGGGGGGGGGGGGGGGGGGEGGFGFGGGGGGGGGGGGGGGGGGGGGGGGGGGGGGGGGGFGGGGGGGGGGGGEGGGGGGGGGGGGGGGGFGGGGGGGGGGGGGGGCFGGGGGFGGGGGGGGGGGFAFGFGGEGGGGGGGGGGGGFGGGGFGGFGGGGGGGGGGGGGFGEFFGGD7CFGEGGGGGGGGBGGCGGCB?CFF6BCEGGGGGGGGGGGFC:7EF0,*4>FFGFC5B5E?9<+5>C=EFDG<+9C3>F**2:EGGGFGDFGFF6+:C*
@M03152:184:000000000-AWYW1:1:2107:6218:10955 1:N:0:AGAGGATAATACCTGT
AAGCTCGTAGTTGAATTTCGGCGTGCGCTCAGGCTGGTCGGCCGTCATGGTCTGTACCGTTTGGGTCACGCCCCACTGTAGGATACTCACCGCTGTCCTTAACTGGGTGGCGGTCAAAGGTTGTAGTACTTTCTGGGGGCAACTCTGGATATTATGACTGGGGTTCCTACTCTTTTACTTTGAGCAAATTAGAGTGTTCAAAGCAGGCAATCGAGCCTTGAATACTTCAGCATGGGATAATGGAACAGGACTGGGATCCTGATTTCGTTGGTTTCTAGTGTCTTAGTAATGATTAATAGGG
+
CCACCFGGGGFGGG9FFFGGGGGGCFGGGGGGGGFGGGGGDDEDFFGGGGGGGCFDFCGFFGGGGFFGGCDFGGGGGGGGGAFEGGGGGGGGGGGGGGGGGGGCFFGGGGGEGGGGDCFGGGGGFGGDFGGGGFFGGCEFGFGGGGG8DFFGGGGFCCCEGGGGGGGGGGFGGGGGDGGFGC9CGGGFGFFC;B@B;FCFFGGGD@CCGGGGG>BCCEF?CFF9CGGG?FD+9+8*9?GGGG79+*AFFGGG5FGGGGFGFGGFC<8CFDGGGCCFC>*:03CFACG?E8C+<>>?E+*9C
@M03152:184:000000000-AWYW1:1:2107:12876:11088 1:N:0:AGAGGATAATACCTGT
AAGCTCGTAGTTGAATTTCGGGACCAATTTGTTGGTCGTGCCTCGGTACGTACTGGTATTATTGGTTTCTCCCTTCTGAAGAACCTTGATGTCATTAATTTGGTGTCTTGGGGAATCAGGACTGTTACTTTGAAAAAATTAGAGTGTTTAAAGCAGGCATACGCTTGAATACATTAGCATGGAATAATGAAATAGGACGTTTGATTCTATTTTGTTGGTTTCTAGGATCGACGTAATGTTTAATAGGGTTGTTTGGGTGGAATTCTGGGTGCCAAGGGACTCCAATCACAGAGGGTAAATT
+
CCCCCGGGGGGGDFGGGGGGGGGGGGGGGGGGGFGGGGGGGGGGGGGGGGGGGGGFGFGGGGGFGGGGGGGGGGGGGGFGGFGGGGGGGGGGGGGGFFGGGGGGGGGGGGGGGGGGGGGGFFFGGGGGGGGGGGGGGGGGGGGGGGGFFGGGGGGGGGGGGGGGGGGGGGGGGGFGGFGGGGGFGGGGGDAEEGEFFFC@FFEAEFFGGGGGGGGG@FEGGGGGGG?FFE5CC>C,*,,5+>,,,2:,,,)*4,,:**=8@+C?+=+>CF=*::6***880*2++0*+<*2++*/*20:2*
@M03152:184:000000000-AWYW1:1:2107:5749:11240 1:N:0:AGAGGATAATACCTGT
AAGCTCGTAGTTGAATTTCGGGCCTGGCCGGGCGGTCTGCCTAACGGCACGTACTGTCTGGGCGGGCCTTACCTCTTGGTGAGCCGGCGTGCCCTCCGTTGGTGTGCGTCGGGGAACCAGGACCTTTACCTTGAGAAAATTAGAGTGTTCAAAGCAGGCCTATGCCTGAATACATTAGCATGGAATAATAAAATAGGACGCGCGGATCTATTTTGTTGGTTTCTAGAGTCGCCGTAAAGATTAATAGGGATAGTTGGGTGGAATTCTCGGGTGCGAAGGAACTCCAGTCACAGAGGTTAAA
+
C@CC@FE:FDFFGCGGGGCG>@@@F<@-CFGG7FC@:FGDFF9F,,68:@FC<@FC?F,C6FGCGDGGFFGFG??EEEFGCEFDGGGCCFG:+3,,BF><==FGFFCC+>B:C:CE>8FFGGGFFG9;C,CFFGGGFCFGDFGBC9<C@;CFGC:FF*1C@EFBCF?FCG@?,CFGFG:F,2<FFFFC@E::<9CF?93*/8*:E**19CFCGCF;8;A8*009:+CGE7C8*:?***29C?9C+2+6=6**<<+38CE5?*<:*+++:C*1**)/195C6A+<:@FFCF*@E*7=+27>*
@M03152:184:000000000-AWYW1:1:2107:26729:11266 1:N:0:AGAGGATAATACCTGT
AAGCTCGTAGTTGAATTTCGGCCCTGGCTGGGCGGTATTGCCGCAAGGTAACCACTGCTCTGGTCGGGGCTTTCCTTCTGGGGAACCTGCGTGCTCTTAATTGAGTGCGCAGGGGATCCAGGACTTTTACTTTGAAAAAATTAGAGTGTTTAAAGCAGGCCTACGCTTGAATACATTAGCATGGAATAATAGAATAGGACTTTGGTTCTATTTTGTTGGTTTCTAGGACCGAAGTAATGATTAATAGGGATAGTTGGGTGGAATTCTCGGGTGCCAAGGAACTCCAGTCACAGAGGATAAT
+
CCBCCGGGGGGGGGGGGGGFCEEGGGFGGEGGGGGGGGGGGGGGGGGGGGGGGGGGGGGGGGGGGE>EGGGGGGGGGGGGGG7FEGGGGGGEGGGGGGGGGFFGGGGGGGDGGGGGGGFGGGFGGGFGFFFFAFDGGGGGGGGGGGGGGGGGGGFGGGG>CFFGGGGGGGGGGGGGCCFGGGGGGGFGCFG9,?BEGGGGDCFGGC@FGDGGFGGGGFGGEEFFGCCFGFEEEGGFC79CGGFFGFFG6EFFFF+285*85;@F4+<@C5*1:37>FC3FGCF9FGC?+979<*95CE>**
@M03152:184:000000000-AWYW1:1:2107:6060:11298 1:N:0:AGAGGATAATACCTGT
AAGCTCGTAGTTGAATTTCGGACCTGGCTAGGCGGTCTTGCTGAAAGGTAAGGGAACCAGTGTGCTCTTAATTGGGTGCGCTGGGGATCCAGGACTTTTACTTTGAATAAATTAGAGTGTTTAAAGCAGGCCACCGCTTGAATACATTAATAGAATAGGACTTTGGTTCTATTTTGTTGGTTTCTAGGACCGAAGTAATGATTAATAGGGATAGTTGGGTGGAATTCTCGGGTGCCAAGGAACTCCAGTCACAGAGGATAATCTCGTATGCCGTCTTCTGCTTGAAAAAAAAAAAAACAAA
+
CCCCCGGGEGGGGGGGGGGGGGGGGGGGGGGGGGGGGGGGGGGGGGGGGGGGGGGGGGGGGGGGGGGGGGGGGGGGGGDGGGGGGGGGGGGGGGGGGGGEGGGGGGGGGGGGGEGCFFGGGGGGGGGGGGGGFGFGGGGGGGGGGGGGGGGGGFGGCGGGGGGGFCGGGGGGGGDFGGGGGGGGGFGGGFF7:EGGGGDFFCEGFADCCACFGCD@9DEGG5BEGGGFCEGGGEEFGDGGFEFGGG??FGGGGGGGGFFFC++B>6FG67CF*CDG7*/*<<CG>C9E5<787C)**2***
@M03152:184:000000000-AWYW1:1:2107:12795:11309 1:N:0:AGAGGATAATACCTGT
AAGCTCGTAGTTGAATTTCGGGTCCGGCTGAGTGGTCTTGCCAATGGTAAGTACTGCTCTGGTCGGATCTTTCTTTCTGGGGAACCAACGTGCTCTTAATTGAGTGCGCTGGGGATCCAGGACTTTTACTTTGAAAAAATTAGAGTGTTTAAAGCAGGCCTACGCTTGAATAAGTTAGCATGGAATAATAGAATAGGACTTTGGTTCTATTTTGTTGGTTTCTAGGACCGAGGTACTGATTAATAGGGTTAGTTGGGTGGAATTCTCGGGTGCCAAGGAACTCAAGTAACATAGGATAATT
+
CCBCCGGGCFGGGFCGGGGGGGGGGGGGGGGGGGGGGGGGGGGGGGGGGGGCCDGFFGGFGFFFFEGGGGGGGGGDEFGGGGGCDFGGECC=DFEEEE?DGD9DFA<FEGEGG+4?FFGGG7FFGGGGGGEG9<EGFFGE<E,C,5BFG8@DFFCGGCF+DFFE7FEFB<B,,:EB,,@<DFGFCFF3DCA,,@EDFEDGGA97FG,>=FFGGCFGFFGGCDGC,,?:1**=?8941:9CFGC?2+560287CFF?*A>88+<+;92*1*:C7CC*9*)9=6F+3<9+2/*++27++<*2*
@M03152:184:000000000-AWYW1:1:2107:18586:11335 1:N:0:AGAGGATAATACCTGT
AAGCTCGTAGTTGAATTTCGGGTCCGGCTGAGTGGTCTTGCCAATGGTAAGTACTGCTCTGGTCGGATCTTTCCTTCTGGGGAACCAACGTGCTCTTAATTGAGTGCGCTGGGGATCCAGGACTTTTACTTTGAAAAAATTAGAGTGTTTAAAGCAGGCCTACGCTTGAATACGTTAGCATGGAATAATAGAATAGGACTTTGGCTCTATTTTGTTGGTTTCTAGGACCGAGGTAATGATTAATAGGGATAGTTGGGTGGAATTCTCGGGTGCCAAGGAACTCCAGTCACAGAGCATAATT
+
CCCCCGGGGGGGGGFGFGFGGGFGGGGGGGGGGGGGGGGGGGGGGGGGGGGGGGGGFGGGGDGGGGGGGGGGGGGGGGGFDGGGGGGGGGGGGGGGGGGGGGGFGGGDGGGGGGGGGGGGGGGGGGGFGGCCGGDEGFGFGGGGGFGGGGDFFGGFCFGFDGGGGGGG8=FGGGGGGG9FGFFGGFGFGGGGGCFAF9F7FFGF7:DFGGCFFGGFFGGGFFF@;,?FB>:CC:9?FC;ECF;@EGF6?>DGGGGGD*8CF9CEFC9?=ECC59FC*1>FFGGGGGFGF@CGF<*309DF*
@M03152:184:000000000-AWYW1:1:2107:10067:11468 1:N:0:AGAGGATAATACCTGT
AAGCTCGTAGTTGAATTTCGGGATCAGTATGTTGGTCGTGCTTCGGTACGTACTGTCATTACTGGTTTCTCCCTTCTGAAGAACCTTGATGTCATTAATTTGGTGTCTTGGGGAATCAGGACTGTTACTTTGAAAAAATTAGAGTGTTTAAAGCAGGCATACGCTTGAATACATTAGCATGGAATAATGAAATAGGACGTTTGATTCTATTTTGTTGGTTTCTAGGATCGACGTAATGATTAATAGGGATAGTTGGGTGGAATTCTCGGGTGCCAAGGAACTCCAGTCACAGAGGATAATT
+
CCCCCGGGGGGGGGGGGGGGGGGGGGGGGGGGGEGGGGGGGGGGGGGGGGGGGGGGGGGGGGGGGGGGGGGGGGGGGGGGGGGGGGGGFGFGGGGGEFGGGGGGGGGGGFFFG=EFGGGGGGGGGGGGGGGGGGGGFFGGGGGGGGGGGGGGGGGGGGFGGGGDGEGGGGGGGGGAFFGEGFGGGGGFDFGGGGGG9BC=FGG9FGGGGGGFGFGGFFGGDGGGG9:F,@E>CC::EF?CEFGFGGC6?CF?EFCF5CE7@FCE7AB*:*/)A*;483FCCFFCFFGCGB:9+97C8C7**
@M03152:184:000000000-AWYW1:1:2107:15598:11493 1:N:0:AGAGGATAATACCTGT
AAGCTCGTAGTTGAATTTCGGTGGCCCAACGGCGGTCGGCCGCAAGGTCTGTACTGCCGGTTTTCGGACCACCTCTTTCTGGGGGAACGTCGGCCCTTAACTGGGCTCGGCGGCCGAACCAGGACGTTTACTTTGAAAAAATTAGAGTGTTTAAAGCAAGCGTACGCTTGAATACATTAGCATGGAATAATGAAATAGGGCTTCAGTTCTATTTTGTTGGTTTTCAGAATCCGAAGCAATGATTAATAGGGATAGTTGGGTGGAATTCTCGGGTGCCAAGGAACTCCAGTCACAGAGGATA
+
CCCCCGGGGGGGGGGGGGGGGGGGGGGGGGGGGGGGGGGGGGGGGGGGGGGGGGGGGGGGGGGGGGGGGEFGGGGGGGGGGGCGGGGGGGGGGGGGGGGGGFGGGGDGGGGGGGGGFGGGGGGFGGGFGGGFGGGGGGGGGGGGGE@CFG<FCFGGGGGGGGGGGGGGGGGFFGGGGGFFGGGGGGGGFGGGCCCF7CEGGGCF+CCFFGGGGGG?F?CGGGG5ACGF7@FFGGDEDGGF4<C:?FGGGGF:C6FGGG6CGCECCCFEG?*9*9<CCF?GFGG=:C8:+0*++::6<C57:
@M03152:184:000000000-AWYW1:1:2107:7737:11624 1:N:0:AGAGGATAATACCTGT
AAGCTCGTAGTTGAATTTCGGGTCCGGCTGAGTGGTCTTGCCAATGGTAAGTACTGCTCTGGTCGGATCTCTCTTTCTGGGGAACCAACGTGCTCTTAATTGAGTGCGCTGGGGATCCAGGACTTTTACTTTGAAAAAATTAGAGTGTTTAAAGCAGGCCTACGCTTGAATACGTTAGCATGGAATAATAGAATAGGACTTTGGTTCTATTTTGTTGGTTTCTAGGACCGAGGTAATGATTAATAGGGATAGTTGGGTGGAATTCTCGGGTGCCAAGGAACTCCAGTCACAGAGCATAATT
+
CCCCCGGEEGGGGGGGGGGGCEGEGGGGEEFGGGGGGGGGCGGGGFGGGGGGGGGGAEFGDDGGGGEGGGGGGGGGGGGGGGEGGGGGEGGGGGGGFGFGCFGGGGGGGGGGGGGGGGGGGGGGFGGAFFGFGAFFF8FF8FFGGGGGGGGGGG9FGCEGGGGFGGGGDCDG9FGGG7BCFFGCFFFCFE;;@EFGG,7>BEGCFFFGGFGFG;CF7CC8D;EBFG62>58:=E?;FC7;FF9FCCC6**5+1=7CCGGDF+;81++*:C5<EG*97FFGFGG+0AC+<@GC7**+3+7:*
@M03152:184:000000000-AWYW1:1:2107:13807:11687 1:N:0:AGAGGATAATACCTGT
AAGCTCGTAGTTGAATTTCGGGGGCATTCAGGCCAAAGCTCGTCCTTGTGGCGTGGCTGGGTCTGGGCTTCCTACGTTTGGATAGTGGGCAACCATTTCCAATCATTTACTTTGAAAAAATTAGAGTGTTCAAAGCAGGCGTAACCTTGCCATTGAATATTACAGCATGGGATAATAGAATATGACGTTGGTCTTATTTTGTTGGTTTCTAAGGCTGATGTAATGATTTATAGGGATAGTTTGGTGGAATTCTCGGGTGCCAAGGAACTCCAGTCACAGAGGATAATCTCGTATGCCGTCT
+
CACCCGGGGGGGGGFFGGGGGGGCEEGGGGGFFGGGGGGFFGGGGECGFFGGGEGGGFEGGGGCCGGFAGAFFGGEG@FGC=EFGGGG<7EFDFEFGGGGFGGGGGGGGFEGGFGGAEACDFGFFGAFGGFFGGCFFGGGGGGGDGGGGGGFGF,DEFEDGDGFFAFFFGCGFG<FE,>FGGGGGGGG>8EFCFGAFGA<<FG:FGGGGGGCEDC,;,?BFC@FGEFD,,?<C,=,:E+;C++1=*;109>EG9EF5*3B8?+8***;C+3>6C=7FG?4?8*A9E++<****2*3:597*
@M03152:184:000000000-AWYW1:1:2107:13499:11707 1:N:0:AGAGGATAATACCTGT
AAGCTCGTAGTTGAATTTCGGGACCAATTTGTTGGTCGTGCCTCGGTACGTACTGGTATTATTGGTTTCTCCCTTCTGAAGAACCTTGATGTCATTAATTTGGTGTCTTGGGGAATCAGGACTGTTACTTTGAAAAAATTAGAGTGTTTAAAGCAGGCATACGCTTGAATACATTAGCATGGAATAATGAAATAGGACGTTTGATTCTATTTTGTTGGTTTCTAGGATCGACGTAATGATTAATAGGGATAGTTGGGTGGAATTCTCGGGTGCCAAGGAACTCCAGTCACAGAGGATAATT
+
CCCCCGGFGGGGGGGGGGGGGGGGGGGGGGGGGGGGGGGGGGGGGGGGGGGGGGGGGGGGGGGGGGGGGGGGGGGGGGGGGGGGGGGGGGGGGGGGGGGGGGGGGGGGGGGGGGEGGGGGGGGGGGGGGFGGGGGGGG?FGGGGGGGGGGGFG9FGGGGGG?FGGGGGGGGGGGGGGGGGGGFFCEGGGFDFGGGCEFDFCGGCGGGGGGGGFGFGGGGGFGGFGFGGCEGGEGFC5ECCCCFF::FCCFCGFFCGDCG8=<;2+228ECFDAC7*/547*5;ECFF?CFCFGFFCFF7**
@M03152:184:000000000-AWYW1:1:2107:11865:11719 1:N:0:AGAGGATAATACCTGT
AAGCTCGTAGTTGAATTTCGGGATCAATTTACTGGTCGTGCCTATGGTACGTACTGGTTTTGTTGGTTCCTCCTTTCCGAGGAGCCGTGATGTCATTAATTTGGTGTCGCAAGGAATCGGAACTGTTACTTTGAAAAAATTAGAGTGTTTAAAGCAGGCTAACGCTTGAATACATTAGCATGGAGTAATGAAATAGGACGATTGATCCTATTTTGTTGGTTTCTAGGATCTACGTAATGATTAATAGGGATAGTTGGGTGGAATTCTCGGGTGCCAAGGAACTCCAGTCACAGAGGATAAT
+
CCCCCGGGGGGGGGGGGGGGGGGGGCEFGGGGGGGGGGGGGGFFGGGGGFGCFGGGGGGGGGGGGGGGGGGGGGGGGGGGGCGGGGGGGGGGGGFGGGGFGGGGGGGGGGDGGGGFGGFGGGGGGGGGGGGGGEFGGAFGGGFFGGGGGGFGGGGGGGGGGGGGGGGGGGGGGGFGFGGGGGGGGGGGGGGGGGGGGGGGGGGGGGGFGGGGGGGFFFGCFFFGCFF?FCD,CGCCFFGFGGCFGFGFCFG7CC9FG511/:9EF?FGGE555C<C6D3DCCGGCC+C<7>97*9C@672*
@M03152:184:000000000-AWYW1:1:2107:16125:11754 1:N:0:AGAGGATAATACCTGT
AAGCTCGTAGTTGAATTTCGGGATCAATTTATTGGTCGTGCTATTGTACGTACTGGTATTATTGATTCCTACCTTCTGACGAACCATGATGTCATTAATTTGGTGTCGTGGGGAATCAGGACTGTTACTTTGAAAAAATTAGAGTGTTTAAAGCAGGCTCACGCTTGAATACATTAGCATGGAATAACGAAATAGGACGTTTAATTCTATTTTGTTGGTTTCTAGGATCGACGTAATGATTAATAGGGATAGTTGGGTGGAATTCTCGGGTGCCAAGGAACTCCAGTCACAGAGGATAATT
+
CCCCCGGGGGGGGGGGGGGGGGGGGGGGGGGGGGGGGGGGGGGGGGGGGGGGGGGFGFGGGGGGFGGGGGGGGGGGGGDGGGGGGGGGGGGGGGGGGGGGGGGGGGGGGGGGGEGGGGGGGGGGGGGGGGGGGGGGGGGGGGGGGGGGGGGGGGGGGGGGGGGGGGGGGGGGFGGGGGGGF@FEGGGGEEGEDFGGGGGFCFF9FGGGGGGGGGGG@FGGGGG9F98DD>EGEGFFFFFGFFC7<FGF660,>@=?8=ECFCGGGGF*55;CA4:>FC@CEGGGGDGCFBCFDGF6+9>**
@M03152:184:000000000-AWYW1:1:2107:3294:11775 1:N:0:AGAGGATAATACCTGT
AAGCTCGTAGTTGAATTTCGAGACCGGCTTACTGGTCGTGCTATTGTACGTACTGGTATAATCGGTTTCTCCTTTCTGACGAACTATAATGCCATTACTTTGGTGTTTTAGGGAATCAGGACTGTTACTTTGAAAAAATTAGAGTGTTTAAAGCAGGCTCACGCTTGAATACATTAGCATGGAATAACGGAATAGGACGTTTGATTCTATTTTGTTGGTTTCTAGGATCGACGTAATGATTAATAGGGATAGTTGGGTGGAATTCTCGGGTGCAAAGGAACTCCAGTCACAGAGGATAACC
+
C?-BCGGGGFFGGGGGEEG@FGDFGGGGEGGFGGFGGDCBEG,@E9CFFFF@DCCE@FFCC<FGE@FBFGGGGFGGGGGGG@CEGDEEAFFDFFFEC,C?<FGGGDCEFFFGDFFFGFGGG+BFFGGFFFFGGGGG,+B,BFEG<,CFFDEDGF88DGCFFAFG7FFD8BDFFD<A9,F@FGGG:FC9CE+5DEFG9,3+3,6B=AF;@F9DCFDECF8>EF9?F9,,>:14:EC:@FG;89,=,=1;F=4+5AFGGGGGG5CBCC<*=7C<E4>7<7)020<CCFG++9*+07CC8:***
@M03152:184:000000000-AWYW1:1:2107:20017:11786 1:N:0:AGAGGATAATACCTGT
AAGCTCGTAGTTGAATTTCGGGGTCAGTAGGTTGGTCGTGCCACAGGTATGAACTGGTCTCACTGATTCCTCCTTCCTGATGAACCGTAATGCCATTAATTTGGTGTTGCGGGGAGACTGGACTGTTACTTTGAAAAAATTAGAGTGTTTAAAGCAGGCTAACGCTTGAATACATTAGCATGGAATAATGAAATAGGACGTTCGGTCTTATTTTGTTGGTTTCTAAGATTGACGTAATGATTAATAGGGATAGTTGGGTGGAATTCTCGGGTGCCAAGGAACTCCAGTCACAGCGGATAAT
+
CCCCCGCFFEGGGGGGGGGGGGGFGFFGGGGGGGGGGGGGGGGGGGGGGGGAEGGFDG9FGFGGGGGAFGGFCDGFGGGGGGGGGGGGGGG9FGGGGGGFGGEFFGGGGGGEGGED7FGGGGGGFFGGGGAFGFAFEFCGGGGFGGDCACFGGFAFFFGGGGGGGGCFF@CGEFFEFC:FFFACCFGEBFFGGGCB:@F7>:EGGFGGFGGGGEGGGGG5CGGGGGCFCFGFGEEF5EE1+<5AECFF6:CGF+<FFEEGGG<?DFGFEFGGC:<**1<4FCE7CE899?CCF4)7:EDC*
@M03152:184:000000000-AWYW1:1:2107:16673:11813 1:N:0:AGAGGATAATACCTGT
AAGCTCGTAGTTGAATTTCGGGATCAATATGTCGGTCGTGCCTCGGTACGTACTGGCATCATTGGTTTCTCCCTTCTGATGAACCATGATGCCATTAATTTGGTGTCGTGGGGAATCAGGACTGTTACTTTGAAAAAATTAGAGTGTTTAAAGCAGGCTCACGCTTGAATACATTAGCATGGAATAATGAAATAGGACGTTTGATTCTATTTTGTTGGTTTCTAGGATCGACGTAATGATTAATAGGGATAGTTGGGTGGAATTCTCGGGTGCCAAGGAACTCCAGTCACAGAGGATAATT
+
CCCCCGGGGGGGGGGGGGGGGGGGGGGGGGGGGGGGGGGGGGGGGGGGGGGGGGGGGGGGGGGGGGGGGGGGGGGGGGGGGGGGGGGGGGGGGGGGGGGGGGGGGGFGGGGGGFGGGGGGFGGGGGGGGGGGGGGGGDGGGGGGGGGGGGGGGGGGGGGGGGGGGGGGGGGGGGGFGGGGGGGGGGGGFGGGGGCFFGEFGGD9DFFGGGGGGFGGCFGGG9FF7D8DDGDGGGGGGGGGGGCGGGGF6FGGG?EF*;CEC2<8@F9EGC7C5>:6><FGFFDGFGGGG47++9DFC?***
@M03152:184:000000000-AWYW1:1:2107:27771:11878 1:N:0:AGAGGATAATACCTGT
AAGCTCGTAGTTGAATTTCGGAATGCGTTGTGCCAAAGGTCGTCCTTGTGGCGTGCCTGGGTATGCGCTTCCTACTTTCGGATTGGCCAGCAATGGTCTCCGATCATTTACTTTGAAAAAATTAGAGTGTTCAAAGCAGGCGTAACCTTGCCATTGAATATTACAGCATGGGATAATAGAATATGACGTTGGTCTTATTTTGTTGGTTTCTAAGGCTGATGTAATGATTAATAGGGATAGTTGGGTGGAATTCTCGGGTGCCAAGGAACTCCAGGCACAGAGGATAATCGCGTATGCCGTC
+
CCCCCGGCCFFGGGGGGGGGGGGGGGGGGFGGGGGGGGGGGGFGGGGGGGGGGGGGGGGGCGFGGGGGGGGGGGGGGGFGGCGGGGGGGGGGGGFGGDCGGGGCEGGGGGGGGGGGGFDGDGGGFAFGGFGGGGFFFGGGGGGGGGDFGGGGB<FGFGGGGGGGGGG89DDCEFDFGGGGGGGGDFGGCFFGGGGGG9CF,@:DCCFEGCF=;CCFGC7>>DGCCCD?DFGGGCEGFGDG8A,0?CEEGFGGF7<:=EB**?CFGGFFEGGGG****/09CFGCFCF++)/**/**++99)
@M03152:184:000000000-AWYW1:1:2107:28617:11966 1:N:0:AGAGGATAATACCTGT
AAGCTCGTAGTTGAATTTCGGGCCTGGCCGGGCGGTCTGCCTACCGGCACGTCCTGTCTGGGCGGGCCTTACCTCTTGGTGAGCCGGCGTGCCCTTTGTTGGTGTGCGTCGGGGAACCAGGACCTTTACCTTGAGAAAATTAGAGTGTTCAAAGCAGGCCTATGCCTGAATACATTAGCATGGAATAATAAAATAGGACGTGCGGTTCTATTTTGTTGGTTTCTAGAGTCGCCGTAATGATTAATAGGGATAGTTGGGTGGAATTCTCGGGTGCCAAGGAATTCCAGTCACACAGGAAAAT
+
CCCCCGGGGGGGGGGGGGGGGGGGGGGG@FFGCGGGGG?<FFF,C:CC@FCG,B?<FGGCAGG7=F:CF=A8=,CFGF9?D,ECE:BCFGG7DFGFF<@FF?CFF7<CC++CFG@F*D<CG@7FFGG;FGGGF9?FGGGFF<:<C<;3@@,?FC?28C:FF,,22FFF=FFC,,7?<<FGC:F7990:9:FFF7+0@CF5**8?ECEEFCFGGGGGFFFCEGG??F79+<C5AEGEECGFCFCFDCCFGCCFFGGCF8C>E>C7F7FGCFGGCD2*7C7C6++<++3<+1:+01**2*00*
@M03152:184:000000000-AWYW1:1:2107:10252:11975 1:N:0:AGAGGATAATACCTGT
AAGCTCGTAGTTGAATTTCGGGCCTGGCCGGGCGGTCTGCCTAACGGCACGTACTGTCTGGGCGGGCCTTACCTCTTGGTGAGCCGGCGTGCCCTTCGTTGGCGTGCGTCGGGGAACCAGGACCTTTACCTTGAGAAAATTAGAGTGTTCAAAGCAGGCCTATGCCCGAATACATTAGCATGGTATAATAAAATAGGACGCGCGGTTCTATTTTGTTGTTTTCTAGAGTCGCCGTAATGCTTAATAGGGTTAGTTGTGTGGAATTCTCGGGTTCCAAGGAACTCCAGTCACAGAGGATAAT
+
AB9-@FEF@DCFGGGGGGGFG@FGG<FFFEGGGCE+@C@EDFGFEGGDFC:C,:CACFGFD,C=:@FGC?EFCC?ACE@FFGGFF4+>+@=C<>FGGFG@<<F:>:FFGGEEEFGG@7FF*1>FDC,<>B=ACF<FFGG3:<,@FG:EE9:AC<<,<*C<<8<<F2:B:*4<F:??@0C:::C+<:9FF:CFFGG7ECCCC*8*?*88E+CFFC90@C8@CF?EFFGCFG:58>C8*7++2<CC9*<?C***;:+<088@E?GGG++0:*:7*1*:F4)*:CCCEFF<<@F7?4<*;C*:*
@M03152:184:000000000-AWYW1:1:2107:18516:12046 1:N:0:AGAGGATAATACCTGT
AAGCTCGTAGTTGAATTTCGAGACCGGCTTACTGGTCGTGCTATTGTGCGTACTGGTATAATCGGTTTCTCCTTTCTGACGAACTATAATGCCATTAATTTGGTGTTATAGGGAATCAGGACTGTTACTTTGAAAAAATTAGAGTGTTTAAAGCAGGCTTTCGCTTGAATACATTAGCATGGAATAATGAAATAGGACGTTTGATTCTATTTTGTTGGTTTCTAGGATCGACGTAATGATTAATAGGGATAGTTGGGTGGAATTCTCGGGTGCCAAGGAACTCCAGTCACAGAGGATAATT
+
CC@CCGGGGGGGGGGGGGGGGGGGGGGGGGGGGGGGGGGGGGGGGGGGGGGGGGGGGGGGGGGGGGGGGGGGGGGGGGGGGGGGGGGFGGGGGFGGGGGGGGGFGGGGGGGGGGGGGGGGGGGGGGGGGGGGGGGGGGGGGGGGGGGGGGGGGGGGFGGGGGGGGGGGGGGGGGGGGFFGGGGGFFFFGG9DFFFGGGGFCE7FFGFFGGFGGAFG@FCGGCEC?CDGF:EEGGFGG7<9DCECFF6,=?6,>FD6CGG7C9CCCEB=5::<EGFCD3:5CGGFEFC9?@F+0**:CG7>*
@M03152:184:000000000-AWYW1:1:2107:22658:12076 1:N:0:AGAGGATAATACCTGT
AAGCTCGTAGTTGAATTTCGGGATCAATTTATTGGTCGTGCTATTGTACGTACTGGTATTATTGATTTCTACCTTCTGACGAACCATGATGTCATTAATTTGGTGTCTTGGGGAATCAGGACTGTTACTTTGAAAAAATTAGAGTGTTTAAAGCAGGCTCACGCTTGAATACATTAGCATGGAATAACGAAATAGGACGTTTGATTCTATTTTGTTGGTTTCTAGGATTGACGTAATGATTAATAGGGATCGTTGGTTGGAATTCTCGGGTGCCAAGGAACTACAGTCACAGAGGATAATT
+
CCCCCGGGE9FGFGGFGGGGGGGDGGFGDFEGFFFFFGGGCG<FGFFFGGFGGGGDFDFGGGGC@FGGGGGGGGGDGGGGDGGGGGGFGFCCFGGGFAFFGGFGCFEFGFGFGECFF9<ECFG?FGCEEEEEF<FFF:EGGG<<E9FCF9EAFGG<++6AEEFGGF@D=F<FD<?DCFEGF88=DD;=EE>G8;@8FG7+3@B,@CFFCFGGE9DFG8EGG;EFCC8E,,@CC>8::C2:@;CE7:CF6C45CEFF/C876?BF7?CE55C)5*;***.C=<+<+8?+31;+2*/*<7>7*
@M03152:184:000000000-AWYW1:1:2107:3433:12160 1:N:0:AGAGGATAATACCTGT
AAGCTCGTAGTTGAATTTCGGGCCTGGCTGGGTGGTCTTGCCGCAAGGTAAGCACTGCTCTGGTTGGGTCTTTCCTTCTGGGGAACCAGCGTGCTCTTAATTGAGTGCGTTGGGGATCCAGGACTTTTACTTTGAAAAAATTAGAGTGTTTAAAGCAGGCTTACGCTTGAATACATTAGCATGGAATAATAGAATAGGACTTTGGTTTTATTTTGTTGGTTTCTAGTACCGGAGTAATGATTAATAGGGATAGTTGGGTGGAATTCTCGGGTGCCAAGTAACTCCAGTCACAGAGGATAAT
+
CCCCCGGFGFEFGGAEGGFGFGGGGFDGGGGGGGCGGGGGGGGGGGGGGDFGGGFGGGGGGFGFGGGGGGGGCAFEGGGGGFGGGGGDFCFF:@FGGFCCEEEGGEC<CFG:FGGGG7FEG?<FAFGGG<?FD9BEEFCCFF95B,BFDFGFF9FFDFGG?DDF7+>FDC7FGGGGFFFGGF,>@FF@,@3DEGGGFFFCC9DFGCFFCGGGGFDF@F7CFCFFG@,>;,;*/4;CCF++3AFFFC7?70CF+=+4+**4=>99CCF95*:9ED*:9C6:<7F?AFG791:@CF<C*3***
@M03152:184:000000000-AWYW1:1:2107:9731:12189 1:N:0:AGAGGATAATACCTGT
AAGCTCGTAGTTGAATTTCGGGACCAATTTGTTGGTCGTGCCTCGGTACGTACTGGTATTATTGGTTTCTCCCTTCTGAAGAACCTTGATGTCATTAATTTGGTGTCTCGGGGAATCAGGACTGTTACTTTGAAAAAATTAGAGTGTTTAGAGCAGGCATACGCTTGAATACATTAGCATGGAATAATGAAATAGGACGTTTGATTCTATTTTGTTGGTTTCTAGGATCGACGTAATGATTAATAGGGATAGTTGGGTGGAATTCTCGGGTGCCAAGGAACTCCAGTCACAGAGGATAATC
+
CCCCCGGGGGGGFFFGGGGGGGGGFGGGGGGGGGGGGDCEGGGGGGGGGGGFGGGGGGGGGGGGGGGGGGGGGGGGGFGFGGDFFFGGGGGGGCFGGFFGGGGG7FFFGDGDGEGGGGFGGCFGGGCGGGGFFCDFGGGFGGGGGDDFGE<FGAFGGGGGF<DFGCFCDGGGGGGGGGGGFGGGGGGFGGGGGGDFGGGBBFEAGGGGGGDFGDEGGGGGGGGCGGFCE>EECE*=CF??FGCFGFFCFGFCFGGG*3*:5>CFGGGCFDGDEC@*/954CEG6FCFCC4*<+256@?7*0
@M03152:184:000000000-AWYW1:1:2107:17677:12200 1:N:0:AGAGGATAATACCTGT
AAGCTCGTAGTTGAATTTCGGGATCAATGGATTGGTCATGCCGATGGTGTGTACTGGTCATATTGGTTCTCACCTTCTAAGGAACCATAATGTCATTTATTTGATGTTGTGGGGAATTAGGACTGTTACCTTGAAAAAATTAGAGTGTTTAAAGCAGGCTAACGCTTGAATACATTAGCATGGAATAATGAAATAGGACATCGCATTCTATTTTGTTGGTTTCTAGGATCGATGTAATGATTAATAGGGATAGTTGGGTGGAATTCTCGGGTGCCAAGGAACTCCAGTCACAGAGGATAAT
+
CCCCCGGGGGGGGGGGGGGGGGGGGGGGGGGGGGGGGGGGGGG7FGGGGGGGGGGGGGGGGFGGGGGGGGGGGGGGGGEEGGGGGGGGGGGGGGGGGGFGGGGFDGGGGGGGGDFGGGGFFFCFGGGGGGGGFFFGGGDGGGGGGGGGGGGGGGGGGGEGGGGDGGGGGFGFGFGGGGGGFGGGGGGGGFGGGFGG89CFDFEC@GGGGDGGGGGGGG7EGGGGGC?DGGGGG@DCDF7DCFFGFGFG>C*45B@7C5E*88,<FFGG5>*11/;77CFGF8FGGFG@FB+5+*25860**
@M03152:184:000000000-AWYW1:1:2107:4611:12206 1:N:0:AGAGGATAATACCTGT
AAGCTCGTAGTTGAATTTCGGACCTGGTACGGTGGTCCGCCTTCACGGTGTGTACTGCTGGACCGGGTTCTACCTCTTGGTGAGCCGGCATGCCCTTCACTGGGTGTGTCGGGGAACCAAGACTTTTACCTTGAGAAAATTAGAGTGTTCAAAGCAGGCCTACGCCCGAATACATTAGCATGGCATAATAAAATAGGACGTGCGGTTCTATTTTGTTGGTTTCTAGAGTCGCCGTAATGATTAATAGGGATAGTTGGGTGGAATTCTCGGGTGCCAAGGAACTCCAGTCACAGAGGATAAA
+
CCCCCGGGGGGGGGGGGGGGGGGGGGGGGGGGGGGGGGGGGGGGGGGGGGGGGGGGGGGGGGGGGGGGGGGGGGGGGGGGGGGGGGGGGGGGGGGGGGGGGGGGGGGGGGGGGGGGGGGGGFGGGGGGGGGGGGGGEGGGGGGGGGGGGGGGGFGGGGGGGGGGGGGGG7C:DGGGGDFFGGGGGGG=DDFFGGGGGFGGGGGGG*CGGCEGGGGCEG@BFGFGFDFFGFGGGGDE=C9@CCC++02?629*++<C6=C5C;FGG9EFGFEF=DFCC4>>FFGCF?6@677+<74AEF770
@M03152:184:000000000-AWYW1:1:2107:20203:12262 1:N:0:AGAGGATAATACCTGT
AAGCTCGTAGTTGAATTTCGGGATTAATTTATTGGTCGTGCAATAGTACGTACTGGTATTATTGATTCCTACCTTCTGACGAACCATGATGTCATTAAGTTGGTGTCATGGGGAATCAGGACTGTTACTTTGAAAAAATTAGAGTGTTTAAAGCAGGCTCACGCTTGAATACATTAGCATGGAATAACGAAATAGGAAGTTTGATTCTATTTTGTTGGTTTCTAGTATCGACGTAATGATTAATAGGGATAGTTGGGTGGAATTCTCGGGTGCCAAGGAACTCCAGTCACAGAGGTTAATC
+
B9CC-EF@@D;-CEGDFAFGGCEGGCECFFAFGEEEEEF7FCFGGFFEGEFGFGGGGGFFFGGGGGG<CEFFAFG8@F6@@FFFG<AFEFEGGGGGA<,<CDFC6CCFF9E<C:F=F?FF@FGFFFGGAFFGF9,C9@<AFGFGFFDFGFEAF,B<FDGGFGFC+BFDEGGDGG99F8DFD8,EFAF96>BFGFBD8,683@B,,@FGFCFCF;><C6C8E9EG:,5EED58:CF,=CF:@:;CGGG>?>C,<1>6CGD**,;CCF9C=5E7CC+CFG)0AFGG8+;CFADE+*9+00:**
@M03152:184:000000000-AWYW1:1:2107:15803:12354 1:N:0:AGAGGATAATACCTGT
AAGCTCGTAGTTGAATTTCGAGATCAGTACGCTGGTCGTGCCTTCGGTATGCACTGGTGTCACTGGTTTCTCCCTTCTGAAGAACCGTCATGTCATTAAGTTGGTGTGGCGGGGAATCAGGACTGTTACTTTGAAAAAATTAGAGTGTTTAAAGCAGGCTCGCGCTTGAATACATTAGCATGGAATAATGAAATAGGACGTTTGACCCTATTTTGTTGGTTTCTAGGATCGACGTAATGATTAATAGGGATAGTTGGGTGGGATTCTCGGGTGCCAAGGAACTCCATTAACAGAGGATAAT
+
CCCCCGGGGGGGGGGGGGGGGGGGGGGGFGGGGGGGGGGGGGGGGGGGGGGGGGGDFGGGGGGGGGGGGGGGGGGGGGGGGGGGGGGGGEFGGGGGGGGGGGGGGGGGGGGGGGDGGFGGGFGGFGGGGGGGGGGGFGGGGGGGGGGGGGGFGGGGGGGGGGGGGGGFFDFDF9EEG9:,DFFGGGGGGGGFFGGGGGGGGGG7?;E<@+7?EG+=F*:8CF?FCC?>>+3BCEG5EF7<?7+<F7<?*296+<:<65E8512<D+<<C*7*/7*29C3*:8C76++2+**0+**/;<CC7
@M03152:184:000000000-AWYW1:1:2107:29332:12361 1:N:0:AGAGGATAATACCTGT
AAGCTCGTAGTTGAATTTCGGGATCAATTTATTGGTCGTGCTATTGTACGTACTGGTATTATTGATTCCTACCTTCTGACGAACCATGATGTCATTAATTTGGTGTCATGGGGAATCAGGACTGTTACTTTGAAAAAATTAGAGTGTTTAAAGCAGGCTCACGCTTGAATACATTAGCATGGAATAACGAAATAGGACGTTTGATTCTATTTTGTTGGTTTCTAGGATCGACGTAATGATTAATAGGGATCGTTGGGTGGAATTCTTGGGTGCCAAGGAACTCCAGTCACAGAGGATAATA
+
BC9C<CCFEGFGDAFGGDCFB@CFDFCEGG9DE9<FG7FCDG9FFGGGACGCGGFDFFFFGGGGGGGCFG9EFCFCEDFGGEGG:<EG,CFFFCDGE9EFGEFFFEFDGFGGEGGG?FCF<DFGCFGGGGGGGGC98=8FF,<BFFGGGFFGCF@EFBFEFDFFGDGFE<FGFGGG<FGGGGGGAFFFG+@:FCDFF,>CCGD,@CCG;F;DFADF,8EFFGGC<BCFE:E8C8@,:=DEDFFGG+,0,=**57,,*4C7*5CGGF+5+*=D=<777FAFFG+A+>E+09:9CC**<+0:*
@M03152:184:000000000-AWYW1:1:2107:17772:12420 1:N:0:AGAGGATAATACCTGT
AAGCTCGTAGTTGAATTTCGGATAATAAGAAATTAAAGTTTACCAATTTCGGTTAAACTAATATCTTGTTTCCTTCTTTTCAAGTATACTCCCTTTAACAATAGTTTTTGGGATCAAAGTATTTTGAATCTTTTACTGTGAAGAAATTAGAGTGTTCAAAGCAGGCGTAACTTAGTCTTTGAATATATTAGCATGGGATAATGAAATAGGACTTTAATCCTACTTTCGTTGGTTTCTAGGGCTAAAGTAATGATTAATAGGGATAGTTGGGTGGAATTCTCGGGTGCCAAGGAACTCCAGT
+
CCCCCGGGGGGGGGGGGGGGGGGGGGGGGGGGGGGGGGGGGGGGGGGGGGGGGGGGGGGGGGFGGGGGGGGGGGGGGGGGGGGGGGGGGGGGGGGGGGGGGGGGGGGGGGGGGGGGGEEFGGGGGGGDGGGGGGGGGGFFGGGGFGGGGGGGGGGGGGGGEGGFF7CFFEGGGGGGGGEFGGGGGGGGGGFFGGGFGGDGGGGGGFFG9FGGCGGG9FGGGGGGFFGGDGGCEGGGGDG6C?D>7<FC:<CCDGGGGGGGFFFEFCEGG,;CCDC8CGFGGCEC;:EGFFFFG4>EGCGFC
@M03152:184:000000000-AWYW1:1:2107:10396:12463 1:N:0:AGAGGATAATACCTGT
AAGCTCGTAGTTGAATTTCGGGCCTGGCCGGGCGGTCTGCCTAACGGCACGTACTGTCTGGGCGGGCCTTACCTCTTGGTGAGCCGGCGTGCCCTTCGTTGGTGTGCGTCGGGGAACCAGGACCTTTACCTTGAGAAAATTAGAGTGTTCAAAGCAGGCCTATGCCTGAATACATTAGCATGGAATAATAAAATAGGACGCGCGGTTCTATTTTGTTGGTTTCTAGAGTCGCCGTAATGATTAATAGGGATAGTTGGGTGGAATTCTCGGGTGCCAAGGAACTCCAGTCACAGAGGATAAT
+
CCCCCGGGGGGGGGGGGGGGGGGGGGGGGGGGGGGGGGGGGGGGGGGGGGGGGGGGGGGGGGGGGGGGGGGGGGGGGGGGGGGGGGGGGGGGGGGGGGGGGGGGGGGGGGGGGGGGGGGGGGGGGGGGGGFFDFGGGGGGGGGGGFGGGGGGGGGGGGGGGGGGGGGGGGGGGGGGGGGGGGGGGGGGGGGGGGGGDCFGDEGGGGGGGDGGGGFFGGGGGGFGGGG?FFCEDEG5EGGGGFCFGGCFD7D7C9FFGC>;CFGFGFGGGGGCEGGGGGFGG6?:CC8F?FCCECFF;+*:*
@M03152:184:000000000-AWYW1:1:2107:25312:12511 1:N:0:AGAGGATAATACCTGT
AAGCTCGTAGTTGAATTTCGGGATCAGTATGTTGGTCGTGCTTCGGTACGTACTGTCATTACTGGTTTCTCCCTTCTGAAGAACCTTGATGTCATTAATTTGGTGTCTTGGGGAATCAGGACTGTTACTTTGAAAAAATTAGAGTGTTTAAAGCAGGCATACGCTTGAATACATTAGCATGGAATAATGAAATATGACGTTTGATTCTATTTTGTTGGTTTCTAGGATCGACGTAATGATTAATAGGGATTGTTGGGTGGAATTCTCGGTTGCCAAGGAACTCCAGTAACAGAGGATAATC
+
CCCCCGGGGGGGGGFGGGGGGGGCGG<FGFFFFFGEGGGGEFDAGG@FGGGGFGGGGGGGGFGGGGGGGGGGGGGGGGGGGGGGFGGGFEGFGGGFAEGGFGGGFGGGGGGFGDGGGCFG<FDFCFGGGGGGGCGAFC<=BFAFEGGGGGGGCFGFFGGGGGGGFEFE8EAFFCG9<FCCGGG,EABFGFFGFC,>DGFF7DBDGGGGGGGGCCFGGDCG>;EF,,:9DB*4*1=DD,5;CD9BFF,96,*=>9<E?EG7C99<@FC8**//=*>F45)*ACGGGGGF7::?GF3*0+:7*
@M03152:184:000000000-AWYW1:1:2107:11030:12552 1:N:0:AGAGGATAATACCTGT
AAGCTCGTAGTTGAATTTCGGGCCCGACTGAGTGGTCTTGCCTCGTTGTAAGCACTGCTCTGGTTGGGTCTTTCCTTCTGGCTAACCAGCTGCCTTTCATTGGGTTGGCTGGGGCTCCAGGACTTTTACTTTGAAAAAATTAGAGTGTTCAAAGCAGGCATTTTTTAGCTTGAATACATTAGCATGGAATAATAAAATAGGACTTTGGTTCTATTTTGTTGGCTTCTTGGACCGAAGTAATGATTAATAGGGATAGTTGGGTGGAATTCTCGGGTGCCAAGGAATTCCAGTCACATAGGAT
+
CCCCCCFGGGGGGEGGGFFEGGGGGGGGGEGGGGGGGGGGGGGGGGGGGGGGGFGGGGGGFGGFGGGGGGGGGFGGGGGGGCECFGGGGGGFGGGGGGGFGGGGGGGGGGEGGEG7FGFGGGGGGGGAEEGGFGFEFFEGGGCFCFGGGFGCEFFEFGGGGGGGGGFG9FG8<<DCF,DC9FCAFCGGGGGAFGDEFE:C,7@FCFA@@:FGAFFFFDFFFD>FGFG,>:8:AEGE8*;CCF+<1:;@976**=*=CF9E8:B57+CF9F?CECFG<*@0:*28+<C++*22:**++377*
@M03152:184:000000000-AWYW1:1:2107:25867:12599 1:N:0:AGAGGATAATACCTGT
AAGCTCGTAGTTGAATTTCGGGATCAATTTATTGGTCGTGCTATTGTACGTACTGGTATTATTGATTCCTACCTTCTGACGAACCACGATGTCATTAATTTGGTGTCATGGGGAATCAGGACTGTTACTTTGAAAAAATTAGAGTGTTTAAAGCAGGCTCACGCTTGAATACATTAGCATGGAATAACGAAATAGGACGTTTGATTCTATTTTGCTGGTTTCTAGGATCGACGTAATGATTAATAGGGATAGTTGGGTGGAATTCTCGGGTGCCAAGGAACTCCAGTCACAGAGGATAATA
+
CCCCCGGGGGGGGGGGGGGGGGGGGGGGGGGGGGGGGGGGGGGGGGGGGGGGGGGGGGGGGGGGGGGGGGGGGGGGGGGGGGGGGGGGGGGGGGGGGFGGGGGGGGGGGGGGGEGGGGGGGGGGGGGGGFFGGGGGGGFGGGGGGGGGFEFGGDGGGGGGGGGGGGGGGGGGGGGDGFGGFGG:DGGGCCCGGGGC:<CFGGG9=FFGGGFGGGGGGCFGGGFCFF:;CED>CEGGCCCFGFGGGG6C6=FGGGGG5CE7FCGG=1?*5==<29:8FFAFGG76CGGCCFGGFF5=?<:**
@M03152:184:000000000-AWYW1:1:2107:4476:12633 1:N:0:AGAGGATAATACCTGT
AAGCTCGTAGTTGAATTTCGGGCCTGGCTGGGTGGTCTTGCCGAAAGGTAAGCACTGCTCTGGTCGGGTCTTTCCTTCTGGGGAACCAGCGTGCTCTTAACTGAGTGCGTTGGGGATCCAGGACTTTTACTTTGAAAAAATTAGAGTGTTTAAAGCAGGCTTACGCTTGAATACATTAGCATGGAATAATAGAATAGGACTTTGGTTCTATTTTGTTGGTTTCTAGGACCGAAGTAATGATTAATAGGGATAGTTGGGTGGAATTCTCGGGTGCCAAGGAACTCCAGTCACAGAGGATAAT
+
CCCCCGGGGGGGGGGGGGGGGGGGGGGGGGGGGGGGGGGGGGGGGGGGGGGGGGGGGGFGGFGGGGGGGGGGGDGGGGGGGGGGGGGGGGGGGGGGGGGFGGGGGGGGGGGGGGGGGGGGGGGGGGGGGGGGFFGGGGGGGGGGGGGGGGGGGGGGGGGGGGGGGDGGGGGGGGGFGGGGGGGGFGFCEFFGGFGGG7FFGGGGGGFGFCCCFGGFGFF>CFFGFCCABCCGGGGGGGGFG?C7AFGCECFGGGGFGEEGDEFF4?:7C5EGGDGC9<:FGGGCGG6<CFD7?9<*AFGC*
@M03152:184:000000000-AWYW1:1:2107:29384:12672 1:N:0:AGAGGATAATACCTGT
AAGCTCGTAGTTGAATTTCGGGACCAATTTGTTGGTCGTGCCTCGGTACGTACTGGTATTATTGGTTTCTCCCTTCTGAAGAACCTTGATGTCATTAATTTGGTGTCTTGGGGAATCAGGACTGTTACTTTGAAAAAATTAGAGTGTTTAAAGCAGGCATACGCTTGAATACATTAGCATGGAATAATGAAATAGGACGTTTGATTCTATTTTGTTGGTTTCTAGGATCGACGTAATGATTAATAGGGATAGTTGGGTGGAATTCTCGGGTGCCAAGGAACTCCAGTCACAGAGGATAATA
+
CC9CCFGEEFGGGGGGGGGGGEGGGGGGGAFFGCGGFGGDEFGGGGGGGGGGGGGGGGGGGGGGGGGFGGFGGGGGGGCDFGG?EFGGGGGEGGGGGGGGGGGGGFFCGEG?FFGFGGCGGGGGGGGGCFGGGGFGGGGGGEGDFGGGGGFFFCFFFEGDBFGGGGGGFGFFGGGG98FAFGCDFFGGF;FEBDFFGFGGCGEFDFFG9FGFFGED7@EFDFGGG,@CCECGDEFD>EFC:91CCFC6,CCCF7,=?:8CFFCF7<;EE5CCD4CFGGAFGGG0ACEFC?F?EF36@?C**
@M03152:184:000000000-AWYW1:1:2107:2883:12735 1:N:0:AGAGGATAATACCTGT
AAGCTCGTAGTTGAATTTCGGAATCGCTAAAGTGGTCAGCCTTAGGGTTTGTACTGCTTTTGGTGATTCTTATTTACCTTCTAGGGAGCCTTCATGATCTTAATTGAGTGTGATGGGGATCTAGAACTTTTACTGTGTAAAAATTAGAGTGTTCAAAGCAGGCATCTTAACGCTTGAATACATTAGCATGGAATAATAAAATAGGACTTTGGTTTTATTTTGTTGGTTTCTAGGACCGAAGTAATGATTAATAGGGATAGTTGGGTGGAATTATCGGGTGCCAAGGAACTCCAGTCAGAGA
+
C9CCCGG6@FCAFGFGG9<@:C@<CFFG;:FFCFFFE6C<F8EFCEFEF7FFFFGGE9,C<ECFFEFGC,6EFFGG@9@<CCCFGFDGEBFF,EE,,6C6CEDECFGFFFFGF9FCFCCBFEEE?ECF<EFF9EF<B,@BEFFFGGGGDEEFCFGGFGGG,96A8FCEFB?FFEEF@ABFGGGFAF@D3EFGFGGGGGC9FFGGGGG@FGGDE7,D;D,@EGG6@FEFCFGGDFG,*4;*;D7C7B,22<:@C7<68F?:,BEFDEEDDC,2,1+1935C**5<*A8E*9;6?CDEF+072
@M03152:184:000000000-AWYW1:1:2107:12298:12887 1:N:0:AGAGGATAATACCTGT
AAGCTCGTAGTTGAATTTCGGGATCAGTATGTTGGTCGTGCTTCGGTACGTACTGTCATTACTGGTTTCTCCCTTCTGAAGAACCTTGATGTCATTAATTTGGTGTCTTGGGGAATCAGGACTGTTACTTTGAAAAAATTAGAGTGTTTAAAGCAGGCATACGCTTGAATACATTAGCATGGAATAATGAAATAGGACGTTTGATTCTATTTTGTTGGTTTCTAGGATCGACGTAATGATTAATAGGGATAGTTGGGTGGAATTCTCGGGTGCGAAGGAACTCCAGTCACAGAGGATAAGT
+
CCCCCGGFGGGGGGGGGGFGGGGGGGGGGGGGGGGGGGGGDFGGGGGGGGGGGGGGGFGGGGGGGGGGGGGGGGFGGGGGGGGGGGGGGGGGGGGGGGGFGGGGGFGGGGGGGECDFGFGFGGGGGGGGGGGGGGGGGGGGGGGEFGGGGGGGGGGGGGGGGGGGGGGGGGGGGGGGGGFFCFGDDFGGDFDC=EECDFFF7+@@7DFGGGGGGGGGGGGGGGGCEFGGEEGGGFFCGCFFGD@FGFG?C6FF@CC5:E78+<:1A98F=*)7)1)C3;7=FC?FFG+<*2+<CD6@:***
@M03152:184:000000000-AWYW1:1:2107:12754:12936 1:N:0:AGAGGATAATACCTGT
AAGCTCGTAGTTGAATTTCGGGTCCGGCTGAGTGGTCTTGCCAATGGTAAGTACTGCTCTGGTCGGATCTTTCTTTCTGGGGAACCAACGTGCTCTTAATTGAGTGCGCTGGGGATCCAGGACTTTTACTTTGAAAAAATTAGAGTGTTTAAAGCAGGCCTACGCTTGAATACGTTAGCATGGAATAATAGAATAGGACTTTGGTTCTATTTTGTTGGTTTCTAGGACCGAGGTAATGATTAATAGGGATAGTTGGGTGGAATTCTCGGGTGCCAAGGAACTCCAGTCACAGAGGATCATC
+
CCCCCGGGDGGGGGGGGGGGGGGGGGGGGGGGGGGGGGGGGGGGGGGGGGGGGGGGGGGGGGGGDCFGGGGGGGGGGGGGGGCEGGGGGGGGGFFGGCFGGGGGGGGGDGGGGEDDGGGG8ADFGGFFGGGGCDFFGGGGGFDFGGGGGGFFFGFGGCFGGGGGGEGGCCGGGGGGGGGGDGGGGG?EEFFGAFGGCDG7FGGDCEGGGFGGG,>FGGEFGGGGFE?G5C=EEE:EEGF7>EGFC7@66FC6?FDCEGGCCBCF=FE*:EFGGFFFD3:4AGFGG6:C76:CG*968+2:*
@M03152:184:000000000-AWYW1:1:2107:10451:12968 1:N:0:AGAGGATAATACCTGT
AAGCTCGTAGTTGAATTTCGGGCCTGGCTGGGTGGTCTTGCCGCAATGTAAGCACTGCTTTGGTCGGGTCTTTCCTTCTGGGGCGCTAATGTGCTCTTAATTGAGTGCTTTGGGGATCCAGGACTTTTACTTTGAAAAAATTAGTGTGTTTAAAGCATGCTTACGCTTGAATACATTAGCATTGAATAATATAATAGGATTTCGGTTCTATTTTGTTGTTTTCTAGGACCGAATTAATGATTAATAGGGAGAGTTGGGTGGAATTCTCGGGTGTCACGGAACTTCATTCACAGAGGATAAA
+
CCCC9@FCGFGGGGGGFCDE:+@C7<C-CFEGGGGECGGGGGEEF76FFC<CEE8,C<F,9EAFCE7C<7EFG<,EF<F,CC+,+@=FCACE,5F9F<<CF,E,CF9,,<<,4BC7F@=F=FD+4=<F,5E,B?9FGF,@<,<B,C@FE8DG,,3:>,:3>,@DF7FEF@3EF=,,@,,,,7,3,@@,73,,,3,@F<,@;>,,5>C7D,DCF9,3?@<E6:;,5,,:<BEC*3/<+1>+;@++1:++****=7+<C5CEC*0<DEC:*>57:)97*/.)**+++0030*:<+*2:8FGG*
@M03152:184:000000000-AWYW1:1:2107:25252:12986 1:N:0:AGAGGATAATACCTGT
AAGCTCGTAGTTGAATTTCGGTTAATAAGAAATTTATGGTACACTTTTTAAGTGGCACTAAGATTCTTATTTCCTTCCTTTTTGATAATTTATTATCAAAATCTTCTACTGTGAAGAAATTAGAGTGTTCAAAGCAGGCGTAACATGCCTTTGAATATATCAGCTTGGGATAATGAAATAGGATTTTGGTTCTACTTTCGTTGGTTTCTAGGGCTAAAATAATGATTAATAGGGATAGTTGGGTGGAATTCTCGGGTGCCAAGGAACTCCAGTCACATAGTATAATATAGTATGCCGTCTT
+
CCCCCGGGGGGGGGAFFFG8FCFFFGFCECEC@CEEFFDGFGAGFDFDGFFGGGGGFGGFGFGGGGGGCCGFEFFGGGGGGGGE>CDECFGGGGGFEFFD@AEFGFFEGFFG9FFG6C<<C?8C,CFCFGFCEGGFG@ECFCGEGGG8FEAFFFFFFGG?E?E8,9EFEG?F<F95<<@F:AF9FFG98>DFFGCEFD=FFD8FED:FCF,,==8DFG9DF9EEGGGGA;,@6?,,,4DC+@CE5CF,9@=<@@55D**?;,,8DF68BFFC@=CC:++;,1>F@F?9,+35CF>CE1:49
@M03152:184:000000000-AWYW1:1:2107:16269:13007 1:N:0:AGAGGATAATACCTGT
AAGCTCGTAGTTGAATTTCGGGACCAATTTGTTGGTCGTGCCTCGGTACGTACTGGTATTATTGGTTTCTCCCTTCTGAAGAACCTTGATGTCATTAATTTGGTGTCTTGGAGAATCAGGACTGTTACTTTGAAAAAATTAGAGTGTTTAAAGCAGGCATACGCTTGAATACATTAGCATGGAATAATGAAATAGGACGTTTGATTCTATTTTGTTGGTTTCTAGGATCGACGTAATGATTAATAGGGATAGTTGGGTGGAATTCTCGGGTGCCAAGGAACTCCAGTCACAGAGGATAATC
+
CCCCCGGGGGGGGGGGGGGGGGDGGGGGGGGGGGGGGGGGGGGGGGGGGGGGGGGGGGGFGGGGGGGGGGGGGGGGGGGGGGFFGGGGGGGGGGGFCCFGGGGGGGGGGGGGGEGGGGGGGGGGGGGFGF9AEFFFGGDGGGFGGGGGGGGGGGGGGGGGGGGGGDGGGGGGGGFGGGGGFDGGGGGGGFEGGGGGDGG@FGG9FADFCFGGGGGGDGEDGGGCFGG7?GCBEC>:EGGFFE7C:>6:6;CCGGGD*=>E5:CGFG9/:EFDC57*;905AF?F?F?9C?D7C7<:6+02*
@M03152:184:000000000-AWYW1:1:2107:12690:13311 1:N:0:AGAGGATAATACCTGT
AAGCTCGTAGTTGAATTTCGGGTCCGGCTGAGTGGTCTTGCCAATGGTAAGTACTGCTCTGGTCGGATCTTTCTTTCTGGGGAACCAACGTGCTCTTAATTGAGTGCGCTGGGGATCCAGGACTTTTACTTTGAAAAAATTAGAGTGTTTAAAGCAGGCCTACGCTTGAATACGTTAGCATGGAATAATAGAATAGGACTTTGGTTCTATTTTGTTGGTTTCTAGGACCGAGGTAATGATTAATAGGGATAGTTGGGTGGAATTCTCGGGTGCCAAGGAACTCCAGTCACAGAGGATAATC
+
CCCCCGGGGGGGGGGGGGGGGGGFGGGGGGGGGGGGGGGGGGGGGGGGGGGGGGGFDFGGGGGGGGGGGGGGGGGGGGGCGGGGGGGGGGGGGGGGGGGGGEFGGGFFGGGGDGGGGGGGDFGGGGGGGGGGGEFGCGEGGGAGGGGGGGGGGGGGGFGFGGGGGGGGGGGGGGGGGFFGGGGFGGGGGGGGFCFGD9FFFFG?FGGFAFGGGGGGGGGGB,@EGFF?8:BEECE9CF?CDF?FGG?E7F5?FGC+=EG@C9BGGGGD5CFDE7CF4C><78C<88:FFF7:+*76+<0**
@M03152:184:000000000-AWYW1:1:2107:3417:13355 1:N:0:AGAGGATAATACCTGT
AAGCTCGTAGTTGAATTTCGGGTCTGGCTGACCGGTCCGCCTCACCGCGTGCACTGGTTCGGCCGGATCTTTCCTTCTGGCTAACCTCATGCCCTTTACTGGGTGTGCTGGGGAACCAGGACTTTTACTTTGAAAAAATTAGAGTGTTCAAAGCAGGCATATGCTCGAATACATTAGCATGGAATAATAGAACAGGACGTGCGGTTCTATTTTGTTGGATTCTAGGACCGCCGTAATGATTAATAGGGATAGTTGGGTGGAATTCTCGGGTGCCCAGGAACTACAGTCACAGAGGATAATA
+
CACC9EFGGGEDFEGGFGGFGGFEGGGGGDGFFGGGGGEGGGGDDEGGGGGGDDF@FGGGGGEEGG@FGGGGGGFCFGGGGGCGGGGGFGFGCF@,BE?CEFGECGGGGGFEEGCFF8F+=8EFFF9CEGGGCFGG,@FCEFGGGGGGFAFDDC3:BCFGFC,7,@CC,@F>3FFGGGGGGFGCD:EFGCFFEF@FEFEG7EEFF:FFFG9B9,=CCC,??C@CC+<CG>:1***3;CEG=:++<7CCC65CE+0+2:*?*9CGF+3:CC53***2**7CCC+2+<E6+9C:C75*<C***
@M03152:184:000000000-AWYW1:1:2107:6987:13389 1:N:0:AGAGGATAATACCTGT
AAGCTCGTAGTTGAATTTCGGGCCTGGCTGGGTGGTCTTGCCGCAAGGTAAGCACTGCTCTGGTTGGGTCTTTCCTTCTGGGGAACCAGCGTGCTCTTAATTGAGTGCGTTGGGGATCCAGGACCTTTACTTTGAAAAAATTAGAGTGTTTAAAGCAGGCTTACGCTTGAATACATTAGCATGGAATAATAGAATAGGACTTTGGTTCTATTTTGTTGGTTTCTAGGACCGAAGTAATGATTAATAGGGATAGTTGGGTGGAATTCTCGGGTGCCAAGGAACTCCAGTCACAGAGGATAAT
+
CCCCCGGGGGGGGGGGGGGGGGGGGGGGGGGGGGGGGGGCGGGGGGGGGFGGGGGGGGGGGGGFFEGGGGGGGGGGGGGGGGGDDGGGGGGGGGGGGGGAFEFFFGGGGGGGGGGGGGGGGGGGGGFGGGGGGGGG9FEGGGGGGGGGGGGGGGGGGGGGGGFGFGGGGGEGGGGGGDGFGGGGGGFFGGGGGGGGGGFFDFGCFCGGGGGGGGGFF>8EGGGGG@E8FF:EC>FGF??CCACC::<CG?8C8:FFGCEEEGGCFFFGEFEGEDCFC45FGFD+CF?@F=FC7CGF6CGC*
@M03152:184:000000000-AWYW1:1:2107:20825:13398 1:N:0:AGAGGATAATACCTGT
AAGTTCGTAGTTGAATTTCGGACCTGGTACGGTGGTCCGCCTTCACGGTGTGTACTGCTGGACCGGGTTCTACCTCTTGGTGAGCCGGCATGCCCTTCACTGGGTGTGTCGGGGAACCAAGACTTTTACCTTGAGAAAATTAGAGTGTTCAAAGCAGGCCTACGCCCGAATACATTAGCATGGCATAATAAAATAGGACGTGCGGTTCTATTTTGTTGGTTTCTAGAGTCGCCGTAATGATTAATAGGGATAGTTGGGTGGAATTCTCGGGTGTCAAGGAACTCCAGTCACAGAGGATAAA
+
CCCBCEGGGGGGGGGGGGGGGGGGGFGGGGGCGGGGGGGGGGGGGGGGDGGGGGGGGFFGGGGGGGGGGGGGGGGGGGGGFGGGGGDGGGGGFGGGGGGGGGGGGCFGGGGGGGGGFGFFFGGGGGGGGGGFGGGFFGFG8FGGGFGGGDGGGGGGGGGGGGGGGGGDGGGGGGGG9FFGGBF7FEGGGFGGGGGGGGGGFFFDGF<CG9FGGGGGGGGGGC?EGECFFGGGGGEGGGG7F7+<CFGGGFD6C7C78*:?88@FG7CF5C*//)0:*C?F6;@E?8:C+*:EGDF**+:C*
@M03152:184:000000000-AWYW1:1:2107:14263:13399 1:N:0:AGAGGATAATACCTGT
AAGCTCGTAGTTGAATTTCGGACTCGGTTGGATGGTCTGCCTTTGGTATGTACTGTCCTGACCGGGCCTCACCTTCTGGTGAGCTGTCGTGTTGTTTACTCAGCGCGGCAGGGAACCAGGACTTTTACTTTGAAAAAATTAGAGTGTTTAAAGCAGGCTTTCGCTTGAATACATTAGCATGGAATAATAAAATAGGACTTTGGTTCTATTTTGTTGGTTTCTAGGACCGAAGTAATGATTAATAGGGATAGTTGGGTGGAATTCTCGGGTGCCAAGGAACTCCAGTCACAGAGGATAATCT
+
CCCCCGFFGGGGGGFFGGGGGGDGGGEEGGGGGGEGCEGGGGGGGGGGGGGGGGGGGFGGGGGGGGGGGGGGGGGGGGGGGFEFGGGGGCFGGFGGGGGGGGFGGGEFGGGDGGFGCGGGFGGDGGGGGGGGGFGGGGGGGGGGGGGGGGDDGGGGGGGGGGGGGGGGGGGGGGGGGGGGGGCGGGGGGGGCFEFF@DFCGGGGG<:@DFFF?F7<CEFGGFEF6CFEGGGC8FFFGGDGFGGDG<=**=FGGGFDEGDDC9FGGFCFCFEC6>FFGFFFFFGFGG+<<*786/0CCE:7:
@M03152:184:000000000-AWYW1:1:2107:10699:13456 1:N:0:AGAGGATAATACCTGT
AAGCTCGTAGTTGAATTTCGGGATCGACGGGTCGGTCGCGCCTCTGGTGTGTACTGGCCCTGTCGGTTTCTCCCTTCTGACGAACCACGATGTCATTAATTTGGTGTCGTGGGAAATCAGGACTGTTACTTTGAAAAAATTAGAGTGTTTAAAGCAGGCATTCGCTTGAATACATTAGCATGGAATAATGAAATAGGACGTTTGATCTTATTTTGTTGGTTTCTAAGATCGACGTAATGATTAATAGGGATAGTTGGGTGGAATTCTCGGGTGCCAAGGAACTCCAGTAACAGAGGATAAA
+
CCCCCGGGGGGGGGGGGGGGGGGGGGGGGGGGGGGGGGGGGGGGGGGGGGGGGGGGGGGGGGGGGGGGGGGGGGGGGGGGGGGGGGGGGGGGGGGGGDGGGGGGGGGGGGEGGFGFGGGGGFGEFGGGGGGFFFFFGGGGGGGGGGGGGGGGGGGFGGGGGGFDGEGGGGFGGGGGGGCFFGGFFGGGGGFGFFEGGG@FFGGGDGGFC;CFGGGGGGFGGGFFFCBCFGCEGGGGF5?GGFCGFFGGGGFCCF?FFDEGGDFGGFG@CFCCEGFGGF@GG6@FEF6E+9CF?<FGCFG7*
@M03152:184:000000000-AWYW1:1:2107:19458:13461 1:N:0:AGAGGATAATACCTGT
AAGCTCGTAGTTGAATTTCGGACCTGGCTGGGCGGTCTTGCCGAAAGGTAAGCACTGCTCTGGTCGGGTCTTTCCTTCTGGGGAACCAGCGTGCTCTTAATTGAGTGCGCTGGGGATCCAGGACTTTTACTTTGAAAAAATTAGAGTGTTTAAAGCAGGCATACGCTTGAATACATTAGCATGGAATAATAGAATAGGACTTTGGTTCTATTTTGTTGGTTTCTAGGACCGAAGTAATGATTAATAGGGATAGTTGGGTGGAATTCTCGGGTGCCAAGGAACCCCATTCACAGGGGTTATC
+
CCCCCFFFGGGGDECEGG9FDEGGGCCFFGEFGGGGGGGGGGGGGGEGGDFGCEFGGGGGGFGGFEGGGDFGGGGGGGGFGGG:FFFG@FFGGGFFEFF<9FGFG<FF:F=CDGGGCGGGGGFGFCFGGGCGGGFGDFE:FGGFGGGGGGGGGECDCECCCEFFC>BFF7:FGGGFGAC,@,EE@AEGCFBF;DEFGGADFDFGFFFBC@FGGCCFGCFEFB;BC@FFGGB8CEE7CC+;@C+<9+>EC*;6+2+<88//880@4+0<EGC1>D*:4C)7EC*288*2+/0<C**/*2***
@M03152:184:000000000-AWYW1:1:2107:4548:13475 1:N:0:AGAGGATAATACCTGT
AAGCTCGTAGTTGAATTTCGGGATCAATTTATTGGTCGTGCTATTGTACGTACTGGTATTATTGATTCCTACCTTCTGACTAACCATGATGTCATTAATTTGGTGTCATGGGGAATCAGGACTGTTACTTTGAAAAAATTAGAGTGTTTAAAGCAGGCCCACGCTTGAATACATTAGCATGGAATAACGAAATAGGACGATTGATTCTATTTTGTTGGTTGCTAGAATCGACGTAATGATTAATAGGGATAGTTGGGTGTAATTCTCGGTTGCCAAGGAACTCAAGTAACAGAGGAGAATA
+
CCCCCFGGGDBACFFGEFGFE+F7<@FFGGGGGC6CE@+;CFGGG,CCCCFCCDAF,CFFFAD,<@FFGGGFDGFE9<CF6FFFG<EAGCFGGGGG9FEGG@9F7E8@@,,,,B6EE<,<FFGFFGFEGA<9E,EFGFFGC=A,5BFF@EFFGGGFFDF::?+@CFGGFCCFE,FAE8>FFF?FGG;6+@@CAF,DF8++8>@CEFFC9D9FGGG?,DB:*4@;D,7=96::*4=8EFC7:,,,<7,,,408,,,0*=5*>;CG@C<8***2/0:*/*;<CE9+59<++3C76*9**:9F7
@M03152:184:000000000-AWYW1:1:2107:16673:13479 1:N:0:AGAGGATAATACCTGT
AAGCTCGTAGTTGAATTTCGGGCGTAGCTGAGCGGTCCACCTTTGGGTGAGAACTGTTCGGCCGCGCCTTTCCTTGTGGGGAACCAACATGCGCCTAACGGTGTGTGCTGGCAATCCACAACTTTTACTTTGAAAAAATTAGAGTGTTTAAAGCAGGCTGACGCTTGAATACATTAGCATGGAATAATAGAATAGGACTTTGGTTCTATTTTGTTGGTTTCTAGGACCGAGGTAATGATTAATAGGGATAGTTGGGTGGAATTTTCGGTTGCCAAGGAACTCCAGTCCCAGAGGATAATCT
+
CCCCCGGGGGGGGGGGGGCFEGGGGGGGGGGGGGGGGGGGGGGGGFGGGGGGGGGGGGGGEFGGGGGGGGGGAFGEGFGGGGGGGGGGGGGGGGGGGGGGGGGEGGCFGGGGGGGGGGGGGGGGGGGGGGGGGFGGGGGGGGGGGGGGGFGGGGFGGGGGGGGGGGGGGGFGGGFFCGGGGGGDA9DGGGGDFG@FGGFGGG7CG,?CEFEF@FFA8CGF?E@FFGFGGDEGGFFGECFFCC++<C8?FCD9CEF5CEGC@FG+20*?***1<DGFGC?*2:+220<+3**1:C*<9?0*2
@M03152:184:000000000-AWYW1:1:2107:3589:13511 1:N:0:AGAGGATAATACCTGT
AAGCTCGTAGTTGAATTTCGGCCCTGGCCTTGTGGTCTTGCCTCACGGCAAGCACTGCAGTGGTAGGGGCTTTCTTTCTTGTTGTGTCCGTTTTTTCCTTAATTGGACGTGACGAGCGGCCAGGACTTTTACTTTGAAAAAATTAGAGTGTTTAAAGCAGGCATATGCTTGAATACATTAGCATGGAATAATAGAATAGGACTATGGTTCTATTTTGTTTGTTTCTATGGCTAAGATCATGATTAATAGGGATAGTTGGTTGTAATTCTCGGGTGCCAAGGAACTCCAGTCACCGAGGATA
+
CCCCCFCFFCFGCF@EFGAEFEGGGFEFFDGFGCCFGGGEEE6CCEE;B8C@F,@FEGF,E8EGDDF@:@FFFFFGGCF,<FG8F:FGFBFG8F@FFEFE9,CF<<FE@F7FD?BFGCC7F:D@7=FFGFCFGGGAE?EF<=FG9FDDF9FFFFFGCGFD7@<F,CFFGG<F7@@FEGGGFGFG9B,9@,>D,@;BFFA,>CF7@,BF@>DDCCEGGGG68,?EFG9,?,;8,?,9?,1=@FFC92CF++56C*9AF+B*;B*?+4>+:+*/*>)*776**A6FGDGCF94+<**:*25C*
@M03152:184:000000000-AWYW1:1:2107:5352:13514 1:N:0:AGAGGATAATACCTGT
AAGCTCGTAGTTGAATTTCGGGATCAATTTATTGGTCGTGCTATTGTACGTACTGGTATTATTGATTTCTACCTTCTGACGAACCATGATGTCATTAATTTGGTGTCTTGGGGAATCAGGACTGTTACTTTGAAAAAATTAGAGTGTTTAAAGCAGGCTCACGCTTGAATACATTAGCATGGAATAACGAAATAGGACGTTTGATTCTATTTTGTTGGTTTCTAGGATCGACGTAATGATCAATAGGGATAGTTGGGCGGAATTATCGGGTGCCAAGGAACTCCAGTCACAGAGGATAATT
+
CCCCCGGGGGGGGFGGFGGGGGGGGGGGGGGGGGGGGGG>FGFFGCFGGGGGGGGGGGGGGGGGGGGGGGGGGFGGGDEGCECFGGGGGGFFGGGGFGFFGGCGGFFGGGGGGGGGGGGGGGGGGGGGGFGECFEFGGGFGFGGGGGGFFFEAFFGGGFGGGGGGGCEGGG9FFDFFFDFGGGGCFGGGDEDFGGDDFG@+,+7@@FFFFGCFG@FGC@DEFC,E9,@3B*>CEDF5:?E7DGC,=C66CFFGGG,?G****8B+=BE5/1)25?449>72<FGFGFF+9:+<FD66<*2*
@M03152:184:000000000-AWYW1:1:2107:12713:13628 1:N:0:AGAGGATAATACCTGT
AAGCTCGTAGTTGAATTTCGGGTCCGGCTGAGTGGTCTTGCCAATGGTAAGTACTGCTCTGGTCGGATCTTTCTTTCTGGGGAACCAACGTGCTCTTAATTGAGTGCGCTGGGGATCCAGGACTTTTACTTTGAAAAAATTAGAGTGTTTAAAGCAGGCCTACGCTTGAATACGTTAGCATGGAATAATAGAATAGGACTTTGGTTCTATTTTGTTGGTTTCTAGGACCGTGGTAATGATTAATAGGGATAGTTGGGTGGAATTCTCGGGTGCCAAGGAACTCCAGTCACAGAGGATAATT
+
CCCCCGGGGGGGGGGGGGGGGGGGGGGGGGGGGGGGGGGGGGGGGGGGGGGGGGGGGGGGFCGGGGGGGGGGFGGGGGGGGGGGGGGGGGGGGGGGGGFGGGFGGGGGGGEGGGGGGGFGFGGGGGGGGGGGGGGEFGGGFGGGGGGGGGGFFAFGFGGEGDFEGEGDFFGGGGGGGGGGGGGGGGGGFGGGFGGGGGGGGGGFFGGGGGGGDFGGGFCFGEGGEGCEEE8FGG;;CGFG89FF77>C66*<>EC6CGCCC9CFCFEE55FDEFG4CD5C:??GG8+++10:C<D6C9C**
@M03152:184:000000000-AWYW1:1:2107:26309:13683 1:N:0:AGAGGATAATACCTGT
AAGCTCGTAGTTGAATTTCGGGATCGATGGGTCGGTCATGCCCTCGGTATGTACTGGTCTCATTGGTTCTCACCTTCTAAGGAACCATGATGTCATTCGGTTGATGTTGTGGGGAATTAGGACTGTTACCTTGAAAAAATTAGAGTGTTTAAAGCAGGCCAACGCTTGAATACATTAGCATGGAATAATGAAATAGGACATCCGATTCTATTTTGTTGGTTTCTAGGATCGATGTAATGATTAATAGGGATAGTTGGGTGGAATTCTCGGGTGCCAAGGAACTCCAGTCACAGAGGATAAT
+
CCCCCGGGGGGGGGGGGGGGGGGGGGGGFGGGGGGGGGGGFGGGGGGGGGGGAFGGGGGGGGGGGGGGGGGGGGGGGGGAFGGGGGGGGGGGGGGFGGGGFGGGGGGGGGGGDGGGGGGGG9FFFFFFFGGFFAFFDGEGDFFGGGGGGFEGGGGGFFGGGGGGGGGFFGGFCDGGGGGGGFF?FGFGGFAFFGFAGGGGGGFGCFGFFFEFFGGGGG7EGGCD,2??CFGGFC@>CF,;C@??9+BFC=C68CGCFDE*:*CFD9<75:5C=DCG7*37?@FCFGFG6*:A+*2**<>C2
@M03152:184:000000000-AWYW1:1:2107:8704:13761 1:N:0:AGAGGATAATACCTGT
AAGCTCGTAGTTGAATTTCGGGATCAATTTATTGGTCGTGCTATTGTACGTACTGGTATTATTGATTTCTACCTTCTGACGAACCATGATGTCATTAATTTGGTGTCTTGGGGAATCAGGACTGTTACTTTGAAAAAATTAGAGTGTTTAAAGCAGGCTCACGCTTGAATACATTAGCATGGAATAACGAAATAGGACGTTTGATTCTATTTTGTTGGTTTCTAGGATCGACGTAATGATTAATAGGGATCGTTGGGTGGAATTCTCGGGTGCCAAGGAACTCCAGTCACAGAGGTTAACT
+
CCCCCGECFDGGGGGFFDGGGGGGGGEGGGDGGDGGECGGGGEGG<FGGGGGGGGFGFFGFGGGGGEGGGDE9FFEGGGGGGEGGGGGGGGGGAFF9FFGGAEGGGGGGGGGC7CFGFGG8FCFGFDC<?DGEFC,?CFFFGGGGGGGGGDGGGGGG7<8=FGGGGGG@FGGGGGGG8FGC,AFDEFFEG73DFFGFCE::>E,@FGF9FGGGGCEF5CGGGGFC96;6C8C8C58:FCCFG9CEDG=F=**4;=E5CECC+;F7<B8>EFDDGG4**=*2+<+<8<+<=C7+79+;:C**
@M03152:184:000000000-AWYW1:1:2107:7189:13771 1:N:0:AGAGGATAATACCTGT
AAGCTCGTAGTTGAATTTCGGGATCGACGGGTCGGTCGCGCCTCTGGTGTGTACTGGCCCTGTCGGTTTCTCCCTTCTGACGAACCACGATGTCATTAATTTGGTGTCGTGGGAAATCAGGACTGTTACTTTGAAAAAATTAGAGTGTTTAAAGCAGGCATTCGCTTGAATACATTAGCATGGAATAATGAAATAGGACGTTTGATCTTATTTTGTTGGTTTCTAAGATCGACGTAATGATTAATAGGGATAGTTGGGTGGAATTCTCGGGTGCCAAGGAACTCCAGTCACAGAGGATAAT
+
CCCCCGGGGGGGGGGGGGGGDGGFGGGGGGGGGGGGGGGGGGGGGGGGGGGGGGGEGGGGGGGGGGGGGGGGGGGGGGGGGGGGGGGGEGGFGGGFGFGGGGGGGGGGGGGGDGFGGGGGGGGGGGGGGGGGGGGGGGGGGGGGGGFGGGGGGCFGGGGDFGGGGGGGCDGGGGGGC@7FGGGGGGFFGGGGGGGCCFFGGGGD?F;FF@FFGGGGGG7CFGEFCECGGB58?EE8FGFCG?FGGGG+:?CFGE@:6?CEDGGGGGGCECEGGDDG*734?CGCG8:C6@FG9DGGGFG0*
@M03152:184:000000000-AWYW1:1:2107:11057:13774 1:N:0:AGAGGATAATACCTGT
AAGCTCGTAGTTGAATTTCGGGTCCGGCTGAGTGGTCCTGCCAATGGTAAGTACTGCTCTGGTCGGATCTTTCTTTCTGGGGAACCAACGTGCTCTTAATTGAGTGCGCTGGGGATCCAGGACTTTTACTTTGAAAAAATTAGAGTGTTTAAAGCAGGCCTACGCTTGAATACGTTAGCATGGAATAATAGAATAGGACTTTGGTTCTATTTTGTTGGTTTCTAGGACCGAGGTAATGATTAATAGGGATAGTTGGGTGGAATTCTCGGGTGCCAAGGAACTCCAGTCACAGTGGATAAGA
+
CCCCCGGGGGGGFCGGGGGGGGGGGGEGGGGGGGGGGGGGGGFF8CEFGFGGGGGGGGGGGGGGGGGFGFFFGGGGGEFFGG:FGGCCGGGGGGGGGFFFGGGGGGGGGDGDGGGDFFGGCCGGGGGGGGGGGDGEFGDGGFGGGFFGGGGGGGGGGGGECEFGGGGGF8FGDFGGFEGGGGGDFGGGGFFFCEFGCF7DFFGCEFFGGGFGG=FGFCGCDEGFGG?41=*:CEG7@C797++<FGF*6=FG?97+=CGEFGCFCFCEG==DD77CFFFG0<+8<@9:C@CF+07CF7D2*
@M03152:184:000000000-AWYW1:1:2107:28702:13844 1:N:0:AGAGGATAATACCTGT
AAGCTCGTAGTTGAATTTCGGGATTAATTTATTGGTCGTGCAATCGTACGTACTGGTATTATTGATTCCTACCTTCTGACGAACCATGATGTCATTAATTTGGTGTTATGGGGAATCAGGACTGTTACTTTGAAAAAATTAGAGTGTTTAAAGCAGGCTCACGCTTGAATACATTAGTATGGAATAACGAAATAGGACGTTTGATTCCATTTTGTTGGTTTCTAGGATCGACGTAATGATTAATAGGGATAGTTGGGTGGAGTTCTCGGGTGACAAGGAACTCCAGTCACAGAGGATAATT
+
CC9BCFE+BFBEC-CFFCEFGGGFGD<CEFFGGFGGGGGECGFGGGGG8@E@DFGGGA<FGGAE<FGCFDCFFEG8FF<<FFCFGDGG<FG<E9CC9,<9FC96CFC,CF<<=,CGG9CFDGGGGGGG<F9FEF<<4>?FF<<,C?,5?5:?FF8AD7ECF9E8FCEEEE,AC@CD<,CFACBFGGA,+BBCFFC,8838@<><FGGGFGGGFG8FC58E6EF,<B,=@>C*=:@DC7,,=,>@9FFG6?6,5=<,*=CE**2?:CF8*:5)**1+02)>CCF?68CCE=D++9<6CC:7*
@M03152:184:000000000-AWYW1:1:2107:27043:13924 1:N:0:AGAGGATAATACCTGT
AAGCTCGTAGTTGAATTTCGAGACCGGCTTATTGGTCGTGCTTTTGTACGTACTGGTATAATCGGTTTCTCCTTTCTGACGAACTATAATGCCATTAATTTGGTGTTATAGGGAATCAGGACTGTTACTTTGAAAAAATTAGAGTGTTTAAAGCAGGCTCACGCTTGAATACATTAGCATGGAATAACGGAATAGGACGTTTGATTCTATTTTGTTGGTTTCTAGGATCGACGTAATGATTCATAGGGATAGTTGGGTGGAATTCTCTGGTGCCAAGGAACTCTAGTCACAGAGGATAAAT
+
CCCCCCFGDFGGGGGGDFGGGDEE8CFFG7FGCE<ECFE@@<@EFFFFEGFGGD<EFFDGGGFG7CFFEC<,CEFGFE<FCF7@DFGFAEEG8FFGG9EFDDCF@E:AAAE,CF<85C9=F<DFE<EF<EFD,,5<<FEEEGFFGFGGGGGA<FGFEC8FAF88CFG8DG<?<D@99DBF9D::F,>BBB+@@9,DC<<+@FCCE=FG3C;@@=EFCFC>>>B?D,?9E5BCEE:4@,;;C9BFCF?,0:;E1CF+*/*:*??3;9++1+3*+;+;57)07+3+0<CCF?>:6D56802**
@M03152:184:000000000-AWYW1:1:2107:14863:13946 1:N:0:AGAGGATAATACCTGT
AAGCTCGTAGTTGAATTTCGGACCTGGTACGGTGGTCCGCCTTCACGGTGTGTACTGCTGGACCGGGTTCTACCTCTTGGTGAGCCGGCATGCCCTTCACTGGGTGTGTCGGGGAACCAAGACTTTTACCTTGAGAAAATTAGAGTGTTCAAAGCAGGCCTACGCCCGAATACATTAGCATGGCATAATAAAATAGGACGTGCGGTTCTATCTTGTTGGTTTCTAGAGTCGCCGTAATGATTAATAGGGATAGTTGGGTGGAATTCTCGGGTGCCAAGGAACTCCAGTCACAGAGGATAAT
+
CCCCCGGGGGGGGGGGGGGGGGGGGGGGFGGGGFGGGGGGGGGGGGGGGGGGGGGGGGGGGGGGGGGGGGGGGGGGGGGGGGGGGGGGGDGGGGGGGGGGGGGGGGGGGGGGGGGGGGGGGGGGGGGGGGGGGGGGGFFGGGGACBFGGGGGGGGGGFGGGGGGCFGGGDFGGGGGGGGGGGGGGGCBBG@FEGFC7DFFGGGGECFGF;FGGGCGGGGGGGGGGFCFGGDCECGED5<@FFECECGCFGFFGGGGGCGG=8<C<CFFE5=FGDFGGGFGGCFF6CCE6@F?E4CD=C7C*
@M03152:184:000000000-AWYW1:1:2107:15719:14099 1:N:0:AGAGGATAATACCTGT
AAGCTCGTAGTTGAATTTCGGGCCTCGCCTCGGGTAGCCTCACGGTTTTCACCCGGGTTCTTTCGCGGGGTCCTCCTCGTGGCAAACCAGGGTACTCTTAACTGGGCGCTCTGGGGAACCACGACGTTTACTTTGAGAAAATTAGAGTGTTCAAAGCAGGCGTTCGCTTGAATACATTAGCATGGAATAATGGAATAGGGCTCCGGTTCTATTTTGTTGGTTTTCAGCTACCGAAGCAATGATTAATAGGGATAGTTGGGTGGAATTCTCGGGTGCCAAGGAACTCCAGTCACAGAGGATA
+
CCCCCGGGGGGGGGGGGGGGGCFGGGGGGGGGGGGG7FGGGGGGGGGGGGGGGGGGGGGGGGGGGGGGGGGGGGGGGGGGGGGGGGGGGGGGGGGGGGGFFGGGGGGGGGGGGGGGG>FGGGGDEEEDFFGGGGGFFGGGGGGGGGFGGGGGFGGGGGGGGGF>BCFGGG,<FCFGGGGGGGGGGGGFGGGGGGFGGGGGGFGGGGGGGGFFGGGGGGEFGFFGGG9CEFFEGEEGGG6@D<FGGCFGFGGCGGFGF708E*CF47C7?C*11>CDFG@4E=C*+<CFGFFFGGCCFGDF*
@M03152:184:000000000-AWYW1:1:2107:21109:14111 1:N:0:AGAGGATAATACCTGT
AAGCTCGTAGTTGAATTTCGGGTGCCAAGGAACTCATGATTAATAGGGATAGTTGGGTGGAATTCTCGGGTGCCAAGGAACTCCAGTCACAGAGGATAATCTCGTATGCCGTCTTCTGCTTGAAAAAAAAAAAAGATCTCGAATCTTTGCCTCCTTATAGTTTAATGTCTAAACCAATACATACACTTCTGCGCCTGTCCGTCTTTTCCTGACCACTGCCTTTTCCCGTCTACCCTTCTTGTACCGTCGCTCTTTCCATTCTTCATACTCCTTCTTTCATACTCCACTCTTATCTCTCTGC
+
CCCCCGGGGGGGGGGGGGGGGGGGGGGGGGGGEEFEGGFFGGGGGGGGGGGGGGGGGGGGGGGGFFFGFGGGGGGGGGGGGFFFGCFGGGGGGGGGGGGFCGGGFEGFGGGGGFGCECDFFFADFFFG>FGG7+++:,,,,,,,3,:,,,:,3:,3=<,7,,,3,,,87:,,,,3,3,,,,,3,77=,@A,,****67,7*5><<,22>;,,,,,4,,,,,2221,,*,1**+2*3*2+++++++1******3+++++++00+0*+++++22+*22****0++3++*+20*03::E9+7**
@M03152:184:000000000-AWYW1:1:2107:12128:14201 1:N:0:AGAGGATAATACCTGT
AAGCTCGTAGTTGAATTTCGGGCCTGGCTGGGTGGTCTTGCCGCAAGGTAAGCACTGCTCTGGTCGGGTCTTTCCTTCTGGGGAGCCAACGTGCTCTTAATTGAGTGCGCTGGGGATCCAGGACTTTTACTTTGAAAAAATTAGAGTGTTTAAAGCAGGCTTACGCTTGAATACATTAGCATGGAATAATAGAATAGGACTTTGGTTCTATTTTGTTGGTTTCTAGGACCGAAGTAATGATTAATGGGGATAGTTGGGTGGAATTCTCGGGTGCCAAGGAACTCCAGTCACAGAGGATAAT
+
CCCCCGGGGGGGGGGGGGGGGGGGGGGGGGGGGGGGGGGGGGGGGGGGGGGGGGGGGGGGGGGGGGGGGGGGGGGGGGGGGGGGGGGGGGGGGGGGGGGGGGGGGGGGGGGGGGGGGGGGGGGGGGGGGGGGGGGGGGGGGGGGGGGGGGGGGGGGGGGDGGGGGGGGGGFGGGGGGGGGGGGGGGFGEDCGGGGFGGGGGGGGGGGGG@FEGGGGGFGGGGGGFGGGGFGD55C7;ED7CGCGGGGGC=5F@FGCFCE5CEC?D9EFCFCCCDC*9C3<ECC<:AEGGFGGGGG5;CCG*
@M03152:184:000000000-AWYW1:1:2107:9836:14269 1:N:0:AGAGGATAATACCTGT
AAGCTCGTAGTTGAATTTCGGAACGCGGAGGCCAAAGTCCGTCTCAACGACGTGGCTCGGTTTCCGCTTCCTATCTTTAGGTAGAGGCTCTCTTCCTTCACGGGTTGGGATGTCCGCTCCTAATCATTTACTTTGAAAAAATTCGCGCGCTCAAAGCAGGCGTAACTTGCTATGAAGATTACAGCATGGGATAATAAAATACGACGTTGGTCTTATTTTGTTGGTTTCTAAGGCAACAGTCATGATTAATAGGGATAGTTGGGTGGAATTCTCGTGTTCCAAGGAACTCCAGTCACAGAGG
+
C?BCCFEFFFCEG<<FGGFC@@CGGDGDGGGGGGCGFFCD,CEFGGGGC@@FEEFGGGGGGGCEE@FFFBFFGGGGGG95<CFAF9FFE8BFFGFC<FEEFFGGGGED+:BFEFFEG?CC=,CD9DFGC<FECGCFFEGGD8FF7CC7EGCCFGGCFFFEE7FCF:F;FFGFFDF;FFGF9C@C::CCF>FF<>@;,,<:C<*<FG*=BF<F9B+,>@C?CFF5;*8<<+9<66*8*:*A*<<A<FC:<?C+<7*08CG9+65CD*2<77+::*1>F*/*+3+;6**<+0*+<*0++<69*
@M03152:184:000000000-AWYW1:1:2107:13724:14273 1:N:0:AGAGGATAATACCTGT
AAGCTCGTAGTTGAATTTCGGGACCAATTTGTTGGTCGTGCCTCGGTACGTACTGGTATTATTGGTTTCTCCCTTCTGAAGAACCTTGATGTCATTAATTTGGTGTCTTGGGGAATCAGGACTGTTACTTTGAAAAAATTAGAGTGTTTAAAGCAGGCATACGCTTGAATACATTAGCATGGAATAATGAAATAGGACGTTTGATTCTATTTTGTTGGTTTCTAGGATCGACGTAATGATTAATAGGGATAGTTGGGTGGAATTCTCGGGTGCCAAGGAACTCCAGTCACAGAGGATAATT
+
CCCCCGGGGGGGGGGGGGGGGGGGGGGGGGGGGGGGGGGGGGGGGGGGGGGGFGGGGGGGGGGGGGGGGGGGGGGGGGGGCCFGGGGGGGGGGGGGGGGGGGGGGGGGGGGGGFEGGGGGGGGGGGGGGGGGGGGGGGGFFDCEFEFFGFGFGGGGGGGGGGGGGGGGGGGGGGGFGGGGGFGDC@FFCCGFDDFCGGE<F<:FCGCGFGGGGGCEFGGGFFGGG9FF,@CGGGGDGGGGGGGGFCG,,0;?EFFG?EEG*9EF7EC?FDGDEGD>C<);CFFFGGG?FFFFCGD=8<CF*
@M03152:184:000000000-AWYW1:1:2107:25999:14285 1:N:0:AGAGGATAATACCTGT
AAGCTCGTAGTTGAATTTCGGGATCAGTATGTTGGTCGTGCTTCGGTACGTACTGTCATTACTGGTTTCTCCCTTCTGAAGAACCTTGATGTCATTAATTTGGTGTCTTGGGGAATCAGGACTGTTACTTTGAAAAAATTAGAGTGTTTAAAGCAGGCATACGCCTGAATACATTAGCATGGAATAATGAAATAGGACGTTTGATTCTATTTTGTTGGTTTCTAGGATCGACGTAATGATTAATAGGGATAGTTGGGTGGAATTCTCGGGTGCCAAGGAACTCCAGTCACAGCGGATAAAC
+
CCCC9ECG;FCFEGGGGGFDGGGGG8CCFDFGCF8BC@@@CEGGGD@@:@FF<FFFG<CFGFFFCGGG<<C69<,FEFGCF@FGC@6@C,9<<FFDFCFFGGFFD,,CEEF8C,BF,CC<4FGGFDFGGADEFEEC,=4B<FEFFDBEFCFFGGGGGGCDAGFEGCFGCDCGEA<FD8=AF=:,AAFFD9=39ED8=F7C+F@FCFFFCCFFGFG<FFG5D3@BF98AFGCE8:D:FF7>CG7C<FC=CFCC=:CFGGDGGGFF+9<*/==<=C7D5*.9CF++:8+0:=77*)7/8C:*0
@M03152:184:000000000-AWYW1:1:2107:24431:14387 1:N:0:AGAGGATAATACCTGT
AAGCTCGTAGTTGAATTTCGGGGGCATTCAGGCCAAAGCTCGTCCTTGTGGCGTGGCTGGGTCTGGGCTTCCTACGTTTGGATAGTGGGCAACCATTTCCAATCATTTACTTTGAAAAAATTAGAGTGTTCAAAGCAGGCGTAACCTTGCCATTGAATATTACAGCATGGGATAATAGAATATGACGTTGGTCTTATTTTGTTGGTTTCTAAGGCTGATGTAATGATTAATAGGGATGGTTGGGTGGAATTCTCGGGTGCCAAGGAACTCCAGTCACCGAGGTTAATCTAGTATGCGGTCT
+
CCCCCGGGGGGGGGGGFGGGGGGGGGGGGGGGGGGGGGGGGGGGGGFGGGGGDEGGGGGE@FGGCGGFGGFGGFFCGFFGGGGGGGGGFFGGGGGGGGGGGGGGCBFGGGGGG9FGGGGDGFGGDFFGGGGGGGGGGGGCGGCCGGFCEGG,FGGDFGGGGFFDF,,3@FGD@<9CFFCFFGGGCCE>DFEGDFGGFFCCFGGGC@FC,B<<D8>:7,<BFGGE7;9@9;?,=,854**>C*******2+;+<7AC8@*887CG*00*<+<2<F47**)1***2:9+++**0<:D9**9<5
@M03152:184:000000000-AWYW1:1:2107:19278:14514 1:N:0:AGAGGATAATACCTGT
AAGCTCGTAGTTGAATTTCGGGGTGAGATGAGCCCGGTCCACCGCAAGTTCGGTGAGTACCGGCTCGTCCACCTCCTCCCTCCGGTGCCCCGTCCTTTCCCGTTGACTCGGGTTAAGGGCGTTGAGGGAAGGAAGAGGGGGCAACCCTTCTTTCTTTCCGGGGCCCGGACCTTTTACCTTGAGGAAATTAGAGTGTTCAAAGCGGGCGCGAAAAATCTCGCCGTTGAATACGTCAGCATGGGATAATGGAATAGGACCCCGTTCCTGTTTCCGTTGGTTTATCATTGGGAATGGGGTAATG
+
CCCCCGGGGGGGGGGGGGGGGGGGGGGGGGGGGGGGGGGGGGGGGGGGGGGGGGGGGGGGGGGGGGGGGGGGGGGGGGGGGGGGGGGGGGGGGGGGGGGGGGGGGGGGGGGGGGGGGGGGGGGGGGGGGGGGGGGGGGGGGGGGGGGGGGGGGGGGGDFGCEGGGGGGDFD7FGGGGCE@FGGGFGGFGGGGGCFFGGGFGGGGGGEGGGGGGGGEGGGGGGGGGGGGGGGGCFGGGGF9>C;76>EFFFFGCFGGGGCGGGDGGFGGGGGFGCGC:D@C?FGFGDCFF:4*6CFD157**
@M03152:184:000000000-AWYW1:1:2107:21878:14603 1:N:0:AGAGGATAATACCTGT
AAGCTCGTAGTTGAATTTCGGGATCAATTTATTGGTCGTGCTATTGTACGTACTGGTATTATTGATTCCTACCTTCTGACGAACCATGATGTCATTAATTTGGTGTCTTGGGGAATCAGGACTGTTACTTTGAAAAAATTAGAGTGTTTAAAGCAGGCTCACGCTTGAATACATTAGCATGGAATAACGAAATAGGACGTTTGATTCTATTTTGTTGGTTTCTAGGATCGACGTAATGATTAATAGGGATAGTTGGGTGGAATTCTCGGGTGCCAAGGAACTCCAGTCACAGAGGATAATA
+
CCCCCGEGGGGGG<CFFG9EEEEGGG<FCFFGCECFGCFGGGGGGFGGGGGFFFGGGGGDFFF9CEGFGGEGGGGGGGGGEFCGEFGGDGGGGGF6CFEFDE?FFGGGFFGGGGGFF<?FGGGGGGGGG9EDEFGGFFCAAEFDEFGGGFG<FFFFGD<=<FEGEC=CFGFGGDF?<B;,A=F9FEFGGEGEFF9?FGC8CFE9DCCCFGGGGDGGGCEFGFGDFGFF8C>CEG5:F@<:+;4<:D<6AEC8C9<?8EEGFCFFGGGG5>:C5C+;C5A<*51>6FE996*++*12<+2**
@M03152:184:000000000-AWYW1:1:2107:11777:14620 1:N:0:AGAGGATAATACCTGT
AAGCTCGTAGTTGAATTTCGGCCTTTGCCGCCCGGTCCGCCTATTTGGGTGTGTACTGGAGCGGTGGAGGCTTACCTCGTGGTGAGCTGTTATGCCCTTTACTGGGTGTGGCAGGGAACCATGATTTTTACTTTGAAAAAATTAGAGTGTTCAAAGCAGGCTTACGCCCGAATACATTAGCATGGAATAATAAAATAGGACGTGCGGTCCTATTTTGTTGGTTTCTAGGATCGCCGTAATGATTAATAGGGCTAGTTGGGTGGAATTCTCGGGTGCCAAGGAACTCCAGTCACAGAGGATA
+
CCCCCGGGGGGGGGGGGGGGGGGGGGGGGGGGGGGGGGGGGGGGGGGGGGGGGGGFGGGGGGGGGGGGGGGGGGGGCGGGGGGGGGGGGGGGGGGGGGGGGGGGGGGGGGGGFGDEGGGGGGGFGGGGGGGGGFGFFFGGCFGGGGGGGGGGGGFGGGGGGGCFCFEGGGGGGGGGGGGGDGGEFFGGFFGGGGGGGGGGGGGEFFFGEEGGGGGGGG798CFGGG?+BEFF5CG8:E5/:+<C+:99CFF*2:CFE7EE=CEF=7<+7CE3CF3/2?95A6FG69+<6@FCGG*6CFFGG
@M03152:184:000000000-AWYW1:1:2107:5745:14738 1:N:0:AGAGGATAATACCTGT
AAGCTCGTAGTTGAATTTCGGGGGTTTCAGATCAAAGCTCGTCCTTGTGGCGTGGCTCGATTTGGGCTTCCTATTATTGGATAGTGGGCAACCGCTTCCAATCTTTTACTTTGAAAAAATTAGAGTGTTCAAAGCAGGCGTAACCTTGCCATTGAATATTACAGCATGGGATAATAGAATATGACGTTGGTCTTATTTTGTTGGTTTCTAAGGCTGATGTAATGATTAATAGGGATAGTTGGGTGGAATTCTCGGGTGCCAAGGAACTCCAGTCACAGAGGATAATCTCGTAGGCCGTCTT
+
CCCCCGGGGGEGGGGGGGGGGGGGFGGGGGGGGGGGGGGGGFGGGGGGGGGGGGGGGGGGGGGGGGGGGGGGGGFGGGGGGGGGGGGGGGGGGGGGGGGGGGGGGGGGGGFGGGGGGGGGGGFGGBABFGEGFCGGGFGGGGE=<BFGGGGGGGGGGGGGGGGGGGGFGGGGCFGGGFFGGGFGFGG*DE>DGFFGGCFCEF8CF@E;CF@<FEE@B9;BC2,6;@CC;@+?8CEGCC99C6:=*>C?CCC@E=F=8CE8@EF55C*0<CF*<*?CD7<CGF6??<0++07**9*6CE3C<
@M03152:184:000000000-AWYW1:1:2107:25235:14784 1:N:0:AGAGGATAATACCTGT
AAGCTCGTAGTGAATTTCGGCCCTGGCTGGGCGGTATTGCCGCAAGGTAACCACTGCTCTGGTCGGGGCTTTCCTTCTGGGGAACCTGCGTGCTCTTAATTGAGTGCGCAGGGGATCCAGGACTTTTACTTTGAAAAAATTAGAGTGTTTAAAGCAGGCCTACGCTTGAATACATTAGCATGGAATAATAGAATAGGACTTTGGTTCTATTTTTTTGGTTTCTAGGACCGAAGTAATGATTAATAGGGATAGTTGGGTGGAATTCTCGGGTGCCAAGGAACTCCAGTCACAGAGGATAATC
+
CCCCCGGGGGG@EGGGGGCFCGEGGGGGEGEGGDGDGGCGGGGGGGGFFFFG@CF@FCGGAFFFGGCEFGGGFFDFGGGGGGGDFGGFGGGCEG9FGEFFAF9E?FGDGGEGGGGGGFGGGGGGFGGGGFG9F9DGFAFGF<FGCGGCFGFFGCGGF<EECCGGGGGCA,FF:AFAFAF@EGG<>D,?EEGFGGE9CEEGAFE7<:FCCFFGG,BC7CFGGBFC1+5>C5/:=F:?E:<CC:@FE0+:*29EGFG??E8*;0CC:?7C5*/1597*9C)**220+30++0*36737++:**
@M03152:184:000000000-AWYW1:1:2107:15264:14879 1:N:0:AGAGGATAATACCTGT
AAGCTCGTAGTTGAATTTCGGGCCTGGCCGGGCGGTCTGCCTAACGGCACGTACTGTCTGGGCGGGCCTTACCTCTTGGTGAGCCGGCGTGCCCTTTGTTGGTGTGCGTCGGGGAACCAGGACCTTTACCTTGAGAAAATTAGAGTGTTCAAAGCAGGCCTATGCCTGAATACATTAGCATGGAATAATAAAATAGGACGCGCGGTTCTATTTTGTTGGTTTCTAGAGTCGCCGTAATGATTAATAGGGATAGTTGGGTGGAATTCTCGGGTGCCAAGGAACTCCAGTCACAGAGGATAAT
+
CCCC?FGEGGGGGGGGGGGGGGGGGGGGGGGGGGGGGGGGGGGGGGGGGGGFFGGGGGGGFGGGGECFGGGGGEGGGGDFGGGGGGGGGGGGFGGGGGGFFGGFGGGGGGGGGGGGGGGGGGGGGGGGGGGGGCFFGFGGFGGFGGGGGGGFGGGFFC>FGGGGGG?EECGG:<FGGGGGGGGGGGGGFGEGFGGCEGFDGGGGCCGGGDGG?EFGCGDE8FFGGGEFGCC5;>GCEFFFCFFFGGGC6*96CFGGGCEEGFCFGFGFCFEFEDD79FFFFFG7@E+A68FG9>FGGECC*
@M03152:184:000000000-AWYW1:1:2107:17467:14885 1:N:0:AGAGGATAATACCTGT
AAGCTCGTAGTTGAATTTCGGGCGTAGCTGAGCGGTCCGCCTTTGGGTGAGAACTGTTCGGCCGCGCCTTTCCTTGTGGGGAACCAGCATGCGCTTTGCGGCGTGTGCTGGCAATCCACAACTTTTACTTTGAAAAAATTAGAGTGTTTAAAGCAGGCTTACGCTTGAATACATTAGCATGGAATAATAGAATAGGACTTTGGTTCTATTTTGTTGGTTTCTAGGACCGAGGTAATGATTAATAGGGATAGTTGGGTGGAATTCTCTGGTGCCAAGGAACTCCAGTCACAGAGGATAACAT
+
CCCCCFCGGGGGFGGGGGGGDGGGGGGGGFGFGGGGGGGGGGGGGGGGGGGGFGGGGGGGEEGGGGGGGEGGGFGCGGGGGDDGGGFGFGA=FGGGGGGGGGGBFGGGGGCGFGGGFFFGFGDGGGDFFGGGGFFGFGGGGGGGG;FFGCGGFFGGGGFGCGGGGGFFGGCB9C;FF@FGGGFFG,BFDCF9FF98:EFFCAFFFCF9+,<FFGG:CEGGFGE9+CCG58>EE+2<ECF+?FG7CFF*:2CGFC65:?EG6CGGF9+<+0**:7C5F*0769FC?CCCC@CCCFF6?+***
@M03152:184:000000000-AWYW1:1:2107:25409:14892 1:N:0:AGAGGATAATACCTGT
AAGCTCGTAGTTGAATTTCGGCGTGCGCTCAGGCTGGTCGGCCGTCATGGTCTGTACCGTTTGGGTCACGCCCCACTGTAGGATACTCACCGCTGTCCTTAACTGGGTGGCGGTCAAAGGTTGTAGTAAAGGCCGTCTGGGGGCAACTCTGGATCCTTTATTACCGCTGGGGTTCCTACTCTTTTACTTTGAGCAAATTAGAGTGTTCAAAGCAGGCAATCGAGCCTTGAATACTTCAGCATGGGATAATGGAACAGGACTGGGATCCTGATTTCGTTGGTTTCTAGGGTCTTAGTAATGA
+
CCCCCGGGGGGGGGGGGGGGGGGGGGGGGGGGGGGFGGGGGGGGGGGGGGGGGGGCFFEGGGGGGGGGGGGGGGGGGGGGGGGGGGGGFGGGGGGGGGGGGGGGGGGGGGGGGGGGGGGGGGGGGGGGGGDGGGGGGGGG8FGGCCGGGGGGGGGGGGGGGGDGGGGGGCFGGGGGGFFGGGGGGGGGGGFFEGGGGGGCFFFGFGGGF?CFGGGGGGGGGGGGGGGGG7CGGGEFCECGGF?CFFGGGGGGGFFGGGGGGGFGCCFFGG7:9>FF>GFFGGF:C7@CFFGCCC7<C<7:*
@M03152:184:000000000-AWYW1:1:2107:27777:14910 1:N:0:AGAGGATAATACCTGT
AAGCTCGTAGTTGAATTTCGGGTCCGGCTGAGTGGTCTTGCCAATGGTAAGTACTGCTCTGGTCGGATCTTTCTTTCTGGGGAACCAACGTGCTCTTAATTGAGTGCGCTGGGGATCCAGGACTTTTACTTTGAAAAAATTAGAGTGTTTAAAGCAGGCCTACGCTTGAATACGTTAGCACGGAATAATAGAATAGGACTTTGGTTCTATTTTGTTGGTTTCTAGGACCGAGGTAATGATTAATAGGGATAGTTGGGTGGAATTCTCGGGTGCCAAGGAACTCCAGTCACATAGGATAATT
+
CCC9CFGGGGFG<FGGGGGFE7CFGGEF@FEGGFGFFFGFGGGGGG?FEEEGAFGGGGGGG8FGGGEGD<FGGFGGGG9FFDGGFG?FGEGGFGGGG9?AFF?FGGAFGG:@77?F+=EGC@FGGGGGFCGFA?,5CAFFFFGGFFFGGGGGFCFG8FGGDFGDDFFF<DEFFCEFFFGGFEGGEGGGFGGBGFDCCFGFGGG7FGGGGGDFGCFFGGGGEFGG?@?6BE5:EG9+9<++;@7C+C+C*;*=;CF+*3388C;B79<8**A<C4:097>7CCGGCF<AC?*0<:6+A7:C7
@M03152:184:000000000-AWYW1:1:2107:23095:14928 1:N:0:AGAGGATAATACCTGT
AAGCTCGTAGTTGAATTTCGGACCTGGCTGGGCGGTCTTGCCGAAAGGTAAGCACTGCTCTGGTCGGGTCTTTCCTTCTGGGGAGCCAGCGTGCTCTTAATTGAGTGCGCTGGGGATCCAGGACTTTTACTTTGAAAAAATTAGAGTGTTTAAAGCAGGCATACGCTTGAATACATTAGCATGGAATAATAGAATAGGACTTTGGTTCTATTTTGTTGGTTTCTAGGACCGAAGTAATGATTAATAGGGATAGTTGGGTGGAATTCTCGGGTGCCAAGGAACTCCAGTCACAGAGGATAAT
+
CCCC9FGFFGGGGGAFGDGECFDFGGGCGFGGGGGGGGFCGGGGGGGGGAEGGGGGGGFGGGGF@FGGGGGGGGGGGGGFGGGG@EEGFGDGGGGGGGGGGGGG<EFEGGGGGGGGGGGFGGFGGGGGGGGGGGGGFGGGGGEGCFGGGGGGGGCGGGGGFG<F>FGGFFFGGGGGGAFCGGGG,>DFGGGGFFGGG7@,@FCGECFFFFGGFGGGGFCEFGGGGFGGGFGEDGGGCCF7C;99CCG6C69CGGGGGDGEGFFFC<@FEFGGDG*:CC:GFC8968+<+9*+3*95A+::*
@M03152:184:000000000-AWYW1:1:2107:25951:14929 1:N:0:AGAGGATAATACCTGT
AAGCTCGTAGTTGAATTTCGGGGGTTTCAGATCAAAGCTCGTCCTTGTGGCGTGGCTCGATTTGGGCTTCCTATTATTGGATAGTGGGCAACCGCTTCCAATCTTTTACTTTGAAAAAATTAGAGTGTTCAAAGCAGGCGTAACCTTGCCATTGAATATTACAGCATGGGATAATAGAATATGACGTTGGTCTTATTTTGTTGGTTTCTAAGGATGATGTAATGTTTAATAGGGATAGTTGGGTGGAATTCTAGGGTGCCAAGGAACTCCAGTCACAGAGGATAATCTCGTATGCTGTCTT
+
CCCCCGGGGGGGGGGFGGGEFGGGEEGGGFGCFGGGGGGCGEGGGDGGGGGDFG:BEFGGFGFFCGFGFCFGGGGGGGGGGGGFGGGGGGGFGGGDEGGGFGFGGGG9EFGFGCECFC7,=BFCE@FFGGDDFBAFGGC@FECECF99FEC<=DEFGD=FFCAEFGFBFF<DCFGGGGGC9,=@>:B*>D7,,?FGGGGFGGGGGFG9EAFG72?,?AFF;CCF,;;ECCCGGG6**=>7+<87>C*9<F1=++A5C58C<+;*9*082<79:FC:>F@FGCFC:<+308>*AGF7@9**0
@M03152:184:000000000-AWYW1:1:2107:4599:15057 1:N:0:AGAGGATAATACCTGT
AAGCTCGTAGTTGAATTTCGGGGGTTTCAGGCCAAAGCTCGTCCTTGTGGCGTGGCTGGGTCTGGGCTTCCTATGTTTGGGTAGTGGGCAACCGCTCCCAATCGTTTACTTTGAAAAAATTAGAGTGTTCAAAGCAGGCGTAACCTTGCCATTGAATATTACAGCATGGGATAATAGAATATGACGTTGGTCTTATTTTGTTTGTTTCTAAGGCTGATGTAATGATTAATAGGGATAGTTGGGTGGCATTCTCGGGTGCCACGGAACTCCAGTCACAGAGGATACTATCGTATGCCGGCTT
+
CCCCCDEFGGGFAAEFFFFGEFGGGGGGGGGGCFGFFFGGGGCGGGGGGGGGGGGGG>FFGDFFDFFGGG,FFGGGGGGDEFCFGFDGGGGGGEGC+>FEFGGGGGGFGGGF<5,EFFC<FFGGF9DDFDFFCGFGEGCCFCEGGGGGGGGGGEF,@<EGGGF<FFGFFG7B@CF9B,@FGGGD;7>D57>;FFDD,FFGEC7<<CE,;27CCCE:@9<EBCFE7CFF9C9++9<AA6FGGGDC*:*2+03C+1*:*/82++**)*:+<6C6A6***:)9F68++++3+0>*0**+**/>D
@M03152:184:000000000-AWYW1:1:2107:8060:15082 1:N:0:AGAGGATAATACCTGT
AAGCTCGTAGTTGAATTTCGGGATCAATATTTCGGTCATGCCGTTGGTATGCACTGTTATCATTGATTTCTCACCTTCTAAAGAACCGTAATGCCATTAATTTGGTGTTACGGGGAATTAGGACTGTTACCTTGAAAAAATTAGAGTGTTTAAAGCAGGCTCACGCTTGAATACATTAGCATGGAATAATGAAATAGGACATCCGATTCTATTTTGTTGTTTTCTCGGATCGATTTAATGATTAATAGGGATAGTTGGTTGGAATTCTCGTGTGCCAATGAACTCCTTTCACCGCGGATAT
+
CCCCCDFGCDFGGFFGGCCFCF:FGGEGEFGGGG7FF7EFEFC;FFGGFEG<FGEFEFFF<,CFGGGGGGGGGG8FF@F@F9FF<F@FG7CGGGGGGGGAFFGGGGFFGCEEFEG+CFGGGFCEFGGGGGGGGGAF,F<FCGGFGGGGFGF9EGG,BFGEFFGDF8FFCAFGCGFGFFEECEDC:FG9FGGG9=E,CFAC:C,,5+@:AEAC;DF,3@F,@DFFC,CF>EGB8,,4D,,5+59=,=99CE6F,=FGGC*6:8+<>F+<9>/*15C>@6)019@FDC2+=++>+/)7*/9D*
@M03152:184:000000000-AWYW1:1:2107:25972:15173 1:N:0:AGAGGATAATACCTGT
AAGCTCGTAGTTGAATTTCGGGCCTGGCTGACCGGTCCGCCTCACCGCGTGCACTGGTTCGGCCGGGTCTTTCCTTCTGGCTAACCTCATGCCCTTCACTGGGTGTGCTGGGGAACCAGGACTTTTACTTTGAAAAAATTAGAGTGTTCAAAGCAGGCATATGCTCGAATACATTAGCATGGAATAATAGAATAGGACGTGCGGTTCTATTTTGTTGGTTTCTAGGACCGCCGTAATGATTAATAGGGATAGTTGGGTGGAATTCTCGGGTGCCAAGGAACTCCAGTCACAGAGGATAATC
+
C@CCCFGFCGGGGGGGGGGGGGGGGGGGGCFGGGEGEEGGE7FGFFGGGGGGCGFFFGGGGGGGGGGGGGGCGGDGGGGGGGGGGGGGGGGGGGGGGFG9EDCFFFFGGG?CFEGGGGGGFFG@FFFG<F<?FGGGGEG8>EFGCFFFGGGGGFFGGGGGGGFGEGGGGGGGGGGGGFGCGFG99FFFGGGGFFGGGG>FFGGGGGEFCFGGGGGFGGGF*5BCC+<9:BE5C*?*;C@CF+<CGGGG6CCFEGFF*;C5*<C6DCCEGC*15*:7*7)>F8@6+<<679>G69CC8AF7*
@M03152:184:000000000-AWYW1:1:2107:23956:15399 1:N:0:AGAGGATAATACCTGT
AAGCTCGTAGTTGAATTTCGGTCCCTGTTGGTCGGTCCGCCTTCTTGGTGTGTACTTACTCAACGGGGACTTACCTCCTGGTGAGCTGCCATGTCCTTTACTGGGTGTGGTAGGGAACCAGGACGTCTACTTTGAAAAAATTAGAGTGTTCAAAGCAGGCCTACGCCCGAATACATTAGCATGGAATAATAGAATAGGACGCGCGTTCCCATTTTGTTGGTTTCTGAGATCGCCGTAATGATTAATAGGGATAGTTGGTTGGAATTCTCGGGTGCCAAGGAACTCCAGTCACAGCGGATAA
+
CCCCCGGFDGGGGGGGGGGFGEECFFGGGGGGGGGGG@FEF;BFFGGCFFGGGGCFGGGGFFGCGDECGGCEDF8EEFFDCFGG8EA8FF<DFEFCFAEFGFGGFEEGECFCGGCF8DFDGG?@EEGFGFGGGGGGGGFGGGGCF?FFFGGGCFDFFGFGCFDGG>CGGG@EGGEFFFCFBCGDC9EGGGGCFGGGFFDGFE8F:C@F<FFGGGG9B9+8EGFCFG?FCCCFG8***=;<>CEG7?<?EC**;?GFGG****<+:<<9<*:)//37FC4*:?*+2<@FGFGGGC**/*)9C
@M03152:184:000000000-AWYW1:1:2107:26753:15453 1:N:0:AGAGGATAATACCTGT
AAGCTCGTAGTTGAATTTCGGGATCAATTTATTGGTCGTGCTATTGCACGTACTGGTATTATTGATTTCTACCTTCTGACGAACCATGATGTCATTAATTTGGTGTCTTGGGGAATCAGGACTGTTACTTTGAAAAAATTAGATTGTTTAAAGCAGGCTCACGCTTGAATACATTAGCATGGAATAACGAAATAGGACGTTTGATTCTATTTTGTTGGTTTCTAGGATCGACGTAATGATTAATAGGGATAGTTGGGTGGAATTCTCGGGTGCCAAGGAACTCCATTCACAGAGGAGAATC
+
CCCCCGG@FFEG<@CFDCF8:FGE@ADECFEFFFGGGGGGCCCGFFGGG8CECFG8CEDFGGGEAFGGGGCFGGGCG<FEFGGGE8F<9E@CEC,C@CFGFGCCD=CCF9<87CE8FF98F@=<FE<E?EFBB,:?4+4=CAF,,,5CC<<E,C<<7+=AEFGF+BF@EFEGGEED,3,C98FFFCBF>@>CF9=8,@@<>AC,,EFDCFCFGDEGF5:FCAF;D9,9>*1>CEFCF::F+;,=,1,08:<6<F7,*=**8<9CGF;**=15**10;55;F83<F+0<C6C+A**:*25D*
@M03152:184:000000000-AWYW1:1:2107:20807:15553 1:N:0:AGAGGATAATACCTGT
AAGCTCGTAGTTGAATTTCGGGATCAATGGGTTGGTCATGCCCTCGGTATGTACTGATTTCATTGGTTCTCACCTTCTAAGGAACCATGATGTCATTTATTTTATGTTGTGGGAAATTAGGACTGTTACCTCGAAAAAATTAGAGTGTTTAAAGCAGGCTTACGCTTGAATACATTAGCATGGAAAAATAGAATAGGACTTTGGTTCTATGTTGTTGGTTTCTAGTACCGAAGTAATGATTACTAGGGATAGTTGGGTGGTATTTTCGGGTGCCAAGTAACTACAGTCACAGAGGATAACC
+
B<@CCGF:FG@CFEAFFFEEEDGCGGAEFGGDBCD@CDAFDEC<FGGFFG<FE<FFFGGGGGCGGGFFGAFGGF<CDEGGGCAFFF@FGCEEC@AFE<,<C,,<<F<F9CBEF,C,C?F,,?EDEG9FF95C:448494<E<,@EFF@F8EFCEE<,4@<E<FGDGGGD8DF9FFCF5>BCDFGG9@3@3>FD9E,@=>8CFGFECF=@=,@,@@FFC@C,,@;<7EGEECC::,,,2<FDD5,2+1=7CF,>79,4=*C*<CB++2*=CC)*2:C40+;=C+>+3?2<A>C+*1>C97**
@M03152:184:000000000-AWYW1:1:2107:19357:15644 1:N:0:AGAGGATAATACCTGT
AAGCTCGTAGTTGAATTTCGGGTCCGGCTGAGTGGTCTTGCCAATGGTAAGTACTGCTCTGGTCGGATCTTTCTTTCTGGGGAACCAACGTGCTCTTAATTGAGTGCGCTGGGGATCCAGGACTTTTACTTTGAAAAAATTAGAGTGTTTAAAGCAGGCCTACGCTTGATTACGTTAGCATGGAATAATAGAATAGGACTTTGGTTCTATTTTGTTGGTTTCTAGGACCGAGGTAATGATTAATAGGGATAGTTGGGTGGAATTCTCGGGTGCCAAGGAACTCTAGTCACAGAGGCTATAC
+
CBCC9EG@;FEFGFEGGGAEC@CCFGG>FGDEGGDG<FEAFGGGGGGFGC@EFGGF<<EFDFGGGEEEGGGAEFGDFG,,@CECFGFGFGGFGFGGCF,E9FCFGDFGEGGGGGDCF,A5B<CFDEGGGGGGG95?<<BF,?DDF?D<FGGGFGGGGFE>FDFCGGDGG,@FFF<FEG,FFFGECFDFFCCF<CFGEGGGGF>>D*9FBFBEGEEFF,4:,>@D<>,<8ECE*BC7FGFFFG?EGFGGDFGGFC+3*3CC=:BC7@;E5C5D577>FG>FFCF+3@FFF?FC6<G**3**2
@M03152:184:000000000-AWYW1:1:2107:4661:15853 1:N:0:AGAGGATAATACCTGT
AAGCTCGTAGTTGAATTTCGGGACCAATTTGTTGGTCGTGCCTCGGTACGTAATGGTATTATTGGTTTCTCCCTTCTGAAGAACCTTGATGTCATTAATTTGGTGTCTTGGGGAATCAGGACTGTTACTTTGAAAAAATTAGAGTGTTTAAAGCAGGCATACGCTTGAATACATTAGCATGGAATAATGAAATAGGACGTTTGATTCTATTTTGTTGGTTTCTAGGATCGACGTAATGATTAATAGGGATAGTTGGGTGGAATTCTCGGGTGCCAAGGAACTCCAGTCACAGAGGATAATC
+
CCCCCGGFGGGGGGGGGGGGGGGGGFGGFGGFGFGGGGGGGGGGGGGGGGGGGGGFGFGGGGGGGGGGGGGGGFGFFGGGDGGGGGGGGGGGGGGGCCFEGGGGGGGGGG?AFGGGGGGGGGGGFGGFGGGGGCEEEFGFGGGGGGGGGGGGFGGGFGGGGGGGGGGGGGGGGGGGGGGGGG@BDDGGDFGGGFGG9DFCFFGFGAFCFFGGGGGGGGGDCECFFCFEFEGDG:*;DGFCFG,=C8C=CFC6ACF?5:E78FFG7EC55EFDG5CC455CCF><+AFFGFGC+75:8FGG*
@M03152:184:000000000-AWYW1:1:2107:16389:15913 1:N:0:AGAGGATAATACCTGT
AAGCTCGTAGTTGAATTTCGGGGGTTTCAGATCAAAGCTCGTCCTTGTGGCGTGGCTCGATTTGGGCTTCCTATTATTGGATAGTGGGCAACCGCTTCCAATCTTTTACTTTGAAAAAATTAGAGTGTTCAAAGCAGGCGTAACCTTGCCATTGAATATTACAGCATGGGATAATAGAATATGACGTTGGTCTTATTTTGTTGGTTTCTAAGGCTGATGTAATGATTAATAGGGAGAGTTGGGTGGAATTCTCGGGTGCCAGGAATTCCAGTCACAGAGGATAATCTCGAATGCCGTCTGC
+
@CCCCFGEF6CA@FFE9C6C7@@@6@CCFGFFGGDGAFGFEGGGCDEGFEGGGGGFGEFGFFEGGGGFG,EEFGFEFGEF=FGCAFG8<<CFFFGGE=<<FG8BEGG99AF<FFDF<F@FD<<<EEBFAEGGGGGDFFGGGGGGGGCGGGGGGGCADCFGAFGFF@EA7F@FC3=FFDFGG@7D,C4DE@BCF;5?CBFGF7,>FGGEGG<;CFC7FC9CFFC<99B<,6CFG60*/AE+;9EC=38?9<+<95A*2:>FFEFCF+00<C7>+:::*9?3*3@+++++*)*<+:6C;CG**
@M03152:184:000000000-AWYW1:1:2107:26414:15932 1:N:0:AGAGGATAATACCTGT
AAGCTCGTAGTTGAATTTCGGCCTTTGCCGCCCGGTCCGCCTATTTGGGTGTGTACTGGAGCGGTGGAGGCTTACCTCGTGGTGAGCTGTTATGCCCTTTACTGGGTGTGGCAGGGAACCATGATTTTTACTTTGAAAAAATTAGAGTGTTCAAAGCAGGCTTACGCCCGAATACATTAGCATGGAATAATAAAATAGGACGTGCGGTCCTATTTTGTTGGTTTCTAGGATCGCCGTAATGATTAATAGGGATAGTTGGGTGGAATTCTCGGGTGCCAAGGAACTCCAGTCACAGAGGATA
+
CCCCCGGGGGGGGGGGGGGGGGGGGGGGGGGGGEGGGDGGDGDGGGGGGGGGGFGGGCFGGGGGGGGGGGGGGGGGGGGFFEFGGGGGGGGGGGGGGGGGGGGGGGGGGG>DFGCFFGGGEFGCGGGGGGGGGGGFGCFDEFGGGFCGGGGGGGGGGGCEGGGGGGGCFGEEGGGGGGGGGGGGGG?9@EGGFGGGGGFGGG@FGGCGGFFDGGGGD,?BCCFFFE9FCGG6CECGE*/:+++3<7FGFFGFF?6+<+<8CCEF6:F<CCEF*1/*2:6*:6A*<@F+?8F?FF*0<:0C*
@M03152:184:000000000-AWYW1:1:2107:6549:15996 1:N:0:AGAGGATAATACCTGT
AAGCTCGTAGTTGAATTTCGGGATCAATTTATTGGTCGTGCTATTGTACGTACTGGTATTATTGATTCCTACCTTCTGACGAACCATGATGTCATTAATTTGGTGTCATGGGGAATCAGGACTGTTACTTTGAAAAAATTAGAGTGTTTAAAGCAGGCTCACGCTTGAATACATTAGCATGGAATAACGGAATAGGACGTTTGATTCTATTTTGTTGGTTTCTAGGATCGACGTAATGATTAATATGGATAGTTGGGTGGAATTCTCGGGTGCCAAGGAACTCCAGTCACAGAGGATTATC
+
CCCCCGGGGGGGGGGGGGGGGGGGGGFGGCFGGGGGGGGGGGGGGGGGGGGGGGGGGFGGGGGGGGGGGGGGGGGGGGGGGGGGGGGGGGGGGGGGFCFGGGGGGGGGGG9FGGGGGGGGGGGGGGFGGGGGGGGCGEGGGGGGGGGGGGGGGGGGGEGFGGGGGGFF?FFGGGGGEGFFF?FGGGGGG>CFGGGGGGGE7FE9FGCFAFGGGGGGCFEGGCFAF,,EFECEE:5DD?EFFGEEC+B77CDGGC;6*=8**?FG>EF5C5FDEG77FFF4CCCFGGFGG?GC+9C*0+2**
@M03152:184:000000000-AWYW1:1:2107:5709:16112 1:N:0:AGAGGATAATACCTGT
AAGCTCGTAGTTGAATTTCGGGTCTGATTGGGTGGTCTTGTCGAAAGATAGGTACTGCTTGGTCGGATCTTTCCTTCTGGCGAACTATTGTGCTATTAAGTTAGTGTGATAGTGATCCAGGACTTTTACTTTGAAAAAATTAGAGTGTTTAAAGCAGGCTCACGCTTGAATACATTAGCATGGAATAACGAAATAGGACGTTTGATTCTATTTTGTTTGTTTCTAGGATCGACGTAATGATTAATAGGGATAGTTGGGTGGAATTTTCGGGTGCCAAGGAACTCCAGTCAAAGAGGATGAT
+
BCACBEFCEGGGGGGGGGGGGGFGGGGGGGGGGGGGGGGGGGGGGGGGGGGGGGGGGGGGGGGGDGCFFGGGGGGFGGGGGGGGGGGGGGGGGGFGGGGGGGEFFGGFGGCFGGFGFCGGCCGGGGGGGGFGGCFGGGGGGG8CFEFGFGGFFECFGGGFFFGD87CFGGGGGGDGGFGGG9>DGGGGGCCGGFAFFF@G5@CFC,,@FGGFGGGGG,@DFGGFF@CFFFCCEEEFGGGDFGFGGG7<;C668=CCG=::CFFC9+51:=C55CC+9*8FF88+0<+<?6*++0*186*0*
@M03152:184:000000000-AWYW1:1:2107:6881:16175 1:N:0:AGAGGATAATACCTGT
AAGCTCGTAGTTGAATTTCGGGGTTAGTAGGCTGGTCATGCCACCGGTATGTACTGGTCTTACTGATCCCTCCTTCCTGATGAACTGTAATGCCATTAATTTGGTGTTGCAGGGAATCTGGACTGTTACTTTGAAAAAATTAGAGTGTTTAAAGCAGGCTAACGCTTGAATACATTAGCATGGAATAATGAAATAGGACGTTCGATCCTATTTTGTTGGTTTCTAGGATTGACGTAATGATTAATAGGGATAGTTGGGTGGAATTCTCGGGTGCCAAGGAACTCCAGTCACAGAGGATAAT
+
CCCCCGGGGGGGGGGGGGGGGGGGGGGGGGGGGGGGGGGGGGGGGGGGGGGGGGGGGGGGGGGGGGGGGGGGGGGGGGGGGGGGGGGGGGGGGGGGGGFGGGGGGGGGGGGGGGGGGGGGGGGGGGGGGGGGGGGGGGEGGGGGFFFGGGGGGFGGGGGGGGGDGGGGFFGGGGGGGGGGGFGGFGGGGFGGGGGG8BFGGGGCDAFGFFGGGGGGGGGGGGFGGFGC;ECFG8C58>?,9@,C:CFFFFFFGGG?F5=E*=BCG?<FG5CCE3CC<F3D698CEG+B6AC7<<FG=?:>*
@M03152:184:000000000-AWYW1:1:2107:11535:16184 1:N:0:AGAGGATAATACCTGT
AAGCTCGTAGTTGAATTTCGGGATCAATTTGTCGGTCGTGCCTCGGTACGTACTGGCATTATTGGTTTCTACCTTCTGAAGAACCTTGATGTCATTAATTTGGTGTCTTGGGGAGTCAGGACTGTTACTTTGAAAAAATTAGAGTGTTTAAAGCAGGCATACGCTTGAATACATTAGCATGGAATAATGAAATAGGACGTTTGATTCTATTTTGTTGGTTTCTAGGATCGACGTAATGATTAATAGGGATAGTTGGGTGGAATTCTCGGGTGCCAAGGAACTCCAGTCACAGAGGATAATA
+
CCCCCGGGGGGGGGGGGGGGGGGGGGGGGGGGGGGGGGGGGGGGGGGGGGGGGGGGGGGGGGGGGGGGGGGGGGG<FFGGGGGFGGGGGGGGGGGGF<FGGGGGGGGGGGGGGGGGGGGGGGGGGGGGGGGGGCFFFGGDDGFGGGGG?AFGGCFGGCFFDGGDDGGGDFGGGGGGDGGGGFGGGGGGFFFGGGFGEFGCGGECFGGGGGGGGGGGGGGCGGGFG?CGFG>8EGGGGGCGF?CECFFF6?FGGGGGGGGGDFGGFFGE5EGDEFF<DG@C7EG66CFF?FDC?CF=89?7*
@M03152:184:000000000-AWYW1:1:2107:18371:16186 1:N:0:AGAGGATAATACCTGT
AAGCTCGTAGTTGAATTTCGGGTCCGGCTGAGTGGTCTTGCCAATGGTAAGTACTGCTCTGGTCGGATCTTTCTTTCTGGGGAACCAACGTGCTCTTAATTGAGTGCGCTGGGGATCCAGGACTTTTACTTTGAAAAAATTAGAGTGTTTAAAGCAGGCCTACGCTTGAATACGTTAGCATGGAATAATAGAATAGGACTTTGGTTCTATTTTGTTGGTTTCTAGGACCGAGGTAATGATTAATAGGGATAGTTGGGTGGAATTCTCGGGTGCCAAGGAACTCCAGTCACAGAGGATAATC
+
CCCC9FGGGGGGGGFGGGFFGGGGGGGGGDFGGGGGGCGGGGGGGGGGGFGGGGGGGGGFF8FGGGCFGGGGGCFGGCFGGGGGFFGGGGGGGFCGGGGGGGGGGFFGGGEFGGEGDGFGFFFGCFGGGGGGGAFEFGGCFGGGGDFFFFFGFE9FDFG:EGGGGGEGFGGGGGGCCCAF@FGGGGEGGGEAEEF,@FF:EFEDFFACFGGFFGFFFFB>F,;><>:6DG55:=C?@CFG7EFGGGGGGGGCEGDCCG*=5FG?:<+***295FD>CF>D*8E<88<6A=*<A<<0<9::*
@M03152:184:000000000-AWYW1:1:2107:2211:16216 1:N:0:AGAGGATAATACCTGT
AAGCTCGTAGTTGAATTTCGGGATCAGTATTTCGGTCATGCCGTTGGTATGCACTGTTATCATTGATTTCTCACCTTCTAAAGAACCGTAATGCCATTAATTTGGTGTTACGGGGAATTAGGACTGTTACCTTGAAAAAATGAGAGTGTTTAAAGCAGGCTCACGCTTGAATACATTAGCATGGAATAATGAAATAGGACATCCGATTCTATTTTGTTGGTTTCTAGGAGCGTTGTAATGATTAATAGGGATAGTTGGGTGGAATTCTCGGGTGCCAAGGAACTCCAGTCACAGAGGATAA
+
CCCC9FFEEF;@EGFFCFGEEEEEGDFAE9FGGFGGG@FG<CFFGFFGGGGGGFGGGGFFCGGGGGGGGFGAFGGGGCF9CCFGGGGGFFEGGGGGGGGFG<FFGCC=FGFGGGGGBCFFGFGCGGGGGEFG?5BEDAFDF<FFFFFFF@FFFGGGG8D@,4=FFCFGGF<BDDFGFCDFC<FFEFG9@@EFDGGGGGGAF9,,@<<@FFC9EFCFFFGE>D:;:EFG6,*>*1=;@<:EF,,=:CFGGF*0061,581;:B8:DC;++::DCD*;:C5C=FCCF+0<<47<C7*7;C>77
@M03152:184:000000000-AWYW1:1:2107:20665:16400 1:N:0:AGAGGATAATACCTGT
AAGCTCGTAGTTGAATTTCGGGAGTTTCAGATCAAAGCTCGTCCTTGTGGCGTGGCTCGATTTGGGCTTCCTATTATTGGATAGTGGGCAACCGCTTCCAATCTTTTACTTTGAAAAAATTAGAGTGTTCAAAGCAGGCGTAACCTTGCCATTGAATATTACAGCATGGGATAATAGAATATGACGTTGGTCTTATTTTGTTGGTTTCTAAGGCTGATGTAATGATTAATAGGGATAGTTGGGTGGAATTCTCGGGTGCCAAGGAACTCCAGTCACAGAGGATAATCTCGTATGCCGTCTT
+
CCCCCGGGGGGGGGGGGGGGGGGGGGGGGGGGGGGGGGGGGGGGGGGGGGGGGGGGGGGGGGGFFGGGGGGGGGGGGGGGGGGGGGGGGGGGGGGDGGGGGGGGGGGGGGGGGGFGGFGGGAFGGGGGGGGGGGGGGGGGGGGGGGGGGGGGGGGGGGGGGGGGGGGGCGGGGGGGGGGGGGGGGGGGGGGGGGGGGGGGGGFGGCFGGFDFG8,:7DCGCF@FGGGGCF,>6DC6FCFGFEEGGG5CEGGFFG5==EEGDF>EFGGFFGG4FGGGGF?FGDGF<++:07D86<7CGGGG<
@M03152:184:000000000-AWYW1:1:2107:16017:16467 1:N:0:AGAGGATAATACCTGT
AAGCTCGTAGTTGAATTTCGGGATCAATGTTTCGGTCATGCCGTTGGTATGTACTGATATTATTGATTTCTCACCTTCTAAAGAACCGTAATGCCATTAATTTGGTGTCACGGGGAATTAGGACTGTTACCTTGAAAAAATTAGAGTGTTTAAAGCAGGCTCACGCTTGAATACATTAGCATGGAATAATGAAATAGGACATCCGATTCTATTTTGTTGGTTTCTAGGATCGATGTAATGATTAATAGGGATAGTTGGGTGGAATTCTCGGGTGCCAAGGAACTCCAGTCACAGAGGATAA
+
CCCCCGGGGGGGGGGGGGGGGGGGGGGGGGGGGGGGGGGGGGGGGGGGGGGGGGGGFGGGGFGGGGGGGGGGGGGGGGGGGGGGGGGGGGGGGGGGGGGFGGGGGGGGGGGGGGGGGGGGGGGFFGGGGGGGGGGGGGGGGGGC9FFGGGGGGGFGGGGGGGGGFGCFGGGGFGGGGGGGGGGGGGGGGGGGGCCFAACCFGFGGGGGGGGGGGGGFG7>BFGFGGGGEGCEGGGFGGGG>7EFFFC7F=FGC6FFGC5C**3:>F9E?CCCC)78C8AFGF=CCEE+<6*<FGGGF64C:
@M03152:184:000000000-AWYW1:1:2107:28557:16725 1:N:0:AGAGGATAATACCTGT
AAGCTCGTAGTTGAATTTCGGGATCGACGGGTCGGTCGCGCCTCTGGTGTGTACTGGCCCTGTCGGTTTCTCCCTTCTGACGAACCACGATGTCATTAATTTGGTGTCGTGGGAAATCAGGACTGTTACTTTGAAAAAACTAGAGTGTTTAAAGCAGGCATTCGCTTGAATACATTAGCATGGAATAATGAAATAGGACGTTTGCTCTTATTTTGTTGTGTTCTAAGATCGATGTAATGATTAATAGGGATATTTGGGTGGAATTCTCGGGTGCCAAGGAACTCCAGTCACAGAGGATAAT
+
9CCCCGEGGFFDFCFEFG-CFDEDFGE@EGECGCFCFG@7FG7CFCDFCFGFCFEA<CGGGGGGGGGGCFG<DFFE4FF,<=CF+CFCF7DFE,CF?@<EE<EFFG<E7B@CG=<BGGG9AAFDFGCGGG<AAA<?9BFCGF9>FFG<=>=,@,33,3:FGFGGGGFGF797>3=,@B:,@@>>FG9@@;,2,?>,?:,*1C<*3=:<C=FGCFDGF,4*3*4B;2<+2?8C*<C++4>+:5++=7CF=0;2+41:+;?*259CC+<+*:*/*9*:6C5908+038+<9**+3*01*0***
@M03152:184:000000000-AWYW1:1:2107:18598:16833 1:N:0:AGAGGATAATACCTGT
AAGCTCGTAGTTGAATTTCGGGCCTGGCTAGGCGGTTTAGCCGCAAGGTTAACACTGCTTTGGTTGGGCCTTTCCTTCTAGGGAACTAGTGTGCTCTTTATTGAGTGCGCTAGGGATCTAGGACTGTTACTTTGAAAAAATTAGAGTGTTTAAAACAGGCTTATGCTTGAATACATTAGCATGGAATAACGGAATAGGACTTTGTTTCTATTTTGTTGGTTTTAGAGATGAAGTAATGATTAATAGGGATAGTTGGGTGGAATTCTCGGGTGCCAAGGAACTCCAGTCACAGAGGATAACT
+
CCCCCGGGGGGGGGGGGGGGGGGGGGGGGGGGGGGGGGGGGGGGGCFGGGGGGGGGGGGGGGGGGGGGGGGGGGGGGGGGGGGGGGGGGGGGGGGGGGGGGFFGGGEFFGGGGGGEFGGGGGFGGGGGGGGGGGGGGGGGGGGGGFGGGGGGGGGGGGGGGGGGGGGGCFEFGGGGGFFGGGGGCGFFGGGEFGGGGCGF<FFFGGGGGGGGFFCGGGFGGCEC@@CCCFC?7;;?C7,;:CCFC7F6=EF+;CC758>7CCGG7EF55:C>5CFDCF>5:CCFCEGGC=CEF<DCCF>**
@M03152:184:000000000-AWYW1:1:2107:25836:16838 1:N:0:AGAGGATAATACCTGT
AAGCTCGTAGTTGAATTTCGGTGGCCCAACGGCGGTCGGCCGCAAGGTCTGTACTGCCGGTTTTCGGACCACCTCTTTCTGGGGGAACGTCGGCCCTTAACTGGGCTCGGCGGCCGAACCAGGACGTTTACTTTGAAAAAATTAGAGTGTCTAAAGCAAGCGTACGCTTGAATACATTAGCATGGAATAATGAAATAGGGCTTCAGTTCTATTTTGTTGGTTTTCAGAATCCGAAGCAATGATTAATAGGGATAGTTGGGTGGAATTCTCGGGTGCCAAGGAACTCCAGTCACATAGGATA
+
CCCCCGGGGGGGGGGGGGGGGGGGGGGGGGGGGGGGGGGGGGGGGGGGGGGGGGGGGGGGGGGGGGGGGGGGGGGGGGGGGGGGGGGGGGGGGGGGGGGGGGGGGGGGGGGGGGGGGGGGGGG>FGGGGGGGGGGGGGGGGGGGGGFEGGGGGGGGFGFGF7<FGGGGGG6FCECFGGGGGGGGGGGGGGGFFFFFGGCG6EFFDFGGGFFGGGGGGGGGGGGGGFC<FGFCGGGGDGGG4C7EGGF7FFDE6?C:00<>EEDC=+<2<CEFCGCC4>@G*;C;FDGGG6CCGG*39C7:7
@M03152:184:000000000-AWYW1:1:2107:10665:16928 1:N:0:AGAGGATAATACCTGT
AAGCTCGTAGTTGAATTTCGGTGGCCCAACGGCGGTCGGCCGCAAGGTCTGTACTGCCGGTCTTCGGACCACCTCTTTCTGGGGGAACGTCGGCCCTTAACTGGGCACGGCGGCCGAACCAGGACGTTTACTTTGAAAAAATTAGAGTGTTTAAAGCAAGCGTACGCTTGAATACATTAGCATGGAATAATGAAATAGGGCTTCAGTTCTATTTTGTTGGTTTTCAGAATCCGAAGCAATGATTAATAGGGATAGTTGGGTGGAATTCTCGGGTGCCAAGGAACTCCAGTCACAGAGGATA
+
CCCCCGGGGGGGGGGGGGGGGGGGGGGGGGGGGGGGGGGGGGGGGGGGGGGGGGGGGGGGGGGGGGGGGGGGGGGGGGGGGGGGGGGGGGGGGGGGGGGGGGGFGGGGGGGGGGGGGGGGGGGGGGGGGGGGGGGGGGGGGGGCFCGGGGGGGGGGGGGGGGGGGGGGGGECGGGGGGGGGGGGGGGGGGGGFGGGFGGGGGGGGGGGGGGGGGGGGGGGGFFGFFGFGG7FGE?EGG6?DGFFGGGGGGGFGGGGGD6>EGEFFFGGGGDFGGGGGG?FFGGFGGGG?@CF+*:CC5DGC
@M03152:184:000000000-AWYW1:1:2107:14611:16941 1:N:0:AGAGGATAATACCTGT
AAGCTCGTAGTTGAATTTCGGATGTGTTGACGCGGTCTGCCTCTGGTATGCACTGCGTTCGATGCATCTTTCTGCTGGGGACGTGTTCCTGGGCTTAATTGTCTGGGACACGGAATCAGCGAAGTGACCTTGAGCAAACAAGAGTGTTCAAAGCAAGCCTACGCTCTGAATTTTTTAGCATGGAATCACACGATAGGACTCTGGCCTATCTTGTTGGTCTGTAGGACCGGAGTAATGATTAATAGGGATAGTTGGGTGGAATTCTCGGGTGCCAAGGAACTCTAGTCACAGAGGATAAGCT
+
CCCCCCGGGGGGGFFFCFGGG@EGGGGGGGGGGGGFGGGGGGGGGCGGGGGGGGGGDGGGGGGCGGGGGGGGGEFEFGGCCGEGGGGGGGFGGGGGFGGFGFGGGCFGGDFGGGGGGGGGGEGGGGGGGGGFGFGFFGGGGG@FFGGGGGGGGGGC<@FGGEGFFEGGGGGFGGGGDDF9CEGCFGFGCCFG@DGGFFGEFCGFGCFGCFG@;DGCFECCCGGFCFGGGGGC=6CCEGGGGFGF7C=ECEC+5+>CGCEF+AFEF7/85:EDE*7<C7?5<@+02<@<9=C+3*9<+<*0*
@M03152:184:000000000-AWYW1:1:2107:7947:16992 1:N:0:AGAGGATAATACCTGT
AAGCTCGTAGTTGAATTTCGGAATGCGTTTGATCAAAGCTCGTCCTTGTGGCGTGGCTGGATTGGCGTTTCCTATCTTCCGATAGCGTTAACTCGCTTCGGATCATTTACTTTGAAAAAATTAGAGTGTTCAAAGCAGGCGTAACCTTGCCTTTGAATAGTACAGCATGGGATAATAGAATATGACGTTGGTCTTATTTTGTTGGTTTCTAAGGCTGATGTAATGATTAATAGGGATAGTTGGGTGGAATTCTCGGGTGCCAAGGAACTCCAGTCACAGAGGATAATCTCGTATGCCGTCT
+
CCCCCGGGGGGGGGGGGGGGGGGGGGGGGGGGGGGGGGGGGGGGGGGGGGGGGGGGGGGGGGGGGGGGGGGGGGGGGGGGGDGFGGGGGGGGGGGGGGGGG7FGGGGGGGGGGGGGGGGGGGGGGGGGGGGGC<<FGCGGGGGGGGGGGGFGGGFCFGGGGCCFFFGGGGGGGCFGGGGGGGGGFGGGGGGCGGFGGGGFCFGGDEGGGG9FGGGGFDGCG9CC?CFFFFDF?FGF,,@>=CCEGCGCFEFFFGG=?F>EGFGC<AF:<<E*+?FC*>FFGFCFFFC+<=<C7CGG+>D7F
@M03152:184:000000000-AWYW1:1:2107:19875:17017 1:N:0:AGAGGATAATACCTGT
AAGCTCGTAGTTGAATTTCGGGCCTGGCTGGGTGGTCTTGCCGAAAGGTAAGCACTGCTCTGGTCGGGTCTTTCCTTCTGGGGAACCAGCGTGCTCTTAACTGAGTGCGTTGGGGATCCAGGACTTTTACTTTGAAAAAATTAGAGTGTTTAAAGCAGGCTTACGCTTGAATACATTAGCATGGAATAATAGAATAGGACTTTGGTTCTATTTTGTTGGTTTCTAGGACCGAAGTAATGATTAATAGGGATAGTTGGGTGGAATTCTCGGGTGCCAAGGAACTCCAGTCACAGAGGATAAT
+
CCCC@FFGGFGGGGGGGGGGGGGGGGGF@FGGGGGFGGGGGGGGGGGGGGGGGGGGGGGGGCFGGGDGGGCGGGFGGGGGFGGGDFGGGGGGEEGGGGGGGGG<FFFGGGGCFGGDEFFFGGFGGCGGGGGGGGFGGGFGFFGGGFGGEGGGGFFGGCFGGFFDFGGGGGA9DFEFCGGFGGGG:D9@AFFGGGGCE:CFGGGGGGGGGFGGGGGGGGGEGGFGGGGFCFGGE>C+<CGFGFGCCFGGGGGF6CC79*=E5E?@<AFC*:5CEGFF4C@4?FG7C6CC6=FFC4CGC<7*2
@M03152:184:000000000-AWYW1:1:2107:15007:17046 1:N:0:AGAGGATAATACCTGT
AAGCTCGTAGTTGAATTTCGGAATGCGTTTGGTCGAAGCCCGTCCTTGTGGCGTGGTTGGACTGATGCTTCCTAACTTTGGAGTGAGTGGCTCGCAAGATTCCGCTTTCCAATCATTTACTTTGAAAAAATTAGAGTGTTCAAAGCAGGCGTAACCTTGCCATTGAATATTACAGCATGGGATAATAGAATATGACGTTGGTCTTATTTTGTTGGTTTCTAAGGCTGATGTAATGATTAATAGGGATAGTTGGGTGGAATTCTCGGGTGCCAAGGAACTCCAGTACCAGAGGATTATATCG
+
CCCCCGGGGDFGGGGGGGGGGGGFGGGGGGGCFFGGFG@@FFGGGGGGGFGFGF:CFFGGGGFGGFGGGGGGGGGFGGG9EFGG<?FFFGGGGDEGC7<,<B@?FGGGFGFGGFGCFGGGFGDF@FGGGGEFC=,,55EBFGGGFE8FFGCB:=C<FF9,3FFF,FEFG9=<F<9FFGGGFDCFGCFAF9@FGFF;E:*>7@DACFCFGF<>FC7FF65?B;;,AB,,<BC2,=;;FEF9D7ECC4C?7C+AFCEG=C?9C++28C5=EC6D<4**0*0:A++<+0::F4F56**3++2:1
@M03152:184:000000000-AWYW1:1:2107:21847:17084 1:N:0:AGAGGATAATACCTGT
AAGCCCGTAGTTGAATTTCGGGTCTGGCTGACCGGCCCGCCTCACCGCGTGCACTGGTTCGCCCGGATCTTTCCTTCTGGCTAACCTCATGCCCTTTACTGGGTGTGCTGGGGAACCAGGACTTTTACTTTGAAAAAATTAGAGTGTTCAAAGCAGGCATATGCTCGAATACATTAGCATGGAATAATAGAATAGGACGTGCGGTTGTATTTTGTTGGTTTCTAGGACCGCCGTAATGATTAATAGGGAGAGTTGGGTGGAATTCTCGGGTGCCAAGGAACTCCAGTCACAGAGGATAATC
+
CCCC-C@@FFGGFGGCEEFGGGFFGGGGFGGGFEE@F7CC7F:<CEGDGGGGGGFGGGGFE+8BFG7,@FGGAEFGFGGAFFFFFFGGGGGFGGGGGCD,E,EE:FE,@EEGGCEEG,F=FCFFGGCGGGFCE?F<DFBCCA<FFFFGFFGFGFGGG7F@<<D99DFG<DF<FCGGFGFFF@,7@FGGB;AF@;9C:FCBEG:CC<@F9CFG,;<,=CE8CFG9@+BFF8EGG:*;8C9<*+<C77CF**1:3<:CECG*8+<8>++/5CF)12C4CC)*6+<8EC99C?G?FCDF6FG>*
@M03152:184:000000000-AWYW1:1:2107:20568:17129 1:N:0:AGAGGATAATACCTGT
AAGCTCGTAGTTGAATTTCGGATCAATTTATTGGTCGTGCTATTGTACGTACTGGTATTATTGATTCCTACCTTCTGACGAACCACGATGTCATTAATTTGGTGTCATGGGGAATCAGGACTGTTACTTTGAAAAAATTAGAGTGTTTAAATCAGGCTCACGCTTGAATACACTAGCATGGAATAACGAAATAGGACGTTTGATTCTCTTTTGCTGGTTTCTAGGATCGACGTAATGATTCATAGGTATAGTTGGGTGGAATTCTCTGTTGCCAAGGAACTCCAGTCCCAGAGGATAAGTT
+
CCBCCGGGGGGGEFGGGGGG7CFEGFGGGGGGFGGGGGGGGGGGGGGGGGGGGGCGCFFFFG9CFFGFFFGGFGEGFGGFGGGGGGE7D<FFGGF<6EEFGGFGGGGGCECGCGFFCGFFGGGGGFGGGGEE9CFGGGGCF9,FGGGGGFF9FGG8FFF9FFGGEDGGGD<<DGF@DFG,D8FGEFC=E=>FCEGFGD:FF<@@@,@,@FCFD,,>BFFFGGCDGG,:@E8E;C@>C7DF7,4,4?,1BE89E7@*;:E;@FE+2<+>++<+:+64*55C?CFG8+22<6***1*0<+*0*
@M03152:184:000000000-AWYW1:1:2107:14937:17188 1:N:0:AGAGGATAATACCTGT
AAGCTCGTAGTTGAATTTCGGGGTTAGTAGGTTGGTCATGCCTCCGGTATGTACTGATCTCACTGATTCCTCCTTCCTTATGAACCGTAATGCCATTAATTTGGTGTTGCGGGGAATTTGGACTGTTACTTTGAAAAAATTAGAGTGTTTAAAGCAAGCTAACGCTTGAATACATTAGCATGGAATAATGAAATAGGACGTTCGATCTTATTTTGTTGGTTTTTAGGATTGACGTAATGATTAATAGGGATAGTTGGGTGGATTTCTCGGGTGCCAAGGAACTCCAGTCACAGAGGATAAT
+
CCCCCGGGGGGFGGCGGGGGGGGEGFGGGGGGGGGGGGGGGGGGGGGGGFGGGGGGEGGGGGFFGGGGGGGGGGGGFFGGGGGGGGGGGGGGG@FGGGGGGGGGGGGGGGDGGGGGGGGGDGGGGGGGGGGGGGFGGGGGGGGGGGGGGGGGGF9CFGGFGGFDEGGGGGGGGGGGGFGGGGGGGGGBD;DFFCEAAFFGEGGG7FGGG,DFFGGG78B8CF*B8E6?BCF,=**4;FGG=ECFG;77CCGF+1<FCECGEG+>=4BC5=*555**2*)9**<<0C+<947+0**:*3C:2
@M03152:184:000000000-AWYW1:1:2107:10360:17226 1:N:0:AGAGGATAATACCTGT
AAGCTCGTAGTTGAATTTCGGCGTGCGCTCAGGCTGGTCGGCCGTCATGGTCTGTACCGTTTGGGTCACGCCCCACTGTAGGATACTCACCGCTGTCCTTAACTGGGTGGCGGTCAAAGGTTGTAGTAAAGGCCGTCTGGGGGCAACTCTGGATCCTTTATTACCGCTGGGGTTCCTACTCTTTTACTTTGAGCAAATTAGAGTGTTCAAAGCAGGCAATCGAGCCTTGAATACTTCAGCATGGGATAATGGAACAGGACTGGGATCCTGATTTCGTTGGTTTCTAGGTTCTTAGTAATGA
+
CCCC9@F@FGGGFGGFGDGGEEGGGGCCEG:FFCCGCG9E:FFGFGEFEFGGGGGGGGEFF@FFGG<C@GGGGGGGG@CE?FC?FFGGGG?@EED4EEAC?FA,F8EFCCECGG7:,5?FGAFFCFD9FFGCG8+8@FFEF7CF@C7C,EFCGFCEDCFGGGFGGCFFGGGDEG7:FFGFFGGGGGEGCF>,1:C<FFFGG:C,?FF,4F:F+<CCEFGGFFG557AE6<8:FGFC99?7*AEFF*<*<CC?@9C6@FGAFGCCFGCGFGGCFCFGG7541;@+<C?C9*:C+?F<@00**
@M03152:184:000000000-AWYW1:1:2107:16575:17284 1:N:0:AGAGGATAATACCTGT
AAGCTCGTAGTTGAATTTCGGAACTGAACAGTTCACCAGTCGGCCGTCAAGGTCTGTGCTGGTCTGTTCGTTCTCACCTATGGGATGCTCACCTCTACTCTTAACTGGGCGGAGGCTTATAAAGCAGGTACGGGGCAAAACCGTATGGTCTCGCGCCATGCGGCCCATATCTGTGGAGTTCCCATTCGTTTACTTTGAATAAATTAGGGTGTTCAAAGCAGCCAAAAAAGGAGGCATGAATACTACAGCCTGGGATAACGGAATACTCTTTCGGTTCGATGTTTCGTTGGTTTCTAGGATC
+
CCCCCGG@GFEEFFFGGGFFEDCFGGAFCEFFGGGFGGFFGGCGDCF7FFGGGCFFGGGG9,CAEFEFFGEGGEGGFGGFFGCFCAFGGFGG?<F<C<<<FCF<EGAF8E=FCFEGFEGGGAFFGGGFFEFG+BFFGFGG8EEGGGGGDF<C,BEGGGGGGGCEGGC@7F@FEF97A:FFGGGFFGGFGGG*>ECBFF9@ACEFC9BF>CEGG9FCFCFGGG78C75E5C5<8*8;@F?E7+CCF76C+**2*56?E7C?EG*;7C+++<00*>CC755>+*3+0*;6*795AC:<+<*:*
@M03152:184:000000000-AWYW1:1:2107:26387:17324 1:N:0:AGAGGATAATACCTGT
AAGCTCGTAGTTGAATTTCGGATTTGGTTGGGTGGTCTTTCCTTAGGGATTGTACTGCTCGACTGAGTCTTTCCTTCTGGCGAACTATTGTGCTATTAATTTAGTGCGATAGGGAACCAGGACTTTTACTTTGAAAAAATTAGAGTGTTTAAAGCAGGCATACGCTTGAATACATTAGCATGGAATAATAAAATAGGCCTTTGGTTTTATTTTGTTGGTTTTCGAGACTGAAGTAATGATTAATAGGGATAGTTGGGTGGAATTCTCGGGTGCCACGGAACTCCAGTCACAGAGGATAATT
+
CCCCCGGGGGGGGGGGGGGGGFGGGGGGGGGGGGGGGGGGGGGGGGGGGGGGGGGGFGGGGGEGGGGGGGGGGFGGGGGFGGGGGGFGGGGGGGCFGGCGGGFFFGFFCGGGGGGGE@FGCFFGGGGAGFGGFGFGFGGGGGGGFGGGGGGFF<FGFFGDGGGGEGGGGGGGGGGGGFGGGGAFEFDGGAEGFGGFC7BF7FFGFGGGGGGGGGGF>CCFGGGDFD>GGG6E6;<,>9FGGGC:=C68,A46CGF,:**=8:FG79?E*:E357C*9)75:FG?CC:6:*09?FC6@?:>*
@M03152:184:000000000-AWYW1:1:2107:7481:17363 1:N:0:AGAGGATAATACCTGT
AAGCTCGTAGTTGAATTTCGGACCTGGCTAGGCGGTCTTGCTGAAAGGTAAGCACTGCTCTGGTCGGGTCTTTCCTTCTGGGGAACCAGTGTGCTCTTAATTGGGTGCGCTGGGGATCCAGGACTTTTACTTTGAAAAAATTAGAGTGTTTAAAGCAGGCCACCGCTTGAATACATTAGCATGGAATAATAGAATAGGACTTTGGTTCTATTTTGTTGGTTTCTAGGACCGAAGTAATGATTAATAGGGATAGTTGGGTGGAATTCTCGGGTGCCAAGGAACTCCAGTCACAGAGGATAAT
+
CCCC?GGGGGGGGGGGGGGGGGGGGGGGGGGGGGGGGGGGGGGGGGGGGGGGGGGGGGGGGGGGGGGGGGGGGGGGGGGGGGGGGGGGGGGGGGGGGGGGGGGGGGGGGGGGGGGGGGGFGGFGGGGGGGGGFGGGGGGGGGGGGGGGFGGGGGGGGGGGEGGGGGGGGGGGGGGGGGGGGGGGGFEFGFFFFGGGG7FDFGGGFECGGGGGGGGGGGFGCGGGGGGGCGGGGGGG@CFFFFFFFFGGCCGGC@<+9CEECFGG4<FF=FE<C5CFG<:C:CC9CCF+<9:FFFC*02:>*
@M03152:184:000000000-AWYW1:1:2107:21274:17417 1:N:0:AGAGGATAATACCTGT
AAGCTCGTAGTTGAATTTCGGGCCTGGCTGGGTGGTCTTGCCGCAAGGTAAGCACTGCTCTGGTCGGGCCTTTCCTTCTGGGGAGCCGGCGTGCTCTTAACTGAGTGCGTCGGGGATCCAGGACTTTTACTTTGAAAAAATTAGAGTGTTTAAAGCAGGCTTACGCTTGAATACATTAGCATGGAATAATAGAATAGGACTTTGGTTCTATTTTGTTGGTTTCTAGGACCGAAGTAATGATTAATAGGGATAGTTGGGTGGAATTCTCGGGTGCCAAGGAACTCCAGTCACAGAGGATAAT
+
CCCCCGGGGGEFGGGGGGGGGGGGGGGGGGGGGGGGGGGGGGGGGGGGGGGGGGGGFGGGGGGFGGGGGGGGGGGGGGGGGGGEGGGGGGGGGG7FFGGDFGGGGFGGGCFGGGGGGGGGGGGGGFDGGGGGGGGGGGGGCFFGEGGGGGFFGGGGGGFECG7FGGGGGGFFGCGGGFCFFFGGGFCFFGC9@CFGA7FGGGGGGGGGFFGFFFCGGGGGGG@CF9FCFCEEED*<:7+0?CD+<:<E***0+3@?88CGGF?EF79<**:9>DFC>FF:CC<7AFGFCFG?CF<=8C7**
@M03152:184:000000000-AWYW1:1:2107:17992:17421 1:N:0:AGAGGATAATACCTGT
AAGCTCGTAGTTGAATTTCGGACCTGGTCGGGCGGTCTTGCCGCAAGGTAAGCACTGCTCTTGGTCGGGTCTTTCCTTCTGGGGAACCAGCGTGCGCTTAATTGAGTGCGCTGGGGATCCAGGACTTTTACTTTGAAAAAATTAGAGTGTTTAAAGCAGGCATACGCTTGAATACATTAGCATGGAATAATAGAATAGGACTTTGGTTCTATTTTGTTGGTTTCTAGGACCGAAGTAATGATTAATAGGGCTAGTTGGGTGGAATTCTCGGGTTCCAAGGCACTCCAGTCACAGAGGATAA
+
CCCCCGGGGGGGGGGGGGGGGGGGGGGGGGGGGGGGGGGGGGGGGGGGGGFGGGFGFGGGGGGGGFGGGGGGGGGGGGGFGGGGGGGGGGGEGGGGGGGDFGGFFGFGGGGGGGGG@CFGGGGGFGGGGGGGGGGGGDAGDGGGGGGGFGGGFG=FAFFGGGGGGFGGDGFGFCFGFGGDCDG@ECCFEFGGGGGGFGG9FGFGDFCFCF@FFFD:CFGDGGGFFFFDGGGC88CFFGGGGGGGCFCE6F*6A=CF++:C5?5CCF97+2752*19>74**;CCFG6<<4*<+:*0@*9**
@M03152:184:000000000-AWYW1:1:2107:9332:17459 1:N:0:AGAGGATAATACCTGT
AAGCTCGTAGTTGAATTTCGGACCTGGCTAGGCGGTCTTGCTGAAAGGTAAGCACTGCTCTGGTCGGGTCTTTCCTTCTGGGGAACCAGTGTGCTCTTAATTGGGTGCGCTGGGGATCCAGGACTTTTACTTTGAAAAAATTAGAGTGTTTAAAGCAGGCTTACGCTTGAATACATTAGCATGGAATAATAGAATAGGACTTTGGTTCTATTTTGTTGGTTTCTAGGACCGAAGTAATGATTAATAGGGATAGTTGGGTGGAATTCTCGGGTGCCAAGGAACTCCAGTCACAGAGGATAAT
+
CCCCCGGGGGGGGGGGGGGGGGGGGGGGGGGGGGGGGGGGGGGGGGGGGGGGGGGGGGGGGGGGGGGGGGGGGGGGGGGGGGGGGGGGGGGGGGGGGGGGGGGGGGGGGGGGGGGGGGGGGGGGGGGGGGGGGGFEGGGGGGGGGGGGGGGGGGGGGGGGGGGGGGGGC@FGGGGGGGGDGGGDCFFG9CDGFGGGGGFFGGGGGFDGGGGGGGDGGFDGGGGGFGFEF5EEGDGGCC9>@CFEGGGCEFGGGGGGCEGE5C?GGCFFGGGGGCF>CGFFGFGGGG6A?BD?FFF=*0:>0
@M03152:184:000000000-AWYW1:1:2107:11586:17516 1:N:0:AGAGGATAATACCTGT
AAGCTCGTAGTTGAATTTCGGGATCAGTATGTTGGTCGTGCTTCGGTACGTACTGTCATTACTGGTTTCTCCCTTCTGAAGAACCTTGATGTCATTAATTTGGTGTCTTGGGGAATCAGGACTGTTACTTTGAAAAAATTAGAGTGTTTAAAGCAGGCATACGCTTGAATACATTAGCATGGAATAATGAAATAGGACGTTTGATTCTATTTTGTTGGTTTCTAGGATCGACGTAATGTTTAATAGGGATAGTTGGGTGGAATTCTCGGGTGCCAATGAACTCCAGTCACAGAGGATCATT
+
CCC@CGECECFFGCGDGG9FFCGFDEEFGGGGFFDGGGGEGG,FEGFF7@FF8FGGGFGFGGGGGGGFA@C<C<FFFG<CE<FGGGC<ECEF6CCCFE@A<FFGGE<,CE<FC7@FGGCCCF@CFGGGFD,,59FAAE<?FGGGGGEFGGGD<<E<FCGEFGGDGGE<=FF<FGEB<CBFGFCFGE,E>FCFGG,>:@FCFFGGCFFFGGGGGDEFGFG>FFC,3B:D>C5C*>*D>C,>:F;@78C=6,*8CFGGEGE78+C87CFGGGG55CF<*2;C+;CFC+;+=6:7+9<7C+9>*
@M03152:184:000000000-AWYW1:1:2107:3570:17526 1:N:0:AGAGGATAATACCTGT
AAGCTCGTAGTTGAATTTCGGGATCAATTTATTGGTCGTGCAATCGTACGTACTGGTATTATTGATTCCTACCTTCTGACTAACCATGATGTCATTACTTTGGTGTCATGGGGAATCCGGACTGTTACTTTGAAAACATTAGAGCGTTTAAAGCAGGCTCACGCTTGAATACATTAGCATGGAATAACGAAATAGGACGTTTGATTGTAGTTGGTTGGTTTCTAGGATCGACGTAGTGAGTAATAGGGATAGTTGGGTGGAATTCTCGGGTGCCAAGGAACTCCAGTCACATAGGATTAAT
+
9CCCCGDECDFG9;,CFEGF:8@F<C,EF@@FE,,;6+@FGFFFEDG?FCFD@D<8FGGGGGGCEEFGGGAFFGGGGGFG,C,<FFGG9F9FFGFFC,CEE9,C<FF<FG,6,,BF<,@=FGGGGG<FFDG9?,BD,BFEC,CF9>=FE?FFGG8,+@=6CEDG:?FF8F9FD?@,,AFDFFC,=,>E+C=C8=,6>DFFE@8,3,,8,7EF,D>DE>*>8>E@,,6D,188***/=C9?FF?,11868C*,4=9,**3=899BC@<**5C3ED+;*85*00<@+<<C7**+0*2+++2**
@M03152:184:000000000-AWYW1:1:2107:13908:17619 1:N:0:AGAGGATAATACCTGT
AAGCTCGTAGTTGAATTTCGGCCTTTGCCGCCCGGTCCGCCTATTTGGGTGTGTACTGGAGCGGTGGAGGCTTACCTCGTGGTGAGCTGTTATGCCCTTTACTGGGTGTGGCAGGGAACCATGATTTTTACTTTGAAAAAATTAGAGTGTTCAAAGCAGGCTTACGCCCGAATACATTAGCATGGAATAATAAAATAGGACGTGCGGTCCTATTTTGTTGGTTTCTAGGATCGCCGTAATGATTAATAGGGATAGTTGGGTGGAATTCTCGGGTGCCAAGGAACTCCAGTCACAGAGGATA
+
C9ACCGGGGGGGGGGGGGGGGGFGGGGGGGGGGGGGGGGGGGDGGGGGGGGGGGGGGGGGGGGGG>FGGGGGGEGGGGGGGGFGGGGGGGGGGFFGFDGGGFGGGCGEGGDEFGGGGGGGGGFFGGGGGGGGGFGGGGCGGGFGFFGGFGGGGGGGCFGGGGGGG7FCFCE:CFGGGGGGGGGFGGGFFGFFCFGGGFGF7FEE:BFEGGG,@@FFF=F*BCCGGGEG9<?FGDGGGGGGFGGGF>CC?FF6FG6CCCD5;5:5CFF9C+59*9DDF76<5CG=CCF86==GFCFE+7290
@M03152:184:000000000-AWYW1:1:2107:13636:17650 1:N:0:AGAGGATAATACCTGT
AAGCTCGTAGTTGAATTTCGGGCCTGGCTGGGTGGTCTTGCCGAAAGGTAAGCACTGCTCTGGTCGGGTCTTTCCTTCTGGGGAACCAGCGTGCTCTTAACTGAGTGCGTTGGGGATCCAGGACTTTTACTTTGAAAAAATTAGAGTGTTTAAAGCAGGCTTACGCTTGAATACATTAGCATGGAATAATAGAATAGGACTTTGGTTCTATTTTGTTGGTTTCTAGGACCGAAGTAATGATTAATAGGGATAGTTGGGTGGAATTCTCGGGTGCCAAGGAACTCCAGTCACAGAGGATAAA
+
CCCCCGGGGGGGGGGGGGGGGGGGGGGGGGGGGGGGGGGGGGGGGGGGGGGGGGGGGGGGGGGGGGGGGGGGGGGGGGGGGGGGGGGGGGGGGGGGGGGGGGGGGGGGGGGGGGGGGGGGGFFGGGGGGGGGGGGGGGGGGGGGGGGGGGGGGGGGGGGGGGGGGGGGGGGGGGGGGFGGGGGGGGGGGGGGGGGGGGGGGGGGFGGGCAFGGGGGGGGGGGGFFGGFCFECG>FEFGGGGGGGGGGF=EFCC?FG?5BE=5@EGCFCEFG*5CDCCF><EEFFGGGG+*0CC66C6CFC*
@M03152:184:000000000-AWYW1:1:2107:15209:17671 1:N:0:AGAGGATAATACCTGT
AAGCTCGTAGTTGAATTTCGGACCTGGCTGGGTGGTCTTGCCGAAAGGTAAGCACTGCTCCGGTCGGGTCTTTCCTTCTGGGGAACCAGTGTGCTCTTAATTGGGTGCGCTGGGGATCCAGGACTTTTACTTTGAAAAAATTAGAGTGTTTAAAGCAGGCCTACGCTTGAATACATTAGCATGGAATGATAGAATAGGACTTTGGTTCTATTTTGTTGGTTTCTAGGACCGAAGTAATGATTAATAGGGATAGTTGGGTGGAATTCTCGGGTGCCAAGGAACTCCAGTCACAGAGGATAAT
+
CCCCCGGGGGGGGGGGGGGGGGGGGGGGGGGGGGGGGGGGGGGGGGGGG9FGGGGGGGGGGGGGGGGGGGGGGGFGGGGGGGGGGGGGGGGGFGGGGGGGGGGGGGGGGGGGGGGGGGGGGGGGGGGGGGGGGGGGGGGGGGGGGGGGGGGGGGGGGGGGGGGGGGGGGGGGGGGGGGGGGGGFFFGGGGGGGGGGGGDGGGGGFGGGG@FGGGFGFEGGGGGGGGGGGFEGDG=F7@CC7CEGFGFGGFGFFFGGGDEDEGGGG9F9CG51*CFGGGFFGE8@@CFGG?*AF7CG6C77*
@M03152:184:000000000-AWYW1:1:2107:11122:17678 1:N:0:AGAGGATAATACCTGT
AAGCTCGTAGTTGAATTTCGGGATCAATTTATTGGCCGTGCTATTGTACGTACTGGTATTATTGATTCCTACCTTCTGACGAACCATGATGTCATTAATTTGGTGTCTTGGGGAATCAGGACTGTTACTTTGAAAAAATTAGAGTGTTTAAAGCAGGCTCACGCTTGAATACATTAGCATGGAATAACGAAATAGGACGTTTGATTCTATTTTGTTGGTTTCTAGGATCGACGTAATGATTAATAGGGATAGTTGGGTGGAATTCTCGGGTGCCAAGGAACTCCAGTCACAGAGGATAATA
+
CCCCCGGGGGGGGGGGGGGGGGGGGGGGGGGGGGGGGGGGGGGGGGGGGGGGGGGGGGGGGGGFFGGGGGGGGGGGGGGGGGGGGGGGGGGGGGFGGAFGGGGGGGGGGGGGGGGGGGGGGGGGGGGGGGGGGGGGGGGGGGGGGGGGGGGGGGGGGGGGGGGGGGGGGGGGGGGGGGGGGGGGGGGGGGGGGGCCFGGEGGGGFFGFFGGGGGGGFGGGGGFFGGFG8BCEC*:;FG7CCCCFCB,;?EGGGDDFCC>8CCFF7CF8C*/5:;>FGGFGGFF8AFGGCFFEFDC6+9:72
@M03152:184:000000000-AWYW1:1:2107:7386:17758 1:N:0:AGAGGATAATACCTGT
AAGCTCGTAGTTGAATTTCGGGCCTGGCTGGGTGGTCTTGCCGAAAGGTAAGCACTGCTCTGGTCGGGTCTTTCCTTCTGGGGAACCAGCGTGCTCTTAACTGAGTGCGTTGGGGATCCAGGACTTTTACTTTGAAAAAATTAGAGTGTTTAAAGCAGGCTTACGCTTGAATACATTAGCATGGAATAATAGAATAGGACTTTGGTTCTATTTTGTTGGTTTCTAGGACCGAAGTAATGATTAATAGGGATAGTTGGGTGGAATTCTCGGGTGCCAAGGACCTCCAGTCACAGAGGATAAA
+
CCCCCGGGGGGGGGGGGGGGGGGGGGGGGGGGGGGGGGGGCGGGGGEGFGGGGGGGGGGGGGGGGGGDGGGGGGGGGGGGGGGGGGGGGFGGG7C?FFGGGGGCGGGGGGGGGGGGEGGFGGGGGGGGGGGGF,CFCGGGGGGCFFGCGGGGGGGG?FGGGGFGGGGGGGFGGGFGGCAEGGGGGGGGFF;FFGGGG7DFGGGGGGD@9<9FFC,>FEFEGGEGGG?FFFE5CEFEF@C@797=EFFFFFGFGGFFCGGE=;<F7F9C*C57797FCG3C***<**+396:<<CCC6+*0*
@M03152:184:000000000-AWYW1:1:2107:2753:17760 1:N:0:AGAGGATAATACCTGT
AAGCTCGTAGTTGAATTTCGGGTCCGGCTGAGTGGTCTTGCCAATGGTAAGTACTGCGCTGGTCGGATCTTTCTTTCTGGGGAACCAACGTGCTCTTAATTGAGTGCGCTGGGGATCCAGGACTTTTACTTTGAAAAAATTAGAGTGTTTAAAGCAGGCCTACGCTTGAATACGTTAGCATGGAATAATAGAATAGGACTTTGGTTCTAGTTTGTTGTTTTCTAGGACCGAGGTAATGTTTACTAGGGATAGTTGGTTGGAATTCTCGGGTGCAAAGGAACTCCAGTCACCGAGGTTAGTA
+
CCC9BFG:;FC-ECEFGF9CEGCFGG+@7+;FEFCGFCEFC,C@<EFFFEFG@FFCC,6@C:F9FCC@BFGFF9<9,CFCG+8?7FGCF,6=,C,5C,CEEF<FF,E:CFGDECB7B8EFE@@C9,59F,A,,,?88B@FGFEFGGGFGCGGG9FFFGGFCF8FGE7+,3@F9<FFEE9CFCF?DF>3@@@,3EC,>,@<,EC7FDG:9,7FFGGC,1,,,,2,>9211:5*8B0>AG+1:7+<:++2A*;+><<C*3*B0+>8+0+*/7157****955:++3++++212**)/**3*0*
@M03152:184:000000000-AWYW1:1:2107:15135:17802 1:N:0:AGAGGATAATACCTGT
AAGCTCGTAGTTGAATTTCGGACCTGGCTGGGCGGTCTTGCCGAAAGGTAAGCACTGCTCTGGTCGGGTCTTTCCTTCTGGGGAACCAGCGTGCTCTTAACTGAGTGCGCTGGGGATCCAGGACTTTTACTTTGAAAAAATTAGAGTGTTTAAAGCAGGCATACGCTTGAATACATTAGCATGGAATAATAGAATAGGACTTTGGTTCTATTTTGTTGGTTTCTAGGACCGAAGTACTGATTAATAGGGATAGTTGGGTGGAATTCTCGAGTGCCAAGGAACTCCAGTCACAGAGGATAAT
+
CCCCCFGGGGGGGGGGGGGGGG7FGGGGGGGEGGGGGGGGGGGGGGGGG,FFGGGGGGGGGFGGGGGEGGGGGGGGGGGGGGGGGGGGGGGGGGGGGFGGGGGGGGGGGGGGGEGEGGGGGGGGGGGGGGGGGGDCGGGGFFGGGGGGGGFGDGGGGGGE?CGFGGGGGGFFGGFGGGFFGGGGFF?9DGGGCCEGGCFGGGFFGGGGGFFGGG9FGGDGGGGGGGGDGGGCCGFG+:C9@C?F?FCF=GGC8EF+<CGGGGFF09@95?:CFGC*6C)5CFGC<C+<E=CC<C4FGGGG*
@M03152:184:000000000-AWYW1:1:2107:27733:17852 1:N:0:AGAGGATAATACCTGT
AAGCTCGTAGTTGAATTTCGGGTTCAGTATGTTGGTCGTGCTTCGGTACGTACTGTCATTACTGGTTTCTCCCTTCTGAAGAACCTTGATGTCATTAATTTGGTGTCTTGGGGAATCAGGACTGTTACTTTGAAAAAATTAGAGTGTTTAAAGCAGGCATACGCTTGAATACATTAGCATGGAATAATGAAATAGGACGTTTGATTCTATTTTGTTGGTTTCTAGGATCGACGTAATGATTAATAGGGATAGTTGGGTGGAATTCTGGGGTGCCACGGAACTACAGTCACAGAGGATAATC
+
<<ABCFEFGGGGGGC<EFACC@CBFDEF<CFFGGGGCC@@FCFGGGCFGDGGGGGGF<9FF9CFFAFFGFGGFGGGCFGGGGGDF8FFFEE96CE@FFGFF@<,D9FFGGDFG:FGFGGG?<EEFG9ECEEF9BE<ACF8<,5C<?FDGCFFCEFGCCCFGFG7?FCGGGG9A9FGGGGDFC@FCADF;,CED;,,33@6+3>F,@,FFG,FC;ECFF:86;EGC,>A,B8CEB*=;,5>CC,::9?=8668F9,,***4*5+++4+5:*=C*77*)):<EF7FC8<<9*CG+>5C++::*
@M03152:184:000000000-AWYW1:1:2107:7037:17936 1:N:0:AGAGGATAATACCTGT
AAGCTCGTAGTTGAATTTCGGGCCTGGCTGGGTGGTCTTGCCGAAAGGTAAGCACTGCTCTGGTCGGGTCTTTCCTTCTGGGGAACCAGCGTGCTCTTAACTGAGTGCGTTGGGGATCCAGGACTTTTACTTTGAAAAAATTAGAGTGTTTAAAGCAGGCTTACGCTTGAATACATTAGCATGGAATAATAGAATAGGACTTTGGTTCTATTTTGTTGGTTTCTAGGACCGAAGTAATGATTAATAGGGATAGTTGGGTGGAATTCTCGGGTGCCAAGGAACTCCAGTCACAGAGGATAAG
+
CCCCCGGGGGGGGGGGGGGGGGGGGFGGGGGGGGGGGGGGGGGGG>FGGGGGGGGGGGGGGFGGGGGGGGGGGGGGGGGGGGGGGGGGGGGGGGGGGGGGGGGGGFGGGGGGGGGGGGGGDGGGGGGGGGGGGGFGGAFCGGGGGGGGGGDFFGFFGFGGGGGGGGGGFFGGGGGGGGGGGFGF:FFGFGCGFGGGGFGCGGGFGGGGECGGGG;FGGCGGFFFFC,>EFE>CE8+@E7CDGGGGG76CCCFCEGC6:BCG5CC49++*/*/*9<>675FGGGGCGE<CFG7962*0?F*2
@M03152:184:000000000-AWYW1:1:2107:21072:17954 1:N:0:AGAGGATAATACCTGT
AAGCTCGTAGTTGAATTTCGGCCTTTGCCGCCCGGTCCGCCTATTTGGGTGTGTACTGGAGCGGTGGAGGCTTACCTCGTGGTGAGCTGTTATGCCCTTTACTGGGTGTGGCAGGGAACCATGATTTTTACTTTGAAAAAATTAGAGTGTTCAAAGCAGGCTTACGCCCGAATACATTAGCATGGAATAATAAAATAGGACGTGCGGTCCTATTTTGTTGGTTTCTAGGATGGCCGTAATGATTCATAGGGATAGTTGGGTGGAATTCTCGGGTGCCAAGGAACTCCAGTCACCGCAGTAA
+
B<CC9EFFGGGGGGFFGECF7FGGFGGG@+B7FGEE@CFGG,BC@FCFFGG@CEFGGGDCF<FEF7E7,B=FGEEGGFGFDE=<CDCGF?FFFAFEAFG?<EFEGGF=CGG7FCEE+?FGFB<,,CFGF@FFAFF9558BFGGG@FGGFAC,<=BDACFG:CFDGDF+@FGGGCF=CFE;CCFGF@>D,@FG<EEFF9<CF:EEGDG:8F,7,62<EF+*2=C6CF9EG6<+=CC*?/*;+3C+++5+<+0*2:8<7+8C//:5>F@+<C=C57)99*095***39++<*0<C**/**/**
@M03152:184:000000000-AWYW1:1:2107:11992:18098 1:N:0:AGAGGATAATACCTGT
AAGCTCGTAGTTGAATTTCGGGATCAATTTATTGGTCGTGCTATTGTACGTACTGGTATTATTGATTTCTACCTTCTGACGAACCATGATGTCATTAATTTGGTGTCTTGGGGAATCAGGACTGTTACTTTGAAAAAATTAGAGTGTTTAAAGCAGGCTCACGCTTGAATACATTAGCATGGAATAACGAAATAGGACGTTTGATTCTATTTTGTTGGTTTCTAGGATCGACGTAATGATTAATAGGGATAGTTGGGTGGAATTCTCGGGTGCCAAGGAACTCCAGTCACAGAGTATAATC
+
CCCCCGGGGGGGGGGGGGGGGGGGGGGGGGGGGEGGGGGGGGGGGGGGGGGGGGGGGGGGGGGGGGGGGGGGGGGGGGGGGGEGGCGGGGGGGGGGGGGGGGFGGGGGGDGGGGGGGGGGGGGGGGGGGGGFGGGGGGGGGGGGGGGGGGGGGGGGGGGGGGGGGGGGGGGGGGGGFGGGGFGGFGGGGEDGGGG8FGGGFGGFFGGGGGGGGGGG,@@FFCGGA,8EFGGC>CCFGCCDFDEFCCC6?F*,4=CG5C8C=FGG;+<*:CFCE5@64*8F=FC?CFGG+9F+77*002::7
@M03152:184:000000000-AWYW1:1:2107:15083:18102 1:N:0:AGAGGATAATACCTGT
AAGCTCGTAGTTGAATTTCGGGACCAATTTGTTGGTCGTGCCTCGGTACGTACTGGTATTATTGGTTTCTCCCTTCTGAAGAACCTTGATGTCATTAATTTGGTGTCTTGGGGAATCAGGACTGTTACTTTGAAAAAATTAGAGTGTTTAAAGCAGGCATACGCTTGAATACATTAGCATGGAATAATGAAATAGGACGTTTGATTCTATTTTGTTGGTTTCTAGGATCGACGTAATGATTAATAGGGATAGTTGGGTGGAATTCTCGGGTGCCAAGGAACTCCAGTCACAGAGGATAATC
+
CCCCCGGGGGGGGGGGGGGGGGGDGGGGGGGGGFGGGGGGGGGGGGGGGGGGGGGGGGGGGGGGGGGGGGGGFGGGGGGGGGGGGGGGCGGGGGGGFGGGGGGGGGGGGGGCC??EFFGGGFGGGGGGGGGGFFGGFGGGGGGGGFGGGGFGGGGGGGGGGFGDGGF<FFDGGGGGGGGGGFGFGGFFF9FFFGGCGGGGGCBFGGGGGGGGGCFG7DEGGGG;E,>E6:EGGEEFFGEF@?9CC8,:6FGCFFGGCEDEGFFGGGG5*=FDCCCCFGFFGFFG+CFEFBFF6636FC7*2
@M03152:184:000000000-AWYW1:1:2107:4358:18112 1:N:0:AGAGGATAATACCTGT
AAGCTCGTAGTTGAATTTCGGGATCAGTATGTTGGTCGTGCTTCGGTACGTACTGTCATTGCTGGTTTCTCCCTTCTGAAGAACCTTGATGTCATTAATTTGGTGTCTTGGGGAATCAGGACAGTTACTTTGAAAAAATTAGAGTTTTTAAAGCAGGCATACGCTTGAATACATTAGCATGGAATAATGAAATAGGACGTTTGATTCTATTTTGTTGGTTTCTAGTATCGACGTAATGATTAATAGGGATAGTTGGGTGTAATTCTCGGGTGCCAAGGAACTCCAGTCACAGAGGATAATT
+
CCCCCGGFCFEGG9EGGGGGD@BFGCFFGFGGGFGGFGG;FCFGGGGGGGFFEGFGGGGG9FFGGFGGGFGGGGGGGFFFGGGGGGGCCFDEFCCCCEFG<FGGDC@F?<FGGFGGGGGFGF?FFEGGGAFFGECFAFFGGGDGG,EFGEGECFG8FGGGFFC@FGCFDFGGGGFF9,EAC,,EDEFGCD;DF99FC<F@8@4@D,FF9,9FFADCFGGFGGGGF,@D,CF8E8C5;,;,=,;F?710,;?,4,>,:CE*;?EC7FG***//7>:*1*89CG+>B629++1+<6*2A?:**
@M03152:184:000000000-AWYW1:1:2107:19768:18169 1:N:0:AGAGGATAATACCTGT
AAGCTCGTAGTTGAATTTCGGGCCTGGCTGGGTGGTCTTGCCGAAAGGTAAGCACTGCTCTGGTCGGGTCTTTCCTTCTGGGGAACCAGCGTGCTCTTAACTGAGTGCGTTGGGGATCCAGGACTTTTACTTTGAAAAAATTAGAGTGTTTAAAGCAGGCTTATGCTTGAATACATTAGCATGGAATAATAGAATAGGACTTTGGTTCTATTTTGTTGGTTTCTAGGACCGAAGTAATGATTAATAGGGATAGTTGGGTGGAATTCTCGGGTGCCTAGAAACTCCAGTCACAGAGGATAAT
+
C9@C<CCF7E8CFGFGGD9FFFDCFFGC-BFGGGEF-CF<FGEGGGGGGFF@FGEG8AFGFCCFCCFC@CEFGGFGGEGGGGCCFFFGFGGG>7FFFGGFCFG<EFGF+FFDFG+4?FAFE8ADF=?FAEFF,<5C<?B:FFFGGDFFGGGGCD9EGGD+@F,,33<DDD3@FCCFDG,,,<CFFGECCFF=DFGGFDA7>:CFGGG@DF@FFF9FC,8EEGC;,@9>:BEGCC8+1=C@F+>+1:AEGCF6+2<2+*=8C5B9*++2**/1175*20**38++<8+<+/7<FF***3:*0
@M03152:184:000000000-AWYW1:1:2107:14525:18225 1:N:0:AGAGGATAATACCTGT
AAGCTCGTAGTTGAATTTCGGAATGCGTTTCGGTCAAAGCTCGTCCTTGTGGCGTGGCTCGGCTGATGCTTCCTATCTTTTGGGTGTGCGCAAGCGCGCCCAAATCATTTACTTTGAAAAAATCAGAGTGTTCAAAGCAGGCGTAACCTTGCCATTGAATATTACAGCATGGGATAATAGAATATGACGTTGGTCTTATTTTGTTGGTTTCTAAGGCTGATGTAATGATTAATAGGGATAGTTGGGTGGAATTCTCGGGTGCCAAGGAAATCCAGTCACAGAGGATAATCTCGTATGCCGT
+
CCCCCGGGDGGGGGGGGGGGGGGGGGGGGGGGGGGGGGGGGGGGGGGGGGGGGGGGGGGCGGGFGGGGGGGGGGGGGGGGGGGGGGGGGGGGGGGGGGGGGGGGGGGGGGGGGGGGGGGGGGGCGGGGGGGGGGGGGGGGFGGGGGGGGGGGGGGGGGGFFGGGGGCGGGGGGDEFGFGCCGFGGGGGGGGGGGGGGCGGGGGGGGGGFGFFCCBF7CCDGGGGGF;EGFGCGCCFCFG?>CCCFDEGDC=GG?;@EG5AC88<CC>FG++2<97>7CB7<CCG6CCEC4C+0>C:*<>/9
@M03152:184:000000000-AWYW1:1:2107:19619:18252 1:N:0:AGAGGATAATACCTGT
AAGCTCGTAGTTGAATTTCGGACTGCGTTCGGTCAAAGCTCGTCCTCGTGGCGTGGCTCGGTCGACGCGTCCTATCTTTTGTGGGTAGCAATACTTACAAATCATTTACTTTGAAAAAATTAGAGTGTTCAAAGCAGGCGTAACTTGCCATTGAATATTACAGCATGGGATAATAGAATATGACGTTGGTCTTATTTTGTTGGTTTCTAAGGCTGATGTAATGATTAATAGGGATAGTTGGGTGGAATTCTCGGGTGCCAAGGAACTCCAGTCACAGAGGATCATCTCGTATGCCGTCTTT
+
C@CCCGGEGGEGFAFGGGGGGFGGGDGGGFGGGGGGGGGGGGGGGGGGGGGGDGGCEGDFDFEEDGGGGGGGGGGGGGGGGFGGFGGGFGFGGGGCFGGGGGGGGDFFGEAFFFFG9FGGGGG9FFFCGCGCF9ADB7F7FGEGFGGFGGGGGDFGCGGGG9FB,@F7FC<<FGGGFCFGFCCG>FG8BC9@FGGGEGC7<7DC:FGG,C;:CFF7CGFCFG9;EGC?F+?CCEC8CC??DCEEDCGFGCGF5CDG*;8AEGF8>CFFG67C6C>7C4)778+2<CC+*0*8::*/;*1**
@M03152:184:000000000-AWYW1:1:2107:22510:18351 1:N:0:AGAGGATAATACCTGT
AAGCTCGTAGTTGAATTTCGGACTCGGTTGGATGGTCTGCCTTTGGTATGTACTGTCCTGACCGGGTCTCACCTTCTGGTGAGCTGTCGTGTTGTTTATTCAGCGCGGCAGGGAACCAGGACTTTTACTTTGAAAAAATTAGAGTGTTTAAAGCAGGCTTTCGCTTGAATACATTAGCATGGAATAATAAAATAGGACTTTGGTTCTATTTTGTTGGTTTCTAGGACCGAAGTATTGATTAATAGGCATAGTTGGGTGGAATTCTCGGGTGCCAAGGAACTCCAGTCACAGCGGATTATAC
+
@CC96CF:;FGGGC@FFFGGCGGGGGGGGGGGGGGGGGFGGGGGGGGGGGG9FFFGGEF9FGGGGGEFFFGD<FFFGGFFD9FGGGFGGGEFFGGFFFFEFFF9FGG>FEGGGFCDD,:?FFGGGGFGFGFF9?9FG7F<DG9CFGG?D9?<?FD>@E@DGGGGGGGGFGFGGFGGFFACAAE<FC9ECEFGGGDG9>@CFC,>D7>,@FFGGGG7B?:CCF9C6<858**::+++1<9C@CFC?C+0++0C?+<5CG5*+<C+:?>**/:<A77F*57FC7+<+3@+<6:*/97C*+***
@M03152:184:000000000-AWYW1:1:2107:21432:18459 1:N:0:AGAGGATAATACCTGT
AAGCTCGTAGTTGAATTTCGGGATCGACGGGTCGGTCGCGCCTCTGGTGTGTACTGGCCCTGTCGGTTTCTCCCTTCTGACGAACCACGATGTCATTAATTTGGTGTCGTGGGAAATCAGGACTGTTACTTTGAAAAAATTAGAGTGTTTAAAGCAGGCATTCGCTTGAATACATTAGCATGGAATAATGAAATAGGACGTTTGATCTTATTTTGTTGGTTTCTAAGATCGACGTAATGATTAATAGGGATAGTTGGTTGGAATTCTCGGGTGCCAAGGAACTCCAGTCACAGAGGATAAT
+
C9ACCFGGGGGGGEAFFCFGGGDFGGGEGGGGGGG@FDC@FG,CEFGC@FGGAFGAFGGG@<9EF:FGGAFEGGGGGGFGFD@CFEFG:BFFBCF<FF<@EC,E9DEFGF7CFDFGGGGGGGGG<:DFFGG<D955?BFFGGGGFGAFA<FFFGGGFGGCFFGGGE7D7>AFGFFFF,>=CDG:FEGGEGGD9BEF:CFGFGCC,<FFEG9FGGCCFFCBBC+CFB9EECFGG88885F7++>7+7@EFFCF8C<CG88*:CC@732:CFCFEG5*0*8>6C6<+<8CF=*<+**/*+*22
@M03152:184:000000000-AWYW1:1:2107:10060:18556 1:N:0:AGAGGATAATACCTGT
AAGCTCGTAGTTGAATTTCGGAATGCGTTTGATCAAAGCTCGTCCTTGTGGCGTGGCTGGATTAGCGTTTCCTATCTTCCGATAGTGGGGTTAAACTCGCTTCGAATCATTTACTTTGAAAAAATTAGAGTGTTCAAAGCAGGCGTAACCTTGCCTTTGAATAGTACAGCATGGGATAATAGAATATGACGTTGGTCTTATTTTGTTGGTTTCTAAGGCTGATGTAATGATTAATAGGGATAGTTGGGTGGAATTTTCGGGTGCCAAGGAACTCCAGTCACAGAGGATAATCTCGTATGCC
+
CCCCCFFFEGGGGGGGGGGGGGEGGGGGGGGGGGGGGGGGGGGGGGGGGGGGGGGGGGGGFGGGGGGGGGGGGCFFGGFGGGDCEGGGGGGGGGGGGGGCF@FGFGGGGFFGGFGGGGFFEFGGGGFGAGCGBFEFFCGFCDCCE3CFEFGGFGGGGGGGGGG9DBFF9FDDEFG?FFFAE,@FFFFGGGGGGFGGGFGGFDFFCEAFFGFFGFG;E?F8D5?CFC9EGGFFFFGG9?E6<864<C<CEE:=@E6+1+*=*3:C5F6C**:*+0***:?:E:98@**+0**++2*:;6772
@M03152:184:000000000-AWYW1:1:2107:8944:18593 1:N:0:AGAGGATAATACCTGT
AAGCTCGTAGTTGAATTTCGGGTCCGGCTGACCGGTCCGCCTCACCGCGTGCACTGGTTCGGCCGGATCTTTCCTTCTGGCTAACCTCATGCCCTTTACTGGGTGTGCTGGGGAACCAGGACTTTTACTTTGAAAAAATTAGAGTGTTCAAAGCAGGCATATGCTCGAATACATTAGCATGGAATAATAGAATAGGACGTGCGGTTCTATTTTGTTGGTTTCTAGGACCGCCGTAATGTTTAATAGGGATAGTTGGGTGGAATTCTCGGGTGCCAAGGAACTCCCGTCACAGAGGAGCATC
+
CCCCCGGGGGGGGGGGGFGGGGGGGGGGGGGGGGGGGGGGGGGGGGGGGGGGGGGGGGGGG7CGGGEFGGGGGGFGCEEEFFGGGGGGGF<FGGFGFFFFGGG@FEEEFGGGGGGGGGFGGGGGGGFGFAFGG<B9F7F>FGGGEFDGGGGGFGCFFGGGGGGGGFGGGGFCGGGGFDGFF,><=C,@FCFGGGGD:<CCGGGGGGFG;@FGGDG@@FCDG9F?;BFG5888?BEEFG+3CC9??FF6?6<6@CC6*2C8@:<@DFFEFGGD7C79*1.5:F20**;;/7:CFF****1**
@M03152:184:000000000-AWYW1:1:2107:7018:18604 1:N:0:AGAGGATAATACCTGT
AAGCTCGTAGTTGAATTTCGGGATCGACGGGTCGGTCGCGCCTCTGGTGTGTACTGGCCCTGTCGGTTTCTCCCTTCTGACGAACCACGATGTCATTAATTTGGTGTCGTGGGAAATCAGGACTGTTACTTTGAAAAAATTAGAGTGTTTAAAGCAGGCATTCGCTTGAATACATTAGCATGGAATAATGAAATAGGACGTTTGATCTTATTTTGTTGGTTTCTAAGATCGACGTAATGATTAATAGGGATAGTTGGGTGGAATTCTCGGGTGCCAAGGAACTCCAGTCACAGAGGATAAT
+
CCCCCGGGGGGGGGGGGGGGGGGGGGGGGFGGGGGGGGGGGGGGGGGGGGGGGGGGGGGGGFGGGGGGGGGGGGGGGGGGGGGGGGGGGGGGGGGGGGGGGGGGGGGGDGGGGGGGGGGGGGGGGGGGGGGGGFGGGGGGFGGGGGGGGGGFGFGGGGGGGGGGGGGGGGGGGGGGGGGGGGFCFGGGGF@>FFFDD?FGEFGEF9FGGFFFGGGGGGGGFFGGGGGGGGDEGGGGGGGGGF7@C>7CGGGGGGFFFCEEEGGGGGGGD5C55DF:*<FCGEEGGG6@9B>E:<FCCFFF:
@M03152:184:000000000-AWYW1:1:2107:11410:18618 1:N:0:AGAGGATAATACCTGT
AAGCTCGTAGTTGAATTTCGGAATGCGTCGTGCCAAAGGTCGTCCTTGTGGCGTGCCTAGGTTTGCGCTTCCTAGCTCCGGATTGGCCAGCAATGGTCTCCGATCATTTACTTTGAAAAAATTAGAGTGTTCAAAGCAGGCGTAACCTTGCCATTGAATATTACAGCATGGGATAATAGAATATGAAGTTGGTCTTATTTTGTTGGTTTCTAAGGCTGATGTAATGATTAATAGGGATAGTTGGGTGGAATTCTCGGTTGCCAAGGAACTCCAGTCACAGAGGATAATCTCGTATGCCGTC
+
AAA<@-CFCEFGGG<E<AEEG@@CC,@68@FG@FDFGGFFGGGD7@EEEGEF+C:F7CEF,6,:,C@7:FBFGGEEF,CF7,FFF8FFGGFGF<<FGF9<FE77FFGCF,AFEA,?9E<?=E<?B9F?EFAFEF9?FCF7:C=:B8B,CB><<8AFCA9@<DFAFG,<B,3@D@C=D,38F@>CEF,8@D,@<,,73@F;FFFCFGEFG,,,,,,6>1,4?,26;@B,,,,?>C,:,,,,41,<*:C5*<*=+=+*=*3=8CE2>=*96+<C<90*2?6*+<C8<+<+0*:*ACGG7?)1)
@M03152:184:000000000-AWYW1:1:2107:22734:18702 1:N:0:AGAGGATAATACCTGT
AAGCTCGTAGTTGAATTTCGGGATCGATGGGTCGGTCATGCCCTCGGTATGTACTGATCCCATTGGTTCTCACCTTCTAAGGAACCATGATGTCATTCGGTTGATGTTGTGGGGAATTAGGACTGTTACCTTGAAAAAATTAGAGTGTTTGAAGCAGGCCAACGCTTGAATACATTAGCATGGAATAATGAAATAGGACATCCGATTCTATTTTGTTGGTTTCTAGGATCGATGTAATGATTAATAGGGATAGTTGGGTGGAATTCTCGGGTGCCAAGGAACTCCAGTCACAGAGGATAAT
+
CCCCCGGGGGGGGGGGGGGGGGGGGGEGGGCGGDGGGEGGGGGGGGGGGGGGFGGFGGGGGGGGGGFGFGGGFGGGGGGGFG9FGGCGGGGGFFFGGGGGGGGGFGFGDEGGEGC7?FGGGFGGGFFGGGEFGD=EGGGF8EGGGGGGGGCFDGGCFFGGGGGGGGGFGGGFGGGGGFGGFC@=CFDGGAEGGGGGGCFFGGCFEGGG,,;BFGCGGGGCFGCE@DFDFG5CF9<C,:?FCFFFG7ACG?C6,<E9FDGGDG29C@C9555CEGG+;*7CC6@+C88F+0:++97>@6>7*
@M03152:184:000000000-AWYW1:1:2107:15884:18754 1:N:0:AGAGGATAATACCTGT
AAGCTCGTAGTTGAATTTCGGCGTGCGCTCAGGCTGGTCGGCCGTCATGGTCTGTACCGTTTGGGTCACGCCCCACTGTAGGATACTCACCGCTGTCCTTAACTGGGTGGCGGTCAAAGGTTGTAGTACTTTCTGGGGGCAACTCTGGATACTATGACTGGGGTTCCTACTCTTTTACTTTGAGCAAATTAGAGTGTTCAAAGCAGGCAATCGAGCCTTGAATACTTCAGCATGGGATAATGGAACAGGACTAGGATCCTGGTTTCGTTGGTTTCTAGGGTCTTAGTAATGATTAATAGGG
+
CCCCCFGGGGEFFFCFGFGG>FFG+FFGGGGFGGGCFGFEEFGFCFFGDEFGFGGFFGCFGGGGDFGGGEGGGGGGGFF<FGCCGGGGGGGGGGGGGFFFEF9EFFFCFGGGGGGGG9FGGGFG9FEAFCCCFGGGG7=CFGBFFGGGGAFFFGGGCADEGFGGGGG93@FFGFGGFGFCF9;FGDD7CFFGFFGGGGGGGFCEGGGGGC7FCGCFGFGGF:CGGCGF++>9EC6@8?@ECG?E9DFFCFC<CE?EFGCFGGGE4<>EGF5/:CFC>C4<F@*<<+<:+@>997F<E7D49
@M03152:184:000000000-AWYW1:1:2107:10044:18926 1:N:0:AGAGGATAATACCTGT
AAGCTCGTAGTTGAATTTCGGGCCTGGCTGGGCGGTCTTGCCGAAAGGTAAGCACTGCTCTGGTCGGGTCTTTCCTTCTGGGGAACCAGCGTGCTCTTAACTGAGTGCGTTGGGGATCCAGGACTTTTACTTTGAAAAAATTAGAGTGTTTAAAGCAGGCTTACGCTTGAATACATTAGCATGGAATAATAGAATAGGACTTTGGTTCTATTTTGTTGGTTTCTAGGACCGAAGTAATGATTAATAGGGATAGTTGGGTGGAATTCTCGGGTGCCAAGGAACTCCAGTCACAGAGGATAAA
+
CCCCCGGGGGGGGGGGGGGGGGGGGGGGGGGGGGGGGGGGGGGGGGGGGFGGGGGGGGGGGGGGGCGGGGGGGGGGGGGGGGGGGGGGFGGGGGGGGGGGGGGFGGGGGGGGGGGGGGGGGGGGGGGGFGGGGGGGGFGGGGGGGGGGGGGGGFGGGGGGGFGGGGGGGGGGGGGGGGFFGGGGGGD@GGGFCFGGGGGGFFFGCFGC;9CFFF@FGGCGFC+?CGGGGGGEGGGGGGF?GGGGFF+<6=778CE+C=EC=@?FF0<<E5575CFGGGFG6*3<<C?9<=C7CGGG8EC**
@M03152:184:000000000-AWYW1:1:2107:14143:19122 1:N:0:AGAGGATAATACCTGT
AAGCTCGTAGTTGAATTTCGGAACTGAACAGTTTCACCAGTCGGCCGTCCAGGTCTGTACTGGTCTGTTCGTTCTCACCTATGGGATGCTCACCGCTACTCTTAACTGGGCGGCGGCTTCAAAAAGCAGTGGTAGGACAAAAGGGTCAAAGGTAGTACGTCTCGCGCGTGTACCTCTGGCTTCCTATCTTACTGTGGAGTTCCCATTCGTTTACTTTGAATAAATTAGGGTGTTCAAAGCAGCCAAAAAAGGAGGCATGGATACTACAGCATGGGATAACGGAATACGATTTCGGTTCGAG
+
CCCC<FGFGGFFEEFFFFGGEGFGGGGGGGFEGGGAGGGGGEGEFGGFG7@F<FGGGGGGG9E6CEGGGCFCFF<CFGFGFFAFDFGGGFGGGGDEGDGGG9FGGGGGGGGD@FCEGGG?G9FGFFGF8,FF9BFCGGGGGGGGCGGGD,@8@FGGGF7@F<DEGCB@F7FFFGCEGA:F@FGF<CGEBFFCFF;FGGF:F<BC,?<CF<FF7FFFGCC9?;22A+9C9;38:/+0<F76CE=FFGGGFGG*21:5?+CF6@FC>EEF66:*<9*96C@CE55*2<+AC)>@7<<585<**
@M03152:184:000000000-AWYW1:1:2107:18590:19218 1:N:0:AGAGGATAATACCTGT
AAGCTCGTAGTTGAATTTCGGACCTGGCTGGGTGGTCTTGCCGAAAGGTAAGCACTGCTCCGGTCGGGTCTTTCCTTCTGGGGAACCAGTGTGCTCTTAATTGGGTGCGCTGGGGATCCAGGACTTTTACTTTGAAAAAATTAGAGTGTTTAAAGCAGGCCTACGCTTGAATACATTAGCATGGAATAATAGAATAGGACTTTGGTTCTATTTTGTTGGTTTCTAGGACCGAAGTAATGATTAATAGGGATAGTTGGGTTGAATTCTCGGGTGCCATGGAACTCCAGTCACAGCGGATAAT
+
CCCCCGGGGFGGFGFFFGFFE@EGGGGFGGGGCFGGGCFDFGGDEFGGFFGFCFGGGGGGFGGFGGGGGGGFGGGGGGGGFGFGCFGGGEEFED9AFGG<EDFFFGEC7FFFCEGBCFG9F<<@FEFGFFFGFG9EFG<FFDFGACDEFFGFGGCFFGGGGGG?CEGCGCEFFFGGC9FBFFFF7C@CBF;@CFFGGGGFGGEFGGDGGCFGGGFGGGGG56B;CBECEFEG8*3@+=9++<CAF:;CC*02+=+:@=G*:8+0*3++2:EFGDFG**7*<8CEFE+<+9>?F*1*/=3*0
@M03152:184:000000000-AWYW1:1:2107:8907:19437 1:N:0:AGAGGATAATACCTGT
AAGCTCGTAGTTGAATTTCGGGTCTGGCTGACCGGTCCGCCTCACCGCGTGCACTGGTTCGGCCGGATCTTTCCTTCTGGCTAACCTCATGCCCTTTACTGGGTGTGCTGGGGAACCAGGACTTTTACTTTGAAAAAATTAGAGTGTTCAAAGCAGGCATATGCTCGAATACATTAGCATGGAATAATAGAATAGGACGTGCGGTTCTATTTTGTTGGTTTCTAGGACCGCCGTAATGATTAATAGGGATAGTTGGGTGGAATTCTCGGGTGCCAAGGAACTCCAGTCACAGAGGATAATC
+
CCCCCGGGGGGGGGGGGGGGGGGGGGGGGGGGGGGDGGGGGGGGGGGGGGGGGGGGGGGGGGGGGGEFGGGGGGGGGGGGGGGGGGGGFGGGGGGGGAFGGGGFGFCFGGGGG@FGGGGGGFGGGGGGGFGGFCFGGGGFGGGGGGGGGGGGGGGGGGGGGGGGDGGGGGGGGGGGGFGGGGGGGGEFEFGGGGFGFFCFGGGGGGCCEGGGGGGGGGGFGGGFGGGGGGDEEEGEGGFGG?CGGGGGGGGD:C?CEEG5=FGFCFC5EEGGGGGGDDFGFGC6FGGC7@FG66C6+<C:*
@M03152:184:000000000-AWYW1:1:2107:23962:19455 1:N:0:AGAGGATAATACCTGT
AAGCTCGTAGTTGAATTTCGGGGCCCCCTTTTTTATAGCGTTGCGGTCTGAAACCCAGCTTGTGGTAAAACACGGGTGATGGGGCGGCACTGCAGGCAGGGCTCAAATCTGGTTTCTCGAAGACAACCCGTGCCCTTTACTGGGTTTTGCGGGAATCATTGTACTCGAGACATTTACTTTGAAAAAATTAGAGTGTTCAAAGTAGGCAGTGTTCGCTTGAATACATTAGCATGGAATAATGGAATAGGACTTTGGGCTTTTTTTGTTGGGTTCTAGGATCGAGGTAATGATTAATAGGGAT
+
A<A<-CBFGFCEFE9FEGAFGEGFEG7@FFF9@FGGGGCF6,@::7CC@FCEEFGGCGGGF,9CFFFCFFFGCBCE=FFFFFGE?FE@FFFGF<=EFEDCD:<FGCG<FF?F??FD<BFEGGFGGFG7@EG@:<D,:>FFGGGG@CGCCBF:F:CFCC,;,3@F;F::*3<F,3@@,C@:,,?CFFE@F+<::3;;C,7<@:+7?<C:C<+33+;:CGFC:+<FFCFGFG7+<8+6+9C:7EFFE7F6?+6+<<?5*;C+<9E5):0;**25*:**22*9C***/0++36*AA*799C52*
@M03152:184:000000000-AWYW1:1:2107:14453:19475 1:N:0:AGAGGATAATACCTGT
AAGCTCGTAGTTGAATTTCGGCCCTGGCTGGGCGGTATTGCCGCAAGGTAACCACTGCTCTGGTCGGGGCTTTCCTTCTGGGGAACCTGCGTGCTCTTAATTGAGTGCGCAGGGGATCCAGGACTTTTACTTTGAAAAAATTAGAGTGTTTAAAGCAGGCCTACGCTTGAATACATTAGCATGGAATAATAGAATAGGACGTTTGATTCTATTTTGTTGGTTTCTAGGATCGACGTAATGCTTAATAGGGATAGTTGGTTGGAATTCTCGGGTGCCAAGGAACTCCAGTCACAGAGGATAA
+
CCCCCGGFGGGGGFF9FGFFCEGGGFGGGGGGGFEFGGGGGGCGGGGGGAFGGG7FFFFDGGGGFCGGGGGGFADFG9EFGGCGDGGGGFEGGG?FFGCCGGGFGGGGCEEFFGGCCFGGGGFGGGGCCFGGGGFFCFGGFGGGGGGGGGEEFACFGG77CF7FFCEGFD,7@ABFG9F:F9B7C@FFGGGFCCC=2?AFGEC,F,@CGFCFC9<FCFFDCCE;E<E@:EBECE888C=C*<9:+:+<66<FCG9?9C*;=C8<76<<::5)7939CF497*889CCCE=C79:7FC*7>:
@M03152:184:000000000-AWYW1:1:2107:24140:19475 1:N:0:AGAGGATAATACCTGT
AAGCTCGTAGTTGAATTTCGGGATCGAAGGAATCGGTCCGCCGTCAAGGCGTGAACTGGTTTCTTCATCCTCTTCTATGGGATACTCACCTTTGCTCTTAACTGGGTGAAGGTTAAAAAAGCGGTAGTGGGCCCGGGGCAACTCGACCATTATCGTGGGGTTCCCATTCATTTACTTTGAATAAATTAGAGTGTTCAAAGCAGGCATAAAGGGGCCTTGAATACATTAGCATGGGATACTAGAACAGGATTCGTGTCCTCGTTTTGTTGGTTTCTAGGACATGAATAAGGATTAATAGGTA
+
BBBCCFGGGGGGGGFGGGGDGEFGGG@FGGFGGGGGGGGD7FEFGEEECGGGGGGGFGFGGFFGEFFGGFGACFFGGGGGFDEFGAFF<FGG9EE?FEFFCFGGGGCB=FFFGGGGGCGGGGGGBCFFFGGG+CC7@EGGCDEFGDGGGGDF9DF>,@CFGG7AC,@CF;;@FBFFGGGGAF@B;A;DFCFGFGGC@FF9FFGG7<CA,;C9CCC*=C<F6CGGGGGGGD;9<CG6FF+<:CFFGFCC*7:+;?EC:79A5CCFGGGGGCGGGGCDF46C6CFCEFG9+*0<+20:C?D2*
@M03152:184:000000000-AWYW1:1:2107:23792:19478 1:N:0:AGAGGATAATACCTGT
AAGCTCGTAGTTGAATTTCGGCCTTTGCCGCCCGGTCCGCCTATTTGGGTGTGTACTGGAGCGGTGGAGGCTTACCTCGTGGTGAGCTGTTATGCCCTTTACTGGGTGTGGCAGGGAACCATGATTTTTACTTTGAAAAAATTAGAGTGTTCAAAGCAGGCTTACGCCCGAATACATTAGCATGGAATAATAAAATAGGACGTGCGGTCCTATTTTGTTGGTTTCTAGGATCGCCGTAATGATTAATAGGGATAGTTGGGTGGAATTCTCGGGTGCCAAGGAACTCCAGTCACAGAGGATA
+
CCCCCGGGGFGGGGGGGGGGGGGGGGGGGGGGGGGGGGGGGGGGGGGFGEGCGGCFGGGGGGGGGGGG?FEGFEFGFGGG@FGGGGGGGGGGGGGEFFGFGFGGGGGGGGGGGGGGGGGGGGGFGGGGGGGGGGGGGFBFFGGGGGGGGGGGGGGGGGGGGGGFGGDGGGGG7FG:FEFFGGGGGGGGGGGGFFGGGGGFFGGEGEEGGGGBFEGGGGGGGGFGGGGGGFGGGG==?ECGCFFGGGGGDCDC=C?C99C*;C>F*AFFFCCC=DGGFGF4E=@FFGGFFFGGGFF6CFC<*
@M03152:184:000000000-AWYW1:1:2107:6628:19529 1:N:0:AGAGGATAATACCTGT
AAGCTCGTAGTTGAATTTCGGGATCAATATGTCGGTCGTGCCTCGGTACGTACTGGCATCATTGGTTTCTCCCTTCTGATGAACCATGATGCCATTAATTTGGTGTCGTGGGGAATCAGGACTGTTACTTTGAAAAAATTAGAGTGTTTAAAGCAGGCTCACGCTTGAATACATTAGCATGGAATAATGAAATAGGACGTTTGATTCTATTTTGTTGGTTTCTAGGATCGACGTAATGATTAATAGGGATAGTTGGGTGGAATTCTCGGGTGCCAAGGAACTCCAGTAACAGAGGATAATA
+
CCCCCGGGGGEGFGGGGGGGGGGGGGFGGFGGGGGEGGGGGGGGGEGGEDGGGGGGGGGGGGFFFFGGG9FFGGGGGGGGFFCCGGGGFGFGGGGGDFGGA<FEFDFF@EEEEGGGGAE<EFGG5@FGGGCCFGFGGEGGGFGGFGGFGEGGGGGGGGFGGFFGGCCFGG,,7CFFFGFFFCFAFDFGGC9AFGFFBF7FFG@,,@FGGFAFFD@F7,@D>,6B,>D?8EE>8E*=*,1,=>9,<@668C<6CG;F5EE*/?EGCFFGC5=)*5:C5D>4:E@@+<@++7:07CC*3A*:2
@M03152:184:000000000-AWYW1:1:2107:7242:19572 1:N:0:AGAGGATAATACCTGT
AAGCTCGTAGTTGAATTTCGGCCCTGGCTGGGCGGTATTGCCGCAAGGTAACCACTGCTCTGGTCGGGGCTTTCCTTCTGGGGAACCTGCGTGCTCTTAATTGAGTGCGCAGGGGATCCAGGACTTTTACTTTGAAAAAATTAGAGTGTTTAAAGCAGGCCTACGCTTGAATACATTAGCATGGAATAATAGAATAAGACTTTGGTTCTATTTTGTTGGTTTCTAGGACCGAAGTAATGATTAATAGGGCTAGTTGGGTGGAATTCTCGGGTGCCAAGGAACTCCAGTCACAGAGGATAAT
+
CCCCCGGEGGGGGGGGGGGGGGGGGGDGGGGGGGGGGGGGGGGGGGGGGGGGGCGGGGGGGGGEFGGGGGGGGGGGGGGF9FDGDGGGGGGGGDFGFGG9AFFEGGGGDFCGGCGB7FFCDFFGGGGGGGFGGGDGFGFGFFGGFGFFFGGGGFFGGFGGGGGGEFGGGGGGGGGGGDFGGGGGGGE;EGFG9EGFGGFFCFGC@B<FFCFGGFGGGGGGGGGGGC?EEGEEEEGGGC79D?CGGFFCF**18<EGC*8*:89EGCGG55*>5<***9)>?AC+:0<C67:??<*5C67**
@M03152:184:000000000-AWYW1:1:2107:20825:19578 1:N:0:AGAGGATAATACCTGT
AAGCTCGTAGTTGAATTTCGGGCCTGGCCGGGCGGTCTGCCTAACGGCACGTACTGTCTGGGCGGGCCTTACCTCTTGGTGAGCCGGCGTGCCCTTCGTTGGTGTGCGTCGGGGAACCAGGACCTTTACCTTGAGAAAATTAGAGTGTTCAAAGCAGGCCTATGCCTGAATACATTAGCATGGAATAATAAAATAGGACGCGCGGTTCTATTTTGTTGGTTTTTAGAGTCGCCGTAATGATTAATAGGGATAGTTGGGTGGAATTCTCGGGTGCCAAGGAACTCCAGTCACAGGGGAGAAT
+
CCCCBFFFEFFGGGGGFGGGGGGGGGGGGGGGGGGGGEGGGGGFG,@FGGGGGGGGGEGGAEGGEGGGGFGGCEGFGFGGFCFGGGGGEGGEC<BFDFFGGFGGFGGGGGDGCGCFGGGGGGGGGGGGGGFGGGFGFCCC>:CCF@FCFFFCFFGGGDGGGGGGGGCFCC9CCCFAC:7,,>+?FFF9F7C?CFGG<9ECGEDEDGCGGEC+@FGGGG5:5CF>FCC?EFE*8?8E*:EG7F?CFGD?FFFGGGGC?E888F+CC7:+*15755*095:<GFF+08+32*2<<***2**2*
@M03152:184:000000000-AWYW1:1:2107:7917:19659 1:N:0:AGAGGATAATACCTGT
AAGCTCGTAGTTGAATTTCGGGATCAATTTATTGGTCGTGCCAACGGTACGCACTGGTACAATTGGTTTCTCCCTTCTGACGAAGCATGATGTCATTAATTTGATGTCGTGGGGAATCAGGACTGTTACTTTGAAAAAATTAGAGTGTTTAAAGCAGGCTTTGGCTTGAATACATTAGCATGGAATAATGAAATAGGACGTTTGATCTTATTTCGTTGGTTTCTAAGATCGACGTAATGATTAATAGGGATAGTTGGGTGGAATTCTCGGGTGCCAAGGAACTCCAGTCACAGAGGATAAT
+
CCCCCGGGGGGGGGGGGGGGGGGGGGGGGGGGGGGGGGGGGGGGGGGGGFGEFGGGGGGGGGGGGGGGGFGGGGGGGGGGGGGGGGGGGGGGGGGGGGGGGGGFGGGGGEEGGGGGGGGGGGGGGGGGGGGGGGGGGGGGGGGGGGGGGGGGFGGGGGGFFFFGGGGGGGC<FGGGGGGGGFFGGFFGGFGDFFGFGFGE:FGCDFFGGCFGGF,DEFGGGFCGG9F9FFFEGGCGGC77+1>CFFFGFGFCGGGGGGGCEC9<C+B@C5CFG**:7<3CGFGFGGG@<FGGDCDC=F70*
@M03152:184:000000000-AWYW1:1:2107:22392:19742 1:N:0:AGAGGATAATACCTGT
AAGCTCGTAGTTGAATTTCGGGAGTTTCAGATCAAAGCTCGTCCTTGTGGCGTGGCTCGATTTGGGCTTCCTATTATTGGATAGTGGGCAACCGCTTCCAATCTTTTACTTTGAAAAAATTAGAGTGTTCAAAGCAGGCGTAACCTTGCCATTGAATATTACAGCATGGGATAATAGAATATGACGTTGGTCTTATTTTGTTGGTTTCTAAGGCTGATGTAATGATTAATAGGGATAGTTGGGTGGAATTCTCGGGTGCCAAGGAACTCCAGTCACAGAGGATAATCTCGTATGCCGTCTT
+
CCCCCGGGGGGGGGAFEFGGGGGGGGGGGFGGGGGG<FGGGGGGGGGG@FGGGGGGGFGGGGGGGGGGGGGGGGGGGGGGGFCGGGDGGGGGGGGGGGGGGGGGGGGDFGGGGGFGGGGGGGGGGGGFGFGGGFGGGGDEFBFGGGGGGGCFGDFDGFFGFGG?B>CFGGGGGGGGGGGGGG;FGGGG6CEGGF;EFGF9@F:CFGFECFF9D7DGFFGG,?CE?FGGCF?DCC68:EFGG?C:=CFFGGGGG=55AECCC?EGCFCC7CC4F=CFCF?6568+0+39<FF=FCF+8:5<C
@M03152:184:000000000-AWYW1:1:2107:6504:19825 1:N:0:AGAGGATAATACCTGT
AAGCTCGTAGTTGAATTTCGGGAGTTTCAGATCAAAGCTCGTCCTTGTGGCGTGGCTCGATTTGGGCTTCCTATTATTGGATAGTGGGCAACCGCTTCCAATCTTTTACTTTGAAAAAATTAGAGTGTTCAAAGCAGGCGTAACCTTGCCATTGAATATTACAGCATGGGATAATAGAATATGACGTTGGTCTTATTTTGTTGGTTTCTAAGGCTGATGTAATGATTAATAGGGATAGTTGGGTGGAATTCTCGGGTGCCAAGGAACTCCAGTCACAGAGGATAATCTCGTTTGCCTCCTT
+
CCCCCGGGGGGGGGGGGGGGGGGGGGGGGGGGGGGGGGGGGGGGGGGGFGGGGGGGGGGGGGGGGGGGGGGGGGGGGGGGGGGGGGGGGGFGGGGGGGGGGGGGGGGGGGGGGAFGGGGGGGCGGGFFFGGFGFGGGGGGGGGGGGGFGGGGGDFGGFGGGGGGGGGGGGFCFGGGFFFFCGGGGGEGFCEFGGGFGGGFGGGGEGGGGA=A8DGG,A,?@EGG:;FFDFFF6>,0,,<A+,=C7<C?7C;FF55*@G>BCG>5>6CGFFG4C*+21:6CF*++<9+<<>9***2<++*0:
@M03152:184:000000000-AWYW1:1:2107:4175:20039 1:N:0:AGAGGATAATACCTGT
AAGCTCGTAGTTGAATTTCGGGGGCATTCAGGCCAAAGCTCGTCCTTGTGGCGTGGCTGGGTCTGGGCTTCCTACGTTTGGATAGTGGGCAACCATTTCCAATCATTTACTTTTAAAAAATTAGAGTGTTCAAAGCAGGCGTAACCTTGCCATTGAATATTACAGCATGGGATAATAGACTATTACGTTGGTCTTATTTTGTTGGTTTCTAAGGCTGATGTAATGATTAATAGGGATAGTTGGGTTGAATTCTCGGGGACCAAGGAACTCCAGTCACAGAGGATAATACCGTATACAGTCT
+
CCCC9@FC@@@<6F<FFEFDFD@B7FE<FACCCCDE-ECFEFG:@:FGFGCG+B:C7CB@F6CE<FC<<FFGACC?=FE,?FF<C<,,C<FGGGGGE,@,55<?B<EFFFEDF,,,5,E:,B8,A5,,CFFFGF9A<8D>@>@:+5EFGGGF<C9>9@@DFDGGFD>,3FF<<<,@<:>,@3,37,*73@DC935@3,73@5,>,*52?FG@C:,,,4,222@;,;,,,?BB=CFF8,+1+>67**=6<4+<E+*1****;:F5C6;C++3*C>=CC>=<?=*00++++)12***3++**2
@M03152:184:000000000-AWYW1:1:2107:27382:20071 1:N:0:AGAGGATAATACCTGT
AAGCTCGTAGTTGAATTTCGGGATCAATTTATTGGTCGTGCTATTGTACGTACTGGTATTATTGATTTCTACCTTCTGACGAACCATGATGTCATTAATTTGTTGTCTTGGGGAATCAGGACTTTTACTTTGAAAAAATTAGAGTGTTTAAAGCAGGCTCACGCTTGAATACATTAGCATGGAATAACGAAATAGGACGTTTGATTCTATTTTGTTGGTTTCTAGGATCGACGTAATGATTAATAGGGATAGTTGGGTGGAATTCTCGGGTGCCAAGGAACTCCAGTCACAGAGGATAATA
+
CC@BBFCFEDFGFGGGGGGGFGGGGGGGFFFGGECFGEB@CF,@FGEFG<ECFFF8FFFGGFGFGGGGG@FFGFGGG9FFGGCCCGG9,F9EE,FFGDGGGA6C8CFGGFFCFEFG9C5=<D8,C,9FGFG9FFG9FCFEFGGC<FECDEFF9EFGCEC?=<8,F@DFGCFE5ADF9F;DFCCFC=>>>@CF8DD,@8@FDG+7<@@DAFAFGFFF,43@FGFFC,35:*3>*4:,DCDA9;,51+,,,A4,=@=,/=*1*?CC3=+**2A)5;76*2)2231>:8+<+7CC6*/*29*2*
@M03152:184:000000000-AWYW1:1:2107:13080:20087 1:N:0:AGAGGATAATACCTGT
AAGCTCGTAGTTGAATTTCGGGGGTTTCAGATCAAAGCTCGTCCTTGTGGCGTGGCTCGATTTGGGCTTCCTATTATTGGATAGTGGGCAACCGCTTCCAACCTTTTACTTTGAAAAAATTAGAGTGTTCAAAGCAGGCGTAACCTTGCCATTGAATATTACAGCATGGGATAATAGAATATGACGTTGGTCTTATTTTGTTGGTTTCTAAGGCTGATGTAATGATTAATAGGGATAGTTGGGTGGAATTCTCGGGTGCCAAGGAACTCCAGTCACAGAGGATAATCTCGTATGCCGTCTT
+
CCCCCGGGGGGGGGGGGGGGGGGGGGGGGGGGGGGGGGGGGGGGGGGGGGGGGGGGGGGGGGGGGEGGGGGGGGGGGGGGGFGGGGGGGGGGGGGGGGGGGGGGGGGGGGGGGDFGGFGGGGGGFEDGGGGGGGGGGGGGGGGGGGGGGGGGGFGGGGGGGGGGGGGGGGCFGGCBCGGGGGGGGGGGGGGGGGGGGGGFFGGGGGGGGFEFFGGGGDFGGGGG9;EC9EFEGG6EGFGGGGGGEDF6?FCCFD=EGGGGGFD5<EAFGDFGGGGGCGFGG*8ACC@GG5C8E4>A*/)/9
@M03152:184:000000000-AWYW1:1:2107:13149:20255 1:N:0:AGAGGATAATACCTGT
[truncated: 34,270,549 more chars]
