# Supplementary material for: Species diversity and drivers of arbuscular mycorrhizal fungal communities in a semi-arid mountain in China
Source: PeerJ. 2017 Dec 8;5:e4155. doi: 10.7717/peerj.4155 (PMC5724403; doi:10.7717/peerj.4155)
Supplement: Supplemental Information 5 [file peerj-05-4155-s008.zip › HQL05_R2.fastq]

@M03152:184:000000000-AWYW1:1:2106:23991:1985 2:N:0:TCTACTCTATACCTGT
CCCAACTATCCCTATTAATCATTACTTCGGTCCTAGAAACCAACAAAATAGAACCAAAGTCCTATTTTATTATTCCATGCTAATGTATTCAGGCAACGGCCTGCTTTAAACACTCTAATTTTTTCAAAGTAAAAGTCCTGAACCCCGTGGGCACCCAGTGAAGGGCACCCGCGGTCTTCAGAAGGAAGACGAGCAAAGCCCAGTGCACGCCTTGCGGCGGACCGGGCAGCACACGTCCGAAATTCAACTACGAGCTTAGAGCGGAAGAGCGTCGCGTAGGGCAAGAACAAGGAAGGGTGAA
+
CCCCCGGGGGFGGGGGGGGGGGGGGGGGGGGGGGGGGGFGGGGGGGGGGGGGGGGGGFGCFCFFFGGGGGGGGGDAFGGGGGCFFGGGGFGGF@FGGGGGGGGCGFGGGGGGGGGGGFEGGGGGGGEGFFFE9FGFGGGFFGF@E7CG77B?FG:EFGGFDEA@CCFCCGGGGGG>DGCEDGFCCGGFD?EGEGG7CD,;*?DEGFCF45FF7FG??EF>:>ABFFFFFFFF>53*0(C>E0>)61:6><4-47<66:2)))-(((-,8(99(((-(04<1),)-.4(4(.((*.)).*,,
@M03152:184:000000000-AWYW1:1:2106:22829:2080 2:N:0:TCTACTCTATACCTGT
CCCAACTATCCCTATTAATCATTACGTCGATCCTAGAAACCAACAAAATAGAATCAAACGTCCTATTTCGTTATTCCATGCTAATGTATTCAAGCGTGAGCCTGCTTTAAACACTCTAATTTTTTCAAAGTAACAGTCCTGATTCCCCATGACACCAAATTAATGACATCATGGTTCGTCAGAAGGTAGGAATCAATAAAACCAGTACGTACGATAGCACGACCAGTAAATTGATCCCGAAATTCAACTACGAGCTTAGATCGGAAGAGCGTCGTGTAGGGAAAGAACAGGTATGAGTGTA
+
CCCCCGGGFGGGGGGGGGGGGGGGGGGGGGGGGGGGGGGGGGGGGGGGGGGGGGGGGGGGFCCEGGGGGGGGGGGGEFGGDGGGGGGGGGGGGGGGG7BCGGGGGFFGFGGGGGGGFCFGGGGGGGGGGGGGGGGFGFGFGGGGGGGGGGGGGGGGGFFFDGGGGGGGGGGFGGGGGGGGGGCFGGGGGGFDF9FGC@FCG=D5=DFDCD66>>9@D7AF>>E=ADEFFFFF6FE7CBCDFFA49>*+1;4(:*62AC34*93(:(6;8(363>416=9A(86::?:4:?()6+4**)*))
@M03152:184:000000000-AWYW1:1:2106:14145:2089 2:N:0:TCTACTCTATACCTGT
CCCAACTATCCCTATTAATCATTACCTCGGTCCTAGAAACCAACAAAATAGAACCAAAGTCCTATTCTATTATTCCATGCTAACGTATTCAAGCGTAGGCCTGCTTTAAACACTCTAATTTTTTCAAAGTAAAAGTCCTGGATCCCCAGCGCACTCAGTTAAGAGCACGTTGGTTCCCCAGAAAGAAAGGTCCGACCAGAGCAGTACTTACCATTGGCAAGACAACTCAGCCGGACCCGAAATTCAACTACGAGCTTAGATCGGAAGAGCGTCGTGTAGGGGACGAACAGGAAGGAAGGGA
+
CCCCCGGGFGGGGGGGGGGGGGGGGGGGGGGGGGGGGGGGGGGGGGGGGGGGGGGGGGGGGGGGGGGGGFGGGGGGGGGGGGGFEGGGGGGGGGGGGGEGCFGGGGGGGGFGGGGGGDFGGGGGGGGGGGFGGGGFGGFF=:9EEFGE7EEGGGGDGGGGEFGFC8=8@DFFG8FGGFFFDGG??ECFGC=B8EGGEGGFCFC@CA+<+<CDD>FFFF@FFBA))):*@?:FBDFD>@D(:26;FFCFED47?*.())))).6(/471=@((,4(((.-50)4)(0,(((((.24.)(*((
@M03152:184:000000000-AWYW1:1:2106:23022:2198 2:N:0:TCTACTCTATACCTGT
CCCAACTATTCCTATTAATCATTACGGCGGTCCTAGACACCAACAAAATAGAACCGCACGTACTATTCTATTATTCCATGCTAATATATTCGAGCATATGCCTGCTTTGAACACTCTAATTTTTTCAATGTAAAAGTCCAGGTTCCCCAGCACACCCAGTAAAGGGCATGAGGTTCGCCAGAAGGAAAGATCCGGCCGAACCAGTGCACGAGGTGAGGCGGAGCGGTCCGCCCGTACCGAACATAAACTACGAGTCTAGATCGGAGGAGCGTCGAGTCGGTGAGGAACAGTGATGGGAATA
+
BB-A@6EFE9@@FFF9@FGCFED9,FF7FEGCG<EGF<EE@@<@@FFG<9CED<FC@FG7C,C,F,EF<EFGGFGCFGFGG9F,,,:CC?,C?D7=FE?@9,CE8FFCEFC5,:AF<:?FFF,A7<EB,5BFCFFA4,9,9944>EE:@C,,6,E+BDE,>,@E,68D8DFF,603+8=30@1>FC7@D:,D,,*1*3:99**/53:FFF*/885AFA9B33),6>75))-))/(/80*3533)**-*.:)-37)(/-)-).(,3(-8(,((((((,0((-)-)()(4(,.))06*7,*()
@M03152:184:000000000-AWYW1:1:2106:13580:2390 2:N:0:TCTACTCTATACCTGT
CCCAACTATCCCTATTAATCATTACGTCGATCCTAGAAACCAACAAAATAGAATCAAACGTCCTATTTCGTTATTCCATGCTAATGTATTCAAGCGTGAGCCTGCTTTAAACACTCTAATTTTTTCAAAGTAACAGTCCTGATTCCCCATAACACCAAATTAATGACATCATGGTTCGTCAGAAGGTAGGAATCAATAATACAAGTACGTACGATTGCACGACCAATCAATTAATCCCGAAATTAAACTACGAGCTTAGAACGGAAGAGCGTAGGGTAGGGAAAGAAACAGGAGAGTAAAA
+
CCCCCGGGGFAFGGGGGGGGGGGGCGGGGGGGGGGGFGGGGGFEFGGGGGGGGFGG9EFFCFFEGFECGFFGGGGGGGGGCFFCE<FE9<FGGFEFEFG:DFFEC,AFF<EE<EFGCAFGGFGGGFGGGGGGGGGGG,EEGDFGGAFG=8EFFGFGFGGAF8EGGG9ECGGGGFFGGEGGGGFECFDGGGGCD?=ECGF7D9+:?@FGDFFFGG6A?:>*@AA:=D:*@AE6BD<=1>*5@>*6*:AA<DA(27?2)@38*.5(,26=@1(((.(,/681457)/8:3((((,2(.))0))
@M03152:184:000000000-AWYW1:1:2106:23328:2563 2:N:0:TCTACTCTATACCTGT
CCCAACTATCCCTATTAATCATTACGTCGATCCTAGAAACCAACAAAATAGAATCAAACGTCCTATTTCGTTATTCCATGCTAATGTATTCAAGCGTGAGCCTGCTTTAAACACTCTAATTTTTTCAAAGTAACAGTCCTGATTCCCCATGACACCAAATTAATGACATCATGGTTCGTCAGAAGGTAGGAATCAATAAAACCAGTACGTACTATAGCACGACCAGTAAATTGATCCCGAAATTAAACTACGAGCTTAGCTCGGAAGAGCGACGGGTAGGGAAAGAACATGTAGGTGTATG
+
CCCCCGGGFGGGGFGGGGGGGFGGGGFGE>EGG9CEEGGGGGGGGGGGGGGGGGGGGGGGGGGGGGGGGGGFGFGDFGGGCFCCGFF@EFCFGGACFFGGF@FFG8FFDFFGGGGGGFCFGFGGGGGFEEGGCAD?EFEFFGGGG4EFCEGGGGGGGGGFFGFGGGDCD=D;,8DEGEC=+@9@?BD9D@FFCFG889A9988D?+=FCFGG++@<7AAF5)@A@@*BFFE9==E=B)9-?2;/9=***5?2=*62?4***1((36((,(,(.((..0,(2),0.)71(44--2)*08*))
@M03152:184:000000000-AWYW1:1:2106:19327:2865 2:N:0:TCTACTCTATACCTGT
CCCAACTATCCCTATTAATCATTACTTCGGTCCTAGAAACCAACAAAATAGAACCAAAGTCCTATTCTATTATTCCATGCTAATGTATTCAAGCGTAAGCCTGCTTTAAACACTCTAATTTTTTCAAAGTAAAAGTCCTGGATCCCCAGCGCACTCGATTAAGAGCACGTTGGCTCCCCAGAAGGAAAGACCCGACCAGAGCAGTGCTTACCTTGCGGCAAGACCACCCAGCCAGGCCCGAAATTCAACTACGAGCTTAGATCGGAAGAGCGTCGTGGAGGGAAAGAAGAGGAACGGGGAA
+
CCCCCGGGGGGGGGGGGGGGGGGGGGGGGGGGGGGGGGGGGGGGGGGGGGGGGGGGGGGGGGGGGGGGGGGGGGGGGGGGGGGGGGGGGGFGGDGGGGGFGFFGDFFFGFGGEFGGGFGGGGFGFGGGGGGGGGGGGFFFFGGFGGGGGFGDGGGGGGG9EGGGGGGGGGGG??DGDGGFD=EGGGGGGGG,DEGGGGGFGFFFGFF@CFGGCCEAB5>49-67<@:??4=A)?BDA?D2):B?A=CFE>))/251>1<@<CC(((8682(4(41(-)-4:B?)4>::(,(((*(0)()3(
@M03152:184:000000000-AWYW1:1:2106:23645:2965 2:N:0:TCTACTCTATACCTGT
CCCAACTATCCCTATTAATCATTACTTCGGTCCTAGAAACCAACAAAATAGAACCAAAGTCCTATTTTATTATTCCATGCTAATGTATTCAAGCGAAAGCCTGCTTTAAACACTCTAATTTTTTCAAAGTAAAAGTCCTGGTTCCTTGCCGCGATGAGTAAACAACACGACAGCTCACCAGAAGGTGAGACCCGGTCAGGACAGTACATACCAAAGGCAGACCATCCAACCGAGTCCGACATTCAACTACGAGCTTAGATCGGAAGAGCGTCGTGTCGGCAAAGAAAAGCGAGATGTAATT
+
@CC?CFFGCAFFEFGGGFGFFGFFCA<EGGFEEFEFCGGGFGGGGGGGGGGFFCE<@FGGDFGFG@EFAFDGFGGGGG<AFFGDF<F,6EFGCGGGGGFGGGDAE9A95E??:E@FF9@<@FFFGFF<F<FFFEFG9,CE>4>FF,@A,@=E>++6CEFE,,=68@?6=CCE>?+,6C=9DFD@F,>FFFD6F>9@:>CF677=<@AF@AC*;CCAFF5??@*))):AFF2)8)66=@G(??FEFFEA;;5;():(;7C56,17(.58(-4((-(((.,(3>464)(((((((*(*1)*))
@M03152:184:000000000-AWYW1:1:2106:23317:3050 2:N:0:TCTACTCTATACCTGT
CCCAACTATCCCTATTAATCATTACGTCGATCTTAGAAACCAACGAAATAAGATCAAACGTCCTATTTCATTATTCCATGCTAATGTATTCAAGCCAAAGCCTGCTTTAAACACTCTAATTTTTTCAAAGTAACAGTCCTGATTCCCCACGACATCAAATTAATGAAATCATGCTTCGTCAGAAGGGAGAAACAAATTGTACAAGGGCGTACCGTTGGCACGACAAATAAATTAATCCTGAAATTCAACTCCGAGTTTAGATCGGAAGAGCGCAGTGTGGGGAAAAACAAGGTAGGTGAAT
+
@CCCCEGGFGGGGGGGGGGGGGGGGGFFGGGGFGGGGFGGGGGGGGGGGFGGGGGGGGGGFFFEGGGGGFGGGGGGGGGGGGFGGGGGAFGGGFFGGGCFF8FFGCGGGGGGGFGCFGBFGFGGG8FC9<AE9,5E,E8A9;C4,E9,46>>+4?9ED,@,@,@,,,;=3==F8D=9+680@E,8>@:=C@?F,=6,6,32=79,**6;*0=++@096);0058)0)+=A=6+**2:7+1=38C+18:?1/)(//(8))./6.//;((((((.(.(/1)(431)()403:16)+53*)*.)
@M03152:184:000000000-AWYW1:1:2106:8227:3312 2:N:0:TCTACTCTATACCTGT
CCCAACTATCCCTATTAATCATTACTTCGGTCTTAGAAACCAACAAAATAAAACCAAAGTCCTATTTTATTATTCCATGCTAATGTATTCAAGCGTATGCCTGCTTTAATCACTCTAATTTTTTCAAAGTAAAAGTCCTGTTTCCCCACCCACCAAATTAATGACAAATGGTTCTCCAGAAGGAACGACCAAGCCGAAAAGTACAACACAATAGGGAGACCAATCAGCCTGGCCCGAAATTCAACTACGCGCTTAGAACGGAAGAGCTTCGTGAAGGGAAAGAACAGGTAAGACAAAAGAC
+
CCCCCEGGGGFGGFGGGGGGGDC9EAFGGGEEGGFGGGGGGGGGGGEGEGCGC<FGGFEFGFFE,,CCEDFGCEGCFFF8CEFF@FFF,CFFGFGGF@DFD6FGDF9FGGGGG?,5E<FFGGFFE@FFFEFFGFFDC,EF,9EA@FCFGG@FE7DDFDEEFGGGGGF?FG+@EGFF+E6DCF8,=,+33+@@?6+1C8@98=DEA?907AD+ACG*338*38FC@C@F56:*/*)/:/;5=*+98+3A()2((*.)+)../,40,,()().(((()453:()()..(.)-)))+(.0(*((
@M03152:184:000000000-AWYW1:1:2106:16020:3408 2:N:0:TCTACTCTATACCTGT
CCCAACTATCCCTATTAATCATTACTGAGATCCCAGAAACCAACGAAATCAGGACCCCAGTCCTGTTCCATTATCCCATGCTGAAGTATTCAAGGCTCGATTGCCTGCTTTGAACACTCTAATTTGCTCAAAGTAAAAGAGTAGGAACCCCAGCAAAGCCGTGGGCAGAGTTGCCCCCACCACGCCGACCGCCTTTGACCGCCACCCAGTTAAGGACAGCGGTGAGTATCCTACAGTGGGGCGTGACCCGAACGGGGAAGACCATGCCGGCCGACCAGCCCGAGCCCACGCCGAAGTTCAA
+
CCCCCGGGFGGGGGGGGGGGGGGGGGGGGGGGGGGGGGGGGGGGGGGGGGGGGEGGEGGGGGGGGGGGGGGGGGGGGGGGGGGGGGDDFGGFGGGGGGCFGGGGGGGGGGGGGGGFGGGGGGGGGGGGGGGFG<<FGGGGGGGGFGGGF8BEGGGGGGGGGE6CCFFDDDFEFAFFGGDG68F=CGGGCEEGCB5CG9,AG>DFGFDGGACFCF66;FDAB2)-2>EFFFEFFGE4A;FDF154))-=?G>>BG>3)((,3<(2))..7061(477>F:01>BF()((-4><253)))266
@M03152:184:000000000-AWYW1:1:2106:24547:3409 2:N:0:TCTACTCTATACCTGT
CCCAACTATCCCTATTAATCATTACATCGATCCTAGAAACCAACAAAATAGAATCGGATGTCCTATTTCATTATTCCATGCTAAGGTACTCAAGCGTTAGCCTGCTTTAAACACTCTAATTTTTTCAAGGTAACAGTCCTAATTTCCCACAACAACAAATAAATGACATCATTGTTCCTTAGAAGGTGATAACCAATGAAATCATTACATACCTAGGGCATGACTAACCCATTGATCCCGAAATTCAACTACGAGCTTAAATCGGAAGAGCGTCGTGCATGGACAGAACAGGTAATAGACG
+
BC-ACGG?CF8FFADFF,<FFGGGFGGG>CFFGGGG9@C,E<CC8FFFGF9FG<@C:,@FFFFAFFGG,CF@6<@A<<F<<<,E,@FC@DGF@9FECGE7,BF,=,AF9F9,?EE=FE5FFFGCGG9<ADA,,,9E@DEBFEFFEFF,9E88E8?EG8,,49,;,@DFGFD=,@+@94=E9E8,=,>FF,=;E36=?=AD===D8FFCGB9+++,;658DF);)3;@5:*16<+0+?7=5*0008?E+32*)-;3)*):**2:2(62((-55(/(.()/69)))).(/6(,(.=7@+)2)/
@M03152:184:000000000-AWYW1:1:2106:18488:3605 2:N:0:TCTACTCTATACCTGT
CCCAACTATCCCTATTAATCATTACGGCGACTCTAGAAACCAACAAAATAGAACCGCGCGTCCTATTTTATTATTCCATGCTAATGTATTCAGGCATAGGCCTGCTTTGAACACTCTAATTTTCTCAAGGTAAAGGTCCTGGTTCCCCGACGCACACCAACAAAGGGCACGCCGGCTCACCAAGAGGTAAGGCCCGCCCAGACAGTACGTGCCGTTAGGCAGACCGCCCGGCCAGGCCCGAACTTCAACTCCGAGTTTAGATCGGACGAGCGTCGTGTAGGGAAAGAACAGGTAAGGGGTG
+
CCCCCGGGFGGGGGGGGGGGGGGGGGGGGGGGGGGGGGGGFGFGGGGGGGGGGGGGGGGEFFGGGGGGGGGGGGGGGGGGGGGGGGGCEFGGGGGGGGGGG8FGGGGGGGGGFGDGGCFGGGGGCFFGFGGGGGGFGGGGGEFGFEGGGGGGGGGGGGG8CCEFGGGGGGGGFGGCCC7EFFFFFGGFGGGGGDGECCEECGCD6FFFDFCFG7C)).6AFFFFFB0)7B>E:C35F67450)(19>FF**.(5.(064A?2<<:31(16;94,--:)24370<:F<28<23)3)9)2)((
@M03152:184:000000000-AWYW1:1:2106:16003:3700 2:N:0:TCTACTCTATACCTGT
CCCAACTATCCCTATTAATCATTACTAAGACCCTAGAAACCAACGAAATCAGGATCCCAGTCCTGTTCCATTATCCCATGCTGAAGTATTCAAGGCTCGATTGCCTGCTTTGAACACTCTAATTTGCTCAAAGTAAAAGAGTAGGAACCCCAGTCATAATATCCAGAGTTGCCCCCAGAAAGTACTACAACCTTTGACCGCCACCCAGTTAAGGACAGCGGTGAGTATCCTACAGTGGGGCGTGACCCAAACGGTACAGACCATGACGGCCGACCAGCCTGAGCGCACGCCGAAATTCAAA
+
CCCCCGGGGGGGGGGGGGGGGGGGGGGGGGGGGGGGGGGGGGGGGGGGGGGGGGGGGGGGGGGGGGGGGGGGGGGGGGGGGGGGGGGGGGGGGGGGGGGDGGDFGGGGGGGGGFGGGFGGGFGGGGGGGGGGGGGGGGGGGGGGGGGFGGCGGGGGFFGGGC8EGGGGGGGCFFGGGGGGGGFFGFGGG9@EFGGGGGGBDDCDGFFGDFDGCFGFFFFFF>EDFFFFFFFFFF)+8>FF>(25;F4;BFFDFG38>??CD@DFC8@390>99;>B:41(44367@9;FFF1(1-8=226-
@M03152:184:000000000-AWYW1:1:2106:15700:4066 2:N:0:TCTACTCTATACCTGT
CCCAACTATCCCTATTAATCATTGCTTCGGATTCTGAAAACCAACAAAATAGAACTGAAGCCCTATTTCATTATTCCATGCTAATGTATTCAAGCGTACGCTTGCTTTAAACACTCTAATTTTTTCAAAGTAAACGTCCCGGTTCGGCCGCCGAGCCCAGTTAAGGGCCGACGTTCCCCCAGAAAGAGGTGGTCCGAAAACCGGCAGTACAGACCTTGCGGCCGACCGCCGTTGGGCCACCGAAATTCAACTACGCGCTTAGATCGGAAGAGCGTCGGGGAGGGCAGGAACAGGTAGGTGG
+
CCCCCGGGGGGFGGEGFGFDGGEGGGFGGECFEGGGGGGGGGGGGGGGGGGGECGGDFGGC@DFGGGGG<FFFFGGGGGGCFFDFEGGFFEGGFGGGGGGG@FEGC?EFDGFEA<=EDFGGDFFGFEF9AFE,EFFFF==++@=@CC==CE8ECE8ECCC==DFFG8ECDCEGGGFD9FGGGG?DFGGG6C>*6=CED:A?D45*8A<>AFD:F568A3:)1:@FB05@:>B3<(9;<DBFF>>F49FFGBA?*7()24(())).3:<:B(3(240()(((8;),0(((,(.45<B*-*,(
@M03152:184:000000000-AWYW1:1:2106:5328:4223 2:N:0:TCTACTCTATACCTGT
CCCAACTATCCCTATTAATCATTACATCGATCCTAGAAACCAACAAAATAGAATGCGATGTCCTATTTCATTATTCCATGCTAATGTATTCAAGCGTGAGCCTGCTTTAAACACTCTCATTTTTTCAAGGTAACAGTCCTAATTCCCCAAAACATCAAATGAATGACATTAAGGTTCATTAGAAGGTGAGAACCAATAAAGCCAGTTCATACCAATGCCACGACCAACTAATTGATCCAGAAATTCAACTACTACCTTAGAACGCAAGAGCGTCGAGGAGGGAAAGCACAGACATGTATAG
+
CCCCCGGGAECFCFFGGGFGFGGGGGFFFFFFCFGGGCFEGG8FGFF@9CFFAAFDCEFCGGCG9CCFGEFDFGGG,C<EEFFFGGFDCFGGGFE@F::BFFDGF8F,C,CFD@BFD,AEBDGCEFF@AFFGF9FAFC>?=CEG,?@,=@=EEEGFE>DEDFAEF8A8?DD=F8+@?FGF8DFC=4,4@88;DFCGGF897A+51*++3;@DD?GFF*)5+)3))0)@:9)?9+:2+:*8C)9*+?=>;C*)*+3-*/:3;/*5)-:@B23(-(/(().(/);)/8(66((((2)0+)26)
@M03152:184:000000000-AWYW1:1:2106:22636:4422 2:N:0:TCTACTCTATACCTGT
CCCAACTATCCCTATTAATCATTACGTCGATCCTAGAAACCAACAAAATAGAATCAAACGTCCTATTTCGTTATTCCATGCTAATGTATTCAAGCGTGAGCCTGCTTTAAACACTCTAATTTTTTCAAAGTAACAGTCCTGATTCCCCATGACACCAAATTAATGACATCATGGTTCGTCAGAAGGTAGAAATCAATAATACCAGTACGTACAATAGCACGACCAATAAATTGATCTCGAAATTCAACTACGAGCTTAGATCGGAAGAGCGTCGTGTAGGGAAAGAACAGGTATGTGTAGT
+
CCCCCEGGGGGGGGGGGGGGGGGGGGGGGGGGGGGGGGGGGGGGGDFGGGGGAFFGGAGDFFCGGGGGGGGGGGGGGGGGGGGGGGGGFGGGGGDFEGEGGGGGGGFGGFGFGGGGGGGGGGGGEGG9FGGFGGGGGGGGGGFFGGGGFGGGGAFGGG,EGGGGGFGCCCGFCGDGFEDGGGC@FCD;DGGGGGG8E@FFFFGF8D?+CDFFGGGFA8CFADFFFDBFFFFFAC=FAA*);AAEFFFFFGFFA*/6AE==>E>=D@@@15060>618.7EF41)2A13((..-<3**-*))
@M03152:184:000000000-AWYW1:1:2106:7618:4453 2:N:0:TCTACTCTATACCTGT
CCCAACTATCCCTATTAATCATTACGTCGATCCTAGAAACCAGCAAAATAGAATCAAACGTCCTATTTCGTTATTCCATGCTAATGTATTCAAGCGTGAGCCTGCTTTAAACACTCTAATTTTTTCAAAGTAACAGTCCTGATTCCCCATGACACCAAATTAATGACATCGTGGTTCGTCAGAAGGTAGGAATCAATAATACCAGTACGTACAATAGCACGACCAATAAATTGATCCGAAATTCAACTACGAGCTTAGAACGTACAAGCGTCAGGTCGGGAAAGAACAGATAGAGATGTAT
+
CCCCCCCFCG<FGGGGGGGGGGGFGGGGGGEGDFGGGGGGGGGGGGFGGGFFGGGGCEF7FGGGG9FGGGGFGGGGGGEF,@FFECF@,@FGGG9@:BFG,B8,,AF,CFFFF?FCF?FGG?F9:=?C<9EAFFFFEAF9EECE=FG:,9E98>ADFGG@DFGGGCDA@DC?F@D6DCDE??D,=>DDGGFD8,@EFDEFGGDD,5B==FGGGFCFFFEFFFAA=@EF>CA6+2*=37DAEBA69A?CFG>=>4).1***05(0((1)(((/((/))06(.=7)3@::((-64+)**)0.)
@M03152:184:000000000-AWYW1:1:2106:9907:4587 2:N:0:TCTACTCTATACCTGT
CCCGACTATCCCTATTAATCATTACGTCGATCCTAGAAACCAACAAAATAGAATCAAACGTCCTATTTCGTTATTCCATGCTAATGTATTCAAGCGTGAGCCTGCTTTAAACACTCTAATTTTTTCTAAGTAACAGTCCTGATTCCCCAAGACACCAGATTAATGACATCATGGTTCGTCAGAAGGTAGAAATCAATAATACCAGTACGTACAATAGCACGACCAATAAATTGATCCCGAAATTCAACTACGAGCTTAGATCGGAAGAGCGTCGTGTAGGGAAAGCACGGGTATGTGTAGA
+
C@CCCGGGGGGGGGGGFGGGGGGGGGGGGGEGGGGGGGGGGGGGGGGGGGGGGGGGGCEGGGGGGGCGGGGGFGGGGGGGGGFGGGGGGGGGGGGGGGGCGEGGGFGGFGGGGGGGGAGGGDGFGGCGFFGFFFGFGGGGGA>FFGGG?EGC8EFGGGGGGGGGF8EGGFFAF??F8==8FGF9DF@FGGGGGGCFGGFFGG6<,0B8DF60?D7AFFEFF=BFFFEFFFFFBCEG8@7)@AFEFFEFCDA9@8)5/85@582(3;@;;(69096365471A;70.5(((--(+.1=<>:)
@M03152:184:000000000-AWYW1:1:2106:18045:4676 2:N:0:TCTACTCTATACCTGT
CCCAACTATCCCTATTAATCATTACTTCGGTCCTAGAAACCAACAAAATAGAACCAAAGTCCTATTCTATTATTCCATGCTAATGTATTCAAGCGTAAGCCTGCTTTAAACACTCTAATTTTTTCAAAGTAAAAGTCCTGGATCCCCTGCGCACTCAATTAAGAGCACACAGGTTCCCCAGAAGGAAAGGCCCGACCAGGGCAGTGCTTACCTTTCGGCAAGACCGCCCAGCCAGGCCCGAAATTCAACTACGAGCTTAGATCGGAAGAGCGTCGTGTAGGGAAAGAACAGGAAGGCGTGG
+
CCCCCGGGGGGGGGGGGGGGGGGGGGGGGGGGGGGGGGGGGGGGGGGGGGGGGGGGGGGGGGGGGGGGGGGGGGGGGGGFFGGGGGGFGGGGGGGGGGGGGGGGGGGGGGGGGGFGGGGGGGGGGGGGGGGGGGGGGGFGGGGGGGGGGGGGGGGGGGGGGGGGGCFFFGGFGDFFGCFGGGGGGGGFGGGCGGGDGGGFGGGFFFFCFFCF>FFFFFFFB@A=2>=EFDFFFGFF>=4>BF3?F=EFFCFEFG5>:@FEE<?;?B19???;1-44871AB><F?FF?((,2(2())(*((
@M03152:184:000000000-AWYW1:1:2106:17557:4786 2:N:0:TCTACTCTATACCTGT
CCCAACTATCCCTATTAATCATTACATCGATCCTAGAAACCAACAAAATAGAATGCGATGTCCTATTTCATTATTCCATGCTAATGTATTCAAGCGTGAGCCTGCTTTAAACACTCTAATTTTTTCAAGGTAACAGTCCTAATTCCCCAGAACATCAAATGAATGACATTAAGGTTCATTAGAAGGTGAGAACCAATAAAGCCAGTTCATACCAATGGCACGACCAACTCATTGATCCCGAAATTCAACTACGAGCTTAGATCGGAAGAGCGTCGTGTAGGGAAAGAACAGGTATGAATGA
+
CCCCCGGGGGGGGGGGGGGGGGGGGGFGCFGGGFGGGGFGFGGGGGGGGGGGGGGGGGGEFFGGGFGGGGGGGDFGFGGGFGGGFGGGFGFGGGGDEGEGGGFGGEFFGGGFGGFGGGGGGGGGGGGGFGFGFFGGGDFGGGGGFGGGGGFEGGGFGGGGG8FGC,9EFFGGG?=@DC@DDFGGGFFFGGFGG?FGGFGFGF6DAFC897DF??FFFD);F5?5>=):*4:8<CE@+8*0@AA=88AF4CA3<DA@44:;C*99>D2>D(5///314)(/)03.2;3833=7.4))+)3).
@M03152:184:000000000-AWYW1:1:2106:6967:4794 2:N:0:TCTACTCTATACCTGT
CCCAACTATCCCTATTAATCATTACGTCGATCCTAGAAACCAACAAAATAGAATCAAACGTCCTATTTCGTTATTCCATGCTAATGTATTCAAGCGTGAGCCTGCTTTAAACACTCTAATTTTTTCAAAGTAACAGTCCTGATTCCCCAAGACACCAAATTAATGACATCATGGTTCGTCAGAAGGTAGAAATCAATAATACAAGTACGTACAATAGCACTACCAATAAATTGATACCGAAATTCAAGTACGAGCTTAGATCTGAAGAGAGTAGTGTAGGGAAAGAACAGATAGTTGTCGA
+
CCCCCDGGGGFGGGDEFGGFDGGGAFGFEFEGGGGDFGGGGCGGG8FFFGFFCFFFGGFEGEGBGFG9FGDFGAFG9EGDDEFFCGGGGGGGGG9FFDG@E8F@FGGFFAFE9EFG9,EFGGGGGGFG9FFFGGGFGGFGGGGFFC,A,+@8,>ADF8DDC9D;,=EFGG88,=DD8+=4=EA=DFEFGGAD=CFC:DAC:D+:,4DG6FDFD+BF85*0*:A@CE@FFCEA++02?0@)@AF6FC*+/++-/*:9)**8@5****.*006)***(.+)/2;?FFA1=;F(7;0.+3?+((
@M03152:184:000000000-AWYW1:1:2106:6894:4986 2:N:0:TCTACTCTATACCTGT
CCCAACTATCCCTATTAATCATTACGTCGATCCTAGAAACCAACAAAATAGAATCAAACGTCCTATTTCATTATTCCATGCTAATGTATTCAAGCGTATGCCTGCTTTAAACACTCTAATTTTTTCAAAGTAACAGTCCTGATTCCCCAAGACACCAAATTAATGACATCAAGGTTCTTCAGAAGGGAGAAACCAGTAATGACAGTACGTACCGAAGCACGACCAACATACTGATACCGAAATTCAACTACGAGCTTAGAACGGAAGAGCGTCGTGTAGGGAAAGAACAGGTGTGTGAAGA
+
CCCCCGGGG<CFFFGGGGD9FGGGGGGGGEGGGGGGGGGFGGGGFGGD,@FEGCGE<EEE<FGGGFFGFGFEF9FGD<EGCFGGGAFCFCFFGFFGBCFCF9FFF=F@EFGAF?EFFGFCFEFDCEGFGD<<FECFGFCFFFGG,E9A>BBFFFF=EFFF9ADF;,=DGFGFGFD=DCFGDCGDDFG=C>=CD8DGFD=DED+1=;F?DD8=6?>?D*=99)*188AAFA@FFFE+84?AEFFECECBEG499DD2)854*04(27;@D;9,/323=A<<?FB4642(1(,).3(00):<9
@M03152:184:000000000-AWYW1:1:2106:23554:5114 2:N:0:TCTACTCTATACCTGT
CCCAACTATCCCTATTAATCATTACGGCGACTCTAGAAACCAACAAAATAGAACCGCGCGTCCTATTTTATTATTCCATGCTAATGTATTCAGGCATAGGCCTGCTTTGAACACTCTAATTTTCTCAAGGTAAAGGTCCTGGTTCCCCGACGCACACCAACAAAGGGCACGCCGGCTCACCAAGAGGTAAGGCCCGCCCAGACAGTACGTGCCGTTAGGCAGACCGCCCGGCCAGGCCCGAAATTCAACTAAGAGCTTAGATCGGAAGAGCGTCGTGGAGGGAAAGAACAGGATAGGGTAA
+
CCCCCGGGGGGGGGGGGGGGGGGGGGGGGGGGGGGGGGGGGGGGGGGGGGGGGGGGGGGGGGGGGGGGGGGGGGGGGGGGGGGGGGGGGGFGGGGGGGGGGGGGGGGGGGGGGGGGGGGGGFGGGGGGGGFGGGGGGGGGGGGGGGGGGGGGGGGGGGGGGGGGGGGGGGGCGEGGGGFGGGGFCFGGGGGFDGGGEGGEFFFBGFF>C;DGCD7>DDD4//0(/70>>DF:D3?734C>5;>(9@AF9:?24:*114<3)).8::<22107,(2,2)3<:E1@0).8??:?(+-))(25(
@M03152:184:000000000-AWYW1:1:2106:14592:5204 2:N:0:TCTACTCTATACCTGT
CCCAACTATCCCTATTAATCATTACATCAGCCTTAGAAACCAACAAAATAAGACCAACGTCATATTCTATTATCCCATGCTGTAATATTCAAAGGCAATGTTACGCCTGCTTTGAACACTCTAATTTTTTCAAAGTAAAAGATTGGCAGCGCTACCCCCCTTGCGGGGGACACTGACCAATAATAGGAAGCGAATGTCCAGGCACGCCACAAGGACGACCTTTGACACGAGCATTCCGAAATTCAACTACGAGCTTAGACCGGAAGAGCGTCGTGTAGGGAAAGAACAGGTATGAGTAGAA
+
CCCCCGGGGGGGGGGGGGGGGGGGGGGGGGGGGGGGGGGGGGGGGGGGGGGGGGGGGGGGGGGGGGGGGGGGGGGGGGGGGGGGGGGGGGGGGGGGGGGGGGGGGEGGFGGGGGGGGGGGGGGFGGFGGGGFGFGGGGGGGGGGGGGGGGGGGGDDFDGCEFGGGD6CDGGGGGGGGGGFGGFGGGGFGGGEGGGGGGGFGGFBG>:DDDGFFFGAEFFFEE=EEECA;).=AF6>*(C?E?F9BF<=?F)2?5>(9>9))(12(4<B:1(86-4((9<:<5:F7F<??<)6)3)//4C))
@M03152:184:000000000-AWYW1:1:2106:23306:5252 2:N:0:TCTACTCTATACCTGT
CCCAACTATCCCTATTAATCATTACTTCGATCCTAGAAACCAACGAAACATCGAACCGAAATCGTATTCCGTTATCCCATGCTGTAGTATTCATGCCCCCTTTTTTGGCTGCTTTGAACACCCTAATTTATTCAAAGTAAACGAATGGGAACTCCACGAATGTAGGCCATACACGCGCGAGACGTATACGGTTTTGTCCTGCACCCGCTTATTTGCCTCCGCCCAGTTAAGGGTAGAGGTGAGAATCCCACAGTTGAGAACGGACGGACCAGGACAGACCTTACGGCCGCCTGGTTGCGCC
+
CCCCC;EF-6;F<<FGGGGGFGFGG@FFECFGGEGFDGFGGFGGGGGGDGGGGGG<FEGDCEF:FGGGGGGGGEFGFGGD@FFGGFC6<,CFGGEGFFGGGGFAE>C7FFCFGFGAG<EGGGGGG?FFGGGGFCFFEFEED,@=7F>888@FFGG,=EEEGCEFGFFFFGC=EFGCG@GE6@E3=E9,,@>,4*17CF==C4>6?A?D4@DCCF7F=CFF52:(13387:?A);(:8)2))/2)18)9;*)600:9@>6A?9B?;19?>9?(-(-3:F:<B44:0)(4(-,11C(*),)((
@M03152:184:000000000-AWYW1:1:2106:22657:5298 2:N:0:TCTACTCTATACCTGT
CCCAACTATCCCTATTAATCATTGCTTCGGATTCTGAAAACCAACAAAATAGAACTGAAGCCCTATTTCATTATTCCATGCTAATGTATTCAAGCGTACGCTTGCTTTAAACACTCTAATTTTTTCAAAGTAAACGTCCTGGTTCGGCCGCCGAGCCCAGTTAAGGGCCGACGTTCCCCCAGAAAGAGGTGGTCCGAAAACCGGCAGTACAGACCTTGCGGCCGACCGCCGTTGGGCCACCGAAATTCAACTACGAGCTTAGATCGGAAGAGAGTCGTGTAGGGAAAGAACCATGATGGGT
+
CCCCCGGGGGGGGGGGGGGGGGGGGGGGGGGGGGGGGGGGGGGGGGGGGGGGGGGGFGGGGGGGGGGGGGGGGGGGGGGGGFGGGGGGDAFFFGGGGGGGGGGGGFEFFGGGGGGGGFGGGGGGGGGGGDFGGGFGGGGGGGGGGGGGGGGGGGDD8DFGFGGGGFGGGGGGD7CDDGGEGGEGGFGFG:5DEGGE5CEA64C>CDFGG=BFCFGFA6@E>;BFFF0>BFF@BGFGFFGBF;FB@4)9476:2F:05908AFBA<?FB?67(.,4435:(4=A>BF?17:(((0)**)0((
@M03152:184:000000000-AWYW1:1:2106:9601:5417 2:N:0:TCTACTCTATACCTGT
CCCAACTATCCCTATTAATCATTACTTCGGTCCTAGAAACCAACAAAATAGAACCAAAGTCCTATTTTATTATTCCATGCTAATGTATTCAAGCGAAAGCCTGCTTTAAACACTCTAATTTTTTCAAAGTAAAAGTCCTGGTTCCCTGCCGCGCTGAGTAAACAACACGACAGCTCACCAGAAGGTGAGACCCGGTCAGGACAGTACATACCAAAGGCAGACCATCCAACCGAGTCCGAAATTCAACTACGAGCTTAGATCGGAAGAGCGTCGTGTCGGGAAAGAACAAGTATGTGTAGAA
+
CCCCCGGGGGGGGGGGFGGGGGGGGFGGGGGGGGGGGGFGGFGGGGGGGGGGGGGGGGGGGGGGGGGGGGGGGGG9FGGDDFGGGGGF<CEFFCGGGGGFGEFGGFGGFFGEGGGGGAEGGGGGGGG9A@FGGFGGEFAFGFCGGGGGGCEGGECCGFFFFFFF=FFGGGGGGGDGGFFGGCFGGGG:FGFCGGG?CCG*CCG8EFFCFFGFF>EFF>BDFDFFF95AFA@BEG>FF?DDFD;?@FFF;C=@<)0/:;>36:?7@B;??02<9(43(792(.452>:<(3))-<667<*.)
@M03152:184:000000000-AWYW1:1:2106:23399:5510 2:N:0:TCTACTCTATACCTGT
CCCAACTATCCCTATTAATCATTACTGATATCCTAGAAACCAACGAAATCAGGACACCAGTCCTGTTCCATTATCCCATGCTGAAGTATTCAAGGCTCGATTGCCTGCTTTGAACACTCTAATTTGCTCAAAGTAAAAGAGTAGGAACCCCAGAGATATACACAGAGTTGCCCCCATGTACAAGCCCCTTTGACCGCCACCCAGTTAAGGACAGCGGTGATTATCCTACAGTGGAGCGTGACCCGAACGGTACAGACCTCGACGGCCGACCAGCCCGAGCGCACGCCGCAATACAATTACG
+
CCCCCGGCGDFGGCGGGGGGGGGGGGGGGGGGGGFFGCGGFGGGCFGEFFDFFEFGDFGGGGGGGGGGCGGGGGGGGDFFGGGGGGGG<FFGFGCF@CFGGF?EFCFCFGG9@FFGGFGGGAEBFFGAFGGGGGGEE;EGCFG9E9EEFCEGGGEGGGGGGGFGD?8EFGDCFF>EFDFGGGGFDFF++==;ACD>CGCB?6+=D9E7+;CFFGCA9*)9+*10=E<+;3>A8C*/*)/05@0)/8()-:52>CA9F(3)(,6(((.31(((((--,5916>33(0,-(-38)046*6F)(
@M03152:184:000000000-AWYW1:1:2106:23704:5658 2:N:0:TCTACTCTATACCTGT
CCCAACTATCCCTATTAATCATTACTTCGGTCCTAGAAACCAACAAAATAGAACCAAAGTCCTATTCTATTATTCCATGCTAATGTATTCAAGCGTAAGCCTGCTTTAAACACTCTAATTTTTTCAAAGTAAAAGTCCTGGATCCCCAGCGCACTCAATTAAGAGCACGTTGGCTCCCCAGAAGGAAAGACCCGACCAGAGCAGTGCTTACCTTGCGGCAAGACCACCCAGCCAGGCCCGAAATTCAACTACGAGCTTAGCTCGGAAGAGCGTCGTGTAGGGAAAGAACAGGGATGGGTAG
+
CCCCCGGGGGGGGGGGGGGGGGGGGGGGGGGGGGGGGGGGGGGGGGGGGGGGGGGGGGGGGGGGGGGGGGGGGGGFGGGGGGGGGGGFDGGGGGGGGGGGGGGG?<FGGGGGFGGGGGGGGGGDGGGGGDGGGGGGGGGFGFGGGGGGGCGGGGFGGGGGFFGFGGFGDFGGFC6EGGGGGGGGGGGGGGGGGGGE67DFGGGFCAFCCFGDGFDCEFFEAFF25>B4AFBFFGB5FD4@B>F?FFEFFGF@DD:0)59)).)/6>?92(46,32(478<A:1:1><B0:(((*().(241
@M03152:184:000000000-AWYW1:1:2106:17966:5742 2:N:0:TCTACTCTATACCTGT
CCCAACTATCCCTATTAATCATTACGGCGACTCTAGAAACCAACAAAATAGAACCGCGCGTCCTATTTTATTATTCCATGCTAATGTATTCAGGCATAGGCCTGCCTTGAACACTCTAATTTTCTCAAGGTAAAGGTCCTGGTTCCCCGACGCACACCAACAAAGGGCACGCCGGCTCACCAAGAGGTAAGGCCCGCCCAGACAGTACGTGCCGTTAGGCAGACCGCCCGGCCAGGCCCGAAATTCAACTACGAGATTAGATCGGAAGAGCGTCGTGTAGGGAAAGAACAGGTAGTGGGAA
+
CCCCCFGGGGGGGGGGGGGGGGGGGGGGGGGGGGGGGGGGGGGGGGGGGGGGGGGGGGGGFGGGGGGGGGGGGGGGGGGGGGGGGGGGGGGGGGGGGGGGGGGGGGFGGGGGGGGGGGGGGGGGGGGGFGFGGGGGGGGGGGGGGGGGGGGGGGGGGGGFEGGGGGEGGGDECCCEGGGGGGEFGGGFFG?86DEE=DDDDG5:FFF+:;F<FD5>EE@FFFF34(1=>B>:DG6731D6@>E8?F>FBCF00>B().-4-)-42132:?F>><7-4).:<D<F(01:0:B<.<)*/(*.(
@M03152:184:000000000-AWYW1:1:2106:6321:5773 2:N:0:TCTACTCTATACCTGT
CCCAACTATCCCTATTAATCATTATTTTAGCCCTAGAAACCAACGAAAGTAGGACCAAAATCCTATTTCATTATCCCATGCTAATATATTCAAAGGCTAGGTTACGCTTGCTTTGAACACTCTAATTTTTTCACAGTAAAAGATTTGAATCACTTTGATCCTAAATAATATAAAAATATTATATTAGGAGTGAATTCAAAACGAAGGGAGTAAAAATGAAGTACACAACTAAAAGATGAACTTTTAATTTTCAGTTACCGAAATTAAACTACACTCTTAGATCGAAAGAGCGTCGTGTAGG
+
CCCCCG?FFGFDFGFGFEEAFFFGFGFF,F<F,CCFGGFGGCFEEG,F+<EEFFG8FGGGFGGCE,CEFEFFGDFGGFCEE,AE<FAFCFCFFGFC8EEFFAEGF,?,84AF<FACF=EA?FFGGGGAFGGFFGC?94@FGGFFDGCFA,@D>FGF9DF,@AFFEFGAF89DD@DEFED@9;=;+7@,@C88==83,=:DF6+)+*3+=:+0BDF5?+:D+0?DE***:6=*?5*9?721+3=*=;8AC9+3*+?0=5*)0:>B66*:**.))(*-*19*1+/0()0-((-3(2(85,0).
@M03152:184:000000000-AWYW1:1:2106:23300:5841 2:N:0:TCTACTCTATACCTGT
CCCAACTATCCCTATTAATCATTACGTCGATCCTAGAAACCAACAAAATAGAATCAAACGTCCTATTTCATTATTCCATGCTAATGTATTCAAGCGTATGCCTGCTTTAAACACTCTAATTTTTTCAAAGTAACAGTCCTGATTCCCCAAGACACCAAATTAATGACATCAAGGTTCTTCAGAAGGGAGAAACCAGTAATGACAGTACGTACCGAAGCACGACCAACATACTGATACCGAAATTCAACTACGAGCTTAGATCGGAAGAGCGTCGGGGAGGGAAAGAACAGGTAGAGGTGAA
+
CCCCCGGGGGGGGGGGGGGGGGGGGGGGGGGGGGGGGGGGGGGGGGGGGGGGGGGGFGGGGGGGGGGGGGGGGGGGFGFGGGGGGGGGDFFFGGFGCFEGGGGGGGGGGGGGGFGGGGDGGGGGGGGGGGGGGGGGGCFGGGGGGFFFGGFGGGGGGGGGGGGGGGGGGGGGD8DC?FGFFGGGGFCF=EGG8EFGGGGFCDFDGFF+?@D0=CEFF>CFE>B>ADFFFFEFFGC+=@*):4/A>B7+/8;9@DA(9@36*9=2;D>@@166(,(((07>(7454F:130(.-3)*).*),
@M03152:184:000000000-AWYW1:1:2106:25223:5950 2:N:0:TCTACTCTATACCTGT
CCCAACTATCCCTATTAATCATTACGTCGATCTTAGAAACCAACAAAATAAGATCAAACGTCCTATTTCATTATTCCATGCTAATGTATTCAAGCGAATGCCTGCTTTAAACACTCTAATTTTTTCAAAGTAACAGTCCTGATTTCCCACGACACCAAATTAATGACATCGTGGTTCGTCAGAAGGGAGAAACCGACAGGGCCAGTACACACCAGAGGCGCGACCGACCCGCCGATCCCGAAATTCAACTACGAGCTTAGATCGGAAGAGCGTCGTGTGGGGAAAGACAAGGCAAGTTCAG
+
CCCCCGGGGGGGGGGGGGGGGGGGGGGGGGGGGGGGGGGGGGGGGGGGGGGGGGGGGGGGGFFGGGFGGGGGGGGGGGGGGGFFGGGGFGFGGGFGGGG8DFGGGGGGGFFGGGGGGGGGGGGGGGGDFEGGGGGFGGGGGGGGGGGGGGGGGGGGGGGGGGFGGGGGGGGGGG?DCCDEFGDBF8EE6EGGGGEGCD6?9D6879B+CFFDDFCA>59*9=;(659BEFFBAC6)51C<F9EF?=>=AFF?:5B>B(<2<9B?::00((,4,49-(.(-35(),0.((,,((0(8*)*-)
@M03152:184:000000000-AWYW1:1:2106:20722:6190 2:N:0:TCTACTCTATACCTGT
CCCAACTATCCCTATTAATCATTACGGCGACTCTAGAAACCAACAAAATAGAACCGCGCGTCCTATTTTATTATTCCATGCTAATGTATTCAGGCATAGGCCTGCTTTGAACACTCTAATTTTCTCAAGGTAAAGGTCCTGGTTCCCCGACGCACACCAACAAAGGGCACGCCGGCTCACCAAGAGGTAAGGCCCGCCCAGACAGTACGTGCCGTTAGGCAGACCGACCGGCCAGCCCCGAAATTCAACTCCCAGCTTAGATCGGAAGGGCGTCGTGTAGGGAAAGAACAGGTATGGGTAG
+
CCCCCGGGGGGGGGGGGGGGGGGGGGGGGGGGGGGGGGGGGGGGGGGGGGGGGGGGGGGGGGGGGGGGGGGGGGGGGGGGGGFFGGGGGGGGEGGGGGFGGGGGGGGGGGFGGGGGGGFGGGGGGGGCGGGCFGGGGGGGGGGGGGGGCGGGGGGGGGGFGGG?=DGGGGGGGGDGDE>EFGGFFDFGGFF8:>EGGGGBF8<5CFF7CFGDGGCEB5@FF0>@2((07:9BF7,*)4*-<6>6=B94574)(0).)2-2.)6?F6:(((39>>9,10.).)(04>?(.320.2)0)(*-(
@M03152:184:000000000-AWYW1:1:2106:19736:6288 2:N:0:TCTACTCTATACCTGT
CCCAACTATCCCTATTAATCATTACGGCGACTCTAGAAACCAACAAAATAGAACCGCGCGTCCTATTTTATTATTCCATGCTAATGTATTCAGGCATAGGCCTGCTTTGAACACTCTAATTTTCTCAAGGTAAAGGTCCTGGTTCCCCGACGCACACCAACAAAGGGCACGCCGGCTCACCAAGAGGTAAGGCCCGCCCAGACAGTACGTGCCGTTAGGCAGACCGCCCGGCCAGGCCCGAAATTCAACTACGAGCTTAGATCGGAAGAGCGTCGTGTAGGGAAAGAACAGGTATGGGGAG
+
CCCCCGGGGGGGGGGGGGGGGGGGGGFECFGGGGGGGGGGGGGGGGGGGGGGGGGGGGGGGGGGGGGGGGGGGGGGGGGGGGGGGGGGGGGGGGGGGGGGGGGGGGGGGGGGGGGGGGGGGGGGGGGGGCFGGGGGGGGGGGGGGGGGGGGGGCFEGGGFGGGGGFGGGGGGGGGGGGGGFEFGGGGGG?CEFFGGGGGAF7F@CF>GGFGGGGGF5B5A6;F@079:@E;FFD:FFBG073:8=FFFFGF?F5>>F04<<2:1:<01,12190,-478A251>27(.417()0)0)(*-(
@M03152:184:000000000-AWYW1:1:2106:15437:6348 2:N:0:TCTACTCTATACCTGT
CCCAACTATCCCTATTAATCATTACTTCGGTCCTAGAAACCAACAAAATAGAACCAAAGTCCTATTCTATTATTCCATGCTAATGTATTCAAGCGTAGGCCTGCTTTAAACACTCTAATTTTTTCAAAGTAAAAGTCCTGGATCCCCAGCGCACCCAATTAAGAGCACACTGGTTCCCCAGAAGGAAAGACCCGACCGGAGCAGTGCTTACCTTTCGGCAAGACCACCCAGCCAGGTCCGAAATTCAACTACGAGCTTAGATCGGAAGAGCGTCGGGTAGGGAAAGAACAGGAAAGAGTAG
+
CCCCCGGGGGGGGGGGGGGGGGGGGGGGGFGGGGGGGGGGFGGGGGGGGGGGGGGGGGGGGGGGGGGGFGGGGGGGGGGGGGGGGGGGGGGGGFGGGGGGGGGFFFGGGGGGGGGGFFGGGGGGGGDGCGGGGGGGGGGFGGGGGGGG@FEGGGGGGGGGGGFGFGF,=D?DEFGGFGGGGGG,=FGGGGG?FCGGDGGEGGGF9;AGFCGF:CFFA9>5?24:4>BFEFFFFG9DAEC9BFB@6:);9FF8<351).)7>.688@0((((-(,3(472:6>:F6<.4(48((*(0).*))
@M03152:184:000000000-AWYW1:1:2106:24902:6497 2:N:0:TCTACTCTATACCTGT
CCCAACTATCCCTATTAATCATTACGTCGATCCTAGAAACCAACAAAATAGAATCAAACGTCCTATTTCATTATTCCATGCTAATGTATTCAAGCGTATGCCTGCTTTAAACACTCTAATTTTTTCAAAGTAACAGTCCTGATTCCCCAAGACACCAAATTAATGACATCAAGGTTCTTCAGAAGGGAGAAACCAATAATACCAGTACGTACCGAGGCACGACCAACAAATTGGTCCCGAAATTCAACTACGAGCTTAGATCGGAAGAGCGTCGTGTAGGGAAAGAACAGGTAGTGGTAGA
+
CCC9CFFG<FGGGGGGGGGFGGCDFFFGGGDGCFCFGCFEGGGGGGGGGFEFFGGGCGGDCDCEGFGGGGGGDFECCFEFGGGGGGGGC<FFDGFGGGFDFGGGFGDACEFA,AFFGCFDDCFGGGGGGAFFGGGGGFC@9FFFGG@FFEEFFCFGGGGGD,@FFCECFGG98,2=DEDGFF8EF?@DCCCFGGGCDF9DD?FF?DFGDFGG+0@>5>AFA5?5>C5*@64>A>CGABC94>F?=FFFC8?9@C8>F3;))9<0(403(,(.:1:?F4442?:@(?7:B:(.6+))0.:42
@M03152:184:000000000-AWYW1:1:2106:20159:6515 2:N:0:TCTACTCTATACCTGT
CCCAACTATCCCTATTAATCATTACGTCGATCCTAGAAACCAACAAAATAGAATCAAACGTCCTATTTCGTTATTCCATGCTAATGTATTCAAGCGTGAGCCTGCTTTAAACACTCTAATTTTTTCAAAGTAACAGTCCTGATTCCCCACGACACCAAATTAATGACATCATGGTTCGTCAGAAGGTAGGAATCAATAAAACCAGTACGTACGATAGCACGACCAGTAAATTGATCCCGAAATTCAACTACGAGCTTAGAACGGAAGAGCGTCGTGTAGGGAAAGAACAGGTAAGTGTAGA
+
CCCCCGGGGGGGGGGGGDCFEFGGGGGGGGGGGGGGGGGGG<DFGGFFGGGGGGGGEFDEGFGGGGGGGGFGGGGGAFFCFGDFGG<FGGGGG9F7FEDFDGFFEGGGGGGGA@FGGGGGGDGFGGFFEAFBFFGGG98?E,>EFFGC8ECCGECFFFGFFGEAFDGGGGFGFCDE8@0=+3@>DFGGGFGFCFG=DGGFF?7@7CF7C?F?@7?>>FFF>)0:A>B6@=A+4=6>1<C=B2)1=CE+9D;>=C>@).)7))6(11,6@1(.,((-4).<15<FFF0(,(().+.*/)0))
@M03152:184:000000000-AWYW1:1:2106:19375:6550 2:N:0:TCTACTCTATACCTGT
CCCAACTATCCCTATTAATCATTACTTCGGTCCTAGAAACCAACAAAATAGAACCAAAGTCCTATTCTATTATTCCATGCTAATGTATTCAAGCGTAAGCCTGCTTTAAACACTCTAATTTTTTCAAAGTAAAAGTCCTGGATCCCCGACGCACTCAGTTAAGAGCACGCCGGCTCCCCAGAAGGAAAGACCCGACCAGAGCAGTGCTTACCTTGCGGCAAGACCACCCAGCCAGGCCCGAAATTCAACTACGAGCTTAGATCGGAAGAGCGTCGTGTAGGGAAAGAACAGGGTTGTTGAG
+
CCCCCGGGGGGGGCFGGGGFGFGGGGGGGGGGGGGGGGGGG<FGGFGGGGGGFGGGGGGGGGGGGGGFFGGFGFGGGFGGGGGGGGGGDGGGGGGGGF@ECAFDFFFFGGGGGGGGGGGGGGGGGGGGCGG9A<FFCGGAEDGGGGGG7BCGGGFGEFEGGGG8=DGGGGDCECDEGGGGG?8B=:F:DDGDEEEDEDGFG>5@FFFGGFFFGGCAD?@4?BABFFB0?:=FF*=9A;*,)7)/@6?=?F)6357>),635248?66921(74?>>:).6231@?>14:03.(2,80(*.,
@M03152:184:000000000-AWYW1:1:2106:15371:6589 2:N:0:TCTACTCTATACCTGT
CCCAACTATCCCTATTAATCATTACCTCGGTCCTAGAAACCAACAAAATAGAACCAAAGTCCTATTCTATTATTCCATGCTAACGTATTCAAGCGTAGGCCTGCTTTAAACACTCTAATTTTTTCAAAGTAAAAGTCCTGGATCCCCAGCGCACTCAATTAGGAGCACGTTGGTTCCCCAGAAAGAAAGATCCGACCAGAGCAGTACTTACCATTGGCAAGACCACTCAGCCGGACCCGAAATTCAACTACGAGCTTAGATCGGAAGAGCGTCGTGTAGGGAAAGAACAGGTAGGTGAAGA
+
CCCCCGGGFGGGGGGGGGGGGGGGGGGGGDGGGGGGFGGGGGGGGGGGGGGGGGGGFGFFFGGFGGGGFGGGGGGGFGGGGGGGGGGGGGGGGGGGGGGGGGGGGGFGGGGGGGFGFGGGGGGGGGGEFFFFGGFGGGGFFFGGGDGGDGGGGGGGGFGCG@FFFF??CFD@?CFGFGGGGCGCDCFFFGFGG,8@CC4@CFGB,+0+?FG7DGDFFFEFFCFBD544AFBAB*>DDF425=F6BFEFEGFD6*8(;>34<CDFFF0;3@@(,4>6,).8BF:)(..48:04:+(9?)*))
@M03152:184:000000000-AWYW1:1:2106:24551:6647 2:N:0:TCTACTCTATACCTGT
CCCAACTATCCCTATTAATCATTACGGCGGTCCTAGAAACCAACAAAATAGAACCGCACGTCCTATTCTATTATTCCATGCTAATGTATTCGAGCATATGCCTGCTTTGAACACTCTAATTTTTTCAAAGTAAAAGTCCTGGTTCCCCAGCACACCCAGTAAAGGGCATGAGGTTAGCCAGCAGGAAAGATCCGGCCGAACCAGTGCACGCGGTGAGGCGGACCGGTCAGCCAGACCCGAAATTCAACTACGAGCTTAGATCGGAAGAGCGTCGTGACGGGGAAGCACAGGTAAGTGTAAA
+
CCCCCGGGGGGGGGGGGGGG9FGGGGGGGGGGGGGGGGGGGGGGGGGGGFGGGGGGGGGGGGGGGGGGGGGGGGGGGGGFGGGGGGGGGGGGGGGGGGGGGGGGGFGGFGGGGGGGGGGGGGGGGGGFGAFFGGGGFFGFGGGGGGGGGGGGGFGGGGGGGGFDFDGGGGGGGGFDGFG,++@:C8FFFFEGGGGGGGGFGGGBGFCGC?DDG<75FADDFF:B9;(;DFFF>92>F09459>AFF<FA7?1(/<(943<94:?F(1(:B>(,4((()(-4)4<0)54((.)-+,**.*))
@M03152:184:000000000-AWYW1:1:2106:26373:6648 2:N:0:TCTACTCTATACCTGT
CCCAACTATCCCTATTAATCATTACATCAGCCTTAGAAACCAACAAAATAAGACCAACGTCATATTCTATTATCCCATGCTGTAATATCCAATGGCAAGTTACGCCTGCTTTGAACACTCTAATTTTTTCAAAGTAAATGATTTGAAAGTGTTTGACCACCTCCAAACGATAGGAAGCATCGGCCGAGCCACGCCACAAGGACGAGCTTTGACCGAAACGCATTCCGAAATTCAACTACGAGCTTAGATCGGAAGAGAGTCGTGTAGGGAAAGAACAGGGAGGTGTAGAGTGCGGGTGACG
+
CCCCCGGGGGGGGGGGGGGGGGGGGGGGGGGGGGFGGGGGGGGGGGFGGGGGGGGGGGGGGGGGGGGFFGGGGGGGGGGFGGFGGGGGGFGGGGGGGGGGGGGDDFFGFGGGGGGGGGGGGGGGGGGGGGGGGAFGGFFGFGGFFGFFFEGGGGFGFGFGGGCGGGGGDDFGDGGGDFFGDEGGGGEFE>GFD6EE67CFGFDAGFB9FFFGC9CE>E9FD>EFCFBDDFBA8@EGFFC<54B>6+7;)@>;D531.(65)6(421<A?:1222:0<?0(()-)(*)6>6).)*45)(*)-
@M03152:184:000000000-AWYW1:1:2106:14235:6769 2:N:0:TCTACTCTATACCTGT
CCCAACTATCCCTATTAATCATTACATCGATCCTAGGAACCAACAAAATAGAATGCGATGTCCTATTTCATTATTCCATGCTAATGTATTCAAGCGTTAGCCTGCTTTAAACACTCTAATTTTTTCAAGGTAACAGTCCTAATTCCCCACAACATCAAATAAATGACATTATGGTTCCTTAGAAGGTGAGAACCAATATGACCAGTACACACCATCGGCATGACCAATCCATTGATCCCGAAATTCAACTACGAGCTTAGATCGGAAGAGCGTCGTGTAGGGAAAGAAAAGGTAGGGTTAG
+
CCCCCGGGGGGGGGGGGGGGGGGGGGGGGGGGGGGG,FGGGGGGGGGGGGGGGGGGGGGGGGGGGGGGGGGGGGGGGGGGGGGGGGGGGGGGGGGGGGGGGGGGGGGGGGGGGGGGGGGGGGGGGGGGFFGGGGGGGGGGGGGGGGGGGGGGGGGGGGGGGGGGGGGGGGGGAEGDF@FFFGGFCFFCFEFGGGGFFGFFGF?D,DFGG9?CGGFBBD@DF5CEFB5;A68C?<A?C;CDFBDCFFCFEGFFFG49B:CEE?E22@>=BBB260(6<A@E3>@FFA81(((//=)))(*,(
@M03152:184:000000000-AWYW1:1:2106:25548:6786 2:N:0:TCTACTCTATACCTGT
CCCAACTATCCCTATTAATCATTACGTCAATCCTAGAAACCAACAAAATAAGATCAACGTCCTATTTCATTCTTCCATGCTAATGTATTCAAGCGTGAGCCTGCTTTAAACACTCTACTTTTTTCAAAGTAACAGTCCTGATTTCCCGCCACACCAAGTGAATGGCATGACGGTTCGTCAGAAGGGAGGAACCAGTGACACCAGTGCATACCGAAGGTACGCTCAGCGTACTGATCCCGAAATTCAACTACGAGCTTACACCGGAAGAGCGACGTGTCGGGAAAGAACAGATATGTGCAAG
+
CCA<@@,6EFG,F,@EECG<CC@CFDGC,BC<F@,;,,;EFCFED8CCAFCF,F,EFGG<<,B<C,EACCE,C9<9FFGGFAFFFFDF<F<DA<FFGECDFGGFE9E<FB,5<EFAF,EFEFG:EF?EDCEB<<,9,A=,;:FGA9,@=CEEGGGG,@DF9DC;,==E?FDEGGGDDE68+3@D8>D@EG3DF,@DE+=+<0;=9ACF9;;96*@9*9AA>)*/5==BDE4ABG*2B=CDB(20BA<F54=7D*:6)7).)/(11(1(/69(462,(0-0(54)()(30:(.-+6=6)*).
@M03152:184:000000000-AWYW1:1:2106:11551:6789 2:N:0:TCTACTCTATACCTGT
CCCAACTATCCCTATTAATCATTACGTCGATCCTAGAAACCAACAAAATAGAATCAAACGTCCTATTTCATTATTCCATGCTAATGTATCCAAGCGTATGCCTGCTTTAAACACTCTAATTTTTTCAAAGTAACAGTCCTGATTCCCCAAGACACCAAATTAATGACATCAAGGTTCTTCAGAAGGGAGAAACCAGTAATGACAGTACGTACCGAAGCACGACCAACATACTGATCCCGAAATTCAACTACGAGCTTAGATCGGAAGAGCGTCGTGTAGGGAAAGAACAGGTATATGAAGA
+
CCCCCGGGAFFGFGGGGGGGGGGGGGGGGGGGGGGGGGGGGGGGGGGGGGGGGGGGFGCFFGGGFGGGGGGGGGGGGGGGGGGDGFGGEFGGFGGGGGGGGGGGGEFGGGGGGFEGGGGGGGGGGGGGGDGGGGGGGGGGGGGGGGG@EEGGGGGGGGGGGGGGEGGGGGGGFG8DFFGGGCG9=DCAEGGGGFGCEFAF8DDDGFFFGDD+=6;>A*)99>AABFDFFFE>+=AC@4C>EFF66=EFFFA=(?)()159?522?@@8//3((,6;/;CA;F:F4?:12((.)+-*94*))
@M03152:184:000000000-AWYW1:1:2106:6822:6850 2:N:0:TCTACTCTATACCTGT
CCCAACTATCCCTATTAATCATTACGTCGATCCTAGAAACCAACAAAATAGGGTCAAACGTCCTATTTCATTATTCCATGCTAATGTATTCAAGCGCGAGCCTGCTTTAAACACTCTAATTTTTTCAAAGTAACAGTCCTGATTCCCCGCCACACCAACTGAATGGCATGACGGTTCTTCAGAAGGGAGAAACCAGTGACACCAGTGCATACCGAAGGCACGACCAGCGTACTGATCTCGAAATTAAACTACCATCTTAGATCGGAAGAGCGTCGTGTAGGTATATAACAGGTATGTGTAT
+
CCCCCGGGGGGGGEFGFGGGGGGGGGGGGGGGGGGGGGGGGGGGCCGGGFGGGGGGGGDG@@FGGGGDCEFGEGGGGGGCEFFGGGGFGGGGGGFEGGGGEGFDGDFGGCFGC<BFFAFGGGGGGGFDG<FFDCFAEGGGCCFGGFGGCEGGGGGDFFEGGGGGGF8@DCDDCGGGDEFFDGCAF,@BE+@DFGG?F?7FGGC=>AACGAGG5CEA4956A>DF22>A)?9B?:C+;?>3AFFD8*6A<7=;(;+6:C5)><)1(3((4(,364,36>(57*-*.*6:)-4(4<:)/6:6)
@M03152:184:000000000-AWYW1:1:2106:21279:6912 2:N:0:TCTACTCTATACCTGT
CCCAACTATCCCTATTAATCATGAGTTCCTTGGCACCCGAAATTCAACTACGAGCTTAGATCGGAAGAGCGTCGTGTAGGGAAAGAACAGGTATGTGTAGATATCGGTGGTCGCCCTATCACTTAAAAAAAAAAAATGCAAGCAAGACCTGTTTCCTTCCATCTCCTTCTCTCCTCCACTTACTTTTCATCCTAGGAAACCGCCTTCGCCGAATGTTTTGCTCGTAACTTTATCTCACTTCACTCTTCGCACCATTATATGCCAGTGACCTTCTCCACACTCGCTATCCACTTTCCATCTC
+
CCCCCFFGGGGGGGGGGFGDGGGFGGFGGGG9@FEFGGGGEGGGGEGGGFGG>FGGGGGFGGGGF@F<@FFFFFCFAEFDDFFGGGFFEFFGGGGGFG9,A?,5E4C,,>@,4++++,:,,,,,:?,CEFC+4+++,,,,,,+,,3,@,=8@,6,,857,,,,7,,,7222,<65,*74@2,,,+737,;,7,,,,2:,*,**(4)***2)1)1A+++()21;((/(.++)+++)1+/;7*)*)2+)*(1)(,*/)*)))))-))))))-))..))))(,,),0(),(()().3)**)2))
@M03152:184:000000000-AWYW1:1:2106:26725:7088 2:N:0:TCTACTCTATACCTGT
CCCAACTATCCCTATTAATCATTACATCAGCCTTAGAAACCAACAAAATAAGACCAACGTCATATTCTATTATCCCATGCTGTAATATTCAATGGCAAGGTTACGCCTGCTTTGAACACTCTAATTTTTTCAAAGTAAATGATTGGAAATGGTTGCCCACTATCCAAACGTAGGAAGCCCAGACCCAGCCACGCCACAAGGACGAGCTTTGGCCTGAATGCCCCCGAAATTCAACTACGAGCTTAGATCGGAAGAGCGTCGTGTAGGGAAAGAACAGGGATATGGAGGTCTCGATGTGGTC
+
CCCCCGGGGGGGGGGGGGGGGGGGGGGGGGGGGGGGGGGGFGGGGGGGGGGGGGGGGGGGGGGGGGGGGGGGGGFGGGGGGGGG<CFFGGGGGGDGGGGGGGGGGFGEGGDGGDGGGGGGGGGGGGGGGGGGGGFGGGGGGGGGGGFFGGGGGGGGGGGGGGGGGGGGGCGFGGGGGGF@@=FEGGGFGGGGGGGEGGFFFDGBGFFCCF?CGGGFFACFFEFFFFF>EFFFFGFGFBD?595>864=*85?@D4@F@B0768134=63??@3(471)((())*)*.((..)(+(006*(.
@M03152:184:000000000-AWYW1:1:2106:14147:7148 2:N:0:TCTACTCTATACCTGT
CCCAACTATCCCTATTAATCATTACATCAGCCTTAGAAACCAACAAAATAAGACCAACGTCATATTCTATTATCCCATGCTGTAATATTCAATGGCAAGGTTACGCCTGCTTTGAACACTCTAATTTTTTCAAAGTAAATGATTGGAAGCGGTTGCCCACTATACAAACGTAGGAAGCCCAGACCCAGCAACGCCACAAGGACGAGCTTTGGCCGGAATACCCCCGAAATTCAACTACGAGCTTAGATCGGAAGAGCGGCGTGTAGGCAAAGAACAGAGAGTGAAAAAGCGGCAGGTATAA
+
CCCCCFGGAFGFGGGGGDGGGFGGGGGGDCCFFGGGGGGG8FGGGDFFCEE<AFCF<CCFGGGGGGEGCEFGAE,C@F<ECE@CE@FCC<FFGECCFGDGGFGGGDCCC8FFFGGFGGGGFGGAFEG9?FCCD<<<EAFGFDFC>FG,=E=6CCF89=@ECF8,492260AF8+=6+6++=DD@+,86DD,3=>+=CG8*7?F)7**0*4:57?**3*)*4)/746-:)0*18CC@A7*4>053:6)+11>@755;)6(.4(4(3<<)4?00:(((()(,-7)*)/-.((,((2-5))*))
@M03152:184:000000000-AWYW1:1:2106:5856:7181 2:N:0:TCTACTCTATACCTGT
CCCAACTATCCCTATTAATCATTACTTCGGTCCTAGAAACCAACAAAATAGAACCAAAGTCCTATTCTATTATTCCATGCTAATGTATTCAAGCGTAAGCCTGCTTTAAACACTCTAATTTTTTCAAAGTAAAAGTCCTGGATCCCCAACGCACTCAATTAAGAGCACATTAGCTCCCCAGAAGGAAAGACCCGACCAGAGCAGTGCTTACCTTGCGGCAAGACCACCCAGCCAGGCCCGAAATTCAACTAAGAGCTTAGATCGGCAGAGCACAGGGTAGGGCAATAAAAGGTAAGTATAA
+
CCCCCGGGGGGGGGGFGGGGGGGGGGGGDCGGGGGGGGGGGGGGGGGGGGGGGFGGFGGGGGD9FDGGFFGGGGGGGGGGFGGGGDEC6EFG9FFGGGGGGGFGG<FFGGFGGGGGGGGGGGGGGGGFGGGGGGGGFACAEFFCE:EFGGGGGGGGGGGGGGDDFFGGGGGGGGFGCGCGGGG8??FFFGGEF8CEGGDFEFGC@5<CFFCGFFA**35*9>AB)7@9@FFAFC@CF2?@B>?2AFEF?FF)4:88+3).>3/61064313)((,((0(38>(7(0)5))6(.+)1/)*))
@M03152:184:000000000-AWYW1:1:2106:9151:7398 2:N:0:TCTACTCTATACCTGT
CCCAACTATCCCTATTAATCATTACTTCGGTCCTAGAAACCAACAAAATAGAACCAAAGTCCTATTCTATTATTCCATGCTAATGTATTCAAGCGTAGGCCTGCTTTAAACACTCTAATTTTTTCAAAGTAAAAGTCCTGGATCCCCAGCGCACTCAATTAAGAGCACACTGGTTCCCCAGAAGGAAAGACCCGGCCAGGGACAGTGCTTGTCTTTCGGCAAGACCATCCGACCAGGTCCGAAATTCAACTACGAGCTAGATCGGACGAGCGTCGTGGAGGGAAATAACAGGTATGTGTAA
+
CCCCCGGGGGGGGGGG<FGGFGGGGGGG7FFGEGEGG<CFGGGGGE<@FFFFFFFGGGFGGCGFFGGGFGFDGFGGGGGGGCFGGGGGGGGGGCEFEFGGGGGGCFGGFGDGGGGGFEFGGGGGGGFDDGGAFEFGGGF<F?EGEGGGGGGGDGGGGFGGFGGGCGFGGGGGGGGGGGGFD8DGF88FGGGGGG@CCDG*:@F9FFFFG7CCFGFFAD5?58*<BD=>;69AEG=CEED>5>4::C?FEGFEFC><>6434?E11<044(-(4(748)(4(02)415<<B)44+.)042))
@M03152:184:000000000-AWYW1:1:2106:23245:7458 2:N:0:TCTACTCTATACCTGT
CCCAACTATCCCTATTAATCATTACATCGATCCTAGAAACCAACAAAATAGAATCGGATGTCCTATTTCATTATTCCATGCTAATGTATTCAAGCGTTGGCCTGCTTTAAACACTCTAATTTTTTCAAGGTAACAGTCCTAATTCCCCACAACATCAACCGAATGACATCATGGTTCCTTAGAAGGTGAGAACCAATGAGACCAGTACATACCGAGGGCATGACCGACCCATCGATCCCGAAATTCAACTACGAGCTTAGATCGGAAGAGCGTCGTGTAGGGAAAGAACAGGGATGTGTAG
+
CCCCCGGGGGGGGFGGGGGGGGGGGGGGGGGGGGGGGDFGGGGGGGGGGFGFGGGGGGGGGGGGGGFFGGGGGGGGGGGGFFGGGGGGGGGGGGGGGGGFFFFGGGGGF9EGFFGGGAFGGGGGGGGFGCFGFCGFGGGGGCFFFFGFFCECGGGGGGGGGGEGCCGGGGGGFFGGGCDFCA8;DFDGEGDGGGGAFDCFFGCD,?D?EFFCGDEE*9=?FCFEFBB>BABFFDFC?>GFD95>FFFFFGFE@D33B@EE4<?;?007;@19F@B91.2:2><.4>(3(((,,/(8).:))
@M03152:184:000000000-AWYW1:1:2106:25332:7459 2:N:0:TCTACTCTATACCTGT
CCCAACTATCCCTATTAATCATTACATCAGCCTTAGAAACCAACAAAATAAGACCAACGTCATATTCTATTATCCCATGCTGTAATATTCAATGGCAAGTTACGCCTGCTTTGAACACTCTAATTTTTTCAAAGTAAATGATCCGGAGCGAGTTTAACCCCACTACCGGAAGATAGGAAGCATCAGCCGAGCCACGCCACAAGGACGAGCTTTGACCGAAAGCGTTCCGAAATTCAACTACGAGCTTAGATCGGAAGCGAGTCGTGTAGGGAAATAACAGGTAGGTGTAGAGTCCCCGGGT
+
CCCCCGGGGGGGGGGGGGGGGGGGGGGGDFGGGGGGFGGGGGGGG<FFGGFFEGGGGGEGDGDFECFGFFFCGGGGGGGFGCEEFFFGFFFGGGFGGDGFGGGGG@GGGGGGGGGFGGGGFGGGGGFFECFFGGGGGGFFGGGFG++>BBEGGD9=FGGFEGGGFG=+?DC8FGGGFGF?DFGGFFGFCECGE8CEEGGDE9CDD5B5D>3;7FFFFFBF>>)9>5>F4)852@?FCCG@A6B1:A(;3:85(:)6).,(,(.((,4(6)8(.(-)./5)8*)*(*)--)-4)+))),/((
@M03152:184:000000000-AWYW1:1:2106:13974:7473 2:N:0:TCTACTCTATACCTGT
CCCAACTATCCCTATTAATCATTACGTCGATCCTAGAAACCAACAAAATAGAATCAAACGTCCTATTTCGTTATTCCATGCTAATGTATTCAAGCGTGAGCCTGCTTTAAACACTCTAATTTTTTCAAAGTAACAGTCCTGATTCCCCATGACACCAAATTAATGACATCATGGTTCGTCAGAAGGTAGGAATCAATAATACCAGTACGTACAATAGCACGACCAATAAATTGATCCCGAAATTCAACTACGAGCTTAGATCGGAAGAGCGTCGTGTAGGGAAAGAACAGGTAGGTGTAAA
+
CCCCCGGGGGGGGFGGFGGGFGGGGGGGGGGGGGGGGGGGGGFGGFGGGFGGGGGGEFGFFGGGGGGGGGGGF8FGGGG9EFFCGGGGGGGFGFFGFEEGGGGFGFFGG9EFFFFGGGFFGGGGGFGGG,EE9FFGGGGGGGGGFGGGGGEGGFGGFGFGGGGGGFGEDF8DDEGEGCDEFGGGGGG;9DGFGGG8EG=DGGGFCFBFDFGFDGCFABEFDAFFFF5F86;EAGEFFFD99>ACFFE>EC9>@CA>;*8>?E2(9?BF@D0,1:;;7AC<?F0A1)4:B?(.<+(**-2))
@M03152:184:000000000-AWYW1:1:2106:16730:7583 2:N:0:TCTACTCTATACCTGT
CCCAACTATCCCTATTAATCATTACTTCGGTCCTAGAAACCAACAAAATAGAACCACAGTCCTATTCTATTATTCCATGCTAATGTATTCAAGCGAAAGCCTGCTTTAAACACTCTAATTTTTTCAAAGTAAAAGTCCTTGATCCCCTGCGCACTCAATTAACGGCACACAGGTTCCCCAGAAGGAACGACCCGACCAGAGGCAGTGCTTACCTTTCGGCAAGACCACCCAGCCAGGTCCGAAATTCAACTACGAGCTTGGATCGTAAGCGCTCCATGTAGGGAACGAACGGCTGTGCGTC
+
-A-C@FCE-<CCF,6C,C@<EFGFG<<EE7F,@CFF9<;CF@@F86EFA<FCGCC<,6,6,E<9FG,<C<E,C<FG9C9F,C,C@FGG<<E9EEC6@@FF8B?@B,9AB,AC,,4C,5AFFFF=AAAFGGGEAFGGGDC,CC=AAFGGG8+8=CF8,,>,,,,++++10=?D==2==9+,03@D?@@,++=3:BEGE9497*<=*;*<7?7DC+B8B*)**/*-535585@?AFB;FEC<E3)7)+/1)37(.*)()((((/4)(4.(.)-3((-()0.4<*(8(.(-(,(,(*()))/-(
@M03152:184:000000000-AWYW1:1:2106:13202:7629 2:N:0:TCTACTCTATACCTGT
CCCAACTATCCCTATTAATCATTACTTCGGTCCTAGAAACCAACAAAATAGAACCAAAGTCCTATTTTATTATTCCATGCTAATGTATTCAAGCAACGGCCTGCTTTAAACACTCTAATTTTTTCAAAGTAAAAGTCCTGAACCCCGTGGGCACCCAGTGAAGGGCACCCGCGGTCTTCAGAAGGAAGACGAGCAAAGCCCAGTGCACGCCTTGCGGCGGACCGGGCAGCACACGTCCGAAATTCAACTACGAGCTTAGATCGGAAGAGCTTCGTGTAGGGAAAGCACAGGTATGGTTTGT
+
CCCCCGGGGGGGGGGGGGGGGGGGGGGGGGGGGGGGGGGGFGGGGGGGGGGFFGGGGGGGGGGGGGGGGGGGGGGGGGGGGGFGGGGGGGGGGGGGGGGGGGGGGGGGGGGGGGGGFFFGGGGGGGGGDGGFGEAFGGGFGGGGGG7FECEGGGGGGGGFG8E?EEGGGDGGGGGGDFGGDADFCDFGGGEGGGGCCGGFGGFEGF6CDBGGGCFD>E@);9;(6>937DFFFGFCFBG(<;;AFF<?<FFF?DEBF<<AAF0:2:07<B)(64(48)62:408().3.(,.)<()1)*-,
@M03152:184:000000000-AWYW1:1:2106:23758:7672 2:N:0:TCTACTCTATACCTGT
CCCAACTATCCCTATTAATCATTACGTCGATCCTAGAAACCAACAAAATAGAATCAAACGTCCTATTTCGTTATTCCATGCTAATGTATTCAAGCGTGAGCCTGCTTTAAACACTCTAATTTTTTCAAAGTAACAGTCCTGATTCCCCAAGACACCAAATTAATGACATCATGGTTCGTCAGAAGGTAGAAATCAATAATACCAGTACGTACAATAGCACGACCAATAAATTGATCCCGAAATTCAACTACGAGCTTAGATCGGAAGAGCGTCGTGTAGGGAAAGAACAGGTAGATGTAGA
+
CCCCCEFGGGGGGGGGGGGGGGGGFGGGGDGGGGFGFGGGGGGGGFGGGGGGGGGGFGGGGFGGGGGGGFGGGGGGGGGDFFGGGGGGGGGGGGGEGGCGGFFFGFGFGFFGGFGGGCEFGGFFGGG@EAFGGGGGGGFGG9FGGGGGFCGCGGGCDFF9DEGGFDA9C6DFF8DFFEGGCEF9D8@FFCFGGCGGGF9DGDG<DFF?DDFGGGGFF5CBAAFFBFEFFFFCFGFG+:>>E9;EFFEF7;;5>D)56@;695>>03>@@8@6?6.(,2)7(58A0A8..12-.+)**.:4)
@M03152:184:000000000-AWYW1:1:2106:27311:7699 2:N:0:TCTACTCTATACCTGT
CCCAACTATCCCTATTAATCATTACGTCGATCCTAGAAACCAACAAAATAGAATCAAACGTCCTATTTCATTATTCCATGCTAATGTATTCAAGCGTATGCCTGCTTTAAACACTCTAATTTTTTCAAAGTAACAGTCCTGATTCCCCAAGACACCAAATTAATGACATCAAGGTTCTTCAGAAGGGAGAAACCAGTAATGACAGTACGTACCGAAGCACGACCAACATACTGATCCCGAAATTCAACTACGAGCTTAGATCGGAAGAGCGTCGGGTAGGGAAAGAACAGGTATATGCAAA
+
9CCCCGGGFGGGGGGGGGGGGGGGGGGGEGGGGGGGGFFGGGGGGGGGGGGGGGGGGFGGGGGCGGGGGGGGFGGGFGFGGGGGGGGGGGGGGFGGGGGGGGGFGGCCEEFFFGGGGFGGGFGGE=EFFGGGFFGGGGGFGCEGGGFGG+@CFDGGGGG99==FGGGGGGG99CFGCGFDFGEEFGG:EEGGFGGGAFD<E++6=DFGGFGG6CCEFEFFE=:=88=>FFFFA:E@=<?AF2*:1B?+@*A(6*/96>7@<5027;613(6.(4(.:5(43?(5(048:(4)4+)**)*))
@M03152:184:000000000-AWYW1:1:2106:5123:7795 2:N:0:TCTACTCTATACCTGT
CCCAACTATCCCTATTAATCATTACGGCGGTCCTAGAAACCAACAAAATAGAACCGCACGTCCTATTCTATTATTCCATGTTAATGTATTCGAGCATATGCCTGCTTTGAACACTCTAATTTTTTCAAAGTAAAAGTCCTGGTTCCCCAGCACACCCAGTAAAGGGCATGAGGTTAGCCAGAAGGAAAGATCCGGCCGAACCAGTGCACGCGGTGAGGCGGACCGGTCAGCCAGACCCGAAATTCAACTACGAGCTTAGATCGGAAGAGAGTCGTGTAGGGAACGAACCGGTAGGGGTAGA
+
CCCCCGFGGGGGGGGGGGGGGGGGGGGGEGGEGGGGGGGGGGGGGGGGGFGGGFGGGGGGGGDGGGGGGGGGGGGGGGGGGGGG9EFFCEFFFGCEFGGGGGGGGGFGGGGFGGFGGGDFGGGGGGGGGGGGGGGGGGGF9FEGGCFGGGF88EGGEGGGGGF8FCEFFFFCG8DGGGFF=DGGCDCFFG7E?C+@EGGDG4D>EFCCCFGD))7?FFFFFFFFF>>>>FFFF909)4C6>>>46@4*.*93?G:>4>>)).34:?><7?84)32:3.6<B@1)()4,((14(*())-91)
@M03152:184:000000000-AWYW1:1:2106:13170:7838 2:N:0:TCTACTCTATACCTGT
CCCAACTATCCCTATTAATCATTACTTCGGTCCTAGAAACCAACAAAATAGAACCAAAGTCCTATTCTATTATTCCATGCTAATGTATTCAAGCGTAAGCCTGCTTTAAACACTCTAATTTTTTCAGAGTAAAAGTCCTGGATCCCCAGCGCACTCAATTAAGAGCACGCAGGTTCCCCAGAAGGAAAGACCCGACCAGAGCAGTGCTTACCTTTCGGCAAGACCACCCAGCCAGGTCCGAAATTCAACTACGAGCTTAGATCGGAAGAGCGTCGTGTAGGGAAATAACAGGATAGTGTAG
+
CCCCCGGGGGGGGGGGGGGGGGGGGGGGGGGGGGGGGGGGGGGGGGGGGGGGGGGGGFGGGGGGGGGGGGGGGGGGGGGGGGGGGGGGGGGGFGGGGGGGFFFGGGGGGGGGGGGGGGGGGGGGGGFFGGGFGGGGGFFGCGGGGGGGGGGEGGGGGGGGGFGCGGGGGGGEGGGCFGGGDFFFDFGEGGGGGG6EGGG?9CGFGFFGGFGGGGFF5@A>A=F==BBFAFFFFGDG8>D@FF?DFFEFCGFEFDA>D@CECCE?FD@;@8(,3:6-,)3>738>:*..48<3(+)0*-:2)
@M03152:184:000000000-AWYW1:1:2106:25114:7840 2:N:0:TCTACTCTATACCTGT
CCCAACTATCCCTATTAATCATTACATCAGCCTTAGAAACCAACAAAATAAGACCAACGTCATATTCTATTATCCCATGCTGTAATATTCAAAGGCAATGTTACGCCTGCTTTGAACACTCTAATTTTTTCAAAGTAAAAGATTGGCAGCGCTACCCCCCTTGCGGGGGACACTGACCAATAATAGGAAGCGAATGTCCAGGCACGCCACAAGGACGACCTTTGACACGCGCATTCCGAAATTCAACTACGAGCTTAGATCGGAAGAGCGTCGTGTAGGGAAAGAACAGGAATGTGTAAGA
+
CCCCCGGGFGGGGGGGGGGGGGGGGGGGGGGGGGGGGGGGGGGGGGGGGGGGGGGGGGGFGGGGGGGGGGGGGGGGGGGGGGGGGGGGGGGGGGGGGGGGGGGGGEGGGGGGGGGGGGGGGGGGGGGGGGGGGFAFGGGGGGGGGGGGGGGGGGGGGGCEGGGGGGCCDGDGGGGGGGGGGGGGGGGGGGGGGGGGGGGFGGCFG;A5??F:<FGFFFFE>EAEFFFF>B6:>C?F??GFFBFFFFAF?6BBFDD7B<A9AF04:>:1117((,-(,=A:8F(),<:??0(.)6.8/.*))
@M03152:184:000000000-AWYW1:1:2106:24013:7840 2:N:0:TCTACTCTATACCTGT
CCCAACTATCCCTATTAATCATTACGTCGATCCTAGAAACCAACAAAATAGAATCAAACGTCCTATTTCATTATTCCATGCTAATGTATTCAAGCGTATGCCTGCTTTAAACACTCTAATTTTTTCAAAGTAACAGTCCTGATTTCCCAAGACACCAAATTAATGACATCAAGGTTCTTCAGAAGGGAGAAACCAGTAATGACAGTACGTACCGAAGCACGACCAACATACTGATCCCGAAATTCAACTACGAGCTAAGATCGCAAGAGCGTCGCGTAGGGAAACAACAGGAATGGGTAGA
+
CCCCCGFGFGFGGFGGGGGFGGGGGGGGEE;FFGEGCCCFFFEGGGGGGGGGGGGFEFFE;CFGEF9FGEGGGAFGGFFF8AEGGGGGGC<FGGFGGGGG9AEECFDGGAF?A,,AE<FGDGGGE,A9E<<EFGCFEE@<B;EEFGGC99E?FGCFGGGCEFFDEA@=9DDGG?DCDFFGDDF,=D@,=EFGFGGFFF,;CGGEF?9+=D66+=C*000A9)3:>CAF>FE9+?AF67C4@499+9/=*0;>@*?-*13***6(60:@D33.61(66546()4.(71(4,2(:+595.2(.
@M03152:184:000000000-AWYW1:1:2106:25495:7925 2:N:0:TCTACTCTATACCTGT
CCCAACTATCCCTATTAATCATTACTTCGGTCCTAGAAACCAACAGAATAGAACCAAAGTCCTATTCTATTATTCCATGCTAATGTATTCAAGCGTAAGCCTGCTTTAAACACTCTAATTTTTTCAAAGTAAAAGTCCTGGATCCCCAACGCACTCAATTAAGAGCACGCTGGTTCCCCAGAAGGAAAGACCCAACCAGAGCAGTGCTTACCTTGCGGCAAGACCACCCAGCCAGGCCCGAAATTCAACTACGAGCTTACATCGGAAGAGCGTCGTGTAGGGAAAGAACAGGAATGTGAAG
+
CCCCCGGGGGGGGGGGGGGGGGGGGGGGEGGGGGCGCCFGEGGGGFFGFG9CFCEFGFGGGFGGGGFG<FFGGGGGGGGFGGCFGGGCFFGGA<FCFGFGGGGFEFF9AFEFGFGGG9FGGGGGGGA,C@AFGGGGDCE98EGGGGFGGEE>EGGGG?D;FCEG,DGEDGGEGFFGG,=@DFF8DGG,DCFDFFFGGGG5@6DDGF7+=FFF8C9?<9=5?CFD:BFDE>)/:>)/:@4>D25@8A?76+AE;*5:51;)75?;(3<1@;;27:B>F>(42<?)(.411(8412))1-*))
@M03152:184:000000000-AWYW1:1:2106:12888:8127 2:N:0:TCTACTCTATACCTGT
CCCAACTATCCCTATTAATCATTACTTCGGTCCTAGAAACCAACAAAATAGAACCAAAGTCCTATTCTATTATTCCATGCTAATGTATTCAAGCGTAAGCCTGCTTTAAACATTCTAATTTTTTCAAAGTAAAAGTCCTGGATCCCCAGCGCACTCAATTAAGAGCACGTTGGCTCCCCAGAAGGAAAGACCCGACCAGAGCAGTGCTTACCTTGCGGCAAGACCACCCAGCCAGGCCCGAAATTCAACTACGAGCTTAGATCGGAAGAGCGTCGTGTAGGGAAAGAACAGGTATGTGTAA
+
CCCCCGGGGGGGGGGGGGGGGGGGGGGGDGGGGGGGGGGGGGGGGGGGGGGGGGGGGGGGGGGCFGGGFGGGGGGGGGGGGGFGGGGGGGGGGGDFGGGGGGGGGGGGGGGGGGGGFFFGGGGGGGGGFGGGGF<FGEDFFGFGGFGGDGGGGGGGGEFCGGGFEECGGGGF?FFGCGGDCGGBDFFFGGG,@EDGGGFFFDFBGFFFGFGGFGFFF>=BFFABDBDE??FFFGFCA=D9?(26:FE6?F6=<GFBFEFFE6?@@07;???F>:BFB>(42>?>1>?B<2.640)9=)2.)
@M03152:184:000000000-AWYW1:1:2106:3609:8156 2:N:0:TCTACTCTATACCTGT
CCCAACTATCCCTATTAATCATTACGTCGATCCTAGAAACCAACAAAATAGAATCAAACGTCCTATTTCGTTATTCCATGCTAATGTATTCAAGCGTGAGCCTGCTTTAAACACTCTAATTTTTTCAAAGTAACAGTCCTGATTCCCCATGACACCAAATTAATGACATCATGGTTCGTCAGAAGGTAGGAATCACTAATACCAGTACGTACTATTGCACGACCAATAAATTAATCCCGAAATTCAACTACTAGCTTAGATCGGAAAAGCGTCATGTAGGGAAAGAACAGGTATGTGTATA
+
CCC<CGGGGGGGGFGGGFFGAFGEGGGG7FFGGFFGGGGFGGDGGGFGGFFFDGGGGG@CFFGGGFGGG8FFFFGCECC9FG<FGFG9FEGGGFGEGCE7FGG?CAEGGB?F,ECFG<EFFGGGGGFGF<EF<E<?EFGGG9FGGGGF@EFFGFGGGGGGFADFFAFGGGDGC9ADFCCCF+9D+,@=3D,>FGG8E9DF:9FFFDDG69=DGFGF8+1*:)*==)859FA>FGE76895DFF;6BE+7*3**+;@CEE=542>(>(7((23;(,19+)7(.(0,)6(,,(.7+(3;?F))
@M03152:184:000000000-AWYW1:1:2106:24027:8183 2:N:0:TCTACTCTATACCTGT
CCCAACTATCCCTATTAATCATTACGTCAATCTTAGAAACCAACGAAATAAGATCAAACGTCCTATTTCATTATTCCATGCTAATGTATTCAAGCCAAAGCCTGCTTTAAACACTCCAATTTTTTCAAAGTAACAGTCCTGATTCCGCACGACATCAAGTTAATGACATCACGCTTCGTCGGAAGGGAGAAACCAATTGTACCAGTGCGTACCGTTGGCACGACCAATAAATTGATCTCGAAATTCAACTACGAGCTTAGATCGGAAGAGCGTCGTGTAGGGAAAGAACAGGTAGGTGGAA
+
CCCCCGGGGGGGGGGGGGGGGGGGGGGGEEGGGGGGGGGGGGFGGGGGGGGGGGGGGGGGFCFGGGGGGGDFGGGGGGGGGGGGGGGGGGGGGGGGGGGGGGGGGCGGGGGGGGGGGGGGGGGGGGGGGGGGGGGFF?@FFGGGGGGGGGGGGGGGGAD@EDFCFFFGGGGGGGGGGDGGD@EEDGGFEGGDFGGGGFGFGG?C6CF8CEGGGDAAFFEFFDFB=@BFAFFF8FC:=4F=F@;2BA5=C+?BFGFBF@<<E<<11;?68=@21(-(404A7>:)3;::(.4(.3))*)1()
@M03152:184:000000000-AWYW1:1:2106:15459:8225 2:N:0:TCTACTCTATACCTGT
CCCAACTATCCCTATTAATCATTACCCCATTCCCAATGATAAACCAACGGAAACAGGAACGGGGTCCTATTCCATTATCCCATGCTGACGTATTCAACGGCGAGATTTTTCGCGCCCGCTTTGAACACTCTAATTTCCTCAAGGTAAAAGGTCCGGGCCCCGGAAGAGAGAAGAGTTGCCCCCTCTCCCTTCCTCAACGCCCTTAACCCGAGTCAACGGGAAAGGACGGGGCACCGGAGGGAGGAGGTGGATAAGCCGGTCGTCACGGAACGTCCGGTGGACGGGGCTCATCCCACCCCGA
+
CCCCCGGGGGGGGGGGGGGGGGGGGGGGGGGGGGGGGGFGGGGGGGGGGGGGGGGGGGGGFGG7FFGG9FFGGGGGGGGGGGGGGGGGGEGGGGGGGGDFFFGGGGGGGGG7FEDFGGGGGGGFGGGGGGGGFGGGGGGGFFGGBAFFGGCFGGDCCEEGEEGEGG?FGGGFGGGGG;FGGGGGDDFGGGGGG;FFCGCACGDDGFFGGE3>59C+=DBED>F<@8@>D>9DBCFDE2C156DFFDB)4778<29<?>B0((-,(-((4(,::0(46)(((9(87524())))2)5>BG90
@M03152:184:000000000-AWYW1:1:2106:4800:8226 2:N:0:TCTACTCTATACCTGT
CCCAACTATCCCTATTAATCATTACGTCGATCCTAGAAACCAACAAAATAGAATCAAACGTCCTATTTCGTTATTCCATGCTAATGTATTCAAGCGTGAGCCTGCTTTAAACACTCTAATTTTTTCAAAGTAACAGTCCTGATTCCCCAAGACACTAAATTAATGACATCATGGTTCGTCAGAAGGTAGGAATCAATAATACCAGTACGTACAATAGCACGACCAATAAATTGATCCCGAAATTCAACTACGAGCTTATAACGGAAGAGCGTCGTGTAGGGAAAGAACAGGTATGTGTAGA
+
CCCCCGGGGDFFFFFGGFFCEEGGGGGG+FG8FGGG<FFEE@<FGGGGGGGEEA6EE,6@CCFDGF9FCGGGGFFF9F,6BFFGGGDFGGGGGGFCF7FECBDFF,A<FGFGGFGGGFGGGDGGGFF??FFDFGGFG=E,,CEFDA9=,BF88>A8EGGFGFGG8FADFGGFFD+==@+@D8,EF,3A@DF9@9=D:DE9EFCEGFF?D?CFDG7?FA78BDFBF@@>8<=99@*21:35?AF6+B<AEGF995?2)4***/(6,29;((64(.,(,;)71A;)4.20(((.)+(9*)*6)
@M03152:184:000000000-AWYW1:1:2106:15516:8271 2:N:0:TCTACTCTATACCTGT
CCCAACTATCCCTATTAATCATTACGGCGGTCCTAGAAACCAACAAAATAGAACCGCACGTCCTATTCTATTATTCCATGCTAATGTATTCGAGCATATGCCTGCTTTGAACACTCTAATTTTTTCAAAGTAAAAGTCCTGGTTCCCCAGCACACCCAGTAAAGGGCATGAGGTTAGCCAGAAGGAAAGATCCGGCCGAACCAGTGCACGCGGTGAGGCGGACCGGTCAGCCAGACCCGAAATTCAACTACGAGCTTAGATCGGAAGAGCGCACTGTACGGAAAGAACACGCAAGTGTAGA
+
CCCCCGGGGGGGGGGGGGGGGGGGGGGEGGFGGGGGGGFFFG@FGFGCFDFGGGGDEGGGGGFGEFFGGFFGDFFGGGFCGAFGAAFGGFFCFGGEGFGGGCF<E?FFGFGGDFEFCFFGGGGGGGCFDEEGGGCAFE;EF8@F>FFCFEGGGGGGGGFDFF8=EGG6?DGGGGGGDEGGCDEF6::FFFGF?8CEGCEBEG>BGFA>GFD4CD566F=B>(57:61<5>:FFC?GF?<(<68<F4>=69F<:<>9:A?926,8<?9:(.((((,5.9)3(72:(<11<0(((*(**.7)-
@M03152:184:000000000-AWYW1:1:2106:27325:8285 2:N:0:TCTACTCTATACCTGT
CCCAACTATCCCTATTAATCATTACATCGATCCTAGAAACCAACAAAATAGAATCGGATGTCCTATTTCATTATTCCATGCTAATGTATTCAAGCGTGAGCCTGCTTTAAACACTCTAATTTTTTCAAGGTAACAGTCCTAATTCCCCGTAACACCAAATTAATGGCATTACGGTTCTTTAGAAGGTGAGAAATCAATGATAACAGTGCATACCAACGGCATGACCGAAATATTGATCCCGAAATTCAACTACGACCTTAGATCGGAAGAGCGCAGAGGAGGGAAAGAACAGGCAAGTATA
+
CCCCCGGGGGFGGGGGGGGGGGGGGGGGGGGGGGGGGGGGGGGGGGGGGGGGDGFGGF@7FGFGGGGFGGGGGGGGFGFFGGGGGFGFDFDFFFFCG7FDGFGGGGGGGGAFFCFGGGGGAEEGEGGGG8FFGGGGG9EGGGGGDBEFEGE>GGGGGCFFFFCGG,AFF7DFCGDGGG?FF8?DFC@FG8@F8;AFCFFFA9DFDFFD7;=78=DDE>ADF9*:C)89?D5B;+05+:+)3:?BFAEFE8BEE4?(0-.5:ECE;(/22;D;(.(6()((/8(0.)((,(38(*,)0-*))
@M03152:184:000000000-AWYW1:1:2106:23224:8328 2:N:0:TCTACTCTATACCTGT
CCCAACTATCCCTATTAATCATTACTGAGATCCCAGAAACCAACGAAATCAGGACCCCAGTCCTGTTCCATTATCCCATGCTGAAGTATTCAAGGCTCGATTGCCTGCTTTGCACACTCTAATTTGCTCAAAGTAAAAGAGTAGGAACCCCAGCAAAGCCGTGGGCAGAGTTGCCCCCACCACGCCGACTGCCTTTGACCGCCACCCAGTTAAGGACAGCGGTGAGTATCCTACAGTGGGGCGTGACCCGAACGGTGCAGACCATGGCGGCCGACCAGCCCGGACCCACCCCCAAATCCAA
+
CCCCCGGGFGGGGGGGGGGGGGGGGGGGGEGGFGGGFEFGGGGGG86FFGFGGGGGGGDE<FGGGFFGGGFGFGGGGGFGGGG9AFFGDFGCFEFFFGD+EFGGGGGGGCFE,CFGGGGGAFGGGFGAFF,CEFDFGGGGDFEGDFEGGBEGEFGGGGGGEECEDDFCD?FF8DDF8EGGGGGECE8+=CEGF?CFGGGFEGD59CD**@+=CC,?F>>4@()5(-1B8ACA+8(21**5>0)35>@F@))437>172:-)3:?)-(49;>>;9BBBF0?B3()()(.8((((1()*)2),
@M03152:184:000000000-AWYW1:1:2106:20302:8506 2:N:0:TCTACTCTATACCTGT
CCCAACTATCCCTATTAATCATTACGTCGATCCTAGAAACCAACAAAATAGAATCAAACGTCCTATTTCGTTATTCCATGCTAATGTATTCAAGCGTGAGCCTGCTTTAAACACTCTAATTTTTTCAAAGTAACAGTCCTGATTCCCCAAGACACCAAATTAATGACATCATGGTTCGTCAGAAGGTAGGAATCAATAATACCAGTACGTACAATAGCACGACCAATAAATTGATCCCGAAATTCAACTACGAGCTTAGATCGGAAGAGCGTCGTGTAGGGAAAGAAAAGGAGTGTATAGA
+
CCCCCGGGGGGGGGGGGGGGGGGGGGGGGGGGGGGFGFGGGGGGGGGGGGGGGGGGGGGGGGGGGGGGGGGGGGGGGGGGGGGGGGGGGGGGGGGGGGGGGGGGGGGGGGGGGGGGGGGGGGGGGGFFG9EGCEFFGGGGGGGGGGGGGGGGGGGGGGGGGGGGGGGGGGGGCGGG8+=CF8DFDCFGFGGGGGGGGGGFGGCEFFFGGDGGGGGFFFEF>9?ABDFFFFFF6CEDA=DAEFFFFFEAEGF=9?49AC=C?592<D6@D116(214/)7<;FFF;F:(:3(((2,1*)*).
@M03152:184:000000000-AWYW1:1:2106:6628:8542 2:N:0:TCTACTCTATACCTGT
CCCAACTATCCCTATTAATCATTACATCAGCCTTAGAAACCAACAAAATAAGACCAACGTCATATTCTATTATCCCATGCTGTAATATTCAATGGCAAGGTTACGCCTGCTTTGAACACTCTAATTTTTTCAAAGTAAATGATTGGAAGCGGTTGCCCACTATCCAAACGTAGGAAGCCCAGACCCAGCCACGCCACAAGGACGAGCTTTGGCCTGAATGCCCCCGAAATTCAACTACGAGCTTAGATCGGAAGAGCGTCGTGTAGGGAAAGAACAGGTATGTGTAGATGTGTGTGGTCGC
+
CCCCCGGGGGGGGGGGGGGGGGGGGGGGGGGGGGGGGGGGGGGGGGGGGCCFGGGGGGGGGGGGGGGGFGGGGFFGGGGGGGGGGGGFFFGGGGDGFGGGGGGGGGGGGGGGGFFDGGGGGGGGGGGGGGGG?DGGGCGDFAFCCFFDGGGGGG@=FGGGGGGGGFGCFDG8?CDEGFGGGEGEGGGFGGGFGDGGGGCFE7CAGFFGGFGCFGGFFFFFFBFBFB9?BFFAAFFFF@D9?@DFFFECEFBD?CA8AB9DB9@((9;B??:11:7::5))6;5969<42))))*(05,*((
@M03152:184:000000000-AWYW1:1:2106:7237:8631 2:N:0:TCTACTCTATACCTGT
CCCAACTATCCCTATTAATCATTACGTCGATCCTAGAAACCAACAAAATAGAATCAAACGTCCTAGTTCATTATTCCATGCTAATGTATTCAAGCGTATGCCTGCTTTAAACACTCTAATTTTTTCAAAGTAACAGTCCTGATTTCCCAAGACACCAAATTAATGACATCAAGGTTCTTCAGAAGGGAGAAACCAGTAATGACAGTACGTACCGAAGCACGACCAACATACTGATCCCGAAATTCAACTACGAGCTTAGATCGGAAGAGCGTCGTGTAGGGAAAGAACAGGTAGGGATGAA
+
CCCCCGGGGGGGGGGGGGGGGGGGGGGGGGGGGGGGGGGGGGGGGGGGGGGGGGGGGGGGFGGGGGGGGGGGGGGGGGGGGGGGGGGCFGGGGGGGGCFGGFGGGGGGGDGGGGGGCF9CGGGGGGFFGEEFGGFGGGCFGGGGGGGFG=8DFGG?GGCGGGGGGGGGGGG8DDDFFADFGGGGFFGGGGGGGGGGGGGFGGGF8FFD6;DDDDG>5BFFEDB5@=55AA@CBGEGFBD2?AFF6B:6?C4>=CB>F45CC4?(68>FFFB126(:;);A05=FF@?(8((.6+-))(*()
@M03152:184:000000000-AWYW1:1:2106:23873:8679 2:N:0:TCTACTCTATACCTGT
CCCAACTATCCCTATTAATCATTACTTCGGTCCTAGAAACCAACAAAATAGAACCAAAGTCCTATTTTATTATTCCATGCTAATGTATTCAAGCAACGGCCTGCTTTAAACACTCTAATTTTTTCAAAGTAAAAGTCCTGAACCCCGTGGGCACCCAGTGAAGGGCACCCGCGGTCTTCAGAAGGAAGACGAGCAAAGCCCAGTGCACGCCTTGCGGCGGACCGGGCAGCACACGTCCGAAATTCAACTACGAGCTTAGATCGGAAGAGCGCCGTGTAGGGAAAGAACAGACTGTGGTACG
+
CCCCCGGGGGGGGGGGGGGGGGFGGGGGGGGGGGGGGGGGGGGGGGGGGGGGGGGGGGFGGGGGGFGGGGGGGGGGGGGGGGGGGFGGFGGGGGGGGGGGG>FGGGGGGGGGGGGFGDEAFGGGGGGGGGGFGF9FDFGFFFGGGGGGGGGFGGGE?86@ECFGEDGGGGDEC8?GD;F=DGAF?FDC?E>EEDDGGFG>EDCCC6;;FBCFC77@>>9>DB>BB>05;@<)87;9>0/3>>>4@FA*)*61275(0)))-.:2:60(4,4,39(4..<31??4(..(.3(.)0.17(*)(
@M03152:184:000000000-AWYW1:1:2106:23347:8717 2:N:0:TCTACTCTATACCTGT
CCCAACTATCCCTATTAATCATTACGGCGACTCTAGAAACCAACAAAATAGAACCGCGCGTCCTATTTTATTATTCCATGCTAATGTATTCAGGCATAGGCCTGCTTTGAACACTCTAATTTTCTCAAGGTAAAGGTCCTGGTTCCCCGACGCACACCAACAAAGGGCACGCCGGCTCACCAAGAGGTAAGGCCCGCCCAGACAGTACGTGCCGTTAGGCAGACCGCCCGGCCAGGCCCGAAATTCAACTACGAGCTTAGATCGGAAGAGCGTCGTGTAGGGAAAGAACAGGTAAGGTGAA
+
CCCCCGGGGGGGGCGGGGGGGGGGGGGGGEGGGGGGGGGGGGGGGGGGGGGGGGGGGGGGGGGGGGGGGGGGGGGFGGGGGGGGGGGGDGGGGGGGGFGGGGGCGFFGGGGGGGGGG<FGGGGGGGGCFFCDGGGGGGGGGGFFGFFGGGGGGGGGGGGBE8DGGGDGGGGDFE>EGCFGGFCGCECGFGGGGCGGGGE4?<C(:BFFDFG3FGEFFEFF6?FD6@@)>BFFFD:C>BGF393,=*)=AC@B0C>>>B>2))68<04;B<<211;448?DFFBFB4,(,.4:2+)*0)*-)
@M03152:184:000000000-AWYW1:1:2106:19229:8816 2:N:0:TCTACTCTATACCTGT
CCCAACTATCCCTATTAATCATTACGTCGATCCTAGAAACCAACAAAATAGAATCAAACGTCCTATTTCATTATTCCATGCTAATGTATTCAAGCGTATGCCTGCTTTAAACACTCTAATTTTTTCAAAGTAACAGTCCTGATTCCCCAAGACACCAAATTAATGACATCAAGGTTCTTCAGAAGGGAGAAACCAATAATACCAGTACGTACCGAGGCACGACCAACAAATTGGTCCCGAAATTCAACTACGAGCTTAGATCGGAAGAGCGTAGTGTAGGGAAAGAAAAGGTAGTCGAGGA
+
CCCCCGFGCFGGGCFGGGGGGGGGGGFFGGGGGGGGGGGGGGFGGGGGGGGGGGGGCFDGFFGGGGGFCGGCFFFGGGGGGFGFDFFGFCFGGFDGGGGGGGGGGFGDFGF,5AFFGGGGFDGGGGGGEFFFFGGGGDFFFBEGGG9FCEDDGEGGGFGG,@FFE8ADFGGFG=?EFFDCDGDFFFC:CEGFFGGGGGFFGDGF8?DACFDFD67<5?>5AAAA@@A>A68:676CAD9=>@4;FC*+1?A=@5D9AC349?0(:;3@@816(,(41+6;1:?),8,,((,,.2)/.()-,
@M03152:184:000000000-AWYW1:1:2106:16290:8839 2:N:0:TCTACTCTATACCTGT
CCCAACTATCCCTATTAATCATTACGTCGATCCTAGAAACCAACAAAATAGAATCAAACGTCCTATTTCATTATTCCATGCTAATGTATTCAAGCGTATGCCTGCTTTAAACACTCTAATTTTTTCAAAGTAACAGTCCTGATTCCCCAAGACACCAAATTAATGACATCAAGGTTCTTCAGAAGGGAGAAACCAGTAATGACAGTACGTACCGAAGCACGACCAACATACTGATCCCGAAATTCAACTACGAGCTTAGATCGGAAGAGCGTCGTGTAGGGAAAGAACAGGGAGATGTTGA
+
CCCCCGGGGGGGGGGGGGGGGGGGGGGGGGGGGGGGGGGGGGGGGGGGGGGGGGGGGGGGGGGGGGGGGGGGGGGGGGGGGGGGGGGGGGGGGGGGGGGGGGGGGFGGGGGGGGGGGGGGGGGGGGGFGAFGGGGGGGFGGFGGGGGGGEFGGGGGGGGGGGGGGGGGFFGGFFDFGGFGFCGAFFGGCEGGGDFGGDAFFFCD?DFGGFGGGDGFF5@998<ABFFFFF5CAFEG8B>AABACFFFF?F)5@D>@AEEE?CD0;?9@FF634>@FFFFF0;?>(7.,4?1((*()0)*))
@M03152:184:000000000-AWYW1:1:2106:6117:8854 2:N:0:TCTACTCTATACCTGT
CCCAACTATCCCTATTAATCATTACTTCGGTCCTAGAAACCAACAAAATAGAACCAAAGTCCTATTTTATTATTCCATGCTAATGTATTCAAGCGAATGCCTGCTTTAAACACTCTAATTTTTTCAAAGTAAAAGTCCTGGTTCCCTGCCGCACTGAGTAAACAACACGACAGCTCACCAGAAGGTGAGACCCGGTCAGGACAGTACATACCCAACGGCAGACCATCCAACCGAGTCCGAAATTAAACTACGAGCTTAGATCGGCAGAGCGTAGGGTAGGGAAAGAACAGGAATGTGGGAA
+
CCCCCGGGGGGGGGGGGGGGGGGGGGGGGGGGGGGGGGGGGGGGGGGGGFFGGGGGGGGGGGGEGGGGFGGGGGGGGGGGGGFGGGFFFFGFGGGGGGGGGGGGGGFGCFGFGGGGGGGGGGGGGGGGGFEGGGG<FACEEFGFGGGGGGGGGGCE9F9,@,=EDGGG>+?EE8DGFFGGGGFGGG8FGGGGGG>>EGGFF+3>EFA7=E?F*9C*3<>EFFFDF)<AFAB9?4>9ABGFB2A3*;5*<7/4;C3>AC@E?C<;(.--42;4(((,4FB??F(76:04?2?01+)1*)*((
@M03152:184:000000000-AWYW1:1:2106:7145:8862 2:N:0:TCTACTCTATACCTGT
CCCAACTATCCCTATTAATCATTACATCAGCCTTAGAAACCAACAAAATAAGACCAACGTCATATTCTATTATCCCATGCTGTAATATTCAATGGCAAGGTTACGCCTGCTTTGAACACTCTAATTTTTTCAAAGTAAATGATTGGAAATGGTTGCCCACTATCCAAACGTAGGAAGCCCAGACCCAGCCACGCCACAAGGACGAGCTTTGGCCTGAATGCCCCCGAAATTCAACTACGAGCTTAGATCGGAAGAGCGTCGTGTCGGGAAAGAACAGGTATGTGTAGATCTTGGTAGTCGG
+
CCCCCGGGGGGGGGFFGGGGGGFGGGGGGGDGDGEGGEGGGFGEDCGGFFDFF<FFGGGGGGGF<<<@ADFGGGCGGFGGCFFF,@FFFGGFGA@FG9D7?<FE:7F<DFEGG<FEC<EDGDFGGGGGDCFFF?FGFEGFCFGGGGFFGG9EFGF?FGGEGF8E8DGG+?8D8+8EF8D8D,ADD?CGG+=DEGGDG?DFGGGFGBBDCFG?6CCAF>A;<5>):2):?*8:B7A:A5?=49?=6*@BEC><7>F@4:3;9(/6(6969BF?1:(:?>-6)066:9:4)).).3)*1):,(
@M03152:184:000000000-AWYW1:1:2106:19227:8968 2:N:0:TCTACTCTATACCTGT
CCCAACTATCCCTATTAATCATTACGTCAATCCTAGAAACCAACAAAATAGGATCGAACGTCCTATTTCATTATTCCATGCTAATGTATTCAAGCGTTAGCCTGCTTTAAACACTCTAATTTTTTCAAAGTAACAGTCCAGATTCCCTGCAACACCAAATTAATGGCATTACAGTTCATCAGGAAGGAGGAATCAGTAAGACCAGTACATACCGGTGGCATGACCAGCCTACTAACCCCGAAATTCAACTACGAGCTTAGATCGGAAGAGCGTCGGGTAGGGAAAGAACAGGTATGGGTAA
+
CCCCCGGGGGGGGGGGGGGGGGGGGGGGGGGGGGGGGGGGGGGGGGGGGGGGGGGGGGGGGGGGGGGGGGGGGGGGGGGGGGGGGGGGGGGGGGGGGGGGGGGGGGGGGGGGGGGGGGFGGGGGGGGAFFGGGGGGGGGGGGGGGGGGGGGGGGGGGGGGGGGFAFGGGGGFGGGGGGFGGGDGGGEGGGGGFDGGFGFFGC+D?FFGGFG6FGDBEE@FFFFE5CD*0*:9AFEG9CGFBFEB9AEFFGF=2*:>B2*7=?CBF?;>@DD;6(((().8@345()(.(,,1)36)).9-(
@M03152:184:000000000-AWYW1:1:2106:19921:9009 2:N:0:TCTACTCTATACCTGT
CCCAACTATCCCTATTAATCATTGCTTCGGATTCTGAAAACCAACAAAATAGAACTGAAGCCCTATTTCATTATTCCATGCTAATGTATTCAAGCGTACGCTTGCTTTAAACACTCTAATTTTTTCAAAGTAAACGTCCTGGTTCGGCCGCCGAGCCCAGTTAAGGGCCGACGTTCCCCCAGAAAGAGGTGGTCCGAAAACCGGCAGTACAGACCTTTCGGCCGACCGCCGTTGGGCCACCGAAATTCAACTACGAGCTTAGATCGGACGAGCGTCGTGTAGGGAAAGAACAGCGAGGCGG
+
CCCCCGFGGGGGGCGGDFGEFGGGGFEGGGGGGGGGGGGGGGGFGGGGGGGGGGGG9FGGGGGGFFGGDGFFGGFGGGGGGGGGFGECC@EEGGGGGDGEGE7FF<EFFEGGCGGGGFGGGGGGGGGGG9FGFFCFCF8FBFFGGGD7C7CEGDFGGGFGDEGFFCF6CDCGGEGFCCCEDG5CDFGGGD*:@FFEG*4@CDGF*)/08?DDFCGFF+.8>@BFB@9BEF6;5<8D@:33>>E(7))/6D*62CB079(2<<4.51(3(-(7613(,)3447A.()(.4?2<?*(.)()((
@M03152:184:000000000-AWYW1:1:2106:18417:9032 2:N:0:TCTACTCTATACCTGT
CCCAACTATCCCTATTAATCATTACGGCGACTCTAGAAACCAACAAAATAGAACCGCGCGTCCTATTTTATTATTCCATGCTAATGTATTCAGGCATAGGCCTGCTTTGAACACTCTAATTTTCTCAAGGTAAAGGTCCTGGTTCCCCGACGCACACCAACAAAGGGCACGCCGGCTCACCAAGAGGTAAGGCCCGCCCAGACAGTACGTGCCGTTAGGCAGACCGCCCGGCCAGGCCCGAAATTCAACTACGAGCTTAGATCGGAAGAGCGTCGTGTAGGGAAAGAACAGGACGGGTGAG
+
CCCCCGGGGGGGGGGGGGGGGGGGGGGGGGGGGGGGGGGGGGGGGGGGGGGGGGGGGGGGGGGGGGGGGGGGGGGGGGGGGGGGGGFGGGGGGGGGGGGGGGGGGGGGGGGGGGGGGGGGGGGGGGGFGGGGGGGGGGGGGGGGGGGGGGGGGDGGGGGGGGGFFGEGGGGGCGDDDGGGGGCCCFGFGGGGGEGEEGGA6*9>FFFFGFGGGGG>>D;;FDFF239F>E>BE38<>BDFFF@1F?F=9CF76<3(<:.3))4:?FB622(9929(40(6<)(025:<((..(*(.)()((
@M03152:184:000000000-AWYW1:1:2106:17108:9058 2:N:0:TCTACTCTATACCTGT
CCCAACTATCCCTATTAATCATTACTTCGGTCCTAGAAACCAACAAAATAGAACCAAAGTCCTATTCTATTATTCCATGCTAATGTATTCAAGCGTAAGCCTGCTTTAAACACTCTAATTTTTTCAAAGTAAAAGTCCTGGATCCCCAACGCACTCAATTAAGAGCACGCTGGTTCCCCAGAAGGAAAGACCCAACCAGAGCAGTGCTTACCTTGCGGCAAGACCACCCAGCCAGGCCCGAAATTCAACTACGAGCTTAGATCGGAAGAGCGTCGTGTAGGGAAAGACCAGGTATGTTTAG
+
CCCCCGGGGGGGGGGGGGGGGGGGGGGGGGGGGGGGGGGGGGGGGGGGGGGGGGGGGGGGGGGGGGGGGGGGGGGGGGGGGGGGGGGGGGGGGGGGGGGGGGGGGGGGGGGGGGGGGGGGGGGGGGGGCGGGGGFGGGGFFFFFGGFG>GGGGGGGDGGFFD=AG?FGGDGEEFGCFGGGGGGGGFF8=DGGGG?ECDG5=7FDGFFGGCGGGGGADA@A9CFFFBFDBFDA57:7?@DBFF>BFFFFEGFF@G3(>;6@C3?;DFFBF;@F>:9,(03:7B?41<:((.,(,<))*)*))
@M03152:184:000000000-AWYW1:1:2106:9055:9107 2:N:0:TCTACTCTATACCTGT
CCCAACTATCCCTATTAATCATTACGTCGATCCTAGAAACCAACAAAATAGAATCAAACGTCCTATTTCATTATTCCATGCTAATGTATTCAAGCGTATGCCTGCTTTAAACACTCTAATTTTTTCAAAGTAACAGTCCTGATTCCCCAAGACACCAAATTAATGACATCAAGGTTCTTCAGAAGGGAGAAACCAGTAGTGACAGTACGTACCGAAGCACGACCAACATACTGATCCCGAAATTCAACTACGAGCTTAGATCGGAAGAGCGTCGAGTAGGGAAAGAACAGATATGTGTCAA
+
CCCCCGGFGGDFFADEF@EGGGGGGFGFFCFGGGGGDFFFGCFGGFGGGGGGDFGGGFGGGFEEFGGGGCFG<EFGA<FFFFFGGAE9FFGGFDFF@CGFGGG,E?FFAAFG,<?=FGGGGGCGG8<,AEGGCABCGG8F9EFGFFF=F8=,ECGGCE,EAAEF=DFADFG,,226AFGGGCG,=,@,3=EGG8EGEF8<DF?E,5CFDDF6=87>5>EAEA>8=5AFFFFF6=4=8BD)::F*8FCF<FF==*:5/93;<*1(236((3:226(()...6)4>(<(470())+)*1)2))
@M03152:184:000000000-AWYW1:1:2106:10197:9177 2:N:0:TCTACTCTATACCTGT
CCCAACTATCCCTATTAATCATTACTTCGGTCCTAGAAACCAACAAAATAGAACCAAAGTCCTATTCTATTATTCCATGCTAATGTATTCAAGCGTAAGCCTGCTTTAAACACTCTAATTTTTTCAAAGTAAAAGTCCTGGATCCCCAACGCACTCAATTAAGAGCACGCTGGTTCCCCAGAAGGAAAGACCCAACCAGAGCAGTGCTTACCTTGCGGCAAGACCACCCAGCCAGCCCCGAAATTCAACTACGAGCCTAGATCGGAAGGCTGTCGTGTAGGGCAGGAAACGGATAGTAGAG
+
CCCCCCFGFGGGGGGGGGGGGGGGGGGGFGEEGGFFGGGGGGGEFFCFFGGGGGGGFFFFGFGDDFGGCGGGGFFDGGGGGGGGGGGEFFGFFF7CF:FF?<EFGFGGGGGFGGFEFEFGGGAEFAFFG<FEDFFGFF@ACCEFFFGGCEEDEGGGGGGGGFFGGGGGGGGGGFFG?CFCCD?G?FGF8,=BDDGGCG8*1+=@C68;FFGGGG,*95>E58AD@5)/**49>79*8>C28>8>+@?@C:63(*).)6=(3)6,((,((((,3)4(-)())0(7()-.(1(-2*()*)*..
@M03152:184:000000000-AWYW1:1:2106:7922:9346 2:N:0:TCTACTCTATACCTGT
CCCAACTATCCCTATTAATCATTACGTCGATCCTAGAAACCAACAAAATAGAATCAAACGTCCTATTTCATTATTCCATGCTAATGTATTCAAGCGTATGCCTGCTTTAAACACTCTAATTTTTTCAAAGTAACAGTCCTGATTCCCCAAGACACCAAATTAATGACATCAAGGTTCTTCAGAAGGGAGAAACCAATAATACCAGTACGTACCGAGGCACGACCAACAAATTGGTCCCGAAATTCAACTACGAGCTTAGATAGGAAGAGCGTCGTGTAGGGAAAGAACAGGTGTGTTTAGA
+
CCCCCGGGFGGGGGGGGGGFGGGGGGGGD>GGGGGGGGGGGGGGGGGGGGGGGGGGGGFGFGGGGGGGGGGGGGGGAFFGCGGGGGGCGGGGGGGGGGGGGFGGG8FGGGFFGGGGFEFFGGGGGGGGGFGGGGG9@E8FEFGGGGGGGG?FGGGFFGGGGGGGFFGGGFGC8DDDFFGGGGGDDFCEGGCGGGG88DEBFG6D=<<8+DD+CCGF>9>AADFBADFFFFB=B4:=6B4<B9)4:BECCGF9=CA96).)))74);;8(61.3(6;(;>3,),.(),3<B?)(0-))(*.,
@M03152:184:000000000-AWYW1:1:2106:6047:9369 2:N:0:TCTACTCTATACCTGT
CCCAACTATCCCTATTAATCATTACGTCAATCCTAGAAACCAACAAAATAGGATCAAACGTCCTATTTCATTATTCCATGCTAATGTATTCAAGCGCTTGCCTGCTTTAAACACTCTAATTTTTTCAAAGTAACAGTCCTGATTCCCCGCAACACCAAATTAATGACATTACGGCTCATCAAGAGGGAGGAATCAGCAAGGCAAGTTCATACCATTGGCACGACCAACCTGCTGACACCGAAATTCAACTACGAGCGTAGATCGGAAGAGCGTCGGTAAGGGAAAGAAAGGGTGTGAGTGG
+
CCCCC@FG9FFGGGGGGFFFGGGGGGGGGGGGGFFGGGGGGGGGGGGGGGFGGCFGGGGC6DFCFFGGGGEGGGG<FFF9FGGGGGGGCGGGGFGCEDGEEGGGCFGFGFGDFFCGFDFGCFGGDFGA?EFGGGGGF9EE9E9FFFGG8EECEFGCECEADFGGFGGDFF8=F+8@898=EGFC88+6==CCDFGACFGFFC68C@F;EEFCFGF8+?@FCDFAA24*:*:A**6?*0*>B=>>F+8+*=A;9*).)((.,99?@?(:;,3:-(((,)(,)7(0.71(((.((*-7*)2)(
@M03152:184:000000000-AWYW1:1:2106:14435:9469 2:N:0:TCTACTCTATACCTGT
CCCAACTATCCCTATTAATCATTACGTCGATCCTAGAAACCAACAAAATAGAATCAAACGTCCTATTTCGTTATTCCATGCTAATGTATTCAAGCGTGAGCCTGCTTTAAACACTCTAATTTTTTCAAAGTAACAGTCCTGATTCCCCATGACACCAAATTAATGACATCATGGTTCGTCAGAAGGTAGAAATCAATAATACCAGTACGTACAATAGCACGACCAATAAATTGGTCTCGAAATTCAACTACGAGCTTAGATCGGAAGAGCGTCGTGTAGGGAAAGAACAGGGATGGGTAGA
+
CCCCCGGGGGGGGGGGGGGFGGGGGGGGGGGGGGGGGGGGGGGGGGGGGGGGGGGGGGGGGGGGGGGGGGFGGGGGGGGGGGGGGGGGGGGGGGGGGGGGGGGGGFGGGFGGGGGGGGGGGGGGGGGGGGGGGGGGGGGGGGGGGGGGGGGGGGGGGGGGGGGGGGGGGFFGGFFGGDGGFGF>DFGGGGGGGFGGGGGFGGDEF?FF>FFGDGGFAFEFFFE5>D5FFCE?@5:2<79:ADAAA@<>EGF24C;=A=>C<CB=@22>1(.3(,,(,5;E6ADF1A8@@=((4*4)0.0()
@M03152:184:000000000-AWYW1:1:2106:15626:9639 2:N:0:TCTACTCTATACCTGT
CCCAACTATCCCTATTAATCATTACGTCGATCCTAGAAACCAACAAAATAGAATCAAACGTCCTATTTCATTATTCCATGCTAATGTATTCAAGCGTATGCCTGCTTTAAACACTCTAATTTTTTCAAAGTAACAGTCCTGATTTCCCAAGACACCAAATTAATGACATCAAGGTTCTTCAGAAGGGAGAAACCAGTAATGACAGTACGTACCGAAGCACGATCAACATACTGATCCCGAAATTCAACTACGAGCTTAGATCGGAAGAGCGTCGTGTAGGGAAAGAACAGGTATGGTTAAA
+
CCCCCGGGGGGGGGGGGGGGGGGGGGGGGGGGGGGGGGGGGGGGGGGGGGGGGGGGGGGGGGGGGGGGGGGGGGGGGGGGGGGGGGGGGGGGGGGGGGGGGGGGGGGGGGGGGGGGGGGGGGGGGGGGGGGGFFGGGGFGGGGGGGGGGGGGGGGGGGGGGAFGFGGGGGGGGGGEGGGGGGGGGGCGGGFGGGGCGGEFFGFE8FFGGFGDDDGFBFCFFFFBFEFFFF*=BFFGF5DADFFFFE4=AGFFFD>>4;*@EC((9;6;@D9309170AEF(2652A@,21()6+(7*-*))
@M03152:184:000000000-AWYW1:1:2106:6584:9700 2:N:0:TCTACTCTATACCTGT
CCCAACTATCCCTATTAATCATTACGTCGATCCTAGAAACCAACAAAATAGAATCAAACGTCCTATTCCGTTATTCCATGCTAATGTATTCAAGCGTGAGCCTGCTTTAAACACTCTAATTTTTTCAAAGTAACAGTCCTGATTCCCTAAAACACCAAATTAATGGCATTATAGTTCGTCAGAAAGGAGAAACCGATTATACCAGTACGTACAATAGCACGACCAGTAAGCCGATCTCGAAATTCAACTACGACCTTAGATCGGAAAAGCGGCGAGTAGGGAAAGAAAAGGGATGAGACAA
+
CCCCCGGGGFEFGFGGGGGGGGGGGGGGGDGGGGGGGGFGGGGGGGGGGFGGGGGGGGGGGFGGFFGGGGGDGGGGGGGGGGGGGGGGGGGGGGGGGGEEFEGGG=<EGFGGGGGGGGFFGAFGGGGGFFGGF,?FFCFGFGGGGFFFGGGDE8ECFGFFGGGGGGGEFDGGGGGD@===DEGGGG@FCFDF,==EGGGFGGCDDFFGGFGDDGCFFFCC>DF=BF68EFBABC546AFEFFF*+B8=CC)-()),*))..)67?;0(4=>(69(-35<<<F?FF4((4:((4*()))*((
@M03152:184:000000000-AWYW1:1:2106:10487:9757 2:N:0:TCTACTCTATACCTGT
CCCAACTATCCCTATTAATCATTACTGAGATCCCAGAAACCAACGAAATCAGGACCCCAGTCCTGTTCCATTATCCCATGCTGAAGTATTCAAGGCTCGATTGCCTGCTTTGAACACTCTAATTTGCTCAAAGTAAAAGAGTAGGAACCCCAGCAAACTGTGTGCAGAGTTGCCCCCACACACAGCCACCTTTGACCGCCACCCAGTTAAGGACAGCGGTGAGTATCCTACAGTGGGGCGTGACCCGAACGGTGCAGACCATGACGGCCGACCAGCCCGTGCGCACGCCGAAATTCAACTA
+
CCCCCGGGFGGGGGDFGGGGGGGGGGGGGFGGGGGFGFFGFGDGGFGGGCGEFFFGF,CBC9FFCGGGF@FGGGGGFFGFGFGGGGGGEE@FGG?FFGE@,AFFGGFCF9FFGGGGGGGGGFFGGGGGGDFFFECF@;EDFEAFGFGBFG4CG?EFGGGADE==EGGCFDFC=FFF6CCEGGGGGG@FGG8FDFGGGGGFGDGDGFFCFF@:6CFAF5=59=>8/12B=@=AFD;CFAD(83>=FFF:3/8337);AC8((46<)3209>0(-,28(71(-79B6B6(42(,2*)7*.:)(
@M03152:184:000000000-AWYW1:1:2106:20508:9860 2:N:0:TCTACTCTATACCTGT
CCCAACTATCCCTATTAATCATTACGGCGGTCCTAGAAACCAACAAAATAGAACCGCACGTCCTATTCTATTATTCCATGCTAATGTATTCGAGCATATGCCTGCTTTGAACACTCTAATTTTTTCAAAGTAAAAGTCCTGGTTCCCCAGCACACCCAGTAAAGGGCATGAGGTTAGCCAGAAGGAAAGATCCGGCCGAACCAGTGCACGCGGTGAGGCGGACCGGTCAGCCAGACCCGAAATTCAACTACGAGCTTAGATCGGAAGAGCGTCGTGTAGGGAAAGAACAGAGAGGAGTGGA
+
CCCCCGGGGGGGGGGGGGGGGGGGGGGGGGGGGGGGGGGGGGGGGGGGGGGGGGGGGGGGGGGGGGGGGGGGGGGGGGGGGGGGGGGGGGGGG@FGGGGGGGGGGGGGGGGFGGGGGGFFGGGGGGGFGGGGGGFFGFFGG8FGGGGGGDGGGGGEGGGGFCGGGGGGGGGGGGGGGGGGGGFGGGGGFGGGFGGGCDGE5DG>EFFGGFGGGGC;FABEFF:(7@6BDF>?FGFGFBC0>B4:@B<?BGF<(CB9F><B<4:B<32(.(34(((((054?4?7657037((.*-)0(*()
@M03152:184:000000000-AWYW1:1:2106:20965:9989 2:N:0:TCTACTCTATACCTGT
CCCAACTATCCCTATTAATCATTACTTCGGTCCTAGAAACCAACAAAATAGAACCAAAGTCCTATTCTATTATTCCATGCTAATGTATTCAAGCGTAAGCCTGCTTTAAACACTCTAATTTTTTCAAAGTAAAAGTCCTGGATCCCCAACGCACTCAATTAAGAGCACGCTGGTTCCCCAGAAGGAAAGACCCAACCAGAGCAGTGCTTACCTTGCGGCAAGACCACCCAGCCAGGCCCGAAATTCAACTACGAGCTGAGATCGGAAGAGCGTCGTGTAGGGAAAGAACAGGTAGAGATAG
+
CCCCCGGGGGGGGGGGGGGGGGGGGGGGGGGGGGGGGGGGGGGGGGGGGGGGGGGGGGGGGGGGGGGGGGGGGGGGGGGGGGGGGGGGGGGGGGGGGGGGGGGGGGGGGGGGGGGGGGGGGGGGFGGGGGGGGGGGGGGGGGGGGGGGGGGGGGGGGGGGGGGFGGGGDGGGGFGGGGGFDDFGGGGGGGGFGGGGGGGFGGGFFFFC?CFFGGAFEDA>FFFFFBB>FFFFFGFGF=C25>?=FFFFFGFF;DA@:(/1>CEDF0@B@D8>9<9((.892@?F?F?<:??:-<2**)*).
@M03152:184:000000000-AWYW1:1:2106:7347:10002 2:N:0:TCTACTCTATACCTGT
CCCAACTATCCCTATTAATCATTACGTCGATCCTAGAAACCAACAAAATAGGATCAAACGTCCTATTTCATTATTCCATGCTAATGTATTCAAGCGCGAGCCTGCTTTAAACACTCTAATTTTTTCAAAGTAACAATCCTGATTCCCCGCCACACCAACTGAATGGCATTACGGTTCTTCAGAAGGGAGGAATCAGTGAAACCAGTGCATACCGAAGGAACGACCAGCGTACTGATCCCGAAATTCAACTACGAGCTTAGATCGGAAGAGCGACGTGTAGCGAAAGAACAGGAGGGAGCAG
+
CCC?CGGG<FFGDGGGGGGGGGGFAFFFCGGGEFFFGGGGGGGGGGGGGFFFGGEFFFGGC@FGG9FFGFGECFFGGGFCFEFDCFFECEGGGGGGGGGCCGGGG9EAEFFEGG9FGCFGGGGGGGGGFFGGGFGF@8E<E;9F;FFEGGGG@EGGGGGDFFD838DDFFGDDED=DGGDFFGBFD+:EEDFGGGD@C7CGGGBEFFGGF;57CE55*);6)9:4=2FDADFFGFFF*04>@)6A+.;);63;CD9>(CECC?((-42??F1((,(-)4<)<104.1((.2(,*())()-(
@M03152:184:000000000-AWYW1:1:2106:24958:10118 2:N:0:TCTACTCTATACCTGT
CCCAACTATCCCTATTAATCATTACATCGATCCTAGAAATCAACAAAATAGAATCGGATGTCCTATTTCATTATTCCATGCTAATGTATTCAAGCGTTAGCCTGCTTTAAACACTCTAATTTTTTCAAGGTAACAGTTCTAATTCCCCGTAACACCAAATTAATGGCATTACGGTTCGTTAGAAGGTAAGAAATAATTAATAAAAGTGCATACCAACGGCATAACCGAAAAATTAATCCCAAAATCAAATTACGAGCTAAGATCGAAAGAGCGCGTGTAAGGGAAAGAAAAGGTATGTGTA
+
CCCCCGGGGGGGGGGGGGGGGGGGG<FGGGGGGGGGGGG9FGGGGGGGGGGC,FGG:F,FFGGGGGGGGGGGGGGGGGGGGGGGGGGGFGG9FFGG:,,BEFGGGGGGGGGGGGGGGGGGGGGGGGGGCGGGGGGG9,CFGG@F,FFGGGGGGG=EGGGGGGGGG9DGG+DGGDGEG+@,=EGGGD,,@=DF8=,@,+,362+*,+022+2+==EF5A)**)*0:)03*3)330*5+*=.*0A)9/.;*51*1/2-)8**75**8(7((/,,(((,,)()9=3A@)(,4(,4,246<)*))
@M03152:184:000000000-AWYW1:1:2106:15784:10238 2:N:0:TCTACTCTATACCTGT
CCCAACTATCCCTATTAATCATTACTTCGGTCCTAGAAACCAACAAAACGAGGACACGAATCCTGTTCTATTATCCCATGCTAATGTATTCAAGGCCCCTTTATGCCTGCTTTGAACACTCTAATTTATTCAAAGTAAATGAATGGGAACCCCCCAGAGATGGTCGAGTTGCCCCGGCCACCACCGCTTTTTAACCTTCACCCAGTTAAGAGCAAAGGTGAGTATCCCATATAAGAGGTTTAAGAAACCAGTTCACGCCTTGACGGCGGACCGATTCCGTCGTTTCCGAAATTCCACTCCG
+
CCCCCGGGCFGGGEFFFEGDDEGGGGGFG:CFGFFGGGFFGGGGGGFGGGGGGGGGGGGGGGGGF@EGGGCEGFG,EFGGGGGCFGGFEFFFAEFGGGGGCCFF,FFGGGGFF?F9E<FFFFFFEGGGFGCEGD9A9AFDG9EFA,,AE8DCG+BB+4@8,6@,@>ECGG=EF,==8EDC+@EG6+B>+5<DGCGFCCF9EGG),3?EDFF5**4/961;A9A9/AEFFAB+=8*8;2*8+.+.8=:;3C57)11))(/(,)/.(2320(290(,-60().)()(/.-((-2)<5F@2*(-
@M03152:184:000000000-AWYW1:1:2106:11584:10242 2:N:0:TCTACTCTATACCTGT
CCCAACTATCCCTATTAATCATTACGTCGATCCTAGAAACCAACAAAATAGAATCAAACGTCCTATTTCGTTATTCCATGCTAATGTATTCAAGCGTGAGCCTGCTTTAAACACTCTAATTTTTTCAAAGTAACAGTCCTGATTCCCCAAGACACCAAATTAATGACATCATGGTTCGTCAGAAGGTAGAAATCAATAATACCAGTACGTACAATGGCACGACCAATAAATTGATCCCGAAATTCAACTACGAGCTTAGATCGGAAGAGCGTCGAGTAGGGAAATAACAGGAAGGTGAAGA
+
CCCCCGGGGGGGGGGGGGGGGGGGGDGGGGGGGGFGGGGGGGGGGGGGGGGGGGGGGGGGGG>FGFGGGGGGGGGGGGGGGFGGDGGGGGGGGGFGFGGGGGGFGGGGFGGGGGGGGGGGGGGGGGGGGGGGGGGGGGGEFDFGGGGGGGGGGGGGGGGGFGDGGGGGGGGGGGGGF7=>DEGGGGGGGGGGGFGGGGGFFFGECBDDG?=+=FFFFF@F>5B9@DFFFFFF+<AGFB45?@AE8CEFFGF(5969?C==<CB@DD(3;;611:(.7=>E<FFF)944)-((.0-0/)*.)
@M03152:184:000000000-AWYW1:1:2106:11703:10291 2:N:0:TCTACTCTATACCTGT
CCCAACTATCCCTATTAATCATTACGTCGATCTTAGAAACCAACAAAATAGGATCAAACGTCCTATTTCATTATTCCATGCTAATGTATTCAAGCTAACGCTTGCTTTAAACACTCTAATTTTTTCAAAGTAACAGTCCTGATTTCCCACGACACCAAATTAATGACATCGTAGTTCGTCAGAAGGGAGAAACCAACTAGACCAGTACACACCAATGGCGCGACCAATCTGTTAGTCCCGAAATTCAACTACGAGCTTAGATCGGAAGAGCGTCGCGTAGGGAAAGAAAAGGTAGGTGTAA
+
CCCCCGGGGGGGGGGGGGGGGGGGGFGGGGGGGGGGGGGGGGFGGFFGGGGGGGGGGGGGFFGGGGGGGGGGFFGGGFGFEFGGGFGFFGGGGFCGGGDEGEFDFDFGGF,<FGFGGGGGGGFEGGGGGGGGGGGCF,EEGDEGGFGDEGGGGGGGGGGGGGAFDFFF9DDGGGGGGGDGFGGFFGGGGGFCFGGFG==9E7:@GFFFGFDCDCGFAA@BF=B>FA>9*=4BBFE>F?FBF>;B=FEF?FF)(2:9).6)..)/:@?B@FFF6:((,)(,4),7:F12((.4)?))*,24)
@M03152:184:000000000-AWYW1:1:2106:9405:10309 2:N:0:TCTACTCTATACCTGT
CCCAACTATCCCTATTAATCATTACGTCGATCCTAGAAACCAACAAAATAGAATCAAACGTCCTATTTCGTTATTCCATGCTAATGTATTCAAGCGTGAGCCTGCTTTAAACACTCTAATTTTTTCAAAGTAACAGTCCTGATTCCCCATGACACCAAATTAATGACATCATGGTTCGTCAGAAGGTAGGAATCAATAATACCAGTACGTACTATTGCACGACCAATAAATTAATCCCGAAATTCAACTACGAGCTTAGATCGGAAGAGCGTCGTGTAGGGAAAGAACAGGAATGTGTAGA
+
CCCCCGGGGGGGGGGGGGGGGGGGGGGGDGGGGGGGGGGGGGGGGGGGGGGGGGGGGGGGGGGGGGFGGGGGGGGGGGGGGGGGGGGGGGDFGGGGGGGGGFGGGFGGGGGGGGGGGGGGGGGGGGFGGEGGGGGGGCFGC9EFGGGGGF@FGGFGGGCFGGAFFFGGGGGGGGGGFCDEGDGFF?FGGGFFGFGGGGGFGG6DDFFGDDGGGGGFA?CFFDD5>CFFFFEFFFFG>@*:>=F4BFCFEFF2@<B2;;*87CB2@@(5=;(.(((2,;)3(A;A1FD(2(((.3)**.:25
@M03152:184:000000000-AWYW1:1:2106:28753:10312 2:N:0:TCTACTCTATACCTGT
CCCAACTATCCCTATTAATCATTACGTCGATCCTAGAAACCAACAAAATAGAATCAAACGTCCTATTTCATTATTCCATGCTAATGTATTCAAGCGTATGCCTGCTTTAAACACTCTAATTTTTTCAAAGTAACAGTCCTGATTCCCCAAGACACCAAATTAATGACATCAAGGTTCTTCAGAAGGGAGAAACCAATAATACCAGTACGTACCGAGGCACGACCAACAAAATGGTCCCGAAATTCAACTACGAGCTTAGATCGGAAGAGCGTCGTGTAGGGAAAGAAACGCGCTGTGTAGA
+
A6@CCEFGGGGGGGGGGGGGGGFFFFGGGECEGGGGGFCFEFEGGFFFGFGGGGCACFFG@,CFGGFFGEFFDGGGFFGGGGGFGGGCFE,@@@,B8FCE9<FFC8EFGGE9EEF,A9FFFAE,@EGFEEGGGFGC;,8FG9@FFFGFF7E8EE@8DFGFFGGGDCCCFAFFG?6=D9+;DGG,=B78=>FGGGFGFF9FGFGDFFDFCFGDDCC*5?83*=DB=@=9A*)*;9>D*)*56@F>+=?6@FA@95),6636C)=;(62=3;;B(:4;?>93:5:5,5:((-(((2()).2-)
@M03152:184:000000000-AWYW1:1:2106:24143:10329 2:N:0:TCTACTCTATACCTGT
CCCAACTATCCCTATTAATCATTACGGCGGTCCTAGAAACCAACAAAATAGAACCGCACGTCCTATTCTATTATTCCATGCTAATGTATTCGAGCATATGCCTGCTTTGAACACTCTAATTTTTTCAAAGTAAAAGTCCTGGTTCCCCAGCACACCCAGTAAAGGGCATGAGGTTAGCCAGAAGGAAAGATCCGGCCGAACCAGTGCACGCGGTGAGGCGGACCGGTCAGCCAGACCCGAAATTAAACTACGAGCTTAGATCGGAAGAGCGTCGGGGAGGGGAAGAACAGGAGAGTGATGG
+
CCCCCGGGGGGGGGGGGGGGGGGGGGGGGGGGGGGGGGGGGGGGGGGGGGGGGGGGGGGGGGGGGGGGGGGGGGGGGGGGGGGGGGGGGGGGGFGGGGGGGGGGGGGGFGGGGGGGGGGGGGGGDGFGGFFGGGGGGGGGGGGGGGGGGGGGGGGGDGF=DDFFGDEGGGGGFGGGGGGGGFDCDFGGGGFCFGC5>DC*=7DF?AFFGFDG<DCA;;BEFF>;(3-5>F:544,9F:33>(.409)6:F@?(9)4):?A>9?BBF>,.(4((-(-(04>;)4707770,((-*-97)0))
@M03152:184:000000000-AWYW1:1:2106:8334:10367 2:N:0:TCTACTCTATACCTGT
CCCAACTATCCCTATTAATCATTACATCAGCCTTAGAAACCAACAAAATAAGACCAACGTCATATTCTATTATCCCATGCTGTAATATTCAATGGCAAGTTACGCCTGCTTTGAACACTCTAATTTTTTCAAAGTAAATGATTTGGAAGTGTTTGACCACCTCCAAACGATAGGAAGCATCGGCCGAGCCACGCCACAAGGACGAGCTTTGACCGAAACGCATTCCGAAATTCAACTACGAGCTTAGATCGGAAGAGCGTCGTGTAGGGAAAGAACAGGTATGCTTAGAGCTCTTGAGTGG
+
CCCCCGGGGGGGGGGGGGGGGGGGGGGGGGGGGGGGGGGGFGGGGGGGGGGGGGFGGGGGGGGGGGGGGGGGGGFGGGGGGGGGGGGGGGGGGGGGGGGGGGGGGGGGGFGGGGGGGGGGGFFGGGGGGGGGGGGGGFCFGGGGGGGE=EGFGGGGGGGGGGGFGEG=DDGCEFCCFGGGGGDGGGGFGECDGDFGGFFACFGFEFE*0?FF>DEBFEBFFB>@E*5?BBBFFC?GFF?057>:A67=?>.;DC:@F122709:3?AF2:01:4233)48)=(*)1.))))))+)**)2)(
@M03152:184:000000000-AWYW1:1:2106:23258:10460 2:N:0:TCTACTCTATACCTGT
CCCAACTATCCCTATTAATCATTACTTCGGTCCTAGAAACCAACAAAATAGAACCAAAGTCCTATTCTATTATTCCATGCTAATGTATTCAAGCGAAAGCCTGCTTTAAACACTCTAATTTTTTCAAAGTAAAAGTCCTGGATCCCCAGAGCACTCAATTAAGAGCACTCTGGTTCCCCAGAAGGAAAGACCCAACCAGAGCAGTGCTTACCTTGCGGCAAGACCACCCAGCCGGGTCCGAAATTCAACTACGAGCTTAGATCGGAAGAGCGTCGTGTAGGGAAAGAAAAGGTATGGGTAA
+
CCCCCGGGGGGGGGGGGGGGGGGGGGGGGGGGGGGGGGGGGGGGGGGGGGGGGGGGGGGGGGGGGGGGGGGGGGGGGGGGGGGGGGGGGGGGGGGGGGGGGGGGGGGGGGGGGGGGGGGGGGGGGGFFGGGGGGGGGGGEFGGGGGGGGGGGGGGGGGGGGGFFFGGGGGGFGGGG6EGGGGGGGGGGDFGCFGGGGGGFGGGDEBCGGFGGGGGFFEF>DBFFCDFFFFFFF>=79=FFE@EFFFFF:>;;?D::D@F@C<CDF046@(:26(44,715<>:5(04(,.4(,2)/7(2-(
@M03152:184:000000000-AWYW1:1:2106:20112:10469 2:N:0:TCTACTCTATACCTGT
CCCAACTATCCCTATTAATCATTACGTCGATCCTAGAAACCAACAAAATAGAATCAAACGTCCTATTTCGTTATTCCATGCTAATGTATTCAAGCGTGAGCCTGCTTTAAACACTCTAATTTTTTCAAAGTAACAGTCCTGATTCCCCATGACACCAAATTAATGACATCATGGTTCGTCAGAAGGTAGGAATCAATAAAACCAGTACGTACGATAGCACGACCAGTAAATTGATCCCGAAATTCAACTACGAGCTTAGATCGGAAGAGCGTCGTGTAGGGAAAGAAGAGGGATGAGTAGA
+
CCCCCGGGGGGGGGGGGGGGGGGGGGGGGGGGGGGGGGGGGGGGGGGGGGGGGGGGGGGGGGGGGGGGGGGGGGGGGGGGGGGGGGGGGGGGGGGGGGGGGGGGGGGGGGGGGGGGGGGGGGGGGGGGGFGGGGGGGGGGGGGGGGGGGGGGGGGGGGGGFGGGGGGGGGGGGGFGGDDGGGGGGGGGGGGGGGGGGGGFGGGFGFFGDFGGDC?:@FFFFFF==BCFFFFFFGFGABDABBFFFFFFFG)9@*:@F=*><5<(431@@1>:393<;43@;ABF?FF((4((-:2)))*))
@M03152:184:000000000-AWYW1:1:2106:8305:10557 2:N:0:TCTACTCTATACCTGT
CCCAACTATCCCTATTAATCATTACTTCGGTCCTAGAAACCAACAAAATAGAACCAAAGTCCTATTCTATTATTCCATGCTAATGTATTCAAGCGAAGGCCTGCTTTAAACACTCTAATTTTTTCAAAGTAAAAGTCCTGGATCCCCTGCGCACCCAGTTAAGAGCACGCAGATTCCCCAGAAGGAAAGACCCGGCTAACGCAGTGCTTACCTTTCGGCAAGACCGCCCAGCCAGGCCCGAAATTCAACTACGAGCTTAGATCGGAAGAGCGTCGTGTAGGGAAAGAACAGGCAGGTGTAA
+
CCCCCGGGGGGGGGGGGGGGGGGGGGGGGGGGGGGGGGGGGGGGGGGGGGGGGGGGGGGGFGGGGGGG<<FGGGGGGGGGGGGGGGGGGGGGGGGGGCGFFGGGGGGGGGCGGGGGGGGGGGGGGGGGGGGGGGGGGGGFGGGGGGGGGGGGGGGGGGGGGGGGGGGGGGDCEGG8DDFGGCDFFGGFDFG,DBEGEDFAGGGAE6<DDAFC:ECFDBBB5>FD2>2)6?9F;CBCFFC>EB5=AFFFCFFFFGA;B2<2<92:(((-(.4(-3(-,).6A>?F07(3,0.((1())(2))
@M03152:184:000000000-AWYW1:1:2106:21228:10660 2:N:0:TCTACTCTATACCTGT
CCCAACTATCCCTATTAATCATTACATCGATCCTAGAAACCAGCAAAATAGAATCAAACGTCCTATTTCGTTATTCCATGCTAATGTATTCAAGCGTGAGCCTGCTTTAAACACTCTAATTTTTTCAAAGTAACAGTCCTGATTCCCCATGACACCAAATTAATGACATCGTGGTTCGTCAGAAGGTAGGAATCAATAATACCAGTACGTACAATAGCACGACCAATAAATTGATCCGAAATTCAACTACGAGCTTAGATAGGAAGAGCGACGTGTAGGGAAAGAACATGTAAGAGTAAAA
+
CCCCCGGGGGGGGGGGGGGGGGGGGGGGGGGGGGGGGGGGGGGGGGGGGGGGGGGGGGGGFGGGGGGGGGGGGGGFGGGGGGGGGGGGGGGGGGGGGGGGGGGGGGFFGFGGGGGGGGGGGGGGGGGGGGFGGGGGGGGFGGGGGGGGGGGGGFFGGGGGGGGGCGFFGGGFGDFGGGGEFGADGGGGGGGGGDGGGGGFGG6:=??FGDGGGCFFFFEFF>>5=@5AFFFA>C@C9=D=5BC6AF?+:CAFD:A=B=>**8(7>(087;((,((.,:;(5A;)353()/).)0)1*)*-)
@M03152:184:000000000-AWYW1:1:2106:27603:10688 2:N:0:TCTACTCTATACCTGT
CCCAACTATCCCTATTAATCATTGCTTCGGATTCTGAAAACCAACAAAATAGAACTGAAGCCCTATTTCATTATTCCATGCTAATGTATTCAAGCGTACGCTTGCTTTAAACACTCTAATTTTTTCAAAGTAAACGTCCTGGTTCGGCCGCCGAGCCCAGTTAAGGGCCGACGTTCCCCCAGAAAGAGGTGGCCCGAAAACCGGCAGTACAGAACTTGCGGCCGACCGCCGTTGGGCCACCGAAATTCAACTACGAGCTTAGATCGGAAGAGGGTCGGGGAGGGAAAGAACAAGAATGGTG
+
CCCCCGGGGGGGGGGGGGGGGGGGFGGGGGGGGGGGGGGGGGGGGGGCGGGGGGGGGGGGGCFGGGGGGFFGGGGGGGGGGGFGGGGGGGGGGGGGGGGGGGGGGGFGFFGGGFFGGGGGGGGGGGGGGEFGGGGGGGGGGFGGGGGGGGGGGC=6EFGGGGGGGGGGGGGGGEGFFCFGGGGGGGGGG65CGGFGGGGECDD>=BBCCAGGF*:A+6>BEFF6;9BDDFFBD56D@BGF:B:;B))9<GF)54.(7>((5<<A<BF63,31(,-(()(((03@64.((414(2()*)2))
@M03152:184:000000000-AWYW1:1:2106:9989:10716 2:N:0:TCTACTCTATACCTGT
CCCAACTATCCCTATTAATCATTACTCTAGTCCTAGAAACCAACAAAATAGAACCAAAGTCCTATTCTATTATTCCATGCTAAGATATTCAGGCTGTAAACAGCCTGCTTTGAACACTCTAATTTTTTCAAAGTAAAAGTGCTGGTCAAAATCCGGCCCCGCCCTTGCGGGAAGAGCCGGCTTTCCAGCAAATAAAAGGGCCCGCGGCCGCAAACACACTGTCCACAAGGGAGCAGTGGGCGACCGCAAAAGGTCCTCGAAATTCAACTACGAGATTACATCGGAAGAGCGTAGTGGAGGG
+
CCCCCGGGGGGGGGGGGGGGGGGGGGGGGGGGGGGGGGGGGGGGGGGGGGGGGGGGGGGEGGGGGGGGGGGGGGGFGFGGGGGGGGGGGGGGGGGGGFGGFGGGGGGGGFGFGGGGGGGGGGGGGGGGGGGGGGGGGGGFGFFGGGFFEFFGGGG6CEEEGGEGGFGGCDGGECFDCGGCDEG8DFGFGGFGGGGFGGCDGDD>CBFG4>DGGCFFFFF4*1;@CE1AA:;FBGFC+(*/87:>57>5(C)4:9B<*-(14606:BDF2::(8((4664248<7?>((.,33,*()),*44
@M03152:184:000000000-AWYW1:1:2106:3986:10716 2:N:0:TCTACTCTATACCTGT
CCCAACTATCCCTATTAATCATTACGTCAATCCTAGAAACCAACAAAATAGGATCAAACGTCCTATTTCATTATTCCATGCTAATGTATTCAAGCGCAAGCCTGCTTTAAACACTCTAATTTTTTCAAAGTAACAATCCTGATTCCCCGCCACACCAACTGAATGGCATTACGGTTCTTCAGAAGGGAGGAATCAGTGAAACCAGTGCATACCAAAGGCACGACCAGCGTAATGATCCCGAAATTCAACTACGAGCTTAGATCGGAAGAGCGTCGGGAAGGGAAAGACAAGGTGTGTGTAG
+
CCCCCFGGFGGGCFGGFFGFGEFFGGGGGGGGCFGGGFGGGFGGGGGGGGFGGFEGGGFGFEGGF9EFGGFGGGGGGGGGGGGGGGDFCFGFFFGCCGGG7<FGGFDGGAFFF?EFGDGGGCFGGFGGGGGGGGGGFC=F9FFABFFGGGDEEGGGFGD?FFGFG?FG8?DE==6=C9=EFCGGFG+DCECDDGGE:EFFGD?5C?:DGFGGFGGFF689*5@=5>@>B95*9CE+8CFFE=)-B+9BCGFE?GF(83)/9).(2;<B3;@@,(((()-4?31)254((,(()+-))(1))
@M03152:184:000000000-AWYW1:1:2106:17236:10746 2:N:0:TCTACTCTATACCTGT
CCCAACTATCCCTATTAATCATTACTTCGGTCCTAGAAACCAACAAAATAGAACCAAAGTCCTATTCTATTATTCCATGCTAATGTATTCAAGCGTAAGCCTGCTTTAAACACTCTAATTTTTTCAAAGTAAAAGTCCTGGATCCCCAACGCACTCAATTAAGAGCACATTGGCTCCCCAGAAGGAAAGACCCGACCAGAGCAGTGCTTACCTTGCGGCAGGACCACCCAGCCAGGCCCGAAATTCAACTACGAGCTTAGATCGGAAGAGCGTCGTGTAGGGAAAGAACAGGGAGTTGTAA
+
CCCCCGGGGGGGGGGGGGGGGGGGGGGGGGGGGGGGGGGGGGGGGGGGGGGGGFCFGGGGGGGGGGAFGGGEGFFCFGGGGGGGGFGGGGGGGGGGGGGGFGGFFCEGGGGGGGGGGFGGGGGGGGGGGFFGFGGGGGFFFFGGFFCFCEG>EEFGGGGGFAF=DCDFGGGGGFGG6FDGGGGGGGGGGGGCFDEGDDGFFGGFCFFGGFGCGGGFA>=??4?BBBDDDFDFFGFFFFG=A===A+9FE7A84CBFDECEE5<<;<D008(9(894104<B::@BF:1:<(((*(.).26)
@M03152:184:000000000-AWYW1:1:2106:12183:10770 2:N:0:TCTACTCTATACCTGT
CCCAACTATCCCTATTAATCATTACTTCAGCCCTAGAAACCAACGAAAGTAGGACTAAAGTCCTATTTCATTATCCCATGCTAATATATTCAAAGGCTAGGTTACGCCTGCTTTGAACACTCTAATTTCTTCACAGTAAACGATTTGAAACACTTTATTTCCCTAAAATAAATTTTAAGGAGTGTATTCAAAAGGAAGGAAGTAAAAATTAAATCACATCTTAGAGATGGATGTTAAATTTTTACTTACCGAAATTCAACTACGAGCTTAGATCGGAAGAGCGTCGTGTAGGGAAAGAACA
+
CCCCCGGGGGGGGGGGGGGGGGGGGGGGGGGFGGGGGGGGGGGGGGGGGGGGGGGGGFGGGGGGGGGGGGGGGGGGGGGGGFGGGGGGGGGGGGGGGGGGGGGGGEG7FG8FGFAEEFGGGGGGFGGGFGGGGFFGGGGGGGGGGGFGGDFGGCFGGGGGFGCGGGGGGGGGGFFDFEGCG8AEFFGGGFDFGF8?FFDFG+DFFFFCF?DGFFGFFF>DDDFE9D7DF?DDFFCGFCE7B<CD?C=FF9>5@GFFFEE5AC82>9920>BEECB(>453:82?6;(4=3CE<FF4F@G1=
@M03152:184:000000000-AWYW1:1:2106:18908:10778 2:N:0:TCTACTCTATACCTGT
CCCAACTATCCCTATTAATCATTACGTCGATCTTAGAAACCAACAAAATAAGATCAAACGTCCTATTTCATTATTCCATGCTAATGTATTCAAGCGAATGCCTGCTTTAAACACTCTAATTTTTTCAAAGTAACAGTCCTGATTTCCCACGACACCAAATTAATGACATCGTGGTTCGTCAGAAGGGAGAAACCGACAGGGCCAGTACACACCAGAGGCGCGACCGACCCGTCGATCCCGAAATTCAACTACGAGCTTAGATCGGAAGAGCGACGGGTAGGGAAAGAAAAGGTAAGAGTAA
+
CCCCCGGGGGGGGGGGGGGFFGGGGGGFGGGGGGGGGGGGGGGGGGGGGGGGGGGGFGGDEGGGGFGGGGGGGGGGFGGGFGGGGGGGGGGGGGGGGGGFGGGGGGGGGGGGFGGFFGGGGFGGGGFGGGGGGGGFGFFGGGGGGFFCDFGGGGGGGGGGGGGGGFGGGFGGG>D6FGGGGGGGGFGGGCCFF8=+7CCFC6+=9AF7EFG>?FGFAFA>D9BF(:;EFBF5)16*.6>1>0<:*96=)*983D:958)).59?B:4,(416((,(,.3:1).545:<(3(,,+)**,2))
@M03152:184:000000000-AWYW1:1:2106:7056:10914 2:N:0:TCTACTCTATACCTGT
CCCAACTATCCCTATTAATCATTGCGTCGATCCTAGAAACCAACAAAATAGAATCAAACGTCCTATTTCGTTATTCCATGCTAATGTATTCAAGCGTGAGCCTGCTTTAAACACTCTAATTTTTTCAAAGTAACAGTCCTGATTCCCCAAGACACCAAATTAATGACATCATGGTTCGTCAGAAGGTAGAAATCAATAATACCAGTACGTACAATAGCACGACCAATAAATTGATCCCGAAATTCAACTACGAGCTTAGATCGGAAGATCGTCGTGTAGGGAAAGAACAGGGATGAGTAGA
+
CCCCCEFFFGGGGGGGGGGGGGGGGGGGGGGGGGGGGGGGGGGGGGGGGGGGFFGGGGGGGGGGGGFFGGGGGGGGGGGGGGGGGGGFFGFGGGGGGGGCCGGGG8FGGGGGGGGGGGGGGGGGGGGCG9FGGGGGGGGGGGGFGGGGGG888EGCGGCFFGGG,;9FGGGGFFAF88@GFGGEGGFFGGGE9EFGGGDFFD+:EDF7>AGCCFGFFFC8?9B):C);C8EFF>4=+)@<>AF*+=@BCF4@F4;>)9.98):;DF>F).,6126;8FC3(2(2(;302(((,*()).*.-
@M03152:184:000000000-AWYW1:1:2106:19370:10916 2:N:0:TCTACTCTATACCTGT
CCCAACTATCCCTATTAATCATTACGTCGATCCTAGAAACCAACAAAATAGAATCAAACGTCCTATTTCGTTATTCCATGCTAATGTATTCAAGCGTGAGCCTGCTTTAAACACTCTAATTTTTTCAAAGTAACAGTCCTGATTCCCCAAGACACCAAATTAATGACATCATGGTTCGTCAGAAGGTAGAAATCAATAATACCAGTAAGTACAATAGCACGACCAATAAATTGGTCCCGAAATTCAAATACGAGCTTAGATCGGAATAGCGTCGTGTAGGGAAAGAACAGGTATAAGTAGA
+
BA9<CF8FDCGGFGGGGGCFFFGGGGGGGGGGGGGGGGGGGGGGG8EFFGFGGGGGGGGGFCGGGFGGFFFGGGGFGFF<FGGGGGFGFGDFG9C@CFFC8EGFGEFFGGGFF??,AEFECFFFCGFG?AFGGFFG9,>DEFGFFCEEGEGG8E=8FCF9,9=@,4AE8=8;;?DDG7CC=EC@8DFCFCFFEFGGGFC?A?+8=+1+25?2?D,<8?8?*:<>AC)?F9*1+032*)3:?531+=49ACA)-*)/)9>E**0(>(,784(((..:8A478A;A1=3(6(,))+)**)2)-
@M03152:184:000000000-AWYW1:1:2106:17145:10938 2:N:0:TCTACTCTATACCTGT
CCCAACTATCCCTATTAATCATTACGGCGACTCTAGAAACCAACAAAATAGAACCGCACGTCCTATTTTATTATGCCATGCTAATGTATTCGGGCGTAGGCCTGCTTTGAACACTCTAATTTTCTCAAGGTAAAGGTCTTGGTTCCCCGACACCCCCAGTGAAGGGCATGCCGGCTCACCAAGAGGAAGAACCCGGTCCAGCAGTACAAACCGTGAAGGCGGACACCCGTACCGGGCCCGAAATTCAACACGAAGCTTAGATGGGAGAGGCGTGGTGTAGGGAAAGAAAAGGGATATGAGA
+
CCCCCGGGFGGGGGGGGGGGGGGGGGGGGGGGGGGGGGGGGGGGGGGGGGGGGGGGGGGGFGGGGGGGGGGGGGGGGGGGGGGC?,96C??CGC=4+7C4F=,+9AF,,CAAFC<?<F5FGGF9<?F,E<,CEG,,9,@EE9FFGDF88>3+++6B8+63,@:EG>++++=:CCD8;,=4C,1>;,,,3=>EE*?**:**,0234+++219*81*:):(5A0BB((3)))(0)*-))-)(09>:@*64)*.((/)-9)-)..)522(((-,4(((,,))6<)(5(.44(.5(,*()*)*))
@M03152:184:000000000-AWYW1:1:2106:23649:10969 2:N:0:TCTACTCTATACCTGT
CCCAACTATCCCTATTAATCATTACCTTGGTCCTATAAACCAACAAAATAGAACCATGGTCCTATTCTATTATCCCATGCTAATGTATTCGAGCAAATATGCCTGCTTTGAACACTCTGATTTTTTCAAGGTAAAGGTCTTGGCTCCCTAGCCCAACTCAATAAAGAGTAGACTAGTTCCCCAAGAAGTGGTACAGGGCCCTTGGATCCAGAATGACCACTCAGACAAGCCAAGTGGGCCCGGCCAAATGACCCTCGAAATTCAACTACGAGCTTCGATCGGAAGAGCGTCGTGTCGGGAA
+
CCCCCEGGFGFGG@FGGGGGFFAF<FGFFFE9@F,@CFGGEGECFGGGGGGGGGFFGGGFCGGGGCCFGFAEFAFGDGGFFGGGGGGGCF<CAFGGGGFFG9FFFCE9?<FGFGGCCFFGFFFGFCGGGGGGFGGGCFEGGFFFFGEGEGGFGGGGGGGGFCGDDEGEDFGGADFGGFDFG8EGCGGGADGGGFGGFGEADFF=8DFGDFDGGGF+?5D5BDFFEEDFFFBFFG6=08519>?859>@*+=6<4/)6>B2->?CE?CBEDF7;1;)(2.((03)2A1,3317(1.))->72
@M03152:184:000000000-AWYW1:1:2106:16046:11049 2:N:0:TCTACTCTATACCTGT
CCCAACTATCCCTATTAATCATTACTTCGGTCCTAGAAACCAACAAAATAGAACCAAAGTCCTATTCTATTATTCCATGCTAATGTATTCAAGCGTAGGCTTGCTTTAAACACTCTAATTTTTTCAAAGTAAAAGTCCTGGATCCCCTGCGCACTCAATTAAGAGCACACAGGTTCCCCAGAAGGAAAGGCCCGACCAGGGCAGTGCTTACCTTTCGGCAAGACCGCCCAGCCAGGCCCGAAATTCAACTACGAGCTTAGATCGGAAGAGCGTCGTGTAGGGAAAGAACAGGTATGCATAG
+
CCCCCGGGGGGGGGGGGGGGGGGGGGGGGGGGGGGGGGGGGGGGGGGGGGGGGGGGGGGGGGGGGGGG9FGGGGGGGGGGGGGGGGGGGGGGGGGGGGGGGGGGGGGGGGGGGGGGGGGGGGGGGGGGGGGGGGGGGGFGGGGGCFDGFGGGGGGGGGGGGGFGGGGGGGGGGGGGGGGGGGGGGGGGGC?>CECEGGE5>DGFFFFGGFGGFGGFEF=EF>FFBBA4?DFFFGFGF=DFFFFFFFFFEFFEDDBBB@E@EE232<66:<:>>?B>F7:AAB:@BF?::213.:64*)2-)
@M03152:184:000000000-AWYW1:1:2106:6713:11111 2:N:0:TCTACTCTATACCTGT
CCCAACTATCCCTATTAATCATTACGTCGATCCTAGAAACCAACAAAATAGAATCAAACGTCCTATTCCGTTATTCCATGCTAATGTATTCAAGCGTGAGCCTGCTTTAAACACTCTAATTTTTTCAAAGTAACAGTCCTGATTCCCCAAAACACCAAATTAATGGCATTATGATTCGTCAGAAAGGAGAAACCAATAATACCCAGTACGTACAAATGCACGACCAGTAAACCGGTCTCGAAATTCAACTACGAGCTTAGATAGGAAGAGCGTCGTGTAGGGAAAGAAAAGGAAATGGGAA
+
CCCCCGGGGGGGGGGGGGGGGGGGGGGGGGGGGGGGGGGGGGGGGGGGGGGGGGGGGGGGCDEEGGGGGGGGGGGGGGGGGGGGGGGGGGGFGAFGGGGGG8FEFFGGGFFCGGGGGFGGGGGGGGGGGGGGGGGFFEFGFFGGGGGFGDGGGGDGGGGGCFGGGGGGGGGFFDFDFGGGFGG9DGFGGGGDEGFF8?FDEFGEGFFGFEGG7DGFFF*=ACFF5>DFFFF>A7=*9=CEFBDBF6C6*=?=@G>(57E3>?3;4=C(63(39(3,6.5>@3@A?>?1(3(3,*(*0)*.(
@M03152:184:000000000-AWYW1:1:2106:12630:11140 2:N:0:TCTACTCTATACCTGT
CCCAACTATCCCTATTAATCATTACGTCGATCTTAGAAACCAACAAAATAAGATCAAACGTCCTATTTCATTATTCCATGCTAATGTATTCAAGCGAATGCCTGCTTTAAACACTCTAATTTTTTCAAAGTAACAGTCCTGATTTCCCACGACACCAAATTAATGACATCGTGGTTCGTCAGAAGGGAGAAACCGACAGGGCCAGTACACACCAGAGGCGCGACCGACCCGTCGATCCCGAAATTCAACTACGAGCTTAGATCGGAAGAGCGCCGAGTAGGGAAAGAACAGGTATGTGTAG
+
CCCCCGGGGGGGGGGGGGGGGGGGGGGGGGGGGGGGGGGGGGGGGGGGGGGGEFGGGGGGFFGGFGCFGGGGGGGGGGGGGGGGGGGGGGGGGGGGGGGGGGGGGGGGGGGGGGGGGGDGGFGGGGGFGGGGGGGFGGGGGGGGGGGFGDGEGGGGGGGGGGGGFGGGGFCDFGGGGGGGGGGFGGGGCCFGGGGDCGGFGDDACFFFF+9DGGC>FFD4AAD>B21>EB1:>DFCF?F?>>:0@F<@A>FB<D>674A7AA9<1::2.,40(--(-0:A7@:5(5:B8:0()0)//)*.)
@M03152:184:000000000-AWYW1:1:2106:18778:11209 2:N:0:TCTACTCTATACCTGT
CCCAACTATCCCTATTAATCATTACGTCGATCCTAGAAACCAACAAAATAGAATCAAACGTCCTATTTCATTATTCCATGCTAATGTATTCAAGCGCATGCCTGCTTTAAACACTCTAATTTTTTCAAAGTAACAGTCCTGATTTCCCAAGACACCAAATTAATGACATCAAGGTTCTTCAGAAGGGAGAAACCAGTAATGACAGTACGTACCGAAGCACGACCAACATACTGATCCCGAAATTCAACTACGAGCTTAGATCGGAAGAGCGTCGTGTAGGGAAAGAACAGGTACGTGTATA
+
CCCCCGGGFGGGGGGGGGGGGGGGGGGGGGGGGGGGGGGGGGGGGGGGGGGGGGGGGGGGFGGGGGGGGGGGGGGGGGGGGGGGGGGGGGGGGGGGGGGFGGGGGDGGGGGGGGGGGGAFFGGGGGGGGAFFGGGGGGGGGFGGGGGGGGGGGGGGGGCCFGGGGGFGGGGGGGFFGCGFGGGGFDGFGGGGGDFGGGGFCFGFGFFGGFGGGDEB>>@6?AEBF@@FFFFFBC6C9=DAB@;?ACCFEG)-:CD2845>C??D;@>;F8;6061;;FCA?@?4(53:01.)6+-).(*))
@M03152:184:000000000-AWYW1:1:2106:9518:11252 2:N:0:TCTACTCTATACCTGT
CCCAACTATCCCTATTAATCATTACTTCGGTCCTAGAAACCAACAAAATAGAACCAAAGTCCTATTCTATTATTCCATGCTAATGTATTCAAGCGTAAGCCTGCTTTAAACACTCTAATTTTTTCAAAGTAAAAGTCCTGGATCCCCAGCGCACTCAATTAAGAGCACGTTGGCTCCCCAGAAGGAAAGACCCGACCAGAGCAGTGCTTACCTTGCGGCAAGACCACCCAGCCAGGCCCGAAATTCAACTACGAGCTTAGATCGGAAGAGCGTCGTGTAGGGAAAGAACAGGTATGTGGAG
+
CCCCCGGGGGGGGGGGGGGGGGGGGGGGGGGGGGGGGGGGGGGGGGGGGGGGGGGGGGGGGGGGGGGGGGGGGGGGGGGGGGGGGGGGGGGGGGGGGGGGGGGGGFGGGGGGGFGGGGGGGGGGGGGGFGGFFGDFGFFGGGGGGGGGGGGGGGGGGGGGGGGGGGGGGGGGCGGGGGGGGGGGGGGGGGGGGCEGGGGA7DGFGFFFFFGGFGGFFFFAFDAF:BBBDF@AA?9C>=DBD9ADFFFFFG;33DEFF@EFF)<7;DFBFFB9113,8::<DF?FF:0:(4:1)+.<9A72.
@M03152:184:000000000-AWYW1:1:2106:9111:11280 2:N:0:TCTACTCTATACCTGT
CCCAACTATCCCTATTAATCATTACTTCGGTCCTAGAAACCAACAAAATAGAACCAAAGTCCTATTCTATTATTCCATGCTAATGTATTCAAGCGTAAGCCTGCTTTAAACACTCTAATTTTTTCAAAGTAAAAGTCCTGGATCCCCAGCGCACTCAATTAAGAGCACGTTGGCTCCCCAGAAGGAAAGACCCGACCAGAGCAGTGCTTACCTTGCGGCAAGACCACCCAGCCAGCCCCGAAATTCAACTACGAGCTTAGATCGGAAGAGCGTCGTGTAGGGAAAGAACACGTATGTGTGA
+
CCCCCGGGGGGGGGGGGGGGGGGGGGGGGGGEGGGGFFGGGGGGGGGGGGGGGGGGGGGGFDGDFGGGGGGGFGGFGGFGGGGFFFGD,CFF9FFGGG,,<FECGGGGFGF?CEEGGGGGGGGGGGGGAFCEFFGFGGGAG8EGGGGGGGGGGEGGFFD9BFGF8DF8DDGFE?FCCF8@DDFFGG8D888@D>EGGGC?CGFFFFFGG7?6BFCFF5>*:=>2<B9>9954?6=*:(?=84B6AAEACF)6(7)1>()))7?60(290:7(-4(41)(.83:7()(.(.((.*))/)*()
@M03152:184:000000000-AWYW1:1:2106:5385:11369 2:N:0:TCTACTCTATACCTGT
CCCAACTATCCCTATTAATCATTACTTCGGTCCTAGAAACCAACAAAATAGAACCAAAGTCCTATTCTATTATTCCATGCTAATGTATTCAAGCGTAAGCCTGCTTTAAACACTCTAATTTTTTCAAAGTAAAAGTCCTGGATCCCCAACGCACTCAATTAAGAGCACGCTGGTTCCCCAGAAGGAAAGACCCAACCAGAGCAGTGCTTACCTTGCGGCAAGACCACCCAGCCAGGCCCGAAATTCAACTACCAGCTTAGATCGGAAGAGCGTCGTGACGGGCAAGAACAGGTATGTGTAA
+
CCCCCGGGGGGGGGGGFGGGGGGFFGGGGEGGGGFCGGGGGGGGGFGGFFFGGGGGG<EFFFGEEGGGGGGGGGGDFGGFEEGGGGGG9EFGEGGFGGGFDGBFCFFGGFGGGGDF,EAEGGGGGGG9<EEFEFG9CFDDGGGGG@FG7CCDGG7DC>EGGFGGGGGCGCG8CEFGGFDDCGGGGGFAFFF8@3@>GGDDCFGDFAA9C?+;:CFFF*)0*=A=><9*:?DFFF>DAD*>)>;2=6):CGA3(290/=>=)17806(1:3(3411(()(-()(0-.4?(4((-3))16>4)
@M03152:184:000000000-AWYW1:1:2106:27362:11431 2:N:0:TCTACTCTATACCTGT
CCCAACTATCCCTATTAATCATTACGTCGATCCTAGAAACCAACAAAATAGAATCAAACGTCCTATTTCATTATTCCATGCTAATGTATTCAAGCGTATGCCTGCTTTAAACACTCTAATTTTTTCAAAGTAACAGTCCTGATTCCCCAAGACACCAAATTAATGACATCAAGGTTCTTCAGCAGGGAGAAACCAATAATACCAGTACGTACCGAGGCACGACCAACAAATTGTTCCCGAAATTCAACTACTAGCTTAGATCGGAAGGTCGTCGTGTAGGGAAAGAATAGCAATATTTCGG
+
CCCCCDGGAEGGGGGGGGGFGGGGG@FG7CFFGAFGGGFFG8FEGFFGGGGFDGGGGGGGFGGGFFFFC9,EE<EGGGGGGG<AFFAF@FGGGGGGF@CFGGGGGA<E9FFGGDGFEBFFFGGGGDG,AFFGGGG9@,EFFF9FFEEF8C=DF8FG+D4DDDEGCFCDGGCGDF8E8,?DGC,CDC>FGEGGGGFGG=,DGFDB@<9DGFGGGGGDA>5;5>DBF@=?A6*96+:866955=/9BFFFFGF*9CFC6>@496(22(6(.706((613)4)6;?5(5()))).4+)**.0.(
@M03152:184:000000000-AWYW1:1:2106:21597:11435 2:N:0:TCTACTCTATACCTGT
CCCAACTATCCCTATTAATCATTACGTCGATCCTAGAAACCAACAAAATAGAATCAAACGTCCTATTTCGTTATTCCATGCTAATGTATTCAAGCGTGAGCCTGCTTTAAACACTCTAATTTTTTCAAAGTAACAGTCCTGATTCCCCATGACACCAAATTAATGACATCATGGTTCGTCAGAAGGTAGGAATCAATAATACCAGTACGTACAATAGCACGACCAATCAATTGATCCCGAAATTCAACTACGAGCTTAGATCGGAAGAGCGTCGTGTAGGGAAAGAACAGGTATGTGTAGA
+
CCCCCGGGGGGGGGGGGGGGGGGGGGGG@CEGGGGGCFGGGGGGGGGGGGFDFGGGGD@@EE@@<FGFGDGF@FEGFE9FDCE<E<@<FE@FFFD,BBFEGFFFFGGFGG<F9AA<A??EGGGGC<FFC5B@?AF,9FFGF9EEFGGC,=@9EAF6>B8F=D3ED,96=D=FF8AED>@=DCDDF,8,=+EBCDGGCGEDDF+1,5=D+36@D+<?FBEFEDFFBD@*@6=C6C78F59@?AFFC9<>90;(62?=FC*95>((((688;17<0,//)/7;FFF;F?02185)+(*16*))
@M03152:184:000000000-AWYW1:1:2106:26235:11506 2:N:0:TCTACTCTATACCTGT
CCCAACTATCCCTATTAATCATTACTTCGGTCCTTCAACCAACAAAATAGTCCCAAAGTCCTATTCTATTATTCCATGCTAATATATTCCGGCTTTCGCCTGCCTTAATCACTCTAATTTCTTCAAAGTAAATGTTTAGTCCGCCCAAGCTTCCGCTCGGCCCTACTAAAAAAAGGGCCCCGCCCCTCCCGTACATGCCGCTAAGGCCGACAAGAGTCCGGCGCCCGAAATTCAACTACGAGCTTAGATCGGAAGAGCGTCGTGTAGGGAAAGACAAGGAAGTTCTAGATCACTGGGACCG
+
CCCCCGGGGGFGGGGGGGFGGGGGGFGGGGGGGGGGGGGGGFGGGGGGGGGGGFFCGGFGFGCGGGCGGGFEFGGGGGGGFGGGGGGGGFFG7FGGG>EGGGGGGFFGGGFCFFG<AFCFGFGCEFGGCFGGFGGGGGGDGFEGGGGGCFGGGGGGGGGDGDC6@FFG?+=FDGG8D+C6CECEGE+3@::DEGDGGG:5CCG2AA6;/6DDG*:;:=4).6>0:((85:?48>);@?4,5<396928:7F:?C::5:>,(2(,,.:<?::0:(((.8((().*)*)-)...1+))5(*(-
@M03152:184:000000000-AWYW1:1:2106:6008:11513 2:N:0:TCTACTCTATACCTGT
CCCAACTATCCCTATTAATCATTACTTCGGTCCTAGAAACCAACAAAATAGAACCAAAGTCCTATTCTATTATTCCATGCTAATGTATTCAAGCGTAAGCCTGCTTTAAACACTCTAATTTTTTCAAAGTAAAAGTCCTGGATCCCCGACGCACTCAGTTAAGAGCACGCCGGATCCCCAGAAGGAAAGACCCGACCAGAGCAGTGCTTACCTTGCGGCAAGCACAACCAGCCAGGCCAGAAATTCAACTACGAGCGTAGATCGGAAGGGCGTCGGGTAGGGAAAGAACAGGTATGGGAGA
+
CCCCCGGGGGGGGGGGGFGGGGG@FGGGGGGGGGGGGGEGGGGEFGFGGGGGFGGFGFCFGGGGDCEGGGGGFGC<FFGGGGGGGFEGCGGGGGDGGCFF<EAFFGGFFGGFG,AF9EFFD?EFGGFCDFFFGFGADB;F@F;E8FFG@CB>CECDCFFFGGGGG,@@D@F+1+6@8DFEDG8BFG,DCC6FFBC>EDGF>>5@C5+=B:CFC9:FEE>):()(07(/)22=:F@G3;/:F;A<F6<1)+))(*.67,-(,))4(-31,(091(-(()(-(7(>051(((,()3)/)(*((
@M03152:184:000000000-AWYW1:1:2106:18178:11522 2:N:0:TCTACTCTATACCTGT
CCCAACTATCCCTATTAATCATTACTAAGACCCTAGAAACCAACGAAATCAGGATCCCAGTCCTGTTCCATTATCCCATGCTGAAGTATTCAAGGCTCGATTGCCTGCTTTGAACACTCTAATTTGCTCAAAGTAAAAGAGTAGGAACCCCAGCGGTAATAAAGGATCCAGAGTTGCCCCCAGACGGCCTTTACTACAACCTTTGGCCGCCACCCAGTTAAGGATAGCGGTGAGTATCCTACAGTGGGGCGTAACCCAAACGGTACAGACCATGACGGCCGACCAGCCTGAGCCCACGCCG
+
CCCCCGGGGGGGGGGGGGGGGGGGGGGGGGGGGGGGGFGGGGGGGGGGGGGGDGCGGGGGGGGGGGGFGGGCGGFGGGGGGGGGGGFGFGGGGGFGEGGGGGGFCGGGGGGGGFGGGFGGGGGFFGDFFGGGGGGGGGFGGGGGGGGG?E@EGFGGGGEGGAFGGGGGGGGFFGGGCECFGGGCFGBFEEEGGGGGGGGFGGGFBAF7DF+<DGGFFFFAFEFFFFEFABAE>498@C1>FEFEFCBFFDE0(*:<8?DFD01(3?4-468<?AFF:)36;59BBF0::<B1(0())(1:(
@M03152:184:000000000-AWYW1:1:2106:28847:11627 2:N:0:TCTACTCTATACCTGT
CCCAACTATCCCTATTAATCATTACGGCGGTCCTAGAAACCAACAAAATAGAACCGCACGTCCTATTCTATTATTCCATGCTAATGTATTCGAGCATATGCCTGCTTTGAACACTCTAATTTTTTCAAAGTAAAAGTACTGGTTCCCCAGCACACCCAGGAAAGGGCATGAGGTTAGCCAGAAGGAAAGATCCGGCCGAACCAGTGCACGCGGTGAGGCGGACCGGTCAGCCAGACCCGAAATTCAACTACGAGCTTAGATCGGAAGAGCGACGTGTAGGGCAAGAACAGATATGTATTAA
+
B-BCAFGGFGFFGGEF,EEFEFGGGGGGGEGGGGFG9@FCFG@CD@6C<C<FGDGFEGDB@<@EGGCFGCF9<<FGAFFG8C,CCCF6CF9<9ACGFFFDG,CBFFGG,CFGDB94AFFGGGGGGD@E<5,9A?DFG,@EFFGGGFFE8BC=EE@CGGC+=DD,8CEFGGG8E=8DF,+9D6986DFGG?CFGGGD@>EFGCC<<AF9:5DDC5C>4A;D)(2.194:>F75)911)2C9525<6FBF4CFF?D39F<2).-4(4(-(.,((,(48()6<()()-787,1()-+)1*)2))
@M03152:184:000000000-AWYW1:1:2106:16649:11720 2:N:0:TCTACTCTATACCTGT
CCCAACTATCCCTATTAATCATTACGTCGATCCTAGAAACCAGCAAAATAGAATCAAACGTCCTATTTCGTTATTCCATGCTAATGTATTCAAGCGTGAGCCTGCTTTAAACACTCTAATTTTTTCAAAGTAACAGTCCTGATTCCCCATGACACCAAATTAATGACATCGTGGTTCGTCAGAAGGTAGGAATCAATAATACCAGTACGTACAATAGCACGACCAATAAATTGATCCGAAATTCAACTACGAGCTTAGATCGGAAGAGCGTCGTGTAGGGAAAGAACAGGTATGGTTATAT
+
CCCCCGGGGGGGGGGGGGGGGGGGGGGGGGGGGGGGGGGGGGGGGGGGGGGGGGGGGGGGGGGGGGGGGGGGGGGGGGGGGGGGGGGGGGGGGGGGGGEGGGGGGGGGGGGGGGGGGGGGGGGGGGGGGGGGGGGGGGGGGGGGGGGGGGGGGGGGGGGGGGGGGGGGGGGGGGGGGGGGGGGGGGGGGGGFGGGGGGGFGGFEGFFGGFGGGGGFFBEFEFEBACFFFFFFAGCF6<DFFFFEFFFFEFFFFD>BFFE<CD=;7>@@DF;;>(,6=FE@@F7:@FB??07A<F(**.*)-
@M03152:184:000000000-AWYW1:1:2106:21176:11813 2:N:0:TCTACTCTATACCTGT
CCCAACTATCCCTATTAATCATTGCGGCGATCTCAGAAACCAACAAAATGGGAACGCGCGTCCTATTCTATTATTCCATGCTAATGTATTCGGGCGTAGGCCTGCTTTGAACACTCTCATTTTTTCAAAGTAAACGTCCTGGTTCCCTACCACACCCAGTAAAGGACATGGCAGCTCACCAGGAGGTAAGTCCCCGTTGAGTAAGTACACACCAAGAAGGCGGACCGACCAACAGGGACCGAAATTCAACTACGAGCTTAGATCGGAAGAGCGTCGGGTAGGGAAAGAACAAGAACGTGTT
+
CCCCCGGGGGFFGGGGGGGAFFFGGDE>FGGGGGGGGGFEGGGGGGGFFGGGGGGGGGEGGGGGGDFFGGGGGGGGFFGGGGGGGGGGFEGDFDGGGGEGGFGFG?EFFGEGFCFFG,CFFGGFGGFFGGGGGGGGG@EGGGGCFEGGFGFFEGGGGD8DDF5=<?FGGFDGGDG?CFG:?8C*;EC@FFDGGGG9=CCA9DCCGFFGGF=?*?F6?AEF:>>29:9>BE;735(*7<G<E>BB4@AFF7=:D*<?E6()54).4<:<2,3?0-,4276(1>??:4((:712:*()0,9:(
@M03152:184:000000000-AWYW1:1:2106:21051:11892 2:N:0:TCTACTCTATACCTGT
CCCAACTATCCCTATTAATCATTACGTCGATCCTAGAAACCAACAAAATAGAATCAAACGTCCTATTTCATTATTCCATGCTAATGTATTCAAGCGTATGCCTGCTTTAAACACTCTAATTTTTTCAAAGTAACAGTCCTGATTCCCCAAGACACCAAATTAATGACATCAAGGTTCTTCAGAAGGGAGAAACCAATAATACCAGTACGTACCGAGGCACGACCAACAAATTGGTCCCGAAATTCAACTACGAGCTTAGATCGGAAGAGCGTCGTGTAGGGAAAGAACAGGAATGGGGAGA
+
CCCCCGGGGGGGGGGGGGGGGGGGGGGGGGGGGGGGGGGGGGGGGGGGGGGGGGGGGGGGGGGGGGGGGGGGGGGGGGGGGGGGGGGGGGGGGGGGGGGGGGGGGGGGGGGGGGGGGCGGGGGGGGGGGGGGGGGGGGGGGGGGGGGGGGGGGGGGGGGGGGGGGGGGGGGGGGFGGGGGGGGGGGEEEGGGGGGGG?E9CF6DDDFGDFGFGGGFFEFFFDFFADFFF9EFFG=>;BDD>@AEAFFFEGF=DD;9/.4>)9??D;05@86(43.(,0-<???48FF722((.0)))(*((
@M03152:184:000000000-AWYW1:1:2106:25874:12091 2:N:0:TCTACTCTATACCTGT
CCCAACTATCCCTATTAATCATTACGGCGGTCCTAGAAACCAACAAAATAGAACCGCACGTCCTATTCTATCATTCCATGCTAATGTATTTGAGCATATGCCTGCTATGAACACTCTAATTTTTTCAAAGTAAAAGTTCTGGTTCCCCAGCACACCCAGTAAATGGCATGAGGTTAGCCAGAAGGAAGAATCCGGCCGAACCAGTGCACGCGGTGAGGCGGAACGGTCAGACACACCCGACATTCAACCACGAGGCTAGATTGGAAGAGCGTCGGCTAGGGAAACAAATAGTATGTGGAGG
+
CCCCCE?FA<FFF9FFGCEAFDCE9DFFC+@+6,,CE,C<,@FEDAGGGGGGGGFGGGDEG@:F<9@,@@D,9CFFG,,CFFFFGG,,,,,<<,CFF,:<AFC98=,A,A,??AF,C,AEA<E,=FAFFFE<FFAC,,@E9,4A>B=,,+,6,@:+@BB,EF8,6,8870==D=+@@A2=+,1>6?F,,5E,,+@+@780:*;),3+22*377)*:46().(.9(,/8=))20*(*0-/2)3))/1-0(9)(-))(.)(.))).)-4(((((4((((.((.).)()(())..5:4**.:((
@M03152:184:000000000-AWYW1:1:2106:14643:12132 2:N:0:TCTACTCTATACCTGT
CCCAACTATCCCTATTAATCATTACGTCAATCCTAGAAACCAACAAAATAGGATCGAACGTCCTATTTCATTATTCCATGCTAATGTATTCAAGCGTTAGCCTGCTTTAAACACTCTAATTTTTTCAAAGTAACAGTCCAGATTCCCTGCAACACCAAATTAATGGCATTACAGTTCATCAGGAAGGAGGAATCAGTAAGACCAGTACATACCGGTGGCATGACCAGCCTACTAACCCCGAAATTCAACTACGAGCTTAGATCGGAAGAGCGTCGTGTAGGGAAAGAACAGGTATGTGTAA
+
CCCCCGGGGGGGGGGGGGGGGGGGGGGG;FGGGGGGGGGGGGGGGGDFFGGGGGGGGGGGFGFGGGGGGGGGDGGGGGGGGGGGGGGGGGGGGGGGGGGGGGGFFFGGGGFGGGGGGGDGGGGGGGGGGGGGFG9FFFGGGGGGGGGGGGGGGGGGGGGGGGGGFDFGGGGGGEFFGFFGFGFGGGEFF6CFGGGGG@EBDGGDFFFGGFGGCDCDEACA?=FE@CDF>AEFAFFGFF5@F9?>FFEFEFFF5*82?B4BF?ED=;;9(/369@011)3>7B3F0A(4,((:7+))*)25)
@M03152:184:000000000-AWYW1:1:2106:26006:12185 2:N:0:TCTACTCTATACCTGT
CCCAACTATCCCTATTAATCATTACGTCGATCCTAGAAACCAACAAAATAGAATCAAACGTCCTATTTCATTATTCCATGCTAATGTATTCAAGCGTATGCCTGCTTTAAACACTCTAATTTTTTCAAAGTAACAGTCCTGATTCCCCAAGACACCAAATTAATGACATCAAGGTTCTTCAGAAGGGAGAAACCAGTAATGACAGTACGTACCGAAGCACGACCAACATACTGATCCCGAAATTCAACTACGCGCTTAGATCGGAAGAGCGTCGTGTAGGGAAAGAACAGGGAGGTTGAGA
+
CCCCCGGGGGGGGGFGGGGGGGGGGGGGGGGGGGGGGFGGGGGGGGGGGGGGGGGGGGGEGFDGGGGGGGECGGGCGGFGGGGGGGGGGGGGGGGGGGGGGGGGGFGGGFGGGFGGFGGGGGGFEFDFGGFFGCDCGFFGGGGGGG9BEEFGGGGFFGFGGFDAEGFG?FDGFGGGFEFGGCCE8BCE>EDDF8DGGGGFGGGFFFFGGFFCGGCEEFEFDA?@A@>FFF@@BFFG65D@BA;46BC+>FFF(18>D@EE??6270:@@FB,/3:<BFF<B@?F0::773:(2*(0)(*.(
@M03152:184:000000000-AWYW1:1:2106:3390:12205 2:N:0:TCTACTCTATACCTGT
CCCAACTATCCCTATTAATCATTACGTCGATCCTAGAAACCAACAAAATAGAATCAAGCGTCCTATTTCGTTATTCCATGCTAATGTATTCAAGCGTGAGCCTGCTTTAAACACTCTAATTTTTTCAAAGTAACAGTCCTGATTCCCCATAACACCAAATTAATGACATCATGGTTCGTCAGAAGGTAGGCATCAATAATACCAGTACGTACGATTGCACGACCAATAAATTAATCCCGAAATTCAACTACGAGCTTAGATAGGAAGAGAGTCGTGTAGGGAAAGAACAGGTAATGTGAAA
+
<CCCCGGGGCGGG<FGGGGGGGGGGFFGGDGFGGGGGECFGFGGGCFFFGGGGGGGAFGGFEGGGGGGGGFGGGGGEEFGGFGGGFGCGGGGGFGG@FGGGGGGG,EFFGFGGGFGGCFGGGGGGF9BE<FGG,<,EAFEGA9FFFGGGGGCGGGGGGDG9EDFFD8=@8DAE8FEC+6CFGG,AD@CE+,,@8F86?DBD++88DF7?DFGCCG5**1@?99A>CEAF6;BFF?FC3*59@FA6ECA??6>578>;**/9*8(/7833185),/63A7@?A7)32((33(59+)**)*-.
@M03152:184:000000000-AWYW1:1:2106:8273:12261 2:N:0:TCTACTCTATACCTGT
CCCAACTATCCCTATTAATCATTACGTCGATCCTAGAAACCAACAAAATAGAATCAAACGTCCTATTTCATTATTCCATGCTAATGTATTCAAGCGTATGCCTGCTTTAAACACTCTAATTTTTTCAAAGTAACAGTCCTGATTCCCCAAGACACCAAATTAATGACATCAAGGCTCTTCAGAAGGGAGAAACCAATAATACCAGTACGTACCGAGGCACGACCAACAAATTGGTCCCGAAATTCAACTACGAGCTTAGATCGGAAGAGCGTCGTGTAGGGAAAGCACAGTGATGTGTGGA
+
CCCCCGGGGGGGGGGGGGGGGGGGGGGGGGGGGGGGGGGGGGGGGGGGGGGGGGGGGGGGGGGGGGGGGGFGGGGGGGGGGGGGGGGGGGGGGGGGGGGGFGGDGGGGGGGGGGGGG9<FGEGGGGGGGGGGGFGGGGCCFFEFGAFGG8EFFCGGDFGGGGGGCFGGGGFGGGGGFGGGGDEFGGCFEEGFFGFFF?FFGDFD?FFGGFGGCDEE@D86:AEAFDFFFFF=8FCFFBD9)564==<8C*)(2?:9=;7.6)=08<1((60666(,479),0::?)5(4:)))0.6*)*()
@M03152:184:000000000-AWYW1:1:2106:3398:12387 2:N:0:TCTACTCTATACCTGT
CCCAACTATCCCTATTAATCATTACGTCGATCCTAGAAACCAACAAAATAGAATCAAACGTCCTATTTCGTTATTCCATGCTAATGTATTCAAGCGTGAGCCTGCTTTAAACACTCTAATTTTTTCAAAGTAACAGTCCTGATTCCCCATGACACCAAATTAATGACATCATGGTTCGTCAGAGGGTAGGAATCAATAATACCAGTACGTACAATAGCACGACCAATAAATTGATCCCGAAATTCAACTACGAGCTTAGATCGGAAGAGCGTCGTGAAGGGAAAGAACAGGTATGTGTAAA
+
CCCCCEFGGGGGGGGGGGGFGGGGGGGGGGGGGGGGGGGGGGGGGGGGGGGGAFFGGGGGEFGDGFDAFGGGGGGGGGGGGGGGGGGGGGGGGGGGGDGGGEEFGCFCFGGGGGGGGFGGGGGGGFGGGGGGGGGFGGGFFFFGGAFGE@@FGFGFGGCFFFGG8=8EFGGGGGGGCEDGGGCDD6EGGGGG8DFCFF9CFC6D,<@7C;6;DGAF78>F5=@9=CFF5FEF6@E+94*5@B4CFFEFFG499*?@6*7>75(62113((,3;>>((./(3)386F<87:(29+(1*)*))
@M03152:184:000000000-AWYW1:1:2106:8941:12398 2:N:0:TCTACTCTATACCTGT
CCCAACTATCCCTATTAATCATTACTGAGATCCCAGAAACCAACGAAATCAGGACCCCAGTCCTGTTCCATTATCCCATGTTGAAGTATTCAAGGCTCGATTGCCTGCTTTGAACACTCTAATTTGCTCAAAGTAAAAGAGTAGGAACCCCAGTCATAGTATCCAGAGTTGCCCCCAGAAAGTACTACAACCTTTGACCGCCACCCAGTTAAGGACAGCGGTGAGTATCCTACAGTGGGGCGTGACCCAAACGGTACAGACCATGACGGCCGAACAGCCTGAGCGCACGCCGAAATTCAAC
+
CCCCCEGGAFFGGGGGGGGGGGFGGGGFEGGFGGGGFGGGGGGGGGGGCFFFGGGGECFGGGGGGEGGGFGGGEFFGGFFAFGEEGGFGGGGFGGG@F:@DAFFEGGGFGDFFFEGGCGFAFDGFFA?FGGFGFGFFFFGGGFFCFGFGGGDCEFGA>DFGFFFFFFGGGD8=EGEGCGC?DGGGGGGGFG+=EGFCCG>6CDAF557=CFD+CCC5?CBA095507+;=EFFFE=9B>299)-/)8?21=7@C)6A?C<033)17;D0066((497)4715?47>012;(-(*7)*6;<)
@M03152:184:000000000-AWYW1:1:2106:9879:12484 2:N:0:TCTACTCTATACCTGT
CCCAACTATCCCTATTAATCATTATTCATGTCCTAGAAACCAACAAAACGAGGACACGAATCCTGTTCTATTATCCCATGCTAATGTATTCAAGGCCCCTTTATGCCTGCTTTGAACACTCTAATTTATTCAAAGTAAATGAATGGGAACCCCACAGAGATGGTCGAGTTGCCCCGGCCACCACTGCTTTTTACCTTCACCCAGTTAAGAGCAAAGGTGAGTATCCCATAGAAGAGGATGAAGAAACCAGTTCACGCCTTGACGGCGGACCGATTCCTTCGATCCCGAAATTCAACTACGA
+
CCCCCGEGGGGGGGGGGGGGGGGGGGGGGGGGGGGGGGGGGGGGGGGGGGGGGGGGGGGGGGGGGGGGGGGGGGGGGGGGGGGGGGGGGGGGGGGGGGGGGGGGGGGGGGGGGGGGGGGGGGGGGGGGGGGGGGGGGGGGGGFGGGGGGGGGGGGGGGGGGGGGFEGGGGFGCFFEDCDEGGGGGGGGGGGGGGGGGGGFFGGFCF9CCFDCCGGFFFEFFEF@E;CFFFFFFGBCA=C:FFFFFFBA@G=?4C=BA5B(>E:629B99>09BB?A2=9<05-7(78?F(16:FBF?76<3
@M03152:184:000000000-AWYW1:1:2106:17415:12664 2:N:0:TCTACTCTATACCTGT
CCCAACTATCCCTATTAATCATTACGTCGATCCTAGAAACCAACAAAATAGAATCAAACGTCCTATTTCGTTATTCCATGCTAATGTATTCAAGCGTGAGCCTGCTTTAAACACTCTAATTTTTTCAAAGTAACAGTCCTGATTCCCCATGACACCAAATTAATGACATCATGGTTCGTCAGAAGGTAGGAATCAATAATACCAGTACGTACAATAGCACGACCAATAAATTGATCCCGAAATTCAACTACGAGCTTAGATCGGAAGAGCGTCGTGTAGGGAAAGAACAGGAAAGTAGAGA
+
CCCCCGFGGGGGGGGGGGGGGGGGGGGGGGGGGGGGGGGGGGGGGGGGGGGGGGGGGGGGFFGGGGGGGGGGGGGGGGGGGGGGGGGGGGGGGGGGGGGGGGGGGGGGGGGGGGGGGGGGGGGGGGGGGGGGGGGGGGGGGGGGGDFGGGGGGGGGGGGGGGGGFGGGGGGGGGGGFEGGGGGFDEGGGGGGFGGGGGGFGG?E8FFCDFGFGGGFFFFFAA?=AB5AFFEFCFE7>@DABFFEFAEF6C9@FDBB4>=C4>>@@FFFFF@((:9<<A<E@FFFDFF:?7?(3+46*)*-2
@M03152:184:000000000-AWYW1:1:2106:28747:12702 2:N:0:TCTACTCTATACCTGT
CCCAACTATCCCTATTAATCATTACGTCGATCCTAGAAACCAACAAAATAGAATCAAACGTCCTATTTCGTTATTCCATGCTAATGTATTCAAGCGTGAGCCTGCTTTAAACACTCTAATTTTTTCAAAGTAACAGTCCTGATTCCCCATGACACCAAATTAATGACATCATGGTTCGTCAGAAGGTAGGAATCAATAATACCAGTACGTACAATAGCACGACCAATAAATTGATCCCGAAATTCAACTACGAGCTTAGATCGGAAGAGCGTCGTGTAGGGAAAGAACCGGTATGATTAAA
+
CCCCCGGGGGGGGGGGGGGGGGGGGGGGGGGGGGGGGGGGGGGGGGGGGGGGGGGGGGGGEGGGGGFGGGGGGGGGGGGGGGGGGGGGGGFGGGGGGGGGGGFGGGGGGGGGGGGGGGGGGGGGGGGGGGGGGGGGGGGGGGGGGGGGGGGGGGGGGGGGGGGGGGGGGGGGGFFGFGGGGGGFGFFGFEFF8FGGGGGFCD8D=<DGGFGGGGCFAFE?>A>==9CFFFEA8FE>A@C<5AFCFFFACCA2(*?@;EFEF?=?@@F@@D>2(3(/6AEE0A<;(;:((-((-*,**)*))
@M03152:184:000000000-AWYW1:1:2106:4431:12714 2:N:0:TCTACTCTATACCTGT
CCCAACTATCCCTATTAATCATTACGTCGATCCTAGAAACCAACAAAATAGAATCAAACGTCCTATTTCGTTATTCCATGCTAATGTATTCAAGCGTGAGCCTGCTTTAAACACTCTAATTTTTTCAAAGTAACAGTCCTGATTCCCCATGACACCAAATTAATGACATCATGGTTCGTCAGACGGTAGGAATCAATAATACCAGTACGTACAATAGCACGACCAATAAATTGATCCCGAAATTCAACTACGAGCTTAGATCGGAAGAGCGTAGTGTAGGGAAAGCAAAGGTATCTGTTAG
+
CCCCCGGGCGGGGGGGGGGGGGGGGGGGGGDDGGFGGGGGGGGGGGGGGGGEFGGGGGGGECEEFGFGGGGFDCFFGFGGGGGGGGGGE9CFFFGGDCGC@FGFA<?EF?FFA@FFGGGGGGGGGDFGCGDFDDFGGCFCFGFGGGFFFGGGGGGGGGGDFGGFGGGGGGCAA8AFF7@8DEC,0B>FG6DDFFGGGFDFF7?D,9@CG?C6CC9AA+:C?AD5ABEFFA;?FGF88>D4BA6E8B4=CC4(-:82;:39/1(6;60(/((,(.,4CAE)6;=4,)6(((,.)+)**)2-)
@M03152:184:000000000-AWYW1:1:2106:17886:12769 2:N:0:TCTACTCTATACCTGT
CCCAACTATCCCTATTAATCATTACGTCGATCCTAGAAACCAACAAAATAGAATCAAACGTCCTATTTCGTTATTCCATGCTAATGTATTCAAGCGTGAGCCTGCTTTAAACACTCTAATTTTTTCAAAGTAACAGTCCTGATTCCCCAAGACACCAAATTAATGACATCATGGTTCGTCAGAAGGTAGAAATCAATAATACCAGTACGTACAATAGCACGACCAGTAAATTGATCCCGAAATTCAACTACGAGCTTAGATCGGAAGAGCGTCGTGTAGGGAAAGAATAGGTATGACTAGG
+
CCCCCGGGCFGGGGGGGFGGGGGGGGFGEGGGGGGGGGGGGGGGGGGGGGGGGGGDEGGGFGGGGCGGGFFGGGGDGGGGGGEGFGGGGGGGGGGGGDGGG8EFGGDGGGGGGGGFF9EFGFGGGGGFGFGGGGFCF@@FGFGGF;FF@+EFGGGGGFFFCE==D8EEC2AFCDDCFGD>CEGCFGFGFGGGGGGGCFA+ED66DFFGGFFDGFGFAA789>?ABF@@;><;+2@+1=*)9:FE6BE8AGF2=*/(10*/05=>>(:8;(69(.3165><;;3)/)4)6274<93**)*((
@M03152:184:000000000-AWYW1:1:2106:25115:12810 2:N:0:TCTACTCTATACCTGT
CCCAACTATCCCTATTAATCATTACTTCGGTCCTAGAAACCAACAAAATAGAACCAAAGTCCTATTCTATTATTCCATGCTAATGTATTCAAGCGTAAGCCTGCTTTAAACACTCTAATTTTTTCAAAGTAAAAGTCCTGGATCCCCAGAGCACTCAATTAAGAGCACGTTGGCTCCCCAGAAGGACAGACCCGACCAGAGCAGTGCGTACCCCGCGGCAAGACCACCCAGCCCAGCCCGGAAATCCACTACCGGCTTAGATCGGGAAGACGTTCTGGTGGGGAAAAACAGGTATAGCGTA
+
CCCCCGGGGGGGGGGGGGGGGGGGG<FF;F;@FFGFCEGGGGGGGGGGGGGGGGGD8F8FEFC<,CFF,,EEFG<F,6C@6<FAFC<CFAFGC<B86CE<D,494CF5@EFFGA<?EFGGGGGC4CFGF<,EFGGG9=E5@:F=EGF,@,99,,A9>DCFCFA;,,9@==A=F8=8DEDC>F?8=8,A3D8DG8=+++@?FGGFF*100<D:++*39*)**-0(75():694?*(2)/91),8(88(A@;)(/))(),,))).,4(-(-(.(-((()*),4)(0(.(4:8(,)+)**)1(,
@M03152:184:000000000-AWYW1:1:2106:21335:12842 2:N:0:TCTACTCTATACCTGT
CCCAACTATCCCTATTAATCATTACTTCGATCCTAGAAACCAACGAAACATCGAACCGAAATCGTATTCCGTTATCCCATGCTGTAGTATTCATGCCTCCTTTTTTGGCTGCTTTGAACACCCTAATTTATTCAAAGTAAACGAATGGGAACTCCACAAACACAGGCCACATACGCACGAGACGCATGTGGTTTTTGCCCTATGCCTGCTTTAAACCCTCCGCCCAGTTAGGAGTAGAGGTGAGTATGCCATAGGTGAGAACAAACGGACAAGTCAAGACCTTGACGGCCGACCGGTGGCG
+
CCCCCEFGGGGGGFGGFGGFGGGGGGGGEFG8FEGFEGGGG@FGGGGGGGGG@ECFCFEGGFFGFCGGGGGGGCFFFGGFGGGGGGGFDCFGGGCFFGGGFFFGGDGCDEFGGDEFFEDFGCCFGF99FEGGGEGGGGGFGGDG>E=FC8ECGGGDGFDFGGG8,=D8@DDFGGCG+CD>8CC86C+>EF76+@EGG>F6FGGFFFF779CFGGD9*309*)/6>=26@ACFF*08+9:7A(;66A?+.C67)2;989;??=;@DD003;(2:<)-)*)..95@DF443((22/4:70)((
@M03152:184:000000000-AWYW1:1:2106:25299:12886 2:N:0:TCTACTCTATACCTGT
CCCAACTATCCCTATTAATCATTACGTCGATCCTAGAAACCAACAAAATAGAATCAAACGTCCTATTTCGTTATTCCATGCTAATGTATTCAAGCGTGAGCCTGCTTTAAACACTCTAATTTTTTCAAAGTAACAGTCCTGATTCCCCAAGACACCAAATTAATGACATCATGGTTCGTCAGAAGGTAGAAATCAATAATACCAGTACGTACAATAGCACGACCAATAAATTGATCCCGAAATTCAACTACGAGCTTAGATCGGAAGAGCGTCGTGGAGGGAAAGAAAAGGAAGTTGTAGA
+
CCCCCGGGGGGGGGGGGGGGGGGGGGGGGGGGGGGGGGGGGGGGGGGGGGGGGGGGGGGGGGGGGGGGGGGGGGGGGGGGGGGGGGGGGGGGGGGGGGGGGGGGFFGGGGGGGGGGGBFGGGGGGGGAFGGGGGGGDGGGGGGGGGGGGGGGGGGGGGGGGGGGGGGGGFGGGEFGGGGG?EFDDEGGGGGFEFGGGGGFGFFF8?D8DFGGGGGFFFEFFFFFFFEFFFEF9CEFF@>@FBAA8ACFEGF=@D42;:=E<EF27?;@D376(::((:=?9@?50)4(8:((.*.**-*))
@M03152:184:000000000-AWYW1:1:2106:12060:12941 2:N:0:TCTACTCTATACCTGT
CCCAACTATCCCTATTAATCATTACTTCGGTCCTAGAAACCAACAAAATAGAACCAAAGTCCTATTCTATTATTCCATGCTAATGTATTCAAGCGTAGGCCTGCTTTAAACACTCTAATTTTTTCAAAGTAAAAGTCCTGGATCCCCAGCGCACCCAATTAAGAGCACACTGGTTCCCCAGAAGGAAAGACCCGACCGGAGCAGTGCTTACCTTTCGGCAAGACCACCCAGCCAGGTCCGAAATTCAACTACGAGCTTAGATCGGAAGAGCGTCGTGTAGGGAAAGAACAGGTATGTGTGA
+
CCCCCGGGGGGGGGGGGGGGGGGGGGGGGGGGGGGGFGGGGGGGGGGGGGGGGGGGGGGGGGGGGGGGGGGGGGGGGGGGGGGGGGGGGGGGGGGGGCGGGGGGGGGGGGGGGGGGGCFGGGGGGGGGGGGGGGGGGCFGGGGGGGGGGGGGGGGGGGGGGGGADGGGFGGGGGGGGGGGDFFGF?FGGGGDFD>>EGE>EGGF9CFFGFGFGGEFB>BFFFFFDFDFDABFFGFFFFC@EFFFCFFFFGFFFDA@F;E3>/.:<D@03:<B6(14:01)<E?F1::2(((..<:4@)2()
@M03152:184:000000000-AWYW1:1:2106:25957:12953 2:N:0:TCTACTCTATACCTGT
CCCAACTATCCCTATTAATCATTACGTCGATCCTAGAAACCAACAAAATAGAATCAAACGTCCTATTTCATTATTCCATGCTAATGTATTCAAGCGTATGCCTGCTTTAAACACTCTAATTTTTTCAAAGTAACAGTCCTGATTCCCCAAGACACCAAATTAATGACATCAAGGTTCTTCAGAAGGGAGAAACCAATAATACCAGTACGTACCGAGGCACGACCAACAAATTGGTCCCGAAATTCAACTACGAGCTTAGATCGGAAGAGCGTCGTGTAGGGAAAGAACAGGAATGTGTAGA
+
CCCCCGGGGGGGGGGGGGGGGGGGGGGGGGGGGGGGGGGGGGGGGGGGGGGGGGGGGGGGGGGGGGGGGGGGGGGGGGGGGGGGGGGGGGGGGGGGGGGGGGGGGGGGGGGGGGGGGGGGGGGGGGGGFGGGGGGGGGGGGGGGGGGGGGGGGGGGDGGGDFFGGFGGGGGGGGGGGGGGGGGDFGGGGGGGGGGFDDGFGGGEGFFGDFGG6DDBE>>FFD>@A@DAFF@91;CCFFGFFFACFFEAEG;@DGF0FEFFCC??FFFFF;60;B(447<A6??F654:2.4((34*9)2))
@M03152:184:000000000-AWYW1:1:2106:22588:12977 2:N:0:TCTACTCTATACCTGT
CCCAACTATCCCTATTAATCATTACGTCGATCCTAGAAACCAACAAAATAGGGTCAAACGTCCTATTTCATTATTCCATGCTAATGTATTCAAGCGCGAGCCTGCTTTAAACACTCTAATTTTTTCAAAGTAACAGTCCTGATTCCCCGCCACACCAACTTAATGACATGACGGTTCTTCAGAAGGGAGAAACCAGTGACACCAGTGCATACCGAAGGCACGACCAGCGTACTGATCTCGAAATTCAACTACGAGCTTAGATCGGAAGAGCGTCGTGTATGGAAAGAAAAGGTATTGTGAA
+
CCCCCGGGGGGGGGGGGGGGGGGGGGGGGGGGGGGGGGGGGGGGGGGGGFGGGGGGGGGGGGGGGGGGGGGGGGGGGGGGGGGGGGGGGGGGGGGGGGGGGGGGGGGGGGGGGGGGGCFGGGGGGGGGGGGGGGGGGGGGGGGGGGGFEGGGGGGGGGGGD=FGGGGGGFFGGDDGDGGGGGGGGFGGGGGFCFGGGGFFGGGFGFFGFFFGGGGFEBDFFAFFBFFFBFDF?@?CFFGFFFFFFFFFFFF@DCD0=(9449?8;:?((((,-22(,83)644?A)33(((-)+)//)*))
@M03152:184:000000000-AWYW1:1:2106:20127:13029 2:N:0:TCTACTCTATACCTGT
CCCAACTATCCCTATTAATCATTACATCAGCCTTAGAAACCAACAAAATAAGACCAACGTCATATTCTATTATCCCATGCTGTAATATTCAATGGCAAGGTTACGCCTGCTTTGAACACTCTAATTTTTTCAAAGTAAATGATTTGGGCGCGCTTGCGCACACCCAAAAGATAGGAAGCATCAGCCGAGCCACGCCACAAGGACGAGCTTTGACCGAAACGCATTCCGAAATTCAACTACGAGCTTAGATCGGAAGATCGTCGTGGAGGGCAAGAATAGGGAAGTGCAGATCAGAGTGGTG
+
CCCCCGGGGGGGGGGGGGGGGGGGGGGG,EFFEFGGFGGGGDFGGGGGGGGGGGGGGGGGGGGGGGGGFGGFGGGFGGGGGGGGGGGGGGDGGFC@GGGGGGGGGDBEDCGFCCGFFFEFCFFGGFGEGGGG9FFFFFFFGFGEFFFEDEDGGGGGGGGEEGGDEGG8=D+@EADGGGGFCFGGGGEFGGGCGGEGGGGFGGGFGF54?A7:=D9@48@EF=>(-<<F>E2)129CF603833:D;3*6CFDFGF7)))(((,(.(-2:011,((4)924(5(0)*).42),)+.996*.(
@M03152:184:000000000-AWYW1:1:2106:16965:13060 2:N:0:TCTACTCTATACCTGT
CCCAACTATCCCTATTAATCATTACTTCGGTCCTAGAAACCAACAAAATAGAACCAAAGTCCTATTTTCTTATTCCATGCTAATGTATTCAAGCGAATGCCTGCTTTAAACACTCTAATTTTTTCAAAGTAAAAGTCCTGGTTCCCTGCCGCGCTGAGTAAACAACACGACAGCTCACCAGAAGGGAAAACCCGGTCAGGCCAGTACATAAAAAAAGCACAACAACCCAACCGATCCCAAAATTCACTTCGAGCTTAGAACGGCAGGGCGTCCTGTCGGGTAAGAAAACGGTATGGTAAAA
+
CCCCCG?FFGGGGGGGGGGFGGFGGGGGGGGGGGFF@FFGGGGGGG@EF@CEFGGGCEEDGFGFGFGG,FFGGGFGFGFGGGGGGGGFFG9<CEEFGGFG,CBF<EEFFAFDFF<EF,AFFFGG8EEFFGFGFFGGFCEAEEFA8EEFFGGGGG7CCGGFFFGGGFGGGCDGC8+@?F6,=,,D6+,3,@DCCB;1++30,*38,3+++5++2**99*)**)0-/(())2-)))(18(*/=(A8=F;+.*)((*)/+))-)(((4(((-((--(.)).-7()5*)*(.37:((/,)0.*))
@M03152:184:000000000-AWYW1:1:2106:27219:13108 2:N:0:TCTACTCTATACCTGT
CCCAACTATCCCTATTAATCATTACGTCGATCCTAGAAACCAACAAAATAGAATCAAACGTCCTATTTCATTATTCCATGCTAATGTATTCAAGCGTATGCCTGCTTTAAACACTCTAATTTTTTCAAAGTAACAGTCCTGATTCCCCACGACACCAAATTAATGGCATCGAGGTTCTTCAGAAGGGAGAAACCAATAATACCAGTACGTACCGAGGCACGACCAACAAATTGATCCCGAAATTCAACTACGAGCTTAGATCGGAAGAGCGTCGTGTAGGGAAAGAACAGGTATGTTTAGA
+
CCCCCGGGGGGGGGGGGGGGGGGGGGGGGGGGGGGGGGGGGFGGFGCGGGGGGGGGGGGGCC@FGGFGGGGGGGGGGDGDFGGGGGGGGEFDGGGDGFGGGGGGGGGGFFFFGGFFFEEFF9FEGGGGFGGGGGGGFFGGGFEGGGGGGGGDGGGGGGGGEDFGF,DEFGD88ECEGGGGGGG9=,>DEEDFFGG?EGGF,2=@,<BGGFFDD7E>EFFFEDF4AFFFFFFAAFEG+>52?2;C+BC@);03;539AE<<5?D13;>3@136:9((,)6AF46@:;<:B?(.475**-:).
@M03152:184:000000000-AWYW1:1:2106:4949:13187 2:N:0:TCTACTCTATACCTGT
CCCAACTATCCCTATTAATCATTACGTCGATCCTAGAAACCAACAAAATAGAATCAAACGTCCTATTTCATTATTCCATGCTAATGTATTCAAGCGTAAGCCTGCTTTAAACACTCTAATTTTTTCAAATTAACAGTACTGATTTCCCAAGACACCAAATTAATGACATCAAGGTTCTTCAAAAGGGAGAAACCATTAATGACAGTACGTACCGAAGCACGACCAACATACTGATCCCGAAATTCAACTACGCGCTTATAACGAAAGAGCACCGTGTAGGGAATGAAAACATAAGTTAAAA
+
CCCCCE8EFGGGGFDGFGGFEFGGGFEGEG@EFGGGGGGGGGGEGGGFCFA9FGFGFCFGDFGEGCF9EFFFFGGGGGGGFGGGFCFGFGGFGFF,BFC89FC@A?EFFGFEGDFEEGDFFGG,FEFGG9F?EFA,@,4FEG,EDFEF9E8FFDFGGGGFCDFGG,A=D?FD,,6,66=EF,,8+>>F+@,@F8?,6?D?D=8:,;D7@;DD++@:508:*)<)00=5AF5B>F7BF)*:*769+9AF4*6((22:)().))/(6((6(()(((/(/;))()4)2?))-((.)+)**)*).
@M03152:184:000000000-AWYW1:1:2106:22820:13219 2:N:0:TCTACTCTATACCTGT
CCCAACTATCCCTATTAATCATTACTTCGGTCCTAGAAACCAACAAAATAGAACCAAAGTCCTATTCTATTATTCCATGCTAATGTATTCAAGCGTAAGCCTGCTTTAAACACTCTAATTTTTTCAAAGTAAAAGTCCTGGATCCCCTGCGCACTCAATTAAGAGCACGCAAGTTCCCCAGAAGGAAAGGCCCGACCAGAGCAGTGCTTACCTTTCGGCAAGACCACCCAGCCAGGCCCGAAATTCAACTACGAGCTTAGATCGGAAGAGCGTCGTGGAGGGAAAGAACAGATAAGAGTAA
+
CCCCCGGGGGGGGGGGGGGGGGGGGGGGGGGGGGGGGGGGGGGGGGGGGGGGGGGGGGGGGGGGGGGGGGGGGGGGGGGGGGGGGGGGGGGGGGGGGGGGGGGGGGGGGGGGGGGGG<FGGGGGGGGGGGGGGGGGGGFGGGGGGGGGGGGGGGGGGGGGGGGFGGGGGGGGGGGGGGGGGGGGGGGGGFGGGGGGG6CFCFGFGFFGCFDFCGFFFFFFFFFDDFBFFF9FFF=CFDDBAB3?FFEFEG;@DDE@D;CE<6C@D(:14<<B9(4-1)3::B1585(4:2:()3)0*5*6)
@M03152:184:000000000-AWYW1:1:2106:11947:13348 2:N:0:TCTACTCTATACCTGT
CCCAACTATCCCTATTAATCATTACTTCGGTCCTAGAAACCAACAAAATAGAACCAAAGTCCTATTTTATTATTCCATGCTAATGTGTTCAAGCGAATGCCTGCTTTAAACACTCTAATTTTTTCAAAGTAAAAGTCCTAGTTCCCTGCCGCACTGAGTAAACAACACGACAGCTCACCAGAAGGTGAGACCCGGTCAGGACAGTACATACCCAAAGGCAGACCATCCAACCGAGTCCGAAATTCAACTACGAGCTTAGACCGGAAGAGAGTCGTGTAGGGAAAGAACAGGTATGGTTAGA
+
CCCCCGGGGGGGGGGGGGGGGGGGGGGGGGGGGGGGFGGGGGGGGGGGGGGGGGGGGFGGGGGGGGGGGGGGGGGGGGGGGGGGGGGGGGGGGGGGGGFGGGGGGGGGGGGGGGGGGAFGGGGGGGGGGGGGFGGGGGFFGGGGGGGGGFGGGGGGGGGGGFGGGGGGGGGGG?DDDFGGGGGGGGFGGGGGGGEGGGGFGGGFGFFGGF6FFFFFFF@F?5FBF=EFFF):?D=:A=<@B@FCAA?CCF43?DD0A<8C)6399:3;((-54;((.8>B<52>2)..3(.5A+4)9)2(-
@M03152:184:000000000-AWYW1:1:2106:21247:13348 2:N:0:TCTACTCTATACCTGT
CCCAACTATCCCTATTAATCATTACGTCGATCCTAGAAACCAACAAAATAGAATCAAACGTCCTATTTCGTTATTCCATGCTAATGTATTCAAGCGTGAGCCTGCTTTAAACACTCTAATTTTTTCAAAGTAACAGTCCTGATTCCCCAAGACACCAAATTAATGACATCATGGTTCGTCAGAAGGTAGAAATCAATAATACCAGTACGTACAATAGCACGACCAATAAATTGATCCCGAAATTCAACTACGAGCTTAGATCGGAAGAGCGTCGTGTAGGGAAAGAACAGGAATGTGTAGA
+
CCCCCGGGGGGGGGGGGGGGGGGGGGGGGGGGGGGGGGGGGGGGGGGGGGGGGGGGFGGGGGGGGGGGGGGGGGGGGGGGGGGGGGGGGGGGGGGGGGGGGGGGGFGGGGGGGGGGGCFFGGGGGGGGGGGGGGGGGGGGFFFGGGGGGGGGGGGGGGGGGGGGGGGGGGGFGFGGGGGGGGGGGFGGGGGGGGFGGGGFGGGEFFFGGFGGGGGFFACFFFFFFFFFFFCEAG<F+8C=BFFF>FEC?GFD=DA9645;*>B?<<BF@(6:2;>@(;><3A0=058(8?4((0.*9<7.)
@M03152:184:000000000-AWYW1:1:2106:4385:13442 2:N:0:TCTACTCTATACCTGT
CCCAACTATCCCTATTAATCATTACTTCGGTCTTAGAAACCAACAAAATAAAACCAAAGTCCTATTTTATTATTCCATGCTAATGTATTCAAGCGTATGCCTGCTTTAATCACTCTAATTTTTTCAAAGTAAAAGTCCTGGTTCCCCATCCACCACATTAATGACAAATGGTTCTCCAGAAGGAAAGACCAAGCCGAAAAGTACAACCCAATAGGGAGACCAATCAGCCTGGCCCGAAATTCAACTCCGAGCTTAGATCGGAAGAGCGTCGTGTCGGGAAAGAACAGATATGTGTAGATCT
+
CCCCCGGGFGGGGGGGGGGGGGGGGGGGGGGGGGGFGGGGGCDGGGDGGGCGGAFGGGFFGGGGGGGGEGGGGGGEEEGGDGGGGGGAFGGGG9FCFGGGGGFGEFGF?,,:EDGDCCGGGFGGGCEA<F?EBF<EF9EF8FGG@FGDB8FGGFG6=DFA;DC,9DE?DDGFFDDG8FFDGG8EFCG:FCD8@EFECD>?EF?FGFBDGE6=DCCA??=F?@F<CC@AAFF55CCDEBC>FEF<F+**-9?996C.8@CB2>(718(6>02621(69>9;?4<)(04())).)+646)06)
@M03152:184:000000000-AWYW1:1:2106:21686:13459 2:N:0:TCTACTCTATACCTGT
CCCAACTATCCCTATTAATCATTACCTCGGTCCTAGAAACCAACAAAATAGAACCAAAGTCCTATTCTATTATTCCATGCTAACGTATTCAAGCGTAGGCCTGCTTTAAACACTCTAATTTTTTCAAAGTAAAAGTCCTGGATCCCCAGCGCACTCAATTAAGAGCACGTTGGTTCCCCAGAAAGAAAGATCCGACCAGAGCAGTACTTACCATTGGCAAGACCACTCAGCCGGACCCGAAATTCAACTACGAGCTTAGATCGGAAGAGCGGCGTGTAGGGAAAGAACAGGGATACGTAAG
+
CCCCCGGGGGGGGGGGGGGGGGGGGGGGGGGGGGGGGGGGGGGGGGGGGGGGGGGGGGGGGGGGGGGGGGGGGGGGGGGGGGGGGGGGGGGGGGGGGGDGGGGGGGGGGGGGGGGGG9FGGGGGGGGGGGGGGGCGGGGGCFFGGGGGGGGDGEEGGGGGGGDFGGFGGGGGFEGGGGGGGFGFDFGFCFGGGGGGGG@AEGGFFA?FFCFFGGG<CFFF>55:=5@4AFEFADAGF>95?@AE+8@FFG6;@<>6FE345<173;935(.(-449?F27070:1@:,3(((-*()).*((
@M03152:184:000000000-AWYW1:1:2106:27333:13523 2:N:0:TCTACTCTATACCTGT
CCCAACTATCCCTATTAATCATTACGGCAACTCTAGAAACCAACAAAATAGAACTGCACGTCCTATTCTATTATTCCATGCTAATGTATTCAGGCATAGGCCTGCTTTGAACACTCTAATTTTCTCAAGGTAAAAGTCCTGGTTCCCCAATGCACACCAATAAAGGGCACACTGGCTCACCAAGAGGTAAGGCCCAGCCGAGCAGTACACGCCGTTAAGCTGACCACCCAGCCAGGTCCGAAATTCAACTACGAGCTTAGATCGGAAGACACTCGTGTCGGGCAAGAACAGGTAGGTATAA
+
CBC<@FGGFGFGEGFGFFFGAFFGGDFCCFDGGGGGGFGGGFCFFEFGFGFFGGFFGGGCCDCFGCFFCEGGGGFGGFGDFEEEF@C69<FFE9<FFFFC<EF7=<<,,??CCFFGCFGFGGGAAFFGFGF9?C?FE=E?E@B:4FFD8=EEGGADG>E?D,=,,,11=?DFG==??GGAFGF,0DDFGC8=8,@C,=@>C?==1B?FCF+9D>EB*3>F+8;)851@EF:;/;29*:998=)(=BEFC@AE=*/6:(./6)911(/((((,)/1=(2(((0(.4).,7(((.0))1)2)-
@M03152:184:000000000-AWYW1:1:2106:14550:13531 2:N:0:TCTACTCTATACCTGT
CCCAACTATCCCTATTAATCATTACTTCGGTCCTAGAAACCAACAAAATAGAACCAAAGTCCTATTCTATTATTCCATGCTAATGTATTCAAGCGTAAGCCTGCTTTAAACACTCTAATTTTTTCAAAGTAAAAGTTCTGGATCCCCAAACGCACTCAATTAAGAGCACGCTGGTTCCCAGAAGGAAAGACCCAGCCAAGCCGTGCTCACCCGAGGGCGGACCGCTCGGCTGTGTCCGAAATTCAACTACGAGCTTAGATCGGAAGAGCGTCGTGTAGGGGAAGAACAGGGATGTGTAGAG
+
CCCCCGGGGGGGGGGGGGGGGGGGGGGGGGGGGGGGGGGGGGGGGFGGGGGGGGGGGGGGGGGGGGGGFGGGGGGGGGGGGGGGGGGGGGGGGGGGGGFGGGGGGGGGGGGGGGGGGFGGGGGGGGGGGGGGGGGEFGFGGGGGGGGGB>DEGGGGGGGGGGGGGGGGGGC@EGFFGGGGGCDFGGGGGGGGGGGGGGGFGFG>E>CFGFGGGGGFFFFFFF4@201>EF@F5CCGF@G@E0+?FF)ABF@?17.3@BF))4:BFF:<FFB?;(48(=<6(74>?F103.(3.1(/15:))
@M03152:184:000000000-AWYW1:1:2106:24285:13565 2:N:0:TCTACTCTATACCTGT
CCCAACTATCCCTATTAATCATTACGGCGGTCCTAGAAACCAACAAAATAGAACCGCACGTCCTATTCTATTATTCCATGCTAATGTATTCGAGCATATGCCTGCTTTGAACACTCTAATTTTTTCAAAGTAAAAGTCCTGGTTCCCCAGCACACCCAGTAAAGGGCATGAGGTTAGCCAGAAGGAAAGATCCGGCCGAACCAGTGCACGCGGTGAGGCGGACCGGTCAGCCAGACCCGAAATTCAACTACGAGCTTAGATAGGAAGAGCGTCGTGTAGGGAAAGAACAGGAATGAGTAGA
+
CCCCCGGGGGGGGGGGGGGGGGGGGGGGGGGGGGGGGGGGGGGGGGGGGGGGGGGGDGGGGGGGGGGGGGGGGGGGGGGGGGGGGGGGFGGGGGGGGGGGGGGGGFGGGGGFGGGGGGGGGGGGGGGGGGGGGGGGGFGFGGGGGGGGGGDGGGFGGGFGGGGGGEGGGGGGGGFGFEFGFGGGGGGGGG,@:DEGEGGFCGGBGFFGG>DGGDGFF:@E>(.69@93@F0)>FB*.3D9D0829=4*.*94:DE(94<4)-.52:??BF;-(-3<::>2::45(?3(.8:((+.*1)0))
@M03152:184:000000000-AWYW1:1:2106:21238:13568 2:N:0:TCTACTCTATACCTGT
CCCAACTATCCCTATTAATCATTACTTCGATCCTAGAAACCAACGAAACATCGAACCGAAACCGTATTCCGTTATCCCATGCTGTAGTATTCATGCCTCCTTTTTTGGCTGCTTTGAACTCCCTAATTTATTCAAAGTAAACGAATGGGAAATCCACAAACACAGGCCACATACGCGCGAGAAGAATGTGGATTAGCCCTATGACTGCTTTAAACACCACGACCAATAAAGAAGACAGGAGAGTATACGAGAGGCGAAGACAAAAGGACCAGCACAGACGTTGACGACCGAACGGTGAACG
+
CCCCCGGGGGGGGGGGGGGGGGGGG<FGGGGGGGGGGGGGGGGG@FGGGG@@6@,68+866+C:@CFAF,6F8CFGG<@<@8B9F,<69EC6C96B6,:=,:C<=F:7,:7C8EF?,?<,954A?,,595E?9<E5,9=<;9878F@8,@F8,6FF,DFC8D,6=DGC8=DGG,6++6+8+3+,+3,7,,3,53,4,*,3@*2;2=8C@F78CG7+/:)9@)?9@(8)4B*=)*.*/(9(.3)=F6)@(:).1*).),(-3,((((48((3((.(((9((().<))(--((((:4>>0*).
@M03152:184:000000000-AWYW1:1:2106:6839:13636 2:N:0:TCTACTCTATACCTGT
CCCAACTATCCCTATTAATCATTATTTTAGCCCTAGAAACCAACGAAAGTAGGACCAAAATCCTATTTCATTATCCCATGCTAATTTATTCAAAGGCTAGGTTACGCCTGCTTTGAACACTCTAATTTTTTCACAGTAAAATATTTGAAACACTTTGATCCTAAATAATATAAATATTATTTTAGGAGTGTATTCAAAAGGAAGGAAATGAAAATTAAGTACACATCTAAAAAGATGGACTTTTAATTTTCACTTACCGAAATTCAACTACGAGCTTAGACCGTAAGAGCGTCGTGTAGGG
+
CCCCCGGGGGGFGDGGGGGGGGGGGFFGGGGGGGGGGGGGGFGGGGGGGGGGGGGGGGEGGFGGGGGGGGGGGGGFFGGGGFGFGGGAAFGGGGGGGGGGGGGGGGGGGGGGGGGGGFGGFGGGGGGGGGGGGGGFFGGGEDGGGGGGGGGGGGGGGGGGGGGDGGEGGFGGGCFFGCDEGCGGFF9CEF;CFD;@F?,?@FFDG?9DGFGGCFEFFFCFFE?DEDEBB?EDA7=3B)=CF5BCEFEFECB>;DFE?@=AF>DFEEF4EEE)<)5=6BB:525)//-4*((.6/6)2(@@0
@M03152:184:000000000-AWYW1:1:2106:14788:13673 2:N:0:TCTACTCTATACCTGT
CCCAACTATCCCTATTAATCATTACGGCGATCCTAGAAACCAACAAAATAGGACCGCACGTCCTATTTTATTATTCCATGCTAATGTATTCGGGCGTAAGCCTGCTTTGAACACCCTAATTTTTTCAAAGTAAAAATCATGGTTCCCTGCCACACCCAGTAAAGGGCATGACAGCTCACCACGAGGTAAGCCTCCACCGCTCCAGTACACACCCAAATAGGCGGACCGGGCGGCAAAGGCCGAAATTCAACTACGAGCTTAGATCGGAAGAGCGTCGTGGCGTGAAAGAACAGGTAGGTGT
+
CCCCCGGGFGGGGGGGGGGGGGFGGGEGGGGGGGGGGGGGGFGGGGGGGGGGGGGGGGGGGFGGCFFGGFGGGGGGGGGGFGGGGGGGGGGGGEGGGGG8FFGGFGGGCFGFFGGGGFGGGGGGGGGGCFGGGFFCGGGGGG=CEEFGGGGGGGGGGGGGGGGFDEGGGGGDGG?=CFGGGGGDGGGGGGGGGGGGGGGFEGGFGFFGGFGGGGGFFFFFA>B@F@9DFD9E>G>CFFG<FFDB3@BFA7=AFF5?<1972<2<AB?::>0::>F?B53-(7-0,76<B0::8*)0/10))
@M03152:184:000000000-AWYW1:1:2106:4834:13675 2:N:0:TCTACTCTATACCTGT
CCCAACTATCCCTATTAATCATTACGGCGGTCCTAGAAACCAACAAAATAGAACCGCACGTCCTATTCTATTATTCCATGCTAATGTATTCGAGCATATGCCTGCTTTGAACACTCTAATTTTTTCAAAGTAAAAGTCCTGGATCCCCAGCGCACTCAATTAAGAGCACGTTGGTTCCCCAGAAAGAAAGATCCGACCAGAGCAGTACTTACCATTGGCAAGACCACTCAGCCGGACCCGAAATTCAACTACGAGCTTAGATCGGAAGAGCGTCGGGGAGGGAAAGAAAAGGGATGAGTAA
+
CCCCCGGGGGGGGGGGGGGGGGGGGGGGGGGGGGGGGGGGGGGGGGGGGGFGGGGGGGGGGCGGGGGGGGGGGGGGGGFGGGGGGGFGGGGGGGGGGGGGGGGGGGGGGGGGGGGGGGGGGGGGGGGGGFDFFGGGFAFGAFEG@F8FFCFGGGGGGGGFGGGAFGGGGDDFCFCFFFGGGCDGGFGCG?FEECFE*;;*99D@C=@FC>FCGGCFCA:AFBFF(79AAFFFA80))6*3>;B;C65C3@A8(*0-58>?A-:102801(((-,((-)(,0565:444((.((2.)).0))
@M03152:184:000000000-AWYW1:1:2106:16705:13757 2:N:0:TCTACTCTATACCTGT
CCCAACTATCCCTATTAATCATTACATCAGCCTTAGAAACCAACAAAATAAGACCAACGTCATATTCTATTATCCCATGCTGTAATATTCAATGGCAAGTTACGCCTGCTTTGAACACTCTAATTTTTTCAAAGTAAATGATTTGAAAGTCTTGCGACCTCCAAAAGATAGGAAGCACCAGCCGAGCCACGCCACAAGGGCGAGCTTTGACCAGAAAGCATTCCGAAATTCAACTACGAGCTTAGATCGGAAGAGCGTCGTGTAGGGAAAGAACAGGTATGGGTAACTCGTGGTGGTAGCC
+
CCCCCGGGGGGGGGGGGGGGGGGGGGGGFGGGGGGGGGGGGGGGGGGGGGGGGGGGGGGGGGGGGGGG9FFFGGGGFGGGGGGGGGGGGGGGGGGGGGGGGGGGG@FFGGGGGDGGGGGGGGGGGGGGGGGGGFGFGDFGGGGGGGGFGGFGGFGGGDGGGGGDGGGFFFFDFGFGGGGGFGGGGGG+=DCGD8=DFD,:>DC=CBF8*BDCFGG>FFBACE9E49@B9C;FFGC*65//:26@F=?C;D313*.,;(1:((/344(32???:B0,364).)(04).))(.,4*(77)*))
@M03152:184:000000000-AWYW1:1:2106:20780:13786 2:N:0:TCTACTCTATACCTGT
CCCAACTATCCCTATTAATCATTACTTCGGTCCTAGAAACCAACAAAATAGAACCAAAGTCCTATTCTATTATTCCATGCTAATGTATTCAAGCGTAAGCCTGCTTTAAACACTCTAATTTTTTCAAAGTAAAAGTCCTGGATCCCCAACGCACTCAATTAAGAGCACGCTGGTTCCCCAGAAGGAAAGACCCAACCAGAGCAGTGCTTACCTTGCGGCAAGACCACCCAGCCCGGCCCGAAATTCAACTACGAGCTTAGATCGGAAGAGCGTCGGGGAGGGGAAGAACAGCTAGGCGTAA
+
CCCCCGGGGGGGGGGGGGGGGGGGGGGGGGGGGGGGFGGGGGGGG?FGGGGGGGGGGGGGGGGGGGGG9FGFGGGGGGGGGGGGGGGGGGGGGGGGFGGGGGGGGGGGGGGGGGGGGEGGGGGEGGGGCGGGGGGGGGGFGGGGGGGGGGGGGGGGGGGGGFFGEGDGGGGG6@FGFGGGGGFFGGFB3DFGFDFGGGFFGGGFGFAGFFGGGGFF9BADFFFFFB2?59:F>*5785D@B;F;FFF69CF@0<89>@3=E??(((,4(4,2,(,(3)39B@(8:>8B0((()+,))(1((
@M03152:184:000000000-AWYW1:1:2106:7262:13861 2:N:0:TCTACTCTATACCTGT
CCCAACTATCCCTATTAATCATTACTTCGATCCTAGAAACCAACGAAACATCGAACCGAAATCGTATTTCGTTATCCCGTGCTGTAGTATTCATGCCTCCTTTTTTGGCTGCTTTGAACACCCTAATTTATTCAAAGTAAACGAATGGGAACTCCACAGATATGGGCCGCATGGCGCGAGACCATACGGTTTTGCCCCGTACCTGCTTTATTAGCCTCCGCCCAGTTAAGAGTAGAGGTGAGCATCCCATAGGTGAGAACGAACAGACCAGCACAGACCTTGACGGCCGCCTGGTGAACTG
+
CCCCCGGGGGGGGGGGGGGGGGGGGGGGGFGGGGGGGFGGGGGGGGGGGGGGGFFGGGGGGGGGGGCFGGGGGGGGGGGGGGGGGGGGGGGGGGGGGGGGGFGGGGDGGGGGGGGGGFGGFGGGGFGGGGGGGGGGGGGGGGGDCFDFGGGGGGGGGGGDGFGGGGGFDGDGG8?8CE6EDGFCCFFFG?8E*89:7>C?EDD<7AF7FCCBDGGFFFFBB2BD@;?7;A<A7FC>CDGD4=A<FA@AED.=376)29CE02(,4718,13:4((405:0)056()(-(((-1*(7@2*.)
@M03152:184:000000000-AWYW1:1:2106:16984:13906 2:N:0:TCTACTCTATACCTGT
CCCAACTATCCCTATTAATCATTACCTCGGTCCTAGAAACCAACAAAATAGAACCAAAGTCCTATTCTCTTATTCCATTCTAACGTATTCAAGCATAGGCCTGCTTTAAACACTCTAATTTTTTCAAAGTAAAAGTCCTGGATCCCCAGCGCACTCAATTAAGAGCACGTTGGTTCCCCAGAAAGAAAGATCCGACCAGAGCAGTACTTACCATTGGCAAGACCACTCAGCCGGACCCGAAATTCAACTACGAGCTTAGATCGGAAGAGCGTCGTTTAGGGAAAGAACAGGTAGTGGTAGA
+
CCCCCGGGGGGGGGGGGGGGGGGGGCGG7:FGGGGGGGGGGGGGGGGGGGGGG<FDGG8E@FC,@EDF,6E<@FCG<<,69@FFEDD@FE<FCGGGGE<FGG7D8FFCGGGGFAAE,FCFGGGGD<FGFG<BFAFFAFEA>FGEDGG@CFE8C4+4EFFGGF,,@@FFCF8=F>F;D9=30@=FFGFGG=DDF>E8+66*4:FD7?++;=?F?CEAAF@F550=1)0*;*);**:DD>)-4>8C6BC65*)/653(09@4)9;1/:73;;227;((,.)4::?F054(41,5<+))0.*))
@M03152:184:000000000-AWYW1:1:2106:27302:13925 2:N:0:TCTACTCTATACCTGT
CCCAACTATCCCTATTAATCATTCCTTGACCATCTGAACCAACAAAATGACAGTCAAAGCCCATTTTGTTATTCCATGCTAACGTATTCAAGGCAAACGCCTGCTTTAAACACTCTAATTTGTTCAAAGTAACCGATCCGGAGTCACTACACCCACTCACTGAAGAGTGAACATAGCGCTGCCAGAAGGAAGCGTGAAGCCGGTTTGTGTGCAGGACTCTGTTTCCAGGCCCGCCCGTCATCACGCCGAAATTCAACTACGAGCTTAGATCCGAAGATCGCCGGCTCGGGAAAGAACAGGA
+
CCC-BFGGCGCGFFGGGGGGGF<FCFFGCGG,EFGGDFGG,,FFGE@@A,EAF;FFGGFFFG?FGFFE@FF<FFFGFFFGCGFCFGFCF<<E<FAFDC:FEBEFAEF9EGGGFFGGFCAAF?FFD??FE<FFGGGGC=CFB@EGC9,A;>8DCEF6>FCBBAG98D,C=+CCGCFFF+?EDG8,+,@=EG,6@EGCG6DAGDD81*@CC?;FF+,*395ABE66*/*+**/:*)(2595()08.))6>(506?F8<F55ED2?99(6)-)))(-(4(*)(-)()(0((-(--,245)(*,(
@M03152:184:000000000-AWYW1:1:2106:2632:13946 2:N:0:TCTACTCTATACCTGT
CCCAACTATCCCTATTAATCATTACTTCGGTCCTAGAAACCAACAAAATAGAACCAAAGTCCTATTCTATTATTCCATGCTAATGTATTCAAGCGTAAGCCTGCTTTAAACACTCTAATTTTTTCAAAGTAAAAGTCCTGGATCCCCAGCGCACCCAATTATGAGCACGTTGACTCCCCAGAAGGAAAGACCCGACCAGAGCAGTGCTTACCTTGCGGCAAGACCACCCAGCCAGGCCCGAACTCCAACTACGACCTTAGACAGGAAGAGCGTCGTGTAGGGAAAGAACAGTAATGACTAA
+
C<CCCB8FFFGGGFGGFFGFGCFFGGFGEGFFCFDFGGGGCDFFG8@FFFGCFFGGFFFFFFGFFGGGFGFEGFC<EDEFFDGF<,EAFDFGDFEBBCAEFGGG?FA<5E<AFF@FG9@<,?A@FA?E9B9EEECG9?BE=:EF,=+?B,++==+>+=DGC,@;@EDFGGGG+@=E+3=3@3D8=FFDD??,@6=@+=,;,+=)20+CCFFDFCA>B>A54)9-7B)@*/8;46=459D=>>)(+25)6<A@?G)(2./.9))6(6(4((17966-,0())0()..332(4.)0)1*)*-)
@M03152:184:000000000-AWYW1:1:2106:20108:13968 2:N:0:TCTACTCTATACCTGT
CCCAACTATCCCTATTAATCATTACGGCGGTCCTAGAAACCAGCAAAATAGAACCGCACGTCCTATTCTATTATTCCATGCTAATGTATTCGAGCATATGCCTGCTTTGAACACTCTAATTTTTTCAAAGTAAAAGTCCTGGTTCCCCAACACACCCAGTAAAGGGCATGCGGCTTGCCAGAAGGAAAGGCCCGGCCGAACCAGTGCACCCGGTGAGGGGGACCGGACAGCCAGGCCCGAAATTCAACTACGAGCTTAGAGCGGAAGAGCGTCGTGTAGGGAAAGAACAGGTATGGTAGGG
+
CCCCCGGGGGGGGGGGGGGGGGGGGGGGGGGGGGGGGGGGGGGGGGGGGGGGGGGGGGGGGFGGGGGGGDCFGGGGGGGGGGGGGGGGGGGGGGGGGGGGGGGGGFGGGGGGGGGGGAFGGGGGGGGGGGGGCFGGGGDFGGGGGGGGGGGGGGGGGGGDDGGGGGGGGGGGGEDGGGGGGGGGGGGGGCFFGEECGGDFGGGDFFFGGFGGG>EFFF;FFBDF@>>DFFFF4*8C:?D1505549<6<<F?2D<07))4)6390320:(4((44:())5:@(>17:0:02))+,)*)*,(
@M03152:184:000000000-AWYW1:1:2106:9861:14035 2:N:0:TCTACTCTATACCTGT
CCCAACTATCCCTATTAATCATTACTTCGGTCCTAGAAACCAACAAAATAGAACCAAAGTCCTATTCTATTATTCCATGCTAATGTATTCAAGCGTAGGCCTGCTTTAAACACTCTAATTTTTTCAAAGTAAAAGTTCTGGCTCCCCAGCGCACTCAATTAAGAGCACACTGGTTCCCCAGAAGGAAAGACCCAACCAGAGCAGTGCTTACCTTGCGGCAAGACCACCCAGCCAGGCCCGAAATTCAACTACGAGCTTAGATCGGAAGAGCGTCGTGTAGGGAAATAACAGGTGAGACTAG
+
CCCCCGGGGGGGGGGGGGGGGGGGGGGGGGGGGGGGGGGGGGGGGGGGGGGGGGGGGDGGGGGGGGGG9EFGGGGGGGGGGGGGGGGGGGGGGGGGGGGGGGGGGGGGGGFGGGGGGGGGGGGGGGGGGGGGGGGGFGGGGGGGGCEGGGGGGGGGGGGGGGAFDGFCGGFEFGGDGEFDDCGGGGCFGDGFGGGGGGGFGGGDFFF7CFGDFGFAE>AEFFF:BBFEFFDA>GF769GFDFBDFFFF37;;;D>BB83=C<<?6<?9(,60-29-2).5<.17:*-))873)+)0*)*)(
@M03152:184:000000000-AWYW1:1:2106:11424:14056 2:N:0:TCTACTCTATACCTGT
CCCAACTATCCCTATTAATCATTACGTCGATCCTAGAAACCAACAAAATAGAATCAAACGTCCTATTTCGTTATTCCATGCTAATGTATTCAAGCGTGAGCCTGCTTTAAACACTCTAATTTTTTCAAAGTAACAGTCCTGATTCCCCATGACACCAAATTAATGACATCATGGTTCGTCAGAAGGTAGGAATCAATAATACCAGTACGTACTATTGCACGACCAATAAATTAATCCCGAAATTCAACTACGAGCTTAGATCGGAAGAGCGCCGTGTAGGGAAAGAACAGGAATGTAGAGA
+
CCCCCGGFFGFGGCGGGDFEGGGGGGGGDCFGGGGD9CEFGFGGGCEGGDFGGFFGEGGGEGGGGGGGGGFCDF,6CFEC8,E<FGGGGDGFCFGEFE:C<BFFGGAFGGGGGGGGG9EFFGGGFFEEEFCEEFGGGGDGCDGFFEEGGF@GGAFCGCGGFAFC8DDCGGGGF8==BED==CG=8BD;DDFEGGGGGDFFGC6D?FFGDF?DFGGFCA@658@A=C@AFF7@?D;C+);4?A4>39/=8@F2@*:(;@*9<CB92=9@@12((.:(6A<3;A7A;44017.(,+)1*)26)
@M03152:184:000000000-AWYW1:1:2106:10940:14081 2:N:0:TCTACTCTATACCTGT
CCCAACTATCCCTATTAATCATTACGTCGATCCTAGAAACCAACAAAATAGAATCAAACGTCCTATTTCATTATTCCATGCTAATGTATTCAAGCGTATGCCTGCTTTAAACACTCTAATTTTTTCAAAGTAACAGTCCTGATTCCCCAAGACACCAAATTAATGACATCAAGGTTCTTCAGAAGGGAGAAACCAATAATACCAGTACGTACCAAGGCACGACCAACAAATTGGTCCCGAAATTCAACTACGAGCTTAGATCGGAAGAGCGTCGTGTAGGGAAAGAACAGGAATGAGTAAA
+
CCCCCGFGGGGGGGGGGGGGGGGGGGGGGGGGGGFDFGGGGDGGGGGGGGGGGGGGGGGGFFGGGGGGGGGGGGGGGGGGGGDFFGGFFGF9E@CGGGGGGGGGGCFGGGGFCFFGFCGGGGGGGGGGG9FGDECFEFEFGDAFGGFFGGFGGGG?+@FFGAFGCFGGGGGG8?DDF9BFFDGFGCCFGGGFFFF?EGG9:DDDDFBF>FGG6FF95@BF@A95@D5@FAC419A<9>DAEF>C8BACCFAD9*8269*1<85(,2(,8@(.6(,;(.63;;;A?F?(4(((,+)/*)2))
@M03152:184:000000000-AWYW1:1:2106:22040:14092 2:N:0:TCTACTCTATACCTGT
CCCAACTATCCCTATTAATCATTACGTCGATCCTAGAAACCAACAAAATAGAATCAAACGTCCTATTTCATTATTCCATGCTAATGTATTCAAGCGTATGCCTGCTTTAAACACTCTAATTTTTTCAAAGTAACAGTCCTGATTCCCCAAGACACCAAATTAATGACATCAAGGTTCTTCAGAAGGGAGAAACCAGTAATGACAGTACGTACCGAAGCACGACCAACATACTGATCCCGAAATTCAACTACGAGCTTAGAACGGAAGAGCGTCGTGTAGGAAAAGAAAAGTTAGTGTATAA
+
CCCCCEGF9EFFGGGFFEFEFFGGGFGGEGG8@FEFEEFE,FCCFFFFGGGGGDFGCFGGGGDGGGFGGFG9D<FFAGGEFEFG9EFCFDEFEAFEGGGFGADFE<9FGFGGGGGFGF9ED<BFED9FGGGGGGGGGG@EFBEEF;FGGE8B,@F+9=DEFFGG8,E@8?DACDDC=EDGGFGA6,8,36,D,@EFDGEFG?C9@D?FD9=8==995*=FDDBB=C5@AC@69@7:+09>>A*:BA?F40;(-//58*70*86(;;(:(3(((.:?3)/;)1,),7,1(4)))+)**.*)-
@M03152:184:000000000-AWYW1:1:2106:16150:14108 2:N:0:TCTACTCTATACCTGT
CCCAACTATCCCTATTAATCATTACGGCGGTCCTAGAAACCAACAAAATAGAACCGCACGTCCTATTCTATTATTCCATGCTAATGTATTCGAGCATATGCCTGCTTTGAACACTCTAATTTTTTCAAAGTAAAAGTCCTGGTTCCCCAGCACACCCAGTAAAGGACATGAGGTTAGCCAGAAGGAAAGATCCGGCCGAACCAGTGCACGCGGTGAGGCGGACCGGTCAGCCAGACCCGAAATTCAACTACGCGCTTAGATCGGAAGAGCGTAGGGTAGGGAAAGAACAGGTGTGTGTAGG
+
CCCCCGGGGGGGGGGGGGGGGGGGGG>FGGGGGGFFCEFGG8FEFGGGGGGGA@@FGGGGGGGGGEGF9@EFGGGFGGFGGGGGFGGFFFGCFFDEGGFFGGGGG<EG9E<AFGGGG,EFGGGGG?AFFAFFFGGGGCFGG8EE@?EFFCEGGFFGGG8FGAFFF?E8D6=F8D+=D>A,+@@@FDGGEF7EEGDEDD5*1;9-=*BGDF9):5:?AFFF3..304,)05)8)/1>@:DBF(04@BB4<CF6()7(8-.)))-46(((.1(4(((-.)38851;(08(.(44(3,7>22-)
@M03152:184:000000000-AWYW1:1:2106:20072:14159 2:N:0:TCTACTCTATACCTGT
CCCAACTATCCCTATTAATCATTACATCAGCCTTAGAAACCAACAAAATAAGACCAACGTCATATTCTATTATCCCATGCTGTAATATTCAATGGCAAGGTTACGCCTGCCTTGAACACTCTAATTTTTTCAAAGTAAAAGATTGGGAGCGGTTGCCCACTACCCAAACATAGGAAGCCCAGACCCAGCCACGCCACAAGGACGAGCTTTGGCCAGAAACTCCCGAAATTCAACTACGAGCTTAGATCGGAAGAGCGTCGTGTAGGGAAAGAACAGGTATGGTGAGGTGAGGGGGGTAGGG
+
CCCCCGGGGGGGGGGGGGGGGFGGGGGGAFGGFGGGGGGGGGGGGGGGGGGGGGGGGGGGGGGGGGGF,EFGGGFGGGGGGGGGGGGGGGGGGGFGGGGGGGFGEFGGGGGGGGGGGFGFGGGGGGGGGEGGGGGGGGGGGGGFGGGGDGGGGGGGFFCGGGCFGGGGGGGGGGGFF8D?FGGGGDGFFGGGEEFGED66?F6@GFBDFFFG5CE>FAEF6*99>D>A>A;=AFEG65C=4()9/A?:=DE?>GF(=301.66=/7<(2860..333*))()-06;((().((*(0)(1((
@M03152:184:000000000-AWYW1:1:2106:20984:14182 2:N:0:TCTACTCTATACCTGT
CCCAACTATCCCTATTAATCATTACGTCGATCCTAGAAACCAACAAAATAGAATCAAACGTCCTATTTCATTATTCCATGCTAATGTATTCAAGCGTATGCCTGCTTTAAACACTCTAATTTTTTCAAAGTAACAGTCCTGATTCCCCAAGACACCAAATTAATGACATCAAGGTTCTTCAGAAGGGAGAAACCAATAATACCAGTACGTACCGAGGCACGACCAACAAATTGGTCCCGAAATTCAACTACGAGCTTAGATCGGAAGAGCGTCGTGTAGGGAAAGAACAGGTATGGTGAGA
+
CCCCCGGGGGGGGGGGGGGGGGGGGGGGGGGGGGGGGGGGGGGGGFGGGGGGGGGGGGGGGGGGGGGGGGGGGGGGGGGFGGGGGGGGGGGGGGGGGGGGFFGGGEGGGGGGGCGGGCCFGGGGGGFGGGGGGGGGGCGGGGGGGFGEFGFGGGGGGFGGGFGDEFGGGGGGGGDFFGGGGGCGGGGGGGFGGFFFGGGFGGCEEFFGGFF8CCEE*9=6BAEBAFFFFFA9@D;FFBDFFFFCAFCAEGF=D5):6>EFFFF1@09DFF>;11:<BFFABFF),04.,(,)6+.)/)24)
@M03152:184:000000000-AWYW1:1:2106:26166:14253 2:N:0:TCTACTCTATACCTGT
CCCAACTATCCCTATTAATCATTACGTCGATCCTAGAAACCAACAAAATAGAATCAAACGTCCTATTTCGTTATTCCATGCTAATGTATTCAAGCGTGAGCCTGCTTTAAACACTCTAATTTTTTCAAAGTAACAGTCCTGATTCCCCATGACACCAAATTAATGACATCATGGTTCGTCAGAAGGTAGGAATCAATAATACCAGTACGTACGATTGCACGACCAATAAATTAATCCCGAAATTCAACTACGAGCTTAGATCGGAAGAGCGTCGTGTAGGGAAAGAACAGTTATGAGTAGA
+
CCCCCGGGFGGGGGGGGGGGGGGGGGGGGGGGGGGGGGGGGGGGGGGGGGGGGGGGGGGGFGFGGGGGGGGGDFGGFGGGGGGGGGGGGGGGGCGGGGGGFGFFG8FGGGGGGGGGGGDGGGGGGGGGGFGGGGGGGGGGGFEGGGGGGGGGGFEGGGGGGGGGA;EE8DGGGGGGGGGGGGGCFDFGGGGGGGFFGGGFGGCD?FFGGFGGGGGFFFEFFFFFFFEFFFCFFGE?+:@>BAFC6B<8AGF@??;@A8;CCEFDFF@;13:9;;11=534(5=A(5:02?6)6+6**.:2)
@M03152:184:000000000-AWYW1:1:2106:9818:14309 2:N:0:TCTACTCTATACCTGT
CCCAACTATCCCTATTAATCATTGCTTCGGATTCTGAAAACCAACAAAATAGAACTGAAGCCCTATTTCATTATTCCATGCTAATGTATTCAAGCGTACGCTTGCTTTAAACACTCTAATTTTTTCAAAGTAAACGTCCTGGTTCGGCCGCCGAGCCCAGTTAAGGGCCGACGTTCCCCCAGAAAGAGGTGGTCCGAAAACCGGCAGTACAGACCTTGCGGCCGACCGCCGTTGGGCCACCGAAATTCAACTACGAGCTTAGATCGGACGAGCGTCGCGTCGGGAAAGAACAGGTGTTGGG
+
CCCCCGGGGGFGGGGGGGGGGGGGGGGGGGGGGGGGCCFEFGGGGCFGGGGGGGGGGGGGGFGGGGGGGGGGGGDGGGGGFFGGGGGGGDFFGCGGGGEFGCCEFFFGFGGFCFFFGGFFCGGGEFGCFGGGGGGGGGGGGFGGGGG7CEEGG7@CGGGGFFFFEFDCGGGGGGG6?9FEDE7DFF,:8<FG?CGECD8AGDD9E:;2=AGFGCEFF6855;5669@3>@BF3CB)5:5:F6@(774@AGF2(*.481184,)-68B:(,299((-4)43(04@;536,471.:))0(*,(
@M03152:184:000000000-AWYW1:1:2106:10827:14386 2:N:0:TCTACTCTATACCTGT
CCCAACTATCCCTATTAATCATTACGTCGATCCTAGAAACCAACAAAATAGAATCAAACGTCCTATTTCATTATTCCATGCTAATGTATTCAAGCGTATGCCTGCTTTAAACACTCTAATTTTTTCAAAGTAACAGTCCTGATTCCCCAAGACACCAAATTAATGACATCAAGGTTCTTCAGAAGGGAGAAACCAGTAATGACAGTACGTACCGAAGCACGACCAACATACTGATCCCGAAATTCAACTACGAGCTTAGATCGGAAGAGCGTCGTGTAGGGAAAGAACAGGTATGTGTAGA
+
CCCCCFFGGGGGGGGGGGGFFGGGGGGGGGGGGGGGGGGGGGGGGGGGGGGGGGGGCGGGCFEGGGGGGGGGGGGGGDE<FGGFGGGGGGGGGGGGGGGGGDFGGFGGCGFGGGGGGGGGGGGGGGGCGGGGGGGFGDFGGGGGGGGGGEGGGGGGGGGGGG=CDFGGGGGGGCFGGGGGFGFFFDEGGEDFGGGGFGFFDGGBEFFDGFGGGGD>B>EFFFFF>CAFFFFFFGFFF=DAA>F?6@7BEGF95:A>A4*8?*3<;DBFD12(6:1;(;4<<F?F6FB:?7689:77@):46
@M03152:184:000000000-AWYW1:1:2106:6992:14403 2:N:0:TCTACTCTATACCTGT
CCCAACTATCCCTATTAATCATTACCTCGGTCCTAGAAACCAACAAAATAGAACCAAAGTCCTATTCTATTATTCCATGCTAACGTATTCAAGCGTAGGCCTGCTTTAAACACTCTAATTTTTTCAAAGTAAAAGTCCTGGATCCCCAGCGCACTCAATTAAGAGCACGTTGGTTCCCCAGCAAGAAAGATCCGACCAGAGCAGTACTTACCATTTGCAAGACCACTCAGCCGGACCCGAAATTCAACTACGAGCTTAGATCGGAACAGCGTCGGGTAGGGAAAGAACAGGTATGTGCATA
+
CCCCCEGGCFGGGFFEFDGCEFCFFDFEFEGGG9FFGDFFEGFGGGGGAFGDGECGGGGGC<@66<EFF9FFFFGCFCDGGGDEFGGFFFFFFFCG7C@<FF?FGFFGGGGFFD,?<EFFCF9FGEE@F,@?FFGGCFE,=8EFFGFGG8@CCEBFGGGGGF;=D??@DGD8?@FGGCFFCDGFGFGFGGF9FC>88DFAC?CC:<5?CCCGGGC+?FCF5@C@CB@6CA:A>7=DE=DFF@F4=A*+9FF6;D=()977162((/(/,6;D?0(-.54,4??4().,22())+(**)2-.
@M03152:184:000000000-AWYW1:1:2106:25669:14539 2:N:0:TCTACTCTATACCTGT
CCCAACTATCCCTATTAATCATTACGTCAATCCTAGAAACCAACAAAATAGGATCGAACGTCCTATTTCATTATTCCATGCTAATGTATTCAAGCGTTAGCCTGCTTTAAACACTCTAATTTTTTCAAAGTAACAGTCCAGATTCCCTGCAACACCAAATTAATGGCATTACAGTTCATCAGGAAGGAGGAATCAGTAAGACCAGTACATACCGGTGGCATGACCAGCCTACTAACCCCGAAATTCAACTACGAGCTTAGATCGGAAGAGCGTCGAGTAGGGAAAGAACAGGTATGTGTAT
+
CCCCC@EAFGGFGFFFFGGGGEFFGFGEG:E@FFFCDEFFGDGEGGCFFGA8,CE,BE87CCFGGGGGGGFEGFGGE<FGGAFEEGGGGGGGCFGE@FCFFFDGDE5E?FGECEE=FFGGCFFFGFCDEGFFEGADGF8,,?EFG,>AF8EGGGEGGG8FGGFEG9FGF+3E=83464?A8EC=DGEG?>ED=FFDEFD79=?DDD9DGFFF6D6505)9:)3@CC5;5*5?ACEGF)C)?=*<F9A@EC63><>2?E:*6455-((33331(69((2(9=:@A0F(3(1264?:)16:4)
@M03152:184:000000000-AWYW1:1:2106:10924:14545 2:N:0:TCTACTCTATACCTGT
CCCAACTATCCCTATTAATCATTACTTCGGTCCTAGAAACCAACAAAATAGAACCAAAGTCCTATTCTATTATTCCATGCTAATGTATTCAAGCGTAAGCCTGCTTTAAACACTCTAATTTTTTCAAAGTAAAAGTCCTGGATCCCCGACGCACTCAGTTAAGAGCACGCCGGCTCCCCAGAAGGAAAGACCCGACCAGAGCAGTGCTTACCTGGCGGCAAGACAACCCAGCCAGGCCCGAAATTCAACTACGAGCTGAGATCGGAAGAGCGTCGGGTAGGGAAAGAACAGGGATGTGGAA
+
CCCCCGFGGGGGGGGGGGGGGGGGGGGGGGGGGGGGGGGGFGGGGGGGGGGGGGGGGGGFGGGGGGGGFGGGGGGGGGGFGGGGGGGFGGGGGGGGGGGGGGGGFGGGGGGGGGGGGGGGGGGGGGGGGGGGGGGGGGGGGGGGGGGGGDGEGDEGGGFFGGGGGGGGDGDCECGEDGGGGGGGGGGGEGGBCEGEGGGFGCDDEFFF7BFCG*;FFFFAEFF@/(68>>D4>FDFF;3:B>F?FF<FA>FFFGFF>(51)4)18?60(4(42470956?FE2>:@:?(42::C10))*-)
@M03152:184:000000000-AWYW1:1:2106:22653:14759 2:N:0:TCTACTCTATACCTGT
CCCAACTATCCCTATTAATCATTACGTCGATCCTAGAAACCAACAAAATAGAATCAAACGTCCTATTTCGTTATTCCATGCTAATGTATTCAAGCGTGAGCCTGCTTTAAACACTCTAATTTTTTCAAAGTAACAGTCCTGATTCCCCATAACACCAAATTAATGACATCATGGTTCGTCAGAAGGTAGGAATCAATAATACCAGTACGTACGATTGCACGACCAATAAATTAATCCCGAAATTCAACTACGAGCTTAGATCGGAAGAGCGTCGTGTAGGGAAAGAACAGGGATGTGTAAA
+
CCCCCGFGGGGGGGGGGGGGGGGGGGGGGGGGGGGGGGGGGGGGGGGGGGGGGGGGGGGGFGGGGGGGGGGGGGGGGGGGGGGGGGGGGGGGGGGGGGGGGGGGGDGGGGGGGGGGF<FGGGGGGGGGGGGGFGGGGGGGGGGGFGGGGGGGGGGGGGGGGFFGCGGGGGGGGGGGC@CGGGGGGFDGGCFGFGEFGGGFGG8DD<DGDDGGGGCFFFFFFFFFBFEFFFFAFGFG+:7@BBFCAFFFEGF25C)9FEEE8<@1(6@D@37(31,:6=><(;=FFF:,(2((,22)*.*))
@M03152:184:000000000-AWYW1:1:2106:18939:14775 2:N:0:TCTACTCTATACCTGT
CCCAACTATCCCTATTAATCATTACGTCCATCCTAGAAACCAACAAAATAAGATCAACGTCCTATTTCATTATTCCATGCTAATGTATTCAAGCGTGAGCCTGCTTTAAACACTCTAATTTTTTCAAAGTAACAGTCCTGATTTCCCACCACACCAAGTGAATGGCATGACGGTTCGTCAGAAGGGAGGAACCAGTGACACTAGTGCATACCGAAGGTACGACCAGCGTACTGATCCCGAAATTAAACTACGCGCTCAAATCGGCAGAGCGCCGCGTAGGGAAAGAACAGTCGAAGTACAT
+
CC9CCGGFFGGFGGGGFGGGGGGGGGGF,BFFGFGGGGGGGGGGFFGGGGGGGGGGDCD@FCFGGGGGEFGGGGGFGDGGGFFGGEFGGGCGGGGGGGCGG8FFFGGG<FGGGGDGE,C9FFAEDGGG9EFGF<FEFGGGAF9FGG9E@EFGGGGFFC>EA;E8,DFFFFGDCC8CCCD6DCC@86>F++6@FD8ED+@DF+ADFFFGGFFFDCGDEF7998*:50)@B>A*=+7D:55@;@A*/1>F?FF(()8(),))14(((((,,4((-3((-893(83>6?<?0())(*()))2.-
@M03152:184:000000000-AWYW1:1:2106:15022:14777 2:N:0:TCTACTCTATACCTGT
CCCAACTATCCCTATTAATCATTACGGCGACTCTAGAAACCAACAAAATAGAACCGCGCGTCCTATTTTATTATTCCATGCTAATGTATTCAGGCATAGGCCTGCTTTGAACACTCTAATTTTCTCAAGGTAAAGGTCCTGGTTCCCCGACGCACACCAACAAAGGGCACGCCGGCTCACCAAGAGGTAAGGCCCGCCCAGACAGTACGTGCCGTTAGGCAGACCGCCCGGCCAGGCCCGAAATTCAACTACGAGCTTAGATCGGAAGAGCGTCGTGGAGGGAAAGAACAGGTATGAGGCG
+
CCCCCGGGGGGGGGGGGGGGGGGGGGGGGGGGGGGGGGGGGGGGGGGGGGGGGGGGGGGGGGGGGGGGGGGGGGGGGGGGGGGGGGGFGGGGCFGGGGGGGGGGGGGGDGGGGGGGGDGGGGGGGGGGGGFGGGGFCGGGGEGGGGGGGGGGGGGGGGGDGFGGGGGGGGDGGGGGGGGG?F5>CFGGGGFGGGEGGGGFGGGFGFFGGFDGCGGFFFFFFFFD@>FDEFF@:3<F>:<BE0>(@7<FAG:8?CB>>?AFF2:?:?:333(((-3,4)440>(<2)(4(442-34?*-*((
@M03152:184:000000000-AWYW1:1:2106:21175:14835 2:N:0:TCTACTCTATACCTGT
CCCAACTATCCCTATTAATCATTACGGTGATCCTAGAAACCAACAAAATAGAATCATGCCGTCCTATTTTATTATTCCATGCTAATGTATTCAAGCAAAATGCCTGCTTTAAACACTCTAATTTTTTCAAAGTAAAGGTCCTGGTTCCCCGCGACACCCAATTAAGGGCATCGCGGTTCTCCAGAAGGTGAGAAATTGACTACACCAGTTCATACCCCTTAAGGCACGACCGATGTGTCAATCCCGAAATTCAACTACGAGCTTAGATCGGAAGAGCGTCGTGTAGGGAAAGAAAAGGTAA
+
CCCCCGGGGGGGGGGGGGGGGGGGGGGGGGGGGGGGGFCGGGGGGGGGGGGGGGGGGGGGGFGGGGGGGGGCFGGGGGGGGGGGDCFFGGGGGFGGGGGGGGGGGGGGGGGGGFGGGGGFGGFGGGGGGFCFCFGGGGFDGFGCGDGF9EGGGGGGGGGGGDGGGGGGGGGGGGGECGC8DGGGGFFGGGGGGGGGGGCFGGC@F*?FCFFGFGGAF5>AF6B=B=):5@9>D4=;+019@?6(=B1:65;4?GF3A;(6,(2=93C<A::<B9?B0@131)8>7?FF?F?0(0..),2))
@M03152:184:000000000-AWYW1:1:2106:19927:14868 2:N:0:TCTACTCTATACCTGT
CCCAACTATCCCTATTAATCATTACGTCGATCCTAGAAACCAACAAAATAGAATCAAACGTCCTATTTCATTATTCCATGCTAATGTATTCAAGCGAAAGCCTGCTTTAAACACTCTAATTTTTTCAAAGTAACAGTCCTGATTCCCCACGACATCAAATTAATGACATCATGGTTCTTCAGAAGGGAGAAATCAATAATACCAGTACATACCTAAGCATGACCGATATATTGATCCCGAAATTCAACTACGAGCTTAGATCGGAAGAGCGTCGTGTAGGGAAAGAACAGGTATGTGTAGA
+
CCCCCGGGGGGGGGGGGGGGGGGGGGGGGGGFGGFGGGGGGGGGGGGGGGGGGGGGGGGGGGGGGGGGGGGGGGGGGGGGGGGGGGGGGGGGGGGGGGGGGGGGGFGGGGGGGGGGF9FGGGGGGGGGGGGGGGGGGFGGGGGGGGGGGGGGGGGGGGGGGGGGGGGGGGGFGFFGGGGGGGGEGGGGGGGGFFFGGFF?FF68EFFGGFGF6DGA::CFAEFFB959BFCAB@E>8:DFFBFFFFEFCGF25C>9?==**9=;@D0@@;0679;D74>3<F?F:??BB:(.6+(**)*))
@M03152:184:000000000-AWYW1:1:2106:12136:14892 2:N:0:TCTACTCTATACCTGT
CCCAACTATCCCTATTAATCATTACGTCAGTCCTAGAAACCAACAAAATAGGATCGAACGTCCTATTTCATTATTCCATGCTAATGTATTCAAGCGTTAGCCTGCTTTAAACACTCTAATTTTTTCAAAGTAACAGTCCAGATTCCCTGCAACACCAAATTAATGGCATTACAGTTCATCAGGAAGGAGGAATCAGTAAGACCAGTACGTACCGGTGGCACGACCAGCCTACTAACCCCGAAATTCAACTAAGAGCTTAGATCGGAAGAGCGTCGGGTAGGGAAAGAACAGGTATGTGTAG
+
CCCCCGGGGGGGGGGGGGGGGGGGGGGG7@FGGGGGGGGGFFGGGGGGGGGGGGGGCGGGGGGGGGGGGGGGGGGGGGGGGGGGGGGGGGGGGGGGGGGGGGGGGGGGGGGGFFEFFFGGGGGGGGGGGGGGGGGGGGGGGFGGGGGGGGGGGGGGGGGGGFGGGFGGGFGGGGGGGGGGGGGGGG>3@EEFFGGGF@DF8F+DFFCGDFGGGGDED>)*;=A@=@CFFF@FAFECABG@4ABBFFFFFD4)8F6-?34>486=2@04(,(1:((((.38B>:56:?<2?B13C<6150.)
@M03152:184:000000000-AWYW1:1:2106:24550:14983 2:N:0:TCTACTCTATACCTGT
CCCAACTATCCCTATTAATCATTACGTCGATCCTAGAAACCAACAAAATAGGGTCAAACGTCCTATTTCATTATTCCATGCTAATGTATTCAAGCGTTAGCCTGCTTTAAACACTCTAATTTTTTCAAAGTAACAGTCTGATTCCCCACGACACCAAATTAATGACATCGCGGCTCCTCAGAGGGAGAAACCAACAAAACCAGTACGTACCATAGGCACGACCAGTTAGTTGATCCCGAAATTCAACTACGAGCTTAGATCGGAAGAGCGTAGTGTAGGGAAAGAACAGCGATGTGTTGAA
+
CCCCCGGGGGGGGGGGGGGGGGGGGGGGGGGGGGEGGGGGGGGGGGGGGGGGGGGGGGGGGGGGGGGGGGGGGGGGGGGFGGGGGGGGGGGGGGGGGGGGGGGGGGGGGGGGGGGGGGGGGGGGGGGGGGGGGGGGGGGGGGGGGGGGGDEGGGGGGFFDGFFDEGGGFCGGGGDGD8DFGGFD8+@FGGGGGF61CCGFCGC9:ADCFFD++323?F=>B>?2BEFA>C5CFFEGFFGBF;F41;?=;D2113>@FE<?)/:;;98(49>(-436<?212>(.4)1(((-,,*(**(*))
@M03152:184:000000000-AWYW1:1:2106:17976:15070 2:N:0:TCTACTCTATACCTGT
CCCAACTATCCCTATTAATCATTACATCGATCCTAGAAACCAACAAAATAGAATCGGATGTCCTATTTCATTATTCCATGCTAATGTATTCAAGCGTGAGCCTGCTTTAAACACTCTAATTTTTTCAAGGTAACAGTCCTAATTCCCCGTAACACCAAATTAATGGCATTACGGTTCTTTAGAAGGTGAGAAATCAATGATAACAGTGCATACCAACGGCATGACCGAAATATTGATCCCGAAATTCAACTACGAGCTTAGATAGGAATAGCGTATGTTAGGGAACGAACAGGTATGTTAT
+
CCCCCGGGGGGGGGGGGGGGGGGGGGGGGGGGGGFGGGGGGFFGGGGGGGGGGGFGGGGGGGGGGGGGGGFGGGGDGGGGGGFGGGGGGGGGGGFFF7FGGGGGGGGGGGGGGGGGGGGGGFGGGGFGEGGGCFGGGGGEFGGGGFFGGGGGGGGGGGGGGGFGDGGGGGGGGG?@DFGGGGFFCDFGGGGG?DDEEFFCCFFEGFD==DD7=DDD5:8B5)9@E:)9?08CFC*:9AFFFFFA>B4B<F>2)*)()/(97:4/7(/)//7;6((((+).95(;6)/((.((4+)*))*.)
@M03152:184:000000000-AWYW1:1:2106:27489:15143 2:N:0:TCTACTCTATACCTGT
CCCAACTATCCCTATTAATCATTACGTCGATCCTAGAAACCAACAAAATAGAATCAAACGTCCTATTTCATTATTCCATGCTAATGTATTCAAGCGTATGCCTGCTTTAAATACTCTAAATTTTTCAAAGTAACAGTCCTGATTCCCCAAGACACCAAATTAATGACATCAAGGTTCTTCAGAAGGGAGAAACCAATAATACCAGTACGTACCGAGGCACGACCAACAAATTGGTCCCGAAATTCAACTACGAGCTTAGATCGGAAGAGAGTCGGGTAGGGAACGACAAGGAGTGTCTAGA
+
CCCCCGGGGGGGGGGGGGGGGGGGGGGGGGGGGGGGGGGGGGGGGGGGGGGGGGGGGGGGGGDGGGGGFGGGGGGGGFGGGGGGGFGGGGGGGGGGGGGGGCGGGGGFGGGGGGGGGGGFGGGGGFGGGGGFG9FFGGGGGGGGGGFGD8EFGGGGFGGGGGGGGGGGGGGGG86EFGCGGGD=DGCGGGGGFFGGFDGFG8DDEBFGGFGGDDEEFFFFFFFFFFAFFFCAF5AF4<CAAAF?FFFCEGF@@CE29>>E5CFDFDF@8(3.=;(.38?<;58.450(-2.((2,9*)*.)
@M03152:184:000000000-AWYW1:1:2106:14599:15165 2:N:0:TCTACTCTATACCTGT
CCCAACTATCCCTATTAATCATTACGTCGATCCTAGAAACCAACAAAATAGAATCAAACGTCCTATTTCATTATTCCATGCTAATGTATTCAAGCGAAAGCCTGCTTTAAACACTCTAATTTTTTCAAAGTAACAGTCCTGATTCCCCGCAACACCAAATTAATGACACTACGGCTCATCAAGAGGGAGGAATCAGCAAGGCCAGTTCATACCATTGGCACGACCAACCTGCTGACCCCGAAATTCAACTACGAGCTTAGATCGGAAGAGCGTCGTGTAGGGAAAGAACAGGTATGTGTAA
+
CCCCCGGGGGGGGGGGGGGGGGGGGGGGGGGGGGGGGGGGGGGGG<FGGGGGGGGGGGGGFGGGGGGGGGGGGGGGGGGGGGGGGGGGGGGGGGGGGGGGGGGGGGGGGGGGGGGGGCFGGGGGGGGGFGGGGGGGFGGGGGGGGGGGGGGGGGGGGGGGGFGGGFGGGGGGCEGEGFGGGFGGGGGD=CCFCGGFGGGFFCFCE;@FGFGDGFFFCF@AFFFF=ABF49BFFG=CFDDBB=BB869FFGFF<D>>34>8CC<;<D64(3=B1(422<:>BEFFB>,32:(.)0)0*):))
@M03152:184:000000000-AWYW1:1:2106:16920:15263 2:N:0:TCTACTCTATACCTGT
CCCAACTATCCCTATTAATCATTACGTCGATCCTAGAAACCAACAAAATAGAATCAAACGTCCTATTTCATTATTCCATGCTAATGTATTCAAGCGTGAGCCTGCTTTAAACACTCTAATTTTTTCAAAGTAACAGTCCTGATTCCCCACGACACCAAATTAATGGCATCATGGTTCATCAGAAGGGAGAAACCAATGATGCCAGTACGTACCGAGGCACGACCGACATATTGATCCCGAAATTCAACTACGAGCTTAGATCGGAAGAGCGTCGTGTAGGGAAAGAACAGGTAGGCGTATA
+
CCCCCGGGGGGGGGGGGGGGGGGGGGGGGGGGGGGGGGGGGGGGGGGGGGGGGGFGGGGGFFGGGGGGGGGGGGGGGGGGGGGGGGGGGGGGGGGGGGGGGGGGGGGGGGGGGGGGGGGGGGGGGGGGDFGGGCFGGGGGGGGGGGGGGGGGGDGGGGFGGGGGGGGCFGGGGGFFGGGGGFGGGGEG68DGGCFGDD=FCC=DFFFC7AFGDGGFEFDFFFFFFFF>?FFCAG?8B3D>FFFFFFFFFGF;@C518C<E35=@<FF<(4916(-2..6A0@:)(08077B2<+(*),1()
@M03152:184:000000000-AWYW1:1:2106:4574:15279 2:N:0:TCTACTCTATACCTGT
CCCAACTATCCCTATTAATCATTACGTCAATCCTAGAAACCAACAAAATAGGATCGAATGTCCTATTTCATTATTCCATGCTAATGTATTCAAGCGTTAGCCTGCTTTAAACACTCTAATTTTTTCAAAGTAACAGTCCAGATTCCCTGCAACACCAAATTAATGGCATTACAGTTCATCAGGAAGGAGGAATCAGTAAGACCAGTACATACCGGTGGCATGACCAGCCTACTAACCCCGAAATTAAACTACGAGCTTACATCGGAAGAGCGTCGTTGAGGGAAATAACAAGACAGTTAAA
+
CCCCCGGGGGGGGCGGGGGGGGGGGGGGGGGGGGGGGFGGFGGGGGGGGGG<EG8F:DFFGFCGDGFFGFGGGGGGGGGGGGGGG9FGFFGGGGGCCFG7FFEFEEGDGGGGGGGGGGCEFGGFGGGFGGGGFGGAFGGGCDGGGGCFD8EDFGGDG8EEFG8FFGFF?8DDF?ED?FFF?,@FFED8@CCBFGGFAF=+@D?D,D<?FBDDFG>?*38FFFB=@E<5?0>AFF5;?CD5@5?@6*:@E7+44?)8654)8>E99@5=(,:>@<0(()(/,5;:6+17)47,(2()*)*))
@M03152:184:000000000-AWYW1:1:2106:10252:15287 2:N:0:TCTACTCTATACCTGT
CCCAACTATCCCTATTAATCATTACGGCGACTCTAGAAACCAACAAAATAGAACCGCGCGTCCTATTTTATTATTCCATGCTAATGTATTCAGGCATAGGCCTGCTTTGAACACTCTAATTTTCTCAAGGTAAAGGTCCTGGTTCCCCGACGCACACCAACAAAGGGCACGCCGGCTCACCAAGAGGTAAGGCCCGCCCAGACAGTACGTGCCGTTAGGCAGACCGCCAGGCCAGGCCCGAAATTCAACTACGCGCTTAGATCGGAAGAGCGTCGTGTAGGGAAAGAAAAGGAAGACAGAG
+
CCCCCFFGCGCGGGGGGGGGGGFGGGCFGGGGGGGGGGGGGG@FGEFGGFFGGGGDE@FGCGGGGGCCF<EGFGFFFGGGGCFGGGFFD<FC,?EE=E9<FBDDFFFFGFGGGGGFDFGFGGGFEAEAF8EFD9EFFGGGGGEDCFEGGCEEDEGGGDGDG?FFFGGDCGGDGCGCCGFGCFGFGGF><CF,:EDEDGDDCFG=GFCD?FDF*CC:AD1662A;(39E371@35:D3(>17673689=<C??6)040,(.662:(3(37?:19?B-282625,01.17((.,(0(.)(0,,
@M03152:184:000000000-AWYW1:1:2106:13719:15290 2:N:0:TCTACTCTATACCTGT
CCCAACTATCCCTATTAATCATTACGTCGATCCTAGAAACCAACAAAATAGAATCAAACGTCCTATTTCGTTATTCCATGCTAATGTATTCAAGCGTGAGCCTGCTTTAAACACTCTAATTTTTTCAAAGTGACAGTCCTGATTCCCCATGACACCAAATTACTGACATCATGGTTCGTCAGAAGGTAGGAATCAATAATACCAGTACGTACAATAGCACGACCAATAAATTGATCCCGAAATTCAACTACGAGCTTAGATCGGAAGAGAGTCGTGTAGGGAAAGAACATGTATGTGTATA
+
CCCCCGGGGGGGGGGGGGGGGGGGGGGGGGGGGGGGGGGGGFGGGFGGGGGCFGFGGGGGFEDGGGGGGGGGGGGGGGGGFEFGDFFCEFGGFGGGGGGGFFFGGEFGFFGGAEAFF,EFFCFGGGGGGGG,?FFGG:EGGGGGGGGFFFGGGGGDEGGFGG,EECGFGGGGGGGG8CDGGGFFG8EGFCFGGFAEDGEFGF6=8FDCCDD?DGGFFF<CAAFFFDF5FFFFFGFG+8C4BFF;+B7BAFF(54/>)87EEEFDF73@;(66466??FEFFA=4(;;;@).7)+.*16:2.
@M03152:184:000000000-AWYW1:1:2106:2428:15340 2:N:0:TCTACTCTATACCTGT
CCCAACTATCCCTATTAATCATTACTCTGGTCCTAGAAACCAACAAAATAGAACCAAAGTCCTATTCTATTATTCCATGCTAATGTATTCAAGCGTAAGCCTGCTTTAAACACTCTAATTTTTTCACAGTAAAGGTCCTGGTTCCCCAAAGCATTCAGTAAAGAGCACCTTGGTTCCCCAGAAGGTAAGACCCGACATGACCAGTAACATCGTTTATGATGGACCAGCTGGCCGAGCCCGAAATTCAACTACGAGCTTATACCGCAAGAGCGGCGGGGAGGGAAAGAACAGGTATGTCAAA
+
CCCCCGGGFFGGGGGECFDEGGGGGGGGGGGGG9FGFFGGGFGGGGGGGGFGG9EFDFFGEGGGGGGGCF@FFFCGGGGFGGGCFEF9FFFGGFDGGGGGCFFGG,?,AFFFGACFG?FAFEGGFGCGGGGGGGGGGGGGFFEFG@4:B=EGGG9@EDGAD8D88@DECDFD?G6ADCDDC8DGGD;,4,=88B=8CGDFGCFDE9+DDFGGF6EFFFF978?5585AA:)*095;AFF=*7?)=B*=@+6)-126).****1((,6(((5(,21(-)(-3.2)47800:7:.:49*)*))
@M03152:184:000000000-AWYW1:1:2106:25390:15547 2:N:0:TCTACTCTATACCTGT
CCCAACTATCCCTATTAATCATTACTTCGGTCCTAGAAACCAACAAAATAGAACCAAAGTCCTATTCTATTATTCCATGCTAATGTATTCAAGCGTAAGCCTGCTTTAAACACTCTAATTTTTTCAAAGTAAAAGTCCTGGATCCCCAGCGCACTCAATTAAGAGCACGTTGGCTCCCCAGAAGGAAAGACCCGACCAGAGCAGTGCTTACCTTGCGGCAAGACCACCCAGCCAGGCCCGAAATTCAACTACGAGCTTAGATCGGAAGAGCGTCGTGTAGGGAAAGAACAGGTATGGGTAA
+
CCCCCGGGGGGGGGGGGGGGGGGGGGGGGGGGGGGGGGGGGGGGGGGGGGGGGGGGEGGGGGGGGGGG9FGGGGGGGGGGGGGGGGGGGGGGGGGGGGGGGGGGGGGGGGGGGGGGGCGGGGGGGFGFFFFGFGGGGGGEGGGGGGGGGGGGGGGGGGGGGGFFDGGGGGGGFGFGGGGFGFGGGFGEGGGGGGGGGD8AAFGFGFFGGFGGGGGF5985?BFDB@9?DF>FFG=<>2DBF0>118?FFFF@@*:(.()...)4;;?9:4221239:0.6<>1567(,((.3)0./)(0-(
@M03152:184:000000000-AWYW1:1:2106:2092:15684 2:N:0:TCTACTCTATACCTGT
CCCAACTATCCCTATTAATCATTACGGCGACTCTAGAAACCAACAAAATAGAACCGCGCGTCCTATTTTATTATTCCATGCTAATATATTCAGGCATAGGCCTGCTTTCAACACTCTCATTTTCTCAAGGTAAAGATCCTGGGTCCCCGACGCACACCAACAACGCGCACGCCGGCTCACCAAGAGGCAAGGCCCGCCCAGAAAGTACGTGCCGTTATGCAGACCGCCCGGCCACGCCCCAAATTCAACTCAGAGCTCGGAACGGAGTAGCGTCTTGCAGGACAAAACTACACAGCACTAG
+
C9CC-BDF<FEGGGFFAFG-<EEEG<CCFGD:@ECGG9CF<<ECG,CCF<FFF<EFC@+@@CF:EEAF<CF<E9C<FC,6,9A,,,5<,,?9,9<E,C?8EG8A=,5,,:59CFEEC,CFAEF,55A?<???<??,,4>E>E+4@A==+84+@++3>@+3=+,3+++@79*5**0*/*;2;9,,*,4*=,/*4,4=*>5)/**)31+;8F*8D)/.)));9)944(2B).35;7()01>()888*6)=<7*.)2*.*)(-(-(,(,(-2.)-(-((-*)50)47(0,.).))(0())(*,,
@M03152:184:000000000-AWYW1:1:2106:9807:15989 2:N:0:TCTACTCTATACCTGT
CCCAACTATCCCTATTAATCATTACGTCGATCCTAGAAACCAACAAAATAGAATCAAACGTCCTATTTCGTTATTCCATGCTAATGTATTCAAGCGTGAGCCTGCTTTAAACACTCTAATTTTTTCAAAGTAACAGTCCTGATTCCCCAAGACACCAAATTAATGACATCATGGTTCGTCAGAAGGTAGAAATCAATAATACCAGTACGTACAATAGCACGACCAATAAATTGATCACGAAATTCAACTACGAGCTTAGAACGGAAGAGCGTCGTGTAGGGAAAGAACAGGTAATTGTAGA
+
CCCCCGGGGGGGGGGGGGGGGGGGGGGGGGGGGGGGGGGGGGGGGGGGGGGGGGGGGGGGGGGGGGGGGGGGGGGGGGGGGGGGGGGGGGGGGGGGGGGGGGGGGGGGG<FGGGFGGGGGGFGGGGGGGGGGGFEGGGGGGGGGGGGGGGFGGGGGGGGGGAFGFGGGFGDFFGGGGGDGGGGGFGGGGGCGFGGGGGGFG?6DF59D6DFGGGFFFFCF*)3:ADBFFFCFFFAF+8449>6C6AE9AD/4=:8@6C;:*7((8;((/,1((.(66A9AD52=2A:03((--+)11)0-)
@M03152:184:000000000-AWYW1:1:2106:2225:16032 2:N:0:TCTACTCTATACCTGT
CCCAACTATCCCTATTAATCATTACGTCGATCCTAGAAACCAACAAAATAGAATCAAACGTCCTATTTCATTATTCCATGCTAATGTATTCAAGCGTATGCCTGCTTTAAACACTCTCATTTTTTCACAGTAACAGTCCTGACTCCCCAAGACACCAAATTAATGACATCAAGGTTCTTCAGAAGAGAGAAACCAGTAATGATAGTACGTACCTAAGCACGACCAACATACTGATCCCGAAATCCAACTACGACCTTAGCTCGGAAGAGCGTCGTGTGGGGAAAGAACAGGTAGACGTAGA
+
C@C@CE@FGFG8FEFG@@FG<CAFGCFFD@CFGFGGGGGGGCEGGDECGF<@EFFFFAGECFCECCGGGGFGGCDFGCD@FF@FGCAE,CCFE9EEFFC@F9,CF?FDAEFAEFG@E,EBFF<DCFF,?<FCFGF?@?@FF;,C=FC+E+,@FEE?E8D,E,;,9,@FGGFFG,+42@8A9,;@=6>=EF=DEG8FACEF,=DEF<FG>FGF6=FF?AEFDA5A@FF>5<@+1?;8F@D=*)**/;>ABFFFF))(*83*/95/.42((52(46(6()(/,)4)(717124))0)*0(*,-
@M03152:184:000000000-AWYW1:1:2106:17724:16044 2:N:0:TCTACTCTATACCTGT
CCCAACTATCCCTATTAATCATTACGTCGATCCTAGAAACCAACAAAATAGAATCAAACGTCCTATTTCATTATTCCATGCTAATGTATTCAAGCGTATGCCTGCTTTAAACACTCTAATTTTTTCAAAGTAACAGTCCTGATTCCCCAAGACACCAAATTAATGACATCAAGGTTCTTCAGAAGGGAGAAACCAATAATACCAGTACGTACCGAGGCACGACCAACAAATTGGTCCCGAAATTCAACTACGAGCTTAGATCGGAAGAGCGTCGTGTAGGGAAAGAACAGGTAGTGTAAAG
+
CCCCCGGGGGGGGGGGGGGGGGGGGGGGGGGGGGGGGGGGGGGGGGGGGGGGGGGGGGGGFGGGGGGGGGGGGGGGGGGGGGGGGGGFGGGGGGGGGGGGGGGGGCFFGGGFGGGGGGFGGGGGGFGGGGGGGGGFGFGGGGGGGGGGGGGGGGGGGDGGGGGGDFGGGGGGGGDGFGGGGGGFGDEFGGGGG8FGGGDFGF+D8?DGCDFF>CEFFEFFFFFFFFFFFFAFFFAFABGDFFFFFFFFFGFF@CAFAC<EC<66;?@FF@9906(34;A<<415:??40(1893.)*)*))
@M03152:184:000000000-AWYW1:1:2106:7155:16134 2:N:0:TCTACTCTATACCTGT
CCCAACTATCCCTATTAATCATTACGGCGGTCCTAGAAACCAACAAAATAGAACCGCACGTCCTATTCTATTATTCCATGCTAATGTATTCGAGCATATGCCTGCTTTGAACACTCTAATTTTTTCAAAGTAAAAGTCCTGGTTCCCCAGCACACCCAGTAAAGGGCATGAGGTTAGCCAGAAGGAAAGATCCGGCCGAACCAGTGCACGCGGTGAGGCGGACCGGTCAGCCAGACCCGAAATTCAACTACGAGCTTAGATCGGAAGAGCGTCGTGTAGGGAAAGAACAGGAATTGTTAGG
+
CCCCCGGGGGGGGGGGGGGGGGGGGGGGFGGGCGFGGGGGGGGGGFEGGGEFGGGGGGG@CFFED<FFCEGGFGGGGGDEFEF9EDGEFFFGGGGGGGGFFGCFGGFFFGGGFGGGFC<FFFFFGGGF<EFEEFFCE;EGC@FGCCEDFEGE4@ECC+==BFGC,+@CFFGFGFGGG;DFDGGG6DFFFGCGG6@5@C*<EGGBF4AGGFGDC?*)/)55).:;B>6D5F?FF<(15:C65156=@9BBC::8<>0644<):?F0<>020-,-,,-..6<:)2)4??01((((+)1/)2).
@M03152:184:000000000-AWYW1:1:2106:9535:16322 2:N:0:TCTACTCTATACCTGT
CCCAACTATCCCTATTAATCATTACGTCAATCCTAGAAACCAACAAAATAGGATCGAACGTCCTATTTCATTATTCCATGCTAATGTATTCAAGCGTTAGCTTGCTTTAAACACTCTAATTTTTTCAAAGTAACAGTCCAAATTCCCCGCAACACCAAATTAATGGCATTACGGATCATCAGGAAGGAGGAATCAGTGGGACCAGTACATACCAGAGGCATGACCAACCTACTAACCCCGAAATTCAACTACGAGCTTAGATCGGAAGAGCGTCGTGTAGGGAAAGAACAGGTATGTGTAA
+
CCCCCGGGGGGGGGGGGGGGGGGGGGGGGGGGGGGGGGGGGGGGGGGGGGGGGGGGGGFGFGGGGGGGGGGGGGGFGGGGGFGGGGGGGGGGGGGGGGGGGGGGGGGGGGGGGGGFGGGGGGGGGGGEGGGGGGGGGGGGGGGGGGGGGGGGGGGGGGGGGGDGAFFGGGGDFGGGCDGGGGGGFGGFGDEFGDCAFF?A7CDFDFFGGCGGFG6AFF=?F5C=EEFFFFEFFGECA9D94>B2B+@AEFA39D:>B17@E7?@DFFB@31(,24-3.:BF>1;:)3:(13:4EAF@)0-)
@M03152:184:000000000-AWYW1:1:2106:13373:16395 2:N:0:TCTACTCTATACCTGT
CCCAACTATCCCTATTAATCATTACGTCGATCCTAGAAACCAACAAAATAGAATCAAACGTCCTATTTCATTATTCCATGCTAATGTATTCAAGCGTATGCCTGCTTTAAACACTCTAATTTTTTCAAAGTAACAGTCCTGATTTCCCAAGACACCAAATTAATGACATCAAGGTTCTTCAGAAGGGAGAAACCAGTAATGACAGTACGTACCGAAGCACGACCAACATACTGATCCCGAAATTCAACTACGAGCTTAGATCGGAAGAGCGTCGTGGAGGGAAAGAAAAGGCATGTGGAAA
+
9CCCCGGGGGFFCGGGGGGGGFGGGGGGFGGGGGGGCFGGGGGGGGGGGGGGGGGFGFFFCCFGGGGGGGGGGGGGGGGGGGGGGGGGGGGGGGGGGGGGGGGGGGGGGFFCDGGGGGGGGGGGGGGFBCAFGFGGGFFGFGGGGGGGAEFFGGDFGGGGGGGGGFGGGGGGDG==DGGGCFFFGFG:CEFGGGGGGFFFGCGEGFFGGFFFGGGD>A@FBFB=AB>FFA6BEFEF>=DABBAC@BEFFGF9@*8>A=3>487;776@;89,(,63(83;(56)(04(.,((,2(*1-*)-
@M03152:184:000000000-AWYW1:1:2106:5843:16534 2:N:0:TCTACTCTATACCTGT
CCCAACTATCCCTATTAATCATTACTTCGATCCTAGAAACCAACAAAATAGAATCAAACGTTCTATTGCGTTATTCCATGCTAATGTATTCAAGAGAGAGCGTGCTTTAAACTCTCTAATTTTTTCAAAGTAACATCTCTGATTCCCCATGACACCAGATTAATGACATCATTGTTCGTCAGAAGGTAGGAATCAATAATACCAGTACGTACAATAGCATGACCAATAAATTGATACCGAAATTCAACTACGAGCTTAGATCGGCAGAGCGTCGAGTAGGGAAAGAAAAGAATGCGTTATA
+
CC@<CCG?FGGGGGFGGGGADFDFG,FFB,<FFGD,CEFFFFFGGGGCA@@FEFFFG9;,6,,6,6@,C76BC,C,,,<C,,9,6,5,9<<FF,,6,@<,,+8:FFF9F<DG,<<FE,<<FF<A:AFF9F<FGED,,,,5C,,A;4=,,94DE9F+@,9>B=FC,EFGDDF,,,6@DC==6@=;+,8DE@8B,,,,3D,=,2=6@<++6;+6+6,+30*+0:?CE5):*=;?++3+B5DDAB97BFC>7?*)-3956:*/1/(/(-(-(-2,(((./;)71;;:@)(((/((.2)).(*(.
@M03152:184:000000000-AWYW1:1:2106:14937:16610 2:N:0:TCTACTCTATACCTGT
CCCAACTATCCCTATTAATCATTACTTCGGTCCTAGAAACCAACAAAATAGAACCAAAGTCCTATTCTATTATTCCATGCTAATGTATTCAAGCGAAAGCCTGCTTTAAACACTCTAATTTTTTCAAAGTAAAAGTCCTGGATCCCCTGCGCACTCAATTAAGGGCACACAGGTTCCCCAGAAGGAAAGACCCGACCAGAGGCAGTGCTTACCTTGCGGCAAGACCACCCAGCCAGGTCCGAAATTCAACTACGAGCTTAGATCGGAAGAGCGTCGTGTAGGGAAAGAACAGGTATGGTTA
+
CCCCCGGGGGGGGGGGGGGGGGGGGGGGGGGGGGGGGGGGGGGGGGGGGGGGGGGGGGGGGGGGGGGGAFGFGGGGGGGGGGGGGGGGGGGGGGEGGGGGGGGGGGGGGGGGGGGFGGGGGGGGGGGGGGGGGGGGGGGGGGGGGFGGGGGGGGGGGGGGGGG?F6EGGGGGGFGFGGGGGFGGFGGGGGGGGGEGCD:FF7CAE?FGGFFGGGGFFEFFBBABDFB>?5>AFGFGF=F36@FF486C?7FEFD5<EFE<34<?@FF;BB<0;416(8429??F07,:<::1(266)(*))
@M03152:184:000000000-AWYW1:1:2106:14897:16620 2:N:0:TCTACTCTATACCTGT
CCCAACTATCCCTATTAATCATTACCCCATTCCCAATGATAAACCAGCGGAAACAGGAACGGGGTCCTATTCCATTATCCCATGCTGACGTATTCAACGGCGAGATTTTTCGCGCCCGCTTTGAACACTCTAATTTCCTCAAGGTAAAAGGTCTGGGCCCCGGAAGAAAGAAGGGTTGCCCCCTCTTTCTCCCTCAACGCCCTTAACCCGAGTCAACGGGAACGGACGGGGCACCAGAGGGAGGAGGTGGATAAGCCGGTACTCCCCGAACGTGCGGTGGACCCGTCTCATCTCACCCCGC
+
CCCCCGGGGGGGGGGGGGFGGGGGGGGGGGGGGGGGGGGGGCGGGGGGGGGGGGGGGGGGGGGGGGGGFGCFGFGCFGG9FGGGGGGAFGGGGGGGGGGGGG@FGG9FFGGGGGGGGGGGEFGFGGGGGGGGCGGG9FFGGGGC9DC,EAEGFFGCEGGGGCCCEEC?CFGGGFGGGCGGGGG@CFFFFFGFF:C>EG48EC):C+8C<5/)1>1:=89>DF)6017>>:>E>3:552*3@,<6BB:717>>AG?263((-(.-(((--399,4(-()(7(/(),.-(4)).-0)1>(72(
@M03152:184:000000000-AWYW1:1:2106:13323:16735 2:N:0:TCTACTCTATACCTGT
CCCAACTATCCCTATTAATCATTACGTCGATCTTAGAAACCAACAAAATAAGATCAAACGTCCTATTTCATTATTCCATGCTAATGTATTCAAGCGAATGCCTGCTTTAAACACTCTAATTTTTTCAAAGTAACAGTCCTGATTTCCCACGACACCAAATTAATGACATCGTGGTTCGTCAGAAGGGAGAAACCGACAGGGCCAGTACACACCAGAGGCGCGACCGACCCGTCGATCCCGAAATTCAACTACGAGCTTAGATCGGAAGAGCGTCGGGTAGGGAAAGAACAGGTATGAGTAG
+
CCCCCGGGGGGGGGGGGGGGGGGGGGGGGGGGGGGGGGGGGGGGGGGGGGGGGGGGGGGGFFGGGGGGGGGGGGGGGGGGGGGGGGGGGGGGGGGGGGEGGGGGGFGGGGGGGGGGGGGGGGGGGGGGGEGGGGGCEFFGGGGGGGGGFFGGGGG6DFGGGGDFGDGGGGGGCEGGGGGGGGFECGGGGGGGGDCE:DGACCDDCCFGFFGGDGFFF>94?@A59@;DA>@8AD;3;<CDE13:@?FFAFFFFG:()()4::9?B?((.(49909(()(4:>:>:FB<1:?3)+)0*)0.-
@M03152:184:000000000-AWYW1:1:2106:5687:16771 2:N:0:TCTACTCTATACCTGT
CCCAACTATCCCTATTAATCATTGCTTCGGATTCTGAAAACCAACAAAATAGAACTGAGGCCCTATTTCATTATTCCATGCTAATGTATTCAAGCGTACGCTTGCTTTAAACACTCTAATTTTTTCAAAGTAAACGTCCTGGTTCGGCCGCCGAGCCCAGTTAAGGGCCGACGTTCCCCCAGAAAGAGGTGGTCCGAAAACCGGCAGTACAGACCTTGCGGCCGACCGCCGTTGGGCCACCGAAATTCAACTACGAGCTTAGATCGGAAGGGCGTCGTGGGGGGAAAGAACAGGAATTGGT
+
BCCCCFFGGGGGGGGGGGGGGGGGGGGGGGGGGGGGGGGGGGGGGGGGGGGGGGGGGGGGGGGGGGGGGGGGGGGGGGGDGGGGGGGGGGGGGGGGGGGGGGGGGEFGGGGGGGGGGGGGGGGGGGGFEGGGGGGGGGGGGGGFGGGGGEGGGGGGGGGGGGGGGGGDCDGGGEDFFFDGGGGGFGGGGGGGCCCEEDGBGGG@GDFFGFGGGFGAFC@FFFFBB@BFBDFDFGFGF1D?>BFFFFB4<FFF?470;>9.-)-.--380((--(((-)-((84.3)411?0837(0/)*,)
@M03152:184:000000000-AWYW1:1:2106:14478:16789 2:N:0:TCTACTCTATACCTGT
CCCAACTATCCCTATTAATCATTACTTCGGTCCTAGAAACCAACAAAATAGAACCAAAGTCCTATTCTATTATTCCATGCTAATGTATTCAAGCGTAAGCCTGCTTTAAACACTCTAATTTTTTCAAAGTAAAAGTCCTGGATCCCCAACGCACTCAATTAAGAGCACGCTGGTTCCCCAGAAGGAAAGACCCAACCAGAGCAGTGCTTACCTTGCGGCAAGACCACCCAGCCAGGCCCGAAATTCAACTACGAGCTTAGATCGGAAGAGCGTCGGGTAGGGAAAGAACAGGTATGTGGAG
+
CCCCCGGGGGGGGGGGGGGGGGGGGGGGGGGGGGGGGGGGGGGGGGGGGGGGGGGGGGGGGGGGGGGGGGGGGGGGGGGGGGGGGGGGGGGGGGGGGGGGEGGCFGGGGGGGGGGGGGGGGGGGGGGGGGFGGGGGGCFGGFGGGGFGGGGDGGGGGGGGGFCF8?FFDGGGGFGGGGGGGGGGGGGGGDGGGGGGCGD?E6CDGFFFGFGFGG75<>)9B=FB=4B:9>BF5CBFF=C=EF:>A6CFFGF@8DDFB(;EECEFF?@6383;>?>2>796?>?F:733042()+.</)*-(
@M03152:184:000000000-AWYW1:1:2106:6150:16847 2:N:0:TCTACTCTATACCTGT
CCCAACTATCCCTATTAATCATTACGGCGGTCCTAGAAACCAACAAAATAGAACCGCACGTCCTATTCTATTATTCCATGCTAATGTATTCGAGCATATGCCTGCTTTGAACACTCTAATTTTTTCAAAGTAAAAGTCCTGGTTCCCCAGCACACCCAGTAAAGGGCATGAGGTTAGCCAGAAGGAAAGATCCGGCCGAACCAGTGCACGCGGTGAGGCGGACCGGTCGGCCAGACCCGAAATTCAACTACGAGCTTAGATCGGCAGAGCGTCTGGTAGGGACAGAACAGGGAGTTGTGGT
+
CCCCCGGGGGGGGEGGGGGGGGGGGGEGGGGGGGGGFFGGGCCGG@GCFFGC<EGGGDGGGGGGFAFFGGGGFGGGGGGGGGCFFGGDFGGGFEF@F9FCFGGFGGGGDEFG9=AFFA9FGGGGGGEF9FFFAFF9EEEGG8EGFGGGGGGCGFGGG+6@D:CDFGGGGGDCGDCEF>D?DFC8CFFGGGGGGFGDGG5@GDDDC*++;5DD48E>FFDD>;>;;0,<>>BDFF:7>:C;>>79FFFF<FF(17>;F).)661:0278:16-((4(6=)385(535).8<?((1(.1.*,(
@M03152:184:000000000-AWYW1:1:2106:8051:16961 2:N:0:TCTACTCTATACCTGT
CCCAACTATCCCTATTAATCATTACGGCGGTCCTAGAAACCAACAAAATAGAACCGCACGTCCTATTCTATTATTCCATGCTAATGTATTCGAGCATATGCCTGCTTTGAACACTCTAATTTTTTCAAAGTAAAAGTCCTGGTTCCCCAGCACACCCAGTAAAGGGCATGAGGTTAGCCAGAAGGAAAGATCCGGCCGAACCAGTGCACGCGGTGAGGCGGACCGGTCAGCCAGACCCGAAATTCAACTACGAGCTTAGATCGGAAGAGCGTCGTGTAGGGAAAGAACAGGTATGTGTAGA
+
CCCCCGGGGGGGGGGGGGGGGGGGGGGGDGGGGGGGGGGGGGGGGGGGGGGGGGGGGGGGGGGGGGGGGGGGGGGGGGGGGGGGGGGGGGGGGGGGGGGCFGGGGDFGGGFGGGGGGGGGGGGGGGGGGGDAFGGGGGGGGGGGGGGFGGGGGBEGGGGGGGGGGGGFGGFFGFGFFCGDFGEDGDGFFGCCFCEGGGGFGGGFGFFGGFGDGGGFFFBDE>A9@B9:B>:@FGFC><D;E>>)8BB=>FFB?GD6:A?A4)41:6>BBF0((-(38>67?4?52511<:B72+,*1:C))
@M03152:184:000000000-AWYW1:1:2106:5770:17029 2:N:0:TCTACTCTATACCTGT
CCCAACTATCCCTATTAATCATTACGTCGATCCTAGAAACCAACAAAATAGAATCAAACGTCCTATTTCGTTATTCCATGCTAATGTATTCAAGCGTGAGCCTGCTTTAAACACTCTAATTTTTTCAAAGTAACAGTCCTGATTCCCCAAGACACCAAATTAATGACATCATGGTTCGTCAGAAGGTAGAAATCAATAATACCAGTACGTACAATAGCACGACCAATAAATTGATCCCGAAATTCAACTACGAGCTTAGATCGGAAGAGCGTCGTGTAGGGAAAGAACAGGAATGATTAGA
+
CCCCCGGGGGGGGGGGGGGGGGGGGGGGGGGGGGGGGGGGFGGGGGGGGGGGGGGGGGGGGGGGGGGGGGGGGGGGGGFFGGGGGGFGFGGGGGGDGGGGFCEGG@GGGGGGGGGGGGGGGGGGGGGGGABGGGGGGGGGGGFFGGGFGGGGGGGGGGGGGGGGGGGGGGGD8DDGGGGGGGGGGGGGGGGGG;DGGFFBD=DDFFFGGFGGDG;FC8AFEAE9@DBFFFF>AG@8@@CDBAA6@FFFEF*69:>9AE=EEFF28<@FD1612218,).7;FF41A?(33((4+)**.0))
@M03152:184:000000000-AWYW1:1:2106:21656:17256 2:N:0:TCTACTCTATACCTGT
CCCAACTATCCCTATTAATCATTACATCAGCCTTAGAAACCAACAAAATAAGACCAACGTCATATTCTGTTATCTCATGCCGTAATATTTAATGGCAAGGTTACGCCTGCTTTGACCACTCTAATTTTTTCAAAGTAAATGATTGGAAATGGTTGCCCACTATCCAAACGTAGGAAGCCCAGACCCAGCCACGCAACAAGGACAAGCTTTGCCCTGAATGCCCCCGAAATTCAACTACGAGCTTAGATCGGAAGATTGTCGCGTAAGGAAAGAATGTGGGAGCGTAACTCGTGGTAGGGAG
+
CCCCCGGGGGGGGGGGGGGGGGGGGCGG9<,C;EFGGGGGGGGGGGGGGGFGD<FCGC@6CC66,C,C,6CC@<,C9,,,,68C6C@6E,<,,CCBF<,BA,5@F::E<E45,:<,,B,A,CAEF<,5C:,C<<BEC;EFAABFG@>B9E>,9>=F9DFEFF;9=AFG+6+68C68886=DCF>+@==8+@=@8+@=DFDGF7)5*;+:@++3=,;95*++)9=55>B**68=F:+;>55)-538/>17*/(()).1).)/(,(((/;<1((/,)-)1)-(7()()-())-,.*(0*(*(-
@M03152:184:000000000-AWYW1:1:2106:15541:17369 2:N:0:TCTACTCTATACCTGT
CCCAACTATCCCTATTAATCATTACGTCGATCCTAGAAACCAACAAAATAGAATCAAACGTCCTATTTCATTATTCCATGCTAATGTATTCAAGCGTATGCCTGCTTTAAACACTCTAATTTTTTCAAAGTAACAGTCCTGATTCCCCAAGACACCAAATTAATGACATCAAGGTTCTTCAGAAGGGAGAAACCAATAATACCAGTACGTACCGAGGCACGACCAACAAATTGGTCCCGAAATTCAACTACGAGCTTAGATCGGAAGAGCGTCGTGTAGGGAAAGAACAGGGAAGTGGAGA
+
CCCCCGGGGGGGGGGGGGGGGGGGGGGGGGGGGGGGGGGGGGGGGGGGGGGGGGGGGGGGGGGGGGGGGGGGGGGGGGGGGGGGGGGGGGGGGGGGGGGGGGGGGGDGGFFFGGGGGGGGGGGGGGGGGGGGGGGGGGGGGGGGGGGGGGGGGGGGGGGGGGGGGFFGGGGGGGFGGGGGFGGGGG>FGGFGGGGGGGGFGF8DGFFG6FFFG>EDFEDFF=B>BFFFAAAB:CEGA@GFEFAE6BE+>FFDFGFFFEEF?E@@FFFFF;@((66<?4:<:5<F?4147(,((*-/*)2((
@M03152:184:000000000-AWYW1:1:2106:6010:17384 2:N:0:TCTACTCTATACCTGT
CCCAACTATCCCTATTAATCATTACGTCGATCCTAGAAACCAACAAAATAGAATCAAACGTCCTATTCCGTTATTCCATGCTAATGTATTCAAGCGTGAGCCTGCTTTAAACACTCTAATTTTTTCAAAGTAACAGTCCAGATTCCCTGCAACACCAAATTAATGGCATTACAGTTCATCAGGAAGGAGGAATCAGTAAGACCAGTACATACCGGTGGCATGACCAGCCTACTAACCCCGAAATTCAACTACGAGATTAGATCGGAAGCGCGTCGGGTAGGGAAAGAACAGGTAAGGTTAG
+
CCCCCGFGGGGGGGGGGGGFGGGGGGGGGGGGGGFGGGGGFGGGGGGGGGGGGGGGGGGGGGGGGGGGGGGGGGGGGGGGGGGGGGGGGGGGGGGGDGGGGAFEFGFGGGGFGGGGGGGGGGGGG8FGGGGGGGGGGGGGGGGGGGGGGGGGGGGGGGGGGGGGGGGGGGD;D@D8DE@EDFC=FGGGGGGG,EDFGGGFGG68@?FFGFGGGGGFFBDFFCFE@@DF908?6DEF58/:>>>49CEFFGFEDGE(/6>@EEE(:712(4291(4(4)46?525<FBF(:(3.3)6))*.(
@M03152:184:000000000-AWYW1:1:2106:8045:17418 2:N:0:TCTACTCTATACCTGT
CCCAACTATCCCTATTAATCATTACGGCGGTCCTAGAAACCAACAAAATAGAACCGCACGTCCTATTCTATTATTCCATGCTAATGTATTCGAGCATATGCCTGCTTTGAACACTCTAATTTTTTCAAAGTAAAAGTCCTGGTTCCCCAGCACACCCAGTAAAGGGCATGAGGTTAGCCAGAAGGAAAGATCCGGCCGAACCAGTGCACGCGGTGAGGCGGACCGGTCAGCCAGACCCGAAATTCAAATACGAGCTTAGATCGGAAGAGCGTAGCGGAGGGAAAGAACAGGAGTGTGAGAA
+
CCCCCGGGGGGGGGGGGGGGGGGGGGGGGGGFGGGGGGGGGGGGGGGGGGGFGFGGDEEEGFGGGGGGGGCFFGGGGFGGGGGGGDDFFGGGGGGGFCGFGGGGGGGGCDFGGGGGGGGGGGGGGFGGGG?AFGGGG9EFEEFGGGDFGDEGFFFGGGGGGFC8ECEGGGGGFGGGGGGGGGC7?FG,,54EFC6?CDE>E?99?FFFFFCCD9*2A620)6):;@(0577FFGFFF<D>5476=F<*)0*42>30)62).-,--3(,((4(-3(-2:;9>3:5()4.87<((2(**)0))
@M03152:184:000000000-AWYW1:1:2106:20234:17462 2:N:0:TCTACTCTATACCTGT
CCCAACTATCCCTATTAATCATTACATCAGCCTTAGAAACCAACAAAATAAGACCAACGTCATATTCTATTATCCCATGCTGTAATATTCAATGGCAAGGTTACGCCTGCTTTGAACACTCTAATTTTTTCAAAGTAAATGATTGGAAGCGGTTGCCCACTATCCAAACGTAGGAAGCCCAGACCCAGCCACGCCACAAGGACGAGCTTTGGCCTGAATGCCCCCGAAATTCAACTACGAGCTTAGATCGGAAGAGCGTCGTGTAGGGAAAGAACAGGTATGGGTAAAACGGGGTGGGCGG
+
CCCCCGGGGGGGGGGGGGGGGGGGGGGGGGGGGGGGGGGGGGGGGGGGGGGGGGGGGGGGGGGGGGGGGGGGGGFGGGDGGGGGGGGGFFGGGGGGGGGGGGGGGDGGGGGGGGGGGGGFGGGGGGGGGGGGGGGGGGGGGFG9EGGGCEGCGEGGGGFGGGGGFGFGGGGGGGGGGGCDDFFFFFFFGGGCGGFGGGGFFF?@GFFDFFGGFFDFFFEFA@A=AABF5AC8BGFGFF5>EF4(@FFAEGFFFGFDA;6(:(6:@EAF:::<:?780>44))()(*())),(-:-3<(*-,
@M03152:184:000000000-AWYW1:1:2106:16962:17464 2:N:0:TCTACTCTATACCTGT
CCCAACTATCCCTATTAATCATTACGTCGATCTTAGAAACCAACAAAATAAGATCAAACGTCCTATTTCATTATTCCATGCTAATGTATTCAAGCGAATGCCTGCTTTAAACACTCTAATTTTTTCAAAGTAACAGTCCTGATTTCCCACGACACCAAATTAATGACATCGTGGTTCGTCAGAAGGGAGAAACCGACAGGGCCAGTACACACCAGAGGCGCGACCGACCCGTCGATCCCGAAATTCAACTACGAGCTTAGATCGGAAGAGCGTCGGGTAGGGAAAGAACAGCAATGTGTGA
+
CCCCCGGGGGGGGGGGGGGGGGGGGGGGGGGGGGGGGGGGGGGGGGGGGGGGGGGGGGFGFFGGGGGGGGGGGGGGGGGGGFGGGGGGGGGGFGFGGGGGGGGGFEGGGGGGGGGGGFGGGGGGGGGGGGFGG9FGGGGGCFGGGGGGGGGGGGCFFGGGGGGGCGGFDGGGGGGGGGGEFCF=FFEGGGGGGFGGGGGFGGD>EFFCGFGGDFCAFF4*::;5>>BFFFF)8DFCFD4<>>>:7@BFFD)4(97>526<4<D0218,(,(,(--(()(-4),<(7,.,((((*)*152.)
@M03152:184:000000000-AWYW1:1:2106:19871:17519 2:N:0:TCTACTCTATACCTGT
CCCAACTATCCCTATTAATCATTACATCAGCCTTAGAAACCAACAAAATAAGACCAACGTCATATTCTATTATCCCATGCTGTAATATTCAATGGCAAGGTTACGCCTGCTTTGAACACTCTAATTTTTTCAAAGTAAATGATTGGAAATGGTTGCCCACTATCCAAACGTAGGAAGCCCGGAACCAGCCACGCCACAAGGACGAGCTTTGGCCTGAATGCCCCCGAAATTCAACTACGAGCTTAGATCGGAAGAGCGTCGTGCAGGGAAAGAACAGGAGTGTGTAGATCTCGGCTGTTGA
+
9CCCCGGGFFFGGGGGGGGFDGGGGGGGGGGGDGGGGGGGGGGGGGGGGGGGG?GFG7BFFCFFGGGGGGGGGGGGGGGFGGGGGGGGGGGGGGGGGGGGGGFEG>FCFGGGGGGGGFGEF,AAFGGGCG<FFEGGE;BFGGGFFCEGGGGGFEGGGGGGGGGGGGGGGGGGDGFCDEGFDGG+=DDD8EGGEGECE6DFFGGBCEED*+3;CF??F5;EACFFB2/?B;:CFFE=AE*(0(87AAEFFG><@55()6(69.3(/).24??:(8??14((.<-*(*).))))(*()0.*.)
@M03152:184:000000000-AWYW1:1:2106:2578:17532 2:N:0:TCTACTCTATACCTGT
CCCAACTATCCCTATTAATCATTACGTCGATCCTAGAAACCAACAAAATAGAATCAAACGTCCTGTTTCATTATTCCATGCTAATGTATTCAAGCGTATGCCTGCTGTAAACACTCTAATTTTTTCAAAGTAACAGTCCTGATTCCCCAAGACACCAAATTAATGACATCAAGGTTCTGCAGAAGGGAGAAACCAATAATACCAGTACGTACCGAGACACGAACAACAAATTGGTCCCGAAAGTCAACTCAGACCTTAGCTCGGGAGAGCGTCATGCAAGGAAAGAACAGGAATGGTAGGA
+
6ACCCGGGEFGGGGGGFFDFGFFGGGGD:C,CFGGGG<FCFCGGGFGFGFGGG@A@CEEG<DFGFFFDEFCFGFFGDFGG?EFFGFFGAFGCDFGC,FEGGGFDDF,C<?A?FEGFF9FFBFGGGFF@DFEFGC,AF,EF9?=@@FEF,B@?@8=++,9=D,9@;4=ADGFA=A8DD9=;?=FFCCC8=E8DDGGCC+@+2?8:@9DF?DA+=CEE*:CF>5*1)8)*3AC+4*1+*774?)*11+>8C**)3*00;*78*/(((,.(,(..((,1)*))()()()..(((((+4)/-*4)
@M03152:184:000000000-AWYW1:1:2106:21775:17540 2:N:0:TCTACTCTATACCTGT
CCCAACTATCCCTATTAATCATTACGGCGACTCTAGAAACCAACAAAATAGAACCGCGCGTCCTATTTTATTATTCCATGCTAATGTATTCAGGCATAGGCCTGCTTTGAACACTCTAATTTTCTCAAGGTAAAGGTCCTGGTTCCCCGACGCACACCAACAAAGGGCACGCCGGCTCACCAAGAGGTAAGGCCCGCCCAGACAGTACGTGCCGTTAGGCAGACCGCCCGGCCAGGCCCGAAATTCAACTACGAGCTTAGATCGGAAGAGCGTCGTGTAGGGAAAGAACAGGGAGGTGTGA
+
CCCCCGGGGGGGGGGGGGGGGGGGGGGGGGGGGGGGGGGGGGGGGGGGGGGGGGGGGGGGGGGGGGGGGGGGGGGGGGGGGGGGGGGGGGGGGGGGGGGGGGGGGGGGGGGGGGGGGGGGGGGGGGGGGFGGGGGGGGGGGGGGGGGGGGGGGGGGGGGGGGGGGGGGGGGGGGGGGGGGGGGGGGGGGGGGGGGGGGGFGFF@FFFGGFGGCDGBBEFFFFFF;>>BFF6:ED0C3?GBEBB?6@AFDC68<GFFFFFFF>9??F((.(19>6>1:)8AAF0>?)(.(.(,(2(0<2*()
@M03152:184:000000000-AWYW1:1:2106:21003:17558 2:N:0:TCTACTCTATACCTGT
CCCAACTATCCCTATTAATCATTACGGCGGTCCTAGAAACCAACAAAATAGAACCGCACGTCCTATTCTATTATTCCATGCTAATGTATTCGAGCATATGCCTGCTTTGAACACTCTAATTTTTTCAAAGTAAAAGTCCTGGTTCCCCAGCACACCCAGTAAAGGGCATGAGGTTAGCCAGAAGGAAAGATCCGGCCGAACCAGTGCACGCGGTGAGGCGGACCGGTCAGCCAGACCCGAAATTCAACTACGAGCTTAGATCGGAAGAGCGTCGTGTAGGGAAAGAACAGGGAGGTGTAGA
+
CCCCCGGGGGGGGGGGGGGGGGGGGGGGGGGGGGGGGGGGGGGGGGGGGGGGGGFGGGGGFGGGGGGGGGGGGGGFGGGGGGGGGGGGGGGGGGGGGGFGGGGGGEGGFGGGGFGGGGGGGGGGGGGGGGGGGGGGGFGGGGGGGGGGGGGGGGGGGGGDGGFGGGGGFGFFGFGGGFGDFFGGGGGGCCCFFGGGCDGDEGGBFFFGGFGGGGGFAABFFFE6BF0)8>>?:F?*<?G0B>@4@8>F9F46?D@;445<)613,39:B?;1:>9??FFFF?6F65:7::3(4*,)))::)
@M03152:184:000000000-AWYW1:1:2106:11936:17613 2:N:0:TCTACTCTATACCTGT
CCCAACTATCCCTATTAATCATTACGTCGATCCTAGAAACCAACAAAATAGAATCAAACGTCCTATTTCATTATTCCATGCTAATGTATTCAAGCGTATGCCTGCTTTAAACACTCTAATTTTTTCAAAGTAACAGTCCTGATTCCCCAAGACACCAAATTAATGACATCAAGGTTCTTCAGAAGGGCGAAACCAGTAATGACAGTACGTACCGAAGCACGACCAACATACTGATCCCGAAATTCAACTACGAGCTTAGATCGGAAGAGCGTCGTGTAGGGAAAGAACAGGTAATGGGAAA
+
CCCCCGDFFGGGGGGGGGGGGGGGGGGGGGGGGGGGFGFFFGDFG@EGGGGGFGGGGGGGFGGGGGGGGGGGGGGGFFGGGFGFFGDGCFGGGGGGFFGGGGGGF=?FFGGGGGDFGFGGGGGGEDA<F9BFFGGGG9EFFFGGFFGGGGGGGFGCCDGGGGGGD8EGGGGG?FFA?FFGCEGFCFC+@EGGGGGGGCEBAFDDFDFGDFFDGDGF*@CF>A>)4>AFAFE6BG?8F)C@B@FE=FC+@DF(55>:63)7)<<<DFFF;816/3(3,)621.30(83(47(.)+)**(*,(
@M03152:184:000000000-AWYW1:1:2106:8262:17779 2:N:0:TCTACTCTATACCTGT
CCCAACTATCCCTATTAATCATTACGGCGACTCTAGAAACCAACAAAATAGAACCGCACGTCCTATTTTATTATGCCATGCTAATGTATTCGGGCGTAGGCCTGCTTTGAACACTCTAATTTTCTCAAGGTAAAAGTCTTGGTTCCCCGACACACCCAGTGAAGGGCATGCCGGCTCACCAAGAGGTAGAACCCGGTCCAGCAGTACACACCGTGAAGGCGGACCACCGTACCCGGTCCGAAATTCAACTACGAGCCTAGATCGGAAGAGCGTCGTGTAGGGAAAGTACAAGGATGGTTAA
+
CCCCCGGGGGGGGGGGGGGGGGGGGGGGFCGGGGGGGGGGGGGGGGGGGGGGGGGGGGGGGGGGGGGGGGGCFFGGGGGGGGGGFGGFGGGGGGGECFGGGGGGGGGGCFGFFFGGGG?<EGGGF?EFGGGFGGFCFFGGG98DAFF:EECEGGGGGGGB9DAGCEGDDC?FC>C@DEFGGG,,;>FEFFGGCGEECGCFGGFD9FFFCFDGGF=?:A@F>95(.==F>.(50*-).4>1>FB2*/)9<:;?(151)4)(.6<?(4:41:((((,-,)()..(04:)-6).).*))..*.)
@M03152:184:000000000-AWYW1:1:2106:26434:17782 2:N:0:TCTACTCTATACCTGT
CCCAACTATCCCTATTAATCATTACCTCGGTCCTAGAAACCAACAAAATAGAACCAAAGTCCTATTCTATTATTCCATGCTAACGTATTCAAGCGTAGGCCTGCTTTAAACACTCTAATTTTTTCAAAGTAAAAGTCCTGGATCCCCAGCGCACTCAATTAAGAGCAAGTTGGTTCCCCAGAAAGAAAGATCCGACCAGAGCAGTACTTACCATTGGCAAGACCACTCAGCCGGACCCGAAATTCAACTACGAGCTTAGATCGGCAGATCGTCGTGTAGGGACAGAACCGTCAGATGTAGA
+
CCCCCGGGGGGFFFGFGGGGGGGGGGGGGGGGGGGGGDEFGFGGGDGGGGFGDFGGGF8FEGGFFGGGGGGGGGGGGGGGCFGGGFGGGGGGFCBFGDG98FFFFFFGGGGGGGGGG,FEGGAFGGGAFGGGGGGCECEF8EFDDGGGGGGDGGFGEBDFGGE8,46,669=D+?A+>DG>DFGGFGG?DDEC8>8EDDFGFG@FFFGDFG?FFFF5ACA>@FCFF5CFF3A*7@GB=<>B=A4AFFF?<A17882)974)?;(,69;.;?806((..))1?(>??70(((-(2)164><)
@M03152:184:000000000-AWYW1:1:2106:20320:17865 2:N:0:TCTACTCTATACCTGT
CCCAACTATCCCATTAATCATTACTGAGGTCCCAGAAACCAACGAAATCAGGACCCCAGTCCTGTTCCATTATCCCATGCTGAAGTATTCAAGGCTCGATTGCCTGCTTTGAACACTCTAATTTGCTCAAAGTAAAAGAGTAGGAACCCCAGCAAAGCCGTGGGCAGAGTTGCCCCCACCACGCCGACTGCCTTTGACCGCCACCCAGTTAAGGACAGCGGTGAGTATCCTACAGTGTGGCGTGACCCGAACGGTGCAGACCATGACGGCCGACCAGCACGACGCCACGCCCAAAGTACAC
+
CCCCCDGGGGGGGGGGFFFGGGGGGGGGGGGFFGFDGGGGGGGGGGGGGGGAFGGDFFGFGGAEFFFFGGGGFDE8C<EG9FBFFAEEA<EF@<F@FEE?FFFGFAFEFG,@?F9=FGGGGFC<EFGG9FFGDGAF9A=<FGGGCEFAE+8EFF@FEF8@+6@8FGDF6D88E=DFGG+3=CGDD++C8:FG<;EGGDFADGGF5@F5*=CD8;,;64>*)05(5*/488C+**0+=*:2F3>@BF3A9CDFFG233:>)(-17<2:(9;0606;9()42,.()()3:960,(*.)*-*.-
@M03152:184:000000000-AWYW1:1:2106:5159:17873 2:N:0:TCTACTCTATACCTGT
CCCAACTATCCCTATTAATCATTACCTCGGTCCTAGAAACCAACAAAATAGAACCAAAGTCCTATTCTATTATTCCATGCTAATGTATTCAAGCGTAAGCCTGCTTTGAACACTCTAATTTTTTCAAAGTAAAAGTTGTGGATCCCTAGCCCACCGGTTGAATGGCAGACTAGTTCCCCACAAGGAAAGGCCCAGCCGAGCAGTTCTCACCAAAAGGCGGACCGCCCAGCCAGGCCCGAAATTCAACTACGAGCTTAGATCGGAAGAGCGACGTGTAGGGAAAGAACAGGTGTGCGTAGAA
+
CCCCCGGGGGGGGGGGGGGGGGGGGGGGGGGGGGGGGGGGGGGGGGGGGGGGGGGGGGEGFGGGGGGGGGGGGGGGGGGFGGGGGGGGGAFGGFGGGGGAEFGGGGGGGGGGDFGGGGGGGGGGGGGGGGGGGGGFFGGG7FGG@FFGGFG8FED>EEEGGGGD=@DEGFFFGDFAFFFGGGGGGFFGFFGFEEGG6CEDCD?CEFAFGF6?F*AFBF=>BFA2(-968FB;FGF<),>0>08CFFFFEG5??)54749)6:6?((,4(4(,(-4,(18::F?FF@(.4,5()*)))(/,)
@M03152:184:000000000-AWYW1:1:2106:26449:17907 2:N:0:TCTACTCTATACCTGT
CCCAACTATCCCTATTAATCATTACGGCGGTCCTAGAAACCAACAAAATAGAACCGCACGTCCTATTCTATTATTCCATGCTAATGTATTCGAGCATATGCCTGCTTTGAACACTCTAATTTTTTCAAAGTAAAAGTCCTGGTTCCCCAGCACACCCAGTAAAGGGCATGAGGTTAGCCAGAAGGAAAGATCCGGCCGCACCAGTGCACGCGGTGAGGCGGACCGGTAAGCCAGACCCGAAATTCAACTACGAGCCTAGATCGGACGAGCGTCGGGTGGGGAAAAAACACGGAATGAGACA
+
CCCCCGGGFGGGGCFGGGGGGGGGGGGGCGGGDGGFGGFFGFGGGGGGGGGGGGGEGGG>FFGGGCEFGG9FAC@FGGGGFGGGGGE<FFGDGGGGGGGGE,FFGGFAFAF5FFGDGGGGGFGD@AAFFGFA@FFAFFEGG8>FEF9FFCFEFGG6C+=DEGDFFGDGFC7D?D6DC3DFG8FFGFGFFFG9E6CC9D*?=CCBCAF>>?4?DDG>AFFFE681(((.)9)6<<:DF0)-54))**.*)0)-45)(.)(.55:4-,,(-(((-(40()4(()-)(.((.(-(-*,0*)*)(
@M03152:184:000000000-AWYW1:1:2106:6479:17912 2:N:0:TCTACTCTATACCTGT
CCCAACTATCCCTATTAATCATTACGGCGACTCTAGGAACCAACAAAATAGAACCGCGCGTCCTATTTTATTATTCCATGCTAATGTATTCAGGCATAGGCCTGCTTTGAACACTCTAATTTTCTCAAGGTAAAGGTCCTGGTTCCCCGACGCACACCAACAAAGGGCACGCCGGCTCACCAAGAGGTAAGGCCCGCCCAGACAGTACGTGCCGTTAGGCAGACCGCCCGGCCAGGCCCGAAACTCAACTACGAGCTTAGATCGGAAGAGCGTCGGGTAGGGAAACAAGAGGGATGTGTAG
+
CCCCCGGGGGGGGGGGGGGGGGGGGGGGGGGGGGGGGGGGGGGGGGGGGGGGGGGGGGGGGGGGGGGGGGGGGGGGGGGGGGGGGGFFGGGGGGGGFFGGGFGFGGGGGGGGGGGFGGGGGGGGGGGGGGFGGFGGGGGGGGGGGGGGDDDGGCGGGGGGGGGGGGGGGGGGGEDGGGGGGGGGGGG:FGGGGGGGGG=?FGGFGFFGGFFGFC=BBEFFFFFF(7@>EFFFFG0<@?D9)3@(/*)9:FFF<356):23A<9<?0:0,,(4(4902)381@().).,(.(((*(0))0--
@M03152:184:000000000-AWYW1:1:2106:12077:17987 2:N:0:TCTACTCTATACCTGT
CCCAACTATCCCTATTAATCATTACTTCGGTCCTAGAAACCAACAAAATAGAACCAAAGTCCTATTCTATTATTCCATGCTAATGTATTCAAGCGAAAGCCTGCTTTAAACACTCTAATTTTTTCAAAGTAAAAGTCCTGGATCCCCTGCGCACTCAATTAAGGGCACACAGGTTCCCCAGAAGGAAAGACCCGACCAGAGGCAGTGCTTACCTTGCGGCAAGACCACCCAGCCAGGTCCGAAATTCACTTACGAGCTTAGATCGGAACAGCGTCGTGTGGGGAAAGAACAGGTATGTAGA
+
CCCCCGGGGGGGGFGGGGGGGGGGGGGGDFGGGGGGGFGGGGGGGGFGGGGGGGGGGGFGGGGGGGGGGGGGGGGGGGGGGGGGGGGGGGFGGGGGGGGGGGFGCFGGGGGGGGGGG,FGGGGGGGGE?EEGGGGGGFEFEA>FFGGGGGGGGGGGGGGGGGG,@C?EDFDF8=DGGGGGGGGGGGGGCFFGFECG8>DACDDACFFDC?EFFGG>A>@DE=54=BFFEABAAGBCFEF3)/=@FFFF)+3><3),86@4)97),(/4(..290194>(((.1)2)(..((..3)*0-*))
@M03152:184:000000000-AWYW1:1:2106:25659:18088 2:N:0:TCTACTCTATACCTGT
CCCAACTATCCCTATTAATCATTACTTCGGTCCTAGAAACCAACAAAATAGAACCAAAGTCCTATTCTATTATTCCATGCTAATGTATTCAAGCGTAAGCCTGCTTTAAACACTCTAATTTTTTCAAAGTAAAAGTCCTGGTTCCCATACACACTCAGTGAAGAGCACATATGTTCGCCAGAAGGAAAGACTAGCCCGAGAAGTACCCACCTTGCGGCGGGACCACACAAGCCAGTCCCAAATTCAACTACGAGCTTATAACGGAAGAGCGTCGGGGAGGGAAGGAGAAGGTAAGTACAGA
+
CCCCCEFGEFGGDFGGGGGGDD<F9FEFEGGGFEGGGGGCFGGGGGGFGGGGGGGGGGCFGGGCGGGGGGGGGGGGGGGGGGGGGCFFFCFGGGGBF:FFEGGGFDEGGGFGGGFGGGGGFGGGFG9?A?EFGFGGCEFFGEGGGFFGGGGGGGGGFDDGGDG;=DD8DDD=EEDFGDDED@FFGGFF?GFGGGG8DGG96D=DDFF+=>>FF71*5019)6>95;(=A3=)>F@G4@*4;=6?13<1<<)(29>;?9)-)6:6:01?BF6(81(((0-4158)(8(.(41.6+2**)2))
@M03152:184:000000000-AWYW1:1:2106:4167:18121 2:N:0:TCTACTCTATACCTGT
CCCAACTATCCCTATTAATCATTACTTCGGTCCTAGAAACCAACAAAATAGAACCAAAGTCCTATTTTATTATTCCATGCTAATGTATTCAAGCGAATGCCTGCTTTAAACACTCTAATTTTTTCAAAGTAAAAGTCCTGGTTCCCTGCCGCACTGAGTAAACAACACGACAGCTCACCAGAAGGTGAGACCCGGTCAGGACAGTACATACCCAAAGGCAGACCATCCAACCGAGTCCGAAATTCAACTACGAGCTTAGATAGGAAGAGCATCGGGTAGGGAAAGCACAGGTATGTGTAGA
+
CCCCCGGGGGGGGGGGGGGGGFGGGGGGGGGGGGGGGDFGGGGGGGGGGGGFGGGGG?EGGFGGGGGG@EFGGGGGGGDFGGGGGGGGGGGGGGDEFBFGFFFGGGFGGDFGDGGGGFGDFGGDGDGGFGGFGGGGGGGFGGGBGGGGGFEGGGGGGGGGDD;EGGGGC8CECCGGGGGGD@@DDGECFFG8DECEDGGFGFGFGFFGGFG?FGFFF5=FDFA>BE=A49>DF>A<A@D582;*BFEA?GF<F5)6;C<EE))5AF@FD@))5((63>11072@6)4,((..4+.9*)*--
@M03152:184:000000000-AWYW1:1:2106:21358:18123 2:N:0:TCTACTCTATACCTGT
CCCAACTATCCCTATTAATCATTACCTCGGTTCTAGAAACCAACAAAATAGAACCAAAGTCCTATTCTATTATTCCATGCTAATGTATTCAAGCAAATGCCTGCCTTAAACACTCTAATTTTTTCAAAGTAAAGGTCCTGGTTCCCCAAAGCACTCAATTAAGAGCACTATGGATCCCCAGAAGGAAAAACCCAGCGGCCAAGTAACACTTGCATGCACCCGACCGCCTGGTTCGAAATTCAACTACGAGCTTAGATCGGAAGAGCGTCGTGTAGGGAAAGAACAGGTAAGTGTAACGTTG
+
CBCC@FFGGGGGGGGGGGGGGGGGGGGGGGGGGGGGGEGFGGGGGGGGGGGDFFGGFEFGGGGGGGGGGG9@EGGGGGGGGGGGGGGFGFDFFGFGGFFGGGGCGGFGFGGFFGGGGDGGGGGGGGGGGFGGGGFGGGGGGGGGGGGCEEFGGGGGGGGGGGGGFGGGGGFGGG?C+8=DDC8FDGGGFD8C=EDEEDE*@=+:EDFGCFDFFGGFAFEF>>A55=9599)998@9F>FE6?A?FAEF@D:947;9C3=7?(:;3(4((.,(6147()3(,0()()()))).)0-*/(0(.
@M03152:184:000000000-AWYW1:1:2106:16031:18332 2:N:0:TCTACTCTATACCTGT
CCCAACTATCCCTATTAATCATTACGTCGATCCTAGAAACCAACAAAATAGAATCAAACGTCCTATTTCATTATTCCATGCTAATGTATTCAAGCGTATGCCTGCTTTAAACACTCTAATTTTTTCAAAGTAACAGTCCTGATTCCCCACGACACCAAATTAATGGCATCGAGGTTCTTCAGAAGGGAGAAACCAATAATACCAGTACGTACCGAGGCACGACCAACAAATTGGTCCCGAAATTCAACTACGAGCTTAGATCGGAAGAGCGACGTGTAGGGAAAGAACAGACATGTAGAGA
+
CCCCCGGGFGGGGGGGGGGGGGGGGGGGGGGGGGGGGGGGGGGGGGGGGGGGGGGGGGGGFFGGGGGGGGGGGGGGGGGGGGGGGGGGGGGGGGGGGGGGGGGGGGFGGGGGGGGGGGGGGGGGGGFGGGGGGGGGGGGGGGGGGGGGFGGGGGGGGGGGGGGGGGGGGGDGGGGFFFFGGGGGGGGDGGGGGG?FEFDFGGDEFFFGG6?76+75>DDFEFBBABAFFF=A+;C8A9D>DFFFFFFA?F)6;C3(6)/7?53@F618@(6(4>><359BFF?F0).37<((.+58*)*))
@M03152:184:000000000-AWYW1:1:2106:7196:18356 2:N:0:TCTACTCTATACCTGT
CCCAACTATCCCTATTAATCATTACTTCGGTCCTAGAAACCAACAAAATAGAACCAAAGTCCTATTTTATTATTCCATGCTAATGTATTCAAGCGAAAGCCTGCTTTAAACACTCTAATTTTTTCAAAGTAAAAGTCCTGGTTCCCTGCCGCGCTGAGTAAACAACACGACAGCTCACCAGAAGGTGAGACCCGGTCAGGACAGTACATACCAAAGGCAGACCATCCAACCGAGTCCGAAATTCAACTACGAGCTTAGATCGGAAGAGCGTCGTGTAGGGAAAGAACAGGAATGGTGAAAG
+
CCCCCGGGGGGGGGGGGGGGGGGGGGGGGGGGGGGGGGGGGGGGGGGGGGGGGGGGGGGGGGGGGGGGGGGGGGGGGGGGGGGGGGGGGGGGGGGGGGGGGGGGGGGGGGGGGGFGGGGGGGGGGGGGGDFGGGGGGGFGGGGGGFGG8EEGGGGGGGGGGGGGGGGGDGGGCFGGFGFGGGCDFGGGCFFGGGEEGGGFCGFDGFFGGFGGGCFAAA4BFF4>5B2FFF@BED58F@GFA?@6@FC68<>D?D:;@@<3?@FFFB@B(7-4494:(72:?F?>?F77,1(()2.08)*))
@M03152:184:000000000-AWYW1:1:2106:26718:18386 2:N:0:TCTACTCTATACCTGT
CCCAACTATCCCTATTAATCATTACGGCGATCCTAGAAACCAACAAAATAGGACCGCACGTCCTATTTTATTATTCCATGCTAATGTATTCGGGCGTAAGCCTGCTTTGAACACTCTAATTTTTTCACAGTAAAAGTCATGGTTCCCGACCACACCCAGTAAAGGGCATGACCGTTCACCACGAGGTAAGCCTCCACCGCTCCAGTACACACCCAAATAGGCGGACCGGGCGGCAAAGGCCGAAATTCAACTACGAGCTTAGATCGGAAGAGCGGCGTGTAGGGAAAGAACAGGAATGTGT
+
CCCCCGFGGGGGGGGGGGGGGGGGGGGGGGGGGGGGGGGGGGGGGGGFGGGGGGCFEGGGFGGGGGGGGFGGGFGGGGGGFEGGGFGG9EEDGGDGGGGGGGGGGFFGCEG@F8FF<CFGGGGGGGGFFFGGGDCFEFGDFGGC,EFDCGGGGGGGGGGGGGGGGCEGGFGGFGGGGGGFFGGGCEEFGGGDCGCCGGGEGD>E?>C;1:FDDCGFFAC882>,3;05589>EGF)5:*65()17)6*6:=-5671>B624)))-84<?9:2?9(24.48(9>E7)12(4(.(2(.94*-)
@M03152:184:000000000-AWYW1:1:2106:3580:18409 2:N:0:TCTACTCTATACCTGT
CCCAACTATCCCTATTAATCATTACGTCGATCCTAGAAACCAACAAAATAGAATCAAACGTCCTATTTCATTATTCCATGCTAATGTATTCAAGCGTATGCCTGCTTTAAACACTCTAATTTTTTCAAAGTAACAGTCCTGATTTCCCAAGACACCAAATTAATGACATCAAGGTTCTTCAGAAGGGAGAAACCAGTAATGACAGTACGTACCGAAGCACGACCAACATACTGATCCCGAAATTCAACTACGAGCTTAGCTCGGAAGCGCGTCTTGTAGTGCAAGCACAGTGATTTGTCAA
+
CCCCCGGFGGGGGGGGEGGG9FGCGDGGGDGGGGGGGFFGGGGGGGGGGGGCCEGFGFGGFGGGFGFGG9EFFFGGGFG,@CAGGFFFFGGAFGGGGGGEGCF@FFFF<FCF,EFGGGCFGGFCEFGDAFE@FFFAEFFGGGGGGGGDFFEDFDGG@?BGG=,@,,@DFD8FGDDGGGGGGCE9DE@8EEDGFGGGG?89,?DDFF?F>:=@CDGBD55?>=EFF5@FFFEFCGEDFBD>E9AAFF4+>6?(6*89AEE*/4/61,(((6(.((,);7<),*684)4((...)+)*9)2)-
@M03152:184:000000000-AWYW1:1:2106:3447:18471 2:N:0:TCTACTCTATACCTGT
CCCAACTATCCCTATTAATCATTACGTCAGCCTTAGAAACCAACAAAATAAGACCGATGTCATATTCTATTATCTCATGCTGTAATATTCAATGGCAAGGTTACGCCTGCTTTGAACACTCTAATTTTTTCAAAGTAAATGATTGGGAACAGACACCCCAACCCGTTAAGGAAGAGGGCCATTACCCAAAGTTAGGAAGCGGACATCGAGCAACGCCGTTTAGACGGACTTTGACCTCCGCATTCCGAAATTCAACTACGATCTTAGATCGGAAGAGCGTCGTGTAGGGAAAGACAGAGAA
+
CCCCCGGGAFGGGDGGGGGGGGGGGGGGGGGGGGGGGFGGG@GGGGGFGGGGGGGG>FFGCFGGGG9<,C9EFG,CED9@@CE@FFGGGFFGGGGF?FFEFFGCG,@EGGGFGGGGG9FFC,9AFFGCGGGCF<FFFGGFGGFGFFDFFGG8,9EF>EEGGEGG6@EED8+EDDGFF++=>F8FFG,DFG8,=;@DFFC?C6+119A>?*<*;CEBEB-?)8FE359BF4;F=FF*@@C13(8;AFEFF55);D+9A1;11(3()--.6:6:02(.4<((-73>6))4(1(.(*(/).0(,
@M03152:184:000000000-AWYW1:1:2106:12939:18604 2:N:0:TCTACTCTATACCTGT
CCCAACTATCCCTATTAATCATTACTTCGGTCCTAGAAACCAACAAAATAGAACCAAAGTCCTATTCTATTATTCCATGCTAATGTACTCAAGCGAAAGCCTGCTTTAAACACTCTAATTTTTTCAAAGTAAAAGTCCTGGATCCCCTGCGCACTCAATTAAGGGCACACAGGTTCCCCAGAAGGAAAGACCCGACCAGAGGCAGTGCTTACCTTGCGGCAAGACCACCCAGCCAGGTCCGAAATTCAACTACGAGCTTAGATCGGAAGAGCGTCGTGGAGGGAAAGAACAGGTAAGGGTA
+
CCCCCGGGGGGGGGGGGGGGGGGGGGGGGGGGGGGGGGGGGGGGGGGGGGGGGGGGGGGGGGGGGGGGGGGGGGGGGGGGGGGGGGGGGGGGGGGGGGGGGGGGGGGGGGGGGGGGGCFGGGGGGGGGGGGGGGGGGGGGGDFGGGGGGGGGGGGGGGGGGFCG8EGGGGGGDDDGGGGGGGGGGGGGGGGGCCGGGDFFGGGFGFAFGA77CFF>FBBFFFFDFFFFBAFFFGFGF@FEFBFBA=?F?>FE87:<F617;EE<8<;D;:?:>(:;(0(38D>3:..(,((.4<)*/)2((
@M03152:184:000000000-AWYW1:1:2106:20992:18610 2:N:0:TCTACTCTATACCTGT
CCCAACTATCCCTATTATCATTACGGCGACTCTAGAAACCAACAAAATAGAACCGCACGTCCTATTTTATTATGCCATGCTAATGTATTCGGGCGTAGGCCTGCTTTGAACACTCTAATTTTCTCAAGGTAAAAGTCTTGGTTCCCCGACACACCCAGTGAAGGGCATGCCGGCTCACCAAGAGGTAGAACCCGGTCCAGCAGTACACACCGTGAAGGCGGACCACCGTACCAGGTCCGAAATTCAACTACCAGCTTAGAGCGGAAGAGCGCCGTGCAGGGAAAGAACAGGGAGGTGAAGG
+
CCCCCGGGCFEGGGGGGGGGGGGGGGGGCFFGFGGGGGGCGGGGFFGGGGGFEFGG@BCGGGGEFFFEFFEFGGGGGFFGGGGGGGGFEEGGFGDCEGCFFGFGCEFBAFFDF<EECFFFFFGGFFADF<FEGGFGDFGAFFGA8FFEEGGGFCGGGGGGGGGGDGGC?DDGDCD+ACFGGF7ECDFGFCCF>EC7=DGFGGGFF=AGFEDCFGGFFF3::9A6:17>:>:B?C?*)8)(89>9F=49<<)()*7,*63A)61,73(((39(461((0:?03(03?0(,.(-(*(05)*)(
@M03152:184:000000000-AWYW1:1:2106:9179:18664 2:N:0:TCTACTCTATACCTGT
CCCAACCATCCCTATTAATCATTACGTCGATCCTAGAAACCAACAAAATAGAATCAAACGTCCTATTTCGTTATTCCATGCTAATGTATTCAAGCGTGAGCCTGCTTTAAACACTCTAATTTTTTCAAAGTAACAGTCCTGATTCCCCAAGACACCAAATTAATGACATCATGGTTCGTCAGAAGGTAGAAATCAATAATGCCAGTACGTACAATAGCACGACCAATAAATTGATCCCGAAATTCAACTACGAGCTTAGATCGGAAGAGCGTCGTGTAGGGAAAGAACAGTTATGGGTAGA
+
CCCCCGGGGGGGGFGGGGGGGGGGGGGGGGGGGGGGGGGGGGGGGGFGGGGGGGGGGGGGGGGGGGGGGGGGGGGGFGGGGGGGGGGGGEGGGGGGGGGGGCGGGGGGGGGGGGGGGGGGGGGGGGGFGCFGFGGGGGGGGGFCFGGGGEGDGGGGGFGFGGDFFFGGC+?FGDDGG7DE?63,=,>>DFGGGFGGGG9EFCFE@?FGDD?6?DFF7CFA>=AFFBFFF>EAFFACAB74A4AFFFEFEGFDFC4=FE3=??B7?F9D@DFB(6,26)94;FF:().878-))3.)).*()
@M03152:184:000000000-AWYW1:1:2106:16658:18723 2:N:0:TCTACTCTATACCTGT
CCCAACTATCCCTATTAATCATTACATCAGCCTTAGAAACCAACAAAATAAGACCAACGTCATATTCTATTATCCCATGCTGTAATATTCAATGGCAAGGTTACGCCTGCTTTGAACACTCTAATTTTTTCAAAGTAAATGATTGGAAATGGTTGCCCACTATCCAAACGTAGGAAGCCCAGACCCAGCCACGCCACAAGGACGAGCTTTGGCCTGAATGCACCCGAAATTCAACTACGAGCTTAGATCGGAAGAGCGTCGTGTAGGGAAAGAACAGGTATGTTAAGATCGTGGTGGTTGC
+
CCCCCGGGGGGGGGGGGGGGGGGGGGGGGGGGGGGGGGGGGGGGGGGGGGGGGGGGGGGGGGGGGGGGGGG9FGGGGGGGGGGGGGGGGGGGGGGGGGGGGGGGGGGGGFGGGGGGGGGGGGGGGGGGGGGGGGGGGGGGGGFGGGGGGGGFFGGGGGGGGGGGGGGGGGGGGEGGGGG@?FGGG?FGGGGGGGGGGG?DDGG>E?D6CFGGGGGFFFFFF*9CDFBFEFF6FDFGFFGFFFFEFFEFFGBF(9;3A>489;0/6<AFFF?0=@(335)-.9)*)/.)-)-((:())-*-.
@M03152:184:000000000-AWYW1:1:2106:18305:18760 2:N:0:TCTACTCTATACCTGT
CCCAACTATCCCTATTAATCATTACGTCGATCCTAGAAACCAACAAAATAGAATCAAACGTCCTATTTCGTTATTCCATGCTAATGTATTCAAGCGTGAGCCTGCTTTAAACACTCTAATTTTTTCAAAGTAACAGTCCTGATTCCCCATGACACCAAATTAATGACATCATGGTTCGTCAGAAGGTAGGAATCAATAATACCAGTACGTACTATTGCACGACCAATAAATTAATCCCGAAATTCAACTACGAGCTTAGATCGGAAGAGCGTCGTGTAGGGAAAGAACAGAAATGTGTAGA
+
CCCCCGGGGGGGGGGGGGGGGGGGGGGGGGGGGGGGGGGGGGGGGGGGGGGGGGGGGGGGFGGGGGEFGGGGGGFGGGGGGGGGGGFGGGGGGGGGGGGGGGGFGFGGGGCFGGGGGGGGGGGGGGGFGGGGGGFGGGGFGFFGGGG8FGGFGGGGGGGGGGGGGGGGGGGGGFGCGGGGFG8E6=DDGGGFG?FGFFGFGGGFFFFGDFGGGGGFFFEAFAE5=:@FFFE>FGEC;@CDEAFAFFF>EGF95D:@F4*8**0(:>@F(3:3(26(/).=257FFFD0(4())0)*0.:4)
@M03152:184:000000000-AWYW1:1:2106:10662:18833 2:N:0:TCTACTCTATACCTGT
CCCAACTATCCCTATTAATCATTACTTCGGTCCTAGAAACCAACAAAATAGAACCAAAGTCCTATTTTATTCTTCCATGCTAATGTATTCAAGCGAATGCCTGCTTTAAACACTCTAATTTTTTCAAAGTAAAAGTCCTGGTTCCCTGCCGCACTGAGTAAACAACACGACAGCTCACCAGAAGGTGAGACCCGGTCAGGACAGTACATACCCAAAGGCAGACCATCCAACCGAGTCCGAAATTCAACTACGAGCTTAGATCGGAAGAGCGTCGTGTAGGGAAGGAAAAGACAACTGTAGA
+
CCCCCGGGGGGGGFGGGGGGGGGGGGGGGGGGGGGGGGGGEGGGGGGGGGGGGGGGGGGGGGGGGGGGCGGGGGGCGGGGGGGGGGGGGGGGGGGGGGGGGGGGGGGGGGGGFFGFFGGGGGGGGFFFGFBFGGGGGGGGGGGGGGGGGGGGGGGGGGGFADGGFFDDGGGGGGGDDFGFF??DDGFGGGGGFGGDCGG?CFFDGFFGDFDCDFFFFFBFEBFB=):?FFFF>>=CFFDBB>FFFFCFEG;?;:3(;C)6))(/:43;((6(332::FAFB?B)(.40(((.(*()).2))
@M03152:184:000000000-AWYW1:1:2106:24238:18835 2:N:0:TCTACTCTATACCTGT
CCCAACTATCCCTATTAATCATTACGGCGGTCCTAGAAACCAACAAAATAGAACCGCACGTCCTATTCTATTATTCCATGCTAATGTATTCGAGCATATGCCTGCTTTGAACACTCTAATTTTTTCAAAGTAAAAGTCCTGGTTCCCCAGCACACCCAGTAAAGGGCATGAGGTTAGCCAGAAGGAAAGATCCGGCCGAACCAGTGTACGCGGGGAGGCGGACAGGTCAGCCAGGCCCGAAATTCAAATAACAGCTTAGATCGGAAAGGCGTAGGGTAGGGAAAAGAAAGGGATGGGGAGG
+
CCCCCDGGAEGGGDGGGDFFGGGGGG7FFGECGFGGGGGGGGGGGGGGGGGGGGFC:CCFGCFGGFFFGGFGGAGFGFFFGGGGGGGGFGGGGFGCFCFCA?FGFGG9BEFFC8EFGGGGGCF<C@FGGGGC?FFGA9>EFFEF,44AECFF,@=BEGGDFGG8DEDGFGDFF8DG=,2=DFG8CBFFF8,,,,9@EC:B>944,/+=B?>55)2.8)(7@9@028>@F5)))*(*)-)773)6/7>*6D*)-*0,0))64)(4(2((((4(,(((,08?B4,)()((.(4((*-))(*-(
@M03152:184:000000000-AWYW1:1:2106:4958:18848 2:N:0:TCTACTCTATACCTGT
CCCAACTATCCCTATTAACCATTACTTCGGTCCTAGAAACCAACAAAATAGAACCAAAGTCCTATTTTATTATTCCATGCTAATGTATTCAAGCAACGGCCTGCTTTAAACACTCTAATTTTTTCAAAGTAAAAGTCCTGAACCCCGTGGGTACCCAGTGAAGGGCACCCGCGGTCTTCAGAAGGAAGACGAGCAAAGCCCAGTGCACGCCTTGCGGCGGACCGGGCAGCACACGTCCGAAATTCAACTACGAGCTTAGATCGGAAGAGCGTCGTGTAGGGAAAGAAAAGCTATGTGGAGA
+
CCCCCGGGGGGGGGGGGGGGGGGGGGGGGGGGGGGGGGGGGGGGGGGGGGGGGGGGGFGGGGGGGGGGFGGGGGGGGGFGGGGGGGGGGFGGFGGGGGGGGGGGGAF<FGGGGGGGGGGGGGGGGAFFGFGGGGDGGGGGCEGECFBF7CEGGG:DFBF9FEC=CECCDCDDGEDGGGF8DCFGGGGGGGGGDGGFGGGAFGGCCFFGGFGGGCGAD>@3),)61:FFFE?F@C6<FFGF:BF)**9F<GF?<<:06:42)4:(222:((2-4((4,)47()4>???((((.-<<6/2:((
@M03152:184:000000000-AWYW1:1:2106:13257:18859 2:N:0:TCTACTCTATACCTGT
CCCAACTATCCCTATTAATCATTACGGCGACTCTAGAAACCAACAAAATAGAACCGCGCGTCCTATTTTATTATTCCATGCTAATGTATTCAGGCATAGGCCCGCTTTGAACACTCTAATTTTCTCAAGGTAAAGGTCCTGGTTCCCCGACGCACACCAACAAAGGGCACGCCGGCTCACCAAGAGGTAAGGCCCGCCCAGACAGTACGTGCCGTTAGGCAGACCGCCCGGCCAGGCCCGAAATTCAACTACGAGCTTAGATCGGAAGAGCGTCGGGTAGGGAAAGAACAGGGATGGGTGG
+
CCCCCGGGGGGGGGGGGGGGGGGGGGGGGGGGGGGGGGGGGGFGGGGGGGGGGGGGGGGGGGGGGGGGGGGGGGGGGGGGGGGGGGGGGGGGGGGGGGGGGGGGEGGGGGGGGGGGGAGGGGGGGGGGGCFFGGGGGGGGGGGGGGGGGGGGGGGGGGGGGGGGGFGGGGGGGGGGGGFGGGGGFGGGGGGGGGGEDGGDGFGDGFFGGFGGGGGFFEFFFFFF=9>FFFFF>C:<F?53;6>?FFBF<F??05>>:048A4>:<001(3(4(20((.,80>(82>0:(3:1(:(7)1*((
@M03152:184:000000000-AWYW1:1:2106:7698:18995 2:N:0:TCTACTCTATACCTGT
CCCAACTATCCCTATTAATCATTACGTCGATCCTAGAAACCAACAAAATAGAATCAAACGTCCTATTTCGTTATTCCATGCTAATGTATTCAAGCGTGAGCCTGCTTTAAACACTCTAATTTTTTCAAAGTAACAGTCCTGATTCCCCAAGACACCAAATTAATGACATTATGGTTCGTCAGAAGGTAGAAATCAATAATACCAGTACGTACAATAGCACGACCAATAAATTGATCCCGAAATTCAACTACGAGCTTAAATCGGAAGAGCGTCGTGTAGGGAAAGAAAAGGAAAATTGAGA
+
CCCCCGGGGGGGGGGGGFGGGGGGGGGGGGGGGGGGGGGGGGGGGGGGGGGGGGGGFGGGGGGGGFGGGGGFGGGGGGGGFGGGGGGGFGGGGGFCF>FGGGGFG8FFGGGCFFEGDGGGGGDGGGGGEGGF@FFGGGGGGGGGGGGGGGEGBDGGGGGGGGDEEDGGGGGGFGDED7===EFGGGGCGGGGDFGG8F=?DF8:EFF?DFFGGGEFFFFFE)*:@=59A>=?9CEF6@*:BF4<BAEF?FA26*:>4**0>C29??>@=(6((((,6)4)0)/0/;0(.(-(,+(*))0)(
@M03152:184:000000000-AWYW1:1:2106:18205:19037 2:N:0:TCTACTCTATACCTGT
CCCAACTATCCCTATTAATCATTACTTCGGTCCTAGAAACCAACAAAATAGAACCAAAGTCCTATTTTATTATTCCATGCTAATGTATTCAAGCGAATGCCTGCTTTAAACACTCTAATTTTTTCAAAGTAAAAGTCCTGGTTCCCTGCCGCACTGAGTAAACAACACGACAGCTCACCAGAAGGTGAGACCCGGTCAGGACAGTACATACCCAAAGGCAGACCATCCAACCGAGTCCGAAATTCAACTACGAGCTTAGATCGGAAGAGCGTCGTGTAGGGAAAGAACAGGTATGTGTAAA
+
CCCCCGGGGGGGGGGGGGGGGGGGGGGGGGGGGGGGGGGGFGGGGGGGGGGGGGGGGGGGGGGGGGGGFFGGGGGGGGGFFGGGGGGGGGGGGGGGGGGGGGFGGGGGGGGGGGGGGGGGGGGGGGGGGFGGGGGGGDFGGFFGGCECGFGGGGGGGGGGGGFCDGGGGGGGGGG8?GGGGGGFGGGGEFGFGGEGGGGFGGGFGFFGGFGCGGGFFA=FEFF=B=EFFFED>4@9ABC@F@F4@FEFFF623:)66;EFE3?D?D@F@@6409-4(04<152;?F?,(,().+,/0.*))
@M03152:184:000000000-AWYW1:1:2106:9606:19073 2:N:0:TCTACTCTATACCTGT
CCCAACTATCCCTATTAATCATTACATCGATCCTAGAAACCAACAAAATAGAATGCGATGTCCTATTTCATTATTCCATGCTAATGTATTCAAGCGTGAGCCTGCTTTAAACACTCTAATTTTTTCAAGGTAACAGTCCTAATTCCCCAAAACATCAAATGAATGACATTATGGTTCATTAGAAGGTGAGAACCAATAAAGCCAGTTCATACCAAGGGAACGACCAACTCATTGATCCCGAAATTCAACTACGAGCTTAGATCGGAAGAGCGTCGTGTAGGGAAAGAACAGGAATGTGTAA
+
CCCCCGGGGGGGGGGGGGGGGGGGGGGGGGGGGGGGGGGGGGGGGGGGGGGGGGGGGGFGFGGGGGGGGGGGGGGGGGGFFGGGGGGGGGGGGGGGGGGGGGGGG?FGGFGGGGGGGGGGGGGGGGGFGFGGGGGGGDGFFGGGGGGFFEDGGGFGGGGGGGGGGGGGGGGGG8=DDDGGFFFFC8EEDCFGGGGGGFCFGCD5@?DFDFGFDD=F?:);?=DF5853;5=F@+;?+*?=?>>B6+>FEC64>C9=67EF=**5:>>@==B1:1700;8<<3556)63((,((*)0*)2))
@M03152:184:000000000-AWYW1:1:2106:12502:19318 2:N:0:TCTACTCTATACCTGT
CCCAACTATCCCTATTAATCATTACGTCGATCCTAGAAACCAACAAAATAGAATCAAACGTCCTATTTCATTATTCCATGCTAATGTATTCAAGCGTATGCCTGCTTTAAACACTCTAATTTTTTCAAAGCAACAGTCCTGATTCCCCAAGACACCAAATTAATGACATCAAGGTTCTTCAGAAGGGAGAAACCAATAATACCAGTACGTACCGAGGCACGACCAACAAATTGGTCCCGAAATTCAACTACGAGCTTAGATCGGAAGAGCGTCGTGTAGGGAAAGAACAGGACAGTGGAGA
+
CCCCCGGGGGGGGGGGGGGGGGGGGGGGGGGGGGGGGGGGGGGGGGGGGGGGGGGGGDFGFFGGGGGGGGGGGGGCGGGGGGGGGGGGGGGGFGGGGGGGGGGGGGGGGFEEGFGGGFFFGGGGGGGGGGGGGFGGGGFGGFGGGGGGGGGGGGGGGDDFGGGGGCFFDDFFGGGGFCFGGGC;DFDGGGGGG=?FGFGFFDF8DFF?DFGFDDEFBEAFFF>AADFFFFE>F798*:778=;?ABEAEGF=D*).)9);)16(;7;;@;91;@6865:A()48(083:B2((*-*9(0(,
@M03152:184:000000000-AWYW1:1:2106:13054:19498 2:N:0:TCTACTCTATACCTGT
CCCAACTATCCCTATTAATCATTACGGTGATCCTAGAAACCAACAAAATAGAATCATGCCGTCCTATATTATTATTCCATGCTAATGTATTCAAGCAAAATGCCTGCTTTAAACACTCTAATTTTTTCAAAGTAAAGGTCCTGGTTCCCCGCGACACCCAATTAAGGGCATCGCGGTTCTCCAGAAGGTGAGAAATTGACTACACCAGTTCATACCCCTTAAGGCACGACCGATGTGTCAATCCCGAAATTCAACTACGAGCTTAGAACGGAAGAGCGTCGTGTGGGGAAAGAAAAGAAAT
+
CCCCCGGGGGGGGGGGGGGGGGGGGGGGDGGGGGGGGGGGGGGGGGGGGGGGGGGGGGGGGGGGGGGGGGGGGGGGGGGGGGGGGGGFGGGGGGFGGGGGGGGCFGGGGGGGGFFGGGGGGGGGGGGGGGGCFEGGGGGGGGGFFGGGGGGGGGGDGGGGGGGGGGGFGFG8CEGDDGDGGGGGDFGGGGGD7FGDGGGCFGG5@AFCCFGGGCCAAFDAF5BEB=DDF*:847=;1>+8@?FDFA18458)/7@C43663@>11;))-4-4((((4@>69;<7(0140,43:=,7:(*,)
@M03152:184:000000000-AWYW1:1:2106:23892:19552 2:N:0:TCTACTCTATACCTGT
CCCAACTATCCCTATTAATCATTACATCGATCCTAGAAACCAACAAAATAGAATCGGATGTCCTATTTCATTATTCCATGCTAATGTATTCAAGCGTTGGCCTGCTTTAAACACTCTAATTTTTTCAAGGTAACAGTCCTGATTCCCCACAACATCAACCGAATGACATCATGGTTCCTTAGAAGGTGAGAACCGATGAGACCAGTACATACCGAGGGCATGACCGACCCATCGATCCCGAAACTCAACTACGAGCTTAGATCGGCAGAGCGTCGTGAAGGGCAAGAACCGGTCAGAGCAA
+
CCCCCG8A<CFFF,CF@CFFGGGGGGGGDGGGGGFC@CFFGFGGGCGGG9FFGFFF@BGGG<FGGGGGGGGCFDGGGGGGFFFFGGGFGGFGGGGF:FECEGGGCC9FEFFGFFCGGGGGGGGFGGFG9<BFA9FGC=,EDEEGFGFFCC8=EDGGGGGFEE8CD9EFGF8FGCGGGGGGGFGDDF=DCGGGFGCGDDGFAFC88DFFGFGG6CCE>5>565>@)89>@4>*/5>CF9F>4@E(B8@FFGF@<G>6A@EEEEC;;((.(47>>F>(3),)(.(0(0(:4,((-*(0*.*44
@M03152:184:000000000-AWYW1:1:2106:15483:19581 2:N:0:TCTACTCTATACCTGT
CCCAACTATCCCTATTAATCATTACTTCGGTCCTAGAAACCAACAAAATAGAACCAAAGTCCTATTCTATTATTCCATGCTAATGTATTCAAGCGTAAGCCTGCTTTAAACACTCTAATTTTTTCAAAGTAAAAGTCCTGGATCCCCAACGCACTCAATTAAGAGCACATTGGCTCCCCAGAAGGAAAGACCCGACCAGAGCAGTGCTTACCTTGCGGCAAGACCACCCAGCCAGGCCCGAAATTCAACTACGAGCCTAGATCGGAAGAGCGTCGTGGAGGGAAAGAACAGGGATGTGGAG
+
CCCCCGGGGGGGGGGGGGGGGGGGGGGGGGGGGGGGGGGGGGGGGGGGGGGGGGGFFGGGGGGGGGGGGGGCFGGGGGGGGGGGGGGGGGGGGGGGGGGGGGGGGGGGGGGGGGGGGGGGGGGGGGGGGGGGGGFGGCFFGGGGGGGGGGGGDEGGGGGGGGGF8FFGGGFGDFCFDGGGDGGGGGGGFGGG?8CGEGFFFGGDCFFGGFGGGFE59>ADFFFF@BFF5>=FF4=<8>G@FF;;+6<F?FFF@D)6)63,).7?;1;087793(,-4)4(2>3FB>(8(,(,,/(7))*)(
@M03152:184:000000000-AWYW1:1:2106:11471:19698 2:N:0:TCTACTCTATACCTGT
CCCAACTATCCCTATTAATCATTACGTCAATCCTAGAAACCAACAAAATAAGATCAACGTCCTATTTCATTATTCCATGCTAATGTATTCAAGCGTGAGCCTGCTTTAAACACTCTAATTTTTTCAAAGTAACAGTCCTGATTTCCCGCCACACCAAGTGAATGGCATGACGGTTCGTCAGAAGGGAGGAACCAGTGACACCAGTGCATACCGAAGGTACGACCAGCGTACTGATCCCGAAATTCAACTACGAGCTTAGATAGGAAGAGCGTCGTGTAGGGAAAGAACAGGTATGTATAGA
+
CCCCCGGGGGGGGGGGGGGGGGGGGGGGGGGGGGGGGGGGGGGGGGGGGGGGGGGGGGGGGGGGGGGGGGGGGGGGGGGGGGGGGGGGGGGGGGGGGGGGGGGGGGGGGGGGGGGGGFGGGGGGGGGCFGFGGGGGGGGGGGGGGGGGEGGGGGGGGGGGGGFGGGGGGGGDGGGG6@?FGGGGG8EGGGGGGGGGGGGFGC6@7*+DCF6FGDED56>FEFF)>BBA/@588BCFFBDFF@F?FFFFFGF;@<39;4835543<C@315>>((-4,)68?F(73?:01:1))0.0*)26)
@M03152:184:000000000-AWYW1:1:2106:16223:19714 2:N:0:TCTACTCTATACCTGT
CCCAACTATCCCTATTAATCATTACTTCGGTCCTAGAAACCAACAAAATAGAACCAAAGTCCTATTCTATTATTCCATGCTAATGTATTCAAGCGTAGGCCTGCTTTAAACACTCTAATTTTTTCAAAGTAAAAGTCCTGGATCCCCTGCGCACTCAATTAAGAGCACGCAGGTTCCCCAGAAGGGAAGCCCCGACCAGAGCAGTGGTTACCTTGCGGCAATACCGCCCAGCCAGGGCCGAAATTCAACTACGAGCTTAGATCGGAAGAGCGTCGTGTAGGGAAAGAACAGGTATGGGAAG
+
CCCCCGFGGGGGGGGGGGGGGGGGGGGGGGGGGGGGGGGGGGGGGGGGGGGGGGGGGGGFFFGGFFFGFGGGGGGGFGGGGGGGGGGGGGGFG?FEGGGG?FFGGGGGGGGFFGGGGGGGGFFFGFFFFFGAEGFFGAEEDFGGGGEFGFGEGGGFFFGGGGFFEFGGG6CCEECA=EGEGFFFFDFGG,DDECGGGGFAF+AC=6AGGFGCCGFFFDAFEEFFED9?FBDFFGFGFFDFA>::F+<AED;;DG:()(67>4),,303:?<B32,,4<(-8@F41>BF(,,()+-))(*.(
@M03152:184:000000000-AWYW1:1:2106:18520:19724 2:N:0:TCTACTCTATACCTGT
CCCAACTATCCCTATTAATCATTACGGCGGTCCTAGAAACCAACAAAATAGAACCGCACGTCCTATTCTATTATTCCATGCTAATGTATTCGAGCATATGCCTGCTTTGAACACTCTAATTTTTTCAAAGTAAAAGTCCTGGTTCCCCAACACACCCAGTGAAGGGCATGAGGTTTGCCAGAAGGAAAGACCCGGCCGGACCAGTGCACGCGGTGAGGCGGACCGGTCAGCCAGGCCCGAAATTCAACTACGAGGCTAGAACGGAAGAGGGGCGTGTAGGGAAAGAAAAGGCATGTGTCGA
+
CCCCCGGGGGGGGGGGGGGGGGGGGGGGGGGGGGGGGGGGGGGGGGGGGGGGGGGGGGGGGGGGGGGGGFGGGGGGGGG9FGGGGGGGGGGGGGGGGGGCFGGGGGGGCGGGGGDFGGGGGGGGGGGGGGGGGGGFGGFGFFEGFFFDGGCGGGEGGCD@DGFCFGGCDGCCFGCFG9DFGGGGDF@FGGGGGGGGGGEBE7D9CA+4*))?DDE5AF?>>056>B(0<:)5<C?3@6)(),0)7@<754)(,*)(04:)).461(((,(((-9,31.:<?4<>()4((.(((040*)0,,
@M03152:184:000000000-AWYW1:1:2106:14743:19810 2:N:0:TCTACTCTATACCTGT
CCCAACTATCCCTATTAATCATTACTTCGGTCCTAGAAACCAACAAAATAGAACCAAAGTCCTATTCTATTATTCCATGCTAATGTATTCAAGCGTAAGCCTGCTTTAAACACTCTAATTTTTTCAAAGTAAAAGTTCTGGATCCCCAAACGCACTCAATTAAGAGCACGCTGGTTCCCAGAGGGAAAGACCCAGCCAAGCCGTGCTCACCCGAGGGCGGACCGCTCGGCTGTGTCCGAAATTCAACTACGAGCTTAGATCGGAAGAGCGTCGTGTAGGGAAAGAACAGGTCAGTTTAGTA
+
CCCCCGGGGGGGGGGGGGGGGGGGGGGGGGGGGGGGGGGGGGGGGGGGGGGGGGGGGGGGGGGGGGGGGGGGGGGGGGGGGGGGGGGGGGGGGGGGGGGGGGGGGGGGGGGGGGGGGGGGGGGGGGGFGGGGGGGGGGGGGGGGEGGGGEGGGGGGGGGGDFGDGGGGGCGGGEGGGGGGGGGGGGGGGGGGGGGGFGF5DFD=7>FGGFGGGGGBDFBBF>EBFBFFAADFFGFFFFG;EFFFFFFFFGFF?DEF=2<<50<F?;:?FBF06(,48FA??>BF<>0321-))2)**.*))
@M03152:184:000000000-AWYW1:1:2106:9048:19847 2:N:0:TCTACTCTATACCTGT
CCCAACTATCCCTATTAATCATTACGGCGGTCCTAGAAACCAACAAAATAGAACCGCACGTCCTATTCTATTATTCCATGCTAATGTATTCGAGCATATGCCTGCTTTGAACACTCTAATTTTTTCAAAGTAAAAGTCCTGGTTCCCCAGCACACCCAGTAAAGGGCATGAGGTTAGCCAGAAGGAAAGATCCGGCCGAACCAGTGCACGCGGTGAGGCGGACCGGTCAGCCAGACCCGAAATTCAACTAAGAGCTTAGATCGGAAGAGCGGCGTGTAGGGAAAGAACAGATATGTTTGTA
+
CCCCCGFCGGGGGGGGGGGGGGGFGGGEEGGGGGGG?EGGGGGGGGGGGGGGGDFGGGGGGGGGGGFGGEEFGGGGGGGGGGGGGAEFCFGGGFECGGGFGGEAFEFG9EFC<8FFGGCFGGGGGGGG9<EFGGGGFGGG9AFGGGGGD+EFGGGDGGGGGFGD8=EGGGGGGGGFFA=?DDFGD68FGGADFG6*@DCEGGC4CAADF4447CEFA)-:595>>B9B>FDFFF0<>?D>E1<)784*67).46?AF<<A2.(,((40((((-47>4:4)1)4:?4:4:7(.)3)**)*()
@M03152:184:000000000-AWYW1:1:2106:25633:19982 2:N:0:TCTACTCTATACCTGT
CCCAACTATCCCTATTAATCATTACTTCGGTCCTAGAAACCAACAAAATAGAACCAAAGTCCTATTCTATTATTCCATGCTAATGTATTCAAGCGTAGGCCTGCTTTAAACACTCTAATTTTTTCAAAGTAAAAGTCCTGGATCCCCTGCGCACTCAATTAAGAGCACGCAGGTTCCCCAGAATGAAAGACCCGACCAGAGCAGTGCTTACCTTTCGGCAAGACCGCCCAGCCAGCTCCGAAATTCACCTAAGAGCTTAGATCGGAAGCGCGTCGTGTATGGAACGACCAGGTCTGAGTAG
+
@CCCCGGGGGGFFFGG<FAEGFGGEGGFB@@FGGEGGDFFFGGGFGGGCAFGFFG,CFGGGCFAFGFGGG<EFCF,C@CFGCCFFDGACGGGGC7FC@:ECGGGGDFFCCFFGGCFGCFG9?C@FFGFFFFC<EEFCEEF84=E,ADCDF8E78C?EEEGGCF8,DF=>DCGGGGGGFG86DF,3EFGAEDDGGD@@D?F?FFDGFA75CG>>DC+:*:>>>A274:*8656AFF*/6F=)2.3AAC+)06)(0*5A;3=FC5(/4(((-,7116(48().5)?054(,72,,+))*)*.6
@M03152:184:000000000-AWYW1:1:2106:12810:20017 2:N:0:TCTACTCTATACCTGT
CCCAACTATCCCTATTAATCATTACCTCGGTCCTAGAAACCAACAAAATAGAACCAAAGTCCTATTCTATTATTCCATGCTAACGTATTCAAGCGTAGGCCTGCTTTAAACACTCTAATTTTTTCAAAGTAAAAGTCCTGGATCCCCAGCGCACTCAATTAAGAGCACGTTGGTTCCCCAGAAAGAAAGATCCGACCAGAGCAGTACTTACCATTGGCAAGACCACTCAGCCGGACCCGAAATTCAACTACGAGCTTAGATCGGAAGAGCGTCGTGTAGGGAAAGAACAGGAAAGTGATGA
+
CCCCCGGGGGGGGGGGGGGGGGGGGGGGGGGGGGGGGGGGGGGGGGGGGGGGGGGGGGGGGGGGGGGGGGGGGGGGGGGGGGGGGGGGGGGGGCCGGGGGGGGGGGGGGGGGGGGGGEGGGGGGGGGDAFGGGGGGGGGGGGGGGFGGGGGGGEGGGGGGGFCEGGGGGFFGF=FFFGGGGGGGGGGGGGGGFFGG6>EFGCGFA?CGFCGGGGFFF>@FFFF5@>CA934A4@9D>@C@B2)8=FFFFGF;25;66;333<@71(6@@@B4:>6:(862:8<:<F?(48?(,+.06)*-)
@M03152:184:000000000-AWYW1:1:2106:13230:20039 2:N:0:TCTACTCTATACCTGT
CCCAACTATCCCTATTAATCATTACATCAGCCTTAGAAACCAACAAAATAAGACCAACGTCATATTCTATTATCCCATGCTGTAATATTCAATGGCAAGGTTACGCCTGCTTTGAACACTCTAATTTTTTCAAAGTAAATGATTGGAAGCGGTTGCCCACTATCCAAACGTAGGAAGCCCAGACCCAGCCACGCCACAAGGACGAGCTTTGGCCTGAATGCCCCCGAAATTCAACTACGAGCTTAGATCGGAAGAGCGTCGTGTAGGGAAAGAACAGGTATGTGTAGATGTCCGTGGTGGT
+
CCCCCGGGGGFGFFGGGGGGGGGGGGGGFGGGGGGGFGGG8FGGGGGGGGGGGCFFGGGGGGGGCFCGFFGGGGFGGGGGGGCDCFFDFGGGGGCGGGGGGGGGGDGFGGGGGGGGGAFFGGGCFGGAFEGGGCFFFGGGGGG9DGCFGFGGEEGGEFGGGGCGCGGGGGGGFEGGGCGEF8E@D,@BCFGGGGDEGG8D6CF5C55=FFFGGG6FFFCA+)3-7)):488FFGFGFBC?EFD3BFC+7<32(953A(,6:.6,(93(423:1((.,72::?)*6*)-5).))*..7(11-
@M03152:184:000000000-AWYW1:1:2106:19470:20061 2:N:0:TCTACTCTATACCTGT
CCCAACTATCCCTATTAATCATTACGTCGATCCTAGAAACCAACAAAATAGAATCAAACGTCCTATTTCATTATTCCATGCTAATGTATTCAAGCGTATGCCTGCTTTAAACACTCTAATTTTTTCAAAGTAACAGTCCTGATTCCCCAAGACACCAAATTAATGACATCAAGGTTCTTCGGAAGGGAGAAACCAGTAATGACAGTACGTACCGAAGCACGACCAACATACTGATCCCGAAATTCAACTACGAGCTTAGATAGGAAGAGCGTCGTGTAGGGAAAGAACAGAGAGGGGCAGG
+
A68-8BFF<FCF6@EF,C,-CFG<EFFEE7FFGFGGCEAFFEFGCFFCFGGGFCGGGGGDFGFFFGGGGGDDFGGGFGGGGGGGGGGGGFGGGGGGGEGGGGGFFFGGGFGGGGGGGGGGGGGGGGGGGGGGGFGGGGGDGGGGGGGGGGFCGGGGFGGGGGGGGGGFFFG9EFC9FF?FFGGGGGGGGGGGFFFGGGF7EGG6DDFCCFGCDDGF>5@AEFD==C=F4;B6+:>=F2*-994*+8>B*;)65*/28><CC)7().:3((,(,633/.7;;?:46?:(4?((.2()0(1:(
@M03152:184:000000000-AWYW1:1:2106:9896:20072 2:N:0:TCTACTCTATACCTGT
CCCAACTATCCCTATTAATCATTACATCAGCCTTAGAAACCAACAAAATAAGACCAACGTCATATTCTATTATCCCATGCTGTAATATTCAATGGCAAGGTTACGCCTGCTTTGAACACTCTAATTTTTTCAAAGTAAATGATTGGAAGCGGTTGCCCACTATCCAAACGTAGGAAGCCCAGACCCAGCCACGCCACAAGGACGAGCTTTGGCCTGAATGCCCCCGAAATTCAACTACGAGCTTAGATCGGAAGAGCGTCGTGTAGGGAAAGAAGAGGCACGTGGAGATGTGCATGCGAGG
+
CCCCCCFGFGFGFFGGGGGGGFEFFFGFFFFGGGFFGFGGGGGGGDFGGGGGGGDFACDFGEGGDGGG9EFGFFGFG@EFFFFFFFGFFGGGGGGCEFC@EGGG7@FGGGFGDFCFGGGGGGGFGGFFGGGGGGGGCGDAEEFFCEEFGFEEECGFAFDEDF8FFD@AFDGGG6DCC@+6DGGG?DGCFDGGEGFEGG?F?CFAC5@@?ACCFFGFFFEFF@C=AF=>>)*4BFC76::549)7883;)7.:;5),)..(3.6(6C=BF?:??1(.3)(-(8(0(.(,())))+.*)-1--
@M03152:184:000000000-AWYW1:1:2106:25145:20151 2:N:0:TCTACTCTATACCTGT
CCCAACTATCCCTATTAATCATTACGGCGGTCCTAGAAACCAACAAAATAGAACCGCACGTCCTATTCTATTATTCCATGCTAATGTATTCGAGCATATGCCTGCTTTGAACACTCTAATCTTTTCAAAGTAAAAGTCCTGGTTCCCCAGCACACCCAGTAAAGGGCATGAGGTTAGCCAGAAGGAAAGATCCGGCCGAACCAGTGCACGCGGTGAGGCGGACCGGTCAGCCAGACCCGAAATTCAACTACGAGCTTAGAGCGGAAGAGAGTCGTGTAGGGAAAGAACAGGGATGTGTAGA
+
CCCCCGGGGGGGGGGGGGGGGGGGGGGGGGGGGGGGGGGGGGGGGGGGGGGGGGGGGGG:F<FGGGGGGGDGGGGGGGGGGGGGGGGGGGGGGGGGGGGGGGGGGGGGGGGGGGGGCFGGGGGGGFFGGGGFCGFGGFFGGGGGGGGADEGGGGGGGGGDGGGFFGDGGF?FGFDCD,ADGGFGGGG7DFCFDGDDDGGEG5C>9AFGF47CGCE>FFBEFFF93968>@38><0*53C>EF):*9<*6CFFBG@7;4<)))-(4((.4(45)((-,.5<2.(.(0.,.4((3*,09<*))
@M03152:184:000000000-AWYW1:1:2106:18716:20238 2:N:0:TCTACTCTATACCTGT
CCCAACTATCCCTATTAATCATTACTCCGGTCCTAGAAACCAACAAAATAGAACCAAAGTCCTATTCTATTATTCCATGCTAATGTATTCAAGCGTAAGCCTGCTTTAAACACTCTAATTTTTTCAAAGTAAAAGTCCTGGATCCCCAGCGCACTCAATTAAGAGCACGTTGGCTCCCCAGAAGGAAAGACCCGACCAGAGCAGTGCTTACCTTGCGGCAAGACCACCCAGCCAGGCCCGAAATTCAACTAAGCGCTGAGATCGGACGCGCGGCGTGTAGGGAAAGAACAGAGATAGATCA
+
CCCCCCGGGGGGGGGGGGGGGGGGGGGGGGGGGGGGGGGGGGGGGGGGDFGGGFFFFGGGGGGGFGGGACGGGCGGGGGGGGGGGFFCFGGGGGGGGGGGGGG8=FFGFGGFCG8FCDGGGGGEGGCAEDGGGCEGG9,?ECEEEAF8+ECCCCEGGGGGGF,@,@C?CFF8@@GG6DCEDFG8=>DGGDFDE>EGG+,;,0C@2;=+<<F9+=9AE>)5@9;)07)/@;-85FD<;5<5>13(11.3;@6))*),)(.29474(1(-(,((((,,47(5<>7)1),.(.4(.2-**)*))
@M03152:184:000000000-AWYW1:1:2106:19421:20364 2:N:0:TCTACTCTATACCTGT
CCCAACTATCCCTATTAATCATTACTTTGGTCCTAGAAACCAACAAAATAGAACCAAGATCCTATTTTATTATTCCATGCTAATGTATTCAAGCGTAGGCCTGCTTTGAACACTCTAATTTTTTCACAGTAAAAGTCCTGGTTCTCTAGCCCACCCGATGAAAGGCAGACTAGATAGCCAGAAGAAAGGGCAGGCCGATCAGTACGCACCGTTAGGGGACCGACCAGCCTGGCCCGAAATTCAACTACGAGCTTAGATCGGAAGAGCGTCGGGTAGGGAAAGAAAAGGTATGTGTAGACCT
+
CCCCCGGGGGGGGGGGGGGGGGGGGGGGGGGGGGGGGGGGGGGGGGGGGGGGGGGGGGGGGGGGGGGGGGGGGGGGGGGGGGGGGGGGGGGGFGGGGGGGGGGGGGGGGGGGGGGGGGGGGGGGGGGGGGGGGFGGGGFGGGGGGGGGGGGGGGGGGGGGGGGGGGGGGGGGGGGGGGGGGGGGGGGGGEDGGGGGGGC>GGGFFFEGGFGGGGGFFFFFFFFFFFFFFF=?FGFGFBG0AEFFC=@F?D5>><FEFFFDF;79B??B9(4(((,43B<:?F?5(.31>B)56?:*06*).
@M03152:184:000000000-AWYW1:1:2106:19087:20419 2:N:0:TCTACTCTATACCTGT
CCCAACTATCCCTATTAATCATTACTTCGGTCCTAGAAACCAACAAAATAGAACCAAAGTCCTATTCTATTATTCCATGCTAATGTATTCAAGCGTAAGCCTGCTTTAAACACTCTAATTTTTTCAAAGTAAAAGTCCTGGATCCCCAGCGCACTCAATTAAGAGCACGTTGGCTCCCCAGAAGGAAAGACCCGACCAGAGCAGTGCTTACCTTGCGGCAAGACCACCCAGCCAGGCCCGAAATTCAACTACGAGCTTAGATCGGAAGAGCGTCGTGTAGGGAAAGAACAGGTATGAGGAG
+
CCCCCEFGGGGGGGGGGGGGGGGGGGGGGGGGGGGGGGGGGGGGGGGGGGGGGGGGGGDGGGGGGGGGGGGGGGGGGGGGGGGGGGGFGGGGGGGGGGGGGGGFCEFGGGGGGGGFGGGGGGGGGGGGGFGGGGGGGGGGGGGGGGGGGGGDGGGGGGGGGGCDGGGGGFGFG??EDGGGGGGGDEGGGGFGGGGG6DFAFGGFGFAGGFGDCDG*9?BFDDF2<=@EFFFF>FBFAD?>D6D?++<FCFFE@GE9).7=F5)3;@6>B?B2114-4.46<B:F1>31((.3)3))*-*)(
@M03152:184:000000000-AWYW1:1:2106:12794:20586 2:N:0:TCTACTCTATACCTGT
CCCAACTATCCCTATTAATCATTACGTCGATCCTAGAAACCAACAAAATAGAATCAAACGTCCTATTTCATTATTCCATGCTAATGTATTCAAGCGTATGCCTGCTTTAAACACTCTAATTTTTTCAAAGTAACAGTCCTGATTCCCCATGACACCAAATTAATGACATCATGGTTCGTCAGAAGGTAGGAATCAATAATACCAGTACGTACTATTGCACGACCAATAAATTAATCCCGAAATTCAACTACGAGCTTAGATCGGAAGAGCGTCGTGTAGGGAAAGAACAGGTATGTTTATA
+
CCCCCGGGGGGGGGGGGGGGGGGGGGGGGGGGGGGGGGGGGGGGGGGGGGGGGGGGGGGGGGGGGGGGGGGGGGGGCGGGGGGGGGGGGGGGGGGGGGGGGGGGGGGGGGGGGGGGGFGGGGGGGGFFFGGGGGGGGGGGFGGGGGGGGGGGGGGGGGGGGGGGGGGGGGGGGDGGG7CGG6AF6DDFFGFGGGGGFGGFGGFEDFFGDFGG8CDFFFFFFFFA@556AFEFFFEFF558@=6EF@:=2;F2>/)2AC>48CB?D>(05,(.661,4A632A?4=A8(6112)+(**)*))
@M03152:184:000000000-AWYW1:1:2106:11361:20640 2:N:0:TCTACTCTATACCTGT
CCCAACTATCCCTATTAATCATTACCTTGGTCCTATAAACCAACAAAATAGAACCATGGTCCTATTCTATTATTCCATGCTAATGTATTCGAGCAAATATGCCTGCTTTGAACACTCTGATTTTTTCAAGGTAAAGGTCTTGGCTCCCTAGCCCAACTAAATAAAGAGTAGACTAGTTCCCCAAGAAGTGGTACAGGGCCTTTGGATCCAGATTGCCCACTTGGAAAACCAAGTACACCCGGCCAAATGACCCCCGAAATTCAACTACGACCTTAGATCGGAAGAGCGGCGTGGAGGGAAA
+
CCCCCGGGGGGGGFGGGGGGGGGGGGGGGGGGGGFGAFFGGGDGG8FGGGGGGFGGGFFGGGGEGGGGGGGGGGGGGGGFGGGGGGF<FFGGGGGGGGGGGC<EFGGGGGFCEEAACFGFGFGGFEG?FFGGGCB?E9,CFGG8E,@EFFFFGGEFG84,@8;,9E,D9+=D;F=DFEFGG?8+=88,@E,,@@@CFDE>+=FED6+=+3=+=?,5;3:*:8DD5:@*0<:**2*+?0955>?=9588ACF:)33-8922**9748B329(.63><)8)(2>0):A1((,1(,*(8)(*4:
@M03152:184:000000000-AWYW1:1:2106:5832:20750 2:N:0:TCTACTCTATACCTGT
CCCAACTATCCCTATTAATCATTACTTCGGTCCTAGAAACCAACAAAATAGAACCAAAGTCCTATTTTATTATTCCATGCTAATGTATTCAAGCGAATGCCTGCTTTAAACACTCTAATTTTTTCAAAGTAAAAGTCCTGGTTCCCTGCCGCACTGAGTAAACAACACGACAGCTCACCAGAAGGTGAGACCCGGTCAGGACAGTACATACCCAAAGGCAGACCATCCAACCGAGTCCGAAATTCAACTACGAGCTTAGATCTGAAGAGAGTCGTGTAGGGAAAGAACAGGTACGATCTAA
+
CCCCCGGGGGGGGGGGGGAFFGGGGGFGCGGGGGGGGFGGGGGGG<FGGGGGGGGFDE8E<FGFGGFGGGGGGGGGFGF8EAFG,EFF9EFFCB,FFFF<AC9@=9EFGEEAFEGGGDCFF9EFGGGAA<FFFF9?AEF,@FFFGGFFGCGGEGGDFGGGGGCFCGGEDDGGG8==?DFG+,,@DD8DGCF=D>EEGG,6,=FCF7ACC+=?CF*0**:6@CADB=EFAFE>BC=FFE12:2;8@A5=?DF;<*89FE3<C<)95)7;(((//63?;A44:5241).(.4(.-+-))(1))
@M03152:184:000000000-AWYW1:1:2106:20427:20763 2:N:0:TCTACTCTATACCTGT
CCCAACTATCCCTATTAATCATTACGTCGATCCTAGAAACCAACAAAATAGAATCAAACGTCCTATTTCATTATTCCATGCTAATGTATTCAAGCGTATGCCTGCTTTAAGCACTCTAATTTTTTCAAAGTAACAGTCCTGATTCCCCAAGACACCAAATTAATGACATCAAGGTTCTTCAGAAGGGAGAAACCAATAATACCAGTACGTACCGAGGCACGACCAACAAATTGGTCACGAAATTCAACTACGAGCTTAGATCGGAAGAGCGTCGTGTAGGGAAAAAAACGGGATGGGGAGA
+
CCCCCGGGGGGGGGGGGGGGGGGGGGGGGGGGGGGGGGGGGGGGGGGGGGFGGGGGGGGGGGGGGGGGGGGGGGGGGFDFGGGGGGGGGGGGGCFGGGGGGGGGGGFFGGGGGGGGGEFGGGGGGGGGEFGGGGGGGGGGFFFGGGCGFGGGGFGGGGGGGGGGGGGGGGGGG8DFFGGGGFFGGGDGGGGGGGGE??FFGG8D,@FGCFG+=+@@*5@F>AEFBDAFFF6B8?8C+:9AEF4>+=E=EG)/(9;2)..6/12(,663((..2:(6?42)6?B)()(-((-(-*,))(*((
@M03152:184:000000000-AWYW1:1:2106:14696:20792 2:N:0:TCTACTCTATACCTGT
CCCAACTATCCCTATTAATCATTACGGCGGCCCTAGAAACCAACAAAATAGAACCGCACGTCCTATTCTATTATTCCATGCTAATGTATTCGAGCATATGCCTGCTTTGAACACTCTAATTTTTTCAAAGTAAAAGTCCTGGTTCCCCAGCACACCCAGTAAAGGGCATGAGGTTAGCCAGAAGGAAAGATCCGGCCGAACCAGTGCACGCGGTGAGGCGGACCGGTCAGCCAGACCCGAAATTCAACTACGAGCTTAGATCGGAAGAGAGTCGTGTAGGGAAAGAACAGGTATGTGTAAA
+
CCCCCGGGGGGGGGGGGGGGCFGGGGGGGGGGGGGGGGGGGGGGGGGGGGGGFGFGGGGGGGGGGGGGGGGGGGGGGGGCFGGGGGGGGGGGGGGEGGG9FGGGGGGGFGGGGGGGGGGGGGGGGGDGF9FGGFGGGGGGGGGGGGGGGGGGGGGGGFGGGGGG8EGGGGGGDFGGGGGGDFGGFGFGGGCGCGEEEGGDGGGBGF6B>)7<DGDAFF<>BBF;>B;5@F?FFGFGFBD>D>4>FF4*:CF?FGF09A25):?:6(4:B0,.21(4()6<BFB44F7<<10-694**.*))
@M03152:184:000000000-AWYW1:1:2106:26523:20861 2:N:0:TCTACTCTATACCTGT
CCCAACTATCCCTATTAATCATTACGTCAATCCTAGAAACCAACAAAATAAGATCAACGTCCTATTTCATTATTCCATGCTAATGTATTCAAGCGTGAGCCTGCTTTAAACACTCTAATTTTTTCAAAGTAACAGTCCTGTCTTCCCGCCACACCAAGTGAATGGCATGACGGTTCGTCAGAAGGGAGGAACCAGTGACACCAGTGCATACCGAAGGCACGACCAGCGTACTGATCCCGAAATTCAACTACGAGCTTAGATCGGAAGAGCGTCGTGTAGGGAAAGAACAGGTATGTGTATA
+
CCCCCGGGGGGGGCGGGGGGGGGGGGGGGGGGGGGGGGGGGGGGGGGGGGFGGGGGGGGEGGEFGGGGGGGGGGGGGGGGGGGGGGFGGGGGGGGGCEGGGGGGGGGCDGGGGGGGGGGGGGGGGGGGDGGGFGGGGFA9FGGGGDFDG@8CGGGFFGGGFEGGGGGGGGGGGGG6DEDFGDFG6CGDGGGGGGGGG+@B6=DCGFFGGFFGDC55>58FEFFFBFFFED=AA@CGFFGF45)9@FE:CGFDF*54)>4;?C<D0(,3,/34<BB??FA7??:4:FF8?(856+(*0)2))
@M03152:184:000000000-AWYW1:1:2106:10570:20897 2:N:0:TCTACTCTATACCTGT
CCCAACTATCCCTATTAATCATTACGTCGATCCTAGAAACCAACAAAATAGAGTCAAACGTCCTATTTCATTATTCCATGCTAATGTATTCAAGCGCGAGCCTGCTTTAAACACTCTAATTTTTTCAAAGTAACAGTCCTGATTCCCCGCCACACCAACTTAATGACATGACGGTTCTTCAGAAGGGAGAAACCAGCGACACCAGTGCATACCGAAGGCACGACCAGCGTACTGATCTCGACATTCAACCACGAGCTTAGATCGGAAGAGCGTCGAGTGGGGAAAGACAAGGCAAGTGTAG
+
CCCCCCCFGGGFGGGGGGGFGFGGGGGGGCEFGFDEEDGGGGGGFGGGGGGGFGAFGGGGFFEGCFGGGFFGGGF,CE9FFFGAEFAFFFCFFGGDGF:@C7FDFGGGGA9E?E?FCFGGCE?FEFABFCFFFFAF=:EFF9>D@EFABEGGGGGEDGCFGGAFFDEAFFGF=CDGGGGGGGGAFDEFEDGGGCFFFCGFD5CCFF>FGFG>FDGFBD=A45BB=>DFF5,53+91;7FFF15,1;.A?2=?@GB0@0)5A:401?001?03(49((*((.027().((.4((*(8@A*))
@M03152:184:000000000-AWYW1:1:2106:24439:20953 2:N:0:TCTACTCTATACCTGT
CCCAACTATCCCTATTAATCATTACGTCAATCCTAGAAACCAACAAAATAGGATCGAACGTCCTATTTCATTATTCCATGCTAATGTATTCAAGCGTTAGCCTGCTTTAAACACTCTAATTTTTTCAAAGTAACAGTCCAGATTCCCTGCAACACCAAATTAATGGCATTACAGTTCATCAGGAAGGAGGAATCAGTAAGACCAGTACGTACCGGTGGCACGACCAGCCTACTAACCCCGAAATTCAACTACGAGCTTAGATCGGAAGAGCGTCGTGTAGGGAAAGCACAGATATGTGTAG
+
CCCCCGGGGGGGGGGGGGGGGGGGGGGGGGGGGGGGGGGGGGGGGGGGGGGGGGGGGGGGGGGGFGGGGGGGGGGFGGGGGGGGGFGDGGGGGGGGGGGGCFGGGGGGGGGGGGGGGGGGGGGGGCFGGGEEFGFGFGGGGFGGGGGGGGCGGGGGGGGGGFGGGFGGGFGGGG@EGGGFGGFG+DCFFGEGFGGFGGG9AD6=EFFFC;?=DG69?>@A@=AF=BDFFABFA74D>44>D=?BCA<FFFAE@<?@:@)7<CE01111((,(:16>;;()5:1>:)14((((-0)/*-*)-
@M03152:184:000000000-AWYW1:1:2106:26990:20964 2:N:0:TCTACTCTATACCTGT
CCCAACTATCCCTATTAATCATTACTTCGGTCCTAGAAACCAACAAAATAGAACCAAAGTCCTATTCTATTATTCCATGCTAATGTATTCAAGCGTAGGACTGCTTTAAACACTCTAATTTTTTCAAAGTAAAAGTCCTGGATCCCCAGCGCACCCAATTAAGAGCACACTGGTTCCCCAGAAGGAAAGACCCGACCGGCGCAGTGCTTACCGTCCGGCAAGACCAACCAGCCAGATCCGAAATTAAACTACGAGCCTACATCGGAAGAGCGTCGTGTAGGGAAAGAACCGGACAGGAGAG
+
CC9-CCFGGGGFFCDEFFFCFAFCFFGA,BFGDFGGGFCGGGGGGGGGGGGGGFFEFFGCDEFGE<FGFGGFGAFGFDACFCFFFFA@FG<CFFCFEGG9FGAFFFFAEEEDFGGG<,,:FGD@,C9<FFFE5<FF;FAF8:EEEFFG7EEEG8FC4@>EFCFD9@EFG+==89AC=,=EDCGF=,D:@8,@DEGDCDC**<7=@5F9+=D4*;*:4)(:82A(-7()0065F4;*856;BF31:*6:3D4)(25(),)(()-42:?9::11(44((0(.27(),)41((,((*(0)(*((
@M03152:184:000000000-AWYW1:1:2106:23076:20975 2:N:0:TCTACTCTATACCTGT
CCCAACTATCCCTATTAATCATTACGGCGGTCCTAGAAACCAACAAAATAGAACCGCACGTCCTATTCTATTATTCCATGCTAATGTATTCGAGCATATGCCTGCTTTGAACACTCTAATTTTTTCAAAGTAAAAGTCCTGGTTCCCCAGCACACCCAGTGAAGGGCATGAGGTTAGCCAGAAGGAAAGACCCGGCCGAACCAGTGCACGCGGTGAGGCGGACCGGTCAGCCAGGCCCGAAATTCAACTACGAGCTTAGATCGGAAGAGCGGCGTGTAGGGAAAGCACAAGTAGGTGTAGA
+
CCCCCGFGGGGGGGGGGGGGGGGGGGGGGGGGGGGGGGGGGGGGGGGGGGGGGFGGGGGGGFGGGGGGGGGGGGGGGGGFGGGGGGGGFGGGGGGGGGGGCFGGGFGGGGGGGGGGGGGGGGGGGFGGGGGGGGGGGFGGGGGGFGGGGGGGGGGGGGGFFCFFFGG?D?DFGGGGG9DGFFGGGGFFFGGGGECGEGDEDDGFF6@C?F:?DGGFFF?3>@F9996>EF?@FG?G3<G>F>7)=?A?AFFB6*737:2<<>?B(41310((-4-7:)6<?5().).,((.))0-**)*))
@M03152:184:000000000-AWYW1:1:2106:11886:21009 2:N:0:TCTACTCTATACCTGT
CCCAACTATCCCTATTAATCATTACGTCGATCCTAGAAACCAGCAAAATAGAATCAAACGTCCTATTTCGTTATTCCATGCTAATGTATTCAAGCGTGAGCCTGCTTTAAACACTCTAATTTTTTCAAAGTAACAGTCCTGATTCCCCATGACACCAAATTAATGACATCGTGGTTCGTCAGAAGGTAGGAATCAATAATACCAGTACGTACAATAGCACGACCAATAAATTGATCCGAAATTCAACTACGAGCTTAGATCGGAAGAGCGTCGGGTAGGGAAAGAACAGGTATGCGTAGGA
+
CCCCCGFGFGGGGFGGGGGGGGGGGGGGGGGGGGGGGGGGGGGGGGGGGGGGGGGGGGGGEGGGGGGGGGGGGGGGGGGGGGGGGGGGGGGGGFGGGGGGGGGGGGGGGGGGGGGFGFGGGGGGGGG<FFFGGGGGGGGGGGGGGGGGGGGGGGGGGFGGGGGGGGGGGGGFGEGGGGGGGGDFGG@FFGGFFGGGGGFCFGGDDFFGDFG?D7AFAFFFEAFAFFFFFFFFAGEG>4DFFFFFFFFFFF>@255>FFFFC9@FFBFFF06(((63(:1@F><4(7244(.4)+.)0,)-)
@M03152:184:000000000-AWYW1:1:2106:26995:21058 2:N:0:TCTACTCTATACCTGT
CCCAACTATCCCTATTAATCATTACGTCGATCCTAGAAACCAACAAAATAGAATCAAACGTCCTATTTCGTTATTCCATGCTAATGTATTCAAGCGTGAGCCTGCTTTAAACACTCTAATTTTTTCAAAGTAACAGTCCTGATTCCCCAAGACACCAAATTAATGACATTATGGTTCGTCAGAAGGTAGAAATCAATAATACCAGTACGTACAATAGCACGACCAATAAATTGATCCCGAAATTCAACTACGAGCTTAGATCGGAAGAGCGTCGTGTAGGGAAAGAACAGTAAGTGGTAGA
+
<<@CCGCGF9,CFFFG9FFEDFGFGGFGGCGGGGFGGGCFGDGGFFGGFFGGGGFGGCFCE<CFGGGGGGGGFGGGGGFGC@FFGFEFGG<FGGCFGGGGGGGFGGGFDGGFGGGGGGFDGGGGGFGGDCFGEEFGGGGGGGFGGGCDECFGGGGGGGGFGGFG8DAFDFDGGGGGCCD>68A=D,@FGGGGFAEFGGFDGD+>DFFD??DFGGFF7CCFBD5)08@FFFA9AFEF+=;=4:>EACCFEGA==58@FEEFC455((136369(:1(/;7@0.,28A((4()))+)**.24)
@M03152:184:000000000-AWYW1:1:2106:20703:21070 2:N:0:TCTACTCTATACCTGT
CCCAACTATCCCTATTAATCATTACTTCGGTCCTAGAAACCAACAAAATAGAACCAAAGTCCTATTCTATTATTCCATGCTAATGTATTCAAGCGAAAGCCTGCTTTAAACACTCTAATTTTTTCAAAGTAAAAGTCCTGGATCCCCTGCGCACTCAATTAAGGGCACACAGGTTCCCCAGAAGGAAAGACCCGACCAGAGGCAGTGCTTACCTTTCGGCAAGACCACCCAGCCAGGTCCGAAATTCAACTACGAGCTTAGATCGGAAGAGCGTCGTGTCGGGAAAGAACAGGCAAGATGA
+
CCCCCGGGFGGGGGGGGGGGGGGGGGGGGGGGGGGGGGGGGGGGGGGGGGGGGGGGGGFGGGGFGGGGGGGGGGGGGGGGGGGGGGGCFGGGGDGGGG@FGGGGGGGGGGGGGGGGGGGGGGGGGGAGGGCFGG9FFGFCEFDCGGGGFGCEGGGFGGGGGFGGGGGGGGGGCEDG?FCGDDDG68DFCGGGGGGGGGGFCFD=EFFGG9FGGGC+3@BEEBF2B)5@AEBFA<=C>)C*)(:2AAEF?>FF;58().;73).)24161(((-4:>33(((8939461:78?(*,))(2.)
@M03152:184:000000000-AWYW1:1:2106:22002:21453 2:N:0:TCTACTCTATACCTGT
CCCAACTATCCCTATTAATCATTACATCAGCCTTAGAAACCAACAAAATAAGACCAACGTCATATTCTATTATCCCATGCTGTAATATTCAATGGCCAGTTACGCCTGCTTTGTACACTCTAATTTTTTCACAGTAAATGATCCGGAGCGAGTTTTAACGCCCACTACCGGAAGATAGGAAGCATTAGCCGCGCCACGCCCCAAGGACGAGCTTTGACCAATAAGCATTCCGAACTTCAACTACGAGCTTAGATCGGAAGAGCGTCGTGTAGGGCAAGCAACGTCCTGTGTAGATCCGTGT
+
CCCCCEGFFGGGGEGGGGGFGGGFGDGF9EFGFGGGGC<FGEGGGCFGGGADDCAFGGGGGEGAFGGG,EFDGGEFGGFGFCFGCFGCDFFGGFFD,CFFGCF7C+AFCFGF<,:?FFGFGC,A?ACEGGC,C9FGGDEFAF@EECGDE87=EGGG,@F6>E8>EGFG=>>+@=DFFGCC==D8@F99DGE++@:97CGF5*3)49*?4*9@DFC8BA*14>F=4B4AF=8;AG6C87D)8?4;3>15978@<7F0)(((((.43499((..),(4(.(((.-<()(.),6))+.8*(*-.
@M03152:184:000000000-AWYW1:1:2106:13850:21501 2:N:0:TCTACTCTATACCTGT
CCCAACTATCCCTATTAATCATTACTTCGGTCCTAGAAACCAACAAAATAGAACCAAAGTCCTAGTTTATTATTCCATGCTAATGTATTCAAGCGAAAGCCTGCTTTAAACACTCTAATTTTTTCAAAGTAAACGTCCTGGTTCCCTGCCGCGCTGAGTAAACAACACGACAGCTCACCCGAAGGTGAGACCCGGTCAGGACAGTACATACCAAACGCCGACCATCCAACCGCGTCCGCCATTCACCTACCAGCCTATACCCGAACACCCTCGTGTCGGGAAATAACACCGACCGCCACCC
+
CCCCCGGGGGGGGGGGGGGGGGGGGGGGGGGGGGGGGGGGGGGGGGGGGFGGGGGGGFGGGGGG,CFFEGGGGGGGCEFGGGFFFFFDCG9CFFC:868EFFEGGCEE9EFFGGGGGEF?FFFGGDC,<EEA<,@FDCE?@4@FGGGGGGEC8E+6=@D;>,@E8D=C+=D+1D8D8@D,066+0:D9;3EFGC14C7,9<C98:@F999DG7*4*39)))6?(5(76)96)))(25(),)/*6**-7,7).)/),)))-.,32219(:((4(-.(,)((().*-*.-(-(((117),1(-
@M03152:184:000000000-AWYW1:1:2106:13170:21509 2:N:0:TCTACTCTATACCTGT
CCCAACTATCCCTATTAATCATTACGGCGATCCTAGAAACCAACAAAATAGGACCGCACGTCCTATTTTATTATTCCATGCTAATGTATTCGGGCGTAAGCCTGCTTTGAACACTCTCATTTTTTCAAAGTAAAAATCATGGTTCCCTGCCACACCCAGTACAGGGCATGACAGCTCACCACGAGGTAAGCCTCCACCGCTCCAGTACACACCCAAATAGGCGGACCGGGCGGCAAAGGCCGAAATTCAACTACACGCTTCGATCGGACGGTCTTCGCTTCGCGAAAGAACCGGAGTGCGA
+
CCCCCGGGGGGGGGGGGGGGGGGGGGDGEFGGGGGGGFGGGFGGGCEEGFGGGCFGGGGGGGGGGGGGGGGGGGGGGGGGGGGGGGGFCFGGGGGGGGEFFGGGGFGGFGGG9EFGG,FFFGGGGGGCDBECFDFFGGGGEFGGGGFGGCFFGDGEG6?FG,==?EEGGFDFG,+@DFFGGG7CDC+,@,EG?DFFFFGFGGC67:=FFF>DDG=6A**4).6(.:6=589)7C9)7(*3>>5(..54<799:G)(020((-3<BF(-(-(,((..()(((.(0(7697(((,/()..*,(
@M03152:184:000000000-AWYW1:1:2106:17421:21631 2:N:0:TCTACTCTATACCTGT
CGAAAATAGAAAGGGGCGTCATTAACTCGATCAGCGTAACCAACAAGAAAAAATCCAACTGAATATGTTGATATACCGAACGAATAAATTAAAATAAAAAACTTGCTACAGACATAACATGCTAGAAGAGTAATAAGATAGAGTGGGAAAAAAAGAAAAATAATGCTAATGTAATAGTACGGCAGTCACAAATAACTAAAACGATCAAATAAAATTGCATAAGTAGGAAAAGAACAAAAAAACGAAAATGAGAGAGAGAACAGGAAGATAGTAGATGAAAAAAATTACACGAAAAGAGAGA
+
6----=,,;6C,,,8+6+86,,,,6,,;,,,,,6,+,68,,,,6,;,,,,,686,,96,:,<,6C,,,,<C<E,,<,,,+8+6B,,,C,,:<E9,,5,,,4B,,,,5,,,:,,,9:,A:A,,55,,,,,,:5C,8,,4,,,,448+,,,,,3+6++3,@,,3,63,,2+++5,,2,+,+,+++**,,,375,,32,,+2*4**0*/**5+1++4,)++/++*4***0*4)-).*/7)(*()..(.)())**))*0()((,..(((.(()64-)))))/)))0(.())-))(((*()..91(
@M03152:184:000000000-AWYW1:1:2106:10357:21762 2:N:0:TCTACTCTATACCTGT
CCCAACTATCCCTATTAGTCATTACGTCGATCCTAGAAACCAACAAAATAGAATCAAACGTCCTATTTCATTATTCCATGCTAATGTATTCAAGCGTATGCCTGCTTTAAACACTCTAATTTTTTCAAAGTAACAGTCCTGATTCCCCAAGACACCAAATTAATGACATCAAGGTTCTTCAGAGGGGAGAAACCAATAATACCAGTACGTACCGAGGCACGACCAACAAATTGGTCCCGAAATTCAACTACGAGCTTAGATCGGAAGCGCGTCGTGTAGGGAAAGACTAAGTATGTGTAGG
+
CCCCCGGGGFGGGFGGGGGGGGGGGGFGEEGGGGGGGGCFGGGGGFGGCFGFGGGGDEGGFGGGGGGGGGFC<FGGGGGFGGGGGGGGGGGGGGGEGGGGGEGGFGCGFGCFDGGGF9FGGGGGGGFFGCEF9<BFFFFCFAE@EFGCFEGDFGFEF8FGG8=EGAFFF6DDCDD,?ADADFC9=6B=E8DFF@EGF+DDFF?0@DF?DA7;C6:*?DF5DA>=:>AA4A69B71=*55>EFACFC<1/?F21*),;;=CE?10(6(((.(-(,((,).4(5(7()())))))+.**.*.-
@M03152:184:000000000-AWYW1:1:2106:13800:22054 2:N:0:TCTACTCTATACCTGT
CCCAACTATCCCTATTAATCATTACGTCGATCCTAGAAACCAACAAAATAGAATCAAACGTCCTATTTCATTATTCCATGCTAATGTATTCAAGCGAAAGCCTGCTTTAAACACTCTAATTTTTTCAAAGTAACAGTCCTGATTCCCCACGACATCAAATTAATGACATCATGGTTCTTCAGAAGGGAGAAATCAATAATACCAGTACATACCTAAGCATGACCGATATATTGATCCCGAAATTCAACTACGAGCTTAGATCGGAAGAGAGTCGTGTAGGGAAAGAACAGGAAAGGTGAGA
+
CCCCCGGGGGGGGGGGGGGGGGGGGGGGGGGGGGGGGGGGGGGGGGGGGGGGGGGGGGGGCGGGGGGGGGGGGGGGGGGGGGGGGGGGGGGGGGGGGGGGGFFGGGGGGGGGGGGGGDGGGGGGGGGGGGGGGGGGGGGFGGGGGCGGFGGGGGGGGGDFGDDGDFGGGGGFG8D8BEFGGGGCGCEFEEFGGGGGGGFFGD+>A<DFGDFC?FFFFFFFBE:C5=:>?AEF>@8:6);7BBF6=FEFCG):@CD5683C?>@FF131,((/73((()1;;A@A051(24(((+()*(0()
@M03152:184:000000000-AWYW1:1:2106:23940:22054 2:N:0:TCTACTCTATACCTGT
CCCAACTATCCCTATTAATCATTACGTCGATCCTAGAAACCAACAAAATAGAATCAAACGTCCTATTTCGTTATTCCATGCTAATGTATTCAAGCGTGAGCCTGCTTTAAACACTCTAATTTTTTCAAAGTAACAGTCCTGATTCCCCAAGACACCAAATTAATGACATCATGGTTCGTCAGAAGGTAGAAATCAATAATACCAGTACGTACAATAGCACGACCAATAAATTGATCCCAAAATTAAACTACGAGCTTAGATCGGAAGAGCGTCGTGGAGGGAAAGAACAGGAATGCGTAGA
+
CCCCCGGFGGEFGGGGGFCFGGGGGGGGGGGGGGFGGFGGGGGGGGGFFGGGGGGGGCF7C6BFGGGDFGGGGGFGCDGGGGGGGGGGGGAFGGGGDEGGGFFGGGGGFFGGGGGGGGGGGGFEEGDFGFGDG9FGGGGGGFFCFGFGGGGGGGGCGCCFGFEFFFGGGGGGFG=FFGCECEABFGFG,=FGFGGGGGGFGG+8,<@DDFDDDGGFB5C59AA9@D)9CC=;1=;+8);@F>;>*BE>EGF99:?(6;:E<CBDF=9@DF0.6:1((:=@13=F3?:(312(4+5*)-1((
@M03152:184:000000000-AWYW1:1:2106:21871:22074 2:N:0:TCTACTCTATACCTGT
CCCAACTATCCCTATTAATCATTACTTCGATCCTAGAAACCAACGAAACATCGAACCGAAATCGTATTCCGTTATCCCATGCTGTAGTATTCATGCCTCCTTTTTTGGCTGCTTTGAACACCCTAATTTATTCAAAGTAAACGAATGGGAACCCCACAAGCATAGGCCACACACGCGCGAGACGTATGTGGCTTTTGCCATATACTTGCTTTTTTTTGAACCCTCCGCCCAGCTACGAGTAGACGTGAGTATCCCATAGGTGAGAAGAAACAGACCAGGACAAACCTTGACGGCGGACAGG
+
CCCCCGFGEGEGEGFGGGCEDFFFFGFGGGDFGGCGGGGGGFFFEFGGGGDFGFGGDEGECFGGGGGGGGGGEEGGGGGD8FFCGCGCFFGGC9F,CCFFG9CFGGEEFGEB<FDGCC<FEFEGCEEGGGEFGFFG==E9EEEGGGGGF=E6=+8=B8,=DFFFADD,6++@CC0CDGGGGGC:*@;F<C9D5,4EFGF+,;+/C=B+BC>9?*:):8@626>DF;3::574);>*865<43A)0)(01294)>4,*(3)).-,))(,58200:(42>(8?5().)(..))-(/-.59)-4
@M03152:184:000000000-AWYW1:1:2106:11465:22176 2:N:0:TCTACTCTATACCTGT
CCCAACTATCCCTATTAATCATTACTAAGACCCTAGAAACCAACGAAATCAGGATCCCAGTCCTGTTCCATTATCCCATGCTGAAGTATTCAAGGCTCGATTGCCTGCTTTGAACACTCTAATTTGCTCAAAGTAAAAGAGTAGGAACCCCAGTCATAGTATCCAGAGTTGCCCCCAGAAAGTACTACAACCTTTGACCGCCACCCAGTTAAGGACAGCGGTGAGTATCCTACAGTGTGGCGTGACCCAAACGGTACAGACCATGACGGACGACCAGCCTGAGCGCACGCCCAAATTCAAC
+
CCCCCGGGGGGGGGGGGGGGGGGGGGGGGGGGGGGGGGGGGGGGGGGGGGGGGFFGGGGGGGGGGGGGGGGGGGGGGGGGGGGGGGGGGGGGGGGGGGGGGGGGGFECFGGGGGGGGGGFGGGGGGGFCFFGGFGFE=EFGGGGGFEGGGGEGGGGGGGGGGCFFFGGGGGG,=DEDEGGFEGGGGGGGGGC8EGFGG,<>==AFAFFGFGGFFG*;CDD>ADDFF59A;EFAFEGF*=<9>AFFFEFB5A29D52:;?:(:1;CA322(4.,6(47)2(2).)-.4449((-*(/1)*:)
@M03152:184:000000000-AWYW1:1:2106:6201:22266 2:N:0:TCTACTCTATACCTGT
CCCAACTATCCCTATTAATCATTACTTCGGTCCTAGAAACCAACAAAATAGAACCAAAGTCCTATTCTATTATTCCATGCTAATGTATTCAAGCGTAAGCCTGCTTTAAACACTCTAATTTTTTCAAAGTAAAAGTCCTGGATCCCCAGCGCACTCAATTAAGAGCACGTTGGCTCCCCAGAAGGAAAGACCCGACCAGAGCAGTGCTTACCTTTCGGCCAGACCACTCAGCCAGGCCCGAAATTCAACTACGAGCTTAGATCGGAAGACCGACGGGTAGGGAAAGAACCGGACTGCGCAG
+
CCCCCGGGGGGGGFFGGFGGGGGGGGGGEGGGGFCFGFGGGGGGGGGFG9EFGGGGFGFFF<FGGGGG<FGGGGGGG9FDFGGGGGFGEAC<CFDFGGGGGGGDAEFGGFFFGGGGFEE@FFGGGGGFGFGFGGGGFFGF,?>F@EEFGFEGGGFEGFGCAFCCFGG?DFG8D8?FCFDGD?FF?=@A=@EFGDEE>0DAGGGBE579C9FGF72=@EA*<=FD:25>**56?>94A2C@DF>DFFFFCCA;<75>EFFEC351<0<>1((,((,(()430:(>4@77((,((*,))()((
@M03152:184:000000000-AWYW1:1:2106:18273:22345 2:N:0:TCTACTCTATACCTGT
CCCAACTATCCCTATTAATCATTACGGCGATCCTAGAAACCAACAAAATAGGACCGCACGTCCTATTTTATTATTCCATGCTAATGTATTCGGGCGTAAGCCTGCTTTGAACACTCTAATTTTTTCAAAGTAAAAATCATGGTTCCCTGCCACACCCAGTAAAGGGCATAACAGCTCACCACGAGGTAAGCCTCCACCGCTCCAGTACACACCCAAATAGGCGGCCCGGGAGGCAAAGGCCGAAACTCAACTACGAGCTTAGATCGGAAGCGCGTCGCGTAGGGAAGAAAACAGTATGACG
+
CCCCCGGGGGGFGGGGEFGFGGGGGGGC@C:FGGFGG<FGGGGGG<EFGFFGFFFCCC@@@FE:EAFGFF9,E<FGC<<FGGG<<FBFE<FEGEF=CFGC9=BFGGGAFGG<<EC@9FFAFGAFE8FEAE@A<FGFCFF,>A>FC?>AEGGGGGGGGFGFFFGGGGGGGGGDGGGFFGD6C+@8+88DFF?CDGGEGGEB*9;<1=BDCBFDCDFFFACAF2>(((,85:(:>DFG)322)25(<))94C;A>D@6:(-.)5<AFF?((4(((-,(4)4-,;1>:>(((.(((2)/*.*)(
@M03152:184:000000000-AWYW1:1:2106:23386:22366 2:N:0:TCTACTCTATACCTGT
CCCAACTATCCCTATTAATCATTACGGCGATCCTAGAAACCAACAAAATAGGACCGCACGTCCTATTTTATTATTCCATGCTAATGTATTCGGGCGTAAGCCTGCTTTGAACACTCTAATTTTTTCAAAGTAAAAATCATGGTTCCCTGCCACACCCAGTAAAGGGCATAACAGCTCACCACGAGGTAAGCCTCCACCGCTCCAGTACACACCCAAATAGGCGGACCGGCCAGCAAAGGCCGAAATTCAACTACGAGCTTAGATAGGAAGACGGTCGCGTAGGGAAAGAGAATGAAAGGAG
+
CCCCCGGFFGGGGFFGGGGCFFGGGFGGGEGGGGGGFFCGGGGGCFFGGFGGGGGGDGGD8DFGGGGCGCFFGFFGFFFACFGGGAFEAAFEGGGGCFD=FEEGGCDCDGFG<A<FFGF9FDF9FFGGGG9FGFGGG=EGFCEFG,=F@EGCGGGGG?DEDADD8EGFC6?=9,6,+@DFFGEEGDCFGGGF,DEGECED*;?66EFFGF>4;4??A8>+/(0231;53).)0:=CF0C0<(8(<:4*6CFFB4.4)(-(.544--5AA(.(((--0)-(47:)(7.1:((,)2)1*)/((
@M03152:184:000000000-AWYW1:1:2106:11082:22517 2:N:0:TCTACTCTATACCTGT
CCCAACTATCCCTATTAATCATTACATCAGCCTTAGAAACCAACAAAATAAGACCAACGTCATATTCTATTATCCCATGCTGTAATATTCAATGGCAAGGTTACGCCTGCTTTGAACACTCTAATTTTTTCAAAGTAAATGATTGGAAGCGGTTGCCCACTATCCAAACGTAGGAAGCCCAGACCCAGCCACGCCACAAGGACGAGCTTTGGCCTGAATGCCCCCGCAATTCAACTACGAGCTTAGCTCGGAAGAGCGTCGTGTAGGGAAAGAACAGGTAAGTTTAGATTGGGATGGAGGG
+
CCCCCGFGGGGGGGGGGGGGGGGGGGGGGGGGGGGGGGGGGGGGGGGGGGGGGGGGGGGGGGGGGGFGGGGGGG9FGGGGGGGFGGGDFGGGGFGGGGGFGGGGGGDGGGGGGGFGGGGGFGGGGGGGGGGGGGGGGGFGGGG9EEGGGGCEGGGGAF8EGGGGGGGFGGGGFGGGFF+DDFGGGGF>8+3@@E@CEDGFDGF=DD>D7C:5DF?>AFEFFFAB=)):627AFDCCA=56)()/+*)1)/837C)5;6(693:2(68::?BF71(4::444*.*.*))))),.*()..*((
@M03152:184:000000000-AWYW1:1:2106:23706:22557 2:N:0:TCTACTCTATACCTGT
CCCAACTATCCCTATTAATCATTACTTCGGTCCTAGAAACCAACAAAATAGAACCAAAGTCCTATTTTATTATTCCATGCTAATGTATTCAAGCGAAAGCCTGCTTTAAACACTCTAATTTTTTCAAAGTAAAAGTCCTGGTTCCCTGCCGCGCTGAGTAAACAACACGACAGCTCACCAGAAGGTGAGACCCGGTCAGGACAGTACATACCAAAGGCAGACCATCCAACCGAGTCCGAAATTACACTACGAGCTTAGATCGGAACAGCTTAGCGTAGGGAAAGCACAGGTACGCGAAGAG
+
CCCC<;EFFEFGGFGGGGEFEFFGGFAF,FFGFFFGFGGGGGGDGGGFGF9FD;CFCFGGGGGFGFGGGGFCEF,CFFGGGGGGGFFGDGGGGGGGFGC@FBFE<<FFCF,AFFEGFFGGGCFCFGCGGGA@FEFGF,E<E?EGG:9AEEEEB84CEBFFA=@=DD16@>CEE=DD=DDEGF,>=,,3=D?E8CC4:DF?C@9=EAFGGF>>CCA0;A:*:>*5):-399=4?D9*82D2>1:)+0765051,7>@F@6)/(471(,(())),.((-81325()(9(1,(.-)*())(1((
@M03152:184:000000000-AWYW1:1:2106:18222:22721 2:N:0:TCTACTCTATACCTGT
CCCAACTATCCCTATTAATCATTACTTCGGTCCTAGAAACCAACAAAATAGAACCAAAGTCCTATTCTATTATTCCATGCTAATGTATTCAAGCGTAAGCCTGCTTTAAACACTCTAATTTTTTCAAAGTAAAAGTCCTGGATCCCCAGCGCACTCAATTAAGAGCACGTTGGCTCCCCAGAAGGAAAGACACGACCAGAGCAGTGCTTACCTTGCGGCAAGACCACCAAGCCAGGCACGACATTCAACTACGAGCTTAGAACGGAAGCGCGTCGAGTAGGAAAAAGCAAGGAATGGGGAG
+
CCCCCGGGFGGGGGGGGGGGGGGGGGGGGGGGGGGGGGGGGGGGGGGGGGGGG<FFFGFFEFF9CFEGGGGECF<E,,CFFEG,CC<@F,,C6EFGECFCF@FE8FFGEF<F<<FEFA?EFGGG8@BEFF?FGDFGEFGG?EE44AF@+@>>+>+DEGGGFGGDFCD8CFD?8?D@>+=D=@FFGGFGFGD,@>CE6CCA:DF@@*+9+==9F79*95)@B9FB)4/:*;7*:*75?-C5A(62@FEAEFA@;C)(.66/)).(83(((-(-((-((/,.)*)).)((.((3(*))).*(-
@M03152:184:000000000-AWYW1:1:2106:5708:22766 2:N:0:TCTACTCTATACCTGT
CCCAACTATCCCTATTAATCATTACATCGATCCTAGAAACCAACAAAATAGAATCGGATGTCCTATTTCATTATTCCATGCTAATGTATTCAAGCGTGAGCCTGCTTTAAACACTCTAATTTTTTCAAGGTAACAGTCCTAATTCCCCGTAACACCAAATTAATGGCATTGCGGTTCTTTAGAAGGTGAGAAATCAATGATAACAGTGCATACCAACGGCATGACCGCAATATTGATCCCGAAATTCAACTACGAGCTTAGATAGGAAGAGCGTCGTGTAGGGAAAGAACAGATATGTGAA
+
CCCCCGGFFGGGGCEGGGFGGGGGGGGGFFGGGGGGGGGGGGGGGGGGDFGGFGGG>FGGFGFGGGCFGFGFGFGGGGGGFGGFFFGG9FGGGGGCF,BFCFFGFF,@FFFFFGGFGGGGGCFF>EEFGCGGGGGGGFGF9EE9EGGGGGGGEEFGGGGGFCEF8DEFGGFG6@=ED99DDF8ADDD=DCFFGG8ADGGFDFGFGF2=6=DDGDDFD5>BA=*55:=**<@FF@ECC6C)*-9-6=4BEFFE@*?2A2(8>>C34/.)(/(/.(6>(5=5;B<F;FB(4.3:(3-**.2))
@M03152:184:000000000-AWYW1:1:2106:7928:22790 2:N:0:TCTACTCTATACCTGT
CCCAACTATCCCTATTAATCATTACTGATATCCTAGAAACCAACGAAATCAGGACACCAGTCCTGTTCCATTATCCCATGCTGAAGTATTCAAAGGCTCGATTGCCTGCTTTGAACACTCTAATTTGCTCAAAGTAAAAGAGTAGGAACCCCAGAGATTATGCACAGAAGTTGCTCACCATGCACGAAACCCCCTTTGACCGCCACCCAGTTAAGGACAGCGGTGAGTATCCTACAGTGGGGCGTGACCCGGACGGTACAGACCTTGACTGCAGACCAAGCACTCGGCGCACGCCCGCAGG
+
CCCCCGGFGGGGGEFGGGGGGGGGGGGGGGCGGGGGGFGGGGGGGGGGDFGFGEGGFDGGGDGGGEGGGGGGGGGF@DFCDGGGF9F9F,CFCFEDFFCGGFEFCFDFGGGGGFFGGGFEFDGAF9FGGGGAFEFFGCFCGGGE=CCGFDEEEG8B8EEFGFGD8=?82DGG,@+@+,6EFF8EDGGCE>,>+@E8DFC+ADDBE9CCDA+5+=E6**3@*:>@58)=FF7B9DE*6/2);:BFB57).*5(:D)(),()6<4:?<)47-9?2()(-<3(-).).)(42((3(/())(1,(
@M03152:184:000000000-AWYW1:1:2106:13495:22821 2:N:0:TCTACTCTATACCTGT
CCCAACTATCCCTATTAATCATTACGGCGACTCTAGAAACCAACAAAATAGAATCAAACGTCCTATTTCGTTATTCCATGCTAATGTATTCAAGCGTGAGCCTGCTTTAAACACTCTAATTTTTTCAAAGTAACAGTCCTGATTCCCCAAGACACCAAATTAATGACATCATGGTTCGTCAGAAGGTAGGAATCAATAATACCAGTACGTACAATAGCACGACCAATAAATTGATCCCGAAATTCAACTACGAGCTTAGATCGGAAGAGCGTCGTGTAGGGAAAGAACAGGAATGTGTAGA
+
CCCCCGGGGGGGGGGGGGGGGGGGGGGGGGGGGGGGGGGGGGGGGGGGGGGGGGGGGGGGGGGGGGGGGGGGGGGGGGFGGGGGGGGGGGGGGGGGGGGGGGGGGGGGGGGGGGGGG<FGGGGGGGGGGGGGGGGGGGGGGGGGGGGGGGGGGGGGGGFGGGGGGGGGDGFDFFDGGGGGGGG98DBFGGGGG9ECFGGFGG6CEAFD>FFGGGGFBFFF*)@AA>3AFF<BBC6B6:D=EBA?CCEFCGF9@DDFAE@CCED60;B@D@F2123<?F<.37380?:7:B(((+.*1)24-
@M03152:184:000000000-AWYW1:1:2106:9280:22888 2:N:0:TCTACTCTATACCTGT
CCCAACTATCCCTATTAATCATTACGGCGGTCCTAGAAACCAACAAAATAGAACCGCACGTCCTATTCTATTATTCCATGCTAATGTATTCGAGCATATGCCTGCTTTGAACACTCTAATTTTTTCAAAGTAAAAGTCCTGGTTCCCCAGCACACCCAGTAAAGGGCATGAGGTTAGCCAGAAGGAAAGATCCGGCCGAACCAGTGCACGCGGTGAGGCGGACCGGTCAGCCAGACCCGAAACTCAACTACGAGCTTAGATCGGAAGAGCGTCGTGTAGGGAAAGAACAGGTGTGTTGCGA
+
CCCCCGGGGGGGGGGGGGGGGGGGGGGGGGGGGGGGGGGGFGGGGGGGGGGGGFGGGGGGGGGGGFGGGGGGGGGGGGGGGGGGGGGGGGGCFGGGGGGGGFEFFEFGGGGGGGGGGAGGGGGGGGGGGCFEEGGGGFFGGCFFD:EGFGGGFGGGGGGGGGFF8CEGFD=DFGGGGFGCC8DGGFGGFGCGGG:59DEEGDG>CFFFDFGG<DEFAA=EE03:203::>?47<<GF?D>DF)6*9(7<FF((7.(94526660((-4,4>907180754()(018(.(.(.(3(.)(*-(
@M03152:184:000000000-AWYW1:1:2106:12917:22910 2:N:0:TCTACTCTATACCTGT
CCCAACTATCCCTATTAATCATTACGTCGATCCTAGAAACCAACAAAATAGAATCAAACGTCCTATTTCATTATTCCATGCTAATGTATTCAAGCGTATGCCTGCTTTAAACACTCTAATTTTTTCAAAGTAACAGTCCTGATTCCCCGCGACACCAAATTAATGGCATCGAGGTTCTTCAGAAGGGAGAAACCAATAATACCAGTACGTACCGAGGCACGACCAACAAATTGGTCCCGAAATTAAACTACGAGCTTAGATCGGAAGAGCGAAGGGTAGGGAAAGAAAAGGGATGGGTGAG
+
CCCCCGGGGGGGGGGGGGGGGGGGGGGGDGGGGGGGGGGGGGGGGGGGGGGGGGGGGGGGGGGGGGGGGGGGGGGGGGGGGGGDGGGGGGGGGGGGGGGFGGGGGGGGGGGGGGGGG?FGGGGGGGGGGFGGGGGGGGGGGGGGGGGGGGGGGGGGGGFGFCFGGCGGFFDGFDDGCFGGGGGF?FGG+@FG6EFGGGGFGG9@??FF5ACC7?CBE4>FEAF>=B2>FF4A609:):DFAFF9*+9A):;,(*06)7)).71;6<;?010((-((.9:2<41)(..((,(-(*())./(.
@M03152:184:000000000-AWYW1:1:2106:11891:23010 2:N:0:TCTACTCTATACCTGT
CCCAACTATCCCTATTAATCATTACTGATATCCTAGAAACCAACGAAATCAGGACACCAGTCCTGTTCCATTATCCCATGCTGAAGTATTCAAAGGCTCGATTGCCTGCTTTGAACACTCTAATTTGCTCAAAGTAAAAGAGTAGGAACCCCAGAGATTATGCACAGAAGTTGCACCCCATGCACGAAACCCCCTTTGACCGCCACCCAGTAAAGGACAGCGGTGAGTAACCTACAGTGGGGCGTGACCCGAACGGGACAGACCTGGTCGGACAGACAGCGCGGGGGTGCACAGCGCACTT
+
CCCCCGDFCEEEGGGGGGGFGGGGGGGGGGGGGGGGFGGGFGGGEDGGGGFFGGFF<@FGFCFGFEFGGGGFFAAFGDFGFGFGGGGGGGFGFEFCD@BFGGGGGFGGGFGGCGFFGFGFFFGGGFF9?FGFFGFCGCFGGGGEGFGGGD8CGGFGGFDFGGFD,@DFF8FDGF+D8+0@D8DCDDEGGDG6E86=DDD+ECGBG>C6+;D+++7:*;)0;>?):)5+9+:AAFFG**5)/5),.:284<>((9)(.8>21(11)(.()(((-((..>(((7(0(),(-3)))*(0.4)()
@M03152:184:000000000-AWYW1:1:2106:21129:23128 2:N:0:TCTACTCTATACCTGT
CCCAACTATCCCTATTAATCATTACTTCGGTCCTAGAAACCAACAAAATAGAACCAAAGTCCTATTCTATTATTCCATGCTAATGTATTCAAGCGTAAGCCTGCTTTAAACACTCTAATTTTTTCGAAGTAAAAGTCCTGGATCCCCAGCGCACTCAATTAAGAGCACGTTGGCTCCCCAGAAGGAAAGACCCGACCAGAGCAGTGCTTACCTTGCGGCAAGACCACCCAGCCAGGCCCGAAATTCAACTACGAGCTTAGATCGGAAGGGCGTCGTGTCGGGAAAAAACAAGAAGGAGAGA
+
CCCCCGGGGGGGGGGGGGGGGGGGGGGGGGGGGGGGGGGGGGGGGGGGGGGGGGGGGGGGGGGGGGGGGGGGGGGFGGGFGGGFGGGGGGGGGGGGGGGGGFGGGGGGGGGGDGGGGGGGGGGGGGGGGFFGGGGGGGGGGGGGGGGGGGGGGGGGGGGGGG8EGGGGGGGGFGFG>GGGGGGGGGGGEGGFCC>EGGGFGFGFEF?79B9FGC7F9ABFFDA2>BD*?F2;?FB<>9C=39>0A=EFCCA@D<57)43))9<=;?B9((--411,2)(4633<1)(,(,(.(2()).*(,
@M03152:184:000000000-AWYW1:1:2106:13348:23174 2:N:0:TCTACTCTATACCTGT
CCCAACTATCCCTATAAATCATTACGGCGACTCTAGAAACCAACAAAATAGAACCGCGCGTCCTATTTTATTATTCCATGCTAATGTATTCAGGCATAGGCCTGCTTTGAACACTCTAATTTTCTCAAGGTAAAGGTCCTGGTTCCCCGACGCACACCAACAAAGGGCACGCCGGCTCACCAAGAGGTAAGGCCCGCCCAGACAGTACGTGCCGTTAGGCAGACCGCCCGGCCAGGCCCGAAATTCAACTACGAGCTTAGATCGGAAGAGCGGCGGGGAGGGAAAGAACAGGAGAGTGCAG
+
CCCCCGGGFGGGGGG,FGGGGGGGGGGGGGGGGGGGGGGGGGGGGGGGGGGGGGGGGGGGGGGGGGGGGGGGGGGGGGGGFFGGGGGGFFGGGGGGGGGGGGGGGGGGGGGGGGFGGGGGFGGFGGGGGGGFGGGGGFGGGGGGGGGGGGGGGGGGGGGGGGGGGGGGGDDGCGGGGGGGGGGGGGGGGGGGGGGD*C=BGGGBCFFGGAGC5DEEFFDFF;:@,.1>)74;)><C3:7(8(<(9*.1:7<:?*51.(-44--8??01((.2(--(()(-4530,..3((.((*(0/.*))
@M03152:184:000000000-AWYW1:1:2106:7512:23359 2:N:0:TCTACTCTATACCTGT
CCCAACTATCCCTATTAATCATTACGGCGACTCTAGAAACCAACAAAATAGAACCGCGCGTCCTATTTTATTATTCCATGCTAATGTATTCAGGCATAGGCCTGCTTTGAACACTCTAATTTTCTCAAGGTAAAGGTCCTGGTTCCCCGACGCACACCAACAAAGGGCACGCCGGCTCACCAAGAGGTAAGGCCCGCCCAGACAGTACGTGCCGTTCGGCAGACCGCCAGGCCAGGCCCGAAAGTAAACTAACACGTTAAAACGGAAGGGCGTCGAGTAGGGAAAGAACAAGGAGAGGCAG
+
CCCCCGFGGFFGGGGGGGGGGGGGGGGGGGGGDGGGGGGGGGGGGGGGGGGGGAGGGGGCCFGGGGFGGGGGGGGGGGGEGGGGGGGFGGGGGGGGFGGGFGGGGGGGGGGGFGGGEGGGGFGGGGGGGGGDFGGFFFG9ECEFG8EAEGGGGDDGGGGCEFFCF?EDGD687CDGGGGEFGGFFC@FFFCFGGGCGG:;CD?(,;BDDFCCFCEB)8;>>68=;;05)02:3*,933D>)45,9*)1)290(2)(0.((-)51(:1-(,((-46((*.65)(72)(4(1(((0()0(*((
@M03152:184:000000000-AWYW1:1:2106:17041:23361 2:N:0:TCTACTCTATACCTGT
CCCAACTATCCCTATTAATCATTACATCAGCCTTAGAAACCAACAAAATAAGACCAACGTCATATTCTATTATCCCATGCTGTAATATTCAATGGCAAGGTTACGCCTGCTTTGAACACTCTAATTTTTTCAAAGTAAAAGATTGGAAGCGGTTGCCCACTATCCAATAATAGGAAGCCCAAATCGAGCCACGCCACAAGGACGAGCTTTGATCTGAAACTCCCGAAATTCAACTACGAGCTTAGATCGGAAGAGCGTCGTGTAGGGAAAGAAAAGGTATGGTTAGATGTAGGGGGGATCG
+
CCCCCGGGGGGGGGGGGGGGGGGGGGGGGGGGGGGGGGGGGGGGGFGGGGGGGGGGGGGGGGGGGGGGGGGGGGFGGGGGGGGGGGGFFGGGGGGGGGGGGGGGGGGGGGGGGGGGGGGGGFFGGGFGGGFGGGGGGGGGGGFFGGGG?FGGDGGGGGGEGF8EDFDFGGFGGGGGGCFGFGFFGDGFE+@BCGGGGGGFG?9=6*<DGF75++2=@FE586ACB45@AC49:=>*99D(8(9>AA1:2<>@948@>((6,6/6;)33=2;;;3((40))(0)*)0)5)6)))*())(*(,
@M03152:184:000000000-AWYW1:1:2106:11349:23368 2:N:0:TCTACTCTATACCTGT
CCCAACTATCCCTATTAATCATTACGGTGATCCTAGAAACCAACAAAATAGAATCATGCCGTCCTATTTTATTATTCCATGCTAATGTATTCAAGCAGAATGCCTGCTTTAAACACTCTAATTTTTTCAAAGTAAAGGTCCTGGTTCCCCGCGACACCCAATTAAGGGCATCGCGGTTCTCCAGAAGGTGAGAAATTGACTACACCAGTTCATACCCCTTAAGGCACGACCGATGTGTCAATCCCGAAATTCAACTACGAGCTTAAATCGGAAGAGCGTCGTGTAGGTAAAGAAAAGGTAA
+
CCCCCGGGGGGGGGGGGGGGGGGGGGGGGGGGGGGGGGGGGGGGGGGGGGGGGGGGGFGGGEGGGGGGGGGGGGGGGGGFGGAFGGGGGFFGGGDGGGGGGGGGGGGGGGGGGGGGFGGGGGGGGGGFDDFFFGGGGGGGGFGFFGGGGEGGGGGGGCBFFFGGCFFGGGGGGCCEDECAFGFFGGGFGGGGGGGGF?CFFGDCG*@CGFFFGGGA>@F5AAF3:BD4?BF4/12;+9+7@CF@8DFFFDAEEGFEF8,//73())/)-:<:1((.()(-,)(..*.).):AAC())-0.)
@M03152:184:000000000-AWYW1:1:2106:6760:23409 2:N:0:TCTACTCTATACCTGT
CCCAACTATCCCTATTAATCATTACTTCGGTCCTAGAAACCAACAAAATAGAACCAAGGTCCTATTCTATTATTCCATGCTAATGTATTCAAGCGTAAGCCTGCTTTAAACACTCTAATTTTTTCAAAGTAAAAGTCCTGGATCCCCAGCGCACTCAATTAAGAGCACGTTGGCTCCCCAGAAGGAAAGACCCGACCAGAGCAGTGCTTACCTTGCGGCAAGACCACCCAGCCAGGCCCGAAATTCAACTACGAGCTTAGATCGGAAGAGCGCCGTGTAGGGAAACAACAGGAAAGTGGAA
+
CCCCCGGGGGGGGGGGGGGGGGGGGGGGGDFGGGGGGGGGGGGGGGGGGFGGGGGGGGGFGGCGGGGGFGGGGGGGGGGGGGGGCEFFGFGGGGGGGGGGGGFGGGGGFGGGGGGGGCFGGGGDGFGGGDFGGGCEGGFAEFGGGFFGGFGDGCFDGDGDCDECCFFGDGGG8DCD8FDGGFGGGG8FD,3@?=CGGDCFGFGFC5@;C;+;C9,;BBA>D2FBB=>FF*(;:F(/85:5?(:(@AE64+;=?3;>D;<<</<0(6;2:((,(((-40(.3;(03)(4:?16(*(.*.04)
@M03152:184:000000000-AWYW1:1:2106:13033:23413 2:N:0:TCTACTCTATACCTGT
CCCAACTATCCCTATTAATCATTACTTTGGTCCTAGAAACCAACAAAATAGAACCAAAGTCCTATTTTATTATTCCATGCTAATGTATTCAAGCATATGCCTGCTTTGAACACTCTAATTTTTTCAAAGTAAAAGTCCTGGATCCCTACCGCACTCAGTTAAGAGCACAGTAGTTCCCCAGAAGGAAAGGCCCGACTAAAGCAGTGCTAACCTTGCGGCAAGACCACAAAGCCAGGCCCGCAATTCAACTACGAGCTTAGATGGGAAGAGCGTCGTGAAGGGCAGGAAACGCAATGGGTAA
+
CCCCCGGGGGGGGGGGGGGGGGGGGGGGCFGEFFGGGGGGGGGGGGGGGGGGGGGGGGGGGGGGGGGGGGGGGGGGGGGFCGGGGGGGGFGGGFGGGGGGGFGFGCFEFFFFFGGGGCFGGGGFGG9ECGGGGGGGFAEFD:EEDEEGGGGGGGGFGFGGGGGGGGGGDGFEFCCE9EDF>8FGGGGGFFGCGGEGGGFBGGGFGDFF+3?DFGGFE>AFE=*)1==FFF);99BC*)C5*55:*+*=*28@@7>@3.;;C5)4(((/61(((,634)-47:()()-44((((*,10.*)(
@M03152:184:000000000-AWYW1:1:2106:21141:23419 2:N:0:TCTACTCTATACCTGT
CCCAACTATCCCTATTAATCATTACGGCGGTCCTAGAAACCAACAAAATAGAACCGCACGTCCTATTCTATTATTCCATGCTAATGTATTCGAGCATATGCCTGCTTTGAACACTCTAATTTTTTCAAAGTAAAAGTCCTGGTTCCCCAGCACACCCAGTAAAGGGCATGAGGTTAGACAGAAGGAAAGATCCGGCCGGACCAGTGCACGCGGTGAGGCGGGCCGGTCAGGCAGACCCGAAACTCAACTACGAGCTTAGAGTGGAAGAGAGTCGGCTAGGGAAGGAAGCGGGAGGTGTAGG
+
CCCCCGGF@FFGGGGGGGFGGGGGGFGGEGEGFGGGGED@FFGGGGFEG<EFFEGECGGDFCFGGGFFGCFEFGGGCCFF,9AFGGFFFEGGCCEGGFEBFGGGFAFCBAA<ECFGG<CAFGGG+9FF9FF<FFFAE;=E9A=CE?9E,=FGGGF+B6FEFGGGG6+=DD78=@=F8,6DFFFFDGFG,:9,3@C>EGC9;CCBF41:**)7<)76)8=A.2>(22,5>)())/3C@()-)7)-0/4)6C4,47>(/42:<)-4),4.((().,(((..3:?()()(,(,(((*()))0))
@M03152:184:000000000-AWYW1:1:2106:14113:23440 2:N:0:TCTACTCTATACCTGT
CCCAACTATCCCTATTAATCATTACGTCGATCCTAGAAACCAACAAAATAGAATCAAACGTCCTATTTCGTTATTCCATGCTAATGTATTCAAGCGTGAGCCTGCTTTAAACACTCTAATTTTTTCAAAGTAACAGTCCTGATTCCCCAAAACACCAAATTAATGACATCATGGTTCGTCAGAAGGTAGGAATCAATAATACTAGTACGTACAATAGCACGACCAATAAATTGATCCCGAAATTCAACTACGAGCTTAGATCGGAAGAGCGTAGTGTAGGGAAAGAAAAGGCACATGTAGA
+
CCCCCGGGGGGGGGGGGGGGGGGGGGGGGGGGGGGGGGGGGGGGGGGGGGG,@6FEGGGGGGGGGGGGG@FGCGGGGGGGGGGGGFGGGGF9FFGG@,4FGGGGGEFGGGGGFFGGGGGGGGGGGGGGGFFGGGGGGGGGGGDG9BEG8+,@EGGGGGFGGGGFGFGGGFGCFD=EGGGGGGFFGG,EF8DFGGGGG7F+22+1=FFD6:DC+22<CFEFEFBA0@5;88=EFGCGB@GFFA>6@FFFFG4@D<EFAC@EE?=>0;11=(6:0:3=7@CEDA?A?F(8((-((/(/*.:4)
@M03152:184:000000000-AWYW1:1:2106:14665:23528 2:N:0:TCTACTCTATACCTGT
CCCAACTATCCCTATTAATCATTACGTCGATCTTAGAAACCAACAAAATAAGATCAAACGTCCTATTTCATTATTCCATGCTAATGTATTCAAGCGAATGCCTGCTTTAAACACTCTAATTTTTTCAAAGTAACAGTCCTGATTTCCCACGACACCAAATTAATGACATCGTGGTTCGTCAGAAGGGAGAAACCGACAGGGCCAGTACACACCAGAGGCGCGACCGACCCGCCGGTCCCGAAATTCAACTACGACCTTAGATCGGAACAGCTGAGTGTAGGTGAGAAACAGATAATGGTGG
+
CCCCCGGFGGFGGFGGGGGGGGFCFGGGD@EFGFAFFEFGGGGGGFFGGGGGGGFGGGFGGFECFGGGGFGFGGGGFGFGFFGGGDE9EFGGGGGGGGGFFFC<8F<FG9FGFGEGGCFFFFGGGCFGG9FGDFFF@=@EG9FGGFCFFGDDEGGGGGFEFF,@;;EGGGCDF+0@9BCC?C8FG8BD6CDFCG6CC6@?>C+:CFFDFFFD5>E;6*)9:24(((6>3>2):)().49(5(72*9ABD*94(7)(.))))).(--3(.(,)..(-)*.6<*)1(*)53?0(.0)1*)*)(
@M03152:184:000000000-AWYW1:1:2106:19220:23542 2:N:0:TCTACTCTATACCTGT
CCCAACTATCCCTATTAATCATTACTTCGGTCCTAGAAACCAACAAAATAGAACCAAAGTCCTATTCTATTATTCCATGCTAATGTATTCAAGCGTAGGCCTGCTTTAAACACTCTAATTTTTTCAAAGTAAAAGTCCTGGATCCCCTGCGCACTCAATTAAGAGCACGCAGGTTCCCCAGAAGGAAAGACCCGACCAGAGCAGTGCTTACCTTTCGGCAAGACCGCCCAGCCAGGTCCGAAATTCAACTACGAGCCTATATCGGAAGAGAGTCGTGTAGGGAAAGAAGAGAGAAGTGTAG
+
CCCCCGGGAFFFGFGGGGGGGGGGGGGGDGGGGGGGFGGGGGGGGGGGGGFGGGGGFGGGFGGFGFFGFGGGGGGGGGGEGGGCFFFFGFGGGG7BFGGFFGGGGGGGGFGGCFAEFFGGGGFEGFG<FAE<EFGDGAE?,EFG8EDGGGDGGGGC8FGGGGDFF8DFDGGGDDFG8D=DD8@D6=DFGGG8DEECEDDA99F@=AFCFFGG>;EABA9DFBA>B2):AB(?)/7<A>=>>@:?A@?FC76)875()64)7)921169(((-5<B?BF048<(52:<<(222(*(0*,*.)
@M03152:184:000000000-AWYW1:1:2106:12222:23617 2:N:0:TCTACTCTATACCTGT
CCCAACTATCCCTATTAATCATTACGTCAATCCTAGAAACCAACAAAATAAGATCAACGTCCTATTTCATTATTCCATGCTAATGTATTCAAGCGTGAGCCTGCTTTAAACACTCTACTTTTTTCAAAGTAACAGTCCTGATTTCCCGCCACACCAAGTGAATGGCATGACGGTTCGTCAGAAGGGAGGAACCAGTGACACCAGTGCATACCGAAGGTACGACCAGCTCACTGATCCCGAAATTCAACTACGAGCTTACATCGGAAGAGCGTCGTGTAGGGAAATCACAAGTGTGGATAGA
+
CCCCCDGGGGGGGFGGGGGFGGGGGGGG7@FGGGGGGGGGGFGGEFFGGGGGGGGGFGGGFFGFGGFGGGGGGGGGGGGGGGGGGGGGCFFGGGGGGDEGFFGGGABFFFFFCGGGG9FGGGGGGGFFGFGGDFE<@EEFGGGGGGGCGGGGGGEECCDED,@;DGGG?DGECGDEGGG6CDF8D+8FCEFF8E8EFFGFGGDDC67+<CC6D7?9*3>A>DF4:))3*3>=+76@F2*(55;98CC6*2)((*)(0)).)1((((.,,((6:0703)62(765)*.4-)())0))*.:()
@M03152:184:000000000-AWYW1:1:2106:18818:23707 2:N:0:TCTACTCTATACCTGT
CCCAACTATCCCTATTAATCATTACGTCGATCCTAGAAACCAACAAAATAGAATCAAACGTCCTATTTCGTTATTCCATGCTAATGTATTCAAGCGTGAGCCTGCTTTAAACACTCTAATTTTTTCAAAGTAACAGTCCTGATTCCCCATGACACCAAATTAATGACATCATGGTTCGTCAGAAGGTAGAAATCAATAATACCAGTACGTACAATAGCACGACCAATAAATTGATCCCGAAATTCAACTACGAGCTTAGATCGGAAGAGCGTCGTGTAGTGAAAGAACATGTATGTTTCGA
+
CCCCCGGGGGGGGGGGGGGGGGGGGGFGGGGGGGGGGGGGGGGGGFEGGGGGGGGFGGGGGGGGGGGGGGGGGGGGGGGFGGGGGGGGFFGGGGGCFGGGGGGGG<FFGGDGGFFGGFGGGGGGGGGGGFFGGGGGGGG9EAFFGGGGGGG98EGGGFGGFG;ADFFG?DGGGEDCGGG>6EEGD?DGGGGGGGGGGC,;@D+8@@FD69DFDF9+=+0@>>DFA@)6A67E++;+1)*055FC6B*+/03)84)5A=:49C=2-(.5;13;0(.614>1.@?@3)3/()(.)+)**)*(,
@M03152:184:000000000-AWYW1:1:2106:22592:23711 2:N:0:TCTACTCTATACCTGT
CCCAACTATCCCTATTAATCATTACGTCGATCCTAGAAACCAACAAAATAGAATCAAACGTCCTATTTCGTTATTCCATGCTAATGTATTCAAGCGTGAGCCTGCTTTAAACACTCTAATTTTTTCAAAGTAACAGTCCTGATTCCCCATAACACCAAATTAATGACATCATGGTTCGTCAGAAGGTAGGAATCAATAATACCAGTACGTACGATTGCACGACCAATAAATTAATCCCGAAATTCAACTACGAGCTTAGATCGGAAGAGCGTCGAGTAGGGAAAGAACAGGTAGGAGTAAA
+
CCCCCGGGFFGGGGGGGGGGGGGGGGGGGGGGGGGGGGGGFGGGGGGGGGGGGGGGGGFGFFGFFGGGGGGGGGGGGGGGGGGGGGGGGGGGGGGGGGGGGFGGGEAAGFGFCGGGGGFGGGGGGGGGGGGGGGGGGGGGEFFGFGGGGGFGGGGGGGGGGGGGCGGGGGGGGGGGGCDGFC9DDDEGGGGGGGGGGGGFGF+8EFFGDFGFGD?CFFFF?8A@BF99CFEA5CEC+)9>BAACAF6B8?AD@D;(;*7CC<=@0(2:(:97?9(,.0);@FF54F((,(,.6+(*).0))
@M03152:184:000000000-AWYW1:1:2106:7611:23867 2:N:0:TCTACTCTATACCTGT
CCCAACTATCCCTATTAATCATTACGTCGATCCTAGAAACCAACAAAATAGAATCAAACGTCCTATTTCATTATTCCATGCTAATGTATTCAAGCGTGAGCCTGCTTTAAACACTCTAATTTTTTCAAAGTAACAGTCCTGATTCCCCACGACACCAAATTAATGGCATCATGGTTCATCAGAAGGGAGAAACCAATGATGCCAGTACGTACCGAGGCACCACCAACATATTGATCCCGAAATTCAACTACGACCTTAGCTCGGAAGAGCGTCGTTGAGGGAAAGAAACGGCAGAGGGAAA
+
CCCCCGFFGGGGGGGGGGGGGGGGGGGGGGGEGGGGGGGGGGGGGGGGCFGGCEGGGGGG<FFGGGGGGGGEGGGGGGGGGGGFGGGGECAFG9FCGGD@?FFGGF9<FGFFGGFFGGGFCFGA@FGGF9EDGGG?=FDG9;CFGEFGGG74CEEFFFF9EG;DFDCFGDGFGGDECAFGGEGG=,+A=EFF8>EG?DFFDD8D@FF?+9DGGCCE*9)3*3*1))-998*4BF<F95C=A9;@A>*+866/()),*/.)))/((2((/:@F06((...(4>:FBF12((((,*(.)(1((
@M03152:184:000000000-AWYW1:1:2106:8450:23918 2:N:0:TCTACTCTATACCTGT
CCCAACTATCCCTATTAATCATTACTTCATTTCTGAAAACCAACAAAATAGAAACAAAGTCCTATTCCGTTATTCCATGCTAATGTATTCAAGCATAAGCCTGTTTTAAACACCCTAATTTTTTCAAAGTAACAGTCCTAGATCCCTAACGCGCTCAGTAAAGAGTACCCTAGTTCCCTAGAAGGAAAGACCCGGCCAGAACAGTAATTGATCTTGCGACCAAACCATTTAACCAGGTCCGAAATTAAACTAAGAGCTTAGACAGGAAGAGGGTCGGGAAGGGAAAGAAAAAGACAGAGTG
+
CCCCC@FGCFCGFGGGGGGFFFGGGGGGEGGGGGGGGGGGGFGGGGGGGGGGGEFGFGGGCGGGGGGGFFFGGGGAFGGGGGGGGGG9EFGCCCFGGGGGGGGGGGGGGGGGFGGFGGGGGGGG8FBFGGGGGGGGGGDGDC9E,EEFFBC+>+@EGGDG9ECF?FDGDGGFFEFG+9D9+@FF?EDF8D,@EGD6=>+6,0==EAC=+3B9B7@++*::3);@C=CA+=AFF7;74:>*9>B>F6*=?7=>)29B6*.8;6))((/,,,((//(((.((-01)3)((.(.((/()0(2.)
@M03152:184:000000000-AWYW1:1:2106:24327:24035 2:N:0:TCTACTCTATACCTGT
CCCAACTATCCCTATTAATCATTACTTCGGTCCTAGAAACCAACAAAATAGAACCAAAGTCCTATTCTATTATTCCATGCTAATGTATTCAAGCGTAGGCCTGCTTTAAACACTCTAATTTTTTCAAAGTAAAAGTCCTGGATCCCCAGCGCACTCAATTAAGAGCACACCGGTTCCCCAGAAGGAAAGACCCGGCCAGGGACAGTGCTTGTCTTTCGGCAAGACCATCCGAACAGGTCCGAAATTCAACTACGAGCTTAGATCGGAAGAGAGTAGGGGAGGGAAAGAACGAGTACGTTGA
+
CCCCCGGGGGGGGFGGGGGGGGGGGGGGGGGGGFGGGGGGGGGGGGFFGGGGFEGGGGGGGFGFFGGGGGGFGGG9CF9FEAECFFGFFGGGG,F:FEFFCEFGDFC?9E??,F@A9FFG<F<:,5,??FFEFGAFG,@ECFD:EEGGGGGDCGGGCFF;DC84==E,+00=CEGEFGCFDFFGF8D:DD8BFB67?D@?6DGFF*=++4?@FCGF+389@A>)5<7**;566C2CA=F@B6.,);)1)+16)*8630=47.)9,(62(41(-.))-7((73(),),(,.((-/3*)(*,(
@M03152:184:000000000-AWYW1:1:2106:16229:24070 2:N:0:TCTACTCTATACCTGT
CCCAACTATCCCTATTAATCATTACGTCAATCCTAGAAACCAACAAAATAAGATCAACGTCCTATTTCATTATTCCATGCTAATGTATTCAAGCGTGAGCCTGCTTTAAACACTCTAATTTTTTCAAAGTAACAGTCCTGATTCCCCGCCACACCAAGTGAATGGCATGACGGTTCGTCAGAAGGGAGGAATCAGTGACACCAGTACGTACCGAAGGCACGACCGGCGTACTGATCCCGAAATTCAACTACGAGCTTAGATCGGAAGAGCGTCGTGTAGGGAAAGAACAGGTACGTGAGGG
+
CCCCCGGGGGGGGGGGGGGGGGGGGGGGGGGGGGGGGGGGGGGGGGGGGGGGGGGGGGGGGGGGGGGGGGGGGGGGGGGGGFGGGFGFGGGGFGDGGGGGGGG?FGGGGGGFGGGGGGGGGGGGGGGGGGGGGFGGG,EEEFGFGGGGGGGGGGGGGGGGGCGGGGDFFFGGGGGGGGGGDFGGGGDGEEFGGDFFGDEFGFF=CF?6?FFGDC95A>C3@=5:59@D5B>FFGCGFFGFA9).+;EFFC62@DFFFDFFBD(3<16?7<;6042835-)-5(51<??::())+,)8(*((
@M03152:184:000000000-AWYW1:1:2106:11745:24150 2:N:0:TCTACTCTATACCTGT
CCCAACTATCCCTATTAATCATTACGTCGATCCTAGAAACCAACAAAATAGAATCAAACGTCCTATTTCGTTATTCCATGCTAATGTATTCAAGCGTGAGCCTGCTTTAAACACTCTAATTTTTTTAAAGTAACAGTCCTGATTCCCCATGACACCAAATTAATGACATCGTGGTTCGTCAGAAGGTAGGAATCAATAATACCAGTACGTACAATAGCACGACCAATAAATTGATCCGAAATTCAACTACGAGCTTAGATCGGAAGAGCGTCGTGTAGGGAAAGAACAGAGATGAGTAGAA
+
CCCCCGGGGFGGGGGGGGGGGGGGGGGGEGGGGGGGGGGGGGGGGGGGGGGGGGGGGGGGGGGGGGGGGGGGFGGGGGGGGGGGGGGGGGGGGGGGGGGGFFGFGGGGGDFGGGGGGGGGGGGGDGGGGGGGGGFGFEFAFGDGGFGFGGCGGGGGFG?FGGGGGGFGGFGDD6FFGGGGGGDGDDFGCDGFFGA9DGFFGG88@CBF>CGGGFFFFFFFFDABACBFFFFA>CEDF)@=A4BC@@CFF6>@94::B:<CC?DDFFD13330:26=86;225?FFF((4((..0))94:5)
@M03152:184:000000000-AWYW1:1:2106:19892:24283 2:N:0:TCTACTCTATACCTGT
CCCAACTATCCCTATTAATCATTACGTCGATCCTAGAAACCAACAAAATAGAATCAAACGTCCTATTTCGTTATTCCATGCTAATGTATTCAAGCGTGAGCCTGCTTTAAACACTCCAATTTTTTCAAAGTAACAGTCCTGATTCCCCATGACACCAAATTAATGACATCATGGTTCGTCAGAAGGTAGGAATCAATAATACCAGTACGTACAATAGCACGACCAATAAATTGATCCCGAAATTCAACTACGAGCTTAGATCGGAAGAGCAGCGTGTAGGGAAAGAACAACGCTGTGATGA
+
CCCCCGGGGGGGGGGGGGGGGGGGGFGGGGGGGGGGGGGGGGGGGGGGGGGGGGGGGGGGGGGGGGGGGGGGGGGGFFFGGGGGGGGGGGGGGGGGGGGGGGGGGGGGGGGGGGGGGGGGGGGGGGGGGGGGGGGGGGGGGGGGGGGGFGFGGGGFG?FGGGCGGGGGGGGGFDDGGGGGGGGGGGGGGGFGGGGGFGE=CF?8??9DDFGGGGGFF?EFEAEFADEFFAE@6+;8A27:A2A:+B:+:DF22*)0;@*4><=2;8((6()((./342;3/5=A/;=;(((((*()0)*))
@M03152:184:000000000-AWYW1:1:2106:13421:24381 2:N:0:TCTACTCTATACCTGT
CCCAACTATCCCTATTAATCATTACATCGATCCTAGAAACCAACAAAATAGAATGCGATGTCCTATTTCATTATTCCATGCTAATGTATTCAAGCGTTAGCCTGCTTTAAACACTCTAATTTTTTCAAGGTAACAGTCCTAATTCCCCACAACATCAAATAAATGACATTATGGTTCCTTAGAAGGTGAGAACCAATATGACCAGTACACACCATCGGCATGACCAATCCATTGATCCCGAAATTCAACTACGAGCTTAGATCGGAAGAGCGTAGTGTAGGGAAAGAACAGGGAAGTGGAG
+
CCCCCGGGGGGGGCFGGGGGGGGGGGGGGGGGGGGGGGGGGGGGGGGGGGGGGGGGGGGGGGGGGGGGGGGGGGGGGGGGGGGGGGFGGGGGGGGGEGGDCFGGGGGGGGGFF@EGFCFGGGGGGGGGGGGGGGFGGGGGGGGGGGGGGGGGGFGFGGGFGGGGFGGGFGGGGGGGGFFGGCFAFCEFEFGGGFEFGGGFGGFDA0=FG?D=CGDDDDFEE@B)0885;5:F72;9>>;@?BFFFCEF4EFEAD>)/0/767CBFDFF:B2=@(664+93=33A;)63/6;((2(2))*/(
@M03152:184:000000000-AWYW1:1:2106:10217:24430 2:N:0:TCTACTCTATACCTGT
CCCAACTATCCCTATTAATCATTACGGCGATCCTAGAAACCAACAAAATAGGACCGCACGTCCTATTTTATTATTCCATGCTAATGTATTCGGGCGTAAGCCTGCTTTGAACACTCTAATTTTTTCAAAGTAAAAATCATGGTTCCCTGCCACACCCAGTAAAGGGCATAACAGCTCACCACGAGGTAAGCCTCCACCGCTCCAGTACACACCCAAATAGGCGGACCGGGCTGCAAAGGACGAAATTCAACTACGAGCTTAGACCGGAAGCGCGCAGTGTAGGGAACGACAACGAATGGAT
+
CCCCCGGGGCFGGFGGFGFCFGGGGFEFGGGGGGGGGGGGGGGGGGGGGGGGGGGDGGGCFFEGGGGGGGGGGGGGEFGFFGGGG9FF9FF,CCEGGGGFF8FGG?FF9FGCGFCGGAEGGFA<FFGGGG5CDCF<8=EFGC@;EFGGGG@EFFG>E>E>F8CA,@CFDF7EGG6,AE=6?FECCEG,EFG6EGFF7C?BC*;=9=++=9FG>DG4AFE02586:B6))).)05(2:(7(89B(5>4*5;F>465?:;((-).))((-4((40;09>7(6)*)0.52(29(((*(00,*))
@M03152:184:000000000-AWYW1:1:2106:20581:24589 2:N:0:TCTACTCTATACCTGT
CCCAACTATCCCTATTAATCATTACTTCGGTCCTAGAAACCAACAAAATAGAACCAAAGTCCTATTCTATTATTCCATGCTAATGTATTCAAGCGTAAGCCTGCTTTAAACACTCTAATTTTTTCAAAGTAAAAGTCCTGGATCCCCAGCGCACTCAATTAAGAGCACGTTGGCTCCCCAGAAGGAAAGACCCGACCAGAGCAATGCTTACCTTGCGGCAAGACCACCAAGCCAGGCCCGAAACTCCACTACGAGCTTAGATTGTAAGAGCGTCGTGTCGGGGAATAAACTGAAAGAGGAG
+
CCCCCGGGFGGGGFGGGGGGGGGGGGGGGGGGGGGGGGGGGGGGGGGGGGGGGGGGGGGGGGGGGGGGDGFGFEFGGGGGFGGFGCAFCFGGG@CFFGGGGGGGFGGFGGGGGGGFFFFDFGGGFFFGCBFGGGGFG,C,ECGGGGGGGGCGGBFFGCBDGG8=?DGC6==DEFGE6DDGGGGCFFFF8DD8DCEEE7?FGGGBGFACFF6C++,9@>A?*);5::5/**)/8<-*)84950>(+2)/6:A1<DBB314.3))/.)9))739(31(,)((-7(0())-))..)+)*)4*(-
@M03152:184:000000000-AWYW1:1:2106:16254:24743 2:N:0:TCTACTCTATACCTGT
CCCAACTATCCCTATTAATCATTACGTCGATCCTAGAAACCAACAAAATAGAATCAAACGTCCTATTTCATTATTCCATGCTAATGTATTCAAGCGTATGCCTGCTTTAAACACTCTAATTTTTTCAAAGTAACAGTCCTGATTCCCCAAGACACCAAATTAATGACATCAAGGTTCTTCAGAAGGGAGAAACCAGTAATGACAGTACGTACCGAAGCACGACCAACATACTGATCCCGAAATTCAACTACGAGCTTAGATCGGAAGAGCGTCGTGTAGGGAAAGAACAGGTACGTTGAAA
+
CCCCCGGGGGGGGGGGGGGGGGGGGGGGGGGGGGGGGGGGGGGGGGGGGGGGGGGGGGGGGGGGGGGGGGGGGGGGGGGGGGGGGGGGGGGGGGGGEEFGGGGE@FGGGGGGGGGGGGGGGGGGGGGGGGGGGGGGGGGGGGGGGDFGG@CFGFGGGCFGGGGGGGGGG8FGGGFFGFGGGGGGGGGGGGGGEGGGGGGFGGGBFFFGCFGFD>EDF>C??=5A>B=FFF@ACGEGABGF>>46=EEF<C):>DA2;>BFC<<1;(7;@(,3;>9@75;<?A?F?::(((.)-+-0)(1))
@M03152:184:000000000-AWYW1:1:2107:8982:1850 2:N:0:TCTACTCTATACCTGT
CCCAACTATCCCTATTAATCATTACGTCGATCCTAGAAACCAACAAAATAGGGTCAAACGTCCTATTTCATTATTCCATGCTAATGTATTCAAGCTAACGCTTGCTTTAAACACTCTAATTTTTTCAAAGTAACAGTCCTGATTTCCCACGACACCAAATTAATGACATCGTGGTTCGTCATAAGGGAGAAACCAACTAGACCAGTACACACCAATTGCGCGACCAATCTGTTACACCCGACATTCCACTACGCGCTTTGCTCTGAATAGACGCGTGTTGTGTAAGAACAGATAGCTGTGT
+
CCCC@;EEE98CE,FFFCFD,@AFAFFFGG;E7EFFF@EE6;D@DFFCF,,,CFF8F,;@<F,C9<C<CE@F,<EF9F9FFFD,CACFGD9,C@E<FFFGDCFFGAGGC9?F9FFGF9FEGFGGGG,:,5B,9EEFBF,?>CEAEFF9>ECB+@EF:B,,@E8D=A9A==+@=>FGDGEG+,,7=9D:AE,,6>@+@AE5C+50@CB8+5+35*7343=**0:-/*)/7=E+1=*+4;0-/(2(13);47=1@323:1(7)779@).))).)(--,(0(0(0(*)).)((.5/)0**)2(-
@M03152:184:000000000-AWYW1:1:2107:23665:2820 2:N:0:TCTACTCTATACCTGT
CCCAACTATCCCTATTAATCATTACTTCGGTCCTAGAAACCAACAAAATAGAACCAAAGTCCTATTCTATTATTCCATGCTAATGTATTCAAGCGTAAGCCTGCTTTAAACACTCTAATTTTTTCAAAGTAAAAGTCCTGGATCCCCAGCGCACTCAATTAAGAGCACGTTGGCTCCCCAGAAGGAAAGACCCGACCAGAGCAGTGCTTACCTTGCGGCAAGACCACCCAGCCAGGCCCGAAATGCAACTACGAGCTTAGATCGGAAGAGCGTCGTGGAGGGAACGAACAGCGAGGGGTAG
+
CCCCCGGGGGGGGGGGGGGGGGGGGGGGGGGGGGGGGGFGGGGGCFGGGGGEGGGGGGFGGGGGGGGGGGGGGGGGGGGGFDFFGGGGGFGGGGGGGCGGGGGGGGFFFGGEGGGGGGGGGGGGGFGGGGGGGGGGGFGGGGGGGGGGGGGGGGGGGGGGGGGGGGGGGGGGFGGGDGGFGGFGGGGGGFDGGGEEGGGFGGFFCGF79CGF+,:ADF5?BFBB262>9ABA>49:F?BBDF)26=C6;FF;2<>@E(9/;)13(31;B1824:996),01)()((-3((400,0))(1(-
@M03152:184:000000000-AWYW1:1:2107:10466:2840 2:N:0:TCTACTCTATACCTGT
CCCAACTATCCCTATTAATCATTACGTCGATCCTAGAAACCAACAAAATAGAATCAAACGGCCTATTTCGTTATTCCATGCTAATGTATTCAAGCGTGAGCCTGCTTTAAACACTCTAATTTTTTCAAAGTGACAGTCCTGATTCCCCATGCCACCAAATTAATGACATCATGGTTCGTCAGAAGGTAGGGATCAATAATACCAGTACGTACTATTTCACGACCAAGAAATTAATCCCGAAATTCAACTACGAGCTTAAATCGGAAGAACGACGCGTAGGTAAGGACAATGTAATGGACAA
+
CCC@C7CF@F@DFGGGGGD<FEGGGGGGGGGECFGCEFGFFGGGGGGGGGGF<FGG,E9F,C:FG,C<CF@CFFFGGGGEGDFGGGGFGGGCF9FGCFEGG,FFFCGFGGGGGGCEE<EEGGFF+AFGGGGFGF=A?FG99F,49@9FFGG,,CFGGGGGGGGGGFGGGGGGG8@FGEEGGD,EEEFCE?EC8DD@:+EDF9+:?=DG6=C6:C+C+=<7*0)8:;)3=AE@ACE7+*955A;91BC=C?A2-*)(2**9*/8?D?(((/.(,(((-895.*:*..(.,))*9)***)*.,
@M03152:184:000000000-AWYW1:1:2107:14704:2900 2:N:0:TCTACTCTATACCTGT
CCCAACTATCCCTATTAATCATTACTTCGGTCCTAGAAACCAACAAAATAGAACCAAAGTCCTATTCTATTATTCCATGCTAATGTATTCAAGCGTAGGCCTGCTTTAAACACTCTAATTTTTTCAAAGTAAAAGTCCTGGATCCCCTGCGCACTCAATTAAGAGCACACAGGTTCCCCAGAAGGAAAGGCCCGACCAGGGCAGTGCTTACCTTTCGGCAAGACCGCCCAGCCAGGCCCGAAATTCAACTACGAGCTTAGATCGGAAGAGCGTCGTGTAGTGAAAGAACAGAGATGTGTGA
+
CCCCCGGGGGGGGGGGGGGGGGGGGGGGGGGGGGGFGGGGGGGGGGGGGGGGGGGGFGGGGGFGGGGGGGGGGGGGGGGGGGGGGGGGGGGGGGGGGGGGDDFGGGGGGGGGGGGGGGGGGGGGFAFGGGGFGGGGFFGGG?AF8EGGGFGGGGCGGGG9EGFGFFGGGGGDED,@D?=8ADFGGGFGGGGGGD++@DE>++=B?CFCFGGGFFFF?*@>99=2)358@ABF>;5*785139)2+17:?7AE?C>95.)7767<08?>1379(81,80.7)747448B0(()/467:-2()
@M03152:184:000000000-AWYW1:1:2107:8498:2979 2:N:0:TCTACTCTATACCTGT
CCCAACTATCCCTATTAATCATTACGGCGGTCCTAGAAACCAACAAAATAGAACCGCACGTCCTATTCTATTATTCCATGCTAATGTATTCGAGCATATGCCTGCTTTGTACACTCTAATTTTTTCAAAGTAAAAGTCCTGGTTCCCCAGCACACCCAGTAAAGGGCATGAGGTTAGCCAGAAGGAAAGATCCGGCCGAACCAGTGCACGCGGTGAGGCGGACCGGTCAGACAGACCCGAAATTCAACTACGAGCTTAGATAGGAAGAGCGTCGTGTAGGGACAGAACAGGTAGTGTGATA
+
CCCCCGFCFGFGGGGGGEF<<EEGGG7FEGGGGF<FFAFFGGGB<FFGFFGGGAFGFGGEG,8B69CC9CFFGFG<EFFFDAFGCFGG9F,CFFGEGGGGGGGGGGGGF,CFEFG<<FFEFFF9FG<EF?94B9FFGFFFGFGD6@EDECCEGGGDC+DFGGGG8>=DGDF8DAFDDDE8EEGF@8DFGGGACCDE*37@CGF??F:C*;DCA:CFF:;5>3((.),.4))6@F17*57>)45<4@AF<466(5<()6)64)6?<522:?04(49:(8)9(),)-4?0(.:**./)2-2))
@M03152:184:000000000-AWYW1:1:2107:16855:3079 2:N:0:TCTACTCTATACCTGT
CCCAACTATCCCTATTAATCATTACGGCGACTCTAGAAACCAACAAAATAGAACCGCGCGTCCTATTTTATTATTCCATGCTAATGTATTCAGGCATAGGCCTGCTTTGAACACTCTAATTTTCTCAAGGTAAAGGTCCTGGTTCCCCGACGCACACCAACAAAGGGCACGCCGGCTCACCAAGAGGTAAGGCCCGCCCAGACAGTACGTGCCGTTAGGCAGACCGCCCGGCCAGGCCCGAAATTCAACTACGAGCTTAGACCGGAAGAGCGCCGCGGAGGGAAAGAACAGGGATAGTAGG
+
CCCCCGFGGGGGGGGGFGGFFGGGGGGGCEGGEFGGFGGGGGGGGGGGDGGGGGGGGGGGGGGGGGFGGFFGGFFGGGGGGGGGGGGFDFGFGGGGGGGGGGGFGGFAFFE,EF9FGGGGGGGFFGGFGFGFGGGGGGGFFFEGFFGG@EGDGGGGGGG8CCE,@C+AFED+@EC@5*<FCF5@CFF,DFGDFGCC5C=DFFFF6*8CC59DFGC)=DA)88<;DF0BBF>E)5,**>)(87@(*7)*-:68(7)0>(52)))4(414:<?F(29(,)-)27()((.1(1().-))*)0))
@M03152:184:000000000-AWYW1:1:2107:17699:3092 2:N:0:TCTACTCTATACCTGT
CCCAACTATCCCTATTAATCATTACGGCGATCCTAGAAACCAACAAAATAGGACCGCACGTCCTATTTTATTATTCCATGCTAATGTATTCGGGCGTAAGCCTGCTTTGAACACTCTAATTTTTTCAAAGTAAAAATCATGGTTCCCTGCCACACCCAGTAAAGGGCATAACAGCTCACCAAGAGGTAAGCCTCCACCGCTCCAGTACACACCCAAATAGGCGGACCGCGCGGCAAAGGCCGAAATTCAACTACGAGCACAGCGCGGAAGAGCATCGAGACGAGAATGAACAGACGTGTAA
+
CCCCCC8FFG8FGF8@,EFEEFE9FDFGGGGGGFEACFFGGGGDFCCFFEDF,;C7CFEFFCCFGGGGGGEEGCGF,CFGFCAEEFFFGGGGGDGGGGDG9E<EFFEF9FB8?=FAFGGGG9BFG8??FFFGFGGGG?FGGAF9=E=B>=FGGGCG7DBFAFFECCEGFGCDD,@,@BC,<,A89C4<<<DDFFGGG9C?@DGFAC8CF:C;?GFFF*=8A)892)7;(.(0:B>)968:),017))*)27:?D::D1((4:(-(40-26?:1),)(04)(0(.(--).6.*8())*-*()
@M03152:184:000000000-AWYW1:1:2107:14570:3180 2:N:0:TCTACTCTATACCTGT
CCCAACTATCCCTATTAATCATTACGTCGATCCTAGAAACCAACAAAATAGAATCAAACGTCCTATTTCGTTATTCCATGCTAATGTATTCAAGCGTGAGCCTGCTTTAAACACTCTAATTTTTTCAAAGTAACAGTCCTGATTCCCCAAGACACCAAATTAATGACATCATGGTTCGTCAGAAGGTAGAAATCAATAATACCAGTACGTACAATAGCGCGACAAATAAATTGATCCCGAAATTCAACTACGAGCTTAGATCGGAAGAGCGTCGAGTAGGGAAAGAAAAGGAATGAGTAAA
+
CCCCCGGGGGGGGGGGGGGGGGGGGGGGGGGGGFGGGGGGGGGGGGGGGGGGGGGGFFGGCFGDGGGGGGGGGGGGFGGGGGGGGGGGGGAFGGGGGGGGGGGGGGGDGGGGFCFGGGFGGCFGGGGDFEFFGGGGGFGGGGCFFGGGGGGGGGGGGFFGFGGGGFDFGGGGGGEGD6CEGGGFGFDFFGGGCAEGFGG7C@+5DDF7DFGFFFFF7AD>AAA):CEFFA6:+=*+B6?>?@F9FFE688?>DDD2847CFF3(663,(19(/6((/.-9?F?838<((.:)7))*0)*))
@M03152:184:000000000-AWYW1:1:2107:14405:3663 2:N:0:TCTACTCTATACCTGT
CCCAACTATCCCTATTAATCATTACGGCGGTCCTAGAAACCAACAAAATAGAACCGCACGTCCTATTCTACTATTCCATGCTAATGTATCCGAGCATATGCCTGCTTTGAACACTCTAATTTTTTCAAAGTAAAAGTCCTGGTTCCCCAGCGCACCCAGTAAAGGGCATGAGGTTAGCCAGAAGGAAAGATCCGGCCGAACCAGTGCACGCGGTGAGGCGGACCGGTCAGCCAGATCCGAAATTCAATTACGAGCTTAGATCGGCAGAGCGGTGTGTAGGGAAAGAAACGGGATGGGAGTA
+
@6@@CGGGGGGGGGGGGGF-CFEG<C;FFEEDGGG9FC@F<FCG8FFGGFGGGG?:CCGGGFFGAF,,C<FF<FC9FG<FEGG<,9AE<,9:C:FFGGFD9FGGFFGACEFGCDF@EF<9FBEE:?<9,C?E<AF,AFG99BEC;@EFEGGCCCCE:FD8@=,,6C=DGF=,@<@GGD?6A64DE@?@5,,@DC5C5*C>**02<6+2094)0*/2AAF)0.((-5,)-5)0)04*7?@0<(..9*.*.07,,/)-962-4432(4,1(.2(-((((/)140(0((4((-())-))*(1-(
@M03152:184:000000000-AWYW1:1:2107:20017:3722 2:N:0:TCTACTCTATACCTGT
CCCAACTATCCCTATTAATCATTACGTCGATCCTAGAAACCAACAAAATAGAATCAAACGTCCTATTTCATTATTCCATGCTAATGTATTCAAGCGTATGCCTGCTTTAAACACCCTAATTTTTTCAAAGTAACAGTCCTGATTCCCCAAGACACCAAATTAATGACATCAAGGTTCTTCAGAAGGGAGAAACCAATAATACCAGTACGTACCGAGGCACGACCAACAAGTTGGTCCCGAAATTCAACTACGAACTTAGATTGGAAGAGAGACGTCAAGGGAACGAACAGGTAGGATTGGA
+
@CCCCE@FGDEFGGGGGGF9FF,FGFFFBFCFCA<EDGFFEGFGGGGG9EEFDEFDCEDEFFEFCAEF<CFEC@EGGGGEGGGGFEGGCEGGDFGGGGGF9E<E,A<FFFFG,?77F@FFCGGFGG,C<EFBCFDGGGGGFFGGFGGGEC=>:8EFGGC,9@,@,,9=@,6,662=EF8EGCFG?D6A?CDFGCE8EGFFCD=DGFFDDGG+@CC>53@F5*1)0@AFF*/++3/+;395?9)/8B*196F92*2,37)1).7=3C/,,((//,,((0/)15(),(-((..**,7*2)*()
@M03152:184:000000000-AWYW1:1:2107:25281:3772 2:N:0:TCTACTCTATACCTGT
CCCAACTATCCCTATTAATCATTACGTCGATCTTAGAAACCAACGAAATAAGATCAAACGTCCTATTTCATTATTCCATGCTAATGTATTCAAGCCAAAGCCTGCTTTAAACACTCTAATTTTTTCAAAATAACAGTCCTGATTCCCCACGACATCAAATTAATGACATCATGCTTCGTAAGAAGGGAGAAACCAATTGTACCAGTGCGTACCGTTGGCGCGACCAATAAATTGATCCCGAAATTCAAATACGAGATTAGATCGGAACAGCGCAGTGTAGGGAATGAACAGATAATTCTAA
+
CCCCCGGGFGGGGGGGGGGFGGGGGGGGGEEGGGGGFG9FG8FGEGGGGGGF9FGGGCCCECGGFGGGGDFGFGGGGGC9FFGGGGGDFGGFF<FFGDGGG8EGGGFECGCF,<AFFG<FDGCCGFGECFFGG9FGGGG,,;EF9EEF,4++>@CDGG9=DGFFD,EFG8EC,8=@;C8,6=D;E@6,++3@888DD==EFF+=,+++33++3+3?DF>55*8A)94958A++101:+0(?@49FF*=*4:A0*).27/))9?;<;@(((52((-4?F-/.0(0.,4:9)()*)***)2-)
@M03152:184:000000000-AWYW1:1:2107:19985:3819 2:N:0:TCTACTCTATACCTGT
CCCAACTATCCCTATTAATCATTGCTTCGGATTCTGAAAACCAACAAAATAGAACTGAAGCCCTATTTCATTATTCCATGCTAATGTATTCAAGCGTACGCTTGCTCTAAACACTCTAATTTTTTCAAAGTAAACGTCCTGGTTCGGCCGCCGAGCCCAGTTAAGGGCCGACGTTCCCCCAGAAAGAGGTGGTCCGAAAACCGGCAGTACAGACCTTGCGGCCGACCGCCGTTGGGCCACCGAAATTCAACTACGAGCTTAGATCGGAAGAGCGTCGTGTAGGGAAAGAACAGAGAATGGG
+
CCCCCGGGGGGGGGGGGGGGGGGGGGGGGGGGGGGGGGGGGGGGGGGGGGGGGGGGGGGGGGGGGGGGGGFGGGGGCFGGGGGGGGGGGGGGGGGGGGGGGGGGGGGFGGGGGGGGGGGGGGGGGGFGGGGGGGGGGFGGFGFGGGGGGGGGGGGDGGFGGGGGGGFGDGGGGGGGGGGGGGGGGGGGGGGGGGGGGGGFGGDBGGEFGGGGFGDFFFFFAB@FFE>BBFFFF:<DCFD?F>@>@4<FFGF28<>456(3:BB)5?:6663:,(,39.,7(13>:6<:0:<75())*)*.(
@M03152:184:000000000-AWYW1:1:2107:18597:3957 2:N:0:TCTACTCTATACCTGT
CCCAACTATCCCTATTAATCATTACGTCGATCCTAGAAACCAACAAAATAGAATCAAACGTCCTATTTCATTATTCCATGCTAATGTATTCAAGCGTATGCCTGCTTTAAACACTCTAATTTTTTCAAAGTAACAGTCCTGATTCCCCAAGACACCAAATTAATGACATCAAGGTTCTTCAGAAGAGAGAAACCAGTAATGACAGTACGTACCTAAGCACGACCAACATACTGATCCCGAAATTCAACTACGAGCTTAGATCGGAAGAGGGTCGAGGAGGGAAAGAAGAGGGAAGGGTAGA
+
CCCCCGGGGGGGGGGGGGGFGGGDGGGGGGGGGGGGGGDGFGGGGGGGGGGGFGGGGGGGFCFGGGGGGGGGGGGGDFGGGGGGGGGGGGGGGGGGCGEGFFFFGGGGGGGGGGGGGGGGGGFGGGGGGGGGGGGGGGDGFGGGFGGGGGGGGGGGGGGGGGDEFGGGGFEGGFAAFFGFDGGFGG?FGDFGGEC8@DFFDF=DDGF7C=FC>:BFFBFAB>B==A5?@A5=;@=BCA?FFA4A8AE><CA2>C?@)83>7?>==D98((((61(,(263,),)(42(((()0(.)*(0()
@M03152:184:000000000-AWYW1:1:2107:14123:4033 2:N:0:TCTACTCTATACCTGT
CCCAACTATCCCTATTAATCATTACTTCGGTCCTAGAAACCAACAAAATAGAACCAAAGTCCTATTCTATTATTCCATGCTAATGTATTCAAGCGTAGGCCTGCTTTAAACACTCTAATTTTTTCAAAGTAAAAGTCCTGGATCCCCAGCGCACCCAATTAAGAGCACACTGGTTCCCCAGAAGGAAAGACCCGACCGGAGCAGTGCTTACCTTTCGGCAAGACCACCCAGCCAGGTCCGAAATTCAACTACGAGCTTAGATCGGAAGAGCGTCGTGTCGGGAAAGAACAAGTAATAGTGA
+
CCCCCGGGGGGGGGGGGGGGGGGGGGGGGGGGGGGGGGGGGGGGGGGGGGGGGGGGGGGGGGGGGGGGGGGGGGGGGGGGGGGGGGGGGGGGGGGGGGGG8FGGGGGGGGGGGGGGGGGGGGGGGGGGGGGGGGGGGFFGGFFGGCEGEGDGGGGGGGGGGGFCFCGFGGGDGDFGFGGGGDGGFGGGGGCFGGEGGCEDE6CFG?FFGGFCFGFFF4AFB>=FFFB4@FBFFFFFFFF@;<)(;F?FCDFFDDE0=8<@ECF@FFFFFFF>F6>4:8()(04B:??321()*.***)0))
@M03152:184:000000000-AWYW1:1:2107:18793:4115 2:N:0:TCTACTCTATACCTGT
CCCAACTATCCCTATTAATCATTACGTCAGCCTTAGAAACCAACAAAATAAGACCGAAGTCGTATTCCATTATCCCATGCTGTAATCTTCATAGCAAGTTACGCCTGCTTTGAGCGCGCGAATTTTTTCAAAGTAAAAGATTGGAAACGGACATCCCAACCCGTGAAGGAAGAGAGCCATTATCCAAAGATAGGAAGCGGAAATCGAGCCACGCCGTTGAGACGGACTTTGACTTCCACGTTCCGAAATTCAACTACGAGCTTAGAACGGAAGAGAGCCGTGTAGGGAAAGAAAAGGTAGG
+
CCCCCGGGGGGGGGGGGGGFGGGGGGGGGGGGEFGGGGGGFGGGGGGGGGGGGGGGGGGGGGGGGGGGGGGGGGGGGGG?AFGGGGGGGGGGGGGGGGGGGGGGEGGGCFCFGDGGGGGGGEFFGGGGGEFGGFGGFAE?9FEGGGGGGGGGGGGGGGGGE>ECEFGGGGGGGFGGC:DGFGGGFFGGGGAF9CFG>7E5:DGFGDFDD5?*:*?B)::FA4<@F)(0)6);1+9CGF+6)()(85:D07/.6?@:),(111(4.)).-40(418(4)(0()().)47(86)0.76>.:)(
@M03152:184:000000000-AWYW1:1:2107:24963:4282 2:N:0:TCTACTCTATACCTGT
CCCAACTATCCCTATTAATCATTACGTCGATCCTAGAAACCAACAAAATAGAATCAAACGTCCTATTTCATTATTCCATGCTAATGTATTAAAGCGTATGCCTGCTTTAAACACTCTAATTTTTTCAAAGTAACAGTCCTGATTCCCCAAGACACCAAATTAATGACATCAAGGTTCTTCAGAAGGGAGAAACCAATAATACCAGTACGTACCGAGGCACGACCAACAACTTGGTCCCGAAATTCAACTACGAGCTTAGATCGGAAGAGCGTCGGGTAGGGAAAGAAAAGGGATGTGCTAA
+
CACCCFFGGFGFGGGGFGGGGGGFGFCCFGGGGGGGGGGGGGGGGGFGFFGFFGGC<EDCGGCFA9CFAFDFGDFGGGFFGGGGGGGGGG9FGDEEEDEGFFFFGFEFA??FBFDGFFGGGGGGGGGGGDGGCFGCAF>FFFEEFE,EEEGFDEGF=8FFFGC4,@EGGFFGF??FGADADGFGCGDCEC3D=8=FCCD?AB?D,AFGDDD=AEGF*9@F>DF)16>>>*03+;>C4ABD)6;6CCFFF4)>=D41243439=6(60((5;71((-(023:5?4401,(,()8.0)*-*-.
@M03152:184:000000000-AWYW1:1:2107:21725:4303 2:N:0:TCTACTCTATACCTGT
CCCAACTATCCCTATTAATCATTACGTCGATCCTAGAAACCAACAAAATAGAATCAAACGTCCTATTTCGTTATTCCATGCTAATGTATTCAAGCGTGAGCCTGCTTTAAACACTCTAATTTTTTCAAAGTAACAGTCCTGATTCCCCAAGACACCAAATTAATGACATCATGGTTCGTCAGAAGGTAGAAATCAATAATACCAGTACGTACAATGGCACGACCAATAAATTAATCCCGAAATTCAACTACGAGATTAGATCGGAAGAGCGTCGTGTAGGGAAAGAAAAGGTAGGGGTAAA
+
CCCCCGGGGGGGGGGGGGGGGGGGGGGGGGGGGGGGGGGGGGGGGGGGGGGGGCGGGGGGFGGGGGGGGGGGGGGGGGGGGGGGGGGGGGGGGGGGGGGGGGGGGGGGGGFGGGGGGGFGGGGGGGGGGGGGGGGGGGGGGGGGGGFGGGFFFGGGGGGGGGFGGGGGGGGGGFFFFGGEGGGGG@FGGGGGDGG?AFGFGFGFD87+==FGDF7F*9FF5>A>BFEFFFFF*?AF@647BFFF6B?F64):=8)88@74*82(>@FF1(6;107@FFFF0F?A08<(.((/9))))(1()
@M03152:184:000000000-AWYW1:1:2107:22374:4385 2:N:0:TCTACTCTATACCTGT
CCCAACTATCCCTATTAATCATTACTTCGGTCCTAGAAACCAACAAAATAGAACCGCACGTCCTATTCTATTATTCCATGCTAATGTATTCGAGCATATGCCTGCTTTGAACACTCTAATTTTTTCAAAGTAAAAGTCCTGGTTCCCCAACACACCCAGTGAAGGGCATGAGGTTTGCCAGAAGGAAAGACCCGGCCGGACCAGTGCACGCGGTGAGGCGGACCGGTCAGCCAGGCCCGAAATTCAACTACGAGCTTAGATCGGAAGAGCGTCGTGTAGGGAAAGAACAGGGATGGTGAGA
+
CCCCCGGGGGGGGGGGGGGGGGGGGGGGGGGGGGGGGGGGGGGGGGGGGGGGGGGGGGGGGGGGGGGGGGGGGGGGGGGGGGGGGGGGGGGGGGGGGGGGGGGGGGGGGGGGGGGGGGGGGGGGGGGGGGGFGGGGFGGAFCFGGGGGGEGGGGGG7BDFGGG8ECEGGGGGCFGF6FDAFFF8FGGGFGG>E6CEGGGFEDGFGGFD>DDDFEC4;AF4ABB;BF6:6AEF4ADG9353@0:9FF>F<4F?6CD>F>FA)66B<?123:;32>((,7:FB?B>63(,4(1).(0)2)*(-
@M03152:184:000000000-AWYW1:1:2107:14075:4391 2:N:0:TCTACTCTATACCTGT
CCCAACTATCCCTATTAATCATTACTTCGGTCCTAGAAACCAACAAAATAGAACCAAAGTCCTATTCTATTATTCCATGCTAATGTATTCAAGCGTAAGCCTGCTTTAAACACTCTAATTTTTTCAAAGTAAAAGTCCTGGATCCCCAGCGCACTCAATTAAGAGCACGTTGGCTCCCCAGAAGGAAAGACCCGACCAGAGCAGTGCTTACCTTGCGGCAAGACCACCCAGCCAGGCCCGAAATTCAACTACGAGCTTAGATCGGAAGAGCGTCGTGTAGGGAAAGAACAGGTATGTGTAG
+
CCCCCGGGGGGGGGGGGGGGGGGGGGGGGGGGGGGGGGGGGGGGGGGGGGGGGGGGGGGGGGGGGGGGGGGGGGGGGGFGGGGGGGGGFGGGFGEGGGGGGGGGGGGGGGGGGGGGGGGGGGGDGGFGGGGGGGGGGGGGGGGGFFGGGGGGGGGGGGGAFFFFFCFDGGGCFGGGGGEGGGGDGFGB8FGGGDGGGGGFFGGFGGF7CFGGFCCAEDEFDFDFFF=5>FFFFFF4CDEFFF>;FFFFFG/;?:=@E;<@EEC;?8?9FF07419,254@25,5:0811:051.060)2.)
@M03152:184:000000000-AWYW1:1:2107:17810:4518 2:N:0:TCTACTCTATACCTGT
CCCAACTATCCCTATTAATCATTACGGCGACTCTAGAAACCAACAAAATAGAACCGCGCGTCCTATTTTATTATTCCATGCTAATGTATTCAGGCATAGGCCTGCTTTGAACACTCTAATTTTCTCAAGGTAAAGGTCCTGGTTCCCCGACGCACACCAACAAAGGGCACGCCGGCTCACCAAGAGGTAAGGCCCGCCCAGACAGTACGTGCCGTTAGGCAGACCGCCCGGCCAGGCCCGAAATTCAACTACGAGCTTAGATCGGAAGAGCGTCGTGTAGGGAAAGAAAAGGTAGGGGTAG
+
CCCCCGGGGGGGGGGGGGGGGGGGGGGGGGGGGGGGGGGGGGGGGGGGGGGGGGGGGGGGGGGGGGGGGGGGGGGGGGGGGGGGGGGGGGGGGGGGGGGGGGGGGGGGGGGGGGGGGGGGGGGGGGGGGGGGGGGGGGGGGGGGGGGGGGGGGGGGGGGGGGGGFGGGGGGGGGGCEEGGGG>BFFCDFFFGGGGEGGGFGGGFG>CGGCGGF=D>:DFFFAD;(=;:;>2;35:7*<)47>:3?726-:;?0*09@?9<.6AB?:?9???9>1;36)(8<B15::(3(4:D/4*.7(*,(
@M03152:184:000000000-AWYW1:1:2107:13549:4566 2:N:0:TCTACTCTATACCTGT
CCCAACTATCCCTATTAATCATTACTTCGGTCCTAGAAACCAACAAAATAGAACCAAAGTCCTATTCTATTATTCCATGCTAATGTATTCAAGCGTAAGCCTGCTTTAAACACTCTAATTTTTTCAAAGTAAAAGTCCTGGATCCCCAACGCACTCAATTAAGAGCACGCTGGTTCCCCAGAAGGAAAGACCCAACCAGAGCAGTGCTTACCTTGCGGCAAGACCAACCAGCCAGGCCCGAAATTCAACTACGAGCTTAGATCGGAAGAGCGTCGTGTAGGGAAAGAACAGGGAGGTGTAG
+
CCCCCGGGGGGGGGGGGGCGGGGGGGGGGGGGGGGGGGGGGGGGGGGGGGGGGGGGGGGGGGGGGGGGGGFGGGGGGGGGGGGGGGGGGGGGGGGGGGGGGGGGGGGGGGGGGGGGGGGGGGGGGGGGGGGGGFGGGGGFGGGCFGGGGGCGGGGGGGGGGGGGGFGGCEEE6DFGGBDGGGG,@DGGFFCFGG6EGGG5ECF?ECFGF7DGA<86@DFF>FFFFF2@4BD>FFDDGEF=A=E9FFFFFGF;?G>BB;9EEE3(3;D>3689,24,4>(9<:1F6?:7(,())-))1-*))
@M03152:184:000000000-AWYW1:1:2107:13357:4752 2:N:0:TCTACTCTATACCTGT
CCCAACTATCCCTATTAATCATTACGTCGATCTTAGAAACCAACGAAATAAGATCAAACGTCCTATTTCATTATTCCATGCTAATGTATTCAAGCCGAAGCTTGCTTTAAACACTCTAATTTTTTCAAAGTAACAGTCCTGATTCCCCACGACATCAAATTAATGACATCATGCTTCGTCAGAAGGGAGAAACCAATTGTACCAGTGCGTACCGTTGGCACGACCAATAAATTGATCCCGAAATTCAACTACGAGCTTAGATCGGAAGAGCGTCGTGGAGGGAAAGAAAAGGAAGGGGGAG
+
CCCCCGGGGGGGGGGGGGGGGFGGGGGGGGGFGGGGGGGGGGGGGGGGGGGGGGGGGGGGEFGGGGGGGGGGGGGGGGGGGCFGGGGGGGFGGGGGGGGGGGGGGGGGGGGGGGGGGGGGGGFFDFGGGGGEEDFFFGGGGGGGGGDGGGGGGGGCGGGGGFGGGGGFGFGGFG8=EGFGGGGCFFEFEEGGGGGGGFG;CD+?CGFGGGDD>ECBEFFFFFDAAE=F=FEFF8CCC+;2AFFBFFEFFGFFFGE95(;EE<<=;@<;DF(::;>01)4>?B:F:B<B:1:3)4)0*()-(
@M03152:184:000000000-AWYW1:1:2107:14493:4760 2:N:0:TCTACTCTATACCTGT
CCCAACTATCCCTATTAATCATTACGTCGATCCTAGAAACCAACAAAATAGAATCAAACGTCCTATTTCATTATTCCATGCTAATGTATTCAAGCGAAAGCCTGCTTTAAACACTCTAATTTTTTCAAAGTAACAGTCCTGATTCCCCACGACATCAAATAAATGACATCATGGTTCTTCAGAAGGGAGAAATCAATAATACCAGTACATACCTAAGCATGACCAATATATTGATCCCGAAATTCAACTACGAGCTTAGATCGGAAGAGCGTCGTGTAGGAAAAGAAAAGAGAGAGGTAAG
+
CCCCCGGGGGGFGGFGFGGFGGGGGGG@FEECGCEGGDGGGGGGGFFFFGFGGGFGFEFG@F7CFEGFG<CFGCFCGCFGGDFGFGGGGGGGGEFCGGCDFGF8EFGFGGAE?EEDFFGFFGEGF<EGGG<FEC=EFE@FFFG9E;>AEE78FEFFG,,9EFCFGFGCAE=AD,36;DGC:@AEGGDFGGG3@;=EED9DEC=D?DF87+99AE=@A6A99C858A8A5E@F++*5=0<8?=6A+=E8<D>75*2//1.0*0>@@D(7((4((6(/(;1A)6=.48(((/()2()0*)*))
@M03152:184:000000000-AWYW1:1:2107:15258:4793 2:N:0:TCTACTCTATACCTGT
CCCAACTATCCCTATTAATCATTACTTCGGTCCTAGAAACCAACAAAATAGAACCAAAGTCCTATTCTATTATTCCATGCTAATGTATTCAAGCGTAAGCCTGCTTTAAACTCTCTAATTTTTTCAAGGTAAAAGTCCTGGTTCCCATACACACTCAGTGAAGAGCACATATGTTCGCCAGAAGGAAAGACTAGCCCGAGAAGTACCCACCTTGCGGCGGGACCACCCAAGCCAATCCGAAATTCAACTACGAGCTTAGATCGGAAGAGCGTCGGGACGGGAAAGAACAGGTATGAGTAGA
+
CCCCCDGGGGGGGGGGGGGGGGGGGGGGGGGGGGGGGGGGGGGGGGGGGGGGGGGFGGGG9EGGGA9FFGGGGGGGGGGGGGGGGGGGGFGFGGGGGGGGGGGGGGGGGGG,EAFFFFGGGGGGGGCFGFGAFGGGGGGGGGGGGGGFGGGGGGFFFFFGFFFFFGFFGGFAFGGGDGGEGGEGGGFFEGGGGGGFGDGFGGGDGGFGDC9@CFFFFFE>AD@29>1=?F;A5A@7F4B@EF56:;76<FF<<5.(6226.6??FF>FF04(46(3()-8(745(47:?:(98)9*2)*6)
@M03152:184:000000000-AWYW1:1:2107:12796:4867 2:N:0:TCTACTCTATACCTGT
CCCAACTATCCCTATTAATCATTACTTCGTTCCTCAAAACCAACAAAATAGAAACAAAGTCCTATTCCGTTATTCCATGCTAATGTATTCAAGCATAAGCCTGTTTTAAACACTCTAATTTTTTCAAAGTAACAGTCCTAGATCCCTATCGCACTAAATAAATAGCACAATAGTTCCCTAGAAGGAAAGACCCAGTCAAGGCAGTATTAATCTTGCGACTAAACCACCTAACCAGGCCCGAAATTCAACTACGAGCTTAGATCGGAAGAGCGTCGTGGAGGGAAAGAACAGGTATGTGTAA
+
CCCCCGGGGGGGGGGFFFGFGGGGGGGGGGGGGGGGGGGGGGGGGGGGGGGGGGGGGGGGGGGGGGGGGGGGGGGGGGGGGGGGGGGFFFGGGGGGGGGGGGFEFGFGGGGGGGGGGGGGGGGGGGGGGGGGGGGGFGFGAEFFGGGGGGGGGGFFGGGGFGFGGGGGGGCGGFFCF9DFGGGGGGGGFFGF?DFGFFGFGFGFEGFCFGC7CAF+9@5>?FE=5?=5@FFFAFCC79@=DFB>F>EF6=AB9CB265C=C?C=DFFFDFFF(:0.6)3A@31A<6?B?FFF64*)26*))
@M03152:184:000000000-AWYW1:1:2107:12128:4918 2:N:0:TCTACTCTATACCTGT
CCCAATATCCCTATTAATCATTACATCGATCCTAGAAACCAACAAAATAGAATGCGATGTCCTATTTCATTATTCCATGCTAATGTATTCAAGCGTTAGCCTGCTTTAAACACTCTAATTTTTTCAAGGTAACAGTCCTAATTCCCCAAAACATCAAATGAATGACATTATGGTTCCTTAGAAGGTGAGAACCAATATGACCAGTACATACCATCGGCATGACCAATCCATTGATCCCGAAATTCAACTACGAGCTTAGATCGGAAGAGCGTCGTGTAGGGAAAGAACAGATAGGGGTAGA
+
CCCCCGGGGGGGGGGGGGGGGGGGGGGGGGGGGGGGGGGGGGGGGGGGGGGGGGGGGGGGGGGGGFFGGGGGGGGGGGGGGGGGGGGGGGGGGGGGGGDGGGGGGGGGGGGGGGGGGGGGGGGGGGGGGGGGGGGGGGGGGGGGGGGGGGGGGGGGGGFGGGGGGGGGGGGGGGFCFFGGGGGGGGCFFGFGGGGFGGGFDFFFGGFGGGGFFGGE>>DF?DE@>ACFBFCF7CFG859>BBFEAAEFFGAAD4?)/966A7>2@=@FB2@-2(:<D5>F6FF)8@;(65(+3)))2,1()
@M03152:184:000000000-AWYW1:1:2107:15196:5135 2:N:0:TCTACTCTATACCTGT
CCCAACTATCCCTATTAATCATTACGTCGATCCTAGAAACCAACAAAATAGAATCAAACGTCCTATTTCGTTGTTCCATGCTAATGTATTCAAGCGTGAGCCTGCTTTAAACACTCTAATCTTTTCAAAGTAACAGTCCTGATTCCCCAAGACACCAAATTAATGACATCATGGTTCGTCAGAAGGTAGAAATCAATAATACCAGTACGTACAATAGCACGACCAATAAATTGATCCCGAAATTCAACTACGAGCTTAGATCGGAAGAGCGTCGTGTAGGGAAAGAACAGGAAAGGGTAAA
+
CCCCCGGGGGGGGGGGGGGGGGGGGGGGGGGGGGGGGGGGGGGGGGGGGGGGGGGGGGGGGGGGGGGGGGGGGGGGGGGGGGGGGGGGGGGGGGGGGGGGGGGGGGGGGGGGGGGGGGGGGGGGGGGGFGGGGGGGGFGGGGGGGGGGGGGFFGGGGGGGGGGGGGGGGGGGGFGGGGGGGGGGGGGGFGGGGFGGFGGBFC8FCFFFGGGGFGGFFFF5BFF>AACFFFFFFFEG85@=BFF;BAEFEGFAAD42AEBFC7>@@@9;8;90299;;FEFFF@A75;3((.)0())*.*()
@M03152:184:000000000-AWYW1:1:2107:8489:5231 2:N:0:TCTACTCTATACCTGT
CCCAACTATCCCTATTAATCATTACGGCGACTCTAGAAACCAACAAAATAGAACCGCGCGTCCTATTTTATTATTCCATGCTAATGTATTCAGGCATAGGCCTGCTTTGAACACTCTAATTTTCTCAAGGTAAAGGTCCTGGTTCCCCGACGCACACCAACAAAGGGCACGCCGGCTCACCAAGAGGTAAGGCCCGCCCAGACAGTACGTGCCGTTAGGCAGACCGCCCGGCCAGGCCCGAAAGTCAACTACGAGCTTAGATCGGAAGAGCGGCGTGTAGGGAAAGAACAGGTAGTGGACA
+
CCCCCGGGFGGGGGGGGGGGGGGGGGGEFEGGFFFGFGGGFECFGGGGGGGGGGFDEGCFFGGGGGFGGGGGGGGGGGFFGGGFFFGGGGGGCFGGGGGGGGGGGGGFGGGGGGGGGEFFGGGGFGFGF,?EFDFGGFFGFFEGGGGGEGGGGGGGGCGGGGGGGFG+@EG67CECEGGGGGFFGCEDFFGGFFGGGGGFG<<FGGFFGCCGFED35>5AABDDDFFB>FFFEEF5CF)4<9@(989FAG??6C>0)(624-6((,4,8?:;0(,-4.:74.,83(441:.4*)**0(*()
@M03152:184:000000000-AWYW1:1:2107:20516:5248 2:N:0:TCTACTCTATACCTGT
CCCAACTATCCCTATTAATCATTACATCGATCCTAGAAACCAACAAAATAGAATCGGATGTCCTATTTCATTATTCCATGCTAATGTATTCAAGCGTGAGCCTGCTTTAAACACTCTAATTTTTTCAAGGTAACAGTCCTAATTCCCCGTAACACCAAATTAATGGCATTACGGTTCTTTAGAAGGTGAGAAATCAATGATAACAGTGCATACCAACGGCATGACCGAAATATTGATCCCGAAATTCAACTACGAGCTTAGATCGGAAGAGCGTCGGGTAGGGAAAGAACAGGTATGATGA
+
CCCCCGGGGGGGGGGGGGGGGGGGGGGGGGGGGGGGGGGGGGGGGGGGGGGGGGGGGEDFGGGGGGGGGGGGGGGGGGGGGGGGGGGGGGGGGFGGEGGGGGGGGFFGGFGGGGGGGFGGGGGGGGGGG8FFGGGGGGGGGCGGGGGFGGEGGGGGGGGGGGGGGFGGGGGGGGFGDGCFFGGFGGGGFGGGGGGF@?EFGGGFGGFGFF7@;EDB??DEFEFFFAAFFFDFFCEG@BFB5<ABFFFFEGFFB9?>BF=EFEEEDFD70=D8@6@F()/585?FB<?FFF::4.94>)*))
@M03152:184:000000000-AWYW1:1:2107:19285:5253 2:N:0:TCTACTCTATACCTGT
AGCCGTCAATTCCTTTGAGTTTCATCGTTGCCGACGTACTCCCCAGGCGGGATGCTTATTGTGTTTACTCCGGCACAGAAGGGGTCGATACCTCCTACACCTAGCATCCATCGTTTACAGCGTGGACTACCAGGGTATCTACTCCTGTTCGCTCCCCACGCTTTCGCGCCTCAGCGTCAGTCTATGTCCATATAGCCGCCTTCGCCACTGTCGTTCCTCCCGATCCCTACGCATTTCCCACCTACACCGGGAATTCCGCTATCCTCTCCATCACTCAATTCCTGCAGTCTCCAAATCAGGC
+
@@@@@FFGGAAA<EFGGCFE<<FF<FDDFGFFGGGGEFGGGCFCCEGGGEGG@FC@FFG9E<<F8ECFF9<:FGGGGG8FFCFECCFEFE=,BFFGGGGF@F<<FGFG?5?DEGGGCFGDGDB7>:AFF8FF8F7@FFFCF,,,@9ECC,3@+DFFC8EEC*:;F*@:CE*AC9,4:CC=:,,?BC4,1>;BC,:,<):AEC*)1:85772+02*.;7FA:)(,4).<)7:))012***))(0(797@3))(,2/4=(0(-,.().:::))6<>A<7))1674*3(4)())9F09**50).
@M03152:184:000000000-AWYW1:1:2107:13206:5260 2:N:0:TCTACTCTATACCTGT
CCCAACTATCCCTATTAATCATTACGGCGGCTCTAGAAACCAACAAAATAGAACCGCGCGTCCTATTTTATTATTCCATGCTAATGTATTCAGGCATAGGCCTGCTTTGAACACTCTAATTTTCTCAAGGTAAAGGTCCTGGTTCCCCGACGCACACCAACAAAGGGCACGCCGGCTCACCAAGAGGTAAGGCCCGCCCAGACAGTACGTGCCGTTAGGCAGACCGCCCGGCCAGGCCCGAAATTCAAATACGAGCTTAGATCGGAAGAGCGGCGGGGAGGGAAAGAAAAAGAATGGGTGA
+
CCCCCGGGFGGGGGGGGGGGGGGGGGGGGGGGGGGGGGGGGGGGGGGGCFFFGAFGGGGGFGGGGGGGGGCFGAFGGGGGGGGGFFGGFFDFCFFGFFFGGGGGGCFGFGGGCCGFGFGGGGGGDGGGDGGGGGFF=,E,CF4,=EFGGGD8+7FEFEGGCFGFCGGGGDEGGC>CEDFGCCCDCFG?DFGDCFGECGCD7C58*01::*;8>E*858))=A?(()2),8;>)08333>>F>F(*9<=):=2:*.(.44846)42::332:6(7>(4)(89B(>321:(.(.)(1**(0((
@M03152:184:000000000-AWYW1:1:2107:23636:5386 2:N:0:TCTACTCTATACCTGT
CCCAACTATCCCTATTAATCATTACTTCGGTCCTAGAAACCAACAAAATAGAACCAAAGTCCTATTCTATTATTCCATGCTAATGTATTCAAGCGAAAGCCTGCTTTAAACACTCTAATTTTTTCAAAGTAAAAGTCCTGGATCCCCAGAGCACTCAATTAAGAGCACTCTGGTTCCCCAGAAGGAAAGACCCAACCAGAGCAGTGCTTACCTTGCGGCAAGACCACCCAGCCGGGTCCGAAATTCAACTACGAGCTTAGATCGGAAGAGCGTCGTGGAGGGAAAGAACAGGTAAGGGTAA
+
CCCCCGGGGGGGGGGGGFGGGGGGGGGGGGGGGGGGGGGGGGGGGGGGGGGGGGGGGFFGGGGGGGGGGGGGGGGGGGGGGGGGGGGGGGGGGGGGGGGGGGGGGGGGGGGGFGGGGGGGGGGGGGGGFGGGGGGGGGGGGGFGGGGGGGGGGGFFGGGGGFGGG8FGGCGFFF=EDFGGDGGGFGGGGGGGGG?EGGGFGGGFB=@@CGGGF7<?EFFFFFF@=FDEFF=AFABDD>F@FFF(88C@CFF3;78>A@))//)6;DD>FF;(31;14)(56;0@:?F?2415*.*1*(*4(
@M03152:184:000000000-AWYW1:1:2107:25534:5397 2:N:0:TCTACTCTATACCTGT
CCCAACTATCCCTATTAATCATTACGTCAATCCTAGAAACCAACAAAATAAGATCAACGTCCTATTTCATTATTCCATGCTAATGTATTCAAGCGTGAGCCTGCTTTAAACACTCTAATTTTTTCAAAGTAACAGTCCTGATTTCCCGCCACACCAAGTGAATGGCATGACGGTTCGTCAGAAGGGAGGAACCAGTGACACCAGTGCATACCGAAGGCACGACCAGCGTACTGATCCCGAAATTCAACTACTAGCTTAGATCGGAAGAGCGTCGTGTAGGGAAAGAACAGGTATTGTTAGA
+
CCCCCGGGGGGGGGGGEGGGGGGGGCFFCEGGGGGGGFGGGGGGGGGGGGGG<FFGFGGGGGGGGGGGCGGGGGFGGGGGGGGGGGGGFGGGGGGGGGGGGFFFGGGGGGGGGGGGGGGGGGGGGGGGFGGGGGGGG?FGFFGGGGG7CEGGGGGGGGG9EGGGGGGGGGGDGGGGGGG+@EFGGGGGGCF88EGFFFGBGFGFGGFCFGGFE6C??FAFFFFFFA9@A*(2BF4=:;8(:@4?187:?FF)5:ACCEFC?C0;(:>FFF0(;>2<3>)*-.(..(343,4/6)962)0).
@M03152:184:000000000-AWYW1:1:2107:22539:5451 2:N:0:TCTACTCTATACCTGT
CCCAACTATCCCTATTAATCATTACTTCGGTCCTAGAAACCAACAAAATAGAACCAAAGTCCTATTCTATTATTCCATGCTAATGTATTCAAGCGTAAGCCTGCTTTAAACACTCTAATTTTTTCAAAGTAAAAGTCCTGGATCCCCAGCGCACCCAATTAAGAGCACACTGGTTCCCCAGAAGGAAAGACCCGACCAGAGCAGTGCTTACCTTTCGGCAAGACCGCCCAGCCAGGTCCGAAATTCAACTACGAGCTTAGATCGGAAGAGCGCCGTGTAGGGAAAGAACAGGAATATGTAG
+
CCCCCGGGGGGGGGGGGGGGGGGGGGGGGGGGGGGGGGGGGGGGGGFGGGGGGGGGFGCGGGGGGGFGCGFGGGGGCFGDCFEFGGGGGGGF9FEGGGFGEFGDFFFFGGGGGGGGFFFGGGGFGGGFGGGGGGGFGCEFFCFGGFFGGGGGGG:EEFDGGG8FFGGGGGGFGADF?EFGGGGGGGGFGCG=FEGGGG6F6CFFECF@E9CDFG>F939B?FCFFFF?9D=FFFD*;A6>;@BFCC?FFGFF0850>3;);CC(6?16;((((-((3>:9A>7:318:?:()).)**-*.)
@M03152:184:000000000-AWYW1:1:2107:13286:5460 2:N:0:TCTACTCTATACCTGT
CCCAACTATCCCTATTATTCATTACGTCGATCCTAGAAACCAACAAAATAGAATCAAACGTCCTATTTCATTATTCCATGCTAATGTATTCAAGCGTATGCCTGCTTTAAACACTCTAATTTTTTCAAAGTAACAGTCCTGATTTCCCAAGACACCAGATTAATGACATCATGGTTCTTCAGAAGGGAGAAACCAGTAATGACAGTACGTACCGAAGCACGACCGACATACTGATCCCGAAATTCAACTACGAGCTTAGATCGGAAGAGCGTCGTGTAGGGAAAGAACAAGTAAGAGTAAA
+
CCCCCGGGGGGGGGGGGGGGGGGGGGGGGGGGGGGGGGGGGGGGGGGGGGGGGGGGGGGGFGGGGGGGGGGGGGFGGGGGGGGGGGGGGGGGGGGGEGGGGGGGGGGGGGGGGGGGGGGGGGGGEGGGGDFGGGGGGGGGGGGGGGGGGGGGGGGGGGGGGGGGGGGGGGGG8FGGGGGGFGGFGGDGGGGGGGGGFFGFFGGFGGFGCF?F>EGFFFFFDB=58@2A2>@BCA<88>DD4>FE=88BEGF>FGDFAE3CE3?1(601(,:13(6185:??FFF?<?10(.09)***)*-)
@M03152:184:000000000-AWYW1:1:2107:5598:5501 2:N:0:TCTACTCTATACCTGT
CCCAACTATCCCTATTAATCATTACGTCGATCCTAGAAACCAACAAAATAGAATCAAACGTCCTATTTCATTATTCCATGCTAATGTATTCAAGCGTATGCCTGCTTTAAACACTCTAATTTTTTCAAAGTAACAGTCCTGATTCCCCAAGACACCAAATTAATGACATCAAGGTTCTTCAGAAGAGAGAAACCAGTAATGACAGTACGTACCTAAGCACGACCAACATACTGATCCCGAAATTAAACTACGAGCTTAGATCGGAAGAGCGACGTGTAGGGAGAGAACAGGAATGTGTAGA
+
CCCCCGGGFGGGGGGGGGGGGGGGGGGGGGGGGFGGGGGGGGGDGGGGGGGGGGGGGGGGDFCGFFFGGGGGGGGCFGGGGGFGGGGGGGFGGFFGGDFFFGGGGGGGGGGGGFGGG,CFFGGFGGG9E9FGFGGGGDFEGGGGGGG8=EGGEGDGG?GGFEFCGGGGCFGG8@=DFGG8C9EFGGG8=EF??3DGG=FF8DFFFDFGC?6+5DGFF?8**:=):FFF58CFA+;+=6*8A4;A*=*9:8A4=C)()17***/-226;83(((66@18)*/8(0/((,4:()).)*2-*))
@M03152:184:000000000-AWYW1:1:2107:25193:5625 2:N:0:TCTACTCTATACCTGT
CCCAACTATCCCTATTAATCATTACATCGATCCTAGAAACCAACAAAATAGAATCGGATGTCCTATTTCATTATTCCATGCTAATGTATTCAAGCGTGAGCCTGCTTTAAACACTCTAATTTTTCAAGGTAACAGTCCTAATTCCCCGTAACACCAAATTAATGGCATTACGGTTCTTTAGAAGGTGAGAAATCAATGATAACAGTGCATACCAACGGCATGACCGAAATATTTATCCCGAAATTCAACTACGAGCTTAGATCGGAAGAGCGTCGGTTAGGGAAAGAACAGGTATGTTTAA
+
CCCCCFGGFGGGGGGGGFGGGGGGGGGGGGGGGGGGGGGGGGGGGGGGGGGGGGGGGGEGFGGGGGGGGGGGGGGGGGGGGGGGGFEGGGGGGGGGGGGGGGGGGGGGGGGGGCFGGGGGGFGGFGFG8FF=9FFFGGFGGGGGFGGDEGGGGGGGGGG9EFGGFGGGECDG+,6==DGGDGGFFG8FGFFGG9DGGGGFGGFFDC9FGGGGDCGE5?>DAF@C@>5950;B6+;2??A):4DDFAEE6CFB>D8>>(0*858>2@D983=32(.(()()6)6A;01281()*)*)*)*.)
@M03152:184:000000000-AWYW1:1:2107:19514:5705 2:N:0:TCTACTCTATACCTGT
CCCAACTATCCCTATTAATCATTACCTCGGTCCTAGAAACCAACAAAATAGAACCAAAGTCCTATTCTATTATTCCATGCTAACGTATTCAAGCGTAGGCCTGCTTTAAACACTCTAATTTTTTCAAAGTAAAAGTCCTGGTTCCCCAGCACACCCAGTAAAGGGCATGAGGTTAGCCAGAAGGAAAGATCCGGCCGAACCAGTGCACGCGGTGAGGCGGACCGGTCAGACAGACCCGAAAGTCAACTACGAGCTTAGATTGGAAGAGCGTCGGGTAGGGAAAGAAAAGCAAGGAGACAAA
+
CCCCCCDGCFGGGFGFEGGFGGDFFG9EFCCFEFFFEGGGGGFGGGGGGFDFGCGFCFFGCGDFGGGGGFEFCFCGGGEGGGFGGEFFGGGGGFGGG@@FFFGGGFF,@?F,,?EGG9<CFGGGGG9EFGGGGFFGG,@B,AFC,@EGGFGGFGG+9>>EFCF8+@8@CFGGGGFG8>EFGD,D?CC,DCF9@@8CCDGBGG6CC+=CFDDD*49>*?AEB;592)(.,+)2;A@G*:>9.(1<844@29;(4D:0B2>))).5:0(((3460(,(,7:30;(),43,.((/.()0*(*((
@M03152:184:000000000-AWYW1:1:2107:4818:6002 2:N:0:TCTACTCTATACCTGT
CCCAACTATCCCTATTAATCATTACGGCGACTCTAGAAACCAACAAAATAGAACCGCACGTCCTATTTTATTATGCCATGCTAATGTATTCGGGCGTAGGCCTGCTTTGAACACTCTAATTTTCTCAAGGTAAAAGTCTTGGTTCCCCGACACACCCAGTGAAGGGCATGCCGGCTCACCAAGAGGTAGAACCCGGTCCAGCAGTACACACCGTGAAGGCGGACCACCGTACCAGGTCCGAAATTCAACTACGAGCTTAGATCGGAAGAGCGTAGTGTAGGGAAAGAAAAGGGATGAGTAA
+
9@CCCGGGAFFGGGGGGGGGGGGGFGGDGGGG@FGGGGGGGGGGGGGGFFCGGFGGFGGGFFEGGG9FFFGCGG9CFFGD8FGGGGFFGGGGG+@FFGDGGFFFGFAFDGGFDGFFCCFGGFFF9FAFFGGAFECFFGG,EFEDEC@ACEGGGGGGEGCBFCEFG638DFE?6@7>EGFCCGFGGGFGGEGAF5?9;C5?C48FGC9B+;C5?CF)5:6A>>B0,>?:18:>570*2)=352>6**-94*?>?D50729<664:0(4((.(1,-4,4*.93BF:<?(8((,.)47)*,24)
@M03152:184:000000000-AWYW1:1:2107:4300:6024 2:N:0:TCTACTCTATACCTGT
CCCAACTATCCCTATTAATCATTACTTCGGTCCTAGAAACCAACAAAATAGAACCAAAGTCCTATTCTATTATTCCATGCTAATGTATTCAAGCGTAGGCCTGCTTTAAACACTCTAATTTTTTCAAAGTAAAAGTCCTGGATCCCCTGCGCACCCAATTAAGAGCACGCAGGTTCCCCAGAAGGAACGCCCCGACCAGAGCAGTGCTTACCTTTCGGCAAGACCGCCCAGCCAGTTCCGAACTTCACCTACGAGCTTAGATCGGAATAGCGTCGTGTAGGGCAGTAACAGTCAGAGTAAA
+
CCC@CGGGGGGCGFEFFE@EEEGFG9CFCCFEFFFCFFF,CFCFFGGGGGGGGG?EFC,F,EEECGFEGGGF<C@FFFF<FCEFGGGFAF<,E@FFG+@FGGFC8F9EBFGFGGGGG,?EEF9FFAEF9,5EGFFGFGEE8FGC8@@8=,@CGG7CG=D,@====DFFGCE++D8E@D8FGG?FC@D8+++6++@1+0A*,;7*@5CG+=C*=;?F*@5/*@@B3)(:5B2):)3*287;3?)4@+5*)>)6;D)134)4)).46(((,.43(36>004=<B(5((.)).4**.***)*))
@M03152:184:000000000-AWYW1:1:2107:23044:6065 2:N:0:TCTACTCTATACCTGT
CCCAACTATCCCTATTAATCATTACGTCGATCCTAGAAACCAACAAAATAGAATCAAACGTCCTATTTCATTATTCCTTGCTAATGTATTCAAGCGTATGCCTGCTTTAAACACTCTAATTTTTTCAAAGTAACAGTCCTGATTCCCCAAGACACCAAATTAATGACATCAAGGTTCTTCAGAAGGGAGAAACCAATAATACCAGTACGTACCGAGGCACGACAAACAAATTGGTCCCGAAATTCAACTACGAGCTTAGATCGGAAGAGCGTCGTGTAGGGAAAGAAAAGGGAGATGTAAA
+
CCCCCBFFEFGGGGFGGGGGGGGGGGGGGGGGGGGGGGGGGGGGGFGGFGGGGGGGGGFGFECGGGGGGGGGGGGCG,CFAFFGGGFGGGGGGECGFGEGG9FGGGGGGGGGGGG8FGFFFGGDGFGDFGFGG9FGFFCFGGGGGGFE>E@FEG8=BEG9FGGFGEGGF,EDDE9E,@AFDFFFDEEFEEEG?DFG?DFFFC=DD=FCC=D?*@C>>59:BEF58ACFDF69:?88769>DFAC1=C6*869@5;(2;<C?38(039;862(/66<(72?0::F??B033(0.1)):)0))
@M03152:184:000000000-AWYW1:1:2107:23378:6076 2:N:0:TCTACTCTATACCTGT
CCCAACTATCCCTATTAATCATTACATCGATCCTAGAAACCAACAAAATAGAATGCGATGTCCTATTTCATTATTCCATGCTAATGTATTCAAGCGTTAGCCTGCTTTAAACACTCTAATTTTTTCAAGGTAACAGTCCTAATTCCCCACAACATCAAATGAATGACACCATGGTTCCTTAGAAGGTGAGAACCAATGTGACCAGTACATACCAACGGCATGACCGATCCATTGATACCGAAATTCAACTACGAGCTTAGAGCGGAAGAGCGTCGTGTTGGGAACGAAAAGGCATGTTAAA
+
@ABCCFFGCFGFDFGGGGFFAFGGCE<EFGGGFEGFFEFFEFFFGGGGCGGGGGFCFECCCE9EEFFFFGFGGGG9CFGCFFFGGFGGFFEFFCG@BFFC9B<FFGC,?F<?EFFGGGGG9?FGE=5:?EFDFGGGEFFCFFGGCGFGGDGF7EF=AECEFEEF;9D=?@D=F8ADC,@CCG8;=@FFEEFGGG=D?8,?A+=DDD7=FFFG@E65>95?DFF5)<@?5**;9879;?//97>=@>6BE+*>58>>)(0>**060:>@8@(2((.6;)(2,716(413(48))()0*)*.)
@M03152:184:000000000-AWYW1:1:2107:20108:6080 2:N:0:TCTACTCTATACCTGT
CCCAACTATCCCTATTAATCATTACGTCGATCCTAGAAACCAACAAAATAGAATCAAACGTCCTATTTCATTATTCCATGCTAATGTATTCAAGCGAAAGCCTGCTTTAAACACTCTAATTTTTTCAAAGTAACAGTCCTGATTCCCCACGACATCAAATAAATGACATCATGGTTCTTCAGAAGGGAGAAATCAATAATACCAGTACATACCTAAGCATGACCAATATATTGATCCCGAAATTAAACTACGAGCTTAGATCGGAAGAGAGTCGTGGAGGGAAAGAAAAGGTAGGGTAAGA
+
ACCCCGFGFGGGGGGGFGGGFFGGGGGGGGGGGGGGGFGGGGGEGGGGGGGGGGGGGGFFC,@FFGGGGGGGGGGGGGFGGGEFFG<FFGGFGGGGGGGGGGGGGGFGGGGFGFGGGGGGGGGGGEEEGFGFF9EFFG@GGGGGFG9FEEEEGEFGFBC9BFFGGGDGF9ECFG=;FGG8EGFFEF>CEEGGGGCG=DD==7+;AFF+DDGDAEDFF?<CAF@5>F@FEFFF6B;+<9?=BA*6*=EAEF4)7;)-)8765155(-5:B31/):(6(8481>;4(/:(54(*;.))0(*,-
@M03152:184:000000000-AWYW1:1:2107:7017:6130 2:N:0:TCTACTCTATACCTGT
CCCAACTATCCCTATTAATCATTACCTCGGTCCTAGAAACCAACAAAATAGAACCAAAGTCCTATTCTATTATTCCATGCTAACGTATTCAAGCGTAGGCCTGCTTTAAACACTCTAATTCTTTCAAAGTAAAAGCCCTGGATCCCCAGCGCACTCAATTAAGAGCACGTTGGTTCCCCAGAAAGAAAGATACGAGCAGAGCAGTACTTACCACTGGCAAGACAACTCAGCCGGACCCGAAATTCAACTACGAGCTTAAATCGGAAGAGCGTCGTGAAGGGAAAGAACAGGAAGCTGTAGA
+
CCCCC,,EEG,@FC@<CCFEGG<FGCGGGGCCFFG<FEFGGGG;CFC<CFAEG@EEFEFF9EFGAFFCA<<F<CFFFCF<6CEFEEGFCFGFG<FGGEGGFDEE@9FFCF?D<,A<FE<?C?,:CFCGG<EFCFG,AD,A7=FCE8B@CFCCGG+DDGCFDDDFFEFDEDFFGGGC?98DEGFGGG,FGGFFGFC+@DCFFFFF:DF+;<D+=,+*;*;A*;==@?)*09)3?:>99*89DFF4B8C85D651*)(;.)9<<6?F@(/:;6212(4(84)4>?>61:(11,).()/*.*.4
@M03152:184:000000000-AWYW1:1:2107:15489:6359 2:N:0:TCTACTCTATACCTGT
CCCAACTATCCCTATTAATCATTACATCAGCCTTAGAAACCAACAAAATAAGACCAACGTCATATTCTATTATCCCATGCTGTAATATTCAATGGCAAGGTTACGCCTGCTTTGAACACTCTAATTTTTTCAAAGTAAACGATTGGGAGCGGTTGCCCACTACCCAAACAATAGGAAGCCCACACCCAGCCACGCCACAAGGACGAGCTTTGGCATGATTGACCCCCGAAATTCAACTACGAGCTTAGATCGGAAGAGCGTCGTGTAGGGAAAGAACAGGTATGTGTAGATCTCGGTGGAG
+
CCCCCGGGGGGGGGGGGGGGGGGGGGGGFGGGGGGGGGGGGGGGGFGGGGGGGGGGGGGGGGGGGGGGCFGGGGGGGGGGGGGGGGGGGGGGGGGGGGGGGGGGGGGGGGGGGGGGGGGGGGG9AFGFGGGGGGFGGGGGGGGGGGGGGGGGGGEGGGGGGFGGGCFGFGGGGD?DEE@DFGGDGGGGGGGGGGGGGGGAFGFFGGFGGGGGFGGFFAAF8FE@:BAA=BFF6FCCGFFE;;3(>;<A4@622/81A;;@B?F964067??B61B77)()-0)9<)-46)-*1.7<*()((
@M03152:184:000000000-AWYW1:1:2107:20012:6421 2:N:0:TCTACTCTATACCTGT
CCCAACTATCCCTATTAATCATTACGTCGATCCTAGAAACCAACAAAATAGAATCAAACGTCCTATTTCGTTATTCCATGCTAATGTATTCAAGCGTGAGCCTGCTTTAAACACTCTAATTTTTTCAAAGTAACAGTCCTGATTCCCCATGACACCAAATTAATGACATCATGGTTCGTCAGAAGGTAGGAATCAATAATACCAGTACGTACAATAGCACGACCAATAAATTGATCCCGAAATTCAACTACGAGCTTAGATCGGACGAGCGTCGTGTAGGGAAAGAACAGGTATGTGTAGA
+
CCCCCGGGGGGGGGGGGGGGGGGGGGGGGGGGGGGGGGGGGGGGGDGFGGGGGGGGGGGGGFGGGGGGGGGGGGGGGGGGGGGGGGGGGGGGGGGGGGGGGGGGGGGGGGGGGGGGGGFGGGGGGGGGCAFGGGGGGGGGGGFGGGGGGGGGGGGGFFGGGFGGGAFGGGGGGGGGGGGGGGCFFCFGGFGGFGEGGGGF8=8FGFFGGGF??GGF?FFFDFFFFFFFFFFFFFFB89>D>9AEAFFFECFFDGB>ACEFFFB(:(3>F19306668F<4(7:;1:130:B47)6*0)0-)
@M03152:184:000000000-AWYW1:1:2107:5030:6480 2:N:0:TCTACTCTATACCTGT
CCCAACTATCCCTATTAATCATTACATCGATCCTAGAGACCAACAAAATAGAATGCGATGTCCTATTTCATTATTCCATGCTAATGTATTCAAGCGTGAGCCTGCTTTAAACACTCTAATTTTTTCAAGGTAACAGCCCTAATTCCCCAAAACATCAAATGAATGACATTAAGGTTCATTAGAAGGTGAGAACCAATAAAGCCAGTTCATACCAATGGCACGACCAACTCATTGATCCCGAAATTCAACTACGAGCTTAGATCGGAAGAGCGTCGTGTAGGGAAAGAACAGGAATGCATAA
+
C<CCCGGGGGGGGGGGGGGGGGGGGGGGGGGGGGGGGGGGGGGGGGFGGGGCACFFGGGGGGFGCGEFGGGGFDGCGGGCFGGGGGGEFGCGGFGEGGGG<DFFG?EABFFFGGEFEFFFGGGGGFGFGCFGGFGGG?EGGGGGGGGGGGGGGGDFFGG9EE=A;FFFGDGD,@@E8=;,@EDF,ED,=8EFGGF68DFFG??5,+5+?FGDFDFFFFFFFFFA55:B=AE@B+7=FB*8@BF=+=491BFBAD4)?3CEE4*>9@FFFBDF(26((.,3)23)6=8@1((.)())*)0))
@M03152:184:000000000-AWYW1:1:2107:17556:6584 2:N:0:TCTACTCTATACCTGT
CCCAACTATCCCTATTAATCATTACGTCAATCCTAGAAACCAACAAAATAAGATCAACGTCCTATTTCATTATTCCATGCTAATGTATTCAAGCGTGAGCCTGCTTTAAACACTCTAATTTTTTCAAAGTAACAGTCCTGATTTCCCGCCACACCAAGTGAATGGCATGACGGTTCGTCAGAAGGGAGGAACCAGTGACACCAGTGCATACCGAAGGCACGACCAGCATACTGATCCCGAAATTCAACTACGAGCTTAGATCGGAAGAGCGTCGTGTAGGGAAAGAACAGGAATGTGTAGA
+
CCCCCGGGGGGGGGGGGGGGGGGGGGGGEGGGGGGGGGGGGGGGGGGGGGGGCFGGGGGGGGGGGGGGGGGGGGGGGGGGGGGGGGGGGGGGGGGGGGGGGGGGGGGEGGGGGGGGFGGGGGGGGGGGGGGGGGGGGGGGGGGFGFGEGGGGGGGGGGGGGGGGGGGGGGGGGGGGGGGGGGCGGGGGGGGGGGGGGGGFGFGFGFFGGDGG>EGFDFFA9?A25ADFFFFFFFEGCF>9B@FE=B?FC96023A>)7<C<?101701316;?>(34><FFF0>6?B7?(()))0*2)2-6
@M03152:184:000000000-AWYW1:1:2107:6965:6683 2:N:0:TCTACTCTATACCTGT
CCCAACTATCCCTATTAATCATTACTTCGGTCCTAGAAACCAACAAAATAGAACCAAAGTCCTATTTTATTATTCCATGCTAATGTATTCAAGCGAAAGCCTGCTTTAAACACTCTAATTTTTTCAAAGTAAAAGTCCTGGTTCCCTGCCGCGCTGAGTAAACAACACGACAGCTCACCAGAAGGTGAGACCCGGTCAGGACAGTACATACCACAGGCAGACCATCCAACCGAGTCCGAAATTCAACTACGAGCTTAGATCGGAAGAGCGTCGTGTAGGGAAAGAAAAGATATGTGTAGCA
+
CCCCCGGGGGGGGGFFGGGF<EGFGGGGCEEGGGEG,CFFGFGEGFGGEFE<CEEGEFGGCEFEFFEG9FF,FFGFGFD?CD<F,@<F@FFEFCEGDEEC8@<BF9F<,CFG8AFGF9FFCFFGCF999FGFFGAEFF=FFEFDE,CFGFGGGGDCC8EFFFGGGGFEGEE688=FGF?GG?1,6@EDEDE+DEGEGDFFFGGFC@8CC7AFF,;*3/;?FFFB399F@FFADA28>)?@>=C?A8);;C3(/3.5+);97;<(:9=?044:93844*.7:)4)4(((((-97<0/:)*))
@M03152:184:000000000-AWYW1:1:2107:13192:6720 2:N:0:TCTACTCTATACCTGT
CCCAACTATCCCTATTAATCATTACGGCGATCCTAGAAACCAACAAAATAGGACCGCACGTCCTATTTTATTATTCCATGCTAATGTATTCGGGCGTAAGCCTGCTTTGAACACTGTAATTTTTTCACAGTAAAAGTCATGGTTCCCGACCACACCCAGTAAAGGGCATGACCGTTCACCACGAGGTAAGCCTCCACCGCTCCAGTACACACCCAAATAGGCGGACCGGGCGGCAAAGGCCGAAATTCACTACGAGCTTAGATCGGAAGAGCGGCGTGTAGGGGAAGAACAGGTATGTGTA
+
CCCCCGGGGGGGGGGGGGGGGGGGGGGGGGGGGGGGGGGGGGGGGFGGGGGGGGGGGGGGFGGGGGGGGGGGGGGGGGGGGGGGGGGGGGGGGGGGGGGGGGGGGGGGGGGGGGGGGGGGGGGGGGGGGGGGGDCFDDFGGGGCGGGGGGGGGGGGGGGFGGGGGGG?FGGGGGGGGGGFGGGBCEEBFFCGGGGGGCEBCDGFEGFGGGGCDE5A);C4)6:BFEBDBF(55>>GGFF?:>BFBFFF<*9<3>D6D7?4<A2<6B?BBBFB6((73:07>F03768?:<?4))**2-;54
@M03152:184:000000000-AWYW1:1:2107:24586:6759 2:N:0:TCTACTCTATACCTGT
CCCAACTATCCCTATTAATCATTACGTCGATCCTAGAAACCAACAAAATAGAATCAAACGTCCTATTTCATTATTCCATGCTAATGTATTCAAGCGTATGCCTGCTTTAAACACTCTAACTTTTTCAAAGTAACAGTCCTGATTCCCCAAGACACCAAATTAATGACATCAAGGTTCTTCAGAAGGGAGAAACCAATAATACCAGTACGTACCGAGGCACGACCAACAAATTGGTCCCGAAATTCAACTACGAGCTTAGATCGGAAGAGCGTCGTGTCGGGAAAGAAAAGGAATGTGAAGA
+
CCCCCGGGGGGGGGGGGGGGGGGGGGFGGGGGGGGGGGGGGGGGGGGGGGGGGGGGGGGGGGGGGGGGGGGGGGGGGGGGGGGGGGGGGGGGGGGGGGGGGGGGGGFFFGGGGGGGFGGGGGGGGGGGGGGGGGGGGGGGGGGGGGGGGGGGFGGGG8DE=EFGFFCGGFGGGGGGGGFFGGGFFGGDEGGGCFFGGGGFGG6DDFFGCFGFBCCBFAAF>AAAFFFFFFFACACG*@*:?AFE+:C@?FF=@C)64C=C7C1?<FBF@;6.(6(/()/89@6)2:?(441)84??:)2))
@M03152:184:000000000-AWYW1:1:2107:9424:6842 2:N:0:TCTACTCTATACCTGT
CCCAACTATCCCTATTAATCATTACGTCGATCCTAGAAACCAACAAAATAGAATCAAACGTCCTATTTCATTATTCCATGCTAATGTATTCAAGCGTATGCCTGCTTTAAACACTCTAATTTTTTCAAAGTAACAGTCCTGATTTCCCAAGACACCAAATTAATGACATCAAGGTTCTTCAGAAGGGAGAAACCAGTAATGACAGTACGTACCGAAGCACGACCAACATACTGATCCCGAAATTCAACTACGAGCTTAGATCGGAAGAGCGTCGTGTAGGGAAAGAACAGGTATGAGTAGA
+
CCCCCGGGGGGGGGGGGGGGGGGGGGGGGGGGGGGGFGGGGGGGGGGGGGGGGGGGGGGGFGGGFGGGGGGGGGGGGGGGGGGGGGGGGGGGGGGGGGGGFFGGGGGGGG9FCGGGGEGGGGGGGGGGGCFGGFGGGFGGFFGGGGGGGGGGGGGGFGGGGGGGCFGGGGGGDFGGCFGGGGGG?F>AEGGGGGGGFDGFCGFF8FFFDGGGFGGEFFF5?D=BA>AFDF@@+=>CGF*5?4*AA6:ACC4@?DE@A4*9?4=7;69DF;;>?B>0=A366F<>:BF7<?(**)0**.:4)
@M03152:184:000000000-AWYW1:1:2107:17280:6891 2:N:0:TCTACTCTATACCTGT
CCCAACTATCCCTATTAATCATTACGTCGATCCTAGAAACCAACAAAATAGAATCAAACGCCCTATTTCATTATTCCATGCTAATGTATTCAAGCGTATGCCTGCTTTAAACACTCTAATTTTTTCAAAGTAACAGTCCTGATTCCCCAAGACACCAAATTAATGACATCAAGGTTCTTCAGAAGGGAGAAACCAATAATACCAGTACGTACCGAGGCACGACCAACAAATTGGTCCCGAAATTCAACTACGAGCTTAGATCGGAAGAGCGTCGTGTAGGGAAAGAAAAGGGAAGGGTAAA
+
CCCCCGGGGGGGGGGGGGGGGGGGGGGGGGGGGGGGGGGGGGGGGGGGGGGGGGGGGGGGGGGGGGGGGGGGGGGGGGGGGGGGGGGGGGGGGGGGGGGGGGGGGGGGGGGGFGGGGGGGGGGGGGGGGGGGGGGGGGGGGGGGGGGGGGGGGGGGGGGGGGGGGGGGFFGGGGGFGGGGGGGGGGGGGGGGGGFGGGFFGGGFEGFGDFGCBEGFFDFFEE>ABFFFFFB+:FCG*;??>FFEFFEFFGF25>86FFFFCCD;;86@@(14(6(3(84F6:?F((8(.(-0.())*(*()
@M03152:184:000000000-AWYW1:1:2107:12048:6937 2:N:0:TCTACTCTATACCTGT
CCCAACTATCCCTATTAATCATTACGTCGATCCTAGAAACCAACAAAATAGAATCAAACGTCCTATTTCGTTATTCCATGCTAATGTATTCAAGCGTGAGCCTGCTTTAAACACTCTAATTTTTTCAAAGTAACAGTCCTGATTCCCCAAGACACCAAATTAATGACATCATGGTTCGTCAGAAGGTAGAAATCAATAATACCAGTACGTACAATAGCACGACCAAGAAATTGATCCCGAAATTCAACTACGAGTTTATATAGCAAGAGCGTCGTGAAGGGAAGGAATAGGTATAGGACGA
+
CC9CCGGGGGGGGGGGGGGGGDGGGGFGGGGGGGAGGGGGFGGGGFGGGGGGFFGGFFGGGGGGAFFGFF8FCFFGGGFGGFFGGGGGGGCCGFGEFEGGGGGGGGGGFGGGGGGFGGGGGGGGGFGGA,CF<CFFGFGGGCGGGGCFGEGFGGGFGGFFGG8D,,=AD?,EEFDED=EGC8ADG8DGFGFGFDE9@FCDFGDF8?FGDGGGB:CBFF700<)1=*)3898+++3=+*::99A11B49<;;(6*)0+9*98*9/*;5:(60((,.((..;(.()(,/)/))**)*1*)*((
@M03152:184:000000000-AWYW1:1:2107:13935:6950 2:N:0:TCTACTCTATACCTGT
CCCAACTATCCCTATTAATCATTACGTCGATCCTAGAAACCAACAAAATAGAATCAAACGTCCTATTTCATTATTCCATGCTAATGTATTCAAGCGTATGCCTGCTTTAAACACTCTAATTTTTTCAAAGTAACAGTCCTGATTCCCCAAGACACCAAATTAATGACATCAAGGTTCTTCAGAAGGGAGAAACCAATAATACCAGTACGTACCGAGGCACGACCAACAAATTGGTCCCGAAATTCAACTACTAGCTTAGATCGGAAGCACGTCGTGTAGGGAACGAAAGAGAAAGTGTAGG
+
CCCCCGGGGGGGGGGGGGGGGGGGGGGGEGGGGGGGGGGGGGGGGGGGGGGGGGGGGGGGGGGGGGGGGGGGGGGGGGGGGGGGGGGGGGGGGGGGGGGFGGGGGGGGGGGGFGGGGFGGGGGGGGGGGGGGGGGGGGGGGGGGGGGGGECGGGGGGG?GGFFF,9@FGGGGC8EEGGGGGGGGGFGA86DGGGGGGGGFFCDF8DFGGGG6AED59*9?5>AABFFFFFFCC49:;FBA>@8CAFF8>?4*/+2*=**19?0((3(((,,629(/65);051)(((,((()03)**)*))
@M03152:184:000000000-AWYW1:1:2107:24912:6998 2:N:0:TCTACTCTATACCTGT
CCCAACTATCCCTATTAATCATTACTTCGGTCCTAGAAACCAACAAAATAGAACCAAAGTCCTATTTTATTATTCCATGCTAATGTATTCAAGCGAATGCCTGCTTTAAACACTCTAATTTTTTCAAAGTAAAAGTCCTGGTTCCCTGCCGCGCTGAGTAAACAACACGACAGCTCACCAGAAGGTGAGACCCGGTCAGGACAGTACATACCCAAAGGCAGACCACCCAACCGAGTCCGAAATTCAACTACGAGCTTAGATCGGAAGAGCGTCGTGTAGGGAAACAACCGGTATGATAAAA
+
CCCCCGGFFFDGGFGGGGGGGGGGGEFFGGGGGGGFFGGGDFFGGGGFGFFGGGGFGFEEGGGGGGGGGGGCFGGGGFGGGGGGGGGGGCDGGFGGGGGGGGFGGGGAFFFGEECFGGFGGGGGGGGGGFGGGGGGGGEAFGGGGGGGFFGGGGGGGGGADFGGGGGGGGCC>FE883@EGFGG?DECDF8DFGGGEDGFFGC>EFFC==F>AGFFA>6F>>DFFF9*>FDFE458CFFFFF4CFFFFEFF177B9FEEC)9?78<><(3343;(3(04?:585((4,((())()**)*..
@M03152:184:000000000-AWYW1:1:2107:10511:7012 2:N:0:TCTACTCTATACCTGT
CCCAACTATCCCTATTAATCATTACCTCGGTCCTAGAAACCAACAAAATAGAACCAAAGTCCTATTCTATTATTCCATGCTAACGTATTCAAGCGTAGGCCTGCTTTAAACACTCTAATTTTTTCAAAGTAAAAGTCCTGGATCCCCAGCGCACTCAATTAAGAGCACGTTGGTTCCCCAGAAAGAAAGATCCGACCAGAGCAGTACTTACCATTGGCAAGACCACTCAGCCGGACCCGAAATTCAACTACGAGCTTAGATCGGAAGAGCGTCGGGTAGGGAAAGAACAGTGATGTAGAGA
+
CCCCCGGGGGGGGGGGGGGGGGGGGGGGGGGGEEGGFGGGGGGGGDGGGGGGFGGGGGGGGGGFGGFGGGGGGGGGGGGGGGGGGGGGGGGGGGGGGGGGGGGGGGGGGGGDCGGGGFGFGGGGGGFGFGGGGGGGGGGGGGGGGGFGGGGGGGGF8FGGCF,=9DFGGGGGGGGGCFFGG8FEGGGGGGGGGFCCEGFACFFFE7FGGGGGFGGA5FFAFFDDFFFABA:>DF9)9BB265AE6C?=CC;;0/51)))1)930((2/(52-,((,,)434F(5(8:((448*)19*-*))
@M03152:184:000000000-AWYW1:1:2107:22616:7030 2:N:0:TCTACTCTATACCTGT
CCCAACTATCCCTATTAATCATTACTGATATCCTAGAAACCAACGAAATCAGGACACCAGTCCTGTTCCATTATCCCATGCTGAAGTATTCAAGGCTCGATTGCCTGCTTTGAACACTCTAATTTGCTCAAAGTAAAAGAGTAGGAACCCCAGAGATATACACAGAGTTGCCCCCATGTACAAGCCCCTTTGACCGCCACCCAGTTAAGGACAGCGGTGAGTATCCTACCGTGGGGCGTGACCCGAACGGTACAGACCTTGACGGCCGACCAGCCCGAGCGCCCGCCGAAATTCAACACCG
+
CCCCCGGGGGGGGGGGGGGGGGGGGGGGGGGGGGGGGGGGGGGGGGGGGGGGGGGGGGGGGGGGGGGGGGGGGGGFGGGGGGGGGGGGGGGGGGGGDFGFEGGGGGGGGGGGGGGGGGGGGFGGGGGGGGFFFGGGGFFGGGG9EFFGGGGGGGGEFGGGGCC8EGGGFCGF?GGGGCCFGFG>DGFGGFGCDG?CGDED,=FFGFD7<FGGFGGFBBB?9BEFEFEF9*)0/99>*)?562F3:A6):D=?7+;)),4))76;(,,496>2((26>3,)-5(.,1469325*6F4C)*((
@M03152:184:000000000-AWYW1:1:2107:20337:7036 2:N:0:TCTACTCTATACCTGT
CCCAACTATCCCTATTAATCATTACTTTAGCCCTAGAAACCAACGAAAGTAGAACTAAAGTCCTATTTCATTATCCCATGCTAATATATTCAAAGGCTAGATTACGCCTGCTTTGAACACTCTAATTTCTTCACAGTAAAAGATTTGAAACACTTTGATCCCCAAAAAAAAATTTCAGGGAGAGTATTCAAAAGGAAGGAAACGAGAATAAGGTACACATCAATATGATGGACCTTAACTCCCATTAATCCGAAATTCAACTACGAGCTTAGATCGGAAGAGAGCCGTGTGGGGAAAGAAA
+
CCCCCGGGGGGGGGGGGGGGGGGFGGGGGGGGGGGGGGGGFCGEG,@FGGGFFGGCGFGAFFGGGGGGGGGGGGGGGDFDDC,EFAF<FGGGAE@EFEGFFGGGFFGEEFFCFGG9FGF?EGGGGGCFGFGG6,EFGGFE=E7=4=EFF,@EFGGGG9EFE8@8=,=+16=CEGGGGDGD?E+>=DGAFA,@,6C=,=C5=D??>7*3CGGG5C?CFFFA6>@E@@*B;;*@F*1@GA898=?>F+7BA=+)59A==:?8?CBF=>@00=>)))14(:483)()((,(.6()04)09(*44
@M03152:184:000000000-AWYW1:1:2107:7124:7045 2:N:0:TCTACTCTATACCTGT
CCCAACTATCCCTATTAATCATTACGTCGATCCTAGAAACCAACAAAATAGAATCAAACGTCCTATTTCGTTATTCCATGCTAATGTATTCAAGCGTGAGCCTGCTTTAAACACTCTAATTTTTTCAAAGTAGCAGTCCTGATTCCCCAAGACACCAAATTAATGACATCATGGTTCGTCAGAAGGTAGGAATCAATAATACCAGTACGTACAATAGCACGACCAATAAATTGATCCCGAAATTCAACTACGAGCTTAGACAGGAAGATCAGCGTGGAGGGAAAGAACAGTAAGTGGTAGA
+
CCCCC@FGDF<FFAFFGGGGGGGGFGEF@FGFCFGFCAFEGG8FG@DFGGEGGGGGGGGDCCFE9EF<FFFFFGG9FC9DEGC@EEEFE<FCGCGEGGGCE4EFC??E,<AA9?FF<A?FFGFGFFC,,EFGBECFFGGGGFGAFGGEE+88EFGGGGGCFFGF,,DFGGGG8@D8DGGGFCF=D=>,6==EDFGGGGGFGGCF,=DF6A80:,59=++*3:8))9@FCFCC6@*<+*3:4)*1=B*=<9)59*):6C*0*0021(5(1/).)66(()()(81)6(6(2()*0)1**)2-)
@M03152:184:000000000-AWYW1:1:2107:4771:7155 2:N:0:TCTACTCTATACCTGT
CCCAACTATCCCTATTAATCATTACGTCGATCCTAGAAACCAACAAAATAGAATCAAACGTCCTATCTCGTTATTCCATGCTAATGTATTCAAGCGTGAGCCTGCTTTAAACACTCTAATTTTTTCAAAGTAACAGTCCTGATTCCCCATGACACCAAATTAATGACATCATGGTTCGTCAGAAGGTAGAAATCAATAATACCAGTACGTACAATAGCACGACCAATAAATTGATCCCGAAATTCAACTACGAGATTAGATCGGAAGAGCGTCTTGGAGGGACAGAACAGGAATGTGTAGA
+
CCCCCGGGGGGGGDGGGAEFFGGGGFGGGGGG,CEEGFDFGC@FGGGGGG9CFEFGCFGCE<F>F<<EFGEGGG<CFGAACADEFGGGGFGGCGDEGECFDGGGCFFACCFDFGGGGG,CCEGGCFF@<FDEFGFGE,8,@FFEE9DFGGGGFCEDF8EFG9EGFCA9;E9FEGDGGDEEFGF@?88;,@C=,,EEC9AFGF+;2=FCDDCF>75<=5FAA55)8*89*1;+88*<+**-92;C8BEFE>A@D4)0+8*0*92926>;=(1,((())0/=(5:5((6321())./**)*6>
@M03152:184:000000000-AWYW1:1:2107:16900:7292 2:N:0:TCTACTCTATACCTGT
CCCAACTATCCCTATTAATCATTACGTCGATCCTAGAAACCAACAAAATAGAATCAAACGTCCTATTTCATTATTCCATGCTAATGTATTCAAGCGTATGCCTGCTTTAAACACTCTAATTTTTTCAAAGTAACAGTCCTGATTCCCCAAGACACCAAATTAATGACATCAAGGTTCTTCAGAAGGTAGAAACCAATAATGCCAGTACGTACCGAGGCACGACCGACAAATTGATCCCGAAATTCAACTACGAGCTTAGATCGGAAGAGCGTCGTGTAGGGAAAGAACAGGTATGGTTAAA
+
CCCCCGGGGGGGGGGGGGGGGGGGGGGGEGGGGGGGGGGGGGGGGGGGGGGGFGGGGGGGGGGGGGGGGGGGGGGGGGGGGGGGGGGGGGGGGGGGGGGGGGGGGGGGGGGGFGGGGGGGGGGGGGGGGFGGGGGGGGGGGGGGGGGGGGGGGGGGGGGGGGGGGGGGGGGGFGGFFGGFGGGGGGFFFGGGGGGGGGFF8D?FGGBG>FGGFGGFFBFFBDAFFFFFBA=F9BAGCAE=EBFFFFE=CGF@D<3:F3)))9=DF@FDF132;0,4<FAF6?6)33414,3=6)))*)*)-
@M03152:184:000000000-AWYW1:1:2107:12371:7422 2:N:0:TCTACTCTATACCTGT
CCCAACTATCCCTATTAATCATTACATCAGCCTTAGAAACCAACAAAATAAGACCAACGTCATATTCTATTATCCCATGCTGTAATATTCAATGGCAAGGTTACGCCTGCTTTGAACACTCTAATTTTTTCAAAGTAAATGATTGGAAATGGTTGCCCACTATCCAAACGTAGGAAGCCCAGACCCAGCCACGCCACAAGGACGAGCTTTGGCCTGAATGCCCCCGAAATTCAACTACGAGCTTAGATCGGAAGAGCGTCGTGTAGGGAAAGAACAGGTATTTGAAGTTCGCGAGGGGGGC
+
CCCCCGGGGGGGGGGGGGGGGGGGGGGGGGGGGGGGGGGGGGGGGGGGGGGGGGGGGGGGGGGGGGGGFGGGGGGGGGGGGGGGGGGGGGFGGGGGGGGGGGGGGGGGGGGGGGGFGGGGGGGFGGGGGGGGGFGGGDGGGGGGGGGGFFGGGGGGGGGGGGGGGGGGGGF==EGGGGGGGGGGGGFCFEGGGGGGGFGFGFD>@CBGGGGGFC;?AFFAFFFB=ABD2;CFFAEC?462?@5@FFEFFG:<;DF853><9,:<@EF<;;1?@B:2(54@)*-1)--.6)(77())),)-,
@M03152:184:000000000-AWYW1:1:2107:16603:7480 2:N:0:TCTACTCTATACCTGT
CCCAACTATCCCTATTAATCATTACATCAGCCTTAGAAACCAACAAAATAAGACCAACGTCATATTCTATTATCCCATGCTGTAATATTCAATGGCAAGGTTACGCCTGCTTTGAACACTCTAATTTTTTCAAAGTAAAAGATTGGGAGCGGTTGCCCACTACCCAAACATAGGAAGCCCAGACCCAGCCACGCCACAAGGACGAGCTTTGGCCAGAAACTCCCGAAATTCAACTACGAGCTTAGATCGGAAGAGCGTCGTGTAGGGAAAGAACAGGTATGTGTAGATATAGGGCGTAGTG
+
CCCCCGGGGGGGGGGGGFFFGGEGGGGGDGGGEGGGGGGGGGGG@FEGGGGGGGGGGGGGGGGGGGGGGGGGGCFFCFGGGGGGGGFGFGGGGDFGFGGGGGGGGGGGGEFGGCGGGGGGGGGFGEGGGGGGGGAFFGGGC=FFFGGFGGGGGGDFGGGGG?FGGFGGGGGGGFGC8DCEDFGGGDF=DFCFGGGGG6FFGGGBGGDGGBD5ACF>>FF>FA=255)9>FCFFF?6*?D9?2A46B?+6C:,7;FF3.3>1;=3;)3.41373::((161(1.*.)..-))1*()8/(/((
@M03152:184:000000000-AWYW1:1:2107:26493:7496 2:N:0:TCTACTCTATACCTGT
CCCAACTATCCCTATTAATCATTACTTCGGTCCTAGAAACCAACAAAATAAGACCAAAGTCCTATTCCATTATTCCATGCTAATGTATTCAAGCGAAACTGCCTGCTTTGAACACTCTAATTTTTTCAAAGTAAATGTCTCGAGTACAATGATTCCCGCAAACCCAGTAAAGGGCACAGGTTGTCTTCGAGAAACCAGATTTGAGCCCCGCCTGCAGTACCGCCCCATCACCAAACAGCTTTCGCCCCTCCGCTGGGTTTCAGACCGCAACGCTTTGATAAAAGGCCCCGAACTTCAACTA
+
CCCCCGGGGGGGGGGGFGGFFGGG9FGGFCGGGGEGAFGGGGGGGC@FFFGGE<FFFEEFCFGG<CEEFED<FF,CF9FFFG9EFFFGFAF@@FEG:FE<EFGGFGFEGAEF<FFGGGG9EGGGGFFFFF<FFGGF,4@CEF8FFGGGFGB9BEF>B6ECE>FFG+=@FAF8,6CDCBFDEFF==FFGGGG8EG8@8DDF:=BFFF5DG>CC>D7CFFFFAA>=A?AFD4@FFFF*;?;)10+5?B=D@C).;:81D;(/7<33)((341((262?29<F)*)9(4.113(<)41*06*-(
@M03152:184:000000000-AWYW1:1:2107:20775:7621 2:N:0:TCTACTCTATACCTGT
CCCAACTATCCCTATTAATCATTACTTCGGTCCTAGAAACCAACAAAATAGAACCAAAGTCCTATTCTATTATTCCATGCTAATGTATTCAAGCGTAGGCCTGCTTTAAACACTCTAATTTTTTCAAAGTAACAGTCCTGATTCCCCAAGACACCACATTAATGACATCATGGTTAGTCAGAAGGTAGAAATCAATAATACCAGTACGTACAATAGCACGACCAATAAATTGATCCCGACATTCAACTACGCGCTTAGATCGGAAGAGCGCCGTGACGGGAAAGAAACAGATTAGTTGAAA
+
CC@CCEGG<FGCFGGGGGGGGGGGGGGGGGGGCFEGGGFFFGFG@C8ECEFFGGGF@FCFFEFF,CEFGGG9CCGFFGFGGGGGGGGGGADDFGDEDGGCGF<EFFFGGGG,BE,FGAFCFFGGGGGGFAEFGGFGGGG99FGFEEEFEGGG8EGG7DCFF;;AAEGFGG8,=DD,,@DCF9FF,8@FGGFD8FGAECGFGFD5DFDGD?FD+,+=8DDB55@B@C=FAFE+4=7:F5059)3899*+:95)-)825**/*(((/.5((.((((((().)/53)32(((.(**)0**.*)-
@M03152:184:000000000-AWYW1:1:2107:26442:7638 2:N:0:TCTACTCTATACCTGT
CCCAACTATCCCTATTAATCATTACGTCGATCCTAGAAACCAACAAAATAGGGTCAAACGTCCTATTTCATTATTCCATGCTAATGTATTCAAGCGCGAGCCTGCTTTAAACACTCTAATTTTTTCAAAGTAACAGTCCTGATTCCCCGCCACACCAACTTAATGACATGACGGTTCTTCAGAAGGGAGAAACCAGTGACACAAGTGAATACCGAAGGCACGACCAGCGTACTGATGTCGAAATTCAACTACGAGCTTAGATCGGAAGAGCGTCGGGTGGGGAAGGAACAGGAAGGGGTAG
+
CCCCCGGEFGGGFGFGFGGFGGGGGGGGG@FGGFFFEDGGCFGGGDFCFGEGGGFGGGGGGGGGFEFG<FF@@CFGFF@EF<EGFFFGGGFGGGFGGCDGGGGGGGGFCDE<FGFFGGGGFEGGGGGGGGCFFFGGG@DEED4AEGC,+@@CFGG+888DGFD,:,EDC==FC6==@,7EF98=DEE88@FCCCCEGFFFG609,5@9CFFDAE79*94A4*7)5)9A@)>>?FC>++1,:7)(3@7:CC;;<*815/;E.))/43:;B:?>>2(3,.()-),)((,.((,.)().*(*(-
@M03152:184:000000000-AWYW1:1:2107:25172:7640 2:N:0:TCTACTCTATACCTGT
CCCAACTATCCCTATTAATCATTACGTCGATCCTAGAAACCAACAAAATAGAATCAAACGTCCTATTTCATTATTCCATGCTAATGTATTCAAGCGTATGCCTGCTTTAAACACTCTAATTTTTTCAAAGTAACAGTCCTGATTCCCCAAGACACCAAATTAATGACATCAAGGTTCTTCAGAAGGGAGAAACCAATAATACCAGTACGTACCGAGGCACGACCAACAAATTGGTCCCGAAATTCAACTACGAGCTTAGATCGGAAGAGCGTCGTGTAGGGAAAGAACAGTGATGTGTAAA
+
CCCCCGGGGGGGGGGGGGGGGGGGGGGGGGGGGGGGGGGGGGGGGGGGGGGGGGGGGGGGEFGGGGGGGGGGGGGGGGGGGGGGGGGGGGGGGGGGGGGGGFGGGGGGGGGGDGGGGGGGGGGGGGGGFGGGGGGGGG?GGGGFFGGGGGF@FGGGGDGGGGGGCCFGGGGFFC=,EFGGDFFGGFEGGGGGGGGFGGGFGF8FFGFGGD6DACD5BEFFFFF5>9>FBFEFFFEGF6?>AFFFCFEC<FFDF7>9AFEFF?;;FF>(3(,(1(37:4<FBFF>04?FFF6*929/*)2)-
@M03152:184:000000000-AWYW1:1:2107:8314:7641 2:N:0:TCTACTCTATACCTGT
CCCAACTATCCCTATTAATCATTACGTCGATCCTAGAAACCAACAAAATAGAACCAAAGTCCTATTCTATTATTCCATGCTAATGTATTCAAGCGTAAGCCTGCTTTAAACACTCTAATTTTTTCAAAGTAAAAGTCCTGGATCCCCAACGCACTCAATTAAGAGCACGCTGGTTCCCCAGAAGGAAAGACCCAACCAGAGCAGTGCTTACCTTGCGGCAAGACCACCCAGCCAGGCCCGAAATTCAAATACGAGCTTAGATCGGAAGAGCGTCGTGTAGGGAAAGAAAAGGTAGGTGTAA
+
CCCCCGGGGGGGGGGGGGGGGGGGGGGGGGGGGGGGGGGGGGFGFGGGGGGGGGGGGGGGGGGGGGGGECFFFFGAFGGGGGGGGGGGGGGGGGGGGGFGFGGGGGGGGGGGGGGGGGGGGFGGFGGA<FGGGGGGG9@CEAFFGFFFGGGGGGGFEEGFGGGADFFFGGCE>DFGFGGCEGGGGGGFGGGG8EGGGGG59CFFFFAFGFDCCDF6?>D5@@24>F99A>24?455D;4>E9>7F6CF):@A?FA6>EFFF<E??<2(5=19617(4<(8>),7:<71((,.*.*)*)*.)
@M03152:184:000000000-AWYW1:1:2107:26127:7706 2:N:0:TCTACTCTATACCTGT
CCCAACTATCCCTATTAATCATTACGTCAATCCTAGAAACCAACAAAATAGGATCAAACGTCCTATTTCATTATTCCATGCTAATGTATTCAAGCGCAAGCCTGCTTTAAACACTCTAATTTTTTCAAAGTAACAATCCTGATTCCCCGCCACACCAACTGAATGGCATTACGGTTCTTCAGAAGGGAGGAATCAGTGAAACCAGTGCATACCAAAGGCACGACCAGCGTACTGATCCCGAAATTCAACTACGAGCTTAGATCGGAAGAGCGTCGGGTAGGGAAAGAACAGGTATGTGTAG
+
CCCCCGGGGGGGGGGGGGGGGGGGGGGGGGGGGGGGGGGGEGGGGGGEGFGGGGGGGGGGGGGGFGGGGGGGGGGGGGGGGGGGGGGGGGGGGGGGGGGGGFGGGGGGGGFGGGGGGGGGGGGGGGGGGGGGGGGGGGGGGGGFGFGGGGGGGGGGGGGCFGGGGGFGGABGGGDEGGGGFGFFGGBFEGGCFGFGGGFDFG?FGFFGGCCGFGDFF5**;58@BFFA>94>FFCBF6A2?@FBFACC*B4;75;93;774?3=6@?>@;16:69(()-8:)(8808((.45*-*0*6*.)
@M03152:184:000000000-AWYW1:1:2107:17893:7749 2:N:0:TCTACTCTATACCTGT
CCCAACTATCCCTATTAATCATTACGTCGATCCTAGAAACCAACAAAATAGAATCAAACGTCCTATTCCGTTATTCCATGCTAATGTATTCAAGCGTGAGCCTGCTTTAAACACTCTAATTTTTTCAAAGTAACAGTCCTGATTCCCTAAAACACCAAATTAATGGCATTATAGTTCGTCAGAAAGGAGAAACCGATTATACCAGTACGTACAATAGAACGACCAGTAAGCCGATCTCGAAATTCAACTACGAGCTTAGATCGGAAGAGCGTCGTGTCGGGAAAGAACAGGTATGGGTAAA
+
CCCCCGGGGGGGGGGGGGGGGGGGGGGGEGGGGGGGGGGGGGGGGGGGGGGGGGGGGGGGFGGGGGGGGGGGGGGGGGFDFGGGGGGGGGGGGFGGGGGGGGGGGGGGGGGGGGGGGGGGGGGGGGGGGDFGGGGGGGGGGGGGGGGGGGGGGGGGGG8FDGGGGAFFFGCGGGGGGDGGGGGFDF?DFGGGGGDGECGFGGGFGGFGGGGGFGFBF+=FA9>@FFFFFFF>BF999CFFF@FEAFF=@GF(82):AE3CCE@6012@F@6.(.38,),80.7727?(8:10*)))*.:()
@M03152:184:000000000-AWYW1:1:2107:19040:7792 2:N:0:TCTACTCTATACCTGT
CCCAACTATCCCTATTAATCATTACTTCGGTCCTAGAAACCAACAAAATAGAACCAAAGTCCTATTTTATTATTCCATGCTAATGTATTCAAGCGAATGCCTGCTTTAAACACTCTAATTTTTTCAAAGTAAAAGTCCTGGTTCCCTGCCGCACTGAGTAAGCAACACGACAGCTCACCAGAAGGTGAGACCCGGTCAGGACAGTACATACCCAAAGGCAGACCATCCAACCGAGTCCGAAATTCAACTACGAGCTTAGATCGGAAGAGCGTCGTGTAGGGAAAGAACAGGGAAGCTTAAA
+
CCCCCGGGGGGGGGGGGGGGGGGGGGGGGGGGGGGGGGGGGGFGGGFGGGGGGGGGGGGGGGGGGGGGGGGGGGGGGGGGGGGGGGGGGGGGGGEGGGGGGGGGFGFAFGGGGGGGGGGGGGGGDFGFGGGGGGGGGGGGGGGGGGGGGFGGCGGGGGGGGGGFGCFGGGGGGFD8FGGFGCEGEGGGGFGGGDEGGGGA7?FFGGFFDDGG6CGFFFFFFFC>CA:F3A@DDFACFBAF>BFE=F<8@GF@FGFFFFEE36@0<0(3:=B3<0-1.89F:F?FB?F:4(())())*)*))
@M03152:184:000000000-AWYW1:1:2107:12800:7797 2:N:0:TCTACTCTATACCTGT
CCCAACTATCCCTATTAATCATTACGGCGGTCCTAGAAACCAACAAAATAGAACCGCACGTCCTATTCTATTATTCCATGCTAATGTATTCGAGCATATGCCTGCTTTGAACACTCTAATTTTTTCAAAGTAAAAGTCCTGGTTCCCCAGCACACCCAGTAAAGGGCATGAGGTTAGCCAGAGGGAAAGATCCGGCCGAACCAGTGCACGCGGTGAGGCGGACCGGTCAGCCAGACCCGAAATTCAACTACGAGCTTAGATCGGAAGAGCGTCGTGTAGGGAAAGAACCGGTAAGGTGTGA
+
CCCCCGGGGGGGGGGGGGGGGGGGGGGGGGGGGGGGGGGGGGFGFEGFGGGGGGGGGGGGGGGGCEGGGGGGDFGGGGGGGGGGGGGGGGGEGGGGGGGGGGGGGGGGFFG8<FFGCFFGGGGGEGDGGGGGGFCGGGGG9AFFEFCFGDGGGGGGGGGGGGGGFGG6DFEGFGGGGGGGGFGGGDGGGGGGGG5EGGG>EDGFGGFGFFGGFEGFFFFFB)7;B>BBBFF))<:D3>B9>;):7BFF<C@:0176:A7<4>6?(4;18:B((4(-45<FFF?>03<((3(.)(*)2(0()
@M03152:184:000000000-AWYW1:1:2107:21107:7837 2:N:0:TCTACTCTATACCTGT
CCCAACTATCCCTATTAATCATTACGGCGGTCCTAGAGACCAACAAAATAGAACCGCACGTCCTATTCTATTATTCCATGCTAATGTATTCGAGCATACGCCTGCTTTGAACACTCTAATTTTTTCAAAGTAAAAGTCCTGGTTCCCCAGCACACCCAGTAAAGGGCCTGAGGTTAGCCAGAAGGAAAGATCCGGCCGAACCAGTGCACGCGGTGAGGCGGACCGGTCAGCCAGACCCGAAATCAAACTAAGCGCTTAGAGCGGCAGAGCGTCGGGACGGGAAGAAAACGGTAAGTGTAGA
+
CCCCCGGCFGGGGGGGGGGG<EFGGGGGGGFFGG<CCECCGGGGFCGCGFGGGD8FE:C:FC:B<EFGFGGGFABFGGGGGGEFGGGAFDFGFGGGFG,=?:EFG,C@<CFGF@?FFGFGECFGGGGGGGFC9FFCGGGGGGGGEG9FFGGFGFFGEFFFGGGGFCE+@A8FGGFFDCFGGFGD:EGFGGC9?C>5C>:AGGGAFF>CGG))5=).08FE)86@934)-507F).9*8)()())*9<43:)5()7()-5<))36(-2-219;(--6()-7(523((34(,4.)(99:-*))
@M03152:184:000000000-AWYW1:1:2107:15896:7904 2:N:0:TCTACTCTATACCTGT
CCCAACTATCCCTATTAATCATTACGGCGGTCCTAGAAACCAACAAAATAGAACCGCACGTCCTATTCTATTATTCCATGCTAATGTATTCGAGCATATGCCTGCTTTGAACACTCTAATTTTTTCAAAGTAAAAGTCCTGGTTCCCCAGCACACCCAGTAAAGGGCATGAGGTTGGCCAGAAGGAAAGATCCGGCCGAACCAGTGCACGCGGTGAGGCGGACCGGTCAGCCAGACCCGAAATTCAACTACGAGCTTAGATCGGAAGAGAGGCGTGTAGGGAAAGAACAGGGCTGGGCACG
+
CCCCCGGGGGGGGGGGGGGGGGGGGGGGFGGGGGGGGGGGFCFGGFGGGGGFFFFGGGGGGGGGGGGGGGGGFGFGGGGFFGGGGGGGGGGGGGGGGFCGGGGGGGGGGGFGC8<FECFCFGGGGCFDFFGCFFGGGGGGAFFFGGFGGGGGGGGGDGGGGCGG8EGGGGGGGFGGGGGGGCFGGGGGFGGGGGDGGCCBEDGFGFFGFFDGE?D;AFFAEDFF;>9D?F??FFFCFF>9<>FFFFA9>668?CE(9>4)44<<B09:B(((47?>3>5*(),.((.1:7,))(0)*(*((
@M03152:184:000000000-AWYW1:1:2107:14613:8042 2:N:0:TCTACTCTATACCTGT
CCCAACTATCCCTATTAATCATTACGGCGATCCTAGAAACCAACAAAATAGGACCGCACGTCCTATTTTATTATTCCATGCTAATGTATTCGGGCGTAAGCCTGCTTTGAACACTCTAATTTTTTCAAAGTAAAAATCATGGTTCCCTGCCACACCCAGTAAGGGGCATAACAGCTCACCACGAGGTAAGCCTCCACCGCTCCAGTACACACCCAAATAGGCGGACCGGGCGGCAAAGGCCGAAATTCAACTACGAGCTTAGATCGGAAGAGCGTCGTGTAGGGAAAGAACAGGAATATGT
+
CCCCCGGGGGGGGGGGGGGCFGGFGGDC7FFGGGFGGFFGGGGGGFGGGFGGGGGGGGGGFFCFCFCEAFGGCCFGGGGGGGGFFFGFFGGDGGGGGGGFGGGGGFGEFGGGGF?<FDGGGGGGGGCBF9BFEGG9FEEFDFGGCGCFGFGGGGGEE8@E;CD?F8ECGFGGGFGGFDGGGFC6?CEF:CFFGGCCFDGBEG>ACCCFGGFGFGF;)?@A)221:B93(03>EF(/>)8:F>FB>>>4>DFB:F@259>(6426231(33(4,46?2)4<0*570(4(1((0).))2)*))
@M03152:184:000000000-AWYW1:1:2107:18798:8047 2:N:0:TCTACTCTATACCTGT
CCCAACTATCCCTATTAATCATTACGTCGATCCTAGAAACCAACAAAATAGAATCAAACGTCCTATTTCGTTATTCCATGCTAATGTATTCAAGCGTGAGCCTGCTTTAAACACTCTAATTTTTTCAAAGTAACAGTCCTGATTCCCCAAGACACCAAATTAATGACATCATGGTTCGTCAGAAGGTAGAAATCAATAATACCAGTACGTACAATAGCACGACCAATAAATTGATCCCGAAATTCAACTACGACCTTAGATCGGAAGAGCGTAGTGTAGGGAAAGAACAGATATTATTAAA
+
CCCCCGGGGGGGGGGGFGGGGGGGGGGGCGGGGGGGFEEGGFGGGFFFGGGGGGGGGGGGGGGGGGGGGGGGGFFAECGGGGGGGGGGGGGCFAFGGGGGCGGGGGGDCFGFEFGGGF<EGGGGG8?9E<FE9EFCFGGFGGGGGA9?EEG@FFFDB>DFGG8;,=DAFFGC,EFGGECGDEGGFGCFDFACEFGGGFFFGFGFFF97+6+=:CFF8FFAA5>0);@ACFE6C6;<8A?)@>6A>AEFFF4(())(*.*/*@@(63;@(3(,(3,(77);(.(2(5,,6((**-***-2))
@M03152:184:000000000-AWYW1:1:2107:15010:8067 2:N:0:TCTACTCTATACCTGT
CCCAACTATCCCTATTAATCATTACGTCAATCCTAGAAACCAACAAAATAAGATCAACGTCCTATTTCATTATTCCATGCTAATGTATTCAAGCGTGAGCCTGCTTTAAACACTCTAATTTTTTCAAAGTAACAGTCCTGATTTCCCGCCACACCAAGTGAATGGCATGACGGTTCGTCAGAAGGGAGGAACCAGTGACACCAGTGCATACCGAAGGCACGACCAGCGTACTGATCCCGAAATTAAACTAAGAGCTTAGATCGGAAGAGCGTTGTGTAGGGAAAGAACAGGAAGAGTGAGA
+
CCCCCGGGGGGGGGGGGGGGGGGGGGGGCEFGGGGGGGGF,;CFG@FGGFFGEFGGGGGGGGGFGGGGGGGGGGGFGGGGGGGGGGGGGGGGGGGGGGGGGGGGGFD,AEFFGGGGGDFGGFGGC<EFAFGGGFFGGGGFDFGGGDFCEGGGEGD8EFGCD=EFGFFFGGFGGCCEDEEF6EEGFCGGGD8DEGFFGDFFGGGFGGFGGGGCBG**<FFFEFFBFFBFFFF:BFCC>?55A@F4*1?FC+/)/0A@FF3><):?@;9((67,(-,,(9)90.342(4(.(())(.0*.*.-
@M03152:184:000000000-AWYW1:1:2107:13666:8219 2:N:0:TCTACTCTATACCTGT
CCCAACTATCCCTATTAATCATTACGGCGGTCCTAGAAACCAACAAAATAGAACCGCACGTCCTATTCTATTATTCCATGCTAATGTATTCGAGCATATGCCTGCTTTGAACACTCTAATTTTTTCAAAGTAAAAGTCCTGGTTCCCCAGCACACCCAGTAAAGGGCATGAGGTTAGCCAGAAGGAAAGATCCGGCCGAACCAGTGCACGCGGTGAGGCGGACCGGTCAGCCAGACCCGAAATTCAACTACGAGCTTAGATCGGAAGACCGTCGTGTAGGGAAAGAACAGGACTGTGACAA
+
CCCCCGGGGGGGGGGGGGGGGGGGGGGGGGGGGGGGGGGGGGGGGGGGGGGGGGGGGGGGGGGGGGGGGGGGGGFFGGGGGGGGGGGGGGGGGGGGGFGGGGGGGGGGGGGGFGGDGGFFGGGGGG9EFGGF<FFGGCGGGFEGGCFGGGFDGGGGGGGGGGFAFGD?DEF?FGGGGGGGGGGFGFGG?:CF6DEGE7EDGGGFCGF7?>DDA744;;?:3)(.3:;B0<2::71<GF>>BF>2644@<64-19@;@AFB)6824((.((((-((((06704(7.34(.(.)0(87:)*))
@M03152:184:000000000-AWYW1:1:2107:27361:8277 2:N:0:TCTACTCTATACCTGT
CCCAACTATCCCTATTAATCATTACGTCGATCCTAGAAACCAACAAAATAGACTCAAACGTCCTATTTCATTATTCCATGCTAATGTATTCAAGCGTATGCCTGCTTTAAACACTCTAATTTTTTCAAAGTAACAGTCCTGATTTCCCAAGACACCAAATTAATGACATCAAGGTTCTTCAGAAGGGAGAAACCAGTAATGACAGTACGTACCGAAGCACGACCAACATACTGATCCCGAACTTCATCTACGAGCTTAGATCGGAAGAGCGTCGTGTAGGGAAAGAACAGGACTTATGTAA
+
BCC-ABFF<F8@FFGGFFG9CFA,6C;EBFGGDGC<<E,C,CD7,CCEGCA9,<EF,CFGFGC,FD9FG9,E@ECE@C@CCFFFGGC@FFEEGGF:F7BFCCEE<E9<F<9AE<94C,ABFF@FG<<<E<FGABFFGF8FGCFFFGAF,@@EECE=D=,EAE,=D8EDFFGGG,@9==F8E;F,8,433@D8DCEDDFFFCFD8,=FC6?DF*+0@*9AF50):=F>FDFFFAFC++*:=A)3*1B*+114-(2)/)6.8*1:((/638D2@@F60,)1612=5(((43(3))(**2)0-)
@M03152:184:000000000-AWYW1:1:2107:19300:8282 2:N:0:TCTACTCTATACCTGT
CCCAACTATCCCTATTAATCATCACGTCGATCCTAGAAACCAACAAAATAGAATCAAACGTCCTATTCCGTTATTCCATGCTAATGTATTCAAGCGTGAGCCTGCTTTAAACACTCTAATTTTTTCAAAGTAACAGTCCTGATTCCCCAAAACACCAAATTAATGGCATTATGATTCGTCAGAAAGGAGAAACCAATAATACCCAGTACGTACAAATGCACGACCAGTAAACCGGTCTCGAAATTCAACTACGAGCTTAGATCGGAAGAGCGTAGTGTAGGGAAAGAAAAGGTATGTGTAA
+
CCCCCGGGGGGGGGGGGGGGGGGGGGGGDGGGGGGGGGGGGGGGGGGGGGGGGGGGGGGGFGGGGGGGGGGGGGGGGGGGGGGGGGGGGGGGGGGGGGGGGGGGGGGGGGGGGFGGGGCGGGGGGGGGGCGGGGGFGGGGGGGGGGGGGGGGGGGGDGFGGGGGGGGGGGGGFGGGFGGGGGFGGGFFFFGGFFDFDGGF=@DBG+;=?DFGFGGFFFFFFAAB9>BCAFE86?AC4@>4?=DFFAEF4@FF?GD25>4).1.:07((((,(((.(6+96))/8(,43((,)*-/004*-)
@M03152:184:000000000-AWYW1:1:2107:13543:8530 2:N:0:TCTACTCTATACCTGT
CCCAACTATCCCTATTAATCATTACGTCGATCCTAGAAACCAACAAAATAGAATCAAACGTCCTATTTCATTATTCCATGCTAATGTATTCAAGCGTATGCCTGCTTTAAACACTCTAATTTTTTCAAAGTAACAGTCCTGATTCCCCAAGGCACCAAATTAATGACATCAAGGTTCTTCAGAAGGGAGAAACCAGTAATGACAGTACGTACCGAAGCACGACCAACATACTGATCCCGAAATTCAACTACGAGCTTAGATCGGAAGAGCGTCGTGTAGGGAAAGAACAGGTATGTGTAGA
+
CCCCCGGGGGGGGGGGGGGGGGGGGGGGGGGGGGGGGGGGGGGGGGGGGGGGGGGGGGGGGGGGGGGGGGGGFGGGGGGGGGGGGGGGGGGGGGGGGGGGGGGGGGGGGGGGFGGGGGFGGGGGGGGGGGGGGGGGGGGGGGGGGGGGGGG@FGGGGGGGGGGGGGGGGGGGGFGGGGGGGGFFGGG@EEEFFFGFGGGFEGGFCFDGGGGDFCGAE5AF>EFFFFFFFFFFFFFGDFFDFFFFFFFFEFFFFGEFFFBEEFFFFF6@FFF(;((6=AC=DFFFB???F00=647F><7))
@M03152:184:000000000-AWYW1:1:2107:20467:8554 2:N:0:TCTACTCTATACCTGT
CCCAACTATCCCTATTAATCATTACGTCGATCCTAGAAACCAACAAAATAGAATCAAACGTCCTATTTCGTTATTCCATGCTAATGTATTCAAGCGTGAGCCTGCTTTAAACACTCTAATTTTTTCAAAGTAACAGTCCTGATTCCCCAAGACACCAAATTAATGACATCATGGTTCGTCAGAAGGTAGAAATCAATAATACCAGTACGTACAATAGCACGACCAATAAATTGATCCCGAAATTCAACTACGAGCTTAGATCGGAAGAGAGTCGTGTAGGGAAAGAACAGGAAAGTGTAGA
+
CCCCCFFGAFFGFFGGGGGGGGGGGGEE@EFGGGGGGGFFGGFGGGGDGGGGFFGGCFGGFGGGCEFEAFCFGGGGGGGGGGGGGGFFGFFGGGGGEGGGGGGGGGGFGGGFGCGGGGGGGGGGGGGGGGGGGGGDGG8FFFGGGGGGCE>FGGGGCGGGGFGGF,=EFFECDF@EGBEGGGCDF=@;DFGGGGCGAFGFGGFF?2DFDD8+3=CF7AF**@5>@FFFEA@F>F5;8C4>AFF8+=9677F(><AB4C5=??B8;09@((,/7602206=0A358(:3;=().()/*)2).
@M03152:184:000000000-AWYW1:1:2107:19342:8764 2:N:0:TCTACTCTATACCTGT
CCCAACTATCCCTATTAATCATTACGTCGATCCTAGAAACCAACAAAATAGAATCAAACGTCCTATTTCATTATTCCATGCTAATGTATTCAAGCGTATGCCTGCTTTAAACACTCTAATTTTTTCAAAGTAACAGCCCTGATTCCCCAAGACACCAAATTAATGACATCAAGGTTCTTCAGAAGGGAGAAACCGATAATACCAGTACGTACCGAGGCACGACCAACAAATTGGTCCCGAAATTCAACTACGAGCTTAGATCGGAAGAGCGTCGTGTAGGGAAAGAACAGGTATGGTTAGA
+
CCCCCGGGGGGGGGGGGGGGGGGGGGGGFEGGGGGGGFGGFGGGGGGGGEGGFGGGGGGGFFGGGGGGGGGGGEGFDFGCFGGGGGFEFGGGGGFGGGGGGGGGGGGCEFGGGEGGGGFGGGGGCGFGFDGFGFGG8F7EECGGGGGGGCFFFGGDFGGGGG=EFGDGGCEFFGCEFGGCFAADFGD@GGGFGCEG6C@FCDDF,=BF:CFG57:@?>>6*<A9=FAFFFF+1/1+6A>@D>)>6B?F3*),6*>>4;37<??1;763;DF;?;9?:F463?65(4:<?0(/*-))*6>:)
@M03152:184:000000000-AWYW1:1:2107:27902:8875 2:N:0:TCTACTCTATACCTGT
CCCAACTATCCCTATTAATCATTACTTCGGTCCTAGAAACCAACAAAATAGAACCAAAGTCCTATTCTATTATTCCATGCTAATGTATTCAAGCGTAAGCCTGCTTTAAACACTCTAATTTTTTCAAAGTAAAAGTCCTGGATCCCCGACGCACCCAGTTAAGAGCACGCAGGCTCCCCAGAAGGAAAGACCCGAACAGAGCAGTGCTTACCTTGCGGCAAGACCAACAAGCCAGACCCGAAATTCAACTACGAGCTTAGATCGGAAGAGCGTCGTGTAGGGAAAGAGCAGGTATGTGTAA
+
CCCCCGGGGGGGGGGGGGGGGGGGGGGGCCFGFGGGGGGGFGGGGGGGGGGCE@EFGGCA<F,;;CAE,6ED<F9AEC<E9,C,CFE<F,<F<EF@:C,CF,AF<,F<FFA<,CA?,C@FFFGG<CFEFF<FF,4A,CE?FGGFEFGCE78+6++6C8=D>FE,,6D?6++6@8E@=DC8=F@BFDFGGF?65:C+@C,3CFFAA>>97C>7+,=*:?EFBFF@B;(8(;>FFA(*>AF9DFD6FFCCEFFFD3)3.(;3<:ABF??6B8:31<6(4)39<3<FF(,((,,504*0:60))
@M03152:184:000000000-AWYW1:1:2107:18863:9037 2:N:0:TCTACTCTATACCTGT
CCCAACTATCCCTATTAATCATTACTTCGGTCCTAGAAACCAACAAAATAGAACCAAAGTCCTATTTTATTATTCCATGCTAATGTATTCAAGCGAAAGCCTGCTTTAAACACTCTAATTTTTTCAAAGTAAAAGTCCTGGTTCCCTGCCGCGCTGAGTAAACAACACGACAGCTCACCAGAAGGTGAGACCCGGTCAGGACAGTACATACCAAAGGCAGACCATCCAACCGAGTCCGAAATTCAACTACGAGCTTAGATCGGAATAGCGTCGTGTAGGGAAAGAACAGGAATGGGGAGGA
+
CCCCCGGGGGGGGCGGFGGCGGGGGGGGGGGGGGGGGGGGGGGGGFGGGGGGGGGGGGGGGGGDGGGGGGGGGGGGGGGGGGGGGGGGEFGGGGGGGGGFGFFGGGGGGGGGFGGGGGGGFGGDFGGGGGGGGFFGGGFGFFGGGGGGCEGEGGGGGGGGGGGGGGC6>=EECFFGGG?9FFEGGF?FGGGGGGE>CGGFCFGFFGFFGGGCFGGF64A?FF>=49>FEF9)/86CGDD>E=FFC63+4C537DB;A3C)92;?1()))4(49(43.*83<>?5(4414<()0)))*()((
@M03152:184:000000000-AWYW1:1:2107:24808:9041 2:N:0:TCTACTCTATACCTGT
CCCAACTATCCCTATTAATCATTACGTCGATCCTAGAAACCAACAAAATAGAATCAAACGTCCTATTTCATTATTCCATGCTAATGTATTCAAGCGTATGCCTGCTTTAAACACTCTAATTTTTTCAAAGTAACAGTCCTGATTCCCCAAGACACCAAATTAATGACATCAAGGTTCTTCAGAAGGGAGAAACCAGTAATGACAGTACGTACCGAAGCACGACCAACATACTGATCCCGAAATTCAACTACGAGCTTAGATCGGAAGAGCGTCGGGTAGGGAAAGAACAGGTATGGAGAAA
+
CCCCCGGGCGGGGGGGGGGGGGGGGGGFEFGGGGGGGGGGGFGGGGGGGGGGGGGGGGGGFGGGGGGGGGGGGGGGGGGGGGGGGGGGGGGGGGGGGGGGGGGGGGGGGGGGGGGGGGGGGGGGGGGGGGGGFFGGGGGGGGGGGGGGGGGGGGGFGGGGGGGGGFGGGGGGGGFADGFGGGFGGGEDEGFGGGEGGGGFGGGFGGFGGGGG>ECABEFFFFBB>A@>CFFFFFFGFFEFE>AE8>CFFFFFDDEBFFE>7802;6>@(31.(.(,/:1>65?)30<3<:<79494*(*((
@M03152:184:000000000-AWYW1:1:2107:7021:9046 2:N:0:TCTACTCTATACCTGT
CCCAACTATCCCTATTAATCATTACGTCGATCCTAGAAACCAACAAAATAGAATCAAACGTCCTATTCCGTTATTCCATGCTAATGTATTCAAGCGTGAGCCTGCTTTAAACACTCTAATTTTTTCAAAGTAACAGTCCTGATTCCCTAAAACACCAAATTAATGGCATTATAGTTCGTCAGAAAGGAGAAACCGATTATACCAGTACGTACAATAGCACGACCAGTAAGCCGGTCTCGAAATTCAACTACGAGCTTAGATCGGAAGAGCGGCGTGTAGGGAAAGAACAGGTAGGGGTAGA
+
CCCCCGGGFGGGGGGGGGGGGGGGGGGGGGGGGGGGGGGGGGGGGGGGGGGGGGGGGGGGFGGGGGGGGGFGGGGFGGGGGGGGGGGGGGGGGGGGGGGGGGGGGGGGGGGGGGGGGGGGGGGGGGGGGGGGGGGGGGGGGCGGGGGGGGGGGGGGGGGGGGGGGGGGGGGFGGGDEEGGGGGGGGGGGGGGGGGGGGGFGG+DFFFG+:CC>CDFF5CFADFABFEFECBFD@5?9@FEF@A?+BCF?FF2(*8(;>;E6CD;?@F;;(,((-(((0646@6),(882(4**))))(1-)
@M03152:184:000000000-AWYW1:1:2107:26156:9088 2:N:0:TCTACTCTATACCTGT
CCCAACTATCCCTATTAATCATTACTCCGGTCCTAGAAACCAACAAAATAGAACCAAAGTCCTATTCTATTATTCCATGCTAATGTATTCAAGCGTAAGCCTGCTTTAAACACTCTAATTTTTTCAAAGTAAAAGTCCTGGATCCCCAGCGCACTCAATTAAGAGCACGTTGGCTCCCCAGAAGGAAAGACCCGACCAGAGCAGTGCTTACCTTTCGGCAAGACCACCCAGCCAGGCCCGAAATTCAACTACGAGCTTAGATCGGAAGAGCGTCGTGTAGGGAAAGAAAGGGAATGTTGAA
+
CCCCCGGGGGGGGGGGGGGGGGGGGGGGGGGGGGGGGGGGGGGGGGGGGGGGGGGGGDGGFGGGGGGGGGGGGGGGGGGGGGGGGGGGGGGGGGGGGGGGGGGGGGGFGGGGGGGGGGGGGGGGGGGGGGGGGGGGGGGCGGGFFFGGGGGGGGFDGGGGGGGGGFDCEFGG8CGGDGGGGGGGGGGGGGFGGGGGGGG5?DFFFFFGGDGGFA+<B>>>EF=BBAD>>FDF4)857;8>D5316@?8CG6;7756>173;<)2(1,3=7099<9(-),97>:4:BF:1,())..)2)*))
@M03152:184:000000000-AWYW1:1:2107:12297:9183 2:N:0:TCTACTCTATACCTGT
CCCAACTATCCCTATTAATCATTACATCGATCCTAGAAACCAACAAAATAGAATCGGATGTCCTATTTCATTATTCCATGCTAATGTATTCAAGCGTGAGCCTGCTTTAAACACTCTAATTTTTTCAAGGTAACAGTCCTAATTCCCCGTAACACCAAATTAATGGCATTACGGTTCTTTAGAAGGTGAGAAATCAATGATAACAGTGCATACCAACGGCATGACCGAAATATTGATCACGAAATTCAACTACGAGCTTAGATCGGAAGAGCGTCGTGTAGGGAAAGAACAGGGAGGAGTA
+
CCCCCGGGGGGGGGGGGGGGGGGGGGGGGGGGGGGGGGGGGGGGGGGGGGGGGGGGGGGGGGGGGGGGGGGGGGGGGGGGGGGGGGGGGGGGGGGGGGGGGGGGGGGGGGGGGGGGGGGGGGGGGGGGGFGGGGGGGGGGGGGGGGGGGGECFGGGGGGGGGGGGGGGGGGGGGGDEFCFGGFGGGGGGCFGGGGGGGGFFGGFGGFG??+DFDFFDFB>ADFFCFFFAEFFFFCF7C9<AAFDFFFFEG>B=C>DFBBEB645>01038@F9:(6()(;;ADF?1,4:47.)(.))(*((
@M03152:184:000000000-AWYW1:1:2107:14215:9214 2:N:0:TCTACTCTATACCTGT
CCCAACTATCCCTATTAATCATTACTTCGGTCCTAGAAACCAACAAAATAGAACCAAAGTCCTATTCTATTATTCCATGCTAATGTATTCAAGCGTAAGCCTGCTTTAAACACTCTAATTTTTTCAAAGTAAAAGTCCTGGATCCCCAGCGCACTCAATTAAGAGCACGTTGGCTCCCCAGAAGGAAAGACCCGACCAGAGCAGTGCTTACCTTGCGGCAAGACCACCCAGCCAGGCCCGAAATTCAACTACGAGCTTAGATCGGAAGAGCGTCGTGTAGGGCAAGAACCAGTATGCGGAA
+
CCCCCDGGGGGGGGGGGGGFFGGFGGGGDGGGGGGGGGGGGGGGGGGGGGGGGFGGGGGGGGGGECFG<AGGGGGGGGGGGFFGGGGGGGGCFGGGGE8FEEFGGGGGFGGGGGGGFGGGGFFFGDFDEFGGGGGFFGFFFGG8EEGCGGGGGGEG:BBGGGGF9DFFGGGDFDFGGFGGG8FGGGCGFFGBF>8CCGF5EFFFGGFGGGF5=7+*9BEFFFD:<FBA2@2;)/>8F:B=B9EDFFFFEC63;G:;>4C@C?E8?;;1:::(-114<FFF).(8,,84(((0*)//0(),(
@M03152:184:000000000-AWYW1:1:2107:11966:9261 2:N:0:TCTACTCTATACCTGT
CCCAACTATCCCTATTAATCATTACGTCGATCCTAGAAACCAACAAAATAGAATCAAACGTCCTATTTCATTATTCCATGCTAATGTATTCAAGCGTATGCCTGCTTTAAACACTCTAATTTTTTCAAAGTAACAGTCCTGATTCCCCAAGACACCAAATTAATGACATCAAGGTTCTTCAGAAGGGAGAAACCAATAATACCAGTACGTACCGAGGCACGACCAACAAATTGGTCCCGAAATTAAACTACGAGCTTAGATCGGAAGAGCATCGGTTAGGGAAAGAACAGGTATGTGGAGA
+
CCCCCGGGGGGGGGGGGGGGGGGGGGGGGGGGGGGFGGGGGGGGGGGGGGGGCGGGGGGGGGGGGGGGGGGGGGGGGGGGGGGGGFGGGGGGG9FDFGFGGFGGGGGCFGGGGGGGGGFGGGGGGGGFGFGGGGGGGGGGGDGGGGGGGGGGGGGFGGGGGGGG8EFGGGGGGGGGGGGGGGGDCFEEECFGGGCFDGGBDD89=FFDDGGG0@CBFFFFFFFFBFAFFF46=4/+CABDBF4C*=@FE>A2(8?0AE)>332;D@9@;;))/60,(26=(76),(3(4(3/9)/1*)*(.
@M03152:184:000000000-AWYW1:1:2107:27692:9268 2:N:0:TCTACTCTATACCTGT
CCCAACTATCCCTATTAATCATTACTTTGGTTTCGAAAACCAACAAAATAAAACCAAAAGTCCTATTTTATTATTCCATGCTAATGTATTCAAGCGTAAGCCTGCTTTAAACACTCTAATTTTTTCAAAGTAAAAGTCCTGGTTCCCAATCGCACTAAGTAAATAGCACAATAGTTCGCCAGAAGGAAAGACTCGGCCAAAGAAGTGCTATGCATTCGCAAAGACCTCCCAGCAAAGTCCGAAATTCAACTACGAGCTTAGATCGGAAGAGCGTCGTGTAGGGAAAGAACAAGTATGGGAA
+
CCCCCGGGGGGGGGGGGGGGGGGGGGGGGGGGGGGGGGGGGGGGGGGGGGGGGGGFGGGGGGGGGFGGGGGGGGGGGGGGGGGGGFGGGGGGGGGGGGGGGFGGGGGGGGGGGGGDGGGGGGGGGGGGGGGGGGGGFAFGGGGGGGGGGFFGFGGEGFGGCDFGGGGFGGGGGGGFCEGGGGGGGGGGGGGGGGCEGGGFFGGF8D0?EGG?BGGFFF*5@EEF@F95)58*@3);9B6;DB4A6BCF<:BEEGE9D>=C::*1601((6,=>6397>054B@A::?B?B()06947(*((
@M03152:184:000000000-AWYW1:1:2107:12704:9275 2:N:0:TCTACTCTATACCTGT
CCCAACTATCCCTATTAATCATTACGTCGATCCTAGAAACCAACAAAATAGAATCAAACGTCCTATTTCGTTATTCCATGCTAATGTATTCAAGCGTGAGCCTGCTTTAAACACTCTAATTTTTTCAAAGTAACAGTCCTGATTCCCCATGACACCAAATTAATGACATCATGGTTCGTCAGAAGGTAGAAATCAATAATACCAGTACGTACAATAGCACGACCAATAAATTGATCCCGAAATTCAACTACGAGCTTAGATCGGAAGAGCGTCGTGTAGGGAAAGAACAGGTATGGTGAGA
+
CCCCCGGGGGGGGGGGGGGGGGGGGGGGG:FGGGGGGGGGGGGGGGGGGGGGGGGGGGGGGGGGGGGGGGFGGGGGGGGGGGGGGGGGGGGGGGGGGGGGGGGGGGGGGGGGGFFGGGGGGGGGGGGGGGGGGGGFGGGGGGGGGGGGGGGFGGGGGGGGGGGGGFGGGGGGGGFGGGGGGGGFGDGGGGGGGGGGGGGFGG+@@AFGCFGGBGGFFAFFFFFFFFEFFFE@BFFFGF57@BFF6EC>EGFAFD?@A6:4<CB2@F0:889@02(8=5);7A<5,6;07(.*0)))2)*()
@M03152:184:000000000-AWYW1:1:2107:13442:9397 2:N:0:TCTACTCTATACCTGT
CCCAACTATCCCTATTAATCATTACGGCGGTCCTAGAAACCAACAAAATAGAACCGCACGTCCTATTCTATTATTCCATGCTAATGTATTCGAGCATATGCCTGCTTTGAACACTCTAATTTTTTCAAAGTAAAAGTCCTGGTTCCCCAGCACACCCAGTAAAGGGCATGAGGTTAGCCAGAAGGAAAGATCCGGCCGAACCAGTGCACGCGGTGAGGCGGACCGGTCAGCCAGACCCGAAATTCAACTACGAGCTTAGAACGGAAGAGCGTCGGGGAGGGAAAGAACAGGAAGGGGGGTA
+
CCCCCGGGGGGGGGGGGGGGGGGGGGGGGGGGGGGGGGGGGGGGGGGGGGGGGGGGGGGGGGGGGGGGGGGGGGGFGGGGGGGGGGGGGGGGG,FFGGGGGGGGGGGF9FFGGGGGGGGGGGGGGFFGGGGGGGGGGGEFCFGGGGGGD7FGGGGGGGGGGGGGGGGGFGGGGGGGGFFFFGDCGFGFFGGG6EE>EDG>G4CFC7AFFG>CD*/)/8?>:)(16B,72<)?)8<<F55(7-)4*=9@<F),2C366).))--((-1(30((-31((04@(0153:3((43)),)))()(,
@M03152:184:000000000-AWYW1:1:2107:21490:9409 2:N:0:TCTACTCTATACCTGT
CCCAACTATCCCTATTAATCATTGCTTCGGATTCTGAAAACCAACAAAATAGAACTGAAGCCCTATTTCATTATTCCATGCTAATGTATTCAAGCGTACGCTTGCTTTAAACACTCTAATTTTTTCAAAGTAAACGTCCTGGTTCGGCCGCCGAGCCCAGTTAAGGGCCGACGTTCCCCCAGAAAGAGGTGGTCCGAAAACCGGCAGTACAGACCTTGCGGCCGACCGCCGTTGGGCCACCGAAATTCAACTACGAGCTTAGATCGGAAGAGCGTCGTGTAGGGAAAGAACAGGAAAGAGT
+
CCCCCGGGGGGGGGGGGGGGFGGGGGGGGGGGGGGGGGGGGGGGGGGGGGGGFGGGGGGGGGGGGGGGGGGGGGFGGGGGGGGGGGGGGGGGGFFEGDFGGEGGGGGGGGGGGGGGFFGGGGGGGGGGGFGGEGFDGGGGGFEGGGGGGGGGGGDGGGDGGGGFEGGGDEGGGGGGGGGD>>FGGCFGGGGGEFF5>DGEGDGDEDEGGGFB67CF=A6=8>BFFFFDBF>B>>:DG>@::6:;>)-9)CFA?GF1)21(42::>0:1(((3:01(904)(/))1:6,32<F5:))*.*()
@M03152:184:000000000-AWYW1:1:2107:10975:9485 2:N:0:TCTACTCTATACCTGT
CCCAACTATCCCTATTAATCATTACTTCGGTCCTAGAAACCAACAAAATAGAACCAAAGTCCTATTCTATTATTCCATGCTAATGTATTCAAGCGTAAGCCTGCTTTAAACACTCTAATTTTTTCAAAGTAAAAGTCCTGGATCCCCAACGCACTCAATTAAGAGCACGCTGGTTCCCCAGAAGGAAAGACCCAACCAGAGCAGTGCTTACCTTGCGGCAAGACCACCCAGCCAGGCCCGAAATTCAACTACGAGCTTAGATCGGAAGAGCGTCGTGTAGGGGAAGAAAAGGATAGGTCAA
+
CCCCCGGGGGGGGGGGGGGGGGGGGGGGGGGGGGGFGGGGGGGGGGGGGGGGGGGGGGGGFGGGGGGGGGGGGGGGGGGGGGGGGGGGGGGGGGGGGGGGFFEGGGGGGGFGGGGGGGGGGGGGGFFGGGGGGGFGGCEFFFGFGGGGGGGGGGGDFGGGGGCFGGGGCEGGEDFFF9FGGGGGDGGGGGGGFGGGGDGFGGFAEDFGFFG6BCCF9BFAFFFF9F4@)9@F>F554B)8B2?=6C<+?DA;@DE936C.7)918;;9;(3;9<3(474F75(83:F?(,(00.*)0)*),
@M03152:184:000000000-AWYW1:1:2107:25304:9506 2:N:0:TCTACTCTATACCTGT
CCCAACTATCCCTATTAATCATTACGTCGATCCTAGAAACCAACAAAATAGAATCAAACGTCCTATTTCGTTATTCCATGCTAATGTATTCAAGCGTGAGCCTGCTTTAAACACTCTAATTTTTTCAAAGTAACAGTCCTGATTCCCCAAGACACCAAATTAATGACATCATGGTTCGTCAGAAGGTAGAAATCAATAATACCAGTACGTACAATAGCACGACCAATAAATTGATCCCGAAATTCAACTACGAGCTTAGATCGGAAGAGCGTCGTGTAGGGAAAGAACAGGAATGTGTAGA
+
CCCCCGGGGGGGGGGGGGGFGGGGGFGGGDGGGGGGFGGGGGGGGGGGGGGGGGGGFFGGGGGGGGGGGGGGCGFGGDFGG9FFFGGGGGGGGGGGGGEEGEGG?FEGFGFGFFGCGGGGGGFGGGGGGGGGGA;EGGGGGGGFGEF@EEDDFFDFEFGFGGFGGGGGF9EF86,=,BCEEGGGGFFFCGGGG9=,@DFFGFGDD?DDDGFCE,?AF5A5ADAA59)33=AF6=*?@*9=DAF?>FAF<C9=94)86:3;7<99;1(5;(:203,(:5)6/A;A61318(()82)/0-*))
@M03152:184:000000000-AWYW1:1:2107:28931:9523 2:N:0:TCTACTCTATACCTGT
CCCAACTATCCCTATTAATCATTACGGCGACTCTAGAAACCAACAAAATAGAACCGCGCGTCCTATTTTATTATTCCATGCTAATGTATTCAGGCATAGGCCTGCTTTGAACACTCTAATTTTCTCAAGGTAAAGGTACTGGTTCCCCGACGCACACCAACAAAGGGCACGCCGGCTCACCAAGAGGTAAGGCCCGCCCAGACAGTACGTGCCGTTAGGCAGACCTCCCGGCCAGGCCCGAAATTCAACTACGAGCTTAGATCGGCAGAGCGGCGTGGAGGGGAAGAAAAGGCAGGAGTAG
+
CCCCCGGGCG@FGGGGGGGAFGGGGGGGCGGGDGGGGFGGGFGGGGGGGGGGGA@FGEGE@FECFGGGGGFGFDFFFGFFC9FCGGGGGGGF,CFGGGDFGGGGCFFGGGGGGFGGGGGGGGFGGCGA<8FFEGGGC,CFFG9:,@EEEDGGGGGGGGGFDFGD?8ECCGE>7EE*;EFCFCEGGFGFFCFFFC597DEFF6CAE?@FD695>5*)05AFA>;81))23;9:DB:5CE:0)3>19=AFA7??BD>1<2)8A5)(,(,(((((((4345253@(5(-(5((,))()0*32,)
@M03152:184:000000000-AWYW1:1:2107:13571:9550 2:N:0:TCTACTCTATACCTGT
CCCAACTATCCCTATTAATCATTACTAAGACCCTAGAAACCAACGAAATCAGGATCCCAGTCCTGTTCCATTATCCCATGCTGAAGTATTCAAGGCTCGATTGCCTGCTTTGGACACTCTAATTTGCTCAAAGTAAAAGAGTAGGAACCCCAGTCATAGTATCCAGAGTTGCCCCCAGAAAGTACTACAACCTTTGACCGCCACCCAGTTAAGGACAGCGGTGGGTATCCTACAGTGGGGCGTGACCCAAACGGTACAGACCATGACGGCCGACCAGCCTGAGCGCACGCCGCAATTCAAC
+
CCCCCGGGGGGGGGGGGGGGGGGGGGGGGGGGGGGGGGGGGGGGGGGGGGGGGGGGGGGGGGGGGGGGGGGGGGGGGGGGGGGGGGGGGGGGGGGGGGGGGGGGGGGGGGGGGGGGGGGGGGGGGGGFGGGGFFGGGGGEGGGGGGGFGG=EF8BEFGGGGAFGGGGGGGGGGDGGGGGGGFFGGGGFFGGDFGGGGGC>CGCEDDFGGCFGFGGFFFF>BBA5=>EAEF?FFFBEFAF=BBFFB39FDGF@DD><:CFFF0;8<EEF6((43019?F0<?4:671;999:7)4>)*-?4-
@M03152:184:000000000-AWYW1:1:2107:5633:9552 2:N:0:TCTACTCTATACCTGT
CCCAACTATCCCTATTAATCATTACGGCGGTCCTAGAAACCAACAAAATAGAACCGCACGTCCTATTCTATTATTCCATGCTAATGTATTCGAGCATATGCCTGCTTTGAACACTCTAATTTTTTCAAAGTAAAAGTCCTGGTTCCCCAGCACACCCAGTAAAGGGCATGAGGTTAGCCAGAAGGAAAGATCCGGCCGAACCAGTGCACGCGGTGAGGCGGACCGGTCAGCCAGACCCGAAATTCAACTACGAGCTTAGCTCGGAAGAGCGTCGTGTAGGGAAAGAACAGGTATGGTTACA
+
CCCCCGGGFGGGGGGGGGGGGGGGGGGGGFGECFGGGGGGGGGGGGGGGGGGFFGGEGG@CCFGGGGGGGFFCEGGGGGGGGGGGGGFGGGFFGGGGGGGGGGGGGGGCFGGGGGFGGGGGGGGC<AFDFFFFGGGDEFFGFGGFGGGGGGGGGGCGGGGGGGGFEGGGGFGGFGF?EFDF8=?EFFGGCGFGGE*@CGFGGGFFGCC8FCDF598;;4=>3626B9>?F>FFF:DG)<>E>4<**6/67F<39B>F)))).-9>FB2(19((4-32:AF::<03??((((11)).0)*))
@M03152:184:000000000-AWYW1:1:2107:7322:9598 2:N:0:TCTACTCTATACCTGT
CCCAACTATCCCTATTAATCATTACGGCGACTCTAGAAACCAACAAAATAGAACCGCGCGTCCTATTTTATTATTCCATGCTAATGTATTCAGGCATAGGCCTGCTTTGAACACTCTAATTTTCTCAAGGTAAAGGTCCTGGTTCCCCGACGCACACCAACAAAGGGCACGCCGGCTCACCAAGAGGTAAGGCCCGCCCAGACAGTACGTGCCGTTAGGCAGACCGCCCGGCCAGGCCCGAAATTCAACTACGAGCTGAGATCGGAAGAGCGCCGGGTAGGGAAAGAACAGGTATCGATAG
+
A@CCCEFGCEEGGGGGGGGGFGGGFF;FEGGGEF9FCFGFGFGGGGGFFGG,FAFC@EEGCFGGDC9CFGAFFFCDEE?FFEFFFFFGGG<FEGFGDGGFEFGGGFF9E<FD?FGFFGGGAFGF<F,FFFD,CFFCEG@DE8449E@AC88+CCGEGDF,CD8=DCCEFEEC+@GE5@99C?7,,>DDCGGCCEC*58=;F6DFDCFFGGGGFGD):3AA/53(656>;D>:BD?FC)>;D(.(96:64C6)4*035()4662:(229?::9(-4(-7(.1<:F61(1.1::1)*/*(*.(
@M03152:184:000000000-AWYW1:1:2107:14288:9604 2:N:0:TCTACTCTATACCTGT
CCCAACTATCCCTATTAATCATTACGTCGATCCTAGAAACCAACAAAATAGAATCAAACGTCCTATTTCGTTATTCCATGCTAATGTATTCAAGCGTGAGCCTGCTTTAAACACTCTAATTTTTTCAAAGTAACAGTCCTGATTCCCCAAGACACCAAATTAATGACATCATGGTTCGTCAGAAGGTAGAAATCAATAATACTAGTACGTACAATAGCACGACCAGTAAATTGATCCCGAAATTAAACTACGAGCTTAGATCGGAAGAGCGTCGTGTAGGGAAAGAACAGGAATGTATAGA
+
CCCCCGGGGGGGGGGGGGGGGGGGGGGGGGGGGGFGFGGGGGGGGGGGGGGGGGGGGGGGGFEGGGGGGGFGGGGFGGFGGGGGGGGGGGGGGGGGGGGGGGGGGGGGGFFGGGGGGGGFGGGGGGGGGGGGGGGGGGGGGFGGGGGGGGGGGGGGGGGFGGFGGGGGGGGGGGGGGGGGGGGDGFGGGGGFGFFGGGGFGFGFGCEGCFFD?,2AFFCFEBBA>FEFCFFFA8E;+65<BFFC*=EFEFADFGF@4:3;>ED@=@F;8@(,69(4?F<B0A@:;DF(110).,99*)2))
@M03152:184:000000000-AWYW1:1:2107:4157:9628 2:N:0:TCTACTCTATACCTGT
CCCAACTATCCCTATTAATCATTACCTCGGTCCTAGAAACCAACAAAATAGAACCAAAGTCCTATTCTATTATTCCATGCTAACGTATTCAAGCGTAGGCCTTCTTTAAACACTCTAATTTTTTCAAAGTAAAAGTCCTTGATCCCCAGCGCACTCAGTTAAGAGCACGTTGGTTCCCCAGAAAGAAAGGTCCGACCAGAGCAGTACTTACCATTGGCCAGACCACTCAGCCGGACCCCAAATTCAACTTCGAGCTTCAAACGGAATATCGTCGTTTAGGGAAAAAAAAAGAATGGTTAGT
+
CCCCCGGGGCFFGGGGGGGGGGGGGFFG@FGGGGGGGGGGGGGGGGGGGGGGGGGGGGDE<FFF,EFGGGF9FEFFFFGGFGGF7,B<FCFF9CC7,+@FGG,,CEEFFGAA8FEGFGGGGGGDEFGF,@EFEGGDFFG,9C;AF9DFCFCECC=DF,49=E,,@D??+A84@@FGCGGDC>DF88>ADD=BDGGEGGFF66CF:DF9<EFGF7C8CA*;5@5))*345AE4**:CD5)(8/*7+BEA5++((*)()))))/(3(6()))//(.((,75)64:)(,-(,(()))*)2)*()
@M03152:184:000000000-AWYW1:1:2107:27414:9655 2:N:0:TCTACTCTATACCTGT
CCCAACTATCCCTATTAATCATTACTTCGATCCTAGAAACCAACGAAACATCGAACCGAAATCGTATTCCGTTATCCCATGCTGTAGTATTCATGCCTCCTTTTTTGGCTGCTTTGAACACCCTAATTTATTCAAAGTAAACGAATGGGAACCCCACAAGCATAGGCCACACACGCGCGAGACGTATGTGGTTTTTGCCCTATACTTGCTTTTTTTTGAACCCTCCGCCCAGTTAAGAGTAGAGGTGAGTATCCAATAGGTGAGAACAAACAAACCAGTACAAGCCTTGACGGCCGACTGG
+
CCCCCGGGGGGGGGGGGGGGGGGGGGGGGGGGGGGGGGGGGGGGGGGGGGGGEGGGGGGGGGGDFFCDGGGF<:FFFGGGGGGGGFGGGFGGGGGFGGGGGFGGGG@CF?EC8FGGGGFEF4FFGFGGGGGG9?AEFE=<EFCCEG8FGGGGGGCEEGGCCFGGGGGGGGGGGDEEGGGDCGCECCCFEGG:FGGGDG7@FGFAGFFFFGGFFFD>)5=A4>D@D3452)(.==C+@6FFFFFFFFB43:*6AF4,9)6>>))().:3(4?6?10((0)1)9)*.(58:DFBE;)09,)40
@M03152:184:000000000-AWYW1:1:2107:10263:9695 2:N:0:TCTACTCTATACCTGT
CCCAACTATCCCTATTAATCATTACATCGATCCTAGAAACCAACAAAATAGAATGCGATGTCCTATTTCATTATTCCATGCTAATGTATTCAAGCGTTAGCCTGCTTTAAACACTCTAATTTTTTCAAGGTAACAGTCCTAATTCCCCAAAACATCAAATGAATGACATTATGGTTCCTTAGAAGGTGAGAACCAATATGACCAGTACATACCAACGGCATGACCAATCAATTGATCCCGAAATTCAACTACGAGCTTAGATCGGAAGATCGTAGTGTAGGGAAGGAACAGGTATGTGTAA
+
CCCCCGGGGGGGGGGGGGGGGGGGGGGGGGGGGGGGGGGGGGGGGGGGGGGGGGGGGGGGGGGGGGGGGGGGGGGGGGGGGGGGGGGGGGFGGGGGGGGGGGGGGFFGGGGGGGGGGGGGGGGGGGGGGCFGFFGGGGFGGGGGGGGDGGGGGGGFGGGGGGGGCDEGGFFCGD@EG8FFGCFFG?FGG?FGGCEFGGGDDC8D8DFGGGD86D6:BF>DDAEFEF@6C*:FAAEFG63=DFFBFFEFFFFFAD*-3:ABE5C@(25==*.(0(0/.3/6;5;:(((338@)/11)3)+/)
@M03152:184:000000000-AWYW1:1:2107:5119:9706 2:N:0:TCTACTCTATACCTGT
CCCAACTATCCCTATTAATCATTACATCAGCCTTAGAAACCAACAAAATAAGACCAACGTCATATTCTATTATCCCATGCTGTAATATTCAATGGCAAGGTTACGCCTGCTTTGAACACTCTAATTTTTTCAAAGTAAATGATTGGAAGCGGTTAGTCCCCTTGCGAGGCCACTATCCAAAGCTAGGAAGCGCACATCCAGCACCGCCACAAGGACGAGCTTTGACGCAAACGCATTCCGAAATTCAACTACGAGCTTAGATCGGAAGAGCGTCGTGTAGGGAAAGAACAGGTATGTGAGA
+
CCCCCGGGGGGGGGGGGGGGFGGGGGGGGGGGGGGGGGGGGGGGGGGGGGGGGGGGGGDFGGGGGFFGGGGGGGEDFGGGGGGGGGGGGGGGGGGGGFGGGGGFGGBEFGGGGGGGGCFFFFEFA@FFGGFFGCGGGGGGGGGGGFGCEGGGGEFGFFD8DFFD?E6CEDFGGGGGGGGGGGCGGGFGG?FGGGGGGFGFGGGFGGFGGDGD57CFEFF>AA**/65DB>96?)(2:C7@FFB;F=CF9C830>A03=37;/):2??>1:<0-:;>?>,6>>(.12:B0:1)*./)*)*).
@M03152:184:000000000-AWYW1:1:2107:13531:9782 2:N:0:TCTACTCTATACCTGT
CCCAACTATCCCTATTAATCATTACTTCGGTCCTAGAAACCAACAAAATAGAACCAAAGTCCTATTTTACTATTCCATGCTAATGTATTCAAGCGTATGCCTGCTTTAATCACTCTAATTTTTTCAAAGTAAAAGTCCTGGTTCCCCATCCACCAAATTAATGACAAATGGTTCTCCAGAAGGAAAGACCAAGCCGAAAAGTACAACCCAATAGGGAGACCAATAAGCCTGGCCCGAAATTAAACTACGAGCTTAGATCGGAAGAGCGTCGTGAAGGGAAAGAAGAGGTAGGATAAGAATA
+
CCCCCBDGFGFGFAFGGGGGGFEFGCCFEEGGGFFCFEGGFAFCFGGFGFFAEF,CDFGGGGGG@CFFFGGCECF@EFFGCFFGGFGCFGFGF9FFGGFFGEGGDEE9AEEFGAEFDFF?CFGGGDA<DEFFFFFEEGGGGGFFGGGGGGFGFFFGGGGFGFACD=;,ED8@;,,=,EF,@D?GGG8DG8=FFG6@CDG>FD9DCF?+=CFDA9C*;5?C50:))0>9@CD59AC5DEF28*473=66>4)/9*80=9<9=2;6(/(6,(.6;(674>1F;5@5(,,()5).*)**0)*))
@M03152:184:000000000-AWYW1:1:2107:23783:9837 2:N:0:TCTACTCTATACCTGT
CCCAACTATCCCTATTAATCATTACTTCGGTCCTAGAAACCAACAAAATAGAACCAAAGTCCTATTTTATTATTCCATGCTAATGTATTCAAGCGAATGCCTGCTTTAAACACTCTAATTTTTTCAAAGTAAAAGTCCTGGTTCCCTGCCGCACTGAGTAAACAACACGACAGCTCACCAGAAGGTGAGACCCGGTCAGGACAGTACATACCCAAAGGCAGACCATCCAACCGAGTCCGAAATTCAACTACGAGCTTAGATCGGAAGAGCGCCGTGGAGGGAAAGAACAGGAAAGTGTAAA
+
CCCCCGGGCGFGGGGGGGGGGGGGGGGGGGGGGFGGGGGGGGGGGGGGGGGGGGFGGGGGGGGGGGGGGGGGGGGGFGFFGGGGGGGGGGGGFGGGGGGGGGGGGGGGGGGGGGGGGGGFFFGGGGGGFGDFGGGGGFGGGGGFGGGGGGGGGGGGGGGGFGGG==FGGGGGDDDFFGGGGG8C?FGGGGGGGGGGGGGFFGGFGFFFDGGFFGGFFF6C9?@=B6>*>AF>B>A7CA>@BFF:AA?FC86??*8:977>?511314@;89((4660>3535,0.4,21?1).(712-*))
@M03152:184:000000000-AWYW1:1:2107:21935:9838 2:N:0:TCTACTCTATACCTGT
CCCAACTATCCCTATTAATCATTACTTCGGTCCTAGAAACCAACAAAATAGAACCAAAGTCCTATTCTATTATTCCATGCTAATGTATTCAAGCGTAGGCCTGCTTTAAACACTCTAATTTTTTCAAAGTAAAAGTCCTGGATCCCCTGCGCACTCAATTAAGAGCACGCAGGTTCCCCAGAAGGAAAGCCCCGACCAGAGCAGTGGTTACCTTGCGGCAATACCGCCCAGCCAGGGCCGAAATTCAACTACGAGCTTATATCGGAAGAGCGTCGTGTAGGGAAAGAACAGGTAAGTGTAG
+
CCCCCGGGGGFGDGCFDE9<CFCFFGGFFEFGGFFGFDFGGGCFGDAFFGGGGFGEFFAFG,FFD@FF<FFFG9,EFAFFGGFGGDFFFGGE@F@FECG?EEB8EFGGGG<EEEFFGGGGFFGGDG9<FEEADFFG9;EAFGGFCFCCFDECGGC84>;,@DG8EGGFGGC8?D?9FFG=CG?FG?FGFFGGGGC>EGGFC?FFFCFFFD5CF:CFDFEE>FB=BE>>BE>4)85C45:;EBE;FFFF;;A3158:)44).6461(3(81(4((4(-)(9AD7F(3:8<:1>99*1:2:))
@M03152:184:000000000-AWYW1:1:2107:20520:9858 2:N:0:TCTACTCTATACCTGT
CCCAACTATCCCTATTAATCATTACGGCGGTCCTAGAAACCAACAAAATAGAACCGCACGTCCTATTCTATTATTCCATGCTAATGTATTCGAGCATATGCCTGCTTTGAACACTCTAATTTTTTCAAAGTAAAAGTCCTGGTTCCCCAGCACACCCAGTAAAGGGCATGAGGTTAGCCAGAAGGAAAGATCCGGCCGAACCAGTGCACGCGGTGAGGCGGACCGGTCAGCCAGACCCGAAATTCAACTACGAGCTTAGATCGGAAGAGCGTCGTGTAGGGAAAGAACAGGGATGGGGAAG
+
CCCCCGGGGGGGGGGGGGGGGGGGGGGGGGGGGGGGGGGGGGGGGGGGGGGGGGGGGGGGGGGGGGGGGGGGGGGGGGGGGGGGGGGGGGGGGGGGGGGGGFGGGGGGGGGGGGGGGGGGGGGGGGGGDEFGGGGGGGGGGGGGGGGGGGGGGGGGGGFDFFGGGEGGFFFFFDEEGGGGFDGGDFGGGGGFGGG*@C>?GGGFGGFG*;CDDGGA6A>3>B>@FF>FBF:4)5,99;>;E05<B?<FAFFBFGF9F<>>441,439?:394(428:@AFF::543((..(7:75)*(*((
@M03152:184:000000000-AWYW1:1:2107:28982:9981 2:N:0:TCTACTCTATACCTGT
CCCAACTATCCCTATTAATCATTACGTCGATCCTAGCAACCAACAAAATAGGGTCAAACGTCCTATTTCATTATTCCATGCTAATGTATTCAAGCGCGAGCCTGCTTTAAACACTCTAATTTTTTCAAAGTAACAGTCCTGATTCCCCGCCACACCAACTGAATGGCATGACGGTTCTTCAGAAGGGAGAAACCAGTGACACCAGTGCATACCGAAGGCACGACCAGCGTACTGATCTCGAAATTCAACTACGAGCTTAGATCGCAAGAGCGTCGTTTCGGGAAAGACATGGTAAATGTAG
+
A@@@BCDG<FDEFGGGGFGFCFFC<CFGGEGF,EFGGGGGEFGGCDFGGFGCG8@FEFGGFCFEDFFGFC@FCFGGGCFGGCGGGGGGGG<EFEGGGGGG+:=?=?FFF@?F9FEGGEF<@EFFGF9E,95A,@9FG:EFFFC=4@EFE@78FFC>+@CF8EEGG,D?FGGF8@=+CFGGGG,,@3+6;E6F@CFGGGGFDG>?9<98EFGGF5CE>*9*/?24>A7F(?2?48<:7CF(93=?FCEFFGFE;*)(04>EC516(411(8?(4(2,())),)-5(.1,5).)1.*1*.2))
@M03152:184:000000000-AWYW1:1:2107:24055:10001 2:N:0:TCTACTCTATACCTGT
CCCAACTATCCCTATTAATCATTACGTCGATCCTAGAAACCAACAAAATAGAATCAAACGTCCTATTTCATTATTCCATGCTAATGTATTCAAGCGTATGCCTGCTTTAAACACTCTAATTTTTTCAAAGTAACAGTCCTGATTCCCCAAGACACCAAATTAATGACATCAAGGTTCTTCAGAAGGGAGAAACCAGTAATGACAGTACGTACCGAAGCACGACCAACGTACTGATCCCGAAATTCAACTACGAGCTTAGATCGGAAGAGCGGCGTGTAGGGAAAGAACAGGTAGGTGGTGA
+
CCCCCGGGGGGGGGGGGGGGGGGGGGGGGGGGGGGGGGGGGGGGGGGGGGGGGGGGGGGGFGGGGGGGGFFGGGGGGGGGGGGGGGGGGGGGGFFGGGGGGGGGGGGGGGGGGGGFGGGGGGGGGGGGGFFFFGFGGGDGGFFFGFGGFGGGGGGGGGGGGGFCFFGGFFGGD?D8AFGGGGGFGCEGGGGGGGEFFGGFGGDDGGFGGGGDAEGEAEF??DF5>FFFBFC>BF4F:>BDFFFFFFFF?DA2@D;@4>5<<38D@606;19((:,48FFF:F:FFB?7?7:*7)./2(*()
@M03152:184:000000000-AWYW1:1:2107:18564:10008 2:N:0:TCTACTCTATACCTGT
CCCAACTATCCCTATTAATCATTACGTCGATCCTAGAAACCAACAAAATAGAATCAAACGTCCTATTTCGTTATTCCATGCTAATGTATTCAAGCGTGAGCCTGCTTTAAACACTCTAATTTTTTCAAAGTAACAGTCCTGATTCCCCAAGACACCAAATTAATGACATCGTGGTTCGTCAGAAGGTAGGAATCAATAATACCAGTACGTACAATAGCACGACCAATAAATTGATCCCGAAATTCAACTACGAGCTTAGATCGGAAGAGCGTCGGGTAGGGAAAGAACAGGGATGTGAAAA
+
CCCCCGGGFGGGGGGGGGGGGGGGGGGGGGGGGFGGGGGGGGGGGGGGGGGGGGGGGGGGFEGGGGGGGGGGGGGGFGGGGGGGGGGGGGGEEGGEGGGGFGGGGGGGFGGGGGGGGGGGGGGGGGGGFFCFCGFFGFGGGGGGFGFDFGGGGFGEGGGGGGDGGGGGG8CFGDGGCGCGFGGGGGGGG6EDFGGGGDFFFG8DFFFGGGGGFEFFFFAFBEB=BF@FEF=ACFCF7A449AFF>8?F50;(89899>3><386?;;@;;6,1(((/:6F?@:<0:<4:04)5())2)2))
@M03152:184:000000000-AWYW1:1:2107:14856:10013 2:N:0:TCTACTCTATACCTGT
CCCAACTATCCCTATTAATCATTACGTCGATCCTAGAAACCAACAAAATAGAATCAAACGTCCTATTCCGTTATTCCATGCTAATGTATTCAAGCGTGAGCCTGCTTTAAACACTCTAATTTTTTCAAAGTAACAGTCCTGATTCCCTAAAACACCAAATTAATGGCATTATAGTTCGTCAGAAAGGAGAAACCGATTATACCAGTGCGTACAATAGCACGACCAGTAAGCCGATCTAGAAATTCAACTCAGAGCTTAGCTCGGAAGACTGTCGTGTAGGGAAAGAACAGGTCAATGTAGA
+
CCCCCGGGGGGGGGGGGGGGGGGGGGGGEGGGGGFGFGGGGGGGGGDGGGGGGGGGGGGGFGGGGGGGGGGGGGGGGGGGGGGGGGGGGGGFGGGGGGGGGGGGDGGGGGGFFGGGGGGGGGGGGGGGGGGGGGGGGGGFFFGGGGGGGDGGGGGGGGGGCF8D8=FGCDFGFFGGGGG+=BCAFFGEGGGGGGGGGGGD@++9,DFGDGG>B;8FFFFA5585)391:+:9AE@**++9?4BC@BE+8*/.*8A=A*0*)1/70;9(())/78@;;;;625(;2(4(144/).***.0.-
@M03152:184:000000000-AWYW1:1:2107:10060:10078 2:N:0:TCTACTCTATACCTGT
CCCAACTATCCCTATTAATCATTACGTCGATCCTAGAAACCAACAAAATAGAATCAAACGTCCTATTCCGTTATTCCATGCTAATGTATTCAAGCGTGAGCCTGCTTTAAACACTCTAATTTTTTCAAAGTAACAGTCCTGATTTCCCATAACACCAAATTAATGGCATTATAGTTCGTCAGAAGAGAGAAACCAATTATACCAGTACGTACAAAAGCACGACCAATAAACCGGTCCCGAAATTCAACTACGAGCTTAGATCGGAAGAGCGTCGTGAAGGGAAAGAACAGGTAAGTGAAGA
+
CCCCCGGGGGGGGGGGGGGGGGGGGGGGGGGGGGGGGGGGGGGGGGGGGGGGGGGGGGGGGGGGGFGGGGEGGGGGGGGFFFGGGGGGGGGGGGGGGGGGGGGGCFGGGFGGGGGGGGGGGGGGGGGGGGGGGFGGGFFGGGGGGGGGGAFGGGGGGGFGGGGGAGCGGGGGGGGGGCEEFEFGGGGGGFGGFGGGGGGFGGFF8DC+C8=8?C9FF5AFFFB):9CFFFF*099C*6@AB>FFFF?BCCF=DCB@4><3)16(6808@@>((:;;(0663)2;0,4,446*/)1**)*))
@M03152:184:000000000-AWYW1:1:2107:20465:10134 2:N:0:TCTACTCTATACCTGT
CCCAACTATCCCTATTAATCATTACGTCGATCCTAGAAACCAACAAAATAGAATCAAACGTCCTATTTCGTTATTCCATGCTAATGTATTCAAGCGTGAGCCTGCTTTAAACACTCTAATTTTTTCAAAGTAACAGTCCTGATTCCCCAAGACACCAAATTAATGACATCGTGGTTCGTCAGAAGGTAGGAATCAATAATACCAGTACGTACAATAGCACGGCCAATAAATTGATCCCGAAATTCAACTACGAGCTTAGATCGGAAGAGCGTCGTGTGGGGAAAGAAAAGGTATGTGTAGA
+
CCCCCGGGGGGGGGGGGGGGGGGGGGGGGGGGGGGGGGGGGGGGGGGGGGGGGGGGGGGGGGGGGGGGGGGGGGGGGGGGGGGGGGGGGGGGGGGGGGGGGGGGGGGGGGGGGGGGGGGGGGGGGGGGGGEFFGGGGGGGGGGGGGGGGGGGGGGFGGGGGGGGGGGGGFGFGDFGFEGGGGGFG?EFG?FFGGFFFGGFFGGFGDFGC:?C@@CFAFFFF5>=BFEAFFC6AFFD>F>=9AFEFFFFFG42@465687CE3811;6;=1227B1?2)/>>B:>::2(,.(*9669:6>2)
@M03152:184:000000000-AWYW1:1:2107:10668:10274 2:N:0:TCTACTCTATACCTGT
CCCAACTATCCCTATTAATCATTACATCAGCCTTAGAAACCAACAAAATAAGACCAACGTCATATTCTATTATCCCATGCTGTAATATTCAATGGCAAGTTACGCCTGCTTTGAACACTCTAATTTTTTCAAAGTAAATGATCCGGAGCGAGTTTTAACGCCCACTACCGGAAGATAGGAAGCATTAGCCGAGCCACGCCACAAGGACGAGCTTTGACCAATAGGCATTCCGAAATTCAACTACGAGCTTAGATCGGAAGAGCGTCGCGTAGGGAAAGAACAGGCAGGTGTACAACTACGG
+
CCCCCGGGGGGGGGGGGGGFFGGGGGGG9FGFCFGGFGGGGGGGGGGGGGGGGGGGGGGGGGGGGGGGGGGGGG9FFGGGAFFGGGGGGGGGGGGGGGFGGGCFGGGGGGDGGGGGAF9EGGGGGFGGGGGCF9FFGGGGGGGDC@GGGGGGGGGFEGFGGGDGGGGEGGCEC=FGGGGGGGGGFFDD,AEGGGGEFD6@GGGA>FACD97>BGD8AF4AFFFEEFFFEFCAAEBD+=CEACF35=3319C34+168;;93/,23:6139>9:1:F<><F,<::(1,(4,)**-*074*(,
@M03152:184:000000000-AWYW1:1:2107:15158:10425 2:N:0:TCTACTCTATACCTGT
CCCAACTATCCCTATTAATCATTACTTCGGTCCTAGAAACCAACAAAATAGAACCAAAGTCCTATTTTATTATTCCATGCTAATGTATTCAAGCGAATGCCTGCTTTAAACACTCTAATTTTTTCAAAGTAAAAGTCCTGGTTCCCTGCCGCACTGAGTAAACAACACGACAGCTCACCAGAAGGTGAGACCCGGTCAGGACAGTACATACCCAAAGGCAGACCATCCAGCCGAGTCCGAAATTCAACTACGAGCTTAGATCGGAAGAGCGTCGTGTAGGGAAAGAACAGAGATGTGTAGA
+
CCCCCGGGGGGGGGGGGGGGGGGGGGGGFEFFGGFGGGGGGGGGGGFGGGGGGGGGGGGGGGGGGGGGFGGGGGGGGGGGGGGGGGGGGGGGGGGGGGGGGGGGGGFFGGGDFGGGGGGGGGGGGGGCFFGGGGGGGGGGGGGGFGGGGFEGGGGGGGGGGGGGGGGGGGGGGGCFGGGGGGGGGGGGGGGGGDGGGGGFGGGFGGFFCCFGFGGFFFFFFFBCBFEFEFFFFAB968?@ABFEFFFF469;DDE9AE39??17?F@8;81.19214@)14F:8:7?7?(()..9=*-2))
@M03152:184:000000000-AWYW1:1:2107:7979:10531 2:N:0:TCTACTCTATACCTGT
CCCAACTATCCCTATTAATCATTACGGCGGTCCTAGAAACCAACAAAATAGAACCGCACGTCCTATTCTATTATTCCATGCTAATGTATTCGAGCATATGCCTGCTTTGAACACTCTAATTTTTTCAAAGTAAAAGTCCTGGTTCCCCAGCACACCCAGTAAAGGGCATGAGGTTAGCCAGAAGGAAAGATCCGGCCGAACCAGTGCACGCGGTGAGGCGGGCCGGTCAGCCAGACCAGAAATTCAACTACGAGCTTAGATAGGAAGAGCACCGTGGAGGGAAGAAACAGGGATTGGCAGA
+
CCCCCGGGDFGGGGGGGGGGGGGGGGCFFGGGGGGGGGGGGGGGGGGGGGFGGGGGGGGGFFGGGGGGGGFGGFFFGG<EFCEFFFGGGGGGGGGGGGGGGGFGGBEGFGGGAEFGGGGGGGGGG8CEFCFGGGGFFFFGFGGFCFGCEGGGGGGEGCGDAFGGCEGCEFGGGDE9D;FGGFGGGGGF:,,@E::E5CG>EGGFFDFFCFDDD:CFFAAEFFB9>>>D?F00))(/C)).5:*4/@4*6C@(47)-).)).)-33:,,8:)(.4(.(88;9)2)((.(.(.557.)7(*((
@M03152:184:000000000-AWYW1:1:2107:2905:10547 2:N:0:TCTACTCTATACCTGT
CCCAACTATCCCTATTAATCATTACTAAGACCCTAGAAACCAACGAAATCAGGATCCCAGTCCTGTTCCATTATCCCATGCTGAAGTATTCAAGGCTCGATTGCCTGCTTTGAACACTCTAATTTGCTCAAAGTAAAAGAGTAGGAACCCCAGTCATAATATCCAGAGTTGCCCCCAGAAAGTACTACAACCTTTGACCGCCACCCAGTTAAGGACAGCGGTGAGTATCCTACAGTGGGGCGTGACCCAAACGGTACAGACCATGACGGCCGACCAGCCTGAGCGCACGCCAAAATTCAAC
+
CCCCCDGGGGGGGGGGGGGGGFGGGGGGGGGGGGGGGFGGGGGGGGGGGGGFGGFGGGFFFFCCFGGG<FGGGGGCGFCFFFGGGGGGGGGGGGGGGGGGGGGGGGGFFGGGAA@EFGFFFGGGGGCEGGCFFFGFGCGGGGGGFGG<FEEGGGGGGGGGGFC;DGGGFFFG8DFGGGFCFGGGGGGGGGG6DDGGFFF*@CDA?65DADFFFFCFA?5A@9=CCF5>5B59AA5=76FB>9AFFFF;>7=<D3):BEEF?6@8<E8<7;9;69;BF4:41)(91(-2218))40*96D))
@M03152:184:000000000-AWYW1:1:2107:14417:10593 2:N:0:TCTACTCTATACCTGT
CCCAACTATCCCTATTAATCATTACGTCGATCCTAGAAACCAACAAAATAGAGTCAAACGTCCTATTTCGTTATTCCATGCTAATGTATTCAAGCGTGAGCCTGCTTTAAACACTCTAATTTTTTCAAAGTAACAGTCCTGATTCCCCAAGACACCAAATTAATGACGTCATGGTTCGTCAGAAGGTAGAAATCAATAATACTAGTACGTACAATAGCACGACCAATAAATTGATCCCGAAATTAAACTACGAGCTTAGATCGGAAAGACGTCGTGTAGGGAAAGAACAGGGATGTATAGA
+
CCCCCGGGFFFGGGGGGGGGFGGGGGGGEGEGGFGGFGGGGGGGGGGGGGGGGGGGGGGGGGGGGGFGGGGGGGGGGGFGGGGGGGGGGGGGGGGGGGGGGGGGGGGFFFFGGFFGGGGGGGGGGGGGGGGGGGFDGGGGFFGGGGE@EEGGGGGGGDFGGGDGFGGGGGGGFE9ED+3A?GCFG8DGFGGGGAFGGGGFGGGFECBEGFGG>@?8+AFA5A>)>ACFFFC++1;2+;9=>-/8*=E>*;;(58)5;43/57><@0(((,,,2:(32)1*(;?A6;<(((().(00*.*).
@M03152:184:000000000-AWYW1:1:2107:8325:10705 2:N:0:TCTACTCTATACCTGT
CCCAACTATCCCTATTAATCATTACTCTGGTCCTAGAAACCAACAAAATAGAACCAAAGTCCTATTCTATTATTCCATGCTAATGTATTCAAGCGTAAGCCTGCTTTAAACACTCTAATTTTTTCACAGTAAAGGTCCTGGTTCCCCAAAGCATTCAGTAAAGAGCGCCTTGGTTCCCCAGAAGGTAAGACCCGACATGAACAGTACCATCGATTATGATGGACCAGCTTGCCGAGCCCGAAATTAAATTACGACATCAGATCGGAAGAGCGTCGGGTAGGGTAAAAAAACGAGAGTGGGG
+
CC9@C6<FFGGEFF@E<FGFFDGFFG<DECCFGFCF<EGGGCFCD<FGCCAFEC8FGG@F<<FF9,<FEFF<EAFFGFAFGDFGFFFGGGGD,C@CFCDD@ECGFAEC9,CA<FGGGGFG<FEEGFCAEFFF,@:C,EC<FGGGGGGFC8EEFGDEDCBBEDEACF>EGDEFDFGF8?DEC8=FGFFGGGFE?38=@>=52D=F=DD7C?FD*5C??CFFF?C8@?8*>F5*@*)*3*:5*:5(+*9>*+1/(*)(2*.*.71260<((/,.(6(2:A(54).),)6329().()0*)*,(
@M03152:184:000000000-AWYW1:1:2107:6955:10859 2:N:0:TCTACTCTATACCTGT
CCCAACTATCCCTATTAATCATTACCTCGGTCCTAGAAACCAACAAAATAGAACCAAAGTCCTATTCTATTATTCCATGCTAATGTATTCAAGCGTGAAGCCTGCTTTAAACACCCTAATTTTTTCAAAGTAAAAGTTCTGGTTTCCTACCGCAATCAATTAAGATCACGATAGTTCTCCAGAAAGAAAGATCCAGTCGAGCCATGATCACCCGAAGGCGGACGACCCGACCAGATCCGAAATTCAACTACGAGCTTAGCTCGGAAGAGCGTCGGGTAGGGAAAGAACAGTGATGTTGAGA
+
CCCCCGGGAFGGGGGGGGGFGGGGGGGGGGGGGGGGGGGGGGGGGGGGGGFGGGGGGGGGGGGGFGGGGGGGGGGGGGGGGGGGGGGGGGGGGFGGGGGGGGFGFFGFGFGCFFGGGGGGGGGFGGGG9FBEGGFGGGGDGFGGGGGGGGGEFGGGF8FFFGGCFGGGGGGGGEFDEFFFGGGGGGGGCFFFFGFDFGEA@D6:D=+6=<F6A6+<A5?***/:AB:;@>(8BFD4C6A15()7@FE=?6)13<D0;C@3))4,1890(393:,(-,84)45:512:01,-19)*1*)*((
@M03152:184:000000000-AWYW1:1:2107:17098:10884 2:N:0:TCTACTCTATACCTGT
CCCAACTATCCCTATTAATCATTACTGATATCCTAGAAACCAACGAAATCAGGACACCAGTCCTGTTCCATTATCCCATGCTGAAGTATTCAAGGCTCAATTGCCTGCTTTGAACACTCTAATTTGCTCAAAGTAAAAGAGTAGGAACCCCAGAGATATACACAGAGTTGCCCCCATGTACAAGCCCCTTTGACCGCCACCCAGTTAAGGACAGCGGTGAGTATCCTACAGTGGGGCGTGACCCGAACGGTACAGACCTTGACGGCCGACCAGCCAGAGCGCCCCCCGAAATTCAACAAGC
+
CCCCCGGGGGGGGGGGGGGGGGGGGGGGGGGFGGGGGGFGGGGGGGGGGGGGGGGGGFFGEEFGGGGGGGGGGGGFDCFGGGGGGFGGGGGFGGG7@FGGGGFGAFFCGGGGGGGGFFFGC,EEGEFGFGGEFGGGGG9FGGGGGGGGEGGGGGGGGGGGFGGGCFGGGGGG,D8EGF;DGGGG8@+CFC?9DA?ECGGEGCFFFGFGGDDGF6CBDFFA69E5AFEF@6CF695DDB)26>F25?BF@7)46+:;F0;)//41>>02(((-.2((,)()(0,0((4((2()*)0*:)*((
@M03152:184:000000000-AWYW1:1:2107:19668:11025 2:N:0:TCTACTCTATACCTGT
CCCAACTATCCCTATTAATCATTACATCAGCCTTAGAAACCAACAAAATAAGACCAACGTCATATTCTATTATCCCATGCTGTAATATTCAATGGCAAGTTACGCCTGCTTTGAACACTCTAATTTTTTCAAAGTAAATGATTGGGAGCGGTTGCCCACTACCCAAAGCTAGGAAGCCCAAACCCAGCCACGCCACAAGGACGAGCTTTGGCCTGAAAACCCCGAAATTCAACTACGAGCCTAGATCGGAAGAGCGTCGTGTAGGGAAAGAACAGGAAAGTGGTGGATCAGTTGGCTCGCC
+
CCCCCGFGGFGGGGGGGGGFAFFGGGFGGGGGGGFGEGFGEGGGGGGCFFGGGGGGGGGGFCCEFCGGGGGFGGGGGFGGGGGGFGGGFGGGGGGGGGGGGGGGGGGGGFGGFGFGGGGGGAFGFFGGGGGGGGGGGGGFFGFGFGFGGGEGGEGGGGGGGGGGGGCFEFGGGFGFF?FFEBEF+CFGGGG>@FEGGGFF6C>5C7@F7;CC9,CFF5+;9/<AABAFEF?+=6>F<?)()(//*+9>0D3;@GF;21(.6(:3;0011:134((((0(0)1)/((-,.()194))2,)((
@M03152:184:000000000-AWYW1:1:2107:12936:11047 2:N:0:TCTACTCTATACCTGT
CCCAACTATCCCTATTAATCATTACGTCAATCCTAGAAACCAACAAAATAGGATCGAACGTCCTATTTCATTATTCCATGCTAATGTATTCAAGCGTTAGCTTGCTTTAAACACTCTAATTTTTTCAAAGTAACAGTCCAAATTCCCCGCAACACCAAATTAATGGCATTACGGTTCATCAGGAAGGAGGAATCAGTGAGACCAGTACATACCAGAGGCATGACCAGCCTACTAACCCCGAAATTCAACTACGAACTTAGATCGGAAGAGCGTCGTGTAGGGAAAGAACAGGTAGATGTCA
+
CCCCCGGGFGGGGGGGGGGEGGGGGGGGGGGGGGFGFGGGGGGGGGGGGGGGFAGGEGGGGGGGGGGGGGGGGGGGGGGGGGGGGGGGGGFGGFGGGGGGGGGGGGGFGGGGFGGGGFFGFGGGGC9FFCGFCFFGGG8FGGGGGGG@EGGGGGGGGGGGGGGGFCGGGGGGGGGGDFGFFGGDGGGGGDGGG=FGGGGFGGCA?:7<FGGG5EDA65*9C55CCF8F=>:49@EFD4?=EA55A+/=6CA52?)5/7AE9<C?0;@>;;@@,1391)/@A33;:::::(1)166*26*-)
@M03152:184:000000000-AWYW1:1:2107:4044:11069 2:N:0:TCTACTCTATACCTGT
CCCAACTATCCCTATTAATCATTACGTCAATCCTAGAGACCAACAAAATAAGATCAACGTCCTATTTCATTATTCCATGCTAATGTATTCAAGCGTGAGCCTGCTTTAAACACTCTAATTTTTTCAAAGTAACAGTCCTGATTCCCCAAGACACCAAATTAATGACATCAAGGTTCTTCAGAAGGGAGAAACAAATAATACCAGTACGTACCGAGGCACGACCAACAAATTGGTCCCGAAATTCAACTACGAGCATAGATCGGAAGAGAGTCGTGTAGGGAAAGAACAGGCATGGTTAACG
+
CCCCCGFGCE<FFGGGGGGEEFGGGGGGGGFGFGGGGGGGGFFGFGGGGGGGGGCGGGEFCGDGGFFGGGGGGFFCFFGGFGGGGGGGGGGGGGGGGGGGGGFC?DG9@FEEGFGGGGG<FGGGGFFGGGGGFGFFGFFGGFF,EF8FCDGCGE@FGEF;FFGCDGGGGGGEF9FCFAFFGGGG88>3CDFG,8DGDGGFF8D6=DDCFF?D58C>BF5?AB0=@*8688*4@:**9?DBFFF*=B6B>F5@DG)*=;C)),6@FFFF(3@)6/(,(:35=F(5:??(((())()**)*-(
@M03152:184:000000000-AWYW1:1:2107:16640:11178 2:N:0:TCTACTCTATACCTGT
CCCAACTATCCCTATTAATCATTACGGCGGTCCTAGAAACCAACAAAATAGAACCGCACGTCCTATTCTATTATTCCATGCTAATGTATTCGAGCATATGCCTGCTTTGAACACTCTAATTTTTTCAAAGTAAAAGTCCTGGTTCCCCAGCACACCCAGTAAAGGGCATGAGGTTAGCCAGAAGGAAAGATCCGGCCGAACCAGTGCACGCGGTGAGGCGGACCGGTCAGCCAGACCCGAAATTCAACTACGAGCTTAGATCGGAAGAGCGTCGTGTAGGGAAAGAACAGGTATGGGTAGA
+
CCCCCGGGGGGGGGGGGGGGGGGGGGGGGGGGGGGGGGGGGGGGGGGGGGGGGGGGGGGGGGGGGGFGGGGGGGGGGGGGGGGGGGGGGGGG<EGGGGGGGGGGGGGGCFGGGGFGGGGGGGGGGGGGGFGGGGGGGFGGGGGGFGGGGGGGGGEEGFGDDGFGFGGGGGD?FDFGFFFGGGGGGGGGGF7BCEDECDG>EDFFGGFF>FGGFGGFFF>EBF>2:D>D?F?FF)(*95>>39>>4?<FDGFF?GD9F2>A461108B??01((32:1)6*(7058:?(.((1/)))*4*()
@M03152:184:000000000-AWYW1:1:2107:3711:11269 2:N:0:TCTACTCTATACCTGT
CCCAACTATCCCTATTAATCATTACGTCGATCCTAGAAACCAACAAAATAGAATCAAACGTCATATTTCGTTATTCCATGCTAATGTATTCAAGCGTGAGCCTGCTTGAAACACCCTAATTTTTTCAAAGTAACAGTCCTGAGTCCCCATAACACCAAATTAATGACATCATGGTTCGTCAGAAGGTAGGAATCAATAATACCAGTACGTACGATTGCACGACCAATAAACTAATCCAGAAATTCAACTACGCGCTTAGATCGGATGAGCGTCGTGAAGGGAAAGAAACGGAATGTTTAGA
+
B@A9CBFGCF<F,CFFGG9FFED6CCC;C@C<,CFGF<ECFGEGFGGGA<CFGCCCEDGGCF,6@<FAA86CF@FFFFDA86FFEFFGACD9@6CFC7CF<FFGG@E,AECE<,47?E<EEFE?C,@@<FGCEF9?ACCFFA4C;C>F8,>4:EFGGGGFG8@@,E8@;,,7,,343C@C8E8;A8@=@=FFGDFGFCF+,2+;AFDDDGGFEE7*08+;:985);)9CF*40;6:+3/.*6+:+=7C6;)((282)()9651,;((4))(.,:(((..)(5:7(..:(-4))-)*0.06)
@M03152:184:000000000-AWYW1:1:2107:6243:11274 2:N:0:TCTACTCTATACCTGT
CCCAACTATCCCTATTAATCATTACGTCAATCCTAGAAACCAACAAAATAAGATCAACGTCCTATTTCATTATTCCATGCTAATGTATTCAAGCGTGAGCCTGCTTTAAACACTCTAATTTTTTCAAAGTAACAGTCCTGATCTCCCGCCACACCAAGTGAATGGCATGACGGTTCGTCAGAAGGGAGGAACCAGTGACACCAGTGCATACCGAAGGTACGACCAGCGTACTGATCCCGAAATTCAACTACGAGCTTAGATCGGAAGAGCGTCGTGTAGGGCAAGAACAGGTGTGTATAGA
+
CCCCCGGGGGGGGGGGGGGGGGGGGGGGGGGGGGGGGGGGGGGGGG@FGFGGGGGGGGGGGGGGGGGGGGGGGGGGGGGGGGGGGGGGGGGGAFGGD@FGGGGGGGGGGGGGGGGGGGGGGGGFGGGGGGGGGGFGGGF?FGGGGGGGGGDGGGGGGGGGGGGGGGFFGGGG66@8=CEGE9FFFC?CEGGGGFEFGGGFGGGFG69CFFFGFGDFFA<FFFF2);@DFEFFFF?GGAEDB=FFFFFFE767(:B0F47CEEDF@778@8((,4-14><F6)17:1802.,7))))*.0-)
@M03152:184:000000000-AWYW1:1:2107:15333:11312 2:N:0:TCTACTCTATACCTGT
CCCAACTATCCCTATTAATCATTACGTCAATCCTAGAAACCAACAAAATAGGATCGAACGTCCTATTTCATTATTCCATGCTAATGTATTCAAGCGTTAGCCTGCTTTAAACACTCTAATTTTTTCAAAGTAACAGTCCAGATTCCCTGCAACACCAAATTAATGGCATTACAGTTCATCAGGAAGGAGGAATCAGTAAGACCAGTACATACCGGTGGCATTACCAGCCTACTAACCCCGAAATTCAACTAAGAGCTTAGATCGGAAGAGCGTCGTGTAGGGAAAGAACAGATATGTGTAA
+
CCCCCEGGAEGGGGGGGGGCFGGGGGGGEGGGGGGFGGAGGGDEEGGFGGGGFGGDFFGEGFGGGGGGGGGGGGGFFFFFEFFCFFGGGGGCEGGGGGDFGFGFFFDGFGF9AFFGGGGGGGGGGGEFEGGGGGGGGG?DFEDFFGGGG?EFFFGDGGCGGF,,@DDGFGFEGFFDFGFFCD,@,EC8=8=B8,@A,6E9BDFFFFFDFDGG*=CB>5AFF*::AFEF8>EF66EF>AE)@:@@6F69A+*)0**88>4***169D2(-(/1(3((/83AA315/(/81(,)1)/12-*-)
@M03152:184:000000000-AWYW1:1:2107:22729:11394 2:N:0:TCTACTCTATACCTGT
CCCAACTATCCCTATTAATCATTACTTCGGTCCTAGAAACCAACAAAATAGAACCAAAGTCCTATTCTATTATTCCATGCTAATGTATTCAAGCGTAAGCCTGCTTTAAACACTCTAACTTTTTCAAAGTAAAAGTCCTGGATCCCCAACGCACTCAATTAAGAGCACATTAGCTCCCCAGAAGGAAAGACCCGACCAGAGCAGTGCTTACCTTGCGGCAAGACCACCCAGCCAGGCCCGAAATCCAACTACGAGCTTAGATCGGAAGAGCGTCGGGTCGGGAAAGAAACGGTAGGTGGTG
+
CCCCCGGGGGFGFFGGGGGGGGGGGGGFGGGGGGFGFGGGGGGGGGGGGGGGGGGGFGGGGGGGGGGGGGGGGGGGFGGGGGGGGGFFGGGGCDEGGGGGGGGGGFGGGGGGGG8FGGGGFGGGGGFEFEGGGGGGFEFGGGGGGFGFEEDEDG>DEFGGFCF8DF8FGGGGGGGGCFGGGGGGGGGGFGG8EEGGEDFFG?DFFFFD;CF+BF7@?5B>D>CC8FD5@ADF5ABCGE>BD=>9+83A6*9;;<):8(.7C5)(3<0183(:10(((.(7,)(08:B((.().-7>*)1((
@M03152:184:000000000-AWYW1:1:2107:22187:11438 2:N:0:TCTACTCTATACCTGT
CCCAACTATCCCTATTAATCATTACATCGATCCTAGAAACCAACAAAATAGAATCGGATGTCCTATTTCATTATTCCATGCTAATGTATTCAAGCGTGAGCCTGCTTTAAACACTCTAATTTTTTCAAGGTAACAGTCCTAATTCCCCGTGACACCAAATTAATGGCATTACGGTTCTTTAGAAGGTGAGAAATCAATAATATCAGTACATACCAACGGCATGACCGAAACATTGATCCCGAAATTCAACTACGAGCTTAGATCGGAAGAGCGTCGTGTAGGGAAAGAACAGAAATGACTA
+
CCCCCGGGGGGGGGGGGGGGGGGGGGGGGGGGGGGGGGGGGGGGGGGGGGGGGDFGGGGGEGGGGGGGGGGGFFGGGGGGGGGGGGGGGGAEGGGGGGGDFGGGGCFDEFGGGGGGGGGGGGGGGGGGGDFGGGGGGGGGGGGGGGGFGG7DGGGGGFGGGGGGGGGGGGG8FEACEFGFFGGCGGGGGGGGGGFCD?DFGG@BFFFGGGFGFGGFFF>9A>DFFFBDADFFAFECC885@ABFFF4FCFFE=7?=553>7:<CD?D61;3((.(:;>25<F<A:3304.:F))09:)*))
@M03152:184:000000000-AWYW1:1:2107:21213:11550 2:N:0:TCTACTCTATACCTGT
CCCAACTATCCCTATTAATCATTACGGCGGTCCTAGAAACCAACAAAATAGAACCGCACGTCCTATTCTATTATTCCATGCTAATGTATTCGAGCATATGCCTGCTTTGAACACTCTAATTTTTTCAAAGTAAAAGTCCTGGTTCCCCAGCACACCCAGTAAAGGGCATGAGGTTAGCCAGAAGGAAAGATCCGGCCGAACCAGTGCACGCGGTGAGGTGGACCGGTAAGCCAGACCCGAAATTCAACTACGAGCTTAGATCGGAAGGGCGGCGTGGAGGGAAGGAAAAGGGACGGTTGGG
+
CCCCCGGGGGGGGGGGGGGFGGGGGGGGGGGGGGGGGGGGGGGGGGGGGGGFGGGGGGGGGGDGGFGGGGGGFGGGGGFGGFGFFGGGGGGGGGGGGGGGFGGGGDGGFFGGFFGGGCGGGGGGDFDGGFFGGGFFFF;FGGCEEFFGGEECF8EGGGGGGFFDFGDGD@DD8D8=E=EFFGGGG7E7:3EE6BED7CGE?74;DCCF79*9?5D4AAAF:8=19A>)(*/6)0689=>BE>)66@)96*)(-95(9-4<24::?(4(((((--(--04>0>3)(..(,(-).())*,1-(
@M03152:184:000000000-AWYW1:1:2107:25399:11598 2:N:0:TCTACTCTATACCTGT
CCCAACTATCCCTATTAATCATTACGGCGACTCTAGAAACCAACAAAATAGAACCGCGCGTCCTATTTTATTATTCCATGCTAATGTATTCAGGCATAGGCCTGCTTTGAACACTCTAATTTTCTCAAGGTAAAGGTCCTGGTTCCCCGACGCACACCAACAAAGGGCACGCCGGCTCACCCAGAGGTAAGGCCCGCCCAGACAGTACGTGCCGTTAGGCAGACCGCCCGGCTAGGCCCGAAATTCAACTACGAGCTTAGATCGGAAGAGCGTCGTGTAGGGAAGGAACACGGAGGGTCAG
+
CCC-B@EFFGFCFCCEFEFE,CFFG@EEGEGGGGCD@CAEF@FFEFCFFFGF9EFECFE7@@+@FECC,@E9EFDACCFG8<C?FGF<<EGDE<CFE5,,?=FFFGFFA?<,,,CFGG9F9FEEGGGCF?A,,?=FFG9AECE=EE9=E8EEC8CEFGG83==DF,@ADE8@C>EECEGG,31>ECCDAFEGGGEGE7557?FF?DF8CFFGF*98)0));>6@;>;)2>0@>)(2>)<95(<(16-847)5(*0(72>D2<A:1(4(4710-1;7?4:633.;(-((4(())-))),*,(
@M03152:184:000000000-AWYW1:1:2107:29187:11639 2:N:0:TCTACTCTATACCTGT
CCCAACTATCCCTATTAATCATTACTTCGGTCCTAGAAACCAACGAAATAGAACCAAAGTCCTATTCTATTATTCCATGCTAATGTATTCAAGCGTAAGCCTGCTTTAAACACTCTAATTTTTTCAAAGTAAAAGTCCTGGATCCCCAACGCACTCAATTAAGAGCACGCTGGTTCCCCAGAAGGAAAGACCCAACCAGAGCAGTGCTTAACTTGCGGCAAGACCACCCAGCCAGGCCCGAAATTCAACTACGAGCTTAGATCGGAAGAGCGTCGTGTAGGGAAAGAACAGGTAAGCGTCG
+
CC<CCEGGGGGGFGGGGFGFGGGGFGGAFGCF@FCFFFGGGFGGGGGGGGGGGGGGGGGGGFGGFGGGGGGCEGGEGFFDGGGGGFGGGFCGGGGGGGGGFGEFEFDFGGAEEGGGGGGGGGCCFFGGGGDDAFFGGGFFFFEFEB@FG>CEGCECDGGGD8EFCDGGG6CE>EFG,33=@DCGCFGGDGFDDGGG=CF*1@GFAF8C2<+=C=78?>DBA?2<:F=*75@FFFFG45>9B=B(;F5@);F8@G39)64.9<770;(66;@9,2996>:68>,0,,41(3,514***-*((
@M03152:184:000000000-AWYW1:1:2107:27951:11683 2:N:0:TCTACTCTATACCTGT
CCCAACTATCCCTATTAATCATTACGTCGATCCTAGAAACCAACAAAATAGAATCAAACGTCCTATTCCGTTATTCCATGCTAATGTATTCAAGCGTGAGCCTGCTTTAAACACTCTAATTTTTTCAAAGTAACAGTCCTGATTCCCCAAAACACCAAATTAATGGCATTATGATTCGTCAGAAAGGAGAAACCAATAATACCCAGTACGTACAAATGCACGACCAGTAAACAGATCTCGAAATTCAACTACGAGCTTAGATCGGAAGAGCGTCGTGTAGGGAAAGAACAGGAAGGTGCAA
+
CCCCCGFFGGGGGGGGGGGFGGGGGGGGGGGGGFGGGCDGGGGGGGGGGGGGGGGG@FGGFGGGFGGGGGFGDGGGGGAFGGGGGGGGGGGGGGGGGGGGGEFGGFEGGGFGAEFGGGGGFGGGGGGGDGGGGGGFGDFFGGGGGGFGFGGGGGGGGGGGGGGGGFGGDGGGGGGGGGGEEEGGFGGFGGGGGFFGFDGFG7F:FGFGG6;FFGFAAFFF?FDAB>CFEFFF+;C+79+035*)=@CFE>AE2CB@>BEE@C<@F@798;@9669((06AF;DFFD3<4:<>)4).2(*5-
@M03152:184:000000000-AWYW1:1:2107:9456:11795 2:N:0:TCTACTCTATACCTGT
CCCAACTATCCCTATTAATCATTACTTCGGTCCTAGAAACCAACAAAATAGAACCAAAGTCCTATTCTATTATTCCATGCTAATGTATTCAAGCGTAAGCCTGCTTTAAACACTCTAATTTTTTCAAAGTAAAAGTCCTGGATCCCCAACGCACTCAATTAAGAGCACATTAGCTCCCCAGAAGGAAAGACCCGACCAGAGCAGTGCTTACCTTGCGGCAAGACCACCCAGCCAGGCCCGAAATTCAACTACGAGCTTAGATCGGAAGAGCGGCGCGGAGGGAAAGAACAGGTATGGGTAG
+
CCCCBFEFFGFGDAFGFE96CFGGGGGF;CFGGGGGFGEFFFCGGECFGCGEFFGGGGGFGFFGGGGGGGGGGGGFGGGGGGGGGGGGGGGGFGGGGGFGGGFGGGGGFFFGGDFFFBFGGGGEEFGFGGGGGGGGGDGGFGGFEGC?CEGGGGCGGGGGCDFGGGGGEFGGFFFGG?EFEGGGGG8FGFGD@=1CCGFFC6CF@CC7=CFFFGGFAA*@@ABF2>>B=4>A>A=<D>BFD>4(;A5A32;5;5)()6673)/,2,12;182(41(()-51527.8??72()*-/9*(0)(
@M03152:184:000000000-AWYW1:1:2107:10266:11910 2:N:0:TCTACTCTATACCTGT
CCCAACTATCCCTATTAATCATTACGTCGATCCTAGAAACCAACAAAATAGAATCAAACGTCCTATTTCATTATTCCATGCTAATGTATTCAAGCGTATGCCTGCTTTAAACACTCTAATTTTTTCAAAGTAACAGTCCTGATTCCCCACGACACCAAATTAATGGCATCGAGGTTCTTCAGAAGGGAGAAACCAATAATACCAGTACGTACCGAGGCACGACCAACAAATTGGTCCCGAAATTCAACTACGAGCTTAGATCGGAAGAGCGTCGGGTAGGGAAAGAACAGGTAGGGGTAGA
+
CCCCCGGGGGGGGGGGGGGGGGGGGGGGGGGGGGGGGGGGGGGGGGGGGGGGGGGGGGFGCFFGGGGGGGGGCFGGGEDEFFGFGGFFGGFGGGGGEGGGG9FEGGGGGGGGGCFGAEFGGGGGFDGGGGGFFEFGFGEFGGGGGGCFGGGGGGCGGGGFFFGGGGGFCFEGGGGFCGFFGGFDGGGGGGGCGDGGGGGFGF+AF8BFDGDF>CDB?>EFFF>FFADFDF*11;C7?FDFFFFF8BECED):<DB16C;<6CF?@FFDF@B;(3(,.<47:?<>8::(421/1,0)),944
@M03152:184:000000000-AWYW1:1:2107:14377:12024 2:N:0:TCTACTCTATACCTGT
CCCAACTATCCCTATTAATCATTACGGCGACTCTAGAAACCAACAAAATAGAACCGCGCGTCCTATTTTATTATTCCATGCTAATGTATTCAGGCATAGGCCTGCTTTGAACACTCTAATTTTCTCAAGGTAAAGGTCCTGGTTCCCCGACGCACACCAACAAAGGGCACGCCGGCTCACCAAGAGGTAAGGCCCGCCCAGACAGTACGTGCCGTTAGGCAGACCGCCCGGCCAGGCCCGAAATTCAACTACGAGCTTAGATCGGAAGAGCGGCGTGTAGGGAAAGGACAGGTAAGAGTAG
+
CCCCCGGGGGGGGGGGGGGGGGGGGGGGGGGGGGGGGGGGGGGGGGGGGGGGGGGGGGGGGGGGGGGGGGGGGGGGGGGGGGGGGGGGGGGGGGGFGGGGGGGGGGGGGGGGGGGGGGGGGGGGGGGGGGGGFGGFGGGGGGGGGGGGGGGGGGGGGGGGGGGFGC>EGGGGGGE>EGGGGGGEEGGGFGG6D5CEDGG5F4?AFD>?DGGGFGGFF3;FFEFF?>>FFF>F@B:<DEEFBBFBFFFF>:9715<15:AF))6:B?:607:;06914.(05<0>:3(4,3(5/-*0*,*))
@M03152:184:000000000-AWYW1:1:2107:24987:12030 2:N:0:TCTACTCTATACCTGT
CCCAACTATCCCTATTAATCATTACGGCGGTCCTAGAAACCAACAAAATAGAACCGCACGTCCTATTCTATTATTCCATGCTAATGTATTCGAGCATATGCCTGCTTTGAACACTCTAATTTTTTCAAAGTAAAAGTCCTGGTTCCCCAGCACACCCAGTAAAGGGCATGAGGTTAGCCAGAAGGAAAGATCCGGCCGAACCAGTGCACGCGGTGAGGCGGACCGGTCAGACAGACCCGAAATTCAACTACGAGCTTAGATCGGAAGAGCGTCGTGTAGGGAAAGAACAGATCGGGGGGGA
+
CCCCCGGGGGGGGGGGGGGGGGGGGGGGGGGGGGGGGGGGGGGGGGGGGGGGGGGGGGGGGGGGGGGGGGGGGGGGGG9EFGGGFGFGFGGGGGGGGGGGFGFGGGGGGGG8BEFGGGGGGGGGGGFGFGEGGGGGFCGFGGGGGCFFGGGGGGGGGGGDGGGFCECFCEFCFFGGGFGGGGCCFFGGGGGGGG7EEGGFGGGFF>FG*CDDF/CFFF455>>@:;;34>)07;?5F>DFFBF>FFFF><?61DD()6<4)6:<68914,1,((,8(7:FF).8:1:7?<0*)(0))(),(
@M03152:184:000000000-AWYW1:1:2107:16581:12115 2:N:0:TCTACTCTATACCTGT
CCCAACTATCCCTATTAATCATTACGTCAATCCTAGAAACCAACAAAATAAGATCAACGTCCTATTTCATTATTCCATGCTAATGTATTCAAGCGTGAGCCTGCTTTAAACACTCTAATTTTTTCAAAGTAGCAGTCCTGATTTCCCGCCACACCAAGTGAATGGCATGACGGTTCGTCAGAAGGGAGGAACCAGTGACACCAGTGCATACCGAAGGCACGACCAGCGTACTGATCCCGAAATTCAACTACGAGCTTAGATCGGAAGAGCGTCGTGTAGGGAAAGAACACGTATGGGTAAA
+
CCCCCGGGGGGGGGGGGGGGGGGGGGGGGGGGGGGGGGGGGGGGGGGGGGGGGGGGGGGGGGGFGGGFEFFFGGGGGGGGGGGGGGFFGGGGGGGGGGGGGGGGGGGGGGGEGFGGGGGGGGGGGGEEFEFGGGFGGEGADFGGGGFGGGGGGGGG?FGBDFGGGGGGGGGGCEGDEEGFEDEGGECCEE8D+D?FFFGFGGGFGGFGGGGGFGG>BFFAEAAAFFFFF>BFFF7DGA>2?(288AEC?C621889FEF36<@??;63;@@;?FBF?FDFBF6>:7((.((0))0)25*()
@M03152:184:000000000-AWYW1:1:2107:8209:12233 2:N:0:TCTACTCTATACCTGT
CCCAACTATCCCTATTAATCATTACGGTGGTCTACTAACCAACAGAATAGAACCACACGTCCTATTTTATTATTCCATGCTAATATATTCGAGCAAATGCCTGCTTTGAACACTCTAATTTTTTCAAAGTAAAAGTCCTGGTTCCCCAACACACCCAGTCAAGGGCATGCGGCTAGCCAGAAGGGAAGGCCCAGTAAAGCCAGTACATGCGGTGAGGCAGACCGATTTACTAAGCCCGAAATTCAACTACGAGCTTAGATCGGAAGAGCGTCGTGTCGGGAAAGAACAGGATCGAGTTAAG
+
CBCCCGGGGGCGGGFGGGGGGGGGGGDGGGGFFFFGFGGGCFGF?FFGGFGGGCGCFFGGDGG9ECFFCFF<CFF9FGAFGFFA,CEFGGGFGGGGFG9ABFEFGGF9EFCFCFG9E9FG9FGGFFGC,:C@FC;FF,@EFGGF>C@FEEGGAEEGF8DFCFDFC6DFFGCGGDGGFEDG?,,D88DEE88BEEG,=9,+@DGFCFFDCDDDA7*@?5?DFF=>A4<*1=?C8926*?5=B0A7CF9@E;=<()8=6)96)((:0,5;;(-897(((01)-.(0(,,33:())())2(*.)
@M03152:184:000000000-AWYW1:1:2107:21578:12270 2:N:0:TCTACTCTATACCTGT
CCCAACTATCCCTATTAATCATTACGTCAATCCTAGAAACCAACAAAATAGGATCGAACGTCCTATTTCATTATTCCATGCTAATGTATTCAAGCGTTAGCCTGCTTTAAACACTCTAATTTTTTCAAAGTAACAGTCCAGATTCCCTGCAACACCAAATTAATGGCATTACAGTTCATCAGGAAGGAGGAATCAGTAAGACCAGTACATACCGGTGGCATGACCAGCCTACTAACCCCGAAATTCAACTACGAGCTTAGATCGGAAGAGCGTCGTGTAGGGAAAGAACAGGAATGTGTAG
+
CCCCCGGGGGGGGGGGGGGGGGGGGGGGGGGGGGGGGGGGGGGGGGGGGGGGGGGGGGGGGFGGFGGGGGGGGGGGGGGGGGGGGGGGGGGGGGGGGGGGGGGGGGGGGGGGFGGGGGGGGGGGGGGGFEGGGGGGGGGGGGGGGGGGGGGGGGGGGGGGFCFGG8EFGFGGGGGGDEFFGGCGGGDGGCEFGGGGGGGFGG?DGDFGGFGG68>DF>FFFFFEEFFF>FBFFFFG56?A>9B>FFFFECFB=CE>A=EEEFCBD;@6@@1>9DF>D;8FEFF),(4,432<)()0*.*))
@M03152:184:000000000-AWYW1:1:2107:10603:12306 2:N:0:TCTACTCTATACCTGT
CCCAACTATCCCTATTAATCATTACGGCGACTCTAGAAACCAACAAAATAGAACCGCGCGTCCTATTTTATTATTCCATGCTAATGTATTCAGGCATAGGCCTGCTTTGAACACTCTAATTTTCTCAAGGTAAAGGTCCTGGTTCCCCGACGCACACCAACAAAGGGCACGCCGGCTCACCAAGAGGTAAGGCCCGCCCAGACAGTACGTGCCGTTAGGCAGACCGCCTGGCCAGGCCCGAAATTCAACTACGAGCTTAGATCGGAAGAGCGTCGTGGAGGGAAAGAACAGATATGGGTTA
+
CCCCCGGGGGGGGGGGGGGGGGGGGGGGGGGGGGGGGGGGGGGGGGGGGGGGGGGGGGGGGGGGGGGGGGGGGGGGGGGGGGGGGGGGGGGFGGGGGGGGGFGGGGEFGGGGGGGGGGGGGGGGGFGGGGGGGGGGGGGGGGEFGGGGGGGGGGEGGGGGGGGGGGGGGGGGFGGG>EFFGGGGGGB@EFGF6DECEDE?=C<F?*B>4CGG5*9A3BFFFFDDFABF?FFFFF?<*<5279B0==<B)29:?C>BBBAFB2-,2181?F?>9(((-)-7,7:)(4811820*)*/*.2(,
@M03152:184:000000000-AWYW1:1:2107:21222:12315 2:N:0:TCTACTCTATACCTGT
CCCAACTATCCCTATTAATCATTACTTCGGTCCTAGAAACCAACAAAATAGAACCAAAGTCCTATTTTATTATTCCATGCTAATGTATTCAAGCGAATGCCTGCTTTAAACACTCTAATTTTTTCAAAGTAAAAGTCCTGGTTCCCTGCCGCACTAAGTAAACAACACGACAGCTCACCAGAAGGTGAGACCCGGTCAGGACAGTACATACCCAAAGGCAGACCATCCAACCGAGTCCGAAATTCAACTACGAGCTTAGATCGGAAGAGAGTCGTGTAGGGAAAGAACAGGTATGTGTATA
+
CCCCCGGGGGGGGGGGGGGGGGGGGGGGGGGGGEGFGGGGGFGGGGGGGGGGGGGFGGGGGGGGGGGGGGGGGGGGFGGGGGGGGGGGGCGGGGGGGGFGFGGGGGGGFEFGEFGGGCGGGGGGGGAFFGGGGGGGGCFGGDFEFGGGF,>EGGGGGGGGGGGG8FFECEGGGGGGFFFDGGDFFDFGGGG8FEEGGGGFFGGFGGFGFGGG5EGAAAAFDF5CDFFFBFFFFDBFDFFFFF4?B8<B?CFFF330938E)?<D@?F3,(,;363<()<F?FB>:??<::(*0))**)*))
@M03152:184:000000000-AWYW1:1:2107:17939:12385 2:N:0:TCTACTCTATACCTGT
CCCAACTATCCCTATTAATCATTACGTCGATCCTAGAAACCAACAAAATAGAATCAAACGTCCTATTTCGTTATTCCATGCTAATGTATTCAAGCGTGAGCCTGCTTTAAACACTCTAATTTTTTCAAAGTAACAGTCCTGATTCCCCAAGACACCAAATTAATGACATCATGGTTCGTCAGAAGGTAGAAATCAATAATACCAGTACGTACAATAGCACGACCAATAAATTAATCACGAAATTCAACTACGAGCTTAGATCGGAAGAGCGTCGTGTAGGGAAAGAACAGGTAATGTAAGA
+
CCCCCGGGGGGGGGGGGGGGGGGGGFGGGGGGGGFGGGGGGGFGGGGGGGGGGGGGGGFGGGGGGGGGGGGGGGGFGGGGGGGGGGGFGGCFFGGGGGGGGGGGGG9FGFFGFFGGGGFGCGGGGFEBFEFGGGGGGGGGGFGGGGGGGGG@DGGGGFGFFGGGG8FFGGGGGDGGFGGD8CFFGGFGGGGGGGGFEDFFFDDFGDF=D6+0:CFFFF889BA9A6>FFF<F*=A7+;*>AAFEFFEAE*/)975268545*:55;>((6(./.,62;CFFFFA=1@??<(11)/**.*)-
@M03152:184:000000000-AWYW1:1:2107:14531:12429 2:N:0:TCTACTCTATACCTGT
CCCAACTATCCCTATTAATCATTACGTCGATCCTAGAAACCAACAAAATAGAATCAAACGTCCTATTTCATTATTCCATGCTAATGTATTCAAGCGTATGCCTGCTTTAAACACTCTAATTTTTTCAAAGTAACAGTCCTGATTCCCCAAGACACCAAATTAATGACATCAAGGTTCTTCAGAAGGGAGAAACCAATAATACCAGTACGTACCGAGGCACGACCAACAAATTGGTCCCGAAATTCAACTACGAGCTTAGATCGGAAGAGCGTCGTGTAGGGAAAGAAAAGGTATGTATAGA
+
CCCCCGGGGGGGGGGGGGGGGGGGGGGGGGGGGGGGGGGGGGGGGGGGGGGGGGGGGGGGGGGGGGGGGGGGGGGGGGGGGGGGGGGGGGGGGGGGGGGGGGGGGGGGGGGGGGGGGGGGGGGGGGGGGFGFGGGGGGGGGGGGGGGGGCFGGGGGGGGGGGGGGFGGGGGGGFFGGGGGGGGGGGGGGDFGGGFGGFGFGGGF?FFGGGGGFEGDFFBFDFFABFFFBFEB+;ACCFEDBBFFAFFFFGFDFDB@FE@CCC;D?FFF@D9:0>(,45<4:F<56??:(,(*/6)**)0))
@M03152:184:000000000-AWYW1:1:2107:10002:12512 2:N:0:TCTACTCTATACCTGT
CCCAACTATCCCTATTAATCATTACTTCGGTCCTAGAAACCAACAAAATAGAACCAAAGTCCTATTCTATTATTCCATGCTAATGTATTCAAGCGTATGCCTGCTTTAAACACTCTAATTTTTTCAAAGTAAAAGTCCTGGATCCCCAGCGCACTCAATTAAGAGCACGCTGGTTCCCCAGAAGGAAAGACCCGACCAGAGCAGTGCTTACCTTTCGGCAAGACCGCCCAGCCAGGTCCGAAATTCAACTACGAGCTTAGATCGGAAGAGCGTCGTGTAGGGAAAGAAAAGGTAGTGTGAA
+
CCCCCGGGGGGGGGGGGGGGGGGGGGGGGGGGGGGGGGGGGGGGGGGGGGGGGGGGGGGGFGGGGGGGGGGGGGGGGGGGGGGGGGGGGGGGGGGGGGGGGGGGGGGGGGGGGGGGGFGGGGGGGGGGGGGGGGGGGGGGGGGGGGGGGGGGGGGGGGGGGGGGGGGGGGGGDF9FGGGGGGGGFGGGGGGGGGGGGGGFEFGFGGFGGGG7FGGFF>B>BFDBBFF>26>FFFDCCF42?@:?FCEAEGFFFGFF>;EE3)732614(3(3(462:4(9>32>31:000(7/-/*0.*))
@M03152:184:000000000-AWYW1:1:2107:6690:12562 2:N:0:TCTACTCTATACCTGT
CCCAACTATCCCTATTAATCATTACGTCGATCCTAGAAACCAACAAAATAGAATCAAACGTCCTATTTCATTATTCCATGCTAATGTATTCAAGCGTATGCCTGCTTTAAACACTCTAATTTTTTCAAAGTAACAGTCCCGATTCCCCAAGACACCAAATTAATGACATCAAGGTTCTTCAGAAGGGAGAAACCAGTAATGACAGTACGTACCGAAGCACGACCAACATACTGATCCCGAAATTCAACTACGAGCTTAGATCGGAAGAGCGTCGTGTAGGGAAAGAACAGGGATGTGTAAA
+
CCCCCGGGGGGGGGGGGGGGGGGGGGGGGGGGGGGGGGGGGGGGGGGGGGGGGGGGGGGGFFGGGGGGGGGGGGGFGGGGGGGGGGGGGGGGGGGGGGGGGGGGGGGGGGGGGGGGGGGGGGGGGGGGGGGGGGGGGGGGGEGGGGGGGGGGGGGGGGGGGGGGGGGGGGGGGFFGFGGGGGGGEGGCCGGGGGGFFFCFFGGFGFFGGGGFEGGFFFFFFFBFFFFFFFFFFFEFGADABFAEFFFFFGF>?DF=FE3C)1:?<FFFFF0.(6:?3><FBFF76?F18:()7(70*)*))
@M03152:184:000000000-AWYW1:1:2107:22179:12565 2:N:0:TCTACTCTATACCTGT
CCCAACTATCCCTATTAATCATTACGTCGATCCTAGAAACCAACAAAATAGGGTCAAACGTCCTATTTCATTATTCCATGCTAATGTATTCAAGCTAACGCTTGCTTTAAACACTCTAATTTTTTCAAAGTAACAGTCCTGATTTCCCACGACACCAAATTAATGACATCGTGGTTCGTCAGAAGGGAGAAACCAACTAGACCAGTACACACCAATGGCACGACCAATCTGTTAGTACCGAAATTCAACTAAGAGCTTAGATCGGAAGAGACACGTGTAGGGAAAGAAACGGCATTCAGAG
+
CC?CCGGG<DGGGGGGGGGGGGGGFGGGGEGCFFFGFGGGGGGGGGGGGGGGGFGCFFCEEFGGFFFFEFFGGGGGFC9FGGGGGGGGGGGGGGGGGG8@:EEGGFGCG?FFBFGDFFGGGGGFEDEEFFCEEFFGGFGGGGGGGGGDCFGGGGG?FGGFFF;FCFGGGG68D>FCAEEG+8A,=E=DEDCGFGCFEGGFD77@CGFF9@FCBFGAFFF>CBAF>D5A@=<99AEB+=B()0?-:B?A:C)))2*,8()/.7??;?D063((((,/(/5A4:1F(1((((,)0-)**)2))
@M03152:184:000000000-AWYW1:1:2107:6779:12607 2:N:0:TCTACTCTATACCTGT
CCCAACTATCCCTATTAATCATTACTTCGGTCCTAGAAACCAACAAAATAGAACCAAAGTCCTATTTTATTATTCCATGCTAATGTATTCAAGCGAAAGCCTGCTTTAAACACTCTAATTTTTTCAAAGTAAAAGTCCTGGTTCCCTGCCGCGCTGAGTAAACAACACGACAGCTCACCAGAAGGTGAGACCCGGTCAGGACAGTACATACCAAAGGCAGACCATCCAACCGAGTCCGAAATTCAACTACGAGCTTAGATCGGAAGAGCGTCGTGTAGGGAAAGAAAAGGAAAGGGTAGAA
+
CCCCCGGGGGGGGGGGGGGGGGGGGGGGGGGGGGGGGGGGGGGGGGGGGGGGGGGGGGGGGGGGGGGGFGGGGGGGGGGGGGGGGGGGGGGGGFGGGGGFGGGGGGGGGGGGGGGGGGGGGGGGGGGGGGGGGGGGGGFGGGGCGGGGGGGGGGGGGGFGGGGGGGGGGGGGDFGFFGGGGGGGGGGGGGGGGGGGGGGFGGGFGGFGGGGGFG>FFAFEFFBBFFDAEF9>;?@CDDEFFDF37FCFEFFD0))5A@FEFF0,:;:8139(44:((9AE<F:>?713(4(0).).*(*))
@M03152:184:000000000-AWYW1:1:2107:5255:12683 2:N:0:TCTACTCTATACCTGT
CCCAACTATCCCTATTAATCATTACGTCGATCCTAGAAACCAACAAAATAGAATCAAACGTCCTATTTCGTTATTCCATGCTAATGTATTCAAGCGTGAGCCTGCTTTAAACACTCTAATTTTTTCAAAGTAACAGTCCTGATTCCCCAAGACACCAAATTAATGACATCATGGTTCGTCAGAAGGTAGGAATCAATAATACCAGTAAGTACAATATCACGACAAATAAATTGATCCCGAAATTCAACTACGAACTTAGATAGGAAGCGCGTAGGTCAGGGAAAGAACATGTAAATGACGA
+
9<CCCC@FC9@FGAEFEE,6CEEGF8C8@CEEGF<FFED8F<@EEGCCCCFFCFF9,;,8,6,B6C,C,C6E@F,CCFCFFFCFFGFFGGG9CAC7BBB@@<F8F9FFCGGGC,?8FDFFC<@FEFDFGCFF<,=?FA=FFFEEGG9F,>EC@GFG7@>D,@,E;DDFAFAEECACAEC>6B,@88====FD8@=CFFEF822;DF9+6DDC9DF?+5?A55)))39+1=@F>A;;+;95A9FEFFEFFGF=2*27+*0*9**(*/(((6(.((()10/A0)6)(:3,3).11)*1*)*((
@M03152:184:000000000-AWYW1:1:2107:21566:12760 2:N:0:TCTACTCTATACCTGT
CCCAACTATCCCTATTAATCATTACGTCAATCCTAGAAACCAACAAAATAGGATCGAACGTCCTATTTCATTATTCCATGCTAATGTATTCAAGCGTTAGCCTGCTTTAAACACTCTAATTTTTTCAAAGTAACAGTCCAGATTCCCTGCAACACCAAATTAATGGCATTACAGTTCATCAGGAAGGAGGAATCAGTAAGACCAGTACGTACCGGTGGCACGACCAGCCTACTAACCCCGAAATTCAACTACGAGCTTAGATCGGAAGAGCGTCGTGTAGGGAAAGAACAGGTATGTATAA
+
CCCCCGGGGGGGGGGGGGGFGGGGGFGGG@FGGGFGGGGGGGGGGGGGGGGGFGGGGGGGGGGDFCFFGGGGFGGCFFGGGAFGGGGGGGGGEFGFCFGEG@FFFFGGGGGGFFGGGGGGGGGGGFGCFCAEFCGGGGFGGFGGGG?DGGGGGGGE7ECFGGGG;DGGGGGGGGGGEBEF;D?FGGGFGGGGFF,EFGGFADDD8?DD6?FFFDGFFFAAFFF=5@DF9F@F>AEF>A>995?@ABEA?:A:2*?2>(77C.<?6(/1@@89.(6@D48B7:0)(4,1(434/.9)2)0-)
@M03152:184:000000000-AWYW1:1:2107:7473:12816 2:N:0:TCTACTCTATACCTGT
CCCAACTATCCCTATTAATCATTACGTCGATCCTAGAAACCAACAAAATAGAATCAAACGTCCTATTTCGTTATTCCATGCTAATGTATTCAAGCGTGAGCCTGCTTTAAACACTCTAATTTTTTCAAAGTAACAGTCCTGATTCCCCAAGACACCAAATTAATGACATCATGGTTCGTCAGAAGGTAGAAATCAATAATACCAGTACGTACAATAGCACGACCAATAAATTGATCCCGAAATTCAACTACGAGCTTAGATCGGAAGAGAGTCGTGTAGGGAAAGAAAAGGCAGGTGGAGA
+
CCCCCGGGGGGGGGGGGGGGGGGGGGGGGGGGGGGGGGGGGGGGGGGGGGGGGGGGGGGGGGGGGGGGGGGGGGGGGGGGGGGGGGGGGGGGGGGGGGGGGGGGGGGGGGGGGGGGGGGGGGGGGGGGGFGGGFGGGGFGGDGGGGCFGDGGGGGGGGGGGGGGFGGGGGGGGGGGGGGGGDGGGFGGGGGGGDG?FGGFGG6FGGF?DGGFEACFFFFFFEBBFF@F6BEFACEFFFFD>AFFFFFAEGF(2*8=4>:494>=D<9@857)47(((8)/6A05=D((((().())0(*((
@M03152:184:000000000-AWYW1:1:2107:22550:12820 2:N:0:TCTACTCTATACCTGT
CCCAACTATCCCTATTAATCATTACGTCGATCCTAGAAACCAACAAAATAGAATCAAACGTCCTATTTCATTATTCCATGCTAATGTATTCAAGCGTATGCCTGCTTTAAACACTCTAATTTTTTCAAAGTAACAGTCCTGATTCCCCAAGACACCAAATTAATGACATCAAGGTTCTTCAGAAGGGAGAAACCAGTAATGACAGTACGTACCGAAGCACGACCAACATACTGATCCCGAAATTCAACTACGAGCTTAGATCGGAAGAGCGTCGTGTAGGGAAAGAACAGGAAGGTGTAGA
+
CCCCCGGGGGGGGGGGGGGGGGGGGGGGGGGGGGGGGGGGGGGGGGGGGGGGGGGGGGGGFGGGGGGGGGGGGGGGGEFGGGGGGGGGGGGGGGGGGGGGGGGGGGGGGGGGEGGGGGGGGGGGGGGGGDAFGGGGGGGGGGGGGGGGFGGFGGGGGGGGGGGGGGFDGGGGGDDFEFFGGFCDFCGGG>FGGFGGGGGFAFDD,6;D=FGGFGGFF5A??DB9@FFF5ABFFF?@GF4AFBA;AFFFFF)6256(?C:CEE?0??@FD@93?B3(:56=6;:4(,.437()).))*42)-
@M03152:184:000000000-AWYW1:1:2107:25396:12867 2:N:0:TCTACTCTATACCTGT
CCCAACTATCCCTATTAATCATTACTAAGACCCTAGAAACCAACGAAATCAGGATCCCAGTCCTGTTCCATTATCCCATGCTGAAGTATTCAAGGCTCGATTGCCTGCTTTGAACACTCTAATTTGCTCAAAGTAAAAGAGTAGGAACCCCAGTCATAATATCCAGAGTTGCCCCCAGAAAGTACTACAACCTTTGACCGCCACCCAGTTAAGGACAGCGGTGAGTATCCTACAGTGGGGCGTGACCCAAACGGTACAGACCATGACGGCCGACCAGCCTGACCGCACGCCGAACTTAACC
+
CCCCCGGGGGGGGFGGGGGGGGGGGGFGGGGGGGGGGGGGGG@GGEGGGGGGFFFGFFGGFGGGFGGGGGGGGGGGGFGGFFGGGGGGGDF9@FFFGGGGGGGGFEF@FAA?,5A,AFGGGGFE<?5?FFGFGEFGGFCCGG9,EEEGGG+4=EEGDA,EFFGFGG8EF;;=@ACEEBE@FE=DEFGGGGGECFGF8D,9>+8@8CDF?FF+B9795FAD>B=5@FCF@FCA6?5;CAFFEBFFFFEABCA(4C06BE3C?@@EC3)((6((39;;?F().)()-39BF(355()0*)*)-
@M03152:184:000000000-AWYW1:1:2107:26201:12872 2:N:0:TCTACTCTATACCTGT
CCCAACTATCCCTATTAATCATTACGTCGATCCTAGAAACCAACAAAATAGAATCAAACGTCCTATTTCATTATTCCATGCTAATGTATTCAAGCGTATGCCTGCTTTAAACACTCTAATTTTTTCAAAGTAACAGTCCTGATTCCCCAAGACACCAAATTAATGACATCAAGGTTCTTCAGAAGGGAGAAACCAATAATACCACTACGTACCGACGCACGACCAACAAATTGGTCCCGAAATTAACATACCAGCTTAGATCGGAAGAGCGCCGTGTAGGGAAAGAACACGCATGCTCAGA
+
CCCCCGGGAFFGFFGGGGGGGGGGGGEFGGGFGGGGGGGFGGFGGGGGGGGGGGGEFFD@CF:FFGGGGGFFFGGGAFFFGFFDGGFGGGGFFEFFGFGFGG<FF8AFDG9F<,9E<EFFGGDGEGGEDFFGGAEGDCEFGGGGGGGF@CFFGFGGGD8DDGGGEC8@;EGGF827EFFGA;FEGCE,@=8E?FG6A889CF66,+9=DFG6?GC*5@>***11:3:@BA;9=*:796?DDF;**4/+9:*(77;44)).).3(/,((6393(3((.06*35(;24301(())())*)2(-
@M03152:184:000000000-AWYW1:1:2107:16286:12904 2:N:0:TCTACTCTATACCTGT
CCCAACTATCCCTATTAATCATTACGGCGGTCCTAGAAACCAACAAAATAGAACCGCACGTCCTATTCTATTATTCCATGCTAATGTATTCGAGCATATGCCTGCTTTGAACACTCTAATTTTTTCAAAGTAAAAGTCCTGGTTCCCCAGCACACCCAGTAAAGGGCATGAGGTTAGCCAGAAGGAAAGATCCGGCCGAACCAGTGCACGCGGTGAGGCGGACCGGTCAGCCAGACCCGAAATTCAACTACGAGCTTAGATCGGAAGAGCGGCGGGGAGGGAAAGAAAAGGGAGGTGTTGA
+
CCCCCGGGGGGGGGGGGGGEGGGGGGGGGGE:FFFGGFGGGGGGGGGGGGGGGGGGGGGGGCEGGGFGFCCGGGGGGGGFFFGGGGFGDG9F<FGGGGGGCFGGGEFGFCDB<=EFGGGFGGGGGGGGFFFF9EFGGGFGGGDFFFFFCCFGGFFGDFFFF8FGFE6??FFGFFGGGGGEF8?FFG?CDF99EFDECGGFG>CADDFGFFD<BCCFFF45>5;9;B65<FF)55(7>)7(7104766@>F41(/.3?9,))),4(((((42,39(((),03)4)4,((.4055().7.*()
@M03152:184:000000000-AWYW1:1:2107:8632:12921 2:N:0:TCTACTCTATACCTGT
CCCAACTATCCCTATTAATCATTACTAAGACCCTAGAAACCAACGAAATCAGGATCCCAGTCCTGTTCCATTATCCCATGCTGAAGTATTCAAGGCTCGATTGCCTGCTTTGAACACTCTAATTTGCTCAAAGTAAAAGAGTAGGAACCCCAGTCATAATATCCAGAGTTGCCCCCAGAAAGTACTACAACCTTTGACCGCCACCCAGTTAAGGACAGCGGTGAGTCTCCTACAGTGGGGCGTGACCCAAACGGTACAGACCATGACGGCCGACCATCCTGAGCGCACCCCGACAGTCAAC
+
CCCCCGGGGGGGGGFGGFG9EFGGGGGGGGGGGGGGCAEGGDGGGGGEGFFGCEFGFFGFFEFGGEDAEDFFGFCCFFGGFFGGGGGEFAFGGGFGGGGGGAEFD<F@AFFF9FFGFDEFCFF<FEGAFGFGE,AFFFF@>@=EECFG7@EGC@FFFGGGFCGGGGCFGGGG,2@EGGGD8FGFGGFFGD8+6>=98+@?+@8*DDFGD=<;B6+AF5?>>*>5C<*1;A5A5@8:@**:5(25?A:A?G42:<)(:CE3=23@>AE;1@@9>>6()),/)*.69;6((-()0())*)*))
@M03152:184:000000000-AWYW1:1:2107:15502:12967 2:N:0:TCTACTCTATACCTGT
CCCAACTATCCCTATTAATCATTACATCGATCCTAGAAACCAACAAAATAGAATGCGATGTCCTATTTCATTATTCCATGCTAATGTATTCAAGCGTTAGCCTGCTTTAAACACTCTAATTTTTTCAAGGTAACAGTCCTAATTCCCCAAAACATCAAATGAATGACATTATGGTTCCTTAGAAGGTGAGAACCAATATGACCAGTACATACCATCGGCATGACCAATCCATTGATCCCGAAATTCAACTACGAGCTTAGATCGGAAGAGCGTCGTGTAGGGAAAGAACAGGAAGGGTTAA
+
CCCCCGGGGGGGGGGGGGGGGGGGGGGGGGGGGGGGGGGGGGGGGGGGGGGGGGGGGGGGGGGGGGGGGGGGGGGGGGGGGGGGGGGGGGGGGGGGGGGGGGFGGGGGGGGGGGGGGGGGGGGGGGGGGGFGGGGGGFGGGGGGGGGGGGCGGGGGGGGGGGGGGGGGGCGGG?GFFFADFGGFCFGGGGGGGGGFGGGFGF+;8=FGGGGGFGGBDF>?BAEFBFCFCACFFFEGFFA9BAA98;AFFGFFAD>=>=EFECCDF==2:DF@2@9>DA;FEF@F=(568;;5)/))*(*()
@M03152:184:000000000-AWYW1:1:2107:23211:13056 2:N:0:TCTACTCTATACCTGT
CCCAACTATCCCTATTAATCATTACGTCGATCCTAGAAACCAACAAAATAGAATCAAACGTCCTATTTCGTTATTCCATGCTAATGTATTCAAGCGTGAGCCTGCTTTAAACACTCTAATTTTTTCAAAGTAACAGTCCTGATTCCCCAAGACACCAAATTAATGACATCATGGTTCGTCAGAAGGTAGAAATCAATAATACCAGTACGTACAATAGCACGACCAATAAATTGATCCCGAAATTCAACTACGAGCTTAGATCGGAAGAGCGTCGGGTAGGGAAAGAACAGGTATGTAGAAA
+
CCCCCGGGGGGGGGGGGGGGGGGGGGFGGGGGGGGGGGGGGGGGGGGGGGGGGGGGGGGDFDFGGGGGGGGGFGGGGGGGGGGGGGGGGGGGGGGGGGGGGGGGGGGGGFGGGGGGGFFFGGGGGGGGGGGGGGGGGGGGGGFGGGGGGGGGGGGFGGGGGGGGGFGGGGGGG?EGGDEC6CFD?DGGGGGFFGGGGGGFGG6DFGFGGFDFECCFFFFFED>ABF9FFAEFBAC=8CBAEFF?>AEF?FF2(:)5;@3;*92=D09@D;>6;1((,81;(038,21(31(/1))1*)2)-
@M03152:184:000000000-AWYW1:1:2107:3960:13097 2:N:0:TCTACTCTATACCTGT
CCCAACTATCCCTATTAATCATTACGTCGATCCTAGAAACCAACAAAATAGAATCAAACGTCCTATTTCATTATTCCATGCTAATGTATTCAAGCGTATGCCTGCTTTAAACACTCTAATTTTTTCAAAGTAACAGTCCTGATTTCCCAAGACACCAAATTAATGACATCAAGGTTCTTCAGAAGGGAGAAACCAGTAATGACAGTACGTACCGAAGCACGACCAACATACTGATCCAGAAATTCAACTACGAGCTTAGATCGGAAGAGCGTCGAGTAGGGAAAGAACAGGTAGGTGGAGA
+
CCCCCGGGGGGGGGGGGGGGGGGGGGGGGGGGGGGGGGGGGGGGGGGGGGGGGGGGGGGGGGGGFFGGGGGGGGGGGFGGGGGGGGGGGGCCGGG>FGGGGGGGGGGGGGGGGGGGGGGGGGGFFGGGGGGGGGGGGGFFGGGGFGFGGGGGGGGGGGGGGGGGGGGFGGGCCF?ECAFGDGFEGGGGGGCCGGGGG?FFGGDDFGFGGGCD>EC>BDFFFE=F>0:?C<C66BE7D*@EFFAE6FFFFGFF?*?(9;EFFFF92@BD837:;9(6356=(8=F133<?0,*1,)9*(/((
@M03152:184:000000000-AWYW1:1:2107:6718:13153 2:N:0:TCTACTCTATACCTGT
CCCAACTATCCCTATTAATCATTACGTCGATCCTAGAAACCAACAAAATAGAATCAAACGTCCTATTTCATTATTCCATGCTAATGTATTCAAGCGTATGCCTGCTTTAAACACTCTAATTTTTTCAAAGTAACAGCCCTGATTCCCCAAGACACCAAATTAATGACATCAAGGTTCTTCAGAAGGGAGAAACCAATAATACCAGTACGTACCGAGGCACGACCAACAAATTGGTCCCGAAATTCAACTACGAGCTTAGATCGGAAGAGCGTCGTGTAGGGAAAGAACAGGTATGTGTAGA
+
CCCCCGGGGGGGGGGGGGGGGGGGGGGGGGGGGGGGGGGGGGGGGGGGGGGGGGGGGGGGGGGGGGGGGGGGGGGGGGGGGGGGGGGGGGGGGGGGGGGGGGGGGGGGGGGGGGGGGFGGGGGGGGGGGGGGGGGGGGGGGGGGGGGGGGGGGGGGGGGGGGGGGGGGGGGGGGGFDFFGGD=FGG>FGGGGGGGGGGGFGCFFCFFGGGGGDGGFFFFFFB=AF>4?DFEF9//=9AEFE=FC+BEFFGFDDD:;FEEFFF;?F3,313;2793?68<4(784(8<<<21=/)//*6:)-
@M03152:184:000000000-AWYW1:1:2107:9833:13166 2:N:0:TCTACTCTATACCTGT
CCCAACTATCCCTATTAATCATTACGGCGATCCTAGAAACCAACAAAATAGGACCGCACGTCCTATTTTATTATTCCATGCTAATGTATTCGGGCGTAAGCCTGCTTTGAACACTCTAATTTTTTCAAAGTAAAAATCATGGTTCCCTGCCACACCCAGTAAAGGGCATAACGGCTCACCACGAGGTAAGCCTTCACCGCTCCAGTACACACCCAAATAGGCGGACCGGGCGGCAAAGGCCGAAATTCAACTACGAGCTTAGATCGGAAGAGCGTCGGGTCGGGAAAGAACAGGCACGTCT
+
CCCCCGGGFGGGGGGGGGGGGGGGGGGGGGGGGGGGGGGGGGGGGGGGGGGGGGGGGGGGGGGGGGGGGGGGGGGGGGGGGGGGGGGGGGGGFEGGGGGCGGGGFGGG9F<FFGGGG,EFGGGGGGGFGFGGGGGFGGGGGGGGGGGGFGGGGGGCE?F@,D,:DEEDDGDFDCGGCGGGGGEECEEFGGGGGFDEGC*@:DGFCFFFGF4*8EF)88B8AA=9@FFD9>(07>B:5)>6>1>25F<?<G498F52)3(36<A95((4(1308>0(3)45()179(:60(.77(0)1(*(,
@M03152:184:000000000-AWYW1:1:2107:17055:13228 2:N:0:TCTACTCTATACCTGT
CCCAACTATCCCTATTAATCATTACTTCGGTCCTAGAAACCAACAAAATAGAACCAAAGTCCTATTCTATTATTCCATGCTAATGTATTCAAGCGAAAGCCTGCTTTAAACACTCTAATTTTTTCAAAGTAAAAGTCCTGGATCCCCTGCGCACTCAATTAAGGGCACACAGGTTCCCCAGAAGGAAAGACCCGACCAGAGGCAGTGCTTACCTTGCGGCAAGACCACCCAGCCAGGTCCGAAATTCAACTACGGGCTTAGATCGGAAGAGCGTCGTGTAGGGAAAGAACAGGTAGGTGTA
+
CCCCCGGGGGGGGGGGGGGGGGGGGGGGGGGGGGGGGGGGGGGGGGGGGGGGGGGGGGGGFGGGGGGGFGGGGGGGGGGGGGGGGGGGGGGGGGGGGGGGGGGGGGGFFFGGGGGGGGGGGGGGGGGGGGGGGGFGGGGFEFGGGGGGGGGGGGGGGGGGGGGGFGGGGGGGGFFGGGGGGGGGGGGGFGG?EEEGGGFA?C0@GGFGGGGG>FFFFFFF>9==>ADA9)56AF=CGFA@E@F05C?FC>FFF*)(0373..)/62(-382(3(-4(74>AF:)4:?1424:F)1**)*))
@M03152:184:000000000-AWYW1:1:2107:5667:13254 2:N:0:TCTACTCTATACCTGT
CCCAACTATCCCTATTAATCATTACGTCGATCCTAGAAACCAACAAAATAGAATCAAACGTCCTATTCCGTTATTCCATGCTAATGTATTCAAGCGTGAGCCTGCTTTAAACACTCTAATTTTTTCAAAGTAACAGTCCTGATTCCCTATAACACCAAATTAATGGCATTATAGTTCGTCAGAAAGGAGAAGCCGATTATACCAGTACGTACAATAGCACGACCAGTAAGCCGGTCTCGAAATTCAACTACGAGCTTAGATCGGAAGCGCGTCGTGTAGGGAAAGAAAAGGTATGTGTAAA
+
CCCCCGGGGGGGGGGGGGGGGGGGGGGGGGGGGGGGGGGGGGGGGGGGGGGGGGGGGGGGFGGGGGCFEFEFC8FFFFEGGGGGGFDFGGGFGGGGGGGGFGDFGGFGGGGGGGGGFFCCEFEFGGFGFFEEGGGGGGGGG9FGGD@F9ECGGGGGFGGGCDAFFE8CA88DFGFGAB@E=BCBFFFF,@D8,>8CGGGFGFGFGGFGGFFGECFF?5B@?DA5=F89*+8*:9>DCFF@A@FEFF5+8*/2(9?/84796<202:(((.2:69(34))=<?:)(.3((((*/)60*)*)-
@M03152:184:000000000-AWYW1:1:2107:25503:13261 2:N:0:TCTACTCTATACCTGT
CCCAACTATCCCTATTAATCATTACTTCGGTCCTAGAAACCAACAAAATAGAACCAAAGTCCTATTCTATTATTCCATGCTAATGTATTCAAGCGTAAGCCTGCTTTAGACACTCTAATTTTTTCAAAGTAAAAGTCCTGGATCCCCAACGCACTCAATTAAGAGCACGCTGGTTCCCCAGAAGGAAAGACCCAACCAGAGCAGTGCTTACCTTGCGGCAAGACCACCCAGCCAGGCCCGAAATTCAACTACGAGCTTAGATCGGAAGAGAGTCGAGTAGGGAAAGAACAGGTATGTGTAG
+
CCCCCGGGGGGGGGGGGGGGGGGGGGGGGGGGGGGGGGGGGGGGGGGGGGGGGGGGGFGGGGGCAFGGGGGGGGGFGGGGGGGGGGGGFGGGGGGGGGFGGGGGGGGFGGGGGGGGGGGGGGGGGGEFGFDGGGGGGGGFGGGGGGGGGGGGGGGGGGGGGGGGGGGGCGGDEFGGGGGGEFGGGCFFGGGGGGGGGGGFGFGFA@CGFFGGFF?FF>BFFFBFBFBF4@BF>4:<F)?@;9DDACEFEC)4;DEBE;C8475=DF;1@1(,5)3(,*49A8154,3:(4:>7-9@7)064
@M03152:184:000000000-AWYW1:1:2107:5054:13349 2:N:0:TCTACTCTATACCTGT
CCCAACTATCCCTATTAATCATTACTTCAGCCCTAGAAACCAACGAAAGTAGAACCAAAGTCCTATTTCATTATCCCATGCTAATATATTCAAAGACTTGGATACGCCTGCTTTGAACACTCTAATTTCTTCACAGTAAAAGATTTGGAATACTTGATACCCTAGATTATTAGATAATTTTCGGGAGTTATTCCAAAAGGAAGGAAATAAAGATTTTAGTTCGCAATTTGTGAATTGGACCGTAAATTCTTTATTAACCGAAATTCAACTACGAGCTTAGATCGGAAGAGCGTCGTGTAGG
+
CCCCCGGGGGGGGGGGGGGGGGGGGGGGGGGGGGGGGGGGGGGGGGGGGGGGGGGGGGGGGFGGGGGGGGGGGGGGGGGGGGGGGGGGGGGGGGGGGGGCGGGGGG7CFFGGGGGGGGGGGGGGGGGGGGGGGGCFGGGGGGGGGGEC8EEDGGGGGGGGFGGGGFFFGGGGGGGGGGCFFFE6EGGGGGGGGGGGGFFAGCF5FCF==DD2DF7FFFFFF?99=DAFFFFFFFFGGFF8C5*1@@EBEFF@@F>?F6@)>4@=EFFFFFFE926>=A:F=FCF08/:58@:B;E57=GE8
@M03152:184:000000000-AWYW1:1:2107:15114:13383 2:N:0:TCTACTCTATACCTGT
CCCAACTATCCCTATTAATCATTACGGCGATCTCAGAAACCAACAAAATGGGAACGCGCGTCCTATTCTATTATTCCATGCTAATGTATTCGGGCAAAGGCCTGCTTTGAACACTCTAATTTTTTCAAAGTAAACGTCCTGGTTTGCGACGGCACCCAGTAAAGGACATCGCCGTTCACCAGGAGGTAAGGTCCCATCCAACAAGTACACACCAAGAAGGCGGACCGGCGGACAGGACCCGAAATTCAACTACGAGCTTAGATCGGAAGAGCGTCGTGTAGGGAAAGAACAGGAAGGGTGA
+
CCCCCGGGGGGGGGGGGGGGGGGGGGGGGGGGGGGGGGGGGGGGGGGGGGGGGGGGGGGGGGGGGGGGGGGGGGGGGGFGGGGGGGGGGGGGGGGGGGGGGGGGGGGGGGGGFGGGGGGGGGGGGFFGGGGGGGGGGGGGGGGGGGGGGGGGGGGGGFGFFCEEGFGGGGGGGGGGGCEFGGGFGGEGGGGGGGGGGGGFGGGFF8BGGCDCBGGFFFFAFFFFBFFFFFBB>D?CG>;:D9BB)9>FFFFFFCD:D9(48A46::<?B:B<94(4(0.)<F??0:6::127;,))1(*((
@M03152:184:000000000-AWYW1:1:2107:6426:13472 2:N:0:TCTACTCTATACCTGT
CCCAACTATCCCTATTAATCATTACTCTAGCCCTAGAAACCAACGAAAGTAGGATTAAAGTCCTATCTCATTATCCCATGCTAATATATTCAAAGACTAAGTTACGCCTGCTTTGAACACTCTAATTTCTTCACAGTAAACGATTCAAAATACTTTTACCCCAAAAACTGAAAGTTAATGGGAGTATATTTGAAAAGAAGGAAATAAGATATTAGTTTAACCGAAATTGGTAAACTTTAATTTCTTATTATCCGAAATTCAACTACGAGCTTAGATCGGAAGAGCGTCGTGTAGGGAAAGA
+
CCCCCGGGGGGGGFGGGGGGGGGGGGGGGGGGGGGGGGGGGGGGGGGGGGGGGGGGGGGGGGGGGGGGGGGGGGGGGGGGGGGGGGGGGGFFGGGGGGGGGGGGFGGGGGGGGFGGFGGFFGGFFGGGGGGGGFGGGGGFGGEGGGFGGCFFGGGGGGGEDGGGCGGGGGCFGGGGGGGCFFGGGDGGGGGGGGGGGGGB@DFFGGFGGGGFFGG@FFFFF8>B>?5<AFEFFFEDCAFEFF7C?>*<EGFFCC>5@5;06ACEFFA2))-:CBEFF>=E@>3)59B(((/2)96884F@;
@M03152:184:000000000-AWYW1:1:2107:17133:13496 2:N:0:TCTACTCTATACCTGT
CCCAACTATCCCTATTAATCATTACTAAGACCCTAGAAACCAACGAAATCAGGATCCCAGTCCTGTTCCATTATCCCATGCTGAAGTATTCAAGGCTCGATTGCCTGCTTTGAACACTCTAATTTGCTCAAAGTAAAAGAGTAGGAACCCCAGTCATAGTATCCAGAGTTGCCCCCAGAAAGTACTACAACCTTTGACCGCCACCCAGTTAAGGACAGCGGTGAGTATCCTACAGTGGGGCGTGACCCAAACGGTACAGACCATGACGGCCGACCAGCCTGAGCGCACGCCGAAATTCAAA
+
CCCCCGGGGGGGGGGGGGGGGGGGGGGGGGGGGGGGGGGGGGGGGGGGGGGGGGGGGGGGGGGGGGGGGGGGGGGGGGGGGGGGGGGGGGGGGGFGGGGGGGGGGGGGGGFGGGGGGGGGGGGGGGGGGGFFGFGGGGGGGGGGGGGGGGGGGGGGGFGFGGGFGGGGGGGGCGGGGDGEFGGGGAGGG?FGCGFFGFFBGDGFGDFGFGGGFF:AAFA?*3)8C>@6=BEFFFB@FFFFFB?@F>EFDGF;@C),.)9C;133.7;?9>(-,,(7?F?)202/12(19>()71))26D))
@M03152:184:000000000-AWYW1:1:2107:21012:13520 2:N:0:TCTACTCTATACCTGT
CCCAACTATCCCTATTAATCATTACGGTGATCCTAGAAACCAACAAAATAGAATCATGCCGTCCTATTTTATTATTCCATGCTAATGTATTCAAGCAAAATGCCTGCTTTAAACACTCTAATTTTTTCAAAGTAAAGGTCCTGGTTCCCCGCGACACCCAATTAAGGGCATCGCGGTTCTCCAGAAGGTGAGAAATTGACTACACCAGTTCATACTCCTTAAGGCACGACCGATGTGTCAATCCCGAAATTCAACTACGAGCTTAGATCGGAAGAGCGTCGTGCAGGGAATGGACAGGAAT
+
CACCCFCGGFGGGGFEFGGGGGFEFDGGGGGGGGGGGGGGGGDFDFF@FFFGGGFGGGCFGGGGGGFGFFFGGGFGGGFDFFFGDFDEFGFCFGFGGGGFGGGFGF8AEFFFFGG,EFFGGGFGF<FGG<EECFDFFA@ECDGGGGFGFFE@FGGEGFCFG?FDFGGGGGGGGGDE>C6EEGCDF=F8@?EBFGGGDDGF7C+;9+0?:=C9;=D+*;A?;AEE=FDADFAFD:>8:C+9:48@4)3>9<F?6++163348,:=>;;))40609032>95()-)(-,72,()/.)9>(*.)
@M03152:184:000000000-AWYW1:1:2107:5460:13576 2:N:0:TCTACTCTATACCTGT
CCCAACTATCCCTATTAATCATTACTTCGGTCCTAGAAACCAACAAAATAGAACCAAAGTCCTATTCTATTATTCCATGCTAATGTATTCAAGCGTAAGCCTGCTTTAAACACTCTAATTTTTTCAAAGTAAAAGTCCTGGATCCCCAACGCACTCAATTAAGAGCACGCTGGTTCCCCAGAAGGAAAGACCCAACCAGAGCAGTGCTTACCCTGCGGCAAGACCACCCAGCCAGGCCCGAAATTCAACTACGAGCTTAGATCGGAAGATCGTCGTGTAGGGAAAGAAGAGTAATGTGTAA
+
CCCCCGGGFGGGGGGGGGGGGGGGGGGGGEGGGGCGGGGGCFGGGGGGGGGGGGGGGGGFAEGFGFFGGFGFGGGGGGGGGGGGGGGFGGGCFCFFGGG9F<FFGGGGGFGGGGFFGGGGGGGGGGFFGGGGGGFGFGFAFGGFGFGG>EGGGGGGGGGGGG8==FGGGGG>CDGGGFFF>FG?EGFFFCDE?FFGECD6@FGFEG<CDF?9AF9:?>AFDFBF);BF=FFFFF=DF4?>E=B(1A3AEDFE;DA::()/)).48;79;)):3<>><74=7)()4(14(511*-*1*)0))
@M03152:184:000000000-AWYW1:1:2107:6605:13625 2:N:0:TCTACTCTATACCTGT
CCCAACTATCCCTATTAATCATTACGGCGATTCTAGAAACCAACAAAATAGAACCGCACGTCCTATTTTATTATTCCATGCTAATGTATTCGGGCGTAAGCCTGCTTTGAACACTCTAATTTTTTCAAAGTAAAAATCATGGTTCCCGAGCACACCCAGTAAATAGCATGGCCGTTCACCACGAGGTAAGCCTCCACCGCTCCAGTACACACCCATAGGGCGGACCGGGCGGCAAAGGCCGAAATTCAACTACGAACTTAGATCGGACGATCGCGGTGTAGGGAAAGAAAAGGTTAGTGTA
+
A<@-@CE<ECFCEEFDCFFCEFFGGGD>EE@F,E,FCF9DCF,B<<EDFGGGGFFECFGCECEGFD,FFGFFEGGGGC@@DCFGGGG<D<F,C+>@C7:?FBD,=,CFG9,=FC<AF?5<<9FGGCF9E9EFF9ADEE9,@AEEEFEF++++,,A6C68=@:D,6,@B:,@E,@@@?6;,@8@+1:*,@@FFD>C>C;:B;>D6=2=CC>DDBGF4A6);2).6,8(.(045;)(9*770)(034/46<F6:75)()..7))))-4:>1((.-((--)(*)93?0<?0((,0).*1*.:)-
@M03152:184:000000000-AWYW1:1:2107:23771:13625 2:N:0:TCTACTCTATACCTGT
CCCAACTATCCCTATTAATCATTACGTCAATCCTAGAAACCAACAAAATAAGATCGAACGTCCTATTTCATTATTCCATGCTAATGTATTCAAGCGTTAGCCTGCTTTAAACACTCTAATTTTTTCAAAGTAACAGTCCAAATTCCCCGCAACACCAAATTAATGGCATTACGGTTCATAAGGAAGGAGGAATCAGTGAGATCAGTACATACCGGAGGCATGACCAACCTACTAACCCCGAAATTCAACTACGAGCTTAGATCGGAAGAGCGTCGTGTAGGGAAAGAACAGGTATGAGGAG
+
CCCCCGGGGGGGGGGGGGGGGGGGGGGGGGGGGGGGGGGGGGGGGGGGGGGGGGGGGFFGGGGGGGGGGGGGGGGGGGGGGGGGGGGGGGGGGGGGGGGGGGGGGGGGGGGGGGGGGGGGGGGGGGGGGGGGGGGGGGGGGGGGGGGGGGGGGGGGGGGGGGGGGGGGGGGFGGGGGGGGGGGGDGG:FGGGGDFGGGGFFGGDEEFGGGGDFGG>EE5BFFCCCFBADFEAAFFGFADFEF5@A=CFFC6>2CD;A@C@FFEF@FFFFFFFF@6;F)4FA)3F23:212()1:*)*)2)(
@M03152:184:000000000-AWYW1:1:2107:18256:13712 2:N:0:TCTACTCTATACCTGT
CCCAACTATCCCTATTAATCATTACTTCGGTCCTAGAAACCAACAAAATAAGACCAAAGTCCTATTCCATTATTCCATGCTAATGTATTCAAGCGAAACTGCCTGCTTTGAACACTCTAATTTTTTCAAAGTAAATGTCTCGAGTACAATGATTCCCGCAAACCCAGTAAAGGGCACAGGTTGTCTTCGAGAAACCAGATTTGAGCCCCGCCTGCAGTACCGCCCCATCACCAAAAAGCTTTCGCCCCTCAGCTGGGTTTCAGACCGCAAAGCTTTGATAAAAGGCCCCGAACTTCAACTA
+
CCCCCGGGGGGGGGGGGGGGGGGGGGGGGGGGGGGGGGGGGGGGGGGGGGGGGGGGGGGGGGGGGGGGAFGGGGGGGGGGFGGGGGGGGFGGGGGGGGGGGGGGGFGGFGGFCFADFFGGGGGGGGGGGFGGGGFGGEFBFFGGGGGGCFGGGGGGGGGGGEGCEEGFGGGGDG6DCFGGGGGGGGGGFGGGGGGGGGGFGGGFGGFCCDG65F>>>FFF655@BFFFD6B>FFDGC4;38?8>EE@B;<:1=+6=DD?(13))/61:@>(((.442646<?)1(8?BFFFD).0*:)*6(
@M03152:184:000000000-AWYW1:1:2107:26186:13738 2:N:0:TCTACTCTATACCTGT
CCCAACTATCCCTATTAATCATTACGTCGATCCTAGAAACCAACAAAATAGAATCAAACGTCCTATTCCGTTATTCCATGCTAATGTATTCAAGCGTGAGCCTGCTTTAAACACTCTAATTTTTTCAAAGTAACAGTCCTGATTCCCTAAAACACCAAATTAATGGCATTATAGTTCGTCAGAAAGGAGAAACCGATTATACCAGTACGTACAATAGCACGACCAGTAAGCCGGTCACGAAATTCAACTACGAGCTTAGATCGGAAGAGCGTCGTGTAGGGAAAGAAAAGGTAGGTGTAGA
+
CCCCCGGGGGGGGGGGGGGGGGGGGGGGGGGGGGGGGGGGGGGGGGGGGGGGGGGGGGGGGGGGGGGGGGGGGGGGGGGGGGGGGGGGGGGGGGGGGGGGGGGGGGGGGGGGGGGGGGGGGGGGGGGGGGGGGGGGFGGGGGGGGFGGGFGGGGGGGGGGGGGGGGGGGGGGGGGGGDGGGEGGGGGGGGGGGDGEGDGFGG7D=ACDCFGGFGGF7AFFAEF5=?CB*B3*99)9*;?@EFFFFFEF?GFD9*816));<<<8676@@;132>0<(56FBF:51:<((((**.)**)2.)
@M03152:184:000000000-AWYW1:1:2107:7110:13787 2:N:0:TCTACTCTATACCTGT
CCCAACTATCCCTATTAATCATTACTTCGGTCCTAGAAACCAACAAAATAAGACCAAAGTCCTATTCCATTATTCCATGCTAATGTATTCAAGCGAAACTGCCTGCTTTGAACACTCTAATTTTTTCAAAGTAAATGTCTCGAGTACAATGATTCCCGCAAACCCAGTAAAGGGCACAGGTTGTCTTCGAGAAACCAGATTTGAGCCCCGCCTGCAGTACCGCCCCATCACCAAAAAGCTTTCGCCCCTCAGCTGGGTTTCAGCCCGCAACGCTTTGATAAAAGGCCCCGAACTTCAACTA
+
CCCCCGGGGGGGGGGGGGGFFGGGGGGGGGGGGGDGEDGGGGGGGGGGGGGGGGGGGGGGGGGGGGGGGGGGGGGGGGGGFGEGFFGGFFGGGGGGGGGGGFGGGFFCFGCFGCFAFFF9E<EFG:=EEEGFGGGGGFGFGGGGEEFGGGGGGGFAEGGDGD8@EGFFFFGE9+=F+>D=FGGCDAFFCECD6FGGGGF?FFD?D8?DGDDG>CD>FFFFF>A)7*/9:A=FFF>FF46>FEFFFDFF(/5(6C;1=(/;C<E)(,49>((4((-()9)4<65@(402((4>)4BB><G9(
@M03152:184:000000000-AWYW1:1:2107:11602:13802 2:N:0:TCTACTCTATACCTGT
CCCAACTATCCCTATTAATCATTACTTCGGTCCTAGAAACCAACAAAATAGAACCAAAGTCCTATTCTATTATTCCATGCTAATGTATTCAAGCGTAAGCCTGCTTTAAACACTCTAATTTTTTCAAAGTAAAAGTCCTGGATCCCCGACGCACTCAGTTAAGAGCACGCCGGCTCCCCAGAAGGAAAGACCCGACCAGAGCAGTGCTTACCTTGCGGCAAGACCACCCAGCCAGGCCCGAAATTCAACTACGAGCTTAGATCGGAAGCGCGTCGTGTAGGGAAAGAAACGGCAAGGGTAG
+
CCCCCGGGFGGGGGGGGFGGFGFGGGGCGGGFGGFGGGGGGGCGGGGFFGFFGGGGCFGDFGGGGGCCFFGGGFGGFCFGGGGGGEEE9FGGAFDFEGGGGGCFFEF9FCFGGGGGFEGG?FGGFGGGGGFGGF9CECGFGG,A=EFCEEEEFGGGGFFCFDFFGGGGGGF68C+@CGGGGFG8?FG@:CF8:CDGG>GFGGGFECF+=>CF6:@49545?;:B2A(??FFF>4(*2:5>A0>@F+9+6:A@6D)4),4<A>F<(,,4((41371(40,93>0)4:3(2(())())*(0((
@M03152:184:000000000-AWYW1:1:2107:13806:13831 2:N:0:TCTACTCTATACCTGT
CCCAACTATCCCTATTAATCATTACTTCGGTCCTAGAAACCAACAAAATAGAACCAAAGTCCTATTCTATTATTCCATGCTAATGTATTCAAGCGTAAGCCTGCTTTAAACACTCTAATTTTTTCAAAGTAAAAGTCCTGGATCCCCAACGCACTCAGTTAAGAGCACGCTGGTTCCCCAGAAGGAAAGACCCGACCAGAGCAGTGCTTACCTTTCGGCAAGACCACCCAGCCAGGCCCGAAATTCAACTACGAGCTTAGATCGGAAGAGCGTCGTGTAGGGAAAGAACAGGTATTGTTCG
+
CCCCCGGGGGGGGGGGGGGGDGGGGGGGGGGGGGGGGGGGGGGGGGGGGGGGGGCFGGGGGGCGGGGGFFGGGGGGGGGGGGGGGGGGGGGGGGGGGGGGGGCFEGGAFFAG8FFGGGGGGGGG,FFGGGGGGGEGF;EBCFGGDFCEE+CCEGGGCDFGGFGCCFGGEEGEDGEGG?8ECFFD8EGGGGGDFGGEGGF0AC?FCFAGGFD+9CCAB>DE55=D2A>?5A=>*4>C4)?9D(:6A+1AC7AEDD32:;4@E?5;1<;93334,(424),9<52)4:33.8:)*)*/2)*)-
@M03152:184:000000000-AWYW1:1:2107:17899:13848 2:N:0:TCTACTCTATACCTGT
CCCAACTATCCCTATTAATCATTACTTTAGCCCTAGAAACCAACGAAAGTAGAACTAAAGTCCTATTTCATTATCCCATGCTAATATATTCAAAAGCTAAGTTACGCCTGCTTTGAACACTCTAATTTCTTCACAGTAAAAGATTTGAAACATTTTGATCCTTAATAAATTAAGGAAATGTTTTCAAAAAGAAGGAAATGAGAATTAGATACATATCATAAGATAGACCTTAAATTCTCATTAATCCGAAATTCAACTACGAGCTTAGATCGGAAGAGCGTCGTGTAGGGAAAGAACAGTA
+
CCCCCGGGGGGGGGGGGGGGGGGGGGGGGGGGGGGGGGGGGGGGGGGGGGGGGGGGGGGGGGGGGGGGGGGGGGGGGGGGGGGGGGGGGGGGGGGGGGGGGGGGGGGGGGGGGGGGGGGDGGGGGGGGGGGGGFFGGGGGGGGGGGFGGGGGGGGGGGGGGGGGFGGGGGGGGGGGGGGFGGGGGGGGGGCGF8?DFDFFFFGFGGFGGGGGFCFFFF?DDDDDE5DDDF5DFFEF?D?BFEFEFCCAAGFBEDCFA@CC==A=5=AEC<AB2>@A=FB;2:9A5B=C32=A;3FFF@C))
@M03152:184:000000000-AWYW1:1:2107:15795:13894 2:N:0:TCTACTCTATACCTGT
CCCAACTATCCCTATTAATCATTACGGCGACTCTAGAAACCAACAAAATAGAACCGCACGTCCTATTTTATTATGCCATGCTAATGTATTCGGGCGTAGGCCTGCTTTGAACACTCTAATTTTCTCAAGGTAAAAGTCTTGGTTCCCCGACACACCCAGTGAAGGGCATGCCGGCTCACCAAGAGGTAGAACCCGGTCCAGCAGTACACACCGTGAAGGCGGACCACCGTACCAGGTCCGAAATTCAACTACGAGCTTAGATCGGAAGAGCGTCGTGTAGGGAAAGAAAAGGTAGGTGTAG
+
CCCCCGGGGGGGGGGGGGGGGGGGGGGGGGGGGGGGGGGGGGGGGGGGGGGGGGGGGGGGGGGGGGGGGGGGGGGGGGGGGGGGGGGGGGGGGGGEGGGGGGGGGGGGGGGGGGGGGGGGGGGGGGGGGGGGGGGGGGGGGGGGGGGGGGGGGCGGGFGGG8DAFGGGGGGGGGGGGGGGGFFGGFFFDGGGGDGE>DG4FGFFFGFGF=DD>=F>58AFD:4>15;DFA?F:44*9FFFFFF?FFA8A>),4*.(>7)8><9:<B02::?;4?9,47:FA>7F6:B(((.>6<*7:8*3)
@M03152:184:000000000-AWYW1:1:2107:10538:13914 2:N:0:TCTACTCTATACCTGT
CCCAACTATCCCTATTAATCATTACTTCAGCCAAGCGAAACCAACGAAACAAGACCGAAGTCGTATTCCATTATCCCATGCTAACGTATTCGGAGGCGAGTTACGCCTGCTTTGAACACTCTAATTTCCTCAAAGTAAACGATCCTAGCGGTTGATTCCCCACCCTCGCGGATGAGGACCGTTAGGAACATAGGAGGCCAGCAACCCGCTCCCCGAAGGGGCGGATTACTAAGGACCTTCCGAAATTCAACTACGAGCTTAGATCGGAAGAGCGTCGGGTAGGGAAAGAAAAGGGAGTGGG
+
CCCCCGGGGGGGGGGGGGGGGGGGGGGGFGGGGFGGGGGGGGGGGGGGGGGGGFGGGGGGGGGGGGGGFFEGGGGFGGGGGGGGGGGGGGGGGGGGGGGGGGGGGDGFGGGGGGGFGGGGGGGFGGGFGGGGDGGGEEGGGGGGGGGGGGGGGE<FFFDGGGGGGGGEGGGGGDGCGGG>E>EEEFGGFGFC9FGGDD5AF<FFC4ADGDGGFGDFFFFEEF>FFE2?A?A=;))*7>=:FBDFD4<6>DF<7<30>9(4A?A<286B03<7<92:7)(.,)8)(4(.,(1)0())1-2((
@M03152:184:000000000-AWYW1:1:2107:4823:13990 2:N:0:TCTACTCTATACCTGT
CCCAACTATCCCTATTAATCATTACGTCGATCCTAGAAACCAACAAAATAGAATCAAACGTCCTATTTCATTATTCCATGCTAATGTATTCAAGCGAAAGCCTGCTTTAAACACTCTAATTTTTTCAAAGTAACAGTCCTGATTCCCCACGACATCAAATAAATGACATCATGGTTCTTCAGAAGGGAGAAATCAATAATAACAGTACATACCTAAGCATGACCAATATATTGATCCCGAAATTAAACTACGCGCTTAGATCGGAAGAGCGTCGTGAAGGGAATGAACAGGTATTTTTAGA
+
CCCCCGGG9AFFGFGGGGGGGGGGGGGGGGGGGGGGGGGGGGGGGGGGGGGGGFGFEGFGCFGGGGGGAEFGGGGGFGGGGCFGGGGFGGFGGGGGDGGEFCFGGGG9FGBAFGGGGGCEGEDFFGGGE<FCGFGFG9EFGGGGEBEGGGGGGG:DF9EDGGFCFGEGGFGGGG=D8F8EFGG9DGE8@>EDGFFGGGGFA+2:@FFGGGGG?FGFA68<?AE8CA8F5FEFFFFGCC*:9@FE*17B<+9))2:2?@.98C=2;<6118(619(,(29A;FF))):).((*9)**0)7()
@M03152:184:000000000-AWYW1:1:2107:10510:14004 2:N:0:TCTACTCTATACCTGT
CCCAACTATCCCTATTAATCATTACGTCGATCTTAGAAACCAACAAAATAAGATCAAACGTCCTATTTCATTATTCCATGCTAATGTATTCAAGCGAATGCCTGCTTTAAACACTCTAATTTTTTCAAAGTAACAGTCCTGATTTCCCACGACACCAAATTAATGACATCGTGGTTCGTCAGAAGGGAGAAACCGACAGGGCCAGTACACACCAGAGGCGCGACCGACCCGTCGATCCCGAATTCAACTACGAGCTTAGATCGGACGAGCGTCGTGTAGGGAAAGAAAAGGTAACTGTAGG
+
CCCCCGGGGGGGGGGGGGGGGGGGGGGGGGGGGGGGGGGGGGGGGGGGGGGGGGGGGGFGFGGGGGGGGGGGGGGGGGGGGGGGGGGGGGGGGGGGGGGGGGGGGGGGGGGGGFGGGGGGGFGFGGGFGCEFGGGGGFFGGGGGGGGGGGGGGGGGGGFGGGGGGGGEDGEGGGGGGGGGGGGFGGGGGGGGFFGGGGGFGGDBGGFDF>FG>5*;FFD?BE@@FFFFBDFA3=9<FBFFFF>?FFFFBF:?<5>9@F2529?0?((2(46404(44>4*4?()(4((((49*)*00)*-)
@M03152:184:000000000-AWYW1:1:2107:11078:14038 2:N:0:TCTACTCTATACCTGT
CCCAACTATCCCTATTAATCATTACTGATATCCTAGAAACCAACGAAATCAGGACACCAGTCCTGTTCCATTATCCCATGCTGAAGTATTCAAGGCTCGATTGCCTGCTTTGAACACTCTAATTTGCTCAAAGTAAAAGAGTAGGAACCCCAGAGATATGCACAGAGTTGCCCCCATACACACCCCCTTTGACCGCCACCCAGTTAAGGACAGCGGGCAGTATCCTACAGTGGGGCGTGACCCGAACGGTACAGACCTCGCCGGCCGACCAGACCGAGCGCACCCCGAAAACCAAGTACGC
+
CCCCCGGGGGFEGGGGGGGGFGGGFFGGGGGGGGGGGGGGGGFGEFGGGGGGGGGGGGFGGFEGEFFFF@EGFFG9FGGFFGDFGGGEGGGGGGGGGGGC,BDEFFFFFFFEE<<FEGGFGFGFCFFGFFGFFGEFEFGCFAAEG9EADEGGGFG8E,EAFEDDE8=EFGFA,=@EEF8=DFEG>E6F,=3DFEG>EGGFGGF6;<+?7+;CFFD***39A+96EF4;49;BFF9?788(:7835>>F;*)(12+.0.)-((,-24,(3(12222((.30()()(-4((-().(5)*)2((
@M03152:184:000000000-AWYW1:1:2107:14951:14098 2:N:0:TCTACTCTATACCTGT
CCCAACTATCCCTATTAATCATTACGGCGACTCTAGAAACCAACAAAGTAGAACCGCGCGTCCTATTTTATTATTCCATGCTAATGTATTCAGGCATAGGCCTGCTTTGAACACTCTAATTTTCTCAAGGTAAAGGTCCTGGTTCCCCGACGCACACCAACAAAGGGCACGCCGGCTCACCAAGAGGTAAGGCCCGCCCAGACAGTACGTGCCGTTAGGCAGACCGCCCGGCCAGGCCCGAAATTCAACTACGAGCTTAGATCGGAAGAGCGTCGTGTAGGGAAAGAACAGGGAAGTGTAG
+
CCCCCGGGGGGGGGGGGGGGGGGGGGGGGGGGGGGGGGGGGGGGGGGGGGGGGGGGGGGGGEGGGGGGGGGGGGGGGGGGGGGGGGGGGGGGGGGGGGGGGGGGGGGGGGGGGGGGGGGGGGGGGGGGDEEFGGFGGGGGGGEGGGGGCGGGGGGGGGGGGGGCFFEGDEGC?CCEE5CGGG5CCFGFFDDGGGGGGG50A*9?6CFGCCCC5CC>>B44/5((6>>E;E>E>><C*589:6B0=*)9>C??:*)3)5:4)62321:0.239239(471B7>8;10(4,(())()0*.*.)
@M03152:184:000000000-AWYW1:1:2107:21084:14140 2:N:0:TCTACTCTATACCTGT
CCCAACTATCCCTATTAATCATTACGGCGGTCCTAGAAACCAACAAAATAGAACCGCACGTCCTATTCTATTATTCCATGCTAATGTATTCGAGCATATGCCTGCTTTGAACACTCTAATTTTTTCAAAGTAAAAGTCCTGGTTCCCCAGCACACCCAGTAAAGGGCATGAGGTTAGCCAGAAGGAAAGATCCGGCCGAACCAGTGCACGCGGTGAGGCGGACCGGTCAGCCAGACCCGAAATTCAACTACGAGCTTAGATCGGAAGAGCGTCGTGTAGGGAAAGAACAGGTCTGTGTAGG
+
CCCCCGGGGGGGGGGGGGGGGGGGGGGGGGGGGGGGGGGGGGGGGGGGGGGGGGGGGGGGGFGGGGGGGGGGGGGGGGGGGGDGGGGGGGGGGDFGGGGGGGGGGFGGGGGGFGGGGFFGGGGGGGFFGGGGGAFGGFGGGFGGGGGFFGGGGGGGGFGGGGGGG6CFGGFGGGGGGFGGFGGGGGGG?CDCF:EGGGGEGGGFGGFFFGGDBGGFFFFFFE(,7:3:,<?FFF?GC@51B9FFFFAFB4??67:>FFFF44(((,4(4?>9?921()-*2)4447B:(.(0).7**.*--
@M03152:184:000000000-AWYW1:1:2107:18523:14150 2:N:0:TCTACTCTATACCTGT
CCCAACTATCCCTATTAATCATTGCTTCGGATTCTGAAAACCAACAAAATAGAACTGAAGCCCTATTTCATTATTCCATGCTAATGTATTCAAGCGTACGCTTGCTTTAAACACTCTAATTTTTTCAAAGTAAACGTCCTGGTTCGGCCGCCGAGCCCAGTTAAGGGCCGACGTTCCCCCAGAAAGAGGTGGTCCGAAAACCGGCAGTACAGACCTTGCGGCCGACCGCCGTTGGGCAACCGAAATTCAACTACGAGCTTAGATCGGAAGAGCGTCGGGGAGGGAAAGAACAGGCAGGGAG
+
CCCCCGGGGGGGGGGGGGGGGGGGGGGGGGGGGGGGGGGGGGGGGGGGGGGGGGGGGGGGGGGGDGGGGGGGGGGGGGGGGGGGGGGGGGGGGGGGGGGGGGGGGGGGGGGGGGGGGGGGFGGGGGGGGGFGGGGGGFGGGGGGGGGGGEGEFEGGDGFGEFFGGCFGGGDGGEFGGGGGGGFFGFGG>DFG:DGGGGGFGGGFGDD<D8C=AEFFFAA>55>F>B>59@>>;B?<F4)4)7B9@>A45:@A?C5,79B(64<4<<?:(-(4(7;13)4)4@670:?B2(.5?())*-7((
@M03152:184:000000000-AWYW1:1:2107:15315:14165 2:N:0:TCTACTCTATACCTGT
CCCAACTATCCCTATTAATCATTACTTCGGTCCTAGAAACCAACAAAATAGAACCAAAGTCCTATTCTATTATTCCATGCTAATGTATTCAAGCGTAAGCCTGCTTTAAACACTCTAATTTTTTCAAAGTAAAAGTCCTGGATCCCCAACGCACTCAATTAAGAGCACGCTGGTTCCCCAGAAGGAAAGACCCAACCAGAGCAGTGCTTACCTTGCGGCAAGACCACCCAGCCAGGCCCGAAATTCAACTACGAGCTTAGATCGGAAGAGCGTCGTGTAGGGAAAGAAACGGTAGGTGTAG
+
CCCCCGGGGGGGGGGGGGGGGGGGGGGGGGGGGGGGGGGGGGGGGGGGGGGGGGGGGGGGGGGGGGGGDGGGGGGGGGGGGGGGGGGGGGGGGGGGGGGGGGGGGGGDGGGGGGGGGGGGGGGGGGGGGFGGGGGGGGFFFGGGFGFGGG7CGGGGGGGGGGGAFGFGGGGGGGGGGGGGGGGGGFGFGGGDEFGGGGGFG?FFGFFF?CF?FCFAEDF>?CDF@A=BFFFFFFFFF4BB:=62+1)AEGF@@GD9B@<EFE?1<;(,6;(7(364?>2?AB(7:0:(.(())-)0*5:.)
@M03152:184:000000000-AWYW1:1:2107:7788:14175 2:N:0:TCTACTCTATACCTGT
CCCAACTATCCCTATTAATCATTACATCGATCCTAGAAACCAACAAAATAGAATCGGATGTCCTATTTCATTATTCCATGCTAATGTATTCAAGCGTGAGCCTGCTTTAAACACTCTAATTTTTTCAAGGTAACAGTCCTAATTCCCCGTAACACCAAATTAATGGCATTACGGTTCTTTAGAAGGTGAGAAATCAATGATAACAGTGCATACCAACGGCATGACCGAAATATTGATCCCGAAATTCAACTACCAGCTTAGATCGGAAGAGCGTCGGGCAGGGAAAGAACAGGTAGAGATA
+
CCCCCGGGGGGGGGGGGGGGGGGGGGGGGGGEGGGGGFFGGFGGGGGGFFGGGGGGGGGGFFGGAFGGGFGGGGGGGGGGGGGGGGGGGGGGGGFCBGGGGGGGGGGGGCFGFGGGGGFGGGGGGGGGFGFGGGGGGGGGGGGFGGGGEEGGGGGDGGGGGGFAFFGGGGGCFDFGCCFFGC=A8DCFGFGGGGAFGGGFGGGFGGFGF9DGFGGFF555@9)8@CAEFFFFFF5C+=FF49?9*:6B?FFE)*))))8;3>EF==(:>F1(,.;@()(0;@05:1,8?(:47)99*)*))
@M03152:184:000000000-AWYW1:1:2107:12402:14245 2:N:0:TCTACTCTATACCTGT
CCCAACTATCCCTATTAATCATTACTAAGACCCTAGAAACCAACGAAATCAGGGTCCCAGTCCTGTTCCATTATCCCATGCTGAAGTATTCAAGGCTCGATTGCCTGCTTTGAACACTCTAATTTGCTCAAAGTAAAAGAGTAGGAACCCCAGCGGTAATAAAGGATCCAGAGTTGCCCCCAGACGGCCTTTACTACAACCTTTGACCGCCACCCAGTTAAGGACAGCGGTGAGTATCCTACAGTGGGGCGTGACCCAAACGGTACAGACCATGACGGCCGACCAGCCTGAGCGCACGCCG
+
CCCCCGGGGGGGGGGGGGGGGGGGGGGGGGGGGGGGGGGGGGGGGGGGGGGGGGGGGGGGGGGGGGGGGGGGGGGGGGGGGGGGGGGGGGGGGGGGGGGGGGGGGGGGGGGGGGGGGGGGGGGGGGGDFFFGFFFFGGGGGFFGGGGFEGGGGGGGGDGGGGGGGG?FFGGFDGGFG@DFEGGGGGGGGGGGGGGGGGGFGGFFCFFGGGCDFGCCFAFFFFFFDFFFABAE>F4@+B6*==A:FCBFBC>99DF9A;;@?DDF??BAF13??FFB?BF<>@(<>B<?(((0/37>)4D6(
@M03152:184:000000000-AWYW1:1:2107:25433:14261 2:N:0:TCTACTCTATACCTGT
CCCAACTATCCCTATTAATCATTACGTCGATCCTAGGAACCAACAAAATAGAATCAAACGTCCTATTTCATTATTCCATGCTAATGTATTCAAGCGTATGCCTGCTTTAAACACTCTAATTTTTTCAAAGTAACAGTCCTGATTCCCCAAGACACCAAATTAATGACATCAAGGTTCTTCAGAAGGGAGAAACCAATAATACCAGTACGTACCGAGGCACGACCAACAAATTGGTCCCGAAATTCAACTACGAGCTTAGATCGGAAGAGCGTCGTGTAGGGAAAGAAAAGGTAGAGGGAAA
+
BCCCCGFGDGGGGEGGCFGGGGGGGGEFEDGGGGFGGGGGGFGGFGGFGEGGGGGGFFF@EFGGGGGGG9FGAAEGGGFG@FGGGDFGGGG9FGGGCGG?DFDFFFGGFB??,AFFFFFGGGGFGFFGFAB,FFGGG9EGGCFGGGGFF7=EFFFDCF,@EGGGD;FFGGGGFE2@FGFGGGDECFCDE>8DFGGGGCFFGG+0AFF=8DFFBEC55?BFFB>:@F5*>A6ECFC+949A49;@6BC:@CF@FD;(6>;C?576?7;8@;6.,.(,(82=<)2)38((,((1*)/*0(*((
@M03152:184:000000000-AWYW1:1:2107:5193:14409 2:N:0:TCTACTCTATACCTGT
CCCAACTATCCCTATTAATCATTACTTCGGTCCTAGAAACCAACAAAATAGAACCAAAGTCCTATTCTATTATTCCATGCTAATGTATTCAAGCGTAGGCCGGCTTTAAACACTCTAATTTTTTCAAAGTAAAAGTCCTGGATCCCCTGCGCACTCAATTAAGAGCACGCAGGTTCCCCAGCAGGAAAGACCCGACCAGAGCAGTGCTTACCTTTCGGCAAGACCGCCAAGACAGGTCCGAAATGCAACTACGAGCTATGATCGGAAGAGCGTCGGGTCGGGAAAGAACAAGCAATGCTGG
+
CCCCCGGGFGGGGFGGGG<ECF<CFFGAEG,FFFEFFCFFGCGGGGFFFGAFGGFFFGC<,@FEF<FCC,EFGEFGGDCFEAF<F<EFFGDF9F7CFE,CE++@C:F9FGG<BE@EGG9,C,FGGF9FGFF;CAFACAEFCGC@@EDGF,++4@+,,8>EGADCF88=8EGGGGGG?FCFE,13@+@:FFGFGGEEG61@GCFA,4B+?77CFGCF>>AFB4@=(?2A()(/;A;*0)6(038(+3.+69).6*.(>-)).)6((((((.(((-,(4)(0(5(),4(.(.()0.)**(0)(
@M03152:184:000000000-AWYW1:1:2107:8079:14442 2:N:0:TCTACTCTATACCTGT
CCCAACTATCCCTATTAATCATTACATCAGCCTTAGAAACCAACAAAATAAGACCAACGTCATATTCTATTATCCCATGCTGTAATATTCAATGGCAAGGTTACGCCTGCTTTGAACACTCTAATTTTTTCAAAGTAAAAGATTGGAAGCGGTTGCCCACTATCCAATAATAGGAAGCCCAAATCGAGCCACGCCACAAGGACGAGCTTTGATCTGAAACCCCCGAAATTCAACTACGAGCTTAGATCGGAAGAGCGTCGTGTAGGGAAAGAACAGGTATGTTTAGGACGTGGTGTATGCC
+
CCCCCGGGGGGGGGGGGGGGGGGGGGGGGGGGGGGGGGGGGGGGGGGGGGGGGGGGGGGGGGGGGGGGGGGGGGGGFGGGGGGGGGGGGGGGGGGGGGGGGGGGGGGGGGGGGGDGGGGGGGGGGGGGGGGFGGGGGGGGGGGFFFFFGGGGGGGGGGGG8FGGGGGGFGGGFFGGGFGFDGGFCEGEE+=BGGFEGGEFEGG>ED>DF>FGFF+=BFFFA>@5>EFABFEFFFFGGFFFF2)>FFFF@DFFFFA@F16:9D63>=7@<?<BFF?709698*)*.).).((0)(0)2)2))
@M03152:184:000000000-AWYW1:1:2107:10974:14483 2:N:0:TCTACTCTATACCTGT
CCCAACTATCCCTATTAATCATTACTTCGGTCCTAGAAACCAACAAAATAGAACCAAAGTCCTATTCTATTATTCCATGCTAATGTATTCAAGCGTAAGCCTGCTTTAAACACTCTAATTTTTTCAAAGTAAAAGTCCTGGATCCCCAACGCACTCAATTAAGAGCACGCTGGTTCCCCAGAAGGAAAGACCCAACCAGAGCAGTGCTTACCTTGCGGCAAGACCACCCAGCCAGGCCCGAAATTCAACTACGAGCTTAGATCGGAAGAGCGTCGTGTAGGGAAAGAACAGGGATGTGAAG
+
CCCCCGGGGGGGGGGGGGGGGGGGGGGGGGGGGFGGGGGGGGGGGGGGGGGGGGGGGGGGGGGGGGGGGGGGGGGGGGGGGGGGGGGGGGGGGGGGGGGGGGGGGGGGGGGFGGGGGGGGGGGGGGGGGGGGGGGGGGFGGGGGGGGGGGGGGGGGGGFGGGGGGGGGGGGDGGGGGFDGGGGGGGGFGGGFFGGGGDGFGFGFFF7@DFGDFGDFFFFDFFFBBFFEF>BFFFFGFEEBB9?B6F?FEGFFDCA@B@EFF39=;D?0;@(42(444)(05>1::6:104:7)4))0)*.)
@M03152:184:000000000-AWYW1:1:2107:21947:14564 2:N:0:TCTACTCTATACCTGT
CCCAACTATCCCTATTAATCATTACGGTGATCCTAGAAACCAACAAAATAGAATCATGCCGTCCTATTTTATTATTCCATGCTAATGTATTCAAGCAAAATGCCTGCTTTAAACACTCTAATTTTTTCAAAGTAAAGGTCCTGGTTCCCCGCGACACCCAATTAAGGGCATCGCGGTTCTCCAGAAGGTGAGAAATTGACTACACCAGTTCATACCCCTTAAGGCACGACCGATGTGTCAATCCCGAAATTCAACTACGAGCTTAGATCGGAAGAGCGTAGTGTAGGGAAAGAAGAGGTAA
+
CCCCCGGGGGGGGGGGGGGGGGGGGGGGGGGGGGGGGGGGGGGGGGGGGGGGGGGGGGFGGGGGGGGGGFGGGGGGGGGGGGGGGGGGGGGGGGGGGGGGGGAFGGGGGGGGFGGGGGGGGGGGGGGGGGGFFFGGGGGGGGGGGGGFGGEGGGGGGGGGGGGGFFGDDFGFGGGGGEGGGGGGFEGGGGGGGGGGGGGFCGGFG?FGGGGGFFFFFFF6A+9==F2?9A5)88>?FFF?@)+=;B@B@<+)9C=59=;;;0:1>EE6<:<B-9?00@9)472=A<>?76,)54)02(0.)
@M03152:184:000000000-AWYW1:1:2107:20084:14723 2:N:0:TCTACTCTATACCTGT
CCCAACTATCCCTATTAATCATTACGTCGATCCTAGAAACCAACAAAATAGAATCAAACGTCCTATTTCGTTATTCCATGCTAATGTATTCAAGCGTGAGCCTGCTTTAAACACTCTAATTTTTCAAAGTAACAGTCCTGATTCCCCATGACACCAACTTAATGACACCATGGTTCGTCAGAAGGTAGAAATCAATAATACCAGTACGTACAATAGCACGACCAATAAATTGATCCCGAAATTAAACTACGGGATTAGATCGGAAGAGCGTCGCGTAGGGAAAGAACAGGTACAGTTAGAA
+
CC<CCGCECE@,FDEFCCFAFGGFGGFF6CFFGCCFEEEFG@CFCEGFDFGGGFGD9C@@CFGGGGGFGGGFCCFC,CF<FFDFGGCFGC9@ECGCC@FC<FGGG?,C?<??FFFEGDGGGGCF<AEFGGFAFGGGFCFCA:@FEFFFDD4>F8+8F+@>DED8=DA?FFGF,@,6CGE@CG8DF=DFGGCEFFGFGGA9D?D*7=DD0=+=;=8DAA9B>B>==AC9*<79>+*2*39@B)4*4B:6AC55>*8-/.9@CB2@F9(//9;7((.((0,8()()(4(31()**)1*0)*-.
@M03152:184:000000000-AWYW1:1:2107:5379:14736 2:N:0:TCTACTCTATACCTGT
CCCAACTATCCCTATTAATCATTACGTCGATCCTAGAAACCAACAAAATAGAATCAAACGTCCTATTTCGTTATTCCATGCTAATGTATTCAAGCGTGAGCCTGCTTTAAACACTCTAATTTTTTCAAAGTAACAGTCCTGATTCCCCAAGACACCAAATTAATGACATCATGGTTCGCCAGAAGGTAGAAATCAATAATACCAGTACGTACAATAGCACGACAAATAAATTGATCCCGAAATTCAACTACGAGCTTAGATCGGAAGAGCGTCGTGTAGGGAAAGAACAAGTAATAGTAGA
+
CCCCCGGGGGGGGGGGGGGGGGGGGGGGGGGGGGGGGGGGGGGGGGGGGGGGGGGGFFGGFGGGGGGGGGGGGGGGGGGGGGGGGGGGFGDFGGGGGGG>CCGGGGGGGGGGGGGGGGGGGGGGGGGGGGEDEEGGGGFGGGGGGGGGFCEDEFGGGGGGGGGGGGGCF9AFG?EGGGG6@C?FG,3=EGGGCGF8,DA?:+=DDFFF6FF+@FCFF?8F>>5):A5CEFEFAFC++;*:?AFE6BEFC6A9@4;@6CBFC451<DB1((.,8>123A<4:A?;0343((.1*)***.*))
@M03152:184:000000000-AWYW1:1:2107:27300:14870 2:N:0:TCTACTCTATACCTGT
CCCAACTATCCCTATTAATCATTACTTCGGTCCTAGAAACCAACAAAATAGAACCAAAGTCCTACTTTATTATTCCATGCTAATGTATTCAAGCGAATGCCTGCTTTAAACACTCTAATTTTTTCAAAGTAAAAGTCCTGGTTCCCTGCCGCACTGAGTAAACAACACGACAGCTCACCAGAAGGTGAGACCCGGTCAGGACAGTACATACCCAAAGGCAGACAATCCAACCGAGTCCGAAATTCAACTACGAGCTTAACACGGAAGAGATACGTGTAGGGAACGAACAGATCAGTGTAGA
+
CCCCCGGGGGGGGGGGGGGGGGGGGGGGGGGG7E<EDFGGFGFGGGDCFGGFFFGGGGGGGGGGGFGGGGGGGGGFFGGGGGGGGGGGGGGGGGGGGGGGGGGEGGGGGGGGGGGGFGGGGGGGCC9FCFFGGDAEFGFE8FGGGGF<EFGGGGGGGGC,@F=FGGGEGGGGC8DGGGGGGGGGGG8:DFGGGGDGGGFACGGFGGFGGGFC695CA*0ADFF)7@=*74:9*/:28?AFFFFFCFCACGA((*:7)9).)/((,323(())13;:2)69:4(0(41428(*))/1*)2))
@M03152:184:000000000-AWYW1:1:2107:29402:14903 2:N:0:TCTACTCTATACCTGT
CCCAACTATCCCTATTAATCATTACTTCGGTCCTAGAAACCACCAAAATAGAACCAAATTCCTATTCTATTATTCCATGATAATGTATTCAAGAGTAAGCCTGCTTTAAACACTTTAATTTTTTCAAAGTAAAAGTCCTTGATCTCCAAAGCACTCAGTTAAGTGTATGCTGATTCCCCAGAAGAAAAGACCCCAACAGAGCAGTGCTTACCTTTCGGCAAGACCACACAGCCAGCACCGAAATTCAACTGCGAACTTAGATCGTCAGCTCGACGTGCACGGGAAGAAAAAGTAGAAGTCA
+
<CC-BB,C6C,,C<EFF<F-CEF,CC6E,,86+6E9FF,6F@,6C8<FA,@FCDD8,C,66,,66,6<E,66@FF<E<@,6@CCF@66,9CC,,:69C<@84,<<,95,A,,,,,CF,<9E<?:,,:59C@,,CBE=,,,,49,,9>,9,,9?EFE8,,9,49,4,,,9,,@,2,49,4@6,@,,8,,,==D,+6++0,*,6+*3++++6==9DGFBAD>**:0)*5*1?)6**1***;)9)3)++*41=**0/*:A4*9**167((/)*.((,((()/*/5()((/.(((01.**:)*))
@M03152:184:000000000-AWYW1:1:2107:23452:15017 2:N:0:TCTACTCTATACCTGT
CCCAACTATCCCTATTAATCATTACATCGATCCTAGAAACCAACAAAATAGAATCGGATGTCCTATTTCATTATTCCATGCTAATGTATTCAAGCGTTGGCCTGCTTTAAACACTCTAATTTTTTCAAGGTAACAGTCCTAATTCCCCACAACATCAACCGAATGACATCATGGTTCCTTAGAAGGTGAGGACCAATGGGATCAGTACATACCGAGGGCATGACCGACCCATCGATCCCGAAATTCAACTACGAGCTTAGATCGGAAGAGCGTCGTGTAGGGAAAGAACAGGTATGTATAA
+
CCCCCGGGFGGGGGGGGFGGGGGGGGGGGGGGGGGGGGGGGGGGGGGGGGGGGGGGGGGGGGGGGGGGGGGGGGGGGGGGGGGGGGGGGGGGGGGGGGGGGGGGGGGGGGGGGGGGGGFGGGGGGGGGGGGGGGGGGGGGGGGGGGGGGGGGGGGGGGGGGGGGGGGGGGGGGFGGGGDGGFFEF8DAFCGFGGGGGFGFFD8?GGFGGGFCF>CB>>5?AAEFE5=BADFF>5:DFF4285?BAFFAEFFE;<B@>;C3<<3::170(6@B.:>1()(*4)3>8?7<?BB4*)*90)2.)
@M03152:184:000000000-AWYW1:1:2107:5356:15029 2:N:0:TCTACTCTATACCTGT
CCCAACTATCCCTATTAATCATTACGGCGGTCCTAGAAACCAACAAAATAGAACCGCACGTCCTATTCTATTATTCCATGCTAATGTATTCGAGCATATGCCTGCTTTGAACACTCTAATTTTTTCAAAGTAAAAGTCCTGGTTCCCCAGCACACCCAGTAAAGGGCATGAGGTTAGCCAGAAGGAAAGATCCGGCCGAACCAGTGCACGCGGTGAGGCGGACCGGTCAGCCAGACCCGAAATTCAACTACGAGCTTAGATCGGAAGAGCGTCGTGTCGGGAAAGAACACGTAGTGTGAGA
+
CCCCCGGGGGGGGGGGGGGGGGGGGGGGGDFGGGGGGGFGGGGGGGGGGCFGGGGGGGCGFGGGGGGGGGGGGFGCFAF9CFGGGGGGGGGFFFFGGGGGGGG,,AEFFFGGGGGGFGGGGGGGGGGGGGGGGGGGGFGGGGGGGGGGGGFGGF8EGGGDD,@@9@CFGGG8FGFFGGFGGGG?FFGGGG7@@EGDGGGFGGF45ACGDDCC)*)))6?B>5699:0>37::4:<D7;>BEB>A4B>FAGFB:<319<>A29?F?:9?7004:>(((),04725(,.(4010.(00*)*.)
@M03152:184:000000000-AWYW1:1:2107:10958:15230 2:N:0:TCTACTCTATACCTGT
CCCAACTATCCCTATTAATCATTACATCGATCCTAGAAACCAACAAAATAGAATGCGATGTCCTATTTCATTATTCCATGCTAATGTATTCAAGCGTTAGCCTGCTTTAAACACTCTAATTTTTTCAAGGTAACAGTCCTAATTCCCCACAACATCAAATAAATGACATTATGGTTCCTTAGAAGGTGAGAACCAATATGACCAGTACACACCATCGGCATGACCAATCCATTGATCCCGAAATTCAACTACGAGCTTAGATCGGAAGAGCGTCGTGTAGGGAAAGAACAGGTATGGTTAA
+
CCCCCGGGGGGGGGGGGGGGGGGGGGGGGGGGGGGGGGGGGGGGGGGGGGGGGGGGGGGGGGGGGGGGGGGGGGGGGGGGGGGGGGGGGGGGGGGGGGGGGGGGGGGGGGGGGGGGGGGGGGGGGGGGCFFGGGGGGGGGGFGGGGGGGGGFGGGGGGGGGGGGGGGGGGGGG?FCCFGGGFGGG8DCGCGGGGGGGGGFGFFFGFFGGGGGFGGFBDFFFAEFBFCFBA=FF9AFF8F5?BBBFC?FC@6>>GB2A>CBCEF25>@FFF29>66:DF;F3>;A;0@1(:;););4*)24)
@M03152:184:000000000-AWYW1:1:2107:12511:15254 2:N:0:TCTACTCTATACCTGT
CCCAACTATCCCTATTAATCATTACTTCGGTCCTAGAAACCAACAAAATAGAACCAAAGTCCTATTTTATTATTCCATGCTAATGCATTCAAGCGAATGCCTGCTTTAAACACTCTAATTTTTTCAAAGTAAAAATCCTGGTTCCCTGCCGCGCTGAGTAAACAACACGACAGCTCACCAGAAGGTGAGACCCGGTCAGGACAGTACATAAACAAAGGCAGACCATCCAACCGAGTCCGAAATTCAACTACGAGCTTAGATCGGAAGAGCGTCGTGTAGGGAAAGAACAGGTATGGTGAGA
+
CCCCCGGGGGGGGGGGGGGGGGGGGFGGGDGGGGGGGGGGGGGGGGGGGGGFG,EEGGCE9FD,CFGGGGGFAF<FGGDGGFGGCE@EGCFGFFCC::<@F<9@F9A<FGFG=?FF9ECFFGGGDBFGDEFFGEGF8FF?E=ED,EEE?FEGCE>>FCB=,@=,@6@=8CGDGEFCFF,@?@FDFE8FGCD8FC>:@;E?EGCF9<9CCF+=FGFFF5*;BFBFF>B6;A>5?D@9CFBBEFAE==?66FF?FD>;FEFF5?1;@F@@:(7(,9>B?FA43.858:71((./0.6<*)2,)
@M03152:184:000000000-AWYW1:1:2107:12775:15315 2:N:0:TCTACTCTATACCTGT
CCCAACTATCCCTATTAATCATTACGTCGATCCTAGAAACCAACAAAATAGAATCAAACGTCCTATTTCGTTATTCCATGCTAATGTATTCAAGCGTGAGCCTGCTTTAAACACTCTAATTTTTTCAAAGTAACAGTCCTGATTCCCCATGACACCAAATTAATGACATCATGGTTCGTCAGAAGGTAGGAATCAATAATACCAGTACGTACAATAGCACGACCAATAAATTGATCCCGAAATTCAACTACGAGCTTAGATCGGAAGAGCGTCGTGTAGGGAAAGAAAAGGGAAGTACAGA
+
CCCCCGGGGGGGGGGGGGGGGGGGGGGGGGGGGGGGGGGGGGGGGGGGGGGGGGGGGGGGFGGGGGGGGGGGGGGGGGGGGGGFGGGGGGGGGGGGGGGGGGGGGGGGGGGGGGGGGFGGGGGFGGGGGGGGFGGGGGGGGGGGGGGGGGGGGGGGGGGGFGGGGGFGFGFGGGGGGGGGGGGGGGGGGGFGDGGGGGG?GFGFE8D=>DFDEGGFFBFFDEFBAFFFFFF68A5C765<BBFE6EE6AGF(58?=F>8>7?=D><9D8((,606<;FEFFFFA=;<((.(00(0)*)*))
@M03152:184:000000000-AWYW1:1:2107:11540:15431 2:N:0:TCTACTCTATACCTGT
CCCAACTATCCCTATTAATCATTACGTCGATCCTAGAAACCAACAAAATAGAATCAAACGTCCTATTTCATTATTCCATGCTAATGTATTCAAGCGTATGCCTGCTTTAAACACTCTAATTTTTTCAAAGTAACAGTCCTGATTCCCCAAGACACCAAATTAATGACATCAAGGTTCTTCAGAAGGGAGAAACCAATAATACCAGTACGTACCGAGGCACGACCAACAAATTGGTCCCGAAATTCAACTACGAGCTTAGATCGGAAGAGCGTCGTGTAGGGAAAGAACAGGTATGTGTAGA
+
CCCCCGGGGGGGGGGGGGGGGGGGGGGGGGGGGGGGGGGGGGGGGGGGGGGGGGGGGGGGFGGGGGGGGGGGGGGGGGGGGGGGGGGGGGGGGGGGGGGGGGGGGGGGGGGGGGGGGGCGGGGGGGGGGGGGGGFGGGGGGGGGGGGGGGGGGGGGFEGGGGFGGGGGGGGFCFDDGGGGGGGGGGGGGGGGGGGGGGGBGGFFCFFGDGGG>EC*<*@?>B8>AF>FBAB>FFAFGFFDFBFEAFEFEGFFFG>;AC7;)?<DD;>15;((/1(44):F18:)3320811/8))00-:))
@M03152:184:000000000-AWYW1:1:2107:24261:15493 2:N:0:TCTACTCTATACCTGT
CCCAACTATCCCTATTAATCATTACATCAGCCTTAGAAACCAACAAAATAAGACCAACGTCATATTCTATTATCCCATGCTGTAATATTCAATGGCAAGTTACGCCTGCTTTGAACACTCTAATTTTTTCAAAGTAAATGATTTGTAAGTATTGCTACCTACAAAAGATAGGACGCATCAGCCGAGCCACGCCACGAGGACGAGCTTTGACCGAACGCAGTCCGAAATTCAACTACGAGCTTAGATCGGAAGAGCGTCGTGTAGGGAAAGAACAGGTACGGGTAGAGCGGGGGGGTAGGCG
+
CCCCCGGGGGGGGGGGGGGGGGGGGGGGGGGGGGGGGGGGGGGGGGGGGGGGGGGGGGGGGGGGGGGGGGGGGGGGGGGGGGGGGGGGGGGGGGGGGGGGGGG7@GFGGGGGGGGGGGGGGGEGGGGGGGGGGGGEFFGGGGGGGGGGGGGGGGGGGGGGGGGGG?FGGGGEFDGGECGGGFGGGGEGGGGDCEGGGGGDGGGFGDFFGG:DBGGDF>DDDFFFFBBFEFEAFF@FDFD>B;:<A+7>(58;FG4:56:(42:>BF<?BFF7031137))-)(),))6(((.)()0*-/.3
@M03152:184:000000000-AWYW1:1:2107:4082:15511 2:N:0:TCTACTCTATACCTGT
CCCAACTATCCCTATTAATCATTACTTCGGTCCTAGAAACCAACAAAATAGAACCAAAGTCCTATTCTATTATTCCATGCTAATGTATTCAAGCGTAAGCCTGCTTTAAACACTCTAATTTTTTCAAAGTAAAAGTCCTGGATCCCCAGCGCACTCAATTAAGAGCACGTTGGCTCCCCAGAAGGAAAGACCCGACCAGAGCAGTGCTTACCTTGCGGCAAGACCACCCAGCAAGGCCCGAAATTCAACTACGAGCTTAGATCGGAAGAGCGTCGTGTAGGGACAGAACAGGTAGGTGTAG
+
CCCCCGGGGGGGGGGGGGGGGGGGGGGGGGGGGGGGGGGGGGGGGGGGGGGGGGGGGGGGGGGGGGGGGGGGGGGGGGGGGGGGGGGGGGGGGGGGGGGGGGGGGGGEFGGGGGGGEGGGGGGGGGGGGGGGAFGGGFFAFGGGGGGGGGGGGGCFDGGGGFGFGGFGGGGGGDCFEGG8EG83A8DCD?EFF>EGEGGA?FGFCCFFGGG?FCDABBEFFFFF96@BAFFF)6>?FF4@F(=?=FEF?GAE0DB9E@F@EF5?@FF134?;1:9-1.8FFB?)2:?3(48)0.*02)2))
@M03152:184:000000000-AWYW1:1:2107:2544:15539 2:N:0:TCTACTCTATACCTGT
CCCAACTATCCCTATTAATCATTACGTCGATCCTAGAAACCAACAAAATAGAATCAAACGTCCTATTTCGTTATTCCATGCTAATGTATTCAAGCGTGAGCCTGCTTTAAACACTCTAATTTTTTCAAAGTAACAGTCCTGATTCCCCATGACACCAAATTAATGACATCATGGTTCGTCAGAAGGTAGGAATCAATAATACCAGTACGTACAATAGCACGACCAATAAATTGAACCCGAAATTCAACTATGAGCTTAGATCGGAAGCGCGACGTGGAGGGAAAGAACAGGGATGTGAAAA
+
CBCCCGGGGGGGGGGGFGGGGGGGGEFDGEFGGGGGGGGDGFCFDGGEGGGGGGGGGGFGGFEGDFGGCGGGGFFFGFDAA@FGGFFCFDGGGCGGGGGEF,EFFE,E<FFGGGGGGGGGGGGDGGFFFFFFFEFFGF=BFCF;;EDGFFGG=FGGGGFGGD,EFFEG8=EDFFFGDECEF6EFGGFGF==@,>=DCEAFG2DDG8=+=DD8B;BABFAA?>B)8>);@CEF>8*;?*/:EBFE9+21>D+9*==*/8588*65290(,6((.(.61)489@?F<:701(())()0*)*-)
@M03152:184:000000000-AWYW1:1:2107:12680:15542 2:N:0:TCTACTCTATACCTGT
CCCAACTATCCCTATTAATCATTACTTCGGTCCTAGAAACCAACAAAATGGAACCAAAGTCCTATTTTATTATTCCATGCTAATGTATTCAAGCAACGGCCTGCTTTAAACACTCTAATTTTTTCAAAGTAAAAGTCCTGAACCCCGTGGGCACCCAGTGAAGGGCACCCGCGGTCTTCAGAAGGAAGACGAGCAAAGCCCAGTGCACGCCTTGCGGCGGACCGGGCAGCACACGTCCGAAATTCAACTACGAGCTTAGATCGGAAGAGCGTCGTGTAGGGAAAGAACAGGTATGGGTAGA
+
CCCCCGGGGGGGGGGGGGGGGGGGGGGGGGGGGGGGGGGGGGGGGGGGGGGGGGGGGGGGGGGGGGGGGGGGGGGGGGGGGGGGGGGGGGGGGGGGGGGGGGGGGGGGGGGGGGGGGGGGGGGGGGGGGGGGGGGGGGGFGGGGGGGGGGGGGGGGGGGGGGG?GGGGF>CEEGGGGGGGGGGGGGGGGGGGGGEGFGGAGFCFGFFGGGGFEGFFDEFFFD;B@DFDFE:4;F1*9>@FFBF<?FBFFGFFFDFFF92)-<??B?B::191(42:.54FFF?.(.42((.094))0(23)
@M03152:184:000000000-AWYW1:1:2107:7584:15547 2:N:0:TCTACTCTATACCTGT
CCCAACTATCCCTATTAATCATTACGTCGATCCTAGAAACCAACAAGATAGAGTCAAACGTCCTATTTCGTTATTCCATGCTAATGTATTCAAGCGTGAGCCTGCTTTAAACACTCTAATTTTTTCAAAGTAACAGTCCTGATTCCCCAAGACACCAAATTAATGACATCATGGTTCGTCAGAAGGTAGGAATCAATAATACCAGTACGTACAATAGCATGACCAATAAATTGATCACGAAATTCAACTACGAGCTTAGATCGGAAGAGCGTCGTGTAGGGAAAGAACAGGAATGTAGAAA
+
CCCCCGGGGGGGGGGGGGGGGGGGGGGGGGGGGGGGGGGGGGGGGGGGGGGGGGGGGGGGGGGGGGGGGGFGGGGGGGGGGGGGGGGGGGGGGGGGGGGGGGGGGGGGGGGGGGGGGGGGGGGGGGGGGGGGGGGGGDGGGGGGGGGGGGFGGGGGGGGGGFAE8EGGGGGGGGGFAEGDGGGGGGGGGGGGGGD8EDFFGGGF=DFGCFG6?ECFFFFFA?@EE?8A6>EFFFEG+@>AFDFEFFFFCGFFDD494C=EF?==D=2>DF06699?;;CA<F;A@F@@D;<)2)6/*)*)-
@M03152:184:000000000-AWYW1:1:2107:14095:15601 2:N:0:TCTACTCTATACCTGT
CCCAACTATCCCTATTAATCATTACTTCGGTCCTAGAAACCAACAAAATAGAACCAAAGTCCTATTCTATTATTCCATGCTAATGTATTCAAGCGTAGGCCTGCTTTAAACACTCTAATTTTTTCAAAGTGAAAGTTCTGGCTCCCCAGCGCACTCAATTAAGAGCACACTGGTTCCCCAGAAGGAAAGACCCAACCAGAGCAGTGCTTACCTTGCGGCAAGACCACCCAGCCAGGCCCGAAATTCAACTACGAGCTTAGATCGGAAGAGCGTCGTGTAGGGAAAGAACAGGTATGGGTAA
+
CCCCCGGGGGGGGGGGGGGGGGGGGGGGGGGGGGGGGGGGGGGGGGGGGGGGGGGGGGGGGGGGGGGGGGGGGGGGGGGGGGGGGGGGGGGGGGGGGGGGGGGGGGGGGGGGGGGGGFGGGGGGGGGGGGGGGGGGGFGGGGGGGGGGGGGDFGDGGFGGGGGGGFFGGGGGFGGGGFGGGFGGGGGGGGGGGFFGGGGFGFGFFGFGFFGGFACFFBDA>FDBBFFFFFFFFFBDG>>@FFFFFFEFFCFF(>:956349<320(663(:9>?>1?7(750(70((.(((.*.1)0.9A0
@M03152:184:000000000-AWYW1:1:2107:23049:15702 2:N:0:TCTACTCTATACCTGT
CCCAACTATCCCTATTAATCATTACTTCGGTCCTAGAAACCAACAAAATAGAACCAAAGTCCTATTTTATTATTCCATGCTAATGTATTCAAGCGAAAGCCTGCTTTAAACACTCTAATTTTTTCAAAGTAAAAGTCCTGGTTCCCTGCCGCGCTGAGTAAACGACACGACAGCTCACCAGAAGGTGAGACCCGGTCAGGACAGTACATACCAAAGGCAGACCATCCAACCGAGTCCGAAATTCAACTACGAGCTTAGATCGGAAGAGCGTCGTGTAGGGAAAGAACAGGTATGTGTAGAA
+
CCCCCGGGGGGGGGGGGGGGGGGGGGGGGGGGGGGGGFGGFGGGGGGGGGGGGGGGFGFGGGGGGGGGFGGGGGGAFGGDFGGGGGGGGGGGGGGGEGDGDGGGEGGGGGCDFGGGGGGGGGGGFGCGFCEFGGGGCGFDGGFGEGGGG@@GGGGGDFGGFD8CEGGGGGGGGC@FFGGFGGGGFDGGGA?FG6CEEDGFGDGFGGAGFC5DFFCAAFFDFF2>@FFFFF=AE4>FCDEFF;6?CFEFFGFFFD)6@=3)6(61:;?8<73?0(-,(9257FF4:?1:11./1(***)::-
@M03152:184:000000000-AWYW1:1:2107:21086:15927 2:N:0:TCTACTCTATACCTGT
CCCAACTATCCCTATTAATCATTACGGCGATCCTAGAAACCAACAAAATAGGACCGCACGTCCTATTTTATTATTCCATGCTAATGTATTCGGGCGTAAGCCTGCTTTGAACACTCTAATTTTTTCAAAGTAAAAATCATGGTTCCCTGCCACACCCAGTAAAGGGCATAACAGCTCACCACGAGGTAAGCCTCCACCGCTCCAGTACACACCCAAATAGGCGGACCGGGCGGCAAAGGCCGAAATTCAACTACGAGCTTAGATCGGAAGAGCGTCGTGTAGGGAAAGAACAGGTATGTTG
+
CCCCCGGGGGGGGGGGGGGGGGGGGGGGGGGGGGGGGGGGGGGGGGGGGGGGGGGGGGGGGGGGGGGFGGGGGGGGGGGGGGGGGGGGGGGGGGGGGGGGFEGGGGGGGGGGGGGGGGGGGGGGGGGCFFFFGFFGGGGGG,8FFFGGGGGGGGGGGGGGGGGGFDGCEF,=DFGGFFGDFGGGGGEGGDGGGGGGGGGFDG4>FG8CGGGGFGGFFFFFAFB26DBFFF9EB@;GGFFBFFFFFFA*:CB4(97?5>>?<<24:?0:0((,32(40)4),97@FF:08???@(**2(0))
@M03152:184:000000000-AWYW1:1:2107:15032:15931 2:N:0:TCTACTCTATACCTGT
CCCAACTATCCCTATTAATCATTACCTCGGTCCTAGAAACCAACAAAATAGAACCAAAGTCCTATTCTATTATTCCATGCTAACGTATTCACGCGTAGGCCTGCTTTAAACACTCTAATTTTTTCAAAGTAAAAGTCCTGGATCCCCAGCGCACCCAATTAAGAGCACGTTGGTTCCCCAGAAAGAAAGATCCGACCAGAGCAGTACTTACCATTGGCATGACCACTCAGCCGGACCCGAAATTAAACTCCGAGCTTCTATCGCAACAGCATCGTGTAGGTAAAGAACAAGTAGGTATCGA
+
CC<CC7E<<EDF@C<CE<9CCFFGFGGC;CE@+C<<EF@,E@C@FFD<FFAFFCFFGC,C9EF<DEAFEFEGAEECFAF,,<EC7@FFFAF,,:CC@@FFBE4=EEFFGFCCFFFCFGFGGGFFFEF<EGGACEFFFGGDGGGFFFFD@EGD@C+BF6DB9D;F8,6=8DEE==+=8E,=86@DDGGA8,6@@DEG>676C**3@:AG;7C592=@*;?***))5?;9)9>>9)()9?>().))13);9*02():26))197(((((((.().4,4()4*-1)9)-0:((.**.*/*)*((
@M03152:184:000000000-AWYW1:1:2107:13295:15964 2:N:0:TCTACTCTATACCTGT
CCCAACTATCCCTATTAATCATTACTTCGGTCCTAGAAACCAACAAAATAGAACCAAAGTCCTATTCTATTATTCCATGCTAATGTATTCAAGCGTAAGCCTGCTTTAAACACTCTAATTTTTTCAAAGTAAAAGTCCTGGATCCCCAACGCACTCAATTAAGAGCACATTAGCTCCCCAGAAGGAAAGACCCGACCAGAGCAGTGCTTACCTTGCGGCAAGACCACCCAGCCAGGCCCGAAATTCAACTACGAGCTTAGATCGGAAGAGCGTCGTGTAGGGAAAGAAACGGTATCGTTAG
+
CCCCCGGGGGGGGGGGGGGGGGGGGGFGGGGGGGGGGGGGGGGGGGGGGGGGGGGGGGFFGGGGGGGGGGGGGGGGGGGGGGGGGGGGGGGGGFGGGGGGGGGGGGGCFEFGFGFFFGGGGGGGGGGGGGGGGGGGGFGGGGGGGFFFGGGGGGGGGFGGG;EFFGGGGGGFGGGGGGEGGGGGGGGCFFGGGCC>EGGBED?FECFGGG6FFGDF5?B>9CF@BFFF5FBFFA=456?>B>?B=ACAEF;3(7565;EE)7<;D0;2=D@0(237<73FB)3710:0(((0.()**(*-(
@M03152:184:000000000-AWYW1:1:2107:20795:16033 2:N:0:TCTACTCTATACCTGT
CCCAACTATCCCTATTAATCATTACTTCGGTCCTAGAAACCAACAAAATAGAACCAAAGTCCTATTCTATTATTCCATGCTAATGTATTCAAGCGTAAGCCTGCTTTAAACACTCTAATTTTTTCAAAGTAAAAGTCCTGGATCCCCAGCGCACTCAATTAAGAGCACGCTGGTTCCCCAGAAGGAAAGACCCAACCAGAGCAGTGCTTACCTTGCGGCAAGACCACCCAGCCAGGCCCGAAATTCAACTACGAGCTTAGATCGGAAGAACGTCGTGTAGGGAAAGAACAAGTATGACTAA
+
CCCCCGGGGGGGGGGGGGGGGGGGGGGGGGGGGGGGGGGGGGGGGGGGGGGGGGGGGGGGGGGGGGGGGGGGGGGGGGGGGGGGGGGGGGGGGGGGGGGGGGGGGGG9FGGGFGGGGFGGGGGGGGGGGGGFGGGGGGFFGGGFGG7DEG>EEGEGGGFGGFFG?FGFGGGGGFGGFGGGGGGGDGFGFDG?F8FGGGFFGGFFACAFGGGGFG7AEDB?FFB=BFBEF>56FF=4/)?@49A0A6?@C:;@@D)68@E83.)/8;0(,(,,(279()(9857>60(4(.()0.0**)*))
@M03152:184:000000000-AWYW1:1:2107:26467:16037 2:N:0:TCTACTCTATACCTGT
CCCAACTATTCCTATTAATCATTACGGCGACTCTAGAAACCAACAAAATAGAACCGCGCGTCCTATTTTATTATTCCATGCTAATGTATTCAGGCATAGGCCTGCTTTGAACACTCTAATTTTCTCAAGGTAAAGGTCCTGGTTCCCCGACGCACACCAACAAAGGGCACGCCGGCTCACCAAGAGGTAAGGCCCGCCCAGACAGTACGTGCCGTTAGGCAGACCGCCCGGCCAGGCCCGAAATTCAACTACGAGCTTAGATCGGAAGCGCGTCGTGTAGGGAAAGAACAGGTAGGTGGAA
+
CCCCCGGGGGGGGGGGGGGGGGGGGGGGGGGGGGGGGGGGGGGGGFFGFGGGGGGGGGGGGDEGGGGGGGGGGGGGGGGFGDGGGGGGGGGFFFFGGGGGGGGGGGGGAFGGGGGGGG<FGFGGGGGGGCFDGGCGGGGGGGFGGGCFGGGGGGDEGGGFEFGGGGGGGGGGGGE57CFEFGGGGGGF?FGFGFGEGDD):9<FFGFFGDGG>ECBAEFAA>0;8A9>(09:DB:5C3<6;1>?6FB=A792-*71534)4-624(4,((,-((-,4.3=2;(),2.8((()*-*)2)*4)
@M03152:184:000000000-AWYW1:1:2107:7664:16053 2:N:0:TCTACTCTATACCTGT
CCCAACTATCCCTATTAATCATTACTTTGGTCCTAGAAACCAACAAAATAGAACCAAAATCCTATTTCATTATTCCATGCTAATGTATTCAAGCCTACGCCTGCTTTGAACACTCTAATTTTTTCAAAGTAAAAGTCCTGGTTCCCTAGCCCACCCACTTAAGAGCACCACTAGACACCCAGAAGGAAGACCACGCCCATCAGTGCTCGCTATTATGCGGACCCATGCGCATCGTCCGAAATTCAACTACGAGCTTAGATCGGAAGAGCGTCGTGTAGGGAAAGAACAGGTATGGTTCGCT
+
CCCCCGGGGGGGGGGGGGGGGGGGGGGGGGGGGGGGGGGGGGGGGGGGGGGGGGGGGGGGGGGGGGGGGGGGGDGGGGGGGGGGGGGGGGGGGGGGGGGGGGGGCGGFGGGGGGGGGGFGFGGGFFGGGGGGFGGGGFFGGGGGGGGGGGGGGGFGGGGGGGGGFDE1=FGGG8AFGFG>FGGGGFGGGFGEGGCEGGGB==DFFG?FGGDGD:FFA?DFEF):868F2@A5?A>DDE;@)7=?FACFEGF;;DEEFEFEEF<17>;812(63(311?B33F354:(40129*(77*))((
@M03152:184:000000000-AWYW1:1:2107:8835:16086 2:N:0:TCTACTCTATACCTGT
CCCAACTATCCCTATTAATCATTACTAAGACCCTAGAAACCAACGAAATCAGGATCCCAGTCCTGTTCCATTATCCCATGCTGAAGTATTCAAGGCTCGATTGCCTGCTTTGAACACTCTAATTTGCTCAAAGTAAAAGAGTAGGAACCCCAGTCATAATATCCAGAGTTGCCCCCAGAAAGTACTACAACCTTTGACCGCCACCCAGTTAAGGACAGCGGTGAGTATCCTACAGTGGGGCGTGACCCAAACGGTACAGACGGTGACGGCCGACCATCCTGAGCGCACGCCGAAATTCAAC
+
CCCCCGGGGGGGGGGGGGGGGGGGGGGGCGGGGGGGGGGGGGGGGGEGGGGGGGFGGGGGGGGGGGGGGGGGGGGFFFGGGGGGGGGGGGGGGGFGFGGGGGFGGGGFGGGGGGGGGGGGGGGGGGGGFGGGGGGGGDFF=FFGGGGGGGEGGGGGFGEGGGGGA,EFFGGG8DGCCGGGFGCDFDGFFGGCFGGFGFCE>DGFGDDGFGFFFCC6A?A>>@A=B>C+A?*??FEGDFF9A>)65:>)7CA@FG:1))96?((/(3)690-41903:6:6<B??>(7BF02)777)?2:4)
@M03152:184:000000000-AWYW1:1:2107:9699:16089 2:N:0:TCTACTCTATACCTGT
CCCAACTATCCCTATTAATCATTACTTCAGCCCTAGAAACCAACGAAAGTAGGACTAAAGTCCTATTTCATTATCCCATGCTAATATATTCAAAGGCTAGGTTACGCCTGCTTTGAACACTCTAATTTCTTCACAGTAAACGATTTGAAACACTTTATTTCCCTAAAATAAATTTTAAGGAGTGTATTCAAAAGGAAGGAAGTAAAAATTAAATCACATCTTAGAGATGGATGTTAAATTTTTACTTACCGAAATTCAACTACGAGCTTAGATCGTAAGAGCGTCGTGTAGGGAAAGAACA
+
CCCCCGGGGGGGGGGGGGGGGGGGGGGGGGGGGGGGGGGGGGGGGGGGGGGGGGGGGGGGGGGGGGGGGGGGGGGGGGGGGGGGGGGGGGGGGGGGGGGGGGGGGGGGGGGGGGGGGGGGGGGGGGGGGGGGGGGGGGGGGGGGGGGGGGGGGFGFGGGGGCGFGDEGGGGGGGDDFD89ECDFFDGGGGFGGFEED6=FDDGFGGFGGCFGFG7+:?DFFFECEFCCEDDFFAEGFFF@F7BD8CEF@=58=DF@+AEEEE554A2AB=B;AAD(7?(43)-829902@C4:38A*/7(6
@M03152:184:000000000-AWYW1:1:2107:17419:16308 2:N:0:TCTACTCTATACCTGT
CCCAACTATCCCTATTAATCATTACGGCGGTCCTAGAAACCAACAAAATAGAACCGCACGTCCTATTCTATTATTCCATGCTAATGTATTCGAGCATATGCCTGCTTTGAACACTCTAATTTTTTCAAAGTAAAAGTCCTGGTTCCCCAGCACACCCAGTAAAGGGCATGAGGTTAGCCAGAAGGAAAGATCCGGCCGAACCAGTGCACGCGGTGAGGCGGACCGGTCAGCTAGACCCGAAATTCAACTACGAGCTTAGATCGGAAGGGCGTCGTGTGGGGAAAGAAAGGGGATGGGAGAA
+
CCCCCGGGGGGGGGGGGGGGGGGGGGGGGGGGGGGGGGGGGGGGGGGGGGGGGGGGGGGGGFGGGGGDGGGGGGGCGGGGFGGGGGGGFGGGGGGGGGGGGGGGGGGGGGGCGGGCFFFFGGGGGCGGGGGGGGGGGGFGGGGGGGGGDGGGGGGGGGGFBFF8EEGGGGGGG@?GGFGGGGGGGGGGGGFGF6@EGDED79DFCFFGGGDCBCD8A8AEF39>FFFFFFF@F93>4@>BE;4>FF<B)2)3:<5(0:<<)-8?B1((-(3,14314)(70.(5(47(((,)7())1(1((
@M03152:184:000000000-AWYW1:1:2107:14129:16412 2:N:0:TCTACTCTATACCTGT
CCCAACTATCCCTATTAATCATTACTTCGGTCCTAGAAACCAACAAAATAGAACCAAAGTCCTATTCTATTATTCCATGCTAATGTATTCAAGCGTAAGCCTGCTTTAAACACTCTAATTTTTTCAAAGTAAAAGTCCTGGATCCCTATCACACTAAATTAATAGCACAATAGTTCGCCAGAAGGAAAGATTCGACCAACTAGTACCTATCTTGCGACAGGACCAGTCGATCAAACCCGAAATTCAACTACGAGCTTAGATCGGAAGAGCGTCGTGTAGGGAAAGAACAGGTATGTGTAGA
+
CCCCCGGGGGGGGGGGGGGFGGGGGGGGGGGGGGGGGGGGGGGGGGGGGGGGGGGGGGFGGGGGGGGGGGGGGFFFGGGGGGGGGGGGGGGGGGGGGGGGGGGGGFFFFGGGGGGGG9EFGGGGGGFFGGGGGGGGGCFFGGGGGGDGDGGGGGGGFGGAFGGGGGGGGGGGGGGGCGGGEF?FFGGGGGGFGGGGGDGF8FFDGF?9FF8+3@C5@BFB?FBC=C65=B8FBFE;D>DBDAF:FFEF*9;(6D>9AC*>C4=;?;9;@3;;F24;(8>;;5=>:0:0318194)/*6:64
@M03152:184:000000000-AWYW1:1:2107:18564:16453 2:N:0:TCTACTCTATACCTGT
CCCAACTATCCCTATTAATCATTACGTCGATCTTAGAAACCAACAAAATAAGATCAAACGTCCTATTTCATTATTCCATGCTAATGTATTCAAGCGAATGCCTGCTTTAAACACTCTAATTTTTTCAAAGTAACAGTCCTGATTTCCCACGACACCAAATTAATGACATCGTGGTTCGTCAGAAGGGAGAAACCGACAGGGCCAGTACACACCAGAGGCGCGACCGACCCGTCGATCCCGAAATTCAACTACGAGCTTAGATCGGAAGAGCGGCGTGTAGGGAAAGAAAAGGAATGTGTGA
+
CCCCCGGGGGGGGGGGGGGGGGGGGGGGGGGGGGGGGGGGGGGGGGGGGGGGGGGGGGGGFGGGGGGGGGGGGGGGGGGGGGGGGGGGGGGGGGGGGGGFGGGGGGGGGGGGGGGGGGGGGGGGGGGGGGGGGGGGGGGGGGGGGGGFGGGGGGGGGFGGGFGGGGGGGFGDEEGFGGGGGGGGGCGGGGGGGFGGGGGAED+:CCFGGGGGDDFFFFBBEAF@>A>E;>608A>CCDA?F6>1?*.@AFFB635()(:?<2<FBB<9:BB>0>>4;3(9>>?F?BBB1(2)),)0*-2()
@M03152:184:000000000-AWYW1:1:2107:5964:16484 2:N:0:TCTACTCTATACCTGT
CCCAACTATCCCTATTAATCATTACGGTGATCCTAGAAACCAACAAAATAGAACCATGCCGTCCTATTTTATTATTCCATGCTAATGTATTCGAGCAATAAGCTTGCTTTAAACACTCTAATTTTTTCAAGGTAAAAGTTCTGGTTCCATATGACACCCAATTAAGGACATCATATTTCTCCAGAAGGTGAGAAATTGACTGTAACAGTTCATACCCCTTAAGGCACGACCGTCACGTCAATCCCGAAATTCAACTACGAGCTTAGATCGGAAGAGCGTCGTGTAGGGAAAGAACAGGAAA
+
CCCCCGGGGFGGGGGGGGGGGGGGGGGGGGGGGGGGGGGGGFGGGGGGGGGGGGGGGGFGGGGGGGFGFGGGGGGGGGGGGGGGGGGGGGGFGGGGGGGGGGCFGGGGGGGGFFGGGGGGGGGGGFGGGGGGGGGGGGGGGGGGGGGFGGGGGGGGG6C?FFGFG8FDGFGGGGGGGGGGGEFGFGGAFGFGGGDFGFGFGFGFGGF7DFDFFGG5DFDF6DEBDFFFAABFADADGF>>E<F2?BFFBGFEEFBCFF29@>==EFE?EFDFFF118D359812,;<312187387*4*((
@M03152:184:000000000-AWYW1:1:2107:13425:16488 2:N:0:TCTACTCTATACCTGT
CCCAACTATCCCTATTAATCATTACTTCGGTCCTAGAAACCAACAAAATAGAACCAAAGTCCTATTCTATTATTCCATGCTAATGTATTCAAGCGTAAGCCTGCTTTAAACACTCTAATTTTTTCAAAGTAAAAGTCCTGGATCCCCGACGCACTCAGTTAAGAGCACGCCGGCTCCCCAGAAGGAAAGACCCGACCAGAGCAGTGCTTACCTTGCGGCAAGAACACCCAGCCAGGCCCGAAATTCAACTACGAGCTTAGATCGGAAGAGCGTCGTGTAGGGAAAGAACAGGGAGGGTTAG
+
CCCCCGGGGGGGGGGGGGGGGGGGGGGGFGGEEFGGGGGGGGGGGGGGGGGGGGGGGGGGGGGGFGGGGGGGGGGGGGGGGGGGGGGGGFGGGGGGGGGGGGGGGGGGGGGGGGGGGGGGGGGGGGGGGGFFGGGGGGFGGGGGGGGGGGGGGGGGGGGGFGGFGGGGGGGG+CCCGGGGGGGGGGGFGGFFGEEGDGGFGGGFGFC@>FFGFCDFFEFFFF((06=>@>;FF43:5D3659E;6A<FEFAE?3:>@7426<AF00:((.(4-36(-03@BB?F:08871,0)4))/(*,(
@M03152:184:000000000-AWYW1:1:2107:7782:16520 2:N:0:TCTACTCTATACCTGT
CCCAACTATCCCTATTAATCATTACGGCGATCCTAGAAACCAACAAAATAGGACCGCACGTCCTATTTTATTATTCCATGCTAATGTATTCGGGCGTAAGCCTGCTTTGAACACTCTAATTTTTTCACAGTAAAAGTCATGGTTCCCGACCACACCCAGTAAAGGGCATGACCGTTCACCACGAGGTAAGCCTCCACCGCTCCAGTACACACCCAAATAGGCGGACCGGGCGGCAAAGGCCGAAATTCAACTACGAGCTTAGATCGGAAGAGCGTCGGGTAGGGAAAGACCAGGGAGTGTT
+
@C@CCGGGGGGGGGGGFGFFFGGGGGGGGGGGGGGGGGGGGGGGGGGGGGGGGGGGGGGGGGGGGGGGGGGGGCFGGGGGGGGGGGGGGGGGGGGGGGGGGGGGGCDG9?FFCCEGGGDGGGCFF@F9FFGGGGGGGGGGGGFGGFDCEEGGGGGGGGGGGAFGGGGGGFFGGGCCDFGEGGGGDGEGGGGGGDFGF>E>5?CFFGF>FFGDBDFFAFCF2?301=9E>>BE@5>)9)58@259E)-9:DFB(*0,7;(2-,6-6<:(338<733:0)-)(0,).483:((77<))*(26)
@M03152:184:000000000-AWYW1:1:2107:17216:16569 2:N:0:TCTACTCTATACCTGT
CCCAACTATCCCTATTAATCATTACGGCGGTCCTAGAAACCAACAAAATAGAACCGCACGTCCTACTCTATTATTCCATGCTAATGTATTCGAGCATATGCCTGCTTTGAACACTCTAATTTTTTCAAAGTAAAAGTCCTGGTTCCCCAACACACCCAGTGAAGGGCATGAGGTTTGCCAGAAGGAAAGACCCGGCCGGACCAGTGCACGCGGTGAGGCGGACCGGTCAGCCAGGCCCGAAATTCAACTAAGAGCTTAGATCGGAAGAGAGGCGGGTAGGGAAAGAACAGGGATGGGGAGA
+
CCCCCGGGGGGGGGGGGGGGGGGGGGGGGGGGGGGGGGGGGGGGGGGGGGGGGGEGGGGGFGGGGGGGGGGGFGGGGDFGGFGGGGGFEGGFGGGGGGGGGGFGGGGGFGGGGGGGGGGFFGGGGGDGGGGGGGGGGGGGGGGGFGFDGGGGGGGGGGGFGGFGGGGGFGGGGGCGGGGGGGGGGGGGGGGGGGGGEDGEGGGFGGFGGCDGF:C>FFFFF:999BB:1FFFFF?F*7>(>>)6=BAFFG433754)).4))-3-(((.,((-4(12)(7:5:481?43(1)5.)0C(*-(
@M03152:184:000000000-AWYW1:1:2107:10572:16629 2:N:0:TCTACTCTATACCTGT
CCCAACTATCCCTATTAATCATTACTTCGGTCCTAGAAACCAACAAAATAGAACCAAAGTCCTATTCTATTATTCCATGCTAATGTATTCAAGCGTAAGCCTGCTTTAAACACTCTAATTTTTTCAAAGTAAAAGTCCTGGATCCCCAACGCACTCAATTAAGAGCACGCTGGTTCCCCAGAAGGAAAGACCCAACCAGAGCAGTGCTTACCTTGCGGCAAGACCACCCAGCCAGGCCCGAAATTCAACTACGAGCTTAGATCGGAAGAGCGTCGTGGAGGGAAAGAACAGGGAAGGGAAG
+
CCCCCGGGGGGGGGGGGGGGGGGGGGGGGGGGGGGGGGGGGGGGGGGGGGGGGGEGGGGGGGGGGGGGGGGGGGGGGGGGGGGGGGGGGGGGGGGGGGGGGGGGFGGGGGGGGGGGGGGGGGGGGGGGGGGGGGGGGGGGGGGGFFFGGGGGGGGGGGGGGGGGGGGGGGGEGGGF=FGGGGGGGGGGGGGGGGGGDGGFF7DF9DFFCGGGFGGFDBB>DFFDBFFFAFFFFFFGF4A@F>?>FCEFFC;@<DBFD1><C1?10<?9@@;>6:>0:)4>?E<FB?FF0??5)())1(*.(
@M03152:184:000000000-AWYW1:1:2107:21044:16717 2:N:0:TCTACTCTATACCTGT
CCCAACTATCCCTATTAATCATTACGTCGATCCTAGAAACCAACAAAATAGAATCAAACGTCCTATTTCGTTATTCCATGCTAATGTATTCAAGCGTGAGCCTGCTTTAAACACTCTAATTTTTTCAAAGTAACAGCCCTGATTCCCCAAGACACCAAATTAATGACATCATGGTTCGTCAGAAGGTAGAAATCAATAATACCAGTACGTACAATAGCACGACCAATAAATTGATCCCGAAATTCAACTACGAGCTTAGATCGGAAGAGCGTCGGGTAGGGAAAGAACAGGTATGTGTGAA
+
CCCCCGGGGGGGGGGGGGGGGGGGGGGGGGGGGGGGGGGGGGGGGGGGGGGGGGGGGGGGFGGGGGGGGGGGGGGGGGGGGGGGGGGGGGGGGGGDGGGGGGGGGGGGGFGGGGGGGGGGGGGGGGGGGGGGGGGGGGGGGGGGGGGGGDGFGGGGGGGGGGGGFGGGGGGGFGGGFGGGGGCGGDFFFGFFGGGEFGGFGG6DDGF7DFGFFGCF@F??BB==AFFFFF;=+B0=8ADD?4AEFFF>CF45215>AC=E?EF@FF>18((,37(((24>(8:@:<B021:9@))1*.*))
@M03152:184:000000000-AWYW1:1:2107:13559:16719 2:N:0:TCTACTCTATACCTGT
CCCAACTATCCCTATTAATCATTACGTCGATCCTAGAAACCAACAAAATAGAATCAAACGTCCTATTTCATTATTCCATGCTAATGTATTCAAGCGTATGCCTGCTTTAAGCACTCTAATTTTTTCAAAGTAACAGTCCTGATTCCCCAAGACACCAAATTAATGACATCAAGGTTCTTCAGAAGGGAGAAACCAATAATACCAGTACGTACCGAGGCACGACCAACAAATTGGTCCCGAAATTCAACTACGAGCTTAGATCGGAAGAGCGTCGTGTAGGGAAAGAACAGGTAAGTGTAGA
+
CCCCCGGGGGGGGGGGGGGGGGGGGGGGGGGGGGGGGGGGGGGGGGGGGGGGGGGGGGGGGGGGGGGGGGGGGGGGGGGGGGGGGGGGGGGGGGGGGGGGGGGGGGGGGGGGGGGGGGEGGGGGGGGGGGGGGGGGGGGGGGGGGGGFGGGGGGGGGGGGGGGGGGGGGGGGGGGGGGGFGGGFGGGGGGGGGGGGGGGFGGGFDDFGGGGFDDDFFDBFDEA=AFDFFFFFFFEGFFBDF>FECFFFFGA@?DFBFEFFECFFFDFFFFF1(62@8>DFBFFFFFF0<B?*9)11:)*))
@M03152:184:000000000-AWYW1:1:2107:10785:16721 2:N:0:TCTACTCTATACCTGT
CCGTCAATTCCTTTGAGTTTTAGTCTTGCGACCGTAGTCCCCAGGCGGAATACTTATTGCTTTTGCTGCGGCACAGAAGGTGTCGATACCTCCTACACCTAGTATTCATCGTTTAAGGCGTGGACTACCGGGGTAACCAATCTCGTTCGCTACCCACGCTGTCGCGCCTCAGAGTCAGGTATCGTCCAGCAGGTCGCCTTGCCCACTGGTGTTCCTCCTAATATCTACGCATTTCCCAGCCCACATAGGCATTCCCCCTTCCTCTCCCGCCCTAAAGACACCAATGTACACGGCCACACTC
+
CCCCCGGGGGGGGGGGGGGG<EC,CFFFGG>CCFEG>FGGGGGGGGGG>+:CEFGAEEFG,EFEFGGGCC+CCECEFFDG,6F,,C=F@C,C,:9CEA9BF<CFAA??FCFAFB7,:,A+8C+?E<A4<=:733>,,,8AED,CEEFG8@+@C@F9>8EE+@D4******14,424,,DDF,,:AE>@C,:,*60*:4*)+**0+*)**0*2)13++))*16955;<1()6)80)*0/)(0()-.))*)2*54C*)7(4((4:BA4.((-(-4(().736:)())(6-)4)))(00*(*(.
@M03152:184:000000000-AWYW1:1:2107:19391:16776 2:N:0:TCTACTCTATACCTGT
CCCAACTATCCCTATTAATCATTACATCAGCCTTAGAAACCAACAAAATAAGACCAACGTCATATTCTATTATCCCATGCTGTAATATTCAATGGCAAGGTTACGCCTGCTTTGAACACTCTAATTTTTTCAAAGTAAAAGATTGGAAGCGGTTGCCCACTATCCAATAATAGGAAGCCCAAATCGAGCCACGCCACAAGGACGAGCTTTGATCTGAAACCCCCGAAATTCAACTACGAGCTTAGATCGGAAGAGCGTCGTGTAGGGAAAGAACAAGGATGTGTCAGTGATGGCGGGCGCC
+
CCCCCGGGGGGGGGGGGGGGGGGGGGGGGGGGGGGGGGGGGGGGGGGGGGGFGGGGGGGGGGGFGGGGGGGFGGGGGGGGGGGGGGGGGGGGGGGGGGGGFGGGGGGGFDEFGGGGGGGGGGGGGGGGFGGFGGGGGGGGG@FFGGGFGFGGGGGGFGGGFFDF,EGGGGGFD8AAFDGFFFFGG@?+=EGGGGGGCDGBCC7AEDEDGFCCBFGFFFFFA5=4@>AF>FCFFFFGGFD@424@4CFA178<BGFFF2((.66(;AFF0::7?77(,).*,))*.)).)))*/())1(1,(
@M03152:184:000000000-AWYW1:1:2107:18767:16868 2:N:0:TCTACTCTATACCTGT
CCCAACTATCCCTATTAATCATTACGTCGATCCTAGAAACCAACAAAATAGAATCAAACGTCCTATTTCGTTATTCCATGCTAATGTATTCAAGCGTGAGCCTGCTTTAAACACTCTAATTTTTTCAAAGTAACAGTCCTGATTCCCCAAGACACCAAATTAATGACATTATGGTTCGTCAGAAGGTAGAAATCAATAATACCAGTACGTACAATAGCACGACCAATAAATTGATCCCGAAATTCAACTACGAGCTTAGATCGGAAGAGCGTCGTGTAGGGAAAGAACAGATATGTTAAAA
+
CCCCCGGGGGGGGGGGGGGGGGGGGGGGGGGGGFGGGGGGGFGGGGGGGGGGFGFGGGGGGGGGGGGGGGGGGGGGGGGGGGGGGGGGGGGGGGGGGGGGGGGGGGGGGGGGGGGGGAGFGGGGGGGGGGGFGGGGGGGGGGGGGGGGGGGGGGGGGGFGGFGGGGGGGGGGGGGGF6EGFEGGFGGGGGGGGGGGGFFCGFFF8DFGGFGGFCFFFFFFFB>AAFFFFFAB6CCGC>ADF9FEFFFFFGF(68428=7CEFD>@FFF;31:;717@F<F;F?FD;:38<(*/)**0)0))
@M03152:184:000000000-AWYW1:1:2107:24881:16941 2:N:0:TCTACTCTATACCTGT
CCCAACTATCCCTATTAATCATTACTTCGGTCCTAGAAACCAACAAAATAGAACCAAAGTCCTATTCTATTATTCCATGCTAATGTATTCAAGCGTAAGCCTGCTTTAAACACTCTAATTTTTTCAAAGTAAAAGTCCTGGACCCCCAACGCACTCAATTAAGAGCACGCTGGTTCCCCAGAAGGAAAGACCCAACCAGAGCAGTGCTTACCTTGCGGCAAGACCACCCAGCCCGGCCCGAAATTCAACTACGAGCTTAGATCGGAAGAGCGTCGTGTAGGGAAAGAACAGGTATGGTGAG
+
CCCCCGGGGGGGGGGGGGGGGGGGGGGGGGGDGGGGGGGGGFGGGGGGGGGGGGGGGGGFGGGAFEAFGGGGGGGDFGGGGGGFGGGFFDGGGGGGGGFGGGGFGGGGGGGGGGGGGEGGGGGGGGGGGGGGGGFGGGGGFGGGGGGGGGDGGGGGGGGGGADGGGGDGEGGGGGGGGGGGDFGGGGDFGGGCDEEDD66F6?F99?CEFGCF:+0@**<?FD=BFF44FDF;)-/25?@FF>;+;5F3;FE;*8(5.4.)6<01(-,.((4710-3)(185(>:2(44,()*)/0*)*).
@M03152:184:000000000-AWYW1:1:2107:4080:16949 2:N:0:TCTACTCTATACCTGT
CCCAACTATCCCTATTAATCATTACTTCGGTCCTAGAAACCAACAAAATAGAACCAAAGTCCTATTCTATTATTCCATGCTAATGTATTCAAGCGAAAGCCTGCTTTAAACACTCTAATTTTTTCAAAGTAACAGTCCCGATTCCCCACGACATCAAATTAATGACATCATGGTTCTTCAGAAGGGAGAAATCAATAATACCAGTACATACCTAAGCATGACCGATATATTGATCCCGAAATTCAACTACGAGCTGAGATCGGAAGAGCGTCGAGTAGGGCAAGAACAGGAAAGTGAAAGA
+
CCCCCGGGGGGGGGGGGGGGGGGGGGGGGGGGEFGGGGGGGGGGGGGGGGGGGGGGGGGGGGGGGGGG9FGFGGGFGGGGGGGGGGGGGGGGGGGGGGGGG8EFGGGDCFGGGGGGGGGGGFFEFGGGGGFFFGGGFGFGGGGFGFFGGEGGEGGGGGGGFGGAFGGGFFGGGEAAFGGGGGFGGGG=EGGGFGG8FGFDE+=6EDFGGGG?FFGF5<<ABF58>E)0;B5>FFEG4??:>9AEFFEFECDDFDF(;:=:306(3(,,:;2;9(,7(+;B(7,)4:7:3(()).***)*)(
@M03152:184:000000000-AWYW1:1:2107:20031:17043 2:N:0:TCTACTCTATACCTGT
CCCAACTATCCCTATTAATCATTACGTCGATCCTAGAAACCAACAAAATAGAATCAAACGTCCTATTTCGTTATTCCATGCTAATGTATTCAAGCGTGAGCCTGCTTTAAACACTCTAATTTTTTCAAAGTAACAGTCCTGATTCCCCATGACACCAAATTAATGACATCATGGTTCGTCAGAAGGTAGGAATCAATAATACCAGTACGTACAATAGCACGACCAATAAATTGATCCCGAAATTCAACTACGAGCTTAGATCGGAAGAGCGTCGTGTAGGGAAAGAACAGGTATGTGGAGA
+
CCCCCGGGGGGGGGGGGGGGGGGGGGGGGGGGGGGGGGGGGGGGGGGGGGGGGGGGGGGGFGGGGGGGGGGGGGGGGGGGGGGGGGGGGGGGGGGGGGGGGGGGGGFGGGGGGGGGGGGGGGGGGGGGGGGGGGGGGGGGGGGGGGGGGGGGGGGGGGGGGGGGFGGGGGGFGGGGGGGGGGFCFDGGGGGGGGDDEDFFGGCFDDDFGGGGDGGFFFFFFFFFAA@FFFFFFFEC+9?>A=9AF>4BAFF(6*?5AEFFCE@>=;06;(667:181=CF;;788@?1:((**)0*0)03(
@M03152:184:000000000-AWYW1:1:2107:17995:17148 2:N:0:TCTACTCTATACCTGT
CCCAACTATCCCTATTAATCATTACGTCGATCCTAGAAACCAACAAAATAGAATCAAACGTCCTATTTCATTATTCCATGCTAATGTATTCAAGCGTATGCCTGCTTTAAACACTCTAATTTTTTCAAAGTAACAGTCCTGATTCCCCAAGACACCAAATTAATGACATCAAGGTTCTTCAGAAGGGAGAAACCAATAATACCAGTACGTACCGAGGCACGACCAACAAATTGGTCACGAAATTCAACTACGAGCTTAGATCGTAAGAGCGTCGCGTAGGGAAAGAACAGACATGTTTATA
+
CCCCCGFEDGGFFDGGGCCGGGGFGGFGEDFGEGGGFGGFFGGGGGEGGGGFDA9FDCFGEFGGGGGGGGGEGGCEFGCGFFGGGGGGGDFAFF,BFEFDBFG<D8EGFEGFACFGGGGFEEFGGGDFCAFGDFGFGGGGGFFFGGFFFCDFGGFGE8DCFEFGGC9DCAFGGGDFFGFG;=FDCECF6EEGGGGGGGFDDG???DFGCF8FB6>*95*AB5@AF58@D66+=*1=+;>44>)9+=5FCD66(/:(8;@)9?;(3=;?):@129(.-)-)38:)48??0,()))0**.0))
@M03152:184:000000000-AWYW1:1:2107:25759:17265 2:N:0:TCTACTCTATACCTGT
CCCAACTATCCCTATTAATCATTGCTTCGGATTCTGAAAACCAACAAAATAGAACTGAAGCCCTATTTCATTATTCCATGCTAATGTATTCAAGCGTACGCTTGCTCTAAAAAATCTAATTTTTTCAAAGTAAACGTCCTGGTTCGGCCGCCGAGCTCAGCTAAGGTCCGACGTTCCCCCAGAAAGAGGTGGTCCGAAAACCGGCATGACAGACCTTGCGGCCGACCGCCTTTCGGCCACCGAAATTATTCTACTAGCTTACACTGGAAGCGCGCAGTGTAGTGAAAGAACAGGTATGCGG
+
CCCCCEGGGGFGGFCEAFGFE@@,CFGC@@FGEEGGFFAFGGGF@CEEEFF<<@CF@,,,;,CCFFGEGFFCFF@EE@EDGGGFECGAFF,CC,C:FC@++48<4<,,,:5,,+4A,,C9?,B,+AE,,5BE,@,8A+@7,AFG;>@+@@BC4++C+@,,>ED,,=9,66=+++@3,4D?+>C?@EF7833*@FEC5D=5F4;)=12*2;8*):5FA6))):(,6>()45(0*/4)))037-<6))-*)**..C*-*42:A)))))(3:(1((-(((0,*66))-)).247@)(0**(*((
@M03152:184:000000000-AWYW1:1:2107:6716:17330 2:N:0:TCTACTCTATACCTGT
CCCAACTATCCCTATTAATCATTACATCAGCCTTAGAAACCAACAAAATAGAACCGCACGTCCTATTCTATTATTCCATGCTAATGTGTTCGAGCATATGCCTGCTTTGAACACTCTAATTTTTTCAAAGTAAAAGTCCTGGTTCCCCAGCACACCCAGTAAAGGGCATGAGGTTAGCCAGAAGGAAAGATCCGGCCGAACCAGTGCACGCGGTGAGGCGGACCGGTCAGCCAGACCCGAAATTCAACTACGAGCTTAGATCGGAAGAGCGTCGTGTAGGAAAAGAAAAGGAATGGGTGAA
+
CCCCCGFGFGFGGC8FFGGGGGGGGGGGFFGFFFFGGGGGGFGGGGGGGGGGGFEGGGGGGGGGGGGGGGGFGGGGGGGGFGGFGGGGGGGFGGGGGGGGGGGGGGGG<EFDAFFEFGGGGFGGDGGG<FFFGGCEGF9AEDEGGGGFEEFGGFGGGGG?FDC8=EGFEGGGGGGGG@FGGGFGGGGGGGAFG?EGD>EBEGFFGGFGGCDGFGDFFFFFFF((2=>3;A@4);;CGFD>A>)6=?9FDG?B<<89F-8<24(,32((4:(((-,2,..6)*.).(.,((()0.))*(/()
@M03152:184:000000000-AWYW1:1:2107:18349:17379 2:N:0:TCTACTCTATACCTGT
CCCAACTATCCCTATTAATCATTACGGCGACTCTAGAAACCAACAAAATAGAACCGCACGTCCTATTTTATTATGCCATGCTAATGTATTCGGGCGTAGGCCTGCTTTGAACACTCTAATTTTCTCAAGGTAAAAGTCTTGGTTCCCCGACACACCCAGTGAAGGGCATGCCGGCTCACCAAGAGGTAGAACCCGGTCCAGCAGTACACACCGTGAAGGCGGACCACCGTACCAGGTCCGAAATTCAACTACGAGCTTAGATCGGAAGAGCGTAGTGTAGGGAAAGAACAGGTATGTGTAG
+
CCCCCGGGGGGGGGGGGGGGGGGGGGGGGGGGGGGGGGGGGGGGGGGGGGGGGGGGGGGGGGGGGGFGGGGGGGGFGGGGGGGGGGGGGGGGGGGGGGGGGGGGGGGGGGGGGGGGGGGGGGGGGGGGGGGGAFGFGGGGGGGGGFGGGGGGGGGG=8FFGGGGGGGGGGGGGGGCCEGGGFGGGGGGGGGFGEEGGDGFGFGFFGFGGG4CBA9FFFAF3:;9>F1;>;4B>??D9@FFDBB?B?B=<FFFF379EBA?F24:B:BF?BF>1(-((*-9>>7F??BF1(4514/)26*))
@M03152:184:000000000-AWYW1:1:2107:4961:17385 2:N:0:TCTACTCTATACCTGT
CCCAACTATCCCTATTAATCATTACCTCGGTCCTAGAAACCAACAAAATAGAACCAAAGTCCTATTCTATTATTCCATGCTAACGTATTCAAGCGTAGGCCTGCTTTAAACACTCTAATTTTTTCAAAGTAAAAGTCCTGGATCCCCAGCGCACTCAATTAAGAGCACGTTGGTTCCCCAGAAAGAAAGATCCGACCAGAGCAGTACTTACCATTGGCAAGACCACTCAGCCGGACCCGAAATTCAACTACGAGCTTAGATCGGAAGAGAGTCGTGTAGGGAAAGAACAGGAAGGGGTAAA
+
CCCCCEGGGGGGGGGGGGGGFGGGGGGGGGGGGGGGGGFGEFGGGGGGGGGGGGGGGGGGDGGGGGGGACFGGGGGGGGGGGGGGGGGGGGGGGGGGGEGFCGGFGGGGGGGGGGGFGGGGGGGGGGGCAFEGGGGFC;FGGGGGGGGGGGGGGDFGGGGGGFFDFFGGFFGGEGC?FGGGGGEFEFGFGGGFGGGGDGFF7DFFGA7;CCGCEFFFFFF56CDD5E6>FBF>9>)?5B2?@4?@F<F32)38<594C8>C)(387>@@1?@39-:07<F<F?>:4(.8?0)0())1(1()
@M03152:184:000000000-AWYW1:1:2107:25185:17391 2:N:0:TCTACTCTATACCTGT
CCCAACTATCCCTATTAATCATTACTTCGGTCCTAGAAGCCAACAAAATAGAACCAAAGTCCTATTCTATTATTCCATGCTAATGTATTCAAGCTTTGACGCCCGCTTTGAACACTCTAATTTTTTCAAAGTAAAAGTCCTGGATCCCCAAGCCGACCCAGTAAAAGGCAGCTGGTTAGCCAGAAGGAAAGACCCAACCAGAGCAGTGCTTACAACGAATGCGAGACCACACAGCCGGGCCCGAAATTCAACTACGAGCTTAAACCGGAAGAGCGCCCCGGAGGGAAAGAACAGACATTGG
+
<9CCCGGGEF8FGGCGFGAEFGGGGGGGGGGFGFFGFFFCFFGGGGGGGGGGFGGGFG8FFGGGGGGGGGGFGAFGGDDGDGGGFFGDFFFF9FFFC9FGCGGG=CGEFG<E<?EFFGG<EGGCF7AFG<<E5@EEFG9E,?8FEGG8DF=>FF>EGGGGG=D8ACDE?=8+@8@=AFGGCC?8DFC3@@D8,6AFFGGFGG6?FFC97CC<AFGF>0**3=@F2@@4=?):**7*):48)6>0;>0+?F@?)*)()(:1(9)9-,4(-(-((.4(()()(72)9<(1(4,)..))72*).
@M03152:184:000000000-AWYW1:1:2107:9725:17398 2:N:0:TCTACTCTATACCTGT
CCCAACTATCCCTATTAATCATTACATCAGCCTTAGAAACCAACAAAATAAGACCAACGTCATATTCTATTATCCCATGCTGTAATATTCAATGGCAAGGTTACGCCTGCTTTGAACACTCTAATTTTTTCAAAGTAAAAGATTGGAAGCGGTTGCCCACTATCCAATAATAGGAAGCCCAAATCGAGCCACGCCACAAGGACGAGCTTTGATCTGAAACTCCCGAAATTCAACTACGAGCTTAGATCGGAAGAGCGTCGTGTAGGGAAAGAACAGGTATGAGTAGAGCGCGGTGGTAGAG
+
CCCCCGGGGGGGGGGGGGGGGGGGGGGGGGGGGGGGGGGGGGGGGGGGGGGGGGFGGGGGGGGGGGGGGGGGGGGGGGGGGGFGGGGGGGGGGGGGGGGGGGGGGGGGGGGGFGGGGGGGGGGGGGGGGGGGGGFGGGGGGGGGGGGGGFEGGEGGEFFGGFGGFFGGGGGGGGGGGGDCEFGGGGGGDEFEEECEGGGFFFGBGG>DFDDFCFF8BAA*=6CBFFBB=AEFFCCFCEFF4@;CFFC8BDEFFGF@E3;>388;4A@3=??@@3(42*6*(*./5).-)(()0(07*)*))
@M03152:184:000000000-AWYW1:1:2107:19265:17411 2:N:0:TCTACTCTATACCTGT
CCCAACTATCCCTATTAATCATTACGTCGATCCTAGAAACCAACAAAATAGAATCAAACGTCCTATTTCGTTATTCCATGCTAATGTATTCAAGCGTGAGCCTGCTTTAAACACTCTAATTTTTTCAAAGTAACAGTCCTGATTCCCCAAGACACCAAATTAATGACATCATGGTTCGTCAGAAGGTAGAAATCAATAATACCAGTACGTACAATAGCACGACCAATAAATTGATCCCGAAATTCAACTACGAGCTTAGATCGGAAGAGCGTCGTGTAGGGAAAGAACAGGTATGTTGAAA
+
CCCCCGGGCFEFEGGGGGGFFGGGGGGGDGGGGFGGDGGGGGGGGGGGGGGGGGGGFGGGFGGGGGGGC@FDFCFGGGGGGGFGGGGGGGCFGGGGGGGGGCGGGFGGGGEFGFGFGGGGGGGGGGGFGGGGGGFGGFGGGGGGGFFFFGGGFGGGGGFDGG;FFGGFGCEGF8ADCEGGC6A;ECDCFGFGGGGGGGGFGD6DF?FF>DFDDFFF7<FFEEB5=A5AEFFB98C7+9ADA=*:FFEFFGF@>C4(66*698@2;?F@@@0(21:1=;9F0A;A@FB01,(/0.//*)*).
@M03152:184:000000000-AWYW1:1:2107:23569:17439 2:N:0:TCTACTCTATACCTGT
CCCAACTATCCCTATTAATCATTACGTCAATCCTAGAAACCAACAAAATAAGATCAACGTCCTATTTCATTATTCCATGCTAATGTATTCAAGCGTGAGCCTGCTTTAAACACTCTAATTTTTTCAAAGTAACAGTCCTGATTTCCCGCCACACCAAGTGAATGGCATGACGGTTCGTCAGAAGGGAGGAACCAGTGACACCAGTGCATACCGAAGGCACGACCAGCGTACTGATCCCGAAATTCAACTACGAGCTTAGATCGGAAAAGAGTCGTGTAGGGAAAGAACAGGAATGGTTATA
+
CCCCCGGGGGGGGGGGGGGGGGGGGGGGGGGGGGGGGGGGGGGGGGGGGGGGGGGGGGGFGGGFGGGGFGFGGGGGGGGGGGGGGGGGGGGGGGGGGGGGFGGGGGGGGGGGGGGGGFGGGGGGGGGGGGGGGGGGGFFFGGGGGGCFDGGGGGGGDF>EGFGGGGGGGGGGGGGGGC6D>FFFGGGGGGGFGGGGGFFFGGGFGGFGGGGGFDDEFFAFBDF9AFBE9B@?FFEG>652?>F?FFFFFGF;<C3:A<E<6?@F;((/((6))((,.))9:F6),2<((40)).))*-0)-
@M03152:184:000000000-AWYW1:1:2107:11772:17451 2:N:0:TCTACTCTATACCTGT
CCCAACTATCCCTATTAATCATTACGTCGATCCTAGAAACCAACAAAATAGAATCAAACGTCCTATTTCGTTATTCCATGCTAATGTATTCAAGCGTGAGCCTGCTTTAAACACTCTAATTTTTTCAAAGTAACAGTCCTGATTCCCCAAGACACCAAATTAATGACACCATGGTTCATCAGAAGGTAGAAATCAATAATACCAGTACGTACAATAGCACGACAAATAAATTGATCCCGAAATTCAACTACGAGCTTAGATCGGAAGAGCGTCGTGTAGGGAAAGAACAAGAAAGGGAAGA
+
CCCCCFFGGGGGGGGGGGGGGGGGGGFGEGGGGGGGGGGGGGGGGGGGGGGGGGGGFGGDEFGGGGGGGGEGGGGGFGGGGGGGGGGGFGFGGGGGGGEFG<FBFGDGFGG9CFGGGGFGDGGGGCFGEGGGGFDFGGGGGGGGGGGG?EGGGGGGGGGGGFGGGCGF,1@EF8=DFGGGGGGCDDFGGFFGFGGGGGGFGGFDF?FFCFG+::2@3+5:99=):>=FFF@+4B5?C>9>BBFE6EC6>>452*2:4@BC*99@FFB;,(1(62,63AE6;F08((6(((.).())*(*((
@M03152:184:000000000-AWYW1:1:2107:4074:17478 2:N:0:TCTACTCTATACCTGT
CCCAACTATCCCTATTAATCATTACTTCGGCCTTAGAAACCAACAAAATAAGACCAAAGTCGTATTCTATTATCCCATGCTAATATATTCGAATGCAAGTTACGCCTGCTTTGAACACTCTAATTTTTTCAAAGTAAACGATCCGGAACCTCCAGACCCCCCCGCGAAGAGGGATCTGGCGTTACCAGAAGGTAGGAAGCAGAAGCCGAGCACGCACCCCTAAGGATGGGCTCTAACCTCGTGCGATCCGAAATTCAACTAAGAGCTTAGATCGGAAGAGCGTCGGGTAGGGAAAGAAACG
+
CCCCCGGGGGFFGGGGGGGFFGGGGGGGGGGGGGCFGGGGGGFGGGGGGGGGGGGGGGGGGGGFFGGGGGGGGGGGGGGGGGGGGGGGGGGGGGGGFGFFGGGGGGGGGGFGGCGGG<FGGG9FDEFFGGGGGGGGGFGCEGGGFDEGGGGGGGGGGGFC6CGDGGE>EG68:9CFCCGFEGGDGGGGGFFF?GGFGGCFGGFFCDAGCC7CFGGEEFBBFF1=3A7A?F@5))7+:77:EB>?FEBF(9BF1>?AF)4<3).)44<>2))))-,21;7)4>,70((,(,,7405FF:*((
@M03152:184:000000000-AWYW1:1:2107:12995:17491 2:N:0:TCTACTCTATACCTGT
CCCAACTATCCCTATTAATCATTACTTCGGTCCTAGAAACCAACAAAATAGAACCAAAGTCCTATTCTATTATTCCATGCTAATGTATTCAAGCGTAAGCCTGCTTTAAACACTCTAATTTTTTCAAAGTAAAAGTCCTGGATCCCCGACGCACTCAGTTAAGAGCACGCCGGCTCCCCAGAAGGAAAGACCCGACCAGAGCAGTGCTTACCTTGCGGCAAGACCACCCAGCCAGGCCCGAAATTCAACTCCGAGCTTAGATCGGAAGAGCGTCGTGTAGGGAAAGAACAGGCAGGGGTGG
+
CCCCCGGGGGGGGGGGGGGGGGGGGGGGGGGGGGGGGGGGGGGGGGGGGGGGGGGGGGGGGGGGFGGGGGGGGGGGGGGGGGGGGGGGGGGGGGGGGGGGGGGGGGGGGGGGGGGGGGGGGGGGGGGGGGGGGGGGGGGFFDFGGGGGGGGGGGGGGGFFGGFFGGGGGGFCGGGGGGGGGGGGGGGGGGGCFBEGGGGFFCGFGGFGG>FGFGGFFFF>DFFFFFFFFF@FAFDGGEFFF95?AAE6CG*42<:;>:B?>AFB?B?67?:B9699B:(/))(.(.8::0(7),)))(1((
@M03152:184:000000000-AWYW1:1:2107:21301:17529 2:N:0:TCTACTCTATACCTGT
CCCAACTATCCCTATTAATCATTACGTCGATCCTAGAAACCAACAAAATAGGGTCAAACGTCCTATTTCATTATTCCATGCTAATGTATTCAAGCGCGAGCCTGCTTTAAACACTCTAATTTTTTCAAAGTAACAGTCCTGATTCCCCGCCACACCAACTTAATGACATGACGGTTCTTCAGAAGGGAGAAACCAGTGACACCAGTGCATACCGAAGGCACGACCAGCGTACTGATCTCGAAATTCAACTACGAGCTTAGATCGGAAGAGCGTCGTGTAGGGAAAGAAAAGGTATGGGGAA
+
CCCCCGGGGGGGGGGGGGGGGGGGGGGGGGGGGGGGGGGGFGGGGGGGGGGGGGGGGGGGFFGGFGGGGFGGGGGGGGGGGGGGGGGGGGGGGGGGGGGGGGGGGFGGGGGGGGGGGGGGGGGGGGGGGGGGGGGGGGGGFGGGGGCFEGGGGGGEGGGGGGFFFGGGGGGGGGGGDFFGFGGGGGGGGGGGGGEGGGGFGDDFGGFGGGCCCGGFED6FF?AA>ABFF>@>;FFCGFA@A@DFFCEFFGFE1:86A(9@C9??226><B09>(4--).@BB(>1<30(.,.*)*00(*((
@M03152:184:000000000-AWYW1:1:2107:19232:17779 2:N:0:TCTACTCTATACCTGT
CCCAACTATCCCTATTAATCATTACTTCGGTCCTAGAAACCAACAAAATAGAACCAAAGTCCTATTCTATTATTCCATGCTAATGTATTCAAGCGTAGGCCTGCTTTAAACACTCTAATTTTTTCAAAGTAAAAGTCCTGGATCCCCAACGCACTCAATTAAGAGCACGCTGGTTCCCCAGAAGGAAAGACCCAACCAGAGCAGTGCTTACCTTGCGGCAAGACCGCCCAGCCAGGCCCGAAATTCAACTACGAGCTTAGATCGGAAGAGCGTCGTGTAGGGAAAGGACAGGTATGGGTAG
+
CCCCCGGGGGGGGGGGGGGGGGGGGGGGGEGGGGGGGGGGGGGGGGGGGGGGGFGGGGFGFGGGFFGGGGGGGGFGGGGGGFFGGGGGCFCFEGEFEGGG@FCE8FGGGGGGGGGFGGGFGGGG?FFFFEEGGGGGGDGGGGGGGGGGDECEEGGGGFFGGG,=@8DFGGGEEEFGGGGGECGF?FD:8=DD8?FGGG85@7FFGFFGGCF7<C7CA>BDF>BBBB=>@AFAA;@?5A?=D@:=6AEFEGFF;9)()6/;4)9;@?F1:<79(31(4048<385(4(.4:()*.*07(*)(
@M03152:184:000000000-AWYW1:1:2107:22058:17842 2:N:0:TCTACTCTATACCTGT
CCCAACTATCCCTATTAATCATTACCCCATTCCCAATTTGTAAACCAACGGAAACAGGAACGGGGTCCTATTCCATTATCCCATGCTGACGTATTCAACGGCGAGATTTTTCGCGCCCGCTTTGAACACTCTAATTTCCTCAAGGTAAAAGGTCCGGGCCCCGGGAAAAAGAAAGGTTGCCCCCTCTTTTCCCCTCAACGCCCTTAACCCGAGTCAACGGGAAATGACGGGGCACCGGAGGGAGGAGGTGGATAACACGGTAATCACAGAACTTGCGGTGGACCGGGGTTGTCGCGCCCCG
+
CCCCCFGGGGGGGGGCFGFGGGGFGGDGGGGGG?FDGGGFFEGGGGGGGGGGGGGGFCGGGGG7CGGGGGGGGGGGGCFGCFFGGGFFGGGGGGCGGDFGFGEEGD@AFFGFFFEFCEFCEGGCFGGG,?FFFCFGGGGDF9EEFDFGGG,B:DDE>CCG6ECEC88FG5CEFGC,@9,3C6*>9>CCD9DG,>:CF;6/CDGBE6FG*;8C>C*+;6:=55:0)/18;F6BE:8C<D)2)-52;>6)(9F?)2=)*.31(,())44).().642-37,87:3)(--(,,(0*(..),)4(
@M03152:184:000000000-AWYW1:1:2107:16534:17850 2:N:0:TCTACTCTATACCTGT
CCCAACTATCCCTATTAATCATTACATCGATCCTAGAAACCAACAAAATAGAATGCGATGTCCTATTTCATTATTCCATGCTAATGTATTCAAGCGTTAGCCTGCTTTAAACACTCTAATTTTTTCAAGGTAACAGTCCTAATTCCCCACAACATCAAATGAATGACATCATGGTTCCTTAGAAGGTGAGAACCAATGTGACCAGTACATACCAACGGCATGACCGGTCCATTGATCCCGAAATTCAACTACGAGCTTAGATCGGAAGAGCGTCGTGTAGGGAAAGAACAGGTATGTGTAA
+
CCCCCGGGGFGGGGGGGGGGGGGGGGGGGGGGGGGGGGFFGGGGGGGGGGGGGGGGGGGGGGGGGGGGGGGGGGGGGGGGGGGGGFGGGGFGGGGGGGGGGGGGGGGGGGGGFFFGGGGGGGGGGDGCFGFGGGFGGGGGG;EFGGGGGGGGGGGGGG9FFFGGCFGGGFF8E8AFGGGGFFGGG8EFGGGGGGFGGDFCFGD6=DFFGGGFF8F?5*<@EFEF5?A?5@BFF6>CFAFFFFD4+=>FEG>3>*)9>:C*8?C(-(9((=;>><>11)/+/0(8,,=@((4)*)/)*)26)
@M03152:184:000000000-AWYW1:1:2107:22590:18007 2:N:0:TCTACTCTATACCTGT
CCCAACTATCCCTATTAATCATTACTTCGGTCCTAGAAACCAACAAAATAGAACCAAAGTCCTATTCTATTATTCCATGCTAATGTATTCAAGCGTAAGCCTGCTTTAAACACTCTAATTTTCTCAAAGTAAAAGTCCTGGATCCCCAACGCACTCAATTAAGAGCACGCTGGTTCCCCAGAACGAAAGACCCAACCAGAGCAGTGCTTACCTTGCGGCAAGACCACCCAGCCAGGCCCGAAATTCAACTACTAGCTTAGATCGGAAGAGCGTCGTGTAGGGAAAGAACAGGTATGTCTAA
+
CCCCCGGGGGGGGGGGGGGGGGGGGGGGGGGGGGGGGGGGGGGGGGGGGGGGGGGGGGGGGGGGGGGGFGGGGGGGGGGGGGGGGGGGGGGGGGGGGGGGGGGGFGGFGGGGGGGGGGGGGGGGGGGGCFG=FGGGCFEFCGFGGGGGGGGGCEGGGGFGGGDFDFGGGGGG>FFGGGFGGGGGGGC@8EGFFGGGC6DFFGGFGGFGFDFGFGGFB>BE59@C@A29>>7FFFD**:59A(?2AAECEGFE)+1(+737<<?DFD@B(:@;61((-0:FD><>0:7:011416*?C)06)
@M03152:184:000000000-AWYW1:1:2107:16731:18110 2:N:0:TCTACTCTATACCTGT
AGAGTATAGGGCACATCGTTACAACACCAAACAAATACAGTAAAAAATCCCCATACACCATTACATCGATACTATACACCAAAAAAATCTGATCGTATGACCTATCTCCTTAACACACTTTAATGTCTTTTAAACGTACTACGCCGCCCACATTATAATTTATTTCAATTTAGAGTCACAATGCCAACCGACCCAAAATTAAGTACATTAAACAAATTCATGAATGATCAACCAGTTCATACAGTCCACACCACTGACATGACCAGCCTACGTAGCACAGCAATTCCATCAGCGTGTACAA
+
8----<,,@,,,,,,,,,,-,,,,;,,6,,,,,,,;C,6,<,,;,,@,;8,:E,,,;,;C,9,;,,,8C,6+6,,,,<C,,<,:C++,,9,<,,:,:,:,5,5,,,,,,99C,,,:,8,,,9,,,5,5,,,9,,4+94++,9+++++++@++,,8>,D,,33,7,3,,,3,,,6@,@;=,=E,,,3,3653+++,*13,*4+++,5+++++23,**0++3+=6*2+*+*+)/22(++++*+***4*8@**)/3*)/*./)746.)(((()/(()(()0/)()(0)))-)))0)()0/.*64
@M03152:184:000000000-AWYW1:1:2107:21633:18199 2:N:0:TCTACTCTATACCTGT
[truncated: 34,448,259 more chars]
