# Supplementary material for: Species diversity and drivers of arbuscular mycorrhizal fungal communities in a semi-arid mountain in China
Source: PeerJ. 2017 Dec 8;5:e4155. doi: 10.7717/peerj.4155 (PMC5724403; doi:10.7717/peerj.4155)
Supplement: Supplemental Information 5 [file peerj-05-4155-s008.zip › HQL05_R1.fastq]

@M03152:184:000000000-AWYW1:1:2106:23991:1985 1:N:0:TCTACTCTATACCTGT
AAGCTCGTAGTTGAATTTCGGACGTGTGCTGCCCGGTCCGCCGCAAGGCGTGCACTGGGCTTTGCTCGTCTTCCTTCTGAAGACCGCGGGTGCCCTTCACTGGGTGCCCACGGGGTTCAGGACTTTTACTTTGAAAAAATTAGAGTGTTTAAAGCAGGCCGTTGCCTGAATACATTAGCATGGAATAATAAAATAGGACTTTGGTTCTATTTTGTTGGTTTCTAGGACCGAAGTAATGATTAATAGGGATAGTTGGGTGGAATTCTCGGGTGGCAAGGAACTCAAGTAACTCTACTCTATT
+
B@@B@FGFGGGGGGFGGGFGGGGGGGGGGGGGGGGDFGGGGGCGGGGFGGGGGGGGGGGCGGCEFGGGGGGGGGGGGGGFGGCCEGGGGGGGGGFGGGGGGGGGGGGGGGGGGEGGGGGGGGGGGGGCGGGGEFGGAFGDFGGGGGGGGGGGDGGGGGEB@FGGGGGGGFFC?FCGGGGFCFGFCFEFEFCFGGCF73CFG@C<BFCFGGFGG9FC+BCCCBFGFFGG8**:?8FC9EFGGGGGCC6C6AFC<9??CC*8:<+00<+*9*@C**96C@@F7C9*03+ACFEA7:*A6C:++
@M03152:184:000000000-AWYW1:1:2106:22829:2080 1:N:0:TCTACTCTATACCTGT
AAGCTCGTAGTTGAATTTCGGGATCAATTTACTGGTCGTGCTATCGTACGTACTGGTTTTATTGATTCCTACCTTCTGACGAACCATGATGTCATTAATTTGGTGTCATGGGGAATCAGGACTGTTACTTTGAAAAAATTAGAGTGTTTAAAGCAGGCTCACGCTTGAATCCATTAGCATGGAATAACGAAATAGGACGTTTGATTCTATTTTGTTGGTTTCTAGGATCGACGTAATGATTAATAGGTATAGTTGGGTGGAATTTTCGGGTGACAAGGAACTCCAGTCACTATACTCTCTT
+
CCCCCGGGCFGGGFGGGGGGGGFGGG8FGGGGGGGGGGGGGFFGGGGCDFFGGGGDFGGGGGGAFGFFAFFFDFGGGGGGGGGGGGGGGGCGGGGGGFFA<F9FCFDCFGGGGBFFGGGGGGGGGGFGGGGCFGGGGCGGGGFFGFGGGGGGGFGGGGGFFGGGG7<B@F,=FBFGA,3FC<FEFFGGGGGDE9ED<DE7<FE9FFFG9=FGG9DFGGEGGCCCEFFGC**=8EE;CF9:C,=FFGG1,CCGGF9F==;C89B?+++2C5@<*21;F);*::+*++3+<*022:7F?+*0+
@M03152:184:000000000-AWYW1:1:2106:14145:2089 1:N:0:TCTACTCTATACCTGT
AAGCTCGTAGTTGAATTTCGGGTCCGGCTGAGTGGTCTTGCCAATGGTAAGTACTGCTCTGGTCGGACCTTTCTTTCTGGGGAACCAACGTGCTCTTAACTGAGTGCGCTGGGGATCCAGGACTTTTACTTTGAAAAAATTAGAGTGTTTAAAGCAGGCCTACGCTTGAATACGTTAGCATGGAATAATAGAATAGGACTTTGGTTCTATTTTGTTGGTTTCTAGGACCGAGGTAATGATTAATAGGGATAGTTGGGTGGAATTCTCGGGGGCCAAGGAACTTCAGTCACTCAACTCTCGT
+
CCCCCGGGGGGGGGGGGGGGGGGGGGGGGGGGGGGGGGGGGGGGGGGGGGGGFGFGGGGGFGGGGGGGGGGGGGGGGGGGGGEEGGGGGGGFGFFGFGGFGFDEGGGGGGDGGGGGFGGGGGGGFFGGGGGFABFGDFGGGFGCGGGGGGGGGCCFFGGGGGGDGGGGFGGGGFFF87FGGGGGGGGGGGGGGGFGF,:FEGGDCECGCFCAFGGFGGGGCDFC79DFB8::C*2>AEFEFFGFFF667*0=9@F6=E@78?9?++5****)*19>*8@FF8+*0@?C7672***0+3**/
@M03152:184:000000000-AWYW1:1:2106:23022:2198 1:N:0:TCTACTCTATACCTGT
AAGCTCGTAGTTGAATTTCGGGACTGGCTGACCGGTCCGCCTCACCGCGTGCACTGGTTCGGCCGGATCTTTCCTTCTGGCTAACCTCATGCCCTTTACTGGGTGTGCTGGGGAACCAGGACTTTTACTTTGAAAAAATTAGAGTGTTCAAAGCAGGCATATGCTCGAATACATTAGCATGGAATAATAGAATAGGACGTGCGGTTCTATTTTGTTGGTTTCTAGGACCGCCGTAATGATTAATAGGAATAGTTGGGTGGAATCTCGGGTTCTAAGGAACTCCAGTCACTCTACTCTATCT
+
BABC<FGGGGGGGFGGGGGGGE+@EEGGGGG8FFGGGGGGGGGGGGGGGGGGEGGGGGGDCEGGGGGGGGGGFDGGGGGGGGGFGGGGGGGGGGGGGGGEAFGGGGDFAFFGGFF=FFFDG+AFFGCFFAEFC,DCGGGGFGGGGCGGGGGGD=DD7FGFFFC9,3CC7>CFCFFAFFFGGGGGGCEG9B@9@CE?AFGGGGGGFGGGGGGGGDGGGFEGF?C+++8CEE*=E::8C<+:<E9?*+A2<+=7+:E65:C5C69+<2:FGF**+*:0*1):<+<C?F::+8<CC>CFFC:+3
@M03152:184:000000000-AWYW1:1:2106:13580:2390 1:N:0:TCTACTCTATACCTGT
AAGCTCGTAGTTGAATTTCGGGATTAATTTATTGGTCGTGCAATCGTACGTACTGGTATTATTGATTCCTACCTTCTGACGAACCATGATGTCATTAATTTGGTGTTATGGGGAATCAGGACTGTTACTTTGAAAAAATTAGAGTGTTTAAAGCAGGCTCACGCTTGAATACATTAGAATGGAATAACGAAATAGGACGTTTGATTCTATTTTGTTGGTTTCTAGGATCGACGTAATGATTAATAGGGATAGTTGGGTGGAATTCTCGGGTGCAAAGGAACTGTAGTCACTCTAGTATAAC
+
BCCC@F@7@C-CEEGC@@EFGCGGDCCF<6C@E<CEFGGDDDEG,,C@CF@EDF@<,6@E@FGFGG9FFFF,,C@6,966:B6:FEEEFCCFG9E<,E,6CC?,6E76?CEEF,,9E<F<8,,:,555<F,E?,?<<F<,5=5ED<5,,9:55,9AF7,A<EDE4:FB=,7?<?9FC,CFE,,8EFG@C>+=3@DFF,3@+@@,@C,@;,,,5@>,@EG>CFF,;>FA,*>CGG>11C,B,;9C8,<A6,;C>,,>54::*22++2+*/=*)3*11+;422+3+5<F:+*<9+C*+3+*00
@M03152:184:000000000-AWYW1:1:2106:23328:2563 1:N:0:TCTACTCTATACCTGT
AAGCTCGTAGTTGAATTTCGGGATCAATTTACTGGTCGTGCTATCGTACGTACTGGTTTTATTGATTCCTACCTTCTGACGAACCATGATTTCATTAATTTGGTGTCATGGGGAATCAGGACTGTTACTTTGAAAAAATTAGAGTGTTTAAAGCAGGCTCACGCTTGAATACATTAGCATGGAATAACGAAATAGGACGTTTGATTCTATTTTGTTGGTTTCTAGGATCGACGTAATGCTTAATAGGGATAGTTGGGTGGAATTCTTGGGTGCCAAGGAACTCCCGTGACTCTTCTCTATC
+
CCCCCGGGGGGGG<FGGFFDGCFEGGGGGGGGGGGGGEGGGGGDGGFGGEGGCFGGGGGGDFGFAEGGGGGEFFE<FGGGGCGEEGGGGG,,C,<FFFFGGGGGFF<<CEDGG=C4,FA8CFFGGFDFEGF<<?,CE:FBEFA<@AEEEEFFGGBFD+,=EBFFDDGG8E<DFGGGGF9F9<FGDDFFEGGEDBEFD8CB@<5<<ACE;FFEGCGC78C>FF9F7C>A46>*4BE,*1,11=<9=AF,,=)4>7=,*=;C5BF?2A++0=EG*>+**.8*;E?**/;*2.++3**3+<::+
@M03152:184:000000000-AWYW1:1:2106:19327:2865 1:N:0:TCTACTCTATACCTGT
AAGCTCGTAGTTGAATTTCGGGCCTGGCTGGGTGGTCTTGCCGCAAGGTAAGCACTGCTCTGGTCGGGTCTTTCCTTCTGGGGAGCCAACGTGCTCTTAATCGAGTGCGCTGGGGATCCAGGACTTTTACTTTGAAAAAATTAGAGTGTTTAAAGCAGGCTTACGCTTGAATACATTAGCATGGAATAATAGAATAGGACTTTGGTTCTATTTTGTTGGTTTCTAGGACCGAAGTAATGATTAATAGGGATAGTTGGGTGGAAGTCTCGGGTGCCAAGGAAGTCCAGTCACTCTACTCTAT
+
CCCCCGGGGGGGGGGGGFGGGGGGGGGGGGGGGGGGGGGGGGGGGGGGGCFGGGGGGGGGGGGCGGGGGGGGGGGGGGGGGGGGGGGGGGGFGGGGGGGGGGGGGGFGEFEFGGGEGGGGGGGGGGGGGGGG9FFGFFGGGFFGGGGFFGGGGFGG,FFG@CEFGGGDGGGGGGGGGGGFGGFGGGGFG;,@FFGGGA>FCCFG7>FGC<FGFGDG@CEG8F;CCC?CGGE5:8891+91+9C@FF7=60)2A+9+C5CG>*0*<<7+9E*9=/9DF@F=C*<>+++<+9<90>F:+0*+0
@M03152:184:000000000-AWYW1:1:2106:23645:2965 1:N:0:TCTACTCTATACCTGT
AAGCTCGTAGTTGAATTTCGGACTCGGTTGGATGGTCTGCCTTTGGTATGTACTGTCCTGACCGGGTCTCACCTTCTGGTGAGCTGTCGTGTTGTTTACTCAGCGCGGCAGGGAACCAGGACTTTTACTTTGAAAAAATTAGAGTGTTTAAAGCAGGCTTTCGCTTGAATACATTAGCATGGAATAATAAAATAGGACTTTGGTTCTATTTTGTTGGGTTCTAGGACCGAAGTACTGATGAATAGGGATAGTTGGGTGGAAGTCTGGGGTGCCGAGGAGATCCAGTGACTCTACTCTATGT
+
CCCC-EC@;C@@E<<C<EAE7-8+6DE;;@FF<@-CFEF<EG9<FFFDFCC@C<FEFFG<F8@+F@CFCGGFF9C<@FEFC,C,CE,<FD,9EF,C=<F,F<,CFG7CCCGBFD<4?FAC?F?FD<<DB<F<A?,8,>>E<DFFGG?<DFGEA>AFFCCF,3+=BF7FFGCCCF<CED9FAFDFG@F9EE;CCFFDCBFBE:>,>,,,?;A9B6,5:*11,>;=A8F*B38*:?+5=+@+=9AF76:*0*64;++=;E5*+20+<+00)::**)/)/;)*2+<60<+029+<+:*0++0++
@M03152:184:000000000-AWYW1:1:2106:23317:3050 1:N:0:TCTACTCTATACCTGT
AAGCTCGTAGTTGAATTTCGGGATCAATTTATTGGTCGTGCCAACGGTACGCACTGGTACAATTGGTTTCTCCCTTCTGACGAAGCATGATGTCATTAATTTGATGTCGTGGGGAATCAGGACTGTTACTTTGAAAAAATTAGAGTGTTTAAAGCAGGCTTTGGTTTGAATACATTAGCTTGGAATAATGAAAAAGACCGTTTGATTTTTTTTGGTTGGTTTTTAAATTCGCATTAATGATTATTTGGGTTGGTTGGGTGGAATTTTCGGGTGCCAAGGAACTCAGGGCACTCTACTTTAT
+
CCCCCGGGGGCGGGGGGGGGGGGEGGGGGGGGGGGGGGGGGGGGGGGGGGGGGGGGGGGGGGGGGGGGGGGEFFGGGGGGGGGGGDDCFGGGGFFFGGGGGGGGGGGFFEEGGGGGGGGGGDFGFEDFGGGGCFGGGGGGE,5,5,:FFCCF?C,4B+CFD,EF,BF:D<FA<FG=<3,,,3+@,CD,>6@C,,,6+,38@C:*,,,7>,<C:**6:EEGF,*6=:,,,,****15++4+25C+2+4<*2.1*/*8:*/*1/+932++9*:/:C*:687=20<7+0**2.2C0*2+<3*+3
@M03152:184:000000000-AWYW1:1:2106:8227:3312 1:N:0:TCTACTCTATACCTGT
AAGCTCGTAGTTGAATTTCGGGCCAGGCTGATTGGTCTCCCTATTGGGTTGTACTTTTCGGCTTGGTTTTTCCTTCTGGAGAACCATTTGTCATTAATTTGGTGGGTGGGGAACCAGGACTTTTACTTTGAAAAAATTAGAGTGATTAAAGCAGGCATACGCTTGAATACATTTGCATGGAATAATAAAATAGGACTTTGGTTTTATTTTGTTGGTTTCTACGACCGAAGTAATGATCAATAGGGCTTGTTGGTTGGAATTCTCGGGTGCCAAGGAACTCCAGTCACTATACTCTCTCTGT
+
B<--8@B@CFCFGFEFD<C<FCE@EGG8@FCFF<FFGGGGFF9E<FGGGGFG,CFGAFFEFGFBFCF7FDFFFG<CFEE<F<6:CFFD<F<E<FEE?,CF<ADDGGFGG7:BF77,,8?+FDFFFFDFC,,9FF,+FF,,@F,B,E9EFFGDF,AF>FFGDC@:FCFDA<33=,,C,C;><<B9FC9FFA,@A@>8F<B=<F*5@,3@,7,@DF7CC8,?D,*1*:*=***>?B+@<+4+=@FC4****0/68*1**++?+<E+**2:7=*2+1**:<F+<C+:CCEF+/:A?*0+23*+2
@M03152:184:000000000-AWYW1:1:2106:16020:3408 1:N:0:TCTACTCTATACCTGT
AAGCTCGTAGTTGAATTTCGGCGTGCGCTCGGGCTGGTCGGCCGTCATGGTCTGCACCGTTCGGGTCACGCCCCACTGTAGGATACTCACCGCTGTCCTTAACTGGGTGGCGGTCAAAGGCGGTCGGCGTGGTGGGGGCAACTCTGCCCACGGCTTTGCTGGGGTTCCTACTCTTTTACTTTGAGCAAATTAGAGTGTTCAAAGCAGGCAATCGAGCCTTGAATACTTCAGCATGGGATAATGGAACAGGACTGGGGTCCTGATTTCGTTGGTTTCTGGGATCTCAGTAATGATTAATAGG
+
CCCCCGGGGGGGGGGGGGGFGGGGDGGGGGGGGGGGGGGGGGGGGGGGGGGGGGGGGGGGGGGGGGDFGGGGGGGGGGGGGGFGGGGGGGGEGG@FGGGGGGGGGGGGGGGGGGGGGFEFGGGGGGGCGEC:F*@EGGDGGGGGGGGGGCCGGGGGGCGGFGGGGGGGGGGCFFGFGCFFGF?CGGGGGGFGGGGGG9EF?CFEGGGGGDGGGGGGGCFFFGCGGGCFGGFGGGGGGC6EGGGGG6+A?FFC@8FFCC8@7FCCFC+09FG*8C<FGFFC*2**32<9+*<C7**30<CGG
@M03152:184:000000000-AWYW1:1:2106:24547:3409 1:N:0:TCTACTCTATACCTGT
AAGCTCGTAGTTGAATTTCGGGATCAATGGGTTAGTCATGCCCTCGGTATGTACTGATTTCATTGGTTCTCACCTTCTAAGGAACAATGATGTCATTTCTTTGTTGTTGTGGGAAATTAGGATTGTTACCTTGAAAAAATTAGAGTGTTTAAAGCAGGCTAACGCTTGAGTACATTAGCATAGAATAATGAAATAGGCCATCCGATTCTATTTTGTTGGTTTCTAGGATCGATGTAATGATTAATAGGGATAGTTGGGTGGCATTCTCGGGTGCCAAGGAACTCCAGTCACTCGACTCTAT
+
<BCC-E@F@FFFFGDFFEG8FEGEG8FGGGGGD8-CE,E@9F,CFGC;,DCF,CEF9FEDGGGAFF9@<,,9,C9FDG,,,C9EG<,<F9,6CFFADE,C,6E,:CFFF<C77:FF<E,,C<,9CCDF?C,EF9BF,?+A,,A?,,:C,,CAAFC<FCFFEFGGD:4AD,CFA,EF9BDDF,3@ABE==,CFFEFGF,,,,3@+++@FC9F9E@@,@B6BFEGF,@E6;8E5,>4:EF7CEF?,:,,7>6*7CF:9858**2,2=@2,2*/***03+;576:++++?E6+2<A3*7:C7++
@M03152:184:000000000-AWYW1:1:2106:18488:3605 1:N:0:TCTACTCTATACCTGT
AAGCTCGTAGTTGAATTTCGGGCCTGGCCGGGCGGTCTGCCTAACGGCACGTACTGTCTGGGCGGGCCTTACCTCTTGGTGAGCCGGCGTGCCCTTTGTTGGTGTGCGTCGGGGAACCAGGACCTTTACCTTGAGAAAATTAGAGTGTTCAAAGCAGGCCTATGCCTGAATACATTAGCATGGAATAATAAAATAGGACGCGCGGTTCTATTTTGTTGGTTTCTAGAGTCGCCGTAATGATTAATAGGGATAGTTGGGTGGAATTTTCGGGTGCCAAGGAACGCCAGTCACTCTACTCTAT
+
CCCCCGGGGGGGGGGGGGGGDGGGGGGGGGGGGGGGGGFGGGGGGFGGCEGGGGGFGGGGGGGGGGGGGGGGGGGGGGGGGGGGGGGGGGGGGGGGGGGGGGGGGCFGGGGGGGGGGGGGGGGG<FGGGGFFFGGFGGFGGGGFGGGGGGGGF@EGGFFGGGGGGGGGGGGGFGGGGGGFGC@CCFFFGGCFFFGF6+0:CEGCC:>CE++<FFGGGGGGGGGGGFFDFF**/:E55:C<F7?+:@?6A6;6C<<9+CEDG5CCE+3?)/://9C7+)577E**:1:++/0<CF*30<D?+
@M03152:184:000000000-AWYW1:1:2106:16003:3700 1:N:0:TCTACTCTATACCTGT
AAGCTCGTAGTTGAATTTCGGCGTGCGCTCAGGCTGGTCGGCCGTCATGGTCTGTACCGTTTGGGTCACGCCCCACTGTAGGATACTCACCGCTGTCCTTAACTGGGTGGCGGTCAAAGGTTGTAGTACTTTCTGGGGGCAACTCTGGATATTATGACTGGGGTTCCTACTCTTTTACTTTGAGCAAATTAGAGTGTTCAAAGCAGGCAATCGAGCCTTGAATACTTCAGCATGGGATAATGGAACAGGACTGGGATCCTGATTTCGTTGGTTTCTAGGGTCTTAGTACTGATTAATAGGG
+
CCCCCGGGGGGGGGGGGGGGGGGGGGGGDGGGGGGGGGGGGGGGGGGGGGGGGGGGGGGGGGGGEGGGGGGGGGGGGGGGGGGGGGGGGGGGGGGGGGGGGGGGGGGEGGGGGGGGGGGGFGGGGGGGGGGGGFGGFGDEEFGFGGGGGGEGGFGFFGGGFGEGEGFGGGGGGDGGGGGGGFGGGGG7FFGGDFGFFCEGFGCFGDFGGGGGGGFF7CG6CFGCFGGFFF9CGG6=FF?CECFGGGFFGGFGGGF*<CGGGCGGGF@C<685CD7F+*9*2*:*3:+00*++AFG7C?FC=
@M03152:184:000000000-AWYW1:1:2106:15700:4066 1:N:0:TCTACTCTATACCTGT
AAGCTCGTAGTTGAATTTCGGTGGCCCAACGGCGGTCGGCCGCAAGGTCTGTACTGCCGGTTTTCGGACCACCTCTTTCTGGGGGAACGTCTGCCCTTAACTGGGCTCGGCGGCCGAACCGGGACGTTTACTTTGAAAAAATTAGAGTGTTTAAAGCAAGCGTACGCTTGAATACATTAGCATGGAATAATGAAATAGGGCTTCAGTTCGATTTTTCTGGTTTTCAGAATCCGAAGCAATGCTTAATAGGGATAGTTGGGTGGAATTCTCGGGTGCCAAGGCACTCCAGTCCATCTAACCT
+
C-@CCFGG7<FGDGGGGGGFGG7:FFGEGF7FDC@FEC7+C@FC:@DEEEEF,CFFECFGBFEGCCC@CEGE78<EAFAAAD,:F:FC7=F,:B5<E@F,FFE8CF<FCDG7C++>:FFE:*>BFEG:FFCC3FB;@<CFEFF,CG?>FF,FCFFGE,<<:*11<*B<<**3AFGGGCF+++0<6<@?+:<:+3+20AA>8;/;C99C+**<+1<++33+<CF8+0+0<:<C?*CED6++3++0*0++3+.*0;AE7C6*;**;?+<+20*9*1)97=)/5*67C+8+</++22*3++*20
@M03152:184:000000000-AWYW1:1:2106:5328:4223 1:N:0:TCTACTCTATACCTGT
AAGCTCGTAGTTGAATTTCGGGATCAATGAGTTGGTCGGGCCCTTGGTATGAACTGGCTTTATTGGTTCTCACCTTCTAATGAACCTTAATGTCATTCATTTGATGTTTTGGGGAATTAGGACTGTTACCTTGAAAATATTGTAGTGTTTAAATCAGGCTCACGCTTGAATAAATTATCCTGGAATAATGAAATAGGACATCGCCTTCTATTTTGTTGGTTTTTAGGATCGATGTAATGATTAATCGGGATATTTGGTTGGAATTCTCGGGTGCCAGGGAACTTCATTCACTCTACTCTAT
+
A6@B-CB@@F@C<CAFGE9CBC:F8C,C-;6<CFFFFF+6CGC8<,,CFGE@F9FDGG@,@<E,@FFF<F<E<FGD8,E9FG9FAE,CEFGFC@FGGGGGG<<,CE,96,C:FEDEGCACC,,CA??EF<?E<<5B,,,5:,,BAFAFA,EC<,@,9,A=EE,AFE@<?5C@,:<A,,3,C,,@DD,E;DED?;>9FFDDF9F+3>+;E938@,,8>>B>C6*@D,@,,@>EFE,,5<,2,25:@,*1@*)0,1,5,,*6=8EGG7@9>5*13/*:+))//1<+3+++=+@5+;++++20+
@M03152:184:000000000-AWYW1:1:2106:22636:4422 1:N:0:TCTACTCTATACCTGT
AAGCTCGTAGTTGAATTTCGAGATCAATTTATTGGTCGTGCTATTGTACGTACTGGTATTATTGATTTCTACCTTCTGACGAACCATGATGTCATTAATTTGGTGTCATGGGGAATCAGGACTGTTACTTTGAAAAAATTAGAGTGTTTAAAGCAGGCTCACGCTTGAATACATTAGCATGGAATAACGAAATAGGACGTTTGATTCTATTTTGTTGGTTTCTAGGATCGACGTAATGATTAATAGGGATAGTTGGGTGGAATTCTCGGGTGCCAAGGAACTCCAGTCACTCTACTCTATT
+
AA-AACFGEGGGGEEGCFFEFG8FFFEFDGGGGGGGGGGGGGFGF<F@EGEGGGDEGGFGDFGAEEGGGGCFFEEFD<FFC7FCFEFCDF@CEGGG<EE99C@FFFFFDF@DCG=FFFGG8DFDGAFDGGG9<E,,:@FGGEFFGGGGGFGCFEE?CEFE@?<A=BFFGG9FAG<A9FDCA=BFFFGGDD+3BFAFF@+CFGCF=,@=CB;FB,@FCGCFF99B:9:CF55CEGFG5:=B@EGFECFFFFFGFGGFDEEEF9<+1+5CDC53=4+8*:);:CF4FFFGCAFFGFG7++*++
@M03152:184:000000000-AWYW1:1:2106:7618:4453 1:N:0:TCTACTCTATACCTGT
AAGCTCGTAGTTGAATTTCGGATCAATTTATTGGTCGTGCTATTGTACGTACTGGTATTATTGATTCCTACCTTCTGACGAACCACGATGTCATTAATTTGGTGTCATGGGGAATCAGGACTGTTACTTTGAAAAAATTAGAGTGTTTAAAGCAGGCTCACGCTTGAATACATTAGCATGGAATAACGAAATAGGACGTTTGATTCTATTTTGCTGGTTTCTAGGATCGACGTAATGATTCATAGTGATAGTTTGGTGGAATTCTCGGGTGCCAAGGAACGCCAGTCACTCTCCTCTATAT
+
A-868CFFCFEEFGGFGEEFCE@FCFGFFFGGGGCCFCGGGCFFGGGGGGGGGGGEFGGGGGGFGFFGFG9<FCFGFGGGGGDEGGFF7EFC@E,,CFGGCEGCCF<<AFDFBCC=FF,CFCFGG<EDECEEC,CE:<E,BEGGGGFGGGFG,9,D+FFFCFFG++A=,C,?FC9,CFGGGFGGD9>+>>EG9,@DFE<:,+@<F=;D,FEDFFGGFCCGAE9;DGFFG@C>C*>EEE::,2=9B,CCGG+4=,=*AF7*2,BCF74CDC*2*;9**;8**3*2:8<?<6+3+0:7+<*0+
@M03152:184:000000000-AWYW1:1:2106:9907:4587 1:N:0:TCTACTCTATACCTGT
AAGCTCGTAGTTGAATTTCGGGATCAATTTATTGGTCGTGCTATTGTACGTACTGGTATTATTGATTTCTACCTTCTGACGAACCATGATGTCATTAATCTGGTGTCTTGGGGAATCAGGACTGTTACTTAGAAAAAATTAGAGTGTTTAAAGCAGGCTCACGCTTGAATACATTAGCATGGAATAACGAAATAGGACGTTTGATTCTATTTTGTTGGTTTCTAGGATCGACGTAATGATTAATAGGGATAGTCGGGTGGAATTCTCGGGTGCCAAGGAACTACAGTCACTCTACTCTATA
+
CCCCCGGGGGGGGGGGGGGGGGGGGGGGGGGGGGGGFGGGGGEFGGGFGGGGGGGGGGGGGGGGGGGGGGGGGGGGGGGGEGDFGGGFGGGGGFGGGGGFGFGGGGGGGDFGGCGF9A,CFFFEFGGGFGGGGDGGDFGFGCGCFCFGGDFFFGGGGGGGGGGCFGGGGGGGFFGGGDDFG8,DA=EGD>BF,,,@EDC>F7FA9CFFFG9CFGGG7DEFGGFCFGCG@CG5>BCEFG7,<AGG>766EGFGG7CCCE@8899CEC97<*=CE*795>A?FF+98+C+0*<C7C*<69>C0
@M03152:184:000000000-AWYW1:1:2106:18045:4676 1:N:0:TCTACTCTATACCTGT
AAGCTCGTAGTTGAATTTCGGGCCTGGCTGGGCGGTCTTGCCGAAAGGTAAGCACTGCCCTGGTCGGGCCTTTCCTTCTGGGGAACCTGTGTGCTCTTAATTGAGTGCGCAGGGGATCCAGGACTTTTACTTTGAAAAAATTAGAGTGTTTAAAGCAGGCTTACGCTTGAATACATTAGCATGGAATAATAGAATAGGACTTTGGTTCTATTTTGTTGGTTTCTAGGACCGAAGTAATGATTAATAGGGATAGTTGGGTGGAATTCTCGGGTGCCAAGGAACTCCAGTCACTCTACTCTAT
+
CCCCCGGEFGGGGGGGGGGGGGGGGGGGGGGGGGGGGGGGGGGGGGGGGGGGGGGGGGGGGGGGGGGGGGGGGGGGGGGGGGGEGGGGGGGGGGFGGGFGGGGGGGGGGGGGGGGGGGGGGGGGGGGGGGGGGGFFGGEGGGGGGGGGGGGGGGGGGGGGGGGGGGGGGGFGGGGGGGGGGGGGGGGFGGGGGGGGGGCFGGGFGDFGGGGGGGGGGGGGGGGGGGGGFGGGGGGGGGGGFCFGGGGCCE@EGGFCFDGGGCCEG?F7*ACCECFFG:>FG>C*8<+<9@<A7CFGF+:9+
@M03152:184:000000000-AWYW1:1:2106:17557:4786 1:N:0:TCTACTCTATACCTGT
AAGCTCGTAGTTGAATTTCGGGATCAATGAGTTGGTCGTGCCATTGGTATGAACTGGCTTTATTGGTTCTCACCTTCTAATGAACCTTAATGTCATTCATTTGATGTTCTGGGGAATTAGGACTGTTACCTTGAAAAAATTAGAGTGTTTAAAGCAGGCTCACGCTTGAATACATTAGCATGGAATAATGAAATAGGACATCGCATTCTATTTTGTTGGTTTCTAGGATCGATGTAATGATTCATAGGGATAGTTGGGTGGAATTCTCGGGTGCCAAGGAACTCCAGTCACTCTACTCTAT
+
B@CCCGG+BFGGGAEFFGFGGGGC<FFFGEFFD@FGFGGEGGGFGGFGGGFFGGGGFGFFGFFGGFDFFGAEGGGGG@FEGGGGGGGGG@EEF<FDFCA,FGGCAFFFGGGGFDFFG<FGCCGGGFGCFGCCG<BEAFEDCGFFGGGGGFAEE,,E@7FGFGGGGGGGG8AFFFFGGC,,CFCFGFD;EFGGEFDE8DFGAF@F7FFCDDEFGFCFG8FGGG9ED;DCFGGGGGGF,@AEGE,@D,=77;ACCC:9,*>C8>CCEGGC9C8DGDFG6)>F6>776@+?CA1>+0:C@FFG7
@M03152:184:000000000-AWYW1:1:2106:6967:4794 1:N:0:TCTACTCTATACCTGT
AAGCTCGTAGTTGAATTTCGGGATCAATTTATTGGTCGTGCTATTGTACGTACTGGTATTATTGATTTCTACCTTCTGACGAACCATGATGTCATTAATTTGGTGTCTTGGGGAATCAGGACTGTTACTTTGAAAAAATTAGAGTGTTTAAAGCAGGCTCACGCTTGAATACATTAGCATGGAATAACGAAATAGGACGTTTGATTCTATTTTGTTGGTTTCTAGGATCGACGTAATGATTAATAGGGATAGTTGGGTGGAATTCTTGGGTGCCAAGGAACTACAGTAATTATACTTTTAT
+
CCC9@<BFEGGF<FFGGDCGCGECGGGFFGFGGGGGGEGGGG9FEFFGGGGGGGGGGGGGDFGFEFGGGGGG9EFFGFGGGGC6@@@FGFDGFGGGEAACECFGGGGCGFDDGFC@AFF<E<=F9FGGAEGGFF<F<CFEFDGGE9FEFGFGGFEGFFAEFFF@GGE?5E9A,5?=?,CF,,>DFFD9@+3CCDBED<F@CB:<BC9D;A@@,,3@D>8D8,@3EF,>,*3=*418C@C=CACFFD?CF,)4>91<*CEE*>CG7F9+;*31*;16=)8**200>++2++++3*20+0*++
@M03152:184:000000000-AWYW1:1:2106:6894:4986 1:N:0:TCTACTCTATACCTGT
AAGCTCGTAGTTGAATTTCGGGATCAGTATGTTGGTCGTGCTTCGGTACGTACTGTCATTACTGGTTTCTCCCTTCTGAAGAACCTTGATGTCATTAATTTGGTGTCTTGGGGAATCAGGACTGTTACTTTGAAAAAATTAGAGTGTTTAAAGCAGGCATAAGCTTGAATACATTAGCATGGAATAATGAAATAGGACGTATGATTCTATTTTGTTGGTTTCTAGGATCGACGTAATGATTAATAGGGATAGTTGGGTGGAATTCTCGGGTGCAACGGAACTCCAGTCACTCTAGTCTATC
+
ACC--C@FDDB@FFCF9CEDGCFEF@E@FEFGAF9@FG7CGCFFBF;ECGGFDFFE<9FGF<F9F@CFFFF,CAF@EFFFCFE6C<CF9EE,CE<,<,<<EEF<DFF,,E@FGGG8FCEGF,<FFG9<,AFF9?EAC:AEEFG99CEFCGFF<9FGGE?EG,AF,BE<8@@E,,,9F8B9?AFGG9A9,>E9CDG8F<:++,8<FB9CD<F9CFCEFDE+3,@9=@,,68*4@8>C*=CCFG:CCFC71,/=>,<>CEB*6?22+A;5<*39E*+*/8)2*+<*50+++/0<970<C77<+
@M03152:184:000000000-AWYW1:1:2106:23554:5114 1:N:0:TCTACTCTATACCTGT
AAGCTCGTAGTTGAATTTCGGGCCTGGCCGGGCGGTCTGCCTAACGGCACGTACTGTCTGGGCGGGCCTTACCTCTTGGTGAGCCGGCGTGCCCTTTGTTGGTGTGCGTCGGGGAACCAGGACCTTTACCTTGAGAAAATTAGAGTGTTCAAAGCAGGCCTATGCCTGAATACATTAGCATGGAATAATAAAATAGGACGCGCGGTTCTATTTTGTTGGTTTCTAGAGTCGCCGTAATGATTAATAGGGATAGTTGGGTGGAATTTTCGGGTGCCAAGGAACTCCAGTCACTCTACTCTAT
+
CCCCCGGGGGGGGGGGGGGGFGGGGGGGGGGGGGGGGGGGGGGGGGGGGGGGGGGGGGGGGGGGGGGGGGGGGGGGGGGGGGGGGGGGGGGGGGGFGGGGGGGGGGGGGGGGGGGFGGGGGGGGGGGGGGGGGGGGGGFGGGGGGGGGGGGGGGGGGGGGGGGGGGGGGGGG9<FFCFGGGGGGGGGGFGGGGGGGGGGGGGGGGEEGFGF9FGCFGGD*AFCGGGGGFFEGGGGGGGGF+<?FGGFG=:>F6<CECEEC5;CCC++09C=9*9CG+.>FFC<CE?0ACBCC+::9CC70+
@M03152:184:000000000-AWYW1:1:2106:14592:5204 1:N:0:TCTACTCTATACCTGT
AAGCTCGTAGTTGAATTTCGGAATGCGCGTGTCAAAGGTCGTCCTTGTGGCGTGCCTGGACATTCGCTTCCTATTATTGGTCAGTGTCCCCCGCAAGGGGGGTAGCGCTGCCAATCTTTTACTTTGAAAAAATTAGAGTGTTCAAAGCAGGCGTAACATTGCCTTTGAATATTACAGCATGGGATAATAGAATATGACGTTGGTCTTATTTTGTTGGTTTCTAAGGCTGATGTAATGATTAATAGGGATAGTTGGGTGGAATTCTTGGGTGCCAAGGAACTCCAGTCACTCTACTCTATTT
+
C@CCCGGGGGGGGGGGGGGGGGGGGGGGGGGGGGGGGGGGGGGGGGGGGGGGGGGGGGGGGGGGGGGGGGGGDFGGGGFFGGGGFGGGGGGEGGGGGGGGGGGGGGGGGGGFGGGGGGGGGGGGGGCGGGGGGGGGGFGGGGGGGGGGGG>FEEGGGGGGGCGGGGGGGGGGGGGFFGGGGGCGGGGFDGDFGGGCG?EEGGG87:CFCG9<FEGGFEGGGGGFGGGFFGGDGFGGGCEGGFC?F6E?667CFGGGGGG59EG7<+AC*:8<GG65EFF*+:E<EG6@?FCFFDGGF90++
@M03152:184:000000000-AWYW1:1:2106:23306:5252 1:N:0:TCTACTCTATACCTGT
AAGCTCGTAGTTGAATTTCGGAACTGGGCGGTCACCAGTCGGCCGTAAGGTCTGTACTGGTCCGTCCGTTCTCACCTATGGGATGCTCACCTCTACCCTTAACTGGGCGGAGGCAAATAAGCGGGTGCAGGACAAAACCGTATACGTCTCGCGCGTGTATGGCCTACATTCGTGGAGTTCCCATTCGTTTACTTTGAATAAATTAGGGTGTTCAAAGCAGCCAAAAAAGGGGGCATGAATACTACAGCATGGGATAACGGAATACGATTTCGGTTAGATTTTCCGGTGGTTTCTAGGATTG
+
CCCCCGGCCFEFGF9AGFCFDCFGGGGGGECCGGFF-EFF7:F:F:FGC,FEFGGFGGDCFGG:FGFCF@GCFGGGGCGAEEGGEG9DFGFCFFGGGGGFFGGGG8FGDGGCC:CFCFCFFFG+FFCFGGGEGFGGGG77F@FFFEFE:AFEGGGGG:<@CCC:C:CGGG;AFGG7FGGG9:FGFGGGFDFCFECEDGC,>C,,?,2BFC:*CEGGGFFGGFG*8A5:?*;8=*?07?:29<9:>FFCF??G*;+8?9CCC*/3<:C57*29CCC*:/9+299***:**7>*+*2+<CF+2
@M03152:184:000000000-AWYW1:1:2106:22657:5298 1:N:0:TCTACTCTATACCTGT
AAGCTCGTAGTTGAATTTCGGTGGCCCAACGGCGGTCGGCCGCAAGGTCTGTACTGCCGGTTTTCGGACCACCTCTTTCTGGGGGAACGTCGGCCCTTAACTGGGCTCGGCGGCCGAACCAGGACGTTTACTTTGAAAAAATTAGAGTGTTTAAAGCAAGCGTACGCTTGAATACATTAGCATGGAATAATGAAATAGGGCTTCAGTTCTATTTTGTTGGTTTTCAGAATCCGAAGCAATGATTAATAGGGATAGTTGGGTGGAATTCTCGGGTTCCAAGGAACTACAGTCACTCTACTCT
+
CCCCCFGGGGGGGGGGGGGGGGGGGGGGGGGGGGGGGGGGGGGGGGGGGGGGGGGEFGGGGGGGGGGGGGGGGGGGGGGGGGGGGGGGGGGGGGGGGGGGGGEGGGFGGEE@FGGGDGGGGGGGGGGGGFGCGFFGGGGGGBCFGGFCFGGGCGGFFFCGGGGGGGGGGGGGGCEFGGGGFGFFGFEFGGGGGGGGGGGG88CE7?CFFGCFGFG?@68CEGFFG7@EFDGGGGEEGGGGFGFGDGFCCCF68*<<C+85**:899<EF<87?F*9E@*<5A?4++<ECFCC@**+<<C0+
@M03152:184:000000000-AWYW1:1:2106:9601:5417 1:N:0:TCTACTCTATACCTGT
AAGCTCGTAGTTGAATTTCGGACTCGGTTGGATGGTCTGCCTTTGGTATGTACTGTCCTGACCGGGTCTCACCTTCTGGTGAGCTGTCGTGTTGTTTACTCAGCGCGGCAGGGAACCAGGACTTTTACTTTGAAAAAATTAGAGTGTTTAAAGCAGGCTTTCGCTTGAATACATTAGCATGGAATAATAAAATAGGACTTTGGTTCTATTTTGTTGGTTTCTAGGACCGAAGTAATGATTAATAGTGATAGTTGGGTGGAATTCTCGGGTGCCAAGTAACTCCAGTCACTCTACTCTATCT
+
CCCCCGGDGGGGGGGEGGGGGGDEGGGCGGGGGGGGGGGGGGGGGGGGGGGGGGGGGGGGGGGGGGGGGGGFGGGGGGGGGFGGGGGGGGGGGGDFGEGFGGFGGGGGGGGGGGGGGGGGGGGGCGGGGGGGGFGGGGGGGGGGGGGGGGGGGFGGFGGGDFGGGGFGGFGDFGFCEGFGGGGGGGGGGFGGFCDFEDFGGGGGG9FFFGGGGGGGGGGGFGGGGGC*C>BE=FD7+:E<EGGGG+A9CCFGC96*;C7*6:FCG?*5CCCCFFG<+9=C9CEG6CCF+1<C7:?FF?72+
@M03152:184:000000000-AWYW1:1:2106:23399:5510 1:N:0:TCTACTCTATACCTGT
AAGCTCGTAGTTGAATTTCGGCGTGCGCTCGGGCTGGTCGGCCGTCAAGGTCTGTACCGTTCGGGTCACGCCCCACTGTAGGATACTCACCGCTGTCCTTAACTGGGTGGCGGTCAAAGGGGCTTGTACATGGGGGCAACTCTGTGTATATCTCTGGGGTTCCTACTCTTTTACTTTGAGCAAATTAGAGTGTTCAAAGCAGGCAATCGAGCCTTGAATACTTCAGCATGGGATAATGGAACAGGACCGGTGTCCTGATTTCGTTGGTTTCTAGGATATCAGGAATGATTGATAGGGATAG
+
A-@@9FGGFFCEGCFGGGFEFGGFFCEGGGGGGGGGGG,@FGGFFFDFGGFGGGGFGFGGGFGDEGG,E7FFEGDGGGGGGF?FG=9FGGGGGG7CFFGCG9FEAEE<F:ACC7FG9DFC3CE7<CFDGGGGFEEGG7BFFGF9FFDF=,EF9;FFGGGGD,CF@FECGGGGGGGCC<CC7A:@FFFEGGF9FEGFFGGFFF@FCCCFG7@CCGF?C6<B?FFFFFFFFGG@6<C+<C+AGG6F4:**2*0*;++++<+<9@8F6****20?<7=*098+20+0*C8CGF+002>66CC6+
@M03152:184:000000000-AWYW1:1:2106:23704:5658 1:N:0:TCTACTCTATACCTGT
AAGCTCGTAGTTGAATTTCGGGCCTGGCTGGGTGGTCTTGCCGCAAGGTAAGCACTGCTCTGGTCGGGTCTTTCCTTCTGGGGAGCCAACGTGCTCTTAATTGAGTGCGCTGGGGATCCAGGACTTTTACTTTGAAAAAATTAGAGTGTTTAAAGCAGGCTTACGCTTGAATACATTAGCATGGAATAATAGAATAGGACTTTGGTTCTATTTTGTTGGTTTCTAGGACCGAAGTAATGATTAATAGGGATAGTTGGGTGGAATTCTCGGGTGCCAAGGAACTCCAGTCACTCTACTCTAT
+
CCCCCFGGGGGGGGGGGGGGGGGGGGGGGGGDGGGGGGGGGGGGGGGGGGGGGGGGGGGGGFGGGGGGGGGGGGGGGGGGGGGGGGGGGGGGGGDFGGGGGGGGGGGGGGGGGGGCGGGGGGGGGGGGGGGGGGGFGGGGGEFEGD<FGGFGGDFFGGGGCFFGGGGGGGGGGFFFGFFCFCFGGGGGGGDC@DGGGGGGG@FGFDGGC9@FGD9FGCGGGGGGGGGGGG5C?EFFGGGCGGGGGGGCECFF6<CG6CGG5CEFF?CC<C89=DFFFFFFCEGFGC8:9/:C@FC9CE*03
@M03152:184:000000000-AWYW1:1:2106:17966:5742 1:N:0:TCTACTCTATACCTGT
AAGCTCGTAGTTGAATTTCGGGCCTGGCCGGGCGGTCTGCCTAACGGCACGTACTGTCTGGGCGGGCCTTACCTCTTGGTGAGCCGGCGTGCCCTTTGTTGGTGTGCGTCGGGGAACCAGGACCTTTACCTTGAGAAAATTAGAGTGTTCAAGGCAGGCCTATGCCTGAATACATTAGCATGGAATAATAAAATAGGACGCGCGGTTCTATTTTGTTGGTTTCTAGAGTCGCCGTAATGATTAATAGGGATAGTTGGGTGGAATTCTCGGGTGCCAAGGAACTCCAGTCACTCTACCTTAT
+
CCCC<FGEGGGGGGGGGGGGGGGGGGGGGGGGGGGGGGGGGGGGGGGGGGGGGGGGGGGGGGGGGGGGGGGGGGGGGGGGGGGGGGGGGGGGGGFCDFFGGGEGGGGGEGEGGGGGFFGGGGGGGGGFFGGGGGGCFFGFGGGGGGGGGGGGGGGGEGGGGGGGGGFGGGGGGGCFGGGGGGGGDFGGGGGGGCCF@FFE58C:E>CEGECGFCFGGDGGDFEGCFGGGFGDGGEEC=?C7+<CFF?E**8*C?FFGDCGGF++<+<9CC**29FGGFFGGGCG@FGGE=:?<:*+++2++
@M03152:184:000000000-AWYW1:1:2106:6321:5773 1:N:0:TCTACTCTATACCTGT
AAGCTCGTAGTTGAATTTCGGTAAGTGAAAATTAAAAGTCCATCTTTTAGGTGTGTACTTAATTTTTACTCCCTTCTTTTTGAATTCACTCCTAATATAATATTTTTATATTATTGAGGATCAAAGTGATTCAAATCTTTTACTCGGAAAAAATTAGAGTGATCAAAGCAGGCGTAATCTAACCTTTGAATATATTAGAATAGGATAATGAAATAGGAGTTTGGTCCTACTTTCGTTGGTTTTTAGGGCCAAAATAATGATGACTAGGTATTGTTGGGTGGATTTTTCGGGTGCCAAGGAA
+
CCC?-CF@@CB-E<AF-@<<FFF-C@FFF<FFEGCF@FE9FFFE,,CFGGGFFFGFCEGGGGGCGG9CFFE8<,E<FCCFF@FGCEDFF99,EDCF9C,,,CFFGEEDFFAE,F<,6C86CFF<<EA9@FGE9<<<E<EF9AE,,,,@F7E=7FBGFBFGF,CEE8FG,,:=+@8@7+,,,,9EC,C9>DCGGFGGC@,,C,CFFFF9EAC=F;EF8,,6=D@+4,6@CGGFG>3@71,@9D*1*5@,,**,1:,2,=95?,5,5:672=C+,4C<58?***,2++?:*)*3*/*+2**02
@M03152:184:000000000-AWYW1:1:2106:23300:5841 1:N:0:TCTACTCTATACCTGT
AAGCTCGTAGTTGAATTTCGGGATCAGTATGTTGGTCGTGCTTCGGTACGTACTGTCATTACTGGTTTCTCCCTTCTGAAGAACCTTGATGTCATTAATTTGGTGTCTTGGGGAATCAGGACTGTTACTTTGAAAAAATTAGAGTGTTTAAAGCAGGCATACGCTTGAATACATTAGCATGGAATAATGAAATAGGACGTTTGATTCTATTTTGTTGGTTTCTAGGATCGACGTAATGATTAATAGGGATAGTTGGGTGGAATTCTCGGGTGCAAAGGAACTCCAGTCACTATACTCTATT
+
CCCCCGGGGGGGGGGGGGGGGGGGGGFEGGGFGGGGGGGGGGGGGGGGGGGGGGGGGGGGGGGGGGGGGGGGGFGGGGGGGGGGFGGGGGFGGGGGGGGGGFEFGGGGFGGGGEEGGGGGGFGGGGGGFGGGGGFGGGGGGFFAEFGGGGGG<?FGGEFGGGGGGGGFEGGGCFFGGGGGGCFFFG9DFGGGGFG8FFG:FEDFGGGFFGGGFCFFC?CFFCFE79DF,CCC51>;CF,2=D@FFG6F662A,BCFGGDE5C?6+=CE3CE<E*:7FFF60C@6@CF+<4<+::7C6+*3+
@M03152:184:000000000-AWYW1:1:2106:25223:5950 1:N:0:TCTACTCTATACCTGT
AAGCTCGTAGTTGAATTTCGGGATCGGCGGGTCGGTCGCGCCTCTGGTGTGTACTGGCCCTGTCGGTTTCTCCCTTCTGACGAACCACGATGTCATTAATTTGGTGTCGTGGGAAATCAGGACTGTTACTTTGAAAAAATTAGAGTGTTTAAAGCAGGCATTCGCTTGAATACATTAGCATGGAATAATGAAATAGGACGTTTGATCTTATTTTGTTGGTTTCTAAGATCGACGTAATGATTAATAGGGATAGTTGGGGGGAATTCTCTGGTGCCAAGGAACTCCAGTCAATCTACTCTAT
+
CCCCCGGGGGGGGGGGGGGGGGGGGGGGGGGGGGGG@CGGGGGGGGGGGGGGGFGACGGGGD<FFG=FGGDDGGGGGGGFFGGGGGDFC7<<BE9@FGGGGGGGF=>>FFGGGBFGGGF<FDFFFGGGGGGGGGGGGCFCF,D9EFFGFGGGGDECE:FGGGGDEEGFGGGF9:FFDCFGGGGCGCEBEGGG<99<F@CCFGGGC9<<FCEFGF9=B*8=CG;F@GC9<<1CGG*:>F7:E?+AC?FC6*40<CC+<5**218C?9E?*<8**:<CFFFG60CFFGC+9*+3+7:++0:C7
@M03152:184:000000000-AWYW1:1:2106:20722:6190 1:N:0:TCTACTCTATACCTGT
AAGCTCGTAGTTGAATTTCGGGCCTGGCCGGGCGGTCTGCCTAACGGCACGTACTGTCTGGGCGGGCCTTACCTCTTGGTGAGCCGGCGTGCCCTTTGTTGGTGTGCGTCGGGGAACCAGGACCTTTACCTTGAGAAAATTAGAGTGTTCAAAGCAGGCCTATGCCTGAATACATTAGCATGGAATAATAAAATAGGACGCGCGGTTCTATTTTGTTGGTTTCTAGAGTCGCCGTAATGATTAATAGGGATAGTTGGGTGGAATTCTCGGGTGCCAAGGAACTCCAGTCACTCTACTCTAT
+
CCCCCGGGGGGGGGGGGGGGGGGGGGGGGGGGGGGGGGGGGGGGGGGGGGGGGGGGGGGGGGGGFGGGGGGGGGGGGGGGGGGGGGGGGGGGGGGGGGGGGGGGGDGGGGGGGGFGGGGGGGGGGGGGGGGGGFG7EFGGGFFFGGFGGGGGGGGGGGGGGGGGGGGGGFGGFCGFEFFGGGGGGGFGGGFF@@F?FFFGGGGGCCGGF<CFGGGGGGDEFFCCEFGGFFGEGGEGEGGFGFFGGG7EF6>6CFFFGDEEECGGGGGFGC5FEDCF6>>7CF?7CEGGG?F7ECFF+6:<+
@M03152:184:000000000-AWYW1:1:2106:19736:6288 1:N:0:TCTACTCTATACCTGT
AAGCTCGTAGTTGAATTTCGGGCCTGGCCGGGCGGTCTGCCTAACGGCACGTACTGTCTGGGCGGGCCTTACCTCTTGGTGAGCCGGCGTGCCCTTTGTTGGTGTGCGTCGGGGAACCAGGACCTTTACCTTGAGAAAATTAGAGTGTTCAAAGCAGGCCTATGCCTGAATACATTAGCATGGAATAATAAAATAGGCCGCGCGGTTCTATTTTGTTGGTTTCTAGAGTCGCCGTAATGATTAATAGGGATAGTTGGGTGGAATTTTCGGGTGCCAAGGAACTCCAGTCACTCTACTCTAT
+
CCCCCGGGGGGGGGGGGGGGGGGGGGGGGGGGGGGGGGGGGGGGGFGGGGGGGGGDGGGGGGGGGGGGGG9FGGGGGGGGGGGGGGGGGGGGGGGGGGGGFGGGGCFGGGGGGGGGGGFFEFGGGGGCEGGGGGGFD:AFGCGFFGGGGGGGGFGDGGGGGGGGGGFFGDGGG9FGFGG@FGGGGGGFFEEEFFGGD+:?E>EEGGC?F7CGGG9CFGCEGGFE7A<+C9*:CCCE*:FFGFC7C<C6C*.6+C99?EG>C:69C+:<57C<8>977>FCFFFGG?GFGFGFC7:CG6?+3
@M03152:184:000000000-AWYW1:1:2106:15437:6348 1:N:0:TCTACTCTATACCTGT
AAGCTCGTAGTTGAATTTCGGACCTGGCTGGGTGGTCTTGCCGAAAGGTAAGCACTGCTCCGGTCGGGTCTTTCCTTCTGGGGAACCAGTGTGCTCTTAATTGGGTGCGCTGGGGATCCAGGACTTTTACTTTGAAAAAATTAGAGTGTTTAAAGCAGGCCTACGCTTGAATACATTAGCATGGAATAATAGAATAGGACTTTGGTTCTATTTTGTTGGTTTCTAGGACCGAAGTAATGATTAATAGGGATAGTTGGGTGGAATTCTCGGGTGCCAAGGAACTCCAGTCACTCTACTCTAT
+
CCCCCGGCFGGGGGGGGGGGGGGGGGGGGGGGGGGGGGGGGGGGGGGGGGFGGGGGGGGGGGGGGGGGGGGGGGGGGGGGGGGGGGGGGGGGGGGGGGGGGGGGGGGGGGGGGGGGGGGGGGGGGGGGGGGGGGGGFGGGGGGGGGGGGGGGGGGGGGGGGGGGGDGGGGGGFGGGGGGGGGGFGGGFECGGGGGGGGGGGGG?@FGGGFFCF;BFGCCEGGGFC9CFGFEDECCCGFGFFCF+7>9FG28:+>C+<5B5580AC9A<75*9:DGFF@30ACFD?6E@C=CC+:C037*20
@M03152:184:000000000-AWYW1:1:2106:24902:6497 1:N:0:TCTACTCTATACCTGT
AAGCTCGTAGTTGAATTTCGGGACCAATTTGTTGGTCGTGCCTCGGTACGTACTGGTATTATTGGTTTCTCCCTTCTGAAGAACCTTGATGTCATTAATTTGGTGTCTTGGGGAATCAGGACTGTTACTTTGAAAAAATTAGAGTGTTTAAAGCAGGCATACGCTTGAATACACTAGCATGGAATAATGAAATAGGACGTTTGATTCTCTTTTGTTGTTTTCTAGGATCGACGTAATGCTTAATAGGGATAGTTGGGTGGAATTTTCTGGTGCCAAGGCACTCCAGTCACTCTACTCTATT
+
C@9@CFFFFFFCFC<FCFEFGGGGCDFCCFFDGEFFGGGEEFFGGGGGGG@F,FDFGFGFGGGF9FFGG@,9F@F<FFDFGCFDE,CFEECF@FEF9EFGGG,CFFGEGGG,@7?,,5C<,C<4EFACF<FFGAFE,@F,:B9FF,5F<FBD9?EE++4EEACDCGGD<<,,C,5=,,ECFDFFG9@F=9EB38=,@>CC3DB,@F,@,@;F>>F:,3@6DFGC:9,3>*1**4>,4,,141,B>,,,,=2,59,,*:CB*?F6+<2++3>4+;:**:)0**+2+++5+=C+A7*A6C*+0
@M03152:184:000000000-AWYW1:1:2106:20159:6515 1:N:0:TCTACTCTATACCTGT
AAGCTCGTAGTTGAATTTCGGGATCAATTTACTGGTCGTGCTATCGTACGTACTGGTTTTATTGATTCCTACCTTCTGACGAACCATGATGTCATTAATTTGGTGTCGTGGGGAATCAGGACTGTTACTTTGAAAAAATTAGAGTGTTTAAAGCAGGCTCACGCTTGAATACATTAGCATGGAATAACGAAATAGGACGTTTGATTCTATTTTGTTTGTTTCTAGGATCGCCGTAATGATTACTATGGATAGTTGGTTGGACTCTTCGTGTGCCAAGGAACTCCAGTCACTCTACTCTATC
+
A68@6C-CCFFGC<<FGGGGGGGFFGGGGGFGGGGFDGGG@G<FGGGGGGGGFFE,CF@DFFFGFGGGGG9FGGGFGFGGDGECC<EEFF<<F<FG<?EFEDCFGGGCCCEGD7:F9BFF,BF<5E@FCGGGG9?<,+BFFD9FGGGGG,AE?ECF+C,AEFFGEEDF8D<DFEFC>,3CC,F9BEAFC88>CGAC=@FCFF7DFFGGFGGFGFCF,,@DF;D>:?FCC8**441=A9=B,;,=:,,<::+=E71<***4?+:*+4;50:@5+::*=35*7A<C?8A+<9CFGG7?CF7<+
@M03152:184:000000000-AWYW1:1:2106:19375:6550 1:N:0:TCTACTCTATACCTGT
AAGCTCGTAGTTGAATTTCGGGCCTGGCTGGGTGGTCTTGCCGCAAGGTAAGCACTGCTCTGGTCGGGTCTTTCCTTCTGGGGAGCCGGCGTGCTCTTAACTGAGTGCGTCGGGGATCCAGGACTTTTACTTTGAAAAAATTAGAGTGTTTAAAGCAGGCTTACGCTTGAATACATTAGCATGGAATAATAGAATAGGACTTTGGTTCTATTTTGTTGGTTTCTAGGACCGAAGTAATGATTAATAGGTATAGTTGGGTGGAATTCTCGGGTGCCAAGGAACTCCAGTCACTCTTCTCTAT
+
BCC<AEFGCFCFGEGGFGFECGDFGGFGGGGGFE>FFGGGGGGEGFE<FAFGEE8F<@CFFCA<FGGGGCFFGDFFGGFGGGCFE7@ECFGGGGGGDFGGFGGFGGGGG+46@:7CFF<FFD+=F,DFEEACFFCDFCFF<>F3=FFGGFFGAF<>C@FG8D,@FFFCD@,;9?FFFFFDAEGC,<>F?F;;;ECF<B,@:FGGGGGFG9,CFGGFF98;CFB+AF9BF5:*:8FC7C0A7++37+<+++19ACC7EE/**8+3A<F99**9:C4D6>@6**<C+<20C=CF9**++<C7+
@M03152:184:000000000-AWYW1:1:2106:15371:6589 1:N:0:TCTACTCTATACCTGT
AAGCTCGTAGTTGAATTTCGGGTCCGGCTGAGTGGTCTTGCCAATGGTAAGTACTGCTCTGGTCGGATCTTTCTTTCTGGGGAACCAACGTGCTCCTAATTGAGTGCGCTGGGGATCCAGGACTTTTACTTTGAAAAAATTAGAGTGTTTAAAGCAGGCCTACGCTTGAATACGTTAGCATGGAATAATAGAATAGGACTTTGGTTCTATTTTGTTGGTTTCTAGGACCGAGGTAATGATTAATAGGGTTAGTTGGTGGTAATTTTCGGGTGCCAAGGAACTCCAGTCACTCTACTCTATT
+
CCCCCGGFFGGGGGGGGGGGGGGGGGGGGGGGGGGGGGGGGGGGGGGGGDFGFFGCGGFFFGGGGGGGEFGGGEGGGGGGGCEGGGGFFGGGFCGGGGFGGCFFGCF@FGGGGGFGGGGGGGGGGGGGGGGGGGGEFGCGECFFGGGGFDGDGGFG8<FCFFGGGGEDACGCF<@@8FA;FFFGCGGGGGGG<@EB,>F@FFG@F7FGFGGGGFGGG5CFFFG@C9F:B:*=*1,>@F++43<F7CF=*2)*1>:C*/8*5+?C+=E5<=C);C>45))020<F6CFGF@C+0:CF?77<7
@M03152:184:000000000-AWYW1:1:2106:24551:6647 1:N:0:TCTACTCTATACCTGT
AAGCTCGTAGTTGAATTTCGGGTCTGGCTGACCGGTCCGCCTCACCGCGTGCACTGGTTCGGCCGGATCTTTCCTTCTGGCTAACCTCATGCCCTTTACTGGGTGTGCTGGGGAACCAGGACTTTTACTTTGAAAAAATTAGAGTGTTCAAAGCAGGCATATGCTCGAATACATTAGCATGGAATAATAGAATAGGACGTGCGGTTCTATTTTGTTGGTTTCTAGGACCGCCGTAATGATTAATAGGGATAGTTGGGTGGAATTCTCGGGTGCCAAGGAACTCCAGTCACTCTACTCTATC
+
CCCC<<FGGGGGGGGGGGGGGGGGGGGGGGGGGGGGGGGGGGGGGGGGGGGGGGGGCFGGGDEGGGFGDGGGGGGGGGGGGGGGGGGGGFEGGGGGGGGGGGGGGGGFGGGGGCGGFGGGGGGFGGGGGGFGCC?DGDFEGGFGGGGGGFGGGGGGGGGFGGGGGGGDFGGGGGGGCGGGGGGGFGGGC9,@@FGFFFGGGGGDECGGFGGGGFFG7CEGGGGGF9CFGG>EGECG*<CC7FGFCGGDFCF+CFDC=EEGCFGGC?+57CGGEGGFFF4FGGFGCF@++8CGGFGGCEGG?
@M03152:184:000000000-AWYW1:1:2106:26373:6648 1:N:0:TCTACTCTATACCTGT
AAGCTCGTAGTTGAATTTCGGAATGCGTTTCGGTCACAGCTCGTCCTTGTGGCGTGGCTCGGCCGATGCTTCCTATCGTTTGGAGGTGGTCAAACACTTTCAAATCATTTACTTTGAAAAAATTAGAGTGTTCAAAGCAGGCGTAACTTGCCATTGGATATTACAGCATGGGATAATAGAATATGACGTTGGTCTTATTTTGTTGGTTTCTAAGGCTGATGTAATGATTAATAGGGATAGTTGGGTGGAATTCTCGGGTGCCAAGGAACTCCAGTCACTCTACTCTATCTCGTATGCCGTC
+
CCCCCGGGGGGGGGGGGGGGGGGGGGGGGGGGGGGG-FFGGGFGGGGGGGGGGGGGGGGGEGGGGGGGGGGGGGGGGGGGGDGGGGGGGGGGGGGGGGGGGGGGGGGGGGGGGGGGGGGGGGGGGEGGGGGGGGGGGGGGGGGGDGGGGFGGGGGGFGFGGGGGGGGGGGGG<FFFFFG9FFGFGCFEGGGGGGFGCGGGGFFGGFEGG;FG9AFFGGGFFGGGGGGGGGCFG9CF6F?C7=C6DGEDF?AF9CF=EEGGEG9C=FGGGGGGGGFFG@F?FEGFGFGC+9+8CGGF7F5A5
@M03152:184:000000000-AWYW1:1:2106:14235:6769 1:N:0:TCTACTCTATACCTGT
AAGCTCGTAGTTGAATTTCGGGATCAATGGATTGGTCATGCCGATGGTGTGTACTGGTCATATTGGTTCTCACCTTCTAAGGAACCATAATGTCATTTATTTGATGTTGTGGGGAATTAGGACTGTTACCTTGAAAAAATTAGAGTGTTTAAAGCAGGCTAACGCTTGAATACATTAGCATGGAATAATGAAATAGGACATCGCATTCTATTTTGTTGGTTCCTAGGATCGATGTAATGATTAATAGGGATAGTTGGGTGGAATTCTCGGGTGCCAAGGAACTCCAGTCACTCTACTCTAT
+
CCCCCGGGDGGGGGGGGGGGGGGGGGGGGGGGGGGGGGGGGGGGGGGGGGGGGGGFGGGGGFGGGGGGGGGGGGGGGGGFGFGGGGGGGGGGGGGGGGGGGGGGGGFGGGGDGGGGGGGGGGGGGGGGGGGGGGGGGGGGFGGGGGGGGGGGGGFGGFGGGFGGGGGGGGGGGGGGGG?FGGGGGGGGGGGGCFFGFGGGGGDGGGGGGGGGGGGGGGFGG;DFGGGFGFEGGDGGDGGFGFGFFGGGGDFGGGGGFCCEDFGGG9CCDGDDEGGGGFFGGFD7FFGGF=EFDFFCC6:E7
@M03152:184:000000000-AWYW1:1:2106:25548:6786 1:N:0:TCTACTCTATACCTGT
AAGCTCGTAGTTGAATTTCGGGATCAGTACGCTGGTCGTACCTTCGGTATGCACTGGTGTCACTGGTTCCTCCCTTCTGACGAACCGTCATGCCATTCACTTGGTGTGGCGGGAAATCAGGACTGTTACTTTGAAAAAATTAGAGTGTTTAAAGCAGGCTCACGCTCGTATATATTAGCATGGAATAATGAAATAGGACGTTGATCTTATTTTGTTGGTTTTCTGGTTTTACGTAATGCTTATTCGGGATAGTTGGGTGGAATTTTTGGGTGCCAATGAACTCCACTCTCTCTCCTCTATC
+
CCCCCF@FC<8EE9F9-C,;@E:7@6E<<;@CGEFCFGG8D,EFDCC@<FFA,6,C,C@FFG<FFFG,,,CFFFGC@,CC6@,@@@>F@,:<9CFGF9A<,EE,:CFCGGGG:++,,<,B,,B,4CF,E9,FF5,5,8>FG?,:5BF<<DADF,,>FD+@F9FFCG+>+<DC,,@@FFC,@DF7E,,,7?,?,@D?7,?CCFG7;,,,6,2B9@BF@EBCC*,2>B+59*++/<+3=C++1++++*0**/)+1>9?EEGG>+<C+0+*9*17?CC*+/*2+37>6*<@+)++0**+*0*<+
@M03152:184:000000000-AWYW1:1:2106:11551:6789 1:N:0:TCTACTCTATACCTGT
AAGCTCGTAGTTGAATTTCGGGATCAGTATGTTGGTCGTGCTTCGGTACGTACTGTCATTACTGGTTTCTCCCTTCTGAAGAACCTTGATGTCATTAATTTGGTGTCTTGGGGAATCAGGACTGTTACTTTGAAAAAATTAGAGTGTTTAAAGCAGGCATACGCTTGGATACATTAGCATGGAATAATGAAATAGGACGTTTGATTCTATTTTGTTGGTTTCTAGGATCGACGTAATGATTAATAGGGATAGTTGGGTGGAATTCTCGGGTGCCAAGGAACTCCAGTCACTCTACTCTATT
+
CCCC<FF@@DFEFGF<FGCFFEGEFFFE@FDFEFFGGGGGGGFGGGFEEFGFGGGEGFGDFGGEGGFGGFEDFEFGGGGGGGGGGFAD<EA<CFGGGG<CFF9EFF@CFF?FG@FGFGGCFGGGFEF9EFE9FFGGDFCC9FFGGGFGGGFFGGFGG@FFFAFDD7FFGGF89FFGGFGFGGGDGFD9ECBFGG98,8@6@FEFEEGGGGGGGGGGFGC>F@;>DB:EE58C81DD?C:,=<CF2B,:66ACFFCC5EDEF92CF?CCFGFGC<FFCF;F7?FGCFG6+9?7FG79<?70+
@M03152:184:000000000-AWYW1:1:2106:6822:6850 1:N:0:TCTACTCTATACCTGT
AAGCTCGTAGTTGAATTTCGAGATCAGTACGCTGGTCGTGCCTTCGGTATGCACTGGTGTCACTGGTTTCTCCCTTCTGAAGAACCGTCATGCCATTCAGTTGGTGTGGCGGGGAATCAGGACTGTTACTTTGAAAAAATTAGAGTGTTTAAAGCAGGCTCGCGCTTGAATACCTTAGCATGGAATAATGATATAGGACGTTTGACCCTATTTTGTTGGTTTCTAGGATCGACGTAATGTTTAATAGGGATAGTTGGGTGGAATTCTCGGGTGCCAAGGAACTCCAGTCACTCTACTCTAT
+
CBCC-FFCEGGDGFEFFGGGGGFGGFFGGFEFGGEGFC@FGGFFGGCFGGCFGGGGFGGG<<FGGCGGGGGGGGGG?<E<EFFEFFCFFGGCGGGGGGGGEEGGGFDE:<>FGG7F<E<<E,B=E<BE,A<FFDDBA,C,>>><F<9F<FCFDBFFFF<,,+8*FCGE7F;@:,7@,,7D9,DDFFGGG9D,7@92?3,<*1<C;;BB:52F@CC7:6C8FF99+2:8<C**:=C*/*9+0<?FF+<6C*878<F++/C8>C6@6+++/*/9*/97E).27:E7+<+2+*+0<>CFC+27+
@M03152:184:000000000-AWYW1:1:2106:21279:6912 1:N:0:TCTACTCTATACCTGT
AAGCTCGTAGTTGAATTTCGGGTGCCAAGGAACTCATGATTAATAGGGATAGTTGGGTGGAATTCTCGGGTGCCAAGGAACTCCAGTCACTCTACTCTATCTCGTATGCCGTCTTCTGCTTGAAAAAAAAAAACAGCTAGATTGCACGATAGATCCGCTGAATTTCTATGCTAACCTCTCAATTTGTTCATCTTTGTCATACCCCCCGCAACCCACCTCGCTCCCTTACCTTTCAATTCGTTTCCTTCTCATCACAGTGTGTAGCTCCCCGTCTCTCATTGCACTCTCTTCCACACAGTAC
+
CCCC9FGCGGECFFGGGGFGFCFGGGGGGG@FFCGGGGGGF<EDGF?8FFDFFAEGDGGGFFFFF,9BFEF@FGGGG7F8FCEFG8FCFEGDCFDEF,?,C9CEFCFDDG74FFGFE9<5E,,:?FAF++>+64,,4,:=5B<,B,,:+:=:83,,,++8+,7,,:,,,8,,,,,,,58,,,,7,35,,,,,,,,,,,3,,36,**>1*41*,<C@****/32*8<++?5++5+2+++4*+5A+*++++0*+3+++02+3+2++3++09**1****0*1++++0+++++/+@7C*:*/*++
@M03152:184:000000000-AWYW1:1:2106:26725:7088 1:N:0:TCTACTCTATACCTGT
AAGCTCGTAGTTGAATTTCGGGGGCATTCAGGCCAAAGCTCGTCCTTGTGGCGTGGCTGGGTCTGGGCTTCCTACGTTTGGATAGTGGGCAACCATTTCCAATCATTTACTTTGAAAAAATTAGAGTGTTCAAAGCAGGCGTAACCTTGCCATTGAATATTACAGCATGGGATAATAGAATATGACGTTGGTCTTATTTTGTTGGTTTCTAAGGCTGATGTAATGATTAATAGGGATAGTTGGGTGGAATTATCGGGTGCCAAGGAACTCCCGTCACTCTACTCTATTTCGTATGCCTTCT
+
CCCCCGGGGGGGGGGGGGGGGGGGGGGGGGGGGGGGGGGGGGGGGGGFGGDGGGGGGGGGGGGGGGGGGGGGGGGGGGF7FGGFFGGGGFCFGGGGGGGGGGGG?CFGGGGGEGGGGGGGGGGFGF9FEGFFGEEGGGGGGGGGGGFGFFGGGCFFFGGGGA9CBFGGGGFBFCFGGGGGGGGGGGEG>D@GDFFBFCFFC7<FCFGGFGGGDDGGGECCA,@;=;;;CCCF9EFCGFGGG+=5:8C59FA+>>:5C57*2<FGGGG=FG+**97>*/*379<6:0++<@*CCFG:9+29C
@M03152:184:000000000-AWYW1:1:2106:14147:7148 1:N:0:TCTACTCTATACCTGT
AAGCTCGTAGTTGAATTTCGGGGGCATTCAGGCCAAAGCTCGTCCTTGTGGCGTGGCTGGGTCTGGGCTTCCTACGTTTGGATAGTGGGCAACCGCTTCCAATCATTTACTTTGAAAAAATTAGAGTGTTCAAAGCAGGCGTAACCTTGCCATTGAATATTACAGCATGGGATAATAGAATATGACGTTGGTCTTATTTTGTTGGTTTCTAAGGCTGATGTAATGATTAATAGGGATAGTTGGGTGAAATTCTCGGGTGCCAAGGAACTCCAGTCACTCTACTCTATCTCGTATGCCGTCT
+
CCCCCGGGGGGGGGGGGGGGGGGGGGGGGGGGGGGGFFGGGGFGGGGGGGGGGGGGGG:FGGGGGGGGGGGGGGGGGGG@FFGGGGGGGGGGGGEGEGGGGGGG?FGGCGGGGFGGGGGEGGGGGCB,FDFGGGGGEEGGGGGGGGGGFFFFGGFGGGGGGFGGGGGGGGGCFDCFFGGGGFGGGGG@FFGGGGGGGGGGFGGFGGGGFFFFFGCAFFCFGF9CDCFCFCFCFFGGG*6CEC6CGGGGGGFCFFGFEFEGGGFGGFG=FFEFGGGGGFB7CFFG99+2:@FGGC4CF575:
@M03152:184:000000000-AWYW1:1:2106:5856:7181 1:N:0:TCTACTCTATACCTGT
AAGCTCGTAGTTGAATTTCGGGCCTGGCTGGGTGGTCTTGCCGCAAGGTAAGCACTGCTCTGGTCGGGTCTTTCCTTCTGGGGAGCTAATGTGCTCTTAATTGAGTGCGTTGGGGATCCAGGACTTTTACTTTGAAAAAATTAGAGTGTTTAAAGCAGGCTTACGCTTGAATACATTAGCATGGAATAATAGAATAGGACTTTGGTTCTATTTTGTTGGTTTCTAGTACCGAAGTAATTATTAATAGGGATAGTTGGGTGGAATTCTCGGGTGCCAAGGAACTCCAGTAACTCTCCTCTAT
+
CCCCCGGCGGGGGGFFGGGFDGFGGGGGGCFGGGEFFGGGGGGGGGCFGGGGGGDGGGGFGGGFFGDGGGGGGGGGCFFGDGGGDGGFGG9FCC9FCEGGGE9CCFCFCFGDC7F:CFGFGG7FGFGGGGGGDFFGGG?FGGFGFGFFGGFGGGGGGFDGGGFG+>F7+@>F<FCFGG97F9FGFGFDFGCC;FFG9CB:FCGG?FBFGDFGGF9FFGD88><ECF6?FCEEGEGGGG7=E7C@GF<E6*2:++=+A*1***5+=+5+:*:CED4:<>:CF*7:CG8A+*0++>**0*:<+
@M03152:184:000000000-AWYW1:1:2106:9151:7398 1:N:0:TCTACTCTATACCTGT
AGCTCGTAGTTGAATTTCGGACCTGGTCGGATGGTCTTGCCGAAAGACAAGCACTGTCCCTGGCCGGGTCTTTCCTTCTGGGGAACCAGTGTGCTCTTAATTGAGTGCGCTGGGGATCCAGGACTTTTACTTTGAAAAAATTAGAGTGTTTAAACCAGGCCTACGCTTGAATACATTAGCATGGAATAATAGAATAGGACTTTGTTTCTATTTTGTTGGTTTCTATGACCGAAGTAATGATTAATAGTGATAGTTTGGTGTAATTCTCGGGTGCCAAGTCACTCCATTCACTCTCCTCTTT
+
CCCCCGE;CFFGG9FGGFEFGGFGGGGGGG@F:DFFFGFFGGFEGGGGG8FFCFGCFGGGGGGDFGGEFGGGGGGFEGGCCF>,,FFGEG@FGGGGGGD9EFFCCFFGEGECECGEEFFFACCFGGGG?FFGGDE<9AEGGGGDEDFAGGGGGG,A3>CGGGFF3:EC>F>ACEFGGFFDFFC><<@;DFAF;FFFC7,3D>CF,6C,?<CCFFDFB>FGDF9F7,4;C>B*44:9@F:9=CFFD;9+++;+;F<++=87*5+?FFGG3****10*<)*0<++::8+<C4<:0:6*3:*++
@M03152:184:000000000-AWYW1:1:2106:23245:7458 1:N:0:TCTACTCTATACCTGT
AAGCTCGTAGTTGAATTTCGGGATCGATGGGTCGGTCATGCCCTCGGTATGTACTGGTCTCATTGGTTCTCACCTTCTAAGGAACCATGATGTCATTCGGTTGATGTTGTGGGGAATTAGGACTGTTACCTTGAAAAAATTAGAGTGTTTAAAGCAGGCCAACGCTTGAATACATTAGCATGGAATAATGAAATAGGACATCCGATTCTATTTTGTTGGTTTCTAGGATCGATGTAATGATTAATAGGGATAGTTGGGTGGAATTCTCGGGTGCCAAGGAACTCCAGTCACTCTACTCTAT
+
CCCCCGGGGGGGGGGGGGGGGGEGFG;FGGGGGGGGGEGFGGGGGECGGGGGGGGGGGGGGGGGGGGGGGGFGGGGGGFGGGGGGGGGGGGGGGAFGGFFGGGGGGFGGGGGGGGGGGGGCFGGGGGGGFGGGFGG?FGGGGGGGGGGGGGGGDFGGGGGGGGGGDFF=FGGGGGGGGGFGGFGGGFGGEFGCFGCCCGGGGGG:FEGGFGGGGGGGGGEGGGGGCGGF6>EEFGDCG7,,BFCC;C6?8A?8<E,A*=*1;CF6+5=<5578>*+=A3:CGGC<C+CEB<A+::9<67<9
@M03152:184:000000000-AWYW1:1:2106:25332:7459 1:N:0:TCTACTCTATACCTGT
AAGCTCGTAGTTGAATTTCGGAACGCTTTCGGTCAACGCTCGTCCTTGTGGCGTGGCTCGGCTGATGCTTCCTATCTTCCGGTAGTGGGGTTAAACTCGCTCCGGATCATTTACTTTGAAAAAATTAGAGTGTTCAAAGCAGGCGTAACTTGCCATTTAATATTACAGCATGGGATAATAGAATATGACGTTGGTCTTATTTTGTTGGTTTCTAAGGCTGATGTAATGATTAATAGGGATAGTTGGGTGGAATTCTCGGGTGCCAAGGAACTCCAGTCACTCTACTCTATCTCGTATGCCT
+
CCCCCGCGBFCGGGGGGGGGGGGGGGGGGGGGGG7F<FEGGGEFGGGFGGGGGGGGDFGGGG6@FEGGGGGGGGGFGGGCGDC7=FEADGGGF9FGFGEGEFGEGFFFCFGGFGGFC,5?FD8=FFFE5A<EFFGF,<FFGGCGGGGGGGG<DFCFG,@9CAFEFFC@CFFFGC7@:FE;FF;FCGGA@C><DGDCG<BFFFFFEEC7BGG?;FCFFGGC59CCGFFC9BCCDFFG?=CC*>14+<CE5*59CGCFG=8:C*;C7CGF*::C3972A@=97<F7<:EC96CF+7C*:**3+
@M03152:184:000000000-AWYW1:1:2106:13974:7473 1:N:0:TCTACTCTATACCTGT
AAGCTCGTAGTTGAATTTCGGGATCAATTTATTGGTCGTGCTATTGTACGTACTGGTATTATTGATTCCTACCTTCTGACGAACCATGATGTCATTAATTTGGTGTCATGGGGAATCAGGACTGTTACTTTGAAAAAATTAGAGTGTTTAAAGCAGGCTCACGCTTGAATACATTAGCATGGAATAACGAAATAGGACGTTTGATTCTATTTTGTTGGTTTCTAGGATCGACGTAATGATTAATAGGGATAGTTGGGTGGAATTCTCGGGTGCCAAGGAACTCCAGTCACTCTACTCTATC
+
CBCCCFGGFFGGGF@FGGG<CG>EGCFFFGGGFG-CFGGGGGGGG9FEGGFGGGGCGGGGGFGCFGGFGGGGGGGGGEAFGEFECFDFFGGGGGGF@<FEFFFGFD<<FF,=F@FGDF,CFGGGGGGFFGGGEGFGGCGFGE<9FGGGGD@EFGGGGGFCEGGGGGGG?F9FACECFGFFFG8FFGGG8@=FEGGGCC=>3,@CFA;C9FGFGGGG8DB8@>E3E9>E8**15CGC9@CECDGFF76E6?A6E@@<*CG>8?BFAG9*9*=<EFF4*)8?CF<46C<CFFGCFF7<FF:++
@M03152:184:000000000-AWYW1:1:2106:16730:7583 1:N:0:TCTACTCTATACCTGT
AAGCTCGTAGTTGAATTTCGGACCTGGCTGGGTGGTCTTTCCGCAAGGTAAGCACTGCCTCTGGTCGGGTCTTTCCTTCTGGGGGACCTGTGTGCCCTTAATTGAGTGCGCAGGGGCTCCAGGACTTTTACTTTGAACAAATTAGAGTGTTTAAAGCAGGCTTTCGCTTGAATACATTAGCATGGAATAATAGAATCGCACTTTGGTTCTATTTTGTTGGTTTTTAGGACCGAAGTCATGATTAAAGGGGATAGTTGGGGGGAATTCTCGGGGGCCAAGGACCTCCAGTGCCCCTCCTCTA
+
9CCCCFG@@D@EF-6@FGC@@;BFGFF<FCEG9F@FGGG,ED@@F+@,C,CFC,,C,9C9@EFF6EF7@CCC@<9EF,,C9,C:++8:F=FGG8,,C<49:95C,,<9F7>+7@B>++B:,4=4A?<,,,:<E,B<?,,3B<<D8,CBF@D,,,7<F8,@7,@DCF7B<>7<FGGAAECFCFF9C,,6:BAC,,7@,,*3<*,?9,,>,@7@FD;<<888A;8**42B?>;5*38*+2+<++4+7++2/>3:C@G9;F**:***:C+3:**1*)))*0)270A7<5*+3*+20**::2*33
@M03152:184:000000000-AWYW1:1:2106:13202:7629 1:N:0:TCTACTCTATACCTGT
AAGCTCGTAGTTGAATTTCGGACGTGTGCTGCCCGGTCCGCCGCAAGGCGTGCACTGGGCTTTGCTCGTCTTCCTTCTGAAGACCGCGGGTGCCCTTCACTGGGTGCCCACGGGGTTCAGGACTTTTACTTTGAAAAAATTAGAGTGTTTAAAGCAGGCCGTTGCTTGAATACATTAGCATGGAATAATAAAATAGGACTTTGGTTCTATTTTGTTGGTTTCTAGGACCGAAGTAATGATTAATAGGGATAGTTGGGTGGAATTCTCGGGTGCCAAGGAACTCCAGTCACTCTACTCTACC
+
CCCCCGGGGGGGGGGGGGGGGGGGGGGGGGGGGGGGFCFGGGGGGGGGGGGGGGFGGGGGGGGFGGGGGGGGGGGGGGGGGGGGGGGGGGGGGGGGGGGGGGGGGGGGGDFGGGGGGGGFC@FGGGGGGGGGGGFFDFEGFGGGGGGGGGGGGCFGGGGGGFGGEGGGCGGFFFGGFFGGGGGCFFFFCG@CFFFGEFCGGGG?FFFFFGGGGFGGGGGGGFGGDFFGGG>ECGGGGGGFFCCFG:EF?F;?9?EE5A:EF6AFGGFEG=FGCCF4E>5CCGF4<CC?FFFDGGGFGG*++
@M03152:184:000000000-AWYW1:1:2106:23758:7672 1:N:0:TCTACTCTATACCTGT
AAGCTCGTAGTTGAATTTCGGGATCAATTTATTGGTCGTGCTATTGTACGTACTGGTATTATTGATTTCTACCTTCTGACGAACCATGATGTCATTAATTTGGTGTCTTGGGGAATCAGGACTGTTACTTTGAAAAAATTAGAGTGTTTAAAGCAGGCTCACGCTTGAATACATTAGCATGGAATAACGAAATAGGACGTTTGATTCTATTTTGTTGGTTTCTAGGATCGACGTAATGATTAATAGGGATAGTTGGGTGGAATTCTCGGGTGCCAAGGAACTCCAGTCACTCTACTCTATC
+
CCCCCDGGGGGGGGGGFFCFGGGGGEC<FGGGGGFGGGGGGGGGGGGGGGGGGGGGGGGGGGGGGGGGGGGGFGGGGGGGGGGGEADGFGGCE@FFEFGGGGGGFGGGGFGCF7CGEGGGGGGGGGGGFGFGFFFAFCFFBFDFGGGGGGGEGFFGFGGGFGGG7FFCCFAEACFCGFFGCDFCFEDFGC=6FDFGGGGGFGGFGG9DCE=FGGGGGGEGGFFAFF?FG58:CEFF9C:C:72=D766,6AECDG,:CEGFCGGCF9:CEGGDDGFEFF0=BCF9CGF?=:<CG7EF7C90
@M03152:184:000000000-AWYW1:1:2106:27311:7699 1:N:0:TCTACTCTATACCTGT
AAGCTCGTAGTTGAATTTCGGGATCAGTATGTTGGTCGTGCTTCGGTACGTACTGTCATTACTGGTTTCTCCCTTCTGAAGAACCTTGATGTCATTAATTTGGTGTCTTGGGGAATCAGGACTGTTACTTTGAAAAAATTAGAGTGTTTAAAGCAGGCATACGCTTGAATACATTAGCATGGAATAATGAAATAGGACGTTTGATTCTATTTTGTTGGTTTCTAGGATCGACGTAATGATTAATAGGGATAGTTGGGTGGATTTCTCGGGTGCCAAGGAACTCCAGTCACTCTACTCTATT
+
C@CCCFGFGGCFGGGFDGGCED@CGGGC@EFGGGGGGGGCFDGGGGGGGEFGCGGGFGFGGFFGGCGGGGGGG?FGFG<CEF<AFFGF@FGGGGFGFFGGEFGGGFGGGCFFEGGGFCFCGFFCFGFGFECFGCFG<FFFGCGGGGGGGGGGGFGGGGGFGFFE7FFGGFGDGGFFE8DFFFFGGG9FGF;FG9DE,7CFGE<==CFFCGGGC9BFGGGGG9,>DEFG,B8E>B>5AC?:BDF5BBFF:=)<CFFC*:E75+<CECG5*>@D8FD;*34*6++;9EG99@F++*0:+<:<+
@M03152:184:000000000-AWYW1:1:2106:5123:7795 1:N:0:TCTACTCTATACCTGT
AAGCTCGTAGTTGAATTTCGGGTCTGGCTGACCGGTCCGCCTCACCGCGTGCACTGGTTCGGCCGGATCTTTCCTTCTGGCTAACCTCATGCCCTTTACTGGGTGTGCTGGGGAACCAGGACTTTTACTTTGAAAAAATTAGAGTGTTCAAAGCAGGCATATGCTCGAATACATTAACATGGAATAATAGAATAGGACGTGCGGTTCTATTTTGTTGGTTTCTAGGACCGCCGTAATGATTAATAGGGATAGTTGGGTGGAATTCTCGGGTGCCAAGGAACTCCAGTCACTCTACTCTATC
+
CCCCCFGGGGGGGGGGGGGG@FGGGGGGGGGGCGGGGGGGGGGGGGGGGGGDGGGFFGFGDGDGGGFGEGGGGGGGGGGFGFGGGGGGGGGGGGGGGGGGDGFGG:FCFGGGGEGGGGFDGGGGGGGGGFGGFGGGGGGGGGGGGGGGGFGGGGDGGGGG<==@FFGGGGGGFCFGGFCFCCGFGDGCF;EFFGC8DFFGDGGGGEEFFGGGGFCC7CGGGGGGFGGGCGGGEGGCFDCGFC7EC9CEFF7EGFG?ECGDGGGG:EEE<EGDGGDFD>)0CFFCC?FGG4EC:FCGEGG?9
@M03152:184:000000000-AWYW1:1:2106:13170:7838 1:N:0:TCTACTCTATACCTGT
AAGCTCGTAGTTGAATTTCGGACCTGGCTGGGTGGTCTTGCCGAAAGGTAAGCACTGCTCTGGTCGGGTCTTTCCTTCTGGGGAACCTGCGTGCTCTTAATTGAGTGCGCTGGGGATCCAGGACTTTTACTCTGAAAAAATTAGAGTGTTTAAAGCAGGCTTACGCTTGAATACATTAGCATGGAATAATAGAATAGGACTTTGGTTCTATTTTGTTGGTTTCTAGGACCGAAGTAATGATTAATAGGGATAGTTGGGTGGAATTCTCGGGTGCCAAGGAACTCCAGTCACTCTACTCTAT
+
CCCCCGGGGGGGGGGGGGGGGGGGGGGGGGGGGGGGGGGGGGGGGGGGGGGGGGGGGGGGGGGGGGGGGGGGGGGGGGGGGGGGGGGGGGGGGGGGGGGGGGGGGGGGGGGGGGGGGGGGGGGGGGGGGGGFGGGGFGGDGGGGGGGGGGGGGGGFFGGGGGGGFGGGGGGGGGGGGCGDGGGGFFEECFFFCGFGGCGGGGGGGGGDF9FGGGGGGFFGGGFGGFGGGGGGGGFGCC99C<9@FGFFGFFGGGG?C=EG8>:CGCGGGF5>EGFGGFF6C8?:8@89C7?9:DC7C6C?7
@M03152:184:000000000-AWYW1:1:2106:25114:7840 1:N:0:TCTACTCTATACCTGT
AAGCTCGTAGTTGAATTTCGGAATGCGCGTGTCAAAGGTCGTCCTTGTGGCGTGCCTGGACATTCGCTTCCTATTATTGGTCAGTGTCCCCCGCAAGGGGGGTAGCGCTGCCAATCTTTTACTTTGAAAAAATTAGAGTGTTCAAAGCAGGCGTAACATTGCCTTTGAATATTACAGCATGGGATAATAGAATATGACGTTGGTCTTATTTTGTTGGTTTCTAAGGCTGATGTACTGATTAATAGGGATAGTTGGGTGGAATTCTCGGGTGCCAAGGAACTCCAGTCACTCTACTCTATCT
+
C<CCC<CFFGFFFFGGGGGGGGEGGFGGGGGGGGGGGGGGGGGGGGGGGGGGGGDCFGFGGGGFFGGGGGGGGGFFGG<FGGGGG9FGG?FGGGFGFGGGGGGGGFGGGGGGFGGCGGGGGGGGGGG9FFGGGGFGFGFGGFGCFCGFF<:FGC*BCFFGGGGGFGFGGGFGGEGFCGG7:FGG6E:CFFGFFCFDFC5CC5>C9CCF<@9@+:C8C8EFFGGEGGGCE*3<+<+:?+0+2+<?>+2*:C@+AF+::E8C+0<+2+*7)C=*;CGG*)0*+3A0+<<<+9?F+:>CF7:9?
@M03152:184:000000000-AWYW1:1:2106:24013:7840 1:N:0:TCTACTCTATACCTGT
AAGCTCGTAGTTGAATTTCGGGATCAGTATGTTGGTCGTGCTTCGGTACGTACTGTCATTACTGGTTTCTCCCCTCTGAAGAACCTTGATGTCATTAATTTGGTGTCTTGGGAAATCAGGACTGTTACTTTGAAAAAATTAGAGTGTTTAAAGCAGGCATACGCTTGAATACATTAGCATGGAATAATGAAATAGGACGTTTGATTCTATTTTGTTGGTTTCTAGGATCGACGTAATGATTAATATGGATAGTTGGGTGGAATTCTCGGGTGCCAAGGAACTCCAGTAACTCTACTCTATT
+
C@CCCGGGEGCEFGGGFFFGEG@@FFGFGFFFGEEFFEFGE@FG@F@FFFGGGGGGGCCEGGGGGGGGGC,EF:<C@FDGG<FEGEGF<<EFFFCEGGGCFGFEFFGGCFGGGC=FC?DCCCBDGGGGF?FFABEE,=EE?FFGGGD,E5CFGFFGGEGGGFE:+?FFFCFCF,AEGGGFEFG@CCBFDAEFDDEC,,@68FFFGGFFFG9F9FDB8DE5DF;CAGG;8*6*4>88:C@ECF,,5,=C7?6?B,=FGG>@1996<CFEGEC73*;DFFF62++798C+11++<77C?<:C9
@M03152:184:000000000-AWYW1:1:2106:25495:7925 1:N:0:TCTACTCTATACCTGT
AAGCTCGTAGTTGAATTTCGGGCCTGGCTGGGTGGTCTTGCCGCAAGGTAAGCACTGCTCTGGTTGGGTCTTTCCTTCTGGGGAACCAGCGTGCTCTTAATTGAGTTCGTTGGGGATCCAGGACTTTTACTTTGAAAAAATTAGAGTGTTTAAAGCAGGCTTACGCTTGAATACATTAGCATGGAATAATAGAATAGGACTTTGGTTCTATTCTGTTGGTTTCTAGGACCGAAGTAATGATTAATAGGGATAGTTGGGTGGAATTCTCGGGTGCCAAGGAACTCCAGTCACTCTAATCTTT
+
BCCC9FCFECFCFFGEFGEEBCEGGCDGFCFGEFFFGGG9F@6FEFEGG<FF@EFGFGGGGGGFGBF:FFFGFGGGGDGEECEGG@FCECGF7=CFFG,5CFCEFE,,BF=88>BCFBFE9?=DFFGGGGGFG,,CF9,>FFG,CDFGGGDGGFD9DF@F@CFF<+3C=<,<,3@@E@=DC@FFC<ECCCF9F;FCC@FF:FECGFBFF,;@@CGFGG>CFD,D:C,:<11:E5CFCCEGG7C9:CF?FGAFGCCF+>E7*33B6FC79CC7:D**<53*28CC+8@F69:CC:C+0<C7+
@M03152:184:000000000-AWYW1:1:2106:12888:8127 1:N:0:TCTACTCTATACCTGT
AAGCTCGTAGTTGAATTTCGGGCCTGGCTGGGTGGTCTTGCCGCAAGGTAAGCACTGCTCTGGTCGGGTCTTTCCTTCTGGGGAGCCAACGTGCTCTTAATTGAGTGCGCTGGGGATCCAGGACTTTTACTTTGAAAAAATTAGAATGTTTAAAGCAGGCTTACGCTTGAATACATTAGCATGGAATAATAGAATAGGCCTTTGGTTCTATTTTGTTGGTTTCTAGGACCGAAGTAATGATTAATAGGGATAGTTGGTTGGAATTCTCGGGTGCCAAGGACTTCCAGTCACTCTACTCTAT
+
CCCCCGGGGGGGGGGGGGGGGGGGGGGGGGGGGGGGGGGGGGGGGGGGGGGGGCGFGGGGGGGGGG:FGGGGGGFGGGGGFGFCFGGGGGGGGGGGGGGGGGGFGGGGGGGGGGG>FGGGGGGGGGGGGGGGGGCGGFFEGGGGFGGGGGGGF<FFFGGEGGGG7FFGFG?EGGFGFFFGGGGGFGFFGGCGFGFAF7,<FGFGGGFGG@FGGGCGGCFGGGGGCFFCF*:CEGGGCEC?C7FCCF7CCCF6+>C+A7@@CC9:C+<:>F=<*C<FFF3C*+3>EF+<9@FD9>>F9+:++
@M03152:184:000000000-AWYW1:1:2106:3609:8156 1:N:0:TCTACTCTATACCTGT
AAGCTCGTAGTTGAATTTCGGGATTAATTTATTGGTCGTGCAATAGTACGTACTGGTATTATTGATTCCTACCTTCTGACGAACCATGATGTCATTAATTTGGTGTCATGGGGAATCAGGACTGTTACTTTGAAAAAATTAGAGTGTTTAAAGCAGGCTCACGCTTGAATACATTAGCATGGAATAACGAAATAGGACGTTTGATTCTATTTTGTTGTTTTCTAGGATCGACGTAATGATTACTAGGGATAGTTGTGTGGAATTCTCGGGTGCCAAGGCACTCCAATCACTCTACTCTATC
+
@-6CCEBF7@FFDFECEFFD7FGFGF9FGFEFGG@GFCGGGG<FEEFAGGGGGG9,EFFFFFF9CFFFFG9FGGGGGAFF@,@FE@EEGA9CF,CF,CEFFG9FCFFDFGC,=,CFGFDG8FFGGF,EFEGEFEEFD+BFFG9,EFFGG9FA?FEF?F<?,CAFF@<E,CEF9CFG9F,CE<:9C,CD6++=>A9,,@FFGGC9F@FG,EFFF,DFF3DFGGG,;,37,***;C5EF:2CGC,=C9,:6;60BFG,*=8:9CEGCFB=3*8)8>F**))*:80;F?FE?FFFECCFFF*9+
@M03152:184:000000000-AWYW1:1:2106:24027:8183 1:N:0:TCTACTCTATACCTGT
AAGCTCGTAGTTGAATTTCGAGATCAATTTATTGGTCGTGCCAACGGTACGCACTGGTACAATTGGTTTCTCCCTTCCGACGAAGCGTGATGTCATTAACTTGATGTCGTGCGGAATCAGGACTGTTACTTTGAAAAAATTGGAGTGTTTAAAGCAGGCTTTGGCTTGAATACATTAGCATGGAATAATGAAATAGGACGTTTGATCTTATTTCGTTGGTTTCTAAGATTGACGTAATGATTAATAGGGATAGTTGGGTGGAATTCTCGGGTGCCAAGGAACTCCAGTCACTCTAATCTAA
+
CCCCCGGGGGCFGFGGGGGGGGGGGGGGGGGGGGGGGGGGGGGGGGGGGGGGGGGGGGGGGGGGGGGGGGGGGGGGGGGGGGGGDGGEGGGGGGGGGGGGGGGGGFFGGGGGGGGGGGGGFGGGGGGGGGGGGGGGGGGGGGGGGGGGGGGGGGGGGGGGGGGGGGC@FGGGFGGGGGGGGGGGFFGGGGGGGFGGGGGGCBFEFG9D?DCCECFGCFGEGGFFGDGFFFCGC5E=C57CF7CC1>CCDFFFGCFDGGEGDCFCG+;=:FE5*72:+85C?*+*3+<:090<+:*+0+2++
@M03152:184:000000000-AWYW1:1:2106:15459:8225 1:N:0:TCTACTCTATACCTGT
AAGCTCGTAGTTGAATTTCGGGGTGAGATGAGCCCGGTCCACCGCACGTTCGGTGAGTACCGGCTTATCCACCTCCTCCCTCCGGTGCCCCGTCCTTTCCCGTTGACTCGGGTTAAGGGCGTTGAGGAAGGGAGAGGGGGCAACTCTTCTCTCTTCCGGGGCCCGGACCTTTTACCTTGAGGAAATTAGAGTGTTCAAAGCGGGCGCGAAAAATCTCGCCGTTGAATACGTCAGCATGGGATAATGGAATAGGACCCCGTTCCTGTTTCCGTTGGTTTATCATTGGGAATGGGGTATTGAT
+
CCCCCGGGGGGGGGGGGGGGGGGGGGGGGGGGGGGGGGGGGGGGGGGGGGGGGGGGGGGGGGGGGGDFGGGGGGGGGGGGGGGCGGDGGGGGGGGGGGGGGGGGEGGGGGEGGGGGGCGGGGGGGGGGGGGGF7CF7FFGGGDFGGGGGCCFGGGGGEDE7FGGGGEGGGGGG<FFGGGGFGGCFFFGG99FEGGGGCCFFG78?8>EGGGGGGG@@6CGGGGE87:EEFGFGGGFGGGGCEGECFFFEFFGG7AFGGEGFFCFFFFGGGGG+7*9=@FGGFFCC6@C6)+ACDDE++0+3
@M03152:184:000000000-AWYW1:1:2106:4800:8226 1:N:0:TCTACTCTATACCTGT
AAGCTCGTAGTTGAATTTCGGGATCAATTTATTGGTCGTGCTCTTGTACGTACTGGTATTATTGATTCCTACCTTCTGACGAACCATGATGTCATTAATTTAGTGTCTTGGGGAATCAGGACTGTTACTTTGAAAAAATTAGAGTGTTTAAAGCAGGCTCACGCTTGAATACATTAGCATGGAATAACGAAATAGGACGTTTGATTCTATTTTGTTGGTTTCTAGGATCGACGTAATGATTAATAGGGATAGTTGGGTGGAATTCTCGGGTGCCACGGAACTCCAGTCACTCTACTCTATT
+
C@@@@F@FGGGGGGDGFGAFGECEGEEA9<EFCACCGE:C;8,CFAFGGGFGF<CCFGGFEGFFFGGGGFGGEGFFG9CFCC:@CCF9<<EGFGGFEC969F??<FGGGFFGG7FEGG,F=<8<E9F?A<FE?<?F?+B455??:BEC?E,E,?EAF7,A9BEFF7=F895EA?FGDDDF98FFGGCDCEEBGC=DGFC>F7+,@@C;,E,@;FFG@EE5>CFGGG8CFEDC>E5CCFGC7,=@7,,,A?FGFA??5EGCFGG+4@C5<7;)307*2:)>=8CC8CFGC6+<FFFF6979+
@M03152:184:000000000-AWYW1:1:2106:15516:8271 1:N:0:TCTACTCTATACCTGT
AAGCTCGTAGTTGAATTTCGGGTCTGGCTGACCGGTCCGCCTCACCGCGTGCACTGGTTCGGCCGGATCTTTCCTTCTGGCTAACCTCATGCCCTTTACTGGGTGTGCTGGGGAACCAGGACTTTTACTTTGAAAAAATTAGAGTGTTCAAAGCAGGCATATGCTCGAATACATTAGCATGGAATAATAGAATAGGACGTGCGGTTCTATTTTGTTGGTTTCTAGGACCGCCGTAATGATTAATAGGGATAGTTGTGTGGAATTCTCGGGTGCCAAGGAACTCCAGTCCCGCTACTCTATC
+
CCCCCGGEGFFGG@FDAFF8CFGGFGDGGGFGGGDF@FGEGEGGGGGGGGCGFFGFAFFCFCEEGG7FDGGAEDEEFGGAECFGGGGGGGGGGGGGGGG9CECFCFCFGGGDEFCCEGGDFFGGGGEFGFG9F<,<3+BFGFGGGGGGFGGGGGGGCFGFGGF9@F7CFFFFGGFFCGDGGFGGGFGGGAFGGGFFGFEG>FGGGCEEFGGGGFGGGGGG62BFF9FGCCG58ECCCFC7EFEFGFGG*:4<0<F7CFG5+:CGGGC*17CDD*:6C35FGCC*++000)*/2))+<C*++
@M03152:184:000000000-AWYW1:1:2106:27325:8285 1:N:0:TCTACTCTATACCTGT
AAGCTCGTAGTTGAATTTCGGGATCAATATTTCGGTCATGCCGTTGGTATGCACTGTTATCATTGATTTCTCACCTTCTAAAGAACCGTAATGCCATTAATTTGGTGTTACGGGGAATTAGGACTGTTACCTTGAAAAAATTAGAGTGTTTAAAGCAGGCTCACGCTTGAATACATTAGCATGGAATAATGAAATAGGACATCCGATTCTATTTTGTTGGTTTCTAGGATCGATGTAATGATTAATAGGGATAGTTGGGTGGAATTCTCGGGTGCCCAGGAACTCCAGTCACTCTACTCTA
+
CCCCCGGGGGGGGGGGGGGGGGGGGGGGGGGGGGDGGGGGGGGGGGGGGGGGAGGGFGGGFEGFGCGGGGGGGGGGGGGGGGGGGGGGGGFGGGGGGGFCFFFFFFGGGFGGDGDEGGGGGGGFGFGGGGGGGGCGGGFGGGGGFGGGGGGGFGGA?FFGDFFGFFGGGGGGGCFGGGGGGGF8FFGGGGFGFGGGGF=BFF:AFGGDFGGGGGFGGGGFGFGGGGGGFF?CGGCDC:C?FF,=+BF7E=AEC,=@,6:C8C>FFGBFCEFCFG:**9=E5*7>>AF8E6?+7?C99+09+
@M03152:184:000000000-AWYW1:1:2106:23224:8328 1:N:0:TCTACTCTATACCTGT
AAGCTCGTAGTTGAATTTCGGCGTGCGCTCGGGCTGGTCGGCCGTCATGGTCTGCACCGTTCGGGTCACGCCCCACTGTAGGATACTCACCGCTGTCCTTAACTGGGTGGCGGTCAAAGGCAGTCGGCGTGGTGGGGGCAACTCTGCCCACGGCTTTGCTGGGGTTCCTACTCTTTTACTTTGAGCAAATTAGAGTGTTCAAAGCAGGCAATCGAGCCTTGAATACTTCAGCATGGGATAATGGAACAGGACTGGGGTCCTGATTTCGTTGGTTTCTGGGATCTCCTTAATGATGAATAGG
+
CCCCCGGEFGFFCF9EFGCF@GGFCGGGDGGGCFGDGGGGGGGGGGDGFFGGGGGCGGFGGFCECGEFGGGGGGGGG=E?EGBEFGGGGGGFGGCFFGGGGGGGGGFFE@F@FGGGC,EFFFGGGGGGGGDGF<FGCFGGCCGGGFGGGFF7EEGGG?FFGGGGGGGFGGGGG:CCFAFCFGGGGGG+?FFGGDCFFGGGGFF7C8C>E@FGGGFC5CED8:<CFGGDGFFFEG9*A676:CFGGEG6EC)208CD8CCEFG7C7FC6>FG*A57CGB=6*<:*<++++1<99>*+<CFGF
@M03152:184:000000000-AWYW1:1:2106:20302:8506 1:N:0:TCTACTCTATACCTGT
AAGCTCGTAGTTGAATTTCGGGATCAATTTATTGGTCGTGCTATTGTACGTACTGGTATTATTGATTCCTACCTTCTGACGAACCATGATGTCATTAATTTGGTGTCTTGGGGAATCAGGACTGTTACTTTGAAAAAATTAGAGTGTTTAAAGCAGGCTCACGCTTGAATACATTAGCATGGAATAACGAAATAGGACGTTTGATTCTATTTTGTTGGTTTCTAGGATCGACGTAATGATTAATAGGGATAGTTGGGTGGAATTCTCGGGTGCCAAGGAACTCCATTCACTCTACTCTATC
+
CCCCCGGGGGGGGGCGGGGGGGDGGGGGGGGGGGGGGGGDGGGGGGGGGGGGGGGGGGGGGGGGGGGGGGGGGGGGGFGGGGGGGGGGGGGGGGGGEGGGGGGGGGGGGFGGDEGGGGGGGGGGGGGGGGGFGGGGFGFGGGGGGGGGGGFGGGFFFGFGGGGGGGGGGGGGGGGE,FFGEFFGGGFGGGGGEFD87FFGFG@CFGGGGGGGGEGGG5BEGFGFFC8@8CEGEGEFGGGGF?FGGFCF,CAFGGGG*CE*;+2<1<+1*5C75C:CCFF6>FCFF++39@?CGG7C6FDG7
@M03152:184:000000000-AWYW1:1:2106:6628:8542 1:N:0:TCTACTCTATACCTGT
AAGCTCGTAGTTGAATTTCGGGGGCATTCAGGCCAAAGCTCGTCCTTGTGGCGTGGCTGGGTCTGGGCTTCCTACGTTTGGATAGTGGGCAACCGCTTCCAATCATTTACTTTGAAAAAATTAGAGTGTTCAAAGCAGGCGTAACCTTGCCATTGAATATTACAGCATGGGATAATAGAATATGACGTTGGTCTTATTTTGTTGGTTTCTAAGGCTGATGTAATGATTAATAGGGATAGTTGGTTGGAATTCTCGGGTGCCAAGGAACTCCAGTCACTCTACTCTCTTCCGTATGCCGTCT
+
CCCCCGGGGGGGGGGGGGGGGGGDGGGGGAGGGGGGGGGGGGGGGGGGGFGGGGDGGGGEGGGGCF8DFGGGGGGGGGGGGGGFFFGGFFGFDGGGEGGGFFGGCFAFAFGGGCGGGGGCGGGGGGGGGGGGGFFFFGEGEFEGGFGGCFGDFFDGFFFGGGGCCF,FGDCFGGGGGGGAEDDG9DEECF7<9;D9FGFGFGGFGCFFCFAFDGGFFFG9CCFGF;EGGGGE+2<*6*<@F76/5*/=FGF+5+A5*/*1*<+C5C6**AA7C:97?9*0++36<++++**+*9*<:E<>C
@M03152:184:000000000-AWYW1:1:2106:7237:8631 1:N:0:TCTACTCTATACCTGT
AAGCTCGTAGTTGAATTTCGGGATCAGTATGTTGGTCGTGCTTCGGTACGTACTGTCATTACTGGTTTCTCCCTTCTGAAGAACCTTGATGTCATTAATTTGGTGTCTTGGGAAATCAGGACTGTTACTTTGAAAAAATTAGAGTGTTTAAAGCAGGCATACGCTTGAATACATTAGCATGTAATAATGAACTAGGACGTTTGATTCTATTTTGTTGGTTTCTAGGATCGACGTAATGATTAATAGGGATAGTTGGGTGGAATTCTCGGGTGCCAAGGAACTCCAGTCACTCTACTCTATT
+
C@CC@FGGGGGGFGFGGGGFFDEFGGGGGGFFGGGGGGGGGGGGGGGGGGGGGGGGGGGGGGGGGGGGGGGGGGGCFFGGGGGGGGGGGGGGGGGGFADFFGGGEGFGGGGCFFEGGFGFEGGGGGDGGGGAFDGF8CFEA8FEGGGGGGGGGFGF7@FGFGCGGG7FEFFGGFDGEGGGE,C,CDFGG9DDB9EDGFEFCFF,@DFFFGFFC;DFD6EFGGGGA9>DF*@:>B8@CC:@::?FCE,,=FFFFGGC5C8E5BFGGGGE3:;558DFG38EGC+8E?B?<FC<7:CF2<::+
@M03152:184:000000000-AWYW1:1:2106:23873:8679 1:N:0:TCTACTCTATACCTGT
AAGCTCGTAGTTGAATTTCGGACGTGTGCTGCCCGGTCCGCCGCAAGGCGTGCACTGGGCTTTGCTCGTCTTCCTTCTGAAGACCGCGGGTGCCCTTCACTGGGTGCCCACGGGGTTCAGGACTTTTACTTTGAAAAAATTAGAGTGTTTAAAGCAGGCCGTTGCTTGAATACATTAGCATGGAATAATAAAATAGGACTTTGGTTCTATTTTGTTGGTTTCTAGGACCGAAGTAATGATTAATAGGGATAGTTGGGTGGAATTCTCGGGTGCCAAGGAACTCAAGTCACTCTACCCTATT
+
CCCCCGGGGGGGGGGGGGGGGGGGGGGGFGGGGGGGGCGGGGGGGGGGGGGGGGGGGGGGGGGGGGGGGGGGGGGDEFCGGGGG@FGGGGGGGGGGGGGGGGFGEFGGGGGGGGGCGGGGGGGGGFGGGGGGGAFGGGGGGGGGGAFFFGGGGGGGGFGGGGGEGGCFFFGGF9@FG9CFCFGGDGGCFGGGCBFGFGF7F9<FCGGGFGGGGGGGGFGFG9BCF9CFGGG=8*0<EC7+2CCCCEC66CFFF9C?EEGG5:+AFGGGGE*9;>FD=>FFF8:*<@C?CF<CEDD+*29++
@M03152:184:000000000-AWYW1:1:2106:23347:8717 1:N:0:TCTACTCTATACCTGT
AAGCTCGTAGTTGAATTTCGGGCCTGGCCGGGCGGTCTGCCTAACGGCACGTACTGTCTGGGCGGGCCTTACCTCTTGGTGAGCCGGCGTGCCCTTTGTTGGTGTGCGTCGGGGAACCAGGACCTTTACCTTGAGAAAATTAGAGTGTTCAAAGCAGGCCTATGCCTGAATACATTAGCATGGAATAATAAAATAGGACGCGCGGTTCTATTTTGTTGGTTTCTAGAGTCGCCGTAATGATTAATAGGGATAGTTGGGTGTAATTCTCGGGTGCCAAGGAACTCCGGTCACTCTACTCTAT
+
CCCC@FGGGFGGGGGGGGGGGGGGGGDGGGGGGGGGGGGGGGGGGGGGGGGGGGGGGGGGGGGEGGGGEGGGGGGGGGGGGGGGGGGGGGGGGGGGGGGGGGGGGFFGGGGGGGGGGGGGDFGFGGGGGGGFGFGGGGGGGGGGGGGGGGGGGFGGGGGGGGGGGGGGFGGFG:F?FAFGGGGGGGGGGGGGGDGGF?GGGGGGEEGGGFGGGFEF88CEGGFFGGFGGGDE;EEGGGGGGG+<70<6F?@*<<FGGCGG*29+32<EDF=CCDFGGFFC68<C<E5:>3<<+*00++20+
@M03152:184:000000000-AWYW1:1:2106:19229:8816 1:N:0:TCTACTCTATACCTGT
AAGCTCGTAGTTGAATTTCGGGACCAATTTGTTGGTCGTGCCTCGGTACGTACTGGTATTATTGGTTTCTCCCTTCTGAAGAACCTTGATGTCATTAATTTGGTGTCTTGGGGAATCAGGACTGTTACTTTGAAAAAATTAGAGTGTTTAAAGCAGGCATACGCTTGAATACATTAGCATGGAATAATGAAATAGGACGTTTGTTTCTATTTTGTTGGTTTCTAGGATCGACGTAATGACTATTAGGGTTAGTTGGGTGGATTTCTCGGGTGCCTAGGAACTCCAGTTACTCTACTCTACT
+
C9CC<FGGGGC-;<EFGGGC7FGGGGCFCEFFGEGGDEGFEGG@FGGGGGGGFGF,EDEFFFFFDGGGGG,EDEE,F<E@AFGFFF96CEAFCCEF<6,,6C,FDFGGFF9EEB=FF<F@@FCFGFGGCFFFA<A<8>BEFGFA,CFEFGGGFGFGCFGGGGG7+BC8FGGFF?,=,,>3?=,C,,3CBA;>AF9?@C:<FCD,@FGF,=@FC,>:D83*@;D3,,4EF5**4C5,9@C,4,,,1=?=,42,>CF?5CGDE+?C7C9**7/)/7+12))=:8+9<8C+3*2+<*:+2+*++
@M03152:184:000000000-AWYW1:1:2106:16290:8839 1:N:0:TCTACTCTATACCTGT
AAGCTCGTAGTTGAATTTCGGGATCAGTATGTTGGTCGTGCTTCGGTACGTACTGTCATTACTGGTTTCTCCCTTCTGAAGAACCTTGATGTCATTAATTTGGTGTCTTGGGGAATCAGGACTGTTACTTTGAAAAAATTAGAGTGTTTAAAGCAGGCATACGCTTGAATACATTAGCATGGAATAATGAAATAGGACGTTTGATTCTATTTTGTTGGTTTCTAGGATCGACGTAATGATTAATAGGGATAGTTGGGTGGAATTCTCGGGTGCCAAGGAACTCCAGTCACTCTACTCTATC
+
CCCCCGGGGGGGGGGGGGGGGGGGGGGGGGGGGGGGGGGGGGGGGGGGGGGGGGGGGGGGGFGGGGGGGGGGGGGGGGGGGGGGGGGGGGGGGGGGGGGGGGGGGGGGGGGGGGGGGGGGGGGGGGGGGGGGGGGGGGGGGGGGGGGGGGGGGGGGGGGGGGGGGGGGGGFGGGGGGGGGGGGGGFGGGFF9FFGGGGGEGCFGGGGFGGGFFFGGGGGGGGGGFGGGFDGEEGCFEFGGFGGGFG?FCGAFGGGFGGGGGDFGGGF5CCF3CGG*CAFGCF?FC?FBEFGFGG=FEGFE+
@M03152:184:000000000-AWYW1:1:2106:6117:8854 1:N:0:TCTACTCTATACCTGT
AAGCTCGTAGTTGAATTTCGGACTCGGTTGGATGGTCTGCCTTTGGGTATGTACTGTCCTGACCGGGTCTCACCTTCTGGTGAGCTGTCGTGTTGTTTACTCAGTGCGGCAGGGAACCAGGACTTTTACTTTGAAAAAATTAGAGTGTTTAAAGCAGGCATTCGCTTGAATACATTAGCATGGAATAATAAAATAGGACTTTGGTTCTATTTTGTTGGTTTCTAGGACCGAAGTAATGATTAATAGGGATAGTTGGGTGGAATTCTCGGGTGCCAAGGAACTCCAGTCACTCTACTCTATT
+
CCCCCGGGGGGGGGGGGGGGGGGGGGGGGGGGGGCFGGGGGGGGDGGGGGGGGGGEGGGGCFGGGGGGGGGGGGGGGGGGGGGFGGGGGGGGGGDGGGFGGGCFFFGGGG>GGGGGGGGFEGDFGGGGGGGGGFF<5E7FGDC,BFGGGGGGCFGFGGGGGGGGGGGGG<DCFDBFFGGGGGGGGGFGFGD,@EAEGCFGGC9<FGFGGGGGGGFD7CEGGGGGCCDFFCEGGGGGF?FFFEGGFGFCFG)??FG+*C8EFFFGFFF*7:EDEDF*:5)*:FAC6+<<FFFD77>FEGG7+
@M03152:184:000000000-AWYW1:1:2106:7145:8862 1:N:0:TCTACTCTATACCTGT
AAGCTCGTAGTTGAATTTCGGGGGCATTCAGGCCAAAGCTCGTCCTTGTGGCGTGGCTGGGTCTGGGCTTCCTACGTTTGGATAGTTGGCAACCATTTCCAATCATTTACTTTGAAAAATTTAGAGTGTTCAAAGCAAGCGTAACCTTGCCATTGAATATTACAGTATGGGATAATAGAATATGACGTTGGTCTTATTTTGTTGGTTTCTAAGGCTGATGTAATGATTAATATGGATAGGTGGGTGGAATTCTCGGGTGCCAAGGAACGCCAGTCACTCTACTCTATCTCGTTTGCCGTCT
+
CCCCCFFBBDFFFCFEGGGFGGDGFCFFFEGGGGGGDF?FFGCFGGFEE@CGCGGGGFGGGGFGGFDCEF8=E?A?F8FG@<<FFG,CF<,EDEFFGGCC<,CEFAFGG9AFFCB?F9<,,,C955,,CFF9F9,4:,8++FC=><5CFFGGGFDFF95:E8,@,,3,@,@,,,E99A@F9FGCAF:+@8:@,,@,7DFC,5@CF*D,,@,2;D7?:5,?<;,2,,;DF9,1,?E9=,,,1,:=DCGC6<;C++1*8>E**3+*52?**2?D*27C9679+3<7++2<<87C***<2*9*:
@M03152:184:000000000-AWYW1:1:2106:19227:8968 1:N:0:TCTACTCTATACCTGT
AAGCTCGTAGTTGAATTTCGGGGTTAGTAGGCTGGTCATGCCACCGGTATGTACTGGTCTTACTGATTCCTCCTTCCTGATGAACTGTAATGCCATTAATTTGGTGTTGCAGGGAATCTGGACTGTTACTTTGAAAAAATTAGAGTGTTTAAAGCAGGCTAACGCTTGAATACATTAGCATGGAATAATGAAATAGGACGTTCGATCCTATTTTGTTGGTTTCTAGGATTGACGTAATGATTAATAGGGATAGTTGGGTGGAATTCTCGGGTGCCAAGGAACTCCAGTCACTCTACTCTAT
+
CCCCCGGFGGGGGGGGGGGGGGGGGGGGGGGGGGGGGGGGGGGGGGGGEGGGGGGGGGGGGGGGGGGGGGGGFGGGGGGFFGGGGGGGGGGGGGGGGGGGGGGGGGGGGGGGCGCEFGGGGGGGGGFAFGGGAFCGCF7<E9FGGGGGGGGGGGGGGGGGGGFGGFFFGFGGGGGGGGGGCEFD<FGGFG9FCFFFCCGEEFGGCGFDFFGGGF9FGF>CFFFGGG9FEE6,7:>F>EGGGFC7BFCF7CFFFFG9E*=1B*<FFFGGG**>**2C+83*=*7:@FFFG4FCFCCG9+0<+
@M03152:184:000000000-AWYW1:1:2106:19921:9009 1:N:0:TCTACTCTATACCTGT
AAGCTCGTAGTTGAATTTCGGTGGCCCAACGGCGGTCGGCCGCAAGGTCTGTACTGCCGGTTTTCGGACCACCTCTTTCTGGGGGAACGTCGGCCCTTAACTGGGCCCGGCGGCCGAACCAGGACGTTTAATTTGAAAAAATTAGTGTGTTTAAAGCAAGCGTACGCTCGAATCCATTAGCATGGAATAATGAAATAGGGCTTCAGTTCTATTTCGTTGGTTTTTAGAATCCGAATCAATGATTAATAGGGATAGTTGGGTTGAATTCTCGGGTGCCAAGGTACTCTAGTAGTTCTCCCCT
+
<C-BCF7@FG@EFGCGFFGF>@FEFFFFFEGD:++@@+F7,6+6+CDF<F,<FEFFFGEDFGGGAGCFFC,?F8FBAFAGCE,++@8D7<<:F:FCFGG,EAF<D,+3++>+:FGE@::F,>*>1*1<FF,<@FE,?:F,<BF2F:<:C*CFEGCFCF7FGE<<<C7?**?CF*+2<79++0+0*+9+<+0<C@CF++<;*;>F++0+<+2<CE+*2;CC:CF>***2++23*:E*:C+A:9+<>+<+?64:0*+<<C+?C*/+0<7+2+/9*/9D?8<E=0<>CC+0+/+++*0<++*20
@M03152:184:000000000-AWYW1:1:2106:18417:9032 1:N:0:TCTACTCTATACCTGT
AAGCTCGTAGTTGAATTTCGGGCCTGGCCGGGCGGTCTGCCTAACGGCACGTACTGTCTGGGCGGGCCTTACCTCTTGGTGAGCCGGCGTGCCCTTTGTTGGTGTGCGTCGGGGAACCAGGACCTTTACCTTGAGAAAATTAGAGTGTTCAAAGCAGGCCTATGCCTGAATACATTAGCATGGAATAATAAAATAGGACGCGCGGTTCTATTTTGTTGGTTTCTAGAGTCGCCGTAATGATTAATAGGGATAGTTGGGTGGAATTCTCGGGTGCCAAGGAACTCCAGTCACTCTACTCTAT
+
CCCCCFGGGGGGGGGGGGGGGGGGGGGGGGGGGGGGGGGGGGGFGGGGGGGGGGGGGGGGGGGGGGGGGGGGGGGGGGGGGGGGGGGGGGGGGGGGGCGGGGGG<CCGGGGGGFGGFGGG<FDGGGGGGFFGGCGGGFGEGGGGGEGGGGFGFGGFFCGGGCFGGGGFGGGG99CFGGFGGGGGGGGGF?FGC@C<FGGGGEGGGGGGFDGGGGGGGGD/@F@EFF9CGGE8C8:CC=FFGFDFGGGGG64CFCC7+:;8C:EFGFFFGF87*9*064):?FD:@FFGFFF?<CFDC+:++
@M03152:184:000000000-AWYW1:1:2106:17108:9058 1:N:0:TCTACTCTATACCTGT
AAGCTCGTAGTTGAATTTCGGGCCTGGCTGGGTGGTCTTGCCGCAAGGTAAGCACTGCTCTGGTTGGGTCTTTCCTTCTGGGGAACCAGCGTGCTCTTAATTGAGTGCGTTGGGGATCCAGGACTTTTACTTTGAAAAAATTAGAGTGTTTAAAGCAGGCTTACGCTTGAATACATTAGCATGGAATAATAGAATAGGACTTTGGTTCTATTTTGTTGGTTTCTAGGACCGAAGTAATGATTAATAGGGATAGTTGGGTGGAATTCTCGGGTGCCAAGGAACTCCAGTCACTCTACTCTAT
+
CCCCCGGGGGGGGGGGGGGGGGGGGGGGGGGGGGGGGGGGGGGGGGGGGGGGGGGGGGGGGFGGGGGGGGGGGGGGGGGGGGGGGGGGGGGGGGGGGGGGGGGGGGGGGGGGGGGEGGGGGGGGGGGGGGGGGGGGGGGGGGGGGGGGGGGGGFGGGGGGGGGGFGGGGGGGGCFFFGFGGGGGGGGGFGGGGGGGGGGGGGGGGGGFG,@FFGFGGG5CFFBGGGCGGF*CECGG+AE9FGECFCDGC6F?9EFEF5EE5C?FF:@<*:CF=DGGD>F66CGGEC+<E4<<077<C7:<+
@M03152:184:000000000-AWYW1:1:2106:9055:9107 1:N:0:TCTACTCTATACCTGT
AAGCTCGTAGTTGAATTTCGGGATCAGTATGTTGGTCGTGCTTCGGTACGTACTGTCACTACTGGTTTCTCCCTTCTGAAGAACCTTGATGTCATTAATTTGGTGTCTTGGGGACTCAGGACTGTTACTTTGAAAAAATTAGAGTGTTTAAAGCAGGCATACGCTTGAATACATTAGCATGGAATAATGAAATAGGACGTTTGATTCTATTTTGTTGGTTTCTAGGATCGACGTAATGTTTAATACGGTTAGTTGGGTGGTATTTTCGGGTGCCAAGGATCTCCTGTCACTCTACTCTATC
+
B<@9CEGGC6BFG<FF9EE8FCF@<FCF<FA;FFGEGGGEGGFGGE@@:FE<CFAE,66@FFFGCE@E<9FFCEFEDF<C9CAE@E<@,CCE9EDEC,CE9EECFF8EFF?FE,+,C5CEEGE8FEA,B?FFGG9,,+:,5BD,AEFGFGEEC<88+6=AE9E+C:D8:C,C,,A,E<;AAFD3?<DF;9=3@>9,,83@@,@>B;BC;FE@AFGCGC8*<BE,<E,D68**44*1=,,2,52=C,=*,4:C,1,<8:BC1+CE+++19C;C*016C3A9+2:7+<A@+*300:>C++*0+
@M03152:184:000000000-AWYW1:1:2106:10197:9177 1:N:0:TCTACTCTATACCTGT
AAGCTCGTCGTTGAATTTCGGGCCTGGCTGGGTGGTCTTGCCGCAAGGTCAGCACTGCTCTGGTTGGGTCTTTCCTTCTGGGGAACCAGCGTGCTCTTAATTGAGTGCGTTGGGGATCCAGGACTTTTACTTTGAAAAAATTAGAGTGTTTAAAGCAGGCTTACGCTTGAATACATTAGCATGGAATAATAGAATAGGACTTTGGTTCTATTTTGTTGGTTTCTAGGACCGAAGTATTGATTAATAGGGATAGTTGGGTGGAATTCTCGGGTGCAAAGGAACTCCAGTCACTCTACTCTAT
+
BCCCCEF:-@@FECCFFAFFEE@FCGGFGGGG@@7B6FDFGGG@FFGCE<FF8FFGG<@FGGGCGEGCCFECFEFFGGFDFGEFCGC@EFE:F7D<?FFDCEC,5CF9=F=FGGCEEFEFGC7DCEGG<FCEFDF<??FDC<<FGGFGGFGFFA,CB>E:DCC=FFGGFFAFGE9EDFGFGGGFD9@DBEGG=9,EFC=7,>?FCF7>D;@FC9,,?D>B=E@FGF?C6BE58CGG+29:<++:@>??FEFFF;+1<5EDC5EFG+<<5*CD5D2*+05E6CFC@?+<99EFGG>C?6D7<
@M03152:184:000000000-AWYW1:1:2106:7922:9346 1:N:0:TCTACTCTATACCTGT
AAGCTCGTAGTTGAATTTCGGGACCAATTTGTTGGTCGTGCCTCGGTACGTACTGGTATTATTGGTTTCTCCCTTCTGAAGAACCTTGATGTCATTAATTTGGTGTCTTGGGGAATCAGGACTGTTACTTTGAAAAAATTAGAGTGTTTAAAGCAGGCATACGCTTGAATACATTAGCATGGAATAATGAAATAGGACGTTTGATTCTATTTTGTTGGTTTCTAGGATCGACGTAATGATTAATAGGGATAGTTGGGTGGAATTCTCGGGTGCTAAGGAACTCCAGTCACTCTACTCTATT
+
CCCCCGGGGGGGGDGGGGGGGGGGGGGGGGGGGGGGG@FEGGACFCGFEGGCFGGFGGGGGGGGGGGGGGGGGGGFGGGGGGFGGGAFFGCFGGDGF<EGCFGGDFGGGGGCFGGGFFGGGGGGGGGGGGGGG<FFF:ECFGCFFGGGGFGGGFFFGGGGGGFGGGGGGFFFGFFGGGGGGFGGGGFGGGGGGFDGGCE7<FGFGCFFCGFFGDD@FFEBCEGFFCB;D8*1*>FGEFF@,,14=;,80=;F?9=6:E7B8+?CE?<*75/)=*+1=4*70?C4+++027?7<*0<<70<+
@M03152:184:000000000-AWYW1:1:2106:6047:9369 1:N:0:TCTACTCTATACCTGT
AAGCTCGTAGTTGAATTTCGGGGTCAGCAGGTTGGTCGTGCCAATGGTATGAACTGGCCTTGCTGATTCCTCCCTCTTGATGAGCCGTAATGTCATTAATTTGGTGTTGCGGGGAATCAGGACTGTTACTTTGAAAAAATTAGAGTGTTTAAAGCAGGCAAGCGCTTGAATACATTAGCATGGAATAATGAAATAGGACGTTTGATCCTATTTTGTTGGTTTCTAGGATTGACGTAATGATTAATAGGGATAGTTGTGTGGAATTTTCGGGTGCCAAGGAACTCCATTCACTCTACTCTAT
+
A-@--E;+@F;<C<6FEFFC:F7@@FG?GEFC<F@CFGG>CC9F<FGGFGFFAEEECFGFF<FEFFAGFAFF<FFFGECFFGCFFFBCEE7,C9E9EAF<F9CC<DCFCAF7:4>CDGGGC?<F8AEBEBE?E<FF<FFDDFD<9FDFGGGFD5D<,++=A<@:3F7FGCFF9:<CC9,3CFFCFFG9ECCFF=D;C:>CFCFF9CGGG@CC@,;>C:8EC22BE,6:BFCF95B5CF9+1;9<7+++*6A=8<E++/=+*3?;C+?C/5*95C0*0)56?8C*38+0<6+3+:>7+3*+2
@M03152:184:000000000-AWYW1:1:2106:14435:9469 1:N:0:TCTACTCTATACCTGT
AAGCTCGTAGTTGAATTTCGAGACCAATTTATTGGTCGTGCTATTGTACGTACTGGTATTATTGATTTCTACCTTCTGACGAACCATGATGTCATTAATTTGGTGTCATGGGGAATCAGGACTGTTACTTTGAAAAAATTAGAGTGTTTAAAGCAGGCTCACGCTTGAATACATTAGCATGGAATAACGAAATAGGACGTTTGATTCTATTTTGTTGGTTTCTAGGATCGACGTAATGATTAATAGGGATAGTTGGGTGGAATTCTCGGGTGCCAAGGAACTCCAGTCACTCTACTCTATC
+
CCCCCFGEGGCFGGGGGG,FGGGGGFGGGGGGGGGGGGGGGFGGGGGGGGGGGGGGGGGGFFGGGGGGGGGGGGGGGFFGGGGGGGGGGGFEFGGGGGFGGGGGGGGGGGFDFFGGGGGGGGGGGGGGGGGGGGGGGGGGGGGGGGGGGG9FGFGGGGFGGGGGCGFGGGGGFFFGGGGGGC@EEFGGGGGC,DF8FDG+8DGGGFGGGGGGGGFGGFEFC;CFGGGGFGDEGGGGGECGFEEF=;760,6<F@E6*=E*8+2<+<?5C5CCCF>DFF4EEC@<FF<+=7CCEG>CGFFF?
@M03152:184:000000000-AWYW1:1:2106:15626:9639 1:N:0:TCTACTCTATACCTGT
AAGCTCGTAGTTGAATTTCGGGATCAGTATGTTGATCGTGCTTCGGTACGTACTGTCATTACTGGTTTCTCCCTTCTGAAGAACCTTGATGTCATTAATTTGGTGTCTTGGGAAATCAGGACTGTTACTTTGAAAAAATTAGAGTGTTTAAAGCAGGCATACGCTTGAATACATTAGCATGGAATAATGAAATAGGACGTTTGATTCTATTTTGTTGGTTTCTAGGATCGACGTAATGATTAATAGGGATAGTTGGGTGGAATTCTCGGGTGCCAAGGAACTCCAGTCACTCTACTCTATC
+
CCCCCGGGGGGGGGGGGGGGGGGGGG<FGGGGGGGGGGGGGGGGGGGGGGGGGGGGGGGGGGGGGGGGGGGGGGGGGGGGGGGGGGGGGGGGGGG<FFGGGGGGGGGGGFGGGGGGGGGGGGGGGGGGGGGGGGGGGGGGGGGGGGGGGGGGGGGGGGGGFFGGGGGGGGDFGGGGGGGGGGGFGGGGGGFGFGGB@FGGFGGFGGGGGGGGC3DFGGGGGGFGGCFGGDEE*@DCFGGGGGCGGCGGGGFEF@FC=CCCECFG9C;*C58/?C7C=AFF=FDC?+B2CAF7CCCG6<:C+
@M03152:184:000000000-AWYW1:1:2106:6584:9700 1:N:0:TCTACTCTATACCTGT
AAGCTCGTAGTTGAATTTCGAGATCGGCTTACTGGTCGTGCTATTGTACGTACTGGTATAATCGGTTTCTCCTTTCTGACGAACTATAATGCCATTAATTTGGTGTTTTAGGGAATCAGGACTGTTACTTTGAAAAAATTAGAGTGTTTAAAGCAGGCTCACGCTTGAATACATTAGCATGGAATAACGGAATAGGACGTTTGATTCTATTTTGTTGGTTTCTAGGATCGACGTAATGATTAATAGGGATAGTTGGGTGGAATTCTCGGGTGCCAAGGAACTCCAGTCACTCTACTCTATT
+
CCCCCGGFGGGFGGGGGGGGGGGGG?FEFGGGGGGGGGGGGGFFFFFGGGFGFGGGGGGGGGGGGEGGGGGGGGGGFGGGGGGEDEFGGGEGFFEEFGFGGGGGG,FGGGGDCEFFGGFGGG=EGGGGGGFCFCEF8+FGFGGGGGFFFFGGGGEFFGGGGGGGGGGGEDGGGGDGEFGGGFCFG=FFDEEGGGFGCFF@FFGFGGGGGFGGGGGGGGGGFFGCEFDFFEDEDE8>C7:?:9:EFEGGGGFGGCFGEGG78+?8CCF5D5;<CFGG7>5F6<FG?FCFGF70@CF?C<><+
@M03152:184:000000000-AWYW1:1:2106:10487:9757 1:N:0:TCTACTCTATACCTGT
AAGCTCGTAGTTGAATTTCGGCGTGCGCTCGGGCTGGTCGGCCGTCATGGTCTGCACCGCTCGGGTCACGCCCCACTGTAGGATACTCACCGCTGTCCTTAACTGGGTGGCGGTCAAAGGTGGCTGTGTGTGGGGGCAACTCTGCACACAGTTTGCTGGGGTTCCTACTCTTTTACTTTGAGCAAATTAGAGTGTTCAAAGCAGGCAATCGAGCCTTTAATACTTCAGCATGGGTTAATGGAACAGGACTGGGGTCCTGATTTCGTTGGTTTCTGGGATCTCAGTAATGAGTAATAGGGAT
+
CCCCCFD@@@CFDGGGGFFGEGGFGGDC7FEEF+8@@FCFECEGEGGCFFEFGGG9EFE+@=EG:FEFGEDC@+:FDGEGFGGGGGFGG@F:CFCFDDGFGFGGG<@F:+FGBF7FFFFG9ADD,BF<FFGA7BFGCEFFGFGGGGGGF<>FFFGGGGGGDC1CBFGF@CAFGGGFC;C<7CCFD:EE98BFFEFF9<F9CFFGGDEFGGC7*;*A9+<+<@FGGFGF7+<CEG+*:?FGGCEF5FF=5FFGGGGEFGDEGG79*:*2*/85<?>7C)959C+:<<9++0+0<D:9?C7*:
@M03152:184:000000000-AWYW1:1:2106:20508:9860 1:N:0:TCTACTCTATACCTGT
AAGCTCGTAGTTGAATTTCGGGTCTGGCTGACCGGTCCGCCTCACCGCGTGCACTGGTTCGGCCGGATCTTTCCTTCTGGCTAACCTCATGCCCTTTACTGGGTGTGCTGGGGAACCAGGACTTTTACTTTGAAAAAATTAGAGTGTTCAAAGCAGGCATATGCTCGAATACATTAGCATGGAATAATAGAATAGGACGTGCGGTTCTATTTTGTTGGTTTCTAGGACCGCCGTAATGATTAATAGGGATAGTTGGGTGGAATTCTCGGGTGCCAAGGAACTCCAGTCACTCTACTCTATT
+
CCCCCGGGGGGGGGGGGGGGDGGGGGGGGFGGGGGGGGGGGGGGGGGGGGGGGGGFGGGGGGGGGGGGGGGGGGGGGGGGGGGGGGGGGGGGGGGGGGGGGGGGGGGGGGGGG7CFGGGGGGGGGGGGGGGGGGGGGGGGGGGGGGGGGGGGGGGGFGGGGGGGGGGGGGGGGGGGGGGGGGGGGGGGGGGGGGFC9FEEFGGDGGGDGGGFGGGGGGEGGGGGGGFGGG>CGGDCCF7@FCFGGGGF?EFGGGGGEGDDCFFGCFGG35EGGGGGGFFGGFGCF8EGGFCFF>DFCGF7+
@M03152:184:000000000-AWYW1:1:2106:20965:9989 1:N:0:TCTACTCTATACCTGT
AAGCTCGTAGTTGAATTTCGGGCCTGGCTGGGTGGTCTTGCCGCAAGGTAAGCACTGCTCTGGTTGGGTCTTTCCTTCTGGGGAACCAGCGTGCTCTTAATTGAGTGCGTTGGGGATCCAGGACTTTTACTTTGAAAAAATTAGAGTGTTTAAAGCAGGCTTACGCTTGAATACATTAGCATGGAATAATAGAATAGGACTTTGGTTCTATTTTGTTGGTTTCTAGGACCGAAGTAATGATTAATAGGGATAGTTGGGTGGAATTCTCGGGTGCCAAGGAACTCCAGTCACTCTACTCTAT
+
CCCCCGGGGGGGGGGGGGGGGGGGGGGGGGGGGGGGGGGGGGGGGGGGGGGGGGGGGGGGGGGGGGGGGGGGGGGGGGGGGGGDEGGGGGGGGGGGGGGGGGFGGGGGGGGGGGGGGGGGGGGGGGGGGGCGGFGGGGGGGGGGGGGGGFGGGGDFFGGGGGGGGGGGGGGGGGGGGGGGFGGGGFGGGGGGGFFBF7>FFGFGGGGCC,FFGCCGGFGEGGFFFCGCCFGGGGGGGGFFF7FGGF+<C6A6FGG?6*11*;CFG+<+9CE58C4:<>FCGFFGGCGG9BGC+?7<++:C9
@M03152:184:000000000-AWYW1:1:2106:7347:10002 1:N:0:TCTACTCTATACCTGT
AAGCTCGTAGTTGAATTTCGGGATCAGTACGCTGGTCGTGCCTTCGGTATGCACTGGTTTCACTGATTCCTCCCTTCTGAAGAACCGTAATGCCATTCAGTTGGTGTGGCGGGGAATCAGGATTGTTACTTTGAAAACATTAGAGTGTTTAAAGCAGGCTCGCGCTTGAATACATTAGCATGGAATAATGGAATAGGACGTTTGATCCTATTTTGTTGGGTTCTAGGATCGACGTAATTATTAATCGGGATAGTTGGGGGGAATTGTCGGGTGCCAACGAACTCCACTCACTTTACTCCAT
+
A--A8FB66DCFFC9F9C,;FFFC@<ECFEFC7@CFGGGGGCFDFGGEGCE9,C<<,ECFC,FFGGFGEFGGFFCFF,@,<@66,C:,:66C?=FEFC,6C<DF7FC7:DF7FF++EEAE@F8FE<5,EC9<99<??,,5@,?,,DFFF<F9=<>B@C7@33:C@G>@FE,7>C;@C,,,@CF8CC9;B,,@?,4,,@B1=<F7;CFG9,CGF<FFFF>*=34BF+5++?13881**:+3++0+2+1*>C>6<C7++7C*8***++2<*759*77C+)77*1*2+0*0:)2<9*:+++*++
@M03152:184:000000000-AWYW1:1:2106:24958:10118 1:N:0:TCTACTCTATACCTGT
AAGCTCGTAGTTGAATTTCGGGATCAATACTTCGGTCATGCCGTTGGTATGCACTGTTATTATTGATTTCTCACTTTTTACAGAACCGTAATGCCTTTAATTTGGTGTTACGGGGAATTAGGACTGTTACCTTGAAAAAATTAGAGTGTTTAAAGCAGGATCACGCTTGAATACATTAGCATGGAATAATGAAATAGGACATCCGATTCTATTTTGTTGTTTTTTAGGATCGCTTTAATGTTAAATAGGGATAGTTGGGTGGAATTTTGGGGTGCCAAGGAATTCCAGTCATTCTATTCTA
+
CCCCCGGGGGGGGGGGGGGGGGGGGGGGG-6FGGGGG7F,FG+FGEGGG9F9FFGC6,,C,CFFGGGGGGGGFG9F@,6E,<6F<F@+BF,9,CA,C6F,CFE<,E<F?C,CFCC:BE=?5B??=<F?<5,C@CAFGGG:F<?,?,:?FGFGGC<,4B++84:=7>C+>F5@,55C,?;A33C,>,=F,@6FG,36@,,78EA,3+8+,,7@FFG9E?6,@@,*46:8,6>1*6*8B<CC,;,,1<976,)4,,=;=6**3*3<=<+:2C5<C8C*<).2:E+29CC9A*+++**++3*00
@M03152:184:000000000-AWYW1:1:2106:15784:10238 1:N:0:TCTACTCTATACCTGT
AAGCTCGTAGTTGAATTTCGGGATCGAAGGAATCGGTCCGCCGTCAAGGCGTGAACTGGTTTCTTCATCCTCTTCTATGGGATACTCACCTTTGCTCTTAACTGGGTGAAGGTTAAAAAGCGGTGGTGGCCGGGGCAACTCGACCATCTCTGTGGGGTTCCCATTCATTTACTTTGAATAAATTAGAGTGTTCAAAGCAGGCATAAAGGGGCCTTGAATACATTAGTATGGGATAATAGAACAGGATTCGTGTCCTCGTTTTGTTGGTTTCTAGGACGGAAGTACTGATTAATAGGGATAG
+
CCCCCGGB7FFGG<C@FGAEFCGFFGCFGGGGG9<EGD7+@FC@FCFD,FCFE>@EEF8CFFFAEFC@<F<CFCFGFGFEF8FFF<,<,:EFFCCCF9F,CFFGG<FBGDF<4,,5,C<FCG@FC:FC7F8@C@CCB<=DDFFCGGGGGFFFB9>+BEGF@>AFFGF9<C@FE=C9,7@,EFCGFB,D;DDFF9B,FFE@EEF7,7?FG7CFE>BCC<BE72CF++++?>*<8FGD:+A99+:058E?FCFC3C9+<*2AFC*;C65A36+2+0**3)0**27:+0++3@F9+*2<*220+
@M03152:184:000000000-AWYW1:1:2106:11584:10242 1:N:0:TCTACTCTATACCTGT
AAGCTCGTAGTTGAATTTCGGGATCAATTTATTGGTCGTGCCATTGTACGTACTGGTATTATTGATTTCTACCTTCTGACGAACCATGATGTCATTAATTTGGTGTCTTGGGGAATCAGGACTGTTACTTTGAAAAAATTAGAGTGTTTAAAGCAGGCTCACGCTTGAATACATTAGCATGGAATAACGAAATAGGACGTTTGATTCTATTTTGTTGGTTTCTAGGATCGACGTAATGATTAATAGGGATAGTTGGGTGGAATTCTCGGGTGCCAAGGAACTCCAGTCACTCTCCTCTATT
+
CC<CCGDGGGGGGGGGGGGGGGGGGGGGGGGGGGGGGGGGGGGGGGGGGGGGGGGGGGGGGGGGGGGGDGGGGGGGGGGGGGDEGGGGGGGGGGGGGGFFGGGGFCEGGGGFGCGGGGGGFGGGGGGGGFGGFGGGDGGGGDEDGGGGGGGGGGGGFGGFGGGGGGGGFFGGGFGDGGGGGEGGFGGGEEGGGG9BFGGGGGGGGGGGFGGGGAGGFGGGGGGGGGGGF5CEGGFFFG?CCFCGGCG6:FFGGGFDEEBE8:EF9?CEGGG78*:8EFFF=E7<CC@9C=C+<*7F:FGG+
@M03152:184:000000000-AWYW1:1:2106:11703:10291 1:N:0:TCTACTCTATACCTGT
AAGCTCGTAGTTGAATTTCGGGACTAACAGATTGGTCGCGCCATTGGTGTGTACTGGTCTAGTTGGTTTCTCCCTTCTGACGAACTACGATGTCATTAATTTGGTGTCGTGGGAAATCAGGACTGTTACTTTGAAAAAATTAGAGTGTTTAAAGCAAGCGTTAGCTTGAATACATTAGCATGGAATAATGAAATAGGACGTTTGATCCTATTTTGTTGGTTTCTAAGATCGACGGAATGATTAATAGGGATAGTTGGGTGGAATTCTCGGTTGCAAAGGAACTCAAGTCCCTCTACTCTAT
+
CCCC-C@@CFCFEGGGFFGD@FFGE<@EGGFFGCFG9@@FGCCEFGGGGGGGGFEGGEFGGCFGFGCEGDGFFEFGFGGFGFCGEGAC=FGDFE,CF<FEFCECF,4CCDGE@<EEDF9FCFCBEFFGGFFGGDGGEGGFFGGCAAEFFEEEGF<F<<FGGFCGGGGD<FF<<3DFFCB3,CB8FGG9;,,@<CFAFF<F3*@>;F9@DFFFFCCGCGGGGGDFEDCGFGGGGC*4:EG,=;,=:+1<C*.2>E9>FCEGCE9BFC;+>F/*8C*::).:C*A*+0+<<*+3CF>7<7C73
@M03152:184:000000000-AWYW1:1:2106:9405:10309 1:N:0:TCTACTCTATACCTGT
AAGCTCGTAGTTGAATTTCGGGATTAATTTATTGGTCGTGCAATAGTACGTACTGGTATTATTGATTCCTACCTTCTGACGAACCATGATGTCATTAATTTGGTGTCATGGGGAATCAGGACTGTTACTTTGAAAAAATTAGAGTGTTTAAAGCAGGCTCACGCTTGAATACATTAGCATGGAATAACGAAATAGGACGTTTGATTCTATTTTGTTGGTTTCTAGGATCGACGTAATGATTAATAGGGATAGTTGGTTGGAATTCTCGGGTGCCAAGGAACTCCAGTCACTCTACTCTATC
+
CCCCCGGGGGGGGGGGGGGGGGGGGFFGGGGGGGGGGGGGGGGGGGGGGGGGGGGGFGGGGGGGFGGGGGGGGGGGGGGGGGGGGGGGGGCGGGGGGGGGGGFFGGFGGGGFGGGGGGGGGGGGGGGGGGGFGGGGGGGGGGGGGGGGGGGGGGGG7FGGGGGGGGGGGGGGGGGGGGGGGFFGGGGFGGGEFGGGGGGFFFCCFGGGGGACFGGGG6ECFFGGG9DDFDCEEE5CFC:7DCEC>,==FFF6;;EF*4**>+2<=CE53>C)*;7>E35C:F?FC6CCCAFFE=>CCFC<9
@M03152:184:000000000-AWYW1:1:2106:28753:10312 1:N:0:TCTACTCTATACCTGT
AAGCTCGTAGTTGAATTTCGGGACCAATTTGTTTGTCGTGCCTCGGTACGTACTGGTATTATTGGTTTCTCCCTTCTGAAGAACCTTGATGTCATTAATTTGGTGTCTTGGGGAATCAGGACTGTTACTTTGAAAAAATTAGAGTGTTTAAAGCAGGCATACGCTTGAATACATTAGCATGGAATAATGAAATAGGACGGTTGATTCTATTTTGTTGGTTTCTAGGATCGACGTAATGATTAATAGGGATAGTTGGGTGGAATTCTCGGGTGCCAAGGAACTCCAGTCACTCTACTCTAAC
+
CCC9CG@@;CFCCCFFD@,CCCEGG8FFEAF,E,CCFEDCG,6E7FGGDE<F8<E<EGEFGGGCCFC@F@@FGGG@ADGFGA<<FEG@96@C9,<CFFGCFFECFE@FFFCFGGGGGEFCFGAECFEEG<FF,CBFGCDFFFFGBF@A8EFCAEFCC7AEE@F?CFFGGGGDAA<,7AFFFFFFGGGGGGFFGCAD98@+@<+3,@,;;D@,=FCFGFCFF,@>:E?;,6BC5B8,=E9,,4B7+,48,0/,>B98*/11;:CB9++=CEF)*0:;C:A6C6+9C?EGFF:++:*3+A7++
@M03152:184:000000000-AWYW1:1:2106:24143:10329 1:N:0:TCTACTCTATACCTGT
AAGCTCGTAGTTGAATTTCGGGTCTGGCTGACCGGTCCGCCTCACCGCGTGCACTGGTTCGGCCGGATCTTTCCTTCTGGCTAACCTCATGCCCTTTACTGGGTGTGCTGGGGAACCAGGACTTTTACTTTGAAAAAATTAGAGTGTTCAAAGCAGGCATATGCTCGAATACATTAGCATGGAATAATAGAATAGGACGTGCGGTTCTATTTTGTTGGTTTCTAGGACCGCCGTAATGATTAATAGGGATAGTTGGGTGGAATTCTCGGGTGCCAAGGAACTCCAGTCACTCTACTCTATC
+
CCCCCGGGGGGGGGGGGGGGGGGGGGGGGGGGGGGGGGGGGGGGGGGGGGGGGGGEGGGGGGGGGGGGGGGGGGGGGGGGGGGGGGGGGGGGGGGFGGGGGGGGGGGGGGGGGGGGGFGGGGFGFGGGGFGGGGGGGGGGGGFGGGGGGGGGGGGGGGGGGGGGGGGGGF7FGGGGGGGGGGGGGGGGGGGGGFGGGGGGDFEC<C:EGGGGGCFFG>EGGGGGGFGGGGGGE8CGFFFGGGFF>CCFCGFFGGGGGGEGGCFFGG?E35C7EFC0>3@C=<<CGGGGFFGGFDGG?+:?<
@M03152:184:000000000-AWYW1:1:2106:8334:10367 1:N:0:TCTACTCTATACCTGT
AAGCTCGTAGTTGAATTTCGGAATGCGTTTCGGTCAAAGCTCGTCCTTGTGGCGTGGCTCGGCCGATGCTTCCTATCGTTTGGAGGTGGTCAAACACTTCCAAATCATTTACTTTGAAAAAATTAGAGTGTTCAAAGCAGGCGTAACTTGCCATTGAATATTACAGCATGGGATAATAGAATATGACGTTGGTCTTATTTTGTTGGTTTCTAAGGCTGATGTAATGATTAATAGGGATAGTTGGGTGGAATTCTCGGGTGCCAAGGAACTCCAGTCACTCTACTCTACATCGTATGCCGTT
+
CCCC@ECFGGEFGGGGGFEFEEGFFGGGGGGG7FECFGGGFGGECFGFGGGGGGEFGGGGC@FGGGDFCFDFFGFGGEGGGGG=FGGGGGGGG9FCFFGGF?EFGGFAA@FFFFFFFDAEEFGB<5F,@E@FGGGF9EFFEDFGGD+?<?<8CFAEGGGGGGGGGGG>3=,><CFFGG9B<<BCFGCC8FBFEAEFFCGAFEGC:CGFC9<<D;@>D2DCFFC4B;B,2;;;,B,:,??CCFG+CECEF96A>C?C5CEGG8EFCFCFC<<>C40*01*+329:2<::+*+*;*2:7+)**
@M03152:184:000000000-AWYW1:1:2106:23258:10460 1:N:0:TCTACTCTATACCTGT
AAGCTCGTAGTTGAATTTCGGACCCGGCTGGGTGGTCTTGCCGCAAGGTAAGCACTGCTCTGGTTGGGTCTTTCCTTCTGGGGAACCAGAGTGCTCTTAATTGAGTGCTCTGGGGATCCAGGACTTTTACTTTGAAAAAATTAGAGTGTTTAAAGCAGGCTTTCGCTTGAATACATTAGCATGGAATAATAGAATAGGACTTTGGTTCTATTTTGTTGGTTTCTAGGACCGAAGTAATGATTAATAGGGATAGTTGGGTGGAATTCTCGGGTGCCAAGGAACTCCAGTCACTCTACTCTAT
+
CCCCCGGGGGGGGGGGGGGGGGGGGGGGGGGGGGGGGGGFGGGGGGGGGGGGGGGGGGGGGGGGGGGGGGGGGGGGGGGGGGGGGGGGGGGGGGGGGGGGGGGGGGGGGGGGGGGDGGGGGGGGGGGGGGGGGGGGGGGGGGGGGGGGGGGGDGGGFGGGGGGGGGGCDFGGGGGGGGGGGGGGGGGEFGGGGFGGGGGGGGGFGGGGGGGGGGGGG>GGGG;EFG?GFGGGCCFFGDDFGGGFC>CCF?AF6CFGCCEEEDBFG:E?CF=F=DF7EFFEFFFF6?+ACFGGDCGCG6>++
@M03152:184:000000000-AWYW1:1:2106:20112:10469 1:N:0:TCTACTCTATACCTGT
AAGCTCGTAGTTGAATTTCGGGATCAATTTACTGGTCGTGCTATCGTACGTACTGGTTTTATTGATTCCTACCTTCTGACGAACCATGATGTCATTAATTTGGTGTCATGGGGAATCAGGACTGTTACTTTGAAAAAATTAGAGTGTTTAAAGCAGGCTCACGCTTGAATACATTAGCATGGAATAACGAAATAGGACGTTTGATTCTATTTTGTTGGTTTCTAGGATCGACGTAATGATTAATAGGGATAGTTGGGTGGAATTCTCGGGTGCCAAGGAACTCCAGTCACTCTACTCTATT
+
CCBCCGGGGGGGGGGGGGGGGGGGGGGGGGGGGGGGGGFGGGGGGGGGGGGGGFGGGGGGGGGFGGGFFGGGGGGGGGGGGGGGGGGGFGGGFGGGGGGGGGGGGGGGG<AFGEGGGGGGGGGGGGGGGGGFGGGGGDGGGGGGFGGGGFGGGGGGGGFGGFFCGC<FGGGGGGGFFGGG9FFGGGGGEEEGGGGGGGGGGFGGGG9FGFFCFGGGGGEGGFGFGFFGGGCEECF>GGGGGGGGGG?FFFF?CCE6CCCEGC9+1AC5FC=CEGGGG3)CEFE4CCF<+6<CGGCCFFG9+
@M03152:184:000000000-AWYW1:1:2106:8305:10557 1:N:0:TCTACTCTATACCTGT
AAGCTCGTAGTTGAATTTCGGGCCTGGCTGGGCGGTCTTGCCGAAAGGTAAGCACTGCGTTAGCCGGGTCTTTCCTTCTGGGGAATCTGCGTGCTCTTAACTGGGTGCGCAGGGGATCCAGGACTTTTACTTTGAAAAAATTAGAGTGTTTAAAGCAGGCCTTCGCTTGAATACATTAGCATGGAATAATAGAATAGGACTTTGGTTCTATTTTGTTGGTTTCTAGGACCGAAGTAATGATTAATAGGGATAGTTGGGTGGAATTCTCGGGTGCCAAGGAACTCCAGTCACTCTACTCTAT
+
CBCC@FGFGGFEGGGGGGGFGEFGGGGGGEGGGGGGGGGGGGGGGGGFGCFGFFFGGGGGGDGGGGGGGGGGGGGGGGGFFGGCFGGGGFEEEGFG9<FADGGFGFGGGGCGGGGGGGGFFGGGGGGGGGGGGGGG<F8CFFEGFGGGGFFGGA><F<FCEGF<:FF@EFCGG>9FF;FFGCDGGGFFFFGCFD2>F:F,<C997C<FF@F;CFGGFFGG**+?7+<C8C8CCEEF+@CF?@+AF+<C=6:C++<9C*;CE>E7C+:A7=C7//7CC>):CGF*C<+329?:+0>CA+::+
@M03152:184:000000000-AWYW1:1:2106:21228:10660 1:N:0:TCTACTCTATACCTGT
AAGCTCGTAGTTGAATTTCGGATCAATTTATTGGTCGTGCTATTGTACGTACTGGTATTATTGATTCCTACCTTCTGACGAACCACGATGTCATTAATTTGGTGTCATGGGGAATCAGGACTGTTACTTTGAAAAAATTAGAGTGTTTAAAGCAGGCTCACGCTTGAATACATTAGCATGGAATAACGAAATAGGACGTTTGATTCTATTTTGCTGGTTTCTAGGATCGATGTAATGATTAATAGGGATAGTTGGGTGGAATTCTCGGGTGCCAAGGAACTCCAGTCACTCTACTCTATAT
+
BCCCCFGGGGGGGGGGGGGGGGGGGFGGGGGGGGGGGEEDGGGGGGGGGGGGGGGGGGGGGGGFGGGGGGGFGGGGGGGGGEGGGGGGGGGGGGGG9ECEFFFGGFEEGGGGEGGFGGGFGGGGGFFGFDFEFEFGEFGGGGGGGFGFGGGCFFFGGGGGFGGGGFGGGAFFFEFFFFGGDGGGGGGD>E@FEGGBDFCCGGE9F9FFC9FAF:AEFGFD,EFF,@D?8>FGEE@DFCFC?DGFF6996C6=CFG5C5*B,CG+=<8E)*:*8@CDE).:<BEC999EC6:FG72+<E*+0
@M03152:184:000000000-AWYW1:1:2106:27603:10688 1:N:0:TCTACTCTATACCTGT
AAGCTCGTAGTTGAATTTCGGTGGCCCAACGGCGGTCGGCCGCAAGGTCTGTACTGCCGGTTTTCGGGCCACCTCTTTCTGGGGGAACGTCGGCCCTTAACTGGGCTCGGCGGCCGAACCAGGACGTTTACTTTGAAAAAATTAGAGTGTTTAAAGCAAGCGTACGCTTGAATACATTAGCATGGAATAATGAAATAGGGCTTCAGTTCTATTTTGTTGGTTTTCAGAATCCGAAGCAATGATTAATAGGGATAGTTGGGTGGAATTCTCGGGTGCCAAGGAACTCCAGTCACTCTACTCT
+
CCCCCGEFEFEGFGGGEFDFDFGEFGGGGGDGGGGEGGGGGGGGGGGFFGGGFGGGGGGGGGGGGGGEGEGGGEFGGGE?EEECGDFFGGGGGGDGGGGGGGGGGGGGGGGEECEEGGGGGFEFFEGGFGGC@CGGGGEFG8FGG,><CFFGGGGGGGGG7F*<<FFC5EGGDGGGGGGG6CCFGGGGGGF++<CFGCGGC6*;@EFDFGGG?CCFFC>5;CGGGFGC:<:<=ECEGFFFGG9EFGCC:F>6FGGG+9@>*ACGC7C?CE5DC<D3E=FGFEFGGGFGGFGGFGGGEG=?7
@M03152:184:000000000-AWYW1:1:2106:9989:10716 1:N:0:TCTACTCTATACCTGT
AAGCTCGTAGTTGAATTTCGAGGACCTTTTGCGGTCGCCCACTGCTCCCTTGTGGACAGTGTGTTTGCGGCCGCGGGCCCTTTTATTTGCTGGAAAGCCGGCTCTTCCCGCAAGGGCGGGGCCGGATTTTGACCAGCACTTTTACTTTGAAAAAATTAGAGTGTTCAAAGCAGGCTGTTTACAGCCTGAATATCTTAGCATGGAATAATAGAATAGGACTTTGGTTCTATTTTGTTGGTTTCTAGGACTAGAGTAATGATTAATAGGGATAGTTGTGTGGAATTCTCGGGTGCCATGGAAC
+
CCCCCGGFFEGGGDGGGGGGGGGGGGGGGGGGGDGDEGCEGGGGGGFGGGGGGGDGGGGGFFGGGGGGGGCFEEGGEGGGGEGGGGGGFGGGFGGGGGF@FEGDFGCFBFGGDGGGGGGGD::>BEGGGFFFCF,CCFEC<FGGGGGGDF<CFEGFG@FGFCCCFFGFFGGCC5CEFGGGF97<8CC*A:EGC9FGF:@7C+;6:@F@CC+CEC7A6C:@9:C+;CC@:FGGGCFGGCEDC9++*3<6??6?+<+<<++<CC::90+**:*707:0:))*+++9<E+*:)*28CG++:C9+
@M03152:184:000000000-AWYW1:1:2106:3986:10716 1:N:0:TCTACTCTATACCTGT
AAGCTCGTAGTTGAATTTCGGGATCAGTACGCTGGTCGTGCCTTTGGTATGCACTGGTTTCACTGATTCCTCCCTTCTGAAGAACCGTAATGCCATTCAGTTGGTGTGGCGGGGCATCAGGATTGTTACTTTGAAAAAATTAGAGTGTTTAAAGCAGGATTGCGCTTGAATACATTAGCATGGAATAATGAAATAGGACGTTTTATACTATTTTGTTGGTTTTTAGGGTTGACGTAATGATTCATAGGGATAGTTGGGTGGAATGCTCGGGTGCCAAGGAGCTCCAGTCACTTTACTCTGT
+
A@C<-ECFEGFEFDFF<FFGCFGGFFGGGFGFGDGGGGGEEFGAEFDFGFGGCFE8FGCGGCFFFGGGGGGF@FFGGEFCGGFGCFFG<FFCGCCFGG9<E?EF=FCF7,7=CG+:,BEFE,,C<,@?DCEC9,?FC,@=A><,=@FDDF,C<F>8DE+<,<<F<+FFFFFGA,,@;,,,3@E3FC9D9;;>A@?,?>,*5=F*,@,@;CFGG9@FC6C*3B*=A?+*?C>??C**==E99++4;A9EGCACCG796ECEE5::+++3**:C:<CCCFFC*2:2CCE@<6<++*2::A*+<
@M03152:184:000000000-AWYW1:1:2106:17236:10746 1:N:0:TCTACTCTATACCTGT
AAGCTCGTAGTTGAATTTCGGGCCTGGCTGGGTGGTCCTGCCGCAAGGTAAGCACTGCTCTGGTCGGGTCTTTCCTTCTGGGGAGCCAATGTGCTCTTAATTGAGTGCGTTGGGGATCCAGGACTTTTACTTTGAAAAAATTAGAGTGTTTAAAGCAGGCTTACGCTTGAATACATTAGCATGGAATAATAGAATAGGACTTTGGTTCTATTTTGTTGGTTTCTAGGACCGAAGTAATGATTAATAGGGATAGTTGGGTGGAATTCTCGGGTGCCAAGGAACTCCAGTCACTCTACTCTAT
+
CCCC?CFGGGGGGGGGGCFFGGDFGGGGGGGGGGGGGGGGGGECFGGGGGGGFFGFGGGGGGFFGGGGGEGFGGGGGGGGGGGCFGGGGGGGFGGGGGGGGGEFG<EDGFGCFFFGGGDGFG?DF,?F?EFGGFGDFGG:=FFCGGEGGGFDFGGGGGG7=BADGDGGGGGGGGGFGCGGGFGFFGGFDFFG9;CDBFA,<:FGGDGGGGFGGGFEGGFEGCBFGFCGGGG=*8=E@<CFC?F7C7@FD?FCECCFCECGGF6FG++0>F5>CDDFF4)*22<C+0+2<7<CEFD+<<:C<
@M03152:184:000000000-AWYW1:1:2106:12183:10770 1:N:0:TCTACTCTATACCTGT
AAGCTCGTAGTTGAATTTCGGTAAGTAAAAATTTAACATCCATCTCTAAGATGTGATTTAATTTTTACTTCCTTCCTTTTGAATACACTCCTTAAAATTTATTTTAGGGAAATAAAGTGTTTCAAATCGTTTACTGTGAAGAAATTAGAGTGTTCAAAGCAGGCGTAACCTAGCCTTTGAATATATTAGCATGGGATAATGAAATAGGACTTTAGTCCTACTTTCGTTGGTTTCTAGGGCTGAAGTAATGATTAATAGGGTTAGTTGGGTGGATTTCTCGGGTGCCAAGTAACTCCAGTCC
+
C@CCC9FGGGGGGFAFFGGGCGGEGGGGGCFGGGGGGGGGGGGGGGGGGGGGGGG<FGGGCGGGGGFFGFEGGGGGGGGGDGEGGGGGGGGGGGGF9FFGGGG9FGFGGGFCGGGGGGGGGGGDFGA97FGGGAFFGAFFFFFEEGGGGFGGGGGEFGGGGGGGGGGG75AE?,AFGGFFGGFFFF9ECFFFGDFEFG<FACFFFGG?DFF9DCCFFDGG?EF;E>DCF8>FFEFFCEGCCE1<2@C7FFAG,:@;AC@8365DFGFF*;;>G*;=9:FD5EGDC?CBF/@?91;<<CF6+
@M03152:184:000000000-AWYW1:1:2106:18908:10778 1:N:0:TCTACTCTATACCTGT
AAGCTCGTAGTTGAATTTCGGGATCGACGGGTCGGTCGCGCCTCTGGTGTGTACTGGCCCTGTCGGTTTCTCCCTTCTGACGAACCACGATGTCATTAATTTGGTGTCGTGGGAAATCAGGACTGTTACTTTGAAAAAATTAGAGTGTTTAAAGCAGGCATTCGCTTGAATACATTAGCATGGAATAATGAAATAGGACGTTTGATCTTATTTTGTTGGTTTCTAAGATCGACGTAATGATTAATAGGGATAGTTGGGTGGAATTCTCGGGTGCCAAGGAACTCCAGTCACTCTACTCTAA
+
C9CCCFGGGGEFGCGGGGGGGGCEDEGGGGGGGGGGGGGGGGGGG@?FGFGGDAFFFDGGGGGGGEGGG99FF<EGGGGGGGECFDGFE=FGEEGGFGGGCFG9FF=EFFFGDGGGEECEF@FGGDCFFGEGFGG<FFGGCDDCFFCFGGGFCCEGGGGFFEAFGGGGD7@CEGGGGFFGFGGFGGGGGGFFAFFGCGC71<<<CEECFF9FF@,CG>FCFC9CG999FDC/3C:F*CFD<99=:CFDC6>CE<E96*2;CFFFFGGG7CEGG<DDCF@CCFG7+<@EG?CCFC*:A+:9+
@M03152:184:000000000-AWYW1:1:2106:7056:10914 1:N:0:TCTACTCTATACCTGT
AAGCTCGTAGTTGAATTTCGGGATCAATTTATTGGTCGTGCTATTGTACGTACTGGTATTATTGATTTCTACCTTCTGACGAACCATGATGTCATTAATTTGGTGTCTTGGGGAATCAGGACTGTTACTTTGAAAAAATTAGAGTGTTTAAAGCAGGCTCACGCTTGAATACATTAGCATGGAATAACGAAATAGGACGTGTGATTCTATTTTGTTGGTTTCTAGGATCGCCGCAATGATCAATAGGGATAGTTGGGTGGAATTCTCGGGTGCAGAGGAACTCACATCACTCTACTCTATC
+
CCCCCGGEGGGGGGGGGGGGDGDGGGGGGGGGGGGGGGGGGGGGGGFGGGGGGGGGGGGGGGGGGGGGGGGGGGGGGGGGDGGGGGGGGGGGFGGGGGCFGGGGGFGGGGFGGGGGGGGGGGFGGGGGGGGGGGGGGGGFGFFGFFGGGGEG9<FG7:EBEFGFCFDE8<EFGDFGGGCFCDCDF9EFCBEF<EFF9<F@+@@7FFGGGGGFEDF,,,@DDCFACG8;3:***4>;E6=9,;=,+>,=EG46B;,>*=*4=<9E9F@7**=CE*++=34A7CC*++0+3/++<C7<0+03+
@M03152:184:000000000-AWYW1:1:2106:19370:10916 1:N:0:TCTACTCTATACCTGT
AAGCTCGTAGTTGAATTTCGGGACCAATTTATTGGTCGTGCTATTGTACGTACTGGTATTATTGATTTCTACCTTCTGACGAACCATGATGTCATTAATTTGGTGTCTTGGGGAATCAGGACTGTTACTTTGAAAAAATTAGAGTGTTTAAAGCAGGCTCACGCTTGAATACATTAGCATGGAATAACGAAATAGGACGTTGGATTCTATTTTGTTGGTTTCTAGGATCGACGTAATGATTAATAGGGATAGTTGGGTGTAATTCTCGGGTGCCATGGAACTCTAGTCACTCTACTCTTTT
+
CCCCCGGGGFGGFGFGGGGGGGGGC@EGGGGGGGFGGGEGGGGGGFGGGGGGFGDGGGGGGGGGGGGGGGGGGGGGGGCGGGGGGGFGCGGFGGGG@EGGGGFEFGFFCFGGEEEFG<FGGGGGGGGGGGCFCFCFG=FAFFAFDAFGGGEFGGGF<FFFGGGGGGG<FFFGGGGAGFFEGBFDE==EC>@=FFGD<BECG<,@DGAFCG;,3@:BEGEFFE;9D9,,@*4:?BCFG79CCE,,1,=,,;;<@@,,*CC*59B9+<?*858)/*1;CAA9+<C+++5201CC@**32<*++
@M03152:184:000000000-AWYW1:1:2106:17145:10938 1:N:0:TCTACTCTATACCTGT
AAGCTCGTAGTTGAATTTCGGACCTGGTACGGTGGTCCGCCTTCACGGTGTGTACTGCTGGACCGGGTTCTACCTCTTGGTGAGCCGGCATGCCCTTCACTGGGTGTGTCGGGGAACCAAGACTTTTACCTTGAGAAAATTAGAGTGTTCAAAGCAGGCCTACGCCCGAATACATTAGCATGGCATAATAAAATAGAACTGGCGGTTCTTTTTTGTTGGTTTTTAGGTTCGCCGTATTGATTAATAGGGTTGGTTGGGTGGATTTCTCGGTTGCCAAGGAACTCCATTACCTTTCCTTTAT
+
CCCCCGGGGGGGGGGGGGGGGGGGGGGGGGGGGGGGGGGGGGGGGGGGGGGGGGGGGGGGGGGGGGGGGGGGGGGGGGGGGGGGGGGGGGGGGGGGGGGGGGGGGGEEGGGGGGGGGGGGGGGGGGGGGGGGDCFGGGGGGGGGGGGGGGGGGGGGGGGGGFGGGGGGGGGGGGGE=,,,,@@8,,@,,2@C3;9D,>>,,,2=:<*:,,CEF78FGG5;C*18**++3+*:AE>E*++0<:C+*+2A**)*/A785*/2:82A9+++*1***1*23<):**0:8++02*0++**00+*++
@M03152:184:000000000-AWYW1:1:2106:23649:10969 1:N:0:TCTACTCTATACCTGT
AAGCTCGTAGTTGAATTTCGAGGGTCATTTGGCCGGGCCCACTTGGCTTGTCTGAGTGGGCATTCTGGATCCAAGGGCCCTGTACCACTTCTTGGGGAACTAGTCTACTCTTTATTGAGTTGGGCTAGGGAGCCAAGACCTTTACCTTGAAAAAATCAGAGTGTTCAAAGCAGGCATATTTGCTCGAATACATTAGCATGGGATAATAGAATAGGACCATGGTTCTATTTTGTTGGTTTATAGGACCAAGGTAATGATTAATAGGGATAGTTGGGTGGAAATCTCGGGTGCCAAGGAACTC
+
CCCC@FC@CFFF<@,CEGGGCCECF@FGGGGGCGCGGDFFGGGGAAFGFGGFFCGDFGFGGCEGGG9CFGGGGGC@F7FGDCFGCFAF,6CEDFDE78CFFGGFAFGGCFGFGGGGGGFGGGFGGGGGGGDFGGG<FD<FFGGFGGFGGAFCEFGGGGFFGGEBFFGGG9DFFG:DFGGFGFGG<+C@F6AFFFFG79=D7DFAF9FC9@CGGGFF@5BDFCEGFG;B;DGGGGGEGGGC,;=<DFFFC6AFC+CEDGB9BFCCGF7=D6CGF*CD5>A6+51:1;@EG:EFGFG=C6CGC
@M03152:184:000000000-AWYW1:1:2106:16046:11049 1:N:0:TCTACTCTATACCTGT
AAGCTCGTAGTTGAATTTCGGGCCTGGCTGGGCGGTCTTGCCGAAAGGTAAGCACTGCCCTGGTCGGGCCTTTCCTTCTGGGGAACCTGTGTGCTCTTAATTGAGTGCGCAGGGGATCCAGGACTTTTACTTTGAAAAAATTAGAGTGTTTAAAGCAAGCCTACGCTTGAATACATTAGCATGGAATAATAGAATAGGACTTTGGTTCTATTTTGTTGGTTTCTAGGACCGAAGTAATGATTAATAGGGATAGTTGGGTGGAATTCTCGGGTGCCAAGGAACTCCAGTCACTCTACTCTAT
+
CCCCCGGGFGGGGGGGGGGGGGGGGGGGGGGGGGGGGGGGGGGEGGGGGGGGGGGGGGGGGGGGGGGGGGGGGGGGGGGGGGGFGGGGGGGGGGGFGGGGGGFFGGGGGGGGGGGCFGGFGGGGGGGGGGGGGGGGFGDGGGFGGGGGGGGGGGGGGFCFFGGGGGGEEGGGGGFFFFFGGGG7,>EEEC9;DF@?FFGGGFFFF:<EFFGGGGGGGGGGGCEFFEGGFFGDGEFGGF799FGF7C9666>?8+CCF=;*:CEEFDFFC=E9EGCFC:FFFEFGFFDGFFCF7CD9C6FF9
@M03152:184:000000000-AWYW1:1:2106:6713:11111 1:N:0:TCTACTCTATACCTGT
AAGCTCGTAGTTGAATTTCGAGACCGGTTTACTGGTCGTGCATTTGTACGTACTGGGTATTATTGGTTTCTCCTTTCTGACGAATCATAATGCCATTAATTTGGTGTTTTGGGGAATCAGGACTGTTACTTTGAAAAAATTAGAGTGTTTAAAGCAGGCTCACGCTTGAATACATTAGCATGGAATAACGGAATAGGACGTTTGATTCTATTTTGTTGGTTTCTAGGATCGACGTAATGATTAATAGGGATAGTTGGGTGGAATTCTCGGGTGCCAAGGAACTCCAGTCACTCTACTCTAT
+
CCCCCGGGGGGGGGGGFFGGGGGGGGG@FGGGGGGGGGGGGGGGGGGGGGGGGGGGGGFGGGGGGGGGGGGGGGGGGGGGGDCGGGGGGEGGGGFGGGGDFGGGGGGGGGGGGGG@EFFFFGGGFGGGFGGGG9FFGGGEFFGGGFGGGGGGGGCFGFFEFGGGGGGGFDFFFAFG9?FFGDF@FGGAFEEFGCFA<>FE8@:FACFFFGGGGGGFGGGEGGEGG9DCFDEEGGGGGFGGFGGGCC7?CCFCF?CEFGG7CCEFG?C9CCE43>F7F>3=E8?7CFGG?@+<EGGF?+:2+
@M03152:184:000000000-AWYW1:1:2106:12630:11140 1:N:0:TCTACTCTATACCTGT
AAGCTCGTAGTTGAATTTCGGGATCGACGGGTCGGTCGCGCCTCTGGTGTGTACTGGCCCTGTCGGTTTCTCCCTTCTGACGAACCACGATGTCATTAATTTGGTGTCGTGGGAAATCAGGACTGTTACTTTGAAAAAATTAGAGTGTTTAAAGCAGGCATTCGCTTGAATACATTAGCATGGAATAATGAAATAGGACGTTTGATCTTATTTTGTTGGTTTCTAAGATCGACGTAATGATTAATAGGGATAGTTGGGTGGAATTCTCGGGTGCCAAGGAACTCCAGTCACTCTACTCTAT
+
CCCCCGGGGGGGGGFGGGGGGGGGGGGGGGGGGGGGGGGGGGGGGGGGFGGGFGGGGGGGGGEGGGGGGGGGGGGFGGGFGG@GGGGGGGGGGGGGGFEGGGGGGGGGGGGGGGGGGCFGGGGGGFGGGGGGGGGGGGGGGGGGGFGDGFGGFGGGGGGGDGGGG>ECF?FEFGGGGGGGGGGGGGGGGF9FBEGGFFCCCFGGFGGGGGGGGFDGG>8B8C9BF<CFF9>CE>*8=C@GFC:A>C9FF*5230?+<=>EGC<?F9C<*:8>8<FFCF3:C:C0AC8<FBFDCG77<7200
@M03152:184:000000000-AWYW1:1:2106:18778:11209 1:N:0:TCTACTCTATACCTGT
AAGCTCGTAGTTGAATTTCGGGATCAGTATGTTGGTCGTGCTTCGGTACGTACTGTCATTACTGGTTTCTCCCTTCTGAAGAACCTTGATGTCATTAATTTGGTGTCTTGGGAAATCAGGACTGTTACTTTGAAAAAATTAGAGTGTTTAAAGCAGGCATGCGCTTGAATACATTAGCATGGAATAATGAAATAGGACGTTTGATTCTATTTTGTTGGTTTCTAGGATCGACGTAATGATTAATAGGGATAGTTTGGTGGAATTCTCGGGTGCCAAGGAACTCCAGTCACTCTACTCTATC
+
CCCCCGGGGGGGGGGGGGGGGGGGGGGGGGGGGGGGGGGGGGGGGGGGGGGGGGGGGFGGGGGGGGGGGGGGGGGGGGFGGGFGGGGGGGGGGGGGGCGGGGGGGGGGGDFGGGGGGGGGGGGGGGGGGGGGGGGGGGGGGGGGGGGGGGGGGGGGGGGGGGGGGGGGGGGGGCFDEGGGGGGFGGGGGAFDCFGGFGGGGGGGFFGGGGGGGGGGGGGGGGGG7@?EGCEGGGGGGFGGGGDGFFEGFGF6@E,=5ECEGGGGGF@C35EDEFGDGFFFGFFGDCGFFFGGG=FGFG7::
@M03152:184:000000000-AWYW1:1:2106:9518:11252 1:N:0:TCTACTCTATACCTGT
AAGCTCGTAGTTGAATTTCGGGCCTGGCTGGGTGGTCTTGCCGCAAGGTAAGCACTGCTCTGGTCGGGTCTTTCCTTCTGGGGAGCCAACGTGCTCTTAATTGAGTGCGCTGGGGATCCAGGACTTTTACTTTGAAAAAATTAGAGTGTTTAAAGCAGGCTTACGCTTGAATACATTAGCATGGAATAATAGAATAGGACTTTGGTTCTATTTTGTTGGTTTCTAGGACCGAAGTAATGATTAATAGGGATAGTTGGGTGGAATTCTCGGGTGCCAAGGAACTCCAGTCACTCTACTCTAT
+
CCCCCGGGGGGGGGGGGGGGGGGGGGGGGGGGGGGGGGGGGGGGGGGGG9FGGGGGGGGGGGGGGGGGGGGGGGGGGGGGGGGGGGGGGGGGGGGGGGGGGGGGGGGGGGGGGGGDGGGGGGGGGGGGGGGGGGGGGGGGGGGGGGGGGGGGGGGGGGGGGGGGGGGGGGGGGGGGGGGGGGGGFGFGFFGGGGGGAFGGGGGGF:FCEGGFGGGGGGGGGFFCFFGGGGGGGGGGGCGGGGGGGGGGFGFGGFFCF5EECCFFDFGCDF=CCGGGC>FFCCF:FFGFFFFGCFGGGG>E9
@M03152:184:000000000-AWYW1:1:2106:9111:11280 1:N:0:TCTACTCTATACCTGT
AAGCTCGTAGTTGAATTTCGGGCCTGGCTGGGTGGTCTTGCCGCAAGGTAAGCACTGCTCTGGTCGGGTCTTTCCTTCTGGGGAGCCAACGTGCTCTTAATTGAGTGCGCTGGGGATCCAGGACTTTTACTTTGAAAAAATTAGAGTGTTTAAAGCAGGCTTACGCTTGAATACATTAGCATGGAATAATAGAATAGGACTTTGGTTCTATTTTGTTGGTTTCTAGGACCGAAGTAATTATTAATAGGGATCGTTGGGTGGAATTCTCGGTTGCCAAGGAACTCCAGTCACTCTACTCTAT
+
CCCCCGEBEFGGGGAFCFFF7CCEFGGGGGG;FBBFGGFGGF7FC:FFGGGGGGGGGGGFGFFFGGCGGDGGGFGGGGG<CCCEGGCCFGG@=FGGGG9EF?FFGGGC>FCC7++4BF<,FF7DEGGGGGFGGAFGFGGCFCGGDCF<FFGGGCCCGGGGFG8FF=FGFFFGGAFFEECFFGGC@FDB>CC;@=FGFFAF,,7,?,1DFF;FFF9FFGGE8:EG@E,,B*1*/=BC7:+4=>:CD1<+:E45?CC*;*;*/8:CC+:395*9*5*:64;F6*00<88EC6:<CFGG760+3
@M03152:184:000000000-AWYW1:1:2106:5385:11369 1:N:0:TCTACTCTATACCTGT
AAGCTCGTAGTTGAATTTCGGGCCTGGCTGGGTGGTCTTGCCGCAAGGTAAGCACTGCTCTGGTTGGGTCTTTCCTTCTGGGGAACCAGCGTGCTCTTAATTGAGTGCGTTGGGGATCCAGGACTTTTACTTTGAAAAAATTAGAGTGTTTAAAGCAGGCTTACGCTTGAATACATTAGCATGGAATAATAGAATAGGACTTTGGTTCTATTTTTTTGGTTTCTAGGACCGAAGTAATGATTAATAGGGATAGTTGGTTGGAATTTTCGGGTGCTAAGTAACTCCAGTACCTCTACTCTAT
+
CCCC<EFC@FGGGGGGGGC@@CCFFGG<EFEGGGGGFFGFGGGGGGGGFAFEGG8FFGCCGGGGGGGDFEFEF9FFGFGGGFG:7DDCC8@FG=CAFGCCEFGFCFEFCFFGGGGGGG8,ABEGD9FFCFGFGGGG,AFCCGFGAFFAFFFGFDFGGGGEGGCFGGGGG7@FFCGEGFC:=FF@<>EEEFFFGGCEF7F<:,3DFFGGE@FFGF,*=CEFFGDF7;98>8CEGGG++2:17>9:7;9C6CF?@C<+>*;?>+<E0+<<<E5/***2+9/<<FGG+AEF+*00@=2+0+;++
@M03152:184:000000000-AWYW1:1:2106:27362:11431 1:N:0:TCTACTCTATACCTGT
AAGCTCGTAGTTGAATTTCGGGACCAATTTGTTGGTCGTGCCTCGGTACGTACTGGTATTATTGGTTTCTCCCTTCTGAAGAACCTTGATGTCATTAATTTGGTGTCTTGGGGAATCAGGACTGTTACTTTGAAAAAATTAGAGTGTTTAAAGCAGGCATACGCTTGAATACATTATCATGGAATAATGAAATAGGACGATTGATTCTATTTTGTTGGTTTCTAGGATCGACGTAATGATTAATAGGGATAGTTGGGTGGAATTCTCGGGTGCCAAGGACCTCCAGTCTCTCTACTCTATC
+
CB-AC-FFEC;DF<@<FFGDCE@FD@DCF<CFF<CFFC@@FDFFCCFEGGGCGGGCGAFFGFGFFGFGFG9FDGFGFF<ACFC@FF,ECFCCF9?EFGAFE<<F,C=?EF9FFGGDGGEF,FEG<C?EG,AEF9?E<:?FA,,?FEAEEGGGFFDFFE<FF@<FF:D,F9,,AFG;,A=;F<DGFEFFFGF=DF9,=<F+3,><F=@F3@,;,@DF8C@8:;CDF3DGGC81@B1,4,,,1,497C,,,8;??;4A5?@@>9BB49+/**/)/>F<*).*::6*0+3<+*+++0:+A970+
@M03152:184:000000000-AWYW1:1:2106:21597:11435 1:N:0:TCTACTCTATACCTGT
AAGCTCGTAGTTGAATTTCGGGATCAATTTATTGGTCGTGCTATTGTACGTACTGGTATTATTGATTCCTACCTTCTGACGAACCATGATGTCATTAATTTGGTGTCATGGGGAATCCGGACTGTTACTTTGAAAAAATTAGAGTGTTTAAAGCAGGCTCACGCTTGAATACATTAGCATGGAATAACGAAATAGGACGTTTGATTCTATTTTGTTGGTTTCTAGGATCGACGTAATGATTAATAGGGATAGTTGGGTGGAATTCTCGGGTGCCAAGGAACTCCAGTCACTCTACTCTATC
+
CCCCCGGGGGGGGGGGGGGGGGCFGGEFEFFGEGGGGGGGG@FD@EFFFCCFDGAFG<FG<E<6<CF<FE9@FEFGG9C@BCG:F8@EAE,CF<EF6ECCF<FF7CC,FFGGGEFEE,C@?ECEFFEABFG9CFFFGG8F,,@?5,:FG<FFAF=EGG,4CE,,=F+ADFFGGDF,7CEDDFCF<,C>+@EC<,,@<,3@D@BAFF,@CFGGGFGGGFGGGGGGGC?D,**=CECFGGFGGG9FGGGF?FFFF@9C*A8EF?FGCFEE<5@5CGGGG3FFFFFGGGGF?FG79*:C6C7<+
@M03152:184:000000000-AWYW1:1:2106:26235:11506 1:N:0:TCTACTCTATACCTGT
AAGCTCGTAGTTGAATTTCGGGCGCCGGACTCTTGTCGGCCTTAGCGGCATGTACGGGAGGGGCGGGGCCCTTTTTTTAGTAGGGCCGAGCGGAAGCTTGGGCGGACTAAACATTTACTTTGAAGAAATTAGAGTGAGTAAGGCAGGCGAAAGCCGGAATATATTAGCATGGAATAATAGAATAGGACTTTGGGACTATTTTGTTGGTTGAAGGACCGAAGAACTGAATAATAGGGATAGTTGGGTGGAATTCTCGGGTGCCAAGGAACTCCAGTCACTCTTCCCTAGCTCGTATGCCGTC
+
CBCCCF@CCFFFGGGEFGGGGD7:FGGGGGGGGECG@BFGGGGGGFGGDGGGGAFGGDECCFCFGGGGFC=DFGFGDG=D@3=<CCE><@EGGF7>:,?FEG7CF*<F8FGG9FGGFGFFGD<CF,?<:<FFGGC,2,?>CFG?>EGGG5**88@C>8C59<FD<:CF7CCF<:C9CC@C<:9+00+A8F+:@C/:CGFGCFF8C>CGEEC9@E68**5:C*3*+02+0+++0+<=F*0+000<5;5CC9BFGDGEFC*8;EFF5C*00<+9@F*>C**+3++**++*01088>9:9+):*
@M03152:184:000000000-AWYW1:1:2106:6008:11513 1:N:0:TCTACTCTATACCTGT
AAGCTCGTAGTTGAATTTCGGGCCTGGCTGGGTGGTCTTGCCGCAAGGTAAGCACTGCTCTGGTCGGGTCTTTCCTTCTGGGGAGCCGGCGTGCTCTTAACTGAGTGCGTCGGGGATCCAGGACTTTTACTTTGAAAAAATTAGAGTGTTTAAAGCAGGCTTACGCTTGAATACATTAGCATGGAATAATAGAATAGGACTTTGGTTCTATTTTGTTGGTTTCTAGGACCGAAGTAATGATTAATAGGGATAGTTGGGTGGAATTCTCGGGTGCCAAGGAACTCCAGTCCCTCTACTCTAT
+
BCCC-C@@FCBE9FGGFFGGGGGBFGFF@F@FGGGG<F<FGCC+FB+F@@CFGGGGGGGGGCGCCFGE<CFE<6CFFFCCCEGGG:CGCDE:+CDFFFBFE<FFEBB?F:FCECE7FECBE,<DFG9DDGF,@,,8FGF=,33@FGDF<@FFFBFGGFF@FFFGGDCFGFCCFEFGGG,<,,783DD@>CCG;FF,37<,,?CFF,:C,@@CCGGEE*;;CG++3?BCGCEC8C;C?E9FFD9<:AFG*:)2@F79FE>EEGG7C<+0*/**274CFF:76;E7+2AC9)3<;9D?+2:?+
@M03152:184:000000000-AWYW1:1:2106:18178:11522 1:N:0:TCTACTCTATACCTGT
AAGCTCGTAGTTGAATTTCGGCGTGCGCTCAGGCTGGTCGGCCGTCATGGTCTGTACCGTTTGGGTCACGCCCCACTGTAGGATACTCACCGCTATCCTTAACTGGGTGGCGGCCAAAGGTTGTAGTAAAGGCCGTCTGGGGGCAACTCTGGATCCTTTATTACCGCTGGGGTTCCTACTCTTTTACTTTGAGCAAATTAGAGTGTTCAAAGCAGGCAATCGAGCCTTGAATACTTCAGCATGGGATAATGGAACAGGACTGGGATCCTGATTTCGTTGGTTTCTAGGGGCTTAGTAATGA
+
CCCC@FGGGGGGGGGGGGGGGGGGGGGGGGGGGGGGGGGGGGGGGGGGGDGGGGGGGGGGGGGGGGGGGGGGGGGGGGGGGGGGGGGGGGGGGGGGGGGGGGGFGFDGGGGGGGGGGGGGGGGGGGGGGFFGFGG>+FGGGGGGGGGGGGGGGFFGFGGGGGGGFFEGGGGGDGGGGGGGGGGGGGGGGGGGFGGGGCCFGGGGGGFFGFCGFGCFEGG?F5B@EEG7CGGFFGGG7EF79CEDF8?EGE?9C@6@FF5CFF**:?FFGFFGGFGGGFFG7@FCC7C?7)/:EFGGGCCE?
@M03152:184:000000000-AWYW1:1:2106:28847:11627 1:N:0:TCTACTCTATACCTGT
AAGCTCGTAGTTGAATTTCGGGTCTGGCTGACCGGTCCGCCTCACCGCGTGCACTGGTTCGGCCGGATCTTTCCTTCTGGCTAACCTCATGCCCTTTACTGGGTGTGCTGGGGAACCAGGACTTTTACTTTGAAAAAATTAGAGTGTTCAAAGCAGGCATATGCTCGAATACATTAGCATGGAATAATAGAATAGGACGTGCGGTTCTATTTTGTTGGTTTCTAGGACCGCCGTAATGATTAATAGGTATAGTTTGGTGGCATTCTCGGTTGCCAAGGAACTCCATCCACTCTACTCTATC
+
CCCC@-FFC<FE-EFGE-FFGEFCFF8EEFFF<CCFGGEEGG:,CC:BFCE@DCF@DGG,@+6B@EEEFGGGGCFGGDGE=FEFCCFFGCC?FE8EFCA5AEGG7F:FEGFGD7@FGGCEGGGEAF9<F9BAA<AA,>F<58CFDGGF93CFEGGGFF<@8,@FFFG+F7<FCFGF<:,@,6,3>:3@;@B9@ECFFG*6*>**CC=,,@9,;,=:C8EF=?+BFCC+;C5*/=;;C9+1+++2?+<+<?8?C7+<8**;*AFFGF957*;9C0**:))2*8+28++*+0?877:<60:<+
@M03152:184:000000000-AWYW1:1:2106:16649:11720 1:N:0:TCTACTCTATACCTGT
AAGCTCGTAGTTGAATTTCGGATCAATTTATTGGTCGTGCTATTGTACGTACTGGTATTATTGATTCCTACCTTCTGACGAACCACGATGTCATTAATTTGGTGTCATGGGGAATCAGGACTGTTACTTTGAAAAAATTAGAGTGTTTAAAGCAGGCTCACGCTTGAATACATTAGCATGGAATAACGAAATAGGACGTTTGATTCTATTTTGCTGGTTTCTAGGATCGACGTAATGATTAATAGGGATAGTTGGGTGGAATTCTCGGGTGCCAAGGAACTCCAGTCACTCTACTCTATCT
+
CCCCCGGGGGGGGGGGGGGGGGGGGGGGGGGGGGGGGGGGGGGGGGGGGGGGGGGGGGGGGGGGGGGGGGGGGGGGGGGGGGGGGGGGGGGGGGGGGGGGGGGGGGGGGGGGGEGGGGGGGGGGGGGGGGGGGGGGGGGGGGGGGGGGGGGGGGGGGGGFGGGGGCFFGGGGGGGGGGGGFGGGGFGGGGGGFG?EGEGGGGGGGGGFDGGFGFGGGGGGFGGGGGGGDEEEEG>EGGGFGG@@DCCCCCFGG?F*AEECGECBF?;=D=*7FGG*AAFFF9FG?FCF989<CCCFGF:0+
@M03152:184:000000000-AWYW1:1:2106:21176:11813 1:N:0:TCTACTCTATACCTGT
AAGCTCGTAGTTGAATTTCGGTCCCTGTTGGTCGGTCCGCCTTCTTGGTGTGTACTTACTCAACGGGGACTTACCTCCTGGTGAGCTGCCATGTCCTTTACTGGGTGTGGTAGGGAACCAGGACGTTTACTTTGAAAAAATTAGAGTGTTCAAAGCAGGCCTACGCCCGAATACATTAGCATGGAATAATAGAATAGGACGCGCGTTCCCATTTTGTTGGTTTCTGAGATCGCCGCAATGATTAATAGGGATAGTTGGGTGGAATTCTCGGGTGCCAAGGAACTCCAGTCACTCTACTCTA
+
C@CCCGGFFGGGGGGGGGGGGFGGGGGGGGFFGGGGEDGGG>GGGGGGGFGGGGGGGGGGGDFGGEGGGGGFGGGFGGGFFEGGFFGFGGGGGGGGGAE<FFGGGGGEGGGGGGGGGFGGGGFGGFGGGGGGGGGCF9BFEEFGGGGGGGGGGGGGGGGDGGGFGGGCFFGGGGFGGGGGGGGGFFGGGGGGCFGGCAFGGGEFEBFGCFGGG9EFGGFGGGGFC9CE9FCGGDEGDEEFF9EFGFEFGFFFDGGFGG5ACEFC+<<CDGDDFCC4C)7:=E6DCG?CF=FGF>:AC?4<+
@M03152:184:000000000-AWYW1:1:2106:21051:11892 1:N:0:TCTACTCTATACCTGT
AAGCTCGTAGTTGAATTTCGGGACCAATTTGTTGGTCGTGCCTCGGTACGTACTGGTATTATTGGTTTCTCCCTTCTGAAGAACCTTGATGTCATTAATTTGGTGTCTTGGGGAATCAGGACTGTTACTTTGAAAAAATTAGAGTGTTTAAAGCAGGCATACGCTTGAATACATTAGCATGGAATAATGAAATAGGACGTTTGATTCTATTTTGTTGGTTTCTAGGATCGACGTAATGATTAATAGGGATAGTTGGGTGGAATTCTCGGGTGCCAAGGAACTCCAGTCACTCTACTCTATT
+
CCCCCGGGGGGGGGGGGGGGGGGGGGGGGGGGGGGGGGGGGGGGGGGGGGGGGGGGGGGGGGGGGGGGGGGGGGGGGGGGGGGGGGGGGGGGGGGGGGGGGGGGGGGGFGGGGGGGGGGGGGGGGGGGGGGGGGGGGGGGGGGGFGGGGGGGGGGGFGGGGGGGGGGGGGGGGGGGGGGGGGGGGGGGGGGGGGGGGGDFGCEFGGGGGGGGGGFGGGEGGGFFGGFFGGGGGGGGGGGGGGGFGFGGGF66>FCCEGGGFGGGGGB:FEFG8CCGGFFFGGGFGCEG7=FFFFGGCCC<+
@M03152:184:000000000-AWYW1:1:2106:25874:12091 1:N:0:TCTACTCTATACCTGT
AAGCTCGTAGTTGAATTTCGGGTCTGGCTGACCGGTCCGCCTCACCGCGTGCACTGGTTCGGCCGGACCTTTCCTTCTGGCTAACCTCATGCCCTTTACTGGGCGTGCTGGGGAACCAGGACTTTTACTTTGAAAATATCAGAGTGTTCAAAGCAGGCATATGCTCGAATACATTAGCATGGAATAATAGAATAGGACGTGCGGCTCTATTTTGTTGGTTTCTAGGACCGCCGTAATGATTATTAGGGTTAGTTGGGTGGAATTCTAGGGTGCCAAGGAACTCCAGTCACTCTACTCTATA
+
@C9C@@;@CD6C@C<<EFFFG7FFFFA<F7FGGG:7@@@7CFGCF,B+@CF,CCEF8FFGDCE7:F7+7=FAEGEC<<E9EFFDGDA<F,CABB<F<CFG9F?,@CFGFGGGE@@D?FFG@FF9EA<<BFCD,C9D,,B,BFD@5D@9@<FFFDC<DCE,D<D9EF>+>D@,3,8D<F9@CCEFC@A9CGFF333,9,*6**>7***?,3@CE@<:8,**3?FG?+?B**=*3:;EF?9<79++*+:*00)20200?::E5?C6<<++**01*00<=)8*=CFG6+<?C*+3<*20ACC3+
@M03152:184:000000000-AWYW1:1:2106:14643:12132 1:N:0:TCTACTCTATACCTGT
AAGCTCGTAGTTGAATTTCGGGGTTAGTAGGCTGGTCATGCCACCGGTATGTACTGGTCTTACTGATTCCTCCTTCCTGATGAACTGTAATGCCATTAATTTGGTGTTGCAGGGAATCTGGACTGTTACTTTGAAAAAATTAGAGTGTTTAAAGCAGGCTAACGCTTGAATACATTAGCATGGAATAATGAAATAGGACGTTCGATCCTATTTTGTTGGTTTCTAGGATTGACGTAATGATTAATAGGGATAGTTGGGTGGAATTCTCGGGTGCCAAGGACCTCCAGTCACTCTACTCTAT
+
CCCCCGGGGGGGGGGGGGGGGGGGGGGGGGGGGGGGGGGGGGGGGGGGGGGGGGGFGGGGGGGGGGGGGGGGGGGGGGGCFGGGFGGGGGGGGGGGGGGGGGGGGGGC8FGFGGGGGDGGAFGGGGGFGGGGDFGGFGDGFGGGFGFGGGGC?FGGFFCGGGGGDGGFG8FC<AF;9D@FGFGGFGFGGADDFGGGFFFGGFGGFCF+E,EFG;AFFEFGGGCEFF>EEF,EFCEG,CC:CCC9C?@GFCFCFG9;@E;:85BEE7CFDD55*827C5AF6*=7*<+?<+9:<C*+2+00+
@M03152:184:000000000-AWYW1:1:2106:26006:12185 1:N:0:TCTACTCTATACCTGT
AAGCTCGTAGTTGAATTTCGGGATCAGTATGTTGGTCGTGCTTCGGTACGTACTGTCATTACTGGTTTCTCCCTTCTGAAGAACCTTGATGTCATTAATTTGGTGTCTTGGGGAATCAGGACTGTTACTTTGAAAAAATTAGAGTGTTTAAAGCAGGCATACGCTTGAATACATTAGCATGGAATAATGAAATAGGACGTTTGATTCTATTTTGTTGGTTTCTAGGATCGACGTAATGATTAATAGCGATAGTTGGGTGGAATTCTCGGGTGCCAAGGAACTCCAGTCACTCTACTCTATT
+
CCCCCGE@CFCFC6CCFG9FEEGEFFGG<EF@FGGGGGG;FF<FGGGF@BFCDCFGE6ECFFGGFGG<,FFFFGGFG,6,C6FFFGGGGGEEEEDDFCFGGGFGGGF9<<FFECCCFGACG@CFFGGGGFEFFFG9<CAFCGFGGGDEEF<FGGEFCFF@GFFDGGCFEGFCEFFFGCCFGFFBFCCF9FG9AC@EF=F33@BB@FFGGGGGCC8CFGE5:;EC7D6EG5BECC*1=7CF,,:B:?,**48?CCGGDGG7:9?C+=BE*:=9*2@**:FC7C@9E8C+06?E<:C+++2<+
@M03152:184:000000000-AWYW1:1:2106:3390:12205 1:N:0:TCTACTCTATACCTGT
AAGCTCGTAGTTGAATTTCGGGATTAATTTATTGGTCGTGCAATCGTACGTACTGGTATTATTGATTCCTACCTTCTGACGAACCATGATGTCATTAATTTGGTGTTATGGGGAATCAGGACTGTTACTTTGAAAAAATTAGAGTGTTTAAAGCAGGCTCACGCTTGAATACATTAGCATGGAATAACGAAATAGGAAGCTTGATTCTATTTTGTTGGTTTTTAGGATTGACGTAATGATTAATAGGGATAGTTGGGTGGAATTCTCGGGTGCCAAGGAACTCCAGTCCACCTACTCTATT
+
CCCCCGGGGGGCFFFFFGGGGGGGFFEFFGGFAFFFFDBBEF@<<DFGGGGGGGGGEFFGFGGGGGFE@E<EGFFFEGFFGGCFGGGFA,FFGFGGG,F<FEFE<FFFD,C8FEGA<EFC8FE8EE9FAEDGGGGFF@FF99CFGGFFCGGGF<EF<+:AEFE,:F+B<FDGFGGFGGG9?>=DF9D,++>:FE9EC93,@,,8<;,@;@FFGCDBFE>8,**,@?;;,3,,=*>19,,=,52=C77CFGF6499<5:E8599:1A;55CFC8*3;CFF?*>+;60C2+;+029>6<+20+
@M03152:184:000000000-AWYW1:1:2106:8273:12261 1:N:0:TCTACTCTATACCTGT
AAGCTCGTAGTTGAATTTCGGGACCAATTTGTTGGTCGTGCCTCGGTACGTACTGGTATTATTGGTTTCTCCCTTCTGAAGAGCCTTGATGTCATTAATTTGGTGTCTTGGGGAATCAGGACTGTTACTTTGAAAAAATTAGAGTGTTTAAAGCAGGCATACGCTTGAATACATTAGCATGGAATAATGAAATAGGACGTTTGATTCTATTTTGTTGGTTTCTAGGATCGACGTAATGATTAATAGGGATAGTTGGGTGGAATTCTCGGGTGCCAAGGCACTCAAGTCACTCTACTCTATC
+
CCCCCGGGGGGGGGGGGGGGGGGGGGGGGGGGGGGGGGGGGGGGGGGDGGGGGGGGGEFGGGGFGGGGGGGGGGGGGFFGGCGGGGGGFEGGG<FFF9FGGGFGGGGGGGFGDFEGGGGGGGGGGGGGFGGGGFGGCGGGCFFGGGGGGGGGFGGGDGGGGGGGFGGFGFCDGDGGGGGGGGGGGGGGGFDFGG9?=<FFFGGGFGGGGGGGGGGG:CEGGFGCADEGD58E5EFFFGFFGGEFDC,=,;?6CGCG5EE78:CF+=<57EC);8:4*8);7CF*0<::?BE99:77+<>:+
@M03152:184:000000000-AWYW1:1:2106:3398:12387 1:N:0:TCTACTCTATACCTGT
AAGCTCGTAGTTGAATTTCGGGATCAATTTATTGGTCGTGCTATTGTACGTACTGGTATTATTGATTCCTACCCTCTGACGAACCATGATGTCATTAATTTGGTGTCATGGGGAATCAGGACTGTTACTTTGAAAAAATTAGAGTGTTTAAAGCAGGCTCACGCTTGAATACATTAGCATGGAATAACGAAATAGGACGTTTGATTCTATTTTGTTGGTTTCTAGGATCGACGTAATGATTAATAGGGATAGTTGGGTGGAATTCTCGGGTGCCAAGGAACTCCAGTCACTCTACTCTATC
+
CCCCCGGEGGEGGGGFGGDGGGGGGGGGGGGGGGGGGGGGGG,FEFGGGGGGGGGGGGGGGGGGGGGGGGCFGGGGGGGGGGDGGGGGFFAGGGGGG9AFGFFGGGGGFCGFGDFGGGGGGGG8FGGFGGGGGCGFFGGGG=FFGGFEGFEGAFFCFGCEFGGGGGCE@F9FGGGGGGFEF,DFGGGGGG8FFCC,CFGGFGGFDCFFCGGGGGGGGFGCFGGGG?FGGDGGGG>>GGGFGDE@8C?FFE;?FFG6*:**=CEFFF<7*>@DC<F4:F)7=CC4CCEF77C+<::ECEGG+
@M03152:184:000000000-AWYW1:1:2106:8941:12398 1:N:0:TCTACTCTATACCTGT
AAGCTCGTAGTTGAATTTCGGCGTGCGCTCAGGCTGGTCGGCCGTCATGGTCTGTACCGTTTGGGTCACGCCCCACTGTAGGATACTCACCGCTGTCCTTAACTGGGTGGCGGTCAAAGGTTGTAGTACTTTCTGGGGGCAACTCTGGATACTATGACTGGGGTTCCTACTCTTTTACTTTGAGCAAATTAGAGTGTTCAAAGCAGGCAATCGAGCCTTGAATACTTCAACATGGGATAATGGAACAGGACTGGGGTCCTGATTTCGTTGGTTTCTGGGATCTCAGTAATGATTAATAGGG
+
CCCCC?FF-CFFGGGGGGGEEGGGFGEGGGDCDFFG7FEGGGGGGGEGGGGDGGGFFA7FGGGGGGGGGGGGDCCCFEGFGGGGGGGGFGEGGGGGGGGGFGGGGGCGGGGGDGGGCFFFGGGG9?DGFGAEFGCDE+=BE>CCGGGGGGFCFDFF9FGG77:FCFGEFGCGGFGGFGGGG9,>F::EGC<FG@;BFGGGGABFFGGDCGFGGEFGGGGD7:F<EGG+B+??9C?C*=?:<C++CFC7**70;8CEECF7+00<++0*965CGD7DG4<07CFF99CCF6C9<>:9<+:+:
@M03152:184:000000000-AWYW1:1:2106:9879:12484 1:N:0:TCTACTCTATACCTGT
AAGCTCGTAGTTGAATTTCGGGATCGAAGGAATCGGTCCGCCGTCAAGGCGTGAACTGGTTTCTTCATCCTCTTCTATGGGATACTCACCTTTGCTCTTAACTGGGTGAAGGTAAAAAGCAGTGGTGGCCGGGGCAACTCGACCATCTCTGTGGGGTTCCCATTCATTTACTTTGAATAAATTAGAGTGTTCAAAGCAGGCATAAAGGGGCCTTGAATACATTAGCATGGGATAATAGAACAGGATTCGTGTCCTCGTTTTGTTGGTTTCTAGGACATGAATAATGATTAATAGGGATAGT
+
CCCCCGGGGGGGGGGGGGGGGGGGGGEGGGGGGGGGGGGGGGGGGGGGGGGGGGGGGGGGGGGGGGGGGGGGGGGGGGGGGGGGGGGGGGGGGGGGGGGGGGGGGGFGEGGGGGGGGGGGGGGGGGGGGGGGGGGGGFGGGGGGGGGFGGGGGGEDGDFGGGGGGFFGGGFGGGGGGGGGGGGGGGGGGGGGGGGGFGGGGGGFGCGGGGGGGGG?@FGCCFFG76;CCG5CFGDCFCFGGGGGGG+9CFFGFGGG=EFGC*AFG58CFCGGG6CDCBFFCCFCF:9C<@0<EF*>**9C9
@M03152:184:000000000-AWYW1:1:2106:17415:12664 1:N:0:TCTACTCTATACCTGT
AAGCTCGTAGTTGAATTTCGGGATCAATTTATTGGTCGTGCTATTGTACGTACTGGTATTATTGATTCCTACCTTCTGACGAACCATGATGTCATTAATTTGGTGTCATGGGGAATCAGGACTGTTACTTTGAAAAAATTAGAGTGTTTAAAGCAGGCTCACGCTTGAATACATTAGCATGGAATAACGAAATAGGACGTTTGATTCTATTTTGTTGGTTTCTAGGATCGACGTAATGATTAATAGGGATAGTTGGGTGGAATTCTCGGGTGCCAAGGAACTCCAGTCACTCTACTCTATT
+
CCCCCGGGGGGGGGGGGGGGGGGGGGGGGGGGGGGGGGGGGGGGGFGGGGGGGGGGGGGGGGGGGGGGGGGGGGGGGGGGGGGGGGGGGGGGGGGGGGGGGGGGGGGGGGGGGGGGGGGGGGGGGGGDGGGGGGGGGGGGGGGGGGGGGGGGFGFGGGGGGGGGGGGGGGGGGGGGGGGGDFGGGGGFEEGGGGADCGEFCFEGGGGGGGGGG9EFFGEFGGGGGGGGGGGDGDGFFFFGEFFGGGFFC6AFGGG,:/47B+;CCFFEF=C>8*;DGFFGCFFCFGGC9@E9+0CEFECF7
@M03152:184:000000000-AWYW1:1:2106:28747:12702 1:N:0:TCTACTCTATACCTGT
AAGCTCGTAGTTGAATTTCGGGATCAATTTATTGGTCGTGCTATTGTACGTACTGGTATTATTGATTCCTACCTTCTGACGAACCATGATGTCATTAATTTGGTGTCATGGGGAATCAGGACTGTTACTTTGAAAAAATTAGAGTGTTTAAAGCAGGCTCACGCTTGAATACATTAGCATGTAATAACGAAATAGGACGTTTGATTCTATTTTGTTGGTTTCTAGGATCGACGTAATGATTAATAGGGATAGTTGGGTGGAATTCTCGGGTGCCAAGGAACTCCAGTCACTCTACTCTATT
+
CCCCCGGGGGGGGGFGGGGGGGGGGGGGGGGGGGGGGGGGGGGGGGGGGGGGGGCFGGGGGGGDFGFGGGGGGGGGGFGGGGGGGGGGGGGGGGGGFDGGGGCGFGFEGGGGGEGGGGGFGGGGGGGGGGGGFEGDG7EFGGGGGGGGGGGGGGGGGGGGFGGGGGGGGGGGGGGGGGGGD,CFGGGGGGGCCGGGGGGCFGDFFG9EGGGGGGGGGGEFFGFGFDEFDECGC*>DC?CCEG@@CGG6:CFFFCFGCE7EGG;89C9:FDGDE<G<F>FFFFG4CCE9:BG:77FF?C*9+
@M03152:184:000000000-AWYW1:1:2106:4431:12714 1:N:0:TCTACTCTATACCTGT
AAGCTCGTAGTTGAATTTCGGGATCAATTTATTGGTCGTGCTATTGTACGTACTGGTATTATTGATTCCTACCTTCTGACGAACCATGATGTCATTAATTTGGTGTCATGGGGAATCAGGACTGTTACTTTGAAAAAATTAGAGTGTTTAAAGCAGGCTCACGCTTGAATACATTAGCATGGAATAACGAAATAGGACGTTTGATTCTATTTTGTTGGTTTCTAGGATCGACGTAATGCTTAATAGGGATAGTTGGTTGGAATTCTCGGGTGCCAAGTAACTCCAGTCACTATACTCTATT
+
CCCCCGGGCFGGGF@EFGFGDGGDFGGGGGGFGGGGGGGGGGCEGGG9FDFGGGAF<FEGGFF@EGGGGGGGGFGGGGFG7FGGFFGGGGGGGGGG,EFGGGG<FGGGCF9FGGGGGGGFDC<FFG,CE<<EGFFGFCC<<8?A?EGF8FFFFFFG+>EFGGFG7BDABECEFEGGGCEGGGGGGGCECE8+,CB,=BF=+@FFCCDF,,@DC9,3@,@5DFFCFCFFGC>*8B81;,52=A7:7?<,:66EGEFG**=8<;BG?<>=*735*2C*;++++53;CC;<9@:1<>CE?C*++
@M03152:184:000000000-AWYW1:1:2106:17886:12769 1:N:0:TCTACTCTATACCTGT
AAGCTCGTAGTTGAATTTCGGGATCAATTTACTGGTCGTGCTATTGTACGTACTGGTATTATTGATTTCTACCTTCTGACGAACCATGATGTCATTAATTTGGTGTCTTGGGGAATCAGGACTGTTACTTTGAAAAAATTAGAGTGTTTAAAGCAGGCTCACGCTTGAATACATTAGCATGGAATAACGAAATAGGACGTTTGATTCTATTTTGTTGGTTTCTAGGATCGACGTAATGATTAATAGGGATAGTTGGGTGGACTTCTCGGGTGCCAAGGAACTCAAGTCACTCTACTCTATC
+
C<CCC@FGGGECGFGGGGGGGGCEFGGCGGGGGDGAFFFFGGFGF<FGFGGFGFFGGDCFFFGFFEGGGGFGGGGGGGCEC,@CGA<CCCF@FGGGFGFF@FGE7E,CF?A8CF7C9CFGGGGGGEGFCGGGGDDGEGGGEGGCAEFFFFGFCAFF+6,AFGFEF+A8,FFDFD<C9,CFFFGGGGGG+>=7,CF,83=+8<F9FCF@93;C;FGGG>BC8,D;@,@3,@@EE:DFF:7=,2,4=CEF,?ACG9FF*7B*C2<9+22:CCADEG7*/5A6C8@*+++++10<@::EF+*++
@M03152:184:000000000-AWYW1:1:2106:25115:12810 1:N:0:TCTACTCTATACCTGT
AAGCTCGTAGTTGAATTTCGGGCCTGGCTGGGTGGTCTTGCCGCAAGGTAAGCACTGCTCTGGTCGGGTCTTTCCTTCTGGGGAGCCAACGTGCTCTTAATTGAGTGCGCTGGGGATCCAGGACTTTTACTTTGAAAAAATTAGAGTGTTTAAAGCAGGCTTACGCTTGAATACATTAGCATGGAATAATAGAATAGGACTTTGGTTCTTTTTTTTTGGTTTTTAGGACCGAAGTACTGATTAATAGGGATAGTTGGGTGGAATTTTTGGGTGCCAAGGAAACCCAGTCACTCTACTCTAT
+
CCCCCGGGGGGGGGGGGGGGGF+FFFFFFGGGGGGGGDGCF<FC+@CCF,CE,6,6:@,9C@CCEFGGGGGGFGGGF<ACG8FFEFGF8CFDFCFGGG,CFGCGEGGG>+8>FGGE7FGCGFGFGGGGFGGGGGGCFFDGGGGGGGGGFG<@FGFFGFGG,FF,FGDGGECFGGGFAFGGGGGGGCFF;EFBGCEDGDGGCF;,,>FEB<,@CFC<E5CBF>*;*5+C6E8**1;;+++<?<7A:+00A*7*<<F+<*28889CC9++95591>4>FF>60+*0;*2C6*<++2*<:00<+
@M03152:184:000000000-AWYW1:1:2106:21335:12842 1:N:0:TCTACTCTATACCTGT
AAGCTCGTAGTTGAATTTCGGAACTAAACGGTCACCAGTCGGCCGTCAAGGTCTGTACTGGTCCGTTTGTTCTCACCTATGGGATACTCACCTCTACTCCTAACTGGGCGGAGGGTTTAAAGCAGGCATAGGGCAAAAACCACATGCGTCTCGCGCGTATGTGGCCTGTGTTTGTGGAGTTCCCATTCGTTTACTTTGAATAAATTAGGGTGTTCAAAGCAGCCAAAAAAGGAGGCATGAATACTAAAGCATGGGATAACGGAATACGAATACGGTTCGATGTTTTGTTGGTTTCTAGGAT
+
CCCCCGGFGGCFF<@CFFFAF7FGGGGCEFD@EFGGGGGGCCFGGGGD7CEFGDGGFFGDFGC8FFG<FGGF,EEECEFFEGDG@EGGGGG@EFF9CFEEG?F@F<C=EFGCEEE:BCFCFCGC,++===,BFE@CFFE@FF@FEDGFBFE<CFGGG+@*FCG:*@<@>FCGGGGCF<FFF<9B:>>@BBFGC,BCFFD,7@;,@2<CFFGE:<CFFF?EC88*3=<:FECEGG5CC+*0<+<9DE76<C4++;5*86CFEEGGEC?FG*1*017DE>D5CG=7+*88C45;;CFC++0+3
@M03152:184:000000000-AWYW1:1:2106:25299:12886 1:N:0:TCTACTCTATACCTGT
AAGCTCGTAGTTGAATTTCGGGATCAATTTATTGGTCGTGCTATTGTACGTACTGGTATTATTGATTTCTACCTTCTGACGAACCATGATGTCATTAATTTGGTGTCTTGGGGAATCAGGACTGTTACTTTGAAAAAATTAGAGTGTTTAAAGCAGGCTCACGCTTGAATACATTAGCATGGAATAACGAAATAGGACGTTTGATTCTATTTTGTTGGTTTCTAGGATCGACGTAATGATTAATAGGGATAGTTGGGTGGAATTCTCGGGTGCCAAGGAACTCCAGTCACTCTACTCTATC
+
CCCCCGGGGGGGGGGGGGGGGGFGGGGGGGGGFGGGGGGGGGGGGGGGGGGGGGGGGGGGGGGGGGGGGGGGGGGGGGGGGGDGGGGGGGGGGGGGFGGGGGGGGGGGGGGGGGGGGGGGGGGGGGGGGFGFCGGGGGGGGGGGGGGFGGGGDGGFGGGGGGGGGG@FCFFGGGGG9FGGFF8FGFGGGGGGGGG,CFGGCEG9BFFFGGGGEGGGGGGGGGGGGGGGG5EGEGCFFGGG@FGFGGGGGGF?9EF?*?;7=EFFFFG537F3CG7C=FAFGGC6C6@+<@G7+**++<*++
@M03152:184:000000000-AWYW1:1:2106:12060:12941 1:N:0:TCTACTCTATACCTGT
AAGCTCGTAGTTGAATTTCGGACCTGGCTGGGTGGTCTTGCCGAAAGGTAAGCACTGCTCCGGTCGGGTCTTTCCTTCTGGGGAACCAGTGTGCTCTTAATTGGGTGCGCTGGGGATCCAGGACTTTTACTTTGAAAAAATTAGAGTGTTTAAAGCAGGCCTACGCTTGAATACATTAGCATGGAATAATAGAATAGGACTTTGGTTCTATTTTGTTGGTTTCTAGGACCGAAGTAATGATTAATAGGGATAGTTGGGTGGAATTCTCGGGTGCCAAGGAACTACAGTCACTCTACTCTAT
+
CCCCCFGGGGGGGGGGGGGGGGGGGGGGGGGGGGGGGGGGGGGGGGGGGGGGGGGGGGGGGGGGGGGGGGGGGGGGGGGGGGGGGGGGGGGGGGGGGGGGGGGGGGGGGGGCFGGGGGGGGGGGGGGGGGGGGGGGCGGGGGGGGGGGGGGGGGGGGGGGGGGGGGGGGFCFGGGFDFFGGGG>FGFFFGGGGGGGFGGGDGFGGGGGGFGFGGFGGGC*AFGFGFGGGGGGGEGGGGGFF?9FG?F?*;AFCEF9CCE88CEFFGG9DC=C=DFFCF>FFGG*CGGC9979<CF7ECFC+
@M03152:184:000000000-AWYW1:1:2106:25957:12953 1:N:0:TCTACTCTATACCTGT
AAGCTCGTAGTTGAATTTCGGGACCAATTTGTTGGTCGTGCCTCGGTACGTACTGGTATTATTGGTTTCTCCCTTCTGAAGAACCTTGATGTCATTAATTTGGTGTCTTGGGGAATCAGGACTGTTACTTTGAAAAAATTAGAGTGTTTAAAGCAGGCATACGCTTGAATACATTAGCATGGAATAATGAAATAGGACGTTTGATTCTATTTTGTTGGTTTCTAGGATCGACGTAATGATTAATAGGGATAGTTGGGTGGAATTCTCGGGTGCCAAGGAACTCCAGTCACTCTACTCTATT
+
CCCCCGGGGGGGGGGGGGGGGGGGGGFGGGGGGGGGGGGGGGGGGGGGGGGGGGGGGGGGGGGGGGGGGGGGGGGGGGGGGGGGGGGGGGGGGGGGGGGGGGGGGGGGGGGGGCGGGGGFGGGGGGGGGGGGGGGGGGGGGGGGGGGGGGGGCGGGGGGGGGGGGGGGGGFFFFGGGGGGGGFGDGGGGGFFGCF?CFGDGGCEFGGGGGGFGGGFGGGGGCE9D9EFG*CEEGGFGGGGGGGGGGGCCFFC9FGG=EGDFGGGFG<5DEGGG4@DFFA*;B?FG++:<@CEFC7:79>C+
@M03152:184:000000000-AWYW1:1:2106:22588:12977 1:N:0:TCTACTCTATACCTGT
AAGCTCGTAGTTGAATTTCGAGATCAGTACGCTGGTCGTGCCTTCGGTATGCACTGGTGTCACTGGTTTCTCCCTTCTGAAGAACCGTCATGTCATTAAGTTGGTGTGGCGGGGAATCAGGACTGTTACTTTGAAAAAATTAGAGTGTTTAAAGCAGGCTCGCGCTTGAATACATTAGCATGGAATAATGAAATAGGACGTTTGACCCTATTTTGTTGGTTTCTAGGATCGACGTAATGATTAATAGGGATAGTTGGGTGGAATTCTCGGGTGCCAAGGAACTCCAGTCACTCTACTCTTT
+
CCCCCGGGGGGGGGGGGGGGGGGGGGGGGGGGGGGGGGGGGGGGGGGGGGGGGGGGGGGGGGGGGGGGGGGGGGGGGGGGGGGGGGGGGGGGGGGGGFGGGGGGGGGGEGGGGGGGGGGGGFGFGGGGGGGG9FGGGGEGGGGGGFFGGGGGGFGFGGG@<FGGGGGGFCFFGFGGCCFGGG@FFDFFGG;FGGDCFGFFGGG7FAFFG7AFGG9FGCFEGGGG99B6>BEGGGGCFE9?99F?C@:6F676@FG9@C*1*/0AF0<<5C*9CCF?6@FCFCFFGF6C67C9:C7FF7:+2
@M03152:184:000000000-AWYW1:1:2106:20127:13029 1:N:0:TCTACTCTATACCTGT
AAGCTCGTAGTTGAATTTCGGAATGCGTTTCGGTCAAAGCTCGTCCTTGTGGCGTGGCTCGGCTGATGCTTCCTATCTTTTGGGTGTGCGCAAGCGCGCCCAAATCATTTACTTTGAAAAAATTAGAGTGTTCAAAGCAGGCGTAACCTTGCCATTGAATATTACAGCATGGGATAATAGAATATGACGTTGGTCTTATTTTGTTGGTTTCTAAGGCTGATGTAATGATTAATAGGGATAGTTGGGTGGAATTCTCGGGTGCCACGGAACTCCAGTCACTCTACTCTATCTCGTATGCCGT
+
CCCCCGGGFGGGGGGFGGGGGGGGGGGGGGGGGGGGFGGGFFGGG7FGGGGGGFGGGGGGGGGGGGFEGGCGDGDEGGGGGGGGGGGGGGGGGGGGGGGGGGGGGGGAFCEFEEGGGEFFCGGGGGFGGGGGGGGGGGFGGGGGGGGGGDFEFGGG9F9FADFGGGGFGGGGGC7:DEGFFGGGG9;DG>FGGCGG>FFBEGEG@FDCCF;FGGCF?FFFGGGGFEGFGFFGF9;CG6CCFFFFGEG557AGG9:>ECECEDE?+*:*9*<:220:CFFF<FFF++3<+*<@FFC66+2/*
@M03152:184:000000000-AWYW1:1:2106:16965:13060 1:N:0:TCTACTCTATACCTGT
AAGCTCGTAGTTGAATTTCGGACTCGGTTGGATGGTCTGCCTTTGTGTATGTACTGTCCTGACCGGGTCTCACCTTCTGTTGCCCTTTCTTTTTGTTTACTCAGCCCGGCAGGGACCCGGGATTTTTCTTTTGAAAAAATTAGGGTGTTTAAACCGGTCATTCGCTTTATTAACTAAGCCTGGAATATTAAAATGGGCCTTTGTTTCTTTTTTGTTGTTTTTTGGGACCGCAGTATTGTTTAATAGGGATGGTTGGTTGGATTTCTCGGTTTCCAAGCAAGCCCATCCACTCTCTTCTTTC
+
<9CCCFGGC@FGCGCE@EGFFGGEGFGEEEEFGGGGFC8E<FGGFG@EFGEGCDFAGGGGC,C<EG+@EGG9FFFGGFC,CC,,9,,CC,CCF@7,CF,66,<C,,,8+++8=:7+B?+@4++:?E,,,<B,?+<EFG+,B55,,:+88AFG,5,+++++C3,9+<++@=,,8,8,>,,6:,33,,3,,3;D3,,,,,*>,,,7D2,,,@DC**=<,,4?6*:*=**23**3*3B++12<*1+2*<6**0)*<+:C**8CC+<C2++**/*1+**2357+0**12**1+)<*32*+++*3+
@M03152:184:000000000-AWYW1:1:2106:27219:13108 1:N:0:TCTACTCTATACCTGT
AAGCTCGTAGTTGAATTTCGGGATCAATTTGTTGGTCGTGCCTCGGTACGTACTGGTATTATTGGTTTCTCCCTTCTGAAGAACCTCGATGCCATTAATTTGGTGGCGTGGGGAATCAGGACTGTTACTTTGAAAAAATTAGAGTGTTTAAAGCAGGCATACGCTTGACTACATTAGCATGGACTAATGAAATAGGACGTTTGATTCTATTTTGTTGGTTTCTAGGATCGACGTAATGATTAATAGGGATAGTTTGGTGGAATTCTCGGGTGCCAAGGAACTCCAGTCACTCTACTCCACT
+
C@6CCGEGGGCFFGFG<@EFGG7FEGCFGGEFF@FGG:FFGGGFGD7FC@FF<FCFF<FFGG<F@FFGFGGFGGGGGGGGGGFGGGGGEGFGFAFFGGGA<<FGF,CFFEGGGGEGGGAF8FGEGDFBC,@EADE?,@EEFFGF9EFFGGGGDG8AFGEDFBGG7FFG8EGG?FG>8==3EFF,>DGCDFCEGDCFGCF7FGGFBFEEFGEFE,D>,8CFFDGFFE,D6EC*:EF@FEGG@FGFC,8F6>F6+++5/A7889;E<CC*3CGGGFG**3:CD6<FC?<C:6+<E7CF++**+
@M03152:184:000000000-AWYW1:1:2106:4949:13187 1:N:0:TCTACTCTATACCTGT
AAGCTCGTAGTTGAATTTCGGGATCAGTATGTTGGTCGTGCTTCGGTACGTACTGTCATTACTGGTTTCTCCCTTCTGAAGAACCTTGATGTCATTAATTTGGTGTCTTGGGAAATCAGGACTGTTACTTTGAAAAAATTAGAGTGTTTAAAGCAGGCTTACGCTTGAATACATTAGCATGGAATATTGAATTAGGACGTTTGATGCTATTTTGTTGGTTTCTAGGATCGACGTAATGAGTAATAGGAATGGTTGGGTGGAATTCTCGGGTGCCAAGGAGTCCAGTCACTCTACTCTATCA
+
@CCCCCFCBD@6FGGFCCF8FCFDF@FCF-@C66CB-@@FFEFCC,CECGGGF@CC,,CFEG<C,6CCCCF,EGFGGFEE<F6CE,E<FF9FGA<C,CC<F9,:CC=CFGDG<C6CF,C,FCG=CFGGFGFGGFFF8=,BEF<F9E<,,,C?,B,E+:FFG,AC::FFGG9<?FFF9,7C<,,,,C,8,ED,,CDCDFE:=F+DF,@E9<A9@F>,@,@8DCDEC9B,@E8:CEGC*<:,5,,,=,<,10)0>,A5C:8CFG+5AE@57*=38*1;E58*2++;CC?9CBFF@*76+<*<+
@M03152:184:000000000-AWYW1:1:2106:22820:13219 1:N:0:TCTACTCTATACCTGT
AAGCTCGTAGTTGAATTTCGGGCCTGGCTGGGTGGTCTTGCCGAAAGGTAAGCACTGCTCTGGTCGGGCCTTTCCTTCTGGGGAACTTGCGTGCTCTTAATTGAGTGCGCAGGGGATCCAGGACTTTTACTTTGAAAAAATTAGAGTGTTTAAAGCAGGCTTACGCTTGAATACATTAGCATGGAATAATAGAATAGGACTTTGGTTCTATTTTGTTGGTTTCTAGGACCGAAGTAATGATTAATAGGGATAGTTGGTTGGAATTCTCGGGTGCCAAGGAACTCCAGTCACTCTACTCTAT
+
CCCCCGGGFGGGGGGGGGGGGGGGGGGGGGGGGGGGGGGGGGGGGGGGGGGGGGGGGGGGGGGGGGGGGGGGGGGGGGGGGGGGGGGGGGGGGGGGGGGGGGGGGGGGGGGGGGGGGGGGGGGGGGGGGGGGGG9FFGGGGGGGGGGGGGGGGGGGGGGGGGGGGGGGFFFGGGGGGGGGGGGGGGFGGGGGGGGGGGGGGDFGFFFGGFGGGGDGGGGEFFGGGGGFGGGDEEGGGGFCCGGGGFFF=A=AEGGFG57;*A??FCGC<55DDGGGG:F6CC6CEC6FEFGG?7:+<7FC<
@M03152:184:000000000-AWYW1:1:2106:11947:13348 1:N:0:TCTACTCTATACCTGT
AAGCTCGTAGTTGAATTTCGGACTCGGTTGGATGGTCTGCCTTTGGGTATGTACTGTCCTGACCGGGTCTCACCTTCTGGTGAGCTGTCGTGTTGTTTACTCAGTGCGGCAGGGAACTAGGACTTTTACTTTGAAAAAATTAGAGTGTTTAAAGCAGGCATTCGCTTGAACACATTAGCATGGAATAATAAAATAGGACTTTGGTTCTATTTTGTTGGTTTCTAGGACCGAAGTAATGATTAATAGGGATAGTTGGTTGGAATTCTCGGGTGCCAAGGAACTCCAGTCACTCTACTCTATT
+
CCCCCGGGGGGGGGGGGGGGGGGGGGGGGGGGGGGGGGGGGGGGGGGGGGGGGGGGGGGGFGGGGGGGGGGGGGGGGGGGGGGGGGGGGGGGGGGGGGGGGGGGGGGGGGCEGGGGGGGGGGGGGGGGGGGGGGGGGCGGGGGGGGGGGGGGGFGGGGGGGGGGGGGGFGGGGGGGGGGGGGGFGGGGGDEFGGGGGGGGGGAFGGGGAGGGGGGG>BEFGGGECFGGCGED5CF?,1=EEFGCGFG6;CFGGDGF/A7C?FGG9F+*:*ADCFFGGF@CGG77<8++<7CCFCCGGG>++
@M03152:184:000000000-AWYW1:1:2106:21247:13348 1:N:0:TCTACTCTATACCTGT
AAGCTCGTAGTTGAATTTCGGGATCAATTTATTGGTCGTGCTATTGTACGTACTGGTATTATTGATTTCTACCTTCTGACGAACCATGATGTCATTAATTTGGTGTCTTGGGGAATCAGGACTGTTACTTTGAAAAAATTAGAGTGTTTAAAGCAGGCTCACGCTTGAATACATTAGCATGGAATAACGAAATAGGACGTTTGATTCTATTTTGTTGGTTTCTAGGATCGACGTAATGATTAATAGGGATAGTTGGGTGGAATTCTCGGGTGCCAAGGAACTCCAGTCACTCTACTCTATT
+
CCCCCGGGGGGGGGGGGGGGGGEGGGGGGGGGGGGGGGGGGGGGGGGGGGFGGGGGGGGGGGGGGGGGGGGGGGGGGGGGGGDGGGGGGGGGGGGGGFGGGGGGGGGGGGGGGFGGGGGGGGGGGGGGGGGGGGFGGGGGGGGGGGGGFGGGGGFGGGG?FGGGGGGGGGGGGGGGGGGGGGCFGGGGGGGGGGGGGGG@FFGFGGGGFGGFACGGGGGDC,EGGGGGGGDEEEGGFGFGCFGGCEGCFGFGFGGGGEGG>9FFCFEGFGGGGFFGGF;67:7<FGGG?92:ED*0<?:++
@M03152:184:000000000-AWYW1:1:2106:4385:13442 1:N:0:TCTACTCTATACCTGT
AAGCTCGTAGTTGAATTTCGGGCCAGGCTGATTGGTCTCCCTATTGGGTTGTACTTTTCGGCTTGGTCTTTCCTTCTGGAGAACCATTTGTCATTAATTTGGTGGATGGGGAACCAGGACTTTTACTTTGAAAAAATTAGAGTGATTAAAGCAGGCATACGCTTGAATACATTAGCATGGAATAATAAAATAGGACTTTGGTTTTATTTTGTTGGTTTCTAAGACCGAAGTAATGATTAATAGGGATAGTTGGGTGGAATTCTCGGGTGCCATGGAACTCCAGTCACTCTACTCTATTTCG
+
CCCCCFGGFF@FFD9FFGGFGGGGGGGGGGGGGFGGGGGGCG9FGCFFFCFGGGGGGGGGGGGGDGGGGGGGGGGFGFFFFGCFGDFGGGAGFG9ACFGGFGGGGFGGGGGDFGGFFGC@=BCF?FGGGGE9FF8>FFC<FGECFGGGGG99F@CFGFGGGGGGGFFFGEC@E<FFAFFFB<@FFFC;DEE=CFAEC<FGFFGGG@FGAGFFE78<DFGGAEC9<EGE>>><:EC9B=1,=4,,*4;,<=FG,:=A87:F62?+:*1C)/=7+;7>E664<<+2<0CG76C9EFGCG+0+*
@M03152:184:000000000-AWYW1:1:2106:21686:13459 1:N:0:TCTACTCTATACCTGT
AAGCTCGTAGTTGAATTTCGGGTCCGGCTGAGTGGTCTTGCCAATGGTAAGTACTGCTCTGGTCGGATCTTTCTTTCTGGGGAACCAACGTGCTCTTAATTGAGTGCGCTGGGGATCCAGGACTTTTACTTTGAAAAAATTAGAGTGTTTAAAGCAGGCCTACGCTTGAATACGTTAGCATGGAATAATAGAATAGGACTTTGGTTCTATTTTGTTGGTTTCTAGGACCGAGGTAATGATTAATAGGGATAGTTGGGTGGAATTCTCGGGTGCCAAGGAACTCCAGTCACTCTACTCTATC
+
CCCC@FFFDFGGGGGGGGGGGGGGFGGGGGGGGGGGGGGGGGG?GGGGGCFGFGGFGFCFG?FGGG@FFGGGFFGGFGGFCFFFCGGFGGGGGDGGGGGGDGGGFGGEGGGGGGGGG8F@EDGFGGGGGGGFA@FFGGGFGGGGGGGGGFGGGFGGGGGEFGGGGGEF<FFGGGGGG:FF9<CFEGGGGGGCFFFGFFFF@FGCFGCGGGDEFGGGGFGCGEFC:?FG4:BCEEGFF?9C?F?FDCDECCA6CGG6*>@78>9CEC?*/*1);*26EFFFGFGFCFG6E9:EEF7EFGGC0
@M03152:184:000000000-AWYW1:1:2106:27333:13523 1:N:0:TCTACTCTATACCTGT
AAGCTCGTAGTTGAATTTCGGACCTGGCTGGGTGGTCCGCTTAACGGCGTGTACTGCTCGGCTGGGCCTTACCTCTTGGTGAGCCATGGTGCCCTTTATTGGTGTGCATTGGGGAACCAAGACTTTTACCTTGAGAAAATTAGAGTGTTCAAAGCAGGCCTATGCCTGAATACATTAGCATGGAATAATAGAATAGGACGTGCAGTTCTATTTTGTTGGTTTCTAGAGTTGCCTTAATGAGTAATAGGGATAGGTGGGTGGAATTCTGGGGTGCCAAAGAACTTCAGTCACTCTCCTCTAT
+
CCCC-C@@8C@@<FGGF9FFFDC@DFGDFGDE<,6BE@FGGGFFF:+@CB:C,@C,<6C,+B<+8BFF,<=FC,,CFFGGFAC@D8,,:CFCCFG8FF9F<EFF<:EC,5=<D++4D+,+:,AFEFG9,??9<5<A5F<,EEDAD8CC@8CDFAFDF7+@FEGCDC<FAD9=E,F,@3>>,,88,>DC9EEGF,,3>EEF5*5@C>,@@@FFD9,32>C*=4,=,=F92C,>C,,>?,,4,5,,+,4+0=;F++4>C*14B*<BC?++275)*10*3)02:;+:CF7+<*C++***26:C+
@M03152:184:000000000-AWYW1:1:2106:14550:13531 1:N:0:TCTACTCTATACCTGT
AAGCTCGTAGTTGAATTTCGGACACAGCCGAGCGGTCCGCCCTCGGGTGCGCACGGCTTGGCTGGGTCTTTCCTTCTGGGAACCAGCGTGCTCTTAATTGAGTGCGTTTGGGGATCCAGAACTTTTACTTTGAAAAAATTAGAGTGTTTAAAGCAGGCTTACGCTTGAATACATTAGCATGGAATAATAGAATAGGACTTTGGTTCTATTTTGTTGGTTTCTAGGACCGAAGTAATGATTAATAGGGATAGTTGGGTGGAATTCTCGGGTGCCAAGGAACTCCAGTCACTCTACTCTATCT
+
CCCCCGGGGGGGGGGGGGGGGGGGGGGGGGGGGGGGGGGGGGGGGGGGG,FFGGGGGGGFGGGGGGGDCGGGGGFGGGGGGGGGGGGGGGGGF9FFFGGGGGFGGGGGGGGGGGDGGGGGGGGGGGGGGGGGGGGGGGGGFGGGGGGGGGGGFGFGGCGGGGGGGGGGGGFGGCFGGGGGGGGGGGGGFCF;@BFGGGF9FGGGG9CCCGGGGGGGCECFDFCFGGG>EGCEGEEEFFE+=<2<DGCC=EFCFFG5?EC>C9F+<+:=<=C<CF<F=:@0<9CFFGGGD?99<>20?9:+2
@M03152:184:000000000-AWYW1:1:2106:24285:13565 1:N:0:TCTACTCTATACCTGT
AAGCTCGTAGTTGAATTTCGGGTCTGGCTGACCGGTCCGCCTCACCGCGTGCACTGGTTCGGCCGGATCTTTCCTTCTGGCTAACCTCATGCCCTTTACTGGGTGTGCTGGGGAACCAGGACTTTTACTTTGAAAAAATTAGAGTGTTCAAAGCAGGCATATGCTCGAATACATTAGCATGGAATAATAGAATAGGACGTGCGGTTCTATTTTGTTGGTTTCTAGGACCGCCGTAATGATTAATAGGGATAGTTGGGTGGAATTCTCGGGTGCCAAGGAACTCCAGTCACTCTACTCTATT
+
CCCCCGGGGGGGGGGGGGGGGGGGGGGGGGGGGGGGGGDGGGGGGGGGGGGGGGGGGGGGGGGGGGEEGGGGGGGGGGGGGGGGGGGGGGGGGGFGGGGGGGGGGGGGGGGGGGGGGGGGGGGGGGGGGGGGGGGGGGGGGGGGGGGGGGGGGGGGGGGFGGGGGGGGGGGGGGGGGGGGGGGGGGGGGGGCCGGGGGGGGGE:1CE@GGGFFFGFGGGGGGGGGCFGFDGGG>BECEFFCFGFGDFGGFFF7<FCEGGGFCGGCFFGGD*/87:7E@@F*007<EC<C?F7@CCG6CG7+
@M03152:184:000000000-AWYW1:1:2106:21238:13568 1:N:0:TCTACTCTATACCTGT
AAGCTCGTAGTTGAATTTCGGAACTAAACGGTCACCAGTCGGCCGTCAAGGTCTGTACTGGTCCGTTTGTTCTCACCTATGGGATACTCACCTCTACTCTTAACTGGGCGGAGGGTTTAAAGCAGGCATAGGGCAAAACCACATGCGTCTCGCGCGGATGTGGCCTGTGTTTGTGGAGTTCCCATTCGTTTACTGTGAATAAATTAGGGTGTTCAAAGCAGCCAAAAAAGGAGGCATGAATACTACAGCATGGGATAACGGAATACGATTTCGGTTCGATGTTTCGTTGGTTTCTAGGATT
+
CCCCCGGGGGDGGGGGGGGGDFGGG<6CE;BF7@CCGGGFE@FEEGGFCGFFFGGAC<F9CFF@FFGGGGGGGFCGD@FFGFE8<F=ECE=FEDGFACEGGD9CE?<=CFF=FGDEGGGGGDAA<++?FFCGD=FGGGFEGFFEF8:FE+B@C++@+5FB:=FGCGGDCF:<BF:*7,>F;@,DF:B@88BF;;,6<<<FGC99F:?,BF7FE<;:9CCC9F*B8*=8*B**;:*CFGG7?FE?C76C+*8E*:*+2:+C8E*8+<C=<FF*29C*/.73CF7*CEGF65CE*0:9:<CF+
@M03152:184:000000000-AWYW1:1:2106:6839:13636 1:N:0:TCTACTCTATACCTGT
AAGCTCGTAGTTGAATTTCGGTAAGTGAAAATTAAAAGTCCATCTTTTTAGATGTGTACTTAATTTTCATTTCCTTCCTTTTGAATACACTCCTAAAATAATATTTATATTATTTAGGATCAAAGTGTTTCAAATATTTTACTGTGAAAAAATTAGAGTGTTCAAAGCAGGCGTAACCTAGCCTTTGAATAAATTAGCATGGGATAATGAAATAGGATTTTGGTCCTACTTTCGTTGGTTTCTAGGGCTAAAATAATGATTAATAGGGATAGTTGGTTGGATTTCTCGGGTGCCAAGGAAC
+
CCCC@DFFGGGCFGGGGGGGGGGGGGGGGGGGGGGGFFGGGGGGGGGGGGGEGGD@FGGGGFFDG9FEGGGGGGFGCGGFGGGEEFFFGEFGGGGFGFGF9FFEGFFGFGGCGGFFE8<C,CA6FFFG9EFFG<F9EFGGFFG<FAGGGGGGGGFGFEEFEGFEEEF8E=ACCGDFC9ED?<EGFF9CDFDDFGGFEDFFGFEDFGAAE9FAFGGF,E@FD3BDFFFCFGGGFGGGGGEF6,=F796CGG5CCGG7FFCFF>,@7@>>*=D*>=+;*:>=6,494>C8F5FD58FCC=CF=
@M03152:184:000000000-AWYW1:1:2106:14788:13673 1:N:0:TCTACTCTATACCTGT
AAGCTCGTAGTTGAATTTCGGCCTTTGCCGCCCGGTCCGCCTATTTGGGTGTGTACTGGAGCGGTGGAGGCTTACCTCGTGGTGAGCTGTCATGCCCTTTACTGGGTGTGGCAGGGAACCATGATTTTTACTTTGAAAAAATTAGGGTGTTCAAAGCAGGCTTACGCCCGAATACATTAGCATGGAATAATAAAATAGGACGTGCGGTCCTATTTTGTTGGTTTCTAGGATCGCCGTAATGATTAATAGGGTTAGTTGGGTGGAATTCTTGGGTGCCAAGGAACTCCAGTCACTCTACTCT
+
CCCCCGGFEGF<FC<FGGGGCEGGGFGGGGGGGGDG:FEFGEGGCGGGGGEGGCC@FDFGGGF>FGGFGGGDFFGFFFEGGG7F9FGFGGGGGGGGGFGFEEAEGFFG7FGGEGGGGFGGFFGEEFGGFFGGGGGGFGGGGGGFGFGGGG+@FGGGGGFGGGGF<CEGGE@>F*@>FGGG7,@=B<DC,,@FCBCFGDFA::F*<FEGGDFBF9FCDGGGFG7:CG?99+?C:CEE5=EGF++3:09CCE5***2<<C<CC8*;9C602+29*757*/9=*;69<+0<C6?7CGD7<EF7+
@M03152:184:000000000-AWYW1:1:2106:4834:13675 1:N:0:TCTACTCTATACCTGT
AAGCTCGTAGTTGAATTTCGGGTCCGGCTGAGTGGTCTTGCCAATGGTAAGTACTGCTCTGGTCGGATCTTTCTTTCTGGGGAACCAACGTGCTCTTAATTGAGTGCGCTGGGGATCCAGGACTTTTACTTTGAAAAAATTAGAGTGTTCAAAGCAGGCATATGCTCGAATACATTAGCATGGAATAATAGAATAGGACGTGCGGTTCTATTTTGTTGGTTTCTAGGACCGCCGTAATGATTAATAGGGATAGTTGGGTGGAATTCTCGGGTGCCAAGGAACTCCAGTCACTCTACTCTAT
+
CCCC?FGGGGGGGGGGGGGGGGGGGGDGGGGGGGGGGGGGGGGGGGGGGGGGGGGGGGGGGGGGGGGGGGGGGGGGGGGGGGGGGGGGGGGGGGGGGGGGGGGGGGGGGGGGGGGGGGGGGGGGGGGGGGGGGGGGGGGG8<EFGGGGGGGGGGGGGGGGGGGGGGGGGGFGGGGGGGGGGGGGGGGGGGF9FGGGGGGGGGGGGEGGGCGGFGGGGGGGGFCGGGGGGGDGGGGGEGGGGGFGGGG?FFFGGGCCGCGGCCFFGGGGDGECG<FFGFFGD8C7@FFGFF9CE7C?CFGE+
@M03152:184:000000000-AWYW1:1:2106:16705:13757 1:N:0:TCTACTCTATACCTGT
AAGCTCGTAGTTGAATTTCGGAATGCTTTCTGGTCAAAGCTCGCCCTTGTGGCGTGGCTCGGCTGGTGCTTCCTATCTTTTGGAGGTCGCAAGACTTTCAAATCATTTACTTTGAAAAAATTAGAGTGTTCAAAGCAGGCGTAACTTGCCATTGAATATTACAGCATGGGATAATAGAATATGACGTTGGTCTTATTTTGTTGGTTTCTAAGGCTGATGTAATGATTAATAGGGATAGTTGGGTGGAATTCTCGGGTGCCAAGGAACTCCAGTCACTCTACTCTACCTCGTATGCCGTCTT
+
CCCCCGGGGGGGGGGGGGGGGGGGGGGGGGGGFGGGGGGGGFGGGGGGGGGGGGGGGGGFGGGGGGGGGGGGGGGGGFGGGGGGGGGGGGGGGGGGGGGGFGGGGGGGFGGGGGGGGGGGGGGGGGFGGGGGGGGGGGCGGGGGGGGGADGGGGGGGGGGGGGGFFGFFGFEGAFGGGGGGGGFGGGGG6BFGGGGGGGFGG7CFGGGF9ECEAFEFGFGGGGGGGGGGGFGFCCC8CFFGCEEG5:+:?+C@EGEGGGGGFCG=FECF6CFGDFGGFFG9EGG7++307C8CG7+*:CE=
@M03152:184:000000000-AWYW1:1:2106:20780:13786 1:N:0:TCTACTCTATACCTGT
AAGCTCGTAGTTGAATTTCGGGCCTGGCTGGGTGGTCTTGCCGCAAGGTAAGCACTGCTCTGGTTGGGTCTTTCCTTCTGGGGAACCAGCGTGCTCTTAATTGAGTGCGTTGGGGATCCAGGACTTTTACTTTGAAAAAATTAGAGTGTTTAAAGCAGGCTTACGCTTGAATACATTAGCATGGAATAATAGAATAGGACTTTGGTTCTATTTTGTTGGTTTCTAGGACCGAAGTAATGATTAATAGGGATAGTTGGGTGGAATTCTCGGGTGCCAAGGAACTCCCGTCACTCTACTCTAT
+
CCCCCGGGGGGGGGGGGGGGGGGGGGGGGGGGGGGGGGGGGGGGGGGGG9FGGGGGGGGGGGGGGGGGGGGGGGGGGGGGFGGGGGGGGGGGGGGGGGGGGGGGGGGGGGGGGGGGGGGGGGGGGGGGGGGGGGGGGGGGGGGGGGGGGGGGGGGGGGGGGGGGGGGGGGGGGGGGGGGGGGGFCFGGGGGGGGGGGGGGGGGGGGGGGAFGGGFGGGGEGGGGGGCFGGGGC>FGGGGC7??@FEFGDFF66CFGFGGGEG9F?9CCD55CGGGF6>FFGCCF?*8CEFE7<7:0CFFG9
@M03152:184:000000000-AWYW1:1:2106:7262:13861 1:N:0:TCTACTCTATACCTGT
AAGCTCGTAGTTGAATTTCGGAACTGAACAGTTCACCAGTCGGCCGTCAAGGTCTGTGCTGGTCTGTTCGTTCTCACCTATGGGATGCTCACCTCTACTCTTAACTGGGCGGAGGCTAATAAAGCAGGTACGGGGCAAAACCGTATGGTCTCGCGCCATGCGGCCCATATCTGTGGAGTTCCCATTCGTTTACTTTGAATAAATTAGGGTGTTCAAAGCAGCCAAAAAAGGAGGCATGAATACTACAGCACGGGATAACGAAATACGATTTCGGTTCGATGTTTCGTTGGTTTCTAGGATT
+
CCCCCGGGGGGGGGFGGGGGGGGGGGGGGGGGGGGGGFGGGGGGGGEGGGGGGGGGGGGGGGGGGGGGGGGGGGGGGGGFGGGGGGGGGGGGGGGG9EGGGGGGGGFCGGGGDGEEGGGFGGGDGGGGGFGGGGG:FCFFGGGGGGGFEGGGFCFGGEGGGGGGGGDGGGGGGGGGGGGCFGGCGGGDFGGFG9;F<FFGGCAF@,:CGGGGGGGGG96BFCG>FGG5CGGGGDGGGG7:CFGFCCF<?FFGDG5?F+<*888FFFGFDCCGFDGGG>FCF>?C<=FCGFC=8>F7C6F7+
@M03152:184:000000000-AWYW1:1:2106:16984:13906 1:N:0:TCTACTCTATACCTGT
AAGCTCGTAGTTGAATTTCGGGTCCGGCTGAGTGGTCTTGCCAATGGTAAGTACTGCTCTGGTCGGATCTTTCTTTCTGGGGAACCAACGTGCTCTTAATTGAGTGCGCTGGGGATCCAGGACTTTTACTTTGAAAAAATTAGAGTGTTTAAAGCAGGCCTATGCTTGAATACGTTAGCATGGAATAATAGAATAGGACTTTGGTTCTATTTTGTTTGTTTCTAGGACTGAGGTAATGATTAATAGGGTTTGTTGGGTGGAATTTTCGGGTGCCAAGGAACTTCAGTCACTCTACCCTATA
+
CCCCCGGGGGGGGGGGGGGGGG8@C@FCEG<EFGGGGEGGGGE,EFGGG9FGGGGDFFGG<EC;FC+BEEF<FGGFGGGEDFGGGG<FFCGGG<<FEEFGGA:FGGF78+@:FGGC44,CFGGGCGGGGGGGGGCGFGGGGGGGFGGGGGGGGFGGDGGGDFDGGGGGGGGFGCFGF@FGGGGGGGGGGFGGFFGFFE@FFGDFGFFC9@FGG,DF,@EGG9@,;,:D,,,58>2>FF7<F9142,,A,0//<C,*8*485<BF+A;*95/8*0+0:>5CC++2+++++0++3:0+2+*0+
@M03152:184:000000000-AWYW1:1:2106:27302:13925 1:N:0:TCTACTCTATACCTGT
AAGCTCGTAGTTGAATTTCGGCGTGAGGACGGGCGGTCCTGGAAACAGAGTACTGCACACAAACCGGCTTCACGCTTCCTTCTGGCAGCGCTATGTTCACTCTTCAGTGAGTGGGTGTAGTGACTCCGGATCGGTTACTTTGAACAAATTAGAGTGTTTAAAGCAGGCGTTTGCCTTGAATACGTTAGCATGGAATAACAAAATGGCCTTTGACTGTCATTGTGTTGGTTCAGATGGTCAAGGAATGATTAATAGGGATAGTTGGGTGGAATTCTCGCGTGCCAAGGAACTCCAATCCCTT
+
CCB<CFC+@F6CFE<FGGGG>E+@FCF8EGG>7BF+87@FC<C,,F8FGC<FEFFF<CC<@DEGD@EE=FADFFCFGF=,ECFGGGD7:=FE:CAGGGCFGGGGB<?5<E<F9<,C+@?<@FEAFFGDF+BFGGGCFGGC<B<>DF,<CF,,:CF<<FGF@=DCFFGG@FGGG9FGC:>:97,>FF,*>,2,<8,67,7?,,CCCF++2,?99CFF<F+<<+>;C8=CE:C0@C>+3A2C69C*9+0+<?62<+<E6**28CC96*;*3C+:<7C7*)):*1::<*1*07EGD**3**0++
@M03152:184:000000000-AWYW1:1:2106:2632:13946 1:N:0:TCTACTCTATACCTGT
AAGCTCGTAGTTGAATTTCGGGCCTGGCTGGGTGGTCTTGCCGCAAGGTAAGCACTGCTCTGGTCGGGTCTTTCCTTCTGGGGAGCCAACGTGCTCTTAATTGAGTGCGCTGGGGATCCAGGACTTTTACTTTGAAACAATTAGAGTGTTTAAAGCAGGCTTACGCTTGAATACATTAGCATGGAATAATAGAATAGGACTTTGGTTCTATTTTGTTGGTTTCTAGGACCGAAGTAATGATTAATAGGGATAGTTGGGTGGAATTCTCGGGTGCCAAGGAACTCCAGTCACTCTACTTTAA
+
C<CC9@F@6F--FGGGGGGGG:@@FGGGGGGG@CCFEGFGGGG7@:@FFCECF<,FFFAFGGGG9FG>@@FCFFGGG9<,CFD:@>FEC,,F7,C<,C9C9EGF?GFGE7FFCGDCF=F@FCGFGGA<E?FGF9BA<,?B5AFFEGGGEFFGGGGG8FF:,B,,83CCF7,,@F,@C,8DGGG7DCB,DE;F,@FGG77,<,FFCDF,,@;<9,@FE,8>DB;;9FGDFF5*=**++1+9+3+=C+<66?FGGGCFDGGGDGGDGGF+7**9E*5CG>FG**77<8+3<*32<F:3<<7?+
@M03152:184:000000000-AWYW1:1:2106:20108:13968 1:N:0:TCTACTCTATACCTGT
AAGCTCGTAGTTGAATTTCGGGCCTGGCTGTCCGGTCCCCCTCACCGGGTGCACTGGTTCGGCCGGGCCTTTCCTTCTGGCAAGCCGCATGCCCTTTACTGGGTGTGTTGGGGAACCAGGACTTTTACTTTGAAAAAATTAGAGTGTTCAAAGCAGGCATATGCTCGAATACATTAGCATGGAATAATAGAATAGGACGTGCGGTTCTATTTTGCTGGTTTCTAGGACCGCCGTAATGATTAATAGGGATAGTTGGGTGGAATTCTCGGGTGCCAAGGAACTCCAGTCACTCTACTCTATT
+
CCCCCGGGGGGGGGGGGGGGGGGGGGGGGGGGGGGGGGGGGGGGGGGGGGGGEGGGGGGGGGGGGGGGGGGGGGGGGGGGGGGGGGGGGGGGGGGGGGGGGGGFGGGGGDGGGGGGGGGGDGGGGGGGGFFGGGGGGGGGGGGCFGGGGGGGGGGGGGGGGGFGGGGGFGGGGGGGGFFDGGCDFGCEFGGGGGGFFF7FCFCEGGGFDCFFGFGGGGGGGCGFGGGGG*BECEG=CFDG?C9CF?F=*7?FFGFGC7E5@CF?+<+:35EDEFDCG)76AC?C?CE?:BF:@>CCCE*0+
@M03152:184:000000000-AWYW1:1:2106:9861:14035 1:N:0:TCTACTCTATACCTGT
AAGCTCGTAGTTGAATTTCGGGCCTGGCTGGGTGGTCTTGCCGCAAGGTAAGCACTGCTCTGGTTGGGTCTTTCCTTCTGGGGAACCAGTGTGCTCTTAATTGAGTGCGCTGGGGAGCCAGAACTTTTACTTTGAAAAAATTAGAGTGTTTAAAGCAGGCCTACGCTTGAATACATTAGCATGGAATAATAGAATAGGACTTTGGTTCTATTTTGTTGGTTTCTAGGACCGAAGTAATGATTAATAGGGATAGTTGGGTGGAATTCTCGGGTGCCAAGGAACTCCAGTCACTCTACTCTAT
+
CCCCCGGGGGGGGGGGGGGGGGGGGGGGGGGGGGGGGGGFGGGGGDGGGGGGGGGGGGFGGFGGGGGGGGGGGGGGGGGGGGGGGGGGGGGGGGFGFGGCGGGGGGGGGGGGGGGGGGGGGGGGGGGGGGGGGGFGFFGGGGGGGDGGGGGGGGGGGGGGGGGGGGGGGGGGGGGGGGGGGGFGFFEGGGGGGCFFGGFFGGGGGCFGGCGGGGGGGGGGGG9EGCGFFGGECGGG7EFEF<@EGEFCDCFCFFG?FEGGEFFGECEDDGEGGCCDCFFGGG6*<ECC6@CFGFDF70CC+
@M03152:184:000000000-AWYW1:1:2106:11424:14056 1:N:0:TCTACTCTATACCTGT
AAGCTCGTAGTTGAATTTCGGGATTAATTTATTGGTCGTGCAATAGTACGTACTGGTATTATTGATTCCTACCTTCTGACGAACCATGATGTCATTAATTTGGTGTCATGGGGAATCAGGACTGTTACTTTGAAAAAATTAGAGTGTTTAAAGCAGGCTCACGCTTGAATACATTAGCATGGAATAACGAAATAGGACGTTTGATTCTATTTTGTTGGCTTCTAGGATCGACGTAATGATTAATAGGGATAGTTGGTTGGAATTTTCGGGTGCCAATGACCTCCAGTCACTCTACCCTACC
+
CCCCCGD@BFBEACEFFGGGDGGGGGGGGFFGCFFFGGGEEFGGGGGGGEFG8<9ACF<@FFEF<E@,<EFGGFF8F<EGGG>CFCEC9FCDFCDF<6CEGEFFGGGGGFG7,BFGG9EF=FGFECFF9CFGGDEG8FFGFD9FBFGF<FA?EFGGC:FEGGGGGGGGGGCFFC,3F,DA,A=D<<3=C6CGGGA,3@3+6@>=EFFF;F;@CFCC:,38@BFC74:D:@>31C*1AFCC7F,BC?,,,;6CACG?;C8*6;C8+2B*)/*)/2+*+06232=D6+23+12+<:*+*3***
@M03152:184:000000000-AWYW1:1:2106:10940:14081 1:N:0:TCTACTCTATACCTGT
AAGCTCGTAGTTGAATTTCGGGACCAATTTGTTGGTCGTGCCTTGGTACGTACTGGTATTATTGGTTTCTCCCTTCTGAAGAACCTTGATGTCATTAATTTGGTGTCTTGGGGAATCAGGACTGTTACTTTGAAAAAATTAGAGTGTTTAAAGCAGGCATACGCTTGAATACATTAGCATGGAATAATGAAATAGGACGTTTGATTCTATTTTGTTGGTTTCTAGGATCGACGTAATGATTAATAGGGATAGTTGGGTGGAATTCTCGTGTGCCAAGGAACTCCAGTCACTCTTGTCTATT
+
CCCCCGGEGFGGGGGGGGGGGEGGGGGGGGGFGGFGGDGGCGGGGGGGGG<FFGG8FGGFGGGFFGGGGGGGDGGGGGGGFGGGGFGGGGGCCCFGFEFCFGGGDFGGGGFG7:BFGFGGFGCGGGFGGFGGCAFFGCFGGDFGGGGGGFCFFGCGGGGGFC@CFGGGGGFE<EFDDGFG9DFGDEAB=E9FDD9D<F7FFF7<FFFCFGEGG9><3D>>EGGG7,8;>*:CEEGCFFFGC:,,=2<,0,2,>9,>*7;@BE?F7AC5*7C<9C:*C)5**?F4C+;BECD;:**03<:+0
@M03152:184:000000000-AWYW1:1:2106:22040:14092 1:N:0:TCTACTCTATACCTGT
AAGCTCGTAGTTGAATTTCGGGATCAGTATGTTGGTCGTGCTTCGGTACGTACTGTCATTACTGGTTTCTCCCTTCTGAAGAACCTTGATGTCATTAATTTGGTGTCTTGGGGAATCAGGACTGTTACTTTGAAAAAATTAGAGTGTTTAAAGCAGGCATACGCTTGAATACATTAGCATGGAATAATGAAATAGGACGTTTGATTCTATTTTGTTGGTTTCTAGGATCGACGTAATGATTAATAGGGATAGTTGGGTGGAATTCTCGGGCGCCAAGGAACTCCAGTAACTCTACTCTATC
+
BCC9BFEFD@6FEEFFD@,CF@GEGCC<CFGGC@CCFGG@EGCFGGC@@@FFCFGG<@FGGGGGGFGGFFGFF,CDF,,<E,CF<,,9@CE6,<CAF<EA,CFEGE,ECEF,@?=FCFEF<FF,FF<FCEGC,9,?9>BFFGGGGGGGGAFDD?F<<CFFC=D7FGF<5AA,8CBF9D=FG,=DGFFFFGFGGGC,FC7>+,>DCFECAFFC9,8>DF5>89EF,,,>8>EGE48DEC,,25:=BE66:,?FFF78C7E7*++5+1B:C**)3:CD*)7?68?GC82+01<0<*796720+
@M03152:184:000000000-AWYW1:1:2106:16150:14108 1:N:0:TCTACTCTATACCTGT
AAGCTCGTAGTTGAATTTCGGGTCTGGCTGACCGGTCCGCCTCACCGCGTGCACTGGTTCGGCCGGATCTTTCCTTCTGGCTAACCTCATGTCCTTTACTGGGTGTGCTGGGGAACCAGGACTTTTACTTTGAAAAAATTAGAGTGTTCAAAGCAGGCATATGCTCGAATACATTAGCATGGAATAATAGAATAGGACGTGCGGTTCTATTTTGTTGGTTTCTAGGACCGCCGTAATGATTAATAGGGATAGTTGGGTGGAATTCTCGGGTGCCAAGGAACTCCAGTCACTCTACTCTATC
+
CCCCCGGGGGGGGGGGGGGGGGGGGGGGGEFFGGDGGGGGGEGGGGGGGGEGDGFFFGGGEGGGGG:FGGGGFFDGGGGGGG9FFGGGGG9FDGGGGCFFFGGGEGEGGFGGGEFGG=EC<FFFFGFGGGFDBECG8F=FGGGFFGGGGGGCFFGGGGCFFGFGGGGGGG7,FGGGFGGFGFEGGGGFECEFGAF6:F7F:@FEFGGGEFGFFGGGGGEFDFFFG?B+:E*=*=EEFG7@F;E?FE6CCF?GGF?FGGCE>99FFGFGC5C)55*953:6EF<*++2<FFFGF72+<+0<0
@M03152:184:000000000-AWYW1:1:2106:20072:14159 1:N:0:TCTACTCTATACCTGT
AAGCTCGTAGTTGAATTTCGGGAGTTTCTGGCCAAAGCTCGTCCTTGTGGCGTGGCTGGGTCTGGGCTTCCTATGTTTGGGTAGTGGGCAACCGCTCCCAATCTTTTACTTTGAAAAAATTAGAGTGTTCAAGGCAGGCGTAACCTTGCCATTGAATATTACAGCATGGGATAATAGAATATGACGTTGGTCTTATTTTGTTGGTTTCTAAGGCTGATGTAATGATTAATAGGGATAGTTGGGTGGAATTCTCGGGTGCCAAGGAACTCCAGTCACTCTACTCTATCTCGTATGCCGTCTT
+
CCCCCGGEGGGGGGGGGGGGGGEGGGGGGGGGGGGGGGGGGGDGGGGGGGGGGGGGGGGGGGGGGGGFGGGGGGGGGGGGGGGGGGGGGGGGGGGGGGGGGGGGGGGGGGGGGFFFGGGGGGGGGDFGGGGGGGGGGGGGGGGGGGGGGGGGGDGFFFGGEFGGGGGGGGGEFGFGFGGFGGFGGGGFEGGCFGGGGGGGGGGDFFFGGGGGGFGGFGGFFCFGGC@FFGGGGG6E66=FFGDGG5*<9?6C7CGEFGDFGFDFGGFGGF?<@FF>9=@7CFFGF7EC9>C8CGG7CEDGF
@M03152:184:000000000-AWYW1:1:2106:20984:14182 1:N:0:TCTACTCTATACCTGT
AAGCTCGTAGTTGAATTTCGGGACCAATTTGTTGGTCGTGCCTCGGTACGTACTGGTATTATTGGTTTCTCCCTTCTGAAGAACCTTGATGTCATTAATTTGGTGTCTTGGGGAATCAGGACTGTTACTTTGAAAAAATTAGAGTGTTTAAAGCAGGCATACGCTTGAATACATTAGCATGGAATAATGAAATAGGACGTTTGATTCTATTTTGTTGGTTTCTAGGATCGACGTAATGATTAATAGGGATAGTTGGGTGGAATTCTCGGGTGCCAAGGAACTCCAGTCACTCTACTCTATC
+
CCCCCGGGGGEGGGGGGGGGGGGGGGGGGGGGGGGGGGGGGGGGGGGGGGGGGGGGGGGGGGGGGGGGFFGGFGGFGGGGGGGGGGGGGGGGGGGGFFGGGGDGGGGFFFGGGGEGGGGGGGGGGGGGGGGGGFGGFEGGFFGGFGGGGGGGGAEGEGGGGGGGGGGGFCCFFFGGGGGGGFGGGGGGGGGGGGGGGCFCFGGGGFFFACFGFGGGGGG5CFGFFFFFGGGGGGG>*=C:CE=FCEGFGGFGFFGGEGGG59FFCFFCCEFCCCGCG>A?C?C*++<@?FGGFGDEE903+
@M03152:184:000000000-AWYW1:1:2106:26166:14253 1:N:0:TCTACTCTATACCTGT
AAGCTCGTAGTTGAATTTCGGGATTAATTTATTGGTCGTGCAATCGTACGTACTGGTATTATTGATTCCTACCTTCTGACGAACCATGATGTCATTAATTTGGTGTCATGGGGAATCAGGACTGTTACTTTGAAAAAATTAGAGTGTTTAAAGCAGGCTCACGCTTGAATACATTAGCATGGAATAACGAAATAGGACGTTTGATTCTATTTTGTTGGTTTCTAGGATCGACGTAATGATTAATAGGGATAGTTGGGTGGAATTCTCGGGTGCCAAGGAACTCCAGTCACTCTACTCTATA
+
CCCCCGGGGGGGGGGGGGGGGGGGGGGGGGGGGGGGGGGGGGGGGGGGGGGGGGGGGGGGGGGGGGGGGGGGGGGGGGCGGGGGGGGFGGFGGGGGGFGGGGFGGFGFGGGGGFFGGGGGGGGGGGDGGGG<FFGFFGGGGFGCGGGGGGGGGFGGGGGGGGGGGGGGGGGFFGFEGGGGFGGFGFGFEGGGGGFGFFGFCFEGGGGGGGGGGGGGFGGGFDFFGGFFG*B:CEFGGC?EFFFFG,=F?GFCGGGF*A88B:BFFFGCFGGGGGF4*);C=GEDCF@FEFFEF7*:+ADF+
@M03152:184:000000000-AWYW1:1:2106:9818:14309 1:N:0:TCTACTCTATACCTGT
AAGCTCGTAGTTGAATTTCGGTGGCCCAACGGCGGTCGGCCGCAAGGTCTGTACTGCCGGTTTTCGGACCACCTCTTTCTGGGGGAACGTCGGCCCTTAACTGGGCTCGGCGGCCGAACCAGGACGTTTACTTTGAAAAAATTAGAGTGTTTAAAGCAAGCGTACGCTTGAATACATTAGCATGGAATAATGAAATAGGGCTTCAGTTCTATTTTGTTGGTTTTCAGAATCCGAAGCAATGATCAATAGGGATAGTTGGGTTGAATTCTCGGGTTCCAAGGAACTCCAGTCACTCTACTCT
+
A-@<6CC@6CF6C@CFGGGGG;CFCFFFGGGGGEGGGGGGGGGDGC<FFGGGGGGGGGBGG@CGGGC:FGFGGFFGGGGDFGGGECEFFGGGGGGGGGGG,,AED@FGDGGEGGGDCGGEEGGGFGEF8FFCBFF9FFG:F<F<<FF,CFEFF,?FC:BFGGGDGGGG7FGGGGGGCGGGGCFFGG?9<CFF7FGG?FGCCFFG+CF7CGGGGF++;FFGG>FF?CFFGFEF=>CEG6<E++0+232+AE)*0*<A++<8C*:8+<F77?8<CC*/38/+:8?<+0+++99+3:*<99*33
@M03152:184:000000000-AWYW1:1:2106:10827:14386 1:N:0:TCTACTCTATACCTGT
AAGCTCGTAGTTGAATTTCGGGATCAGTATGTTGGTCGTGCTTCGGTACGTACTGTCATTACTGGTTTCTCCCTTCTGAAGAACCTTGATGTCATTAATTTGGTGTCTTGGGGAATCAGGCCTGTTACTTTGAAAAAATTAGAGTGTTTAAAGCAGGCATACGCTTGAATACATTAGCATGGAATAATGAAATAGGACGTTTGATTCTATTTTGTTGGTTTCTAGGATCGACGTAATGATTAATAGGTCTAGTTGGGTGGAATTCTCGGGTGCCAAGGAACTCCAGTCACTCTACTCTATT
+
CCCCCGGGGGGGFFGGGGGGE@FGGGGFGGGGGGGGGGGGGGGGGGGGGGGG8FGGG9FFGGGGFGGGGGGGGGGGDFGGCGFFGGGGCEGGGGGGGAFFGGGGGGFCGGGGGEGFGAFG,BFDFGGGGCFGGFGGGGGGFGFFGGGGGFFCDEDFFGGGGFGGGGGGGGGGGFGGGG=;FDFGGFGFCGFGGGGGC@7CD<EGGFGCGGCDGGGGFGGGGGGGFFFGG>EECECFG@5B,>=CC9E,,48<;E7F57C*=9ED?FFDC5F<80:6=FFGD?E<C@<C:97+<C79CC7++
@M03152:184:000000000-AWYW1:1:2106:6992:14403 1:N:0:TCTACTCTATACCTGT
AAGCTCGTAGTTGAATTTCGGGTCCGGCTGAGTGGTCTTGCCAATGGTAAGTACTGCTCTGGTCGGATCTTTCTTGCTGGGGAACCAACGTGCTCTTAATTGAGTGCGCTGGGGATCCAGGACTTTTACTTTGAAAAAATTAGAGTGTTTAAAGCAGGCCTACGCTTGAATACGTTAGCATGGAATAATAGAATAGAACTTTGGATCTATTTTGTTGGTTTCTCGGACCGAGGTAATGATTAATATGGATAGTTGGGTGGTATTTTCGGGTGCCAAGGAAATCCAGTCACTCTCCCCTATT
+
CCC@CE@CFGCGF<9F<EFFGGGGGGGGDGDGFC-EC<<EGGGA<FGG,6;CC@EGDFEFFGGDFGFCGD<ECGF,@FFGDDEFGF8FB@F,CDC<<FA,C95FGGGEC:CB:FG7DCFCFDGFGGGGFDEF9?<B5B>=F,EDGGG<@BFGA?F8<FC+BADC7>CF,FGF9FGD==@9FCCGGGCA,>@CGGGF,,7@@BF,,73@;B9F;C>CFCB8E;;,*>181B::5:++<:9@?F+=1+=:+<7?C7+>:EEC*+22+=0/5:*7C*:955F7+<CCCCE++/+0:****0*00
@M03152:184:000000000-AWYW1:1:2106:25669:14539 1:N:0:TCTACTCTATACCTGT
AAGCTCGTAGTTGAATTTCGGGGTTAGTAGGCTGGTCATGCCACCGGTATGTACTGGTCTTACTGATTCCTCCTTCCTGATGAACTGTAATGCCATTAATTTGGTGTTGCAGGGAATCTGGACTGTTACTTTGAAAAAATTAGAGTGTTTAAAGCAGGCTAACGCTTGAATACATTAGCATGGCATAATTAAATAGGACGTTCGATCCTATTTTGTTGGTTTCTAGGATTGACGTAATGATTAATAGTGATAGTTGGTTGGAATTCTCGGGTGCCAAGGAACTCCAGTCACTCTACTCTTT
+
B-ACCGGGGDCF9EAGGGGGEFDG@FGGGGGGGGGGGFGGFGCEFGEGGGCE,EFEDF<FEGGGGDFG,EEFG<F<EFGFF<EFGGFG9CFGG8EFGCAEFFGGGGGDGGFGCCFCGGEGFCFGFFGFGFFGFG9?FFGCFGCGGGGGGGFGD9?F,D+E@FE=FGGGGDFFDGFFGFGGFEF,FGGGG9AFCF9,3EFGGG:FFBFEGFFGFFCFGF,CC:;;E9>EGFGFG*C@,4=,5D?FFDF5<,B=9CF@8:B*88=CF?CE<**;:CF+<))=?8<7<@8C6+2A++++1+1+2
@M03152:184:000000000-AWYW1:1:2106:10924:14545 1:N:0:TCTACTCTATACCTGT
AAGCTCGTAGTTGAATTTCGGGCCTGGCTGGGTGGTCTTGCCGCAAGGTAAGCACTGCTCTGGTCGGGTCTTTCCTTCTGGGGAGCCGGCGTGCTCTTAACTGAGTGCGTCGGGGATCCAGGACTTTTACTTTGAAAAAATTAGAGTGTTTAAAGCAGGCTTACGCTTGAATACATTAGCATGGAATAATAGAATAGGACTTTGGTTCTATTTTGTTGGTTTCTAGGACCGAAGTAATGATTAATAGGGATAGTTGGGTGGAATTCTCGGGTGCCAAGGAACTCCAGTCACTCTACTCTAT
+
CCCCCGGGGGGGGGGGGGGGGGGGGGGGGGGGGGGGGGGGGGGGCGGGGGFGFGGGGGGGGGGGGGGGGDFFFGGGGGGGGGGGDGGGGGGGGGGGGGGGGGFGGFFGDGGGGGGGGGGGGGGGGGGGGGGGGGGGGGGGGGGGGGGGGGFGGGGGGFGGGGGGGGGGGGGGGGGGGFDFGGGGFGGGGGGGGGGGGGGFGGFFG:FFGGGGGGGGGGGGEG9EGGEGGGG5:EEFEFGFCFFFCFG6CFFCGC?CGDEG>CFCC<C9>FC*CCCFFF3:?AFCEEFF6@EG?7CCCFGC<
@M03152:184:000000000-AWYW1:1:2106:22653:14759 1:N:0:TCTACTCTATACCTGT
AAGCTCGTAGTTGAATTTCGGGATTAATTTATTGGTCGTGCAATCGTACGTACTGGTATTATTGATTCCTACCTTCTGACGAACCATGATGTCATTAATTTGGTGTTATGGGGAATCAGGACTGTTACTTTGAAAAAATTAGAGTGTTTAAAGCAGGCTCACGCTTGAATACATTAGCATGGAATAACGAAATAGGACGTTTGATTCTATTTTGTTGGTTTCTAGGATCGACGTAATGATTAATAGGGATAGTTGGGTGGAATTCTCGGGTGCCAAGGAACTCCAGTCACTCTACTCTATT
+
CCCCCGGEGGGGGGGGGGGGGGGGGGGGGGGGGGGGGGGGGGGGGGGGGGGGGGGGGGGGGGGGGGGGGGGGGGGGGGGGGGGGGGGGGGGGGGGGGGGGGGFGGGGGGGGGGGGGGGGGGGGGGGGGGGGGGGGGGGFGGGGGGGGGGGGGGGGGFEGGGGGGGGGGGGGGGGGGGGGGGGGGGGGGGDEGGGGGGGGGGGGGGGGGGGAGG9FGGGGGGFFGG??FBEGGGEGFGGGG7CEFGDFGCGFGGGGFCEG8E9CCCFG*87CCEDFDF>FCCG79FGGCCFFGGGGG6?C<+
@M03152:184:000000000-AWYW1:1:2106:18939:14775 1:N:0:TCTACTCTATACCTGT
AAGCTCGTAGTTGAATTTCGGGATCAGTACGCTGGTCGTACCTTCGGTATGCACTGGTGTCACTGGTTCCTCCCTTCTGACGAACCGTCATGCCATTCACTTGGTGTGGTGGGAAATCAGGACTGCTACTTTGAAAAAATTAGAGTGTTTAAAGCAGGCTCACGCTTGAATACATTAGCATGGAATAATGAAATAGGACGTTGATCTTATTTTGTTGGTTTCTAGGATTGACGTAATGATTAATAGGGATAGTTGGGTGGAATTCTCGGGTGCCAAGGAACTCCAGTCACTTTACTCTATT
+
C9CC@@FGFGFFGFGG-EFCFE:@F8@FFFFGDGG<FECFGGGGGFF:ADFCE@FEGGFGGGGEFGGGG?FGG:E<E<EC,C,@@FCFFCC?EFCEFFG9ECFGDFGGG<=?CFEFFFEGGGGEG,E?FE99?E<EAFCEFFFEFCEBEFG9FGCGGGCCDFFGG>==DCGABEAFAF8><FFGFGFGGGAEFFCFFFGGF::FFDCCCF9@;FFC8>8D8>FGGG6CGGG9?:;,CFGF7,BEF;6=8CFGGGCFGGC8FGFF@?9EGD8DGFFGG:57:CFF@F<+<9++3:>CF?79+
@M03152:184:000000000-AWYW1:1:2106:15022:14777 1:N:0:TCTACTCTATACCTGT
AAGCTCGTAGTTGAATTTCGGGCCTGGCCGGGCGGTCTGCCTAACGGCACGTACTGTCTGGGCGGGCCTTACCTCTTGGTGAGCCGGCGTGCCCTTTGTTGGTGTGCGTCGGGGAACCAGGACCTTTACCTTGAGAAAATTAGAGTGTTCAAAGCAGGCCTATGCCTGAATACATTAGCATGGAATAATAAAATAGGACGCGCGGTTCTATTTTGTTGGTTTCTAGAGTCGCCGTAATGATTAATAGGGATAGTTGGGTGGAATTCTCGGGTGCCAAGGAACTCCAGTCACTCTACTCTAT
+
CCCCCGGGGGGGGGGGGGGGGGGGGGGGGGGGGGGGGGGGGGGGGGGGGGGGGGGGGGGGGGGGGGGGGGGGGGGGGGGGGGGGGGGGGGGGGGGGGGGGGGGGGGGGGGGGGGGGGGGGEGGGGGGGGGGGGFFGCFGGGGGFGGGGGFGGGGGGFGGGGGC@GGGGGGGGF:FGGGGGGGGGGGGGGGGGGEGFFGGGGGGGGEGEGGGGGGFFFFFEGGFF9FEDGFCEGGGECCEFCFGGGGGGG6FGFC7+8=28*8:FF39:CGE*:DCF67)2:@FGGF8A9=A++2>FEFG70
@M03152:184:000000000-AWYW1:1:2106:21175:14835 1:N:0:TCTACTCTATACCTGT
AAGCTCGTAGTTGAATTTCGGGATTGACACATCGGTCGTGCCTTAAGGGGTATGAACTGGTGTAGTCAATTTCTCACCTTCTGGAGAACCGCGATGCCCTTAATTGGGTGTCGCGGGGAACCAGGACCTTTACTTTGAAAAAATTAGAGTGTTTAAAGCAGGCATTTTGCTTGAATACATTAGCATGGAATAATAAAATAGGACGGCATGATTCTATTTTGTTGGTTTCTAGGATCACCGTAATGATTAATAGGGATAGTTGGGTGGAATTCTCGGGTGCCAAGGAACTCCAGTCACTCTC
+
CCCCCGGGGGGGGGGGGGGGGGGGGGGGGGGGGGGGGGGGGGGFGGGGDFCGGGGGGGGGGGGGGGGDFGGGFFGGGGGGGGGGGGGGGGGGGGGGGGGFGGGGGGGGGGGGGGEGGGGGGGGGGGGGGGGGGGGGGCFFAEEFFGGGGAFFGGGGGGFGGGGGFGGDGGFFFCGGGGGGGGCCFFFC?EGGGGFEGGGGGCGGGDGGGGGGGGGGGGFEFGGGG8FGGGGGC?F+>GE5=CEGGGFFFGFGFF=CGFGGG7:8:*:59A87C>C5=:>52CCCC:CAFF6@+:*<C77?+
@M03152:184:000000000-AWYW1:1:2106:19927:14868 1:N:0:TCTACTCTATACCTGT
AAGCTCGTAGTTGAATTTCGGGATCAATATATCGGTCATGCTTAGGTATGTACTGGTATTATTGATTTCTCCCTTCTGAAGAACCATGATGTCATTAATTTGATGTCGTGGGGAATCAGGACTGTTACTTTGAAAAAATTAGAGTGTTTAAAGCAGGCTTTCGCTTGAATACATTAGCATGGAATAATGAAATAGGACGTTTGATTCTATTTTGTTGGTTTCTAGGATCGACGTAATGATTAATAGGGATAGTTGGGTGGAATTCTCGGGTGCCAAGGAACTCCAGTCACTCTACTCTATT
+
CCCCCGGGGGGGGGGGGGGGGGGGGGGGGGGGGGGGGGGGGGGGGGGGGGGGGGGGGGGGGGGFFGGGGGGGGGGGGGGGGGGGGGGGGGGGGGFGGGGGGGFGGGGGGGGGGGGGGGFGGGGGGGGGGGGGGGGGGGFGGGGGGGGGGGGGGGGGGGGGGGGEGGGGFGGGGGGGGGCGGGGGGGGGDGGDCBFGCGGGGGGGGGGGGGGGGGGG8DEFGAA9FCFGGGEGGGGFGGGGFFEGGGGGCGFGGGGG=:E7;,BF9:<55EGGGFFFEFFGGGGGCFGG?+<+>C>FF97<+
@M03152:184:000000000-AWYW1:1:2106:12136:14892 1:N:0:TCTACTCTATACCTGT
AAGCTCGTAGTTGAATTTCGGGGTTAGTAGGCTGGTCGTGCCACCGGTACGTACTGGTCTTACTGATTCCTCCTTCCTGATGAACTGTAATGCCATTAATTTGGTGTTGCAGGGAATCTGGACTGTTACTTTGAAAAAATTAGAGTGTTTAAAGCAGGCTAACGCTTGAATACATTAGCATGGAATAATGAAATAGGACGTTCGATCCTATTTTGTTGGTTTCTAGGACTGACGTAATGATTAATAGGGATAGTTGGGTGGAATTCTCGGGTGCCAAGGAACTCCATTCACTCTACCCTAT
+
CCCCCGGEEGFFFGDGGGGGGGGGGGGGGFGGGGGGGGGCGGGGGGGGGGGGGFGGGFFGGGGGGGGGGGGGGGGGGFGGGGGGGGGGGGGGGGGFGGGGGDGGGGGGGGGGG@FFGGGGFGGGGGGFDGFGFAFEF,CFEGGGGGGGGGGGGGGGGGGGFFGGGGEGCAFGGGGGGC?FGGGFFFGGFGGFGFGF?FGCGFFGC@DGG,ECFGCFCF58DD,?FGGGFGFD8CEF,;B,=1=@DE7?6E6EFFC??5CC5B9<CEGGDFGGE5CC=AF6;B6:F6+<9*0<C7*<+1*0+
@M03152:184:000000000-AWYW1:1:2106:24550:14983 1:N:0:TCTACTCTATACCTGT
AAGCTCGTAGTTGAATTTCGGGATCAACTAACTGGTCGTGCCTATGGTACGTACTGGTTTTGTTGGTTTCTCCCTCTGAGGAGCCGCGATGTCATTAATTTGGTGTCGTGGGGAATCAGACTGTTACTTTGAAAAAATTAGAGTGTTTAAAGCAGGCTAACGCTTGAATACATTAGCATGGAATAATGAAATAGGACGTTTGACCCTATTTTGTTGGTTTCTAGGATCGACGTAATGATTAATAGGGATAGTTGGGTGGAATTCTCGGGTGCCAAGGAACTCCAGTCACTCTACTCTATCT
+
CCCCCGGGGGGGGGGGGGGGGGGGGGGGGGGGGFFGGGGGGGGGGGGGGGGGGGGGGGGGGGGGGGGGGGGGGGGGGGCGGGGGGGGGEGGGGFGGGGGGGGGGGGGGFCGEGGGGGCECGGGGGGGGGGGGGGGGGGGFFGGGGGGGGGGGGGGFGGGGGGGGGGGGGGGGGGGGGGGGFEFGGAEFFGGGFAFGGGEGG:FGFFG7FGGGFGGCFEEFFGG?F?FFCGGGEG58<9@FGGGGDF*:EGAFC?F5CEEC?CFFFCEFGG5CFFFGF:?GGFFGGGGGGFDC9FCEC?*2:
@M03152:184:000000000-AWYW1:1:2106:17976:15070 1:N:0:TCTACTCTATACCTGT
AAGCTCGTAGTTGAATTTCGGGATCAATATTTCGGTCATGCCGTTGGTATGCACTGTTATCATTGATTTCTCACCTTCTAAAGAACCGTAATGCCATTAATTTGGTGTTACGGGGAATTAGGACTGTTACCTTGAAAAAATTAGAGTGTTTAAAGCAGGCTCACGCTTGAATACATTAGCATGGAATAATGAAATAGGACATCCGATTCTATTTTGTTGGTTTCTAGGATCGATGTAATGATTAATAGGGATAGTTGGGTGGAATTCTCGGGTGCCAAGGAACTCCAGTCACTCTACTCTT
+
CCCCCGGGGGGGGGGGGGGGGGGGGGGFGGGGGGGGGGGGGGGGGCFGGGGGGGGGGGGGEGGGGGGGGGGGGFFGGGGFFGFFFGGGGGGGGGG@FGFAFAFGFGGGGGGGGDEEGGGGGGFGGFFCEGGGGFF?DGCGGFGGGGFFEGGGGGFFD?F7CGGGGGGG<,5C?DDGF9AD,<,DFGE9;FC@BE9>FFFGGGGFDEGEGGCE=C;@F6D,@FGFGFGGFFGC58FD7C=?,,,=@FCCC6):,:C9C,BCCE5?CGE+3**);)9CF).:;EGCC9C@F*:EC*:+++*++
@M03152:184:000000000-AWYW1:1:2106:27489:15143 1:N:0:TCTACTCTATACCTGT
AAGCTCGTAGTTGAATTTCGGGACCAATTTGTTGGTCGTGCCTCGGTACGTACTGGTATTATTGGTTTCTCCCTTCTGAAGAACCTTGATGTCATTAATTTGGTGTCTTGGGGAATCAGGACTGTTACTTTGAAAAATTTAGAGTATTTAAAGCAGGCATACGCTTGAATACATTAGCATGGAATAATGAAATAGGACGTTTGATTCTATTTTGTTGGTTTCTAGGATCGACGTAATGATGAATAGGGATAGTTGGGTGGAATTCTCGGGTGCCAAGGAACTCCATTCACTCTACTCTATC
+
CC9CCGGGGGGFFGGGGGGGDGBFGGGGGGGGGFEGGGGDDFFGGGGGGGGGGGGGGGGGGGGGGGGGGGGFGGGGCGFGGFGFGFGGGGGGFCCFGGGDGGGGGGGGGGGGG7FGGGGFFFDGGGGGGFFFGFFGGGDGGGFGGGGGGGGGGGGG?FG8FGGGEEEGFGG9FGGGFGCGGFFGGGFGFGGGGGAFDGD3DFFCDFGFGGGGGGGB8DG?E;FCGGGGGDE5CEFCGGDF2;CE7CF66CAFG,,,**8**5?BCCFC35=D5*;*5;5?*?F0C7;B:890+*::EC7A+
@M03152:184:000000000-AWYW1:1:2106:14599:15165 1:N:0:TCTACTCTATACCTGT
AAGCTCGTAGTTGAATTTCGGGGTCAGCAGGTTGGTCGTGCCAATGGTATGAACTGGCCTTGCTGATTCCTCCCTCTTGATGAGCCGTAGTGTCATTAATTTGGTGTTGCGGGGAATCAGGACTGTTACTTTGAAAAAATTAGAGTGTTTAAAGCAGGCTTTCGCTTGAATACATTAGCATGGAATAATGAAATAGGACGTTTGATTCTATTTTGTTGGTTTCTAGGATCGACGTAATGATTAATAGGGATAGTTGGGTGGAATTCTCGGGTGCCAAGGAACTCCAGTCACTCTACTCTAT
+
CCCCCGGGGGEGGGGGGGGGGGGGGGGGGGGFGGGGGGGGGGGGGGGGGGGGGGGGGGGGGGGGGGGGGGGGGGGGGGGGGGGGGGGGGGGGEGGGGGGGGGGFFFGGGGGGGGGGGGGGGGGGGGGGGGGGGDGGGFGGGGGGGFGGGGGGG?EGGCFGGGGGGGGGGGGGFGGGGGGGGGGGGFFFGGGFFGGGGFDCFE::CF9@FCFFGGGGG>FEGGBFGFGCCCEEGGGGFGDC+>FFGF7CCFA:+AGFG*8:88:96<AC5C5C:DG>6:>CC*67@CCGCB+<0**3++*+3
@M03152:184:000000000-AWYW1:1:2106:16920:15263 1:N:0:TCTACTCTATACCTGT
AAGCTCGTAGTTGAATTTCGGGATCAATATGTCGGTCGTGCCTCGGTACGTACTGGCATCATTGGTTTCTCCCTTCTGATGAACCATGATGCCATTAATTTGGTGTCGTGGGGAATCAGGACTGTTACTTTGAAAAAATTAGAGTGTTTAAAGCAGGCTCACGCTTGAATACATTAGCATGGAATAATGAAATAGGACGTTTGATTCTATTTTGTTGGTTTCTAGGATCGACGTAATGATTAATAGGGATAGTTGGGTGGAATTCTCGGGTGCCAAGGAACTCCAGTCACTCTACTCTATC
+
CCCCCGDFGGCGGGGGGGGGGGGGGGGGGGGGGGGGGGGGGGGGGGGGGGGGGGGGGFGGGGGGGGGGGDFFGFGGGGFCFFFDGCFGGGFGGGGGFFFFFAFGGGGGGGGGGGGFGGG8FFCEEFFFGGFDEFAFFDEFCFFGGGGGDGGD9?FFGGGGGGFG7B@<DFGCDFFGGGFFEDFGGFGGGGGGGAEF9<FFFCECFFFGGGGGGGGGGEEFG?FGGGGGGECCC8B:C?CC=99C89FG,:;CFC7?CE7CEB9F<EFG3CGGC5*C5>@?=GG*<6:0+6++<*2?6+0++
@M03152:184:000000000-AWYW1:1:2106:4574:15279 1:N:0:TCTACTCTATACCTGT
AAGCTCGTAGTTGAATTTCGGGGTTAGTAGGCTGGTCATGCCACCGGTATGTACTGGTCTTACTGATTCCTCCTTCCTGATGAACTGTAATGCCATTAATTTGGTGTTGCAGGGAATCTGGACTGTTACTTTGAAAAAATTAGAGTGTTTAAAGCAGGCTAACGCTTGAATACATTAGCATGGAATAATGAAATAGGACATTCGATCCTATTTTGTTGGTTTCTAGGATTGACGTAATGATTAATAGGGATAGTTGGTTGGAATTCTCGGGTGCCAAGGAACTCCAGTCACTCTACTCTAT
+
C-A<CFGGGGBEF<,C<ACFGGGFG<@,<-C<FGCFGEGGGC,EFGGECDEFF9EA<EEEDFEDGGGGFFFE<FC,CCFFCEGGFGFCCE9FEEGFFGGG,FFFF7FGD9<CD+=F@@F,C?FDFFGF9FGGG9BE,,@FGG,,AFF?DFGFGC?A8F+6<<EEEGG7,?DF9DDE,?3A<C,D9?FCFF=BFFF=<<<D9<><D@8B,8FCAFG@BF?688EFAD98DE6EC8EGFF7<=DF?CE,,AFFC6,=9C*=;88,,4421*48>E5C>65=CFBCFFCG+99<C+;DC76++<
@M03152:184:000000000-AWYW1:1:2106:10252:15287 1:N:0:TCTACTCTATACCTGT
AAGCTCGTAGTTGAATTTCGGGCCTGGCCGGGCGGTCTGCCTAACGGCACGTACTGTCTGGGCGGGCCTTACCTCTTGGTGAGCCGGCGTGCCCTTTGTTGGTGTGCGTCGGGGAACCAGGACCTTTACCTTGAGAAAATTAGAGTGTTCAAAGCAGGCCTATGCCTGAATACATTAGCATGGAATAATAAAATAGGACGCGCGGTTCTATTTTGTCGGTTTTTAGAGTCGCCGTAATGATTAATAGGGATAGTTGGGTGTAATTCTCGGGTGCCAAGGAACTCCAGTCACTCTACTCTAT
+
@-AACGG:FG@<FDEFFACF7F+@CG<FFGGGC6FGGGFF<E@FGGD7FFDFCFFEFGFGDEGGDFGCCFCFGFFGGD9AB58E8FGD7BB:>=,BF<CFGGGG>>EFGC@7FD<B:FCF:<C*>@E@F9;38::,3,8<:,?C,FFGFGGG9F7FFFGEB:CFGFCGG,?FFGE@C,<BFGCFGFG99?CE<990+3+/:8**/:5C+2<EC:CF+858C8*;*;AF99**;?8*:/?+03+3::CCF00*<++<6:CE*++3+02?3CGC=52*7)0**00:8+++0*<:<0:EE6*+0
@M03152:184:000000000-AWYW1:1:2106:13719:15290 1:N:0:TCTACTCTATACCTGT
AAGCTCGTAGTTGAATTTCGGGATCAATTTATTGGTCGTGCTATTGTACGTACTGGTATTATTGATTCCTACCTTCTGACGAACCATGATGTCATTAATTTGGTGTCATGGGGAATCAGGACTGTTACTTTGAAAAAATTAGAGTGTTTAAAGCAGGCTCACGCTTGAATACATTAGCATGGAATAATGAAATAGGACGTTTGATTCTATTTTGTTGGTTTCTAGGATCGACGTAATGATCAATAGGGATAGTTGGGTGGAATTCTCGGGTGCCAAGGAACTTCAGTCACTCTACTCTATC
+
@CCC<CCFE<BFFGGCGGGGGGGGGFEGGGFGGGFGGGGGGGFGG<FFFFFGFFGGGFGGGFGGFGDEFFG9CEFFGE9F7EEGEGGCCCFGGGGGFEFGGFFGG6=CAFGFE:=FGFGGEGFFG,EFFGGG9BFEEEGGGGGGGGGGAFGGFFGGGG<=CFEA::FFFGCCFCF,5DF;<FGGGGC,33>;@>9?FGE8>,+3EDFGGGCFFGG@DC@>@,,3@,@FE>*@:>*,4:,=,54<=EF,,?68FGGG5AG7B+?>:+2=*7;C;9+0;>F6*++311?C7++2<7*+++*2+
@M03152:184:000000000-AWYW1:1:2106:2428:15340 1:N:0:TCTACTCTATACCTGT
AAGCTCGTAGTTGAATTTCGGGCTCGGCAAGCTGGTCCATCATAAACGATGGTACTGGTCATGTCGGGTCTTACCTTCTGGGGAACCAAGGTGCTCTTTACTGAATGCTTTGGGGAACCAGGACCTTTACTGTGAAAAAATTAGAGTGTTTAAAGCAGGCTTACGCTTGAATACATTAGCATGGAATAATAGAATAGGACTTTGGTTCTATTTTGTTGGTTTCTAGGACCAGAGTAATGATCAATAGGGATAGTTGGTTGGAATTCTCGGGAGCCAAGGAACTCCAGTCACTCTACTCAAT
+
C@A@BFGEEFEGAFGGGGGD@@F@EGGGF7FGCDDGGFCGGE<,EFFE+CDFFFGGGCGGGGGEGGDEEGGGFGGG<FAFFFGGGG7DGGFA<D966C??F,CF9C<ED9?9@CG@CFFFDE+AFGA<F9,@ECFFGFF7F,CEF9:C5EFGGAFD3,DFGG@C=@:C+DCC,,CF9@FC<,3,<,39;@@@,@FFG<FGG9=,D,@@EEFGD=FF78B>D,>D@B:2:>D55:ECB,,41,,,41446CA,4>F9+**48<F9+=FGGC*)*/:<6:@C**2:E6+<C60<+0:?C+*++
@M03152:184:000000000-AWYW1:1:2106:25390:15547 1:N:0:TCTACTCTATACCTGT
AAGCTCGTAGTTGAATTTCGGGCCTGGCTGGGTGGTCTTGCCGCAAGGTAAGCACTGCTCTGGTCGGGTCTTTCCTTCTGGGGAGCCAACGTGCTCTTAATTGAGTGCGCTGGGGATCCAGGACTTTTACTTTGAAAAAATTAGAGTGTTTAAAGCAGGCTTACGCTTGAATACATTAGCATGGAATAATAGAATAGGACTTTGGTTCTATTTTGTTGGTTTCTAGGACCGAAGTAATGATTAATAGGGATAGTTGGGTGGAATTCTCGGTTGCCAAGGAACTCCAGTCACTCTACTCTAT
+
CCCC@FEGGGGGGGFFGGGGGGGGGGGGGGGGGGGGGGGGGGGGGGGGGGGGGGGGGG<FGDFFGGEGGGGFGGGGGGDGGGDEGGDGFGGGGGGGGGGFGGGFFGGGGGGGGGGGGGGGGGGGGGGGGGGGGGFEFCEFGGGGGGGGGGGGGGGGFCFGGGFGGGGGGG,DAFFGGGGGGGFEF9@EEGFGGGGGGFFFGGGFCCFGGGGGGGGGGGGEEGEF9C9EF5EDC5C7+<CCFFFFGGGF6?FE6FG9F5EE5@9@F9CE3E19*9C*<;F:?EGGCCFCGFC@:CGGGC*++
@M03152:184:000000000-AWYW1:1:2106:2092:15684 1:N:0:TCTACTCTATACCTGT
AAGCTCGTAGTTGAATTTCGGGCCTGGCCGGGCGGTCTGCCTAACGGCACGTCCTGTCTGGGCGGGCCTTACCTCTTGGTTAGCCGTCGTGCCCTTTGTTGGTGTGCGTCGGGGAACCAGGACCTTTACCTTGAGAAAATTAGAGTGTTCAAAGCAGGCCTATGCCTGAAGACATTAGCATGGAATAATAAAATAGACCGCGCGGTCCTATTTTGTTGGTTTCTAGAGTCGCCGTAATGATTAATAGGGATAGTTGGGTGGAATTCTCGGGTGCCATGGAACTCCAGTCACTCCACTCTAC
+
@CCCCGCCCDF<EFGCFEFF7@+6,:,,EFC7FF7FFF@@F@,,:@+@CF,E,CCCAFGCFGCE:+>CFFFFG9F,CFEE+,B<FF8+:>:7<C>DD<FC,,B>F7<+8=@ED<*@FGGGEG:FGC9FF9B,>,,8,,?,<F<@<3@F9AC,;8,C8*=FCCFCCF9BEF,?B:<FF<<FFF782>CFGG?9<+2+728/?8*1***2<9E9C7<2;FG8C60<ECGF?E88?E>=A5CC930+*<<C6*.*<:<<FG>*:*<<EE?E<*:1:><C?F47+<0:++<29@9<+*2*+22<+
@M03152:184:000000000-AWYW1:1:2106:9807:15989 1:N:0:TCTACTCTATACCTGT
AAGCTCGTAGTTGAATTTCGGGATCAATTTATTGGTCGTGCTATTGTACGTACTGGTATTATTGATTTCTACCTTCTGACGAACCATGATGTCATTAATTTGGTGTCTTGGGGAATCAGGACTGTTACTTTGAAAAAATTAGAGTGTTTAAAGCAGGCTCACGCTTGAATACATTAGCATGGAATAACGAAATAGGACGTTTGATTCTATTTTGTTGGTTTCTAGGATCGACGTAATGATTAATAGGGATAGTTGGGTGGAATTCTTGGGTGCAAAGGAACTCCAGTCACTCTATTCTTTT
+
CCCCCGGGGGGGGGGGGGGGGGGGG@DFGGGGGFFGGGGGGGGGGGGGGGGGGGGGGGGGGGGGGFGGGGGGGFGGGGGGGGGGGGGGGGGGFGGGGFGGGGGGGGGGGGGGGFGGGGGGGGGGGGGGGDGGGGGGGFGGGGGGGGFCGFGGGGGGFDGGGGGFGGGGDDEFGFGGGGGGGCEGGGGF+>BFGGCFFGEFGGGFGGC9,DF;EC>FCGGFC;E;DCFCF5BG5*>:>:7C5,<=CCF68C8?,>?C8EE7=:9C<E++;5**3*+20527:<<*>62:C@?<FC*+33*0+
@M03152:184:000000000-AWYW1:1:2106:2225:16032 1:N:0:TCTACTCTATACCTGT
AAGCTCGTAGTTGAATTTCGGGATCAGTATGTTGGTCGTGCTTAGGTACGTACTATCATTACTGGCTTCTCTCTTCTGAAGAACCTTGATGTCATTAATTTGGTGTCCTGGGGAATCAGGACTGTTACTTTGAAAAAAATAGAGTGTTTAAAGCAGGCATACGCCCGAATACATTAGTATGGAACAATGAAATAGGAAGTTTGATTCTATTTTGTTGGTTTCTAGGATCGACGTACTGATTAATAGGGATAGTTGGGTGGAATTCTCGGGTGCCAAGGAACTCCAGTCACTCTACTCTACC
+
C99CCGCFG<@FFGD9CC9;@F7C8@FFFFFGFGFEGG:@CEF9,,CFC6;CF@G@EF<,CF<EC,66,CCEFF9@CAFGGGGFGG<FAGF@FA<,CC,,<C,CD6C,9C,DF7@8,,CEFECFCFGG9FCA9FFGG7+4,:E,CF5<EFC9FGGGGGFF@FF:++86:>+,,@,AA,9AA@;=,8D>,66;DD=?9,8<FF>=FF,EFGF,,7@,@:E*4;;;E,:D?C**=E>5C<:,,,44+>68?886C,,5=:E7B+2B++2A*=;<C5>4CF):2+4;@69++7+33:*<<+:+3
@M03152:184:000000000-AWYW1:1:2106:17724:16044 1:N:0:TCTACTCTATACCTGT
AAGCTCGTAGTTGAATTTCGGGACCAATTTGTTGGTCGTGCCTCGGTACGTACTGGTATTATTGGTTTCTCCCTTCTGAAGAACCTTGATGTCATTAATTTGGTGTCTTGGGGAATCAGGACTGTTACTTTGAAAAAATTAGAGTGTTTAAAGCAGGCATACGCTTGAATACATTAGCATGGAATAATGAAATAGGACGTTTGATTCTATTTTGTTGGTTTCTAGGATCGACGTAATGATTAATAGGGATAGTTGGGTGGAATTCTCGGGTGCCAAGGAACTCCAGTCACTCTATCCTATC
+
CCCCCGDFGGGGGGGGGGGFGGCGGGCFGG<FFGGGGGGGGGGGGGGGGGGGGGGGGEGGGGGFFGFGGGGFGGGGGGFC9FFGGGGGGGGGGFGGGFGGG<9C@FGGGFGGGGGFGGGGEGEFGGGGGGGGGGGGCFFEGCFGGGGFGGGGGGGGCFGGGGGGGG?=FFGGFGGGFFFGG8,@=EFFFGGGGFFDFGGGGG+<FGFGGGGCG;DFGDEGGGGF,:>FEBE8;CFFFGGGGFFGF7,?6CACB9C,4A8@F:EGGGG5*:;9CDFCGFFGFGGGGGG6?FGGGF*+++*3+
@M03152:184:000000000-AWYW1:1:2106:7155:16134 1:N:0:TCTACTCTATACCTGT
AAGCTCGTAGTTGAATTTCGGGTCTGGCTGACCGGTCCGCCTCACCGCGTGCACTGGTTCGGCCGGATCTTTCCTTCTGGCTAACCTCATGCCCTTTACTGGGTGTGCTGGGGAACCAGGACTTTTACTTTGAAAAAATTAGAGTGTTCAAAGCAGGCATATGCTCGAATACATTAGCATGGAATAATAGAATAGGACGTGCGGTTCTATTTTGTTGGTTTCTAGGACCGCCGTTATGATTCATAGGGTTAGTTGGGTGGAATTCTTGTGTGCCAAGGAACTCGAGTCACTCTACTCTATC
+
CBCCCGD:B@FF<9CFFGA@:FECFFGGFGGGFEGGGCFGGCFDFG:FEFGGGGG,CF@@C:CF7:>FFFGGCGGGFGFEFF9CF@CE=FFDFGGEFFAFGGFGGGGFCFG>E:FED,B+4BDFDF9EEG9EF9?9=>F,<B,<F<DGGAADG<BFDCFGFDGGC>FFCF+,8<@@>7DFC,,4D:CE,,37@CFGCE@C*5**=E:?CG;FC9CF28BFGFG++:<:B5CC*=*/*<+::++3*3+0*2)0CGD+*AE*8+CG++++*2;*+7**AF)2*<?***<8+09+<*29+0?:+
@M03152:184:000000000-AWYW1:1:2106:9535:16322 1:N:0:TCTACTCTATACCTGT
AAGCTCGTAGTTGAATTTCGGGGTTAGTAGGTTGGTCATGCCTCTGGTATGTACTGGTCCCACTGATTCCTCCTTCCTGATGATCCGTAATGCCATTAATTTGGTGTTGCGGGGAATTTGGACTGTTACTTTGAAAAAATTAGAGTGTTTAAAGCAAGCTAACGCTTGAATACATTAGCATGGAATAATGAAATAGGACGTTCGATCCTATTTTGTTGGTTTCTAGGATTGACGTAATGATTAATAGGGATAGTTGGGTGGAATTCTCGGGTGCCAAGGAACTCCAGTCATTCTAATCTAT
+
CCCCCGGEEFGGGGGGGGAFEEG@CGFFAFGGGGGGGGGGGFFGGGGGGGGGGGGGGGCFGGGGGGGGGGGGGGCCGGGEGDGGGCFGFGGGFFFGGG9<DGGGGGGGGGGGGGGGGGGGGGFGFGGGGGGGGGGGGGGGGGGFAFCGGGGGGGGGGGFGGGGGGGGGGGGFGAFGFGGDFFGGDFGGGGGFGGFFCC,>>DGGGGGGG9FGGGGGGFF5DCFFFD9<FGF6A8CFCGFFCFFCFCC6=6AEEGGG67EGC>:9F9CFC5=GGGFF6>FGG667FF+<+9CCCF7+2323+
@M03152:184:000000000-AWYW1:1:2106:13373:16395 1:N:0:TCTACTCTATACCTGT
AAGCTCGTAGTTGAATTTCGGGATCAGTATGTTGGTCGTGCTTCGGTACGTACTGTCATTACTGGTTTCTCCCTTCTGAAGAACCTTGATGTCATTAATTTGGTGTCTTGGGAAATCAGGACTGTTACTTTGAAAAAATTAGAGTGTTTAAAGCAGGCATACGCTTGAATACATTAGCATGGAATAATGAAATAGGACGTTTGATTCTATTTTGTTGGTTTCTAGGATCGACGTAATGATTAATAGGGATAGTTGGGTGGAATTCTCGGGTGCCAAGGAACTTCAGTCACTCTACTCTATT
+
CCCCCFC@FGEFCGGGEDEFDG:FGFFCFFFEFFGGG:BFGGGGGGGGGGGGFFGGFAFFFGGGGGGGFFGCGGGCFGGFGFGF<EGGFCEFGCEFGGG,CCFGGEEEEGGGC<EEGAF<8C=<FFEEFGGG9<EDEEF<DFFGGGFAFEFGGGFGCC8EEFD7BCG8FGEABFGGGFDFFGCFFFF9,3@DAFFGC>B3+,@CFAF=FFEFD;@FF,@+3,7E<,3E,3>ECEGDGC,=<DC:C:C7;FF6=CFFC7CEC:C6:<9CC*=78<:>F3F:AC+2>CC;9ACCF7*++2*3+
@M03152:184:000000000-AWYW1:1:2106:5843:16534 1:N:0:TCTACTCTATACCTGT
AAGCTCGTAGTTGAATTTCGGGATCAATTTATTGGTTGTGCTATAGTACGTACTGGTATTATTGATTCCTACCTTCTGACGAACCATGATGTCATTAATATGGTGTCATGGGGAATCAGGACTGTTACTTTGAAAAAATTAGAGAGTTTAAAGAAGGCTCACGTTTGAATACATTAGAATAGAATAACGAAATAGGGCGTTTGATTTCTTTTTGTTGGGTTTTAGGATTGACGTAATGATTAATAGGGATATTTGGGTGGAATTCTCGGGTGCCAAGGCACTCCAGTCACCCAATTCTATC
+
C9<C<9C76DFFGGD9C<F8:F:FF8CFF-<<EEEE-6BBF,,;,,CC,,;CDC,CFGFCFGFCAF6<EA<@,CC,C<,C::+8C@F@9FFF,CE<C@E,CFF<DCFFE<C,C,?,,,,:C,4EFFC9C?CF9EGGGCF<BF<D,?ED9,A5A,A?<<8?FE8,:88,:5A,8@,,5,,,,:,8?5>,@=+8AD,@,,@88:BFGG,,,8,8D+@7:D*@>:FC,@,,5:DAC*>,=EC,,,,=C,=,0:),,5B,=EGC1++5<9+:75:D=C:D5))0/?CCC+3?:/+2*1*+3<*++
@M03152:184:000000000-AWYW1:1:2106:14937:16610 1:N:0:TCTACTCTATACCTGT
AAGCTCGTAGTTGAATTTCGGACCTGGCTGGGTGGTCTTGCCGCAAGGTAAGCACTGCCTCTGGTCGGGTCTTTCCTTCTGGGGAACCTGTGTGCCCTTAATTGAGTGCGCAGGGGATCCAGGACTTTTACTTTGAAAAAATTAGAGTGTTTAAAGCAGGCTTTCGCTTGAATACATTAGCATGGAATAATAGAATAGGACTTTGGTTCTATTTTGTTGGTTTCTAGGACCGAAGTAATGATTAATAGGGATAGTTGGGTGGAATTCTCGGGTGCCAAGGACCTCCAGTCACTCTCCTCTA
+
CCCC9FGGGGGGGGGFGGGGGEGGGGGGGGFEGEGGGGGFGGGGGGGGFGGGGGGGGGGGFGGGGGGGGGGGGGGGGGFGGGGG7=FGGGGGGGGGGGGGDGGGGGGGGGFDCEGGGGFGFGGFGGGGGGGGGFGGFDEGGGGGGFGGGGGGGGGGGFFGGGGGFECFGFGEGCGGFGGGGGGFGDGFFGGGG,@CFGGGGGGGCGGGCGFFGGG,DFG>EFG;FCFCGG5==BCFC<@?:EFCFF@CC7)79+EGG6*=8*A+<CCGFE55;)5C77)*2*>7FCGGF??<:CC+*<*9+
@M03152:184:000000000-AWYW1:1:2106:14897:16620 1:N:0:TCTACTCTATACCTGT
AAGCTCGTAGTTGAATTTCGGGGTGAGATGAGCCCGGTCCACCGCACGTTCGGTGAGTACCGGCTTATCCACCTCCTCCCTCTGGTGCCCCGTCCTTTCCCGTTGACTCGGGTTAAGGGCGTTGAGGGAGAAAGAGGGGGCAACCCTTCTTTCTTCCGGGGCCCAGACCTTTTACCTTGAGGCAATTAGAGTGTTCAAAGCGGGCGCGAAAAATCTCGCCGTTGAATACGTCAGCATGGGATAATGGAATAGGACCCCGTTCCTGTTTCCGCTGGTTTATCATTGGGAATGGGTTAATGAT
+
CCCCCGGGGGGGGGGGGGFFECGGFGGGGCGGGGGGGGEGGGGGGGGEGGGGGGGGGFFGGEEGGGCGGGEGGGGGGGGGGGGGGGGGGGGCFGGGFGGGGGGGGGGGEDGGGGGGAGFGDFGGDFGGEDGGGGGGGGGGGCGGGEGFFGGGFGGCFDCGDGGG7,<<CCFCFFFGDF9,FF*:FFGGC+?<CFGGDGGFG7CFG88EEEE>5;EGG@EC5CE>E+<EFCFCCCC<0?E=7F6EGGGEFF=:C+<FGGGG8@CF7E<9::8<?))0<)6?C+<0++A*<>FCG6*2+<:+0
@M03152:184:000000000-AWYW1:1:2106:13323:16735 1:N:0:TCTACTCTATACCTGT
AAGCTCGTAGTTGAATTTCGGGATCGACGGGTCGGTCGCGCCTCTGGTGTGTACTGGCCCTGTCGGTTTCTCCCTTCTGACGAACCACGATGTCATTAATTTGGTGTCGTGGGAAATCAGGACTGTTACTTTGAAAAAATTAGAGTGTTTAAAGCAGGCATTCGCTTGAATACATTAGCATGGAATAATGAAATAGGACGTTTGATCTTATTTTGTTGGTTTCTAAGATCGACGTAATGATTAATAGGGATAGTTGGGTGGAATTCTCGGGTGCCAAGGAACTCCAGTCACTCTACTCTAT
+
CCCCCGGGGGGGGGGGGGGGGGEGGGGGGGGGGGGGGGGGGGGGGGGGGGGGGGGGGGGGGGGFGGGGGGGGGGGGGGGGGGGGGGGGGGGF<EEFGGGGGGGGGGGGGDFGGGGGGGGGGGGGFFGGGGGGGGGGGGGGCEGFGGGGGGGGGEFCFGGGGGCGGGGFCFGGGGFCFGGGGFFGGGGGFGDE<DEGGGGGGGGG@@;FGFGGGGGGFGFCGFGGGDCGGGGCEEED=GGF7;9CFGGG=CFC+<9CG5?>E5?FG7C9CCC55*5:C@@=CA?:860<+9:+0:C:2+0++
@M03152:184:000000000-AWYW1:1:2106:5687:16771 1:N:0:TCTACTCTATACCTGT
AAGCTCGTAGTTGAATTTCGGTGGCCCAACGGCGGTCGGCCGCAAGGTCTGTACTGCCGGTTTTCGGACCACCTCTTTCTGGGGGAACGTCGGCCCTTAACTGGGCTCGGCGGCCGAACCAGGACGTTTACTTTGAAAAAATTAGAGTGTTTAAAGCAAGCGTACGCTTGAATACATTAGCATGGAATAATGAAATAGGGCCTCCGTTCTATTTTGTTGGTTTTCAGAATCCGAAGCAATGATTAATAGGGATAGTTGGGTGGAATTCTCGGGTGCCAAGTAACTCCAGTCACTCTACTCT
+
BCAC@FGFGGGGAFEFGGGGGGGGGGDGGGGEGGGGGGFGEEGGGGGFFGGGGGGFGFGGGGGFGDFEGDGGGCFGGA9BEFGGGGGFGFFECGGCFFGGFGGGGGF=FGEFGGGGGGDCFGGCFGGGGGGGGGGGGGGGGGGFGG?<FGGEGGGGFGGCFGG7=<:CCC6C:<CEGGGG?C79CEGFGGFC?FG?CGGFFECF**;EF@9CFGGGFGGGGGGG+<AC?CFE:?E55CG7+9C<>C<7CF5*;8CCCFFC?CEF6CFCCCG35<DDC=/C+00:CFFCCB+<E>7FGFFC+
@M03152:184:000000000-AWYW1:1:2106:14478:16789 1:N:0:TCTACTCTATACCTGT
AAGCTCGTAGTTGAATTTCGGGCCTGGCTGGGTGGTCTTGCCGCAAGGTAAGCACTGCTCTGGTTGGGTCTTTCCTTCTGGGGAACCAGCGTGCTCTTAATTGAGTGCGTTGGGGATCCAGGACTTTTACTTTGAAAAAATTAGAGTGTTTAAAGCAGGCTTACGCTTGAATACATTAGCATGGAATAATAGAATAGGACTTTGGTTCTATTTTGTTGGTTTCTAGGACCGAAGTAATGATTAATAGGGATAGTTGGGTGGATTTCTCGGGTGCCAAGGAACTCCAGTCACTCTACTCTAT
+
CCCCCGGGDFFGGGGGGGGGGGGGGGGGGGGGGGGGGGGGGGGGGGGGGGGGGFGGGGGGGGGGGGGGGGGGGGGGGFGGGGGGGGGGGGGGGGGGGGGGGFGGGGGGGEGGGGGGGGGGGGGGGGGGGGGGGGFGGGGGGGGGGGGGGGGFGGGGGGGGGGGGGGGGGGFGGGGGGGFGCGFGFFFFAFGGGGGGGGFFCGGGG@FGG@FGGGGGGGGGGGDFGFFCFG>GGE5C?FGEGGGFG?@6F*=;CFFG6=CCCF+<?EGCDF*7:CFFE>FCE;C>8E+3<4<EFFF?C+::+
@M03152:184:000000000-AWYW1:1:2106:6150:16847 1:N:0:TCTACTCTATACCTGT
AAGCTCGTAGTTGAATTTCGGGTCTGGCCGACCGGTCCGCCTCACCGCGTGCACTGGTTCGGCCGGATCTTTCCTTCTGGCTAACCTCATGCCCTTTACTGGGTGTGCTGGGGAACCAGGACTTTTACTTTGAAAAAATTAGAGTGTTCAAAGCAGGCATATGCTCGAATACATTAGCATGGAATAATAGAATAGGACGTGCGGTTCTATTTTGTTGGTTTCTAGGACCGCCGTAATGATTAATAGGGATAGTTGGGTGGAATTCTCGGGTGCCAAGGAACTCCAGTCACTCTACTCTATC
+
@9ACCGEGFGGGFF,CFGGFEGGGGGCFGFFGGDFFGGFGGGGGGGGGEGFGGGGCFFGGGGGGGGGGGGGGGGGGGGGGFGCEFGGG?FFGGGFGF<FFCFFGGGDCGGGDG7+DFFGGFGFFGG<FGGGGCB<D<:F<DFC9FGGGGGGGFGGGGGFGFGDGFCF@,@:FGGGG;E;FFFCFECGGEE;BFGGG9F7FCFGGBFGF9FGGG9CGF5=CGFGB7+?EC*=CEGECEF9F77ACFFFF6C4+<@F+:EEC5ACG7CC5<EGDEGF*:556CGG:AFGFFFGGF7DFC77?+
@M03152:184:000000000-AWYW1:1:2106:8051:16961 1:N:0:TCTACTCTATACCTGT
AAGCTCGTAGTTGAATTTCGGGTCTGGCTGACCGGTCCGCCTCACCGCGTGCACTGGTTCGGCCGGATCTTTCCTTCTGGCTAACCTCATGCCCTTTACTGGGTGTGCTGGGGAACCAGGACTTTTACTTTGAAAAAATTAGAGTGTTCAAAGCAGGCATATGCTCGAATACATTAGCATGGAATAATAGAATAGGACGTGCGGTTCTATTTTGTTGGTTTCTAGGACCGCCGTAATGATTAATAGGGATAGTTGGGTGGAATTCTCGGGTGCCAAGGAACTCCAGTCACTCTACTCTATC
+
CCCCCGGGGGGGGGGGGGGGGGGGGGGGGGGGGGGGGGGGGGGGGGGGGGGGGGGGGGGGGGGGGGGGGGGGGGGGGGGGGGGGGGGGGGGGGGGGGGGGGGGGGGGGFGGGGGGGGGGDDFFFGGGGGGGGGGDG?GGCGGGGFFGGGGGGGGGGGGCEGGGGGGEGCFCCAGGGFFGGGGGGGGGGGGGGGGGGGGDECFGDFGGECGGGG9FGGGGGGGGGFGGDGGGGGGDEFGGFGDFF>F6F6E?0<FF6?5>>80<F9EF*>EGGGFG4CFFCFGFDFGGC97CACCDDFGCF9
@M03152:184:000000000-AWYW1:1:2106:5770:17029 1:N:0:TCTACTCTATACCTGT
AAGCTCGTAGTTGAATTTCGGGATCAATTTATTGGTCGTGCTATTGTACGTACTGGTATTATTGATTTCTACCTTCTGACGAACCATGATGTCATTAATTTGGTGTCTTGGGGAATCAGGACTGTTACTTTGAAAAAATTAGAGTGTTTAAAGCAGGCTCACGCTTGAATACATTAGCATGGAATAACGAAATAGGACGTTTGATTCTATTTTGTTGGTTTCTAGGATCGACGTAATGATTAATAGGGATAGTTGGGTGGAATTCTCGGGTGCCAAGGAACTACAGTCACTCTACTCTATC
+
CCCCCGGEGGGGGGGGGGGGGGGGGGGGGGGGCGGGGGGGGGGGGGGGGGGGGGGGGGGGGGGGGGGGGGGGGGGGGGGGGGGGGGGGGGGGGGGGFGGGGGGGGGGGGGGGGEGGGFFGGGGGGGGGGFFGGGGGGGGGGGGCBFGFGGFGGDGGGGGGGGGGFGGGGGCGGCFGGFGGGDFFGCGGGDGCA9EFADE7FFDCFAFFCAGFA;:CEGGGFFGGGGGGG>EC5BEEGFFCFG?CD?CFFGF?99CEEGGDCCF?@FCC*7@C*;D<F3;E6CCFF6EFEFGFGFDGFDGC+
@M03152:184:000000000-AWYW1:1:2106:21656:17256 1:N:0:TCTACTCTATACCTGT
AAGCTCGTAGTTGAATTTCGGGGGCATTCAGGCCAACGCTCGTCCTTGTGGCGTGGCTGGGTCTGGGTCTCCTACGTTTGGATAGTGGGCAACCATTTCCAATCATTTACTTTGAAAAAATTAGAGTGTTCAAAGCAGGCGTAACCTTGCCATTGAATATTACAGCATGGGATAAAACAATATGACGTTGGTTTTATTTTGTTGGTTTCTAAGGCTGATGTAATGATTAATAGTGATAGTTGGGTGGAATTCTTGGGTGCCAAGGTACTCTGGCAACTCTATTCTATCTCGTTTGCCGTTT
+
CCCCCGGGGGGGGGGGGGGGGG:CFGFF--C,EB-6:C+,C@FGC@F9:E:@6B++@C@:=E,C=,<6,CEF,5,4C,94CFFF8CEF=+?BDF7FD,,,,<,4:EFB@,,<,:<,,C,44,,B<,8CFC,,EAD,FB+66BCCCBDF,83CD<3,3@C3F,,3@F?,,,+DB<=,8,@<>@B;3>@C34,6*41,@,@<,6?,@>FF;F9<2<,<:8F9E,,6>9,?9+>+@;<?F?<@FC+*:=C5?FF7C+=6*AE**@+2*+0+*++*+**2*<?E?++:++<F+1****10+*1*2
@M03152:184:000000000-AWYW1:1:2106:15541:17369 1:N:0:TCTACTCTATACCTGT
AAGCTCGTAGTTGAATTTCGGGACCAATTTGTTGGTCGTGCCTCGGTACGTACTGGTATTATTGGTTTCTCCCTTCTGAAGAACCTTGATGTCATTAATTTGGTGTCTTGGGGAATCAGGACTGTTACTTTGAAAAAATTAGAGTGTTTAAAGCAGGCATACGCTTGAATACATTAGCATGGAATAATGAAATAGGACGTTTGATTCTATTTTGTTGGTTTCTAGGATCGACGTAATGATTAATAGGGATAGTTGGGTGGAATTCTCGGGTGCCAAGGAACTCCAGTCACTCTACTCTATT
+
CCCCCGGGGGGGGGGGGGGGGGGGGGGGGGGGGGGGGGGGGGGGGGGGGGGGGGGGGFGGFGGGGGGGGGFGGGFFGGGGGGGGGGGGGGGGGGGGGGFFGGDFGGGGGGGGGCGGGGGGGGGGGGGGGGGGGGGGGGGGGGGGFFGGFGGGGGGGG>FGGGGGGGGGGGGGGGGGGGGGGGGGFGFFGGGGGFG8DFEF7DFCCGFFFGGFGFGGFGEGF;DEFGGG?>EGGGFGFGCFGGGG8CCGCFFGGGGG5:EGFFGG7@+=GEE<8CFCC>FGFGFC6CFGFFGGGFCC6C*++
@M03152:184:000000000-AWYW1:1:2106:6010:17384 1:N:0:TCTACTCTATACCTGT
AAGCTCGTAGTTGAATTTCGGGGTTAGTAGGCTGGTCATGCCACCGGTATGTACTGGTCTTACTGATTCCTCCTTCCTGATGAACTGTAATGCCATTAATTTGGTGTTGCAGGGAATCTGGACTGTTACTTTGAAAAAATTAGAGTGTTTAAAGCAGGCTCACGCTTGAATACATTAGCATGGAATAACGGAATAGGACGTTTGATTCTATTTTGTTGGTTTCTAGGATCGACGTAATGATTAATAGGGATAGTTGGGTGGAATTCTCGGGTGCCAAGGAACTCCAGTAACTCTACTTCAT
+
CCC9@9CFEFCGGGGGGGGGDGGGGFFGFGGGGGGGGGGGGGGGCGGGGGGGCGGAFGCGGFFGGDGGGGGGGGGGGGGGGGGGFGGGGFFGGGGGGGGGGGGGGGGGGGGGGGGGFGGGGGF9FFGGGGGFGGFFFGGGGCFEEEGGGCCFEEGFEF+AFGGFGECGDGGGGFGGFGGGGGGGGGGGGDE7CFFGFFFCCF@FFAFGGGGGFCFFEGGC5>CFGGGBCDCCEGGCFEF7C,<CF7C,,,;CF<9;@EEGCC<9+12=C=E5=30CFA36C*7C+<@+36:<<CC?9+*++
@M03152:184:000000000-AWYW1:1:2106:8045:17418 1:N:0:TCTACTCTATACCTGT
AAGCTCGTAGTTGAATTTCGGGTCTGGCTGACCGGTCCGCCTCACCGCGTGCACTGGTTCGGCCGGATCTTTCCTTCTGGCTAACCTCATGCCCTTTACTGGGTGTGCTGGGGAACCAGGACTTTTACTTTGAAAAAATTAGAGTGTTCAAAGCAGGCATATGCTCGAATACATTAGCATGGAATAATAGAATAGGACGTGCGGTTCTATTTTGTTGGTTTCTAGGACCGCCGTAATGATTAATAGGGATAGTTGGGTGGAATTCTCGGGTGCCAAGGAACTCCAGTCGCTCTACTCTATC
+
CCCCCGGFGGGGGGGGGGGGGGGGGGGGGGGGGGGGGGGGGGGGGGGGGGGGGGGGGGGGGGGGGGGGGGGGGGGGGGGGGFGGGGGGGGGGGGGGGGGGGGGFFEGGGGGGGGGGGGGGDGGGGGGGGGGGGGGGFFGFGGGGGGGGGGGGGFGGGEFGGGGGFFGGCGFEGGGGGGGGGGGGGGGGGFDGDFCGGEEGGGGDFFEFFGGGGGFEGGGGGGFGGCCFCEE8CEGEFFFCFGCFDFCEEFFGGGGGGGGGG:CFGG95CD8DC*02:>FGGFFGGGGGE)*;C7:E?FGC+
@M03152:184:000000000-AWYW1:1:2106:20234:17462 1:N:0:TCTACTCTATACCTGT
AAGCTCGTAGTTGAATTTCGGGGGCATTCAGGCCAAAGCTCGTCCTTGTGGCGTGGCTGGGTCTGGGCTTCCTACGTTTGGATAGTGGGCAACCGCTTCCAATCATTTACTTTGAAAAAATTAGAGTGTTCAAAGCAGGCGTAACCTTGCCATTGAATATTACAGCATGGGATAATAGAATATGACGTTGGTCTTATTTTGTTGGTTTCTAAGGCTGATGTAATGATTAATAGGGATAGTTGGGTGGAATTCTCGGGTGCCAAGGAACTCCAGTCACTCTACTCTATCTCGTATGCCGTCT
+
CCCCCGGGGGGGGGGGGGGGGGGGGGGGGGGGGGGGGGGGGGGGGGGGGGGGGGGGGGGGGGGGGGGGGGGGGGGGGGGGGGGGGGGGGGGGGGGGGGGGGGGGGGGGGGGGGGGGGGGGFFFFGFFFGGGGGGGGGGGGGGGGGGGGFGGGGGGGGGGGGFGGGGCFGGGFGGGGGGFGGGGAFGGEEGGGFFGGGGGGGGGGGGDGGGGGGG?FGGGGGFGGCCCGGCFFCG>:EF?:CDFED:EC?7=+@CEG51??FCCFGGGGGG?D+:6D+96CEFGCG?:+396;EDCCA59*1
@M03152:184:000000000-AWYW1:1:2106:16962:17464 1:N:0:TCTACTCTATACCTGT
AAGCTCGTAGTTGAATTTCGGGATCGACGGGTCGGTCGCGCCTCTGGTGTGTACTGGCCCTGTCGGTTTCTCCCTTCTGACGAACCACGATGTCATTAATTTGGTGTCGTGGGAAATCAGGACTGTTACTTTGAAAAAATTAGAGTGTTTAAAGCAGGCATTCGCTTGAATACATTAGCATGGAATAATGAAATAGGACGTTTGATCTTATTTTGTTGGTTTCTAAGATCGACGTAATGATTAATAGGGATAGTTGGGTGGAATTCTCGGGTGCCAAGGAACTCCAGTCACTCTACTCTAT
+
CCCCCGGGGGGGGGGGGGGGGGGGGGGGGGGGGDGGGGGGGEGGGGGGGGGGGGGGGGGGGGGGGGGGGGGGGG8FGGGGGGGGGGGGGGGGGGFGGGFGGGGGGGGGGFCFGGGGGGGGGGGGGGGGGGGGGADFGGEGGGFGGGGGGGGGGGGGGGGGGGGGGGGGGGGGGFGGGGGGGGFGGGGFGFG9FGGGGFCGECGDCGGGGGGGGGGGGGGEGGGGGFGFGGFEGGGF=GGDFGFGGEGGGG:?EG??EE>ECF6@GA@<CFCFGGGGG>>FG8CG680CC7<EFFGC<6C7<
@M03152:184:000000000-AWYW1:1:2106:19871:17519 1:N:0:TCTACTCTATACCTGT
AAGCTCGTAGTTGAATTTCGGGGGCATTCAGGCCAAAGCTCGTCCTTGTGGCGTGGCTGGGTCCGGGCTTCCTACGTTTGGATAGTGGGCAACCATTTCCAATCATTTACTTTGAAAAAATTAGAGTGTTCAAAGCAGGCGTAACCTTGCCATTGAATATTACAGCATGGGATAATAGAATATGATGTTGGTCTTATTTTGTTGGTTTCTAAGGCTGATGTAATGATTAATAGGGTTAGTTGGGTGGAATTCTCGGGTGCCAAGGAAATCCAGTCACTTTACCCTATACCGTATGCCGTCT
+
C<@CCGG@-DBEGEGGGGFFDCGEGGGGFGAFFFFGDFCGFGGGGGGGGC7<FGCFCECDGFGGECEC@FGGGGG>FG8CCFGGGGGFCCGFFEGGFFFGCFFFFG<F<F?B9,5,,B?CFF?BFF<<EDC9EDGC<DFGCC:BFAEFAFFGFFGGGGC<FF,@<<,,@FF?FCD;DFEFA;D9C,@3;>CF;@C;FGG@;3,@>C>D,@,,@CCAE5BFC9@C7,244;B9;C*5*2711++><*==9:AAE7A*****2<+/:C?+:7+>6777+/*++++0+*2++**/*0*<<*9*2
@M03152:184:000000000-AWYW1:1:2106:2578:17532 1:N:0:TCTACTCTATACCTGT
AAGCTCGTAGTTGAATTTCGGGACCAATTTGTTGGTCGTGCCTCGGTACGTACTGGTATTATTGGTTTCTCCCTTCTGAAGAACCTTGATGTCATTAATTTGGTGTCGTGGGGAATCAGGACTGTTACTTTGAAAAAATTAGAGTGTTTAAAGCAGGCATACGCTTGAATACATTAGCATGGAATAATGAAACAGGAAGATTGATTCTATTTTGTTGGTTTCTAGGATCGACGTAATGATTAATAGGGATAGTTGGGTGGAATTTTCGGGTGCCAATGAACTTCAGTCACTCTGCTGTAAC
+
CCCCCGGCGF@EEAEAFCG8:CCE@8CFC-C6CFFGFGGFCDCFGEEG7:CAD8FF<<@FGGGFGGDFF9,EDFG8FEC9FF@EEDAFFFFF9FFCFFGG9FDCFCE,C7BC@?BEGFFG8+EFE<EEB,FACEAF==,ECFDGGGEF@A?D?9EAD+F<AFFEC=C=FFFFG,@3=,C@B8DDFF;FF;FD<D,@F,,,3,,,3@,@,@;;EC::D,**@;D>C9>9:>ECEB:;7:E7,,,,=,=?6,;<,<9:5A8E59BC+<C5)5*//*;*+;=<E7+?7:03:9<+<**++3*+2
@M03152:184:000000000-AWYW1:1:2106:21775:17540 1:N:0:TCTACTCTATACCTGT
AAGCTCGTAGTTGAATTTCGGGCCTGGCCGGGCGGTCTGCCTAACGGCACGTCCTGTCTGGGCGGGCCTTACCTCTTGGTGAGCCGGCGTGCCCTTTGTTGGTGTGCGTCGGGGAACCAGGACCTTTACCTTGAGAAAATTAGAGTGTTCAAAGCAGGCCTATGCCTGAATACATTAGCATGGAATAATAAAATAGGACGCGCGGTTCTATTTTGTTGGTTTCTAGAGTCGCCGTAATGATTAATAGGGATAGTTGGGTGGAATTCTCGGGTGCCAAGGAACTCCAGTCACTCTACTCTAT
+
CCCCCGGGGGGGGGGGGGGGGGGGGGGGGGGGGGGGGGGGGGGGGGGGGGGG,CFGGGGGGGGGGGGGGGGGGGGGGGGGGGGGGGGGGGGGGGGGGGGGGGGGGGGGGGGGGGGGGGGGGGGGGGGGGGGGGGGGGGGFFGGGGGGGGGGGGGGGGGGGGGGGGGGGGGGGGGGGGGGGFGGGGGGGGGGGGGGF62@E>EEGG8EGGGGGGGFGGGGGGGGGGGFFGGDCGGGGGCFGGCGGGGGGGFFGGGDCCDGCEDF7C:E?<F57=*2?C5@FG8C7EEFGGF?FGDGEF+7<+
@M03152:184:000000000-AWYW1:1:2106:21003:17558 1:N:0:TCTACTCTATACCTGT
AAGCTCGTAGTTGAATTTCGGGTCTGGCTGACCGGTCCGCCTCACCGCGTGCACTGGTTCGGCCGGATCTTTCCTTCTGGCTAACCTCATGCCCTTTACTGGGTGTGCTGGGGAACCAGGACTTTTACTTTGAAAAAATTAGAGTGTTCAAAGCAGGCATATGCTCGAATACATTAGCATGGAATAATAGAATAGGACGTGCGGTTCTATTTTGTTGGTTTCTAGGACCGCCGTAATGATTAATAGGGATAGTTGGGTGGAATTCTCGGGTGCCAAGGAACTCCAGTAACTCTACTCTATC
+
CCCCCGGGGGGGFGGGGGGGGGGGGGGGFGGGGGGGGGEGGGGGGGGGGGGGGGGGGGGGGGGGDGGGGGGGGGGGGGGGGGGGGGAFGGGGGGGDGGGGGGGGGGGGGGGGCFEFGGGDDFGGGGGGGAFGGGGGGGGGFGGGGGGGGGGGGGGGGGGGGGGGCGGGGGGCGGGCGGGGG>FGGGGGGGCFFGF8DGGGGGGGGGGGGGGGGGGGGGGGCEGGFGFG>>EGEEGCFGGEGC<EGGGGGGFGGGFFGGGC@CC?CFFEF5*9=5><FFFG=6CDGGG+<*+3+*7C6<79+
@M03152:184:000000000-AWYW1:1:2106:11936:17613 1:N:0:TCTACTCTATACCTGT
AAGCTCGTAGTTGAATTTCGGGATCAGTATGTTGGTCGTGCTTCGGTACGTACTGTCATTACTGGTTTCTCCCTTCTGAAGAACCTTGATGTCATTAATTTGGTGTCTTGGGGAATCAGGACTGTTACTTTGAAAAAATTAGAGTGTTTAAAGCAGGCATACGCTTGAATACATTAGCATGGAATAATGAAATAGGACGTTTGATTCTATTTTGTTGGTTTCTAGGATCGACGTAATGATTAATAGGGATAGTTGGGTGGAATTCTCGGGTGTCAGTGAACTTCAGTCACTCTACTCTATT
+
CCCCCGGGFFFGGGFGGGGGEGGGDFFFFEGGGGGGGGGCEGGAFEFGGGGFEFFGGCGGGGGG8FGGGGCFGCE<FD<EEGFGGGGGGGGFGGFFECFGGGFGGGCFGGGFDEGGGGFCCFFFGFGDFC,BF<ECEFFFFD95C<FGDGDDCGGGFG@GG?FG:FGEEGGFGGFFGGFGGGFGFF9E;BFBFECGA,>=+FF9@FGGCFFGGFGGFDGG6,@3@,DFBBC5*CG8?CCFC?,5+1<=8:),4,1:*=ECC++B9CBCC5*1*;+++3+<=<+;;9E+3;CGGFGCFDFF+
@M03152:184:000000000-AWYW1:1:2106:8262:17779 1:N:0:TCTACTCTATACCTGT
AAGCTCGTAGTTGAATTTCGGACCTGGTACGGTGGTCCGCCTTCACGGTGTGTACTGCTGGACCGGGTTCTACCTCTTGGTGAGCCGGCATGCCCTTCACTGGGTGTGTCGGGGAACCAAGACTTTTACCTTGAGAAAATTAGAGTGTTCAAAGCAGGCCTACGCCCGAATACATTAGCATGGCATAATAAAATAGGACGTGCGGGTCTATTTTGTTGGTTTCTAGATTCGCCGTAATGATTAATAGGGATGGTTGGGTGGAATTCGTGGGTGCCAAGGAACTCCAGTCCATCTACTTTAT
+
CCCCCGGGEGGGGDGGGGGGGGGGGGGGGGGGGGGGGGGGGGGGGGGGGGGGGGGGGFFGGGG<FCEGGGGGGGGGGFGGGFDFGGGDEGGGGGGGGGGGEEGFGGG7EFCFEFEFGGGGGGGGGCEFGGGGGCFF9FGGFFGFCGGGGGGGF,>FFGGGGGGFGGGDGECFGGGGCCEG,:>DFFGFFFGGCEG9<FCFCCFEGCBCB9C9>C+4CFGGCCCCGF++5>8CCEEED=++2<C779?C**0**<+;CCC*/8<A++*+/:8>EGGG6)76?*7:++++0)++3?C:<+*3+
@M03152:184:000000000-AWYW1:1:2106:26434:17782 1:N:0:TCTACTCTATACCTGT
AAGCTCGTAGTTGAATTTCGGGTCCGGCTGAGTGGTCTTGCCAATGGTAAGTACTGCTCTGGTCGGATCTTTCTTTCTGGGGAACCAACGTGCTCTTAATTGAGTGCGCTGGGGATCCAGGACTTTTACTTTGAAAAAATTAGAGTGTTTAAAGCAGGCCTACGCTTGAATACGTTAGCATGGAATAATAGAATAGGACTTTGGTTCTATTTTGTTGGTTTCTAGGACCGAGGTAATGCTTAATAGGGATAGTTGGGTGGAATTCTTGGGTGCCAAGGAACTCCAGTCACTCTACTCTATT
+
CCCCCGC:F<FGGCFGFGGGDGGGGEGGGGFFFCFGGGGGGGF8AFGGGCE,CFFFGGEFGFGFGG@FEFGFFGFDGGDFFGGGGF6DFCFGFGGAFCEFFGFGGDF7FF7BFGGGGFGGG7FGGGGEFFGGA@FFFF@FEEGGGGGGGGGGCDFGGFGGFCFFGGGGFFGGGGFFCEFFGFGGGEFFG9BFGG9FAFCEGGF7<FGFFGFGGFEGD,>FGCFG,98D5EECGDF7F9+=<F7C>;6C76)7E7<65:@78CC+49++*2;C=CDC55;6CG?>G8F:+*3<C7CFF9:03
@M03152:184:000000000-AWYW1:1:2106:20320:17865 1:N:0:TCTACTCTATACCTGT
AAGCTCGTAGTTGAATTTCGGCGTGCGCTCGGGCTGGTCGGCCGTCATGGTCTGCACCGTTCGGGTCACGCCCCACTGTAGGATACTCACCGCTGTCCTTAACTGGGTGGCGGTCAAAGGCAGTCGGCGTGGTGGGGGCAACTCTGCCCACGGCTTTGCTGGGGTTCCTACTCTTTTACTTTGAGCAAATTAGAGTGTTCAAAGCAGGCAATCGAGCCTTGAATACTTCAGCATGGGATAATGGAACAGGACTGGGGTCCTGATTTCGTTGGTTTCTGGGACCTCAGTAATGATTAATGGG
+
CCCCCGGGGGGGGGGGGGGGGGGGGGGGGGGGGGGGGGGGGGGGGGGGGGGGGGGGGGGGGGGGGGGGGGGGGGGGGGGGGGGGGGGGGGGGGGGFGGGGGGGGGGGFGGGGGGGGGGGGGGGGGGGGGGGGGGGGGGGGGGGGGGGGGFGGGGGGGGGGGGGGGGGGGGGGGGGGGGGGGGGFGGGGGGGGGGGGGGGGGGGGGGGGGGGGGGGGEEFGCGGGGGGGGCGGGGG6CFGGGGGGG96CGGFCF=FGGGGFFGGGGFGGGC6CEFFGGF467CEGGEEFFFF?EF7ECFF?C
@M03152:184:000000000-AWYW1:1:2106:5159:17873 1:N:0:TCTACTCTATACCTGT
AAGCTCGTAGTTGAATTTCGGGCCTGGCTGGGCGGTCCGCCTTTTGGTGAGAACTGCTCGGCTGGGCCTTTCCTTGTGGGGAACTAGTCTGCCATTCAACCGGTGGGCTAGGGATCCACAACTTTTACTTTGAAAAAATTAGAGTGTTCAAAGCAGGCTTACGCTTGAATACATTAGCATGGAATAATAGAATAGGACTTTGGTTCTATTTTGTTGGTTTCTAGGACCGAGGTAATGATTAATAGGGATAGTTGGGTGGAATTCTCGGGTGCCAAGGAACGCCAGTCACTCTACTCTATCT
+
CCCCCGGGGGGGGGFFGGGGGGGGGGGGGGGGGGGGGGGGGGGGGGGGGGGGGGGGGGGGGCFCEGGGGGGGGGGGGGGGG=FGGGGGGGGGGCCFGGGGGGGGGGGGGGGGGGGGGGGGGGGGGGGGGGGCGGGGGGGDFFGGFGGGGGGGGGGFCFGGGFGGGGGGGGGGFEFGFCFFGGFGGGGGGGGGGGGFFGDGGFF:CGGFGGGGGGGFGCFCFG9BFGG>ECEEEGF?CFG+9>77@FF666<C0+<CED>CCFC<ECCGGGGD*77FE@F***29:CE7C@+<CFC7:CC73
@M03152:184:000000000-AWYW1:1:2106:26449:17907 1:N:0:TCTACTCTATACCTGT
AAGCTCGTAGTTGAATTTCGGGTCTGGCTGACCGGTCCGCCTCACCGCGTGCACTGGTTCGGCCGGATCTTTCCTTCTGGCTAACCTCATGCCCTTTACTGGGTGTGCTGGGGAACCAGGACTTTTACTTTGAAAAAATTAGAGTGTTCAAAGCAGGCATATGCTCGAATACATTAGCATGGAATAATAGAATAGGACGTGCGGTTCTATTTTGTTGGTTTCTAGGACCGCCGTAATGATTAATAGGGATAGTTGGGTGGAATTCTCGGGTGCCAAGGAACTCCAGTCACTCTACTCGTCA
+
C<CC<FEFGCCFGFGGGGGEFCFEGGGGGGFGFGEG@@EFG:FGGGEEC7CFEGFGFFGGGGGEGECFGGGGFFGGFFG,EEFEGFGFDFEGGGGGG<EGGGGG:FGGF,B7C7F+D?F>7BFGGFGF,FFCA9?9D7FFFFA9E9@FEFFFGGGFGGG,FFA,,@>CCGEBFAFGGCFCCC:CCADB;>=CF9,?D:FEE*>E7<:F9<AFF;=FGG1*3BCC+9<C53=*?BB?FGF+:;+3*C+*0*)A<7CC=ECG:+209<+:FGGGE777F)):CCC48FG67@CFF*2++**2*
@M03152:184:000000000-AWYW1:1:2106:6479:17912 1:N:0:TCTACTCTATACCTGT
AAGCTCGTAGTTGAATTTCGGGCCTGGCCGGGCGGTCTGCCTAACGGCACGTACTGTCTGGGCGGGCCTTACCTCTTGGTGAGCCGGCGTGCCCTTTGTTGGTGTGCGTCGGGGAACCAGGACCTTTACCTTGAGAAAATTAGAGTGTTCAAAGCAGGCCTATGCCTGAATACATTAGCATGGAATAATAAAATAGGACGCGCGGTTCTATTTTGTTGGTTCCTAGAGTCGCCGTAATGATTAATAGGGATAGTTGGGTGGAATTCTCGGGTGCCAAGAAACTCCAGTCACTCTACTCTAT
+
CCCCCGGGGGGGGGGGGGGGGGGGGGGGGGGGGGGGGGGGGGGGGGGGEGGGGGGGGGGGGGGGGGGGGGGGGGGGGGGGGGGGGGGGGGGGGGGGGGGGGGFFGCDGEGGGGGGGGGGGGGGFGGGGGGGGGAE7FFFGDFFGGGFGGGGGFC7ACFGGGGGGGG:FFCGGGDGGGGGGGFGGFFGGFF?FCFCGGGGDGGGGDEGGGGFCFF7FGGGGGGCE9EFGGGGGGGEDDFGGGG9+:<CFGGFCGFFGFDGGGGCCC<@<7=E5CGG76))22;?76AFF+*<9<C7<C+:C3
@M03152:184:000000000-AWYW1:1:2106:12077:17987 1:N:0:TCTACTCTATACCTGT
AAGCTCGTAGTTGAATTTCGGACCTGGCTGGGTGGTCTTGCCGCAAGGTAAGCACTGCCTCTGGTCGGGTCTTTCCTTCTGGGGAACCTGTGTGCCCTTAATTGAGTGCGCAGGGGATCCAGGACTTTTACTTTGAAAAAATTAGAGTGTTTAAAGCAGGCTTTCGCTTGAATACATTAGCATGGAATAATAGAATAGGACTTTGGTTCTATTTTGTTGGTTTCTAGGACCGAAGTAATGATTATTAGGGATAGTTGGGTGGAATTCTCGGGTGCCAAGGAACTCCAGTCACTTTACTCTT
+
CCCCCGGGGGGGGGGGGGGGGGGGGGGGGGGGGGGGGGGGGGGGGGGGG<FFGGGGGGGGGGGGGGGGGGGGGGGGGGGGGGGGGGGGGGGGGGGGGGGGGGGGGGGGGGGGGGGGGGGGGGGGGGGGGCGGGGCEGGGGCFGGGGGGGGGGGFGGGGGFGGGFFGGGG<FGGBFCGFGGGGGGGGGFDFGGGGGCFGC:FAFFG7@DFG@CFGG;FGGFGGG?FD92CGGEE5:C?7EC+1<F+<:+=C5E9+4C961:8>C:CF+AFEC):C30C)0:=F*>F68CFFFFF**30<CC+
@M03152:184:000000000-AWYW1:1:2106:25659:18088 1:N:0:TCTACTCTATACCTGT
AAGCTCGTAGTTGAATTTCGGACTGGCTTGGGTGGTCCCGCCGCAAGGTGGGTACTTCTCGGGCTAGTCTTTCCTTCTGGCGAACATATGTGCTCTTCACTGAGTGTGTATGGGAACCAGGACTTTTACTTTGAAAAAATTAGAGTGTTTAAAGCAGGCTTACGCTTGAATACATTAGCATGGAATAATAGAATAGGACTTTGGTTCTATTTTGTTGGTTTCTAGGACCGAAGTAATGATGAATAGGGATAGTTGGGTGGAATTCTCGGGTGCCAAGGAACTCCAGTCACTCTACTCTATC
+
C@CC<FEGDGGDF9FGGGGFGEGGGGGGGGEFFFEG9FFFGGGGGGGGG<FGGGGGGGAFGGGGGGGGGFF9EFAFFGGGCGCFGGGGGGGGGGDFEG9EEFCFGGFG<<ECGGGF=BEFCDFGGFGFGG<<DGGGFFGG8F8FFGEGFFGEFGFGFGECFGDFGGDGGGGFGF9FFGGGGGGGFGCGFGAFCEGGGAF@BFD<D:CG;9<AEF>FG>BECCFFF98B8C585BFGFFFD+1AFFGFF*;8EAF9C*5C8>CEC9<CEGGGGC<C4E).?C8CCD+<097<:CDC9CF*0+
@M03152:184:000000000-AWYW1:1:2106:4167:18121 1:N:0:TCTACTCTATACCTGT
AAGCTCGTAGTTGAATTTCGGACTCGGTTGGATGGTCTGCCTTTGGGTATGTACTGTCCTGACCGGGTCTCACCTTCTGGTGAGCTGTCGTGTTGTTTACTCAGTGCGGCAGGGAACCAGGACTTTTACTTTGAAAAAATTAGAGTGTTTAAAGCAGGCATTCGCTTGAATACATTAGCATGGAATAATAAAATAGGACTTTGGTTCTATTTTGTTGGTTTCTAGGACCGAAGTAATGATTAATAGGGATAGTTGGGTGGAATTCTTGGGTGCCAAGGAACTCCAGTCACTCTACTCTATT
+
CC-CCFEGGGGFGFGGGGGGGGGGGGGGGGGGGGGGGGGGGFGGGGGGGGGGFGGFGGGGGGGGGGGGFGGGGGGGGGFGGGGFFFG6CDDFGGGCFGGGGGGGG,CFGC7FGGGEF@FEGGCGGGGG9FGCEFGGAFGG8FGGGGGGGFGFGFGGGGDFFFFGGCFCFFGFGCFGGGGGCCFCGGFGEEDFCGGA7FGCGFCFGGGGGFFFGD@FFFGFCFGF7>,BCECEGFDF@,@9FFGFF+<CEFA6EGG+=ECCE29BFG+9CEGCEDFGGFFCFC<F++<AC4F79*:+7AC++
@M03152:184:000000000-AWYW1:1:2106:21358:18123 1:N:0:TCTACTCTATACCTGT
AAGCTCGTAGTTGAATTTCGAACCAGGCGGTCGGGTGCATGCAAGTGTTACTTGGCCGCTGGGTTTTTCCTTCTGGGGATCCATAGTGCTCTTAATTGAGTGCTTTGGGGAACCAGGACCTTTACTTTGAAAAAATTAGAGTGTTTAAGGCAGGCATTTGCTTGAATACATTAGCATGGAATAATAGAATAGGACTTTGGTTCTATTTTGTTGGTTTCTAGAACCGAGGTAATGATTAATAGGGATAGTTGGTTGGAATTCTCGGGTTCCAAGGAACTCCAGTCACTCTACTCAACCTCTT
+
CCCCCFD8BCFFFGGFGGCDGGGGGGBFGGGGCGDFDEFGDGGGGGGDFFE,EFGGGGGFEFG@:F@DEFGGFDFGGGCFED9FEDAFGGGGGFFFFFGFGCGGGFGGGG>FFGADF<FEFFGGGGGGG9BEF,CEGGGA<EFGGGFGG,>=@CGDFGGG9BDG8,3<FAA@<3B9CC,<@<:EAEFFGGGFGGGGGGGGGGGG=;CCFGGGGGGGG;DC;C>?8*BEEGDGCF9CCF9@EF+:*<?6FE=7*3:*>:+B+?9*:5;**7<C?**90686E609C797:??C<****3>++
@M03152:184:000000000-AWYW1:1:2106:16031:18332 1:N:0:TCTACTCTATACCTGT
AAGCTCGTAGTTGAATTTCGGGACCAATTTGTTGGTCGTGCCTCGGTACGTACTGGTATTATTGGTTTCTCCCTTCTGAAGAACCTCGATGCCATTAATTTGGTGTCGTGGGGAATCAGGACTGTTACTTTGAAAAAATTAGAGTGTTTAAAGCAGGCATACGCTTGAATACATTAGCATGGAATAATGAAATAGGACGTTTGATTCTATTTTGTTGGTTTCTAGGATCGACGTAATGATTAATAGGGATAGTTGGGTGGAATTCTCGGGTGCCAAGGAACTCCAGTCACTCTACTCTATT
+
CCCCCGFCFGGGGGGGGGGGGGGGGGFGGGGGGGGGGGGGGGGGGGGGGGGGGGGGGFGGGGGGGGGGGGGGGGGGGGGGGGGGGGGCEGGGGGGGGGGGGGGGGGGGFGGGGGGGGGGGGGGGGGFGFGGGGGGGGGGGGGGFGGGGGGGGGGGGGGGGGGGGGGGGGGGFGGGCFGGGGGFFGGGGGGGGGCGGFFDEFGG;FFEFFGGGGDGGGGGFG?F;DFFGFGGGGGGGGGCFC7CGGFFGDCFFGEFGCEE>82<CEFCGFGGGGD*65>@FGG?7EEF???FFGG7<CFD++
@M03152:184:000000000-AWYW1:1:2106:7196:18356 1:N:0:TCTACTCTATACCTGT
AAGCTCGTAGTTGAATTTCGGACTCGGTTGGATGGTCTGCCTTTGGTATGTACTGTCCTGACCGGGTCTCACCTTCTGGTGAGCTGTCGTGTTGTTTACTCAGCGCGGCAGGGAACCAGGACTTTTACTTTGAAAAAATTAGAGTGTTTAAAGCAGGCTTTCGCTTGAATACATTAGCATGGAATAATAAAATAGGACTTTGGTTCTATTTTGTTGGTTTCTAGGACCGAAGTAATGATTAATAGGGATAGTTGGGTGGAATTCTCGGGTGCCAAGGAACTCCAGTCACTCTACTCTATCT
+
CCCCCGGGGGGGGGGGGGGGGGGGGGGGGGGGGGGGGGGGGGGGGGGGGGGGGGGGGGGGGGGGGGGGGGGGGGGGGGGGGGGGGGGGGGGGGGGGGGGGGGGGGGGGGGGGGFFGGGGGGGGGGGGGGGGGGFGGGGGGGGGGGGGGGGGGGFGGGGGGGGGGGGGFGGACGGGGGGGFGCFGFFGGGFFGGGFGFCFFGGGG>;FFGGGGGGGGGGGGGG9F,BFEE>:EGG99FDG+=CFFFCC?==AGD1<EE=58@CF7?CEGG==C?CCGF>F6?CGGGG?FE?FGGDFC??CFF
@M03152:184:000000000-AWYW1:1:2106:26718:18386 1:N:0:TCTACTCTATACCTGT
AAGCTCGTAGTTGAATTTCGGCCTTTGCCGCCCGGTCCGCCTATTTGGGTGTGTACTGGAGCGGTGGAGGCTTACCTCGTGGTGAACGGTCATGCCCTTTACTGGGTGTGGTCGGGAACCATGACTTTTACTGTGAAAAAATTAGAGTGTTCAAAGCAGGCTTACGCCCGAATACATTAGCATGGAATAATAAAATAGGACGTGCGGTCCTATTTTGTTGGTTTCTAGGATCGCCGTAATGATTAATAGGGATAGTTGGGTTGAATTCTCGGGTGCCAAGGAACTCCAGTCACTCTACTCT
+
CC@CCFCCGGGGFAEFFGGGGGGGGGEFGFGGGCEGDGFGGG7FGCCGDFDGCFDGFGF<6EFEGGEFDCGGGGGGGGGFFGG@F<FCCGGGGGGGGGGGGGGGGGF7FFGGGCFGCFGGGGFCFFFFGGGGGGFD9FFFBFFG?GGG9<FFF9FDCDGGGGGGG7FGGCC7CCFGCCFFDFFFFBFGGGGEFGG;FE,?FGGGGGGGGGD:FGGG9CCEFC@FFF?+BEGCC5CC=CEFCF7CC:9<?+)222+2<?C*1*2<?E7:::**1>)1:??*:*:7<C8E+9CFGGF7<+*00
@M03152:184:000000000-AWYW1:1:2106:3580:18409 1:N:0:TCTACTCTATACCTGT
AAGCTCGTAGTTGAATTTCGGGATCAGTATGTTGGTCGTGCTTCGGTACGTACTGTCATTACTGGTTTCTCCCTTCTGAAGAACCTTGATGTCATTAATTTTGTGTCTTTGGAAATCAGGACTGTTACTTTGAAAAAATTAGAGTGTTTAAAGCAGGCATCCGCTTGAATACATTAGCATGGAATAATGAAATAGGACGTTTGATTCTATTTTGTTGTTTTCTATGATCTACGTAATGATTCATATGTATAGTTGGGTTGAATTCTCGGGTGCCAAGGAACTCCAGTCACTCTACTCTATC
+
CCCCCGGGGGGGGGGGGGGGEDCFFGAGFFDGEE-CFGGEFGGG@@F?FFFFGGAFGAFGEGGFGGGGGGGGGGGGGAEC9,CFGGG,CCCFFCFF<AFCG,CF@FCFG,C,6,CFFGFGD@EEGG9EGGGAA9??EEFGGDCEGCFGGA<FBAC87CFF,BCGDGC8FG9FCFGGFFFD<8,CFG,CC9;9<9,,>FBED8:3FEGGFGGG;,@BF,DFGCGG,,@>;,,7;FFCC,BFE,=CC,:,5=BCFGG,*::7,,;CEGC/55EGE41;*:)0:6+2>6BB?FFC7>CD6<7++
@M03152:184:000000000-AWYW1:1:2106:3447:18471 1:N:0:TCTACTCTATACCTGT
AAGCTCGTAGTTGAATTTCGGAATGCGGAGGTCAAAGTCCGTCTAAACGGCGTGGCTCGATGTCCGCTTCCTAACTTTGGGTAATGGCCCTCTTCCTTAACGGGTTGGGGTGTCTGTTCCCAATCATTTACTTTGAAAAAATTAGAGTGTTCAAAGCAGGCGTAACCTTGCCATTGAATATTACAGCATGGGCTAATAGAATATGACATCGGTCTTATTTTGTTTGTTTCTAAGGCTTACGTAATGATTAATAGGGATAGTTGGGTGGCATTCTCGGGTGCCAAGTAACTCCAGTCACTCT
+
CC<<CEFFEGEAFGFGGGEFEGGFCAFGGGGGGGGGGGGGGGFGGGDFGGGGGGGGGGGGGGGGGGGCFGFGGGGGGGGFGGGDFGGGGFGGCFGGGFFGGCCGG7FGGG:CFFFGGGFDGGGGGGGGGGGGGDF9BF9EEGFG@EGGGGGGGGGGGFG<<FFGGGFGFFGGGGFACCGCCD9,@F7DD9,D,4>,><3FGGGGBFG?<:FCC@EC9C?FF?,C*?8CCCF7++990*3AE995C++1=9@?@?+A?C<E9CC?5CG**:CF0::D*07:AFF**30026+8+0:9+0:7?
@M03152:184:000000000-AWYW1:1:2106:12939:18604 1:N:0:TCTACTCTATACCTGT
AAGCTCGTAGTTGAATTTCGGACCTGGCTGGGTGGTCTTGCCGCAAGGTAAGCACTGCCTCTGGTCGGGTCTTTCCTTCTGGGGAACCTGTGTGCCCTTAATTGAGTGCGCAGGGGATCCAGGACTTTTACTTTGAAAAAATTAGAGTGTTTAAAGCAGGCTTTCGCTTGAGTACATTAGCATGGAATAATAGAATAGGACTTTGGTTCTATTTTGTTGGTTTCTAGGACCGAAGTAATGATTAATAGGGATAGTTGGGTGGAATTCTCGGGTGCCAAGGAACTCCAGTCACTCTACTCTT
+
CCCCCGGGGGGGGGGGGGGGGGGGGGGGGGGGGGGGGGGGGGGGGGGGG<FGGGGGGGGGGGGGGGGGGGGGGGGGGGGGGFGGGGGGGGGDFFGGGGGGEFGGGGGGGGGGGGGGGGGGGGGGGGGGGGGGGGGGGGGCGFFGGGGGGGGGGGGGGGGGGGGGGGGGGCGGGGGGGGGGGGGGFGGGGGGGGGGGGGGG:FFGGGGGGGGGGGGFFFGCGGF?FGGCGGFGGGEGGGG?EGFGFGGFGFAFCCGCD6*=C*:CEG@90:@DGDDFGFFFFGFGGFGGG?C?C>C7A09++
@M03152:184:000000000-AWYW1:1:2106:20992:18610 1:N:0:TCTACTCTATACCTGT
AAGCTCGTAGTTGAATTTCGGACCTGGTACGGTGGTCCGCCTTCACGGTGTGTACTGCTGGACCGGGTTCTACCTCTTGGTGAGCCGGCATGCCCTTCACTGGGTGTGTCGGGGAACCAAGACTTTTACCTTGAGAAAATTAGAGTGTTCAAAGCAGGCCTACGCCCGAATACATTAGCATGGCATAATAAAATAGGACGTGCGGTTCTATTTTGTTGGTTTCTAGAGTCGCTGTAATGATAATAGGGATAGTTGGGTGGAATTCTCGGGTGCTAAGGAACTCTAGTCACTCTACTCTATT
+
A6CC9EFFGGFCFC9FGG@<@FECCFGDCFC:CD@FF8@FGGG@FF8798FGGFEF@CCFGCFDF:FGFFFEFFG<F9C9FFC<,EFDF@GGCCFGD,5C?FGFG7@=9F:+CCFGG<D<,,BFF9FGG<,E,,DC,,B<FBFGGGFGGGACB,,3B7F>BF@FEG7FB::F:,@DF,,>@=DFFG8FGGFGFFF9::,516C7:C*;C;<FC,;<<<C1:8+5++B93BB=**=;1+4<++=9CCF*A65?:C:<CEGG*+90<CCCCE8<E**:?)***0<*<<FCFFG7CDF++02:+
@M03152:184:000000000-AWYW1:1:2106:9179:18664 1:N:0:TCTACTCTATACCTGT
AAGCTCGTAGTTGAATTTCGGGATCAATTTATTGGTCGTGCTATTGTACGTACTGGCATTATTGATTTCTACCTTCTGACGAACCATGATGTCATTAATTTGGTGTCTTGGGGAATCAGGACTGTTACTTTGAAAAAATTAGAGTGTTTAAAGCAGGCTCACGCTTGAATACATTAGCATGGAATAACGAAATAGGACGTTTGATTCTATTTTGTTGGTTTCTAGGATCGACGTAATGATTAATAGGGATGGTTGGGTGGAATTCTCGGGTGCCAAGGAACTCCAGTCACTCTACTCTATT
+
CCCCCGGCGGGGAE<FDFEFGGDGGGGGGGGGGGGGGGGGGGGGGGGFGGGGGGGGGGFGGGGGFGGGGGGGGGGGGGGGGGCEG<FGFGGGGGGG9FGGGGGGGGGGGGFCEFCGGGGGFGG8EFGGGGGGGECGFGGGGGGGGFFGGGGGG9FFFGGFGGGFFGGGFFFGGFGGFGGGGCFFFGGDG8=CFGD8<<F<3FF=FFGG9FFGG,@FD5CCEGGFD98CFE5ECC5:AC7C:7@F@;FFGGFFGGG**=CCF<CFGG<E<EEGEFDDFFF6=<<>C+<AC=G+<7FC+AFG+
@M03152:184:000000000-AWYW1:1:2106:16658:18723 1:N:0:TCTACTCTATACCTGT
AAGCTCGTAGTTGAATTTCGGGGGCATTCAGGCCAAAGCTCGTCCTTGTGGCGTGGCTGGGTCTGGGCTTCCTACGTTTGGATAGTGGGCAACCATTTCCAATCATTTACTTTGAAAAAATTAGAGTGTTCAAAGCAGGCGTAACCTTGCCATTGAATATTACAGCATGGGATAATAGAATATGACGTTGGTCTTATTTTGTTGGTTTCTAAGGCTGATGTAATGATTAATAGGGATAGTTGGGTGGAATTCTCGGGTGCCAAGGAACTCCAGTCACTCTACTCTATCTCGTATGCCGTCT
+
CCCCCGGGGGGGGGGGGGGGGGGGGGGGGGGGGGGGGGGGGGGGGGGGGGGGGGGGGGGGGGGGGGGGGGGGGGGGGGGGGGGGGGGGCGGGGGGGGGGGGGGGCFGGGGGGGGGGGGGGDGGGGGGGGGGGGGGGGGFGEGGGGGGGGGGGGGCCGGGFGECGGGGGFGGGFGF=FCGGGFFGGCEEGFCFDFFGGGGG9FFGDGGGDFGG97D:E>?B9;;F7=FFF;41BC>:?67FG76CGEDFGGFCG+AFEGDEGGFCF7;CCFGGCF*7CFFGFGGDFFF+986;8CC+<CDEG
@M03152:184:000000000-AWYW1:1:2106:18305:18760 1:N:0:TCTACTCTATACCTGT
AAGCTCGTAGTTGAATTTCGGGATTAATTTATTGGTCGTGCAATAGTACGTACTGGTATTATTGATTCCTACCTTCTGACGAACCATGATGTCATTAATTTGGTGTCATGGGGAATCAGGACTGTTACTTTGAAAAAATTAGAGTGTTTAAAGCAGGCTCACGCTTGAATACATTAGCATGGAATAACGAAATAGGACGTTTGATTCTATTTTGTTGGTTTCTAGGATCGACGTAATGATTAATAGGGATAGTTGGGTGGAATTCTCGGGTGCCAAGGAACTCCAGTCACGCTACTCTATT
+
CCCCBCFGCFGGGGFGGGGGGGGGGFGGGGGGGGGGGGGGGGGGGFFFGG@CFGGGGGGGFFGFFGGFFFGGGGGGGCFFGGGGGGGFGGGG,EGGFCFGGGGFGGEAFEFGGGGGGGGGGFGGGGGFGG9EGGGGGGGGGFF9FGGGGGGFGGGGGGGGFGGGGGGDFFFGGFGGGF9FGGFFFGGCEGD@FEA>AFEGEFE,=CDC9CBFGFGGGGGGG9@E7ECCDE88CB>DFFGGDCFGGG?F,:;CC@CC8=CGGFBFCG@C**/>*;@6*88:7:<4CFCCE7***93?<CC++
@M03152:184:000000000-AWYW1:1:2106:10662:18833 1:N:0:TCTACTCTATACCTGT
AAGCTCGTAGTTGAATTTCGGACTCGGTTGGATGGTCTGCCTTTGGGTATGTACTGTCCTGACCGGGTCTCACCTTCTGGTGAGCTGTCGTGTTGTTTACTCAGTGCGGCAGGGAACCAGGACTTTTACTTTGAAAAAATTAGAGTGTTTAAAGCAGGCATTCGCTTGAATACATTAGCATGGAAGAATAAAATAGGACTTTGGTTCTATTTTGTTGGTTTCTAGGACCGAAGTAATGATTAATAGGGATAGTTGGGTGTAATTCTCGGTTGCCAAGGAACTCCAGTCACTCTACTCTATC
+
CCBCCGGGGGGGGGGGGGGGGGGGGGGGGGGFGGGGGGGGGGGGGFGGGGGGGGGGGGGGGGGGGGEGGGGGGGGGGGGGGGGGFGGGGGGGGGGGGGGGGGGGGF9FFGGGGG7EFFGG7FFFDECFGGGGGFGGGGGGGGGFGGGGGGGB<<FDFGGFDGFGGGGGEBFGGGGFC,@>DFFGGFGGEGFG=CDC7>CGGFFCFCFGDGG,;@D<2:EGGGGF79:B5C*=EGFFFGFFCFFGGGF*77;FEGFF*/=*?BEG9FF5C*;>FFG4=)577EFCC6<:+*++<*:<<<:+3
@M03152:184:000000000-AWYW1:1:2106:24238:18835 1:N:0:TCTACTCTATACCTGT
AAGCTCGTAGTTGAATTTCGGGTCTGGCTGACCGGTCCGCCTCACCGCGTACACTGGTTCGGCCGGATCTTTCCTTCTGGCTAACCTCATGCCCTTTCCTGGGTGTGCTGGGGAACCAGGACTTTTACTTTGAAAAAATTAGAGTGTTCAAAGCAGGCATATGCTCGAATCCATTAGCATGGAATAATAGAATAGGACGTGCGGTTCTATTTTGTTGGTTTCTAGGACCGCCGTAAGGATTAATAGGGATAGTTGGGTGGCATTCTCGGGTGCAAAGGAACTCCAGTAACTCGACTCTATC
+
CCCC<FEEFGFGGAEFGGGGDGGGGFGGGGGGGFEGEE@FFGGGGGGGCFGGDGGG,FEGGEG@FGGGGGGGGGGF9EFE<FE8FF9C8C,CEF@FG,C,?F@A4+BEDGGC:BFGGGGGEBFGGFGGG9A5FA?AFEFF<FFFFDFGCFE,>FC<<7@D8B=,:@C7<F+3>FFFEFF,33@>D:3E;,>>C=,,<,>CFC7<FD7?;FGGF,64B5=B6+2B++5>5BE*8:C**0+000<C77C6*:)+0<+<*:85**3:7CFCG585E*02<)8:*<CF+++0+1:+**1/:9:++
@M03152:184:000000000-AWYW1:1:2106:4958:18848 1:N:0:TCTACTCTATACCTGT
AAGCTCGTAGTTGAATTTCGGACGTGTGCTGCCCGGTCCGCCGCAAGGCGTGCACTGGGCTTTGCTCGTCTTCCTTCTGAAGACCGCGGGTGCCCTTCACTGGGTACCCACGGGGTTCAGGACTTTTACTTTGAAAAAATTAGAGTGTTTAAAGCAGGCCGTTGCTTGAATACATTAGCATGGAATAATAAAATAGGACTTTGGTTCTATTTTGTTGGTTTCTAGGACCGTAGTAATGGTTAATAGGGATAGTTGGGTGGAATTCTCGGGTGCCAAGGAACTCCAGTCACTCTACTCTATC
+
CCCCCGGCFGGGGDGGGGGGGGGEGGGGFGGGGGCGFGEEFGGGGGE?EFGGGGGGGGGGGGGGGFG@FEGGGGGGGGGFGGGFGEGGDEFEGGFGGGGFGGG8F?FFG9F@FD>:FFGGCFGGGGGGFGGGGGGGFCFGGGGFGGGGGGGDGFGGEFGFGGGGCFGGGGGGGGGGG9FCCF>@BFGFFG?C,@9BFCAC<9?CGGGG?FFG9,:CC58CF;;99C6<CC*22;9CE?9CC7<9:@+:E=<<FFG+8CE559ECCC?**:F3C<D*:)8*:C9*<+<A96::C>7A+C*02
@M03152:184:000000000-AWYW1:1:2106:13257:18859 1:N:0:TCTACTCTATACCTGT
AAGCTCGTAGTTGAATTTCGGGCCTGGCCGGGCGGTCTGCCTAACGGCACGTACTGTCTGGGCGGGCCTTACCTCTTGGTGAGCCGGCGTGCCCTTTGTTGGTGTGCGTCGGGGAACCAGGACCTTTACCTTGAGAAAATTAGAGTGTTCAAAGCGGGCCTATGCCTGAATACATTAGCATGGAATAATAAAATAGGACGCGCGGTTCTATTTTGTTGGTTTCTAGAGTCGCCGTAATGATTAATAGGGATAGTTGGGTGGAATTCTCGGGTGCCAAGGAACTCCAGTCACTCTACTCTAT
+
CCCCCGGGGGGGGGGGGGGGGGGGGGGGGGGGGGGGGGGGGGGGGGGGGGGGFGGGGGGGGGGGGGGGGGGGGGGGGGGGGGGGGGGGGGGGGGGGGGGGGGGGGGGGGGGGGGGGGGGGGGGGGGGGGGGGGGGGGFGGGGGGGGGGGGGGGGGGGGGGGGGGGGGGFGGGGGGGGGGGGGGGCFGGCGGGGGGG6FGGGGEGGEGGGGGGGGCGGGGGGFGGGEEGGGCGC?EEEFC+?FGGGFGGF6>7CEDCD=EE5F9CG7CFCE575CFGGF36*;FFGCFGGFECFFDC++2+0
@M03152:184:000000000-AWYW1:1:2106:7698:18995 1:N:0:TCTACTCTATACCTGT
AAGCTCGTAGTTGAATTTCGGGATCAATTTATTGGTCGTGCTATTGTACGTACTGGTATTATTGATTTCTACCTTCTGACGAACCATAATGTCATTAATTTGGTGTCTTGGGGAATCAGGACTGTTACTTTGAAAAAATTAGAGTGTTTAAAGCAGGCTCACGCTTGAATACATTAGCATGGAATAACGAAATAGGACGTTTGATTCTATTTTGTTGTTTTCTAGGATCGACGTAATGATTAATAGGGATAGTTGGGTGGAATTCTTGGGTGCCCAGGAACTCCAGTCACTCTACTCTATC
+
CCCCCEFGFDFGGGGGFGGFGGGGGFGGGGGGGFGGGGGGGGGGFGGGGGFGFGGGGGGGGGGCFDGGFGGGGGGGGGGGGGCFE8FGGGFEFFGGFAGFGFGGGGGEGG,CEFGGCDFGGG?FGGGFGGFFFAD<=>=DGGGGGGFC?ECEG9AFF7?==FGDFGGGFE?9FCDFGFDGGFFGGGDGGEEGDFCDC>FFGFGGGGGG;9FFFCFGG,,DCFFF7EGDFEGG5*1:;@C,2,=CFGDG,=)<4,,5:EEEB9BF4<21>AACAD*;C35=7+<*<<9CF60AFFGGFGFF+
@M03152:184:000000000-AWYW1:1:2106:18205:19037 1:N:0:TCTACTCTATACCTGT
AAGCTCGTAGTTGAATTTCGGACTCGGTTGGATGGTCTGCCTTTGGGTATGTACTGTCCTGACCGGGTCTCACCTTCTGGTGAGCTGTCGTGTTGTTTACTCAGTGCGGCAGGGAACCAGGACTTTTACTTTGAAAAAATTAGAGTGTTTAAAGCAGGCATTCGCTTGAATACATTAGCATGGAATAATAAAATAGGACTTTGGTTCTATTTTGTTGGTTTCTAGGACCGAAGTAATGATTAATAGTGATAGTTGGGTGGAATTCTCGGGTGCCAAGGAACTCCAGTCACTCTACTCTCTC
+
CCCCCFFFEGGGGEFGCGGGGGGGGGGGDGGGGGGGGGGGGGGGGGGGGGGGGGGGGGGGGGGGDGGGGGGGGGGGGGGGGGGGGGGGGG@FGGGGGGGGGGGFGFGGGGGGGGFGGGGG@CFGFGGGGGGGGGGGGGGGGCFGGGGGGGGGGGFEGFDFGGFGGCGFGGFFAFFGG97FCF7,FFGFFGGGGGGGG9D:FAF,6F9>9FCFGGGE8>EGGGGGCGFGGGGECFGGGGGGFGGFCF+=<F6<F998ECEGDBFGCFFEC=FDEGG4E))6*<<C?89CFFGGFGFGFD*++
@M03152:184:000000000-AWYW1:1:2106:9606:19073 1:N:0:TCTACTCTATACCTGT
AAGCTCGTAGTTGAATTTCGGGATCAATGAGTTGGTCGTGCCCTTGGTATGAACTGGCTTTATTGGTTCTCACCTTCTAATGAACCATAATGTCATTCATTTGATGTTTTGGGGAATTAGGACTGTTACCTTGAAAAAATTAGAGTGTTTAAAGCAGGCTCACGCTTGAATACATTAGCATGGAATAATGAAATAGGACATCGCATTCTATTTTGTTGGTTTCTAGGATCGATGTAATGATTAATAGGGATAGTTGGGTGGAATTCTCGGGTGCCAAGGAACTCCAGTCACTCTACTCTAT
+
CCCCCGGFGGGGGGGGGGGGGGGGGGGGGGGGGGGGGGGGGGGGGGGGGGGGGGGGGFGGGGGGGGGGGGGGGGGGGGGGGGGGGGGGGGGGGGGGGGGGGGGDGFGGGGGGGGGGGGGGGGGGGGGGGGGGGGGGGFGFGGGGF<FFGFGFGDFFGGGGFFGGGGGGFGGGGCGGGGGCAAFGFDFGGGFGGGGGGGGFFGDDCGGFFGGGGGGGGGGGGFGGGGGFGGGGGGGGGGGGGGGGEEFFFFFGFGGGDEGDD59BF,BC558DEGGGFAAGFGGFGGC29;CFFFFFGDGF9
@M03152:184:000000000-AWYW1:1:2106:12502:19318 1:N:0:TCTACTCTATACCTGT
AAGCTCGTAGTTGAATTTCGGGACCAATTTGTTGGTCGTGCCTCGGTACGTACTGGTATTATTGGTTTCTCCCTTCTGAAGAACCTTGATGTCATTAATTTGGTGTCTTGGGGAATCAGGACTGTTGCTTTGAAAAAATTAGAGTGTTTAAAGCAGGCATACGCTTGAATACATTAGCATGGAATAATGAAATAGGACGTTTGATTCTATTTTGTTGGTTTCTAGGATCGACGTAATGATTAATCGGGATAGTTGGGTGGAATTTTAGGGTGCCAAGGAACTCCAGTCACTCTATTCTATC
+
C@CCCGGGGGGDGGGFGGGGGGGGGFGGGGGFGGGGFGGGGFGGGGGFGFFGCFGGGGGGEGGGGGGFGGGGFFGGGGG9FGGD@FFFDGGGGGGGGC<EGGGGGGGCFCGGGCFGGDCF8FFGGFFGGGG9<FEFCEFEEFFGFG,E8FGGGGGGEEGGGFGD@+6DBFCFFFFC98FFGGA@C<FGGE;>CEF,@<:@<,C=FFG9ECCFFGGDGGGF,3ED,@:C,85=*4>,7:C?EDG<+=C5*=661,=C*1:E5+2++<42053*;5CCG3;*02<6<22<C/03+**3<97<+
@M03152:184:000000000-AWYW1:1:2106:13054:19498 1:N:0:TCTACTCTATACCTGT
AAGCTCGTAGTTGAATTTCGGGATTGACACATCGGTCGTGCCTTAAGGGGTATGAACTGGTGTAGTCAATTTCTCACCTTCTGGAGAACCGCGATGCCCTTAATTGGGTGTCGCGGGGAACCAGGACCTTTACTTTGAAAAAATTAGAGTGTTTAAAGCAGGCATTTTGCTTGAATACATTAGCATGGAATAATAATATAGGACGGCATGATTCTATTTTGTTGGTTTCTAGGATCACCGTAATGATAAATAGGGATAGTTGGGTGGAATTCTCGGGTGCCAAGGAACTCCAGTCACTTTA
+
CCCCCGGGGGGGGGGGGGGFGGFEGGGGGGGGGGGEGGGGGGGGGGGGGGGGGGGGGGGGGFGGGGGGGGGGFGGGGFGGGGGGGGGGGGGGGG7FGEGGGGGGGGGGGGEGGGGGGCFGGGGGGGGFGGGGGG9FG9BBF<=DAFGGGCGGGGGGGGGGGGDCFFGGGFEGFGFGEFCFFGCCGG9DCFGGAFGGDF9<<<B3FEBCCFCCFCFDFGGFFGGC5;59+29+><+3*2*:5:5=:+<+3+*3<C***:+<+3<*/:*/0<+*<2**:7)ACFF*;*:*<*<<+:6:+<:?:
@M03152:184:000000000-AWYW1:1:2106:23892:19552 1:N:0:TCTACTCTATACCTGT
AAGCCCGTAGTTGAATTTCGGGATCGATGGGTCGGTCATGCCCTCGGTATGTACTGGTCTCATCGGTTCTCACCTTCTAAGGAACCATGATGTCATTCGGTTGATGTTGTGGGGAATCAGGACTGTTACCTTGAAAAAATTAGAGTGTTTAAAGCAGGCCAACGCTTGAATACATTAGCATGGAATAATGAAATAGGACATCCGATTCTATTTTGTTGGTTTCTCGGATCGATGTCATGATTTATAGGGATAGTTGTGTGGAATTATCGGGGTCCAAGGAACTCTAGTCACTCTACTCTAT
+
CCCC9FF@7CFGGEDGG<FEEG:FGGFCFGDFFG:F;CFGGGAFFE7CFFGGCECF8FGC<FFGGGGGGCF,CFCF?FD,CEA@F<=A9CFGAFFDGGGGGEG8E<C,F<FDGGEGG=FAC,+BB9EFG9??FFFDAF=8,?<C?,:,C=F<C,,AFCC>FE+FEC@7==DGAFCFFAF9,@,;CC4@;DD=,@BDEGGG=9F:*>:;D@=@D2@C@BC::D;2,1>:*:*/:=21,=<C,>,4+3<FE6)0>++5114CC?C9++519*5)11*099):76?7++2A<*30<>F7+0C7+
@M03152:184:000000000-AWYW1:1:2106:15483:19581 1:N:0:TCTACTCTATACCTGT
AAGCTCGTAGTTGAATTTCGGGCCTGGCTGGGTGGTCTTGCCGCAAGGTAAGCACTGCTCTGGTCGGGTCTTTCCTTCTGGGGAGCCAATGTGCTCTTAATTGAGTGCGTTGGGGATCCAGGACTTTTACTTTGAAAAAATTAGAGTGTTTAAAGCAGGCTTACGCTTGAATACATTAGCATGGAATAATAGAATAGGACTTTGGTTCTATTTTGTTGGTTTCTAGGACCGAAGTAATGATTAATAGGGATAGTTGGGTGGAATTCTCGGGTGCCAAGGAACTCCAGTCACTCTACTCTAT
+
CCCCCGGGGGGGGGGGGGGGGGGGGGGGGGGGGGGGGGGGGGGGGGGGGCFGGGGGGGGGFGGGFGGGGGGGGGGGGGFGGGGGGGGGGGGGGGFFGGGGGFGFGGGGGGGGGGGGGGFGGGGGGGGGGFFGGFGGFGFGGDGGGGGGFGFFFGGGGGGGGGGGGGGGF?FGGGGGGFGGFGFFGGGGGGGGFDGGF7CFFGGCFGGGF;@FFGGGGGDCCF9CCCFCFFGGGECCCEGFFFF7+>C6=6A0>FFFG5*=CC9?C9F+9*:C8DFDE)5:FCFGGGFGGB<9+**+2C><+
@M03152:184:000000000-AWYW1:1:2106:11471:19698 1:N:0:TCTACTCTATACCTGT
AAGCTCGTAGTTGAATTTCGGGATCAGTACGCTGGTCGTACCTTCGGTATGCACTGGTGTCACTGGTTCCTCCCTTCTGACGAACCGTCATGCCATTCACTTGGTGTGGCGGGAAATCAGGACTGTTACTTTGAAAAAATTAGAGTGTTTAAAGCAGGCTCACGCTTGAATACATTAGCATGGAATAATGAAATAGGACGTTGATCTTATTTTGTTGGTTTCTAGGATTGACGTAATGATTAATAGGGATAGTTGGGTGGAATTCTCGGGTGCCAAGGAACTCCAGTCACTCTACTCTACC
+
CCCCCGGGGGGGGGGGGGGGGGGGGGGFGGGGGG@FGGGGGGGFFGDGGGGGGGGGCGFGGGGGGGGGGFGGGGGGGGGGGGGGEGGGGFFGGGGGFGEEEAFCGGGGGFEEGFFGGGGGC=CFGGFAFFDGGFGGGGGGFF<FFGGGGGFGG<EFGGGGDFC7F@E@73@FAFFCFCCDC:DFGGGGGGGG9DGFGG7C*DFFBCFGDFGGGGEC8FEGG;;2C,:EF6:ACGGGFGGE?@FCFG6C674+<C+3:CEGGF9@9?@53=;CCCFDGF4C*3<4CCFCF7:+<CCEF?*++
@M03152:184:000000000-AWYW1:1:2106:16223:19714 1:N:0:TCTACTCTATACCTGT
AAGCTCGTAGTTGAATTTCGGCCCTGGCTGGGCGGTATTGCCGCAAGGTAACCACTGCTCTGGTCGGGGCTTCCCTTCTGGGGAACCTGCGTGCTCTTAATTGAGTGCGCAGGGGATCCAGGACTTTTACTTTGAAAAAATTAGAGTGTTTAAAGCAGGCCTACGCTTGAATACATTAGCATGGAATAATAGAATAGGACTTTGGTTCTATTTTGTTGGTTTCTAGGACCGAAGTAATGATTAATAGGGATAGTTGGGTGGAATTCTCGGGTGCCAAGGAACTCCAGTCACTCTACTCTAT
+
CCCCCGGGGGGGGGGGGGGGGGGGGFFGGGGGGGGGGGFFGFGGGGGGGGGFGFGGFGFCFGGFGGGGGGGGGGGGGGGGGGGGD7FGBFEBFGGGFGDFGGGEFGGGFE7FFGGDGGGGGGGGGFGGGGFEFFFEFC<FFGGFFFGGGGGGGFGCG8FFFFGGGGGGGGGGDGGGFFF:FGGG7CECFGD?AEFGGGGGFFFFGGGGB3@FFCEFFGFGFF9FGD+?<1BEEGF7+A9?C:FGFD?+2?FG6@:9C*/1*:<AC:EFC=CCCD4:<5>CGC?F+C8C6@FGFFG9F7F:9
@M03152:184:000000000-AWYW1:1:2106:18520:19724 1:N:0:TCTACTCTATACCTGT
AAGCTCGTAGTTGAATTTCGGGCCTGGCTGACCGGTCCGCCTCACCGCGTGCACTGGTCCGGCCGGGTCTTTCCTTCTGGCAAACCTCATGCCCTTCACTGGGTGTGTTGGGGAACCAGGACTTTTACTTTGAAAAAATTAGAGTGTTCAAAGCAGGCATATGCTCGAATACATTAGCATGGAATAATAGAATAGGACGTGCGGTTCTATTTTGTTGGTTTCTAGGACCGCCGTAATGATTAATAGGGATAGTTGGGTGGAATTTTCGGGTGCCAAGGAACTCCAGTCACTCTACTCTATC
+
CCCCCGGGGGGGGGGGGGGGGGGGGGGGGGGGGGGGGGGGGGGGGGGGGGGGGGGGGGGGGGGGGGGGGGGGGGGGGGGGGGFGGGGGGGGGGGGGGGGGGGGGGGGGGGGGGGGGGGGGGGGGGGFGGGGGAFFDFGGFGGGGFGGGGGGGGGGGGGGGDGGGGGGGGGGGGGGGCEGGGFFFGGGFFFGCFGGFDG>FGGGGGGGGGFFGG9C<BEEFGGGGDFG?=CGECGGGGGGG7:7:>+<CFGF?FFGFCE8EF+<++232C5FDE*?FGFFGFC7<F?C+09F7<*2:+3*++
@M03152:184:000000000-AWYW1:1:2106:14743:19810 1:N:0:TCTACTCTATACCTGT
AAGCTCGTAGTTGAATTTCGGACACAGCCGAGCGGTCCGCCCTCGGGTGAGCACGGCTTGGCTGGGTCTTTCCCTCTGGGAACCAGCGTGCTCTTAATTGAGTGCGTTTGGGGATCCAGAACTTTTACTTTGAAAAAATTAGAGTGTTTAAAGCAGGCTTACGCTTGAATACATTAGCATGGAATAATAGAATAGGACTTTGGTTCTATTTTGTTGGTTTCTAGGACCGAAGTAATGATTAATAGGGATAGTTGGGTGGAATTCTCGGGTGCCAAGGAACTCCAGTCACTCTACTCTATCT
+
CCCCCGGGGGGGGGGGGGGGGGGGGGGGGFGGGGGGGGGGGGGGGGGGGGGGGGGGGGGGEGGGGGGGGGGGFGFGGGGGGGGGGGGGGGGGGGGGGGGGGGGGGGGGGGGGGGGGGGGGGGGGGGGGGGGFGGGGGGGGGGGGGGGGGGGGFGGGFGGGFGGGGGFGGFGFGFGFGGDGGGDGFCEGGGGGGFDC9DFGDBFGGGGGGGGGDGGF7EFGGGD998CFGGGGGF?F7CFFGGFGGGF?CF?EG+ACEG*8@FF+<?87CEEDFGF*A47:?:<7+AFC?8:@22*0<+200
@M03152:184:000000000-AWYW1:1:2106:9048:19847 1:N:0:TCTACTCTATACCTGT
AAGCTCGTAGTTGAATTTCGGGTCTGGCTGACCGGTCCGCCTCACCGCGTGCACTGGTTCGGCCGGATCTTTCCTTCTGGCTAACCTCATGCCCTTTACTGGGTGTGCTGGGGAACCAGGACTTTTACTTTGAAAAAATTAGAGTGTTCAAAGCAGGCATATGCTCGAATACATTAGCATGGAATAATAGAATAGGACGTGCGGTTCTATTTTGTTGGTTTCTAGGACCGCCGTAATGATTAATAGGTATAGTTGGGTGGAATTCTCGGGTGCCAAGGAACTCCAGTCACTCTACTCTATT
+
CCCCCGGGGFGGGGGGGGGGGGGGGGGGGGGGGGGGGGGGGGGGGFGGGGGGGGGGGGGGGDGGGDEEGGGGGGGGGGGGGGGGGGGG=EDGFGGGGGGGGGGGGGGGGGGGC7FGGFGDCFGGGGAFGGFFG9<DCEGGGFFDGFFGGGGGGGDFGGGGFFEC@FF+<DGGGGGGGGGC=FCFGGGGGCCFGGC?EGC@CGGGGGGFCGGGF9CFGGGGGGGG9BFGGGEECEBCCCGGGGGD7FF+2<7+<79+*:C:869C9?EC3=@<89*075:**+<96<<FG?C+C77C<F7C+
@M03152:184:000000000-AWYW1:1:2106:25633:19982 1:N:0:TCTACTCTATACCTGT
AAGCTCGTAGTTGAATTTCGGACCTGGCTGGGCGGTCTTGCCGAAAGGTAAGCACTGCTCTGGTCGGGTCTTTCCTTCTGGGGAACCTGCGTGCTCTTAATTGAGTGCGCAGGGGATCCAGGACTTTTACTTTGAAAAAATTAGAGTGTTTAAAGCAGGCCTACGCTTGAATACATTAGCATGGAATAATAGAATAGGACTTTGGTTCTATTTTGTTGGTTTCTAGGACCGAAGTAATGATTAATAGGGATAGTTGGGTGGAATTCTCGGGTGCCAAGTAACTCCAGTCACTCTAATCTAT
+
CCCCCGGGGFFGGGGGGGGC@EGGDFGGGCEGGEGGEFGGGFFGGGGGGFEFEGGFEECFGGGGGCGGGEGGGGGGGFFFD8EF@GGGGCF:7F<FA?<@?FEGGG9FDG>FDGEECFFGC8@FDFCFDFFGFGCFFGFCFG<FGGGGGGFDF,>9<BFCGGGGDGGG@EFFF9AD=9FGFF,DF<;2DC9DCFG?<>DCEF9C7FCCB927@FCCC,=EEG9BC9+B<B:8EEFGC?91++1<7<:67*7?ECCEF5C85C+<FEFC<5C5:*CC<577EF778++20*+3A>*+<::C+
@M03152:184:000000000-AWYW1:1:2106:12810:20017 1:N:0:TCTACTCTATACCTGT
AAGCTCGTAGTTGAATTTCGGGTCCGGCTGAGTGGTCTTGCCAATGGTAAGTACTGCTCTGGTCGGATCTTTCTTTCTGGGGAACCAACGTGCTCTTAATTGAGTGCGCTGGGGATCCAGGACTTTTACTTTGAAAAAATTAGAGTGTTTAAAGCAGGCCTACGCTTGAATACGTTAGCATGGAATAATAGAATAGGACTTTGGTTCTATTTTGTTGGTTTCTAGGACCGAGGTAATGATTAATAGGGATAGTTGGGTGGAATTCTCGGGTGCCAAGGAACTCCAGTCACTCTACTCTATT
+
CCCCCGGGGGGGGGFGGGGGGGGGGGGGGGGGGGGGGGGGGGGGGGGGGFGGGGGGGGGGGGGGGGGGGGGGGGGGGGGGGGGGGGGGGGGGGGGGGGGGGGGGGGGGGG>FGGGGGGGGGGGGGGGGGGGGGGGGGGDGGGGGGGGGGGGFGGGGGGGGGGGGGGGGFGGGGGGGGEGGGFGGGGGGGGGFFGGGGGFFFGGGGCFFGGGGGGGGGFGGGGFG?FFFGGGDEGDGGGC9CCEFGGGF6>FCGGG6=EG@>9C?@FD=3>EGD4CFG:@G6@C4C6<9<6ECEDGGCEC<+
@M03152:184:000000000-AWYW1:1:2106:13230:20039 1:N:0:TCTACTCTATACCTGT
AAGCTCGTAGTTGAATTTCGGGGGCATTCAGGCCAACGCTCGTCCTTGTGGCGTGGCTGGGTCTGGGCTTCCTACGTTTGGATAGTGGGCAACCGCTTCCAATCATTTACTTTGAAAAAATTAGAGTGTTCAAAGCAGGCGTAACCTTGCCATTGAATATTACAGCATGGGATAATAGAATATGACGTTGGTCTTATTTTGTTGTTTTCTAAGGCTGAGGTAATGATTAATATGGATAGTTTGGTGGAATTCTCGGGTGCCAAGGAACTCCAGTAACTCTACTCTTACTCGTATTCCGTCT
+
CCCCCGGGGGFGGFFGFGFEFGGCEGGGGGGGFGGGCG7@BFGGGGGGGGEGCGGDGGGCEGGFEFEFGGCGFEGGGGGGGFDFGFGGGGFGGFFGGGGGFGGGGGGGFFCFG9AAEEGGDECGGGFFFGGGGGFGG8DGEGGGGAFGCGGGGG,:8@=FFCCF9CFDA,3DFGCFAFFEGGGFFF@EGFEGFFGCG9@D,>:7,2<<<=F,@,?:,,,1>CFGEF+B<+<++?EFF++=++4:9*:=+0;9C?CCE*2;C?@E56;C0++28:*2069<C++2<++++/*2*2*<E+*:5
@M03152:184:000000000-AWYW1:1:2106:19470:20061 1:N:0:TCTACTCTATACCTGT
AAGCTCGTAGTTGAATTTCGGGATCAGTATGTTGGTCGTGCTTCGGTACGTACTGTCATTACTGGTTTCTCCCTTCCGAAGAACCCTGATGTCATTAATTTGGTGTCTTGGGGAATCAGGACTGTTACTTTGAAAAAATTAGAGTGTTTAAAGCAGGCATACGCTTGAATACATTAGCATGGAATAATGAAATAGTACGTTTGATTCTATTTTGTTGGTTTCTAGGATCGACGTAATGATTAATAGGGATAGTTGGGTGGAATTATCGGGTGCCAAGGAACTCCAGTCACTATACTCTATC
+
BCCC@D@@C@GG9FFGGFGGGGGGF,CC<FEGGFF6C:FCCGGC@BFGGGGGGGGGGGFGFFAC8FEGGGC<<FEFGGEFFGCCF,CE<FCCC9?FECEFFG?F@FEGGGGGG>:FFF<F8FGGGGGGEGGDGGGGGGGGFGDGGGGGDEF<?A8E7FGG@@FGGDFDGF<FFEDA?FGGD>FEGEFGCFGFGFD3,93,DC@,,@FCCFGF;FGGGGE5@FFFDGFGD5B>>B::?FGGGFGGGGFF,:6C,>98=EEEC9BC+=?*5C;1?F>4*>AF6FE<FF9+08C+27:9+<:++
@M03152:184:000000000-AWYW1:1:2106:9896:20072 1:N:0:TCTACTCTATACCTGT
AAGCTCGTAGTTGAATTTCGGGGGCATTCAGGCCAAAGCTCGTCCTTGTGGCGTGGCTGGGTCTGGGCTTCCTACGTTTGGATAGTGGGCAACCGCTTCCAATCATTTACTTTGAAAAAATTAGAGTGTTCAAAGCAGGCGTAACCTTGCCATTTAATATTACAGCATGGGATAATAGAATATGACGTTGGTGTTATTTTGTTGGTTTCTATGGCTGTTGTAATGATTAATAGGGATAGTTGGGTGGAATTCTCGGGTGCCACGGAATTCCAGTTACTCTACTCTATCTCGTTTTCCGTCT
+
BBBC9FC@;F@CD96EEFEGGGDF7FGGCFGD@FEGAFEF@FGCBEFDECFE:FD:F,8C@FC@CFD,CF,66,<6FGEEG<?,E,FFECEFFF:7FCE,:<FD@CGGFGCGG,5C9:EF<,?<9FEEFGGGG,FB<FE@@C6BCDFGGGGAFG,73@FFD9@FGGG,:3>F><=DF,E,B3@@CF*C*3D>*6>,7FCC9FD,,CF8BCF,2,=CC,?<EC2B,55B;+5@F+*8CC?E+97ECE5*+0;+A1AC****;E<*:*/*9<:0:0**+10C2<<C9+++0*:E*91<+*2*:
@M03152:184:000000000-AWYW1:1:2106:25145:20151 1:N:0:TCTACTCTATACCTGT
AAGCTCGTAGTTGAATTTCGGGTCTGGCTGACCGGTCCGCCTCACCGCGTGCACTGGTTCGGCCGGATCTTTCCTTCTGGCTAACCTCATGCCCTTTACTGGGTGTGCTGGGGAACCAGGACTTTTACTTTGAAAAGATTAGAGTGTTCAAAGCAGGCATATGCTCGAATACATTAGCATGGAATAATAGAATAGGACGTGCGGTTCTATTTTGTTGGTTTCTAGGACCGCCGTAATGATTAATAGGGATAGGTGGGTGGAATTCTCGGGTGCCAAGGAACTCCAGTAACTCTACTCTATT
+
CBCCBFGGGGGGGGFGGGGGGGDGGGGGGGGGGGGGGGGGGDGGGFGGGGGGGGGGGGFGGGGGGGGGGGGGGGGGGGGGGGGGGGGGGGGGGGFGCGGAFGGGGFFGFDGGGEGGGGGGGGGGGGGGDGFGGGGGGFC9FFFGF<FEFGGGGGGGGGGGGGGFFFF7FGGGG@DDFFGA9DGCGFGGGGCFGGFGGGGGGFFFC7FECGEF9@:CFGC>FGFFGCFFBE5EE:CCFGG7+C?7CGGGDC;F+<CFEGG5@<FCEE7/95@D85:67F4FG8<C0+<0:=99EC?FFFC<+
@M03152:184:000000000-AWYW1:1:2106:18716:20238 1:N:0:TCTACTCTATACCTGT
AAGCTCGTAGTTGAATTTCGGGCCTGGCTGGGTGGTCTTGCCGCAAGGTAAGCACTGCTCTGGTCGGGTCTTTCCTTCTGGGGAGCCAACGTGCTCTTAATTGAGTGCGCTGGGGATCCAGGACTTTTACTTTGAAAAAATTAGAGTGTTTAAAGCAGGCTTACGCTTGAATACATTAGCATGGAATAATAGAATAGGACTTTGGTTCTATTTTGTTGGTTTCTAGGACCGGAGTACTGATTAATAGGGATAGTTGGGTGGAATTCTCGGGTGCCAAGGAACTCCAGTCACTCTACTCTAT
+
CCCCCGGFGGGGGEFCFGGGGGGGGGGGGGGGGGGGGGGGGGGGGGGGGAFGGGGGDGGGGGGGGGGGGGGGGGGGGGGGGGGGGGGGGGGCFGGGGGGGGGGFGGGGGGGGDGGGGGFGGGGGGGGGGGGGGGGDFGCEGFFDGGGFFGGGGGGFFFGGDFGGGGGGGGFCFGGGFGCGGGGG@CGGFGGGEGGGG?FF,7FCFG@DFEGGGGEGFG5C5F@E,BC:FFD=CCGF++=991<A7EGG=*)=CFGGG518C5@??+<?DC8<ECG>?F:C**+:E++<?FGG@:CCCFF?9
@M03152:184:000000000-AWYW1:1:2106:19421:20364 1:N:0:TCTACTCTATACCTGT
AAGCTCGTAGTTGAATTTCGGGCCAGGCTGGTCGGTCCCCTAACGGTGCGTACTGATCGGCCTGCCCTTTCTTCTGGCTATCTAGTCTGCCTTTCATCGGGTGGGCTAGAGAACCAGGACTTTTACTGTGAAAAAATTAGAGTGTTCAAAGCAGGCCTACGCTTGAATACATTAGCATGGAATAATAAAATAGGATCTTGGTTCTATTTTGTTGGTTTCTAGGACCAAAGTAATGATTAATAGGGATAGTTGGGTGGAATTCTCGGGTGCCAAGGAACTCCAGTCACTCTACTCTATCTCT
+
CCCCCFGFGGGGGGGGGGGGGGGGGGGGGGGGGGGGGGGGGGGGGGGGGGGGGGFGGGGGGGGGGGGGGGGGGGGGGGGGGGGDFFGGGGGGFGGGGGGGGGGGGGGGGFGGGGGGFGGGGGGGGGFGFGDGGGGGGGGGGGGGGGGGGCFCFFGDGGFGGGGGGGGGGCEGGGFA<FGGGFGGFGGGGGGGGGCCFGGGGGFFGEGGGGDGGGFEFG9>@FFFGGGGGGGGGGGCFDCFGGGFDFF6EGFGGDGG5:5BF+B9C57CC:EDC4CCGFF?CG?FFGFGGFGFGGFG9+:E+
@M03152:184:000000000-AWYW1:1:2106:19087:20419 1:N:0:TCTACTCTATACCTGT
AAGCTCGTAGTTGAATTTCGGGCCTGGCTGGGTGGTCTTGCCGCAAGGTAAGCACTGCTCTGGTCGGGTCTTTCCTTCTGGGGAGCCAACGTGCTCTTAATTGAGTGCGCTGGGGATCCAGGACTTTTACTTTGAAAAAATTAGAGTGTTTAAAGCAGGCTTACGCTTGAATACATTAGCATGGAATAATAGAATAGGACTTTGGTTCTATTTTGTTGGTTTCTAGGACCGAAGTAATGATTAATAGGGATAGTTGGGTGGAATTCTCGGGTGCCAAGGAACTCCAGTCACTCTACTCTAT
+
CCCCCGGFFGFGGFCFCGFGCGDGGGGGGGGGG@FFGFGFFGGGGGEFFGGGFGGFGGGGGGFGGGGCFGGAEFGGGGCFFGDFFGFFFGGEGFGFEGFGGGFFGGGGGGGGCE:FGFGGG@FFG9FGGGCDGFCFFG8C=D<FAFFGGGGDGGGGDD?@GGGGGEEEGGFGGGGCFDE:CFGGFGGFGGFGGFGGFGFFCGEEEFCDF;FGCGGGGCFGF8<C9EBCCGGG8>*;E7+++>CCGGFGGCF6CF79878;8CCF600<<F*9EGFCC>7=CG6CFFGF?BEG7*:C?6:79
@M03152:184:000000000-AWYW1:1:2106:12794:20586 1:N:0:TCTACTCTATACCTGT
AAGCTCGTAGTTGAATTTCGGGATTAATTTATTGGTCGTGCAATAGTACGTACTGGTATTATTGATTCCTACCTTCTGACGAACCATGATGTCATTAATTTGGTGTCATGGGGAATCAGGACTGTTACTTTGAAAAAATTAGAGTGTTTAAAGCAGGCATACGCTTGAATACATTAGCATGGAATAATGAAATAGGACGTTTGATTCTATTTTGTTGGTTTCTAGGATCGACGTAATGATTAATAGGGATAGTTGGGTGGAATTCTCGGGTGCCAAGGAACTCCAGTCACTCTACTCTATT
+
CCCCCGGGGGGGGGGGGGGGDGGFGGDGGGGGGGGGGGGGGGGGGGGGGGGGGGGGGFGGGGGGFGGGGGGGDGGGGGGGGGGGGGFGGGGGGGGGFFGGGGGGCGGFGGGGGGGGDGGGGGGGGGGGGGGGGGGCCFGGGFGGFGGGGGGGGGGGGGFGDGGGGGGGGGGGGEFFGCEFGGFGGCGGG9EFDCGECGGCFGGFGGGGGGGGGGGGGGGGGGGA:EBEF5BGGGGGGCGGGG,=+>FGC:6EGGGD5****2<E9C;ECEC58CGD*8.=*5+*96CC++=9C>*2++20+
@M03152:184:000000000-AWYW1:1:2106:11361:20640 1:N:0:TCTACTCTATACCTGT
AAGCTCGTAGTTGAATTTCGAGGGTCATTTGGCCGGGTCTACTTGGTTTTCCAAGTGGGCAATCTGGATCCAAAGGCCCTGTACCACTTCTTGGGGAACTAGTCTACTCTTTATTGAGTTGGGCTAGGGAGCCAAGACCTTTACCTTGAAAAAATCAGAGTGTTCAAAGCAGGCATATTTGCTCGAATACATTAGCATGGAATAATAGAATAGAACCATGGTTCTATTTTTTTGGTTTATAGGACAAAGTTATGGATTAATAGGGATAGTGGGGTGGATTTCTCGGTTGCCATGCAACTCC
+
CCCCCGGGG@FFGFGGGGGFGFFDCFGGGFGFGGGGCFEGGFGFGFCFGGGGACFGCFFGGGGGGGGGGGGGFEGGGGGGFGGGFFGFF<FGGGFEEDFGGGFGFCFEFAFFGGEFDCFGFDGGGGGGGG7CFGGEBFFGEA<A?A,:CDFEE:?FFAB=,:F9ADG<A,3AFGGC<FGGFB33+3,@+7,,C9@>D9>8@3>F9F,=9DCDE,578>,,,353E,5EFC,:*1*/*,,4,,,424;0=1+1,5++>+<;B9++**20*1+;*)2:*0*<<ECFEG8**7+<+9*<++09+
@M03152:184:000000000-AWYW1:1:2106:5832:20750 1:N:0:TCTACTCTATACCTGT
AAGCTCGTAGTTGAATTTCGGACTCGGTTGGATGGTCTGCCTTTGGGTATGTACTGTCCTGACCGGGTCTCACCTTCTGGTGAGCTGTCGTGTTGTTTACTCAGTGCGGCAGGGAACCAGGACTTTTACTTTGAAAAAATTAGAGTGTTTAAAGCAGTCATTCGCTTGAATACATTAGCATGGAATAATAAAATAGGACTTTGGTTCTATTTTGTTGGTTTCTAGGACCGAAGTAATGATTAATAGGGATAGTTGGGTGGAATTCTCGGGTGCCAAGGAACTACAGTCACTCTACTCTATC
+
CC<CCAFGGGGFGCE<@<,6@F@BFCGCFGGGGGDGECFGGEFCFGGCFG8EFEGGGGGF,FC<@F@@F8CFFFGFEFGGEE9ECFF<9FF:CEE<FD<?FE<<C?FFCCF+@:EFCFG=@+BF=EEEFEFA9,<BEFG=EBFFGGGDGFGGGEFGF,AFGGFGCGGGCDFFDFCDE,8@EG@GGGEFGACFFGGG7,:,,@B,6@F9EF@FGF8F8,4*=DBG,,6,*=*85=;CGEGG7CFG++0*6:A6C97+/=8EGG+6<FFG:E*9E<:C*)<*2<+9@<F?+*22<7C9CCGF7
@M03152:184:000000000-AWYW1:1:2106:20427:20763 1:N:0:TCTACTCTATACCTGT
AAGCTCGTAGTTGAATTTCGGGACCAATTTGTTGGTCGTGCCTCGGTACGTACTGGTATTATTGGTTTCTCCCTTCTGAAGAACCTTGATGTCATTAATTTGGTGTCTTGGGGAATCAGGACTGTTACTTTGAAAAAATTAGAGTGCTTAAAGCAGGCATACGCTTGAATACATTAGCATGGAATAATGAAATAGGACGTTTGATTCTATTTTGTTGGTTTCTAGGATCGACGTAATGATTAATAGGGATAGTTGGGTGGAATTCTCGGGTGCCAAGGAACTCCAGTCACTCTACTCTATC
+
CCCCCGGGGGGGGGGGGGGGCFGGGGGGGGGGGGGGGGGGGGGGGGGGGGGGGGGGGGGGGGGGGGGGGGGGGGGGGGGGGGGGGGGFCGDGGGGGCFGGGGGGGGGGGFCF>BBFGGEGGGGGGGFGGGGGDFGDFGFCFGGGGGGGGGGG,?EFFGFGGGGDGEFGGFFGDGGGGGGGFFGFGGGGGFGGG99FFGGFGF7@FGFGGGGGF9FGF,BF8DFCCDCF,:BE*>8CFCEGCEGGGG?,06AFFC96*=885ECGCC?*9CEDCDGD5)=FFD<FFFFGGFGGGC:AGGC9+
@M03152:184:000000000-AWYW1:1:2106:14696:20792 1:N:0:TCTACTCTATACCTGT
AAGCTCGTAGTTGAATTTCGGGTCTGGCTGACCGGTCCGCCTCACCGCGTGCACTGGTTCGGCCGGATCTTTCCTTCTGGCTAACCTCATGCCCTTTACTGGGTGTGCTGGGGAACCAGGACTTTTACTTTGAAAAAATTAGAGTGTTCAAAGCAGGCATATGCTCGAATACATTAGCATGGAATAATAGAATAGGACGTGCGGTTCTATTTTGTTGGTTTCTAGGGCCGCCGTAATGATTAATAGGGATAGTTGGGTGGAATTCTCGGGTGCCAAGGAACTCCAGTCACTCTACTCTATC
+
CCCCCGGGGGGGGGGGGGGGGGGGGGGGGEGGGGGGGGGGGGGGGGGGGGGGGGGGFGGG@@FFGD+BCGGGGGGGGGGGGGGGGGGGGGGGGGGGGGGGGGFGGGGGGGGGGCGGGGGCDFGGGGFGGGGGGFGFGGGGGGGGGGGGGFGGGGGGGGGGGGGGFCEGGG7FGGFF,>FFGFGGFFCD;FGGGGFEDGCCFFGCCGCFFGGGGDGGG>CCG?FG+98=8CEGGGGEGGGGGGGGCF6=*:FCFGG655*?8<FGCFF=<EEDEGGGG3)CC:7CG+<<CB?@C7>FGF77+
@M03152:184:000000000-AWYW1:1:2106:26523:20861 1:N:0:TCTACTCTATACCTGT
AAGCTCGTAGTTGAATTTCGGGATCAGTACGCTGGTCGTGCCTTCGGTATGCACTGGTGTCACTGGTTCCTCCCTTCTGACGAACCGTCATGCCATTCACTTGGTGTGGCGGGAAGACAGGACTGTTACTTTGAAAAAATTAGAGTGTTTAAAGCAGGCTCACGCTTGAATACATTAGCATGGAATAATGAAATAGGACGTTGATCTTATTTTGTTGGTTTCTAGGATTGACGTAATGATTAATAGGGATAGTTGGGTGGAATTTTCGTGTGCCAAGGAACTCCAGTCACTCTACTCTATT
+
CCCCCGGGGGGGGGGGGGGGGGGGGGGGGGGGGGGGGGGGGGGGGGGGGGGGGGGGGGGGFEGGGGGGGGGGGGGGGGDGGGGGGGGGGEFGGGFGGGGCGGGGGGGGGGGGG:FGFGGGGGCFGDFGGGGGGFGGFCFGGGGG9FFGFGGGF>FGGGG7FGGGGGGFG7FFGGGGGGGGGGCFGGGGGG9DDFGGG9B>>@C<;CFFGGGGGGGGGFEFGCFG+?CFFFEFCE8CFGF779<9++3>*=A09C+>*7;E;CFG+<3:*:;>7::CE357660C?8CFE=CECC*+++03+
@M03152:184:000000000-AWYW1:1:2106:10570:20897 1:N:0:TCTACTCTATACCTGT
AAGCTCGTGGTTGAATTTCGAGATCAGTACGCTGGTCGTGCCTTCGGTATGCACTGGTGTCGCTGGTTTCTCCCTTCTGAAGAACCGTCATGTCATTAAGTTGGTGTGGCGGGGAATCAGGACTGTTACTTTGAAAAAATTAGAGTGTTTAAAGCAGGCTCGCGCTTGAATACATTAGCATGGAATAATGAAATAGGACGTTTGACTCTATTTTGTTGGTTTCTAGGATCCACGTAATGATTAATTGGGATAGTTGGGTGGAATTTTCGGGTGCCAAGGAACTCCAGTCACTCTACTCTAT
+
CBCCCGGFAFGGGGFGGGGFGGGGGGGGAFGC7FGGGEEGGGGGGGGGGGGGGGGA@FGGGGGGGGGGGFGGGGGGFGGCGFGC<<CGDBFGFFFFCAFGGGGGGGFGCFEGDG+F<EDFDBF<=?DFGGGG<?<FBBFCCDF=F,38@EGGFA9FFG@FGC@FG*F>CEFF@:FFBFFDFBF?FE<FG,@;F9C9CG:C<CE*,?<<F,CCGGGGFFF*;F++<<C+2+*3>8C?:FCGFC2:>+37C5?FC+A+8:?E88@CF++<):EF**0?64)*28+*3+0+0*<++0*00+2++
@M03152:184:000000000-AWYW1:1:2106:24439:20953 1:N:0:TCTACTCTATACCTGT
AAGCTCGTAGTTGAATTTCGGGGTTAGTAGGCTGGTCGTGCCACCGGTACGTACTGGTCTTACTGATTCCTCCTTCCTGATGAACTGTAATGCCATTAATTTGGTGTTGCAGGGAATCTGGACTGTTACTTTGAAAAAATTAGAGTGTTTAAAGCAGGCTAACGCTTGAATACATTAGCATGGAATAATGAAATAGGACGTTCGATCCTATTTTGTTGGTTTCTAGGATTGACGTAATGATTAATAGGGATAGTTGGGTGGAATTCTCGGGTGCCAAGGAACTCCAGTCACTCTACTCTAT
+
CCCCCGGGGGGGGGGGGGGGDGGGGGGGGGGGGGGGGGGGGGFGGGGGGGGGGGGGGGGGGGGGGGFGFGGGGGGGGGCGGGGGGGGGGGGFGGGGG<<FGGGGGGGGGGGCGGGGGGGGGGGGGGGGGGGGD5FF98FFGGGFGGGGGGGGGFGGGGGGGGGGGGGGFCGGGGGGFGFCEGGFFFFGGGGDGEGG8FGGGGG>FGGGG9FGGGGFGGGGGCFGGFCGFG6CCEGGGGGGGGGGGG76F?FFCFF?65B@*;9C6=CF*7*>EGGGGA>FGGGDFF?@EFGGGFFEGGFF7
@M03152:184:000000000-AWYW1:1:2106:26990:20964 1:N:0:TCTACTCTATACCTGT
AAGCTCGTAGTTGAATTTCGGACCTGGCTGGGTGGTCTTGCCGAAAGGTAAGCACTGCTCCGGTCGGGTCTTTCCTTCTGGGGAACCAGTGTGCTCTTCATTGGGTGCGCTGGGGATCCAGGACTGTTACTTTGAAAAAATTAGAGTGTTTAAAGCAGGCCTACGCTTGAATACATTAGCATGGAATAATAGAATAGGACTTTGGTTCTATTTTGTTGGCTTCTAGGACCGAAGTAATGCTTAATAGGGATAGTTGGGTGGAATTCTCGGGTGCCAAGGAACTACCGTCACTCTACTCTAT
+
866-8C@FFGFFFGAFFG9EE7++;EC8EEFGC@:,F<<CEC76@FCDFCCF9F8CEFFFFCGEFGGEG7CFFAECCFDFCD>,BC,CFE<EGGDFGG,5,,98,C@=C+>>CEC++B,?5E7@8,5C<9?C,555EFE@DC9<FFFGDFFB=BFC,BF@FDF<FE::DD,,7@FFEFDFECAFDBF,;;@A,@FFFFGFD<;<:F*,?F,9,7@FCEC,1,8,BCCF6**:=8FC79++1<@77+2=*;AFC+:+>C@8E>+++3+3**//2*9*<0)2*0+*028*/7EE92>+0+2<+
@M03152:184:000000000-AWYW1:1:2106:23076:20975 1:N:0:TCTACTCTATACCTGT
AAGCTCGTAGTTGAATTTCGGGCCTGGCTGACCGGTCCGCCTCACCGCGTGCCCTGGTTCGGCCGGGTCTTTCCTTCTGGCTAACCTCATGCCCTTCACTGGGTGTGCTGGGGAACCAGGACTTTTACTTTGAAAAAATTAGAGTGTTCAAAGCAGGCATATGCTCGAATACATTAGCATGGAATAATAGAATAGGACGTGCGGTTCTATTTTGTTGGTTTCTAGGACCGCCGTAATGATTAATAGGGATAGTTGGGTGGAATTCTCGGGTGCCAAGGAACTCCAGTCACTCTACTCTATC
+
BCCCCFGGGGGGGGGGGGGGGG>FGGGGGGGGGGGGGGGGGGGGGGGGGGGG,EFFGGGGGGGGGGGGGGGGGGGGGGGGGFGGGGGGGGGGGGGGGFGGGGGGGGGGGGGGGGGGGGGGGGGGGGGGGGGGGGGGGGGGGGGGFGGGGGGGGGGGGDGDCGGGGGGGFGGGGFFCBEFGGGGFGGGGFFGGFGGCFGGEGFGGG>EG9FGGGFFGGGGGGGGGGGG6C8E*C>EGGGFCFC?CCFCFCFFGGGDG5=558CFECC<53EC<EC7CCFFFGCE:8?ECC4+<CDFF+:D?+
@M03152:184:000000000-AWYW1:1:2106:11886:21009 1:N:0:TCTACTCTATACCTGT
AAGCTCGTAGTTGAATTTCGGATCAATTTATTGGTCGTGCTATTGTACGTACTGGTATTATTGATTCCTACCTTCTGACGAACCACGATGTCATTAATTTGGTGTCATGGGGAATCAGGACTGTTACTTTGAAAAAATTAGAGTGTTTAAAGCAGGCTCACGCTTGAATACATTAGCATGGAATAACGAAATAGGACGTTTGATTCTATTTTGCTGGTTTCTAGGATCGACGTAATGATTAATAGGGATAGTTGGGTGGAATTCTCGGGTGCCAAGGAACTCCAGTCACTCTACTCTATCT
+
CCCCCGGGGGGGGGGGGGGGGEGGGGGGGFGGGGGGGGGGGGGGGGGGGGGGGGGGGGGGGGGGGGGGGGGGGGGGGGGGGGGGGGGGGGGGGGGGGGGGGGGGGGGGCGGGGGGGGGGGGGGGGGGGGGGGGGGGGGGGGGGGGGGGGGGGGFGCGGGFGGGGCFFGGGGGGGGGGGGGGFGGGGGGGGGGGCGGGGGGGGGGGGFFFBCA9:CACDECCCECGCGGCEDGGGFFCEDFGEFGGFG?F6AFFAG5EE@B+<FFG7:55:ECFGFFFFFFCB6CFF9FG?CEFD*2<92++
@M03152:184:000000000-AWYW1:1:2106:26995:21058 1:N:0:TCTACTCTATACCTGT
AAGCTCGTAGTTGAATTTCGGGATCAATTTATTGGTCGTGCTATTGTACGTACTGGTATTATTGATTTCTACCTTCTGACGAACCATAATGTCATTAATTTGGTGTCTTGGGGAATCAGGACTGTTACTTTGAAAAAATTAGAGTGTTTAAAGCAGGCTCACGCTTGAATACATTAGCATGGAATAACGAAATAGGACGTTTGATTCTATTTTGTTGGTTTCTAGGATCGACGTAATGATTAATAGGGATAGTTGGGTGGAATTCTCGGGTGCGAAGGAACTCCAGTCACTCTACTCTAGT
+
CCCCCGGEEFGACFF@ECADFEGGFGGCFGCEFGGGGGGG@F,FAFGFDFFFFGGGGFGGGGGGGGFFEGGFGCCFGGGGDCGEG8EFCGGEAFFFG9EFGFGGGF8?EEFFGECFFGGGFGGGEGGFGG,?ECE?,44BEFGGGGFFGG9?FFCCEEFA<E8FEE7FAEGEFGCADCFGG<FFGGC8@ECEGGGGFDF+@CCAFFG9E9CBCFGC8CEF,,@,<EFGF5CECCGC57,5,52=@G?=0,;CA;C8CGGGC+BC+=9ECE83/)98C>5600:*<0<C+*<7<709<+2+0
@M03152:184:000000000-AWYW1:1:2106:20703:21070 1:N:0:TCTACTCTATACCTGT
AAGCTCGTAGTTGAATTTCGGACCTGGCTGGGTGGTCTTGCCGCAAGGTAAGCACTGCCTCTGGTCGGGTCTTTCCTTCTGGGGAACCTGTGTGCCCTTAATTGAGTGCGCAGGGGATCCAGGACTTTTACTTTGAAAAAATTAGAGTGTTTAAAGCAGGCTTTCGCTTGAATACATTAGCATGGAATAATAGAATAGGACTTTGGTTCTATTTTGTTGGTTTCTATGACCGAAGTACTGATTAATAGGGATAGTTGTGTGGATTTCTCGGTTGCCAAGGAACTCCAGTAACTCTACTCTT
+
CCCCCGGGGGGGGGGGGGGFGGGGGGGGGGGGGGGGGGGGGGDFGGGGFFG?FGGGFGGGGGGGGGGGGGGGGGGGGGGGGGFGGEGGGGGGGGGGGGFCFGGGGGGGCFG74FGGECFGGFFEBFGGGFGGGGFGFFFGGGDDFCGGGGGGGCGGGGGGGGGGGGGGGGGGGCF9DFFG<BAEFGGGG>,=@=E37E,@CGGGG7FGGGCFD<F3DE>CEGGCGG,,<E?8:4*;:+<<+3+12>CEF=):0+<CC+4<B*5+=C+=7C**29<DC64*6**2+AC+<*00C*:F+0*<+
@M03152:184:000000000-AWYW1:1:2106:22002:21453 1:N:0:TCTACTCTATACCTGT
AAGCTCGTAGTTGAATTTCGGAATGCTTATTGGTCACAGCTCGTCCTTGTGGCGTGGCTCGGCTAATGCTTCCTATCTTCCGGTAGTGGGCGTTAAAACTCGCTCCGGATCATTTACTTTGAAAAAATTAGAGTGTTCAAACCAGGCGTAACTTGCCATTGAATATTACAGCATGGGATAATAGAATATGACGTTGGTCTTATTTTGTTGGTTTCTCAGGCTGATGTTATGATTATTATAGATAGTTGGGTGGTATTCTCTGGTGCCAAGGAACTCCAGTCTCTCTACTCTCTTTCCTCTT
+
CA9BC@FGF@FEGG<FEGFGG7@CA,CEFGGGGGGFFG9ECFBGG7CECGCC@@F::@EECEGFGGGGDGGGGCFGGEEFEE+@@=EFC8FBCF4,,,C<FFGCGGEG74@,?EE,CFDG9,5B<FFFGBFGAA,CDFFGC,A,B:FEF+BFF?<>CB3===,E=BA,79F8=D,<7<77,E9@FF@,EDCB<B8,>FFGF=EACF94:>,*6@;,,66>6F28C,2,,4,,>;21=,,,4,4,+>:+3*:5**1>A+?C++++27++****:C4707)<<+<:<0+<C?G++**++2*<+
@M03152:184:000000000-AWYW1:1:2106:13850:21501 1:N:0:TCTACTCTATACCTGT
AAGCTCGTAGTTGAATTTCGGACTCGGTTGGATGGTCTGCCTTTGGTATGTACTGTCCTGACCGGGTCTCACCTTCTGGTGAGCTGTCGTGTTGTTTACTCAGCGCGGCAGGGAACCAGGACTTTTACTTTGAAAAAATTAGAGTGTTTAAAGCAGGCTTTCGCTTGAATACATTAGCATGGAATAATAAACTAGGACTTTGGTTCTATTTTGTTTGTTTCTTGGACCGAAGTAATGATTATTAGGGATAGTTTGTTGGAATTCTCTGGTGCCAATGAACTCCAGTCCCTCTACTCTCATC
+
CCCCCGGGGGGGGGGGGGGGGGGGGGGGGGGGGGGGGGGGGGGGFGGGGGGGGGGGGGGGGGGDGGGGGGGGGGGGGGDGFCFGGGGGGGGGGGGGG9FFGGGGGGGDG@FGEFGGGGGG<BFGGGGGGGGGEFGGFGFFGCDFGGGGGGFGFGGGGGGFGGGGEFGFFG=9BFDFGG,,8>7DCFFBE;F3FCBFGGFGGC7FFCFDCFFFGG@,,6CE7C,?,,?C5*1/=9+3:+=<?+<<+<*2020AF+:*9:*2++5;:<+<*3*02*0*+*/::CE*+++++*2:+2*+2+*++
@M03152:184:000000000-AWYW1:1:2106:13170:21509 1:N:0:TCTACTCTATACCTGT
AAGCTCGTAGTTGAATTTCGGCCTTTGCCGCCCGGTCCGCCTATTTGGGTGTGTACTGGAGCGGTGGAGGCTTACCTCGTGGTGAGCTGTCATGCCCTTTACTGGGTGTGGCAGGGAACCATGATTTTTACTTTGAAAAAATTAGAGTGTTCAAAGCAGGCTTACGCCCGAATACATTAGCATGGAATAATAAAATAGGACGTGCGGTCCTCTTTTGTTGGTTTCTAGGATCGCCGTAATGATTAATAGGGATAGTTGTGTGGATTTCTCGGGTGCCACGGAACTCCAGTCCCTCTCCTCT
+
CCCC9FGGGGGGGGGGGGGGGGGGGGGGGGGCEGEGEEGGGEGGGGDGGCCFGGGGGGGGGGGGGGGFGGGGGFGGGGGGGGDFGGGGGGGGGGGGGGFGGGGGGGGGGGGFGGGGGGGGGGGCBFGGGFCFGGFF<?AFGGGEFGGGGGGFCAFDFFGGGGGFGGGGGG:BE*EFGGGGGGGFGFGGFGFGCCCECCFCC7FFFC**4CC,;,6FGFFFGGGGGG?F9<CC*;CEE*:/++<<C0:C++)7:C+<<E+;8>*2+0++23*/CCCC*9*1>*29+3<++*2+3:5C*2>F9
@M03152:184:000000000-AWYW1:1:2106:17421:21631 1:N:0:TCTACTCTATACCTGT
AAGCTCGTAGTTGAATTTCGGGATCAATTTATTGGTCGTGCTATTGTACGTACTGGTATTATTGATTTCTACCTTCTGACGAACCATGATGTCATTAATTTGGTGTCTTGGGGAATCAGGACTGTTACTTTGAAAAAATTAGAGTGTTTAAAGCAGGCTCACGCTTGAATACATTAGCATGGAATAACGAAATAGGACGTTTGATTCTATTTTGTTGGTTTCTAGGATCGACGTAATGATTAATAGGGATAGTTGGGTGGAATTCTCGGGTGCCAAGAAACTCCAGTCACTCTACTCTATA
+
CCCCCGGGGGGGGGGGGGGGGGDGGGGGGGGGGGGGGGGGGGGGGGGGGGGGGGGGGGGGGGGGGGGGGGGGGGGGGGGGGDGGGGGGGGGGGGGGGGGGGGGGCGGGGGGGGEGGGGGGGGGGGGGGGGGGFFGGGGGGGGGGGGFGGGGGGFGGCEDFGGFGGGGGGGGCGFGGGGGCGDF9FDGFDGGGFGGFA=CFGCGFFGFGGFGGGGGGGGECF@EDF9:C:*:8C>CCC7BFFF=<BCFG,8;61=@FC*=8C9<E:CB*>5;7*2;CG;;F?C673+3<9*+<CG2<77*++
@M03152:184:000000000-AWYW1:1:2106:10357:21762 1:N:0:TCTACTCTATACCTGT
AAGCTCGTAGTTGAATTTCGGGACCAATTTGTTGGTCGTGCCTCGGTACGTACTGGTATTATTGGTTTCTCCCCTCTGAAGAACCTTGATGTCATTAATTTGGTGTCTTGGGGAATCAGGACTGTTACTTTGAAAAAATTAGAGTGTTTAAAGCAGGCATACGCTTGAATACATTAGCATGGAATAATGAAATAGGACGTTTGATTCTATTTTGTTGGTTTCTAGGATCGACGTAATTACTACTAGGGATAGTTGGGTGGAATTCTCGGGTGCCACGGAACTCCAGTCACTCTACTCTATC
+
C@@CCFGFGGGGGGGGGGGEEGGFGFFGGFGGGGGGGGGGGGGGGGGGGGGGGGGGGGFDCFGEGGGGGGGGGGGGGGGDFFGGGGGFFFGGG<FFCEDFGGFFGGGGGGGGE:FFGGGGEFGGGGGGGGGFGEGDF>F=FCFGGGGGGGGGCGGGGGGGGGGGFCEG?EFGCFGGGGCGFFE=C,CBF9D3CB9E<FCF<@F,3=DFDGGGGFFGFFEGGDGG796;@>EC5>F8?,B==1,42964,4),1,,,*2***5CC+9<CF5*)*210*)<*:8<CF6FGF@F7E**<+<:?+
@M03152:184:000000000-AWYW1:1:2106:13800:22054 1:N:0:TCTACTCTATACCTGT
AAGCTCGTAGTTGAATTTCGGGATCAATATATCGGTCATGCTTAGGTATGTACTGGTATTATTGATTTCTCCCTTCTGAAGAACCATGATGTCATTAATTTGATGTCGTGGGGAATCAGGACTGTTACTTTGAAAAAATTAGAGTGTTTAAAGCAGGCTTTCGCTTGAATACATTAGCATGGAATAATGAAATAGGACGTTTGATTCTATTTTGTTGGTTTCTAGGATCGACGTAATGATTAATAGGTATAGTTGGGTGGAATTCTCGGGTGCCAAGGAACTCCAGTCACTCTACTCTATT
+
CCCCCGGGGGGGGGGGGGGGGGGGGGGGGGGGGGGGGGGGGGGGGGGGGGGGGGGGGGGGGGGGGGGGGGGGGGGGGGGGGGGGGGGFGGFGGGGGGGGGGGGGGGGGFGGGGGGGGGGGGGGGGGGGGGGGGGGGFGGGGGGGFFGGGGGGGGGGFGGGGGGGGGGFGGGGGGGGFFGGGGGGGGFFGGCFFFG?FGGGGGGCFFFGGGGGCAFG?EEFCAFFDD:F?EC8C>CDFGGGFGFGGGF,=CFC:E7:C5B@FBCF@C@55*373>D<5>AGFGGFFFE?FFGFCD7EGGF:+
@M03152:184:000000000-AWYW1:1:2106:23940:22054 1:N:0:TCTACTCTATACCTGT
AAGCTCGTAGTTGAATTTTGGGATCAATTTATTGGTCGTGCTATTGTACGTACTGGTATTATTGATTTCTACCTTCTGACGAACCATGATGTCATTAATTTGGTGTCTTGGGGAATCAGGACTGTTACTTTGAAAAAATTAGAGTGTTTAAAGCAGGCTCACGCTTGAATACATTAGCATGGAATAACGAAATAGGACGTTTGATTCTATTTTGTTGGTTTCTAGGATCGACGTAATAATTAATAGGGATAGTTGGGTGGAATTCTCGGGTGCCAAGGAATTCCAGTCACTCTACTCTATC
+
BBBCBFGGGGGGGFDCEEEFEGFGGGGGGGGGGGGGGGGGGGFGGGFGCGGFDGGFGGGGGGGGDGGGGAFFEFGDFGDFGGGGCFFFEFFGFEFEFGG,FFFFGGGGGGGGG7FFGGGGGGGGGFFGGGGGGGGGGGF=FGGGFGGGDFGGCGEFGG8A?EDGGGGCE9?FD<ACDFGFFDGFGGFFGDGC<FCFFGDBCFCCCFGCFGCGA;DFFFEFF;;BCCCF@*CC888DC,5,,>:E:>E60,/,1,=,*7CE>?9B<++/:E*:5>CCFFA7+2+3<72+<@9:+>>76:D00
@M03152:184:000000000-AWYW1:1:2106:21871:22074 1:N:0:TCTACTCTATACCTGT
AAGCTCGTAGTTGAATTTCGGAACTAAACAGTCACCCGTCGGCCGTCAAGGTCTGTACTGGTCTGTTTGTTCTCATCTATGGGATACTCACCTCTACTCTTAACTGGGCGGAGGGGTCAAAAAAAAGCAAGGATAGGGCAAAAGCCACAGACGTCTAGCGCGTGTGTGGCCTATGCTTGTGGGGTTCCCATTCGTTTACTTTGAATAAATAAGGGTGTTCAAAGCAGCCAAAAAAGGAGGCATGAATACTACAGCATGGGATAACGGAATAAGATTTCGGTTCGATGTTTCGTTGGTTTCT
+
B<@B@FF66C6CECEFAFE@C@F@FECFD<E<-CCC-@6@:E@;CF:FEFGF<F<EFEGGGGG<ECC<FCCFGG9,CEEGGGGD,E8,<FF6:C,<,6,6CCF,CC6EEGG77+>+BCE=FGEEE7F3B@F+DDADDA,++3@=,3:8<,@,CF7,+:=:@C*@C:>F><>:FFGG9FDFGD>7=C8FFC,,,5??:FF,,?B92,,+22,2?294;:*?C99B6?86;EGG58C5505EE=6:7+0<++/<8A6EFFC5:A?:?7155*0*<C>7<@:CC85CFEG*<*</C<4*/**33
@M03152:184:000000000-AWYW1:1:2106:11465:22176 1:N:0:TCTACTCTATACCTGT
AAGCTCGTAGTTGAATTTCGGCGTGCGCTCAGGCTGGTCGGCCGTCATGGTCTGTACCGTTTGGGTCACGCCCCACTGTAGGATACTCACCGCTGTCCTTAACTGGGTGGCGGTCAAAGGTTGTAGTACTTTCTGGGGGCAACTCTGGATACTATGACTGGGGTTCCTACTCTTTTACTTTGAGCAAATTAGAGTGTTCAAAGCAGGCAATCGAGCCTTGAATACTTCAGCATGGGATAATGGAACAGGACTGGGATCCTGATTTCGTTGGTTTCTAGGGTCTTAGTAATGATTAATAGGG
+
CCCCCGGGGGGGGGGGGGGGGGGGGGGGGGGGGGGGGGGGGGGGGGGGGGGGGGGGGGGGGGGGGGGGGGGGGGGGGGGGGGGGGGGGGGGGGGGGGGGGGGGGGFGCGGFGGGGGGGGGGGGGGGGGGGGGGGGGGGGGGGGGGGGGGGGGGGGGFGGGFGGEEGGGFECFGGGFCDGGGGGGGGGGGGGGDGFEGGGFGGGDFGGGGFGGGGFGGGGGGGGFCFGCEFEFG9CF6FGGGCGGDEGC:776CFF80A8<CCCCCF67CCFDGCC>94?*2;CG+++:<=<7<FFCF7:F6
@M03152:184:000000000-AWYW1:1:2106:6201:22266 1:N:0:TCTACTCTATACCTGT
AAGCTCGTAGTTGAATTTCGGGCCTGGCTTAGTGGTCTTGCCGCAAGGTAAGCACTGCTCTGGTCGGGTCTTTCCTTCTGGGGTGCCAACGTGCTCTTAATTGAGTGCGCTGGGGATCCAGGACTTTTACTTTGAAAAAATTAGAGTGTTTAAAGCAGGCTTACGCTTGAATACATTAGCATGGCATAATAGAATAGGACTTTGGTTCTATTTTGTTTGTTTTTAGGACCGAAGTAATGATTCATAGGGATAGTTGGGTGGACTTCCCGGGTTCCAAGGAACTCAAGTCACTCTACTACAT
+
A<<C-EFGDGGGGFAFGGFGCFGGGCF,C-;FDF?EFGGFFFGGGGGGG9D,EDGGGG9FGGF<,6F7CFCFFCGGGGGGFGG+8:EFFFGGGCDEFG,,CFA?FGGGGEGCFG++BF??FGFCFEFFFG?E,5CF,<AFGEEGGEGGCCBDFGGGFAD:F<CGFGGGGF3@<FFFFC9:=BC7,,4,,EDF,3@E,:B>FC;FFGECFFGE9FECE,?D@8,=8:B;8;C*/8*<CF+4+++<71=6:*0*+5:7+/;788+<+++*1>5)**0:9=>CCFF:+++3+8+30:0<20*++
@M03152:184:000000000-AWYW1:1:2106:18273:22345 1:N:0:TCTACTCTATACCTGT
AAGCTCGTAGTTGAATTTCGGCCTTTGCCGCCCGGTCCGCCTATTTGGGTGTGTACTGGAGCGGTGGAGGCTTACCTCGTGGTGAGCTGTTATGCCCTTTACTGGGTGTGGCAGGGAACCATGATTTTTACTTTGAAAAAATTAGAGGGGTCAAAGCAGGCTTACGCCCGAATACATTAGCATGGAATAATAAAATAGGACGTGCGGTCCTATTTTGTTGGTTTCTAGGATCGCCGTCATGATTAATAGGGATAGTTGGGTGGAATTCTCGGGGGCCAAGGAACTCCAGTCCTCCCACTCT
+
C9CCCFG@FG@-FFEEF9CE7FFGGDEFDGGF@F@@:BF+B@:<@EED:886BEFFFAAFGGGE@@CF<F7E@DF8FF,CFCCFFECEF,CA,<9EF=,=EEFGGD4B4B4B<CFG7F=FF@FAFAFGGCF9F9EB,<?8B8,B>AF,7+B@,EFD<,@FCFCFGE:C::FCCDCFCF;3,@DEC7,22>DC;;;D<7F@A:<:CCF8:F9,?9;,?9*=*3B:<E+>+2++8*C*51C=CE:7C++2<EF?88+3++<8*/8*<+037+;5*))/*07*2;?*+30<CF+++*2**020+
@M03152:184:000000000-AWYW1:1:2106:23386:22366 1:N:0:TCTACTCTATACCTGT
AAGCTCGTAGTTGAATTTCGGCCTTTGCCGCCCGGTCCGCCTATTTGGGTGTGTACTGGAGCGGTGGAGGCTTACCTCGTGGTGAGCTGTTATGCCCTTTACTGGGTGTGGCAGGGAACCATGATTTTTACTTTGAAAAAATTAGAGTGTTCAAAGCAGGCTTACGCCCGAATACATTAGCATGGAATAATAAAATAGGACGGGCGGTCCTATTTTGTTGGTTTCTAGGATCGTCTTAATGATTAATAGGGATAGTTGGGTGGAATTCTCGGGTGCGAAGTAACTCCAATAACTCTACTCT
+
CCC9B9F:CFGFGGGAFGGGGDCCFGGGGC@FEEGGGCECGGDEGFFFGGGECFGGAAFFCG+:FCEF8F@AFG@EFGGGFFGGGGGGGGGGGAAFGGGFGGFGG<BF:FC7F+7C=FE7,,CFFCFFCEFFCF<B<?FECBB?,<<FGGGGGGGGGGGDEGCB88<CG+CCCFGCGGEFDBF9,FGGFDGGGFFGC>::?7*11=*=*4<FFGGD9*9<*3CFCFF+:F76:8;**3:CGFF+:++0+67**00+3<+:ACEC97++*3;5CFG3*.8=50A7+0<++*0+32>GG+*++
@M03152:184:000000000-AWYW1:1:2106:11082:22517 1:N:0:TCTACTCTATACCTGT
AAGCTCGTAGTTGAATTTCGGGGGCATTCAGGCCAAAGCTCGTCCTTGTGGCGTGGCTGGGTCTGGGCTTCCTACGTTTGGATAGTGGGCAACCGCTTCCAATCATTTACTTTGAAAAAATTAGAGTGTTCAAAGCAGGCGTAACCTTGCCATTGAATATTACAGCATGGGATAATAGAATATGACGATGGTCTTATTTTGTTGGTTTCTAAGGCTGATGTAATGATTAATAGGGATAGTTGGGTGGAATTCTCGGGTGCCAAAGTACTCCAGTCACTCTGCTCTACTTAGTATGCCGTTT
+
CCCCCGGGGGGGDFFGGGGGGGGGGGGGGGGGGGGGGGGGGGGGGGGGGGGGGGGGGGDGGGGGGGGGGGGGGGGEFFG@EFGGFFGGGGGGGGDGGGGGGGGGGGGGGGGGGFGGGGGGGGGEFFBF<D9FFGAGGGGGEEGGGGGGGGCFGGDGGF9CFFGGFFGFCF+@FGGBFFFGDGGFFGG*@D@FB@D?FFGGFAFCFCFGGGCF,<?EGDFGGFGG79B,29+1>6B8C*AF79679A7C97;+;1:E5:8CFFF*:+32C?CFC>C:9=*C<9<C++++3/0AC7*2<77*<
@M03152:184:000000000-AWYW1:1:2106:23706:22557 1:N:0:TCTACTCTATACCTGT
AAGCTCGTAGTTGAATTTCGGACTCGGTTGGATGGTCTGCCTTTGGTATGTACTGTCCTGACCGGGTCTCACCTTCTGGTTAGCTGTCGTGTTGTTTACTCAGCGCGGCAGGGAACCAGGACTTTTACTTTGAAAAAATTAGAGTGTTTAAAGCAGGCTTTCGCTTGAATACAGTAGCATGGAATAATAAAATAGGACTTTGGTTCTATTTTGTTGGTTTCTAGGACCGAAGTAATGACTAATATGGATAGTTAGGAGGAATTGTCGGGTGCCAAGGAACGCCAGTCACGCTACTCTATCT
+
B@CC<@EG@DCFFCGGFFF@EE::EFFFFGGF<C-CE<EFGFGGFGF<FGGGGGDFEFAAC8FB7FGEFFGGGFFCAFGG9ECEF9F@FGGFGG,C<,?FFG=F:FEGCEC>BEEGGGGGCFG,8C95E,CEFA?5B7>DGCFE?F<FFFCGG<DDEEF8F:++8@<F<,7>F3@3,,3,@C7@CFGFA;DF7E93F,,3?<,,6,7;>@<,,>EGG51=7;C9CB,1*8:?8;C?C7+1<91<+><:1AA:9++0+*4*3+<3<+:5)2:*27FFGFF6*2*9ECFF9):887DFA?7<+
@M03152:184:000000000-AWYW1:1:2106:18222:22721 1:N:0:TCTACTCTATACCTGT
AAGCTCGTAGTTGAATTTCGGGCCTGGCTGGGTGGTCTTGCCGCAAGGTAAGCACTGTTCTGGTCGGGTCTTTCCTTCTGGGGAGCCTACGTGCTCTTAATTGAGTGCGCTGGGGATCCAGGACTTTTACTTTGAAAAAATTAGAGTGTTTAAAGCAGGCTTACGCTTGAATACATTAGCATGGAATAATAGAATAGGACTTTGGTCCTATTTTGTTGGTTTCTAGGACCGAAGTAATGATTAATAGGGATAGTTTGGTGGAATTCTCGGTTGCCAAGGAACTCCAGTCACTCTACTCTTT
+
CCCCCGGGGGGGFGGFGGGGFD+CFFFF@CE6CFEGGFG<FFE7::F8F<E<DG,CF,C<<@@F9FCCFCFG<FGGF,?<C<7FCG7,CC:9<<=EFFF9FG9,95,B=FEGGCEGGG?<DCDBF=EFGGCGFEGGG9EBFFFFD,:EFGGFGC=DFFED,B>FG+8<>F?FFCCF@B>@,=F><,@E,,@;F;@FGC=FFAFFGG,>;;DFGF@FGCF8CFCE7;C?8:CE5CF7CG79++113>+CC6;*+<:+>CCC5C9F++++17***1::+8577;7FFGFCCF<9+**3+32+3
@M03152:184:000000000-AWYW1:1:2106:5708:22766 1:N:0:TCTACTCTATACCTGT
AAGCTCGTAGTTGAATTTCGGGATCAATATTTCGGTCATGCCGTTGGTATGCACTGTTATCATTGATTTCTCACCTTCTAAAGAACCGCAATGCCATTAATTTGGTGTTACGGGGAATTAGGACTGTTACCTTGAAAAAATTAGATTGTTTAAAGCAGGCTCACGCTTGAATACATTAGCATGGAATAATGAAATAGGACATCCGATTCTATTTTGTTGGTTTCTAGGATCGAGGTAATGATTAATAGGGATAGTTGGGTGGATGTCTCGGGTGCCAAGGAACTCCAGTCACTCTACTCTA
+
CCCCCEFFGGFGGGGGGDFFGGEGG8FFFGCDFFGGDGCFGGGEFGGEEFF,C9,FEFCGFGGFFDGEFFFFADGEGGGGAFAGGGGGGCEEG?CCFFGDFFFF9C=FGGGGDGG:BFE9BFGCG?F,EFFD9DEF,5E=FC<EC,@F<EFFFGGGF?77EADCDDGECFFFF,?BDGG8DCE8D99E>FFE>3@DFGGCFCDC+<@>F9B;7;@DF,@,AE,;@9;F89>;8*>ACFFF?C,<C9CF6,/0<A,;?C7::B5++35+:C8)*/*01;ACF666@<CFF?EC7*2<?+9++
@M03152:184:000000000-AWYW1:1:2106:7928:22790 1:N:0:TCTACTCTATACCTGT
AAGCTCGTAGTTGAATTTCGGCGTGCGCCTCGGGCTTGGTCGGCCGTCAAGGTCTGTACCGTCCGGGTCACGCCCCACTGTAGGATACTCACCGCTGTCCTTAACTGGGTGGCGGTCAAAGGGGGTTTCGTGCATGGGGGGCAACTTCTGTGCATAATCTCTGGGGTTCCTACTCTTTTACTTTGAGCAAATTAGAGTGTTCAAAGCAGGCAATCGAGCCTTTGAATACTTCAGCATGGTATAATGGAACAGGAATGGTGTCCTGATTTCGTTGGTTTCTAGGATATCAGTAATGATTAAT
+
CCCCCFG:BFFEFFFGFGFF:CFGGG:@F@BFFEEEGGEGG:FFCFGEGG9<FC9FGGFDGFG@GGGEGG?FGGEGGGGGGGGFFGFCCFCCFGGGGFE8FFF<AEFGCF=CGGEGEE<FG8FGG7<C<FG@>+@@FFGCC5CFFGFF7<<E7<9EG7CF7C@+:?/1@+<CEFDE+3CF<AEGGCFEC6FGGFGGGGGGGGGGGGGGGGG>>8<**@ECC@F?EE<CE?:FF:?F:CG+A9EFF?EGGGFG=17+30::C6AC++A+:CFC*>9D*5=CFCG*@C7309F7<70?+00++
@M03152:184:000000000-AWYW1:1:2106:13495:22821 1:N:0:TCTACTCTATACCTGT
AAGCTCGTAGTTGAATTTCGGGATCAATTTATTGGTCGTGCTATTGTACGTACTGGTATTATTGATTCCTACCTTCTGACGAACCATGATGTCATTAATTTGGTGTCTTGGGGAATCAGGACTGTTACTTTGAAAAAATTAGAGTGTTTAAAGCAGGCTCACGCTTGAATACATTAGCATGGAATAACGAAATAGGACGTTTGATTCTATTTTGTTGGTTTCTAGAGTCGCCGTAATGATTAATAGGGATAGTTGGGTGGAATTCTCGGGTGCCAAGGAACTCCAGTCACTCTACTCTATT
+
CCCCCGGGGGGGGGGGGGGGGGGGGGGGGGGGGGGGGGGGGGGGGGGGGGGGGGGGGGGGGGGGGGGGGGGGGGGGGGGGGGGGGGFGGFGGGGGGGGGGGGGF=<EFFDGGGCGGGGGGGGGGGGGGGGGGGGGFGGFGGGGFGGGGGGGGGGGGGGGGGDEFEGDF@<A??FFGFGGGGGGGGGGFGGGGGGGGE87FCGG=FGFECGGFGGGGGGEFGFFFFCCGGC>EEGE?CFGGGGFGDCGC6CFEFGFGDC7E>EFF7EBC*>FDE<FFG:A6=6198+A?FFC7CDD76:C<+
@M03152:184:000000000-AWYW1:1:2106:9280:22888 1:N:0:TCTACTCTATACCTGT
AAGCTCGTAGTTGAATTTCGGGTCTGGCTGACCGGTCCGCCTCACCGCGTGCACTGGTTCGGCCGGATCTTTCCTTCTGGCTAACCTCATGCCCTTTACTGGGTGTGCTGGGGAACCAGGACTTTTACTTTGAAAAAATTAGAGTGTTCAAAGCAGGCATATGCTCGAATACATTAGCATGGAATAATAGAATAGGACGTGCGGTTCTATTTTGTTGGTTTCTAGGACCGCCGTAATGATTAATAGGGATAGTTGGGTGGAATTCTCGGGTGCCAAGGAACTCCAGTCACTCTACTCTACT
+
CCCCCGGGGGGGGGGGGGGGGGGGGGGGGGGGGGGGGGGGGGGGGGGGGGGGCGGFGGGGGGGGGGGGGGGGGGGGGGFGGGGGGGGGGGGGGGGGGGGGGGGGGGGDFGGGGGGGGGGGGGGGGGFGGGGGGFGC8FGEFFFF@<FGGGGGGGGGGGGGGGFFFGGGGGGGGGGGA7FFGC,EFGGGACGGGGGGGGDGFGGDGGGGEGGGGGGGGF>EGGGG?FCFGEE==E5EFC9CGGGGGGGDFC?CCG7EGGGC8<EFGF?7*::5;<F>53>GFFGG?8@EC499C7CCFGC++
@M03152:184:000000000-AWYW1:1:2106:12917:22910 1:N:0:TCTACTCTATACCTGT
AAGCTCGTAGTTGAATTTCGGGACCAATTTGTTGGTCGTGCCTCGGTACGTACTGGTATTATTGGTTTCTCCCTTCTGAAGAACCTCGATGCCATTAATTTGGTGTCGCGGGGAATCAGGACTGTTACTTTGAAAAAATTAGAGTGTTTAAAGCAGGCATACGCTTGAATACATTAGCATGGAATAATGAAATAGGACGTTTGATTCTATTTTGTTGGTTTCTAGGATCGCCGTAATGATTAATAGGGATAGTTGGGTGGAATTCTCGGGTGCCAAGGAACTCCAGTAACTCTACTTTTTT
+
CCCCCGGGGGGGGGGGGGGGGGGGGGGGGGGGGGGGGGGGGGGGGGGGGGGGGGGGGGGGGGGEGGGGGGGGGGGGGGGGFGGGGGGGEGGGGGFGGGGGGGGGGGGGGGGGGGEGGGGGGGFFGGGGGGGGGGGFGGGGGGGGGGGGFGGGG<FGCFGGGF<FEGGGGCFGGGGGFGGCFFFFGGGFGGGGGGGGFGGG@CGFF;@CBFFGGECFFFGFEC,,,2,<?***338CFFEF@FF:@EF6**)+;7<8*:*1@<:C9:C*9=*/1*:*:)8C*3+*+8<+<@GG7FCF++*+*
@M03152:184:000000000-AWYW1:1:2106:11891:23010 1:N:0:TCTACTCTATACCTGT
AAGCTCGTAGTTGAATTTCGGCGTGCGCCTCGGGCTTGGTCGGCCGTCAAGGTCTGTACCGTCCGGGTCACGCCCCACTGTAGGATACTCACCGCTGTCCTTAACTGGGTGGCGGTCAAAGGGGGTTTCGTGCATGGGGGGCAACTTCTGTGCATAATCTCTGGGGTTCCTACTCTTTTACTTTGAGCAAATTAGAGTGTTCAAAGCAGGCAATCGAGCCTTTGAATACTTCAGCATGGGTTAATGGAACAGGACGGGTGTCCTGATTCTGTTGGTTTCTAGGATATTAGTACGGACTAAT
+
CCCCCGGGGGDFEGGGGGGGGGGGDEFGDGGGGEGGGGEGGGGDFGGGGGGGGGGGGGGGGGGGEGE:CEGGGGGGDGGFGGGGGGGGGF?E?BEGGEGGCGFEGGGGGEG7FFGCCFFGGGGGGFCFGFGFD3<F@FGGGGGGGGFAEFCFFEFFGFFGGGGGGC>C8EFGG++0:CGGFGGGG?CDG0CFGGGFG@FGGGGGFCCGGF88;:C8CEEGFFC7C0:FFF7<C9C9?CFC+2:7>FC66+)75***1/2*:+AGF+<C*+0:C759C)*3+<A6<++++*3<+*1**/2+3
@M03152:184:000000000-AWYW1:1:2106:21129:23128 1:N:0:TCTACTCTATACCTGT
AAGCTCGTAGTTGAATTTCGGGCCTGGCTGGGTGGTCTTGCCGCAAGGTAAGCACTGCTCTGGTCGGGTCTTTCCTTCTGGGGAGCCAACGTGCTCTTAATTGAGTGCGCTGGGGATCCAGGACTTTTACTTCGAAAAAATTAGAGTGTTTAAAGCAGGCTTACGCTTGAATACATTAGCATGGAATAATAGAATAGGACTTTGGTTCTATTTTGTTGGTTTCTAGGACCGAAGTAATGATTAATAGGGATAGTTGGGTGGAATTCTCGGGTGCCAAGGAACTCCAGTCACTCTACTCTAT
+
CCCCCGGCEFGGGGGGGGGGGGGGGGGGGGGGGGGGGGGGGGGGGGGGGGGGGGGGGGGGGGGGGGGGGGGGGGGGGGGGGGGGGGGGGGGGGGGGGGGGGGGGGGGGGGGGGGGGGGGGGGGGGGGGGGGCCGGGGGGGGGGFGGGGGGGGGGGGGGGGGGGGGGGGGGGFGAFGGFGCFGGFGCGGGGGGGGGGGGFGGGFGGFDGFFGGGFGGGGGGGGGGGFGGGFEGGGGGGGGFG7<CFGGGGFFGGGFFGG>CEC9A?0CFGFGF5D>CC@FGF8CF@8:F6@CFC77?C7200
@M03152:184:000000000-AWYW1:1:2106:13348:23174 1:N:0:TCTACTCTATACCTGT
AAGCTCGTAGTTGAATTTCGGGCCTGGCCGGGCGGTCTGCCTAACGGCACGTACTGTCTGGGCGGGCCTTACCTCTTGGTGAGCCGGCGTGCCCTTTGTTGGTGTGCGTCGGGGAACCAGGACCTTTACCTTGAGAAAATTAGAGTGTTCAAAGCAGGCCTATGCCTGAATACATTAGCATGGAATAATAAAATAGGACGCGCGGTTCTATTTTGTTGGTTTCTAGAGTCGCCGTAATGATTGATAGGGAGAGTTGGGTGGAATTCTCGGGTGCCAAGGAACTCCGGTCACTCTACTCTAA
+
CCCCCGGCFGGGGGGGGGGGGGGGGGGGGGGGGGGGGGGGGGGGGGGGGGGFCGGGGGGGGGGGGGGGGFGGGGGGGGGFGGGGGGGGGGGGGG8FGFGGGGGGECFGEGGGGGGGGFGGGGGGGGGGGGGGGDFFCGFCFGGFGGGGCFGFGCDFEGGDGGGGGGGFGGCECGFFGGGGFGGCFFFGGGGGGGGFEFCG>CG>E**2+<FGG?E>?8FGGG9C@FC9@2:ECEGD:FFC+<+00<CFGC)CE@+:85*/8;CEC<C?CEE9?D<C6)<=F>+*<*22/<F7C7:<9<D:+
@M03152:184:000000000-AWYW1:1:2106:7512:23359 1:N:0:TCTACTCTATACCTGT
AAGCTCGTAGTTGAATTTCGGGCCTGGCCGGGCGGTCTGCCTAACGGCACGTACTGTCTGGGCGGGCCTTACCTCTTGGTGAGCCGGCGTGCCCTTTGTTGGTGTGCGTCGGGGAACCAGGACCTTTACCTTGAGAAAATTAGAGTGTTCAAAGCAGGCCTATGCCTGAATACATTAGCATGGAATAATAAAATAGGACGCGCGGTTCTATTTTGTTGGTTTCTAGAGTATCCGTCATGATTAATAGGGATAGTTGGGTGGAATTCTCGGGTGCCAAGGAACTCCAGTCACTCTACTCTAT
+
CCCCCGGCEGGGGGGGGGGGGGGGGGGGGDGGGGGGGGGGGGGCFGGGGGGFEFGGGGGGGGGCGGGGGFGGG9FDFFGEBFFGFGGDGGGEF<FGGGGGGGEGFGGGEEEFGDGGGFFGGGGGCG9CGFGFGFGGFCCF@FAFCFGGGGGFGFGGGFGEFCFGFFFFFFFGGGDFCFFGFFFF@FCFEGGG::<@C<C8E>8EE8EEGFGGGFGGFFG>8EGGGGGGE++32/2*2*+3<+CFCCCE*7)C+2<@@CECECC+<7C:CC*9?DGDC:F=F@FG68CFD6C++2*+3<7C?
@M03152:184:000000000-AWYW1:1:2106:17041:23361 1:N:0:TCTACTCTATACCTGT
AAGCTCGTAGTTGAATTTCGGGAGTTTCAGATCAAAGCTCGTCCTTGTGGCGTGGCTCGATTTGGGCTTCCTATTATTGGATAGTGGGCAACCGCTTCCAATCTTTTACTTTGAAAAAATTAGAGTGTTCAAAGCAGGCGTAACCTTGCCATTGAATATTACAGCATGGGATAATAGAATATGACGTTGGTCTTATTTTGTTGGTTTCTAAGGCTGATGTAATGATTAATAGGGATAGTTGGGTGGAATTCTCGGGTGCCAAGGAACTCCAGTCACTCTACTCTATCTCGTATGCCGTTGT
+
B@CC<FGGGGGGGGGGGGGGGGGGGGGGGGGGGGGGGGGGGGGGGGGGGGGGGGGGGGGGGGGCFEGGGDFGFGGGGGGGGGGGGGGGGGGGGGGGGGGFFGGGGGGGGGGGGGGGGGGGGFFFFFFGGGGGFGFFGFGGGGGGGGGGGGFFFBDDFFGGGFFGFGFGGFFFGGFDDCGGGGGFFGGFC63,@DCFGGD,@FGFGGGCGGCFFGFCGGFGGF;?FGGFGGGGGGFGCCFCC?EGGG5?FF;CF*=5:EGGGF8FGFGGGGGCE4FFGFF700<C:3+<C>*1;D*+:C*//
@M03152:184:000000000-AWYW1:1:2106:11349:23368 1:N:0:TCTACTCTATACCTGT
AAGCTCGTAGTTGAATTTCGGGATTGACACATCGGTCGTGCCTTAAGGGGTATGAACTGGTGTAGTCAATTTCTCACCTTCTGGAGAACCGCGATGCCCTTAATTGGGTGTCGCGGGGAACCAGGACCTTTACTTTGAAAAAATTAGAGTGTTTAAAGCAGGCATTCTGCTTGAATACATTAGCATGGAATAATAAAATAGGACGGCATGATTCTATTTTGTTGGTTTCTAGGATCACCGTAATGATTAATAGGGATAGTTGGGTGGAATTCTCGGGTGCCAAGGAACTCAAGTACATTTA
+
CCCCCGGGGGGGGGGGGGGGGGGGGFGGGGGGGGGGGGGGGGGGGGGGGGGGGGGGGGGCGGGGGGGGGGGGGGGGGGGGGGGGGGGGGGGGGGGGGGGGGGFGGGGDGGGGGGGGGGGGGGGGDGGGGGGGGGFGGGGGGGGGGFGFGGGGFCGGEFGGDEEGGGGGGGFGGGGGGGGGGGGGGGGGGGGGFGG;FF@CECFGGDEGGGGGGGGGGGGGGGGGFGGGGGFEFFGFGFGGGFEG=9FCCCFFF6*0;*+3:+:*AE>=CGF7<CD3CFDG6EFD8FG*<9?<9C7C+<*<<
@M03152:184:000000000-AWYW1:1:2106:6760:23409 1:N:0:TCTACTCTATACCTGT
AAGCTCGTAGTTGAATTTCGGGCCTGGCTGGGTGGTCTTGCCGCAAGGTAAGCACTGCTCTGGTCGGGTCTTTCCTTCTGGGGAGCCAACGTGCTCTTAATTGAGTGCGCTGGGGATCCAGGACTTTTACTTTGAAAAAATTAGAGTGTTTAAAGCAGGCTTACGCTTGAATACATTAGCATGGAATAATAGAATAGGACCTTGGTTCTATTTTGTTGGTTTCTAGGACCGAAGTAATGATTAATAGGGATAGTTGGGTTGAATTCTCGGGTGCCCAGGAACTCCAGTCGCTCTACTCTAT
+
CCCCCFGEEGDGGGGGGGGGCGGGGFGGGGGGGGGGGGGGGGGGGGGGGGGGGGGGFGGGGGGCGGGGGGGGGGGGGGGGCGDCFEGGGGDFDFGGGGGFFF,EGGGGEGGGGDDGGGGGCFGGGFGGGGGGGGGGGAFFGGGEGCDFFA8FFFG,BFGGGGGGCFGGF7FFGGGGGGGGFFFGCFECECFDFFFGG7F@E>F@::FGGGGGGG9FGGFGGFEGFCCFDC>EGG8CGGG77AFCC;+=6*;*++=;85B**<C?C0<?<F=FCC4*<5>7FG+0<CFCF:CCCGD0<?:9<
@M03152:184:000000000-AWYW1:1:2106:13033:23413 1:N:0:TCTACTCTATACCTGT
AAGCTCGTAGTTGAATTTCGGGCCTGGCTTTGTGGTCTTGCCGCAAGGTGAGCACTGCTTTAGTCGGGCCTTTCCTTCTGGGGAACTACTGTGCTCTTAACTGAGTGCGGTAGGGATCCAGGACTTTTACTTTGAAAAAATTAGAGTGTTCAAAGCAGGCATATGCTTGAATACATTAGCATGGAATAATAAAATAGGACTTTGGTTCTATTTTGTTGGTTTCTAGGACCAAAGTAATGATTAATAGGGATAGTTGGGTGGAATTCTACGGTGCCAAGGAACTCCATTGACTTTACTCTAC
+
CCCCCGGECFCGGGGGGGGGGGGGGGGGGGGGGGGGGGGGGGGGGGGFEEFGGGGGCDFGFGGGGCFGGGGGGGGGGFGGGCCBFGGGCFDFCF<FEFF9<<F,CF,CFE?FCGGGGGGGGDEGGGGGAGFGGGGGGDFGGFCFFDFGGGFDDFC<FDF><<=FD<FDEF,FFFGGGGC8>DGF7AEC9C;FF,@D9<,<@CFECCGGE7DCEFCC7,6>:EFG@9DF6B>;;B;F@,,,,5:11,,6,8),,54BG*BC*8BCG++++2*0=3*2<456*0A*+++3069++20<+<7++
@M03152:184:000000000-AWYW1:1:2106:21141:23419 1:N:0:TCTACTCTATACCTGT
AAGCTCGTAGTTGAATTTCGGGTCTGGCTGACCGGCCCGCCTCACCGCGTGCACTGGTCCGGCCGGATCTTTCCTTCTGGCTAACCTCATGCCCTTTACTGGGTGTGCTGGGGAACCAGGACTTTTACTTTGAAAAAATTAGAGTGTTCAAAGCAGGCATATGCTCGAATACATTAGCATGGAATAATAGAATAGGACGTGCGGTTCTATTTTGTTGGTTTCTAGGACCGACGTAATGATTAATAGAGATAGTTGGTTGGAATTCTCGGGTGACAAGGAACTCCAGTCACTCTACTCTCTC
+
ABCCCGGGEGGGGG9CFGFFDFGGGGDFGGGGGGGGGEEGGGGGGGGGGGDGGGGGGGGGGGEGGDGCGGGCGGGGGGGADF9FFGGGFF99<,?FGFFFEFCGDEECFGGGGFFGCGCE+DFFFFGGGGGFAFGGC:<DGDCFFGGA=F,EBF<F<CCCC9<9FFFFFFFFG,@FGGFF97F;:>CCCCG995;,7>FE7*F7CFEFCEE;@CCGFEGFEGG?EGGF5CCE***2:<<<9@E77<++++9A:9:?1*;EGG78E9:7**;C29::C)706<+*3<+:0/9+<>00<+*03
@M03152:184:000000000-AWYW1:1:2106:14113:23440 1:N:0:TCTACTCTATACCTGT
AAGCTCGTAGTTGAATTTCGGGATCAATTCATTGGTCGTGCCATTGTACGTACTGGCATTATTGATTTCTCCCTTCTGACGAACCATGATGTCATTAATTTGGTGTTTTGGGGAATCAGGACTGTTACTTTGAAAAAATTAGAGTGTTTAAAGCAGGCACTCGCTTGAATACATTAGCATGGAATAACGAAATAGGACGTTCGATTCTATTTTGTTGGTTTCTAGGATCGACGTAATGATTAATAGGGATAGTTGGGTGGAATTCTCGGGTGCCAAGGAACTCCAGTCACTCTCCTTTTTT
+
CCCCCGGGGGGGGGGGGGGGGGGGGGGG9-6CEFGGGGGGG,,,;EFGGGGGGG9,,,C<EFGDFGG,EG,CFGGGGGGGGG:FE8FGGGGGGGFGFGGGGGGGGF,,,CFGCF,FFFFGGGFEGGGGGGGGGFGGGGFFGGGGGGGGGGGFFGGGGG,,,:?FF<FFCGGGGFGGGFFCGGGGGGF9=>E7FGGF<<>BF,+,3,@CCFGGGGGGGGGGGGFA?CFG6E***>8@G7CF<,BF>F?C6CA6<CG?*=8C8CFF?FC5CC@<8*@*::5*:<+*38++39??C**<++0+*
@M03152:184:000000000-AWYW1:1:2106:14665:23528 1:N:0:TCTACTCTATACCTGT
AAGCTCGTAGTTGAATTTCGGGATCGACGGGTCGGTCGCGCCTCTGGTGTGTACTGGCCCTGTCGGTTTCTCCCTTCTGACGAACCACGATGTCATTAATTTGGTGTCGTGGGAAATCAGGACTGTTACTTTGAAAAAATTAGAGTGTTTAAAGCAGGCATTCGCTTGAATACATTAGCATGGAATAATGAAATAGGACGTTTGATCTTATTTTGTTGGTTTCTATGATCGACGTAATGTTTAATAGGGATAGTTGGTTGGAATTCTCGGGTGTAAAGGAACTCCAGTCACTCTACTCTAT
+
C9CCCCFF>FFEGGFGGGGC@CCFFEEGCGGGGGDGGC@CFGCEEEEGEFEFFGG@FFDGDGGDGGGGGFGGGGGGFEFDGD74CFFGEGGGE<?FFE,@FGGCGFGGGF@DGCFGGGGFGFFFGGGA<FGGFFGGD>FFFF,<DEFGGCFFFCGGGGGGCGCGGGGGGFFA:9DFF9@,3,34DF9E@,@D3;9DF@EF<FFC,@;EECGGGC9CFE5EFFGG++?+<C*8888:7E?+4AF7C9C+7*7*+3<<+**/:+3A+0909:E5:/**0@4**;6*33+0+*0++*:+<<CC+
@M03152:184:000000000-AWYW1:1:2106:19220:23542 1:N:0:TCTACTCTATACCTGT
AAGCTCGTAGTTGAATTTCGGACCTGGCTGGGCGGTCTTGCCGAAAGGTAAGCACTGCTCTGGTCGGGTCTTTCCTTCTGGGGAACCTGCGTGCTCTTAATTGAGTGCGCAGGGGATCCAGGACTTTTACTTTGAAAAAATTAGAGTGTTTAAAGCAGGCCTACGCTTGAATACATTAGCATGGAATAATAGAATAGGACTTTGGTTCTATTTTGTTGGTTTCTAGGACCGAAGTAATGATTAATAGGGATAGTTGGTTGGAATACTCGGGTGCCAAGGAACTACAGTTACTCTACTCTAA
+
C@CC-CFFGGGFGGGGGGDGGDGCFGGGGGGGGGECBFCDGGGCGGGGFCFFGGFGGC<FEEGGAFGEECFGGFEFGGCCAFG7FFFCGCEGGEGFFGG9FDGE<FFGEG>>>F=:FDFDCE<B?<DFD9DFB?F?<BFFGGGGGG,3<@DFGGFGEGG+<FFGGEGCCE:FGGFFGC;CGGGGF,?,DFFF9DCCF@:><3>FCC:<CFFDFBDGFG5CEG+?7CFGGFC58:CC9FF?FGFGD9C66*):+<3@C**;EC7@+++3*AC****0<556*;?*+22++*++3**3++2:+
@M03152:184:000000000-AWYW1:1:2106:12222:23617 1:N:0:TCTACTCTATACCTGT
AAGCTCGTAGTTGAATTTCGGGATCAGTACGCTGGTCGTACCTTCGGTATGCACTGGTGTCACTGGTTCCTCCCTTCTGACGAACCGTCATGCCATTCACTTGGTGTGGCGGGAAATCAGGACTGTTACTTTGAAAAAATTAGAGTGTTTAAAGCAGGCTCACGCTTGAATACATTAGCATGGAATAATGAAATAGGACGTTGATCTTCTTTTGTTGGTTTCTAGGATTTACGTAATGATTAATAGGGATAGTTGGGTGGGATTTGCGGGTGCCAAGGAACTCCAGTCACTCTACTCTTAT
+
CBCCCEGFGGGGGEFFGGGGDGFFFGGGGEEGDGFGFGGGGGGGGFFGGGGGEGF@8F@FFGGGGGGGGFGGFFGGGGGEFC7CFCFFGGFFFGGGGEEGGGGGGFFGGGGGG7CFFGGD@4BFGGGDEFCFCEE,,83BAB8F9@>FCFEFFCF>BFCFBC>,@FFGFFG@=@CA@,@>F,<CF=,5@;,FFCGF7F,55:>>CFGG,7=FF,,?:CEGC;ECA,2?F9+182BFGFCCFG77@9C7*0)+5+<68*1:**+;+++*//:)**:6*).0:897<<FF99CEF7>??9*++
@M03152:184:000000000-AWYW1:1:2106:18818:23707 1:N:0:TCTACTCTATACCTGT
AAGCTCGTAGTTGAATTTCGGGATCAATTTATTGGTCGTGCTATTGTACGTACTGGTATTATTGATTTCTACCTTCTGACGAACCATGATGTCATTAATTTGGTGTCATGGGGAATCAGGACTGTTACTTTGAAAAAATTAGAGTGTTTAAAGCAGGCTAACGCTTGAATACATTAGCATGGAATAACGAAATAGGACGTTTGGTTCTATTTTGTTGGTTTCTAGGATAGCCGTCATGATTAATAGGTATAGTTGGGTGGAATTCTCGGGTGCCAAGGAACTTCAGTCACTCTACTCTCTC
+
CCCCCFGFGGGGGGGGGGGGGGGGG?FGGGGGGGGGGGGGGGGGGGGGGGGGGGGGGFGGGGGGGGGGGGGGGGGFGGGGGDGGG8FFGGGGGDFGGGGFFGGGGGFGGDFGGCFFGGGGGGGGGF<CFGGFGGGG<:EG9<FAF9FFGFFEFFGF@C,,5FCCECD@AFCF,9FGDFFF<EGGFFGGECE+@E989FFFFFE+,@AFAFFCC,>FF5C88;EC,9,@,,,21>*;;:,=:E,:+>6=@@B9FFF6**4*199B7C9**>CCC4+015)205+3<9?FCFGGGD7<++2<+
@M03152:184:000000000-AWYW1:1:2106:22592:23711 1:N:0:TCTACTCTATACCTGT
AAGCTCGTAGTTGAATTTCGGGATTAATTTATTGGTCGTGCAATCGTACGTACTGGTATTATTGATTCCTACCTTCTGACGAACCATGATGTCATTAATTTGGTGTTATGGGGAATCAGGACTGTTACTTTGAAAAAATTAGAGTGTTTAAAGCAGGCTCACGCTTGAATACATTAGCATGGAATAACGAAATAGGACGTTTGATTCTATTTTGTTGGTTTCTAGGATCGACGTAATGATTAATAGGGATAGTTGGGTGGAATTCTCGGGTGCCAAGGAACTCCAGTCACTCTACTCTATT
+
CCC9CFGGGGGGFGGGGGGGGGGGGGGGGGGGGGGGGGGGGG9FFFGFGEGGGGGGCFGGGGFGGGGGGGDDGGGGGGGGGGGGGGGGGGGGGGGGCFGGGGFFFGG9FFGGGGGGGGGGGGGFGGGGDGGFGDGEFGGGGFGFFGGGGGFGGFGGGGGGGGF?GCFGFFGGGGGGGGGGGEDFGGGGEBBFGGGGG?FFFGFCFGGGGGFFGFG735>EG9,EE,3@DCBEC:8EGFFGC7FFF9CG,=A,,=78:EE78EDCEFFD*7ACEC7*2)0=:+<4<+A++*+3A:*?F77++
@M03152:184:000000000-AWYW1:1:2106:7611:23867 1:N:0:TCTACTCTATACCTGT
AAGCTCGTAGTTGAATTTCGGGATCAATATGTCGGTCGTGCCTCGGTACGTACTGGCATCATTGGTTTCTCCCTTCTGATGAACCATGATGCCATTAATTTGGTGTCGTGGGGAATCAGGACTGTTACTTTGAAAAAATTAGAATGTTTAAAGCAGGCTCACGCTTGAATACATTAGCATGGAATAATGAAATAGGACGTTTGATTCTATTTTGTTGGTTTCTAGGATCGACGTAATGATTAATAGGGATAGTTGGGTAGAATTCTCGGGTGACAAAGAACTCCAGTCACTCTACTCTATT
+
CCBCCGGGCFGGGGGGGGGGGGGGGGGFGCFGFG7FFGGGGGGGGGGGGGGGGGGCGCFGGGGA8<CFGAFGGGGGGGGGFGFGGGGFFGGGFF<FGGGFGGFEDFGGGDGGEGGDGFFFGGGGGFFGEGGGFFFDFGCFG,,,8,?FFGFGFFFG7=FDFGGGGEEGADEGGGFAFFGGGCFFFFCFDAFGFA9>FFG:@7CA,@FGFGGGGGGG,@CD>;BC,,>,4>CC5:;:?FE,4C9CG7C,,AACA?1+*=+:+9;<=EGE9*/C*;::*)/:C@7C0<<<+/:CCFFF6C:0+
@M03152:184:000000000-AWYW1:1:2106:8450:23918 1:N:0:TCTACTCTATACCTGT
AAGCTCGTAGTTGAATTTCGGACCTGGTTAAATGGTTTGGTCGCAAGATCAATTACTGTTCTGGCCGGGTCTTTCCTTCTAGGGAACTAGGGTACTCTTTACTGAGCGCGTTAGGGATCTAGGACTGTTACTTTGAAAAAATTAGGGTGTTTAAAACAGGCTTATGCTTGAATACATTAGCATGGAATAACGGAATAGGACTTTGTTTCTATTTTGTTGGTTTTCAGAAATGAAGTAATGATTAATAGGGATAGTTGGGTGGAATTCTCGGGTGCCAAGGAACACCAGTCACTCTACTCTT
+
BCCBCGGGDGFFGFGGGGGGGEGGGGGDGGFGGGGGGGGGGAFGGDGGGGGGGGGGGGGGGGGGGFGDGGGGGGDFGGGGGGGGFFFGGGGGGGGGGGGGFFGGFFFFEGFGGGGGFFFFEGG8BFGFGGGGFFCCFGGGDCFC@FGGGEGGGFFGBFDGDFF>=DEFF@DCEFDEGFFGFDFFGGDGGGGEEEEFAFFCFCC9F=7DGA@;BGGCD,>EECFGC;C9BCCFFF994:CF71,4:,BC?66C8399<FDGGD82+A++1=CC=<D<0)05:8:*2*8@C6:++:7+03*<+
@M03152:184:000000000-AWYW1:1:2106:24327:24035 1:N:0:TCTACTCTATACCTGT
AAGCTCGTAGTTGAATTTCGGACCTGGTCGGATGGTCTTGCCGAAAGACAAGCACTGTCCCTGGCCGGGTCTTTCCTTCTGGGGAACCGGTGTGCTCTTCATTGAGTGCGCTGGGGATCCAGGACTTTTACTTTGAAAAAATTAGAGTGTTTAAAGCAGGCCTACGCTTGAATACATTAGCATGGAATAATAGAATTGGCCTTTGGTTCTATTTTGTTGGTTTCTAGGACGGAAGTAATGATTAATAGGGATAGTTGTGTGGAATTCTTGGGTGCCAAGGAAATCCAGTCACTTTACTCTT
+
CCCCCGGGGGEGGGGGGGGGFEE@<;8FFEGEECGFCECFGFG+F@EFEFGG?@EF@FEEEGF@FFGDEGG8FDF<EG9FGGGDB,9CF@C>8CF,<FF,FAFG<?FFDCECCEGGEFGB<FF:AEEFFAFFAAFFGFE,><<FE,EBFDEF,=,ECCDE++,83::FFFECFFCFCFCA,FFFFCCFB;;=;,37,7,,,7?FC@FFCE9D2;2,6B,8C*=2BEG,26*3?*3<@CEG++:919++<6):*+1<7+*22/<9CF<+0<+5;**2+657C6+23<9<FF?C@*::7+*<+
@M03152:184:000000000-AWYW1:1:2106:16229:24070 1:N:0:TCTACTCTATACCTGT
AAGCTCGTAGTTGAATTTCGGGATCAGTACGCCGGTCGTGCCTTCGGTACGTACTGGTGTCACTGATTCCTCCCTTCTGACGAACCGTCATGCCATTCACTTGGTGTGGCGGGGAATCAGGACTGTTACTTTGAAAAAATTAGAGTGTTTAAAGCAGGCTCACGCTTGAATACATTAGCATGGAATAATGAAATAGGACGTTGATCTTATTTTGTTGGTTTTTAGGATTGACGTAATGATTAATAGGGATAGTTGGGTGGAATTATAGGGTGCTAAGGAACTCCAGTAACTCTACTATATT
+
CCCC<FFCFGFGGGGGGGFGGGGGFGGGGGFEGGGGGGFEGGDGGGGGGGGGFGGGGEEGDFGGGGGGFGGGGGGFGGGGGGEGGGGFEGEFGEGGGGGFGFGGGGGEEGGGGGGGGGCFGB+3D=DGGGGGGDGGG<CC8@D9D@FFDGGGGECFGGGFFDFGGGGCFFFGFFGGGGGG@,CCFGFGGGGGF;FCFG7<<FC@92<ECFE9CFFCGG*B:*1;FG9<F6<+**1/:CF797997CFF0*)+30++85C>@698+3++:6*98*0:<)/*2+29+<<<0*+<02:C+:2++
@M03152:184:000000000-AWYW1:1:2106:11745:24150 1:N:0:TCTACTCTATACCTGT
AAGCTCGTAGTTGAATTTCGGATCAATTTATTGGTCGTGCTATTGTACGTACTGGTATTATTGATTCCTACCTTCTGACGAACCACGATGTCATTAATTTGGTGTCATGGGGAATCAGGACTGTTACTTTAAAAAAATTAGAGTGTTTAAAGCAGGCTCACGCTTGAATACATTAGCATGGAATAACGAAATAGGACGTTTGATTCTATTTTGTTGGTTTCTAGGATCGACGTAATGATTAATAGGGATAGTTGGGTGGAATTCTCGGGTGCCAAGGAACTCCAGTCACTCTACTCTATAT
+
CCCCCGGGGGGGGGGGGGGGGGGGGGGGGGGGGGGGGGGGGGGGGGGGGGGGGGGGGGGGGGGGGGGGGGGGGGGGGGGGGGGGGGGGGGGGGGGGFCFGGGGGGGGGGGGGGGGGGGGGGGGGGGGGGGGGGGGGGGGGGGGFGGDGGFFGFGGGGGFGGGGGDGGGGGGGGFFGGGGGFFGGGGGGGGGGFGGGGC3@CGFGGGFGGGFFGCDGGGCCFFFGDDCCGDEGGFGGG?,=:CG?F:E6ECAF,>6C*7B79;+++475CFCC6:DGFAF:6+<CEG+<C4?CEC*+<9*3+
@M03152:184:000000000-AWYW1:1:2106:19892:24283 1:N:0:TCTACTCTATACCTGT
AAGCTCGTAGTTGAATTTCGGGATCAATTTATTGGTCGTGCTATTGTACGTACTGGTATTATTGATTCCTACCTTCTGACGAACCATGATGTCATTAATTTGGTGTCATGGGGAATCAGGACTGTTACTTTGAAAAAATTGGAGTGTTTAAAGCAGGCTCACGCTTGAATACATTAGCATGGAATAACGAAATAGGACGTTTGATTCTATTTTGTTGGTTTCTAGGATCGACGTAATGATTAATATGGATAGTTGGGTGGAATTCTCGGGTGCCAAGGAACTCCAGTCACCTTACTCTATT
+
CCCCCGGGDGGGGGGGGGGGGGGGGGGGGGGGGGGGGGGGGGGGGGGGGGGGGGGGGGGGGFGGFGGGGGGFGGGFGGGGGGGGGGGGCGGGGGGFGGGGGGGGGGG9FFGGGFGGGFGGGGGGGGGGGFFFGGGGGEFFGGG8=FGAFGGFGGGGCCGGGGDGGGGGGGGGGGGGGGFGFFB>A9EFGGGCFEFFFGGGCDC<CFFFGGGGGGGG7CGFGGGG7BCFFCEE>:>:CFGGCFFGC,B,1B8?@,9,*4BC82C6CEC=3*=7AF:4FFA*2++>5CG6?*++30>FGC*++
@M03152:184:000000000-AWYW1:1:2106:13421:24381 1:N:0:TCTACTCTATACCTGT
AAGCTCGTAGTTGAATTTCGGGATCAATGGATTGGTCATGCCGATGGTGTGTACTGGTCATATTGGTTCTCACCTTCTAAGGAACCATAATGTCATTTATTTGATGTTGTGGGGAATTAGGACTGTTACCTTGAAAAAATTAGAGTGTTTAAAGCAGGCTAACGCTTGAATACATTAGCATGGAATAATGAAATAGGACATCGCATTCTATTTTGTTGGTTTCTAGGATCGATGTAATGATTAATAGGGATAGTTGGGTGGAATTCTCGGGTGCCAAGGAAATCCAGTCACTCTACTCTAT
+
CCCCCGGGGGCGGGGGGGGGGGGGGFGGGGGGGGGGGGGGGGGGGGGGGGGGFGGFGGGFGGGGGGGGGGGGGGGGGGGGGGGGGGGGGGGGGGGGGGGDGFGGGGGGGGEGFGGGGGGGGGG?FGGGGGGGGGGCFFGFCFADEEGFGFGGGE<F?GGGGGGCFBF@FGGGFGCGGFFGEGGGGGGGGGGGFGGG8C=FAFEGDFGA;FCFG9=FCC?EFGGGGFFDFFEDFFGG,2:::FGCFDGGG?A669CGFGGG58<?C,@7*=*1*75:<5:6*+<CFFF9+0+++;CCF?F90
@M03152:184:000000000-AWYW1:1:2106:10217:24430 1:N:0:TCTACTCTATACCTGT
AAGCTCGTAGTTGAATTTCGGCCTTTGCCGCCCGGTCCGCCTATTTGGGTGTGTACTGGAGCGGTGGAGGCTTACCTCGTGGTTAGCTGTTATGCCCTTTACTGGGTGTGGCAGGGAACCATGATTTTTACTTTGAAAAAATTAGAGTGTTCAAAGCAGGCTTACGCCCGAATACATTAGCATGGAATAATAAAATAGGACGTGCGGTCCTATTTTGTTGGTTTCTAGGATCGCCGTACTTATTAATAGGGATAGTGTGTTGGAATTCTCGGGTGCCAAGGAACTCCAATCACTCTACTCT
+
CCCCCGGGGGGGGGGGGGGFCEGGGGGGGEGEGEGGGGGGG:@FGGGGGEGGGFFGGFFFFGGDGGGGGGGGGGGG<CC=FGF,EFFGCFFGFFFFEEFGGFAF8<ECFG@CFFG@DCCFFG9<AFFCGFGGGFG9FGFGGFG,BF,F,5EFFFGGGGFFCCFGE<FFGGGGG*=:BC;,DF;FGGBFFGEE;@EDG,,7D1F7FEGECEGGGGGGGGC*=8*9<B9;98?+**=CG5*=+3@+20297?)0**+3+3+*2**++3++2+25*9)/094:56C5<C:@+1:0<7>FC+:69
@M03152:184:000000000-AWYW1:1:2106:20581:24589 1:N:0:TCTACTCTATACCTGT
AAGCTCGTAGTTGAATTTCGGGCCTGGCTGGGTGGTCTTGCCGCAAGGTAAGCATTGCTCTGGTCGGGTCTTTCCTTCTGGGGAGCCAACGTGCTCTTAATTGAGTGCGCTGGGGATCCAGGACTTTTACTTTGAAAAAATTAGAGTGTTTAAAGCAGGCTTACGCTTGAATACATTAGCATGGAATAATAGAATAGGACTTTGGTTCTATTTTGTTGGTTTCTAGGACCGAAGTAATGATTAATAGGGATAGTTGGGTGGAATTCTCGGGTGCCAAGGAACTCCAGTCACTCTACTCTTT
+
CCCCCGGGGGGGGGGGGGGGGGGGGGGGGGGGGGGGGGGGGGGGGGGGGGGGGGFGGGGGGFGGECGGGEGGGGGGGGGGGGGFEGGGGFGGF?DGGGGFGGEDGGFFGGGGGGGEGGGGGGFFGGGGGGGGGGGGGGGGGGGGGGGGGGFDADFFGGGF<FFGGGGGGGF,@FGGFFCC9FFGF96@@BEFEGGGGFBFGGG97<7D9@CCEG@:FGG8CF@,>;9:CG5*=EBE7@E++;+=7+=+**0*+5:F?5B*:*3+32C+*/8/8*00+)022*0208<+<*<+0*2+3+0++
@M03152:184:000000000-AWYW1:1:2106:16254:24743 1:N:0:TCTACTCTATACCTGT
AAGCTCGTAGTTGAATTTCGGGATCAGTATGTTGGTCGTGCTTCGGTACGTACTGTCATTACTGGTTTCTCCCTTCTGAAGAACCTTGATGTCATTAATTTGGTGTCTTGGGGAATCAGGACTGTTACTTTGAAAAAATTAGAGTGTTTAAAGCAGGCATACGCTTGAATACATTAGCATGGAATAATGAAATAGGACGTTTGATTCTATTTTGTTGGTTTCTAGGATCGACGTAATGATTAATAGGGATAGTTGGGTGGAATTTTCGGGTGCCAAGGAACTCCAGTCACGCTACTCTTTT
+
CCCCCGGGGGGGGGGGGGGGGGGGGGGGGGGGGGGGGGGGGGGGGGGGGGGGGGGGGGGGGGGGGGGGFGGGGGGGGGGGGGGGGGGGGGGGGGGGEGGGGGGGGGGFGGGGGGGGGGGGGGGGGGGGGGGFGGGGGGGGGGGCFGGGGGGGGGGGGGGGGCFGCF7FGGGGGFGEGAFF<FFFCFGGGFGGDDE8==F@DFGDCF;D@FGGGGFGGGGGG9DFFGGGGGGGGCGGGCCFGGGGGFC66?28<FEGGGCED:+B+2+:CC*)/27C55;CFF@46CC6<4**/976<0*<+
@M03152:184:000000000-AWYW1:1:2107:8982:1850 1:N:0:TCTACTCTATACCTGT
AAGCTCGTAGTTGAATTTCGGGACTAACAGATTGGTCGCGCCATTGGTGTGTACTGGTCTAGTTGGTTTCTCCCTTCTGACGAACCACGATGTCATTTATTTGGTGTCGTGGGAAATCAGGACTGTTACTTTGAAAACATTTGAGTGTTTAAAGCAAGCGTTAGCTTGAATACATTATCATGGAATATTGAAATAGTACGTTTCACCCTATTTTGTTTGTTTCTAGGATCTTCGTAATGATTAATAGGGATATTTGGTTTGAATTTTCTGGTGCCTATGCACTCCAGTCATTCTCATTTCT
+
CCCCCGEGEGGGDCECE9CFCFFGCAF@CEFGGG8FFGGGCC+BEGCGF<@FGCF9<<FFFFGGF?FGEAE,6,CCCE,CCFGG7F=FB6CFCF,CC,<EFAF9<=CCCCF7:F8BFDDE,,BEFFFFDEFD9,?,,,,CE,:,4E?FG<,,,B?=<8==F>>F99?=>89EF,@D=,C,=D:BADD,7,8,87,78@,8@@>,,37,6<@CDF,@>,>EF:3E@,,,58,,2*4,,4,,+4>,4+,,,4;,,=1,>,6,4++3++534:+;*+0+2+2+1355?+3?98+5+1++3++++
@M03152:184:000000000-AWYW1:1:2107:23665:2820 1:N:0:TCTACTCTATACCTGT
AAGCTCGTAGTTGAATTTCGGGCCTGGCTGGGTGGTCTTGCCGCAAGGTCAGCACTGCTCTGGTCGGGTCTTTCCTTCTGGGGAGCCAACGTGCTCTTAATTGAGTGCGCTGGGGATCCAGGACTTTTACTTTGAAAAAATTAGAGTGTTTAAAGCAGGCTTACGCTTGAATACATTAGCATGGAATAATAGAATAGGACTTTGGTTCTATTTTGTTGGTTTCTAGGACCGAAGTAATGATTAATAGGGATAGTTGGGTGGAATTCTCGGGTGCCAAGGAACTCCAGTCACTCTACCCTTT
+
CCCCCFEFFDFGGGGGGGGGGGGGGGGGGEGGGGGGGGGGGGGDGGGGG,CFDFGGGGGGGFFFGGGGGEEGG9CFGGGGGGGGEEGGGDEF7FFGGGGGGGGGGGGGGGGGGGDFGGGGFGFEGGGGGGGGGGGGGGGGGFAFGGGGGGGGGGGG<FGGFGFGGGGGGFGG9C9FGGGGGGGGGGCCFGAFFGGGG7FFFGGGGFDFGCGCGFGGCF8;CFFG9,9AFBEGGGGF7EEFFECC?7CF6FF*AACFCEEC8*<FD++97C*9CD4D7*)9:;C<++0<2/20+:>7+*9**
@M03152:184:000000000-AWYW1:1:2107:10466:2840 1:N:0:TCTACTCTATACCTGT
AAGCTCGTAGTTGAATTTCGGGATTAATTTATTGGTCGTGCAATAGTACGTACTGGTATTATTGATCCCTACCTTCTGACGAACCATGATGTCATTAATTTGGTGTCATGGGGAATCAGGACTGTCACTTTGAAAAAATTAGAGTGTTTAAAGCAGGCTCACGCTTGAATACATTAGCATGGAATAACGAAATAGGACGTTTGATTCTATTTTGTTGGGTTATAGGATCGACGTAATGATTATTAGGGATAGTTGGGTGGAATTCTAGGGCTCCAATGAACTCCAGTCACTCTCCTCTAGC
+
B<-@8FE@FGGFFFEF<-CFBFGGGFEFFCEGF@FFGEGGEFFFGGGGGFFG@@FF@CEFGGGGFFGFGD<FGD@FF@FGGGE@FGGG9EEFD@FAFFA<FFF8FEFCCGFE@=C<CCFCGGGGAFFFGFFFGGF<EEDGGGGDBDFFFC55EF@F7@@FFGGG:=DEFG9<DADDGCFGCFFFEG9BE+3:>>=DGFE3@FECFD=,@FBFGGF>,,*6B*>3E,@CFGCE*4*,*2,41>,,11;66C8??CF6*4**3?CC:C++0***//*2+2::+5>C+>CC+32+3**+2CC**
@M03152:184:000000000-AWYW1:1:2107:14704:2900 1:N:0:TCTACTCTATACCTGT
AAGCTCGTAGTTGAATTTCGGGCCTGGCTGGGCGGTCTTGCCGAAAGGTAAGCACTGCCCTGGTCGGGCCTTTCCTTCTGGGGAACCTGTGTGCTCTTAATTGAGTGCGCAGGGGATCCAGGACTTTTACTTTGAAAAAATTAGAGTGTTTAAAGCAGGCCTACGCTTGAATACATTAGCATGGAATAATAGAATAGGACTTTGGTTCTATTTTGTTGGTTTCTAGGACCGAAGTAATGATTAATAGGGATAGTTGGGTGGAATTCTCGGGTGCCAAGGAATTCCAGTCACTCTACTCAAT
+
CCCCCGGGEGGGGGGFGGGGGGGGGGGFGGGGGGGGGGGGGGGGGGGGGEGGFGGGGGGGG,DFGGGGGGGGGGGGGGGGGGGGGGG@<FGGGGGGGGF<EFFGGGGGGGGGGGGFGGGGGGGGGGDFFGGGGGGFG9FEGFGGCC<FGF@FGGGGGGGFGGGFGGGGG7<FFGFFGGGFFEFEFFD;DE9DFFGGGGFFFGGG7FFFGGGFFGGCG68CGFFGGC+98C58*B*199++:;>C+;C+:**28?+<+*28=@:+9+++1:E1:CDFFCFFC+++30+++**3+2:+++***
@M03152:184:000000000-AWYW1:1:2107:8498:2979 1:N:0:TCTACTCTATACCTGT
AAGCTCGTAGTTGAATTTCGGGTCTGGCTGACCGGTCCGCCTCACCGCGTGCACTGGTTCGGCCGGATCTTTCCTTCTGGCTAACCTCATGCCCTTTACTGGGTGGGCTGGGGAACCAGGACTTTTACTTTGAAAAAATTAGAGTGTTCAAAGCAGGCATATGCTCGAATACATTAGCATGGAATAATAGAATAGGACGTGCGGTTCTATTTTGTTGGTTTCTAGGACCGCCGTAATGATTAATAGGGATAGGTGGGTGGAATTCTCGGGTGCCCAGGAAATCCAATCCATCTCGTCTAAT
+
CCCC@CFFGGCFGFFGACDFCEGDFGGGGGGGGGGGGGGEG@:@E@CF7FE7<EFGGGGCFCFGGGEC@<FFEFCFFFFFDFFGFFGGGGCEEF8EEFGGGFGDC+C7<FGGG=FEFE@GFCEFGF9DFGFG,5CFE+B<=>FC<FD<,,:BF,3@C+>FEFGDC,@:FFCFGGGGGEGGGGGG9:EECF@FG>9FFFGC*6BF<BCC9@F;ECFC+/813+++>9B@*=CBE*3ACC++2<9E:DEC*0*3+<<=*11**3+8:9+C=E=352*2*9@4+<9@++3*2*03+**1259**
@M03152:184:000000000-AWYW1:1:2107:16855:3079 1:N:0:TCTACTCTATACCTGT
AAGCTCGTAGTTGAATTTCGGGCCTGGCCGGGCGGTCTGCCTAACGGCACGTACTGTCTGGGCGGGCCTTACCTCTTGGTGAGCCGGCGTGCCCTTTGTTGGTGTGCGTCGGGGAACCAGGACCTTTACCTTGAGAAAATTAGAGTGTTCAAAGCAGGCCTATGCCTGAATACATTAGCATGGAATAATAAAATAGGACGCGCGGTTCTATTTTGTTGGTTTCTAGAGTCGCCGTAATGATTAATAGGGATAGTTGGGTGGAATTCTCGGGTGCCAAGGAACTCTATTCACTCTATCCTCT
+
CCCCCFFGGGFGGFGGGGFGGGGGGGGGGGGGGGGGGGGGGGGGGC@EGFGGDGG9F<FGGGF7FCEGDGGGFGGGG9EFDEEEG+BFGGGGGGGGGGGGF?FGG@CFCFGFGGDEGGGGGGGFGCCA,D@FCC><A<F@FAFGGGGFG<EGFDFFCFGGGGFFGDFG@<FCC9CGE9FFGGCCEGGGGFC9<7++<E6*:*/*1/2:9C:<E9<CCCF;/A9<+29+3<*:;8C58*+<C9C?9CFC6*2:80++38?E5;+:7+0:*/:CCDFCCC8CG;8A+++3+0003**+++*20
@M03152:184:000000000-AWYW1:1:2107:17699:3092 1:N:0:TCTACTCTATACCTGT
AAGCTCGTAGTTGAATTTCGGTCTTTGCCGCCCGGTCCGCCTATTTGGGTGTGTACTGGAGAGGTGGCGGCTTACCTCGTGGTGAGCTGTTATGCCATTTACTGGGTGTGGCAGGGAACCATGATTTTTACTTTGAAAAAATTAGAGTGTTCAAAGCAGGCTTACGCCCGAATAAATTAGCATGGAATAATAAAATAGGACGTGCGGTCCTATTTTGTGGGTTTCTAGGATCGCCGTAATGATTAAAAGGGATAGTGGGGTGGAAGTTTAGGGTGCTACGGAACTCCAGTGACGATATTCT
+
ACC<@FC@;<8@CCA<@E<6@66CFGAAEBC@FC7@FB@E@F,;CF66,8@@:C<EFGFG8,BF<@F,@+8@F,6CFEFCC7:49,CCF<F@EF95,<5EFGEGG<==C:CFGGDC<FF7,BA?FGCFDCEEE,5,,CF=7DBDF,8DFCD,@@<<,,DCC,,87@FE+@B@FB,7DA37<F,:<D,??BFGFGCG:F7A,<61=<*14<F@B29?>@+=C34*>9++B+2?*18:*:*2*309+*+3<5D*076++*2**:*/**3+0++*:0**2;/**2**0<0<FB*+37*2**2**
@M03152:184:000000000-AWYW1:1:2107:14570:3180 1:N:0:TCTACTCTATACCTGT
AAGCTCGTAGTTGAATTTCGGGATCAATTTATTGGTCGCGCTATTGTACGTACTGGTATTATTGATTTCTACCTTCTGACGAACCATGATGTCATTAATTTGGTGTCTTGGGGAATCAGGACTGTTACTTTGAAAAAATTAGAGTGTTTAAAGCAGGCTCACGCTTGAATACATTAGCATGGAATAACGAAATAGGACGTTTGATTCTATTTTGTTGGTTTCTAGGATCGACGTAATGATTAATAGGGATAGTTGGGTGGAATTCTAGGGTGCCAAGGAACTACAGTCACTCTACTCTCTT
+
CCCCCGGGGGGGGGGGGFGGGGGGGGGGGGGGGGGGGGGGGGGGGGGGGGGGGGGGGGGGGGGGGGGGGGGGGGGGGFGGGGGGGFFGFGGFGGGGGGGCGFGGGGGGGGGGGGGGGGGFFGGFGGGFGGGGGGGGGGGGGGGGGGGGGGGGGGGGGGE=DFGGEEGFGGGGGGGG9CADFFFGGGGFEECFGGGCGGGCFCECGCAFGGGGGGFFCF:CC>FCC9,>D5*8?EF@C@BFFGCCF@,CC6CF<CGCGGDC=2<C79+5?FGDE4+*9/AGF87C8+ACFFC0A>GGG?**0
@M03152:184:000000000-AWYW1:1:2107:14405:3663 1:N:0:TCTACTCTATACCTGT
AAGCTCGTAGTTGAATTTCGGGTCTGGCTGACCGGTCCGCCTCACCGCGTGCACTGGTTCGGCCGGATCTTTCCTTCTGGCTAACCTCATGCCCTTTACTGGGTGCGCTGGGGAACCAGGACTTTTACTTTGAAAAAATTAGAGTGTTCAAAGCAGGCATATGCTCGGATACATTAGCATGGAATAGTAGAATAGGACGAGCGGTTCTATTTTGGTGGTTTCTAGGACCTCCGTAATGATTAATAGGAGTAGTTGGGTGGAATTCTCGGTTGCCAAGGAACGCCAGCCACTCTACTCTATG
+
CA9CCGGGGC@EGG<C<<@<CEFDFEFFFCEF-@@B@7@ECC@F@ECBFFEC7DFC8<6CBCFDC6@F>FCFD,6C,F,<8F<FGG,,FFDGFGGGA,E,5,ABCECGCCEGDECGGGGGBDGGGFGGG9?FF,A,BF=B>DF9@FBC,CFFFG8FBFCFFGFB@FCC+3@<F9D3D,@ECGCC9,?,>;@@ECFGGFF*=E7=**6?9272+2*=B8*=FG+999B6C*5;C13;CC<C>C+++2++*2>C9C+6=/***32<7C+25*/)****9>:9****21285>**3**30+20*
@M03152:184:000000000-AWYW1:1:2107:20017:3722 1:N:0:TCTACTCTATACCTGT
AAGCTCGTAGTTGAATTTCGGGACCAATTTGTTGGTCGTGCCTCGGTACGTACTGGTATTATTGGTTTCTCCCTTCTGAAGAACCTTGATGTCATTAATTTGGTGTCTTGGGGAATCAGGACTGTTACTTTGAAAAAATTAGGGTGTTTAAAGCAGGCATACGCTTGAATACATTAGCATGGAATAATGAAATAGGACGTTTGATTCTATTTTGTTGGTTTCTAGGATCGACGTAATGATTAATAGGGATAGTTGGGTGGAATTCTCGGGTGCCAAGGAACTCCAGTCACTCTACTCTATT
+
C@@CBDF:FG@@F-EEEECD@:@+CEEEFEFGFFGEGDF@CFGGGG@FFFGGGGGGECFGGGGGGGGGGGGGGF,CEC@D<9EF@FGGCDFGFCFGGGDFGGFGEFGGGGFFE,=F<F<EFGFFFGGGGCCAFCAFEFEGGGDC=F=BEGGGGFGGGGGGGCGGGGGGGGGGFEFGGCFFFFGFGGGFFGFGGGFGC<F@FGGFFE9=@EF9FGFFGGGCFGGG;9:DDED5**4;FGF,B7,CCFCFC6CCFCEF=EG>8>9EFFGD**=77*36C*;CF8F6:8<6+9C:A7:?6+***
@M03152:184:000000000-AWYW1:1:2107:25281:3772 1:N:0:TCTACTCTATACCTGT
AAGCTCGTAGTTGAATTTCGGGATCAATTTATTGGTCGCGCCAACGGTACGCACTGGTACAATTGGTTTCTCCCTTCTGACGACGCATGATGTCATTAATTTGATGTCGTGGGGAATCAGGCCTGTTATTTTGAAAAAATTAGAGTGTTTAAAGCAGGCTTTGGCTTGAATACATTAGCATGGAATAATGAAATAGGACGTTTGATCTTATTTCGTTGGTTTCTCATATCGACGTAATGCTTAATAGGGATAGTTGGGTGGATTTCTCGGTTGCAAATGAAATCCAGTGACTTTACTCTTC
+
AC-8C@@@FFCFGGFFEFF@C:FBFCFFCFDCEFGAECCGEGG>FGGFG7B::CCGGGGDFGDEGFGGGFG@CFFFGGA<<F,+8@CCE9FC?<?<9FA<C,C,EFF989:@7C7+BAFE8,4,:FFBF<FGG+?FFGDFF<8FFDFFC<CCEGA8F7+>,,DD83>FGFC<F9DFGC>F;,@BFGF,E9==FG;DCCD7FCC7F9,<DBFCE,>D8@,*::;;,,,162***4:88*++3<@+1+><****+=996*=CC8+09+3@:C**2>**0*/0<+<+<0<<+**++20CCF7*0
@M03152:184:000000000-AWYW1:1:2107:19985:3819 1:N:0:TCTACTCTATACCTGT
AAGCTCGTAGTTGAATTTCGGTGGCCCAACGGCGGTCGGCCGCAAGGTCTGTACTGCCGGTTTTCGGACCACCTCTTTCTGGGGGAACGTCGGCCCTTAACTGGGCTCGGCGGCCGAACCAGGACGTTTACTTTGAAAAAATTAGAGTGTTTAGAGCAAGCGTACGCTTGAATACATTAGCATGGAATAATGAAATAGGGCTTCAGTTCTATTTTGTTGGTTTTCAGAATCCGAAGCAATGATTAATAGGGATAGTTGGGTGGAATTCTCGGGTGCCAAGGAACTCAAGTCACTATAATCT
+
CCCCCGGGGGGGGGGGGGGGGGGGGGGGGGGGGGGGGGGGGGGGGGGGGGGGGGGEEGGGGGGGGGGEGGGGGGGGGGGGGGGGGGGGGGGGGGGGGGGGGGFGGGGGGGGGGGGGGGGGGGGGGEGGGFGGGGGFGGFFGF@FCFGGFC9FGCFGFDFGCFEFGGGDGFGE?<CFCEFCGGGGGGFGFFGGEGGFFFEF*;52<FFFEFECGEGGGG>F8CC:E7C7CC:CCGGGGFG7CGEFFF?C?GFG8:EG?+8*:*850:CC++:5*7/*9F:7EGF*+<+2+/*<9**0<0*:*
@M03152:184:000000000-AWYW1:1:2107:18597:3957 1:N:0:TCTACTCTATACCTGT
AAGCTCGTAGTTGAATTTCGGGATCAGTATGTTGGTCGTGCTTAGGTACGTACTGTCATTACTGGTTTCTCTCTTCTGAAGAACCTTGATGTCATTAATTTGGTGTCTTGGGGAATCAGGACTGTTACTTTGAAAAAATTAGAGTGTTTAAAGCAGGCATACGCTTGAATACATTAGCATGGAATAATGAAATAGGACGTTTGATTCTATTTTGTTGGTTTCTAGGATCGACGTAATGATTAATAGGGATAGTTGGGTGGAATTCTCGGGTGCAAAGGAACTCCAGTCACTCTACTCTATT
+
CCCCCGGGGGGGGGGGGGGGGGGGGGGGGGGGGGGGGGGGGGAGGGGGGGGGGGGGGGGGGGGGGGGGGGGGGFGGGGFFGGGG?FGGFGGGGGGGGAEFGGGGGFFGGGGGGCCGGGGGGGGGGGGGGGGFGCEGGGGGGGGGGGGGGGGGGGGGFGFGGGG7:FFFGGF9FCFGFDFGGGGGDGGFGG,EFGGGGFGFFFGGGFGGFFCGGGGCFGGGCFFGFGDGCC>G>:;EEG7,=DEEFCCF6:7CF7C6=EEBC996DCF8=EG)>0;+;F;<FF99EFFC:CCCFFGF@C:**
@M03152:184:000000000-AWYW1:1:2107:14123:4033 1:N:0:TCTACTCTATACCTGT
AAGCTCGTAGTTGAATTTCGGACCTGGCTGGGTGGTCTTGCCGAAAGGTAAGCACTGCTCCGGTCGGGTCTTTCCTTCTGGGGAACCAGTGTGCTCTTAATTGGGTGCGCTGGGGATCCAGGACTTTTACTTTGAAAAAATTAGAGTGTTTAAAGCAGGCCTACGCTTGAATACATTAGCATGGAATAATAGAATAGGACTTTGGTTCTATTTTGTTGGTTTCTAGGACCGAAGTAATGATTAATAGGGATAGTTGGGTGGAATTCTCGGGTGCCAAGGAACTCCAGTCACTCTACTCTAT
+
CCCCCGGGGGGGGGGGGGGGGGGGGGGGGGGGGGGGGGGGGGGGGGGGGGGGGGGGGGFGGGGGGGGGFGGGGGGGGGGGGGGGDGGGGGGGGGGGGGGGGGGGGGGGGGGGGGEGDGGGGGGGGGGGGGGGGGGGGGGGGGGGGGGGGGGGFGGGGGGGG?FGDGEGGGGGGGGGGGGDGCFGGGGGGFGGGGGGG7BFFGGFGFGFGGGGGGGGDCFGGGGFGGGGGGGGGG=GGGGGG7C<CFG6A65;C:+@@=;*883<>FCCGF*1:75D*93CC8CFGFF++9>@CCCEF?>>2
@M03152:184:000000000-AWYW1:1:2107:18793:4115 1:N:0:TCTACTCTATACCTGT
AAGCTCGTAGTTGAATTTCGGAACGTGGAAGTCAAAGTCCGTCTCAACGGCGTGGCTCGATTTCCGCTTCCTATCTTTGGATAATGGCTCTCTTCCTTCACGGGTTGGGATGTCCGTTTCCAATCTTTTACTTTGAAAAAATTCGCGCGCTCAAAGCAGGCGTAACTTGCTATGAAGATTACAGCATGGGATAATGGAATACGACTTCGGTCTTATTTTGTTGGTTTCTAAGGCTGACGTAATGATTAATAGGGATAGTTGGGTGGAATTCTCGGGTGCCAAGGAACTCCAGTCACTCTAC
+
CCCCCGGGGGGGGGGGGGGGGGGGGGGGGGGGGGGGGGGGGFGGGGGGGGGGGGGGGGGGGGGGGGDGGG@FGGGGGGFGGGGGGGEGFFGGFGGGGGGDFGGEGE:FFFGGGC9FGGGGGGGGF9FEEFEFGCGGFGGGFFG9EGGGGEGEDGGG,@FEGGGGDDG9,@FGGGAFFGFFFGGCE7CCGF,:F9DFFF@CFFGGGCC98FCFGG9:CCFFGGGGGGC;EG+BC?C58FGEF8=F?@3<99:CE****0+<:CDG3C>+<?<DC3>39CDGGFCFCEFG74CE<6F<<<FG7
@M03152:184:000000000-AWYW1:1:2107:24963:4282 1:N:0:TCTACTCTATACCTGT
AAGCTCGTAGTTGAATTTCGGGACCAATTTGTTGGTCGTGCCTCGGTACGTACTGGTATTATTGGTTTCTCCCTTCTGAAGAACCTTGATGTCATTAATTTGGTGTCTTGGGGAATCAGGACTGTTACTTTGAAAAAATTAGAGTGTTTAAAGCAGGCATACGCTCGAATACATTAGCATGGAATAATGAAATAGGACGCTTGATTCTATTTTGTTGGTTTCTAGGATCGACGTAATGATTAATAGGGATAGTTGGGTGTAATTCTCGGGTGCCTAGGAACTCCCGTCACTCTATTCTATC
+
CCCCCCCFCFFFGGGGGFGECDGGGGGGGFFEEFGG-@F7FFGFGGG@@:C@@CCFGCCGFFG<CEFC<CFFFGGDGGFGFDACF@EEECF@CFGG9E,6FFE6,C=<E?EFGCG8C5?FFGFFGF?F<EFG99FF,+B,CF<FA?FE@DGCEGGFG7<FGEA::+6:,FFFFAD??=9FE8,:,33C,,,9E,9D,@C+8C8><,8@;B9=FE@GG8EFFGC,>,,>,14>8C=,8C,>:C,14BF,,,205=7?8E**02?B715*=:><*8+;7>ACCCC</*;CC5CF?7*+3A**2
@M03152:184:000000000-AWYW1:1:2107:21725:4303 1:N:0:TCTACTCTATACCTGT
AAGCTCGTAGTTGAATTTCGGGATCAATTTATTGGTCGTGCCATTGTACGTACTGGTATTATTGATTTCTACCTTCTGACGAACCATGATGTCATTAATTTGGTGTCTTGGGGAATCAGGACTGTTACTTTGAAAAAATTAGAGTGTTTAAAGCAGGCTCACGCTTGAATACATTAGCATGGAATAACGAAATAGGACGTTTGATTCTATTTTGTTGGTTTCTAGGATCGACGTAATGATTAATAGGGATAGTTGGGTGGAATTCTCGGGTGCCAAGGAACTCCAGTCACTCTACTCTATT
+
CCCCCGGGGGGGGGGGGGGGGGGGGGGGGGGGGGGGGGGGGGGGGGGGGGGGGGGGGGGGGGGGFGGGGGGGGGGGGGGGGGGGGGGGFEGGGGGGFFGFGGGGGGGGGGGGGGGGGGGGGGGGGGGGGGGGGGGGGGGGG8FGFFGGGGGGGGGGGGGGGGGGGGGGGFFFGDFFGGGGGGGGGGGG66CGGF9DFGDFFGC@FGGGFGGGFCFC8FCEGEFD7DFEG>EEEEGCF7:F7DC<CCF68866;FG68ECGCBFF;CEE5=FDEFG*>35**>7AFFGECFCCFD7<<970*
@M03152:184:000000000-AWYW1:1:2107:22374:4385 1:N:0:TCTACTCTATACCTGT
AAGCTCGTAGTTGAATTTCGGGCCTGGCTGACCGGTCCGCCTCACCGCGTGCACTGGTCCGGCCGGGTCTTTCCTTCTGGCAAACCTCATGCCCTTCACTGGGTGTGTTGGGGAACCAGGACTTTTACTTTGAAAAAATTAGAGTGTTCAAAGCAGGCATATGCTCGAATACATTAGCATGGAATAATAGAATAGGACGTGCGGTTCTATTTTGTTGGTTTCTAGGACCGAAGTAATGATTAATAGGGATAGTTGGGTGGAATTCTCGGGTGCCAAGGAACTCCAGTCACTCTACTCTATC
+
CCCCCGGGGGGGGGGGGGGGGGGGGGGGGGGGGGGGGGGGGGGGGGGGGGGGFGGFGGGGGGGGGGGGGGGGGGGGGGFGGGGGGGGGGGGGGGGGG9FGGGGGGEEGGDGGGGGGGGGGGGGGGGGGGGGFGGFGG>EGFGGGGGGGGGGGGGGGGG<CFGGGCFCEDGFGGGGFBFFGGCFFFCFGGGGGDCCF,?FGGGGGFCCFEFFGG9FFDGGGFEB9++<E*:8*/=FG@F?C>CCCCFG=?*002C9E*A8?C6EG*0<C5CFD=*>D<F:FF8CGGDC+<B7+02:030***
@M03152:184:000000000-AWYW1:1:2107:14075:4391 1:N:0:TCTACTCTATACCTGT
AAGCTCGTAGTTGAATTTCGGGCCTGGCTGGGTGGTCTTGCCGCAAGGTAAGCACTGCTCTGGTCGGGTCTTTCCTTCTGGGGAGCCAACGTGCTCTTAATTGAGTGCGCTGGGGATCCAGGACTTTTACTTTGAAAAAATTAGAGTGTTTAAAGCAGGCTTACGCTTGAATACATTAGCATGGAATAATAGAATAGGACTTTGGTTCTATTTTGTTGGTTTCTAGGACCGAAGTAATGATTAATAGGGATAGTTGGGTGGAATTCTCGGGTGCCAAGGAACTCCAGTCACTCTACTCTAT
+
CCCCCGGGGGGGGGGGGGFGDFEGGGGGFGGGGGGGGGGGGGGGGGGGGGGGGGGGGGGGGGGGGGGGGGGGGGGGGGGGFGGGGGGGGGGGGGGGGGGGGGGGGGGGGGGGGGGGGGGGGGFGGGGGFGGGGGGFGGGGGGFGGGGGGGGGGGGGGGGGGGGGGGGGCFGGGGCGGGGFGGGDFFGGGGGFGC@>F7,7@@FGGGGDDCFGGG9FCFFGCFCFG99ACFE5C>AFGGFF:+AGGFFDG6FDFGGGFGC*8@0CGFGGGFGGGG<F4759CFFFGG8<6@FF7D7<<+::7
@M03152:184:000000000-AWYW1:1:2107:17810:4518 1:N:0:TCTACTCTATACCTGT
AAGCTCGTAGTTGAATTTCGGGCCTGGCCGGGCGGTCTGCCTAACGGCACGTACTGTCTGGGCGGGCCTTACCTCTTGGTGAGCCGGCGTGCCCTTTGTTGGTGTGCGTCGGGGAACCAGGACCTTTACCTTGAGAAAATTAGAGTGTTCAAAGCAGGCCTATGCCTGAATACATTAGCATGGAATAATAAAATAGGACGCGCGGTTCTATTTTGTTGGTTTCTAGAGTCGCCGTAATGATTAATAGGGATAGTTGGGTGGAATTCTCGGGTGCCAAGGAACTCCAGTCACTCTACTCTAT
+
CCCCCGGGGGGGGGGGGGGGGGGGGGGGGGGGGGGGGGGGGGGGGGGGGGGGGGGGGGGGGGGGGGGGGGGGGGGGGGGGGGGGGGGGGGGGGGGGGGGGGGGGGCFGGGGGGGGGGGGGGGGFGGGGGGGGGGGFGGGGGFGGGGGGGGGGGGGGGGGGGGGGGGGGGGGGGGGGGGGGGGFGGGGGGGGGGGGG6<EGGGGGGEEED9CFEGGGGDGGGDCF?EEFEFGGGGGGGGGCG7<FE>+AF?FFCCGCEC>E=CCGF<@7*/57>C*:7C55EG8@C++++1:C:7*<A?C**
@M03152:184:000000000-AWYW1:1:2107:13549:4566 1:N:0:TCTACTCTATACCTGT
AAGCTCGTAGTTGAATTTCGGGCCTGGCTGGGTGGTCTTGCCGCAAGGTAAGCACTGCTCTGGTTGGGTCTTTCCTTCTGGGGAACCAGCGTGCTCTTAATTGAGTGCGTTGGGGATCCAGGACTTTTACTTTGAAAAAATTAGAGTGTTTAAAGCAGGCTTACGCTTGAATACATTAGCATGGAATAATAGAATAGGACTTTGGTTCTATTTTGTTGGTTTCTAGGACCGAAGTAATGATTAATAGGGATAGTTGGGTGGAATTCTCGGGTGCCAAGGAACTCAAGTAACTTTACTCTAT
+
CCCCCGGGGGGGGGGGGGGGGGGGGGGGGGGGGGGGGGGGGGGDGGGGGGGGGGGGGGGGGGGGGGGGGGGGGGGGGGGGFGGGGGGGGGGGGGGGGGGGGGGGGGFGGGGGGGGGGGGGGGGGGGGGGGGGGGGGGG8BFGGGGGGGFGGGGGGGGGGGFGGGGGGGGGGFGGFGGFGGGFGFFFFGGGGCFGGGGFGGCFGGCEFEFFGFGD@FGGGGGGGGGCFF8CCGC*AE@EGG7<CECF7<6?F09C7@C5;EED?CC7A<CG57:97C9F5FGFC0+2+3+1:A+:2C+0**0
@M03152:184:000000000-AWYW1:1:2107:13357:4752 1:N:0:TCTACTCTATACCTGT
AAGCTCGTAGTTGAATTTCGGGATCAATTTATTGGTCGTGCCAACGGTACGCACTGGTACAATTGGTTTCTCCCTTCTGACGAAGCATGATGTCATTAATTTGATGTCGTGGGGAATCAGGACTGTTACTTTGAAAAAATTAGAGTGTTTAAAGCAAGCTTCGGCTTGAATACATTAGCATGGAATAATGAAATAGGACGTTTGATCTTATTTCGTTGGTTTCTAAGATCGACGTAATGATTAATATGGATAGTTGGGTGGAATTCTCGGGTGCCAAGGAACTCCGGTAACTCTACTCTAT
+
CC?A@FEGGGFFFFDFGGCFGGDEGF<CFGGFFCFEGCCEGGFEFFGFGGGGGGEFGEFFGFCEE<CDF9FGGGFGGA<EGGEBFEGFF?EFEGFEEECAFEFGFEFFFDGFGGGGGGGGFGGGG?EEE<FF?<FFGFGBFFGGFGGEF,EFAFFEFC+>CF=>FBCEC8@F>FAFFGGFGGG8DFGCCFGFC>@F7FGG:FCC,@7@CFAFF,,@7:7>CCFGFE?,,2DB=CE::C@C77,=F8,=79CA+214+/*;8>9EFFEF7>C;EC5*0<>FG;+<2**2109+9:CFC+0*2
@M03152:184:000000000-AWYW1:1:2107:14493:4760 1:N:0:TCTACTCTATACCTGT
AAGCTCGTAGTTGAATTTCGGGATCAATATATTGGTCATGCTTAGGTATGTACTGGTATTATTGATTTCTCCCTTCTGAAGAACCATGATGTCATTTATTTGATGTCGTGGGGAATCAGGACTGTTACTTTGAAAAAATTAGAGTGTTTAAAGCAGGCTTTCGCTTGAATACATTAGCATGGAATAATGAAATAGGACGTTGGATTCTATTTTGTTGGTTTCTAGGATCGACGTAATGATTAATAGGGATAGTTGGGTGTAATTCTCGGGTGCCAAGGAACTCCCGTCACTTTACTCTTGT
+
CCC@CG@CFCFFGGGFFGAFCFF:FCFGFGEFFFCEGGGGGGFGGGEGG@,C<6EGGAFGGGFFFGGGG<FFGFFGFFF<FGGGGCFGAADGC9CCD@9EFGFCEC<6,8,@>CCFCCC<8F,4FEFGGF,?CCFDE=AEAFGGGGGGGAFEFFF8<FGF<5?=FGFGGGF9?E<EDFFGG=FGFFFG9@DCGEF?D<F+@,8D9B=@FCFC;FGFGDEG8;E>3,8ECEC5*533;@7:5D,CCC6C,=DF,BF6EGG1,,,?8,?8***12;7***);0+>F**34/)++23+2>7+*2
@M03152:184:000000000-AWYW1:1:2107:15258:4793 1:N:0:TCTACTCTATACCTGT
AAGCTCGTAGTTGAATTTCGGATTGGCTTGGGTGGTCCCGCCGCAAGGTGGGTACTTCTCGGGCTAGTCTTTCCTTCTGGCGAACATATGTGCTCTTCACTGAGTGTGTATGGGAACCAGGACTTTTACCTTGAAAAAATTAGAGTGTTTAAAGCAGGCTTACGCTTGAATACATTAGCATGGAATAATAGAATAGGACTTTGGTTCTATTTTGTTGGTTTCTAGGACCGAAGTAATGATTAATAGGGATAGTTGGGTGGAATTCTCGGGTGCCAAGGAACTCCAGTCACTCTACTCTATT
+
CCCCCGE@FDBE@;C9EFEFCCC@FGGGGGGGEEEGGGGDGDFGCEGGGCG@FCDFFFGGGGGGEGG9EGFFFGCGGGGGGC@ECF9FGGGGFGGGFGFEGGFFGEFFEFGFDFDFFGFGG74EFGGGGGFGGGGGGGGGGGGFG8EFAFGGGGFGGGG8DFFG7C7F@FGFFBEFDGG7@@@FCG,>EGFG9EGFFA,3>9EGGFGGGGGD9DFF@8:8FGGC9FC8:CEC88@F;<+1:9@EC>CFFEG6;+>FD=EE5<CEF+<C=5/759:CDFFGEE+<ACC+07D++:C7?7***
@M03152:184:000000000-AWYW1:1:2107:12796:4867 1:N:0:TCTACTCTATACCTGT
AAGCTCGTAGTTGAATTTCGGGCCTGGTTAGGTGGTTTAGTCGCAAGATTAATACTGCCTTGACTGGGTCTTTCCTTCTAGGGAACTATTGTGCTATTTATTTAGTGCGATAGGGATCTAGGACTGTTACTTTGAAAAAATTAGAGTGTTTAAAACAGGCTTATGCTTGAATACATTAGCATGGAATAACGGAATAGGACTTTGTTTCTATTTTGTTGGTTTTTAGGAACGAAGTAATGATTAATAGGGATAGTTGGGTGGAATTCTCGGGTGCCAAGGAACTCCATGCACTCTACTCTAT
+
CCCCCGGGGGGGGGGGGGGGGGGGGGGGGGGGFGGGGGGGGGGGGGGGGGGGGGGGGGGGGGGGGGGGGGGGGFGGGGGGGGGGGGGGGGGGGGGDGGGGGGGGGGGGGGGGGGGGGGGGGGGGGGFGGGGG9DGEEFF@FFDDFGGGGFGGFFFFGGGGGGGGGGGGGGFGGFGGGDGGGFGFDDA@B@CFFGGFFGG,>9;CFCFGA;CFFCFFDGGGFE7*@8?AF6BCC>DE77>?E,:9:+2=C?F4@F,,:*=:58+<6+<;7=5CC*>:2C);6*>;CE+2+0*20*0+++20*
@M03152:184:000000000-AWYW1:1:2107:12128:4918 1:N:0:TCTACTCTATACCTGT
AAGCTCGTAGTTGAATTTCGGGATCAATGGATTGGTCATGCCGATGGTATGTACTGGTCATATTGGTTCTCACCTTCTAAGGAACCATAATGTCATTCATTTGATGTTTTGGGGAATTAGGACTGTTACCTTGAAAAAATTAGAGTGTTTAAAGCAGGCTAACGCTTGAATACATTAGCATGGAATAATGAAATAGGACATCGCATTCTATTTTGTTGGTTTCTAGGATCGATGTAATGATTAATAGGGATATTGGGTGGAATTCTCGGGTGCCAAGGAACTCCAGTCACTCTACTCTATT
+
CCCCCGGGGGGGGGGGGGGGGGGGGGGGGGGGGGGGGGGGGGGGGGGGGGGGGGGGGGGGGGGGGGGGGGGGGGGGGGGGGGGGGGGGGGGGGGGGGGGGGGGGGGGGGFFEGGGGGGGGFFFGGGGGGGGGGDGGGGGGGFGGGFGGGGGGGGDGGGGGGGGGGGGGGGGGGGGGGGGGGGGGGGGGGGCE<DGGGGGGGFDGE+@FGGGGGGGGGGGGGGDFFGFFG?*>FC>EGGGGGFGCFGG66ADFFGG,:EEECEFCDFC*=5C<EFGGFGAFFGG688E9?6++AGCC8<F>+
@M03152:184:000000000-AWYW1:1:2107:15196:5135 1:N:0:TCTACTCTATACCTGT
AAGCTCGTAGTTGAATTTCGGGATCAATTTATTGGTCGTGCTATTGTACGTACTGGTATTATTGATTTCTACCTTCTGACGAACCATGATGTCATTAATTTGGTGTCTTGGGGAATCAGGACTGTTACTTTGAAAAGATTAGAGTGTTTAAAGCAGGCTCACGCTTGAATACATTAGCATGGAACAACGAAATAGGACGTTTGATTCTATTTTGTTGGTTTCTAGGATCGACGTAATGATTAATAGGGATAGTTGGGTGGAATTCTCGGGTGCCAAGGAACTCCAGTCACGCTACTCTATT
+
CCCCCGGGGGGGGGGGGGGGGGGGGGGGGGGGGGGGGGGGGGGGGGGGGGGGGGGGGGGGGGGGGGGGGGGGGGGGGGGGGGGGGGGGGGGGGGGGGFGGGGGGGGGGFFGGGGGGGGGGGGGGGGGGGGGGGGGGGGGGGGGGDGGGGGGGGGGGGGGGGGGGGGGGGGGGGGGGGCDGGGGG?FGGGGGGFGGFGGGGGFEEFFCEGGDFGGGFCFGGGGGGGGGGGCEEGEFFGGD?DGFGGGG60CCCFCFFEEG@CCECCEEEFCFCCF><CFA*2CC6<C>+=B*8C75<@9:7*
@M03152:184:000000000-AWYW1:1:2107:8489:5231 1:N:0:TCTACTCTATACCTGT
AAGCTCGTAGTTGAATTTCGGGCCTGGCCGGGCGGTCTGCCTAACGGCACGTACTGTCTGGGCGGGCCTTACCTCTTGGTGAGCCGGCGTGCCCTTTGTTGGTGTGCGTCGGGGAACCAGGACCTTTACCTTGAGAAAATTAGAGTGTTCAAAGCAGGCCTATGCCTGAATACATTAGCATGGAATAATAAAATAGGACGCGCGGTTCTATTTTGTTGGTTTCTAGAGTCGCCGTAATGATTAATAGGGATAGTTGGGTGGAATTCTCGGGTGCCAAGGAACTCCAGTCACTCTCCTCTAT
+
CCCCCEFFGGGGGGGGGGGGGGGGGFGGGGGGGGGGEGGGFGGGF:EEGGGGFGGGGGGG@8F:=7FEGGGGGGGDGGGDGGGGGGGGCFGGFGABFECFFFGGGGGGC@CFGGGGEGGGGFFFGGGGG@CGFGGFCFFGGGGDFCFFGGGGGGGFGFFEGGGFGFECF7FFFCGFGF7F<CFFFGFEBF7CFGGGCF8CC*:?C:*5++++3C7;F85AF6+<CFF6FFEEEEGGGGG7>FC9?F9EC:C6C<ECC:CEGGGCFC@9EFGG*7>**/55:CFFC8CF+**++2*:0:*7*
@M03152:184:000000000-AWYW1:1:2107:20516:5248 1:N:0:TCTACTCTATACCTGT
AAGCTCGTAGTTGAATTTCGGGATCAATATTTCGGTCATGCCGTTGGTATGCACTGTTATCATTGATTTCTCACCTTCTAAAGAACCGTAATGCCATTAATTTGGTGTTACGGGGAATTAGGACTGTTACCTTGAAAAAATTAGAGTGTTTAAAGCAGGCTCACGCTTGAATACATTAGCATGGAATAATGAAATAGGACATCCGATTCTATTTTGTTGGTTTCTAGGATCGATGTAATGATTAATAGGGATAGTTGGGTGGAATTCTCGGGTGCCAAGGAACTCCAGTCACTCTACTCTT
+
CCCCCGGGGGGGGGGFGGGGGGGGGGGGGGGGGGGGGGGFGGGGGGGGGGGGGGGGGGFGGFGGFFEGGFGGGGGGGGGGGGGGFFGGGGGGGGGFFFEAFGGGGGGFGGGGGGGEEFECFGGGGGGGGGGFDDGGDD?CFF<FGFGGFGGGGGGGFFDGGGGGGGGGGG<DFGGGGGCFGGFFCGGCFGGGGFGGGGGGGGGGGECFEGFFFCEFFGCFGFFGGGFFFGGGEF78;:ECFGFGGCC?66CCFCFGC?*CG*CFFGGGFCFCG53CC4AF*@EFGCFGGFGGFGF9+39C*
@M03152:184:000000000-AWYW1:1:2107:19285:5253 1:N:0:TCTACTCTATACCTGT
CAGTGCCAGCAGCCGCGGTAATACGTAGGGAGCAAGCGTTGTCCGGAATGACTGGGCGTAAAGGGCGCGTAGGTGGTTTTGTAAGTCTGGAGTGAAACCCCCGTTTTCAAGGCGGGGCCTGCTTTGGAGACTGCAGGACTTGAGTGATGGAGAGGATAGCGGAATTCCCGGTGTAGCGGTGAAATGCGTAGAGATCGGGAGGAACACCAGTGGCGAAGGCGGCTATCTGGACATAGACTGACACTGAGGCGCGCAAGCGTGGGGAGCAAACAGGAATAGATACCCTGGTAGTCCACGCTGG
+
CCCCCGGGG?EFGGDEFGGGGGGGGG@DFCFGGGDEGEGEGEGGEEGFFFGGGGGGGGC@GEGGGGGGGGGGGFFGEFFEGGGGGGFEGGGGGGGGGFGGGGGFFGGGGGFGGGGGGGEGGGGGGGGFGGGFGCFCFGFCFGFGCGGEFGDFCGFFGFCFGGGG@FGGGGGGGCCGCEGFFFFF9,<:BCEEFE7FCEG*?CE>FGGGCF<9@8*1/2:EGGEG8<:EFDG6+<<CGG:FDEGG?0:CECC=?*:EEGGEEEDDDGG=FCFFGG**2**7<7:8++;CC77@+>76;:3<)
@M03152:184:000000000-AWYW1:1:2107:13206:5260 1:N:0:TCTACTCTATACCTGT
AAGCTCGTAGTTGAATTTCGGGCCTGGCCGGGCGGTCTGCCTAACGGCACGTACTGTCTGGGCGGGCCTTACCTCTTGGTGAGCCGGCGTGCCCTTTGTTGGTGTGCGTCGGGGAACCAGGACCTTTACCTTGAGAAAATTAGAGTGTTCAAAGCAGGCCTATGCCTGAATACATTAGCATGGAATAATAAAATAGGACGCGCGGTTCTATTTTGTTGGTTTCTAGAGCCGCCGTAATGATTAATAGGGATAGTTGGGTGGAATTCTCGGGTGCCAAGGAACTCCAGTCACGTTACTCTAA
+
CCCCCGGGGGGGGGGGGGGGGGGGGGGGGGGGGGGGGGGGGGGGGGGGGGGGGGGGGGGGGGGGGGGGGGGGGFGGGGGGGGGGGGGGGEFGGGFGFGGFGGEDEFGDFGEDGGGGG7FGF7FGGGGGGGGGGEFGGGGGGGGFGGGFGGGFGFGGGFGGGGCCFGGGGGGGGGGGGGGDGFFGGGGGGGGGGGGG+<EDGGGGCCEEGFFFGG?FGGFGCGGGGGF+<*:EEE:5AC79C<CFCF?FFGGFC?+9+///*;@7*03<C*:C=DF7CD>GF*0<CFGFG?7**20AFCC7*
@M03152:184:000000000-AWYW1:1:2107:23636:5386 1:N:0:TCTACTCTATACCTGT
AAGCTCGTAGTTGAATTTCGGACCCGGCTGGGTGGTCTTGCCGCAAGGTAAGCACTGCTCTGGTTGGGTCTTTCCTTCTGGGGAACCAGAGTGCTCTTAATTGAGTGCTCTGGGGATCCAGGACTTTTACTTTGAAAAAATTAGAGTGTTTAAAGCAGGCTTTCGCTTGAATACATTAGCATGGAATAATAGAATAGGACTTTGGTTCTATTTTGTTGGTTTCTAGGACCGAAGTAATGATTAATAGGGATAGTTGGGTGGAATTCTCGGGTGCCAAGGAACTCCAGTCACTCTACTCTAT
+
CCCCCGGGGGGGGGGGGGGGGGGGGGGGGGGGGGGGGGGGGGGGGGGGG<FEGGGGGGGGGGGGGEGGGGGGGGGGGGGGGGGGGGGGGGGGGGGGGGFFGGGGGGGGGGGGGGGGGGGGGGFGGGGGGGGGGGGGGFGGGGGGGGGGGGGGGFGGGGGGGGFFGGDG@FGGGGGGGCAFFGGGGFGBFGFGFFFAFFGGGFGGG:FFGGGGGGGGGGGGGGEFEFFCGDGDGGGGGGC77CGFGGG6EFFGGGFF6888=CFGGGFFCDCCCDGC4D>4**<C?E?C?=FGGGGGFFGG:
@M03152:184:000000000-AWYW1:1:2107:25534:5397 1:N:0:TCTACTCTATACCTGT
AAGCTCGTAGTTGAATTTCGGGATCAGTACGCTGGTCGTGCCTTCGGTATGCACTGGTGTCACTGGTTCCTCCCTTCTGACGAACCGTCATGCCATTCACTTGGTGTGGCGGGAAATCAGGACTGTTACTTTGAAAAAATTAGAGTGTTTAAAGCAGGCTCACGCTTGAATACATTAGCATGGAATAATGAAATAGGACGTTGATCTTATTTTGTTGGTTTCTAGGATTGACGTAATGATTAATAGGGATAGTTGGGTGGAATTCTCGGGTGCCAAGGAACTCCAGTCACTCTACTCTATT
+
CCCCCFGGGGGGGGGGGGGGDFGGGGGGGGGGGDGGGGGGGGGGGGGGGGGG9FGGGGFGGGGGGGGGGGGGGGGGGGGGGGGGGGDGGGGGGGGGGGFGGGGGGGGGGGGEEGFGGGGGGGGGGGGFGGGGGCFGFCFGFGGGGGGGGDFGGGGGGGGFFGGGGGGGGGGGGCEFGGGF9BCFFFGCFAFGGGGGGAFGFG7FGGDDFGDFGGGGFGGGGGGEFGFGGFFD58;85<@7+5CF7F8=FGG6CFFF*=>>*:@C>EF5CCG)77C<FF)7FGCC68CFGFFFF>FCFG*0*
@M03152:184:000000000-AWYW1:1:2107:22539:5451 1:N:0:TCTACTCTATACCTGT
AAGCTCGTAGTTGAATTTCGGACCTGGCTGGGCGGTCTTGCCGAAAGGTAAGCACTGCTCTGGTCGGGTCTTTCCTTCTGGGGAACCAGTGTGCTCTTAATTGGGTGCGCTGGGGATCCAGGACTTTTACTTTGAAAAAATTAGAGTGTTTAAAGCAGGCTTACGCTTGAATACATTAGCATGGAATAATAGAATAGGACTTTGGTTCTATTTTGTTGGTTTCTAGGACCGAAGTAATGATTAATAGGGATAGTTGGGTGGAATTCTCGGGTGCCAAGGAACTCCAGTCACTCTACTCTAT
+
CCCCCGGGGGGGGGGGGGGGGDGGGGGFGGGGGGGGGGGGGGGEGGGGG,CFGGGGGGGGGGGGGGGDGGGGGGGGGGGECFEGGGFCEFGGGGGGGCFAEFGGCGGGCGG@CCCFGGGFGGGFGGGGFFGGGGGGFGGGFGGGCGGGGDGCFFEFFGGGGGDGF@FDGFCFBFGGGGGGGGG7DCFGFGFCFFD9>:<FC<DGGGGGGDGGGGGFF=EGGG;C99<E6858C*/AFG+>CE+@FGDC6?FCFGG7?8EED*<F>0<C5CCF57>D*75DGFG7AF+C68:EFF*+:+:*2
@M03152:184:000000000-AWYW1:1:2107:13286:5460 1:N:0:TCTACTCTATACCTGT
AAGCTCGTAGTTGAATTTCGGGATCAGTATGTCGGTCGTGCTTCGGTACGTACTGTCATTACTGGTTTCTCCCTTCTGAAGAACCATGATGTCATTAATCTGGTGTCTTGGGAAATCAGGACTGTTACTTTGAAAAAATTAGAGTGTTTAAAGCAGGCATACGCTTGAATACATTAGCATGGAATAATGAAATAGGACGTTTGATTCTATTTTGTTGGTTTCTAGGATCGACGTAATGAATAATAGGGATAGTTGGGTGGAATTCTCGGGTGCCAAGGAACTCCAGTCACTCTACTCTATC
+
CCCCCGGGGGGGGGGGGGGGGGGGGGGGGGGGGGGGGGGGGGGGGGGGGGGGGGGGGGGGGGGGGGGGGGGGGGGGGGGGGGGGGGGGGGGGGGGGGGGGGGGGGGGGGGGGGGGGGGGGGGGGGGGGGGGGGGGGGGFGGGGGGGGGGGGGGGGGGGGGGGGGGGGGGGGGGGGGGGGFGGGGGGGGGGGGGGGGFFGCFCGGFFGGGGCFACGEFGCGGGGGGCEGFEGGGCGGFFFGGGGGGGCF6CCFCFG6CECEEBCGFFC5C=7)5;DGGGFGGGFGGGG6+*2<77C?C9::*
@M03152:184:000000000-AWYW1:1:2107:5598:5501 1:N:0:TCTACTCTATACCTGT
AAGCTCGTAGTTGAATTTCGGGATCAGTATGTTGGTCGTGCTTAGGTACGTACTGTCATTACTGGTTTCTCTCTTCTGAAGAACCTTGATGTCATTAATTTGGTGTCTTGGGGAATCAGGACTGTTACTTTGAAAAAATTAGAGTGTTTAAAGCAGGCATACGCTTGAATACATTAGCATGGAATAATGAAATAGGACGTTTGATTCTATTTTGTTGGTTTCTAGGATCGACGTAATGATTAATAGGGATAGTTGGGTGGAATTCTCGGTGGCAAAGGAACTCCAGTCACTCTACTCTATC
+
CC-CCGG7CFFGFGGGGGGGGDGGGGGGGGGGGGGGGGEGEFFAFFCGGGGGGGCGGGGGGGFDCGGGGGFGGGGGGGGGGGGGGGFFFGFFGGDGGFGGGGFGGDGGGGGGGDFGGGGGFGGGGGGGGCGGG9FFCGGGG?FGECFGGGGGGCFGGDEFCBEGGDFG8FFGGGFGGGGGG?FFGGCF9;ECCF=DFF+CFGDFFCDFFFGGGGG788B8EGGFEGGGGGGECC>8*,>2:D,B,=,4AF46B@7,8A;*=C?<14?*A**)2208**.>=EC9++?<=+;+=+1:9C7>*
@M03152:184:000000000-AWYW1:1:2107:25193:5625 1:N:0:TCTACTCTATACCTGT
AAGCTCGTAGTTGAATTTCGGGATCAATATTTCGGTCATGCCGTTGGTATGCACTGTTATCATTGATTTCTCACCTTCTAAAGAACCGTAATGCCATTAATTTGGTGTTACGGGGAATTAGGACTGTTACCTTGAAAAATTAGAGTGTTTAAAGCAGGCTCACGCTTGAATACATTAGCATGGAATAATGAAATAGGACATCCGATTCTATTTTGTTGGTTTCTAGGATCGATGTAATGATTAATAGTGATAGTTGGGTGGAATTCTCGGGTGCCAAGGAACTACAGTCACTCTACTCTAT
+
CCCCCGGGGGGGGGGGGGGGGGGGGGGGGGGGGGGGGGGGGGGGGGGGGGGGGGGGGGGGGGGGGGGGGGGGGGGGGGGGGGGGGGGGGFGGGGGGGGGGGGGGGGGGGGGGGCEGGGGGFGFGGGGGGGGGGGGGGGGGGGGGGGGGGGGGFFGGC@FFGGFFGGGGGGGGGGGGGFGGGGGFGGGGGGGFGFGFFFGFGFF+<FECFF@CGGGFFGGEFGGGFDFC9DEGGFFGFGFEG7CFGGG:=,=:,=,,>*=*:CCF6BC?=F*C/3CFFC)4;<F7CC89++21+;+1+<>C0
@M03152:184:000000000-AWYW1:1:2107:19514:5705 1:N:0:TCTACTCTATACCTGT
AAGCTCGTAGTTGAATTTCGGGTCTGGCTGACCGGTCCGCCTCACCGCGTGCACTGGTTCGGCCGGATCTTTCCTTCTGGCTAACCTCATGCCCTTTACTGGGTGTGCTGGGGAACCAGGACTTTTACTTTGAAAAAATTAGAGTGTTTAAAGCAGGCCTACGCTTGAATACGTTAGCATGGAATAATAGAATAGGACTTCGGTTCTATTTTGTTGGTTTCTAGGACCGAGGTATTGATTAATAGGGGTAGTTGGGTGGAATTCTCGGGTGCCAAGGAACTCCAGTCACTCTACTCCATCC
+
CCCCCGD@FF;FGFG9CC<D7FGGGGGFGGGFGGG:FF:CEGGCFGGGGFFGFFFCFGGGF7FCCFFFGFGGFGDFGGE9EFGGFFECFCFF8,EEEEGG,?8AF:=FFGCCC:FD==?CFF<B9E@,C,@EEAFC,@FGFFFGG9,@>=FCDF>FFC=,@<FFEGCCCFF9+EF@:=;@9FFGGG9=;,2?CEC89,,7,14>7:<,@@FGFG7FD=8<,?@29CG3B*=8E9+1@<CFFCG:<6A*:C*++3<5**:8+0<+2<**/:55*29**97*<+88@F6:+1*29*00++:7*
@M03152:184:000000000-AWYW1:1:2107:4818:6002 1:N:0:TCTACTCTATACCTGT
AAGCTCGTAGTTGAATTTCGGACCTGGTACGGTGGTCCGCCTTCACGGTGTGTACTGCTGGACCGGGTTCTACCTCTTGGTGAGCCGGCATGCCCTTCACTGGGTGTGTCGGGGAACCAAGACTTTTACCTTGAGAAAATTAGAGTGTTCAAAGCAGGCCTACGCCCGAATACATTAGCATGGCATAATAAAATAGGACGTGCGGTTCTATTTTGTTGGTTTCTAGAGTCGCCGTAATGATTAATAGGGATAGTTGGGTGGAATTCTCGGGTGCCAAGGAACTCCAGTCACTCTACTCTAT
+
CCCCCGFCEGCFGCEFFGFGGGGGGGGGGGGGGGGGGFGDGFGGGGGGGFFGGGFEGGFGGGGGGGGGGGGGGGGGGGGGGGGFGGGGGGGGGGGGGGGGGGGGGGGGGEGDEDGGG7FFFGGFEEGGGGD<FF8<FGGGFFGGG<DDEGGGGGGGEGGGGGFGGGDGGGGGFFAFG,@FFGGGFAFG9@D;F@EEFGGGGCFGE*4<9BFCGFGG?FFG>CFCFF?F9FE>5CG5EC797CGGGGF+:FGCC9<?8E5AEGGF*:<<CFECG<>FFC)>C8CCG<<9+00CCC77<+00*
@M03152:184:000000000-AWYW1:1:2107:4300:6024 1:N:0:TCTACTCTATACCTGT
AAGCTCGTAGTTGAATTTCGGACCTGGCTGGGCGGTCTTGCCGAAAGGTAAGCACTGCTCTGGTCGGGTCTTTCCTTCTGGGGAACCTGCGTGCTCTTAATTGAGTGCGCAGGGGATCCAGGACTTTTACTTTGAAAAAATTAGAGTGTTTAAAGCAGGCCTACGCTTGAATACATTAGAATGGAATAATATAATAGGACTCTGGTTCTATTTTGTTTGTTTCTAGGACTGAAGTAATGAGTAATAGGGATATTTGTGTGGAATTCTCGGGTGCCAAGTAACTCCATTCACTCTCTTCTAT
+
CCCCCGCFGGC9EFADGGGGGGGCCFG?FEGGGG7FFEGGGGE+@FFFG,FFGF,C,CFFCDF,C7FEFE@FGGAFACF?CFGEE@DECF@FFE7EAFFAFEFFF<FCCF+>CF>7FEGC,,B7A<FDEEG<FD<F<,8FFGFCCF@CD,@<,=F<,<DF7FGF::FFGG,=F:3@;C,,3FGCAEGGGFG9<;,>7<C,?,,><><BG2CFB@CEE,<<F:@C;C9CF+*+>2>;9C7++>7CC7<+;*>6++1<+<EC*2++03<CC555*70;74/*3<0<+++20*:++203++:**
@M03152:184:000000000-AWYW1:1:2107:23044:6065 1:N:0:TCTACTCTATACCTGT
AAGCTCGTAGTTGAATTTCGGGACCAATTTGTTGGTCGTGCCTCGGTACGTACTGGTATTATTGGTTTCTCCCTTCTGAAGAACCTTGATGTCATTAATTTGGTGTCTTGGGGAATCAGGACTGTTACTTTGAAAAAATTAGAGTGTTTAAAGCAGGCATACGCTTGAATACATTAGCAAGGAATAATGAAATAGGACGTTTGATTCTATTTTGTTGGTTTCTAGGATCGACGTAATGATTAATAGGGATAGTTGGGTGGAATTCTCGGGTGCCAAGGAACTCTAGTCACTCTACTCTATC
+
CCCCCGGGEGGGGGGGGGGGGGGGGFG?DGGGGGGGGGFFG?E8FGGGGGFGDFFGGGGGGGGGGGGGGFGGGGGGGGGGGGGFCEAFGGGDGFGGGGGFFGGGGGGFCFGGGGGFGGGFGGGGGGGGGGGGGGGGGGGGCFGGGGGGGGGGGGGGGGGGGDGGGFGGGGGGGFFFG?F,DFGGGGGGFGGFCDGGGFGFD7EFFFGGGGGCFGGFGGGFGCFGFGGGFCECE8>:*=;C+;7BFFGG?89C,:?6EEEC@FF?79B5=E=D/>@;CFFG6>C+<CFG?FGC9::C+<C7*
@M03152:184:000000000-AWYW1:1:2107:23378:6076 1:N:0:TCTACTCTATACCTGT
AAGCTCGTAGTTGAATTTCGGGATCAATGGATCGGTCATGCCGTTGGTATGTACTGGTCACATTGGTTCTCACCTTCTAAGGAACCATGGTGTCATTCATTTGATGTTGTGGGGAATTAGGACTGTTACCTTGAAAAAATTAGAGTGTTTAAAGCAGGCTAACGCTTGAATACATTAGCATGGAATAATGAAATAGGACATAGCATTCTATTTTGTTGGTTTCTAGGATCGATGTAATGATTAATAGGGATAGTTGGGTGGAATTCTCGGGTGCTAAGGAACTCCAGTCACTCTACTCTAA
+
CCCCCGGGGFBFAEFFGFCDF:CCCGGGGEEFGGEGGEGGFFEFGGEGGGGGGFGGGGGFFGGGG8FFGGFGGGGGGFGGGCFGGGCFCEFGGEFA<@C9C?<FGFGFDC@FCFEGFEGGGGGGFFGGAFGGGFFGD,@EGEGGGGGG9EGGGA<EDDEGFGECFEGGAFFF9DCDGGFGFFGFGGFFEAACEGGC>=FGG9>FCC;DEFGGFGFFFCEGGFE,;EF,3@EG:A,>@CECC2D@CFFF,,9,<<=FGC1:5*6,;EDC55*;C**2;*;6E68++5BEAB3;0+32<6+:*
@M03152:184:000000000-AWYW1:1:2107:20108:6080 1:N:0:TCTACTCTATACCTGT
AAGCTCGTAGTTGAATTTCGGGATCAATATATTGGTCATGCTTAGGTATGTACTGGTATTATTGATTTCTCCCTTCTGAAGAACCATGATGTCATTTATTTGATGTCGTGGGGAATCAGGACTGTTACTTTGAAAAAATTAGAGTGTTTAAAGCAGGCTTTCGCTTGAATACATTAGCATGGAATAATGAAATAGGACGTTTGATTCTATTTTGTTGGTTTCTAGGATCGACGTAATGATTAATAGGGATAGTTGGGTGGAATTCTCGGGTGCCAAGGAACTCAAGTCATGTTAGTCTAGA
+
CCCCCEFFGEEGGGGGACFGGGCFEAFEGGGGGGGGGGGGGGGGGGGGGGGGAFGDGCEFECFFGGGGGFA<EGGGGGFFGGGFGGGGGGGEFCFEFFGGGGGGGGGGFEGCGGGGGGGGGF8FGGGGGFGGGGGFGDGBEGGGGGGGGFCFF9EGGGFEF<FFCCDG=AED9CEFGFGGGGCACEFCFCECDFF=:<F@:,@<DDG,83=C;AB,@;88DCDGFGFG,@8@E8DF5B7,::7:CDGG,,;CDCFGDCEC5,,?=E,*AE*)**3;7FAD2>++<@><@++5+:+=FFG++
@M03152:184:000000000-AWYW1:1:2107:7017:6130 1:N:0:TCTACTCTATACCTGT
AAGCTCGTAGTTGAATTTCGGGTCCGGCTGAGTGGTCTTGCCAATGGTAAGTACTGCTCTGGTCGGATCTTTCTTTCTGGGGAACCAACGTGCTCTTAATTGAGTGCGCTGGGGATCCAGGGCTTTTACTTTGAAAGAATTAGAGGGTTTAAAGCAGGCCTACGCTTGAATACGTTAGCATGGAATAATAGAATAGGAATTTGGTTCTATTTTGTTGGTTTCTAGGACCGAGGTAATGATTAAGAGGGATAGGTGGGTGGAATTATCGGGTGACAAGGAACTCCAGTAAATCTACTCTATA
+
BB@CCFGG-CFFGAAGGGGGDDGEF:FEGCAFDGGFCF9FGGFFGGGGGFGFFFGG9EGGGGGGGGGFGG@99,<F<@FGGGDFFF@FGGEFDCFGGDG,6EFFFGGGG7BEEGG7DEDEFEGDF=BEEGD,,<FFGDDF<FFC9,4FF+AE<<B=FG@C,BAFFCCFCCFD,FFDC7FFGGF:FCFGGF;FFA;FF==,,,,>5533;=,@,,@,DCC8,?,;DE884*4==*:9EGGA+C<+27CC5C*++495:CGD59+++33*2:/7*9::*7)2222++<@99**2+**3<+***
@M03152:184:000000000-AWYW1:1:2107:15489:6359 1:N:0:TCTACTCTATACCTGT
AAGCTCGTAGTTGAATTTCGGGGGTCAATCATGCCAAAGCTCGTCCTTGTGGCGTGGCTGGGTGTGGGCTTCCTATTGTTTGGGTAGTGGGCAACCGCTCCCAATCGTTTACTTTGAAAAAATTAGAGTGTTCAAAGCAGGCGTAACCTTGCCATTGAATATTACAGCATGGGATAATAGAATATGACGTTGGTCTTATTTTGTTGGTTTCTAAGGCTGATGTAATGATTAATAGGGATAGTTGGGTGGAATTCTCGGGTGCCAAGGAACTCCAGTCACTCTACTCTATCTCGTATGCCGT
+
CCCCCGGGGGGGGGGGGGGGGGGGGGGGGGGGGGGGGFGGGGGGGGGGGGGGGGGFGGGGGGGGGEGGGGGGGGAFGFGGGFGGGGGGGGGGGGGGGGGGGGGGGGGGGGGGGGGGFGGGGGGGGGGGGFGGGGGGGGGGGGGGGGGGGGACGGGG=BFFGFGGFFCFGGGGGF7<CFG9CFFEF9DFGEFFGGGGGFGGGGCGGCCGFGEFC;;FFGDCCFGG?FC9BC9C<CC?C6@A9CFCG3A*:/7CGDF75*8*1;:CFECF66CFG6*:C79*<<@9<8F7CFFCCG3E6A7D*
@M03152:184:000000000-AWYW1:1:2107:20012:6421 1:N:0:TCTACTCTATACCTGT
AAGCTCGTAGTTGAATTTCGGGATCAATTTATTGGTCGTGCTATTGTACGTACTGGTATTATTGATTCCTACCTTCTGACGAACCATGATGTCATTAATTTGGTGTCATGGGGAATCAGGACTGTTACTTTGAAAAAATTAGAGTGTTTAAAGCAGGCTCACGCTTGAATACATTAGCATGGAATAACGAAATAGGACGTTTGATTCTATTTTGTTGGTTTCTAGGATCGACGTAATGATTAATAGGGATAGTTGGGTGGAATTCTCGGGTGCCAAGGAACTCCAGTCCCTCTACTCTATT
+
CCCCCGGGGGGGGGGGGGGGGG>FGGGGGGGGGGGGGGGGGGGGGGGGGGEFGGGGGGGGGGGGEGGGGGGGGGGGGGGGGGGGDGGGGGGGGFGGGGGGGGFFC<CEGFGGGGGGGGGGGGGGGGGGGGGCGAFDG+FEGGGFGFFGGCFDFFGFDGGGGGGGGEFGEFCEFGG9FGFGGFGGFDFGGCGGGGF8DGEFFGG9FFGGGGCFG,@FCFGGG,@;7;CFCE*4?E5EG7ACCC;@E@6=,8*0BF9?*=CEEFGG@FE*5*=<EDCC5CF<CF;FC+<C+):;6C:<8C77*
@M03152:184:000000000-AWYW1:1:2107:5030:6480 1:N:0:TCTACTCTATACCTGT
AAGCTCGTAGTTGAATTTCGGGATCAATGAGTTGGTCGTGCCATTGGTATGAACTGGCTTTATTGGTTCTCACCTTCTAATGAACCTTAATGTCATTCATTTGATGTTTTGGGGAATTAGGGCTGTTACCTTGAAAAAATTAGAGTGTTTAAAGCCGGCTCACGCTTGAATACATTAGCATGGAATAATGAACTAGGACATCGCATTCTATTTTGTTGGTCTCTAGGATCGATGTAATGATTAATAGGGTTAGTTGGGTGGAATTTTTGGGTGCCACGGACCTCCAGTCACTTTACTCTAT
+
CCCCCGGGGGGFGFGGGGGGGGGGGGGGGGGGGGGGGGEGGCFFGGGGGGGGGGGGGGGGGFFCCFGGFGDEFFGGGGAFFGCFGGGGFCGFFGG9FDGGGGGC,CFGFGGGGGGEFFFFGFFGGGGFGGAFGF8ECCB<EGGGFG9EFFEFEFA,C::=8?F8ECGGGFGFFFFGGADFG9DFGGGGGGDF,,C,>@FGGG7CE>3@E,=FCFDFG6DE;A;FC9?8CEGGCGG@CF?7CFGGFC:9702:,=,:,:;@C69CF:++/57>E1*:*8)//3*5/;?+<40++2:+<FC*2
@M03152:184:000000000-AWYW1:1:2107:17556:6584 1:N:0:TCTACTCTATACCTGT
AAGCTCGTAGTTGAATTTCGGGATCAGTATGCTGGTCGTGCCTTCGGTATGCACTGGTGTCACTGGTTCCTCCCTTCTGACGAACCGTCATGCCATTCACTTGGTGTGGCGGGAAATCAGGACTGTTACTTTGAAAAAATTAGAGTGTTTAAAGCAGGCTCACGCTTGAATACATTAGCATGGAATAATGAAATAGGACGTTGATCTTATTTTGTTGGTTTCTAGGATTGACGTAATGATTAATAGGGATAGTTGGGTGGAATTCTCGGGTGCCAAGGTACTCCAGTCACTCTACTCTATC
+
CCCCCFGGGGGGGGGGGGGGGGGGGGGGGGGGGGGGGGGGGGGGGFGGGGGGGGGDGGGGGGGGGGGGGGGGGGGGGGGGGGGGGGGGGGGGGGGGGGGGGFFGGGGGGGGGG7FFEFGGGGGGGGGFGDGGDFGGFDGGGDFFFGDFGGGGGFFCGFFDFDGGGDEGGGGGG9FGFFGGGGFFGGGGGFG;FCGGGD>>>F8>FGGGGGGGGEGGF=GGGFGCEGEEFG?FCEFGFF@CFCGG7>CC6F5FGG9+=CEG5@<F7F7;55CDC<7<53*:CC7<CEC<EFGC?CCFGG77*
@M03152:184:000000000-AWYW1:1:2107:6965:6683 1:N:0:TCTACTCTATACCTGT
AAGCTCGTAGTTGAATTTCGGACTCGGTTGGATGGTCTGCCTTTGGTATGTACTGTCCTGACCGGGTCTCACCTTCTGGTGAGCTGTCGTGTTGTTTACTCAGCGCGGCAGGGAACCAGGACTATTACTTTGAAAAAATTAGAGTGTTTAAAGCAGGCTTTCGCTTGAATACATTAGCATGGAATAATAAAATAGGTCTTTGGTTCTATTTTGTTGGTTTCTAGGACCGAAGTAATGATTAATAGGGATAGTTGGGTGGAATTCTAGGGTGCGAAGTAACTCCAGTCACTCTACTCTATCT
+
<@<AA@;6CFF9ED6F@C<6@CBCFGCBFGGCGC@FC@FF,,C6CFFFGGGGGGGGA<F9FEGGGGCFED,CC<@EG9E<<<6<EFG@CFGGGGGGGGGAF9FFGC:CGGEB7A4=D<B:+:?,CFC?<BFA,5C,:38,,,,AFDFF8C<FGCEGC+>CCFGDCF<AEFG9<FGGGGFF:>CGCC;@D;,@B,=,,73,<CF>>FFC9;,FFF8F,48>FF;;6,2;:*1:@2@9<E7CCFGCE*C6C*;=+A8E8:B*098+:++95:=C*1//*09:+<+0<C0<<=F7+::++302:
@M03152:184:000000000-AWYW1:1:2107:13192:6720 1:N:0:TCTACTCTATACCTGT
AAGCTCGTAGTGAATTTCGGCCTTTGCCGCCCGGTCCGCCTATTTGGGTGTGTACTGGAGCGGTGGAGGCTTACCTCGTGGTGAACGGTCATGCCCTTTACTGGGTGTGGTCGGGAACCATGACTTTTACTGTGAAAAAATTACAGTGTTCAAAGCAGGCTTACGCCCGAATACATTAGCATGGAATAATAAAATAGGACGTGCGGTCCTATTTTGTTGGTTTCTAGGATCGCCGTAATGCTTAATAGGGATAGTTGGGTGGAATTCTCGGTTGCCACGGAACTCCAGTCACTCTACTCTA
+
CCCCCGGGGGGGFFGGGGGGGGGGGGGGGGGGGGGDGGGGGGGGGGGGGEGGGGGGGGGDGGGGEGGGGGGGGGGGGGGGGGGGGGGGGGGGGGFFGGGGGGGGGFGGGDFGGFGFFGGGGGFGGGGGGGGGGGGGGGGGGGGGGGGFGGGGGG<FFFGGGGGGGDCGGGGGGGGGGGGGGGGGG9??2DFFDGCGGCFFEGGGGGGGGFCCFFG9CFFCEFG9FDEGFCC*8EEGD=F7*+AGGGF76ECFGFFGG6*/;CFG7E9C+*A*/)>DF*7DGGGGG++<CFGEGGGCFGGG*
@M03152:184:000000000-AWYW1:1:2107:24586:6759 1:N:0:TCTACTCTATACCTGT
AAGCTCGTAGTTGAATTTCGGGACCAATTTGTTGGTCGTGCCTCGGTACGTACTGGTATTATTGGTTTCTCCCTTCTGAAGAACCTTGATGTCATTAATTTGGTGTCTTGGGGAATCAGGACTGTTACTTTGAAAAAGTTAGAGTGTTTAAAGCAGGCATACGCTTGAATACATTAGCATGGAATAATGAAATAGGACGTTTGATTCTATTTTGTTGGTTTCTAGGATCGACGTAATGATTAATAGGGATAGTTGGGTGGAATTCTCGGGTGCCAAGGAACTCCAGTCACTCTACTCTATC
+
CCCCCFGGGGGGGFGGGGGGGGGGGGGGGGGGGGGGGGGGDGGGGGGGGGGGGGGGGGGGGGGGGGGGGGGGGGGGGGGGCFFGGFGGFGGGGGFFGDGGGGGGGGFGGGGGGDFGGFGGGGFGGGGFGGGGGGGGGGCFGGGGGGGGGGGGGGGGGGGGGGFGEGGGGGGGGGGGGGGGGGDGGGGGGEFFGGGGGGG>FGGDGGGGGGGGGDFG,@@FGGGFFF6CFE5CGGGG>E?C7C,CCFFGCFFFGGFFDED*:9CCFGG85EGGCC>FGFFGGCGCG6CCF4:+9C>CCC*:0
@M03152:184:000000000-AWYW1:1:2107:9424:6842 1:N:0:TCTACTCTATACCTGT
AAGCTCGTAGTTGAATTTCGGGATCAGTATGTTGGTCGTGCTTCGGTACGTACTGTCATTACTGGTTTCTCCCTTCTGAAGAACCTTGATGTCATTAATTTGGTGTCTTGGGAAATCAGGACTGTTACTTTGAAAAAATTAGAGTGTTTAAAGCAGGCATACGCTTGAATACATTAGCATGGAATAATGAAATAGGACGTTTGATTCTATTTTGTTGGTTTCTAGGATCGACGTAATGATTAATAGGGATAGTTGGGTGGAATTCTCGGGTGCCAAGGAACTCCAGTCACTCTACTCTATT
+
CCCCCGGGGGGGGGGGGGGGGGGGGGGGGGGGGGGGGGGGGGGGGGGGGGGGGGGGGGGGGGGGGGGGGGGGGGGGGGFFGGGGGGGGGGGGGGGGGFFGGGCDFGGGGGGGG?FGGGGGGGGGGGGFGEFGGCEGGDGGGGGDGGGGGGGGGGGGGGGGGGGGGGGGGGGGGGGGGGFGGGGGGGGGGGGGGGFGGGGGFGDFGACGFGGGCADEFFEFFGFGF9DGGC>B:CFEGGC::FDFGGCD6CCC?FG6CED7CCCF7CBECEGGCDFF5CA4CFEGGFGFCF::7*030<CC7
@M03152:184:000000000-AWYW1:1:2107:17280:6891 1:N:0:TCTACTCTATACCTGT
AAGCTCGTAGTTGAATTTCGGGACCAATTTGTTGGTCGTGCCTCGGTACGTACTGGTATTATTGGTTTCTCCCTTCTGAAGAACCTTGATGTCATTAATTTGGTGTCTTGGGGAATCAGGACTGTTACTTTGAAAAAATTAGAGTGTTTAAAGCAGGCATACGCTTGAATACATTAGCATGGAATAATGAAATAGGGCGTTTGATTCTATTTTGTTGGTTTCTAGGATCGACGTAATGATTAATAGGGATAGTTGGGTGGAATTCTCGGGTGCCAAGGAACTCCAGTCACTCTACTCTATT
+
CCCCCGGGGGGGGGGGGGGGGGGGGGGGGGGGGGGGGGGGGGGGGGGGGGGGGGGGGGGGGGGGGGGGGGGGGGGGGGGGGGGGGGGGFGGGGGGGGGGGGGGGGGGGGGGGGGGGGGGGGGGGGGGGGGGGFGGGGGGGGGGGGGGGGGGGGGGGGGGGGGGGGGGGGGGFGGGGGGGGGGGGGGGGGGGGFGGGGCFCGGEBFGGGGGGGGGGFGFEFGDEEGG?ECEG5CGGGGGF?@FGGGGGG?EDFGCD?*CGDFCEFFFD55=CDDFDCFCFDEGG?FDFFF9:AF7:CCCC7*
@M03152:184:000000000-AWYW1:1:2107:12048:6937 1:N:0:TCTACTCTATACCTGT
AAGCTCGTAGTTGAATTTCGGGATCAATTTATTGGTCGTGCTATTGTACGTACTGGTATTATTGATTTCTACCTTCTGACGAACCATTATGTCATTAATTTGGTGTCTTTGGGAATCTGGACTGTTACTTTGACAAAATTAGAGTTTTTAAAGCAGGCTCAAGCTTGAATACATTAGCATGGAATAACGAAATAGGACGTTAGATTCTATGTTGTTGGTTTCTTGGATCGACGTAATTATTAATAGGGATAGTTGGGTGGAATTCTCGGGTGCCAAGTAACTCCATTCACTCTACTCTATT
+
CCCCCFC:-:BAF-<,CFDF:@CEFCFEEGGGAFEFFEG,CDEFG9F<,,;C@CAFECF6FEF,,CCDF9EF9<FFF96C7,CFF<E669<66C,C<<<C,E<CC=CEC,6<7,CFE,CE<<FDEGFGC5EAC,?<8,CFC<E,9,:CFCEEF,4?FFEEG,A9FC,,?@9,AA?9F<=9E,,CD,>ECEBFC,>D93@@F,>,C,@,,;,@@;ECDC++>,@,@B,@3>*3;EC5D,>,+2<@,+2,,9C,2,,,4A5:44<,4:,*2**9*;C*/+3+4++5+++246C7+@+<FCCF+
@M03152:184:000000000-AWYW1:1:2107:13935:6950 1:N:0:TCTACTCTATACCTGT
AAGCTCGTAGTTGAATTTCGGGACCAATTTGTTGGTCGTGCCTCGGTACGTACTGGTATTATTGGTTTCTCCCTTCTGAAGAACCTTGATGTCATTAATTTGGTGTCTTGGGGAATCAGGACTGTTACTTTGAAAAAATTAGAGTGTTTAAAGCAGGCATACGCTTGAATACATTAGCATGGAATAATGAAATAGGACGTTTGATTCTATTTTGTTGGTTTCTAGGATCGACTTAATGATTATTAGGGATAGTTGGGTGGAATTCTCGGGTGCCAAGGAACTCCAGTCACTCTACTCTATC
+
CCCCCFGGGGGGGGGGGGG8@BFGGGGGGGFGGGGGEFGCFGGGGGGCGGGGGGGGGGGGFGGGGGGGGGGGGEGGGDFAFFGGFGGGCGGGGDFGFAFGGGGGCGGGADFGCFEGGGCCFCFCEGFFFGGGGCFAA>FGGFF9FGGGGGGGFGGGGGGGDG8?FCCDDFC<DFGFGFEFGC,CFF;DFGFGGCFFGGD<>FCCFGFA@FCEGA8F78EFF9ECC,@ED8B**6>?@?7<7:,=C2C5,4;?ED,0CC5:85?FGF?C*717=C7;C*=<F?C6<6C5</2+<:*<8E*2*
@M03152:184:000000000-AWYW1:1:2107:24912:6998 1:N:0:TCTACTCTATACCTGT
AAGCTCGTAGTTGAATTTCGGACTCGGTTGGGTGGTCTGCCTTTGGGTATGTACTGTCCTGACCGGGTCTCACCTTCTGGTGAGCTGTCGTGTTGTTTACTCAGCGCGGCAGGGAACCAGGACTTTTACTTTGAAAAAATTAGAGTGTTTAAAGCAGGCATTCGCTTGAATACATTAGCATGGAATAATAAAATAGGACTTTGGTTCTATTTTGTTGGTTTCTAGGACCGAAGTAATGATTAATAGGGATAGTTGGGTGGAATTCTCGGGTGCCAAGGAACTCCAGTCACTTTACTCTTTC
+
CCCCCGEFFFGGGGGGGGGGGDGGGGGGGGGEBFFGGGFGGGGGGGGGGGGGGGGGGGGGGGGGGGGGGGGGGEGGGGGGGGGGGAFGGGGGGGGGCFGGGDGGGCFFGGGGGGGGD@FGGGF8FGGGGGFCFGEGGGD8FGGGGGG<FFFFF<FFFGGGGGGGGG?CF7EFGGGGGDFEFGFFFGGGGGGDAD@FCBA7FGFGGGGGCGFGGF,FDCGGGGCFCGFCFCEGEFGFF?FF>?CCC+8*=*;FGFFF=EEDFF?FGFC5:*/)19C*7C>C=CFFFC<99BF+<CCF7+*0*
@M03152:184:000000000-AWYW1:1:2107:10511:7012 1:N:0:TCTACTCTATACCTGT
AAGCTCGTAGTTGAATTTCGGGTCCGGCTGAGTGGTCTTGCCAATGGTAAGTACTGCTCTGGTCGGATCTTTCTTTCTGGGGAACCAACGTGCTCTTAATTGAGTGCGCTGGGGATCCAGGACTTTTACTTTGAAAAAATTAGAGTGTTTAAAGCAGGCCTACGCTTGAATACGTTAGCATGGAATAATAGAATAGGACTTTGGTTCTATTTTGTTGGTTTCTAGGACCGAGGTAATGATTAATAGGGATAGTTGGGTGGAATTCTCGGGTGCCAAGGAAATCCAGTCACTCTACTTTATT
+
CCCCCGGGGGGGGGGGGGGGGGGGGGGGGGGGGGGGGGGGGGGGGGGGGGGGFGGGGGGGGGGGGGGGGGGGGGGGGGGGGGGGGGGGGGGGGGGGGGGGGGGGGGGGGGGGGGGGGGGGGGGGGGFGGGFGGGGGDGGGGGGGGGGGGGGGGGGGGGGGGGGGGGGGGFGFGGGGFEGGGGGGGFGFGGGGGGGGGAFCFFFFGGGG9FFGGGGG@>GGGGGGFF??8EGGGCCGGGGCGCCFEFG*2A;EFG7C*3=8;CCGC@CC*:FCE7FF*>>4+2<33+<3?FFC?FG7+20*0
@M03152:184:000000000-AWYW1:1:2107:22616:7030 1:N:0:TCTACTCTATACCTGT
AAGCTCGTAGTTGAATTTCGGCGTGCGCTCGGGCTGGTCGGCCGTCAAGGTCTGTACCGTTCGGGTCACGCCCCACTGTAGGATACTCACCGCTGTCCTTAACTGGGTGGCGGTCAAAGGGGCTTGTACATGGGGGCAACTCTGTGTATATCTCTGGGGTTCCTACTCTTTTACTTTGAGCAAATTAGAGTGTTCAAAGCAGGCAATCGAGCCTTGAATACTTCAGCATGGGATAATGGAACAGGACTGGTGTCCTGATTTCGTTGGTTTCTAGGATATCAGTAATTATTAATAGGGTTAT
+
CCCCCGGGGGGGGGGGGGGGGGGGGGGGGGGGGGGGGGGGGGGGGGGGGGGGGGGGGGGGGGGGEGGGGGGGGGGGGGGGGGGGGGGGGGGGGGGGGGGGGGGGGGGGGDGGGGGGGGGGGGGDGGGGGGGGGGGGGGGGGGGGGGGGGGGGGGGGGGGGGGGGGGGGGGGGFFGGGGFGGGFCFGGGGGFGFFCFGGCCEGEEFFGGGDCGEFGGGFGFGGCFGGG77C>FEGG7E?FGGGFGFCFCGFC6EEFCFFGGGC?FGGFE56CGG*49FG=7:+::CC0+?4:CCCC?8*97*
@M03152:184:000000000-AWYW1:1:2107:20337:7036 1:N:0:TCTACTCTATACCTGT
AAGCTCGTAGTTGAATTTCGGATTAATGGGAGTTAAGGTCCATCATATTGATGTGTACCTTATTCTCGTTTCCTTCCTTTTGAATACACTCCATGAAATTTTTTTTTGGGGTTCAAAGTGTTTCAAATCTTTTACTGTGAAGAAATTAGAGTGTTCAAAGCAGGCGTAATCTAGCCTTTGAATATATTAGCATGGGATAATGAAATAGGACTTTGGTTATACTTTCGTTGGTTTCTAGGGCTAAAGTTATGATTAATAGGGATGGTTGGGTGGAATTCTTGGGTGCCAAGGTAGTCCAGTC
+
B6A96<CGC68CF6FFE<ECF@FEF<@@E9FGGF@F<FEFFFGAFGA,@FGGGGGGCCCF@CFC,,CFDEFGAFFFDCEEF<@EFE@FCFE,,99C,<<9@,,866>=F7+47,5,5,<?FF<<,<<E,E<EF,,<EBFGG<,FF?,5,,55,55,:CBE8B,A:==@CAFFGC<<F?A?E?FG9CFF98@33@@DCF:FBFC,@,E=7,8,4@9F,3,3333,;;BF6>,342DD77,,;@,,,25,5=:,1,,,5>FFF,6**<2*5*:57*;:6+8+46*==869+):+=*;CCF*:6
@M03152:184:000000000-AWYW1:1:2107:7124:7045 1:N:0:TCTACTCTATACCTGT
AAGCTCGTAGTTGAATTTCGGGATCAATTTATTGGTCGTGCTATTGTACGTACTGGTATTATTGATTCCTACCTTCTGACGAACCATGATGTCATTAATTTGGTGTCTTGGGGAATCAGGCCTGCTACTTTGAAAAAATTAGAGTGTTTAAAGCAGGCTCACGCTTGAATACATTAGCATGGAATAACGAAATAGGACGTTTGATTCTATTTTGTTGGTTTCTAGGATCGACGTGATGTATAATAGGGATATTTGGGTGGTATTGTCGTGTGCCAAGGAACTCCTGTCACCCTATTTTATT
+
CCCC9DFCFFGGGGDFGA98C7FC@EFGGCFEGGFGGGGGG,,CCEFGFFFGG8FFF<CDEGFGDFGG9@CF,,CDF,<F@:@FC,C@CF,6,C<C6,CCF<,EFCFEG<,=F,4CE9,=,4C,E8FFFDF?A?<DFGGGGEEAFE?@F,AFAE?E7FF@=9AF@CEDDADFD,,9,,=EBF=A=>,6>@C>8BC,,3+83@+,@FFC,@=CFE3,,536>,@@<E6@>55>E>*,,=2,+5=@7+,8?ED:CFGE=EE4*++532?**/=*+;D*;*08*51>+><BC7**29*2+3*2*
@M03152:184:000000000-AWYW1:1:2107:4771:7155 1:N:0:TCTACTCTATACCTGT
AAGCTCGTAGTTGAATTTCGGGATCAATTTATTGGTCGTGCTATTGTACGTACTGGTATTATTGATTTCTACCTTCTGACGAACCATGATGTCATTAATTTGGTGTCATGGGGAATCAGGACTGTTACTTTGAAAAAATTAGAGTGTTTAAAGCAGGCTCACGCTTGAATACATTAGCATGGAATAACGAGATAGGACGTTTGATTCTATTTTGTTGGTTTCTAGGATCGACGTAATTATTACTAGGGATAGTTGGGTGGAATTATCGTGTGCCAAGGAACCCCAGTCCCGCTTGTCACCT
+
CC-CCFF:FF;<FAEGCFE@FGEGFFFG<<EFFGGGGGCGCF<F<FFFFFFE8F@8CE@AEFGF<AFGEFFA,@ECF,CFGFCCC,,F9F<EFADFEFGGFGDGGGFCFEFFG:FGGFG=,<,CF9,CFFGFGGGFBFFEFGCDGCE9<A<A?F=DGCFFEDF@+BAE<F?,CAA,,ACAB,DDBF;DEC@E+>,>D@F+3,8,@CCGFGGCC9ED354@6,@,@,,74B***>::*25>9=,4BDC56C*<>C?6*?E@*5?++4+301**13+**202**3/**3++)/*2**00+22*
@M03152:184:000000000-AWYW1:1:2107:16900:7292 1:N:0:TCTACTCTATACCTGT
AAGCTCGTAGTTGAATTTCGGGATCAATTTGTCGGTCGTGCCTCGGTACGTACTGGCATTATTGGTTTCTACCTTCTGAAGAACCTTGATGTCATTAATTTGGTGTCTTGGGGAATCAGGACTGTTACTTTGAAAAAATTAGAGTGTTTAAAGCAGGCATACGCTTGAATACATTAGCATGGAATAATGAAATAGGACGTTTGATTCTATTTTGTTGGTTTCTAGGATCGACGTAATGATTAATAGGGATAGTTGGGTGGAATTCTCGGTTGCCAAGGAACTCCAGTCACTCTACTCTACT
+
CCCCCGGGGGGGGGGGGGGGGGGGGGGGGGGGGGGGGGGGGGGGGGGGGGGGGGGGGGGGGGGGGGGGGGFGGGGGGGGGGGGGGGGGGGGGGGGGGGGGGGGGGGGGGGGGGGGGGGGGGGGGGGGGGGGFGGGGGDFGGGGGGGGGGGGGGGGGGGFGGGGGGGGGGF?FGGGGGGGGGFGGGGGGGGGGGGGGCFCFG?E9FFGFFGGGFFGGEGGGGGGGFCFFFGGGGGGGGGGF@GEF,=6,6E<,>:E,8CGCF<;EDF?8E*:9CCC*9*596EFFGFCGFFC9C>CFEC:**
@M03152:184:000000000-AWYW1:1:2107:12371:7422 1:N:0:TCTACTCTATACCTGT
AAGCTCGTAGTTGAATTTCGGGGGCATTCAGGCCAAAGCTCGTCCTTGTGGCGTGGCTGGGTCTGGGCTTCCTACGTTTGGATAGTGGGCAACCATTTCCAATCATTTACTTTGAAAAAATTAGAGTGTTCAAAGCAGGCGTAACCTTGCCATTGAATATTACAGCATGGGATAATAGAATATGACGTTGGTCTTATTTTGTTGGTTTCTAAGGCTGATGTAATGATTAATAGGGATAGTTGTGTGGAATTCTCGGGTGCCAATGAACTCCAGTCACTCTACTCTATTTCTTATGCCGTTT
+
CC@CCGGGGGGGGGGGGGGGGGGGGGGFGGGGGGGGGGGGGGGGGGGGGGGGGGGGGGGGGGGGGGGGGGGGGFGGGGGEGFGGGGGFFGGGGGGGGGGGGFGGGFGG9?FGGFFCFEFGGGGGGGGGGGGGGGGGGGFGCFGEGGGGAFGFFGFF9CFGGFCFEFDGGGGBFGGFEFCFGGGGFGGGGEDFFGGFGGFG;FG:7CFGGGDFGFCFFFFGGGCC;B?EG,?EFCFFFE+>@++=C55=9CF+A:;*=FG*<C6+0<CEGG+0+:9*2:7CC9EFFFF+:@7<0>77+27*2
@M03152:184:000000000-AWYW1:1:2107:16603:7480 1:N:0:TCTACTCTATACCTGT
AAGCTCGTAGTTGAATTTCGGGAGTTTCTGGCCAAAGCTCGTCCTTGTGGCGTGGCTGGGTCTGGGCTTCCTATGTTTGGGTAGTGGGCAACCGCTCCCAATCTTTTACTTTGAAAAAATTAGAGTGTTCAAAGCAGGCGTAACCTTGCCATTGAATATTACAGCATGGGATAATAGAATATGACGTTGGTCTTATTTTGTTGGTTTCTAAGGCTGATGTAATGATTAATAGGGATAGTTGGGTGGAATTTTCGGGTGCCAAGGAATTCCAGTCACTCTACTCTATCTCGTATGCCGTCTT
+
@BCCCGGCFGGGGGGGGFGGGGGGGGGGGFFGGGGGFGGGGGGGGGFG8CECEGDEFGEGGGGFGDGGGGFGCFDGGGFGGGFEECAFGFDCFGGDGGGFFFGDFFGFFCFGGBFFCF=FGFGDGDDGGGFGCECFG@FFEGGGGGGFGGGGG9FGGAFGFGC,D3FFFDDFG99=FFGFFGCFGGGGGFG;@D9EGFGC<FFFCGFGG;9@C7E:>D,>D@F9?BC:9;,2C6,=,CFFF6EGC<@9=F+A9:8585*:>8ECFG+>CFF+<DFFF=7C9:CC<F@F?4>*:**2/:)//
@M03152:184:000000000-AWYW1:1:2107:26493:7496 1:N:0:TCTACTCTATACCTGT
AAGCCCGTAGTTGAATTTCGGGGCCTTTTATCAAAGCGTTGCGGTTTGAAACCCAGCTGAGGGGCGAAAGCTTTTTGGTGATGGGGCGGTACTGCAGGCGGGGCTCAAATCTGGTTTCTCGAAGACAACCTGTGCCCTTTACTGGGTTTGCGGGAATCATTGTACTCGAGACATTTACTTTGAAAAAATTAGAGTGGTCAAAGCAGGCAGTTTCGCTTGAATACATTAGCATGGAATAATGGAATAGGACTTTGGTCTTATTTTGTTGGTTTCTAGGAACGAAGTAATGATTAATAGGGAT
+
C<CC-CCCFFFFFGG9FAFGG7F@FDGGFFGFCFADD@FGDGGGF+BCFC@FEFGGF@FCFGGCEFGGGECGGA<FCCEGGEF=FCCCCBFFFD9EEFGEGBEE*@<B,@>;F9FFC<;@CECEGGGGGDFFG,3CCCFF<FFGDFFF7F,4FEGC,?:CGCFCF9FFFG8:E9<:CFGEFG7CCG@8E6E?@C9E52<CCCA*30C**;2<9:>C>886:F+0<FGG7AFGFGG699<+:@C69CEF9C<+3<C5<C?FCGFGGF8CFEEC+:*0>0*218;::9+++/*:::*03AC5*
@M03152:184:000000000-AWYW1:1:2107:20775:7621 1:N:0:TCTACTCTATACCTGT
AAGCTCGTAGTTGAATTTCGGGATCAATTTATTGGTCGTTCTATTGTACGTACTGGTATTATTGATTTCTACCTTCTGACGAACCATGATGTCATTAATTTGGTGTCTTGGGGAATCAGGACTGTTACTTTGAAAAAATTAGAGTGTTTAAAGCAGGCCTACGCTTGAATACATTGGCATGGAATAATAGAATAGGACTTTGGTTCTATTTTGTTGGTTTCTAGGACCGAAGTATTGATTAATAGGGATCGTGGGGTTGAGTTCTGGGGTGCCAAGGAGCTCCAGTCACTCTACACTATAT
+
CCCCCCCCEDFGA<FA@FDF7+FEDFFFEFEDECFGFGG,,DAD,F,FCDEDGFGGGDGFFEFG9F9FEFGGDGGCFECC,,@@@EGFEF9C@,E6F,C<FA9<C,,C?9F@EFCE9FEFEGCDFFGGCCFGFFF<A+BF<=FEFEEF8EE?F?FFDFCFEFE+@FCFAF9FFF,,7A=FF<:FF:,,,,6CFGA,8=F<FF?,+,83@FC9@C8DE++3,3,5,,>DE858;;,,,,>7C,,52C8,,*2=,**4/*=+0?<2;+?*12:*:2C4*;)*:+0++3+<91*A:D*2++2*2
@M03152:184:000000000-AWYW1:1:2107:26442:7638 1:N:0:TCTACTCTATACCTGT
AAGCTCGTAGTTGAATTTCGAGATCAGTACGCTGGTCGTGCCTTCGGTATGCACTGGTGTCACTGGTTTCTCCCTTCTGAAGAACCGTCATGTCATTAAGTTGGTGTGGCGGGGAATCAGGACTGTTACTTTGAAAAAATTAGAGTGTTTAAAGCAGGCTCGCGCTTGAATACATCAGCATGGCATAATGAAATAGGACGTTTGACCCTATTTTGTTGGTTTCTCGGATCGACGTAATGATTAATAGGGATAGTCGGGTGGAATTCTCGGGGGCCAAGGAACTCCAGTTACTCTACTCTAT
+
A@A-8CFFFCFGCF9@FDFF<<FGGGGGFGC7;B@6-@CC;F,EFC7FGF8E6FFFGGEGGEGGG8FGGFCFGGGGGGG<FF,CFF:BF,ECEFAFGCEGFGF?FD<C,DCFCFEFEFFF,,B<BFCFFCB<,,5:5A=,BBA,:@FG,,<CF<>FDGEFCFFFD7<:7FF,>,@,7,>3>C2,6,,??DCGFFF,7:FCGFF@,2>FC+<>C9+22=*;*29;+CFD8C:*::*/;*+02++<+:+0:*02+3+*/:FEE80<7+0+/2/)*1)57*;*6;03<C+<967+<**<<<20*
@M03152:184:000000000-AWYW1:1:2107:25172:7640 1:N:0:TCTACTCTATACCTGT
AAGCTCGTAGTTGAATTTCGGGACCAATTTGTTGGTCGTGCCTCGGTACGTACTGGTATTATTGGTTTCTCCCTTCTGAAGAACCTTGATGTCATTAATTTGGTGTCTTGGGGAATCAGGACTGTTACTTTGAAAAAATTAGAGTGTTTAAAGCAGGCATACGCTTGAATACATTAGCATGGAATAATGAAATAGGACGTTTGATTCTATTTTGTTGGTTTCTAGGATCGACGTAATGATTAATAGGGATAGTTGGGTGGAATTCTCGGGTGCCAAGGAACTCCAGTCACTCTACTCTATC
+
CCCCCGGGGGGGGGGGGGGGGGGGGGGGGGGGGGGGGGEGGGGGGGGGGGGGGGGGGGGGGGGGGGGGGGGGGGGGGGGGGGGGGGGGGGGGGGGGGGGGGGGGGGGGGGGGGFFGGGGGGGFGFGGGGGGGFGGGFGGGGGFGGGGGGGGGGGGGGGGGGGGGGGCFGGGFGFGGFGGGGGGGGGGGGGGGGFGGFGG+FCEFGGGGGG9FGGGFEFGGGGGGGDGFFDEEEEDGGGGGCFFGF8F=6FG6EGGG*AE78?CEDFC5F*;)=5:6C*8CCFFGGCGGFFFFDD*9<C>F*
@M03152:184:000000000-AWYW1:1:2107:8314:7641 1:N:0:TCTACTCTATACCTGT
AAGCTCGTAGTTGAATTTCGGGCCTGGCTGGGTGGTCTTGCCGCAAGGTAAGCACTGCTCTGGTTGGGTCTTTCCTTCTGGGGAACCAGCGTGCTCTTAATTGAGTGCGTTGGGGATCCAGGACTTTTACTTTGAAAAAATTAGAGTGTTTAAAGCAGGCTTACGCTTGAATACATTAGCATGGAATAATAGAATAGGACTTTGGTTCTATTTTGTTGGTTTCTAGGATCGACGTAATGATTAATAGGGATAGTTGGGTGGAATTCTCGGGTGCCAAGGAACTCCAGTCACTCTACTCTAT
+
CCCCCGGFEGGGGGGGGGGGGGGGGGGFGGGGGGGGGGGGGGGGGEGGGGGGGGGGGGGGGGGGGGGGGGGGGGGGGGGGGGGGGGGGGGGGGGGGGGGGGGGEGGGGGGGCFGEFGGGGGGGGGGGGGGGGGGGGGFGFGGGGGGGGGGGGGGGCGGGGGGGGCEGGFFGE<FFGGGGFGFGGFFEDEFGA;EFGGGGGGFGCFGGGFCGGGGGGGGFCEF@FGGCFGECECCEGFF+CD7+<@C++=*0*+4A788885=9CC7797=E75CD*9C3CFGGGF6+<9=77+*0<C+0*2
@M03152:184:000000000-AWYW1:1:2107:26127:7706 1:N:0:TCTACTCTATACCTGT
AAGCTCGTAGTTGAATTTCGGGATCAGTACGCTGGTCGTGCCTTTGGTATGCACTGGTTTCACTGATTCCTCCCTTCTGAAGAACCGTAATGCCATTCAGTTGGTGTGGCGGGGAATCAGGATTGTTACTTTGAAAAAATTAGAGTGTTTAAAGCAGGCTTGCGCTTGAATACATTAGCATGGAATAATGAAATAGGACGTTTGATCCTATTTTGTTGGTTTCTAGGATTGACGTAATGATTACTAGGGATAGTTGGGTGGAATTTTTGGGTGCCAAGGAACTCCAGTCACTCTACTCTAT
+
CCCCCGGGGGGGGGGGGGGGGEGGGGGGGGGGDGGGGGGGGGGGDGGGGGGGGGGGGGGGGGGGGGFGGGGGGGGGGGGGGGGGGGGGGGGGGGGGGGGGGCFGFFFGGGGGGG@E@FGGGFFGFFGFFFGGC<DFCFGG?D=<<<=F98@FFFFCFG7>F<FFFGG@BFGG9BFGGCFGGGG:CFGGGGGG?2;2,,7>BFG7?;FFG;FFC@FGCC7=5B9F>FFCFG>+5=ECGGG7FG?9=7>6C=4*+A9+2C8:8:6A60<+:E5*:<*:**7C:*<EG8:?6@*<+2:C7F7*2
@M03152:184:000000000-AWYW1:1:2107:17893:7749 1:N:0:TCTACTCTATACCTGT
AAGCTCGTAGTTGAATTTCGAGATCGGCTTACTGGTCGTGCTATTGTACGTACTGGTATAATCGGTTTCTCCTTTCTGACGAACTATAATGCCATTAATTTGGTGTTTTAGGGAATCAGGACTGTTACTTTGAAAAAATTAGAGTGTTTAAAGCAGGCTCACGCTTGAATACATTAGCATGGAATAACGGAATAGGACGTTTGATTCTATTTTGTTGGTTTCTAGGATCGACGTAATGATTAATAGGGATAGGTGGGTGGAATTCTCGGGTGCCAAGGAACTCCAGTCACTCTACTCTATT
+
CCCCCGGGGGGGGGGGGGGGGGGGGGGGGGGGGGGGGGGGGGGGGGGGGGGGGGGGGGGGGGGGGGGGGGGGGGGGGGGGGGGEGGGGGGFFGGGGFGGGGGGGFGGGGGGGGGGGGGGGCGGGGGGGGGGGGGGGGGGGGGGFGGGFGFGGGFGGGGGGGGGFGGG?FG9BFGGG<DGFF<FFGCGFEG@FFG9DDFG@F@CFGGGGGGGGGCFFFFEFGFGG7CDF>BEEGG5,;C>FGFGFEFC88CFF,=9F=EGGC99C:E+;C575*;D;D309:<FFGGGF9/*<CFGGGC7**
@M03152:184:000000000-AWYW1:1:2107:19040:7792 1:N:0:TCTACTCTATACCTGT
AAGCTCGTAGTTGAATTTCGGACTCGGTTGGATGGTCTGCCTTTGGGTATGTACTGTCCTGACCGGGTCTCACCTTCTGGTGAGCTGTCGTGTTGCTTACTCAGTGCGGCAGGGAACCAGGACTTTTACTTTGAAAAAATTAGAGTGTTTAAAGCAGGCATTCGCTTGAATACATTAGCATGGAATAATAAAATAGGACTTTGGTTCTATTTTGTTGGTTTCTAGGACCGAAGTAATGATTAATAGGGATAGTTGGGTGGAATTCTCGGGTGCCAAGGAACTCCAGTCACTCTACTCTATT
+
CCCCCGGGGGGGGGGGGGGGGGGGGGGGGGGGGGGGGGGGGGGGGGGGGGGGGGGGGGGGGGGGGGGGGFGGGGGGGGGFGGGGGGGGGGGGGGGGFGGGGGFCGAFGGGCFGGGGGGGGGGDGGGGGGGGGGGGGGGGGFA8FDFGGGGGGGGFGG7F@FGFGGGGGGGGA<EFFGCCFGGGGGGGFGF9F9DGFEFCFCEGGGGGFGGGGG9>:,,BCF;D;FFDC*BEGECGFEGFGGGFG9DFC*7*=9ECEGEG78:CG:@;:55C<=**><35CCCG8+<E++1:9::DG@?:C*
@M03152:184:000000000-AWYW1:1:2107:12800:7797 1:N:0:TCTACTCTATACCTGT
AAGCTCGTAGTTGAATTTCGGGTCTGGCTGACCGGTCCGCCTCACCGCGTGCACTGGTTCGGCCGGATCTTTCCCTCTGGCTAACCTCATGCCCTTTACTGGGTGTGCTGGGGAACCAGGACTTTTACTTTGAAAAAATTAGAGTGTTCAAAGCAGGCATATGCTCGAATACATTAGCATGGAATAATAGAATAGGACGTGCGGTTCTATTTTGTTGGTTTCTAGGACCGCCGTAATGATTAATAGGGATAGTTGGGTGGAATTCTCGGGTGCCAAGGAACTCCAGTCACTCTACTCTATC
+
CCCCCGGGGGGGGGGGGGGGGGGGGGFGGDGFGGGGGGGGGDGGGGGGGGGGGGGFEGGGGGGGGGEFGGGGGGGGGGGFGFGGGGGGGGGGGGGGGDGGGGFGDEFGGGGGGFGGGGGGGGFGGGGGFFGGFGGGA@FFGGGGGGGGGGGGGGGGGGGGGGGF,@@GGGGGGGCFFCCFGGGGFGGFCFG9F;EBFF7FE>*<<<1F9FFGGGGC7CBCB+4;CCFCCEGE5==/;+<FD7C7?DG=6CCFGGG6CEG5A3<CFC+855*)27*97>7**3AC++<9C/209*:+3<**2
@M03152:184:000000000-AWYW1:1:2107:21107:7837 1:N:0:TCTACTCTATACCTGT
AAGCTCGTAGTTGAATTTCGGGTCTGGCTGACCGGTCCGCCTCACCGCGTGCACTGGTTCGGCCGGATCTTTCCTTCTGGCTAACCTCATGCCCTTTACTGGGTGTGCTGGGGAACCAGGACTTTTACTTTGAAAAAATTAGAGTGTTCAAAGCAGGCGTATGCTCGAATACATTAGCATGGAATAATAGAATAGGACGTGCGGGTCTATTTTGTTGGTCTCTAGGACCGCCGTAATGATTAATAGGGATAGTTGGGTGGAATTCTCGGCGGCCAAGGAACTCCAGTAACTCTACTCTATC
+
@CC9CF;FBCFF<FC@FGDDC@@FFFCFFEE<FGGGGGGGGGGCAF:+6FFF@CFCFGGG:@:FGGDC:E<F<FFFFGG9<E,CEC?F<CEG@8?=?<,5CEGGG+BB<?=B7:CFGGDGEFGGGGCGC,BAAEF9FC>FDCF,FEFGFG@B=@FF@ED+3@<CCFFEGF7<FFFECFFCFFGGGGFC,;,>CCE6?<*1*5:7**=CCGGEF9:BFFE9BC;9+5B+1::CEG5E=<9?7A+09CEGFFC?FGG68;C**+<C*+@CG**1*/7**9@FC<E+<+0+2*0030:ECC*0*
@M03152:184:000000000-AWYW1:1:2107:15896:7904 1:N:0:TCTACTCTATACCTGT
AAGCTCGTAGTTGAATTTCGGGTCTGGCTGACCGGTCCGCCTCACCGCGTGCACTGGTTCGGCCGGATCTTTCCTTCTGGCCAACCTCATGCCCTTTACTGGGTGTGCTGGGGAACCAGGACTTTTACTTTGAAAAAATTAGAGTGTTCAAAGCAGGCATATGCTCGAATACATTAGCATGGAATAATAGAATAGGACGTGCGGTTCTATTTTGTTGGTTTCTAGGACCGCCGTAATGATTAATAGGGATAGTTGGGTGGAATTCTCGGGTGCCAAGGAACTCCCGTAACTCTACTTTATC
+
CCCCCGGGGGGGGGGGGGGGGGGGGGFGGEGGGGGGGGGGGGGGGGGGGGG>GGGFGGGGGGDGFGGGGGGGGGFGGGGGGGGGGGDGGGGGGGGGGGGGGGGGGFCEGGFGGGEGFGGGGGFGGGGGGGGGGAFFG:FDFFFFGGGGCFGGGFFGGGGGGGGGGGGGFGGGDGGFGGGGGGGGGGCFGGGDCGE6FEEE7>CFFGGFCCCFF,<FEGGF6<C?EFGGFGDGG8EEECCGDC7EC7E6?C<ECF<F5EG5=@FG7:+:7*/759>FGC55FFC6*2**28>+<7>9+0*:0
@M03152:184:000000000-AWYW1:1:2107:14613:8042 1:N:0:TCTACTCTATACCTGT
AAGCTCGTAGTTGAATTTCGGCCTTTGCCGCCCGGTCCGCCTATTTGGGTGTGTACTGGAGCGGTGGAGGCTTACCTCGTGGTGAGCTGTTATGCCCCTTACTGGGTGTGGCAGGGAACCATGATTTTTACTTTGAAAAAATTAGAGTGTTCAAAGCAGGCTTACGCCCGAATCCATTAGCATGGAATAATAAAATAGGACGTGCGGTCCTATTTTGTTGGTTTCTAGGATCGCCGTAATGATTAATAGGGATAGTTGGGTGGAATTCTCGGGTGCCAAGGAACTCCAGTACCTCTACTCC
+
CCCCCF@CCFGGGGGGFFFFDFEGFFCGGGGGGGGGGGEGGDGGGGGFEFGEGGGGGGA@FGGCFGGGFFGGGGGGCGCF8?FDFGGGGGG9EAFCGFGGDCDFDFEFFEGGDGGG7DF@F9FCDGGGGGGGEGG9ED<DCGGGFEADFGGGGGFGCFGFEG8FGGGGGG++:*7<FB;CFDGGGG99>CCFFGFFF9D,D*>*=F:1:7:,CCFGGG7CCEFCFG9C?+>8**=EG58CFDG+CC7?9C:FF6EFCF6*/*:C6?C+<<E*CF)9>F:55CCC8?+879*+300<C<76*
@M03152:184:000000000-AWYW1:1:2107:18798:8047 1:N:0:TCTACTCTATACCTGT
AAGCTCGTAGTTGAATTTCGGGATCAATTTATTGGTCGTGCTATTGTACGTACTGGTATTATTGATTTCTACCTTCTGACGAACCATGATGTCATTAATTTGGTGTCTTGGGGAATCAGGACTGTTACTTTGAAAAAATTAGAGTGTTTAAAGCAGGCTCACGCTTGAATACATTAGCATGGAATAACGAAATAGGACGTTTGATTCTATTTTGTTGGTTTCTAGGATCGACGTAATGATTAATAGGGATAGTTGGGTGGAATTCTCCGGTGCCAGGTAACTCCAGTCACTCTACTCTATT
+
CCCC@FGEGGGAFC9EGGGGDGGGCA@FEFGFGGGGGGGGGDF@FGGGFCGGCGGFG9FEFGGF<FGEFGDFGFG,F96ECGD+@<FFCF<CFGEF99F,FGCFFGGGA9C8F,BFC,EFGGGGGFGGGCGAF<EA,7E49EFAFEGGGFGAFAFGG7<F=EDGBF@@FE,?F<FD<DFF9,3AFCF,CEG:FFDCE8FB+DC,@FCFCFFGGGGG,3@CFAF97EFFCEGG>8*1=CCFEF7C?CCF6=<?FF76*4:CCCCFCC++/*:)/02;C*;FGGG66+<9?9?0<:>E++2**
@M03152:184:000000000-AWYW1:1:2107:15010:8067 1:N:0:TCTACTCTATACCTGT
AAGCTCGTAGTTGAATTTCGGGATCAGTACGCTGGTCGTGCCTTCGGTATGCACTGGTGTCACTGGTTCCTCCCTTCTGACGAACCGTCATGCCATTCACTTGGTGTGGCGGGAAATCAGGACTGTTACTTTGAAAAAATTAGAGTGTTTAAAGCAGGCTCACGCTTGAATACATTAGCATGGAATAATGAAATAGGACGTTGATCTTCTTTTGTTGGTTTCTAGGATTGACGTAATGATTAATAGGGATAGTTGGGTGGAATTTTTGGGTGCCAAGGAACTCCAGTCACTCTACTCTCTC
+
CCCCCGGGGGGCGGFGDGGGGGEGGFFGFGGGGGGGGGGGGGGGGGGGGGGGGFGGGG@FFFGGGGGGGGGGGGCGFGGGGDEGGGDFGEGGGGFGGGGGAFGGGGGGGGGGE7>FGGGEFCFF,8C,AAFGF<DFF@FFDFF9>D=FGGDDF=FGGEDAFEDGGGGGFDC,,<FC;@CFC:FGGGF,E9,DFC??:F7CFFB>;2;F,@,CFC,F8,4BF,@;,<<CGC?2=E55C:++:1CE7;8:*777EF++/AEG5+AF*0+/:7:C*9*9C*5<6A+0+<C+9=F9E>FGC+*0*
@M03152:184:000000000-AWYW1:1:2107:13666:8219 1:N:0:TCTACTCTATACCTGT
AAGCTCGTAGTTGAATTTCGGGTCTGGCTGACCGGTCCGCCTCACCGCGTGCACTGGTTCGGCCGGATCTTTCCTTCTGGCTAACCTCATGCCCTTTACTGGGTGTGCTGGGGAACCAGGACTTTTACTTTGAAAAAATTAGAGTGTTCAAAGCAGGCATATGCTCGAATACATTAGCATGGAATAATAGAATAGGACGTGCGGTTCTATTTTGTTGGTTTCTAGGACCGCCGTAATGATTAATAGGGATAGTTGGGTGGAATTCTCGGGTGCCAAGGAACTCCAGTCACTCTACTCTATT
+
CCCCCGGGEGGGGGGGGGGGGGGGGGGGGGGGGGGGGGGGGGGGGDGGGGGGGFGFGGGGDGGGGGGGGGGGFFGFGGGGGGGGGGGGGGGGGGFFGFFGGGFGGGGGGGGGGGGGGCEGGGGGGGGGGGGGGGGGFCGGGGGFGGGGGGGGFGGFGDCDGGGGGGGDGGGGFGGGGGFGGGGGFGGGGFFFGGGGCG7F7C**=CEGCCFGFGGCE5BFFFFGC+2AEEG=8EEEEGFG>FFGG7<6:A<AEC+<CEGECCGGCACC55*/>CGFGD4DGGF6+8EDF72<?7*+3<CC*
@M03152:184:000000000-AWYW1:1:2107:27361:8277 1:N:0:TCTACTCTATACCTGT
AAGCTCGTAGTTGAATTTCGGGATCAGTATGTTGGTCGTGCTTCGGTACGTACTGTCATTACTGTTTTCACCCTTCTGAAGAACCTTGATGTCATTAATTTGGTGTCTTGGGAAATCAGGACTGTTACTTTGAAAAAATTAGAGTGTTTAAAGCAGGAATACGCTTGAATACATTATCATGGAATAATGAAATAGGACGTTTGATTTTATTTTGTTGGTTTATAGGATCGACGTAATGATTAATAGGGATAGTTGGGTGGAGTTATCGGGTGCCAAGGAACTCAAGTCACTCTACTCTATT
+
A@6@AFCFGGEEFGGGE<E@F7@+D;,EE@C;CEFFDEFFGFD<C@,EFGGDD@CFGAFGFFFF6C@FF,CCFGFGDEFGE,,9C@CE<EEE,6@F,CEAF9E6CFF99,<FGGGGGDF=F@<,CCFFGG9FF,EFG:F<FB,B5?F98BFFF9E8D+AFD?+CF@FFG9FGFGGG9@FFCD@FGBEDFDF=CA,@:@FEDCEC<B,@;EC=DFFEE,@3@,,7@,,7,@*B>>*DFC77+>9,5+,=4C<,B9,,**61*,5<+:C***/)2*+;;FF5E8>++5+2+:+0+:7?++0**
@M03152:184:000000000-AWYW1:1:2107:19300:8282 1:N:0:TCTACTCTATACCTGT
AAGCTCGTAGTTGAATTTCGAGACCGGTTTACTGGTCGTGCATTTGTACGTACTGGGTATTATTGGTTTCTCCTTTCTGACGAATCATAATGCCATTAATTTGGTGTTTTGGGGAATCAGGACTGTTACTTTGAAAAAATTAGAGTGTTTAAAGCAGGCTCACGCTTGAATACATTAGCATGGAATAACGGAATAGGACGTTTGATTCTATTTTGTTGGTTTCTAGGATCGACGTGATGATTAATAGGGATAGTTGGGTGGAATTCTCGGGTGCCAAGGAACTCCAGTCACTCTACTCTAT
+
CCCCCGGGGGGGGGGGGGGGGGGGGGGGGGGGGGGGGGGGGGGGGGGGGGGGGGGGGGGGGFGGGGGGGGGGGGGGGGGGGGGGGGGGFGGGGGFGGGGGGGGGGGGGGGGGGGGGGGGGGGGGGGGGGGGGGGGGCFGGGGGGGGGGGGGGGGGGGGGGGFFFGGGG@FGGGDGGGGGGGFFGGGGGGGGGEFGGCDGGGGGGGGGGGGGGGGGGGCFGGGGGGGGGGGEGGG=EFFDFGGGGFF?F=68:0=?9?*;:8C+?F9CCEFCFCC476<>762C?FGGGGBGGFGG+<6F>:
@M03152:184:000000000-AWYW1:1:2107:13543:8530 1:N:0:TCTACTCTATACCTGT
AAGCTCGTAGTTGAATTTCGGGATCAGTATGTTGGTCGTGCTTCGGTACGTACTGTCATTACTGGTTTCTCCCTTCTGAAGAACCTTGATGTCATTAATTTGGTGCCTTGGGGAATCAGGACTGTTACTTTGAAAAAATTAGAGTGTTTAAAGCAGGCATACGCTTGAATACATTAGCATGGAATAATGAAATAGGACGTTTGATTCTATTTTGTTGGTTTCTAGGATCGACGTAATGATTAATAGGGATAGTTGGGTGGAATTCTCGGGTGCCAAGGAACTCCAGTCACTCTACTCTATC
+
CCCCCGGGGGGGGGGGGGGGGGGGGGGGGGGGGGGGGGGGGGGGGGGGGGGGGGGGGGGGGGGGGGGGGGGGGGGGGGGGGGGGGGGGGGGGGGGGGGGGGGGGGGGGGGGGGGGGGGGGGGGGGGGGGGGGGGGGGGGGGGGGGGGGGGGGGGGGGGGGGGGGGGGGGGGGGGGGGGGGGGGGGGGGGGGGGGGGFFGFGGGACGGGGGGGGGGGGGGGGGGGGGGGGDGGGGFGGDFGGGCGFGDF6CC?GGGG=EEGFDFGCGG5CGG8CCF4CC;FFC?F?@F6?8FEGGGCACF7*
@M03152:184:000000000-AWYW1:1:2107:20467:8554 1:N:0:TCTACTCTATACCTGT
AAGCTCGTAGTTGAATTTCGGGATCAATTTATTGGTCGTGCTATTGTACGTACTGGTATTATTGATTTCTACCTTCTGACGAACCATGATGTCATTAATTTGGTGTCTTGGGGAATCAGGACTGTTACTTTGAAAAAATTAGAGTGTTTAAAGCAGGCTCACGCTTGAATACATTAGCATGGAATAACGAAATAGGACGTTTGATTCTATTTTGTTGGTTTCTAGGATCGACGTAATGATTAATAGGGATAGTTGGGTGTAATTCTCGGGTGCCAAGGAACTCCAGTCACTCTACTCTATT
+
CCC9CFGEEDFGGCEFGGCFEEGEGGGGFGGGEGGGGGGEGGFFGGGGFGGDDGGGGDFGFGGGGGGGG<F<FEEFFGFFEEEGEGEDEFGCEGFACAFGGGGGGAEGEFFFECCGFG<AFGGGGGGGGCFFFFGAF:EG<FFAGBFGGGAECEGGGGGGGGGEFGCF@EEFF@ADDCFGGFGGGAEBB@EGGGD8>FD><CECFFF;@FFGFFGF7CGFE;C,3E>FDE>E*>*=DF7=D?FG,@?=6?*=@CG6EGG*;BCG7CF**579CCFC*22;*<CFE0BCEFG7<0*++<*:*
@M03152:184:000000000-AWYW1:1:2107:19342:8764 1:N:0:TCTACTCTATACCTGT
AAGCTCGTAGTTGAATTTCGGGACCAATTTGTTGGTCGTGCCTCGGTACGTACTGGTATTATCGGTTTCTCCCTTCTGAAGAACCTTGATGTCATTAATTTGGTGTCTTGGGGAATCAGGGCTGTTACTTTGAAAAAATTAGAGTGTTTAAAGCAGGCATACGCTTGAATACATTAGCATGGAATAATGAAATAGGACGTTTGATTCTATTTTGTTGGTTTCTAGGATCGACGTAATGATTAATAGGGATAGTTGGGTGGAATTCTCGTGTGCCAAGGAACTCCAGTCACTCTACTCTACC
+
A@@CCGGF@FEFF<DGGGGFGEEGEDCFGGGGGGGGEGGGEDFFGDEGGGGGGGGGGGGGGGGGGGGEGGG9CFGFE@@AFGGGGGGAFGGGDFGGCFGGGGGG7FEFFGFGDEGGGG,<4=FGGG?FEF<CCBEFGGG8FFFEFGGGCFCFGFFGFCCFDGGG7=FDFFFCFD,AFGFGGGFGFFGGGGGGGFFCAFF<:,@,@@3FDGGGGGGGGGG>8EF9<,?FE56BCEC=F95>DGF79:8?EECC<CG688E7829C@FFG*;7DF+2*5*877CFGGCFC?FD?C*:CCF70*
@M03152:184:000000000-AWYW1:1:2107:27902:8875 1:N:0:TCTACTCTATACCTGT
AAGCTCGTAGTTGAATTTCGGGCCTGGCTGGGTGGTCTTGCCGCAAGGTAAGCACTGCTCTGGTCGGGTCTTTCCTTCTGGGGAGCCGGCGTGCTCTTAACTGAGTGCGTCGGGGATCCAGGACTTTTACTTTGAAAAAATTAGAGTGTTTAAAGCAGGCTTACGCTTGAATACATTAGCATGGAATAATAGAATAGGACTTTGGTTCTATTTTGTTGGTTTCTAGGATCGAAGTAATGATTAATAGGGATAGTTGGGTGGAATTCTCGGGTGCCAAGGAACTCCAGTCACTCTACTTTAT
+
CCCCCGGEGGGGGGGGGGGGGGGDF@FG9CFD-CFGGGGGGG>G@CFF@,<,CFDFFFG9FF?F<@@C,FFG<F,9C6ECEGDCGGGC:==+4F+AFFGFFGGDGA9?C4>BFEGGGGGFGFFE8FG<<,CFACDFCGG:FCC@CFCCGG7FGCA,@F<7B@:>>*@B*C3;D,:BC@>7<DFFF9>C,5B,?2@BF:9CFFCFCFC=FFFGFGGGFG7;FGGGF?FF+2=E?8CGGGFE7@+<FG7CG?4C@FF7CGEC*8<FG7CGGGD45CFFFG:CG8FCF66@6FFF+*:990***
@M03152:184:000000000-AWYW1:1:2107:18863:9037 1:N:0:TCTACTCTATACCTGT
AAGCTCGTAGTTGAATTTCGGACTCGGTTGGATGGTCTGCCTTTGGTATGTACTGTCCTGACCGGGTCTCACCTTCTGGTGAGCTGTCGTGTTGTTTACTCAGCGCGGCAGGGAACCAGGACTTTTACTTTGAAAAAATTAGAGTGTTTAAAGCAGGCTTTCGCTTGAATACATTAGCATGGAATAATAAAATAGGACTTTGGTTCTATTTTGTTGGTTTCTAGGACCGAAGTAATGATTAATAGGGATAGTTGGGTGGAATTCTCGGGTGCCAAGGAACTCCAGTCACTCTACTCTATCT
+
CCCC9<FFGGFFFEDGGGGGGGGGGGGGGGGFFGGGGGGGGGGGGGGGGGGGGGCGCFFGGGGGGGGEEFGGGGGFCFGFFGGGGGGEFGEGGGGGGAFG<CFGGGDGGDEGGFFCGGGDGGFGFFGFEFFGGGGFEEF8FGGGGFGGGGGGGGFGGGFGGGDG:FCFFG9ACGCGFGGDCGFGGGAFGFGGGGCF>CEF9CFGGGGFFGD9DFGGFGFGGGGGG7CFE5EE@GGGGGGE@FGGGGFGGGGCFC+*3*82+<@+:+*8:CE*::>D35:<6E+<EG<C7*:CFG*29<0**
@M03152:184:000000000-AWYW1:1:2107:24808:9041 1:N:0:TCTACTCTATACCTGT
AAGCTCGTAGTTGAATTTCGGGATCAGTATGTTGGTCGTGCTTCGGTACGTACTGTCATTACTGGTTTCTCCCTTCTGAAGAACCTTGATGTCATTAATTTGGTGTCTTGGGGAATCAGGACTGTTACTTTGAAAAAATTAGAGTGTTTAAAGCAGGCATACGCTTGAATACATTAGCATGGAATAATGAAATAGGACGTTTGATTCTATTTTGTTGGTTTCTAGGATCGACGTAATGATTAATAGGGATAGTTGGGTGGAATTCTCGGGTGCCAAGGAACTCCAGTCACTCTACTCTATC
+
CCCCCGGGGGGGGGGGGGGGGGGGGGGGGGGGGGGGGGGGGGGGGGGGGGGGGGGGGGGGGGGGGGGGGGGGGGGGGGGGGGGDFGGEFGGGGGGGC<FGFGGGGGGGGGGGGFGGFGGGFGGGGGGGGGGGGEFFGGGFCGGGGFGGGGGGGGGGGGGGGGGGGGGGGGGGGFG9FFFGGGFGGGGFGGGFGFGDCGG>7>:=FGGGGGGGGGGGG6CEEGGGGDCC@CGEGEFGGGFFGGFFGFEGC=FDGGG?=EGG559CFGC8=5A5C<+CD3A<:>;E:+59C9D+<C7CFD>7*
@M03152:184:000000000-AWYW1:1:2107:7021:9046 1:N:0:TCTACTCTATACCTGT
AAGCTCGTAGTTGAATTTCGAGACCGGCTTACTGGTCGTGCTATTGTACGTACTGGTATAATCGGTTTCTCCTTTCTGACGAACTATAATGCCATTAATTTGGTGTTTTAGGGAATCAGGACTGTTACTTTGAAAAAATTAGAGTGTTTAAAGCAGGCTCACGCTTGAATACATTAGCATGGAATAACGGAATAGGACGTTTGATTCTATTTTGTTGGTTTCTAGGATCGACGTAATGATTAATAGGGATAGTTGGGTGGAATTCTCGGGTGCCAAGGAACTCAAGTCACTCTACTCTTTT
+
CCCCCGGGGGGGGGGGGGGGGGGGGGGGGGGGGGGGGGGGGGGGGGGGGGGGGGGGGGGGGGGGGGGGGGGGGGGGGFGGGGGGGGGGGGGGGGGGGGGGGGGGGGGGGGGFGGGGGGGGGGGGGGGGGGGGGGGGGGGGGGGGGGGGGGGGGGGGGGGGGGGGGGGGGGGGGGGGFDFGGGGGGGF@EGGGGGGGGGGEGGGFAFCFGGGGGGGGFGGGGGGGFFGGF>85:BCFGGG7CE;BCG,::EC+<C7F8/1:CCFF>F+==5C5A<>7CF4C*<C+<@@77@*+3?*<0+*0*
@M03152:184:000000000-AWYW1:1:2107:26156:9088 1:N:0:TCTACTCTATACCTGT
AAGCTCGTAGTTGAATTTCGGGCCTGGCTGGGTGGTCTTGCCGCAAGGTAAGCACTGCTCTGGTCGGGTCTTTCCTTCTGGGGAGCCAACGTGCTCTTAATTGAGTGCGCTGGGGATCCAGGACTTTTACTTTGAAAAAATTAGAGTGTTTAAAGCAGGCTTACGCTTGAATACATTAGCATGGAATAATAGAATAGGACTTTGGTTCTATTTTGTTGGTTTCTAGGACCGGAGTAATGATTAATAGGGATAGTTGGGTGGAATTCTCGGGTGCCCAGGAACTCCAGTCACTCTACTCTAT
+
CCCCCGGGGGGGFGGGGGGGGGGGGGGGGGGGGGDGGGGGGGGGGGGGGGGGGGGGGGGGGGGGGGGGGGGGGGGGGGGGGGGGGGGGGGDGGGGGGGGGGGFFGGFGGGGGGGDGGGGGGGGGGGGGGGGGGGGGGFFGGGGGGGFGFGGGGGGGGFGGGGGGGGGGGGGGGGGGGGGFFGGGGD>EGGFGFGGGGGFCFCFGFFGFFCEGGGGGGDGDGGFFE9EGCFGDEGE8FGCFGEFCF77<EC5=CGCE6?;@CEEFFFGF=55*59C*77)7**<?+0AFFFGG+;*296C7*
@M03152:184:000000000-AWYW1:1:2107:12297:9183 1:N:0:TCTACTCTATACCTGT
AAGCTCGTAGTTGAATTTCGGGATCAATATTTCGGTCATGCCGTTGGTATGCACTGTTATCATTGATTTCTCACCTTCTAAAGAACCGTAATGCCATTAATTTGGTGTTACGGGGAATTAGGACTGTTACCTTGAAAAAATTAGAGTGTTTAAAGCAGGCTCACGCTTGAATACATTAGCATGGAATAATGAAATAGGACATCCGATTCTATTTTGTTGGTTTCTAGGATCGATGTAATGATTAATAGGGATAGTTGGGTGGAATTCTCGGGTGCCAAGGAACTCCAGTCACTCTACTCTA
+
CCCCCGGGGGGGGGGGGGGGGGGGGGGGGGGGGGGGGGGGGGGGGGGGGGGGGGGGGGGGGGGGGGGGGGGGGGGGGGGGGGGGGGGGGGGGGGGGGGGGGGGGGGGGGGGGGGGGGGGGGGGGGGGGGGGGGGGGGGGGGGGGGGGGGGGGGGGGGGGGGGGGGGGGGGGGGGGGGGGCFFGGGGGGGGGFGGGGGGGGGGFGGGGGGGGGGGGGGGGGGGFGGGDEFGGGEGGGGFGFFFFGGFE7CFFECFGGFGDGDEGGGG9FCGGGGG<5C8AFGFGGDC?+A=>9<FGGFFGF*
@M03152:184:000000000-AWYW1:1:2107:14215:9214 1:N:0:TCTACTCTATACCTGT
AAGCTCGTAGTTGAATTTCGGGCCTGGCTGGGTGGTCTTGCCGCAAGGTAAGCACTGCTCTGGTCGGGTCTTTCCTTCTGGGGAGCCAACGTGCTCTTAATTGAGTGCGCTGGGGATCCAGGACTTTTACTTTGAAAAAATTAGAGTGTTTAAAGCAGGCTTACGCTTGAATACATTAGCATGGAATAATAGAATAGGACTTTGGTTCTATTTTGTTGGTTTCTAGGACCGAAGTAATGATTAATAGGGATAGTTTGGTGGAATTCTCGGGTGCCAAGGAACTCCATTCACTCTACTCTTT
+
CCCCCGFCGGFCFG<FEGGGGDCFEGGEDGGGGGGFGGGDFAFFECGCG9CEFFFGGGGGGGGGGGGGEGGGGGGGFGGGCFGGDEF<FFGGGFGGGGGGGGFFGGGCEGDE7FCEEG8F@G7FG?FGGGGDGGFG9FGDGGGFFGDFFGGGGGGGGFGGDFGGGGGE7DCFFG=DFDE7,@>FG9E9EECDFFFCCCCFFDGGGCCGG9AFGC;FFGG::CCG,@CF6:CCEEGGGGG?+>+14+>+76C*><9+;=C*85209<EG5F*/*1*:9*7<F86<:8+2397CC7*0<C0*0
@M03152:184:000000000-AWYW1:1:2107:11966:9261 1:N:0:TCTACTCTATACCTGT
AAGCTCGTAGTTGAATTTCGGGACCAATTTGTTGGTCGTGCCTCGGTACGTACTGGTATTATTGGTTTCTCCCTTCTGAAGAACCTTGATGTCATTAATTTGGTGTCTTGGGGAATCAGGACTGTTACTTTGAAAAAATTAGAGTGTTTAAAGCAGGCATACGCTTGAATACATTAGCATGGAATAATGAAATAGGACGTTTGATTCTATTTTGTTGGTTTCTAGGATCGACGTAATGATTAATAGGGATAGTTGGGTGGAATTCTCGGGTGCCAAGGAACTCCAGTCACTCTACTCTATT
+
CCCCCGGGGGCFFFFFGGGFC@FGF@FGGEFGGGGGGGGGGD<FFGFCF:FEG<DFG<FDEFFGGGGGGGGGGFGGCEAFGGGFEFGCEFFFFGFGG,?FFGGFFC=FF9@FGGGGFFGGDFG<FFFFFGGGGGGGGGGGGFFGGGGGGGGGFGGGGGGGG9ACECDF8FGGFFGCFGADB<FEFFGG9@B;@FC,,7@3D<>,@=CCCFGGGGFFFCCGGAFCF9:CFGDE5>:84,55=,,BB+,=?FG8<:,?*;EGE9<<+=+*1CCCE7CDD<586>E6+0<:C@FF?CDFF?70*
@M03152:184:000000000-AWYW1:1:2107:27692:9268 1:N:0:TCTACTCTATACCTGT
AAGCTCGTAGTTGAATTTCGGACTTGGCTGGGAGGTCTTTGCGAATGCATAGCACTTCTTTGGCCGAGTCTTTCCTTCTGGCGAACTATTGTGCTATTTACTTAGTGCGATTGGGAACCAGGACTTTTACTTTGAAAAAATTAGAGTGTTTAAAGCAGGCTTACGCTTGAATACATTAGCATGGAATAATAAAATAGGACTTTTGGTTTTATTTTGTTGGTTTTCGAAACCAAAGTAATGATTAATAGGGATAGTTGGGTGGAATTCTCGGGTGCCAAGGAACTCCAGTCACTCTACTCTA
+
CCCCCGGGGGGGGGGGGGGGGGGGGGGGGGGGGGGGGFGGGGGGGGGGGGGGGGGGGGGGGFGGGGGGGGGGGGGGGGGGGGGEGGGGGGGGGGGGGGGGGGFFGGGGGGGGGGGGGGGGGGGGFFGGGGGGGGGGGGGGFFFGGGFGFFGGGGGGGGGCCFGCFGGGGGGGGGGFGGGGGFAFFGFCFGGGGFAFG7DFC9FAFD:EDFFFFFGDGFFDGG7DC*>:C5BFFFG?CGFD>?FEEGCF6?DGE6+<98ECG5BE>6+>E=FGGGG4CC)9FCCC7<E?C7FFGCCF:ECG7
@M03152:184:000000000-AWYW1:1:2107:12704:9275 1:N:0:TCTACTCTATACCTGT
AAGCTCGTAGTTGAATTTCGGGATCAATTTATTGGTCGTGCTATTGTACGTACTGGTATTATTGATTTCTACCTTCTGACGAACCATGATGTCATTAATTTGGTGTCATGGGGAATCAGGACTGTTACTTTGAAAAAATTAGAGTGTTTAAAGCAGGCTCACGCTTGAATACATTAGCATGGAATAACGAAATAGGACGTTTGATTCTATTTTGTTGGTTTCTAGGATCGACGTAATGATTAATAGGGATAGTTGGGTGGAATTCTCGGGTGCCAAGGAACTCCAGTCACTCTACTCTATC
+
CCCCCGGGGGGGGGGGGGGGGGGGGGGGGGGGGGGGGGGGGGGGGGGGGGGGGGGGGGGGGGGGGGGGGGGGGGGGGGGGGGGGGGGGGGGGGGGGGGGGGGGGGGGGGGGGGGGGGGGGGGGGGGGGGGGGGGGGGGGGGGGGGFGGGGGGGGGGFGGGGGGGGGGGGGGGGGGFCEFGGFGDDDGGGGGGGGGGGGGGGGG@,FGGGGGGGCDGGGGGGFGF7EG7EEGDDGGGCCFFGFFGGGG=6;*0>F,8CGE7C99B:?<85CFDEGDD7FFGGGCFF8C:7FG?F7FF69CC*
@M03152:184:000000000-AWYW1:1:2107:13442:9397 1:N:0:TCTACTCTATACCTGT
AAGCTCGTAGTTGAATTTCGGGTCTGGCTGACCGGTCCGCCTCACCGCGTGCACTGGTTCGGCCGGATCTTTCCTTCTGGCTAACCTCATGCCCTTTACTGGGTGTGCTGGGGAACCAGGACTTTTACTTTGAAAAAATTAGAGTGTTCAAAGCAGGCATATGCTCGAATACATTAGCATGGAATAATAGAATAGGACGTGCGGTTCTATTTTGTTGGTTTCTAGGACCGCCGTAATGATCAATAGGGATAGTTGGGTGGAATTCTCGGGTGCCAAGGAACTCCAGCAACTCTACTCTATT
+
CCCCCGGGGGGGGGGGGGGGGGGGGGGGGGGGGGGGDEEGGGGGGGGGGGGGGGGEGGFGGGGGGGGGGFGGGGGCGGGGGGGGGGGGGGDGGGGGGGGGGF?ACGGCFGGGGFGGDFGG7A=EGEFFGGGGGGGGFFGFFDFGEFGFGGGFGDFGGGG@DFGGDFCC<DFF<@FFCFF9DFGGGFGGCGG9,@FDDF7C>1>F@FCFCC;CGGGFDFEGGFGGF+>F*3:*?:C/AFCF7+3+2:FC6=5CFCGFDGGGGGCC*<78F5*9C4**1>>G*0A+30+*202<9:7<897**
@M03152:184:000000000-AWYW1:1:2107:21490:9409 1:N:0:TCTACTCTATACCTGT
AAGCTCGTAGTTGAATTTCGGTGGCCCAACGGCGGTCGGCCGCAAGGTCTGTACTGCCGGTTTTCGGACCACCTCTTTCTGGGGGAACGTCGGCCCTTAACTGGGCTCGGCGGCCGAACCCGGACGTTTACTTTGAAAAAATTAGAGTGTTTAAAGCAAGCGTACGCTTGAATACATTAGCATGGAATAATGAAATAGGGCTTCAGTTCTATTTTGTTGGTTTTCAGAATCCGAAGCAATGATTAATAGGGATAGTTGGGTGGAATTCTCGGTTGCCAAGGAACGCCAGTCACTCTTCTTT
+
<B@C9FEGGEEFGGFGGGGGGGGGEF@CFEGGGEGFG7:FFGGEG@FFFGGFFFGGGGGGCFFGCCGEEGGGGEFGEEEEFGGGECFGEFCGEGBF@CD9FBGG8<AFFGGGDCCFD:7>*>F>*=FCFGGCGGGCGFGG@<:<A<F2<?F8>CFCE8CFGGGEGCE8?GDGCFGF@FG?FF97:C?F6<9++<@EGCFFC8C*+3<CFCCFG7@EF8CFGGGCF?FGCGFC8>C8CC8+7<C7CGC7<FG7;0+2<<6??>55*+AE70:C*9C57CFCC*;**1*:C7F9EGGG++:**
@M03152:184:000000000-AWYW1:1:2107:10975:9485 1:N:0:TCTACTCTATACCTGT
AAGCTCGTAGTTGAATTTCGGGCCTGGCTGGGTGGTCTTGCCGCAAGGTAAGCACTGCTCTGGTTGGGTCTTTCCTTCTGGGGAACCAGCGTGCTCTTAATTGAGTGCGTTGGGGATCCAGGACTTTTACTTTGAAAAAATTAGAGTGTTTAAAGCAGGCTTACGCTTGAATACATTAGCATGGAATAATAGAATAGGACTTTGGTTCTATTTTGTTGGTTTCTAGGACCGAAGTAATGATTAATAGGGATAGTTGGGTGGAATTCTCGGGTGCCAAGGAACTCCAGTCACTCTACTCTAT
+
CCCCCGGGGGGGGGGGGGGGGGGGGGGGGGGGGGGGGGGGGGGGGGGGGGGGGGGGGGGGGGGGGGGGGGGGGGGGGGGGGGGGGGGGGGGGGGGGGGGGGGGGGGGGGGGGGGEGGGGGGGGGGGGGFGGGGGGGGGGGGGGGGGGGGGGGGGFGGGGGGGFGGDGGGGFGGGGGGGGGGGGGGGFFFGDFBFGFGGGGGGGGGGGFFFGGGGGGGFFGGGGFFFGGGGGGEG8FEEFFF7;@C7+=C?CEFGF76=CE5B<@FCF9>FC5:<**95>4CEFFCFCGGFDCFGG?@+:7:
@M03152:184:000000000-AWYW1:1:2107:25304:9506 1:N:0:TCTACTCTATACCTGT
AAGCTCGTAGTTGAATTTCGGGATCAATTTATTGGTCGTGCTATTGTACGTACTGGTATTATTGATTTCTACCTTCTGACGAACCATGATGTCATTATTTTGGTGTCTTGGGGAATCAGGACTGTTACTTTGAAAAAATTAGAGTGTTTAAAGCAGGCTCACGCTTGAATACATTAGCATGGAATAACGAAATAGGACGTTTGATTCTATTTTGTTGGTTTCTAGGATCGACGTAATGATTAATAGGGATAGTTGGGTGGAATTCTCGGGTGCCAAGGAACTCCAGTCACTCTACTCTATA
+
B@CC-EFFDGFDG<EGFGGGG@FGGCCA<E-CFGFGFFGGGFGGGGGGGFGCDEFGGAFCFGGGFGGFCFFGFFGGGGGF7FGGG@FFEGFGGCCFF,,<FE@<D=CCDCC8C,C<CGCFCFGGGGGGGGF9A,CF=FFGGGCFFEEC,AECFGGGGG,BFFDDDEGFGFF<FGGCC?;D=B@FGGGC8E8F8E9E:=>>FAB,3@FGFFGG9@DDFFCBBCFAFFFF6C>*:CF,*,,,599B9CCF6E<C;,,,*A8**9<CCFG*27C3*;19C55FGCGC<8@99**<7CG7CF:**
@M03152:184:000000000-AWYW1:1:2107:28931:9523 1:N:0:TCTACTCTATACCTGT
AAGCTCGTAGTTGAATTTCGGGCCTGGCCGGGCGGTCTGCCTAACGGCACGTACTGTCTGGGCGGGCCTTACCTCTTGGTGAGCCGGCGTGCCCTTTGTTGGTGTGCGTCGGGGAACCAGGACCTTTACCTTGAGAAAATTAGAGTGTTCAAAGCAGGCCTATGCCTGAATACATTAGCATGGAATAATAAAATAGGACGCGCGGTTCTATTTTGTTGGTTTCTAGAGTCGCCGTAATGATTAATAGGGATAGTTTGGTGGAATTTTCGGGTGCCAAGGAACTGCAGTCACTTTACTCTAT
+
CCC?CGGGGGGGGGGGGGGGGGGGGGGGGGGGGGGGGGGGGG9FGGGGGGGGGGGFG9FFECGGGGGG+BFGGFFGGEFGFGGDGGDDC=7=EF8CFFGGFGEGFGGGGEEGGCGGGFGFGC@EFGGGGGFCE::<CFFGGGFFFGGGGD9EFGGGGFGGFGG9:FB,CFFFGGCFGFFGG9FF<FECFFC?EFGCGGFCGG**:?CEGCGGGG+AF8C*C*2ACC9F0<85=C8E=E@FCG7+37:E**7:89+002*;?FC?4+<C=C79****0*.5CFD9:003+/20<:7C90**2
@M03152:184:000000000-AWYW1:1:2107:13571:9550 1:N:0:TCTACTCTATACCTGT
AAGCTCGTAGTTGAATTTCGGCGTGCGCTCAGGCTGGTCGGCCGTCATGGTCTGTACCGTTTGGGTCACGCCCCACTGTAGGATACCCACCGCTGTCCTTAACTGGGTGGCGGTCAAAGGTTGTAGTACTTTCTGGGGGCAACTCTGGATACTATGACTGGGGTTCCTACTCTTTTACTTTGAGCAAATTAGAGTGTCCAAAGCAGGCAATCGAGCCTTGAATACTTCAGCATGGGATAATGGAACAGGACTGGGATCCTGATTTCGTTGGTTTCTAGGGTCTTAGTAATGATTAATAGGG
+
CCCCCGGGGGGGGGGGGGGGGGGGGGGGGGGGGGGGGGGGGGGGGGGGGGGGGGGFGGGGGGGFCFGGGFGGGGGGGGGGGGGGGGGGGGGGGGE:FGGGGGGGFFGGGGGGGGGGGGGGFGGGGGFDEAFFGGGGGGGDGGGGGGGGGFGGGGGGGGGGGFFEGGGGGGGGGGFGGGGGCCF:D:CBFGGFGGGGGFGGGGGFFGF:FFC@CFDGDFGGGDFFCFFCFFGGGGGGFCG7>CFGGGGGCFG68CGCFG?ECFFEGGFG6=FGGGGGGGF:E?F@+A::C?G7C7>?ECFCC
@M03152:184:000000000-AWYW1:1:2107:5633:9552 1:N:0:TCTACTCTATACCTGT
AAGCTCGTAGTTGAATTTCGGGTCTGGCTGACCGGTCCGCCTCACCGCGTGCACTGGTTCGGCCGGATCTTTCCTTCTGGCTAACCTCATGCCCTTTACTGGGTGTGCTGGGGAACCAGGACTTTTACTTTGAAAAAATTAGAGTGTTCAAAGCAGGCATATGCTCGAATACATTAGCATGGAATAATAGAATAGGACGTGCGGTTCTATTTTGTTGGTTTCTAGGACCGCCGTAATGATTAATAGGGATAGTTGGGTGGAATTCTCGGGTGCCAAGGAACTCCAGTCACTCTACTCTATC
+
CCCCCGGGGGGGGGGGGGGGGGGGGGGGGGGGGGGGGDGGGGGGGGGGGGGGGGGGGGGGGGGGGGGGGGGGGGGGGGFDFGGGGGGGGGGGGGGGGGGAFFGGGGGGFGGGGGGGGFFEGGGFGGGGGGGGGAE?C@CFGGGGGGGGGGGGGGGGFGEGGGEFGGGGGGGGGGGGGGFCGGGGGFCGGGGFFGGGGFEGGGGGGGGGGGCF@92,:;EGGGGCFGGGGGGDCECEGGFF+A::CFGC7ECCCGGFGEE5*<E?7C:8C*/)277CCGFGGF+<C++<+**3<>D?++2**
@M03152:184:000000000-AWYW1:1:2107:7322:9598 1:N:0:TCTACTCTATACCTGT
AAGCTCGTAGTTGAATTTCGGGCCTGGCCGGGCGGTCTGCCTAACGGCACGTACTGTCTGGGCGGGCCTTACCTCTTGGTGAGCCGGCGTGCCCTTTGTTGGTGTGCGTCGGGGAACCAGGACCTTTACCTTGAGAAAATTAGAGTGTTCAAAGCAGGCCTATGCCTGAATACATTAGCATGGAATAATAAAATAGGACGCGCGGTTCTATTTTGTTGGTTTCTCGCGTCGCCTAAATGATTAATAGGGATAGTTGGGTGGAATTCTCGGGTGCCAAGGCACTCCAGTCACTCTAACCTAT
+
AA@CCEE:FGGCGF9@CFEFEEE:@FGGGGGEC@@@F@FG@FFCGGGDGGGE8@FFGGGFFDFG:CG::DFFFGE,A?FF7E==FGCFGEF:==,:<F=DD3CFGGGD:+FGG7<F7FA>71DFF9,>>>>@<8@<<,<8@EFGGFC;FFCCGF8CFF:FFF,:C9FG:FFGGFFCC9FFFDEFCFCCF9CCGGG7+++/*2*28*:?7CGFG7<@8@88;F??+**2:*C5C**<++++2<FFF*<+2*2*00<?+:;8**++20+A*2/9CDCF4*)*2**8A?62A*:90**++*0**
@M03152:184:000000000-AWYW1:1:2107:14288:9604 1:N:0:TCTACTCTATACCTGT
AAGCTCGTAGTTGAATTTCGGGATCAATTTACTGGTCGTGCTATTGTACGTACTAGTATTATTGATTTCTACCTTCTGACGAACCATGATGTCATTAATTTGGTGTCTTGGGGAATCAGGACTGTTACTTTGAAAAAATTAGAGTGTTTAAAGCAGGCTCACGCTTGAATACATTAGCATGGAATAACGAAATAGGACGTTTGATTCTATTTTGTTGGTTTCTAGGATCGACGTAATGATTAATAGGGATAGTTGGGTGGAATTCTCGGGTGCCAAGGAACTCCAGTCACTCTACTCTATT
+
CCCCCGGEGGGGGGGGGGCFGG7FGGFGGGGGGGGGGGGGGGGGFGGGGGGGGGGGGGGGGGGGGGGGGGGGGGGGGGGGGGGEEEFFFGGGGGGGCFGGGGGGGGGGGGGGGGGGCFGGGGGGGGGGGGGGGFGFDECGGGFGGGGGFFGGGGGGFGGGGGGGGDFAFGGAFGGGFDFGGCGGGGGGEDGGGGEGGGG>FFG<FECEAGGGGCGGGGGGFFGGFG6EG8>CECC5FFCF7>5CFGD6,88?BCF?EGGGCCFD>GEGGEGDED>*934CFGG<EEE+<=00<72<+<:C*
@M03152:184:000000000-AWYW1:1:2107:4157:9628 1:N:0:TCTACTCTATACCTGT
AAGCTCGTAGTTGAATTTCGGGGCCGGCTGAGTGGTCTTGCCAATGGTAAGTACTGCTCTGATCGGACCTTTCTTTCTGGGGAACCAACGTGCTCTTAACTGAGTGCGCTGGGGATCCAGGACTTTTACTTTGAAAAAATTAGAGTGTTTAAAGCAGGCCTACGCTTGAATACGTTAGCATGGAATAATAGAATAGGACTTTGGTTCTATTTTGTTGGTTTCTAGGACCGAGGGAATTATTAATAAGGATAGTTTGGTTGAATTCTCGGGTGACAAGGAACTCCAAGCACTCTACTCTATC
+
CCCCCGGGGGGGGGGGGG9FD7+@@@FEGGGFGF@EGDGAGFF?8FGFG,CCFEGFDGFGE,6CF@EDGFGGGGGGGGG9FDGGGGFDFFGGG@EFFCGGGG<EFGC+C4+CFDFEGGFGF+=FFGGGGGGGF<FDGFGGGGGGGFGGGGEGGFGGFGG:<FCFGGGFGGGFG<FGGGGGG9FFACEFGC3FFGGC7BF,E,@CFF,76DFFG9>,24>E>BEFCB?6*:4***3:9++3+9E9++5+++2=+4+1***4+<<9*<22C=FD*9CC*97C*<<8+++**8*2+**03+2**
@M03152:184:000000000-AWYW1:1:2107:27414:9655 1:N:0:TCTACTCTATACCTGT
AAGCTCGTAGTTGAATTTCGGAACTAAACAGTCACCCGTCGGCCGTCAAGGTCTGTACTGGTTTGTTTGTTCTCACCTATGGGATACTCACCTCTACTCTTAACTGGGCGGAGGGTTCAAAAAAAAGCAAGTATAGGGCAAAAACCACATACGTCTCGCGCGTGTGTGGCCTATGCTTGTGGGGTTCCCATTCGTTTACTTTGAATAAATTAGGGTGTTCAAAGCAGCCAAAAAAGGAGGCATGAATAATACAGCATGGGATAACGGAATACGATTTCGGTTCGATGTTTCGTTGGTGTCT
+
CCCC@FGGGGGGGGFGGGGGEEGGGGEGGGGGGGGG9FFGGGGDGGGGDGGGGGGGGGGGGGGGGFGGGGGGGGGGGGGGGGGGGGGGGGGGGFGGGFG9FDFFGGGFGGGG>CGGGDGFGGGGGEGGGGGGCGFGGGGGGFGGECFGGGGGGCFF<BFGGGGGFFFF>:FFGGFFFGGGGEDCF7CCFGDC@CGFGFGFGF@FF9FCFFCCFGGFG8CCBE+B9EGF>CGGGC8CCCGG3?8*+2A<+3:?F<@F7CFFG+:@CEGG=CFG:FGFCC7C*;CE8?F8C4>CFGG5C5CDC
@M03152:184:000000000-AWYW1:1:2107:10263:9695 1:N:0:TCTACTCTATACCTGT
AAGCTCGTAGTTGAATTTCGGGATCAATGGATTGGTCATGCCGTTGGTATGTACTGGTCATATTGGTTCTCACCTTCTAAGGAACCATAATGTCATTCATTTGATGTTTTGGGGAATTAGGACTGTTACCTTGAAAAAATTAGAGTGTTTAAAGCAGGCTAACGCTTGAATACATTAGCATGGAATAATGAAATAGGACATCGCATTCTATTTTGTTGGTTTCTAGGATCGATGTAATGATTAATAGGGATAGTTGGGTGGAATTCTCGGGTGCCAAGGAACTCCAGTCACTCTACTCTAT
+
CCCCCGGGGGGGGGGGGGGGGGGGGGGGGGGGGGGGGGGGGGGGGGGGGGGGGGGGGGGGGFGGGGGGGGGGGGGGGGGGGGGGGGGGGGGGGGGGGGGGGGGGGGGGGGGGGGGGGGGGGGGGGGGGGGGGGGGGGGGGGGGGGGGGGGGGGGGGCGGGGGGGGGGGGGGGGGGGFFGGGGGGGGGGGGDGGFGGFGGGGFG7C+CFGFCGGGGGG?CEGGGGGGGGGG>E>CFGEFF:CECFG9D6C?FCCGF7CEGECCFFGCFG5E5CCDFGCGFGC*>??<FGDB:;=FGCF=:>+
@M03152:184:000000000-AWYW1:1:2107:5119:9706 1:N:0:TCTACTCTATACCTGT
AAGCTCGTAGTTGAATTTCGGAATGCGTTTGCGTCAAAGCTCGTCCTTGTGGCGGTGCTGGATGTGCGCTTCCTAGCTTTGGATAGTGGCCTCGCAAGGGGACTAACCGCTTCCAATCATTTACTTTGAAAAAATTAGAGTGTTCAAAGCAGGCGTAACCTTGCCATTGAATATTACAGCATGGGATAATAGAATATGACGTTGGTCTTATTTTGTTGGTTTCTAAGGCTGATTTAATGATTAATAGGGATAGTTGGGTGGAATTCTCGGGTGCCAAGGAACTCCAGTCAATTTACTCTAT
+
CCCCC@FGGFFGGGGGGGGGGGEGGFGFGGGGGGGGGGFFGGGEGDEGGGGGGGGGGDFGGGGFGFGGGGGGGGGGFGGFGF8FGGGGGGGGFGCFGGGGGGGFACE<FEEDEGGFGGGGFFGAFAFEA<FG8@>ECAFGFG9FEFGGFFDFGGGCBFFEFGGGGFFF9CGGGFGGFG9BACGGGGGGFABFDFGGG@;F@>DF7*,@DCC2BC,3<8BBF>2?FC,:8B5*+++>@E++@++<97ACC***+2<+>=B8E*9<F++2*/C75957CG3*203:8C:FC4*03*7+<+:>*
@M03152:184:000000000-AWYW1:1:2107:13531:9782 1:N:0:TCTACTCTATACCTGT
AAGCTCGTAGTTGAATTTCGGGCCAGGCTGATTGGTCTCCCTATTGGGTTGTACTTTTCGGCTTGGTCTTTCCTTCTGGAGAACCATTTGTCATTAATTTGGTGGATGGGGAACCAGGACTTTTACTTTGAAAAAATTAGAGTGATTAAAGCAGGCATACGCTTGAATACATTAGCATGGAATAGTAAAATAGGACTTTGGTTTTATTTTGTTGGTTTCTAGGACCGAAGTAATGATTATTTGGGATAGTTGTGTGTAATTCTCGGGTGCCAAGGAACTCCAGTCACTCTACTCTATCTCG
+
CCCCCFGGDGGGGCAFGGGGGGCF7DGFGGCFGDGGGG9C66,C<,6FB,CFC,,CF,EFC+CFEG99E9F<E@E<FED,EEFF9,CFCF6C<<,C<?FGF9FGG<FGFGE7=FGDC:,9:,<EE?<9,E??<?,6BE<EEF,C<FEFAA,,E=7:EFCFGGCFDC<,?,8,5,,A5CDC=,>FCEC@D,=CBF9,8,@FFGG7D3,D,@EFB8B@DE9E,7,,@D5E*4D,:DF7B4,,=,14//8CF9@F,:CF*+2BE?;2*55;7*0+35*89<;CA+>C?<0:<7*++*23++2**
@M03152:184:000000000-AWYW1:1:2107:23783:9837 1:N:0:TCTACTCTATACCTGT
AAGCTCGTAGTTGAATTTCGGACTCGGTTGGATGGTCTGCCTTTGGGTATGTACTGTCCTGACCGGGTCTCACCTTCTGGTGAGCTGTCGTGTTGTTTACTCAGTGCGGCAGGGAACCAGGACTTTTACTTTGAAAAAATTAGAGTGTTTAAAGCAGGCATTCGCTTGAATACATTAGCATGGAATAATAAAATAGGACTTTGGTTCTATTTTGTTGGTTTCTAGGACCGAAGTAATGATTAATAGGGATAGTTGGGTGGAATTCTCGGGTGCCAAGGAATTCCAGTCACTCTACTCTATT
+
CCCC@FGFEGGGGCEGGGGGGGGGGGGEFGGGGGGGGGGGCGGGGGGGGGGGGGG@FGGGGGGGGEGGGGGGGGGGFFFGDFGDGFGGGGFFGGGGGGGGGFCGG9EFGGGGGGGGGGGGCGGGGGGGGGA<F9???FGGGDFEFFGGFGGFFGFGGFGGGGFGGGGGGGGGGGGGCFGGGGGDFGCFEGCFGGGCFFGFGGGCEGGGFGGGDFCGEGGGD9FCFEC6BEE5?F7@FFFGGF?FGDGGGGFGG?CC*;8CFFCC:FGEEEG3C>F<F:F<+<A:FGFCFFFEGGFGCFG=*
@M03152:184:000000000-AWYW1:1:2107:21935:9838 1:N:0:TCTACTCTATACCTGT
AAGCTCGTAGTTGAATTTCGGCCCTGGCTGGGCGGTATTGCCGCAAGGTAACCACTGCTCTGGTCGGGGCTTTCCTTCTGGGGAACCTGCGTGCTCTTAATTGAGTGCGCAGGGGCTCCAGGACCTTTACTTTGAAAAAATGAGAGTGTTTAAAGCAGGCCTACGCTTGAATACATTATCATGGAATAATAGAATAGGACTTTGGTTCTATTTTGTTGGTTTCTAGGACCGAAGTAATGATTAATAGGGATAGTTGGGTGGAATTCTCGGGTGCCAAGGAACTCCAGTCACTCTACTCTAA
+
CCCCCC@6@D@FEFEG<-EG7FFF@@FFFFGGGGGGGFGGFCEE:@FGGFDEEF@CFEGGFG86C66@FEGGGF99?FG<E<4,BC<ECGF:=:A5<A,CF<?,:9?,CFCFDCC+4=FBFGCC+BD??FFC9=<C=DEE,,CEGGFF,F7FFGGFFF>+<FFFFG7FFGGGCFDFFG,@,DF9FFFF;B;F;CFGFC:<<,?FF2<F9C;@C@EGF883CCGEGFFFGFE8CE/9CCCEC9C9+:@?=FGFF70CFC*;8;FFFGCFE=57C<*?F<;GEDFD<8<C6*7++*0<+<::*
@M03152:184:000000000-AWYW1:1:2107:20520:9858 1:N:0:TCTACTCTATACCTGT
AAGCTCGTAGTTGAATTTCGGGTCTGGCTGACCGGTCCGCCTCACCGCGTGCACTGGTTCGGCCGGATCTTTCCTTCTGGCTAACCTCATGCCCTTTACTGGGTGTGCTGGGGAACCAGGACTTTTACTTTGAAAAAATTAGAGTGTTCAAAGCAGGCATATGCTCGAATACATTAGCATGGAATAATAGAATAGGACGTGCGGTTCTATTTTGTTGGTTTCTAGGACCGCCGTAATGATTAATAGGGATAGTTGGGTGGAATTCTCGGGTGCCAAGGAACTCCAGTCACTCTACTCTATT
+
CCCCCGGGGGGGGGGGGGGGGDGGGGGGGGGGGGGGGGGGGGGGGGGGDGGGGGGGGGGGGGGGGGGGGGGGGGGGGGGGGGFGGGFGGGGGGGGGGGGGGGGGGGGGGGGGGGGGGGGEGGGGGGGGCFGGGGGGGGGGGGGGGGGGGGGGFGGGGGGGGGGGDFEDFGGGGGGGGGGGGCCFG@FGEGFFCGGGGGDGGGGGCEEGGFGGGGGGGGGGGGGGGGGGGCGEEGDGGDGFDFFFCCGGEGFGGGG65ED5;6CECFC5*559CGF*9C>CF?FFFGGGGFG7FF7:8<:7*
@M03152:184:000000000-AWYW1:1:2107:28982:9981 1:N:0:TCTACTCTATACCTGT
AAGCTCGTAGTTGAATTTCGAGATCAGTACGCTGGTCGTGCCTTCGGTATGCACTGGTGTCACTGGTTTCTCCCTTCTGAAGAACCGTCATGCCATTCAGTTGGTGTGGCGGGGTATCAGGACTGTTACTTTGAAAAAATTAGAGTGTTTAAAGCAGGCTCGCGCTTGAATACATTAGCATGGAATAATGAAATATGACGTTTTACCCTATTTTGTTGGTTGCTTGGATCGACTTAATGAATGATGGGGATCGTTGGGTGGAATATTCGGGGGCCATGGAACTCCAGTCACTGTACTCTAT
+
CCCCCGGCC<6CFGFGFC@FG9ECD<DAGEEEB;+CFGGCB<FC@FFC<FEFA@EGFGAE,<EFGFFFGDFCEFDAEFC<EFGFCE@CCEFGGCF<EC,,<CFG:FGDF@FEEG++:,,<FF=F,,,CE<?FG,E9,:=FF,=,>,3=3FGDFF<FBF7,,@F7*F7@AC,,,,3,,,,7,>7:,2,>?,,>;C;,73<**48*7?CFC,C9@B92?CF*=C*5+?*+9+=*3*=@FF+1+5++3*37>*528A5*;8/*:*3<*++0*2*)*/)***)202<9C+<++1*3+20<+<:7:
@M03152:184:000000000-AWYW1:1:2107:24055:10001 1:N:0:TCTACTCTATACCTGT
AAGCTCGTAGTTGAATTTCGGGATCAGTACGTTGGTCGTGCTTCGGTACGTACTGTCATTACTGGTTTCTCCCTTCTGAAGAACCTTGATGTCATTAATTTGGTGTCTTGGGGAATCAGGACTGTTACTTTGAAAAAATTAGAGTGTTTAAAGCAGGCATACGCTTGAATACATTAGCATGGAATAATGAAATAGGACGTTTGATTCTATTTTGTTGGTTTCTAGGATCGACGTAATGATTAATAGGGATAGTTGGGTGGAATTCTCGGGTGCCAAGGAACTCCAGTAACTCTACTCTATT
+
CCCCCGGGGGGGGGGGGGGGGGGGGFGGGGGGGGGGG>FGGGGGGGGGGGGGGGGGGGGGGGGGGGGGGGGGGGGGGFGFFGGGDGGGGGGGGGFGGGDGFGGGGGGFFGGGGGEGGGGGGGGGGGFGGFGGGFFGGGGFFGGGGGGGGAFEGFEEBFGFG<FFGGGGGGGGEFGGGCFGGGGGGGGGGGGGGGGGGGD@FF@FF9AFFGGGGFGGFGG8FFGCG?FGD8CDE>F>FFC79E?FGGGGGGCCEFGGC?CEC:9ECCEEGGGGCFFFGGFF6@?6++3+09:+<>:9++*:*
@M03152:184:000000000-AWYW1:1:2107:18564:10008 1:N:0:TCTACTCTATACCTGT
AAGCTCGTAGTTGAATTTCGGGATCAATTTATTGGTCGTGCTATTGTACGTACTGGTATTATTGATTCCTACCTTCTGACGAACCACGATGTCATTAATTTGGTGTCTTGGGGAATCAGGACTGTTACTTTGAAAAAATTAGAGTGTTTAAAGCAGGCTCACGCTTGAATACATTAGCATGGAATAACGAAATAGGACGTTTGATTCTATTTTGTTGGTTTCTAGGATCGACGTAATGATTAATAGGGATAGTTGGGTGGATTTCTCGGGTGCCAAGGAACTCCAGTCACTCTACTCTATT
+
CCCCCGGGGGGGGGGGGGGGGGGGGGGGGGGGGGGGGGGGGGGGGGGGGGGGGGGGGGGGGGGGFGGGGGGGGGGGGGGGGGGG>FGG@FCFFGGGFAEGGG9EGGGGGGGGGGGGGGFGGGGGGGGGGGGGGFGGGGFGGGGGFFGGDEFEF9<FGDFGFGGGGGGGGGGGFFGFGGGGGCGGAFFGEEGGGGGGDFGEFGGGGGGGDFGGFFFGGCEGGGGGGFGCE>EECBFGCF?9CFFEFG6C6C<FG@C?=EG8:++?@EBC5779*77*;5AD6+:@FGGDFFD7C*2?6:7*0
@M03152:184:000000000-AWYW1:1:2107:14856:10013 1:N:0:TCTACTCTATACCTGT
AAGCTCGTAGTTGAATTTCGAGATCGGCTTACTGGTCGTGCTATTGTACGCACTGGTATAATCGGTTTCTCCTTTCTGACGAACTATAATGCCATTAATTTGGTGTTTTAGGGAATCAGGACTGTTACTTTGAAAAAATTAGAGTGTTTAAAGCAGGCTCACGCTTGAATACATTAGCATGGAATAACGGAATAGGACGTTTGATTCTATTTTGTTGGTTTCTAGGATCGACGTAATGATTAATAGGGATAGTTGGGTGGCATTCTCGGTTGCCAAGGAACTCCAGTCACTCTACTCTATT
+
CCCCCGGGGGEGGGGGGGGGFGGGGGGGGGGGGGGGGGGGGGCGD<FGFGGGGGGGGGFGGGGGGGGGGGGGGGGFFEFGEFGGGGGFFFGGGGGGFFGGGGGGGGGGGGGGG?EFFFGGGDGFGGFGGGGCEFFGGCFGGFGFAGGGGGGGGGGGCFGFGGG<FEGFGGGFFGEFCGGGFCFEFG9E6>>FFC98B>78>FCGGFGGFFFFGGGG@:EFFADC7DFEBEGGGGC,;9,>+<><4+>CF6*<ECF?=EG7*:C+:FG=*/75:0:*19)9:F@?8+CFFF:<F777<C*:*
@M03152:184:000000000-AWYW1:1:2107:10060:10078 1:N:0:TCTACTCTATACCTGT
AAGCTCGTAGTTGAATTTCGGGACCGGTTTATTGGTCGTGCTTTTGTACGTACTGGTATAATTGGTTTCTCTCTTCTGACGAACTATAATGCCATTAATTTGGTGTTATGGGAAATCAGGACTGTTACTTTGAAAAAATTAGAGTGTTTAAAGCAGGCTCACGCTTGAATACATTAGCATGGAATAACGGAATAGGACGTTTGATTCTATTTTGTTGGTTTCTAGGATCGACGTAATGATTAATAGGGATAGTTGGGTGGAATTCTCGGGTGCCAAGGAACTCCAGTCACTCTACTCTATC
+
CCCCCGGGGGGGGGDGGGGGGGGGGGGGGGGGGGGGGGGGGCGGGGGGGGGGGFGGGGFGGGGFFGGGGGGGGGGGGGFGGGGGGGGFFFGGGGGGGGGGGGGCGGGGGGGGGGFGGGGGGGGGGGGGFFGGGGGFGGGGGGGGGGGGGGGGGGGGGGGGGGGGGGG8FFGGGGGGGGGGFGCGGGFGDEDEGGGFEFFFFGEFFGGGGGGGGGGGGG*@FGCCFFDFFGDGGDECFG?EDFCFGFFF6C66FGFGGGGC=:FGFFCCFC:)=<FC450CC?CE8CGFF?FFGGFGFG7*0
@M03152:184:000000000-AWYW1:1:2107:20465:10134 1:N:0:TCTACTCTATACCTGT
AAGCTCGTAGTTGAATTTCGGGATCAATTTATTGGCCGTGCTATTGTACGTACTGGTATTATTGATTCCTACCTTCTGACGAACCACGATGTCATTAATTTGGTGTCTTGGGGAATCAGGACTGTTACTTTGAAAAAATTAGAGTGTTTAAAGCAGGCTCACGCTTGAATACATTAGCATGGAATAACGAAATAGGACGTTTGATTCTATTTTGTTGGTTTCTAGGATCGACGTAATGATTAATAGGGATAGTTGGGTGGAATTCTTGGTTGCCAAGGAACTCCATTCACTCTACTCTCTT
+
CCCCCGGGGGGGGGGGGGGGGGGGGGGGGGGGGGGGGGGGGGGGGGGGGGGGGGGGGGGGGGGFEGGGGGGGGGGGGGGGGGGGG<FGDGGGGGGGFGGGGGGGCGGGGCFCD@EGGGGGGGGGGGFGGGGGGGGGGGGFG8FFGGGGGFGGAFDGGGGGCFFGGGFD8FADFFGGGGCFAFGGGGGGGGCCCDFGGGGGGG7>FGGGCFGGGCFGG,@FGCFFE9B;:*>C8ECCFGGGGGFG:C6CCC40BFGG=E**A+BF7:++3+**=*;*;*=5=E;6<+<++/2+320<0<*2*
@M03152:184:000000000-AWYW1:1:2107:10668:10274 1:N:0:TCTACTCTATACCTGT
AAGCTCGTAGTTGAATTTCGGAATGCCTATTGGTCAAAGCTCGTCCTTGTGGCGTGGCTCGGCTAATGCTTCCTATCTTCCGGTAGTGGGCGTTAAAACTCGCTCCGGATCATTTACTTTGAAAAAATTAGAGTGTTCAAAGCAGGCGTAACTTGCCATTGAATATTACAGCATGGGATAATAGAATATGACGTTGGTCTTATTTTGTTGGTTTCTAAGGCTGATGTAATGATTAATAGGGATAGTTGGGTGGAATTCTCGGGTGCCAAGGAACTCCAGTCACTCTACTCTATATCGTATG
+
CCCC@EB@FGGGGGGGGGGCBCCFDGGGGGGGGGGGEFGGGGGGGGGGGGGGGGGGGGGGGDGGGGFFGCFFGGGGGGGFGEGFGGGGCFGGGEDFCFE8FBECEFGGGEEFGGGGGFGGGGA??FECFE8@EACEEEGFCCFGFFGGGGFDGEFFFGGG<>FGFGGCFGGFGGGEFDGGGF;@FFGFGFCEBBCEFCGGGGGGGFFGFGCGGFFGGGGCGGGGGGGG@FGFFCF7@CCFFEF8EGDFF=D5E5C+C9E@8CEGGDFG?5CGF:F7496:EF9+:EC7F:*<<**+2:*0*
@M03152:184:000000000-AWYW1:1:2107:15158:10425 1:N:0:TCTACTCTATACCTGT
AAGCTCGTAGTTGAATTTCGGACTCGGCTGGATGGTCTGCCTTTGGGTATGTACTGTCCTGACCGGGTCTCACCTTCTGGTGAGCTGTCGTGTTGTTTACTCAGTGCGGCAGGGAACCAGGACTTTTACTTTGAAAAAATTAGAGTGTTTAAAGCAGGCATTCGCTTGAATACATTAGCATGGAATAATAAAATAGGACTTTGTTTCTATTTTGTTGGTTTCTAGGACCGAAGTAATGATTAATAGGGATCGTTGGGTGGAATTCTCGGGTGCCAAGGAACTCCAGTCACTCTACTCTATT
+
CCCCCFC@CFFGGGAFAFFGGGGGGGGEGEGFGGGGGGGGFGGFECFCEEFGGGGGFGGGGGGFGGDGGG<@EGGGGGCEFGGGGGGFGGGGCFE9EDFGFFGGA?EFGGGG>FFF7F=FFCG<FFGEGGGFE<<FGEG@=EFGGEFDDFGG?FFFD7CF=FFGDGGGDCFF9FEAF,,7DDCCFGFCEGFFFGGGF::3@FF3,@CF9FGGE@DGCFGGFFGFGF6,>BCCEFFCA9>F7C<91:CF?6*:*1*::*8CCC9BFG;8:5:<*0:7C7>57FE?CE<C9@0<<*:<8+*0*
@M03152:184:000000000-AWYW1:1:2107:7979:10531 1:N:0:TCTACTCTATACCTGT
AAGCTCGTAGTTGAATTTCGGGTCTGGCTGACCGGCCCGCCTCACCGCGTGCACTGGTTCGGCCGGATCTTTCCTTCTGGCTAACCTCATGCCCTTTACTGGGTGTGCTGGGGAACCAGGACTTTTACTTTGAAAAAATTAGAGTGTTCAAAGCAGGCATATGCTCGAATACATTAGCATGGAATAATAGAATAGGACTCGTGGTTCTCTTTTGTTGGTTTCTAGGACCGCCGCAATGATTAATAGGGATAGTTGGGTGGAATTCTCGGGTGCCAAGGAACTCCAGTCACTCTACTCTATT
+
CCCCCGEEEGCFDCFGGGG<CFCFFGGGCBFC-CFCGF:FFEEGFFDCF:F7FGG,CFFGGEEFEC:BCGGGGGGFC<FFFG,CEE,BFGFFEF,BFCFFG<E?CEFA,CECCCF@<D@@FGGGGGGGF99?FDF98+B3>FFGFFGCEF,,3B8=D7,@FFCE,=C7AFFDFC9,7DFFG,,>F,>E,,62,?,>FD5,1,2><FC@2@F9;;B,<,1=:CE99+CF*=E>***3;9++2+:<?FCFEC4CFF?6*;>**+<CFFE*/5A)270*9*)2*0+<C?++39*3AF7+3+*2*
@M03152:184:000000000-AWYW1:1:2107:2905:10547 1:N:0:TCTACTCTATACCTGT
AAGCTCGTAGTTGAATTTCGGCGTGCGCTCAGGCTGGTCGGCCGTCATGGTCTGTACCGTTTGGGTCACGCCCCACTGTAGGATACTCACCGCTGTCCTTAACTGGGTGGCGGTCAAAGGTTGTAGTACTTTCTGGGGGCAACTCTGGATATTATGACTGGGGTTCCTACTCTTTTACTTTGAGCAAATTAGAGTGTTCAAAGCAGGCAATCGAGCCTTGAATACTTCAGCATGGGATAATGGAACAGGACTGGGATCCTGATTTCGTTGGTTTCTAGGGTCTTCGTAATGATTAATCGGG
+
CCCCCGGGGGGGGGGGGGGGGDGGGGGGC@FGGGGGGGGGGGGGGGGGGGCFGGGGGGGGGG7FGFGGGCGGGGGGGGDFGGGGGGGGGGGGGGGGFFGDGGGGFEGGGGGGDGGCGGFFGGGGGGGDGDFFGGGGGFECCGFGGGCCEEFGGGGGGGGGGGGGGG?FGGGGGGGGGGGFGGGE?FFEFGGGDCGFF9AFFFGCG7CCGCCF7FDGEFE69?CD@BEC99??@EGGGGCC:F<?FGFG5C5+*:;=EFGGGE:@796;?E5CCFFGC7=**:6<+*AFFFGGG7C73+**)
@M03152:184:000000000-AWYW1:1:2107:14417:10593 1:N:0:TCTACTCTATACCTGT
AAGCTCGTAGTTGAATTTCGGGATCAATTTATTGGTCGTGCTATTGTACGTACTAGTATTATTGATTTCTACCTTCTGACGAACCATGACGTCATTAATTTGGTGTCTTGGGGAATCAGGACTGTTACTTTGAAAAAATTAGAGTGTTTAAAGCAGGCTCACGCTTGAATACATTAGCATGGAATAACGAAATAGGACGTTTGACTCTATTTTGTTGGTTTCTAGGATCGACGTAATGATTAATAGGGATAGTTGGGTGGAATTCTCGGGTGCCAAGGAACTCCAGTCATCCTACTCTTTA
+
C@CCCFGGEGGGGGGGGGGGGEGGGGFGFFGGGGGGGGGGGGGGGGGGGGGGGGGGGGGGGFGFFGGFGGGGGGGGGFCEFGGEGGGGFFEGGGGGEGGGGGGGGGGGFGG8EFFGGCFCFFEFGGGGGGGGGGGGCCFGGGACFGGGGGGEGGGGFGFECCE<?CD<FGGCFGGGGGDFFB>FFGFGGGGGGGGCGGECFGDDC;9F,E=C9=FGFCBFF;B@E98E:C***>DCFCC;FGCG7+:;,;*<,=C6EECB@+<<::9?E=5<*820;755*+++2<C+:**+300<AF***
@M03152:184:000000000-AWYW1:1:2107:8325:10705 1:N:0:TCTACTCTATACCTGT
AAGCTCGTAGTTGAATTTCGGGCTCGGCAAGCTGGTCCATCATAAACGATGGTACTGGTCATGTCGGGTCTTACCTTCTGGGGAACCAAGGCGCTCTTTACTGAATGCTTTGGGGAACCAGGACCTTTACTGTGAAAAAATTAGAGTGTTTAAAGCAGGCTTACGCTTGAATACATTAGCATGGAATAATAGAATAGGACTTTGGTTCTATTTTGTTGGTTTCTAGGACCAGAGTAATGATTAATAGGGATAGTTGGGTGGAATTCTCGGGTGCCAAGGAACTCCAGTCACCCTACTCTTA
+
BCCC9EC+BC@6EGGEFF<FCE7@FFEEGGGCF<@FGECEDDCFFF@@FFE7FFCFG8F9FFFFF<F:C6ECGGGFFGGGGGGGEF@<D<DFEC@@FGF?FFGCFFFF9?EDGGGGEC+?B+CC+,55EFGG@<@?FD,+==?<F<FFF@8AA<<9<DC+D>F,:=@F<FFFB,>CFG9FGFCE:>E9EFGGG;@FF7::@9;=@F*3@,,@B2@,>E7*>,,?A,<C?*16@F9EFGGGGF7,4=,<6?CEFF+=>58CE*+5*<9+/>E*:9**75>56*+<+3CF+97+19F=+A***
@M03152:184:000000000-AWYW1:1:2107:6955:10859 1:N:0:TCTACTCTATACCTGT
AAGCTCGTAGTTGAATTTCGGATCTGGTCGGGTCGTCCGCCTTCGGGTGAGCATGGCTCGACTGGATCTTTCTTTCTGGAGAACTATCGTGATCTTAATTGATTGCGGTAGGAAACCAGAACTTTTACTTTGAAAAAATTAGGGTGTTTAAAGCAGGCTTCACGCTTGAATACATTAGCATGGAATAATAGAATAGGACTTTGGTTCTATTTTGTTGGTTTCTAGGACCGAGGTAATGATTAATAGGGATAGTTGGGTGGAATTCTCGGGTGCCAAGGAACTCCAGGCACTCTACTCTATT
+
CCCCCFGGGGGGFCGGGGGGEGGGGFGFGGGGGGGGGGEGGGGGGGGGGCGCFGGGGFGGGCFGDDFCFFGGGGFEGGFG8FGGFGGGGGDFGGGGFE9FGFGFGGGCFCGG@FGGGGG@FGGGGGGGFGCFGGGE8=FEFGFFGGGG@FGGADFFGCAFDFFFGGGCEBF9>FCGC=BFGFFGGGGFFFGFFFCDGC,3@FE?CF,?,@FGGFBFG58DC,;=C9CCEG*:8E6@F7+<3+;<+;8**:8C;<+6C?*1*3<C?9@15=CC*976**7F*33<8+**2)7+<02<++0:*
@M03152:184:000000000-AWYW1:1:2107:17098:10884 1:N:0:TCTACTCTATACCTGT
AAGCTCGTAGTTGAATTTCGGCGTGCGCTCGGGCTGGTCGGCCGTCAAGGTCTGTACCGTTCGGGTCACGCCCCACTGTAGGATACTCACCGCTGTCCTTAACTGGGTGGCGGTCAAAGGGGCTTGTACATGGGGGCAACTCTGTGTATATCTCTGGGGTTCCTACTCTTTTACTTTGAGCAAATTAGAGTGTTCAAAGCAGGCAATTGAGCCTTGAATACTTCAGCATGGGATAATGGAACAGGACGGGTGTCCTGATTTCGTTGGTTTCTAGGATATCAGTAATTATTAATAGGTGTAG
+
CCCCCFFFGGGGGGGGGGGGGGGGGGGG7FGGGGGGGGGGGGGGEGGEGGGGGGGGGGGGGGGGEFGGGGGGGGGGFGGFFGFGFCF=EGFGGGEGGGGGGGGGGGGGGGGGGGGGGFFFDEGGGGGGFECDF<EF7FGFGGGFFGGGGGGCB,CFCDGFDGGCC:FGGGGGGCCGGGGGGFGFGGGGGGGCF?CFFGFFGGG7F@FFFCFFCFCFG?C++5C+AC9CFEGFCC60+?EGGGGGGGD*1595EGGGD9CGGD*;FCCE57+2+:6**2/:0+0A9<++<7:AE7*7++2*0
@M03152:184:000000000-AWYW1:1:2107:19668:11025 1:N:0:TCTACTCTATACCTGT
AAGCTCGTAGTTGAATTTCGGGGGTTTCAGGCCAAAGCTCGTCCTTGTGGCGTGGCTGGGTTTGGGCTTCCTAGCTTTGGGTAGTGGGCAACCGCTCCCAATCATTTACTTTGAAAAAATTAGAGTGTTCAAAGCAGGCGTAACTTGCCATTGAATATTACAGCATGGGATAATAGAATATGACGTTGGTCTTATTTTGTTGGTTTCTAAGGCTGATGTAATGATTAATAGGGATAGTTGGGTGGAATTCTCGGGTGCCAAGGAACTCCAGTCACTCTACTCTACATCTTATGCCTTTTCC
+
CBCCCGGFGGFFGFEGGFGGGFG>FGGGGGGGGG@FDGGGGCGGGGGGC><FFGDDFEEFGEGGG,CFGGGDFGFGGGFCE?FDEEF,7FAF=:@:FGF?<FC8FFGGGC<AFEFFGDFC?,DBFDDC9AFGFD8<=DEGFE7C,BFF8DFB<D,,3,@9@F<,,83,D,FC:,,7>ACEEFA;*6B8DE@9BEDBFF,>F7@<F7FFC9F78CF,B9CGFFG+>FCCECEG668CFGFGF*:A=75+?1@18**2/*2+2*;**2+<7+77+20:CC?F0<+3++<++**++*2+++:**
@M03152:184:000000000-AWYW1:1:2107:12936:11047 1:N:0:TCTACTCTATACCTGT
AAGCTCGTAGTTGAATTTCGGGGTTAGTAGGCTGGTCATGCCTCTGGTATGTACTGGTCTCACTGATTCCTCCTTCCTGATGAACCGTAATGCCATTAATTTGGTGTTGCGGGGAATTTGGACTGTTACTTTGAAAAAATTAGAGTGTTTAAAGCAAGCTAACGCTTGAATACATTAGCATGGAATAATGAAATAGGACGTTCGATCCTATTTTGTTGGTTTCTAGGATTGACGTAATGATTAATAGGTATAGTTGGGTGGAATTTTCGGGTGCCAAGGAACTCCATTCACTCTGCTCTAT
+
CCCCCGFFGGGGGFGGGGGGGGGGGGGGGGGGGGGGGGGGGGGGGGGGGGGGGFFFGGGGGGGGGFEGGGGGGGGGGGGGGGGGGGCGFGGFGGGGGGCGGGGGGGGGGGGGGG7FFGGGDFGGGGGGGFGGCFGGFEEGGGGDGGGFGGGFCDFGFF?FFGGGGFGGGFFGGGGAACFGGGECEF99>@CFFFGG7A7<>DFGGGFDGGGGGG?FGGCEGG?E@FFGGGGGFC=:,:CFCCGCG896+1;+1<CFCGEE5CE97+BF5CEGDGFG<*7C?*8:8++<:6*:+0*+0+0:7
@M03152:184:000000000-AWYW1:1:2107:4044:11069 1:N:0:TCTACTCTATACCTGT
AAGCTCGTAGTTGAATTTCGGGACCAATTTGTTGGTCGTGCCTCGGTACGTACTGGTATTATTGGTTTCTCCCTTCTGAAGAACCTTGATGTCATTAATTTGGTGTCTTGGGGAATCAGGACTGTTACTTTGAAAAAATTAGAGTGTTTAAAGCAGGCTCACGCTTGAATACATTAGCATGGAATAATGAAATAGGACGTTGATCTTATTTTGTTGGTCTCTAGGCTTGACGTAATGATTAATAGGGCTAGTTGGGTGGAATTCTCGGGTGCTAAGGAATTCCAGTCACTCTACTCTATCT
+
CCCCCGGCGGGGGFFGGGGG:FGGCFGGGGGFGGDGGGGG7,CFGGFGGGGGGFFFGFGDGFFGCGGGGGGFFFC@FF@ACCFFE<DFFGFECFFDGF9FGGGGGGCFGGFG@?:<=CEF8FFGGFF<EEFFF?AEAFGFFF9?,?FC<@E9AFECCB<EFGGFEGG8CFCACDFF<FFDG,,FGCFFEFFE,DB8D,F+@,>@EGFCF9=;;@FDCC;F9DF,@,@8>,>C?D:82=@>F,DFFG,0:?FCC7CEGE5;CEF9D:EF5E5*32+;<=44<FF7+A+4=A*<<>:6+<*0:
@M03152:184:000000000-AWYW1:1:2107:16640:11178 1:N:0:TCTACTCTATACCTGT
AAGCTCGTAGTTGAATTTCGGGTCTGGCTGACCGGTCCGCCTCACCGCGTGCACTGGTTCGGCCGGATCTTTCCTTCTGGCTAACCTCATGCCCTTTACTGGGTGTGCTGGGGAACCAGGACTTTTACTTTGAAAAAATTAGAGTGTTCAAAGCAGGCATATGCTCGAATACATTAGCATGGAATAATAGAATAGGACGTGCGGTTCTATTTTGTTGGTTTCTAGGACCGCCGTAATGATTAATAGGGATAGTTGGGTGGAATTCTCGGGTGCCAAGGAACTCCAGTCACTCTACTCTATT
+
CCCCCGGGGGGGGGGGGGGGGGGGGGGGGGGGGFGGGGGGGGGGGGGGGGGG<FF@FGGGGGGGGGEGGGGGGGGGGGGGGGFGGGGGCFGGGGGGGGGGGGGGGGGGGGGGGGGGGGFEGGGGGGFGGGGGFGGGFCFFGGGFGGGGGFG,DFGDFGFGFGDGGGD3FGDGGGGDFGGGGGG9:DFGGFFGGGDFGGGG7FEE@FEGFFGGFFGGGGGGFGGF7<FDFGGGGGEGGGFFDF+<+:F6CFFGGGFF=EGECCCGGGGCF5CGC5CF43>FGF?8+<@CCFGGF7CGGGCC*
@M03152:184:000000000-AWYW1:1:2107:3711:11269 1:N:0:TCTACTCTATACCTGT
AAGCTCGTAGTTGAATTTCGGGATTAATTTATTGGTCGTGCAATCGTACGTACTGGTATTATTGATTCCTACCTTCTGACGAACCATGATGTCATTAATTTGGTGTTATGGGGAATCAGGACTGTTACTTTGAAAAAATTAGGGTGTTTAAAGCAGGCTCACGCTTGAATACATTAGCATGGAATAACGAAATAGGACTTTTGATTCTATTTTGCTTGTTTCTAGGATCGACGTAATGATTACTAGGGATAGTTGGGTGGATTTATCGGGTGCCACTGAACTCCCTTCATCCTACCCTCTC
+
CC@CCGGEDCGGFGFGGGGGGGGGGGGFGGGGG99FGEEGGD@DGGGGGGGFGCFGF<@FGGF<CFFGGGFGGGGGGGGGG:@FFAF,@<FFF9DFGGGGFEFGGF,9CFFG7=FFCFCFEFFEG9<EFFGG9?<F87F<?EFFGDFGGGC<9FFD+F,45?F==CF,<A<F?CFGGGGGFG8F=BEGCEE+<B,6FG,,87=FFFFFGG9;EF,7,@@CF,@,,,@9,*4BEG5:D:,,=E;@,486,4?,4<,05:B:*+2?+AE*C**1/*;****0<;+0**38+**3?*9**0970
@M03152:184:000000000-AWYW1:1:2107:6243:11274 1:N:0:TCTACTCTATACCTGT
AAGCTCGTAGTTGAATTTCGGGATCAGTACGCTGGTCGTACCTTCGGTATGCACTGGTGTCACTGGTTCCTCCCTTCTGACGAACCGTCATGCCATTCACTTGGTGTGGCGGGAGATCAGGACTGTTACTTTGAAAAAATTAGAGTGTTTAAAGCAGGCTCACGCTTGAATACATTAGCATGGAATAATGAAATAGGACGTTGATCTTATTTTGTTGGTTTCTAGGATTGACGTAATGATTAATAGGGATATTTGGGTGGAATTCTCGGGTGCCAAGGAACTCCAGTCACTCTACTCTATT
+
CCCCCGGGGGGGGGGGGGGGGGGGGGGGGGGGGGGGGGGGGGGGGGGGGGGGGGGEFGFGG9FGGGGGGGGGGGGGGGGGGGDEGGGGGGGGGGGGGGGGGGGGGGGGGGGGGC7@FGFFGGGGGGG?FFFGDFGE?,CFGGFCGEFGGGGFGEFGGGGGGFGGGGGGGCGFGGGGGFFDFFGGFGGFGGGGFDFFF9DFCGCFGGGG9FCGGFGG7@EFFFC,<C6CFC+2;EECFF7CGGGG?7A67EG+9@CCEGD5A<CF*<C;F5:5>F7CFC:DFGF@0+3+09>7?D:++<*:*
@M03152:184:000000000-AWYW1:1:2107:15333:11312 1:N:0:TCTACTCTATACCTGT
AAGCTCGTAGTTGAATTTCGGGGTTAGTAGGCTGGTCATGCCACCGGTATGTACTGGTCTTACTGATTCCTCCTTCCTGATGAACTGTAATGCCATTAATTTGGTGTTGCAGGGAATCTGGACTGTTACTTTGAAAAAATTAGAGTGTTTAAAGCAGGCTAACGCTTGAATACATTAGCATGGAATAATGAAATAGGACGTTCGATCCTATTTTGTTGGTTTCTAGGATTGACGTAATGATTAATTGGGATAGTTGGGTGGAATTCTCGGTTGCCAAGGAACTCCATTCACTCTACTCTTT
+
CCCCCGGFGGGGGGGGGGGGGDGGGGGGGGGGGGGGGGGCFFCGCGGGEFGGFFGFGGGGGGGGGGGGF@EFGCGGGGGGGAEEFGGGGFFCDFFGGGFFGGGGGGGGGGFGFBEE8FFDFFCF8FFFGF9FGFCEFGGGGGGGDEFEFG9FFGG8EFE,EFGEDGGGGGGDGAFEBDGGGGGCCGCDFA,DADFCFFFFFFGE,@CFA;@CFFFGFG>8DEFF7B9DEC>,5BCC8=,<+5::B+5<5:;?61;9:E>*:8>;>1BFGGED5**2*2);::9C6<+5+++5:+*+20**0
@M03152:184:000000000-AWYW1:1:2107:22729:11394 1:N:0:TCTACTCTATACCTGT
AAGCTCGTAGTTGAATTTCGGGCCTGGCTGGGTGGTCTTGCCGCAAGGTAAGCACTGCTCTGGTCGGGTCTTTCCTTCTGGGGAGCTAATGTGCTCTTAATTGAGTGCGTTGGGGATCCAGGACTTTTACTTTGAAAAAGTTAGAGTGTTTAAAGCAGGCTTACGCTTGAATACATTAGCATGGAATAATAGAATAGGACTTTGGTTCTATTTTGTTGGTTTCTAGGTCCGAAGTAATGATTAATAGGGATAGTTGGGTGGAATTCTCGGGTGCCAAGGAACTCCAGTCACTCTACTCTCT
+
CCCC?FC@F@FFEEDAFGGGGGGGGGGGGGEGFGDFGGG,CEEGGGEGG,F@@FFF@FE<EFG,C@CBFGFGGGFGGFGFF8CFGGCGCGDGDGCFCF<,C,C,CCC<FCFC<FGDGGGGG8<FGGGGGGFGGFGGGGCFDCFGCC?FF,DFGD?FFGG>@FFGF:7CF?BDDFCECEGGGFCFCEE>;@BFGFEEFFGGFEFGFFCFFFGGGGGGGCG5>DEGFCE,?,B*ACCCGGF9B,1C@>@+:*7*51A+A5C8583?CA+;CFGFGD5**93CC8+<+++<+97CFF7CGF=**
@M03152:184:000000000-AWYW1:1:2107:22187:11438 1:N:0:TCTACTCTATACCTGT
AAGCTCGTAGTTGAATTTCGGGATCAATGTTTCGGTCATGCCGTTGGTATGTACTGATATTATTGATTTCTCACCTTCTAAAGAACCGTAATGCCATTAATTTGGTGTCACGGGGAATTAGGACTGTTACCTTGAAAAAATTAGAGTGTTTAAAGCAGGCTCACGCTTGAATACATTAGCATGGAATAATGAAATAGGACATCCGATTCTATTTTGTTGGTTTCTAGGATCGATGTAATGATTAATAGGGATAGTTGGGTGGAATTCTCGGGTGCCAAGGAACTCCAGTCACTCTACTCTA
+
CCCCCGGGGGGGGGGGGGGGGGGGGGGGGGGGGGGGGGGGGGGGGGGGGGGGGGGGGGGGGGGGGGGGGGGGGGGGGGGFFGGGGGGGGGGGGGGGGGGGGGGGEFGGGGGGGGGDGGGGGFGGGGFGGFGGGGGGFGGGGGGGGGGGGGGGGGCGGGGGGGGGGGGGGGFFGGGGGGGGGFGGGGGGGGFAADFGGFGGGGCFE7FFFFABFGFCGDFFCFFGGFEGGGGGGGGGCC@77:DGGFGGG=CFFFCG9EEGGD8:><;CCCGGGC37CCFFDF80?6CFFF=F+77EC:<D*
@M03152:184:000000000-AWYW1:1:2107:21213:11550 1:N:0:TCTACTCTATACCTGT
AAGCTCGTAGTTGAATTTCGGGTCTGGCTGACCGGTCCACCTCACCGCGTGCACTGGTTCGGCCGGATCTTTCCTTCTGGCTAACCTCATGCCCTTTACTGGGTGTGCTGGGGAACCAGGACTTTTACTTTGAAAAAATTAGAGTGTTCAAAGCAGGCATATGCTCGAATACATTAGCATGGAATAATAGAATAGGACGTGCGGTTCTATTTTGTTGGTGTCTAGTACCGCCGTACTGATTAATAGGGATAGTTGGGTGGAATTCTCGGGTGCCAAGGAACTCCAGTCACTCTACTCTATC
+
CC9CCGGGGGBCGFC9<-FFCFFGDEFGFGGGGD@FFDFEF@EFFFGDGGGE,,CDGGG9F7@@FGGGDFGFDFFGGGGG?EFFGGGGGGCF=FGGGGG9?EA9B>C,CEG:+=CD@?DEGDEFEG9?EC<?FA9B8FFC5B<EDFDFFFF<FFDF7:FFGGB,C>>>><F@A=CGGC;3=,FF3EFFFGGGCA98F<EG@>8765<C9FFFEEF:EFG*B,@F?45CB;C5?5?*3:;C+<3C97C7;F7CA?CF=;;>;++<:C9:E5*)2>7C5*.7*+<<+0++3*:7+*:00<CF7
@M03152:184:000000000-AWYW1:1:2107:25399:11598 1:N:0:TCTACTCTATACCTGT
AAGCTCGTAGTTGAATTTCGGGCCTGGCCGGGCGGTCTGCCTAACGGCACGTACTGTCTGGGCGGGCCTTACCTCTTGGTGAGCCGGCGTGCCCTTTGTTGGTGTGCGTCGGGGAACCAGGACCTTTACCTTGAGAAAATTGGAGTGTTGAAAGCAGGCCTATGCCTGAATACATTAGCATGGAATAATAAAATAGGACGCGCGGTTCTATTTTGTTGGTTTCTATAGTCGCCGTAATGAGTAATAGGGATAGTTGGGTGGAATTCTCGGGTGCCAAGGAACTCCAGTCACTCTACTCTAC
+
@CCC-EF@-CCGGE@@FGGGC7CECFFCEFCFGGDGGGFFCEFFCFDDFCG@CCF9FFFF8D<FFE:FFFGDG99EAEEFGFEGF:F7F:C7BF@DFABF,BFFG@,FFGGGGGDF78>>CD1@F3FGGC,DC,C<CC,<:,,3@3=8@,7<FG8FF::<:E9CC,,,2F,,,2,?C<,,72<<<CCFGGCF3+3<6A+:5CC>52:><<9<9@F@FFCECCFF++3<E78*:?8*25C<*00<+*+0**068+:7C5EGG*3<7+0+:7:>5**2**)*2;C:C+3<947+<CFG<?FF*
@M03152:184:000000000-AWYW1:1:2107:29187:11639 1:N:0:TCTACTCTATACCTGT
AAGCTCGTAGTTGAATTTCGGGCCTGGCTGGGTGGTCTTGCCGCAAGGTAAGCACTGCTCTGGTTGGGTCTTTCCTTCTGGGGAACCAGCGTGCTCTTAATTGAGTGCGTTGGGGATCCAGGACTTTTACTTTGAAAAAATTAGAGTGTTTAAAGCAGGCTTACGCTTGAATACATTAGCATGGAATAATAGAATAGGACTTTGGTTCTATTTCGTTGGTCTCTAGGACCGAAGTAATGATTAATAGGGATAGGTGGGTGGAATTCTCGGGTGCCAAGGAACTCCAGTCACTCTACTCTAT
+
CCCCCGEFEGGFGFDFGGFGGGEGGGGGDEFGGGECFGGF,FCEGCFFGFEFFGGGGGGGGGGGFGCGFGGGGFFGCFGCGGEGGDFECDFGGF7FGGGGFFGGGGGGD:F@FGEC7FGCEF=FCCEGGCGFFGA9??ECCFFC9FFG<D@G?DFFGGFGGGGCGD:@FC<FFFGGGGGCFGGDFABEFFGGGGGFF:,DDFEA<F*>E9@C;@BB@87>,,,4;CEGFC8CEEFCC?C97+>9CFFEF?<;++>0CEGG=*<9C+<:CFE*>D4C6C>46;8+00+3+9>@<>*+AEF>7
@M03152:184:000000000-AWYW1:1:2107:27951:11683 1:N:0:TCTACTCTATACCTGT
AAGCTCGTAGTTGAATTTCGAGATCGGTTTACTGGTCGTGCATTTGTACGTACTGGGTATTATTGGTTTCTCCTTTCTGACGAATCATAATGCCATTAATTTGGTGTTTTGGGGAATCAGGACTGTTACTTTGAAAAAATTAGAGTGTTTAAAGCAGGCTCACGCTTGAATACATTAGCATGGAATAACGGAATAGGACGTTTGATTCTATTTTGTTGGTTTCTAGGATCGACGTAATGCTTAATAGGGATAGTTGGGTGGAATTCTAGGGTGCCAAGGAACTCCAGTCACTCTACTCTAT
+
CCCCCGGGGGGFFFGGGGGGGGCFGGGCCFFGGGGGGGGGGFGGGGGGGGGGGGGGGGFFGCGGGGGGGFFGGGGGGGGGGGCFFGGGGGFFFGEFGGGGF@FFFGFFGCDEGGEEFEFFF<FGGGCGGDGGGGGGGFDFFGEDGGGGFFFECFFGGGGFFGGGGEGGGGGG,CF9DDFFGGDEFGGGGGGGGGGGFDFFC+:<@E=BFCFGGGGGGGG>>FFFGGGCGCEG:ECCFGG,BCGFGFGGGGGGGCFGGGGGC8?;C+++=FFCED>F6CF47A+++3+3<=FGFCCF9ACF*
@M03152:184:000000000-AWYW1:1:2107:9456:11795 1:N:0:TCTACTCTATACCTGT
AAGCTCGTAGTTGAATTTCGGGCCTGGCTGGGTGGTCTTGCCGCAAGGTAAGCACTGCTCTGGTCGGGTCTTTCCTTCTGGGGAGCTAATGTGCTCTTAATTGAGTGCGTTGGGGATCCAGGACTTTTACTTTGAAAAAATTAGAGTGTTTAAAGCAGGCTTACGCTTGAATACATTAGCATGGAATAATAGAATAGGACTTTGGTTCTATTTTGTTGGTTTCTAGGACCGAAGTAATGATTAATAGGGATAGTTGGGTGGAATTCTCGGGTGCCAAGGAACTCCAGTCACACTAATCTAA
+
CCCCCGGFFGGGGGGGGGGGGGGGGFGGGGGGGGGGGGGGGGGGGGGGGGGGGGGGGEFGGGFFFGGGGGGGGGGGGGGGGEGGG:ECGGGFGGFFDGGGFGDGGCFAFGEGGGDF7<?FGGCFGGGGGGGGFGGGGGEFGGGGGGGGCCCEFGGGGGGD8FGFGGDGGGGGCFGGGGDAFGGGGFGECFFGGGGEGFCFCFAGGCCFFGGGG@;FFGGC5,?4CF?CC8CGCC8>;CFFFFGFFDGGG6*28C?CDECEEFC?4<F?=C57EGCC0959A88<++<CG8*+094+<:*:*
@M03152:184:000000000-AWYW1:1:2107:10266:11910 1:N:0:TCTACTCTATACCTGT
AAGCTCGTAGTTGAATTTCGGGACCAATTTGTTGGTCGTGCCTCGGTACGTACTGGTATTATTGGTTTCTCCCTTCTGAAGAACCTCGATGCCATTAATTTGGTGTCGTGGGGAATCAGGACTGTTACTTTGAAAAAATTAGAGTGTTTAAAGCAGGCATACGCTTGAATACATTAGCATGGAATAATGAAATAGGACGTTTGATTCTATTTTGTTGGTTTCTAGGATCGACGTAATGATTAATAGGGATAGTTGGGTGGAATTCTCGGGTGCCAAGGAACTCCAGTCACTCTACTCTCTC
+
CC@CCGGGGGGGGGGGGGGGGGGCEFGGGGGFGGGGGGGGGGGGGGGGC@FGF,EEGCFGGGFFFGGGGGGGGFG8@<CFFFGGGGGG,FFGFGGG9CDCFGGGGGGEGGGGG?FFGAFFCFGCGGGG<FGFGCGCBFFBFFFGGA?FGCGGFGFFGGGGG,A@+B=AFFGFGCGFGGACFFGFGGFFA9=C93D63DCCEFG,FFGGCGGGGGGGFCEGG?FGCFFGG5ECE:CCGC,B@F?FFDGDFGGGGGGC=EEEGFFC:FGDC*;57CF74DF4:<CEGGGCCF7+<*29AF*96
@M03152:184:000000000-AWYW1:1:2107:14377:12024 1:N:0:TCTACTCTATACCTGT
AAGCTCGTAGTTGAATTTCGGGCCTGGCCGGGCGGTCTGCCTAACGGCACGTACTGTCTGGGCGGGCCTTACCTCTTGGTGAGCCGGCGTGCCCTTTGTTGGTGTGCGTCGGGGAACCAGGACCTTTACCTTGAGAAAATTAGAGTGTTCAAAGCAGGCCTATGCCTGAATACATTAGCATGGAATAATAAAATAGGACGCGCGGTTCTATTTTGTTGGTTTCTAGAGTCGCCGTAATGATTAATAGGGATAGTTGGGTGGAATTCTCGGGTGCCAAGGAACTCCAGTCACTCTACTCTAT
+
CCCCCGGFCGGGGGGGGGGGGGGGGGGGGGGGGGGGGGGGGGGGGGGGGGGGGGGGGGGGGGGGGGGGGGGGGGGGGGGGGGGGGGGGGGGGGGFCGGGGGGGGGGGGCGGGGGGCFGGGGGGGGGGGGGGGG:FGGFFGGGGGGGGGGGGGGGGGGGGGGGFFGGGGGGGGGGGGGGGGGGGGGGGGGGGGEGGGGGCEGGGGG?CGECFGGGFGGGFCGGFEGGFCGGGGGGGGGC77:9CGFCGGGGGGGGGD+?EGGEEFGCGDEFECECFGGDFFGGGG?6<FGFGF9:CFF+200
@M03152:184:000000000-AWYW1:1:2107:24987:12030 1:N:0:TCTACTCTATACCTGT
AAGCTCGTAGTTGAATTTCGGGTCTGGCTGACCGGTCCGCCTCACCGCGTGCACTGGTTCGGCCGGATCTTTCCTTCTGGCTAACCTCATGCCCTTTACTGGGTGTGCTGGGGAACCAGGACTTTTACTTTGAAAAAATTAGAGTGTTCAAAGCAGGCATATGCTCGAATACATTAGCATGGAATAATAGAATAGGACGTGCGGTTCTATTTTGTTGGTTTCTAGGACCGCCGTAATGATTAATAGGGATAGTTGGGTGGAATTCTCGGGTGCCAAGGAACTCCAGTCACTCTACTCTATT
+
CCCCCGGGGGGGGGGGGGGGGGGGGGGGGGGGGGGGGGGGGGGGGGGGGGGGGGFFFGGFGGGGEGGGGGGGGGGGGGGGGGGGGGGFGGGGFGGGGGGGGGGGGGGGGGGGGGGGGEFECFGGGGGGGG9E9EFGFCFGF<FFGGGGGGGGGCFFDDGE>DFFFFG7>FGGGGGFFFFFFGGGGGFD9FGGGGFFGD7>C*>FF>FGGGFF@;CGGGGGG<CGGEGGFEG5CEGC*A7+;CGGGGCFCC*++AFFGGDGCCEGDFEE*7:7:5CGFG:<68C868CF7*C:CFFCFFCC*
@M03152:184:000000000-AWYW1:1:2107:16581:12115 1:N:0:TCTACTCTATACCTGT
AAGCTCGTAGTTGAATTTCGGGATCAGTACGCTGGTCGTGCCTTCGGTATGCACTGGTGTCACTGGTTCCTCCCTTCTGACGAACCGTCATGCCATTCACTTGGTGTGGCGGGAAATCAGGACTGCTACTTTGAAAAAATTAGAGTGTTTAAAGCAGGCTCACGCTTGAATACATTAGCATGGAATAATGAAATAGGCCGTTGATCTTATTTTGTTGGTTTCTAGGATTGACGTAATGATTAATAGGGATAGTTGGGTGGAATTCTCGGGTGCCAAGGAACTCCAGTCACTTTACTCTTTT
+
CCCCCGGGGGGGGGGGGGGGGDFGGGGGGGGGGGGGGGGGGGGGGGGGGGGGGGGGGGCFGGGGGGGGGGGGGDFGGFFCEECFGGGGGFGGGGGGGGAFGGGGGGGGGGGEDB:FFFGGGFFGCEFGGGAEB?FGF<CFDGCDAGGCGGGG9FC8<C>,>FFGGGGCFC@<BFFF,FFFGGCCFGFGDEAF@?DFF,:>C@7B;CFGFFGGGFGCF=CCFCFCC@8>FFCFDGCFGG7@7E?GCCC*0=7CFGC68CE58ACGCGG855AC=9C<<D4C*89C<8A9<7*++*23:<*2*
@M03152:184:000000000-AWYW1:1:2107:8209:12233 1:N:0:TCTACTCTATACCTGT
AAGCCCGTAGTTGAATTTCGGGCTTAGTAAATCGGTCTGCCTCACCGCATGTACTGTCTTTACTGGGCCTTCCCTTCTGGCTAGCCGCATGCCCTTGACTGGGTGTGTTGGGGAACCAGGACTTTTACTTTGAAAAATTTAGAGTGTTCAAAGCAGGCATTTGCTCGAATATATTAGCATGGAATAATAAAATAGGACGTGTGGTTCTATTCTGTTGGTTAGTAGACCACCGTAATGGTCAATATTGATAGTTGGGTGGAGTTCTCGGGTGCCAAGGAACTCCAGTCACTCTACTCTATAT
+
C9CC-6CFFE@AFEF9E<F8FFDEA,FC@9-C<FGEDFCFF9CEF8@FGECGGGE,,,;EF,CFF<F@FCFFFEFG@FFG@<CC@@FC+FCF86C<=<EFCFGCEGGDC,:>E7:FE,BFCB,C<@E9FFFEBAFG<,:EFG<9EFG9,,58FGGGGG<F<8AC9,@F8A@F9C=@D8F,3@,8C:;@=3,@DDCBCC7F>FF7,<>:,@@@=,EDC5*>?>;9;@,,>BBEGGC5;,>4:9>,,+>,=,=,9B85/*=8*58BD7**/**/=:*//94*0+3+2+<99=>CFG:6:+:*2
@M03152:184:000000000-AWYW1:1:2107:21578:12270 1:N:0:TCTACTCTATACCTGT
AAGCTCGTAGTTGAATTTCGGGGTTAGTAGGCTGGTCATGCCACCGGTATGTACTGGTCTTACTGATTCCTCCTTCCTGATGAACTGTAATGCCATTAATTTGGTGTTGCAGGGAATCTGGACTGTTACTTTGAAAAAATTAGAGTGTTTAAAGCAGGCTAACGCTTGAATACATTAGCATGGAATAATGAAATAGGACGTTCGATCCTATTTTGTTGGTTTCTAGGATTGACGTAATGATTAATAGGGATAGTTGGGTGGAATTCTCGGGTGCCAAGGAACTCCAGTCACTCTACTCTAT
+
CCCCCGGGGGGGGGGGGGGGGGGGGGGGGGGGGGGGGGGGGGGGGGGGGGGGGGGGGGGGGGGGGGGGGGGGGGGGGFCEFGGGGGGGGGGGGGGGGFGGGGGGFGGGGGGGGGFGGGGGGGGGGGGGGGGGGGGGGGGGGGGGGGGGGFGGGGGGGGG?FGFGGGEGFCGGGGGGGGGGGFGFGGGGGFFGGFFGGFDG:FGGAFGGCA;FGDFFFGCEGGG9@;EECF>EA5:DCGC,:>AFFGGG>CCFCCGF6ECC=FGGGDGG=:EFEGGGGFFFFGF9?CFGFAFF7C><?7DF;
@M03152:184:000000000-AWYW1:1:2107:10603:12306 1:N:0:TCTACTCTATACCTGT
AAGCTCGTAGTTGAATTTCGGGCCTGGCCAGGCGGTCTGCCTAACGGCACGTACTGTCTGGGCGGGCCTTACCTCTTGGTGAGCCGGCGTGCCCTTTGTTGGTGTGCGTCGGGGAACCAGGACCTTTACCTTGAGAAAATTAGAGTGTTCAAAGCAGGCCTATGCCTGAATACATTAGCATGGAATAATAAAATAGGACGCGCGGTTCTATTTTGTTGGTTTCTAGAGTCGCCGTAATGATTAATAGGGATAGTTGGGTGGAATTCTCGGGTGCCAAGGAACTCCAGTCACTCTACTCTAT
+
CCCCCGGFGGGGGGGGGGGGGGGGGGGGGGGGGGGGGGGGGGGGGEGGGGGGGGGGGGGGGGGGGGGGGGGGFGGGGGGGGGGGGGGGGGGDGGGGGGGGGGEGGGGGGGGGGGGGGGGGGDGGGGGFGGGFG=FEGFGGGGGGGAFFGGGGFFAFGGGGGGFFGGGGGFF9<F@FFFFGGGG:FFGFC9FGCFCCFCEFEEEECCEGF?FGGGGF@FGCGGCFFGFGGF5C8CGC5CF<C?9:?:EGF696<<E<FCECE8CFC<C9CEEC7C<DFD>*?CCEE8<CCFF9C>:E:?0:*
@M03152:184:000000000-AWYW1:1:2107:21222:12315 1:N:0:TCTACTCTATACCTGT
AAGCTCGTAGTTGAATTTCGGACTCGGTTGGATGGTCTGCCTTTGGGTATGTACTGTCCTGACCGGGTCTCACCTTCTGGTGAGCTGTCGTGTTGTTTACTTAGTGCGGCAGGGAACCAGGACTTTTACTTTGAAAAAATTAGAGTGTTTAAAGCAGGCATTCGCTTGAATACATTAGCATGGAATAATAAAATAGGACTTTGGTTCTATTTTGTTGGTTTCTAGGACCGAAGTAATGATTAATAGGGATAGTTGGGTGGAATTCTCGGGTGCCAAGGAACTCCAGTCACTCTCATCTTTT
+
CCCCCGGFGGGGGGFGGGGGGGGGFFGFGGGGGGGGGGGFGGGGGGGGGGGGGGGGGGGGGGGGGEGCFFFGG8FGGG<FGGGGGGGGGGGGGGGGGGGGGGEEEFGGGGGGGGGGGGGGGGGGGGGGGGGGGAFFFCFG<FFGGFGGGFGFGGGGGGGFADDEGGGGGFGGGGGGGGFGGGGGGGGFGGGGGGFGGGGFEACGFGGGGGGGGGGGGCE5D?CFF9EFFEGEGCCCGCCG=<;EG7607EGGGGG6=EGDGDFC+ABEDGGGGGFGDF@GG?@0C?FGF6;990*03<**0
@M03152:184:000000000-AWYW1:1:2107:17939:12385 1:N:0:TCTACTCTATACCTGT
AAGCTCGTAGTTGAATTTCGGGATCAATTTATTGGTCGTGCTATTGTACGTACTGGTATTATTGATTTCTACCTTCTGACGAACCATGATGTCATTAATTTGGTGTCTTGGGGAATCAGGACTGTTACTTTGAAAAAATTAGAGTGTTTAAAGCAGGCTCACGCTTGAATACATTAGCATGGAATAACGAAATAGGACGTTTGATTCTATTTTGTTGGTTTCTAGGATCGACGTAATGATTAATAGGGATAGTTGGGTGGAATTCTCGGGTGCCAAGGAACTCCAGTCACTCTACTCTATC
+
CCCCCGGGGGGGGEFGGGADFFGGGGGGGG@DFGGGGGGEGGGFGGGGGGGFDGGGGGGGGGGGGGGGECGGGEGGGGGGGGGGGFGGGEGG<FGGGC9FCFCFFECF<FGGGDGFE?FGCGFDGF<FGEFGCFAFFCGGGGCAFFFCGGGGFF4EFGCEECDDECG<EGGFFDDFFFGGGGGFGFGC=8B:@>,D,DB8DCCFGFFFCF=BFAE@7DCC8FF;EEFAFGEEGB8C:7,,5DEF?C6=,=*0>CFCGGGGGGGGGFCE*=CC54C08CF*0<AECFF+CFGFFGGFGGF7*
@M03152:184:000000000-AWYW1:1:2107:14531:12429 1:N:0:TCTACTCTATACCTGT
AAGCTCGTAGTTGAATTTCGGGACCAATTTGTTGGTCGTGCCTCGGTACGTACTGGTATTATTGGTTTCTCCCTTCTGAAGAACCTTGATGTCATTAATTTGGTGTCTTGGGGAATCAGGACTGTTACTTTGAAAAAATTAGAGTGTTTAAAGCAGGCATACGCTTGAATACATTAGCATGGAATAATGAAATAGGACGTTTGATTCTATTTTGTTGGTTTCTAGGATCGACGTAATGATTAATAGGGATAGTTGGGTGGAATTCTCGGGTGCCAAGGAACTCCAGTCACTCTACTCTATT
+
CCCCCGGGGGGGGGGGGGGGGGGGGGGGGGGGGGGGGGGGGGGGGGGGGGGGGGGGGGGGGGGGGGGGGGGGGGGGGGGGGGGGGGGGGGGGGGGGGCGGGGGGGGGGGGGGGEGGGGGGGGGGGGFFGGGGGGGGGGGGGGGGFGGGGGGGEFGGGGGGGGGGCFGGGGCGGGGGGGGGGGCFGGGGGGGGDGGCFFEFGFGGCFFGGGFGGDEFGFGGGGGGFDCFGEEGGGGGFCFGGEGGGGFC6F66EFFE5CE:C9ECCG9CC*=CE<7F7D4;C9;CCEFFGFGFGGFG6?CD*
@M03152:184:000000000-AWYW1:1:2107:10002:12512 1:N:0:TCTACTCTATACCTGT
AAGCTCGTAGTTGAATTTCGGACCTGGCTGGGCGGTCTTGCCGAAAGGTAAGCACTGCTCTGGTCGGGTCTTTCCTTCTGGGGAACCAGCGTGCTCTTAATTGAGTGCGCTGGGGATCCAGGACTTTTACTTTGAAAAAATTAGAGTGTTTAAAGCAGGCATACGCTTGAATACATTAGCATGGAATAATAGAATAGGACTTTGGTTCTATTTTGTTGGTTTCTAGGACCGAAGTAATGATTAATAGGGATAGTTGGGTGGAATTCTCGGGTGCCAAGGAACTCAAGTCACTCTACTCTAT
+
CCCCCGGGGGGGGGGGGGGGGGGGGGGGGGGGGGGGGGGGGGGGGGGGGGGGGGGGGGGGGDGGGGGGGGGGGGGGGGGGGGGGDGGGGGGGGGGGGGGGGGGGGGGGGGGGGGGGGGGGGGFGGGGGGGGGGEGGGGGGGGGFFDGGGGGGGGGGGGGGFGGGGGGGGGGGGGGGGGEFFGGFGGEGGGFFGGGGGFE@FGGGGGGGGFGGGGGGGGFGGGCCGGCEFFGGGGGGGGFDD+@<FGG+:0>CEFG7@=ED*ACEG<+<5C*7CGGFFCFGGFFG+<0<:@*:EDDEFFF>7
@M03152:184:000000000-AWYW1:1:2107:6690:12562 1:N:0:TCTACTCTATACCTGT
AAGCTCGTAGTTGAATTTCGGGATCAGTATGTTGGTCGTGCTTCGGTACGTACTGTCATTACTGGTTTCTCCCTTCTGAAGAACCTTGATGTCATTAATTTGGTGTCTTGGGGAATCGGGACTGTTACTTTGAAAAAATTAGAGTGTTTAAAGCAGGCATACGCTTGAATACATTAGCATGGAATAATGAAATAGGACGTTTGATTCTATTTTGTTGGTTTCTAGGATCGACGTAATGATTAATAGGGATCGTTGGGTGGAATTCTCGGGTGCCAAGGAACTCCAGTCACTCTACTCTATC
+
CCCCCGGGGGGGGGGGGGGGGGGGGGGGGGGGGGGGGGGGGGGGGGGGGGGGDGFGDGGGGGGGGGGGGGGGGGGGGGGGGGGGGGGGGGGGGGGGGGGGGGGGGFGGGGGGGGGGGGGGDGGGGGCGGGGGGFGGGGGGGGGGGGGGGGGGGGGGGGGGGFGGGGGGGFGGFEGFGFGGGGGGGGGGGGDC<FDDCFGGGFDECGGGGGGGGGGGFFECEGGGGFGG?ECEGGG,*=99@EFGCFC=:=**=EFGCECECCGGGGFGGDGGDCFCG:@D:<C68C<+CFDFC:7?<A7**
@M03152:184:000000000-AWYW1:1:2107:22179:12565 1:N:0:TCTACTCTATACCTGT
AAGCTCGTAGTTGAATTTCGGGACTAACAGATTGGTCGTGCCATTGGTGTGTACTGGTCTAGTTGGTTTCTCCCTTCTGACGAACCACGATGTCATTAATTTGGTGTCGTGGGAAATCAGGACTGTTACTTTGAAAAAATTAGAGTGTTTAAAGCAAGCGATAGCTTGAATACATTAGCATGGAATAATGAAATAGGACGTTTGACCCTATTTTGTTGGTTTCTAGGATTGACGTAATGATTAATAGGGATAGGTGGGTGGAATTCTCGGGTGCCAAGGAACTCCAGTCACTCTACTCTAT
+
C9CCC<FGGFGGGGFGGGGGGGCFGDGGGGGGGGGEEGFGGG9F9@FEFGGGC@FAEFGGFGGGGGGGG<EFFCGGF9FA<@F:@:EDF@7<FF<FGCFFEG<9FG=FGGECGGGCFGEGFFGGGC<?<EFGC9FFC<CFGGG<?C,8FFGGGGFEFGGG+:8CFGDF<=EE<FGG=,=FCCG8>FGGFF;D,DDADBFD+>B<CFFE:F:=;;=@EGGCFG9;:CG6D,,,<E*@,*9CCE9@:BFGGC*=C,=?FCEGGFBEC9C9E**/*1>FFFF4C=F9:C@CF?GG7CG+<<>F7
@M03152:184:000000000-AWYW1:1:2107:6779:12607 1:N:0:TCTACTCTATACCTGT
AAGCTCGTAGTTGAATTTCGGACTCGGTTGGATGGTCTGCCTTTGGTATGTACTGTCCTGACCGGGTCTCACCTTCTGGTGAGCTGTCGTGTTGTTTACTCAGCGCGGCAGGGAACCAGGACTTTTACTTTGAAAAAATTAGAGTGTTTAAAGCAGGCTTTCGCTTGAATACATTAGCATGGAATAATAAAATAGGACTTTGGTTCTATTTTGTTGGTTTCTAGGACCGAAGTAATGATTAATAGGGATAGTTGGGTGGAATTCTCGGGTGCCAAGGAACTCCAGTCACTCTACTCTATAT
+
CCCCCGGGGGGGGGGGGGGGGGGGGGGGGGGGGGGGGGGGGGGGGGGGGGGGGGGGGGGGGGGGGGGGGGGGGGGGGGGGGGGGGGGGGGGGGGGGGGGGGGGGGGGGGGGGGFGGGGGGGGGGGGGGGGGGGGGGGGGGGGGGGGGGGGGGGGGGGGCGGFGGGGGGGGGGGGGGGGGGGGFFGGGGGGGGFFGCE>FFDCFGGGGGGGGGGGGGGCGGFGEFGFFGGECCFGGGGGGDDCGCFC8CCFGGF+<C==8/9CGCC?5E=FGD6C<C<C:DFGFG6A67<6*<CDG6@0**2
@M03152:184:000000000-AWYW1:1:2107:5255:12683 1:N:0:TCTACTCTATACCTGT
AAGCTCGTAGTTGAATTTCGGGATCAATGTATTGGTCGTGCTATTGTACGTACTGGTATTATTGATTCCTACCTTCTGCCGAACCATGATGTCATTAATTTGGTGTCTTGGGGAATCAGGACTGTTACTTTGAAAAAATTAGAGTGTTTAAAGCAGGCGCACGCTTGAATACATTAGCATGGAATAACGAAATAGGACGTTTGATTCTATTTTATTGGTTTCTAGGATCGACGTAATGATTAATAGGGATAGTTGGGTGGAGTTCTCGGGTGCAAAGGAACTCCAGTCATTTTACTCTATC
+
CCCC@EFGBDFGGCC<FC<FFDCC,,C--6C@EF9CAEFDGCCCDDCEEFC@@6EFFA,,CEC,CCC<FCFF89E<EE,:@C++@@,9C@F,@C<@@EDEEFEFG,CEC<C,+8BCF<DE8FDF<5CF9ED<F<?A<:=BFCC<EAEEDCFC?EFEFG+FE+4=++>FGGCFA95EF8FGFDF@9>E9CC>@FFE?:@FFG7+EDCFC9@=D,,5@D?5D6,@,<9:94*64*44=5CFF77,4BCFEC6;6,+10:EE7**5BC9EC*=*75*3:<*5**0++3<+++**+30:+<+020
@M03152:184:000000000-AWYW1:1:2107:21566:12760 1:N:0:TCTACTCTATACCTGT
AAGCTCGTAGTTGAATTTCGGGGTTAGTAGGCTGGTCGTGCCACCGGTACGTACTGGTCTTACTGATTCCTCCTTCCTGATGAACTGTAATGCCATTAATTTGGTGTTGCAGGGAATCTGGACTGTTACTTTGAAAAAATTAGAGTGTTTAAAGCAGGCTAACGCTTGAATACATTAGCATGGAATAATGAAATAGGACGTTCGATCCTATTTTGTTGGTTTCTAGGATTGACGTAATGATTAATAGGGATAGTTGGGTGGAATTCTCGGGTGCCAAGGAACTCCAGTCACTCTACTCTAT
+
CCCC@CFGEG@EGCGGGGGGGGGFFGGGGGGGGGDGGGEFGGGFGEGFGGGGGFGA<FGGGCFFGGGGGGGGGGGGEG<<FFFG@FFEFFGGCFEGGEFG9FFGGGGGFGDFGGDCE<EE<EDFGGGGGGGFFGAEFFGGCFGEDGGGGCEFDF,AFBFGGGECBEGGGFGFAADFCAEG9A88:DFFFGAF,>FFDCF+@3DEGGG@F,@@DFFGF6>33D5>FGFCDD:,>>C88CC?@CC,4+;,,,8C697,:8BGDFCCF1<?E*5D*7CF49)208CFCE:<96:<:CFFC7***
@M03152:184:000000000-AWYW1:1:2107:7473:12816 1:N:0:TCTACTCTATACCTGT
AAGCTCGTAGTTGAATTTCGGGATCAATTTATTGGTCGTGCTATTGTACGTACTGGTATTATTGATTTCTACCTTCTGACGAACCATGATGTCATTAATTTGGTGTCTTGGGGAATCAGGACTGTTACTTTGAAAAAATTAGAGTGTTTAAAGCAGGCTCACGCTTGAATACATTAGCATGGAATAACGAAATAGGACGTTTGATTCTATTTTGTTGGTTTCTAGGATCGACGTAATGATTAATAGGGATAGTTGGGTGGAATTCTCGGGTGCCAAGGAACTCCAGTCACTCCACTCTATT
+
CCCCCGGGGGGGGGGGGGGGGGGGGGGGGGGGGGGGGGGGGGGGGGGGGGGGGGGGGGGGGGGGGGGGGGGGGGGGGGGGGGGGGGGGGGGGGGGGGGGGGGFGGGGGGFGGGFEFGGGGGGGFGGGGGGGDGFADFGGGGGGGGGGGGGGGGGGGGGGCGFGGGGGGGGGGGGGGGGGGGGFGGFGGGGGGGGGGCFGEG@G9@CGGDGGGGGGGGGEGGGFFA@EGFCEEEGCCFCCECG@F,B,;6=FFFGD?*CG*89CF7C?*=CGG5<DCC3ADE??CFCF608C+**00*+*2*
@M03152:184:000000000-AWYW1:1:2107:22550:12820 1:N:0:TCTACTCTATACCTGT
AAGCTCGTAGTTGAATTTCGGGATCAGTATGTTGGTCGTGCTTCGGTACGTACTGTCATTACTGGTTTCTCCCTTCTGAAGAACCTTGATGTCATTAATTTGGTGTCTTGGGGAATCAGGACTGTTACTTTGAAAAAATTAGAGTGTTTAAAGCAGGCATACGCTTGAATACATTAGCATGGAATAATGAAATAGGACGTTTGATTCTATTTTGTTGGTTTCTAGGATCGACGTAATGATTAATATGGATAGTTGGGTGGAATTCTCGGGTGCCAAGGAACTCCAGTCACTCTACTCTATC
+
CCCCCFGGGGGGGGGGGGGGGFGGGGGGGGGGGGGGGGGGGGGGGCFGGGFGGGGGGGGGGGGFFGGGGGGGGGGGGGGGFFFGGGGGGGGGGGGGGGGGGGFFEFGGGFGGEEGGGGGGGGGGGGGGGGGGGGGGEGGGGGGGGFGGGFGGFGGGGGGGGGGGCEFCFFCFFFGGEGGGGFFFGFFFGFFAFCGF9FF:DFGDGGGG;FFGGGFGGD@FGGGGC>FGGGDEDGDFFEGC+,>CC+17771ACGGCEGGG=<CF:FC=F5;CGGG4C8ADG@;>FF<+A6*@FFFG?FF7*
@M03152:184:000000000-AWYW1:1:2107:25396:12867 1:N:0:TCTACTCTATACCTGT
AAGCTCGTAGTTGAATTTCGGCGTGCGCTCAGGCTGGTCGGCCGTCATGGTCTGTACCGTTTGGGTCACGCCCCACTGTAGGATACTCACCGCTGTCCTTAACTGGGTGGCGGTCAAAGGTTGTAGTACTTTCTGGGGGCAACTCTGGATATTATGACTGGGGTTCCTACTCTTTTACTTTGAGCAAATTAGAGTGTTCAAAGCAGGCAATCGAGCCTTGAATACTTCAGCATGGGATAATGGAACAGGACTGGGATCCTGATTTCGTTGGGTTCTAGGGTCTTTGTAATGATTAATAGGG
+
CCCCCDGGGGGGGGGGGGGFFGGGGGGGGGGGGGGGGGGGGGGGGGGGGDGGGGGGGGGGFFEGDGGGGGGGGCFGGGGAFGGGGGGGGGD?FF@FGGFGFGGGGEFGGGGGDCGDGFEGGGGGGFFGFGGGGGGDDEEGGGGGGGGGFCFGGGGGF>FFGCFGGGFGGGFGGFGGGFGFFCG@GCDCFGG7<9C?FF9F9<FFGGGDGD<<BFGDCFGGGGG90BCCCC9EGF6@@EF+:A9C6*;AA:57*5;*+2:+AFGG7+C=67=):7*::>*9AFC9+030+*2@:>*2C+>49
@M03152:184:000000000-AWYW1:1:2107:26201:12872 1:N:0:TCTACTCTATACCTGT
AAGCTCGTAGTTGAATTTCGGGACCAATTTGTTGGTCGTTCCTCGGTACGTACTGGTATTATTGGTTTCTCCCTTCTGAAGAACCTTGATGTCATTAACTTGGTGTCTTGGGGAATGAGGACTGTTACTTTGAAAAAATTAGAGTGTTTAAAGCAGGCAGACGCTTGAATACATTAGCATGGAATAATGAAATAGGACGTTTGATTCTATTTTGTTGGTTTCTAGGATCGACGAAATGATTAATAGGGATAGTTGGGTGGAATTCTCGGGTGCCAAGGAACTCCAGTCACTCTACCTTACT
+
CBCCC-CFCF@FGGFGGGFC:7@@FFCGGGFAEF8FFEG,EF<<@@F,CCF@FDAGGGC9ECFCGAEGFA6FDFG8EEC@@<CCGGFGF<EF,FEEF,,<9FFC6C<E<CFGE7F8,CE@E=8FEFGFFGDGCFDAA7F8EFDF?F<F89F<?AFFDCE+DF@++B>,AFE,?A,9F@;,C<@3,8;EFG9,,D,===>++<:DFGGGGGAC9EFFFG@86,7,@,8D2>****44=:?,4959,+>,4:2,59<?*3*:*+2+2+2*=//)**1*;C45E698C+C+<6:C+**+++***
@M03152:184:000000000-AWYW1:1:2107:16286:12904 1:N:0:TCTACTCTATACCTGT
AAGCTCGTAGTTGAATTTCGGGTCTGGCTGACCGGTCCGCCTCACCGCGTGCACTGGTTCGGCCGGATCTTTCCTTCTGGCTAACCTCATGCCCTTTACTGGGTGTGCTGGGGAACCAGGACTTTTACTTTGAAAAAATTAGAGTGTTCAAAGCAGGCATATGCTCGAATACATTAGCATGGAATAATAGAATAGGACGTGCGGTTCTATTTTGTTGGTTTCTAGGACCGCCGTAATGATTAATAGGGTTAGTTGGGTGGTATTCTCGGGTGCCAAGGAACTCCAGTCACGCTACTCTATC
+
CCCC-CFFEFFGGGDGGCGGEGEFFEFCEFGGGGGG:CECGGGGGGEGGGGGFGGGDFGGGEEF@F@FEGEFGDFGGGGDGGC<FGGFGGGCFGDFDFEGFGG<FCFEDFAFECFGFGFC7?FCFCA<?FFFG<CFF@>FFDFDFFFC<FGGC8FDFFDDFAAFFGGGGG7,DEFFEC;FGGGCBCFG9@CCEEC6,?:F<@CEF@<FGGCCGGF@FEC5E54+<B8+*1:*:**:*<+++300ACFF70*:<C9F*:CE*0<+:90;5CFD5***9<F468+<<8C+3***2*1<8<D*0
@M03152:184:000000000-AWYW1:1:2107:8632:12921 1:N:0:TCTACTCTATACCTGT
AAGCTCGTAGTTGAATTTCGGCGTGCGCTCAGGCTGGTCGGCCGTCATGGTCTGTACCGTTTGGGTCACGCCCCACTGTAGGATACTCACCGCTGTCCCTAACTGGGTGGCGGTCAAAGGTTGTAGTACTTTCTGGGGGCAACTCTGGATATTATGACTGGGGTTCCTACTCTTTTACTTTGAGCAAATTAGAGTGTTCAAAGCAGGCAATCGAGCCTTGAATACTTCAGCATGGGATAATGGAACAGGACTGGGATCCTGATTTCGTTGGTTTCTAGGGTCCTAGTAATGATTAATAGGG
+
CCC@CFC7BFBFEFCCFFFFC@EEEGGDGGEGAC@FDG9+@FCC@CFFAEFGGGGFFE@FFFGGGEFEFEGECFGEGGGCCFFFFC<FFF4FCG=CD<,9BFEA<<=FECGECFGGFCD,E<FGEEFGGGEG9FGGFEC+CCFDCCCFGCFFGGGGF,,@FGGGGGGFF9@,FGFGGFGGGFFG<>EFGGGGCEGGCFCCGGFCCEFEG7FFGGGEEFFF9BFGG9>+BFFDGG6FCFGFFCFFFFFF=5CFEFF6CG*<E<C7*0A20:=DCGFG7>4C?8*<+0<009:+0:C9@F:C4
@M03152:184:000000000-AWYW1:1:2107:15502:12967 1:N:0:TCTACTCTATACCTGT
AAGCTCGTAGTTGAATTTCGGGATCAATGGATTGGTCATGCCGATGGTATGTACTGGTCATATTGGTTCTCACCTTCTAAGGAACCATAATGTCATTCATTTGATGTTTTGGGGAATTAGGACTGTTACCTTGAAAAAATTAGAGTGTTTAAAGCAGGCTAACGCTTGAATACATTAGCATGGAATAATGAAATAGGACATCGCATTCTATTTTGTTGGTTTCTAGGATCGATGTAATGATTAATAGGGATAGTTGGGTGGAATTCTCGTGTGCCAAGGAACTCCAGTCACTCTACTCTAT
+
CCCCCGGGGGGGGGGGGGGGGGGGGGGGGGGGGGGGGGGGGGGGGGGGGGGGGGGGGGGGGGGGGGGGGGGGGGGGGGGGGGGGGGGGGGGGGGGGGGGGGGGDFGGGGGFDFEFGGGGGFGGGGGGGGGGGGGGGGGCGGGGGFGGFGGGGFFGGGGGGGGGGGGGGGGGGGGGGGGGGGGGGGGGGGGGGGGGGGGGGGGGGGGGGFFGGGGGG7C7CFGEGGGGFEGGGFFGGGGGDGGGGGGFCFCFEGGFGC8:8E>FGF?C9E*AFC=FGC9FGFGGGE@?FGFFC:CFFCFFF:
@M03152:184:000000000-AWYW1:1:2107:23211:13056 1:N:0:TCTACTCTATACCTGT
AAGCTCGTAGTTGAATTTCGGGATCAATTTATTGGTCGTGCTATTGTACGTACTGGTATTATTGATTTCTACCTTCTGACGAACCATGATGTCATTAATTTGGTGTCTTGGGGAATCAGGACTGTTACTTTGAAAAAATTAGAGTGTTTAAAGCAGGCTCACGCTTGAATACATTAGCATGGAATAACGAAATAGGACGTTTGATTCTATTTTGTTGGTTTCTAGGATCGACGTAATGATTAATAGGGATAGTTGGGTGGAATTCTCGGGTGCCAAGGAACTCCAGTCACTCTACTCTATC
+
CCCCCGGGGGGGGGGGGGGGGGGGGFGGGGGGGGGGGGGGGGGGGGGGGGGGFGGGGGGGGGGGCGFGGGGGGGGGGFGGGGGGGGGGGGGGGGGGGAFGGGFGCGGAFGFCDCEFFGGGGGGGGGGFFGGGFFGDGGFGGGGA@CGGGGG9FGFFDEEFGFGGGGGFFGGGGGGGGGGGGCEGF:DFE8B@FFFDGGGCFGG9<@FG9CFGGGGGF>CDGCF9EGFG?8B>CEG5FGFGCDEG9C6C06*AAF7<CE5CFDFG>FFGC5E5*;@F4F;<*>9C6+<?C6::FD7C8C::0
@M03152:184:000000000-AWYW1:1:2107:3960:13097 1:N:0:TCTACTCTATACCTGT
AAGCTCGTAGTTGAATTTCGGGATCAGTATGTTGGTCGTGCTTCGGTACGTACTGTCATTACTGGTTTCTCCCTTCTGAAGAACCTTGATGTCATTAATTTGGTGTCTTGGGAAATCAGGACTGTTACTTTGAAAAAATTAGAGTGTTTAAAGCAGGCATACGCTTGAATACATTAGCATGGAATAATGAAATAGGACGTTTGATTCTATTTTGTTGGTTTCTAGGATCGACGTAATGATTAATAGGGATAGTTGGGTGGAATTCTCGGGTGCCAAGGAACTCCAGTCACTCTACTCTATT
+
CCCCCGGGGGGGGGGGGGGGGGGGGGGGFGGGGGGGFFFGGGGGGGGGGGGGGGGGGGGGGGGGGGGGGGGGGGGGGGGGGGGDGGGGFFGGGGGGGEFGCFGGGGGGGGGGGGGGGGGGGGGGGGGGGGGGGFGGFGFGGGFGGGGGGGGGGGGFGGGGGFGGGGGGGGGGGGGGGGGGGGGGGGGGGGGEGGGGGGG::FEGF9FFGGFFDFFGGGEFGGC;DGGGGGC*;C5DF?F:CDD,=FFGGFGGFF;6CECE=+B6CG?5=CFDGGF<FDFF6?9@C?9C<6:@7*:78<FG*
@M03152:184:000000000-AWYW1:1:2107:6718:13153 1:N:0:TCTACTCTATACCTGT
AAGCTCGTAGTTGAATTTCGGGACCAATTTGTTGGTCGTGCCTCGGTACGTACTGGTATTATTGGTTTCTCCCTTCTGAAGAACCTTGATGTCATTAATTTGGTGTCTTGGGGAATCAGGGCTGTTACTTTGAAAAAATTAGAGTGTTTAAAGCAGGCATACGCTTGAATACATTAGCATGGAATAATGAAATAGGACGTTTGATTCTATTTTGTTGGTTTCTAGGATCGACGTAATGATTAATAGGGATAGTTGGGTGGAATTCTCGGGTGCCAAGGAACTCCAGTCACTCTACTCTATC
+
CCCCCGGGGGGGGGGGGGGGDGGGGGGGGGGGGGGGGGGGGGGGGGGGGGGGGGGGGGGGGGGGGGGGGGGGGGGGGGGGGGGGGGGGGGGGGGGGGGGGGGGGGGGGGFGGGFGGGGGGGGFGGGGGGGGGFGGGGGGGGGGGGGGGGGGGGGGGGGGGGGGGGGGGGGGGGGGGGGGGFEGGGGGFGGGGGGGGGGGFGGDFGFGFGGGGGGGGCFEGGEGGGGGGFDEGEGGFFGEGFGGGFF66?CF?GGF6CED8CFGGFFF8CEFDGFF4*:8CFGFCFFGGGFGGGCF+<C*2*
@M03152:184:000000000-AWYW1:1:2107:9833:13166 1:N:0:TCTACTCTATACCTGT
AAGCTCGTAGTTGAATTTCGGCCTTTGCCGCCCGGTCCGCCTATTTGGGTGTGTACTGGAGCGGTGAAGGCTTACCTCGTGGTGAGCCGTTATGCCCTTTACTGGGTGTGGCAGGGAACCATGATTTTTACTTTGAAAAAATTAGAGTGTTCAAAGCAGGCTTACGCCCGAATACATTAGCATGGAATAATAAAATAGGACGTGCGGTCCTATTTTGTTGGTTTCTAGGATCGCCGTAATGATTAATAGGGATAGTTGGGTGGAATTCTCGGGTGCCAAGTAACTCCAGTCACTCTTCTCT
+
CCCCCGGGGGGGGGGGGGGGGGGGGGGGGGGGGGGGGGGGGGEGGGGGGGGGGGFGGGGGGGGGGGGGGGGGGGGGGGGGGGFGGGCFEGGGGGGGGGGGGGGGGGGGCFGGGGGGGFFGGGGFGGGGGFFGEGDCFFFGGCFGGGGGGGGGGGGGF@DFGGGGGGGGGGG>CFGGFGGGCFGFG7EFG9B@DFFEF>BF7FECCFGEEEGGGGGGGGGGGGGGGGC9+?<ECECE?C5CFEFC9:FC77C68*0<CF65CC*/9?F@FGC<*11*7C:F+2+++3<F6**++2*<++02*
@M03152:184:000000000-AWYW1:1:2107:17055:13228 1:N:0:TCTACTCTATACCTGT
AAGCTCGTAGTTGAATTTCGGACCTGGCTGGGTGGTCTTGCCGCAAGGTAAGCACTGCCTCTGGTCGGGTCTTTCCTTCTGGGGAACCTGTGTGCCCTTAATTGAGTGCGCAGGGGATCCAGGACTTTTACTTTGAAAAAATTAGAGTGTTTAAAGCAGGCTTTCGCTTGAATACATTAGCATGGAATAATAGAATAGGACTTTGGTTCTATTTTGTTGGTTTCTAGGACCGAAGTAATGATTAATAGGGATAGTTGGGTGGAATTCTCGGGTGCCAAGGAACTCCAGTCACTCTACTCTA
+
CCCCCGGGGGGGGGGGGGGGGGGGGGGGGGGGGGGGGGGGGGGGGGGGGGGGGGGGGGGGGGGGGGGGGGGGGGGGGGGGGGGGGGGGGGGGGGGGGGGGGGGFCFGGGGGGGGGGGGGGGGGGGGGGGGGGGGGGGGGGGGGGGGGGGGGGGGGGGGGGGGGGGGGGGGGGGFGGGGGGGGGGGGGGGGGGGGGCCFGFGGGGGGGGGGCFGGGGGGGGGGGFGGGGFGGGGCEGCFGGGGGECFFGGFGGGFFGGGGGGGCGDC+<::E)2/9CFGFGFF;<AEEECFGFGGGD?<*:*
@M03152:184:000000000-AWYW1:1:2107:5667:13254 1:N:0:TCTACTCTATACCTGT
AAGCTCGTAGTTGAATTTCGAGACCGGCTTACTGGTCGTGCTATTGTACGTACTGGTATAATCGGCTTCTCCTTTCTGACGAACTATAATGCCATTAATTTGGTGTTATAGGGAATCAGGACTGTTACTTTGAAAAAATTAGAGTGTTTAAAGCAGGCTCACGCTTGAATACATTAGCATGGAATAACGGAATAGGAAGTTTGATTCTATTTTGTTGGTTTCTAGGATCCACGTACTGATTAATAGGGATAGTTGGGTGGAATTCTCGGGTGCCAAGGAACTCTAGTCACTCTACTCTATC
+
A<9B--BFFF;CC@FFGCE,DF@C@FGGGGGFGGCFC7B@F,6C@@E9ECFFFFF<FGEGAFF@FGFECGGFFGG9EE9E:C@+,CEF<FCFGGFD,<EAEFFFCFEFF,CF8AFED,CFFGGFGF5@FGFG9<B9F>FCFF,A:CFFFF<FFEFGGGGGG<<D:C+,<FE,FAAADCDDEF,EEF9>B78<FGGGG,@FFGC<CFGB,@F@FFGDFF@8EFC9D@?FC,6,16<*=EC9+,,=:8A:,=*<>71,4?:CE9CCFG93**=D5*+*9D)2>9C+3C<9</200:*++3***
@M03152:184:000000000-AWYW1:1:2107:25503:13261 1:N:0:TCTACTCTATACCTGT
AAGCTCGTAGTTGAATTTCGGGCCTGGCTGGGTGGTCTTGCCGCAAGGTAAGCACTGCTCTGGTTGGGTCTTTCCTTCTGGGGAACCAGCGTGCTCTTAATTGAGTGCGTTGGGGATCCAGGACTTTTACTTTGAAAAAATTAGAGTGTCTAAATCAGGCTTACGCTTGAATACATTAGCATGGAATAATAGAATAGGACTTTGGTTCTATTTTGTTGGTTTCTAGGACCGAAGTAATGATTAATAGGGATAGTTGGGTGGAATTTTCGGGTGCCAAGGAACTCCAGTCACTCTATTCTAT
+
CCCCCGGGGGGGGGFGDGFFFGGGGGGGGGGGGGGGGGGGGGGGGGGGGGGGGGGGFFFGGFFFFGGGGGGGGGGGGGGGGGGEFGGFGGGGGE=FGGGFGGD<FGGGEFGCDGDFGGGGCFGGGFGGFFFGGFEFGGGEEGFF9,CFFFFCFD,EFFF?FGGGGFEGDD>FCCFGGGFGGGGCFFFGFFGCCEGFDEFGGG9:C:FGFCCG9F9FGGC8DG9D9FGEFFGGGGGF;@EGDF?EGGGD6?9289C78*BC55+BF+<0:5C5EGGGGGF4?FGCDE609**3+02+02:7*
@M03152:184:000000000-AWYW1:1:2107:5054:13349 1:N:0:TCTACTCTATACCTGT
AAGCTCGTAGTTGAATTTCGGTTAATAAAGAATTTACGGTCCAATTCACAAATTGCGAACTAAAATCTTTATTTCCTTCCTTTTGGAATAACTCCCGAAAATTATCTAATAATCTAGGGTATCAAGTATTCCAAATCTTTTACTGTGAAGAAATTAGAGTGTTCAAAGCAGGCGTATCCAAGTCTTTGAATATATTAGCATGGGATAATGAAATAGGACTTTGGTTCTACTTTCGTTGGTTTCTAGGGCTGAAGTAATGATTAATAGGGATAGTTGGGTGGAATTCTCGGGTGCCAAGGAA
+
CCCCCGGGGGGGGGGGGGGGGGGGGGGGGGGGGGGGGGGGGGGGGGGGGGGGGDFFGGGGGGG?FGGGGGGGGGGFGGGGGGGGGEFAFGGGFGGGGGGGGGFEGGGGGGGGGGGGGGGGGGGGGDFGGGGGGFFGDFGGGGGGGGGGGGGGDFGGFGFFGGFGGGGGFGGCFGFGGGGGGAFFDFGCD,=CCEFGGGGGGGCFF@DFGGGFGGGCEFFGFGGGFDCFEGGFGFGGGC5:FGGC:2EFEFGG:C=EEGGCDCFEC7;CC,8F6FFG4<BD*=++?1??*:9;E3DFC55CC
@M03152:184:000000000-AWYW1:1:2107:15114:13383 1:N:0:TCTACTCTATACCTGT
AAGCTCGTAGTTGAATTTCGGGTCCTGTCCGCCGGTCCGCCTTCTTGGTGTGTACTTGTTGGATGGGACCTTACCTCCTGGTGAACGGCGATGTCCTTTACTGGGTGCCGTCGCAAACCAGGACGTTTACTTTGAAAAAATTAGAGTGTTCAAAGCAGGCCTTTGCCCGAATACATTAGCATGGAATAATAGAATAGGACGCGCGTTCCCATTTTGTTGGTTTCTGAGATCGCCGTAATGATTAATAGGGATAGTTGGGTGGAATTCTCGGGTGCCAAGGAACTCCAGTCACTCTACTCTT
+
CCCCCGGGGGGGGGGGGGGGGGGGGGGGGGGGGGGGGGGGGGGGGGGGFFFFGGFGGGGGGGGGGGGGGGGGGFGGGGGGGGGGGGGGGGGGGGGGGGGGGGGGGGGGGGGGGGGGGGGGGGGGGGGGGGGGGGGGGGGGGGGGGGGGFGGGGGGGGGGDGGGGGGGGGGDGGGGGGGGGGGGCFFECFGGGGGGGFGCFGGGGGGCGCAFFGGCFCCFGEGFGFGGGGGGDEDGCCEGGGFCG77FDGGCCCFEGGFCEG5*97CFCF*:<FGDDG775EFFGFGCCFFGC?CDG?F0**
@M03152:184:000000000-AWYW1:1:2107:6426:13472 1:N:0:TCTACTCTATACCTGT
AAGCTCGTAGTTGAATTTCGGATAATAAGAAATTAAAGTTTACCAATTTCGGTTAAACTAATATCTTATTTCCTTCTTTTCAAATATACTCCCATTAACTTTCAGTTTTTGGGGTAAAAGTATTTTGAATCGTTTACTGTGAAGAAATTAGAGTGTTCAAAGCAGGCGTAACTTAGTCTTTGAATATATTAGCATGGGATAATGAGATAGGACTTTAATCCTACTTTCGTTGGTTTCTAGGGCTAGAGTAATGATTAATAGGGATAGTTGGGTGGAATTCTCGGGTGCCAAGGAACTCCAT
+
CCCCCGGGGGGGGGGGGGGGGDFGGGGGGGGGGGCGGGGGGFFGGGGGGGFGGGGFGGGGGGGGGGGGFFGGFGGFGGGGGGGDGFGGFGFFGGGEGGGGGFGCFGGGGGEGGGGGGCFGGCGGGFGGCFFCFFGGFFFFGGGF<FBFDCGFFFFGGGGGFGGGG7FDGCEGF@FFGFGGGGGGGGGCGGGGGGFAFFGGG,EFCCFG9FFAFGFGGEFGGGG9DACGGFF,DCFGGGA7*@CEG>EFGGGG,@:ED>D;<6,,9,2=CGG4CD)*;CFDFF5:*;1;CFF**>C*<<C<+
@M03152:184:000000000-AWYW1:1:2107:17133:13496 1:N:0:TCTACTCTATACCTGT
AAGCTCGTAGTTGAATTTCGGCGTGCGCTCAGGCTGGTCGGCCGTCATGGTCTGTACCGTTTGGGTCACGCCCCACTGTAGGATACTCACCGCTGTCCTTAACTGGGTGGCGGTCAAAGGTTGTAGTACTTTCTGGGGGCAACTCTGGATACTATGACTGGGGTTCCTACTCTTTTACTTTGAGCAAATTAGAGTGTTCAAAGCAGGCAATCGAGCCTTGAATACTTCAGCATGGGATAATGGAACAGGACTGGGATCCTGATTTCGTTGGTTTCTAGGGTCTTAGTAATGATTAATAGGG
+
CCCCCGGGGGGGGGGGGGGGGGGGEGGGGGGGGGGGGGGGGGGGGGGGGGGGGGGGGGGGGGGGGGGGGCGGGGGGGGGGGGFGGGGGGGGGGGGGGGGGGGGGGGGGGGGGGGGGGGGGGGGGGGCCFGGGGGGGGGGGGGGGGGGGGFFFGGGGGGGGGGGGGGGFGGGGGGGGGFGGGDFCFFGGGGGGGGGGFGGFGFGGGGGGGGCEGG7FEEEG9>ECCFFFFGFFGGFGFGGGFFCF9DGGFGFGGGGGGG*2<@FGGGGGGFD3>G=FCC?*2@6F99CFGBG?9CF:F<7CD
@M03152:184:000000000-AWYW1:1:2107:21012:13520 1:N:0:TCTACTCTATACCTGT
AAGCTCGTAGTTGAATTTCGGGATTGACACATCGGTCGTGCCTTAAGGGGTATGAACTGGTGTAGTCAATTTCTCACCTTCTGGAGAACCGCGATGCCCTTAATTGGGTGTCGCGGGGAACCAGGACCTTTACTTTGAAAAAATTAGAGTGTTTAAAGCAGGCATTTTGCTTGAATACATTAGCATGGAATAATAAAATAGGACGGCATGATTCTATTTTGTTGGTTTCTAGGATCACCGTAATGATTAATAGGGATAGTTGGGTGGAATTCTCGGGTGCCAAGGAACTCCAGTCACTCTT
+
CCCCCFCF;FFGGGFGGFGFEGGCGGGGEGGGGGGGCGGEGGGGFGGGGGGGCFGGGGGGFGFGGG9FGFFFCGFAEEFGGGGGGGGGGGGFGGGGGDCGGEGCEA@FFGG?FGGGGECG7C<=CBBF@AFF9FA@FFGGGGCGGEFGGFGCF,@FG=FEGCFC>@;FGGG;>:FCFGGAFGFCCADFGFEFFGDFGCFFBCCGGGFGCGG99CFD9;BEGGCGFCG@+<+?CFFGFF68/=?GGC777?FGFGG7=F?<97:ED*CF97+*<:919CBDFGC8E=C8C46E?F*<+0***
@M03152:184:000000000-AWYW1:1:2107:5460:13576 1:N:0:TCTACTCTATACCTGT
AAGCTCGTAGTTGAATTTCGGGCCTGGCTGGGTGGTCTTGCCGCAGGGTAAGCACTGCTCTGGTTGGGTCTTTCCTTCTGGGGAACCAGCGTGCTCTTAATTGAGTGCGTTGGGGATCCAGGACTTTTACTTTGAAAAAATTAGAGTGTTTAAAGCAGGCTTACGCTTGAATACATTAGCATGGAATAATAGAATAGGACTTTGGTTCTATTTTGTTGGTTTCTAGGACCGAAGTAATGATTAATAGGGATAGTTGGGTGGAATTCTCGGGTGCCAAGGAACTCCATTCACTCTACTCTAT
+
CCCCCGGGFGGGGGGGGGCGGGEGGGGGGGGGGGGGGGGGGGGGGGGCGGGGGGGFFGGGGGGGGGGGGGGGGGGGDGGGGGGGGGGGGGGGDGFFGCFCGEFEGGGGGCCCFGGGGFGGGGCFGGGGGGGGGGGEGF?FFGGGGGGDD?FEF?DDFFGFFGGCGCGEGGFGGGFGGGGGGGGGGGFGFGGF9EFGG7FEFDF@FFGGG@CFGG9B@6BEGF9FG9C?EF>CEC;7+2+>:C;<<:C67CCF+1>CF*348*<+9<<0:F5/>D7F94)9CFGCFE+:?4>FGGF+C<FF*
@M03152:184:000000000-AWYW1:1:2107:6605:13625 1:N:0:TCTACTCTATACCTGT
AAGCTCGTAGTTGAATTTCGGCCTTTGCCGCCCGGTCCGCCCTATGGGTGTGTACTGGAGCGGTGGAGGCTTACCTCGTGGTGAACGGCCATGCTCTTTACTGGGTGTGGTCGGGAACCATGATTTTTACTTTGAAAAAATTAGAGTGTTCAAAGCAGGCTTACGCCCGAATACATTAGCATGGAATAATAAAATAGGACGTGAGGTTCTATTTTGTTGGTTTCTAGAATAGCCGTAATGATTAATAGGGATAGTTGGGTGGAATTCTCGGGTGCCAATGAACTCCAGTCACTCTACTCTA
+
CCCCCGGFGGF9FGGGGGGGGGGGGGGGGGGGGGGG:@EGGGFCC<FFGGGFGGAFGGFDGGGGG@CE:CEFFFG9ECF8?CFGFFGCC==FFF?F,55<CCFGGGGGGGC9@FEGDG@<FFFGGFEGGGGGGDADABDCFBAA9<FFEFGGGGGCECGCCFGCDGGDF7>BEF:FFF?FF9:FGGFGCEFGC,22@,C,*41,4@2FEFFF@C@AEGG:*8ECGDC?<<3<9CE8::C7>@>@CF+3+09FGGG7?C>8ECF@FG7@E5FC=C34CD)9<::@9<8CC=CGF7CF7C6**
@M03152:184:000000000-AWYW1:1:2107:23771:13625 1:N:0:TCTACTCTATACCTGT
AAGCTCGTAGTTGAATTTCGGGGTTAGTAGGTTGGTCATGCCTCCGGTATGTACTGATCTCACTGATTCCTCCTTCCTTATGAACCGTAATGCCATTAATTTGGTGTTGCGGGGAATTTGGACTGTTACTTTGAAAAAATTAGAGTGTTTAAAGCAGGCTAACGCTTGAATACATTAGCATGGAATAATGAAATAGGACGTTCGATCTTATTTTGTTGGTTTCTAGGATTGACGTAATGATTAATAGGGATAGTTGGGTGGAATTCTCGGGTGCCAAGGAACTCCAGTCACTCTACTCTAA
+
CCCCCGGFGGGGGE9FGEGGGGGGGGGFFGGGGGGGFFGGGGGGGGGGGGGGFFFGDGGGGGDGGGGGGGGGCGFGGGGGGGGGGGGGGGGCFGGFF<<DFGFGGDFGGGGGGG@GGGDGGFGGGGGGFGGGGEGGF8FEGGGGGGGGGGGGGGCGFFGGGFFGGGGGGGGGGFGG<EGGGGGGGG?EFGFAGGGG@FGGCFCFFFFGGGGGGGGGGGGGGGFBEC?FGG8?E>8CCGGFGGGFFDGGFFGGGFGCEEGG5CCGG@BCCFGFGCGGGCFGGGGFCE?FCFC9FC*<C?DC*
@M03152:184:000000000-AWYW1:1:2107:18256:13712 1:N:0:TCTACTCTATACCTGT
AAGCTCGTAGTTGAATTTCGGGGCCTTTTATCAAAGCGTTGCGGTCTGAAACCCAGCTGAGGGGCGAAAGCTTTTTGGTGATGGGGCGGTACTGCAGGCGGGGCTCAAATCTGGTTTCTCGAAGACAACCTGTGCCCTTTACTGGGTTTGCGGGAATCATTGTACTCGAGACATTTACTTTGAAAAAATTAGAGTGTTCAAAGCAGGCAGTTTCGCTTGAATACATTAGCATGGAATAATGGAATAGGACTTTGGTCTTATTTTGTTGGTTTCTAGGACCGCAGTAATGATTAATAGGGAT
+
CCCCCGGGGGGGGGGGGGGGGGGGGGGGGGDGGGGGGGGGGGGGGGGGGGGGFGGGGGGGGGGGGGGGGGGGGGGGGGGGGGGGGGGGGGGGGGGGGGGCECEC7FGGGGDEFCDCFGGFGFFGGGGGGDCFGG?FGGFFGE;;FG:FDGGCCFEGGCGGGFGFGGGGGDGGFGGGGFFFGG?@FCFCGGGDFGGFGGGGGG?CFGFGGGF7ACEGGGFGGCEEFFGFFGGC+8<?@C7<*<9C7C?GGGC++?65<CFCFGGGCFGG57=D?C::*6?7=*/88A<CF4*<<:CCFC4**
@M03152:184:000000000-AWYW1:1:2107:26186:13738 1:N:0:TCTACTCTATACCTGT
AAGCTCGTAGTTGAATTTCGAGACCGGCTTACTGGTCGTGCTATTGTACGTACTGGTATAATCGGTTTCTCCTTTCTGACGAACTATAATGCCATTAATTTGGTGTTTTAGGGAATCAGGACTGTTACTTTGAAAAAATTAGAGTGTTTAAAGCAGGCTCACGCTTGAATACATTAGCATGGAATAACGGAATAGGACGTTTGATTCTATTTTGTTGGTTTCTAGGATCGACGTAATGATTAATAGGGATAGTTGGGTGGAATTCTCGGGTGCCAAGGAACTCCAGTCACTCTACTCTATT
+
CCCCCGGGGGGGGGGGGGGGGGGGGGGGGGGGGGGGGGGGGGGGGFGGGGGGGGGGGGGGGGGGGGGGGGGGGGGGGGGGGGGGGGGGFGGGGGGGFGGGGGGGGGGGGGGFFFGGGGGGGGGGGGGGGGGGGGGGGGGGGGGGGGGGGFGGGGGGGGGGGGGGGGFGGGGFGGGGGGGGGDGGGGGGGGGGGGGGGGGGFGGGGCGGFGGGGGGGGCEFGGGGFEGGGDGGGGGCACFCFGGCFGGDGGGFGGGG=CEE8?FGCGFDC=5CCFGDGD:FGGGGF?FCEFGCGDGGFF7**
@M03152:184:000000000-AWYW1:1:2107:7110:13787 1:N:0:TCTACTCTATACCTGT
AAGCTCGTAGTTGAATTTCGGGGCCTTTTATCAAAGCGTTGCGGTCTGAAACCCAGCTGAGGGGCGAAAGCTTTTTGGTGATGGGGCGGTACTGCAGGCGGGGCTCAAATCTGGTTTCTCGAAGACAACCTGTGCCCTTTACTGGGTTTGCGGGAATCATTGTACTCGAGACATTTACTTTGAAAAAATTAGAGTGTTCAAAGCAGGCAGTTTCGCTTGAATACATTAGCATGGAATAATGGAATAGGAATTTGGTCTTCTTTTGTTGGTTTCTAGGACCGAAGTAATGATTAATAGGGGT
+
CCCCCGGGGGGGGGGGGGGGGDGGGGGGGGGGGGGGGGGGGGGGGGGGGFGGGGGGGGEGGGGGGGGGGEFFFGGGGGGGGGGGGGGGGGGGGGGGGGGGEFGGGDGFFGGGGGFGGFGFCFFGGGGGGGGGGGGGGFAFGGGGGFCFECFFGGG7CFCFFDFFFCFGGGGGGFGGGG?FGFCFFCFGGGG6CFC:<C+AC?C66EEEDGCGG:CEGGCF8??FC?EG78@FC>FCFGGGGG6<EC+7C+9FGFCFGFG72A9:7CFEFEGD:C7F4*/>C8*/A:A7077A?*003C*1/
@M03152:184:000000000-AWYW1:1:2107:11602:13802 1:N:0:TCTACTCTATACCTGT
AAGCTCGTAGTTGAATTTCGGGCCTGGCTGGGTGGTCTTGCCGCAAGGTAAGCACTGCTCTGGTCGGGTCTTTCCTTCTGGGGAGCCGGCGTGCTCTTAACTGAGTGCGTCGGGGATCCAGGACTTTTACTTTGAAAAAATTAGAGTGTTTAAAGCAAGCTTACGCTTGAATACATTAGCATTGAATAATAGAATAGGACTTTGGGTCTATTTTGTTGGTTTCTAGGACCGAAGTATTGAGTAATAGGAATAGTTGGGTGGAATTCTCGGGTGCTAAGTCACTCCATTCACTCTTCTCTAT
+
9<CC-CF8;D@FEFCFG<FCG:@FCCCEEGDECF:8-CFAAFGDG++CC9AFDCEFEF,@FDFFE@C+,8CFC,<C96,,98::68:=@++F7F+B,CFCBFCF8<BEC=:FGFGG7<A<FF7F8BFDGC99<>D3>F=+<B,><FFFFC>F<>F,,,::>>>:D*>CB7,@A7FC9DEGC9,7?<D@>@,,>;;;2,?F,,,:,*6<C<@FB+<FGD7*89?<C+B0<88*=:*A+++0*3+097:3+3*3+203<5AE*1<C*3<+*****1**:9**2<C+;@+0<6C++2*3+3*0*
@M03152:184:000000000-AWYW1:1:2107:13806:13831 1:N:0:TCTACTCTATACCTGT
AAGCTCGTAGTTGAATTTCGGGCCTGGCTGGGTGGTCTTGCCGAAAGGTAAGCACTGCTCTGGTCGGGTCTTTCCTTCTGGGGAACCAGCGTGCTCTTAACTGAGTGCGTTGGGGATCCAGGACTTTTACTTTGAAAAAATTAGAGTGTTTAAAGCAGGCTTACGCTTGAATACATTAGCATGGAATAATAGAATAGGACTTTGGTTCTATTTTGTTGGTTTCTAGGACCGAAGTAATGATTAATAGGGATAGTTGGGTGGAATTCTCGGGTGCCAAGGAACTCCAGTCACTCTACTCTAT
+
CCCC@FEGGGCFGGGGGGGGGGDEFGGGFGEGGGGGGGGGGGGGGCCGGGGGGFFGGGGGGFDEGEGEGCFCG<FGGGFGGGDGGGGGGGGGGGGFFEFFGGG,EEF<@?FGGGBFC<AFFG7FDEGGCDFEFGGFF,ECD@?FEFGGGFGGFCGDDEGDGFG<FGGGGFGFFCEGG9F<AB=CDFFGCFFGF9E9BACFC3,?FFGFDCFGGFFE@6EEFG,CF,,ACF:*/=AC9ED7@F?9@>F+7***3:<+>5B7**3<FF@9=5C5>D*:29596;6+<@+<977@+:7<<<C7*
@M03152:184:000000000-AWYW1:1:2107:17899:13848 1:N:0:TCTACTCTATACCTGT
AAGCTCGTAGTTGAATTTCGGATTAATGAGAATTTAAGGTCTATCTTATGATATGTATCTAATTCTCATTTCCTTCTTTTTGAAAACATTTCCTTAATTTATTAAGGATCAAAATGTTTCAAATCTTTTACTGTGAAGAAATTAGAGTGTTCAAAGCAGGCGTAACTTAGCTTTTGAATATATTAGCATGGGATAATGAAATAGGACTTTAGTTCTACTTTCGTTGGTTTCTAGGGCTAAAGTAATGATTAATAGGGATAGTTGGGTGGAATTCTCGGGTGCCAAGGAACTCCAGTCACTC
+
CCCCCGGGEGGGGGGGGGGGGGGGGGGGGGGGGGGGGGGGGGGGGGGGGGGGGGGGGGGGGGGGGGGGGGGGGGGGGGGGGGGGGGGGGGGGCFGGFGGGGGGGCGDGFFCDFCFFGGGGGGGGCFGGGFGGGGGGGGGCGGGGGGGGGGGFEGGCGGGFEGGGCGGGGGCGGGGG>EFFGCGGGGCFGGGGDFGGGGGFFFGGGGGGGGGGEFFGGFGGGD8E?,=CGGCGGGGG?CFF+9EAFGGACFC9EA77>6:7@FFF5*BCG>9?F8FGC7*;5EFFGC*=:;C?6<CFG7CF+
@M03152:184:000000000-AWYW1:1:2107:15795:13894 1:N:0:TCTACTCTATACCTGT
AAGCTCGTAGTTGAATTTCGGACCTGGTACGGTGGTCCGCCTTCACGGTGTGTACTGCTGGACCGGGTTCTACCTCTTGGTGAGCCGGCATGCCCTTCACTGGGTGTGTCGGGGAACCAAGACTTTTACCTTGAGAAAATTAGAGTGTTCAAAGCAGGCCTACGCCCGAATACATTAGCATGGCATAATAAAATAGGACGTGCGGTTCTATTTTGTTGGTTTCTAGAGTCGCCGTAATGATTAATAGGGATAGTTGGGTGGAATTCTCGGGTGCCAAGGAACTCCAGTCACTCTACTCTAT
+
CCCCCGGGGGGGGGGGGGGGGGGGGGGGGGGGGGGGGGGGGGGGGGGGGGGGGGGGGGGGGGGGGGGGGGGGGGGGGGGGGGGGGGGGGEGGGGGGGGGGGGGGGGGGGGGGGGGGGGGGGGGGGGGFGGGGGFFFFFGGGGFFGGGGGGGGFECGGDCFGGGGGGGDGCFFFGGFFGGGGGGFFFGFEFGG@FGFFGGG@:FF:FCBF9FFGF;FGGFGGGGGGCFFE;*CEECEEGFCF7<??7@6C*7*+<CFCEGGGF9EDCGGGG=7CGFF<*<DDCG?68CFGFG?+2:<E6:*0
@M03152:184:000000000-AWYW1:1:2107:10538:13914 1:N:0:TCTACTCTATACCTGT
AAGCTCGTAGTTGAATTTCGGAAGGTCCTTAGTAATCCGCCCCTTCGGGGAGCGGGTTGCTGGCCTCCTATGTTCCTAACGGTCCTCATCCGCGAGGGTGGGGAATCAACCGCTAGGATCGTTTACTTTGAGGAAATTAGAGTGTTCAAAGCAGGCGTAACTCGCCTCCGAATACGTTAGCATGGGATAATGGAATACGACTTCGGTCTTGTTTCGTTGGTTTCGCTTGGCTGAAGTAATGATTAATAGGGATAGTGGGTTGGAATTCTCGGGGGCCAAGGAACTCCAGTCACTCTACTCT
+
CCCCCGGGGGGGGGGGGGGGDGGGGFGGGGGGGGGGGGGGDGGGGGGGGGGGGGGGGGGGGGGGGFGGGGGGGGGGGGGGGGGEGGGGGFFEFGEGGGCFGGGGGGGGGGGGGGGGFCGGGGFGGGGGGGFFGGGGGGGFGGGGGGGGGGFFGGFDGGGGE;,@FECFFEEECFGGGFFFDEGGGC8CFFGGGGGGGDEGGG@:FC*<:FEFGEGEFCGGGDF7::C*/*<CEF+ACGFCC<FFFFGGGGGFGFFG+8C**:*32<F<FFGC5))9)1)7EGG8CE?EF=DC:>:E++***
@M03152:184:000000000-AWYW1:1:2107:4823:13990 1:N:0:TCTACTCTATACCTGT
AAGCTCGTAGTTGAATTTCGGGATCAATATATTGGTCATGCTTAGGTATGTACTGGTATTATTGATTTCTCCCTTCTGAAGAACCATGATGTCATTTATTTGATGTCGTGGGGAATCAGGACTGTTACTTTGAAAAAATTAGAGTGTTTAAAGCAGGCTTTCGCTTGAATACATTAGCATGGAATAATGAAATAGGACGTTTGATTCTATTTTGTTGGTTTCTAGGATCGACGTAATGATTAATAGGGATAGTTGGGTGGAATTCTCGGGTGCCAAGGAACCCCAGTTACTCTACTCTATT
+
CCCC@FGFGGGFGGGGGGEDGGGGGGGGFFGGGGGGGDGGGGGGGGGGGGGGGGGFGGGGGGGGGGGGDFGGGGGGGGGGGGGGFGGFGGEGGGCGFDFGGGGGGFG?FEGCC@FFEAEEFFGFFFFFGGGAAFFGGGGGGDAFFAFGGGFFFGGGGGF,AB7FGGFGGGGGGGGAEGFGGFFGGFF;DCEAFFGDF8F3:B8@FEDG;C,3D,@CDGCCEBF9@,6@EEE5CEG8CG,>=D9=<BCC7E>,>7AF8CCE59FGCF<**/=)**229<58***3*/?++3+;+3;9+<***
@M03152:184:000000000-AWYW1:1:2107:10510:14004 1:N:0:TCTACTCTATACCTGT
AAGCTCGTAGTTGAATTCGGGATCGACGGGTCGGTCGCGCCTCTGGTGTGTACTGGCCCTGTCGGTTTCTCCCTTCTGACGAACCACGATGTCATTAATTTGGTGTCGTGGGAAATCAGGACTGTTACTTTGAAAAAATTAGAGTGTTTAAAGCAGGCATTCGCTTGAATACATTAGCATGGAATAATGAAATAGGACGTTTGATCTTATTTTGTTGGTTTCTAAGATCGACGTAATGATTAATAGGGATAGTTGGGTGGAATTCTCGGGTGCCAAGGAACTCCAGTCACTCTACTCTATT
+
CCCCCGGGGGGGGGGGGGGGGGGGGGGGGGGGGGGGGGGGGGGGGGGGGGGGGGGGGGGGGGGGGGGGGGGGGGGGGGFGGGGGGGGGGGGGGGGGFGGGGGGGGGGGDGGGGGGGGGGGGGGGGGGGGGGGGGGGGGGFGFGGGGGCFGGGGGGGGGGGGGGGGGGGGGFGGGGGGGGGGGGGFGGGCEDA;DC:BFE*CG7?FFGGGGGCCCCGFC=FFFG<@FDGF>CEGGFCFCFFGGGGFDGGGG<C990C5:8?E99EFGFGFGGGCFC7<35C*0003@EDFFC9?CDG6:::*
@M03152:184:000000000-AWYW1:1:2107:11078:14038 1:N:0:TCTACTCTATACCTGT
AAGCTCGTAGTTGAATTTCGGTGTGCGCTCGGGCTGGTCGGCCGTCAAGGTCTGTACCGTTCGGGTCACGCCCCACTGTAGGATACTCACCGCTGTCCTTAACTGGGTGGCGGTCAAAGGGGGTGTGTATGGGGGCAACTCTGTGCATATCTCTGGGGTTCCTACTCTTTTACTTTGAGCAAATTAGAGTGTTCAAAGCAGGCAATCGAGCCTTGAATACTTCAGCATGGGATAATGGAACAGGACTGGTGTCCTGATTTCGTTGGTTTCTAGGATATCAGCAATGATTAATTGGGATATT
+
<CCCCFEGGGFCFFGGGGCFEGGFCFFGGCEEEGGFGGGCCEGGFF@FF8C@FFGCFGFFFGGGEGFGGCCFGGE=FGGFGGFGGGFE?FGGGGCGGGFEFFGGGG8B=E=CF=FCEFFGGDGGGEFFGECG8@FCCCGGFFCCFGGG9FEGGFCF>*>BAFFFCFECGGGGG;FB,<<FGGFGC98FGGGGFE;BCFFGG>E@CFFFGG7FGFCBCFFGG7F:?C+<:8C8CCE??FC9CCF5=38*507CG+<:++<+C?C0**2/*:?*A*7CCDFD7+<*<+@F?FCC+2<CAFF7?
@M03152:184:000000000-AWYW1:1:2107:14951:14098 1:N:0:TCTACTCTATACCTGT
AAGCTCGTAGTTGAATTTCGGGCCTGGCCGGGCGGTCTGCCTAACGGCACGTACTGTCTGGGCGGGCCTTACCTCTTGGTGAGCCGGCGTGCCCTTTGTTGGTGTGCGTCGGGGAACCAGGACCTTTACCTTGAGAAAATTAGAGTGTTCAAAGCAGGCCTATGCCTGAATACATTAGCATGGAATAATAAAATAGGACGCGCGGTTCTACTTTGTTGGTTTCTAGAGTCGCCGTAATGATTAATAGGGATAGTTGGGTGGAATTCTCGGGTGCCAAGGAACTCCAGTCACTCTACTCTAT
+
CCCCCGGGGGGGGGGGGGGGGGGGGGGGGGGGGGGGGGGGGGGGGGGGGGGGGGGDGGGGGGFFG@EGGGGGGGGGGGDGFGGGGGGDGGGGGGGGGGGGGGGGGEGGGGGGGGGGGGGGGGGGGGGGGGGGGFFGG8FFGGGGGGGGGFGFFFFGGGGGGGGGFGGGGCGGFGGGGGGFGFFGGGGCFGFGFFFCFFFGGEEGG8CEGGGGGGGGGGCCFGCF?7@9CFEGGG=5AE?CFCFGGGGGGGFF6CFDGGE8=FFECAF+CCCC5CCGFC>C6CFACF6EF7*00;:FF?7>*
@M03152:184:000000000-AWYW1:1:2107:21084:14140 1:N:0:TCTACTCTATACCTGT
AAGCTCGTAGTTGAATTTCGGGTCTGGCTGACCGGTCCGCCTCACCGCGTGCACTGGTTCGGCCGGATCTTTCCTTCTGGCTAACCTCATGCCCTTTACTGGGTGTGCTGGGGAACCAGGACTTTTACTTTGAAAAAATTAGAGTGTTCAAAGCAGGCATATGCTCGAATACATTAGCATGGAATAATAGAATAGGACGTGCGGTTCTATTTTGTTGGTTTCTAGGACCGCCGTAATGATTAATAGGGATAGTTGGGTGGAATTCTCGGGTGCCAAGGAACTCCAGTCACTCTACTCTATC
+
CCCCCGGGGGGGGGGGGGGGEGGGGGGGGGGGGGGGGGGGGGGGGGGGGGGDFGGGFGFFFGGGGGGGGGGGGGGGGFGGGGGGGGGGGGGGGGGGGGGGGGGGGGGDFGGGGGGGGGGGGDGGGGGGFFGGGGGGGGGGGGGFGFGGGGGF9FGGFGGGGGGG<FFEFGGGGFGFGGGCFGC@FDGGGGFDGGGG?FCGGFCCFG:FGGGGGGGGGFGGGDF9CCGGFGCEGGGDCG@C7CCGGGG6?E4CFGGG*8>CC<CC:CFG5=FCCFFCGD>57?CGG8<CG=:?C>*02<70*
@M03152:184:000000000-AWYW1:1:2107:18523:14150 1:N:0:TCTACTCTATACCTGT
AAGCTCGTAGTTGAATTTCGGTGGCCCAACGGCGGTCGGCCGCAAGGTCTGTACTGCCGGTTTTCGGACCACCTCTTTCTGGGGGAACGTCGGCCCTTAACTGGGCTCGGCGGCCGAACCAGGACGTTTACTTTGAAAAAATTAGAGTGTTTAAAGCAAGCGTACGCTTGAATACATTAGCATGGAATAATGAAATAGGGCTTCAGTTCTATTTTGTTGGTTTTCAGAATCCGAAGCAATGATTAATAGGGATAGTTGGGTGGAATTCTCGGGTGCCAAGGAACTCCAGTCACTCTACTCT
+
CCCCCEFFDFGGFCFGGGFF+BF@CGGGGFGCGEGGDG7FGGGGGGGDG@EFFFFCGGGGGGGGFF=7FEFGC<FGGFGGGGGEGE+=+BD>FC7CFGFCF<FFFFCCCGD>@FGGG:CFGC>>BF<C8@FCCFFFFFFGGGGGG9C<FFGGGGFGC:BFFEC<EFGECCEGC7<<CCF+AC9C600<EGG7+<:EFFECEGDF?+<C<2<ACC0+;@;EE8CFFF++<@F6EEC88FEGG7FC:7A9?+4***8<EFG5EGGF6:E7?9/5CFDCCGFGGF?*2<EFGFCF+2CG+:><7
@M03152:184:000000000-AWYW1:1:2107:15315:14165 1:N:0:TCTACTCTATACCTGT
AAGCTCGTAGTTGAATTTCGGGCCTGGCTGGGTGGTCTTGCCGCAAGGTAAGCACTGCTCTGGTTGGGTCTTTCCTTCTGGGGAACCAGCGTGCTCTTAATTGAGTGCGTTGGGGATCCAGGACTTTTACTTTGAAAAAATTAGAGTGTTTAAAGCAGGCTTACGCTTGAATACATTAGCATGGAATAATAGAATAGGACTTTGGTTCTATTTTGTTGGTTTCTAGGACCGAAGTAATGATTAATAGGGATAGTTGGGTGGAATTCTCGGGTGCCAAGGAACTCCAGTCACTCTACTCTAT
+
CCCCCGGGGGGGGGGGGGGGGGGGGGGGGGGGGGGGGGGGGGGGGDGGGGGGGGGGGGGGGGGGGEGGGGGGGGGGGGGGGGGGGGGGGGGGGGGGGGGGGGGGGGGGGEGGFGGGGGGGGGGGGGGGEGGGGGGGGGGGGGG8EGGGGGGGGGGGGDEGGGGFGGGGGGGGGGDGGFCGGGGCGGFFDGFG>DGGGFGGGGGGCGGGFGGGGGGGGGGGGGFEFF9AEFGGG*=E?FFCFGGDCFC6CF478:C@?5C788CGG++A5CEGDGCFC5>FFGGGG?6:<7C<9:C7<CD7*
@M03152:184:000000000-AWYW1:1:2107:7788:14175 1:N:0:TCTACTCTATACCTGT
AAGCTCGTAGTTGAATTTCGGGATCAATATTTCGGTCATGCCGTTGGTATGCACTGTTATCATTGATTTCTCACCTTCTAAAGAACCGTAATGCCATTAATTTGGTGTTACGGGGAATTAGGACTGTTACCTTGAAAAAATTAGAGTGTTTAAAGCAGGCTCACGCTTGAATACATTAGCATGGAATAATGAAATAGGACATCCGATTCTATTTTGTTGGTTTCTAGGATCGATGTAATGATTAATAGGGATAGTTGGGTGGAATTCTCGGGTGCCAAGGAATTCCAGTCACTCTACTCTT
+
CCCCCGGGGGGGGGGGGGGGGGEGGFGGGGGGGGGGGGGGGGGGGGGGGGGGFGGDGGGGGGFGGGGGGGGGGGGGGGFGGGGFGGGGGG@FFFFGGGGGGFGFGGGGGGGGGGGGCGGGGGCFGGGGFFGGGGGGGFFDGGGEGGGFGGGGGGGGGGGGFG?F@GGE78DEFCGGGEDDGGGCFF=DGGGDCDCGFFFGFFGBFBCECFCGGFCFFC@FEGGGC;,,,2?:C::DD7DDGFGFGG?,?6?FAFGGGGEEGEF+*=+;<5EGGGDC><F5C8+>;999@FFFF770CFD**
@M03152:184:000000000-AWYW1:1:2107:12402:14245 1:N:0:TCTACTCTATACCTGT
AAGCTCGTAGTTGAATTTCGGCGTGCGCTCAGGCTGGTCGGCCGTCATGGTCTGTACCGTTTGGGTCACGCCCCACTGTAGGATACTCACCGCTGTCCTTAACTGGGTGGCGGTCAAAGGTTGTAGTAAAGGCCGTCTGGGGGCAACTCTGGATCCTTTATTACCGCTGGGGTTCCTACTCTTTTACTTTGAGCAAATTAGAGTGTTCAAAGCAGGCAATCGAGCCTTGAATACTTCAGCATGGGATAATGGAACAGGACTGGGACCCTGATTTCGTTGGTTTCTAGGGTCTTAGTAATGA
+
CCCCCGGGGGGGGGGGGGGGGGGGGGGGGGGGGGGGGGGGGGGGEGGGGGGGGGGGGGGGGGGGGGGGGGGGGGGGGGGGGGGGGGGGGGGGGGGGGGGGGGGGGGGGGGGGGGGGGGGGGGGGGGGGGGGGGGGDGGGGGGGGGGGGGGGGGGGGGGGGGGGFGGGGGGGGGGGGGGGGGGGGGGGGGGGGGGGGGGGGFGGGGGGGGGGGGGGGGGGGGGGGGGGFGGGGGGGGGGGGGGGGGGFGGGGCFFGGGGGGGGFFFGGGCEGFFFGGGGFG58FFDCCD=F>F?C>ACCFF*
@M03152:184:000000000-AWYW1:1:2107:25433:14261 1:N:0:TCTACTCTATACCTGT
AAGCTCGTAGTTGAATTTCGGGACCAATTTGTTGGTCGTTCCTCGGTACGTACTGGTATTATTGGTTTCTCCCTTCTGAAGAACCTTGATGTCATTAATTTGGTGTCTTGGGGAATCAGGACTGTTACTTTGAAAAACTTAGAGTGTTTAAAGCAGGCATACGCTTGAATACATTAGCATGGAATAATGAAATAGGACGTTTGATTCTATTTTGTTGGTTCCTAGGATCGACGTAATGATTAATAGGGATAGTTGGGTGGAATTTTCGAGTGCTAAGGAACCCCCGTCACTCTACACTATA
+
CCCC<FGEGG@EFEEGGFE8::@@;@E9FE9FFGFFF+@,CF9CFGG<,@FCC8,@FFCFGFG<FGGGFGGG<DGGGG9C<@FEFGFF<F@6@FE9,C?<EFGFDCAFFGE,>?:8C,5=CFGGGGGGGADEGG<F=+5C?,,E?F<AAFAF<E4AD7EEF9ECF+A,,?A<AAD9<@B<:DFGFCEC@;F;=A9DB,F63=:<CBFFACFFFFFCFFEF98BCC78DFD58*1=,*,5=+,DCG9,0,8*41:,C*/CE5<FG+<98*7+97++274=9E*****22:77902:+;AC**
@M03152:184:000000000-AWYW1:1:2107:5193:14409 1:N:0:TCTACTCTATACCTGT
AAGCCCGTAGTTGAATTTCGGACCTGGCTGGGCGGTCTTGCCGAAAGGTAAGCACTGCTCTGGTCGGGTCTTTCCTTCTGGGGAACCTGGGTGCTCTTAATTGCGCGCCCAGGGGATCCAGGACCTTTTGTTTGAAAAAATTAGAGTGGTTAAAGCAGGCCTACGCTTGAATACAGTTGCATGGAATAATAGAATAGGAATTTTGTTCTTTTTTGTTGGTTTTTAGGACCCATGTAATGATTTATAGGTATAATTTGGGGGAATTTTCGGGTGTCAAGGACCTTCATTCACTCTACTTTAT
+
<6@C-DC@@FB<F-;EF@<,@;C:@EFFG@CGCF:FBF<<EGG:F@:,C66C,6<C,,,,CFFE9+@+:6C6CCFFG9E,9CFC,C,C,,,:8:,,5?<,CCF,?+6++884<:+F@+E<>DD7+,,8,,::B<=,,8,><F9,,>=F+35,,@,,:DF**8:DF*>*@,,@@D,,@,,3>@DFC>>9,2,,,?,=C7<,,7@,,<FAC,,?C7*4888*;C883BF7:11***5++3++*3++37C++02C+00239**:*8;*+++25***1*2*0)9*;;++++3+/*0+2?90+00*
@M03152:184:000000000-AWYW1:1:2107:8079:14442 1:N:0:TCTACTCTATACCTGT
AAGCTCGTAGTTGAATTTCGGGGGTTTCAGATCAAAGCTCGTCCTTGTGGCGTGGCTCGATTTGGGCTTCCTATTATTGGATAGTGGGCAACCGCTTCCAATCTTTTACTTTGAAAAAATTAGAGTGTTCAAAGCAGGCGTAACCTTGCCATTGAATATTACAGCATGGGATAATAGAATATGACGTTGGTCTTATTTTGTTGGTTTCTAAGGCTGATGTAATGATTAATAGGGATAGTTGGGTGGAATTCTCGGGTGCCAAGGAACTCCAGTCACTCTACTCTATCTCTTATGCCGTCTT
+
CCCC@AFGGGGGGGGGGGGGGGGGGGGGGGGGGGGGGGGGGGEGGGFGGGGGGGGGGGGGGGGGGGGGGGGGGGGGGGGFGGGGGDGGGFFFGGGGGGGGGGGGGGGGGGGGGFGGD@FGGGGFGGGGGGGGGGGGGGGGGGGGFGGGGGGFGFGFGGFGGGC9FGGGFG7FDGGGGFGFDGGGGGGBFGG9FGFGGGF@CA7CFFGGGG@@FEGFGGDFGGFG?BFGGGFEGFFGGFGCFG*:=C8<?C@F>C5=C85?CF*;5:CFC6E*+9FFFFFF70<CC9<@7*:0C::?8*/*/
@M03152:184:000000000-AWYW1:1:2107:10974:14483 1:N:0:TCTACTCTATACCTGT
AAGCTCGTAGTTGAATTTCGGGCCTGGCTGGGTGGTCTTGCCGCAAGGTAAGCACTGCTCTGGTTGGGTCTTTCCTTCTGGGGAACCAGCGTGCTCTTAATTGAGTGCGTTGGGGATCCAGGACTTTTACTTTGAAAAAATTAGAGTGTTTAAAGCAGGCTTACGCTTGAATACATTAGCATGGAATAATAGAATAGGACTTTGGTTCTATTTTGTTGGTTTCTAGGACCGAAGTAATGATTAATAGGGATAGTTGGGTGGAATTCTCGGGTGCCAAGGAACTCCAGTCACTCTACTCTAT
+
CCCCCGGGGGGGGGGGGGGGGGGGGGGGGGGGGGGGGGGGGGGGGGGGGGGGGGGGGGGGGGGGGGGGGGGGGGGGGGGGGGGGGGGGGGGGGGGGGGGGGGGGGGGGGGGGGGGGGGGGGGGGGGGGGGGGGGGGGGGGGGGGGGGGGGGGGGGGGGGGGGGGGGGGGGGGGGGGGFFFGGGGFCEDFGGFGGGGGGG7BGGGCGGGGGGGFGGGGG7CFGCGGGGDGGGGEEGFFFCF+;C9CFEGG69AFFG?CEEGDE>CF?FC5=EGEGFCFGFGGGGGGC?@68C:?FG?FDGG>
@M03152:184:000000000-AWYW1:1:2107:21947:14564 1:N:0:TCTACTCTATACCTGT
AAGCTCGTAGTTGAATTTCGGGATTGACACATCGGTCGTGCCTTAAGGGGTATGAACTGGTGTAGTCAATTTCTCACCTTCTGGAGAACCGCGATGCCCTTAATTGGGTGTCGCGGGGAACCAGGACCTTTACTTTGAAAAAATTAGAGTGTTTAAAGCAGGCATTTTGCTTGAATACATTAGCATGGAATAATAAAATAGGACGGCATGATTCTATTTTGTTGGTTTCTAGGATCACCGTAATGATTAATAGGGATATTTGGGTGGAATTCTCGGGTGCCAAGGAACTCCAGTCACTCTA
+
CCCCCGGGGGGGGGGGGGGGGGDFGGGGGGGGGGGGGEGGGGGGGGGGGGGGGGGGGGGGGGGGGGGGGGGGGGGGFGGGGGGGGGGGGGGGGGGGGGGGGGGGGGFGGGGGGGGGEGGGGGGGGGGGGGGDGGGGGFGGGGGGGGGGGGGGGFGGFGFGGGGEDDFGGGGGGGGGCFFFFFCGGGFGFFGGGFGGFGFFGCCFEDGCGGCCE9+?F@FGGGGGGGGGGG;E??9FC69CFG=FC7<7C?FGF6C?=C+9:7FEDCEC0:E2CF5CCF:DFG+;*:8;<6>FCG4C+<2:*
@M03152:184:000000000-AWYW1:1:2107:20084:14723 1:N:0:TCTACTCTATACCTGT
AAGCCCGTAGTTGAATTTCGGGATCAATTTATTGGTCGTGCTATTGTACGTACTGGTATTATTGATTTCTACCTTCTGACGAACCATGGTGTCATTAACTTGGTGTCATGGGGAATCAGGACTGTTACTTTGAAAAATTAGAGTGTTTAAAGCAGGCTCACGCTTGAATACATTAGCATGGAATAACGAAATAGGACGTTTGATTCTATTTTGTTGGTTTCTAGGATCGATGCAATGATCAATAGGGATAGTTGGGTTGAATTCTAGGGTGCCAAGGAACTCCAGTCACTCTACTCTATCT
+
--ACC@F@:FBCFCAFGAE<@6=F8CEF---CCF,CC6@7F,,E9,C<<8F9@F,CFGAFGEF<<<<E@C<<CDEAFC,,,B@@F9EE?F6,,CCD,,,66?EC@<CF?6C<F7F8,CC,ECGGCE<E<FAFFFFG?FGF8<EF,<CBFDFGGGFFCG=DEF,@+4,7@,C<?:9FCDE,8F>FFGE++>+3,,,33@=+3<9@,73,@F;@FBF@F+@@;FCA,,34:*,7*?D;65=:2<EE7*=,;191,,>*/*4,1?,?=,?>50/**+2>FCA4+C?+3;>C18>>7DCE+<1++
@M03152:184:000000000-AWYW1:1:2107:5379:14736 1:N:0:TCTACTCTATACCTGT
AAGCTCGTAGTTGAATTTCGGGATCAATTTATTGGTCGTGCTATTGTACGTACTGGTATTATTGATTTCTACCTTCTGGCGAACCATGATGTCATTAATTTGGTGTCTTGGGGAATCAGGACTGTTACTTTGAAAAAATTAGAGTGTTTAAAGCAGGCTCACGCTTGAATACATTAGCATGGAATAACGAAATAGGACGTTTGATTCTATTTTGTTGGTTTCTAGGATCGACGTAATGATTAATAGGGATAGTTGGGTGGAATTCTCGGGTGCACAGGAACTCCAGTCACTCTACTCTATT
+
CCCCCGGGGGGGGGGGGGGGGGGGGGGGGGGGGGGGGGGGGGGGGEGGGGGGGGGCFFGGGGGGGGGGGGGGDGGGGGGGGGGGGGGGGGGGGGGGGFFGGGGGGGGGGGGGGEGGGGGGGGGGGGGGGGFGGGGGGGFDEFCAFGEFDGGGGGGGGGGGGGGGD7=AFGCFGGGGGGGGGGGGGEGGGGGGGFFCDFGGGFGFGGGGGGGGGGG?F,>DGF95@,@F?5EGDEFGGGFGCFFGF8@CFCGFFFCECGE78CFG7C95**/1=**:CFFGFF??6+CFGFF?FCFGGG7**
@M03152:184:000000000-AWYW1:1:2107:27300:14870 1:N:0:TCTACTCTATACCTGT
AAGCTCGTAGTTGAATTTCGGACTCGGTTGGATGGTCTGCCTTTGGGTATGTACTGTCCTGACCGGGTCTCACCTTCTGGTGAGCTGTCGTGTTGTTTACTCAGTGCGGCAGGGAACCAGGACTTTTACTTTGAAAAAATTAGAGTGTTTAAAGCAGGCATTCGCTTGAATACATTAGCATGGAATAATAAAGTAGGACTTTGGTTCTATTTTGTTGGTTTCTAGGACCGAAGTAATGATTAATAGGGATAGTTGGGTGGAATTCTCGGGTGCCAAGGAACTCCAGTCACTCTCCTTTATC
+
CCCCCGGGGGGGGGGGGGGGGGGGGGGGGGGGGGGGGGGGGGGGGGGGGGCGFGGGGFGEAFFGFGEFGGGGGGGGGGGD<EFGGGGGGGGGGGCGGGGGGGGGGGGGGG:C:FGFGC<FFGGGGFGGGGGGGGC<DF@F,CEFGEG9FCFGGD,DCFEFGGD@CCG<=FFF9DFGGFGFG<@FFADFFGGGGGFGFGF@:FFGFGEGCFFGGGGGGGEGCEFDF98C;5CEEEGFFGGGGGCF?FFD6CF?F@EF5CGCC9FGF@BCGCCDCC7DDF5FGFG?6<E2<=:<<*2++20**
@M03152:184:000000000-AWYW1:1:2107:29402:14903 1:N:0:TCTACTCTATACCTGT
AAGCTCGGAGTTGAATTTCGGGCCTGGCTGGGTGGTCTTGCCGAAAGGTAAGCACTGCTCTTGTCTGGTCTTTCCTTCTGGGGAACCAGCGTGCTCTTAACGGAGTGCGTTTGGGTTCCAGGACTTTTACTTTGCAAAAATTAGTGTGTTTAAAGCAGGCTTACGCTTGTATACATTAGCATGGAATAATAGAATAGGACTTAGGTTCTATTTTGTTGTTTCTTAGGACCGAAGTAATGATTAAGAGGTATAGTTTTGTGTGCTTCTCTGTTGTCCACGGAAACCCAGTCAATCTACTCTA
+
<A9@AE@76C@CE9AFF9<<+8@FFGGEF;CEG,B@F9FEFDE:C77,6,CEFGFG@FF,C,69@,,,9CFFGG9CFGGFFC@,?FDF<=+BFE<,FF,C,,>,88,C+C=+8+++BB4,5=<FFGFE,5,?A,,,5,,+8?BA,8AFDFG,,8,C,:D=,BFCFC7++,9:@BFCF<=F,@B7>,8,7EFF<;AFG,>FCE,,,@FFG9;FGG9FFG,>,,,?,6>7>:1*:CC9,4,,1,1++1+2+=;++=9+5ABB**+5+4<C+=EF0*2++*))2***2128<?7+0:C+::6:*
@M03152:184:000000000-AWYW1:1:2107:23452:15017 1:N:0:TCTACTCTATACCTGT
AAGCTCGTAGTTGAATTTCGGGATCGATGGGTCGGTCATGCCCTCGGTATGTACTGATCCCATTGGTCCTCACCTTCTAAGGAACCATGATGTCATTCGGTTGATGTTGTGGGGAATTAGGACTGTTACCTTGAAAAAATTAGAGTGTTTAAAGCAGGCCAACGCTTGAATACATTAGCATGGAATAATGAAATAGGACATCCGATTCTATTTTGTTGGTTTCTAGGATCGATGTAATGATTAATAGGGATAGTTGGGTGGAATTCTCGGGTGCCAAGGAACTCCAGTCACTCTACTCTAT
+
CCCCCGGGGGGGGGGGGGGGGGGGGGGGGGGGGGGGGGGGGGGGGGGGGGGGGGGCFGGGGFGGFFGGGGGGGGGGGGGFGGGGGGGGGGGGGGFFGGGGGGGGGGGGGGGGGGGGGGGGFCFGGGGGGGGGGGGGFFCGGGGFGGGGGGGGGGGC<=FGGGGGGGGGGGGGGGGGGCFGGFGGGGGGGGGGAB;9FFGGGGGGGGGGGFGGGGGGGCEEGGGGGCCCCFECF;FGECFCGGGGFGF,A?DF:<C@+5CC55+?FGG?==*;/74:65><FC?CFG8CC?C?+>7+3+200
@M03152:184:000000000-AWYW1:1:2107:5356:15029 1:N:0:TCTACTCTATACCTGT
AAGCTCGTAGTTGAATTTCGGGTCTGGCTGACCGGTCCGCCTCACCGCGTGCACTGGTTCGGCCGGATCTTTCCTTCTGGCTAACCTCATGCCCTTTACTGGGTGTGCTGGGGAACCAGGACTTTTACTTTGAAAAAATTAGAGTGTTCAAAGCAGGCATATGCTCGAATACATTAGCATGGAATAATAGAATAGGACGTGCGGTTCTATTTTGTTTGTTTCTAGGACCGCCGTAATGATTAATAGGGATAGTTGGGTGGAATTCTCGGGTGCCAAGGAACTCCAGTCACTCTACTCTTTC
+
CCCCCGGGGGGGGGGGGGGGGCFEGGGGGGGGGGGGGGGGGGGGGGGGGGGGGGGEFGGGGGGGGGGDGGGGGGGGGGGGGGGFGGGGGGGGGGGGGGGGGGGGGGGGGGGGGGGGGGGGGGGGGGGGGGGCFGBAFCFGGGGGGGGGGGGF>FGGGGGGGGGCFGGGGGGGGFGG9FFFG>FGGDBFGCFGGFAFGGGECEG7FECFGG@EG9BF,0=FGGGGCDFG*:8CECCEG?+9:9?FF:CDE=FG77++:CG?5@E?7?98CCF5CC*0**)228++<E?+<=DGC**?6?*2*
@M03152:184:000000000-AWYW1:1:2107:10958:15230 1:N:0:TCTACTCTATACCTGT
AAGCTCGTAGTTGAATTTCGGGATCAATGGATTGGTCATGCCGATGGTGTGTACTGGTCATATTGGTTCTCACCTTCTAAGGAACCATAATGTCATTTATTTGATGTTGTGGGGAATTAGGACTGTTACCTTGAAAAAATTAGAGTGTTTAAAGCAGGCTAACGCTTGAATACATTAGCATGGAATAATGAAATAGGACATCGCATTCTATTTTGTTGGTTTCTAGGATCGATGTAATGATTAATAGGGATAGTTGGGTGGAATTCTCGGGTGCCAAGGAACTCCAGGCACTCTACTCTAT
+
CCCCCGGGGGGGGGGGGGGGGGGGGGGGGGGGGGGGGGGGGGGGGGGCGGGGGGGGGGGGGGGGGGGGGGGGGGGGGGGGGGGGGGGGGGGGGGGGGGGGGGGGFGGGGGGGGGGGGGGGGGGGGGGGGGGGGGGGGGGGFFFGFGDGGGGGGGGGGGGGGGCGGGGGGGGGGGGGGGGGGGGGGGGGCEGGGGDEEAGGGFBFFGCFECEEFFGGGFGGGFECG=F?,8CEFGGGGGGGGGFGGDGGCCFFF?CF8*=B88<F41?57CC7795CF45FFGG7+>C7CFFG+?7:C+?F7
@M03152:184:000000000-AWYW1:1:2107:12511:15254 1:N:0:TCTACTCTATACCTGT
AAGCTCGTAGTTGAATTTCGGACTCGGTTGGATGGTCTGCCTTTGTGTATGTACTGTCCTGACCGGGTCTCACCTTCTGGTGAGCTGTCGTGTTGTTTACTCAGCGCGGCAGGGAACCAGGATTTTTACTTTGAAAAAATTAGAGTGTTTAAAGCAGGCATTCGCTTGAATGCATTAGCATGGAATAATAAAATAGGACTTTGGTCCTATTTTGTTGGTTTCTAGGACCGAAGTAATGATTAATAGGGATAGTTGGGTGGAATTCTCGGGTGCCAAGGAACTCCAGTCACCCTACTCTACT
+
CCCCCGGGGGGGGGGGGGGGGEGGGFGG7@FDGGGGGG?EGAFGGF8C6;,CE<CFGAEFEF,CF:CCFGGFG8FCC<C,CEGEG<E@FECCFF8FGCE?FEECACEFEGDGGDFGG7?FEDFFGGGGFGGCFFGGGGEG8BECFFFGGDFECB<BG<@FGFCCCFC<FC93,3@<,,53@FCFCFF9;FGCCECFE:7FG,DAF,?F9FGGGDGFGGGFF;BCFGF,18CGEGGGGFC@FG?FGGGF*CGF?F?F*=E7CCFGFGCECGEDEFCGGCFGFGFDE?F6C60;5**03?0**
@M03152:184:000000000-AWYW1:1:2107:12775:15315 1:N:0:TCTACTCTATACCTGT
AAGCTCGTAGTTGAATTTCGGGATCAATTTATTGGTCGTGCTATTGTACGTACTGGTATTATTGATTCCTACCTTCTGACGAACCATGATGTCATTAATTTGGTGTCATGGGGAATCAGGACTGTTACTTTGAAAAAATTAGAGTGTTTAAAGCAGGCTCACGCTTGAATACATTAGCATGGAATAACGAAATAGGACGTTTGATTCTATTTTGTTGGTTTCTAGGATCGACGTAATGATTAATAGGGATATTTGGGTGGAATTCTCGGGTGCCAAGGAACTCCAGTCACTCTACTCTATC
+
CCCC9EGGGGGGGGGGGGGGGGGGGGGGGGGGGGGGGGGGGGGGGGGGFGGGGGGGGGGGGGGGGGGFGGGGGGG8EFEGEGEGGGGGGGGGGGGGDEDGGGGGGGGCFGDGGGGGGGDGGGGGGGGGGGGGFGFGGGGGDEAFGGGGGGFGGGGGGGGGGGGGGEGAFGGGCGGGFGAFFGDEFGGGGEG7DGGDEFGFEFGFGGGG9CFFAFGAFFE8B,EGFGGGGD5>CECDDFC,2DFGF+@F,A6,>CFFGEG*=:<B+=BEFE>DCCC>FC;CFF<@F+;<7@>@F*:CCF7:*
@M03152:184:000000000-AWYW1:1:2107:11540:15431 1:N:0:TCTACTCTATACCTGT
AAGCTCGTAGTTGAATTTCGGGACCAATTTGTTGGTCGTGCCTCGGTACGTACTGGTATTATTGGTTTCTCCCTTCTGAAGAACCTTGATGTCATTAATTTGGTGTCTTGGGGAATCAGGACTGTTACTTTGAAAAAATTAGAGTGTTTAAAGCAGGCATACGCTTGAATACATTAGCATGGAATAATGAAATAGGACGTTTGATTCTATTTTGTTGGTTTCTAGGATCGACGTAATGATTAATAGGGATAGTTGGGTGGAATTCTCGGGTGCCAAGGAACTCCAGTCACTCTACTCTATT
+
CCCCCGGGGFFGEGFDGGGGGGGGGGGGGGGGGGGGGGGGGGFF;FGGGGGGGGGGGCEFGGGGGGGGGGGGGGGGGGGFFGGGFGGGGGGFGFGGGGGGGGGFF@FGGGGGGGGGGGGGGGGGGGGGGGDAFGGGCGGGGGFGFGGGGGGGGGGGGGGGGGGGEGGCFGGFGGFGGGGGGDFGGGGGGGGGGD=FFGEGGGGGG9FFGGGGGGGGGGGFGFGGCFFFG>EGGG>D@CFFCFGGD7CCGGFCFGFDEGGGECFGFGG8C*CD5FF7C38C;C+<<<F++*>+2:FF+<77*
@M03152:184:000000000-AWYW1:1:2107:24261:15493 1:N:0:TCTACTCTATACCTGT
AAGCTCGTAGTTGAATTTCGGACTGCGTTCGGTCAAAGCTCGTCCTCGTGGCGTGGCTCGGCTGATGCGTCCTATCTTTTGTAGGTAGCAATACTTACAAATCATTTACTTTGAAAAAATTAGAGTGTTCAAAGCAGGCGTAACTTGCCATTGAATATTACAGCATGGGATAATAGAATATGACGTTGGTCTTATTTTGTTGGTTTCTAAGGCTGATGTAATGATTAATAGGGATAGTTGGGTGGAATTCTCGGGTGCCAAGGAACTCCAGTCACTCTACTCTATCTCGTATGCCGTCTTC
+
CCCCCGGGGFGGGGGGGGGGGGGGGGGGGGGGGGGGGGGGGGGGGGGGGGGGGGGGGGGGGGGGGGGGGGGGGGGGGGGGGGGGGGGGGGGGGGGGGGGGGGGFGGGGGGGGGFGGGGGGGGGDFGGGGGGGGGGGGGCEFGGEGGGGGGGFGGGGGGGGGGGFFFF8FGGGFFDFGGGGGGGGFFGGGGGGGGGGGGGGGGGGGGFGG@FFFGFCCFGGFFGGGGGGGGGFGGGGGGGCCEE5EFCFGEFFGGDCEE6CCGGGGGGCFGGFGFFGGGFGF62<3+<777CF6DC=E5FG*
@M03152:184:000000000-AWYW1:1:2107:4082:15511 1:N:0:TCTACTCTATACCTGT
AAGCTCGTAGTTGAATTTCGGGCCTGGCTGGGTGGTCTTGCCGCAAGGTAAGCACTGCTCTGGTCGGGTCTTTCCTTCTGGGGAGCCAACGTGCTCTTAATTGAGTGCGCTGGGGATCCAGGACTTTTACTTTGAAAAAATTAGAGTGTTTAAAGCAGGCTTACGCTTGAATACATTAGCATGGAATAATAGAATAGGACTTTGGTTCTATTTTGTTGGTTTCTAGGACCGAAGTAATGATTAATAGGGATAGTTGGGTGGAATTCTCGGTTGCCAAGGAACTCCAGTCACTCTACTCTAT
+
CCCCCGGGGGGGGGGGGGGGGGGGGEGGGGGGGGGGGGGGGGGGGGGGGGGGGGGGGGGGGGFGGGGGGGGGGGGGGGGGGGGGGGGGGGGGGGGGGGGGGGGGGGGGGGGGGGGGGGGGGGGGGGGGGGGGGGGGGGFGGGGGGGGGGGGGGGFGGGGGGGGGFGGGFGGGGGGGGFGGGGGGGGGCFGFDAFGGGFFGGGGGGGGGGCGGGGGGG6CGCFFGFGGFGFDCEGC7CC?7FF?+=D7CF6C?CGFFD*C8:F6@C32<5C**2>709*7>E6F?6<+ACFFFFGCCC?:*0
@M03152:184:000000000-AWYW1:1:2107:2544:15539 1:N:0:TCTACTCTATACCTGT
AAGCTCGTAGTTGAATTTCGGGATCAATTTATTGGTCGTGCTATTGTACGTACTGGTATTATTGATTCCTACCTTCTGACGAACCATGATGTCATTAATTTGGTGTCATGGGGAATCAGGACTGTTACTTTGAAAAAATTAGAGTGTTTAAAGCAGGCTCACGCTTGAATACATTAGCATGGAATAACGAAATAGGACGTTTGATTCTATTTTGTTGGTTTCTAGGATCGACGTCATGATTAATAGGGATAGTTGGGTGGAATTCTCGGGTGGCAAGGAACTCAAGTCACTCTACTCTATT
+
CCCC@FEG7FFGCGCGGFFFFE>FFFGGFD9C<FGGFGFGGGDEE@<F9FFGCGGGFGFFEFGGGGFFDFFED,C,E9FC@@CFEGGGGAECCF,EFGCEGGFGGFGG9FFGEEBFFGFAFCFGFFFFGGCF<EEGGGCDG<<EFAEG@FFG9E8E?:E<<?FFGGFFFFC??5CFFDCGGG?FGGF9>G7CDF9BC=F>>,4,CFGGGFBEDGC7:E88DF=;D9,@CEC*:>*4:=,,2DA14=,C682,BFFGDGG>59C6;<5*=*2)*2**:1;>0>@++A+0+7*<0**30+*2*
@M03152:184:000000000-AWYW1:1:2107:12680:15542 1:N:0:TCTACTCTATACCTGT
AAGCTCGTAGTTGAATTTCGGACGTGTGCTGCCCGGTCCGCCGCAAGGCGTGCACTGGGCTTTGCTCGTCTTCCTTCTGAAGACCGCGGGTGCCCTTCACTGGGTGCCCACGGGGTTCAGGACTTTTACTTTGAAAAAATTAGAGTGTTTAAAGCAGGCCGTTGCTTGAATACATTAGCATGGAATAATAAAATAGGACTTTGGTTCCATTTTGTTGGTTTCTAGGACCGAAGTAATGATTAATAGGGATAGTTGGGTGGAATTCTCGGGTGCCAAGGAAATCCAGTCACTCTACTCTATC
+
CCCCCGGGGGGGGGGGGGGGGGGGGGGFGGGGGGGGGGGGGGGGGGGGGGGGGGGGGGGGGGGGGGGGGGGGGGGGGGGGGGGGGGGGGGGGGGGGGGGGGGGGGGGGGGGGGGGGGGGGGGGGGGGGGGGGGGGGGGGGGGGGGGGGGGGGGGGGGGGGGGDGGGGGGGGGGGGGGGGGGGGGGGGGGGGGFGGGGGGGGGGFGFGGGGGGGGGGGGEGCCEFF?CGFGGGGGGGGGGG7FCFGGGGC:CCFCEGC?E5@CCCCC<EGCGGG*>D<3>F+<C6C?FGGFC++*2?@:7**
@M03152:184:000000000-AWYW1:1:2107:7584:15547 1:N:0:TCTACTCTATACCTGT
AAGCTCGTAGTTGAATTTCGGGATCAATTTATTGGTCATGCTATTGTACGTACTGGTATTATTGATTCCTACCTTCTGACGAACCATGATGTCATTAATTTGGTGTCTTGGGGAATCAGGACTGTTACTTTGAAAAAATTAGAGTGTTTAAAGCAGGCTCACGCTTGAATACATTAGCATGGAATAACGAAATAGGACGTTTGACTCTATCTTGTTGGTTTCTAGGATCGACGTAATGATTAATAGGGATAGTTGGGTGGAATTCTCGGGTGCAAAGGAACTCCAGTCACTCTACTCTATT
+
CCCCCGGFGGGGGGGGGGGGGGGGGGGGGGGGGGGGFFGGGGGGGGGGGGGGGGGGGGGGGGGGGGGGGGGGGGGGGGGGGGGGGGGGGGGGGGGGGGFGGGGGGGGGGGGGGGGGGGGGGGGGGGGGGGGGGFGGGGGGGGFFGGGGGGGGGDGGGGGFGGGDGDGGGGGCFGGGGGDFFGEGGGGGGGGGGGGGGGGEGGEFGGGDCFC@FGGGGGGGGABFGGFFFEGGECFGG?DCEGGGGGGE,:DGGGGG=EGGCFCE@EG=FG:DG*:CDG5<CCFFF6?@E6:+<7CF8F70*
@M03152:184:000000000-AWYW1:1:2107:14095:15601 1:N:0:TCTACTCTATACCTGT
AAGCTCGTAGTTGAATTTCGGGCCTGGCTGGGTGGTCTTGCCGCAAGGTAAGCACTGCTCTGGTTGGGTCTTTCCTTCTGGGGAACCAGTGTGCTCTTAATTGAGTGCGCTGGGGAGCCAGAACTTTCACTTTGAAAAAATTAGAGTGTTTAAAGCAGGCCTACGCTTGAATACATTAGCATGGAATAATAGAATAGGACTTTGGTTCTATTTTGTTGGTTTCTAGGACCGAAGTAATGATTAATAGGGATAGTTGGGTGGAATTCTCGGGTGCCAAGGAACTCCAGTCACTCTACTCTAT
+
CCCCCGGGGGGGFGGGGGGGGGGGGGGGGGGGGGGGGGGGGGGGGGGGGGGGGGCGGGGGGGGGGGGGGGGGGGGGGGGGGGGCFFGGGGFGGGGGGGGGGGGGGGGGGGGGGGGGGGGGGGGGGGGGGGGGGGGGGGCGGGGGGGGGGGGGGGGGGGGDGGGGGGGEGCFGGGGGGGGGGGFFGGD9@BEFGGGGGFGGGGFGDCEGGCGCFGGGGGGGEG9;C;FFG5EGG>CG9:@CFGGFFDGG6*0=+2AFC8BEGFFC7+<ACC=DGD7*77>FCFGDFG6+087CCFF?EF7C*
@M03152:184:000000000-AWYW1:1:2107:23049:15702 1:N:0:TCTACTCTATACCTGT
AAGCTCGTAGTTGAATTTCGGACTCGGTTGGATGGTCTGCCTTTGGTATGTACTGTCCTGACCGGGTCTCACCTTCTGGTGAGCTGTCGTGTCGTTTACTCAGCGCGGCAGGGAACCAGGACTTTTACTTTGAAAAAATTAGAGTGTTTAAAGCAGGCTTTCGCTTGAATACATTAGCATGGAATAATAAAATAGGACTTTGGTTCTATTTTGTTGGTTTCTAGGACCGAAGTAATGATTAATAGGGATAGTTGGGTGGAATTCTCGGGTGCCAAGGAACTCCAGTCACTCTACTCTATCT
+
CCCCCGGGGGGGGGGGGGGGGGGGGGGGGGGGGGGGGGGGFGGGGGGGGGGGGGGGGGGGGGGGGGGGGGGGGGGGGGGGFFFFGGGGGG7FGEGGGGGGGGGFEGGGGCEDEFGGGFFGFGFGGGGGGGGG9C?FEEFFGGGGGGGGGGGGGGFGFCFFGGGGGGGGGGGGGGEFGGEGGGGCFGDFGGGFGGG?CFFFFGDFFGGEFGFFGGGGGGGGFFEC?CCFE55BFGCGFGF7DGGGC4FC:C6FG9F5;8>FECC+:?*;>55CCGGC3*5*<@<C?@+9967C9C*<+30:0
@M03152:184:000000000-AWYW1:1:2107:21086:15927 1:N:0:TCTACTCTATACCTGT
AAGCTCGTAGTTGAATTTCGGCCTTTGCCGCCCGGTCCGCCTATTTGGGTGTGTACTGGAGCGGTGGAGGCTTACCTCGTGGTGAGCTGTTATGCCCTTTACTGGGTGTGGCAGGGAACCATGATTTTTACTTTGAAAAAATTAGAGTGTTCAAAGCAGGCTTACGCCCGAATACATTAGCATGGAATAATAAAATAGGACGTGCGGTCCTATTTTGTTGGTTTCTAGGATCGCCGTAATGATTAATAGGGATAGTTGGGTGGAATTCTCGGGTGCCAAGGAACTCCAGTCACTCTACTTT
+
CCACCGGGGGGGGGGGGGGGGGCFGGFGGGGGGGGGGGGGGEDGFGGGGGFFCGGGGGGGFGGGFCGGGGGGGGGGGGGGGGGGGGGGGGFGGGGGGFFGGGGGGGGDEEGGGGGGGFGGGGGGGGGGGGGGGGFFFGFEGGGGGGGGGGGCGGFGGGGFGGDFGGGGGEG>FFFFCFFF@=CCCGGGGGFGGGGG9CC9F7CFGG>FGGGGGGGGGGGF>ECFCFDEGDFFEGGGEGCC>GG:E>C?7CF7F6FC9:65CGE5=FGCC7*9/93C**995E?FFFFDC=*+3*:E?7***
@M03152:184:000000000-AWYW1:1:2107:15032:15931 1:N:0:TCTACTCTATACCTGT
AAGCTCGTAGTTGAATTTCGGGTCCGGCTGAGTGGTCTTGCCAATGGTAAGTACTGCTCTGGTCGCATCTTTCTTTCTGGGGAACCAACGTGCTCTTAATTGAGTGCGCTGGGGATCCAGGACTTTTACTTTGAAAAAATTAGAGTGTTTAAAGCAGGCCTACGCTTGAATACGTTAGCATGGAATAATAGAATATGACTTTGGTTCTATTTTGTTGGTTTCTAGTACCGAGGTAATGATTAATAGGGATAGTTGGTTGGAATTCTCATGTGTCAAGGAACTCCATTCACTCTCCTCTATC
+
C9CC9;F@@@CFFF9@FDC<C@FECB@FFG9FCFCE<FF<FGEEE6<FF99<,EEFGGCCFGGGC+@FFEF<C,<C9EC,6+@:CD8FGEFCF7,,ECCFFDFEG9FFE+=+,@=FFF?<?<?FEDFGGGCC<?EC9,+BEG<<9EFFG?FAF,BFE7CF,ADFGDEBB,@<DGFFA:;FF,@>FFCEFGDC<DF,@,@FC,,:@>FEAC9FEAFGG5>*>,6?,,6>;B*4?*51B,14:C,=1+,4*=>CFCGG8F5*>+5<+19++4+3+3@+**5*;99+<0C+0**<?*03202**
@M03152:184:000000000-AWYW1:1:2107:13295:15964 1:N:0:TCTACTCTATACCTGT
AAGCTCGTAGTTGAATTTCGGGCCTGGCTGGGTGGTCTTGCCGCAAGGTAAGCACTGCTCTGGTCGGGTCTTTCCTTCTGGGGAGCTAATGTGCTCTTAATTGAGTGCGTTGGGGATCCAGGACTTTTACTTTGAAAAAATTAGAGTGTTTAAAGCAGGCTTACGCTTGAATACATTAGCATGGAATAATAGAATAGGACTTTGGTTCTATTTTGTTGGTTTCTAGGACCGAAGTAATGATTAATATGGATAGTTGGGTGGAATTCTCGGGTGCCAAGGAACTCCAGTCACTCTACTCTAT
+
CCCCCGGGGGGGGGGGGGGGGGGGGGGGGGGGGGGGGGGGGGGGGGGGGGGGGGGGGGGFGECGGGGGGGGGGGGGGGFDGGGEGGGGFGGGGGGGGGGGGGGGGFFFCGGGGGGEGFGGGGGGGGGGFGGGFCGGGGGGFGGGGGGFFGGGGGGGFGGGGGGGFGGGGGGGGGGGGGFGGGGGGFFEFGGG9ECGG:FGGGGFFGGGGCGGGGGFGGG>B>;C@F9CFGGGGGEFGGF7:?+<:@+=9CFCCFC+0?ECEGC3C?FGGG5D73<>99>CFD@FC?+2<F:CCGFFEFG*0
@M03152:184:000000000-AWYW1:1:2107:20795:16033 1:N:0:TCTACTCTATACCTGT
AAGCTCGTAGTTGAATTTCGGGCCTGGCTGGGTGGTCTTGCCGCAAGGTAAGCACTGCTCTGGTTGGGTCTTTCCTTCTGGGGAACCAGCGTGCTCTTAATTGAGTGCGCTGGGGATCCAGGACTTTTACTTTGAAAAAATTAGAGTGTTTAAAGCAGGCTTACGCTTGAATACATTAGCATGGAATAATAGAATAGGACTTTGGTTCTATTTTGTTGGTTTCTAGGACCGAAGTAATGATTAATAGGGATAGTTGGGTGGAATTCTCGGGTGCCAAGGAACTCCAGTCACTCTACTCTAT
+
CCCCCGGGGGGGGGGGGGGGGGGGGGGGGGGGGGGGGGGGGGGGGGGGGGGGGGGGGGGGGGGGGDDGGGGGGGGGGGGGGGGGGGGGGGGGGGGGGGGGGGGGGGGGGGGGGGGGGGGGGGGGGGGGGGGGGDFGGGGGGGGGGGGGGGGGGGGGGGGGGGGGGGGFGGCFGGGGGGGGGGGGFFFBFEFCFGGGGGGGGGGFGGGGGGGGFF9>FGFEFGFGF;E?6:CE58FGFG7CFFC?E7C+*0>C+4C+>*B8CCCGGC:?*:EGCDFGFC5FFFFG68++<@>??FGGGGC0*
@M03152:184:000000000-AWYW1:1:2107:26467:16037 1:N:0:TCTACTCTATACCTGT
AAGCTCGTAGTTGAATTTCGGGCCTGGCCGGGCGGTCTGCCTAACGGCACGTACTGTCTGGGCGGGCCTTACCTCTTGGTGAGCCGGCGTGCCCTTTGTTGGTGTGCGTCGGGGAACCAGGACCTTTACCTTGAGAAAATTAGAGTGTTCAAAGCAGGCCTATGCCTGAATACATTAGCATGGAATAATAAAATAGGACGCGCGGTTCTATTTTGTTGGTTTCTAGAGTCGCCGTAATGATTAATAGGAATAGTTGGGTGGAATTTTCGGGTGCCAAGTAAATCCATTCACTCTACTCTAT
+
CCCCCGGGEGGGGGGGGGGGGGGGGGGGGGGGGGGGGGGGGGGGGGGGGGGGGGGFGGGGGGGGCCGGGGCGGGGGGGGGCFFFEEEGEGGGGGG8FGGGGGEGGGGGGGGGGGGCG7CGCFFGGFGGGGGGGCFGG?EFGGGFFGFF9CCFFGFGGGGGGGGFFDF:<BFGGGGGCFGFGGGGGGGGCFEFE?FC<++??8?EGEGE:7EF9FCCFGGGDGCGCE99CC>>EG*CCF7C:CFGCCGGFFFG+2<76*;;EFFED+<C5:E75C>FFG47++++3++<+*0++2*<++2*2
@M03152:184:000000000-AWYW1:1:2107:7664:16053 1:N:0:TCTACTCTATACCTGT
AAGCTCGTAGTTGAATTTCGGACGATGCGCATGGGTCCGCATAATAGCGAGCACTGATGGGCGTGGTCTTCCTTCTGGGTGTCTAGTGGTGCTCTTAAGTGGGTGGGCTAGGGAACCAGGACTTTTACTTTGAAAAAATTAGAGTGTTCAAAGCAGGCGTAGGCTTGAATACATTAGCATGGAATAATGAAATAGGATTTTGGTTCTATTTTGTTGGTTTCTAGGACCAAAGTAATGATTAATAGGGATAGTTGGGTGGAATTCTCGGGTGCCAAGGAACTCCAGTCACTCTACTCTATCT
+
CCBCCGEFGGGGGGGGGGGGGGGGGGGGGGGGGEGGGGGGGGEGGGGGGDGDGCFCCFFGGGGGGGGGGGGGGGGGGGFFCGGGGGGGGEGFGGGGGGGGFGGEGGDDFGGGFEFGGGGGGGGGGGGGGFGGGDFF@EG,AFFGGFFGGGGGGGFGGGGGGGGGFFGGFGGGCFGGAFGGFD,>::EFCGGGGGGGCFFGGCGGGGFCFGGGGGGGG5BFGGG9EE6;CCB9+>>+AF+@:<FCGD6*676FF9E=EEC7<+C:*+*85/>3***/*07DGGGCGGDG?=*<+0*6<+***
@M03152:184:000000000-AWYW1:1:2107:8835:16086 1:N:0:TCTACTCTATACCTGT
AAGCTCGTAGTTGAATTTCGGCGTGCGCTCAGGATGGTCGGCCGTCACGGTCTGTACCGTTTGGGTCACGCCCCACTGTAGGATACTCACCGCTGTCCTTAACTGGGTGGCGGTCAAAGGTTGTAGTACTTTCTGGGGGCAACTCTGGATATTATGACTGGGGTTCCTACTCTTTTACTTTGAGCAAATTAGAGTGTTCAAAGCAGGCAATCGAGCCTTGAATACTTCAGCATGGGATAATGGAACAGGACTGGGATCCTGATTTCGTTGGTTTCTAGGGTCTTAGTAATGATTAATAGGG
+
CCCCCGGGGGGGGGGGGGGGGGGGGGGGGGGGGGGGGGGGGGGGGGGGGGGGGGGGGGGGGGGGGGGGGGGGGGGGGGGGGGGGGGGGFGGGGGGGGGGGFGGGGGGGGGGGGGGGGGGGGGGGGGCFGGGGGGGGGGGGGGGGGGGGGGFGGGGGGGGGGGGGGGGGGGGGGGGGGGGGGGDGGFG@;FGFGGGGGGGGGGGGGFFEFFGGGGGGEGGGCGGGGFGGGGGGGGGGCFGGFGC0?CFF=:FGGF5=EGGFGDGF:9*;FGGGCF7C7*95:CFCCC:<09F?C>F97<:95
@M03152:184:000000000-AWYW1:1:2107:9699:16089 1:N:0:TCTACTCTATACCTGT
AAGCTCGTAGTTGAATTTCGGTAAGTAAAAATTTAACATCCATCTCTAAGATGTGATTTAATTTTTACTTCCTTCCTTTTGAATACACTCCTTAAAATTTATTTTAGGGAAATAAAGTGTTTCAAATCGTTTACTGTGAAGAAATTAGAGTGTTCAAAGCAGGCGTAACCTAGCCTTTGAATATATTAGCATGGGATAATGAAATAGGACTTTAGTCCTACTTTCGTTGGTTTCTAGGGCTGAAGTAATGATTAATAGGGATAGTTGGGTGGAATTCTCGGGTGTCAAGGAACTCCAGTCA
+
CCCCCGGEEGGGGGGGGGGGGGGGGGGGGGGGGGGGGGGGFGGGGGGGGGGGGGGGGGGGGGGGGGGGGGGGGGGGGGGGGGGGGGGGGGGGGGGGGGGGGGGGGGGGGFFFGGGGGGGFGGGGGGGGGGGGGDGGGGCFFFGFCGGGGFGGDGFFCGG8EEFGGGGGGGGGCFFGGGGGGGGGFGGGGFFGDFGGGGFGCGGGGGGFGGGGGGGGFCDFGGGGGDGE88BFF,<DFF6DFG@9EGF,=7?C:27=EFD,@BCFGFC?EG599CDGGGF<*5,**><90A>:CG7+0+;6+
@M03152:184:000000000-AWYW1:1:2107:17419:16308 1:N:0:TCTACTCTATACCTGT
AAGCTCGTAGTTGAATTTCGGGTCTAGCTGACCGGTCCGCCTCACCGCGTGCACTGGTTCGGCCGGATCTTTCCTTCTGGCTAACCTCATGCCCTTTACTGGGTGTGCTGGGGAACCAGGACTTTTACTTTGAAAAAATTAGAGTGTTCAAAGCAGGCATATGCTCGAATACATTAGCATGGAATAATAGAATAGGACGTGCGGTTCTATTTTGTTGGTTTCTAGGACCGCCGTAATGATTAATAGGGATAGTTGGGTGGAATTCTCGGGTTCCAAGGAACTCCAGTCACTCTACTCTATC
+
CCCCCGGGGGGGGGGGGGGGGGGGFEFGGGGGGGGGGGGGGGGGGGGGGGGGGGGFGGGGGGGGGGGGGGGGGGGGGGGGGGFGGGGGGGGGGGGGGGGGGGGGGGGGGGGGGFFGCFGGGGGGGGGGGGGGGGGGGGGGGGGGGGGGGGGDFGGGGGGGGGGGGGGGGGGEGGGGGGGGGGFEGGGGGGGGGGGGGGGGGGGGGGGGGGGGGF8FDGGGGGGGG?CFGGGDCECEGGCGGGG@<CGGCF4E@C9E*AEGDFGGCFFD*:**29CFGGFG=CE6CCFGF7:?9*?C8<**2
@M03152:184:000000000-AWYW1:1:2107:14129:16412 1:N:0:TCTACTCTATACCTGT
AAGCTCGTAGTTGAATTTCGGGTTTGATCGACTGGTCCTGTCGCAAGATAGGTACTAGTTGGTCGAATCTTTCCTTCTGGCGAACTATTGTGCTATTAATTTAGTGTGATAGGGATCCAGGACTTTTACTTTGAAAAAATTAGAGTGTTTAAAGCAGGCTTACGCTTGAATACATTAGCATGGAATAATAGAATAGGACTTTGGTTCTATTTTGTTGGTTTCTAGGACCGAAGTAATGATTAATAGGGATAGTTGGGTGGAATTCTCGGGTGCCAAGGAACTCCAGTCACTCTACTCTATC
+
CCCCCGGGGGGGGGGGGGGGGGGGGGGGGGGGGGGGGGGGGGGGGGEGG<FGGGFGGGGGGGFGGGGGGFFDDGGGGGGGGGGGGGGGGGGGFGGGGGGGG<EEGGGGFFCFFFEGGGGGGGGGGGGGGGGFFFEGGEFGGFGGGGGGGEEFFGGGFGGGGFFGGGGGGFGGCDFFGFCDFGEGCGGGGGGGFGAD:FG7FFCFGFFGGGGGGFGEFFGGGEG9C9CCD>EGECFFGGGG7ECCE+86?FFF9FGFGGE7C+CFF7+;=5FD7*+CD*;5C6<+<CA6C?7+<C>:FF***
@M03152:184:000000000-AWYW1:1:2107:18564:16453 1:N:0:TCTACTCTATACCTGT
AAGCTCGTAGTTGAATTTCGGGATCGACGGGTCGGTCGCGCCTCTGGTGTGTACTGGCCCTGTCGGTTTCTCCCTTCTGACGAACCACGATGTCATTAATTTGGTGTCGTGGGAAATCAGGACTGTTACTTTGAAAAAATTAGAGTGTTTAAAGCAGGCATTCGCTTGAATACATTAGCATGGAATAATGAAATAGGACGTTTGATCTTATTTTGTTGGTTTCTAAGATCGACGTAATGATTAATAGGGATAGTTGGGTGGAATTCTCGGGTGCCAAGGAACTCCAGTCACTCTACTCTAT
+
CCCCCGGGGGGGGGGGGGGGGGGGGGGGGGGGGGGGGGGGGGGGGGGGGGGGGGGGGGGGGGGGGGGGGGGGGGGGGGGGGGGGGGGGGEGGGGGFGGGGGGGGGGGGG@FGGGGGGGGGGGGGGGFGGGGGGGGGGGGGCFGGGGGGGGGGGGGGGGGGGGGGGGGGGGGGGGGGGGGGGGGGGGGG9EGGGGGDFEFDFFGCCFFFEEGGGCGGGCCEFGFECEEGG98EEGGGGGGGGGGGGGCFGFFGGGGFC5CEDFCCDCGFGGCCGDC><4>DCGFGGCFCFFGGFGGGGFGC:
@M03152:184:000000000-AWYW1:1:2107:5964:16484 1:N:0:TCTACTCTATACCTGT
AAGCTCGTAGTTGAATTTCGGGATTGACGTGACGGTCGTGCCTTAAGGGGTATGAACTGTTACAGTCAATTTCTCACCTTCTGGAGAAATATGATGTCCTTAATTGGGTGTCATATGGAACCAGAACTTTTACCTTGAAAAAATTAGAGTGTTTAAAGCAAGCTTATTGCTCGAATACATTAGCATGGAATAATAAAATAGGACGGCATGGTTCTATTTTGTTGGTTTCTAGGATCACCGTAATGATTAATAGGGATAGTTGGGTGGAATTCTCGGGTGCCAAGGAACTCCAGTCACTCTA
+
CCCCCGGGGGGGGGGGGGGGGGGGGGGGGGGGGGGGGGGGGGGGGGGGGGGGGGGGGGGGFFFGGGGGGGGGGGGGGGGGGGGGGGGGGGGGGGGGGGGGGGGGGGGG@CGGGGGGGGGGGGGGGGGGGGGGGGGGGGGGGGGGGGCGGGGGGGGGGGGGGDEGGGGGDFG9EEFG<ADDGFFGGGGGFGGCDFGGGAFFGGGFEFGD7FDFC=C;EFGFAFGDCBGGFG@FGFG6DF?EG8EF?CA:F7FCCCFDEF,@CE?ED5>59CFFGGGGDFFGEGGDEFGFG476CCFGFFFD*
@M03152:184:000000000-AWYW1:1:2107:13425:16488 1:N:0:TCTACTCTATACCTGT
AAGCTCGTAGTTGAATTTCGGGCCTGGCTGGGTGGTCTTGCCGCAAGGTAAGCACTGCTCTGGTCGGGTCTTTCCTTCTGGGGAGCCGGCGTGCTCTTAACTGAGTGCGTCGGGGATCCAGGACTTTTACTTTGAAAAAATTAGAGTGTTTAAAGCAGGCTTACGCTTGAATACATTAGCATGGAATAATAGAATAGGACTTTGGTTCTATTTTGTTGGTTTCTAGGACCGAAGTAATGATTAATAGGGATAGTTGGGTGGAATTCTCGGGTGCCAAGGAACTCCAGTCACTCTACTCTAT
+
CCCCCGGGGGGGGG<FFGGGGGGGGGGGGGGGGGEGGGGFGGGGGGGGGGGGGGGGGGGGGFGFGGGGGGGGGGGGGGGGGGGGGGGGGGGGGGGGGGGGGGGGGGGGGGGGGGGGDGGGGGGGGGGGGGGGGGGGGGGGGGGGGGGGFGGGGGFGGGGGGGGGGGGGGGGGGGGGGGGGGGGGGGGGGGGGGGGGGGGGGGGGGFGGGGGGGGGGGGGGG>FGFGCEGGGGGGFGGGGFCGGGGGCEFEDEFGGFF8*8EFCCF7@CCF=FDD*:DCFDGFGFFFFFEFFGFFC<@6::0
@M03152:184:000000000-AWYW1:1:2107:7782:16520 1:N:0:TCTACTCTATACCTGT
AAGCTCGTAGTTGAATTTCGGCCTTTGCCGCCCGGTCCGCCTATTTGGGTGTGTACTGGAGCGGTGGAGGCTTACCTCGTGGTGAACGGTCATGCCCTTTACTGGGTGTGGTCGGGAACCATGACTTTTACTGTGAAAAAATTAGAGTGTTCAAAGCAGGCTTACGCCCGAATACATTAGCATGGAATAATAAAATAGGACGTGCGGTCCTATTTTGTTGGTTTCTATGATCGCCGTAATGATTAATAGGGATAGGTGGGTGGAATTCTCGGGTGCCAAGGAACTCCAGTCACTCTACTCT
+
CCCCCFGGGGGGGGGGGGGGDGCGFGGGGGGGGEGGGGGGGGGGDGGGEGGGDGFFGGGEGGGGGGGGGGGGFFGFFFGFGGGGGGGGGGGEFGGGGGGGGGGGGGEEGGGFGGGGGGGGGGGGGGGGGGGGGGGFDFFGEFGGGFGGGGGGFGGGGGGGGFGGGCEGGGDDF7:DFFCFGGAGFCD,>BFGGGGGGGF9FEGFGGG:E@FAFGFEGGFFF=;F+BB+?;BB8CEEEC8CGF??9>FFCFG?CC++<CFEGGG8*C6CFC5>CGGC<7?CFCFG+C8<E=69+2:E7<:7:
@M03152:184:000000000-AWYW1:1:2107:17216:16569 1:N:0:TCTACTCTATACCTGT
AAGCTCGTAGTTGAATTTCGGGCCTGGCTGACCGGTCCGCCTCACCGCGTGCACTGGTCCGGCCGGGTCTTTCCTTCTGGCAAACCTCATGCCCTTCACTGGGTGTGTTGGGGAACCAGGACTTTTACTTTGAAAAAATTAGAGTGTTCAAAGCAGGCATATGCTCGAATACATTAGCATGGAATAATAGAGTAGGACGTGCGGTTCTATTTTGTTGGTTTCTAGGACCGCCGTAATGATTAATAGGGATAGTTGGGTGGAATTCTCGGGTGCCAAGGAACTCCAGTCACTCTACTCTATC
+
CCCCCGGGGGGGGGGGGGGGGGGGGGGGGGGGGGGGGGGGGGGGGGGGGGGGGGGGGGGGGGGGGGGGGGGGGGGGGGGGGGGGGGGGGGGGGGGGGGGGGGGFGGGGGGGGGEGFGGGGGGGFGGGGFGGGGGGGGGGGGGFAFGGGGGGGGGGGGGGGGGGGEFFFGGGGGGGGFFGGGGGGGGGFGGFFFGGGGGGGE@EGGGGGGFGFG@EE@GBFFFFCGEGCFGGGGGGGGGF9CFCCFGGGGGFFFGGGDECEFFFE:FCEFEFDEGDFFGFGD?C+0+3+?BFGGGFFFFGG*
@M03152:184:000000000-AWYW1:1:2107:10572:16629 1:N:0:TCTACTCTATACCTGT
AAGCTCGTAGTTGAATTTCGGGCCTGGCTGGGTGGTCTTGCCGCAAGGTAAGCACTGCTCTGGTTGGGTCTTTCCTTCTGGGGAACCAGCGTGCTCTTAATTGAGTGCGTTGGGGATCCAGGACTTTTACTTTGAAAAAATTAGAGTGTTTAAAGCAGGCTTACGCTTGAATACATTAGCATGGAATAATAGAATAGGACTTTGGTTCTATTTTGTTGGTTTCTAGGACCGAAGTAATGATTAATAGGGATAGTTGGGTGGAATTCTCGGGTGCCAAGGAACTCCAGTCACTCTACTCTAT
+
CCCCCGGGGGGGGGGGGGGGGGGGGGGGGGGGGGGGGGGGGGGGGGGGGGGGGGGGGGGGGGGGGGGGGGGGGGGGGGGGGGGGGGGGGGGGGGGGGGGGGGGGGGGGGGGGGGGGGGGGGGGGGGGGGGGGGGGGGGGGGGGGGGGGGGGGGGGGGGGGGGGGGGGGGGGGGGGGGGGGGGGGGGGGGGGGGGGGGFDGGGGGFFGGGGGGGGGGGGGGGGGGGGGGGGDGGGGGGGGFFDFGGGGGGFFGGGFGGGGDGGCGF9FFEGEGGGGGGGFFGGGG68+C??CF7CGC2+::7
@M03152:184:000000000-AWYW1:1:2107:21044:16717 1:N:0:TCTACTCTATACCTGT
AAGCTCGTAGTTGAATTTCGGGATCAATTTATTGGTCGTGCTATTGTACGTACTGGTATTATTGATTTCTACCTTCTGACGAACCATGATGTCATTAATTTGGTGTCTTGGGGAATCAGGGCTGTTACTTTGAAAAAATTAGAGTGTTTAAAGCAGGCTCACGCTTGAATACATTAGCATGGAATAACGAAATAGGACGTTTGATTCTATTTTGTTGGTTTCTAGGATCGACGTAATGATTAATAGGGATAGTTGGGTGGAATTCTCGGGTGCCACGGAACTCCAGTCACTCTACTCTATC
+
CCCCCGGE>FGGGGGGGGGGGGGGGGGGGGGGGGGGGGGGGGGGGGGGGGGGGGGGGGGGGGGGGGGGGGGGGGGGGGGGGGGGGDGGGGGGGGGGGFGGGGGGGGGGGGGGGGGGGGGGCGGGGGCFGGGGGAFCFGGGGGGGGGGGGGGGCGGGGGGGGGGFEGGGGGGGGGGGGGGGGFGGFGGGGGGGGGGGGG>@DGGFFGFGGGGGGGGGGFGGGCECC9:EGCEEEGGFGGFGFC?@:7E=F?;ECFG,:?*:8CFC:=+*:7C)7CF0><B3>EG6CEG6C8*+<*0<8<CD*
@M03152:184:000000000-AWYW1:1:2107:13559:16719 1:N:0:TCTACTCTATACCTGT
AAGCTCGTAGTTGAATTTCGGGACCAATTTGTTGGTCGTGCCTCGGTACGTACTGGTATTATTGGTTTCTCCCTTCTGAAGAACCTTGATGTCATTAATTTGGTGTCTTGGGGAATCAGGACTGTTACTTTGAAAAAATTAGAGTGCTTAAAGCAGGCATACGCTTGAATACATTAGCATGGAATAATGAAATAGGACGTTTGATTCTATTTTGTTGGTTTCTAGGATCGACGTAATGATTAATAGGGATAGTTGGGTGGAATTCTCGGGTGCCAAGGAACTCCAGTCACTCTACTCTATT
+
CCCCCGGGGGGGGGGGGGGGGGGGGGGGGGGGGGGGGGGGGGGGGGGGGGGGGGGGGGGGGGGGGGGGGGGFFGGGGGGGGGGGGGGGGGGGGGGFGGGGGGGGGGGGGGGGGFFGGGGGGGGGGGGGGGGGGGGGGGGGGGGGGGGGGGGGDGGGGGGGGFGGGGGGGGGGGGGGGGGGGGGGGGGGGGGGGGGG9=FFGGG9FGGGGGGGGGGGGGGGGGGDCGGFGEGGGGGGFCFGGGFGGCF6?FGGCFFFEGGDCFGGGGG5=C5D50@C*>ACGGGGGGG+<BGE9CCC+<>G*
@M03152:184:000000000-AWYW1:1:2107:10785:16721 1:N:0:TCTACTCTATACCTGT
GTGCCAGCAGCCGCGGTAATACGTAGGGAGCAAGCGTTGTCCGGAATTACTGGGCGTAAAGGGCGCGTAGGTGGGTGCTTAAGTCAGGTGTGAAAACTCTGGGCTCAACCTGGAGACTGCACTTGAAACTGGGTATCTTGAGGGCAGGAGAGGAAAGTGGAATTCCTAGTGTAGCGGTGAAATGCGTAGATATTAGGAGGAACACCAGTGGCGAAGGCGACTTTCTGGACTGTACCTGACGCTGAGGCGCGAAAGCGTGGGTAGCGAACGGGATGAGATACCCCGGTAGTCCACGCCGTAA
+
CCCCCGGGGGGGGGGGFGGGGFFF@FGGGGGGGGGGGGGGGGGGGGGGGGGGGGGGGECFFFGGGGGGGGGGGGEGGGGFGGGGGGGGGGGEFGGGGFGGGBFFCFGFFFEGGFEFGFFGFFGFEEFFGGGGGGGGG9F?9CFCEGGGGGGGGGGGFFGG,<=FCFDGGGGFGG9CGFBEF;EGGGE8BC9F9BFCDF::<FCGFGGGBFG:C@EGC=EEG58CGDCC<*?FFG7FGGDGGGEGGFGGGCCG5::0?CC*:*<CD5:=EEGDG3**22*2:<8C5*?*:6C+:F35CC759
@M03152:184:000000000-AWYW1:1:2107:19391:16776 1:N:0:TCTACTCTATACCTGT
AAGCTCGTAGTTGAATTTCGGGGGTTTCAGATCAAAGCTCGTCCTTGTGGCGTGGCTCGATTTGGGCTTCCTATTATTGGATAGTGGGCAACCGCTTCCAATCTTTTACTTTGAAAAAATTAGAGTGTTCAAAGCAGGCGTAACCTTGCCATTGAATATTACAGCATGGGATAATAGAATATGACGTTGGTCTTATTTTGTTGGTTTCTAAGGCTGATTTAATGATTAATAGGGATAGTTGGGTGGAATTATCGGGTGCCAAGGAACTCCAGTCACTCTCCTCTATTTCGTATGCCGTCTT
+
CCCC@EFFGGFGFFGGGFGGGDGGEEGGGGGGGGCFCEFGGEECEGFGGGFEGGGGGGGGFGFGFFFGGCFFGGGGGGGGDFGG?EFDGGGGGGGGGGFGGGGEGGGFFFGGGFFFGFFGFDGDFFGGFBFGG<CGG7FGGGGEFGGGFGCFFABFEAFGAGF9CFGC,>7>FCGC,EF99FFGGGEC>7>;,;,DECGCF7F,>>F;6@AFCFEF,;,,2?E;BFCG,<;98<=:*+<<CF5CED5<<6+9@/:=FEE8:C88<F8C76+*<*:>C>7**+0<:++3+09*A4:+::/*/
@M03152:184:000000000-AWYW1:1:2107:18767:16868 1:N:0:TCTACTCTATACCTGT
AAGCTCGTAGTTGAATTTCGGGATCAATTTATTGGTCGTGCTATTGTACGTACTGGTATTATTGATTTCTACCTTCTGACGAACCATAATGTCATTAATTTGGTGTCTTGGGGAATCAGGACTGTTACTTTGAAAAAATTAGAGTGTTTAAAGCAGGCTCACGCTTGAATACATTAGCATGGAATAACGAAATAGGACGTTTGATTCTATTTTGTTGGTTTCTAGGATCGACGTAATGATTAATAGGGATAGTTGGGTGGAATTCTCGGGTGCCAAGGAACTCCAGTCACTCTACTCTATC
+
CCCCCGGGCGGGGGGGGGGGGGGGGGGGGGGGGGGGGGGFGGGGGGGGGGGGGGGGGGGGGGGGGGGGGGGGGGGGGGGGGGGGGFFGGGGGGGGGGGGGGGGGCGGGGFDFGGGGGGGGGGGGGGGGGFGCEGGGCGGGGFFGGGGGGGGGCGGFGEGGGGGGGGGGGGGGGGGGGGGGFDGGFGGG>E>FGGCFGGGGGGGAFGGFFGGGGCGGFCGGGGG9<BBDFDEGGCGCGCCEDGEFFC66C=F6CG,<*=C7=CFF+C?8*57)=C78*9FFGCF8B+A9+0?::>CE+<:>*
@M03152:184:000000000-AWYW1:1:2107:24881:16941 1:N:0:TCTACTCTATACCTGT
AAGCTCGTAGTTGAATTTCGGGCCTGGCTGGGTGGTCTTGCCGCAAGGTAAGCACTGCTCTGGTTGGGTCTTTCCTTCTGGGGAACCAGCGTGCTCTTAATTGAGTGCGTTGGGGGTCCAGGACTTTTACTTTGAAAAAATTAGAGTGTTTAAAGCAGGCTTACGCTTGAATACATTAGCATGGAATAATAGAATAGGACTTTGGTTCTATTTTGTTGGTTTCTAGGACCGAAGTAATGATTAATAGGGATAGTTGGGTGGAATTCTCGGGTGCCAAGGAACTCCAGTCACTCTACTCTAT
+
CCCCCGGGGGGGGGGGGGGGCGGGGGGGGDGGGGGEGGGGGGGGGGCFGGGGGGGGGCGFGGGGAEGGGFGGGGGGGGGGCDEEGGGGGGGGGGFCCGGGGGGFFGGDGGGGGGGGGGGFGDDFFGGGGC9FGGDGGGFEGGGGFGGGCFCGDFGGGGGGGGGGGGFGGG79FFGGGFFFFGGFGFEFCFGGGGC99FCFBFEFF:<FG<EGGGFFFGFGGGDCGCCECGGD=C/AFFGGG+<CFGFGG6C*+4++8EE>=E9@C7<<EFG45D4FGGFFGGF<CFG:FFFG<>CAFC:0*
@M03152:184:000000000-AWYW1:1:2107:4080:16949 1:N:0:TCTACTCTATACCTGT
AAGCTCGTAGTTGAATTTCGGGATCAATATATCGGTCATGCTTAGGTATGTACTGGTATTATTGATTTCTCCCTTCTGAAGAACCATGATGTCATTAATTTGATGTCGTGGGGAATCGGGACTGTTACTTTGAAAAAATTAGAGTGTTTAAAGCAGGCTTTCGCTTGAATACATTAGCATGGAATAATAGAATAGGACTTTGGTTCTATTTTGTTGGTTTCTAGGACCGAAGTAATGATTAATAGGGATAGTTGGGTGGAATTCTCGGGTGCCAAGGCACTCCAGTCACTCTACTCTATAT
+
CCCCCGGGGGGGGGGGGGGGGGGGGGGGFGGGGGGGGGGGGGGGGGGGGGGGGGGGGGGGGGGGGGGGGGFGFGGFGGGGGGGGFGGGGGFGFFFGGGGEGGGGGGGGGGGGGFEFGGGGGGGGGGGGGGGGGGGGGEFGGGGGGGGGGGGGGGGGGGGGGGGGGGCGGGFFGGFGFDFGGGGGGGGGFFCFGGGGGGGG9BFGGGGCFCFFGGGGFGFFGGCFFD@CE>CGGDCFG:<<7;EEGCF8C;6FCCGDGGGCCE?5;:CCGGGG*1*;**2*:>CE+<29+9>FCD7CF+0**
@M03152:184:000000000-AWYW1:1:2107:20031:17043 1:N:0:TCTACTCTATACCTGT
AAGCTCGTAGTTGAATTTCGGGATCAATTTATTGGTCGTGCTATTGTACGTACTGGTATTATTGATTCCTACCTTCTGACGAACCATGATGTCATTAATTTGGTGTCATGGGGAATCAGGACTGTTACTTTGAAAAAATTAGAGTGTTTAAAGCAGGCTCACGCTTGAATACATTAGCATGGAATAACGAAATAGGACGTTTGATTCTATTTTGTTGGTTTCTAGGATCGACGTAATGATTAATAGGGATAGTTGGGTGGAATTCTCGGGTGCCAAGGAACTCCAGTCACTCTACTCTATC
+
CCCCCFGGGGGGGGGGGGGGGGGGGGGGGGGGGGFGGGGGGGGGGGGGGGGGGGGGFGGGFFGGGGGGGGGFGGGGGGGGGGGGGGGGGGGGGGGGGGGGGGGFGGGFGGFGGGGGGGGG?FFFGGGGGFFGGGGGGGG@FDGFGGGGGGGGGGGGGGFGGGGF@CFFDGFFGFCAFGFGGFGGGGGGGGGDGGGGGGGFEFB<FFCGGGGCAEGG?FGGEFFGD9?FGGGDGEGGF?CCFGGGGG66?=CCFGGC5CGGGCFGFFEG5C:DE4CFFFFFCF98:ECFG?C+07>CF<>**
@M03152:184:000000000-AWYW1:1:2107:17995:17148 1:N:0:TCTACTCTATACCTGT
AAGCTCGTAGTTGAATTTCGGGACCAATTTGTTGGTCGTGCCTCGGTACGTACTGGTATTATTGGTTTCTCCCTTCTGAAGAACCTTGATGTCATTAATTTGGTGTCTTGGGGAATCAGGACTGTTACTTTGAAAAAATTAGAGTGTTTAAAGCAGGCATACGCTTGAATACATTAGCATGGAATAATGAAATAGGACGCTTGATTCTATTTTGTTGGTTTCTATGCTCGACGTAATGATTAATAGGGCTAGTTGGGTGTATTTCTCGTGTGCCAAGGAACTCCATTCACTCTACTCTTTC
+
C9BC@FCF7FFC@-,ECFA@FCCF;8EECFGGGGGGGGE@@E<FFGGFD@FFGGGGFGGGGGGG@FFGEFGGFEEEDCCEEGGGGGFF9F<FFCGE,CEDFFGGGFG<<9,,4BCF=EA<8CDGDGFFGG9FF9?FE@FFFGEFE<FGFFGA,E?8FGFGGGFE+BF8,C?9BG9F,F9AFG,,:,3@3=,>@DDF,,@+8CC<>@C=;DCFGG>F88:F8B37,7,@6**>*>8,=,,>8<<B9B86,0*4>@,A*=C*0+?>14?5****4++2*2)**+1+++?990*03**+3+*0*
@M03152:184:000000000-AWYW1:1:2107:25759:17265 1:N:0:TCTACTCTATACCTGT
AAGCTCGTAGTTGAATTTCGGTGGCCCAACGGCGGTCGGCCGCAAGGTCTGTACTGCCGGTTTTCGGACCACCTCTTTCTGGGGGAACGTCGGCCCTTAGCTGGGCTCTGCGGCCGAACCAGGACGTTTACTTTGAAAAAATTAGAGTGTTTAAAGCAAGCGTACGCTTGAATACATTAGCATGGAATAATGAAATAGGGCTTCAGTTCTATTTTGTTGGTTTTCAGAATACGAAGCAATGAGTTATAGGGATAGTTGGGTGGAATTATCGGGTGCCAAGGAACTCCAGTCACTCTACTCT
+
CCCCCGGGGGGGGGFGFFFGDGC@F8CFGGEGFGGGFGC+CFG@CEFEFDEGFEE<FFC7>6BC,>+8+8CD7,BFGGGG9<877=@DC<BCGGEGFFG9FFFCGGF7,::C7+3@FG++3>3D*@83@FF;FC9FDG9<*,8?,@?<C@C:C;CFFGC@@C:CF*=*4<FG9F,,?,?9:F<,:,<CFGGCCCCCCEGFG6;*<+A<+7::C+:::@F>CCCFF:@+<<+0;/;*2+3C4C<?+20+CE<?CE<9A+A*?8E/=7C+:3:C57)*9*)9*8**+++:69CG7*::<+*2*
@M03152:184:000000000-AWYW1:1:2107:6716:17330 1:N:0:TCTACTCTATACCTGT
AAGCTCGTAGTTGAATTTCGGGTCTGGCTGACCGGTCCGCCTCACCGCGTGCACTGGTTCGGCCGGATCTTTCCTTCTGGCTAACCTCATGCCCTTTACTGGGTGTGCTGGGGAACCAGGACTTTTACTTTGAAAAAATTAGAGTGTTCAAAGCAGGCATATGCTCGAACACATTAGCATGGAATAATAGAATAGGACGTGCGGTTCTATTTTGTTGGTTTCTAAGGCTGATGTAATGATTAATAGGGATAGTTGGGTGGAATTCTCGGGTGCCAAGGAACTCCAGTCACTCTACTCTATC
+
CC9BB@FE@DGGGG<EC@EDGGGGGFGGGGGGGGGGGEEEG7FCE<@CFCFE@<FCCGGFGGGGGGGGEGFFG9EFGEGGGGGGG<EFGGAEEFGGGFGFF,BFEGGF<E@FEGGGGGFGGG8FGFFGGGFGGGF<F:FDGGFCFGD<<@FGGFGGCFFGGGGGGCFGF<FFGG9=D7C9:FFDFGGGGFGFGGFFFGGGGFEE:<:<CFFGFFG?F5C5EF9C?FGGGGCFGF@FGF?+;@CFGC?E66DGG+;<EEEG=E?C:9+*:>*957FGGGFF=FC8:C:+<?>C+::+<<F>*
@M03152:184:000000000-AWYW1:1:2107:18349:17379 1:N:0:TCTACTCTATACCTGT
AAGCTCGTAGTTGAATTTCGGACCTGGTACGGTGGTCCGCCTTCACGGTGTGTACTGCTGGACCGGGTTCTACCTCTTGGTGAGCCGGCATGCCCTTCACTGGGTGTGTCGGGGAACCAAGACTTTTACCTTGAGAAAATTAGAGTGTTCAAAGCAGGCCTACGCCCGAATACATTAGCATGGCATAATAAAATAGGACGTGCGGTTCTATTTTGTTGGTTTCTAGAGTCGCCGTAATGATTAATAGGGATAGTTGGGTGGAATTCTCGGGTGCCAAGGAACTCCAGTCACTCTACTCTTT
+
CCCCCGGGGGGGGGGGGGGGGGGGGGGGGGGGGFGGGGGGGGGFGGGGGGGGGGGGGGGGGGGGGGGGGGGGGGGGGGGGGGCFGGGGGGGGGGGGGGGGGGFDFGGGGGGGGGGGGGGGGGGGGGGGGGGGGFFGGFGF@BFGGGGGFGGGGGGGGGGGGGGGGGGGDCGFGGGGGEFEFGGGGGGAEGGGGGGGGGFG<:FGGGGGGGGGGFGGFFFCFGFGGGCCE+=5EGGGDGGC7FGFGFGGG?DC69C?CGEDCECFFFFF5CC<=D40C<)9CFDGGGCCFFGF<F>FFED**
@M03152:184:000000000-AWYW1:1:2107:4961:17385 1:N:0:TCTACTCTATACCTGT
AAGCTCGTAGTTGAATTTCGGGTCCGGCTGAGTGGTCTTGCCAATGGTAAGTACTGCTCTGGTCGGATCTTTCTTTCTGGGGAACCAACGTGCTCTTAATTGAGTGCGCTGGGGATCCAGGACTTTTACTTTGAAAAAATTAGAGTGTTTAAAGCAGGCCTACGCTTGAATACGTTAGCATGGAATAATAGAATAGGACTTTGGTTCTATTTTGTTGGTTTCTAGGACCGAGGTAATGAGTAATAGGGATAGTTGGGTGGAATTCTCGGGTGCCAAGGAACTCCAGTCACTCTACTCTATC
+
CCCCCGGGGGGGGGGGGGGGGGGGGGGGGGGGGGGGGGGGGGGGGGGGGGGGGGGGGGGGGGGGGGGGGGGFGGGGGGGGGGGGGGGGGGGGGFGGGGGGDGGGGGGGGGGGGGGGGGGFGFGGGCGGGGGGGGGGGFGGGGGGGEC?FFGGGGGFGGGGGGGGGGGGGFGGGGGGGGGGGGGGGGGFGGGGGGGGF@7FFFFG,@FCFFFCFGGGGGEGGGGGGFEEEDEGGEEF,,<+;;CGFFGGGGGG7CEG=8>E8?CF@+?*:CFG*9C*7350*<<+<@F6ABGCGFGCAFG7*
@M03152:184:000000000-AWYW1:1:2107:25185:17391 1:N:0:TCTACTCTATACCTGT
AAGCTCGTAGTTGAATTTCGGGCCCGGCTGAGTGGTCTCGCATTCGTTGTAAGCACTGCTCTGGTTGGGTCTTTCCTTCTGGCTAACCAGCTGCCTTTTACTGGGTCGGCTTGGGGATCCAGGACTTTTACTTTGAAAAAATTAGAGTGTTCAAAGCGGGCGTCAAAGCTTGAATACATTAGCATGGAATAATAGAATAGGACTTTGGTTCTATTTTGTTGGCTTCTAGGACCGCAGTAATGATTAATAGGGATCGTTGGGTGGAATTCTCGGGTGCCAAGGAATTCCAGCACACCTACTC
+
C<CC-CFB;@8-CEE9FCEFC7BFCGC+@F-C6ECEAFC,:@@@FGGFECF<ECF,CCF9EGGG@EG>FGFF,CECCE,<,9EEFEFFE8<<F,,CFFCE?DGFFG8:CGFE+B<F@FGF,,9+99<<E9<E,EF9<98A>?FBDAFGD@,,AFD9,=>FE>F++87@:DFGGGG9ECCFF@7;,,6;FCG;C;,?>DF>:9,,<=,>CF@F@CC9B9=8=F?F5:C9B96EFB*=**5+19+++;<CFG<FF**/286CEG>579<8+++1A3F3**/22**;++339****2***207*
@M03152:184:000000000-AWYW1:1:2107:9725:17398 1:N:0:TCTACTCTATACCTGT
AAGCTCGTAGTTGAATTTCGGGAGTTTCAGATCAAAGCTCGTCCTTGTGGCGTGGCTCGATTTGGGCTTCCTATTATTGGATAGTGGGCAACCGCTTCCAATCTTTTACTTTGAAAAAATTAGAGTGTTCAAAGCAGGCGTAACCTTGCCATTGAATATTACAGCATGGGATAATAGAATATGACGTTGGTCTTATTTTGTTGGTTTCTAAGGCTGATGTAATGATTAATAGGGATAGTTGGGTGGAATTTTCGGGTGCCAAGGAACTCCAGTCACTCTACTCTATCTCGTATGCCGTTTT
+
CCCCCFGGGGFGGGGGGGGGGGGGGGGGGGGGGGGGGGGGGGGGGGGGGGGGGGGGGGGGGGGGGGGGGGGGFGGGGFGGGGGGGGGGFGGGGGGGGGGGGGGGGGGGGGGGGGGGGGGFGFGFGFDFGGGFFFEGGGGGGGGGGGGGGGGGGGGGGGGFGGGGGGFGGGFGGGAD=FGCGAFFFGCFFGGGGGGGGGGDFFDFCFGGGGGGDFCGED@;BDD9DGGGGGFGGDEGEC;9:C=EGGG??E++;=EE8EC2>8CGFGCC?F7994CFGGFGFD8<+++<C87:64>7E5**1
@M03152:184:000000000-AWYW1:1:2107:19265:17411 1:N:0:TCTACTCTATACCTGT
AAGCTCGTAGTTGAATTTCGGGATCAATTTATTGGTCGTGCTATTGTACGTACTGGTATTATTGATTTCTACCTTCTGACGAACCATGATGTCATTAATTTGGTGTCTTGGGGAATCAGGACTGTTACTTTGAAAAAATTAGAGTGTTTAAAGCAGGCTCACGCTTGAATACATTAGCATGGAATAACGAAATAGGACGTTTGATTCTATTTTGTTGGTTTCTAGTATCGACGTAATGATTAATAGGGATTGTTGGGTGGAATTCTCGGGTGCCAAGGAACTCCATTTATCCTATTCTACT
+
CBCC9CFCEGEGGGGGGGGGEDBFGGGGGGGGGGGF9CFGGCGGGFFGGGGFGGGGGGGGGFFGGGGGGGGGGGGGFGCFCFGGGDGFAFFGGGGGFGFGFGG<<=,FCFGGG@CFGGGGFFCFGGGG<FGGGGGF@BDFG<?AFGGGGGGC?,AFGGGFGFFEB+DCAE@<FFGG<=><EDFG=FF,BCEG<DFFGCG=@<E,<;;A,@CB@EGG78BGF,=9;,,,7*>EE5D,=C<AFE7:5+5;,0*4<CC=5/:8*9BC+<3*:7:):*@*;CAFF++0:+3+0*0<:?*++3***
@M03152:184:000000000-AWYW1:1:2107:23569:17439 1:N:0:TCTACTCTATACCTGT
AAGCTCGTAGTTGAATTTCGGGATCAGTACGCTGGTCGTGCCTTCGGTATGCACTGGTGTCACTGGTTCCTCCCTTCTGACGAACCGTCATGCCATTCACTTGGTGTGGCGGGAAATCAGGACTGTTACTTTGAAAAAATTAGAGTGTTTAAAGCAGGCTCACGCTTGAATACATTAGCATGGAATAATGAAATAGGACGTTGATCTTATTTTGTTGGTTTCTAGGATTGACGTAATGATTAATAGGGATATTTGGGTGGAATTCTCGGGTGCCAAGGAAATCCAGTTACTCTACTCTATT
+
CCCCCGGGGGGGGGGGGGGGGGGGGGGGGGGGGGGGGGGGGGGGGGGGGGGGGGGGGGGGGGGGGGGGGGGGGGGGGGGGGGGGGGGGGGGGGGGGGGGGGGGGGGGGGGGEGFEGGGGGGFGDFGGGGGGGGFFDFGEGCGGGGGGGEFFFGGGFCFGGGGGGG@BEGGGCFGGG;DCFGGGGGGGGFEFGDC9EFFGFGFG7BDFGFGGCF;:FFFGGG?EFFG?FG6+<=C*;CC;9@CCCCFFF:C<+5+;+=:8C=?@6*AF855C757><F*)2+<:ACGF+<7C7?C>C8A>:*
@M03152:184:000000000-AWYW1:1:2107:11772:17451 1:N:0:TCTACTCTATACCTGT
AAGCTCGTAGTTGAATTTCGGGATCAATTTATTGGTCGTGCTATTGTACGTACTGGTATTATTGATTTCTACCTTCTGATGAACCATGATGTCATTAATTTGGTGTCTTGGGGAATCAGGACTGTTACTTTGAAAAAATTAGAGTGTTTAAAGCAGGCTCACGCTTGAATACATTAGCATGGAATAACGAAATAGGACGTTTGATTCTATTTTGTTGGTTTCTAGGATCGACGTAATGATTAATAGGGATAGTTGGGTGGAATTATCGGGGGCTAAGGAACTCCAGTAACTCTACTCTATT
+
CCCCCGGGEGGGGGGGGGFGGGGGFGGGGGGGGGGGGGGGGGGGGGGGGGGGFGGGGGGGGGGGFGGGFGGGF?EFGGGGGFEGGGGG,CEEFGGGFFGGGG9FGGFGFGGGGGGGGGFGFGGGGGGGGGGGFAAF@FG@BFFGFGGEGGGGGGGGGGEAAFEGGGGGFGGGGGGGGCGGGFGGGGEF>3CFFGG?GGCGGGGFGGGC9FGGFG8<ECECEAFCFGGG6BEEEGG,*=C<C:9=796C?GFCE7CC5?E:5<,C+12A***)/)19>C?CCCF@EC9+38>+ADCF++00*
@M03152:184:000000000-AWYW1:1:2107:4074:17478 1:N:0:TCTACTCTATACCTGT
AAGCTCGTAGTTGAATTTCGGATCGCACGAGGTTAGAGCCCATCCTTAGGGGTGCGTGCTCGGCTTCTGCTTCCTACCTTCTGGTAACGCCAGATCCCTCTTCGCGGGGGGGTCTGGAGGTTCCGGATCGTTTACTTTGAAAAAATTAGAGTGTTCAAAGCAGGCGTAACTTGCATTCGAATATATTAGCATGGGATAATAGAATACGACTTTGTTCTTATTTTGTTGGTTTCTAAGGCCGAAGTAATGATTAATAGGGATAGTTGGGTGGAATTCTCGGGTGCCAAGGAACTCCAGTCAC
+
CCCC?<B@FGGGGGGGGGGGG;FGGGGGGCFEGEGGAFGGGGGGGGFFECGGGGGGGFDGGGDGGCFGFGGGGGGGGCDGGFCDGFGGGEGFGFFGGGDF8EGGGGEGGGGGEEFFEFGEGGGGGGGGGG8FFF?FGGGGGGFCEGGG?FFGGGGFFFGGGGGDGGGGGDFGCFFGGGFGGCEG?CG7FGCFFFCFGG7C9@FCFFGGG5;8@E+0<7<:CFCCEFGG8EGFGGC+<7?FD?EEG7EC+<C7+2@99C*0AC+::+8*:EEC+:*2C7>3*2?C@G:8FFG6C:4?FCGG*
@M03152:184:000000000-AWYW1:1:2107:12995:17491 1:N:0:TCTACTCTATACCTGT
AAGCTCGTAGTTGAATTTCGGGCCTGGCTGGGTGGTCTTGCCGCAAGGTAAGCACTGCTCTGGTCGGGTCTTTCCTTCTGGGGAGCCGGCGTGCTCTTAACTGAGTGCGTCGGGGATCCAGGACTTTTACTTTGAAAAAATTAGAGTGTTTAAAGCAGGCTTACGCTTGAATACATTAGCATGGAATAATAGAATAGGACTTTGGTTCTATTTTGTTGGTTTCTAGGACCGAAGTAATGATTAATAGGGATAGTTGGGTGGAATTCTCGGGTGCCAAGGAACTCCAGTCACTCTACTCTAT
+
CCCCCGGGGGGGGGGGGGGGGGGGGGGGGGGGGGGGGGGFGGGGGGGGGGGGGGGGGGGGGGGGGGGGGGGGGGGGGGGGGGGGGGGGDGGGGGGGGGGGGGGFGGGGGEGGEGGGGGGGGGFGGGGGGGGGGFGGGGGGFGGGGGGGFGGGGGGGGGGGGGGGGGGGGGBFCGGGGGGGGGFGGGFGFFGGGGGGGC:?FGGGGFFGGGGGGG9FFGFGGGGGGCBFEGCCEE8F?FGCF?<9FGGDFGFFGGGGCEGGCFFGFCFG55C>G:DGGFFFFGGG6CFGF6CFFGGGGGGG7
@M03152:184:000000000-AWYW1:1:2107:21301:17529 1:N:0:TCTACTCTATACCTGT
AAGCTCGTAGTTGAATTTCGAGATCAGTACGCTGGTCGTGCCTTCGGTATGCACTGGTGTCACTGGTTTCTCCCTTCTGAAGAACCGTCATGTCATTAAGTTGGTGTGGCGGGGAATCAGGACTGTTACTTTGAAAAAATTAGAGTGTTTAAAGCAGGCTCGCGCTTGAATACATTAGCATGGAATAATGAAATAGGACGTTTGACCCTATTTTGTTGGTTTCTAGGATCGACGTAATGATTAATAGGGATAGTTGGGTGGAATTCTCGGGTGCCAAGGAACTCCAGTCACTCTACTCTAT
+
CCCCCGGGGGGGGGGGGGGGGGGGGGGGGGGGGGGGGGGGGGGGGGGGGGGGGGGGGGGGGGGGGGGGGGGGGGGGGGGGGGGGGGGGGGGGGGGGGGGGGGFGGGGGGGGGGGGGFGGGGFGGGGFFFFGGACFGGGGG?FFFGDFGGGGGGAFFFGGCGGDGGGGGEGAGGGGGGFFGCFGGFFGGGGGGG9CEFCAFE7C<C<BCFGGGFGDCCC@*1B?CFGG99B>E5C*;@FD@*3<?9C?EC6CCC?CCCG5;EC?F4+<<E5EFG*5>FGF>:8?<8<6+3=>@EDCF:+:C*
@M03152:184:000000000-AWYW1:1:2107:19232:17779 1:N:0:TCTACTCTATACCTGT
AAGCTCGTAGTTGAATTTCGGGCCTGGCTGGGCGGTCTTGCCGCAAGGTAAGCACTGCTCTGGTTGGGTCTTTCCTTCTGGGGAACCAGCGTGCTCTTAATTGAGTGCGTTGGGGATCCAGGACTTTTACTTTGAAAAAATTAGAGTGTTTAAAGCAGGCCTACGCTTGAATACATTAGCATGGAATAATAGAATAGGACTTTGGTTCTATTTTGTTGGTTTCTAGGACCGAAGTAATGCTTAATAGGGATAGTTGGGTGGAATTCTCGGGTGCCAAGGAACTCCAGTTAACCTACTCTAA
+
CCCCCFGGGGGGGGGGGGGG7CF:FFGGGF;FGGGGEGGGGGGGGGGGGFEFFGGFGGDGGGGFF7FEGGGGGGGFGGGGFGG@:DFFF?FEFGFFFGGDGGG<9CBECGGGGGGDEDGDEF@GGFFGGGGD9DGCGGGGGCCGGGGG<BFCGDGF@8C7FFGGCC@CEGGGGGGGGGGGGGGGG9D9FGF9FCGECGGDGFGGGFGFF9FF9BEGGGGG>FC;CE9CFCECE58@7:7++51==1>CGGG*8CCEF5ECE5++9:?CG5597/>DDF>GG6++++0<+**+02*3++**0
@M03152:184:000000000-AWYW1:1:2107:22058:17842 1:N:0:TCTACTCTATACCTGT
AAGCTCGTAGTTGAATTTCGGGGCGAGATGAGCCCGGTCCACCGCAAGTTCGGTGAGTACCGGCTTATCCACCTCCTCCCTCCGGTGCCCCGTCCTTTCCCGTTGACTCGGGTTAAGGGCGTTGAGGGGAAAAGAGGGGGCAACCTTTCTTTTTCCCGGGGCCCGGACCTTTTACCTTGAGGAAATTAGAGTGTTCAAAGCGGGCGCGAAAAATCTCGCCGTTGAATACGTCAGCATGGGATAATGGAATAGGACCCCGTTCCTGTTTCCGTTGGTTTACAAATTGGGAATGGGGTAATGA
+
CCCCCGGGGGGGGGGGGGGGGGGGGGGGGGGGGGGGGGGGGGGGGGGGGGGGGGGGGFGGGGEGGGGGGGGGGGGGGGGGGGGGGGGGGGGGGGGGGGGGGGGGGGGGGGGGGGGGGGGGGGGGFGFGGEGGGFGGGGGGGGGGGGGGCGGGGGGGGEGGGGGGGGGGGGGGGFGFGGGGGGF7CGGGFGGGG9CFFDCCFDGGDGGGCEEDGC8CFGGG>C8C5:FEGGGGGGGGDGGGFGGGGCGGGGGGGG6:EG>EGGGGFGGGGGGFGGDCDG@*9C9@@+CG=9567C71;67**
@M03152:184:000000000-AWYW1:1:2107:16534:17850 1:N:0:TCTACTCTATACCTGT
AAGCTCGTAGTTGAATTTCGGGATCAATGGACCGGTCATGCCGTTGGTATGTACTGGTCACATTGGTTCTCACCTTCTAAGGAACCATGATGTCATTCATTTGATGTTGTGGGGAATTAGGACTGTTACCTTGAAAAAATTAGAGTGTTTAAAGCAGGCTAACGCTTGAATACATTAGCATGGAATAATGAAATAGGACATCGCATTCTATTTTGTTGGTTTCTAGGATCGATGTAATGATTAATAGGGATAGTTGGGTGGAATTCTCGGGTTCCAAGGAACTCCAGTCACTCTACTCTAT
+
CCCCCGGGGGGGGGGGGGGGGGGGGGGGFGGGGGGGGGGGGGGGGGGGGGGGGGGDFGGGFGGGGGGGGGGGGGGGGGFGGDGGGG@FGGG9FGGGGGGGFGGDFFGGFGDGGGDGGGGGGGGGGGGGGGGGGGFGGGGGGGFGGGGGGGGGG<CGD@FGG8E@FG7FFCFFFGGGGCGGGGCCGGGFGFGGAFGGGFGGFFEDFGGGGFFGGGFGGCGEGGGGAFF:DCEC>FGGGFGFFGG7BCEC,4;?8FF@?*;:5;+<CCC@*:***;97@C:CE=FG6+?FGAFC7CCFGFF>7
@M03152:184:000000000-AWYW1:1:2107:22590:18007 1:N:0:TCTACTCTATACCTGT
AAGCTCGTAGTTGAATTTCGGGCCTGGCTGGGTGGTCTTGCCGCAAGGTCAGCACTGCTCTGGTTGGGTCTTTCGTTCTGGGGAACCAGCGTGCTCTTAATTGAGTGCGTTGGGGATCCAGGACTTTTACTTTGAGAAAATTAGAGTGTTTAAAGCAGGCTTACGCTTGAATACATTAGCATGGAATAATAGAATAGGACTTTGGTTCTATTTTGTTGGTTTCTAGGACCGAAGTAATGATTAATAGGGATAGTTGGGTGGAATTCTCGGGTGACAAGGAACTCCAGTCACTCTACTCTAA
+
CCCC@FGCGGGGGGGGGGGGGGGGGGGGGGGGGGGGGGGFGGGGGGGGG,CFGGGGGGGGGGGGGGGGGGGGGGGGGGGGFGGGGGGGGGGGGGGGGGGGGGGGGGGGGGGGGGEGGGGAC8<FGGGGGGGGGCC<8FGGCGGFFGFGGGGGGGGGGFFGGGFDFGGGG?FFGGDGFA=<FECGGGEFCBEFFFFFF7F<CGGGGGGGGCGFGGGGGF>EGGDG@@98BEGGGGGG7E@CG?FGGGFFGGFCGGEEF=8*:8EED?@C=*595*0007)9668@+28C6=703?CFF?>:*
@M03152:184:000000000-AWYW1:1:2107:16731:18110 1:N:0:TCTACTCTATACCTGT
AAGCTCGTAGTTGAATTTCGGGGTTAGTAGGTTGGTCATGCCTCTGGTATGTACTGGTCTCACTGATTCCTCCTTCCTGATGAACCGTAATGCCATTAATTTGGTGTTGCGGGGAATTTGGACTGTTACTTTGAAAAAATTAGAGTGTTTAAAGCAGGCTAACGCTTGAATACATTAGCATGGAATAATGAAATAGGACGTTCGATCCTATTTTGTTGGTTTCTAGGATTGACGTAATGATTAATAGGGATAGTTGGGTGGAATTTTCGGGTGCCGGAACTCCAGTCACTCTACTCTATTT
+
CCCCCGGGGGGGGGGGGGGGGGGGGGGGGGGGGGGGGGGGGGGGGGGGGGGFGGGGGGGGGGGGGGGGGGGGGGGGGGGGGDGGGGGGGGGGGGGGGGGGGFGGGGGGGGGGGGGGGGGFGGGGGGGGGGGGGGGGGGGGGGGGGGGGGGGGGGGGGGGGGGEBFGGGGGGGGGGGGGGGGGGGGGGGGGGGFGGGGGGG:FGGGGGGGFGGGGDFGCFEFGFGGCFFGF6CF5CF8E?EG7C7C@9CF?F7+CFGCCB7=FFGG+BCEG5DEDGDDG@DGGC68<<E76:CFGG+<:2**
@M03152:184:000000000-AWYW1:1:2107:21633:18199 1:N:0:TCTACTCTATACCTGT
[truncated: 34,448,259 more chars]
