# Supplementary material for: Species diversity and drivers of arbuscular mycorrhizal fungal communities in a semi-arid mountain in China
Source: PeerJ. 2017 Dec 8;5:e4155. doi: 10.7717/peerj.4155 (PMC5724403; doi:10.7717/peerj.4155)
Supplement: Supplemental Information 6 [file peerj-05-4155-s009.zip › HQL06_R2.fastq]

@M03152:184:000000000-AWYW1:1:2106:20559:2298 2:N:0:CTCCTTACATACCTGT
CCCAACTATCCCTATTAATCATTACGGCGACTCTAGAAACCAACAAAATAGAACCGCGCGTCCTATTTTATTATTCCATGCTAATGTATTCAGGCATAGGCCTGCGTTGAACACTCTAATTTTCACAAGGTAAAGGTCCTGGTTCCCCGACGCACACCAACAACGGGCACGCCGGCTCACCAAGAGGTAAGGCCAGCCCAGACAGTACAGGCCGTTAGGCAGACCGCCAGGCCAGGCCCGAAATTGCACTCAGCGATTAGATCGGCAGCGGGGCGGGGAGGGGACAAAACGGTGAGGGGAG
+
CCCCCCFGFGGGGGGGFGGGGGGGGGGGEGGGGGGGGGAGCGFDGF,EFGGGFFFF@FEECFFGGGGGEFC9@FGGGGGAFCGGGGGG9<FFFDGGG8E=,,FFG+@FFFGFC<FFGGEFGGG,C,@<=EFF<E,C@,E99F8:E,=?CC=BEE=8=CDB8FG,@69+96?@1@5:C@*>>6,D4>CADE6:8E,//::A;CD>;*7C++*1*)=)))()*/:1=;(7)73).7(*)43(.1:1=*)9<*).447()(,3)..,((((((((((((()((4)(0()(((.,,(*(.)()((
@M03152:184:000000000-AWYW1:1:2106:22564:2350 2:N:0:CTCCTTACATACCTGT
CCCAACTATCCCTATTAATCATTACGTCGATCCTAGAAACCAACAAAATAGAATCAAACGTCCTATTTCGTTATTCCATGCTAATGTATTCAAGCGTGAGCCTGCTTTAAACACTCTAATTTTTTCAAAGTAACGGTCCTGATTCCCCATGACACCAAATTAATGACATCATGGTTCGTCAGAAGGTAGGAATCAATAATACCAGTACGTACTATTGCACGACCAATACATTAATCCCGAAATTCAACTACGAGATTAGATCGGAAGAGCGTCGTGTAGGGAAAGAAAATGTAGGTGTAGA
+
CCCCCEFGGGGGGGGGGGGGGGGGGGGGGGGGGGGGGGGGGGGGGGGFFGGGGGGGGGGGFFGGGGGGGGFFC@FFGGFGGGGGGGGGGGGGGGGGGDGEGGGGG<EEFG9FGGGGGAFGGGGGGGFGGGGGGGGGGGGGGGGGGGFCCFGCFGGGGGG9@DEGFGGG?FGG8DFEFCDGGGDGF,6EFFGFGGGGGGGFDF+8EFFFGFGF?;EF+<EFF>E))8@F*9A>6FC>>B*:AFFE>FE+8DA29C)(BC***05(,3(,6(36?(,3/27;(5(0()((()).)+)1*5C2)
@M03152:184:000000000-AWYW1:1:2106:18495:2542 2:N:0:CTCCTTACATACCTGT
CCCAACTATCCCTATTAATCATTACGGTGATCCTAGAAACCAACAAAATAGAGCCATGCCGTCCTATTTTATTATTCCATGCTAATGTATTCGAGCAATAAGCTTGCTTTAAACACTCTAATTTTTTCAAGGTAAAAGTTCTGGTTCCATATGACACCCAATTAAGGACATCATATTTCTCCAGAAGGTGAGAAATTGACTGTAACAGTTCATACCCCTTAAGGCACGACCGTCACGTCAATACCGAAATTCAACTACGAGCTTAGATCGGACGAGCGTCGTGTAGGGAAAGAACAGGTAG
+
CCCCCGFFFGGGGFGGGGFGGGGGGGGGGGGGGGGGGGGGFGGGGGGGGGGGGGGGGFGGGGGGGGGGEGGGGGGGGGGGGGGGGGGEFFEFFGGGGGGEFGGGGDGFFGGGGGGGGGGGGGGGGGGGGGGGGGGGFGFFGGGGGGGGGGGGGGGGGGEGGGGGDFFGGGGFGGFGFFDGGGGG?E@:8DG,@DGFGCFFGGGFGFFFGF+CD@,6@*:DFEB*5=CDB>A>9*)09C*:A7+:FF=A=FFFEGF*;>(6299:4307*3(1(:909A9(373)(0)-83,31:0)),*-)
@M03152:184:000000000-AWYW1:1:2106:18926:2642 2:N:0:CTCCTTACATACCTGT
CCCAACTATCCCTATTAATCATTACGTCGAATCTAGAAAACCAACAAAATAGAACTAAAGCCCTATTTCATTATTCCATGCTAATGTATTCAAGCGTACGCCTGCTTTAAACACTCTAATTTTTTCAAAGTAAACGTCCTGATTCGGCCTCCCAGCCCAGTTAAGCGCTCATGTTTCGCCAGAAAGTAGTAGTCAGAAAACCGAGAGTGTACACGTTTAGGTCCAACAAACTTACTCCACACATCACAAACGAACTACGTAGACAGGTAAGGCGCGCTGGGCAGAACGGAACAAAGGGAGA
+
BCCCCGGFGFGGGGGGGGGGGGG,C,CFF+,,,,,;C@FCG,F,6CFF6,6,,@F<,EG9<E8FGFGGF,EAFFFGFGG@EFFGECGFAFDDGFGDGD7+>6,,AECFDGGGGFGGGGGGGD9ECA@EF<FFGGECF@EGG;EFF:E:>+,,+@9DFEF,,,@,,,@+0+66,,+,636@D==8+@,,,333@;:,66@*,+0)4**++12+?+**001+**+*0*)***)3+**++0*)3(/))+0**2;22*63*/,6)(())(()))/),((,()-(-)()(0(((32;(2()),*((
@M03152:184:000000000-AWYW1:1:2106:22821:2686 2:N:0:CTCCTTACATACCTGT
CCCAACTATCCCTATTAATCATTACGGCGGTCCTAGAAACCAACAAAATAGAACCGTACGTTCTATTCTATTATTCCATGCTAATGTATTCGAGCATATGCATGCTTTGAACACTCTAATTTTTTCAAAGTAAAAGTCCTGGTTCCCCAACACACCCAGTGAAGGGCATGAGGTTTGCCAGAAGGAAAGACCCGGACGGACCAGTGCACGCGCGGGGGCGGACCGGTTAGCCAGGCCCGAAATGCAACTACGAGCTGATATCGTAAGAGCGTCGCGTAGGGAAAGCATCGGTACGGGTGGG
+
ABCCCEFCGGGGGGGGFGGAEGFGGFGGGC+@FGEGFEGGG?DFGCFGGGFGGFEF,C@@F,CCEA,C<EECEAFGGECE<,EFCFG9?E,,C=F@FCFEG,,,ECFDCGGDFGFFGGGGF9AEEGFFF9E9FGCE9=,AEEFAE8>FGGD?EGGEG6D8>DF8DC8D+D+,@1=D69+3A@EFDD8,,:EG6@C*;@EBED*),*49***:))*)).4;79)31(,)0)6@F4?D>?D6)75-*1)).6??0C77)).).)48(32<).3(-((--)46:.(0844))(,((*,)7(1--
@M03152:184:000000000-AWYW1:1:2106:10702:2697 2:N:0:CTCCTTACATACCTGT
CCCAACTATCCCTATTAATCATTACGGCGGTCCTAGAAACCAACAAAATAAGACCAACGTCATATTCTATTATCCCATGCTGTAATATTCAATGGCAAGGTTACGCCTGCTTTGAACACTCTAATTTTTTCAAAGTAAATGATTTGGGCGCGCTTGCGCACACCCAAAGGATAGGAAGCATCAGCCGAGCCACGCCACAAGGACGAGCTTTGACCGAAACGCATTCCGAAATTCAACTACGAGCTTAGATCGGAAGAGAGTCGTGTAGGGCAAGAAAAGGTGAGTGTGGTGCACGGTGGAG
+
CCCCCGGGGGGGGGGGGGGGGGGGGGGGGGGGGGGGFFEGGGGGGGGGGGGGGGGGGGGGGGGGGGCGFGGGGDGGGGGGGGGGGGGGGFGGGGGGGGGGFGGFEDGGFFFGGGGGGEFGGGGAFEFFGGGGGGGGGGGCF9E,@9;FFGGDCEEFDGEGC6D8EGGFF?6?EFFEG7CFCDFCFBCCEC8C,>CCGDFFG**(4?B476+0@7CE:>0>F052;))8:B676*:7*.C?@<B65@<64>B<65>9@?(33318<<72<((-4,0,,)((,))06/6)((-))3-0.()(.
@M03152:184:000000000-AWYW1:1:2106:23444:3538 2:N:0:CTCCTTACATACCTGT
CCCAACTATCCCTATTAATCATTACATCAGCCTTAGAAACCAACAAAATAAGACCAACGTCATATCCTATTATCCCATGCTGTAATATTCAATGGCAAGGTTACGCCTGCTTTGAACACTCTAATTTTTTCAAAGTAAAAGATTGGAAGCGGTTGCCCACTATCCAATAATAGGAAGCCCAAATCGAGCCACGCCACAAGGACGAGCTTTGATCTGAAACCCCCGACATTCAACTACGAGCTTAGATCGGAAGAGCGTCGTGTAGGGAAAGAAAAGGTATGTGTTACACTTGGTGGTAGCG
+
CCCCCGGGGFGGGDGGGGGGGGGGGGGGGGGGGFGFGGGGFGGGGGGGGGGCGGGGGGGGGGGGDGGGGGGGGGGFGGGGG9FFGGGGGGGGGGFFGGGGGFFGDE7FFGGGGGGGGGFGGGGGGGGGGGGFGGGGGGFFFGFGFCGF,=C>EGGGGGGGCCGGGGCGGFGECC?DD@DEGGGFGGD7>EFGDG+@C+@6,=DAC>E6CCFGGGFFFFFBF=D2=A):AACFFGFFF2*(5>FFFFFF?CDD9C)3861((,/:33:???F:?(22474)4*)7(*)).))))045))2)(
@M03152:184:000000000-AWYW1:1:2106:17175:3638 2:N:0:CTCCTTACATACCTGT
CCCAACTATCCCTATTAATCATTACGTCGATCCTAGAAACCAACAAAATAGAATCAAACGTCCTATTTCATTATTCCATGCTAATGTATTCAAGCGTATGCCTGCTTTAAACACTCTAATTTTTTCAAAGTAACAGTCCTGATTCCCCAAGACACCAAATTAATGACATCAAGGTTCTTCAGAAGGTAGAAACCAATAATGCCAGTACGTACCGAGGCACGACCGACAAATTGATCCCGAAATTCAACTACGAGCTTAGATCGGAAGAGCGTCGTGTAGGGAAAGAACAGGGATGTGTGAA
+
CCCCCGGGGGGGGGGGGGGGGGGGGGGGGGGGGGGGGGGGGGGGGGGGGGGGGGGGGGGGECFGGGGGGGGGGGGGGGGGGGGGGGGGGGFGGGGGGGGGGCGGGGGGGFGGGGGGGGGGGGGGGGGGGGGGGGGGGGGGGGGGGGGGGGGGGGGGGGFFGGGGGGGGGDFFDFFFDGGGGGGGGGCFCGGGGGGGGGGFFG+DF?FGGFGGGDGFABACDDFAAFADFA*=9FC7@BD@EF::+8<A<FF24>:;AC@E?6=0?1063393((4::@DF??:>05311(,-,2()*)*))
@M03152:184:000000000-AWYW1:1:2106:12958:3662 2:N:0:CTCCTTACATACCTGT
CCCAACTATCCCTATTAATCATTACATCAGCCTTAGAAACCAACAAAATAAGACCAACGTCATATTCTATTATCCCATGCTGTAATATTCAATGGCAAGGTTACGCCTGCTTTGAACACTCTAATTTTTTCAAAGTAAAAGATTGGAAGCGGTTGCCCACTATCCAATAATAGGAAGCCCAAATCGAGCCACGCCACAAGGACGAGCTTTGATCTGAAAATCCCGAAATTCAACTACGAGCTTAGATCGGAAGAGAGTCGGGTAGGGAAAGACCAGGAAAGGTGAGATCTGAGGGGTGGTA
+
CCCCCGGGGGGGGFGGGGGGGGGGGGGGEFGGGGGGGGGGGGGGGGFGGFGGGGGGGGGGGGGGGGFFFFGGGGGGGGGGGGFGGGGGFGFGFGCFGGGGGGGG,CFGDGGGGGFGGGGGGFGGGGGGGGGGGGFFGGGGGGFFFFFGCGGGGGGFGDGGDGFGGG8DDFGGF8DDFGFGGEGFGGGFGGG8EGECGGGFGFFBGBBGGFGFFCF8BFE++06==DB>6A4BAD<;AA45>@)**=*+0:>:17F(:479(.49?D@@;028(,/2:)((())0.))),))-)/,)0(),)
@M03152:184:000000000-AWYW1:1:2106:9104:3787 2:N:0:CTCCTTACATACCTGT
CCCAACTATCCCTATTAATCATTACATCAGCCTTAGAAACCAACAAAATAAGACCAACGTCATATTCTATTATCCCATGCTGTAATATTCAATGGCAAGGTTACGCCTGCTTTGAACACTCTAATTTTTTCAAAGTAAAAGATTGGAAGCGGTTGCCCACTATCCAATAATAGGAAGACCAAATCGAGCCACGCCACAAGGACGAGCTTTGATCTGAAACTCCCGAAATTCAACTACGAGCTTAGATCGGAAGAGCGTCGTGTAGGGAAAGAACAGGTACGTGGATAGAACAGTGGCGGGG
+
CCCCCGCDFGGGGFGGFGGGGGGGGGGGGGGGGGGGGGGGGGGGGGGGGGGGGGGGGGGGFGGGGGFGFGGGGF<<FEFEFGGGGGGFGGGGGGGGGGGGGGGGGDGGGGFDCFFGGFFGGGGGGGGGGGGGGG9FGGGGGGGGGGGGGGGGEC@F>EGGGGGEGGGGGGGGG8DFG,0==DFFGCDG6+8DEE6>8FGFGGFA695CD;CDFGF6B9@8+*0=A>AFFBECFC6?6@C=D96*6@>F2CD=;CAD;2(3(3834)3(:2316(((./))-04),*)()))(,+.))(1(-
@M03152:184:000000000-AWYW1:1:2106:20794:4016 2:N:0:CTCCTTACATACCTGT
CCCAACTATCCCTATTAATCATTACGGCGACTCTAGAAACCAACAAAATAGAACCGCACGTCCTATTTTATTATGCCATGCTAATGTATTCGGGCGTAGGCCTGCTTTGAACACTCTAATTTTCTCAAGGTAAAAGTCTTGGTTCCCCGACACACCCAGTGAAGGGCATGCCGGCTCACCAAGAGGTAGAACCCGGTCCAGCAGTACACACCGTGAAGGCGGACCACCGTACCAGGTCCGAAATTCAACTACGAGCTTAGATCGGACGAGCGTCGCGTAGGGAAAGAACAGGGAGATGGAG
+
CCCCCGGGGGGGGGGGGGGGGGGGGGGGGGGGGGGGGGGGGGGGGGGGGGGGGGFGGGGGGGGGGGGGGGGGGGGGGGGGGGGGGGGGGGGGGGGGGEGGG@FGGFGGFFGGF8BEGGGGGGGFGGGEFFFGGGGGGEGCGGFFGGGG8EBEG?EEECF8EAF8?EGGGGGFEC78CDFGGGFGGGEFFGGFEEEEEGGFGGF3BCBF+?DGGGFFFA4AA@E>1?()2;::5:8C62F9DBE6FBBF4FFBBD:>72<2<26:?:(((-(-4(4(-7328B7@BFF?07:6(2()))*(.
@M03152:184:000000000-AWYW1:1:2106:11380:4060 2:N:0:CTCCTTACATACCTGT
CCCAACTATCCCTATTAATCATTACTAAGACCCTAGAAACCAACGAAATCAGGATCCCAGTCCTGTTCCATTATCCCATGCTGAAGTATTCAAGGCTCGATTGCCGGCTTTGAACACTCTAATTTGCTCAAAGTAAAAGAGTAGGAACCCCAGTCATAGTATCCAGAGTTGCCCCCAGAAAGTACTACAACCTTTGACCGCCACCCAGTTAAGGACAGCGGTGAGTATCATACAGTGGGGCGTGACCCAAACGGACAAGACCATGACGGCCGACCAGCCAGCGCGCACGCCGCAAGTCAAA
+
@CCCCGFGDGFGGGGGGDFFFGGGGGGGFGGFGAFFGGGGGCFGEFGGCEEFFF<FGFFCFAFFFCGGFGGDGGFGGGGGGGGGGGGGFGGGFFFG8EFGC<?EE+6>FCFAEGFFGA<E<EBBAEGFFAEAFFEAGE>+E=EFGGGFGE@E7@EDBCFDF8D;;@EGFGGGGGG>6BD=FGGG+6@,3=@6=DADFG9A6DC9CBFF+=9286@A69CE58AF56E+91/99D=DF)4)89823)7585=0;D)()661(/3)17=?(3179-,,352(4)4)45((43(-(:9)92*4)
@M03152:184:000000000-AWYW1:1:2106:11721:4189 2:N:0:CTCCTTACATACCTGT
CCCACTATCCCTATTAATCATTACGGCGACTCTAGAAACCAACAAAATAGAACCGCACGTCCTATTTTATTATGCCATGCTAATGTATTCGGGCGTAGGCCTGCTTTGAACACTCTAATTTTCTCAAGGTAAAAGTCTTGGTTCCCCGACACACCCAGTGAAGGGCATGCCGGCTCACCAAGAGGTAGAACCCGGTCCAGCAGTACACACCGTGAAGGAGGACAACCGTACCAGGTCCGAAATTCAACTACGAGCTTAGAGAGGAAGAGCGTCGGGTAGGGAAGGAACAGGAATGGGGATG
+
CCCCCFF<FGGFGGGGFGGGGGGGGGGG:FGG9FFGGGGGGGGGGFFGGGGGFFEECCGGFGGGFGCFGGGGGGGGGGGFCFGGGGGGFFGGDGGEGGEFGFGCFCEEGGGGGGGGGAFGGGFECFGGGGGGGGFCEFFGD,=BFFGGGGGGGGGGFGDEG8DDEDGGGG6EGGGGGGGFFFFFGG9>EGG5EEG:EDFFCFF=,8C8CEGC?FG>86(.:;A(1?15BFD5A<7283:>F974BFF=>GF?(/)():?9)-(,(..(87>-(-(,4>0(852)(0(,(,8(.+,))(*((
@M03152:184:000000000-AWYW1:1:2106:22632:4322 2:N:0:CTCCTTACATACCTGT
CCCAACTATCCCTATTAATCATTACTTCGGTCCTAGAAACCAACAAAATAGAACCAAAGTCCTATTCTATTATTCCATGCTAATGTATTCAAGCGTAAGCCTGCTTTGAACACTCTAATTTTTTCAAAGTAAAAGTCCTAGATCGCCAGGCCACCCAATTAAGAGCAACCTGGTTCCCTAGAAGGAAAGACCCAGCCGACCAGTACTCACCGTTAGGCGGACCAGTCAGCCGTGTCCGGAATTCAACTACGAGCTTAGATCGGAAGAGCGTCGTGTAGGGAAAGAACAGGGATGGGTAGCG
+
CCCCCGGGGGGGGGGGGGGGGGGGGGGGGGGGGGGGGGGGGGGGGGCFGGGGGGGGGGGGGGGGGGGGCGGGGGGGGGGGGGGGGGGGGFGGGGGGGGGGGGGGFFGGGGGGGGGGGGGGGGGEGGGGGGGGCGGGGCFGGGGGGGGDEGGCGFGGGGGGGGGGGGGGGCFGG8DF?CGGGGFGGGGGEC?=DFGGGGC58DGFFAFGGFFDCDGFA5AFFFF>FBEF6FBEAD5*B2)/:6FCFFFFFC)//>;@F3C)7(1802=@D>306(-((92<:)()(03:4?(1(*-)9)*)(
@M03152:184:000000000-AWYW1:1:2106:23099:4403 2:N:0:CTCCTTACATACCTGT
CCCAACTATCCCTATTAATCATTACGGCAACTCTAGAAACCAACAAAATAGAACTGCACGTCCTATTCTATTATTCCATGCTAATGTATTCAGGCATAGGCCTGCTTTGAACACTCTAATTTTCTCAAGGTAAAAGTCCTGGTTCCCCAATGCACACCAATAAAGTGCACACTGGCTCACCAAGAGGTAAGGCCCAGCCGAGCAGTACACGCCGTTAAGCGGACAACCCAGCAAGGTCCGAAATTCAACTACGAGCTCAGATCGCAAGAGCGCACAGTAGGGAAAGAAACACTATATGTAG
+
C9CCCCFGGGGGGFGGGGGEEFGGGGDGGGGGGGGFFGGGGGGGGGGDEGFGGGFGGGGGFCCGFEDEGFGGGGFFAEC,@CEGGFEEFC,EE<FFAFFFCFGGGGGGGGFDA<FDFFFEGGGDCFF,=<EEFF?FEEFGGG8F=FDF8BDFCEAFFDGFGFF,@9EFFCGF?,6,0,?DFG88=DCEADC,,,@CC?D5@8?=14+2=?=++=+**50?5)9>))59*3)3*4)*2*2-?2/(1=/+9+)//*21A)7(/)/6(6((((/(((((,0)-2)(04>(..4(()+.**.0))
@M03152:184:000000000-AWYW1:1:2106:20640:4420 2:N:0:CTCCTTACATACCTGT
CCCAACTATCCCTATTAATCATTACCTCGGTCCTAGAAACCAACAAAATAGAACCAAAGTCCTATTCTATTATTCCATGCTAACGTATTCAGGCGTAGGCCTGCTTTAAACACTCTAATTTTTTCAAAGTAAAAGTCCTGGATCCCCAGCGCACTCAATTAAGAGCACGTTGGTTCCCCAGAAAGAAAGATCCGACCAGAGCAGTACTTACCATTGGCAAGACCACTCAGCCGGACCCGAAATTCAACTACGCGCTTAGATAGGAAGAGCGTGCTGTAGGGAAAGAAAAGGAATGGGTGGA
+
CCCCCGGGGGGGGCEFCFGGGGGGGGGGGGGGGGGGGGGGGFGGGGFGGGGGGGGFGGGFGFGFGGGGFGGGGGGGGGFGGGGGGGGGCFG,FF7FEFFFEGGGFFGGGG9FEFGGGFGGFFGGGGG9BAFGGGGFEFFA=?AAFFGEEGCEGGGGFFE>FGGGFGGGDFGGC=D8DFFGCGFFCFGDD8,=9D>E+=@C7CG5=88CFF7FGGGFFFF5FBFDC92/;9@A>DADB?DFF96>+A?CEFF;(1)6)63>?)71;)(.8(2-(((-.*6)-8:58?(.((((.+.)),*((
@M03152:184:000000000-AWYW1:1:2106:23122:4583 2:N:0:CTCCTTACATACCTGT
CCCAACTATCCCTATTAATCATTACTTAAGCCCTAGAAACCAACGAAAGTAGAACTCAAGTCCTATTTCATTATCCCATGCTAATATATTCAAAGACTAGGTTACGCCTGCTTTGAACACTCTAATTTCTTCACAGTAAAAGATCTAGATTACTTTTACCCCAATATTACGGATAATAAAGGGAGTGAATCTAGAAGGAAGGAAATAAAGATTTTAGTTCACACTTTAGAAGTGGACCGTAAATTCCTTATTAACCGAAATTCAACTACGAGCTTAGATAGGAAGAGCGTCGTGTAGGGAA
+
CCCCCGGGGGGGGGGGGGGGGGGGGGGGGGGGGGGGGGGGGGGGDGGGGGGGGGGGGGGGGGGGGGGGGGGGGGGGGGGGGGGGGGGGGGGFGGFGGGGGGGGGGDGGGGGGGGCFGGGGGGGGGGFBFGGGGGGGAFCFFFFFGGGGGFGGGGFGGGFGGGGGGGGGGGGE>CGGGGGGGGGGGEFFDF8DEGFGDFGFGCFFGFFGFB?7BFCF6E>7C9FD5BDC?DECAGFDF=60@=>@AFAAAFAA@CBCABF))/:6//*)))0(@2>EBF<*5)5A>6>80,/,(1,);378;
@M03152:184:000000000-AWYW1:1:2106:23593:4603 2:N:0:CTCCTTACATACCTGT
CCCAACTATCCCTATTAATCATTACGTCGATCCTAGAAACCAACAAAATAGAATCAAACGTCCTATTTCGTTATTCCATGCTAATGTATTCAAGCGTGAGCCTGCTTTAAACACTCTAATTTTTTCAAAGTAACAGTCCTGATTCCCCAAGACACCAAATTAATGACATCATGGTTCGTCAGAAGGTAGGAATCAATAATACCAGTACGTACTATTTCACGACCAATAAATTAATCCCGAAATTCAACTACGAGCTTAGATCGGAATAGCGTCGTGTAGGGAAAGAACAGTTAAGATGAGA
+
CCCCC@FFCD<FGCFGGGGGGGGGGGFG7FFECEGGCFGEGGGGGGFGGFGCEGGFGGGGF<FFGACFGGGGFECEC<C<F@FFC9FF<EEFGGGEGGGGFEGDG,EEACC9FGGGGGFAFEGGCFGGGFGFGGGAECFFGGGGCFF?BGGGGGGGGG?AFCCEGFAAD63E,9=EF+0@8EF,+@B=,8A,36E,,9,3@++*,5DGGFGDGGE7+5C+:)*5895AF1;BFGC++3;-:@;*+=7=*0/)88?@FC=C7<=2>((.7;(/63((()1.3)68(5((,.).-+.**)24)
@M03152:184:000000000-AWYW1:1:2106:5200:4672 2:N:0:CTCCTTACATACCTGT
CCCAACTATCCCTATTAATCATTACGTCGATCCTAGAAACCAACAAAATAGAATCAAACGTCCTATTTCGTTATTCCATGCTAATGTATTCAAGCGTGAGCCTGCTTTAAACACTCTAATTTTTTCAAAGTAACAGTCCTGATTCCCCATGACACCAGATTAATGACATCATGGTTCGTCAGAAGGTAGGAATCAATAATACCAGTACGTACTATTGCACGACCAATAAATTAATCACGAAATTCAAATACGACCTTAGATCGGAAGCGCGTCGTGTAGGGAATGCAACGTGACGGGGAGA
+
<-ACCGGGGFGGFCGGGGGFFGGGGGFGDGGGGACGEFC<,@<CF<FFGGGFGGGGGCDB<C@F,CFGFFFGGFDA@FCC<FDCFCFGCGGGGGGGGGGG?FFCC,5,5E,CEGFGF?FDGFGGF<FFGCFGDFGGGG8EDFGDEDF:=E@DB99+@=89@;FFG8EFD6=;=9FFGDCCGGF,=,,C=DE9E=EEF7=CDF+8,<DC>:=DF7:91C*995>5)8@>A+*?8C7++)05549>+=A+:++:7))0*8*848((0(-((69692((/)1)(7().*69)(-(,/())(1((
@M03152:184:000000000-AWYW1:1:2106:26345:4684 2:N:0:CTCCTTACATACCTGT
CCCAACTATCCCTATTAATCATTACGTAGATCCTAGAAACCAACAAAATAGGATCAATCGTCCTATTTCATTATTCCATGCTAATGTATTCAAGCGTTAGCCTGCTTTAAACACTCTAATTTTTTCAAAGTAACAGTTCCGATTCCTTGCGACACCAAATTAATGACATCACGGCTCCTCGGAAAGGAGGAACCAACAAAACCAGTACGTACCGTAGGCACGACCAGCAAATTGATCCCGAAATTCAACTACGAGCTTAGATCGGAAGAGCGTCGGGTAGGGAAAGAACAGAGATGTGTGA
+
CCCCCGGFFGGGGGGGGGGGGGGGGGGGGGGGGFFGGGGGGGGGGGGGGGGGGGGGGGFGGGGGGGGGGGGGGGGGGGFGGDDGGGGGGGGGGDGGEEFEGGGGFGGGGFGGG8FDGGEFGGGGGGFCFFFGAFFGGGGG7CGGGGGGG8EGGCGGGGGGGFGGGCAEFFGDEEDEGGGGGGCCGGFFGGEGGGGGGGGFFGCCGFFGG699D>*0@BBAAAD):=B*6)>A6CC8@4DFDF4(==?AE7F@?DA>)17@ECE@@?@63(33>?,((043:BB)38<:(.:0(2)1*.:(-
@M03152:184:000000000-AWYW1:1:2106:24578:4838 2:N:0:CTCCTTACATACCTGT
ACCCAACTTTCCCTATTAATCATTACTTTAGCCCTGGAAACCAACGAAAGTAGAACTAAATTCCTATTTCATTACCCCATGCAAATAAATTCAAAGGTTAAATTACGCTTGCTTTAAAAACTCTAATTTCTTCAAAGTAAAAGATTTAAAACATTTTTATCCCCAAAAAAAATTTTAAAGGAGTGTATTCAAAAGGGAGAAAAGAAAAAAAAGTTACACATCTATATGATGAACATTAACTCCAGTTAATCCAAATTCAAATTACGAGCTTATACCGGAACACCGCCGTGTGTGAAAAAAA
+
-CC9CF@6-,CF<<C@AF,CC6F@D,CF9@6FG86,,CF<FCE<@,CC@+,;<E<9@FFF,,C6,,<F,,,F,C,CF<@8@<,C<,,,6<C<F<9C,,,696A<B9,4,,,4CFF,C9,,8A55E<E<,,ECEC,,;,9EE,9,4A@,CB944,9>C4,,,4@49+@EDG6?,1BA+@8=+,1,63,93,7EFGF6++3*,+6)+3*66*=0**,++?***3+1***++1:9C+8;+9+14.90*=*39+1@*;=.+*9<4**086/(((/.))11/)3((.,)().(-(.((2)97)*47
@M03152:184:000000000-AWYW1:1:2106:17448:4856 2:N:0:CTCCTTACATACCTGT
CCCAACTATCCCTATTAATCATTACTTCGGTCCTAGAAACCAACAAAATAGAACCAAAGTCCTATTCTATTATTCCATGCTAATGTATTCAAGCGCAAGCCTGCTTTAAACACTCTAATTTTTTCAAAGTAAAAGTCCTGGATCCCCAGCGCACCCAGCTAAGAGCACGCTGGTTCCCCAGAAGGAAAGACCCGACCAAGAGCAGTGCTTACCTTGCGGCAAGACCGCCCGACCAGGTCCGAAATTCAACTACGAGCTTAGATCGGAAGAGCGGCGTGTAGGGAAAGAACAGGGATGCGTG
+
CCCCCGGGGGGGGGGGGGGGGGGGGGGGGGGGGGGGGGGGGGGGGGGGGGGGGGGGGGFFFGGGGGGGGGGGGGGGGGGFCGGGGCGFFFGGGGGGGGGGGGGGGFGGGGGGGGGGGGGGGGGEGFCGGGGGGGGGGGGGGGGGCFGGDGGGGCFGGGFDFGGGGGGCDCDGGGFFGGGGGGGGGGGGGGGG?EEG7DGFC?FEGFFFGAFGGCFFFDAF>A?BFDFFAA@FFD67B.63>9>9=AEF?+163552)((6)..6?BB:718(3((4,74(6?:.343:((2:(2,57(7((
@M03152:184:000000000-AWYW1:1:2106:19038:4890 2:N:0:CTCCTTACATACCTGT
CCCAACTATCCCTATTAATCATTACGTCGATCCTAGAAACCAACAAAATAGGGTCAAACGTCCTATTTCATTAGTCCATGCTAATGTATTCAAGCGCGAGCCTGCTTTAAACACTCTAATTTTTTCAAAGTAACAGTCCTGATTCCCCGCCACACCAACTGAATGGCATGACGGTTCTTCAGAAGGGAGAAACCAGTGACACCAGTGCATACCGAAGGCACGACCAGCGTACTGATCTCGAAATTCAACTACGAGCTTAGATCGGAAGAGCGTAGTGTAGGGAAAGAACAGGCAACTTTAG
+
CCCCCGGGEGGGGGGGFGGGGGGGGGGGGGGGGGGGGGGGFGEGGGGGGGGGGGGGFFFGC<BEEFGFFFGGGGCEFFGGGFFGCEFG9ADFFGDGGGGG7:FFG<FCEFGGFFGGGGGGFGGGDGGGGFFFC<FGGFFGGGGFG;9FEDCEGGGCGCGGGADFFGFFGGGEGGCCCAFEGG8EFGGF>>EFGGGGGGGFGCCDFFFDGFG>9**@55)9*7?>2=DA>>@B479>C)+6ADA0++9A?GFE;DA0)/4=C))33146(4(44(,((0..-),),0.:71.1(/(.))*))
@M03152:184:000000000-AWYW1:1:2106:23355:4895 2:N:0:CTCCTTACATACCTGT
CCCAACTATCCCTATTAATCATTGCTTCGGATTCTGAAAACCAACAAAATAGAACTGAAGCCCTATTTCATTATTCCATGCTAATGTATTCAAGCGTACGCTTGCTTTAAACACTCTAATTTTTTCAAAGTAAACGTCCTGGTTCGGCCGCCGAGCCCAGTTAAGGGCCGACGTTCCCCCAGAAAGAGGTGGTCCGAAAACCGGCAGTACAGACCTTGCGGCCGACCGCCGTTGGGCCAACGAAATTCAACTACGAGCTTAGATCGGAAGCGCGTCGGGTAGGGAAAGAACGAGTAGGGGG
+
CCCCCGGGFGGGGGGGGGDEGGGGGGFFGGGGGGGGGGGGGGGGGGGGGGGGGGGGFGGFFFGGGDFGGGGGGGEFGGFEGFFFGGGGFACGGGGFGGGGEECFGFGCGGGGGGGGGGGCGFGGGGGGGGFGGGGGGFGDGFFGFFGGGGGGGGCCGGGGCFEAFCFGGGGGGEC?CEG67EGCCD7<:@FCEEE5:9EEFDGFE?EC7BFGDGCFAC1>>08:@2:@>BBB3D0<413(02>(7)-/<764?F5(8>B76))-)((-1,(-14;B>)1.4BBDBF0:??(((2,0*)*-(
@M03152:184:000000000-AWYW1:1:2106:19568:5098 2:N:0:CTCCTTACATACCTGT
CCCAACTATCCCTATAATCATTACTTTGGCCTTAGAAACCAACAAAATAAGACCAATGTCATATTCTATTATCCCATGCTAATGTATTCATGATGCCTAGTTATGCCTGCTTTGAACACTCTAATTTTTTCAAAGTAAACTATCTGGACTAACTACTACATTGCTGCAGTAGAAGTACCAGAAAAAAAGGAGGTCAACACCCAGTACACACCAAGAGAATATCAAGGTGGACTATGATGAAGACTACTGTTACCCTACCCTCCCCACGTTTGACGGTGAAGAGGTTCAGATAACAACTCCG
+
CCCCCGGGGGGGGGGGGGGGGGGGGGGGGGGGGGGGGFGGGGGGGGGGGGDGGEFGC@FGGGGGGGGGFGGGGGCDGGGFGGFGEGGFGGGFGGGGFFGCEFEGCFGGGGGGGGGGGFGGFGGGGGGFGGGGGGGGGEFFFGGGFFGGGGG?EFGGGGGGGGGGFEGGGGGGGDDFFG=C?FGFDF@FGGGF6@??CFFDD8DDFFFF9:D6DGFFFFCBFCAE<*8*9*=55CEFFAFCAEFF>?@>=C+*259*;>)<*/79@32(6(-(949>2>0).:8)4).7CC?C?+78AE:@(
@M03152:184:000000000-AWYW1:1:2106:14291:5170 2:N:0:CTCCTTACATACCTGT
CCCAACTATCCCTATTAATCATTACTTCGGTCCTAGAAACCAACAAAATAGAACCAAAGTCCTATTCTATTATTCCATGCTAATGTATTCAAGCGTAAGCCTGCTTTAAACACTCTAATTTTTTCAAAGTAAAAGTCCTGGATCCCCAACGCACTCAATTAAGGGCACGCTGGTTCCCCAGAAGGAAAGACCCAACCAGAGCAGTGCTTACCTTGCGGCAAGACCACCCAGCCAGGCCCGAAATTCAACTACGAGCTTAGATCGGAAGAGCGGCGTGTAGGGAAAGAACAGGAATGGGTAA
+
CCCCCGGGGGGGGGGGGGGGGGGGGGGGGGGGGGGGGGGGGGGGGGGGGGGGGGGGGGGGGGGGGGGGGGGGGGGGFFGGGGGGGGGFFFFGGGGGGGGGGGFFG<9EFGGGGGGGGFGGGGGGGGGGGGGGGGGGGGGGGGGC@BFGEEGGGGGGGGGGGFGGGGGGGGDEGGGGGGFGGGGGGGGGGGGFEGGGGGGBGFGFFFFF;EDGGGGFE>=BFFFF2>=>>ABFFGFGF(8>85:3F6?FCFF33DDB:1<<C)1=<231((/4(41(,),67>:>2747<:2((2))0(2-(
@M03152:184:000000000-AWYW1:1:2106:18925:5224 2:N:0:CTCCTTACATACCTGT
CCCAACTATCCCTATTAATCATTACCTCGGTCCTAGAAACCAACAAAATAGAACCAAAGTCCTATTCTATTATTCCATGCTAACGTATTCAAGCGTAGGCCTGCTTTAAACACTCTAATTTTTTCAAAGTAAAAGTCCTGGATCCCCAGCGCACTCAGTTAAGAGCACGTTGGTTCCCCAGAAAGAAAGGTCCGACCAGAGCAGTACTTACCATTGGCAAGACCACTCAGCCGGACCCGAAATTCAACTACGAGCTTAGATCGGAAGAGCGTCGTGTAGGGAAAGAACAGGTAAGTGTATA
+
CCCCCGGGGGGGGGGGGGGGGGGGGGGGGGGGGGGGGGGGGGGGGGGGGGGGGGGGGGFGGGGGGGGGGGGGGGGGGGGGGGGGGGGGFGGGGGGGGGGGGGGGGGGGGGGGGACGGGGGGGGGGGGGGGGGFGGGGGGGGGGGGGGGGGGGGGGFCFGGFGGGGGGGGG6FGEGGGGGGGGGGGGGGGGGGGGGDCGGFGFF@,<<CCCF7CCFFFFFF>FFDFFF4AAEFECAG:>DFFFFECFEFFGFDFCBF444><C@FF;((/(631274<5AA25?F()42:1:44+.*9)*))
@M03152:184:000000000-AWYW1:1:2106:14032:5313 2:N:0:CTCCTTACATACCTGT
CCCAACTATCCCTATTAATCATTACTTTAGCCCTAGAAACCAACGAAAGTAGGACTAAAGTCCTATTTCATTATCCCATGCTAATATATTCAAAGGCTAGATTACGCCTGCCTTGAACACTCTAATTTCTTCACAGTAAAAGATTTGAAACACTTTGATCCCTAAAATATAATTTTAGGGAGTGTATTCAAAAGGAAGGAAACAAGAATAAGGTACACATCGGAAAGATGGACCTTAAGTTCTCATTAATCCGAAATTCAACTACGAGCTTAGATCGGAAGAGCGTCGTGTAGGGAAAGAA
+
CCCCCGGGFGGGGGGGGGGGGGGGGGGGGFGGGGGGGGGGGGGGGGGGGGGGGGGGGGGGGGGGGGGGGGGGGGGGGGGGGGGGGGGGGFGGGGGCGGGGFGGGGGGGFGGGGGGGGGGGGGGGGGGGGGGGFCFGGGGGGFGGGGGGGGGGGGGGFGGGGGEG?DFCGGGGGFGGGFCCDGEDFGFGFGGDGGGFCCE?EGGFGFFGFFGG6DGFFFFFF=5@==CFAAEF*;5+<CGFFE+CAAAFEG>5=DEBAEEAAEFFFAFF2:=EB=4@2?@@>;B6(.(:7;2;<F;;A15=@
@M03152:184:000000000-AWYW1:1:2106:8411:5319 2:N:0:CTCCTTACATACCTGT
CCCAACTATCCCTATTAATCATTACGTCGATCCTAGAAACCAACAAAATAGAATCAAACGTCCTATTCCGTTATTCCATGCTAATGTATTCAAGCGTGAGCCTGCTTTAAACACTCTAATTTTTTCAAAGTAACATTCCTGATTCCCTAAAACACCAAATTAATGGCATTATAGTTCGTCAGAAAGGAGAAACCGATTATACCAGTACGTACAATAGCACGACCAGTAAGCCGATTCCGAAATTCAACTACAAGCTTAGATCGGAAGAGCGTAGTGAAGGGAAACAAAAGGTAATGGTAAT
+
@CBCCBEGCFGGGFGFGGGGGGGGGFFDEDFGCFGGCGAEEFGGG8<FAFCFGF@FEGFEF,CFEDFGFGFFFFCGGCGCGFF9<FGGGGGGGGGC,8BFFB<EA,AEDGCG,,C?FFGGGGGGC<9@FEGG?EE,9AEGCFFFG;,C9>E9,EFEFFDFFF3EFG,6DCFED8FF@86+++E9DG,83DFE,,@+=C?DF9FB?DDD>AFF9ECA+9:CB=DBAFBFFA>F**>*+*359(60:B71/?2)8C4386.1)9:601,8;(66((//.1>1;)65(04(4(-).+6/*)2))
@M03152:184:000000000-AWYW1:1:2106:16746:5503 2:N:0:CTCCTTACATACCTGT
CCCAACTATCCCTATTAATCATTACGTCAATCCTAGAAACCAACAAAATAGGATCGAACGTCCTATTTCATTATTCCATGCTAATGTATTCAAGCGTTAGCTTGCTTTAAACACTCTAATTTTTTCAAAGTAACAGTCCAAATTCCCCGCAACACCAAATTAATGGCATTACGGTTCATCAGGAAGGAGGAATCAGTGAGACCAGTACATACCAGAGGCATGACCAACCTACTAACCCCGAAATTCAACTACGAGCTTAGATCGGAAGAGCGACGTGTAGGGAAAGAACAGGAATGGGTAA
+
CCCCCGGGFGGFGGGGGGGGGGGGGGGGGGGGGGGGGFGGGGGGGG?FGGGGGGGGGGGGGGGGGGGGGGGGGGGGGGGGGGGGGGGGGGGFGGGGGGGGGGGGFCFFGGFGGGGGGGGGGGGGGGGFGAFGGGGGGGGGGGGGGGGGGGGGEFDGGGFGGGGG8AFFGGGFGGFGDGGGGG,DFGEFEGEGGGGGG+,+@=7::?FGGFGGFG,;955BF@FFE5@5@5@AFF<4*<C2?(?2:ACFEFFE?:>()5>765?(81;9D;14.27;(049)77F641:,3(((*)0)(*.(
@M03152:184:000000000-AWYW1:1:2106:17421:5673 2:N:0:CTCCTTACATACCTGT
CCCAACTATCCCTATTAATCATTACTTCGGTCCTAGAAACCAACAAAATAGAACCAAAGTCCTATTCTATTATTCCATGCTAATGTATTCAAGCGAAAGCCTGCTTTAAACACTCTAATTTTTTCAAAGTAAAAGTCCTGGATCCCCAGAGCACTCAATTAAGAGCACTCTGGTTCCCCAGAAGGAAAGACCCAACCAGGGCAGTGCTTACCTTGCGGCAAGACCACCCAGCCGGGTCCGAAATTCAACTACGAGCTTAGATCGGAAGAGCGTCGTGTAGGGAAAGAACAGGTATGGGGAG
+
CCCCCGGGGGGGGGGGGGGGGGGGGGGGGGGGGGGGGGGGGGGGGGGGGGGGGGGGGGGGGGGGGGGGGGGGGGGGGGGGGGGGGGGGGGGGGGGGGGGGGGGGGGGGGGGGGGGGGGGGGGGGFGGGGGGGGGGGGGGGGGGGGGGGGGGGGGGGFGGGGGGFGGGGGGFFGGGGGGGGGGGGGGG?CFCBFFGGGGGFGGGFGFCDFFFGGGGFDBBFFFFFFFDBFFFFFGFD?9;5B??9A6/8?@A3?D>BA;EEFCC<;@89@83>9?>(208AFD37:@?7:3404?)))(1-(
@M03152:184:000000000-AWYW1:1:2106:16355:5868 2:N:0:CTCCTTACATACCTGT
CCCAACTATCCCTATTAATCATTACGGCGACTCTAGAAACCAACAAAATAGAACCGCGCGTCCTATTTTATTATTCCATGCTAATGTATTCAGGCATAGGCCTGCTTTGAACACTCTAATTTTCTCAAGGTAAAGGTCCTGGTTCCCCGACGCACACCAACAAAGGGCACGCCGGCTCACAAAGAGGTAAGGCCCGCCCAGCCAGTACGTGCCGGTAGGCAGACCGCCCGGCACGGCCCGAAATTCAACTACGAGCTTAGAGCGGAAGAGCGTCGAGGAGGGAGAGAAAGGGCACGAGGCG
+
CCCCCFGGGGGGFFGGGGGGGGGGFGGGEGGGGGFGGGGGGGGGGGGGGGGGGGFFFECFFGGGGGGGGFFGGGCFFFGFGGGGGGGFFCEGGFGGFG9EGB,BEEFGGGGCF,9=FFGCCEFG9@FGGGEFDGGGFEGFFGEEGGGGGGGGDCBEGGGGDGFFFGG6=DG?7>DE7:CC*:CECFDCGFGGGG7EGGEFF*176/1;<;457C*.:=;FF;F(2227>59;5)35:;3,79339=<F>0)23959.(-)6223((,(,((-((-(4)34:B<):;08((,((2(83()((
@M03152:184:000000000-AWYW1:1:2106:15409:5899 2:N:0:CTCCTTACATACCTGT
CCCAACTATCCCTATTAATCATTACATCAGCCTTAGAAACCAACAAAATAAGACCAACGTCATATTCTATTATCCCATGCTGTAATATTCAATGGCAAGTTACGCCTGCTTTGAACACTCTAATTTTTTCAAAGTAAATGATCCGGAGCGAGTTTAACCCCACTACCGGAAGATAGGAAGCATCAGCCGAGCCACGCCACAAGGACGAGCTTTGACCGACAGCGTTCCGAAATTCAACTACGAGCTTAGATCGGAAGAGCGTCGTGTAGGGAAAGAACAGGTATGAGTAGGTTTGGGTGGT
+
CCCCCGGGGGGGGGGGGGGGGGGGGGGGFFGGGGGGGGGGGGGGGGGGGGGGGGGGGGGGGGGGGGGGGGGGGGDFGGGGGGGGGGGGGGGGGGGGGGGGGGGGDGGGGGGGGFFGGGGGGGGGGGFGGGFCFGGGGGGGCECFGGEDG7CEGGFGGGGGGGGGGFDGGDDEGGGGGGGGGGGFGEGGGGG6EGGGGDGFGFGDFFFGDDGGGGFFFEB):@FB@FDFEE@EAGFGFFGFF?>FFFFFFGAC?GFB)3:794<>((.44A6:624018:3:7)/,*))).)))2(07(*-(
@M03152:184:000000000-AWYW1:1:2106:18491:5970 2:N:0:CTCCTTACATACCTGT
CCCAACTATCCCTATTAATCATTACTTCGGTCCTAGAAACCAACAAAATAGAACCAAAGTCCTATTCTATTATTCCATGCTAATGTATTCAAGCGTAAGCCTGCTTTAAACACTCTAATTTTTTCAAAGTAAAAGTCCTGGATCCCCAACGCACTCAATTAAGAGCACGCTGGTTCCCCAGAAGGAAAGACCCAACCAGAGCAGTGCTTACCTTGCGGCAAGACCACCCAGCCAGGCCCGAAATTCAACTACGAGCTTAGATCGGAAGAGCGTCGCGGAGGGAAAGAAAAGGGATGTGTGA
+
CCCCCGGGGGGGGGGGGGGGGGGGGGGGGGGGGGGGGGGGGGGGGGGGGGGGGGGGGGGGGGGGGGGGGGGGGGGGGGGGGGGGGGGGFFGGGGGGGGGGGGGGGGGGGGGGGGGGGGGGGGGGGGGGGGGGGGGGGGFGGGGGGGGGGGGGGGGGGGGGGGGCFGGCDDDGGEFDGGGGGGGGGGGFGGGGGGGGGGGFGGG@9AF7CAFFFGGF>?AEFFFBFBBB>FDFFGFG>DD@FBBDAFEFFGF;6D:6B@6;C.98<@6(,,/2(4((()(4;B?>1.(4(.4(->1)04*()
@M03152:184:000000000-AWYW1:1:2106:18566:5982 2:N:0:CTCCTTACATACCTGT
CCCAACTATCCCTATTAATCATTACTTCGGTCCTAGAAACCAACAAAATAGAACCAAAGTCCTATTCTATTATTCCATGCTAATGTATTCAAGCGTAAGCCTGCTTTAAACACTCTAATTTTTTCAAAGTAAAAGTCCTGGATCACCTTGCGCACTCAGTTAAGCGCGCGCAAGAGCTCCAGAAAGAAAGACCCGACCAGAGCAGTGCTGACCTTGCGGCCAGACCACCCAGCCAGGTCCGAAATTCAACTACGAGCTTAGATCGGAAGAGCGGCGTGTGGGGAAAGAAAAGGAAGGTGGA
+
CCCCCGGGGGGGGGGGGGGGGGGGGGGGGGGGGGGGGGGGGGGGGGGGGGGGGGGGGGGGGGGGGGGGGGGGGGGGGGDGGGGGGGGGFGGGGFGGGEGGGCFGGGGGGFGEFF@EGGGGGGGGGGGGF?FGGGGGG9EFEDFGGGGGGF8E7BGGGGGDFGGFG6C>CDGGGGGGGDGGCFGFGFGGGCCEDFCEGGGFFDFFC9>FGFGGGGFFFE25B>FFFF=;A?=AF3(1;@4;31>9);?:C>78)9>7:04<2)55:?0:>:<02(39(5,((87730...((.4*,))(*((
@M03152:184:000000000-AWYW1:1:2106:21354:6060 2:N:0:CTCCTTACATACCTGT
CCCAACTATCCCTATTAATCATTACGTCTATCCTAGAAACCAACAAAATAGGATCGAACGCCCTATTTCATTATTCCATGCTAATGTATTCAAGCGTTAGCCTGCTTTAAACACTCTAATTTTTTCAAAGTAACAGTCCAGTCTCCCCGCAACACCAAATTAATGGCATTACGGTTCATCAGGAAGGAGGAATCAGTAAGATCAGTACATACCAGTGGCATGACCAACCTACTGACCCCGAAATTCAACTACGAGCTTAGATCGGAAGAGCGTCGGGTAGGGAAAGAACAGGTAGGTGTAA
+
CCCCCGGGFGGGGGGGGGGGGGGGGGGGGFGGGGGGGGGGFGGGGGGGGGGGGGGGGGGGGGGGEFDGGGGGGGGGGGFGGGGGGGFGGFFGFGGGGGFGGGGGGFGGGGGGGGGGGGGGGGGGGFFFGGCFEFFDFAEFGFGGGGGGGGEGGGGGGGGGGGGGGGGGFDFGCDDCGGGGGGGGGGGGGGGGGFGGGGGFGF8CFAFFFFGGGFFFFFDF>=A@@C@EBA=AFDEC*:9>FF>=A=CFCCA32CB@34;EFE5=7;;9@D@F;6;035080@:F?:2:(,(()3)0*,*))
@M03152:184:000000000-AWYW1:1:2106:23646:6070 2:N:0:CTCCTTACATACCTGT
CCCAACTATCCCTATTAATCATTACGTCGATCCTAGAAACCAACAAAATAGAATCAAACGTCCTGTTCCATTATTCCATGCTAATGTATTCAAGCGTGAGCCTGCTTTAAACACTCTAATTTTTTCAAAGTAACAGTCCTGATTCCCTAAAACACCAAATTAATGGCATTATAGTTCGTCAGAAAGGAGAAACCGATTATACCAGTACGTACAATAGCACGACCAGTAAGCCGGTCTCGAAATTCAACTACGAGCTTAGATCGGAAGAGAGTCGTGTGGGGAAAGAACAGGAAAGGTTAAA
+
CCCCCFGGFF8FFFGGGGGGGGGGGGFFGGGG>FFGFGGGGGGGGGGGFEGGGEFFGGGGGGGGGGGGECCGGADGGGCCF,CFGGGGCFGGGGGC@@FEGCECD<FGGCAC?DE<FGGGFGGGEGDGGGFFCFEFGDEGEAECEF@A=8FEGFGEFGGFCD;@EFDGGDFFFGDFG7D>=EGAFFDFFFFGGGEGEDGFGGF==8D+@FG?>9@ACA@99>@):@EFFFB>>G>D>EFFA=488B?FCFFD25)(29<E?)6(6;913(()79/:/)43(7:>6FB:(22((+.0*)0))
@M03152:184:000000000-AWYW1:1:2106:9373:6404 2:N:0:CTCCTTACATACCTGT
CCCAACTATCCCTATTAATCATTACATCAGCCTTAGAAACCAACAAAATAAGACCAACGTCATATTCTATTATCCCATGCTGTAATATTCAATGGCAAGGTTACGCCTGCTTTGAACACTCTAATTTTTTCAAAGTAAATGATTGGAAGCGGTTGCCCACTATCCAAACGTAGGAAGCCCAGACCCAGCCACGCCACAAGGACGAGCTTTGGCCTGAATGCTCCCGAAATTCAACTACGAGCTTAGATCGGAAGAGCGTCGTGTAGGGAAATAACAGATATGTGTACATGTATGTGGTGCT
+
CCCCCGGG9FFEF9EGGEFGGGCFFGGGGFFGFGDF9F<EF8FFGCFGGCAFEFGG8:@FG,@F@@FEA<;CFFFGEFFDFDGF9FG<FGGGFAEF8FFAEFCGGGGGFGFGGGC<FEFFEFFAFGGDFEGFE9FGC,CFGGGCFED,>EGGGGEFGGGCFCFFG8D=DC=888DDD88FF??FFFDGDFGC3=DCEDFF6A?5>9*9CFDFG*,9;6;9@*137>)5*38:AFE:63?@>9;B6**+*:;?77A@A2,69.343>EF13()).573)6)6*)*.0)))..))3-9*3*))
@M03152:184:000000000-AWYW1:1:2106:26161:6433 2:N:0:CTCCTTACATACCTGT
CCCAACTATCCCTATTAATCATTGCTTCGGATTCTGAAAACCAACAAAATAGAACTGAAGCCCTATTTCATTATTCCATGCTAATGTATTCAAGCGTACGCTTGCTTTAAACACTCTAATTTTTTCAAAGTAAACGTCCTGGTTCGGCCGCCGAGCCCAGTTAAGGGCCGACGTTCCCCCAGAAAGAGGTGGTCCGAAAACCGGCAGTACAGACCTTGCGGCCGACCGCCGTTGGGCCACCGAAATTCAACTACGAGCTTAGATTGGACGAGCGTCGTGTAGGGTAAGGACAGGTATGTGT
+
CCCCCGGGGGGGGGGGGGGGGGGFGGGGGDFGGGGGFGGGGGGGGGGGGGGGGFGGGGGGGGGGFGGGGGGGGGGGGGGGGGGGGCFCGGGGGGGGGGGCGGGGGGGGG9FFCFGGGGGGGGGDGFGGCFGFFGGGGFEGGCFFG@EFGGGGGGGGGGGGGGGGG?E>DGGEEGGGDDFGDGG,AF7@D:8EGGGE>D@AFGDFDDB6>=@@CD*=A8;A>9329>@FED>E3>?DF<D(79>1B@BF4C?<347?>92?22<2).())40((,((4)(.,9<D(9()).380C.*1(*.)
@M03152:184:000000000-AWYW1:1:2106:10012:6437 2:N:0:CTCCTTACATACCTGT
CCCAACTATCCCTATTAATCATTACGTCGATCCTAGAAACCAACAAAATAGAATCAAACGTCCTATTTCATTATTCCATGCTAATGTATTCAAGCGTATGCCTGCTTTAAACACTCTAATTTTTTCAAAGTAACAGTCCTGATTTCCCAAGACACCAAATTAATGACATCAAGGTTCTTCAGAAGGGAGAAACCAGTAATACCAGTACGTACCGAAGCACGACCAACATACTGATCCCGAAAATCAATTAAGAGTTTAGATCGGACAACCGCAGGGTAGGGAAAAAACAGGTATTGTTAGA
+
CCCCCGFGGGGGGDGGFGGGCDGFGGGGFCEGGGFG,6FFGGGGGGCGGGGGCGFGGGGDFFFGFCGFF<FGGGGGGGGGGCGGGGGFAFGGGGGGGEGGGGGFGGGGFAFE9EDGGDFFGGGGGFGDFDFF,EFCGGGGGFGGGDFG98FGGGG?=FFGD9AA,@A9E?FC=CFG+8=DCEF9DE=FDCEDDGF8=DFF,+68239A+;=66=EEBEE??55)88)09+6<<EAC+4/7@>*:/;*+014*9*+*1710*95(2(((,,((,.2(,)(/122).5((.(,))+)**.0))
@M03152:184:000000000-AWYW1:1:2106:21910:6476 2:N:0:CTCCTTACATACCTGT
CCCAACTATCCCTATTAATCATTACGGCGATCCTAGAAACCAACAAAATAGGACCGCACGTCCTATTTTATTATTCCATGCTAATGTATTCGGGCGTAAGCCTGCTTTGAACACTCTAATTTTTTCAAAGTAAAAATCATGGTTCCCTGCCACACCCAGTAAAGGGCATAACAGCTCACCACGAGGTAAGCCTCCACCGCCCCAGTACACACCCAAATAGGCGGACCGGGCGGCAAAGGCCGAAATTCAACTACGAGCTTAGATCGGAAGAGCGTCGTGTAGGGAAAGAACAAGTAGGCGT
+
CCCCCGGGGGGGGGGGGGGGGGGGGGGGGGGGGGGGGGGGGAFGGFCGGGGGGGGGGGGGGGGGGGGGGGGGGGGGGGGGGGGEGGGCGGGFGGGGGGGGGGGGGGGGCFGGGGGGGDCGGGGGGGGGGGGGGGGGGGGGGGGGGGGGFGGGFGGGGGGGFFF8EGECFDGGFFFFCDGGGGDCDEGGGGGGGGGFGGGFG4DAGFFF7ADGCDF>6A4487?;@F>DFF;>DD6DF?G?F>:;>>A=):F9?FE05;2:42<5>B???9?FFF149)3.4=A>04043?7((0)1*)*((
@M03152:184:000000000-AWYW1:1:2106:19549:6642 2:N:0:CTCCTTACATACCTGT
CCCAACTATCCCTATTAATCATTACTTCGGTCCTAGAAACCAACAAAATAGAACCAAAGTCCTATTCTATTATTCCATGCTAATGTATTCAAGCGTATGCCTGCTTTAAACACTCTAATTTTTTCAAAGTAAAAGTCCTGGATCCCCAGCGCACTCAATTAAGAGCACGCTGGTTCCCCAGCAGGAAAGACCCGACCAGAGCAGTGCTTACCTTTCGGCAAGACCGCCCAGCCAGGTCCGAAATTCAACTGCGAGCTTAGATCGGAAGAGCGTCGTGTAGGGAAAGAACAGGAATGGGTAG
+
CCCCCGGGGGGGGDGGGGGGGGGGGGGGGGGGGGGGGFGGGGGGGGGGGGGGCFGGGGGGGDGEGGGGGGGGGGGGGGGFGGGGGGGGGGGGGGGGGGFFGGFGGFFCGGGGGGFGCGGGDFGGGGADGGGGGGGGFFG<EGFGEGGGGG@EGG@EFFFDFGGGGGGGDCGGGGGGGGGGD,@FDEGGGFG=FEDC>DC6EGGFGFFGGFG>FGGFE>=B>BFDFFF?AEDF47>*;>?@;D>(;6?F?:;<DD)253)4;<<;(,,,.3((-47>B50<<3?)45380471(236)(0)(
@M03152:184:000000000-AWYW1:1:2106:5930:6702 2:N:0:CTCCTTACATACCTGT
CCCAACTATCCCTATTAATCATTACGTCGATCCTAGAAACCAACAAAATAGGGTCAAACGTCCTATTTCATTATTCCATGCTAATGTATTCAAGCGCGAGCCTGCTTTAAACACTCTAATTTTTTCAAAGTAACAGTCCTGATTCCCCGCCACACCAACTTAATGACATGACGGTTCTTCAGAGGGGAGAAACCAGTGACACCAGTGCATACCGAAGGCACGACCAGCGTACTGATCTAGAAATTCAACTACGAGATTAGATCGGAAGAGCGTCGTGTAGGGAAAGCACAGGTGTTGGTAA
+
CCCCCDGGCFFGFCFA@FGFCEFFGGGG7@EFFGFGGFDFGGGGGGGGGGGF,FGGG9<FF8FF<CDFG9AFFDFGGGFC,CBFGGGGGDCFFFFFG+@FGGFG8ABFFFGGADFFGFDFDFFGGGGGA,FFGFGFGG8FBEFGGA9ECG7EG,?>FGEFGFEFGGGCDFD8@6C+==DFGCFFGGGGGGGC6,7CCCCACGG=>89FCF957;=*9/:AF2;2(5(6?6>A:76CF6+7:@+)86?+7:63;C)(:>9E))92?:(4<1<(((44:702850)(732(.4(.+.).(*))
@M03152:184:000000000-AWYW1:1:2106:23828:6931 2:N:0:CTCCTTACATACCTGT
CCCAACTATCCCTATTAATCATTATCTTAGCCCTAGAAACCAACGAAAGTAGAACTAAAATCCTATTTCATTATCCCATGCTAATATATTCAAAGGCATGTTACGCCTGCTTTGAACACTCTAATTTCTTCACAGTAAAAGATTTTGATAACTATGATCCCAATATAAAGAAAAATATAATATATGATTCTTTATATGTAGGAGTATATCAAAAAGGAAGGAAATAAGAATATTAGTGCACACTAAAGAGTGGACCATAACTTTCTTATTAACAGAAATCCAACTACGAGCTTAGATCGGA
+
CCCCCGGGCGGGGGGGGGCFGGCGFGFGGGGGGGFFDGGFGGGGGGEGGEFGFGGGFGGGFGGGGFGGGGGGFGGGFGFF<EFCFFGGDEEE<AFGGGGGGFFGG,FFGGGGGGGGGDGGGGGGGGFFGGGGGGGGGGFE;BEB;FGGGGEGF=FAACF;DGCEFFG8FFGCFCG8DEDFGGFG@DFCEA;DEFF3;DCDAF6D6:D@+C8D?DEBADDF>5;:DEDFFFBF??F7FD?B*9A5AF=FAG?7=C*:@)088C*30*>EC;@;;394>6>*)3:44@@4>2(5(:*==CG9?
@M03152:184:000000000-AWYW1:1:2106:14850:7041 2:N:0:CTCCTTACATACCTGT
CCCAACTATCCCTATTAATCATTACGGCGGTCCTAGAAACCAACAAAATAGAACCGCACGTCCTATTCTATTATTCCATGCTAATGTATTCGAGCATATGCCTGCTTTGAACACTCTAATTTTTTCAAAGTAAAAGTCCTGGTTCCCCAGCACACCCAGTAAAGGGCATGAGGTTAGCCAGAAGGAAAGATCCGGCCGAACCAGTGCACGCGGTGAGGCGGACCGGTCAGCCAGACCCGAAATTCAACTACGAGCTTAGATCGGAAGAGCGTCGTGTAGGGAAATAAAAGGTGTGAGTAAA
+
CCCCCGGGGGGGGGGGGGGGGGGGGFGGGCFGEGGGGGGGGGGGGGGGGGGFGGGGGGGGGGGGFGGGGGGGGFFFFGGGGDFGGGGGFGG8FCFEGEGGGGGGGGGGGGGGDGGGGGGGGGGGG?FAF<EBFFGGGGGGFFGGGFCFGCE?FGD>EGCDECECEDGGGGGFGGGGGGGGGGFF+3DD?FGCF8?EGDEAEDC=FFFGGFDCDC58AF(8>@33>@233>BFFG?G@:3(<1>)97)=>*9((956;235.)(-28>B0(-,4618.<A>?5<5)*-.))4,(+-*/-*-)
@M03152:184:000000000-AWYW1:1:2106:11454:7099 2:N:0:CTCCTTACATACCTGT
CCCAACTATCCCTATTAATCATTACTCTAGCCCTAGAAACCAACGAAAGTAGGATTAAAGTCCTATTTCATTATCCCATGCTAATATATTCAAAGACTAAGTTACGCCTGCTTTGAACACTCTAATTTCTTCACAGTAAACGATTCAAAATACTTTTACCCCAAAAACTGAAAGTTAATGGGAGTATATTTGAAAAGAAGGAAATAAGATATTAGTTTAACCGAAATTGGTAAACTTTAATTTCTTATTATCCGAAATTCAACTACGAGCTTAGATCGGAAGAGCGTCGTGTAGGGAAAGA
+
CCCCCGGGGGGGGGGGGGGGGGGGGGGGGGGGGGGGGGGGGGGGGGGGGGGGGGGGGGGGGGGGFGGGGGGGGGGGGGGGGGGGGGGGGGGGGGGGGGGGGGGGGGGGFCFGGGGGGGGGGGGGGGGGGGGGGGGGFGGGGCEGGGGGGGGGGGGFGGGGGGGGGGGGCFCF8FGGGDGDGFGDCGGGGGDBFGGGGFD??GGEGFFGGFGGGGCFFFEFFB>BFFFFA5AFFGFCFCGE7CFC7CFFEFFC=>>=AD;;EF?655)74744AE:8C4222)-/3)6((.0,/@3:47*(,
@M03152:184:000000000-AWYW1:1:2106:25834:7194 2:N:0:CTCCTTACATACCTGT
CCCAACTATCCCTATTAATCATTACTTCGGTCCTAGAAACCAACAAAATAGAACCAAAGTCCTATTCTATTATTCCATGCTAATGTATTCAAGCGTAAGCCTGCTTTAAACACTCTAATTTTTTCAAAGTAAAAGTCCTGGATCCCCAACGCACTCAATTAAGAGCACGCTGGTTCCCCAGAAGGAAAGACCCAACCAGAGCAGTGCTTACCTTGCGGCAAGACCACCCAGCCAGGCCCGAAATTCAACTACGAGCTTAGATCGGAAGAGCGTCGTGTAGGGAAAGAACAGGTCTGTGTAG
+
CCCCCGGGGGGGGGGGGGGGGGGGGGGGGGGGGGFGGGGGGGGGGGDGGGGGGFGGGGGGGGGGGGGGGGGGGGGGGGGGGGGGGGGGFGGFGGGGGEGFGFFGGFGGECFFGGGGG9FGGFGGGGFGGEFFGGFGEFGGFGF:EGGGGGGGGG:DEGGGGDGG?FGFDDGG6==D?EGGDGG,D8EDFFGEFG8CECDDCFGCGFFF9;FGF;9A55=5?=AFF@4BDF29@G>C>@D@4(/7=FEFEGFF;307D@F)>5<;06(383/,(4;6(036<3:::)(4?3(32+)09<F<)
@M03152:184:000000000-AWYW1:1:2106:10774:7200 2:N:0:CTCCTTACATACCTGT
CCCAACTATCCCTATTAATCATTACGGCGATCCTAGAAACCAACAAAATAGGACCGCACGTCCTATTTTATTATTCCATGCTAATGTATTCGGGCGTAAGCCTGCTTTGAACACTCTAATTTTTTCAAAGTAAAAATCATGGTTCCCTGCCACACCCAGTAAAGGGCATAACAGCTCACCACGAGGTAAGCCTCCACCGCTCCAGTACACACCCAAATAGGCGGACCGGGCGGCAAAGGCCGAAATTCAACTACGAGCTTAGATCGGAAGAGCGTCGCGTAGGGAAAGAACAGGAAGTGTG
+
CCCCCGGGGGGGGGGGGGGGGGGGGGGGGGGGGGFGGGGGGGGGGGGGGGGGGGGGGGGGGGGGGGGGGGGGEGGGGGGGGGGGGGGFDFGCFEGEGGGFGGGGGGGGGGGGFCGGGGGGGFGGGGGFGCFGGGGFGFCFGFFGFGGGGGGGGGGGGFGFEC8ECEGGGGGGGGGGD@FFGGGDDG:FGGGGGGGGGCEBEDD=GFFGFFGGGD*?4A4A;5BF9B>FEEBFFG>3<?C0<179:><?>7BA7<34.2(44>A2A?01-(8?:03?1),,(08;0>(((.433*()0)0.)
@M03152:184:000000000-AWYW1:1:2106:20108:7251 2:N:0:CTCCTTACATACCTGT
CCCAACTATCCCTATTAATCATTACTTCAGCCTTAGAAACCAACAAAATAAGACCGAGGTCGTATTCTATTATCCCATGCTGTAATCTTCATAGCAATTACGCCTGCCTTGAGCGCGCGAATTTTTTCAAAGTAAATGATTGGAAGCGGACACCCCAACCCGTGAAGGAAGAGGGCCACTATCCAAAGATAGGAAGCGGAAATCGAGCCACGCCGTTGAGACGGACTTTGACTTCCACATTCAGAAATTCAACTACGAGCGTAGATCGGAAGAGCGTCGTGTAGGGAAAGAACAGGCATGT
+
CCCCCGGGGGGFFFCFEGGDGEGGGGGGGFGGGEDGCCFFGAFGGGFFGFFGCF8FCFEFFGGFC@EFGFFGGGGEGDDFGGGEFEACCFFGGGGCGEFADGFCFFCEFG?5=EFGDCFG7FFGFGGGC,BBFGGGGGDGG;,,>ECEC7CCF@FG8=E>8E=8+3@F+=?CCG6EDGC:5@C@@:C7:EFGG9BC?G*9*/?45FFC)96D39>>>3?)5;5(/4(=CF?+9*)294*8F4*)/=24:F6AB*9?E::((4,214:?B(810(414:,4:;:F2)((,41:(02)).*,)
@M03152:184:000000000-AWYW1:1:2106:25340:7306 2:N:0:CTCCTTACATACCTGT
CCCAACTATCCCTATTAATCATTACTTCGGTCCTAGAAACCAACAAAATAGAACCAAAGTCCTATTTTATTATTCCATGCTAATGTATTCAAGCAACGGCCTGCTTTAAACACTCCAATTTTTTCAAAGTAAAAGTCCTGAACCCCGTGGGCACCCAGTGAAGGGCACCCGCGGTCTTCAGAAGGAAGACGAGCAAAGCCCAGTGCACGCCTGGCGGCGGACCGGGCAGCACACGTCCGAAATTCAACTACGAGCTTAGATCGGAAGAGCGTCGTGTAGGGAAAGACCAGGATAGGCGAGA
+
CCCCCGGGGGGGGGGGGGGGGGGGGGGGGGGGGGGFGGGFFFGGGGGGGGGFGGGGGFGGGGGGGGGGGGGGGGGGGGGGGGGGGGGGGGGFECEGFGGGGGGGGGGFGGGGGGGGGGGGGGGGFGGGGGGGFGGGGGGDFGGGGGDFGGGGGGGGGGGGGCFFGE?>FGDGGCGGGGGGGFGGDG@FGGGGGG*C6789CGFCCCFGGAGG*;CEB?(;B>8>B;BFF@0F>DBCF?DFE9F<48)=>C??0<:94<?))--1329?1:;-86>:?F9AB48.47((((-()+())(1((
@M03152:184:000000000-AWYW1:1:2106:14114:7335 2:N:0:CTCCTTACATACCTGT
CCCAACTATCCCTATTAATCATTATTCATGTCCTAGAAACCAACAAAACGAGGACACGAATCCTGTTCTATTATCCCATGCTAATGTATTCAAGGCCCCTTTATGCCTGCTTTGAACACTCTAATTTATTCAAAGTAAATGAATGGGAACCCCACAGAGATGGTCGAGTTGCCTCGGCCACCACCTGCTTTTTACCTTCACCCAGTTAAGAGCAAAGGTGAGTATCCCATAGAAGAGGATGAAGAAACCAGTTCACGCCTTGACGGCGGACCGATTCCTTCGATCCCGAAATTCAACTACG
+
CCCCCGGGGGGGGGGGGGGGGGGGGGGGGGGGGGGGGGGGGGGGGGGGGGGGGGGGGGGGGGGGGGGGGGGGGGGGGGGGGGGGGGGGGGGGGGGGFGGGGGGGGGGGGGGGGGGGGGGGGGGFGGGGGGGGGDFGGGFGGGGGGGFFGGGGGGGGGGGCCDFEFGGGGGGGGGGGCGGGGGGGGGGGGGGFGGGGGGGFGDFFFFFGFFGCGGG5FFFFFFFF@FAFFFDFFCCF>CCEFFFFFFFF4;6>A7FFAD@B9BBE@@2909F@>>F?BF<42>:F?B??B(34>+)6=AF?(
@M03152:184:000000000-AWYW1:1:2106:17726:7383 2:N:0:CTCCTTACATACCTGT
CCCAACTATCCCTATTAATCATTACGTCAATCCTAGAAACCAACAAAATAGGATCGAACGTCCTATTTCATTATTCCATGCTAATGTATTCAAGCGTTAGCTTGCTTTAAACACTCTAATTTTTTCAAAGTAACAGTCCAAATTCCCCGCAACACCAAATTAATGGCATTACGGTTCATCAGGAAGGAGGAATCAGTGAGACCAGTACATACCAGAGGCATGACCAACCTACTAACCCCGAAATTCAACTACGAGCTTAGATCGGAAGAGCGTCGTGTAGGGAAAGAACAGGTATGTGGTA
+
CCCCCGGFGGGGGGGGGGGGGGGGGGGGGGGGGGGGGGGGGGGGGGGGGGFGGGGGGGGGGGGGGFGGGGGGFGGGGGGGGGGGGFFEFGGGGCGEGGG>FGGGGFFGGGGGGGGGGGGGGGGGGGGCE9FGGGGGGGGGGCCFGGGGDGGCGGGGCDFGGGGGGDFFFGGGFGGGDBGGG8EFGGG@CEEF8?DFG7DFGGGFGFFGGFGCCFEAFF5DFFFEE@@BBA@FFGEGF29)*6?BAF<FEFFFDGD>)4<79CE<@FF91(=6;;16,0(:A:27:)(8772(.+./*)*()
@M03152:184:000000000-AWYW1:1:2106:18588:7389 2:N:0:CTCCTTACATACCTGT
CCCAACTATCCCTATTAATCATTACGGCGGTCCTAGAAACCAACAAAATAGAACCGCACGTCCTATTCTATTATTCCATGCCAATGTATTCGAGCATATGCCTGCTTTGAACACTCTAATTTTTTCAAAGTAAAAGTCCTGGTTCCCCAGCACACCCAGTAAAGGGCATGAGGTTAGCCAGAAGGAAAGATCCGGCCGAACCAGTGCACGCGGTGAGGCGGACCGGTCAGCCAGACCCGAAATTCAACTACGAGCTTAGATCGGAAGAGCGTCGTGTAGGGAAGAAAAAGTTCTGTGTGGG
+
CCCCCGGGGGGGGGGGGFGGGGGGGGGGGGGGGGFFCGGGGFGGCGGGGGGGGGGGGDGGFGGGGGGGGGGGFFGFGGGFGGGGGGGGGGGGCCFGGFGCGGFGGFEGEEGGGGGGGF<FFGGGGGGDFFGGDG<FGGGGGGGFGGGGGEGGGGGGGGFGGAFGDCCDGGGGF@=,6EF86@CGF6CCFGGGGGDCEGCBGDGBGFFGGFGDDGEFFFFEF;F0>BFE)<>?:9:D@2>(7206BFAF<GFB05>>?24ADBF08(2017>4:>FFBFAA?F:.(9((,-)))+./*-*-(
@M03152:184:000000000-AWYW1:1:2106:17946:7478 2:N:0:CTCCTTACATACCTGT
CCCAACTATCCCTATTAATCATTACGTCGATCCTAGAAACCAACAAAATAGAATCAAACGTCCTATTTCATTATTCCATGCTAATGTATTCAAGCGTATGCCTGCTTTAAACACTCTAATTTTTTCAAAGTAACAGTCCTGATTCCCCAAGACACCAAATTAATGACATCAAGGTTCTTCAGAAGGGAGAAACCAGTAATGACAGTACGTACCGAAGCACGACCAACATACTGATCACGAAATTCAACTACGAGCTTAGATCGGAAGAGCGACGTGTAGGGAAAGAACAGGTATGGGTGTA
+
C@CCCEGGDGGGGGGGGGGGGGGGGGGGGEEGGGGGGGGGFFGCGGGDFFGFGGGGDFGGGGEGGFGGFFFFAEGGGFGGGFGGGGGGGGCFEFGGGGGGGGGGFGF<DGGGCEGGGFFGGGGFGGCFFGFGGGGGGGGGGGEFGAEFFGG,@EF?D>FFGFFGF8DDG6FF8D?FC9DGDGFB8C@8C@,@FFGGCD=CFFGFGBDD6DGFGDC>A55AA=B=AFFFFFCCF><8+5/:BA36BFE6@?F@DDEB4*5C55931<BF312(.3(6=A;8(5051?0.8((-.+())5*,)
@M03152:184:000000000-AWYW1:1:2106:11148:7503 2:N:0:CTCCTTACATACCTGT
CCCAACTATCCCTATTAATCATTGCTTCGGATTCTGAAAACCAACAAAATAGAACTGAAGCCCTATTTCATTATTCCATGCTAATGTATTCAAGCGTACGCTTGCTTTAAACACTCTAATTTTTTCAAAGTAAACGTCCTGGTTCGGCCGCCGAGCCCAGTTAAGGGCCGACGTTCCCCCAGAAAGAGGTGGTCCGAAAACCGGCAGTACAGACCTTGCGGCCGACCGCCGTTGGGCCACCGAAATTCAACTACGAGCTTAGATCGGAAGAGCGTCGTGTAGGGAAAGAACGGGTATGGGT
+
CCCCCGGGGGGGGGGGGGGGGGGGGGGGGGGGGGGGGGGGGGGGGGGGGGGGFGGGGGFGGGGGGGGGGGGGGGGGGGGGGGGGGGGGGGGGGGGGGGGGGEGGGGGGGGGGGGGGGGFGGGGGGGGGG<FGGFDGGGGGGFGGGG>FGGGGGCFGGGCFGGGFFG?CC>DEGGGGGGGGGGCGG?CFGGFGGGGGG4?4,;D@GFDC>+CDGGFFFFFF>>FFFFFBEE>EED?3::DBFFF6>FAFA:FF?C56394>A?AAA?FB((4<<(4(-.(41*8>?4((.3,((:-))(0((
@M03152:184:000000000-AWYW1:1:2106:3906:7563 2:N:0:CTCCTTACATACCTGT
CCCAACTATCCCTATTAATCATTACGTCGATCCTAGAAACCAACAAAATAGAATCAAACGTCCTATTCCGTTATTCCATGCTAATGTATTCAAGCGTGAGCCTGCTTTAAACACTCTAATTTTTTCAAAGTAACAGTCCTGATTCCCTAAAACACCAAATTAATGGCATTATAGTTCGTCAGAAAGGAGAAACCGATTATACCAGTACGTACAATATCACGACCAGTAAGCCGATCGCGAAATTCAACTACGAACTTAAATCGGAAGAGCGTGGTGTAGGGAAGGACAAGGTATGTGCAGA
+
CCCCCEGGGGGGGFGFGGGGGGGFFDFFCFCF,EFFGFFDEDDEFFGGGFGFFG@FFFA,C,CFGEC,@ECFCFA,CF9,BFG9<<5E,CEGDFF,:7CEG@F,9:A?EFEGE=,,95CEGCGA>,CCFFEF,?<<CEGGGGCDCFGGAEFGFDFEF8EFGF8C4,,=7DDGFFGF@EG60=DDC>>D@8=@FFGC>8E9:6+88DCDG?FGG7,9++;C5)*:==6F+18/5;-**):@?-/*++1=?DA01*8(17)175:0(6133=03(,(((*).,)4),72<07(3)+(1*)*))
@M03152:184:000000000-AWYW1:1:2106:23721:7632 2:N:0:CTCCTTACATACCTGT
CCCAACTATCCCTATTAATCATTACGTCGATCCTAGAAACCAACAAAATAGAATCAAACGTCCTATTTCGTTATTCCATGCTAATGTATTCAAGCGTGAGCCTGCTTTAAACACTCTAATTTTTTCAAAGTAACAGTCCTGATTCCCCAAGACACCAAATTAATGACATCATGGTTCGTCAGAAGGTAGAAATCAATAATACCAGTACGTACAATAGCACGACCAATAAATTAATCCCGAAATTCAACTACAAGCTTAGATCGGAAGAGCGTCGTGCAGGGAAAGAAAAAGAACACATAAA
+
BC-ACGGFFGGGGGFGGGGGGGGGGGGF:@BFFGGGGGGFFEFFF@8AFFFGGGCF9E@CDFGGGGGGGGGGFFFGEGGGGCECC<EF,C9FF<FFEEFG?8EFFGGGEFGF<EFEF,AFGGGGGFGFG,CEFGGGG?EGGAEGGG@:8BB=EFGG78DFGFFDG,AFG6+D;ED=D7CC8CC8+@@DCDGGG,ACCFCDFC+3,@+A+;++3?C?988;95@)))1@FF@@*50?9@*)/739+49=<CF37*).+0*9**(/82((/(6((.6((.98(8,8(8/((((-,*())57))
@M03152:184:000000000-AWYW1:1:2106:9938:7690 2:N:0:CTCCTTACATACCTGT
CCCAACTATCCCTATTAATCATTACGTCGATCCTAGAAACCAACAAAATAGAATCAAACGTCCTATTTCATTATTCCATGCTAATGTATTCAAGCGAAAGCCTGCTTTAAACACTCTAATTTTTTCAAAGTAACAGTCCTGATTCCCCACGACATCAAATTAATGACATCATGGTTCTTCAGAAGGGAGAAATCAATAATACCAGTACATACCTAAGCATGACCGATATATTGATCCCGAAATTCAACTACGAGCTTAGATCGGAAGAGCGTCGTGTAGGGAAAGAACAGGTATGTGAAGA
+
CCCCCGGGGGGGGGGGGGGGGGGGGGGGGGGGGGGGGGGGGGGGGGGGGGGGGGGGGGGGGGGGGGGGGFGGGGGGGGGGGGGGGGGGGGGGGGGGGGGGGGGGGAFGGGGGGGGGGGGGGGGGGGGGGGGGGGGGGGGGGDGGGGGGGGGGGGGGGG9FGGGGFGGGGGGFACDADGFGGGGCFEGCGGGGGGGGGGFFGGCDGFFGGFGGFGGFFFFFFFF@=AFFFA7E>FEFABGDFB>CAFEFEGFFF4;@FFEFE<??0(6;@;(:31,6=FCEFFF80?2(4(3.<+(/0)*))
@M03152:184:000000000-AWYW1:1:2106:13375:7700 2:N:0:CTCCTTACATACCTGT
CCCAACTATCCCTATTAATCATTACGTCGATCCTAGAAACCAACAAAATAGAATCAAACGTCCTATTTCGTTATTCCATGCTAATGTATTCAAGCGTGAGCCTGCTTTAAACACTCTAATTTTTTCAAAGTAACAGTCCTGATTCCCCATGACACCAAATTAATGACATCATGGTTCGTCAGAAGGTAGAAATCAATAATACCAGTACGTACAATAGCACGACCAATAAATTGATCCCGAAATTCAACTACGAGCTTAGATCGGAAGAGCGTCGTGTAGGGAAATAACAGGTATGTGTAAA
+
CCCCCGGGGGGGGGGGGGGGGGGGGGGGGGGGGGGGGGGGGGGGGGGGGGGGFGGGGGGGGGGGGGGGGGGGFFGGGGGGGGGGGGGGGGGGGGGGGGGGGGGGGGGGGGGGCGGGGGFGGGGGGGGCFDFGGGGGGGGGGGGGGGGGGGGDFGGGGGGGGGGGGGGGGGGGGDGGGGGGFGECFGGFGGCGGGG9EGCFGGF5=<DFGFD+?FFFBFCF>=>=AB5FAFFF+8A@FFCAE>6?CFFF?FF9@G>@FE@E4499@01@1(66(:27?FEF<F?F)1)).-1)-+4*/)2)-
@M03152:184:000000000-AWYW1:1:2106:12534:7751 2:N:0:CTCCTTACATACCTGT
CCCAACTATCCCTATTAATCATTACATCAGCCTTAGAAACCAACAAAATAAGACCAACGTCATATTCTATTATCCCATGCTGTAATATTCAATGGCAAGGTTACGCCTGCTTTGAACACTCTAATTTTTTCAAAGTAAAAGATTGGAAGCGGTTGCCCACTATCCAATAATAGGAAGCCCAAATCGAGCCACGCCACAAGGACGAGCTTTGATCTGAAACCCCCGAAATTCAACTACGAGCTTAGATCGGAAGAGCGTCGTGTAGGGAACGAAAAGGTATGTGTAGATGTCAGTGGTAGCG
+
CCCCCGGGGGGGGGGGGGGGGGGGGGGGGGGGGGGGGGGGGGGGGGGGGGGGGGGGGGGGGGGGGGGGFGGGGGGGGGGGGGGGGGGGGGGGGCGGGGGFGGGGGGGGGGGGGGGGGGGGGGGGGGGGGGGGGGGGGBFFGGGGFGGGGGGGGGCFGGGGGGGGGGGGGFGGGFCG?FFGGGGGGGGGGGGGGGGCEG?FECDBEFDDGADFCCGFFF@FF5?AAA)?AFEFFGEG4=D=E>466BC7=5B;;GFDE@;>:7,57<?@?(,4<(32(/))(*)*-/)-)))).+).*)08,
@M03152:184:000000000-AWYW1:1:2106:20016:7761 2:N:0:CTCCTTACATACCTGT
CCCAACTATCCCTATTAATCATTACCTCGGTCCTAGAAACCAACAAAATAGAACCAAAGTCCTATTCTATTATTCCATGCTAACGTATTCAAGCGTAGGCCTGCTTTAAACACTCTAATTTTTTCAAAGTAAAAGTCCTGGATCCCCGGCGCACTCAATTAAGAGCACGTTGGTTCCCCAGAAAGAAAGACCCGACCAGAGCAGTACTTACTATTGGCAAGACCACTCAGTCGGACCCGAAATTCAACTACGAGCTTAGATCGGAAGAGCGTCGAGTCGGGAAAGAACAAGTACGTGCAGG
+
CCCCCGGGGGGGGGEGFGGFGGGGGGGGGGGGGGFGGFGGGGGGGFGGGGGGGGGGFFFGGGGGGFFFGGGFGGGFGGFGFGGFGGGFGGGGGCFFGFGGFGG?F<FFGGFG8EFGGGGGGGGGCFA<FGGGGGGG9=E9=AEEE:>CEE@EEGF?E?FGGFGGGGGFD8FGGGCCF@FGGGGDGDF:,@DGG>CGGGEAFFCCCAFDGFG+?CGF**>A*59@BF@4AFFFF:9DD@C9DFFEFF<;66)3(1)24>3<CCD;0:>((4;1:B(94)(4()1)(7(,(((.6+-..(*)(
@M03152:184:000000000-AWYW1:1:2106:17118:7844 2:N:0:CTCCTTACATACCTGT
CCCAACTATCCCTATTAATCATTACGTCGATCCTAGAAACCAACAAAATAGAATCAAACGTCCTATTTCGTTATTCCATGCTAATGTATTCAAGCGTGAGCCTGCTTTAAACACTCTAATTTTTTCAAAGTAACAGTCCTGATTCCCCAAGACACCAAATTAATGACATCATGGTTCGTCAGAAGGTAGAAATCAATAATACCAGTACGTACAATAGCACGACCAATAAATTGATCCCGAAATTCAACTACGAGCTTAGATCGGAAGAGCGTCGTGTAGGGAAAGAACAGGAATGTGAAAA
+
CCCCCGGGGGGGGGGGGGGGGGGGGGGGGGGGGGGGGGGGGGGGGGGGGGGGGGGFFGGGGGGGGGGGGGGGGGGGGGGGGGGGGGGGGGGGGGGGGGGGGGGGGGGGGGGGGGGGGGDGGGGGGGGGGGGGGGGGGFFGGGGGGGDGEEFFGGGGFGGGGGGGGFGGGGGGGGGGGGG>DEFCD8DGGGGGGGGGGGEFGDCE8DFGGFGFGGC?F?@CBDF@FFFFFFFFACE>FCC797;E9B<@EGF=>4?@4@=;5C=2;;6@;892;B36(;;E1=?A?F?<<:((.0,9*)*))
@M03152:184:000000000-AWYW1:1:2106:10624:7968 2:N:0:CTCCTTACATACCTGT
CCCAACTATCCCTATTAATCATTACGTCGATCCTAGAAACCAACAAAATAGAATCAAACGTCCTATTTCATTATTCCATGCTAATGTATTCAAGCGAAAGCCTGCTTTAAACACTCTAATTTTTTCAAAGTAACAGTCCTGATTCCCCACGACATCAAATTAATGACATCATGGTTCTTCAGAAGGGAGAAATCAATAATACCAGTACATACCTAAGCATGACCAATATATTGATCCCGAAATTCAACTACGAGCTTAGATCGGAAGAGCGTCGGGTAGGGAAAGAAAAGGTAAGGGTCGA
+
CCCCCGGGGGGGGGGGGGGGGGGGGGGGCFGGGGGGGGGGGGGGGGGGGGCGGGGGCGFG,CCGGGGGGGGGGGGGGGGGGGFGGGGGGFGGGGGGGGGGGGGGGFFGGGFGGGFGGGGGGGGGGGGGFGGGGFGGED8FFGGGGGGFGGGGGGEGGGG9DFAFFFFGGFGGG?ADGGGGGCFFGGGCEGFGGFGDGFC@C?8D,<D?FFGGFGGFFACF?EF)08);9+*B1BA79C5=AFAC:EEFEG44ADB=A80109@@D>@3033.(3((/56?0AD)(05224(..+.)).*((
@M03152:184:000000000-AWYW1:1:2106:9450:8073 2:N:0:CTCCTTACATACCTGT
CCCAACTATCCCTATTAATCATTACTTTAGCCCTAGAAACCAACGAAAGTAGAACTAAAGTCCTATTTCATTATCCCATGCTAATATATTCAAAGGCTAGATTACGCCTGCTTTGAACACTCTAATTTCTTCACAGTAAAAGATTTGAAACACTTTGATCCCCAAAAAAAAATTTCAGGGAGTGTATTCAAAAGGAAGGAAACGAGAATAAGGTACACATCAAATTGATGGACCTTAACTCCCATTAATCCGAAATTCAACTACGAGCTTAGATCGGAAGAGCGACGGGTAGGGAAACAAA
+
CCCCCGGFGGGFGDFGGFGDFGGGGGGGGGGGGGCFCEFGGGGGGGGGGGGGGCEC@EFFGGGGGAFGGGGGGGGFFGGGGGGCFFGC,FFEGFG@FGEGCG?FDFE:F=EFEGGGDGCF9<FFGGGGGGGFA?FFFFGDGEBAFFFF=EEGGGDGGFGEG@@FCFF8>D0@=8=EF9?8=6@E?;E,3DCFCGC8FD6*@=D=EDFDFFGG6C99FE@?F69AEE=+B+:AF>);?CGCF=4>FB<+2=A7<4828?E5:?=39=@@>19;>)<(/)46;A53(:1(((4,8E:FF0*,.
@M03152:184:000000000-AWYW1:1:2106:27169:8107 2:N:0:CTCCTTACATACCTGT
CCCAACTATCCCTATTAATCATTACTTCGGTCCTAGAAACCAACAAAATAGAACCAAAGTCCTATTCTATTATTCCATGCTAATGTATTCAAGCGTAAGCCTGCTTTAAACACTCTAATTTTTTCAAAGTAAAAGTCCTGGTTCCCATACACACTCAGTGAAGAGCACATATGTTCGCCAGAAGGAAAGACTAGCCCGAGAAGTACCCACCTTGCGGCGTGACCACCCAAGCCAGTCCGAAATTCAACTACGAGCTTAGATCGGAAGAGCGCCGAGTAGGGAAAGAACAGGTATGGGGAGA
+
CCCCCGGGGGGGGGGGGGGGGGGGGGGGGGGGGGGGGGGGGGGGGFGGGGGGGGFGDGDFEFG<EGFFAFGGGGGGGGGGAFGGGGGGGGGGGGFGGGGG8EFGECCGGDGGDGGFG9EEGGGGGGGGFFGGGGGGGG9EEFGEEFGFGGGGGGGGGGGGGFCGCFGGGFGDEF9DD>6@DCF8DF8FGGGEGDF8@C+*+=FEF7DFF*@CFFF>?E>05>*>B4)*99@FFFB9ABD>>>69FFFFCC46(*56A43))14;;0:@;37((,(-2742:44)(8((.(4)-+(0)(91(
@M03152:184:000000000-AWYW1:1:2106:6569:8165 2:N:0:CTCCTTACATACCTGT
CCCAACTATCCCTATTAATCATTACCTAGGTTCTTTAAACCAACAAAACAGAACCTAAGTCCTATTTCATTATTCCATGCTAATGTATTCAAGCTCAAGCCTGCTTCGAACACTCTAATTTTTTCAAAGTAAAAGTCTTGGACCTCTCGCCCACCCGGTGAAGGGCAGACGAGACACCCAAAAAGTGGAGCCCACTCAGCCCGTACTCACCGATAGGTGGACCGACTGACTAGGCCCGCAATTCAACTACGAGCTTAGATCGGAAAGGCGTCGTGTCGGGAAAGCACAGGTATGCTGCACA
+
CCCCCCFGGGGGGAFFFGGGGGGGGGCFEF<FFGEGFGGGFGFGGGFGGGGCF@@A,CCFDEGFGGGFFGGGGGGF<EFGGFGGGGGFGGCGFG8FFGFFGG=FFGGGGFG7FFGGFFFFEFFGG<@EGFCGC@FECGGG9:>@EDFGEGGGGGGGC8CCGEFG6CFE?CD+=8DGFGGCFFGGDGD3@8DEGC9,@?,;7+3>>BFGCFFGGDED4B*@54A925>8AFF6200>BF)6)(*4AAECE4)((9:(146>BF?(2((.41<>>(,3(7(-4565(<((((.):+)1*)*.)
@M03152:184:000000000-AWYW1:1:2106:26494:8166 2:N:0:CTCCTTACATACCTGT
CCCAACTATCCCTATTAATCATTACTTCGGTCCTAGAAACCAACAAAATAGAACCAAAGTCCTATTCTATTATTCCATGCTAATGCATTCAAGCGTAGGCCTGCTTTAAACACTCTAATTTTTTCAAAGTAAAAGTCCTGGATCCCCAGCGCACCCGGTTAAGAGCACACTGGTTCCCCAGAAGGAAAGACCCAACCGGAGCAGTGCTTACCTTTCAGCAAGACCACCCAGCCAGGTCCGAAATTCAACTACCAGCTTAGATCGGAAGAGCGTCGGTGAGGGACAGAACAGGATGGCGTAG
+
CCCCCGGGGGDGGGGGGGGGGGGGGGGGGGGGEGFGGGGGGGGGGGGGGGGGGGGGGGGGGGGGGDGGCG9FGGGGGGGGGFFGGGGGGGGCGGGEGGGGGGGGGEFFFFGGFGGGGDE9FGGEGGGGGFGGGGGGGGGGGGGGGC@FGCEEGGGGEGEGEGAFDFEGFGGEDFGD8EGG68=EFDDCEGGGCG6@EGGDGCFC<AFCF6;5:DGFCFFAA2*))5)55?=AFGFF8;D9?>:>FFFFEGFE(6)843))73)((((61(342((49)(3:)3)3508(((((+,))(*(-
@M03152:184:000000000-AWYW1:1:2106:18134:8190 2:N:0:CTCCTTACATACCTGT
CCCAACTATCCCTATTAATCATTACGTCGATCCTAGAAACCAACAAAATAGAATCAAACGTCCTATTTCATTATTCCATGCTAATGTATTCAAGCGTATGCCTGCTTTAAACACTCTAATTTTTTCAAAGTAACAGTCCTGATTCCCCAAGACACCAAATTAATGACATCAAGGTTCTTCAGAAGGGAGAAACCAGTAATGACAGTACGTACCGAAGCACGACCAACATACTGATCCCGAAATTCAACTACGAGCTTAGATCGGAAGAGCGTCGTGTAGGGAAAGAACAGGTATGTGTAGA
+
CCCCCGGGGGGGGGGGGGGGGGGGGGGGGGGGGGGGGGGGGGGGGGGGGGGGGGGGGGGGFGGGGGGGGGGGGGGGGGGGGGGGGGGGGGGGGGGGGGGGGGGGGGGGGGGGGGGGGGGGGGGGGGGGGCFGGGGFGGGGFGGGGGGGGGGGGGGGGGGGGGGGGGGGGGGGGGGGGGGGGGGGGGGFGGGGGGGGGGGFCDGDGFFGGFGGGCEED>EFFDA=ABFFFFFFFGFGF:GDFF>CFFFFCGF294AF46BFF4=0;@>DFFB31:@@?FFF;A:4?F?<1(432C:*95:6)
@M03152:184:000000000-AWYW1:1:2106:21925:8213 2:N:0:CTCCTTACATACCTGT
CCCAACTATCCCTATTAATCATTACTTCGGTCCTAGAAACCAACAAAATAGAACCAAAGTCCTATTCTATTATTCCATGCTAATGTATTCAAGCGAAAGCCTGCTTTAAACACTCTAATTTTTTCAAAGTAAAAGTCCTGGATCCCCTGCGCACTCAATTAAGGGCACACAGGTTCCCCAGAAGGAAAGACCCGACCAGAGGCAGTGCTTACCTTGCGGCAAGACCACCCAGCCAGGTCCGAAATTCAACTACGAGCTTAGATCGGAAGAGCGTCGTGGAGGGAAAGAACAGGTAGGTTTA
+
CCCCCGGGGGGGGGGGGGGGGGGGGGGGDGGGGGGGGGGGGEGGGGFGGGGGGGGGGGGGGGGGGGGGCGGDGGGGGGGGGGGGGGGGFGGGGGGGDGGGGGGGGGGGGGGGGGGGG<FGGGGGGGGFGGGGGGCGGGGGGGGGGFGGGFGDGGGGGGC9EDFG?EGGDDDGGGCFDGGFDGFGGGFDFGGGFGGGGGFFDF>@EFFGGFGGGF,3AEFDBBF45<>>DDDFFGFGA;DEFFBFF66AEGFE@CD(::1).99<????93<1396>,)(8<BB:?:<?(.((4+6*).7)(
@M03152:184:000000000-AWYW1:1:2106:21125:8263 2:N:0:CTCCTTACATACCTGT
CCCAACTATCCCTATTAATCATTACGTCGATCCTAGAAACCAACAAAATAGAATCAAACGTCCTATTTCATTATTCCATGCTAATGTATTCAAGCGTATGCCTGCTTTAAACACTCTAATTTTTTCAAAGTAACAGTCCTGATTCCCCAAGACACCAAATTAATGACATCAAGGTTCTTCAGAAGGGAGAAACCAATAATACCAGTACGTACCGAGGCACGACCAACAAATTGGTCCCGAAATTCAACTACGAGCTTAGAACGGAAGAGCGTCGTGTCGGGAAAGAACAGAGCAGTGTAAA
+
CCCCCGGGGGGGGGGGGGGGGGGGGGGGGGGGGGGGGGGGGGGGGGGGGGGGGGGGGGGGGGGGGGGGGGGGGGGGGGGGGGGGGGGGGGGGGGGGGGGGGFGGGGGGGGGGDGGGGGAFGGGGGGGGGGGFGFGGEFGGGFGGGGG?FCD8>@FFEGFGGFGGGGGGGGGGFGFGGGGGGFFFGGBFEDGFGFGGGGGFFFDE?FBF6DDGD6EBD>@F5>DFF9AFFAA=B41+;BD>BB48AFFFFG;=@4B0=>)))/7?<@((,(.:;;91<5(347;7(.4(:?(((+(*)6C).
@M03152:184:000000000-AWYW1:1:2106:19936:8346 2:N:0:CTCCTTACATACCTGT
CCCAACTATCCCTATTAATCATTACGGCGGTCCTAGAAACTCACAAAATAGAACCGCACGTCCTATTCTATTATTCCATGCTAATGTATTCGAGCATATGCCTGCTTTGAACACTCTAATTTTTTCAAAGTAAAAGTCCTGGTTCCCCAGCACACCCAGTAAAGGGCATGAGGTTAGCCAGAAGGAAAGATCCGGCCGAACCATTGCACGCGGTGAGGCGGACCGGTCAGCCAGACCCGAAATTCAACTACGAGCTTAGATCGGAAGAGCGTCGTGTAGGGCAAGAACGGGTCAGTGAAGA
+
C@C?CEFGGFGGGCFGGGGGFGGGGD7FFEGEGGEGGAFGG,CFCDECGEE<FFFGGGGGEEGE<EFEG9FGFGFGGFFEGGCGGFGFFGGGGGGEG?F9FFFEFAF?9F9AFDGDFFGGGFFGGGFFG95CAEE,@FDFFFGFFFFC8>EFFEGCEFGGD==8=+68?8DDF==D?F?98DCC6DGGF6D9:?CCEGG>E>C*,4=FCFGGDDGFFFBA:>F>@@()8@FF)1(9@:3(.2))76<FAFF:6*76?A?4)46(,(,8(449:>>B3)67(.-71.(,((.((*,1*)26)
@M03152:184:000000000-AWYW1:1:2106:13009:8382 2:N:0:CTCCTTACATACCTGT
CCCAACTATCCCTATTAATCATTACGTCGATCCTAGAAACCAACAAAATAGAATCAAACGTCCTATTTCATTATTTCATGCTAATGTATTCAAGCGTATGCCTGCTTTAAACACTCTAATTTTTTCAAAGTAACAGTCCTGATTCCCCAAGACACCAAATTAATGACATCAAGGTTCTTCAGAAGGGAGAAACCAATAATACCAGTACGTACCGAGGCACGACCAACAAATTGGTCCCGAAATTCAACTACGAGCTTAGATCGGAAGAGCGTCGTGTAGGGAAAGAACAGGTATGTGTAGA
+
CCCCCGGGGGGGGAFGGGGGCGGGGGGGGGGGGGGGGGGGGGGGGGGGGGFGGGGGGGGGGGGGGGGGGGGGGGGGGGGGGGGGGCGGGGGGGGGGGGGGGGGGFFGGGFDGGGGGGGCEGGGGGGGGG9E9FGGGGGCGGCFGGGFGGGC4EFGGGGGGGFGGGFGGGGGGGGGGGGGGGGFG8CEFEGFGGGGDGGGFGGF<?FFGDDD=D>EF*@=F?ADBACFFF46BB4:C4>47@@FFA85F4;;5=CBBFFFFE?68@FFFF(3:0:9;345<BFF:<F34?:().+(9/.*).
@M03152:184:000000000-AWYW1:1:2106:11882:8401 2:N:0:CTCCTTACATACCTGT
CCCAACTATCCCTATTAATCATTACGTCGATCCTAGAAACCAACAAAATAGAATCAAACGTCCTATTTCATTATTCCATGCTAATGTATTCAAGCGTATGCCTGCTTTAAACACTCTAATTTTTTCAAAGTAACAGTCCTGATTCCCCAAGACACCAAATTAATGACATCAAGGTTCTTCAGATGGGAGAAACCAATAATACCAGTACGTACCGAGGCACGACCAACAAATTGGTCCCGAAATTCAACTACGAGCTTCGATCGGAAGAGCGTCGTGTAGGGAAAGAACAGATATATGATGA
+
CCCCCGGGGGGGGGGGEGGGEFGGGDGGCGGGGGGGGGGGGFGGGDFEGDFG<FGGGGDFGGGGGGGGGFGG9EFGGFGGGGG<FFF@CFGFFG<C@FDEGCFGGGGGGGFGAEFFGF,EFGGGGGFFG9EFGGGCEGGGD9FCFCEAFCGGGGGGG8DFF8AECEF8FGGDFFGGGDDEGCFC?,4A@EGGEGG6EF9;@DDDED788D88=DE*558A?AD5>8>FAABFF4:C45;4?2FCFF*=@6F9(:8=))(/):@0<0.=3(647(,(.)-.-5:)().4.2(-4C)**)0))
@M03152:184:000000000-AWYW1:1:2106:14410:8601 2:N:0:CTCCTTACATACCTGT
CCCAACTATCCCTATTAATCATTACGTCGATCCTAGAAACCAACAAAATAGAATCAAACGTCCTATTTCGTTATTCCATGCTAATGTATTCAAGCGTGAGCCTGCTTTAAACACTCTAATTTTTTCAAAGTAACAGTCCTGATTCCCCAAGACACCAAATTAATGACATCATGGTTCGTCAGAAGGTAGAAATCAATAATACTAGTACGTACAATAGCACGACCAATAAATTGATCCCGAAATTCAACTACGAGCTTAGATCGGAAGAGCGTCGTGTAGGGAAAGAAAAGGTATGTGTAGA
+
CCCCCGGGFGGGGGGGGGGGGGGGGGGGGGGGGGGGGGGGGGGGGGGGGGGGGFGGGGGGCFGGGGGGGGGGFGGGFGGGFDFGGGGGGGGGGDFEGGGGGDEFGGGGGGGGGGGGGGFGGGGGGGGGGGGGGGGGGGGFGGGFGGGGGCFGGGGFGFGGGGGFA,@=EGGGC??FCEC88EGFGEDGGGGGGGGGGGGFGGFFGFFGGFGGGGCF88AADABBFFFFFFF6BDE;=59=ABFEFFE62*9-9D49A0*18*62@FBF13161>:7=FE32;?50=<1:(4,4+5//.0))
@M03152:184:000000000-AWYW1:1:2106:12932:8644 2:N:0:CTCCTTACATACCTGT
CCCAACTATCCCTATTAATCATTACGTCGATCCTAGAAACCAACAAAATAGCATCAAACGTCCTATTTCATTATTCCATGCTAATGTATTCAAGCGTATGCCTGCTTTAAACACTCTAATTTTTTCAAAGTAACAGTCCTGATTCCCCAAGACACCAAATTAATGACATCAAGGTTCTTCAGAAGGGAGAAACCAGTAATGACAGTACGTACCGAAGCACGACCAACATACTGATCCCGAAATTCAACTACGAGCTTAGATCGGAAGAGCGTCGTGTAGGGAAAGAACAGGCATGTGTAGA
+
CCCCCGGGGGGGGGGGGGGGGGGGGGGGGGGGGGGGGGGGGGGGGGGGGGGGFGGGGFGGGGGGGGGGGGGGGGGGGGGGGGGGGGGGGGGGGGGGGGGFGGGGGGGGGGGGGFGGGGFGGGGGGGGCFCGFGGGGGGGGGGGGGGGGGDGGG@FFGGGGGG8EGGGFGGGGGGGGGGGGGGG9=DCDEEE?F?FFECDF8DFDCFFGGD6DG6EBFAEFAABFFFFFFFFFFGC:FFG)9:FEFFCFEGFDD7?@84*988?;F?>@;@F9@69((;<80A6>??1,:11(.+.0*-2))
@M03152:184:000000000-AWYW1:1:2106:2809:8770 2:N:0:CTCCTTACATACCTGT
CCCAACTATCCCTATTAATCATTACGTCGATCCTAGAAACCAACAAAATAGGGTCAAACGTCCTATTTCATTATTCCATGCTAATGTATTCAAGCTAACGCTTGCTTTAAACACTATAATTTTTTCAAAGTAACAGTCCTGATTTCCCACGACACCAAATTAATGACATCGCGGTTCCTCAGAAGGGAGAACACAACTAGACCAGTACACACCGAAGGCGCGACCAACCTGTTCGTCCCGAAATTCACCTACGAGCTTAGATCGCACGAGCGTCGTTCAGGGAAAGAACAGGTCTGAGAAA
+
-8CCCGGGGGEGFGGGGGGGGFGGGGGFBCEGEEFFFGGGF@FGGGGC@9CED@FGGGCFCCC7FGGFGFFFGCFGGGGGGFFGGGEFF@EEDAFFGGGGG:CGGEAEGGFCAFD,CFFFGG9FFFGCAA?FAFCFFEFGF9DA,,@9,E8EE@@FFF>4CCDD8FGGG68+>8@=C@3=+DF6?F+8@CE,,31AC6,*@CGDCAA+?CDG59*<@E@A?5BB2:BF4ABFA+(1.39936)2A65+7C4@<D)(),)5).4((-((-7>0(,44()(.5):),)(8::3(.+)0/)*)(
@M03152:184:000000000-AWYW1:1:2106:15928:8807 2:N:0:CTCCTTACATACCTGT
CCCAACTATCCCTATTAATCATTACGTCGATCCTAGAAACCAACAAAATAGAATCAAACGTCCTATTCTATTATTCCATGCTAATGTATTCAAGCGAAAGCCTGCTTTAAACACTCTAATTTTTTCAAAGTAAAAGTCCTGGATCCCCAGAGCACTCAATTAAGAGCACTCTGGTTCCCCAGAAGGAAAGACCCAACCAGAGCAGTGCTTACCTTGCGGCAAGACCACCCAGCCGGGTCCGAAATTCAACTACGAGCTTAGATCGGAAGAGCGTCGTGTAGGGAAAGAACAGGTATGTGTA
+
CCCCCGGGGGGGGGGGGGGGGGGGGGGGGGGGGGGGGGGGGGGGGGGGGGGGGGGGGGGGGGGGGGGGGGGGGGGGGGGGGGGGGGGFGGGGGGGGGGGGGGGGGGGGGGGGGGGGGFGGGGGGGGGGGGGGGGGGGGGGAFGGGGGGGGGGGGGGGGGGGFFFGGGGGGGGGGGGGGGGGGGGGGGGFGGGGGGGGGGFFF?DCFFDGFGFFGGAFFBEF9>@D):?E4>FFGFD>@DD>>;>FAEFFGFFFDD@)3;EFF?C?@02;@@@91<B9D68AF?@FFF?B??(4+-96.*))
@M03152:184:000000000-AWYW1:1:2106:24542:8817 2:N:0:CTCCTTACATACCTGT
CCCAACTATCCCTATTAATCATTACTTCGGTCCTAGAAACCAACAAAATAGAACCAAAGTCCTATTCTATTATTCCATGCTAATGTATTCAAGCGAAAGCCTGCTTTAAACACTCTAATTTTTTCAAAGTAAAAGTCCTGGATCCCCTGCGCACTCAATTAAGGGCACACAGGTTCCCCAGAAGGAAAGACCCGACCAGAGGCAGTGCTTACCTTGCGGCAAGACCACCAAGCCAGGTCCGAAATTCAACTACGAGCTTAGATCGGAAGAGCGTCGTGTAGGGAAAGAACAGGTCAGTGTA
+
CCCCCGGFGGGGGGGGGGGGGGGGGGGGGGGGGGGGGGGGGGGGGGFGGGGGGGGGGGGGGGGGGGGGFGGGGGGGGGFGGGGGGGGGGGGGGGGGGGGGGGGGGGGGGGGGGGGGGGGGGGGGGGGGGGGGGGAFG;FGGGFGGGGGGFGGGGGGGGGGGGGDGEGCFGGFFGFFGGGGGGGFGGGGCEFFGGGGGDFFGGDFGFFGGFDGF7A6F5=B>9?BD7>>>)7AF52<5>*7:@>>FAEFFGFFE<B<3;E<EE?E<;0;9:0((-(447(15425:5,8:(280<)))-*))
@M03152:184:000000000-AWYW1:1:2106:21341:8889 2:N:0:CTCCTTACATACCTGT
CCCAACTATCCCTATTAATCATTACATCGATCCTAGAAACCAACAAAATAGAATGCGATGTCCTATTTCATTATTCCATGCTAATGTATTCAAGCGTGAGCCTGCTTTAAACACTCTAATTTTTTCAAGGTAACAGTCCTAATTCCCCAAAACATCAAATGAATGACATTATGGTTCATTAGAAGGTGAGAACCAATAAAAGCCAGTTCATACCAAGGGCACGACCAACTCATTGATCCCGAAATTCAACTACGAGCTTAGATCGGAAGAGCGTCGTGTAGGGAAAGAAAAGGTATGTGTA
+
CCCCCGGGFFFGGFGGFGGGGGGGGGGGGGGGGGGFGGGGGGGGGGGGGGGGGGGGGGGGGEAFFGGGGDFGDGGGGFGC@CFFGGGGGGGGGGDGGEGDGGGC8EFFDFGFEFF8FGGGGFGGGGGGG<FFGGGCEEFGGGGGGGGGGGGGFGGGFGGGGGGGEDGFGGGFEFGGFGGFFC;EGEFDFGGGGGGGGFGFGFD)D6DDFFGGG8DDFF9*:@EDBA96BF65;CCD<A=@BDF=6>?FEF>EB;@<*8=E:C5?D59@@=2>6:0>9D1;34(;=;@@((//,26*).*))
@M03152:184:000000000-AWYW1:1:2106:24673:8953 2:N:0:CTCCTTACATACCTGT
CCCAACTATCCCTATTAATCATTACGTCGATCCTAGAAACCAACAAAATAGAATCAAACGTCCTATTTCATTATTCCATGCTAATGTATTCAAGCGTATGCCTGCTTTAAACACTCTAATTTTTTCAAAGTAACAGTCCTGATTCCCCAAGACACCAAATTAATGACATCAAGGTTCTTCAGAAGGGAGAAACCAGTAATGACAGTACGTACCGAAGCACGACCAACATACTGATCCCGAAATTCAACTACGACCTTAGATCGGAAGAGCGTGGTGAAGGGAAAGAACAGGCAAGTGGAGA
+
CCCCCGGGGGGGGGGGGGGGGGGGGGGGGGGGGGGGGGGGGGGGGGGGGGGGGGGGGGGGFGGGGGGGGGGGGGGGGGGGGGGGGGGGGGGGGGFGCFGGGGGGGGGGG9FFDFGGGGGGGGGGGGGFGGGGGGGGGFGGGFGGGGGGGCCFGGGGGGGFGFGGGGGGGGGGGGDFGGGGGGF@?FEGGGGGGFFGFGGFAF8DD9DFDFGGCDEBB555<5<8>9>F>FF>+2/8@B>=BAACAB?CCC6=D):>B>7C?67170(((,2:(((()*14;A74()4(,(((.*-*/)2,,
@M03152:184:000000000-AWYW1:1:2106:25284:8963 2:N:0:CTCCTTACATACCTGT
CCCAACTATCCCTATTAATCATTACGTCGATCCTAGAAACCAACAAAATAGAATCAAACGTCCTATTTCATTATTCCATGCTAATGTATTCAAGCGAAAGCCTGCTTAAACACTCTAATTTTTTCAAAGTAACAGTCCTGATTCCCCACGACATCAAATTAATGACATCATGGTTCTTCAGAAGGGAGAAATCAATAATACCAGTACATACCTAAGCATGACCGATATATTGATCCCGAAATTCAACTACGAGCTTAGATCGGACGAGCGTCGTGTAGGGAAAGAACAGGTATGAAGCGAT
+
CCCCCGGGGGGGGGGGGGGFGGGDGGGGGGGDFGFGFGGGGGGGGGGGGCFG9FGGGGDFFDFGGGGGGGGGGDGGGGGGGGGGFCFFFGGGDAFCFGGGGGGGGFDFFGGFGGGGGEGFGGGGGGG9<FGDF99FGCF9EFEFGC@:CEGGGGGGG9FGG,3@DFAE8==ECADFF9+D=DFCCDDFEF,,A,@A:DGDDDGEC7<EGFG68@9CFBE?AEF98>A<AFEAF@EFFAG=49>/B98C=08=9<>@8.1942<7(.636;9@,-43(1)-2)4>1)((.(.)-+)**))((
@M03152:184:000000000-AWYW1:1:2106:18181:9011 2:N:0:CTCCTTACATACCTGT
CCCAACTATCCCTATTAATCATTACGGTGGTCCTAGAAACCAACAAAATAGAATCATCCGTCCTATTTTATTATTCCATGCTAATGTATTCAAGCAAAATGCCTGCTTTAAACACTCTAATTTTTTCAAAGTAAAGGTCCTGGTTCCCCGCGGCACCCAATTAAGGACATCGCGGTTCTCCAGAAGGTGAGAAATTGACTACACCAGTTCATACCCCTTAAGGCACGACCGATGTGTCAATCCCGAAATTCAACTACGAGCTGAGATCGGAAGAGAGTCGTGTAGGGAAAGAAGAGGTATG
+
CCCCCGGGGGGGGGGGGGGGFGFAFGDGGGGGGFGGGGGGGGGGGGGGDGGG<FGGGGGGDFGGGFGGGGFGGGGGGGGFFGGGGGGFDFCFGGGGGGGGGFGGGGDGGGGGDGGGGGGGGGGGGGGGFEGGFGDGGFFFEF8AFGGGGGGGGG>6EGG?FCGFFGFGGD?EGDGEDEGGGGGGGGDCDFGGGGGFGGGFGDFC?CFGFFFGG7,@>FFFFFF=BB=EFF@AAGDGFCGCFCA@FFFF?GA?<7F4437?@F(;0><)86?0(4((-9-3:).<<B<??1(,7+,5)866(
@M03152:184:000000000-AWYW1:1:2106:24881:9040 2:N:0:CTCCTTACATACCTGT
CCCAACTATCCCTATTAATCATTACGTCAATCCTAGAAACCAACAAAATAGGATCGAACGTCCTATTTCATTATTCCATGCTAATGTATTCAAGCGTTAGCCTGCTTTAAACACTCTAATTTTTTCAAAGTAACAGTCCAGATTCCCTGCAACACCAAATTAATGGCATTACAGTTCATCAGGAAGGAGGAATCAGTAAGACCAGTACATACCGGTGGCATGACCAGCCTACTAACCCCGAAATTCAACTACGAGCTTAGATCGGAAGAGCGTCGTGTAGGGAAAGAACAGGTATGGGTAA
+
CCCCCGGGGGGGGGGGGGGGGGGGGGGGGGGGGGGGGGGGGGGGGGGGGGGGGGGGGGGGFGGGGGGGGGGGGGGGGGGGGGGGGGGGGGGGGGGGGGGGGGGGGFGGGGGGGGGGGGGGGFGGGGGGCCGGGGGGFGGGGGGGGGGGGGGEFEGGGGGGGGGGGGGGGGGGGGGG?FGGGGGGFGGFFE6DFFGGGGEFGGDDDDFGGFGG6C+@B>CFF5AC=CFFFFCFFGFF?CGFFF54BFEFFGFFFDFF428>C?8=@DDFF@124;222=34))/=15:B21(3)3)0).26(
@M03152:184:000000000-AWYW1:1:2106:17533:9060 2:N:0:CTCCTTACATACCTGT
CCCAACTATCCCTATTAATCATTACTTTAGCCCTAGAAACCAACGAAAGTAGAACTAAAGTCCTATTTCATTATCCCAAGCTAATATATTCAAAGGCTAGATTACGCCTGCTTTGAACACTCTAATTTCTTCACAGTAAAAGATTTGAAACACTTTTATCCCCAAAAAAAAATTTTAGGGAGTGTATTCAAAAGGAAGGAAACGAGAATAAGGTACACATCTATATGATGGACCTTAACTCCCGTTAATCCGACATTCAACTACGAGCTTAGATCGGAAGAGCGTCGTTTAGGCAAAGAAA
+
CCCCCEGGGGGGGGGGGGGGGGGGAFGGGFFGGGCEGGGGGGFCF<FGGGGGGGGGEFFGGFFFFGGGF9FEFGGCFFFEFEGGGGGFFFGFGCFGGGGGGGGGGED7E=FFFF,?E,?FEEGG<FGGGGCFFGCFFG;FEB7EFFGCEAEB8EGGGGFGGGG?E8==+@?@DFF8=8?F+66>FFFGGGG9AFE8E6EBCFF9=>?+=<<8:CE+;18;9*BA@@*;>FEFFF5;C68AF4;);4>?6CFBD4?@+/*<?CEF2(6,61.7>))/()((,5=A()((-,,4)+,.)(93,
@M03152:184:000000000-AWYW1:1:2106:16043:9143 2:N:0:CTCCTTACATACCTGT
CCCAACTATCCCTATTAATCATTACTTCGGTCCTAGAAACCAACAAAATAGAACCAAAGTCCTATTCTATTATTCCATGCTAATGTATTCAAGCGAAAGCCTGCTTTAAACACTCTAATTTTTTCAAAGTAAAAGTCCTGGATCCCCAGAGCACTCAATTAAGAGTACTCTGGTTCCCCAGAAGGAAAGACCCAACCAGAGCAGTGCTTACCTTGCGGCAAGACCACCCAGCCGGGTCCGAAATTCAACTACGAGCTTAGATCGGAAGAGCGTCGTGTAGGGAAAGAACAGGAATGAGTAA
+
CCCCCGGGGGGGGGGGGGGGGGGGGGGGGGGGGGGGGGGGGGGGGGGGGGGGGGGGGGGGGGGGGGGGFGGGGGGGGGGGGGGGGGGGGGGGGGGGGGGGGFGGGGGGGGGGGGGGGGGGGGGGGGGGGFGGGGGGGFFGGGGGGGGGGGGGGGGGGGGGGGGFFGGGGGCGGFGGGGGGGGGGGGGGGGFGCFGGGG8FGFGFEFFGGFG?FFGFEFBFFFFFFBDDBFDFFG:D9:D@F@ABF8>FFGFFFGFFF1CEEFFF?D6135;BFFF1:7?FFEFF?4:0482((2.?*.:-)
@M03152:184:000000000-AWYW1:1:2106:7060:9154 2:N:0:CTCCTTACATACCTGT
CCCAACTATCCCTATTAATCATTACGTCGATCCTAGAAACCAACAAAATAGAATCAAACGTCCTATTTCATTATCCCATGCTAATGTATTCAAGCGTATGCCTGCTTTAAACACTCTAATTTTTTCAAAGTAACAGTCCTGATTCCCCAAGACACCAAATTAATGACATCAAGGTTCTTCAGAAGGGAGAAACCAGTAATGACAGTACGTACCGAAGCACGACCAACATACTGATCCCCAAATTAAACTACGAGCTTAGATCGGAAAGACGACGGGTAGGGAAAGACAAGGAGAGTGGAAG
+
CCCCCECFGGGDGAGFF<FFGGGEGGGGGGGGGGFGG<FFF8F@@FFGFGGGGGFG<FFGGFGGGGGFGGGGGGGFFGGG<FGDGGGG<<EEGFGGCFF<96<FF8BDG<FGGGCEFGGGGGGFGGGGG?FFFFGEFGGGGCFGGGCFG7@F@BFGGEGGCEFGG8,@C2=,@,?@+>DD?FG9DFCGCGDGGF?D=D,9=E7D8FFGDD8DGGD>*559?=AA=@=09AEF>:48C)*:@);**+198+1(2*2868;=*956(1(((,,(..(((0,:B71)(5(.(((((*()/(*)(
@M03152:184:000000000-AWYW1:1:2106:4005:9200 2:N:0:CTCCTTACATACCTGT
CCCAACTATCCCTATTAATCATTACGTCGATCCTAGAAACCAACAAAATAGAATCAAACGTCCTATTTCATTATTCCATGCTAATGTATTCAAGCGTACGCTTGCATTAAACACTCTAATTTTTTCAAAGTAACAGTCCTGATTCCCCATGACACCAAATTAATGACATCATGGTTCGTCAGAAGGTAGAAATCAATAATACCAGTACGTACAATAGCACGACCAATAAATTGATCCCGAAATTCAACTACGATCTTAGATAGTAAGAGCGTCGTGAAGGGAAAGAATAGATATGTGCAAA
+
BCCCCDFGGFGGGGGGGGGGEGGFGGGFGEGGGGGGGGGFGGGGGGGGGGGGGGFGEEFGGEGGGGGGCFGGCCF9CFC96FF9FAEFACFGGGGDCCFGGGGGG,9?FGGFF8FFFFFEGGGGGGGCF,CFCFGFG9,EAFGGFGGCFFFGGGGFGGGGFGFGGGGGGGGD8EDGC8DGG69EFGC9FFGG,@9?ED@DD7ADG9DFCDGGGGFFA+0:*85=88)39<A>9CE79=>)97FA8BEF<FA=@*)/+98CE*80/<6C3>B6232((0>;14=)/;()13)))+1+3)0))
@M03152:184:000000000-AWYW1:1:2106:24256:9243 2:N:0:CTCCTTACATACCTGT
CCCAACTATCCCTATTAATCATTACCTCGGTCCTAGAAACCAACAAAATAGAACCAAAGTCCTATTCTATTATTCCATGCTAATGTATTCAAGCGTCAGCCTGCTTTAAACACTCTAATTTTTTCAAAGTAAAAGTTGTGGATTGCCAGCACACACCGTTAGGCGCATGTTGGTTCCCCACAAGGAAAGGCGCGGCCGAACAGTTCTCACCCAAAGGTGGACCGCTCAGCTACGCCCGAAATTCAACTACGAGCTTAGATCGGAAGAGCGTCGTGTAGGGAAAGAAGAAGAAAGGGACAAA
+
CCCCCGGGGGGGGGGGGGGGGGGGGGGGGGGGGGGGGGGGGGGGGGGGGGGGGGGGGGGGGGGGGGGGFGGFGFGGGGGGGGGGFGGGGGGGGFGGGGGFGGGGGGGGGGGGGGGGGCEGGGGGDGCFFGGGGDFDGFGGGGGGFGGGDGGGGGGGGGGGGE8F6EGGGGGAFGGD8CDFG6ECFGGGC8EEE>CCEGCBEDFAGFFGGFGGGDFFAFEF>@FBBFFEFFFFFD1>:BD;B@FEFFFF3857?GFF4><42<84<970:6,,(-340621(.4>0)(((.,.(3())(*(.
@M03152:184:000000000-AWYW1:1:2106:7557:9334 2:N:0:CTCCTTACATACCTGT
CCCAACTATCCCTATTAATCATTACTTCGGTCCTAGAAACCAACAAAATAGAACCAAAGTCCTATTCTATTATTCCATGCCAATGTATTCAAGCGTAGGCCTGCTTTAAACACTCTAATTTTTTCAAAGTAAAGGTCCTGGATCCCCAGCGCACCCAGTTAAGAGCACACTGGTTCACCAGAAGGAAAGACCCAACCGGAGCAGTGCTTACCTTTCAGCAAGACCACCCAGCCAGGTCCGAAATTCAACTACGAGCTTAGATCGGAAGAGCGTCGGGTAGGGAAAGAACAGGCATGTAGAA
+
CCCCCGGGGGGGGFGGGGGGGGGGGGGGGGGGGGGGGGGGGGGGGGGFGGGGGGGGGGGGFGGGGGGGGGGGGGGGGGGGGGGGGGFGFGGGFCEGEEGCGGGGFGGGGGGGFGGGGGGGGGGGGGGGGGGGGGDGGGGGGDDFGGFGGGGGGGGGGGFDFFFGG,DGGGGF,7DF+@DGGDFGFGGGFGFGGGGGGG657DFFEFACCFGFFGFFFFECF@AD5@=DFFBFFGF4A.9>EDFFC=78?FFF9D),0()))19?;@8(6/31(/3(47031B<@0)(4.((,(*))*)*))
@M03152:184:000000000-AWYW1:1:2106:14413:9336 2:N:0:CTCCTTACATACCTGT
CCCAACTATCCCTATTAATCATTACTAAGACCCTAGAAACCAACGAAATCAGGATCCCAGTCCTGTTCCATTATCCCATGCTGAAGTATTCAAGGCTCGATTGCCTGCTTTGAACACTCTAATTTGCTCAAAGTAAAAGAGTAGGAACCCCAGTCATAATATCCAGAGTTGCCCCCAGAAAGTACTACAACCTTTGACCGCCACCCAGTTAAGGACAGCGGTGAGTATCCTACAGTGGGGCGTGACCCAAACGGTACAGACCATGACGGCCGACCAGCCTGAGCGCACGCCGAAATTCAAA
+
CCCCCEGGGGGGGGGFFGGGGGGGGGGGGGGGGGGGGGGGGGGGGGGGGFGGGGGGGGGGGGGGGFGGGGGGGGGGGGGGGGFFGGGGGGGGGGGGGGGGGGGGGGGGGFGFGGGGGGGGGAGGGGGGGGGGGGGGGGGGGGGFGGEF8EEGGGGGGGGGGGGGGGGGDEGFDF?ECCFFGGGGCFGGGGGGGGGGGGE*=CGFGFFGGFGFGDGAFF<D>@EFFFF6FCA9FD@<FB>ADFFFFFE42FA(;D5(.73>=?@@CE3(,396023;FF08?@?)(599(2(,4*,)16*6)
@M03152:184:000000000-AWYW1:1:2106:5015:9382 2:N:0:CTCCTTACATACCTGT
CCCAACTATCCCTATTAATCATTACGTCGATCCTAGAAACCAACAAAATAGAATCAAACGTCCTATTTCATTATTCCATGCTAATGTATTCAAGCGTATGCCTGCTTTAAACACTCTAATTTTTTCAAAGTAACAGTCCTGATTCCCCAAGACACCAAATTAATGACATCAAGGTTCTTCAGAAGGGAGAAACCAGTAATGACAGTACGTACGGAAGCACGACCAACATACTGATCCCGAAATTCAACTCCGAGCTTAGCTCGGAAGAAGGGCGGGTAGGGAAAGAAAAGGAAGGTCTAGA
+
CCCCCGFGGGGGGGGGGGGGGGGGGGGGGGDGGGGGGFFFGGGGGGGGGFFGEGGGGGGGG,@@CEFGGGGGFDFGGGGGFEGDFFFEFGGCFGFCCBFFG<EFGFGGGDGFFFFGFGGGGGGFECFFG?EFC<EFFAECFAFFFFGF@EGGGFAFGGDFCEGGGGD=F??99,6,?FGGGGDAF,>DCGGGF8FFFCGFAEDF8DFDG6?C++1:5*:?BDB58@@>;FF8+=>CB2;A?949+=<@?*/(2)?()/.0*1/((86((/((/6((-)(4143<:F0((((((*(/*)*))
@M03152:184:000000000-AWYW1:1:2106:21650:9472 2:N:0:CTCCTTACATACCTGT
CCCAACTATCCCTATTAATCATTACGGCGGTCCTAGAAACCAACAAGATAGAACCGCACGTCCTATTCTATTATTCCATGCTAATGTATTCGAGCATATGCCTGCTTTGAACACTCTAATTTTTTCAAAGTAAAAGTCCTGGTTCCCCAGCACACCCAGTAAAGGGCATGAGGTTAGCCAGAAGGAAAGATCCGGCCGAACCAGTGCACGCGGTGAGGCGGACCGGTCAGCCAGACCCGAAATTCAACTACGAGCTTAGATCGGAAGAGCGTCGTGTAGGGAAAGAACAGGGATAGGTACA
+
CCCCCGGGGGGGGGGGGGGGGGGGGFGGGGGGGGGFGGGGGGGGG?FGDGGFGGGGGGGGGGGGGGGGGGGGFGGGGFFFGGGCFGGGGGGGGGGGGGF<FFFGGCFGFGFEFGG8E,EFFGGGGGGDEEEDFGAFGFGF9EFD;FGG8EFDFGGGGCFEG8FDDGDDCDCCFFDFGAFFGGCCFGG,D?,@EFCDGGEDGDC4<AFGGFGGGGGF:?@DE6B(:@>EFFBFF<<<>:D0>6><F=AF27?0<DEBFA24).82(,41<191,26??4)-2?2).).:744(4*()9>7))
@M03152:184:000000000-AWYW1:1:2106:13260:9536 2:N:0:CTCCTTACATACCTGT
CCCAACTATCCCTATTAATCATTACTTCGGCTCCAGAAACCAACAAAATAAAGAACCAAAATCGTTTTCCGTTATCCCATGCTGTAGTATTCAAGGCTCTTTTTTGCCTGCTTTGAACACCCTAATTTTTTCAAAGTAAACGAATGGGAACTCCACACTGCATAGCAGAGTTGCCCCCACTAGACAATGCTTTTACCTCCGCCCAGTTAAGGGTAGAGGTGAGTATCCCATAGGGAGAACGGGAGAGCTGGTACAGAGCATACGCCCGACCAACGTCTCCCTGTTCCGAAATTCAACTACG
+
CCCCCGGGGGGGGGGGGGGGGGGGGGGGGGGGGGGGGGGGGGGGGGGGGGGGGGGGGGGGDFGGGGGGGGGGGEGGGGGGGGGGGGGGGGGCFGFGGGGGGFGGGGGFGGGGGGGGGGGGGGGGGGGGGGGGFGFGFGGCFGCEGGGGGGGGGFCGGGGGGGGGGFGGGFGGGGFGGGDGGGGGGGGGGGGGGGGGGGGFGG6=7?A=F>FG*3@?FF@65CFEFCF+;AEF>>@DAFGEFFFFB:2?4DFFFC:76=;@3>8@?,690:@BFB??0)4>(),/9FA<0:((6C>FF9CD,
@M03152:184:000000000-AWYW1:1:2106:11845:9550 2:N:0:CTCCTTACATACCTGT
CCCAACTATCCCTATTAATCATTACGTCGATCCTAGAAACCAACAAAATAGAATCAAACGTCCTATTTCGTTATTCCATGCTAATGTATTCAAGCGTGAGCCTGCTTTAAACACTCTAATTTTTTCAAAGTAACAGTCCTGATTCCCCAAGACACCAAATTAATGACATCATGGTTCGTCAGAAGGTAGAAATCAATAATACCAGTACGTACAATAGAACGACCAATAAATTGATCCCGAAATTCAACTACGAGCTTAGATAGGAAGAGCGTCGTGTAGGGAAAGAACAGGTATGTGTAAA
+
CCCCCGGGGGGGGGGGGGGGGGGGGGGGGGGGGGGGGGGGGGGGGGGGGGGGGGGGGGGGFGGGGGGGGFFGGGGGGGGFGGGGGGGGGGGGGGFGG>FGGGGGGGGGGGGGGGDGGGFGGGGGGGGGGGGGGGGGFFGGFGGGGGGGGGGGGGGGGGGGFGGGGGGGGGGGGGGGGGGDGGGGGGGGGGGGGGGGGGFFGFGFCFFG6DF?DFEFF+::>@>AAFEFFFFCFGFCCCD@FFAF6AEFFC*525?@4:B=@*82>C;;@;1((,.8;ACEDFD4;F@((2,).+5//67))
@M03152:184:000000000-AWYW1:1:2106:15175:9625 2:N:0:CTCCTTACATACCTGT
CCCAACTATCCCTATTAATCATTACGTCGATCCTAGAAACCAACAAAATAGAATCAAACGTCCTATTTCGTTATTCCATGCTAATGTATTCAAGCGTGAGCCTGCTTTAAACACTCTAATTTTTTCAAAGTAACAGTCCTGATTCCCCAAGACACCAAATTAATGACATCGTGGTTCGTCAGAAGGTAGGAATCAATAATACCAGTACGTACAATAGCACGACCAATAAATTGATCCCGAAATTCAACTACGAGCTTAGATCGGAAGAGCGTCGTGTAGGGAAAGAACAGGTCTGTGTAAA
+
CCCCCGGGGGGGGGGGGGGGGGGGGGGGGGGGGGGGGGGGGGGGGGGGGGGGGGGGGGGGGGGGGGGGGGGGGGGGGGGGGGGGGGGGGGGGGGGGGGGGGGGGGGGGGGGGGGGGGGGGGGGGGGGGFFGGGGGGGGGGGGGGGGGGGGGGGGGGGGGGGGGGFGGGGGGFGEGGGGDEDGCFGGGGGGGGGGGGGGDFGGDDFFFGGFGFGGGFFFFADD>=>C@FFFFFFGCG>BCDDBAFFFFFFG4>DD?>FEEFCC=F0<@FF(79;B(/2AEE;FFF:F??241))+(1*.0))
@M03152:184:000000000-AWYW1:1:2106:15572:9826 2:N:0:CTCCTTACATACCTGT
CCCAACTATCCCTATTAATCATTACGGTGATCCTAGAAACCAACAAAATAGAGCCATGCCGTCCTATTTTATTATTCCATGCTAATGTATTCGAGCAATAAGCTTGCTTTAAACACTCTAATTTTTTCAAGGTAAAAGTTCTGGTTCCATATGACACCCAATTAAGGACATCATATTTCTCCAGAAGGTGAGAAATTGACTGTAACAGTTCATACCCCTTAAGGCACGACCGTCACGTCAATCCCGAAATTCAACTACGAGCTTAGATCGGAAGAGCGTCGTGTAGGGAAAGAACAGGTAG
+
CCCCCGGGGGGGGGGGGGGGGGGGGGGGGGGGGGGGGGGGGGGGGGGGGGFGGFGGGGGGG:FGGGGGGGAEFGGG9FGGGGGGGGGFFGGGFFGGGGGGG9FG9EGGGGGGGGGCFGGGGGGGGGGFFGFGEGGGGGGGGGGCEGFDGGGGGGGFFGC?FGGGGFFFGDDGGGGGGFGC9DCGGGGGGGFFGGGGGDFFGGFFGFF?DFDD@F=FDFDDFFFBFFFFFFAEB>>CBC9>>E>)/3<@=CF?EFF4AE?2552>43;5@3(6/28;;>2(()6)(;<@F1428=(7717<)
@M03152:184:000000000-AWYW1:1:2106:6056:9849 2:N:0:CTCCTTACATACCTGT
CCCAACTATCCCTATTAATCATTACTTCAGCCCTAGAAACCAACGAAAGTAGGACTAAAGTCCTATTTCATTATCCCATGCTAATATATTCAAAGGCTAGGTTACGCCTGCTTTGAACACTCTAATTTCTTCACAGTAAACGATTTGAAACACTTGACCCTTAAAAATAAATTTTAAGGAGTGTATTCAAAAGGAAGGAAATAAAAATTAAATCACATCTTAGAGATGGATGTTAAATTTTTACTTACCGAAATTCAACTACGAGCTTAGATCGGAAGAGCGTCGTGTCGGGAAAGAAAAG
+
CCCCCDGGGGGGGGGGGFGFGFGGGGGGGGGGGGGGGGGGGGGGGGGGGGGGGGGGGGGGGFFGGFGGGGGGGGGGGGGFGGGGGGGGGGGGGGGGGGFGGGGGGGGGGFGFGGGGGGGGGGAFGGGFGGGGGGGFFGGGGGGGGGGGGGGGGGGFFEG8DDFFFFFGGGGGFDG,DDFGCEFGGGGGGGGGGGCDFGGFGGGFGFFCGFGDF7@69C0?FD?75DEFFFFFFFEGFEGEAA?69EFAE*<=>7F7@EC7>>>=5)7)8B6*9>9=@F@B:;-6()/(,(232:8FF(*5(
@M03152:184:000000000-AWYW1:1:2106:6058:9862 2:N:0:CTCCTTACATACCTGT
CCCAACTATCCCTATTAATCATTACTTCAGCCCTAGAAACCAACGAAAGTAGGACTAAAGTCCTATTTCATTATCCCATGCTAATATATTCAAAGGCTAGGTTACGCCTGCTTTGAACACTCTAATTTCTTCACAGTAAACGATTTGAAACACTTGACCCTTAAAAATAAATTTTAAGGAGTGTATTCAAAAGGAAGGAAATAAAAATTAAATCACATCTTAGAGATGGATGTTAAATTTTTACTTACCGAAATTCAACTACGAGCTTAGATCGGAAGAGCGTCTTGAAGGGAAAGAAAAA
+
CCCCCGGGGGGGGGGGGGGGGGGGGGGGGGGGGGGGGGGGGGGGGGGGGGGGGGGGGGGGGGGGGFGGGGGGGGGFFGGGFGGGGGGGGGGFFF9FFGGGGGGGGDGEGGGGGGGGGGGGFGGGGGGGGGGGGGGGGGGGGGGGGGDFGFGGG9FGGGDGEGGGGFFFGGGGGGFGGE8=D@CEFGGEFFGGGGFDFCGFGFGEGFFGGFGGGCFFFFDD7FFEBED5DCF5;CEGFEF7<CFF?EE<=CA>AG>7;A;E=>4@AA27C3AECB=9@>@3(?2)()))/7=(:CD)28*/(
@M03152:184:000000000-AWYW1:1:2106:17188:9914 2:N:0:CTCCTTACATACCTGT
CCCAACTATCCCTATTAATCATTACGTCGATCCTAGAAACCAACAAAATAGAATCAAACGTCCTATTTCATTATTCCATGCTAATGTATTAAAGCGTATGCCTGCTTTAAAAACTCTAATTTTTTCAAAGTAACAGTCCTGATTTCCCAAGACACCAAATTAATGACATCAAGGTTCTTAAGAAGGGAGAAACCAGTAATGAAAGTACGAACTGAAGCACGACCAACATACTGATCCCGAAATTCAACTACGAGCCTAGAACGGAAGAGCGGCGTGTAGGGAAAGAACAGGGATAGGTAGA
+
CCCCCGGGGGGGGGGGGGGGGGGGGCGGGDGGGGGGGGGGGGGGGGGGGGGGGFGGGGE@6F,6EF<F<@F<,ECFC66C,CF<6E:,CC6CFECC,B@DE,:54EFEGG?,94?<?E?EFFFGF8AE?,:EFAAFFG,,4FGDGGG,EFF8=8AFGD8D,9=E;@8D@D?8E8D9F9+,36E;D>+A=CD8F8@==D,3=+60,39++*6=++20A;CF589)8@A*0@5+9C*59@7>BF4C+BA967//55)()0-**02;,33/350(23(,-.)4-.4>(73,1(,(,*(/))*))
@M03152:184:000000000-AWYW1:1:2106:7632:9954 2:N:0:CTCCTTACATACCTGT
CCCAACTATCCCTATTAATCATTACCTCGGTCCTAGAAACCAACAAAATAGAACCAAAGTCCTATTCTATTATTCCATGCTAACGTATTCAAGCGTAGGCCTGCTTTAAACACTCTAATTTTTTCAAAGTAAAAGTCCTGGATCCCCAGCGCACTCAGTTAAGAGCACGCTGGCTCCCCAGAAAGAAAGGTCCGACCAGAGCAGTACTTACCATTGGCAAGACCACTCAGCCGGACCCGAAAATCAACTACGAGCTTAGACTGGTAGAGCGTCGTGTTGGGAAAGAACAGGAATAGGATCA
+
CCC<CBCFGGFGFF<F6C<EDAEAFGAFGE;FGGGGGFGCGGDE<FC<@F,FEEE6C@CC9<CCF@,,CC,C<<FDEG@,,CFEFGD<6,CFFDGGGGEF@,D,A,5F?FFGFEFGF<<EF<ECFGFGFDGGA<DBFFGGCFCEGF@FE8>EC>@@E>4,@EDF9DF8C6+=8++@+++=@D8>+@BD=@,368EC?9:FF7=@:=5;9<D7BFC+;98C5595<B2?AF=F*;=4/85=;@))2*/))282;D59)637.)/1)1..)-((,(((.).3354FF)(.((((,0)*0)0((
@M03152:184:000000000-AWYW1:1:2106:10305:9983 2:N:0:CTCCTTACATACCTGT
CCCAACTATCCCTATTAATCATTACGGCGGTCCTAGAAACCAACAAAATAGAACCGCACGTCCTATTCTATTATTCCACGCTAATGTATTCGAGCATATGCCTGCTTTGAACACTCTAATTTTTTCAAAGTAAAAGTCCTGGTTCCCCAGCACACCCAGTAAAGGGCATGAGGTTAGCCAGAAGGAAAGATCCGGCCGAACCAGTGCACGCGGTGAGGCGGACCGGTCAGCCAGACCCGAAATTCAACTGCGAGCTTAGATCGGAAGAGGGGCGTGTAGGGAAAGAACAGGTAGGGTGGAA
+
CCCCCGGGGGGGGGGGGGGGGGGGGGGGGGGGGGGGGGGGGGGGGGGGGGGGGGGGGGGGGGGGGGGGGFGGGGGGGGGGGGGGGGGGGGFGGGGGGGGGGGGGGGGGGGFFFC9FFGGGGGGGGGFGGGGGGGGGGFGGGGGGGGGGGGGGGGGGGGGFDFGG8EGGGGGGGGFGG@FGGCFGFGG@,DAFGGGGEGGEGDGDFFFGFF4DD7CFFF@FFFDBFF37:@?FFC(*8?GB@B:<@FF46F=0,/514<<2))48?:103(4(19((().<:)25,)4((,2))2().()()
@M03152:184:000000000-AWYW1:1:2106:10515:10068 2:N:0:CTCCTTACATACCTGT
CCCAACTATCCCTATTAATCATTACCTCGGTCCTAGAAACCAACAAAATAGAACCAAAGTCCTATTCTATTATTCCATGCTAACGTATTCAAGCGTAGGCCTGCTTTAAACACTCTAATTTTTTCAAAGTAAAAGTCCTGGATCCCCAGCGCACTCAGTTAAGAGCACGTTGGTTCCCCAGAAAGAAAGGTCCGACCAGAGCAGTACTTACCATTGGCAAGACCACTCAGCCGGACCCGAAATTCAACTACGAGCTTAGATCGGAAGAGCGTCGTGGAGGGAAAGAACAGGGAAGTGTCGA
+
CCCCCGGGGGGGGGGGGGGGGGGGGGGGGGGGGGGGGGGGGGGGGGGGGGGGGGGGGGGGGGGGGGGGGGGGGGGGFGGGGGGGGGGGGCFGGGDEGGGGGGFGGGGGGGGGGGGGGGGGGGGGGGGGGGGGGGGGDFGFGGGGGGGGGGGGGGGGGGGGGGGCGFGGGGFFGGGEFGCFGGFGGGGGGFGG?EEGEDGFG?DCCFFG7FGFGGGFCFEFFDAFB)7?FF:F4;57D>GFF2?4AA<=EG//2C>(=EE9)7;?FF9;;D6,16(:(0:0-7(.47(.2(.(4*(0*.0((
@M03152:184:000000000-AWYW1:1:2106:26872:10078 2:N:0:CTCCTTACATACCTGT
CCCAACTATCCCTATTAATCATTACGTCGATCCTAGAAACCAGCAAAATAGAATCAAACGTCCTATTTCGTTATTCCATGCTAATGTATTCAAGCGTGAGCCTGCTTTAAACACTCTAATTTTTTCAAAGTAACAGTCCTGATTCCCCATGACACCAAATTAATGACATCGTGGTTCGTCAGAAGGTAGGAATCAATAATACCAGTACGTACAATAGCACGACCAATAAATTGATCCGAAATTCAACTACGAGCTTAGATCGGAAGAGCGTCGTGTAGGGAACAAACAGGAAATGGTAAAA
+
CCCCCGCFCEGGGGGGGGGGGGGGGGGGGGGGGGGGFFGGGGGGGGGGGGCFGGGGGGGGGFGGGGGGGGFFFFGGGGGGGGGGGFGGGGCGGGGGGDGGGGFFGGGGGGGGCFGGCGGGGGGCGGGFGGGGGAFCE=FFGGEGG,CFFG?GFGGGGGGGGGGGG8DFFFDGC>FEDEG6?EF,==@FFGGGGGGGGGGFED6D,0BFG?F6+?EFFAE55>AABD@FFBEBF:*?+7D7ABB4EBEA)326@D6(=*895B=?D;@151(/(.((,;)/38/)/<?0,((((+)**.*)-
@M03152:184:000000000-AWYW1:1:2106:15532:10144 2:N:0:CTCCTTACATACCTGT
CCCAACTATCCCTATTAATCATTACTTCGGTCCTAGAAACCAACAAAATAGAACCAAAGTCCTATTCTATTATTCCATGCTAATGTATTCAAGCGTAAGCCTGCTTTAAACACTCTAATTTTTTCAAAGTAAAAGTCCTGGATCCCCAGCGCACTCAATTAAGAGCACGTTGGCTCCCCAGAAGGAAAGACCCGACCAGAGCAGTGCTTACCTTGCGGCAAGACCACCCAGCCAGGCCCGAAATTCAACTACGAGCTTAGATCGGAAGAGCGCAGGGTAGGGACAGAAAAGGTTTGAGTAA
+
CCCCCGGGGGGGGGGGGGGGGGGGGGGGEFGGGGGGGGGGGGGGGGFGGGGGGGGGGGFFGGGGGFGG@FGGGFCFGGGGGGGGGFGGCFGGGFGGGEFFGGGGGGGGGGGGGGGGGGGGGGGGGGGF9FFGGGGGE;EFFE;E@FCGCFCECEDGGFFFGAFGFGGGGGGGGFGGGGDF>FFC?EGGDCFCEC8?EGGFG7C=99?EEFGGGGEFF>AEEDFB4>BE4?9A6FFCF=5@EF51++1+)+04(20783)77591;D<((101(((((0,-07:),)())(.-.+6>*,*))
@M03152:184:000000000-AWYW1:1:2106:5699:10148 2:N:0:CTCCTTACATACCTGT
CCCAACTATCCCTATTAATCATTACTTTGGCCTTAGAAACCAACAAAATAAGACCAAGAGTCATATTCTATTATCCCATGCTAATGTATTCATGATGCCTAGTTATGCCTGCTTTGAACACTCTAATTTTTTCAAAGTAAACTATCTGGACTAAATACTACATTTCTGCAGTAAAGGTAACCAGAAGAAAAGAGGTAAACACCCAGCACACACCAAGAGGATATCCTGGTGGACTTTGGTGACGACTGTAGCTACCCTACCATCCCCACTTTTGACGGCAGAGAGGTTCAGATAACAACTC
+
CCCCCGGGGGGGGGGGGGFFGGGGGGGGFGGGEFFGGGGGGGGGGFGGGGGGGGGGGGGGAFFGGGGGGGGGGGFGGGGFGGGGGGGGGGGGGGGGGGGGGGGGGGGGGGGGFGGGGGGGGGFGGGGGGGGGGDEGGGGFFFCA;FFFGGGEGDFGGEGGGGGFGGGGGDFGFGFGCGGGGDGFFGGFFGGEGGGG,=;4EFD5FB6?DFDGG68FFFB9*:D7>0*;A?8:?+*5;A=CFE*89?=B69BEEGF=F*-:>)A;74<B@F@=EF9=@4=2387A<843)>EFF@.*9@<;3
@M03152:184:000000000-AWYW1:1:2106:12889:10256 2:N:0:CTCCTTACATACCTGT
CCCAACCATCCCTATTAATCATTACTTCGGTCCTAGAAACCAACAAGATAGAACCAAAGTCCTATTCTATTATTCCATGCTAATGTATTCAAGCGTAAGCCTGCTTTAAACACTCTAATTTTTTCAAAGTAAAAGTCCTGGATCCCCAGCGCACTCAATTAAGAGCACGTTGGCTCCCCAGAAGGAAAGACCCGACCAGAGCAGTGCTTACCTTGCGGCAAGACCACCCAGCCAGGCCCGAAATTCAACTACGACCTTCGATCTGAAGAGCGTCGTGGAGGGCAAGAACAGGTAGATGAGA
+
CCCCCGGGGGGGGGGGGGFGFGGGGGGGGGGGGGGGFGGGGEGGGGGFGGGDGFGGGFGGGGGFGGGGFGGGGGGGGGGGFECGGFFDFG<FFGGGGEGGGFGFFGGGGGFFFGGGGGGGGGGGGGGFGGGGGGDFFGF?8:EGBGGGEGEEEE:DFCFFG;DAF8FGGFDF8DFFGGDGDD8F=DC:FFGGFG6@EG6FFFGBGFF@FFDGFGCF5>AAFFFFFDBE>ABFFGF44@49>9506F6AEC)4:<)()/(((./(97/,)(41-36,-)(.(.(8(..((((.)3,**)*))
@M03152:184:000000000-AWYW1:1:2106:18757:10261 2:N:0:CTCCTTACATACCTGT
CCCAACTATCCCTATTAATCATTACATCGATCCTAGAAACCAACAAAATAGAATGCGATGTCCTATTTCATTATTCCATGCTAATGTATTCAAGCGTTAGCCTGCTTTAAACACTCTAATTTTTTCAAGGTAACAGTCCTAATTCCCCACAACATCAAATAAATGACATTATGGTTCCTTAGAAGGTGAGAACCAATATGACCAGTACACACCATCGTCATGACCAATCCATTGATCCCGAACTTCAACTACACGCTTAGAACGGAAGAGCGTCGTGTAGGGCAAGAACAGACAATAGTAG
+
CCCCCGGDGGGGGGGGFGGGGGGGGGCG;FGGGGGGGGGGGGEGG,FFGFGGGGGFGEGGGGGGGGGGGAEGCFGGGGCGGGGAFGGGGGGGGFGDEGG:EFGGGFGFGGGGGGGGGGFGGGGGGGGF9,EFGGGDFGGGGGGGGFGG8CEEGE?DFGEDE9CEE8DEDCDECDFGGGGGG9FG8@EAED8DG,D6DFE+EFGB,4=8978DD69:9*:FF;E5@C@A?**C?2>7?>D=BA5:C+*==7*))**:*:4=**052(-((07-:(71(05;)5(:(.//(((((*(*+)3))
@M03152:184:000000000-AWYW1:1:2106:8365:10279 2:N:0:CTCCTTACATACCTGT
CCCAACTACCCCTATTAATCATTACGTCGATCCTAGAAACCAACAAAATAGAATCAAACGTCCTATTTCATTATTCCATGCTAATGTATTCAAGCGTATGCCTGCTTTAAACACTCTAATTTTTTCAAAGTAACAGTCCTGATTCCCCAAGACACCAAATTAATGACATCAAGGTTCTTCAGAAGGGAGAAACCAGTAATGACAGTACGTACCGAAGCACGACCAACATACTGATCCCGAAATTCAACTACGAGCTTAGATCGGAAGAGCGTAGAGTAGGGAAAGAACAGGAAAGCGAAGA
+
CCCCCGFFGFGGGGGGGGGGGGGGGGGGGGGGGGGGGGGGGGGGGGGGGGGGGGGGGGGGFGGGGGGGGFGGGGGGGGGGGGGGGGGFFFGGGGGGGGGGGGGGGECFFGGGFGGGGGGGGGGGGGGFFGGGGGGGGGGGGGGGGGGGGDGGGGFFGGGGGGGG,@ECDCCA9D==?FCDFFGGDGEG>EFGGFEFGFFFADFDFFFGDDFFCGGFF>CFF>>=AFF>FFF6:CECF2*:DFFCFA>FEGFFF4)5)9*).7;;@66=;1:.(((11;6E0;;A;F?11((((+.))()(,
@M03152:184:000000000-AWYW1:1:2106:11834:10282 2:N:0:CTCCTTACATACCTGT
CCCAACTATCCCTATTAATCATTACATCAGCCTTAGAAACCAACAAAATAAGACCAACGTCATATTCTATTATCCCATGCTGTAATATTCAATGGCAAGTTACGCCTGCTTTGAACACTCTAATTTTTTCAAAGTAAATGATTTGGAAGTGTTTAACCACCTCCAAACGATAGGAAGCATCAGCCGAGCCACGCCACAAGGCCGAGCTTTGACCGAAACGCGTTCCGAAATTCAACTACGAGCTTAGATCGGAAGAGCGTCGTGTAGGGAAAGAACAGGCACGTGGATGTGTGTGGTGTGG
+
CCCCCGGGGGGGFGGGGGGGGGGGGGGGGGGGGGGGGGGGGGGGGGGGEGGGG@FGFCEGGGGGGGDG9<FAFGAGGGGFCFEFGGGDFEAGGFFGGGGFFGFGGGFFGFGG9<FGFFFFGGGGGGGFDGFGFFGGGGGECEFGGCGEEGD;;EGD,EF4@??=8D8DDCFCE87E?DCCFGG8FDGEG>FFE6@CC8DFC+:=E?5;+329@7C0:5:4?A/-9:28)?BFA7?FAEGFFFFFF=8F6753;:A(05:1;;(1,8)5:?::04:.(5((.)(.()()),.6(*,0)(1((
@M03152:184:000000000-AWYW1:1:2106:20400:10326 2:N:0:CTCCTTACATACCTGT
CCCAACTATCCCTATTAATCATTACGTCGATCCTAGAAACCAACAAAATAGAATCAAACGTCCTATTTCGTTATTCCATGCTAATGTATTCAAGCGTGAGCCTGCTTTAAACACTCTAATTTTTTCAAAGTAACAGTCCTGATTCCCCAAGACACCAAATTAATGACATCGTGGTTCGTCAGAAGGTAGGAATCAATAATACCAGTACGTACAATAGCACGACCACTAAATTGATCCCGAAATTCAACTACGAGCTTAGATCGGAAGAGCGTCGTGTAGGGAAGGAAAAGGTGTGTGAGGA
+
CCCCCGGGGGGGGGGGGGGGGGGGGGGGGGGGGGGGGGGGGGGGGGGGGGGGGGGGGGGGFGGGGGGGGGGGFGGGGGGGGGGGGGGGGGDGGGGGGGGGGGGGGGGGGGGGGGGGGGGGGGGGGGGGGFGGGGFDGGFCGFGGGGGGGGGGGGGGGGGGGGGGGEGDGGDFFGGGGDDEFGGGGF8DF?FGGGGGGGEFGG8D=+<=DA?+=CEFF5AF>5<@A));AFCAA@<:+>*:?AAEAAEFFGFFFG)6ACEFFE@<??@FF1(,(3(,,)9;1?B)(71(4:()(+-)))*()
@M03152:184:000000000-AWYW1:1:2106:2468:10351 2:N:0:CTCCTTACATACCTGT
CCCAACTATCCCTATTAATCATTACGTCAATCCTAGAAACCAACAAAATAGGATCGAACGTCCTATTTCATTATTCCATGCTAATGTATTCAAGCGTTAGCCTGCTTTAAACACTCTAATTTTTTCAAAGTAACAGTCCAGATTCCCTGCAACACCAAATTAATGGCATTACAGTTCATCAGTAAGGAGGAATCAGTAAGACAACTACGTACCGGTGGCACGACCAGCCTACTAACCCCGAAACTCAACTACGAGCTTAGATCGGAAGAGCGGCGTGCAGGGAAAGAACAGGTATTGTCAG
+
-@9@CFGG9@FFFCFFFGGGGGGFFFFGGGGEFGGGGGAFFGGGGGFFFGGGGDGG7@,@:,6B@EGDFEFCEFFA,<FDFEFFGGGGCF,<@FFGF,B69EEF,,???AGG?FF,CFFGGGGAF8?FEAEDF,CFEFGDCCE,4FEGF8EFGG7+D8D9EFGFEF8FFGGGC,+@DFDCFG,,=D8=DE6FEFACD+@DGG68,*3+=;8DGD6BE95*6):8))=6>5>5;F?>6);9BF>(=;*ABDFBFG>2A1).)9)6(3(,((63(.,((),)4)(.4)33(((.)+.*/)2.)
@M03152:184:000000000-AWYW1:1:2106:25212:10382 2:N:0:CTCCTTACATACCTGT
CCCAACTATCCCTATTAATCATTACTTCGGTCCTAGAAACCAACAAAATAGAACCAAAGTCCTATTCTATTATTCCATGCTAATGTATTCAAGCGTAGGCTTGCTTTAAACACTCTAATTTTTTCAAAGTAAAAGTCCTGGATCCCCTGCGCACTCAATTAAGAGCACACAGGTTCCCCAGAAGGAAAGGCCCGACCAGGGCAGTGCTTACCTTTCGGCAAGACCGCCCAGCCAGGCCCGAAATTCAACTACGAGCTTAGATCGGAAGAGCGTCGTGTAGGGAACGAACAGGAACGTCTGA
+
CCCCCGGGGGGGGGGGGGGGGGGGGGGGGGGGGGGGGGGGGGGGGGGGGGGGGGGGGGGGGGGGGGGGGGGGGGGGGGGGGGGGGGGGGGGGGGGGGGGGGGGGGGGFGGGGGGGGGFGGGGGG?FCFEGGGGGGGGGGFGGFGFEGGGGGGGGGGGGGGGGGGFGGGGGGGGGGGGGGGGFFFFGFGGGGGGCEEGGG>GGG5;AFGGFGGGGFFF>ABFFFF):AEDDBFFF=5>@53>>F?CFCA;>;3(:5;>EFFC)-3(4((17?9;00((0.5<@7F()(449:0(0(0.(*()
@M03152:184:000000000-AWYW1:1:2106:19573:10396 2:N:0:CTCCTTACATACCTGT
CCCAACTATCCCTATTAATCATTACTTCGGTCCTAGAAACCAACAAAATAGAACCAAAGTCCTATTTTATTATTCCATGCTAATGTATTCAAGCGAAAGCCTGCTTTAAACACTCTAATTTTTTCAAAGTAAAAGTCCTGGTTCCCTGCCGCGCTGAGTAAACAACACGACAGCTCACCAGAAGGTGAGACCCGGTCAGGACAGTACATACCAAAGGCAGACCATCCAACAGAGTCCGAAATTCAACTACGAGCTTAGATCGGAAGAGCGTCGTGTAGGGAAGGAACAGGAATGGTTAGTA
+
CCCCCGGGFGGGGGGGGGGGGGGGGGGGGGGGGGGGGFGGGGGGGGGGGGGGGGGGGGGGGGGGGGGGGGGGGGGGGGGGGGGGGGGGGGGGFGGGGGGGFGGGGGGGGGGGGGGGGGGGGGFGFGGGAFFFFFGGCDFFGGCGGCDGGCGGGGGEEGGGGCGGGGGGGGGGGCDDFGGGGGGGGGGCCADCFEGGDCFFFFGF7FFGFFCGGFFFAA=4>D4@E:DFFF5;681;?2/6?>F4B+/@@GD?@3=4A8E<3=FF?6(,/6,,3-(.(/)31>()(0(.4<(,)+,**)0))
@M03152:184:000000000-AWYW1:1:2106:23940:10455 2:N:0:CTCCTTACATACCTGT
CCCAACTATCCCTATTAATCATTACGTCGATCCTAGAAACCAACAAAATAGAATCAAACGTCCTATTTCGTTATTCCATGCTAATGTATTCAAGCGTGAGCCTGCTTTAAACACTCTAATTTTTTCAAAGTAACAGTCCTGATTCCCCATAACACCAAATTAATGGCATTATAGTTCGTCAGAAAGGAGAAACCAATAAAACCAGTACGTACAAAAGCACGACCAGTAGACCGGTCTCGAAATCAACTACGAGCTTAGATCGGAAGAGCGTCGTGTAGGGAAAGAACAGGGAGGTATAAAA
+
CCCCCGGGGGGGGGGGGGGGGGGGGGGGGGGGGGGGGGGGGGGGGGGGGGGGGGGGGGGGGGGGGGGGGGGGGGGGGGGGGGGGGGGGGGGGGGGGGGGGGGGGGFGGFGFGGFGGGGFFGGGGGGGGGGGGGGFFGGGGGGGGGGGGGGGGGGGGGGGGGGGGGGGGGGGGGGGGGEGGGDFG?FFFGGGGGGGFFGGFGFGFDFFGGDGGGGGFFFFFDF>BBDFFCF@9>DFDB;C56@A8FFBFFGFF?G)6=<EC6??FDBDF@>9;94268F74174)45(474(:(1,**.*-)
@M03152:184:000000000-AWYW1:1:2106:15528:10471 2:N:0:CTCCTTACATACCTGT
CCCAACTATCCCTATTAATCATTACGTCGATCCTAGAAACCAACAAAATAGAATCAAACGTCCTATTTCGTTATTCCATGCTAATGTATTCAAGCGTGAGCCTGCTTTAAACACTCTAATTTTTTCAAAGTAACAGTCCTGATTCCCCATGACACCAAATTAATGACATCATGGTTCGTCAGAAGGTAGAAATCAATAATACCAGTACGTACAATAGCACGACCAATAAATTGATCCCGAAATTCAACTACGAGCTTAGATCGGAAGAGCGTCGTGTAGGGAAAGAACAGGTAAGGGTAAA
+
CCCCCGGGGGGGGGGGGGGGGGGGGGGGGGGGGGGGGGGGGGGGGGGGGGGGGGGGGGGGGGGGGGGGGGGGGGGGGGGGGGGFGGGGGGGGGGGGGGGGGGGGGGGGGGGGGGGGGGGGGGGGGGGGGGGGGGGGGGGGGGGGGGGGGGGGGGGGGGGGGGGGFGGFG?DEGGGGF@DGGGGGFFFGGGGGGGGGGGGFGG68,@FF>FGGGGGFFFFFFFFFFFFFFFEFCGEFF@D@AFFF>CEBEGFAFD)8FC@C58>@FFB@@@F6;((/=FFF<FFF@F8:712))+))),*()
@M03152:184:000000000-AWYW1:1:2106:12109:10495 2:N:0:CTCCTTACATACCTGT
CCCAACTATCCCTATTAATCATTACCTCGGTCCTAGAAACCAACAAAATAGAATCAAACGTCCTATTTCGTTATTCCATGCTAATGTATTCAAGCGTGAGCCTGCTTTAAACACTCTAATTTTTTCAAAGTAACAGTCCTGATTCCCCATGACACCAAATTAATGACATCATGGTTCGTCAGAAGGTAGAAATCAATAATACCAGTACGTACAATAGCACGACCAATAAATTGATCCCGAAATTCAACTACGAGCTTAGATCGGAAGAGCGTCGTGTAGGGAAAGAACAGGTATGGGTAGA
+
CCCCCGGGGGGGGGGGGGGGGGGGGGGGGGGGGGGGGGGGGGGGGGGGGGGGGGGGGGGGGGGGGGGGGGGGGGGGGGGGGGGGGGGAFGGGGGGGGGGGGGGGGGGGGGGGGGGGGGGGGGGGGGGGGDGGGGGGGGGGGGGGGGGGGGGGGGGGGGGGGDGGGGGGGGGGG8=E8CGGGGGGFGGGGGGGGGGGGGFFGGFE?FFGGFFCDGCFFBEFDFFFFF@FFFFA8DEC+:CAEFFF+=<+2?9)<9;56>>CCC>9@@(8@@02;271?FFF?FFFFF@3;<0-50()).:()
@M03152:184:000000000-AWYW1:1:2106:24902:10528 2:N:0:CTCCTTACATACCTGT
CCCAACTATCCCTATTAATCATTACTTCAGTCTCGAAAACCAACAAAATAAAACCAAAGTCCTATTTTATTATTCCATGCTAATGTATTCAAGCGTATGCCTGCTTTAAACACTCTAATTTTTTCAAAGTAAAAGTTCTGGTTCCCTATCGCACTAAATTAATAGCACAATAGTTCGCCAGAAGGAAAGACTCAGTCGAGCAGTACAATCCCTAAGGAAAGACCACCCAACCAAATCCGAAATTCAACTACGAGCTTAGATCGGAAGAGCGTCGTGTAGGGAAAGAACAGGGATGTGTAAG
+
CCCCCGGGGGGGGGGGGGFGGFGGGGGGFFGGGGFGGGGGGFGGGGGGGGGGGGDG8CEFFFG<FGGGGGGGFGGGFCAFGGGGFFGGEDGGGCGGGGGFGGFFFGGFFGGGGGEGGGGFGGGE,E<EGGGGED9?EFFDFGGGGEFEFCEEGGGGFFFCGDFGAFADGFGF8CDF+BDE=FG88EFGGGFG8F8@D6@?+=DFGFFGGBF+==CF6?@5*8F:==5?FFDAFG@DFE>4@9FE6>4+7CA)6*?@6434/>222;18(5;,:96@(8>3()/;(;80((.(-*(0/-0))
@M03152:184:000000000-AWYW1:1:2106:19487:10561 2:N:0:CTCCTTACATACCTGT
CCCAACTATCCCTATTAATCATTACTGAGATCCCAGAAACCAACGAAATCAGGACCCCAGTCCTGTTCCATTATCCCATGCTGAAGTATTCAAGGCTCGATTGCCTGCTTTGAACACTCTAATTTGCTCAAAGTAAAAGAGTAGGAACCCCAGCAAAGCCGTGGGCAGAGTTGCCCCCACCACGCCGACTGCCTTTGACCGCCACCCAGTTAAGGACAGCGGTGAGTATCCTACAGTGGGGCGTGACCCGAACGGTGCAGAACATGAAGGCCGAACAGCCCGAGCCCACGCCGAAATTCAA
+
CCCCCGGFGGGGGGGGGGGGGGGGGGGGCGGGGGGGGDGGGGGGGGGGGGGGGGGGGGGGGGGGGGGGGGGFGGGGGGFGGGGGGGGGGGGGGGGGGGGGGGGGGGGGG9FGCFGGGGGGGGGGGGGGGGGCGGGFGAGGGGGFGGGFGCEGGGGGGGGGGEEGDGFEGGFGGG+DDEDGDGGDDGGC8EGFGFFGGGG5C7DBCFEFGF8FGC?FFF>FEFB@(/8@6A?88F28+027>@B;BEF417@F0D3:@>FA)(42<:2)63?1(((43?BB,)(.()(.(--40/2774DA4
@M03152:184:000000000-AWYW1:1:2106:25237:10580 2:N:0:CTCCTTACATACCTGT
CCCAACTATCCCTATTAATCATTACGTCGATCCTAGAAACCAACAAAATAGAATCAAACGTCCTATTTCGTTATTCCATGCTAATGTATTCAAGCGTGAGCCTGCTTTAAACACTCTAATTTTTTCAAAGTAACAGTCCTGATTCCCCAAGACACCAAATTAATGACATCATGGTTCGTCAGAAGGTAGAAATCAATAATACCAGTACGTACAATAGCACGACCAATAAATTGATCCCGAAATTCAACTACGAGCTTAGATCGGAAGAGCGTCGTGTAGGGAAAGAACAGGTACGTATTAA
+
CCCCCGGGGGGGGGGGGGGGGGGGGGGGGGGGGGGGGGGGGGGGGGGGGGGGGGGGGGGGGGGGGGGGGGGGGGGGGGGGGGGGGGGGGGGGGGGGGGGGGGGGGGGGGGGGGGGGGGGGGGGGGGGGGGGGGGGGGEGGGGGGGGGGGGGGGGGGGGGGGFGGGGGGGGGGGGGGGGGGGGGADFFGGGGGGFCFGGGFGFFD8?DFDFGGGGGFFBE5BFFBFDBFFFEACF5F6);)@BFCCFEFEGFF@D4=6;7>?<((311=136:0::;=AC31=D4,A27:20).+(.*)*-)
@M03152:184:000000000-AWYW1:1:2106:18384:10580 2:N:0:CTCCTTACATACCTGT
CCCAACTATCCCTATTAATCATTACATCAGCCTTAGAAACCAACAAAATAAGACCAACGTCATATTCTATTATCCCATGCTGTAATATTCAATGGCAAGTTACGCCTGCTTTGAACACTCTAATTTTTTCAAAGTAAATGATTTGAAAGTGTTTGACCACCTCCAAACGATAGGAAGCATCAGCCGAGCCACGCCACAAGGACGAGCTTTGACCGAAACGCATTCCGAAATTCAACTACGAGCTTAGATCGGAAGAGCGTCGGGTAGGGAAAGAACAAGTAAGGGTAGAGATCGGAGGTCG
+
CCCCCGGGGGGGGGGGGGGGGGGGGGGGGGGGGGGGGGGGGGGGGGGGGGGGGGGGGGGGGGGGGGGGGGGGGGGGGGGGGGGGGGGGGGGGGGGGGGGGGGGGGGFGGGGGGGGGGGGGGGGGGGGGGGGGGGGGGGGGGGGGGGGGGGGGGGGGGGGDGGGGGFFGGGGGGGGGGGGCGGFDGEGFEGGGGGGGGGGFGGFAEEB6FADFDGGFE>AFBF>AE<EFFFFFFGFGAEC@B@>;6AEFEGFF@GFDF8@(6@(4.9?FFBFF?:?(().6:*))()(())).)*4))(*.-
@M03152:184:000000000-AWYW1:1:2106:21632:10618 2:N:0:CTCCTTACATACCTGT
CCCAACTATCCCTATTAATCATTACTAAGACCCTAGAAACCAACGAAATCAGGATCCCAGTCCTGTTCCATTATCCCATGCTGAAGTATTCAAGGCTCGATTGCCTGCTTTGAACACTCTAATTTGCTCAAAGTAAAAGAGTAGGAACCCCAGTCATAGTATCCAGAGTTGCCCCCAGAAAGTACTACAACCTTTGACCGCCACCCAGTTAAGGACAGCGGTGTGTATCCTACAGTGGGGCGTGACCCAAACGGTACAGACCATGACGGCCGACCAGCCTGAGCGCACGCGCAACTTCAAC
+
CCCCCGGFGGGFGFFFGGGGGGGGGGGGGGGGGGGGGGGGGCGGGGGGGGFGDFGGGCECCFGGGGGGGGGFGGGGGGGGGGGGGFGGFGGGGFEFEFGCFGGCGGFEGFFEEDFGGGGGGGGGGGFEFFFGGGGCGDGGGGGGGGGFGGCEGFDGGCFGGGG@=FGGGGGFFGFGDECFGGGGFCFFGGGE8FDGEG9A+CC5D9DDDDC98;,AF?@EFAFFFCFBC>*+**0=85;45=DFDA4?0CA;?9:=FCCE,(,).76<9@93((((.7,.()(00)4616((,:(099C).
@M03152:184:000000000-AWYW1:1:2106:19309:10680 2:N:0:CTCCTTACATACCTGT
CCCAACTATCCCTATTAATCATTACGTCGATCCTAGAAACCAACAAAATAGAATCAAACGTCCTATTTCGTTATTCCATGCTAATGTATTCAAGCGTGAGCCTGCTTTAGACACTCTAATTTTTTCAAAGTAACAGTCCTGATTCCCCAAGACACCAAATTAATGACATCATGGTTCGTCAGAAGGTAGGAATCAATAATACCAGTACGTACAATAGCACGACCAATAAATTGATCCCGAAATTAAACTACGAGCTTAGATCGGAAGAGCGTCGTGTAGGGAAAGAACAGGAAGGTATAGA
+
CCCCCGGGGGGFGGGGGGGGGGGGGGGGGEDCCECGGGGGGGGGGGGGFGGGGGGGGGGGFGGGGEGGGFFGGGGGGGGGGGGEFGFGGFGGGFFGGGGCFEFGGGGGGGGGF8BEFFGGGGGGG8FFGGGGGGGFGGGGDDEFFGCFEGFCEFFGGGGFGGGGGGGGGGGGGFGGGGGGFGGEGCFGGEGGGGFGGGDFGFGDDDF?DFF+:CCFCFE*<8?ABB)@FF@B+=;+9>GDABFA/=<B?FA>=DBF4CEF?CF;16;@@;@1(4((/;C80FDA(00(.2((322)*676.
@M03152:184:000000000-AWYW1:1:2106:21932:10708 2:N:0:CTCCTTACATACCTGT
CCCAACTATCCCTATTAATCATTACGTCGATCCTAGAAACCAACAAAATAGAATCAAACGTCCTATTTCGTTATTCCATGCTAATGTATTCAAGCGTGAGCCTGCTTTAAACACTCTAATTTTTTCAAAGTAACAGTCCTGATTCCCCATAACACCAAATTAATGACATCATGGTTCGTCAGAAGGTAGGAATCAATAATACCAGTACGTACGATTGCACGACCAATAAATTAATCCCGAAACTCAACTACGAGCTTAGATCGGAAGAGCGTCGGGTAGGGAAAGAAAAGGAAGGTGTAGA
+
CCCCCGGGGGGGGGGGGGGGGGGGGGGGGGGGGGGGGGGGGGGGGGGGGGGGGGGGGGGGEFGGGGGGGGGGGGGGGGGGGGGGGGGGFFGGGGGGGGGGGGGGGGGGGGGGGGGGG9FFGGGFGFGGGGGGGGGGGGGGGGGGGGGGGGGGGGGGGGGGGGGGGGGGGGGGGGGGGGGGGGGGGGGFGGGGFCGGGGGFGCDDFFFGGFGGDG6FFFEFFFFFACBFFF5;A@A;9:9<?>5/*;>4CGF9D/?9F>*88@?(,4333(..(.(((03:052).7((.((.3*(06<C))
@M03152:184:000000000-AWYW1:1:2106:9904:10793 2:N:0:CTCCTTACATACCTGT
CCCAACTATCCCTATTAATCATTACGTCGATCCTAGAAACCAACAAAATAGAATCAAACGTCCTATTTCATTATTCCATGCTAATGTATTCAAGCGTATGCCTGCTTTAAACACTCTAATTTTTTCAAAGTAACAGTCCTGATTCCCCAAGACACCAAATTAATGACATCAAGGTTCTTCAGAAGGGAGAAACCAATAATACCAGTACGTACCGAGGCACGACCAACAAATTGGTCCCGAAATTCAACTACGAGCTTAGATCGGAAGAGAGTCGTGTAGGGAAAGAACAGAGATATGTAAA
+
CCCCCGGGGGGGCFGGGGGGGGGGGGFGGGGGFGGGGGGGGGGGGGGGGGGGGFDFEFGDCFFGGGGGGGGGGGGGGGGGGGGFGGGGGGGGGGGGGGGFGFFGGGFGAFGGGGGGGGGGGGGGGFGGGFGGGGGAFF8FFGGCFGGGGCDGGGGGGGGGAFCGDFGGGCFGGG?EFECDFFFGFGGGGGGGGGGGFFGFGDDFGFFGGFGG6CGFFFDF?=90:CDFFFB@AFC>F@GFFBA?6@CFFGFF=5>06.;35?;?F?9;(,//36(,6AEF2;?:?F1811(,.2)/942).
@M03152:184:000000000-AWYW1:1:2106:20523:11013 2:N:0:CTCCTTACATACCTGT
CCCAACTATCCCTATTAATCATTACTAAGACCCTAGAAACCAACGAAATCAGGATCCCAGTCCTGTTCCATTATCCCATGCTGAAGTATTCAAGGCTCGATTGCCTGCTTTGAACACTCTAATTTGCTCAAAGTAAAAGAGTAGGAACCCCAGTCATAATATCCAGAGTTGCCCCCAGAAAGTACTACAACCTTTGACCGCCACCCAGTTAAGGACAGCGGTGAGTATCCTACAGTGGGGCGTGACCCAAACGGTACAGACCATGACGGCCGACAAGCCTGAGCGCACGCCGCAATTCAAA
+
CCCCCGGGGGGGGGGGGGGGGGGGGGGGGGGFGGGGGGGGGGGGGGGGGGGGGGGGGGGGGGGGGFGGGGGGGGGCGGGGGGGGGGGGGGGGGGGGGGGGGGGGGGGGGGGGGGGGGFGGGGGGGGGGGGGGCFGGGGGGCFGGGGGGFGGGGGGGGGFGGGFFG89FDFDCF,@EDGGGGGGGGGGCFFGEGGDFDCF58==8FAFGGF@9DFGFFF@BB=BBDFFFAF*B*;CFABFAEFEFFFFF=FF;1D)()/?<?(63CF3(,7691(((,8(.4@FF>>>002(((7(7?4:4-
@M03152:184:000000000-AWYW1:1:2106:16804:11104 2:N:0:CTCCTTACATACCTGT
CCCAACTATCCCTATTAATCATTACGTCAATCCTAGAAACCAACAAAATAAGATCAACGTCCTATTTCATTATTCCATGCTAATGTATTCAAGCGTGAGCCTGCTTTAAACACTCTAATTTTTTCAAAGTAACAGTCCTGATTTCCCGCCACACCAAGTGAATGGCATGACGGTTCGTCAGAAGGGAGGAACCAGTGACACCAGTGCATACCGAAGGCACGACCAGCGTACTGATCCCGAAATTCAACTACGAGCTTAGATCGGAAGAGAGTCGTGTAGGGAAAGAACAGGGATGTGTAGA
+
CCCCCEGGFGFGGGGGGGGEGGGGGGGGFGGGGFGGGGGGGGGGGGGGGGGGGGGFG,@FGGGGGCGGFGFGGGGCEEGFGGGGGFGGFGFGFGEEFGGGGGGGFFFFGGF<FF8FGGGGG9FCECFD?FFFGFFFGCEFGGGAE,CFDGEGGGEFEFGGFGGGFEFGGGG6CEGCCCDFGFFGFBDFGGGDDGGF?FF;C6C@CABG7FGGDDED>*8@>AF2@DFF>484CCE:8>D>DFF?=A?FC4;(67>18;;455;702;83(64391(().<0<(),03(,,.(-*()*-:4)
@M03152:184:000000000-AWYW1:1:2106:25246:11132 2:N:0:CTCCTTACATACCTGT
CCCAACTATCCCTATTAATCATTACGTCGATCTTAGAAACCAACAAAATAAGATCAAACGTCCTATTTCATTATTCCATGCTAATGTATTCAAGCGAATGCCTGCTTTAAACACTCTAATTTTTTCAAAGTAACAGTCCTGATTTCCCACGACACCACATTAATGACATCGTGGTTCGTCAGAAGGGAGAAACCGACAGGGCCAGTACACACCAGAGGCGCGACCGACCCGTCGATCCCGAAATTCAACTACGAGCTTAGATCGTAAGAGCGTCGTGTAGGGAAAGAACAGGTATGTCTAT
+
CCCCCGGGGGGGGGGGGGGGGGGGGGGGEGGGEFFGGGGGGGGGGGGGGGGGGFGGGGGGGFGGGGGGGFGGGGGGGGGGGGGGGGGGGGGGGGGG,FFGGGGFCFGGGFGG9FFFGGFGGGGGCFEFFFFGFCEFGGFFGFFFGFCF>EGCEGEFE+@DEFAFCFFGGGGF=?DGGDGGFGGED8>@8EEGGDC+7CG?EDD>C9+5<EFD5FG6?4ABA=D955@F3575=C1188DD>07?=FBFD7???<)3)54)))6(((,4<<:>96043024)0:51).((.,(-0))*)*-)
@M03152:184:000000000-AWYW1:1:2106:3181:11133 2:N:0:CTCCTTACATACCTGT
CCCAACTATCCCTATTAATCATTACATCAGCCTTAGAAACCAACAAAATAAGGCCAACGTCATATTCTATTATCCCATGCTGTAATATTCAATGGCAAGGTTACGCTCGCTTTGAACACTCTAATTTTTTCAAAGTAAAAGATTGGAAGCGGTTGCCCACTATCCAATAATAGGAAGCCCAAATCGAGCCACGCCACAAGGACGAGCTTTGATCTGAAACTCCCGAAATTCAACTACGAGCTTAGATGGGAAGAGCGTCGTGTAGGGGAAGAACAGGTAAGCGGTGATCGTTGGGAGAGAC
+
A@CCCGGGGAFGGGGGGGGFGGGFFGGGGGGGGGGGGFGGGGGGGGGGFGFCFFGGGFGGGGGGFDFGECFGCF9FGDCE9EEFGGGGGGGGGGGGF,AA<EEFG7F,CCF@CFCCFGFGGGGGGGGGFEEFCFEGFFCGDFFAEGCFC>EEGGG8FGGGFDEF882;DFGADD?FGGC8CFDBD8E7>CFFG6AC>7CFF+387?9*A8*2?BFFF+:?FB*4-:):A8:BF=<DFF:2;9F4?:7+0C)6(*.3>28:@@3(1;((((23?10((1)).*(.(.4-)(,,(*(00,*((
@M03152:184:000000000-AWYW1:1:2106:19433:11140 2:N:0:CTCCTTACATACCTGT
CCCAACTATCCCTATTAATCATTACATCAGCCTTAGAAACCAACAAAATAAGACCAACGTCATATTCTATTATCCCATGCTGTAATATTCAATGGCAAGTTACGCCTGCTTTGAACACTCTAATTTTTTCAAAGTAAATGATTTGAGAGGCCTTGCGACCCCCCAAATGATAGGAAGCACCAGCCGAGCCACGCCACAAGGACGAGCTTTGACCAGAATGACATTCCGAAATTCAACTACGAGCTTAGATCGGAAGAGCGGCGTGTAGGGAAAGAACAGGGAGGTGTAGATCTGGGTGGTG
+
CCCCCGGGGGGGGGGGGGGGGGGGGGGGGGGGGGGGGGGGGGGGGGGGGGGGGGGGGGGGGGGGGGGGGGGGGGGGGGGGGGGGGGGGGGGGGGFGGGGGGGGCFGGGGFGGGGGGGGGGGGGGGFGGGGGGGGGGGGGFGGFFGGGGGGGGGGFGGGGGDGGGGGGGGFGGDDDFGGGGGGGFGGGGGGGGGGGGGGGFCFCBG>>7FFGGFGCFFFFFFFFCEEEFBE=F=8>FFFGE>;3;FFEFEGFF(5>BF;@9(4--((,686?:2:?B(.1(-5(04)-5)..64+))04<2(
@M03152:184:000000000-AWYW1:1:2106:11533:11290 2:N:0:CTCCTTACATACCTGT
CCCAACTATCCCTATTAATCATTACGTCGATCCTAGAAACCAACAAAATAGAATCAAACGTCCTATTTCATTATTCCATGCTAATGTATTCAAGCGTATGCCTGCTTTAAACACTCTAATTTTTTCAAAGTAACAGTCCTGATTCCCCAAGACACCAAATTAATGACATCAAGGTTCTTCAGAGGGTAGAAACCAATAATGCCAGTACGTACCGAGGCACGACCGACAAATTGATCCCGAAATTCAACTACGAGCTTAGATCGGAAGAGAGTCGTGTAGGGAAAGAACAGAGATGGGAAGA
+
CCCCCGGGGGGGGGGGGGGGGGGGGGGG@GGGGGGGFGGGGGGGGGGGGGGGGGFFEGFEFGGGGGGGGGGGGGGGGGGGGGGGGGGGGGGGGGGGGGGGGGGGGGGGGGGGGFGGG9FGGGGGGGGGGGGGGGGGGGGFGGGGGGGGGGGGGGGGGFGGGGGGGGFGGGGGEGDGGFGGGFFFGDGGGGGGGGGGGGFFFFDEDDFGD98D6CGFBBDFEDE5>A=?FFFF+=CG=27=DBFE6BEC<86;DDB1FC<><6120,(6((,))(/427>ABFF@(.4:??2(492))(*(.
@M03152:184:000000000-AWYW1:1:2106:18438:11364 2:N:0:CTCCTTACATACCTGT
CCCAACTATCCCTATTAATCATTACCTCGGTCCTAGAAACCAACAAAATAGAGCCAAAGTCCTATTCTATTATTCCATGCTAACGTATTCAAGCGTAGGCCTGCTTTAAACACTCTAATTTTTTCAAAGTAAAAGTCCTGGATCCCCAGCGCACTCAGTTAAGAGCACGTTGGTTCCCCAGAAAGAAAGGTCCGACCAGAGCAGTACTTACCATTGGCACGACCACTCAGCCGGACCCGAAATTCAACTACGAGCTTAGATCGGAAGAGCGTCGTGGAGGGAAAGAACAGAGATGTGTAGA
+
CCCCCGGGGGGGGGGGGGGGGGGGGGGGGGGGGGGGGGGGGGGGGGGGGGGGGGGGGGGGGGGGGGGGEFGDGGGGGGGGGGGGGGGGGGGGGGGGGGGGGGGGGGGGGGGGGGGGGGGGGGGGGGGGGGGGFGGGGGGGGGGGDFGGGGGGGGGGGGGGGGGGGFGGGGGFGEFGGGGGGGGGGGGGG?@9DEGCGGFAFDGFGFF@DFGGGGGF5AE*:@DFF>@AFFEFEDFGF?GFEBF9FFFFFGA;DGB>)9=C?<?FDD6?F2926>>?(5:<()4<082112(((+.*/)0))
@M03152:184:000000000-AWYW1:1:2106:12967:11518 2:N:0:CTCCTTACATACCTGT
CCCAACTATCCCTATTAATCATTACATCGATCCTAGAAACCAACAAAATAGAATGCGATGTCCTATTTCATTATTCCATGCTAATGTATTCAAGCGTTAGCCTGCTTTAAACACTCTAATTTTTTCAAGGTAACAGTCCTAATTCCCCACAACATCAAATAAATGACATTATGGTTCCTTAGAAGGTGAGAACCAATATGACCAGTACACACCATCGGCATGACCAATCCATTGATCACGAAATTCAACTACGAGCTTAGATCGGAAGAGCGTCGTGTAGGGAAAGAACAGGTCAGTGTAA
+
CCCCCGGGGGGGGGGGGGGGGGGGGGGGDGGGGGGGGGGGCFGGGFGGGGGGGGGGGGGCFFFFDGGGGGGGGGGGGGGGGGGGGGGGGGGGGGGGGGGGGGGGGGGGGGGGGGGGF,FGGGGGFGGGGGGGGGGGGGGGGGGGGGGGGGGGGGFGGGGGGGGGFGGGGFGGGGDGGEGFGGGGGCFDFFGGGCEGGFGFGG?EGFFCGFGGCFFFFB=DFFFFB@FAAFCAEG@DF*98ABEDFFFFFGFFDGABEECFE87B9222(:5923:1;;8E85=F7F@F33;?)3))17;))
@M03152:184:000000000-AWYW1:1:2106:19843:11540 2:N:0:CTCCTTACATACCTGT
CCCAACTATCCCTATTAATCATTACTTCGGTCCTAGAAACCAACAAAATAGAACCAAAGTCCTATTCTATTATTCCATGCTAATGTATTCAAGCGTAAGCCTGCTTTAAACACTCTAATTTTTTCAAAGTAAAAGTCCTGGATCCCCAACGCACTCAATTAAGAGCACGCTGGTTCCCCAGAAGGAAAGACCCAACCAGAGCAGTGCTTACCTTGCGGCAAGACCACCCAGCCAGGCCCGAAATTCAACTACGAGCTTAGATCGGAAGAGCGTCGTGGAGGGAAAGAAAAGGGAGGGGGAA
+
CCCCCGGGGGGGGGGGGGGGGGGGGGGGGGGGGGGGDFGGGGGGGEFGGGGGGGGFCFGGGGCFGGGG9FGGGFGGGGGGGGGGGFGFGGGGGGGGGGGGGGFGGGGGGGGGGGGGG<FFGGGGGGGGGGGGGGGGGCGGGGGGFGGGGGGGGGGGGGFGGFGGG8FGGDGGGGGGGEGGGGGGGGGFFD8FFDFGG8FFGFCCCF7;CEGG7CAF>5=9@C*)5:B559>AFGFC45DB>@4>8C5=;+;;DD3@>.9<C7?;<2;98@FBF6;4(),.,0-).0(4((,-(:(85()((
@M03152:184:000000000-AWYW1:1:2106:22837:11542 2:N:0:CTCCTTACATACCTGT
CCCAACTATCCCTATTAATCATTGCTTCGGATTCTGAAAACCAACAAAATAGAACTGAAGCCCTATTTCATTATTCCATGCTAATGTATTCAAGCGTACGCTTGCTTTAGACACTCTAATTTTTTCAAAGTAAACGTCCTGGTTCGGCCGCCGAGCCCAGTTAAGGGCCGACGTTCCCCCAGAAAGAGGTGGTCCGAAAACCGGCAGTACAGACCTTGCGGCCGACCGCCGTTGGGCCACCGAAATTCAACTACGAGCTTAGATCGGAAGAGCGTGGTGTAGGGAAAGAAAAGGATGGGGG
+
CCCCCGGGGGGGGGGGGGGGGGGGGGGGGGGGGGGGGGGGGGGGGGGGGGGGGGGGGGGGGGGGGGGGGGGFGDGGGGGGGFFGGGGGGGGFGGGGGGGGGGGGGFGGGGGGGGGGGBFGGGFGDGGGFGGGGGGGGGGGGGGGGGGGGGGGGGGGGGGGFGGFFGGGCGGGGEGGGCGGDGGGGGGGGGGGGGCEGGE@?>4>EFFFGFGF>C56=CEF)35:6>BD3>BFFG?C>?D?FFE077>B9FF2?GEF:277<BAFFFFB19?FFB>(()((4@AD<4((.(,(,/,*/(*-(
@M03152:184:000000000-AWYW1:1:2106:15299:11561 2:N:0:CTCCTTACATACCTGT
CCCAACTATCCCTATTAATCATTACGGCGGTCCTAGAAACCAACAAAATAGAACCGCACGTCCTATTCTATTATTCCATGCTAATGTATTCGAGCATATGCCTGCTTTGAACACTCTAATTTTTTCAAAGTAAAAGTCCTGGTTCCCCAACACACCCAGTGAAGGGCATGAGGTTTGCCAGAAGGAAAGACCCGGCCGGACCAGTGCACGCGGTGAGGCGGACCGGTCAGCCAGGCCCGAAATTCAACTACGAGCTTAGATCGGAAGAGCCGCGTGGAGGGGAAGAAACGGGGATGGTAGA
+
CCCCCFFGGGGGGGGGGGGGGGGGGGGGGGGGGGGGGGGGGGGGG@FGGGGGGGGFFGGGGGGGGGGGFGGGGGGFGGFGGGGFGGGGGFGFFFGGGGGFGGFGG=EFFFGGGGGDFAEGGGGGGGGGGGGGGGGGGGFGGGFGGGGEF+@FGGGGGGGFGAFGGGGGGFGFFDFGGGGGGCGEFCGGGGEFCCEC>DEEGGGBFFAFGFDDG:::FFD>D0326>30>F?FFC:37056:0049*-8)0/1(*04642)).1181>00(((-4,7(04:6)3)-54,(-(((*,0).*))
@M03152:184:000000000-AWYW1:1:2106:20823:11653 2:N:0:CTCCTTACATACCTGT
CCCAACTATCCCTATTAATCATTACGTCGATCCTAGAAACCAACAAAATAGGGTCAAACGTCCTATTTCATTATTCCATGCTAATGTATTCAAGCGCGAGCCTGCTTTAAACACTCTAATTTTTTCAAAGTAACAGTCCTGATTCCCCGCCACACCAATTTAATGACATGACGGTTCTTCAGAAGGGAGAAACCAGTGACACCAGTGCATACCGAAGGCACGACCAGCGTACTGATCTCGAAATTCAACTACGAGCTTAGATCGGAAGAGCGTCGTGTAGGGAAAGAAAAGGTATGGGTGA
+
CCCCCGGGGGGGGGGGGGGGGGGGGGGGGGGGGGGGGGGGGGGGGGGGGGGGGGGGGGGGFGGGGGGGGGGGGGGGGGGGGGGGGGGGGGGGGGGGGGGGGGGGGGGGGGGGGGGGGCFGGGGGGGGGGGGGGGGGGGGGGGGGGGGGGGGGGGGGGGGGGGGGGGGGGGGG>C?EGCFGGC:EFGEGGEFGGGGGGGGFGGGD59ADGFFGGGGEAEDFFDFFABBFE5@;4=CCAEG@F@EFF6CFFGFE<8>;A(9@CCC@F;?FF?09(8>2608A7:?>14:B(321.3)9)(9((
@M03152:184:000000000-AWYW1:1:2106:27272:11672 2:N:0:CTCCTTACATACCTGT
CCCAACTATCCCTATTAATCATTACATCGATCCTAGAAACCGACAAAATAGAATCGGGTGTCCTATTTCATTATTCCATGCTAATGTATTCAAGCGTTGGCCTGCTTTAAACACTCTAATTTTTTCAAGGTAACAGTCCTAATTCCCCACAACATCAACCGAATGACATCATGGTTCCTTAGAAGGTGAGAACCAATGGGATCAGTACATACCGAGGGCATGACCGACCCATCGATCCCGAAATTCAACTACGAGCTTCGATCGGAAGAGCGTAGTGTAGGGAAAGAACAGGGATGTGGAG
+
CCCCCGGGGGGGGGGGGGGGGGGGGGGGGGGGGGGGGGGFFFGGGGGGGGGGGGGGGGCFFEFGGFGGGGGFFFGGGGGGGGGGGGFGFEGGGGGGEGGCGGGGGGGGGGGGGGGGGG,EFGGGGGGGGGGGCGGGFCFGFGGGFGGFFCEGGGGGGGGGDEEEFDGGCFGGG?DFDGGG?9D,D8F:DFDFFGGGGGFFF8FCFFF?+99?FGEA9?=AC@585=>>9BBFF5=4)59-?2=4++.;CCF;3*.6>()(/)/.:?6102163((((1)6<B?F<F:311((,13)0)*)(
@M03152:184:000000000-AWYW1:1:2106:28078:11696 2:N:0:CTCCTTACATACCTGT
CCCAACTATCCCTATTAATCATTACGTCGATCCTAGAAACCAACAAAATAGAATCAAACGTCCTATTTCATTATTCCATGCTAATGTATTCAAGCGTATGCTTGCTTTAAACACTCTAATTTTTTCAAAGTAACAGTCCTGATTCCCCAAGACACCAAATTAATGACATCAAGGTTCTTCAGAAGGTAGAAACCAATAATACCAGTACGTACCGAGGCACGACCAACAAATTGGTCCCGAAATTCAACTACGAGCTTAGATCGGAAGAGCGTCGTGTAGGGAAAGAACAGGAAGGGGGGAA
+
CCCCCEC@GGGFGFGGFFGGCFFGGFGGB@CFGGFFFCEGGGGGGFGGGGGGCGFGGF9FGFGGFCFFFGGGGCFGEEFGFGGCGGGE,E9EEFFF:CFGGEEFGGCFFGGGA:EFGGGGCFFFEFFFGGFAGAFGGGEGGCGGGD9EEC@FGFGGFDBDFFFGGACDFDFFFGD=DFGGGDD9DD8FGDGBGGFFDCAFGDF8@?D?DDDD=DEEEBDAB=55=@)*;90387CFFBDDBA*1+=>=8*42=44=6>=E?<=13(((//26;1(6(06=?F8;(<?0(((.(*-))()((
@M03152:184:000000000-AWYW1:1:2106:13927:11702 2:N:0:CTCCTTACATACCTGT
CCCAACTATCCCTATTAATCATTACCTCGGTCCTAGAAACCAACACAATAGAACCAAAGTCCTATTCTCTTATTCCATGCTAACGTATTCAAGCGTACGCCTGCTTTAAACACTCTAATTTTTTCAAAGTAAAAGTCCTGGATCCCCAGCGCACTCACTTAAGAGCACGTGGGTTCCCCAGAAAGAAAGATCCGACCAGCGCAGTACTCACCATTTGCAAGACCACTCAGCCGTACCCGAAACTCAAATACGAGCTACTATCGGCAGAGCGTCGTGTAGGGAAAGAAACGGATACAATAGC
+
-6ACCEAEFCFEE9FGGGGFGGGGG9E98F8:@D@FFAFFCC@FG7C,CEFDFF<@9C<FFF9<F@CE,CC9F9F<FE<F<9ECCC8CEFFC,E@6C+++8,:F8FF9<5<,AEF,A,CEFF?+A9,,,:C?E9,CEE9,=?,A,A+,BCEGGGGFD8E=FC;EE,6ACF++=+6DCDFCD?FCFC8,=E=DG8>6@>8*@DD)*=?7+1*43*,+4971;@*>@).9;9)/0/(*/8C=)4)/;=(*7CF1=C5(*))11.(((.(-202(-4;(45)),5856F?(.-(((*)1/)2-)
@M03152:184:000000000-AWYW1:1:2106:25823:11719 2:N:0:CTCCTTACATACCTGT
CCCAACTATCCCTATTAATCATTACTTCGGTCCTAGAAACCAACAAAATAGAACCAAAGTCCTATTCTATTATTCCATGCTAATGTATTCAAGCGTAGGCCTGCTTTAAACACTCTAATTTTTTCAAAGTAAAAGTCCTGGATCCCCTGCGCACTCAATTAAGAGCACGCAGGTTCCCCAGAAGGAAAGACCCGACCAGAGCAGTGCTTACCTTTCGGCAAGACCGCACAGCCAGGTCCGAAATTCAACTACGAGCTTAGATCGGAAGAGCGTCGTGGAGGGAAAGAAAAGGCATGAGTAG
+
CCCCCGGGGGGGGGGGGGGGGGGGGGGGGGGGGGGGGGGGGGGGGGGGGGGGGGGGGGGGGGGGGGGGGGGGGGGGGGGGGGGGGGGGGGGGGGGEGGDFGGGGFDFGGGGGGGGGGFGGGFGEFFFGGGDGGGGGGGGGGFGGGGGGGGEGEGGGGEFEDFCD8DGGGGGGG8DGDGGGGFFFGGGGFGGCGGGGGG@AEDGFFFFCFBFDCFFFE?8BEFFBBBF*8B=A4<=<6>F@FF>3CFFFEFF@;D>>>1CFEEC?(2;>:??F(461()(.,83>:<.,(.8(,*.8*,*.)
@M03152:184:000000000-AWYW1:1:2106:16037:11921 2:N:0:CTCCTTACATACCTGT
CCCAACTATCCCTATTAATCATTATTTTCGCCCTAGAAACCAACGAAAGTAGGACCAAAATCCTATTTCATTATCATATGCTAATATATTCAAAGGCTAGGTTACGCCTGCTTTGAACACTCTAATTTTTTCACAGTAAAAGATTTGAATCACTTTGATCCTAAATAATATAATTATTATATTAGGAGTGAATTCAAAAAGAAGAAAGTAAAAATTAAGTACACACCTACAAGATGTACTTTTAATTTTAACTTACCGAAATTCAACTAAGAGCTTAGATCGGAACAGAGTCGTGTAGGGA
+
C<CCCFGEG9FEGDFGEEEE<<FGFFGG,@@CE@FGFCF@,ECFEGGGGGGGAFD@<EDFAE<EFGGGF9E@FGG,,CFF9F6@,<5C9<CF@F,:F@FGFFGGCGG:D7,4C?,CFF9EDFFGGFDCFG7EC<FFDEAFFA7FEFGGCFGCGGGAA9EEDGG8FGDFE8=,@,6=84D@EG8@=,9E88DDCG8:=9D58=?=,;6=33=7?=C*;992C9=08))0@C<AA988+;F;5;9;*33<E+**3+;C>5=@))19A<*:)))97243**8*1)(0()((((**(*/5;)72,
@M03152:184:000000000-AWYW1:1:2106:17878:11930 2:N:0:CTCCTTACATACCTGT
CCCAACTATCCCTATTAATCATTACGTCGATCCTAGAAACCAACAAAATAGAATCAAACGTCCTATTTCATTATTCCATGCTAATGTATTCAAGCGTATGCCTGCTTTAAACACTCTAATTTTTTCAAAGTAACAGTCCTGATTCCCCAAGACACCAAATTAATGACATCAAGGTTCTTCAGAAGGGAGAAACCAGTAATGACAGTACGTACCGAAGCACGACCAACATACTGATCCCGAAATTCAACTACGAGCTTAGATCGGAAGAGCGTCGTGTAGGGAAAGAACAGGGAAGGGTAGA
+
CCCCCGGGGGGGGGGGGGGGGGGGGGGGGGGGGGGGGGGGGGGGGGGGGGGGGGGGGGGGFGGGGGGGGGGGGGGGGGGGGGGGGGGGGGFGGGGGGGGGGGGGGGGGGGGGGGGFGGGGGGGGGGGGGGGGGGGGGGGGGGGGGFGGFEGGFGGGGGGEFGGGGGGGFCGGF?DF?DFGGGFGGGGGGGGGGGGGGGCDFFGFGDDDCDFF6CCAAFEFFDFFFFFFFFFA9578BB4>BAFFFFFFFGF9>5;2)6*4/8@01;63(/:(,630/0;@0;?@?F((1:2((*()).6:)
@M03152:184:000000000-AWYW1:1:2106:27434:11950 2:N:0:CTCCTTACATACCTGT
CCCAACTATCCCTATTAATCATTACATCAGCCTTAGAAACCAACAAAATAAGACCAATGTCATATTCTATTATCCCATGCTGCAATATTCAATGGCAAGGTTACGCCTGCTTTGAACACTCTAATTTTTTCAAAGTAAATGATTGGAAATGGTTGCCCACTATCCAAACGTAGGAAGCCCAGACCCAGCCACGCCACAAGGACGAGCTTTGGCCTGAATGACCCCGAAATTCAACTACGAGCTTAGATCGGAAGAGCGTCGTGTAGGGAAAGAACAGGTATGTGTAGATTAAGGAGGGGGG
+
CCCCCGGGGGGGGGGGGGGGCCFFGGGGFFGGGGGGGGGGFGGGGGGGGGGGGGGGGGFFGGGGGGGGFGGGGFCGGGCFFGGFGGGGGFFGGGGGGGGGGGGGGDGGGGGCFEGGGGFGGFGCGFGGGGGGGGGGGGGGGGGFFGGGGFGFGGDGGGD6DCFGFFFFDDDGGGFC?EFFF?FGGGGGGDEFGGGDGGGFFGG>GF>7FFGCC+@596AF*:A:>555*3/=9FCC?=C@5:).+**19C429DF7=9@(,(/4@3;@F;6?3;;(/0--.).*6*)-)))).+)00,)((
@M03152:184:000000000-AWYW1:1:2106:24312:12036 2:N:0:CTCCTTACATACCTGT
CCCAACTATCCCTATTAATCATTACGGCGGTCCTAGAAACCAACAAAATAGAACCGCACGTCCTATTCTATTATTCCATGCTAATGTATTCGAGCATATGCCTGCTTTGAACACTCTAATTTTTTCAAAGTAAAAGTCCTGGTTCCCCAACACACCCAGTGAAGGGCATGAGGTTTGCCAGAAGGAAAGACCCGGCCGGACCAGTGCACGCGGTGAGGCGGACCGGTCAGCCAGGCCCGCAATTCAACTACGAGCTTAGAGCGGGAGAGCGTCGTGTCGGGAAAGAACAGGTACGATTAAA
+
CCCCCGGGGGGGGGGGGGGGGGGGGGGGGCFEGGGGGGGGGGGGGGGGGGGGGCGGGGGGG,FGFFGGDFFFGGGEF?FFFGAFGFF6C<<FFGC7FGGGG<FCFCFFFGGGFGFGGFGGGGGGGG9E9BFDGCFGGGGD9F@EEC,ADGCGGDGG7EG>DF8D8C>+=A8?==DGD,=AFF,,0DFG?FFG6C7EG7CAED4)CFFFG4DGDGEA5;2B>05:999EDFFF@D09@<C(09:A6?4BFCFF1DF0F<)))-(((-(((46(41((.)-4971><4432((.6+())(*-)
@M03152:184:000000000-AWYW1:1:2106:15701:12105 2:N:0:CTCCTTACATACCTGT
CCCAACTATCCCTATTAATCATTACATCGATCCTAGAAACCAACAAAATAGAATGCGATGTCCTATTTCATTATTCCATGCTAATGTATTCAAGCGTTAGCCTGCTTTAAACACTCTAATTTTTTCAAGGTAACAGTCCTAATTCCCCAAAACATCAAATGAATGACATTATGGTTCCTTAGAAGGTGAGAACCAATATGACCAGTACATACCAACGGCATGACCAATCCATTGATTCCGAAATTCAACTACGAGCTTAGATCGGAAGAGCGTCGTGTAGGGAAAGAAAAGGGAAGTGTAA
+
CCCCCGGFDGGGGFFGGGGGGGGGGGGGGGGGGGGGGGGGGGGGGFGGFGGGGGGGGGGGGGGGGGGGGGGGGGGFGGGGGGGGFFGFGGGGGGGGGGGGGGGGGGGGGGGGGGGGGGFFGGGGGCFFFEFGGGGGGGGFGDFGGFGGGGGGGFGGGGGGGCFGGGGGGGGGFGGG?FFGGGGFGCF@F?FGGGGGGGGDFG?>DFB?DFGGGGGF>D=BEDFFEFDAA66FFC@FFE@@E=*:B=>CEFA)5C529)666<?B?F@====F>9>72)8C<>@FDF1;(6=((*(2)70-)
@M03152:184:000000000-AWYW1:1:2106:23533:12510 2:N:0:CTCCTTACATACCTGT
CCCAACTATCCCTATTAATCATTACGTCGATCCTAGAAACCAGCAAAATAGAATCAAACGTCCTATTTCGTTATTCCATGCTAATGTATTCAAGCGTGAGCCTGCTTTAAACACTCTAATTTTTTCAAAGTAACAGTCCTGATTCCCCATGACACCAAATTAATGACATCGTGGTTCGTCAGAAGGTAGGAATCAATAATACCAGTACGTACAATAGCACGACCAATAAATTGATCCGAAATTCAACTACGAGCTTAGATCGGAAGAGCGTCGTGTAGGGAAAGAACAGGTATGAGTAGAA
+
CCCCCGGGGGGGGFGGGFGGGGGGGGGGGGGGGGGGGGGGGGGGGGGGGGGGGGGGDGGGGGGGGGGGGGGGGGGGGGGGGGGGGGGFDGGGGGGGGGGGGGGGGFFGGGGGGGGGGFFGGGGF@GGGGFGGGGGGGGGGGFGGGFGGGGGGGGGGGGFDFG,EDFGGGGDEF>DFDCDE?E9DDFGGGGCDFGGCCECFGC+>EDBGGFGGGGGFFFEFE=9@A5=AAF@BFGFG6<CABBF;BFEFFG5>=CE287=?EFFFFF;,(.3;9BF<86@0(;:AD51::?34)+)10)*))
@M03152:184:000000000-AWYW1:1:2106:8425:12609 2:N:0:CTCCTTACATACCTGT
CCCAACTATCCCTATTAATCATTACGGCGACTCTAGAAATCAACAAAATAGAACCGCGCGTCCTATTTTATTATTCCATGCTAATGTATTCAGGCATAGGCCTGCTTTGAACACTCTAATTTTCTCAAGGTAAAGGTCCTGGTTCCCCGACGCACACCAACAAAGGGCACGCCGGCTCACCAAGAGGTAAGGCCCGCCCAGACAGTACGTGCCGTTAGGCAGACCGCCCGGCCAGGCCCGAAATTCAACTACGAGCTTAGATCGGAAGAGCGTCGTGTAGGGAAAGAACAGGTAGGGTAAA
+
CCCCCGGGGGGGGGGGGGGGGGGGGGGGGGGGGGGGGGGGGGGGGGGGGGGGGGGGGGGGGGGGGGGGGGGGGGGGGGGGGGGGGGGGGGGGGFGGGGGGGG?FGGGGGGGGGGGGGGGGGGGGGGGGGGFGGGGGGGGGGGGGGGGGDGGGEGGGGGGGGGGGGGGDGGGGGEGGGDGGGCGGGGGGDGGGGGDGGGGFGGGDGFFGGFGDGDCEFFF46;F@?>@BE>BBF)-73?<9>>D<FB9FAGF?FG>9D:22::A?BB((,3(-(,7(40:BA5.>:F02(,3:)3)75(*()
@M03152:184:000000000-AWYW1:1:2106:22809:12627 2:N:0:CTCCTTACATACCTGT
CCCAACTATCCCTATTAATCATTACTTCGGTCCTAGAAACCAACAAAATAGAACCAAAGTCCTATTCTATTATTCCATGCTAATGTATTCAAGCGTATGCCTGCTTTAAACACTCTAATTTTTTCAAAGTAAAAGTCCTGGATCCCCAGCGCACTCAATTAAGAGCACGCTGGTTCCCCAGAAGGAAAGACCCGACCAGAGCAGTGCTTACCTTTCGGCAAGACCGCCCAGCCAGGTCCGAAATTCAACTACGAGCTTAGATCGGAAGAGCGGCGTGTAGGGAAAGAACAGGTAGGGGTAG
+
CCCCCGGGGGGGGGGGGGGGGGGGGGGGGGGGGGGGGGGGGGGGGGGGGGGGGGFFGGGGGGGGGGGGFGGGGGGDGGGGGGGGGGGGGFGGGGGGGGGGGGFGFGFGGGGGGGGGFEFGGGGGGGGGGGGGGGGGGGGGGGGGGGGGGGGGGGGGGGGGFGGGGGGGGGGGGGGGGFGGGGGGGGGGGGGGGGGGDDFFFGGFGFFGGFGGGGGFFFFFFFFF:ABFADDFFGFGFB6@DFD?AC<C;FFFFD>BBEFFF5?<DFFB7:1-(,44;706AE?F0)17,184.A)))(*((
@M03152:184:000000000-AWYW1:1:2106:24516:12704 2:N:0:CTCCTTACATACCTGT
CCCAACTATCCCTATTAATCATTACTTCGGTCCTAGAAACCAACAAAATAGAACCAAAGTCCTATTCTATTATTCCATGCTAATGTATTCAAGCGTAAGCCTGCTTTAAACACTCTAATTTTTTCAAAGTAAAAGTCCTGGTTCCCATACACACTCAGTGAAGAGCACATATGTTCGCCAGAAGGAAAGACTAGCCCGAGAAGTACCCACCTTGCGGCGGGACCACCCAAGCCAGTCCGAAATTCAACTACGAGCTTAGATCGGAAGAGCGTCGTGTAGGGAACGAACAGGTATGTGTAGA
+
CCCCCGGGGGGGGGGGGGGGGGGGGGGGGGGGGGGGGGGGGGGGGGGGGGGGGGGGGGGGGGGGGGGGGGGGGGGGGGGGGGGGGGGGGGGGGGGGGGGGGGGGGGFGGGGGGGGGGFGGGGGGGGGGGGGGDGGGGGGGGGGGGGGGGGGGGGFGGGGGGGGGGGGGGGGGGGGCDGDEDDFFGGGGGGGGGGFGFDGBGGGFGFFDDDDFFFGFDD>EABF9=?FBFFFFFF;;=@GFFFF?AFEF?6AD?CD>FAB>-5<:B:67<:968>613<AAF)3)4>379,2.6+5/6::)-
@M03152:184:000000000-AWYW1:1:2106:12271:12720 2:N:0:CTCCTTACATACCTGT
CCCAACTATCCCTATTAATCATTACGTCGATCCTAGAAACCAACAAAATAGAATCAAACGTCCTATTTCGTTATTCCATGCTAATGTATTCAAGCGTGAGCCTGCTTTAAACACTCTAATTTTTTCAAAGTAACAGTCCTGTTTCCCCAAGACACCAAATTAATGACATCATGGTTCGTCAGAAGGTAGGAATCAATAATACCAGTACGTACAATAGCACGACCAATAAATTGATCCCGAAATTCAACTACGAGCTTAGATCGGAAGAGCGTCGTGCAGGGAAAGAACAGGTAGGTGAAGA
+
CCCCCGGGGGGGGGGGGGGFGGGGGGGGGGGGGGGGGGGGGAGGGGGGGGGGGGGGGGGGFGGGGGFGGGGGGGGGGGGDCFGFGGGGGGGGGGGGFGGGGCGFGFGGFFFAFGFFGGDFGBFGGGGGGGGAFFFCFFFGGGGGGGFCEBGGGGGF@DFFCF;EEGFGGFCFGEDE97=CCEGFGGGFGCFGGGGDFFGFGG68D?==8;D?DD7FFFFFFFE=ABE>ABCB>FECF);4?AFEFFFFCGF@DC>(660>C*99DD>F;16:;>(6(.;=3=7),5333,().+(0/)96)
@M03152:184:000000000-AWYW1:1:2106:2296:12781 2:N:0:CTCCTTACATACCTGT
CCCAACTATCCCTATTAATCATTACGTCGATCTTAGAAACCAACAAAATAAGATCGAACGTCCTATTTCATTATTCCATGCTAATGTATTCAAGCGAATGCCTGCTTTAAACACTCTAATTTTTTCAAAGTAACAGTCCTGATTTCCCACGACACCAAATTAATGACATCGTGGTTCGTCAGAAGGGAGAAACCGACAGGGCAAGTACACACCAGAGGCGCGACCGACGCGTCGATCCCGAAATTCAACTACGCGCTTAGATCGGAAGAGCGTCGTGTAGGGAAAGAACAGGTATGTGTGG
+
CCCCCGGGGGECGGGGGGGFGGGCCGCFGGGGGGGGGGGGGGGGGFGGGGGFCDFGFGGGCDFDGFGGGG9FFGGGFGGGFFAGGGGGFGGGGGGGEGGEGFGGF@AFGGGGGFGGGFGGGFGGEGFFGGGCGFCEEFGG9ECFAA=9EFGGGDFGGGGGGGGGFGFGG?CE=E=F+>++=EF;DEGCEEGGG8EG6CEFD>*:7BFFGFC5@FFF455?EFFF=99B))6:=<;*70C634@0@BB42:<0:))4@(4524<118?(,,((,(4(4)(.4>:F(7::<:12.+))0.*(,
@M03152:184:000000000-AWYW1:1:2106:9765:12942 2:N:0:CTCCTTACATACCTGT
CCCAACTATCCCTATTAATCATTACGTCAATCCTAGAAACCAACAAAATAGAATCAAACGTCCTATTTCATTATTCCATGCTAATGTATTCAAGCGTATGCCTGCTTTAAACACTCTAATTTCTTCAAAGTAACAGTCCTGATTCCCCAAGACACCAAATTAATGACATCAAGGTTCTTCAGAAGGGAGAAACCAATAATACCAGTACGTACCGAGGCACGACCAACAAATTGGTCCCGAAATTCAACTACGAGCTTAGATCGGAAGAGCGTAGTGTAGGGAAAGAACAGGTAATGGTAAA
+
CCCCCGGGGGGGGGGGGGGGGGGGGGGG@FGGGGGGGGGGGGGGGGGGGGGGGGGGGGGGGGGGGGGGGGGGGGGGGGGGGGGGGGGGGGGGGGGGGGGGGGGGGGGGGFGGGGGGGGGGGGGGGGGGGGGGGGFGGFGGGGGGGAFGGGGGGGGGGGGGGGFGGGGGGGGGGG?FGFGGFGFGGFGGGDGGGGGGGGGFGG6DFFFG6FGGDDGEF5@FFABF@CFFFFE68CADABDDFFFFFFFFFGFD@GE@F@@EECFF<<>DF@02(6331@CE?FD;1)/6=:644+)**-0))
@M03152:184:000000000-AWYW1:1:2106:4742:12978 2:N:0:CTCCTTACATACCTGT
CCCAACTATCCCTATTAATCATTACGGCGACTCTAGAAACCAACAAAATAGAACCGCGCGTCCTATTTTATTATTCCATGCTAATGTATTCAGGCATAGGCCTGCTTTGAACACTCTAATTTTCTCAAGGTAAAGGTCCTGGTTCCCCGACGCACACCAACGAAGGGCACGCCGGCTCACCAAGAGGTAAGGCCCGCCCAGACAGTACGTGCCGTTAGGCAGACCGCCCGGCCAGGCCCGAAATTCAACTACGAGCTTAGATCGGAAGAGCGTCGTGTAGGGAAAGAAAAAGCAAGTGTAA
+
CCCCCGGGGGGGGGGGGGGGGGGGGGGGGGGGGGGGGGFGGGGGGGGGGGGGGGGGGGGGGGGGGGGGGGGGGGGGGGGGGGGGGGGGGGGGGFGGGGGGGGFGGGFGGGGGCCGGFGEGFFGEFFGGG@EGGGGGGGFFGFEFGGFGGG@EGGGGGGFFGDGGGGGGGGCG6+@GGGFF>G5D4DEFFGGFFFGE=D=?,2834ABGGFGGGG58=B@F=05(669B:B9>>D?<<:D>39).8=AFFGF?(970>(6>BA21:(-4(.190123:0(6<B1@67,.(((-(+()*)2))
@M03152:184:000000000-AWYW1:1:2106:5459:12979 2:N:0:CTCCTTACATACCTGT
CCCAACTATCCCTATTAATCATTACATCAGCCTTAGAAACCAACACAATAAGACCAACGTCATATTCTATCATCCCATGCTGTAATATTCAATGGCAAGGTCGCGCCTGCTTTGAACACTCTAATTTTTTCAAAGTAAATGATTTGGGCGCGCTTGCGCACACCCAAAAGATACGACGCATCAGCCGAGCCACGCCACAAGTACGAGCTCTGACCGGAACGCATTCCGAAATTCAACTACGAGCTTAGATCTGAAGAGCGTCGGCTAGGGCAGAAATAGGAACATGTAGATCTGCGGTTTC
+
AA@BCGCEEC<CF9<FEED9CFGDGGGCEE8<CEGGAA<EF<FGG,FD@@E9E9CF8@C,6B<,CEFF9CEGA@CEGE<,,6CEA@E,CEF,C,,BEA7,:,8@+=4,A=FDEFEGE9F<BFFFEFGG,>FFEGFGDFGCFA;FC;,=8+@+@CG8+@4==+=CE8+1=D6@=,+=+@7:CEG,2:><EEEF@*779D14,++24:?D))=CC@C)))6>A6>0<EEF:)35+;5++.0))(8();)1)01).2926((-(320((4((4(2,((,.6..)*())95).))))3)))()()
@M03152:184:000000000-AWYW1:1:2106:11480:13118 2:N:0:CTCCTTACATACCTGT
CCCAACTATCCCTATTAATCATTACGTCGATCCTAGCAACCAACAAAATAGAATCAAACGTCCTATTTCATTATTCCATGCTAATGTATTCAAGCGTATGCCTGCTTTAAACACTCTAATTTTTTCAAAGTAACAGTCCTGATTCCCCAAGACACCAAATTAATGACATCAAAGTTCTTCAGAAGGGAGAAACCAGTAATGACAGTACGTACCGAAGCACGACCAACATACTGATCCCGAAATTCAACTACACGCTTATATCGGAGAAGCGTAGAGTAGGGAAAGAACGGGCACATGTGGA
+
CCCCCFFFFGDGFGGGGGFFGGGGGGFGCFGGGGFE,CFGGGGFFCEFGGGFCCDFEGDE<FFGGGGFEFDFFGGGGGGG8EGFGGFGEFGFGGGDFEF@FCFFF=FAFFGCAFGFGEGFGAEFCCF9AFGFGFGGACE@,CFGGF9AECFE,=EF>,>D,@AFE8A9=FF6,76@C@FFGGF9+6@8++@DECEE=?FC,=8*,+4+632D=CE>5BFA>=5=@C=F9A@61=*5::7297*98E<F7?A3(*:28(*1*9110(((/(.,(((1<8C@DF;)1;(,(((((*(19)*).
@M03152:184:000000000-AWYW1:1:2106:29075:13122 2:N:0:CTCCTTACATACCTGT
CCCAACTATCCCTATTAATCATTACGTCGATCCTAGAAACCAACAAAATAGAATCAAACGTCCTATTTCGTTATTCCATGCTAATGTATTCAAGCGTGAGCCTGCTTTAAACACTCTAATTTTTTCAAAGTAACAGTCCTGATTCCCCAAGACACCAAATTAATGACATCATGGTTCGTCAGAAGGTAGAAATCAATAATAACAGTACGTACAATAGCACGACCAATAAATTGATCCCGAAATTCAACTACGAGCTTAGATCGGAAGAGCGTCGTGTAGGGAAAGAATAGGCACGTATAAA
+
CCCCCGGGGGGAFGDFDFGGGGGFGGGGCFF@FGGGGGGGGEFEFGDFCFFGCEGGGGG@FFGGAEFGFFFFCFCFGGGGGGGFGGGGGGGCFDFFGFGGGECFGFDEF9FGCFGFF9FFAFGGGGGEEGDE5,C9EGGGDFAFF9FFDEGGGGGGGCFFF@FGGGCCGGGGGCFG+>=EDGGCFFD99FGGFFFGG7DDG+ADFFB+@D6DD79ABFFA*80>9C@FFFFA6CEGADGFFF@EAFEFAC4>=CA@;*7;549(=;93819@;39D?;EEFF?F;F0).-)(,*-7))*))
@M03152:184:000000000-AWYW1:1:2106:14216:13130 2:N:0:CTCCTTACATACCTGT
CCCAACTATCCCTATTAATCATTACGTCGATCCTAGAAACCAACAAAATAGAATCAAACGTCCTATTTCATTATTCCATGCTAATGTATTCAAGCGAAAGCCTGCTTTAAACACTCTAATTTTTTCAAAGTAACAGTCCTGATTCCCCACGACATCAAATTAATGACATCATGGTTCTTCAGAAGGGAGAAATCAATAATACCAGTACATACCTAAGCATGACCAATATATTGATCCCGAAATTCAACTACGAGCTTAGATCGGAAGAGCGTCGTGTAGGGAAAGAACATGTAAGAGAGAA
+
CCCCCGGGGGGGGGGGGGGGGGGGGGGGGGGGGGGGGGGGGGGGGCGFGGGGGGGFGGGGDGGGGGGGGGGGGGGGFGGGGGFFGGGGGGGGGGGGGDGGGGGGGGGGGGGGGGGGG,FGGGGGDGFEFGFGGFFFGGGGGGGGGCGGFEEGGCFGGGGGGGFGFFGGGGGGGGGAFGGGGGFGGGGGGGGGGGGGGGDFG7FDFFFGDFGFFGDFF5AF5@FEFFFFFFEFCCEF6CC=EFFF8FA>EGFFF45@FE;;CE@=@29@B12:1;>F?F3=7F;5=A@13)(99+)**(/,4
@M03152:184:000000000-AWYW1:1:2106:17480:13381 2:N:0:CTCCTTACATACCTGT
CCCAACTATCCCTATTAATCATTACCTCGGTCCTAGAAACCAACAAAATAGAACCAAAGTCCTATTCTATTATTCCATGCTAACGTATTCAAGCGTAGGCCTGCTTTAAACACTCTAATTTTTTCAAAGTAAAAGTCCTGGATCCCCAGCGCACTCAATTAAGAGCACGTTGGTTCCCCAGAAAGAAAGATCCGACCAGAGCAGTACTTACCATTGGCAAGACCACTCAGCCGGACCCGAAATTCAACTACGAGCTTAGATCGGAAGAGCGTCGTGTAGGGAAAGAACAGGGAAGTGTGAA
+
CCCCCGGGCGFGGGGGGGGGGGGGGGGGGGGGGGGGGGGGGGGGGGGGGGGGGGGGGGGFGGGGGGGGAFGGGGGGGGGGGGGGGGGFFGGGGGGGGGGGGGFGGGGGGGGGGGGGGGGGGGGCGGGGGGGGGGGGGFFGGGGCFGGGGFGGGGGGFFDBFGGGGGGGGGDFGGFGGGCFGGGGGDFFG?CEGGGGGDFFGCFDAFFGGFGGCFEAFFE>FFF)@CE6@F@>?7ADE@GFF9FCCB4A)0)14D3347;CEE((;67@@10-4>9?:FFF05:)152(422(1*-/=:*))
@M03152:184:000000000-AWYW1:1:2106:17701:13448 2:N:0:CTCCTTACATACCTGT
CCCAACTATCCCTATTAATCATTACTTCGGTCCTAGAAACCAACAAAATAGAACCAAAGTCCTATTCTCTTATTCCATGCTAATGTATTCAAGCGTAAGCCCGCTTTAAACACTCTAATTTTTTCAAAGTAAAAGTCCTGGATCCCCGACGCGCTCAGCTAAGAGCACGCCGGCTCCCCAGAAGGAAAGACCCGACCAGCGCAGTGCTTACCTTGCGCCAAGACCACCCAGCCAGGCCCGAAATTCCACTACGAGCTTAGATCGGACGCGCGTCGTGTAGGGAAAGAAAAGCTGTGTGTAG
+
CCCCCGGGGGCGGGGGGGGFGGGGGGGFCEGGGGGGGGGGGGGGGGGGGFGGGGGGGFCF<FF9A@AF,CFFF,<FFGG8A<@FGCFGGGCG<BFFGGFCFCFEGEFFFG<FFFFGF9FGGFF>EF??BFAFBEFGD;EA4FFFGGG+@EEEGEEDED?F,@E,@=DGGGC+1@0:6DDC68,40:7,D6FFFG*777F6=D49:ACCDFGGG7<F?)68>;),:;?))5(8=F0*:?*4>(5(17)9AD@?<G)4089?AF<6(4(-(-(-(,7(28<DFF(7().4,(,(-+)0*(/))
@M03152:184:000000000-AWYW1:1:2106:26093:13596 2:N:0:CTCCTTACATACCTGT
CCCAACTATCCCTATTAATCATTACTTCGGTCCTAGAAACCAACAAAATAGAACCAAAGTCCTATTCTATTATTCCATGCTAATGTATTCAAGCGTAAGCCTGCTTTAAACACTCTAATTTTTTCAAAGTAAAAGTCCTGGATCCCCAGCGCACTCAATTAAGAGCACGCTGGTTCCCAAGAAGAAAGACCCTGACAAAGGAAGGCCTCACTTTTAGGAAAGCCGCCCAGGCAAGGCCCGAAATTCACTTACAGGATTGATTGGGAAGGGCGTCGTGTAGGAAAAGAAAGGGTAGGGTAGG
+
9@C<@;FDGFGGGAFGGFAFF<CFFFAFEE@C@CGEFFCEECDFGGGGGFE9CE<F8CDFF,6EFFF<FAFGGGGCCECFGFGFFGGFE9EDCFEFEEG9?@FFGAAFCGGGGFFGG<FFAEFFFDGCEFDGGGGCEGGGFFAEF,DGGFGGGG@>=?==DEFGGGGGCDCCG8DA?D+3==,3+@>,3,33,,,,6+3*1++)+**25:C+BC,+3**4*)01))8@*/2@*3:*9@4(056(+18:*+3/)*)(2./)/))((//,((((,((((0.6>*./(/4(((48.+,.)4*((
@M03152:184:000000000-AWYW1:1:2106:24517:13603 2:N:0:CTCCTTACATACCTGT
CCCAACTATCCCTATTAATCATTACGTCGATCCTAGAAACCAACAAAATAGAATCAAACGTCCTATTTCGTTATTCCATGCTAATGTATTCAAGCGTGAGCCTGCTTTAAACACTCTAATTTTTTCAAAGTAACAGTCCTGATTCCCCAAGACACCAAATTAATGACATCATGGTTCGTCAGAAGGTAGAAATCAATAATACCAGTACGTACAATAGCACGACCAATAAATTGATCCCGAAATTCAACTACGAGCTTAGATCGGAAGAGCGTCGTGTAGGGAAAGAACAGGGAGGGGTGAA
+
CCCCCGGGFGGGGGGGGGGGGGGGGGGGGGGGGGGGGGGGGGGGGGGGGGGGGGGGGGGGGGGGGGFGGGGGGGGGGGGGGGGGGGGGGGGGGGGGGGGGGGGGGGGGGGGGGGGGGGGGGGGGGGGGGGGGGGGGFGGGGGGGGGGGGGGGGGGGGGGGGGGGGGGGGFGGGGGGGDDGGGGGGGGGGGGGFDGFGGGFGG6D8<FGGFGFGGGFF?C?5@DFFDBFFF@AACA;1:*:BFFF6@A>AFF2@<)5AC==?/55<;06=@11173;;5<E<FDA?A,,4,((3*-)5()-)
@M03152:184:000000000-AWYW1:1:2106:27100:13639 2:N:0:CTCCTTACATACCTGT
CCCAACTATCCCTATTAATCATTACTATAGCCCTAGAAACCAACGAAAGTAGAACTACAGTCCTATTTCATTATCCCATGCTAATATATTCAAAGGCTAGATTACGCCTGCTTTGAACACTCTAATTTCTTCACAGTAAAAGATTCAAAACACTTGATTCCCAAAAAAAAATTTTTGGGAGTGTATTTGAAAGGAAGGAAATGAGGATCATGTACACATCTAAAGATGGACATTAAAACCTCATTATCCGAAATTCAACTACGAGCTTAGATCGGAAGATCGTCATGTAGGGAAAGAAAAA
+
CCCCCGGGEGGGGGGGGGGFGGGGGGGGGGGGGGGGGGGGGFFGDFCGGFFGGGGGGFGG<A@FFGEGCGGFFGGFGGGGGGGGFFGCGGGGGFF@FGF@E9EGFGG7ECFGGGGGFAFGGGGGGGGGGGGGG?F9=FFCFGFGGG=FAFFFGGGGFGGEFGF@EGCED?DEF39ED7DGDE,DFDEC===9=DFCCC@*,6=D,0;C7AFG9EEFFA8A7EF@*>C<CAEFF7*<BEG=*<F*=@<9AC?=9C69FE48(759(6>(900*1606;)3))2()().)9)3((=8FA1*6(
@M03152:184:000000000-AWYW1:1:2106:12099:13656 2:N:0:CTCCTTACATACCTGT
CCCAACTATCCCTATTAATCATTACGGCGACTCTAGAAACCAACAAAATAGAACCGCGCGTCCTATTTTATTATTCCATGCTAATGTATTCAGGCATAGGCCTGCTTTGAACACTCTAATTTTTTCAAGGTAAAAGTCCTGGTTCCCCGACGCACACCAACGAAGGGCACGCCGGCTCACCAAGAGGTAAGACCCGCCCAGACAGTACATGCCGTTAAGCAGACCACCCGGCCAGGTCCGAAATTCAACTACGAGCTTAGATCGGAAGAGCGTCGGGTAGGGAAAGAACAGGTATGTGTAG
+
CCCCCGGGGGGGGGGGGGGGGGGGGGGGGGGGGGGGGGGGGGGGGGGGGGGGGGGGGGGGFGGGGGGGGGGGGGGGGGGGGGGGGGGGGGGGGGGGGCFGGGGGGGGGGGGGGGGGGCFGGGGGGGGGFGGGGGGGGFGGGGGGGDGGGGGGGGGGGGGGGGGGGGGGGGGGGGGGGEGGGGGGGGGGGGGGFGFEEGGFFC<=FFF71A7FCDEB>FEFA(53=@DFEFFE:7(96:GBEB@.=FFFFDF72<>>:2AF<).4?B?03((-4(((()-148(7:7(44:<04+))*.26)
@M03152:184:000000000-AWYW1:1:2106:16707:13712 2:N:0:CTCCTTACATACCTGT
CCCAACTATCCCTATTAATCATTACATCAGCCTTAGAAACCAACAAAATAAGACCAACGTCATATTCTATTATCCCATGCTGTAATATTCAATGGCGAGGTTACGCCTGCTTTGAACACTCTAATTTTTTCAAAGTAAATGATTGGAAATGGTTGCCCACTATCCAAACGTAGGAAGCCCAGACCCAGCCACGCCACAAGGACGAGCTTTGGCCTGAATGCCCCCGAAATTCAACTACGAGCTTAGATCGGAAGAGCGTCGTGTAGGGAAAGAACAGGGATGCGTAGATCACGGGGGTGTG
+
CCCCCGGGGGGGGGGGGGGGGGGGGGGGGGGGGGGGGGGGGGGGGGGGGGGGGGGGGGGGGGGGGGGG<CFCGGGGGGGGGGGGGGGGGGGGGGGGGDGGGGGGGGGGGGGGGGFGGGGGGGGGGGGGGGFGGGFGGFGGGGGGGFCDGFGGGGGGGFFGGGFGGGGGGGGGGGGGGGGFGGGGGGGGGGGGGGGGGFGFGGGFGFFDFFGFDGFFAFFFCBAB9@9DAFCFFFECFFC2D2A;FF<7CCD;<DFFFF@;66?0=AAF?B00(::047(3(8()-)(-)))((*(0)(1((
@M03152:184:000000000-AWYW1:1:2106:17441:13743 2:N:0:CTCCTTACATACCTGT
CCCAACTATCCCTATTAATCATTACGGTGATCCTAGAAACCAACAAAATAGAATCATGCCGTCCTATTTTATTATTCCATGCTAATGTATTCAAGCAAAACGCCTGCTTTAAACACTCTAATTTTTTCAAAGTAAAGGACCTGGTTCCCCGCGACACCCAATTAAGGGCATCGCGGTTCTCCAGAAGGTGAGAAATTGACTACACCAGTTCATACCCCTTAAGGCACGACCGATGTGTCAATCCCGAAATTAAACTACGAGCTTAGATCGGAAGAGCGTCGTGTAGGGAAAGAACAGAGAG
+
CCCCCGGGGGGGGGGGGGGGGGGGGGGGGGGGGGFGGGGGFGGGGGGGGGGGGGGGGGGGGFGGGGGGGGGGGGGGGGGFGGGGGGGFFGGGGGFGGFGGGGGGFGGGGGFGGGFGGGGGGGGGGGGGGFGGGGGGGFGGGGGGGGGDGGGGDEEGGGGECCFGGGGGGGFGGGGGGGGGGFGGC8FFGGCFGGGFGGFFGGGE?6>GGFFCFG@AAFD4AE6:BBBFFF26/7(;FFGC65A;FE@56C@)9:/76.,8;077429)686<(-401>(-(0-04F)1::::(:4)0(*.(
@M03152:184:000000000-AWYW1:1:2106:16596:13830 2:N:0:CTCCTTACATACCTGT
CCCAACTATCCCTATTAATCATTACGTCAATCCTAGAAACCAACAAAATAGGATCGAACGTCCTATTTCATTATTCCATGCTAATGTATTCAAGCGTTAGCTTGCTTTAAACACTCTAATTTTTTCAAAGTAACAGTCCAAATTCCCCGCAACACCAAATTAATGGCATTACGGCTCATCAGGAAGGAGGAATCAGTGAGACCAGTACATACCAGAGGCATGACCAGCCTACTAACCCCGAAATTCAACTACGAGCTTAGATCGGAAGAGCGTCGTGTAGGGAAAGAACAGGTAAGGGTAG
+
CCCCCGGGGGGGGGGGGGGGGGGGGGGGGFGGGGGGGGGGGGGGGGGGGGGGGGFGFGGGGGGGGGGGGGGGGGGGFGGGGGGGGGGGGGGGGGGGGGGGGGGGGGGGGGGGGGGGGGGGGGGGGGGGGGGGGGGGGGGGGGGGGGGGGGGGGGGGGGGGGGGGGGGGGGGGGDGGGGGGGGGGGGDFFGGGGDGGGGGFGGGDGFFGGFGGGGGFFF55*:AE5CDFFFFFFGCGFFGFFFFFFACFFCAE?469AECEFF51:<;@FDF@BDF2:5?BFFFFFFBF?:4()3)*).93(
@M03152:184:000000000-AWYW1:1:2106:14476:13872 2:N:0:CTCCTTACATACCTGT
CCCAACTATCCCTATTAATCATTACGGCGACTCTAGAAACCAACAAAATAGAACCGCACGTCCTATTTTATTATGCCATGCTAATGTATTCGGGCGTAGGCCTGCTTTGAACACTCTAATTTTCTCAAGGTAAAAGTCTTGGTTCCCCGACACACCCAGTGAAGGGCATGCCGGCTCACCGAGAGGTAGAACCCGGTCCAGCAGTACACACCGTGAAGGCGGACCACCGTACCAGGTCCGAAATTCAACTACGAGCTTAGATCGGAAGAGCGTCGTGTAGGGGAAGAACAGGTGTGGGTAG
+
CCCCCGGGGGGGGGGGGGGGGGGGGGGGGGGGGGGGGGGGGGGGGGGGGGGGGGGGGGGGGGGGGGGGGGGGGGGGGGGGGGGGGGGGGGGGGGGGGGGGGGGGGFGGGGFGGFGGGGGGGGGGGGGGGGGGGGGGGGGGGGGGGGGGGGGGGGGGGGGGGGGGGDDGGGGGGEGGGGGGGCEGD5DFFGGFGGGGGGGFGGGDCFFFGF4CDFF>AF;FB@F9@@<D>>:5BC?G6?F1>?@(9@BF2:F?BGE052:)64<<:0:3.412(-9(-7,-5)(8(8247??0)+)..,7),
@M03152:184:000000000-AWYW1:1:2106:23644:13919 2:N:0:CTCCTTACATACCTGT
CCCAACTATCCCTATTAATCATTACGTCAATCCTAGAAACCAACAAAATAGGATCGAACGTCCTATTTCATTATTCCATGCTAATGTATTCAAGCGTTAGCCTGCTTTAAACACTCTAATTTTTTCAAAGTAACAGTCCAGATTCCCTGCAACACCAAATTAATGGCATTACAGTTCATCAGGAAGGAGGAATCAGTAAGACCAGTACATACCGGTGGCATGGCCAGCCTACTAACCCCGAAATTCAACTACGAGCTTAGATCGGAAGAGCGTCGTGTAGGGAAAGAACAGGAATGTATAG
+
CCCCCGGGFGGGGDGGGGGGGGGGGGGGGGGGGGGGGGGGGGGGGGGGGGGGGGGGGGGGGGGGGGGGGGGGGGGFGGGGGGGGGGFGGGGGGFGCFEGFGGGGGFFGGGGGGGGGGGGGGGGGGGGGGGGGGGGGGGGGGGGGGGGGGGGGGGGGGGGGGGGGFGGGGGGGGGGGGGGGGGGGGGGGGGGGGGGGGGGFGGGFGFFGGBF8D6CABBCFFBFCFEFFFAEFFFEGF@DBFFFDFFAAC>FE@GBBB(9=E<EB=D;B163>B06(6./;@D@510,87?B:(0)99)*))
@M03152:184:000000000-AWYW1:1:2106:15568:13944 2:N:0:CTCCTTACATACCTGT
CCCAACTATCCCTATTAATCATTACTTCGGTCCTAGAAACCGACAAAATAGAACCAAAGTCCTACTCTATTATTCCATGCTAATGTATTCAAGCGTAAGCCTGCTTTAAACACTCTAATTTTTTCAAAGTAAAAGTCCTGGATCCCCGACGCACTCAGTTAAGAGCACGCCGGCTCCCCAGAAGGAAAGACCCGACCAGAGCAGTGCTTACCTTGCGGCAAGACCACCCAGCCAGGCCCGAAATTCAACTACGAGCTTAGATCGGAAGGGCGTCGGGTAGGGAAAGAAACGGAAGGGGTAG
+
CCCCCGGGGGGGGGGGGGGGGGGGGGGGGGGGGGGGGGGGGGGGGGGGGGGGGGGGGGGGGGGGGGGGFGGGGGGGGGGGGGGGGGGGGGGGGGGGGGGGGGGGGGGGGGGGGGFGGFGGGGGGGGGGFGGGGGGGGFGGGGEGGGGCCEGGGGGGGGGGGFFGGGGGGGGGGDDGGGG?D8FFFEGGGGGGGGGGGCFFGGGFGFFGCAFGGGFFFFFFFFFFF@DADA1:FF@GFFGB>;F?F45=AF40(987@?2,-)6402<0((41(40(()((3;4>1.(3((,((*()),/((
@M03152:184:000000000-AWYW1:1:2106:7138:14006 2:N:0:CTCCTTACATACCTGT
CCCAACTATCCCTATTAATCATTACTTCGGTCCTAGAAACCAACAAGATAGAACCAAAGTCCTATTCTATTATTCCATGCTAATGTATTCAAGCGTAGGCCTGCTTTAAACACTCTAATTTTTTCAAAGTAAAAGTCCTGGATCCCCAGCGCACTCAATTAGGAGCACACTGGTTCCCCAGAAGGAAAGACCCGGCCAGGGACATTGCTTGTCTTTCGGCAAGACCATCCGACCAGGTCCGAAATTCAACTACGAGCTTAGATCGGAAGAGCGTCGTGTAGGGAAAGAAAAAGCATTGTTA
+
CCCCCGGGGGGGGGGGGGGGGGGGGGGGGGGGGGGGGGGGGGGGGGGGGGGGGGGGGGGGGGGGGGGGGFGGGGGGGGDGGGFFGGGGFDGGFFGFGGGGGGGGGFGGFGGGGGGGGGGGGGGGGGGGGGGGGGGGGGGDF:@EEGGGGGGGGGGGGGGGGDCF?FFGGGGE?FGGGGFFGG8DFGGFGGGGFGGGGGGF?FFFGFFFGFGGGGE<AD>FE94:BFB>FA>FFGBGFFGEF@F6AACFFDFEFC3;A@F<);5<?D(6@1,492:07..3:?()()44((((,*(1*)2))
@M03152:184:000000000-AWYW1:1:2106:16011:14026 2:N:0:CTCCTTACATACCTGT
CCCAACTATCCCTATTAATCATTACGTCGATCTTAGAAACCAACAAAATAAGATCAAACGTCCTATTTCATTATTCCATGCTAATGTATTCAAGCGAATGCCTGCTTTAAACACTCTAATTTTTTCAAAGTAACAGTCCTGATTTCCCACGACACCAAATTAATGACATCGTGGTTCGTCAGAAGGGAGAAACCGACAGGGCCAGTACACACCAGAGGCGCGACCGACCCGTCGATCCCGAAATTCAACTACGAGCTTAGATCGGAAGAGCGTCGTGTAGGGAAAGAACAAGTAGGTTTAA
+
CCCCCGGGGGGGGGGGGGGGGGGGGGGGEGGGGGGGGGGGGGGGGGGGGGGGGGGGGGGGFGGGGGGGGGGGGGGGGGGGGGGGGGGEGGGGGGGGGGGGGGGGGGGGGGGGGGFGGAFGGGGGGGGGGGGGGGGGGGGGGGGGGGFFFGGGGGGFGGGGG9FGGGGGGGGFFGGGGGGGGEGGGGGFGGGGGGGGGGEFC>C>CFFGGFGGGGGFFA4B*5BB>@FD:DB>BD>7;6*6;9D:FFBF9:F::DDFFFA?F4<?(,89<01(41,-4)(6<>28:5::(((.)+.**)2.)
@M03152:184:000000000-AWYW1:1:2106:7617:14034 2:N:0:CTCCTTACATACCTGT
CCCAACTATCCCTATTAATCATTACTTCGGTCCTAGAAACCAACAAAATAGAACCAAAGTCCTATTCTATTATTCCATGCTAATGTATTCAAGCGTAGGCCTGCTTTAAACACTCTAATTTTTCAAAGTAAAAGTCCTGGATCCCCAGCGCACCCAGTTAAGAGCACACTGGTTCCCCAGAAGGAAAGACCCAACCAGAGCAGTGCTTACCTTTCGGCAAGACCACCCAGCCAGGTCCGAAATTCAACTACGAGCTTAGATCGGAAGAGCGTCGTGTAGGGAAAGAACAGGTAGGTGTAGA
+
CCCCCGGGGGGGGGGGGGGGGGGGGGGGGGGGGGGGGGGGGGGGGGGGGGGGGGGGGGGGGGGGGGGGGGGGGGDFGGGGGGGGGGGGGGGGGGGGGGGGGGGGGGFGGGGGGGGGGFGGGGGGGGGFGGGGGGGGGGGGGGGGGGGGFEGDEGGGGGGGGGGGGGGGGGGCFDD8?FGGGGGFFGFFFFGGGGGCGGDFGGGFGFFGCFGFGGGFDEB>F@F5@=5@FFFFAF29?6795@4;6@7=7*69>CB(97465<4?DDF@F@;.(,(/(76<07:58)4,430)-+(//.:6)
@M03152:184:000000000-AWYW1:1:2106:17187:14098 2:N:0:CTCCTTACATACCTGT
CCCAACTATCCCTATTAATCATTACGTCGATCCTAGAAACCAGCAAAATAGAATCAAACGTCCTATTTCGTTATTCCATGCTAATGTATTCAAGCGTGAGCCTGCTTTAAACACTCTAATTTTTTCAAAGTAACAGTCCTGATTCCCCATGACACCAAATTAATGACATCGTGGTTCGTCAGAAGGTAGGAATCAATAATACCAGTACGTACAATAGCACGACCAATAAATTGATCCGAAATTCAACTACGAGCTTAGATCGGACGAGCGTCGTGTAGGGAAAGAACAGGTATGGGTAGAA
+
CCCCCGGGGGGGGGGGGGGGGGGGGGGGGGGGGGGGGGGGGGGGGGGGGGGGGGGGGGGGGGGGGGGGGGGGGGGGGGGGGGGGGGGGGGGGGGGGGGGGGGGGGGGGGGGGGGGGGFGGGGGGGGGGGAFFGGGEFGGGGGGGGGGGGGGGGGGGGGGGGGGGGGGGGGGGGGGGGGGGGGGFFFFAFGFFGGGGGGGFFGGFDFFGGFGGGGGFFFEFBFFFFFFFAFEA6DEGCBDFBFFFFFFFFFF=@<B;FFCEC=@D(((.396@@90.7FA60@8;?511(..))3()0)*.)
@M03152:184:000000000-AWYW1:1:2106:23522:14148 2:N:0:CTCCTTACATACCTGT
CCCAACTAGCCCTATTAATCATTACTTTAGCCCTAGAAACCAACGAAAGTAGAACTAAAGTCCTATTTCATTATCCGATGCTAATATATTCAAAGGCTAGATTACGCCTGCTTTGAACACTCTAATTTCTTCACAGTAAAAGATTTGAAACACTTTGATCACCAAAAATCAATTTCAGGGTGTGTATTCAAAAGGAAGGAAACGAGAATAAGGTACACAGAAAATTGATGAACCTTAACTCCCATAAATACGAAAGTCAACAACGAGCTTAAACAGGACGAACTGCGACTAGGTAAATAAA
+
<<<CCGGG-6,6E<ECF9FC@EFADGDFD<A<<@,CE,<<FEDFEF@FFGDFGGCFFGD9@6C9FFGG,<CEE9FC6@F7:,E@FGFGGFCEFG<@,:,BFFEA,=C:F:=FEFA,?B,4ACFF9FDFC?,,,AFEE9@F=F,=,ADC>D9DEFGC9ED,,,@=88,@++=89,?C@;+60++8=,,76EF=DB+,6++;=8D9=59D7=DD+22+4?1;*)6)8@7B++*4+5529=20+)*)4*0+*+30079/B*9*>*)-)/(/((*/**0-(/(,2).))*,((((((+176):)1
@M03152:184:000000000-AWYW1:1:2106:21722:14304 2:N:0:CTCCTTACATACCTGT
CCCAACTATCCCTATTAATCATTACGGCGATCCTAGAAACCAACAAAATAGGACCGCACGTCCTATTTTATTATTCCATGCTAATGTATTCGGGCGTAAGCCTGCTTTGAACACTCTAATTTTTTCAAAGTAAAAATCATGGTTCCCTGCCACACCCAGTAAAGGGCATAACAGCTCACCACGAGGTAAGCCTCCACCGCTCCAGTACACACCCAAATAGGCGGACCGGGCGGCAAAGGCCGAAATTCAACTACGAGCTGAGATCGGAAGAGCGGAGTGTAGGGAAAGAACAGATATGGGT
+
CCCCCGGGGGGGGGGGGGGGGGGGGGGGGGGGGGGGGGGGGGGGGGGGGGGGGGGGGGGGGGGGGGGGGGGGGGGGGGGGGGGGGGGGGGGGDGGGGGGGGGGGGGGGGGGGGGGGGGFGGGGGFGGGGGGGGGGGGGGGGGFGGGGGGGGGGGGGGGGGGFGGGGGGGGGGGFGGGGGCGFGEGGGGGGGGGGG>;F8A9DCECFFGFFGGGCGFAB=F17A209:DBDBFDD;7>BC1:>)477A*6DF>:G3:F;>(4(<A,80:63:??>0(4016<B<:0>(4::18:*.0*):0(
@M03152:184:000000000-AWYW1:1:2106:25832:14306 2:N:0:CTCCTTACATACCTGT
CCCAACTATCCCTTTTAATTATCACTTCGGCCCTAGTAACCAACAAAATACAACCAAAGCGCTATTTTAGTCTTCCATGCTAACCAATTAAAACGAAAGCCTGCTTTTAATATTCTACTTTTTTCAAAGCAAAAGTTATTCATCCTTAGTGCACTCAATTAATTGCACGTTGAAGATCTAGAAGGAAACACCCGACCACATCCGTGCTTACCTTTCCGCCAAACCACTCATCCAGCCCCGAACATCAACAACAACGTTAGAACGGCAGCTCACAGCGTAAGCGAAGAACACTCACCTGCAA
+
@6-8@B,6C;<,C,;;CC,-,C,<CEFE;C+,+:@E,CC<E,,BC,,6;C,,,6B66;C,++8@@,,,,,<,,6,C6,,:6C,:,,,,:,6@,A:+8,+BF94,9,,,,:,9,C5?,,AE?<57:C,,,,,4:EFC,,4,,@E,9,,4,,99=9,4,9,@,,,,,@3,00+4+6+,+,+,+6,,+,,A,,6+6++6==+5,5+14*:+59+552,3+*0**)0))/)**;1++;6*9)*()/:(0)0*(*)/(*)(05(/))).6((,/())))6((.(((1()()(,.4,)(*.)*.91)
@M03152:184:000000000-AWYW1:1:2106:19360:14392 2:N:0:CTCCTTACATACCTGT
CCCAACTATCCCTATTAATCATTACATCGATCCTAGAAACCAACAAAATAGAATGCGATGTCCTATTTCATTATTCCATGCTAATGTATTCAAGCGTTAGCCTGCTTTAAACACTCTAATTTTTTCAAGGTAACAGTCCTAATTCCCCACAACATCAAATAAATGACATTATGGTTCCTTAGAAGGTGAGAACCAATATGACCAGTACACACCATCGGCATGACCAATCCATTGATCCCGAAATTCAACTACGAGCTTAGATCGGAAGAGCGTCGTGTAGGGAAAGAAAAGGTATGTGTAA
+
CCCCCGGGGGGGGGGGGGGGGGGGGGGGGGGGGGGGGGGGGGGGGFGFGGGGGGGFGCFGFGGGGGGGGGGGGGGGDFGGGGGGGGGGGGGGGGGGFGGGGGFDGGGGGFFFFGGGGFFGGGGGGGGGGCEFGGGGGGGGGFGGGGGGGGGGGGGGGGFGGCGGGFFGGFGGGGFGGGGGGCF;@@EEAFDCC=8DGFGFF8DD?D?FGFCCDFFF5@>?BCFEFFFA0:EFFFEF6A7>EBEBF>?FEGFFFC>A96>=45<B52@FBBD9(316<A@E8>5===@1((.3.=);:)*-)
@M03152:184:000000000-AWYW1:1:2106:22237:14494 2:N:0:CTCCTTACATACCTGT
CCCAACTATCCCTATTAATCATTATTCATGTCCTAGAAACCAACAAAACGAGGACACGAATCCTGTTCTATTATCCCATGCTAATGTATTCAAGGCCCCTTTATGCCTGCTTTGAACACTCTAATTTATTCAAAGTAAATGAATGGGAACCCCACGATAATGGTCGAGTTGCCCCGGCCACTACCGCTTTTTAACCTTCACCCAGTTAAGAGCAAAGGTGAGTATCACATAGAAGAGGATGAAGAAACCAGTCCACGCCTTGACGGCGGACCGATTCCTTCGATCCCGAAATTCAACTACG
+
CCCCCCEDCFGGFGGGGGGGGGGGGGGGGGGGGGGGGGGGGGGGGGFGFGGGGGGFGGGGGCFFGFGGGGGGGFGFFGFGGGFGGGGGDGGGGGGGGGGGGGGGGGGGGGGGGGFGGCFEGGGGGGGGGGGGGGGGGGGGGGGGGGGGGGGGGEGGGGGCFFCFFDGGFGGGEGGEDGGEFFFFGGD7C=EGFFGGFGGFGFG9F?BDGFDGFFGFA>@AF@FFEE*=AF@AFG=CFDGFFBC4@ABFFGFFE6F*8@91;@4;<9;@9B9(479()9:<<>3=?BBFFFF(5<AF446:(
@M03152:184:000000000-AWYW1:1:2106:8895:14494 2:N:0:CTCCTTACATACCTGT
CCCAACTATCCCTATTAATCATTACTCCGGTCTTACAGACCAACAAGATAAGCCAGAGTCCTATCATGTTATTCCATGCTAATGTATTCATAGCGAACGCTTGCTTTGAACACTCTAATTTACTCAAAGTAACCTCGTCGACTCCGATTCCCAGACAGTGAAGCCCAAGAGACCGTCCCCGACAGAAAGGTAGGCAATAGCAGTACACAGCAGAGCCGGACCGCTCTCACCAACCCGAAATCAAAATACCAACTTAGATCGGAAGAGCGCAGCGAAGGGAAGGAACAGGAACGTTTCAAGC
+
CCCCCGGGGGFFGGGGGGG<EFCFGGFFGDFGCFEFFGGGGGGGGGGGGGGGGFGGGGGGGGEFFFGGCFFCEGCCCFGGFFGGGGGGGGGFFFEFEGE:FGGGGGFDFGGGGFEFGFGGEGGGGGFCEFGC<?EFC=B+CEC7EEECCFGGFFGGF,,,@=88,6A?6?DFF?CGGECGC+@E6EGGGEGGFGGFDCFFEFFCFFAC769CF?*959-5?)89((-;=F9*;?;G59CB))1;=*.+7*/)3C+4+))9:1(2(,339(((((((-):??)()48((,.,((1()06C))
@M03152:184:000000000-AWYW1:1:2106:7007:14519 2:N:0:CTCCTTACATACCTGT
CCCAACTATCCCTATTAATCATTACATCGATCCTAGAAACCAACAAAATAGAATCAAACGTCCTATTTCGTTATTCCATGCTAATGTATTCAAGCGTGAGCCTGCTTTAAACACTCTAATTTTTTCAAAGTAACAGTCCTGATTCCCCATGACACCAAATTAATGACATCATGGTTCGTCAGAAGGTAGAAATCAATAATACCAGTACGTACAATAGCACGACCAATAAATTGATCCCGAAATTCAACTACGAGCTTAGATCGGAAGAGCGTCGAGTAGGGAAATAACAGGAATGTAAGAA
+
CCCCCGGGFGGGFGGFFFFGFGGGGGGGGGGGGGGGGGGGFGGGGGGGGGGFFGGGGGGGFGGGGGGGGGFFGGGCFGFEFFGGGGADFGGGGGGGFEGEE8=FFDEDGGEGGD9FGFDGGGGFGFFGGFFFFGGGFGFFEEGDGAFGGFC=EDFGGG8=EFDFCFGFDFGGFFGF@ED>8==E8@DFEDFEFGDDEFGFFFGE8?FGGFGGGG9D?5CFFFE5>CBFBF@B+=C>+8>5AAFA89EAAGA)-;)548*@<?2/9DBB@@B>1((,/;4/3445)3/;))(((+.1*)2))
@M03152:184:000000000-AWYW1:1:2106:18693:14534 2:N:0:CTCCTTACATACCTGT
CCCAACTATCCCTATTAATCATTACCTCGGTCCTAGAAACCAACAAAATAGAACCAAAGTCCTATTCTATTATTCCATGCTAACGTATTCAAGCGTAGGCCTGCTTTAAACACTCTAATTTTTTCAAAGTAAAAGTCCTGGATCCCCAGCGCACTCAATTAAGAGCACGTTGGTTCCCCAGAAAGAAAGATCCGACCAGAGCAGTACTTACCATTGGCAAGACCACTAAGCCGGACCCGAAATTCAACTACGAGCTTAGATCGGAAGAGCGGCGTGTAGGGAAAGAAAAGGTATGTAGAGG
+
CCCCCGGGGGGGGFGGGGGGGGGGGGGGGGGGGGGGGGGGGGGGGGGGGGFGGGGGGGGGGGGGGGGG9CFCGGGFGGGGGGFGGGGFGCFGCGDCFEDGGGGGGCFFFGGGGFGGGEFFGGGGGGGGGGGGGGGGGGFGGGGGGGGGGGGGGGGGFGGGFDFGFGGGGCGCF?8@DFGGGGGFDGFFFFEGGGGGGGGFGGGF9@ACDE:FFGG+9A@CFBF:CCE**;499C=GD>DF:@F4@FEFFG);@DF94>;;3)4:(29D;(6(462>3@A>B4281?7(4:1)-+.**)2)(
@M03152:184:000000000-AWYW1:1:2106:16965:14591 2:N:0:CTCCTTACATACCTGT
CCCAACTATCCCTATTAATCATTACGTCGATCCTAGAAACCAACAAAATAGAATCAAACGTCCTATTTCATTATTCCATGCTAATGTATTCAAGCGTATGCCTGCTTTAAACACTCTAATTTTTTCAAAGTAACAGTCCTGATTCCCCAAGACACCAAATTAATGACATCAAGGTTCTTCAGAAGGGAGAAACCAATAATACCAGTACGTACCGAGGCACGACCAACAAATTGGTCCCGAAATTCAACTACGAGCTTAGATAGGAAGAGCGTCGTGTAGGAAAAGAAAAGGTATGGTTAGA
+
CCCCCGGFFGGGGGGGGGGAGGGGGGGGGGGGGFGGGGGGFGGGGFGGGGGFFGCFGGGGFCGGGGFFGCGFGGGFGGGFG@EFGGGFGGGFGGFGGGGGGGGGGFGGGGAACGG8E<FFCGFFGFGFGGGGG<EFG,=FGGGGGF@FF7ECGGGGGGGGFFGGGGGGGGGGGFDGGGGGGGGAFGGGGGGGGDEFCFFFGGFBADBDD;DGDGG>D5>FEFFBFCAFFF;E>*1B9=D@B@A?CFCF48F2274(A;)995).7C3((,,.(,.362)/)0.0.)4(.(-5-+5)/)2,.
@M03152:184:000000000-AWYW1:1:2106:19823:14607 2:N:0:CTCCTTACATACCTGT
CCCAACTATCCCTATTAATCATTACGTCGATCCTAGAAACCAACAAAATAGGATCAAACGTCCTATTTCATTATTCCATGCTAATGTATTCAAGCTAACGCTTGCTTTAAACACTCTAATTTTTTCAAAGTAACAGTCCTGATTTCCCACGACACCAAATTAATGACATCGTGGTTCGTCAGAAGGGAGAAACCAACTAGACAAGTACACACCAATGGCGCGACCAATCTGTTAGTCCCGAAATTAAACTACGAGCTTAGATCGGAAGAGCGTCGTGTAGGGAAAGAACAGGTATGGGTAG
+
CCCCCGGGGGGGGGGGGGGGGGGGGGGGGGGGGGGGGGGGGGGGGGGGGGGGGGGGGGGGFGGGGGGGGGGGGGGGGGGGGGGGGGGGGGGGGGGGGGGGGGGGGFGGGGGGGGGGGAFGGGGGGGGGFGGGGGGGGGGGGGGGGGGGGGGGGGGDGFGGGGGGGGGGGGGFFCDGD@DGGGGCFGDFEGGGGGGFGGFFCG+:C9FGGFFC>GGFFFD>D=AB9>B;F+9B8CCD6>F>DBBFF*?@E7+.:DA>A@<3>CE?FF06@;793?1-4).:>:?F0>:(.((4.:))),*-(
@M03152:184:000000000-AWYW1:1:2106:11084:14609 2:N:0:CTCCTTACATACCTGT
CCCAACTATCCCTATTAATCATTACGTCGATCCTAGAAACCAACAAAATAGAATCAAACGTCCTATTTCATTATTCCATGCTAATGTATTCAAGCGTATGCCTGCTTTAAACACTCTAATTTTTTCAAAGTAACAGTCCTGATTCCCCAAGACACCAAATTAATGACATCAAGGTTCTTCAGAAGGGAGAAACCAGTAATGACAGTACGTACCGAAGCACGACCAACATACTGATCCCGAAATTCAACTACGAGCTTAGATCGGAAGAGCGTCGTGTAGGGAAAGAACAGGAAGGGATGGA
+
CCCCCGGGGGGGGGGGGGGGGGGGGGGGGGGGGGGGGGGGGGGGGGGGGGGGGGGGGGGGGGGGGGGGGGGGGGGGGGGGGGGGGGGGGGGGGGGDGDGGGGGGGGGGGCFGGGGGGDEFGGGGGGGFGEFGGGC,EF8AFGEEEFEFG>,,4@FGGFGDGDAFEDCDG?FGGG==FEFG@EDEGGGFCC,@FGFGGFGFGG=DGFFGCFF6C+CA5@@FEA@AADAFA58BFD?FF@4>BFFFFF<FCGF@@C?2)6BE5C@(6(.3,61189BF1.9),)4.3;7120((.*()).*((
@M03152:184:000000000-AWYW1:1:2106:29487:14671 2:N:0:CTCCTTACATACCTGT
CCCAACTATCCCTATTAATCATTACCTCGGTCCTAGAAACCAACAAAATAGAACCAAAGTCCTATTCTATTATTCCATGCTAACGTATTCAAGCATGGGCCTGCTTTAAACACTCTAATTTTTTCAAAGTAAAAGTCCTGGATCCCCAGCGCACTCAATTAAGAGCACGTTGGTTCCCCAGAAAGAAAGATCCGACCAGAGCAGTACTTACCATTGGCAAGACCACTCAGCCGGACCCGAAATTCAACTACGAGCTTAGATCGGAAGAGCGGCGTGTAGGGAAAGAACAGGTATGTGTAGA
+
CC@CCEGGGGGGGGGGGGGGGGGG9FEFGGGGGGGGGFEFEFFGGFGGGGGGGGGGGGFGG@CDDAEFGGGGGGG<EFGDFGGGGGGGEGDGCFGG9EFGGFGGGGFGGGGGGGGGGGGAFEGGGGGFGGGGGGGGF=EFF:EEEEGFC,8BCC>FGGGEFDF88=E8CGGFG@DF=>DGD8DFG8DF?FFF9BCGCDDFGGGB7+4?79CGGFEAFFFFF56@DD5;AA4A*;@DFFG@EBF4@FEFFGF0(/>>F<EF)7=<<<;16(6(-44;25:237:F().48(45)+.**.0))
@M03152:184:000000000-AWYW1:1:2106:16448:14692 2:N:0:CTCCTTACATACCTGT
CCCAACTATCCCTATTAATCATTACCTCGGTCCTAGAAACCAACAAAATAGAACCAAAGTCCTATTCTATTATTCCATGCTAACGTATTCAAGCGTAGGCCTGCTTTAAACACTCTAATTTTTTCAAAGTAAAAGTCCTGGATCCCCAGCGCACTCAGTTAAGAGCACGTTGGTTCCCCAGAAAGAAAGGTCCGACCAGAGCAGTACTTACCATTGGCAAGACCACTCAGCCGGACCCGAAATTCAACTACGAGCTTAGATCGGAAGAGCGTCGTGTAGGGAAAGAACAGATATGAGTAGA
+
CCCCCGGGGGGGGGGGGGGGGGGGGGGG,BFGGGGGGGGGGGGGGGGGGGGGGGGGGGGGGGGGGGGGCGGGGGGGGGGGGGGGGFGGGGGGFGGGGGGGGGEFGGGGGGGGGGGGGGGGGGGGGGGGGGGGGGGGGDGGGGGGGGFGGGGGGGGGGEGGGGGAF?FGGGFGGGGGGFGGGGGGGGGGGGGGDEGGEGGFGFGBEBFGFFGGGGGFFFFFFFFFFFF6AFEFEGBG42CFDB:4:8CCEGFDF7BFFE@F)<21;16@@(3303(-2>2>:??F?F?BB7())06**.*62
@M03152:184:000000000-AWYW1:1:2106:17059:14718 2:N:0:CTCCTTACATACCTGT
CCCAACTATCCCTATTAATCATTACGGCGGTCCTAGAAACCAACAAAATAGAACCGCACGTCCTATTCTATTATTCCATGCTAATGTATTCGAGCATATGCCTGCTTTGAACACTCTAATTTTTTCAAAGTAAAAGTCCTGGTTCCCCAACACACCCAGTGAAGGGCATGAGGTTTGCCAGAAGGAAAGACCCGGCCGGACCAGTGCACGCGGTGCGGCGGACCGGTCAGCCAGGCCCGAAATTCAACTACGAGCTTAGAGCGGAAGATCGGCGGGGAGGGAAAGAACAGGCATGGGTCGA
+
CCCCCGGGGGGGGGGFGGGAFGGGGGGGGGFGGGGGGGGGGFEGGGGGGGGGG,CF@FEGF@CEGDEEFGGGGGGCGGGGGDFGGGGDFGGGGGCECFGGGGFCF=FEEGGCFGGFGGGGGFFGGFGFGGGEFFFGFAEDEGFGFGGFG7=DGGGG>CE8EFGGG88=DFDFGFFF6DFFDG?7CF:<8F888>>@ED59ED97:68@FFGGDGG)5BFF@0@9B6>>>>?FFG?F@BD(8>@F?FAFFFFB(553)48<)--1-49().2(-,(-3.1(-.4).54?:(2((+()0(*((
@M03152:184:000000000-AWYW1:1:2106:11463:14743 2:N:0:CTCCTTACATACCTGT
CCCAACTATCCCTATTAATCATTACCTCGGTCCTAGAAACCAACAAAATAGAACCAAAGTCCTATTCTATTATTCCATGCTAACGTATTCAAGCGTAGGCCTGCTTTAAACACTCTAATTTTTTCAAAGTAAAAGTCCTGGATCCCCAGCGCACTCAATTAAGAGCACGTTGGTTCCCCAGAAAGAAAGATCCGACCAGAGCAGTACTTACCATTGGCAAGACCACTCAGCCGGACCCGAAATTCAACTACGAGCTTAGAGCGGAAGAGAGACGGGTAGGGAAAGAAAAGGAAGTATGAGA
+
CCCCCGGGGGGGGGGGGGGGGGGGGGGGGGGGGGGGGGGGGGGGGGGGGGGGGGGGGGGGGGGGGGGGGGGGGGGGGGGGGGGGGGGFGGGGGFGGGGGGGFFGGGGGGGGGGGFGGEGGGGGGGGGGGGGFGGGGGGGGGGGGGGGGGGGGGGGDGGGGGGGGGGGG>DFFFGGFGFGECDFGGGGGFFGGGFEEGD,@EFCC9BFFF;7=FCEFFFEFFDF@C>)*;9=FED>C>@DFD@686BC=EGFDF5A(;;@<)761(6,,((4(.4(4(.48?F:7,..(.3((.*)**)*)-
@M03152:184:000000000-AWYW1:1:2106:13451:14755 2:N:0:CTCCTTACATACCTGT
CCCAACTATCCCTATTAATCATTACGGTGATCCTAGAAACCAACAAAATAGAATCATGCCGTCCTATTTTATTATTCCATGCTAATGTATTCAAGCAAAATGCCTGCTTTAAACACTCTAATTTTTTCAAAGTAAAGGTCCTGGTTCCCCGTGACACCCAATTAAGGGCATCGCGGTTCTCCAGAAGGTGAGAAATTGACTACACCAGTTCATACCCCTTAAGGCACGACCGATGTGTCAATCCCGAAATTCAACTACGAGCTTAGATCGGAAGAGCGTCGTGTAGGGAAAGAACAGGTAA
+
CCCCCGGGGGGGGGGGGGGGGGGGGGGGFGGGGGGGGGGGGGGGGGGGGGGGGGGGGGGFGFGGCGGGGGGGGGGGEGGGGGGGGGGGGGGGGGGGGGGGGGGGFGGGGGGGGGGGGGFGGGGGGGGGGGGGGGGGGGGGFGGGGGGGCFGGGGGGGGGGGGFGGGGGGGGGDGGGDEGGGGGGFCFGGGGGGGGGGGGFGGGDF9FGGFGGGGG*;55AFFCBB@DFFF>EB3);BEFCA?FBFB@B=FF?EGFFF322;@F137>?EF?D<7(5(:2:B3177686:01(4EB?),*.)
@M03152:184:000000000-AWYW1:1:2106:19777:14765 2:N:0:CTCCTTACATACCTGT
CCCAACTATCCCTATTAATCATTGCTTCGGATTCTGAAAACCAACAAAATAGAACTGAAGCCCTATTTCATTATTCCATGCTAATGTATTCAAGCGTACGCTTGCTTTAAACACTCTAATTTTTTCAAAGTAAACGTCCTGGTTCGGCCGCCGAGCCCAGTTAAGGGCCGACGTTCCCCCAGAAAGAGGTGGTCCGACAACCGGCAGTACAGACCTTGCGGCCGACCGCCGTTGGGCCACCGAAATTCAACTACGAGCTTAGATCGGAAGAGCGTCGTGTAGGGAAAGCACAGGTATGTGG
+
CCCCCGGGGGGGGGGGGGGGGEGGGGGGGGGGGGGGGGGGGGGGGGGGGGGGGGGGGGGGGGGGGGGGGGGGGGFFGFGFGGGGGGGG9FGGGGGGGGGGGGGGGBEGGAFFGGGGG,AFGGGGGFFGCGGGFGGGFGGGGGG:EGGGGGGEGGGGGGGGGGGFGGCEGDGGGEGGGDGCDE57CEGCFGG*3@@CG4?@EGC5EFFGGFGGGGCF6@@FEBD@FFF>>EFFFG:DFFG0:>D>D5:FAGFFBDE?>0(8>?FA4623047B?;6?6)-,4675<).3(..:0C)*94*))
@M03152:184:000000000-AWYW1:1:2106:21401:14890 2:N:0:CTCCTTACATACCTGT
CCCAACTATCCCTATTAATCATTACTGAGATCCCAGAAACCAACGAAATCAGGACCCCAGTCCTGTTCCATTATCCCATGCTGAAGTATTCAAGGCTCGATTGCCTGCTTTGAACACTCTAATTTGCTCAAAGTAAAAGAGTAGGAACCCCAGCAAAGCCGTGGGCAGAGTTGCCCCCACCACGCCGACTGCCTTTGACCGCCACCCAGTTAAGGACAGCGGTGAGTATCCTACAGTGGGGCGTGACCCGAACGGTGCAGACCATGACGGCGACCAGCCCGAGCGCACGCCGAAATTCAAC
+
CCCCCGGGGGGGGGGGGGGGGGGGGGGGGGGGGGGGGGGGGGGGGGGGGGGGGGGGGGGGGGGGGGGGGGGGGGGGGGFGGGGGGGGGGGGGGCFGGGGGGGGGGGGGGGGGGGGGGGGGGGGGGGGGGGGGGGGGGGDDFGGGGGGGGGGGGGGGGFGGDEGGGGGEGGGGGGGGGGDGGGGGGGDEGGGGGGGFFGGFGGGADABGGFGGGGGAFA=AB>;@B>=A8C?+=4=8BC423(89EF?FFGFBB<@(797>A(4?:A2)339>6904?@?065,),07(,3,-(*,08<*6)
@M03152:184:000000000-AWYW1:1:2106:27163:14985 2:N:0:CTCCTTACATACCTGT
CCCAACTATCCCTATTAATCATTACGTCGATCCTAGAAACCAACAAAATAGAATCAAACGTCCTATTCCGTTATTCCATGCTAATGTATTCAAGCGTGAGCCTGCTTTAAACACTCTAATTTTTTCAAAGTAACAGTCCTGATTCCCTAAAACACCAAATTAATGGCATTATAGTTCGTCAGAAAGGAGAAACCGACTATACCAGCACGTACAATAGCACGACCAGTAAGCAGGTCTCGAAATTCAACTACAAGCTTAGATCGGAAGAGCGTAGTGCAGGGAAGAAACAGAGACGTGTAGA
+
CCCCCEGGGGGFGFGGCFGGGGGGGGGGGGGGEFFGGGGGFGGGFFGFGCFGDFGFEFFFEFECFGGGCGFF:FEGGGGGCGCFFCFFEGFGGGGGFCFEFACFGF9F<EEG9AFDFEEGGEGGGGA<@EFGDCG9FFGGGECGGGGG9@EGGGGGGGGGGGGGF,=DDDGGGGDD8@CADE=;66@F,@E?E8++@CEFFG9880AG+:CDDDCF?5>A5=58ADF>F86+**:CB8;EF9>EFF4CCGF).*;.+17>4@2<DD6@((3.(,//)1)(38=)()/4.(,((*()).*).
@M03152:184:000000000-AWYW1:1:2106:23116:15017 2:N:0:CTCCTTACATACCTGT
CCCAACTATCCCTATTAATCATTACTTTAGCCCTAGAAACCAACGAAAGTAGGACTAAAGTCCTATTTCATTATCCCATGCTAATATATTCAAAGGCTAGATTACGCCTGCCTTGAACACTCTAATTTCTTCACAGTAAAAGATTTGAAACACTTTGATCCCTAAAATATAATTTTAGGGAGTGTATTCAAAAGGAAGGAAACAAGAATAAGGTACACATCGGAAAGATGGACCTTAAGTTCTCATTAATCCGAAATTAAACTACGAGCTTAGATCGGAAGAGCGTCGTGTAGGGAAAGAA
+
CCCCCGGGGGGGGGGGGGGGGGGGGGGGGGGGGGGGGGGGGGGGGGGGGGGGGGGGGGGGGGGGGGGGGGGGGGGFGGGGGGGGGGGFGGGGGGGGGGGGGGGGGGGGGGGGGGGGGGGGGGGGGGGGGGGGFGGGGGGGGGGGGGGGGGGGGGGGGGGFGGDDEFFGGGGFGGGGGGFFGG>FFFCGFGGGGG6FGG6DFDFDFFFGGCGG6=DFFFFBFDFF>AFFFFEFFG<CCEFCCE7EF>EFEGF*5CEFFF*AEFCABA>9A=B>3EF?BBD=>4@A2.4:18(36F;5;2FFD
@M03152:184:000000000-AWYW1:1:2106:11573:15054 2:N:0:CTCCTTACATACCTGT
CCCAACTATCCCTATTAATCATTACGTCGATCCTAGAAACCAACAAAATAGAATCAAACGTCCTATTTCATTATTCCATGCTAATGTATTCAAGCGAAAGCCTGCTTTAAACACTCTGATTTTTTCAAAGTAACAGTCCTGATTCCCCACGACATCAAATTAATGACATCATGGTTCTTCAGAAGGGAGAAATCAATAATACCAGTACATACCTAAGCATGACCGATATATTGATCCCGAAATTCAACTACGAGCTTAGATCGGAAGAGCGACGTGTAGGGAAAGAAAAGAGAGGTGTACA
+
CCCCCGGGGGGGGGGGGGGGGGGGGGGGEGGGGGGGGGGGGGGGGGGGGGGGGGGGGGGGGGGGGGGGGGGGGGGGGGGGGGGGGGGGGGCGGGGGGDGGGGGGGGGGGGGGFFGGGGGGGGGGGGGGGFGGGGGGGGFGGGGGGGGGGGGDGGGGGGGGGGGGGGGGFGGCD8=E8FFGGGFEGGGGGGGGGGGGGGFDFD6D,@FGFFG6DFGFFACF5@AE9ABE?A7BEFEFA=9-39@E6BCFFC4:@<BFFE>E*1:;DF;@56:(,6(,(2);0710.)4((.((42(95)*.)
@M03152:184:000000000-AWYW1:1:2106:9181:15077 2:N:0:CTCCTTACATACCTGT
CCCAACTATCCCTATTAATCATTACTTCGGTCCTAGAAACCAACAAAATAGAACCAAAGTCCTATTCTATTATTCCATGCTAATGTATTCAAGCGTAAGCCTGCTTTAAACACTCTAATTTTTTCAAAGTAAAAGTCCTGGATCCCCAACGCACTCAATTAAGAGCACGCTGGTTCCCCAGAAGGAAAGACCCGACCAGAGCAGTGCTTACCTTTCGGCAAGACCACCCAGCCAGGCCCGAAATTCAACTACGAGCTTAGATCGGAAGCGCGTCGTGTAGGGAAAGAACAGGAAAGTATAG
+
CCCCCGGFGGGGGDGGGGGGGGGGGGGGGGGGGGGGFFGGGGGGGGGGGGGGGGGGGGGGGGGFFGGG9FGFGGGGGGGGGGFGFFGGGGGGGGGGGGCFGGGGGGGGGGGGGGGGGGGGGGGGGGGGCFGGGGGGGGFFFGGGGGGGGGDGGDGFFFGGGDFGFFGGGGGEEF?EDFFGGDGG?8DDCFG8@EDE678*7CF)5;99CFGG>FGFD5=5?CAD@=/9BF4>FFDF)0*8)-?3@AE7?FA@3C56BFE<EC<<;10((-4>F0,,2).))83)(0.,.((.(2(.1)2))
@M03152:184:000000000-AWYW1:1:2106:14351:15121 2:N:0:CTCCTTACATACCTGT
CCCAACTATCCCTATTAATCATTACGGCGATCCTAGAAACCAACAAAATAGGACCGCACGTCCTATTTTATTATTCCATGCTAATGTATTCGGGCGTAAGCCTGCTTTGAACACTCTAATTTTTTCAAAGTAAAAATCATGGTTCCCTGCCACACCCAGTAAAGGGCATAACAGCTCACCACGAGGTAAGCCTCCACCGCTCCAGTACACACCCAAATAGGCGGACCGGGCGGCAAAGGCCGAAATTCAACTACGAGCTTAGATCGGAAGAGCGTCGGGTAGGGAAAGAACAGGTATGTGT
+
CCCCCGGFFGGGGGGGGGGGGGGGGGGGEGGGGGGGGGGGGGGGGGGGGGGGGGGDGGGGFGGGGGGGGGGGGGGGGGFGGGGGGGFGFGGFGDGGGGGFGFGGGFGFGGGGGGGGG?FGGGGGGGGGGGGGGGGCGFEFGEEDGFFGGGGGGGGGGGGFGGFFFDCFDGFGGGG?6@FCCCEECEBGGGG8@D9CCF*9@DDF79BGGFGGGGF)/?4;?;A276>DEB@B@CBD)3*64,5(70)6<FF)3D>?EB9?<<<6A6(-(4:B:;31()((()(817<:03:?0/.7@(24-
@M03152:184:000000000-AWYW1:1:2106:17727:15273 2:N:0:CTCCTTACATACCTGT
CCCAACTATCCCTATTAATCATTACATCGATCCTAGAAACCAACAAAATAGAATCGGATGTCCTATTTCATTATTCCATGCTAATGTATTCAAGCGTTGGCCTGCTTTAAACACTCTAATTTTTTCAAGGTAACAGTCCTAATTCCCCACAACATCAACCGAATGACATCATGGTTCCTTAGAAGGTGAGAACCAATGGGATCAGTACATACCGAGGGCATGACCGACCCATCGATCCCGAAATTCAACTACGAGCTTAGATCGGAAGAGCGTCGTGTAGGGAAAGAATAGGTATGAGTCA
+
CCCCCGGGFGGGGGGGGGGGGGGGGGGGGGGFGGGGGGGGGGGGGGGFFGG9EGGGGGGGGGGGGGGGGGGGGGGGGGGGGGGGGGGGGGGGGAFGGG>FGGFFGGGGGF,CEFGGG9EGGGGGGF9CEFGFGGCGGGGGGDEGGGCFGGGFECCFFGGGGGGC==FFFGGGGFGGDEFFCGCE?BF@DEFFGGGGGGGFCF?D?FFFC7DF6+@?>585A@FFFFFFBBD4A4<;A962?285CFEFFDF=DC)1)473>6?=<;@>1(3,(64;B)(-)).7(.(()))5)+.)*)*)-
@M03152:184:000000000-AWYW1:1:2106:7737:15530 2:N:0:CTCCTTACATACCTGT
CCCAACTATCCCTATTAATCATTACGGCGGTCCTAGAAACCAACAAAATAGAACCGCACGTCCTATTCTATTATTCCATGCTAATGTATTCGAGCATATGCCTGCTTTGAACACTCTAATTTTTTCAAAGTAAAAGTCCTGGTTCCCCAGCACACCCAGTAAAGGGCATGAGGTTAGCCAGAAGGAAAGATCCGGCCGAACCAGTGCACGCGGTGATGCGGACCGGTCAGCCAGACCCGAAATTCAACTACGAGCTTAGATCGGAAGAGCGTCGTGGCGGAAAAGAACAGGGATTTGCAGT
+
CCCCCGGGFGGGGGGGGGGGGGGGGGGGGGEGGGGGGGGGGGGGGGGGGGGGGGG@FGEFCDFG9CFGAFGGCFFGFFFGFFFGGGEA,6<EFFDEFGGGGFGGGGGC9FFGGGGG9?FGGGGGGGGGGGGGGGG<>,EEFCFGFG@DEGGFGF@EEFFFGF=E@CGF?GGGC88F6;=A6@DFGFDF8FCG6FCGGGG>ECF259B>*9DCCD*)+41)86833;,>BF;AFC33@?G>>>).@F9FFG),-*0-)63:2-(((470((,(-(,(()(4()().78::,,(22(1*-*)-
@M03152:184:000000000-AWYW1:1:2106:21133:15599 2:N:0:CTCCTTACATACCTGT
CCCAACTATCCCTATTAATCATTACTTCGGTCCTAGAAACCAACAAAATAGAACCAAAGTCCTATTCTATTATTCCATGCTAATGTATTCAAGCGTAGGCCTGCTTTAAACACTCTAATTTTTTCAAAGTAAAAGTCCTGGATCCCCTGCGCACTCAATTAAGAGCACGCAGGTTCCCCAGAAGGAAAGACCCGACCAGAGCAGTGCTTACCTTTCGGCAAGACCGCCCTGCCAGGTCCGAAATTCAACTACGAGCTTAGATCGGAAGAGCGTCGTGTAGGGAAAGAACAGGCAGGTGAGA
+
CCCCCGGGGGGGGGGGGGGGGGGGGGGGGGGGGGGGGGGGGGGGGGGGGGGGGGGGGGGGGGGGGGGGDGGGGGGGGGGGGGGGGGGGGGGGGGGGGGGGGGGGGGGGGGGGGGGGGFGGGGGGGGGGGGGGGGGGGGGGGGGGGGGGGGGGGGGGGGGFGGGGGGGGGGGGGGFGGG?GDFCFGGGGCGGGGGGGGGFFEGGDFFFGGFGCGGGFBFBFBBFB=BFFEFBFFG@<)>C>A<5=FFEFFCAE?>8>>EEEE<?6<@?0?B79,40-85(.<D:FFF712::6(2(0)(*()
@M03152:184:000000000-AWYW1:1:2106:10394:15645 2:N:0:CTCCTTACATACCTGT
CCCAACTATCCCTATTAATCATTACGTCGATCCTAGAAACCAACAAAATAGAATCAAACGTCCTATTTCGTTATTCCATGCTAATGTATTCAAGCGTGAGCCTGCTTTAAACACTCTAATTTTTTCAAAGTAACAGTCCTGATTCCCCAAGACACCAAATTAATGACATCATGGTTCGTCAGAAGGTAGAAATCAATAATACCAGTACGTACAATAGCACGACCAATAAATTGATCCCGAAATTCAACTACGAGCTTAGATCGGAAGAGCGTAGTGTAGGGAAAGAAAAGGAATGTGTAGA
+
CCCCCFGGFGGGGGGGGGGGGGGGGGGGGGGGGGGGGGGGGGGGFGGGGGGGGGGGFGGGGGGGGGGGGGGGGGGGGGGCGGGGGGGGGGGGGGFGFGGGGGGGGGGGGGGFEFF8FEGGGGGFGFGFGGCGGGGGGGGGFGGGGGGGFGGGGGGGGGGGDFGCFCDGGDGGGFFFDEGGGDGGGFFGGGGGG9FDDFFFF72>CFFGGFGGDGAFFFE59AE=ACEFFCA6+CE>+:4-:=9;89A8<FF==C)(6>=C8/5=;89DF;9:(:1@CFEAFA6)1A8(8@:((+)1*.0-)
@M03152:184:000000000-AWYW1:1:2106:7065:15646 2:N:0:CTCCTTACATACCTGT
CCCAACTATCCCTATTAATCATTACATCAGCCTTAGAAACCAACAAAATAAGACCAACGTCATATTCTATTATCCCATGCTGTAATATTCAATGGCAAGGTTACGCCTGCTTTGAACACTCTAATTTTTTCAAAGTAAAAGATTGGAAGCGGTTGCCCACTATCCAATAATAGGAAGCCCAAATCGAGCCACGCCACAAGGACGAGCTTTGATCTGAAACCCCCGAAATTCAACTACGAGCTTAGATCGGAAGAGCGTCGTGTAGGGAAAGAACAGGAATGCGTACATCTCGTTTGTAGCC
+
CCCCCGGGGGGGGGGGGGGGGGGGGGGGGGGGGGGGGGGGGGGGGGGGGGGGGGGGGGGGGGGGFGGGGGGGGGDFGGGGGGGGGGFEGGGGGGGGGGGGGGGGGDGGGGGGGCGGGGGGGGGGGGGGGGGGFCFGGFGGGGGGGGGAEGG6CGGGGGGGGGGGGGGFGGGGG8FFFFFGDFEDCEGFGGEFGEGDGGGFFFDACDEDGFFCEGFFFFEF5>5>=A9AFFFFFGFGF?C>EFFEFFEFFG38>GFFB1076878CFF13(4102(4().),*(08)4).667-*(.0.?2.
@M03152:184:000000000-AWYW1:1:2106:13937:15650 2:N:0:CTCCTTACATACCTGT
CCCAACTATCCCTATTAATCATTACTTCGGTCCTAGAAACCAACAAAATAGAACCAAAGTCCTATTCTATTATTCCATGCTAATGTATTCAAGCGTAAGCCTGCTTTAAACACTCTAATTTTTTCAAAGTAAAAGTCCTGGATCCCCAGCGCACTCAATTAAGAGCACGTTGGCTCCCCAGAAGGAAAGACCCGACCAGCGCAGTGCTTACCTTGCGGCAAGACCACCCAGCCAGGCCCGAAATTCAACTACGAGCTTAGATCGGACGAGCGTCGTCTAGGGAAAGAACAGGTGTGTGTAG
+
CCCCCGGGGGGGGGGGGGGGGGGGGGGGGGGGGGGGGGGGGGGGGCFGGGGGGGGGGGGGGGGGFGGGCEGGGGGAFGGGGGGGGGFGGGGGFGGGGGAFGGGGGGGGGGFGGGFGFAFFGGGGGGGGGGGGGGFGGGGGECGGGCFGGGGGDGGFGGGGGGGGGGGGDGFF8EFGCDGFGFFFDDGFCFGFDEGDGD6*@DDACFFFFFFFF9A5@9@?B9F:B>D5562A;4@F?2C@>@:1AF?FEGA@@G393;>@F<?F<B0(730(--,((0(6?4(52)43((.3>+))0(*))
@M03152:184:000000000-AWYW1:1:2106:18662:15662 2:N:0:CTCCTTACATACCTGT
CCCAACTATCCCTATTAATCATTACATCAGCCTTAGAAACCAACAAAATAAGACCAACGTCATATTCTATTATCCCATGCTGTAATATTCAATGGCAAGGTTACGCCTGCTTTGAACACTCTAATTTTTTCAAAGTAAAAGATTGGAAGCGGTTGCCCACTATCCAATAATAGGAAGCCCAAATCGAGCCACGCCACAAGGACGAGCTTTGATCTGAAACTCCCGAAATTCAACTACGAGCTTAGATCGGAAGAGCGTCGTGTAGGGAAAGAACAGGTATGGGTAGATCTGGGGGTGCTCG
+
CCCCCGGGGGGGGGGGGGGGFGGGGGGGDFFGGGGGGGGGGGGGGGGGGGGGGGGGGGGGGGGGGGGGDFFCGFGGGGFGDGGGFFGGGGGGGFFGGGGGGGGFGGGGGGEFGGGGGGGGGGGGGGGGGDFFGFFGGGGGCGDFFGGGGGGGGGGGGFGGGGGGGGGGGGGGE?FFG8?DFFGCFGGFGGGGGCGGGGD5DCFAE5@>FFCGFFGFFA@FCE5=AD29FFCF@CE7*4*68>AEFC7CDDFD@FF@B;(6336=432@?;185=B,894<2).)-)).-)))(*(.)3*)(
@M03152:184:000000000-AWYW1:1:2106:4784:15705 2:N:0:CTCCTTACATACCTGT
CCCAACTATCCCTATTAATCATTACGTCGATCCTAGAAACCAACAAAATAGAATCAAACGTCCTATTTCATTATTCCATGCTAATGTATTCAAGCGTATGCCTGCTTTAAACACTCTAATTTTTTCAAAGTAACAGTCCTGATTCCCCAAGACACCAAATTAATGACATCAAGGTTCTTCAGAAGGGAAAAACCAGTAATGACAGTACGTACCGGAGCACGACCAACATACTGATCCCGAAATTCAACTACGAGCTTAGATCGGAAGAGCGTCGTGTAGGGAAAGAACAGGCATGGGTAAA
+
CCCCCGFGGGGGGGGGGGGGGGGGGGGGGGGGGGFGGGGGGGGGGGGGGGGGGGGGGGGGGGGGFEGGGGGGGGGGGGGFGGGGGGGGGGFGGG9@FGFGAFGGGFGGGGGFFFGGGGGGGGGGG@EFGGGFF9EAFF8EFFFGGFGGGGGGGGGGGGGGGG8;;=FFGGFFEFGFGGGFFGGCFGCFDFF868@FEGGF8?8DDD7=DDGFGG6*:?=*9=>=FD)@*<7ABF48F)@D5@A?F>EFEG;@D5D>FE3C??0;;1(6,33,,(.((5>E4??>0?0(((.2(+()).2()
@M03152:184:000000000-AWYW1:1:2106:25465:15723 2:N:0:CTCCTTACATACCTGT
CCCAACTATCCCTATTAATCATTACCTCGGTCCTAGAAACCAACAAAATAGAACCAAAGTCCTATTCTATTATTCCATGCTAACGTATTCAAGCGTAGGCCTGCTTTAAACACTCTAATTTTTTCAAAGTAAAAGTCCTGGATCCCCAGCGCACTCAGTTAAGAGCACGTTGGTTCCCCAGAAAGAAAGGTCCGACCAGAGCAGTACTTACCATTGGCAAGACCACTCAGCCCGACCCGAAATTCAACTACGAGCTTAGATCGGAAGAGCGGAGTGTAGGGAAAGAACAGGTAGGGTACAA
+
CCCCCGGGGGGGGGGGGGGGGGFGGGGGDEGGGGGGGGGGGGGGGGGGGGGGGGGFFG@FGGFFGGGGGGGGGGGGGGGGGGGFFFDGGGGGGGGGCCEFGFGGFCFGGGGGGGGGGDGGGGGGFGFGCFGGGGGGFFGFDFGFGGGGGCCEGGFGGGGGGGGGGFGFDGFFGGGGDGG?C@FFGFGGGFFGGGGGGGGFGGGBCFAFGFGGCCEA5A@>?CFDDB@4AF=9D4);>@C@52;6AFFACF6(6181AEE<))/40,3(/3(((,-()/)4-.258:4(.(,))+,0.(*).
@M03152:184:000000000-AWYW1:1:2106:25242:15746 2:N:0:CTCCTTACATACCTGT
CCCAACTATCCCTATTAATCATTACTTCGGTCCTAGAAACCAACAAAATAGAACCAAAGTCCTATTTTATTATTCCATGCTAATGTATTCAAGCGAAAGCCTGCTTTAAACACTCTAATTTTTTCAAAGTAAAAGTCCTGGTTCCCTGCCGCGCTGAGTAAACAACACGACAGCTCACCAGAAGGTGAGACCCGGTCAGGACAGTACATACCAAAGGCAGACCATCCAACCGAGTCCGAAATTCAACTACGAGCTTAGATCGGAAGAGCGTCGGGTAGGGAAAGAACAGGTATCGGTCAAA
+
CCCCCGGGGGGGGGGGGGGGGGGGGGGGGGGGGGGGGGGGGGGGGGGGGGGGGGGGGGGGGGGGGGGGEGGGGGGGGGGGGGGGGGGGGGGGGGGGGGGGGGFFGGGGGGGGGGGGGFGGGFGGGGGGGGGGGGGFGGGGDGGGGGGGGFGGDGGGGGGGGFGGGGGGGGGGEFGGGGGGGGGGGGGGGGGGGGDGGGGAEGG=GFFGFFGGGFFFFABA>BFDEE99?FFF>D@F=@GF:<FFFFFF86>((>5;C8E<71;DFFFF?>90,(4.(8<6BF:>7F?F((-))+,0)(*.)
@M03152:184:000000000-AWYW1:1:2106:6333:15756 2:N:0:CTCCTTACATACCTGT
CCCAACTATCCCTATTAATCATTGCTTCGGATTCTGAAAACCAACAAAATAGAACTGAAGCCCTATTTCATTATTCCATGCTAATGTATTCAAGCGTACGCTTGCTTTAAACACTCTAATTTTTTCAAAGTAAACGTCCTGGTTCGGCCGCCGAGCCCAGTTAAGGGCCGACGTTCCCCCAGAAAGAGGTGGTCCGAAAACCGGCAGTACAGTCCTTGCGGCCGACCGCCGTTGGGCCACCGCAATTCAACTACGAGCTTAGCTCGGCAGAGCCTAGTGGAGGGAAAGAACAGGAACGTGG
+
CCCCCGFGGGGGG9EGFFGFFGGFGFFFGC7C;FFG<96EFECDG<FFGGGGGGGGGC9<FFDGGGGGGCFGF@DGE@E@<<BFFFGDCAFAF9@CFFGGG@CFFAEC9FEFGE<FEFFGGA<?+AFE@FFGGGF:E48@,4@FE7>F848BB8>CGG==FGGGGGGD8CGC@7:D7;DEDGFGG,,@FDEFEG6C***3C9;57:B8C+2++0=C+;;:B05,(2(773,75*(9>?5:>9)(072?4CFF0C5()43363)-<44(3,(,((.).*),3)(),.,((((((:(0)(/((
@M03152:184:000000000-AWYW1:1:2106:10714:15818 2:N:0:CTCCTTACATACCTGT
CCCAACTATCCCTATTAATCATTATTTTAGCCCTAGAAACCAACGAAAGTAGAACCAAAATCCTATTTCATATCCCATGCTAATATATTCAAAGGCATGTTACGCCTGCTTTGAACACTCTAATTTCTTCACAGTAAAAGATTTTGATAATAAATTATCAAAAAGGAAGGAAATAAGAATTTTAGTGCCACTTAAAAAGTGTACCATAAATTTCTTATTAACCGAAATTCAACTACGAGCTTAGATCGGAAGAGCGTCGTGTAGGGAAAGAACAGGTAAGTGTAGAACTAGGGGTTGGATT
+
CCCCCEFGGGGGGFEFGGGGGGGGFGGG@FEGGGGGFGGGGGGFGGGGGGGGGGGGGGGGGGGGGGGGGFGGCGFFFGGFFDEFGGGGGFGGGGFGGGGGFFGEFGGGGGGGGGFFFGGFFGGGGFGGGFGFFCAEGGGCFGGD;FGGGGGGFEEAFGG;B=FECEGGGGGGGGGGGC=@8EFG+@E94ECFFEEEGCC9=DDD3CFGFFGG8==+2<;FCD55>8@BFFFFFGFGDFD)<CFEF6*3=D5AF49@?DF=@9=EF(57-:=>((5(03)/)+)348))9)7((*().,*))
@M03152:184:000000000-AWYW1:1:2106:20627:15947 2:N:0:CTCCTTACATACCTGT
CCCAACTATCCCTATTAATCATTACATCAGCCTTAGAAACCAACAAAATAAGACCAACGTCATATTCTATTATCCCATGCTGTAATATTCAATGGCAAGGTTACGCCTGCTTTGAACACTCTAATTTTTTCAAAGTAAATGATTTGTAAGCCTTGCGGCCCACAAAAGATAGGAAGCACCAGCCGAGCCACGCCACAAGGACGAGCTTTGACCAGAGTGACATTCCGAAATTCAACTACGAGCTTAGATCGGAAGAGCGTCGTGTAGGGAAAGAACAGGTATGTGTAACTGTGGGGTGTCG
+
CCCCCGGGGGGGGGGGGGGGGGGGGGGG,FGGGGGGGGGGGGGGGCGGGFFGGGGGGGGGGGGGGGGG9@FEGGGGGGGGGGGGGGGGGGFGGFCFFFFGGGGG7FGGGGGGGFGGGEFGGGGGGGGFGGGGFGGGGGGGGGGGGDGGGFGGGGEFCCEGGGGGGGGGGGGGGGGGGG6FG88DGGEGGGGEGGGGG6D5,=CBG>DGGFGGCFCF4B6+=4B9AEE>*8BFFGEFFBF255556@.69:>0?7.(06;;62((//1)(.:?:2:(.)()./8*)1)).-)))*())(1)-
@M03152:184:000000000-AWYW1:1:2106:7260:15956 2:N:0:CTCCTTACATACCTGT
CCCAACTATCCCTATTAATCATTACTTCGGTCCTAGAAACCAACAAAATAGAACCAAAGTCCTATTTTATTATTCCATGCTAATGTATTCAAGCGAATGCCTGCTTTAAACACTCTAATTTTTTCAAAGTAAAAGTCCTGGTTCCCTGCCGCACTGAGTAAACAACACGACAGCTCACCAGACGGTGAGACCCGGTCAGGACAGTACATACCCAAAGGCAGACCATCCAACCTAATCCGAAATTAAACTACGCGCTTAGATCGGAAGAGCGTCGGTGTGGGAAACAACAAGGATATGTAAG
+
CCCCCGGGGGGGGGGGGGGGGGGGGAGGC:FGGGGGGGGGGGGGGGGGGGGGGDGAFFGA@FF@<EGFA<F@@F<FDA,C<9FA9FG@FAAFE?C6CBE9EFFCEGGDFG9<FFFGF9AFFGGG?FCF,?,@F9EF9FGE,4CC@FFDGGCE6BF,=944@D;,@D8++=+=+,=36,=E6=++6CBBD=F+DCCEE>8ACF7)@FAGDA5CF579;55?*7A))):A*3)9**.+;@/55>;**+1;<8)(()0(:()..9(((/66((-(,((-(.(40):)(0,((((((+)18.:))
@M03152:184:000000000-AWYW1:1:2106:25088:15992 2:N:0:CTCCTTACATACCTGT
CCCAACTATCCCTATTAATCATTACGGCGACTCTAGAAACCAACAAAATAGAACCGCACGTCCTATTTTATTATGCCATGCTAATGTATTCGGGCAAAGGCCTGCTTTGAACACTCTAATTTTCTCAAGGTAAAAGTCCTGGTTCCCCGACACACCCAGTGAAGGGCATGCCGGCTCACCAAGAGGTAGAACCCGGCCGAACAGTACGTACCGTGAAGGCAGACCGCCCAACCAGGTTCGAAATTCAACTACGAGCTTAGATCGGAAGAGCGTCGTGTAGGGAAGAAACAGGAAGGTGTAG
+
CCCCCGGGGGGGGGGGGGGGGGGGGGGGGGGGGGGGGGGGGGGGGGGGGGGGGGGGGGGGGGGGGGGGGFGGGGGGGGGGGGGGGGFGGGFGFGGGGGGGGGGGGGGG9FGGGGFGGCFFFGGGFCGGFGGGGGGGGFGG9FEEGGGGGDEGGGGGGGGEFCEFFCEGFGG?EGGGDGGFFFGCFFGGGGGGGGGGGGEDEGG3CFFGGFGDCCFFFFEFF<FD;6.:>B@>57:C94FBF?)4=@AFFGFFFC36D?FFFFAB<0:>B7((,42-(0.633(8()(.4(.1(0())(25)
@M03152:184:000000000-AWYW1:1:2106:20683:16045 2:N:0:CTCCTTACATACCTGT
CCCAACTATCCCTATTAATCATTACGTCGATCTTAGAAACCAACGAAATAAGATCAAACGTCCTATTTCATTATTCCATGCTAATGTATTCAAGCCAAAGCTTGCTTTAAACACTCTAATTTTTTCAAAGTAACAGTCCTGATTCCCCACGACATCAAATTAATGACATCATGCTTCGTCAGAAGGGAGAAACCAATTGTACCAGTGCGTACCGTTGGCACGACCAATAAATTGATCCCGAAATTCAACTACGAGCTTAGATCGGAAGAGCGTCGTGTCGGGAAAGAACCAGTATTTGGAG
+
CCCCCGGGGGGGGGGGGGGGGGGGGGGGFGGGGGGGGGGGGGGGGFFGGGGGGGGGGGGGGFGGGGGGGGGGGGGGGGGGGGGGGGGGGGGGGGGGGGGGGGFGGDGGGFGGGGGGG<FGGGGGGGGGDGFGGGGGGFFGFCCGEGGGGGGGGGGGG9DGGDFG88ECFGGGGA9DDCF6=EGFGDEFCEGGGFGGGGGFFGGE@FFGDDGGC>GFFFFFF59@BF)*9*9@FG4=F*;):2?B+B?BCFFED:4@>@<7;C306?0(//8(321((.((,86)4571:((()3)**.*,.
@M03152:184:000000000-AWYW1:1:2106:18506:16146 2:N:0:CTCCTTACATACCTGT
CCCAACTATCCCTATTAATCATTACATCAGCCTTAGAAACCAACAAAATAAGACCAACGTCATATTCTATTATCCCATGCTGTAATATTCAATGGCAAGTTACGCCTGCTTTGAACACTCTAATTTTTTCAAAGTAAATGATCCAGAATGAGTTTAACCCCACTACTGGAAGATAGGAAGCATCCGCCGAGCCACGCCACAAGGACGAGCTTTGACAAATAGCATTCCGAAATTCAACTACGAGCTTAGATCGGAAGAGCGTCGTGTAGGGAAAGAAAAGGAAGTGGTAGATACGGGTGGT
+
CCCCCFGGDGGGGGGFGGGGGGGGGGGGCGGGGGGGGGGGGGGGGGGGGGGGGGGGGGGGGGGGGGGGCFGGGCGFGGGGGFFGGGGGGGGGGGGGGGFGGGGGEGGGCFGGGFGGGGGGGGGGFGGGGGGGGGGGGGGGGGGGEGGGGGGGGCFFGGD>EEGGGDFGGFGGGGGGGFGGGGG8DEFE=CGDGGGGCFGBG7?CGFDGGBCF88AAF6@CFFFF46>CFFFFA>9CCEGBF(86>4;A:D8?9D583=;(3.(3,1,694(3=;:?B).2,)())0,)))))-+())45((
@M03152:184:000000000-AWYW1:1:2106:29373:16179 2:N:0:CTCCTTACATACCTGT
CCCAACTATCCCTATTAATCATTACTTCGGTCCTAGAAACCAACAAAATAGAACCAAAGTCCTATTCTATTATTCCATGCTAATGTATTCAAGCGTAGGCCTGCTTTAAACACTCTAATTTTTTCAAAGTAAAAGTCCTGGATCCCCAGCGCACTCAATTAAGAGCACACTGGTTCCCCAGAAGGAAAGACCCGGCCAGGGACAGTGCTTGTCTTTCGGCAAGACCATCCGACCAGGTCCGAAATTCAACTACGAGCTTAGATCGGAAGCGCCTCGTGTAGGGAAAGAACAGGTATGTGTA
+
C<BCCFGCFGGGGGGGGGGGGGGGGGGGGCFGGFGGGGGGGGGGGGGGGGGGGGGGGGGGG9FEFAEGGGGGGGGFGGGDEGFGGGGGE9FDGFGGGGGGFGGGG9F?FGGGGGDFFDFFFFFEEEFGGGGGCGFFGGGGEFFGCGGCECEDGGGGFGGGGFFGGCFFDFFGF==,8EFDDFFGDGFGGGFDFGE>+=@F6DFFGCF@CFGF8>C>B?)05)*4724AAFFFF72C409>?259:6479@CEEG>?E@E<8..<@?;@F(4((-(4().4<B1?6@:(:0???+6664C9)
@M03152:184:000000000-AWYW1:1:2106:20037:16200 2:N:0:CTCCTTACATACCTGT
CCCAACTATCCCTATTAATCATTACATCAGCCTTAGAAACCAACAAAATAAGACCAACGTCATATTCTATTATCCCATGCTGTAATATTCAATGGCAAGGTTACGCCTGCTTTGAACACTCTAATTTTTTCAAAGTAAATGATTGGAAGCGGTTGCCCACTATCCAAACGTAGGAAGCCCAGACCCAGCCACGCCACAAGGACGAGCTTTGGCCTGAATGCCCCCGAAATTCAACTACGAGCTTAGATCGGAAGAGCGTCGTGTAGGGAAAGAACAGGTATGTGTAAGTGCGAGGGGGGAG
+
CCCCCGGGGGGGGGGGGGGGGGGGGGGG9FGGGGGGGGGGGGGGGGGGGGGGGGGGGGGGGGGGGGGGAFGGGGGGGGGGGGGGGGGGGGGGGGGGGGGGGGGGDGGGGGGGGFGGGEGGGGGGGGGGGGGGGGGGGGGGGGGGGGGGGGDGGGGGGGGGGGGFGGGGGGGGGDGGGGFGFGGGGGGFGCFGGGGGGGGFGGCAGFFGGFGGFGFF5AEFFFFDFBAFAFECAFFFFFC@6=6BFAEFFGA@DGFF49:0::@03>;??F:???<:3)..)))/)/)-.))(,:().-)-,
@M03152:184:000000000-AWYW1:1:2106:11766:16263 2:N:0:CTCCTTACATACCTGT
CCCAACTATCCCTATTAATCATTACGTCGATCTTAGAAACCAACAAAATAAGATCAAACGTCCTATTTCATTATTCCATGCTAATGTATTCAAGCGAATGCCTGCTTTAAACACTCTAATTTTTTCAAAGTAACAGTCCTGATTCCCCACGACACCAAATTAATGGCATCGAGGTTCTTCAGAAGGGAGAAACCAATAATACCAGTACGTACCGAGGCACGACCAACAAATTGGTCCCGAAATTCAACTACGAGCTTAGATCGGAAGAGCGTCGTGTAGGGAAAGAACAGGTATGTGTAAA
+
CCCCCGGGGGGGGGGGGGGGGGGGGGGGEGGGGGGGGGGGGGGGGGGGGGGGGGGGGGGGGGGGGGGGGGGGGGGGGGGGGGGGGGGGGGGGGGGGGGGGGGGGGGGGGGGGGDGGGAFGGGGGGGGGGGGGGGGGGGGGGGGGGGGGGGGGGGGGGGFGGFFGGGGGGGDGFEGGGGGGGGDFG?ECGGGGGEGGGGGF8D;C6@FGGFGGGGGDFFFFFFDFAFF?FFF>FGEG;BG@F>FF6CEFFGA<2CBFFEFFF?@F?@>338>>(79<27<ABF<>0??0701.-34*/):))
@M03152:184:000000000-AWYW1:1:2106:24230:16306 2:N:0:CTCCTTACATACCTGT
CCCAACTATCCCTATTAATCATTACGGCGGTCCTAGAAACCAACAAAATAGAACCGCACGTCCTATTCTATTATTCCATGCTAATGTATTCGAGCATATGCCTGCTTTGTACACTCTAATTTTTTCAAAGTAAAAGTCCTGGTTCCCCAGCACACCCAGTAAAGGGCATGAGGTTAGCCAGAAGGAAAGATCCGGCCGAACCAGTGCGCGCGGTGAGGCGGACCGGTCAGCCAGACCCGAAATTCAACTACGAGCTTAGATCGGAAGCGCGTGGTGTAGGGAAAGAACAGGTATGTTTGAG
+
CCCCCGGGGGGGGGGGGGGGGGGGGGGGGGGGGGGGGGGGGGGGGGGGGGGGGGGGGCCGGGGGGGGGGGGGGGGGGGGGGGGGGGGGGGGGGFFGGGGGGGGGGGGGGAFGGGGGGGGGGGGGGGGGFCGFGFEFGGGGCGGGGGGGGGGFFGGGGGGGGFGADEGGGFGFGGGG6EGCFFGGGGGGGGGFG667EDCEGG>:C66;D>GDGGGFFF?BEB>@>>FE:57?>48FFBDB>>@2=*6@:C61:<>(64,)).(4:<9((-49((,((168<4:7.)4(220.5+4*0)*-(
@M03152:184:000000000-AWYW1:1:2106:10645:16374 2:N:0:CTCCTTACATACCTGT
CCCAACTATCCCTATTAATCATTACGTCAGCCTTAGAAACCAACAAAATAAGACCGAAGTCGTATTCCATTATCCCATGCTGTAATCTTCATAGCAAGTTACGCCTGCTTTGAGCGCGCGAATTTTTTCAAAGTAAAAGATTGGAAACGGACATCCCAACCCGTGAAGGAAGAGAGCCATTATCCAAAGATAGGAAGCGGAAATCGAGCCACGCCGTTGAGACGGACTTTGACTTCCACGTTCCGAAATTCAACTACGAGCTTAGATCGGAAGAGCGTCGTGTAGGGAAAGAAAAGGAATG
+
CCCCCEGGGGGGGGGGGGGGGGGGGGGGCFGGGGGGGGGGGGGGGGGGGGGGGGGGGGGGGGGGGGGGGGGGGGGGGGGGGFGGGFGFGGGGGGGGGGGGGGGGGGGGGFG,EFGGGGGGGGGGGGGGGGGGGGGGGGGGGGGGGGGFGGEGGGGGGGGGGGEEGGGGGGGGGGGGGFFFGGGGFGDFFGGGGGGGGGGFEDGEDDFGCBG4C)AAED?FA?4;;<6BF+;FFFC767C@F@F;BF:>37@A2*9:FBB?B(842:B2:??09<B26013()(<4=?7?<104*()0(*))
@M03152:184:000000000-AWYW1:1:2106:8002:16484 2:N:0:CTCCTTACATACCTGT
CCCAACTATCCCTATTAATCATTACGTCGATCCTAGAAACCAACAAAATAGAATCAAACGTCCTATTTCATTATTCCATGCTAATGTATTCAAGCGTATGCCTGCTTTAAACACTCTAATTTTTTCAAAGTAACAGTCCTGATTCCCCAAGACACCAAATTAATGACATCAAGGTTCTTCAGAAGGGAGAAACCAATAATACCAGTACGTACCGAGGCACGACCAACAAATTGGTCCCGAAATTCAACTACGAGCTTAGATCGGAAGAGCGTCGTGTAGGGAAATAAAAGGTATGAGTGAT
+
CCCCCGGGGGGGGGGGGGGGGGGGGGGGGGGGGGGGGGFGGGGGGGGGGGGGGFGGGGGG@DFGGGGGGFGGGGGFGGFGGGGGGGGGGGGGGGGDGGGGGGGDGFGGGGGGGGGGGGGGGGGGGGGGGFGGGDFGGGGGFCFGGGGGGGCCGGGGGGGGGAFGDGGFGGGGGGGFGGGGGCE,DFEGCEGCFECEGGGFGG+8,@DGDFGC+6@AEFDF>85AA@9*69*3=*9=/7>9?@AECFFFFGADFDF;F<;63931<<((51((/((,()6<1)(.)06)).(.6+5*0-*))
@M03152:184:000000000-AWYW1:1:2106:3088:16506 2:N:0:CTCCTTACATACCTGT
CCCAACTATCCCTATTAATCATTACTTCGGTCCTGAAAACCAACAAAATAGAACCAAAGTCCTATTCTATTATTCCATGCTAATGTATTCAAGCGTAGGCCTGCTTTAGACACTCTAATTTTTTCAAAGTAAAAGTCCTGGTTCCCTAGTGCACTAAATAAATAGCACTCTAGTTCCCCAGAAGGAAAGGCCTGGTGGAGAAGTGCTAACCTTTCGGTAGACCACACAACAACCCCGACATTCAACTACGTGCTTAGATCGGAAGAGCGTCGAGTAGGTAAAGAACAGGGATAATTAGAAT
+
CCCCCFFEEFGFG9DEGGGGGFGGGCG<FCCE6E<FGFFGGGGGFGFFFGGG9CAFCEDFFGEFGE9F<FFF9EA,FCFCFEBCF<EFFFGGGCFFGG@EE8CEFC,,C85A<FGDFA<EB9ECE?@?FFE<DEFGCEEFG84994ED89>9E>:D8>>B9;C=ECFGG6DD8EFAD,88@,@E?FFB8=8,,>=F@C6:,0=E999DDF6F8DGF*305?738)01:*:@C*909@>*:9ECE6C89)*/(-:+*/*0/2/5(5(,(.6711,/,14)1)+)+,)/,(((,(+.7*)2).
@M03152:184:000000000-AWYW1:1:2106:7047:16511 2:N:0:CTCCTTACATACCTGT
CCCAACTATCCCTATTAATCATTACTTCGGTCCTAGAAACCAACAAAATAGAACCAAAGTCCTATTCTATTATTCCATGCTAATGTATTCAAGCGTAAGCCTGCTTTAAACACTCTAATTTTTTCAAAGTAAAAGTCCTGGTTCCCATACACACTCAGTGAAGAGCACATATGTTCGCCAGAAGGAAAGACTAGCCCGAGAAGTACCCACCTTGCGGCGGGACCACCCAAGCCAGTCCGAAATTCAACTACGAGCTTAGATCGGAAGAGCGGCGTGTAGGGAAAGAAAAGGTATGCGTGTA
+
CCCCCGGGGGFGFGGGGGGGGGGGGGGGGGGGGGGGGGGGGGGGGGGGGFGGGFFGGGGGGGGGFGGGGGGGGGGCFGGGGGGGGGGGGFGGGFGGGGGGGFGGGFFGGGGGGGGGGGGGGGGGGDCEGGFGGGGGGCGGGFGGGGGGGGGGGGFFEFFEFGFGGCDGGGGFGFGGGCCGGFGFDG=FGFGGGGGGGGGFGGGFGFFGDEGF+:<BFFFFB959@@2BFF?FFDD;FE398:=?+;)1<F4617)().8>)6?FF?12202(32,33)6>::3@FF<(,(,.-+(*0-/(.
@M03152:184:000000000-AWYW1:1:2106:5309:16536 2:N:0:CTCCTTACATACCTGT
CCCAACTATCCCTATTAATCATTACTTCAGCCCTAGAAACCAACGAAAGTAGGATTAAAGTCCTATTTCATTATCCCATGCTAATATATTCAAAGACTAAGTTACGCCTGCTTTGGACACTCTAATTTCTTCACAGTAAAAGATTCAAAATACTTGATCCCAAAAACTATGTTTAAGGGAGTATATTTGAAAAGAAGGAAACAAGATATTAGTTTGACCGAAATTGGTAAACTTTAATTTCTTATTATCAGAAATTCAACTACGAGCTTAGATCGGAAGAGCGTCGTGTAGGGAAAGAACA
+
CCCCCCFFFFFGGDFDFGGFGGGCGGGGEFGGGFCEFFGGGGGGGGGGEFGGG9FFGFGFFFGGGGGGFGFGGGGGGGGFGGFFGGDFFEFFD@68FGFEAFGGGE7FGGGGFGGFGGGFFFGGGGFFFGGGGFGD@ADGGGGGGGGGFFFGGFFFGGFFGG8DFCEFDFGG;@F,?ECGDEF,=EGCAECDGGGGCFCFGGGDF5DFGFGGFGGFFF00@=ADEEEFF+8;;C@?EEFC9CFEFFFFC5<*;9<;?@;5;EE24=)))1>4AAB2(82(5)2?@3:121..1*6)8=*(/
@M03152:184:000000000-AWYW1:1:2106:19982:16561 2:N:0:CTCCTTACATACCTGT
CCCAACTATCCCTATTAATCATTACTCTAGTCCCAGAAGCCAACAAAATAGAACCAGAGTCCTATTCTATTATTCCATGCTAAGATATTCAAGCTTTAAAAAAGCCTGCTTTGAACACTCTAATTTTTTCAAAGTAAAAGTGCTGGCGAGACGTGCGCCCGCCGCCGCAAAGGACAACAGACGCAGCCGCCAGCAAAATAAAGGGCCCGCCCCCAATGCAAAACACTGGCCATAAAGGCTCAGCGGCCAGGGGCTAAGAATGACCCTCGAAATTCAACTACGAGCTTAGATCGGAAGAGCG
+
CCCCCGGGGGGGGGGGGGGGGGGGGGGGFGGGGGGGGGGGGGGGGGGGGGGGGGGGGGGGGGGGGGGGGGGGGGGFGGGGGGGGGGGFGGGGGGGGGGGGGGGGGGGGGGGGGGGGGGGGGGGGGGGGGGGGGGGGGGGGGFGGGGGGGGGGGFFGGGGGGGGGGGGGGGCFGGGGGGGCGGGEGGGGGGGEGFGGGGGFGGG@EF>CD>DGDGGFFF8FFF48?<EFFF@FFGFGF@C;)7@:D>>>>CF?FGB?FBFF9>AA:?(:92<6:A<AA7<??DB:15(68<4)4=<3@<<?>
@M03152:184:000000000-AWYW1:1:2106:23777:16593 2:N:0:CTCCTTACATACCTGT
CCCAACTATCCCTATTAATCATTACTTTAGCCCTAGAAACCAACGAAAGTAGGACTAAAGTCCTATTTCATTATCCCATGCTAATATATTCAAAGGCTAGATTACGCCTGCCTTGAACACTCTAATTTCTTCACAGTAAATGATTTGAAACACTTTGACCCCTAAAATATAATTTTAGGGAGTGTATTCAAAAGGAAGGAAACGAGAATAAGGTACACATCGGAAAGATGGACCTTAACTTCTCATTAATCCGAAATTCAACTACGAGCTTAGATCGGAAGAGCGTCGTGTAGGGAAAGAA
+
CCCCCGGGGGGGGGGGGGGGGGGGGGGGGGGGGGGGGGGGGGGGGGGGGGGGFFGGGGGGGGGGGGGGGGGFGGGGGGGGGGGGGGGFGGGGGGGGGGGGGGGGGGGDGGGGGGGGGGGFGGGGGGGGGGGGGGGGGCFGGGGGGGGGGFGGGGGGGGG,D6DFFGGGGGFAEFGGGGG8FEGGGGGGGDFGGGGGGG8FFFCDGFEGGF9A6=EFFFEFF=B558@F5B8FFGCGFEFFA5;6=AEFFD+78C4:9AAFEE4:>=252=EE=EF5()8@9;;AB80:@??FF725F67@D
@M03152:184:000000000-AWYW1:1:2106:8648:16599 2:N:0:CTCCTTACATACCTGT
CCCAACTATCCCTATTAATCATTACGTTGATCCTAGAAACCAACAAAATAGAATCAAACGTCCTATTTCGTTATTCCATGCTAATGTATTCAAGCGTGAGCCTGCTTTAAACACTCTAATTTTTTCAAAGTAACAGTCCTGATTCCCCATGACACCAAATTAATGACATCATGGTTCGTCAGAAGGTAGGAATCAATAAAACCAGTACGTACGATAGCACGACCAGTAAATTGATACCGAAATTCAACTACGAGCTTAGATCGGAAGAGCGTCGTTTAGGGAAAGAACAGGGAGGTGTAGA
+
CCCCCGGGGDFGGGGGGGGGGGGGGGGGGGGGGGGGGGGGGGGGGGGGGGGGGGGGFFGGEFGGGGCFFFFGGGFGDGGGGGGGGGGGGGGGGGFGGGGGGFFGGFGGEEFDGFGGGGGGGGGG><AFGGGGGCEFGFGGGFGGGGGGGGGGGGGGGGGFGGGGGGGGGFGGEGGGG>DGDEFFFGFGGGGGGGGGGGGCGGCDC<DDDFGG6D@?AFCAEDFAAF=FFFF6B>;+=@D9A=4>+:9:?G*>@46>8@;=9/6(>7313;16(6((,29;6A;A6F1133,(-*-.))*))
@M03152:184:000000000-AWYW1:1:2106:23151:16627 2:N:0:CTCCTTACATACCTGT
CCCAACTATCCCTATTAATCATTACTGAGATCCCAGAAACCAACGAAATCAGGACCCCAGTCCTGTTCCATTATCCCATGCTGAAGTATTCAAGGCCCGATTGCCTGCTTTGAACACTCTAATTTGCTCAAAGTAAAAGAGTAGGAACCCCAGCAAAGCCGTGGGCAGAGTTGCCCCCACCACGCCGACTGCCTTTGACCGCCACCCAGTTAAGGACAGCGGTGAGTATCCTACAGTGGGGCGTGACCCGAACGGTGCAGACAATGACGGCCGACCGGCCCGAGCGCCCCCCGCAATTCAA
+
CCCCCGGGGGGGGGGGGGGGGGGGGGCFFGGGGGGGG?@FG<FGGGGGGGFGEFGCGGGGGGGGGEFGGGGFFGGFGGGGGGG9FGGFGFGGGGFGGGDEGF@FGGDGGDC<AAFFFFFCFGGGG?ECFGFEFFEGDGGFGFF,EGDGGGEEGGGG8EFFGEDE>FG6=+BEDF?FGGCG=,=CCFDDGG6FGFAFFGDACDGFGFFFGFG@C@CAFF2>A@055>C+8B568CBF18*,)(:6=33+575647785,24)4(,<):<?9>>1(3(()(4,),81),((((--*()).:.-
@M03152:184:000000000-AWYW1:1:2106:16090:16702 2:N:0:CTCCTTACATACCTGT
CCCAACTATCCCTATTAATCATTACTTCGGTCCTAGAAACCAACAAAATAGAACCAAAGTCCTATTCTATTATTCCATGCTAATGTATTCAAGCGAAAGCCTGCTTTAAACACTCTAATTTTTTCAAAGTAAAAGTCCTGGATCCCCTGCGCACTCAATTAAGGGCACACAGGTTCCCCAGAAGGAAAGACCCGACCATAGGCAGTGCTTACCTTGCGGCAAGACCACCCAGCCAGGTCCGAAATTCAACTACGAGCTGAGATCGGAAGAGCGCCGTGTGGGGAAAGACAAGGTATGTGAA
+
CCCCCGGGGGGGGGGGGGGGGGGGGGGGGFGGGGGGGGGGGGGGGGGGGGGGGAFGGGEFFGGFFFGG,CFDFGGGGFDF<FGG9FGAC<EFFGEEEG:AEFGGGGGFFGG949EF9FGGGGGGFCGGFG<FGCCF;FF9FGGFGGGGGGD8BE7DFGFFGFE,,=?>=FGFGGGGDE==C8ECFGGGDCD8D8@6>935@59=EFAGFAGGGCF+;B>A>A:2:)):5@@)/7BC))936@F>F+7@<@+()253.:()(.17807?9;((3((-(..(->(>?)(442::(25@))*))
@M03152:184:000000000-AWYW1:1:2106:10721:16737 2:N:0:CTCCTTACATACCTGT
CCCAACTATCCCTATTAATCATTACGTCAGCCTTAGAAACCAACAAAATAAGACCGAAGTCGTATTCCATTATCCCATGCTGTAATCTTCATAGCAAGTTACGCCTGCTTTGAGCGCGCGAATTTTTTCAAAGTAAAAGATTGGAAACGGACATCCCAACCCGTGAAGGAAGAGAGCCATTATCCAAAGATAGGAAGCGGAAATCGAGCCACGCCGTTGAGACGGACTTTGACTTCCACGTTCCGAAATTCAACTACGAGATTAGATCGGAAGAGCGTCGTGTAGGGAAAGAACAGGGATG
+
CCCCCDGGFGGGGGGGGGGGGGGGGGGGGGGGGGGGGGGGGGGGGGGGGGGGGGGGGGGGGGGGGGGGGGGGGGGGGGGGGGGGGGGGGGGGGGGGGGGGGGGGGGGGGGGCGGGGGGGGGGGGGGGGGGGGGGGGGGFFGGGGGGGGGGGGGGGGGGGEGGEEGGGGGGGGGGGGFGDFGGGDGGGGGGGGFGGGGGGFGGGEGFFFDBG4CCFE>B@>A@F6<@B3AAEFFCCCACDF>@)3<:1:?G?ADFFFFF<<((5<><4-0261(3((48096:<)5B0282:<B*(0)(/((
@M03152:184:000000000-AWYW1:1:2106:13921:16809 2:N:0:CTCCTTACATACCTGT
CCCAACTATCCCTATTAATCATTACATCAGCCTTAGAAACCAACAAAATAAGACCAACGTCATATTCTATTATCCCATGCTGTAATATTCAATGGCAAGTTACGCCTGCTTTGAACACTCTAATTTTTTCAAAGTAAATGATCCGGAGCGAGTTTAACCCCACTACCGGAAGATAGGAAGCATCAGCCGAGCCACGCCACAAGGACGAGCTTTGACCGAAAGCGTTCCGAAATTCAACTACGAGCTTAGATCGGAAGAGCGGCGTGTAGGGAAAGAACAGGTATGCGTATGTGTCGATGGT
+
CCCCCGGGCGFGGGGGGGGGGGGGGGGGEGGGGGGGGGGGGGGGGGFGGGFGGGGGFGGGGCFGGGGGAFGGGGGF@EE<FGGGFFGFGGGGGCDGGGFGGGGGECGGCFGGGGGGAEFGGG?FFGGGGFGGGGGGGEGFGGGGGGGDEGGGGGGGGGGGEGDFGCFGCD8@FGGG6>DGFGGFGGGGGCEGG6AECFGEC>58FFED5*3;F>FFF>ADA=4(---)2)3:5C?7+;>(6(22>:18413<?D:1504?>(-439B?<3:1<41(()(((16*.*(--((.)+.0)(2()
@M03152:184:000000000-AWYW1:1:2106:16655:16994 2:N:0:CTCCTTACATACCTGT
CCCAACTATCCCTATTAATCATTACGGCGGTCCTAGAAACCAACAAAATAGAACCGCACGTCCTATTCTATTATTCCATGCTAATGTATTCGAGCATATGCCTGCTTTTAACACTCTAATTTTTTCAAAGTAAAAGTCCTGGTTCCCCAACACACCCAGTGAAGGGCATGAGGTTTGCCAGAAGGAAAGACCCGGCCGGACCAGTGCACGCGGTGAGGCGGACCGGTCAGCCAGGCCCGAAATTCAACTACGAGCTTAGATCGGAAGCGCGTAGTGTAGGGAAAGAAAAGGGAGGTAGAGA
+
CCCCCGGGGGGGGGGGGGGGGGGGGGGGGGGGGGGGGGGGGGGGGGGGGGDGGGGGGGGGGGGGGGGGGGGGGGGFGGG<FGGGGGGEFFGGGGGGGGGGGGGGGGGG,CFFGGCGG,EFGGGGGFGFGGGGGGGGGCEFGGFGGGGGGG7DGGGGG6DF=E:AFEGGGCFG@EFGGGFDDFGGGGGGGGC6:EEEGGGFGC4>E4C>CFCDD453AA(859:9BF().8)8FFF<B<G>EFFAFF96)*)(-959?2))-)-(-(,(,-44((-54*:>???4:F0(.(4(4*40*)*-)
@M03152:184:000000000-AWYW1:1:2106:12341:17107 2:N:0:CTCCTTACATACCTGT
CCCAACTATCCCTATTAATCATTACTGAGATCCCAGAAACCAACGAAATCAGGACCCCAGTCCTGTTCCATTATCCCATGCTGAAGTATTCAAGGCTCGATTGCCTGCTTTGAACACTCTAATTTGCTCAAAGTAAAAGAGTAGGAACCCCAGCAAAGCCGTGGGCAGAGTTGCCCCCACCACGCCGACTGCCTTTGACCGCCTCCCAGTTAAGGACAGCGGTGAGTATCCTACAGTGGGGCGTGACCCGAACGGTGCAGACCATGACGGCCGACCAGCCCGAGCCCCCGCCGAAATTCAA
+
CCCCCGFGFGGGGFGGGGGGGGFGGGGGGGGGGDGGGGGGGGGGD<;FGGGGGGGGGGGGGFGGGGGGGGGGGGGGGGGGGGEFCGGGGGFGGGGGFGGDCEFFC9FGGDGGGGGGGGGGGGGFFFDGGGGFGFGGFFGFGGGGGGGGGGEGGGFFF8DCEC6>EFFCDGG,@,DA?CD6=8?EDGD:?CEGGDFGGGGFDDGFGFEGGF7EFFCAFFFF4>)62B8CAFE+40(;==<B>@F(8>?FFG399DD<F;:<).67257>119>9609>>0:BF9>B)(,(-(7(*-.06:4-
@M03152:184:000000000-AWYW1:1:2106:5197:17150 2:N:0:CTCCTTACATACCTGT
CCCAACTATCCCTATTAATCATTACGTCGATCCTAGAAACCAACAAAATAGAATCAAACGTCCTATTTCGTTATTCCATGCTAATGTATTCAAGCGTGAGCCTGCTTTAAACACTCTAATTTTTTCAAAGTAACAGTCCTGATTCCCCAAGACACCAAATTAATGACATTATGGTTCGTCAGAAGGTAGAAATCAATAATACCAGTACGTACAATAGCACGACCAATAAATTGATCCCGAAATTCAACTACGAGCTTAGATCGGAAGAGCGTCGTGTAGGGAAAGAACAGGTCAGTGTAAA
+
CCCCCGGGGGGGGGGGGGGGGGGGGGGGGGGGGGGGGGGGGGGGGGGGGGGGGGGGGGGGGGGGFGGFGGGGGGGGGGGGGGGGGGGFGGGGGGGGGGGGGGGGGGGGGGGGGGGGGGGGGGGGGGGGGGGGGGGGGGGGGGGGGGGGGGGGGGGGGGGGGFGGGGGGGGGFGGDFGGGGGGGGFGGGGGGGGGGGGGDFFGGD@DFGGFGGDFGFFFEFDFEFFFFFFFEF>FFCFDDAEFFE6FFFFGF=>?4@FEEC4<52@/2@@D6.:11(6A9@;A@F1)3(.3().+(**.*))
@M03152:184:000000000-AWYW1:1:2106:7926:17186 2:N:0:CTCCTTACATACCTGT
CCCAACTATCCCTATTAATCATTACTTCGGTCCTAGAAACCAACAAAATAGAACCAAAGTCCTATTCTATTATTCCATGCTAATGTATTCAAGCGTAGGCCTGCTTTAAACACTCTAATTTTTTCAAAGTAAAAGTCCTGGATCCCCTGCGCACTCAATTAAGAGCACGCAGGTTCCCCAGGAGGAAAGACCCGACCAGAGCAGTGCTTACCTTTCGGCAAGACCGCCCAGCCAGGTCCGAAATTCAACTACGAGCTTAGATCGGAAGAGCGTCGTGTAGGGAAATAACAGCTAAGTGTAG
+
CCCCCGGGGGGGGGGGGGGGGGGGGGGGGGGGGGGGGGGGGGGGGGGGGGGGGGGGGGGGGGGGGGGGGGGGGGGGGGGGGGGGGGGGGGGGGGGGGGGGGEFFGAFGGGGGGGGGGGGGGGGGGGGGGGGGGGGGGGGGFGGGGGGGGGGGGGGGGGGFGGFGGGGDGDDGDGGGFGGGGGC@DEGFFGGFGEDEEGFFGGG@FFFGCFGCCFE>>A=E>BFF4>A)/8BFFGDGA=*2ADF@FFFFFDAFFCDFF@EFC5.6?FFFF0(((-2(47:AA).)(*.6)4>(.+))1)*.)
@M03152:184:000000000-AWYW1:1:2106:20585:17235 2:N:0:CTCCTTACATACCTGT
CCCAACTATCCCTATTAATCATTACTTTAGCCCTAGAAACCAACGAAAGTAGAACTAAAGTCCTATTTCATTATCCCATGCTAATATATTCAAAGGCTAGATTACGCCTGCTTTGAACACTCTAATTTCTTCACAGTAAAAGATTTGAAACACTTTGATCCCCAAAAAAAAATTTCAGGGAGTGTATTCAAAAGGAAGGAAACGAGAATAAGGTACACATCAATATGATGGACCTTAACTCCCATTAATCCGAAATTAAACTACGAGCTTAGATCGGAAGAGCGTCGTGTAGGGAAAGAAA
+
CCCCCGGGGFGGGGGGGGGGGGGGGGGGFGGGGGGGGGGGGGGGGGGGGGGGGGGGGGGGGGGGGFGFGGGGGGGGGGGGGGGGGGGGGGGGGGGGGGGGGFFGGGGGGGGGGGGGGGGGFGGGGGGGGGGGCFGGGGGGGGGG9FDEFCDGGGGGGGGGGGFFGDFFDDGGGGFCFGDDGGGF?FGGGFFFGGGGGFDFGF6=EEEGGFG7?DGFFFEFFCFFFFEFFAEFF7=>ACCE079>8?AFFF@A@CABF*8<=4;35>=(6;C3)1501B;03)(0(23(1:3)-247F?C81
@M03152:184:000000000-AWYW1:1:2106:22839:17310 2:N:0:CTCCTTACATACCTGT
CCCAACTATCCCTATTAATCATTACTTCGGTCCTAGAAACCAACAAAATAGAACCAAAATCCTATTCTATTATTCCATGCTAATGTATTCAAGCGTAAGCCTGCTTTAAACACTCCAATTTTTTCAAAGTAAAAGTCCTGGATCCCAACGCACTCAGTTAAGAGCACGCTGGTTCCCCAGACGGAAAGACCCGACCAGAGCAGTGCTTACCTTTCGGCAAGACCACACAGCCAGCCCCGAAATTCAACTACGAGCTTAGATCGGAAGAGCGCCGTGTAGGGAAAGAACAGGCAAGTCGACA
+
CACCCC@GAEFGGGGGGGGGGGGGGGGGGDGEEGGGGGG8CFFGGFC8<F@DGFEE@GGGGEG99CFGGGFFGFFDFEA,CFFCCFFFFEFF<@FCCGCEEB<BFEF<EGA?,:,ADFGFCCCCCA,CFAFGFFGF9,CFGFECFABE78C=C7FG8;4=9,9==DEG6DG8D898=FF+=++8+6>@DFFCCEGGGCF*:FG7EFC9FFG7DGA5*:=*@B45>7)9?/:84?25:-:(/(2/@FEF6*6;09)(27<373(//362:04(,2(4(.-)458>1?<80((,,/4**,/(-
@M03152:184:000000000-AWYW1:1:2106:17565:17423 2:N:0:CTCCTTACATACCTGT
CCCAACTATCCCTATTAATCATTACGGCGATCCTAGAAACCAACAAAATAGGACCGCACGTCCTATTTTATTATTCCATGCTAATGTATTCGGGCGTAAGCCTGCTTTGAACACTCTAATTTTTTCAAAGTAAAAATCATGGTTCCCTGCCACACCCAGTAAAGGGCACAACAGCTCACCACGAGGTAAGCCTCCACCGCTCCAGTACACACCCAAATAGGCGGACCGGGCGGCAAAGGCCGAAATTCAACTACGAGCTTAGATCGGAAGAGCGTCGGGTAGGGAAAGAACAGGTATGTGT
+
CCCCCGGGGGGGGGGGGGGGGGGGGGGGGGGGGGGGGGGGGGGGGGGGGGGGGGGGGGGGGGGGGGGGGGGGGGGGGGGGGGGGGGGGGGGGGGGGGGGGGGGGGDGGEFGGGGGGGGGGGGGGGGGFGGGGGGGGGGGGGGGGGGGGGGGGGGGGGGGGAFGGGGGGGGGGGGFGGGGGGGGGDGGGGGG6DFGGGGGFEGGEGFFGGFGGGGG>FFEFAEE>@FFFEFF:5CBGF05,76>6>F>4:FB<?F>?B678<?<<<2:<6>BF066:>)4,1;6:?F02<<?F75)/*.*6)
@M03152:184:000000000-AWYW1:1:2106:20856:17427 2:N:0:CTCCTTACATACCTGT
CCCAACTATCCCTATTAATCATTACTTTAGCCCTAGAAACCAACGAAAGTAGGACTAAAGTCCTATTTCATTATCCCATGCTAATATATTCAAAGGCTAGATTACGCCTGCCTTGAACACTCTAATTTCTTCACAGTAAAAGATTTGAAACACTTTGACCCCTAAAATATAATTTTAGGGAGTGTATTCAAAAGGAAGGAAACGAGAATAAGGTACACATCGGAAAGATGGACCTTAACTTCTCATTAATCCGAAATTCAACTAAGAGCTTAGATCGGAAGAGCGTCGGGTAGGGAAAGAA
+
CCCCCGGGGGGGGGGGGGGGGGGGGGGGGGGGGGGGGGGGGGGGGGGGGGGGGGGGGGGGGFGGGGGGGGFGGGGFGGGGGGGGGGGGGGGGGGGGGGGGGGGGGGGGGGGGGGGGGGGGGGGGGGGGGGGGGGGGGGGGGGGGGGGGGGGGGGGGGGGFCEFFGGGGGGGGGAFFGGGGGGGGFG9FAFGGGGCFGGEFGGGDGFFGGFFCFDFFFFDFDDFFF>CFAAEF?+8:ACD5;*=;AFEFE7E58?DFF;8EEE?=)6;*053>==*9>B=D>A:/:)4(((,,(A;48155@
@M03152:184:000000000-AWYW1:1:2106:9638:17466 2:N:0:CTCCTTACATACCTGT
CCCAACTATCCCTATTAATCATTACGGCGGTCCTAGGAACCAACAAAATAGAACCGCACGTCCTATTCTATTATTCCATGCTAATGTATTCGAGCATATGCCTGCTTTGAACACTCTAATTTTTTCAAAGTAAAAGTCCTGGTTCCCCAGCACACCCAGTAAAGGGCATGAGGTTAGCCAGAAGGAAAGATCCGGCCGAACCAGTGCACGCGGTGAGGCGGACCGGTCAGCCAGACCCGAAATTCAACTACGAGCTTAGATCGGAAGAGCGGCGTGTAGGGAAAGAACAGGTATGTGTAGA
+
CCCCCGFGFGGGGGGGGGGGGGGGGGGGGGGGGGGGGFGGGGGGGGGGGGGGGGGGGGGGGGEGGGGGGGGGGGGGGGGGGGGGGGGGGGGGGGGGGGGGGGGGGGGGGGGGGGGGGGGGGGGGGGGGGGGGGGGGGGGGFGGGGGGGGGGGGGGGGGGFGGGGGEGGFGGGG,=EGGFCGGGFGGGGFGDGGGGEGGGFGDFDGFFGGA4CC?E?FFFFFB)3:;>5@F:?FF?*>659DF)4B@<FFGFBF:3;F9?D2<<::BFFF0((.4(44;>ABF8:?F:0:2:))+,**.0))
@M03152:184:000000000-AWYW1:1:2106:23102:17521 2:N:0:CTCCTTACATACCTGT
CCCAACTATCCCTATTAATCATTACGTCGATCCTAGAAACCAACAAAATAGAATCAAACGTCCTATTTCATTATTCCATGCTAATGTATTCAAGCGTATGCCTGCTTTAAACACTCTAATTTTTTCAAAGTAACAGTCCTGATTCCCCAAGACACCAAATTAATGACATCAAGGCTCTTCAGAAGGGAGAAACCAGTAATGAAAGTAATTACCGAAGCATGACCACCATACTGATCCCTAAATTCAACTACGAGCATCGATCGGAAGAGCCTCGTGTAGGGAAAGAACAGGGAGCGTGATA
+
CCCC@C,FFGGGGGGGGAFGCFCEFFEFGEGFGGGGEFDGGDD@@,CEFFEAFADFGEF@6,@7EFGGGGGFFFGE9FCEC<EFFCCG9CEE<EE:FGGGGGG98<A9<FGDG<FFFCCFDFFGGFFGE<FDFFGFEFGGF9DDG9=B@8>D,=EDDFFGGFDE8D,=D+6@DD==+@8,9EDE?8EFE6DCF8CD=FD9,6+*@13+++?2D?C5*::9AE*=<):68A)44+0<+)**08403+A+/C47=4*)*)(02(((5((0(6((601(())//2=5=5=1((,((*(0)(/,)
@M03152:184:000000000-AWYW1:1:2106:4309:17570 2:N:0:CTCCTTACATACCTGT
CCCAACTATCCCTATTAATCATTACGTCGATCCTAGAAACCAACAAAATAGAATCAAACGTCCTATTTCATTATTCCATGCTAATGTATTCAAGCGTATGCCTGCTTTAAACACTCTAATTTTTTCAAAGTAACAGTCCTGATTCCCCAAGACACCAAATTAATGACATCAAGGTACTTCAGAAGGAAGAAACCAGTACTGACAGTACGTACCGAAGCACGACCAACATACTGATCCAGAAATTCAACTAAGACCTTAGATCGGAAGAACGTAGTGTAGGGAAAGAACAGGTAGAATTAGA
+
-ABCCCGG-CFFFFFFGGGFGGGGGCGF7+FFGFFGGGGGAGGGGGGGCC<FF9FF@FGDECCFEFAFGGGGFFGGGGF@EAFADCFAEGFFGGGGGGGEC6EEGECBFBEFG8?,E?ACFF<FCFECFGCE?<?<FEF<,9>;F9E:,>,,9>F++D8@AFDF8=AF?DCFD,6,?>=EDDGF=F,46===@,163B8;D++:,;9FC*=D6=6559=A>9?:@DAFFA:+4?;DB6*:94+9BFC6***.6*/.;@@4?*/(-(53(011((/()1.)/0:A15,,53/))+)++)+)/
@M03152:184:000000000-AWYW1:1:2106:28881:17624 2:N:0:CTCCTTACATACCTGT
CCCAACTATCCCTATTAATCATTACTTCGGTCCTAGAAACCAACAAAATAGAACCAAAGTCCTATTCTATTATTCCATGCTAATGTATTCAAGAGTAAGCCTGCTTGAAACACTCTAATTTTTCAAAGTAAAAGTCCTGGATCCCTATCACACTAAATTAATAGCACAATAGTTCGCCAGAAGGAAAGATTCGACCAACTAGTACCTATCTTGCGACAAGACCAGTCGATCAAACCCGAAATTCAACTACGAGCTTAGATCGGAAGACAGTCGTGTAGGGAAAGACAAGGTATGAGTAGCT
+
CCCCCDFDFGFGGFFGFGGGGGGGGGGGGGGGGFGFFFFGGGGFFEG@FFFGGGFGGGCGGECEGGGGGFGF9FGGGFGDCFGGGGGGFGF<D,6EFFGF?<AAAE,?EEFGGGGGGCFGGGCGFFGGF5<EFFFF;=9DFE@A>=EEE4@EF?F8EDFG;EFG8=FEFGFGFG8EDCDGGGGGFF8A89EDEFEEEDEFGDGFGF?9FF?FGGE>>B5?9@5=<8>>A9:00==*9=CA9=8AFFAFEGFA>G4(1>4199@25-3(((/./((/(1;16A8)/)/63;3))3)+19>))
@M03152:184:000000000-AWYW1:1:2106:19151:17658 2:N:0:CTCCTTACATACCTGT
CCCACTATCCCTATTAATCATTACTTCGGTCCTAGAAACCAACAAAATAGAACCAAAGTCCTATTCTATTATTCCATGCTAATGTATTCAAGCGTAAGCCTGCTTTAAACACTCTAATTTTTTCAAAGTAAAAGTCCTGGTTCCCATACACACTCAGTGAAGAGCACATATGTTCGCCAGAAGGAAAGACTAGCCCGAGAAGTACCCACCTTGCGGCGGGACCACCCAAGCCAATCCGAAATTCAACTACGAGCTTAGATCGGAAGAGCGTCGTGTAGGGAAAGAACAGGTATGGGTAAGA
+
CCCCCGGGGGGGGGGGGGGGGGGGGGGGGGGGGGGGGGGGGGGGGGGGGGGGGGGGGGGGGGGGGGGGGGGGGGGGGGGGGGGGGGGGGGGGGGGGGGGGGGGGGGGGGGGGGGGGGGGGGGGGGGGGGGGGGGGGGGGFGGGGGGGGGGGGGGGGGGGGFFEFCFGGGGGGGGFEGEGGGDGGGGDBGGGGGGGG8=CEGGGEE@9FG>FCFGGDFEAFB9DBBFDFFFD5FF@G4:33566?FFEFFGABFD38FD9)::BFFF?F7>B?9(444@BBBF0F:5(,((.-)+())-*))
@M03152:184:000000000-AWYW1:1:2106:15502:17661 2:N:0:CTCCTTACATACCTGT
CCCAACTATCCCTATTAATCATTACTTCGATCCTAGAAACCAACGAAACATCGAACCGAAATCGTATTCCGTTATCCCATGCTGTAGTATCCATGCCTCCTTTTTTGGCTGCTTTGAACACCCTAATTTATTCAAAGTAAACGAATGGGAACTCCACAGTAAGATAGGAAGCCAGGAAGGTGCACGCGCGAGACGTACTAACCCCTCTCTACCCATTTGTCCTACCACTGCTTTTTGAAGCCGCCGTCCAGTTAACTGTATCGGTGAGATTCCCATGGGTGAGAACGCACAGGACAGTAAA
+
CCCCCEG?FGGGGDFGDGEFFGFEFCEGGGCFGFGGGGGFGGGGGGGEGGEEFGGEFEE@CFGCGGGGFFGGCCGF,E<<<@E9FFGGGFCCCFGF8FGGGG9C=CBFGGGD,ADGFCGCFEGGGFFD,ADDFGGE9;EFGGGF>8E?FGGDF>?88DE>E=ADF=F=DGCE,18==8=CD8CGDD+3+@E>EEGECG5B:FG):@>F**5B;*4;+3/=BAA<B9=AFA=C8C>9A2C>)3)(5)(:2*;6);+)+)/1)932(-10)).6)8<)27:B00(*.)((((-((*().)*).
@M03152:184:000000000-AWYW1:1:2106:19675:17689 2:N:0:CTCCTTACATACCTGT
CCCAACTATCCCTATTAATCATTACGTCAATCCTAGAAACCAACAAAATAGAATCAAACGTCCTATTTCATTATTCCATGCTAATGTATTCAAGCGTGAGCCTGCTTTAAACACTCTAATTTTTTCAAAGTAACAGTCCTGATTCCCCAACACACCAAATTAATGACATCATGGTTCGTCAGAAGGTAGAAATCAATAACACCATTACAAACAAAAGCACGACCAACAAATTGATCCCGAAATTCAACTACGAGCTTAGATCGGAAGAGGGTCGTGTAGGGAAAAAACAGATCAATTGAGA
+
CCCCCGGGGGGGGGGGGGGGGGGFEFGG,CFGGGGGGGGGEGFGGGGGFFCEFGF9FGGCFGGGFGGGG,CFFGGGGGDFGGGGGGGGGGFGGFGF,,@FCGGGFGGGGGGGGGGGGGCFGGGGGFFGG9FFGFFCFGGFGGGGCGFF8+6@CFEGGGGGAFAF=;AAE+=4@@DDD7=E?EGGG8BDF9FE,;D,7DF+@=6=,4DD++2++==*30=CDAFAB5)3*A6B8C5C+:C>DFFFAFEC603-99>@6**98*:2;;9;3(((/(6<6.9@1A05(24022(),+)*1)*-(
@M03152:184:000000000-AWYW1:1:2106:19971:17718 2:N:0:CTCCTTACATACCTGT
CCCAACTATCCCTATTAATCATTACTAAGACCCTAGAAACCAACGAAATCAGGATCCCAGTCCTGTTCCATTATCCCATGCTGAAGTATTCAAGGCTCGATTGCCTGCTTTGAACACTCTAATTTGCTCAAAGTAAAAGAGTAGGAACCCCAGTCATAATATCCAGAGTTGCCCCCAGAAAGTACTACAACCTTTGACCGCCACCCAGTTAAGGACAGCGGTGAGTATCCTACAGTGGGGCGTGACCCAAACGGTACAGACCATGACGGCCGACCAGCCTGAGCGCACGCCGAAATTCAAA
+
CCCCCGGGGGGGGFGGGGGGGGGGGGGGGGGGGGGGGGGGGGGGGGGGGGGGGGGGGGGGGGGGGGGGGGGGGGGGGGGGGGGGGGGGGGGGGGGGGGGGGGGGGGGGFGGGGGGGGGGGGGGGGDGGGGGGGGGGGGGGGGGGGGFGEEGGGFFFFGGGGFFGC9FFFCDCF,D=DGGGGGGGGFGGGGGGGFGGGDD*C0=AA?FGGFGFFGGFFFFF>@?CDCF6BF7@FGECAB*:DBEFAF465CF;DG)3:CEF0;@)4=)3(,1;BF9;F@008:()4396104965979AF>)
@M03152:184:000000000-AWYW1:1:2106:27051:17760 2:N:0:CTCCTTACATACCTGT
CCCAACTATCCCTATTAATCATTACGTCGATCCTAGAAACCAACAAAATAGAATCAAACGTCCTATTTCGTTATTCCATGCTAATGTATTCAAGCGTGAGCCTGCTTTAAACACTCTAATTTTTTCAAAGTAACAGTCCTGATTCCCCAAGACACCAAATTAATGACATCGTGGTTCGTCAGAAGGTAGGAATCAATAATACCAGTACGTACAATAGCACGACCAATAAATTGATCCCGAAATTCAACTACGAACTTAGATCTGAAGAACATGTGGTCGGGACAGAACAGTGATGTTTAAA
+
CCCCCEGGGGGGFG?DCCFFFGEFC@FFCC7FFEGAFGGDGCF7D@EFGGFGFFGGGGFDF8@FEDFGGGGFFGGG<F<@FFFF<FBEFFDFFF@@FEGGGGFGEEDF?CEB9,E?E,?DGGADGG9F9,FFFGFAE,4@,CEEE,,AFC8?==,@>DEFGGF4,;=ACFD=?+=DFB?CCE8FD@>FG+,@D?,ADFFFG?+*@0=8+3==D795+0:5*=D50:8AFFC+3B42+)*)92>AF><:@F425*)7+89;8C473786(:(7(1))/1(6(.,.()/.,()).0)97)2-)
@M03152:184:000000000-AWYW1:1:2106:16443:17813 2:N:0:CTCCTTACATACCTGT
CCCAACTATCCCTATTAATTATTACATCAGCCTTAGAAACCAACAAAATAAGACCAACGTCATATTCTATTATCCCATGCTGTAATATTCAATGGCAAGGTTACGCCTGCTTTGAACACTCTAATTTTTTCAAAGTAAATGATTGGAAGCGGTTGCCCACTATCCAATAATAGGAAGCCCAAATCGAGCCACGCCACAAGGACGAGCTTTGATCTGAAACTCCCGAAATTCAACTACGAGCTTAGATCGGAAGAGCGTCGTGTAGGGAAAGAACAGGGATGTGTAGATCGCGCGGGGCGCG
+
CCCCCGGGGGGGGGGGGGGGGGGGGGGGGGGGGGGGGGGGGGGGGGGGGGGGGGGGGGGGGGGGGGGGGGGGGGGGGGGGGGGGGGGGGGGGGGGGGGEGGGGGGGGGGGGGGGGGF9EGGGGGGGGGGGGGGGGGGGGGGGGGEGGGFGGGCGGGEGGGGGFGGGGFDGGFFGFFFGG68EGFGGGFGGGGGDEEGFDFGGGFGD5DFF?G9@A8FFEFF@FBBFBE>+>FFF<FFAD=4@FFFC*==DE?=7;=D97(.3:@C3?;?DFFD(:?()((-).1)1)))(,((*())()((
@M03152:184:000000000-AWYW1:1:2106:28824:17845 2:N:0:CTCCTTACATACCTGT
CCCAACTATCCCTATTAATCATTACGGCGGTCCTAGAAACCAACAAAATAGAACCGCACGTCCTATTCTATTATTCCATGCTAATGTATTCGAGCATATGCCTGCTTTGAACACTCTAATTTTTTCAAAGTAAAAGTCCTGGTTCCCCAGCACACCCAGTAAAGGGCATGAGGTTAGCCAGAAGGAAAGATCCGGCCGAACCAGTGCACGCGGTGAGGCGGACCGGTCAGCCAGACCCGAAATTCAACTACGAGCCGAGATTGGAAGAGCGTAGTGAAGGGAAAGAACGGTCATGGCTACA
+
CCCCCGCCFGGCFGGGGGGAGGGGFFGGGG@@FFGGGGGGGFFFDFFGGGGGGEEF@@CCED,,CFE,CF9FFFA,CFDCFGGGG9FGFF9FF8FFFGGEFFEE,:?F?<FFFCGFFFGGGGGAC,9ECFGGDFEFFFGGGGGGFGG8,>FGFGG+@8DDDEG:FGGFFG8E?@FGCFFGG8@CFFGGCFE@EB65:;CDE7C:EFFGFFGGGDEFFFBFE0)(114.5.:4:C8/)49;F9)419<*67),4C77)-(,,-).4.((..,,,-(5)/.3(0.7:5::(33?(+.0)(2,)
@M03152:184:000000000-AWYW1:1:2106:13394:17856 2:N:0:CTCCTTACATACCTGT
CCCAACTATCCCTATTAATCATTACGTCGATCCTAGAAACCAACAAAATAGAATCAAACGTCCTATTTCGTTATTCCATGCTAATGTATTCAAGCGTGAGCCTGCTTTAAACACTCTAATTTTTTCAAAGTAACAGTCCTGATTCCCCAAGACACCAAATTAATGACATCATGGTTCGTCAGAAGGTAGAAATCAATAATACCAGTACGTACAATAGCACGACCAATAAATTGATCCCGAAATTCAACTACGAGCTTAGATCGGAAGAGCGTCGTGTAGGGAAAGAACAGGAAAGTGGAAA
+
CCCCCGGGGGGGGGGGGGGGGGGGGGGGGGGGGGGGGGGGGGGGGGGGGGGGGGGGGGGGGGGGGGFGGGGGGGGGGGGGGGGGGGGGGGGGGGGGGGGGGGGGGGGGGGGGGGGGGDFFGGGGGGGGGFGGGFGGGGGGGGGGGGGFGGGGGGGFGGGGGGGG8FGGFGGGGGGGGGGGGGFGGDFGGGGGGGGGGGFFGGGF8DFFGFGDDGGFFFF?BD>=ABEFFFEFFG@FF@C>DFFFFFE+:DA9@*?=)8***862(63((/((/2,(6)9E?A;5(;3(4,(,(+(**)*))
@M03152:184:000000000-AWYW1:1:2106:16518:17961 2:N:0:CTCCTTACATACCTGT
CCCAACTATCCCTATTAATCATTACGGTGATCCTAGAAACCAACAAAATAGAATCATGCCGTCCTATTTTATTATTCCATGCTAATGTATTCAAGCAAAATGCCTGCTTTAAACACTCTAATTTTTTCAAAGTAAAGGCCCTGGTTCCCCGTGACACCCAATTAAGGGCATCGCGGTTCTCCAGAAGGTGAGAAATTGACTACACCAGTTCATACCCCTTAAGGCGCGACCGATGTGTCAATCCCGAAATTCAACTACGAGCTTAGATCGGAAGAGCGTCGTGTAGGGAAAGAACAGGTAA
+
CCCCCGGGGGGGGGGGGGGGGGGGGGGGGGGGGGGGGGGGGGGGGGGGGGGGGGGGGGGGGGGGGGGGGGGGGGGGGGGGGGGGGGGGGGGGGGGGGGGGGGGGGGGGGGGGGGGGGGGGGGGGGGGGGGFFFGGGGFGBEGGGGFGFGGDEE7DEGGGGGGGGGGGGDFGFEGGGGGGGGGGGGGGDFDGGGGGGC7FFFGDDEFFCFFGGGGGFFFFAFBF6C>@>DAABA<@?AC>CAEFFFFFF05:;3FFFFE0;1@;EFFFFEF???FFF:>><>>:F0B26?6231>1F??7:)
@M03152:184:000000000-AWYW1:1:2106:14173:18004 2:N:0:CTCCTTACATACCTGT
CCCAACTATCCCTATTAATCATTACATCGATCCTAGAAACCAACAAAATAGAATGCGATGTCCTATTTCATTATTCCATGCTAATGTATTCAAGCGTTAGCCTGCTTTAAACACTCTAATTTTTTCAAGGTAACAGTCCTAATTCCCCACAACATCAAATAAATGACATTATGGTTCCTTAGAAGGTGAGAACCAATATGACCAGTACACACCATCGGCATGACCAATCCATTGATCCCGAAATTCAACTACGAGCTTAGATCGGAAGAGCGTCGTGTAGGGAAAGAACACGTAAGTCTAC
+
@AC<@FGGGGGGGGGGGGF<CFGGGFG<CGGGGGFGGGGGGGGGGGGGGGGGGGGGGGCF@CCFGDGGGDGAD9FEGGGCFFGGGGGGGGGGGFGGFCEFGGGGFGFFCFGGGGGFGGGFGGGGGGGGGGGGGGGGF,EEEFGGGFGG@CCGEFGGEFFGGDCD=,DGGGGGGFFGDGGGFFD=D8@8=8,>DEDG86AEADFDFFFGG?DGC6=?55>>EFFFEF<AFABCF7ACFCCAA59@FFFFFF*>945)/0*0@4*5=(52(((8,366(28<AB3.,8:((/(68*(7@AC<)
@M03152:184:000000000-AWYW1:1:2106:6737:18043 2:N:0:CTCCTTACATACCTGT
CCCAACTATCCCTATTAATCATTACGGCGGTCCTAGAAACCAACAAAATAGAAACGCACGTCCTATTCTATTATTCCATGCTAATGGATTCGAGCATATGCCTGCTTTGAACACTCTAATTTTTTCAAAGTAAAAGTCCTGGTTCCCCAGCACACCCAGTAAAGGGCATGAGGTTAGCCAGAAGGCAAGATCCGGCCGAACCAGTGCACGCGGTGAGGCGGACCGCACAGCCAGACCCGAAATTCAACTACGAGCTGAGATCGGAATGGCCTCGTGTTGGGCAGGCACAGGTAGGGTGAAA
+
CC?CCGGFFGEGGCF,FFGGGGGGGECFFGGEGGCFCAEFD<@EDF@DEEG9@,CC7CFG,,BCEACC,CE<9AFCGFGEFCEGGD,,6C9BFF@FE?FBEF<,<8F,,CEE<?CFFAEAEGD<>4@9FFFFGGGDG,C,9?E,,AE:FDD8,4EED6=@@CC:E>ECC8+38,+7?CDC+,@,+,@,DFGCEFCGC9E?EDD@G4B9>>DG/8*8A;B>5;316((0001.)14<5:5(79))8F9@AGFBB*<6)).))).(02()(((),-::()(.(.4),)1:(,42)3(.)(*))
@M03152:184:000000000-AWYW1:1:2106:21436:18054 2:N:0:CTCCTTACATACCTGT
CCCAACTATCCCTATTAATCATTACTTTAGCCCTAGAAACCAACGAAAGTAGGACTAAAGTCCTATTTCATTATCCCATGCTAATATATTCAAAGGCTAGATTACGCCTGCCTTGAACACTCTAATTTCTTCACAGTAAAAGATTTGAAACACTTTGACCCCTAAAATATAATTTTAGGGAGTGTATTCAAAAGGAAGGAAACGAGAATAAGGTACACATCGGAAAGATGGACCTTAACTTCTCATTAATCCGAAATTCAACTACGAGCTTAGATCGGAAGAGCGTCGTGTAGGGAAAGAA
+
CCCCCGGGGGGGGGGGGGGGGGGGGGGGGGGGGGGGGGGGGGGGGGGGGGGGGGGGGGGGGGGGGGGGGGGGGGGGGGGGGGGGGGGGGGGGGGGGGGGGGGGGGGGDGGGGGGGGGGGGGGGGGGGGFGGGGGGGGGGGGGGGGGGGGGGGGGGFFGGGGGFEEGGGGGGGGGGGGGGGGGGGGGGGGGGEFGGGGGGFGCDDGEFGGFGDFGGFFFFFF>BFFFBFFFEFF68CCEFAACFEFA=FEF9E=>>AAEEA68AE=)595@EF54@7=;@==A@F;>@F>;((99145;C@=
@M03152:184:000000000-AWYW1:1:2106:12917:18064 2:N:0:CTCCTTACATACCTGT
CCCAACTATCCCTATTAATCATTACTTCGTTTCTGAAAACCAACAAAATAGAAACAAAGTCCTATTCCGTTATTCCATGCTAATGTATTCAAGCATAAGCCTGTTTTAAACACTCTAATTTTTTCAAAGTAACAGTCCTAGATCCCTAACGCACCCAATAAAGAGCACAATAGTTCCCTAGAAGGAAAGGCCCAATCAAAGCAGTACTAATCCTGCGACTAAACCGCCTAATCAGGCCAGAAATTCAACTACGAGCTTAGATCGGAAGATAGTCGGGTAGGGAAAGAACAGGTATGTGTAA
+
CCCCCGGGGGGGGGGGGGGGGGGGGGGGGGGGGGGGGGGGGGGGGGGGGGGGGGGGGGGGGGGGGGGGGGGGGGGGGGGGGGGGGGGGGGGGGFGGGGGGGGFGEGGGGGGGGGGGGFGGGGGGGGGGFGGGC<<EFCEEFFGGGGGGGGGGGGGG@FGGGFCFGGGGGFGGCEGGGGDGGGGGFGGC88D,=CFF8DFFG+DDDFFGGFGG=FFFFDFBDCFEDF5??5@98CE;9>/<FBAEF9E9/26:2<?2?=C@E48B>@;11.)//7,.(0.61)/A04(6(((4)+)0*-*))
@M03152:184:000000000-AWYW1:1:2106:10963:18069 2:N:0:CTCCTTACATACCTGT
CCCAACTATCCCTATTAATCATGACATTGGTCCTTAAAATCAACAAAATAGAACCAAAGTCCTATTTTATTATTCCATACTAACGTATCCAAGCAAAAGCCTGCTTTGAACACTCTATTTTTCTCAAGGTAATCGTCCTGGTTCCCCGAGACGCCCAGTGAAGGACACCTCGCTTCCCCAGAAAAAAGATTCGAGCGTCTCAGTACAAGGCGAACCTAGACCGAGATCTCTCCTCCGAAATTCAACTACGAGCTTAGATCGGAAGAGCGTCGTGTAGGGAAAGAACAGATATGTGTAGATT
+
CCCCCGGGGGGGGGGGGGGGGGGGGGGGGGGGGGGGGGGGGGGGGGGGGGGGGGGGGGGGGGGGGGGGGGGGGGGGGGGGGGGGGFGGGGGGGDGGFGFGGGGGGGGFGGGGGGGGGGGGGGGGGGGGGGGGGGGGGGEGGGGGFGGGGEGGGGGGGGFGGGGGGGGGGFGEGGGGGGFFGF8E8FGGGGGGGGGGGD>>CGCEGBFGDFGDD>CBAAEFFFBFFF=AFFEF;8>GFFG6FF=5CFFFF<>DB3A<=7)9=@DF08?(76:((,449?:?:F0?<F<F())).349=2>))
@M03152:184:000000000-AWYW1:1:2106:18490:18101 2:N:0:CTCCTTACATACCTGT
CCCAACTATCCCTATTAATCATTACGGCGACTCTAGAAACCAACAAAATAGAACCGCGCGTCCTATTTTATTATTCCATGCTAATGTATTCAGGCATAGGCCTGCTTTGAACACTCTAATTTTCTCAAGGTAAAGGTCCTGGTTCCCCGACGCACACCAACAAAGGGCACGCCGGCTCACCAAGAGGTAAGGCCCGCCCAGACAGTACGTGCCGTTAGGCAGACCGCCCGGCCAGGCCCGAAATTCAACTACGAGCTTCGATCGGAAGAGCGTCGTGTCGGGAAAGAACAGGAAAGGGTAG
+
CCCCCGGGGGGGGGGGGGGGGGGGGGGGGGGGGGGGGGGGGGGGGGGGGGGGGGGGGGGGGGFGFGGGGGGGGGGGGGGGGGGGGGGGGGGGGGGGGGGGGGGGGFGGGGGGFGGGGCFGGGGGGGGGG?FDGGGGGGFGFF@BFGGFGGGGGCECGGFFGGCFDDEEGDDEGGGDGGGGGGGG5DCFFFFFCGGGGDGEDGGDEFF=5FGGC<CBDF;FF;F1=B0=BDBE>C:F>BGFF6B0=BAFF7?)23@(02)((689<<69::01-8948)(-6B>>B:2<07:1(*(086*.(
@M03152:184:000000000-AWYW1:1:2106:5997:18128 2:N:0:CTCCTTACATACCTGT
CCCAACTATCCCTATTAATCATTACGTCGATCTTAGAAACCAACAAAATAAGATCAAACGTCCTATTTCATTATTCCATGCTAATGTATTCAAGCGAATGCCTGCTTTAAACACTCTAATTTTTTCAAAGTAACAGTCCTGATTTCCCACGACACCAAATTAATGACATCGTGGTTCGTCAGAAGGGAGAAACCGACAGGGCCAGTACACACCAGAGGCGCGACAGACACGTCGATCCCGAAAGTAAACTACGAGCTTAGATCGGAAGAGCGTCGGGTAGGGAAAGAACAGGTATGTTGAA
+
BBCCCGGGFGGGGGGGGGGGGGGFGGGGGGGGGGFGGFGGGGGFEGGGGGGGGGGGFGGGC8FCFGGGGGEFFFGGGGFFGGGFFFGG9FDEGCGGGGGGG8ECEFGGG9FGDGGGGGGGGFGGGGFGFFGFFFGGGGGGGGFGGCGCCECCCEEGG?FGGCDEEADEFDDFGGFF8EGCDGC9=E+,A=E?FFC=>D@*::DACFFGF9FGCD>>5@)**08@2-7;);285/39.4*,:03(1+9767AEDG.2>7<B424(,(,,,4<111;(3.(-8B?)8)321,(159)0*)0-)
@M03152:184:000000000-AWYW1:1:2106:8731:18169 2:N:0:CTCCTTACATACCTGT
CCCAACTATCCCTATTAATCATTACGTCGATCCTAGAAACCAACAAAATAGAATCAAACGTCCTATTTCATTATTCCATGCTAATGTATTCAAGCGTAAGCCTGCTTTAAACACTCTAATTTTTTCAAAGTAAAAGTCCTGGATCCCCAACGCACTCAATTAAGGGCACGCTGGTTCCCCAGAAGGAAAGACCCAACCAGAGCAGTGCTTACCTTGCGGCAAGACCACCCAGCCAGGCCCGAAATTCAACTACGAGCTTAGATCGGAAGAGCGTCGTGTAGGGAAAGAACAGGGATGTGGA
+
CCCCCGGGGGGGGGGGGGGGGGGGGGGGGGGGGGGGFGGGGGGGGGGGGGGGEFGGGGGGGFGGGGGGGGGGGGGFFEGGGGGDEFGGGGGGGCGGGGGGGFGGGGFGGGGGGGGGGGFGGGGGGGGGGGGGGGGGGAFGGGGGFFEFFGGGGGGGGGGGGGGGEDGGGGGGGGGGGGFFFGGGFDFFGGGGDFGGGDEFGDF@FFFGG7FG>CFCFE=>BBFFF=DFF4>AAGB?ABD9AFF14@);CG+5@CD;:9;9;C<)64<@>F?091691B.,6B0?(.4::(10,*40).*))
@M03152:184:000000000-AWYW1:1:2106:6223:18262 2:N:0:CTCCTTACATACCTGT
CCCAACTATCCCTATTAATCATTACGGCGGTCCTAGAAACCAACAAAATAGAACCGCACGTCCTATTCTATTATTCCATGCTAATGTATTCGAGCATATGCCTGCTTTGAACACTCTAATTTTTTCAAAGTAAAAGTCCTGGTTCCCCAGCACACCCAGTAAAGGGCATGAGGTTAGCCAGAAGGAAAGATCCGGCCGCACCAGTGCACGCGGTGAGGCGGACCGGTCAGCCAGACCCGAAATTCAACTACGAGCTTAGATCGGAAGAGCGTCGTGTAGGGAAAGAACAGGTATGTGTGAA
+
CCCCCGGGGGGGGGGGGGGGGGGGGGGGEDGCFGCFGFGGG@FEFGFGGCEGGCFDG7FEGGGGGGGGFEEECFGGFFGFFGGCFCFEFGGFCGGGDAFGGGGFGCFGFDCGC?FFFA9FGGGGGGGCFDFG,<AFGGGGGGFG;:EGFGF8>@8CEGCGBAFAFEEGGGFE?EFAFGGFCCGE9DG7,:7DCF>C75*9:CFFG>>C**9CDDCF)4=):7.,3>>>BFDFFC:F@:76)4):944B4CF?:DEF@D7))-((,(2<:72(469:B)4)45<).7::?(.547(98:*))
@M03152:184:000000000-AWYW1:1:2106:19592:18364 2:N:0:CTCCTTACATACCTGT
CCCAACTATCCCTATTAATCATTACGGCGGTCCTAGAAACCAACAAAATAGAACCGCACGTCCTATTCTATTATTCCATGCTAATGTATTCAAGCATATGCCTGCTTTGAACACTCTAATTTTTTCAAAGTAAAAGTCCTGGTTCCCCAGCACACCCAATAAATGGCATCAGGTTAGCTCGGAGGGAAGATACGGCTGAACCAAGTACCGCGCTAAGCCCGACCAGCAAGCCAGTCCCGAAATTCAACTACGAGCTTAGATCGGAAGAGCGGCGTGTAGGGAAAGACCACCACCGTGTAGA
+
CCCCCGGGGGGGGGGGGGGGGGGGGG7FG+CEGGGGGGGGGGGGGGGGGGGGGCA@+CFGGGGGFFG,,CFFGGGGGGGGGGGGGGGGGGG,CFG<FFGGGGGGGGGG9FFGGGGGGGGGGGGGGGGGCEFGG9FGGDFGG8FGGGGGG>,@EGGD@D+@3EA,:,@FG8=3@2=,6,+,++@8C+>>8E=,@**4**@*49*),++++***/)*:;)()24A;0(()))/.5*.;;ED1>1):F?944>@617>9?B?:4:6??:0:?:2(,7(427432)3>2F((.((((*(0.(0).
@M03152:184:000000000-AWYW1:1:2106:11437:18471 2:N:0:CTCCTTACATACCTGT
CCCAACTATCCCTATTAATCATTGCTTCGGATTCTGAAAACCAACAAAATAGAACTGAAGCCCTATTTCATTATTCCATGCTAATGTATTCAAGCGTACGCTTGCTTTAAACACTCTAATTTTTTCAAAGTAAACGTCCTGGTTCGGCCGCCGAGCCCAGTTAAGGGCCGACGTTCCCCCAGAAAGAGGTGGTCCGAAAACCGGCAGTACAGACCTTGCGGCCGACCGCCGTTGGGCCACCGAAATTCAACTACGAGCTTAGATCGGAAGAGCGGCGGTGAGGGAAAGAACAGGTAGAGGG
+
CCCCCGGGGGGGGGGGGGGGGGGGGGGGGGGGGGGGGGGGGGGGGGGGGGGGGGGGGGGGGGGGGGGGGGGGGGGGGGGGFGGGGGGGGGGGGGGGGGGGGGGGGGGGGGGGGGGGGGGGGGGGGGGGGGGGGGGGGGGGGGGGGGGGGGGGGGGGGGGGGFGGGGFGGGGGGGGGGGGGGGGGGGGGFGGGGGCEEGGFGCD@CEFGGFG@FFGFFFFFF@DB>F@>DB;;>CBG4<GFF>F;E)66<C?2>C5?EFFFFBAA<:1(3;??B>(39)((-045:F?0(4(((2-1*)*((
@M03152:184:000000000-AWYW1:1:2106:11715:18565 2:N:0:CTCCTTACATACCTGT
CCCAACTATCCCTATTAATCATTACGTCGATCTTAGAAACCAACAAAATAAGATCAAACGTCCTATTTCATTATTCCATGCTAATGTATTCAAGCGAATGCCTGCTTTAAACACTCTAATTTTTTCAAAGTAACAGTCCTGATTTCCCACGACACCAAATTAATGACATCGTGGTTCGTCAGAAGGGAGAAACCGACAGGGCCAGTACACACCAGAGGCGCGACCGACCCGTCGATCCCGAAATTCAACTACGAGCTTAGATCGGAAGCGCGTCGGGTAGGGAAAGAACAGGTATGGGGAG
+
CCCCCGGGGGGGGGGGGGGGGGGGGGGGGGGGGGGGGGGGGGGGGGGGGGGGGGGGGGGGFGGGGGGGGGGGGGGGGGGGGGGGGGGGGGGGGGGGGGGGGGGGGGGGGGGGGGGGGGGGGGGGGGGGGFGGGGGGGGGGGGGGGGGGFGGGGGGGGGGGGGGGGGGGGGGGGGDFGGGGGGGGDGEGGGGGGGGGGGEFGG7@CFFGGFFG>CCAF@=9BFEBBFFFFEB:D<:CA;F;)4B:B?BFFGF04C535:BFB25:?:17((-27>F(371(2:?FFFFF:BF(.+)))(*((
@M03152:184:000000000-AWYW1:1:2106:13130:18603 2:N:0:CTCCTTACATACCTGT
CCCAACTATCCCTATTAATCATTACGTCGATCCTAGAAACCAACAAAATAGAATCAAACGTCCTATTTCATTATTCCATGCTAATGTATTCAAGCGAAAGCCTGCTTTAAACACTCTAATTTTTTCAAAGTAACAGTCCTGATTCCCCACGACATCAAATAAATGACATCATGGTTCTTCAGAAGGGAGAAATCAATAATACCAGTACATACCTAAGCATGACCAATATATTGATCCCGAAATTCAACTACGAGCTTAGATCGGAATAGCGTCGTGTAGGGAAAGAAAAGGAATGTGTAGA
+
CCCCCEGGGGGGGGGGGGGGGGGGGGGGGGGGGGGGGGGGGGGGGGGGGGGGGGGGGGGGFGGGGGGGGGGGGGGGGGGGGGGGGGGGGGGGGGGGGGGGGGGGGGGGGGGGGGGGGCEFGGGGGGGGGGGGGGGGGGGGGAFGGFGGGGGGGGGGGGGGFFGFDGGGG?=8=F?FFGFGGGGGFFGGGGGGFEFGGFGFGF+:?FFGGFGCFFGFAAAFACA@EFEF9EC61BEGC9DA>AFEFAA9*;A)<9>26@==C45>=2(7>E(6,4,23;EE(04518=33((,,+,91)*))
@M03152:184:000000000-AWYW1:1:2106:8417:18670 2:N:0:CTCCTTACATACCTGT
CCCAACTATCCCTATTAATCATTACGGCGACTCTAGAAACCAACAAAATAGAACCGCACGTCCTATTTTATTATGCCATGCTAATGTATTCGGGCGTAGGCCTGCTTTGAACACTCTAATTTTCTCAAGGTAAAAGTCTTGGTTCCCCGACACACCCAGTGAAGGGCATGCCGGCTCACCAAGAGGTAGAACCCGGTCCAGCAGTACAAACCGTGAAGGCGGACCACCGTACCAGGTCCGAAATTCAACTACGAGCTTAGGTCGGAAGAGCGTCGTGTAGGGAAAGAACAGGCAAGAGTAA
+
CCCCCGGGGGGGGGGGGGGGGGGGGGGGGGGGGGGGGGGGGGGGGGGGGGGFGGGDFGDGEFFGGGGGGGGGGGGGGFFGEGGGGGGG9CCGFGGEFGGGGGGGGFFFFGGGFGGGGCCFGGGGGF9DEGGGGGGGGGFGFFEFGFGGEEEEGGGDECEDBDEFDCCFGFGFG6DDGGGFFGGGGGFCEGGGGEGECDD9CFGFGFFD+;4DGGGFFF;FE;>>@;1>DFFFFGBG?0C9><)44*.8AFFFFGEF34A))))-,0267B?91:>6?7<ADE:F:F?:0((.-*(0),*))
@M03152:184:000000000-AWYW1:1:2106:15540:18684 2:N:0:CTCCTTACATACCTGT
CCCAACTATCCCTATTAATCATTACGTCGATCCTAGAAACCAACAAAATAAAATCAAACGTCCTATTTCGTTATTCCATGCTAATGTATTCAAGCGTGAGCCTGCTTTAAACACTCTAATTTTTTCAAAGTAACAGTCCTGATTCCCCAAAACACCAAATTAATGGCATTATGATTCGTCAGAAAGGAGAAACCAATAATACCAGTACGTACAAAAGCACGACCAGTAAACCGGTCTCGAAATTCAACTACGAGCTTAGATCGGAAGAGCGTCGTGTAGGGAAAGAACAGGTATGTGTAAA
+
CCCCCGGGGGGGGGGGGGGGGGGGGGGGGGGGGGGGGGGGGGGGGGGGGGGGGGGGGGGGGGGGGGGGGGGGGGGGGGGGGGGGGGGGGGGGGGGGGGGGGGGGGGGGGGGGGGGGGGGGGGGGGGGGGFEGFGGGGGGGGGGFDGGFFGGFGGGGGGGGGGGGGFFGGGGGGGGGFBFGFGG9DCDFGFGGGGGGGGGFGG?DDFFGGFGGGGGFFFFFF@E==5>FA>5C4;9D?;94A@AEFC?F46?9@465)/736C?77?;DFF(.(.(,4)1<,<2>1541::2--+5074C).
@M03152:184:000000000-AWYW1:1:2106:9425:18808 2:N:0:CTCCTTACATACCTGT
CCCAACTATCCCTATTAATCATTACGGCGACTCTAGAAACCAACAAAATAGAACCGCGCGTCCTATTTTATTATTCCATGCTAATGTATTCAGGCATAGGCCTGCTTTGAACACTCTAATTTTCTCAAGGTCAAGGTCCTGGTTCCCCGACGCACACCAACAAAGGGCACGCCGGCTCACCAAGAGGTAAGGCCCGCCCAGACAGTACGTGCCGTTAGGCAGACCGCCCGGCCAGGCCCGAAATTCAACTACGCGCTTAGATCGGACGAGCGTCGGTGAGGGACAGAACACGTGTGTGAGG
+
CCCCCGGGFGGGGGGGGGGEGGGGGGDGEGGGGGFGGGGGGGGGGGGGGFGFA,FFGGGCF:FFDEFGGGGGGGG9FGFGGGGGGGGFDCCFGCGGGCFF88EFGGCFGGGGCFEGGGGGGGG<FAFFEC=,BEFDGGGGGFGGGGDFGBE>C@FEGGGD>68,@=EGFG6>?CDGDEFG5,,,0DF<FF,D?DC@E:C;=6<=CBFDCF47FG*:>)366()64(1.7)()853/7?<(0(8:@F)=5>).()83B0(4)6:<(2,-(9(--41(()-(.)()-520(4(-(*..0(*).
@M03152:184:000000000-AWYW1:1:2106:12260:18838 2:N:0:CTCCTTACATACCTGT
CCCAACTATCCCTATTAATCATTACTTCGGTCCTAGAAACCAACAAAATAGAACCAAAGTCCAATTCTATTATTCCACGCTAATGTATTCAAGCGTAAGCCTGCTTTAAACACTCTAATTTTTTCAAAGTAAAAGTCCTGGATCCCCAACGCACTCAGTTAAGAGCACGCTGGTTCCCCAGAAGGAAAGACCCGACCAGAGCAGTGCTTACCTTTCGGCAAGACAACCCAGCCAGGCCCGAAATTCAACTACGAGCTTAAAACGGAAGAGCGACGGGTAGGGAAAGAAAGGGTAGAGGAGA
+
BC6-A,,C6CEE<CEFG9C-C,E<F@F9FGF7FF<6F,C<,;CF8F@,666,C,,;,6F6C,,,,,C;6F,;<,6,C@@:@BFGGGG9@,6<CEEFGEDFFDFGDGA?EGGGGGGGGEFCFF9=DFGGFFGCFDC<DCGGFF9F8E@FGGEEEGGFFF9DDFDFGGGG6CDC6,8AGCFCDGFFGGGGFDG,@8?7>DFFF6@C,;8E715@F+A65>5*:BFB2)):995)0*75?=*:8()(1+773C)=1*)6:())/)),(6((4,(4((,2(.,44<(<0.(.(,,,(33**,*((
@M03152:184:000000000-AWYW1:1:2106:19238:18846 2:N:0:CTCCTTACATACCTGT
CCCAACTATCCCTATTAATCATTACATCGATCCTAGAAACCAACAAAATAGAATCGGATGTCCTATTTCATTATTCCATGCTAATGTATTCAAGCGTTAGCCTGCTTTAAACACTCTAATTTTTTCAAGGTAACAGTCCTAATTTCCCACAACAACAAATAAATGACATCATGGTTCCTTAGAAGGTGAGAACCAATGAAATCAGTACATACCGAGGGCATGACCAACCCATTGATCCCGAAATTCAACTACGAGCTTAGATCGGAAGAGCGTCGTGTAGGGAAAGAAAAGGTATATGTAG
+
CCCCCGGGGGGGGGGGGGGGGGGGGGGGGGGGGGGGGGGGGGGGGGGGGGFFGGGGEDGGFGGGGGGGGGGGGGGGGGGGGGGGGGGGGGGGGGGGGGGGGGGGGGGGGGGGGGGGGGGGGGGGEGGGG<FGGGGGGGFGGGGGGGGGFGGGGGDFGGGGFCGGGGGGGGGGG?DFGGFGGFFFFGGCFFGGGGGGGGGFGGCDGFFGGFGFGCGFE98FFFFFEECFAEFFFFFCF5?>D4?=CFFFFGFFDGEFF=E;C<C(>D?@FFFF;DB36A@<EADFFFF8(64:3<)**);6)
@M03152:184:000000000-AWYW1:1:2106:22347:18950 2:N:0:CTCCTTACATACCTGT
CCCAACTATCCCTATTAATCATTACGGCGGTCCTAGAAACCAACAAAATAGAACCGCACGTCCTATTCTATTATTCCATGCTAATGTATTCGAGCATATGCCTGCTTTGAACACTCTAATTTTTTCAAAGTAAAAGTCCTGGTTCCCCAGCACACCCAGTAAAGGGCATGAGGTTAGCCAGAAGGAAAGATCCGGCCGAACCAGTGCACGCGGTGAGGCGGACCGGTCAGCCAGACCCGAAATTCAACTAAGAGCTTAGATCGGACGAGCGTAGTGTGGGGAAAGAACAAGGAGTGTCGGG
+
CCCCCGGFFGGGGGGGGGGFGGGGGGGGGGFGGCGGFGGGGGGGGGGGGGGGGGFGGG@FFGDGGGGGGGGGGGGGFGGFFGGGGGGGGGGGGG7FEEFCF9?FGCFGGGGGD8FFFGGGGGGGG?FDGGGGGGCCF,CBEFGFECEECEFFGGG6EFFBEEG8EEGGGFFGEGFGFFFGFCFGDC>ACF,>,3@EGGDEC>;==A6CG>DGGDG>6FFFB9:9@F9EFFFFF::<@?D159@96=4920)44DF<4).2.44??((-2(,,,-(46*(39)(5(5(,(((.(*(00-*((
@M03152:184:000000000-AWYW1:1:2106:25563:18987 2:N:0:CTCCTTACATACCTGT
CCCAACTATCCCTATTAATCATTACGGCGACTCTAGAAACCAACGAAATAGAACCGCACGTCCTATTTTATTATGCCATGCTAATGTATTCGGGCGTAGGCCTGCTTTGAACACTCTAATTTTCTCAAGGTAAAAGTCTTGGTTCCCCGACGCACCCAGTGAAGGGCATGCCGGCTCACCAAGAGGTAGAACCCGGTCCAGCAGTACACACCGTGAAGGCGGACCACCGTACCAGGTCCGAAATTCAACTACGAGCTTAGATCGGAAGAGCGTCGTGGAGGGAAAGAACAGGTCTGCGTAA
+
CCCCCGGGGGFGGGGGGGGGGGGGGGGGGGEGGFFGGFFFGGGGGGGGGGGGGGGGGGGGGD@FGGGFGGGGGGGGGGCCCFFGGFGGGF9<FGGEGGB:BGGGG=FGAFGCGGGGGGFGGGGGGGGGGCFCFGGGEEBFGFGFFGGGEEEGCGEGGGGDGC8A8>EGGGGGCEDGGGGGGGFGFGGGCGGG5*=EGCEAGGGFG6++2ADDDFGFFFEFE6DB;@FFFFFFD>7<:?FB3:@(965@AGFFBC>>E052-4)(,(2((,,-(21(4)42<>:F040:(((4)+)0*(/-(
@M03152:184:000000000-AWYW1:1:2106:4498:19103 2:N:0:CTCCTTACATACCTGT
CCCAACTATCCCTATTAATCATTACTTCATTTCTGAAAACCAACAAAATAGAAACAAAGTCCTATTCCGTTATTCCATGCTAATGTATTCAAGCATAAGCCTGTTTTAAACACTCTAATTTTTTCAAAGTAACAGTCCTAGATCCCTAACGCGCTCAGTAAAGAGTACCCTAGTTCCCTAGAAGGAAAGACCCGGCCAGAACAGTAATTGATCTTGCGACCAAACCATTCAACCAGGTCCGAAATTCAACTACGAGCTTAGATCGGAAGAGCGTCGTGTAGGGAAAGAACAAATATGTCAA
+
CCCCCFG<-EFGGGGGGGGGGGGGDEGGFGGAFFGFGFFGGFGGGGGGGGGAFGCFFFC<,@FC<FGFFFGGGGG@FGGGCGGF9CF<<9EFF,<BFGG9FFGEGGGGGFFG8EFFFFGGGGDGFCE99FEF<F?E,FA9D=,A9=EFGGE>CCB=CFGG,,,,9@D8@??EFADDF9DED?9EF?FFCFDFDE68CDGB,+08@?+CC78CCFFAA?=A>>F5=9CFCAE9+99>9>***5BFF6@FCC86B5?5)3=E@3)9:??@0(((,,(,(2(.6*,04>((48(((+6**.*).
@M03152:184:000000000-AWYW1:1:2106:11175:19226 2:N:0:CTCCTTACATACCTGT
CCCAACTATCCCTATTAATCATTACGTCGATCCTAGAAACCAACAAAATAGAATCAAACGTCCTATTTCGTTATTCCATGCTAATGTATTCAAGCGTGAGCCTGCTTTAAACACTCTAATTTTTTCAAAGTAACAGTCCTGATTCCCCAAGACACCAAATTAATGACATCATGGTTCGTCAGAAGGTAGAAATCAATAATACCAGTACGTACAATAGCACGACCAATAAATTGATCCCGAAATTCAACTACGAGCTTAGATCGGAAGAGCGTCGTGTAGGGAAAGAACAGTTATGTGTAGA
+
CCCCCGGGGGGGGGGGGGGGGGGGGGGGGGGGGGGGGGGGGGGGGGGGGGGGGGGGGGGGFGGGGGGGGGFGGGGFGGGGFGGGGGGGGGGGGGGGGGGGGFGGGGCFGGGGGGGGGGGGGGGGGGGGGGGGGGGGGGFGGGGGGDFGGGGGGGGGGGGGGGDGGFGGGCFGGDFGCGGGGGFGGGGGGGGGGGGGGGGFGGFEDFFGGDGCDGGFFAEFFA>@AFEFFFFBFDE88@>>>BFF6AEF?4?@DD49A=@C@CB9<77333213;3((2.)6A;.6A<(4:))-36*1)*-)
@M03152:184:000000000-AWYW1:1:2106:10361:19304 2:N:0:CTCCTTACATACCTGT
CCCAACTATCCCTATTAATCATTACGTCGATCCTAGAAACCAACAAAATAGAATCAAACGTCCTATTTCATTATTCCATGCTAATGTATTCAAGCGTATGCCTGCTTTAAACACTCTAATTTTTTCAAAGTAACAGTCCTGATTCCCCAAGACACCAAATTAATGACATCAAGGTTCTTCAGAAGGGAGAAACCAATAATACCAGTACGTACCGAGGCACGACCAACAAATTGGTCCCGAAATTCAACTACGAGCTTAGATCGGAAGAGCGTCGGGTAGGGAAAGAACAGGAATGTGTATA
+
CCCCCGGGGGGGGGGGGGGGGGGGGGGGGGGGGGGGGGGGGGGGGGGGGGGGGGGGGGGGGFGGGGGGGGGGGGGGGGGGGGGGGGGGGGGGGGGGGGGGGGGGGGGGGGGGGGGGGGGGGGGGGGFGEAFGGGGGGGFGGGGGGGGGGGGFGGGGGGGGGGGGGGGGGGGGGFFGDGGFGGGGGGEGGGGGGGGGGGGFGG?D8?DFGFG6=CED5?>5*:>BBFFFFFF6:>6=6:44ABFC1BCCCGFFD<;6;>;CC<=?;@FFF;>2<9((.0(:(??:25((4.((.+)1*)2))
@M03152:184:000000000-AWYW1:1:2106:22589:19338 2:N:0:CTCCTTACATACCTGT
CCCAACTATCCCTATTAATCATTACGTCGATCCTAGAAACCAACAAAATAGAATCAAACGTCCTATTTCATTATTCCATGCTAATGTATTCAAGCGAAAGCCTGCTTTAAACACTCTAATTTTTTCAAAGTAACAGTCCTGATTCCCCACGACATCAAATTAATGACATCATGGTTCTTCAGAAGGGAGAAATCAATAATACCAGTACATACCTAAGCATGACCGATATATTGATCCCGAAATTCAACTACGAGCTTAGATCGGAAGAGAGTCGTGTAGGGAAAGAAAAGGTCAGGTGAGA
+
CCCCCEFGGGGGGGGGGGGGGGGGGGGGCFGFGGGGFGGGGGGGGGGGGGGFGGGGFGDFGGGGGGGGGFGGGGGGGGGGGGGGGEGGGFGGGGGGGG7+EFEFGFA9FFFFGGFGGGGGGGGFFGGFGCGGGGGGEAEGGGFC,CCFEEDGGGGGAFFGGGGGFF8EFGGGFGGGGGGGGFE;6>CFGGGGGCFGDDFFAC=D=FFGFFFFCGGF5AAFA<?)888?5<CFF>7+9>*7?BAFCFFCE4A225?94C7=?CF<@<;@1,(6=B7(,)93(5=41A5((.().+.)*5*.)
@M03152:184:000000000-AWYW1:1:2106:11671:19398 2:N:0:CTCCTTACATACCTGT
CCCAACTATCCCTATTAATCATTACTTCGGTCCTAGAAACCAACAAAATAGAACCAAAGTCCTATTCTATTATTCCATGCTAATGTATTCAAGCGTAGGCCTGCTTTAAACACTCTAATTTTTTCAAAGTAAAAGTCCTGGATCCCCAGCGCACTCAATTAAGAGCACACTGGTTCCCCAGAAGGAAAGACCCGGCCAGGGACAGTGCTTGTCTTTCGGCAAGACCATCCGACCAGGTCCGAAATTCAACTACGAGCTTAGATCGGAAGAGCGTCGTGTAGGGAAAGAACAGGGAGGGGCA
+
CCCCCGGGFGGGGGGGGGGFGGGGGGGGGGGEGGGEGGGGGGGGGGGGGGGGGGGGFFDFFGGGGGFGGGGGGGGGGGGGFGGGGFFCCFFGG9FGGGGFGGGGG<<FGGFGGGGGFFGGGGGGGGGCFFGFEFFGGGGGFGGFFFFGEGGGGGEGGGGFFCFAFDGGDFGFFEDFDFFGGFGFDGGGFGCEFEDDGGGAGGFDF?FDFAGFDFGFFDFFFFFFB@:AFA>FF52663C=B=?@A+98CGFEFGFDB>@63EC??@F6;(/814<>1>:BB??5.54,47,(.*,))()((
@M03152:184:000000000-AWYW1:1:2106:10440:19544 2:N:0:CTCCTTACATACCTGT
CCCAACTATCCCTATTAATCATTACTTCATTTCTGAAAACCAACAAAATAGAAACAAAGTCCTATTCCGTTATTCCATGCTAATGTATTCAAGCATAAGTCTGTTTTAAACACTCTAATTTTTTCAAAGTAACAGTCCTAGATCCCTAACGCGCTCAGTAAAGAGTACCCTAGCTCCCTAGAAGGAAAGACCCGGCCAGAACAGTAATTGATCTTGCGACCAAACCATTCAACCAGGTCCGAAATTCAACTACGAGCTTAGATCGGAATAGCGTCGTGTAGGGAAAGAACAGATACGTGTA
+
CCCCCEGGGGGGGGGGGGGGGGGGGGGGGGGGGGGGGGGGGGGGGGGGGGFGGGGGFGGGFGGGGGGGGGGGGGGEGGGFGGGGGGGGFFEGGGGGEGGGCFGFGGGGGGGGGGGGGGGGGGGGGFGFGGGGFEGGGCCFFGGGGGFGGGGGCGDDCGGGFGG,=DFFFGDGFGFGGGFCGF8EFEGDDDFFGGGEGGGFGGGDF7CFFF+++5@CADBFA>FBCBFFFAAFFFAFA4C:BAD26FFFEGF=39?2).3CE<?EF;;;(/;E16(,4>3(/9()(810<(2((0-*0)9(,
@M03152:184:000000000-AWYW1:1:2106:18550:19630 2:N:0:CTCCTTACATACCTGT
CCCAACTATCCCTATTAATCATTACTAAGACCCTAGAAACCAACGAAATCAGGATCCCAGTCCTGTTCCATTATCCCATGCTGAAGTATTCAAGGCTCGATTGCCTGCTTTGAACACTCTAATTTGCTCAAAGTAAAAGAGTAGGAACCCCAGTCATAGTATCCAGAGTTGCCCCCAGAAAGTACTACAACCTTTGACCGCCACCCAGTTAAGGACAGCGGTGAGTATCCTACAGTGGGGCGTGACACAAACGGAACAGACCATGACGGACGACCAGCCTGAGCGAAAGCCGAAATTCAAC
+
CCC<B@F<FFGDCEFFFFCGFFFFGGFFADFEFFFG<,CE,<CB@FCFFECFFG?F,CFGGGFGGEFGFGGDFFGGFGG?FGGFGGGEGCFGFDFDGGDGGGDFBFFCGGGG9FDG@F<<F9EFCFF?EFC9?BC<EFGDEGCE9FDFBGGGGCFFGFFGGGGGCFFFDFDG,9+@=CFG6==BF9DEDEFCEFFFGG89+=>=@B?==DGC@FFFFFF*9>B>FAAAF?5BFG@FFBC4B=)-/?*;555=;C)653@@(26=3..(((.(-,4134184)()()(((.((-*-)*)*))
@M03152:184:000000000-AWYW1:1:2106:24602:19670 2:N:0:CTCCTTACATACCTGT
CCCAACTATCCCTATTAATCATTACTTCGGTCCTAGAAACCAACAAAATAGAACCGAGGTCCTATTCCATTATTCCATGCTAATGTATTCAAGCAATTGGCCTGCTTTAAACACTCTAATTTTTTCAAGGTAAAAGTCCTGGTTCCCCGCCACACCCAGCAAAGGGCATAGCGGCTCACCAGAAAGGTAAACCCCAGCCAGACCAGTACCATCCAAAGGTGGATCGACCGACCAGCGCCGAAATTAAACTACGAGCTTAGAGCGGAATAGCGTCTGGGAGGGAAAGAACAGGGAAGCAAAA
+
CCCCCFEFFFDFFGGGGGGGGGGGGGGGGGGGEGGGGGGGFFGEGGGF<FFAECF+CCCGGCGEGGGFGGGFGFGFAFFFFGGGGEFF9ADC,:FD,@@FFD@DFFG9,AF,A8EEGGGGFGGFE@DEDFFECED?4AA<EC@=ECG8BEBBCEGC7DEFF8E,6C+DF6+66@8C+@=8D8EF6DE,@DD,38977CGF,0+1,*4++355*@,98*:9*2**00)3*)(00C7*)196)3>0+*1A)1;)(*)1<,6)6))411((,.-,,(((.),,-),)441(.((((*.).(*.(
@M03152:184:000000000-AWYW1:1:2106:7348:19803 2:N:0:CTCCTTACATACCTGT
CCCAACTATCCCTATTAATCATTACATCAGCCTTAGAAACCAACAAAATAAGACCAACGTCATATTCTATTATCCCATGCTGTAATATTCAATGGCAAGTTACGCCTGCTTTGAACACTCTAATTTTTTCAAAGTAAATGATTTGAATAGGCTTGCGCCCACTCAAAAGACAGGAAGCACAGACCGAGCCACGCCACAAGGACGAGCTTTGACCCATGACATTCCGAAATTCAACTACGAGCTTAGATCGGAAGAGCGTAGTGTAGGGAAAGAACAGGGTGGGGTAAGTATGGAGTGATTG
+
CCCCCGGGFGGGGFGGGFGGGGGGGGGGGGGGGGGGGDFGFGGGGGGGGGGGGGFDGGGGGGGGGGGGGGFAFGFFGGGGGGGGGGGCFGGFGGGGGGGGGGGEEGGGGCFGGG?FGGGGFDFGGGGGGGGGGGGGGFGFGGGGGGEGGGFGGFFFCEEEGGGGFFF,=?FFC=F@C@FE8@FFDCEFE+@DCG=C+98A??7AGFBDGCFF@C>F**>4*69**4)@94A+=7>DF37>D>F=+*11<F),4)2,)..(.(()1))6/32:@4:(()(((),)()().))).+().)2))
@M03152:184:000000000-AWYW1:1:2106:9740:19809 2:N:0:CTCCTTACATACCTGT
CCCAACTATCCCTATTAATCATTACGGCGACTCCAGAAACCAACAAAATAGAACCGCGCGTCCTATTTTATTATTCCATGCTAATGTATTCAGGCATAGGCCTGCTTTGAACACTCTAATTTTCTCAAGGTAAAGGTCCTGGTTCCCCGACGCACACCAACAAAGGGCACGCCGGCTCACCAAGAGGTAAGGCCCGCCCAGACAGTACGTGCCGTTAGGCAGACCGCCCGGCCAGGCCCGAAATTCAACTACGAGCTTAGATCGGAAGAGCGACGGGTCGGGGAAGAAACGGGAAGACGAG
+
CCCCCCGGGGFGGGGGGGGGGGGGGGGGGGGGEGGGGGGGFGGGGGGGGGGGGGGGDGGGGGGGGGGGGGGGGGGGGGGGGGGGGGGGGFGGGGGGGGGGGGGGGGGGGGGGGGGGGFGGGGGGGFGCFFBFFGGG9AFFFGEDFEF8EEGCGDEEGGGGGGFDFFGGGCCEGGGGGCG9F6C:FGGFG???CF57*?5?GD4(8ACFD;<*>CC):A@A61=313:B@FF357:5:4D6B0>?47<B<*))37>;38>?)).80,(,.4<6(,(((.,31)(.(..4(((((*())(1-(
@M03152:184:000000000-AWYW1:1:2106:20987:19838 2:N:0:CTCCTTACATACCTGT
CCCAACTATCCCTATTAATCATTACTTCATTTCTGAAAACCAACAAAATAGAAACAAAGTCCTATTCCGTTATTCCATGCTAATGTATTCAAGCATGAGCCTGTTTTAAACACTCTAATTTTTTCAAAGTAACAGTCCTAGATCCCTAACGCGCTCAGTAAAGAGTACCCTAGTTCCCTAGAAGGAAAGACCCGGCCAGAACAGTAATTGATCTTGCGACCAAACCATTCAACCAGGTCCGAAATTCAACTACGAGCTTAGATCGGAAGAGCGTCGTGTAGGGAAAGAACAGGTATGTGTA
+
CCCCCGGFDGGGGGGGGGGGGGGGGGGGGGGGGGGGGGGGGGGGGGGGGGGGGGGGGGGGGGGGGGGGGGGGGGGGGGGGGGGGGGGGGGGGFGFGGGGGGGGGGGGGGGGGGGGGGGGGGGGGGGGGGGGFFGGGFFGGFEGGGGGGGGGGDGCEGGGGGGGGGGGFGCGGGGFGGGGGGGGGGGGGGGGGGGDGGDGFGGGFGFFGFFGDGCEFF>ADBBFFF=DFF>EFFGFF:>FBFFF26B:AEG>>BD4@?>FFECC5=2(/(/(,.,2(.83:AFBFFF:(4.28B9>/)-*.)
@M03152:184:000000000-AWYW1:1:2106:19763:19871 2:N:0:CTCCTTACATACCTGT
CCCAACTATCCCTATTAATCATTACTTCGGTCCTAGAAACCAACAAAATAGAACCAAAGTCCTATTCTATTATTCCATGCTAATGTATTCAAGCGTAAGCCTGCTTTGAACACTCTAATTTTTTCAAAGTAAGAGTTGTGGATCCCTAGCCCACCGGTTGAATGGCAGACTAGTTCCCCACAAGGAAAGGCCCAGCCGAGCAGTTCTCACCAAAAGGCGGACCGCCCAGCCAGGCCCGAAATTCAAATACGAGCTTAGATCGGAAGAGCGTCGTGGAGGGAAAGAACAGGTACGTGTGTAA
+
CCCCCGGGFGGGGGGGGGDFGGGGGGGGGGGGGGGGGGGGGGGGGGGGGGGGGGGGGGCFGGGGGFFEGGGGGGGGGGGGGGGGGGGGGGGGGGGGGGGGGGGG8FGGGFGF8FFGGFGGGGFGGFEFGGGGGGCFGGGDECGGFFGGF@EGGGGGGEGGGGGGGGGGGGGFGFFFGG?FGGG8DCF:EG?FEGGGGG>?>6D7CFF7CCFDF?>F>FFFDB>A=@@>6)5A8:05569,>6=?CA);7D>;?G3:=))))413(((47690,,4(,8:B:4:@<>(.4(.6)1(.0(1).
@M03152:184:000000000-AWYW1:1:2106:8068:19872 2:N:0:CTCCTTACATACCTGT
CCCAACTATCCCTATTAATCATTACATCAGCCTTAGAAACCAACAAAATAAGACCAACGTCATATTCTATTATCCCATGCTGTAATATTCAAAGGCAAGTTACGCCTGCTTTGAACACTCTAATTTTTTCAAAGTAAATGATCTGTAAACAGGTTTAACCCTATTCAACAGAAGATAGGAAGTATCAATCGAGACACACCCAGAGGATGGCCTTTGACCAATAACATTCCGAAATTCAACTACGAGCTTAGATCGGAAGAGCGTCGTGTAGGGCAAGAACAGGTTGGTGTAGAGTGAGGAG
+
CCCCCGGGGGGGGGGGGGGGGGGGGGGGGGGGGGGGGGGGGFFGGGGGGGGGGGGGGGGGGGGGGGGGGGGGGGGGGGGGGGGGGGGGGGGGGGFGGGGGGGGGGGGGGGGGGGGGGGGGGGGGGGGGGGGG9EGGGGGGGGGGGGGGGGGCFGGGGGGFFFGGGGFFGGGG?FGGGG6D??FFDFFFCGFGGGGGGGG*CF8DGFFG69FCGFGCBFEF5)65*9EF79C>BGDCAEGFF53=A>5?>F684=5>EF=BBB>@2555(6>31(6(/)6,=A(*).(((()))1)++5C)(
@M03152:184:000000000-AWYW1:1:2106:9141:19872 2:N:0:CTCCTTACATACCTGT
CCCAACTATCCCTATTAATCATTACGTCGATCCTAGAAACCAACAAAATAGAATCAAACGTCCTATTTCATTATTCCATGCTAGTGTATTCAAGCGTATGCCTGCTTTAAACACTCTAATTTTTTCAAAGTAACAGTCCTGATTCCCCAAGACACCAAATTAATGACATCAAGGTTCTTCAGAAGGGAGAAACCAATAATACAAGTACGTACCGAGGCACGACCAACAAATTGGTCCCGAAATTCAACTACGAGCTTAGATCGGAAGAGCGTCGTGTAGGGAAAGAACAGTAATGTGAAAA
+
CCCCCGGGGGGGGGGGGGGGGGGGGGGGGGGGGGGGGGGGGGGGGGGGGGGGGGGGGGGGGGGGGGGGGGGGGGGGGGGGGGGGGGFEGGGGGFGDGGGGGGGGGGGGGGGGGGGGGGGGGGGGGGGGGGGGGGGGGGGGFCGGGGGGGECFDFGGGGGGGGGGGGGGGGFGEGDFGFFGGFFGDGC86>FGGGGGGGF7@F+12BF7?:DGD6+0?>5AEFF=@@AFFFFF87CFF27AD249AA?=CFF5@C?94;<<)9?011(3,(((/:27(.6>(<::(0,(.3)).0.**)*))
@M03152:184:000000000-AWYW1:1:2106:21178:19898 2:N:0:CTCCTTACATACCTGT
CCCAACTATCCCTATTAATCATTACGTCGATCCTAGAAACCAACAAAATAGAATCAAACGTCCTATTTCGTTATTCCATGCTAATGTATTCAAGCGTGAGCCTGCTTTAAACACTCTAATTTTTTCAAAGTAACAGTCCTGATTCCCCATGACACCAAATTAATGACATCATGGTTCGTCAGAAGGTAGGAATCAATAATACCAGTACGTACAATAGCACGACCAATAAATTGATCCCGAAATTCAACTACGAGCTTAGATCGGAAGAGCGTCGTGTAGGGAAAGAACAGGTATGTTTATA
+
CCCCCGGGGGGGGGGGGGGGGGGGGGGGGGGGGGGGGGGGGGGGGGGGGGGGGGGGGGGGGEGGGGGGGGGGGGGGGGGGGGGGGGGGGGGGGGGGGGGGGGGGGGGGGGGGGGGGGGGGFGGGGGGGGGGGGGGGGGGGGGGGGGGGGGGGGGGGGGGGGGGGDDFEFGGGG8ADDCDGGGGGGFGFFGGGFGG?EFFFGG?EFFFGCFGDGGGFFFFFFAFABFEFFFFF+=EG6=DD>BFEFFE6AFF(-*?9ACEC5@B=(3663(3(69>?2=E@;A;;8F11:7())3(0*.*.-
@M03152:184:000000000-AWYW1:1:2106:26588:19912 2:N:0:CTCCTTACATACCTGT
CCCAACTATCCCTATTAATCATTACTTCGGTCCTAGAAACCAACAAAATAGAACCAAAGTCCTATTCTATTATTCCATGCTAATGTATTCAAGCGTATGCCTGCTTTAAACACTCTAATTTTTTCAAAGTAAAAGTACTGGATCCCCAGTGCACTCAATTAAGAGCACGCTGGTTCCCCAGAAGGAAAGACCCGACCAGAGCAGTGCTTACCTATTAGGCAAGACCGCCCAGCCAGGTCCGAAATTCAACTACGAGCTTAGATCGGAAGAGCGTCGTGTAGGGAAAGAACAGATTAATGTT
+
CCCCC@EF9FFFFGFGG<,FFGGFGGFEEDFEGGGG@CEFDFDGGFFFGGGAFFFFFGGGGGGGFDFFGFFGGGG,CFGGGGGGGFFFGEFFCFGGGGGGCCE8A9FFGGGCE<,AFFGGGCFG8?FBC5CFGGGG;FGGFFGGCF?FEGGGGGA,84@9;ECG8DDED+=E@?+,=EDFGC8E=DG,DFFEFC@++CDFC8FDCAF?FFG?=?AF7+0AFBACFD=5<959*;>>5:?3?=B(;B:><CAE;DFF>6;>=))71(113;@@FB@>F322:4<:<:(4:((,.+.**-*6)
@M03152:184:000000000-AWYW1:1:2106:14184:19998 2:N:0:CTCCTTACATACCTGT
CCCAACTATCCCTATTAATCATTACGTCGATCCTAGAAACCAACAAAATAGAATCAAACGTCCTATTTCGTTATTCCATGCTAATGTATTCAAGCGTGAGCCTGCTTTAAACACTCTAATTTTTTCAAAGTAACAGTCCTGATTCCCCATAACACCAAATTAATGACATCATGGTTCGTCAGAAGGTAGGAATCAATAATACCAGTACGTACGATTGCACGACCAATAAATTAATCCCGAAATTCAACTACGAGCTTAGATCGGAAGAGCGTCGTGTAGGGAAAGAACAGGTAGGGTATAA
+
CCCCCGGGGGGGGGGGGGGGGGGGGGGGGGGGGGGGGGGGGGGGGGGGGGGGGGGGEGGGFGGGGGGGGGGGGGGGGGGGGGGGGGGGGGGGGGGGGGGGGGGGGFGGGGGGGGGGGGGGGGGGGGGGGFGGFGGFGGGGGGGGGGGGGGFGGGGGGGGGGGGGGGGGGGGGGGGG?EGGGDGGGFGGGGGGGGGGGGCBECFDDFFGGFFGGGCFFF@A?AFAFBEFFFFFFGFG6>9A>AFEFFFFFGF=D4?5;C34*8><6@0=3=>6;9;18=CEDA<53F??B??2)+().(*))
@M03152:184:000000000-AWYW1:1:2106:7854:20084 2:N:0:CTCCTTACATACCTGT
CCCAACTATCCCTATTAATCATTACGTCAATCCTAGAAACCAACAAAATAGGATCGAACGTCCTATTTCATTATTCCATGCTAATGTATTCAAGCGTTAGCCTGCTTTAAACACTCTAATTTTTTCAAAGTAACAGTCCAGATTCCCTGCAACACCAAATTAATGGCATTACAGTTCATCAGGAAGGAGGAATCAGTAAGACAAGTACATACCGGTGGCATGACCAGCCTACTAACCCCGAAATTCAACTACGAGCTTAGATCGGAATAGTGACGAGCAGGGACAGAAAAGGTGTGTGAAA
+
CCCCC7FGGGGGGGCDFGFEGGGGGFGGGGGGGGGGGGGGGGGGGGGGGGGG<CDCEGFCFECCF9FFGFGGGGGEFEGGGGGGGFFGEEFGGCFGFGGGGAFGGEF,<AE9E=FCFFFFGFFG7FGFCCACG9FDFFCFG9=F;ECC8EDFGGCEF8FFGGDD;,@DF7BCA96@F,6=DF,=DFEGCECB?=EFFGFF,A+11=+=DDDGCCE?50):5)9):@CFA*0*9EED*:*):@47=66B*:AE?5/206*7>CEB9;;(/))1)16(()38@:()(),//(31,+-)).2))
@M03152:184:000000000-AWYW1:1:2106:12121:20136 2:N:0:CTCCTTACATACCTGT
CCCAACTATCCCTATTAATCATTACGGCGGTCCTAGAAACCAACAAAATAGAACCGCACGTCCTATTCTATTATTCCATGCTAATGTATTCGAGCATATGCCTGCTTTGAACACTCTAATTTTTTCAAAGTAAAAGTCCTGGTTCCCCAGCACACCCAGTAAAGGGCATGAGGTTAGCCAGAAGGAAAGATCCGGCCGAACCAGTGCACGCGGTGAGGCGGACCGGTCAGCCAGACCCGAAATTCAACTACGAGCTTAGATCGGAAGAGCGTCGTGTAGGGAACGAACAGGGATGGGGAGA
+
CCCCCGGGGGGGGGGGGGGGGGGGGGGGGGGGGGGGGGGGGGGGGGGGGGGGGGGGGGGGFGGGGGGGGGGGGGGGGGGGGGGGGGGGGGGGGGGGGGGGGFGGGGGGGGGGGGGGGCFGGGGGDFGGCFFGFGGGGGGGGGGGGGGGGGGGGG8EEGGEGGFGCCGGFGGGGFGGFEFGDCFGGGGGGGFGGFC5EDGFGGGBGFFGGFDDGGEFAA2>B>D9FF(<5>7@FG<C:?GBE9:<FFBFBG?BBG@;F><<)::?01;BBB62:>BF?FFA?F:)()42910((*-)0(11(
@M03152:184:000000000-AWYW1:1:2106:22803:20225 2:N:0:CTCCTTACATACCTGT
CCCAACTATCCCTATTAATCATTACTTCGATCCTAGAAACCAACAAAATAGAACCAAAGTCCAATTCTATTATTCCATGCTAATGTATTCAAGCGTAAGCCTGCTTTAAACACTCTAATTTTTTCAAAGTAAAAGTCCTGGATCCCCAGCGCACTCAATTAAGAGCACGTTGGCTCCCCAGAAGGAAAGACCCGACCAGAGCAGTGCTTACCTTGCGGCAAGACCACCCAGCCAGGCCCGAAATTCAACTACGAGCTTAGATCGGAAGAGCGTCGAGTAGGGAAAGAACAGGTATGTTTAG
+
ACCCCGGGGGGGGGGGGGGGGGGGGGGGG,FFGFGGGGGGGGGGGGGGGGGGGGGGGGGGGGGGGGGGGGGGGGGGGGGGGGGGGGGGGGGGGGGGGGGGGGGGDEFGGGGGGGGGGGGGGGGGGGCCGGGGGGGGGGCFGGFFGGGGGGGGGCFGGGGFFFGGFGCGDFFFFFGFDGGGDGFGGGGGGFFFGGGGGDGAFGGFFFAGCFGGGGFAEFFE>DFF>54?>>4AFGDG:=DF)5:2@CFFFDFF@5>BD;4@F<71?DFFFF?>9,3(4*4947.7(71:(4(15:))*)*))
@M03152:184:000000000-AWYW1:1:2106:11693:20369 2:N:0:CTCCTTACATACCTGT
CCCAACTATCCCTATTAATCATTACATCAGCCTTAGAAACCAACAAAATAAGACCAACGTCATATTCTATTATCCCATGCTGTAATATTCAATGGCAAGGTTACGCCTGCTTTGAACACTCTAATTTTTTCAAAGTAAAAGATTGGAAGCGGTTGCCCACTATCCAATAATAGGAAGCCCAAATCGAGCCACGCCACAAGGACGAGCTTCGATCTGAAACCCCCGAAATTCAAATACGAGCTTAGATCGGAAGAGCGGCGTGTAGGGAAAGAACAGGTATGGTGAGAGTGAGGTGGGAGGG
+
CCCCCGGGFGGGGGGGGGGGFEGGGGGGFGGGGGGGGGGGGGGGGGGGGGGGGGGGGGGGGGGGGFFFGGGGGGCFGFGCFGGGGGG9FGGGGGGGGGGGFGFGEGGGGGGGGGGGGGGGCFGGGGFDGDFGGFGGGFGFGGFFGFGGGFGGGDGCCFEEFF8E?DGGGGFGGFGGF@=D?EECFEFF6EGDGGGGGG8DDFF@EDEGG>?FG>FFFF@;ADBFA9A5668CC+/=9@FFF2?CFA5:8CDFFGF1>((4(-4:BB?:B(1(:(3<1*6)(0)0)))),).322,)),9,,
@M03152:184:000000000-AWYW1:1:2106:12672:20446 2:N:0:CTCCTTACATACCTGT
CCCAACTATCCCTATTAATCATTACGGCGGTCCTAGAAACCAACAAAATAGAACCGCACGTCCTATTCTATTATTCCATGCTAATGTATTCGAGCGTGAGCCTGCTTTAAACACCCTAATTTTTTCAAAGTAACAGTCCTGATTCCCCAAGACACCAAATTAATGACAACATGGTTCGTCAGAAGGTAGGAATCAATAATACCAGTACGTACAATAGCACGACAAATAATTTGATCCCGAAATTAACTACGAGCTTAGATCGGAAGAGCGTCGTGTAGGGAAAGAAAAGGCATATTTAGCT
+
CCCCCFGGGGGGGFGGEFFEGGGGGFGE@FFGGGDGFGFFG<FGGGGFCGGGGGGGGE7CFF7F<,EFGGEFGAEGGGAE8FEFFGFAF?<=FFEGGGGGCDFGG?FGGAE9FFGGGGGFGFEG@CEFDEAEFAE9;FEFGGGG;F=FGGEGGGGGFFGF;DFE8D=8+60=?F?GGCGGGGGGC:,E93AFFGGGEFF>C+;8@8884?>DGFF8:8A;*6A2@>BB8+*4+=?>F(*6BB4.*1)17624?3)/@;95?0???012((-3((-379A?::1)45(35(((.+)**)*.)
@M03152:184:000000000-AWYW1:1:2106:4547:20477 2:N:0:CTCCTTACATACCTGT
CCCAACTATCCCTATTAATCATTACGTCGATCCTAGAAACCAACAAAATAGAATCAAACGTCCTATTTCATTATTCCATGCTAATGTATTCAAGCGTATGCCTGCTTTAAACACTCTAATTTTTTCAAAGTAACAGTCCTGATTCCCCAAGACACCAAATTAATGACATCAAGGTTCTTCAGGAGGGAGAAACCAATAATACCAGTACGTACCGAGGCACGACCAACAACGTGGTCCCGAAATTCAACTACGAGCTTAGATCGTAAGAGCGTCGGGCAGGGAATGACAAGAACGGTGTGTA
+
CCCCC7<EFGGGGAECGGGGGFFGGGGCFEGGGGGGGFFGFFGGFGGGFGGGGDCFFFG:<FEEGGCFGDFFGGGGAFDEGGGGGGFFEGAEGGDEEBFEG,AECEFFGFCFGFGGGCFGGFGGCFGFG9EGGG?FGGGGFEEFGGDFFGGFGFFDFGGGGGGFDEFEGGGGGD=92@DFDG,>@EE:=EFG,8D6AC8<FF+88?B78:=C9?C?>B=?58>A59A5A*)33*-**8<@EFFEFFEA<FF(/:)()..)).2/,3(94(2(,6(((.,44@6))0)).4((.*())4*.)
@M03152:184:000000000-AWYW1:1:2106:15325:20510 2:N:0:CTCCTTACATACCTGT
CCCAACTATCCCTATTAATCATTACGTCGATCCTAGAAACCAACAAAATAGAATCAAACGTCCTATTTCGTTATTCCATGCTAATGTATTCAAGCGTGAGCCTGCTTTAAACACTCTAATTTTTTCAAAGTAACAGTCCTGATTCCCCATGACACCAAATTAATGACATCATGGTTCGTCAGAAGGTAGAAATCAATAATACCAGTACGTACAATAGCACGACCGATAAATTGATCCCGAAATTCAACTACGAGCTTAGATCGGAAGAGCGTCGTGTAGGGAAAGAACAGGGAGGTGTAAA
+
CCCCCGGGGGGGGGGGGGGGGGGGGGGGGGGGGGGGGGGGGGGGGGGGGGGGGGGGGGGGGGGGGGGGGGGGGGGGGGGGGGGGGGGGGGGGGGGGGGGGGGGGGGGGGFGGGGGGGGGGGGGGGGGGGGGGGGGGGGGGGGGGGGGGGGGGGGGGGGGGGGGGFGGGGGGGGGGGCGGGGGGGGCFFGGGGGGGGFGFFGGGDFFFFC:DDDGFFFFFFEFFFFFFFFBAFCGFG>=DAFBFF@FE=*?A2>DB;AE4<)??@?;6@D;;9<B0<07426F?><FB?F:(-3*()).*.)
@M03152:184:000000000-AWYW1:1:2106:12538:20561 2:N:0:CTCCTTACATACCTGT
CCCAACTATCCCTATTAATCATTACGGCGACTCTAGAAACCAACAAAATAGAACCGCACGTCCTATTTTATTATGCCATGCTAATGTATTCAGGCAAATGCCTGCTTTGAACACTCTAATTTTCTCAAGGTAAAAGTCCTGGTTCCCCGACACACCCAGCGAAGGGCATGCCGGCTCACCAAGAGGTAGAACCCGGCCGAACAGTACGTACCGGTAAGGCAGACCGCCCAACCAGGCTCGAAATTCAACTACGAGCTTATATCGGAAGAGCGTCGTGTAGGGAAAGAACAGGTAAGTGTAA
+
CCCCCC@<FGGFGEFFGFGFGFGFG@CG@FGGGGCEFEFGGGGGGEFGGGFGGCECF@FC@D:FFCG<CD9,EFGFFFGFGCBEFDECFCFFGFFFGDGCGB?AFFFGGGCDA<FGG9FEGFGGFGGFFFGFCGCGGGFGG:EGDD@FGGGGGGGGGGGG6@EGGGEGFGCFGGG6+8<:DCEEDD>FFFGGGGGCEDC9EDC:CFFD64*:*)=356;FA;A@FB(5>:38)123>4DBF?3(*9682:9:47>>BF2)--58(-12(44;4:(,20(-57(0()(4:?<?-+-9@):))
@M03152:184:000000000-AWYW1:1:2106:12504:20603 2:N:0:CTCCTTACATACCTGT
CCCAACTATCCCTATTAATCATTACCTCGGTCCTAGAAACCAACAAAATAGAACCAAAGTCCTATTCTATTATTCCATGCTAATGTATTCAAGCGTCAGCCTGCTTTAAACACTCTAATTTTTTCAAAGTAAAAGTTGTGGATTGCCAGCACACACCGTTAGGCGCATGTTGGTTCCCCACAAGGAAAGGCGCGGCCGAACAGTTCTCACCCAAAGGTGGACCGCTCAGCTACGCCCGAAATTCAAGTACGAGCTTAGATCGGAAGAGCGTCGTGTAGGGAAAGAACAGGTAGGGTGAGAG
+
CCCCCGGGGGGGGGGGGGGGGGGGGGGGGGGGGGGGGGGGGGGGGGGGGGGGGGGGGGGGGGGGGGGGFGGGGGGGGGGGGGGGGGGGGGGGFGCGGGGGGGFGCGGGGGGGGGGGGGGGGGGGGGGGEFFDGGGGGGGGGGFFGGGEGFGGGGGGGGDEGGFFGGGGDGGGGGGGGGFGGGGGGGGGGGGGGGGGGGG>EGGEC@@+=BFCGDFFFFEFFFFF952?FFFFFD>D31C@E@6CFCEF<78(8C:(974)-48?0((.(79?,-:41@A617(<:>343()))*())(1))
@M03152:184:000000000-AWYW1:1:2106:15037:20640 2:N:0:CTCCTTACATACCTGT
CCCAACTATCCCTATTAATCATTACGGCGGTCCTAGAAACCAACAAAATAGAACCGCACGTCCTATTCTATTATTCCATGCTAATGTATTCGAGCATATGCCTGCTTTGAACACTCTAATTTTTTCAAAGTAAAAGTCCTGGTTCCCCAGCACACCCAGTAAAGGGCATGAGGTTAGCCAGAAGGAAAGATCCGGCCGAACCAGTGCACGCGGTGAGGCGGACCGGTCAGCCAGACCCGAAACTCAACTACGAGCTTAGATGCGAAGAGCGGCGGGTAGGGAAAGAAACGGACAAGGTAGA
+
CCCCCGGGGGGGGGGGGGGGGGGGGGGGGGGEGGGGGGGGGGGGGGGGGGGGGFGGGGGGGGGGGGGFFGGG<FGGGGGGGFGFDGGFGFGGGGGGGAFGF<EGGEGGGGGCEGGGGGFGGGGGGGGGGGADFGGGGGGGGGGGGGGGFDGGG?FGGGGGEGFFDEEGGGGGC8=,AEFFD=DGGGGGGGGCFG+:7DEFEDGDEFFFDFGGGGG>AF>;>>):>;9@3>:FFF0C@?D>FF))9?3@>DF0(*.(64))))),(-41((((-((-75?FFF6>:48(((,((*(0).*))
@M03152:184:000000000-AWYW1:1:2106:21622:20732 2:N:0:CTCCTTACATACCTGT
CCCAACTATCCCTATTAATCATTACCTCGGTCCTAGAAACCAACAAAATAGAACCAAAGTCCTATTCTATTATTCCATGCTAATGTATTCAAGCGTAAGCCTGCTTTAAACACTCTAATTTTTTCAAAGTAAAAGTTGTGGATTGCCAGCACACGCCGCAAAGCGCATGCTGGTTCCCCACCAGGAAAGGCGCGGCCGAACAGTTCTCACCCAAAGGCGGACCGCTCAGCTACGCCCGAAATTCAACTACGAGCTTAGATCGGAAGAGCTTCGTGTAGGGAAAGAACAGGTAGGTGTTAAG
+
CCCCCGGGGGGGGGGGGGGGGGGGGGGGEGGGGGGGGGGGGGGGGCFGGGGGGGGGGGGGGGGFGGGG9FGFGGGGGGFGGGGGGGGGGEGGGGGGGGGGGGGGGGGGFCGGGGGGGFGGGGGGDGGGFD9FG<<EFCEEGF9FGGGGGGD8@8FGG++=C6DFEEGGGGGGG?DGFFGGG+@DDGCC==@6C:CEEGC>EGG62+B79CGFCD=A4826).0:>9>55A<=A91CEF<9:(1<?FFF0C722CB(789AA1-((((4().)41:61=A0(),)(0,((4.))/)**(*))
@M03152:184:000000000-AWYW1:1:2106:10516:20790 2:N:0:CTCCTTACATACCTGT
CCCAATTATCCCTATTAATCATTACGTCGATCCTAGAAACCAACAAAATAGAATCAAACGTCCTATTTCGTTATTCCATGCTAATGTATTCAAGCGTGAGCCTGCTTTAAACACTCTAATTTTTTCAAAGTAACAGTCCTGATTCCCCAAGACACCAAATTAATGACATCATGGTTCGTCAGAAGGTAGGAATCAATAATACCAGTACGTACAATAGCACGACCAATAAATTGATCCCGAAATTCAACTACGAGCTTAGATCGGAAGAGCGTCGTGGAGGGAAAGAACAGGGATGTGTTGA
+
CCCCCGGGFGGGGGGGGGGGGGGGGGGGGGGGGGGGGGGGGGGGGGGGGGGGGGGGGGGGGGGGGGGGGGGGGGGFGGFGGGGGGGGGGGGGGGGGGGGEGGGGGGGGGGGGGGGGGGGGGGGGGGGGGCGGGGGGGGGGGGGGGGGGGGGGGGGGGGGGGGFG8AFGCFGGDDFDGGDCDGGDDDDGFGGGFGGGGGGFGGGD?DFGGFGDCCEFF5CFEDDABFEFFFFFAGFGF)/<AFFF6BEFFGF9@<?@4;:>5?=(58>D;392;96((03;(:67?F:0142(-*,)/)*(-
@M03152:184:000000000-AWYW1:1:2106:8648:20901 2:N:0:CTCCTTACATACCTGT
CCCAACTATCCCTATTAATCATTACGTCGATCCTAGAAACCAACAAAATAGAATCAAACGTCCTATTTCGTTATTCCATGCTAATGTATTCAAGCGTGAGCCTGCTTTAAACACTCTAATTTTTTCAAAGTAACAGTCCTGATTCCCCAAGACACCAAATTAATGACATCATGGTTCGTCAGAAGGTAGGAATCAATAATACCAGTACGTACAATAGCACGACCAATAAATTGATCCCGAAATTCAACTACGAGCTTAGATCGGAAGAGCGTCGTGTAGGGAAAGAACAGGTATGTGTAGA
+
CCCCCGGGGGGGGGGGGGGGGGGGGGGGGGGGGGGGGGGGGGGGGGGGGGGGGGGGGGGGGGGGGGGGGGGGGGGGGGGGGGGGGGGGGGGGGGGGGDEGGEFGGGGGGGGGGGGGGGFGGGGGGGGGGFFGGGGGGGGGGFGGGGGFGGGGFGGGGGGGGGGGGGGGGGGGGFGGGEDGGGGGGGGGGGGGGGGGGGGFGGCEFFFFGFGGGGGFFA=FDDEAAF@FFFFF@CED6BC=DFFF9FFFED6@@9826CEECEB@FFFD;@99;>F?1=3<0ADFF?:(434)60(*1.7))
@M03152:184:000000000-AWYW1:1:2106:13495:20926 2:N:0:CTCCTTACATACCTGT
CCCAACTATCCCTATTAATCATTACGTCGATCCTAGAAACCAACAAAATAGAATCAAACGTCCTATTTCGTTATTCCATGCTAATGTATTCAAGCGTGAGCCTGCTTTAAACACTCTAATTTTTTCAAAGTAACAGTCCTGATTCCCCAAGACACCAAATTAATGACATCATGGTTCGTCAGAAGGTAGGAATCAATAATACCAGTACGTACGATTGCACGACCAATAAGTTAATCCCGAAATTCAACTACGAGCTTAGATAGGAAGAGCGTCGTGTAGGGAAAGAACAGGTATGTAGAAA
+
CCCCCEGGFGGGGGGGGGGGGGGGGGGGGGGGGGGGGGGGGGGGGGGGGGGGGGGGGGGGGGGGGGGGGGFGGGGGGGGGGGGGGGGGGFGGGGGGGGGGGGGGGGGFGGFGGGFGGDFGGGGGGGGFGGGGGGGFGGGGGGGGGGGGGGGGGGGGGDGGGFGGGGGGGGGGFGGFDCDEFG8DFFDCFGGGGGGGGGCDGGCD8DBCDDFGDG?F?AEFFFFAFFECFA*5=FCFA)?=EFFFF>AC<C;=>452?88>?*0;)7,5(5;3?B><;A4;@FFFD48(4(4-)+,1*.:))
@M03152:184:000000000-AWYW1:1:2106:17897:20936 2:N:0:CTCCTTACATACCTGT
CCCAACTATCCCTATTAATCATTACGGCGATCCTAGAAACCAACAAAATAGGACCGCACGTCCTATTTTATTATTCCATGCTAATGTATTCGGGCGTAAGCCTGCTTTGAACACTCTAATTTTTTCAAAGTAAAAATCATGGTTCCCTGCCACACCCAGTAAAGGGCATAACAGCTCACCACGAGGTAAGCCTCCACCGCTCCAGTACACACCCAAATAGGCGGACCGGGCGGCAAAGGCCGAAATTCAACTACGAGCTTAGATCGGAAGAGCGTCGGGTAGGGAAAGAACAGGAAGGTGG
+
CCCCCGGGGGGGGGGGGGGGGGGGGGGGGGGGGGGGGGGGGGGGGGGGGGGGGGGGGGGGFGGGGGGGGGGGGGGGGGGGGGGGGGGGGGGGGGGGGGGGGGGGGGGGGGGGGGGGGFGGGGGGGGGGGGGGGGGGGGGGGGGGGGGGGGGGGGGGGGG?AFGGGGGGGGGGGGCDCGGGGGGDGGGGGGCFCFCFEGCDEGGBFFFGGFGGGDGFAFEFFBBBFBB>B:9EDGFGF354)3<675<*<FF>><@?502(-.4)6?(31,(((4(46),,,.4)(718?((.,:(5::*5(
@M03152:184:000000000-AWYW1:1:2106:12011:20953 2:N:0:CTCCTTACATACCTGT
CCCAACTATCCCTATTAATCATTACTTCAGCCCTAGAAACCAACGAAAGTAGAACCAAAGTCCTATTTCATTATCCCATGCTAATATATTCAAAGACTTGGATACGCCTGCTTTGAACACTCTAATTTCTTCACAGTAAAAGATTTGAAATACTTGATACCCTAATTATTAGATAATTTCGGGAGTTATTTCAAAAGGAAGGAAATAAAGATTTTAGTTCTCACTTTGTGAAGTGGACCGTAAATTCTTTATTAACCGAAATTCAACTACGAGCTTAGATCGGAAGAGCGTCGTGTAGGGA
+
CCCCCGGGGGGGGGGGGGGGGGGGGGGGFFGGGGGGGGGGGGGGGCEGGGGGGGGGGGGGGGGGGGGGGGGGGGGGGGGGGGGGGGGFGGGGGGGGGGGFGGGGGGGGGGGGGGGGGGGGGGGGGGGGGGGGGGGGGGGGGGGGGGGFGFCCFGG9FGGGGGF8DGGGGGGFFGGGGADFDC6C8EFFGGGGGGGFG6DFFDGBGFFFF787@9AFDEEECEFFFFFBF*5C+CC?AE+895@CFFCFFDFFEGFA5)17)4A6<<C*76>9@=27>A:?EF(59)5((.6?9C?5;;703
@M03152:184:000000000-AWYW1:1:2106:10430:20966 2:N:0:CTCCTTACATACCTGT
CCCAACTATCCCTATTAATCATTACTTCGGTCCTAGAAACCAACAAAATAGAACCAAAGTCCTATTCTATTATTCCATGCTAATGTATTCAAGCGTAAGCCTGCTTTAAACACTCTAATTTTTTCAAAGTAAAAGTCCTGGATCCCCAACGCACTCAGTTAAGAGCACGCTGGTTCCCCAGAAGGAAAGACCCGACCAGAGCAGTGCTTACCTTTCGGCAAGACCACCCAGCCAGGCCCGAAATTCAACTACGAGCTTAGATCGGAAGAGCGTCGTGTAGGGAAAGAACAGGAATGTGTAG
+
CCCCCGGGGGGGGGGGGGGGGGGGGGGGGGGGGGGGGGGGGGGGGGGGGGGGGGGGGGGGGGGGGGGGEGGGGGGGGGGGGGGGGGGGCGGGCFGFGGGGFGGGGGGGGGGGGGGGFGGGGFGFGGGGGGGGGGGGGFGGGGGFGFGGGGGGGGGGGFGGGGGGGGGGG6CE6@=EFFGGDGGGGGGGFFF?FGGGEGGFGGGFAAADFFGGGGG>BBAB9CAB:B9?*:BFFGFG>=D9;9B6=+9FEGFF;7=9)4)/9?540;DF1;@F9:9215(62>:4,8::<B??8*47=2*.)
@M03152:184:000000000-AWYW1:1:2106:15684:21131 2:N:0:CTCCTTACATACCTGT
CCCAACTATCCCTATTAATCATTACGTCGACCCTAGAAACCAACAAAATAGGATCAAACGTCCTATTTCATTATTCCATGCTGATGTATTCAAGCGTTAGCCTGCTTTAAACACTCTAATTTTTTCAAAGTAACAGTCCTGATTCTCCGCGACACCAAGTTAATGACATCGCGGCTCCCCAGAAAGGAGGAACCAACAAAACCAGTACGTACCATAGGCACGACCAGTAAATTGATCCCGAAATTCAACTACGAGCTTAGATCGGAAGAGCGTCGTGTAGGGAAAGAACAGGTAGTGAGTA
+
CCCCCGGGGGGGGGGGGGGGGGGGGGGGGGGGGGGGGGGGGGGGGGGGGGGGGGGDGGGGFGGGGGGGGGGGGGGGGGGGGFFGGGGGGGGFFCGGGGGGGGGGGGGGGGGGGGGGGGCFGGGGGGGGGGFGGGGGGGGGGGGGG9EGGGGGGGGGGFCFFGGGFDGFFFDCGEDEGGGGGGGGGGGGGGDGGGGG>DGFG7D@7BFGG6CCDF@FFF=FFDFBBBFBFFFCA:C7@E<?>BF@F6CFFGF;;G3:DFC?A446?<B(22(44((4853AA52>BF,8.43(.0.*))*.)
@M03152:184:000000000-AWYW1:1:2106:25486:21269 2:N:0:CTCCTTACATACCTGT
CCCAACTATCCCTATTAATCATTACGGTGGTCCTAGAAACCAACAAAATAGAATCATCCGTCCTATTTTATTATTCCATGCTAATGTATTCAAGCAAAATGCCTGCTTTAAACACTCTAATTTTTTCAAAGTAAAGGTCCTGGTTCCCCGCGGCACCCAATTAAGGACATCGCGGTTCTCCAGAAGGTGAGAAATTGACTACACCAGTTCATACCCATTAAGGCACGACCGATGTGTCAATCCCGAAATTCAACTACGAGCTTAGATCGTAAGAGCGTCGTGTCGGGAAAGAACAGGTATG
+
CCCCCFGGGGGGGCGGGFGGGGGGGGGGGGGGFGFGFFGGGGGGGGGGG9FFGCGGGGGGFGGGFFGGGGGGAFGGGGGGGGGGGGGGGGFEGGGGC<FFGGGGGDGGFFDFGGGGGFGCFFFGGG8FGAFGGCFGGG,5CFFGGG4AECE6CGGGGGD+@,@DEC?@D7D6CE>3=+=E+,A9DEGG6CGC;8,@B77CFGCCF5AF+BFFFF;9;AA9<*3>DB>?EDBA68:::/=8694=EFFF?C+6?FFFA<0369(7)/9),(.(.48?9)-345,)251(9<((.:,)0)*),
@M03152:184:000000000-AWYW1:1:2106:14024:21322 2:N:0:CTCCTTACATACCTGT
CCCAACTATCCCTATTAATCATTACGTCGATCCTAGAAACCAACAAAATAGAATCAAACGTCCTATTTCATTATTCCATGCTAATGTATTCAAGCGTATGCCTGCTTTAAACACTCTAATTTTTTCAAAGTAACAGTCCTGATTCCCCAAGACACCAAATTAATGACATCAAGGTTCTTCAGAAGGGAGAAACCAGTAATGACAGTACGTACCGAAGCACGACCAACATACTGATCCCGAAATTCAACTACGAGCTTAGATCGGAAGAGCGTCGTGTAGGGAAAGAAACGGGAGGTGTAAA
+
CCCCCGGGGGGGGGGGGGGGGGGGGGGGGGGGGGGGGGGGGGGGGGGGGGGGGGGGGGGGGGGGGGGGGGGGGGGGGGDFFGGGGGGGGGGGGGGGGGGGFGGGGGGGGGDGGGGGGGCGGGGGGGGGGCFFGGGGDEFGGGGGGGGGEEGGGGGGGGGGGGGGGGEFGGGGEGDFGGGGGGGFFG7:E>FGGFEGGGGFEGGFCFFGGDGG=+C?DD<;?>E5=CAFA509;EEFAB4=>=FC+=CFFGF((2)(/>>CE?D@?213611,3:(1/))71;?7:F?((,(,-*(87)0)6
@M03152:184:000000000-AWYW1:1:2106:6393:21474 2:N:0:CTCCTTACATACCTGT
CCCAACTATCCCTATTAATCATTACTTCATTTCTGAAAACCAACAAAATAGAAACAAAGTCCTATTCCGTTATTCCATGCTAATGTATTCAAGCATAAGCCTGTTTTAAACACTCTAATTTTTTCAAAGTAACAGTCCTAGATCCCTAGCGCACTCAATAAAGAGCACACCAGTTCCCTAGAAGGAACGACCCAGCCAAAGCAGTACTAACCTTGCGGCTAAACCGCTTAGCCAGGTCCGAAATTCCACTACGAGCTTAGATCGGAAGAGCGTCGTGTCGGGAAAGACCAGTTATGTGTAA
+
CCCCCGG8FFGGGCFGF<EFFGGGGFGGFFGGGGGFFCDFF8FGGF8FGGGFADGFC8FCFFGGGGGGGGGCFGGF,ECEGGGGGGFCEGGFGGGFGF9FCFGAFAF9A9F?FF=FC<FEFFGGGFF,?@FAF??FFGFFA,CFGGEA8EGD+BEFG8FED8,@8DGFFFGF8DF83EFE69=F?FC,@CE6CE,@ADDF886)6<D@DFGGGDAAB*>>*3<EF5@ABBFAADDCFBFB*(8:B+*4>DFE(*/2AE<8<53:8;17;5@0((.14.2((8(08>((((())2-8*)*.)
@M03152:184:000000000-AWYW1:1:2106:22526:21526 2:N:0:CTCCTTACATACCTGT
CCCAACTATCCCTATTAATCATTACTTCAGCCCTAGAAACCAACGAAAGTAAGACTAAAGTCCTATTTCATTATCCCATGCTAATATATTCAAAGGCTAGGTTACGCCTGCTTTGAACACTCTAATTTCTTCACAGTAAACGATTTGAAACACTGAACCCTTACAATTAAATTTTAAGGAGTGTATTCAAAAGGAAGGAAATAAAAATTAAATCACATCTTAGCGATTGATGTTAAATTTTTACTTAACGAAATTCCACTCAGAGCTTAGATCGGACGAGCTTCGTGTAGGGAAAGAACAG
+
CCCCCGGGFGGGGGGGGGGGFFGGGGGGGGGGGGGGGGGGGGGGCGGGGGGFGGGGGGDGGGGGGGGGGGGG<EFGGFCFGGGGGGGCFGGGGGGGGFGGFGGCFEDGGGGGGGGFGEGGGGGG9FFGGGGGDGGCBFAFGGCFGGFG9EB?EFGAE8D8DFF,D,@F=?EFCGGGGAFD8EFEFEGCF8FF,=,==+=61=DFGF5DGFFGGGCFFBD+9;7*))0*:**+?9*+<C7AA>:*?>*+3*<A=CAE+3:6))7*.7*<A*:/*-:>2?(8>4(+6A;65;@(3:7AF8F@(
@M03152:184:000000000-AWYW1:1:2106:14223:21590 2:N:0:CTCCTTACATACCTGT
CCCAACTATCCCTATTAATCATTACGGCGGTCCTAGAAACCAACAAAATAGAACCGCACGTCCTATTCTATTATTCCATGCTAATGTATTCGAGCATATGCCTGCTTTGAACACTCTAATTTTTTCAAAGTAAAAGTCCTGGTTCCCCAACACACCCAGTGAAGGGCATGAGGTTTGCCAGAAGGAAAGACCCGGCCGGACCAGTGCACGCGGTGAGGCGGACCGGTCAGCCAGGCCCGAAATTCAACTACGAGCTTATAACGGAAGAGCGTCGTGTAGGGGAAGAACAAGTGGATGTAGA
+
C@C@CEGGGFFGGGGGFGGEFGGGGDGGGG:FGFGGGFFFG<DE?EGFEGGGGDFG7F:CFGGGFFGGGGAFEGGF?F9A,EBFG,CFAFF<F<@GDGFDFAFGFGGGGGG<FGGFCFBFGGGGGGDFAFFG@A<,C,=FFE,,EE9FCE8@CEGGCGGDFDE8D6CFFFCFCFFD6C=FGC9B?FGG6C@C68CC*@5?>?D=CF6D8?DGDD5>A:25>1:001().70)09?G.2)-7;54=796A6)(4/.(/-)6).43:(42((44((-6,0633)(.4;2(((4))+)*),*))
@M03152:184:000000000-AWYW1:1:2106:12763:21601 2:N:0:CTCCTTACATACCTGT
CCCAACTATCCCTATTAATCATTACGTCGATCCTAGAAACCAACAAAATAGAATCAAACGTCCTATTTCATTATTCCATGCTAATGTATTCAAGCGAAAGCCTGCTTTAAACACTCTAATTTTTTCAAAGTAACAGTCCTGATGCCCCACGACATCAAATTAATGACATCATGGTTCTTCAGAAGGGAGAAATCAATAATACCAGTACATACCTAAGCATGACCGATATATTGATCCCGAAATTCAACTACGAGATTAGATCGGAAGAGCGTCGTGTAGGGAAAGAACAGATAAGTGTAGA
+
CCCC@G@FFGFFFGGGGGGFEGGGGGGGCFCFGGGGGGGGGGGEFGFGGGGGFCGF<FGDCFGGGGDGGGGGC<FGGGFF8E@DEGGFG9EADFFGGGCCGGFECF?FFFGFFGGDGAEGECFGGGGFDGEGGGGGGGFGGCFFGFDFCEEGGGDFGGADFFFFCEADGGD,@?=DDGGGDFGGGFEDGGGGGA=DFFGFG9=88FFFGFGGF7B5AA05@CFE==5>@FFF6F6=B)@559FABF4=CGF?=?)0187*9*6(876@3;(6,,(,/)47;F28.53,.:(46+)**)*))
@M03152:184:000000000-AWYW1:1:2106:17415:21780 2:N:0:CTCCTTACATACCTGT
CCCAACTATCCCTATTAATCATTACGTCGATCCTAGAAACCAACAAAATAGAATCAAACGTCCTATTTCGTTATTCCATGCTAATGTATTCAAGCGTGAGCCTGCTTTAAACACTCTAATTTTTTCAAAGTAACAGTCCTGATTCCCCAAGACACCAAATTAATGACATCATGGTTCGTCAGAAGGTAGAAATCAATAATACCAGTACGTACAATAGCACGACCAATAAATTGATCCCGAAATTCAACTACGAGCTTAGATCGGAAGAGCGTCGTGTAGGGAAAGAACAGAGATGGGTAGA
+
CCCCCFFGDFGGGGGGGGGGGGGGGGGGGGGGGGGGGGGGGFGGGGGGGGGGGGGGGGGGFGDGGGDGGGGGGGGFGGGCGGFGGGGGGGGGGFGGGGGGFFGGGGGGFFGGGFFGGGGGGGGGGGGGGGGGGGGGGFGGGGGGGGGGGDGGGGGGGGGEGGGGFGGGGGGCCEFEGCCE?EFEGGGGGGGFFFFGGGE7DF+>D8FFD?F6CG7ACBF?55*:>C)AFFFF8B*=+8CAFBAE+=EB*;9(9<6(1*0@5852;@FFF;(.(.(/(0);253)(;23((.((+)/)(2()
@M03152:184:000000000-AWYW1:1:2106:18660:21792 2:N:0:CTCCTTACATACCTGT
CCCAACTATCCCTATTAATCATTACTTCGGTCCTAGAAACCAACAAAATAGAACCAAAGTCCTATTTTATTATTCCATGCTAATGTATTCAAGTGAAAGCCTGCTTTAAACACTCTAATTTTTTCAAAGTAAAAGTCCTGGTTCCCTGCCGCGCTGAGTAAACAACACGACAGCTCACCAGAAGGTGAGACCCGGTCAGGACAGTACATACCAAAGGCAGACCATCCAACCGAGTCCGAAATTCAACTACGAGCTTAGATCGGAAGCGCGGCGGGTAGGGACAGAACAGGTATTGGTAGAA
+
CCCCCGGGGGGGGGGGGGGGGGGGGGGGGGGDEFGGGGGGGGGGGGGGGGGGGGGGGGFGGGGGFDGGGGGGGGGGGGGGGGGGGGGGGGGGGGGGGGGGGGGGGGGGGGGGGGGGGDFFGGGGGGGGGGGGGGGGGGEFEEEAEGGFGGGGEGGGGGFGGGGGGGGGGGGGGGGGFFFDDGGGCFFCCGGF86CEGDGFGFGDGFFGFFC>FGG6F5CD>DFDE@BFF4>A4)8CADDFD9CEFF?CECA;()84CEF<?;<076((64((-(-((72:?5-04?:2(22)-+.9@>7))
@M03152:184:000000000-AWYW1:1:2106:22079:21916 2:N:0:CTCCTTACATACCTGT
CCCAACTATCCCTATTAATCATTACGGCGATTCTAGAAACCAACAAAATAGAACCGCACGTCCTATTTTATTATTCCATGCTAATGTATTCGGGCGTAAGCCTGCTTTGAACACTCTAATTTTTTCAAAGTAAAAATCATGGTTCCCGACCACACCCAGTAAAGAGCATGGCCGTTCACCACGAGGTAAGCCTCCACCGCTCCAGTACACACCCATAGGGCGCACCGGGCGGCAAAGGCCGAAATTCAACTACGAGCTTAGATCGGAAGACCGTCGTGTAGGGAATGAACAGGGAAGGTTA
+
CCCCCDGGGGGGGGGGGGGGGGGGGGGGGGGGGGGGGGGGGGGGGGGGDGGGGFGGGGGGFFGGGGGGGGGGGGGGFGGGGGFFDCGCFGGGGGGGGGGCFCGGGGGGGGGGGGGGGFEGGGGGCFGGGGGGGGGFGGGGFFGGFG9FEGGGGGGGDGGGGGDGFGGGGGGDGEGGCGGGFFEEDC>EC??EGGDFF;?5*;CE?FFGFFGGDDGFFA38):)69@F:AABB@GBCF:GBF>FF>FAFBF*4>DD:;9?A?4<<?2:61:((4417-<?24=453))..)6((*())(0).
@M03152:184:000000000-AWYW1:1:2106:20230:22157 2:N:0:CTCCTTACATACCTGT
CCCAACTATCCCTATTAATCATTACATCGATCCTAGAAACCAACAAAATAGAATGCGATGTCCTATTTCATTATTCCATGCTAATGTATTCAAGCGTTAGCCTGCTTTAAACACTCTAATTTTTTCAAGGTAACAGTCCTAATTCCCCACAACATCAAATAAATGACATTATGGTTCCTTAGAAGGTGAGAACCAATATGACCAGTACATACCATCGGCATGACCAATCCATTGATCCCGAAATTCAACTACGAGCTTAGATCGGAAGAGCGTCGTGTAGGGAAAGAACAGGTAAGGTTAG
+
CCCCCGGGGGGGGGGGGGGGGGGGGGGGGGGGGGGGGGGGGGGGGGGGGGGGGGGGGGGGGGGGGGGGGGGGGGGGGGGGGGGGGGGGGGGGGGGGGGGGGGGGGGGGGGGGGGGGGGGGGFGGGGGGGGGGGGGGGGGGGGGGGGGGFGEFGGFGGGGGGGGGGGGGGGGGGGGGGGGGGGGGGGGDFGGGGGFFFGGFGG?:DFFCDBFDGFFF5?BFFFFFEFBFFFEFFFC@+:@=FFFDFFEFFGF@DGFAEBFBFFF=@DDFFB=BF>@1;88CAD@FDA;@@@(//=)0).+)(
@M03152:184:000000000-AWYW1:1:2106:8297:22219 2:N:0:CTCCTTACATACCTGT
CCCAACTATCCCTATTAATCATTACTATAGCCCTAGAAACCAACGAAAGTAGAACTACAGTCCTATTTCATTATCCCATGCTAATATATTCAAAGGCTAGATTACGCCTGCTTTGAACACTCTAATTTCTTCACAGTAAAAGATTCAAAACACTTGATTCCCAAAAAAAAATTTTTGGGAGTGTATTTGAAAGGAAGGAAATGAGGATCATGTACACATCTAAAGATGGACATTAAAACCTCATTATCCGAAATTCAACTACGAGCTTAGATCGGAAGAGCGTCGTGTAGGGAAAGAAAAA
+
CCCCCGGGGGGGGGGGGGGGGGGGGGGGGGGGGGGGGGGGGGGGGGGGGGGGGGGGGGGGFFGGGGGGGGGGGGGDGGGGGGGGGGGFGGGGGGGGGGGGGGGGGGGGGGGGGGGGGGGGGGGGGGFGGGGGFGGGCEFFFGGG9F=FGGGGGGGGGGGCGCFGGF=@DDGGFDFC>E>EC>EDDFGGDFGGGGGG?DFFGFG7E*37:?7BFGCAFFFFAAFEEEE6AF@FFGCBFEF=F)/A+BA69*9A=GC;FCECB>(>@(-347C<C0(63)6(3:>)05231)7(.:3)547:(
@M03152:184:000000000-AWYW1:1:2106:9591:22316 2:N:0:CTCCTTACATACCTGT
CCCAACTATCCCTATTAATCATTACCTCGGTCCTAGAAACCAACAAAATAGAACCAAAGTCCTATTCTATTATTCCATGCTAACGTATTCAAGCGTAGGCCTGCTTTAAACACTCTAATTTTTTCAAAGTAAAAGTCCTGGATCCCCAGCGCACTCAGTTAAGAGCACGTTGGTTCCCCAGAAAGAAAGATCCGACCAGAGCAGTGCTTACCATGGGCAAGACAACTCAGCCGGAACCGAAATTCAACTACGAGCTTAGATCGGAAGAGCGCCGTGGAGGGAAAACAAAGGAAGGCGTAGA
+
CCCCCGGGGGGGGGGGGGFGGGGGGGGGGGGGGGGGGGFGGGGGGGGGGGGGGGGGFGGGGFGGG@FGGGGGGGFFFGGGGGGGGGGDGGGGGGGGGGE@FGGGGFDGGGGGFGGGGDEGGGGG?FGGGGGGDFDECGGGGFGFEGFGGCEGGGE?FGGGGGGGGGGGG8DFD=8@DFGGDGGGGGFGFFECFDC8CGGFGGGF9?9CCF+=DFGF9?@FFDF)885AFFBA?7=)?(75?@484=C6?FF((*2(=4)97.14<?>D@89(44,((8:?().)().((((,(*())-)((
@M03152:184:000000000-AWYW1:1:2106:5467:22416 2:N:0:CTCCTTACATACCTGT
CCCAACTATCCCTATTAATCATTACTTCGATCCTAGAAACCAACGAAACATCGAACCGAAATCGTATTCCGTTATCCCATGCTGTAGTATTCATGCCTCCTTTTTTGTCTGCTTTGGACACCCTAATTTATTCAACGTAAACGAATGGTAACTCCACAAACACAAGCCACATACGCGCGAGACGCATGGGTTTTTGCCCTATGCCTGCTTTAAACCCTCCGCCCGTTTAAGAGTAGAGGTGAGTATCCCATAATTTAGCACAAACGGCCCAGTAGAGGCGTTGGCGGCCGCCTGGTGACCC
+
BCCCCEFEDF<EGGFGGG9FDE6EAFEG;FAFGGGFF,CCFFF7CCECE@F<8@,EFGCE7FG,,,C,<EAFCFGGGF8EFFFGGGGEFGGG9F9@<<FD<,EE,C@,C:,CFGEC,:FFC,CF8EF,?FGCDFF,+9@<B,++8E,=,C;?FDA88D=BF8A,+6,6=DDFFFG+=38+=+@+0+8*,*,3@8CE?F,*4;4943*;C+D+=2C4A;288()(((/0):7+*+.1+)*)).);CFCC;FFD)++.;.).4/((4(4(,434.6).))-,(0-)(0(-((((-*,)).*.(
@M03152:184:000000000-AWYW1:1:2106:7562:22474 2:N:0:CTCCTTACATACCTGT
CCCAACTATCCCTATTAATCATTACATCGATCCTAGAAACCAACAAAATAGAATGCGATGTCCTATTTCATTATTCCATGCTAATGTATTCAAGCGTTAGCCTGCTTTAAACACTCTAATTTTTTCAAGGTAACAGTCCTAATTCCCCACAACATCAAATAAATGACATTATGGTTCCTTAGAAGGTGAGAACCAATATGACCAGTACACACCATCGGCATGACCAATCCATTGATCCAGAAATTCAACTACGATCTTAGATCGGAAGAGCGTCGTGTAGGGAAAGAACAGATAAGTTGAG
+
CCCCCGFGGGGGGGGGGGGGGGGGGGGGGGGGGGGGGFGGGGGGGGGGCFFGGGGGGGGGGFGGEFGGGFFFGFGFAEFCGGGGGGGGGF<FGCGGEGGCFGGGGGFGCGGGCGFFGGGGFFCFGGGGG8CFG9FGGGGGG;EGGGGGGGGGGGEFGGGFFGGGFGFFD8FGC?FD@=@DDGDECDG,EDFGF8DDGFFBAD+:DFF8FFG6CGAF95>>B@F@E@CFFFEFCC@9@E**;5@AC+;BEDC55C*7AE*8>E4>==99==22@=>:;;;E<5@FDFF@(/3()1)13.+//
@M03152:184:000000000-AWYW1:1:2106:14181:22512 2:N:0:CTCCTTACATACCTGT
CCCAACTATCCCTATTAATCATTACTTCAGTCCTAGAAACCAACAAAATAGAACCGAAGTCCTAACTCATTATTCCATGCTAATGTATTCATAGCAAAACGCCTGCTTGAAACACTCTAATTTTTTCAAAGTAAAAGATCTAGATGACACAAACCGGTCCAGTAAAGGATAGCTTGCGCTCTCTAGAAGGATGGCAAACATACTCCGTCACTCACATGCGTTGACCGCAGCGGGACAGGTACATCGCGCCCGAAATTCAACTACAAGCTTAGATCGGAAGAGCGACGTGTAGGGAAAGAAA
+
CCCCCGFFGGFGGGGGGEEFFGGGGGGFAFC9EFGGFFGGGGFFGGGFGGGAFGFCEFCFGGGGGFGGGGGGGGGGGGGFGGGGGGGGADGGFGFFGGGGGGGGGFE<FF@?FGCFAFDGFEGGFEFF?FFFGGCDEFGCEGFFGEFAGFDDGG+688CBD8CFAAF@==DGAF+@8CD6CFGFF;FF,@DD=@=FGGEFDFG9D597:?D?CCGFC:C>989CC*:5449*:)>DF=**1>FEF)()./86>3>;+)/)7?E@)).().))..4005((,.(8(8-(-514)*3>7:<(,
@M03152:184:000000000-AWYW1:1:2106:19771:22775 2:N:0:CTCCTTACATACCTGT
CCCAACTATCCCTATTAATCATTACCTCGGTCCTAGAAACCAACAAAATAGAACCAAAGTCCTATTCTATTATTCCATGCTAACGTATTCAAGCGTAGGCCTGCTTTAAACACTCTAATTTTTTCAAAGTAAAAGTCCTGGATCCCCAGCGCACTCAATTAAGAGCACGTTGGTTCCCCAGAAAGAAAGATCCGACAAGAGCAGTACTTACCATTGGCAAGAACAATCAGCCGGACCCGAAATTAAACTACGAGCTTAGATCGGAAAAGCATCGTGTGGGTAAAGAAAAGTCACATGTTGG
+
CCCCCEGGGGGFGGFGGGFFFGGGGGGCFDGGEFDFGGGGGGGGGGGGGGGGGEDFGGFFGGGGFGFFGG9FGGGGGGGCAFGFGGGC,EFFEFB,FCFF8@DFFGEGABCEEEFFGB<<E5?CGGFGGGGDGGGFGGDFEFGGEFFDEFGCEGEFFFDEDA;A9DGG?FDC,66,=60DDFFFGGGF=8=CDFG?+3@?7CCD5BAC<CFFGGGF5*>*9C*:5)*3;934??AGB(:2?94:*+**7?F?;*)(/7=F))(31(((/(())/(.8)(3-84*:FB17:).)+)**-*)(
@M03152:184:000000000-AWYW1:1:2106:18040:22894 2:N:0:CTCCTTACATACCTGT
CCCAACTATCCCTATTAATCATTATTTTAGCCCTAGAAACCAACGAAAGTAGAACCAAAATCCTATTTCATTATCCCATGCTAATATATTCAAAGGCATGTTACGCCTGCTTTGAACACTCTAATTTCTTCACAGTAAAAGATTTTGATAATAAATTATCAAAAAGGAAGGAAATAAGAATTTTAGTGCCACTTAAAAAGTGTACCATAAATTTCTTATTAGCCGAAATTCAACTACGAGCTTAGATCGGAAGAGCGTCGTGTAGGGAAAGAACAGGTAAGTGTATATATCGGAGTGAACG
+
CCCCCGGGGGGGGGGGGGGGGGGGGGGGGGGGGGGGGGGGGGGGGGGGGGGGGGGGGGGGGGGGGGGGGGGGGGGFGGGGGGGGGGGGFGGGGGGGGGGGGGGGGGGGGGGGGGGGGGGGGGFGGGGFFGGGGGGGGGGFGGGDGGGGGGGGGGGGGDFFFGGFGG>FGDGGGGGGGGFGGG8DFF9ADCFCFGGGGD=BGGDDF;;FGFC@DD,?1;DFFF55=9@??F7CFGEFF5719=?C*<A@)39=5;*:A@AA=925*>>2(((05((((2/))1)1/1.1.).(,*.:))+)(
@M03152:184:000000000-AWYW1:1:2106:23123:22988 2:N:0:CTCCTTACATACCTGT
CCCAACTATCCCTATTAATCATTACCTCGGTTCTAGAAACCAACAAAATAGAACCAAAGTCCTATTCTATTATTCCATGCTAATGTATTCAAGCAAATGCCTGCCTTAAACACTCTAATTTTTTCAAAGTAAAGGTCCTGGTTCCCCAAAGCACTCAATTAAGAGCACTATGGATCCCCAGAAGGAAAAACCCAGCGGCCAAGTAACACTTGCATGCACCCGACCGCCTGGTTCGAAATTCAACTACGAGCTTAGATCGGAAGAGCGTCGTGTAGGGAAAGAACAGGACGAGATAGAACTC
+
CCCCCDF@FGGGFFFGGFGDGGGGGGGGGGEEGG9EGGGGGGGGGGGGGGGGGGFFGCFFFGGGFFGFGFEGGGF9EFFGGGGGGGGEFGGGCCGGGFFCGFGGGGCFDFGEFCGFGGGCFGAFG<EFFFFEFFGEE,@FF=9F@D=EEGCGGGFGGGFGGF8=@,@DF6FCDGFDFC?DDGFD?FGGFGGECCC8EC+9C?DDGFFGGF?F7FFFAFF;B>EFAF2*:?5*3+/4A-*9CEF?+?@B@DE0;GFF:5/11(65187:<@9778><?:81?F?)().,(((((*.94)2)-
@M03152:184:000000000-AWYW1:1:2106:20942:23013 2:N:0:CTCCTTACATACCTGT
CCCAACTATCCCTATTAATCATTACGTCGATCCTAGAAACCAACAAAATAGAATCAAACGTCCTATTTCGTTATTCCATGCTAATGTATTCAAGCGCAAGCCTGCTTTAAACACTCTAATTTTTTCAAAGTAACAGTCCTGATTCCCCGCAACACCAACTGAATGGCATTACGGTTCTTCAGAAGGGAGGAATCAGTGACACCAGTGCATACCGAAGGCACGACCAGCGTACTGATCCCGAAATTAAACTACGAGCTTAGATCGGAAGAGCGTCGTGTAGGGAAAGAACAGGAAGAATAGA
+
CCCCCGGGGGGGGGGGGGGFFGGGGGGGGGGGGGGGGGGGFGGGGFFGFGGGGGGFGG9BC@FEGFGGGFE<DEEGEFAFGCFGGGGGGGGGGF@FEEGGGFGGGFGGGECEFDDFFGFGGGGGDEFFGGGGG9FCB:=EGGFGG9>EEGEGGGGDF8=DFCGGGGGGGGGEGG63+=DCGFGFDFEGGEGGD99E@FF7@6+:C<A7F>CC9CEA>>CAAADAA>DFBADFAC7++9C@475(+*)37:F;(*205@E@C?<??;603(439:4,851:7>0>(.1,(((..*4)).*))
@M03152:184:000000000-AWYW1:1:2106:12360:23066 2:N:0:CTCCTTACATACCTGT
CCCAACTATCCCTATTAATCATTACATCAGCCTTAGAAACCAACAAAATAAGACCAACGTCATATTCTATTATCCCATGCTGTAATATTCAATGGCAAGGTTACGCCTGCTTTGAACACTCTAATTTTTTCAAAGTAAATGATTGGGAACAGTGATCCCCAAGCCTTGCGGCGAGAGGGCCGTTACCCAAAGATAGGCAGCACTAGCCTAGCCACGCCTTGCGCAGATCTTTGGCCGAGACGAGTGCCGAAATCCAACTACGAGCCTAGTACGGACGACGGTGGTGGAGGGGACAAAGAGG
+
CCCCCGGGFFCDGGGGGF@FFGGFGGFG<FFG8CCGEFAFG<FGGGFFFCFGGGFGG,FCDEGGCFFGGAFGGGFGGGFGFEFGGGGGGGGGGGGGGGDFFAFFG7+AFFF?FGG?E?FCGFFFGGGGGDGFGGGGECFFFGGAEGGFGF>F=ECDFFGF=A?69D988D>GDGCEGGG6?G1C7BFF9DFCFGC9FF,<EFF)2;AF+*0*744/9:)@>):(((/*21*+=C=*)(23>;),:AE4(/)((29)<>(,)4((4(,).)))40,-,)(-()(.-7,(8,(((*()0(*(,
@M03152:184:000000000-AWYW1:1:2106:15077:23365 2:N:0:CTCCTTACATACCTGT
CCCAACTATCCCTATTAATCATTACCTCGGTCCTAGAAACCAACAAAATAGAACCAAAGTCCTATTCTATTATTCCATGCTAACGTATTCAAGCGTAGGCCTGCTTTAAACACTCTAATTTTTTCAAAGTAAAAGTCCTGGATCCCCAGCGCACTCAATTAAGAGCACGTTGGTTCCCCAGAAAGAAAGATCCGACCAGAGCAGTACTTACCATTGGCAAGACCACTCAGCCGGACCCGCAATTCAACTACGCGCTTAGATCAGAAGAGCGCCGAGGAGGGAAAGAAAAGTTAGTGGTCAA
+
CCCCCGGGGFFFGGGGGGGFFGGGGGGGGGGEFFFGGGGGGGGGGGGGGGGGGGGGGGGGGGGGGGFFGGGGGGGGFGGGGGGGGECE<FGGC@FGGGGDEDFDFFEDFDFGGFGGCAAEEFEGCAFGF?FAFEFFCFEEDC9E,9@FCFEGGGGFFFGGA;;==?=DG==EF?FADD88CEG8=8>D@C,@98=@CD?ACDC5CFFGCFGGGFEA>A@FFFF@CCC9>6);?7-9B?)(/8?>AFCFCF42(9>0)3.6).))7)(((,(((,(,()-80)(0(0((.()))+)*)-*))
@M03152:184:000000000-AWYW1:1:2106:20922:23410 2:N:0:CTCCTTACATACCTGT
CCCAACTATCCCTATTAATCATTATCTTAGCCCTAGAAACCAACGAAAGTAGAACTAAAATCCTACTTCATTATCCCATGCTAATATATTCAAAGGCATGTTACGCCTGCTTTGAACACTCTAATTTCTTCACAGTAAAAGATTTTGATAACTATGATCCCAATATAAAGAAAAATATAATATATGATTCTCTATATGTAGGAGTATATCAAAAAGGAAGGAAATAAGAATATTAGTGCACACTAAAGAGTGGACCATAACTTTCTTATTAACCGAAATTAAACTACGAGCTTAGATCGGA
+
CCCCCGGGGGGGGGGGGGGGGGGGGGGGGGGGGGGGGGGGGGFFGGGGGGGGGGGGGGGGF8FGGFGGGGFFGGGGGGGGGGGGGGGGGGGGGGGGGGGGGGFGGECFGG8FGGGGGGGGGGGGFGGGGGCGGGGGGGGGGGG9EFGGGGCFGGGFFGFFFFFGGGGGGGGGGGGGGGGGGGGGFFFGFFFCFGGGGGGFCFCD=DFGG7FFGCCE>FFFFDFBDEEFFF5DDFE+?*?0:6;5AAE5AFCA5F6898@==***0;*>EAAE9@>A:>):*=C@EFE==@((7B3=1*?((
@M03152:184:000000000-AWYW1:1:2106:19350:23477 2:N:0:CTCCTTACATACCTGT
CCCAACTATCCCTATTAATCATTATTTTAGCCCTAGAAACCAACGAAAGTAGGACCAAAATCCTATTTCATTATCCCATGCTAATATATTCAAAGGCTAGGTTACGTCTGCTTTGAACACTCTAATTTTTTCACAGTAAAAGATTTGAACCACTTGATTCCTAAATAATATAAATATTATATTAGGAGTGAATTCAAAAAGAAGGAAGTAAAAATTAAGTACACACCTAAAAGATGGACTTTTAATTTTCACTTACCGAAATTAAACTACGAGCTTAGATAGGAAGAGCGTCGGTTAGGGA
+
CCCCCGGGGGGGGGGGGGFGGGGGGGGGGGGGGGGGGGGGGGGGGGGGGGGGGGGGGGGGGGGGGGGGGGGGGGGGGGGFGGGGGGGGGGGGGGGFFGGFFFFGGGGGGGGGGGGGGGGGGGGGGGGGGGGGGGGGGGGGGGGGGGGGGG?FGGGFFGGGGFGGGGGGGGGGFCFDFGFGGGGGFFGC?8FGGGGCFDGDCG8D8DFGFFGGGGGFDFBFF*CEE==D?6CFFGB@6CC6AE7CAFEFC;B;A8B*;):>BDF3AC=CB@27)55;>*>998(A>)(((/6(3*())/*,(
@M03152:184:000000000-AWYW1:1:2106:16608:23492 2:N:0:CTCCTTACATACCTGT
CCCAACTATCCCTATTAATCATTACTCCGGTCCTACAGACCAGCAAGATAGGCCAGAGTCCTATCGTGCTATTCCATGCTAATGTATTCAAGGCGATCGCCTGCTTTGAACACTCTAATTTACTCAAAGTAACCTCGTTGAGCCCAGGTCCCAATCAATTAAGACTGAGAGCCTGTCCTCAACAGAAAGATGCATCAACAGCAATACTCACCAGAGGCGGATCACTGTGATGCATCCGAAATTCAACTACGAGCTTAGATCGGAAGCGCGTCGCTGAGGGAAAGGACAGACATGGATTAAT
+
CCCCCGGGGGGGGGGGGGGGGGGGGGGGGGGGGGGGGGGGGG@FGCGGGGGGGGGGFGGGGGGGGGGGGGGGGGGGGGGGGGGGGGGGGGGGGFFGGGGGGGGGGGGFGGGGGFGGGFGGGGGGGGGGCFGGGGGGGGGFGFFAFFFGFG9DGGFGGGGGGGG8FGFD==?FGFDGGGF9?FFCDGGF8=DFEFCFFFCDFF?D9DFG6+9?FCCFFBF>A)@:=EE:696BFFAFF2D@:9B:A>CFEG>91D>EC3<552;02(((.(((-((((0--(.4)(.(.-((.-+()*-*--
@M03152:184:000000000-AWYW1:1:2106:9580:23684 2:N:0:CTCCTTACATACCTGT
CCCAACTATCCCTATTAATCATTACTTCGGTCCTAGAAACCAACAAAATAGAACCAAAGTCCTATTCTATTATTCCATGCTAATGTATTCAAGCGTAAGCCTGCTTTAAACACTCTAATTTTTTCAAAGTAAAAGTCCTGGATCCCCAGCGCACTCAGTTAAGAGCACGTTGGTTCCCCAGAAAGAAAGGTCCGACCAGAGCAGTACTTACCATTGGCAAGACCACTCAGCCGGACCCGAAATTCAACTACGAGCTTAGATAGGAAGAGCGTCGTGTAGGGAAGGAAAAAGTAAAGGTAGA
+
CCCCCGGGGGGGGGGGGGGGFGGGGGGGGGGGGGGGGGGGGGGGGFGGGGGGGGGGGGFGGGGGGFGGGGGGGGGGFGGGGGGGGGGGGFGGGGGGGGGGG?FGGGGGGGGGGGGGGEEFGGGGGGGGFFGGGGGGGCFAEGFGGFGGGFGGGDGDFGGGGGG8FFGFGFGGFEGGGGGGG?GFGGGFFCDFFDDG6CFFGFDD9BFGGFDGDFGF>FFFFFFF@C5AFABA?D=?>@)(:98?F@5+89A04756F>89?..(74,,(/.3;((-(.-5()2)(08((((.)+)**)*,)
@M03152:184:000000000-AWYW1:1:2106:13051:23712 2:N:0:CTCCTTACATACCTGT
CCCAACTATCCCTATTAATCATTACCTCGGTTCTAGAAACCAACAAAATAGAACCAAAGTCCTATTCTATTATTCCATGCTAATGTATTCAAGCAAATGCCTGCCTTAAACACTCTAATTTTTTCAAGGTAAAGGTCCTGGTTCCCCAAAGCACTCAATTAAGAGCACTATGGGTCCCCAGAAGGAAAAACCCAGCGGCCAAGTAACACTTGCATGCACCCGACCGCCTGGTTCGAAATTCAACTACGAGCTTAGATCGGAAGAGCGTCGGGTGTGGAACGAACAGGTAGACGTAGACCTG
+
CCCCCGGGGGGGGCGGGGGGGGGGGGGGGGGGGGGGGGGGGGGGGGGGGFFGGGGGGGGGGGGGGGGGGGGGGGGGGGGGGGGGGGGGGGGFGGGGGGGGGGGGGGGGGFFEFGGGGFFGGGGGGGGGGGGGFFDFGFEE8EFGGGFG+=EGGGFEGFGGGAEADFGGGGGGFFFGFFDFG=?FFFFGGGGDEGGGG?EBGCFD,?C8+;<D??F7FFFF>=5>>=@>9*/;9@AG):?CFCBEFFF;@4).6:647??6;19@;@(.,.(-3((4393(-76)4)()))))(2(0))2)(
@M03152:184:000000000-AWYW1:1:2106:20141:23733 2:N:0:CTCCTTACATACCTGT
CCCAACTATCCCTATTAATCATTACGGCGACTCTAGAGACCAACAAAATAGAACCGCGCGTCCTATTTTATTATTCCATGCTAATGTATTCAGGCATAGGCCTGCTTTGAACACTCTAATTTTCTCAAGGTAAAGGTCCTGGTTCCCCGACGCACACCAACAAAGGGCACGCCGGCTCACCAAGAGGTAAGGCCCGCCCAGACAGTACGTGCCGTTAGGCAGACCGCCCGGGCAGGCCCGAAATTCAACTAAGAGCTTAGATCGGAAGAGCGGAGTGGAGGGAAAAAAAGGGGAACGCGAA
+
CCCCCGGGGGGGGGGGGGGGGGGGGGGGGGGGGGGGGGGGGGGGGGGGGGGGGFGGGGGGFFGGGGGGGGGGGFGGGGGGGFGGFGGGGGGGGGGECFFGGGGGGFFGGAFEFGGGFGGGGGGFGGGGFGFCGGGGGGGGFGEFGFDFEGEGGGGGGGGGCGGDFFGCCDD:C>9CGGGGGGG:CFGCF:<CF,9E=CEDGGF@FF6CC8<<FD58>:8FF@F13063:7()09<C)-*,)-56*8:?209).0*(*.-39)-,43:2((4>6,-(,))(45().),42((,(/()),),,
@M03152:184:000000000-AWYW1:1:2106:9257:24021 2:N:0:CTCCTTACATACCTGT
CCCAACTATCCCTATTAATCATTACTTCAGCCCTAGAAACCAACGAAAGTAGGACTAAAGTCCTATTTCATTATCCCATGCTAATATATTCAAAGGCTAGGTTACGCCTGCTTTGAACACTCTAATTTCTTCACAGTAAACGATTTGAAACACTGAACCCTTAAAATTAAATTTTAAGGAGTGTATTCAAAAGGAAGGAAATAAAAATTAAATCAAATCTTAGAGATGGATGTTAAATTTTTACTTACCGAAATTCAATTACGAGCTTAAATCGTAAGAGCGTCGTGTAGGGAAAGAACAG
+
CCCCCCEFGGGGGGGGGGGFEEFGGGGGFGFEGGAFGGGGGGGFGEFGCFGEF<FGFEEFGAEF@CEFGGF<FDFFCFAFG9ECFGGDDGGGGGCF@E8<4AEFBEE7FCEGGGA9FFFGFFFFGGAEGGG<BFFF@=EFAFGCFGFEF999@BFFGGG6@DFDD=DFFG?D,AFGFGG9+464=C,,4E=E84@??>F6,??5EFFGCFFFF+,+++*3+*4:***;*AA5AD@C9C+3+3**?77+)*3:);;=@;3*A;))7@459**942(8>64*5)/)45,33<)3=57).5*:3
@M03152:184:000000000-AWYW1:1:2106:9877:24050 2:N:0:CTCCTTACATACCTGT
CCCAACTATCCCTATTAATCATTACTTTAGCCCTAGAAACCAACGAAAGTAGGACTAAAGTCCTATTTCATTATCCCATGCTAATATATTCAAAGGCTAGATTACGCCTGCCTTGAACACTCTAATTTCTTCACAGTAAAAGATTTGAAACACTTTGATCCCTAAAATATAATTTTATGGAGTGTATTCAAAAGGAAGTAAACAAGAATAAGGTACACATCGGAAAGATGGAACGTAAGTTCTCATTAATCCGAAATTCAACTACGAGACTAGACTGGAAAGACTTACGCGTGGGAAAGAA
+
CCCCCEDFGGGGG9FGCE,6CFGGGGGGEGGGG<EGGGGGGEGGGCC@FGFE9<FG@FGE@F9FF9EGF<,CF,,C;E,E<@E9EGGGC,CFDF<FGFGEFFFGG,@FC<F,EFFG@EGF9,AFFGA<9FF<FFFC9FFGGGGGGGCE==,@EF,E9@E,>@D==D,=?D+4EE9=C,+9=@FFDFDE8=@DCFEE,=6+,?@0D6DG+B+6+DADDFFFB)0)0=DFB75?*0)+9=;*1;5CC+*10++*1<01**3*2//)))-0)).10***0)0(0)()0+**(((,(=()/(*,,
@M03152:184:000000000-AWYW1:1:2106:9043:24321 2:N:0:CTCCTTACATACCTGT
CCCAACTATCCCTATTAATCATTACTTCAGCCCTAGAAACCAACGAAAGTAGGATTAAAGTCCTATTTCATTATCCCATGCTAATATATTCAAAGACTAAGTTACGCCTGCTTTGAACACTCTAATCTCTTCACAGTAAAAGATTCAAAATACTTGATCCCAAAGACTATGTTTAAGGGAGTATATTTGAAAAGAAGGAAACAAGATATTAGTTTGACCGACATTGGTAAACTTTAATTTCTTATTATCCGAAATTAAACTACGAGCTTAGATCGGAAGAGCGTCTTGTAGGGAAAAAAAA
+
BCCCCCFGGF<FFGGGGGGFEFGGFFFGGGCGGDEGGGFGEE@FCFEFGGGFFFGGGGGFGC<A<CCD<FFEDAAEFDGGGGGGAFGGGGGFCEFFGCDGCAFFDEEC<?=8FGGGGGGFGGGGGGFEEGGDFDGGFGGGEDGGG;EEECFGGFGGGGDGECGFFFGGDCFECAFA8EF866DFGDA=DEADFGEFGFEF8DDD?FFDE?+CD+6B@+0*9)<)078@843?9DCG7;9CE7@EFFAA0?:08@FC*3*.*1>)->29)8**/1/:2)::B4966)(.9))),*/))()(.
@M03152:184:000000000-AWYW1:1:2106:16949:24344 2:N:0:CTCCTTACATACCTGT
CCCAACTATCCCTATTAGTCATTACTCTAGTCCCAGAAACCAACAAAATAGAACCAGAGTCCTATTCTATTATTCCATGCTAAGATATTCAAGCTTTAAAAAAGCCTGCTTTGAACACTCTAATTTTTTCAAAGTAAAAGTGCTGGCGAGACGTGCGCCCGCCGCCGCAAAGGACAACAGACGCAGCCGCCAGCAAAATAAAGGGCCCGCCCCCAATGCAAAACACTGGCCATAAAGGCTCAGCGGCCAGGGGCTAAGAATGACCCACGACATTCAACTACGAGCTTAAATCGCAAGAGAG
+
CCCCCGGFGGGGGGGGGGFFGGGGGGGG,EFGFGGGGGGGGFFGGGGGGGGGCFGGACGGGGDGGGGGGGGGGGGGFFG?FGGGGGGFEFGGGFFFGGGGGGGGGGFGFEFFFGGFAFGGGFGFGGGGGFGEGFEFGFA,>A,=;8CBBCEECDBDEE@EEGGDC+@>=DCDFFFGGGFEDEC7C@E,:C**@EFGF>;+A8:*74)17?CCCDGFF4;FF35@?1<A4A=F;4;7A3F3AFF?>>6:6/549D>04:4A4:)),4(-(4(4(.44>@<?F3:<9)(6))..,*,.)(2((
@M03152:184:000000000-AWYW1:1:2106:8819:24347 2:N:0:CTCCTTACATACCTGT
CCCAACTATCCCTATTAATCATTACGTCGATCCTAGAAACCAACAAAATAGAATCAAACGTCCTATTTCATTATTCCATGCTAATGTATTCAAGCGTATGCCTGCTTTAAACACTCTAATTTTTTCAAAGTAACAGTCCTGATTCCCCAAGACACCAAATTAATGACATCAAGGTTCTTCAGAAGGGAGAAACCAGTAATGACAGTACGTACCGAAGCACGACCAACATACTGATCCCGAAATTAAACTACGAGCTAAGATCGGAAGAGCGTCGTGTAGGGAAAGAACAGATGAGTGAAGA
+
CCCCCGGGGGGGGGGGGGGGGGFGGGGGGGGGGGGGGGGGGGGGGGGGGGGGGFGGGGGGFDCFGAFGFFFGGGGGGGCFD@EAAFGGGGAFFCFFCFEGGGGGGGGGGGGCA@FGGGDFGGGGGGGGGDGGGFGGGG,CFFCGFGGFGEGGGE=EFGFDFECF8DCEG6?CDGDD8FFDF8EFFG@DE>FGFDFFDFADDFGF,;FD=DF?DCGFF58AFD>5=CDFAF@+BF*=82C@BB>*3BCACDFD@D42*07=?.6(/(,3((66;6:@1))7(),).7314<())+)1*)*-)
@M03152:184:000000000-AWYW1:1:2106:11968:24424 2:N:0:CTCCTTACATACCTGT
CCCAACTATCCCTATTAATCATTACTTCGGTCCTAGAAACCAACAAAATAGAACCAAAGTCCTATTCTATTATTCCATGCTAATGTATTCAAGCGTAAGCCTGCTTTAAACACTCTAATTTTTTCAAAGTAAAAGTCCTGGATCCCCAGCGCACCCAATTAAGAGCACACTGGTTCCCCAGAAGGAAAGACCCGACCAGAGCAGTGCTTACCTTTCGGCAAGACCGCCCAGCCAGGTCCGAAAGTCAACTACGAGCTTAGATCGGAAGAGCGTAGGTGAGGGGAATAAAAGGACTGGGGAA
+
CCCCCGGGGGGGGGGGGGGGGGGGGGGGGGGGGGGGGGGGGGGGGFGGGGGGGGGGGGGGFFGGGGGGFGGGGGGGGGGGGGGGGGGGFGGGGGEGGGFGGGGGGFDAEGGGGGGGD,FCFGGGGGGGFFGGGGGCE,CFFDFEE@FFEFEGGGGGGGGGGGGGGGGDFFGFFFGFFEF8CEGG6,@D,==DCEGGC6DA6DGF:FFGF?CFFGGF55>D9)*005459?=4AGF<976>)8B(1;):);FF65).25/;63)31<21(4:14(11)*)(.7()-),.).61(2(.)()((
@M03152:184:000000000-AWYW1:1:2106:12955:24520 2:N:0:CTCCTTACATACCTGT
CCCAACTATCCCTATTAATCATTACTAAGACCCTAGAAACCAACGAAATCAGGATCCCAGTCCTGTTCCATTATCCCATGCTGAAGTATTCAAGGCTCGATTGCCTGCTTTGAACACTCTAATTTGCTCAAAGTAAAAGAGTAGGAACCCCAGTCATAATATCCAGAGTTGCCCCCAGAAAGTACTACAACCTTTGACCGCCACCAAGTTAAGGACAGCGGTGAGCATCATACAGTGGGGCGTGAACCAAACGCATCAGAGACTGCGGGCGACCGCGGCAGCGCGCCCACCGCAACTCACA
+
CCCCCGGGGFDGGGCGGFFEFF9EFGGGFGGGGGFGD<FFG<F@FCGDFFGGEGGFGGFGGGGGFGGGFFGFGGGFEGGGGGF9FFGFEFGGGGDFGGGGGGGGGGFGGGGFC9EEGGGDGFCGFGGGCFGGDFFDFG9=8ECCFFAFGCE>EF=DFFDF9,@EF,ECD89,9AGGC=DFGGGDGGFCGGG+,@EEC9,*@+61=**66=F<8DGFFFBEB5@)))3*33014AA@8=*)*(89))8?:F5:0))()/)))((.)(((.-(((((,-)-(,.-5()(-((3((/,)/-*(,
@M03152:184:000000000-AWYW1:1:2106:17405:24720 2:N:0:CTCCTTACATACCTGT
CCCAACTATCCCTATTAATCATTACGTCGATCCTAGAAACCAACAAAATAGGGTCAAACGTCCTATTTCATTATTCCGTGCTAATGTATTCAAGCTAACGCTTGCTTTAAACACTCTAATTTTTTCAAAGTAACAGTCCTGATTTCCCACGACACCAAATTAATGACATCGTGGTTCGTCAGAAGGGAGAAACCAACTAGACCAGTACACACCAATGGAGCGACCAATCTGTTAGTCCCGAAATTAAAATACGAGCTTATATCGGAAGAGCGTCGTGACGGGAAAGAAAATGTACGTGTAA
+
CCCCCCGGCGFFGFGGGGGFGGGGGGGGG@FFGGGGGFGGGGGGGFGGFGGGGGFGGGGGGGCGGGGFFGGGGGGGEFGFGFFGGGGGGGFGGGGGFCEGGFGGGGFGGGGGGFFGG9FGGGFGGGFGG,?E<EFCEFGGGA>EFGFDGGDDGGGFGD?FF8;FFCFGGGDCFDDFFCDDFEGE=EC8+=8FGFGGG6@?FF+:7CFGCFGGGGGF*9*;A2@B4@=F*+11+4<C1*05?>)(187C)+;<05)(./1))6?04?D1(/(6((4(()(-()(.()(.(.)--+).),2()
@M03152:184:000000000-AWYW1:1:2106:12621:24736 2:N:0:CTCCTTACATACCTGT
CCCAACTATCCCTATTAATCATTGCTTCGGATTCTGAAAACCAACAAAATAGAACTGAAGCCCTATTTCATTATTCCATGCTAATGTATTCAAGCGTACGCTTGCTTTAAACACTCTAATTTTTTCAAAGTAAACGTCCTGGTTCGGCCGCCGAGCCCAGTTAAGGGCCGACGTTCCCCCAGAAAGAGGTGGTCCGAAAACCGGCAGTACAGACCTTGCGGCCGACCGCCGTTGGGCCACCGAAATTCAACTACGAGCTTAGATCGGAATAGCGTAGTGTGGGGAAAGAAAAGGGAAGGGG
+
CCCCCGGGGGGGGGGGGGGGGGGGGGGGGGGGGGGGGGGGGGGGGGGGGGGGGFFGGGGGGGGGGGGGGGGGGGGGGGGGCFGGGGGGGGGGGGGGGGGGGGGGGFGGGGGGGGGGGDGGGGGGGGGGGGGGGGGGGFGGFFGGFEGGGGGDEGGEEFDDDFFFGFCCDDDGGDGFF,AEGGGDF63DGGGGGFEEGC5BEDGB5?>8FBF@+4/AFF;>:;):>06>>>>E)*0C>?D<>95;E)-=<7*67C)(7;((-44)63:((().)(((-),.-81;(>23,.(,5*(0)-*((
@M03152:184:000000000-AWYW1:1:2106:14388:24776 2:N:0:CTCCTTACATACCTGT
CCCAACTATCCCTATTAATCATTACTTCGGTCCTAGAAACCAACAAAATAGAACCAAAGTCCTATTCTATTATTCCATGCTAATGTATTCAAGCGTAAGCCTGCTTTAAACACTCTAATTTTTTCAAAGTAAAAGTCCTGGATCCCCGACGCACTCAGTTAAGAGCACGCCGGCTCCCCAGAAGGAAAGACCCGACCAGAGCAGTGCTTACCTTGCTGCAAGACCACCCAGCCAGGCCCGAAATTCAACTACGAGCTTCGATCAGAAGAGCGGCGTGTCGGGAAAGAAAAGAGAAAGGTGA
+
CCCCCGGGGGGGGGGGGGGGGGGGGGGGGGGGGGGGFGGGGGGGGGGGGGGGGFGGGFFGFGFFDEGGGFGGGGGGGGGGGGGGGGGGDEGGFGGGGGFGFGFGGEFGGFGGFGGGFGGGGFGG8?<FFGGGGGGGGGEEF:E:>FEEGB@EEDGFFFGEC8EAE8EDDGGG6C+@D@>D+,=60@CD?FF,3>77CD@04*3:2;BCCFGGGGGF19>6AEF==:()882686(7A@/.8()/:C<7?CFFF*.384)--),(..4(.4:9(42,-0((-<1).043(((((*,)/(9()
@M03152:184:000000000-AWYW1:1:2106:8238:24828 2:N:0:CTCCTTACATACCTGT
CCCAACTATCCCTATTAATCATTACATCAGCCTTAGAAACCAACAAAATAAGACCAACGTCATATGCTATTATCCCATGATGTAATATTCAATGGCAAGGTTACGCCTGCTTTGAACACTCTAATTTTTTCAAAGTAAATGATTGGAAGCGGTTGCCCACTATCCAAACGTAGGAAGCACAGACCCAGCCACGCCACAAGGACGAGCTTTGGCCTGAATGCACCCGAAATTACACTACGAGCTTAGATGGGAAGAGCGTCGTGCAGGGAAAGAACAGGTATGTGATGTTCTGGCAGCTCGC
+
CCCCCCC@CFDGGGGGGGGGGGCGGGGF9FFGGGGGDFFGGGGGGGGGGGGGCFCFFEEEGCFFG,EE,FAFGG,@E<E,CC@FFFF<9FCEFFCCDFFF,CEF,4=FGG8FFGFDFDFE<FGEGEF9?FDFF9AEGCE9=E9;E:>?F88CCEGG9DFC8,@=8=,=@8DGCEFFFG+,=@DF8DFD8DECEGFGG+6;=8C5+*9+=B:*?7,**@E9<0@C=@)*?*6*+;@CFF/(:()(=/>8**),4*)(5((69(((/;@((4(/4,(((7---)-*)*))))-))<(0).*((
@M03152:184:000000000-AWYW1:1:2107:21396:1776 2:N:0:CTCCTTACATACCTGT
CCCAACTATCCCTTTTAATCATTACATCAGCCTTAGAAACCCACCAAATAAGACCTACGTCATATTCTATTATCCCATGCTCTAATATTCACTGTCAAGGTTACGCCTGCCTTGAACACTCTATTTTTTTCTAAGTAACAGATTGGAAGCGGTTGCCCCCTATCCTATCATCGTAAGCCCACATCTATCCCCCCCACTAGTCCTAGCTTTCCTCTTAACCTCACGCACTTCCACTACCATCTTACTTCGTACGCACGTCGTCTCTCTCACGCACCCTTCTTCTTTCTCTTCTTCTTTCTTC
+
B@A<-CD,C66CC,;C,,<6,6C,6,<C,6ECCF,,<,,;6,,,,,6,C,,,,C,,,66C@,C,@CAC,@C,<C<C<@E@C,9,,C<CF@,,<,,:,,::E@<<=,84,,:A?,,,:,4?B?,,9@?E=4B,,,,9,9,,,,9=,,,,,9@7=4@8,9+@B+@9@,,7,,@,,6,,1,63,++6=,,,@8,6+6++4+,*7+5+,+*5;=++1@C++++4+3:)/*)*//**+0**2)1*2/+9++*+(*)(().,)/((,(/()).)))((.(((,)(1)*)*.)).)).*1-/*2-*-)
@M03152:184:000000000-AWYW1:1:2107:16367:1792 2:N:0:CTCCTTACATACCTGT
CCCAACTATCCCTATTAATCATTACTTCGGTCCTAGAAACCAACAAAATAGAACCAAAGTCCTATTCTATTATTCCATGCTAATGTATTCATGCGTAAGCCTGCTTTCAACACTCTAATTTTTTCAAAGTAAAAGTCCTGGATCCCCAACGCACTCAATTCATCGCACGCTGGTTCCCCAGTATGAACGACCCAACCAGATCAGTGCTTACCTTTCGTCACGACCCCCCAGCCACCCCCCACATCCCACTACACGCCTCGCTCTGCACACCGTCGTTTCGCCCTCTACCATCCATCTCTCT
+
CC@C@CF@DACCE,CE9,CE,<C9CFFFB7FCEGCE9,CF@<<F<<8@E9,,,;@,,,,C<,C,6CFD,CF,CE@C<@EEGD,C,CBEE9,,,6+B7@EC@F8,A<F,,5:,B?FF9FGEFFEEE,,,,:,,,,,9;=@5,,>==>@,+8=BCCEF,,>@,9,,9++@+@=4+@A9=BE,8,,,6,3,@+6@=,+11+5*,59:22=99++;BE+4*030*05:)*)3()-86/(*:)2(:().))(2(*)/)*)().((((.()).(6(((.21-(.)0()().()))..)))**2)*))
@M03152:184:000000000-AWYW1:1:2107:12771:1803 2:N:0:CTCCTTACATACCTGT
CCCAACTATCCCTATTAATCATTACTTCGATCCTAGAAACCAACGAAACATCGAACCGAAATCGTATTCCGTTATCCCATGCTGTAGTATCCATGCCTCCTTTTTTGTCTGCTTTGAACACCCTAATTTCTTCCAAGTAAACTAATTGGAACTCCACACATGTCGGCATTACACGCGCGATACGTATACCGTTTTTCCCTCCACCTGCTTTTGAATCCCCCGCCCCGTTCATAGTAGCGCTGAGCATCCCATACGTGTCATCTCACCTACAAGTACCGCCCTTCCCTTCCTCCCGCTCTCC
+
CCCCCGGGGGGFG9FE<9FF,CF9FFGG7@FFCGGD?<FFE8@F:8;F@<CF,,<CC+@F+CE,E<FFEEEE@7FFGCCF,@C,E<EFFAED9C,C@CFGGGGBFC=,9F,?EFFA,,A9EBFD8,:CF,C=<,9,,A,5,C,,99,,,C;EGFG8F,>+@,@,,+6@+@==AA@>@C6+++43@9>>;E+@+6@*C*,<,**3,3003=:;+*2+4****)55>)583)6++11+2+0(:()(2;.2./)1,*).8(()).)))-(.(.().)))-.(),8()(,)).()1)(0)/(*.(
@M03152:184:000000000-AWYW1:1:2107:14625:1854 2:N:0:CTCCTTACATACCTGT
CCCAACTATCCCTATTAATCATTACGTCGATCCTAGAAACCAACAAAATAGAATCAAACGTCCTATTTCGTTATTCCATGCTAATGTATTCAAGCGTGAGCCTGCTTTAAACACTCTAATTTTTTCAAAGTAACAGTCCTGATTCCCCATGACACCAAATTAATGACATCATGGTTCGTCAGAAGGTAGAAATCAATAATACCAGTACGTACAATAGCACGACCAATAAATTGATCCCGAAATTCAACTACGACCTTAGATCGGACGAGCGTCTTGTAGGTAATGACCAGGTATGTGGTAA
+
CCCCCGGGGGGGGFGGDCGGAFGGGGGGGGGGGGGGGCFGGFDGFFGGGGCACGGFGGFGFGGGGGGGGFGGFGFFGCFCGG9FEFGDGFF9CF@FGGGGGFF8FFFGCCEE9?FEGGGGGGGGGE,AE,FF9FCFGGFGG9EFAEFGFGGGGF@BE8BFGFGFF,=EFFAEF8EDFC>E68,788D9E,,BDDCFG7ADAF6D8=7D8=8F><FFB?7FFBA5A*:58BCFA67?7*3)9);C+B*+29A@@))/8.*6072(/,((66(.((().1)27+/+65).,,(9=4/0*)*))
@M03152:184:000000000-AWYW1:1:2107:22953:1938 2:N:0:CTCCTTACATACCTGT
CCCAACTATCCCTATTAATCATTACGGCGACTCTAGAAACCAACAAAATAGAACCGCACGTCCTATTTTATTATTCCATGCTAATGTATTCGGGCATAGGCCTGCTTTGAACACTCTAATTTTCTCAAGGTAAAAGTCCTGGTTCCCCGACGCACGCCAATAAAGGGCACGCCGGCTCACCAAGAGGTAAGGCCCAGCCAGACAGTACAAGCCTGGAGGCGGACCGCCCGGCCAGGTCCGAAATTCAACTACGAACTCAGATCGGAAGAGCGCAGTGTAGGGACAGAACAGGAGTGTGTGG
+
CCCCCGGGFGGGGGGGGGGFGGGGGFGGGGGGEFGGGGFG8FFDGGGFFGGGGGGGGGCFEFFEDGG9@EDGGGGCDFGFFGGGGGGG9CE8AFGGFC?F?FGGGGGF,FC@CFF<FEFFFGFFE,E?FFEFFGGGGGGGGDFGGGGGGGGEGDG>FFC6FGGFGFCEGGGECG+@*BFGG?CEGGG7F;D8?ECEFGGF6C4;CDF78+0*8,*)6=D:AE@17B93>FB:D.4106@9>(846@:*::98?3)())-87)42((,43:<0((-((1)82>1)(-3)(.,))-.)0)*((
@M03152:184:000000000-AWYW1:1:2107:7979:2396 2:N:0:CTCCTTACATACCTGT
CCCAACTATCCCTATTAATCATTACGTCGATCCTAGAAACCAACAAAATAGAATCAAACGTCCTATTTCGTTATTCCATGCTAATGTATTCAAGCGTGAGCCTGCTTTAAACACTCTAATTTTTTCAAAGTAACAGTCCTGATTCCCCATGACACCAAATTAATGACATCATGGTTCGTCAGAAGGTAGAAATCAATAATACCAGTACGTACAATAGCACGACAAATAAATTGATCCCGAAATTCAACTACGAGCTTAGATCGGAAGAGAGTCGGGTAGGGAAAAAACAGGCAGGGGTAAA
+
CCCCCGGGGGFGGGGGGGGGGGGGGGGGGGGGEGGGGGFGGGGGGGGGGGGGGFDGGGGG,DFGFGCGF<FDGGGGGFCC8CFGGFGGGGGGGGFGGGD@F,E8F<FAF9C,<EBCFGFGGGFGEGGGGFFGG?FGGGGE9F9AD;EECG8FGGGGGFFGGGGGFFFGFCEFFDAFGGGDGG,EC8EFGGGGFGFGGGFCE9=FC7DFDGFGE2+<+8@*95>)=F5+66;+3<A+8??AD9AE>9AA<C*0-122AEFC582(/66((/3)4(((/5;)(52)(/3(8(()0()))(*()
@M03152:184:000000000-AWYW1:1:2107:9286:2823 2:N:0:CTCCTTACATACCTGT
CCCAACTATCCCTATTAATCATTACGTCGATCCTAGAAACCAACAAAATAGAATCAAACGTCCTATTTCATTATTCCATGCTAATGTATTCAAGCGTATGCCTGCTTTAAACACTCTAATTTTTTCAAAGTAACAGTCCTGATTCCCCAAGACACCAAATTAATGACATCAAGGTTCTTCAGAAGGGAGAAACCAATAATACCAGTACGTACCGAGGCACGACCAACAAATTGGTCCCGAAATTAAACTACGAGCTTAGATCGGAAGATCATCGTGGAGGGAAAGACAAGGGCTGTGTAGA
+
CCCCCGGGGGGGGGGGGGGGGGGGGGGGFEGGGGGGGGGGGGGCFGFGGGGGGGGGFFGGE@FGGGGGGGGGGGGGGGFDDFFGGGGGGGGGGGGGGGGGEGGGGFF9AEE<EFGCCFGGGGGGGFGDFGGGG9;FFFGFFGGGGGGFF7,9AFGGGCFFFGDEECDFGFGCFEGFFGGGGDCGGDE8=@FCD,@A86AFGGD62=DDGGGFA8CA5*0@?>=)19AFBFE+89*59FBAFBF4*1@8/2)5>*02/)7;)16((663).)..4,3(88:08651:(,((.)).5)*)2--
@M03152:184:000000000-AWYW1:1:2107:15501:2870 2:N:0:CTCCTTACATACCTGT
CCCAACTATCCCTATTAATCATTACGTCGATCCTAGAAACCAACAAAATAGAATCAAACGTCCTATTTCGTTATTCCATGCTAATGTATTCAAGCGTGAGCCTGCTTTAAACACTCTAATTTTTTCAAAGTAACAGTCCTGATTCCCCATGACACCAAATTAATGACATCATGGTTCGTCAGAAGGTAGAAATCAATAATACCAGTACGTACAATAGCACGACCAATAAATTGATCCCGAAATTCAACTACGAACTTAGATCGGAAGAGCGTCATGGAGGGAAAGAAAAGGTAAGTGAAGA
+
CCCCCGGGGGGGGGGGGGGGGGGGGGGGGGGGGGGGGGGGGGCFGGCGGGGGGGGGGGGGGGGGGGGGGGGGGFGFGGGGFGGFFGGGGGGGGGGGGGGGGGGGFGGGGGEDGGGGGGGGGGGEGGGF@FGGGGGFGGGGGGGGGGGGGGGGGGGGFGGGGGGGCFFGGGGGECFFFEGEGEGGF8>FFGGGGGFGAFF7,2++,=DF6DGFEGCFF5CFD>=BA9@FFFEA+=78+*0:9=F>ACA8EGF>?*)8+**1*0/9>?23(((./(,4)25B()/;/,515((1/)*/*)2)-
@M03152:184:000000000-AWYW1:1:2107:20385:2944 2:N:0:CTCCTTACATACCTGT
CCCAACTATCCCTATTAATCATTACGTCTATCCTAGAAACCGACAAAATAGGATCGAACGTCCTATTTCATTATTCCATGCTAATGTATTCAAGCGTTAGCCTGCTTTAAACACTCTAATTTTTTCAAAGTAACAGTCCAGTCTCCCCGCAACACCAAATTAATGGCATTACGGTTCATCAGGAAGGAGGAATCAGTAAGATCAGTACATACCAGTGGCATGACCAACCTACTGACCCCGAAATTCAACTACGAGCTTAGATCGGAAGAGCGTCGTGTAGGGGAAGAAGAGGAATGTGTAA
+
CCCCCGGGGGGGGGGGGGGGGGGGGGGGGGGGGGGGGGGGGGGGGGGGGGGGGGFGGGGGGGGGGGGGGGGGGGGGGGDGGGGGGGGFFGGGGFFGGGGGGGGGGGGGGGGGGGGGGGGGGGGGGGGGGAFGGGGGGGFGGGGGGGGGGGGGGGGGGFG9DGGGFFFGGGGGFE?8EFGGGGDFD@EFGGGC?FFGFGGFG;CA6<FFGGG65@2AA>90?>C@CF@F2AEFFFF>*;?):@F98+@FCFF5>C?6>(6.9?)/36?98(5(.36;<71=>3(74(2:(.48),0)*)*.)
@M03152:184:000000000-AWYW1:1:2107:18624:3262 2:N:0:CTCCTTACATACCTGT
CCCAACTATCCCTATTAATCATTACGGCGACTCTAGAAACCAACAAAATAGAACCGCGCGTCCTATTTTATTATTCCATGCTAATGTATTCAGGCATAGGCCTGCTTTGAACACTCTAATTTTCTCAAGGTAAAGGTCCTGGTTCCCCGACGCACACCAACAAAGGGCACGCCGGCTCACCAAGAGGTAAGGCCCGCCCAGACAGTACGTGCCGGTAGGCAGACCGCCCGGCCAGGCCCGAAATTCAACTACGAGCTTAGATCGGAAGAGCGGCGCGTAGGGAAAGAACAGGGATGCTGAA
+
CCCCCGGGGGGGGGFGGGGGGGGGGGGGGGGGGGFGGGFGGGGGGGGGGGGGGGGGGGGGFGGGGGGGGGGGGGGGGGGGDFGGGGGGGGGGGDGGGGGGGGGGGGGGFFGGGFFGGGFGGGGGGGGGGGGGGGGGGFFGGGFAA>EGGGGGGGGGGGG8CEFFGGGGGGGGGGGGGGGGGGFGGGGGGGGGGGGGC<=?GFCFFFFCD>FFFC)>DBFFFEDF<>9B>EFF3)39<B)3)37(9?479C6?29;63:2<B4<6BFFF:0(4((-(-71;3)1),.8<(4()01))*)*))
@M03152:184:000000000-AWYW1:1:2107:16316:3410 2:N:0:CTCCTTACATACCTGT
CCCAACTATCCCTATTAATCATTACGTCGATCCTAGAAACCAACAAAATAGAATCAAACGTCCTATTTCGTTATTCCATGCTAATGTATTCAAGCGTGAGCCTGCTTTAAACACTCTAATTTTTTCAAAGTAACAGTCCTGATTCCCCATGACACCAAATTAATGACACCATGGTTCGTCAGAAGGTAGAAATCAATAATACCAGTACGTACAATAGCACGACCAATAAATTAATCCCGAAATTAAACTACGAGCTTAGATCGGAAGAGCGTCGTGTAGGGAAAGAACAGGTATACATAAG
+
CCCCCGGGGGGGGGGGGGGGGGGGGGGGGGGGGGGGGGGGGGGGGGGGGGGGGGGGGGFGGGGGGGGGGGGGGGGGGGGGGGGGGGGGGGGGGGGGGGGGGGGGGGGGGGGFGGGGGGGGGGGGGGGGGFGGGFGGGGGGGGGGGGGGGGFGGGGGGGFGGGGGGFGGFGG8EGGGGGGGGGGGGGGGGGD=DEFFFGG?E=8FCDFFGGGGFG8ABFFFEFF=AFFFFFFAFFFF+0:749AE*BA*>FF(2*?9AE@C<EB9?F0(((1.1:;(3ACF;F;F0=:1:((*9:***)*-)
@M03152:184:000000000-AWYW1:1:2107:16375:3413 2:N:0:CTCCTTACATACCTGT
CCCAACTATCCCTATTAATCATTGCTTCGGATTCTGAAAACCAACAAAATAGAACTGAAGCCCTATTTCATTATTCCATGCTAATGTATTCAAGCGTACGCTTGCTTTAAACACTCTAATTTTTTCAAAGTAAACGTCCTGGTTCGGCCGCCGAGCCCAGTTAAGGGCCGACGTTCCCCCAGAAAGAGGTGGTCCGAAAACCGGCAGTACAGACCTTGCGGCCGACCGCCGTTGGGCCACCGAAATTGAACTACGCGCTAAGATCGGAAGAGCGTGTGGTAGGGAAAGAACAGGGATGTGG
+
CCCCCGGGGGGGGGFGGGGGGGGGGGGGGGGGGGGGGGGGGGGGGGGGGGGGEFGGGGGGGGGGGGGGGGGGGGGGGGGGGGGGGGGGGGGGGGGGGGGCGGGFDGFCFGAFC8DGGGEFGGGGGGGGGGGGGGGGGGGGG8EFGGGGGGGGGGGGGGGGGGGDGGGGDGG>EEGGGGGGGGDBFFFCFFF5CE6EGCEFFGD>5CDGGGGFCFFFF6AE=BB>>E(8101<551<F>::4,76DF9*5:?:BG3(.42(22A))4::69??1(-((03>4=1B::8<F74??())*-9))
@M03152:184:000000000-AWYW1:1:2107:18461:3434 2:N:0:CTCCTTACATACCTGT
CCCAACTATCCCTATTAATCATTACGGCGGTCCTAGAAACCAACAAAATAGAACCGCACGTCCTATTCTATTATTCCATGCTAATGTATTCGAGCATATGCCTGCTTTGAACACTCTAATTTTTTCAAAGTAAAAGTCCTGGTTCCCCAGCACACCCAGTAAAGGGCATGAGGTTAGCCAGAAGGAAAGATCCGGCCGAACCAGTGCACGCGGTGAGGCGGACCGGTCAGCCAGACCCGAAATTCAACTACGAGCTTAGATCGGAAGAGCGGCGGGTAGGGAAAGAACAGGTATGGTTGAA
+
CCCCCGFGGGGGGGGGGGGGGGGGGGGGGGGGGGGGGGGGGGGGGGGGGGGGGGGGGGGGCFEGFFGGGGGGGGGGGGGGDGGGGGGGGGGGGGGGGGGCFGGGGGGFCDEEGDGGGGGGGGGGGGGGGCFFGGGGG9=FGGGGGGGGGGGGGGGGGGGEGEGGGGGGGGGGGFGEFDFEDDFGGGGGFD9D<FGDEGGFGDGFCGCF*94?A:DFAFFEBE99@E930):?>F:FC4B>>>F<F6ABA<4<:DB(6)..).-33(71?(4(27070)-7:5?5((,(.(3**)00*)*()
@M03152:184:000000000-AWYW1:1:2107:6308:3441 2:N:0:CTCCTTACATACCTGT
CCCAACTATCCCTATTAATCATTACTAAGACCCTAGAAACCAACGAAATCAGGATCCCAGTCCTGTTCCATTATCCCATGCTGAAGTATTCAAGGCTCGATTGCCTGCTTTGAACACTCTAATTTGCTCAAAGTAAAAGAGTAGGAACCCCAGTCATAATATCCAGAGTTGCCCCCAGAAAGTACTACAACCTTTGACCGCCACCCAGTTAAGGACAGTGGCGAGTATCCTACAGTGAGGCGTGACCCAAACGGTACAGACCATGACTGCCGACCAGCCTGAACACCAGCCGAACATCAAA
+
C@CCCGFGGGGGGGFGGGGGGGGGGGFFGGFGGGGGDDCFGFGGFGGGGGFFFGCFGGG8CFGCEGGGGCF<9FFF?8FF8@EFGGGFFCAFGFGFFCE@AFGGG,E=AFF,9:5FFGCFG9@<FFDDFAEFDGEE9E,AEFF9=9EF+@CG:E9>FCEE;,=DA=AFGGGGD=AEGGG8D?F98EC4,=8BF99,@DD*@DD>ECFF8?C7<,+?5<AF5*):>BDF5+*+30)5++/):5*(/:*;=/)8=:?9>EF3((/./73)7((66(((()6)())0).(-(,47D6@)0474)
@M03152:184:000000000-AWYW1:1:2107:22414:3512 2:N:0:CTCCTTACATACCTGT
CCCAACTATCCCTATTAATCATTATTTTAGCCCTAGAAACCACCGAAAGTAGGACCAAAATCCTATTTCATTATCCCATGCTAATATATTCAAAGGCTAGGTTACGCCTGCTTTGAACACTCTAATTTTTTCACAGTAAAAGATTTGAACCACTTGATTCCTAAATAATATAAATATTATATTAGGAGTGAATTCAAAAAGAAGGAAGTAAAAATTAAGTACACACCTAACAGATGGACTTTTAATTTTAACTTACCGAAATTCAACTACGAGCATAGATAGGAAGAGCTTCCAGCAGGGA
+
CCCCCGGGFGFGGFFG9EECEFGAFFGGC<EEGFDFEFCGGD,B@:CEGGFDADGGGGGG9E<EFGGGGAFEEFGGGCDFD9CE<CFGDFFGG9,<@FGFCFFFC:7BE7E,E<<,:?EDE@EGFGCEEFDG<FFFCCGG9,@FAE=<EGGGF8FGAFGCDGG,@@@@EEE;AE,=DCAAFCFFFEGGFFA9=EDG,+@D+=6*,=DFF7D+32=DFFBECCEEB5=50;)00;:2+6A6AEFFFF7A5+0:A+0:;=):@5CA*212..)06@(7818:*0(**-(,()/+))+)2(5((
@M03152:184:000000000-AWYW1:1:2107:18763:3657 2:N:0:CTCCTTACATACCTGT
CCCAACTATCCCTATTAATCATTACTTCGATCCTAGAAACCAACGAAACATCGAACCGAAATCGTATTCCGTTATCCCATGCTGTAGTATTCATGCCTCCTTTTTTGGCTGCTTTGAACACCCTAATTTATTCAAAGTAAACGAATGGGAACTCCACAAACGTGGGCCCCAAAAACATCACGCGCGAGACGTAATGAAAAAGGGTTTTTATCCTACGCTTGCTTTTTTTTATTTGCTTCCGCCCAGTTAAGAGTAGAGTGGAGCATCCCTTAGGTGAGAACAAACAGACCAGTACAAACAT
+
CCCCCGGGFGGGGGGGGGGGGGGGGGGGGEFGFGGGGGGGGGGGGGGGGGGGGGGGG>FGGCCGGFGGGGGGGGGGGGGGGGGGGGAFFGGGGGGGGGGGGFGGGGGGGGGGGGGGGGGGFEGGGGGGGGGGGF=F9CFEGGGCEGGGGFEFFFEGGGGCF6DF>CEFDEEECFFGGGFGFEG>ECGGG5:EE87CC+@?CD49;*9*39C+4CG486?4??E=E=351)1:+@5;++3.)60.<>(9476),**)*)))(,.,(5)(()))))),-75*))4),.(23(,0*./1*)9()
@M03152:184:000000000-AWYW1:1:2107:22561:3838 2:N:0:CTCCTTACATACCTGT
CCCAACTATCCCTATTAATCATTACTTCGGTCCTAGAAACCAACAAAATAGAACCAAAGTCCTATTCTATTATTCCATGCTAATGTATTCAAGCGTATGCCTGCTTTAAACACTCTAATTTTTTCAAAGTAAAAGTCCTGGATCCCCAGCGCACTCAATTAAGCGCACGCTGGTTCCCCAGAAGGAAAGACCCGACCAAGAGCAGTGCTTACCTTGCGGCAAGACCGCCCGACCAGGTCCGAAATTAAACTACGAGCTTAGATCGGAAGAGCGCAGTGTCGGGACAGAACAGGAAGTAGAG
+
CCCCCGGCFFGGGGGGGA<FGGGGGFGGGGGGGFGGGGGGGGEG8CE@FG<<FGGGCGGGEFGGDCFGCFFGGGGGEGGGG<FFGGF9BFGGGGGGGGCFF@DFDGGGGGGCCEGG<FFF<AEBFGGA,CF9<?FFGFFG8FF@FFFGGGGGGGGGGCC9EEGG6@EGGGGGGGFDFGGGGG8F?FG,3,DFE>C>C+@A,=+9,5;8FGF20E+BFF>?E*)-4?(05):))89C5//)81>6)+)1);87@*0479(62A45801-,8?:((-1(9-*(0(0(4(.,(8?>3>5*)2))
@M03152:184:000000000-AWYW1:1:2107:15069:3938 2:N:0:CTCCTTACATACCTGT
CCCAACTATCCCTATTAATCATTACGTCGATCCTAGAAACCAACAAAATAGGGTCAAACGTCCTATTTCATTATTCCATGCTAATGTATTCAAGCGCGAGCCTGCTTTAAACACTCTAATTTTTTCAAAGTAACAGTCCTGATTCCCCGCCACACCAACTTAATGACATGACGGTTCTTCAGAAGGGAGAAACCAGTGACACCAGTGCATACCGAAGGCACGACCAGCGTACTGATCTCGAAATTCAACTACGAGCTTAGATCGGAAGAGCGTCGTGTAGGGAAAGAACAGGAATGTGGAA
+
CCCCCGGGGGGGGGGGGGGGGGGGGGGGGGGGGGGGGGGGGGGGGGGGGGGGGGGGGGGGFGGGGGGGGGGGGGGGGGGGGGGGGGFGGGFGGGGDEGGDFCE,ADGGGGGGFGGGGGCAFGGC7BFFG9FGAEDFGGGFGFFGGGGGGGGEGGGDGF>DFGDFDFGGGEEF6@@CCFFFFFFFFC>FGGC6DFFF<7A?FG?FCDFGFGGGFED599FFF>5@@DFA9)6A)4>CFFF16151@AEFFCA;(95;A5>39C<=14:417<;><;,()362>?03072::?5)(07C)*.)
@M03152:184:000000000-AWYW1:1:2107:25428:4090 2:N:0:CTCCTTACATACCTGT
CCAAAAAATCACTATTAATTAAGACATCCGCCTGTAATACCAACAAAATAAAATCAACGTCATAATCTCATCACCCATGATCTAATATTTAATAGTCACGTTATACCTCCTGGACTCATTCTAATTTTTTCAATGTAAACGCTTCGACGTGGTCGACAACTACTCAATAATCGGTAGCTCAAATCGACTCACGCACTAAGGTAGCGTTTAAAATTGAAACCACAGACATTCAACCTACAACTTCCATCTGACACGCTAAGCATAGGAAAAGCAACTGTACAAGTCGACCTCAGTAGAGTCC
+
A@---,,+;C9@,6,,,,C-,,,,C,;,;@,B,,;,,,;C,,C8,,66,;,,;,CFGCCF8:EG9,,<,,,,,:,6,9,,,,,<,,@,C9C<<,6,,<,,BA<,,C,C,A4,,,,,4A,5,9C,,:,59=,9<,,C9,:?B+4+++4+++++9,++8+46,,,,6,69,6@,+@+@C,,3@>F>D8,++3,,6@++++,5@++3,***39++173+4@F;**0)/9)*1+1B135**)1.1)+**+1+*++8*2).)/:)().4.)))((.((((((1)1)+)+)(-(((.<))1*0)*.)
@M03152:184:000000000-AWYW1:1:2107:16371:4166 2:N:0:CTCCTTACATACCTGT
CCCAACTATCCCTATTAATCATTACATCAGCCTTAGAAACCAACAAAATAAGACCAACGTCATATTCTATTATCCCATGCTGTAATATTCAATGGCAAGGTTACGCCTGCTTTGAACACTCTAATTTTTTCAAAGTAAAAGATTGGAAGCGGTTGCCCACTATCCAATAATAGGAAGCCCAAATCGAGCCACGCCACAAGGACGAGCTTTGATCTGAAACCCCCGAAATTCAACTACGAGCTTAGATCGGAAGAGCGTCGTGTAGGGAAAGAACAGGTATGAGTAGATATCGTTGGGCGCT
+
CCCCCGGGGGGGGGGGGGGGGGGGGGGGGGGGGGGGGGGGGGGGGGGGGGGGGGFGFGGGGCGGGGGFGGGGGGGGGGGGGGGGGGGGGGGGGGGGGGFFGGGFCGGCEFGGGFGGGGGGGGGGGGGGFGGAFEGGGDEFFEEFFCFFGGGGGGGFGFGGGFDFGGFGGGGGG?EFF8@F@DC@DEG@EGEGGEGGGGGFGDGECDEG?DGGFGGF>AFA5@57@>=>)B4BFFEGD5B>>2;>?CE6=CEFFGA@E:?1(48;<A;@(:??:::,3*.*.*.9462<)-6).(0))(1((
@M03152:184:000000000-AWYW1:1:2107:19679:4275 2:N:0:CTCCTTACATACCTGT
CCCAACTATCCCTATTAATCATTACGTCGATCCTAGAAACCAACAAAATAGAATCAAGCGTCCTATTTCGTTATTCCATGCTAATGTATTCAAGCGTGAGCCTGCTTTAAACACTCTAATTTTTTCAAAGTAACAGTCCTGATTCCCCATGACACCAAATTAATGACATCATGGTTCGTCAGAAGGTAGAAATCAATAATACCAGTACGTACAATAGCACGACCAATAAATTGATCCCGAAATTCAACTACGAGCTTAGATCGGCAGAGCGGCGTGTAGGGAAAGAACAGGTGTGGGTAGA
+
CCCCCGGGGGGGGGGGGGGGGGGGGGGGGGGGGGGGGGGGGGGGGGGGGGGGGGGGGGDFFGGGGGGGGG8FFGGGGGGGGGGGGGGGGDGGGGGGGGGGGFGGGGFFEGFFG8EFFFFGGGGGGGGGGGGGGGGGGGGGGCFFFGGFGGGGGGGGGFGGFCGGGGGFED9D,=DFCGGGGDEGGGGFGFGGG9EGF@EDCDFF?GF7===FFA+@A+BFFF5>8?=FFFFF+=78@FE=EFFCCFFFEG6>D4)()1*4*9/(,6(38(,((.4>:F:=15258?0(420*)-0)*(2(.
@M03152:184:000000000-AWYW1:1:2107:9062:4414 2:N:0:CTCCTTACATACCTGT
CCCAACTATCCCTATTAATCATTACGTCGATCCTAGAAACCAACAAAATAGAATCAAACGTCCTATTTCATTATTCCATGCTAATGTATTCAAGCGTATGCCTGCTTGAAACACTCTAATTTTTTCAAAGTAACAGTCCTGATTCCCCACGACATCAAATTAATGACATCATGGTTCTTCAGAAGGGAGAAATCAATAATACAAGTACATACCTAAGCATGACCGATATATTGATCCCGAAATTCAACTACGAGCGTAGATCTGAAGAGAGTCGATTAGGGAAAGAACAGGAAGTTATATA
+
CCCCCEGGCFCDGCGFGGGGDGG9E@FGEE;F7FEGGFGGGGGGGFDFEGGGGFCEFGF7C@F7C<FFGAFGGGGGFEG96@FCGAFDGFFFF,C,BFGC9EGGECA,4EF?,49EEEEDFGFGGCFFG,CFDFEAFE,<,?EGAF9AB8@ECEEFECAFFDF8;4@DF93EA86=,@DCDFGF88E,+=@DE9=@,+=?C@+;,DDFGCDD*,=?59?C?A)1)003)BA@>FA=8*3:?BF;A>98AD62(9)0065(/9)//)7)((/)7;((1)/2,50)(((//.()),0**-2))
@M03152:184:000000000-AWYW1:1:2107:21454:4463 2:N:0:CTCCTTACATACCTGT
CCCAACTATCCCTATTAATCATTACGTCGATCCTAGAAACCAACAAAATAGAATCAAACGTCCTATTTCATTATTCCATGCTAATGTATTCAAGCGTATGCCTGCTTTAAACACTCTAATTTTTTCAAAGTAACAGTCCTGATTCCCCAAGACACCAAATTAATGACATCAAGGTTCTTCAGAAGGGAGAAACCAATAATACCAGTACGTACCGAGGCACGACCAACAAATTGGTCCCGAAATTCAACTACGAGCTTACATCGGAAGAGCGTAGGGTAGGGAAAAAACAGGAATTGGTGGA
+
CCCCCGGGEGGEFFGGGFGEFGGGGGGGGGGGGGFFGFGFEGGGGGGGFGGGGGGFFGGE<FEEGGGGGFEFGGGGGGGFGGGFGDGGGGFGGFGGGGGGGEFFGGGGGGFDCDFGGDFGGGGGGGGEFCFFGCGFGGGGFGGGG=9EFEGGGGGGGFGCFGGGA@DGGGGC=DEFEFCFFGGGGGGCEE@BFFGFGGGFG7CF,=FGGFFFDCDF>AAA598=A5=F2;>=8*::DF><*6F?6@<AE4)5(1)3;4)/)9(/(4:@;8(((.((/),)8;()(.3((,(.)))*2.*((
@M03152:184:000000000-AWYW1:1:2107:19637:4520 2:N:0:CTCCTTACATACCTGT
CCCAACTATCCCTATTAATCATTACATCAGCCTTAGAAACCAACAAAATAAGACCAACGTCATATTCTATTATCCCATGCTGTAATATTCAATGGCAAGATTACGCCTGCTTTGAACACTCTAATTTTTTCAAAGTAAAAGATTGGAAGCGGTTGCCCACTATCCAATAATAGGAAGCCCAAATCGAGCCACGCCACAAGGACGAGCTTTGATCTGAAACTCCCGAAATTCAACTACGAGCTTAGATCGGAAGAGCGTCGTGTAGGGAAAGAACAGGTATGTGTAGATGTCGGTGGTCGCG
+
CCCCCGGGGGGGGGGGGGGGGGGGGGGGGGGGFGGGGGGGGGGGGGGGGGGGGGGGGGGGGGGGGGGGGGGGGGGGGGGGGGGGFGGGGFGGGGGGGGGGGGGGGDEFGFGGGCFGGGGGGGGGGGGGGGGGFFFFGGGGGGGDDFFFCFGGGGGFF@EGGGEDFFGGGGGGFCFGCDGCFCGGGGGBEGGGGGGGGGGFGF?DGD5CCCFFFGC6BFFFA9@55@9>BF;6=:E?**::49;E48?F@CD?(*;8B6;91;<;9<@;?;;@@@07(*)0(*-164)5).)0)-.012)(-
@M03152:184:000000000-AWYW1:1:2107:20446:4734 2:N:0:CTCCTTACATACCTGT
CCCAACTATCCCTATTAATCATTACGTCGATCCTAGAAACCAACAAAATAGAATCAAACGTCCTATTTCATTATTCCATGCTAATGTATTCAAGCGTATGCCTGCTTTAAACACTCTAATTTTTTCAAAGTAACAGTCCTGATTCCCCAAGACACCAAATTAATGACATCAAGGTTCTTCAGAAGGGAGAAACCAGTAATGACAGTACGTACCGAAGCACGACCAACATACTGATCCCGAAATTCAACTACGAGCTTAGATCGGAAGAGCGTCGTGTAGGGAAAGAAAAGGTATTGGTAGA
+
CCCCCGGGGGGGGGGGGGGGGGGGGGGGGGGGGGGGGGGGGGGGGGGGGGGGGGGGGGGGFDFGGGGGGGGGGGGGGGGGGGGFGGGGGGCFGGGGGGDGGGGGGGGGGGGGGGGGGGGGGGGGGGGGGGGGGGGGGGGGFGGGGFGGGGGGGGGGGGGGGGGGGGGGGGGGGGFGGGGFGGGGGGGCGGGGGDGGGGGFGGGF8FFG6DFG5CDFF>FFFDAAB95?CFF>9EFG8ABADBFEFF?A?FF=@C)66>3;*9=(3@9F@1((6:(,/).;(=?F::0(,3,/9)*1*)0))
@M03152:184:000000000-AWYW1:1:2107:17346:4779 2:N:0:CTCCTTACATACCTGT
CCCAACTATCCCTATTAATCATTACTTCGGTCCTAGAAACCAACAAAATAGAACCAAAGTCCTATTCTATTATTCCATGCTAATGTATTCAAGCGTAAGCCTGCTTTAAACACTCTAATTTTTTCAAAGTAAAAGTCCTGGATCCCCGACGCACTCAGTTAAGAGCACGCCGGCTCCCCAGAAGGAAAGACCCGATCAGAGCAGTGCTTACCTTGCGGCAAGACCACCCAGCCAGACCCGAAATTCAACTACGAGCTTAGATCGGAAGAGCGTCGTGTAGGGAAAGAACAGGTATGTGTAA
+
CCCCCGGGGGGGGGGGGGGGGGGGGGGGGGGGGGGGGGGGGGGGGGGGGGGGGGGGGGGGGGGGGGGGGGGGGGGGGGGGGGGGGGGGGGGGGGGGGGGGGGGGGGGGGGGGGGGGFGGGGGGGGGGGGGGGGGGGGGGGGGGGGGFEGGGGGGGGGGGGGGGACDGGGG6?EG6CGGGGGGGGGGGGGGGGGGGGGDGFGGGFFGFGGGGGFGFFFDD>EFFFFA>EDF=F5ADGGFFFFFEDFFFFFFAE;8=9DFB24<:?FFF6<?0;6?>>F><@BD<F01<F(((0*-//2-0.)
@M03152:184:000000000-AWYW1:1:2107:11647:4833 2:N:0:CTCCTTACATACCTGT
CCCAACTATCCCTATTAATCATTACTTTAGCCCTAGAAACCAACGAAAGTAGGACTAAAGTCCTATTTCATTATCCCATGCTAATATATTCAAAGGCTAGATTACGCCTGCCTTGAACACTCTAATTTCTTCACAGTAAAAGATTTGAAACACTTAGACCCCTAAAATATAATTTTAGGGAGTGTATTCAAAAAGAAGGAAACGAGAATAAGGTATACATCGGAAAGATGGACCTAAAGTTCTCATTAATCCGAAATTCAACTACGAGCTTAGATCGGAAGAGCGTCGAGTAGGGAAAGAA
+
CC@CCFGGGGGGGGGGGFGDFGGGGGGFGFGGFGFFGGGGDFGGGFDGCEFFGGGCFFEAF,CFAEFFFGEDFFGGFGCEGAFGGGGGGGDEGGGGGGGCFGGGG??C<FGGFGGFGGG8<<FFGGGGGEGCAFGGGC=EGDE:@FFGGEFCFAFDEGGFCEG6DADFGGGGGGGFDFFCDE+8DFG,@CEGGGGGGGGFGGGFGDEGGGGGF8DEDFFFFEF>AACFEC@F;*:+=A?0371;99EFAF>75?DBFFFEFE423><(69>EEFC*6;@A(.6=99(.(.).;38AG?<38
@M03152:184:000000000-AWYW1:1:2107:16697:4849 2:N:0:CTCCTTACATACCTGT
CCCAACTATCCCTATTAATCATTACGTCGATCCTAGAAACCAACAAAATAGAATCAAACGTCCTATTTCGTTATTCCATGCTAATGTATTCAAGCGTGAGCCTGCTTTAAACACTCTAATTTTTTCAAAGTAACAGTCCTGATTCCCCATGACACCAAATTAATGACATCATGGTTCGTCAGAAGGTAGGAATCAATAATACCAGTACGTACAATAGCACGACCAATAAATTGATCCCGAAATTCAACTACGAGCTTAGATCGGAAGAGCGTCGTGTAGGGAAAGAACAGGTAGGTGTAGA
+
CCCCCGGGGGGGGGGGGGGGGGGGGGGGGGGGGGGGGGGGGGGGGGGGGGGGGGGGGGGGEFGGGGDEGGFGGGGGGGGGGGGGGFGGGGGGGGGDFGGGGGFEFGGEFGGGCFFFGC<FGGGGGGGFCCFGFG9EECGFGGFGGGGCEFGGGGGGGG8BDFAFGCFGGGGFE93EGGGGGGGFGBFFGGGFFCFGFFF+=D+:=+=D8DD6?E<8CFFF>DFFFF@9@FE>FF5++;*:ABFCAFE997?(57?@AEEE*82=DF@1,(1.6(.6(298;=7)((,(.3(19)0/*-2))
@M03152:184:000000000-AWYW1:1:2107:7202:5118 2:N:0:CTCCTTACATACCTGT
CCCAACTATCCCTATTAATCATTACGTCGATCCTAGAAACCAACAAAATAGAATCAAACGTCCTATTTCATTATTCCATGCTAATGTATTCAAGCGCGAGCCTGCTTTAAACACTCTAATTTTTTCAAAGTAACAGTCCTGATTCCCCAAGACACCAAATTAATGACATCAAGGATCTTCAGAAGGGAGAAACCAATTATGACAGTACGTACCGAAGCACGACCGACATATTGGTCCCGAAATTCAACTACGAGCTTAGATCGGAAGAGCGTCGTGTAGGGAAAGAACACGGATTGTGATA
+
@CCCCGGG9FGGGGGGGGGGGGGGGGGG@CEGEGFG?FGGFGGGGGGGGGGGGGGGGGGGGGGGGGFGFGGGGGGGDG,CCFFGGGGGGGGGF9EGGDGFGEGGGFG<?@FG?DDEBEFCGGGGEFE9FFGGGFFCGEFF,EEFGFF88EGGGGGGGGG9FFGGDCFGGGGGFC,@8=DCDGGFFFEFCED88,@FGCGFDD?FGGFGD9DC:+:*<>9**30:>?>D>FC+:*0=6)8@>9FEFFF6?7A107=;4)./.)3((397??>9(3434;-*,0(083:31(,))()0*)*6)
@M03152:184:000000000-AWYW1:1:2107:8396:5288 2:N:0:CTCCTTACATACCTGT
CCCAACTATCCCTATTAATCATTACTTCGGTCCTAGAAACCAACAAAATAGAACCAAAGTCCTATTCTATTATTCCATGCTAATGTATTCAAGCGTAAGCCTGCTTTAAACACTCTAATTTTTTCAAAGTAAAAGTCCTGGATCCCCGACGCACTCAGTTAAGAGCACGCCGGCTCCCCAGAAGGAAAGACCCGACCAGAGCAGTGCTTACCTTGCGGCAAGACCACCCAGCCAGGCCCGAAATTCAACTACGAGCTTAGAACGGAAGAGCGGCGTGTAGGGAAAGCACAGGTAGTTGTAG
+
CCCCCDFFGGGGGGGGGGGGGGGGGGGGGDGGGGGGGGGGGGGGGGGGGGGGGGGGGGGGGGGGGGGGGGGGGGGGGGGGFGGGGGGGGFGGF@CFGFFGFGGGGFGGGGGGGGGGGGGGGGFEFGFFGGGGGFA?FFEEF8FGGCGD8C@EGDFFGCDGGGGGGGGGGGG6CCEE1DGFG8DEF8DF?FG:F67EEGGFGFGF2?BCFCFFFC7A>A?;)/2:BFF>DF;4>FD2<>5:A6E(:ACFF7F;:C>9@0<<2)41:64(.42((-2(().9<57.86:>3:<)1.***.::-
@M03152:184:000000000-AWYW1:1:2107:26538:5334 2:N:0:CTCCTTACATACCTGT
CCCAACTATCCCTATTAATCATTACGTCGATCTTAGAAACCAACAAAATAAGATCAAACGTCCTATTTCATTATTCCATGCTAATGTATTCAAGCGAATGCCTGCTTTAAACATTCTAATTTTTTCAAAGTAAAAGTCCTGATTTCCCACGACACCAAATTAATGACATCGTGGTTCGTCAGAAGGGAGAAACCGACAGGGCCAGTATACACCAGAGGCGCGACCGACCCGCCGATCCCGAAATTCAACTACGAGCTTAGACCGGATGAGCGTAGTGTAGGGAAAGAAGAGATAGGTGTGA
+
CCCCCGGGGGGGGGGGGGGGGGGGG8FGGGGGGGFGGFGGEFGGGGGGGGFGDFC@FGGGCF:@EEFG9<FDDFAFG<@E8EFGCFEFDC9FFCE:FGDCB<F9EFFFEGGFG,C5CF,C<AGCFFGGCE?FE,A9EFCFGEFG;EEDFGDEGE>GG?GGAEFGDE99F?E@?>==ACG6++7,6=8:CE8E8=CECCG560=:698++5+*;5C*;9B9>*45=42:>363))())0.(76717*68)0)5,*040()).-)-39(42))-4(4340:?258@0:(3(4:)/.97*5:0)
@M03152:184:000000000-AWYW1:1:2107:7007:5338 2:N:0:CTCCTTACATACCTGT
CCCAACTATCCTATTAATCATTACGTCAATCCTAGAAACCAACAAAATAGGATCGAACGTCCTATTTCATTATTCCATGCTAATGTATTCAAGCGTTAGCCTGCTTTAAACACTCTAATTTTTTCAAAGTAACAGTCCAGTTTCCCCGCAACACCAAATTAATGGCATTACGGTTCATCAGGAAGGAGGAATCCGTAAGATCAGTACATACCTGTGGCATGACCAACCTACTGACCCCGAAATTCAACTACGAGATTAGATCGGAAGAGCGTCGTGTAGGGAAAGACCAGGGATGTGTAAA
+
CCCCCGGGGGGGGGGGGGGGGGGGGGFEFFGGG9EFGFGGGGGGGGGGGGGGGGGGGFGGGGGG<FGGGGFGGGFGGFGFGGGGDGGFGGGGGFG7@C:FEGGDFGGEFGCFFGGGFCGGGGGGGFGGGGFGFGGGFCFFEDFE9EEEDGEGGGGFFDFFGGGFAFGGFGFGGGGGFEFFGFFCGEGGGGGGF,8DFC,BFGGFFGFCDGFGFFCFA5AAA98==A5?CFEF494;CEE=>@:4+18BCGA@=G5=AFFFC321(6((/=;6?9.,/;>F<:B433,((3()).)6:>F))
@M03152:184:000000000-AWYW1:1:2107:17794:5386 2:N:0:CTCCTTACATACCTGT
CCCAACTATCCCTATTAATCATTACGGCGATCCTAGAAACCAACAAAATAGGACCGCACGTCCTATTTTATTATTCCATGCTAATGTATTCGGGCGTAAGCCTGCTTTGAACACTCTAATTTTTTCAAAGTAAAAATCATGGTTCCCAGCCACACCCAGTAAAGGGCATAACAGCTCACCACGAGGTAAGCCTCCACCGCTCCAGTACACACCCAAATAGGCGGACCGGGCGGCAAAGGCCGAAATTCAACTACGAGCTTAGATCGGAAGAGCGGCGTGTAGGGAAAGAACAGGAAAGGGT
+
CCCCCGGGGGGGGGGGGGGFGGGGGGGGGGGGGGGGGGGGGGGGGGGGGGGGGGGGGGGGFGGGGGGGGGGGGGGGGGGGGGGGGGGGGGGGGDGGGGGFGGGGGGGGFGGGGGGGGGGGGGDFGGGGFGGGGGGGGGGGGGFEGGFGGGGGGGGGGGGDFDFCGEEG8EFFGGGGGGGFGDEGEGECFCGGFG59FFEECDGFGGFGGGGGECGFFFFBFF=BB5;>>B>BF:(97)76FBDFE4465C622*)25>>?B?F2)13:?>1:(3(71)4.(14BBFFBF<(078))*(*((
@M03152:184:000000000-AWYW1:1:2107:14316:5494 2:N:0:CTCCTTACATACCTGT
CCCAACTATCCCTATTAATCATTACGTCGATCCTAGAAACCAACAGAATAGAATCAAACGTCCTATTTCATTATTCCATGCTAATGTATTCAAGCGTATGCCTGCTTTAAACACTCTAATTTTTTCAAAGTAACAGTCCTGATTCCCCAAGACACCAAATTAATGACATCAAGGTTCTTCAGAAGGGAGAAACCAGTAATGACAGTACGTACCGAAGCACGACCAACATACTGATCCCGAAATTAAACTACGAGCTTAGATCGGAAGAGCGTCGTGTAGGGAAAGAACAGGTATAGGCAGA
+
CCCCCEGGFGGGGGGGGGGGGGGGGGGGGGGGEFGGGGGGGGGGGGGGGGGGGGGGGGGGGGGGFGGGFGGGGGGGGGGGGGGGGGGGGGGGGGGGGGGGGGGGGGGGGGGDGGGGGGGGFGGGGFGGGGGGGFGGGGGGGGGGFFGGGDGGGGGGGGGGFGGGGGGGGFGGG?DEGGGGGGGGGGGGGGGGGGGGGGGFGGGFFGFGGGGFFGDBEFFF5BF5>F=FBFF6+488=4?4@5AA*=?FCGA@@G:9AE*4<5=DF@11((6(6>133ACFDFB4.28(8:2*9)***(0--
@M03152:184:000000000-AWYW1:1:2107:13498:5538 2:N:0:CTCCTTACATACCTGT
CCCAACTATCCCTATTAATCATTACATCGATCCTAGAAACCAACAAAATAGAATGCGATGTCCTATTTCATTATTCCATGCTAATGTATTCAAGCGTTAGCCTGCTTTAAACACTCTAATTTTTTCAAGGTAACAGTCCTAACTCCCCACAACATCAAATAAATGACATTATGGTTCCTTAGAAGGTGAGAACCAATATGACCAGTACACACCATCGGCATGACCAATCCATTGATCCCGAAATTCAACAACGAGCTTAGATCGGAAGAGCGTCGTGTCGGGAAAGAAAAGGAATGGGTAA
+
CCCCCGGGGGGGGGGGGGGGGGGGGGGGGGFGGGGGGGGGGGGGGGGGGGGGGGGGGGGGGFGGGGGGGGGGGGGGGGGGGGGGGGGGGGGGGGGGGGGGGGGGGGGAFGGGFGGGGGGGGGGGGGGGGGGGGGGGGFGGFGGGGGGGGGGGGGCGGGGFGGGGFGGGGGGGGFGGGCFFGFGEDC=:F8=FGGFFEGGCDDFDFFF==DGGEGCDFE>EFFFEBF@F@F@E9+;=7A58@AFFF+:FE*;>=F9A;2>364829@==@>B9;1367.().8:5=;81(333429)*(06(
@M03152:184:000000000-AWYW1:1:2107:18426:5564 2:N:0:CTCCTTACATACCTGT
CCCAACTATCCCTATTAATCATTACTTCGGTCCTAGAAACCAACAAAATAGAACCAAAGTCCTATTCTATTATTCCATGCTAATGTATTCAAGCGTAAGCCTGCTTTAAACACTCTAATTTTTTCAAAGTAAAAGTCCTGGATCCCCAGCGCACTCAATTAAGAGCACGTTGGCTCCCCAGAAGGAAAGACCCGACCAGAGCAGTGCTTACCTTGCGGCAAGACCACCCAGCCAGGCCCGAAATTCAACTACGAGCTTAGATCGGAAGAGCGTCGTGTAGGGAAAGAACAGGTATGATAAG
+
CCCCCGGGFGGGGGGGGGGGGGGGGGGGGGGGGGGGGGGGGGGGGGGGGGGGGGGGGGGGGGGGGGGGGGGGGGGGGGGGGGGGGGGGGGGGGGGGGGGGGGGGGGGGGFGGCFGGGGGGGFGGFFGFGGGGGGFGGGGFGGGGGGGGGGGGGGGGGGGGGFCGGGGGGGGGGGG88DGFEGEFGGGGGGGG8CEGCGGFCFGFCFF@FGGFC:@FE@DEEFBF);B4=ABFFABC<))>EFFFACCACFF)39>6D1<EE?3=1(30:8737<>9::(92@?>:12<(,2516*)*-*))
@M03152:184:000000000-AWYW1:1:2107:26149:5612 2:N:0:CTCCTTACATACCTGT
CCCAACTATCCCTATTAATCATTACTTCGGTCCTAGAAACCAACAAAATAGAACCAAAGTCCTATTCTATTATTCCATGCTAATGTATTCAAGCGAAAGCCTGCTTTAAACACTCTAATTTTTTCAAAGTAAAAGTCCTGGATCCCCTGTGAACTCAATTAAGGGCACACAGGTTCCCCAGAAGGAAAGACCCGACCAGAGTCAGTGCTTACCTTGCGGCAAGACCACCCAGCCAGGTCCGAAATTCAACTACGAGCTTAGATCGGAAGAGCGACGTGGAGGGACAGAACAGGAATACGTT
+
<<CCCGGGEGDFEGGGGG9<@FFGG<EFEDGGGFCFFECFGFFGGEGGFEFDG<FGGGFGGG<<FFGG,ECEF<FFFFA,FFEGGFGF<FF<CFC:FEBGCGGFFA?F,EDCGA,A9?EDDGD>,CE9,A@FGFGGDAEC8?=FGGGFF,4,,9,@,DDFGF,,9CFGFGC=1@EC,@8EC,@@,DD,3DFCF8E6@DD?D+=DF7=@EFG9ACC9CBA@ABDDFFDF5@4/?F2*39)>DF4@;F?C?88>;*)(5(/7)//<176;(/((.(.,()()(8(7((,(4(4))(.0*)*)(
@M03152:184:000000000-AWYW1:1:2107:14153:5687 2:N:0:CTCCTTACATACCTGT
CCCAACTATCCCTATTAATCATTACTTCGGTCCTAGAAACCAACAAAATAGAACCAAAGTCCTATTCTATTATTCCATGCTAATGTATTCAAGCGTAGGCCTGCTTTAAACACTCTAATTTTTTCAAAGTAAAAGTCCTGGATCCCCATCGCACTCAATTAAGAGCACGGTGGTTCCCCAGAAGGAAAGACCCGACCGGAGCAGTGCTTACCTTTCGGCAAGACCGCCCAGCCCGGCCCGAACTTCAACTACGAGCTAAGATCGGAAGAGAGCCGGGTAGGGAAAGAACAGGTAGGAGGAG
+
CCCCCGGGGGGGGGGFFFGAEGGGGGGGGGGGGGGGGGGGGGGGGFGGGGGGGFGGGFGGGCEEFGFADFFGGGFDFFFGGFGGGGGGGFGGGGGGGDFEFFGG<EFGGGFGGGGFGFGGGGGGGCFFFFFFDDFGGCFFFFFF8EDGEEEGGGGFD8DGFFFGG?=FEGDFEEFAEFFFDGGGFGGE,@D33+6C>7+99+0995B+52;DF:CFEABFDAB:=*>6(856:695)80:5;3(1;CFE>FFFG39>)))4)6:1?03?1(4(.417.2)43(>,41(((4)/)/)*(*43
@M03152:184:000000000-AWYW1:1:2107:5610:5688 2:N:0:CTCCTTACATACCTGT
CCCAACTATCCCTATTAATCATTACGGCGGTCCTAGAAACCAACAAAATAGAACCGCACGTCCTATTCTATTATTCCATGCTAATGTATTCGAGCATATGCCTGCTTTGAACACTCTAATTTTTTCAAAGTAAAAGTCCTGGTTCCCCAGCACACCCAGTAAAGGGCATGAGGTTAGCCAGAAGGAAAGATCCGGCCGAACCAGTGCACGCGGTGAGGCGGACCGGTCAGCCAGACCCGAAATTCAACTACGAGCTTAGATCGGAAGAGCGTCGTGTAGGGAAAGAACAGGGATAGGGAGG
+
CCCCCEGGCFFGGGGGGGGFGGGGGGGGGGGGEFFGGGGGGGD@FGFGGGGGGGGGEGGC,CFECECGGGGCFC<9CFG9EGGGGGFGFGGGGGGGGCFFGGGG8FFEAFGGGGFGEFFGGGGGDCFDEGGGFFFFGEF9=FGFCCEAEEGGDFGGFFFFCDFGG6EGGFEFGGCFGGGGG,@?CFFFFGF9EDCC5DGEDDC;?C+5;FDC;CDFF):5)8:07)4@BFB5)50>*8>6>():99)*)293:C>0/54>24(-8(((((--41,(45:6(71)(,((43(00())*(*-(
@M03152:184:000000000-AWYW1:1:2107:12754:5740 2:N:0:CTCCTTACATACCTGT
CCCAACTATCCCTATTAATAATTACTTCGGTCCTAGAAACCAACAAAATAGAACTAAAGTCATATTCTACTATGCCATACTAATGTATACAAGAGCAAGCCTGATTTAAACACTACAATGTTTTCAAATTAAACATTCTGGATCACTAGCGCACTCAATTAACCTCACGTTGGTTCAACAGAACGAAAGACCCCACCAGTACAGTGCTTAACTTCCGTCAAGACCAGACAATCAGGCCAGCACAGCACCAACGAGGCTACATCAGAAGAGCGTCGTGCAAGGAGTGCACACGATGTGTTGA
+
A<-AA7,;=C88E<C<,CF-CC<<C,<EC7,,@C9FD,,CC,6B8F<FC,CEEC,;,C9F@,,<;F<C<,<,,,,6C,,,6@AE,<@,,,696,,,::,:49,::E<A@9:5,,,,:?F,,95,9,@9,,5,,,,,,94,,,9,,,,59,@+@C+@E,9E9,,,,9@,9114,6+7,,6,@,6,6++8+,=8D+1++0@+7++5,69+=7+6<,+;?*3*3;CDFF)*10)*360**<*)*0*)**:*)*3-/*0(0-)(7***.04((,((6<(41)(+.)()(()1.7.))().*)*()
@M03152:184:000000000-AWYW1:1:2107:23354:5788 2:N:0:CTCCTTACATACCTGT
CCCAACTATCCCTATTAATCATTACGTCGATCCTAGAAACCAACAAAATTGAATCAAACGTCCTATTTCATTATTCCATGCTAATGTATTCAAGCGTATGCCTGCTTTAAACACTCTAATTTTTTCAAAGTAACAGTCCTGATTCCCCAAGACACCGAATTAATGACATCGTGGTTCGTCAGAAGGTAGGAATCAATAATACCAGTACGTACAATAGCACGACCAATAAATTGATCACGAAATTCAACTACGAGCTTAGATAGGAAGAGCGTCGTGTAGGGAAAGAACAGGTAAGTGGAGA
+
CCCCCGGGGGGGGGGGGGGGGGGGGGGGGGGGGGGGGGGGGGGGGGGGGGGGGGGGGGGGFGGGGGGGGGGGGGGFGGGGGGGGGGGGGGGGGGGGGGGGGGGGGGGGGGGGGGGGGGGGGGGGGGGGGGGGGGGGGGGGGGGGGGGGGGFGGGG?FGGGGGGGGGGGFDEFGGGGCCEGGCDFGC?FGDFG?FEFFGGCFFFDE?FD>FFGEGDFF5BC>EF==ACFFF@=6BEG96@@EDFE8@EFCFF?FGDF4CB=7*81=CD@;@9:0:(2/=CFFFFF;;:(4(.*/)***)74(
@M03152:184:000000000-AWYW1:1:2107:19972:5977 2:N:0:CTCCTTACATACCTGT
CCCAACTATCCCTATTAATCATTACGGCGATCCTAGAAACCAACAAAATAGGACCGCACGTCCTATTTTATTATTCCATGCTAATGTATTCGGGCGTAAGCCTGCTTTGAACACTCTAATTTTTTCAAAGTAAAAATCATGGTCCCCTGCCACACCCAGTAAAGGGCATAACAGCTCACCACGAGGTAAGCCTCAACCGCTCCAGTACACACCCAAATAGGCGGACCGGGCGGCAAAGGCCGAAATTCAACTACGAGCTTAGATAGGAAGAGCGGAGTGTAGGGAAAGAAAAGGTATGTTG
+
BCCCCGGGEFGFFGGGCFGGGGGEGGGGGEGGC<FFFGFDECFGGGGGGGGGGG<FGGEGCDFGGGGC9FEEGCFGDFEDDGFG<EFGGGGGGGGGGEGGGGGGGGGDGFG<AFFGGGGGGGFFEEDGGEAEFFGGGEEGGGFFEFFGFG@FGGE>FGE,EDGFFGGFGGG@GF8EFFE6FFGGGGGGGGFGFG,@E5EBEDDA9=CFFCGG?=?>A4B86499>=;EBBFDFFFDF4>0@>E>E449AGFBFG:?F>9:9<A)-642<08126((-0./6@AB::1::1(8621*2.*))
@M03152:184:000000000-AWYW1:1:2107:24849:6042 2:N:0:CTCCTTACATACCTGT
CCCAACTATCCCTATTAATCATTACTTCGGTCCTAGAAACCAACAAAATAAGACCAAAGTCCTATTCCATTATTCTATGCTAATGTATTCAAGCGAAACTGCCTGCTTTGAACACTCTAATTTTTTCAAAGTAAGTGTCTCGAATACAAGAATTCCCGCAACCCAGTAAAGGGCACAGGTTGTCTTCGAGAAACCAGATTTGAGCCCCGCCTGCAGTACCGCCCCATCACCAGTGCTTTCACACCAGCTGGGTTTCAGACCGCAACGCTTTGATAAAAGGCCCCGCACTTCAACTACGAGC
+
CCCCCEGDFGGGGGCCEFFFFAGFGGGGGGGGGGFFFGGGGGGGGGGGGGGFGGFGFFGGFGGGFGFGGDFGGGEFFFG9FFGGGGGFFGGGGGEGGGGFFGDGGGGGGGGGCFFFGFGGGGGGGG,@EFGGGGGGGGC@EGGFDFGDGGGGGGG9:CCCEEFGGGGGFGGA6CDEFGFFG?CFDEFFEDFEG8D=?6DF8=DFFDFDDDG>?>FFFFFF5B5)5BDFBF2?;F=CD8B4CFFF449F:?49(:B)36);@B0(.:0((608<)4<B6<@<>0)2(-(-4)/*)09C6901
@M03152:184:000000000-AWYW1:1:2107:23482:6084 2:N:0:CTCCTTACATACCTGT
CCCAACTATCCCTATTAATCATTACGTCGATCCTAGAAACCAACAAAATAGAATCAAACGTCCTATTTCGTTATTCCATGCTAATGTATTCAAGCGTGAGCCTGCTTTAAACACTCTAATTTTTTCAAAGTAACAGTCCTGATTCCCCAAGACACCAAATTAATGACATCATGGTTCGTCAGAAGGCAGAAATCAATAATACCAGTACGTACAATAGCACGACCAATAAATTGATCCCGAAATTCAACTACGAGATTAGATCGGAAGAGCGTCGTGTAGGGAAAGAAAAGGAATGAGTAGA
+
CCCCCGGGFGGGGGFGGGGCCFGGGGFGGGDGGGGGGGCFFFFEGGGGFGGGGDFGGGGGCFFGFFFGGGGGG8FFGFEGGGFGFGGGFGDEGGGGGGGGGBFFG8FFEEFFFFFGGGGGFGGGEFGGGGGGGGGGGEGFFE9FGGGGGGGGF@EDDFFFGGGGGGGGGFGGGGGG8CCEFGFEFGCFEGGGGCGGFGFDGG+@8D@8C=DDEG7FFFFFBEA5=A5AEF@C+=;+=*:@B9?*1:A:?GF5>C?B6>>?E?2=D@FFFF@(,6(:(;6*6;1F@FF(2:1))))**)*-)
@M03152:184:000000000-AWYW1:1:2107:25345:6188 2:N:0:CTCCTTACATACCTGT
CCCAACTATCCCTATTAATCATTACGTCGATCCTAGAAACCAACAAAATAGAATCAAACGTCCTATTTCGTTATTCCATGCTAATGTATTCAAGCGTGAGCCTGCTTTAAACACTCTAATTTTTTCAAAGTAACAGTCCTGACTCCCCAAGACACCAAATTAATGACATCATGGTTCGTCAGAAGGTAGAAAACAATAATACCAGTACGTACAATAGCACGACCAATAAATTGATCCCGAAATTCAACTACGAGCTTAGATCGGAAGAGCGTAGTGTAGGGAAAGAACAGGTATGTGTAGA
+
CCCCCGGGGGGGGGGGGGGGGGGGGGGGGEGDBFFFEFFGGGGGGGGGGGGGGGGGGGGGFGGGGGGGGGGGDCEFGGGDGGGFGGGGGGGGGGGGGDGCGGGGGGFGGGGGFEGGFGFGGGGGGGGGCFGGGGGGGGEGGGGEGGGGFGGGFGG?FCCDDFFGFGGGGGCDE?AFFEEGGGG;@>EGFCFAFGG8D79EGGGFDDBADFFGFGFFFFFFBDF))@:FEFFACF6+=6*2?BF*+=AAE6A?FD;=8CB4C?6(102=D;6.(6:;5+7A(;(;(3601230*)6=*.:42
@M03152:184:000000000-AWYW1:1:2107:6257:6266 2:N:0:CTCCTTACATACCTGT
CCCAACTATCCCTATTAATCATTACATCAGCCTTAGAAACCAACAAAATAAGACCAACGTCATATTCTATTATCCCATGCTGTAATATTCAATGGCAAGGTTACGCCTGCTTTGAACACTCTAATTTTTTCAAAGTAAAAGCTTGGAAGCGGTTGCCCACTATCCAATAATAGGAAGCCCAAATCGAGCCACGCCACACGGACGAGCTTTGATCTGAAACTCCCGAAATTCAACTACGAGCTTAGATCGGAAGAGCGTCGTGTAGGGACAGAACAGGTAGTGTTAGATTGGCGGAGTCGGG
+
CCCCCCE8E9,CFEFFGGGG<E9,F9E,,;FGFGGFE9FGF,FC<C<FCFDF,;EFGG@FGC@EEEDD,<F,@FDFGFGGFGGG<FF9FE99FF8F,EFFGGFG7FG,FCCFGFC9B,<,FFFFGFC9FDF;,94@F,C?;,EFFGG<EECCCE+,,@D>F8=,D=8ED8DADDD;88DFFFCDCCFDGDFCE6DEEG+96005>CB5C;8@6BC6BB*9F*4)/3:*)4488BCC<5A2?(1/8@CA0/)6;*.5>,60((((/)/1(-(()((((*.*-9)*)---))())()0*.)(,
@M03152:184:000000000-AWYW1:1:2107:12937:6307 2:N:0:CTCCTTACATACCTGT
CCCAACTATCCCTATTAATCATTACTTTGGTCCTAGAAACCAACAAAATAGAACCATAGTCCTATTCTATTATTCCATGCTAATGTATTCAAGCATATGCCTGCTTTGAACACTCTAATTTTTTCAAAGTAAAAGTCCTGGCCGCCCGTCACGTCCAATTAAGGACACAACGGACACAACCAGAAAGAAAGCCCCTACCACTGCAGTGCTTGCCGTGAGGCAAGACCACAAGGCCAGGGCCGAAATTCAACTACGAGCTTAGATCGACGAAGCGTCGTGTAGGGAACGAACAGGAATGTGT
+
CCCCCGGGGGGGGGGGGGGGGGGEFGGGGGGFGGDFFFFFGGGGGFFGGGGGCEAEGGGGGGGGAFFGCEF,CFAFGGGGGGGGGEGGGGGFFFGGCFGGEGGGGGG9,EFGFDFGGFEGGGGE8EF9?FFGFCCEEFF9@F>CCBE@EGGGCEFEGAEDC@FDCF8DF8ACGGEGG?FGGGG,@8@FFCGEGGGG6?=*@C9?7:ADG@F+:C9??F?*5?585;@ADFF6F?479A5=>=B(:ACF?F665C)(21((.))96?((((-8632(,04<?FA>(.(((((0707)*,*.)
@M03152:184:000000000-AWYW1:1:2107:20691:6389 2:N:0:CTCCTTACATACCTGT
CCCAACTATCCCTATTAATCATTACGTCGATCCTAGAAACCAACAAAATAGAATCAAACGTCCTATTTCGTTATTCCATGCTAATGTATTCAAGCGTGAGCCTGCTTTAAACACTCTAATTTTTTCAAAGTAACAGTCCTGATTCCCCAAGACACCAAATTAATGACATCATGGTTCGTCAGAAGGTAGGAATCAATAATAACAGTACGTACAATAGCACGACCAATAAATTGATCCCGAAATTCAACTACGAGCTTAGATCGGAAGAGCGTCGTGAAGGGAAACAAAAGGAAGGTGTAGA
+
CCCCCGGGGGGGGDGGGGGGGGGGGGGGEGGGEGGGGGCFGGGGGGGGGGGGGGGGGGGCGGGGEGDGGFFGGGCFGGFGGGGGGGGGGGGGGFGDFEGGG8FGGGGGGGFGGGGGGGFFFFGG>FFEGGGGF<FGG9EGGCGGGEFGGGGGGDFFCGGGAFEFFGFFADFGGFDFGEGCGGGCD8BF?CFF899EFF89=+=;=9D++=DFFA+<++<8?BB>AF8FEFCFAFF+:9*-9)3>1=68>;652*:@AC>=5C25<4;;((,32((,(.))(0=4((43((())())*)*))
@M03152:184:000000000-AWYW1:1:2107:25545:6427 2:N:0:CTCCTTACATACCTGT
CCCAACTATCCCTATTAATCATTACATCAGCCTTAGAAACCAACAAAATAAGACCAACGTCATATTCTATTATCCCATGCTGTAATATTCAATGGCAAGTTACGCCTGCTTTGAACACTCTAATTTTTTCAAAGTAAATGATCCGGAGCGAGTTTTAACGCCCACTACCGTAAGATAGGAAGCATTAGCCGAGCCACGCCACAAGGACGAGCTTTTACCAAAAGCATCGCGAAATTCAACTACGAGCTTAGATCGGAAGAGAGCAGTGTCGGGAAAGAACAGGTAAGTGTCGACTTGGCTG
+
BCCCCEGGEFCFGGGCEFECFG@FGGGGGGGFGGGGGGFGFGCC@6CECFGCAFGFGGGCF@FF,CFG<EE<AEEC,CAECDFFFGDGFEGGF,CFE@FFFFFEGEFFFAFE<FFGFGGGGGCEFEGGGA?AFFFGGEFFCGG,@>CFCGCGEEFFGFGEGDG88EGFG>1+6@AEGDGGG?GCFGD,@D+>C+;?7C+<CD+*15*C7C>C*<F*+**+;?959FC)-)(2:>?C++1);@93A)(04:=<E@38.1(61.((),.86622690(4@003)(*.)4-).))7()00)*((
@M03152:184:000000000-AWYW1:1:2107:23542:6443 2:N:0:CTCCTTACATACCTGT
CCCAACTATCCCTATTAATCATTACTTCGGTCCTAGAAACCAACAAAATAGAACCAAAGTCCTATTCTATTATTCCATGCTAATGTATTCAAGCGTAGGCCTGCTTTAAACACTCTAATTTTTTCAAAGTAAAAGTCCTGGATCCCCAGCGCACTCAATTAAGCGCACGCTGGTTCCCCAGAAGGAAAGACCCAGCCAGGGGCAGTGCTTACCTTTCGGCAAGACCGCCCGACCAGGTCCGAAATTCAACTACGAGCTTAGATCGGAAGAGCGTCGTGTAGGGAAAGACAAGGAATGTGTA
+
CCCCCGGGGGGGGGGGGGGGGGGGGGGGGGGGGGGGGGGGFGGGGGGGGGGGGGGGGGGGGGGGGGGGGGGGGGGGGGGGGGGGGGGGGGGGGGGGGGGGFGGGFGGFGGGGGGFGGGGGGGGEGGGGCGGGGGGGFGFGGGGGGGGGGGGGGGGGGGGGFGGGDGG>EEGGGGGGGGGGGGGGFGGGGFFGFGGGFGF5+9??CFFCCFDFAGGFC>BFFADFFF=D(?@FF:35DFA8D@FFFC?6CFFFE7>75;4:22.4:<6:9:0((--2,>1>AF?F(((((.(05())0.0))
@M03152:184:000000000-AWYW1:1:2107:24196:6466 2:N:0:CTCCTTACATACCTGT
CCCAACTATCCCTATTAATCATTACCTCGGTCCTAGAAACCAACAAAATAGAACCAAAGTCCTATTCTATTATTCCATGCTAACGTATTCAAGCGTAGGCCTGCTTTAAACACTCTAATTTTTTCAAAGTAAAAGTCCTGGATCCCCAGCGCACTCAGTTAAGAGCACGTTGGTTCCCCAGAAAGAAAGGTCCGACCAGAGCAGTACTTACCATTGGCAAGACCACTCAGCCGGACCCGAAATTCAACTACGAGCTTAGATCGGAAGAGCGTCGGGTAGGGAAAGAACAGGGACGGTGAGG
+
CCCCCGGGGGGGGGGGGGGGGGGGGGGGGGGGGGGGGGGGGGGGGGGGGGGFGGGGGGGGGGGGGGGGGGGGGGGGGGGGGGGGGGGGGGGGGGGGGGGGGGGGGGGGGGGGGGGGGGGGGGGGGGGGGGGGGGGGGGGFGDGFFGGGGGGGGGGGGGGFFGGFGG??@DGGGEFGGGGGGGC>FFGGGD=DECGGGGG59DGFGGFCFGGGFFGAFFFFFFF5=5BFDFEFFEADGF4-?26CBFF657)(6*57A)4666;0101331211419:B<FFF<@:::(((())(.)1(*((
@M03152:184:000000000-AWYW1:1:2107:20767:6474 2:N:0:CTCCTTACATACCTGT
CCCAACTATCCCTATTAATCATTACTTCGATCCTAGAAACCAACGAAACATCGAACCGAAATCGTATTCCGTTATCCCATGCTGTAGTATTCATGCCTCCTTTTTTGGCTGCTTTGAACACCCTAATTTATTCAAAGTAAACGAATGGGAACTCCACAAACACAGGCCACATACGCGCGAGACGCATGTGGTTTTGCCCTATGCCTGCTTTAAACCCTCCGCCCAGTTAAGAGTAGAGGTGAGTATCCCATAGGTGAGAACAACCGGACCCGTAAAGACCTTGACGGCCGACTGATGACCG
+
CCCCCGGGGGGGGGGGGGGGGGGGGGGGGFGGGGGGGFGFFFGFG@CFGGGGGGGGGGGGGGGGGGGGGGGGGCFGGGGGGGGGGGGGGFGGGGGGGGGGGCEGGGDGGGFGGGGGG9FCGGGGGGGGGFGGGGGGGGGGCFGGDFGGGGCFG9EFGGGGGG?@DDFCCFFGGD16@CGGG67878@FCFGCCG>79CGFGGGFC89@GCFG>9CFFFA4;D@FFFFFFFFFFF<73+;5>>FEF86+/9=;;F8<=19C;556(442(2((,4,(4*().*)*.,(90(,.)()**-*,-
@M03152:184:000000000-AWYW1:1:2107:6548:6501 2:N:0:CTCCTTACATACCTGT
CCCAACTATCCCTATTAATCATTACGGCGACTCTAGAAACCAACAAAATAGAACCGCACGTCCTATTTTATTATTCCATGCTAATGTATTCGGACATAGGCCTGCTTTGAACACTCTAATTTTCTCAAGGTAAAAGTCCTGGTTCCCCGACGCACACCAGTGAAGGGCACGCCGGTTCACCAAGAAGTAAGACCCAGCCAGACAGTACACGCCGTGAAGCGGACCGCCCAGCCAGGCCCGAAATTCAACTACGAGCTTAGATCGGAAGAGCGTCGTGTAGGGAAAGAACAGGTATGCGTGA
+
CCCCCGGGGGGGGGGGGGGGGGGGGGEGCGGGGGGGDFGGGGDG<FGGGFGGGGGGGGGGEFGGCFGGGGGGGGGGGGGGGGGGGGGGGGGFGGGGGCDGGGGGGEGGGGGGGGGGGGDFGGGGGGGCDF<E<FGGDFGFF8,CEGGGGGGGGGGGGGGFCGGGFGEGGGGGGGG>>EFGF9CEFECECFG9FFFFFCFFGFGFGFFGGGG4?:)8FFFFBF;FFD>3:A@4>4(93.03)2>:??A?AGF7375(722>2.446::((.(7206,:)(92B:F:((,(((70.*/*,1((
@M03152:184:000000000-AWYW1:1:2107:22687:6557 2:N:0:CTCCTTACATACCTGT
CCCAACTATCCCTATTAATCATTACTTCGGTCCTAGAAACCAACAAAATGGAACCAAAGTCCTATTCTATTATTCCATGCTAATGTATTCAAGCGTAAGCCTGCTTTAAACACTCTAATTTTTTCACAGTAAAAGTCCTGGATCCCCAACGCACTCAATTAAGAGCACGCTGGTTCCCCAGAAGGAAAGACCCAACCAGAGCAGTGCTTACCTTGCGGCAAGACCACCCAGCCAGGCCCGAAATTCAACTACGAGCTTAGATCGGAAGAGAGTAGGGTACGGAAACAACAGGAAGGTGTAG
+
CCCCCGGGGGFGGFGGGGGGFGGGGGGG@FGGGGFAFDFGGGGGGGFCFDFFGFGGFFGGGGGFFGGG9FFCFFGGGCEGAFGGGGGGGGCGGGGGG7@F@FCFGFGCAF<EEFFGGGGGGFGGCG,CEFFFGGGGECEEEGFFFFGGCGGGEEEFGGGF9F,4=EFGGEEG>DFGFFGGED?FFGGGGGGGGGGGGGGFDDGF<CAF7CFCFA+*39@D>FFB46//7*)*@AB548B>/>>DCFCFFF).(*57;534>C31;F161((())).40.)-)(0(((.,(,0)(.)*.:))
@M03152:184:000000000-AWYW1:1:2107:18730:6563 2:N:0:CTCCTTACATACCTGT
CCCAACTATCCCTATTAATCATTACGTCGATCCTAGAAACCAACAAAATAGAATCAAACGTCCTATTTCGTTATTCCATGCTAATGTATTCAAGCGTGAGCCTGCTTTAAACACTCTAATTTTTTCAAAGTAACAGTCCTGATTCCCCAAGACACCAAATTAATGACATCATGGTTCGTCAGAAGGTAGAAATCAATAATACCAGTACGTACAATAGCACGACCACTAAATTGCACCCGAAATCCAACTACGAGCTTAAATCGGAAGAGCGTAGTGTAGGGAAAGAACAGTTATGTGTAAA
+
CCCCCFEDGGGGGCFGGAFGCGAFGFFGBCFGGGFF9@FGGFCF8<<,CE@FEF<CCFGGEGGGCC<FGGFGCDFGGGFCFFC<FFGC<FGDFGGGGGEEFGF@FEFGGEEFEF?FGFBFBFFFEFEAFAFA9FFFFGGGF9F9BEGGGGGDBBFEGFF9DF,@=,@FGGFFFFGGG6CEFC,@D8DAFCECFGGGGFCF8@FFGF?DCG6DBA?8CA8FEFA5A5=A:65+++*3;53>?AF*/6))0*;>=5):A4*00*//:;(6,:03(,6.68466A<41(/(.(-*944@F)*))
@M03152:184:000000000-AWYW1:1:2107:26690:6661 2:N:0:CTCCTTACATACCTGT
CCCAACTATCCCTATTAATCATTACGTCGATCCTAGAAACCAACAAAATAGAATCAAACGTCCTATTTCATTATTCCATGCTAATGTATTCAAGCGTATGCCTGCTTTAAACACTCTAATTTTTTCAAAGTAACAGTCCTGATTCCCCAAGACACCAAATTAATGACATCAAGGTTCTTCAGAAGGGAGAAACCAATAATACCAGTACGTACCGAGGCACGACCAACAAATTGGTCCCGAAATTCAACTACGAGCTTAGATCGGAAGAGCGTCGTGTAGGGAAGGAACAGATAAGTGTAAA
+
CCCCCGGGGGGGGDGFFEGGGGGGGGGGFGGGGGGGGGGGGGGEGGGGGGFGCFGGGGGGFFFGFGGGGGGGGGGGGGGGGGFFFFGGGGGGGGFGGGGGGGGGGGGEGFGGGGGGGFGGGGGGGGGFGGGGGGGGGGCGGAAFGGFG,>8EGGGGGGGDCFGGFDDGGGGGGGCDAAFGGEFD8,@DE6DGGCDGGGGFG7DD,=@A==DG>8D>DFFFEFBB=AAFB4*4:A68*/3:@=FE@@*+/;65:84:)1))17=1<::@8146(,((,8:?0::011(((.(*1)19>)2))
@M03152:184:000000000-AWYW1:1:2107:13558:6708 2:N:0:CTCCTTACATACCTGT
CCCAACTATCCCTATTAATCATTACATCAGCCTTAGAAACCAACAAAATAAGACCAACGTCATATTCTATTATCCCATGCTGTAATATTCAATGGCAAGGTTACGCCTGCTTTGAACACTCTAATTTTTTCAAAGTAAAAGATTGGAAGCGGTTGCCCACTATCCAATAATAGGAAGCCCAAATCGAGCCACGCCACAAGGACGAGCTTTGATCTGAAACTCCCGAAATTCAACTACGAGCTTAGATCGGAAGAGCGTCGTGTAGGGAAAGAAACGGAATGTGGAAATTTAGGGGGTGGCC
+
CCCCCGGGGGGGGGGGGGGGGGGGGGGGGGGGGGGGEFGGGGGGGGGGFGGGGGGGGGGGGGGGGGGGGCFGGGGGGGGGGGGGGGGGGGGGGGGGGGGGGGGGGGGGGGGGGGGGGGGGGGGGGFGGGGGGGGGGGFGEF=FGDGGGGGGGGGEFGGGGGGGGGGGGGEGDDGDFGG,DFD8@FEF:EEGGG=EGEGGFGFFE6C5DFCFG9EFFFA>AF>CCF>9BBFFFFF8A;@>@F>FCAF4BBGB>BD4@B9;1(66@EFD@;7@@@((--)-))16*5))..6)09()09(1,(
@M03152:184:000000000-AWYW1:1:2107:11933:6715 2:N:0:CTCCTTACATACCTGT
CCCAACTATCCCTATTAATCATTACGTCGATCCTAGAAACCAGCAAAATAGAATCAAACGTCCTATTTCGTTATTCCATGCTAATGTATTCAAGCGTGAGCCTGCTTTAAACACTCTAATTTTTTCAAATTAACAGTCCTGATTCCCCATGACACCAAATTAATGACATCGTGGTTCGTCAGAAGGTAGGAATCAATAATACCAGTACGTACAATAGCACGACCAATAAATTGATCCGAAATTCAACTACGAGCTTAGATCGGAAGAGCGACGGGAAGGGAAAGAAAAGGTTGCTGTAGAA
+
CCCCCEGFGGGGGGGGGGGGGGGGGGGGGGGGGGGGFGGGGGGGGCGGGGGFGGGGGGGGGFGG9FFFGGGGFGGFFGGCFGFFGGGGGGGFGGGGGGGGGGGGGGGGGGCFFFGGGGFGFGGGGGFGG,BFGGFGGGGGGGGGGGGGGGGCGFGGEFDFFGCFCEGGGF+@,CFFGEGGGGDFG@8FG6DFEFG?FFGFGG=5,=@F+=C?>CCF?FF?**=559=C6<*?+4;C79*<BBCABAEA4CB@27/(+**0//5(6:D13.(..(((6)3)4F(.:(4(,3)*)(***)*))
@M03152:184:000000000-AWYW1:1:2107:6117:6782 2:N:0:CTCCTTACATACCTGT
CCCAACTATCCCTATTAATCATTACGTCGATCCTAGAAACCAACAAAATAGAATCAAACGTCCTATTTCATTATTCCATGCTAATGTATTCAAGCGAAAGCCTGCTTTAAACACTCTACTTTTTTCAAAGTAACAGTCCTGATTCCCCACGACATCAAAGAAATGACATCATGGTTCTTCATACGGCAGAAATCAATCATACCAGTACATACTTAAGCATGAACACTATCTTGATCCCGAAATTAAACTAAGACCTTAGATCGACAGAGCGACGTGGAGGGATAGAACAGAAACTTGTCAA
+
CCC9<CFCEEFGGGGGGGGF,CECA@FGDFCFGGCGCFCEFAD@F8CFEG9FCFEEG9FG<C6@,<CEGEGAC<F9EC<F@<,<E,E<@E<CC@EGG@CG8FFFGDF9A,CFEFCFEF,CFAFGCF,:AFGCBEECFFBAF;EFEF9FEE>+=+4,,4,,6,@8D,=,=8@EG,@FC9=E3,7,6B+FGGF,9ECDD+2DEDF59=+52?CC+,?5?5+=A9*0:0***+3<;+;+29*/9)@E*+**1+*)10;=A=*0*1((/->DB13(.6,((2(..)()//-.1(())(*1:.2))
@M03152:184:000000000-AWYW1:1:2107:28166:6832 2:N:0:CTCCTTACATACCTGT
CCCAACTATCCCTATTAATCATTACATCAGCCTTAGAAACCAACAAAATAAGACCAACGTCATATTCTATTATCCCATGCTGTAATATTCAATGGCAAGGTTACGCCTGCTTTGAACACTCTAATTTTTTCAAAGTAAAAGATTGGAAGCGGTTGCCCACTATCCAATAATAGGAAGCCCAAATCGAGCCACGCCACAAGGACGAGCTTTGATCTTAACCCCCCGACATTCAACTACGAGCTTAGATCGGAAGAGCGTCGTGTAGGGAAAGAACAGGTATGTTAAAATGTCGGTGTAGGTG
+
BCCCCGGGFGFGGGGGGFGGGGGGGGGGCGGGGGFFGGGGGGGG,FCGGAFFGGGGGGGGGGGCFGFGGGGGGG<FFGGGGGGGGGGFGGFAEFFGG9DGFGGGGGGGFGCFGGGGGGGFGGGFGGGGGGGDFGFFFFG,CFEFC89?EFEDFG7>EFFGGGGGGG8B@9EFCGFGFGGCGGGGF7@>@+=DGEGGC?CD@63@6DB>?GCGA<C+=;+4@?=>=@-?=FEFFAC4<?45>6F<FFFF0C30(0)/5.(.60(()51(3(((,4((,1)*,9)*)))).)..)(0)2)*-)
@M03152:184:000000000-AWYW1:1:2107:24847:6872 2:N:0:CTCCTTACATACCTGT
CCCAACTATCCCTATTAATAATTACGTCGATCCTAGAAACCAACAAAATAGAATCAAACGTCCTATTTCATTATTCCATGCTAATGTATTCAAGCGTATGCCTGCTTTAAACACTCTAATTTTTTCAAAGTAACAGTCCTGATTCCCCACGACACCAAATTAATGGCATCGAGGTTCTTCAGAAGGGAGAAACCAATAATACCAGTACGTACCGAGGCACGACCAACAAATTGGTCACGAAATTCAACTACGAGCTTAGATCGGAAGAGCGTCGTGTAGGGAAAGAACAGGTTTGGTCAGA
+
CCCCCGEF9F<F8EFGGGG-@EFAFDFFFGDGGFCFFGGGFFEBFFFG9FCDG9FGEGGF69BCEE9FDFAFGGGFGFAFGGGCFGGGGGGGGGGGGGGFGFGFGGGGFGGFG@FDFGFGFFGGGGFFEFGCFFGGGGGGGDGDGFFGGGDEGGGGFGGGGGGGGFCDD8CFFGG,@ECDDFGCE8EGGDGGFFF?,AFFFD+?7DFG6CFF>CD>A5AFF>=)-?:@=F=B:;;C8F;5;@A*884+*661;C:1FC@C3)4(2/68;863(,-43)6=:?:)(..33(4**)))*)2()
@M03152:184:000000000-AWYW1:1:2107:10329:6911 2:N:0:CTCCTTACATACCTGT
CCCAACTATCCCTATAAATCATTACATCAGCCTTAGAAACCAACAAAATAAGACCAACGTCATATTCTATTATCCCATGCTGTAATATTCAATGGCAAGTTACGCCTGCTTTGAACACTCTAATTTTTTCAAAGTAAATGATCTGGAATGAGTTTAACCCCACTACCAGAAGATAGGAAGCATCAGCCGAGCCACGCCACAAGGACGAGCTTTGACCAAACGCGTTCCGAAATTCAACTACGAGCTTAGATCGGAAGAGCGTCGTGTAGGGAAAGAACAGGTAAGGGTAAATGTCGGTGGG
+
CCCCCGGGGGGGGGGGGGGGGGGGGGGGCFGGGGGGGGGGGGGGGGGGGGGGGGGGGGGGGGGGGGGGFGGGGGGGGGGGGGGGFGGGGGGGGGFGGGGGGGGGGGGGGGGGGGGGGGGGGGGGGGGGGGGGGGGGGGGGGGGGGGGGGGGGGGGGGFGCGGGFGGGGGGFGGGGGFGGCFFGGGGGDGGGGGGGGGGDEGGGFG60C6DCGA:CFFAFFFE=A=?AFFFFEFFFGGAFFFDF?4?4A;@CC<GB1835@06727?;<AB?,360815054*-*,),4(()1*-*)1(*(,
@M03152:184:000000000-AWYW1:1:2107:10310:6969 2:N:0:CTCCTTACATACCTGT
CCCAACTATCCCTATTAATCATTACTTCGGTCCTAGAAACCAACAAAATAGAACCAAAGTCCTATTCTATTATTCCATGCTAATGTATTCAAGCGTATGCCTGCTTTAAACACTCTAATTTTTTCAAAGTAAAAGTCCTGGATCCCCAGTGCACTCAATTAAGAGCACGCTGGTTCCCCAGAAGGAAAGACCCGACCAGAGCAGTGCTTACCTATTCGGCAAGACCGCCCAGCCAGGTCCGAAATTCAACTACGAGCTTAGATCGGAAGAGCGTCGTGTAGGGAAAGAACAGGAAAGAGAG
+
CCCCCGGGGGGGGGGGGGGGGGGGGGGGGGGGGGGGGGGGGGGGGFGGGGGGGGGGGGGGGGGGGGGGEGGGGGGGFGGFGGGGGGGGGGGGFGDGGGGGGGGGGGGGGGGGGGGGGGGGGGGGGGGFEGGGGGGGGCFFGGGGGGGGCGGGFGGGFGGGGD8EGGGGGGGGGGGGGGGGGGGGGGDGGGGGGGGEEGGF8?FFGFFGGCFGFFGFFFFFBADBF5=B@*:FF4);CFF3B@B@FFEFFD+;@CDFE6ECEEFC601(2;8@93(4,>?>BF<?BFF?0(4<500)9(2((
@M03152:184:000000000-AWYW1:1:2107:17894:7031 2:N:0:CTCCTTACATACCTGT
CCCAACTATCCCTATTAATCATTGCTTCGGATTCTGAAAACCAACAAAATAGAACTGAAGCCCTATTTCATTATTCCATGCTAATGTATTCAAGCGTACGCTTGCTTTAAACACTCTAATTTTTTCAAAGTAAACGTCCTGGTTCGGCCGCCGAGCCCAGTTAAGGGCCGACGTTCCCCCAGAAAGAGGTGGTCCGAAAACCGGCAGTACAGACCTTGCGGCCGACCGCCGTTGGGCCACCGAAATTCAACTACGAGCGTAGATCGGAAGAGCGTCGTGTAGGGAAAGAAAAGGGATGTGT
+
CCCCCGGGGGGGGGGGGGGFGGGGGGGGGGGGGGGGGFGGGGGGGGGGGGGGDFGGGGGGGGGGGDGGGGGGGGGGGGGGGGFGGGGGGGGFGGGGGGGGGGGGGGGGGGGGGGGGGFGGGGGGGGGGGFGGFGGGGFGGGFGGGGGGGGGGGDGGGGEGCGGDFFFGGGGGGGGGGGGGGGGCGGGGGGGDGF?CDGD>CDGBGGFGDGF76=FFFFFF3>;11>6:9EF357:7F>D?)35(7>ABB7@<7<B0>0-4<>?D<F<3:07:(,7(,.-78@25(4(1(((.<,))*(*))
@M03152:184:000000000-AWYW1:1:2107:9029:7058 2:N:0:CTCCTTACATACCTGT
CCCAACTATCCCTATTAATCATTACGTCGATCCTAGAAACCAACAAAATAGAATCAAACGTCCTATTTCATTATTCCATGCTAATGTATTCAAGCGTATGCCTGCTTTAAACACTCTAATTTTTTCAAAGTAACAGTCCTGATTCCCCACGACACCAAATTAATGGCATCGAGGTTCTTCAGAAGTGAGAAACCAATAATACCAGTACGTACCGAGGCACGACCAACACATTGGTCCCGAAATTAAACTAAGAGCTTATATCGGAAGCGCGTCGTGTAGGGAAAGAACAGGAATGTATACA
+
CCCCCGFFEEEFGGGGGGGGGGGGG8FF:EGGGGGGEGGEGG8FGGGGGGFGFFGG<FGDCFEGGG,EFGGGGFGGGGFEEEDDFFFFFGGG<FF:FGGGGA@FFFGFGADFF8FFF9ACGGGGGGG9,EFGAFD9FG?FFFGDEDDCFEE7FEGFG8FCFCAFAGGCGG6=@C=DCB,,@=@;D3>9=FDGGGG=E8=D8B8F,ADGCGGGFC?AEEF>>>)));9A9FE>AFCF462//56**+*/9;))7CA)6))).7(,6((((.63(,(((84*(),.4::<320)))01*)2-)
@M03152:184:000000000-AWYW1:1:2107:18385:7060 2:N:0:CTCCTTACATACCTGT
CCCAACTATCCCTATTAATCATTACTTCGGTCCTAGAAACCAACAAAATAGGGCCAAAGTCCTATTCTATTATTCCATGCTGAAGTATTCAAGCAAAGGCCTGCTTTAAACACTCTAATTTTTTCAAAGTAAAGGTCCTAGTTCCCCCGCGCACTCAACTAAGAGCACACGGGATCCCTAGAAGGAAAGGCCAGGTACAGGCAGTGCAACCCTTGCGAGTGACCACCCAACCCGGCCCGAAATTCAACTACGAGCTTAGCTCGGAAGACCGTCGGGCAGGGAAGTAACAAGTACGGGTAAT
+
CCC@CCEGGGGFGAEC<EF-CEFGGGGF;FCBFFEFE6CFFEGEFCFGGGFFECCFAFGGF9F<<,;E@,C@EFGGGGGFGGGGGFFCEG<FAAFEFGFGEFCEGGGGCEFAE?E<FEDG99ECBEAA9,EEF?9544C?>FGG=>>BC7CEGD@FG?BFFGGGGGG?D8E=E6+@DDFGG96,,8DF8883:>F,@D9;FGGAE56B23A7A?CC?>A49F?E@*79:;=48)(9C0).;65.+;6A66A11*53;.))))(21190((,46(-2(04>25:3.).4)),1*).))-).)
@M03152:184:000000000-AWYW1:1:2107:14887:7128 2:N:0:CTCCTTACATACCTGT
CCCAACTATCCCTATTAATCATTACATCGATCCTAGAAACCAACAAAATAGAATCAAACGTCCTATTTCATTATTCCATGCTAATGTATTCAAGCGTATGCCTGCTTTAAACACTCTAATTTTTTCAAAGTAACAGTCCTGATTCCCCAAGACACCAAATTAATGACATCAAGGTTCTTCAGAAGGGAGAAACCAGTAATGACAGTACGTACCGAGGCACGACCAACATACTGATCCCGAAATTCAACTACGAGCTTAGATCGGAAGAGCGTCGTGTAGGGAAAGAACAGGTAGGGTTAGA
+
CCCCCGGGGGGGGGGGGGGGGGGGGGGGGGGGGGGGGGGGGGGGGGGGGGGGGGGGGGGGFGGGGGGGGGGGDGGGGGGGGGGGGGGGGGGGGGGGGGGGGGGGGGGGGGGGGGGGGEGGGGGGGGGGGFGGGGGGGGGGGGGGGGGGGGGGGGGGGGFGGFGGGGGGFGGDGCFGGGGGGGGFGGGGEGGGGGGGGGGFC?8D8FFGCGGGBEGFDFFFDEF)=FDFD>*=>AEGGFFFFBFEFFEACCF2(7?BFEEECC;06;16;39.(6(33A<A0)27((47:7?**)))*(1()
@M03152:184:000000000-AWYW1:1:2107:15751:7142 2:N:0:CTCCTTACATACCTGT
CCCAACTATCCCTATTAATCATTACTTCGGTCCTAGAAACCAACAAAATAGAACCAAAGTCCTATTCTATTATTCCATGCTAATGTATTCAAGCGTAAGCCTGCTTTAAACACTCTAATTTTTTCAAAGTAAAAGTCCTGGATCCCCAACGCACTCAATTAAGATCACGCTGGTTACCCAGAAGGAACGACCCAACCAGATCAGTGCATACCTTGCGGCAAGAACACCAAACCAGGCCCGAAACTCAACTCCTAACTTAGAACGGAACCACGTCACGCAGGAAAATAAACAGAATAGCGAA
+
-@CCCFCAGFGF?FC<FFGGGGGGDGGGEEFGDFGGFGGFFEDGGG<EFGG9@,<DDF<@<CFCFGGF,@FEGGGGGGC,<EFFFFFCE,,E@<@@FGFFGG8FAFF9@EGCBF8F<9EFFGFEFGAG,A,=FFGGGGGG@:EFFGFFEEE=>CEFADEFF;,,,9=1+@@@+16,2@D,8@@B888,+A+6@?+@CGFF@6C9===2?7704,2*<BBA**)))3<*)*)394(/8)8()-:(1=E88;*).*+/+/4.7).((//(((/3,3((,)4)(.(/())))-))0)*/*))((
@M03152:184:000000000-AWYW1:1:2107:14071:7151 2:N:0:CTCCTTACATACCTGT
CCCAACTATCCCTATTAATCATTACTTAGGTCCTAGAAACCAACAAAATAGAACCAAAGTCCTATTCTATTATTCCATGCTAATGTATTCAAGCGTAAGCCTGCTTTAAACACTCTAATTTTTTCAAAGTAAAAGTCCTGGATCCCCAACGCACTCAATTAAGAGCACGCTGGTTCCCCAGAAGGAAAGACCCAACCAGAGCAGTGCTTACCTTGCGTCAAGACCACCCAGCCAGGCCCGAAATTCAACTACGAGCTACGATCGGAAGAGCGTCGTGTAGGGAAAGAACAGCGAAGTGGAG
+
CCCCCGGEGGG@GFGGGGGFFGGGGGGG<FGGGCCF9<CFEFGGCEGGGGFG<@CFE@FCFEF<FE<F,CEEE@FGGGGC<CFFF@AFCGGGGGDFE>FF8AFDGGG<FFFGFG@CE9EFFFFGGDGAFGGG9FGFF=FB8:FFGGGFGGGG7ECGGFDDCDFGGGCFCEEE=,@EFGGGGGGGGF8,6DF8EFFGGGG?DFFFGGFFG?CFFGD5**0<B>@5:9)9>FFFFA54CE4@E9BB6A4@*+800*.6A))(,6((,,6.133;>(7((),*)3(7((4(47,)),.)*)*)(
@M03152:184:000000000-AWYW1:1:2107:23442:7212 2:N:0:CTCCTTACATACCTGT
CCCAACTATCCCTATTAATCATTACTTCGGTCCTAGAAACCAACAAAATAGAACCAAAGTCCTATTCTATTATTCCATGCTAATGTATTCAAGCGTAGGCTTGCTTTAAACACTCTAATTTTTTCAAAGTAAAAGTCCTGGATCCCCTGCGCACTCAATTAAGAGCACACAGGTTCCCCAGAAGGAAAGGCCCGACCAGGGCAGTGCTTACCTTTCGGCAAGACCGCCCAGCCAGGCCCGAAATTCAACTACGAGCTTAGATCGGCAGAGCGTCGTGTAGGGAAAGAACAGGTATGTTTAG
+
CCCCCGGGGGGGGDGGGGGGGGGGGGGGGGGGGGGGGGGGGGGGGGGGGGGGGGGGGGGGGGGGGGGGGGGGGGGGGGGGGGGGGGGGGGFEEGGGGGGGGGGGGGG?EGGGGGGGCGGGGGGGGGGAFGGGGGGGGGGFGFFGGGGGGGGGGGGGGGGGGGG8EGGGFGGGFEEGGGGGGG88E8DCFGGGGGDGGGG>6@FBFFFGGFGGFGGFFFBB>>=B=EFEBFFFFABCFBE@>;EFFFCFEGFF7CEFE8<3C?B?1(-4(,39>FB60>?=>E05:BB1(((0*6*)*)*))
@M03152:184:000000000-AWYW1:1:2107:20798:7294 2:N:0:CTCCTTACATACCTGT
CCCAACTATCCCTATTAATCATTACGTCGATCCTAGAAACCAACAAAATAGAATCAAACGTCCTATTTCGTTATTCCATGCTAATGTATTCAAGCGTGAGCCTGCTTTAAACACTCTAATTTTTTCAAAGTAACAGTCCTGATTCCCCAAGACACCAAATTAATGACATCATGGTTCGTCAGAAGGTAGGAATCAATAATACCAGTACGTACAATAGCACGACCAATAAATTGATCCCGAAATTCAACTACGAGCTTAGATCGGAAGAGCGTCGTGTAGGGAAAGAACAGGGGAATGTAAA
+
CCCCCGGGGGGGGGGGGGGGGGGGGGGGGGGGGGGGFFGGGGGGGDGGGGGGGGGGGGGGGGGGGGGGGGGGGGGGGGGGGGGGGGGFGGGFGGGGGGGGGGGGGGGGGGGGGGFGGGCGGFGGGFGGGGGGGDGGGGGGGGGGGGGGGGGGGGGGGGGGGGGGGGGGGGFGG?FGGGEECEGAEDFGGFFGGGGGGGGF,?=D8DFGGGGC5@CFAFF55B>=AFEACFF6=CEDFF>9>BFEFFFFFFA@FCB2AC>CCC2(63>F@(414>>8?FEF(;3A1:??F04))()074*))
@M03152:184:000000000-AWYW1:1:2107:17464:7317 2:N:0:CTCCTTACATACCTGT
CCCAACTATCCCTATTAATCATTGCTTCGGATTCTGAAAACCAACAAAATAGAACTGAAGCCCTATTTCATTATTCCATGCTAATGTATTCAAGCGTACGCTTGCTTTAAACACTCTAATTTTTTCAAAGTAAACGTCCTGGTTCGGCCGCCGAGCCCAGTTAAGGGCCGACGTTCCCCCAGAAAGAGGTGGTCCGAAAACCGGCAGTACAGACCTTGCGGCCGACCGCCGTTGGGCCACCGAAATTCAACTACGAGCTTAGATCGGAAGAGGTGCGTGGAGGGAAGGAAAAGGGACGTGT
+
CCCCCGGGGGGGGGGGGGGGGGGGGGGGGGGGGGGGGGGGGGGGGCGGGGGGGGGGGGGGGGGGGGGGGGGGGGGGGGGGGGGGGGGGGGGGGGGGGGGGGGGGGGGGGGGG9FGGGGGGGGGGGGGGGGFGGGGGGGGGGGGGAEEGGGGGCGGGGGGGGGGFCDGDGDGGGGGFGGGGGGGG,,DD5:CF:EFGCD5?FGGFGGFG87CFFFGFA2AB3B09@FF>>F>5.8179>3(0-535@>=9:?>?G3059(,).)--(-30-1((.-.1.,),)-)(.((,(.))-))*(/(.
@M03152:184:000000000-AWYW1:1:2107:14126:7337 2:N:0:CTCCTTACATACCTGT
CCCAACTATCCCTATTAATCATTATTCATGTCCTAGAAACCAACAAAACGAGGACACGAATCCTGTTCTATTATCCCATGCTAATGTATTCAAGGCCCCTTTATGCCTGCTTTGAACACTCTAATTTATTCAAAGTAAATGAATGGGAACCCCACGATAATGGTCGAGTTGCCCCGGCCACTACCGCTTTTTAACCTTCACCCAGTTAAGAGCACAGGTGAGTATCCCATAGAAGAGTATGCAGAAACCAGTTCACGCCTTGACGGCGGACCGATTCCTTCGATCCCGAAACTCACCTACA
+
CCCCCGGC9FGFEA,EFFEFGGGFGGGGGGGFFGGFFFGFGGFGF8<EEEGGGGFFGGGGGGG9CFFGGFGGGDGGGFFGGGFGFGFA@FFGCC?FCGGGCCGGGGGGGGGED,??E<EEFG9?F,C5AFAFEFGFFCEGG9EFBE8B984C+@FCCG>=FF=DFE6=AE=EGF++8B6CF==DF=C7CFFGE6FGGGGAE+:*,0+5+D7DFG59CFF5?FEEC+<*:CBAFF6*9+479*1*1A@F@CF**2=;82BB2)74((6.(((4((9(-6-@B)(*4<7(((-)1<6)92*,(
@M03152:184:000000000-AWYW1:1:2107:27260:7382 2:N:0:CTCCTTACATACCTGT
CCCAACTATCCCTATTAATCATTACATCAGCCTTAGAAACCAACAAAATAAGACCAACGTCATATTCTATTATCCCATGCTGTAATATTCAATGGCAAGTTACGCCTGCTTTGAACACTCTAATTCTTTCAAAGTAATTGATCCGGAGCGAGTTTAACCCCACTACCGGAAGATAGGAAGCATCAGCCGAGCCATGCCACAAGGACGAGCTTTGACCGAAAGCGTTCCGAAATTCAACTACGAGCTTAGATCGGAAGAGCGTCGTGTAGGGAACGAACAGGTAAGTGTAAGTTCAAGTGGG
+
CCCCCGGGGGGGGGGGGGGGGGGGGGGGGGGGGGGGGGGGGGGGGGGGGGGGGGGGGGGGGGGGGGGGEGGGGGGGGGGGGGGGGGGGGGGCFFGGGGGGFGGGGEFGGGGGGGAFGGGGGGEFAFGGGFGGCEGGFGGGGGGGFGGGGGGGEDFGGGGGGGGGGGC>EE>EGGFFDFGGGGFGGGGDEGGGC?8A=FDF:CGFGGBDGGGGA,<9CEEFFE=B@?=F>45)?F4:CFFFFFF?BD3F@F8E7D3;>D;;>6?90((.6<?B?((-(.471*)*,6))-))*/)***-*.(
@M03152:184:000000000-AWYW1:1:2107:18872:7398 2:N:0:CTCCTTACATACCTGT
CCCAACTATCCCTATTAATCATTACGGCGACTCTAGAAACCAACAAAATAGAACCGCACGTCCTATTTTATTATGCCATGCTAATGTATTCGGGCGTAGGCCTGCTTTGAACACTCTAATTTTCTCAAGGTAAAAGTCTTGGTTCCCCGACACACCCAGTGAAGGGCATGCCGGCTCACCAAGAGGTAGAACCCGGTCCAGCAGTACACACCGTGAAGGCGGACCACCGTACCAGGTCCGAAATTCAACTACGATCTTCGATCGGAAGAGCGTCGTGTAGGGACAGAACAGGTGTGAGTAA
+
CCCCCGGGGGGGGGGGGGGGGGGGGGDG@FGGGGGGGGGGGGGGGGGGGGGGGGGGGGGGGGGGGGGGGGGFGGGGGGGGGGGGFFGGGGGGFEGEGGGGGGGGGGGGGGGGFGGGGG9FEGGGDGFG9DGGDGGAFGGGGAEFGGGFGCEEFGGGGGFFGGGGGDGGGGGGGCECG:D@FGGFGGGGGCFFFGGEE>G4FGCFEC=+:;5DDFCF3C;4))4>9FF:9)3B:=736?F(:(03=FB?>CFD:*)(0))48<((40((((,--49>B7(18;B)(,32(3()*.*)*)2.)
@M03152:184:000000000-AWYW1:1:2107:24326:7409 2:N:0:CTCCTTACATACCTGT
CCCAACTATCCCTATTAATCATTACTTCGGTCCTAGAAACCAACAAAATAGAACCAAAGTCCTATTCTATTATTCCATGCTAATGTATTCAAGCGTAAGCCTGCTTTAAACACTCTAATTTTTTCAAAGTAAAAGTCCTGGATCCCCAACGCACTCAATTAAGAGCACGCTGGTTCCCCAGAAGGAAAGACCCAACCAGAGCAGTGCTTACCTTGCGGCAAGACCACCCAGCCAGGCCCGAAATTCAACTACGAGCTTAGATCGGAAGCGCGTCGGGTAGGGAAAGAACAGACAACAGGAG
+
CCCCCGGGGGGGGGGGGGGGGGGGGGGGGGGGGGFFFFGGGGGGGGFGGFCFGGGGGGGGGGEFFFFFEGGGGGGGGGGGGGGGGGGGGGGGGGGGGEGGGGGGGFFGGGGGGGGGG9FFFFFEG?FC?FGGGGEGGGGGDGG@EGGGDGGGGGGGGGDFGFGCFFFCCEGEGFGGGGGFG8DFF,D@EDFGGCFEGDDF?69AFFCCF7FGFAG5A5955*:5792@DFFFFF9*/5)5?BEB++):?F631C56B1;<))1(,6<1((,,,(((,0-.43(0.4(4((2)0())*(*,-
@M03152:184:000000000-AWYW1:1:2107:5915:7466 2:N:0:CTCCTTACATACCTGT
CCCAACTATCCCTATTAATCATTACTTCGATCCTAGAAACCAACGAAACATCGAACCGAAATCGTATTCCGTTATCCCATGCTGTAGTATTCATGCCTCCTTTTTTGGCTGCTTTGAACACCCTAATTTATTCAAAGTAAACGAATGGGAACTCCACAGATATGGGCCGCATGGCGCGAGACCATACGGTTTTACCCCGTACCTGCTTTTTTTTGATTTGGCCTCCGTCCAGTTAAGAGTAGAGGTGAGTATCCCATAGGTGGGAACGAACAGTACAGCACAGAACTTGACGGCCGACTGG
+
CC9CCCGFEGGGCEGFGDFFGFGGGGGAFEAFCFDGGAFFFFDFGGGGCEEGGDFGGGGGC,C:FFGGG9FGGCFCCEFGGG9FFADDFGG9FDGGGGGGC<<FGFGGGDEE@9F9B?F<E@CF@EDFCFCFFGCGGGGECDEEGGGFFFG@FE?8FDFFGGGFD?CEC@EEGDFG>8=@7E+@C98D6,:*@FCF6?ED5CCFFGFFF7?DEDCBFFFC+6;;@AB)6>?FFF31:6AC7)7C;A08(:A94:)36300>F:6(81:B?1>0)).59:51)4)).6).).)5().)()-4
@M03152:184:000000000-AWYW1:1:2107:25061:7587 2:N:0:CTCCTTACATACCTGT
CCCAACTATCCCTATTAATCATTACGGCGGTCCTAGAAACCAACAAAATAGAACCGCACGTCCTATTCTATTATTCCATGCTAATGTATTCGAGCATATGCCTGCTTTGAACACTCTAATTTTTTCAAAGTAAAAGTCCTGGTTCCCCAGCACACCCAGTAAAGGGCATGAGGTTAGCCAGAAGGAAAGATCCGGCCGAACCAGTGCACGCGGTGGGGCGGACCGGTCAGCCAGAGCCGAAATTCAACTACGAGCTTAGATCGGACGAGCGGCGTGCAGGGAAAGAAAGAGTAAGTGTAGG
+
CCCCCGGGEGGGGGGGGGGGGGGGGGGGGGGGGGGGGGGGGGGGGGGGGGGGGGGGEGGGDFGGGGGGGGCGFEGGFFGGGGFGGGGGGGDGGGGGGGFGFGFGGGGGDGG,?FGGDGGGGGGGGGGGGGGFGGFGGGGGCFGGFFGGC@EFGGG8FECFGFGGFGGF8FFCGFFFGAFGGGGGGGGG6,,EFGCGGGED>DGFDFCGGCCDACDFEFFFFD;BFFF>BFFF>FF*9>E9>246=F5?)29:BG36FA).66:B<(39(-3(413;(8<50<4:??1(((.**)*/*)2))
@M03152:184:000000000-AWYW1:1:2107:21417:7620 2:N:0:CTCCTTACATACCTGT
CCCAACTATCCCTATTAATCATTACTTCGGTCCTAGAAACCAACAAAATAGAACCAAAGTCCTATCCTATTATTCCATGCTAATGTATTCAAGCGTAAGCCTGCTTTAAACACTCTAATTTTTTCAAAGTAAAAGTCCTGGATCCCCAACGCACTCAATTAAGAGCACGCTGGTTCCCCAGAAGGAAAGACCCAACCAGAGCAGTGCTTACCTTGCGGCAAGACCACCCAGCCAGGCCCGAAATTCAACTACGAGCTTAGATCGGAAGAGCGTCGTGTAGGGAAAGAAAAGGTAAGGTGAG
+
CCCCCGGGGGGGGFGGGGGGGGGGGGGGGGGGGGGGGGFGDGGGGCGGGGGGGGGGGGGGGGGGGGGGGGGFGGGGGGGGGGGGGGGGGGGGGGGGGGGGGGGGGGGGGGGGGGGGGGGGGGGGGGGGGGGGDGGGFGFFGFGGCGGGGGGGGGGGFFGGF8DA=FFGGGGDGGGF,@D8CDE?FFGGGFGGEGGGGGFF?7:CGGFGCGGCFCCF5?DD5F25:FB9=A=F44(5D))5)-596+);CGFFD*)1>(97395????9@D;B(3>41)(92D?5(488(,35/4*17)2-(
@M03152:184:000000000-AWYW1:1:2107:10982:7644 2:N:0:CTCCTTACATACCTGT
CCCAACTATCCCTATTAATCATTACGTCGATCTTAGAAACCAACAAAATAAGATCAAACGTCCTATTTCATTATTCCATGCTAATGTATTCAAGCGAATGCCTGCTTTAAACACTCTAATTTTTTCAAAGTAACAGTACTGATTTCCCACGACACCAAATTAATGACATCGTGGTTCGTCAGAAGGGCGAAACCGACAGGGCAAGTACACACCAGAGGAGCGACCGACCCGACGATCCCGAAATTCAACTAAGAGCTTAGACCGGATGAGCGTCGTGCAGGGAAAGAACAGGTAGGTGAGA
+
CCCCCEGGDGGGGGGGGDGGGGGGGGGGGGGGGGGFEGGGGGGGG,EFGGGGGGGGGGGGDGGGGGGGGGGGGGGGGGGGGGGGGGGGGGGGGGGGGGGFGFGF?FCFGAAE<,CFF9FFGGGGGGGFA<FG9FGGF,E<,,CFEGGFC@CEEEGGFFEGGDDD88ECDFGFDCDFFEEGGGG>E88+3@C>EG6CCC>?5C*<7BFFGC?DE*@AA**::A=BBEBFF).)2).*/8533302964@476,,:68F3)).))42((-.).(4(44:)(*4>14:6?01(4)/-*02)*()
@M03152:184:000000000-AWYW1:1:2107:26906:7676 2:N:0:CTCCTTACATACCTGT
CCCAACTATCCCTATTAATCATTACGTCAATCCTAGAAACCAACAAAATAGGATCGAACGTCCTATTTCATTATCCCATGCTAATGTATTCAAGCGTTAGCCTGCTTTAAACACTCTAATTTTTTCAAAGTAACAGTCCAGATTCCCTGCAACACCAAATTAATGGCATTACAGTTCATCAGGAAGGAGGAATCAGTAAGACCAGTACGTACCGGTGGCACGACCAGCCTACTAACCCCGAAATTCAACTACGAGCTTAGATCGGAAGAGCGTCGTGTAGGGAAAGAAAAGGTAAGTGTAA
+
CCCCCDGGGGGGGGGGGGGGGGGGGGGGGGGGGDFGGGGGGGGGGGGGGGGGDEFFFGGGGGGGGGGGGGGGGGGGGGGGGGGGGGGFGGGGGGGGFGGCFGFGGFGGGGFGGGGGGGGFGGGGDGGGGFGGGGGGCFCGCEGGGGGGDFFFGGGDGGGGGGGF,9DFFGDCFGFCGFFFGGGGGFGGGDGGGGGGGGGDEDFFFGFGGGGG>C7A559FFFFFFF)6:FFAFFEG9A4A>@BDAFFFED6)8/)6;@CFFF?DDFD;18812@F;;@?BA><5,3<:(3(7*.*1*)26)
@M03152:184:000000000-AWYW1:1:2107:10530:7687 2:N:0:CTCCTTACATACCTGT
CCCAACTATCCCTATTAATCATTACGTCGATCTTAGAAACCAACAAAATAAGATCAAACGTCCTATTTCATTATTCCATGCTAATGTATTCAAGCGAATGCCTGCTTTAGACACTCTAATTTTTTCAAAGTAACAGTCCTGATTTCCCACGACACCAAATTAATGACATCGTGGTTCGTCAGAAGGGAGAAACCGACAGGGCCAGTACACACCAGAGGCGCGACCGACCCGTCGATCCCGAAATTCAACTACGAGCTTAGATCGGAAGAGCGTCGTGTAGGGAAAGAACAGGTATGGGTAA
+
CCCCCGGGGGGGGGGGGGGGGGGGGGGGGGGGGGGGGGGGGGGGGGGGGGGGGGGGGGGGFGGGGGGGGGGGGGGGGGGGGGGGGGGGGGGGGGGGGGGGGGGGGGGGGFFGGGGGGGGGGGGGGGGGG9EGGGGFGGGGFGGGGGGGGGGGGGGGGGGGGGGGGGGGGGGGFGGGGGGGGGGFCDGGGGGGGCCEGGGFEGGFFGF7DGCDEG9CFFFFFFB9@FFF6A>D>B0>FEFFEBFFFF>FBFFFFGFF)367A<<?BF:;?FFB0:97:08?75(74..7(8:>=)175(*6(
@M03152:184:000000000-AWYW1:1:2107:7853:7736 2:N:0:CTCCTTACATACCTGT
CCCAACTATCCCTATTAATCATTACATCAGCCTTAGAAACCAACAAAATAAGACCAACGTCATATTCTATTATCCCATGCTGTAATATTCAATGGCAAGGTTACGCCTGCTTTGAACACTCTAATTTTTTCAAAGTAAAAGATTGGAAGCGGTTGCCCACTATCCAATAATAGGAAGCCCAAATCGAGCCACGCCACAAGGACGAGCTTTGATCTGAAACCCACGAAATTCAACTACGACCTTAGATCGGAAGAGCGTCGTGTAGGGAAAGAACAGGGAGACTGAGAGCTAGGTGGTCACC
+
BCCCCGGGGGGGGGGGGGGGGGGGGGGGGGGGFGGGGGGGEGGGGGGGGGGGGGGGGGGGGGGGGGGGFGFCFGAFF9FGFFGGGGGGGGGGGCFGGGGGGGGGGGGCGGGGFFGGGGDAFGGGGGGGGGGGGCFFFGGEEFGCGGGGDGG7FGGGFGGDGE=FFGGFGGGGADDFGGFC@DEEGCE7CEGFGE?EG+DDF79>GGB+?FGCFFGFFFFAFE)5:?=5>C4BFFE4*)2(25=4*+9>B4>20*),8.(.((/,;AD@FF618,,4(),)()5)),)),))*0)*)*)*))
@M03152:184:000000000-AWYW1:1:2107:15849:7787 2:N:0:CTCCTTACATACCTGT
CCCAACTATCCCTATTAATCATTACTTCGGTCCTAGAAACCAACAAAATAGAACCAAAGTCCTATTTTATTATTCCATGCTAATGTATTCAAGCGAATGCCTGCTTTAAACACTCTAATTTTTTCAAAGTAAAAGTCCTGGTTCCCTGCCGCGCTGAGTAAACAACACGACAGCTCACCAGAAGGTGAGACCCGGTCAGGACAGTACATACACAAAGGCAGACCATCCAACCGAGTCCGAAATTCAACTACGAGCTTAGATCGGAAGAGCGTCGTGTAGGGAAAGAAAAGGAATGGGGAGA
+
CCCCCGGGGGGGGGGGGGGGGGGGGGGGGGGGGGGGGGGGGGDGGCEFGGGGGGGGGGGGGGGGGGGGAFGGGGGGGGGGGGGGGGGGGGGGGGGGGGGGGDGGGGGGGGGGGGGGGGGGGGGGGGGGGGGGGGFGGGGFFGGGGGGGGGGGGGGGGGG9EGGGGGGGGGGDEFDEFGFGGGGGGGGGGFGCGGGGGDGFGGCAEGFGGGDGADCFAA?F>?@5=44AEFBDDFF9C45@>>;CFFCACF6;?3A9A)))))6((6735:14-1,31.)9(.1737<(.42)))/)*(11(
@M03152:184:000000000-AWYW1:1:2107:6546:7820 2:N:0:CTCCTTACATACCTGT
CCCAACTATCCCTATTAATCATTACGTCGATCCTAGAAACCAACAAAATAGAATCAAACGTCCTATTTCGTTATTCCATGCTAATGTATTCAAGCGTGAGCCTGCTTTAAACACTCTAATTTTTTCAAAGTAACAGTCCTGATTCCCCATGACACCAAATTAATGACATCATGGTTCGTCAGAAGGTAGGAATCAATAATACCAGTACGTACAATAGCACGACCAATAAATTGATCCCGAAATTCAACTACGAGCTTAGATCGGAAGAGCGTCGTGTAGGGAAAGAACAGGGAGGTGTAAA
+
CCCCCGGGGGGGGGGGGGGGGGGGGGGGGGGGGGGGGGGGFGGGGGGGGGGGGGGGGGGGGGGGGGGGGGGGGGGGGGGGGGGGGGGGGGGGGGGGGGGGGGGGGGGGGGCF9FFGGGFGGFGGGGG@FDGGGGFFGGFGGFGGGGGGGGFGGCFGGGGGGGGGGG8FAGGGGGGGGGGGGGD9=8EGGCGEFFFGFGDFFGDFFGFGGFGCBFGFFFFF5BBFFFBFFFFFAFCB+@>=DFFFFFFF?>F?=555FC=E??2=@@B@13>6(((/629=;FD)/381:86).())1<*))
@M03152:184:000000000-AWYW1:1:2107:17041:7822 2:N:0:CTCCTTACATACCTGT
CCCAACTATCCCTATTAATCATTATCTTAGCCCTAGAAACCAACGAAAGTAGAACTAAAATCCTATTTCATTATCCCATGCTAATATATTCAAAGGCATGTTACGCCTGCTTTGAACACTCTAATTTCTTCACAGTAAAAGATTTTGATAACTATGATCCCAATATAAAGAAAGATATAATATATGATTCTTTATATGTAGGAGTATATCAAAAAGGAAGGAAATAAGAATATTAGTGCACACTAAAGAGTGGACCATAACTTTCTTATTGACCGAAATTCAACTACGAGCTGAGATCGGA
+
CCCCCGGGGGGGGGGGGGGFGGGGGGGG9FFGFFFGGDFGGGGGGFGGGGGGGGGGGGGGGGGGGGGGGGGGGGGGGGGGGGGGGGGGGGGGGGGGFGGGGGGGGGGGGGFGEDFFGGGGGGGGGFGFGFGGGGFFGGGGFGGGGGGGGGGGFGCGFGGBFGGGGGGD;EEFGGGFFFGGGGGGGGGGGFEFGGGCDFGFFFGFFFFGGGGFFAFFBDFF>?DDEFEFBFDFF7DC=D7D8CFDFF@FEFF89C:)03@@5E5=;AEE@=575*4>=9>=*=9B5(726@26)02B+7<11
@M03152:184:000000000-AWYW1:1:2107:20903:7830 2:N:0:CTCCTTACATACCTGT
CCCAACTATCCCTATTAATCATTACGGCGGTCCTAGAAACCAACAAAATAGAACCGCACGTCCTATTCTATTATTCCATGCTAATGTATTCGAGCATATGCCTGCTTTGAACACTCTAATTTTTTCAAAGTAAAAGTCCTGGTTCCCCAACACACCCAGTGAAGGGCATGAGGTTTGCCAGAAGGAAAGACCCGGCCGGACCAGTGCACGCGGTGAGGCGGACCGGTCAGCCAGGCCCGAAATTCAACTAAGAGCTTAGATCGGAAGAGCGTCGGGTAGGGAAAGAACAGGAAAGTGGAGG
+
CCCCCGGGGGGGGGGGGGGGGGGGGGGGGGGGGGGGGGGGGGGGGGGGGGGGGGGGGGDGGGGGFGGGFGGGGGGGGGGGGGGGGGGGGGGGGGGGGGGGGGGGGGGGGGGGGGGGGFFGGGGGGGGDGGEFGGGGGGGGGGGGFGGGGGGGGGGGGFGGGGGGGGGGGCCFGGGFGGFGFFFGGGGFFGGFGGGGGGGFGGDACFFFFFGGFEGFFFFEB8:BFF>@BF>FFFFGC>:9:954BF<BBC)4475)7).6))-44(((.(4((4(7:B:FFF6@B(318(())(0*0)0.(
@M03152:184:000000000-AWYW1:1:2107:12416:7835 2:N:0:CTCCTTACATACCTGT
CCCAACTATCCCTATTAATCATTACATCGATCCTAGAAACCAACAAAATAGAATCGGATGTCCTATTTCATTATTCCATGCTAATGTATTCAAGCGTGAGCCTGCTTTAAACACTCTAATTTTTTCAAGGTAACAGTCCTAATTCCCCGTGACACCAAATTAATGGCATTACGGTTCTTTAGAAGGTGAGAAACCAATAATATCAGTACATACCAACGGCATGACCGAAACATTGATCCCGAAATTCAACTACGACCTTAGATCGGAAGAGCGTCGTGTAGGGAAAGAAAAGGAAGAGCTA
+
CCCCCGGGCGGGGGGGGGGGGGGGGGGDGGGGGGGGGGGGGGGGGGGGGGGGGGGGGGGGFGGGGFGGGGGGGGGGGGGGGGGFGGGGGGGGGGGGGGGGGGGGGGGGGGGGGGGGGGGGGGGGGGGFGGGGGGGGG9EGGGGFGFFGEGGGGGGGGGGGFGAFGDCFGGGGGE6CEGGF;FGFGGG8DFFGGGGGFGGBGGF?==?7=DGGFFGFEFD59B@C56@FFF8>59;C7C>BFD>:;8*BCC>E=7B(05*;3><516;@B@8@>(;B,2(;>F:@0(4::08;)(00*.*))
@M03152:184:000000000-AWYW1:1:2107:11985:7843 2:N:0:CTCCTTACATACCTGT
CCCAACTATCCCTATTAATCATTATGTCGATCCTAGAAACCAACAAAATAGAATCAAACGTCCTATTTCATTATTCCATGCTAATGTATTCAAGCGTATGCCTGCTTTAAACACTCTAATTTTTTCAAAGTAACGGTCCTGATTCCCCAAGACACCAAATTAATGACATCAAGGTTCTTCAGAAGGGAGAAACCAATAATACCAGTACGTACCGAGGCACGACCAACAAATTGGTCCCGAAATTCAACTACGAGCTTAGATCGGAAGAGCGTCGTGTAGGGAAATAACATGAGTGTTTAAA
+
CCCCCGGGGGGGGGGGGGGGGGGGGGGGGFGGGGFGFFGGGGGGGDGFGGGGGGGGDFGEGGGGGGGGGGGGGGGGF9FFGEFFGGGGGGGGGFGG@FEEFGGFGGGFFE9?FFG8EEFGGGGGGGGGC,FDGFEEGDEGFGGDGGGBEGGFGGFGFGFAEF,EF;DEE?DEFD9DGGGGGGCDFF6CECEGG=E8DGGFGG6??8=DDFFFD+9?5A>FBBF5@FDFBFEAF48=CF4>EFF4+15BEFA(>C466)/)17?8<;25@;@,236;:<<*()4)--))))(*))*/*(2-)
@M03152:184:000000000-AWYW1:1:2107:14342:7941 2:N:0:CTCCTTACATACCTGT
CCCAACTATCCCTATTAATCATTACTTCGGTCCTAGAAACCAACAAAATAGAACCAAAGTCCTATTCTATTATTCCATGCTAATGTATTCAAGCGTATGCCTGCTTTAAACACTCTAATTTTTTCAAAGTAAAAGTCCTGGATCCCCGACGCACTCAATTAAGCGCACGTCGGTTCCCCAGAAGGAAAGACCCGACCAGAGCAGTGCTTACCTTTCGGCAAGACCGCCCGATCAGGTCCGAAATTCAACTACGAGCTTAGATCGGAAGAGCGTAGTGTAGGGAAAGAACAGGTATGGGAGG
+
CCCCCGGGCGGGGGGGGGGGGGGGGFGGGGGGGGGGGGGGGGGGGFGGGGGGGGGGGGGGGGGFGGGGAFGGGGGGGGGGGGGGGGGGGGGGGFGGGDFGCFGGGGGGGGGGGGGGGCGFFGGGDFGG9FBFGGGGGGFGGFGGGGGGGGGGGGEFGFGFGGFGG>CEGG6CC=CEGGGGGGGGGGGGGGGGCCEG@CFFGGGFFCAFGFGC6@DAB49???D=DB9BFA>8)=<C:6A9>DFDFFFA.@;::D>6)4A?>6>F:B?0(,293(4((*./2)(0(.8:7(1.1-*)*(*,(
@M03152:184:000000000-AWYW1:1:2107:18820:7944 2:N:0:CTCCTTACATACCTGT
CCCAACTATCCCTATTAATCATTACTTTGGCCTTAGAAACCAACAAAATAAGACCAAGAGTCATATTCGATTATTCCATGCTAATGTATTCATGATGCCTAGTTATGCCTGCTTTGAACACTCTAATTTTTTCAAAGTAAACTATCTGGACTAAATACTACATTTCTGCAGTAAAAGTAACCAGAAGAAAAGAGGTCAACACCCAGCACACACCAAGAGGATATCCTGGTGGACTTTGGTGAAGACTGTAGCTACCCTACCCTCCCCACTTTTGCCGGCAGAGAGGTTAAGATAACAACTC
+
CCCCCGGGGGGGGGGGGGGGGGGGGGGGFGGGGGGGGGGGGGGGGCGGGGGFGGGGGGGGGGFGGGGGGCFGGGGGGGGDGGGGGGGGGGGGFFGGGGGGGGGGGGFGGGGGGGGGGGGGGGGGGGGGGGGGFFFG9FGCEFGGGGGGGDCFFGGFFFGFF8AFGGGGGFDGGFGGGGGGGGGFGFEFGGGFG?CDGGFFGGGBFFFGGGGGFG?FFFBFFBBDEDFF);8?FF<+DC*80AFCBAC562+>EFFFFEFFFFEF9AD9)5AB4***/)5),:75(64@))968);67446)
@M03152:184:000000000-AWYW1:1:2107:14922:7959 2:N:0:CTCCTTACATACCTGT
CCCAACTATCCCTATTAATCATTACTTCGGTCCTAGAAACCAACAAAATAGAACCAAAGTCCTATTCTATTATTCCATGCTAATGTATTCAGGCGTATGCCTGCTTTAAACACTCTAATTTTTTCAAGGTAAAAGTCCTGGATCGCTACCACACCAAATAAATGGCATGATAGTCCTCCAGAAGGAAAGATTTAGCCAGAAGAGTACAGACCTATACGGCCGACCAACAACAGCCAAATCCGAAATTCAACTACGAGCTTAGATCGGAAGAGCGTCGTGTAGGGAAAGAAAAGGGATATTG
+
CCCCCGGGGGGGGGGGGFGGGGGGGGGGEGGGGGGGGGGGGGGGGGFGGGGFGGGGGGGGGGGGGGGGCFGGGGGGFGGGGGGGGGGGGGGFFGGGGGGGFGGGGGGFFGGGGGGGGFGGGGGGGGDGGGGGGGGGGGGFGGGGGGGGGGGGGGGGGGGGGGGGGGGGGGGGAFG,@FGGFDFFGGGGGGGGGGGGGGDF8+AFECDGGFGFFFGFFFDA?AFF=EFFF>@FFA=CFFF7AFFFDAEAEGFE=*6-)613>845?DF?218@33(/()3.(945<:F011()/()0*(*))
@M03152:184:000000000-AWYW1:1:2107:5037:8015 2:N:0:CTCCTTACATACCTGT
CCCAACTATCCCTATTAATCATTACTGAGATCCCAGAAACCAACGAAATCAGGACCCCAGTCCTGTTCCATTATCCCATGCTGAAGTATTCAAGGCTCGATTGCCTGCTTTGAACACTCTAATTTGCTCAAAGTAAAAGAGTAGGAACCCCAGCAAAGCCGTGGGCAGAGTTGCCCCCACCACGCCGACTGCCTTTGACCGCCACCCAGTTAAGGACAGCTGTGAGTATCCTACAGTGGGGCGTGACCCGAACGGTGCAGACCATGACGGCCGACCAGCCCGGTCGCACGCCGAAAATCAA
+
CCCCCEGFEGFFGFFAGGFGGGFGCFGGGGGF<EFEEEFGGGGGGGGGGGGGFACCEGGCFEDFG<EF9FEFGGGCFGGFFGGGG9FEDEFEAFFGEDFDA@FFCGFGGGGFAFCEFCEEFAGFFDEFBABFFAAEFEGF8CEFGFG<DCGGGFFFDCDDG==@EFGEF6=CDF,=@EGGGEC6EFGGGGEFGGFFCFCF>*<9CFDFG7+=BFFAFF4*/9:EEFE:<BCFFAECD6)():>>>=1BDGE6>D3,)3:A><21))).(-14;,(3(),863(0(-,,,3(8537))-9<<
@M03152:184:000000000-AWYW1:1:2107:20509:8072 2:N:0:CTCCTTACATACCTGT
CCCAACTATCCCTATTAATCATTACGGCGATCCTAGAAACCAACAAAATAGGACCGCACGTCCTATTTTATTATTCCATGCTAATGTATTCGGGCGTAAGCCTGCTTTGAACACTCTAATTTTTTCAAAGTAAAAATCATGGTTCCCTGCCACACCCAGTAAAGGGCATAACAGCTCACCACGAGGTAAGCCTCCACCGCTCCAGTACACACCCAAATAGGCGGACCGGGCGGCAAAGGCAGAAATTCAACTACGAGCTTAGATCGGAAGAGCGTCGGGTAGGGAAAGAACAGGTATGTTT
+
CCCCCGGGGGGGGGGGGGGGGGGGGGGGFDGGEGGGGGGGGGGGG8FFGGGGGGGGGGGGFGGGGGGGGGGGGGGGGGGFDFFGGGGGGGGGGGGGGGGGGGGGGGGGFGFGFGGGGFEFGGGGD8FEFAFCFGGGGGGGGGGGGGGGGGGGGGGGGG8DEEFC,CEGGGCGFDEFFGGGGGGGGGCGGGGGFGGGGFEDEDGFE:+CDFGGF=?)6AFF/4>29>9E9B6)7:>D*)54)4)::FAB<:9:?G@()474A<<422:<:><??6,(2)(0-7:D062::7()7(***(*))
@M03152:184:000000000-AWYW1:1:2107:23532:8088 2:N:0:CTCCTTACATACCTGT
CCCAACTATCCCTATTAATCATTACGTCGATCCTAGAAACCAACAAAATAGAATCAAACGTCCTATTTCATTATTCCATGCTAATGTATTCAAGCGTATGCCTGCTTTAAACACTCTAATTTTTTCAAAGTAACAGTCCTGATTCCCCAAGACACCAAATTAATGACATCAAGGTTCTTCAGAAGGGAGAAACCAATAATACCAGTACGTACCGAGGCACGACCAACAAATTGGTCCCGAAATTCAACTACGAGCTTAGATCGGAAGAGCGGCGTGTAGGGAAAGAACAAGACAGGGCAGG
+
CCCCCGGGGGGGGGGGGGGGGGGFFGGGGEGGGGFGFFGGGGGGGGGGGGGGGGGGGGGGGGGGGGGGGGGGGGGGGGGGGFGGGGGGGGGGGACGGGGGCCCFGCFGGGGGFGGGGGGGGGGGGGGFGGGGGGGGGGC9BGGGGGGGGGGGGFGGGGGGGGGGGFGGGGGGGGDFFGGGGFGGFGGGGCFGGGGGGGGFGGGFCFFGGGGGFEGEDF9AA5=5=>>FFAE9C4*=9AEFFFF?AFE=CCA9=5?()1767C0?602@D@9((((-4><F67?:04704(.)0())*(9((
@M03152:184:000000000-AWYW1:1:2107:21744:8100 2:N:0:CTCCTTACATACCTGT
CCCAACTATCCCTATTAATCATTACGTCGATCCTAGAAACCAACAAAATAGAATCAAACGTCCTATTTCATTATTCCATGCTAATGTATTCAAGCGTATGCCTGCTTTAAACATTCTAATTTTTTCAAAGTAACAGTCCTGATTCCCCAAGACACCAAATTAATGACATCAAGGTTCTTCAGAAGGGAGAAACCAGTAATGACAGTACGTACCGAAGCACGACCAACATACTGATCCCGAAATTCAACTACGAGCTTAGATCGGAAGAGCGTCGTGTAGGGAAAGAACAGGTATGTGTAGA
+
CCCCCGGGGGGGGGGGGGGGGGGGGGGGFGGGGGGGGGGGGGGGGGGGGGGGGGGGGGGGGGGGGGGGGGGGGGGGGGGGGGGGGGGGGGGGGGGGGGGGGGGGGGGGGGGGGGGGGGGGGGGGGGGGGGGGGGGGGGFGGGGGGGGGGGGGGGGGGGGGGGGGGGGFGGGGGGFFFGGGGGDGGGGGGGGGGGGGGGGF8FGFFGFGGGGGFGGFAFFFFFFABFDFFFEBFFEF:FEFFFFF>EEFFCA@FD?@FFFF?5?6@0713((.(33;DA;ADFF51:BF?B:?*)68*.26:
@M03152:184:000000000-AWYW1:1:2107:16344:8208 2:N:0:CTCCTTACATACCTGT
CCCAACTATCCCTATTAATCATTACGTCGATCCTAGAAACCAACAAAATAGAATCAAACGTCCTATTCCGTTATTCCATGCTAATGTATTCAAGCGTGAGCCTGCTTTAAACACTCTAATTTTTTCAAAGTAACAGTCCTGATTCCCTAAAACACCAACTTAATGGCATTATAGTTCGTCAGAAAGGAGAAACCGATTATACCAGTACGTACAATAGCACGACCAGTAAGCCGATCTCGAAATTCAACTACGAGCTTAGATCGGAAGAGCGTCGTGTAGGGAAAGAACACGTATACGAAAA
+
CCCCCGGGFGGGGGGGGGGCGGGGFFGGCEGGEEFECFEFCFGGFC,CEFGGGGGGFGGGGGGGFCGGGFGGEGGGGGGFFGGGGGGGGGCFGFFGGGFGGCFG<<AFFFCFFGG,E9EFGGGCFBE9F9A;BGGFFCGGGGGGGGEGGGGGGGGECF8FFF;F;CFGGFGGFGFGGGGGGDGDFGGFGGGGGFG8EGGFGGFFFCBGGFG?>:CFCA8**<A)=6>FEA6F55@C;BF=F244=F?AEG45(7;6;C)975=7?0(/:39629(,4FBB:7(8?:((((()).)**(1((
@M03152:184:000000000-AWYW1:1:2107:15577:8291 2:N:0:CTCCTTACATACCTGT
CCCAACTATCCCTATTAATCATTACTTCAGCCCTAGAAACCAACGAAAGTAGGATTAAAGTCCTATTTCATTATCCCATGCTAATATATTCAAAGACTAAGTTACGCCTGCTTTGAACACTCTAATTTCTTCACAGTAAAAGATTCAAAATACTTGATCCCAAAAACTATGTTTAAGGGAGTATATTTGAAAAGAAGGAAACAAGATATTAGTTTGACCGAAATTGGTAAACTTTAATTTCTTATTATCCGAAATTCAACTACGAGCTTAGATCGGAAGAGCGTCGTGTAGGGAAAGAACA
+
CCCCCGGGGGGGGGGGGGGGGGGGGGGGEGGGGGGGGGGFFGGGGGGGGGGGGGFGGGGGGGGGGGGGGGGGGGGGGGGGGGGGGGGGGGGGGGGGGGGGGGGGCGGGGFGGGGGGGGGGGGGGGGGGGGGGGGGGGGGGGGGGGGGGFGGGGGGFGGGGGGG8F6EEAEGGGGGGGDFFECGGGGGGCFDGGGGGCCGFGGFFEGFGGGGGFFGBFF?BEFBDFF5CFFCF@8EGGFACC=?ECFE>=8*8=?FFAAAEEEF2>>2><C66?7(((:-6:6(2571(/3>A>@FF43C(6
@M03152:184:000000000-AWYW1:1:2107:2953:8408 2:N:0:CTCCTTACATACCTGT
CCCAACTATCCCTATTAATCATTACTTCGGTCCTAGAAACCAACAAAATAGAACCAAAGTCCTATTCTATTATTCCATGCTAATGTATTCAAGCGTATGCCTGCTTTCAACACTCTAATTTTTTCAAAGTAAAAGTCCTGGATCCCCAGTGCACTCAATTAAGAGCACGCTGGTTCCCCAGAGGGAAAGACCCGACCAGAGCAGTGCTTACCTATTCGGCAAGACCGCCCAGCCAGGTCCGAAATTCAACTACGAGCTTAGATCGGAAGAGCGTCGTGTAGGGAAAGAACAGCGATACGCA
+
CCCCCGGGGGGGGGGGGGGFDGGGGGGGCGGGGGGGGGGGGGGGFGFGEGAFGGGGGGCFGCGGGGGGDFGGGFGGGGFCEGGGCEFGGGDGFFCFEGGFAEFFGGG,EBF9@EFAA?FGFGDGG,FGCFGGGGFFFFFGC8@ECFFFEBEAGGGGGGFGGGGFGGGGGGGEDFFCGGGGGDF?>E,A,DFGGGGGEDD?DFGFGCFFGGGGFGGFFF5@55C)8A=D=9AFFFDC4FAEE255AF4=<:6@;<;3A9@E3<95??06618(:7<;()446F0)4<(3,(())())*(*(-
@M03152:184:000000000-AWYW1:1:2107:15673:8496 2:N:0:CTCCTTACATACCTGT
CCCAACTATCCCTATTAATCATTACATCAGCCTTAGAAACCAACAAAATAAGACCAACGTCATATTCTATTATCCCATGCTGTAATATTCAATGGCAAGTTACGCCTGCTTTGAACACTCTAATTTTTTCAAAGTAAATGATCCGGAGCGAGTTTTAACGCCCACTACCGGAAGATAGGAAGCATTAGCCGAGCCACGCCACAAGGACGAGCTTTGACCAAAAGCATTCCGAAATTCAACTACGAGCTTAGATCGGAAGAGCGTCGTGTAGGGAAAGAACAGTGAATAGTAAAGTCGCGTG
+
CCCCCGGGFGGGGGGGGGGGGGGDGGGGAFAFGFGGAF,FFFGGGDGGGGGGEGGGGGDFGGG9EEFF9F<@FGGGGEGGGFGGGGGG9ECFGCEFGGGGGFGGEGGFGGG<B99F<BFGGF<FGGGGCFGFG<BFFCGGGFFFGDE:CEDEFGGGGGGGGCGDGGGGGD68EECFG9DAE?E?FFE;EF88ECEGFGGFE5>*@CFFDDGGDGD4EF>FFFFD26@FCFE>BFBCFF=CF1625).8@CFF?FF6>(:3@F0(-(,-432)413:()45:F-144)))))**)/**(1-(
@M03152:184:000000000-AWYW1:1:2107:6548:8551 2:N:0:CTCCTTACATACCTGT
CCCAACTATCCCTATTAATCATTACATCAGCCTTAGAAACCAACAAAATAAGACCAACGTCATATTCTATTATCCCATGCTGTAATATTCAATGGCAAGGTTACGCCTGCTTTGAACACTCTAATTTTTTCAAAGTAAATGATTGGAAGCGGTTTGACCCACTATCCAAAGTGAAGAAGCCCAAACCCAGCCACGCCACAAGGACGAGCTTTGGCCTGAAAACTCCCGAAATTCAACTACGAGCTTAGATCGGAAGAGCGTCGTGTAGGGAAAGAACAGGAAATTTGAGCATTGTGGAGGG
+
CCCCCGGGGGGGGGGGGGGGGGGGGGGGGGGGGGGGGGFGGGGGGGGGGGGGGGGGGGGGGGGGGGGGFCFGGGFFGGFGGGGFFGGGGGGGGGGGGG,DGGGGGGGGGGFGFFGGGGGFGCGGGGGGGGGGGAFGGFGGGGGGG8DF8FEGGEGGGGGGGGGGG8FGGC,7@D8ECFFFFGGGGGGEGFFCFFCG?DGBFGDFEGFGGD+B8,9FFFCCFFDFFF):A4>*9BAC>BFE48)(/;*64+B9(*83)/,(.,.6(,()/2(2((34,??),)(*).).(.)**)***)14,
@M03152:184:000000000-AWYW1:1:2107:18507:8566 2:N:0:CTCCTTACATACCTGT
CCCAACTATCCCTATTAATCATTACGTCTATCCTAGAAACCAACAAAATAGGATCGAACGTCCTATTTCATTATTCCATGCTAATGTATTCAAGCGTTAGCCTGCTTTAGACACTCTAATTTTTTCAAAGTAACAGTCCAGTCTCCCCGCAACACCAAATTAATGGCATTACGGTTCATCAGGAAGGAGGAATCAGTAAGATCAGTACATACCAGTGGCATGACCAACCTACTGACCCCGAAATTCAACTACGAGCTTAGATCGGACGAGCGTCGTGTAGGGAAAGAAAAGATATGTGTAG
+
CCCCCGGGGGGGGGGGGGGGGGGGGGGGGGGGGGGGGGGGGGGGGGGGGGGGGGGGGGGGGGGGGGGGGGGGGGGGGGGGGGGGGGGGGGGGGGGGGGGGGFGGGGGGGCBFCGGGGGGGGGGGGGFGG9FGGGGGGGGGGGGGGGGGGEGGGGDGGGFGGGGGGCDDDFGGGDEEGFFFA66BCFDGGDGF8FGGGGFFGGGFFFFCFFGC5CG85;?FFF@C5FC*59);C6AF4A>ADAE(+=?BCFA>876>/>E3C<)((6(,.69@>(,(-806))48:62:(,(.1)19:>*6)
@M03152:184:000000000-AWYW1:1:2107:5445:8577 2:N:0:CTCCTTACATACCTGT
CCCAACTATCCCTATTAATCATTACGTCGATCCTAGAAACCAACAAAATAGAATCAAACGTCCTACTTCGTTATTCCATGCTAATGTATTCAAGCGTGAGCCTGCTTTAAACACTCTAATTTTTTCAAAGTAACAGTCCTGATTCCCCATGACACCAAATTAATGACATCATGGTTCGTCAGAAGGTAGAAATCAATAATACCAGTACGTACAATAGCACGACCAATAAATTGATCCCGAAATTAAACTACGAGCTTAGATCGGAAGAGCGTCGTGTAGGGAAAGAACAGGTATGTGTGGA
+
CCCCCGGGGGGGGGGGGGGGFDGFGGGGGGGGGGGGGGGGGGGGGGGGGGGGGGGGGGGGFGGGGGGGGGGGGGGGGGG9FEGGGGGGGGGGGGGCGEGFGGGGGGGGGC9BFFFGCCFGGGGGG8FFFGGGGGGGG?FCFGGA9EFGGGGGGGGGGGGD=EDGFDCFGFGGGG=EF6EEFCFGGFGFFFG>FGGGGGEFD?=D?DFCDGGGFADFAFFF5A@BFFEF9FFF697B29*:B=>E4=EFEGF?D*8(/68=C522:D(6@;14;1(4=5>B3;;A0;7,(((/0.7=*6*()
@M03152:184:000000000-AWYW1:1:2107:18632:8601 2:N:0:CTCCTTACATACCTGT
CCCAACTATCCCTATTAATCATTACGGTGATCCTAGAAACCAACAAAATAGAATCATGCCGTCCTATTTTATTATTCCATGCTAATGTATTCAAGCAAAATGCCTGCTTTAAACACTCTAATTTTTTCAAAGTAAGGGTCCCGGTTCCCCGCGACACCCAATTAAGGGCATCGCGGTTCTCCAGAAGGTGAGAAATTGACTACACCAGTTCATACCCCTTAAGGCACGACCGATGTGTCAATACCTAAATTCAACTACGAGCTTAGATCGGAAGAGCGTCGGGTAGGGAAAGAACAGGGAT
+
CCCCCGGGGGGGGGGGGGGGGGGGGGGGGGGGGGFGGGGGGGGGGFGGGGGGGGGGGGGFGGGDGGGGGGGGGGGGGGGGGGGGGGGGFGGGGGGGGGGGGGGGGFCGGGGGFGGGGGGGGGGGGGGGFGC;BBFGFFFF8FEGEGGGCF@E7BFGGGG?FGGFDFDGGFFGGDGGCEEGGFFGGGC@FGGGGGCFFGGFGGGFGGFGDFGGF7D46?F?6FE32@>>@E=4?24;+;+9:?+6=+.=EFF?ECF?6@?D;99;C?F2)-18:B?BB:9E;)9>2:6(.88>F:)74(*-(
@M03152:184:000000000-AWYW1:1:2107:14976:8636 2:N:0:CTCCTTACATACCTGT
CCCAACTATCCCTATTAATCATTACGGCGATCCTAGAAACCAACAAAATAGGACCGCACGTCCTATTTTATTATTCCATGCTAATGTATTCGGGCGTAAGCCTGCTTTGAACACTCTAATTTTTTCAAAGTAAAAATCATGGTTCCCTGCCACACCCAGTAAAGGGCATAACAGCTCACCACGAGGTAAGCCTCCACCGCTCCAGTACACACCCAAATAGGCGGACCGGGCGGCAAAGGCCGAAAGTCAACTACGAGCTTAGATCGGAAGAGCGTCGGGTAGGGAAGGAACAAGCAAGGGT
+
CCCCCGGGGGGGGGGGGGGGGGGGGGGGFGGGGGGGCGGGGGFGG@FGGGGGCGGGGGGGEFGGGGGGGGGGFFGGGGGGGGGGGGGGFGGGGGGGGGGGGGGFGGGGGGCGGGGGGFFFGGGGFGGGGFGGGGGGGGGGGGGGGGGGGGGGGGGGGGFGGGFGCEEGGDCGGGGF=EFFGGGEGDGEFGDGGGGGGGDDECDFFGFGFCFCEGC>6FFF)65=336B9:@FFF>GGF5?F>F>E)66:DF<?GDFE>;FF?BFA?6?:01,(((-2)4),8:5:?(3241)0.)7*.71(
@M03152:184:000000000-AWYW1:1:2107:20892:8758 2:N:0:CTCCTTACATACCTGT
CCCAACTATCCCTATTAATCATTACGGCGGTCCTAGAAACCAACAAAATAGAACCGCACGTCCTATTCTATTATTCCATGCTAATGTATTCGAGCATATGCCTGCTTTGAACACTCTAATTTTTTCAAAGTAAAAGTCCTGGTTCCCCAACACACCCAGTGAAGGGCATGAGGTTTGCCAGAAGGAAAGACCCGGCCGGACCAGTGCACGCGGTGAGGCGGAACGGTCAGCCAGGCCCGAAATTCAACTACGAGCTTAGATCGGAAGAGCGTCGTGGAGGGAAAGAACCGGTATGTGTAGA
+
CCCCCGGGGGGGGGGGGGGGGGGGGGGGGGGGGGGGGGGGGGGGGGFGFGGGGGGGGGGGGGGGGGGGGGGGGGGGGGGGGGFGGGGGGGFGGGGGGGFGGGGGGGGGFGGGGGGGGGGGGFGGGGGGG9FGGFFGGDFGGGGGGGG@FGDGDGCGGG88EDFFGGGFGGFGGFGGEEFFGFGGGGGGGG?GF>CD59EAECG>FFFGG*8?BEG5AFF5>)(6:@:@?>0F47:<DEE0D0<9@FAFFFF01>:2464A<9(--86:,(71:B11,5:@6)4.31<(((-))-9**)2))
@M03152:184:000000000-AWYW1:1:2107:11721:8819 2:N:0:CTCCTTACATACCTGT
CCCAACTATCCCTATTAATCATTACGGCGGTCCTAGAAACCAACAAAATAGAACCGCACGTCCTATTCTATTATTCCATGCTAATGTATTCGAGCATATGCCTGCTTTGAACACTCTAATTTTTTCAAAGTAAAAGTCCTGGTTCCCCAACACACCCAGTGAAGGGCATGAGGTTTGCCAGAAGGAAAGACCCGGCCGGACCAGTGCACGCGGTGAGGCGGACCGGTCAGCCAGGCCCGAAATTCAACTACGAGATTAGATCGGAAGAGCGTCGGGTAGGGAAAGAACAGGTATGTGTAAT
+
CCCCCGGGFGGGGGGGGGGGGGGGGGGGGGGGGGGGGGGGGGGGGGGGGGGGGGGGGGGGFFFGGGGGGGGGFFGGGGGFFFGGGGGGGGGGGGGGGFFFFGFGGFFGGGGGGGGGGGGGGGGGGCCFGFGGGGGGEGGGDFGGGGGGGGDGGGG6CDGGGGGGGGGGGGFGGGGGCFGGFFGFGGGGGGGG?EEE>5CBGGGFCF=DGGGDECDFFF:>DE>96>3<:@:?).4CD@@6>>44?FDFFCFFFD)1=<?<<4?<F121839189(-(0,7,71<6(.82:(*1)0/*)*))
@M03152:184:000000000-AWYW1:1:2107:18275:8824 2:N:0:CTCCTTACATACCTGT
CCCAACTATCCCTATTAATCATTACGGCGGTCCTAGAAACCAACAAAATAGAACCGCACGTCCTATTCTATTATTCCATGCTAATGTATTCGAGCATATGCCTGCTTTGAACACTCTAATTTTTTCAAAGTAAAAGTCCTGGTTCCCCAGCACACCCAGTAAAGGGCATGAGGTTAGCCAGAAGGAAAGATCCGGCCGAACCAGTGCACGCGGTGAGGCGGACCGGTCAGCCAGACCCGAAATTCAACTACGAGCTTAGATCGGAAGAGCGTAGTGTAGGGAAAGAAAAGGTAGGTGAAGA
+
CCCCCGGGGGGGGGGGGGGGGGGGGGGGGGGGGGGGGGGGGGGGGGGGGGGGGGGGGGGGGGGGGGGGGGGGGGGGGGFGGGGGGGGGGGGGGDEGGGGGGGGGGGGGGGGGGGGGGGGGGGGGGGGGGGGGGGGGFGGGGGGGGGGGGGGGGGGGGGGGGGGGGGGGGGGGGFGGGFGGGGFGGGGGGGGAFGGGGGGFGCGF9?=FCGGGF=DFFFFDFFFBFFF3?F?FF4:G3>BFFFFFFFB@AF4:218>4A)64A??B1>?70>1(3(4-*4??F0>?F7:(33**))12)*5)
@M03152:184:000000000-AWYW1:1:2107:23861:8864 2:N:0:CTCCTTACATACCTGT
CCCAACTATCCCTATTAATCATTACGTCGATCCTAGAAACCAACAAAATAGAATCAAACGTCCTATTTCATTATTCCATGCTAATGTATTCAAGCGAAAGCCTGCTTTAAACACTCTAATTTTTTCAAAGTAACAGTCCTGATTCCCCACGACATCAAATAAATGACATCATGGTTCTTCAGAAGGGAGAAATCAATAATACCAGTACATACCTAAGCATGACCAATATATTGATCACGAAATTCAACTACGAGCTTAGATCGGAAGAGCGTCGTGTAGGGAAAGAACAGATAAGTGTAGA
+
CCCCCGGGAACGGGGGGGGGGGGGGGGGEGEGGGGGGGGGGGGGGGGGGGGGGGGACFFDFGGGGGGFFGFFGGGGGGFGGGGGGGGGGGFFGGGGGGGGGGGGGGGAFFFGGDFGGGGGFGFG@GGFGGGGCEGGGGCGGCFGGFGGFGGDGG:DGGFADDDEDFEFGGFFFFDFGFGGGG8DFGGFDGF?CDFFGGGFA?+:DGFGGGGGFGGFFFFFAF@):A)AAFFFFAAB+3?=?9AE+=EF<A>@DCB(//>=C?B25@2BBBB617>((.9*3AD48@FFF@(+1)=/*6*)-
@M03152:184:000000000-AWYW1:1:2107:2813:8868 2:N:0:CTCCTTACATACCTGT
CCCAACTATCCCTATTAATCATTACGTCGATCCTAGAAACCAACAAAATAGAATCAAACGTCCTATTTCGTTATTCCATGCTAATGTATTCAAGCGTGAGCCTGCTTTAAACACTCTAATTTTTTCAAAGTAACAGTCCTGATTCCCCAAGACACCAAATTAATGACATCGCGGTTCGTAAGAAGGTAGGAATCAATAATACCAGTACGTACAATAGCACGACCAATAAATTGATCCCGAAATTCAACTACGAGATTAGATCGGAAGAGCGTCGTGGAGGGAAAGAACAGGTAATGAGAGG
+
CCC@C@CFFFCCGGGGGDEGGFG@9@FG+:F@CFFGG9FFGFGGGFCFGGFGGGGA<@FECFEC9EC@CFECGF9C9@CFCCFC<EFEEGFCF9,:BBFEE8,,<AF9?FDFCD<,<FAFG9,BCEA,AFFGGGDEA:E,CFFFFFE8DGGF@F8DFFC=D8=CF8DFF8A+66636BE,@DGGF86363=9=D===2=722+*459=>DF?>C+<++8?*<:>AAE>@AAF>FC:5@*:/5)18BE=*C62@C)(1).)).(,/(688(1.66(1(0(0()(7,8?7?:(*/-9=7)*)(
@M03152:184:000000000-AWYW1:1:2107:21220:8911 2:N:0:CTCCTTACATACCTGT
CCCAACTATCCCTATTAATCATTACTTCGGTCCTAGAAACCAACAAAATAGAACCAAAGTCCTATTCTATTATTCCATGCTAATGTATTCAAGCGTAAGCCTGCTTTAAACACTCTAATTTTTTCAACGTAAAAGTCCTGGATCCCCAACGCACTCAATTAAGAGCACGCTGGTTCCCCAGAAGGAAAGACCCAACCAGAGCAGTGCTTACCTTGCGGCAAGACCACCCAGCCAGGCACGAAATTCAACTACGAGCTTAGATCGGAAGAGCGTAGTGTCGGGAAAGAAAAGGCATATCTGG
+
CCCCCGGGGGGEGGGGGGGGFFGGGGGGCEFGGFGC@@DFGGGGG8FGGGGGFFGF<EDFGGGGGGFGDC99FGGFGFGFGGGGGCGGEGAFGGGEGCCFGGGDGGGCEFFDDEGFGAEFGGGGGFG,@FFG7EFEG,CFCGEFF8BFEGECCGFFGFGGGDEGGGGGGGGGGGFG,@@E8@DFGGEFFGFFGDFGGGF?C?C05:BEG?FCCFG59*?D>55@FA@:<F4F>F9:7/;@4@E(:857)39@<*2(04;33).4?(21=(337(2(51)79>1)4370(3()0,9)*)*)-
@M03152:184:000000000-AWYW1:1:2107:10625:9020 2:N:0:CTCCTTACATACCTGT
CCCAACTATCCCTATTAATCATTACGTCGATCCTAGAAACCAACAAAATAGGGTCAAACGTCCTATTTCATTATTCCATGCTAATGTATTCAAGCGCGAGCCTGCTTTAAACACTCTAATTTTTTCAAAGTAACAGTCCTGATTCCCCGCCACACCAACTTAATGACATGACGGTTCTTCAGAAGGGAGAAACCAGTGACACCAGTGCATACCAAAGGCACGACCAGCGTACTGATCTCGAAATTCAACTACGAGCTTAGATCGGAAGAGCGTCGGGTAGGGAAAGAACAGGTAAGGGTAG
+
CCCCCGGGGGGGGGGGGGGGGGGGGGGGGGGGGGGGGGGGGGGGGGGGGGGGGGGGGGGGGGGGGGGGGGGGGGGGGGGGGGGGGGGGGGGGGGGGGGGGGGGGGGGGGGGGGGGGGGGGGGGGGGGGGGFGGGGGGGGGDEGGGGGGGGEGGGGGGGGGGGGGGGGGGCFGGEEGGGGGGGGGFGGGDGGGGGFFFGGCFG+<EGAFGFFGFGGFFF>FFFD9=DFF@B>488@8>FF(ADF;@6?FFGF3;DA6>@E<<5<?DFF6;B011:>(-.386).83::B072>05*/*(24(
@M03152:184:000000000-AWYW1:1:2107:21109:9064 2:N:0:CTCCTTACATACCTGT
CCCAACTATCCCTATTAATCATTACGTCGATCCTAGAAACCAACAAAATAGAATCAAACGTCCTATTTCATTATTCCATGCTAATGTATTCAAGCGTATGCTTGCTTTAAACACTCTAATTTTTTCAAAGTAACAGTCCTGATTCCCCAAGACACCAAATTAATGACATCAAGGTTCTTCAGAAGGCAGAAACCAATAATACCAGTACGTACCGAGGCACGACCAACAAATTGGTCCCGAAATTCAACTACGAGCTTAGATCGGAAGAGCGTCGTGTAGGGAAAGAACAGGTATGTGTAGA
+
CCCCCGGGGGGGGGGGGGGGGGGGGGGGGGGGGGGGGGGGGGGGGGGGGGGGGGGGGGGGGGGGGGGGGGGGGGGGGGGGGGGGGGGGGGGGGGGGGGGGGGGGGGGGGGGGGGGGGGFGGGGGGGGGGFGGGGGGGG@FGGGGGGGGGGGFGGGGGGGGGGGGGFGFGGGGGGGGGGGGGGGGGGGGDGGGGFGGGGGFGFGFFGFGGGGGFGGFFFFA:ABFFFFFFFE>FFCCFFADEFFFCFECCF4@D4?@;EFFFFFF;<BF@@9>@F;@8FF??FFF<<???<44=)99*-:6)
@M03152:184:000000000-AWYW1:1:2107:11039:9115 2:N:0:CTCCTTACATACCTGT
CCCAACTATCCCTATTAATCATTACGTCAATCCTAGAAACCAACAAAATAGGATCGAACGTCCTATTTCATTATTCCATGCTGATGTATTCAAGCGTTAGCCTGCTTTAAACACTCTAATTTTTTCAAAGTAACAGTCCAGTCTCCCCGCAACACCAAATTAATGGCATTACGGTTCATCAGGAAGGAGGAATCAGTAAGACCAGTACATATCAGTGGCATGACCAACCTACTGACCCCGAAATTCAACTACAAGCTTAGATCCGCAGAGCGTCGTGTAGGGAAGAAAGAAGTATGTTGAA
+
CCCCCGGGGFGGGGGGEGC<<EFGGGGG7CDFGGGGFFGGGACG?CFCFGGG,ECFCFFFGCEFFGGGFCFFFGGD<FEA@FFGGGGGGFGGGGFEEFGCCFEGDEDGGGGGEFBFE9ABFFFGG89AFFF=E9FGFFGF,9@?B=>FEEE+FE=E7?=9EFAA=D,=9EFGD+=819CF:D88?FCFGEE88,6==+@?DC+@:CFCCG7+?@E???EFFA@:=9CF8A@**3:**9@)*5)2B+0B42)))*2/254:;40)((6(70(((64:02(+7387((((((()*)***)*)-
@M03152:184:000000000-AWYW1:1:2107:23523:9120 2:N:0:CTCCTTACATACCTGT
CCCAACTATCCCTATTAATCATTACGGCGACTCTAGAAACCAACAAAATAGAACCGCGCGTCCTATTTTATTATTCCATGCTAATGTATTCAGGCATAGGCCTGCTTTGAACACTCTAATTTTCTCAAGGTAAAGGTCCTGGTTCCCCGACGCACACCAACAAAGGGCACGCCGGCTCACCAAGAGGTAAGGCCCGCCCAGACAGTACGTGCCGGTAGGCAGACCGCCCGGCCAGGGCCGAAATTCAACTAAGGGCTTCGATCGGACGAGCGTCGTGTAGGGAAAGAACAGGAAGGTGTCG
+
CCCCCGGGGGGGGGGGGGGGGGGGGGEFFGGGGFFGGGGGGGGGGGGGGGGGGGGGGGGGEFGGGGGCGGDFGGGGGFFFGGAF<FGGGGGGGGGGGGGGGGGGGGGGCFGGGGGGGGFFFGGGFFFGGGFFFGGGGGFGGFEGGCFGDGGGGGGGGGGFGGGGGGGGGGE+9EEC5BEGCGGF>EFFGGGCDGGGGDGFGGG4?8CF4*7CF5):BBFAFF<@?D9BBFFB@@1**8@>:B)4@=>F4:)).*)().,---(,4?(,79(--:7(451=AF?7(8<21(())(07>7:)(
@M03152:184:000000000-AWYW1:1:2107:17987:9193 2:N:0:CTCCTTACATACCTGT
CCCAACTATCCCTATTAATCATTACGTCGATCCTAGAAACCAACAAAATAGAATCAAACGTCCTATTTCATTATTCCATGCTAATGTATTCAAGCGTATGCCTGCTTTAAACACTCTAATTTTTTCAAAGTAACAGTCCTGATTCCCCACGACACCAAATTAATGGCATCGAGGTTCTTCAGAAGGGAGGAACCAATAATACCAGTACGTACCGAGGCACGACCAACAAATTGGTCCCGAAATTCAACTACGAGCTTAGATCGGAAGAGCGTCGTGTAGGGAAAGAACAGGTATGGGAGTA
+
CCCCCGGGGGGGGGGGGGGGGGGGGGGGGGGGGGGGGGGGGGGGGGGGGGGGGGGGGGGGGGGGGGGGGGGGGGGGGGGGGGGGGGGGGGGGGGGGGGGGGGGGGGGGGGGGGGGGGGGGFGGGGGGGGDFGEFFGGGGGGGGGGGGGGGGGGGGGGGGGGGGGGGGGGGGGGGGGGGGGGGGGGGGFGGGGGGGGGGGFGGCAFGFGGFGGBGDBB9?ADFF9AFAFBFEFFACGFFEFF@F?FFEFCGF;DD>9F>8EE?6;D@BFF@F2:>3:65:F0030(8:(83010)0)*(*((
@M03152:184:000000000-AWYW1:1:2107:3314:9260 2:N:0:CTCCTTACATACCTGT
CCCAACTATCCCTATTAATCATTACATCAGCCTTAGAAACCAACAAAATAAGACCAACGTCATATTCTATTATCCCATGCTGTACTATTCAAAGGCAAGGTTAAGCCTGCTTTGAACACTCTAATTTTTTCAAAGTAAATGATCCGAAGCGAGTTAACGCTATCGGAAGATAGGAAACGCCAAACCATCACCGCCACAAGGACGAGCTTTGATCAAACGCATTCCGACATTCAACTACGAGCTTAGATCGGAAGAGCGTCGTGTAGGGAAAGAACAGGAACGAGTGGAACAAGAGTGGCAG
+
CCCCCG?GGGGCEGEC9FFCCEFGCFGGGCEFEEGACFGFAFDFFFGGFFFGFFGGF@BF<FGGF<CEACEGGG9FGF@CGFGG<FBCAFFDC<C<@@B,E@F,,C<:,A=EC,C9F<E?FFCFCEGDFGGFFC,CEF9?FDF,9E@F7@@7+46@BD>686=D6==C8?FGGGGAF3=>=B6,6+8,@,,3+@;@:CC6CC?*@0*;9;?FF,2*;9?B**:>46()-)1+=8*19)2-8:3/;*91<733<7)(;(:;;(801)53(328(4,4()()..(0,(())(())(01*(*((
@M03152:184:000000000-AWYW1:1:2107:26940:9325 2:N:0:CTCCTTACATACCTGT
CCCAACTATCCCTATTAATCATTACGTCGATCCTAGAAACCAACAAAATAGAATCAAACGTCCTATTCCGTTATTCCATGCTAATGTATTCAAGCGTGAGCCTGCTTTAAACACTCTAATTTTTTCAAAGTAACAGTCCTGATTCCCTAAAACACCAAATTAATGGCATTATAGTTCGTCAGAAAGGAGAAACCGATTATACCAGTACGTACAATAGCACGACCAGTAAGACGGTCTCGAAATTCAACTACGAACTTAGATCGGAAGAGCGTCGAGTAGGGAAAGAACACGGATGTGTAAA
+
CCCCCGGGGGGGGGGGGGGGGGGGGGGGGGGGGGGGGGGGGGGGGGGGGGGGGGGGGGFGFFGGGGGGGGGGCGGGGGGGGGGGGGGGGGGGFGGGGGGGGGGGGGGGGGGGGGGGGGGGGGGGGGGGGFGGGGGG=FFGGGGGGGGGGGGGCGGGGGGFGGG8EEDEFGGGGFFGGDE8FECFGGGGFFFGDDEDDDEFGGFFFFFGCFGGFF+<B51*09=)85:BE6*9?>4;;BABFFFF6BEFFDADFGBB674CFE1,;03((54(6>((/).;07:>(821,(-)0-0)*)*.)
@M03152:184:000000000-AWYW1:1:2107:19435:9335 2:N:0:CTCCTTACATACCTGT
CCCAACTATCCCTATTAATCATTACGTCGATCCTAGAAACCAACAAAATAGAATCAAACGTCCTATTTCGTTATTCCATGCTAATGTATTCAAGCGTGAGCCTGCTTTAAACACTCTAATTTTTTCAAAGTAACAGTCCTGATTCCCCATGACACCAAATTAATGACATCATGGTTCGTCAGAAGGTAGGAATCAATAATACCAGTACGTACAATAGCACGACCAACAAATTGATCCCGAAATTCAACTACGAGCTTAGATCGGAAGAGAGTCGTGTAGGGAAAAAACAGGTATGTTTGAA
+
CCCCCGGGGGGGGGGGGGGGGGGGGGGGGGGGGGFGGGGGGGGGGGGGGGGGGGGGGGGGFGGGGGGGGGGGGGGGGGGGGGGGGGGGGGGGGGGGGGGGGGGGGGGGGGGGGGGGGGGGGGGGGGGGGFGGGGGGGGGGGGGGGGGGGGGGGGGGGGGGGGGGGFGGGGGGGGGGGGEGGGGEG8DGG6DFGGGGGGFC:+=F?DFGGFGGFGGFFFFFFFFFFFFFBFF>8FFFG4?=FFFE++9BEGF>@D5@;47:*>22;?9@1(6.;((338CF;;?F;=>08109=)0/*-*))
@M03152:184:000000000-AWYW1:1:2107:14366:9375 2:N:0:CTCCTTACATACCTGT
CCCAACTATCCCTATTAATCATTATTCATGTCCTAGAAACCAACAAAACGAGGACACGAATCCTGTTCTATTATCCCATGCTAATGTATTCAAGGCCCCTTTATGCCTGCTTTGAACACTCTAATTTATTCAAAGTAAATGAATGGGAACCCCACAGAGATGGTCGAGTTGCCCCGGCCACCACCGCTTTTTAACCTTCACCCAGTTAAGAGCAAAGGTGAGTATCCCATAGAAGAGGATGAAGAAACCAGTTCACGCCTTGACGGCGGACCGATTCCTTCGATCCCGAAATTCAACTACC
+
CCCCCGGGFGGGGGGGGGGGGGGGGGGGGGGGGGFGFGGGGGGGGGGGGGGGGGFGGGGGGGGGGGGGGGGGGGGGGGGGGGGGGGGGGGGGGG@FEGGGGGGGGGGGGGGGGAEGGGGGGGGGGGGDGGGGFGGGGGGGGGFGCFGGGGG@EEGGGGGFGGGGGCCCFGCFGFCEEEGGGGGGGCGGGFGGGGGGGGFFF7FFECCECDCFFGGFFF5CFAEEEF=ABFF4FFEFDFFBFFFFFFDF=FF448@40(((6..66>9B@FB9>091AFFFB)368:21336>@<F=FB40(
@M03152:184:000000000-AWYW1:1:2107:2722:9556 2:N:0:CTCCTTACATACCTGT
CCCAACTATCCCTATTAATCATTACCTCGGTCCTAGAAACCAACAAAATAGAACCAAAGTCCTATTCTATTATTCCATGCTAACGTATTCCAGAGTAGGCCTGCTTTAAACACTCTAATTTTTTCAAAGTAAAAGTCCTGGATCCCCAGCGCACTCAATTACGAGCACGTTGGTTCCCCAGAAAGAAAGATCCTACCCGAGCAGTACTTACCATTGGCAAGACCACTCAGCCGGACCCGAAATTCAACTACGAGCTTCGATCGGCAGAGCATCGTGCAGGGAAAGAAAAGCACTCTGTCGA
+
CCCCCGGGGG8,FCGGG9EF9<@E@FDFDDCFCFCE,C@FFCFFGGGGGG9FGG8FEGDG9F<,<C,<<CC<F9A9C@C6@FFE:FGFGF,,,,9<CE9BF,<,AAA<EFGDFFF<<CE9C<,4?,C@,:B;,:FEG;@,8E4A,=4,B8C7@E@?@DFFA,+4++6=86,,6=@8,=D3=DF88DBFFGCCG,@=8++:17CAFGFG7+=FC7=1*;AA>F=5@FEF=6)69*)*:?;@0:)/B6CBC4),(/06))(/)/:2(,3(2:)).((((0:)1).71(,(((().))1*.:((
@M03152:184:000000000-AWYW1:1:2107:9279:9630 2:N:0:CTCCTTACATACCTGT
CCCAACTATCCCTATTAATCATTACGTCGATCCTAGAAACCAACAAAATAGAATCAAACGTCCTATTTCGTTATTCCATGCTAATGTATTCAAGCGTGAGCCTGCTTTAAACACTCTAATTTTTTCAAAGTAACAGTCCTGATTCCCCAAGACACCAAACTAATGACATCATGGTTCGTCAGAAGGTAGGAATCAATAATACCAGTACGTACAATAGCACGACCAATAAATAGATCCCGAAATTCACCTACGAGCTTAGATCGCAAGCGCGTCGTGTAGGGAAAGAACACGCATTTGGCGA
+
A@CC<FFFECEFGGGGFGGECFFGGCGGGGDCGFFGDGGGGGCFGCCFFGFGGGGGFGCFFFGG9FGGGFGGGGGGGGFFGGGGGFFFGGF<CF<FGDGGGGG<F8ECFFAF,EFGGGGGGGDB@8FFF,CFEDFCFDFGGC=FGGCFCG8>F@E+AD8+4=DFGAFDFCECFG9D8CGGGGADFFFF8=,@EFGGGGGFGGD?E7++=D+9@:<?A+=5?D=@=F);CF5+0=A7C>@A*4*1+=*/84)((*)(29>C*09(66((/2966;96:FA=(0..(((.(((..()**-*((
@M03152:184:000000000-AWYW1:1:2107:21394:9676 2:N:0:CTCCTTACATACCTGT
CCCAACTATCCCTATTAATCATTACGGCGATCCTAGAAACCAACAAAGTAGGACCGCACGTCCTATTTTATTATTCCATGCTAATGTATTCGGGCGTAAGCCTGCTTTGAACACTCTAATTTTTTCAAAGTAAAAATCATGGTTCCCTGCCACACCCAGTAAAGGGCATAACAGCTCACCACGAGGTAAGCCTCCACCGCTCCAGTACACACCCAAATAGGCGGACCGGGCGGCAAAGGCCGAAATTCAACTACGAGCTTAGATCGGAAGAGCGTCGTGTAGGGAAAGAACAGGTATGGGT
+
CCCCCGGGEGGGGGGGGGGGGFEGGGDEEGGGGGGGFGGGGGGGGGGGGGGGGGGGDFFGGGGGGGGFGGGGGGGGDGGGGGGGGGGGGGGGGGGGGGGGCDFGGGGGFGGGGGGDGGGGGGGGGFGGGGGGGGGFFEGGGGGGGGGGFGGGGGGGGGGFGGFFGGGGFGGGGGFGGGGGGGGGGEEGGGGGGGGGGGGBG9DFGC9CGFGDEGGFAFF+4622;>@>7A9B@)(95:>?F>EFF:5=>GFFFGFFE>B:2><44<?6?F:?FB1<103),9<B??FFB?7FF6***(0((
@M03152:184:000000000-AWYW1:1:2107:10349:9792 2:N:0:CTCCTTACATACCTGT
CCCAACTATCCCTATTAATCATTACGGCGACTCTAGAAACCAACAAAATAGAACCGCACGTCCTATTTTATTATGCCATGCTAATGTATTCGGGCGTAGGCCTGCTTTGAACACTCTAATTTTCTCAAGGTAAAAGTCTTGGTTCCCCGACACACCCAGTGAAGGGCATGCCGGCTCACCAAGAGGTAGAACCCGGTCCAGCAGTACACACCGTGAAGGCGGACCACCGTACCAGGTCCGAAATTCAACTACGAGCTTAGATCGGAAGAACGTCGTGTAGGGAAAGAAAAGGTAGTGTGAG
+
CCCCCGFDFGGFGGGFGGGGGGGGGGGGEGFGGFDFCAFGGGGGGGGFFFGGGFFEGFGGFFGGGGGFFFGGFGGGGGGGFGGGGGGGGGGGGGGGGGDEGGGGFFGGFGFE9EFGGDGCGFFGGGGGGGGGGGGGGGFGGGGGBDFDGGGGGGEGGGGFGGGGFGGGGG?FGGG69EAFFGF>FFDFCFGCFGDEC4CACGGFCC8DFFGC?=6F3:68;:9BBF153=<BB=:99:FBFFF:?659A>@?BGBBE:FFFAF?BF:>2(.,-(4-8>,8A:::6<121(,)*./*2-2-)
@M03152:184:000000000-AWYW1:1:2107:17812:9796 2:N:0:CTCCTTACATACCTGT
CCCAACTATCCCTATTAATCATTACCTCGGTCCTAGAAACCAACAAAATAGAACCAAAGTCCTATTCTATTATTCCATGCTAATGTATTCAAGCGTCAGCCTGCTTTAAACACTCTAATTTTTTCAAAGTAAAAGTTGTGGATTGCCAGCACACACCGTTAGGCGCATGTTGGTTCCCCACAAGGAAAGGCGCGGCCGAACAGTTCTCACCCAAAGGTGGACCGCTCAGCTACGCCCGAAATTCAACTACGAGCTTAGATCGGAAGAGCGTCGTGTAGGGAAAGAACAGGTATGGTGATAA
+
CCCCCGGGGGGGGGGGGGGGGGGGGGGGGGGGGGGGGGGGGGGGGGGGGGGGGGGGGGGGGGGGGGGGGGGGGGGGGGGGGGGGGGGGGGGGGGGGGGGGGGGGGGGFGGGGGGGGGGGGGGGGGGGGGFGGGGGGGGGGGGGGGGGGGGGGGGGGGGGGGGGGGGGGGGGGGGGGGGGGGGGGGGGGGGFEGGGGEGGEDGGFGGFGGGGFFGFFFFFFFFFFFEFEFFFFFAFGDDE@F@=CCFFFFGFF6<::BDF<AFFFFFBFFFF:>40.,9AEFFFFFF??B(./*(00*.*))
@M03152:184:000000000-AWYW1:1:2107:24631:9900 2:N:0:CTCCTTACATACCTGT
CCCAACTATCCCTATTAATCATTACGTCGATCCTAGAAACCAGCAAAATAGAATCAAACGTCCTATTTCGTTATTCCATGCTAATGTATTCAAGCGTGAGCCTGCTTTAAACACTCTAATTTTTTCAAAGTAACAGTCCTGATTCCCCATGACACCAAATTAATGACATCGTGGTTCGTCAGAAGGTAGGAATCAATGATACCAGTACGTACAATAGCACGACCAATAAATTGATCCGAAATTCAACTACGAGCTTAGATCGGAAGAGCGTCGTGTAGGGAAAGAACAGGTATGTTTAGAA
+
CCCCCGGGGGGGGGGGGGGGGGGGGGGGGGGGGGGGGGGGGGCFEFGGGGGGGGFGGGGGGGGGGGGGGGGGGGGGGGGGGGGGGGGG9EDGGGGGGGGGGGGGGGGGGGGGGGGGGGGGGGGFGGGGGGGGGGGFGGGGGGGGGGGFGGGGGGGGGGGFFGGGGGGGGFGCFDFGGGGGFEFGGGGGGGGFFGGGGGGFGG+?FFFGGGGGFGDFFFFA?>BAAFEF6BEAAF7C+3?AD9C4BFEFFDFFFG;EFEEE4@(3?;FF3;B03(36=F@EFFFFDFF<724=/(0**-*.)
@M03152:184:000000000-AWYW1:1:2107:24713:9966 2:N:0:CTCCTTACATACCTGT
CCCAACTATCCCTATTAATCATTACGGCGACTCTAGAAACCAACAAAATAGAACCGCGCGTCCTATTTTATTATTCCATGCTAATGTATTCAGGCATAGGCCTGCTTTGAACACTCTAATTTTCTCAAGGTAAAGGTCCTGGTTCCCCGACGCACACCAACAAAGGGCACGCCGGCTCACCAAGAGGTAAGGCCCGCCCAGACAGTACGTGCCGTTAGGCAGACCGCCCGGCCAGGCCCGAAATTCAACTACGAGCCTAGATCGGAAGAGCGGCGGGTAGGGAAAGAAAAGGAATGAGTTA
+
CCCCCGGGGGGGGGFGGGGGGGGGGGGGGGGGFGGGGGGGFGGGGGGGGGGGGGGGGGGGGGGGGGDGGGGGGFGFGGGGGGGGGFGGFFFFGGGGGGGGGGGGGGAFDGGGGGGGGGGFGGFGGFGGDGGGGGGGGGGGGGEFEGGGGG7BE8@CGGGFGGGDGGGEGGGGGECE7:6@:9;CEFGCGGGGGGGDGDEECFFFGGF+9DFFFGDE)8AF*:28;B;>9B>DFD6CF:>15,7:FB2FD77>:CD().37<):0((49312;(,4(()-7?E<46:32,(,))())*.*))
@M03152:184:000000000-AWYW1:1:2107:27546:10112 2:N:0:CTCCTTACATACCTGT
CCCAACTATCCCTATTAATCATTACGGCGATCCTAGAAACCAACAAAATAGGACCGCACGTCCTATTTTATTATTCCATGCTAATGTATTCGGGCGTAAGCCTGCTTTGAACACTCTAATTTTTTCAAAGTAGAAATCATGGTTCCCTGCCACACCCAGTAAAGGGCATAACAGCTCACCACGAGGTAAGACTCCACCGCCCCAGTACACACCCAAATAGCTGGACCGTGAGGCCAAGGCCGAAATTCAACTACGAGCTTACGTCGGAAGAGAGTCGCGATTGGAAAAAACAGATAAGCTG
+
CCCCCEFGEFG,FCFGGGGGGGGCCF;F@EEFGGGG<EEFEC@@FD,EFGGGGF,FFGGCCCCEGGCE,FAACF,F@FAFGGG,CFFDFEGGGCGGGCFGCEEEF8EE<9CF<ECGGEF<FGFGGGCA,,AF<FFDE,CB=EEFAE9FGGFFFFEGG8DF;8=F,=8=DG,=AA88DGFCCG>8++@3@,,@<EE,,4***33910=FF+7C):C?F=FF+183(;@)(8();)(128)(2(:()./:):7).>3(01,59)(.8>(4(((,.().7)4)-)-5<)),.2::),**2)*))
@M03152:184:000000000-AWYW1:1:2107:8351:10169 2:N:0:CTCCTTACATACCTGT
CCCAACTATCCCTATTAATCATTACTTCGGTCCTAGAAACCAACAAAATAGAACCAAAGTCCTATTCTATTATTCCATGCTAATGTATTCAAGCGTAGGCCTGCTTTAAACACTCTAATTTTTTCAAAGTAAAAGTCCTGGATCCCCAGCGCACTCAATTAAGAGCACACTGGTTCCCCAGAAGGAAAGACCCGGCCAGGGACAGTGCTTGTCTTTCGGCAAGACCATCCGACCAGGTCCGAAATTCAACTACGCGCTTAGATCGGAAGAGCGTCGTGTAGGGAAAGAACAGTTAGGTGTT
+
CCCCCGGGDGGGGGGGGGGGGGGGGGGGGGGGGGGGGGGGGGGGGGGGGGGGGGFGGGGGGGGGGGGGCDGGGGGGGGGGGGGGGGGGGGGGGGGGGGGGGGGGGGGGGGGGGGGGGGGGGGGGFGFFGFGGGGGGGGGGDFGGGFGGDGGGGGFGGGGGGGGF8DGGGGGGGGG;EFGGGGGGFFGCD?EFFG>E8DFF+9DFCCFGGFFFBFGFFFFFF>5B@FBFEFFFFDBF7AFE>5?>FA7AEGF@;D).89?;<E3<;<<<6:013417(7:>AF0)261<BF?FF6**0)*)(
@M03152:184:000000000-AWYW1:1:2107:5151:10170 2:N:0:CTCCTTACATACCTGT
CCCAACTATCCCTATTAATCATTACGTCGATCCTAGAAACCAACAAAATAGAATCAAACGTCCTATTTCATTATTCCATGCTAATGTATTCAAGCGTATGCCTGCTTTAAACACTCTAATTTTTTCAAAGTAAGAGTCCTGGATCCCCAGCGCACTCAATTAAGAGCACGTTGGTTCCCCAGAAAGAAAGATCCGACCAGAGCAGTACTTACCATTGGCAAGACCACTCAGCCGGACCCGAAATTCAACTACGAGCTTAGATCGGAAGAGCGTCGGGTAGGGAAAGAACAGGTATGTGTAA
+
CCCCCGGGGGGGGGGGGGGGGGGGGGGGGGGGGGGGGGGGGGGGGGGGGGGGGGGGGGGGGGGGGGGGGGGGGGGGGGGGGGGGGGGGGGGGEFGGGGGGGGGGGFGGGGFGGGGFGGGGGGAFGDFGDFGGGGGGGFFFFDGGGGFG?EF+FEGGGGGGGGGFGFGGGGFGGGGG8DGGGGGFFEDFGFGEFGGGECGFGGGFGGFGF9<CFGFC6>F>FFCFDFF><A>FFA2*:B4=B=5@AFFFF>AE8D>(53>)>5.=?D6@;(:2406((07EF),<01?(,:(./)*0:.*4)
@M03152:184:000000000-AWYW1:1:2107:3991:10237 2:N:0:CTCCTTACATACCTGT
CCCAACTATCCCTATTAATCATTACTTCGGTCCTAGAAACCAACAAAATAGAACCAAAGTCCTATTTTATTATTCCATGCTAATGTATTCAAGCGAATGCCTGCTTTAAACACTCTAATTTTTTCAAAGTAAAAGTCCTGGTTCCCTGCCGCACTGAGTAAACAACACGACAGCTCACCAGAAGGTGAGACCCGGTCAGGACAGTACATACCCAAAGGCAGACCATCCAACCGAGTCCGAAATTCAACTACGAGCTTAGATCGGAAGAGCGTCGTGTAGGGAAAGCACAGGCAGGGTTAGA
+
CCCCCGGGGGGGGGGGGGGGGGGGGGGGDGGGGGGGGGGGGGFGGGGGGGGGGGGGGGGGGGGGGCFFGGGGGGGGGGGFGGCFGGFGGGGGGGGGGGGGGGG8FGGGGGGGGGCGGGGGGGGGGGGGGGGGGGGFGFGGGFFFGGGGFFGGGGGGGGGGGGFGGGGGGGGGGGGCEGGGGGGGFGGGGGGDFE@EEDGFFGF?CFFGGGFGFGGFAF69DFFDDFB>>AB>4?A9FFEF4>)>BFFFF4?;?*)6F)7>???F<1:8@(3231(-,<<68??)((5(.(()7()00(1(-
@M03152:184:000000000-AWYW1:1:2107:22503:10264 2:N:0:CTCCTTACATACCTGT
CCCAACTATCCCTATTAATCATTACGGCGACTCTAGAAACCAACAAAATAGAACCGCGCGTCCTATTTTATTATTCCATGCTAATGTATTCAGGCATAGGCCTGCTTTGAGCACTCTAATTTTCTCAAGGTAAAGGTCCTGGTTCCCCGACGCACACCAACAAAGGGCACGCCGGCTCACCAAGAGGTAAGGCCCGCCCAGACAGTACGTGCCGTTAGGCAGACCGCCCGGCCAGGCCCGAAATTCAACTACGCGCTTAGATCGGAAGAGCGTCGTGTAGGGAAAGAAAAGGGATGTGTAA
+
CCCCCGGGGGGGGGGGGGGGGGGGGGGGGGGGGGGGGGGGGGGGGGGGGGGGGGGGGGGGGGGGGGGGGGGGGGGGGGGGGGGGGGGGGGGFGGGGGGFGGGGGGGGGFGGGGGGGGGGGGGGGGGGGGGGGGGGGGGGFFGGGGFGGGGGGGGG6FGGGGGGFFFGGGGGGGGGGGDFFFCCGG>FFGGGGGGGGGGGF=<FFGGFFGGGC>CGFF:./*58;@F9E9D;>>)43CEF9@6E(=F474*)43)07>1,4):)--8(,.,(-,(,(,0(925(70370.(()),8.*)0))
@M03152:184:000000000-AWYW1:1:2107:28430:10287 2:N:0:CTCCTTACATACCTGT
CCCAACTATCCCTATTAATAATTACTAAGACCCTAGAAACCAACGAAATCAGGATCCCAGTCCTGTTCCATTATCCCATGCTGAAGTATTCAAGGCTCGATTGCCTGCTTTGAACACTATAATTTGTTCAAAGTAAAAGAGTAGGAACCCCAGTCATAGTATCCAGAGTTGCCCCCAGAAAGTACTACAACCTTTGACCGCCACCCAGTTAAGGACAGCGGTGAGTCTCATACAGTGGGGCGTGACCCAAACGGTACAGACCATTCCGGCCGACCAGCCCGACCGACCGCTCGAACTCAAC
+
CCCCCBEE@F,,F@FGFGG-CFFFCFEE8AEFE8FA9ECFGGGGGGGFC9<EF@D,EFGG<6C<CFGGEFGGGDCE8F<FGGGGGFGGGGGGGGDGFFFGFFGG<FF8?9EF,CFFGF,AAFFFFG,4C<FGFGCEGGAB8;;?9EC@7CCGEGGDEFGDFG,@AFFGG8,4@F+CC>D?EEDFEDDF8CD+=9EFDG,?E6=5DCFFDD7CFCC6*:C>>0:CCB*1;37B+;*?F4/-:()(:6*;(C4=,581.)))(66@)))/3(160((4()()4;0.,,(-4((0)(.)*-*((
@M03152:184:000000000-AWYW1:1:2107:8808:10319 2:N:0:CTCCTTACATACCTGT
CCCAACTATCCCTATTAATCATTACTTCGGTCCTAGAAACCAACAAAATAGAACCAAAGTCCTATTCTATTATTCCATGCTAATGTATTCAAGCGTAAGCCTGCTTTAAACACTCTAATTTTTTCAAAGTAAAAGTCCTGGATCCCCAACGCACTCAATTAAGGGCACGCTGGTTCCCCAGAAGGAAAGACCCAATCAGAGCAGTGCTTACCTTGCGGCAAGACCACCCAGCAAGGCCCGAAATTCAACTACGAGCTTAGATCGGAAGAGCGTCGTGTAGGGAAAGAAAAGGTACCTGGAG
+
CCCCCGGGGGGGGGGGGGGGGGGGGGGGGGGGGGGGGGGGGGGGGGGGGGGGGGGGGGGGGGGGGGGGGGGGGGGGGGGGGGGGGGGGGGGFEGEGGGFGGGGGGGGGGGDGGGGGDDFGGGGGGGGGGGGGGGGGGGAEEFFGGGGGGDEEGGGDGFFGGC8E=EFGGGCC6DDG@>FF>FDFFCGGGFGGCGDFCDDFG6DFCF7CFGGCAA7CEDED??@D2?B>>FBF/9=>DA>@>@>5FCFFFFF@1D>935><4))((/4213=;(42,842*3:35.((.(.(01)***)*.(
@M03152:184:000000000-AWYW1:1:2107:24125:10343 2:N:0:CTCCTTACATACCTGT
CCCAACTATCCCTATTAATCATTACGTCGATCTTAGAAACCAACAAAATAAGATCAAACGTCCTATTTCATTACTCCATGCTAATGTATTCAAGCGAATGCCTGCTTTAAACACTCTAATTTTTTCAAAGTAACAGTCCTGATTTCCCACGACACCAAATTAATGACATCGTGGTTCGTCAGAAGGGAGAAACCGACAGGGCCAGTACACACCAGAGGCGCGACCGACCCGTCGATCCCGAAATTCAACTACGAGCTTAGATTGGAAGAGCCGCGTGTAGGGAAAGAACAGGACATGCTAG
+
CCCCCGGGGGGGGGGGGGGGGGGGGGGGGGFGGGGGGGFGGCFFGGGGGGGGGDFFFGGGC<FCFGGGGGGGGGGGGGGGGGGGGGGGFFGGGGGGGGGGGGGGGGGEFEGGGGGGGGGGC9FGGGGGGGGGGGGGGGGGGGGGGGFGGGGGGGFGFFCCFFGGGGGGGGGGDEFGGGE6DGFGGGDGGGGGGFEGGGGFC7D?CFFFGGFG**3AF*499B>@FEF>@B95..23<35<D>B<FF<FA760?G33)3>F4)))42:2((((((,-(),08:<4::(34((0),)**,*.-
@M03152:184:000000000-AWYW1:1:2107:3269:10364 2:N:0:CTCCTTACATACCTGT
CCCAACTATCCCTATTAATCATTACGGCGGTCCTAGAAACCAACAAGATAGAACCGCACGTCCTATTCTATTATTCCATGCTAATGTATTCGAGCATATGCCTGCTTTGAACACTCTAATTTTTTCAAAGTAAAAGTCCTGGTTCCCCAGCACACCCAGTAAAGGGCATGAGGTTAGCCAGAAGGAAAGATCCGGCCGAACCAGTGCACGCGGTGAGGCGGACCGGTCAGCCAGACCCGAAATTCAACTACGAGCTTAGATCGTAAGAGCGTCGGGTCGGGAAAGAAAAGGGTGGGTGAAG
+
CC<CCGGGGGGCFEFGGGGEFFGGFCB@+@C@6CFF@FFGFGGDGGGFCFGAFEGF@F6@EC:F@F@<EFAACEFFEC?ECGGGGGGFGGGGFAEGGCE<?FEFAFD,,C<E<,CEAA5FEFGGGFAAFFF=BGGEG==FECEGA8@A8@@FGGGGGGFDDGAFGGGGFGDFGEFGFD==@>DGFGGFG8DF?BCE*;?AEC>AGDFGGG*9)=C>F:FDDAB9>B4@BF?FF4(/7>:()47:4@>FFG43:D)(/5<-).,(.(3)446(,(-,()-04),04(.(.,4))())).*))
@M03152:184:000000000-AWYW1:1:2107:25117:10385 2:N:0:CTCCTTACATACCTGT
CCCAACTATCCCTATTAATCATTACTTCGGTCCTAGAAACCAACAAAATAGAACCAAAGTCCTATTCTATTATTCCATGCTAATGTATTCAAGCGTAGGCTTGCTTTAAACACTCTAATTTTTTCAAAGTAAAAGTCCTGGATCCCCTGCGCACTCAATTAAGAGCACACAGGTTCCCCAGAAGGAAAGGCCCGACCAGGGCAGTGCTTACCTTTCGGCAAGACCGCCCAGCCAGCCCGAAATTCAACTACGAGCTTAGATCGGAAGAGCGTCGTGGAGGGAAAGAAAAGGAATGACTAGA
+
CCCCCGGGGGGGGGFGGGGGGGGGGGGGGGGDGF9FFFGGGGGGGFGGGGGGGGFGGGGGGGGGFFFGGGGGGGGGGGCFGGGGFFGGGFGGGGGEGGEGGGGG9FGGFGGFGGGGGGGGGGGGECEFGGGGGGGGGFFGGGGGG8DFFG7CGDGGGGGGFFGGCFGGGGGEFFGGGGGGGGGGGGG8=FF=EEGGGGF5EDF>C?BF>CGDFGFFDE*@>F:BFFF4(?BF>FBF<?8:AB)1AFFFCCF27*26F4)7<?416290329(4711(.,)2<<:3<7(,(-)0.)**)*.)
@M03152:184:000000000-AWYW1:1:2107:24564:10391 2:N:0:CTCCTTACATACCTGT
CCCAACTATCCCTATTAATCATTACTCCGGTCCTACAGACCAACAAGATAGGCCAGAGTCCCATCGTGTTATTCCATGCTAATGTATTCAGAGCGAAGGCTTGCTTTGAACACTCTAATTTACTCAAAGTAACAACGCCGACTCCGAGTCCTAGACAGTTAAGCCCAGGAGCCCGTCCCCGGCAGAAAGGTGAGCAGCGCCAGTACATACCAGAGGCAGACCGGCGACACCCACCCGAAATTCAACTACGAGCTTAGATCGGAAGAGCGTCGTGTAGGGAAAGAACAGGTATGTGTAGATT
+
CCCCCGGGGGGGGGGGGGGGGGGGGGGGGGGGGGGGGGGGFFGGGGGGGGGGGGGGGGGGGGGGGGGGGGGGGDGGGGGGGGGGGGGG9FGGGGGGGGGGGGGGGGGFGGGGGGGGGGGGGGGGGGGGGGGGFGGGGGGGGGGGGGGGGGGFGGGGGGGDFFGGGGGGGGGFDC@EGGGGGDEGCC?CFGFCD>EFFCEFGGGFGGFGGGGG*:CFEFFFF)(695>EFB/8>:?G3@.354*:FFFFFDE0()9:@<>41?:?97?01(41-32(.9:4:>8:2:32:-)*))*9:)*6)
@M03152:184:000000000-AWYW1:1:2107:25943:10424 2:N:0:CTCCTTACATACCTGT
CCCAACTATCCCTATTAATCATTACGTCGATCCTAGAAACCAACAAAATAGGGTCAAACGTCCTATTTCATTATTCCATGCTAATGTATTCAAGCGTTAGCCTGCTTTAAACACTCTAATTTTTTCAAAGTAACAGTCTGATTCCCCACGACACCAAATTAATGACATCGCGGCTCCTCAGAGGTAGAAACCAACAAAACCAGTACGTACCATAGGCACGACCAGTTAGTTTATCCCGAAATTCACCTAATAGCCTAGCTCGGAAGAGCGTCGTGTAGGGAAAGAACAGGTATGAGTCAAT
+
CCCCCGFCFGG@CFGGGGGCGGGGGGGFCGGGGGDDFCEGGGGGGGGGGGGGGGGF@,CFFCCECCECFGAEGFFEEFGGGGGGGDFG9FFGGGCECFG7,FC@ADEA,AFFAFFGGGFF?FGDGAGGAFGGGCAEFFDFCFGD9E,=BEGGGGGGGFC;9AAE;DCFF6CGDGGE>,6@DFFG,,3DDFG6@+@CCGD6EGCACGBFGGGFFGGFFFFFBD44<;69588+1=?7D5DB6-+1=1)23*+197)/;(().((63((,3(.:(4:,8F25(73>?3?:104**,***)0))
@M03152:184:000000000-AWYW1:1:2107:23158:10646 2:N:0:CTCCTTACATACCTGT
CCCAACTATCCCTATTAATCATTACGTCGATCCTAGAAACCAACAAAATAGAATCAAACGTCCTATTTCGTTATTCCATGCTAATGTATTCAAGCGTGAGCCTGCTTTAAACACTCTAATTTTTTCAAAGTAACAGTCCTGATTCCCCAAGACACCAAATTAATGACATCATGGTTCGTCAGAAGGTAGGAATCAATAATACCAGTACGTACGATTGCACGACCAATAAATTAATCACGAAATTCAACTACGAGCTTAGATCGGAAGAGAGGCGTGTAGGGAAAGAAAAGGTATGTGTAGA
+
CCCCCGGGGGGGGGGGGGGGGGGGGGGGGGGGGGGGGGGGGGGGGGGGGGGGGGGGGGGGFFGGGGGGGGGGGGGGGGGGGGGGGGGGGGGGGGGGGGGGGGGGGGGGGGGGGGGGGGGGGGGGGGGGGGGGGGGADFGGGGGGGGGGGGGGGGGGGGGGGGGGFCFGGGGGFGFGGGGGGGGGFCFFGGGGGDFGGGGFGGGFGGFCG?FFDGDFF5B5:>>BAF5AEFFFFBEF7@>>EFFE+=E>AGFDFCE2?=3@?E28<;@@F(,((6(:?FEF6FDF0:?(,4(**))*2)*.)
@M03152:184:000000000-AWYW1:1:2107:25600:10678 2:N:0:CTCCTTACATACCTGT
CCCAACTATCCCTATAATCATTACGTCGATCCTAGAAACCAACAAAATAGAATCAAACGTCCTATTTCATTATTCCATGCTAATGTATTCAAGCGTATGCCTGCTTTAAACACTCTAATTTTTTCAAAGTAACAGTCCTGATTCCCCAAGACACCAAATTAATGACATCAAGGTTCTTCAGAAGGGAGAAACCAGTAATGACAGTACGTACCGAAGCACGACCAACATACTGATCCAGAAATTCAACTCAGAGCTTAGATCGGAAGAGAGACGTGTAGGGAAAGAACAGATAGGAGTAGAA
+
CCCCCCGGGGGGFDFDFEGGGGGGGGGGGGGGGCFDGGGGDGGGGGGGGGGFGDFFGGGGFFGGGGFGGGGGGGGGGGGGGGGGGFFFFGGGGGGGGGFFFGGF?FFGDFGGGFFA<FGGGGGGGA<<FGGGGGGGD=EFCCGGGGGGGGGGDFGGGGEFGGGGGFFGGDFGGEC,===DFFGFGGFEGGFFFGGGGGCDFDDFC@9DGGG=?EC5*:;0<*:>D>)*A>=AB::D>4A=A:BCF9A+*2;7>6;5F745*525>@BF(4(/6(3/3FEF@A0A@@(3@(.32(*.2(*-)
@M03152:184:000000000-AWYW1:1:2107:5460:10709 2:N:0:CTCCTTACATACCTGT
CCCAACTATCCCTATTAATCATTACGTCGATCCTAGAAACCAACAAAGTAGAATCAAACGTCCTATTTCATTATTCCATGCTAATGTATTCAAGCGAAAGCCTGCTTTAAACACTCTAATTTTTTCAAAGTAACAGTCCTGATTCCCCACGACATCAAATAAATGACATCATGGTTCTTCAGAAGGGAGAAATCAACAATACAAGTACATACCTAAGCATGACCAATATATTGATCCCGAAATTCAACTACGAGCTTAGATCGGAAGTGCGTCGTGTAGGGAAAGAAAAGGGAGGGGTAGA
+
CCCCCGGGGGGGGGGGGGGGGGGGGGGGGFGGGGGGGGFGGGFGGGGGGGGGGGGGGGGGFDGGGGGGGGGGGGGGGGGGGFGGGGGGGG9FGGGGGGGGGGGGFFEDEGGGFGGGGGDGGGGGEGG9FGGGGFFCGGFDGGGGGGGGDGGDGGGGGGGFFFGGG;EGGGGGGFFFEFGGGDGGCCGFGGGGGFFGGGDFGF2@=FFGGGGG5ECFFFFF59>@EFFFFFE9@;ECCF>ABBFF6EE6EFAAA7A2AC:=CCF?9@B0*1.:(.61?AEF056)4351(46)0()))(1-)
@M03152:184:000000000-AWYW1:1:2107:9877:10835 2:N:0:CTCCTTACATACCTGT
CCCAACTATCCCTATTAATCATTACGGCGACTCTAGAAACCAACAAAATAGAACCGCACGTCCTATTTTATTATTCCATGCTAATGTATTCGGGCATAGGCCTGCTTTGAACACTCTAATTTTCTCAAGGTAAAAGTCCTGGTTCCCCGACGCACCACAGTGAAGGGCACGCCGGCTCACCAAGAGGTAAGGCCCAGCCAGACAGTACAAACCGTTAGGTAGAACGTCCAGCCAGGTCCGAAATTCAACTACGAGCTTAGATCGGAAGAGCGTCGTGGAGGGAAAGAAAAGGTATGGTGAG
+
CCCCCFGGFGCGGGGGGGGGGGGGGGGGGGGGGGGGGGGGGGGGGGGGFGGGGFGGGGEGGGGGGGFEFGGGGGGGFGGGGGGGGGGGGGGGGGGGGGGGGGGGGGG<FCGGFFGGGGGGGGGGGDEFGFGGGGFGGGFFGGBFEGFFEGGGDEEGGGGGGGEEFFEGGGGDC;CEDDGGFGGGGGGFGC?EFGGCGGGF>CFAFFAFFGGF:GC68?ACFFF)7:?FFFFF>8@326=@3:B?8=>FFFF)8C>>B7<?D<<,3101<?B>2(((4)(.352508:0(((8*.*)*.*-(
@M03152:184:000000000-AWYW1:1:2107:3145:10920 2:N:0:CTCCTTACATACCTGT
CCCAACTATCCCTATTAATCATTACTTCGGTCCTAGAAACCAACAAAATAGAACCAAAGTCCTATTCTATTATTCCATGCTAATGTATTCAAGCGTAAGCCTGCTTTAAACACTCTAATTTTTTCAAAGTCAAAGTCCTGGATCCCCAACGCACTCAGTTAAGAGCACGCTGGTTCCCCAGAAGGAAAGACCCGACCAGAGCAGTGCTTACCTTTCGGCAAGACCACCCAGCCAGGCACGAAATTCAACTACGAGCTTAGATCGGAACAGCGTCGCGAAGGGAAAGGACAGCAATGTAGAA
+
<CCCCE8FCF8FFGGGFGEFEGAFF@9E@FFF7EFEEFGCGFEGGFFEFFEFF,FD@FCEEFGEEFGGGGGFGGCFGFE<AFGFGGBAGGCC,CFFFCFEFG@@=?9A<CA<B?FGGCF9CAFCCDF<9?,4@FCFCEFF,:E@F888BBCCFD7BE@@;=,49EEDGGCGC>=A=,EDFC?C,@8,D8=@FG>8EEC9A??CA<6BF+;?F7FC99@BDBF>:);>ADFF>F>D*?);26>;9=FF8*+;4<C53>1)).)1(;?;(3,5,(-9(43(.45?)4224(40)08*1*-0.)
@M03152:184:000000000-AWYW1:1:2107:17394:11007 2:N:0:CTCCTTACATACCTGT
CCCAACTATCCCTATTAATCATTACATCAGCCTTAGAAACCAACAAAATAAGACCAACGTCATATTCTATTATCCCATGCTGTACTATTCAAAGGCAAGGTTACGCCTGCTTTGAACACTCTAATTTTTTCAAAGTAAATGATCCGAAGCGAGTTTAACCCCACTATCGGAAGATAGGAAACGTCAATCCAGCCACGCCACAAGGACGAGCTTTGACCAAACGCATTCCGAAATTCAACTACGAGCTTAGATCGGAAGAGCGTCGTGTAGGGAAAGAACAGGTCTGGGTAGGTTGTGATGG
+
CCCCCFFGFGFGGGGGGGGGGGGFFGGG<FGGGGGGGGGGFGGFGGGGGGGGGGGGGGGGGGGGDGFFGGGGG9FGGGGGGGGGGGGGGGGGGGGGGGGGGGGGGGFGGGGGGGFGGGGGGGGGGGGGGGGGGGGGGGGGGGGGGDGGGEGGGG:AFGGGGGEDFGFGE6>EEGFGGGGGGGGGGDGGFFDGFGFGGG65AFFFCD?6CDGDFCFFB5A6FAAFADAFEF@?DF4BFFBEF=?=D318>=FE)/;@FF831(,391,(3<2:FF61,>(7(7-)-(31(),)1).8*)*))
@M03152:184:000000000-AWYW1:1:2107:23127:11010 2:N:0:CTCCTTACATACCTGT
CCCAACTATCCCTATTAATCATTACATCAGCCTTAGAAACCAACAAAATAAGACCAACGTCATATTCTATTATCCCATGCTGTAATATTCAATGGCAAGGTTACGCCTGCTTTGAACACTCTAATTTTTTCAAAGTAAAAGATTGGAAGCGGTTGCCCACTATCCAATAATAGGAAGCCCAAATCGAGCCACGCCACAAGGACGAGCTTTGATCTGAAACCCCCGAAATTCAACTACGGGCTTAGATCGGAAGAGAGTCGTGTAGGGAAAGAAAAGGGATGTGTGAAGCTCGGGGGTGGCG
+
CCCCCGGGGGGGGGGGGGGGGGGGGGGGGGFGGGGGGGGGGGGGGGGGGGGGGGGGGGGGGGGGGGGGGGGGGFGGGGGGGGGGGGGGGGGGGGGGGGGGGGGGGGGGGGGGFDGFGGGGGGGGGGGGGGGGGGFGGGGGGGGGGFDG8EEGEGGGGGGGGGFGGG=FGGGGGCEGGCGGGGGGGGGF8EGGGG?EGGGFGGG>EDE>FFFGFDFFFAFFF5A=AEAFFFFFFF??6;854(;>AC?FFG>79<)(:537;;3(1;6;;@0,0(.40)45(/:9()-.).57),).)-)((
@M03152:184:000000000-AWYW1:1:2107:14167:11025 2:N:0:CTCCTTACATACCTGT
CCCAACTATCCCTATTAATCATTACGTCGATCCTAGAAACCAACAAAATAGAATCAAACGTCCTATTCCGTTATTCCATGCTAATGTATTCAAGCGTGAGCCTGCTTTAAACACTCTAATTTTTTCAAAGTAACAGTCCTGATTTCCCATAAAACCAAATTAATGGCATTATAGTTCGTCAGAAGAGAGAAACCGATTATACCAGTACGTACAAAAGCACGACAAGTAAACCGGTCTCGAAATTAAACTACGAGCTTAGATCGGAAGAGCGTCGTGTAGGGAAAGAACAGATAGGTATAGA
+
CCCCCGGGCGCFGGGGGGGGGGGGGGGGFEGGGFGGGGGGGGGGGGGGGGGGGGGGGGGGCFGGGGGGFFFGGGFGDGFFFEGGGDDFFFFGGFGEGGGGCGGGCGGGGGGGGGGGFGGGGFFGGGCFGCFFFEFFFFDFEFGGGFGGFGGF,>FGGGGGGFGGFGCFFFFDGFADEEC8DEFAEG8F6DFGGGGGG8CFGFDBCDFFDD?0@EGFF*@FFB)):>7BEF*9>?=47+9:A@F?*89187;=>5)38>8E))18;;;8(((,((.4:@AF1@:F:<((14(*/209*-0-.
@M03152:184:000000000-AWYW1:1:2107:17293:11251 2:N:0:CTCCTTACATACCTGT
CCCAACTATCCCTATTAATCATTACTTCGATCCTAGAAACCAACGAAACATCGAACCGAAATCGTATTCCGTTATCCCATGCTGTAGTATCCATGCCTCCTTTTTTGGCTGCTTTGAACACCCTAATTTATTCAAAGTAAACGAATGGGAACTCCACACATGTAGGCAGTACACGCGCGAGACGTATACCGTTTTGCCCTACACATGCTTTTGAAGCCGCCGCCCAGTTAAGAGTAGCGGTGAGCATCCCATAGGTGAGAACGAACAGACTAGTACAGACCTTGACGGCCGACTGGGGACT
+
CCCCCGGGGGGGGGGGGGGGGGGGGGGGGGGGGGGGGGGGGGGGGGGGGGGGGGGGGGGGBFGEGGGGGGGGGGGGGGGGGGGGGGGGGGGGGGGGGGGGGGGGGGGEGGGGGGGGGGGGGGGGGGGGGGGGGGGGGGGGGGGGGGGFGFGGGGGFGGGGCGGGGGGGGGGGGGGGEGGGGGGGCDGGGGGGEFGGGGCA;CCACGFGGGGGFGFAFFFFB>>@9E@FFFFFFFED>=59DBFFFFFFFGFFFGFF?436:?FFF>07??07?BB2>=248@>6))27>>())(.5*(14(
@M03152:184:000000000-AWYW1:1:2107:27934:11327 2:N:0:CTCCTTACATACCTGT
CCCAACTATCCCTATTAATCATTACGTCGATCCTAGAAACCAACAAAATAGAATCAAACGTCCTATTTCATTATTCCATGCTAATGTATTCAAGCGAAAGCCTGCTTTAAACACTCTAATTTTTTCAAAGTAACAGTCCTGATTCCCCACGACATCAAATAAATGACATCATGGTTCTTCAGAAGGGAGAAATCAATAATACCAGTACATACCTAAGCATGACCAATATATTGATCACGAAATTCAACTAAGAGCTTAGATCGGAAGAGCGTCGGGTATGGAAAGAAAAGGTGTTGGTAGA
+
CCCCCGFGFGGGGGGGGGGGGGGGGGGGGGGGGGGGGGGGFGGGGGGGGGGFGGGGGGGGFGGDFGGGGFFCFGGGGGGGGFGGCFGGFGFEGCFGGGGCGEGG@FFCGGGFFFGGGGGGGGGGGGCDEFCFFGGGGEGFGGGGGCEFGGGGGGC9FGGGGGGGGFGGGGGGG8EFGGFGGGDFFGCFDGGFGGGGGGGFGG??ADF8FD@7:CCFA69CFFCE@68F5<7AFF*?+;<>EFAEFFFFE>*6=9A4*::>CE=5655((02@(((.())2(178(6;(/(/*)/)0*(0))
@M03152:184:000000000-AWYW1:1:2107:22080:11371 2:N:0:CTCCTTACATACCTGT
CCCAACTATCCCTATTAATCATTACTATAGCCCTAGAAACCAACGAAAGTAGAACTACAGCCCTATTTCATTATCCCATGCTAATATATTCAAAGGCTAGATTACGCCTGCTTTGAACACTCTAATTTCTTCACAGTAAAAGATTCAAAACACTTGATTCCCAAAAAAAAATTTTTGGGAGTGTATTTGAAAGGAAGGAAATGAGGATCATGTACACATCTAAAGATGGACATTAAAACCTCATTATCCGAAATTCAACTACGAGCTTAGATCGGAAGAGCGTCGTGTAGGGAAAGAAAAG
+
CCCCCGGGGGGGGGGGGGGGGGGGGGGGGGGGGGGGGGGGGGGGGGGGGGGGGGGGGGGGGGGGGGGGGGGGGGGGGGGGGGGGGGGGGGGGGGGGGGGGGGGGGGGGGGGGGGGGGGGGGGGGGGGGGGGGGGGGGGGGGGGGGGGGGGGGGGGGGGGFGFGGGGGGGGGGGGFDE6EGGGG9FGGGGGGGFEFFGDFFGFFFGCFC6FFFCEDFFFAFCFEFEFEC@FEF5<>?CFA>4:A*BFCF?D?AA<=6AEEEFF==9>==EEEC<(1;@3;A;51)((/2=<E3:?5@D?*((
@M03152:184:000000000-AWYW1:1:2107:10879:11425 2:N:0:CTCCTTACATACCTGT
CCCAACTATCCCTATTAATCATTACTTCGGTCCTAGAAACCAACAAAATAGAACCAAAGTCCTATTCTATTATTCCATGCTAATGTATTCAAGCGAAAGCCCGCTTTAAACACTCTAATTTTTTCAAAGTAAAAGTCCTGGATCCCCTGCGCACTCAATTAAGGGCACACAGGTTCCCCAGAAGGAAAGACCCGACCAGAGGCAGTGCTTACCTTGCGGCAAGACCACCCAGCCAGGTCCGAAATTCAACTACGAGCTTAGATCGGAAGAGCGTCGTGTAGGGAAAGAACAGGGATGTGTA
+
CCCCCGGGGGGGGGGGGGGFGGGGGGGGGGGGGFGGGGGGFGGGGGGGGGGGGGGGGGGGGGGGGGGGGGGGGGGFFGGGGGGGGGGGGGGGGGGGGGGGGGGGGGGGGGGGGGGGG9?FGGGGGGFGGGGGGGGGGGGGFGGGGGDGGGGGGGGGG8FGAFGDCEGEGGGGGG=EDGGG>BFGGFG:=DGCDECGDDF6EFGFGGFGGFFGFGDCFFFFBDBFFFDF>)5?F>BFF4)38@FFFFFFFCFFEDFF)3;9EE<??BB?F?F?0(-6-5656*3).,48<.(7.(7)157-)
@M03152:184:000000000-AWYW1:1:2107:22777:11489 2:N:0:CTCCTTACATACCTGT
CCCAACTATCCCTATTAATCATTACGGCGACTCTAGAAACCAACAAAATAGAACCGCGCGTCCTATTTTATTATTCCATGCTAATGTATTCAGGCATAGGCCTGCTTTGAACACTCTAATTTTCTCAAGGTAAAGGTCCTGGTTCCCCGACGCACACCAACGAAGGGCACGCCGGCTCACCAAGAGGTAAGGCCCGCCCAGACAGTACGTGCCGTTAGGCAGACCGCCCGGCCAGGCCCGAAATGCAACTACGAGCTTAGATCGGAAGATCGCCGCGGAGGGAAAGAACAAGTAAGGATGA
+
CCCCCGGGFGGGGGGGGGGGGGGGGGGGGGGGGGGGGGGGGGGGGGGGGGGGGGGGGGDGGGGGGGGGGGGGGGGGGGGFGGGGGGGGGGGGGGGGGGGGGGGGGGGGFGGGGGEGGEFGGFGGGGAEGGGGCEGGGGGGGGEDGGGFCEGDGDGGGGGGGGDE6EGGGGGGGGDCGGGG>FGF6DEFDFGGGGEEGGGBGGGFGC>FGCFGFE<BFEFF*:23(8;B>F>D>B09F3@B:;7(*9:7)>48:*)377A>BA)(43:B0))-(-3(9)(8>B0531(4((..1)/1*)*((
@M03152:184:000000000-AWYW1:1:2107:20299:11490 2:N:0:CTCCTTACATACCTGT
CCCAACTATCCCTATTAATCATTGCTTCGGATTCTGAAAACCAACAAAATAGAACTGAAGCCCTATTTCATTATTCCATGCTAATGTATTCAAGCGTACGCTTGCTTTAAACACTCTAATTTTTTCAAAGTAAACGTCCTGGTTCGGCCGCCGAGCCCAGTTAAGGGCCGACGTTCCCCCAGAAAGAGGTGGTCCGAAAACCGGCAGTACAGACCTTGCGGCCGACCGCCGTTGGGCCACCGAAATTCAACTACGAGCTTAGATCGGAAGAGCGTCGTGTAGGGAAAGAACAGGTATAGGT
+
CCCCCGGGGGGGGGGGGGGGGGGGGGGGGGGGGGGGGGGGGGGGGGGGGGGGGGGGGGGGGGGGGGGGGGGGGGGGGGGGGGGGGGGGGGFGGGGGGGGGGGGGGGGGGGGGGGGGGGGGGGGGGGGGGGGGGGGGGGGGGGGGGGGGGGGGGGGGGGGGGGGGGGGGGGGGGGGGGGGGEGGGGGGGGGGGGGGC5CGEGGDDEGFGGGGD87FFFFFB::>FFF9BBFFF5@?GGF>:50>>E5<?AGFFFGE0>0;0>>AFBFB?667<?>>:9.48:BD>B:<1(3::F0*1*)*))
@M03152:184:000000000-AWYW1:1:2107:18201:11501 2:N:0:CTCCTTACATACCTGT
CCCAACTATCCCTATTAATCATTACGGCGACTCTAGAAACCAACAAAATAGAACCGCGCGTCCTATTTTATTATTCCATGCTAATGTATTCAGGCATAGGCCTGCTCTGAACACTCTAATTTTCTCAAGGTAAAGGTCCTGGTTCCCCGACGCACACCAACAAAGGGCACGCCGGCTCACCAAGAGGTAAGGCCCGCCCAGACAGTACGTGCCGTTAGGCAGACCGCCCGGCCAGGCCCGAAATTCAACTACGGGCTTAGATCGGAAGAGCGCGGGGGAGGGAAAGAACGGGACGGAGTGG
+
CCCCCGGGFGGGGGGGGGGGGGGGGGGGGGGGEGGGGGGGGGFGGGGGGGGGGGGGGGGGEGGGGGGGGGGGFGGG9FEFGDFFGGGGGCEFGGGGGFFDGGCFCEFGFGGCFGGGGDABFEGGCEDFFFFGGGFGCFFGFCE==EFGDGGGC+=CGGGDEGGGGGGCGECE+@CE5B,D59EFDBD2>,<6DF5CEGG5/*2A??FGC70*)2*.28;)*01815(:(09D:></7>@1;(8(**6=4*;::*)()4)))).,-4,((,(32(42()4)951820:?(,-.)())*(1(-
@M03152:184:000000000-AWYW1:1:2107:9918:11575 2:N:0:CTCCTTACATACCTGT
CCTAACTATCCCTATTAATCATTACTTCAGCCTTAGAAACCAACAAAATAAGACCGAGGTCGTATTCTATTATCCCATGCTGTAATCTTCATAGCAATTACGCCTGCCTTGAGCGCCCGAATTTTTTCAAAGTAAATGATTGGAAGCGGACACCCCAACCCGTGAAGGAAGAGGGCCACTATCCAAAGATAGGAAGCGGAAATCGAGCCACGCCGTTGAGACGGACTTGGACTTCAAAGTGTCGAAATTCAACACCGAGCTAAGAGCGGAAGAGCGCGGGGTAGGGAAAGAAAAGGAAAGG
+
CCCCCFGGCF8FDFGFFGGGGGGGFGFFFFFGDGFGFE9FEFGGGGFGCFGFGG<6C@+BE:FE@EEFG<9EFFG,CFE,CC,CFC@<9CFAFDEFFFFFGGGDEE8,9EA?,FFF+7@F7BFGFGEGGDF,EFCF9F=F;CBEGD8>@E8BF+:>FECE6CE+@+,,,@FCF?7:@BE,@;@D@DEFGGFE8ECFGD*:7C+99F>*?D45)*9/:)2).6(40)./)046//.;+++.+)1/87(.:*92:4)4)(-,())5)),429(,(,496)(0,@()4(((,2:@).6)0.*((
@M03152:184:000000000-AWYW1:1:2107:26363:11594 2:N:0:CTCCTTACATACCTGT
CCCAACTATCCCTATTAATCATTACGTCAATCCTAGAAACCAACAAAATAGGATCGAACGTCCTATTTCATTATTCCATGCTAATGTATTCAAGCGTTAGCCTGCTTTAAACACTCTAATTTTTTCAAAGTAACAGTCCAGTTTCCCCGCAACACCAAATTAATGGCATTACGGTTCATCAGGAAGGAGGAATCAGTAAGATCAGTACATACCTGTGGCATGACCAACCTACTGACCCCGAAATTCAACTACGGCGCTTAGATCGGAAGATCAGCGTGTAGGGAAAGAACAAGTCAGTGTA
+
CCCCCGGGGGGGGFGGGGGGGGGGGGGGGGGGGGGGGGGGGGGGGGGGGGGGGGGGGGGGGGGGGGGGGGGGGGGGGGFGGGGGGGGGGGGGGGGGGGGGGGGGGGFGGGGGGGEFGGFFEFGEGGGGGGGGGFFGGGGGGGGGGDG@EEGGGGGCFGGGGGGGG=DDFFGGC6DEEFGFDDC,@DEEECGED>DF:DFDG@7A6?CGG@FGFACBAFFFFFFFFFBFAFFFAAEFF*9>DFFF+BE6*=A=(*)(:92<E<)130;71())))/6,58>DF:4::(,(2(.8)***)*))
@M03152:184:000000000-AWYW1:1:2107:24512:11646 2:N:0:CTCCTTACATACCTGT
CCCAACTATCCCTATTAATCATTACGGCGACTCTAGAAACCAACAAAATAGAACCGCACGTCCTATTTTATTATGCCATGCTAATGTATTCGGGCGTAGGCCTGCTTTGAACACTCTAATTTTCTCAAGGTAAAAGTCTTGGTTCCCCGACACACCCAGTGAAGGGCATGCCGGCTCACCAAGAGGTAGAACCCGGTCCAGCAGTACACACCGTGAAGGCGGACCACCGTACCAGGTCCGAAATTCAACTACGAGCTTAGATCGGAAGAGCGTCGTGTAGGGAAAGAACAGGTATGTGTAG
+
CCCCCGGGGGGGGGGGGGGGGGGGGGGGGGGGGGGGGGGGGGGGGGGGGGGGGGGGGGGGGGGGGGGGGGGGGGGGGGGGGGGGGGGGGGGGGGGDEGGDGGGGGGGGGGGGGGGGGGFFGGGGGGGGGGGGGGGGGGGGCGGGGGGGGEGGDGGGGGGGGGCFGGGGGGGFGEGGGGGGGGGGGGGFFGGGGGGGEDGFGGGFGGFGFGGGDC6AFFFFBDB09F?EBFBBEF?C<?FFFBFBFFFFACFF?CB;>:ADFF26((4-(2:>3?F66).9AEBF?6?<((,)1)19?A:))
@M03152:184:000000000-AWYW1:1:2107:2440:11689 2:N:0:CTCCTTACATACCTGT
CCCAACTATCCCTATTAATCATTACTGCGGTCCTATGAACCAACAAAATAGAACCACCAGTCCTATTCTATTGTTCCATGCTAACGTATTCAGGCGCGAGCCTGATTTGAACACTCTAATTTCCTCAAGGTAAAAGTCCCAGTCGCTGACGCGGCACGCAGTGCAGGTCACCGCCACGGGCCGGAAGGTAGCGCGCCGCGAGCGATTACGCAGCTTTCGCTTGACCCGGCCTCTCCCGTCTCGCGAAATTCAACTACTAGATTAGTACGGAACTGAGTTGTGTAGGTGAAGATCCGATAGT
+
CCCCCGGGGGFGGFFGEFEFAFGAC@CFE7FFGG9@EF<FDGFG@EEEAFG9FCCEFE<FF@FGGGGFCCGGGG9@@@E,@9F<<@FGEEGGGGGECF7CCFFD,CE9?FFF?=FFD9CEGG,@5AF<EFGFCECFFAED9A@,>7=C=E+>>E7BF+C8+@=,=@,,686,=@9+@3+3*4@@4*4*>,,,=C*=*):5:CDDC*55:*935*9?FFF@))-(.91>6),.5)(00))().<:B),7<7@A)2*()).))).)..).((,-()).)/)*)0./6<42)4>B*)1)*(/,-
@M03152:184:000000000-AWYW1:1:2107:28440:11761 2:N:0:CTCCTTACATACCTGT
CCCAACTATCCCTATTAATCATTACATCGATCCTAGAAACCAACAAAATAGAATGCGATGTCCTATTTCATTATTCCATGCTAATGTATTCAAGCGTTAGCCTGCTTTAAACACTCTAATTTTTTCAAGGTAACAGTCCTAATTCCCCAAAACATCAAATGAATGACATTATGGTTCCTTAGAAGGTGAGAACCAATATGACCAGTACATACCATCGGCATGACCAATCCATTGATCCCGAAATTCAACTACGAGCTTAGATCGGAAGAGCGTCGTGTAGGGAAAGAACATGTATGAGTAA
+
C<CCCGGGFGGGGGGGGGGGGGGGGGGCGGFGGGGGGGGGGFFGGGGFFGFGFGGFEGGGEFGGGGCFGGFGGGGGGGGGGGF9EFGGGGGGGDFFFGGGGGGGGGGGGGGGGGFGG9FGFGFGGFC<BEEA<9EFGGGGGGFGGEFG?EGGGGFFGGFGGGCGGFGCCCDE;8=EECDF,E;;,EFF9,,@FFFCCFGFC+=DFDDCFGGG?DCFF55AEFEB@9CC:C@FAA79?9685)<5+BEFFGF@=;*:@@*:EC?D=(:=522>9@B6<836;:3A(26;(()2+913+)3).
@M03152:184:000000000-AWYW1:1:2107:14794:11833 2:N:0:CTCCTTACATACCTGT
CCCAACTATCCCTATTAATCATTACTTCGGTCCTAGAAACCAACAAAATAGAACCAAAGTCCTATTTTATTATTCCATGCTAATGTATTCAAGCGAAAGCCTGCTTTAAACACTCTAATTTTTTCAAAGTAAAAGTCCTGGTTCCCTGCCGCGCTGAGTAAACAACACGACAGCTCACCAGAAGGTGAGACCCGGTCAGGACAGTACATACCAAAGGCAGACCATCCAACCGAGTCCGAAATTCAACTACGAGCTTAGATCGGAAGAGCGTCGTGTAGGGAAAGAACAGGTATGTCTTAAA
+
CCCCCGGGGGGGGGGGGGGGGGGGGGGGGGGGGGGGGGGGGGGGGGGGGGGGGGGGGGGGGGGGGGGGGGGGGGGGGGGGGGGGGGGGGGGGGGGGGGGGGGFGGGGGGGGGGGGGGGGGGGGGGGGGGGFGFGGGGGFGGGGGGGGFEGGGGGGGGGGGGGGGGGGGCGGGEFFGGGGGGGCCGGGGFGGGGGGGGGGFF575<@5@CFGGF7CAFF4?5>BFFFFFBA@>;?:CCEFFE?+7A8);4FED0C)6A<<)7;DD<;@776,,42:8?FA)35<;??BB0(./*(1**)*.)
@M03152:184:000000000-AWYW1:1:2107:26201:11912 2:N:0:CTCCTTACATACCTGT
CCCAACTATCCCTATTAATCATTACTTCGGTCCTAGAAACCAACAAAATAGAACCAAAGTCCTATTCTATTATTCCATGCTAATGTATTCAAGCGTAGGCCTGCTTTAAACACTCTAATTTTTTCAAAGTAAAAGTCCTGGATCCCCAGCGCACCCAGTTAAGAGCACACTGGTTCCCCAGAAGGAAAGACCCAACCAGAGCAGTGCTTACCTTTCGGCAAGACCACCCAGCCAGGTCCGAAATTCAACTACGAGCTTAGATCGGAAGAGCGTCGTGTAGGGAAAGAACAGGAATGTGTAA
+
CCCCCGGGGGGGGGGGGGGGGGGGGGGGGGGGGGGGGGGGGGGGGGGGGGGGGGGGGGGGGGGGGGGGGGGGGGGGGGGGGGGGGFGGGFGGGGGGGGGGGGGGGGCFGGGGGGGGFGGGGGGGGFGFDFGGGGGGGGGFGGGGGGGGGGGGGEGGFGGGGFGGGGGFGGGEG=DCDE8EEGFFGDGGGGGFGGGGGGGFGGGFGGFGFGDFFGDFBFFFEFCD568AAFBFFFB9CFA@E=DFAFFF?FFEFGF>3=EE<<<@<?D>1;;91;>(87.77><F((:<2:?7)4)0*57>)
@M03152:184:000000000-AWYW1:1:2107:4037:11942 2:N:0:CTCCTTACATACCTGT
CCCAACTATCCCTATTAATCATTACGGCGACTCTAGAAACCAACAAAATAGAACCGCGCGTCCTATTTTATTATTCCATGCTAATGTATTCAGGCATAGGCCTGCTTTGAACACTCTAATTTTCTCAAGGTAAAGGTCCTGGTTCCCCGACGCACACCAACAAAGGGCACGCCGGCTCACCAAGAGGTAAGGCCCGCCCAGACAGTACGTGCCGTTAGGCAGACCGCCCGGCCCGGCCCGAAATTCAACTACGAACTTAGATCGGACGAGCGTCGTGTAGGGAAAGAACAGGCACGGGTAG
+
CCCCCGGGGGFGGGGGFGGGGGGGGGDCFEEGGGGGG@FFGFGGCFGGGGGGGGGGG:CGEFCG9FFGGF9EEFGGGGGGEC,FFEFGGGGACFFFGGFGGGGGGGGFGFGGGFGGGFGEFGGGGFGGG8EFCGGGFFDGGF4E;EFDCCCGFGGGGGGGGF8@E8CEF>EDC>>59CEGGG5CGFGGGFCCFC5*4CE>AFFFF*BFDFFFFCCEFAFFF871(5(593(:B)(11>:0),0(6*-=A7?7(9)-..-<<A2,(2(-(,429<0(4029473.8:?:??0))3))1()-(
@M03152:184:000000000-AWYW1:1:2107:21743:11961 2:N:0:CTCCTTACATACCTGT
CCCAACTATCCCTATTAATCATTACTTCAGCCCTAGAAACCAACGAAAGTAGGACTAAAGTCCTATTTCATTATCCCATGCTAATATATTCAAAGACTAAGTTACGCCTGCTTTGAACACTCTAATTTCTTCACAGTAAAAGATTCAAAATACTTTATCCCAAAAACTATGTTAATGGGAGTATATTTGAAAAGAAGGAAATAAGATATTAGTTTAACCGAAATTGGTAAACTTTAATTTCTTATTATCCGAAATTCAACTACGAGCTTAGATCGGAAGAGCGTCGTGTAGGGAAAGAACA
+
CCCCCGGGGGGGGGGGGGGGGGGGGGGGGGGGGGGGGGGGGGGGGGGGGGGGGGGGGGGEGGGGGGGGGGGGGGGGGGGGGGGGGGGGGGGGGGGGGGGGGGGGGGGGGGGGGGGGGGGGGGGGGGGGGGGGGGGGGGGGGGGGGGGFGGGGGGGGGGGFGGFGGGGGGGGGGGGGGCGGGEGGGGGFGGGGGFGFGGGFGFGFGGFGGGGGFGGFFFD>DDBFCFFDEFFF78EGFFFCFEFCF7CFEC5AADFFAEAE<CE5>==B@E6*:A>((//45F(:21(2/3CA>@:5*5>(/
@M03152:184:000000000-AWYW1:1:2107:17095:11998 2:N:0:CTCCTTACATACCTGT
CCCAACTATCCCTATTAATCATTACTTCGGTCCTAGAAACCAACAAAATAGAACCAAAGTCCTATTCTATTATTCCATGCTAATGTATTCAAGCGTAGGCCTGCTTTAAACACTCTAATTTTTTCAAAGTAAAAGTCCTGGATCCCCAGCGCACTCAATTAAGAGCACACTGGTTCCCCAGAAGGAAAGACCCGGCCAGGGACAGTGCTTGTCTTTCGGCAAGACCATCCGACCAGGTCCGAAATTAAACTACGAGCTTAGATCGGAAGAGCGCCGCGGAGGGAAAGAAAAGGTATGTGTA
+
CCCCCGGGGGGGGGGGGGGGGGGGGGGGGGGGGGGGGGGGGGGGGGGGGGGGGGGGGGGGGGGGGGGGAFGGGGGGGGGGGGGGGGGGGGGGGDCFGGGGGGGGGGGGFGGGGGGGGGFGGGGGGGGGGGGGGGGGGFEDFFGGGGGFGGGGGGGGGGGFDGGEGGGGGGGFGFGGFGGGGGGGGGGGFFGGDEEDGGGFEGGFGGFDG7FFF7DA9@BFFDDFDFD449=ADA@FD?F3BFE9:A);?FC@@9>;56@4;<)9;;;608@(4(-3()()4>B@?0,1:((/0.**9)*))
@M03152:184:000000000-AWYW1:1:2107:14121:12008 2:N:0:CTCCTTACATACCTGT
CCCAACTATCCCTATTAATCATTACGGCGACTCTAGAAACCAACAAAATAGAACCGCACGTCCTATTTTATTATGCCATGCTAATGTATTCGGGCGTAGGCCTGCTTTGAACACTCTAATTTTCTCAAGGTAAAAGTCTTGGTTCCCCGACACACCCAGTGAAGGGCATGCCGGCTCACCAAGAGGTAGAACCCGGTCCAGCAGTACACACCGTGAAGGCGGACCACCGTACCAGGTCCGAAATTCAACTACGAGCTTAGATGGGAAGAGCGTCGCGGCGGGAAAGAACAGGTTCGGTAAG
+
CCCCCGGGGGGGGGGGGGGGGGGGGFEEFGGGGGGGGGGGFGFGCFGGGGGGGGGGGGGGGGGGGGFGGGGCDGGGGGGGGGGGGFFGGGGFFGGE@CFGGGGGGGGGFGGGAFCGFGFGFEFGCEFEFCEEGGFGEFGGG9CFGG9FGDGGGGGGGFG=E8EF8CCGGGGEEGC:EGDCCBCE7CDCCEGGFEEC?DEFCGCFGGFFGGGG>7C5>8AF581;9F;>1A()864/*9=(515:FB)9<:?::*)45(-,44-)1(5(,(.(,(((()(.4@(7((.44427*)*)/(*()
@M03152:184:000000000-AWYW1:1:2107:12932:12036 2:N:0:CTCCTTACATACCTGT
CCCAACTATCCCTATTAATCATTACATCAGCCTTAGAAACCAACAAAATAAGACCAACGTCATATTCTATTATCCCATGCTGTAATATTCAATGGCAAGGTTACGCCTGCTTTGAACACTCTAATTTTTTCAAAGTAAATGATTGGAAGCGGTTTGACCCACTATCCAAAGTGAAGAAGCCCAAACCCAGCCACGCCACAAGGACGAGCTTTGGCCTGAAAACTCCCGAAATTCAACTACGAGCTTAGATCGGAAGAGCGTCGTGTAGGGAAAGAACAGGTATGTGTATATGTCGGTGAGG
+
CCCCCGGGGGGGGGGGGGGGGGGGGGGGGGGGGGGGGGGGGGGGGGGGGGGGGGGGGGGGGGGGFGGGGGGGGGGGGGGGGGGGFGGGGGGGGGGGFGGGGGGGGGGFGGGGGFGGGGGGGGGGGGGGGGGGGGDFGGGGGGGF;FFFFGDCFEGGFG?FDEGGGFGGGGCGGGGGGG?EFGFFFGGGGGGGGGGGFGGFGGCFFGFGDGGGAGGFFFFFFFFEEAB>9?9A6BAFFFFEFF)28A*281469D36F;(32(,4;=;EFF@F0;?:?F:)-/)0.))6)))*/).0/(*.(
@M03152:184:000000000-AWYW1:1:2107:11001:12161 2:N:0:CTCCTTACATACCTGT
CCCAACTATCCCTATTAATCATTACCTCGGTCCTAGAAACCAACAAAATAGAACCAAAGCCCTATTCTATTATTCCATGCTAACGTATTCAAGCGTAGGCCTGCTTTAAACACTCTAATTTTTTCAAAGTAAAAGTCCTGGATCCCCAGCGCACTCAATTAAGAGCACGTTGGTTCCCCAGAAAGAAAGATCCGACCAGAGCAGTACTTACCATTGGCAAGACCACTCAGCCGGACCCGAAATTCAACTACGAGCTTAGATCGGAAGAGCGTCGTGTAGGGAAAGAACAGGTATGTGTAGA
+
CCCCCGGGGGGGGGGGGGGGGGGGGGGGGGGGGGGGGFGGGGGGGGGGGGGGGGGGGGFGGGGGGGGGGGGGGGGGGGGGGGGGGGGGGGGGGGCFGGDGGGGGGGGCFGGGGGGGGEGGGGGGGGGGGGGGGF,FFFFAFGGGGGGGGGGGGGGGFGGGGGCGCGGGGGGDGEGGGGGGGGGGGGFGGGGG?DEGCGG5?7FFFGFGGGG>FGFFCFFFFADFFFFABFFFE455DF>@6@:?+:?ACFF;?DB>F<<E<?;?D6;FFF;4:941:5)9(03)(4831((*1)0*267)-
@M03152:184:000000000-AWYW1:1:2107:13256:12196 2:N:0:CTCCTTACATACCTGT
CCCAACTATCCCTATTAATCATTACTTCGGTCCTAGAAACCAACAAAATAGAACCAAAGTCCTATTCTATTATTCCATGCTAATGTATTCAAGCGTAAGCCTGCTTTAAACACTCTAATTTTTTCAAAGTAAAAGTCCTGGTTCCCATACACACTCAGTGAAGAGCACATATGTTCGCCAGAAGGAAAGACTAGCCCGAGAAGTACCCACCTTGCGGCGGGACCACCCAAGCCAATCCGAAATTCAACTACGAGCTTAGATCGGAAAGGCTGCTGGTAGGGAAAGAACAGGAAAGTGTAGG
+
CCCCCGGGGGGGGGFGGGGGGGGGGGGGGGGGGGGGGGGGGGGGGGGGGGGGGGGGGGGGGGGGCFGGGGGGGGGGGGGGGGGGGGGGGGGGGGGGGGGGGGGCFGGCEFGGFGGGFGGGGGGGGGGGGGFFGGGGGGGFGGGGGGCFFFFFFGCFGCFGA=,D=EGGGGGGGGGFGCGDEFDGGGFFFG8EFFGFGDC>GGGF8?F6DG+?A96?>EE>?>=-/)4)(0/5853<DF>?B6876FEFEFA,(*8,9>2.-.4<((((.((,())54/:F<F05.,1(.2:)0(0*2)*))
@M03152:184:000000000-AWYW1:1:2107:22749:12204 2:N:0:CTCCTTACATACCTGT
CCCAACTATCCCTATTAATCATTACTAAGACCCTAGAAACCAACGAAATCAGGATCCCAGTCCTGTTCCATTATCCCATGCTGAAGTATTCAAGGCTCGATTGCCTGCTTTGAACACTCTAATTTGCTCAAAGTAAAAGAGTAGGAACCCCAGTCATAGTATCCAGAGTTGCCCCCAGAAAGTACTACGACCTTTGACCGCCACCCAGTTAAGGACAGCGGTGAGTATCCTACAGTGGGGCGTGACCCAAACGGTACAGACCATGACGGCCGACCAGCCTGAGCGCAGGCCGAAATTCAAC
+
CCCCCGGGGGGGGGGGGGGGGGGGGGGGGGGGGGGGGGGGGGGGGGGGGGGGGGFGGGGGGGGGGGGGGGGGGGGGGGGGGGGGGGGGGGGGGGGGGGGGGGGGGGGGGGGGGGGGGGGGGFGGGGGGGGGGGGGGGGFGGGGGGGGGGGGGGGGGGGGFGGFGGFGGGGGDG?FGGGGGGFGGGGGGGDGGGGGACFG>EGGFFGFG?FCGFG+:?FFFF>AFFFFFEFEFFFFFFF*>>2?@DFFF<F42?GE;;??<@?@;<4@@((-4;>911)(7()196>(((-,58()87):))
@M03152:184:000000000-AWYW1:1:2107:7433:12263 2:N:0:CTCCTTACATACCTGT
CCCAACTATCCCTATTAATCATTACGTCGATCCTAGAAACCAACAAAATAGAATCAAACGTCCTATTTCATTGTTCCATGCTAATGTATTCAAGCGAAAGCCTGCTTTAAACACTCTAATTTTTTCAAAGTAACAGTCCTGATTCCCCACGACATCAAATTAATGACATCATGGTTCTTCAGAAGGGAGAAATCAATAATACCAGTACATACCTAAGCATGACCAATATATTGATCCCGAAATTCAACTACGAGCTTAGATCGGAAGAGCGTCGTGTATGGAAAGAACAGATATGTTGTAG
+
CCCCCGGGGGGGGGGGGGGGGGGGGGGGGGGGGGGGGGGGGGGGGGFFGGGGGGGGGGGGCFGGGGGGGGGGGGGGGGGFGFGGFGGGGGGGGCFCEGGGGGGGGGGFFGGGDGGGGGFGGGGGGGGFG9FGGFGFGGCFGGGGGGGGGG>CFDGGGCGGGGGGGGGFGGGG,EDDAFGGGGGFDGG8+@DDFGGGGGFFGDFFFGFGGGGG?CGFFFFF?FE)89=AEFFF6;A>FA*8?=FFFFCFEGFFFD>@FE*>EEB@=D2>B1(,,:9?24)8,+7*(6((6@(0+/*/*)*))
@M03152:184:000000000-AWYW1:1:2107:21036:12289 2:N:0:CTCCTTACATACCTGT
CCCAACTATCCCTATTAATCATTACGGCGGTCCTAGAAACCAACAAAATAGAACCGCACGTCCTATTCTATTATTCCATGCTAATGTATTCGAGCATATGCCTGCTTTGAACACTCTAATTTTTTCAAAGTAAAAGTCCTGGTTCCCCAGCACACCCAGTAAAGGGCATGAGGTTAGCCAGAAGGAAAGATCCGGCCGAACCAGTGCACGCGGTGAGGCGGACCGGTCAGCCAGACCCGAAATTCAACTACGAGCTTAGAGCGGTAGGGCGTCCGGTCGGGAAAAAACAGGGATAGATCAA
+
CCCCCGFGFGGGGGGGGGGGGGGGGGEGGGFGFFFFGGGGGGGGGGGGGGGFGGGGECFGDFGGCFGGFFAFFGFFGGCFGGGFGGCFGGGGGGGGFFFGGGGCCFGGCCGGFEGGGGGGGDGGG?F<ECFGGGGGGFDG9FEFGGGGGGGFC8FCGCF?C,@FC68@EGGGGFCED,DFG8FCF7D@FFFGG8C*@9>DDGD9=DFCGFGDA*??F;8>BA9BFE>E?F>F47.37572:05)/=9FA<4,(*.3792))6(4((((-4;1(((-()()-)()(.((((4088))*)*))
@M03152:184:000000000-AWYW1:1:2107:13846:12413 2:N:0:CTCCTTACATACCTGT
CCCAACTATCCCTATTAATCATTACTTCGGTCCTAGAAACCAACAAGATAGAATCGGATGTCCTATTTCATTATCCCATGCTAATGTATTCAAGCGTTGGCCTGCTTTAAACACTCTAATTTTTTCAAGGTAACAGTCCTAATTCCCCACAACATCAACCGAATGACATCATGGTTCCTTAGAAGGTGATAACCAATGGGATCAGTACATACCGAGGGCATGACAGACCCATCGATCCCGAAATTCAACTACGAGCTCAGATGGGAAGAGGGTCGAGTGGGGAAAGAATAGGTATATGGAT
+
CCCCCGGGGGGCFGGGGGGFGFGGGGGGGGGGGGGGGGGGGGGGGGGGGGGGGGGGGDEGFFGGGGGGGGGGGGGGGGF@GGGGGGGGGGGFGGFGGGGGFFGGFGGGFFGGGGFGGGGGGGGGCEEF9FFGGGFGGFCCEFDGGGG8EEGGEFAFGGFECCEEGGGGC?D=AFE=EEGGDDAFG?G8E,@DE,@EFGGBFFFDDDDFFGGG;CCAA?BF>*05*;8;=AC*3/:33*;AEFD@FFEFFCF=>D:=A)43;))/2(./5((((/((,*(0(.-73?03)44)1.**2.:))
@M03152:184:000000000-AWYW1:1:2107:26488:12414 2:N:0:CTCCTTACATACCTGT
CCCAACTATCCCTATTAATCATTACGTCGATCTTAGAAACCAACAAAATAAGATCAAACGTCCTATTTCATTATTCCATGCTAATGTATTCAAGCGAATGCCTGCTTTAAACACTCTAATTTTTTCAAAGTAACAGTCCTGATTTCCCACGACACCAAATTAATGACATCGTGGTTCGCCAGAAGGGAGAAACCGACAGGGCCAGTACACACCAGAGGCGCGACCGACCCGTCGATCCCGAAATTCAACTACGAGCTTAGATCGGAAGAGCGTCGTGTAGGGAAAGAACAGGTAAGTGTGA
+
CCCCCEGGEFGGGGGGGGFGGGGGGGFFGGGGGGGGCFFFEGGGGGGFGGEGGGGGFGGECFGGDGFGGGGGFGGGGGGGFFDFGGGGGGGGGGGGGGGGGGGFFGG9AFGGGGGGGGGGGGGGEFGGFFGGGGGGFEGGDGGGGGDFFGG7+BEFGGGGGGGGGGGGGCEGGCFGGGGGGGGGGG633CFGGGDEGGG5CGD9:;@FFDGG5CFA?>D4?6=5@F>E;398856/2);3:1>6BFB?4>?03C5>E?<2<-:6::07?279((-4<)(1))(0(,(41:7)1.*/*)*))
@M03152:184:000000000-AWYW1:1:2107:29448:12451 2:N:0:CTCCTTACATACCTGT
CCCAACTATCCCTATTAATCATTACTTCGGTCCTAGAAACCAACAAAATAGAACCAAAGTCCTATTTTATTATTCAATGCTAATGTATTCAAGCGAAAGCCTGCTTTAAACACTCTAATTTTTTCAAAGTAAAAGTCCTGGTTCCCTGCCGCGCTGAGTAAACAACACGACAGCTCACCAGAAGGTGAGACCCGGTCAGGACAGCACATACCAAAGGCAGACCATCCAACCGAGTCCGAAATTCAACTACGAGCTTAGATCGGAAGAGAGTCGTGTCGGGAAAGAACAGGTATGGATGTAT
+
CCCCC,6CFGGFGGFGGGGFGEGFGGGEEGCGGGFFC<EFGFGFGGGGFFDG,@CFFFG@C@@FFCGEGGEG@C6,CC<FCD,,@CFE<FEFE9FGEGG,BFEGFG,,@ECF@EGG9FFGGG<C,A<,,:?FAFC?,A@F8=E;>4CFG@BC@C7CCE>,====DGG+@EEEGDF?9D,@D8AG8BDFGF@=DEG@ECCADGF?,9*ADG5;*4;6;>AEFFBBE*<9>62;;;8<:5;1>217@FCFE6>?;5)(;7C36=<(/(.3(3,8>41((.403>?F(48?:1.9777**)*))
@M03152:184:000000000-AWYW1:1:2107:12330:12557 2:N:0:CTCCTTACATACCTGT
CCCAACTATCCCTATTAATCATTACTTCGGTCCTAGAAACCAACAAAATAGAACCAAAGTCCTATTCTATTATTCCATGCTAATGTATTCAAGCGTAAGCCTGCTTTAAACACTCTAATTTTTTCAAAGTAAAAGTCCTGGATCCCCGACGCACTCAGTTAAGAGCACGCCGGCTCCCCAGAAGGAAAGACCCGACCAGAGCAGTGCTTACCTTGCGGCAAGACCACCCAGCCAGGCCCGAAATTCAACTACGAGCTTAGATCGGAAAAGCGTCGTGGAGGGAACGAAAAGGGATGGGAAA
+
CCCCCGGGGGGGGGGGGGGGGGGGGGGFGGGGGGGGGGGGGGGGFGGGGGGGGG?F@FEFEFGGGGGGFGGGGGGGGGGGGGGGGGGGGGGGFEGGGGGGFGGGDFGGGGGFGGGGGGGGGGGGGGGGGGGGGGGGGGCCFGGGGGBFEGGGEG:BEGFGFFGFCGFEG6FGEEGGEFGFEGGDGFGGGGGGGGGGGDGF>?CF97CD79CFF?:??A4?)8:=5)-?9F;FFF;3DB>1;;>;FFFFC76;1<5177).554:024(.(.-((4,()(0::<5(,32((.).())*,*((
@M03152:184:000000000-AWYW1:1:2107:5290:12667 2:N:0:CTCCTTACATACCTGT
CCCAACTATCCCTATTAATCATTACTTTGGTCCTAGAAACCAACAAAATAGAACCATAGTCCTATTCTATTATTCCATGCTAATGTATTCAAGCATATGCCTGCTTTGAACACTCTAATTTTTTCAAAGTAAAAGTCCTGGCCGCCCGTCACGTCCAATTAAGGACACAACGGACACAACCAGAAAGAAAGCCCCTACCACTGCAGTGCTTGCCGTGAGGCAAGACCACAAGGCCAGGGCCGAAATTCAACTACGAGCTTAGATCGGAAGAGCGGCGTGTAGGGAAAGAACAGGAAGATGT
+
CCCCCGGGGGGGGGGGGGGGGGGGGGGGGGGGGGGGGGGGGGGGGGGGGGGGFGGGGGGGGGGGDFGGGFFDGGGGGGGGGGGGGFGGGGGGGGGFFGGG9EGFFFGFGGFG8FFFDGGGGGGE8EFFEFGFDGAEF9FCEGDGGGG=C@EEDEFEGCFGFFGE9FCEGGGDGD>8,DFG881DF8,=DFFFGGDGGGGFGG6ACFFGGGGGFEGEBFAF>B==56:64A@A6@27DF>9DFFFFAEFFGFFE782:>9@CFE3.312(./((-((4)3.(*)04:::BB:7435)0(:4)
@M03152:184:000000000-AWYW1:1:2107:14280:12779 2:N:0:CTCCTTACATACCTGT
CCCAACTATCCCTATTAATCATTACGTCGATCCTAGAAACCAACAAAATAGAATCAAACGTCCTATTTCATTATTCCATGCTAATGTATTCAAGCGTATGCCTGCTTTAAACACTCTAATTTTTTCAAAGTAACAGTCCTGATTCCCCAAGACACCAAATTAATGACATCAAGGTTCTTCAGAAGGGAGAAACCAATAATACCAGTACGTACCGAGGCACGACCAACAAATTGGTCCCGAAATTCAACTACGAGCTTAGATCGGAAGAGCGTCGTGTAGGGAAAGAACAGTAAAGGGAAAA
+
CCCCCGGGGGGGGGGGGGGGFGGGGGGGGGGGGGGGGGGGGGGGGGGGGGGGGGGFFGGGFGGGGGGGGGGGGGFFGGGFGFGGGGGGGGFGGGGGGGGGFGGGGGGFGGGGGGFFGGGGGGGGGGGGGGGGGCGGGGCGGGGGGGGCEGGGGGGGGGFEFGGGGGGFA9DF8DEFFAD,;>FGGGEGGGGFGCFF8FGBE??DE?F+=D66<>DFF5BFFFFB9FFFDA43=AA>FA*5?=8C8CE6?F6@D76(6>34))/6:;>@DF0316.3(8:FBF:767:1:1.**)*/*(*((
@M03152:184:000000000-AWYW1:1:2107:23040:12818 2:N:0:CTCCTTACATACCTGT
CCCAACTATCCCTATTAATCATTACCTCGGTCCTAGAAACCAACAAAATAGAACCAAAGTCCTATTCTATTATTCCATGCTAACGTATTCAAGCGTAGGCCTGCTTTAAACACTCTAATTTTTTCAAAGTAAAAGTCCTGGATCCCCAGCGCACTCAGTTAAGAGCACGTTGGTTCCCCAGAAAGAAAGGTCCGACCAGAGCAGTACTTACCATTGGCAAGACCACTCAGCCGGACCCGAAATTCAACTACGAGCTTAGATCGGAAGAGCGTCGGGGAGGGAAAGAAAAAGAAAGGTAGGA
+
CCCCCGGGGGGGGGGGGGGFGGGGGGGGGGGGGGGGGGGGGGGGGGGGGGGGGGGGGGDGGGGGGGGGGGGGGGGGGGGFGGGGGGGGGGGGGGGGGGGGGGGGGGGGGGGGGGGGGFGGGGGGGGGGGGGGGGGGGGGGGGGGGGGGGFGGGGEFGGGGFGGGEGGGGGGGGEGGCFGGGGGGGGGGGGGG?EEEEGFFFGFFFGFGGGGGFGGFFFFFFFFBFFFABF:FFD9DGFB=;@FCAFFFFGFFFDFFA>43.9=<DF;@D32406(((07>BE:@??F0,(4))())0)0()
@M03152:184:000000000-AWYW1:1:2107:7914:12972 2:N:0:CTCCTTACATACCTGT
CCCAACTATCCCTATTAATCATTACCTCAGCTTTAGAAACCAACAAAATAAAACCGAAGTCGTATTCTATTATCCCATGCTGTACTATTCAAGGCCAGGGTTACGCCTGCTTTGAACACTCTAATTTTTTCAAAGTAAACTATTGGGAACGGGACACCCCAACCCGTGAAGGAAGAGGGCCGTTACCCCAATCGATAGGAAGCGGCCGTCGAGCCACGCCGTTTAGACGGACTTTGACGGCCGCATTCCGAAATTCAACTACGAGCTTAGATCGGAAGGGCGTCGGGTAGGGAAAGAACAA
+
CCCCCGGGGGGGGGGGGGGGGGGGGGGGGGGGFGGGGGGGGGGGGGGGGGFGGGGGGGGGGGGFGGGGFGGGGGFFGGGGGGGGGGGGGGGGGGGGGGFGGGGFGGGGGGGFFFGGGGGGCFFFGAFDGGGGGGGGGG9EEGGGEFFBFFGGCEGFCEGEEGGCGDECE6EGGDD8FE>EEGEECEF?FE6@CFGGGGFAF5CBDDDD77CDECCFABBFB>;1?FFFFF;BA6?C=F>037B>B>:?)*037CFA?><AFFB,46;2<><)60:(,0,),7>5(((442:35.)008*4.
@M03152:184:000000000-AWYW1:1:2107:18352:13008 2:N:0:CTCCTTACATACCTGT
CCCAACTATCCCTATTAATCATTACGTCGATCCTAGAAACCAACAAAATAGAATCAAACGTCCTATTCCGTTATTCCATGCTAATGTATTCAAGCGTGAGCCTGCTTTAAACACTCTAATTTTTTCAAAGTAACAGTCCTGATTCCCCATAACACCAAATTAATGGCATTATAGTTCGTCAGAAAGGAGAAACCAATAAAACCAGTACGTACAAAAGCACGACCAGTAGAACGGACTCGAAATTCAACTACGAACTAAGATCGGAAGAGAGTCGGGTAGGGAAAGAACACGTATGACTAAA
+
CCCCCGGGGGGGGGGGGGGGGGGGGFDGFGGFGFGGGGGGGGGGGGGGGGGGGGGGGGGEFFGEGGGGGGG@FGGGGGGGGGGCEGEGGGFGGGGGGGGGFFGGGGGGGGGGGGGGGGFGGGFFGGGGC<EFFFGGGGCFFCFGG9CFGGGGFBAC@FFGFGGGG=,@EEFFFGFGGC@>=6ABCFGGFFGCF8FG??FFGG6FDDFFGFGFBF6AAF?A>>=>FA8BCC*;@9474**:;AA*+=@CED40:*8>*8)7748(2:>F@(:)),(./01.,A?7,30:732.0))**.0),
@M03152:184:000000000-AWYW1:1:2107:29050:13090 2:N:0:CTCCTTACATACCTGT
CCCAACTATCCCTATTAATCATTACGGCGATCCTAGAAACCAACAAAATAGGACCGCACGTCCTATTTTATTATTCCATGCTAATGTATTCGGGCGTAAGCCTGCTTTGAACACTCTAATTTTTTCAAAGTAAAAATCATGGTTCCCTGCCACACCCAGTAAAGGGCATAACAGCTCACCACGAGGTAAGCCTCCACCGCCCCAGTACACACCCAAATAGGCGGACCGGGCGGCAAAGGCCGAAATTCAACTACGAGCTTAGATCGGAAGAGCGTCGTGTAGGGAAAGAACAGGAAGGGTG
+
CCCCCGGGGGGGGGGGGGGGGGGGGGGGGGGGGGGFGGGGGGGGFGEGGGGGGGGGGGGGGGGGFGGGGGGGDGCFFGGGGGGGGFGGFGDFGGGGGGGGGGGGGFGGFGFGFGFFFFGGGGGFF,,FFCFDFGGG::EGGGGFGGGGGGGGGGGGGCFGG8AFG6EDGGGGGGF@899DCFCBEGCG;EG?DFDGFGGFGDD>CFAGGGGD>E4;FFAA)A269:;D9A9>F3(7*/0()-)(88<4<:6)5<>:.7(442A<)20((,323>1,()40(*4)(,6:::1))())*(*.(
@M03152:184:000000000-AWYW1:1:2107:22586:13118 2:N:0:CTCCTTACATACCTGT
CCCAACTATCCCTATTAATCATTACTTCGATCCTAGAAACCAACGAAACATCGAACCGAAATCGTATTCCGTTATCCCATGCTGTAGTATTCATGCCTCCTTTTTTGGCTGCTTTGAACACCCTAATTTATTCAAAGTAAACGAATGGGAACTCCACGAATGTAGGCCGTACACGCGCGAGACGTATACGGTTTTGTCCTTCACCCGCTTATTTGCCTCCGCCCAGTTAAGGGTAGAGGTGAGCCTCCCCTAGGTGCTGACGGACGTACCCGTACAGACCTTGACGGGCCACCGGTGACCC
+
CCCCCGGFFGGGGGGGGGGGGGFGGGGGGGGGGGGGFGGCGDEGGGDGGGGGGGGFGGGDEFGGGFGFFGGGGGGGGGGGGGGGGGGFFGGGFGGGGGFGGGCGGGG7EFGGGGG<E,A<FGGGGFEFGGGGA9@FGGFDFGGGCFDF8EFDGG8DFCCEFGGFAFCFGGDEG8EEEGED6++>AC;,5@EGGGGGGGF9,2;6<CEGDGD@BCDFFFF?DA2905.:)1/AFF38+65=:306))(03*)/(*94)))).(33,-(,(-)4,(42)*452*4/3-((4((.)-)0/4*.(
@M03152:184:000000000-AWYW1:1:2107:17061:13148 2:N:0:CTCCTTACATACCTGT
CCCAACTATCCCTATTAATCATTACGTCGATCTTAGAAACCAACAAAATAAGATCAAACGTCCTATTTCATTATTCCATGCTAATGTATTCAAGCGAATGCCTGCTTTAAACACTCTAATTTTTTCAAAGTAACAGTCCTGATTTCCCACGACACCAAATTAATGACATCGTGGTTCGTCAGAAGGGAGAAACCGACAGGGCCAGTACACACCAGAGGCGCGACCGACCCGTCGATCCCGAAATTCAACTACGAGCTTAGATCGGAAGAGCGTCGTGTAGGGAAAGAACAGGTATGGGTAG
+
CCCCCGGGGGGGGGGGGGGGGGGGGGGGGGGGGGGGGGGGGGGGGGGGGGGGGGGGGGGGGGGGGGGGGGGGGGGGGGGGGGGGGGGGGGGGGGGGGGEGGGGGGGGGGGGGGGGGGGGGGGGGGGGGGGGGGGGGGGGGGGGGGGGFGGGGGGGGGGGGGGGGGGGGGGGGFDGGGGGGGGDEG?EGGGGGGC6EGGGFDG6@FFFGGGGGEGGFFFFFDFFFF>>A0>7=5BF5CFF@E6;6F=<?AGFDFG5(8:AFAABFFFFF08<97?F287:6<EFF?FF?0,4875*)0(*)(
@M03152:184:000000000-AWYW1:1:2107:28712:13167 2:N:0:CTCCTTACATACCTGT
CCCAACTATCCCTATTAATCATTACGTCGATCCTAGAAACCAACAAAATAGAATCAAACGTCCTATTTCATTATTCCATGCTAATGTATTCAAGCGTATGCCTGCTTTAAACACTCTAATTTTTTCAAAGTAACAGTCCTGATTCCCCAAGACACCAAATTAATGCCATCAAGGTTCTTCAGAAGGGAGAAACCAGTAATGACAGTACGTACCGAAGCACGACCAACATACTGATCCCGAAATTCAACTACGACCTTAGATCGGAAGAGCGTCGTGCAGGGAAAGAACCGGAATGTGTAGC
+
C@ACCE<@FFDGDEFGGF@@FE<F@CFA+@CEGF<FFDFGGGGC<F@FGGGGCDGF@EFF,CCC<CFAFFFFFFFEEFEE86C<FEFGCGGDEGGEF@FFGGCEC8BEF9ED,,AFD?FF9<FCEFC9EF@E<FFAF:ED99EF9E,A=CECGGGFEFF9,@A8=,,,,@?8=D@EG9,,6>;E?>CBCCCFGDEFDGGFGF79=2DGCFFF5@D55**3@5@):*1<)<C89>E=+3959>A?+=CFEFF>9)828;39*)(/3623;1(((6(/()9)2:2):41((-())-)1*.*..
@M03152:184:000000000-AWYW1:1:2107:16769:13177 2:N:0:CTCCTTACATACCTGT
CCCAACTATCCCTATTAATCATTACGTCGATCCTAGAAACCAACAAAATAGAATCAAACGTCCTATTTCGTTATTCCATGCTAATGTATTCAAGCGTGAGCCTGCTTTAAACACTCTAATTTTTTCAAAGTAAAAGTCCTGATTCCCCAAGACACCAAATTAATGACATCGTGGTTCGTCAGAAGGTAGGAATCAATAATACCAGTACGTACAATAGCACGACCAATAAATTGATCCCGAAATTCAACTAAAAGCTTAAATAGGAAGAGCATCGTGTAGGGAAAGAACGTGAAGTTGTAAA
+
CCCCCGGGGGFGGFGGGGGGFGGGGGGGGGGGFGGGGGFGGGCEDFFGGFGGGFFGGGGGGGGGGGGGGGGGEGFCGGGGGGGDFGFCFGFGG9CFG7EGGGGGGGFFFC<?EFGGGGGGGGFBCFAEF,:EFF9FEFEFG9EGGGG@FGGGGGGGFGGGGGGGFFGGGC6=D+@8DEGDD8=DDEDD8@EGG9,@FGFFDD6DGD+6307+@FGB8?F5*9A@=AEF68A+497C+/*):7A68>E6<*).7+639**/0*8=@EB@,().)//(())*(.:5(,3((/,).)3**.*))
@M03152:184:000000000-AWYW1:1:2107:10256:13230 2:N:0:CTCCTTACATACCTGT
CCCAACTATCCCTATTAATCATTACATCAGCCTTAGAAACCAACAAAATAAGACCAACGTCATATTCTATTATCCCGTGCTGTACTATTCAAAGGCAAGGTTACGCCTGCTTTGAACACTCTAATTTTTTCAAAGTAAATGATCCGAAGCGAGTTTGACCCCACTATCGGAAGATAGGAAACGCTAATCCAGCCACGCCACAAGGACGAGCTTTGATCAAACGCATTCCGAAATTCAACTACGAGCTTAGATCGGAAGAGCGTCGTGTAGGGAAAGAACAGGTATTTATAACTCCAGATGG
+
CCCCCGGGFGGGGGGGGGGGGGGGGGGGGGGGGGGGGGFGGGGGGGFGGGGGGGGGGGGGGGGFGGGGGGGGGGGGDFGGGGGGGGGGGGGGGGGGGGGGGGGGDGGGGGBFGAFGGFGGGGCFGGGFGGGGGGGGGGGGGGGGGFGG>EGGEEEGGGGCFCGGGEGGG>CCGGGGGGGFFGGGGGGGGFGGGGDFCDGBGFFFFFFDCC>D>E*99A>FFADFFFFFFFFBAF48CFFE;:;4):2A4CFFF:>@FBD@@92;>>2::A22?<6:1@?FF4)/)))))))1*))00)062
@M03152:184:000000000-AWYW1:1:2107:12279:13245 2:N:0:CTCCTTACATACCTGT
CCCAACTATCCCTATTAATCATTACGTCGATCCTAGAAACCAACAAAATAGAATCAAACGTCCTATTTCATTATTCCATGCTAATGTATTCAAGCGTATGCCTGCTTTAAACACTCTAATTTTTTCAAAGTAACAGTCCTGATTCCCCAAGACACCAAATTAATGACATCAAGGTTCTTCAGAAGGGAGAAACCAATAATACCAGTACGTACCGAGGCACGACCAACAAATTGGTCCCGAAATTCAACTACGAGCTTAGATCGGAAGAGCGTCGGGTAGGGAAAGAACAGGTATGTTGAGA
+
CCCCCGFGGGGGGGGGGGGGGGGGGGGGGGGGGGGGGGGGGGGGGGGGGGGGGGGGGGGGFGGGGGGGGGGGGGGGGGGGGGGGGGGGGGGGGGGGGGGGGGGGGGGGGGGGGGGGGGCFGGGGGGGGGAFGGGGGGGGGGGGGGFGGGGGGGGGGGGGGGGGGGGGGGGGGGFGGGGGGGGGGGGGGGGFGGCGGGGGFGG6DCGF?8DGGFDGFF>FFFFFFFF=FBFEACFCFFAB9BFFE=FE6<DFDF5)(;.)9?6?;D?(3@;020:((.7:F::10(,82(3(**-/*0)*((
@M03152:184:000000000-AWYW1:1:2107:22870:13370 2:N:0:CTCCTTACATACCTGT
CCCAACTATCCCTATTAATCATTACATCGATCCTAGAAACCAACAAAATAGAATGCGATGTCCTATTTCATTATTCCATGCTAATGTATTCAAGCGTTAGCCTGCTTTAAACACTCTAATTTTTTCAAGGTAACAGTCCTAATTCCCCACAACATCAAATAAATGACATTATGGTTCCTTAGAAGGTGAGAACCAATATGACCAGTACATACCATCGGCATGACCAATCCATTGATCCCGAAATTCAACTACGAGCTTAGATCGGAAGAGCGTCGTGTAGGGAAAGAACAGGTATGGGTAG
+
CCCCCGGGGGGGGGGGGGGGGGGGGGGGGGGGGGGGGGGGGGGGGGGGGGGGGGGGGGGGGGGGGGGGGGGGGGFEGGGGGGGGGGGGGGGGGGGGGGGGGGGGGGGGGGGGGGGGGFGGGGGGGGGGGGGGGGGGGGGGGGGGGGGFGGGGGGGGGGGGGGGGGGGGGGGGG8EGFGGGGGGEFGGGGGGGFGFGGG:?FFCDGGFGGFGDFGF5BEBFFA=@CFD?CFEFFFEG7BF)98ADF+AFEFFF>GFABEC=CCEF@FDB2>==((6(,.3@<83=?D13(/()/1+)*(*.(
@M03152:184:000000000-AWYW1:1:2107:11844:13516 2:N:0:CTCCTTACATACCTGT
CCCAACTATCCCTATTAATCATTACGGCGACTCTAGAAACCAACAAAATAGAACCGCGCGTCCTATTTTATTATTCCATGCTAATGTATTCAGGTATAGGCCTGCTTTGAACACTCTAATTTTCTCAAGGTAAAGGTCCTGGTTCCCCGACGCACACCAACAAAGGGCACGCCGGCTCACCAAGAGGTAAGGCCCGCCCAGACAGTACGTGCCGTTAGGCAGACCGCCCGGCCAGGCCCGAAATTCAACTACGAGCTTAGATCGGAAGCGCGTCGGGTAGGGAAAGAACCGGCAAGCGGAG
+
CCCCCGGGGGGGGGGGGGGGGGGGGEEGGEFGGGGGGGGGGGGGFGGGGGGGEGGGGG>FFGGGDFGGFGGGGGGGGFGGGGGGGGGGFFFGGGGGGGGGGGCFGGGDEFGFGGGFGGGGGGDE9FCEGFGFGGF9FF@?E:EFGEGGGGGGGGGGGCGFEFCF8DCEGG6C+??EEGGGGEGGGC5?DFGGGGGGG4?B6DC6CCAFCFGGFC/8>B54AEDF183>2BBFFB(*/8>0)4516=6?A7/3-1)()().6)5((,((((,4433(30()3.(7(4:((((0)())*()-(
@M03152:184:000000000-AWYW1:1:2107:12791:13563 2:N:0:CTCCTTACATACCTGT
CCCAACTATCCCTATTAATCATTACGGCGACTCTAGAAACCAACAAAATAGAACCGCGCGTCCTATTTTATTATTCCATGCTAATGTATTCAGGCATAGGCCTGCTTTGAACACTCTAATTTTCTCAAGGTAAAGGTCCTGGTTCTCCGACGCACACCAACTAAGGGCACGCCGGCTCACCAAGAGGTAAGGCCCGCCCAGACAGTACGTGCCGTTATCCAGACCGCCCCGCCAGGCCAGGAACTAAACTACGAGCTTCGATCGGACTCCGCGCAGGTCGGGACAAGCCACGGCACATGTA
+
CCCCCECFFEAEGCGGFFG<EF<FF@FC7@@@FGFGDF<FG@GGGGFGFFGGGAFGGE:7@FDEEEGFGGF,C@CF9EA?<F<FFFBE96EFF9<F=,?,4,,?FDCGEC,F<<F<FFCDC?FE,<E5C@=F9?F9=,9FEEECG,4,688>+>C6>C+6=,6A@F8+@E8E6C6CE5D,,@CD,>,3,DG8FC5@:;?;G*:)00=DC8F5)*:>3)+11*7(3)4)6307)0,**7)()-8(/*)0(**.-95,.,)-(.(((43(.(,((((((0).(.23(.((-(())(.)2.*)-
@M03152:184:000000000-AWYW1:1:2107:20407:13610 2:N:0:CTCCTTACATACCTGT
CCCAACTATCCCTATTAATCATTACTTCGGTCCTAGAAACCAACAAAATAGAACCAAAGTCCTATTCTATTATTCCATGCTAATGTATTCAAGCGTAAGCCTGCTTTAAACACTCTAATTTTCTCAAAGTAAAAGTCCTGGATCCCCAGCGCACTCAATTAAGAGCACGTTGGCTCCCCAGAAGGAAAGACCCGACCAGAGCAGTGCTTACCTTGCGGCAAGACCACCCAGCCAGGCCCGAAATTCAACTACGAGCTTAGATCGGAAGAGCGCCGTGTAGGGAAAGAACAGGTGAGGTAAG
+
CCCCCGGGGGGGGGGGGGGGGGGGGGGGGGGGGGGGGGGGGGGGGGGGGGGGGGGGGGGGGGGGGGGGGGGGGGGGGGGGGGGGGGGGFFGGGFEFGGGGGGGGGGGGGFGGGGGGDGFFGGGGGGFGFFGGGGGGGGGDFFEFGGGGGGGGGGGFGGGGGGGG8EFGEGGGGG?FCGEFCFGGGGGGGGGGDEEGDDDFGCDFCGFFDFGGFFDFFDFDDFBB@F>>952A*/79758=?2B9C=?6?CF32:8(547)75)30(33(,,(((--9.(9<B?F16B:(2:F7(*<*.*))
@M03152:184:000000000-AWYW1:1:2107:8882:13725 2:N:0:CTCCTTACATACCTGT
CCCAACTATCCCTATTAATCATTACTGATATCCTAGAAACCAACGAAATCAGGACACCAGTCCTGTTCCATTATCCCATGCTGAAGTATTCAAAGGCTCGATTGCCTGCTTTGAACACTCTAATTTGCTCAAAGTAAAAGAGCAGGAACCCCAGAGATTATGCACAAAAAAAAGAAGGAAAGGTTTGACCCTTTGGCCTTCTTCTTCCATACACGAAACCCCCTTTGACCGCCACCCAGTTAAGGACAGCGGTGAGTATCCTACAGTGGGGCGTGAACCGGGAGGGCACGACCGTGGAGGC
+
CCCCCGGGGGGGGGGGGGGGGGGGGGGGGGGGGGGGGGGGGGGGGGGGGGGGGGGGGGGGGGGGGGGGGGGGGGGFGGGGGGGGGGGGGGGGGGCFFGGGGGGGGGGGFG?FFGGGGGFGGGGGGGGGGGGGGGGGGGFFECFGGGGGGFGGGGGGFFGGFGGGGGGCFGGGG1+D@=EE8,=@D96>,@D>@DFG?FDFFFG7;CA?FGC+;C75@E>9@BA>FFEF*9)?5/5?G4A2BC+*22(/0*)(/))(+))./)17@@<7882;;96((*-76)(02((,(-().(081(14(
@M03152:184:000000000-AWYW1:1:2107:16295:13738 2:N:0:CTCCTTACATACCTGT
CCCAACTATCCCTATTAATCATTATCTTAGCCCTAGAAACCAACGAAAGTAGAACTAAAATCCTATTTCATTATCCCATGCTAATATATTCAAAGGCATGTTACGCCTGCTTTGAACACTCTAATTTCTTCACAGTAAAAGATTTTGATAACTATGATCCCAATATAAAGAAAAATATAATATATGATTCTTTATATGTAGGAGTATATCAAAAAGGAAGGAAATAAGAATATTAGTGCACACTAATGAGTGGACAATAACTTTCTTATTAACCGAAATTCAACTACGAGATTAGATCGGA
+
C<CCCGGGGGGGGGGGGGF9FFGGGGGGFFGFGGGGGGGGGGGGEGGGGGGGF@FFFGFEE@8FGFGGGGGFFFGGGGGGGGGGGGGGGGGEGGFFDCGGGGGGG7FGCCFGGF<AA<EFFGGCFGGDGGGAFGGEEGGGGCFFGGGDGGG,FFGG;DGFFD=DFFG8EDCE=,9D9>;=ECA=DC>@ADAEFF=,=+@BFFFD@DFFFD9@FGGA>DD5*9DEFFFFFFBDFBEED79;9>@5?A*4;@9@57659=C@E5;;AEEFF*;@=*07594+/=A86)0-(((:=CAF+*:(/
@M03152:184:000000000-AWYW1:1:2107:12464:13751 2:N:0:CTCCTTACATACCTGT
CCCAACTATCCCTATTAATCATTACTTCGGTCCTAGAAACCAACAAAATAGAACCAAAGTCCTATTTTATTATTCCATGCTAATGTATTCAAGCGAAAGCCTGCTTTAAACACTCTAATTTTTTCAAAGTAAAAGTCCTGGTTCCCTGCCGCGCTGAGTAAACAACACGACAGCTCACCAGAAGGTGAGACCCGGTCAGGACAGTACATACCAAAGGCAGACCGTCCAACCGAGTCCGAAATTCAACTACGAGCTTAGATCGGAAGAGCGTCGTGTAGGGAAAGAACAGATATGGGTGAGG
+
CCCCCGGGGGFGGGGGGFGGGFGGGGGGCGGGGGFGFFGGEDGGGGGGGGGGGGGGGGGGGGFFGGFGGGGGGGGGGGGGGGGGGGGGGGGGGGGEG@FGGGGF8EFFCGEGGGGGGGGGGFFGGFGECFGGGGGGAAEGGCFFGGGEGCEEFGEGGDFGGCGEFGGGEGGC6D@@FGF==@?8?BGFGGGFGGGGGGCACFGFGGFGFGGGFGD95AA:?9)0>5@;>49?;55;;:B?A(+?AFEA@DE@1)2484C))63<:9?0(23:(-3..*5)(0:5221(.()//-*50(*((
@M03152:184:000000000-AWYW1:1:2107:4313:13783 2:N:0:CTCCTTACATACCTGT
CCCAACTATCCCTATTAATCATTACGTCGATCCTAGAAACCAACAAAATAGAATCAAACGTCCTATTTCGTTATTCCATGCTAATGTATTCAAGCGTGAGCCTGCTTTAAACACTCTAATTTTTTCAAAGTAACAGTCCTGATTCCCCAAGACACCAAATTAATGACATCATGGTTCGTCAGAAGGTAGGAATCAATAATACCAGTACGTACAATAGCACGACCAATAAATTGATCCCGAAATTCAACTACGAGCTTAGATCGAAAGAGAGTCGTGTAGGGAAAGAACAGGTATGAGTAAA
+
CCCCCDGGGGGGGGGGGGGGGGGGGGGGGGGGGGGGGGGGGGGGGGGGGGFGGGGGDGFFGGEGFGGGGGGGGGGGGGGGGGGGGGGGGGGGGGGGGGG>GFGGGGGGGGGGGFGGGGGGGGGFGGGGGGGGDEEFG@BF9AEFDGGGGGGGGGGGGGGGFGGGFGGGGGGGGCEFFGGGG68DF8DDFDEFFGGDGDGDCD=D,=FC6==9DFGFFFFF9@>>AA@FCCCFFFC7+?4:5AFC6C68674((*)-/9::7*>(6268@((/39;1,5>A05=.((6@3((194)**)2))
@M03152:184:000000000-AWYW1:1:2107:23243:13854 2:N:0:CTCCTTACATACCTGT
CCCAACTATCCCTATTAATCATTACGGCGGTCCTAGAAACCAACAAAATAGAACCGCACGTCCTATTCTATTATTCCATGCTAATGTATTCGAGCATATGCCTGCTTTGAACACTCTAATTTTTTCAAAGTAAAAGTCCTGGTTCCCCAGCACACCCAGTAAAGGGCATGAGGTTAGCCAGAAGGAAAGATCCGGCCGAACCAGTGCACGCGGTGAGGCGGACCGGTCAGCCAGACCCGAAATTCAACTACGAGCTTAGATCGGAAGAGCGTCGTGTAGGGAAAGAACAGGTATGTGTAAA
+
CCCCCGGGGGGGGGGGGGGGGGGGGGGGGGGGGGGGCGGGGGGGGGGGGGGGGGGGGGGDFGGGDGGGGGGGGGGGGGGGGGGGGGGGGGGGGGGGGGGGGGGGGGGGGGFFGGGFGFGGGGGGGGGGF9FGGGGGGFFGFGDGFGGGGGGGGGGDGGGGFGGGGGGGGGGGGFGFCFGGGGGFGGGACFGFGFEDGGGDEGGFFD6FFGGGFCC)/4?DADF>BFFF0@:F@573D:@F3,<9*9<FFFF?BGE0)62>)44(4(18?0((,443159F0?08(31(4((1*4?=7)2).
@M03152:184:000000000-AWYW1:1:2107:12728:13866 2:N:0:CTCCTTACATACCTGT
CCCAACTATCCCTATTAATCATTACTCCGGTCCTAGAAACCAACAAAATAGAACCAAAGTCCTATTCTATTATTCCATGCTAATGTATTCAAGCGTAGGCCTGCTTTAAACACTCTAATTTTTTCAAAGTAAAAGTCCTGGATCCCCAGCGCACTCAATTAAGAGCACACTGGTTCCCCAGAAGGAAAGACCCGGCCAGGGACAGTGCTTGTCTTTCGGCAAGACCATCCGACCAGGTCCGAAATTCAACTACGAGCTTAGATCGGAAGAGCGTCGGGTAGGGAAAGAAAAGGGTGGTGGT
+
CCCCCGFGFGGGGFGGGGGFDGGGGGGGGGGGGGGFFFGGFGGFFGGGGGGGGGGF@FGEFGGGGGGGFGGGGGGFGGGCEFGGGGGGGGGGGGEEGGGGFGGGCFGGGGDGGGGGGFGGGGGGGFFCFGGGGGGGGGGGGGGGGGGGGGDEGGEGGGGGGGFFFGCCGGGGGGGGGGGGGFGGFFGFGGGDFCDGG+75CFGFGGFGGCGGBCCC>5A>EEDBDF5A>A@F;>BGCAF>B@;>AFFFFGFFFG>;BB4>37)1:<;@680((-(4(.3:?F??BF::?((9)()0)-*((
@M03152:184:000000000-AWYW1:1:2107:13836:13973 2:N:0:CTCCTTACATACCTGT
CCCAACTATCCCTATTAATCATTACTTTGGCCTTAGAAACCAACAAAATAAGACCAATGTCATATTCTATTATCCCATGCTAATGTATTCATGATGCCTAGTTATGCCTGCTTTGAACACTCTAATTTTTTCAAAGTAAACTATCTGGACTAACTACTACATTGCTGCAGTAGAAGTACCAGAAAAAAAGGAGGTCAACACCCAGTACACACCAAGAGAATATCAAGGTGGACTATGATGAAGACTACTGTTACCCTACCCTACCCACTTTTGACGGTGAAGAGGTTCAGATAACAACTCC
+
CCCCCGGDGGGGGGGGGGGGGGGGGGGGGGGGGGGGGGGGFGGGGGGGGGGGGGGGGGGGFGGGGGGGGGGGGGGGGGFGGGFGGGGGGDGGGGGGGCFGGGGGGGGGGGGGGGGGGGGGGGGGGGGGGGGGGGG<FGGGGGGGGGGGFGGGGGGGGGGGGGGCFFFGFGGG;FFAFFGGGFFEFGGGGCCFCEGGGGGFGDCFFFFDGGGD5EFFFFFFFF@7CF6F=*>FFA5+BFFEFF5>FF@>*;BEEC42?>=>@B2<44=5BB=C59*25?(20+;A=6;EECEFFEABFF0)6
@M03152:184:000000000-AWYW1:1:2107:15898:14105 2:N:0:CTCCTTACATACCTGT
CCCAACTATCCCTATTAATCATTACGGCGGTCCTAGAAACCAACAAAATAGAACCGCACGTCCTATTCTATTATTCCATGCTAATGTATTCGAGCATATGCCTGCTTTGAGCACTCTAATTTTTTCAAAGTAAAAGTCCTGGTTCCCCAGCACACCCAGCGAAGGGCATGAGGTTAGCCAGAAGGAAAGACCCGGCCGAACCAGTGCACGCGGTGAGGCGGACTGGTCAGCCAGGCCCGAAATTCAACTACGAGCTTAGATCGGAAGAGCGTCGTGTAGGGAAAGAACAGGTATGTGTTAG
+
CCCCCGGGGGGGGGGGGGGGGGGGGGGGGGGGGGGGFGGGG@GGFGFGGGGGGGGGGGGGGGGGGGGGGGGGGGGGGFGGGGGGGGGFGGGGGGGEGGGAFGGFGGFGGCFFFGGGG9FFGGGGGGGCFGGFGGGFFGGGG8FGGGGGGCFCFCFGGGFGG6=E>CGGGG9DCFGGGGGGGCEG?GFCFGGGGEGGEDC9EDFAGGFFGGGDBGC;AF35>D>FFFAFFFBF47?FC>7(50>AFF46>GF?BGFFF),.<ABBBFF10((,,-322)6??7276:(4:?(*1:)/2-*))
@M03152:184:000000000-AWYW1:1:2107:7640:14129 2:N:0:CTCCTTACATACCTGT
CCCAACTATCCCTATTAATCATTACCTCGGTCCTAGAAACCAACAAAATAGAACCAAAGTCCTATTCTATTATTCCATGCTAATGTATTCAAGCGTCAGCCTGCTTTAAACACTCTAATTTTTTCAAAGTAAAAGTTGTGGATTGCCAGCACACACCGTTAGGCGCATGTTGGTTCCCCACAAGGAAAGGCGCGGCCGAACAGTTCTCACCCAAAGGTGGACCGCTCAGCTACGCCCGAAATTCAACTACGAGCTTAGATCGGAAGAGCGTCGTGTAGGGAAAGAACAGGTAGGTGTAGGT
+
CCCCCGGGGGGGGGGGGGGGGGGGGGGGGGGGGGGGGGGGGGGGGGGGGGGGGGGGGGGGGGGGGGGGGGGGGGGGGGGGGGGGGGGGGGGGGGGGGGGGGGGGGGGGGGGGGGGGGGGGGGGGGGFGGGGGGGGGGGGGGGGAFGGGGGGGGGGGGGFGGGGGGGGGGGGGGGGGGGGGGEGGGGGGGGGGEECEGGGFGGGFGGFFGGGGFFGFFFFFFFFFFA9EDFFFFF9DGB>>D?FFFFEFEGFF:3>?F<94>?B<FB7,,4921(,4:?>747<FFF?7(()1*,0/*5*))
@M03152:184:000000000-AWYW1:1:2107:17408:14133 2:N:0:CTCCTTACATACCTGT
CCCAACTATCCCTATTAATCATTACGGCGACTCTAGAAACCAACAAAATAGAACCGCGCGTCCTATTTTATTATTCCATGCTAATGTATTCAGGCATAGGCCTGCTTTGAACACTCTAATTTTCTCAAGGTAAAGGTCCTGGTTCCCCGACGCACACCAACAAAGGGCACGCCGGCTCACCAAGAGGTAAGGCCCGCCCAGACAGTACGTGCCGTTAGGCAGACCGCCCGGCCAGGCCCGAAATTCAACTACGAGCTTAGATCGGAAGAGCGTCGTGTAGGGAAAGAACAGGTAAGGGTAG
+
CCCCCGGGGGGGGGGGGGGGGGGGGGGGGGGGGGGFFGFGGGGGGGGGGGGGGGGGGGGGFGGGGGGGGGGGGGGGGGGGGGGGGGGGGGGGGGGGGGGGGGGGGGGGGGGGGGGGGGFGGGGGGGGGGFGGGGGGGGGGGC>FFGDFGCEGGGGGGGGGGCGFGFDEGC@8FGGGEGGGGG>CGGGCFG6EFFC>CGEBFGFFGF6FGFDGF=DF5AAFFF@FF>@E0>>EFF?GFDE>B9D?FFFFAFFFFC5;@:),.)63(,-7:7?>B?B13),/8;:581:((.(0*-***(*((
@M03152:184:000000000-AWYW1:1:2107:18122:14139 2:N:0:CTCCTTACATACCTGT
CCCAACTATCCCTATTAATCATTACTTCGGTCCTAGAAACCAACAAAATAGAACCAAAGTCCTATTTTATTATTCCATGCTAATGTATTCAAGCGAATGCCTGCTTTAAACACTCTAATTTTTTCAAAGTAAAAGTCCTGGTTCCCTGCCGCACTGAGTAAACAACACGACGGCTCACCAGAAGGTGAGGCCCGGTCAGGACAGTACATACCCAAAGGCAGACCATCCAACCGAGTCCGAAATTCAACTACGAGCTTAGATCGGAAGAGCGACGAGTAGGGAAAGAACAGGCAGGGTGAGA
+
CCCCCGGGGGGGGGGGGGGGGGGGGGGGGDGGGFFGGGGGGGGGGGGGGGGGGGGGGGGGGGGGGGGGGGGGGGGGGGFGGGGFGGGGGGGGGGGGGGGGGGFGGGGGGGGGFGGGGCGGGGGGGGDFGGGGGGGGGGGGGGGGGGGFGGDGDGGGGGFGGGGGGGGGGGGG?CEGGGGGGGGGGGGDGGF8>CEEGGGF6FFFFFFGGGGGFGGAFF>FAFDBFFBFF;B5849:<+8=A>4);AEFECA1(7:663=EC5;<70018?;(40(4-):F18:5(.(.3<()7()0*(*()
@M03152:184:000000000-AWYW1:1:2107:7148:14315 2:N:0:CTCCTTACATACCTGT
CCCAACTATCCCTATTAATCATTACATCAGCCTTAGAAACCAACAAAATAAGACCAACGTCATATTCTATTATCCCATGCTGTACTATTCAAAGGCAAGGTTACGCCTGCTTTGAACACTCTAATTTTTTCAAAGTAAATGATCCGAAGCGAATTAACGCTATCGGAAGATAGGAAACGCCAATCCAGCCACGCCACAAGGACGAGCTTTGATCAAACGCATTCCGAAATTCAACTACTAGCTTAGAACGGAAGAGCGTCGTGTCGGGCAGGAACAGGTATGTTTGGTTCTCGGTAGGACT
+
@CC@CEGGFAGGF<E@CECE@EEGGGG9@FFCGCC<FGGGFGGGFECFEFGCEF<EC,C<CFGGGGGGGFFEEFDCFFGCFEFEGGGGDAFEGDGGEGF7FGFGEGG@AEEEF9FFCCDFGF9BDGGEFGGF9FCGGGFFFFFGF88FGGC@FE<DGFG+BEGF>@@+@DAFG8F98D8C?CE8==F:EFGGGGGGEGGFGFC>CDAG?+;=BF7ABAB49B4<*@(5@;?F6@?DG419C9CFF4)+)1)(:)534(6(6(38(-70(,(,3((((0.966-6)(-,())*)-0)*,*)(
@M03152:184:000000000-AWYW1:1:2107:24945:14465 2:N:0:CTCCTTACATACCTGT
CCCAACTATCCCTATTAATCATTACGGTGATCCTAGAAACCAACAAAATAGAATCATGCCGTCCTATTTTATTATTCCATGCTAATGTATTCAAGCAAAATGCCTGCTTTAAACACTCTAATTTTTTCAAAGTAAAGGTCCTGGTTCCCCGTGACACCCAATTAAGGGCATCGCGGTTCTCCAGAAGGTGAGAAATTGACTACACCAGTTCATACCCCTTAAGGCGCGACCGATGTGTCAATCCCGAAATTCAACTACGAGCTTAGATCGGAAGAGCGTCGTGTAGGGAAAGAACAGGAAG
+
ACCCCGGGGGGGGGGGGGGGGGGGGGGGGGGGGGGGFFDGGGGGGGGGGGGGGGGFGGGGCEFGGGGGGDDFGGFGGGGGGGFGGGGGGGGGGGGGGGGGGGGFFGCGGFGGGFEFGGGGGFGGFFFGDGFGEFGGGGGGCFGEEGGGDCEGG@FGFGGGGGCE=AFFGGGGGGGE=CCFDFGGFFFGGGFGEGGGGFGFGFGF=DFGGGGGFF?AFFFFFAE9C>=BBDFA>?@FF@CEFFC(;B@D;>@??@CCFFF?F;>EFFFFEFDF;B07:B0>B5<<0<AB7<3>F<)87,*((
@M03152:184:000000000-AWYW1:1:2107:21339:14529 2:N:0:CTCCTTACATACCTGT
CCCAACTATCCCTATTAATCATTACATCAGCCTTAGAAACCAACAAAATAAGACCAATGTCATATTCTATTATCCCATGCTGTAATATTCAATGGCTTACGCCTGCTTTGAACACTCTAATTTTTTCAAAGTAAATGATTGGGAACGGTGATCCCACGCCGTGAAGCGCAGGGCCATTACCCAAAGCTAGCACGCACCGAACGAGGCACGCCTTGCGACGACCTTTGCCCGGAAAACGTGCGAAATTCAACTACGAGCTTAGATCGGAAGAGCGTCGTGTAGGGAAAGAACAGGAAGGAGG
+
CCCCCGGGGGGGGGGGGFGFFFFGGGGGFFGGFGGGGGGGGGGGGGGGGGGGGGFFEFGGGGGGGGGGGGGGGFGGGGGCFGGGGGGGFGGGGGGGGGGGGGGGFFFFEEGFGGGGGGGGGFGGGGCGCGGGCFFGG;=FGFGGGGGEGFFGFGGEFGGGGEEGGCF>EGGGEGCCFFF8EGGGGGGGGGGGFECEGGEFGDDDGC9>FGCCAGG4BEDBFF>9EFCF@ADFAE15*=;382A@>>A6:>B<>G>65>1268BAF?:20(,(,42(()-8(*5).4((18()0().2(*.(
@M03152:184:000000000-AWYW1:1:2107:12803:14677 2:N:0:CTCCTTACATACCTGT
CCCAACTATCCCTATTAATCATTGCTTCGGTAGCTGAAAACCAACAAAATAGAACCGGAGCCCTATTCCATTATTCCATGCTAATGTATTCAAGCGAACGCCTGCTTTGAACACTCTAATTTTCTCAAAGTAAACGTCGTGGTTCCCCAGAGCGCCCAGTTAAGAGTACCCTGGTTTGCCACGAGGAGGACCCCGCGAAAGAACCCGGGTGAAAACCGTGAGGCTACCCGAGGCGAGGCCCGAAATTCAACTACGAGCTTAGATCGGAAGAGCGTCGTGTAGGGAAAGAACAGGGAGTGGG
+
CCCCCGGGGGGGGGGGGGGGGGGGGGGGGGGGGGGGGGGGGGGGGGGGGGGGGGGGGGGGGGGGGGGGGGGGGGGGGGGGGGGGGGGGGGGGGGGGGGGGGGGGGGGGGGGGGGGGGGGGGGGGGGGGGGGGGGGGGGDEGGGGGGGGGGGGGGGGGGGFGGFGGGGGGDEGGGGGGGGGGGGEEGGGGGGGGGGGGDGDGGGFCC5DDGGG=@8AAB>AF81?6A@5=E@FEFFGGFE::6E6B><=6FFFFDBBEF0452<94?0:(3<:79219.40,6>7211:?<0??0.0*-*1(
@M03152:184:000000000-AWYW1:1:2107:20154:14692 2:N:0:CTCCTTACATACCTGT
CCCAACTATCCCTATTAATCATTACCTCGGTCCTAGAAACCAACAAAATAGAACCAAAGTCCTATTCTATTATTCCATGCTAACGTATTCAAGCGTAGGCCTGCTTTAAACACTCTAATTTTTTCAAAGTAAAAGTCCTGGATCGCCAGCGCACTCAGTTAAGAGCACGCTGGTTCCCCAGAAGGAAAGACCCACCCAGAGCAGTGCTTACATTTCGGCAAGACCACACAGACATGCCCGAAATTAAACTACGAGCTTGAGTTGGAAAAACATCGTGGAGGGAAAGACAACAGGTGACTAG
+
CCCCCGGGGGGGGGGGGGGGGGGGGCFGBF@F:FGFGGGGGGGGGGGGGG9CFFGGGCFFG<F<EAFGAFFGGCFGGGFGGGA6,CFFGGGG9<CCF:EE<A@D=E<EA,,C,C,:955F?F<7,,,,5AFFEFCG,,9,@EC:+>>C8D@@=E7F=,,6@EA8=DDDECE>+62,==EEEFG8?DGF,=FF8,1+@?:AC+=6,=8CDF9+1,+4***<995>:ADFA>5>6)**;;)665)(41*+7@6)2*835((()1)//3))((6())((.)()()(84811(.())(/)*)*).
@M03152:184:000000000-AWYW1:1:2107:7950:14733 2:N:0:CTCCTTACATACCTGT
CCCAACTATCCCTATTAATCATTACGGCGATCCTAGAAACCAACAAAATAGGACCGCACGTCCTATTTTATTATTCCATGCTAATGTATTCGGGCGTAAGCCTGCTTTGAACACTCTAATTTTTTCAAAGTAAAAATCATGGTTCCCTGCCACACCCAGTAAAGGGCATAACAGCTCACCACGAGGTAAGCCTCCACCGCTCCAGTACACACCCAAATAGGCGGACCGGGCGGCAAAGGCCGAAATTCAACTACGAGCTTAGAGCGGAAGAGCGTCGGGAAGGGAAAGAACAGGTAGGTGG
+
CCCCCGGGFGGGGGGGGGGGGGGGGGGGGGGGGGGGGGGGGGGGGGGGGGGGGGGGGGGGFGGGGGGGGGGGGGGGGGGGGGGGGGGGGGGGGGGGGGGGGFGGGGGGFGGGGGGGGGGGGGGGGFGGGGGGGGGGGGGGGGFFGGGGGGGGGGGGGGGFGGGGGDEFFGGDC8EEEGGFGGGGGG>FGGGGGGGGG>GBEDGFGGFGGGGGFEGFFFFFF45>>56D@D>FFFFGFFF670<9>>A=AGFAFG51>>B0-):)69>BBF:27>10;)3)(0:>:1<?F1?)0(19*(*.(
@M03152:184:000000000-AWYW1:1:2107:23751:14767 2:N:0:CTCCTTACATACCTGT
CCCAACTATCCCTATTAATCATTACGGCGACTCTAGAAACCAACAAAATAGAACCGCGCGTCCTATTTTATTATTCCATGCTAATGTATTCAGGCATAGGCCTGCTTTGAACACTCTAATTTTCTCAAGGTAAAGGTCCTGGTTCCCCGACGCACACCAACAAAGGGCACGCCGGCTCACCAAGAGGTAAGGCCCGCCCAGACAGTACGTGCCGTTAGGCAGACCGCCCGGCCAGGCCCGAAATTCAACTACGAGCTTAGATCGGAAGAGCGTCGGGTAGGGAAAGAACACGGATGGGTAG
+
CCCCCGFGEGGGGGGGGGGGGGGGGGGGGGGGGGGGGGGGGGGGGGGGGGGGGGGGGGGGGGGGFGGGGGGGGGGGGGGGGGGGGGGGGGGGGGGGGGGGGGGGGGGGGGGGGFGGGGGGGGFGDFGGGFEEFGGGGGGGGGFGGGGGGGGGGGGGGGGGGFGGGGGGFGGGCGGGGGGGGFCGGGGGGGGGGGGGGGGFGGGFGGF>DFGGFEDB5:FFABF@FEBFFFF@@F:C*75(02B27=<B>D::1C@6)4<?96>B?(80(4(-(23,(0(08>(8:?F((,(0)(..*(2)(
@M03152:184:000000000-AWYW1:1:2107:13983:14788 2:N:0:CTCCTTACATACCTGT
CCCAACTATCCCTATTAATCATTACATCAGCCTTAGAAACCAACAAAATAAGACCAACGTCATATTCTATTATCCCATGCTGTAATATTCAATGGCAAGGTTACGCCTGCTTTGAACACTCTAATTTTTTCAAAGTAAATGATTGGAAGCGGTTGCCCACTATCCAAACGTAGGAAGCCCAGACCCAGCCACGCCACAAGGACGAGCTTTGGCCTGAATGCCCCCGAACTTCAACTACGAGCTTAGATCGGAAGAGCGCCGTGTAGGGAAAGAACAGGTATGTATAGATATAGTGGCTAGC
+
CCCCCGGGGGGGGGGGGGGGGFGGGGGGGGGGGGGGGGGGGGGGGGGGGGGGGGGGGGGGGGGGGGGGGGGGGGGGGGGGGGGGGGGGGGGFGGGGGGFGGGGGGGGGGGGGGGGGGGGGGGEEGGGGGGGGGGGGGFGGGGGGGGGF,EEE@EFGGGGGGGGGGGGGGGGGGGGGGG8FFFFG6DFDFFGGGGF6EG8DG6DDCDB+7BCFFFGFFFFFFFDBB5@E2;?FFFF8FF)-:@EBCF<757>;<DF()3(62(4605764,(.43:?<F8=4)606)6)-))**)*)*(*((
@M03152:184:000000000-AWYW1:1:2107:26624:14792 2:N:0:CTCCTTACATACCTGT
CCCAACTATCCCTATTAATCATTACTTCGGTCCTAGAAACCAACAAAATAGAACCAAAGTCCTATTCTATTATTCCATGCTAATGTATTCAAGCGTAAGCCTGCTTTAAACACTCTAATTTTTTCAAAGTAAAAGTCCTGGTTCCCATACACACTCAGTGAAGAGCACATATGTTCGCCAGAAGGAAAGACTAGCCCGAGAAGTACCCACCTTGCGGCGGGACCACCCAAGCCAAACCGAAATTCAACTACGAGCTTAGATCGGAAGAGCGTCGTGTAGGGAAAAAACAGGAGAGGTGAGG
+
BCCCCCEFGGGGGGGGGGGGGGGGGGGGGGGGGGGGGGGGGEGGGGGGGGGGGGGGGGGGGGGGDGGGGGGGGFGGGGGGGGGGGGGGFGGGGGGGGGGFGGGGGGGGGFGGGGGGGGGGGGGDGFGFGGGGGGGGGGGGGGGGGGGGGGGGGGGGGGGGGGGGGGGGGGGGFGCGDEEGCDDGGGGGGGGGGCD8DCEEEG?FGF@DDDDG5EFAFDFFFBBFFF15?FFF3FF*85A1;>A9:A<@?C?0<D)(0:<A))3::?F?B<0-(4(4,.6F1485029:3(.))(0)*(2((
@M03152:184:000000000-AWYW1:1:2107:23318:14873 2:N:0:CTCCTTACATACCTGT
CCCAACTATCCCTATTAATCATTATTTTAGCCCTAGAAACCAACGAAAGTAGGACCAAAATCCTATTTCATTATCCCATGCTAATATATTCAAAGGCTAGGTTACGCCTGCTTTGAACACTCTAATTTTTTCACAGTAAAAGATTTGAACCACTTGATTCCTAAATAATATAAATATTATATTAGGAGTGAATTCAAAAAGAAGGAAGTAAAAATTAAGTACACACCCAAAAGATGGACTTTTAATTTTCACTTACCGAAATTCAACTACGAGCTTAGATCGGAAGAGCTTCGTTTAGGGA
+
CCCCCGGGGGGGGGGGGGGGGGGGGGGGGGGGGGGGGGGGGGGGGGGGGGGGGGGGGGGGGGGGCFGGGGGGGGGGGGGGGGGGGGGGGGGGGGGGGGGGGGGGGGGGGGGGGGGGGFGGGGGGGGGGGGGGGGGGGGGGGGGGGGGGGGGGGGGGGGGFFFGGGGGGGGGGGGGCGFGGGGGGGCG8DFGFFGGGGGFFEGGF8?FGGGGGFGGFFFFFFFEEFE59>FDF?FCC9AF@A5BEF>EFFCF=EFF@>5==9=E?EFCEE@2=2(8=C*9895()/(6(,)(/0())21*,,
@M03152:184:000000000-AWYW1:1:2107:12976:15000 2:N:0:CTCCTTACATACCTGT
CCCAACTATCCCTATTAATCATTACATCGATCCTAGAAACCAACAAAATAGAATGCGATGTCCTATTTCATTATTCCATGCTAATGTATTCAAGCGTTAGCCTGCTTTAAACACTCTAATTTTTTCAAAGTAACAGTCCTGATTCCCCATGACACCAAATTAATGACATCGTGGTTCGTCAGAAGGTAGGAATCAATAATACCAGTACGTACAATAGCACGACCAATAAATTGATCCGAAATTCAACTACGAGCTTAGATCGGAAGAGCGTCGTGTAGGGAAAGAACAGGAATGTGTCGAA
+
CCCCCGGGGGGGGGGGGGGGGGGGGGGGEGGGGGGGGGGGGGGGGGGGGGGGGGGGGFGGGGGGGGGGGGGGGGGGGGFGGGGGGGGGGGGGGGGGGGGEGGGGGGGGGGFGGGGGGGFGGGGGGGGGGAFGFFGGEGGGGDGGGGG?GGGFFFGGGGCGGGGFFGGGGFGFFEGGGGGGFGFC?EGGGGDEFGGGGGGFGGFF8DFGDGGGFGGFFFFFFFFA@AEFFFFFAAEGD?BDABFCFFEF=C44=)82B38C492=@9@>@063;((3(:48;57F8@3=30(06)/1*)*((
@M03152:184:000000000-AWYW1:1:2107:12624:15014 2:N:0:CTCCTTACATACCTGT
CCCAACTATCCCTATTAATCATTACTTCGGTCCTAGAAACCAACAAAATAGAACCAAAGTCCTATTCTATTATTCCATGCTAATGTATTCAAGCGTAAGCCTGCTTTAAACACTCTAATTTTTTCAAAGTAAAAGTCCTGGATCCCCGACGCACTCAGTTAAGAGCACGCCGGCTCCCCAGAAGGAAAGACCCGACCAGAGCAGTGCTTACCTTGCGGCAAGACCACCCAGCCAGGCCCGAAATTCAACTACGAGCTTAGATCGGAAGAGCGTCGTGTAGGGAAAGAACAGGTATGAGGAG
+
CCCCCGGGGGGGGGGGGGGGGGGGGGGGGGGGGGGGGGGGGGGGGGGGGGGGGGGGGGGGGGGGGGGGGGGGGGGGGGGGGGGGGGGGGGGGGGGGGGGGGGGGGGGGGGGGGGGGGGGGGGGGGGGGGGGGGGFGGGGFGGGGGGGGGGGGGGGGGGGGGGGGGGGGGGFGGGDGEGGGGGGGFGGGGGGGGCEGGGGFGGGFE;6EFGGGFEFFF>B5?8((5A=?=>=:F:88<3A>>9D=FCFFF>;83C@0<2<?FFDFFF(313:B>29(8.,=87(7:6:?<01.*-*9*6*.(
@M03152:184:000000000-AWYW1:1:2107:2606:15233 2:N:0:CTCCTTACATACCTGT
CCCAACTATCCCTATTAATCATTACTAAGACCCTAGAAACCAACGAAATCAGGATCCCAGTCCTGTTCCATTACCCCATGCTGAAGTATTCAAGGCTCGATTGCCTGCTTTGAACACTCTAATTTGCTCAAAGTAAAAGAGTAGGAACCCCAGCGGTAATAACCCAGAGTTGCCCCCGGATGGTACTACAACCTTTGACCGCCACCCAGTTAAGGACAGCGGTGCGTATCCTACATTGGCGCGTGCCCCAAACGGTAGAGACCATGACGACCGCCCAGCCCGACCGCACGCCGACATTCAC
+
@<ACCGGGFG<FGF8FEEGFDGGGGGEGFE<<FGGGGFGGECCEGGGGEFGFFF<<FGDFFFFFCFDFCFGGCEEGGGGGFGFGFGGDE<FFCF@FGGGGGEEFGFA,,A,5<?=FCFGGDAFD<,E,CEE:5@EGFGDGGGGDEF;F8EGCFFGEF6+@;;D8@E8EDED,,=2=CBEEEB+@=B=FDGCCE,@==DFF+C+9ECB5?CCCAA*@AFFF4?-))36B(67@8F=+:=)(295,))(8(*2(/1)/:(//.,4:>>744(,(((-13<?),)()-,2(4((80,))1)*))
@M03152:184:000000000-AWYW1:1:2107:15438:15281 2:N:0:CTCCTTACATACCTGT
CCCAACTATCCCTATTAATCATTACGGCGACTCTAGAAACCAACAAAATAGAACCGCGCGTCCTATTTTATTATTCCATGCTAATGTATTCAGGCATAGGCCTGCTTTGAACACTCTAATTTTCTCAAGGTAAAGGTCCTGGTTCCCCGACGCACACCAACAAAGGGCACGCCGGCTCACCAAGAGGTAAGGCCCGCCCAGACAGTACATACCCAAAGGCAGACCATCCAACCGAGTCCGAAATTCAACTACGAGCTTAGATCGGAAGAGCGCCGTGTAGGGAAAGAACAGGCAGGTGTAA
+
CCCCCGGGGGGGGGGGGGGGGGGGGGGGGGGGGGGGGGGGGGGGGGGGGGGGGGGGGGEGFGGGGGGGGGGGGGGGGGGGGGGGGGGGGGGGGFGGGGGGGGGGGGGGGGGGGGGGGGGGGGGFGGGGGFGGGGGGGGGGGGFGGGGFGGGGGGGGGGGGGGGFGGGGGGGGGGGGGGGGGGGF>FGAFGGGGGGGGGGFGGGFGGFGGDGGFFGFFFAFFEF@@F@F2FFF>BBC/7F:FBE6FF286:@F?75934ABF<24<FFBFF?((49-403?<@?F:1?7(21))2.0*4*5)
@M03152:184:000000000-AWYW1:1:2107:15790:15334 2:N:0:CTCCTTACATACCTGT
CCCAACTATCCCTATTAATCATTACGTCGATCCTAGAAACCAACAAAATAGGGTCAAACGTCCTATTTCATTATTCCATGCTAATGTATTCAAGCTAACGCTTGCTTTAAACACTCTAATTTTTTCAAAGTAACAGTCCTGATTTCCCACGACACCAAATTAATGACATCGTGGTTCGTCAGAAGGGAGAAACCAACTAGACCAGTACACACCAATGGCACGACCAATCTGTTAGTCCCGAAATTCAACTACGAGCTTAGATCGGAAGAGCGTCGTGTAGGGAAAGAACAGTGATGTGTAA
+
CCCCCGGGGGGGGGGGGGGGGGGGGGGGGGGGGGGGGGGGGGGGGGGGGGGGGGGGGGGGGGGGGGGGGGGAGGGGGGGGGGGGGGGGGGGGGGGGGGGGGGGGGGGGGGGGGGGGGGFGGGGGGGGGGFGGGGGGGGGGGGGGGGGGGGGGGGGGGGGGGGGGDGGGGGGGFGGGGEGGGGGCGGGFGGGGGGGGGGGFGGFFFGFGGGGGBGGFFFFFFFFFFFFFF>EFAFFGCFA2?:A2AF?FFG).6<)6AEEE<)<=?FF9;(3;0:>6?5<FAD2>36:?7?:*/6/*06*.)
@M03152:184:000000000-AWYW1:1:2107:24047:15369 2:N:0:CTCCTTACATACCTGT
CCCAACTATCCCTATTAATCATTACATCAGCCTTAGAAACCAACAAAATAAGACCAACGTCATATTCTATTATCCCATGCTGTAATATTCAATGGCAAGGTTACGCCTGCTTTGAACACTCTAATTTTTTCAAAGTAAATGATTGGAAATGGTTGCCCACTATCCAAACGTAGGAAGCCCAGACCCAGCCACGCCACAAGGACGAGCTTTGGCCTGAATGCCCCCGAAATTCAACTACGAGCTTAGATCGGAAGAGCGTCGTGTAGGGAAAGAACAGGAATGATGAGGTTAGGGGGGTAGC
+
CCCCCGGFGGGGGGGGGGGGFFFGGGFGGGGGFDFGGGGGGGGGGGGGGGGGGGGFFGGGGGGGGGGGGGGGGAGGGGGGFGGGGGGGGGGGGGGGGGGG<FFGGGGGGGGGGGGGGGGCE<FGGGGGFGGGFDGGFGGGGGGGGGGGGGGFGGGGFGGGGGAFGGGDFEGFDEFGGGGGFFGFF@FGC6D8EGG8>GGFGGCBGD>+C7?C5FGFFFFFCFFB=>74:6A8BFE>FF?DF>B28A=CCG>1175@FF97:6;=DFA@(48@@72:()())9)*)).,.()))())1,*()
@M03152:184:000000000-AWYW1:1:2107:7233:15387 2:N:0:CTCCTTACATACCTGT
CCCAACTATCCCTATTAATCATTACCTCGGTCCTAGAAACCAACAAAATAGAACCAAAGTCCTATTCTATTATTCCATGCTAATGTATTCAAGCGTCAGCCTGCTTTAAACACTCTAATTTTTTCAAAGTAAAAGTTGTGGATTGCCAGCACACACCGTTAGGCGCATGTTGGTTCCCCACAAGGAAAGGCGCGGCCGAACAGTTCTCACCCAAAGGTGGACCGCTCAGCTACGCCCGAAATTCAACTACGAGCTTAGATCGGAAGAGCGTCGTGTAGGGAAAGAACCAGTATGTGTAGGT
+
CCCCCGGGGGGGGGGGGGGGGGGGGGGGGGGGGGGGGGGGGGGGGGGGGGGGGGGGGGGGGGGGGGGGFGGGGGGGGGGGGGGGGGGGGGGGGGGGGGGGGGGGGGGGGGGGGGGGGFGGGGGGFGGGGGGGGGGGGGGGGGGGGGGGGGGGGGEGGGGGDCCFDGGGGGGGGGGGFGGGE6DDFGG@FCDEGGGGGGG>CDFFGGFCCFGGF59949AF>FB25)58>FFFA>@GGBD1BF69=8CFFF5;8DE(93<4>F?019B0729:(-34<F2<358)(.,(((.9*.9@*6*)-
@M03152:184:000000000-AWYW1:1:2107:20025:15422 2:N:0:CTCCTTACATACCTGT
CCCAACTATCCCTATTAATCATTACTTCGGTCCTAGAAACCAACAAAATAGAACCAAAGTCCTATTCTATTATTCCATGCTAATGTATTCAAGCGTAGGCCTGCTTTAAACACTCTAATTTTTTCAAAGTAAAAGTCCTGGATCCCCTGCGCACTCAATTAAGAGCACGCAGGTTCCCCAGAAGGAAAGCCCCGACCAGAGCAGTGGTTACCTTGCGGCAATACCGCCCAGCCAGGGCCGAAATTCAACTACGAGCTTAGATCGGAAGAGCGTCGTGTAGGGAAAAAAAAAGCATGGTTAG
+
CCCCCGGGGGGGGGGGGGGGGGGGGGGGGGGGGGGGGGGGGGGGGGGGGGGGGGGGGGGGGGGGGGGGGGGGGGGGGGGGGGGGGGGGGGGGGGGGGGGGGGGGGGGGGGGGGGGGGGGGGGGGGGGGGGGGGGGGGGGFGGFGGGGGGGGGGGGGGGGGGCFGFGGGGGGEGFGGGGGG>8DFGFGGDFGGGGGGGGCFC?FFCGFGGGGDFF8>B>BFFFFF@B>FB:=AF:BGD>EBF>316+7AECA;7DEBD::<994(86?31((0,(4(401@A>?4,(,3(,(0)(/9*-*6(
@M03152:184:000000000-AWYW1:1:2107:25588:15458 2:N:0:CTCCTTACATACCTGT
CCCAACTATCCCTATTAATCATTACGTCGATCCTAGAAACCAACAAAATAGGGTCAAACGTCCTATTTCATTATTCCATGCTAATGTATTCAAGCTAACGCTTGCTTTAAACACTCTAATTTTTTCAAAGTAACAGTCCTGATTTCCCACGGCACCAAATTAATGACATCGCGGTTCCTCAGAAGGGAGAAACCAACTAGACCAGTACACACCGAAAGCGCGACCAACCTGTTAGTCCCGAAATTCAACTACGAGCTTAGATCTGAAGAGCGTCGTGTAGGGAAAGAACAGGTATGCGTAA
+
CCCCCGFG9EFGG@FGFGGDGGFGGFGGCFECFFGGGGGGGGGGGEFDFGFGGC<FAFFG<DCFFAFFGFDFGCFFFG,EFFFFGGGGDFGGGGGG9FFEE@GDFGGCFEEC9EEFCF<ECFGFGGFGFFFFCG;EFF?FGGGGGG;5C@BGGGGGGFGFGGGGGGGGGGGDCC@CGFGGFGGGGGGGCEEGFFGCCFGFFGFFC?CDGG=3*4@BB?A4599=5BFD@6:+AFCDGFFFFFF;F=EF)2650C:;)667>65)6<286242702,4),637?5:61:??:)*)*)*(*((
@M03152:184:000000000-AWYW1:1:2107:3099:15587 2:N:0:CTCCTTACATACCTGT
CCCAACTATCCCTATTAATCATTACGTCGATCCTAGAAACCAACAAAATAGGGTCAAACGTCCTATTTCATTATTCCATGCTAATGTATTCAAGCTAACGCTTGCTTTAAACACTCTAATTTTTTCAAAGTAACAGTCCTGATTTCCCACGACACCAAATTAATGACATCGCGGTTCCTCAGAAGGGAGAAACCAACTAGACCAGTACACACCGAAGGCGCGACCAACCTGTTAGTCCCGAAATTCAACTACGAGCTTAGATCGGAAGAGCGTCGTGTAGGGAAAGAACAGGTAGGAGGAA
+
CCCCCGGGGGGGGGGGGGGFGFGGGGGGGGGGGAGGGGGGGGGGGGGGGGGGGGGGGGGG@FGGGGGGFGGGGGGC9FGGFGGGGGGGGGFGFGGDEFGGGGGGGGDGGGDFGFGGGGGGGFGFGGFGGGGGGGGGGGGDFCFGFGGGFGGGGGGGGCGFGGGFCCCGDDECEEE>EFGGGGGFFEEFEGGGG8EFGFGFGGFAFDFFGGFG5EDFD5C>?BFF>BBAD)51++1=+;;35>F0AFEFEFFFFG>0>@C@CE3::??9?:B6(492483FA535((4.(43)*.*)*(/((
@M03152:184:000000000-AWYW1:1:2107:14850:15633 2:N:0:CTCCTTACATACCTGT
CCCAACTATCCCTATTAATCATTACGTCGATCCTAGAAACCAACAAAATAGAATCAAACGTCCTATTTCGTTATTCCATGCTAATGTATTCAAGCGTGAGCCTGCTTTAAACACTCTAATTTTTTCAAAGTAACAGTCCTGATTCCCCAAGACACCAAATTAATGACATCATGGTTCGTCAGAAGGTAGAAATCAATAATACCAGTACGTACAATAGCACGACCAATAAATTGATCCCGAAATTACACTACGAGCTTAGATCGGAAGAGCGTCCGGTAGGGAAAGAAACGGAATGTGTAGA
+
CCCCCGGGGGGGGGGGGGGGGGGGG8FFFGGGGGFFEGGGGGGGGGGGGGGGGGGGGGGGGGGGGGGAFGGFFDG,FEFDFGGGFGGGGGFFGGGCGGDEGGGGGFGGGGBFGGGGGC9DFFGGE8EFFDFFGCFEGFGGGCGGGFDGGGG8FEFFFGGFGGFC8=EGGG8FECDFG=CEFEFCDFFF@FFGGGD,@FCFECCD,+==CD+=:CDF8?FA*38)13@9*<7B<6@7+*/:B261*+1*/CA(64)-18@4**8@(((///(((((..26F15;A<?10(-,).,)**)2).
@M03152:184:000000000-AWYW1:1:2107:10969:15660 2:N:0:CTCCTTACATACCTGT
CCCAACTATCCCTATTAATCATTACGTCGATCTTAGAAACCAACAAAATAAGATCAAACGTCCTATTTCATTATTCCATGCTAATGTATTCAAGCGAATGCCTGCTTTAAACACTCTAATTTTTTCAAAGTAACAGTCCTGATTTCCCACGACACCAAATTAATGACATCGTGGTTCGTCAGAAGGGAGAAACCGACAGGGCCAGTACACACCAGAGGCGCGACCGACCCGTCTATCCCGAAATTCAACTACGAGCTTAGATCGGAAGAGAGTCGTGTAGGGAAAGAAAAGGGAAGTGAAG
+
CCCCCGGFGGGGGGGGGGGGGGGGGFGGGGGGGGGGFGGGGGGGGGGGGGGGGGGGCFGGGGGGFGGGGGGGGGGFGGGGGGGGGFF9<FGGGFGGGCGGGFFGGFGFC9BDAEEFC,CBFGGDGGGFGGFFFFFEEFFGGGGCFCDBFCE@CCFG:DBFGFFGDDGGGGGDDEEGCEEGFEF9DGCCEGFGGGGDGGGFEDDEGFFGF=*;@E>AAFD>>D>(5)(:.810)),++/=;51><?*4=4CF00C51),)4452(3((-((((,5;4?.4823()(38(,40)0(0)*.*))
@M03152:184:000000000-AWYW1:1:2107:24352:15684 2:N:0:CTCCTTACATACCTGT
CCCAACTATCCCTATTAATCATTACGGCGACTCTAGAAACCAACAAAATAGAACCGCGCGTCCTATTTTATTATTCCATGCTAATGTATTCAGGCATAGGCCTGCTTTGAACACTCTAATTTTCTCAAGGTAAAGGTCCTGGTTCCCCGACGCACACCAACAAAGGGCACGCCGGCTCACCAAGAGGTAAGGCCCGCCCGGACAGTACGTGCCGTTAGGCAGACCGCCCGGCCAGGCCCGAAATTCAACTACGAGCTTAGATCGGAAGAGCGTCGGGTAGGGAAAGAACAGGAATGTGGAA
+
CCCCCGGGGGGGGGGGGGGGGGGGGGGGGGGGGGGGGGGGGGGGGGGGGGGGGGGGGGGGGGGGGGGGGGGGGGGGGGGGGGGGGGGGGGGGGGGGGGDGGGGGGGGGGGGGGGGGGGGGGGGFGGGGGDFGGGGGGGGGGGGGGGGGGGGGGGGGGGGGGGGGGGGDFGGGGGGGGGGGGDFGGGGECGGGGGGGDDGFGDDDFGFGGGGGFE*:>BAAFDDF:>>@BF>@:@?GFF3;3354FFFFF*/5<G>0.52<2>4::B6>?(,4-44((07B0@(7<?3((.(0)())*)*))
@M03152:184:000000000-AWYW1:1:2107:21960:15729 2:N:0:CTCCTTACATACCTGT
CCCAACTATCCCTATTAATCATTACTAAGACCCTAGAAACCAACGAAATCAGGATCCCAGTCCTGTTCCATTATCCCATGCTGAAGTATTCAAGGCTCGATTGCCTGCTTTGAACACTCTAATTTGCTCAAAGTAAAAGAGTAGGAACCCCAGCGGTAATAAAGGATCCAGAGTTGCCCCCAGACGGCCTTTACTACAACCTTTGACCGCCACCCAGTTAAGGACAGCGGTGAGTATCCTACAGTGGGGCGTGACCCAAACGGTACAGACCATGACGGCCGCCCAGCCTGAGCGCACGCCG
+
CCCCCDFFGGGGGGGGGGGGGGGGGGGGGGGGGGGGGGGGGGGGGGGGGGGGGGFGGGGGGGGGGGGGGFGGGGGGGGGGGGGGGGGGGGGGGGGGGGGGGGGGGGGGGGGGGGGGGGGGGGGGGGFGGGGGGGGGGGGGGGGFFGDFG8=CGGGGGDGDFGGFCE8FGGGGGAFFC,DCEGGGFGDGCGFGGGGGGGGFGGFAFGFG6DDC>FGFFAFFAF@EDFFFFD95A9C>:8FEF=A=8F=)6CE@9DFAF=(:88<(4:9<A3?<)6>B?@081)(71106131F?27:DF)3(
@M03152:184:000000000-AWYW1:1:2107:14798:15801 2:N:0:CTCCTTACATACCTGT
CCCAACTATCCCTATTAATCATTACTAAGACCCTAGAAACCAACGAAATCAAGATCCCAGTCCTGTTCCATTATCCCATGCTGAAGTATTCAAGGCTCGATTGCCTGCTTTGAACACTCTAATTTGCTCAAAGTAAAAGAGTAGGAACCCCAGTCATAATATCCAGAGTTGCCCCCAGAAAGTACTACAACCTTTGACCGCCACCCAGTTAAGGACAGCGGTGAGTATCCTACAGTGGGGCGTGACCCAAACGGTACAGACCATGACGGCCGACCAGCCTGCGCGCACGCCGAACCTCACC
+
CCCCCGGGGGGGGGGGGGGGGGGGGGGGGGGGGGGGGGGGGGCGGGGGGGGGGGGGGGGGGGGGGGGGGGGGGGGGGGGGGGGGGGGEGEGGGGGGGGGGGGCGGGGGGGGFCFGGGGGG9CFGFGGGF?E9FEGC=BFFGFFDAEGGGGG+@EFDGADAFGF8,,49@DFGAFCGGEGC8EGGGGGFGFGGGFGG,??DDGGEG>9?DFF++4=A?CA*99>):=54*=7FC>5=C**:?5628)8)5*=@;D52=)9)6;8;E3)(.6(((-((,8<)3)->(((4(,4))45)746((
@M03152:184:000000000-AWYW1:1:2107:12318:15829 2:N:0:CTCCTTACATACCTGT
CCCAACTATCCCTATTAATCATTACGGCGGTCCTAGAAACCAACAAAATAGAACCGCACGTCCTATTCTATTATTCCATGCTAATGTATTCGAGCATATGCCTGCTTTGAACACTCTAATTTTTTCAAAGTAAAAGTCCTGGTTCCCCAGCACACCCAGTAAAGGGCATGAGGTTAGCCAGAAGGAAAGATCCGGCCGAACCAGTGCACGCGGTGAGGCGGACCGGTCAGCCAGACCCGAAATTCAACTACGAGCTTAGATCGGGAGAGGGTCGGGTAGGGAAAGAACAGGAAAGGGTAGA
+
CCCCCGGGGGGGGGGGGGGGGGGGGGGGGGGGGGGGGGGGGGGGGGGGGGGGGGGGGGGGGFEGGGGGGGGGGFGDGGGGGGGGGFGGFGFGGGGGGGGGGGGGGGGGFGGGGGGGGGGGGGGGGGFGGGGFFGGGGGGGGGGGGGGGGGGGGGGGGGGGGFGGGGGGGGGGGGFGGGGGCGGDGCGGFGFGFFGGGDGFGDFF,@CG7DDGFDGFAAFBFD6695732;?@>F:57FD;D6)-9@<=.*04:GB>?FFF)62((,211(,(.4(-(.3787?:67:(4:().())*(*()
@M03152:184:000000000-AWYW1:1:2107:22516:15873 2:N:0:CTCCTTACATACCTGT
CCCAACTATCCCTATTAATCATTACTTCGGTCCTAGAAACCAACAAAATAGAACCAAAGTCCTATTCTATTATTCCATGCTAATGTATTCAGGCGAAAGCCTGCTTTAAACACTCTAATTTTTTCAAAGTAAAAGTCCTAGATCCCTAACGCACCCAGTTAAGGGCACGCTAGTTCCCTAGAAGGAAAGACCCGACCAAAGCAGTACTTACCTTTCGGCAAGACCACCCAGCCAGGCCCGAAATTCAACTACGAGCTTCGATCGGAAGAGCGTCGTGTAGGGAAAGAACCGGTGTGGGAAG
+
CCCCCGGGGGGGGGGGGGGGGGGGGGGGGGGGGFFGGFGGGGGGGGGGGGGGGGGGGGFGFGGGGGGGCGGGGGGGGGGGGGGGFFGGGGGGFGGGGGGGGGGGGGGGGGGGGGGGGDF?FGGGGFGFFFGGEGGFGFGGGGGGGCGGGCEEGGGGGGGFGEGGGGG6>ECGEGGGGGCFFGGFFGFD=@FG?E>EGDGFGFGFGCFGGGG9BA:BF5*:BFD@BFFFDFFFF;=*88?9?B3?FFEF9DA;6CB;FE)(()/17<6600((-161(0./55.74(,.((,))(0)*(*((
@M03152:184:000000000-AWYW1:1:2107:19314:15910 2:N:0:CTCCTTACATACCTGT
CCCAACTATCCCTATTAATCATTACGTCGATCCTAGAAACCAACAAAATAGAATCAAACGTCCTATTTCGTTATTCCATGCTAATGTATTCAAGCGTGAGCCTGCTTTAAACACTCTAATTTTTTCAAAGTAACAGTCCTGATTCCCCAAGACACCAAATTAATGACATCATGGTTCGTCAGAAGGTAGAAATCAATAATACCAGTACGTACAATAGCACGACCAATAAATTGATCCCGAAATTCAACTACGAGCTTAGATCGGAAGAGCGTCGTGTAGGGAAAGAACAGGTATGTGTATA
+
CCCCCGGGGGGGGGGGGGGGGGGGGGGGGGGGGGGGGGGGGGGGGGGGGGGGGGGGGGGGFGGGGGGGGGGGGGGGGGGDGGGGGGGGGGGGGGGGGGGGGGGGGGGGGGGGGGGGGGGGGGGGGGGGGFGGGGGGGGGGGGGGGGGGGGGGGGGGGGGGGGGGFGGGFGGGFFGGGGGGGGGFGGGGGGGGGEFGGGGFGGCFGFFGGGGGFGGFFFFFFFFFFFFF:B@CBFEFFFDAFFFFCFEAEGFDFD;@F=3487>(276;D1((/7(((24=7FDF<@F7:?2*/5)8:)*)-
@M03152:184:000000000-AWYW1:1:2107:20644:16024 2:N:0:CTCCTTACATACCTGT
CCCAACTATCCCTATTAATCATTACTTTAGCGCTAGAAACCAACGAATGTAGTACTAAAGTCCTATTTCATTATCCCATGCTAATATATTCAAAGGCTAGATTACGCCTGCTTTGAACACTCTAATTTCTTCACAGTAAAAGATTTGAAACACTTTGACCCTTAAAAGAATTTTAAGGAGTGTATTCAAAAGGAAGGAAACGAGAATAAAGTACACATCGAAAAGATGGACTTTGACTTCCCATTAATCCGAAATTCAACTACGAGCTTAGATCGGAAGAGCGTCGTGTAGGGAAAGAAAA
+
CCCCCGGGGGGGGGGGGGGGGGGGGGGGDGGGGGGGGGGGGGGGGGGGGGGGGGGGGGGFFGGGGGGGGGGGGGGGGGGFGGGGGGGGGGFGGGGGGGGGGGGFGGGGFGGGGGGGGGGGGGGGFFFFGGGGCGEGGGGGGCFFFGGGGFGFGFFGGGGGGGGGGGFGDGGGGGGGGGGGFFFDDE;FFGGGDGFFEGGFG6?AGGFGGGFDFDGFFFFFFFFFFF@C)65AFC5?F7C5;CFEFFCFFF5=@>A?AEFC<2)0<@@9:65;EE2@D;>63;(06(42(:C4)8.)2/2(/
@M03152:184:000000000-AWYW1:1:2107:22328:16053 2:N:0:CTCCTTACATACCTGT
CCCAACTATCCCTATTAATCATTACTTTGGTCCTAGAAACCAACAAAATAGAACCATAGTCCTATTCTATTATTCCATGCTAATGTATTCAAGCATATGCCTGCTTTGAACACTCTAATTTTTTCAAAGTAAAAGTCCTGGCCGCCCGTCACGTCCAATTAAGGACACAACGGACACAACCAGAAAGAAAGCCCCTACCACTGCAGTGCTTGCCGTGAGGCAAGACCACAAGGCCAGGGCCGAAATTCAACTACGAGCTTAGATCGGAAGAGCGTCGTGTAGGGAAAGAACAGGTAAGTTG
+
CCCCCGGGGGGGGGGGGGGGGGGGGGGGGGGGGGGGGGGGGGGGGGGGGGGGGGGGGGFGGGGGGGGGGGGGGGGGGGGGGGGGGGGGGGGGGGGGGGCGFGGGGGGGGGGGGGGGFFGGGGGGGGGGGGGGGGGGAFEFGGGGGGCGGGGGGGGGGGGGGGFGGGGGGGGGEGGGFGGGGGGCFFGGGGGGGGGGFGGFGG?FGGFD?CDC?FGE>FF>?>CBC4>FDFD49FDGGFA>;@FF;AEACFFE;D3;>B@@EEC?C??<@FF@1;;09)-7177)(,8(3..5).1**)*))
@M03152:184:000000000-AWYW1:1:2107:17720:16056 2:N:0:CTCCTTACATACCTGT
CCCAACTATCCCTATTAATCATTACTTCGGTCCTAGAAACCAACAAAATAGAACCAAAGTCCTATTCTATTATTCCATGCTAATGTATTCAAGCGTAAGCCTGCTTTAAACACTCTAATTTTTTCAAAGTAAAAGTCCTGGATCCCCAACGCACTCAATTAAGAGCACGCTGGTTCCCCAGAAGGAAAGACCCAACCAGAGCAGTGCTTACCTTGCGGCAAGACCACCCAGCCAGGCCCGAAATTCAACTACGAGCTTAGATCGGAAGAGCGTCGGGTAGGGAAAGAACAGGCATGTGTAA
+
CCCCCGGGGGGGGGGGGGGGGGGGGGGGGGGGGGGGGGGGGGGGGGGGGGGGGGGGGGGGGGGGGGGGFGGGGGGGGGGGGGGGGGGGGGGGGGGGGGGGGGGGCFGGGGGGGGGGGGGGGGGGGGGGC<FGGGGGGGGGGGFGGGGGDGGGGGGGGGGGGGGGFGGGDGGGEF=DFGGGGGGFGGGF?ECGGGGGGGGFADGF=CAC=?CFFGGFEFFEEFFFDFF>AFBFFFFGG)?@E@EFFFFFECFE6359AEEF<3??;(:98@DF906((.-505150?:<?:2)),)0262))
@M03152:184:000000000-AWYW1:1:2107:20632:16128 2:N:0:CTCCTTACATACCTGT
CCCAACTATCCCTATTAATCATTACGTCGATCCTAGAAACCAACAAAATAGGGTCAAACGTCCTATTTCATTATTCCATGCTAATGTATTCAAGCGCGAGCCTGCTTTAAACACTCTAATTTTTTCAAAGTAACAGTCCTGATTCCCCGCCACACCAACTGAATGGCATGACGGTTCTTCAGAAGGGAGAAACCAGTAACACCAGTGCATACCGAAGGCACGACCAGCGTACTGATCTCGAAATTCAACTACGAGCTTAGATCGGAAGAGCGTCGTGTAGGGAAAGAACAGCTATGTGTAG
+
CCCCC>FDGGGGGGGGEGGFFGGFG8EFEGGFGGFGGGGGGGGGGGGEGGFGGGGGGGFGGGGGGGGGGEGGGGFFGGDFGEFFGGGGGGDFAGGGGDEEG7FCFGGGGFFFFGGGGFGGFFGGGGFGG<FFGGFGGGGGF,9FAFGGGGGGGGGCFD>FEFFG8DGGGFG@A>CEEFGGGGGFGFCFCD,,<EFGGDCFGG*<,=0=CGC>61CDDEFFFB>B2:DFFB2>FFECFFFFAD),+;<ACCA@;5B9B;3)46C@2::92<?62,74<>?B).2>3:1:((()))/1:)0))
@M03152:184:000000000-AWYW1:1:2107:11974:16152 2:N:0:CTCCTTACATACCTGT
CCCAACTATCCCTATTAATCATTACTTCGGTCCTAGAAACCAACAAAATAGAACCAAAGTCCTATTTTATTATTCCATGCTAATGTATTCAAGCGAAAGCCTGCTTTAAACACTCTAATTTTTTCAAAGTAAAAGTCCTGGTTCCCTGCCGCGCTGAGTAAACAACACGACAGCTCACCAGAAGGTGAGACCCGGTCAGGACAGTACATACCAAAGGCAGACCATCCAACCGAGTCCGAAATTCAACTACGAGCTTAGATCGGAAGAGCGTCGTGTAGGGAAAGAACAGTCAGGTGTAGAA
+
CCCCCGGGGGGGGGGGGGGGGGGGGGGGGGGGGGGGGGGGGGGGGGGGGGGGGGGGGGGGGGGGGGGGGGGGGGGGGGGGGGGGGGGGGGGGGGGGGGGGGGGGFGGGGGGGGGGGGGGGGGGGGGGGGGGGGGFGGGGGGGGGGGGFGGGGGGGGGGGFFGGD8?FGGGGGGGFGGGGGGGGGGGGGGFGG8EGGGGGFGGGFFGFGFFGGFGFFAAFFFF9BEADFEFFEFB5FDDDFFFFCFFFF@6>;()..@<EEFFFFFFF0((4(71:21=>3:F2)18031))**(*)*)06)
@M03152:184:000000000-AWYW1:1:2107:13977:16199 2:N:0:CTCCTTACATACCTGT
CCCAACTATCCCTATTAATCATTACGTCGATCCTAGAAACCAACAAAATAGAATCAAACGTCCTATTTCGTTATTCCATGCTAATGTATTCAAGCGTGAGCCTGCTTTAAACACTCTAATTTTTTCAAAGTAACAGTCCTGATTCCCCAAGACACCAAATTAATGACATCATGGTTCGTCAGAAGGTAGAAATCAATAATACCAGTACATACCTAAGCATGACCAATATATTGATCCCGAAATTCAACTACGAGCTTAGATCGGAAGAGCGTCGTGTAGGGAAAGAACAGGTATTGTGAGA
+
CCCCCGGGGGGGGGGGGGGGGGGGGGGGGGGGGGGGGGGGGGGGGGGGGGGGGGGGGGGGGFGGGGFGGGGGGGGGGGGGGGGGGGGGGGGGGGGGGGGGGGGGGGGGGFGGGGGGGGGGGGGFGGGGGGGGGGGGGGGGGGGGGGGGGGGGGGGGGGGGGGGGGGGGGGGGGFGGGGE>FGGGGGGGGGGGGCFFFGGFG+AD=DFGGGGGBFGFFFFF?FFFFF<AEFEA6AAD+ADDFFFEAFFCEG4@FD>BFFBC?7@D@F>5=5>(:9@F;ACFFF;53@1(65(28)++2)*-)
@M03152:184:000000000-AWYW1:1:2107:21905:16296 2:N:0:CTCCTTACATACCTGT
CCCAACTATCCCTATTAATCATTACGTCAATCCTAGAAACCAACAAAATAGGATCGAACGTCCTATTTCATTATTCCATGCTAATGTATTCAAGCGTTAGCCTGCTTTAAACACTCTAATTTTTTCAAAGTAACAGTCCAGATTCCCTGCAACACCAAATTAATGGCATTACAGTTCATCAGGAAGGAGGAATCAGTAAGACCAGTACATACCGGTGGCATGACCAGCCTACTAACCCCGAAATTAAACTACGAGCTTAGATCGGAAGAGCGTCGTGTAGGGAAAGAACAATGATGTATAG
+
CCCCCGGGGGGGGGGGGGGGGGGGGGFFGGGCGGGGGGFFFGGGGGGGGGGGGFGGCGGDDFGGGGGGGGGGGGFGCFFGGGGGGGGGGGDEFGGGGGGGGGGGF8FGGGGCFFFGGGDGGGGGGGDEEAFGGCCGEEEF>DDFGGGGGGGFFGGGFFGGGGGF;DF?,AFEFGDDCGFAFGE8@EC8E66DEGGGGGGFCF+;,DFGFFGG5EDAE?AAFA<>098ADFFFFBCG*;95@:>2+*1+*2;)-*)6430*8*8@@;((((/:(((.(.,+753A=(4((,(**-192)*))
@M03152:184:000000000-AWYW1:1:2107:21816:16451 2:N:0:CTCCTTACATACCTGT
CCCAACTATCCCTATTAATCATTACGGCGACTCTAGAAACCAACAAAATAGGACCGCGCGTCCTATTTTATTATTCCATGCTAATGTATTCAGGCATAGGCCTGCTTTGAACACTCTAATTTTCTCAAGGTAAAGGTCCTGGTTCCCCGACGCACACCAACAAAGGGCACGCCGGCTCACCAAGAGGTAAGGCCCGCCCAGACAGTACGTGCCGTTAGGCAGACCGCCCGGCCAGGGCCGAAATTCAACTACGAGCTTAGAGCGGAAGAGCGGCGTGTAGGGAAAGAACAGGAATGTGGAG
+
CCCCCGGGGGGGGGGGGGGFGFGGGGGGGGGGGGGGGGGGGGGGGFFGGGGGGGGGGGGGFGGGGGGGGGGGGGGGGGGGGGFGGGGGGGGGGGGGGGCFGGGGFFGGGGG8FGFGGGGGGGGGGGGGGG9FFGGGCFGGGGGFGGGGEEGGGGEGGGGFCFGFGGEGGEEGDGEEGGGGGGGGGGGGGGGG6BCECGGFGGFFGG8CDFF38C/8>AA4F>?;?D@>9>9:>B:7*0<7B(8(966@>7<)-9>078<3<)6491341703(-7-4)3BA>(.2323(.(0),)0?)*)(
@M03152:184:000000000-AWYW1:1:2107:9813:16663 2:N:0:CTCCTTACATACCTGT
CCCAACTATCCCTATTAATCATTACTTCATTTCTGAAAACCAACAAAATAGAAACAAAGTCCTATTCCGTTATTCCATGCTAATGTATTCAAGCATAAGCCTGTTTTAAACACTCTAATTTTTTCAAAGTAACAGTCCTAGATCCCTAGCGCACTCAATAAAGAGCACACTAGTTCCCTAGAAGGAAAGACCCAGCCAAAGCAGTACTAACCTTGCGGCTAAACCGCTTAGCCAGGTCCGAAATTCAACTACGAGCTTAGATCGGAAGAGCGTCGTGTAGGGAAAGAACAGGAATGGGTAA
+
CCCCCGGGFGGGGGGGGGGGGGGGGGGGGGGGGGGGGGGGGGGGGGGGGGGGGGGGGGGGGGGGGGGGGGGGGGGGGGGGGGGGGFGGGGGGGGGGGGGGGGGGGGGGGGGFGGGGFGGGGGGGGGGGGGGGGGGGGGGGCFFGGGFDGGGGGGGGGGGGGGGGGGGGGDFEGCDDFGGFGGGEFGGGFGGGGGGFGF?FGGGFDFFGGGGGFGD:>E>AAFFECEAEFFFFFFFFGFFFFFFFFFEFFFFF=DB=BEC*45/:;1:9;@F@>@B@FA@=AA@FB:?F:FBF4(0<*(06(
@M03152:184:000000000-AWYW1:1:2107:12850:16720 2:N:0:CTCCTTACATACCTGT
CCCAACTATCCCTATTAATCATTACTAAGACCCTAGAAACCAACGAAATCAGGATCCCAGTCCTGTTCCATTATCCCATGCTGAAGTATTCAAGGCTCGATTGCCTGCTTTGAACACTCTAATTTGCTCAAAGTAAAAGAGTAGGAACCCCAGTCATAGTATCCAGAGTTGCCCCCAGAAAGTACTACAACCTTTGACCGCCACCCAGTTAAGGACAGCGGTGAGTATCCTACAGTGGGGCGTGACCCAAACGGTACAGACCATGACGGCCGACCAGACTGAGCGCACGCCGAAAGTCAAA
+
CCCCCGGGGGGGGGGGGGGGGGGGGGGGCGGGGGFGGGGGGGGGGGGGGGGGGGFGGGGFGGGGGGGGGGGGGGGFGGGGGGGFGGGGGGGGGGDFFFCGGGGGGFGGGGGFCFGGGGGGGGGGGGGGGGGFGGGGGGGGGGGGGGGGGGGGGGGGGGGGGGFAGGGGGGGGFDFGGGFGGGGGCGGGFGFGGGGGGGGAED>DGGFGFG7EACFFFFFBBDFFDFEFCAAF5CC=7A?>?@FB>5BABCFFDG)().74<783)).:906;>BB>()(0./8F9;910(4D@(.)067>)
@M03152:184:000000000-AWYW1:1:2107:20160:16742 2:N:0:CTCCTTACATACCTGT
CCCAACTATCCCTATTAATCATTACTCTAGTCCCAGAAACCAACAAAATAGAACCAGAGTCCTATTCTATTATTCCATGCTAAGATATTCAAGCTTTAAAAAAGCCTGCTTTGAACACTCTAATTTTTTCAAAGTAAAAGTGCTGGCGAGACGTGCGCCCGCCGCCGCAAAGGACAACAGACGCAGCCGCCAGCAAAATAAAGGGCCCGCCCCCAATGCAAAACACTGGCCATAAAGGCTCAGCGGCCAGGGGCCAAGAATGACCCTCGAAATTCAACTACGAGCTTAGATCGGAAAAGCG
+
CCCCCGGGGGGGGGGGGGGGGGGGGGGGGGGGGGGGGG8FCFGGGGGGGGGGGGGGFGGGEGGGGGGGGGGGGGGGGGGGGGGGGGGGGGGGGGGGGGGGGGGGGGGGGGGGGDGGGGGGGFGGGGGGGGGGGFFGGGGGGGGFGGGGGGGGDGFGGGGGGGGEGEGC=EEGD8@ECFFGGGGGGGGGGDGGGGGGGGGFGGGFGGEGGGDD>EGF)9AAAF@F?A3/:A;F6FFFDAF;;<F?F)1>BG>:1<)358(8<A>A?(2(4:?:BA<AA*<).)853((6)4)*01<7).0,-
@M03152:184:000000000-AWYW1:1:2107:9161:16807 2:N:0:CTCCTTACATACCTGT
CCCAACTATCCCTATTAATCATTACTTCGGTCCTAGAAACCAACAAAATAGAACCAAAGTCCTATTCTATTATTCCATGCTAATGTATTCAAGCGTAAGCCTGCTTTAAACACTCTAATTTTTTCAAAGTAAAAGTCCTGGATCCCCGACGCACACCAACAAAGGGCACGCCGGCTCACCAAGAGGTAAGGCCCGCCCAGACAGTACGTGCCGTTAGGCAGACCGCCCGGCCAGGCCCGAAATTCAACTACGAGCTTAGATCGGAAGAGCGTCGTGTAGGGACAGAACAGGTATGTGTACA
+
CCCCCGGGGGGGGGGGGGGGGGGGGGGGGGGGGFGGGGGGGGGGGGGGGGGGGGGGGGGGGGGGGGGGGGGFGGGGGGGGGGFGGGGGGGGGGGGGGGGGGGGGGGGCCEFGGGGGGGGGGGGGGGGFGGGGGGGGGGGFEGGGGGGGGGCG7CEGGGFDGGGGGGGGGGGGGGGGGGGGGGG6@CCFGGFF?EGGGGGF,C>AFGFGGGGGFEDD;6AFDFBDBFFFFDBFF>1>DFD(7>:AFF<4<<F64DDFFA7:5<?(:1902?66:66?184??F(7<FFB((,*1)/**.2-.
@M03152:184:000000000-AWYW1:1:2107:12918:16831 2:N:0:CTCCTTACATACCTGT
CCCAACTATCCCTATTAATCATTGCTTCGGATTCTGAAAACCAACAAAATAGAACTGAAGCCCTATTTCATTATTCCATGCTAATGTATTCAAGCGTACGCTTGCTTTAAACACTCTAATTTTTTCAAAGTAAACGTCCTGGTTCGGCCGCCGAGCCCAGTTAAGGGCCGACGTTCCCCCAGAAAGAGGTGGTCCGAAAACCGGCAGTACAGACCTTGCGGCCGACCGCCGTTGGGCCACCGAAATTCAACTACGAGCTTAGATCGGAAGAGCGTCGTGTAGGGAAAGAACAGGTATGTGT
+
CCCCCGGGGGGGGGGGGGGGGGGGGGGGGGGGGGGGGGGGGGGGGGGGGGGGFGGGGGGGGGGGGGGGGGGGGGGGGGGGGGGGGGGGGGGGGGGGGGGGGGGGGGGGGGGGGGGGGGDFGGGGGGGDFCGGGGGGGGGGGFGGGGGGGGGGGGGGGGGGGGGFG?EEGGECECFGGE6EEGCGGGFGGDFFEFGGGGGFGGDDCGEGGGFCFEFFBFFFF:;FFFFF>EFBED?CD:B:@FB>FFFFAGFFFC@6>((548<-),1316???;(41.87147>:?:B?7.75(9**(*..
@M03152:184:000000000-AWYW1:1:2107:20199:16838 2:N:0:CTCCTTACATACCTGT
CCCAACTATCCCTATTAATCATTACGTCGATCCTAGAAACCAAACAAATAAAGTCAAAAGTCCTATTCCATTATTCCATGCTAATGTATTCAAACGCAAATGACGCCTTCAAACAACCTTCTTATTTCCAAGTAACAATCCTGACTACCCACGACTTCAACTTACTGACATCATGGCGCTCCGTAAGCAAGAAATCATTAATACCAGTACATACCTAAGCATGACCACTACAATGATCCCGCCAATCATCTACGACCATAGATAGCACGAGCGTCCTGGGGGTACAGAAAACGTAAGTACA
+
@CCCCGGFFGGGGGGGGGGGGGGGG8F<:+,C;6,<,CE,E,C6,,FE,,,;,6CC<C,<6C@EFGG,FFGCCD<@CFGGGFGD,EFGFEA,6,9C++@+,5,C,,+A?,5,,:FEE@<,4E,,AF95,,,,,:A<E,,A,,9,,C,,9@9++4++4>94,,9E,=,,,6=98=DF84+3++++,3@,,36,3D,,@+,?2D6?86;25+59CFC++*3;5+6*8*>530)3*+025=6)*)*0**0;*++1>*:(2()0)*1*/)1).6(4(.(((1()(2-..))-))()..))*)*))
@M03152:184:000000000-AWYW1:1:2107:16043:16884 2:N:0:CTCCTTACATACCTGT
CCCAACTATCCCTATTAATCATTACGGCGGTCCTAGAAACCAACAAAATAGAACCGCACGTCCTATTCTATTATTCCATGCTAATGTATTCGAGCATATGCCTGCTTTGAACACTCTAATTTTTTCAAAGTAAAAGTCCTGGTTCCCCAACACACCCAGTGAAGGGCATGGGGTTTGCCAGAAGGAAAGACCCGGCCGGACCAGTGCACGCGGTGAGGCGGACCGGTCAGCCAGGCCCGAAATTCAACTACGACCTTAGATCGGAAGAGCGTCCTGTAGGGAAAGAACAGTGATGGTTAGG
+
CCCCCGGGGGGGGGGGGGGGGGGGGGDGGGGEGGFGFGGGGFGGGGGGGGGGGGGGGGEGEGGGGGFFFGGGGGGGGGGGGGGGGGGGFGGGGFGGGAFGGGGGGFGGDGGGGC9EG<FGGGGGGG9EEGFGGGGGGGGGGGGGGGGFGGGGGGGGGGGFGGFGGGGGGGGGCEECGGGGGFGGGFEGFGGFFGGGGGGFGGFFGF68CDGGF*55AF3>DD996B;)4FBFFF?F5BBBF0446?2@)*9,4)0,*).)-.8:BF9(((-4(((..*.?3)44008(275?6)99*.*((
@M03152:184:000000000-AWYW1:1:2107:23730:16891 2:N:0:CTCCTTACATACCTGT
CCCAACTATCCCTATTAATCATTACTTCATTTCTGAAAACCAACAAAATAGAAACAAAGTCCTATTCCGTTATTCCATGCTAATGTATTCAAGCATAAGCCTGTTTTAAACACTCTAATTTTTTCAAGGTAACAGTCCTAGATCCCTAACGCGCTCAGTAAAGAGTACCCTAGTTCCCTAGAAGGAAAGACCCGGCCGGAACAGTAATTGATCTTGCGACCAAACCATTCAACCAGGTCCGAAATTCAACTACGAGCTTAGAACGGAAGAGCATCTGGTAGGGAAAGAAAAGGAAAGTGGT
+
CCCCCGGGGGGGGGGGGGGGGGGGGGGGGGGGFGGGGFGGFGGGFGGGGGGFCFGGGGGGFGGGFGAFDEFGGDGFGGGGGGGGGGGGFDFGGDDFGGCFFFFFAEEGFGFFGGGGGGGGGEGEGGGG8FGGGGGFGG,CEFFGFFFGGFGDEGGEEGCFDGFDFGFD=F8DFGGC8EAAFG9FCFFGFFG?FGGC=DEF>?DFFCFGCD8FFGG6F5*<9@BBFF=F417@FFAD*);*)-8>FA4C51B;4CE<B9;<<))/2;(6:(,3))/))1)/6>()4,((..19)())1)0))
@M03152:184:000000000-AWYW1:1:2107:22957:16974 2:N:0:CTCCTTACATACCTGT
CCCAACTATCCCTATTAATCATTACCTCGGTCCTAGAAACCAACAAAATAGAACCAAAGTCCTATTCTATTATTCCATGCTAACGTATTCAAGCGTAGGCCTGCTTTAAACACTCTAATTTTTTCAAAGTAAAAGTCCTGGATCCCCAGCGCACTCAGTTAAGAGCACGTTGGTTCCCCGGAAAGAAAGGTCCGACCAGAGCAGTACTTACCATTGGCAAGACCACTCAGCCCGACCCGAAATTCAACTACGAGCTTAGCTCGGAAGAGCGTCGCGTAGGGAAAAAACAGGAAAGTGTAAA
+
CCCCCGGGGGGGGGGGGGGGGGGGGGGGGGGGGGFGGGGGGGGGGGGGGFGGGGGGGGGGGFGGCEGGEFGGGGGGGGGGGGGGGGGGGGGGFCFGFGFFGGFGGGGGGGGGGGGGGGGGGGGGGGDFCEDEEFGGGGGGCFGGFBDGEGGGGGGGFGGGGGGFGGGFDEEGGGGDGGGGG8CCFGGG8FFGCE6CGGGF50;CGGFGGGGGFGF6>F??A?44):56@A3AAA@DGF>9>1)76CCFCDAD0<>6FEFA)9;@>:>:0?04:9(4(0(83?()((((4.()0(./*)0).
@M03152:184:000000000-AWYW1:1:2107:18955:17099 2:N:0:CTCCTTACATACCTGT
CCCAACTATCCCTATTAATCATTACTAAGACCCTAGAAACCAACGAAATCAGGATCCCAGTCCTGTTCCATTATCCCATGCTGAAGTATTCAAGGCTCGATTGCCTGCTTTGAACACTCTAATTTGCTCAAAGTAAAAGAGTAGGAACCCCAGTCATAATATCCTAGAGTTGCCCCTAGGAGGTACTACAACCTTTGACCGCCACCCAGTTAAGGACAGCGGTGAGTATCCTACAGTGGGGCGTGACCCAAACGGTACAGACCATGACGGCCGACCAGCCTGAGCGCACGCCGAAATTCAA
+
CCCCCGGGGGGGGGGGGGGGGGGGGGGGGGGGGGGGGGGGGGGGGGGGGGGGGGFGGGGGGGGGGGGGGGGGGGGGGGGGGGGGGGGGGGGGGGGGGGBGGGGGGGGGGGGGFGGGGGGGGGFGGGGGGGCGGGGGGGGGGGGGGGGGGGGGGGGGGGGGGGGGGGGGGGFDFDFFFGGGGGGGGGFFGGGGGGDFDGGFEGG?8DDGG?FGFGGFAF?FFE>A=F7A*?EAF>@7++;:AADBDBDF=FFF?3>(8(.6/(6337A);@666>0;BFF::>?F?BF9(3955(77/<*).
@M03152:184:000000000-AWYW1:1:2107:3750:17125 2:N:0:CTCCTTACATACCTGT
CCCAACTATCCCTATTAATCATTACGTCTATCCTAGAAACCAACAAAATAGGATCGAACGTCCTATTTCATTATTCCATGCTAATGTATTCAAGCGTTAGCCTGCTTTAAACACTCTAATTTTTTCAAAGTAACAGTCCAGTCTCCCCGCAACACCAAATTAATGGCATTACGGTTCATCAGGAAGGAGGAATCAGTAAGATCAGTACATACCAGTGGCATGACCAACCTACTGACCCCGAAATTCAACTACGAGCTTCGATCGGAAGAGCGTCGTGTAGGGAAAGAAACGATATGGGTAG
+
CCCCCGGGGGGGGGGGGGGGGGGGGGGGGGGGGCFGGGGGGGGGGGGGGGGGFGGGGGGGGGGGGGGGGGGGGGGGGGGGFGGGGGGGGGGGGGGGGGGDGGGGGGGFGGGGGGGCFE9F<FFGGFGCFECFGGGGGC8EFFCFE9EFCEGCCEGEGGFGGGGGAEGGGFGFFDEGGDDGGGGGG8CFFGGFGGGGGFGFGGGFDCFGGGGGFF??FF>FFFFFEF@E=FFFFFE>CFDFFFBDFFFFFFFE@<4=A(*.6<313(:,8=((,((.,08=A>?4,(..3,2))-0**(2-(
@M03152:184:000000000-AWYW1:1:2107:9290:17162 2:N:0:CTCCTTACATACCTGT
[truncated: 34,289,895 more chars]
