# Supplementary material for: Species diversity and drivers of arbuscular mycorrhizal fungal communities in a semi-arid mountain in China
Source: PeerJ. 2017 Dec 8;5:e4155. doi: 10.7717/peerj.4155 (PMC5724403; doi:10.7717/peerj.4155)
Supplement: Supplemental Information 6 [file peerj-05-4155-s009.zip › HQL06_R1.fastq]

@M03152:184:000000000-AWYW1:1:2106:20559:2298 1:N:0:CTCCTTACATACCTGT
AAGCTCGTAGTTGAATTTCGGGCCTGGCCGGGCGGTCTGCCTAACGGCACGTACTGTCTGGGCGGGCCTTACCTCTTGGTGAGCCGGCGTGCCCTTTGTTGGTGTGCGTCGGGGAACCAGGACCTTTACCTTGTGATAATTAGAGTGTTCAAAGCAGGCCTATGCCTGAATACATTAGCATGGAATAATAAAATAGGACGCGCGGTTCTCTTTTGTTGGTTTCTAGAGTCGCCGTAATGATTAATAGTGATAGTTGTGTGGACTTTTCGGGGTCCCGGGAACTCCATTCACTTCCTTACCT
+
CCCCCGGCGGGGGGGGGGGGEGEEGGGFFDGGGGGGDGFGFGD8FEDGGGGC8DFFFAAAAFE7@FGEFG,?FEFGGGGGDFFG?+@CEGG+F><DFGGGCFEFB7DEFGGDC77F7D,DC><B:FGGGGGGCGFF,@AGG3F;>FCC,,<B@,CF,<FF:,,7<:FGF<?CE,CGGFGGG?FCFC42C+;CFDF76<?EDC>>>C8;:+0<F++0;8**/8C?9C:+<2*2?C:;**++<<F7><C+<+90+<7C+:C**++30033/:*)/9***))//;FF6+++0*A+0**+<+26+
@M03152:184:000000000-AWYW1:1:2106:22564:2350 1:N:0:CTCCTTACATACCTGT
AAGCTCGTAGTTGAATTTCGGGATTAATTTATTGGTCGTGCAATAGTACGTACTGGTATTATTGATTCCTACCTTCTGACGAACCATGATGTCATTAATTTGGTGTCATGGGGAATCAGGACCGTTACTTTGAAAAAATTAGAGTGTTTAAAGCAGGCTCACGCTTGAATACATTAGCATGGAATAACGAAATAGGACGTTTGATTCTATTTTGTTGGTTTCTAGGTTCTACGTAATGATTAATAGGTATATTTGGTTGGACTTCTCGGGTTTCAAGTACCTCCATTTACTTCCTTACCTT
+
CCCC9FGGGGGGGGGGGGGGGGGGGGGGGGGGGGGGGGGGGGGGGCGGGGGGGGGCFFGGGFGECFGGGGGGGGGFGGGGGGGGGGGF,FAFFGGG9E<CFGGGFGGFF9,C:FFGGGGGG7DGEGGGGGGF9FGG<:FFG,CFEGGBDCE<,BFGGGGGGGDFF@FGGGFGGGG;,,AFC8DDFGGGGEE><FGGFGGGGC:@FCAC9FGGG,DC,,:>CF=@FC,5,,>5*DCCF7,=<2,,+26,11=1,>=?,:**?22,4BE5*****+3+C+1+=C?*:+3++;1++*;C+<*1+
@M03152:184:000000000-AWYW1:1:2106:18495:2542 1:N:0:CTCCTTACATACCTGT
AAGCTCGTAGTTGAATTTCGGGATTGACGTGACGGTCGTGCCTTAAGGGGTATGAACTGTTACAGTCAATTTCTCACCTTCTGGAGAAATATGATGTCCTTAATTGGGTGTCATATGGAACCAGAACTTTTACCTTGAAAAAATTAGAGTGTTTAAAGCAAGCTTATTGCTCGAATACATTAGCATGGAATAATAAAATAGGACGGCATGGCTCTATTTTGTTGGTTTCTAGGATCACCGTCATGATTAATAGGGATAGTTGGGTGGAATTGTCGGGTGCCAAGGAAATCCAGTAACCTCT
+
CCCCCGGGGGGGGGFGGGGGGGDGGGGGGGGGGGGGGGGGGGGGGGGGGGGGGGGGGGGGGGGGGGGGFGGGGGGGGGGGGGGGGGGGGGCFGGGGGGGGGGCGGGFGGGGGGGGGGFFEGGGGGFGGGGGGGGGGGGGGGGGGGGGF9FFGGGGGF?FEFFGGGGGGGG<,FEGFGGGGGFFGFFGF?D,,@EFGGG<F9=D8FCFGGGGFBCC9CFGDAFF,4CFC9D9:C?CCCFGG5*=02<=@F7FG78E8@A:,?+28CE*12+325;*)5;>G=EF*8CC+<=76+C*23+:F+
@M03152:184:000000000-AWYW1:1:2106:18926:2642 1:N:0:CTCCTTACATACCTGT
AAGCTCGTAGTTGAATTTCGGTATCCCAATGTCGGTCGTCCGCATGTTCTGTAGTGTCTTATTTGTGACCACCTCTTGCTGGAAGAACGTCTGGACATTATGGGGCTCGGCGGCTGAACTACTGTTGCTACTGTTAAACTATAGTATTGAATAAAGCAAGCGAACTCCTTAATTCAGCATGAAATACTAATATAATAGGGTTTAATTTCTTTTTTGTGGTTTTTTAATTGACGAAAAAATAAATAGTGGGGGTAGTGCGGTGGACTTGTAGAGGACGACAGACCCTGGTTAACCACCATAT
+
CCCCCFB@@DBF<CEEAFC@@8,-;,,,--6,-;@:FGF<,+6+,8,,;C,6,,,;6<6,,<@,,,9,<CFFG8,,,,,,9,,,96,,+6,,,,,9,,,6,6C,B,7,8+8++@+8,C<EC,,,,8,,,<B,,C,,CA,,:,,58,558,,:,,A<,,,,38+=+>@FC9,,,,37@,3,3:@@,,,,,@,,,@,E;9B3,,3,,7,6,@,@D,**2,*,/,41*,,,+++3/*=****2++++;++1**0*22*+++2*****++++20+*+*212))****1;00*+*0+0******++
@M03152:184:000000000-AWYW1:1:2106:22821:2686 1:N:0:CTCCTTACATACCTGT
AAGCTCGTAGTTGAATTTCGGGCCTGGCTGACCGGTCCGCCTCACCGCGTGCACTGGTCCGGCCGGGTCTTTCCTTCTGGCAAACCTCATGCCCTTCACTGGGTGTGTTGGGGACCCAGGACTTTTACTTTGAAAAAATTAGAGTGTTCAAAGCAGCCATATGCTCGAATACCTTAGCATGGAATACTCGAATAGGACGTGCGTTTCTATTTTGTTGGTTTCTAGGAACGTCGACATGTTTAATAGGGATAGTTGGGTGGAGTTCTCGGGTGCCACGGAACTCCAGTCCACTCCTTCAATT
+
CCCC<EFEEGFGGFAFFDFFGG7BFFFFGE9E@ECFGGGDE6F<FDFC@FGGGGGGEGG,@@EEGGCFFGGGGGGGGG9FFGFGGFEG8,CAAF<<<,5FFFG,BFG=E8<=FF++B<FF+=,FFFGFGDGG,CF5BFGFCC9DGGAF,C@@9FD<,@,7@FE,@F<F,7*,,7@,>9>FF7,,7F,2,*25:D2,7>*61*4*1=BE,CCCE,<+2*38:C9+>98+33*==*13*+30+2<0*+06*=?6@FG+**/*;*<8CC+*/>F)8*:**05*23<>+<@?6/+0*9C:9+00+
@M03152:184:000000000-AWYW1:1:2106:10702:2697 1:N:0:CTCCTTACATACCTGT
AAGCTCGTAGTTGAATTTCGGAATGCGTTTCGGTCAAAGCTCGTCCTTGTGGCGTGGCTCGGCTGATGCTTCCTATCCTTTGGGTGTGCGCAAGCGCGCCCAAATCATTTACTTTGAAAAAATTAGAGTGTTCAAAGCAGGCGTAACCTTGCCATTGAATATTACAGCATGGGATAATAGAATATGACGTTGGTCTTATTTTGTTGGTTTCTAGGACCGCCGTAATGATTAATAGGGATAGTTGGGTGGAATTCTCGGGTGCCAAGGAACTCCAGTCACCTACTTACATTCCGTATGCCGT
+
CCCCCGGGBFGGGFFGGGGGGGGGGGGGGGGGGECFGGGGGGGGGGGGGGGGGGGGGGGGGGGGGGGGGGGGGGGFGGGGGGGGGGGGGGGGGEGGDGGGGGGGGGGGGGGGGGGGGGGGGGGCEFFFGGGGCFGFGCB<@@FFDGGGGGGGGGGGGGGGGGGGEFGGGGGGGD7FFFGFFGGGGGGGG>@FAC9D@FGGGDBBFGGEFGGDF9CBFF8C5:8;C;+5+9<FGFGD=::0A;7+>5E=CF*2+02+1:5*:86++//*9>07+09FGFF+0+377++<0*+3<>*:632::
@M03152:184:000000000-AWYW1:1:2106:23444:3538 1:N:0:CTCCTTACATACCTGT
AAGCTCGTAGTTGAATTTCGGGGGTTTCAGATCAAAGCTCGTCCTTGTGGCGTGGCTCGATTTGGGCTTCCTATTATTGGATAGTGGGCAACCGCTTCCAATCTTTTACTTTGAAAAAATTAGAGTGTTCAAAGCAGGCGTAACCTTGCCATTGAATATTACAGCCTGGGATAATAGGATATGACGTTGGTCTTATTTTGTTGGTTTCTAAGGCTGATTTAATGATTAATAGGGATAGTTGGGTGGAATTCTCTGGTGCCAAGGAACTCCAGTCACCTCCTTACATCTCGTATGCCTTCTT
+
CCCCCGGGGGGFGGGGGGGGGGGGGGGGGGGGGGFGFGGGGGGGGGFGCGGGGGGGGGGGGGGFGGGGGGDGGGGFGGG,CFGFGGGGGGGGGGGGGGGCEBFGGGGGGFGGGFFFFGGFG,,,,@EFGFGGGGG<DDCFGDGGCFGGGGGGG=FGGGGGGGGGG+3,@<7FGCFDCFFCFGCGGEGF88ECCDEGFGF,><,>F@F,=;C97<,4;,,??C;C9?CEF;<7<6<C?++=C+/=8859?68E++2AEFCFGC>5*0*+*<0*32>C<6>5=CC*++0<<5ECC5*2++00+
@M03152:184:000000000-AWYW1:1:2106:17175:3638 1:N:0:CTCCTTACATACCTGT
AAGCTCGTAGTTGAATTTCGGGATCAATTTGTCGGTCGTGCCTCGGTACGTACTGGCATTATTGGTTTCTACCTTCTGAAGAACCTTGATGTCATTAATTTGGTGTCTTGGGGAATCAGGACTGTTACTTTGAAAAAATTAGAGTGTTTAAAGCAGGCATACGCTTGAATACATTAGCATGGAATAATGAAATAGGACGTTTGATTCTATTTTGTTGGTTTCTAGGATCGACGTAATGATTAATAGGGATAGTTGGGTGGAATTCTCGGGTGCCAAGGAACTCCAGTCACCTCCTTACATC
+
CCCCCGGGGGGGGGGGGGGGGGEEGGGGGGGGGGGGGGGGGGGGGGGGGGGGGGGGGGGGGGGFGGGGGGGGGGGGGGGGGGGGGGGGGGGGGGGGGGGGGGGGGGGFGFGFGFGFGGGGGGGGGGGGGGGGGGGGGGFGGGGCDFGGGGGGGFGGGDGGAEGG7EG@BEGGGGGGGGFFGCGFGGGDGGFGGGG?CCG7FGG9CFGGGGG9FGEGCDECCGGCC9FFCEEG>8BF7@FFGFFGGD6E6CFGFFG,=E;8:<EGFG9=C585=C+;=FFFGGEFGFG:CFFGGFGFFCCC+
@M03152:184:000000000-AWYW1:1:2106:12958:3662 1:N:0:CTCCTTACATACCTGT
AAGCTCGTAGTTGAATTTCGGGAGTTTCAGATCAAAGCTCGTCCTTGTGGCGTGGCTCGATTTGGGCTTCCTATTATTGGATAGTGGGCAACCGCTTCCAATCTTTTACTTTGAAAAAATTAGAGTGTTCAAAGCAGGCGTAACCTTGCCATTGAATATTACAGCATGGGATAATAGAATATGACGTTGGTCTTATTTTGTTGGTTTCTAAGGCTGATGTAATGATTAATAGGGATAGTTGGGTGGAATTCTCGGGTGCCAAGGAACTCCAGTCACCTCCTTACATCTCGTATGCCGTCTT
+
CCCCCFGGGGCCFFD<FFGGGGDGGGGGGDGFGGFGGGGGGCGGGGGGGGGGGGGG?EFGGGGGGGGGGGGFGGGGGGFGGGGFGGGGGGGGGGGGGGGGGGGGGGGAC<FGDFGGDGEGGGFCFGGGFGGGGGGGG7CGGDEGGGGGGGGGGGAFGGGGGGEFG,AFGGFDEEFD,,CCFFCEFFEFG,CCC9=@@FGGGGGGDGG;EFGF7,DF@E,?>DF9>C;D926D6B:CC6CGDFDE4=C69EAGCE58**4:C?CEFGCF;<?6>=:7FFFGGC+>C+3<<<=*AD:<CED*:
@M03152:184:000000000-AWYW1:1:2106:9104:3787 1:N:0:CTCCTTACATACCTGT
AAGCTCGTAGTTGAATTTCGGGAGTTTCAGATCAAAGCTCGTCCTTGTGGCGTGGCTCGATTTGGGCTTCCTATTATTGGATAGTGGGCAACCGCTTCCAATCTTTTACTTTGAAAAAATTAGAGTGTTCAAAGCAGGCGTAACCTTGCCATTGAATATTACAGCATGGGATAATAGAATATGACGTTGGTCTTATTTTGTTGGTTTCTAAGGCTGATGTAATGATTAATAGGGATAGTTGGGTGGAATTCTCGGGTGCCAAGGAACTCCAGTCACCTCCTTACACCTTGTATTCCGTCTT
+
CCCCCGGFGGEGGGFGGGFGGGGGGGGGGGGGGGGGGGGGGGGGGGGGGGGGGGGGFFCEFFG9FGGGGGGGFFGDGGGGFGGGFEGGGFGGGGGGGGGFGGGGGGDCEFGGGFGGGFCCEFGGGCEAFCGGGGGGBDGGGGGGCGGGGGGFGA<FFGFGG9FGFCFGGG@CF<=F9FFFGF9=3<38,@:FGGGFFGGCGG::FGGCGEGF7C7D7DGGGGEGCFFGCE?768CFF?CGF?CAD5:<:FAC>EGEGC8BED*36C+<CG67+>7+9/7C*<+CE+*2+*0<C*00CECGD
@M03152:184:000000000-AWYW1:1:2106:20794:4016 1:N:0:CTCCTTACATACCTGT
AAGCTCGTAGTTGAATTTCGGACCTGGTACGGTGGTCCGCCTTCACGGTGTGTACTGCTGGACCGGGTTCTACCTCTTGGTGAGCCGGCATGCCCTTCACTGGGTGTGTCGGGGAACCAAGACTTTTACCTTGAGAAAATTAGAGTGTTCAAAGCAGGCCTACGCCCGAATACATTAGCATGGCATAATAAAATAGGACGTGCGGTTCTATTTTGTTGGTTTCTAGAGTCGCCGTAATGATTAATAGGGATAGTTGGGTGGAATTCTCGGGGGCCAAGGAAGTCCAGTAACCTCCTTACAT
+
CCCCCGGGGGGGGGGGGGGGGGGGGGGGGGGEGGGGGGGGGGGGGGGGGGGGGGGGGGGGGGGGGGGGGGGGGADGGGGGGGGGGGGGGGGGFGGGGGGGGGGGGGGGGGGGGGGGGGGGGGFGGGGGGGFGGDFGGGGGGGGGGFFGGFFGGFGGGGGGGGGGGGGGGGGCGGGGGGGFFAFFFGGFDFGFFGGFFCDF*>CFGEECF9FFGFGGCEGED6+?CF?CFCE8?C8C=5@+4<C9FCGFD*)*8CGGGDGGGF6C??E9CCE)*9)1/0<***<7:ECE7@7<<*9E7+*30
@M03152:184:000000000-AWYW1:1:2106:11380:4060 1:N:0:CTCCTTACATACCTGT
AAGCTCGTAGTTGAATTTCGGCGTGCGCTCAGGCTGGTCGGCCGTCATGGTCTGTACCGTTTGGGTCACGCCCCACTGTAGGATACTCACCGCTGTCCTTAACTGGGGGGCGGTCAAAGGTTGTAGAACTTTCTGGGGGCAACTCTGGATACGATGACTGGGGTTCCTACTCTTTTACTTTGAGCAAATTAGAGTGTTCAAAGCAGGCAATCGAGCCTTGAATACTTCAGCAGGGGAGAATGGAACAGGACTGGGCTCCGGAGTTCGTTGGTGTCTAGGGTCTTAGTAATGAGAAATAGGG
+
CCCC9@FE7C@CEFGFC-;,FECC@CCF@@FGGF9EC@,C@F:F@CFGGGG<FAF9C@FFFF:CF@6,C?=FFCGE=CFA55,C<FEFCFGD+@F?,EA<FA?FFGC+F**<<CF7>C<FC<FG,F,8BC:<@FFCFG*:?@>C9:9EC:CC*//CFF7CC8CEC8ACC9+<F7+AC9<7<C78?FGGG7CGFG+<F:<FGEE6+;:8EC@F5:858:++<<F7<@CCFF7+*2/*1*1:77CCC?:FFC5CG55**2**/2*/:0A/07@9*10*39?5C*2?+<E9<8C++*2+237<A
@M03152:184:000000000-AWYW1:1:2106:11721:4189 1:N:0:CTCCTTACATACCTGT
AAGCTCGTAGTTGAATTTCGGACCTGGTACGGTGGTCCGCCTTCACGGTGTGTACTGCTGGACCGGGTTCTACCTCTTGGTGAGCCGGCATGCCCTTCACTGGGTGTGTCGGGGAACCAAGACTTTTACCTTGAGAAAATTAGAGTGTTCAAAGCAGGCCTACGCCCGAATACATTAGCATGGCATAATAAAATAGGACGCGCGGTTCTATTTTGTTGGGTTCTAGAGTCGCCGTAATGATTAATAGGGATAGTGGGTGGAATTCTCCGGTGACAAGGAACTCCAGTCACTCCCTTACAGC
+
CCC9CGGGCFFGGFFGFGGG@FFGGGFEFFGEFC:FEGE@GGFFGGGEGGFEGGGGGGGGGGGGGGCGEGGGG<DFGGGGGGGGGGCEGC=FFF@FF=FFF<=F=FGEEEEEGGGGFGGGFGGAECFDFFGFCFFGFFGGFGGGGGG,@AFDGFGE8@FGFGGGGFGG::FFGGGGGCFGCGFGGFGGGGFGEEEFGG?<***<:FDGG>FFF9FFEEF*38CGGGFB+53:CGECE*:C9+<CFFECF7FEDGCG***:89+@FGG71*/)*2:7FF)060<*+C9C7@++295C6<*<+
@M03152:184:000000000-AWYW1:1:2106:22632:4322 1:N:0:CTCCTTACATACCTGT
AAGCTCGTAGTTGAATTTCGGACACGGCTGACTGGTCCGCCTAACGGTGAGTACTGGTCGGCTGGGTCTTTCCTTCTAGGGAACCAGGTTGCTCTTAATTGGGTGGCCTGGCGATCTAGGACTTTTACTTTGAAAAAATTAGAGTGTTCAAAGCAGGCTTACGCTTGAATACATTAGCATGGAATAATAGAATAGGACTTTGGTTCTATTTTGTTGGTTTCTAGGACCGAAGTAATGATTAATAGGGATAGTTGGGTGGAATTCTCGGGTGCCAAGGAACTCCAGTCACTTCCTTACATCT
+
CCCCCGGGGGGGGGGGGGGGGGGGGGGGGGGGGGGGGGGGGGEGGGGGFGGGGGGGGGGGGGGDGGGGGGGGGGGGGGGGGGGGGGGGGGGGGGGGFGGFEGGGGGGGGGGGGGGGGGGGGGGGGGFGGEGGGGGCFFGGGGGGGGGGGGGGGGGGGGGGGGGGGGGGEGDGGGGGGGGGGGGFGGGGGGGGGGGGGGCFCEG>@FFCFGGCCFGGCBFDCGGFDGFFEGGGCF9EFGGGG?CEFGGGGGAFGGCCECEF9;E99+253*/1C:*9:5FFG+?FGG+<F*0<C7:0C?>+0
@M03152:184:000000000-AWYW1:1:2106:23099:4403 1:N:0:CTCCTTACATACCTGT
AAGCTCGTAGTTGAATTTCGGACCTGGCTGGGTGGTCCGCTTAACGGCGTGTACTGCTCGGCTGGGCCTTACCTCTTGGTGAGCCAGTGTGCCCTTTATTGGTGTGCATTGGGGAACCAGGCCTTTTACCTTGAGAAAATTAGAGTGTTCAAAGCAGGCCTATGCCTGAATACATTAGCATGGAATAATAGAATAGGACGTGCAGTTCTATTTTGTTGGTTTCTAGAGTTGCCGTAATGATTAATAGGGATAGTTGGGTGGAATTCTCGGGTGTCAAGGAACTCCAGTCACCTCCTTACAT
+
CCCCCGGGGGGGGGDFGGGCFGGGFFGGGGGGGGGGGGGGGGGGGGGGGGGGGGGGGGGDGGGDECGGGGGGGFGGGGGGFCFGGGFFGGGFGGGGCDGGGGFFGGGFGFDFGGGGGGGGE+BFGGGGGGGGG9=<CF<FGGGGGFDGGGFGGGCFFGGGF<@>FFGGGGDCGGGGFFFC=,,@EEDGGCDFFGFGGGFEFGCFFFGGGCGGGGGFFGFCGGFG,=ECFGGGFEEC*=CCCC7CC>CFGGFD6EGFGCCC585BF9+=DFDGGDC>C=4AF;CDFFGG?*3A95DFC+*3+
@M03152:184:000000000-AWYW1:1:2106:20640:4420 1:N:0:CTCCTTACATACCTGT
AAGCTCGTAGTTGAATTTCGGGTCCGGCTGAGTGGTCTTGCCAATGGTAAGTACTGCTCTGGTCGGATCTTTCTTTCTGGGGAACCAACGTGCTCTTAATTGAGTGCGCTGGGGATCCAGGACTTTTACTTTGAAAAAATTAGAGTGTTTAAAGCAGGCCTACGCCTGAATACGTTAGCATGGAATAATAGAATAGGACTTTGGTTCTATTTTGTTGGTTTCTAGGACCGAGGTAATGATTAATAGGGATAGTTGGGTGGAATTCTCGGGTGCCAAGGAACTCCAGTCACCTCCTTACATT
+
CCCCCGGGGGGGGGCFGGGGGGGGGGGGGGGGFGCFGDFGGGGFFDEFF<FGGGGFDFEGGGGGGGGGGGGGGFGFGGGGGGGEGFGGGGGGGFGGGGGGDG9EFFGGGGECGEGGGGCFDFGFFFGFGGGGGFGA<FF<89AFC<FFG8EFGDGGFFFGGFGGGCFGGFGGGGEFGDGGC,F8FF9FGC9FGF,;>:FFFFGDBFGFGGCFGGGG7CC5D,@C,,2:DE>8:*,B@C+2:+=EG+6*=F46CF7E5C7**:EC7<F**/C5C*76*55?FGGCC++3A*998C4C9+*++
@M03152:184:000000000-AWYW1:1:2106:23122:4583 1:N:0:CTCCTTACATACCTGT
AAGCTCGTAGTTGAATTTCGGTTAATAAGGAATTTACGGTCCACTTCTAAAGTGTGAACTAAAATCTTTATTTCCTTCCTTCTAGATTCACTCCCTTTATTATCCGTAATATTGGGGTAAAAGTAATCTAGATCTTTTACTGTGAAGAAATTAGAGTGTTCAAAGCAGGCGTAACCTAGTCTTTGAATATATTAGCATGGGATAATGAAATAGGACTTGAGTTCTACTTTCGTTGGTTTCTAGGGATTAAGTAATGATTAATAGGGATAGTTGGGTGGAATTCTCTGGTGCCAAGGAACTC
+
CCBCCGGGGGGGGGFGGGGFGGEGGFGGGGGGGGGGGFGGGGGGGGGGGFGGFGGGGGGGGGGGGGGGGGGGGGGGGGGGGGGGFGGGFGGGGFGGGGFGGFFGGGFD>7EFF<<FEEGGGFGGC9A,BFCFGFBFGGFGFFGEFGFGFFFDGBE,FAEGFGFGFFFCFGGGGGGFGFGGGFEF?BEECA;FGGEGGFGGCDFGGGGGGGGGG,DFGFAD,3C@FGFBC9EEGGG6EFGGFGD6*,1@EDA<:@CCFFFFCDGGG6?CD6C@94*;7?F698BFE,,BC6E?=*9C6C*++
@M03152:184:000000000-AWYW1:1:2106:23593:4603 1:N:0:CTCCTTACATACCTGT
AAGCTCGTAGTTGAATTTCGGGATTAATTTATTGGTCGTGCAATAGTACGTACTGGTATTATTGATTCCTACCTTCTGACGAACCATGATGTCATTAATTTGGTGTCTTGGGGAATCAGGACTGTTACTTTGAAAAAATTATAGTGTTTAAAGCAGGCTCACGCTTGAATACATTAGCATGGAATAACGAAATTGGACGTTTGATTCTATTTTGTTGGTTTCTAGGATCGACGTAATGATTAATATGGATAGTTGGGTTGAATTTTCGGGTGCCAAGGAACTCCCGTCACCTCCTTACATA
+
@666CFE@FG@FGCFGFAD8:F:CFFAFD@EGFCFGGCFCCFFGGGEGEGGGGGGGFEGFGGGCECCAFACFCEGGGCCEE@CEE8<E9C,CC<CAFAFDFFCG<<EEFFFFE:FG9EF@C<,=EFEFCCE<E<9F<+:49,:,:EEFFGG9FFFEC+,AFFF=4FD=87<FEAFFAFFGGCGGGFFG667=,,3,3>>FF7>AFGC99D,@EFGG783@ECAEEGC,48*:CG>CC:@FGF729,=,,=BCEF7,=?78,2;9+14*:7F)*27C/5A62B+0*=B5*)<@CCC?CCC++
@M03152:184:000000000-AWYW1:1:2106:5200:4672 1:N:0:CTCCTTACATACCTGT
AAGCTCGTAGTTGAATTTCGGGATTAATTTATTGGTCGTGCACTAGTACGTACTGGTATTATTGATTCCTACCTTCTGACGAACCATGATGTCATTAATCTGGTGTCATGGGGAATCAGGACTGTTACTTTGAAAAAATTAGAGTGTTTAAAGCAGGCTCACGCTTGAATACATTAGCATGGAATAACGAAATAGGACGTTTGATTATATTTTGTTGGTTTCTAGGATCGACGTAATGATTAATAGGGATAGTTGGGTGGAATTGTCGGGTGCCAAGGAACTCCAGTCACCTCCATACATC
+
A-AC@9BCFGGFFGFGGFGGGGGFGFGGGGGGGGGGFE@BGF,FFFGGGGGGGGGCFGGGGFGGGFGDFGGGGGEEGEEEEGGEGGGGGGGGGFC9E<FCEGFFFEFGGC9FCCFDEEC8ACFGGFFGFFCAFFF,4@=?FCEGFA<FGGGGG,AF=CE<FFDFGCGGCEFAFGCFCFGGFGF9,,C=C>8=FEG8<8F+@F<,8,,@DFCEDFCEGGGC835@,EFC,CEGEBF87:=:::,=@,,;,8A?FCFE*A8*1?C834?C)*=)87C77);*A?C6@639:@FF8D*2<:=?+
@M03152:184:000000000-AWYW1:1:2106:26345:4684 1:N:0:CTCCTTACATACCTGT
AAGCTCGTAGTTGAATTTCGGGATCAATTTGCTGGTCGTGCCTACGGTACGTACTGGTTTTGTTGGTTCCTCCTTTCCGAGGAGCCGTGATGTCATTAATTTGGTGTCGCAAGGAATCGGAACTGTTACTTTGAAAAAATTAGAGTGTTTAAAGCAGGCTAACGCTTGAATACATTAGCATGGAATAATGAAATAGGACGATTGATCCTATTTTGTTGGTTTCTAGGATCTACGTAATGATTAATATGGATAGTTGGGTGGAATTCTCGGGTGCCAAGGAACTCCAGTCACCTCCTTACAT
+
CCCCCGGFEGGGGCGGGGGGDGGGGGGGGGGGGGFGFGGGGGGGGGGGGGGGGGGGGGGGGGGGFFFGGGGCGGGGGGGFFDFGGGGGGFFFGDFFFE,CEDFFGGGECFC7:?EFFGFGGGGGGGGCGGGGGGGFEFFEEAEFGGGFGFFFGE9D@FFGGCGG+FECFFG9,CFGFACFCFGEFFFGGGCECCFFFFGEDEGFGGFGGFGGGC9@,DFEFGDFGGGFF6FFGGGFGC:E?EGG7;+=:EFFFGGGGGGGGG9B?:C@5CE4:97F<>F6AFG:8CFGFF+0CCCEE9*++
@M03152:184:000000000-AWYW1:1:2106:24578:4838 1:N:0:CTCCTTACATACCTGT
AAGCTCGTAGTTGAATTTCGGATTAACGGGAGTTAAGGTCCATCATATAGATGTGTACCTTATTCTCGTTTCCTCCCTTTTGAATACACTCCTTAAAATTTTTTTTTGGGGATAAAAGTGTTTCAAATCTTTTACTGTGAAGAAATTAGAGTGTTCAAAGCAGGCGTAATCTAGCCTTTGAATATATTAGCATGGGATAATGAAATAGGACTTTAGTTCTACTTTCGTTGGTTTCTAGGGCTAAAGTAATGATTAATAGGGATAGTTGGGTGGGAATTCTCGGGTGCCAAGGAACTCCGGT
+
CCCCCGGGGGGGGGGGGGGGGGGGGGFGGGEGGGGGGGGGGGGGGGGGGGGGGGGGGGGGGGGGCEGGGGGGGGGGGGFGGFGCEGGG?FFGGGAFGGGGGGGGGGGGGGGGC8?,9CCFGGGGGGGGFGFGG9<FFGFGGFGFGGGFGDGGGFGFC9EDGG@FFGFCGGFGG<FCEF9FCF=EF=EGFFDB99DDBFFFFCFCEGFGGG,@@F=FFG,@C>CFFAEGG,,=CGGGGGDDFFFG+ACCF9B,>@C;CF9C,2<8,CEF45?C5<F*:=:<FGFD8C>?C4CC6>9CF6C5*
@M03152:184:000000000-AWYW1:1:2106:17448:4856 1:N:0:CTCCTTACATACCTGT
AAGCTCGTAGTTGAATTTCGGACCTGGTCGGGCGGTCTTGCCGCAAGGTAAGCACTGCTCTTGGTCGGGTCTTTCCTTCTGGGGAACCAGCGTGCTCTTAGCTGGGTGCGCTGGGGATCCAGGACTTTTACTTTGAAAAAATTAGAGTGTTTAAAGCAGGCTTGCGCTTGAATACATTAGCATGGAATAATAGAATAGGACTTTGGTTCTATTTTGTTGGTTTCTAGGACCGAAGTAATGATTAATAGGGATAGTTGGGTGGAATTCTCGGGTGCCAAGGAACTCCAGTTACCTCCTTACA
+
CBCCCGGGGGGGGGGGGGGGDGGGGGGGGGGGGGGGGGGGGGGGGGGGGGGGGGFGGGFFGGFGGGGGGFGGGGGGGGGFGGGGGDCGGGGGGGCDFGGGGGGGGGGGGD::FECCB:FFDGGGFGFGGGGEAFFCGGGGDFGCFGGGGF9CGFGGFFGGGEGDGG7<FGGGG,DFFGGGGGFGGGGGGGGGFGFFDFGFCF,?FFFFCFGGG9ECEGGGEGGGGFGGGGGGGEDFG9?F++:?FF9C6FFGFFFGGG*888C6<C@FGGGD85>DG@FE=F60<FCE9*<9<*07:+*AC
@M03152:184:000000000-AWYW1:1:2106:19038:4890 1:N:0:CTCCTTACATACCTGT
AAGCTCGTAGTTGAATTTCGAGATCAGTACGCTGGTCGTGCCTTCGGTATGCACTGGTGTCACTGGTTTCTCCCTTCTGAAGAACCGTCATGCCATTCAGTTGGTGTGGCGGGGAATCAGGACTGTTACTTTGAAAAAATTAGAGTGTTTAAAGCAGGCCCGCGCTTGAATACATTAGCATGGACTAATGAAATAGGACGTTTGACCCTATTTTGTTGGTTTCTAGGATTGACGTAATGATTAATAGGGATAGTTGGGGGTAATTCTCGGGTGCCAAGGAATTCCCGGCACCTCCTTACAC
+
A-AC-EF@CGGFGGGGGGGGG@FGGGGGGGG>B@@FFGCEGFFCFGGGGGGG9AEGGEEF@FFGGGFGGGGGFGFCFGFDGFGFGGGGGDGFFGGGGGFF,CFFEFFEGGGGGGCE?EFFGGC=FEEFCF9DFGCGEFGD8,@<<@FFCFDDD,DDFG><:3C:FDCF7F9FC<;F<EFG9,@,3,?FG?CA<@;CFEF:=F,<,@F+2+?B9,?F7EFE=CC9ACGFF+B67C88**+0:9<?C9<?C*57F0A++**:**2097AEGFG5857DF)7*A++02+**1)>8A<C*+3*2+
@M03152:184:000000000-AWYW1:1:2106:23355:4895 1:N:0:CTCCTTACATACCTGT
AAGCTCGTAGTTGAATTTCGGTGGCCCAACGGCGGTCGGCCGCAAGGTCTGTACTGCCGGTTTTCGGACCACCTCTTTCTGGGGGAACGTCGGCCCTTAACTGGGCTCGGCGGCCGAACCAGGACGTTTACTTTGAAAAAATTAGAGTGTTTAAAGCAAGCGTACGCTTGAATACATTAGCATGGAATAATTAAATAGGGCTTCAGTTCTATTTTTTTTGTTTTCAGAATCCGAAGCAATGATTAATAGGGATTGTTGGGTGGAATTCTCGGGTGCCAAGGAACTCCAGTCACCTCCTTAC
+
CCCCCFFGDGGGGEFFFGGD7@B@@EFFGEGEGB7FGGCEEG7@CGGFFDFGAFG9FGCGEGEGFFEEGGGGG8EFGFGGGG<FG:FFEFG>CFEG7FFEEFFGGGFFEGG>CGEEF>:>,,>*<FC@@<FAFGFFFGG@EFFC<:FFF,,?:::FFG7FC*4<FDBEEC:C<0AF7@FFF?97C6AF6<C++0<C7F6CFECF+90<FG?FFFD+*:*:CCGG?9++2+<88C5*>F6F?++0:+09:6;*;*:AC>F>E5**+<FGFC:D**)/:96=**:CE7FC6=+<FG6:ECF+3
@M03152:184:000000000-AWYW1:1:2106:19568:5098 1:N:0:CTCCTTACATACCTGT
AAGCTCGTAGTTGAATTTCGGAGTTGTTATCTGAACCTCTTCACCGTCAAAAGTGGGGAGGGTAGGGTAACAGTAGTCTTCATCATAGTCCACCTTGATATTCTCTTGGTGTGTACTGGGTGTTGACCTCCTTTTTTTCTGGTACTTCTACTGCAGCAATGTAGTAGTTAGTCCAGATAGTTTACTTTGAAAAAATTAGAGTGTTCAAAGCAGGCATAACTAGGCATCATGAATACATTAGCATGGGATAATAGAATATGACATGGGTCTTATTTTGTTGGTTTCTAAGGCCAAAGTAATG
+
C@CCCCFGFGGFGGGGFFFGGEGFGFGGGGGGGGDFGFEGCFGAEEEGG,FFGEGCFGEGEGGGGGGGGGGFGGGGGGGGGEGCEEFEG,FFGGFGGCFGEGGAFGDGGFC<=C?FCAFGF@E?FGFDGGGGGEEF:6FFFGGGFGGFGGGCA9FCE?EAF<FGFGG<F@,CFFDFDFGGDDCCFGG99DFAFFG?DFEAFCGCFEDFGFFFE@CCFGGG7E9D,,>DDFDC,,65,=:??F?7?81:FDFGD?FCCEB,?,,,,,*=2?FC9C7:98A65;FF+>B97=E=8C**2=:++
@M03152:184:000000000-AWYW1:1:2106:14291:5170 1:N:0:CTCCTTACATACCTGT
AAGCTCGTAGTTGAATTTCGGGCCTGGCTGGGTGGTCTTGCCGCAAGGTAAGCACTGCTCTGGTTGGGTCTTTCCTTCTGGGGAACCAGCGTGCCCTTAATTGAGTGCGTTGGGGATCCAGGACTTTTACTTTGAAAAAATTAGAGTGTTTAAAGCAGGCTTACGCTTGAATACATTAGCATGGAATAATAGAATAGGACTTTGGTTCTATTTTGTTGGTTTCTAGGACCGAAGTAATGATTAATAGGGATAGTTGGGTGGAATTCTCGGGTGCCAAGGAACTCAAGTCACCTCCTTACAT
+
CCCCCGGGGGGGGGGGGGGGGGGGGGGGGGGGFGGGGGGGGGGGGGGGGGGGGGGGGGGGGGGGGGGGGGGGGGGGGFGGGGGGGGFGGGGGGGGGGGGFGGGFFFFFGGGGGGG>FGCFGGFFGDFGGGDGFFGGGGGGGFGGGGAFGFGGGFG9FGGGGGGGGGDEGGGGGFCFAC;F<9FCCFFCCFGFC;EEG@FGFGCACF7;FCFGGGGGGGGGGG@FGGGGGGDEGGCCDF@CGGFGC>CF66A6F9=?F5;8EGCFC7@9/C5<5CFGFFFGGF+:+<AE+9C6@C5FF9F7+
@M03152:184:000000000-AWYW1:1:2106:18925:5224 1:N:0:CTCCTTACATACCTGT
AAGCTCGTAGTTGAATTTCGGGTCCGGCTGAGTGGTCTTGCCAATGGTAAGTACTGCTCTGGTCGGACCTTTCTTTCTGGGGAACCAACGTGCTCTTAACTGAGTGCGCTGGGGATCCAGGACTTTTACTTTGAAAAAATTAGAGTGTTTAAAGCAGGCCTACGCTTGAATACGTTAGCATGGAATAATAGAATAGGACTTTGGTTCTATTTTGTTGGTTTCTAGGACCGAGGTAATGATTAATAGGGATAGTTGGGTGGAATTCTCGGGTGCCAAGGAACTCCAGTCACCTCCTTACATT
+
CCCCCGGEGGGGGGGGGGGGGGFGGGGGGGGGGGGGGGGGGGGGGGGGG<FGGGGGGGGGGGGGGGGGGGGGGGGGGGGGGGGGGGGGGGGGGGGGGGGGGGGGGGGGGGGGGGGGGGGGGGGGGGGGGGGGGGFGGGGGFGGGGGGGGGGGGFGGGGGGGGFGDGGGGGGGGGGGGGGGGGFGCFGGGGGGGGFGGGGGGGGGGGGGGGGGGGGGGGGG>;FFGGGCGGGGGGGFGGGCFGGGGGFFFFFG?FFFEGGGGD9EF7?:F515;FDCF>FGGG+>FG?C??FFGGGGGGG++
@M03152:184:000000000-AWYW1:1:2106:14032:5313 1:N:0:CTCCTTACATACCTGT
AAGCTCGTAGTTGAATTTCGGATTAATGAGAACTTAAGGTCCATCTTTCCGATGTGTACCTTATTCTTGTTTCCTTCCTTTTGAATACACTCCCTAAAATTATATTTTAGGGATCAAAGTGTTTCAAATCTTTTACTGTGAAGAAATTAGAGTGTTCAAGGCAGGCGTAATCTAGCCTTTGAATATATTAGCATGGGATAATGAAATAGGACTTTAGTCCTACTTTCGTTGGTTTCTAGGGCTAAAGTAATGATTAATAGGGATAGTTGGGTGGAATTCTCGGGTGCCAAGGAACTCCAGT
+
CCCCCGGGGGGGGGGGGGGGGGGGFGGGGGGGGGGGGGGGGGGGGGGGGGGGGGGFGGGGGGGGGGGGGGGGGGGFGFGGGGGGCFGGGGFFGGFGGGGGG9FFGGGGGFGGGGGGGGGGGGGGCEGFGFGFGGGGGGFFACAE8FEDEFFFDFGC9FGGGGGG7CFFDGFBFA?CFFEGGGGGBEGGGGGG9;>DGGGGGGGGGGGGGFGGGGCGFCGFGGGGGFGGFE??E?:;CEFCGGGFC@AFGGFF7,5ACA;,D,?EGE;@>CECC470C;BFEG55F=C<9;CCFGFF=?CFF
@M03152:184:000000000-AWYW1:1:2106:8411:5319 1:N:0:CTCCTTACATACCTGT
AAGCTCGTAGTTGAATTTCGAGATCGGCTTACTGGTCGTGCTATTGTACGTACTGGTATAATCGGTTTCTCCTTTCTGACGAACTATAATGCCATTAATTTGGTGTTTTAGGGAATCAGGACTGTTACTTTGAAAAAATTAGAGTGTTTAAAGCAGGCTCACGCTTGAATACATTAGCATGGAATAACGGAATAGGACGTTTGATTCTATTTTGTTGGTTTCTAGGATCGACGTAATGATTAATAGGGATAGTTGGGTGGAATTCTCGGGTGCCAAGGAACTACAGTCACCTCCTTACATC
+
A-8-BDGGDFF<FGFFEEEGGG8DFGCEGGGG9FFGGGEGGFAEFG<FGGFGGGGGGGGGGGFGGGGGGGGGGGGGGFEGGC:FECEEFGGGFFFEFGFCFA,CFF:FGG?CGFGFGG9<F@FEGEGFGGGGFGFFFE<<B,<<FFFGFGGGG,?FFGGFG<FGB=FGCGFG9CFDGCFFEGGFA9EFEGDE+,C8F<FCD<CF9=,@;@CFFF@FFGCCEBCFG9DF,>85CG>GFG77:EFFGFF=6,6CG798*=:7899BCC9C<*=8=CFCC5A**3+9<8CCF??9CFFF??>++
@M03152:184:000000000-AWYW1:1:2106:16746:5503 1:N:0:CTCCTTACATACCTGT
AAGCTCGTAGTTGAATTTCGGGGTTAGTAGGTTGGTCATGCCTCTGGTATGTACTGGTCTCACTGATTCCTCCTTCCTGATGAACCGTAATGCCATTAATTTGGTGTTGCGGGGAATTTGGACTGTTACTTTGAAAAAATTAGAGTGTTTAAAGCAAGCTAACGCTTGAATACATTAGCATGGAATAATGAAATAGGACGTTCGATCCTATTTTGTTGGTTTCTAGGATTGACGTAATGATTAATAGGGATAGTTGGGTGGAATTCTCGGGTGCCAAGGAACTCCAGTCACCTCCTTACAT
+
CCCCCGGGGGDFGGGGGGGGGGGGGGGGGGGGGGGGGGGGGGGGGGGGGGGGGGGGGGGGGGGGGGGGGGGGGGGGGGGGGGGGGGGGGEGGGGGGGFFFGGGGGFGGFGGGGGGGGGGGGGGGGGGGGGGGGGGGGGGGGGGFGDBFGFFGGGGGGFGGGGGGGGGGGGGFGDGGCFGGGGGGGGFGGGFCCAFFGGGGGGGCFFGGGFGGG9,>@,>CFFGGGF,>FC,4>EGGD:9@CFF@FEFCF?AAEFG78:C*8;CFGGF@D*8>=C7:755*:;<7?CG9+0C695CFGCFFC
@M03152:184:000000000-AWYW1:1:2106:17421:5673 1:N:0:CTCCTTACATACCTGT
AAGCTCGTAGTTGAATTTCGGACCCGGCTGGGTGGTCTTGCCGCAAGGTAAGCACTGCCCTGGTTGGGTCTTTCCTTCTGGGGAACCAGAGTGCTCTTAATTGAGTGCTCTGGGGATCCAGGACTTTTACTTTGAAAAAATTAGAGTGTTTAAAGCAGGCTTTCGCTTGAATACATTAGCATGGAATAATAGAATAGGACTTTGGTTCTATTTTGTTGGTTTCTAGGACCGAAGTAATGATTAATAGGGATAGTTGGGTGGAATTCTCGGGTGCCAAGGAACTCCAGTCACCTCCTTACAT
+
CCCCCGGFGGGGGGGGGGGGGGGGGGGGGGGGGGGGGGGGGGGGGGGGGFGGGGGGGGGGGGGGGGGGGGGGGGGGGGGGGGGGGGGGGGGGGGGGGGGEGGGGGGGGGGGGGGGGGGGGGGGGGGGGGGGGGGGGFGGGGGGGFGGGGGGGGGGGGGGGGGGGGGGGGGGGGGGGGGGGFGFGGFGGGGGGGGGGGGGGGGGFF:FFGGGGGGGGGGFGGGFGDGFGGC5CGGGGGFFGGCGGGGGFFGFC?9FC?5EDG8CFGFGG3FGCGDFGFF:FE@EGGFGG+9<+3>FFGCFE+
@M03152:184:000000000-AWYW1:1:2106:16355:5868 1:N:0:CTCCTTACATACCTGT
AAGCTCGTAGTTGAATTTCGGGCCTGGCCGGGCGGTCTGCCTAACGGCACGTACTGTCTGGGCGGGCCTTACCTCTTGGTGAGCCGGCGTGCCCTTTGTTGGTGTGCGTCGGGGAACCAGGACCTTTACCTTGAGAAAATTAGAGTGTTCAAAGCAGGCCTATGCCTGAATACATTAGCATGGAATAATAAAATAGGACGCGCGGTTCTATTTTGTTGGTTTCTAGAGTCGCCGTAATGATTAATAGGGATAGTGGGGTGGTATTCTCGGGTGCCAAGGAACTCCAGTCACCTCCTTACCT
+
CCCCCFGCEF@EFDGGGGDCEGGGGGGGGDGGF@CGGGGGFGGGG:+@FGGGEGG<FFFCEFG:@:CF?E9?<,CFGD,B=E?EEBFGCCB:FF=BDD,FGGGGAE,>@C<>CFGCFGGABCCFFFCFGGF9BCFA3>FACCC9FBFFGGGGFF+<FGDGGCFGFG9FGFG@:FCFFGGCGGGFEBF9C?@EEGG7:C6888:C>:8C+0<F7@FFF682CC+CECFDFGEEE588=*<C9FCF=CGFGC>*CF7**::EC/+<?+3A*:8C8C*2+076:0+:F8+20/2++19:CE4+0
@M03152:184:000000000-AWYW1:1:2106:15409:5899 1:N:0:CTCCTTACATACCTGT
AAGCTCGTAGTTGAATTTCGGAACGCTTTCGGTCAAAGCTCGTCCTTGTGGCGTGGCTCGGCTGATGCTTCCTATCTTCCGGTAGTGGGGTTAAACTCGCTCCGGATCATTTACTTTGAAAAAATTAGAGTGTTCAAAGCAGGCGTAACTTGCCATTGAATATTACAGCATGGGATAATAGAATATGACGTTGGTCTTATTTTGTTGGTTTCTAAGGCTGATGTAATGATTAATAGGGATAGTTGGGTGGAATTCTCGGGTGCCAAGGAACTCCAGTCACCTCCTTACATCTCGTATGCCG
+
CCCCCGGGGGGGGGGGGGGGGGGGGGGGGGGGGGGGGGGFGGGGGGGGGGGGGGGGGGGGGGGGGGGGGGDGGGGGGGGGGGGGGGGGGGGGGGGGGGGGGGGGGGGGGGGGGGGGCFAFEGGGGGGGGGGGGGGGGGGFFFGDEGGEGGGGAFFGGGFGGGGGGGFGCFGGGFFGGGGGGGGGGGDGFEEEGFEFGGGGGGGGGFGGGGGGGGGGFF8CFGGGGGGCGGGFGGGGGFDFCFGG7C=EGDFFFFEFCE7B>EGCCFGFCFEFFGGGGFFG99C7@CFFF*2<07C56?*2*
@M03152:184:000000000-AWYW1:1:2106:18491:5970 1:N:0:CTCCTTACATACCTGT
AAGCTCGTAGTTGAATTTCGGGCCTGGCTGGGTGGTCTTGCCGCAAGGTAAGCACTGCTCTGGTTGGGTCTTTCCTTCTGGGGAACCAGCGTGCTCTTAATTGAGTGCGTTGGGGATCCAGGACTTTTACTTTGAAAAAATTAGAGTGTTTAAAGCAGGCTTACGCTTGAATACATTAGCATGGAATAATAGAATAGGACTTTGGTTCTATTTTGTTGGTTTCTAGGACCGAAGTAATGATTAATAGGGATAGTTGGGTGGAATTCTCGGGTGCCAAGGAACTCCAGTAACCTCCTTACAT
+
CCCCCGGFGGGGGGGGGGGGGGGGGGGGGGGGGGGGGGGGGGGGGGGGGGGGGGGGGGGGGGGGGGGGGGGGGGGGGGGGGGGGGGGGGGGGGGFGGGGGGGGGGGGGGGGGGGGGDGGGGGGGGGGGGGGGGFGGGGGGGGGGGGGGGGGGGGGGGGGGGFGGGGGGGGFGGGGGFGGGGFGGGGGGGGGGFCFGGGGGGCFFCDGGGFGGGGGGGGGGGG9>@FFGGGDGGGGGGGCCG7<CFFCFGFFCEFE7C=CB5B9F?9C?DGEFGDGF?FFFF*<CG6<C+9:FF*9EFGGF9
@M03152:184:000000000-AWYW1:1:2106:18566:5982 1:N:0:CTCCTTACATACCTGT
AAGCTCGTAGTTGAATTTCGGACCTGGCTGGGTGGTCTGGCCGCAAGGTCAGCACTGCTCTGGTCGGGTCTTTCTTTCTGGAGCTCTTGCGCGCGCTTAACTGAGTGCGCAAGGTGATCCAGGACTTTTACTTTGAAAAAATTAGAGTGTTTAAAGCAGGCTTACGCTTGAATACATTAGCATGGAATAATAGAATAGGACTTTGGTTCTATTTTGTTGGTTTCTAGGACCGAAGTAATGATTAATAGGGATAGTTGGGTGGAATTCTCGGGTGCCAAGGAACTCCAGTCACCTCCTTACA
+
CCCC@FGCGFGGGGGGGGGGFEGGGGGGGGGGGGGGGGGFGGGGGGGGGGGGGGGGGGFGGGGGGGGGGGGGGGGGGGGGGGGGGGGGGGGGGGGGGGGGGGGGCGGGGGGEGGDEDGGGGGGGGCFGGGGGGGGGAFGGGDFGGGGGGFFGGCFGGGF?EGFGGGGGGDGGGG:A@EGGGFGEFDGGFFGG9CBFGGGGGGGGGGEFFGGCFGGGGFFGGFG9CFCEGG>EGGGGFGFFGG++;CGGFFAF?FGFC?5CEGGCFG<9:C5)/CD7EF55=CFG:@FCFFF+96CFGGGG:
@M03152:184:000000000-AWYW1:1:2106:21354:6060 1:N:0:CTCCTTACATACCTGT
AAGCTCGTAGTTGAATTTCGGGGTCAGTAGGTTGGTCATGCCACTGGTATGTACTGATCTTACTGATTCCTCCTTCCTGATGAACCGTAATGCCATTAATTTGGTGTTGCGGGGAGACTGGACTGTTACTTTGAAAAAATTAGAGTGTTTAAAGCAGGCTAACGCTTGAATACATTAGCATGGAATAATGAAATAGGGCGTTCGATCCTATTTTGTTGGTTTCTAGGATAGACGTAATGATTAATAGGGATAGTTGGGTGGAATTCTAGGGTGCCAAGGAACTCCAGTAACCTCCTTACAA
+
CCCCCGGGGGGGGGGGGGGGGGGGGGGGGGGGGGGGGGGGGGGGGGGGGGFGGGGGGGGGGGGGGGGGGGGGGGGGGGGGGGGGGGGGGGGGGGGGGGGFFGGGGGGGGGGGGGGGGGFGGGGGGFGGGGGGGGGGGGGGFGGGGFGGGGFGGGGFGGGGGGFGCFGFGFFGFGFGGFFGGGGGGCDFGGGGGGGGGGGGCEGG@DFGGGGGGFGGGGGCEFBFEGGGFFGFFGGGG=FFF7CC7@?FGGF6C7+;C58BEEFF6CG+7?G5EDCC?FFCC8EFCEG9+1<C?C76CCC70
@M03152:184:000000000-AWYW1:1:2106:23646:6070 1:N:0:CTCCTTACATACCTGT
AAGCTCGTAGTTGAATTTCGAGACCGGCTTACTGGTCGTGCTATTGTACGTACTGGTATAATCGGTTTCTCCTTTCTGACGAACTATAATGCCATTAATTTGGTGTTTTAGGGAATCAGGACTGTTACTTTGAAAAAATTAGAGTGTTTAAAGCAGGCTCACGCTTGAATACATTAGCATGGAATAATGGAACAGGACGTTTGATTCTATTTTGTTGGTTTCTAGGATCGACGTAATGATTAATAGGGATAGTTGGGTGGAATTCTCGGGTGCCAAGGAACTCCAGTCACATACTTACATC
+
CCCCCGG@FGCFGGFGGGGEGGFFGGGGGGGGFFEFDFCCD<FFFGGGGFGGF@EGGGGGGGGGGEGGGGFGGGGFGGGGGGGGGGFGGGG9<E?EGG9CFCFCFCCF8FGFGFGGGGGGGDFGGGFDEGFF9EFEF@EEFFFGEE?FC?EFFCFGF@=FFEFGG7F>CFFFGFFCF8DF<FDGGGFFGGFG,>DGEFF<+@CGCCFFGG93D=>:DDC5DAGGGCEFGGG>4:BFGFGGCC=CFC<E,4?EF7@CDGGGC?+8=F97CECD52@CGF4CCEC4+<C++9+++2*<E?:2+
@M03152:184:000000000-AWYW1:1:2106:9373:6404 1:N:0:CTCCTTACATACCTGT
AAGCTCGTAGTTGAATTTCGGGGGCATTCAGGCCAAAGCTCGTCCTTGTGGCGTGGCTGGGTCTGGGCTTCCTACGTTTGGATAGTGGGCAACCGCTTCCAATCATTTACTTTGAAAAAATTAGAGTGTTCAAAGCAGGCGTAACCTTGCCATTGAATATTACAGCATGGGATAATAGAATATGACGTTGGTCTTATTTTGTTGGTTTCTAAGGCCGTTGTAATGATTAATAGGGATAGTTGGGTGGGATTGTCGGGTGCCAAGGAACTCCAGTCACCTCCTTACTTCTCGTATGCGTTCT
+
C9CC@E;F;FFFGCFFFGGG@:F+CGFDG9FEFFFDGGFFGGGGDGFGGGGGEFFC+CFFFGCC8FG,:=ECF,E=FFFG74CCEFAA=<EFEFCCGG@BE<FGGFFGEF<FFEA?,C8+?AFFCCFFFFGAFFCCD3FFCF7+FBFFFDF9DDEFFGGFGFCF<@<D,><<,,7@,3,@C=F;FCEB8,2*?;D?FGBFAFF,@FG8EGG,@?C,:*=8CC+C+5BC+2B+++**;:<EF?+*:C5**+80<0:=*2/CG70*****2<+*<;*:<6?C:CF*<+++202C5D5:****1
@M03152:184:000000000-AWYW1:1:2106:26161:6433 1:N:0:CTCCTTACATACCTGT
AAGCTCGTAGTTGAATTTCGGTGGCCCAACGGCGGTCGGCCGCAAGGTCTGTACTGCCGGTTTTCGGACCACCTCTTTCTGGGGGAACGTCGGCCCTTAACTGGGCTCGGCGGCCGAACCAGGACGTTTACTTTGAAAAAATTAGAGTGTTTAAAGCAAGCGTACGCTTGAATACATTAGCATGGAATAATGAAATAGGGCTTCAGGTCTATTTTGTTGGTTTTCAGAATCCGAAGCAATGATTAATAGGGATAGTTGGGTGGAATTCTCGGGTGCCAAGGAACTCCAGTCACCTCCTTAC
+
CCCCCGGGGGGGGGGGGGGGGGGGGGGGGGGCGGGGFEGGGGCCGC,FFFGGGEFCFGGGGGEGGGGGGGGGC<EFFFGGGGFEEEEGGGFGCGGGGGDAFFGDGGGGGGDEGDGGG77F:DECEEGFGGGGGGGCFF::@@FEGGFF>FGGGGFG9:<BFCC*=<F<FGDGF?FG?FF?CEFGG+A@+:CC9CGD?FCFC*:*+<+2<FCEFGGGGGGFGGGFFE9<9FGC*;AEEFGFG?9<C+9<:C):8EF<??+58***3<C:C9*98CD*:*):5*6*<9<EGBFFGGGG:6>96
@M03152:184:000000000-AWYW1:1:2106:10012:6437 1:N:0:CTCCTTACATACCTGT
AAGCTCGTAGTTGAATTTCGGGATCAGTATGTTGGTCGTGCTTCGGTACGTACTGTCATTACTGGTTTCTCCCTTCTGAAGAACCTTGATGTCATTAATTTGGTGTCTTGGGAAATCAGGACTTTTACTTTGAAAAAATTAGAGTGTTTAAAGCAGGCATACGCTTGAATACATTAGCATGGACTAATGAAATAGGACGTTTGATTCTATTTTGTTGGTTTCTAGGATTGACGTAATGATTCATAGGGATAGTTTGGTGTATTTCTCGGTTGCCAAGGACCTCCAGTCACCTCCTTACACC
+
B<C9BFFG-DFEGGFFGGGGGGGCGGGGGGG<FA9FGGGGGGGGGGG8CFFGGGDGEFFGEFGCCFFGGDFGGGGGGE9<<FFGGGGGGGC,FDFG<@FFEG9ED<F9E,CCEFFFG9C<=FF9?EFFGGGF9E,,A+BF,=99FFFGGEDFG<AF7F@FCEGGE7+AFFA<5ABEDFFG9FF,AFCFGGFF<DF,3D:@FFECFCD@,@CEFAFF@CGGGFGEE?8@,@,,*36,4::<E::=EF,,,49,>D,<87*2,,6B,B@74*4);*27=AF*=CF*9+C+9A+>8C*<4+20*
@M03152:184:000000000-AWYW1:1:2106:21910:6476 1:N:0:CTCCTTACATACCTGT
AAGCTCGTAGTTGAATTTCGGCCTTTGCCGCCCGGTCCGCCTATTTGGGTGTGTACTGGGGCGGTGGAGGCTTACCTCGTGGTGAGCTGTTATGCCCTTTACTGGGTGTGGCAGGGAACCATGATTTTTACTTTGAAAAAATTAGAGTGTTCAAAGCAGGCTTACGCCCGAATACATTAGCATGGAATAATAAAATAGGACGTGCGGTCCTATTTTGTTGGTTTCTAGGATCGCCGTAATGATTAATAGGGATAGTTGGGTGGAATTCTCGGGTGCCAAGGAACTCCAGTCACCTCCTTAC
+
CCCCCGGGGGGGGGGGGGGGGGGGGGGGGGGGGGGGGGGGGGGGGGGGGGGGGGGGGGGGGGGGGGGGGGGGGFGGGGGFGGGGGGGGGGGGGGGGGGGGGGGGGGGGFGGGGGGGGGGGGGGDGGGGGGGGGGGGGFFGGGGGFGFGGGGGGGGGGFGGGGGGGGGGGG7FG7FFGGGGG?C@GGGE9CBFFGCCA>,2FFFFFEEGGGGGGGGGGFGFFGGC7CFGFCFGGDGGGG=CF?9FGGFEGGFFF87FGGG5?E5@EGGGF?C**97C?F?GFCFCDGCFFFEFFDD75CCC6
@M03152:184:000000000-AWYW1:1:2106:19549:6642 1:N:0:CTCCTTACATACCTGT
AAGCTCGCAGTTGAATTTCGGACCTGGCTGGGCGGTCTTGCCGAAAGGTAAGCACTGCTCTGGTCGGGTCTTTCCTTCTGGGGAACCAGCGTGCTCTTAATTGAGTGCGCTGGGGATCCAGGACTTTTACTTTGAAACAATTAGAGTGTTTAAAGCAGGCATACGCTTGAATACATTAGCATGGAATAATATAATAGGACTTTGGTCCTATTTTGTTGGTTTCTAGGACCTACGCAATGATTAATAGGGATAGTTGGGTGGATTTCTCGGGGTCCTAGGAACTCCAGTCATCTCCTCACTT
+
<BCC@FEC768EE<E<FD,;C-@FEF@EFEDGGGDGGGGEGE:6C@:EF9F<,CFFE,FFGEGFFEGGGGGGGGGGGGGGF,:B:=FFGGGGEGDEFG<,,CFCFD,EFGEC+4=?+BFB=8F4D@FEFGGGC9B?,,B,8<9,,EDFGCFFFD<>,D7FEFF<FDGEF><F;=DFC>AFFDF,73@,@DF9<;,?7,>2>FB,,>,6?,@FEGGGGC:4;,BC9,,,+=*0+3***=91<>+=CCCE6C4*>9CFF5C5EC0AC+0+7*2)1***3*0+ACFF?+0A07+<+:CF*0>++
@M03152:184:000000000-AWYW1:1:2106:5930:6702 1:N:0:CTCCTTACATACCTGT
AAGCTCGTAGTTGAATTTCGAGATCAGTACGCTGGTCGTGCCTTCGGTATGCACTGGTGTCACTGGTTTCTCCCCTCTGAAGAACCGTCATGTCATTAAGTTGGTGTGGCGGGGAATCAGGACTGTTACTTTGAAAAAATTAGAGTGTTTAAAGCAGGCTCGCGCTTGAATACATTAGCATGGAATAATGAAATAGGACGTTTGCCCCTGTTTTGTTGGTTTCTAGGATCGACGTCATGATTAATAGGGATAAATGGTTGGAATTCTCGGGTGCTAAGGACCTCCATTAACCTCCTTACAT
+
CCCC-FGCFGFCGGFGGGCFGGGGGGGGGG@FFGDGCCC@FG,CFECGGG8FFGGGGEFFFGFAGGGGGFGGGGGGC,E9DGGFGGD,F:FGCEDF,,,FFGGFGGFG>DFGGGCC,CE?D8F=FFEFFGEFGGFGGDFG@BCE3:BF<>@FFDD>F7:7,++@F3@F>FGCFFFGFGGGC9,,,79D;D9FC9CGGFGGB7<<,?<@B*7<+<BB8*88CC+?A+<6;2B8E>8*1*+<??<+C7:CF*)*++039+2*:87<+++<***/2**226)<**07**+3+*<+<756<+0<+
@M03152:184:000000000-AWYW1:1:2106:23828:6931 1:N:0:CTCCTTACATACCTGT
AAGCTCGTAGTTGAATTTCGGTTAATAAGAAAGTTATGGTCCACTCTTTAGTGTGCACTAATATTCTTATTTCCTTCCTTTTTGATATACTCCTACATATAAAGAATCATATATTATATTTTTCTTTATATTGGGATCATAGTTATCAAAATCTTTTACTGTGAAGAAATTAGAGTGTTCAAAGCAGGCGTAACATGCCTTTGAATATATTAGCATGGGATAATGAAATAGGATTTTAGTTCTACTTTCGTTGGTTTCTAGGGCTAAGATATTGATTATTAGGGATAGTTGGTTTGATTTT
+
CCCCCFGGGGFGD9;EFGGGGGEEFGGGGEFGCCF@CFGGFF@,CEFFG9FG,F<FCGFFGGDCGFGGGGGGGGGGCFECFGFG@AFGDF9CEF9E<EEFEEAC9@EFFGCFFG<EE<F<,?FEFCF6FEEFGCCFFGDG9FF<9FCEGE,EBFGGG,?FEF9F<,A<=F<F,55AAFGG?A,@,A,4BCE7F7EG<<EB,C=,59,3><@,6,=AF?88DD,,=,,3@;@DCFGGFF8E2@:EG7,7,1;9:,AFECF,,,6,,,,4*@,+,52+DA+<2??4,:,?5:7,/:**1,=C:
@M03152:184:000000000-AWYW1:1:2106:14850:7041 1:N:0:CTCCTTACATACCTGT
AAGCTCGTAGTTGAATTTCGGGTCTGGCTGACCGGTCCGCCTCACCGCGTGCACTGGTTCGGCCGGATCTTTCCTTCTGGCTAACCTCATGCCCTTTACTGGGTGTGCTGGGGAACCAGGACTTTTACTTTGAAAAAATTAGAGTGTTCAAAGCAGGCATATGCTCGAATACATTAGCATGGAATAATAGAATAGGACGTGCGGTTCTATTTTGTTGGTTTCTCGGACCGCCGTAATGATTAATAGGGATAGTTGGGTGGAATTCTCGGGTTCCAAGGAACTCCAGTCACCTCCTTACATC
+
CCCCCGGGGFGGFGGGGGGEFGGGGGGFGFEFGGGGGGGGGGGGGGGGDFEGGGGGFGGGCFGGGGFDGGGGGGGGGGGGGGG<FGGGGGGGFGGGGAFGGGGGGGGGGGGGGCEFGGGGGGFGGGGGGGGG9BFEDFFGGGGGGGGGGGGGGGGFFGGGFGGGGGCF,D+EFFGGGFFGGFGFGFFFFGGGF=9C9FFF*@F@FGGGGGGGG@CGGGGGGGF+/BGGGGGG8C*?FGGFGFFGFFFFE*)+0<+3?ED8FGGG7?9*5=5*;7C76)<EFFDCGGG6FB+<8FFF+0:2+
@M03152:184:000000000-AWYW1:1:2106:11454:7099 1:N:0:CTCCTTACATACCTGT
AAGCTCGTAGTTGAATTTCGGATAATAAGAAATTAAAGTTTACCAATTTCGGTTAAACTAATATCTTATTTCCTTCTTTTCAAATATACTCCCATTAACTTTCAGTTTTTGGGGTAAAAGTATTTTGAATCGTTTACTGTGAAGAAATTAGAGTGTTCAAAGCAGGCGTAACTTAGTCTTTGAATATATTAGCATGGGATAATGAAATAGGACTTTAATCCTACTTTCGTTGGTTTCTAGGGCTAGAGTAATGATTAATAGGGATAGTTGGGTGGAATTCTCGGGTGCCAAGGAACTCCAG
+
CCCCCGGGGGGGGGGGGGGGGGGGGGGGGGGGGGGGFFGGGGGGGGGGGGGGGGGGGGGGGGGGGGGGGGGGGGGGGGGGGGGGGGGGGGGGGGGGGGGGGGGGGGGGGGGGGEGGGGGGGGGGGGFGGGGGGGGGGGGGGGGGFFGGGGGGGGGGGGGGGGFGGFEGGGGGGGGCFGGGGGFGGGGGGGGGGGGGGCGGGGGFGDFDFFDGGGGGGCGF8EGFGGGGGGEFCEGGGGGGG5>FGGGGGGFG7AEFG9CFFD6,=?FGG7@CGG4F9=FB@C:D*/1:7ACFCGGGG?FF+
@M03152:184:000000000-AWYW1:1:2106:25834:7194 1:N:0:CTCCTTACATACCTGT
AAGCTCGTAGTTGAATTTCGGGCCTGGCTGGGTGGTCTTGCCGCAAGGTAAGCACTGCTCTGGTTGGGTCTTTCCTTCTGGGGAACCAGCGTGCTCTTAATTGAGTGCGTTGGGGATCCAGGACTTTTACTTTGAAAAAATTAGAGTGTTTAAAGCAGGCTTACGCTTGAATACATTAGCATGGAATAATAGAATAGGACTTTGGTTCTATTTTGTTGGTTTCTAGGACCGAAGTAATGATTAATAGGGATAGTTGGGTGGAATTCTCTGGTGCCAAGTAACTCCAGTCACCTCCTTACAT
+
CCCCCGGFEFGGGGGGGGGGGGGGGGGGGGGGGGGGGGGGGGGGGGGGGGGGGGGGGGAFGGGFGGGGGGGFGFGGGGGCDGGGGGGD@F:FEGGGGGGGGGGCF9FGGGDGFGGGGGGGGDGGGGGGGFGGGGGFD9<>F<FFAFFGFGFGGCEFGGFGGGGGGGGEGGCFFFFGGGGGCGGGEFFBFEBFCGGGGGGGG@FGGFDGFGCFEFGGGFGGGGFGGG9CEGGEGGGGGFCG?CF?CF?FFGFEFGGC67EE>CFECEFF*<6787CCC@03C9?*<8<E9=+CEGFGG+97+
@M03152:184:000000000-AWYW1:1:2106:10774:7200 1:N:0:CTCCTTACATACCTGT
AAGCTCGTAGTTGAATTTCGGCCTTTGCCGCCCGGTCCGCCTATTTGGGTGTGTACTGGAGCGGTGGAGGCTTACCTCGTGGTGAGCTGTTATGCCCTTTACTGGGTGTGGCAGGGAACCATGATTTTTACTTTGAAAAAATTAGAGTGTTCAAAGCAGGCTTACGCCCGAATACATTAGCATGGAATAATAAAATAGGACGTGCGGTCCTATTTTGTTGGTTTCTAGGATCGCCGTAATGATTAATAGGGATAGTGGGGTGGAATTCTCGGGTGCCAAGGAACTCCAGTCACCTCCTTTC
+
CCCCCGGGEGGGGGGGGGGGGGGGGGGGGGGGGGGGGGGGGGGGGGGGGGGGDGGGGGGF@FGGGGGGGGGGF<FGGGGGGGGGGGGGGGGGGGGGGGGGFEFGGGGGGGGGFEGDGGGGF9FGGGGGGGCGGGGFFGFG7<DEGGGCAFGGG,C=CGGGGGGGGFGCFGDC73EFFGAFG=DAFFGFFGFF@FC;:>C,?CF7B@*=C<C,@FFF@FFFFBFGGG99B6B6C5>=5:7F+<+:?3<0<656C*7@+:**2:88<+0+2+/**/)109)/*;F789C6+0+++2*:*:?++
@M03152:184:000000000-AWYW1:1:2106:20108:7251 1:N:0:CTCCTTACATACCTGT
AAGCTCGTAGTTGAATTTCGGAATGTGGAAGTCAAAGTCCGTCTCAACGGCGTGGCTCGATTTCCGCTTCCTACCTTTGGATAGTGGCCCTCTTCCTTCACGGGTTGGGGTGTCCGCTTCCAATCATTTCCTTTGAAAAAATTTGCGCGCTCAATGCAGGCGTAATTGCTATGAAGATTACAGCATGTGATAATAAAATACGACCTCGGTCTTATTTTGTTGTTTTCTAATGCCGACTTAATGATTAATAGGGTTTGTTGGGTGGTATGCTCGGTTGCCAAGGAACTCCAGTCACCTCCTT
+
CCC?@EEFC@BFGCDDFGGDGCFDFFFGGGG@FFGG9C,EFGDF<FFFGGDEFFEGGFGGGGGG9,@@FGGCF,6CFDAC,F<CEEF7<,6,FGGFG,:5CFGGFGEE@F:BF8BE:FG7F<9FE,<FE,<FFDEAF,5BCEF,,A::7FEE:9<=A3>FFEE<@>F9,@9F,,;@3>D;,:?7:,,6,,6;;@D,?;<,?<:C*=FC:FGGCCFE9B9FG6+80<?BC+3+3+=?**/A1<:+:+<30?=C6*2**:8F>8?/:*3<*3:0A)/**0*++/29:8C@69<CGFGG+>4:0
@M03152:184:000000000-AWYW1:1:2106:25340:7306 1:N:0:CTCCTTACATACCTGT
AAGCTCGTAGTTGAATTTCGGACGTGTGCTGCCCGGTCCGCCGCAAGGCGTGCACTGGGCTTTGCTCGTCTTCCTTCTGAAGACCGCGGGTGCCCTTCACTGGGTGCCCACGGGGTTCAGGACTTTTACTTTGAAAAAATTGGAGTGTTTAAAGCAGGCCGTTGCTTGAATACATTAGCATGGAATAATAAAATAGGACTTTGGTTCTATTTTGTTGGTTTCTAGGACCGAAGTAATGATTAATAGGGATAGTTGGGTGGAATTCTCGGGTGCCAAGGAACTCCAGTCACCTCCTTACATC
+
CCCCCGGGGGGGGGGGGGGGCFGGGGG?GGGGGGGGFGGGGGGGGGGGGGGGGGGEFGGGGGGFGGGGGGGGGGGGGGGGGGGGGGGGGGFGGGGGGGGGGGGGGDGFFGEGGGGGGGGGGGGGGGGCEGGGGGGGCGEFGGGGGGGGGGGGG;FGGFGGGGGGGGGGGGGGG?FFFFGCGFDFFGFGGGCEGGGGFDGGGGGGGFGG?FCG@<EFC5CFEGGEF+BCE8*:/;<:CFFG?<9EFFC=66<+CG78*:E**<CEGFCD*:CCEFF*A:@GGGFGFFGGC@CFFGGF?EFC9
@M03152:184:000000000-AWYW1:1:2106:14114:7335 1:N:0:CTCCTTACATACCTGT
AAGCTCGTAGTTGAATTTCGGGATCGAAGGAATCGGTCCGCCGTCAAGGCGTGAACTGGTTTCTTCATCCTCTTCTATGGGATACTCACCTTTGCTCTTAACTGGGTGAAGGTAAAAAGCAGGTGGTGGCCGAGGCAACTCGACCATCTCTGTGGGGTTCCCATTCATTTACTTTGAATAAATTAGAGTGTTCAAAGCAGGCATCAAGGGGCCTTGAATACATTAGCATGGGATAATAGAACAGGATTCGTGTCCTCGTTTTGTTGGTTTCTAGTACATGAATAATGATTAATAGGGATAG
+
CCCCCGGGCGGGGGGGGGGGGGGGGGGGGGGGGGGGGGGGGGGGGGCGGGGGGGGGGGGGGGGGGGCFGGGGGGGGGGGGCFFFFCGGGGFGGGGGGGGGGGGGGGGGFCFGGGGGGGDGFGCEFGGFGGGFGGGGGCGGGCAFFGGGGGGGGGFGDGGGGGGGDFGGGGEFGGGGGGGGEGEGCD=FFGGEGGF9FG7FEGGG,><DCDGGGEGGG,<,<CCCFCGGGCGDGGGFC=:FGGGGFCGGCGFCCG9EG5;CFG*;6:5=FGFGFF*:C@?C+2AFCG+<FFG9?FGC*2960
@M03152:184:000000000-AWYW1:1:2106:17726:7383 1:N:0:CTCCTTACATACCTGT
AAGCTCGTAGTTGAATTTCGGGGTTAGTAGGTTGGTCATGCCTCTGGTATGTACTGGTCTCACTGATTCCTCCTTCCTGATGAACCGTAATGCCATTAATTTGGTGTTGCGGGGAATTTGGACTGTTACTTTGAAAAAATTAGAGTGTTTAAAGCAAGCTAACGCTTGAATACATTAGCATGGAATAATGAAATAGGACGTTCGATCCTATTTTGTTGGTTTCTAGGATTGACGTAATGATTAATAGGGATAGTTGGGTGGAATTCTCGGGTGCCAAGGAACTCCAGTCCCCTCCTTACAT
+
CCCCCGGGDGGGGGGGGGGGGGGGGGGGGGGGGGGGGGGGGGGGGGGGGGGGGGGFGGGGGGGGGGGGGGGGGGGGGGGCGGGFGGGGDGGGGGFFGCFGGGGGGGGGGGGGGGEGGGGGFGGFGGGGGGGGGGGGGGGGGAFGGGGGGGGFFFGGG<FGGGGGGGGGGFFFF9FFGAFGGGGGGG9FGD9FGFCFEGE*>FFG>FGGF9FFGGGCFECEGGFFF?CFFGECCBEF,:9CFGCFF@C6C7;68EG78*;C*3:>C+<9:**;*9*:?)56*2<:FD+<+)2*05DGG7C+0
@M03152:184:000000000-AWYW1:1:2106:18588:7389 1:N:0:CTCCTTACATACCTGT
AAGCTCGTAGTTGAATTTCGGGTCTGGCTGACCGGTCCGCCTCACCGCGTGCACTGGTTCGGCCGGATCTTTCCTTCTGGCTAACCTCATGCCCTTTACTGGGTGTGCTGGGGAACCAGGACTTTTACTTTGAAAAAATTAGAGTGTTCAAAGCAGGCATATGCTCGAATACATTGGCATGGAATAATAGAATAGGACGTGCGGTTCTATTTTGTTGGTTTCTAGGACCGCCGTAATGATTAATAGGGATAGTTGGGTGGAATTCTCGGGTGCCAAGGAACTCCAGTCACCTCCTTACATC
+
CCCCCG@F;FGGGGGGGGGGGGGGGGFGGFGGGGGFGGGGGGGGGGGGGGGGGGGGFGGGECGGGG>FGGGGGGGGGGFGGGFGGGFGGGGGGGGFFFFEGGGGGGGGGGGGGFGGG@F@CFGGGGGGGGGGFEFGCEGG9FFFA<FGGGGGGGCGFCGGGGGGGFGDGGGGFGGGGGFGG7,@CCCEFDG,@;DCCF7CFGEEGGGGGGGGGFFGF,CGGFG9EFFGDEGGCEC8CGEGGC7?CFC66C@FFFF+8C*?*ACFGG95*CFGG:D*:@>:C?7CFD@FFFEFFDFG+<:<9
@M03152:184:000000000-AWYW1:1:2106:17946:7478 1:N:0:CTCCTTACATACCTGT
AAGCTCGTAGTTGAATTTCGGGATCAGTATGTTGGTCGTGCTTCGGTACGTACTGTCATTACTGGTTTCTCCCTTCTGAAGAACCTTGATGTCATTAATTTGGTGTCTTGGGGAATCAGGACTGTTACTTTGAAAAAATTAGAGTGTTTAAAGCAGGCATACGCTTGAATACATTAGCATGGAATAATGAAATAGGCCGTTTGATTCTATTTTGTTGGTTTCTAGGATCGACGTAATGATTAATAGGGATAGTTGGGTGGATTTCTCGGGTGCCAAGGAACTCCAGTCACCTCCTTACATA
+
CCC9<FF@;<BFFCGF<C@FDCGGGGG@AFFFFG@CGGGG@FFGGGFFCFFDFFGGGCFFGGGGGGGDFGCFG<FEAFGDFFFGE@CFF9FGCDFDG<FGFGGFGFC9C,<CF=FEG,CF,C<,EFFFG@FGEFE<=4BFF@FEFEFE=E,EEF=F+4<AB<FC+BF,ADEE,7AFGF;FDCFCA,CDA=D3,E,,,8>@7FC,@FFDGGGGGF8A8>@CFGD,<D,5>*@;E**:1,5:=C,==;?C,C6EFC9F*:BCF:;E+<+AF5:C*8:47AA*2?CF?F;+AB+9CCFGC+2<+
@M03152:184:000000000-AWYW1:1:2106:11148:7503 1:N:0:CTCCTTACATACCTGT
AAGCTCGTAGTTGAATTTCGGTGGCCCAACGGCGGTCGGCCGCAAGGTCTGTACTGCCGGTTTTCGGACCACCTCTTTCTGGGGGAACGTCGGCCCTTAACTGGGCTCGGCGGCCGAACCAGGACGTTTACTTTGAAAAAATTAGAGTGTTTAAAGCAAGCGTACGCTTGAATACATTAGCATGGAATAATGAAATAGGGCTTCAGTTCTATTTTGTTGGTTTTCAGAATCCGAAGCAATGATTAATAGGGATAGTTGGGTGGAATTCTCGGGTGCCAAGGAACTCCAGTCACCTCCTTAC
+
C@CCCGGGGGGGGGGGGGGGDGGGGGGGGGGGGGGGGGGGGGGGGGGGGGGGGGGGGGGGGGGGGGGGGGGGGGGGGGGGGGGGGGGGGFG7CFGGGGGGGGGGGGGGGGGGGGGGGEFGFGGFF@GGGGGGGGFEC9<FEFFDCC:><CCGGCFGGCGGGDFGGGGGGEFDGFGFGGGGGGGGGGGGGFFEFGGGGGFGC:FGGGGGGGCEF<ECFGGCCEEFCF@CCFGFEGGGGGGDGC7ECCF?C+>CFEEFG?FCEEDCCCFFGCCCEGDGF?FGDGGGCFEGFF+AECFGGGGC6
@M03152:184:000000000-AWYW1:1:2106:3906:7563 1:N:0:CTCCTTACATACCTGT
AAGCTCGTAGTTGAATTTCGAGATCGGCTTACTGGTCGTGCTATTGTACGTACTGGTATAATCGGTTTCTCCTTTCTGACGAACTATAATGCCATTAATTTGGTGTTTTAGGGAATCAGGACTGTTACTTTGAAAAAATTCGAGTGTTTAAAGCAGGCTCACGCTTGAATACATTAGCATGGAATAACGGAATAGGACGTTTGATTCTATTTTGTTGGTTTCTAGGATCGACGTAATGATTAATAGGGATAGTTGGGTGGAATTCTCGGGTGCCAAGGAACTCAAGTCACCTCCTTACATC
+
CC<@@FF@@CFFGA<FFFFGGGGGGCC7FEFGGG-CECFEGD,<FFGGGGGFFGGFGGGGFFF@FF@C9EFCACE@@FCFGGG+6,C@C<C<A,@<?EFG,CCEDF:EF<@=D=FFGCFFE@FDFGGGFAAFFFFGC:FF,=FCEFFD@9<EFGGGCEFF?D8FGG=D=FAE??FFCFFGD,BDBFGGDG+>D9AFC7B3@<3<CCFFFFF9DFFG7CCGGCFFG,22>E>ECGGGGGGG7CFGG7<EC64?C99@55**=+B:@F+:8CGGEFCC*)5A*+3*<02CC=9@;>9C2+2:+
@M03152:184:000000000-AWYW1:1:2106:23721:7632 1:N:0:CTCCTTACATACCTGT
AAGCTCGTAGTTGAATTTCGGGATCAATTTATTGGTCGTGCTATTGTACGTACTGGTATTATTGATTTCTACCTTCTGACGAACCATGATGTCATTAATTTGGTGTCTTGGGGAATCAGGACTGTTACTTTGAAAAAATTAGAGTGTTTAAAGCAGGCTCACGCTTGAATACATTAGCATGGAATAACGAAATAGGACGTTTGATTCTATTTTGTTGGTTTCTAGGATCGACGTAATGATTAATAGGGATAGTTGTGTGGAATTCTTGGGTGCCAATGAACTCCAGTCACCTCCTTACATT
+
CCCCCGG@FGFGFGGDGGFFG7E:@FCFGECFCF9FFGGGGGGGGGGGFGGFGGGGGGGGGGFFFGGAEFGF<FGGGG9F@,@FGCEGGG<FEFDFFFFFGGDGGGGGGDFD>:BEDGF8CE8CFGGGGFF9@B9?<:FFGDFGGGEEGGACFGGGCGGFF:A=FGFGGGGGGGF9CFCFF,ADGF;F>EGGCFF,=FE=<FFGCGGGCEFEGGGGG,BEDDF9<C,>B>EG*>5D:,,5<A7:+>,,,,20><E,*C@*,6<>CAB+***1**3;?AAFFFE0+>E90@00=<CC7?>7+
@M03152:184:000000000-AWYW1:1:2106:9938:7690 1:N:0:CTCCTTACATACCTGT
AAGCTCGTAGTTGAATTTCGGGATCAATATATCGGTCATGCTTAGGTATGTACTGGTATTATTGATTTCTCCCTTCTGAAGAACCATGATGTCATTAATTTGATGTCGTGGGGAATCAGGACTGTTACTTTGAAAAAATTAGAGTGTTTAAAGCAGGCTTTCGCTTGAATACATTAGCATGGAATAATGAAATAGGACGTTTGATTCTATTTTGTTGGTTTCTAGGATCGACGTAATGATTAATAGGGATAGTTGGGTGGAATTCTCGGGTGCCAAGGAACTCCAGTCACCTCCTTACATC
+
CCCCCGGGGGGGGGGGGGGGGGGGGGGGGGGGGGGGGGGGGGGGGGGGGGGGGGGGGGGGGGGGFGGGGFGGGGGGGGGGGGGGGGGGGGGFDGGGGAFGGGFGFGGGGGCCEGGGGGGGFGGGGGGGGGGGGFGGDFGCGFGGGGGGGG9FGFGFCEGGGGGGGGGGGGGGGGGGGCFGCCGFGGCEGAFFFFGFFGGCGGGDGGGGGGGGGGGGC?GGGGGFFCFGGG5EEC5@52,,=D@ECF6?,=ACFFC8*CEGGGGGCEGC*:EGEGGCD>FG6?AFFFE9<69@C<FECF7C7
@M03152:184:000000000-AWYW1:1:2106:13375:7700 1:N:0:CTCCTTACATACCTGT
AAGCTCGTAGTTGAATTTCGGGATCAATTTATTGGTCGTGCTATTGTACGTACTGGTATTATTGATTTCTACCTTCTGACGAACCATGATGTCATTAATTTGGTGTCATGGGGAATCAGGACTGTTACTTTGAAAAAATTAGAGTGTTTAAAGCAGGCTCACGCTTGAATACATTAGCATGGAATAACGAAATAGGACGTTTGATTCTATTTTGTTGTTTTCTAGGATCGACGTAATGATTAATAGGGATAGTTGGGTGGAATTCTCGGGTGCCAAGGAACTCCAGTAACCTCCTTACATC
+
CCCCCGGGDGGGGGGGGGGGGGDGGGGGGGGGGGGGFGGGGGGGGGGGGGGGGGFFGGGGGGGGFGGGGGGGFGFGGGFGGGGGGGGGGGGGGGGGFFFGGGGGDFGFGGGGGGECGFGGFFGGGGGGGGGDAEF9EEFGGFCFFGGGGGGGGGDG@E?<EGFGGGGGGGFFGGGGFGGDFFDGFFGGGGCFGCFFBFEGGGGCGFDFCGGGGGFGG:@CFGGG7DEGGDGGGGGEC@FCGGCFC?F=6CFGGG,,*=@8B?CGCFC=CCGDE<F<G3;=FGGFFGG9?@7CGGGGFCFF+
@M03152:184:000000000-AWYW1:1:2106:12534:7751 1:N:0:CTCCTTACATACCTGT
AAGCTCGTAGTTGAATTTCGGGGGTTTCAGATCAAAGCTCGTCCTTGTGGCGTGGCTCGATTTGGGCTTCCTATTATTGGATAGTGGGCAACCGCTTCCAATCTTTTACTTTGAAAAAATTAGAGTGTTCAAAGCAGGCGTAACCTTGCCATTGAATATTACAGCATGGGATAATAGAATATGACGTTGGTCTTATTTTGTTGGTTTCTAAGGCTGATGTAATGATTAATAGGGATAGTTGGGTGGAATTCTCGGGTGCCAAGGAACTCCAGTCACCTCCTTACATCTCGTATGCCGTCTT
+
CCCCCGGGGGGGGGGGGGGGGGGGGGGGGGGGGGGGGGGGGGGGGGGGFGGGGGGGGGGCGGGFGGGGGGGGEFGGGGGGDGGGGGGGGGGGGGGGGGGFGGGGGGGGGGGGGCEAEFGGGGGGGGGGGGGGGGGGGGEDFGGGGGGFGFGFG9DFGGGGGGCGFGGGGGFGGAFFGGGGGGGGGEGGGFGGGGGGGGGGGGFCGGGFGGFFGC:F,CFGGFC?AFGGGGFFFFCFACGGC6CED=CCFGCGG*CEF5CFG6@5FFGGFGG<FCCD+=@EGDF<+3++37C8FCFE==)*:
@M03152:184:000000000-AWYW1:1:2106:20016:7761 1:N:0:CTCCTTACATACCTGT
AAGCTCGTAGTTGAATTTCGGGTCCGACTGAGTGGTCTTGCCAATGGTAAGTACTGCTCTGGTCGGGTCTTTCTTTCTGGGGAACCAACGTGCTCTTAATTGAGTGCGCCGGGGATCCAGGACTTTTACTTTGAAAAAATTAGAGTGTTTAAAGCAGGCCTACGCTTGAATACGTTAGCATGGAATAATAGAATAGGACTTTGGTTCTATCTTGTTGGTTTCTAGGACCGAGGTAATGAGTAATAGGGATAGTTGGGTGGAATTCTCGGGTGCCAAGGAACTCCAGTCACCTCCTTACACC
+
CCCC@-CGCFGGGEEF-@F<FGGGGGGGGEGGFGFGGGGGGEF<EEE<F<CFAEF<<EEFFFGGEGGGGGD<@EGGGCGGCCE:CFGGGG7,:=,9C<FEFGACEFFDCE:@>>CEFFEFGGGG,5B,:,CC?C,5,,@F8C=<C<?FEGA9BFGGGGG7FEFCCGEF7,:F=FDFD+@C@FF8:FFEFCFF;F;C@C<FECFF>CFF,@,,,@D::>EGCC9<BF6?:BC8ECFG+=++4++=:<6C6=FGC7:FEEGD8:9E+A7CDD5<CFFGGFFF2@76+000+99@;*790CF+*
@M03152:184:000000000-AWYW1:1:2106:17118:7844 1:N:0:CTCCTTACATACCTGT
AAGCTCGTAGTTGAATTTCGGGATCAATTTATTGGTCGTGCTATTGTACGTACTGGTATTATTGATTTCTACCTTCTGACGAACCATGATGTCATTAATTTGGTGTCTTGGGGAATCAGGACTGTTACTTTGAAAAAATTAGAGTGTTTAAAGCAGGCTCACGCTTGAATACATTAGCATGGAATAACGAAATAGGACGTTTGATTCTATTTTGTTGGTTTCTAGGATCGACGTAATGATTAATAGGGATAGTTGGGTGGAATTCTCGGGTGCCAAGGAACTCCAGTCACCTCCTTCCATT
+
CCCCCGGGGGGGGGGGGGGGGGGGGGGGGFGGFGFGGGGGGGEEGGGGGGGGGGGGGGGGGGGGGGGGGGGGGGGGGGGGGGGGGGGGGGGGGGGGDFGGGGGGGGGGGGFCGGGGGGGGGGGGGGGGGGGGGFFDGGGGGFGFGGGGGFGGFGGFGGGGGGGGFGFF@FGGGGGCFGGGGFGFGGGGGCE7FGGGGDGGGGGGGGGGFGGGGGFGGFGGGDGGAEFFF>EEDEFDFFDFGG7CFGFFCFFEGGFF5EGC><CFCFFEG5@CC4DGC>AE*3<CGGG69*++1>FG+0*9+
@M03152:184:000000000-AWYW1:1:2106:10624:7968 1:N:0:CTCCTTACATACCTGT
AAGCTCGTAGTTGAATTTCGGGATCAATATATTGGTCATGCTTAGGTATGTACTGGTATTATTGATTTCTCCCTTCTGAAGAACCATGATGTCATTAATTTGATGTCGTGGGGAATCAGGACTGTTACTTTGAAAAAATTAGAGTGTTTAAAGCAGGCTTTCGCTTGAATACATTAGCATGGAATAATGAAATAGGACGTTTGATTCTATTTTGTTGGTTTCTAGGATCGACGTAATGATTAATAGGGATAGTTGGGTGGAATTCTCGGGTGCCAAGGAACTCCAGTCACCTCCTTACATC
+
CCCCCEGGDGGGGGFGECFGGGGGGGGGGGGGGGGGGGGGGGGFGGGGGGGGCFGCFGGGGGGFFGGGGGDFGGGGGD@ECEFGGGGGGGCEFFGGDFGGGG,CECCEFEE>FD>DFDFGGGGGGGDFGGGGGFF?,8FFGGGAFEFGGGG<,?BEFCFGFGGGGGGGCGGGGGGGF8FFCF8DFGGG9EDCFGG8AFE>FFE9FFGGAFFEFDFGC?CGGDFAC9@FCE*:E:DEGG:FGG9C>FFD6?4?FGGFCEEGF:,B,:2:7=FCECF;C);678:CFFGFFF+>=;FG?EG7+
@M03152:184:000000000-AWYW1:1:2106:9450:8073 1:N:0:CTCCTTACATACCTGT
AAGCTCGTAGTTGAATTTCGGATTAATGGGAGTTAAGGTCCATCAATTTGATGTGTACCTTATTCTCGTTTCCTTCCTTTTGAATACACTCCCTGAAATTTTTTTTTGGGGATCAAAGTGTTTCAAATCTTTTACTGTGAAGAAATTAGAGTGTTCAAAGCAGGCGTAATCTAGCCTTTGAATATATTAGCATGGGATAATGAAATAGGACTTTAGTTCTACTTTCGTTGGTTTCTAGGGCTAAAGTAATGATTAATAGGGATAGTTGGGTGGAATTCTCGGGTGCCAAGGAATTCCATTA
+
C<CC<CFC7FFAGFD<FFGFDCFGGGGFGG@FCFCFGFFFFDFFGGGGGGFFFEAEDFGCFAGGC<@@DGGGGGGG8FEFFCF@ECEE8F<@F8FFG,C<CCGEFCCFFCG7:=EDEGFCEFFFEGGB,CFFGFF,BBDGGDE<EAFFFGGGGFEE5<FFFF8=FCFD+D,<ACBAFFF=D=FGC<DFGD@,3,@6D,8@,@EC,,,,:BCFFCCCF99>,@=BFB8,@>DC5DF?=CEF?G7F+>2=CC1<9<FFG?BE68,<,16B6*3>C52:<+;C=8:5C569+85@F**03+*30
@M03152:184:000000000-AWYW1:1:2106:27169:8107 1:N:0:CTCCTTACATACCTGT
AAGCTCGTAGTTGAATTTCGGACTGGCTTGGGTGGTCCCGCCGCAAGGTGGGTACTTCTCGGGCTAGTCTTTCCTTCTGGCGAACATATGTGCTCTTCACTGAGTGTGTATGGGAACCAGGACTTTTACTTTGAAAAAATTAGAGTGTTTAAAGCAGGCTTACGCTTGAATACATTAGCATGGAATAATAGAATAGGACTTTGGTTCTATTTTGTTGGTTTCTAGGACCGAAGTAAGTATTAATAGGGATAGTTGGGTGGAATTCTAGGGTGCCAAGGAACTCCAGTAACCTCCTTAAATT
+
CCCCCGGGEGGGGFFGGGGG@-CFDGGGGGGGGECEGGGDGGGGGGG7FFGEGGGGGGGFEGDGGGGFGGGGGGGGGGGGGGGGE=FDFFGAFFDGGGAFGGFCGGGGGGGFFE8EFFEEEGGGGFGGGGGGFFFDEGECGGGCGGFFGFGFGAFGFFEFEFFDG@:C<FFGF,@FFFGGE>FDBG9>FFF;;BFGECF,>DFFG:<E>D;<E9>FGGEFGGGFCF6<E88CE8E<+++1291<CC?F67A65<795CED5CFF9A+<65CD5<F7A5:GG6:9CFG3<@F7*52<0+*2+
@M03152:184:000000000-AWYW1:1:2106:6569:8165 1:N:0:CTCCTTACATACCTGT
AAGCTCGTAGTTGAATTTCGGGCCTAGTCAGTCGGTCCACCTATCGGTGAGTACTGGCTGAGTGGGCTCCACTTTTTGGGTGTCTCGTCTGCCCTTCACCGGGTGGGCGAGAGGTCCAAGACTTTTACTTTGAAAAAATTAGAGTGTTCGAAGCAGGCTTGAGCTTGAATACATTAGCATGGAATAATGAAATAGGACTTAGGTTCTGTTTTGTTGGTTTAAAGAACCTAGGTAATGATTACTAGGGATAGTTGGGTGGAATTCTCGGTTGCCAAGGAACTCCAGTCACCTCCTTACATCC
+
A--<9EFFFGFFFFAFGGG8+FFGGGGFGGFFFGGGGGGGDACEFF::C@CCCEGCFGEFGFFGFGGGGGGFF<<FG:CGGGFCFFFFEG?DEFDF<EFFGGGGGGGGGGD7CF5AFE5?<FFFG9ABF9FDGCD<=+FBDF<5ECGGDCG,CFFGD@7FFFFFG<FFEFEGG;FDF,@@F,@DFF9ED9FCFGGG@FFF@FCFF:FF>3@CCBFFFEFCEFF,<>EGG6C6;F?F?FG7E+<9C9:0A:AGGGC?CCEGCCF7E:**/*/*<C*>5)7=69CF6<6+3*3/*97+<::+*
@M03152:184:000000000-AWYW1:1:2106:26494:8166 1:N:0:CTCCTTACATACCTGT
AAGCTCGTAGTTGAATTTCGGACCTGGCTGGGTGGTCTTGCTGAAAGGTAAGCACTGCTCCGGTTGGGTCTTTCCTTCTGGGGAACCAGTGTGCTCTTAACCGGGTGCGCTGGGGATCCAGGACTTTTACTTTGAAAAAATTAGAGTGTTTAAAGCAGGCCTACGCTTGAATGCATTAGCATGGAATAATAGAATAGGACTTTGGTTCTATTTTGTTGGTTTCTAGGACCGAAGTAATGATTAATAGGGATAGTTGGGTGGAATTTTCGGGTGCCAAGGAACTCCAGTCACCTCCTTACAC
+
CCCCCGGF@FFFGFGGGGGGGGGGGGGGGGGGGGGGGGGFGGGGGGGGGCCFGGGGGGFFGGGGGGGGGGFEGGGGGGGEGGG@:FGFFCDFGGGGFEGGGGGGDFGDDCGGGGGGGGGFFGGFGFFGGGGGGGG9,<FEGGFGGGFFFFGGGCDGGGFGGGGC@CFGGG@FFG3DFFGGGCCFFFEDFGDGCFFFFF=FFFGC,>DF?3;FFGGFGG>6AE;CGCEFGGGEG>C9+2<+++14@C96>6)*>;<CCGCE58@CF+<<>C578<7:F>3C*AEGG?C<94:FGGGG++9?+
@M03152:184:000000000-AWYW1:1:2106:18134:8190 1:N:0:CTCCTTACATACCTGT
AAGCTCGTAGTTGAATTTCGGGATCAGTATGTTGGTCGTGCTTCGGTACGTACTGTCATTACTGGTTTCTCCCTTCTGAAGAACCTTGATGTCATTAATTTGGTGTCTTGGGGAATCAGGACTGTTACTTTGAAAAAATTAGAGTGTTTAAAGCAGGCATACGCTTGAATACATTAGCATGGAATAATGAAATAGGACGTTTGATTCTATTTTGTTGGTTTCTAGGATCGACGTAATGATTAATAGGGATAGTTGGGTGGAATTCTCGGGTGCCAAGGAACTCCAGTCACTTCCTTACATT
+
CCCCCGGGGGGGGGGGGGGGGGGGGGGGGGGGGGGGGGGGGGGGGGGGGGGGGGGGGGGGGGGGGGGGGGGGGGGGGGGGGGGGGGGGGGGGGGGGGGGGGGGGGGGGGGGGGGGGGGGGGGGGGGGGGGGGGGGGGGGGGGGGGGGGGGGGGGGGGGGGGGGGGGGCFGGGGGGGGGGGFGGGGFEGGGGGGGGGGGGGGFFAGGGGGGGGGGGGGDGGGGGFCCFFGDGGGGGGGGGGGG7EFGCEFFFCFGG?=?@CCFEFEGCECCF7*7DCC>FGFGGFFGGCC=+2C*:C:<>E+
@M03152:184:000000000-AWYW1:1:2106:21925:8213 1:N:0:CTCCTTACATACCTGT
AAGCTCGTAGTTGAATTTCGGACCTGGCTGGGTGGTCTTGCCGCAAGGTAAGCACTGCCTCTGGTCGGGTCTTTCCTTCTGGGGAACCTGTGTGCCCTTAATTGAGTGCGCAGGGGATCCAGGACTTTTACTTTGAAAAAATTAGAGTGTTTAAAGCAGGCTTTCGCTTGAATACATTAGCATGGAATAATAGAATAGGACTTTGGTTCTATTTTGTTGGTTTCTAGGACCGAAGTAATGATTAATAGGGATAGTTGGGTGGAATTCTCGGGTGCCAAGGAACTCCAGTCACCTCCTTACA
+
CCCC9FGGGGGGGGGGGGGGGDCGGGGGGGGGGGGGCFGDGGGGGGGDGGGGGGGGGGGGFEGGGGGGGGGGGGGGGGGGGGGGGGFGGGGFGFFGGGGGGGGA<FGGGEGGGGGGDGGGGG8FDGFFGFGGGGGCGFGGGGGGGGGGGGGGGFGGFFGGGGFGGGCGGG7CFFGFFGFGGGGGFGGGGFFFGGFCFDFGGCGGGGCGFCFFCEGGGGGGGGGFGF;EFF8CEEEFFFC7C7@FCFFG6C)=<EGF+=*4CC*0<7+<CC8CGD379?F*:869020C<*0+9><7=E>60
@M03152:184:000000000-AWYW1:1:2106:21125:8263 1:N:0:CTCCTTACATACCTGT
AAGCTCGTAGTTGAATTTCGGGACCAATTTGTTGGTCGTGCCTCGGTACGTACTGGTATTATTGGTTTCTCCCTTCTGAAGAACCTTGATGTCATTAATTTGGTGTCTTGGGGAATCAGGACTGTTACTTTGAAAAAATTAGAGTGTTTAAAGCAGGCATACGCTTGAATACATTAGCATGGAATAATGAAATAGGACGTTTGATTCTATTTTGTTGGTTTCTAGGATCGACGTAATGATTAATAGGGATAGTTGGGTGGAATTCTCGGGTGCCAAGGAACTCCAGTCACCTCCTTACATT
+
CCCCCGGGGGGGGGGGGGGGGGDGGGGFGGGGGFFGGGGGGGGGGGGGGGGGGGGFGGGGGGGGGGGGFCFGGGGGGGGGGGEFFGFGGGGGGGGGFGGGGGFGFGFFF9=FEEGGGGGCFGGGGGA<FGGCGGGGG@FGGFGDGGGGFGFGEAFGDFGGGGGGGDCG8DCFGGGFFGFFGGFFGGGGGFFFGGGF9FCCEFE9DGGC9B=FGGGGGFGGGGGFC?GCDC5EGGCC5,=<CFCFGF6C,CF<CFF6EEG7EGGGGGCE3C@5CCGCF:FFFG7CEEGFC=+<CCFGFGC7+
@M03152:184:000000000-AWYW1:1:2106:19936:8346 1:N:0:CTCCTTACATACCTGT
AAGCTCGTAGTTGAATTTCGGGTCTGGCTGACCGGTCCGCCTCACCGCGTGCACTGGTTCGGCCGGATCTTTCCTTCTGGCTAACCTCATGCCCTTTACTGGGTGTGTTGGGGAACCAGGTCTTTTACTTTGAAAAAATTAGAGTGTTCAAAGCAGGCATCTGCTCGAATACATTAGCATGGAATAATAGAATAGTACGTGCGGTTCTATTTTGTTAGTTTCTAGGACCGCCGTATTGATTACTCTGGATAGTTGGGTGGAATTCTCGGGTGCCAAGGAACTCCAGTCACCTCATTACATT
+
CCC@CFC6@FCGEFCFCGFF:6EGGGDGFGFGGGEFEGGDFCCCECFCE@F:DGG,EFGGC:EGC>+BFGGEFFFGFGGF8EFGCAEFCGFEE8DFGCGCFFCFGG>44FF@FC@<<BFC,BCFCF<F9C?<E9C?A+3,8BFFFDEGD=F=<,3<+@FF,3:=FEGGAC7FEGGG9FF9A,D>FFCF,,E9@,D,;D*>FC:CGG7,2CGFGFGCFGFEDGG9B<8C*38*=C8*=<CF7<+1++4+++*+3+02*:AG5+<<<EF=3=FC59>4*)76*<<C?6<+27+<C4*0<9C7+
@M03152:184:000000000-AWYW1:1:2106:13009:8382 1:N:0:CTCCTTACATACCTGT
AAGCTCGTAGTTGAATTTCGGGACCAATTTGTTGGTCGTGCCTCGGTACGTACTGGTATTATTGGTTTCTCCCTTCTGAAGAACCTTGATGTCATTAATTTGGTGTCTTGGGGAATCAGGACTGTTACTTTGAAAAAATTAGAGTGTTTAAAGCAGGCATACGCTTGAATACATTAGCATGAAATAATGAAATAGGACGTTTGATTCTATTTTGTTGGTTTCTAGGATCGACGTAATGATTAATATGGATAGTTGGGTGGAATTCTCGGGTGCAAAGTAACTCCAGTCACCTCCTTCCATT
+
CCCCCGGGGGGGGFGGGGGGGGDGGGGGGGGGGGEFFBFDDGFGGGGGGGGGGGGGGGGGFFGCFGGGGGGGGGGGGGGFDGGGGGGGGG9FGGGGAFGGGGFGGGGGGCCFGCCFGFGGGGGGGGGGGGGFGFCAFFGGGGGFGGGFGCFGFC8<FGGGFGCFGGGC>EGGGGGGGGGGGFCFGAFGGFFGGGFGGGGGGFC,,;FFGFFFFFGG>5BCGGGFGFCF?8EEECGCFDGGFF?B@,40=C+0BF:?*AECC9B67@+7<*=)3*3+<1;1<E?CF8F+=?CCC5C97*23+
@M03152:184:000000000-AWYW1:1:2106:11882:8401 1:N:0:CTCCTTACATACCTGT
AAGCTCGTAGTTGAATTTCGGGACCAATTTGTTGGTCGTGCCTCGGTACGTACTGGTATTATTGGTTTCTCCCATCTGAAGAACCTTGATGTCATTAATTTGGTGTCTTGGGGAATCAGGACTGTTACTTTGAAAAAATTAGAGTGTTTAAAGCAGGCATACGCTTGAATACATTAGCATGGAATAATGAAATAGGACGTTTGATTCTATTTTGTTGGTTTCTAGGATCGACGTAATGATTAATAGGGATAGTTGGGTGGAATTCTCGGGTGCCAAGGAACTCCAGTCATCTCCTTCCATC
+
CA@@@9FGCD@CF<@ECAF8FGC7@,EEFDCGFGFCG+@FFFGFG>FCBFEF@FGFGGGGFGGDFEFCFEAFEEFGFAF@CFGFFDDCAF9CEFGG9,<CAFC==FGGG9,CCG7=F9FFFGGFFE<FGGFGGGA,8@FFGA,?EFFFGF<EFCEGFGFGGGFCF@+ADCCFFFGFEGGGFC@9F@FFAD,@FC9,,@+CDFDCFF;BDGC=9BE7DEEFECGE:38CF*>C8BG8?F7FEE,=F7C6,A6CGFD?*=CC>+?EEG95*5/)=47CF34:78C4@@<EF*<79:FF+:>++
@M03152:184:000000000-AWYW1:1:2106:14410:8601 1:N:0:CTCCTTACATACCTGT
AAGCTCGTAGTTGAATTTCGGGATCAATTTATTGGTCGTGCTATTGTACGTACTAGTATTATTGATTTCTACCTTCTGACGAACCATGATGTCATTAATTTGGTGTCTTGGGGAATCAGGACTGTTACTTTGAAAAAATTAGAGTGTTTAAAGCAGGCTCACGCTTGAATACATTAGCATGGAATAACGAAATAGGACGTTTGATTCTATTTTGTTGGTTTCTAGGATCGACGTAATGATTAATAGGGATAGTTGGGTGGAATTCTCGGGTGCCAAGGAAATCCAGTCACCTCCTTAACTT
+
CCCCCGGGGGGGGG<FFGGGGGEGGFFGGGGGGGGGGGGGGFEEGGGGGGGGFGGGGGGGGGGGFGGGGGGGGFFCFFCGGGGGGGFGF9<FGGGGFEFGGGGGGDFGGGGGGGEGFFGEEGGG<FFGFGG9EAFFFCFFGCFGGGGGGGGGFGGGF@FG9FFGGGGFGF,AADDDDFGGGGGGGGGGEGEFEC9D,@@+<CC,FFCB;@FGGDCC@F5>C9ECDG6;C>>E5:5D7,2=FF,:=,=CA?8CCF?85CGG5<CC+<2*5CFG=D79C)5=0<+0++23C*03;C4<++0++
@M03152:184:000000000-AWYW1:1:2106:12932:8644 1:N:0:CTCCTTACATACCTGT
AAGCTCGTAGTTGAATTTCGGGATCAGTATGTTGGTCGTGCTTCGGTACGTACTGTCATTACTGGTTTCTCCCTTCTGAAGAACCTTGATGTCATTAATTTGGTGTCTTGGGGAATCAGGACTGTTACTTTGAAAAAATTAGAGTGTTTAAAGCAGGCATACGCTTGAATACATTAGCATGGAATAATGAAATAGGACGTTTGATGCTATTTTGTTGGTTTCTAGGATCGACGTAATGATTAATAGGGATAGTTGGGTGGAATTCTCGGGTGCCAAGGAACTCCAGTCACCTCCTTACATT
+
CCCCCGGGGGGGGGGGGGGGGGGGGGGGGGGGGGGGGGGGGGGGGEGGGGGGGGGGGGGGGGGGGGGGGGGGGGGGGEFGGGGGGGGGGGGGGGGGECEGGFGGGGGGGE<EGGCFGGGCEFGGGGGGGGGGGGGGDFGGGDFGGGGGGGGGGGGGGGGGGGGGGDGGGFGGGGGGFGGGFGGGGGGGGGGAEGGGCFGGCGCAFAFFFGGGG9EFGGGGGDFGCCFCGE8E8CGCG7BCGGFFCCFEFFF6FG9C*4;EC9<F+<4ACGGGEFGD53A*0BC<F6CFGFGGG<FF9<7++
@M03152:184:000000000-AWYW1:1:2106:2809:8770 1:N:0:CTCCTTACATACCTGT
AAGCTCGTAGTTGAATTTCGGGACTAACAGGTTGGTCGCGCCTTCGGTGTGTACTGGTCTAGTTGGTTTCTCCCTTCTGAGGAACCGCGATGTCATTAATTTGGTGTCGTGGGAAATCAGGACTGTTACTTTGAAACAATTAGAGTGTTTAAAGCAAGCGTTAGCTTGAATACATTAGCATGGAATAATGAAATAGGACGTTTGACCCTATTTTGTTGGTTTCTAGGATCGACGTAATGATTAATAGGGATAGGTGGGTGGAATTCTCGGGTGTCAAGGAAATACAGGCACCTCCTTTCAT
+
CCCCCFGGDGGGGGFGDFGGGGGGGGFEFFGEFFGGGGDFFFFGGGC:FFGGFGGDFCFCEGGGGGGGGGFGDFCFFFFGEGGGG7FGGGD@CF,EDFFCEGGGGCEGG@EG7,BEFFFGEEFEGGGGGGG99?AE,4,C?FFGGEGGG@FGGCFFFG?FC+@FFCFFFGGGF9<BFDFGFGCCGGGGAA9BFGGF@9:F<*,6>FGGEAFCFDGGG,:BEGCFGGGGGF*A=E5=F5@9CEGFC?76C6)0++=9CE8CEGFGG+3+17EDE)9CFF)=*+32++0**7C5*7**++*03
@M03152:184:000000000-AWYW1:1:2106:15928:8807 1:N:0:CTCCTTACATACCTGT
AAGCTCGTAGTTGAATTTCGGACCCGGCTGGGTGGTCTTGCCGCAAGGTAAGCACTGCTCTGGTTGGGTCTTTCCTTCTGGGGAACCAGAGTGCTCTTAATTGAGTGCTCTGGGGATCCAGGACTTTTACTTTGAAAAAATTAGAGTGTTTAAAGCAGGCTTTCGCTTGAATACATTAGCATGGAATAATAGAATAGGACGTTTGATTCTATTTTGTTGGTTTCTAGGATCGACGTAATGATTAATAGGGATAGTTGGGTGGAATTCTCGGGTGCCAAGGAACTCCAGTCACCTCCTTACA
+
CCCCCGGGGGEGGGGGGGGGGGGGGGGGGGGGGGGGGGGGGGGGGGGGGFEGGGGGGGGGGGGGGGGGGGGGGGGGGGGGGGGGGGGGGGGGGGGGGGGGGGGGGGGGGGGGGGGDGGGGGGGGGGGGGGGGGGGGGGGGGGGGGGGGGGGGGGGGGGGGGGGGDEGGFGCFGGFGGFGGGGG?7FEFFGCFFGGFD?AF<FGGGFFGGGGGGGGGGGDFEGGGGGGGGFFEDEGGGGGGGGFGFGG7CCAGE6EEGF7CE>8<CDFGGCG3CDGGFFFFGGGGGGGGGFGGGGGGFGGGD
@M03152:184:000000000-AWYW1:1:2106:24542:8817 1:N:0:CTCCTTACATACCTGT
AAGCTCGTAGTTGAATTTCGGACCTGGCTGGGTGGTCTTGCCGCAAGGTAAGCACTGCCTCTGGTCGGGTCTTTCCTTCTGGGGAACCTGTGTGCCCTTAATTGAGTGCGCAGGGGATCCAGGACTTTTACTTTGAAAAAATTAGAGTGTTTAAAGCAGGCTTTCGCTTGAATACATTAGCATGGAATAATAGAATAGGACTTTGGTTCTATTTTGTTGGTTTCTAGGACCGAAGTAATGATTAATAGGGATAGTTGGGTGGAATTCTCGGGTGCCAAGGAACTCCATTCACCTCCTTACA
+
CCCCCGGGGGGGGGGGGGGGGGGGGGGGGGGGGGGGGGGGGGGGGGGGGGGGGGGGGGGGGGGGGGGGGGGGGGGGGGGGGGGGGGGGGGGGGGGGGGG@GGGGGGGGGGGGGGGGCFGGGGGGGGGGGEGGGGGGGGGGGGGGGGGGGGGGGGGGGGGGGGGGGGGDGGGGGGGGGGGFFGGGFFGGGFGGGCFFFGFFGGG,:F:DGCFGGGGFFGGFGGGGGGFFCGFEGGECFGGGGGGGCC?7CFFC8EFFCC*=88@@FG+<0CD78DCDFF@GGG6798C+?6CFFGGGGG>+0
@M03152:184:000000000-AWYW1:1:2106:21341:8889 1:N:0:CTCCTTACATACCTGT
AAGCTCGTAGTTGAATTTCGGGATCAATGAGTTGGTCGTGCCCTTGGTATGAACTGGCTTTTATTGGTTCTCACCTTCTAATGAACCATAATGTCATTCATTTGTTGTTTTGGGGAATTAGGACTGTTACCTTGAAAAAATTAGAGTGTTTAAAGCAGGCTCACGCTTGAATACATTAGCATGGAATAATGAAATAGGACATCGCCTTCTATTTTGTTGGTTTCTAGGATTGATGTAATGATTAATAGGGATAGTTGGGTGGAATTCTAGGGTGCCAAGGACCTCCAGTCACCTCCTTTCA
+
CCCCCFE+@FFEGEEFGGGGECEGGGFGGGFGGGFGECCCGGFGGGGGFFEFGGFGGGGGGGGGGGCFFDF<EFGGGDEFFFCGGFF8CCFEFGGGGG9<,<FF,:CF=FGG7?FCEGGE5FF<FFF9BFCDAA?9,9E:ED?EFAFFGGGGFFBF<=FDAFE,B=FE@8FFD?,AFFFEDFGGF<EDFFCB,>A,9>FF<FG:73:@FGCFGGGF73>CCFGFE,;EC,,@<CCFFG=2,,=@7A,=6CAC,,BF,8CG>8C,CGF1+,57A328@4)5F**2>F8:<*+<+295:7++4
@M03152:184:000000000-AWYW1:1:2106:24673:8953 1:N:0:CTCCTTACATACCTGT
AAGCTCGTAGTTGAATTTCGGGATCAGTATGTTGGTCGTGCTTCGGTACGTACTGTCATTACTGGTTTCTCCCTTCTGAAGAACCTTGATGTCATTAATTTGGTGTCTTGGGGAATCAGGACTGTTACTTTGAAAAAATTAGAGTGTTTAAAGCAGGCATACGCTTGAATACATTAGCATGGAATAATGAAATAGGACGTTTGATTCTATTTTGTTGGTTTCTAGGATCGACGTAATGATTAATAGGGATAGTTGGGTGGAATTCTCGGGTGCCAAGGAACTCCAGTCACCTCCTTACATC
+
CCCCCGGGGGGGGGGGFGGGGGGGGGGGGGGGGGGGGGGGGGGGGGGGGGGGGGGGGGGGGGGGFGGGGGGGGGGGGGGGGGGGGFGGGGGGGGGGEGGFGDEGGGGGGGGGGEGGGGGGGGGGGGGGGFGGGFFGGEGDGGCGGGGGGGGGGGGGGGGGGGGGGFCFGGAFGFGGGGGGGGGGGGGGGGCAEFGG9@CGGFGFFFFGGGGGGGGGG6EFFFDG7F?F6C5:CGGFGG:,DFFGGGGG6FADGFCF*=8CECFF7:9:<EGDGGF4C5=CFGGCFCGGGF+<EGGGFG:0+
@M03152:184:000000000-AWYW1:1:2106:25284:8963 1:N:0:CTCCTTACATACCTGT
AAGCTCGTAGTTGAATTTCGGGATCAATATATCGGTCATGCTTAGGTATGTACTGGTATTATTGATTTCTCCCTTCTGAAGAACCATGATGTCATTAATTTGATGTCGTGGGGAATCAGGACTGTTACTTTGAAAAAATTAGAGTGTTTAAGCAGGCTTTCGCTTGAATACATTAGCATGGAATAATGAAATAGGACGTTTGCTTCTATTTTGTTGGTTTCTAGGATCGACGTAATGATTACTAGGGATAGTTGGGTGGAATTCTCGGGTGCCAAGGAACTCCAGTCACCTCCTTACATCT
+
CCCCCFEFGFGGGGFGGGGFEG@FGGCGGGGGGGGGGGGGGGGGGGGGGGFFFGGGGFAFFEGEGGGGGFGGGGGGGGGGGFGGGGGGGGFGGGGGFGFGGG9CGGGGGGGDECFFGDFCGDGGGGGGFEGGFGFFFGGFFGEFGGGGGGGGGGGCGFEGGFGGFBG8FFGGGGGFCFFFFGGGDGFF9EAFFGGC8@3=F@,CFGGFFG9FGGGFF>FCFGCCFDF88C:EGGC@EFGEF,=B>E5EECA:9C6:?EG:9CB,+185)1:*::;CG55*7?C7EF+<EA9C*>*<CCF9+
@M03152:184:000000000-AWYW1:1:2106:18181:9011 1:N:0:CTCCTTACATACCTGT
AAGCTCGTAGTTGAATTTCGGGATTGACACATCGGTCGTGCCTTAAGGGGTATGAACTGGTGTAGTCAATTTCTCACCTTCTGGAGAACCGCGATGTCCTTAATTGGGTGCCGCGGGGAACCAGGACCTTTACTTTGAAAAAATTAGAGTGTTTAAAGCAGGCATTTTGCTTGAATACATTAGCATGGAATAATAAAATAGGACGGATGATTCTATTTTGTTGGTTTCTCGGACCACCGTAATGATTACTAGGGATAGTTGGGTGGAATTCTCGGGTGCCAATGACATCCAGTCACCTCCT
+
C@CC9FGFGGFGGGGGGGGGEGGFFGCGFG@GGGCGGGGGGGGGGEF@EEGGGGGGGGGGGGGGGGFFGGGGGGGFFGGFGGGGGGCGGE:FGGGEEGFGGGFFFGGGGGGGGGG74F:FG@FEGGGGGGGGGGGF9DFGFG@FGGFFFEGG9FGGFGGGGGDEEGGGFFFFFGGFC=>DCCF7?FECC:CE9DEEGGGGG,CFDGCEG:9>CAFGCF?BFG>CEGGGC+8*8CGFF7E*71*3*3+<+<F9<EEGCCFGFE*;ECC6DGCC0**9:)72<++*0++32)<??FGG+<CFC
@M03152:184:000000000-AWYW1:1:2106:24881:9040 1:N:0:CTCCTTACATACCTGT
AAGCTCGTAGTTGAATTTCGGGGTTAGTAGGCTGGTCATGCCACCGGTATGTACTGGTCTTACTGATTCCTCCTTCCTGATGAACTGTAATGCCATTAATTTGGTGTTGCAGGGAATCTGGACTGTTACTTTGAAAAAATTAGAGTGTTTAAAGCAGGCTAACGCTTGAATACATTAGCATGGAATAATGAAATAGGACGTTCGATCCTATTTTGTTGGTTTCTAGGATTGACGTAATGATTAATAGGGATAGTTGGGTGGAATTCTCGGGTGCCAAGGAACTCCAGTCACCTCCTTACAT
+
CCCCCGGGGGGGGGGGGGGGGGGGGGGGGGGGGGGGGGGGGGGGGGGGGGGGGGGGGGGGGGGGGGGGGGGGGGGGGGGDFGGGGGGGGGGGGGGGGGGGGGGGGGGGCGGGGGGGGGGGGGGFGGGGGGGGGGGGFGGGGGGGGGGGGGGGGGGGGGGGGGGGGGGGGGGGGGGGGGGGGFGFGGGGGGGGGGGGGGGEFGGGGGGGGGGGGGGGGGGGGGGGGGFGGGCFG>GGGCCFCEGFFCFDEFF?FGGGGGG8>FFFGFGGGFDGCDFG68)=C*A7CFFGGFGGGGGGGFGG7
@M03152:184:000000000-AWYW1:1:2106:17533:9060 1:N:0:CTCCTTACATACCTGT
AAGCTCGTAGTTGAATTTCGGATTAACGGGAGTTAAGGTCCATCATATAGATGTGTACCTTATTCTCGTTTCCTTCCTTTTGAATACACTCCCTAAAATTTTTTTTTGGGGATAAAAGTGTTTCAAATCTTTTACTGTGAAGAAATTAGAGTGTTCAAAGCAGGCGTAATCTAGCCTTTGAATTTATTAGCTTGGGCTACTGAAATAGGATTTTAGTTCTACTTTCGTTGGTTTCTAGGGCTCAAGTACTGATTACTAGGGATAGTTGGGTGGAATTCTCGGGTTCCAAGGAACTCCAGTC
+
CCCCCGGFEF@FGFGEEGAFFCFFFFDGGE;FEGGGGGGEFEFFFGGGGFGGFFGGGDDFFFGGCEEFGGGGGCFGGG<EFEGGGGGGG<EF8CFGG,FGEFGGGGGEGGDEGCFE,EFG@,=59FGA@FGCE,5FB?,,:,9,AFA,BEFFEGFA,:7F8FF+>>C=3D,A,,?DFFGGGFA,C,=FF;DF,,+>,5<,<,3@,@9B3,,@3FGFGGGF7FEF,;*@2,,4@>B:,22;6<*0*,4=,98,>,1,>=,,;8<,4+?277C/*80;=+;1/85C*3?+<*7C***+3+2A6
@M03152:184:000000000-AWYW1:1:2106:16043:9143 1:N:0:CTCCTTACATACCTGT
AAGCTCGTAGTTGAATTTCGGACCCGGCTGGGTGGTCTTGCCGCAAGGTAAGCACTGCTCTGGTTGGGTCTTTCCTTCTGGGGAACCAGAGTACTCTTAATTGAGTGCTCTGGGGATCCAGGACTTTTACTTTGAAAAAATTAGAGTGTTTAAAGCAGGCTTTCGCTTGAATACATTAGCATGGAATAATAGAATAGGACTTTGGTTCTATTTTGTTGGTTTCTAGGACCGAAGTAATGATTAATAGGGATAGTTGGGTGGAATTCTCGGGTGCCAAGGAACTCCAGTCACCTCCTTACAT
+
CCCCCGGGGGGGGGGGGGGGGGGGGGGGGGGGGGGGGGGGGGGGGGGGGGGGGGGGGGGGGGGGGGGGGGGGGGGGGGGGGGGGGGGGGGGGGGGGGGGGGGGGGGGGGGGGGGGGGGGGGGGGGGGGGGGGGGGGGGGGFGGGGGGGGGGGFDFGGGGDGGGGGGGGGGFGFGGGGGGFGGGDFGGGGGGGGFGGGGGGGGGGFFFGGDGGGGGGGGGGGGGGGGFGGFGGGGGGGGGFGGGGGFGGG*8?EGGGGCEC>FEGGDC=DGGGGGGFC>FGGFGGGGGGGFC69CFFFC47+
@M03152:184:000000000-AWYW1:1:2106:7060:9154 1:N:0:CTCCTTACATACCTGT
AAGCTCGTAGTTGAATTTCGGGATCAGTATGTTGGTCGTGCTTCGGTACGTACTGTCATTACTGGTTTCTCCCTTCTGAAGAACCTTGATGTCATTAATTTGGTGTCTTGGGGAATCAGGACTGTTACTTTGAAAAAATTAGAGTGTTTAAAGCAGGCATACGCTTGAATACATTAGCATGGGATAATGAAATAGGACGTTTGATTCTATTTTGTTGGTTTCTAGGATCGACGTAATGATTAATAGGGATAGTTGGGTGGAATTCTCGGGTGCCAAGGAACTCCAGTCACCTCCTTCCATC
+
CCCC@FGFGGGGGGGFGGFFEGGGGGDFGGGGGGGGGDCEGEFEGGGGGGGGGGAFGGFGFGGGGGGGGGGGGFFEFGC<CFFFGGGGCGFFFGEGGAF<FGGGFCEFF9<<FE7DF9EF@FGGGGGGGDEGG,?F<>FFFGCFEGGGGGGFGGFGGDGGGGGGGE7EFF<?FFGGGGGGCACDFFFFGGGCF9EGCFGFFFGGGCGFCG=FGGGFG6>DCCFCFEC98CEEEEG>5CFCGGGGGFFD6F;6C;C,CGGDE9CGCG955CGDGF7DCF5A=C9DFGG+:99?*>FG+*2++
@M03152:184:000000000-AWYW1:1:2106:4005:9200 1:N:0:CTCCTTACATACCTGT
AAGCTCGTAGTTGAATTTCGGGATCAATTTATTGGTCGTGCTATTGTACGTACTGGTATTATTGATTTCTACCTTCTGACGAACCATGATGTCATTAATTTGGTGTCATGGGGAATCAGGACTGTTACTTTGAAAAAATTAGAGTGTTTAAAGCAAGCGTACGCTTGAATACATTAGCATGGAATAATGAAATAGGACGTTTGATTCTATTTTGTTGGTTGCTAGGATCGACGTAATGATTAATAGGGATAGTTGGGTGGAATTCTCGGGTGCCAAGGCACTCCAGGCACCTCTTTACATC
+
CCCCCFGGGGEGGGFFGGGGGGGGGFGDGGFAEFGGGGGECGEGAGGGGGFFGGGGGDGGGGFEEECFGGCEFFFFG9F9@BCFEFFFEDFFF,ECE<FDGEF,CEEA,,FF@,8,,CFGEGFCGFGGGGGG,9CEBGFGGGGGFGEC8EFECCFFCDFGGEFGGGGGCEA,EFGGA,CCDFDGCBCDAGDF9;,3<@C3>,+@FFF9C9F;DF,3D,*@*,7;E6:,,@*4:**,4B7<:DEG+96:4C),,,=,:=CE5+52=@C*>=CD57C*C))=59+;C+*2*0*;;*2<90:<+
@M03152:184:000000000-AWYW1:1:2106:24256:9243 1:N:0:CTCCTTACATACCTGT
AAGCTCGTAGTTGAATTTCGGGCGTAGCTGAGCGGTCCACCTTTGGGTGAGAACTGTTCGGCCGCGCCTTTCCTTGTGGGGAACCAACATGCGCCTAACGGTGTGTGCTGGCAATCCACAACTTTTACTTTGAAAAAATTAGAGTGTTTAAAGCAGGCTGACGCTTGAATACATTAGCATGGAATAATAGAATAGGACTTTGGTTCTATTTTGTTGGTTTCTAGGACCGAGGTAATGATTAATAGGGATAGTTGGGTGGAATTCTCGGGTGCCAAGGAACTCCAGTCACCTCCTTACATCT
+
CCCCCGGGGGGGGGGGGGGGGGGGGGGGGFGGGGGGGGGGGGGGGGGGGGGGGGGGGGFGECGCFGGGGGGGGGGGGFGGGDGGGGGGGGGGGGGGGGGFGGGGGGGGGGGGGGGGG=FGCEGGGGGGGGGGFBGGG7DDFGGGGGAFFGGG<CFDGGGGGGGGGGGFFG9FGGGGF7FGGGGGFC@FCC;,DFF6C<BAFFDFFGG@E@FFDGGCFGGGGGGGGDF*=*=5CFGFFCFGGGGC7FC66:4CFEDE?C>FCEFFG:857CE*CFDG=>?6ECGDGGGGCFGFFGDFGF>C?
@M03152:184:000000000-AWYW1:1:2106:7557:9334 1:N:0:CTCCTTACATACCTGT
AAGCTCGTAGTTGAATTTCGGACCTGGCTGGGTGGTCTTGCTGAAAGGTAAGCACTGCTCCGGTTGGGTCTTTCCTTCTGGGGAACCAGTGTGCTCTTAACTGGGTGCGCTGGGGATCCAGGACCTTTACTTTGAAAAAATTAGAGTGTTTAAAGCAGGCCTACGCTTGAATACATTGGCATGGAATAATAGAATAGGACTTTGGTTCTATTTTGTTGGTTTCTAGGACCGAAGTAATGATTAATAGGGATAGTTGGGTGGAATTCTCGGGTGCCAAGGAACTCCAGTCACCTCCTTACAT
+
CCCCCFGECFCGGGGGGGFFGGEEGGGGGGGGFEEEEGFGGGGGGGGGGGGGGGGGGGF<EGGGGGGGGGGFGGGGGFCAFGGGG7FFGFFGGGGFGGGGGGGGFGG7FGGGGGGGGGGGG?FGGGGGDFGGGGGG9EECFDGDFFFGGDFGCFGGGGGGGGGG7FFGGFGGGGAFGGGCCF@FFFFFAFGG,DFCEFEGGCCFD@FGG@FFFGGCEF,6=CECEBFEGF8CEE8CECCF7C+2:>F6668C+>91<*=*:*2+=+>AC5=****0<5):**<CCFGG67+309<FFC*++
@M03152:184:000000000-AWYW1:1:2106:14413:9336 1:N:0:CTCCTTACATACCTGT
AAGCTCGTAGTTGAATTTCGGCGTGCGCTCAGGCTGGTCGGCCGTCATGGTCTGTACCGTTTGGGTCACGCCCCACTGTAGGATACTCACCGCTGTCCTTAACTGGGTGGCGGTCAAAGGTTGTAGTACTTTCTGGGGGCAACTCTGGATATTATGACTGGGGTTCCTACTCTTTTACTTTGAGCAAATTAGAGTGTTCAAAGCAGGCAATCGAGCCTTGAATACTTCAGCATGGGATAATGGAACAGGACTGGGATCCTGCTTTCGTTGGTTTCTAGGGTCTTAGTAATGATTAATAGGG
+
CCCC@GGFGGGGGGGGGGGGGGGGGGGGGGGGGGGGGGGGGGGGGGGGGGGGGGGGGGGGFGGGGGGGGGGGGGGGFGGDFGGGFGGGGGGGGGCGGGGFFGGGGGGGGGGGGGGGGGGGGGGGGGFGFGGGGGGGGGGGGGGFGGGGGDFGGGGGCGGGGGDCGGFGGGGGGGGGFEGGGGGGGGGFD2BFFFGGGGGGGGGGGG@E:=FFCGEFDGFGGGGGGGFCF99+>EGFFFFCEG7?FECEGG@6FFFC8=8AE+<7<EC55EGDGG7C:84/:AEGEE9CCFF<CD>+C?FCC
@M03152:184:000000000-AWYW1:1:2106:5015:9382 1:N:0:CTCCTTACATACCTGT
AAGCTCGTAGTTGAATTTCGGGATCAGTATGTTGGTCGTGCTTCGGTACGTACTGTCATTACTGGTTTCTCCCTTCTGAAGAACCTTGATGTCATTAATTTGGTGTCTTGGGGAATCAGGACTGTTACTTTGAAAAAATTAGAGTGTTTAAAGCAGGCATACGCTTGAATACATTAGCATGGAATAATGAAATAGGACGTTTGATTCTATTTTGTTGGTTTCTAGGATCGACGTAATGATTAATAGGGATAGTTGGGTGGAATTTTCGGGTGCCAAGGAACTCCAGTCACCTCCTTACATC
+
CCCCCGGGGGGGGGGGGGGGGGGFGGGGGGFFGGGGGGGGGGGGGGGGGGGGGGGGGGGGGGGC@FGGGGGGGGGGGGGGGC<ECFGCFGGFGGGGECFEGGGGGGGGGGGGGDFGGG9FGGGFGGGGG9FGFEFGGDGGGGGGGGGGGGFGGGGGGGGGFFGDGEGFDDFGGGFGGFGGGDEGFFGGCE;F9;DB,FFCF,<DAFGFEEFGGGGGCGEGF;CGGGFECC>EGG5@C7CGG7EF+>66CCAECEGF5CC*=CC8+=+=D*;CCGGFGFACFGGGCGGCEFGGF*7CCFGG+
@M03152:184:000000000-AWYW1:1:2106:21650:9472 1:N:0:CTCCTTACATACCTGT
AAGCTCGTAGTTGAATTTCGGGTCTGGCTGACCGGTCCGCCTCACCGCGTGCACTGGTTCGGCCGGATCTTTCCTTCTGGCTAACCTCATGCCCTTTACTGGGTGTGCTGGGGAACCAGGACTTTTACTTTGAAAAAATTAGAGTGTTCAAAGCAGGCATATGCTCGAATACATTAGCATGGAATAATAGAATAGGACGTGCGGTTCTATCTTGTTGGTTTCTAGGACCGCCGTAATGATTAATAGGGATAGTTGGGTGGAATTCTCGGGTGCCAAGGAACTCCAGTCACCTCCTTACATC
+
CCCCCGGGGGGGGGGGGGGGGGGGGGGGGGGGGGGGGGGGEEGGGGGGGGDFEGGEGGGGGGGGGGGGGGGGGGGGGGGGGGGGGGGGGGFGFGFFGDGFFGDGGGGGGGGGG>FFGFCGGGGGGGCGGGDA<E9FDFGEFDGCGGFDGGFGFGGGGGFFFGGGFGGDFF+@FFG9FEFGGDDDGDGGCABDCFGDFG7CBFGCFGGF,FGGGGGGC5EGGGGGGGGB=58=EB5C=F7CECFEGFCC7:@GGGC6EGEEF99FGGF5<EEDGFDFFF):C?CGDCCE?*<EG95E+6C?+
@M03152:184:000000000-AWYW1:1:2106:13260:9536 1:N:0:CTCCTTACATACCTGT
AAGCTCGTAGTTGAATTTCGGAACAGGGAGACGTTGGTCGGGCGTATGCTCTGTACCAGCTCTCCCGTTCTCCCTATGGGATACTCACCTCTACCCTTAACTGGGCGGAGGTAAAAGCATTGTCTAGTGGGGGCAACTCTGCTATGCAGTGTGGAGTTCCCATTCGTTTACTTTGAAAAAATTAGGGTGTTCAAAGCAGGCAAAAAAGAGCCTTGAATACTACAGCATGGGATAACGGACAACGATTTTGGTTCTTTATTTTGTTGGTTTCTGGAGCCGAAGTAATGATTAATAGGGATCG
+
CBCCCFGGGGFGGGGGGGCFGGGGGGGGGGGGGDGGGGCGGGGGGGGGGGGGGGGGGGGCGGGGGGGGGGGGGGGGGGGGFG8FFGGGGGGGDAFGGG8FFDFGGGDEEGEGCFGGGGDGGCFGGFGGGGGGGGEFGGGGGGAFGFFGGGGGGEFGGGGFFFGGCGGGGFGGGGGCGAFF7><FEGFGGGCFGFGFDGGGGGGDFGGGGFGFFG7FEGG9EGGFCC>EFFDGFGGCCCG*:E5C*ACFGGE58A?FF7CGGG@GF68:C6+:0:7C*)5/:*:*<EED?=F+<CFFC69**
@M03152:184:000000000-AWYW1:1:2106:11845:9550 1:N:0:CTCCTTACATACCTGT
AAGCTCGTAGTTGAATTTCGGGATCAATTTATTGGTCGTGCTATTGTACGTACTGGTATTATTGATTTCTACCTTCTGACGAACCATGATGTCATTAATTTGGTGTCTTGGGGAATCAGGACTGTTACTTTGAAAAAATTAGAGTGTTTAAAGCAGGCTCACGCTTGAATACATTAGCATGGAATAACGAAATAGGACGTTTGATTCTATTTTGTTGGTTTCTAGGATCGACGTAATGATTAATAGGGATAGTTGGGTGGAATTTTCGGGTGCCAAGGAACTCCAGTCACCTCTTTACATC
+
C<CCCGGGGGGGGGGGGGGGGGGGGGGGGGGGGGGGGGGGGGGGGGGGGGGGGGGGGGGGGGGGGGGGGGGGGGGGGGGGGGGGGGGGGGGGGGGFGGGGGGGGFEAFGGGGGCFGGGDGGGGGGGGGGGGGGFGGGGGGGGGGGGGGGGGGFGGG?FGGGGGGGGCGGGGGGGGGGGGGGFGGGEEFCEE:FGGGGGGGGGG9AFFGGGGGG9DCFFE>DEF9EDFGFGGGGEEGEC?GGFFFGCCG?CAGGD78*:8:>CF6+4<E35C)=D72A>AACC?FGCFCEFGGG*?F792<+
@M03152:184:000000000-AWYW1:1:2106:15175:9625 1:N:0:CTCCTTACATACCTGT
AAGCTCGTAGTTGAATTTCGGGATCAATTTATTGGTCGTGCTATTGTACGTACTGGTATTATTGATTCCTACCTTCTGACGAACCACGATGTCATTAATTTGGTGTCTTGGGGAATCAGGACTGTTACTTTGAAAAAATTAGAGTGTTTAAAGCAGGCTCACGCTTGAATACATTAGCATGGAATAACGAAATAGGACGTTTGATTCTATTTTGTTGGTTTCTAGGATCGACGTAATGATTAATAGGGATAGTTGGGTGGAATTCTCGGGTGCCAAGGAACTCCAGTCACCTCCTTACATC
+
CCCCCGGGGGGGGGGGGGGGGGGGGGGGGGGGGGGGGGGGGGGGGGGGGGGGGGGGGGGGGGGFFGGGGGGGGGGGGGGGGGGGGGGGGGGGGGGGGGGFGGGGGGGGGGGGGGGFGGGGGGFGGGGGGGGGGFGGGGGGGGGGGGGGGGGGGGGGGGGFFGGGGGGGGGGGGGFCFGFGGGGGGGGGGGGGGGGFGFGFFFGGECDGGGGGGGGGGGGGGGGFGGGGC5CEEEGFFFGGFFGFDFDF6FFCE9C?*/888CF?9CC=F5;<EC>CF>FF=FFFG6FFGF9FF47FCC72+
@M03152:184:000000000-AWYW1:1:2106:15572:9826 1:N:0:CTCCTTACATACCTGT
AAGCTCGTAGTTGAATTTCGGGATTGACGTGACGGTCGTGCCTTAAGGGGTATGAACTGTTACAGTCAATTTCTCACCTTCTGGAGAAATATGATGTCCTTAATTGGGTGTCATATGGAACCAGAACTTTTACCTTGAAAAAATTAGAGTGTTTAAAGCAAGCTTATTGCTCGAATACATTAGCATGGAATAATAAAATAGGACGGCATGGCTCTATTTTGTTGGTTTCTAGGATCACCGTAATGATTAATAGGGATAGTTGGGTGGAATTCTCGGGTGCCAAGGAACTCCAGTCACCTCC
+
C9CC@EGGGGGGDGFGFEFGGGCGGGGGGGGGFGGGGGEGGFGGGGGGGGGGGGGFEGFGGGGGFGGGGGGCFFGEGGGGGGDFGGGGGGGGG9FGGGGGD9EEFFGFEEGGGGGFGGGDGGFGGDGFGGGCG9FGGGGGGGDFGGGGGGFGGFGGFGGGGF7FFFGGG9FFDC<FFFFFGGG?FDDF,@DGFFGG=FGGFCF8>7FGEGGFF:D9CGGGGGGGCECDFGGF6EC@F?,=CF5?FEF,<@C:9:E,:6EFGEF>55C=6CFCEF3C*;>C0+098FGEG*6C+?7FCEGG7
@M03152:184:000000000-AWYW1:1:2106:6056:9849 1:N:0:CTCCTTACATACCTGT
AAGCTCGTAGTTGAATTTCGGTAAGTAAAAATTTAACATCCATCTCTAAGATGTGATTTAATTTTTATTTCCTTCCTTTTGAATACACTCCTTAAAATTTATTTTTAAGGGTCAAGTGTTTCAAATCGTTTACTGTGAAGAAATTAGAGTGTTCAAAGCAGGCGTAACCTAGCCTTTGAATATATTAGCATGGGATAATGAAATAGGACTTTAGTCCTACTTTCGTTGGTTTCTAGGGCTGAAGTAATGATTAATAGGAATAGTTGGGTGGAATTCTCGGGTGCCAAGGAATTCCAGTCAC
+
B9-ABFCGGGGGGGGFAFFGGGGGGFEGG9EGFF<FGEF<CE<FEF<FFGFGGGGFGGGGGGGGGFGG9EE,C@,CCFA@CBCGGGGGGGGGAFFFGGGGAEF9@FCF99C<FDGFA<<9=FF,FAEGF<FGDGF?E,EC?FFFAF8E<BFAFFCFA:4A,D7=CE7BDFEG8<EFAGGFCGEEEGG9DFGF,>8>FCDFGD;DE,>,@8FGDCCFD;;==,3,33BD8C?DFFC,@6CG@89,2@,@CC9,D,<AEC,7:FA;;9,4/1**,=*2=8?5*2=C,=6;CFG+0;7+<C*34
@M03152:184:000000000-AWYW1:1:2106:6058:9862 1:N:0:CTCCTTACATACCTGT
AAGCTCGTAGTTGAATTTCGGTAAGTAAAAATTTAACATCCATCTCTAAGATGTGATTTAATTTTTATTTCCTTCCTTTTGAATACACTCCTTAAAATTTATTTTTAAGGGTCAAGTGTTTCAAATCGTTTACTGTGAAGAAATTAGAGTGTTCAAAGCAGGCGTAACCTAGCCTTTGAATATATTAGCATGGGATAATGAAATAGGACTTTAGTCCTACTTTCGTTGGTTTCTAGGGCTGAAGTAATGATTAATAGGGATAGTTGTGTGGAATTCTCGGGTGCCAAGGAACTCCAGTAAC
+
CC@@CFGGGGGGGGGGGGGGFGGGGGGGGGGGGGGGGGGGGGGGGGGGGGGGGGGGGGGGGGGDGGGGGGGGFGGCGGGGGGGGGGGGGGGGGGFFFGGGGGGGGGGCEFGGDFFGGGEFFGFGGGFF<EFGGGCFFGGCGFFGFE@FFGCGFFGFEFFGGGGGGGGGF,E=CFGGG99BEFFGG9,EFFFEGGGGGFFGDFGFGFFCFFFFF,3EBEEFFGC=CGC,>8BF9FCC977ECFGDFGE7,,<E77,,,44,@>,;C?55CD*;2@7+BF>C5FGCCFCE*6CFGCG?6C77+
@M03152:184:000000000-AWYW1:1:2106:17188:9914 1:N:0:CTCCTTACATACCTGT
AAGCTCGTAGTTGAATTTCGGGATCAGTATGTTGGTCGTGCTTCGGTACGTACTGTCATTACTGGTTTCTCCCTTCTGAAGAACCTTGATGTCATTTTTTTGGTGTCTTGGGAAATCAGGACTGTTACTTTTAAAAAATTAGAGTGTTTAAAGCAGGCATACGCTTGAATACATTAGCATGGAATATTGAAATAGGACGTTTGATTCTTTTTTGTTGGTTTTTAGGATCGACGTAATGATTTATAGGGATAGTTGGGTGGAATTTTCGGGTGGCAAGGAACTTCAGTTAACTCCTTACATC
+
CCCCCFGGGGFGGGGGGGGGGG7@@FF6-CF<FGGGGEFGG@C@7,6C@@E@GC9F,@F9C99CD,6CC6,@,CC,C@6<CCC@<,,,,CFG9EF9,,,8+8FCFFA<,C,C4,<EE<E@=B<=EF,59,@,CBEFEGF<<EEG,EF<F<CF,?<?84<BE93C::>,=,C,C5@38,7@>8:=FE,,@,EDCF96<,38><7,@FCF,==CGG@F8E*>D*>,4>;>D**/*11=7<9,,,4,1>A66:8FC?+AEC*:32+?+=+25:*)***2*75FC8+2CC+++*2++9>CC6C++
@M03152:184:000000000-AWYW1:1:2106:7632:9954 1:N:0:CTCCTTACATACCTGT
AAGCTCGTAGTTGAATTTCGGGTCCGGCTGAGTGGTCTTGCCAATGGTAAGTACTGCTCTGGTCGGACCTTTCTTTCTGGGGAACCAGCGTGCTCTTAACTGAGTGCGCTGGGGATCCAGGACTTTTACTTTGAAAAAATTAGAGTGTTTAAAGCAGGCCTACGCTTGAATACGTTAGCATGGAATAATAGAATAGGACTTTGGTTCTATTTTGTTGGTTTCTAGGACCGAGGTAATGATTAATAGGGTTAGTTGGTTGGAATTCTCGGGTGCCAAGGAACTCCAGTCACCTACTTACTTT
+
C68ACFGGGGGGGGAFAFCFGG;@@@B7CEECEC9C@9FAAFG8F@FFFEFGGGGGGGEGGGGGGCF@+6<EEFGG<FAA<FGG<FF6,=B:F7EFE<FGFAEED?FC+4@BCGGEFF<F8<FF9<EC?<F<?,<E,B+B?FFFGAFF<E<D?DFGF7F>=DDEGB=D@8@BFG,>F7BD@FFGGGGFCC;F9ACGGG7,<,,,@FFGFG9F@BFGG,>>F,DCC,:?:C5:C:?9C9F?+>FGGFCC*=5AFFFG*=C7B9BG7+2:F5/7:CC*:0<FGFF*<CCC0*39+2>CFG*<+
@M03152:184:000000000-AWYW1:1:2106:10305:9983 1:N:0:CTCCTTACATACCTGT
AAGCTCGCAGTTGAATTTCGGGTCTGGCTGACCGGTCCGCCTCACCGCGTGCACTGGTTCGGCCGGATCTTTCCTTCTGGCTAACCTCATGCCCTTTACTGGGTGTGCTGGGGAACCAGGACTTTTACTTTGAAAAAATTAGAGTGTTCAAAGCAGGCATATGCTCGAATACATTAGCGTGGAATAATAGAATAGGACGTGCGGTTCTATTTTGTTGGTTTCTAGGACCGCCGTAATGATTAATAGGGATAGTTGGGTGGAATTCTCGGGTGCCAAGGAACTCCAGTCACCTCCTTACATC
+
CCCCCGGGGGGGGGGGGGGGGGGGGGGGGGGGGGGGGGGGGGGGGGGGGGGG<FGGGGGGGGGGGGGGGGGGGGGGGGGGGGGGGGGGGGGGGGGGGGGGGGGGGGGFFGGGGGGGGGGGGGGGGGGGGGGFGGGGGGGGGGDFGGGGGGGGGGGGGGGGGGGGGGGGGGFFGGFGGGGGGGGGGGGGGGGG9@;CFGGGB@FFEEGGFGGGG?FGG5BECFGGGGGGGGGGGGEEFCFFFC?FFGGGCC?CGGFGCEGGGCEC9CCEF5*5?CCCFFFGGGGFG?FFDBGGGGGGDFF?+
@M03152:184:000000000-AWYW1:1:2106:10515:10068 1:N:0:CTCCTTACATACCTGT
AAGCTCGTAGTTGAATTTCGGGTCCGGCTGAGTGGTCTTGCCAATGGTAAGTACTGCTCTGGTCGGACCTTTCTTTCTGGGGAACCAACGTGCTCTTAACTGAGTGCGCTGGGGATCCAGGACTTTTACTTTGAAAAAATTAGAGTGTTTAAAGCAGGCCTACGCTTGAATACGTTAGCATGGAATAATAGAATAGGACTTTGGTTCTATTTTGTTGGTTTCTAGGACCGAGGTAATGATTAATAGGGATAGTTGGGTGGAATTCTCGGGTGCAAAGGAACTCCAGCACCTCCTTACATCT
+
CCCCCGGGGGGGGGGGGGGGGGFGGGGGGGGGGGGGGGGGGGGGGGGGGGGGFGGGGGGGGGGGGGGGGGGGGGGGGGGGGGGGGGGGGGGGGGGGGGGGGGFGGGGGGGGGGGGGGGGGGFFGGGGGGGGGGGGGGGGGGGGGGGGGGGGGGGFFGCGGGGGGGGGGGFGGG?FFGGGGGGGGGFGGCEFGGGGGGGGGGGGGGGDGGGGGGGGGFGEGGFFGGGGGGC5CE5BFC<EGGGGGGGGGFEFGGGFF5:8EEFFG7F<C<CC<E*::E>FEC8CFGG?G6>688CFFF7*+0
@M03152:184:000000000-AWYW1:1:2106:26872:10078 1:N:0:CTCCTTACATACCTGT
AAGCTCGTAGTTGAATTTCGGATCAATTTATTGGTCGTGCTATTGTACGTACTGGTATTATTGATTCCTACCTTCTGACGAACCACGATGTCATTAATTTGGTGTCATGGGGAATCAGGACTGTTACTTTGAAAAAATTAGAGTGTTTAAAGCAGGCTCACGCTTGAATACATTAGCATGGAATAACGAAATAGGACGTTTGATTCTATTTTGCTGGTTTCTAGGATCGACGTAATGATTAATAGTGATAGTTGGGTGGAATACTCGGGTGCCAAGGAACTCCAGTCACCTCCTTACATCT
+
CCCCCGGGD@FGFGGGGGGGGGGGGGGGGGGGGGGGGGGG8DFGGGGGFGGCFCEG9FGGGGFFGGFFGFGGGGGGFGFEEFG@ECF7F7FGGCFF@9EEFDEDEF,FGGGD,FGGCFF8CCFGGCFGDGDAGGFGEGFGGGFFGCGGGGGFGGFBE=AFFED:@B8FGADFGGG;F?AFDDBEGGGD+@EEDDE33FFDFCGCFCAE;@,@,@ECFGGGFGGDC?BD*CC5;*>FF?C@<2=FG4=7F:BGFCF5E5=@CC+5:0*:5=87FFC45AF6<C+*+562:*AF8>D7?::+0
@M03152:184:000000000-AWYW1:1:2106:15532:10144 1:N:0:CTCCTTACATACCTGT
AAGCTCGTAGTTGAATTTCGGGCCTGGCTGGGTGGTCTTGCCGCAAGGTAAGCACTGCTCTGGTCGGGTCTTTCCTTCTGGGGAGCCAACGTGCTCTTAATTGAGTGCGCTGGGGATCCAGGACTTTTACTTTGAAAAAATTAGAGTGTTTAAAGCAGGCTTACGCTTGAATACATTAGCATGGAATAATAGAATAGGACTTTGGTTCTATTTTGTTGGTTTCTAGGACCGAAGTAATGATTAATAGGGATAGTTTGGTGGAATTCTCGGGTGCCAAGGAACTCCAGTCACCTCCTTACAT
+
CCCCCGGFEGECFFGGFFGGGGGGGG<<DGGGGGGGGGGFGGECFFFFFFAFDGGGGGGFGFGGCGFGGGGGD<FGGCAFEDC7FFCFF<CFGGGGGGGAEGGGGGGGGGGGDEGEEGFGGGGGGGGGGGGCGGGGFFGEGGF8FGDGGGGGGGGGGFGGFFGGGCGGGGFGGGGGF9FF<FG7<FDFEGCGGGGC=@BC7FCAFE:>EFGGFFCFF,5;@C;EGFC6C:BCEG:+CC7=<<ECF+<?=*.;+9=+A581BCFGG9<+9:*7:5<7+7:*:;F7F8:<6=CCC**02273+
@M03152:184:000000000-AWYW1:1:2106:5699:10148 1:N:0:CTCCTTACATACCTGT
AAGCTCGTAGTTGAATTTCGGAGTTGTTATCTGAACCTCTCTGCCGTCAAAAGTGGGGAGGGTAGGGTAGCTACAGTCTTCACCAAAGTCCACCAGGATATCCTCTTGGTGTGTGCTGGGTGTTGACCTCTTTTCTTCTGGTTACCTTTACTGCAGAAATGTAGTATTTAGTCCAGATAGTTTACTTTGAAAAAATTAGAGTGTTCAAAGCAGGCATAACTAGGCATCATGAATACATTAGCATGGGATAATAGAATATGACTCTTGGTCTTATTTTGTTGGTTTCTAAGGCCAAAGTAAT
+
CC-ACGGGGGGGFGGGGGGGGGGEGGGGGGGGGGGGGGGGGGGGGGGGGGGGGGGGGGGCDGGGGGGGCFGGGGGGGGGGGGGGGGGGGGGGGGCFFFGGGGDAFGGGGDFGGGGGGGGGGGGGGFG?FGGGFGGGGGGGCFFGGGFGGFGDFD9FEFFGGGFGGGGGGGDGFGDGFGBFFFFGGGGFGGFGG8@D@DDDGGCGDF=@C>7@EFEGGGGCGGGGGGGGGGGGGGGGGFFFGGG:C,;FFC>EGCCFFDGGG,,,:CC6?7CDCGGGGFF?GDGCGDCCC:*5*8*0AE>C9
@M03152:184:000000000-AWYW1:1:2106:12889:10256 1:N:0:CTCCTTACATACCTGT
AAGCTCGTAGTTGAATTTCGGGCCTGGCTGGGTGGTCTTGCCGCAAGGTAAGCACTGCTCTGGTCGGGTCTTTCCTTCTGGGGAGCCAACGTGCTCTTAATTGAGTGCGCTGGGGATCCAGGACTTTTACTTTGAAAAAATTAGAGTGTTTAAAGCAGGCTTACGCTTGAATACATTAGCATGGAATAATAGAATAGGACTTTGGTTCTATCTTGTTGGTTTCTAGGACCGAAGTAATGATTAATAGGGATTGTTGGGTGGAATTCTCGGGTGCCAAGGAACTCCAGTCACCTCCGTTCAT
+
CCCC@FGFGGGGGGGGGGGGGGGGGGGGGGGGGGGGGGGEGGGGGGGGGFCGCEFFEFFGFFGGGGG7FEGFCCEFGGGEFGGCFEGGGFCFFFF9EFCE?9?FCFGGDFGGDGEGD=EEFG7FGGFEEFGFG<EA,CFEGGG?<FFFGGEGCEGGGGGGGGGGGGGEGEEGGGGGGDF7=@,D><@9BD=,3=B,:<C:CFC9<DFFG,22D9,>CFFCGFFC>BCCFCEG**=C9EFGGGGF7@?FF68*=FC*==CEC8CGD+0A3*CC/7CCG)022;CC++23A6<+395*:+2++
@M03152:184:000000000-AWYW1:1:2106:18757:10261 1:N:0:CTCCTTACATACCTGT
AAGCTCGTAGTTGAATTTCGGGATCAATGGATTGGTCATGCCGATGGTGTGTACTGGTCATATTGGTTCTCACCTTCTAAGGAACCATAATGTCATTTATTTGATGTTGTGGGGAATTAGGACTGTTACCTTGAAATAATTAGAGTGTTTAAAGCAGGCTAACGCTTGAATACATTAGCATGGAATAATGAAATAGGACATCGCATTCTATTTTGTTGGTTTCTAGGATCGATGTAATGATTAATAGGGATAGTTGGGTGGAATTCTCGGGTGCCAAGGAACTCCAGTCACCTCCTTACAT
+
CCCCCFG@CF@FGCAAEFFD++@FCFFFGG?DFGGGGFGCFGG7CEEGFFGGGCEG8FDFGGGGFGGGFGGGGGCFGGGG9FFGGGGGGGFFFAFGFGGGGFFCFFGGGEGG@F7FGFAC<?<CEGFGGFGGGAEC,CBEGGGF,EFFGEFD?C9E,BFFGG?F7FFGGGGDE9<FGG@FF5:,<FDBE;EFGGG9>FDFFG:C=FCFGAFFFFGCEFGGGFGG7>,D,3@:CGGGGG72EAFGF759;?;CFFGC8*:C88BCF,@<55*;CD47<AF*0<F=C++?<+:0>7CFC+*0+
@M03152:184:000000000-AWYW1:1:2106:8365:10279 1:N:0:CTCCTTACATACCTGT
AAGCTCGTAGTTGAATTTCGGGATCAGTATGTTGGTCGTGCTTCGGTACGTACTGTCATTACTGGTTTCTCCCTTCTGAAGAACCTTGATGTCATTAATTTGGTGTCTTGGGGAATCAGGACTGTTACTTTGAAAAAATTAGAGTGTTTAAAGCAGGCATACGCTTGAATACATTAGCATGGAATAATGAAATAGGACGTTTGATTCTATTTTGTTGGTTTCTAGGATCGACGTAATGATTAATAGGGGTAGTTGGGTGGAATTCTCGGGTGCCAAGGAACTCCAGTCACATCCTTACATC
+
CCCCCCGGFFGGGGGGGGFFEEGGGGGGGGGGGGFGGGGGGGGGGGGGGGGGGGGGGGGGGGGGGGGGGGGGGGGGGGGGGGGGGGGGDGGFGGGGGGGGGGGGGGCFGGGGGEGGGGGFFGGGGGGGGGGFGFGGFGFGFGGGGFGGDFFGGEFCFGGGGFGGGGGGGGGGGGGGGGGGGGGGGGGG9>DFGGCGGGD:>BFGGFGGGGGGGFGGGGE5CCFG79?FG5BE*>CFGGGGGGGCDFFCEE;5C@C?=7E*=9CB9C955*:C*;CCF35C6<:CCFGC9F+<CC7C76:++
@M03152:184:000000000-AWYW1:1:2106:11834:10282 1:N:0:CTCCTTACATACCTGT
AAGCTCGTAGTTGAATTTCGGAACGCGTTTCGGTCAAAGCTCGTCCTTGTGGCGTGGCTCGGCTGATGCTTCCTATCGTTTGGAGGTGGTTAAACACTTCCAAATCATTTACTTTGAAAAAATTAGAGTGTTCAAAGCAGGCGTAACTTGCCATTGAATATTACATCATGGGATAATAGAATATGACGTTGGTCTTATTTTGTTGGTTTCTAAGGCGGATGTAATGATTAATAGTGATAGTTGGGTGGAATTCTAGGGTGCCAAGGAACTCCAGTTACTCCCTTACATCTCGTATGCCGTT
+
CCCCCGGFFGGFGGAFGGGGGEFGGGGCEFGGFGGGGF<AFGGGGCFF9F@@FGGGCGGDEDC@FEEFFGGGGGGFGGGFGCBE<FFFFBFFGGCGFC?=FFFF<E??FFDFGFF,5E<EF7BEE<9FF9<FA,AECAFFCFFBCEFGGFAD<,C,C<DDFGGGD,CFGGGGGFDFCE;;FFGF=@FEGFGCFFFGGGDAE,F:F75>D,@<;@@F*=44/,4,5,?<BC999F+1+4<<@C7F33>5=CAFFG41A5?EE*++17C6CCE48D:*+1*+3*72+302+096;9<7<9>**
@M03152:184:000000000-AWYW1:1:2106:20400:10326 1:N:0:CTCCTTACATACCTGT
AAGCTCGTAGTTGAATTTCGGGATCAATTTATTGGTCGTGCTATTGTACGTACTGGTATTATTGATTCCTACCTTCTGACGAACCACGATGTCATTAATTTGGTGTCTTGGGGAATCAGGACTGTTACTTTGAAAAAATTAGAGTGTTTAAAGCAGGCTCACGCTTGAATACATTAGCATGGAATAACGAAATAGGACGTTTGATTCTATTTTGTTGGTTTCTAGGATCGACGTAATGATTAATAGGGATAGTTGGTTGGAATTCTCGGGTGCAAAGGAACTCCAGTCACCTCCTTACATT
+
CCCCCGGGGGGGGGGGGGGGEGGGGGGGGGGGGGGGGGGGGGGGGGGGGGGGGGGGGGGGGGGGGGGGGGGGGGGGGGGGGDGGGGGGCFGGGGGGGGGGGGGGGGGGGGGGDGGGGGGGGGGGGGGGFGGGGFGGGEDGGGGGGGGGGGDFDEGFGGGGGGGGGGGGGG<FCFFDBFFEACFEGGGGGGG7FGACFGGGGGGFCGCFCGGGGDGGC5EFGFFGGF6EC>>EEEG8*,=CCC7<BCEC6C;FGC,:*/=*+5BF+A9:*=FC=*+++25C*396C6C++9+<*9DC9C=<+
@M03152:184:000000000-AWYW1:1:2106:2468:10351 1:N:0:CTCCTTACATACCTGT
AAGCTCGTAGTTGAATTTCGGGGTTAGTAGGCTGGTCGTGCCACCGGTACGTACTGGTCTTACTGATTCCTCCTTCCTGATGAACTGTAATGCCATTAATTTGGTGTTGCAGGGAATCTGGACTGTTACCTTGAAAAAATTAGAGTGTTTAAAGCAGGCTAACGCTTGAATACATTAGCATGGAATAATGAAATAGGACGTTCGATCCTATTTTGTTGGTTTCTAGGATTGACGTAATGATTAATAGGGATAGTTGGTTGGAATTGTCGGTTGCCAAGGAACTCCAGTCACCTCGTTCTAT
+
C?CC-6@CFGFGGGGGGDAEC:FGGGGGGGF9-CBFD@FCGGC@CFFGG7FG,C@CCDEEG<FFGGGDGGGGGGGGECE,<EF,EFGGGGFF9,CFEF9<,EDEFFFC<FE<FCFGGEF<,,EFCABFG,?FFDB?,4@FAFG9?@FEFFFFGFGFF7B8FFFDF+@7ADF,5A7CAFFFD9FDGDFGF9DFDFGGCG,@<+87,3,4@@D@DDDGGGGGGGCDE,:,?>BEGEGF>>1,,5=4:5B=C,;6F,<,1*6;>+;B70<47C**/*2?CAFG6<C7+0+30*+<6**212*<+
@M03152:184:000000000-AWYW1:1:2106:25212:10382 1:N:0:CTCCTTACATACCTGT
AAGCTCGTAGTTGAATTTCGGGCCTGGCTGGGCGGTCTTGCCGAAAGGTAAGCACTGCCCTGGTCGGGCCTTTCCTTCTGGGGAACCTGTGTGCTCTTAATTGAGTGCGCAGGGGATCCAGGACTTTTACTTTGAAAAAATTAGAGTGTTTAAAGCAAGCCTACGCTTGAATACATTAGCATGGAATAATAGAATAGGACTTTGGTTCTATTTTGTTGGTTTCTAGGACCGAAGTAATGATTAATAGGGATAGTTGGGTGGAATTCTCGGGTGCCAAGGAACTCCAGTCACCTCCTTTCAT
+
CCCCCGGFGGGGGGGGGGFGGGGGGGGGGGGGGGGGGGGGGGGGGGGGGGGGFGGGGGGGFFGGGGGGGGGGGGGGGGGGGGGGGGG?<FGGGGFGGGGGGGGGGGGGGG@GGGGGGGFFGGGGGGGGGGGGGGFGG<FDFGGGGGGGGGGGGGGGGGGGGGGGGGEGGGCCFGGGF3ECGCFFGGGGGFGGFGGGGEGGGGGG7F7,6@BCCFFGG>F8CFCFF?:?F5C*C>BF+19EGGDCC9<6C*)2+<C?6=>C55<EF+<?5E5C8C9:+8):C8FGGG6C9@G6@CDCE+20+
@M03152:184:000000000-AWYW1:1:2106:19573:10396 1:N:0:CTCCTTACATACCTGT
AAGCTCGTAGTTGAATTTCGGACTCGGTTGGATGGTCTGCCTTTGGTATGTACTGTCCTGACCGGGTCTCACCTTCTGGTGAGCTGTCGTGTTGTTTACTCAGCGCGGCAGGGAACCAGGACTTTTACTTTGAAAAAATTAGAGTGTTTAAAGCAGGCTTTCGCTTGAATACATTAGCATGGAATAATAAAATATGACTTTGGTTCTATTTTGTTGGTTTCTAGGACCGAAGTAATGATTAATAGGGATAGTTTGTTGGAATTCTTGGGTGCCATGGAACTCCAGTCACCTCCTTCCATCT
+
CC@CCGGGFGGGGGFGGGGGCFGGGGGGEGGGGGGGGGDDEGGFGGGGGGGGGGGGGGGGGGGD7CGGGGGGGGFFGFFGGFGFGFGGFEDEEFDFGFGGGGGGEDFGGGGG>F?FGCFEEGGGGGFEGGGGFFCEE@@<DD<FF?FFGGFG<EF@FEFGFFGGGGGGGGCFGCFFF?FFG,7@F9DEAEEGGG,3@,=FB9:FGCF9DFGGGGG7@GGFFGF;CCGF5*8CF?CFF+9C9EFGFCGDG?AGG+A*=>7BGGGCF+3+*AC<*:*2*9?CGCGFGG9+:=98;CF+*3*+3
@M03152:184:000000000-AWYW1:1:2106:23940:10455 1:N:0:CTCCTTACATACCTGT
AAGCTCGTAGTTGATTTCGAGACCGGTCTACTGGTCGTGCTTTTGTACGTACTGGTTTTATTGGTTTCTCCTTTCTGACGAACTATAATGCCATTAATTTGGTGTTATGGGGAATCAGGACTGTTACTTTGAAAAAATTAGAGTGTTTAAAGCAGGCTCACGCTTGAATACATTAGCATGGAATAACGAAATAGGACGTTTGATTCTATTTTGTTGGTTTCTAGGATCGACGTAATGATTAATAGGGATAGTTGGGTGGAATTCTCGGGTGCCAAGGAACTCCAGTCACCTCCTTACATCT
+
CCCCCGGGGGGGGGGGGGGGGGGGGGGGGGGGGGGGGGGGGGGGGGGGGGGFGGGGGGGGGGGGGGGGGGGGGGGGGGGGGGGGGGGGGGGGGGGGGGGGGGEGGGEGGGGGGGGGGGFFGGGGGGGGDGBFFGGF>FGFGGGGGGCGGGGGGGFGECCCFFGGGGFGCFFGFGFFGGGGGGGGGGGCEDCGGFGGGGGFDGGGGGGGGGGGGGGGFGGGFFFCGFGFCGGCEGG5E7CCGGGGFGG66?FECFF8ED7=9CG+=<758:C<97D*:>?EC7CGFCCC76CG8FFEE+:++
@M03152:184:000000000-AWYW1:1:2106:15528:10471 1:N:0:CTCCTTACATACCTGT
AAGCTCGTAGTTGAATTTCGGGATCAATTTATTGGTCGTGCTATTGTACGTACTGGTATTATTGATTTCTACCTTCTGACGAACCATGATGTCATTAATTTGGTGTCATGGGGAATCAGGACTGTTACTTTGAAAAAATTAGAGTGTTTAAAGCAGGCTCACGCTTGAATACATTAGCATGGAATAACGAAATAGGACGTTTGATTCTATTTTGTTGGTTTCTAGGATCGACGTAATGATTAATAGGGATAGTTGGGTGGAATTCTCGGGTGCCAAGGAACTCCAGTCACCTCCTTACATT
+
CCCCCGGGGGGGGGGGGGGGGGCFGGGGGGGGGGGGGGGGGGGGGGGGGGGGGGGGGGGGGGGGGGGGGGGGGGGGGGFGGGGGDGGGGGGGGGGGGFGGGGGGGGGFFGGGGFGGGGFFGGGGGGGGGGGGCEFGFGGGGGGGGGGGGGGFEFC=F>FGGGGGDGGGGEDFFGGGFGGGG8>EGGGGGEBFGGEFFGGGGGGCFGFEFGGGGFGGGGEGGGGGF9BF6E>EEEGGFCC7:D=EGFCC6FFFGGGGCEGGF9CG9AC7CEGDC>FD=FFCCFF7E@F6C90<C49EG+:<+
@M03152:184:000000000-AWYW1:1:2106:12109:10495 1:N:0:CTCCTTACATACCTGT
AAGCTCGTAGTTGAATTTCGGGATCAATTTATTGGTCGTGCTATTGTACGTACTGGTATTATTGATTTCTACCTTCTGACGAACCATGATGTCATTAATTTGGTGTCATGGGGAATCAGGACTGTTACTTTGAAAAAATTAGAGTGTTTAAAGCAGGCTCACGCTTGAATACATTAGCATGGAATAACGAAATAGGACGTTTGATTCTATTTTGTTGGTTTCTAGGACCGAGGTAATGATTAATAGGGATAGTTGGGTGGAATTCTCGGGTGCCAAGGAACTCCAGTCACCTCCTTACATC
+
CCCCCGGGGGGGGGGGGGGGGGGGGGGGGGGGGGGGGGGGGGGGGGGGGGGGGGGGGGGGGGGGGGGGGGGGGGGGGGGGGGGGGGGGGGGGGGGGGGGGGGGGGGGGGGGGGGGGGGGGGGGGGGGGGGGGGGGGGGGGGGGGGGGGGGGGGDGGGDGGGGGGGGGGGGGGGGGGGGGGGGGGGGGGGGGGGGGGDGGFFGGGGGGGFGGGGFFGFGGGGDGGGGGGGGCEGGGGGGGGGGG9B;?F6EFFFGG6CEGGEBFC9CFEFCCDGGGGGFFCCFGFFCG:9B<EF<FGG60<+
@M03152:184:000000000-AWYW1:1:2106:24902:10528 1:N:0:CTCCTTACATACCTGT
AAGCTCGTAGTTGAATTTCGGATTTGGTTGGGTGGTCTTTCCTTAGGGATTGTACTGCTCGACTGAGTCTTTCCTTCTGGCGAACTATTGTGCTATTAATTTAGTGCGATAGGGAACCAGAACTTTTACTTTGAAAAAATTAGAGTGTTTAAAGCAGGCATACGCTTGAATAAATTAGCATGGAATAATAAAATAGGACTTTGGTTTTATTTTGTTGGTTTTCGAGACTGAAGTAATGATTAATAGGGATAGTTGGTTGGAATTCTCGGTTGCCAAGGCACTCCAGTCACCTCCTTACAAT
+
CB<CCCGGGGGFGGCFGGGGF>FGCGGFGGGGGGGGFGGGGGGGGFGGGFGGGGGGCFGGGGGGGGGGGGGGAFDGDFFEFDECGF<FC9FFGGGGGGGGGGG,9E9FFFGBFFFGGGG@DCGGGFGGFGFFFFFC9?B,BFGFGGCFGGGGGEFGGD+AFEG?:FFD,DFD,3FFF,D9,,3>CF9@ECFE<DFF?,@FFEG7F7DC9DFF93@:8,338D@C88DEG68>,??,,=@7,4=C>C,0,426;B9,*=888?CF<C@*:**)/;:*;))2=E+;<CC6+9+C=C09<?C++
@M03152:184:000000000-AWYW1:1:2106:19487:10561 1:N:0:CTCCTTACATACCTGT
AAGCTCGTAGTTGAATTTCGGCGTGCGCTCGGGCTGGTCGGCCGTCATGGTCTGCACCGTTCGGGTCACGCCCCACTGTAGGATACTCACCGCTGTCCTTAACTGGGTGGCGGTCAAAGGCAGTCGGCGTGGTGGGGGCAACTCTGCCCACGGCTTTGCTGGGGTTCCTACTCTTTTACTTTGAGCAAATTAGAGTGTTCAAAGCAGGCAATCGAGCCTTGAATACTTCAGCATGGGATAATGGAACAGGACTGGGGTCCTGATTTCGTTGGTTTCTGGGATCTCAGTAATGATTAATAGG
+
CCCCCGGGGGGGGGGGGGGGGGGGEGGGGGGGGGGGGGGGGGGGGGGGGGGGGGGGGGGGGGGGGGGGGGGGGGGGGGGGGGGGGGGGGGGGGGGGGGGFGGGGGGGGGGGGGGGGGGGGGGGGGGGGGGGGGGGGGGGGGGGGGGGGGGGGGGGDFFGGGGCCFGGGGGGGACGGGGGGG?C9FFFGFGFFGGGFGGCF?FGGGGGGGGGGGFEFDEFFC9F9<?FFGEFFGGGGC*7CCCFFGFGGGG>FGGGFDEGGGGC?+<+:CCGGGGGGG?*76+5:70AC789++2:?+<F9F
@M03152:184:000000000-AWYW1:1:2106:25237:10580 1:N:0:CTCCTTACATACCTGT
AAGCTCGTAGTTGAATTTCGGGATCAATTTATTGGTCGTGCTATTGTACGTACTGGTATTATTGATTTCTACCTTCTGACGAACCATGATGTCATTAATTTGGTGTCTTGGGGAATCAGGACTGTTACTTTGAAAAAATTAGAGTGTTTAAAGCAGGCTCACGCTTGAATACATTAGCATGGAATAACGAAATAGGACGTTTGATTCTATTTTGTTGGTTTCTAGGATCGACGTAATGATTAATAGGGATAGTTGGGTGGAATTCTCGGGTGCCAAGGAACTCCAGTCACCTCCTTACATT
+
CCCCCGGGGGGGGGGGGGGGGGGGGGGGGGGGGGGGGGGGGGGGGGGGGGGGGGGGGGGGGGGGGGGGGGGGGGGGGGGGGGGGGGGGGGGGGGGGGGGGGGGGGGGGGGGGGGGGGGGGGGGGGGGGGGGG9FGGGEGCFFGGGGGGFGGGGGGGGGGGGGGGGGGGGG<FGGGGGGFGGCFGGGGGGGEGGGGGGGGEFGG9BCGGGGGGGGGGGGGFGGGG:EGGGGDCEGGGCGGG@FFCC?FGFFFGGG9?CGGCFDCC@C;5CEGGCFGCC>52=EEFGFGC7=CC=FFGF6DF+
@M03152:184:000000000-AWYW1:1:2106:18384:10580 1:N:0:CTCCTTACATACCTGT
AAGCTCGTAGTTGAATTTCGGAATGCGTTTCGGTCAAAGCTCGTCCTTGTGGCGTGGCTCGGCTGATGCTTCCTATCGTTTGGAGGTGGTCAAACACTTTCAAATCATTTACTTTGAAAAAATTAGAGTGTTCAAAGCAGGCGTAACTTGCCATTGAATATTACAGCATGGGATAATAGAATATGACGTTGGTCTTATTTTGTTGGTTTCTAAGGCTGATGTAATGATTAATAGGGATAGTTGGGTGGAATTCTCGGGTGCCAAGGAACTCCAGTCACCTCCTTACATCTCGTATGCCGTC
+
CCCCCGGGGGGGGGGGGGGGGGGGGGGGGGGGGGGGGGGGGGGGGGGGGGGGGGGGGGFGGGGGGGGGGGGGGGGGGGGGGGGGGGGGGGGGGGGGGGGGGGGGGGGGGGGGGGGGGGGGGGGGGGGGGGFGGGGGGGGGGGGGGGGGGGGGGGGGGGGGGGGGGGGGGGGGGGGGGGGGGGGGFGGGGGGGGGGGGDGGGCAFFFGGGGGGGC@FGFF?CFGGGGGGGFGGGGGCCGFGFDGGGGGGGF=EFGFD5CFG>FFFD5FGCF+;CDFGGF=FGGGGG6EF7@E68>F6<:7>*
@M03152:184:000000000-AWYW1:1:2106:21632:10618 1:N:0:CTCCTTACATACCTGT
AAGCTCGTAGTTGAATTTCGGCGTGCGCTCAGGCTGGTCGGCCGTCATGGTCTGTACCGTTTGGGTCACGCCCCACTGTAGGATACACACCGCTGTCCTTAACTGGGTGGCGGTCAAAGGTTGTAGTACTTTCTGGGGGCAACTCTGGATACTATGACTGGGGTTCCTACTCTTTTACTTTGAGCAAATTAGAGTGTTCAAAGCAGGCAATCGAGCCTTGAATACTTCAGCATGGGATAATGGAACAGGACTGGGATCCTGATTTCGTTGGTTTCTAGGGTCTTAGTAATGATTAATAGGG
+
CCCCCGGGGGGAEGGGGGFFGGGGGGGGGGGGGGGGGGGGGGCEFEGGCEGGGGGGGGDGFGGDGGGGGGGGGGGGGGGGGGFGGGGFGGGGGGEG?FGGCFFFG?DFGGGGGGGGGEGGGFGGGGDGGGGDAFGG8C+>>FGGGGGGGFFGGGGGGGGGGFGGGGCECFGFGGGGGGGGGGGGGG,:EFGGGE@FFGFGGGFF7FGGG7FGGGGGGGGGG+BFCCEGGGGGGCFGC0:FCEEFFFGGGGFC=ECFGFFGG+AFCGF=CECDG4*02=?FF:=F@+0:<9<CFC>:C9*<*
@M03152:184:000000000-AWYW1:1:2106:19309:10680 1:N:0:CTCCTTACATACCTGT
AAGCTCGTAGTTGAATTTCGGGATCAATTTATTGGTCGTGCTATTGTACGTACTGGTATTATTGATTCCTACCTTCTGACGAACCATGATGTCATTAATTTGGTGTCTTGGGGAATCAGGACTGTTACTTTGAAAAAATTAGAGTGTCTAAAGCAGGCTCACGCTTGAATACATTAGCATGGAATAACGAAATAGGACGTTTGATTCTATTTTGTTGGTTTCTAGGATCGACGTAATGATTAATAGGGATAGTTGGGTGGAATTCTCGGGTGCCAAGGAACTCCAGTCACCTTCTTCCATC
+
B@<BCFBFGFEFGGFGGGEGGGGGCF6CFGCFACDFG@FCEGGGGGGFGGFG8FFDCEEEGGGFFEEGGGGGGGFGCGGGG7+@BFEA,CCG99F<EFF,C@EDGGGFGFAFGDE<FGGGGGCEGGGGGGFF?<ECGF,<?EDFBEGGDGCFA<EDFGC6,FGFF+6E,F<FEEGGGFFDGGGGFG=DE+@>EGGGG?FC@FF,FECGGC,@FG:,@,6:EGGGCFFGCE>*;B4,*5,,=FGGG?F6,;)<>>F?*=EGF9<8+@97CE;3EFDFF:ACE?<4+<C9F*<9+9*<++2++
@M03152:184:000000000-AWYW1:1:2106:21932:10708 1:N:0:CTCCTTACATACCTGT
AAGCTCGTAGTTGAGTTTCGGGATTAATTTATTGGTCGTGCAATCGTACGTACTGGTATTATTGATTCCTACCTTCTGACGAACCATGATGTCATTAATTTGGTGTTATGGGGAATCAGGACTGTTACTTTGAAAAAATTAGAGTGTTTAAAGCAGGCTCACGCTTGAATACATTAGCATGGAATAACGAAATAGGACGTTTGATTCTATTTTGTTGGTTTCTAGGATCGACGTAATGATTAATAGGGATAGTTGGGTGGAATTCTCGGGTGCAAAGGAACTCCAGTCACCTCCTTACATT
+
CCCC9FFFFFFFGGGFGGGGGGGGGGGGGGGGGGGGGGFGGGGGGGGGGGGGF<FGGFGGGGGGGGGGGGGCFGGFGGGGGEGGGEGGGGGFFEFEEFGGGGGEFGG<CFGGGCCFFGGGFFGGGGGGGDDFG?FGGGGFEFGGGGGFGFFCF9AFCGFFDGGGGDGGDFFGFGGGGDFGGFFFFGGFECEGFDEFGGG+@5@<CFAF9F9F,@DFGGGDGGGGDECC>EEC>CCE5=,:CGC@CFCFFGFGC,=CCEEDCCGF7FF=DEFGG*;1<A;6:EFCGFGFG?AFGFGG7?7<+
@M03152:184:000000000-AWYW1:1:2106:9904:10793 1:N:0:CTCCTTACATACCTGT
AAGCTCGTAGTTGAATTTCGGGACCAATTTGTTGGTCGTGCCTCGGTACGTACTGGTATTATTGGTTTCTCCCTTCTGAAGAACCTTGATGTCATTAATTTGGTGTCTTGGGGAATCAGGACTGTTACTTTGAAAAAATTAGAGTGTTTAAAGCAGGCATACGCTTGAATACATTAGCATGGAATAATGAAATAGGACGTTTGTTTCTATTTTGTTGGTTTCTAGTATCGACGTAATGATTAATAGGGATAGTTGGGTGGAATTCTCGGGTGCCAAGGAACTCCAGTCACCTCCTTACATC
+
C<@-8FCGGFCFGCAFAGAGG7@@;C8C<;EC@CE@FF@B@C,;8@,EFGC@C<F@6,6C<CEEFFEA@FC@F8@@FAF<@EF<<,:9,6C<6,69<,<?ECFCFGG9F<=FG7F89,9F@<4,C,<@A<FD<<,EF=A,?FCG<F<,,9?F9EF=FGGGFCEE+=<DFF?FG,8FCCEFA<3@BF,3DDE;D9=,C<@3><:,@F=@DFE,3@@F883@D,7EG53BEE>::CG,*,=2=BE7CG,AC86ECF,>*:8BE9EGFGC*5/=)*0@0AFFF*5AC@FFFCFC@8CFCC+2<:
@M03152:184:000000000-AWYW1:1:2106:20523:11013 1:N:0:CTCCTTACATACCTGT
AAGCTCGTAGTTGAATTTCGGCGTGCGCTCAGGCTGGTCGGCCGTCATGGTCTGTACCGTTTGGGTCACGCCCCACTGTAGGATACTCACCGCTGTCCTTAACTGGGTGGCGGTCAAAGGTTGTAGTACTTTCTGGGGGCAACTCTGGATATTATGACTGGGGTTCCTACTCTTTTACTTTGAGCAAATTAGAGTGTTCAAAGCAGGCAATCGAGCCTTGAATACTTCAGCATGGGATAATGGAACAGGACTGGGATCCTGATTTCGTTGGTTTCTAGGGTCTTAGTAATGATTAATAGGG
+
CCCCCGGGGGGGGGGGGGGGGGGGGGGGGGGGGGGGGGGGGGGGGGGGGGGGGGGGGGGGGGGGGGGGGGGGGGGGGGGGGGGGGGGGGGGGGGGGGGGGGGGGGGGGGGGGGGGDGGGGGGGGFGGFGGGDFFGGGGGGGGGGGGGGGGGGGGGGCGGGGGGGDGGGGFFFGGGGFGGGGGGGGGF@CFGGFGGGGGGGGGGDGGGGGCC7FFGGGGGFGGFFEGFGCGFFGFF=FF?FFFCFCFGGGE3?FFGFFCFC9C<7??*CG==CE47F7@FC0*2?@EGFC?FF7:7:FCFF*
@M03152:184:000000000-AWYW1:1:2106:16804:11104 1:N:0:CTCCTTACATACCTGT
AAGCTCGTAGTTGAATTTCGGGATCAGTACGCTGGTCGTGCCTTCGGTATGCACTGGTGTCACTGGTTCCTCCCTTCTGACGAACCGTCATGCCATTCACTTGGTGTGGCGGGAAATCAGGACTGTTACTTTGAAAAAATTAGAGTGTTTAAAGCAGGCTCACGCTTGAATACATTAGCATGGAATAATGAAATAGGACGTTGTTCTTATTTTGTTGGTTTCTAGGATTGACGTAATGATTAATGGGGATAGTTGGGTGGAATTCTCGGGTGCCAAGGAACTCCAGTCACCTCCTTATATT
+
CCCCCGGGGGGGGC<FGGGGGGGGFEGGFGGGGCGGGGGGGGGGGGGGGGGGGGGFGGFFGFGGGGGGGGGAFGGGGGEFEDFEGGGGGGGGGGGFGFCEFDFGEFGGDCCEGEEDF<?FGG7FGGGGGDEGE<?FAEGGFFGGFGG<FGGDGCEFGGGGGGGGGGGD7>3F9<BFGEFDE9FFGCCCBFCFFGFFGF?FCCC*6<FG9<@;FFG7,;B5C?C;4<?9EE9AE8C87C9C:+<2++*:*7;+1>+9?EGG*2:C7C3*>*C58C07=))2*+39CEFG:4<9@57F++*++
@M03152:184:000000000-AWYW1:1:2106:25246:11132 1:N:0:CTCCTTACATACCTGT
AAGCTCGTAGTTGAATTTCGGGATCGACGGGTCGGTCGCGCCTCTGGTGTGTACTGGCCCTGTCGGTTTCTCCCTTCTGACGAACCACGATGTCATTAATTTGGTGTCGTGGGAAATCAGGACTGTTACTTTTAAAAAATTAGAGTGTTTAAAGCAGGCATTCGCTTGAATACATTATCATGGAATAATGAAATAGGACGTTTGCTCTTATTTTGTTGGGTTTTAAGATCGACGTCATGATTAATAGTGCTAGTTGGTTGGAATTCTAGGGTGCCAAGTAACTCCCTTCACCTCCTTCCAT
+
CCCC<@FFGG@FF9EFFC6@@F+CEGCCCGGCFGGGC@@@FFEFFC8EEF:F,CEEC<CFF,F6C7@CFDECFDGFEFD<FE:FCCF77+BD=@FFG,FFFGFCFCE=:FGCEDGGGEEGCFFFF??DGGFG955A?5+,83>DFBFEF8FEDD,@F<+,8@@=FCFBC,;;,,@F@,7FC,:DE9B@@9,F,DEGGFFG<BC7,?FFF9<<CF9=EF5*AB*;9+B;;;>5C51*2:9@E999:<C2++/<+300+**28<CGG09+00/>*/7765*<CFG:8**+29+<6*96?+*0+
@M03152:184:000000000-AWYW1:1:2106:3181:11133 1:N:0:CTCCTTACATACCTGT
AAGCTCGTAGTTGAATTTCGGGAGTTTCAGATCAAAGCTCGTCCTTGTGGCGTGGCTCGATTTGGGCTTCCTATTATTGGATAGTGGGCAACCGCTTCCAATCTTTTACTTTGAAAAAATTAGAGTGTTCAAAGCGAGCGTAACCTTGCCATTGAATATTACAGCATGGGATAATAGAATATGACGTTTGCCTTATTTTGTTGGTTTCTAAGGCTGATGTAATGATTAATAGGGATAGTTGGGTGGAATTCTCGGGTGCCAAGGAACTCCCGTCACCTCCTTAAATCTCTTATGCATTCTT
+
CCCCC@F+8DEFFGGGGGGCFGEGFAEGGFGGFGGGGDEFGGE@FGGGGGGGGCEFFFGCFGGFFF?FG?<FFEGGGGGGG9E<FGGGGGGGFEGGGEEGGGFGDFGGGGFGGGGGGG7=FFFFGFGGGEEFF9E@::CFGGCGFFGFFDAFG9FGGGGG9BFA<BCFGGDGG<FFGFFGGGGGFGGG,CDFGFF;@DFFGFFGGGGFFD<FC@8:>FCFG,@D2?DFEGG,>B:CF6CF?CEEDE=9:?;C<85887B8C+38CF8?F6*)29CDFFFCCE+*+++0<*<@<C*+0+23+
@M03152:184:000000000-AWYW1:1:2106:19433:11140 1:N:0:CTCCTTACATACCTGT
AAGCTCGTAGTTGAATTTCGGAATGTCATTCTGGTCAAAGCTCGTCCTTGTGGCGTGGCTCGGCTGGTGCTTCCTATCATTTGGGGGGTCGCAAGGCCTCTCAAATCATTTACTTTGAAAAAATTAGAGTGTTCAAAGCAGGCGTAACTTGCCATTGAATATTACAGCATGGGATAATAGAATATGACGTTGGTCTTATTTTGTTGGTTTCTAAGGCTGATGTAATGATTAATAGGGATAGTTGGGTGGAATTCTCGGGTGCCAAGGAACTCCATTCACCTCCTTACATCTGGTTTCCCGT
+
CCCCCGGGGGGGGGGGGGGGGGDGGGGGGGGGGGGGGFGGGGGGGGGGGGGGGGGGGGGGGGGGGGGGGGGGGGGGGGGGGGGGGGCGGGGGGGGGGGGGGGGGGGGGGGGGGGGGGGGGGGGGGGGGGGGGGGGGGGGGGGGGGGGGGGGGGGGFCGGFGGGGGGGGGFGFGFGGGGGGGGEGGCGGGGFGGGGGGCGGGGCFGG5CGGCGGFG6F+CC?FGG:2+<CFCCGECCGEGECGGCC=EEE5=CE9E+*:8FCEFGGFFCGGF=6<*:EFF:FCFGG?F7:6++0:**+32*:
@M03152:184:000000000-AWYW1:1:2106:11533:11290 1:N:0:CTCCTTACATACCTGT
AAGCTCGTAGTTGAATTTCGGGATCAATTTGTCGGTCGTGCCTCGGTACGTACTGGCATTATTGGTTTCTACCCTCTGAAGAACCTTGATGTCATTAATTTGGTGTCTTGGGGAATCAGGACTGTTACTTTGAAAAAATTAGAGTGTTTAAAGCAGGCATACGCTTGAATACATTAGCATGGAATAATGAAATAGGACGTTTGATTCTATTTTGTTGGTTTCTAGGATCGACGTAATGATTAATAGGGATAGTTGGGTGGAATTCTCGGGTGCCAAGGAACTCCAGTCACCTCCTTACATC
+
CCCCCDGGGEFFGGGGGGGFGGGGGDGGGGGGGGGGGGGGGGGGGGGGGGGGGGGGGGGGGGGGGGGGGGGGGGGGGGGGGGGGGGGGFGGGGGGGGGEFGGGGGGGGGGGFGDGGGGGGGGGDGGGGGGGGGGGGGGGGGFFFGGGGGGGGGGGGGGGGGGGGGGGGGGEFEFGGGGGGGGGGGGGGGGFDEGGDFGFC<DF<FFGGGGGGGGGGFGGG6EFCFCDGG:EEEGF=CFGGGDFFGGC6CGFGFFGGDGCEFGFGFFEEFGGGGGDFGFFCFGGGGGFGGFFGEFGGCF>++
@M03152:184:000000000-AWYW1:1:2106:18438:11364 1:N:0:CTCCTTACATACCTGT
AAGCTCGTAGTTGAATTTCGGGTCCGGCTGAGTGGTCTTGCCAATGGTAAGTACTGCTCTGGTCGGACCTTTCTTTCTGGGGAACCAACGTGCTCTTAACTGAGTGCGCTGGGGATCCAGGACTTTTACTTTGAAAAAATTAGAGTGTTTAAAGCAGGCCTACGCTTGAATACGTTAGCATGGAATAATAGAATAGGACTTTGGCTCTATTTTGTTGGTTTCTAGGACCGAGGTAATGATTAATAGGGATAGTTGGGTGGAATTCTCGGGTGCCAAGGAACTCCAGTCACCTCCTTACATC
+
CCCCCGGGFGGGGGFGGGFGGG@FGGGGGGGFGGGGGGGGGGGGGFGFFFGGGGGFGGGGGGGGGGGGGGGGGGGGGGGGGGGGFGGGGGGFGCGGGGGGGGGGGGGGGGGGGGGGGGGGGGGGGGGGGGFFGGGE?EGF<FGGGGGGGGGGGGGGFGGGGGGGGGGGCGGFFGGGGGGFGGGGGGGFFGFGDE9EFFGGGGGCGFFFGGGGDCDFFF>DGGGFF9CEFGEEGGGE7A?FFFF@FCF6FGFGGGGGDGECF9FF@CFGG5CCEGF*A37C6@GGGGGGGFCFGFFGGF72+
@M03152:184:000000000-AWYW1:1:2106:12967:11518 1:N:0:CTCCTTACATACCTGT
AAGCTCGTAGTTGAATTTCGGGATCAATGGATTGGTCATGCCGATGGTGTGTACTGGTCATATTGGTTCTCACCTTCTAAGGAACCATAATGTCATTTATTTGATGTTGTGGGGAATTAGGACTGTTACCTTGAAAAAATTAGAGTGTTTAAAGCAGGCTAACGCTTGAATACATTAGCATGGAATAATGAAATAGGACATCGCATTCTATTTTGTTGGTTTCTAGGATCGATGTAATGATTAATAGGGATAGTTGGGTGGAATTCTCGGGTGCCAAGGAACTCCAGTCACCTCCTTACAT
+
CCCCCGGCEGFFGGGFGGGGGGGGGGDGGGFGGGGGGGGGGGGGGGGFGGGGGGGGGGFGGGGGGFGGGGGGGGGGGGGGGGGGGGGGGGGGGGGGGGFGGGGFFGGGEGGGGGCGGGGGGGGFGGGGGGGGGFGGCGEDGGGFFGFGGGGGGGFGGGGGGGGGGGGGGGFGGGGGGGGGFGGGGGFFFGFGGGDFGGGGGCFGGGGGGGGGGCGFGGGEFGGGGFDCFGDEGFFEFFFFGF?CFFF,;;>:FG77A=EGGFCFC9EFD5=F*8<@+=3CCFFF+>:9FFG6+1/=F+220
@M03152:184:000000000-AWYW1:1:2106:19843:11540 1:N:0:CTCCTTACATACCTGT
AAGCTCGTAGTTGAATTTCGGGCCTGGCTGGGTGGTCTTGCCGCAAGGTAAGCACTGCTCTGGTTGGGTCTTTCCTTCTGGGGAACCAGCGTGCCCTTAATTGAGTGCGTTGGGGATCCAGGACTTTTACTTTGAAAAAATTAGAGTGTTTAAAGCAGGCTTACGCTTGAATACATTAGCATGGAATAATAGAATAGGACTTTGGTTCTATTTTGTTGGTTTCTAGGACCGAAGTAATGATTAATAGGGATAGTTGGGTGGAATTCTCGGGTGCCAAGGAACTCCAGTCACCTCCTTTCAT
+
CCCCCFGFGG@EFGFGGGGGGGGGGGGGGGGGGGEGGGGGGGGGGGGGG9FFFGEGGG<FGGGGGGGGCFDFGFGGGGGGCGGGGGGG@FCFGG,CCF<FECEFFFFGEFCEGGGGGGGGGGG7FAECEEEFGCGC<9FFGG9FGGCFFGCAAEFGGGFFFGGGGEFCF7FFGGGGGEGFFGFGFCDECFFGFDB;F@FGGC=FEFFDC@FFGFFGGGGEFG;EGFFCCGEEEG8E9<E7EEFFC?++22;A6<9@+:EECC?CC+0<9E59:7*0+73:6667CF6C6/<<CF4CC+2C9
@M03152:184:000000000-AWYW1:1:2106:22837:11542 1:N:0:CTCCTTACATACCTGT
AAGCTCGTAGTTGAATTTCGGTGGCCCAACGGCGGTCGGCCGCAAGGTCTGTACTGCCGGTTTTCGGACCACCTCTTTCTGGGGGAACGTCGGCCCTTAACTGGGCTCGGCGGCCGAACCAGGACGTTTACTTTGAAAAAATTAGAGTGTCTAAAGCAAGCGTACGCTTGAATACATTAGCATGGAATAATGAAATAGGGCTTCAGTTCTATTTTGTTGGTTTTCAGAATCCGAAGCAATGATTAATAGGGATAGTTGGGTGGAATTCTCGGGTGCCAAGGAACTCCAGTAACCTCCTTAC
+
CCCC9EFFGGGGGGGGGGGGEFGGGGGGGGGGGGGGGGGGGGGGGGGGGGFGGGGGGGGGGGGGGGGGGGGGGGGGGGGGGGGGGGGGGFGGGGGGGFGGGGGGGGGGEGDGGGGGEGGGGGGCFGEFGGFGGGGGGGGGGGGGGGG@FGGGGGGGFGGG>FGDGGGFCFGGGCFFEGGGGGGGGGGGGGGGFFGGGGCGGD889<CEFGF7CFGGGCGGGGGGGDGCGGG6CECEGFGAFGDGGGGG7CFEEFFFGFGGGGGCGCFCFGDGG5C<??:FCCEFGFCGFB++<C>FGC>:+
@M03152:184:000000000-AWYW1:1:2106:15299:11561 1:N:0:CTCCTTACATACCTGT
AAGCTCGTAGTTGAATTTCGGGCCTGGCTGACCGGTCCGCCTCACCGCGTGCACTGGTCCGGCCGGGTCTTTCCTTCTGGCAAACCTCATGCCCTTCACTGGGTGTGTTGGGGAACCAGGACTTTTACTTTGAAAAAATTAGAGTGTTCAAAGCAGGCATATGCTCGAATACATTAGCATGGAATAATAGAATAGGACGTGCGGTTCTATTTTGTTGGTTTCTAGGACCGCCGTAATGATTAATAGGGATAGTTGGGTGGAATTCTCGGGTGCCAAGGAACTCCAGTCACCTCCTTAAATC
+
CCCC@FGCEGFGGGFGCGGGCFDGGGGGGGGGGGGGEGGGG>FFGGEGGGGGGGGGGGGGCFGGGGGGGCAFFFGGFGGGGGGGGGGGFGEBFGFGGDGFGEFF:FFGFFEFFEGGF<FDGGDGGGGGGGGGGGDAG7>BBEFDDFFGGGGGGGGGGGGGGGGG<BFE@CCFD=,73DE,@FCFGGGGFCFCDG9:?<F@@@CEGCCC9,7CFDFF@EE>F9<B;CFCCEE=C*A=CG79::+A>FC6CF:6<++A87E5:0AF7E+/55C3:5CDF>F**<9*<+3+<B+985500+*0+
@M03152:184:000000000-AWYW1:1:2106:20823:11653 1:N:0:CTCCTTACATACCTGT
AAGCTCGTAGTTGAATTTCGAGATCAGTACGCTGGTCGTGCCTTCGGTATGCACTGGTGTCACTGGTTTCTCCCTTCTGAAGAACCGTCATGTCATTAAATTGGTGTGGCGGGGAATCAGGACTGTTACTTTGAAAAAATTAGAGTGTTTAAAGCAGGCTCGCGCTTGAATACATTAGCATGGAATAATGAAATAGGACGTTTGACCCTATTTTGTTGGTTTCTAGGATCGACGTAATGATTAATTGGGATATTTGGGTGGAATTTTTGGGTTCCAAGGAACTCCAATCACCTCCTTAAAT
+
CCCCCGGGGGGGGGGGGGGGGGGGGGGGGGGGGGGGGGGGGGGGGGGGGGGGGGGGGGGGGGGGGGGGGGGGGGGGGGGGGGGGGGGGGGGGGGGFGGGFGGGGGGGGGGGGGGGGGFGFGGGGFGGGGGGGGGGGGGGGGGGGGGGGGGGGGGGG8FGGGGGGGGGFFFCGGFFF9?F?G?:DFGGGGC9CCFBFGGGCEGGECFGGG:FGG9+4C*;BFC<>9+?CF?EEGGGCCA+++C?G7+3+:*9E+:7++7C*8/::F?+0)/*9*/9>FF)66*<:8?C7:)3*+1**3+*++
@M03152:184:000000000-AWYW1:1:2106:27272:11672 1:N:0:CTCCTTACATACCTGT
AAGCTCGTAGTTGAATTTCGGGATCGATGGGTCGGTCATGCCCTCGGTATGTACTGATCCCATTGGTTCTCACCTTCTAAGGAACCATGATGTCATTCGGTTGATGTTGTGGGGAATTAGGACTGTTACCTTGAAAAAATTAGAGTGTTTAAAGCAGGCCAACGCTTGAATACATTAGCATGGAATAATGAAATAGGACACCCGATTCTATTTTGTCGGTTTCTAGGATCGATGTAATGATTAATAGGGATAGTTGGGTGGAATTCTCGGGTGCCAAGGAACTCCAGTCACCTCCTTACAT
+
CB<C<FFFBFGFGGGFGFCFGGGGGGGGGEGGGGGGGGGGGFGGGGGFGGGGFGGFFGGGGFFFGFGGGGFFGGGGGGFGGGFGGGGGGCGGGGEGGGFFFGG8EFGGGGGGGGCGGGGFGDGGFFGGGGGGFFFG9=FFG9DGFGGGFFGFEEGG8DGGGGGGGGGGGGGGGGDFDF?FFGGEFFGGGFFEEFGGBEGGG7FC@@EFFCBFCFEFGEECEEFCFDGFCFCDGFGGG:FDFGFF7BCACFFGGFGC6EG>*=+?C?FCD=?CCDC7?:>FF86:+CGGGF7CE*5*<F0A+
@M03152:184:000000000-AWYW1:1:2106:28078:11696 1:N:0:CTCCTTACATACCTGT
AAGCTCGTAGTTGAATTTCGGGACCAATTTGTTGGTCGTGCCTCGGTACGTACTGGTATTATTGGTTTCTACCTTCTGAAGAACCTTGATGTCATTAATTTGGTGTCTTGGGGAATCAGGACTGTTACTTTGAAAAAATTAGAGTGTTTAAAGCAAGCATACGCTTGAATACATTAGCATGGAATAATGAAATAGGACGTTTGATTCTATTTTGTTGGTTTCTAGGATCGACGTAATGATTAATAGGGATAGTTGGGTGGAATTCTCGGGTGCCAAGGAACTCCAGTCACCTCCTTACATA
+
CCCCCGGGGG@CFFGGGGGGGGCGGFGGGFDGGGGGGGCFGGGGGGGGGGGGFGGFGFGGGGGGGGGGGGGGFGAEEGDFFFGEGGFGGFGGGGGGFEFGGGGFFEFFGGGGGC@F9EFFGGGGGGGGGEGDC59?,=EFFCFGGGFGFGGFGCDCFFFFG9@B:F@CFCE,<CFAFFGGGGFFGGGGG9;DFFF8CCF+<<B,@FEGGGCGCFEG:833@;=@D9DGFC*CCC5D1B7=2,9CGF?,8?;FCFFGGGG7BEBECCEGGGG3**+*=35;*8+*A6<++13AF*9+00:7+
@M03152:184:000000000-AWYW1:1:2106:13927:11702 1:N:0:CTCCTTACATACCTGT
AAGCTCGTAGTTGAATTTCGGGTCCGGCTGAGTGGTCTTGCCAATGGTACGTACTGCTCTGGTCGGATCTTTCTTTCTGGGGAACCAACGTGCTCTTAATTGAGTGCGCTGGGGATCCAGGACTTTTACTTTGAAAAAATTAGAGTGTTTAAAGCAGGCCTACGCTTGAATACGTTAGCATGGAATAATAGAATAGGACTTTGGTTCTATTTTGTTGGTTTCTAGGACCGAGGTAATGATTAATAGGGATAGTTGGGTGGAATTCTCGGGTGTCAAGGAACTCCAGTCACCTCCTTACACC
+
CCCCCFG:CFC@FC<CFCAE::FGGGGDGGCFFD?F9EA<EEDEFFCFF<@C9FFGGFFGGGGGGG@FGCFAE9FG<FEEGG7FFGC@,CFDCGGGGFG9,C<FGGGEFCC+?CC:?CF<F7DEFGC9EFFGE55B9?F@FFFFEGFF<4C?<FDFEDFCFGF@CEGF8,@AAFFGA<CFGGGGGGFFACFGGGGG7F,337@@<FBEAF;F;F8FB,>5,,,?;9EFFG88CEC;C?1<@F7+;@CE67)<>+9+CEGGD9BF9<+*7*/9:27C?@77EED4CGG+</A9EC4997>+*
@M03152:184:000000000-AWYW1:1:2106:25823:11719 1:N:0:CTCCTTACATACCTGT
AAGCTCGTAGTTGAATTTCGGACCTGGCTGGGCGGTCTTGCCGAAAGGTAAGCACTGCTCTGGTCGGGTCTTTCCTTCTGGGGAACCTGCGTGCTCTTAATTGAGTGCGCAGGGGATCCAGGACTTTTACTTTGAAAAAATTAGAGTGTTTAAAGCAGGCCTACGCTTGAATACATTAGCATGGAATAATAGAATAGGACTTTGGGTCTATTTTGTTGGTTTCTAGGACCGAAGTAATGATTAATAGGGATAGTTGGGTGGAATTCTCGGGTGCCAAGGAACTCCAGTCACCTCCTTACAT
+
CCCCCFGFEFFGGGGGGGGFGGGGGGGGGGGGGGGGGGGGGGGEFD@EGGGGG<EDFGGGGGFFFFGGGGGGGGGGFGGGGGGF:FFGGGGGDCFFGEGGGGGCFAFFGGGGGDGGGGEFFDGFGGGGGGGFGFGGGCFGGGGGGGGGGGFGGEFGGGGGEGFGGFFGF7AFECFFGGGGCAFFFGGGGFGGGGFFGFA<<AFGG*FFFGGGDCGFFGGEGFGG?EFEEE:8:E8FGFFGFDFGGGDGGGFGG???FGGGGGC7?CECDEECEGDFF@>FF>6>G@::CF?F@CFFCFG7+
@M03152:184:000000000-AWYW1:1:2106:16037:11921 1:N:0:CTCCTTACATACCTGT
AAGCTCGTAGTTGAATTTCGGTAAGTGAAAATTAAAAGTCCATCTTGTAGGTGTGTACTTAATTTTTACTTCCTTCTTTTTGAATTCACTCCTAATATAATATTTATATTATTTAGGATCAAAGTGATTCAAATCTTTTACTGTGAAAAAATTAGAGTGTTCAAAGCAGGCGTAACCTAGCCTTTGAATATATTAGCATGGGATAATGAAATAGGATTTTGGTCCTACTTTCGTTGGTTTCTAGGGCTAAAATATTGATTAATAGGGTTTGTTTGGTGGAATTCTTGGTTGACAAGGAACT
+
CC@CCDGGEFGGGGGGGFGCCFFGGGGG<EECFCFGGFGEEFDFEGGGDFCFFFGGFCFGGGGGFFGDCCF@FCFDFGGGGGDEGG,FCFCAFG9F,EFCEFFGG<C<EFCGFAACE9CCEECE?CAFECCG?AEE?AFFFFGGGFFC9=FFGGCEB,E9,5E?9<@EE7C:C7B4,CF9FEFGFE;FGFGGGG9E,,E=<+,A>9F;B93EFC8,>,@BEE@;,@;,@E;,8@CC?ECF,7,293,,1<+2D7,;,<A9EEG;DG,4**13,39*464*0?F@C,2?,)*,,=8?5*8*0
@M03152:184:000000000-AWYW1:1:2106:17878:11930 1:N:0:CTCCTTACATACCTGT
AAGCTCGTAGTTGAATTTCGGGATCAGTATGTTGGTCGTGCTTCGGTACGTACTGTCATTACTGGTTTCTCCCTTCTGAAGAACCTTGATGTCATTAATTTGGTGTCTTGGGGAATCAGGACTGTTACTTTGAAAAAATTAGAGTGTTTAAAGCAGGCATACGCTTGAATACATTAGCATGGAATAATGAAATAGGACGTTTGATTCTATTTTGTTGGTTTCTAGGATCGACGTAATGATTAATAGGGATAGTTGGGTGGAATTATCGGGTGCCAAGGAACTCCAGTCACCTCCTTACATC
+
CCCCCFGGGGGGGGGGGGGGGGGGGGGGGGGGGGGGGGGGGGGGGGGGGGGGGGGGGGGGGGGGGGGGGGGGGGGGGGFGGGGGGGGFDGGGGGGGGFFGGGGGGGGGFGGGGGGGGFGGGGDGGGGGGFGGGGGFFGGGGGGGGGEGGGGGGGFGGGFEFGGEEGFGGGGGGGGGGCDFFCF@GGGGGGFGGGGGAEGCFGGGGGGFGGGGGFGGFGGFGFGGF9>@D:CEGGDCGGFCGGCFGG?C8FFEEFGG=EDGG9>E+<@CD*3<5577*:ACC:9CF8B6<@9<8CCG7?*++
@M03152:184:000000000-AWYW1:1:2106:27434:11950 1:N:0:CTCCTTACATACCTGT
AAGCTCGTAGTTGAATTTCGGGGGCATTCAGGCCAACGCTCGTCCTTGTGGCGTGGCTGGGTCTGGGCTTCCTACGTTTGGATAGTGGGCAACCATTTCCAATCATTTACTTTGAAAAAATTAGAGTGTTCAAAGCAGGCGTAACCTTGCCATTGAATATTGCAGCATGGGATAATAGAATATGACATTGGTCTTATTTTGTTGGTTTCTAAGGCGGATGTAATGATTAATAGGGATAGTTGGGTGGAATTCTCGGGTGCCAAGGAACTCCAGTCACCTCCTTACTACTCGTATGCCGTCT
+
@B@CCGGGGGGGGGGGGGGGGDGGGGGGFEGGGGGG-FFGGGGGGGGFGGGFGGGGGGGG><FG<EFGGGFGGGGGFGGDGFGGGFFGGGGGGGGGGGFFGGGGFGFFFGGGGFFGGGGGGGGGCGGGDGCFFGGGGCFGG:FGEGGDFEDGGFFG<=FFFFDF,@<CDFGFFB>;@AFDFGGGFFFGGC@FGGGGGGGFFD:<,1>BEGCCCC@*:EEEGGGCFGF?EEFCGGG6CCGF?+=:7C5=6CF:CCEC*A8;C7<CFFC*9:+*+2*0+**//*<:++++395:1**+3**22
@M03152:184:000000000-AWYW1:1:2106:24312:12036 1:N:0:CTCCTTACATACCTGT
AAGCTCGTAGTTGAATTTCGGGCCTGGCTGACCGGTCCGCCTCACCGCGTGCACTGGTCCGGCCGGGTCTTTCCTTCTGGCAAACCTCATGCCCTTCACTGGGTGTGTTGGGGAACCAGGACTTTTACTTTGAAAAAATTAGAGTGTTCAAAGCAGGCATATGCTCGAATACATTAGCATGGAATAATAGAATAGGACGTGCGGTTCTATTTTGTTGGTTTCTAGGACCGCCGTAATGATTAATAGGGATAGTTGGGTGGAATTCTCGGGTGCCAAGGAACTCCAGTCACCTCCTTACATC
+
CCCCCGGGEGGGGGGGFGGEGDGGDFFFFFFGGGGGEGEGGEEGGG@FFGGGGGG8FFGA@FFGEEFFFGGGC<FFGGGCF@FCGGEFEFDDEFEFGDG9EFEGGGGGGFCGD:B<FFDGGGGFCFCFFFFFD,,?<:FD<BFGGGGGGGGGCCGGGCFG<FC9CDEEFGGGGFGF9C9FF7BFFCGGGFGFFG;FGC:F*C*C:=:C@FDCFGGGGGEGGFGD?F8BF8B*:ECGG:?GG?F?7:<7FG4C@E7CCGCE>FGFC9E*C5C/;9FF5>F*:<+0+0<++*30@49?76>2+
@M03152:184:000000000-AWYW1:1:2106:15701:12105 1:N:0:CTCCTTACATACCTGT
AAGCTCGTAGTTGAATTTCGGAATCAATGGATTGGTCATGCCGTTGGTATGTACTGGTCATATTGGTTCTCACCTTCTAAGGAACCATAATGTCATTCATTTGATGTTTTGGGGAATTAGGACTGTTACCTTGAAAAAATTAGAGTGTTTAAAGCAGGCTAACGCTTGAATACATTAGCATGGAATAATGAAATAGGACATCGCATTCTATTTTGTTGGTTTCTAGGATCGATGTAATGATTAATAGGGATAGTTGGGTGGAATTCTCGGGTGCCAAGGCACTCCAGTCACCTCCTTACAT
+
CCCCCGGGGGGGGFGGGGGGGGGGGGGGGGGGGGGGGGGGGGGGGGGGGGGGGGG<FGGGGFGGGGGGGGGGGGGGGGFFGGGGGGGGGGGGGGGGGGGGGGGGGGGGFGGGGGGGGGGGFFGGGGGGGGGFF<=FFGGGGGGGDFGGGGGGFCCFFGGGGGFFGGGGGGGGGGGGGFGGGGGGGFCGGGFAFFCGGGGGGGGGGGGGFGGGCCEFGGGGFB;FA;DEDF>E>FGG7<E7A=F?FG7F,:;?CF7EC>ECEGFGF,BF*?C<=D<F?:)*;=E7*CBFCBF9FFF=<+;++
@M03152:184:000000000-AWYW1:1:2106:23533:12510 1:N:0:CTCCTTACATACCTGT
AAGCTCGTAGTTGAATTTCGGATCAATTTATTGGTCGTGCTATTGTACGTACTGGTATTATTGATTCCTACCTTCTGACGAACCACGATGTCATTAATTTGGTGTCATGGGGAATCAGGACTGTTACTTTGAAAAAATTAGAGTGTTTAAAGCAGGCTCACGCTTGAATACATTAGCATGGAATAACGAAATAGGACGTTTGATTCTATTTTGCTGGTTTCTAGGATCGACGTAATGATTAATAGGGATATTTGGGTGGAATTCTCGGGTGCCAAGGAACTCCAGTCACCTCCTTACATCT
+
BCCCCGGGC@BFC9,C<FEEEGDGGGG9-;E<E9FFGFEEDAFGDE9FGGGGG@8E<FCFF<FGGGGGGFGGDFFGCFGCCEF7FF7@FFEGDGG<CFGCG9F@CC9FACFDGG@CFCCFGEDE?EGGFGGGG?FCEFGGGFGFFFGGGGDGGGGGGGFGFGGGGGGFF9FFGGGGGGGGF8DEGFGGGDGGADF=FGC:FGGGGFFFFGFGCFGGGGGGGGFFGGGC5CE?CF8CC:FGGCC<:8,,4,+,>EGCEGCF+BC?F?ECD7EDGCFGGFA=C;CF@<FFGFGGGGGE+2:00
@M03152:184:000000000-AWYW1:1:2106:8425:12609 1:N:0:CTCCTTACATACCTGT
AAGCTCGTAGTTGAATTTCGGGCCTGGCCGGGCGGTCTGCCTAACGGCACGTACTGTCTGGGCGGGCCTTACCTCTTGGTGAGCCGGCGTGCCCTTTGTTGGTGTGCGTCGGGGAACCAGGACCTTTACCTTGAGAAAATTAGAGTGTTCAAAGCAGGCCTATGCCTGAATACATTAGCATGGAATAATAAAATAGGACGCGCGGTTCTATTTTGTTGATTTCTAGAGTCGCCGTAATGATTAATAGGGATAGTTGGGTGGAATTCTCGGGTGCCAAGGAACTCCAGTCACCTCCTTACAT
+
CCCCCGGGGGGGGGGGGGGGGGGGGGGGGGGGGGGGGGGGGGGGGGGGGGGGGGGGGGGGGGGGGGGGGGGGGGGGGGGGGGGGGGGGGGGGGGGGGGGGGGGGGGGGGGGGGGGGGGGGGGGFGGGGGGGFGFGFGGGGGGGGGGGEGGGGGGGGGGDEGGGGGGGGGGGGGGGFGGGGGGGGGGGGGGGG?:FFFGCEGGGGG*:EEDGGGCFGGGGGGGGGGGFFC+:EEGGGGGGC+CCFGGGGGC>CCFCFFC88?@E?6?CCCD57:DFDG>FGG2CFFGGD9@GGCFDGGFFF+
@M03152:184:000000000-AWYW1:1:2106:22809:12627 1:N:0:CTCCTTACATACCTGT
AAGCTCGTAGTTGAATTTCGGACCTGGCTGGGCGGTCTTGCCGAAAGGTAAGCACTGCTCTGGTCGGGTCTTTCCTTCTGGGGAACCAGCGTGCTCTTAATTGAGTGCGCTGGGGATCCAGGACTTTTACTTTGAAAAAATTAGAGTGTTTAAAGCAGGCATACGCTTGAATACATTAGCATGGAATAATAGAATAGGACTTTGGTTCTATTTTGTTGGTTTCTAGGACCGAAGTAATGATTAATAGGGATAGTTGGGTGGAATTCTCGGGTGCCAAGGAACTCCAGTCACCTCCTTACAT
+
CCCCCGGFGGGGGGGGGGGGGGEEFGGGGGGGGGGGGGGGGGGGGGGGGFGGGGGFGGGGGGGGGGGGGGGGGGGGGGGGGGGGGGCGGFGGGGGGGGGGGGGGGGGFEGGCEGGGGGGGGGGGGGGGGFGFGGGFFGGGGGGGGGGGGGGGDFGADFGGGGGGGGGGGGGGGGGGGGGGGGGEFEGGFFGGGFFCFGGGGFFFGGFGFGFGFGGGGGGCEGFGGGFGGGCGEDBFGGG?EGGGGEEFF6F?C:?785;?>C<F?<CFGG**87CDC4>EF8FG6CCFGBGGFF<6E769+
@M03152:184:000000000-AWYW1:1:2106:24516:12704 1:N:0:CTCCTTACATACCTGT
AAGCTCGTAGTTGAATTTCGGACTGGCTTGGGTGGTCCCGCCGCAAGGTGGGTACTTCTCGGGCTAGTCTTTCCTTCTGGCGAACATATGTGCTCTTCACTGAGTGTGTATGGGAACCAGGACTTTTACTTTGAAAAAATTAGAGTGTTTAAAGCAGGCTTACGCTTGAATACATTAGCATGGAATAATAGAATAGGACTTTGGTTCTATTTTGTTGGTTTCTAGGACCGAAGTAATGATTAATAGGGATAGTTGGGTGGAATTCTCGGGTGCCAAGGAACTCCAGTCACCTCCTTACATC
+
CCCCCGGGGGGGGGGGGGGGGGGGGGGGGGGGGGGGGGGGGGGGGGGGGGGGGGGGGGGGGFGGGGCFGGGGGGGGGGGGGGGGGGGGGGGGGFFGCGGFGFGDGGGGGGGGGGGGGGGGGGGGGGGGGGGGGEFCFGDFFGGGGGGGGGG?FDDDFGGGGGGGGGGGGGGGGGGGGGGGGGGGGGGGGFG9DGDGFCFGGGGGGGGGGGGGGFGGFGGGGFGFFGFGFEEDGGGGGGGGGGCCC7FCCFFFGGC6?EGEFFFGGG9555FDECFC57>FGEFG8CGGCFG@FCFG?CGE+
@M03152:184:000000000-AWYW1:1:2106:12271:12720 1:N:0:CTCCTTACATACCTGT
AAGCTCGTAGTTGAATTTCGGGATCAATTTATTGGTCGTGCTATTGTACGTACTGGTATTATTGATTCCTACCTTCTGACGAACCATGATGTCATTAATTTGGTGTCTTGGGGAAACAGGACTGTTACTTTGAAAAAATTAGAGTGTTTAAAGCAGGCTCACGCTTGAATACATTAGCATGGAATAACGAAATAGGACGTTTGATTCTATTTTGTTGGTTTCTAGGATCGACGTAATGATTAATAGGGATAGTTGGGTGGAATTCTTGGGTGCTAAGGAACTCAAGTTATCTCCTTATATC
+
CCCCCFGBBFFDFFGGGGGFCC@FGGGGGGGGGGGGFGECECEFF<FFGGGGGGGGGGGGGGGFFGGAFGGGFGGFGGGFG:@FFFGGGGDFGFGFDGG<CFCCCFGG9EGGGEGGCCFGC=FD<F,CFFFG<<FFFEFCFF9AE9EDFEDEFCFEFGGC@9EC7CFADGD9BDGGGGFGGGGFF,;E>67FCFGFFG@F<<F9<@FFGGGFCE@FFG8EF9EFAB8ADC>@EEE:>F7<<;9:F96C,:;697CFEED78++:+2+4*=ADE*:@F4A7FGG*+><+=4CC:0:?9+:C+
@M03152:184:000000000-AWYW1:1:2106:2296:12781 1:N:0:CTCCTTACATACCTGT
AAGCTCGTAGTTGAATTTCGGGATCGACGGGTCGGTCGCGCCTCTGGTGTGTACTGGCCCTGTCGGTTTCTCCCTTCTGACGAACCACGATGTCATTAATTTGGTGTCGTGGGAAATCAGGACTGTTACTTTGAAAAAATTAGAGTGTTTAAAGCAGGCATTCGCTTGAATACATTAGCATGGAATAATGAAATAGGACGTTGGATCTTATTTTGTTGGTTTCTAAGATCGACGTAATGATTAATAGGGATAGTTTGGTGGAATTCTCGGGTGCCAAGGCACTCCAGTCAACTCCTTACAT
+
C-A<@FGGGGECC@FGGGGGGGGGDGGCCGGF@@ECGGEE7@@F8ECCFFGF@FAFFGGGGGGGGFFFGFFEFGGGDFCDGGGGGGGGDGDGFFGDFFFGG<FFFGGEG<CEEFGGGGDFAEDFFBFBFDFFD9DDDBC8BCDFDADFFDGGFE9DFG7><FCFCF7FFBFGFCFFG9FGG9BCF9BFFGCECEGGG>,><F,:CFFDFFFGC9,,?:**8B9CFGFEECFDCE=/=CFG+>@+1>77607?FG++<5AFE8F9<:CGCF5CED<77)0**2:2;6C:0*+<:>CFGFFC?
@M03152:184:000000000-AWYW1:1:2106:9765:12942 1:N:0:CTCCTTACATACCTGT
AAGCTCGTAGTTGAATTTCGGGACCAATTTGTTGGTCGTGCCTCGGTACGTACTGGTATTATTGGTTTCTCCCTTCTGAAGAACCTTGATGTCATTAATTTGGTGTCTTGGGGAATCAGGACTGTTACTTTGAAGAAATTAGAGTGTTTAAAGCAGGCATACGCTTGAATACATTAGCATGGAATAATGAAATAGGACGTTTGATTCTATTTTGTTGGTTTCTAGGATTGACGTAATGATTAATAGGGATAGTTGGGTGGAATTCTCGGGTGCCAAGGAACTCCAGTCACCTCCTTACATC
+
CCCCCGGGGGGGGGGGGGGGGGGGGGGGGGGGGGGGGGGGGGGGGGGGGGGGGGGGGGGGFFGGGGGGGGGGGGGGGGGGGGGGGGGGGGGGGGGGGGGGGGGGGGGGGGGGGGGGGGGGGGGGGGGGGGGGGGGGGGGGFGGDGGGGGGGGGGGGGCFGGGGGFGGGGGGGGGGGGGGGGFGDAFCEGGGGDGGGGGD>=FFFFGFCFGGGGGEGGGEGGGGFFCCFGGGGGGGGGGGGGGFGGGGGCGF7>@96CE7CC,?E,:;=DCFD=*327>AFCF9*++?CFA99CGGGC7*<+
@M03152:184:000000000-AWYW1:1:2106:4742:12978 1:N:0:CTCCTTACATACCTGT
AAGCTCGTAGTTGAATTTCGGGCCTGGCCGGGCGGTCTGCCTAACGGCACGTACTGTCTGGGCGGGCCTTACCTCTTGGTGAGCCGGCGTGCCCTTCGTTGGTGTGCGTCGGGGAACCAGGACCTTTACCTTGAGAAAATTAGAGTGTTCAAAGCAGGCCTATGCCTGAATACATTAGCATGGAATAATAAAATAGGACGCGCGGTTCTATTTTGTTGGTTTCTAGAGTCGCCGTAATGATTAATAGGGATAGTTGGGTGGAATTCTCGGGTGCCAAGGAACTCCATTCACCTCCTTACAT
+
BBB@CGEGEEGGGGGGFGGGDGGGGGGGGGGGGGGGGGGGGGGGGGGGEGGGGGGGGGGFGGGDGGGGGGGGGGGGGGGGGGGGGDGCEGFGGGGGGGGGGGGGGGGGGGGGGGGGGGGGGGGFGGGGGGGGGBFFGFFFEGGGGGGGGGGGGGGGFGGGFGGGGGGGFGGGGGGGG9EFFCFGGGGC9CFGFFGG8FGG5CECG>EGGFFGGGGGGGGCGGGGGFCGG?C8EE?EG599ECGGGFFFF?F?FGG7CGCEE5CFG7E:<EGGDDGGGF@7F6CFFC+3<9+<<CCGGF*7+
@M03152:184:000000000-AWYW1:1:2106:5459:12979 1:N:0:CTCCTTACATACCTGT
AAGCTCGTAGTTGAATTTCGGAATGCGTTCCGGTCAAAGCTCGTCCTTGTGGCGTGGCTCGGCTGATGCTTCCTATCTTTTGGGTGTGCGCAAGCGCGCCCAAATCATTTACTTTGATAAAATTAGAGTGTTCAAAGCAGGCGCAACCTTGCCATTGAATATTACAGCATGGGATGGTAGAATATGACGATGGTCTTATTTTGTTCGTTTCTAAGGCTGATGTAATGATTAATAGGTATAGTTGGGTGGCATTCGCGTGGGCAACGTAACTCCCGTCACACCCTGATATCTCGTATGGCTT
+
C6CC<CFFEGF-CFAFGG@<+7,D,CFGGGG;+CFEFFEF<FFFGDGG<E<C@FFGEE8@FGG7BFF,,C6CFDEFGFCF<9F,B:CFGF7>B7,,@7C@:+B?E,C?<?,9C,?E@,55A?FCE<EB5<CFGFAF<BDF+8+8+C7B38><B,=FC,EEF9C<CC,<,@F7<,,3*>7>AFGC@ABEG*@1*D;>@FC,33,,5,*6B7<FCFFGC,==CFC,,?BBB?++<C9@1+4+1AFFG*/=5*.<+31*=*:*2*0;*2*:7/+*+1)1/8)++;=<8*+00*+30**02****
@M03152:184:000000000-AWYW1:1:2106:11480:13118 1:N:0:CTCCTTACATACCTGT
AAGCTCGTAGTTGAATTTCGGGATCAGTATGTTGGTCGTGCTTCGGTACGTACTGTCATTACTGGTTTCTCCCTTCTGAAGAACCTTGATGTCATTAATTTGGTGTCTTGGGGAATCAGGACTGTTACTTTGAAAAAATGAGAGTGTTTAAAGCAGGCATACGCTTGAATACATTAGCATGGAATATTGAAATAGGACGATTGTTTCTATTTTGTTGTTTTCTAGGATCGACGTAATGATGAATAGGGATAGTTGGGTGGAATTCTCGGGTGCCAAGGCACTCAAGTCACTTCCTTACTTT
+
CCCC<FGCFFCF9CEFDGFEGGGG@FAFGFECF9FGGGGGGGGGG;FAFGGFFDGGG<FFC,ECFGGGGG<<8EG8CE9CCF@FFFFGFGFFGF@A,C@FF9F<FFC<FFG87B:E,C9<EG?DFFCEFF9E?,55::F,,9CB?<FCEFGFCF8E@78?,E,@BFG8FG,,FGFGGC>FC,,CDF,C93D:F9D8,>C++@+77D3@9<,@DAEFE3:,55=,@F,@,@8:5C>,*=,C,,==B,=,;CA?CCC6*=CB5++2CA5***A9*0:*1))**578<0<++99030:+C6*+0
@M03152:184:000000000-AWYW1:1:2106:29075:13122 1:N:0:CTCCTTACATACCTGT
AAGCTCGTAGTTGAATTTCGGGATCAATTTATTGGTCGTGCTATTGTACGTACTGGTATTATTGATTTCTACCTTCTGACGAACCATGATGTCATTAATTTGGTGTCTTGGGGAATCAGGACTGTTACTTTGAAAAAATTATAGTGTTTAAAGCAGGCTCACGATTGAATACATTAGCATGGAATAACGAAATAGGACGTTTGATTCTATTTTGTTTGTGTCTAGGATCGACGTAATGATGAATAGGCATAGTTGGGTGGAATTCTTGGGTGCCAAGGAACTCCAGTCACCTCTTTCCATT
+
CBCC<-B@CFGEFFECFGGFD@@FGGGGDGGGFGGGG+CGGGFGEEFAFCFGGFFFGFGEDFFG<E9FGGFFCCFFDFAEFG::FE@FACEG,EFGDDFGGFGGG<,6CC=AFGGFFFFGCFGGCFFF9F9?F9C<EFFFF,?,CEAFFFFEFG<EF@<,,:A+:EFFGGEGGGD;<A9@93AD5<CEED8FFGCECC+3+3@AFCE=D<FG9,8>8>E,@DFAFG?9>E55:E:8>?@EC,=CFDF,08?EF97,8C78;+92=C9CC*//**+*A)2AC2+*+3<9+3<C**29+0*<+
@M03152:184:000000000-AWYW1:1:2106:14216:13130 1:N:0:CTCCTTACATACCTGT
AAGCTCGTAGTTGAATTTCGGGATCAATATATTGGTCATGCTTAGGTATGTACTGGTATTATTGATTTCTCCCTTCTGAAGAACCATGATGTCATTAATTTGATGTCGTGGGGAATCAGGACTGTTACTTTGAAAAAATTAGAGTGTTTAAAGCAGGCTTTCGCTTGAATACATTAGCATGGAATAATGAAATAGGACGTTTGATTCTATTTTGTTGGTTTCTAGGATCGACGTAATGATTAATAGGGATAGTTGGTTGGAATTCTCGGGTGCCATGGAACTCCCGTCACCTCCTTACATT
+
CCCCCGGGGGGGGGGGGGGGGGDGGGGGGGGGGGGGGGGGGGGGGGGGGGGGGGGGGGGGGGGGGGGGGGGGGGGGGGGGGGGGGGGGGGGGGGGGGGGGGGFGGGFFGGGGGGGFGGGG@FGGGGGFGGGGGFGDE@FFGGGGFGFGGGFGGFGFGDGGGGGGGDGG<FFGDEFGGFGGGGGGGGGGGG;FFGGGFGGGGGGGGGGGGG9DCFGGGC6DGGGFGGGGGCE8@EFFGGGGGGFGGGGC,=FECFG6*/8:C?9C,B;*85;7C4C+3)6=++2***331.39EC<F+++3+
@M03152:184:000000000-AWYW1:1:2106:17480:13381 1:N:0:CTCCTTACATACCTGT
AAGCTCGTAGTTGAATTTCGGGTCCGGCTGAGTGGTCTTGCCAATGGTAAGTACTGCTCTGGTCGGATCTTTCTTTCTGGGGAACCAACGTGCTCTTAATTGAGTGCGCTGGGGATCCAGGACTTTTACTTTGAAAAAATTAGAGTGTTTAAAGCAGGCCTACGCTTGAATACGTTAGCATGGAATAATAGAATAGGACTTTGGTTCTATTTTGTTGGTTTCTAGGACCGAGGTAATGATTAATAGGGATAGTTGGGTGGAATTCTCGGGTGCCAAGGAACTCCAGTCACCTCCTTACATC
+
CCCCCGGGEGGGGFGGGGGGGGGGGGGGGGGGGGGGGGGGGGGGGGGGGGGGGGGFGGGGGGGGGGGGGGGGGGGGGGGGGGGGGGGGGGGGGGGGGFFGGGAFGGGGGGGGGGGGGGGGGGGGGGGGGGGGGGGGGGGGGGFGGGGGGGGGGGFGFGGGGGGGGGGGFFGGAFGGFGGGGGGGGGGGGGGGFGGGGGGCFCFGFFFGGGGGGFFGGGGGGGFF:9FGDEGEGCFFFGGGCGFFGGFE*A;?EGCG*AEEGFFG+=B5CEGDEF>0:>4C:FFGFG<++99EG4CF:EF7+
@M03152:184:000000000-AWYW1:1:2106:17701:13448 1:N:0:CTCCTTACATACCTGT
AAGCTCGTAGTTGAATTTCGGGCCTGGCTGGGTGGTCTTGCCGCAAGGTAAGCACTGCTCTGGTCGGGTCTTTCCTTCTGGGGAGCCGGCGTGCTCTTAGCTGAGCGCGTCGGGGATCCAGGACTTTTACTTTGAAAAAATTAGAGTGTTTAAAGCGGGCTTACGCTTGAATACATTAGCATGGAATAATAGAATAGGACTTTGGTTCTATTTTGTTGGTTTCTAGGACCGAAGTAATGATTAATAGGGCTAGTTGGGTGGAATTTTCGGGTGCCAAGTAACTTCAGTCACCTCCTTACAT
+
CCCCCGGCFGFGGGGGGGGCCBCGEGGGGGGGGGGGFGGFGGGGE:@DFDDFGGGGGGGGGGGGGGGGCFGGGFFGGGGAFEGCFGEGGGGGGGFFGGGGGCGGGGGEGGGGCC=FFFFAGFFCFGGGGGGCEG,FACGGGGFFFGGGCFGGFFGGGGGGD:CFGGGGFF@FG?FGGF9CDFCFFFFFGGGFCCFFGGGGGGFGCGFGGFGGGDFGGGGGGGFFC7:+2A:88::9:<+<CFF7CC?66*7ECFGGFEG**2<CE+<CG5EGGCC>FF*<<9:CC<+<<6<+09C6CFD7+
@M03152:184:000000000-AWYW1:1:2106:26093:13596 1:N:0:CTCCTTACATACCTGT
AAGCTCGTAGTTGAATTTCGGACCTGGCTGGGCGGTCTTGCCGAAAGGTAAGCACTGCTCTGGTCGGGTCTTTCCTTCTGGGAAACCCGCGTCCTTTTAATTGAGTGCGCTGGGGTTCCGGGACTTTTACTTTGAAAAATTTAGAGTGTTTAACGCAGGCTTCCGCTTGAATACATTAACATGGATTAATAAAATAGGACTTTGGTCTTATTTTTTTGTTTTTTAGAACCAAATTATTAATTAATAGGGATGGTTGGTTGTATTTTTAGGTTGCAATGAACCTCAATTCACTTCTTTACAT
+
CA@@CGGGECFG<FC@<EEDCCFCFFGFFGDEC@:@FEGFFGEBECGGGGGFGGFGGGF9EGGF<FEEGGDFGCFGGG<EFE,,4EE,++8++8?,@FFED,,,:5,,+4+6=FEBFF?++CCFG9<@,3F<9,8CF9>38,3:,,:,<@3DC,+@+@**,,,,885**,,,7,3@D9,,@F:8C9,92?@,,,6,3,,7,<,7,6,+27?FB,+=*32*=B***;++<8*2*++0+++03+3+*+366*7**<+;*:***3+<9++*2<+0*9*:+1*0:;7<3++++1<709*0:<C<+
@M03152:184:000000000-AWYW1:1:2106:24517:13603 1:N:0:CTCCTTACATACCTGT
AAGCTCGTAGTTGAATTTCGGGATCAATTTATTGGTCGTGCTATTGTACGTACTGGTATTATTGATTTCTACCTTCTGACGAACCATGATGTCATTAATTTGGTGTCTTGGGGAATCAGGACTGTTACTTTGAAAAAATTAGAGTGTTTAAAGCAGGCTCACGCTTGAATACATTAGCATGGAATAACGAAATAGGACGTTTGATTCTATTTTGTTGGTTTCTAGGATCGACGTAATGATTAATAGGGATAGTTGGGTGGAATTCTCGGGTGCCAAGGAACTCCAGTCACCTCCTTACATC
+
CCCCCGGGGGGGGGGGGGGGGGGGGGGGGGGGGGGGGGGGGGGGGGGGGGGGGGGGGGGGGGGGGGGGGGGGGGGGGGGGGGGGGGGGGGGGGGGGGGGGGGGGGGGGGGGGGGGGGGGGGGGGGGGGGGGFGGGGGGGGGGGGGGGGGGGGGGGGGDFGGGGGGGGGGGGGGGGGGGGGGGGGGGGFGGCFCGGGGGGFGGGGCFDCGGGGGGGGGGGGGCGGGFGGGEGGEGGGGCGGGGGGGGDFGGFFGGGGCGGG>CFGG?@CFCFDG9CC=3)AEGGGGGGGGFGGCCGGC6:?+
@M03152:184:000000000-AWYW1:1:2106:27100:13639 1:N:0:CTCCTTACATACCTGT
AAGCTCGTAGTTGAATTTCGGATAATGAGGTTTTAATGTCCATCTTTAGCTGTGTACATGATCCTCATTTCCTTCCTTTCAAATACACTCCCAAAAATTTTTTTTTGGGAATCAAGTGTTTTGAATCTTTTACTGTGAAGAAATTAGAGTGTTCAAAGCAGGCGTAATCTAGCCTTTGAATATATTAGCATGGGATAATGAAATAGAACTGTAGTTCTACTTTCGTGGGTTTTTATGGCTATAGTAATGATTATTAGGGATAGTTGGATGGAATTTTCGTGTGCCAAGGAATTCTAGTAAC
+
AA@<<FGGGGEGGGFGGGGGGEGFFGGGGCFFEFADEFGGGCEEFA9FG9@FEFGGGGGGGGGFGGGGGGGGC@AFGGGDGGGGFGGGAFCFEGE@DDCFGGGGGGDGGFGGG9F,,<9,CFFGGGFDF,<,:E,AFCFGDFGGD9FFG@EFGFGGFG,:,+@:C@?DCFADDDEFF99AFCGGG9CF36CDCF,@C,<D@BFG<E,@>C9,3,87@FGA:9;;@B**>CED*@,,57?9,>=7C,,=:,+=:,=>,,62B8,6=F,,4,;<,;6+21.*1*/1<++;*)0++:+4<A7++
@M03152:184:000000000-AWYW1:1:2106:12099:13656 1:N:0:CTCCTTACATACCTGT
AAGCTCGTAGTTGAATTTCGGACCTGGCCGGGTGGTCTGCTTAACGGCATGTACTGTCTGGGCGGGTCTTACCTCTTGGTGAGCCGGCGTGCCCTTCGTTGGTGTGCGTCGGGGAACCAGGACTTTTACCTTGAAAAAATTAGAGTGTTCAAAGCAGGCCTATGCCTGAATACATTAGCATGGAATAATAAAATAGGACGCGCGGTTCTATTTTGTTGGTTTCTAGAGTCGCCGTAATGATTAATAGGGATAGTTGGGTGGAATTCTCGGGTGCCAAGGAACTCCAGTCACCTCCTTACAT
+
CCCCCGGGGGGGGGGGGGGGGGGGGGGGGGGGFGGGGGGGGGGGGGGGGGGGGGGGGGGGGGGGGGGGGGGGGGGGGFGGGGGGGGGG7FDGGGGFGGGGGGGGGGGGGGGGGGGGGGGGGGDGGGGCFGGGFFGFGGGGFGGGGGGGGGGGGGGGCGGGGGGGGGGGGGGGGCFGFGG@FGGGGGGGGFEGGGGGGFGEGCEGEEEGFFFGGFDFGCFECC7@C7CGGG>GDGGD*AFCCE7E*+AC6CFCFGGGD5?5CF9@FDGGG=CGGGFGF:FDC6FGGGGDFFGGGGGGC7C9+
@M03152:184:000000000-AWYW1:1:2106:16707:13712 1:N:0:CTCCTTACATACCTGT
AAGCTCGTAGTTGAATTTCGGGGGCATTCAGGCCAAAGCTCGTCCTTGTGGCGTGGCTGGGTCTGGGCTTCCTACGTTTGGATAGTGGGCAACCATTTCCAATCATTTACTTTGAAAAAATTAGAGTGTTCAAAGCAGGCGTAACCTCGCCATTGAATATTACAGCATGGGATAATAGAATATGACGTTGGTCTTATTTTGTTGGTTTCTAAGGCTGATGTAATGATTAATAGGGATAGTTGGGTGGAATTCTCGGGTGCCAAGGAACTCCAGTCACCTCCTTACATCTCGTATTCCGTCT
+
CCCCCGGGGGGGGGGGGGGGGGGGGGGGGGGGGGGGGGGGGGGGGGGGGGGGGGGGGGGGGGGG<FGGGF8FEFGGGGGEEFGGGGGGGGGGGG@FGGGGGGGGGGGGCFGGGGFFFGGGGGGGFGEF<F9EFGGGDEFG>FGGGGGFGDGDGGGGGGFGGCCFFGGGGGFDG7FFFGGGGGGFGGGGDFGGGGG9FGFG9DF:FCCGEGFF@FF<@8CFFC;;E9CFG9CGGFECFFFGG;6CCECDFGF?FC==5>C>;F+;76FF*2<96C9:9=65EGF72+<7CF6C87*<<6*C:
@M03152:184:000000000-AWYW1:1:2106:17441:13743 1:N:0:CTCCTTACATACCTGT
AAGCTCGTAGTTGAATTTCGGGATTGACACATCGGTCGTGCCTTAAGGGGTATGAACTGGTGTAGTCAATTTCTCACCTTCTGGAGAACCGCGATGCCCTTAATTGGGTGTCGCGGGGAACCAGGTCCTTTACTTTGAAAAAATTAGAGTGTTTAAAGCAGGCGTTTTGCTTGAATACATTAGCATGGAATAATAAAATAGGACGGCATGATTCTATTTTGTTGGTTTCTAGGATCACCGTAATGATTAATAGGGATAGTTGGGTGGAATTCTCGGGTGCCAAGGAACTCCAGTCACCTCC
+
CCCCCGGGGFFGGGGGGGFGGGGGGGGGGGGGGGGGGGGGGGGGG@EFFGGGGGGGGGGGGGGGGGGGGGGGGGGGGG?FGGGGGGFGGGGGGGGGDGGGGGGGGGFGGGGGGGGGGGGEGGGGGGGGGGGDGGGF<@BFGDCGGGGGGGGGDGFGEFFGGGGGGECGGGGDGG?9CFFGGGGCFFFGGGGGGGG9F@FGGFGGC7ECCFFFFGFFGGGGGFCCE88ECC9CFFFGGG6EFGGGGFGCFF@?CCFC=FFGF7885*8CD+<7F:DC*<:E:+6CEFG6+86<+**+++27/
@M03152:184:000000000-AWYW1:1:2106:16596:13830 1:N:0:CTCCTTACATACCTGT
AAGCTCGTAGTTGAATTTCGGGGTTAGTAGGCTGGTCATGCCTCTGGTATGTACTGGTCTCACTGATTCCTCCTTCCTGATGAGCCGTAATGCCATTAATTTGGTGTTGCGGGGAATTTGGACTGTTACTTTGAAAAAATTAGAGTGTTTAAAGCAAGCTAACGCTTGAATACATTAGCATGGAATAATGAAATAGGACGTTCGATCCTATTTTGTTGGTTTCTAGGATTGACGTAATGATTAATAGGGATAGTTGGGTGGAATTCTCGGGTGCCAAGGAACTCCAGTCACCTCCTTACAT
+
CCCCCGGGEGGGGGGGGGGGGGGGGGGGFFGGGGGGGGGGGGGGGGGGGGGGGGGGGGGGGGGGGGGGGGGGGGGGGGGGGGGGGGGGGGGGGGGGGGGGGGGGGGGGGGGGGGGGGGGGGGGGGGGGGGGFGFGGGGGGGFFGGGGGGGGGGGGGGGGGGAFFEGGGCDEGGGGGGGGGAEGGFGGGGGFGGGGGGFG@FGG>A;FGGFGGGGGGGGGGGGFGGGCFGGGCGEGGGGGFGDGGGGG?FFF:8CG7CCGE5E?FGFGGGGEC=D77E@>FGG?F?FCED?+<9C<FG7C+3
@M03152:184:000000000-AWYW1:1:2106:14476:13872 1:N:0:CTCCTTACATACCTGT
AAGCTCGTAGTTGAATTTCGGACCTGGTACGGTGGTCCGCCTTCACGGTGTGTACTGCTGGACCGGGTTCTACCTCTCGGTGAGCCGGCATGCCCTTCACTGGGTGTGTCGGGGAACCAAGACTTTTACCTTGAGAAAATTAGAGTGTTCAAAGCAGGCCTACGCCCGAATACATTAGCATGGCATAATAAAATAGGACGTGCGGTTCTATTTTGTTGGGTTCTAGAGTCGCCGTAATGATTAATAGGGATAGTTGGGTGGAATTCTCGGGTGCCAAGGAACTCCAGTCACCTCCTTACAA
+
CCCCCGGGGGGGGGGGGGGGGGGGGGGGGGGGGGGGGGGGGGGGGGGGGGGGGGGGGGGGGGGGGGGGGGGGGGGGGGGGGGGGGGGGGGGGGGGGGGGGGGGGGGGGFGGGGGGGGGGGGGGGGGGGGGGGGGGGGGGGGGGGGGGFGGGGGFCFGGGG?<CGGGGGG7FGBFGFGFGGGGGGGGGGGGGGGGGGGC@F@FFGG:FGGGGGGGCFGCF*=88BFFCGFFEGEGEGGGGCGFF?FFGGC*)*<C99FE>8EGGGG?EC3:C5*77FEF>:6;?:8++<97:CFFGGG9DE+
@M03152:184:000000000-AWYW1:1:2106:23644:13919 1:N:0:CTCCTTACATACCTGT
AAGCTCGTAGTTGAATTTCGGGGTTAGTAGGCTGGCCATGCCACCGGTATGTACTGGTCTTACTGATTCCTCCTTCCTGATGAACTGTAATGCCATTAATTTGGTGTTGCAGGGAATCTGGACTGTTACTTTGAAAAAATTAGAGTGTTTAAAGCAGGCTAACGCTTGAATACATTAGCATGGAATAATGAAATAGGACGTTCGATCCTATTTTGTTGGTTTCTAGGATTGACGTAATGATTAATAGGGATAGTTGGGTGGAATTCTCGGGTGCCAAGGAACTCCAGTCACCTCCTTACAT
+
CCCCCGGGGGGGGGGGGGGGGGGGGGGGGGGGGGGGGGGGGGGGGGGGGGGGGGGEFGGGGGGGGGGGGGGGGGGGGGGGGGGGGGGGGGGGGGGGGGGGGGGGGGGGGGGGGGGGGGGGGGGGGGGGGGGGGGGGGGGGGGGGGGGGGGGGGGGGGGGGGGGGGGGFGCFGGGGGGGGGGGGFGGGGGGGGGGGGGGGGGDGGCCFGGFGGGFFGGG5EGGFFDDDFGGFGGEGGGGFFGGG7FFFFF0886FCD?CE7CFFEGEFFDGEC=D9DGFFCFFF:CEGGGF?9CFCFFFCA9
@M03152:184:000000000-AWYW1:1:2106:15568:13944 1:N:0:CTCCTTACATACCTGT
AAGCTCGTAGTTGAATTTCGGGCCTGGCTGGGTGGTCTTGCCGCAAGGTCAGCACTGCTCTGGTCGGGTCTTTCCTTCTGGGGAGCCGGCGTGCTCTTAACTGAGTGCGTCGGGGATCCAGGACTTTTACTTTGAAAAAATTAGAGTGTTTAAAGCAGGCTTACGCTTGAATACATTAGCATGGAATAATAGAGTAGGACTTTGGTTCTATTTTGTCGGTTTCTAGGACCGAAGTAATGATTAATAGGGATAGTTGGGTGGAATTCTCGGGTGCCAAGGAACTCCAGTCACCTCCTTACAT
+
CCCCCGGGFGGGGGGGGGGGGGGGGGGGGGGGGGGGGGGGGGGGG@FGG,EFGGGGGGGGGGGGFGGGGGGGGGGGGGGGGGGGGGGGGGGGDGDFGGGGGGGGGGGGGGGGGGGGGGGGGGGGGGGGGGGGGGGCEADFGGGGGGGGGGGGGGGGGGGGGGGGGGGGGF7FGGGGGGDGGGGGGGGGCGFFFFGGGGGGGGGGGGGGGFGGGDCCBECEGEGGGGFGGGCGEEGD7<C?EFG+7+<6CCFF8FGGFCE>CCFGGDGF3=59*99DGF>FGEEG?88@FFG@<CGGF+>0+
@M03152:184:000000000-AWYW1:1:2106:7138:14006 1:N:0:CTCCTTACATACCTGT
AAGCTCGTAGTTGAATTTCGGACCTGGTCGGATGGTCTTGCCGAAAGACAAGCAATGTCCCTGGCCGGGTCTTTCCTTCTGGGGAACCAGTGTGCTCCTAATTGAGTGCGCTGGGGATCCAGGACTTTTACTTTGAAAAAATTAGAGTGTTTAAAGCAGGCCTACGCTTGAATACATTAGCATGGAATAATAGAATAGGACTTTGGTTCTATCTTGTTGGTTTCTAGGACCTAAGTAATGATTAATAGGGATAGTTGGGTGGAATTCTCGGGTGCCAAGGAACTCCAGTCACCTCCTTCCA
+
CCCCCGGGCGGGGDGGGGGGGGGGGGGGGGGGGGGGGGGGGGGGGGGGGGGGGGGGGGGGGGGGGGGGGGGGGGGGGGGGGGGG>FGGFFFFGGGGGGGGGGGFAFGGFEEGGGDGGGGGGGGFCFGGGCGGGGGGGGFCCGGFGGGGCGDFGGGGGDFB>CGFEGGGGGGGGDFDGGGGGFGGFGGGGGGCGGGBEFCA@>FCCGGDFFCFGGG9DGGGGGGGC>B?6FG,1BCG7=FG,>7ACGGGCGAFE+=E@C7C;B>5AF++:==7CDGGC455=E66@CG?FFF@CFC=FF*:<
@M03152:184:000000000-AWYW1:1:2106:16011:14026 1:N:0:CTCCTTACATACCTGT
AAGCTCGTAGTTGAATTTCGGGATCGACGGGTCGGTCGCGCCTCTGGTGTGTACTGGCCCTGTCGGTTTCTCCCTTCTGACGAACCACGATGTCATTAATTTGGTGTCGTGGGAAATCAGGACTGTTACTTTGAAAAAATTAGAGTGTTTAAAGCAGGCATTCGCTTGAATACATTAGCATGGAATAATGAAATAGGACGTTTGATCTTATTTTGTTGGTTTCTAAGATCGACGTAATGATTAATAGGGATAGTTGGGTGGAATTCTCGGGTGCCAAGGAACTCCAGTCACCTCCTTACAT
+
CCCCCGGGGGGGGFFGGGGGGGGFGGGGGGGGGGGGGGGGGGGGGGGGGGGGGGFFGGGGGGGGGGFFEFGGGGGGGGGGGGGEGGGGGGGGGGGGGEFGGGGGGGGGGGGGGEEGGGGGGFGGGGGGGGGGGGCGGGGGGGGGGGGGGGGGGFAFFGGGGGGDGGGFGGGG:CFFFGFFGFGGGGGGFF;FDGCGGFGGFCFE;FGGG,FFGGGGG6>CGGGGG9C?B9*=C>CFCFGCGGGCF99CFGFFC@?+C7EC5>@9C+<F*C5*8/4>C45C6@GD+8+<9=?GC*9::A400
@M03152:184:000000000-AWYW1:1:2106:7617:14034 1:N:0:CTCCTTACATACCTGT
AAGCTCGTAGTTGAATTTCGGACCTGGCTGGGTGGTCTTGCCGAAAGGTAAGCACTGCTCTGGTTGGGTCTTTCCTTCTGGGGAACCAGTGTGCTCTTAACTGGGTGCGCTGGGGATCCAGGACTTTTACTTTGAAAAATTAGAGTGTTTAAAGCAGGCCTACGCTTGAATACATTAGCATGGAATAATAGAATAGGACTTTGGTTCTATTTTGTTGGTTTCTAGGACCGAAGTAATGATTAATAGGGATAGTTGGGTGGAATTCTCGGGTGCCAAGGAACTCCAGTCACCTCCTTACATT
+
CCCCCGGGDGGGGGGGGGGGDGGGGGGGGGGGGGGGGGGGGGGGGGGGGGGGGGGGGGGGGGGGGGGGGGGGGGGGGGGGGGGGGGGGGGGGGGGGGGGGGGGGGGGGGGGGGGGGGGGGGGGGGGGGGGGGGGGGGGDGGGGGGGGGGGGGGGGGGGGGGGGGGGGGGGGGGGGGGGGGGGGGGGGGGGGGCGGG7CFGGGGFFGGGGGGGGGGGGGGGGCFG7BCFGGGGGGGGGGGEFFGGGGG6?GAC<F9?CEG*3<BFEFGCCCC38CCCF:FGCGFDFGGGGF9EG79FECCE+
@M03152:184:000000000-AWYW1:1:2106:17187:14098 1:N:0:CTCCTTACATACCTGT
AAGCTCGTAGTTGAATTTCGGATCAATTTATTGGTCGTGCTATTGTACGTACTGGTATTATTGATTCCTACCTTCTGACGAACCACGATGTCATTAATTTGGTGTCATGGGGAATCAGGACTGTTACTTTGAAAAAATTAGAGTGTTTAAAGCAGGCTCACGCTTGAATACATTAGCATGGAATAACGAAATAGGACGTTTGATTCTATTTTGCTGGTTTCTAGGATCGACGTAATGATTAATAGGGATAGTTGGGTGGAATTCTCGGGTGCCAAGGAACTCCAGTCACCTCCTTACATCT
+
CCCCCGGGGGGGGGGGGGGGGGGGGGGGGGGGGGGGGGGGGGGGGGGGGGGGGGGGFGGGGGFGGGGGGGGGGGGGGGGGGGGGGGGGGGGGGGGGGGGGGGGGGGGGGGGGGDFGGGGGGGGGGFGGGGGGGGGGGGGFGGGGGGGGGGGGGGGFGGCGGGGGGGGGGGGGGGGGGGGFFGF>FFFGGGGGGG?FGGGGGGGFEGGGGGGGG9DCFGGGGGFGEFGGD5>>E5FGFGGGG7FGCF=,=EFGGF68CCGCCGGGGG7*)CEDFGGDCFAEGGCCFGDFEFCGFFG?CED99
@M03152:184:000000000-AWYW1:1:2106:23522:14148 1:N:0:CTCCTTACATACCTGT
AAGCTCGTAGTTGACTTTCGGATTAATGGGAGTTAAGGTCCATCAATTTGATGTGTACCTTATTCTCGTTTCCTTCCTTTTGAATACACTCCCTGAAATTTTTTTTTGGGGATCAAATTGTTTCAAATCTTTTACTGTGAAGAAATTAGAGTGTTCAAAGCAGGCGTAATCTAGCCTTTGAATATATTAGCATGGGATAATGAAATAGGACTTTAGTTCTACTTTCGTTGGTTTCTAGTTCTAAAGTATTGATTAATAGGGATATTTGGGTGGAATTCTTGGGTGCCAAGGAACTCCAGTT
+
C6ACCFF@FGC<FC,C@EFBCGGG@@FFGGGGGGGGGCFA<FGFGGGGFG<CEFFEGGGGGGGFGGGGDFDFE@,CFGFFG<FGGFF<<ECGFG8ECFGGGGDGGDEC7FC,B,B59,CBFGEGGGGGGGFEFB<EFGCABFFGCFGGFGFFDFGDA,CEB@E7C+CF:FFFFCDFGGAF<CFDGFDD>,6=@=D?3>D,@,8@CCCC6<BFFF9CF;;AFC,;CF*@DEC;8FD7,2,,,>,=+,=C,DB,5DC71,2,,,6,,421=/;883*2=+;+++298?*+<5**5;FG+0*1+
@M03152:184:000000000-AWYW1:1:2106:21722:14304 1:N:0:CTCCTTACATACCTGT
AAGCTCGTAGTTGAATTTCGGCCTTTGCCGCCCGGTCCGCCTATTTGGGTGTGTACTGGAGCGGTGGAGGCTTACCTCGTGGTGAGCTGTTATGCCCTTTACTGGGTGTGGCAGGGAACCATGATTTTTACTTTGAAAAAATTAGAGTGTTCAAAGCAGGCTTACGCCCGAATACATTAGCATGGAATAATAAAATAGGACTTGCGGTCCTATTTTGTTGGTTTCTAGGATCGCCGTAATGATTAATAGGGATAGTTGGGTGGAATTCTCGGGTGCCAAGGAACTCCAGTCACCTCCTTAC
+
CCCCCGGGGGGGGGGGGGFGGGGGGGGGGGGGGGGGGGGGGGGGGGGGGGGGGGGGGGGGFGGGGGGGGGGGGGGGGGGGGGGGGGGGGGGGGGGGGGGGGGGGGGGGGGGGGGEGGGGGGGG?FGGGGGGGGGGGGGGGGGGGGGGGGFGGGFGGGGGGGGGFFFGGGGGGGEGGGGFGGGGGCC>EFGGG?EFFFGGGC,<FFEGGEEFFFFFGGFGGFGGGGGGCFDFGG>E55:CG?EC<@EGGFG@?E*6<9AF5EG5CEFF+:75CCF5>E675CFGGGGFC6@9CG69EFC7++
@M03152:184:000000000-AWYW1:1:2106:25832:14306 1:N:0:CTCCTTACATACCTGT
AAGCTCGTAGTTGAATTTCGGGCCTGGCTGGGTGGTCTTGCCGCAAGGTAAGCACTGCTCTGGTCGGGTCTTTCCTTCTGGGGAGCCAACGTGCCCTTAATTGAGTGCGCTGGGGATCCAGGACTTTTACTTTGAAAAAATTAGAGTGTTTAAAGCAGGCTTACGCTTGAATACATTAGCATGGAATAATAGAATAGGACTTTGGTTCTATTTTGTTGGTTTCTAGGACCGAAGTAATGATTAATAGGGATAGTTGGGTGGAATTCTCGGGGCCAAGGAACTCCAGTCACCTCCTTACATC
+
C@@CCDG+@FFEFFGGGGCC@E7FFGGGGGGGFGGG9FEFGGGGGGGGFFDFDC<FGCGFGFGFCFGGFGFFGFGGGGGGGGEEDFGFG7=DGGGGGGGGGFGFFFFFFEFEGGE?@=FGGGFDGGFFGGFGGGGD55BFDFFFFFFGCF?FFGGGGGGGDGGGGGGGGC@FF99FFAE7CCEGF9@BFGFG;=EGFFDGCGEFFG@FG;<FFFGGFGGEEG;CCCG6BFDEGDFC9<7CGFGFGCE?F?FGGGGCF51;55<<?7<?*:5CEDGG=)7F6<<*<FGC?*3+@<7+++2++
@M03152:184:000000000-AWYW1:1:2106:19360:14392 1:N:0:CTCCTTACATACCTGT
AAGCTCGTAGTTGAATTTCGGGATCAATGGATTGGTCATGCCGATGGTGTGTACTGGTCATATTGGTTCTCACCTTCTAAGGAACCATAATGTCATTTATTTGATGTTGTGGGGAATTAGGACTGTTACCTTGAAAAAATTAGAGTGTTTAAAGCAGGCTAACGCTTGAATACATTAGCATGGAATAATGAAATAGGACATCGCATTCTATTTTGTTGGTTTCTAGGATCGATGTAATGATTAATAGGGATAGTTGGGTGGAATTCTCGGGTGCCAAGGAACTCCAGTCACCTCCTTACAT
+
CCCC@FECFGFGGGGGGGGGGGGGGFGGGGDGGGGGGGGGGGGCGGGFFGGGFCFGGGGGGGGGGGGGGCGGGGGGGGGGGGGGGGGGGGGGGFFGGGGGGGGFGGGCGFGGGGGEGF?FGAFGGGFGFGGGGGGDEFGGGGGGFGGFGGGGGFAF<FGGFGGGEFGGFCFFEGGGGDFFDFGGGGGGGFCGAEFFEGGGFDF>7FGGGFGGGGGGGFFCFFFGFGE8;DEEFFGF7:E::>?7@:EG>FFCFGGGGCCCEC:FC7;4<FCFEGG7C:)=ECCFGF6;C+<+594*<<C++
@M03152:184:000000000-AWYW1:1:2106:22237:14494 1:N:0:CTCCTTACATACCTGT
AAGCTCGTAGTTGAATTTCGGGATCGAAGGAATCGGTCCGCCGTCAAGGCGTGGACTGGTTTCTTCATCCTCTTCTATGGGATACTCACCTTTGCTCTTAACTGGGTGAAGGTTAAAAAGCGGTAGTGGCCGGGGCAACTCGACCATTATCGTGGGGTTCCCATTCATTTACTTTGAATAAATTAGAGTGTTCAAAGCAGGCATAAAGGGGCCTTGAATACATTAGCATGGGATAATAGAACAGGATTCGTGTCCTCGTTTTGTTGGTTTCTAGGACATGAATAATGATTAATAGGGATAG
+
CCCCCGGEEGGFFGDFGGGGCFGGGGFGEGGGGGGGFGGGEGGGGGGGGGGGGGGGGGGGGGGFGG9FGGGGFGGGGGGGDEFGGGGGGGGGGGGFGGFEFGGGGGGGGFFGGFGGGFGCGGGGDGGGGGGEGGDCCGGDGGFGGEGGGFGGGGDGCF@@FFFGGGGFFGGGFEFGGCFGBCADFFCG;9DGGGGDFGGE:7>EB:@9CEGEEGGCGFFCGGGFCC?FCCFGFFGGGGGGGFFGCCFCCEA*/3+<CCCC:88@7*8:5E9FCC*7<FFFG+<CC+<?C??<<>FF6***+
@M03152:184:000000000-AWYW1:1:2106:8895:14494 1:N:0:CTCCTTACATACCTGT
AAGCTCGTAGTTGAATTTCGGGTGGGTGATAGCGGTCCGGCTCTGCTGTGTACTGCTATTGCCTACCTTTCTGTCGGGGACGGTCTCTTGGGCTTCACTGTCTGGGAATCGGAGTCGACGAGGTTACTTTGAGTAAATTAGAGTGTTCAAAGCAAGCGTTCGCTATGAATACATTAGCATGGAATAACATGATAGGAATCTGGCTTATCTTGTTGGTCTGTAAGACCGGAGTAATGATTAATAGGGATAGTTGGGTGGAATTCTCGGGTGCCAAGGAACTCCAGTCACCTCCTTACATCTC
+
CCCC9FG@FFF-FEGGGGGGCEFEGGGGGGGGDGGGEDFED@CDEGGFCFFD<EDFFCAFGGGGGGFFGF<FE9F<7FE+CEGCB@?EFEFFF8EFGDC9FFGFGFEFAEFDGG7E+4>4@FC=FFF9,CFDCG9?FFGABC???CEDFAFGDFFG7FCEGGGG7FGGGGGGGFFFC,==>A:DF<>>DDCFF9DFC,3?@<?F::DBCGF?<:E,;>;?F2@;C::1B5BE<C+11@=92>@@GC*0:7AGFFEE85*99@9<7*/:CE=4C**97@460@FGG62@GF*A=:76<+*+0
@M03152:184:000000000-AWYW1:1:2106:7007:14519 1:N:0:CTCCTTACATACCTGT
AAGCTCGTAGTTGAATTTCGGGATCAATTTATTGGTCGTGCTATTGTACGTACTGGTATTATTGATTTCTACCTTCTGACGAACCATGATGTCATTAATTTGGTGTCATGGGGAATCAGGACTGTTACTTTGAAAAAATTAGAGTGTTTAAAGCAGGCTCACGCTTGAATACATTAGCATGGAATAACGAAATAGGACGTTTGATTCTATTTTGTTGGTTTCTAGGATCGATGTAATGATTAATAGGGATAGTTGGGTGGAATTCTCGGGTGCCAATGAACTCCAGTTACCTCCTTACATC
+
CCCCCGGFFFEGGCCEGGGGGCFDGFGGGGGGGGGGGGGCFGGGGGGEA@FFFFCFGGGGGFE<AFGGGGGGGGGGGGFGGGGGGGGGFGGGGGGGF@E<EFFDDC<CE<CCF,CCGFDDDGGGGGGGGFGFFFFG8FDGCCFGGGFGFFEEA9<?CBBFFFGFDGEF<FG9ADCFEFGGF8F@FDEB6CEGGGCD<@:@B<+F<C;=,,;D,,8>EG*:DCB;AFFFCEGD@FC:,<:=@CCGC,A6;F>61=C?*:CC*?BC,=CACCGD*0+*+;@<=;<DG+<+1;+AGC4<?+*2+
@M03152:184:000000000-AWYW1:1:2106:18693:14534 1:N:0:CTCCTTACATACCTGT
AAGCTCGTAGTTGAATTTCGGGTCCGGCTGAGTGGTCTTGCCAATGGTAAGTACTGCTCTGGTCGGATCTTTCTTTCTGGGGAACCAACGTGCTCTTAATTGAGTGCGCTGGGGATCCAGGACTTTTACTTTGAAAAAATTAGAGTGTTTAAAGCAGGCCTACGCTTGAATACGTTAGCATGGAATAATAGAATAGGACTTTGGTTCTATTTTGTTGGTTTCTAGGACCGAGGTAATGATTAATAGGGATAGTTGGGTGGAATTCTCGGGTGCCAAGGAACTCCAGTCACCTCCTTACATC
+
CCCCCGGGGGGGFEGGFGGGGGGGGGGGGGGGGGGGGGGGGGGGGGGGGGGGGGGGGGGGGGGGGGEGGGGGGGGGGGGGGGGGGGGGGGGFGGGGGGGGGGGGGGGGGGGGGGGGGGGGGGGGGGGGGGGGGGFGFGGGGGFGGGGGGGGGGGGGGGGG,ADEGGGGGGDGGGGGCEGFFAFGGGGGGGGGGGGFGFGFFGGFGGGGGGGGGGGGGDEFG9DGGGG?FGGGEEDEF7+C+AFGCFGFCFFGGDF68CE7EFGGCFB57ECDEF:6>3>F6<:DG8<+?FCECFGDCCC+3
@M03152:184:000000000-AWYW1:1:2106:16965:14591 1:N:0:CTCCTTACATACCTGT
AAGCTCGTAGTTGAATTTCGGGACCAATTTGTTGGTCGTGCCTCGGTACGTACTGGTATTATTGGTTTCTCCCTTCTGAAGAACCTTGATGTCATTAATTTGGTGTCTTGGGGAATCAGGACTGTTACTTTGATAAAATTAGAGTGTTTAAAGCAGGCATACGCTTGAATACATTAGCATGGAATAATGAAATAGGACGTTTGATTCTATTTTGTTGGTTTCTAGGATCGACGGAATGATTAATAGGGATAGTTGGGTGGAATTCTCGGGTGCCAAGGAACTCCAGTCACCTCCTAACATC
+
CCCCCGECFD@FGGFGGGGFGCFD7CEFC-CFFGGGGGGDD,;EB;FG7CCEDCGFGAFGGGGDEFG,<FF<FFGFGGFFDGGF,FG9E9FFA@EFEAC6F<FEDF<FGGCFF,:,<FF8=FFEFGFCC,BDF,C,C9<FGGGGGFGGCFGGGGGFDE<?FGGGGGG,,AF,5D<FDGCGG8FGGGGGGC,CD9,@=3@C=>><DCGF9FGGGD87D6E6:A=,393E8CCC>***;,2,=,9B+>668C6,1,=?55C8CCFGGGFE3*:3ACG*;=;*28+;9<C9FB++;/9++**<+
@M03152:184:000000000-AWYW1:1:2106:19823:14607 1:N:0:CTCCTTACATACCTGT
AAGCTCGTAGTTGAATTTCGGGACTAACAGATTGGTCGCGCCATTGGTGTGTACTGGTCTAGTTGGTTTCTCCCTTCTGACGAACCACGATGTCATTAATTTGGTGTCGTGGGAAATCAGGACTGTTACTTTGAAAAAATTAGAGTGTTTAAAGCAAGCGTTAGCTTGAATACATTAGCATGGAATAATGAAATAGGACGTTTGATCCTATTTTGTTGGTTTCTAGGATCGACGTAATGATTAATAGGGATAGTTGGGTGGAATTCTCGGGTGCCAAGGAACTCCAGTCACCTCCTTACAT
+
CCCCCGGGGGGGGGGGGGGGGGGGGGGGGGGFGGGGGGGGGGGGGGGGGGGGGGGGGGGGGGGGGGGGGGGGGGGGGGGGGGGGGGGGGGGGGGGGGGGGGGGGGGGGGGGGGGGGGGGGGGGFGGFGGGGGGGGGGGGGGGGGGGGGGGGGGGGGGGGGGGGGGGGFGGGGGGGGGGGGGGGFFGGGGGGGGGGGFCFEGGGGGGGGGFFFGGGGGGGGGGCGGGGGGGGGGG:FGGGGGGGFGG9EFGFFGGG?FDGGEFGGGGGFGGCFGGDFEF3CGCC:CFGGF=9FGGGGG99E7
@M03152:184:000000000-AWYW1:1:2106:11084:14609 1:N:0:CTCCTTACATACCTGT
AAGCTCGTAGTTGAATTTCGGGATCAGTATGTTGGTCGTGCTTCGGTACGTACTGTCATTACTGGTCTCTCCCTTCTGAAGAACCTTGATGTCATTAATTTGGTGTCTTGGGGAATCAGGACTGTTACTTTGAAAAAATTAGAGTGTTTAAAGCAGGCATACGCTTGAATACATTAGCATGGAATAATGAAATAGGACGTTTGATTCTATTTTGTTGGTTTCTAGGATCGACGTAATGATTAATATGGATAGTTGGGTGGAATTCTCGGGTGCCAAGGATCTCCAGTCACCTCCTTACATC
+
CCCCCGGFDGGGGGGGGGGGGGEFGGFFGGGFFGGGGGGGGGGGFGGGGGGGGGGGG9FFGGGFGG,FGGGGGGGGGGAFGGGGGGGFGGFGGGGGGCFGFGCFGCGFFGGCEGDGGGGGGGGGGGGGGGGGGGGCGCFFFGCFEFF9FFGGGGGGCGFGFGGD7:FFGGGFGGFGGGDDDF:DFG;DFGGFFGGFFG7>FFFCFC9CEFGGGGFDGFCFD;CCCB:BF*3*;CE51=??,==:C,=71118>97,8EC**+?8+=+/2:83;*;*;5A+02+:A+?9+339*1*2+0*+0
@M03152:184:000000000-AWYW1:1:2106:29487:14671 1:N:0:CTCCTTACATACCTGT
AAGCTCGTAGTTGAATTTCGGGTCCGGCTGAGTGGTCTTGCCAATGGTACGTACTGCTCTGGTCGGATCTTTCTTTCTGGGGAACCAACGTGCTCTTAATTGAGTGCGCTGGGGATCCAGGACTTTTACTTTGAAAAAATTAGAGTGTTTAAAGCAGGCCCATGCTTGAATACGTTAGCATGGAATAATAGAATAGGACTTTGGTTCTATTTTGTTGGTTTCTAGGACCGAGGTAATGATTAATAGGGATAGTTGGGTGGAATTCTCGGGTGCCAAGGAACTCCAGTCACCTCCTTACATC
+
CC@CCGGEGGGGGEEFGGGGGGGEGGGGFFFGGGGGD<EGGFGGGGDFF<FGEGGGGFGGGGGGGG@FEGGFGGGCFGGGFFFGGGGGGDECFGGGGGGGGGGFEGGG7FGGG7EFFFFGGGGGCDFCFGGGG<FFEDFGCGFFFGGFGGGFFF<DCFGEDGGGGGGCFGGGGGGFG@FGGGAF<C;>DCCFG;BFG:CFFFGFGD;EDCFGGGGG,DEGGF9;,>84*=*CE*??F7C9CC:C:+=66CFDGGFGD7***>CGFC;*1**7:5:2:><760<6F+3:+9<+/*2<9+*<9
@M03152:184:000000000-AWYW1:1:2106:16448:14692 1:N:0:CTCCTTACATACCTGT
AAGCTCGTAGTTGAATTTCGGGTCCGGCTGAGTGGTCTTGCCAATGGTAAGTACTGCTCTGGTCGGACCTTTCTTTCTGGGGAACCAACGTGCTCTTAACTGAGTGCGCTGGGGATCCAGGACTTTTACTTTGAAAAAATTAGAGTGTTTAAAGCAGGCCTACGCTTGAATACGTTAGCATGGAATAATAGAATAGGACTTTGGTTCTATTTTGTTGGTTTCTAGGACCGAGGTAATGATTAATAGGGATAGTTGGGTGGAATTCTCGGGTGCCAAGGAACTCCAGTCACCTCCTTACATC
+
CCCCCGGGGGGGGGFFGGGGGGCFGGGGFFGGGGGGGGGGGGGGGGGGGGGGGGGGGGGGGFGGGGGGGGGGGGGGFGGGGGGGGGGGGGGGGGFGFFGGGGGGGGGGGGGGGGGGGGGGGGGGGGGGGGGGGGGGGGGGGGGGGGGGGGGGGGAFGG>FGGGGGGGGCDDGCGGGGGCFGGGGGGGDDFGGGGGGGCFGGGG7@FFFGGGGGGGGGGGGGGGGGGGF5CCECCGGGG9:FGGGGDDCFGFF7CFF*:88CEGGFFCEG5;D5<CCD3>GGGGDG8C9760<FFGGFDF9+
@M03152:184:000000000-AWYW1:1:2106:17059:14718 1:N:0:CTCCTTACATACCTGT
AAGCTCGTAGTTGAATTTCGGGCCTGGCTGACCGGTCCGCCTCACCGCGTGCACTGGTCCGGCCGGGTCTTTCCTTCTGGCAAACCTCATGCCCTTCACTGGGTGTGTTGGGGAACCAGGACTTTTACTTTGAAAAAATTAGAGTGTTCAAAGCAGGCATATGCTCGAATACATTAGCATGGAATAATAGAATAGGACGTGCGGTTCTATTTTGTTGGTTTCTAGGACCGCCGTAATGATTAATAGGGATAGTTGGTTGGAATTCTCGGGTGCCACGGAACTCCAGTCACCTCCTTACATC
+
CCCCCGCFFFGFGGGGDGGECGGGDGFFGFGGGGGGGGGGGGGGGGGGECFCGGFEGGFFGEGGGGGGGGG9FFGFFCFGGGCFEFABDGGGG=FFFFD<?FEEFGGGGFGGFEGFGGFG?7==F9DFGGGFFFGG8CF<FFDFGGGAFGGGFCFG7+FGFGGG,F<<FFGGFFFGAFGACBCFFG,@;;D;F9D6,?CF7FFGCGGGCG,?9CBGCCE>E9EG7BFGC>CE5:8*=?EC9@FG>FGGCF?GGFGC*:>8<+ACC<:C*:;DC*7*:.)2:EF<FCGGGB9EG4FE<+*<0
@M03152:184:000000000-AWYW1:1:2106:11463:14743 1:N:0:CTCCTTACATACCTGT
AAGCTCGTAGTTGAATTTCGGGTCCGGCTGAGTGGTCTTGCCAATGGTAAGTACTGCTCTGGTCGGATCTTTCTTTCTGGGGAACCAACGTGCTCTTAATTGAGTGCGCTGGGGATCCAGGACTTTTACTTTGAAAAAATTAGAGTGTTTAAAGCAGGCCTACGCTTGAATACGTTAGCATGGAATAATAGAATAGGACTTTGGTTCTATTTTGTTGGTTTCTAGGACCGAGGTAATGATTAATAGGGATAGTTGGGTGGAATTCTCGGGTGCCAAGGAACTCCAGTCACCTCCTTACATC
+
CCCCCGGFGFGGGGGGGGGGGGGGGGGGGGGGGGGGGGGGGGGGGGGGGGGGGGGGGGGGGGGGGG7BCFGGGGGGGGEFGGGGGGGGGGGGGGGGGGGGGGGGGGGGGEGGDGGGGGFGGFGGGGGGGGFGGGGGGGDGGGGGFGFFGGGGGDFFGGGGGGGGGGGGGGGGGFGGGGGGGGGGGGGGGGGGGGFGGFF@FGGCFFFGGFGGGGGGGGGGGGGGGGGFCEGEGGFGGFCGFGGGGGGCCFFGF?FGDE8E>CFEFG+*9E8CECFGFFFGC?:4<CFGG46@FFGGEFC<+
@M03152:184:000000000-AWYW1:1:2106:13451:14755 1:N:0:CTCCTTACATACCTGT
AAGCTCGTAGTTGAATTTCGGGATTGACACATCGGTCGTGCCTTAAGGGGTATGAACTGGTGTAGTCAATTTCTCACCTTCTGGAGAACCGCGATGCCCTTAATTGGGTGTCACGGGGAACCAGGACCTTTACTTTGAAAAAATTAGAGTGTTTAAAGCAGGCATTTTGCTTGAATACATTAGCATGGAATAATAAAATAGGACGGCATGATTCTATTTTGTTGGTTTCTAGGATCACCGTAATGATTAATAGGGATAGTTGGGTGGAATTCTCGGGTGCCAAGGAACTCCAGTCACCTCC
+
CCCCCGGGGGGGGGGGGGGGGGGGGGGFGGGGGGGEGGGGGGGGGFGGGGGGGGDGGGGGGGGGGGGGGGGGGGGGGGGGGGGGGFGGGGGGGGGEGGGGGGGGGGGGGGGGGFGGGGEGGGGGCFGGGFGGGGGGDFGGGFGGGGGGGGGGGGFGGGGGGGGGGGGGGGGGGGFFFGFGGGGGGGGFFCDFGGFGGDFFGGAFGGDEEFGFFGDFEGGFFGGGGGGGGG<CFCGCFGF*/;/CG7E?9@ACE6C*=7+?EGG5CCCE6EF*::57EF>=FFGG58C@6FEGC77EC?6EC
@M03152:184:000000000-AWYW1:1:2106:19777:14765 1:N:0:CTCCTTACATACCTGT
AAGCTCGTAGTTGAATTTCGGTGGCCCAACGGCGGTCGGCCGCAAGGTCTGTACTGCCGGTTTTCGGACCACCTCTTTCTGGGGGAACGTCGGCCCTTAACTGGGCTCGGCGGCCGAACCAGGACGTTTACTTTGAAAAAATTAGAGTGTTTAAAGCAAGCGTACGCTTGAATACATTAGCATGGAATAATGAAATAGGGCTTCAGTTCTATTTTGTTGGTTTTCAGAATCCGAAGCAATGATTAATAGGGATAGTTGGGTGGAATTCTCGGGTGGCAAGGAACTCCAGTCACCTCCTTAC
+
CCCCCGGGGGGGGGGGGGGGGGGGGGGGGGGGGGGGGGGGGGGCGGGGGGGGGGGGGGGGGGGGGFEEGCGGGGGGGGGGGGGGGGGGDGGGDGGGGGGGGGGGGGGDFGGGEGGG7FFECGGGGDCFC7<CCFFFGGFGDFC@FFGGGGGFGFGFFEFGGGGGG@FG@FEGFGGGEFGGF?<+08@EGECE:CGG@@8>;@FG?FFGGGGF@FGFFGFGGGG8+2<FGFC+:CG5=FGGG+0<7AC?FEF6@*AFE+:*:/C>+0<:7<;F*>))*767FGGFG9@GCFD??46*:2:9+
@M03152:184:000000000-AWYW1:1:2106:21401:14890 1:N:0:CTCCTTACATACCTGT
AAGCTCGTAGTTGAATTTCGGCGTGCGCTCGGGCTGGTCGCCGTCATGGTCTGCACCGTTCGGGTCCCGCCCCACTGTAGGATACTCACCGCTGTCCTTAACTGGGTGGCGGTCAAAGGCAGTCGGCGTGGTGGGGGCAACTCTGCCCACGGCTTTGCTGGGGTTCCTACTCTTTTACTTTGAGCAAATTAGAGTGTTCAAAGCAGGCAATCGAGCCTTGAATACTTCAGCATGGGATAATGGAACAGGACTGGGGTCCTGATTTCGTTGGTTTCTGGGATCTCAGTAATGATTAATAGGG
+
CCCCCGGGGGGGGGGGGGGGGGGGGGGGGGGGGGGGGGGGGGGGGGGGGGGGGGGGGGGGGGGGGG8FGGGGGGGGGGFGGGGGGGGGGGGGGGGGGGGGGGGGGGGGGGGGGGGGGGGGGGGGDGGGGGGGGGGGGGGGGGGGGGGGGGGGGGGGGGGFGGGGEGGGGGGGGGGFFGGGGFCDGFGGGGGFGGGGGGGGGGGGGGFGCFFGGG*8EGGF@CCC7FG?:CFCGGGGDD?<CCFDFFFGGFFGG5CDCEC7<CFGGFFGCFFGGDC70?4*+2ADF9@CC6FFFDC7:97<=
@M03152:184:000000000-AWYW1:1:2106:27163:14985 1:N:0:CTCCTTACATACCTGT
AAGCTCGTAGTTGAATTTCGAGACCGGCTTACTGGTCGTGCTATTGTACGTGCTGGTATAGTCGGTTTCTCCTTTCTGACGAACTATAATGCCATTAATTTGGTGTTTTAGGGAATCAGGACTGTTACTTTGAAAAAATTAGAGTGTTTAAAGCAGGCTCACGCTTGAATACATTAGCATGGAATAACGGAATAGGACGTTTGATTCTATTTTGTTGGTTTCTAGGATCGACGTAATGATTAATAGGGATAGTTGGGTGGAATTCTCTGGTGCCAAGGAATTCAAGTCACCTCCTTACACC
+
CCCCCGGGDFEGGFGGGGGGDGGGGCEGGGGGFGFGGGEEGGGGGGGGGGFGFC@CFGGF6CFEGGGGEEG@FFFGGFEFC7FBGCFGGFFGFGAFFCFFGDCGGGCGGF@8,C=F<FG?FDGGGGCFGGGFGAF<FFFB<5EFFGGCFGGGAGGG7CGGGGGGGGGGDGGGDFGG,,DF<@FDC>,E68EEGGFGGGGCCFE9=C@;FBFGF=DFCGGGG9EF7,?>:85EEGFFG?CC4C9@+>,C6EAG?E=6=E**=:CG71<++2ADFC7C*556+23*++3<CF+3;CFG++*+*
@M03152:184:000000000-AWYW1:1:2106:23116:15017 1:N:0:CTCCTTACATACCTGT
AAGCTCGTAGTTGAATTTCGGATTAATGAGAACTTAAGGTCCATCTTTCCGATGTGTACCTTATTCTTGTTTCCTTCCTTTTGAATACACTCCCTAAAATTATATTTTAGGGATCAAAGTGTTTCAAATCTTTTACTGTGAAGAAATTAGAGTGTTCAAGGCAGGCGTAATCTAGCCTTTGAATATATTAGCATGGGATAATGAAATAGGACTTTAGTCCTACTTTCGTTGGTTTCTAGGGCTAAAGTAATGATTAATAGGGATAGTTGGGTGGAATTCTCGGGTGCCAAGGAACTCCAGT
+
CCCCCGGGGFGGGGFGGGGGGGGGGGGFGGGGGGGGFEFGGGGGGGGGGGGGGGGGGGGGGGGGGGGGGGGGGGGGGGGGGGGEGGGGGGGGGGGGGGGGGGGGGGGGEFGGGGGGGEGGGGGGGGGGGGGGGGGGGGGGGGGGGGGGGGGGGGGGGGGGGGGGGGGGGGGGGFGGGGGGGGGFGGGGGGGGGGGGGGGGGGADFGGGGGGGGGGGFGGGDEFFFGFGCG,8EGGFGGGFG67CGFFFC:<7:EGEFFDC6D6>C7@FG?5CG<7*,?BFE*:?FGDFFF=FFG5FFGF7=
@M03152:184:000000000-AWYW1:1:2106:11573:15054 1:N:0:CTCCTTACATACCTGT
AAGCTCGTAGTTGAATTTCGGGATCAATATATCGGTCATGCTTAGGTATGTACTGGTATTATTGATTTCTCCCTTCTGAAGAACCATGATGTCATTAATTTGATGTCGTGGGGAATCAGGACTGTTACTTTGAAAAAATCAGAGTGTTTAAAGCAGGCTTTCGCTTGAATACATTAGCATGGAATAATGAAATAGGACGTTTGATTCTATTTTGTTGGTTTCTAGGATCGACGTAATGATTAATAGGGATAGTTGGGTGGAATTCTCGGGTGCCAAGGAACTCCAGTCACCTCCTTACATC
+
CCCCCGGGGGGGGGGGGGGFGGGGGGGGGGGGGGGGGGGGGGGGGFGGGGGGGGGGFFGGGFGCGGGGFGGGGGGGGGGGFGGGGGGGGGGFGGGGGFFGGFFGFGGGGGGGGGGGGGGDFGGGGGGGFGGAFGDG8FGFGGGDGGGGGGGGGGGGGGGFGGGGGGGFEGFGGGFGGGGGGGDFFFGGGGGGGGGGGGDC<FGGGGGGCGGGG9>D>CEGGFEFCFGF:EGG*>F>FGGGF?CFFCD,17@CFCFG5=CE5CFGFFFDD5;8=CF*A34?FF+*0A;+<8FFG:DGGCD?+
@M03152:184:000000000-AWYW1:1:2106:9181:15077 1:N:0:CTCCTTACATACCTGT
AAGCTCGTAGTTGAATTTCGGGCCTGGCTGGGTGGTCTTGCCGAAAGGTAAGCACTGCTCTGGTCGGGTCTTTCCTTCTGGGGAACCAGCGTGCTCTTAATTGAGTGCGTTGGGGATCCAGGACTTTTACTTTGAAAAAATTAGAGTGTTTAAAGCAGGCTTACGCTTGAATACATTAGCATGGAATAATAGAATAGGACTTTGGTTCTATTTTGTTGGTTTCTAGGACCGAAGTAATGATTAATAGGGATAGTTGGGTGGAATTCTCGGGTGCCAAGGAACTCCAGTAACCTCCTTACAT
+
C@CCCGGGGGGGGGGGGGGFGGGGGGGGGGGGGGGGGGGGGFGGDGGGGGGGGGGGGGGGE,EFGGGGGGGGGGGGGGGGGCEEGGGGFGGGGGGGFGFCEGFGFGGGGGGCGCC7:FGFCFGGGGGGGGGGGGGGGGCCFDBCFFFFGGGGG9FFF@FEGGGGGGGGGGEGFFCFCGGGGAFFGFFGGFEFGCFFFFGGGGGGFFGFGFFGGGGGF>>EGF9;FF9?FGGDDE>FFFF7EC7CFFC+=6A68CF?@5=**:+0<EGC75*>EGDGC>3CFGG=++0<+/+<C55C9<43+
@M03152:184:000000000-AWYW1:1:2106:14351:15121 1:N:0:CTCCTTACATACCTGT
AAGCTCGTAGTTGAATTTCGGCCTTTGCCGCCCGGTCCGCCTATTTGGGTGTGTACTGGAGCGGTGGAGGCTTACCTCGTGGTGAGCTGTTATGCCCTTTACTGGGTGTGGCAGGGAACCATGATTTTTACTTTGAAAAAATTAGAGTGTTCAAAGCAGGCTTACGCCCGAATACATTAGCATGGAATAATAAAATAGGACGTGCGGTCCTATTTTGTTGGTTTCTAGGATCGCCGTAATGATTAATAGGGTTAGTTGGGTGGAATTCTCGGGTGCCAAGGAACTCCAGTCACCTCCTTAC
+
BC<C<FGGGGFFGGGGGGGFEECEGGGGGGDGGGGGGEGEG,BFGGGGGGGG@FGGGGGA,<FGGCGGGC=FF8EF<FGCFGGFFFCEFGEFFGGG==FGGGGGGGGGEGCGFEEGFGEFEFFCEGGGGGFEFEFFDFGGGGFFAD9<?FDDFGEGDFGGDDFFFGGGC+33::::FFGGGF;,@FGGCFGGFFEFEE@EECFEGEC:CEF;BCCFFGFFGGGGGGF;96;<8CGGC:55A9CFF+++365*;800<CC8EE*22037?CEG597CE49:*;7*<C<F+9CF@*95:F7++
@M03152:184:000000000-AWYW1:1:2106:17727:15273 1:N:0:CTCCTTACATACCTGT
AAGCTCGTAGTTGAATTTCGGGATCGATGGGTCGGTCATGCCCTCGGTATGTACTGATCCCATTGGTTCTCACCTTCTAAGGAACCATGATGTCATTCGGTTGATGTTGTGGGGAATTAGGACTGTTACCTTGAAAAAATTAGAGTGTTTAAAGCAGGCCAACGCTTGAATACATTAGCATGGAATAATGAAATAGGACATCCGATTCTATTTTGTTGGTTTCTAGGATCGATGTAATGATTAATAGGGATAGTTGGGTGGAATTCTCGGGTGCCAAGGAACTCCAGTCACCTCCTTACAT
+
CCCCCGGCEFFGGGGGGEGGEGGGFGGGGGFEGGGGGGGDFCFFGGGGGGGGGGGGFGFGGGGFGEGGGGGGGGGGFF,EFGGGGGAFDFGGGGGGCGGGFGEDEEGGGGEGGGGCGGGFGGGGGFAEFCGGGEFGGGGFFFFE9?BFGGGGGGGG8?:=FGGGCECFFFGGGCFEFGGFGFDGGGCFFFFFFAFGFF7FGGGE7:CFGFGGGGA@BCF>EFD;CCC6>?EGGG8<9FFGGF:,=59C,=6,,5,B8EEC**?EA+BFCC*2:5F:6F)768AD@C8CFFG9+>/:C7><+
@M03152:184:000000000-AWYW1:1:2106:7737:15530 1:N:0:CTCCTTACATACCTGT
AAGCTCGTAGTTGAATTTCGGGTCTGGCTGACCGGTCCGCCTCACCGCGTGCACTGGTTCGGCCGGATCTTTCCTTCTGGCTAACCTCATGCCCTTTACTGGGTGTGCTGGGGAACCAGGACTTTTACTTTGAAAAAATTAGAGTGTTCAAAGCAGGCATATGCTCGAATACATTAGCATGGAATAATAGAATAGGACGTGCGGTTCTATTTTGTTGGTTTCTAGGACCGCCGTAATTATTAATAGGGATAGTTGGGTGGAATTCTCGGGTGCCAAGGAACTCCAGTCACCTCCTTACATT
+
CCC?CGDFFFFFGGGD9F9FECCFGGGFGGGFGGGEGG77FGGFFGGGGGGGCFFGGGGFGGGGC7FEGGFCFCFGGEACFDEGG8<FDGFF<FFEG,A,<:<4B@EAFF<CG>FF@FEB<FF@FFFFFB<?A,C<8@>=<B<CFFGGGD9B=BF<CFFGGGCFFC:FFFDAAFFG9BAGG>FEFCCDDFGFGGGCCFEC:>FC<7<C;FGFCFEGGGE5CCE99+?<>EEE:E*A7+2<<CC?*CCE675CFGGEGEECC:@FGGGGGD8)*0:**.<ECFFF88F:+=+<EG4CA?7<+
@M03152:184:000000000-AWYW1:1:2106:21133:15599 1:N:0:CTCCTTACATACCTGT
AAGCTCGTAGTTGAATTTCGGACCTGGCAGGGCGGTCTTGCCGAAAGGTAAGCACTGCTCTGGTCGGGTCTTTCCTTCTGGGGAACCTGCGTGCTCTTAATTGAGTGCGCAGGGGATCCAGGACTTTTACTTTGAAAAAATTAGAGTGTTTAAAGCAGGCCTACGCTTGAATACATTAGCATGGAATAATAGAATAGGACTTTGGTTCTATTTTGTTGGTTTCTAGGACCGAAGTAATGATTAATAGGGATAGTTGGGTGGAATTCTCGGGTGCCAAGGAACTCCAGTCACCTCCTTACAT
+
CCCCCGGGGGGGGGGGGGGGGGDGGGGGGGGGGGGGGGGGGGGGGGGGGFGGGGGGGGFGGGGGGGGGGGGGGGGGGGGGGGGGGGGGGGGGGGFFGGGGGGGGGGGGGGGGGGGGGGGGGGGGGGFGGGGGGGGGGGGGGGGGGGGGGGGGGGGGGGGDGGGGGGGGGGGGGGGGGGGGGFGGGGGCFGGGGGGGGGGGGGGGFEGGGGFGGFCGGGDGGGFGGGGGGGGGGGGGGGFF?FGFFGFFF67CFE7<E*:>CFCCC++<CFDFDDFFE53=F:CF?FFG6@GFGCFGGGGG7
@M03152:184:000000000-AWYW1:1:2106:10394:15645 1:N:0:CTCCTTACATACCTGT
AAGCTCGTAGTTGAATTTCGGGATCAATTTATTGGTCGTGCTATTGTACGTACTGGTATTATTGATTTCTACCTTCTGACGAACCATGATGTCATTAATTTGGTGTCTTGGGGAATCAGGACTGTTACTTTGAAAAAATTAGAGTGTTTAAAGCAGGCTCACGCTTGAATACATTAGCATGGAATAACGAAATAGGACGTTTGATTCTATTTTGTTGGTTTCTAGGATCGACGTAATGATTAATAGGGATAGTTGGGTGGAATTCTCGGGTGCCAAGGAACTCCAGTCACCTCCTTACATC
+
CBCCCGGGGGGFGGGGGGGGGGGGGGGGGFGGCFFFFGGGGGGGGGGGGGFGGGGGGGGFGGGDGGGGGGGGGGGGGGGGCEGGGGFFGGGGGGGFGGGFGGGGGGGGGAFFG7CFGGGGFFDGGGGFGGGGFAEGF@FGFFGGGGGFGGGGGGGGGG<FCAFACFGFGGFGGGGF,DFFFGGGGGGGGGE7F9AFFGGG7CF,@FGGGGGGGGGGGDGGGFFFFF?C,:>>EGF5::FGGGGGGC6?FG4FFFCGGGGGG+?F+@;=D5F3ADDFFFFG*5<<FGGGGFG9**0A<+*2+
@M03152:184:000000000-AWYW1:1:2106:7065:15646 1:N:0:CTCCTTACATACCTGT
AAGCTCGTAGTTGAATTTCGGGGGTTTCAGATCAAAGCTCGTCCTTGTGGCGTGGCTCGATTTGGGCTTCCTATTATTGGATAGTGGGCAACCGCTTCCAATCTTTTACTTTGAAAAAATTAGAGTGTTCAAAGCAGGCGTAACCTTGCCATTGAATATTACAGCATGGGATAATAGAATATGACGTTGGTCTTATTTTGTTGGTTTCTAAGGCTGATGTAATGATTAATAGGGATAGTTGGGTGGAATTCTCGGGTGCCAAGGAACTCCAGTCACCTCCTTACATATCGTATGCCGTCTT
+
CCCCCGGGEGGGGGGGGGGGGGGGGGGGGGGGGGGGGGGGGGGGGGGGGGGGGGGGGGGEGGGGGGGGGGGGGGGGGGGFGGGGGGGGGGGGGGGGGGGGGGGGGGGDFGGGGF9FGC@FFGGGGGGGGGGGF?CFGGGGGDGGFGGCEGGFGBFEGFFFFFFF8FFGGFFBE<FGCGGGGGGGGGGGGGGGGGGFGFG<FFF7FGGGGFFG7F@FGEGFC=B9>FGGGC<@?CB@?+A?7CCEG=C9CC8FF*:C8*:8C8/*CEGGGEFCFD7:F?4*:CC6CC++<):;?C*+*/95C
@M03152:184:000000000-AWYW1:1:2106:13937:15650 1:N:0:CTCCTTACATACCTGT
AAGCTCGTAGTTGAATTTCGGGCCTGGCTGGGTGGTCTTGCCGCAAGGTCAGCACTGCTCTGGTCGGGTCTTTCCTTCTGGGGAGCCAACGTGCTCTTAATTGAGTGCGCTGGGGATCCAGGACTTTTACTTTGAAAAAATTAGAGTGTTTAAAGCAGGCTTACGCTTGAATACATTAGCATGGAATAATAGAATAGGACTTTGGTTCTATTTTGTTGGTTTCTAGGACCGAAGTAATGATTAATAGGGATAGTTGGGTGGAATTCTCGGGTGCCAAGGAACTCCAGTCACCTCCTTACAT
+
CCCCCGGGGGGGGGGGGGGGGGGGGGGGGGGGGGGGGGGGGGGGGDEGG<FGGGFGGGGGGGGGGGGGFGGGGGGGGGGGGGGGGGGGGGGGGGGGGGGGGGGGGGGGGGGGEGGGGGGGGGGGGGGGGGFGGGGGGG8FFFGFGGGGGGGGCDFFGGGGGGGGGGGGGGGGGGGGGGGGGGGGGGGFGGCDFGGGGGGGGFGF7>FGGGGGGGGGGGGEFGGGG?F8EFGCEE>ECGG7C9F+@C+0;*=CFFGGC=C8CC@FFFFGDGDGGGCD?>FE:;<*<C?:9F?<?DC:CF<E+
@M03152:184:000000000-AWYW1:1:2106:18662:15662 1:N:0:CTCCTTACATACCTGT
AAGCTCGTAGTTGAATTTCGGGAGTTTCAGATCAAAGCTCGTCCTTGTGGCGTGGCTCGATTTGGGCTTCCTATTATTGGATAGTGGGCAACCGCTTCCAATCTTTTACTTTGAAAAAATTAGAGTGTTCAAAGCAGGCGTAACCTTGCCATTGAATATTACAGCATGGGATAATAGAATATGACGTTGGTCTTATTTTGTTGGTTTCTAAGGCTGATGTAATGATTAATAGGGATAGTTGGGTGGAATTCTCGGGTGCCAAGGAAACCCAAGTCACCTCCTTTCATCTTGTATGCCGTAT
+
CCCC@GGGGGFGGGGGGGGGGGGGBDFGGGGGGFGGGGGGGEEGGGFGGGDGGGGGFGGGFGGCGDDGGGGGFEGGGF<<F,CFEEGFFGFGGGGGGGGG9?CFFGGFGGGGFCGGGFGFFGGGGFFGCAFGFEGD=FGGGGEGGGGCFGGGG9EDC@FGGFDFGGCFGGDGFEFGGGG9FFE;DF:FFFE,EFAC9<,,@FC7>B:;EFFD8FCC@FB;F9D?7,?DFGF?,B88,,,,4,*=48ECCF+41;=*8:*?BEBFCF+*218<8C+77***12<*0+0++*3<7**A9*/*2
@M03152:184:000000000-AWYW1:1:2106:4784:15705 1:N:0:CTCCTTACATACCTGT
AAGCTCGTAGTTGAATTTCGGGATCAGTATGTTGGTCGTGCTCCGGTACGTACTGTCATTACTGGTTTTTCCCTTCTGAAGAACCTTGATGTCATTAATTTGGTGTCTTGGGGAATCAGGACTGTTACTTTGAAAAAATTAGAGTGTTTAAAGCAGGCATACGCTTGAATACATTAGCATGGAATAATGAAATAGGACGTTTGATTCTATTTTGTTGGTTTCTAGGATCGACGTAATGATTAATAGGGATAGTTGGGTGGAATTCTCGGGTGCCAAGGAACTCCAGTCACCTCCTTATATC
+
CCCCCGGFGFGGGGGGGGGGDGGGGGGEEFFGGGGGFGGGGFGGGGGGGGGGGGFGFGFGFGGGGFGGGGGGGGGGGF9<@FGFFFFFGGGFFGCFFEGGAEGGGGGGF9EFGCFCFFGFEFGGGGGGGFF?<FFG8@E?BDFGGGEC<EFFGF<F7@EGGGGGCGGGCFGGGGFFCFGGF8:EFEGGE=A>FFFGGAC8>F:AF9,C;CFGGG7<,>>>33,,@EB;@CEGECEDC:<C29:FD?66AFFGF7CC=7E@=?CFECBEGGG5/;:*:)==;++;CEF?F?9CEFGC7+;C+
@M03152:184:000000000-AWYW1:1:2106:25465:15723 1:N:0:CTCCTTACATACCTGT
AAGCTCGTAGTTGAATTTCGGGTCGGGCTGAGTGGTCTTGCCAATGGTAAGTACTGCTCTGGTCGGACCTTTCTTTCTGGGGAACCAACGTGCTCTTAACTGAGTGCGCTGGGGATCCAGGACTTTTACTTTGAAAAAATTAGAGTGTTTAAAGCAGGCCTACGCTTGAATACGTTAGCATGGAATAATAGAATAGGACTTTGGTTCTATTTTGTTGGTTTCTAGGACCGAGGTAATGATTAATATGGATAGTTGGGTGGAATTCTCGGGTGCCAAGGAACTCCAGTGACATCCTTACATT
+
CCCCCGEGGGFEFEFGEFGGGCGGGGGGGGGFCFGGGGGGFGGGGGGGGGGGGGGFGGGGGGGCGG7@FFFFGGEFEGGGGDCCFFEFGGFGGGGGFCFGGGA8CCFGGGGGGGDEGFGGGGGGFFGAF<FFGDFCD=FFEFFCGGF,FCCFGGFGFG>CFFECGGGFD>DDFGGFFC=FFGGGGGGGGGGGGGGGGFG7<B:FFFFG9F;CGFBCFGEGGFF,,<CGFE5CEE<CC9@:@@7CC9:?+AA?C7@A8EEGFC9B799:CCGD8<>*75>:=@FC?FC+<F+<C**+0<C++
@M03152:184:000000000-AWYW1:1:2106:25242:15746 1:N:0:CTCCTTACATACCTGT
AAGCTCGTAGTTGAATTTCGGACTCGGTTGGATGGTCTGCCTTTGGTATGTACTGTCCTGACCGGGTCTCACCTTCTGGTGAGCTGTCGTGTTGTTTACTCAGCGCGGCAGGGAACCAGGACTTTTACTTTGAAAAAATTAGAGTGTTTAAAGCAGGCTTTCGCTTGAATACATTAGCATGGAATAATAAAATAGGACTTTGGTTCTATTTTGTTGGTTTCTAGGACCGAAGTAATGATTAATAGGGATAGTTGGGTGGAATTCTCGGGTGCCAAGGAACTCCAGTCACCTCCTTAAATTT
+
CCCCCGGGGGGGGGGGGGGGGGGGGGGGGGGGGGGGGGGGGGGGGGGGGGGGGGGGGGGGGGGGGGGGGGGGGGGGGGGGFGGGGGGGGGGGGGGGGGGGGGGGGGGGGGGGGGGGGGGGGGGGGGFGGGGGGGGGGGGGGGGGGGGGGGGGGGGGGGGGGGGGGGGGGGGGGGGGDEFGGGGGGFFFFFGCFCFGCGGGGGCFG9F;?FF;BFGF7=:E9?9C6<6::EE58EBEEEDCF?FGGF6:66)1>+<*=C8>@7<<F<5=5CED*:<F55::6<+982++09<@8FGC0+0++
@M03152:184:000000000-AWYW1:1:2106:6333:15756 1:N:0:CTCCTTACATACCTGT
AAGCTCGTAGTTGAATTTCGGTGGCCCAACGGCGGTCGGCCGCAAGGTCTGTACTGCCGGTTTTCGGACCACCTCTTTCTGGGGGAACGTCGGCCCTTAACTGGGCTCGGCGGCCGAACCAGGACGTTTACTTTGAAAAAATTAGAGTGTTTAAAGCAAGCGTACGCTTGAATACATTAGCATGGAATAATGAAATAGGGCTTCAGTTCTATTTTGTTGGTTTTCAGAATCCGAAGCAATGCTTAATAGGGATAGTTGGGTGGAATTCTCGGGTGCCAAGGAACTCCAGTCACCTCCTTAC
+
@@CCCGG@FGEFGF<@FEC<@@FGGGDFFGCFEG@CE+@BF@@7F@FGGGCFDCF,<F=7CFFFC=FCDFDFGGGG9FDG<AF@F@BF=D@FCE:=<DFE<CED8F<DCF:+35>C**>FFGC*DBFD,*?@F@9B,,><FCF<,,2,8<>2<,,?2,4CC<FC@F71*4*<9@CCCGF+<CFG*+2<+<F9++<+33<F>FEF++2++<+0<<??:60;CFGGGFF<CGG??EGD=FG7C8C+?CGD:7FE=E7FGC6C;:5*<<<7*<87CF)*2=6:5E?0<C8<FFG+9>*7==DF6
@M03152:184:000000000-AWYW1:1:2106:10714:15818 1:N:0:CTCCTTACATACCTGT
AAGCTCGTCGTTGAATTTCGGTTAATAAGAAATTTATGGTACACTTTTTAAGTGGCACTAAAATTCTTATTTCCTTCCTTTTTGATAATTTATTATCAAAATCTTTTACTGTGAAGAAATTAGAGTGTTCAAAGCAGGCGTAACATGCCTTTGAATATATTAGCATGGGATATGAAATAGAATTTTGGTTCTACTTTCGTTGGTTTCTAGGGCTAAAATAATGATTAATAGGGATAGTTGGGTGGAATTTTAGGGTGCCAAGAAACTCCAGTCACCTCCTTCCATCTCGTATGCCTTCTTC
+
CCCCCGGF-@@FGEFGGGFGGCGFGGGGGFGGG9CFFGGGGGGGDGGGFE@F@FGGGFDFGGGGGGGGGGGGFFAEF?FFGGGGFFE6EFGFEDCED@FFG9@F<D99@CEGCE<,CEFCFCEFGC9EB,CC<?,BF,4@?+?+CF,,FAFFFA?A9<EF<?9,CFEFC,,4AEAFCFCE,:AB<EFEF>,C,@;>7?@F<F8@@,,@;9E,,3@DGA37@;;=3DCDA,;866>:7;@@C5CE5@6@E,+25>CFGG256,,,:9B0;E<8AD78CA):4,47,,?C*:::CF7+1+0++
@M03152:184:000000000-AWYW1:1:2106:20627:15947 1:N:0:CTCCTTACATACCTGT
AAGCTCGTAGTTGAATTTCGGAATGTCACTCTGGTCAAAGCTCGTCCTTGTGGCGTGGCTCGGCTGGTGCTTCCTATCTTTTGTGGGCCGCAAGGCTTACAAATCATTTACTTTGAAAAAATTAGAGTGTTCAAAGCAGGCGTAACCTTGCCATTGAATATTACAGCATGGGATAATAGAATATGACGTTGGTCTTATTTTGTTGGTTTCTAAGGCTGATGTAATGATTAATAGGGATAGTTGGGTGGAATTCTCGGGTGCCAAGGAACTCCAGTCACCTCCTTACTTCTCTTATGCCGTT
+
CCCCCGGGGGGGGGGGGGGGGGDGGGGGGGGGGGGGGGGGGGGGGGGGGGGGGGGGGGGGGGGGGGGGGGGGGGGGGGGGGGGGGGGGGGGGGGGGGGGFGDFGGFGGGFGGGGGFGGGGGGGGFGGGGGGGGGGGGGGGGGFGGGGGGGGGGGGCAFGGGGGGCEFGGGGGGGGGGGFCFGGGCFEGGGGFFFGF@FGGGCFG,>FGGGGGFGDGGFFG7?D@F?,DFCCFGFF6?FA6ECCC4?E=FGFFCF7*858BEFGF5:9FCF?DC**0<FFGGGGG78+30*++0:F7:9)A*
@M03152:184:000000000-AWYW1:1:2106:7260:15956 1:N:0:CTCCTTACATACCTGT
AAGCTCGTAGTTGAATTTCGGACTCGGTTGGATGGTCTGCCTTTGGGTATGTACTGTCCTGACCGGGTCTCACCTTCTGGTGAGCTGTCGTGTTGTTTACTCAGTGCGGCAGGGAACCTGGACTTTTACTTTGAAAAAATTAGAGTGTTTAAAGCAGGCATTCGCTTGAATACATTAGCATGGAATAATAAAATAGGACTTTGGTTCTATTTTTTTGGTTTTTTGGACTGAAGTAATTATTAATTGGGGTTGTTGGTTGGAATTCTCGGGTGCCAAGGAACGCCATTCACCTCATTACATT
+
CCCCCGGGGGGGGGGGGGGGGC@FE@FGCGD@FGDFGG@9FEGD,EFGGGGGGGGGFC<F@FG@C:+@FA<,C6F6EFGEGGG8FEFGFFGGFGAGGGGAFE<EFFF:FFDGG>FGG+,BEFGGFGGFGGGGFGGGGFGGGGGGGGGGGGFGGGGG@FFFB<FGEGGGGGGGG9FEC>FFGGGGGFGGGFCGFDFG7,F,FF,FFF>F9FGFG;*>**2BF1***1+<5*5>+?9<=++1A+:E+5<**:./3C*:****+32<+<+*9*/1*CD6*84A*177**+00*<9***<:C>:+
@M03152:184:000000000-AWYW1:1:2106:25088:15992 1:N:0:CTCCTTACATACCTGT
AAGCTCGTAGTTGAATTTCGAACCTGGTTGGGCGGTCTGCCTTCACGGTACGTACTGTTCGGCCGGGTTCTACCTCTTGGTGAGCCGGCATGCCCTTCACTGGGTGTGTCGGGGAACCAGGACTTTTACCTTGAGAAAATTAGAGTGTTCAAAGCAGGCCTTTGCCCGAATACATTAGCATGGCATAATAAAATAGGACGTGCGGTTCTATTTTGTTGGTTTCTAGAGTCGCCGTAATGATTAATAGGGATAGTTGGGTGGAATTTTCGGGTGCCAAGGAACTCCAGTCACCTCCTTACAT
+
CCCCCGGGGGGGGFGGGGGGGGGGGGGGGGGGGGGGGGGGGGGGGGGGGGGGGGGGGGGGGGGGGGGGGGGGGGGGGGGGGGGGGGGGGGGGGGGGGGGGGGGGGGGGGGGGGGGGGGGGGGGGGGGGGGGGGFFGGGGGGGGGGGGGGGGGGGGGGGGGGGGGGEGGGGGGGGGGGGGGGGGFGGGGGGGGCGFGFD:FGG7FGGDGDCGGGGCFGGGGGG@FEGGDGFEGGGDGGCFFC?C?>FDFFG@F@FFFG=CE*8<CD<@C<=*1:CF*75>G:FECCE8@F8EGGGFGC<4++
@M03152:184:000000000-AWYW1:1:2106:20683:16045 1:N:0:CTCCTTACATACCTGT
AAGCTCGTAGTTGAATTTCGGGATCAATTTATTGGTCGTGCCAACGGTACGCACTGGTACAATTGGTTTCTCCCTTCTGACGAAGCATGATGTCATTAATTTGATGTCGTGGGGAATCAGGACTGTTACTTTGAAAAAATTAGAGTGTTTAAAGCAAGCTTTGGCTTGAATACATTAGCATGGAATAATGAAATAGGACGTTTGATCTTATTTCGTTGGTTTCTAAGATCGACGTAATGATTAATAGGGATAGTTGGGTGGAATTCTCGGGTGCCAAGGAACTCCAGTCACCTCCTTACAT
+
CCCCCGGGGFGFGF9FEGGGGGEEGFGFGGGGGGFFGGGGGGGGGGFFGGGGGGGFDFFGGGGGGGGGGGGGGGGGGGGGGGGGEGGGGGGFGG9FFFGGGGDA?AFFF@@FEEFGGGFGGGGGGGGGFGGFFGGFFFGGGCFFAFFGGGFGGFFGGGGGGGGDFGGGGGGFDEGG9>DFFFGDGDGGG9EDFEFFGFG@FFG7@FDFCCAFFGEFGDGEGG;CFDC,D>85@EE=CF,,=EFCFE76C,868CFG+5CC58:CG+2+1:5CE37:+75*:*<C8<6@EFC?C75EC+2+0
@M03152:184:000000000-AWYW1:1:2106:18506:16146 1:N:0:CTCCTTACATACCTGT
AAGCTCGTAGTTGAATTTCGGAATGCTATTTGTCAAAGCTCGTCCTTGTGGCGTGGCTCGGCGGATGCTTCCTATCTTCCAGTAGTGGGGTTAAACTCATTCTGGATCATTTACTTTGAAAAAATTAGAGTGTTCAAAGCAGGCGTAACTTGCCATTGAATATTACAGCATGGGATAATAGAATATGACGTTGGTCTTATTTTTTTGGTTTCTAAGGCTGATGTAATGATTAATAGGGATAGTTGGGTGGAATTCTCGGGTGCCAAGGAACTCCAGTCACCTCCTTACATCTCGTATGCCT
+
CCCCCGGFGGEGGGGGGGFG@FGGGGGGGGGGGGGGGGGGGGFFGDGGGGGGGEFGGGGGDGGGEGGGGGGGGGGGGGGCFGFGFFDGGGEGGFGGGGGGGGGGGGGGGGGGGGGFGGFCFGGGGGGFFGGG<B<FFGEGGGGDGGGGGGGGG?FGGGGGGDEFGEGGGGFFGF7,FFGG9FGGGGFAC>>*DFEGGGGGGGD,>CEC:FF9BCF9C:6=59@,4BCFFECFGFFGFG?CCCFCDFCEECAEFG9FGGG>5C:8<7FCGG*239<CFFFFFFGGGGGD:0<:C*/76:>++
@M03152:184:000000000-AWYW1:1:2106:29373:16179 1:N:0:CTCCTTACATACCTGT
AAGGTCGGAGTTGAAGTTGGGACCTGGTCGGATGGTCTTGCCGAAAGACAAGCACTGTCCCTGGCCGGGTCTTTCCTTCTGGGGAACCAGTGTGCTCTTAATTGAGTGCGCTGGGGATCCAGGACTTTTACTTTGAAAAAATTAGAGTGTTTAAAGCAGGCCTACGCTTGAATACATTAGCATGGAATAATCGAATAGGACTTTGGTTCTATTTTGTTGGTTTCTAGGACCGAAGTAATGATTAATAGGGATCGTTGGGTGGAATTCTCGGGTGCCAAGGAACTCCAGTCACCTACTTACA
+
AA8-AF:@CFGGGGG,CF,=CFGGFGGGGEGGGGGGGGDGGGGG@FEGG,FFGGGFFGGFGGEGFFFEGGGDGFCFFGGGGGEGGGGD<F<FFGFCCEFGGGGGGGGGGGEEEGFDEEFFCFF+BFAFFFFCGGGCE?FFGGGGGFGGFGFFFFDCFC87CCFF8FEEE7A7F9>,@DFGGGGGGDCCFC9,5,6DFFG=7>,@:FGF,?,@BEC;EFGGEGF,>,>,?CCCCGDFF7+<CFFF:FFCGG463=;A*;*=AE>?:?702*;58)**+/55662>+A<C<*+<<0*2<:*9+
@M03152:184:000000000-AWYW1:1:2106:20037:16200 1:N:0:CTCCTTACATACCTGT
AAGCTCGTAGTTGAATTTCGGGGGCATTCAGGCCAAAGCTCGTCCTTGTGGCGTGGCTGGGTCTGGGCTTCCTACGTTTGGATAGTGGGCAACCGCTTCCAATCATTTACTTTGAAAAAATTAGAGTGTTCAAAGCAGGCGTAACCTTGCCATTGAATATTACAGCATGGGATAATAGAATATGACGTTGGTCTTATTTTGTTGGTTTCTAAGGCTGATGTAATGATTAATAGGGATAGTTGGGTGGAATTCTCGGGTGCCAAGGAACTCCAGTCACCTCCTTACATCTCGTATGCCGTCT
+
CCCCCGGGGGGGGGGGGGGGGGGGGGGGGGGGGGGGGGGGGGGGGGGGGGGGGGGGGGDGGGGGGGGGGGGGGGGGGGGGGGGGGGGGGGGGFGGGGGGGGGDGCFGGGGGGGGGGGGGGGGGGGGCFFGGGGGCFGGGGGGGGGGGGGGGGEGFFGGGGGGGGGGGFGGGGFFGGGFGG;FFDGGGGGGGECGGGGGGGGGGGC:FGGGGGGCC62;FGGGGGGFGGFC9+<BCCC?CFF9?5C*:CFCF9CCEGGGGEGGGGGGGCFFFGGG4>GFF=FFG76C:<?B6FCCCFG*9*2
@M03152:184:000000000-AWYW1:1:2106:11766:16263 1:N:0:CTCCTTACATACCTGT
AAGCTCGTAGTTGAATTTCGGGACCAATTTGTTGGTCGTGCCTCGGTACGTACTGGTATTATTGGTTTCTCCCTTCTGAAGAACCTCGATGCCATTAATTTGGTGTCGTGGGGAATCAGGACTGTTACTTTGAAAAAATTAGAGTGTTTAAAGCAGGCATTCGCTTGAATACATTAGCATGGAATAATGAAATAGGACGTTTGATCTTATTTTGTTGGTTTCTAAGATCGACGTAATGATTAATAGGGATAGTTGGGTGGAATTCTCGGGTGCCAAGGAACTCCAGTCACCTCCTTACATC
+
CCCCCGGGGGGGGGGGGGGGGGGGGGGGGGGGGGGGGGGGGGGGGGGGGGGGGGGGFGGGGGGGGGGGGGGGGGGGGGGGGGGGGGGGGGGGGGGGGGGGGGGGGGGGGGGGGFGGGGGGGGGGGGGGGGGGGGGGGGGGGFGGGGGGGGGGCDGGGGGGGGGGGGGGGGFFDGGDFFFFDGGCFGGGGGGFGGGGGGGGGGEA@FGGFGGGFGGGGGGGGFGGGGFGFFE8CEGGGGGGGG7CF9CE,CA?EGFF5C@8F9BEFGF5<EG38C76=:4CGG?C6@EEFFC9FFGGFD7<+
@M03152:184:000000000-AWYW1:1:2106:24230:16306 1:N:0:CTCCTTACATACCTGT
AAGCTCGTAGTTGAATTTCGGGTCTGGCTGACCGGTCCGCCTCACCGCGCGCACTGGTTCGGCCGGATCTTTCCTTCTGGCTAACCTCATGCCCTTTACTGGGTGTGCTGGGGAACCAGGACTTTTACTTTGAAAAAATTAGAGTGTACAAAGCAGGCATATGCTCGAATACATTAGCATGGAATAATAGAATAGGACGTGCGGTTCTATTTTGTTGGTTTCTAGGACCGCCGTAATGATTAATAGGGATAGTTGGGTGGAATTCTCGGGTGCCAAGGAACTCCAGTCACCTCCTTACATC
+
CCCCCGGGGGGGGGGGGGGGGGGGGGGGGGGGGGGGGGGGGGGGGGGGGGGGGGGFFGGGGGGGGGGGGGGGGGGGGGGGGGGGGGGGGGGGGGGGGCGGGGGGGGGGGGGGGGGGGGGGGGGGGGFGGGFGGGGFEGGFGGGGGGF9FGDGGGGGGGGGGGGGGGGGCE@EGGGGFFGGG>FCGGGGGGGFGGGGCGGG7CFEFGEFFGGGGFGGGGGGGFGGCGGCGGDEGGGGGGGGF7EGDDFGCC@EFGFGDEEEG?CFFG7=<58CCGC<FF4CC@9DGGG6+8?EGFGF?6C7+
@M03152:184:000000000-AWYW1:1:2106:10645:16374 1:N:0:CTCCTTACATACCTGT
AAGCTCGTAGTTGAATTTCGGAACGTGGAAGTCAAAGTCCGTCTCAACGGCGTGGCTCGATTTCCGCTTCCTATCTTTGGATAATGGCTCTCTTCCTTCACGGGTTGGGATGTCCGTTTCCAATCTTTTACTTTGAAAAAATTCGCGCGCTCAAAGCAGGCGTAACTTGCTATGAAGATTACAGCATGGGATAATGGAATACGACTTCGGTCTTATTTTGTTGGTTTCTAAGGCTGACGTAATGATTAATAGGGATAGTTGGGTGGAATTCTCGGGTGCCAAGGAACTCCAGTCACCTCCT
+
CCCC<EFGGFFCGGGGFFGGGGEGGGGGGGEEFFGGGGGGEGGGGEDGGGGGGGGCFFGGGGGGGGGDGGGFGGGGGGGGGGGGGGGGGEFGGGFFGGGFGGFGFGGGGFF:FGGGFGGGGFGGCBFFEEFFGGCFGGGGEEF<FEGGGG7BEGGGGGCCGGG<FCFFCFFFGGCFCFFFGGC9FGGFGF?FF,;FGGGCGGGGFFECGGCFEFEGCGGGGFGF8F6+5CEEEGGE*2:=FCFFDFGG+0*A<8:C6+0<+:*1:*8+:?:CGCDDF>:C+8:C88*3996+39C+9CG5*
@M03152:184:000000000-AWYW1:1:2106:8002:16484 1:N:0:CTCCTTACATACCTGT
AAGCTCGTAGTTGAATTTCGGGACCAATTTGTTGGTCGTGCCTCGGTACGTACTGGTATTATTGGTTTCTCCCTTCTGAAGAACCTTTATGTCATTAATTTGGTGTCTTGGGGAATCAGGACTGTTACTTTGAAAAAATTAGAGTGTTTAAAGCAGGCATACGCTTGAATACATTAGCATGGAATAATGAAATAGGACGTTTGATTCTATTTTGTTGGTTTCTAGGATCGACGTAATGATTAATAGGGATAGTTGGGTGGAATTCTCGGGTGCCAAGGAACTCCAGTCACCTCCTTACATT
+
@CCCCGEFEFFGCFGEFGGGC:FGGFGGGG@E@EFFGEGDD<EEGDGGGGFD8FFGGGGGFGGFGGGFFGGG8EC<EFGGFFCCFGG<FGGGGGGGA?FFGEGGGFFFAAFGG7C,FFGGFGGFGFGGGFGG9?FAFGC=AFGGFGFGGFFF<,==7F8FFFFGGFF@FGGFGGFDDC>AD?FGFGDGG9E9@;D8FFF@D@GCF=D9CFFBF9FFGGCEFFE9@CEFCC55CECE7B75=ACEFGG6,,)4BCFGGGGGG9??CCDEFEGD:DC45;4;:2+9C6F@CF?0;90+:?7:+
@M03152:184:000000000-AWYW1:1:2106:3088:16506 1:N:0:CTCCTTACATACCTGT
AAGCTCGTAGTTGAATTTCGGGCTTGGTGTGTGGTCTACCGAAAGGTTAGCACTGCTCCACCAGGCCTTTCCTTCTGGGGAACTAGAGTGCTATTTATTTAGTGCACTAGGGAACCAGGACTTTTACTTTGAAAAAATTATAGTGTTTAAAGCAGGCCTACGCTTGAATACATTAGCATGGAATAATAGAATAGAACTTCGGTTCTCTTTTGTTGGTTTTCAGGACAGAAGTAATGATTAATAGGGCTAGTTGGGTGGAATTATCGGGTGCCAAGGAACTCCAGTCACGTCCTTACATCTC
+
C9@B<FFFBEB-CC9FFG9<@@F@EGGE--B<CFEFFC<<:F+6@EGGG?DFFFGFFGGGFEFFGDEFGG96CDFGFG8CCFGGGF9<CFFFDF,9CCFD<ACE,,6C5EE8FFFF,,,<BDFGGFAA@EFGGFCE+BE9,<95CE,:5,95,B,A@FGFGC=CB7=>FF,<<5DAC9@98=3CEAD@@;;=3@,7,,,,<+8@+@,,7@;9DC,<@C>F7@,3,>,4>?8:=9,<,=,,=;,DF,,,::BE,1:C***+56+3+=**;5*250;*:556@>CC+3++*.:51:*+0+2:+
@M03152:184:000000000-AWYW1:1:2106:7047:16511 1:N:0:CTCCTTACATACCTGT
AAGCTCGTAGTTGAATTTCGGACTGGCTTGGGTGGTCCCGCCGCAAGGTGGGTACTTCTCGGGCTAGTCTTTCCTTCTGGCGAACATATGTGCTCTTCACTGAGTGTGTATGGGAACCAGGACTTTTACTTTGAAAAAATTAGAGTGTTTAAAGCAGGCTTACGCTTGAATACATTAGCATGGAATAATAGAATAGGACTTTGGTTCTATTTTGTTGGTTTCTAGGACCGAAGTAATGATTAATAGGGATAGTTGGGTGGAATTCTCGGGTGCCAAGGAACTCCCGTCACCTCCTTACATT
+
CCCCCGGGGGGGGGGGGGGGGGGCGGFGFGGGGGGGGGGGGGGGGGGGGFFDGFGGGGGGGGGGGGGGGGGGGGGGGGGCFGFCFEGGGGGGGGFFGGGFAF<FGGGGGFGFGGGGGGGGGGGGGGGFGGGGGAFGAFGGCFFGGGCFGGGGGFGGGGGGGGGGGGDGGGGFBDCCF9>FFGGGFGGGGGGDCGG9A,>FGGGFGGCGGGGGGCFGGGGFGGGBF,<B:*1?8;FGG+9+=CEF>7<ECGFGGGGGCG8>FFFG?CAC5*2C57F<5::C=694**A::569@40CC+*:+
@M03152:184:000000000-AWYW1:1:2106:5309:16536 1:N:0:CTCCTTACATACCTGT
AAGCTCGTAGTTGAATTTCGGATAATAAGAAATTAAAGTTTACCAATTTCGGTCAAACTAATATCTTGTTTCCTTCTTTTCAAATATACTCCCTTAAACATAGTTTTTGGGATCAAGTATTTTGAATCTTTTACTGTGAAGAAATTAGAGTGTCCAAAGCAGGCGTAACTTAGTCTTTGAATATATTAGCATGGGATAATGAAATAGGACTTTAATCCTACTTTCGTTGGTTTCTAGGGCTGAAGTAATGATTAATAGTGATAGTTGGGTGGAATTATCGGGTGCCAGGGAACTCCAGTCA
+
CCCCCGE:@CFF9FEDGGGAF@7CEFGGGGF8CFC9CFGGGCGGGCEFGEFDFEEGCFFGGFFGGFFGGF@EFDFFCFGGEFEGGCFGFAD86C@FFC@FCFGEF,C6@@:=F7<FGGGGGCF9:,C,B<FFDGGGDF9,CBF<FFFGFFFEA,AFEAFD4B4B+BC+6,CFF@@FF,,4CFEF<ED;,>BEAFGGFE<@FFFAFG,DF<D@DFFG9,>96@FD,+6>FC>E89EGGGGGGCCFDC7:EC=:CF7:3@7E;?9,=F9,/98//*86,1+4**42*,25*05;80+03+:+3
@M03152:184:000000000-AWYW1:1:2106:19982:16561 1:N:0:CTCCTTACATACCTGT
AAGCTCGTAGTTGAATTTCGAGGGTCATTCTTAGCCCCTGGCCGCTGAGCCTTTATGGCCAGTGTTTTGCATTGGGGGCGGGCCCTTTATTTTGCTGGCGGCTGCGTCTGTTGTCCTTTGCGGCGGCGGGCGCACGTCTCGCCAGCACTTTTACTTTGAAAAAATTAGAGTGTTCAAAGCAGGCTTTTTTAAAGCTTGAATATCTTAGCATGGAATAATAGAATAGGACTCTGGTTCTATTTTGTTGGCTTCTGGGACTAGAGTAATGATTAATAGGGATAGTTGGGTGGAATTCTCGGGG
+
CCCCCGGGGGGGGGGGGGGGGGGGGGGGGGGGGGGGGGGGGGGGGGGGGGGGGGGGGGGGGGGGGGGGGGGGGGGGGGGGGGGGGGGGGGGGGGGGGGGGGGGGGGEFGGGGGGGFGGGGGGGGGGGGGGGGGGGGGGGGGGGGGGGGGGGGGGGGGGGGGGGGGGGGGGGGGGFGGGGGGGGGGGGGGGGGGGGGGGGGDFG9FGGGEFGGFGGGGGGGGGGGGFGGCFCF7?CF7?CFGGFGGGGG6FFFGCEC6CF?8CFFEFG7:9C7+*:>6F@EC6C79<88:>5+@6:<<C*5*
@M03152:184:000000000-AWYW1:1:2106:23777:16593 1:N:0:CTCCTTACATACCTGT
AAGCTCGTAGTTGAATTTCGGATTAATGAGAAGTTAAGGTCCATCTTTCCGATGTGTACCTTATTCTCGTTTCCTTCCTTTTGAATACACTCCCTAAAATTATATTTTAGGGGTCAAAGTGTTTCAAATCATTTACTGTGAAGAAATTAGAGTGTTCAAGGCAGGCGTAATCTAGCCTTTGAATATATTAGCATGGGATAATGAAATAGGACTTTAGTCCTACTTTCGTTGGTTTCTAGGGCTAAAGTAATGATTAATAGGTATAGTTGGGTGGAATTCTCGGGTGCCAAGGAACTCCAGT
+
CCCCCGGGGGGGGGGGGGGGGEGGGGGGFFGGGGGG9FFGGGGGGGGGGGGGGGGGGGGGGGGGGGGCEGGGGGGGGGGGGGGDGGGGGFGGGGGGGGGGGGGAFGGFEFGGGFGFGFGFFGGGGGGGGGGGGGGCFGGGGFAFGGGGGGGGDFGGFGGGCGGDEGGGGDGFGEG9FFFGGGCFGGGFGGG8?DDE7FGGGGGGGGGCEGFGFFGDGGGFEFD?EFC>3DE6CCCGFC=CFGGFCDFC7:+,<DGGFCDEC,>;F<EGGCEDE5CFGFFGGE?D8E><F655*7>C<?064
@M03152:184:000000000-AWYW1:1:2106:8648:16599 1:N:0:CTCCTTACATACCTGT
AAGCTCGTAGTTGAATTTCGGGATCAATTTACTGGTCGTGCTATCGTACGTACTGGTTTTATTGATTCCTACCTTCTGACGAACCATGATGTCATTAATTTGGTGTCATGGGGAATCAGGACTGTTACTTTGAAAAAATTAGAGTGTTTAAAGCAGGCTCACGCTTGAATACATTAGCATGGAATAACGAAATAGGACGTTTGATTCTATTTTGTTGGTTTCTAGGATCAACGTAATGATTAATAGGGATAGTTGGGTGGAATTCTCGGGTGCCAAGGAACTCCAGTCACCTCCTTACATT
+
CCCCCGGGGGGGGGGGGGGGGGGGDGGGGGGGGGGGGGGGGGGGGGGGGGCEGGGFFGGGGGGGGGGGCGFFFGGGGGGGGEGGGGFFFFGFCFGGGFGGGFGGGG8CFGGGGGGGGGGGGFGGGGGGGFGGGFFGGGGGGGGGGGGDFFGGGCEFFGFEGFGGGCGGGGFGGGFGFGGGGGGGGFGGGGECGGGC9A@F7FFFGG9FFFGGGGCECCEGGCECAGGG6B6@8D6DCFBF7:CCCC?FFCFCGCDG5C:CFFCG7C@E*:FDECC<5>;AE?C*5@C+<@0<89FFC+*0+
@M03152:184:000000000-AWYW1:1:2106:23151:16627 1:N:0:CTCCTTACATACCTGT
AAGCTCGTAGTTGAATTTCGGCGTGCGCTCGGGCTGGTCGGCCGTCATGGTCTGCACCGTTCGGGTCACGCCCCACTGTAGGATACTCACCGCTGTCCTTAACTGGGTGGCGGTCAAAGGCAGTCGGCGTGGTGGGGGCAACTCTGCCCACGGCTTTGCTGGGGTTCCTACTCTTTTACTTTGAGCAAATTAGAGTGTTCAAAGCAGGCAATCGGGCCTTGAATACTTCAGCATGGGATAATGGAACAGGACTGGGGTCCTGATTTCGTTGGTTTCTGGGATCTCAGTAATGATTAATAGG
+
CCCCCGGGGGGGGGGGGGGGGGGGGCFEGGGGGCGGGGFGGEGGGGGGGFFGGGGGFGGGGGGGGFEDECFGGGGGFGGFGGFGGGFEGGGGGGEGGGAEAFFGGGGGGGGGGEGGGGGGGGGGGGGGGG@@F@EGDGGEGGGGGGGGFGGGGGGGFGGFCCFEEGGGFGGGGGGFFFGGGGGGGGGC6<FGCFFFFF?CGGGGGGG>EGCGGFGGGGG8E?CEFGCGGGGGFFCFF?FGFCF7>FCCEE:EFCFGDEG5FGGFGFGGGFC*AC9*:B?C*<7CC+0<:BFG+:7?+<C7<
@M03152:184:000000000-AWYW1:1:2106:16090:16702 1:N:0:CTCCTTACATACCTGT
AAGCTCGTAGTTGAATTTCGGACCTGGCTGGGTGGTCTTGCCGCAAGGTAAGCACTGCCTCTGGTCGGGTCTTTCCTTCTGGGGAACCTGTGTGCCCTTAATTGAGTGCGCAGGGGATCCAGGACTTTTACTTTGAAAAAATTAGAGTGTTTAAAGCAGGCTTTCGCTTGAATACATTAGCATGGAATAATAGAATAGGACTTTGGTTCTATTTTGTTGGTTTCTAGGACCGAAGTAATGTTTAATAGGGATAGTTGGGTGGAATTCTCGGGTCCCAAGGAACTCCAGTCACCTCCTTACT
+
CCCCCGGGGGGGGGGGGGGGGFGGGFGEGFGGGGGGGGGGGGGGGGGGGFGGGDGGGGGGGGFFFFFGEGGGGGFGGGGGGGGGDGGGGGGGGGGGGG?CAGFFFGGGFGGGGGGGGGFFGGG?FGGGGFFGGGGGGFGGGGGGDGFGGGFCCCFGFFGGGGGGGCEFF7FFDAFGGGGGGGDFFCFGGGGGFGGGF,DFCGFGGCGGGGDFGGG9EFG,=*<2B;BFCCCECEGFGFF7++=7C?9FCC46*+=+>C***3*+A<9CCEC3C)19C45CCC679AC?:=9C6*95C9:6+
@M03152:184:000000000-AWYW1:1:2106:10721:16737 1:N:0:CTCCTTACATACCTGT
AAGCTCGTAGTTGAATTTCGGAACGTGGAAGTCAAAGTCCGTCTCAACGGCGTGGCTCGATTTCCGCTTCCTATCTTTGGATAATGGCTCTCTTCCTTCACGGGTTGGGATGTCCGTTTCCAATCTTTTACTTTGAAAAAATTCGCGCGCTCAAAGCAGGCGTAACTTGCTATGAAGATTACAGCATGGGATAATGGAATACGACTTCGGTCTTATTTTGTTGGTTTCTAAGGCTGACGTAATGATTAATAGGGATAGTTGGGTGGAATTCTCGGGTGCCAAGGAACTCCAGTCACCTCCT
+
CCCCCGGGGGGGGGGGGGGGGGGGGGGGGGGGGGGGGGGGGGGGGGGGGGGGGGGGGGGGGGGGGGGGGGGGGGGGGGGGGGGGGGGGFCGGGGGGGGGGGGGGGGGGGGGGGGGGGGGGGGGGGGGGGGGGGGGGGGGGGGGGGGGGGDEFGGGGGGGGGGGGGGGGGGGGGGGGGGGGGGGFGGGGGGGGGGGGGGGGGGGGGGD9EEGGGGGGGGGGGGFFGGGDGFGG6EGGFFEGGGGFFGGGG?=7CC?CC6:FCG5ECDCDGG7CC3<DCB@FC<>5;FGGD?GDGGFCFGFC=
@M03152:184:000000000-AWYW1:1:2106:13921:16809 1:N:0:CTCCTTACATACCTGT
AAGCTCGTAGTTGAATTTCGGAACGCTTTCGGTCAAAGCTCGTCCTTGTGGCTTGGCTCGGCTGATGCTTCCTATCTTCCGGTAGTGGGGTTAAACTCGCTCCGGATCATTTACTTTGAAAAAATTAGAGTGTTCAAAGCAGGCGTAACTTGCCATTGAATATTACAGCATGGGATAATAGAATATGACGTTGGTCTTATTTTTTTGGTTTCTAAGGCCGATGTACTGATTAATAGGGATAGTTGGTTGGAATTCTTGGGTGCCAAGTAATTCCTGTCACCTCCTTACATCTCTTATTCCG
+
CCCCCFCFCFGFD<,CEGEFGEGC;CBCEFGDGGFF<F8FEEGGFGGFG<FF,;@:ECFGE7FE8FFFEEFDF,CEFGGGGGB=CCFEFGF:FFDAFCC7FFEGGCGE@EFFFE9?F<FG9<==EEB=EFFFFFFGFG9FGFCFEFCFFGGAF,3=E>FFFADAF9=B<,3<,7,83,7@3>,3=3,,@*:*:DE,;;,@CDC,BF**4<<,@BC,,,,:/B*BC+52?CEC7B++=*2=*+11@C/:5C)+AE79+3:**;EC<<;+02+2<:*0394C?<:FEGG6<6<C+**30+2<+
@M03152:184:000000000-AWYW1:1:2106:16655:16994 1:N:0:CTCCTTACATACCTGT
AAGCTCGTAGTTGAATTTCGGGCCTGGCTGACCGGTCCGCCTCACCGCGTGCACTGGTCCGGCCGGGTCTTTCCTTCTGGCAAACCTCATGCCCTTCACTGGGTGTGTTGGGGAACCAGGACTTTTACTTTGAAAAAATTAGAGTGTTCAAAGCAGGCATATGCTCGAATACATTAGCATGGAATAATAGAATAGGACGTGCGGTTCTATTTTGTTGGTTTCTAGGACCGCCGTAATGATTAATAGGGATAGTTGGGTGGAATTCTCGGGTGCCAAGGAACTCCAGTCACCTCCTTACATC
+
CCCCCGGGGGGGGGGGGGGGGGGGGGGGGGGGGGGGEGGGGGGGGGGGGGGGGGGFFGGGGGGGGGGGGGGGGGGGGGFGGGGGGGGGGGGGGGGFGGGGGGGGGGGGGGGGGCGGGGGGGGGGGGGGGGGGGGGGGGGGGGGGGGGGFGGGDGGGGGGGGGGGFGGFGGFFGGGGFFGGGGGGF@GFFGGGGCFGFAFG>C@FCGGFFGGGGFGGGC8CEGGGC?CGFGGGGGGGGGGGGGFGGGGFGGFGFGGGD5*:CFGGDF<1C=CCG5FFG)5:6CG*<C<<EFCFC40<<?7+2
@M03152:184:000000000-AWYW1:1:2106:12341:17107 1:N:0:CTCCTTACATACCTGT
AAGCTCGTAGTTGAATTTCGGCGTGCGCTCGGGCTGGTCGGCCGTCATGGTCTGCACCGTTCGGGTCACGCCCCACTGTAGGATACTCACCGCTGTCCTTAACTGGGAGGCGGTCAAAGGCAGTCGGCGTGGTGGGGGCAACTCTGCCCACGGCTTTGCTGGGGTTCCTACTCTTTTACTTTGAGCAAATTAGAGTGTTCAAAGCAGGCAATCGAGCCTTGAATACTTCAGCATGGGATAATGGAACAGGACTGGGGTCCTGATTTCGTTGGTTTCTGGGATCTCAGTAATGTTTAATAGG
+
CCCCCFFFFFF<-ECFGGGFFGGE7FGDDGGE:EGF@FGGGGGGCFCFF<CDFGFFFGEFFFFGDGGGGE8F7FEGGFGGCG?FGGGGGGGG7FFEGFFCFGGGGGGGEGGGDCGGGCEGGGGGGGGGEGFGG7FGCFGEGGGGFFGFFFGGGGEGGGGGGFGGFGGGGGGGGEFGGFGGGFGDEGED?EBCFG?CFGGGGFF?EECCCGFGFEF5*?A7?FCGCCFEFGGC7C@FGGGFFGCFF6+*A=):F*C5*CAC9:+2CCF6F?*CE*CFG=4C*<E::3<:+/0:+;7F+<CCF
@M03152:184:000000000-AWYW1:1:2106:5197:17150 1:N:0:CTCCTTACATACCTGT
AAGCTCGTAGTTGAATTTCGGGATCAATTTATTGGTCGTGCTATTGTACGTACTGGTATTATTGATTTCTACCTTCTGACGAACCATAATGTCATTAATTTGGTGTCTTGGGGAATCAGGACTGTTACTTTGAAAAAATTAGAGTGTTTAAAGCAGGCTCACGCTTGAATACATTAGCATGGAATAACGAAATAGGACGTTTGATTCTATTTTGTTGGTTTCTAGGATCGACGTAATGATTAATAGGGATAGTTGGGTGGAATTCTCGGGTGCCAAGGAACTCCAGTCACCTCCTTACATC
+
CCCCCGGGGGGGGGGGGGGGGGGGGGGGGGGGGGGGGGGGGGDGGGGGGGGGGGGGGGGGGGGGGGGGGGGGGGGGGGGGGGGGGGGGGGGGGGGGGGGGGGGGGGGGGGGGGGGGGGGGGGGGGGGGGGGGGGGGGGGGGGGGGGGGGGGGGGGGGGGGGGGGGGGGGGGGGGGGGGGGGGGGGGGGGGDGGGGGGGGDFGEGGGGGGGGGGGGGGGEGGGGFGFGGGGEEGGFGFGFGGGGFGCECCFA6FGG6=CG78<?FCFC*9*=CEGGFG3FFFGGGGGGFG?CFFGGGGCFF+
@M03152:184:000000000-AWYW1:1:2106:7926:17186 1:N:0:CTCCTTACATACCTGT
AAGCTCGTAGTTGAATTTCGGACCTGGCTGGGCGGTCTTGCCGAAAGGTAAGCACTGCTCTGGTCGGGTCTTTCCTCCTGGGGAACCTGCGTGCTCTTAATTGAGTGCGCAGGGGATCCAGGACTTTTACTTTGAAAAAATTAGAGTGTTTAAAGCAGGCCTACGCTTGAATACATTAGCATGGAATAATAGAATAGGACTTTGGTTCTATTTTGTTGGTTTCTAGGACCGAAGTAATGATTAATAGGGATAGTTGGGTGGAATTCTCGGGTGCCAAGGAACTCCAGTCACCTCCTTACAT
+
CCCCCGGFGGGGGGFGGGGGGGGGGGGGGGGGGGGGGGGGGGGGGGGGGGGGGGGGGGGGGGGGGGGGGGGGGGGGGGGGGGGGGGGGGGGGGGGFFGGGGGGGGGGGGGGGGGGGGGGGGGGGGGGGGGGGGGGGGG?FGGGGGGGGGGGGGGGGGGGGGGFGGGGGFGGGGECFFCGGGGGG?CGGGFGFGGGGGGGGFGGGGFGGGFGFGFFGGGGGGG@FFGGGGGDECEFGCFGGCFGFGGCDGGFFGGGCF5;CEF6CGGGGGGGGGGFGFFFGGC?D?CCCF=CE?CDGFFCG9
@M03152:184:000000000-AWYW1:1:2106:20585:17235 1:N:0:CTCCTTACATACCTGT
AAGCTCGTAGTTGAATTTCGGATTAATGGGAGTTAAGGTCCATCATATTGATGTGTACCTTATTCTCGTTTCCTTCCTTTTGAATACACTCCCTGAAATTTTTTTTTGGGGATCAAAGTGTTTCAAATCTTTTACTGTGAAGAAATTAGAGTGTTCAAAGCAGGCGTAATCTAGCCTTTGAATATATTAGCATGGGATAATGAAATAGGACTTTAGTTCTACTTTCGTTGGTTTCTAGGGCTAAAGTAATGATTAATAGGGATAGTTGGGTGGAATTCTCGGGTGCCAAGGAACTCCAGTC
+
CCCCCGGGGGGGFGGGGGGGEGGGGGGGGGFEFGGGGGGGGGGGGGGGGGGGGGGGGGGGGGGGGGGGGGGGGGGGGGGGGGGGGGGGGGGGGGGGGGFGGGGGGGGGDEGDGGGGGFFGGGGGGGGGGGGGGCEFCFGGA<FGGGGG8D?F9FGEFDGGGGGGD@FGGGGFGDFGGGGGGGGFGGFFGFFGGGGF8FGFGC9A<FFF,7@FFFG9E;EGFEFEEF8DFFF>DCB?=:9CCCGGGDG?:E6CFGG;F?FF,<:6,4@945:8E36CCCFCCC5/:/9EFA5*A;C<6<4<+
@M03152:184:000000000-AWYW1:1:2106:22839:17310 1:N:0:CTCCTTACATACCTGT
AAGCTCGTAGTTGAATTTCGGGCCTGGCTGGGTGGTCTTGCCGAAAGGTAAGCACTGCTCTGGTCGGGTCTTTCCTTCTGGGGAACCAGCGTGCTCTTAACTGAGTGCGTTGGGATCCAGGACTTTTACTTTGAAAAAATTGGAGTGTTTAAAGCAGGCTTACGCTTGAATACATTAGCATGGAATAATAGAATAGGATTTTGGTTCTATTTTGTTGGTTTCTAGGACCGAAGTAATGATTAATAGGGATAGTTGGGTAGAATTCTCGGGTGCCAAGGAACTCCAGTCACCTCCTTACATC
+
CCCCCFGFGGGGGGGGGGGGGGGGGGGGGGGGGGGGGGGGGGGGGGGGGGGGGGGGGGGGGGGEGGGGGGGGGGGGGGGGGGGGGGGGGGGGGGGGFGGGGGGGGFGGGEGGGDFGGGGGGGGGGGGGGGGGGGGGGGGGGGGGGGGGFFGGGGGGGGGGFGGFGGGG@FGGGGGGGGGGGGGGCGFGGGGCFGFGGGGGFFGDGGGGGGGGGGGGGGGGGGCFGGFFFGDGGGFGGFGFGGGC@CCFCFFG?FDGGCF@9FGG79CEFC87;CFGF@FCACF6CGGGG=CCFDGD+6:C:
@M03152:184:000000000-AWYW1:1:2106:17565:17423 1:N:0:CTCCTTACATACCTGT
AAGCTCGTAGTTGAATTTCGGCCTTTGCCGCCCGGTCCGCCTATTTGGGTGTGTACTGGAGCGGTGGAAGCTTACCTCGTGGTGAGCTGTTGTGCCCTTTACTGGGTGTGGCAGGGAACCATGATTTTTACTTTGAAAAAATTAGAGTGTTCAAAGCAGGCTTACGCCCGAATACATTAGCATGGAATAATAAAATAGGACGTGCGGTCCTATTTTGTTGGTTTCTAGGATCGCCGTAATGATTAATAGGGATAGTTGGGTGGAATTCTCGGGTGCCAAGGAACTCCAGTCACCTCCTTAC
+
CCCCCFGGGGGGGGGGGGGGGGGGGGGGGGGGGGGGGGGGGGGGGGGGGGGGGGGGGGGGGGGGGGGG,CFGGGGGGGGGGGGGGGGGGGGFGDGGGFFGGGGGGGCGGDEGGGGGGGCFGGGGGGGGGGGGGGGFCFGGGGGGFFFGFGFGFGGFDG?FFGGGGGEGG7FEGGGCFGFGGGGAFGGGGGFFG?FFCF,<FGE1>CGEGCGFGGGGGEEFCEGGGGEGGFGGEGGGGGEGFCGFFCF?FCFCGCCCGGG5;C>CFFE+:+19*95DFF@57CFGGCFGGFGFGFDC7CF++
@M03152:184:000000000-AWYW1:1:2106:20856:17427 1:N:0:CTCCTTACATACCTGT
AAGCTCGTAGTTGAATTTCGGATTAATGAGAAGTTAAGGTCCATCTTTCCGATGTGTACCTTATTCTCGTTTCCTTCCTTTTGAATACACTCCCTAAAATTATATTTTAGGGGTCAAAGTGTTTCAAATCTTTTACTGTGAAGAAATTAGAGTGTTCAAGGCAGGCGTAATCTAGCCTTTGAATATATTAGCATGGGATAATGAAATAGGACTTTAGTCCTACTTTCGTTGGTTTCTAGGGCTAAAGTAATGATTAATAGGGATAGTTGGGTGGAATTCTCGGGTTCCAAGGAACTCCAGT
+
CCCCCGGGGGGGGGGGGGGGGGGGGGGGGGGGGGGGGGGGGGGGGGGGGGGGGDGGGGGGGGGGGGGGGGGGGGGGGGGGGGGGGGGGGGGGGGGGGGGGGEGGGGGGGGGGGGEGGGGGGGGGGGGGGGGGGGGGGGGGGGGGGGFGGGGGGFDFAFFGGGGGGGDGGGGGGGGGFGGGGGGGGGGFGGGGGGFFFGGGGGGGGGCEE8F,@FGGGGGFGGFGGFGGGGFGGGF,@EFC5@FEFDCAEE>FGGGCEC2,>>6,4<FF7C*;8C48:A+==5?<8*;8@A+:8>CF7+2?C
@M03152:184:000000000-AWYW1:1:2106:9638:17466 1:N:0:CTCCTTACATACCTGT
AAGCTCGTAGTTGAATTTCGGGTCTGGCTGACCGGTCCGCCTCACCGCGTGCACTGGTTCGGCCGGATCTTTCCTTCTGGCTAACCTCATGCCCTTTACTGGGTGTGCTGGGGAACCAGGACTTTTACTTTGAAAAAATTAGAGTGTTCAAAGCAGGCATATGCTCGAATACATTAGCATGGAATAATAGAATAGGACGTGCGGTTCTATTTTGTTGGTTCCTAGGACCGCCGTAATGATTAATAGGGATAGTTGGGTGGAATTCTCGGGTGCCAAGGAACTCCAGTCACCTCCTTACATT
+
CCCCCGGGGGGGGGGGGGGGGGGGGGGGGGGGGGGGGGGGGGGGGGGGGGGGGGGGGGGGGGGGGGGGGGGGGGGGGGGGGGGGGGGGGGGGGGGGGGGGGGGCGGGGGGGGGGGGGGGGGGGGGGFGGGFGGGGGGGGGGGGFGGGGGGGGGGGGGGGGGGGGGGGGGGGGGGGGGGGGGGGGCGGGGGGGFGGGGGGCEFGGGGGGGFGGGGGGGGGGFGGGGFGFGCECGGGGFFG7FGGGGGGG6*)A9CFFGGGGGGGGCF75CEF):9CCG>4?EE:C?FEFGF6+/9*C<EC?+
@M03152:184:000000000-AWYW1:1:2106:23102:17521 1:N:0:CTCCTTACATACCTGT
AAGCTCGTAGTTGAATTTCGGGATCAGTATGGTGGTCATGCTTCGGTACGTACTGTCATTACTGGTTTCTCCCTTCTGAAGAGCCTTGATGTCATTAATTTGGTGCCTTGGGGAATCAGGACTGTTACTTTGAAAAAATTAGAGTGTTTAAAGCAGGCATACGCTTGAATACATTAGCATGGAATAATGAAATAGGACGTTTGATTCTATTTTGTTGGTTTCTAGGATCGACGTAATGATTAATAGGGATAGTTGGGTGGAATTCTCGGGGGCCAGGCACTCCAGTCACCTCCTTACTTCT
+
C@CC6C@@@FFGGGA@FGGGCFGEC@DG<FD<6ECBFCGGGAEF@@F<FCGFGGGFF9EEFF<EFCFFEFGCEEFFGGGG<,C@FFGG9FEGGGE,,C,CEFCGD,CCFGF<+BFG?E,CFFFGF<,C5F?AEE5A=CFFF8FGEGGGGGGDEF=FCC=<F=4FCFFGGGGCFG<;F,7@BFFGCGFD9>;CDDGDEFG@FCGFA,@EEG9FGA8F@CGFC9C,@,,54:88***:=F::,,<BCFFGF6),1=1:*/*:=9EGGC;5C5*)29*/70.:CFCF?<EF9698FC7+3+*20
@M03152:184:000000000-AWYW1:1:2106:4309:17570 1:N:0:CTCCTTACATACCTGT
AAGCTCGTAGTTGAATTTCGGGATCAGTATGTTGGTCGTGCTTCGGTACGTACTGTCATTACTGGTTTCTCCCTTCTGAAGAACCTTGATGTCATTAATTTGGTGTCTTGGGGAATCAGGACTGTTACTTTGAAAAAATTAGAGTGTTTAAAGCAGTCATACGCTTGAATACATTAGCATGGAATAATGAAATAGGACGTTTGATTCTATTTTGTTGGTTTCTAGGATCGACGTAATGATTAATAGGGTTAGTTGGGTGGAATTCTCGGGTGCCAAGTAACTCCAGTCACCTCCTTACATC
+
@8-@@EGCGGEGGGGFGGFC7@CFFACF--CCFFEFGGGEG<FFGGGGGGGGFGGECGG<EFFGGGGGFGAFGGGGGFF<EFGFFEFG,C,CFGGGGEFFFGCADFGGG9FFFDFC9CF<FF<,EEFEFGGGFC,C=:FEF<9?E<BEC5F<FGGG9=FAF,?@FE7E,A7<FFGGGGF9,>FF<<==D9;F<,,@=,@+86CFFG,ECFCFC9@F7,33DE;;73DF6BCEEBFCF77,B@F@C,796:;6;A?6*:C@5+28<F?*57/8*5:6E+1:<CF4@CE9++3>8**<9+70+
@M03152:184:000000000-AWYW1:1:2106:28881:17624 1:N:0:CTCCTTACATACCTGT
AAGCTCGTAGTTGAATTTCGGGTTTGATCGACTGGTCTTGTCGCAAGATAGGTACTAGTTGGTCGAATCTTTCCTTCTGGCGAACTATTGTGCTATTAATTTAGTGTGATAGGGATCCAGGACTTTTACTTTGAAAAATTAGAGTGTTTAAAGCAGGCTTACGCTTGAATACATTAGCATGGAATAATAGAATAGGACTTTGGTTCTATTTTGTTGGTTTCTAGGACCGAAGTAATGATTAATAGCGATAGTTGGGTGGAATTCTCGGGTGCCAAGGAACTCCAGTCACCTCATTACAAAC
+
CCCCCGCGGGCFEFEEGEEFGGGGGGEFFFBFCFGEFFFGFFEGGEGGGCCFGF,FCF9@<FF9F:FFFGGDFDEAFGCFFG7CEFFEGG<?F,,E,CEEFGGCFFE5CCFFFG,<DDFFGGCDFA<FGGGAF9B9EFEGEFCFEFFCF9EGGA4EC=EEF8A@=+AFEA9??ABDGC;9?=:B<FGGGCEFAFG8F8FFGGG7<,@EE<@@FGFCFE>,=DCC6D,@E5E;:E;DCE,,25=C+,4:7C;=ECFCEEG>CC69+1=C)C=7*30;*5AFC9+6AF:C<FGF+*0<+<*+*
@M03152:184:000000000-AWYW1:1:2106:19151:17658 1:N:0:CTCCTTACATACCTGT
AAGCTCGTAGTTGAATTTCGGATTGGCTTGGGTGGTCCCGCCGCAAGGTGGGTACTTCTCGGGCTAGTCTTTCCTTCTGGCGAACATATGTGCTCTTCACTGAGTGTGTATGGGAACCAGGACTTTTACTTTGAAAAAATTAGAGTGTTTAAAGCAGGCTTACGCTTGAATACATTAGCATGGAATAATAGAATAGGACTTTGGTTCTATTTTGTTGGTTTCTAGGACCGAAGTAATGATTAATAGGGATAGTGGGTGGAATTCTCGGGTGCCAAGGAACTCCAGTCACCTCCTTACATCT
+
CCCCCGGGGGGGGGGGGGGGGGGGGGGGGGGGGGGGGGGGGGGGGGGGGGGGGGGGGGGGGGGGGGGGGGGGGGGGGGGGGGGGGGGGGGGGGGGGGGGGGGFGGGGGGGGGGGGGGGGGGGGGGGGGGGGGGGGGGGGGGGGGGGGGGGGGGGGGGGGGGGGGGGGGGGGGGGGGGGGGGGGGGGGGGGGGGGGGGCCGGGGGGGGGGGGGGGGGGGGGGGGGFGF?CGGGGGGCCGFGGGCGGGG66CADFFG*=ECCCE?<C?EFDGGDFGGGFFFGGGGF?C+<FFGG*9FCG+*++
@M03152:184:000000000-AWYW1:1:2106:15502:17661 1:N:0:CTCCTTACATACCTGT
AAGCTCGTAGTTGAATTTCGGAACTGAACAGTTTCACCAGTCTGCCGTCAAGGTCTGTACTGGTCTGTTCGTTCTCACCTATGGGATGCTCACCGCTACTCTTAACTGGGCGGCGGCTTCAAAAAGCAGTGGTAGGACAAAAGGGTCAAGAGGGGTTAGTACGTCTCGCGCGTGCACCTTCCTGGCTTCCTATCTTACTGTGGTGTTCCCATTCGTTTACTTTGAATAAATTAGGGTGTTCAAAGCACCCAAAAAAGGAGGCATGGATACTACAGCATGGACTACCGGAATACGATTTCGG
+
BCCCCFCGCGEGGGFGGGFFE@FEF@EEFGGGFG9EFGGFGF,E,EB,@CCF,;CE;<CC@EFFAFEFGGGFFGGADFAFCFCCFGGGGGFFDG7+@FCGEFFGFGGCF,ECF@+4F7+BFEFAECD8F?>88@DE<FFB,:<B:FF@CCGFFF7FF@<F,FEE@:FF77<FFCCE93?FFCF9,@FGG,42,5><,22,?:<+1CCFGGCGGB9CFGFFCEG99++BF99?+0+8?==EEC?C>F6**2858*1*/C6;*;*A=C89:+0:@D*>FF?6+++*+*1*:.7++9<CGGGGE
@M03152:184:000000000-AWYW1:1:2106:19675:17689 1:N:0:CTCCTTACATACCTGT
AAGCTCGTAGTTGAATTTCGGGATCAATTTATTGGTCGTGCTATTGTACGTACTGGTGTTATTGATTCCTACCTTCTGACGAACCATCATGTCATTAATTTGGTGTCTTGGGGAATCAGGACTGTTACTTTGAAAAAATTAGAGTGTTTAAAGCAGGCTCACGCTTGAATACATTAGCATGGAATAACGAAATAGGACGTTTGATTCTATTTTGTTGGTTTCTAGGATCGACGTAATGATTAATAGGGATAGTTGGGTGGAATTCTCGGGTGCCAAGGAACTCCAGTCACTACTTTTCATT
+
CCCCCGGGGGGGGGGGGGGGGGGGGG,F-6-,<FGGGGGGG8,C6CFG9FGGGGGGG,FGGFGG,FF@FGGGGGGGGGGGGGGGG,E,CFGGGFGGFFFGGGGGGG,?,CDG+FGGGGGGGGGGGGGGGFFGGGGGFGGFF?FFGGGGGGGGGGGGGGGGAGGGGGGGGGGGGGGGGGGGGGGDGGG9++3FGGFGGGGEFCFGGFFGGGGGGGGGCCGGGGGGGFGG,*>CCCFFGFDFFG:EFCEC,6;6CFE68EG88+<B=C95<*;CE4CF*88?CC?C?+<9+9C+00:+++*2+
@M03152:184:000000000-AWYW1:1:2106:19971:17718 1:N:0:CTCCTTACATACCTGT
AAGCTCGTAGTTGAATTTCGGCGTGCGCTCAGGCTGGTCGGCCGTCATGGTCTGTACCGTTTGGGTCACGCCCCACTGTAGGATACTCACCGCTGTCCTTAACTGGGTGGCGGTCAAAGGTTGTAGTACTTTCTGGGGGCAACTCTGGATATTATGACTGGGGTTCCTACTCTTTTACTTTGAGCAAATTAGAGTGTTCAAAGCAGGCAATCGAGCCTTGAATACTTCAGCATGGGATAATGGAACAGGACTGGGATCCTGATTTCGTTGGTTTCTAGGGTCTTAGTAATGATTAATAGGG
+
CCCCCGGGGGGGGGGGGGGGGGGGGGGGGGGGGGGGGGGGGGGGGGGGGGGGGGGGGGGGGGGGGGGGGGGGGGGGGGGGGGGGGGGGGGGGGGDGGGGGGGGGGGGGGGGGGGGGGGGGGGGGGGGGGGGGGGGGGGGGGGGGGGGGGGGGGGGGGFGGGGGGGGGGGGGGGGGGGGGGGFCDFFGGGGGGGGGGGGGGGGGGGFGGGGGGGGGGGGGGGGGGGGGGGFGFCFGG6CCFG:EF=EEFFCFFGGG6@FEEC7CGGG?FGG5DGGGGGFFGGE6FFGGF9@F++:C+<CC?C
@M03152:184:000000000-AWYW1:1:2106:27051:17760 1:N:0:CTCCTTACATACCTGT
AAGCTCGTAGTTGAATTTCGGGATCAATTTATTGGTCGTGCTCTTGTACGTACTGGTATTATTGATTCCTACCTTCTGACGAACCACGATGTCATTAATTTGGTGTCTTGGGGAATCAGGACTGTTACTTTGAAAAAATTAGAGTGTTTAAAGCAGGCTCACGCTTGAATACATTAGCATGGAATAACGAAATAGGACGTTGGATTCTATTTTGTTGGTTTCTAGGATCGACGTCATGATTATTAGGGATAGTTGGGTGGAATTCTCGGGTGCCAAGTACTCCAGTCACCTCCTTACATCT
+
BBAB@EFGGGGGGGFFFGFEEGGGGGGGGGGGGF?FGGGGGG,EFDGGCGGGGGGGGGFGGGGDGGGGGGGGGGGGDFGGDEGGG,CFEGFGG,CFCEFFFC?FDFGFGFDFGGG?EEFCFGGDFGGFGFFGGGGC=BE<FFFGGGGGGGFG9A=FF:FFCGGGDB7FFDDGGFGAFBFFGDFEFGGDGG7+@F9=<<+8@,83>,>DFFGCFGGFF5EFEFGDCFGGEB:CE8*:???FGF,4CA,A6EFFFG,,8CC7>:CCCCBE35@DCFG4C+;FC7<4<3<<C*3*;<FCG+:<<
@M03152:184:000000000-AWYW1:1:2106:16443:17813 1:N:0:CTCCTTACATACCTGT
AAGCTCGTAGTTGAATTTCGGGAGTTTCAGATCAAAGCTCGTCCTTGTGGCGTGGCTCGATTTGGGCTTCCTATTATTGGATAGTGGGCAACCGCTTCCAATCATTTACTTTGAAAAAATTAGAGTGTTCAAAGCAGGCGTAACCTTGCCATTGAATATTACAGCATGGGATAATAGAATATGACGTTGGTCTTATTTTGTTGGTTTCTAAGGCTGATGTAATAATTAATAGGGATAGTTGGGTGGAATTCTCGGGTGCCAAGGAACTCCAGTCACCTCCTTACATCTCGTATCCCGTCTT
+
CCCCCGGFGGGGGGGGFFGGGGGGEDEFGGGGGGGGGGGGGGGGGGGGGGGGGGGGGGGEFGGEFGGGGGGGGGGFGGGCFGGGGGGGGGGGGGGGGGFFDGGGFGGGGGGGGCDFEGGGGGGGGGFGCFGGGGFGGGGGGGGGGGGAFGBFG?FFGFGGDCGCDFGFCF@EFFGFGGGGGGFFGGDGGFCEGGEGG9F9DC@,@FG9,@A,@:,>,DDGG@BF;?EG;F;FFG,=6CGGGG=ECCGGGG6FFG*?C5EE?+;CF?7<CCFFE7>GDF@E=<3699+025****2+12**/
@M03152:184:000000000-AWYW1:1:2106:28824:17845 1:N:0:CTCCTTACATACCTGT
AGGCTCGTAGTTGAATTTCGGGTCTGGCTGACCGGTCCGCCTCACCGCGTGCACTGGTTCGGCCGGATCTTTCCTTCTGGCTAATCCCATGCCCTTTACGGGGTGTGCTGGGGAACCAGGACTTTTACCTTGAAAAAATTAGAGTGTTCAAAGCAGGCATATGCTCGAATACATTAGCATGGAATAATAGAATAGGACGCGCGGTTCTATTTTGTTGGTTTCTAGGACCGCCGTAATGATTAATAGGGATAGTTGGGTGGAATTCTCGGGTGCCAAGGAAGTCCAGTCACCGTCTTACATC
+
A-6ACGEGEDGFGGGF<CFE7FF@FFGFGGG?9CFGGCEDGG:F,C@@@FF@,E@@FGGCG:7FCC::FFGGF9ECC5<ECGGG,?,,CFG,54EFGGC+?C@FDFGGCGGGCF@A+4EFDFFFGGGC,,5C,=E,,CFFF8@DGGFCFFGGCCFG7:CFAFFGGCEGGFEGGGFGGCC,@F:;FFFFGF;,,9>E,DF**=FG=<=;?F<CCGGGGGGGGBF?9+53CCE8E8EC=C++<@+2>C66?:4699++1:CEE@CF+<3735A7**20::<623AFF60:9@+*/9>5+<:+2
@M03152:184:000000000-AWYW1:1:2106:13394:17856 1:N:0:CTCCTTACATACCTGT
AAGCTCGTAGTTGAATTTCGGGATCAATTTATTGGTCGTGCTATTGTACGTACTGGTATTATTGATTTCTACCTTCTGACGAACCATGATGTCATTAATTTGGTGTCTTGGGGAATCAGGACTGTTACTTTGAAAAAATTAGAGTGTTTAAAGCAGGCTCACGCTTGAATACATTAGCATGGAATAACGAAATAGGACGTTTGATTCTATTTTGTTGGTTTCTAGGATCGACGTAATGATTAATAGGGATAGTTGGGTGGAATTCTCGGGTGCCAAGGAACTCCAGTCACCTCCTTACATC
+
CCCCCGGGGGGGGGGGGGGGGGGGGGGGGGGGGGGGGGGGGGGGGGGGGGGGGGGGGGGGGGGGGGGGGGGGGGGGGGGGGGGGGGGGCGGGGGGGFFFFGGGGFEFGGGFGGGGGGGGGFGGGGGGGGCGFGGGGGEGGGGFFGGGGGGGGGGGFGGGGGGGGGGGCGGAEFEFGFDCAF8DFGGGGGEGGGGGFFGGCGGGFGGGGGGGGGGGD7,C>D>FCC96,>:CE5BB@FF7:,;9CGGF68F),>CF8*=EC>?FG??+*7*;CE7C*;>F6CF?FCC9CF?+<F<9?C6:++
@M03152:184:000000000-AWYW1:1:2106:16518:17961 1:N:0:CTCCTTACATACCTGT
AAGCTCGTAGTTGAATTTCGGGATTGACACATCGGTCGCGCCTTAAGGGGTATGAACTGGTGTAGTCAATTTCTCACCTTCTGGAGAACCGCGATGCCCTTAATTGGGTGTCACGGGGAACCAGGGCCTTTACTTTGAAAAAATTAGAGTGTTTAAAGCAGGCATTTTGCTTGAATACATTAGCATGGAATAATAAAATAGGACGGCATGATTCTATTTTGTTGGTTTCTAGGATCACCGTAATGATTAATAGGGATAGTTGGGTGGAATTCTCGGGTGCCAAGGAACTCCAGTCACCTCC
+
CCCCCGGGGGGGGGGGGGGGGGGGGGGGGGGGGGGGGGGGGGGGGGGGGGGGGGGGGGGGGGGGGGGGGGGGGGGGGGGGGGGGGGGGGGGGGGGGGGGGGGGGGGGGGGGGGGGGGGGGGGGGGGGGGGGGGGGGGGGGGGDGGGGGGGGGGGGGGGGGGGGGGGGGGGGGGFGGGGGGGGCGGGGGGGGGGGGGGGGGGCFCGGDEGFCGGFFFGGGGGGGGGEGGGGGGGGGGFFGDG=EGG9E7:7@C+@FFGF7CFCDDGC5CCEGGGGD*:>EGFGGGGGGFDFD?FGGCE6DGC
@M03152:184:000000000-AWYW1:1:2106:14173:18004 1:N:0:CTCCTTACATACCTGT
AAGCTCGTAGTTGAATTTCGGGATCAATGGATTGGTCATGCCGATGGTGTGTACTGGTCATATTGGTTCTCACCTTCTAAGGAACCATAATGTCATTTATTTGATGTTGTGGGGAATTAGGACTGTTACCTTGAAAAAATTAGAGTGTTTAAAGCAGGCTAACGCTTGAATACATTAGCATGGAATAATGAAATAGGACATCGCATTCTATTTTGTTGGTTTCTAGGATCGATGTAATGATTAATAGGGATAGTTGGGTGGAATTCTCGGGTGCCAAGGAACTCCAGTCACCTCCTTACAT
+
CCCCCGGCFFGGGGGGGGGGGGGGGGDFGGGGGGGGGGGGGGGGGGGGGGGGGGGGGGGGGGGGGCFFFGGGGGGGGGGCEGGGGGGGGGGFFGGGGGGGGGGGGGGGCGGGGGEGGGFFAFFGGGGGGGGGGGGAFFGGG9FGGGGFGGGGGFGGFGGGGGGGGGGFFGGGGGGGGGGGGGCFFFGGFGGDFFGGGDGGGGGCCFEGGFFFFGGGGGDEGGGFFFGGG?EGFGGGGGGFFDGGDFC,=7@EFGFCFGGGGGGGGGGFDG5F59977A3=C:CCCGDC?8F?65C6C?<?+
@M03152:184:000000000-AWYW1:1:2106:6737:18043 1:N:0:CTCCTTACATACCTGT
AAGCTCGTAGTTGAATTTCGGGTCTGGCTGACCGGTCCGCCTCACCGCGTGCACTGGTTCGGCCGGATCTTTCCTTCTGGCTAACCTCATGCCCTTTACTGGGTGTGCTGGGGAACCAGGACTTTTACTTTGAAAAAATTAGAGTGTTCAAAGCAGGCATATGCTCGAATACATTAGCATGGAATAATAGAATAGGACGTGCGGTTCTATTTTGTTGGTTTCTAGGACCGCCGTAATGATTAGTAGGGATAGTTGGGTGGAATTCTCGGGTGCCAAGGAACTCCAGTCACCTACTCACGTC
+
B<<CCG@FGF@FAFCF9ECCFGGGDGGGGGGGAB@FFGE@FGEGFGEGD@BCDGGGGGGFGCFE@FCEGGGGGC9EFEE<F8<5CEEEEGFGEA8BFCFEA88F?CFG,<FFEFEGGGG7AFGGGCDFGGGG9FGGGGG@BBA,EE@FGFEF9FF8<FGGFFG<<=FDFF@CFFAF=FFGGA:E:BEFFGGF,,3?,,*>:7C7:*:22;CB;98CE5BB9CE9722+=C5EGG85CF9++1+3?E+27C47C9+C85;:C<C0:00:*5;)*****.7EF6?C<CEGG?+++27+0+***
@M03152:184:000000000-AWYW1:1:2106:21436:18054 1:N:0:CTCCTTACATACCTGT
AAGCTCGTAGTTGAATTTCGGATTAATGAGAAGTTAAGGTCCATCTTTCCGATGTGTACCTTATTCTCGTTTCCTTCCTTTTGAATACACTCCCTAAAATTATATTTTAGGGGTCAAAGTGTTTCAAATCTTTTACTGTGAAGAAATTAGAGTGTTCAAGGCAGGCGTAATCTAGCCTTTGAATATATTAGCATGGGATAATGAAATAGGACTTTAGTCCTACTTTCGTTGGTTTCTAGGGCTAAAGTAATGATTAATAGGTATAGTTGGGTGGAATTCTCGGGTGCCAAGGAACTCCAGT
+
CCCCCGGGGGGGGGGGGGGGGGGGGGGGGFGGGGGGGGGGGGGGGGGGGGGGGGGGGGGGGGGGGGGGGGGGFFGGGGGGGGGGGFGGGGGGGGGGGGGGGEGFFGGGGGGGGGGGGGGGGGGGGGGGGGGGGGGGGEGGCGFGGGGGFFGGGGGGFGGGFGGGEGGGGCFGGEFCGGGGGGGGFGGGFGFCFGGGGGFGGGGGGGGGEGF8DF9=CFGAEA6@EEGEEGGC8DEAFE,<:>@CFGCGDA>=:FGF,<5,?6,;@CFG7C*98):?FF+=:C5):?E6CA=FGG<2462+4
@M03152:184:000000000-AWYW1:1:2106:12917:18064 1:N:0:CTCCTTACATACCTGT
AAGCTCGTAGTTGAATTTCGGGCCTGATTAGGCGGTTTAGTCGCAGGATTAGTACTGCTTTGATTGGGCCTTTCCTTCTAGGGAACTATTGTGCTCTTTATTGGGTGCGTTAGGGATCTAGGACTGTTACTTTGAAAAAATTAGAGTGTTTAAAACAGGCTTATGCTTGAATACATTAGCATGGAATAACGGAATAGGACTTTGTTTCTATTTTGTTGGTTTTCAGAAACGAAGTAATGATTAATAGGGATAGTTGGGTGGAATTCTCGGGTGCCAAGGAACTCCAGTCACCTCCTTACAT
+
CCCCCGGGFGGGGGGGGGGGGGGGGGGGGGGGGGGGGGGGGGGGGGGGGGGGGGGGGGGGGGFGGGGGGGGGGGFGGGGGGGGGGGGGGGGGGGGGGGGGGGGGGFDEEGGGGGGGGDFEGGGGGGGEAEGFGFFFGGGGGGF?EGGFFGGGGGGGGGGGGGDCAFGGCEFGGGFFGGDGGGGCFGGGGGG@+@BFCCGEFFGCG?F;EFGGGGCGGFGGGGG,D;DGGCCEE8*5<:,=ECFGGGGFDCA6EFG98*88C8:FF7C9**38C377+5>FGGG7C+00<=FFC<*:C<7++
@M03152:184:000000000-AWYW1:1:2106:10963:18069 1:N:0:CTCCTTACATACCTGT
AAGCTCGTAGTTGAATTTCGGAGGAGAGATCTCGGTCTAGGTTCGCCTTGTACTGAGACGCTCGAATCTTTTTTCTGGGGAAGCGAGGTGTCCTTCACTGGGCGTCTCGGGGAACCAGGACGATTACCTTGAGAAAAATAGAGTGTTCAAAGCAGGCTTTTGCTTGGATACGTTAGTATGGAATAATAAAATAGGACTTTGGTTCTATTTTGTTGATTTTAAGGACCAATGTCATGATTAATAGGGATAGTTGGGTGGAATTCTCGGGTGCCAAGGAACTCCAGTCACCTCCTTACATCTC
+
CCCCCGGGGGGGGGGGGGGGGGGGGGGGGGGGGGGGGGGGGGGGGGGGGGGGGGFFGGGGGGGGGGGGGGGGGGGGGGGGGGGGGGGGGGGGGGGGGGGGGGGGGGGGGGGGGGGGGGGGGGGGGGGGGGFFFGGGFGGFGGGGFGGGGFFGFGGGGGGGGGGGGGGGGGFFGGGG9FGGGGGGGGFFGF=FFDEGGGGGCCGGGG9DGGG9FGG9FFFCFCGFFFGGCG+>9CFG9F9A9FEG;677E?A7>C5;EEE:FG@FD5@EDECCECFCFFFGCFFGG6EFGFFCFF>?93*A+
@M03152:184:000000000-AWYW1:1:2106:18490:18101 1:N:0:CTCCTTACATACCTGT
AAGCTCGTAGTTGAATTTCGGGCCTGGCCGGGCGGTCTGCCTAACGGCACGTACTGTCTGGGCGGGCCTTACCTCTTGGTGAGCCGGCGTGCCCTTTGTTGGTGTGCGTCGGGGAACCAGGACCTTTACCTTGAGAAAATTAGAGTGTTCAAAGCAGGCCTATGCCTGAATACATTAGCATGGAATAATAAAATAGGACGCGCGGTTCTATTTTGTTGGTTTCTAGAGTCGCCGTAATGATTAATAGGGATAGTTGGGTGGAATTCTCGGGTGCCAAGGAACTCCAGTCACCTCCTTACAT
+
CCCCCGGGGGGGGGGGGGGGGGGGGGGGGGGGGGGGGGGGGGGGGGGGGGGGGGGGGGGGGGGGGGGGGGGGGGFFGGGGGGGGGGGGGGGGGGGGGGGGGGGGGGGGEGGGGGGGGGGGDGGGGGGGGGGGGFGFFFFGGGGGFGGGFFGGGCGGGFGFGGGFGGGGG?FFGGGGGFGGGDFGGGGGGGGGGGGGGDFGGDG>ECGEDCFFFGGGGGGGGGGGGGGGGG5CGDECEGGFFCG7CFFGGFFFGCG+<*;?EGGGFFGGGG5FGC5CGF3CG>?2<6:CE=?FFGGGGE4C+
@M03152:184:000000000-AWYW1:1:2106:5997:18128 1:N:0:CTCCTTACATACCTGT
AAGCTCGTAGTTGAATTTCGGGATCGACGGGTCGGTCGCGCCTCTGGTGTGTACTGGCCCTGTCGGTTTCTCCCTTCTGACGAACCACGATGGCATTAATTTGGTGTCGTGGGAAATCAGGACTGTTACTTTGAAAAAATTAGAGTGTTTAAAGCAGGCATTCGCTTGAATACATTAGCATGGAATAATGAAATAGGACGTTTGATCTTATTTTGTTGGTTTCTAAGATAGACGTAATGATTAATAGGGATAGTTGGGTGGAATTCTCGGGTGCCAAGGAACTCCAGTCACCTACTTCAAT
+
CCCCCGGGGGGFFGGGGGGGGGDGGGGGGGGGGGGGGGDFGGG:8CFGGFFGEFGGGGFGFGEFGGEGDEACFGGGGCFGFFGGGGGGGGGG+EFCFDDFGGGGGDFEF+8CEFGCFFEF88F8FDFGDFF9<EFFGC78>FABFFDDFGEGGAAC,BFC<FAF:FC<F<=FCFAFGF,=@FFGFDCFGFGFF@;D,F@:*<<*;;?CC,;FFFEF8CEEGGF+>BBCF+BE>E*8/*<@7+<:+AC?F?F?8:+3<*;:**+3<00+>FC*?*9C?>)*0*+:38<<?F9+3*9<+:*++
@M03152:184:000000000-AWYW1:1:2106:8731:18169 1:N:0:CTCCTTACATACCTGT
AAGCTCGTAGTTGAATTTCGGGCCTGGCTGGGTGGTCTTGCCGCAAGGTAAGCACTGCTCTGGTTGGGTCTTTCCTTCTGGGGAACCAGCGTGCCCTTAATTGAGTGCGTTGGGGATCCAGGACTTTTACTTTGAAAAAATTAGAGTGTTTAAAGCAGGCTTACGCTTGAATACATTAGCATGGAATAATGAAATAGGACGTTTGATTCTATTTTGTTGGTTTCTAGGATCGACGTAATGATTAATAGGGATAGTTGGGTGGAATTCTCGGGTGCCAAGGAACTCCAGTCACCTCCTTACA
+
CCC?@FGGGGGGGGGGGGGGGGGGGGGGGGGGGGGGGGGGGGGGGGGGGCFFGGGGFGFGGGGGGGGDGGGGGGGGGGGGGGGGGGGGGGGGGEGGGGG9EGGGGEGGGGGGFGGGGGGGGGGGGGGFFFGGG?FGGGGGGGGGGGGGGGGGGFFGGGGGGGGFGGGGGGGGGGGGGGGGGGFGGGGGGGGFFGGGGGGGGGGFD;CGGGGGGGGCFFGGGFFFGFGFCFGEGGC8*ACEFGGFFCCCGFA7ACGGGG741?5:CG7?:EGD57CFGF@FGGC<9FG6CFFFG*/:7C:C+
@M03152:184:000000000-AWYW1:1:2106:6223:18262 1:N:0:CTCCTTACATACCTGT
AAGCTCGTAGTTGAATTTCGGGTCTGGCTGACCGGTCCGCCTCACCGCGTGCACTGGTTCGGCCGGATCTTTCCTTCTGGCTAACCTCATGCCCTTTACTGGGTGTGCTGGGGAACCAGGACTTTTACTTTGAAAAAATTAGAGTGTTCAAAGCAGGCATATGCTCGAATACATTAGCATGGAATAATAGAATAGGACGTGCGGTTCTATTTTGTTGGTTTCTAGGACCGCCGTAATGATTAATAGGGATAGTTGGGTGGAATTCTCGGGTGCCAAGGAACTCCAGTCACCTCCTTACATC
+
CCCCCGGGGGFGEGGGGGGGGGGGFFGGGGGGGGGGGGDGGGGGGGDGGGGGGGGFGGFFGGGGGGEGGGGGGFFGFGGGGGGGGGFGGGGGGCFGGGGFGGGGGGGFGFGEGCEFGGGGGCFGEFCGGFG<CEFF8:FGFEFGFGGGGGGGG?@D7FGGD93@DCGG,DCB=CFE@7,FF,>;FFAFFFEFCB>F<F7FFFGGEGFF,BFGG;<FFGCF6+?+<+?B:C8EGGB/:+=A:FFFC0+7C=@GF?ACCGE>5:+<+<+C**;9ECD*5:766EF<8FGGC*<+2*9<+A>?+
@M03152:184:000000000-AWYW1:1:2106:19592:18364 1:N:0:CTCCTTACATACCTGT
AAGCTCGTAGTTGAATTTCGGGTTTGGCTTACCGGTCCGCCTCACCGCCTGACCTGCTTCACCCGTATCTTTCTTCTTAACTAACCTCATGCCCTTTATTGGGTGTGTTGGGGAACCAGGACTTTTACTTTGAAAAAATTAGAGTGTTTAAAGCAGGCATATGCTTGAATACATTAGCATGGAATAATAAAATAGGACGTTCGGTTCTATTTTGTTGGTTTCTAGGATCGACGTAATGATTAATAGGTATAGTTGGTTGGAATTCTCGGGTGCCAAGGAACTCCAGTCACTTCCTTTTATC
+
CCCCCGGGGGGGGGGGGGGGGG8-86F,--6,-BFFG7+6BF;,,,,6+8,,6,<9,,C,,,,68,6CFF,,C,C,,6,,,,<6E6F,=AF,C6EF,F9E,CFGGG,4CFFGGGG+BFGGGGG,BFFGGGGFGGGFGGGFGGGGGGGG,FFFGGGGGGGFF,@FD3FFFFGEGGGGGGGGFGGGFGFG333FGFGCGGECC,CCFGGGGGGGGCGFFFGGGFGGGGG9EG*:CGG5:E=CFFFGCEG+@FCFGG9E***=?BEGGGD**CFDDGG4/>)CFGGGG6ACEF+:<FF+++2+0
@M03152:184:000000000-AWYW1:1:2106:11437:18471 1:N:0:CTCCTTACATACCTGT
AAGCTCGTAGTTGAATTTCGGTGGCCCAACGGCGGTCGGCCGCAAGGTCTGTACTGCCGGTTTTCGGACCACCTCTTTCTGGGGGAACGTCGGCCCTTAACTGGGCTCGGCGGCCGAACCAGGACGTTTACTTTGAAAAAATTAGAGTGTTTAAAGCAAGCGTACGCTTGAATACATTAGCATGGAATAATGAAATAGGGCTTCAGTTCTATTTTGTTGGTTTTCAGAATCCGAAGCAATGATTAATAGGGATAGTTGGGTGGAATTCTCGGGTGCCAAGGAACTCCAGTCACCTCCTTAC
+
CCCCCGGGGGGGGGGGGGGGGGGGGGGGGGGGGGGGGGGGGGGGGGGGGGGGGGGGGGGGGGGGGGGGGGGGGFGGGGGGGGGGGGGGGGGGGGGGGGGGGGGGGGGGGGGGGGGGGGGGGGGGGGGGGGGGGGGGGGGGGGGGGGFGGGFGGGGGGGGGGGGGGGGGGGGGGGGGGFFFGGFGGGGGGGGGGGGFGGEDFGGGGGGGGGGGGGGGFFCFGGGGGGCGGGGGGGGGGGGGGFGGGGGGGG@?FGGGGGG>ED>CCFGDGGGGGGGGGF:E=FFCFG6??@G?FGGF5=>F+
@M03152:184:000000000-AWYW1:1:2106:11715:18565 1:N:0:CTCCTTACATACCTGT
AAGCTCGTAGTTGAATTTCGGGATCGACGGGTCGGTCGCGCCTCTGGTGTGTACTGGCCCTGTCGGTTTCTCCCTTCTGACGAACCACGATGTCATTAATTTGGTGTCGTGGGAAATCAGGACTGTTACTTTGAAAAAATTAGAGTGTTTAAAGCAGGCATTCGCTTGAATACATTAGCATGGAATAATGAAATAGGACGTTTGATCTTATTTTGTTGGTTTCTAAGATCGACGTAATGATTAATAGGGATAGTTGGGTGGAATTCTCGGGTGCCAAGGAACTCCAGTCACCTCCTTACAT
+
CCCCCGGGGGGGGGGGGGGGGGGGGGGGGGGGGGGGGGGGGGGGGGGGGGGGGGGGGGGGGGGGGGGGGGGGGGGGGGGGGGGGGGGGGGGGGGGGGGGGGGGGGGGGGGGGGGGGGGFGGGGGGGGGGGGGGFGGGGGGGGGGGGGGGGGGGGGGGGGGGGGGGGGGGGGGGGGGGGGGGGGGGGGGGGGGGGGGGGGGGGGGFGEFFFGGGGGGGGGGGGFFGGFGGGFGEGGGFGG7CCGFFGGGGFFCFGC+<5EC>FGGG7CFC5C78CDF6>F6CFGFGD6C?@FGGCFGG7F+0
@M03152:184:000000000-AWYW1:1:2106:13130:18603 1:N:0:CTCCTTACATACCTGT
AAGCTCGTAGTTGAATTTCGGGATCAATATATTGGTCATGCTTAGGTATGTACTGGTATTATTGATTTCTCCCTTCTGAAGAACCATGATGTCATTTATTTGATGTCGTGGGGAATCAGGACTGTTACTTTGAAAAAATTAGAGTGTTTAAAGCAGGCTTTCGCTTGAATACATTAGCATGGAATAATGAAATAGGACGTTTGATTCTATTTTGTTGGTTTCTAGGATCGACGTAATGATTAATAGGGATAGTTGGGTGGAATTCTCGGGTGCCAAGGAACTCCAGTCACCTCCTTACATT
+
CCCCCGGGGGGGGGGGGGFGGGGGGGGGGGGGGGGGGGGGGGGGGGGGGGGGGGGGGGGGGGGGGGGGGGGGGGGGGGGGGGGGGGGGGGGGGGGGGGGGGGFGGGGGGG>GGGGGGGGFEGGGGGFGGFGGGCGGGGGGGGGGGGGGGGGGGGGGGGGGGG>BFGGGGGCGGGGGGGGGGGGGGGGGCGFGGGGGGFDGGGGCFFFGGGGGGFGG7?EGGFCCCGDEG>ED8EFFGGFF@FCFFGF>CCFFGF??8EECG,<C,B4*:CGDGCC6C:FD7FCCFFEFGFCFGGFG?E7<+
@M03152:184:000000000-AWYW1:1:2106:8417:18670 1:N:0:CTCCTTACATACCTGT
AAGCTCGTAGTTGAATTTCGGACCTGGTACGGTGGTCCGCCTTCACGGTGTGTACTGCTGGACCGGGTTCTACCTCTTGGTGAGCCGGCATGCCCTTCACTGGGTGTGTCGGGGAACCAAGACTTTTACCTTGAGAAAATTAGAGTGTTCAAAGCAGGCCTACGCCCGAATACATTAGCATGGCATAATAAAATAGGACGTGCGGTTCTATTTTGTTGGTTTCTAGAGTCGCCGTAATGATTAATAGGGATAGTTGGGTGGAATTCTCGGGTGCCAAGGAACTCCAGTCACCTCCTTACAT
+
CCCCCGGGGGGGEGGGGGGGGGGGGGGGGFGGFFGGGFCFGGGGGGGGGGGGGFFGGGGGGGGGGGGGGGGGFGGGGFGGFGGGGGGGDGGGGFGGGFAFEFGGGGGGGGEDGGGGFGFGGGGGGGGGGGEGGFGFGGGGGG8DGGGGGGGAD>EFGGGGGFGEFGGGGCGGGGGFFDGGF,@DDGCCFGGGDGGGG@FGF<FC7<CCGGGGGGGGGG5EGGGFCF+?EGGGGGCCE*1<@CC?C9CFC6<2<CFCC5CGE56EGDF7C5?FEC5767)AC8C7<F::E@F9EDFGC?FF<
@M03152:184:000000000-AWYW1:1:2106:15540:18684 1:N:0:CTCCTTACATACCTGT
AAGCTCGTAGTTGAATTTCGAGACCGGTTTACTGGTCGTGCTTTTGTACGTACTGGTATTATTGGTTTCTCCTTTCTGACGAATCATAATGCCATTAATTTGGTGTTTTGGGGAATCAGGACTGTTACTTTGAAAAAATTAGAGTGTTTAAAGCAGGCTCACGCTTGAATACATTAGCATGGAATAACGAAATAGGACGTTTGATTTTATTTTGTTGGTTTCTAGGATCGACGTAATGATTAATAGGGATAGTTGGGTGGAATTCTCGGGTGCCAAGGAACTCCAGTCACCTCCTTACACT
+
CCCCCGGGGGGGGGGGGGGGGGGGGGGGGGGGGGGGGGGGGGGGGGGGGGGGGGGGGGGGGGGFGGGGGGGGGGGGGGFFGGGGGGGGGGGGGGGGGFGGGGGGGGGGGGGGGCCEGGGGGGGGGGGGGGGGGGGGGGGGGGGGGGGFGGGGGGFGGGFGGGGGGGGGGGGGGGGGGGGFGGGGGGEGDGG@<=FFGGGFGFGFEGGGCGGGG,DGGDGFGFGCGFFFGCEGGEC5AFFEGGGGGFD=FGA?C+=8CEECCEFG:CE=<EFDCDF6*5)?FF7CFCGEFF?<CGGF<E*++
@M03152:184:000000000-AWYW1:1:2106:9425:18808 1:N:0:CTCCTTACATACCTGT
AAGCTCGTAGTTGAATTTCGGGCCTGGCCGGGCGGTCTGCCTAACGGCACGTACTGTCTGGGCGGGCCTTACCTCTTGGTGAGCCGGCGTGCCCTTTGTTGGTGTGCGTCGGGGAACCAGGACCTTTACCTTGAGAAAATTAGAGTGTTCAAAGCAGGCCTATGCCTGAATACATTAGCATGGAATAATAAAATAGGACGCGCGGTTCTATTTTGTTGGGTTCTAGAGTCGCCGTAATGATTAATAGGGATAGTTGGTTGGAATTCTCGGGTGCCAAGGAACTCCAGTCACCTCCTTACAA
+
CCCC@FF6CFGGGGGGGGGGD:CFGGGGFGGGDGGFDGEAFGGCFC7FGGGGGFGGGGGCGGE:=7FCFEFGDFGGFFGGGDGGGFGGGEEDGGEFDEGFGGGGGGGGEFGGCFDFF<<FF7*@D::;DEFFF<FCFGFFC,,,38?CFFGFFBC<,1<FCCFGGFGGGGGG:<C,>CG<CFGCF:99EFEGE<C7@78E5*1?82:C77@FFCGFGGC*;>*+<CGC:C888*/8:EGFFF??F?FFFFF6+3<:C/*ACCC7003+9EC<8<CC+<7:*0C:CFG79=CFGC**039C+
@M03152:184:000000000-AWYW1:1:2106:12260:18838 1:N:0:CTCCTTACATACCTGT
AAGCTCGTAGTTGAATTTCGGGCCTGGCTGGGTGGTCTTGCCGAAAGGTCAGCACTGCTCTGGTCGGGTCTTTCCTTCTGGGGAACCAGCGTGCTCTTAACTGAGTGCGTTGGGGATCAAGGACTTTTACTTTGAAAAAATTAGAGTGTTTAAAGCAGGCTTACGCTTGAATACATTAGCGTGGAATAATAGAATAGGACTTTGGTTCTATTTTGTTGGTTTCTAGGACCGAAGTAATGATTAATAGGGATAGTTGGGTGGAATTCTCGGGTGACAAGGAACTCCAGTCACCTCCTTACAT
+
BCCCCFC@@F-66-,EF<CF+FGGGCGF@7C7@FGGGFFGF<F+6@@8,,;F<FF<@,CFG<FC@CGECBEEEEA@FGCEFF7FE<F,,=>F,=FGG9,?CFF9??<F+CE>F>::+=,BE<ECFEGAFGGGGCGGGGGGGAEFGGGGGGGGGGGGGGFEGGGGGEGGCFGDGGGGGF9CEGGCEGGGGGAFFEFCF@CFDGFGF:FGGD9FF9;FFGG*CFFDGGGGGFECEG:F9?FC:9CC@EF6:*;6EE+5<5?E5*+<<CFEG58/8*0:+74=CC6CE6+<CFG69>4=:9*<+
@M03152:184:000000000-AWYW1:1:2106:19238:18846 1:N:0:CTCCTTACATACCTGT
AAGCTCGTAGTTGAATTTCGGGATCAATGGGTTGGTCATGCCCTCGGTATGTACTGATTTCATTGGTTCTCACCTTCTAAGGAACCATGATGTCATTTATTTGTTGTTGTGGGAAATTAGGACTGTTACCTTGAAAAAATTAGAGTGTTTAAAGCAGGCTAACGCTTGAATACATTAGCATGGAATAATGAAATAGGACATCCGATTCTATTTTGTTGGTTTCTAGGATCGATGTAATGATTAATAGGGATAGTTGGGTGGAATTTTCGGGTGCCAAGGAACTCCAGTCACCTCCTTACAT
+
CCCCCGGGGGGGGGFGGGGGGGGGGGGGGGGGGGGGGGGFGGGGGGGGGGGGGGGCFGGGGGGGGGGGGGGGGGGGGGGGGGGGGGGGGGGGGGGGGGFGGGGGGGGGGGGGGGGGGGGGFFGGGGGGGGGGGGGGGGGGGGGGGGGGGGGGGGGGGGGGGGFGGGGGGFGGGFGFFEGFGFGGGGGGGGGGGGGGGGFCGGEGCFGGGAFGGGCAD?FGGGCDAFF6BFGGG9FGDCF7@FCFF;CF67;:,D9,,*:8:C<EG,@<5C5;:C4C?:)AFEFCEFGFCBC+>59CF+2++
@M03152:184:000000000-AWYW1:1:2106:22347:18950 1:N:0:CTCCTTACATACCTGT
AAGCTCGTAGTTGAATTTCGGGTCTGGCTGACCGGTCCGCCTCACCGCGTGCCCTGGTTCGGCCGGATCTTTCCTTCTGGCTAACCTCATGCCCTTTACTGGGTGTGCTGGGGAACCAGGACTTTTACTTTGAAAAAATTAGAGTGTTCAAAGCAGGCATATGCTCGAATACATTAGCATGGAATAATAGAATAGGACGTGCGGTTCTATTTTGTTGGTTTCTAGGACCGCCGTAATGATTAATAGGGATAGTTGGGTGGAATTCTCGGGTGCCAAGGAACTCCAGTCACCTCCTTACACA
+
CCCC@FGGGGGGGGGGGGGGGEGGGGGGGGGGGGGGGGGGGFGGGEGGGGGG7FFGGGGGGDGGGCEEGGGGGGFGAEAFGGGGGGGF=FG9CGFGFGGGFGGGGFGGGFGDCFGGDEBFFGGGGGGGFGGGGGGGFGGGC=9DCFGGCFEGG@FF7CDFGGGGFD7CFGGFGFFGACCF:CFFGFGGGFAFFFFE9,:FEGFFGGGFC<FG9ACEFE>>8++5>??FCEGG5:EEGG?@+<CC79202:56<CCC5CCEG99E9C7CC*;DE*:*:54*:::486F6FFC@GGGF+<*++
@M03152:184:000000000-AWYW1:1:2106:25563:18987 1:N:0:CTCCTTACATACCTGT
AAGCTCGTAGTTGAATTTCGGACCTGGTACGGTGGTCCGCCTTCACGGTGTGTACTGCTGGACCGGGTTCTACCTCTTGGTGAGCCGGCATGCCCTTCACTGGGTGCGTCGGGGAACCAAGACTTTTACCTTGAGAAAATTAGAGTGTTCAAAGCAGGCCTACGCCCGAATACATTAGCATGGCATAATAAAATAGGACGTGCGGTTCTATTTCGTTGGTTTCTAGAGTCGCCGTCATGATTAATAGGGATAGTTGGGTGGAATTCTCGGGTGCCAAGGAACTCCAGTCACCTCCTTACCA
+
CC<CCCFGE<F@FGFGGGCDGDGGGGGGFGGGFGGGG@CEGGGFFGFFEGEEGGFGGFGGG8FCEFGGEGGGF@FEECFGGFFGGGGGGGGGFFGFGGGGGG<FFCEECFF7:FCECFGFGGGGGDGAFGAFCGGGFGEGGFCDFF,CFFGGGGGG:DEFGGCFGCFGDEE@FGFFFFFEGGGGGGGGGFFCEEFCCC::*=<CG:BB+C<F9:BF@C>*=9CF7<;++2**;E**/*+<9:EFFFGG=C@FGGFCCGEGGC<C69+<D58**/>>E>570*<*0<<+<@FF6CD>C+*++
@M03152:184:000000000-AWYW1:1:2106:4498:19103 1:N:0:CTCCTTACATACCTGT
AAGCTCGTAGTTGAATTTCGGACCTGGTTGAATGGTTTGGTCGCAAGATCAATTACTGTTCTGGCCGGGTCTTTCCTTCTAGGGAACTAGGGTACTCTTTACTGAGCGCGTTAGGGATCTAGGACTGTTACTTTGAAAAAATTAGAGTGTTTAAAACAGGCTTATGCTTGAATACATTAGCATGGAATAACGGAATAGGACTTTGTTTCTATTTTGTTGGTTTTCAGAAATGAAGTAATGATTAATAGGGATAGTTGGGTGGAATTCTCGGGTGCCAGGAACTCCAGTCCCCTCCTTACAT
+
CC9CCGGGGGGGGGGGGGGGGGGGGGGGFGGGGGGGGGGGGGGGG7FFGGGGGGGGGGGGGGGGGGGGGGGGGGGGGGGGGGGGGGGGGGGGGGGFGGGFGGGGGGGGGGEGGGGGFFGGGGGGGGFGGFGFFGDCGGGFCFGCGFFF9EDFGFFGDGGGGGGDFFGGCCGGGADGGGGGFGGGG?FFGAFF@:CFEGGAFGDGGCBFFGGFFGGGGGGC:EEFE,,2?CECFCGGGGGFFG7CCFC,=6A6,<CE9A*1;585A6<@@:83C38D7@F=CFGCF?8<+)38C*CFE+9<+
@M03152:184:000000000-AWYW1:1:2106:11175:19226 1:N:0:CTCCTTACATACCTGT
AAGCTCGTAGTTGAATTTCGGGATCAATTTATTGGTCGTGCTATTGTACGTACTGGTATTATTGATTTCTACCTTCTGACGAACCATGATGTCATTAATTTGGTGTCTTGGGGAATCAGGACTGTTACTTTGAAAAAATTAGAGTGTTTAAAGCAGGCTCACGCTTGAATACATTAGCATGGAATAACGAAATAGGACGTTTGATTCTATTTTGTTGGTTTCTAGGATCGACGTAATGATTAATAGGGATAGTTGGGTGGAATTCTCGGGTGCCAAGGAACTCCAGTCACCTCCTTACATC
+
CCCCCGGGGGGGGGFGGGGGGGGGGGGGGGGGGGGGGGGGGGGGGGGGGGGGGGGGGGGGGGGGGGGGGGGGGGGGGGGGGGGGGGGGGGGGGGGGFEFGGGGGGGGGGGGGGGGGGGGGGGGGGGGGGGGGGGGGGGGGGGGGGGGGGGCGGGGGGGGFGGGGGGGGGGFGGGGFFGGGGFGGGGGFGGGGGGGGGGG:@CG<EGFFGGGGGGGGCFGFCGFFGGDCFCEG>GFFFGFGGGGGGDGDF=ACG,18=57BF>9EFFE:FCFDECFG=FFDGGGGGFFFGFCFFGGG??FF+
@M03152:184:000000000-AWYW1:1:2106:10361:19304 1:N:0:CTCCTTACATACCTGT
AAGCTCGTAGTTGAATTTCGGGACCAATTTGTTGGTCGTGCCTCGGTACGTACTGGTATTATTGGTTTCTCCCTTCTGAAGAACCTTGATGTCATTAATTTGGTGTCTTGGGGAATCAGGACTGTTACTTTGAAAAAATTAGAGTGTTTAAAGCAGGCATACGCTTGAATACATTAGCATGGAATAATGAAATAGGACGTTTGATTCTATTTTGTTGGTTTCTAGGATCGACGTAATGATTAATAGGGATAGTTGGTTGGAATTCTCGGGTGCCAAGGAACTCCAGTCACCTCCTTACATC
+
CCCCCGGGGGGGGGGGGGGGGGGGGGGGGGGGGGGGFGGGGGGGGGGGGGGGGGGGGGGGGGGGGGGGGGGGGGGGGGGGGGGGGGGGGGGGGGGGGGGGGGGGGGGGGGGGGGGGGGGGGGGGGGGGGGGGGGGGGGGGGGGGGGGGGGGGGGGGGGGGGGGGGGGGGGGGGGGGGGGGCGGGGGGGGGFGGGGGD@FCFGGGGGGGGGGGGGGGGGGFCGGFGCFFG8EEGGGGGGCCGGFGGGGFGFFGFG,@*:*8CEFFCEG575@CEFCCF);7EGCFF?5<<@GGGDFFG?>++
@M03152:184:000000000-AWYW1:1:2106:22589:19338 1:N:0:CTCCTTACATACCTGT
AAGCCCGTAGTTGAATTTCGGGATCAATATATCGGTCATGCTTAGGTATGTACTGGTATTATTGATTTCTCCCTTCTGAAGAACCATGATGTCATTAATTTGATGTCGTGGGGAATCAGGACTGTTACTTTGAAAAAATTAGATTGTTTAAAGCAGGCTTTCGCTTGAATACATTAGCATGGAATAATGAAATAGGACGTTTGATTCTATTTTGTTGGTTTCTAGGATCGACGTAATGATTAATAGGGATAGTTGGGTGGAATTCTCGGGTGCCAAGGAACTCCAGTCACCTCCTTACATC
+
BACC-DF@FGGGGFFGGFFDF@:F8EDECF9CFGCFE@AEF9FCF<FCF<FEEEGCFFFFFFG9EFFGGGFFGGFGCE<@<EFAFFFCAFFGFGEFG9CEGGADCE9FFGGGGGDFGCGC<CFCE<EE?E<FCCDE,:AFG<C,,B:BFF,9?<FGGCGGGG7:F@+4:CA<FFGFFDFD<8,37F=CAF,9C99,DGCFDE:9AC=EDGF,5,@FF6>D?CCCCDGCBE5;8>B,=CC:@,9@CCC,706CCFG?=ECCC9CCFGGC<EG8=D:<CF5EF?C4CFG?98<<;*CF92*++
@M03152:184:000000000-AWYW1:1:2106:11671:19398 1:N:0:CTCCTTACATACCTGT
AAGCTCGTAGTTGAATTTCGGACCTGGTCGGATGGTCTTGCCGAAAGACAAGCACTGTCCCTGGCCGGGTCTTTCCTTCTGGGGAACCAGTGTGCTCTTAATTGAGTGCGCTGGGGATCCAGGACTTTTACTTTGAAAAAATTAGAGTGTTTAAAGCAGGCCTACGCTTGAATACATTAGCATGGAATAATAGAATAGGACTTTGGTTCTATTTTGTTGGTTTCTAGGACCGAAGTAATGATTAATAGGGATAGTTGGGTGGAATTCTCGGGTGCCAAGGAACTCCAGTCACCTACTTACA
+
C@@ACFGFGGFEGGFGFGGFGGEGGGGFGFGGGEGGGGGDFGEGGGGGG,@FFFFGGGGCFGGGFGGGGFD?GGGFGGGGGGGGGGGGGGCFGGGGGGGAF,CFFGGGGGGECCGG7F=FCGGD7EFFFGGAFDGGECE==FFGGCFGFGGGGGFGFFFGGEGGFE7F77@BF<FGGFGGEFCDCECC:BFAFEGGFGFEEG,EFG<CDFFG;,,@:DFFE8CFGG;FEE*=E:CF7@9EF7?+:CC9FGAD6C@@EFEGGG5++3<+:CGCGGD409@FCFCFG6CCFF?<9**29CF7+
@M03152:184:000000000-AWYW1:1:2106:10440:19544 1:N:0:CTCCTTACATACCTGT
AAGCTCGTAGTTGAATTTCGGACCTGGTTGAATGGTTTGGTCGCAAGATCAATTACTGTTCTGGCCGGGTCTTTCCTTCTAGGGAGCTAGGGTACTCTTTACTGAGCGCGTTAGGGATCTAGGACTGTTACTTTGAAAAAATTAGAGTGTTTAAAACAGACTTATGCTTGAATACATTAGCATGGAATAACGGAATAGGACTTTGTTTCTATTTTGTTGGTTTTCAGAAATGAAGTAATGATTAATAGGGATAGTTTGTTGGAATTCTCGGGTGCCAAGGAACTCCAGTCACCTCCTTACT
+
CCCCCGGGGGFEGD,FAECFCECGGGGFGGGGGGGGGGGGGGCFEEGFGGFFGGGGGGGGGGEGDGDFFGEGGGGGGGGGGGGGGGGGFG=FG<DEDGGCFGGGFGGGGGECCEFG8EFFGDE8,EFFFGGGGG9<?E9E7FFGFFFGFFFEGGFF98>FFGGGF,EFGGGFGCDFEGF=<DAB,F,8,78@7:CFGGG,77<=,FC:BEAFFF93DEFFGGGG,D99;>ECC;<EFEFFG9=B8=F7?66,=6CF+=4BF5C9<EFGFGE3:DC5768C6829@0<0<*22+*11:+*2+
@M03152:184:000000000-AWYW1:1:2106:18550:19630 1:N:0:CTCCTTACATACCTGT
AAGCTCGTAGTTGAATTTCGGCGTGCGCTCAGGCTGGTCGGCCGTCATGGTCTGTACCGTTTGGGTCACGCCCCACTGTAGGATACTCACCGCTGTCCTTAACTGGGTGGCGGTCAAAGGTTGTAGTACTTTCTGGGGGCAACTCTGGATACTATGACTGGGGTTCCTACTCTTTTACTTTGAGCAAATTAGAGTGTTCAAAGCAGGCAATCGAGCCTTGAATACTTCAGCATGGGTTAATGGAAAAGGACTGGGATCCTGATTTCGTGGGTTTCTAGGGTCTTGGTAATGATTAATAGGG
+
CCCCCFGGEGGGGGDFGGFFFFGGGGGGGGGGFF@FEG9C@FEGGGGGCCGFGFFCEEFFFFGCGCFGFFGFGGDGFGGDAECFGFGGGGGGGGDGGGGGGFGF<EDECFFECGGGG9E=BF<B?D@FFFDFGGGD=7FDFGGDFG<>=FFFFGGG=FFGF,>C*,>FFDGCGGGGG:FF,?<*:>C@;CG7CE;CCFCEFF9<:C*:3=:<8FEGEGGFFC;?@CC9CBC70B6F+2==?99C4+*<*27F88**0/8A79ECF+;:***18>77+=@:00:7++2<+/+90*:+0+2+*
@M03152:184:000000000-AWYW1:1:2106:24602:19670 1:N:0:CTCCTTACATACCTGT
AAGCTCGTAGTTGAATTTCGGCTCTGGCTGGGCGGTCCACCTTTGGATGGTACTGCTCTGGCTGGGGTTTACCTTTCTGGTGAGCCGCTATGCCCTTTGCTGGGTGTGGCGGGGAACCAGGACTTTTACCTTGAAAAAATTAGAGTGTTTAAAGCAGGCCAATTGCTTGAATACATTAGCATGGAATAATGGAATAGGACCTCGGTTCTATTTTGTTGGTTTCTAGGACCGAAGTAATGATTAATAGGGATAGTTGGGTGGAATTCTCGGGTGCCTCGGAACTCCAGTCACCTCCTTTCAT
+
CCCCCFGGFGGGGGGGGGGGGGGGGGGGGGGGGGGGGGGGGGFEFGFGGGGGGGGGGGGGGGGEGGGFGGGGGGGGGGGGGCEGGGGGGGGGGGGGGGGGGGGGGGGGGGGGGGFGGGGGGGGGGGGGGGAGFCFGGGGGGG7;FFGFFGGGG9FGGGEE@FEGGGGGFC>FEFFFG9FG9@FF@FGCGGFF::9BFCG,<FFFGBFEF9BFGGF:C*;;CFCF7++><C58?CEGG?:<770?7:+<EDFG6<+3+*;>5*<?C9@+*/CCCD<F+)7:CEG28+0A+9:+<9*69+*<+
@M03152:184:000000000-AWYW1:1:2106:7348:19803 1:N:0:CTCCTTACATACCTGT
AAGCTCGTAGTTGAATTTCGGAATGTCATGGGTCAAAGCTCGTCCTTGTGGCGTGGCTCGGTCTGTGCTTCCTGTCTTTTGAGTGGGCGCAAGCCTATTCAAATCATTTACTTTGAAAAAATTAGAGTGTTCAAAGCAGGCGTAACTTGCCATTGAATATTACAGCATGGGATAATAGAATATGACGTTGGTCTTATTTTGTTGGTTTCTAAGGCTGATGTAATGATTAATAGGGATAGTTGGGTGGATTTCTCGGGTGCCAAGGAACTCCAGTCACCTACTTACAACTCGTATGCCGTCT
+
CCCCCGGGGGGGGGGGGGCFDFGGGGGGGFFFG@FFGFDFFGGDGGFCGGGCEFGGGGGEFGFGGGGGGGFGGEDEFGGGG7CFG?FGDEGGGGGGGGGGGGFFGGGGGDGGCGGCFGFGGGG?FGG9FDFDCFEFCGGCFGFGCFFGG,BFGGAEGFGGFDFFFGGGGGF8FCCFDFAFGCFCF<:+@?C<DGGGGGGC<::7A*@FEGGF9@DFCGF?F?CFC;F@FDBDF,60;;,=:;,*:E5?,A=7CFC=5CEE*+8BC=E*6C>CFG6CFFF+0:<*+<+<C=5**9*++*11:
@M03152:184:000000000-AWYW1:1:2106:9740:19809 1:N:0:CTCCTTACATACCTGT
AAGCTCGTAGTTGAATTTCGGGCCTGGCCGGGCGGTCTGCCTAACGGCACGTACTGTCTGGGCGGGCCTTACCTCTTGGTGAGCCGGCGTGCCCTTTGTTGGTGTGCGTCGGGGAACCAGGACCTTTACCTTGAGAAAATTAGAGTGTTCAAAGCAGGCCTATGCCTGAATACATTAGCATGGAATAATAAAATAGGACGCGCGGTTCTATTTTGTTGGTTTCTGGAGTCGCCGTAATGATTAATAGGGATAGTTGGGTGGAATTCTCGGGTGCCAAGGAACCCCAGGCACCTCCTTACAT
+
CCCCCGCCGGGEGG9FDFEAEG7:FFGGGGGGGEGGGGGGFGCFFGDDCEGGGGGGGEGGGGGGGGCFDGFGGFGGGGFGG9ECFGFGGEEEFD=<BDF,>BFFGGGGFGD@F7*FEFFGGGFGGGGGGG;BFBACCGFGGFCFGGGGG?FGGGGFF>CFGFFGFFFFCGGGF9CFGGG@CFCGGGCFFE?GFG7+C++:CGEDEEGGGGGGGGGFGGGEGGFFFC?C@FE=EGGG55?:0+<CF@9?CCF6A:CGGG5*?CCFG7:09F59C<FF6@FA?8*9C5***0:@89DDF<9:+
@M03152:184:000000000-AWYW1:1:2106:20987:19838 1:N:0:CTCCTTACATACCTGT
AAGCTCGTAGTTGAATTTCGGACCTGGTTGAATGGTTTGGTCGCAAGATCAATTACTGTTCTGGCCGGGTCTTTCCTTCTAGGGAACTAGGGTACTCTTTACTGAGCGCGTTAGGGATCTAGGACTGTTACTTTGAAAAAATTAGAGTGTTTAAAACAGGCTCATGCTTGAATACATTAGCATGGAATAACGGAATAGGACTTTGTTTCTATTTTGTTGGTTTTCAGAAATGAAGTAATGATTAATAGGGATAGTTGGGTGGAATTCTCGGGTGCCAAGGAACTCCAGTCACCTCCTTAAT
+
CCCCCGGGGGGGGGGGGGGGGGGGGGGFGGGGGGGGGGGGGGGGGGGGGGGGGGGGGGGGGGFGGGGGGGGGGGGGGGGFGGGGGFGGGGGGGFGGGGGGGGGGGGGGGGGGDGGGGFGGGGGGGFGGGGGGGGGGGGGGGGGGGGGGGGGGGGGGGGGFGGGGGGGGGGGGGFGGGGGGFGGFGGGGGGGGGEEFGGGGFGGGGGCFFEFFCGGGGFGGGGGGGGFCD?EGEFCEFGDGFGFFGGGFG68CE6EC?GCEC>>B:F+<C>F)=DDGC?F568C4C?<0<*+<CGF7=F7++
@M03152:184:000000000-AWYW1:1:2106:19763:19871 1:N:0:CTCCTTACATACCTGT
AAGCTCGTAGTTGAATTTCGGGCCTGGCTGGGCGGTCCGCCTTTTGGTGAGAACTGCTCGGCTGGGCCTTTCCTTGTGGGGAACTAGTCTGCCATTCAACCGGTGGGCTAGGGATCCACAACTCTTACTTTGAAAAAATTAGAGTGTTCAAAGCAGGCTTACGCTTGACTACATTAGCATGGAATAATAGAATAGGACTTTGGTTCTATTTTGTTGGTTTCTAGGACCGAAGTAATGATTAATAGGGATAGTTGGGTGGAATTTTCGGGTGCCAAGGAAATCCATTCACCTCCTTACTTTT
+
CCCCCGEGGGGGGEDGFGFGGGCECGCEGGGGGCFGGGGGGGGGGGGGGDCFGGGGGGGGDGGGGGGGGGGGGDGGGGGGGGGGGGFGFFGFGCFGGGADFEDFEGCFFGGGGG<CDFGGGG8FGGFFGGGDCFCADFDCAFFFG,@FGGFF9BFGGGGFF<FGGDFG,@>FFGFCDD;EC7,?F9DFFCCCCD,8>BCFCF@FCF<@FFGGEFCCFCCGGGGE+5:CCEGEGG9CFCFCCCC=F?F6C:69<@6*/**2+<C++3*:37CD6*2*5>43002*+209<=C;@FF+C+*++
@M03152:184:000000000-AWYW1:1:2106:8068:19872 1:N:0:CTCCTTACATACCTGT
AAGCTCGTAGTTGAATTTCGGAATGTTATTGGTCAAAGGCCATCCTCTGGGTGTGTCTCGATTGATACTTCCTATCTTCTGTTGAATAGGGTTAAACCTGTTTACAGATCATTTACTTTGAAAAAATTAGAGTGTTCAAAGCAGGCGTAACTTGCCTTTGAATATTACAGCATGGGATAATAGAATATGACGTTGGTCTTATTTTGTTGGTTTCTAAGGCTGATGTAATGATTAATAGGGATAGTTGGGTGGAATTCTCGGGTGCCAAGGAACTCCAGTCACCTCCTTACATCTCGTATTC
+
CCCCCGGGDGGGGFGGGGGGGEGGGGGGGGGGGGGGFFGGGGGGGGGGGGGGGGGGGGGGGGGGGGGGGGGGGGGGGGGGFGGGGGGGGGGGGGGFGGGFGGGGGG<FGFGGGGGGGGGGGGFFGGGGFFGEFGGGGGGGGGGGGGGGGGEGGGGGGGGGGFFFGFGGGGCFGGGGGGGGGGGGGGGGGGGGCFDGGGGGGGGGGGGGF<FFGGGGG9:BDBFFGGGGGCFFGGAFFG6F7FGGFGGGCEECCDCCDE;*1*::CCGG6FGDCF78?;C9++<>*;9F7)++>@C6A*;+4
@M03152:184:000000000-AWYW1:1:2106:9141:19872 1:N:0:CTCCTTACATACCTGT
AAGCTCGTAGTTGAATTTCGGGACCAATTTGTTGGTCGTGCCTCGGTACGTACTGGTATTATTGGTTTCTCCCTTCTGAAGAACCTTGATGTCATTAATTTGGTGTCTTGGGGAATCAGGACTGTTACTTTGAAAAAATTAGAGTGTTTAAAGCAGGCATACGCTTGAATACACTAGCATGGAATAATGAAATAGGACGTTTGATTCTATTTTGTTGGTTTCTAGGATCGACGTAATGATTAATAGGGATAGTTGGGTGGAATTCTCGGGTGCCAAGGAACTCCAGTCACCTCCTTACATC
+
CCCCCGGGGGGGGGGGGGGGGGGGGGGGGGGGGGGGGGGEGGGGGGGGGGGGGGGGGGGGGGGGGGGGGGGGGGGGGF<FGFFGGGGGGGAGGGGGGGGGGGGGGGGGGGGCFFGGGGGGGGGGGGGGGGGGGFGGGGFCFGFGGGGGGFGGFGGGGGGGGGGGGGCDEFFGGGGGFFGG9FEFGGGG,EFGGGGGFGGGFGGFFGGGGGGGGGFGGGGGGGDEGFFCDEEGGGGFGCFGGGGGFGEGCFF,1>7@8E@78CFF9EF=CEGDEGFG5>FGFF?F?8CEDBGGFFGFEFDF+
@M03152:184:000000000-AWYW1:1:2106:21178:19898 1:N:0:CTCCTTACATACCTGT
AAGCTCGTAGTTGAATTTCGGGATCAATTTATTGGTCGTGCTATTGTACGTACTGGTATTATTGATTCCTACCTTCTGACGAACCATGATGTCATTAATTTGGTGTCATGGGGAATCAGGACTGTTACTTTGAAAAAATTAGAGTGTTTAAAGCAGGCTCACGCTTGAATACATTAGCATGGAATAACGAAATAGGACGTTTGATTCTATTTTGTTGGTTTCTAGGATCGACGTAATGATTAATAGGGATAGTTGGGTGGAATTCTCGGGTGCCAAGGAACTCCAGTCACCTCCTTCCACC
+
CCCCCGGGGGGGGGGGGGGGGGGGGGGGGGGGGGGGGGGGGGGGGGGGGGGGGGGGGGGGGGGGGGGGGGGGGGGGGGGGGGGGGGGGGGGGGGGGGGGGGGGGGGGGGGFGGGGGFGGGGG8EGGGGGGGGGEGGGGGGGGGGGGGGGGGGGGGGGDGGGGGGGGGGGGC<FGGGFDFFFFGGGGGGGGGGGGGG9=FFGGG=FGGCEGGGGGGGGGGGG;EFGCCFFDE>?EFFG?FECFFFCEFCCGFGGGGG*:C7=9CGFFEGF5C)?*7*;>F6:??69+<C?F99CFF+3**0*
@M03152:184:000000000-AWYW1:1:2106:26588:19912 1:N:0:CTCCTTACATACCTGT
AAGCTCGTAGTTGAATTTCGGACCTGGCTGGGCGGTCTTGCCGAATAGGTAAGCACTGCTCTGGTCGGGTCTTTCCTTCTGGGGAACCAGCGTGCTCTTAATTGAGTGCACTGGGGATCCAGGACTTTTACTTTGAAAAAATTAGAGTGTTTAAAGCAGGCATACGCTTGCATACATTAGCATGGAATAATAGAATAGGACTTTGGTTCTATTTTGTTGGTTTCTAGGACCGAAGTTATGATTAATAGTGATAGTTGGGTGGAATTCTCGGGTGCCAAGGAACTCCAGTCACCTCCTTACA
+
A@C<@EC@@DB-E<@FCFECFC@:FGGGGGGGEEG:FGGC<,@@EGFFFDEDG9FGGGG<CECFGDFEDC+=CEGEFFGGGGFGGG@FEFGGFFFGGGG<EEFGFGBFGDGGGGCECGDFGDFBFFFFFFFEAEGGC,CDCDFFFFFGGGAF=FDA9<FF+8>FFF+CFC+DF,B>DFGG,,@>FF9EF;ECG,@;EFFDF@CGEFD7;FGF5<DFFGGGG>E,>CDC6?;?E83=++=C+><@DGGG+AAF;;9++288>ED+2A:9**;);/**+9<5F?6CE8CF9*<+005:FCD6+
@M03152:184:000000000-AWYW1:1:2106:14184:19998 1:N:0:CTCCTTACATACCTGT
AAGCTCGTAGTTGAATTTCGGGATTAATTTATTGGTCGTGCAATCGTACGTACTGGTATTATTGATTCCTACCTTCTGACGAACCATGATGTCATTAATTTGGTGTTATGGGGAATCAGGACTGTTACTTTGAAAAAATTAGAGTGTTTAAAGCAGGCTCACGCTTGAATACATTAGCATGGAATAACGAAATAGGACGTTTGATTCTATTTTGTTGGTTTCTAGGATCGACGTAATGATTAATAGGGATAGTTGGGTGGAATTCTCGGGTGCCAAGGAACTCCAGTCACCTCTTTACATT
+
CCCCCGGGGGGGGGGGGGGGGGGGGGGGGGGGGGGGGGGGGGGGGGGGGGFGGGGGGGGGEFGGFGGGGGGGGGGCGFGGGGGGGGGGGGGGGGGGFEFGGGGFGGFFGGGGDGEGGGGFDFGGGGGGGGGGGGGFGGGGGGGDGGGGFFCAF9FGG7BFGGGGGGGGFGGFGGGFFCFGFFGFGGGGGGGGFGGGCEGFGGC,EFCFAGGGGGGFGFGGGGGAEE,;DECEEEFF5,=FEFFGFFF,,:ACCFFD=44BCCFF+=5:3:8D84CFF35C7C7*<C@?CF+<F4CC<9:<+
@M03152:184:000000000-AWYW1:1:2106:7854:20084 1:N:0:CTCCTTACATACCTGT
AAGCTCGTAGTTGAATTTCGGGGTTAGTAGGCTGGTCATGCCACCGGTATGTACTGGTCTTACTGATTCCTCCTTCCTGATGAACTGTAATGCCATTAATTTGGTGTTGCAGGGAATCTGGACTGTTACTTTGAAAAAATTAGAGTGTTTAAAGCAGGCTAACGCTTGAATACATTAGCATGGAATAATGAAATAGGACGTTCGATCCTATTTTGTTGGTTTCTAGGATTGACGTAATGATTAATAGGGATAGTTGGGTGGAATTCTCGGGTGCCAAGGAACTCCAGTCACCTCCTTACAT
+
CCCCCFGFGG;FGGGGGDGGGGGGGGGFEGGGGG7ECEGGGGFEF@7@@DFGFGGGGGGAEFGFFG9@<<FGFGGGGCGCCCGFGGGGGGGGGGGGFAFGGGF,CFFFGGGFGDF@FGGGG9BFGGFGEG<FGFGFEEFGACFAEFCFGF<<A<ADF@:<=F@CFEEF@<CFF9?FFACA8,A>B<DFGG9=<EEFFGGG+@:+,,,>;FEGFG9CDED3DFBFEGCGGFEFFC**=C?,=AFF+,5<E6/8:EC,AEGEG*,B6+?C*/=;*9;CFF56*30:<CFC?A:>FFG>CC4<0
@M03152:184:000000000-AWYW1:1:2106:12121:20136 1:N:0:CTCCTTACATACCTGT
AAGCTCGTAGTTGAATTTCGGGTCTGGCTGACCGGTCCGCCTCACCGCGTGCACTGGTTCGGCCGGATCTTTCCTTCTGGCTAACCTCATGCCCTTTACTGGGTGTGCTGGGGAACCAGGACTTTTACTTTGAAAAAATTAGAGTGTTCAAAGCAGGCATATGCTCGAATACATTAGCATGGAATAATAGAATAGGACGTGCGGTTCTATTTTGTTGGTTTCTAGGACCGCCGTAATGATTAATAGGGATAGTTGGGTGGAATTCTCGGGTGCCAAGGAACTCCAGTCACCTCCTTACAGC
+
CCCCCGGGGGGGGGGGGGGGGGGGGGGGGGGGGGGGGGGGGGGGGGGGGGGGFGGFFGGGGDGGGGGGGGGGGGGGGGGGGGGGGGGGGGGGGGGGGGGGGGFGGGGGDFGGGFEGGGGGGGGGGGGGGGGAFGGGGEGGGCGGGGGGGGGGGGGGGGGGGGGGGGGGGGCAFGGGCGGGGDGGGFGGGFBFGGGFGGDFEGGGGGGGGGGGGDGGGGEGGGGB@GFGGGDGEEG8CFGGGGDCF7CFEFFGGGCCCEE>FCCF?FGEG5EDEG>DC>>GFFGCGGGCGFFGFFFG7<7++
@M03152:184:000000000-AWYW1:1:2106:22803:20225 1:N:0:CTCCTTACATACCTGT
AAGCTCGTAGTTGAATTTCGGGCCTGGCTGGGTGGTCTTGCCGCAAGGTAAGCACTGCTCTGGTCGGGTCTTTCCTTCTGGGGAGCCAACGTGCTCTTAATTGAGTGCGCTGGGGATCCAGGACTTTTACTTTGAAAAAATTAGAGTGTTTAAAGCAGGCTTACGCTTGAATACATTAGCATGGAATAATAGAATTGGACTTTGGTTCTATTTTGTTGGTTTCTAGGATCGAAGTAATGATTAATAGGGATAGTTGGGTGGAATTCTCGGGTGCCAAGGAACTCCAGTCACCTCCTTACAT
+
CCCC9<CGGGGGGGGGGGFGGGGGGGGGGGGDGGGGGFGGGGGGGGGGGFGFGGGGGGG9FEDEFGGGGGGGGFGGGGGGGGGEGGGGGGGFGGGGGGGGGGGGGGGCGGGGGGGGDGGG@GDGGGGGGGGAFGFGGGGGGGGGGGGGG9DDDFFGGGGGD8FGGDGFFEDFGCFGGFGCFGGGFGF9CFGFFGGGFGGGCFFF?FFGGGCCGGGGGGF>FGCFGFDG;:CCCEFFG?7<EFGEF7+CFGFGGFGGCEG>CCFCF3<<CFGGGG4C6)8>*0<F6CG7?6+<C4*:EECC+
@M03152:184:000000000-AWYW1:1:2106:11693:20369 1:N:0:CTCCTTACATACCTGT
AAGCTCGTAGTTGAATTTCGGGGGTTTCAGATCGAAGCTCGTCCTTGTGGCGTGGCTCGATTTGGGCTTCCTATTATTGGATAGTGGGCAACCGCTTCCAATCTTTTACTTTGAAAAAATTAGAGTGTTCAAAGCAGGCGTAACCTTGCCATTGAATATTACAGCATGGGATAATAGAATATGACGTTGGTCTTATTTTGTTGGTTTCTAAGGCTGATGTAATGATTAATAGGGATAGTTGGGTGGAATTCTCGGGTGCCAAGGAACTCCAGTCACCTCCTTACATCTCGTATGCCGTCTT
+
CCCCCGG@FEFGGGGGGGGGGGGGGGGGGGGGGGGGGGGGGGGGGGGGGGGGGGGGGGGGGGGGGG?EFFCFGGGFGGGGFGGGGGFGGGGGGGGGGGGGGGFAFCF?EGDFFDAFCGCGGGGDFFGFGGGGGCDF@BCFGGGGGGFGGGGGG9FFGGGGGFGC<>BFGGGGGCGGGGE9CF9B,@BC>FC9FFCEFFFGGGCGGCCECGFFGC2@CFGCF@C;;EBFEFFGCFFCCECGGG=C7C:E?E6C+;E=;EECCC8FEG;EG6FGGF>7?@F*:FDGE?C7<>F*;97FD*/AF
@M03152:184:000000000-AWYW1:1:2106:12672:20446 1:N:0:CTCCTTACATACCTGT
AAGCTCGTAGTGAATTTCGGGATCAATTTATTGGTCGTGCTATTGTACGTACTGGTATTATTGATTCCTACCTTCTGACGAACAATGATGTCATTAATTTGGTGTCTTGGGGAATCAGGACTGTTACTTTGAAAAAATTAGGGTGTTTAAAGCAGGCTCACGCTCGAATACATTAGCATGGAATACTAGAATAGGACGTGCGGTTCTATTTTGTAGGTTTCTAGGACCGCCGTAAAGATTAACAGGGATAGTTGGTTGGGTTTCTCGGGTGCCAAGGAATGCCAGTCAACTCCTTACTGCT
+
@CCCCGC@FG@FF@9FDAF>7CFFGCFD9FF,CE@@FCF;FFG<F<F<8FC,DFG@9FGGGFA@@,<@CA<C<9<6ECE@,7C+CCAC9EF<6CFFGGGG9,CDFF9?,,66,,9,:<,,:,BFFA<,,C9C,CFGGGFGFCG<?F+4F,B??EGDC84=FF<FC@F,,3,?F,,,6E;FDEFFD,C;D9FDGC,@FG@7F:>>>F,@CF@FFF,@=;,;,7,;,4B>*>8***4*,44=B9,44*55**)+5><**=1***=?F?EFGF1**0*9:).+0+<CC860+*3<<>*<C+2++
@M03152:184:000000000-AWYW1:1:2106:4547:20477 1:N:0:CTCCTTACATACCTGT
AAGCTCGTAGTTGAATTTCGGGACCAATTTGTTGGTCGTGCCTCGGTACGTACTGGTATTATTGGTTTCTCCCTCCTGAAGAACCTTGATGTCATTAATTTGGTGTCTTGGGGAATCAGGACTGTTACTTTGAAAAAATTAGAGTGTTTAAAGCAGGCATACGCTTGAATACATTAGCATGGAATAATGAAATAGGACGTTTGATTCTATTTTGTTGGTTTCTAGGATCGACGTAATGATTAATAGGGATAGTTGGGTGGAATTCTCTGGTGCCAAGGAACTCCAGTAACCTCCTTACATT
+
CCCCCGGGGGF@FE<FCFGDGDGEGGCECFFFGGGGGGD7FFAC@F@CCGF?FGGGGGFFGGFEEGFAFGFFFEF@EGFCFFD8<CFFFGGF,C<FFFFFFGGG7F@FG?FFE:FGEFF8,D=,CFFFCEGGGEGF8FE,EFGDGGA?E9EGFFC<FCEGGCGGFGGGFGCCFF?A,AAD9F@DEFC9;>,7C;BDBFG:<D@EFF;ED<99EF8FGGECE9B>ECCFGGGE5BBFGGFGG?F9:,66C6;CFF7CEEE7*2<:CCC+;CC5@DF77)):*>C*53>9CFE9E5CEG6*++
@M03152:184:000000000-AWYW1:1:2106:15325:20510 1:N:0:CTCCTTACATACCTGT
AAGCTCGTAGTTGAATTTCGGGATCAATTTATCGGTCGTGCTATTGTACGTACTGGTATTATTGATTTCTACCTTCTGACGAACCATGATGTCATTAATTTGGTGTCATGGGGAATCAGGACTGTTACTTTGAAAAAATTAGAGTGTTTAAAGCAGGCTCACGCTTGAATACATTAGCATGGAATAACGAAATAGGACGTTTGATTCTATTTTGTTGGTTTCTAGGATCGACGTAATGATTAATAGGGATAGTTGGGTGGAATTCTCGGGTGCCAAGGAACTCCAGTCACCTCCTTACATT
+
CCCCCGGGGGGGGGGGGGGGGGGGGGGGGGGGGGGGGGGGGGGGGGGGGGGGGGGGGGGGGGGFGGGGGGGGGGGGGGGGGGGGGGGGGGGGGGGGGGGGGGFGGGGGGGGGGGGGGGGGGFGFGGGGGGGGGGGGGGFGGGGGFFGGGGGGGGGGGGGFGGGGGGGGGGGGGGGGGGGGGGGGGGGGGGGEEFFDC@FFGGGEGGGFDGGFFFGFFFGFGFGFG9DDFGGEG8D:?C??CEGCFFGCCFFGGG,>5ECC>CCF9FC=CECC=4:0>3FCFCA<FCC??F?F:C<:<+2++
@M03152:184:000000000-AWYW1:1:2106:12538:20561 1:N:0:CTCCTTACATACCTGT
AAGCTCGTAGTTGAATTTCGAGCCTGGTTGGGCGGTCTGCCTTAACGGTACGTACTGTTCGGCCGGGTTCTACCTCTTGGTGAGCCGGCATGCCCTTCGCTGGGTGTGTCGGGGAACCAGGACTTTTACCTTGAGAAAATTAGAGTGTTCAAAGCAGGCATTTGCCTGAATACATTAGCATGGCATAATAAAATAGGACGTGCGGTTCTATTTTGTTGGTTTCTAGAGTCGCCGTAATGATTAATAGGGATAGTTGGTTGGAATTCTCGGGTGCCAAGGAACTCCAGTCACCTCCTTACAT
+
CCCCCGGGGC@EFEDFCFF@FGDFDFFFCFCGGGGGGGFGGGCFFFEFGFGGGFFGFGGGDGGDGDGCFFGGGGGGGGGFCGFFG@@CEGDFCCFGGGFG+CEEFEGDCGDEDCGGFGGGG7FGGGGGGF9FFFG<3=<FFF7A<CCGGFGGGGC3>FCEGCC,=@CF7DFGDAFFFFGFCFGGGGGGGGGG9@C9AC<CEGGGG*:CFGFFFGGGGGFEG8FFDFG+<CGGGGGGDGGG+2097+++::52ACF?A11;C+<C6:@9CGC*?DCF6F3=*;+*3<ECC6<9@C**+3799
@M03152:184:000000000-AWYW1:1:2106:12504:20603 1:N:0:CTCCTTACATACCTGT
AAGCTCGTACTTGAATTTCGGGCGTAGCTGAGCGGTCCACCTTTGGGTGAGAACTGTTCGGCCGCGCCTTTCCTTGTGGGGAACCAACATGCGCCTAACGGTGTGTGCTGGCAATCCACAACTTTTACTTTGAAAAAATTAGAGTGTTTAAAGCAGGCTGACGCTTGAATACATTAGCATGGAATAATAGAATAGGACTTTGGTTCTATTTTGTTGGTTTCTAGGACCGAGGTAATGATTAATAGGGATAGTTGGGTGGAATTCTCGGGTGCTAAGGAACTCCAGTCACCTCCTTACATCT
+
CCCCCGGGGGGGGGGGGGGGGGGGGGGGGGGGGGGGGGGGGGGGGGGGG7FGGGGGGGGGGGGGDGGGGGGGGGGGGGGGGGGGGGGGGGGGGGGGGGGGGGCGGGGGGGGGGGGGGGGGGGGGGGGGGGGGGGGGGGGGGGGGGGGGGGGGGGGGFGGGFGGGGGGGGFGGGFGGG7FGGGGGGFGFGCFFGGDFEGGGGGDEGCFCFGGGGFFCEGGG9CFFGGFGGGGGGG9CF=?FGGEGCFC6CG?FG+?EGDG59CG?F?8*/7:C+?:C6=4CCEGGGGD9?FGGGFGF+<0++
@M03152:184:000000000-AWYW1:1:2106:15037:20640 1:N:0:CTCCTTACATACCTGT
AAGCTCGTAGTTGAATTTCGGGTCTGGCTGACCGGTCCGCCTCACCGCGTGCACTGGTTCGGCCGGATCTTTCCTTCTGGCTAACCTCATGCCCTTTACTGGGTGTGCTGGGGAACCAGGACTTTTACTTTGAAAAAATTAGAGTGTTCAAAGCAGGCATATGCTCGAATACATTAGCATGGAATAATAGAATAGGACGTGCGGTTCTATTTTGTTTGTTTCTAGGACCGCCGTAATGATTAATAGGGATAGTTGGGTGGAATTCTCGGGTGCCAAGGAACTCCAGTCACCTCCTTACATC
+
CCCCCGGGGGGGGGGGGGGGGGGGFE<FFFGGGGGGGGGGGGGGGGGGEGGGGGGGGGGGGGGGGG:CGGGGGGGFGGGGFFGGGGFGFGGGGGFFGCFFGGGGGFCGGGGGCCGGGGGGFFGGGGEFGGGCCCGGGGGGGGGGGGGGFGGGGGGGGGGGGGGGGGGGGGFGGGGG9FGGGFCEGGFFDFGGGG9EGGEG7>>7CEGGFGGGGCGG,BFFFEGGGG?>EEEEEGEEGG7ACEFCFEFC:FF62<?8*:E*::@CCGFGCEF5CFG757:?=C<68@FG76<98CGGCFD7+
@M03152:184:000000000-AWYW1:1:2106:21622:20732 1:N:0:CTCCTTACATACCTGT
AAGCTCGTAGTTGAATTTCGGGCGTAGCTGAGCGGTCCGCCTTTGGGTGAGACCTGTTCGGCCGCGCCTTTCCTTGTGGGGAACCAGCATGCGCTTTGCGGCGTGTGCTGGCAATCCACAACTTTTACTTTGAAAAAATTAGAGTGTTTAAAGCAGGCTTACGCTTGAATACATTAGCATGGAATAATAGAATAGGACTTTGGTTCTATTTTGTTGGTTTCTAGGACCGAGGTAATGATTAATAGGGATAGTTGGGTGGAATTCTCGGGTGCCAAGGAACTCCAGTCACCTCCTTACACTT
+
CCCCCGGGEGFGGGGGGGGGGGGGGGGGGFG?FGGGGGGGGGGGGGGGGDFG<FFFGGGECGGGGGGGGGGGGGGFGGFGGGGGGGGGGGGGFGGGGDGCEGGGGGGGGFGGGFGGGEGGGGGGGGGGGGGGGFFFGDGGGGGGGGGGGGFGFGGGCECEFGGGGGGCFFFFGGGGFGGFFGFGGFGGCGGCC<FCCGGGGG7FGGGBFGGGGGG:7CGGGG9CCFCFGG58E6999+<FF7A+*2**::9FC+<*2*:*<ECEFF5:5:ECCFCF5<?C0<CF6<CGG?GG*20+30*++
@M03152:184:000000000-AWYW1:1:2106:10516:20790 1:N:0:CTCCTTACATACCTGT
AAGCTCGTAGTTGAATTTCGGGATCAATTTATTGGTCGTGCTATTGTACGTACTGGTATTATTGATTCCTACCTTCTGACGAACCATGATGTCATTAATTTGGTGTCTTGGGGAATCAGGACTGTTACTTTGAAAAAATTAGAGTGTTTAAAGCAGGCTCACGCTTGAATACATTAGCATGGAATAACGAAATAGGACGTTTGATTCTATTTTGTTGGTTTCTAGGATCGACGTAATGATTAATAGGGATAATTGGGTGGAATTCTCGGGTGCCAAGGAACTCCAGTCACCTCCTTAAATC
+
CCCCCGGGGGGGGGGGGGGGGGGGGGGGGGGGGGGGGGGGGGGGGGGGGGGGGGGGGGGGGFGFGGGGGGGGGGGGGGGGGGGGGGGGGGGGGGGGGGGGGGGGGGGGFGGGGGGGGGGGGGGGGGGGGGGGGGGGGGCGGFGGGGGGGGGGGGGGCGGGGGGGDGGGGGGGGGGGCDGGGGGGGGGGGGGGGGGGGCF<FFEGGGGGGGGGGD@FFFEFGGGGGFGGECEGGGGGFGFFGG?FGCDC=EFEF@,>851819FF7CCE358<CCF<7FFFGGCDF+<+9@FGGFGGF77++
@M03152:184:000000000-AWYW1:1:2106:8648:20901 1:N:0:CTCCTTACATACCTGT
AAGCTCGTAGTTGAATTTCGGGATCAATTTATTGGTCGTGCTATTGTACGTACTGGTATTATTGATTCCTACCTTCTGACGAACCATGATGTCATTAATTTGGTGTCTTGGGGAATCAGGACTGTTACTTTGAAAAAATTAGAGTGTTTAAAGCAGGCTCACGCTTGAATACATTAGCATGGAATAACGAAATAGGACGTTTGATTCTATTTTGTTGGTTTCTAGGATCGACGTAATGATTAATAGGGATAGTTGGGTGGAATTCTCGGGTGCCAAGGAACTCCAGTCACCTCCTTACATC
+
CCCCCGGGGGGGGGGGGGGGGGGGGGGGGGGGGGGGGGGGGGGGGGGGGGGGGGGGGGGGGGGGGGGGGGGGGGGGGGGGGGGGGGGGGGGGGGGGGGGGGGGGGGGGGGGFGEGGGGGGGGGGGGGGGGGGGGGGGGGGGFFGGGGGGGGGGGFGGGGGGGGGGGGFGGGGGGGGGGFGGGGGGGGGGG>FEGGGGGGGGGGAGCCFGGGGGGGGGFEGFGGGGFGCFGGGEGGGEEFGGGGFGGF68=4CFF,C5CC@CCGGGFC55=F7:CCCFF;ECFGGGFEGDFFGGFGGGG>C+
@M03152:184:000000000-AWYW1:1:2106:13495:20926 1:N:0:CTCCTTACATACCTGT
AAGCTCGTAGTTGAATTTCGGGATTAACTTATTGGTCGTGCAATCGTACGTACTGGTATTATTGATTCCTACCTTCTGACGAACCATGATGTCATTAATTTGGTGTCTTGGGGAATCAGGACTGTTACTTTGAAAAAATTAGAGTGTTTAAAGCAGGCTCACGCTTGAATACATTAGCATGGAATAACGAAATAGGACGTTTGATTCTATTTTGTTGGTTTCTAGGATCGACGTAATGATTAATAGGGATAGTTGGGTGGAATTCTCGGGTGCCAAGGAACTCCAGTCACCTCCTTACATC
+
CCCCCFGGGGGGGGGGGGGGGGGGGGGGGGGGGGGGGGGGGGGGGGGGGGGGGGGGGGGGGGGGGGGFGGGGGGGGGGGGGGGGGGGGGGGGGGGGGDGGGG9FGGGGGGGGGFGGGGGGGGGGFFGGGGGGGGFFGCDGGGGGEFGGGGGGGFFG7FFFGGGGGCFGGGGGGGFCDCFEGGFFFCD@EEEGGGF,,=+@FGF9FFCC,FGGF93D7DEC>>FE,:BFDG*5:EE5CGGD9,,4=?6=,=)<<ECF*AE*3++CCC;C**;CECG6558EC@FDG6FCFFCEGGG?<60<+
@M03152:184:000000000-AWYW1:1:2106:17897:20936 1:N:0:CTCCTTACATACCTGT
AAGCTCGTAGTTGAATTTCGGCCTTTGCCGCCCGGTCCGCCTATTTGGGTGTGTACTGGAGCGGTGGAGGCTTACCTCGTGGTGAGCTGTTATGCCCTTTACTGGGTGTGGCAGGGAACCATGATTTTTACTTTGAAAAAATTAGAGTGTTCAAAGCAGGCTTACGCCCGAATACATTAGCATGGAATAATAAAATAGGACGTGCGGTCCTATTTTGTTGGTTTCTAGGATCGCCGTAATGATTAATAGGGATAGTTGGGTGGAATTCTCGGGTGCCAAGGAACTCCAGTTACCTCCTTAC
+
CCCCCGGGGGGGGGGGGGGGGGGGGGGGGGGGGGGGGGGGGGGGGGGGGGGGGGGGGGGGGGGGGGGGGGGGGGGFFGGGGGGGGGGGGGGGGGGGGGGGGGGGGGGGGGGGGGGGGGGGGGGGGGGGGFGGGGGGGGCGGGGFGGGGGGGGGGGCGGGGGGGGGGGGGGGGGGFGGGGGGGGGCFGFGGGGFGGGGG?FGEFCFGGGGFGGGF9BEGGGCCGGGGFFGCF?CCEEGGGGG9CCF7FF?65C8CCGGG6CE*CCFFF7><?FCFDCG=7FFCGCCFFFG6+3@CFGFGG7+
@M03152:184:000000000-AWYW1:1:2106:12011:20953 1:N:0:CTCCTTACATACCTGT
AAGCTCGTAGTTGAATTTCGGTTAATAAAGAATTTACGGTCCACTTCACAAAGTGAGAACTAAAATCTTTATTTCCTTCCTTTTGAAATAACTCCCGAAATTATCTAATAATTAGGGTATCAAGTATTTCAAATCTTTTACTGTGAAGAAATTAGAGTGTTCAAAGCAGGCGTATCCAAGTCTTTGAATATATTAGCATGGGATAATGAAATAGGACTTTGGTTCTACTTTCGTTGGTTTCTAGGGCTGAAGTAATGATTAATAGGGTTAGTTGGGTGGAATTCTCGGGTGCCAAGGAACT
+
CCCCCGGGGGGGGGFGGGGGGGGGGGDFGGGGGGGGGGGGGGGGGGGGG<FFGGGGGGGGGGGGGGGGGGGGGGGGGGGGGGGGGGGGGGGGGGGGGGGGGGGGGGGGGAEFFGGGGGGGGGFGFFGGGGGGAFGGGGGGGGGGGFGFGGGFFA8FAGGGGGGGGGGGGGGFFFGGGGG9EFFGG<FGGGG;FFGGFCGGFFGFGFGGFFDFDGG9DFFFG8FGGFGGGGGGGGGFGGGGGFEEFCCF>EA6@,:=,<CGDCF;D,,,41::DD*8E?)*<CGDGE*B5AC*<7F=5EGGD
@M03152:184:000000000-AWYW1:1:2106:10430:20966 1:N:0:CTCCTTACATACCTGT
AAGCTCGTAGTTGAATTTCGGGCCTGGCTGGGTGGTCTTGCCGAAAGGTAAGCACTGCTCTGGTCGGGTCTTTCCTTCTGGGGAACCAGCGTGCTCTTAACTGAGTGCGTTGGGGATCCAGGACTTTTACTTTGAAAAAATTAGAGTGTTTAAAGCAGGCTTACGCTTGAATACATTAGCATGGAATAATAGAATAGGACTTTGGTTCTATTTTGTTGGTTTCTAGGACCGAAGTAATGATTAATAGGGATGGTTGGGTGGAATTCTCGGGTGCCAAGGAACTCCAGTCACCTCCTTACAT
+
CC9ACGGGGGGGGGGGGGGGGGGGGGGGGGGDGGGGGGGGGGGGGGGGGGGGGGGGGGGGGGGGGGGGGGGGGGGGGGGGGGGDGGGGGGGGGEGGGGFFGGGGGGGFGGGGGGGGCFGGGGGGGGGGGGGFGGGGFGGCEGGGGGGGGGGGGGGGDCFGGGGGGDGFFFGGGGGGGGGGGGGGGGF;;EGCCFGGGGGGGGFDGGGGGGGGGGFEGFGGGFFGDFGFG5EGGCFF?:F???C9@@FCCCA**>CEC=EGE50CE:E95C?<E*7CCFFC?;C*0++<C@9C?DGGGGGC3
@M03152:184:000000000-AWYW1:1:2106:15684:21131 1:N:0:CTCCTTACATACCTGT
AAGCTCGTAGTTGAATTTCGGGATCAATTTACTGGTCGTGCCTATGGTACGTACTGGTTTTGTTGGTTCCTCCTTTCTGGGGAGCCGCGATGTCATTAACTTGGTGTCGCGGAGAATCAGGACTGTTACTTTGAAAAAATTAGAGTGTTTAAAGCAGGCTAACGCTTGAATACATCAGCATGGAATAATGAAATAGGACGTTTGATCCTATTTTGTTGGTTTCTAGGGTCGACGTAATGATTAATAGGGATAGTTGGGTGGAATTCTCGGGTGCCAAGGAACTCCAGTCACCTCCTTACAT
+
CCCCCGGGGGGGGGGGGGGGGGGGGGGGGGGGGGGGGGGGGGGGGGGGGGGGGGGGGGGGGGGGGGGGGGGGGGGGGGGGGGGGGGGGGGGGGGGGGGGGGGGGGGGGGGGGDEGGGGGGGGGGFGGGGGGGGGGGGGGDEGGGGGGFGGGGGGGGGGGGGGGGGGCFGGGGGGGGGGGGGGGGGGGGGFFGGGGGGFFGEG:>>FGFE@FGGGGGGFGCGF;FGFCGGFGCEEEGGCCEGGGGGGFCC*)=8C@CGECGDCCGF+<<DCC4C5CFGFFFGGG*AFCF??FCGGCFGC*0+
@M03152:184:000000000-AWYW1:1:2106:25486:21269 1:N:0:CTCCTTACATACCTGT
AAGCTCGTAGTTGAATTTCGGGATTGACACATCGGTCGTGCCTTAAGGGGTATGAACTGGTGTAGTCAATTTCTCACCTTCTGGAGAACCGCGATGTCCTTAATTGGGTGCCGCGGGGAACCAGGACCTTTACTTTGAAAAAATTAGAGTGTTTAAAGCAGGCATTTTGCTTGAATACATTAGCATGGAATAATAAAATAGGACGGATGATTCTATTTTGTTGGTTTCTAGGACCACCGTAATGATTAATAGGGATAGTTGGGTGGAATTCTCGGGTGCCAAGGAACTTAGTCACCTCCTT
+
CCCCCGGGGGGGG-FFGGGGGGGGGGCGFFFGGGGGCFGGGGGGGGGGGGGGGGGGGGGGGGGGGGFGGGGGGGGGGGGGGGGGGGFGGGGGGGGDGGGCFGFGGGGGGGGGGGGGGG@EGGGGGGGGGFFDFFGD<<9==DGFFGGGGGFGGGGGGFGGFGGGGGGGGGGGGGGGGEGGGGEGGCFDGGGGGFGFAFGGGGGGFDFD>CFGDFGGGGFFGGFGGGGGGGGGGFC@=5CF*87?D?FGFFF7+86;*ACGGG5;=EF9>F::<77<:)8:<CFCG?8E+*<<:CFGGFFFE
@M03152:184:000000000-AWYW1:1:2106:14024:21322 1:N:0:CTCCTTACATACCTGT
AAGCTCGTAGTTGAATTTCGGGATCAGTATGTTGGTCGTGCTTCGGTACGTACTGTCATTACTGGTTTCTCCCTTCTGAAGAACCTTGATGTCATTAATTTGGTGTCTTGGGGAATCAGGACTGTTACTTTGAAAAAATTAGAGTGTTTAAAGCAGGCATACGCTTGAATACATTAGCATGGAATAATGAAATAGGACGTTTGATTCTATTTTGTTGGTTTCTAGGATCGACGTAATGATTAATAGGGATAGTTGGGTGGAATTCTCGGGTGCCAAGGAACTCAAGTCACCTCCTTACATC
+
CCCCCGGGGEGGGGGGGGGGGGGGGGGGGGGGGGGGGGGGGGGGGGGGGGGGGGGGGGGGGGGGFGGGGGGGGGGGGGGGGGGGGGGGGGGGGGGGFGGGGGGGGGGGGFGGGEGGFGGGCGFGGGGGGGGGGGGGGEGGGGGGFGGGGGGGGGF@FGGGFFGGCGFFGGGGGGGGCGFFGGGBCFFGGGGCEGGG9>FGGDCDFG=DFFFGF9FFGGGGGFGGCFFGBEGG5BFGGGGGGCEGGFGG?FFGGG76*A8CECFG+9C*:EFCEG>6C>F?FCF*>9?2<B9+/C7AA+0+0
@M03152:184:000000000-AWYW1:1:2106:6393:21474 1:N:0:CTCCTTACATACCTGT
AAGCTCGTAGTTGAATTTCGGACCTGGCTAAGCGGTTTAGCCGCAAGGTTCGTACTGCTTTGGCTGGGTCTTTCCTTCTAGGGAACTGGTGTGCTCTTTATTGAGTGCGCTAGGGATCTAGGACTGTTACTTTGAAAAAATTAGAGTGTTTAAAACAGGCTTATGCTTGAATACATTAGCATGGAATAACGGAATAGGACTTTGTTTCTATTTTGTTGTTTTTCAGAAATGAAGTACTCATTAATAGGGATAGTTGGGTGGACTTCTCGGTTGCCAAGGAACTCCAGTCACCTCCTTACAT
+
-@-8BFEB@CFFGGGGGGGGGGGGGGEFFEEEFGEFCF8CFFFDCF@FFE,@CFFGGGGGGC<FF7,8CFGGGG<FFGFC9C,,6CFGECCC=EEFGGFFFF<<,C,F4CF77=,,BDFAFGG<EFFG9FGEGC,9,5BFECF@A<FFGGGD,,7C,BDFGGGGGGGGGC,C<A,CF9;:<F=@,3C8@EE78+@:@C9FFDF,7FDGFFFGGGAFB6,4<DF2>,?E,>,,>DE7,=,4BEG,=4<,=,84,>C,,*4**1:C<+>71/*::7:>6)5*=*3CEC<FF*CCGGGC?76++
@M03152:184:000000000-AWYW1:1:2106:22526:21526 1:N:0:CTCCTTACATACCTGT
AAGCTCGTAGTTGAATTTCGGTAAGTAAAAATTTAACATCCATCTCTAAGATGTGATTTAATTTTTATTTCCTTCCTTTTGAATACACTCCTTAAAATTTAATTTTAAGGGTTCAGTGTTTCAAATCGTTTACTGTGAAGAAATTAGAGTGTTCAAAGCAGGCGTAACCTAGCCTTTGAATATATTAGCATGGGATAATGAAATAGGAATTTAGTCTTACTTTCGTTGGTTTCTAGGTCTGTATTAATGATTAATCGGGATAGTTGGGTGGAATTCTCGTGTGCCAAGGAACTCCAGTCAC
+
CCCCCGGGEGGGGGGGGGFFCFGDGFGFGGGGGGGGGGGGGGGGGGGGGGGGG@FAFGGGGGGGGGFGGGGGGGFGFGGGFEGFGGGFFGGGGGGGDE@E<CFFGGFGFGGGGGFGFCGGGGGFEF?C,CFDFGAEEE,CE<FFBFEFAFFGF?,A?<EFGCFCG:=CFFGCFFGFCFDECFGGFA6CCDG,=+=8,?AC,EFGG,8,,87FDGBCAEFFFEFGDDDF?@8=FFF,6,2,5,,,+,,@ECFDDFC,;**33>D,:C,*3A?32A7:B85*=C5C,>?CF;EE@7C?+4;F7
@M03152:184:000000000-AWYW1:1:2106:14223:21590 1:N:0:CTCCTTACATACCTGT
AAGCTCGTAGTTGAATTTCGGGCCTGGCTGACCGGTCCGCCTCACCGCGTGCACTGGTCCGGCCGGGTCTTTCCTTCTGGCAAACCTCATGCCCTTCACTGGGTGTGTTGGGGAACCAGTACTTTTACTTTGAAAAAATTAGAGTGTTCAAAGCAGGCATATGCTCGAATACATTAGCATGGAATAATAGAATAGGACGTGCGGTTCTATTTTGTTGGTTTCTAGGACCGCCGTAATGATTAATAGGGCTAGTTGGGTGGAATTTTCGGGTGCCAAGGAACTCCAGTCACCCCCTTACAGC
+
B<A<CC@@;DG9FEFGGGF8BECCF88EFCGGG@GGG:FFGC@FGCEG@FCE7EEGGFFFCC7F@@F>7FFFEFAFGG<<==,4FE8,BFFCFGCEFFGFFEFGG7=F<A8FC?C@FE<5<?FEFGGF9FGC9DF<FFGFF=FFGGGFFGGGGGFGGGGCFGEED9:@<F7:@@F9;,@=FC79FFG,5,?<FFFCC3*5*4:*<7FF9F,@FACFF*CCFE;9<ECFCCD8:1*2:9?CC7+<C:F=*:@*33+<CCCE*:+8+30*):CDE5>67>566+AC++2+</9**)1A+02++
@M03152:184:000000000-AWYW1:1:2106:12763:21601 1:N:0:CTCCTTACATACCTGT
AAGCCCGTAGTTGAATTTCGGGATCAATATATCGGTCATGCTTAGGTATGTACTGGTATTATTGATTTCTCCCTTCTGAAGAACCATGATGTCATTAATTTGATGTCGTGGGGCATCAGGACTGTTACTTTGAAAAAATTAGAGTGTTTAAAGCAGGCTTTCGCGTGAATACATTAGCATGGTATAATGAAATAGGACGTCTGATTCTATTTTGTTGGTTTTTAGGATCGACTTAATGTTTAATAGGTATGGTTGGGGGGAATTCTCGGTTGCAAAGGAACTTCAGTCACATCGTTAAAGT
+
@9AC-6FC:6BF9FFGCCC8:F+@FC,@FE<,;CFGC;FFFFF<C,CF<F;,C@<CF<EE9<FAFFAFEEFF8FFGC<FC,,9CEDFGGD<F<A<,C@CCCFFAAFAF<FCEEEF<E=EEE<E<,CE9@,CFCEF<F=E<,BFD5AEFF9,A<<EF<+AF8?F7+@FCFGGGACFGG838?F3@FGFG,=,,9E,DF,@>+3@<@A8,,,,7,@>B7:::,**3<B;E,:CC**6,=C5C=A,5:,C,,,),5>EC5****;6@C7+/9*;)*0*2<>46*2+*+++3AF+++*97**2+0
@M03152:184:000000000-AWYW1:1:2106:17415:21780 1:N:0:CTCCTTACATACCTGT
AAGCTCGTAGTTGAATTTCGGGATCAATTTATTGGTCGTGCTATTGTACGTACTGGTATTATTGATTTCTACCTTCTGACGAACCATGATGTCATTAATTTGGTGTCTTGGGGAATCAGGACTGTTACTTTGAAAAAATTAGAGTGTTTAAAGCAGGCTCACGCTTGAATACATTAGCATGGAATAACGAAATAGGACGTTTGATTCTATTTTGTTGGTTTCTAGGATCGACGTAATGATTAATAGGGATAGTTGGGTGGAATTCTCGGGTGCCAAGGAACTCCAGTCACCTCCTTACATC
+
CCCCCGGGGGGGGGGGGGGGGGGGFGGGGGGGGGGGGGGGGGGGGGGGGGGGGGGGGGGGGGFGGGGGGGGGGGGGGGGGGGGGGFGGGFGFGGFGGFGGGGGGGEFGGGGGGCGGGGGGGGFGGGGGGAFGGGCGGGGGGGGGDEEFGFGFGGGFCCGGGGGGEGGGGGGGGGGGFFEGGFGGGGGGGEEGGGGFGGGCFFGGEGGGGGGGGDEGG5@:EFGF7EFGEGGGGGFGD7CFGGGFCCFGFGFGGGG6*=CEGFGG?CFE*CC<8>CG*:A?CF?<++3:C@39*9<FFFG7+
@M03152:184:000000000-AWYW1:1:2106:18660:21792 1:N:0:CTCCTTACATACCTGT
AAGCTCGTAGTTGAATTTCGGACTCGGTTGGATGGTCTGCCTTTGGTATGTACTGTCCTGACCGGGTCTCACCTTCTGGTGAGCTGTCGTGTTGTTTACTCAGCGCGGCAGGGAACCAGGACTTTTACTTTGAAAAAATTAGAGTGTTTAAAGCAGGCTTTCACTTGAATACATTAGCATGGAATAATAAATTAGAACTTTGGTTCTATTTTGTTGGTTTCTCGGACCGAAGTAATGATTAATAGGGATAGTTGGGTGGAATTCTCGGGTGGCAAGGAACTCCAGTCAACTCCTTACATAC
+
CC@CCGEGGFEFGCCFGGCFGFCEFGGGGGGGGGGEGGCCFFFEGDCGGGGGEFGFGGGG<@EFEEFFFGGCFFGGGFFFFCDCFGFG7CCGG<E<FAFEGGGGEGGGGG:FDDFFGFFG7=,FGEEGFEFA@BFFGDGFGGFGA<FF@DFGDFEEFGFGGGGGGFDFDGGGGGG9=F;@CF:,E>>DA>C,73>,3:DFGG,@FFGFFFGGGCFGCCFGGG9B=*4=EGGGGF+99+@99C?CDG=77?A:;FCCEGG8EGGCECE5)//)2*9DCFFG+0268CF7+99987:CC77++
@M03152:184:000000000-AWYW1:1:2106:22079:21916 1:N:0:CTCCTTACATACCTGT
AAGCTCGTAGTTGAATTTCGGCCTTTGCCGCCCGGTCCGCCCTATGGGTGTGTACTGGAGCGGTGGAGGCTTACCTCGTGGTGAACGGCCATGCTCTTTACTGGGTGTGGTCGGGAACCATGATTTTTACTTTGAAAAAATTAGAGTGTTCAAAGCAGGCTTACGCCCGAATACATTAGCATGGAATAATAAAATAGGACGTGCGGTTCTATTTTGTTGGTTTCTAGAATCGCCGTAATGATTAATAGGGATAGTTGGGTGGAATTCTCGGGTGCCAAGGAACTCCAGTAACCTCCTTAAT
+
CCCCCGGFEFCFGGGGGGGGEGGGGGGGGCFEFFCGGGGGGGG8EFGGGCGEGFFFGGGFCFGEGGGGGGGGGGGGGGGGGGFFFEGGGGGGGGAFCCGGGFGGGE7FEGGGGGGGEFGGGFGGGFFGGGCGGGGFDDFGGGGGGGGGGGFGGFFEDFGDFFG7DEGGGEEGGCGFCFGFFBFFFFGCFDEGGGGG::CCFCCC7BBCEFFFFF9CE9EC:8B9C9C9>C+:=CEGGGGGF<:90<<FFG?E2CECC+?EEGF6+<+2?5*/;D35C?>E6FFCF+3<?*<+A7*/A7*++
@M03152:184:000000000-AWYW1:1:2106:20230:22157 1:N:0:CTCCTTACATACCTGT
AAGCTCGTAGTTGAATTTCGGGATCAATGGATTGGTCATGCCGATGGTATGTACTGGTCATATTGGTTCTCACCTTCTAAGGAACCATAATGTCATTTATTTGATGTTGTGGGGAATTAGGACTGTTACCTTGAAAAAATTAGAGTGTTTAAAGCAGGCTAACGCTTGAATACATTAGCATGGAATAATGAAATAGGACATCGCATTCTATTTTGTTGGTTTCTAGGATCGATGTAATGATTAATAGGGATAGTTGGGTGGAATTCTCGGGTGCCAAGGAACTCCAGTCACCTCCTTACAT
+
CCCCCGGGGGGGGGGGGGGGGGGGGGGGGGGGGGGGGGGGGGGGGGGGGGGGGGGGGGGFGGGGGGGGGGGGGGGGGGGGGGGGGGGGGGGGGGGGGGGGGFFFGGGGGGGGGGGGGGGGGGGGGGGGGGGFGCFGGGFGGGGGGGGFGGGGFGGGGGGEFGFFDFGGGGGGGGGGGGGGGGG@FGGGGGGGFGGGCGGGGGGGEGGGGGGGGGGGGGGGFEEGGCCEFGGCC,8ECFGFGGGDG?7?C7FEFGG,CECEC:<?F?FFDDCGGGFG<A:EECCC?F6<6;F+CFFCFF4E9
@M03152:184:000000000-AWYW1:1:2106:8297:22219 1:N:0:CTCCTTACATACCTGT
AAGCTCGTAGTTGAATTTCGGATAATGAGGTTTTAATGTCCATCTTTAGATGTGTACATGATCCTCATTTCCTTCCTTTCAAATACACTCCCAAAAATTTTTTTTTGGGAATCAAGTGTTTTGAATCTTTTACTGTGAAGAAATTAGAGTGTTCAAAGCAGGCGTAATCTAGCCTTTGAATATATTAGCATGGGATAATGAAATAGGACTGTAGTTCTACTTTCGTTGGTTTCTAGGGCTATAGTAATGATTAATAGGGATAGTTGGGTGGAATTCTCGGGTGCCAAGGAACTCCAGTCAC
+
CCCCCGGGGGGGGGGGGGGGDGGGGGGGGGGGGGGGGGGGGGGGGGGGGGGGGGGGGGGFGGGGGGGGGGGGGGGGGGGGGGGGGCFGGGGGGGGDFGGGGGGGGGGGDDGGGFFGGGGGGGGGEFFGGGGGFGFGGGGEEGFFGG?GEB9FFFFFGFFFE<FDFEGG9FFGFDDFFGGGFDCFGGGG8EGGGD?DDFFFEFGGGG@CCGC:,;EF9AE,;EFGD>EGFEGGGG;FF5,=AFG7+>CFC,B@7222>C7,:,?FF,,*9E**+:87CF3:=GGGCE+CFFG9<F*0=<*++
@M03152:184:000000000-AWYW1:1:2106:9591:22316 1:N:0:CTCCTTACATACCTGT
AAGCTCGTAGTTGAATTTCGGGTCCGGCTGAGTGGTCTTGCCCATGGTAAGCACTGCTCTGGTCGGATCTTTCTTTCTGGGGAACCAACGTGCTCTTAACTGAGTGCGCTGGGGATCCAGGACTTTTACTTTGAAAAAATTAGAGTGTTTAAAGCAGGCCTACGCTTGAATACGTTAGCATGGAATAATAGAATAGGACTTTGGTTCTATTTTGTTGGTTTCTAGGACCGAGGTAATGATTAATAGGGATAGTTGGGTGGAATTCTCGGGTGCCAAGGAACTCCAGTCACCTCCTTACATC
+
CCCC@9B@CFGGGGGGGGGGGGGGGCEGGGGGGGGGFGGGGGGFGGGGGDFGGGGFGGFGCGGF@F7CFGGGGGGGGGGGGEDGGFEFGGGFGC9CFFEFGGFGGGGFEGGGGGDGGFGCFGGGGFFEGGGGGFGGGGGG,BFGG<AEFFGFGGGGFFGGGGFECGGFGGC9<FGGGGGEBCGDGFFEF3E;>EAFF,@CFFGFGFCF,,FFGG8F@FCFEE;C?9B,;>8:86CE7C?@FGCF+<A6:6;7FC7CCEGG*CEGGF+:C=8):5C0::>F*<:C8FCFGFGGGC5CAC7++
@M03152:184:000000000-AWYW1:1:2106:5467:22416 1:N:0:CTCCTTACATACCTGT
AAGCTCGTAGGTGAATTTCGGAACTAAACGGTCACCAGTCGGCCGTCAAGGCCTGTACTGGTCCGTTTGTTCTCACCTATGGGATACTCACCTCTACTCTTAACTGGGCGGAGGGTTTAAAGCAAGCATAGGGCAAAACCACAGGCGTCTCGCGCGGATGTGGCCTGGGTTTGTGGAGTTCCCATTCGTTTACTTTGAATACATTAGGGTGTTCAAAGCAGCCCAAACAGAAGGCATGAATACTACAGCATGGTATAACGGAATACGATTTCGGCTCGATGTGTGGTTGGTTTCGATGATC
+
CCCCC@CF7C-;-CEEDFGFGFG:FAFG@C7CFGEFG8CF,7FCFG@FGGEFGD,C@E,,EF<,8,CFEF8EGFFD8<,CCE8,CFFFGGECDFGFGCEFGGGFG<,CEFDDE7++BB=5?F<=,:+BFFCFGFGFFG8FFGG,>+@F++3,BFEG+>CGGG,FF,>**6*>@FBFF7?<FEFGG7B,?CG7=@B,<FC;F2>F,<,55+1**,5,5+3<@9***3=*22*+3/;EDGF9<?++7@C6FGFC6+00:+0**;8*0+/2*22**1)9:5BGGF+:*2;5*)**22**+0:00
@M03152:184:000000000-AWYW1:1:2106:7562:22474 1:N:0:CTCCTTACATACCTGT
AAGCTCGTAGTTGAATTTCGGGATCAATGGATTGGTCATGCCGATGGTGTGTACTGGTCATATTGGTTCTCACCTTCTAAGGAACCATAATGTCATTTATTTGATGTTGTGGGGAATTAGGACTGTTACCTTGAAAAAATTAGAGTGTTTAAAGCAGGCTAACGCTTGAATACATTAGCATGGAATAATGAAATAGGACATCGCATTCTATTTTGTTGGTTTCTAGGATCGATGTAATGATTAATAGGGATAGTTGGTTGGAATTCTCGGGTGCCAAGGAACTCCAGTCACCTCCTTACAT
+
CCCCCGFFGGGGGGGGGGGGGGGGGGGGGGGGGGGGGGFGGGGGGGGGGGGGGGGGGGDFGGFGGGGGFCGEDGFGGGGGFGGGGGGGFGGFEFGGG@FFGGGGGCCDFGGGGGCFFGFFGGFGGEGGGCGFFFGGDGGGGGGFFFGGGCFG9BFEGFGFGGGGCFGGGGGFGGFFGAFDE9F@@AFGFDED9DGGGFGFFFGGGGDFEFFFGEFGGC,BFGGGGGGGC8EGGG8FE7CFGGGFG?:6,;AG6ECF6***=,?B,=FCGFGGGCFF6FFDGGGFGFGF3;7EFF*2++2++
@M03152:184:000000000-AWYW1:1:2106:14181:22512 1:N:0:CTCCTTACATACCTGT
AAGCTCGTAGTTGAATTTCGGGCACGATGTACTTGTCCCGCTGCGGTCAACGCATGTGAGTGACGGAGTATGTTTGCCATCCTTCTAGAGAGCGCAAGCTATCCTTTACTGGACCGGTTTGTGTCTTCTAGATCTTTTTCTTTGAAAAAATTAGAGTGTTTCAAGCAGGCCTTTTGATATGAATACATTAGCATGGAATAATGAGTTAGGATTTAGGTTCTATTTTGTTGGTTTCTAGGCCTGAAGTAATGATTAATTGGGATAGTTGGTTGGAATTCTTGGGTGCCAAGGAATTCAAGTA
+
CCCC?E7@6C@EAD<E<EC<+@FE7C,<-;-C-6EFGGCC:+66@@FFGGGG>FECGCFCEFGFDG@+8CE996C6,EDFFE<EFA?FGGG,,CFG:FGG?<C=,EFAF5,,9BEC7>>BFB,BE,9,C,@FA,FEFG,BF,@,B<<5DFC<,5?F<?FADFGFD,3,+3+,8CCF+@FGC9,,8<9FC;CFFFC>@FFF3E,@;;@,@,;,,,,7,>;,2,@C22>EF<,/=B?;9=,,,5A6*4=9E?8+5>++515+**+*34?C6*37:4+><;+++<*15;*3A5=8***+++*++
@M03152:184:000000000-AWYW1:1:2106:19771:22775 1:N:0:CTCCTTACATACCTGT
AAGCTCGTAGTTGAATTTCGGGTCCGGCTGAGTGGTCTTGCCAATGGTAAGTACTGCTCTGGTCGGATCTTTCTTTCTGGGGAACCAACGTGCTCTTAATTGAGTGCGCTGGGGATCCAGGACTTTTACTTTGAAAAAACTAGAGTGTTTAAAGCAGGCCTACGCTTGAATACGTTAGCATGGAATAATAGAATAGGACTTTGGTTCTATTTTGGTGGTTTCTAGGACCGAGGTAATGATTAATAGGGATAGTTGGGTGGAATGCTCCGGTGGCATGGAACTATCGTCACGCCCTTGCATT
+
A668-C@FGGFGFCDEFG9EFEFGEFE7@BFFFCFFFFFFGGDAFFGCGEGGDGGEFFGGCFGGGGGEGGGGGGGGGCD<<F:FGGGGGGGGGGG9FEFE<?EFG,CF7B::FGGGCFCFGFFG9FFGGGFGC9?FC<F+E<5?9<?EF,?FCACF8CECCFGCFCCGFDGFFGG8,>CGF=D,>DC99D9,@@FA<F7,@E9,6@FAEF,;,3*6>:*1,6@D<9,?;*:?CEC++=++=+2<D+?F?*)31>E68*1*13B+++<+*/:7*25*0))++++*+1227)*2*11**+2<9
@M03152:184:000000000-AWYW1:1:2106:18040:22894 1:N:0:CTCCTTACATACCTGT
AAGCTCGTAGTTGAATTTCGGCTAATAAGAAATTTATGGTACACTTTTTAAGTGGCACTAAAATTCTTATTTCCTTCCTTTTTGATAATTTATTATCAAAATCTTTTACTGTGAAGAAATTAGAGTGTTCAAAGCAGGCGTAACATGCCTTTGAATATATTAGCATGGGATAATGAAATAGGATTTTGGTTCTACTTTCGTTGGTTTCTAGGGCTAAAATAATGATTAATAGGGATAGTTGGGTGGAATTCTCGGGTGCCAAGGAACTCCAGTCACCTCCTTACATCTCTTATGCCGTCTT
+
CCCCBFGGGGGGFEGGGGGGGGGEGGGGGGGGGGGGGGGGGGGGGGGGGGGGGGGGGGGGGGGGGGGGGGGGGGGGGGGGGGGGGGFGGGGGGGGGGGGFGFGGGGGGFGGGGGGCFEFGGFGG<EEGGFFGGDGCCGGGGGGGGCFGGGGGGGGGFGAEFGGGDFGFE8FGGGFCFEGGGGGGFFGFGGGFGGFFGGGDGFGDGGGGGGAFG88CD9EGGGCF:;EDFCF,@D6:@,EGFFDGD59CF6+E:;C88?6,?8C*;C,==,<CE*:C,8A,;CC4?799:+++52:+/=55*
@M03152:184:000000000-AWYW1:1:2106:23123:22988 1:N:0:CTCCTTACATACCTGT
AAGCTCGTAGTTGAATTTCGAACCAGGCGGTCGGGTGCATGCAAGTGTTACTTGGCCGCTGGGTTTTTCCTTCTGGGGATCCATAGTGCTCTTAATTGAGTGCTTTGGGGAACCAGGACCTTTACTTTGAAAAAATTAGAGTGTTTAAGGCAGGCATTTGCGTGAATACATTAGCATGGAATAATAGAATAGGACTTTGGTTCTATTTTGTTGGTTTCTAGAACCGAGGTAATGATTAATAGGGATAGTTGGGTGGAATTCTCGGGTGCCAAGGAACTCCAGTAACCTCCTTACATCTCGT
+
ACCCACFGGFGEGGGGGGFCEFCFGGGGGFFGGGGGGDGGGGGGGGGA<CFCFGGGGFCEEDGFGGGGFGGGGGFGGGDEF8CF?CFGGGGG9CC9FGGGFGG9<EDFGGCFFGGGGFEDEFFFFGGGEF<?F8:FEEGAFFGGG?GFCGGFGDC@>D<=,+@@@<FC9<AFGC,,8FFFCFGGCB;FFFCF,@,@:FFFG>,>9FFFFCFGG@>*>CEC;,<C,44:C8+++?+>E7+:C@CFCFGGC+++??5C*9?B<++***2:*2@F*>DG74/++<<29+<70)2+2**+30:CF
@M03152:184:000000000-AWYW1:1:2106:20942:23013 1:N:0:CTCCTTACATACCTGT
AAGCTCGTAGTTGAATTTCGGGATCAGTACGCTGGTCGTGCCTTCGGTATGCACTGGTGTCACTGATTCCTCCCTTCTGAAGAACCGTAATGCCATTCAGTTGGTGTTGCGGGGAATCAGGACTGTTACTTTGAAAAAATTAGAGTGTTTAAAGCAGGCTTGCGCTTGAATACATTAGCATGGAATAACGAAATAGGACGTTTGATTCTATTTTGTTGGTTTCTAGGATCGACGTAATGATTAATAGGGATAGTTGGGTGGAATTTTCGGGTGCCAAGGAACTCCAGTCACCTCCTTAAAA
+
C<CC<FF+@FFFGGGGGGFFFGGG@EEFFFF@FF:FFEEGGGFGGGGGGFGGGGGGFFGGFGGGGFFF9EECFFGGGFGGGDEEEFGGGGGGGGGGAFFECFFFGFFBF9FGGGGDGGGG8FFEEFFGGGGF,5,<<B>FFCFGFFF,CBFEFFFGGGGFFGGFGG@FF@C@DCFFFF?F;DE7:FGGGGCGGF;DE@FG<>CFF9FFFFFGGGGGCBFCFGGGGGGGGG>C=EC::C:+=17<CFGGGGFFFGGCFCCEG5<@+++3/:CCCC5><@5FF*6>FCCAE*A++9DFC0*<+
@M03152:184:000000000-AWYW1:1:2106:12360:23066 1:N:0:CTCCTTACATACCTGT
AAGCTCGTAGTTGAATTTCGGCACGCGTCTCGGCCAAAGCTCGTCGCAAGGCGTGGCTCGGCTGGTGCTGCCTATCTTTGGGTAACGGCCCTCTCGCCGCAAGGCTTGGGGATCACTGTTCCCAATCATTTACTTTGAAAAAATTAGAGTGTTCAAAGCAGGCGTAACCTTGCCATTGAATATTACTGCATGGGATAATAGAATATGACGTTGGTCTTATTTTGTTGGTTTCTAAGGCTGATGTAATGAGTAATAGGGATAGTGGGGTGGAATTCTCGGGTGCCAAGGAACTCCAGTAACC
+
CCCC<FE@FGFGFGFFGGGFGGCC;FCFC;EFFGGD<EF@FFGGDF7@FF7FGGEGEAFDGGGEGC@,CFGFFFGGGCF<C?F<CFFG7CCGG8E+?F:7@CED+4EE+<FGGCCGGGGGGCB9BFGECFG,CF,BD,CFF@E@FFGDGFEFGFFGCCFFE@CE@CFFFGGCFCCF9;C@FFGGG9,2?,;FCC7EFGGGCCF?A9B++=*<E:CBBC+<@FGGGG6EB*=A1<C+7?+7>@FCC+<C7+9?CG?EE6:8*A<+2:E5C==C?<:>7<3:**2>0+**:):C769FG7:C0
@M03152:184:000000000-AWYW1:1:2106:15077:23365 1:N:0:CTCCTTACATACCTGT
AAGCTCGTAGTTGAATTTCGGGTCCGGCTGAGTGGTCTTGCCAATGGTAAGTACTGCTCTGGTCGGATCTTTCTTTCTGGGGAACCAACGTGCTCTTAATTGAGTGCGCTGGGGATCCAGGACTTTTACTTTGAAAAAATTAGAGTGTTTAAAGCAGGCCTACGCTTGAATACGTTAGCATGGAATAATAGAATAGGACTTTGGTTCTATTTTGTTGGTTTCTAGGACCGAGGTAATGATTAATAGGGATAGTTGGGTGGAATTCTCGGGTGCCAAGGAACTCCACTCACCTCCTTACATC
+
CCCCCGGFGGGFFFGGGGGGDGGGGGGGGEGGGGGGGGGGGGGGGGGGGGGGGGGGGGGGFFGGGG>FGGGFFGGGFG<<EFEGGGF@FGGGGGGGGGGGGGFFGGGG@FG+:C@:FFGGDFGGGGGGFGGCGGAEGGCFGGFGFGFGGGGAECFFFFGGGGGGGGGGGFFGGGGGGCGGGGGGGGGDFGGAFGGGC9F<9@:FFGGGAFGGGGGFFCGGFGF@:CCBCE5?EE,,<C<91@+@FGG=6F)+1A78*=:C*:EG+A9CFCF5*2:<53>F6++9E*<8EF=+*1990<*0+
@M03152:184:000000000-AWYW1:1:2106:20922:23410 1:N:0:CTCCTTACATACCTGT
AAGCTCGTAGTTGAATTTCGGTTAATAAGAAAGTTATGGTCCACTCTTTAGTGTGCACTAATATTCTTATTTCCTTCCTTTTTGATATACTCCTACATATAGAGAATCATATATTATATTTTTCTTTATATTGGGATCATAGTTATCAAAATCTTTTACTGTGAAGAAATTAGAGTGTTCAAAGCAGGCGTAACATGCCTTTGAATATATTAGCATGGGATAATGAAGTAGGATTTTAGTTTTACTTTCGTTGGTTTCTAGGGCTAAGATAATGATTAATAGGGATAGTTGGGTGGAATTT
+
CCCCCGGF;CFFFFGGGGGGGGGGGGGGGFGGGGFGFGGGGGGGGGGGGGGGGFGGGGGGFGGGGGGGFFGGGGGGGCGGGGGEGGGGGGGFGGGGGFGGGGGFE8CEFGGGGGGGGGGGFFA=CEFEFAFG9<FCE7BEF<FGGGGGGGGG,@FFGGGGGGGGGGGGGG,FFE,C<F9EFFGGFGGGGDBFCEGGGCADA9E?<DEF9BFC,A@,,6=8DFCAF9EG@DDGDEFGGFFFG,EFDGF797AFC8:@F,DA9EF6,@86D:;=,:CGGFBEC,A*,,,2=:CC5CC**90==
@M03152:184:000000000-AWYW1:1:2106:19350:23477 1:N:0:CTCCTTACATACCTGT
AAGCTCGTAGTTGAATTTCGGTAAGTGAAAATTAAAAGTCCATCTTTTAGGTGTGTACTTAATTTTTACTTCCTTCTTTTTGAATTCACTCCTAATATAATATTTATATTATTTAGGAATCAAGTGGTTCAAATCTTTTACTGTGAAAAAATTAGAGTGTTCAAAGCAGACGTAACCTAGCCTTTGAATATATTAGCATGGGATAATGAAATAGGATTTTGGTCCTACTTTCGTTGGTTTCTAGGGCTAAAATAATGATTAATAGGGATAGTTGGGTGGAATTCTCGGGTTCCAAGGAACT
+
CCCCCGGGGGGGGGGGGGGGGGGGGGGGGGGGGGGGGGGGGGGGGGGGGGGGGGGGGGGGGGGGGGGDFGGGGGGGGGGGGGGGGGGGGGGGGGFGGGGGFGGGGCGFFGGGGGGGGGGGGGGGGGDGGGG9FGGGGGGGGGGGGGGGGGGGGGGGGGGFGGGGGGGGGGGGGGFFFFGGGGCFFDGGDGGGGGGGDGGGGGGEFGFFGGGGGFGC,E9>E>D>EGGFGGGGGGGGGGGGGGCG6F?CCFFFGGGGFCF;;DFF768,04,+>2CDG*):,;FGF9*:*)*45:@6*A>*3
@M03152:184:000000000-AWYW1:1:2106:16608:23492 1:N:0:CTCCTTACATACCTGT
AAGCTCGTAGTTGAATTTCGGATGCATCACAGTGATCCGCCTCTGGTGAGTATTGCTGTTGATGCATCTTTCTGTTGAGGACAGGCTCTCAGTCTTAATTGATTGGGACCTGGGCTCAACGAGGTTACTTTGAGTAAATTAGAGTGTTCAAAGCAGGCGATCGCCTTGAATACATTAGCATGGAATAGCACGATAGGACTCTGGCCTATCTTGCTGGTCTGTAGGACCGGAGTAATGATTAATAGGGATAGTTGGGTGGAATTCTAGGGTGCCAAGGAACTCCAGTCACCTCCTTACATCT
+
CCCCCGGGGGGGGGGGGGGGGGGGGGGGGGGGGGGGGGGGGGGGGGGGGGGGGGGGGFGGGGGGGGGGGGGGGGGGGGGGGGGGGGGGGGGGGGGGGGGFFGGGGCGFGGGG?FGGGGGGGFFCFGGGGGGGFFFFGGGGG?EE9EFGGGDGGFGGCC:FGGGGGGGGGGGGGGGGGFDFGGGG@AEGADFEGGGGGEFGGGGGGGGGFGGFFGGAFFFGD;;B7:DGGCEGGGDE,,,=EFGGGG=?CCAEECCGG=EFF9F+115+*=?DF+*8*8AC=C?6?F+?C=9CFD7<++*+2
@M03152:184:000000000-AWYW1:1:2106:9580:23684 1:N:0:CTCCTTACATACCTGT
AAGCTCGTAGTTGAATTTCGGGTCCGGCTGAGTGGTCTTGCCAATGGTAAGTACTGCTCTGGTCGGACCTTTCTTTCTGGGGAACCAACGTGCTCTTAACTGAGTGCGCTGGGGATCCAGGACTTTTACTTTGAAAAAATTAGAGTGTTTAAAGCAGGCTTACGCTTGAATACATTAGCATGGAATAATAGAATAGGACTTTGGTTCTATTTTGTTGGTTTCTAGGACCGAAGTAATGATTAATAGGGATAGTTGGGTGGAATTCTCGGGTGCCAAGGAACTCCAGTCACCTCCTTACATC
+
CCCCCGGGGGGGGGGGGGGGGGAEGGGGGGGGGGGGGGGGGGG?EFGGGGGGGGGCGGGGGGGGGGGGGGGGGGGGGGGGGGGGGGGGGGGGGGGGGGGGGGGGGGGGGGGGGGGGGGGGGGFGGGGGGGGGGFFAFGGGGGGGGFEFGGGGGGGGGGGGGGGGGG7DFGGGGGGGGGGGGGCFGGGGGGGGGGGGGGGGFGGGGGGGGGGGGGFGGCEEFFGG7,:?DEGGGFGGGGGCCFCCFCCD6FFF;F?@=EC*8:E6CG9**7CCEFFCC@:EFFFGGGFGC?CCFGFFFCF7:
@M03152:184:000000000-AWYW1:1:2106:13051:23712 1:N:0:CTCCTTACATACCTGT
AAGCTCGTAGTTGAATTTCGAACCAGGCGGTCGGGTGCATGCAAGTGTTACTTGGCCGCTGGGTTTTTCCTTCTGGGGACCCATAGTGCTCTTAATTGAGTGCTTTGGGGAACCAGGACCTTTACCTTGAAAAAATTAGAGTGTTTAAGGCAGGCATTTGCTTGAATACATTAGCATGGAATAATAGAATAGGACTTTGGTTCTATTTTGTTGGTTTCTAGAACCGAGGTAATGATTAATATGGATAGTTGGGTGGAATTCTCGGGTGCCAAGGAACTCCAGTCACCTCCTTACATCATGT
+
CBCCCFGGGGGGGGGGGGGGGGGGGGGGGGFDGG>FGGGGGGGGGGGGGGGGGGGGGGGGGGGFGGGGGGGGGGGGGEEGGGAGGGGGGGGGGFGAFGGGGGGGGFCGEGCF7FFCC7=DGFGGGGGGGGGGGF7F<,=FEFDGGG?FC<FEGGGCFGGGGGDDDFFFGCFGGGCAFGGG9FE@BFGGGFG,,DFFFGFC,:F:,22@F;FGGC8FC;BC?EFGGGGG*6?>>B?FC++1++=+15=EG7:E5A5859FGBF+=*2;*97+0*9<C6)/<0A20++<C*):230:<+0*23
@M03152:184:000000000-AWYW1:1:2106:20141:23733 1:N:0:CTCCTTACATACCTGT
AAGCTCGTAGTTGAATTTCGGGCCTGGCCGGGCGGTCTGCCTAACGGCACGTACTGTCTGGGCGGGCCTTACCTCTTGGTGAGCCGGCGTGCCCTTTGTTGGTGTGCGTCGGGGAACCAGGACCTTTACCTTGAGAAAATTAGAGTGTTCAAAGCAGGCCTATGCCTGAATACATTAGCATGGAATAATAAAATAGGACGCGCGGTTCTATTTTGTTGGTCTCTAGAGTCGCCGTAATGATTAATAGGGATAGTTGGGTGGAATTCTCGGGTGCCAAGGAACTCCAGTCACCTCCTTACAT
+
CCCCCFGCFFFGGGGGGGFGGGGGGGGGGGGGGGGGGGGGGGGGGGGGGGGGFGGGGGGGGGGGGGDGGGGGGFGGGGGGGFGGGGEGGGGGFFFFGGG83BFGDCFGFGEGEGFEGFGGGGGGGFGGGGFGG:FC<F@FGGGFGGGGFFFGGGGGGGGGGFFF9F,FEGGGGFFGFGGCCCACFGD9CFGGC@FG89+28CECE88CG7EEGGGGGG>E7FEG:FGCFGEE8?EGGFGC9+<+>?FGFE5:8E+AEE*8?8@FF+++9C:C8<5>CFFDGCEFGC?0+9E++9*::<>90
@M03152:184:000000000-AWYW1:1:2106:9257:24021 1:N:0:CTCCTTACATACCTGT
AAGCTCGTAGTTGAATTTCGGTAAGTAAAAATTTAACATCCATCTCTAAGATGTGATTTAATTTTTATTTCCTTCCTTTTGAATACACTCCTTAAAATTTAATTTTAAGGGTTCAGTGTTTCAAATCGTTTACTGTGAAGAAATTAGAGTGTTCAAAGCAGGCGTAACCTAGCCTTTGAATATATTAGCATGGGATAATGAAATAGGACTTTAGTCCTACTTTCGTTGGTTTTTAGGGCTGAAGTAATGATTAATAGGGATAGTTGGGTGTAATTCTCGGGTGCCAAGGAATTCCAGTCAC
+
CCCCCFGFCEGGFFGGGGGGGGGDGFGGGGFGGGGGGGGGGFFGECFFGGGFGFFFGGGGGGGFFGFGFGGGGGCFFGGFGGGGGCCFG?FGGGGGEGEFFFGFGGG8FCFGGG9FF9CEFA<FEGEEFGD7CEEECFC9<?<BBF<FFGGGDBC9BCFGFFGGGB7F<?8AFBCCGDFE<EEEEEFG,EFFF78DF9E9BD98?:@A8<FDDGG<,EF9?D9;>=8DDE8<+64@CC76+;C,55A,@7+7,DAD,4>,,3>D7::>*;*4,5=+=6645,:C:9:B58*+5:++=18?+
@M03152:184:000000000-AWYW1:1:2106:9877:24050 1:N:0:CTCCTTACATACCTGT
AAGCTCGTAGTTGAATTTCGGATTAATGAGAACTTAAGGTCCATCTTTCCGATGTGTACCTTATTCTTGTTTCCTTCCTTTTGAATACACTCCCTAAAATTATATTTTAGGGATCAAAGTGTTTCAAATCTTTTACTTTGAAGAAATTAGAGTGTTCAAGGCAGGCGTAATCTAGCGTTTGAATATATTAGCATGGGATCATGAAATAGGACTTTAGGCCTACTTTCGTTGGTTTCTAGGGCTAAAGTAATGATTAATATGGATAGTTGGGTGGAATTCTCGGGTGCCATGGAACTCCATT
+
C@CCCEEFC@;FE-@CECF@@;C7@,CE9EEFC9FFGGGGGGGGCGFFECE@FDF9FA<<,E<D,FGGGFFG9<EC,CCFGG9FFDFGGGD,CFEGGG6,6<EAA<<<F88CFGF8<?F9,,6C,CEE<<?FC,,?<,CA<9F,:BD,9:F,9F<F<,C?F7AFDGGGG7F,<AEA+@F:@E=EEFEEE9;:,,,3<FF+=<=@DD9B9,8=D9,@,,,,6>@>;@;E?@DE6DFFC77,:49@*,,7,592,2,5>=;,,,2>=,6,:6?9:/*2,1+44B*7*:8*410*+26?70*++
@M03152:184:000000000-AWYW1:1:2106:9043:24321 1:N:0:CTCCTTACATACCTGT
AAGCTCGTAGTTGAATTTCGGATAATAAGAAATTAAAGTTTACCAATTTCGGTCAAACTAATATCTTGTTTCCTTCTTTTCAAATATACTCACTCAAACATAGCCTTTGGGATCAAGTATTTTGAATCTTTTACTGTGAAGAGATTAGAGTGTTCAAAACAGGCGTAACTTAGTCTTTGAATATATTAGTATGGAATAATGACATTGTACTTTAATCCTACTTTCGTTGGTTTCTAGGGCTTAATTAAAGATTATTAGGGATATTTGCGTTGAATTACCGGGTGCCAAGGAACTCAAGTCA
+
@C-B<6@=@FGGGDG<9C,,6BC@FA9EEFECCCGF<@C,C6,CFFGAFAFDF@FGEEFFF9CECED9FFG9,C@<CFGGGACGGFGG9,:,CF,FAF<CCF<,,C,E9A7EC7<C6?<FEGG<:,C<F,9<FE9EF<@@,,,BE?FFAFGE<F:,CE,A,44A@F7@FCC<FE<A9EF,,,,85FFCC,,,8@,6?D<3,88,@,9,,5C=DC9@@,E;8DFG9+=,7=BFG9@F,2,,1,25+377,,+,5,,7,5@8,@7,,53,/4*;;9BC,+04***/*,,,,)**<>;+=+;++
@M03152:184:000000000-AWYW1:1:2106:16949:24344 1:N:0:CTCCTTACATACCTGT
AAGCTCGTAGTTGAATTTCGAGGGTCATTCTTAGCCCCTGGCCGCTGAGCCTTTATGGCCAGTGTTTTGCATTGGGGGCGGGCCCTTTATTTTGCTGGCGGCTGCGTCTGTTGTCCTTTGCGGCGGCGGGCGCACGTCTCGCCAGCACTTTTACTTTTAAAAAATTAGAGTGTTCAAAGCAGGCTTTTTTAAAGCTTGAATATCTTTGCATGGAATAATAGAATAGGACTCTGGTTCTATTTTGTTTGTTTCTGGGTCTAGATTAATGACTAATAGGGATAGTTGGGTGTAATGTTCGGGT
+
CCCC@EGGCGGGGGGGGGGFFGGGC@FGFGGFGGGFFGGGGGFGD@FD<CEFFGGGGA<FFCEFGGGGCFGFGEF8FG7CEEGGGGFFFGGGGG?F?@FDDDGGGGEGF+CFAGGGFCFCFED>CGEGC>EGE*:?CC8E8EC5CGDF<<CE7@FGG,28<,@ECCC+9C<7:CCGCFEC@8@E>CCGGG8@9<FGFG6<FGECFG++<+:9@C9:C+3+++3<:<+@0:CGFC:<?C7CC?FCGG6CG*5+<+<6*2C<99++3+++0++*02**257F*++:<+*1*)+23209<C)*/
@M03152:184:000000000-AWYW1:1:2106:8819:24347 1:N:0:CTCCTTACATACCTGT
AAGCTCGTAGTTGAATTTCGGGATCAGTATGTTGGTCGTGCTTCGGTACGTACTGTCATTACTGGTTTCTCCCTTCTGAAGAACCTTGATGTCATTAATTTGGTGTCTTGGGGAATCAGGACTGTTACTTTGAAAAAATTAGAGTGTTTAAAGCAGGCATACGCTTGAATACATTAGCATGGAATAATGAAATAGGACGTTTGATTCTATTTTGTTGGTTTCTAGGATCGACGTAATGATTAATAGGGATAGTTGGGTGGAATTCTCGGGTGCCAAGGAACTCCAGTCACCTCCTTACTTT
+
CCCC<CB8BCFGGGGCFGGGCGCFGGGGGGDEEFGG<FGGGGGGEDGG7FGGGGGGGFCFFGGFFGGDGGFDFGGFGFGDGDFF@FFGGGGGGGGGFFGCGGGFFGGFGGFGG:?AFFFCCFG?EFGGGGF9,9FGGGGCFG?FEDDFGGGDCDFFGEGGEFFGG7FGCD?DE@FGGFFGE@A9FDGEFA3=FDG83,@6DFE=@F,@EEFEGGE,48C5:FF;E?FF,@8:CE>FGGGGGG7CDF?,ACFG?F9?EGG8;9C8+4+1>C;CE*;9F38?*++0>CGG7*<E5CF?36*3+
@M03152:184:000000000-AWYW1:1:2106:11968:24424 1:N:0:CTCCTTACATACCTGT
AAGCTCGTAGTTGAATTTCGGACCTGGCTGGGCGGTCTTGCCGAAAGGTAAGCACTGCTCTGGTCGGGTCTTTCCTTCTGGGGAACCAGTGTGCTCTTAATTGGGTGCGCTGGGGATCCAGGACTTTTACTTTGAAAAAATTAGAGTGTTTAAAGCAGGCTTACGCTTGAATACATTAGCATGGAATAATAGAATAGGACTTTGGTTCTATTTTGTTGGTTTCTAGGACCGAAGTAATGATTAATAGGGATAGTTGGGTGGAATTCTCGGGTGCCAAGGAACTCCAGTCACCTCCTTACAT
+
CCCCCGGGGGGGGGGGGGGGGGGGGGGGGGGGGGGGGGGGGGGGG7FFGGGGGGGGGGGGGGGGGGGGGGGGGGGGGGGCGGGDGGGGGGGGFGGGGGGABFFGGGGGGGGGCFDEGGGF9,DDGGGGGGGGGGCGFGGCFGGFGGGGGDFGDEFGFFFGGGFGGGGGGG?FFGFGGGG7>FCDG:@EFGG9,?FGGGGFFFFFC<CGGCGFGDB:8CB1=CFFFFGG8FEEEG8;FFG9C+++;19AE64?6CG7+/8*:869?97+>C*/*92*35;0CGFC@EEE+*<2019693990
@M03152:184:000000000-AWYW1:1:2106:12955:24520 1:N:0:CTCCTTACATACCTGT
AAGCTCGTAGTTGAATTTCGGCGTGCGCTCAGGCTGGTCGGCCGTCATGGTCTGTACCGTTTGGGTCACGCCCCACTGTAGGATACTCACCGCTGTCCTTAACTGGGTGGCGGTCAAAGGTTGTAGTACTTTCTGGGGGCAACTCTGGATATTATGACTGGGGTTCCTACTCTTTTACTTTGAGCAAATTAGAGTGTTCAAAGAAGGCCATCGAGCCTTGACTACTTCAGCATGGGCTAATGGAACAGGACTGGGATCCTGATTTCGTTGGTTTCTAGGGTCTTAGTAATGATTAATAGGG
+
CCCCCGGEEGGGCGFFGGGGGDGG7FGGGGGGGGGGGGGGGGGGGGGGGGGGGGFEFCFGGGGGDEEFGGGGGGEGGGG9FG@AFGFGDFFGEGGGGGGGGGGGGGGGGDGGGGGGGGGGGGGGGG9?CFFA9FFF8FFC7FFDGGGFFGGCFGF9,@CDFGGGGGGGFGGGGGFGCFFGGFFDC9:8CGGFDC;CFCFD;FC,CFGD,<:FEGGG:BCCF+5B0CB+>9CEFGDF*7C6C@FC*+*025)<CEDCFFE7<C7<CC6:C68CGG7C9**::8CC9+30A@F++:7+<+*<*
@M03152:184:000000000-AWYW1:1:2106:17405:24720 1:N:0:CTCCTTACATACCTGT
AAGCTCGTAGTTGAATTTCGGGACTAACAGATTGGTCGCGCCATTGGTGTGTACTGGTCTAGTTGGTTTCTCCCTTCTGACGAACCACGATGTCATTAATTTGGTGTCGTGGGAAATCAGGACTGTTACTTTGAAAAAATTAGAGTGTTTAAAGCAAGCGTTAGCTTGAATAAATTAGCACGGAATAATGAAATAGGACGTTTGACCCTATTTTGTTGGTTTCTAGGATCGACGTAATGCTTAATAGGGATAGTTGGGTGGAATTTTAGGGTGACAAGGAAATCCAGTCAACTCCTTACAT
+
CCCCCGGFGFFGFF<EEFFGEGGGGFGGGGGC<FGGGGDEDC+B@FGGFGDF9FFFDGFEG9EAFFFFGEECFFFGGDE<E@FGCFFGE>EGGGGGGACEGEACF<FGGGD7F8DFGFFBFFFEFEFEFFFGGFGCFF@FGDCDE?<EFFFGGD<@FF=F=CGG9FFF,7,@,733FFFAC:@C@CFF;;@D,8@>CAE7::D:;BFFFFFGG9;>,DFCCFGGCCCCGCCECE:=5=C++1:=@+=C=:4=F+1<8EEGD5997+3390****220.)670::<6FC9BC0+2*3:?CF+
@M03152:184:000000000-AWYW1:1:2106:12621:24736 1:N:0:CTCCTTACATACCTGT
AAGCTCGTAGTTGAATTTCGGTGGCCCAACGGCGGTCGGCCGCAAGGTCTGTACTGCCGGTTTTCGGACCACCTCTTTCTGGGGGAACGTCGGCCCTTAACTGGGCTCGGCGGCCGAACCAGGACGTTTACTTTGAAAAAATTAGAGTGTTTAAAGCAAGCGTACGCTTGAATACATTAGCATGGAATAATGAAATAGGGCTTCAGTTCTATTTTGTTGGTTTTCAGAATCCGAAGCAATGATTAATAGGGATAGTTGGGTGGAATTCTCGGGTGCCAAGGAAATCCAGTCACCTCCTTAA
+
CCCCCGGGGGGGGGGGGGGGGGGGGGGGGGGGGGGGGGGGGGGGGGGGGGGGGGGGGGGGGGGGGGGDGGGGGFGGGGGGGGGGGGDGGGGGGGGGGGGGGGGFGGGGGGGGGGGGGGGGGGGCGGGGGGGGDGGGFGGGGGGGGGEFGGGGGGGGGGGGGGGGGGGGGGGFFGFGGGGGFGGGCGGGGGGGGFGFG:FGGFGGGGGFGFFC?FFGFFGGGCFGFGFGEGCFGGCEG6C?+0:CFC+CFFFFFF?CCGG*2:C8<7@203/C5/CDFF6CEF**+0<9+*<<F00*/:CF+
@M03152:184:000000000-AWYW1:1:2106:14388:24776 1:N:0:CTCCTTACATACCTGT
AAGCTCGTAGTTGAATTTCGGGCCTGGCTGGGTGGTCTTGCCGCAAGGTAAGCACTGCTCTGGTCGGGTCTTTCCTTCTGGGGAGCCGGCGTGCTCTTAACTGAGTGCGTCGGGGATCCAGGACTTTTACTTTGAAAAAAGTAGAGTGTTTAAAGCAGGCTTACGCTTGAATACATTAGCATGGAATAATAGAATAGGACTTTGGGTCTATTTTGTTGGTTTCTAGGACCGAAGTAATGAGTAATAGGGATAGTTGGGTGGAATTCTCGGGTGCCAAGGAACTCCAGTCACCTCCTGACAC
+
CCCC@FFFFF;FFFFEGGGEEGG7CFGFGGGGFGGGDFGGGGGGGGGGGFGGFGGG@CFGCFGEDBFDGGGFC9CEG<FAFCECEGDBGEF>FFF9F<99?,ECFEFGGFGDGG=C>7FFF8DDD9FF<B<C9D3==FF:+@CF<CFA3@FCDGFGDFGECFCGGGCC7>BCFGACFC<CFCFGGGF@FGGGGGGFGF9<3F,CF7CCFFF@B9CGCGFEGGGGGGGD6FDCEB*0+0<F+<CFFFEF6:@66<EGFGGCE5+:+30<*:E45DCC?53=CFG*8+C937909***++*3+
@M03152:184:000000000-AWYW1:1:2106:8238:24828 1:N:0:CTCCTTACATACCTGT
AAGCTCGTAGTTGAATTTCGGGGGCATTCAGGCCAAAGCTCGTCCTTGTGGCGTGGCTGGGTCTGGGCTTCCTACGTTTGGATAGTGGGCAACCGCTTCCAATCATTTACTTTGACAAAATTAGAGTGTTCAAAGCAGGCGTAACCTTGCCATTGAATATTACAGCATGGGATAATAGAATATGACGTTGGTCTTATTTTTTTGGTTTCTAAGGACGATGTAATGATTAATAGGGATAGCTGGGTGGCATTCTCGGGTGCCAAGGAACTCCAGTCACCTCCTTACATCTCTTCTGCCACCT
+
AC<B-CCGCFCDFGFFCFGGEGB@FEGF9EFGG@9FFFGFFGEEGGGCFGGGGGGFGGGGDFFGGGEGGGEFGFGCGFFF,4F,FGGGC,CFFGG7FGGGGGGCGGFEGGEBDAD,<?FCAF<BFA<FBF9FCF,4CFFE7FGGD,D9A<DCCGGF9,<CEF9F@C7,,3+@<,ECC,>9333,7@BEG:,@@,EEFGGG,*>F*4*C;,;@;<,,43B*=99;7<+?B99<+2****+++>6=D*=*>A7FCF7=8C?CCCGGF6**99+22?02961*2*<7@+++29+++2*<<+**2
@M03152:184:000000000-AWYW1:1:2107:21396:1776 1:N:0:CTCCTTACATACCTGT
AAGCTCGTAGTTGAATTTCGTGAGTTTCAGATCAAAGCTCGTCCTTGTGGCGTTGCTCGATTTGTTCTTCCTATTATTTTATAGTGTGCTACCGCTTCCAATCTTTTTCTTTTCATATATTAGTGTGTTCAAGTCAGGCGTAACCTTTCCCTTGAATTTTCCAGCATCGTCTTATTGTATTTGACTTTTTTCTTTTTTTTTTGTTTTCTTTTGCTTTTTTTTTCTTTTTTCTGTATTTTTTCTTTTTTTTCTTGTGTGCCCATGTACTCCCTCTACCCTCTTACCTCTCTTTTTTCTCCTT
+
-68BCFGGEGGGGGCDFGFGG@@;ECFEE9-C@,<@9FEE;@@6BF,C6,,+868@6;8+CCC@,,CFF@9EC@E,CF,,,6,,C,,,,,<:C+6@??<C,6,CEF<,,<CF,,,,<,,<5,<,,C<F?,,,,,:,,,:+8+44,C?,B<,AE,,,:,:C,55,,,7,4+,:+,5,,,,A,79,7,3C,,8,93,@:>>335*3@>3,7,,3,,5,,4,4**4,,62,,3++3+++++55)+11+++**2*0+30+2*0+0+***300++*0****2**12+3++0++**2+0*)3++*0*
@M03152:184:000000000-AWYW1:1:2107:16367:1792 1:N:0:CTCCTTACATACCTGT
AAGCTCGTAGTTGAATTTCGGGCCTGGCTGGGTGGTCTTGCCGCAAGGTAAGCACTGCTCTGGTTGGGTCTTTCCTTCTGGGGAACCAGCGTGCTCTTAATTGCGTGCTTTGGTGATCCAGTACTTTTACTTTGAAAAAATTAGCGTGTTTAAAGCAGGCTTACGCTTGAATACATTAGCATGCATTTCTTCACTAGGCCTTTGGTTCTCTTTTTTTTGTTTCTTGTTCCTTATTCATGTTTTCTCTGTTTATTTTTGTTTTTTTCTCTGTTTCCTCCGTACTCCCTTTCCCTCCTTTCCT
+
CC9CCFFGDFGGGGFGGGGGD:@7FFCEFDEEFECFEFG9<F7C++8,E,6CF,CF,@@@E,,CC,7+B<CEFA6CE<E9,,+,,9C,C<+B,?DEEF,,<C9,48+4+<A,,,+,CA?,5,A?E@FD,,<B?,,,,,,+:45:,+B+B=AD,5,53,+8><@>+88@@,,:,3,8@,3,,3>,,,8,,8,,,,35,,,,7>>,,56,?,7@@C,54**6?:,>,,,,,2++++1++2++23*+4+5+2+11+4+++32+***290+++00*0*****.****++*0++0*++**20+2**
@M03152:184:000000000-AWYW1:1:2107:12771:1803 1:N:0:CTCCTTACATACCTGT
AAGCTCGTAGTTGAATTTCGGAACTGAACAGTCACCAGTCGGCCGTCAAGGTCTGTACTGGTCTGTTCGTTCTCACCTATGGGATGCTCACCGCTACTCTTAACTGGGCGGCTGCTTCAAAAGCATGTGTAGGTCAAAACGTTATACGTCTCGCGCGTGTACTGCCTACATGTGTGGAGTTCCCATTCCTTTACTTTGTATCATTTAGGGTGTTCTAAGCATCCAAAAAACTATGCATGTATACTACATCATGTCTTAACTGTATACGCTTTCCTTTCGTTCTTTCTTTTGTTTCTTTGTT
+
CCCCCGGGGGGGGGGGGGGG7CEFFC<FGFFGAEFFCFFFF7F@BEFCF<8FAF<F9;F,,C6ECEFF@BFEFC9FEC8F@,,,C7<EF9EC,>@+@=FGF<9CE,,,C++@++BEEA9?E98A,A,B,B,,,,<<,?,:6,B8D,8,B=A8,++8+8+@<3@,><@,@,@,@,@,*,3@@DD:,@3@,7@;,226@,,,7,,,77,,6,4*41,,,,,,22,6>,,,***+++++541++152<+++41+4+1++5+54+5++22+0*2*7<**2::)*2*/+3<+<:*0;:FFC+3**2
@M03152:184:000000000-AWYW1:1:2107:14625:1854 1:N:0:CTCCTTACATACCTGT
AAGCTCGTAGTTGAATTTCGGGATCAATTTATTGGTCGTGCTATTGTACGTACTGGTATTATTGATTTCTACCTTCTGACGAACCATGATGTCATTAATTTGGTGTCATGGGGAATCAGGACTGTTACTTTGAAAAAATTAGAGTGTTTAAAGCAGGCTCACGCTTGAATACATTAGCATGGAATAACGAATTAGGACTTTTGTTTCTATTTTTTTGTTTTCTATGATCGACGTATTGATTATTAGGTATAGTTTTTTGGATTTCTCGTTTTCCACGTAACTCTAGTCACCTCCTTTCATT
+
CCCCCGGGGGGGGGGGGGGGGGGGGGGGGGGGGGFGGCGGGGGGGCGFGFGGGGGEG<FGGGGGGGGGGGGGGGGGGDFGE@FGG?FGFGGGGGGGF<DGFFGGGGEDGC9F7,BCFCFGGFGGGFFGGGGFC9F9AFFFG8F<FAEFG9BF<B8AF7==,,FGEF7BEEAGFEGAAECFF,A9F:;D+88,+,,6,,,,CF9,@D@F=F=FG,+@73:DF,@F7F,72>*4*>=,4,,>@?,=<+,1,4+C=:,,4=88C+?C@F+*/*=*+2:+/*)*250+++5+39*<7D99++0**
@M03152:184:000000000-AWYW1:1:2107:22953:1938 1:N:0:CTCCTTACATACCTGT
AAGCTCGTAGTTGAATTTCGGACCTGGCCGGGCGGTCCGCCTCACGGCGTGTACTGTCTGGCTGGGCCTTACCTCTTGGTGAGCCGGCGTGCCCTTTATTGGCGTGCGTCGGGGAACCAGGACTTTTACCTTGAGAAAATTAGAGTGTTCAAAGCAGGCCTATGCCCGAATACATTAGCATGGAATAATAAAATAGGACGTGCGGTTCTATTTTGTTGGTTTTTAGAGTCGCCGTAATGATTAATAGGGATAGTTGGGTGGGATTCTGTGTTGCTAAGGAACTTCAGTCACCTACTTTCAT
+
AABC6FFEGGEGGAEGGGGGG@CGFGGGGGGGGGGDGGGGGC78EFGCFGGGGGGGGGGEF?DEC:8C@GGFGG9FGCGGD9FEFE7B7FGGGGGCFCFD<FEG:CEFGCDDGGGGF@EFDFEFDFGAF,=BFEFFGDA;CAACFGGGDACFF9,DEFGGFCFFG@ECEFFC:32<C9F99,<CFGGCC99C<?CCFF:B<*B758:?F@FGGC+;?8188;*/**<CG+8/12:*8:++*300<*<6*29CFCGC?5CC=/:8C+<+3<27*2*2*7.*28<+<+3A+*:++*2AC+**0
@M03152:184:000000000-AWYW1:1:2107:7979:2396 1:N:0:CTCCTTACATACCTGT
AAGCTCGTAGTTGAATTTCGGGATCAATTTATTGGTCGTGCTATTGTACGTACTGGTATTATTGATTTCTACCTTCTGACGAACCATGATGTCATTAATTTGGTGTCATGGGGAATCAGGACTGTTACTTTGAAAAAATTAGAGTGTTTAAAGCAGGCTCACGCTTGAATACATTAGCATGGAATAACGAAATAGGACGTTTGATTCTATTTTGTTGTTTTTTATGATCGACGTAGTGATTAATAGGGATAGTTGGGTGGAATTCTCGGTTGCCAAGGAACTCCAGTCACCTCCTTACATA
+
CCCCCGGGGGGGGGGGGGGGGGGGGGGGGFGGGGFGGGEGGG<FFAFGGGGGGGGGFECGGGGGGCGGGGGGGGGGGDGGFGGGCFGGGCFGGGGGFFCGDFGGGGGFGGFGCFFGGF9AFDC@GFGGGAFGGFGGG+BEFGGGEFGGGGGGGGGG7FFGGFGG7CFCAF,EEFGG9DFFCA:EEFGCEEGGCFGF:3@>>FGGG9@ACFFGG9DFG:D8F*:,3@,,7>*:*4:,41,,4<9,=>F6:C<6>,,?5;C**3+311+*1*17C*2*;*.*2>700+3+3179*1*+30***
@M03152:184:000000000-AWYW1:1:2107:9286:2823 1:N:0:CTCCTTACATACCTGT
AAGCTCGTAGTTGAATTTCGGGACCAATTTGTTGGTCGTGCCTCGGTACGTACTGGTATTATTGGTTTCTCCCTTCTGAAGAACCTTGATGTCATTAATTTGGTGTCTTGGGGAATCAGGACTGTTACTTTGAAAAAATTAGAGTGTTTAAAGCAGGCATACGCTTGAATACATTAGCATGGAATAATGAAATAGGACGGTTGATTCTATTTTGTTGGTTTCTTGGATCTACGTAATGATTAATAGGGATAGTTGGGTGGAATTTTCGGTTTCCAAGGAAATCCAGTCCCCTCCTTACAAT
+
CCCCCGGGGGEGGGGGFGGGGGGGGGDCFGGFGGGGGGGGGCFGGGGCGGGGGD9FGGCEGGGGGGEFFDGGGGGGGCEFGGFGGGGGGGGGGCFGFFGGGGGGGGGGGGGGG7@DGFGFFCFFGGFGGDGGFGGCDGGGGGGFECFFGFGGAFFGF@FFEFEFC+=FGFGGGFG9,>FCF?8DFGGE,EEGGGGGC8C+@CE7FFAFCFGCED@FECEF6;;,@@FF?,,6*6,4=,,2:EFGE7,6660<<F965/:*:B+B+1+:**2*4+:+;*5*+31>?+;++0*;*95CF+:**
@M03152:184:000000000-AWYW1:1:2107:15501:2870 1:N:0:CTCCTTACATACCTGT
AAGCTCGTAGTTGAATTTCGGGATCAATTTATTGGTCGTGCTATTGTACGTACTGGTATTATTGATTTCTACCTTCTGACGAACCATGATGTCATTAATTTGGTGTCATGGGGAATCAGGACTGTTACTTTGAAAAAATTAGAGTGTTTAAAGCAGGCTCACGCTTGAATACATTAGCATGGAATAACGAAATAGGACGTTTGATTCTATTTTGTTGGTTTCTAGGATCGACGTAATGATTAATAGGGATAGTTGGGTGGAATTATCGGGTGCCAAGGAACTCCAGTCACCTCCTTACATT
+
CCCCCGGGGGGGGGGGGGGGGGGGGGGGGGGGGGGGGGGGGGFGGGGGGGGGGGGGGGGGGGGGGGGGGGGGGGGGGFGGGGGGGGGGGGGGGGGGFGGGGGGGGGGGGGGGGDGGGGGGGGGGGGGGGGGGGGGGGGGGGGGGGGGGGGGGGGGGGCCGGGGGGGGGGGGGGGGGGFFGGFGGGGGGGGEGGGGGF8C=>B+=FE=CCCFFAFGCE?EGGGGFGGFG?E**=>8DGGGFFGECC8<,4;8?FFFG5?5B*<CE+=<;C*29=>7CCG4C*53@+2<+<=CC=CCF7+:**
@M03152:184:000000000-AWYW1:1:2107:20385:2944 1:N:0:CTCCTTACATACCTGT
AAGCTCGTAGTTGAATTTCGGGGTCAGTAGGTTGGTCATGCCACTGGTATGTACTGATCTTACTGATTCCTCCTTCCTGATGAACCGTAATGCCATTAATTTGGTGTTGCGGGGAGACTGGACTGTTACTTTGAAAAAATTAGAGTGTTTAAAGCAGGCTAACGCTTGAATACATTAGCATGGAATAATGAAATAGGACGTTCGATCCTATTTTGTCGGTTTCTAGGATAGACGTAATGATTAATAGGGATAGTTGGGTGGAATTCTCGGGTGCCAAGGAACTCAAGTCACCTCATTACTA
+
CCCCCGGGGGGGGGGGGGGGGGGGGGGGGGGGGGGGGGGGGGGGGGGGGGGGGGGGGGGGGFGGFFGGGGGGGGGGGGGGGGGGGGGGGGGGGGGGGGGGGGGGGGGGGGGGGGFGGGFGGGGGGGGGGGGGGGGGGGGGFGFFCGGGGGGGGGGGGFGGGGGGGGGGGGGGCFGGGGGGCFGGGGGGGAFGFGGFGGGGGFGG>CGGGGGGFGGGGGGGGGCFF9CFGCCFGGEFC5>C@CC+=F+=**969<+:8=CGC>++04BC=E55*97C<F:<ECC7+++<+12<+9*<<<7**
@M03152:184:000000000-AWYW1:1:2107:18624:3262 1:N:0:CTCCTTACATACCTGT
AAGCTCGTAGTTGAATTTCGGGCCTGGCCGGGCGGTCTGCCTAACGGCACGTACTGTCTGGGCGGGCCTTACCTCTTGGTGAGCCGGCGTGCCCTTTGTTGGTGTGCGTCGGGGAACCAGGACCTTTACCTTGAGAAAATTAGAGTGTTCAAAGCAGGCCTATGCCTGAATACATTAGCATGGAATAATAAAATAGGACGCGCGGTTCTATTTTGTTGGTTTCTAGAGTCGCCGTAATGATTAATAGGGATAGTTGGGTGGAATTCTCGGGTGCCAAGTACCTCCAGTCACCTCCTTTCAT
+
CCCCCGGGGGGGGGGGGGGGCGGGGGGGGGGGGGGGGGGGGGGGGEGGGDGGGGGGGGGGG=FEDGGGGGGGGGGGGGGGGGGGFGDECEFGGGEFFCGGGGGGGEGGGGECEGGGGGGGCFGGGGGFFGGFGC:FE<CFGGGGCFCCFGFGG9CFFGGGG:CFFCC9CFGFEGGFGDFFEFGGFFGFGFG?9@@C6+C?CEEEGEGGGGGGGGG8FFG>FFGGCF9+++/?CECE8FEC7C7:CDGFCFC*@E?C?*12:EEF<++02*:<5<C>6C*2+0<7/*+3?=0C?7DGF+2*0
@M03152:184:000000000-AWYW1:1:2107:16316:3410 1:N:0:CTCCTTACATACCTGT
AAGCTCGTAGTTGAATTTCGGGATTAATTTATTGGTCGTGCTATTGTACGTACTGGTATTATTGATTTCTACCTTCTGACGAACCATGGTGTCATTAATTTGGTGTCATGGGGAATCAGGACTGTTACTTTGAAAAAATTAGAGTGTTTAAAGCAGGCTCACGCTTGAATACATTAGCATGGAATAACGAAATAGGACGTTTGATTCTATTTTGTTGGTTTCTAGGATCGACGTAATGATTAATAGGGATAGTTGGGTGGAATTCTCGGGTGCCAAGGAACTCCAGTCACCTCCTTACATC
+
CCCCCGGGGGGGGGGGGGGGGGGGGGGGGGGGGGGGGGGGGGGGGGGGGGGGGGGGGGGGGGGGGGGGGGGGGGGGGGGGGGGGGGGGGGGGGGGGCFGGGGGGGGGGGGGGGGGGGGGGGGGGGGGGGGGGGGGGCFGGGGGGGGGGGGGGGGGGGGGGGGGGGGGGGGGGGGGGGGGGGGGGGGGFGGGGGGGFFGGFCFEDFGGGGGGGGGGGGG8DFFGGGFGGCGGEGGGFFGF7CFFG?F?CGGG?;FCFGEGDFFGGFFFGFCGDG*:CDD;FFFGCGFFFFF*0:5<ECFGG7
@M03152:184:000000000-AWYW1:1:2107:16375:3413 1:N:0:CTCCTTACATACCTGT
AAGCTCGTAGTTGAATTTCGGTGGCCCAACGGCGGTCGGCCGCAAGGTCTGTACTGCCGGTTTTCGGACCACCTCTTTCTGGGGGAACGTCGGCCCTTAACTGGGCTCGGCGGCCGAACCAGGACGTTTACTTTGAAAAAATTAGAGTGTTTAAAGCAAGCGTACGCTTGAATACATTAGCATGGAATAATGAAATAGGGCTTCAGTTCTATTTTGTTGGTTTTCAGAATCCGAAGCAATGATTAATAGGGATAGTTGGGTGGAATTCTCGGGTTCCAAGGAACTCCAGTCACCGCCTTAA
+
CCCCCGGGGGGGGGGGGGGGGGGGGGGGGGGGGGGGGGGGGGGGGGGGGGGGGGGGGGGGGGGGGGGGGGGGGGGGGGGGGGGGGGGGGGGGGGGGGGGGGGGGGGGGGEGGGGGGGGGGGGGFGGGGGFGCGGGGGGGGGGGCCFGGGGGGFGGGGGGGGBFEGFGCGCFEFFF7<EFGGFDGGGGGCGGGGFGGG7C@CEFFG?+<?FGFGGGG;C@CECG5@GGCFEF+:?E*?FFC6@C7CCCE?6D28CE9FCG>E>E86:CEGFECEC*/9:6FFDF@6A6CFFGGG***/:CF*
@M03152:184:000000000-AWYW1:1:2107:18461:3434 1:N:0:CTCCTTACATACCTGT
AAGCTCGTAGTTGAATTTCGGGTCTGGCTGACCGGTCCGCCTCACCGCGTGCACTGGTTCGGCCGGATCTTTCCTTCTGGCTAACCTCATGCCCTTTACTGGGTGTGCTGGGGAACCAGGACTTTTACTTTGAAAAAATTAGAGTGTTCAAAGCAGGCATATGCTCGAATACATTAGCATGGAATAATAGAATAGGACGTGCGGTTCTATTTTGTTGGTTTCTAGGACCGCCGTAATGATTAATAGGGATAGTTGGGTGGAATTCTCGGGTGCCAAGGAACTCAAGTCACCTCCTTACATT
+
CCCCCGGGGGGGGGGGGGGGGGGGGGGGGGGGGGGGGGGGGGGGGGGGGGGGGGGFGGGGGGGGGGGGGGGGGGGGGGGGGGGGGGGGGGGGGGGGGGGGGGGGGGGGGGGGGFGGGGGGGGGGGGGGGGGGGGCGGGGGGGGGGGGGGGGGGGGGCGFGGGGGGGGGGGGGFEGGGFFGGGGGFGGGA9EGGGGCFGFGGCEEFFGGGF9FG?EF7EEG>CGF7+CFFECGECCCGGGCGGGGGFGGFFF69CF6CCCG5CFEFC<8*5/)=9C*9F:DCCG+<6++AFFFGCGCDFFC*
@M03152:184:000000000-AWYW1:1:2107:6308:3441 1:N:0:CTCCTTACATACCTGT
AAGCTCGTAGTTGAATTTCGGCGTGCGCTCAGGCTGGTCGGCCGTCATGGTCTGTACCGTTTGGGTCACGCCCCACTGTAGGATACTCACCACTGTCCTTAACTGGGTGGCGGTCAAAGGTTGTAGTACTTTCTGGGGGCAACTCTGGATATTATGACTGGGGTTCCTACTCTTTTACTTTGAGCAAATTAGAGTGTTCAACGCAGGCAATCGAGCCTTGAATACTTAAGCATGACATAATGGAACAGAACAGGGATACTGATTTCGTTTGTTTCTAGGGTCTTGGTAATGCTTGATAGGG
+
CCCCCGGGDGDFFGGGGGGGCFGGB@FGCGGGGGGGGGGGCGGG@:@EDGGGG@FGFAEGGFG,CFG8FCFGGDDGGFEFCFDFFGGGDGDFFDBEG8,@<?B<F=E<B7FEGEFGACFGGFGFFB@DFGGFGGGG?@CF7FGGGGGCGGFDFAC=<CGG?FCFBFGGGFFG99CGFGGGGGEGFGCDGCE79ECFC;@;F,=*:**BE<228CCEGGGCCFFGGG9+?9CC@C++34;179+AEF@6*27*21AE6*3<E+90:EF8**10*07*:*/*02*<++3+3002+;**000>*
@M03152:184:000000000-AWYW1:1:2107:22414:3512 1:N:0:CTCCTTACATACCTGT
AAGCTCGTAGTTGAATTTCGGTAAGTGAAAATTAAAAGTCCATCTTTTAGGTGTGTACTTATTTTTTACTTCCTTCTTTTTGAATTCACTCCTAATATAATATTTCTATTATTTAGGCATCAAGTGGTTCAAATCTTTTACTGTGAAAAAATTAGAGTGTTCAAAGCAGGCGTAACCTAGCCTTTGAATATATTAGCATGGGATAATGAAATAAGGTTTTTGTCCTCCTTTCGTTGGTTTCTCGGGCTAAAATACTGATTAATAGGGATAGTTTTGTGGAATTCTCGGGTGCCACTGGACT
+
C@CCCGGGGGG9FCDFFF9@F8-@9C@FGFG9A<6C<E;EFA<@6CFD9C@,66BF<EFFD,6EFAF8CFFFGF99CD9CF:7@FFF69EAECCFG9F<CFCFDF,CFFF9FFFFDG=FGG89CF<,EF?FF9EABFEFFFG9EA<EF?D7FEEDAAF9E99F<:FGGGG+@B++@FFG<@,E==,=;;,3=?ECBFG983+,,,9C,,3=,C,3,C,=+++8ED,,4@,@B>,,,,@:DFC,*49@*;,+2=,<,5,,,52?FG6,,48,+,++*22504,>=,>B*:.:CC:4+5*2;7
@M03152:184:000000000-AWYW1:1:2107:18763:3657 1:N:0:CTCCTTACATACCTGT
AAGCTCGTAGTTGAATTTCGGAACTAAACAGTTCACCAGTCGGCCGTCAAGGTCTGTACTGGTCTGTTTGTTCTCACCTATGGGATGCTCACCTCTACTCTTAACTGGGCGGAGGCAAATAAAAAAAAGCAAGCGTAGGATAAAAACCCTTTTTCATTACGTCTCGCGCGTGATGTTTTTGGGGCCCACGTTTTTGGAGTTCCCATTCGTTTCCTTTGAATAAATTAGGGTGTTCAAAGAAGCAAAAAAAGGGGGAATGAATACTAAAGCATGGGATAACGGAATACGATTTGGGTTCAGG
+
CC9CCGGGGGGGGGGGGGGGGGGGGGGGGGGGGGGGGGGGGGFEGGGGG:FCFGGFFGGG9EFFGGGGGGGGGGGFFGGGGGGGGGGFFGGGGGGGGGGGGGGGFEGGGFGDEGEBFGG9FFFGFGDFF,FECD@:FGEFAFGGGCEGFGGGGFEADDFGGFF<,::<+@CFECDF9FGGDGGG>CC8C@F7:14BFC:FFB9:<FFF9FCC+5BFG?@B?GGFC;5<C>BEGE7@+::87<27ECCFCGD**28:C*33<3+0*303++<DC<3*254***1//<+2*)/200/A8:*2*
@M03152:184:000000000-AWYW1:1:2107:22561:3838 1:N:0:CTCCTTACATACCTGT
AAGCTCGTAGTTGAATTTCGGACCTGGTCGGGCGGTCTTGCCGCAAGGTAAGCACTGCTCTTGGTCGGGTCTTTCCTTCTGGGGAACCAGCGTGCGCTTAATTGAGTGCGCTGGGGATCCAGGACTTTTACTTTGAAAAAATTAGAGTGTTTAAAGCAGGCATACGCTTGAATACATTAGCATGGAATAATAGAATAGGACTTTGGTTCTATTTTGTTGGTTTTTAGGACCGAAGTAATGATTAATAGGGATAGTTGGGTGGAATTCTCGGGTGCCAAGGAACTCCAGTCACCTCCTTACA
+
CCCCCGGEGGGGGGGGGGGGGCFFGGGGG7FGEGGGGGGGGGGGGGGGGCFGGGGGGFEGGGGGGGGGGEGGGGGGGGGGGGGGGCGGGGGEEFGGGGGGCAE<FGFGGGGGGGGGGGGGGGGGGGGGGFGGGGDGGGGGDGGGGGGGGGGGGGGFEFGGC@FGGGGGCFF:FGGGGGGG:,;FGGGGGGGGEGGGFF@FGGF<:EGCC@FGGGGFFCE>EGC*3CGFGGGGGGGFF7FCCF?FFFC:EC***2AE7E5C=C:6>E<C?:55:5C4DC)>6*2AE8+20/::EC47;CF4*
@M03152:184:000000000-AWYW1:1:2107:15069:3938 1:N:0:CTCCTTACATACCTGT
AAGCTCGTAGTTGAATTTCGAGATCAGTACGCTGGTCGTGCCTTCGGTATGCACTGGTGTCACTGGTTTCTCCCTTCTGAAGAACCGTCATGTCATTAAGTTGGTGTGGCGGGGAATCAGGACTGTTACTTTGAAAAAATTAGAGTGTTTAAAGCAGGCTCGCGCTTGAATACATTAGCATGGAATAATGAAATAGGACGTTTGACCCTATTTTGTTGGTTTCTAGGATCGACGTAATTATTAATAGGGATAGTTGGGTGGAATTTTCGGGTGCCAAGGAACTCCAGTCAACTCCTTACAT
+
CCCCCGGGDDFGGGGGGGGGGGGGGGGGGGGGGGDGGFGGGGGGGGDGGGGGGGGGGGGGGGGGFFGGGGGGGGGGGGGGGGGGGGGGGDGGGGEGGGGGGGGFGGGGEGGGDGDFGGGGGFGGGGGGFDDGFGGGGGGCFGGGGFGGGFGFDDGGGGGGFEGDGDEFGCFACFGGDFFF@9FFCFGGFECFFFF,FGC**<C79,><CA<FGGGF+*;BGEFF+?9<C+:**3//**++:<39:7+<*20*+<+<+2:8*2++0+20***/*57>C455C*<+AG8:9/*037*720***
@M03152:184:000000000-AWYW1:1:2107:25428:4090 1:N:0:CTCCTTACATACCTGT
AAGCTCGTAGTTGAATTTCGGGGGTTTCAGATCGAAGCTCGTCCTTGTGGCGTGGCTCGATTTGGGCTTCCTATTATTGGATAGTGGGCAACCGCTTCCAATCTTTTACTTTGAAAAAATTAGAGTGTTCAAAGCAGGCGTAACCTTGCCATTGAATATTACAGCATGGGATAATAGAATATGACGTTGGTCTTATTTTGTTGGTTTCTAAGGTCGCTGTAATGATTAATAGGGATAGTTGGGTGGATTCCTCGGGTGCCAAGGAACTCCAGTAACCTCCTTATATCTCGTATGCCGTCTC
+
CCC-@EFGEFFEFGFCE<FEEGGGFEEGGFGFFCFGEEFFEFEC@FGFGGDFGGGDGFC@=EFGFEFCF<FFGGGGGGGCAFFGGGGFCF@DFFDCG??EFGGGFGGGFGGGGGGAF8BGGEFGGGGGGGEEFFGDGFDFG::FD<AE,,7CFEGFFGGGGGGEF<FGGG7F<AFFGFFFGGFGCB:DFEEF;FGGGGGCE@7BF7CFC9,,?;,1*=**+++?CFGF9E9B8:*::+A1:+::>DG9F+*<AECCC8*8<@*/2:083+<DC7CC:>?CEF++<020<7F5***<C*17*
@M03152:184:000000000-AWYW1:1:2107:16371:4166 1:N:0:CTCCTTACATACCTGT
AAGCTCGTAGTTGAATTTCGGGGGTTTCAGATCAAAGCTCGTCCTTGTGGCGTGGCTCGATTTGGGCTTCCTATTATTGGATAGTGGGCAACCGCTTCCAATCTTTTACTTTGAAAAAATTAGAGTGTTCAAAGCAGGCGTAACCTTGCCATTGAATATTACAGCATGGGATAATAGAATATGACGTTGGTCTTATTTTGTTGGTTTCTAAGGCTGATGTAATGATTAATAGGGATAGTTGGGTGGAATTCTCGGGTGCGAAGGAACTCCAGTCACTTCTTTACATTTCTTATGCCGCCTT
+
C@CCCGFFGGFFGGGGCGGGCEDG@FGGGGGGGGGGGGFFEFCFEGGGGGCGGGGGGGG7FGGGGGGGCEFGGGGGGGACEGFGGGGGGGFGGGGGGGCF,EEEGGF?5FEDGAFGG?CEGDFAEFGGGGGGFF8FGCCFGGGGFFE9C>DFFFGGGFFGGFCF7FGFFGGGFFGGGGGGFFCFG*@>BCEFGFGGDFG?F7,F>D:BEGF97?,=B?GEGC,B,@CC;=+2<*5=@F??C<EECC59AFCGGGC5**/*188>*:0+:+<*09*:2?F*<CEGG++20**++**2**/9*
@M03152:184:000000000-AWYW1:1:2107:19679:4275 1:N:0:CTCCTTACATACCTGT
AAGCTCGTAGTTGAATTTCGGGATCAATTTATTGGTCGTGCTATTGTACGTACTGGTATTATTGATTTCTACCTTCTGACGAACCATGATGTCATTAATTTGGTGTCATGGGGAATCAGGACTGTTACTTTGAAAAAATTAGAGTGTTTAAAGCAGGCTCACGCTTGAATACATTAGCATGGAATAACGAAATAGGACGCTTGATTCTATTTTGTTGGTTTCTAGGATCGACGTAATGATTAATAGGGATAGTTGGGTGGAATTCTCGGGTGCCAAGGAACTCCAGTCCACTCCTTAAATC
+
CCCCCGGGGGGGGGGGGGGGGGGGGGGGGGGGGGGGGGGGGGGGGGGGGGGGGGGGGGGGFGGAEFGGGGGGGGGGGGGGGGGGGGGGGGGGGGGGFGGEFGGE7FGFGGGGGGGFEEFFECGGGGGGEFGFGGGGGGGCFGGGEEGGGGGGFGFGGG@GGGGGG=FG8EGGGGGGGGGGGGBFFFGFGCGGGGC?F8BFFFGD<FFFGFGGGGEEC>C>FFACC96D:CCCE>5;DC,,=CCGFGFGGF4,=@<E5=8**?ECFF+/=5//**;745;CG?;9CF+++**+:5:C7+***
@M03152:184:000000000-AWYW1:1:2107:9062:4414 1:N:0:CTCCTTACATACCTGT
AAGCTCGTAGTTGAATTTCGGGATCAATATATCGGTCATGCTTAGGTATGTACTGGTATTATTGATTTCTCCCTTCTGAAGAACCATGATGTCATTAATTTGATGTCGTGGGGAATCAGGACTGTTACTTTGAAAAAATTAGAGTGTTTAAAGCAGGCATACGCTTGAATACATTAGCATGGAATAATGAACTAGGACGTTTGATTCTATTTTGTTGGTTTCTAGGATCGCAGTAATGATTAATAGGGATAGTTTGATGGAATTCTTGGGTTCCAGTGATCTCCAGTCACATCCTTACATT
+
CC<CCFGEEGGGGEFGGGGFGGEGGGDCF9FFA@EGG;EFGGGCGGGGGGFGGACFF<FD9EEFFEFGG96EEDEGGCCFFFGGF<,CFE<CFFGGFDGGFFAFDEDFFEGG7CFGGGG?,=FFGGGGGFFGEFF9AF8EFFGGEEGAFE9EE,:?<CBF8FFGGGGCFDFFGAE9FFG99<,:>=,C>A9,,7C?@,>@:,+,9E,D,@F@;BGGGCBFCC,>,46@?*3**63,7@:5=?=,,+5,,4A12<,,,16:8,?,+,,5,A**4*1++2++++5++>?9+;+C+721+3;C+
@M03152:184:000000000-AWYW1:1:2107:21454:4463 1:N:0:CTCCTTACATACCTGT
AAGCTCGTAGTTGAATTTCGGGACCAATTTGTTGGTCGTGCCTCGGTACGTACTGGTATTATTGGTTTCTCCCTTCTGAAGAACCTTGATGTCATTAATTTGGTGTCTTGGGGAATCAGGACTGTTACTTTGAAAAAATTAGAGTGTTTAAAGCAGGCATACGCTTGAATACATTAGCATGGAATAATGAAATAGGACGTTTGATTCTATTTTGTTGGTTTTTAGGATCGACGTAATGATTAATAGGGATAGTTGGGTGGAATTCTCGGGTTCCAATGAACTGCAGTCACCTCCTTACATT
+
CCCCCGGGEFGGGGGGGGGGGDGFGDCCEEGGGGGGDEGG>CEFFGGFGEFCFGGFGGGGGGFFGGGGGGGGDGGDFGGGGGFGGFFE@AFAE@FGGAECFFCGFFCCGCDEF@CF<F?FFGGGGFAAEEGGFED9F:FEGGGGGGG9B<FFAEGF7FGGGC8:::CFDFFFGGGGEGGGE?FFGF,@=;,DDDFF8D7++@ECC9=D,=;C9;8<,@C:D*@,@7@CC1*1;**=*:9>@,,44+,=;=40>9,<*=B**2+?+=?85****03;+*12:?9CCEG+99*92**<CC:**
@M03152:184:000000000-AWYW1:1:2107:19637:4520 1:N:0:CTCCTTACATACCTGT
AAGCTCGTAGTTGAATTTCGGGAGTTTCAGATCAAAGCTCGTCCTTGTGGCGTGGCTCGATTTGGGCTTCCTATTATTGGATAGTGGGCAACCGCTTCCAATCTTTTACTTTGAAAAAATTAGAGTGTTCAAAGCAGGCGTAATCTTGCCATTGAATATTACAGCATGGGATAATAGAATATGACGTTGGTCTTATTTTGTTGGTTTCTAAGGCTGATGTAATGATTAATAGGGATAGTTGGGTGGAATTCTCGTGTGCCAAGGAACTCCAGTCACCTCCTTACATCTCGTTTGCCGTCTT
+
CCCCCGGEGGGGGGGGGGGGGGGGGGGGGGGGGGGGGGGGGGGGGGGGGGGGGGGGFGGGGGGGG7FGGGGGGGGFGGDFGGGFGGGGG?FGGGGGGGGGGGGGGGGGGGGGGCFFFCGGGGGGFGGGGGGFGGGG8DFGGGGGGGGCEFGGGBFFGGGGGFEFFDFCFGFGG=DFFGGGGGGFGG@GGD@FGGAFGG9@FGFFGGGEGFGC7D3D:D;;CFGGFG9DCFEC?68CCFFGFD5EC5/,=C;FGE8>C*?9EFCFFF694760=*7CCFFFFG9@79<C:7/*/9DFCGC*1
@M03152:184:000000000-AWYW1:1:2107:20446:4734 1:N:0:CTCCTTACATACCTGT
AAGCTCGTAGTTGAATTTCGGGATCAGTATGTTGGTCGTGCTTCGGTACGTACTGTCATTACTGGTTTCTCCCTTCTGAAGAACCTTGATGTCATTAATTTGGTGTCTTGGGGAATCAGGACTGTTACTTTGAAAAAATTAGAGTGTTTAAAGCAGGCATACGCTTGAATACATTAGCATGGAATAATGAAATAGGACGTTTGATTCTATTTTGTTGGTTTCTAGGATCGACGTAATGATTAATAGGGATAGTTGGGTGGAATTCTCGGGTGCCAAGGAACTCCAGTCACCTCCTTACATT
+
CCCCCGGGGGGGGGGGGGGGGGGGGGGGGGGGGGGGGGGGGGGGGGGGGGGGGGGGGGGGGGGGGGGGGGGGGGGGGEGGGGGGGGGGGFGGGGGGGGGGGGGGGGGGGGGGGCFGFGGGGGGGGGGGGGGFGGGGGGGGGGGGGGGFGGGGCEFCFGGGGGGGGGGGGGFGGGGGGGGGGGGGGGGGGGGGFDDFFFGFGGGGGGAFGGGGGDGGGGGGF;FEC9EGGEEGGE5DG?,2=D?FG7FG,C?6C@,6?E5EFDFG@EFECE5)=FFFFCAFFGGF+CF@297CC559++02*
@M03152:184:000000000-AWYW1:1:2107:17346:4779 1:N:0:CTCCTTACATACCTGT
AAGCTCGTAGTTGAATTTCGGGTCTGGCTGGGTGGTCTTGCCGCAAGGTAAGCACTGCTCTGATCGGGTCTTTCCTTCTGGGGAGCCGGCGTGCTCTTAACTGAGTGCGTCGGGGATCCAGGACTTTTACTTTGAAAAAATTAGAGTGTTTAAAGCAGGCTTACGCTTGAATACATTAGCATGGAATAATAGAATAGGACTTTGGTTCTATTTTGTTGGTTTCTAGGACCGAAGTAATGATTAATAGGGATAGTTGGGTGGAATTCTCGGGTGCCAAGGAACTCCAGTCACCTCCTTACAT
+
CCCCCGGGGGGGGGGGGGGGGGGGGGGGGGGGGGGGGGGGGGGGGGGGGGGGGGGGGGGGGGGGGGGGGGGGGGGGGGGGGGGGGGGGGGGGGGFGGGGGGGGGGGGGGGGGGGGGGGGGGGGGGGGGGGGGGGGGGGGGGGGGGGGGGGGGGGGGGGGGGGGGGGGGGGGGGGGGGGGGGGGGGGGGGGGGGGGGGGGGGGGGGGGGGFGGGGGGGGGGGGGGGGGGGGGGGGGGGFGGCEGFDF7C*29CCFF?FECEDE9ED<9<>FE5CGDGFFFGGGGGGGDEGFG?FGFF799F*
@M03152:184:000000000-AWYW1:1:2107:11647:4833 1:N:0:CTCCTTACATACCTGT
AAGCTCGTAGTTGAATTTCGGATTAATGAGAACTTAAGGTCCATCTTTCCGATGTATACCTTATTCTCGTTTCCTTCTTTTTGAATACACTCCCTAAAATTATATTTTAGGGGTCTAAGTGTTTCAAATCTTTTACTGTGAAGAAATTAGAGTGTTCAAGGCAGGCGTAATCTAGCCTTTGAATATATTAGCATGGGATAATGAAATAGACCTTTAGTCCTACTTTCGTTGGTTTCTAGGGCTAAAGTAATGATTAATAGGGATAGTTGGTAGGAATGCTCGGGTGCCAAGGAACTCAAGT
+
A@A-6CFFFCE<F<FC@AEEGCFGGDECC9EEEGGC6C6FGEFGFGFDFFC7FFGEGEFCG<FDEEAFG<CFFE9CFFGGGGE:C@FEE@<,C6:C8CF,699696EFCF8=B=FFFGA?CCCFED<5E5C?E5?<E<:9B9,,9:<?E<<BFF?F,5?EEF8?F=+@C++CFEGF8F=,,54E94@=E9@,5>ECFCGBF,EAA9,EE,7@3EC=D:D;>D=9EF,+D,,3@38,;C,3*4D@C79,52=C7B,<92>5::,4*<>,,=*+5*;DF4+=,*48;*8+=4>F6C*0A+2;3
@M03152:184:000000000-AWYW1:1:2107:16697:4849 1:N:0:CTCCTTACATACCTGT
AAGCTCGTAGTTGAATTTCGGGATCAATTTATTGGTCGTGCTATTGTACGTACTGGTATTATTGATTCCTACCTTCTGACGAACCATGATGTCATTAATTTGGTGTCATGGGGAATCAGGACTGTTACTTTGAAAAAATTAGAGTGTTTAAAGCAGGCTCACGCTTGAATACATTAGCATGGAATAACGAAATAGTACGTTTGATTCTATTTTGTTGGTTTCTAGGATCGACGTAATGATTAATTGGGATAGTTGGTTGGAATTCTCGGGTGCCAAGGAACTCCAGTCACCTCCTTACATC
+
CCCCCGGGGGGGGGGGGGGGGGGGGGGGGGGGGGGGGGGGGFGGGGGGGGGGGGGFFGGGGGGGGFEFFGGGGFGFGFFGGDGGDDGFGGGGGGFGGAFAFGDGGFFDFGGGGGGGGGGGFGGGGGGFGGGGGGGFGDFGFGDGGGGGGGFGAFAFGGGGGGFGGGGGGG9?FFGFGGGGGFGGGGFFCEGGG9E,3C@DFGGGEFDFGGGGGGC<>,@6EFGCFDGGGGC*;C@CGF7EDGFG,=6;6?;,>7A6/:88@;?,32337CFD5>:F4*.56+>+5+>CCF4@59CD77::*
@M03152:184:000000000-AWYW1:1:2107:7202:5118 1:N:0:CTCCTTACATACCTGT
AAGCTCGTAGTTGAATTTCGGGACCAATATGTCGGTCGTGCTTCGGTACGTACTGTCATAATTGGTTTCTCCCTTCTGAAGAACCTTGATGTCATTAATTTGGTGTCTTGGGGAATCAGGACTGTTACTTTGAAAAAATTAGAGTGTTTAAAGCAGGCTCGCGCTTGAATACATTAGCATGGAATAATGAAATAGGACGTTTGATTCTATTTTGTTGGTTTCTAGGATCGACGTAATGAGTAATAGGGATAGTTGGGTGTAATTCTCGGGTGCCAAGGAACTCCAGTCACCTCCTTACATC
+
CC<@CFGGGGEGGGFGGGGGGEDEGGGGGGGGGGGGGGGGG8FFGGGGGGGGGGGGGEGGGFGGGGGGGFGGGGGGDCGFCA<<CCDGFGGGGGFFGGGGGGG,C,CCF9FGGGGGGGG?EGGGGGGGGFFGCFGFGGFGGGGGF9ECFCGGGGFGG7FGGDGDEFGGGG9FGDFGFGGGGGFGGGGGGDG;CC,DF,FBCFGEGG9FEFBFGCGC7DGCGFGGF94;BCB:8BF@8EG,BF+:A+<*;FGFGG7<CEG1>B9B@FFEFEF35>>C47:7*<9?6+0+<@><:>F?9<***
@M03152:184:000000000-AWYW1:1:2107:8396:5288 1:N:0:CTCCTTACATACCTGT
AAGCTCGTAGTTGAATTTCGGGCCTGGCTGGGTGGTCTTGCCGCAAGGTAAGCACTGCTCTGGTCGGGTCTTTCCTTCTGGGGAGCCGGCGTGCTCTTAACTGAGTGCGTCGGGGATCCAGGACTTTTACTTTGAAAAAATTAGAGTGTTTAAAGCAGGCTTACGCTTGAATACATTAGCATGGAATAATAGAATAGGACTTTGGTTCTATTTTGTTGGTTTCTAGGACCGAAGTAATGATTAATAGGGATAGTTGGGTGGAATTCTCGGGTGCCAAGGAACTCCAGTCACCTCCTTACAA
+
CCCCCGGGGGGGFGGGGGGGGGGGGGGGGCGGGGGGGGGGGGGGGGGGGAFGGGGGGGGGGGGGGEGGGGGGGGGGGGGGGFGFGGGGGGGGGGGGGFGGGGGGGG9FEGGGDGDEGGGGGGGGGGGGGGFEFCFGGGFGGGGGGGGGGGGGGGCCFFFGCGGG7FGGGG,@FGGGGGDGG9CEFFF@;9@99CFGGGGCBEGG?::CB@FFGGGGG8EGFGFFFF9CC>ECE**5<9+A:9F<+0+<7*76+<:+<8E>ECCF4++<555/*97>F7>7**<<8<+009FFGG4*<CD7*
@M03152:184:000000000-AWYW1:1:2107:26538:5334 1:N:0:CTCCTTACATACCTGT
AAGCTCGTAGTTGAATTTCGGGATCGACGGGTCGGTCGCGCCTCTGGTTTGTACTGGCCCTGTCGGTTTCTCCCTTCTGACGAACCACGATGTCATTAATTTGGTGTCGTGGGAAATCAGGACCGTTACGTTGAAAAAATTAGAGTGTTTAAAGCAGGCATTCGCTTGAATACATTAGCCTGGAATAATGAAATAGGACGTTTGATCTTATTTTGTTGGTTTCTAAGATCGACGGAATGATTAATTGGGATAGTTGGGTGGAATTCTCGGGTGCCAAGGAACTCCAGTCACCTCCTTTCAT
+
CCCCCFBFGGEFGGEFEGGGGGCBFFBFFGGEEGGFGCEEGGGGGGG9,:@F9,CFFGE<6FF,6C>CBCE,CEDFFE<FFGDFEE,?BF++,C,CFDD<,9AFE<=B=FFDG8,?A<FFF<B+8C@=F+BF,+<<=@CDF,3@F<ECDACFC9F<<FCFGGGGG:F*>FFC,7DC;,,,?FCCF:9,?,D<;;;?@,7<*<BF,@,2;,:FFGCF9FC88FCCF9++<+:5***2/:CFDG?EC*3+::72+0<9<5CE5*:<C9E?E=*9**077*5*:0+32<@FF?F++9/>F+:7*
@M03152:184:000000000-AWYW1:1:2107:7007:5338 1:N:0:CTCCTTACATACCTGT
AAGCTCGTAGTTGAATTTCGGGGTCAGTAGGTTGGTCATGCCACAGGTATGTACTGATCTTACTGATTCCTCCTTCCTGATGAACCGTAATGCCATTAATTTGGTGTTGCGGGGAAACTGGACTGTTACTTTGAAAAAATTAGAGTGTTTAAAGCAGGCTAACGCTTGAATACATTAGCATGGAATAATGAAATAGGACGTTCGATCCTATTTTGTTGGTTTCTAGGATTGACGTAATGATTAATAGGATAGTTGGGTGGAATTATCGGGTGCCAAGGTACTCCAGTCACCTCCTTACATA
+
CCCCCGGGGGGFGGGGGGGGGGGGGGGGGGGFGGGGGFGGGGCGGGGGGFGGGGGGFFGGGFGGGGGGGGGFFGGGGGGFDFGGGGGGGGGGGGGFGGGCGGGGGGGGCFEFDGDGGGGGE8=9EFGGGGGGGGGG9@:,BFGGFFGGG8F@FCCGF7FEAFF:FFFDF=FFFAFFGF7FG9FFCFFGGDFFFFFGGGGGEGGGGE:FFCGGGGGDFC7CFE;BCFGFGGC9CGGF=CFFF;>+9+C67<:<FGFCEECEC9?6+=+/57C3:CG*9/*:C90300<+0*2929*<+222*
@M03152:184:000000000-AWYW1:1:2107:17794:5386 1:N:0:CTCCTTACATACCTGT
AAGCTCGTAGTTGAATTTCGGCCTTTGCCGCCCGGTCCGCCTATTTGGGTGTGTACTGGAGCGGTGGAGGCTTACCTCGTGGTGAGCTGTTATGCCCTTTACTGGGTGTGGCTGGGAACCATGATTTTTACTTTGAAAAAATTAGAGTGTTCAAAGCAGGCTTACGCCCGAATACATTAGCATGGAATAATAAAATAGGACGTGCGGTCCTATTTTGTTGGTTTCTAGGATCGCCGTAATGATTAATAGGGATAGTTGGGTGGAATTCTCGGGTGCCAAGGAACTCCAGTCAACTCCTTAC
+
CCCCCGEGGGGGGGGGGGGFEGGGGDGGGGGGGGGGGGGGGGGGGGGGGFGGGGGGFGGFGGGGGGGCGGGFGFGGGGEGGGGGGGGGGGGGGGGEGGGGGGGGGGGGGGGGGGDGGGGGGGGAEFGGGGGGGGGGGGGGGGGFGGGGGGGGGGFGGGGGGDGGGGGGGGGGGGFGGGGCGFGGGFGFGGGGGGGGGGFFGCEGGGGGGGGGGGGGFFGGGGGGGGF?FCEFGC=EG=E=DGGGGGGGFGGECCE7CC8CEEDC=FFFEFC<C7>CDG:GGFGFC+@F6**3+:C9EF779
@M03152:184:000000000-AWYW1:1:2107:14316:5494 1:N:0:CTCCTTACATACCTGT
AAGCTCGTAGTTGAATTTCGGGATCAGTATGTTGGTCGTGCTTCGGTACGTACTGTCATTACTGGTTTCTCCCTTCTGAAGAACCTTGATGTCATTAATTTGGTGTCTTGGGGAATCAGGACTGTTACTTTGAAAAAATTAGAGTGTTTAAAGCAGGCATACGCTTGAATACATTAGCATGGAATAATGAAATAGGACGTTTGATTCTATTCTGTTGGTTTCTAGGATCGACGTAATGATTAATAGGGATAGTTGGGTGGAATTCTCGGGTGCCAAGGAACTCCAGTCACCTCCTTACATT
+
CCCCCGGGGGGGGGGGGGGGGGGGGGGGGGGGGGGGGGGGGGGGGGGGGGGGGGGGGGGGGGGGGGGGGGGGGGGGGGGGGGGGGGGGGGGGGGGGGGGGGGGGGGGGGGGGGCGGGGGGGGGFGGGGGGGGGGGGGDGGGGGGGGGGGGGGGGGGGGGGGGGGGGGGGGGGGGGGGGGGGGGGGGGGGGGGGGGFGGGCFDGGGGGGGGGGGGFFAFGGGGGGGCFGFEEGGCGGFFGGFGCCFDF,0AF6EGGGEGG>FFFCGGFGGCFDEGF4CCAFGGG6CFGCFBFF54<7:C7**
@M03152:184:000000000-AWYW1:1:2107:13498:5538 1:N:0:CTCCTTACATACCTGT
AAGCTCGTAGTTGAATTTCGGGATCAATGGATTGGTCATGCCGATGGTGTGTACTGGTCATATTGGTTCTCACCTTCTAAGGAACCATAATGTCATTTATTTGATGTTGTGGGGAGTTAGGACTGTTACCTTGAAAAAATTAGAGTGTTTAAAGCAGGCTAACGCTTGAATACATTAGCATGGAATAATGAAATAGGACATCGCATTCTATTTTGTTGGTTTCTAGGATCGATGTAATGATTAATAGGGATAGTTGGGTGGAATTCTCGGGTGCCAAGGAACTCCAGGCACCTCCTTACAT
+
CCCCCGGEGGGGGGGGGGGGGGGGGGGGGGGGGGGGGGGGGGGGDGGGGGGGGGGGGGGFGFGGGFGGGGGGGGGGGGGGGGGGGGGGGGGGGGGGGGGGGGGGGGFGGGGGGGGGGGGGGGGGGGGGGGGGGGGGGGGGGGGGGGGGGGGGGGFGDFEFFGGGGGGFGGGGGGGGGGGGGGGGGGGGGGGGGGGGGDCFGGGGG7CFFGGGGGGGGF>CEGGGGFFFGFCEGGFGFGCGGGGG79CCFCCC6BCG688BCFFGF9E7E7CGGGGGFGA4EGGFFGDFG;CCCCDFFGFG*
@M03152:184:000000000-AWYW1:1:2107:18426:5564 1:N:0:CTCCTTACATACCTGT
AAGCTCGTAGTTGAATTTCGGGCCTGGCTGGGTGGTCTTGCCGCAAGGTAAGCACTGCTCTGGTCGGGTCTTTCCTTCTGGGGAGCCAACGTGCTCTTAATTGAGTGCGCTGGGGATCCAGGACTTTTACTTTGAAAAAATTAGAGTGTTTAAAGCAGGCTTACGCTTGAATACATTAGCATGGAATAATAGAATAGGACTTTGGTTCTATTTTGTTGGTTTCTAGGACCGAAGTAATGATTAATAGGGATAGTTGGGTGGAATTCTCGGGTGCCAAGGAACTCCAGTCACCTCCTTACAT
+
CCCCCGGGGGGGEGGGGGGGGGGGGGGGGGGGGGGGGGGGGGGGGGGGGFGGGGGGGGGGGGGGGGGGGGGGGGGGGGGGGGGGGGGGGGGDFGGGGGGGGGGGFGGGGGGGGGGGGGGGGGGGGGGGGGGGGGGGGGGGGGGGGGGFFGFGGGGGGGGGGGGGGGGGGGGGGGGGGGGEGCFGGGFGCFGGGGGGG,@FGGGGC>:FGFGGGGFGFGG8CG;FF?CCFGGC=CFF?7>;>FC?FGF6=CFC+<7EG5B8EFCFC+3C5CE<E35DF4>GCFG?C88C6@F9CGCCFC<>7
@M03152:184:000000000-AWYW1:1:2107:26149:5612 1:N:0:CTCCTTACATACCTGT
AAGCTCGTAGTTGAATTTCGGACCTGGCTGGGTGGTCTTGCCGCAAGGTAAGCACTGCCTCTGGTCGGGTCTTTCCTTCTGGGGAACCTGTGTGCCCTTAATTGAGTGCGCAGGGGATCCAGGACTTTTACTTTGAAAAAATTAGAGTGTTTAAAGCAGGCTTTCTCTTGAATACATTAGCAAGGAATAATAGAATAGGAATTTGGTTCTATTGTGTTGGTTTCTAGGAGCGATGTAATGCTCATTAGGGTTAGTTGGGTGGAATACTCGGGTGCCAAGGAACTCCAGTAACCTCCCTCCT
+
<CC9CG@CE@CGFFGAFFCGCCFGGG?<<FFGC@+BFGGEFD7FECEDF,CEGC,<E9CFEDFCFFEEGGDCGFGGFF<,<FFGGDG@8EFCFGCG8,99,5<F?CFCF@FCCF7FE7BE=FBF<FGG9EFGGGFGA<FE7>FGGFF?F<CDFGCDADCG+B>>=,@,3,,,C,<FGF;F,D,5+,8@,@E9@;EA,=@7@,3,33@*?F,F;,@D,5DE4*>DC,?E6,*==,/<;@>,+++=++51:E**/A1+;98C*8*+0++59**9*>*9*95CC?8+AC6++**+0075*0>**
@M03152:184:000000000-AWYW1:1:2107:14153:5687 1:N:0:CTCCTTACATACCTGT
AAGCTCGTAGTTGAATTTCGGACCGGGCTGGGCGGTCTTGCCGAAAGGTAAGCACTGCTCCGGTCGGGTCTTTCCTTCTGGGGAACCACCGTGCTCTTAATTGAGGGCGATGGGGATCCAGGACTTTTACTTTGAAAAAATTAGAGTGTGTAAAGCAGGCCTACGATTGAATACATTAGCATGGAATAATAGAATATGACTTTGGTTCTACTTTGTTGGTTTCTAGGACCGAAGCAAGGGTTAATAGGGATAGTTGGGTGGAATTCTCGGGTGCCAAGGAACTAAACTCACCTCCTTACAC
+
C9@C@DCEEEFGGGC@@-C8:C:6CGG@F@7,-@FFFE6CCFGFEGGGED9@,CED@66C<?=FF+@+:==,5,CE,,,5,?=++AFGB:4BF74AE?,,C55<B,++44>FE<FE:DC<DF+88,,8,3,C==D,,3B:3C3,@FC<@,@FGA;::3D*3@:D**131:,;DG,,7376,7><7<,?,B2C,?,C,,2,7@,@:*12<B,>B9+7?*8:8F+B7C99:8B*:**+878*0;CEGGGF7**2+<+0+*2;**00*+<75*:957*:*/7>:88++<+<A?62<*/AC+*00
@M03152:184:000000000-AWYW1:1:2107:5610:5688 1:N:0:CTCCTTACATACCTGT
AAGCTCGTAGTTGAATTTCGGGTCTGGCTGACCGGTCCGCCTCACCGCGTGCACTGGTTCGGCCGGATCTTTCCTTCTGGCTAACCTCATGCCCTTTACTGGGTGTGCTGGGGAACCAGGACTTTTACTTTGAAAAAATTAGAGTGTTCAAAGCAGGCATATGCTCGAATACATTAGCATGGAATAATAGAATAGGACGTGCGGTTCTATTTTGTTGGTTTCTAGGACCGCCGTAATGATTAATAGGGATAGTTGGGTGGAATTCTCGGGTGCCAAGGAACTCCAGTCACCTCCTTACATC
+
CCCCCGGFGGGGGDGGGGGGGGGGGEGGGGGGGEGGG:FFGGGEFGGGGGGG<EGFGGGGGGGGG>CFGGGGGGGGFGFGGFGGGGGGGGGGGGGGGFGGCCFGGGGGGGGDDEGGFGFE@FGGGGGGFFFFG<FG8CFFGBEGGGGGGGGDDGDFEGGGGGGGGGGGG<+:ECCFFGGAA,@FGGGG99EA,D,:<FCF*>>@:CFFGCFGFG:<C8BG6CF+<?EG>EGGGG5?=71>DCEGGC6CFC46<F+<5CCECCCF:FFD**/)**06>30C*<C+AFC@FFC?E477+2::*
@M03152:184:000000000-AWYW1:1:2107:12754:5740 1:N:0:CTCCTTACATACCTGT
AAGCTCGTAGTTGAATTTCGGGCCTGGCTGGGTGGTCTTGCCGCAAGGTAAGCACTGCTCTGGTCGGGTCTTTCCTTCTGGGGAGCCAACGTGCTCTTAATTGAGTGCGCTGGGGATCCAGGACTTTTACTTTGAAAAAATTAGAGTGTTTAAAGCAGGCTTACGCTTGAATACATTAGCATGGAATAATAGAATAGGACTTTGGTTCTATTTTGTTGGTTTCTAGGACCGAAGTAATGATTAATAGGGATAGTTGGGTGGAATTATCGGGTGCCAAGGAACTCCAGTCACTCCCTTACAA
+
CCCCCGE@FFGGGGGFGCFFGGGGGGG@FGGEFGGGGGG,EFEGGFGGGFGGDEFGGGGGGFGFFGGGGGFGGGGFCFGGCDCGGGC<FFGC@FEFCFF<EFF?EFFFCF@C@FDEDCGFGGDDCE<BFGCGFGGGGGGGGDAFFCFGAFFFFE9DDDGGFFFG7BCFGGFGGGGDFFGGABFFEDDFEFE,>EGA:CFG79;CFGFFFGGFB@BFCFFEF6=CFFFGCF5CGG8EF9;FCFGFFG?+ACD66+>+>*=@E>C+0+30==5*C57:6<@CE60<68FEG8?++290++2:*
@M03152:184:000000000-AWYW1:1:2107:23354:5788 1:N:0:CTCCTTACATACCTGT
AAGCTCGTAGTTGAATTTCGGGATCAATTTATTGGTCGTGCTATTGTACGTACTGGTATTATTGATTCCTACCTTCTGACGAACCACGATGTCATTAATTCGGTGTCTTGGGGAATCAGGACTGTTACTTTGAAAAAATTAGAGTGTTTAAAGCAGGCATACGCTTGAATACATTAGCATGGAATAATGAAATAGGACGTTTGATTCAATTTTGTTGGTTTCTAGGATCGACGTAATGATTAATAGGGATAGTTGGGTGGAATTCTCGGGTGCCAAGGAACTCCAGTCACCTCCTTACATC
+
CCCCCGGGGGGGGGGGGGGGGGGGGGGGGGGGGGGGGGGGGGGGGGGGGGGGGGGFGGGGGGGGGGGGGGGGGFGGGGFGDGGGFCFGGGGGGGGF9FGGGGGGGGGGGGGGGGGGGGGGGGGGGGGGGGGGGGGGGGGGGGGGGGGGGGGGAFGFCFFGGGGGGG7FGGGFGGCGGGGFG8FGGGFGDFGCFFGGGGGGGGGGGGGGGGCCCEFGGFGGFGGGG?CFGGGCEGGGGF??FGC7=:ECFGGGCC7?5=E8C:FG+<9:FGFDD5F<C3ADCG<+@6CFCFDG5>CGGGFF7
@M03152:184:000000000-AWYW1:1:2107:19972:5977 1:N:0:CTCCTTACATACCTGT
AAGCTCGTAGTTGAATTTCGGCCTTTGCCGCCCGGTCCGCCTATTTGGGTGTGTACTGGAGCGGTGGAGGCTTACCTCGTGGTGAGCTGTTATGCCCTTTACTGGGTGTGGCAGGGGACCATGATTTTTACTTTGAAAAAATTAGAGTGTTCAAAGCAGGCTTACGCCCGAATACATTAGCATGGAATAATAAAATAGGACGTGCGGTCCTATTTTGTTGGTTTCTAGGATCGCCGTAATGATTAATAGGGATAGTTGGGTGGAATTCTCGGGTGCCAAGGAACTCCAGTCACCTTCTTAT
+
CCCCCFC@@EECFFGCFFGGDEFGGGGGGGGGGGGGGGGGGFGGGGGGE6B@FFFFFGEFGGG@BF@CEFGGGGGCFGGDFG,DFGGGGGGGGGGAFGGGGGGGGGGGGGGFFGGGGGCGGGGGFGFGFG<F9EEFFDFGDBB?FFGDEFE,CFFGGGGGGDDFFDGFEEGGGGCFCDFFGFFFGGGGGGGGEEBDDCFG:FGGFGG@E7FG@CC,20<CC:B<ACFGFCFEGC=CEGGCF:+2:7CF7+>EF*<:7:C*/88C7+++<25CCCCD*0/9=CF*<<@FC=*<+0*+0<*?*
@M03152:184:000000000-AWYW1:1:2107:24849:6042 1:N:0:CTCCTTACATACCTGT
AAGCTCGTAGTTGAATTTCGGGGCCTTTTATCAAAGCGTTGCGGTCTGAAACCCAGCTGGTGTGAAAGCACTGGTGATGGGGCGGTACTGCAGGCGGGGCTCAAATCTGGTTTCTCGAAGACAACCTGTGCCCTTTACTGGGTTGCGGGAATTCTTGTATTCGAGACACTTACTTTGAAAAAATTAGAGTGTTCAAAGCAGGCAGTTTCGCTTGAATACATTAGCATAGAATAATGGAATAGGACTTTGGTCTTATTTTGTTGGTTTCTAGGACCGAAGTAATGATTAATAGGGATAGTTG
+
BB<C@EFFFGGGGGGGGDFGGGGGGGGGGFFCFGGGGGGGDGGGFGGGFGGCFGGGGCFGGGGGGFGGGGGFGGGGGGGGGGGGGGCFGGGGGFDGGCFGGGGGGGGGGGFGGGGGGGGGEFGGG7DG<FA9FCEFGCGGGGGGGGDGGGGGGFGGGGGGGGGF:FCEFCFGGGGGGFGFEFFGFEGG9<FGDF?<FFFDCFG>5*<C7C5EGFCE9E?EFGGGGCEGDFFFC@@C790:CFFG<6CEFGF+:<C?FGGCFEC5**:3<:7=?D*97379FFA+9?799=>:+CC*0<*2*
@M03152:184:000000000-AWYW1:1:2107:23482:6084 1:N:0:CTCCTTACATACCTGT
AAGCTCGTAGTTGAATTTCGGGATCAATTTATTGGTCGTGCTATTGTACGTACTGGTATTATTGATTTCTGCCTTCTGACGAACCATGATGTCATTAATTTGGTGTCTTGGGGAATCAGGACTGTTACTTTGAAAAAATTAGAGTGTTTAAAGCAGGCTCACGCTTGAATACATTAGCATGGAATAACGAAATAGGACGTTTGATTCTATTTTGTTGGTTTCTAGGATCGACGTAATGATTAATAGGGATAGTTGGGTGGAATTCTCTGGTGACAAGGAACTTCAGTCACCTCCTTACATT
+
CCCCCGGGGGEFGGGGGDGGGGGGGFGGGGGFGGGGCFGGGGGGFGGGGGGCDDFGGGGGGGGGGGDGFGGCFGGFGGGEFGGCFGGGGFGGFECFDEGGGGGGGEEEFGGGGDECFFGGFFGGFGGGGCDFGGGGFGG<FCFFAFFAEGGGCGGGGGGGGGGGECG8FFGADGGGG,AFCGCGGGGDCEGC<FCFGGFF7<>=DFA;@FCGGGG,DCC*@DFGGGGFG>C>C*=,*<,22>>BFG6CC06FFGGCC*48EFG?FG9++3=F+;:@5FFF:6+5<C+?C8*+;7*CFGD:*
@M03152:184:000000000-AWYW1:1:2107:25345:6188 1:N:0:CTCCTTACATACCTGT
AAGCTCGTAGTTGAATTTCGGGATCAATTTATTGGTCGTGCTATTGTACGTACTGGTATTATTGTTTTCTACCTTCTGACGAACCATGATGTCATTAATTTGGTGTCTTGGGGAGTCAGGACTGTTACTTTGAAAAAATTAGAGTGTTTAAAGCAGGCTCACGCTTGAATACATTAGCATGGAATAACGAAATAGGACGTTTGATTCTATTTTGTTGGTTTCTTGGATCGACGTAATGATTAATAGGGATATTTGGTTGGAATTTTCGGGTGCCAAGGAAATCCATCTACCGTCTTACATT
+
CCCCCGGGGGGGGGGGGGFGGGDGGDGFFFGFGGGGGGGGGGGGGGGAFGGGGGGDFCGGGGGGGGGGGGGGFFFGGFDGEG+@@,CEFGGGGGGG9EFGGG,FGG@<FGC@EBFGG9ECEFFFGAFGGGGGEEDG@BFGCFAEGDFGGGFEGGF8+4AEECFGGGGGGGGFFCBFF@FFA@FGGFDFE+@FE9D,,<B++@89FF=FGGGGFCFG,,*6>;D,,@,<>*6B*>:8D@,>CEE:,=,?C?8,,1>?:/*103CC+=+**=CC*;2*/*22++33:0+++1***1*/3+27*
@M03152:184:000000000-AWYW1:1:2107:6257:6266 1:N:0:CTCCTTACATACCTGT
AAGCTCGTAGTTGAATTTCGGGAGTTTCAGATCAAAGCTCGTCCTTGTGGCGTGGCTCGATTTGGGCTTCCTATTATTGGATAGTGGGCAACCGCTTCCAATCTTTTACTTTGAAAAAATTAGAGTGTTCAAAGCAGGCGTAACCTTGCCATTGAATCTTACAGCATGGGATAATAGAATATGACGTTGGTCTTATTTTGTTGGTTTCTAAGGCGGCTGTAATGATTAATAGGGCTTGTTGTGTGGCATTCTCGGGTGCCAAGGAACTCCAGTCACCTCCTTACATCTCGTATGACGTCTT
+
CB-CCGGGGGCEEEEEFGGGGGCFEFCCFGAFDD,EGF<@F6@C;FDFGGGGGGGCGDGEFEFGCCDFED<F<9@CF9<FF9EEG9EFC=<F8:FFGDGFDGGGG9FDF9EFGGCFG,CFGGAFGEEFF,AFGCG?F+>CF+BF<FFFFECFDBFFG,<FFCFFFC<F@F,3=DGC=FGFCFFBFDBFF7+7,D,EB,=<DF7,@*@9@@,3@8*>*::46,22B;B,<@2BF6*3*5*+;3/=FGE*=?7+37CECE>8:C>**2:+:<7C09::=C><69+3<3+3<@CGCG>F=5/01
@M03152:184:000000000-AWYW1:1:2107:12937:6307 1:N:0:CTCCTTACATACCTGT
AAGCTCGTAGTTGAATTTCGGCCCTGGCCTTGTGGTCTTGCCTCACGGCAAGCACTGCAGTGGTAGGGGCTTTCTTTCTGGTTGTGTCCGTTTTGTCCTTAATTGGACGTGACGGGCGGCCAGGACTTTTACTTTGAAAAAATTAGAGTGTTCAAAGCAGGCATATGCTTGAATACCTTTGCATTGAATAATAGACTAGGGCTATGGTTCTATTTTGTTGTGTTTTCTGGCCACAGAAATGATTAATAGGGATAGTTCGTTGGTATTCTCGGGTGCCAAGTAACTTCAGTCACCTTCCTTC
+
ACC@@F;@@CCF<6<6<C6<@+@FF<@C@DFG@6,CFEG<C6,C@C8;:6@6,;6CC9,6;,C6C@D:@FC,CFECEA<F96:@@,C<?669,8,,6,,,C,CCE,,C>B,,CB+@7@++4+8++B,A<C,,5CF,,,,,3+3>33=,<,:C=<,,,3@,>:A@,@,@3FF,3@C@,33,3,@3,@9,7;,2,,5,7,?,,,,,?B72?;C,@BGGCCFC,*=2,,,5>+2B8***+3++++11++39+7*=@*3+5+3=:*;2:79+++****)**275+0:C++23312+CCC+<*20*
@M03152:184:000000000-AWYW1:1:2107:20691:6389 1:N:0:CTCCTTACATACCTGT
AAGCTCGTAGTTGAATTTCGGGATCAATTTATTGGTCGTGCTATTGTACGTACTGGTATTATTGATTCCTACCTTCTGACGAACCATGATGTCATTAATTTGGTGTCTTGGGGAATCAGGACTGTTACTTTGAAAAAATTAGAGTGTTTAAAGCAGGCTCACGCTTGAATACATTAGCATGGAATAACGAAATAGGACGTTTGATTCTATTTTGTTGGTTTCTAGGATCGACGTAATGATTAATAGGGATATTTGGGTGGAATTCTCGGGTGCCAAGGAACTCCAGTCACCTCCTTACTTC
+
CCCC9<FFEGGGGGGGGGGGGCGGGGGGGGDFGGGGGEGGEFAFGAFGGGDAFGGGGGGGGGGGGGGGGGGGGGGGGGCFGGGEGGGGGGAFFFGGE,FFEFFG76=CFGF@@FFDFDGGFGGGGGGGGGGGGGFGGGGGFG<FEFGGGDFGGGGGGGGGG<<8?FDFFEFGGGGGFGFEG?BBDFE@CE+CFAA,,>:<C<C9F;FF;DGFGGF7@C>EFBEFG,3<>@8EG>88DGF:FGGFFCC6,;0,,45B5E>:;+<E+@<E5CFCE*+***.;FF955>E+<06+:77<++***
@M03152:184:000000000-AWYW1:1:2107:25545:6427 1:N:0:CTCCTTACATACCTGT
AAGCTCGTAGTTGAATTTCGGAATGCTTTTGGTCAAAGCTCGTCCTTGTGGCGTGGCTCGGCTAATGCTTCCTATCTTCCGGTAGTGGGCGTTAAAACTCGCTCCGGATCATTTACTTTGAAAAAATTAGAGTGTTCAAAGCAGGCGTAACTTGCCATTGAATATTACAGCATGGGATAATAGAATATGACGTTGGTCTTATTTTGTTGGTTTCTAAGGCTGATGTAATGATTAATAGGGATAGTTGGGTGGAATGCTCGGGTGCCAAGGAACTCCAGTCACCTCCTTACTTCTCGTATGC
+
CCACC<FG@@FGCGGGFFGGG7FGFGGG<E9FFEFGDFF,CCCB7CGGGGDFE::@FCCCGEFGFGF<EFGGGFGFFFGFEGG+,:F8,D>++B4,,:=9CE7=B+7=CFF9,E?ECFGA<FE<=+:B??AC,5AAFF<B<EC@FF>B:FGGG,DFDCD,,3FBFGGGFGG@9CGGFGGABFCGDFEF9,@>*@8,CAFF;@=CFCGGF@FF8;F,@,,6248B,4?FGFCBCF,;>9,<*4=CGGG?*/:5*+5++>9***3:3C@E/==<70*9C486<E+<@**<F@*++:C7;AFFD
@M03152:184:000000000-AWYW1:1:2107:23542:6443 1:N:0:CTCCTTACATACCTGT
AAGCTCGTAGTTGAATTTCGGACCTGGTCGGGCGGTCTTGCCGAAAGGTAAGCACTGCCCCTGGCTGGGTCTTTCCTTCTGGGGAACCAGCGTGCGCTTAATTGAGTGCGCTGGGGATCCAGGACTTTTACTTTGAAAAAATTAGAGTGTTTAAAGCAGGCCTACGCTTGAATACATTAGCATGGAATAATAGAATAGGACTTTGGTTCTATTTTGTTGGTTTCTAGGACCGAAGTAATGATTAATAGGGATAGTTGGGTGGAATTCTCGGGTGCCAAGGAACTCCAGTCACCTCCTTACA
+
CCCCCGGGGGGGGGGGGGGGGGGGGGGGGGGGGGGGGGGGGGGGGGGGGGGGGGGGGGGGGGGGGGGGGGGGGGGGGGGGGGGGGGGGGGGGGGGGGGGGGGGGGGGGGGGGGGGGGGGGGGGEFGGGGGGGGGGGGGGGGGGGGGGGGGGGGGGGGFGGGGGGGGGGGGGGGFGGGGGDGGGGGGGG9FGGGGGGGGGGGGGGGGGGGGGGGFGGGGGGGGGFG9<EFCFGGGGGGF7CCGFGGGCFEGFGCC@FCF5?EC*:CG9CCCF5CCDFGG:CEF8FFGGCFFGGGGGCGGGF*
@M03152:184:000000000-AWYW1:1:2107:24196:6466 1:N:0:CTCCTTACATACCTGT
AAGCTCGTAGTTGAATTTCGGGTCCGGCTGAGTGGTCTTGCCAATGGTAAGTACTGCTCTGGTCGGACCTTTCTTTCTGGGGAACCAACGTGCTCTTAACTGAGTGCGCTGGGGATCCAGGACTTTTACTTTGAAAAAATTAGAGTGTTTAAAGCAGGCCTACGCTTGAATACGTTAGCATGGAATAATAGAATAGGACTTTGGTTCTATTTTGTTGGTTTCTAGGACCGAGGTAATGATTAATAGGGATAGTTGGGTGGAATTCTCGGGTGCCAAGGAACTCCAGTCACCTCCTTACCTT
+
CCCCCFFGGGGGGGGGGGGGGGFGGGGGGGGGGGGGGGGGGGGGGGGGGGGGGGGGGGGGFGGGGGEGGGGGGGGGGGGGGGEEDGFGGEGGG7CFFFGGGGGGGGFGGGGGGGGGCEEGGGGGGGGGGFGGGGGFCEEFGGGGGFFFGCC9FGGGFGGGGGGGGGGGCGGG9FDFGEGGGGGFCFFFFCFFAEGGGGGGCFGDGFGGGGGGGCFGGFGGGGFFDGGGFE*:C8AFFCC9CFGGCFFGFGGGGG+?=CE7;:CC+<+;*:FD=<FFGC>CGGCACF<:<@GF*1>C++*0*
@M03152:184:000000000-AWYW1:1:2107:20767:6474 1:N:0:CTCCTTACATACCTGT
AAGCTCGTAGTTGAATTTCGGAACTAAACGGTCACCAGTCGGCCGTCAAGGTCTGTACTGGTCCGTTTGTTCTCACCTATGGGATACTCACCTCTACTCTTAACTGGGCGGAGGGTTTAAAGCAGGCATAGGGCAAAACCACATGCGTCTCGCGCGTATGTGGCCTGTGTTTGTGGAGTTCCCATTCGTTTACTTTGAATAAATTAGGGTGTTCAAAGCAGCCAAAAAAGGAGGCATGAATACTACAGCATGGGATAACGGAATACGATTTCGGTTCGATGTTTCGTTGGTTTCTAGGATC
+
CCCCCGGGGGFFGGGGGGGGGGFGGGGGGEGGGDGGGGGGDGG>FFGGGGGGGGGGGGGGGGGGGFGGGFFGGGFGGGEFGGFFFGGGGGFGGGGFGGGCGECFGGGGGGDGGGG?FEGG9FGGGGCEG8EFEGGGF=FDFFGG,CFFGFFGGGGGCFFGFCGGGGGGGGGGGFGG:DDFGFGFFCEDFGGGGGGFF<CFGGGCFFGG7FCGGGFGFDGFGGG5C@8CEEC88888@FFCFCFGGGGGGGGG6:6AC+CA*/?E4<8FFGF>CGDGD)<7EECFGCCEG)9@CFG?CE4D4
@M03152:184:000000000-AWYW1:1:2107:6548:6501 1:N:0:CTCCTTACATACCTGT
AAGCTCGTAGTTGAATTTCGGGCCTGGCTGGGCGGTCCGCTTCACGGCGTGTACTGTCTGGCTGGGTCTTACTTCTTGGTGAACCGGCGTGCCCTTCACTGGTGTGCGTCGGGGAACCAGGACTTTTACCTTGAGAAAATTAGAGTGTTCAAAGCAGGCCTATGTCCGAATACATTAGCATGGAATAATAAAATAGGACGTGCGGTTCTATTTTGTTGGTTTCTAGAGTCGCCGTAATGATTAATAGGGATAGTTGGGTGGAATTCTCGGGTGCCAAGGAACTCCAGTCACCTCCTTACAT
+
CCCCCGGGGGGGGGGGGGGGGGGGGGFGGGGGGGGFGGGGGGGGGFGGGGGGGGGGGGGGGGGGGGGGGGGGGGGGGFGGGGGGGGGGGGGGGGGGGFGDBFGGGGGGGGFGGGGGGGCGGGGGGGGGGGGGGFGCGFGGGAFGFFGFGGGGGGGGGGGGGGGDB;DCCGGFFFGGGGGGGGGGGGGC?CBF@FCGF,,CFC>ED:FFF,<FGFFCGFDCFF@CC<<AECGGCEGD?C@+?CFEGGG67FFGCG9+A8EG=@@76:E?EGGDEDGGGFFGGGFE<@::?*?E6C7CCCF7*
@M03152:184:000000000-AWYW1:1:2107:22687:6557 1:N:0:CTCCTTACATACCTGT
AAGCTCGTAGTTGAATTTCGGGCCTGGCTGGGTGGTCTTGCCGCAAGGTAAGCACTGCTCTGGTTGGGTCTTTCCTTCTGGGGAACCAGCGTGCTCTTAATTGAGTGCGTTGGGGATCCAGGACTTTTACTTTGAAAAAATTAGAGTGTTTAAAGCAGGCTTACGCTTGAATACATTAGCATGGAATAATAGAATAGGACTTTGGTTCCATTTTGTTGGTTTCTAGGACCGAAGTCATGCTTAATAGGGATAGTTGGGTGGAATTCTCGGCTGCCAAGGAACTCCAGTCACCTCCTTACAT
+
CCCCCGGFGGFGGFGGGGGGGEFGGCCCFEFEGGEGGGG9FGGGG77,FFAFGGGGGFGGGGGGGDDCF<ACEFGFGGGACDE7FC7=FGCFGGGGFGGFG9FCD<FDEGGGG7FGE<E,=FCG?FGC<FCGF<FEGGCEFGGGFFGGEFEF9<<DFDGGFG?F?CGGFA,@EF=FB,@FGACCFCFF9ECFCACACAFG7@CC7FFGD;FFFCC:8,D*1=F?7BFFGC**=*/11AF+15>+2@C?*7<CDCCG6?C8=5B?70<CE=**29D7**)2:CF7FF6<0**3<D5:9+***
@M03152:184:000000000-AWYW1:1:2107:18730:6563 1:N:0:CTCCTTACATACCTGT
AAGCTCGTAGTTGAATTTCGGGATCAATTTATTGGTCGTGCTATTGTACGTACTGGTATTATTGATTTCTACCTTCTGACGAACCATGATGTCATTAATTTGGTGTCTTGGGGAATCAGGACTGTTACTTTGAAAAAATTAGAGTGTTTAAAGCAGGCTCACGCTTGAATACATTAGCATGGAATAACGCAATACGACGTTTGATTCTATTTTGCTGGTTTCTAGGATCGACGTAATGCTTAATAGGGATAGTTGGGTGGAATTCTCGGGTGCCAAGGAACTCCAGTCACCCCCTTCCACC
+
CCCCCE;CFFGGFGGFGFGFGEGGGEFFC9FFGFCGGGGE7FGGF<FGFGGGGGGGGCFGFFGC9FEEGGFE<EFGGFDFGG7FFFEGFCCFGAAAFFF,EEFFCFGGGGGG7,=FFAFFGGFDFEDGF9AEF<E9ECCFGGGGGGGGCEEEFGEFF>8FFGFF:FCF895,FGGGAFFEAB8EFCFFG++++7,33C<>+54,8@CA==9@,;,@@:DA8EF,,,@,?>CE*>*::,,>@?,==C:,;6?8;:;6CEE7C+<6@+;5**=)AC>09*89CC9<8<<?+8C57>):**202
@M03152:184:000000000-AWYW1:1:2107:26690:6661 1:N:0:CTCCTTACATACCTGT
AAGCTCGTAGTTGAATTTCGGGACCAATTTGTTGGTCGTGCCTCGGTACGTACTGGTATTATTGGTTTCTCCCTTCTGAAGAACCTTGATGTCATTAATTTGGTGTCTTGGGGAATCAGGACTGTTACTTTGAAAAAATTAGAGTGTTTAAAGCAGGCATACGCTTGAATACATTAGCATGGAATAATGAAATAGGACGTTTGATTCTATTTTGTTGGTTTCTAGGATCGACGTAATGATTAATAGGGATAGTTGGGTGGAATTCTCGGGTGCCAAGGAACTCCAGTCACCTCCTTACATT
+
CCCCCGGGGGGGGGAFEGDGGD@BFDEGGGFFGFCGGGCFGG9<;@:FGGCEFFGGGDDFEFFDFGCGGGGEFFFGGGGF@FFFF,EF9CC<9FFG9C,EGGFEDGGGGGGGG=FDEFCGDGEDFB?FCCFGCDE9E>B8?FFFGG<FCGBE<EFFGGGGGFGGGDGCG9???F<BFB=CDGGGGGDCFF=AFG98>,@F:7+,8D,@;F,@3,>,:DEGFFGG7,8AD*>1=5:DFFF<CC<BFCEFGE8,,=FD*/BEFEC3:<B*/5C5:C7*8CAGFFDC+CCCGF*C5C*A:?**0
@M03152:184:000000000-AWYW1:1:2107:13558:6708 1:N:0:CTCCTTACATACCTGT
AAGCTCGTAGTTGAATTTCGGGAGTTTCAGATCAAAGCTCGTCCTTGTGGCGTGGCTCGATTTGGGCTTCCTATTATTGGATAGTGGGCAACCGCTTCCAATCTTTTACTTTGAAAAAATTAGAGTGTTCAAAGCAGGCGTAACCTTGCCATTGAATATTACAGCATGGGATAATAGAATATGACGTTGGTCTTATTTTGTTGGTTTCTAAGGCTGATGTAATGATTAATAGGGATAGTTGGGTGGAATTCTCGGGTGCCAAGGAACTCCAGTCACCTCCTTACATCTCGTATGCCGTCTT
+
CACCCDFFGGGGGGGGGGGGGGGGGGGGGGGGGGGGGGGGGGGGGGGGGGGGGGGGGGGGGGGGGGGGGEGGGGGFGGGGGGGGGGGGGGGGGGGGGGGGGGG9FGGGFGGGGFCGGGGGGGFFGFFGGCFGGGGDGGGGGGGGFGFGGGGGGDFFGFGGGGGDFGFGFGEFGGGGGFGGGGA;;FEGGGBAFFAFGFGCFGGFGGGGGG9;D@EG7CCEGB@CFEGCGGC,>8,40,>EGC5?ED*9:61A+78CFDDCE?F5D?6>@?F6C8+309>CFD0C+0<<+)95CF*:CCGGC
@M03152:184:000000000-AWYW1:1:2107:11933:6715 1:N:0:CTCCTTACATACCTGT
AAGCTCGTAGTTGAATTTCGGATCAATTTATTGGTCGTGCTATTGTACGTACTGGTATTATTGATTCCTACCTTCTGACGAACCACGATGTCATTAATTTGGTGTCATGGGGAATCAGGACTGTTACTTTGAAAAAATTAGAGTGTTTAAAGCAGGCTCACGCTTGAATACATTAGCATGGAATAACGAAATAGGACGTTTGATTCTATTTTGCTGGTTTCTAGGATCGACGTAATGATTAATAGGGATAGTTGGGTGGAATTCTCGGGTGCCAAGGAACTCCAGTCACCTCCTTACATCT
+
CCCCCGGGGGGGGGGGGGGGGGGGGGGGGFGGGGGGGGGGGGGGGGGGGGGGGGGGGGGGFGFGGGFGGGGGGGGGGEGGGGGGFGGGGGGGGGGGGGGGCFGGGGGGDFGGGGGGGGGGGCGGG9FGGGFGGGFFGGGGGFFFGGGGGGFEGGGGGFGGGFGGGFC8FDFGGGFFGGGGFGGFG9D+3@EGFF8FGGGGGCCFGGGGFGGGCCF97EDGGGDE9FGGED5C:*;@C7<FCDC,9*,0=C6EFC8=EE58CFGFFGG*>FC8FCF47*=57FCCCFC?E*9CFCCAG+***
@M03152:184:000000000-AWYW1:1:2107:6117:6782 1:N:0:CTCCTTACATACCTGT
AAGCTCGTACTTGAATTTCGGGATCAATATATTTGTCCTGCTTAGGTATGTACTGGTATTATTGATTTCTCCCTTCTGAAGCACCATGATGTCATTTATTTGATGTCGTGGGGTATCAGGACTGTTACTCTGACTACATTAGAGTGTTTAAAGCAGGCTTTCGCTTCAATACATTGGCATGGAATAATGAAATATGACGTTTGATTCTATTTTGTTGGTTTCTAGGATAGACTTAATGATTAATTGGGATAGTTGGGTGGACTTCTCGGATGCCAATGAACTCCCGTCACCTCCTTACATT
+
<CCC<E;@--C<-CFEFGGF>@F:C,,6CC;C@,CCF,C6;FD,CFG<FDF9CCACCCFF,CF,@EFFFGFC<AEF<;E,E,,CFCAEEE<F9,C<FGEFEFCFGE,69@,+++8CECFG8F@8CEEF?,CEC9,,,:5C,BDGG<CEFFFF,<FFF7FFGGGDGE+,,,5:AEE,,A,AF,AFEA;F9,,=FC,@,CF:+,+,,7CE,CFGG9>=,=CFEGCC,,,@,@,>,3,,@;,35,,@,2,@7@7,5@;9*1B*1,?D+:9*:*=),8**00+4,5>C5*B7*50CCF*31?+;+
@M03152:184:000000000-AWYW1:1:2107:28166:6832 1:N:0:CTCCTTACATACCTGT
AAGCTCGTAGTTGAATTTCGGGGGTTTCAGATCAAAGCTCGTCCTTGTGGCGTGGCTCGATTTGGGCTTCCTATTATTGGATAGTGGGCAACCGCTTCCAATCTTTTACTTTGAAAAAATTAGAGTGTTCAAAGCAGGCGTAACCTTGCCATTGAATATTACAGCATGGGATAATAGAATATGACGTTGGTCTTATTTTGTTGGTTTCTAAGGCTGATGTAATGATTAATAGGGATAGTTGGGTGGAATTCTCGGGTGCCAAGGAACTCCAGTCACCTCCTTACATCTCGTATGCCGTCTT
+
CCCCCEC@FFGGGGGGGFDEGGGGGGGGGGGGGFGGAFFGGE:@FGFGGGGGGGDGGGGCGGG9F,6CFDE<CFGFFGGGAEGFGF?EF,FDGGGGGDGF9FFGGGGGGGGGGAF9?4+EFEFGGGGGGGGGGFGGFFDFG7FFDGGGGCEDFDFFGCGGA,<FFFGGGGCEF:@9=A>FGGCFFEGGGGGCDFGGGGG9FGF7FGGFFF9;CF?<CG9CCCGG,,?,;CCG6E*<:CE@G+8:CD@CC6DF>=F5FGE808*;7C*<+2<69=C:C447FG?<C97:+7C8:4*+*1797
@M03152:184:000000000-AWYW1:1:2107:24847:6872 1:N:0:CTCCTTACATACCTGT
AAGCTCGTAGTTGAATTTCGGGACCAATTTGTTGGTCGTGCCTCGGTACGTACTGGTATTATTGGTTTCTCCCTTCTGAAGAACCTCGATGCCATTAATTTGGTGTCGTGGGGAATCAGGACTGTTACTTTGAAAAAATTAGAGTGTTTAAAGCAGGCATACGCTTGAATACATTAGCATGGAATAATGAAATAGGACGTTTGATTCTATTTTGTTGGTTTCTAGGATCGACGTAATGTTTAATAGGGATAGTTGGGTGGAATTCTCGGGTGCCAAGGAACTCCAGTAACCTCCTTAAATT
+
CCCCBFGF@C8EECCFC<-6@7@BED8E99C@<FGGFGGGGC,CBEFFCFE@86EFFGFGGEEGFF7E@F,,,CCFEGGGE<EE,:CEEGCCC,CEF9FFFFGGFCCFFGGGGC:E=FFGGF<FFFGGGCCFF<?EGEGFFCFF?B,EFGFGGGFGGEFFAFEGGEGGGGFGDDGFFF;FFGGGDGFDF@>@,,,43,>8D7>=FFCGGGFGFDG,:,34>2,,>>89,>E>=*==@F,,+5>@7=CE6*8?CFGGDEEGG<BC@C9E=CCD5****CFF7+:AEGG+0**071*0C+27*
@M03152:184:000000000-AWYW1:1:2107:10329:6911 1:N:0:CTCCTTACATACCTGT
AAGCTCGTAGTTGAATTTCGGAACGCGTTTGGTCAAAGCTCGTCCTTGTGGCGTGGCTCGGCTGATGCTTCCTATCTTCTGGTAGTGGGGTTAAACTCATTCCAGATCATTTACTTTGAAAAAATTAGAGTGTTCAAAGCAGGCGTAACTTGCCATTGAATATTACAGCATGGGATAATAGAATATGACGTTGGTCTTATTTTGTTGGTTTCTAAGGCTGATGTAATGATTTATAGGGATAGTTGGGTGGAATTCTCGGGTGCCAAGGAACTCCAGTCACCTCCTTACATCTCGTATGCCG
+
CCCCCFGGGGGGGGGGGGGGGGGGGGGGGGGGGGGGGGGGGGGGGGGGGGGGGGGGGGGGGGGGGGGGGGGGGGGGGGGGGGGGGGGGGGGGGGGGGGGGGGGGGEGGGGGGGGGGGGGGGGGGGGGGGGGGGGGGGGGGGGGGGGGGGGGGGGGGGGFGGGGGGGGGGGGGGGGGGGGGGGGGGGGGGCC@CEEGGGFGGGGAFFG7CFGFGGGGGG@EGFFFGGGGGFFGCCCGF=CCDC9@7C5CCEF9EFAEFGGGGGGG@<F5CFGFECF<F*6:CFGCFFG6<BG:<DGEF?::9
@M03152:184:000000000-AWYW1:1:2107:10310:6969 1:N:0:CTCCTTACATACCTGT
AAGCTCGTAGTTGAATTTCGGACCTGGCTGGGCGGTCTTGCCGAATAGGTAAGCACTGCTCTGGTCGGGTCTTTCCTTCTGGGGAACCAGCGTGCTCTTAATTGAGTGCACTGGGGATCCAGGACTTTTACTTTGAAAAAATTAGAGTGTTTAAAGCAGGCATACGCTTGAATACATTAGCATGGAATAATAGAATAGGACTTTGGTTCTATTTTGTTGGTTTCTAGGACCGAAGTAATGATTAATAGGGATAGTTGGGTGGAATTCTCGGGTGCCAAGGAACTCCAGTCACCTCCTTACA
+
CCCC@FGGGGGGGGGGGGGGGGGGGGGGGGGGGGGGGGGGGGGGGGGGGGGGGGGGGGGGGGGGGGGGGGGGGGGGGFGGGGGGGGGGGGGGGGGGGGGGGGGGGEGGGGGGGGGGGGGGGGGGGGGGGGGGFGGGGGGGGGGGGGGGGBFGFGGGGGGGGGGGGGGGGGGGGGGGGGGGGGGGGGFGCFGGGGGGGGGFCGGGECFGGGCFGGGGFGFGGGGGGEFGGGCEEE8CF@?FFG7CFGGGDF5CC61CFDGCEGEFFGF7+>5DEGDGGG>GGGGC<86+C?DFFGFGGFF<7
@M03152:184:000000000-AWYW1:1:2107:17894:7031 1:N:0:CTCCTTACATACCTGT
AAGCTCGTAGTTGAATTTCGGTGGCCCAACGGCGGTCGGCCGCAAGGTCTGTACTGCCGGTTTTCGGACCACCTCTTTCTGGGGGAACGTCGGCCCTTAACTGGGCTCGGCGGCCGAACCAGGACGTTTACTTTGAAAAAATTAGAGTGTTTAAAGCAAGCGTACGCTTGAATACATTAGCATGGAATAATGAAATAGGGCTTCAGTTCTATTTTGTTGGTTTTCAGAATCCGAAGCAATGATTAATAGGGATAGTTGGGTGGAATTCTCGGGTGCCAAGGAACTCCAGTCACCTCCTTCC
+
CCCCCGFGGGGGGGGGAEG@FGDEFFGBGGGGGGGGGGGDGGE@FGFFGGGGACF9CEGGGGGGCEC@FEGFFFFGFFGFGGFGGGGGGGGEGGGGGAFGGFFFFFGFGGG=:CFC:FBFFFE*D>CFGGF9CFB;CFBFG8F@CC@FGGG@CGGGFFFCFGGFGGGCGE@EC@CFFGG7<CEF*+:FCCGGGCFGC+:CFG5ACFGGC++<:FGG8C0@CF>FG799C99<8A8*/7F7*:+0A>E+<CC?C7CFF:?EGD>*9?F7<+:9:C3<FD6DF6**2<+++*20<675A****
@M03152:184:000000000-AWYW1:1:2107:9029:7058 1:N:0:CTCCTTACATACCTGT
AAGCTCGTAGTTGAATTTCGGGACCAATTTGTTGGTCGTGCCTCGGTACGTACTGGTATTATTGGCTTCTCCCTTCTGAAGAACCTCGATGCCATTAATTTGGTGTCGTGGGTAATCAGGACTGTTACTTTGAAAAAATTAGAGTGTTTAAAGCAGGCATACGCTTGAATACATTAGCATGGAATAATGAAATAGGACGTTTGATTATATTTTATTGTTTTCTAGTGTCGACTTAATGATTAATAGGGATAGTTGGTTGGAATTCTCGGGTGCCAAGGAACTCTGTTCACCTCCTTACTAC
+
@6BC<FEF-C@<FCFFGGFA@C@@BF<A-EFFFGFGF:@,BDG,B;C,B6FCFFAFFFFFGGGGG,CFEEDFFGGGG9F<EFF8FGFE7C9F=FEF<,CFFGGG<CF7,8,=4,CCF,C,F@GGGCFGDGF<FCE?,@E?EFAEAFE9B9E<E?FFGG<EFG,++8>=FGFGFCCFF,==EE,3>,6CC93>F,8DC>C:+38,@3,@;D,@,,,7E,78D>EGA,,5;>*>412,>F7;C:,4CF?,,=*,,=FF*=C@<+23C:?/**=)/*307*)*=+1+++++++00:CF9+2***
@M03152:184:000000000-AWYW1:1:2107:18385:7060 1:N:0:CTCCTTACATACCTGT
AAGCTCGTAGTTGAATTTCGGGCCGGGTTGGGTGGTCACTCGCAAGGGTTGCACTGCCTGTACCTGGCCTTTCCTTCTAGGGATCCCGTGTGCTCTTAGTTGAGTGCGCGGGGGAACTAGGACCTTTACTTTGAAAAAATTAGAGTGTTTAAAGCAGGCCTTTGCTTGAATACTTCAGCATGGAATAATAGAATAGGACTTTGGCCCTATTTTGTTGGTTTCTAGGACCGAATTAATGATTAATAGGTGTAGCTGGGTGGAATTCTCGGGTGCCAAGGAACTCCAGTCATCTCCATACATA
+
B9CC<FFFFGCCFFEFGGGGGGG:BFGGGGGDCFEGG9EFGGGGGGC>FCEEDEFD<FFCF9CFFCFGGGGFFGCFCAD?EFEFGFFEGGGGGFFGG,?FDF9EF9F@G=FC7FGGGGGE?8,+:C@FFFFGA=F=,838>8,@3@C=F8D=;,@F,:*>DCG@C;CFECCCEG,77=FCCGDF,,2?EF9;?;;;CCFF:E@7<<C7+,<,5;<FFFE*:+?+322+;**1*1<2AFC@C9++3CC++0*0+3<*;CC>ECCFFGF?>5:C*2*97*.7E+<+<+CF0**+22*+02*2*
@M03152:184:000000000-AWYW1:1:2107:14887:7128 1:N:0:CTCCTTACATACCTGT
AAGCTCGTAGTTGAATTTCGGGATCAGTATGTTGGTCGTGCCTCGGTACGTACTGTCATTACTGGTTTCTCCCTTCTGAAGAACCTTGATGTCATTAATTTGGTGTCTTGGGGAATCAGGACTGTTACTTTGAAAAAATTAGAGTGTTTAAAGCAGGCATACGCTTGAATACATTAGCATGGAATAATGAAATAGGACGTTTGATTCTATTTTGTTGGTTTCTAGGATCGATGTAATGATTAATAGGGATAGTTGGGTGGAATTCTCGGGTGCCAAGGAACTCCAGTCACCTCCTTACATT
+
CCCCCGGGGGGGGGGGGGGGGGGGGGGGGGGGGGGGGGGGGGGGGGGGGGGGGGGGGGGGGGGGGGGGGGGGGGGGGGFGGGGGGGGGGGGGGGGGGGGGGGGGGGGGGGGGGGEGGGFGFGGGGGGGGGGGGFGGDGGGGGGGGGGGGGGG<FGGGGGGGGGGGGGGCGAFGGGGGGGGGGGGGGGGGGGFGC9FFGGFGGGFGGGGAGGGGGGGGDGGGGGGCFDFGGGGGG@EF?DFFFCECCGGCE4CGGCFGGGG=CFG>GGGGCGDEGG;CCFC=F?EGCCCFFFGGGGGGF7D*
@M03152:184:000000000-AWYW1:1:2107:15751:7142 1:N:0:CTCCTTACATACCTGT
AAGCTCGTAGTTGAATTTCGGGCCTGGCTGGGTGGTCTTGCCGCAAGGTAAGCACTGCTCTGGTTGGGTCTTTCCTTCTGGGGAACCAGCGTGCTCTTAATTGAGTGCGTTGGGGATCCAGGACTTTTACTTTGAAAAAATTAGAGTGTTTAAAGCAGGCTTACGCTTGAATACATTAGCATGGAATAATAGAATAGGACTTTGGTTCTATTTTGTTGGTTTCTAGGACCGAAGTAATGATTAATAGGGATAGTTGGGTGGAATTCTAGGGTGCCAAGGAACTCCAGTCACCTCCTTACAT
+
CCCCCGGGGGGGGGGGGGGGGGGGGGGGGGGGGGGGGGGGGGGGGGGGGGGGGGGGGGGGGFGGGEGGGGGGGGGGGGGGGFGGGGGGGGGGGGGGGGGGGGGGGGGGGGGGGGGGGGGGGGGCGGGGGGGGGCGGGGGGGGGGGGGGGGGGGGGGGGGGGGGGGGGGGGGGGGGGGGGGGGGGGEEECCFGGGGGGGGGGGGAFFFGFCFGGGGGGGGGGGFGGC9>CGGGC>FFFF@CDFFCGG7?F6F6CGGC?G8*839:D:FC+<5555**9CF:EFGGGGGGGFGF?<FGC7<C7
@M03152:184:000000000-AWYW1:1:2107:14071:7151 1:N:0:CTCCTTACATACCTGT
AAGCTCGTAGTTGAATTTCGGGCCTGGCTGGGTGGTCTTGCCGCAAGGTAAGCACTGCTCTGGTTGGGTCTTTCCTTCTGGGGAACCAGCGTGCTCTTAATTGAGTGCGTTGGGGATCCAGGACTTTTACTTTGAAAAAATTAGAGTGTTTAAAGCAGGCTTACGCTTGAATACATTAGCATGGAATAATAGAATAGGACTTTGGTTCTATTTTGTTGGTTTCTAGGACCTAAGTAATGATTAATAGGGATAGTTGGGTGGAATTCTCGGGTGCCAAGGAACTCCAGTCACCTCCTTACAT
+
CCCCCFE@CG@FGFFGFFF8+:BGGGFGGGGGGEGGGEF9EFGGGFGFG<CFEFEFGGGCFGFFFGGGGDGGGEGGGAF9ECCGEEDF?FDGGCCFFGEEDFFFFEE9=FB=F7C+84B,F8BFGFGGGGAFDC95<AFEGGGGCCFGCGGGFGFF=D@FFGGGG7FEDC7FFDGGGDGGGGGGG@B9CC=@@;D;BCG<F@DDFGF2?@FFGF;FB6DCFGBFC9,,6;C9,6B,;,,,4>>4<7+==?**>9C765818829<FFFEG*C5/50>*84ECED?<?F+/:+09FF?+2:*
@M03152:184:000000000-AWYW1:1:2107:23442:7212 1:N:0:CTCCTTACATACCTGT
AAGCTCGTAGTTGAATTTCGGGCCTGGCTGGGCGGTCTTGCCGAAAGGTAAGCACTGCCCTGGTCGGGCCTTTCCTTCTGGGGAACCTGTGTGCTCTTAATTGAGTGCGCAGGGGATCCAGGACTTTTACTTTGAAAAAATTAGAGTGTTTAAAGCAAGCCTACGCTTGAATACATTAGCATGGAATAATAGAATAGGACTTTGGTTCTATTTTGTTGGTTTCTAGGACCGAAGTAATGATTAATAGGGATAGTTGGGTGGAATTCTCGGGTGCCAAGGAACTCCATTCACCTCCTTACAT
+
CCCCCGGGGGGGGGGGGGGGGGGGGGGGGGGGGGGGGGGGGGGGEDGGGGGGGGGGGGGGGFFGGGDGGGGGGGGGGGGGGGGGGGGGGGGGGGGGGGGFGFFEDGGGGGGGGGGGGGGGGGFGGGGGGGGGGGGGGCF@GGFGGGGGGGGGGGGGGGGGGGGGGGGGGGGGGGGGGGGGGGGGGGFECFGGGCGCFDFGGGGGGGGGGCFGGGGGGGGGGGGG?F98CF58=8/9C+<+CFGGGGCF6CFFCFG7@C;8CDGGG7<C555DECFGGG3C68CCCF+:9=DGGGFGFCF**
@M03152:184:000000000-AWYW1:1:2107:20798:7294 1:N:0:CTCCTTACATACCTGT
AAGCTCGTAGTTGAATTTCGGGATCAATTTATTGGTCGTGCTATTGTACGTACTGGTATTATTGATTCCTACCTTCTGACGAACCATGATGTCATTAATTTGGTGTCTTGGGGAATCAGGACTGTTACTTTGAAAAAATTAGAGTGTTTAAAGCAGGCTCACGCTTGAATACATTAGCATGGAATAACGAAATAGGACGTTTGATTCTATTTTGTTGGTTTCTAGGATCGACGTAATGATTAATAGGGATAGTTGGGTTGAATTCTCGGGTGCCAAGGAACTCCATTCACCTCCTTACATT
+
CCCC9FGGGGGGGGGGGGGGGDGGGGGGGGGGGGGGGGGGGGGGGFGGGGGGGGGGGFGGGGGGFGGGGGGGGGGGGGGGGGGEGCGGGGGGGGGGEFGGGGFGGAFFG9FGGFFFGCGFGGGGGGGGGGGFEFEGGDFGGGGGGGGEGGCFC9FEFCGFGGGFCFGCGGFGGGGE<FEFCCFGGGGGGGDEFGFGGGGEGFG9FFGGACFFCAFGCFGGGFGGC,DF6BBEEE>FGDF?DF7CFC?C,=8CF,,<*;*10;C;+=C=FDG)=;D8<CFGFGG?B7CC+**<79C?+7*2*
@M03152:184:000000000-AWYW1:1:2107:17464:7317 1:N:0:CTCCTTACATACCTGT
AAGCTCGTAGTTGAATTTCGGTGGCCCAACGGCGGTCGGCCGCAAGGTCTGTACTGCCGGTTTTCGGACCACCTCTTTCTGGGGGAACGTCGGCCCTTAACTGGGCTCGGCGGCCGAACCAGGACGTTTACTTTGAAAAAATTAGAGTGTTTAAAGCAAGCGTACGCTTGAATACATTAGCATGGAATAATGAAATAGGGCTTCAGTTCTATTTTGTTGGTTTTCAGAATCCGAAGCAATGATTAATAGGGATAGTTGGGTGGAATTCTCGGTTGCCAAGGAACTCCAGTCACCTCCTTAC
+
CCCCCGGGGGGGFGGGGGGGDGGGGGGGGGGGGGGGGGGGGGGGGGGGGGGGGGGGGGGDGGGGGGGGGGGGGFGGGGGGGGGGGGGGGGGGDCGEGGFGGGGGGGGGGGEDGGGG@FGG:CGEGGGGG>FGGGFGGGGFEGGGFG9FGGFGGGGGGFGGGGGGGGGFGG6:C7@EFGFFFG9:8EGFFCGGGFGFGGGGGGGG?@FECF7CFFGCFCCCGGGFGF7ECECFEG=EEFFGGGGCFFGGCFCGGG8<EED5E888=C<+:<5D71)7:::C=FC687FCC=C7CFGGFCC**
@M03152:184:000000000-AWYW1:1:2107:14126:7337 1:N:0:CTCCTTACATACCTGT
AAGCTCGTAGTTGAATTTCGGGATCGAAGGAATCGGTCCGCCGTCAAGGCGTGAACTGGTTTCTTCATCCTCTTCTATGGGATACTCACCTTTGCTCTTAACTGGGTGAAGGTTAAAAAGCGGTAGTGGCCGGGGCAACTCGACCATTATCGTGGGGTTCCCATTCATTTACTTTGAATAAATTAGAGTGTTCAAAGCAGGCTTAAAGGGGCCTTGAATCCATTAGCATGGGATATTAGAACAGGATTCGTGTCCTCGCTTTGTTGGTTTCTAGGACATGAATAATGATTAATCGGGTTTG
+
B@@B9FFGCCCDG<CFGGFCEC:FF@,CCB9FDFCEFGGCEGC+@,BFCF:FEGGFGGGGDF@EFGFGGGGGAEDF<CCE<<FEF,6?<CEFF9FEFFGFDGGFC<=F@,CFEFAF<?A7BFGGDEEG?C<C7+:>@+D<DGDGGF89F9<DFGCCFCF@FFC<3F,F,:,@F9BEC@FFFFF@F:E9BFGFA9;;9:>3FC,?,>BCFGGGCGCF;E9,<C@CFC:C+;C*AC8+1=;CC99C:F?+<:CC=C?+CE*;EFF?*:5/**9C+:=*97*0+0<A+@CEE=FG?21*8*/**
@M03152:184:000000000-AWYW1:1:2107:27260:7382 1:N:0:CTCCTTACATACCTGT
AAGCTCGTAGTTGAATTTCGGAACGCTTTCGGTCAACGCTCGTCCTTGTGGCGTGGCTCGGCTGATGCTTCCTATCTTCCGGTAGTGGGGTTAAACTCGCTCCGGATCAATTACTTTGAAAGAATTAGAGTGTTCAAAGCAGGCGTAACTTGCCATTGAATATTACAGCATGGGATAATAGAATATGACGTTGGTCTTATTTTGTTGGTTTCTAAGGCGGATGTAATGATTAATAGGGATAGTTGGGTGGAATTCTCGGGTGCCAAGGAACTCCAGTCACCTCCTTCCATCTCGTATGCCG
+
CCCCCGGGGGGGGGGGGGGGGGGGGGGGGGGGGGGG@FGGGGGGGGGGGGGG7FGGGGGGGGGGGGGGGGGGGFFGGGGGGGGGGGGGGGGGGGGGGGGGGGGDGCFGGGGGGGGGGGGGGGGCFGGGGGGGGGGGGGGGGGGGGGGGGGGGGGGGGAFGGGGGFGGGGGGGGFGGGGGGGGGGGGFFGGEFCFEGGGFGGGGFGGGGGGGGGGCC7C*:BE@FGDB99<BEFG7;CE6FC6@FFCDE5*9<:F?FC5>EGGGGFC8C*:>CACCGGGFGDFCFC@+2+00AC7D*CEF7)
@M03152:184:000000000-AWYW1:1:2107:18872:7398 1:N:0:CTCCTTACATACCTGT
AAGCTCGTAGTTGAATTTCGGACCTGGTACGGTGGTCCGCCTTCACGGTGTGTACTGCTGGACCGGGTTCTACCTCTTGGTGAGCCGGCATGCCCTTCACTGGGTGTGTCGGGGAACCAAGACTTTTACCTTGAGAAAATTAGAGTGTTCAAAGCAGGCCTACGCCCGAATACATTAGCATGGCATAATAAAATAGGACGTGCGGTTCTATTTTGTTGGTTTCTAGAGTCGCCGTAATGATTAATAGGGATAGTTGGGTGGAATTCTCGGGTGCCAAGGAACTCCATTCACCTCCTTACAT
+
CCCCCGGGGGGGGGGGGGGGDGGGGGGGGGGGGGGGGGGGGGGGGGGGGGGGGGGGGGGGGGGGGGGGGGGGGGGGGGGGGGGGGGGGGGGGGGGGGGGGGGGFGGGGGGGGCFGGGGG?FFGGGGGGGGGGGEGGFG8FECCGGGFGGGGGGGGGGGGGG@FGGGGGGEGGGGGGC,@FGGFD:FG9D@DGFGGG::FEECFECGGEGFCFGGFFGGCEFGGGC@C+2+3*:*?5*=C9CGG7CFDFCCCCGGG768E*:8+<4+<+*5****9:C4>5C=??FC+++*0C+*9F7+*:*
@M03152:184:000000000-AWYW1:1:2107:24326:7409 1:N:0:CTCCTTACATACCTGT
AAGCTCGTAGTTGAATTTCGGGCCTGGCTGGGTGGTCTTGCCGCAAGGTAAGCACTGCTCTGGTTGGGTCTTTCCTTCTGGGGAACCAGCGTGCTCTTAATTGAGTGCGTTGGGGATCCAGGACTTTTACTTTGAAAAAATTAGAGTGTTTAAAGCAGGCTTACGCTTGAATACATTAGCATGGAATAATAGAATAGGACTTTGTTTCTATTTTGTTGGTTTCTAGGACCGAAGTAATGATTAATAGGGATAGTTGTGTGGAATTCTCGGGTGCCAAGGAACTCCAGTCACCTCCTTACAT
+
BAA@CFGEBFGFGCFFFG9@@CDGGGGGCFGGE7@CFGGCE<@FGGGFFEGGG,C<CAEFF,CECBF@FDGFFFGGGGFAFFFF:FD<,CCFGGFFFGC?DF<9FGAC@EGGGGCCEGGGEEFD@@FGGFFFGGG,9A,=FFGCF9FGDFFGGGCC8>FFF<FGGGDG7CFGGGGGG9AEAAFGG,EEAECFGGGGGGGGGGF:,@<FF@GEC;D<D,DCFF99A;9:CCCCCEF9;:++1<CCG+36;796FCFC<=FFCC9CG9>A*579**0:*7>5EGG7FFC<E=76C<FFG+000
@M03152:184:000000000-AWYW1:1:2107:5915:7466 1:N:0:CTCCTTACATACCTGT
AAGCTCGTAGTTGAATTTCGGAACTGAACAGTTTTACCAGTCGGCCGTCAAGGTCTGTGCTGGTCTGTTCGTTCCCACCTATGGGATACTCACCTCTACTCTTAACTGGGCGGAGGCCAAATCAAAAAAAAGCAGGTACGGGGTAAAACCGTATGGTCTCGCGCCATGCGGCCCATATCTGTGGAGTTCCCATTCGTTTACTTTGACTAAATTAGGGTGTTCAAAGCAGCCAAAAAAGGAGGCATGAATACTACAGCATGGGATAACGGAATACGATTTCGGTTCGATGTTTCGTTGTTTT
+
CC-BCGGGGGGGGDGGGGGGGGGGGGGGGGGGGGGGGGGCGCC@FCGEDGEFFGGGGGFGG98FFC,6CEFGGGGGGGGFE@F<CCEDE9DGFFGGGFGGG9<CCCFGC8=FGGGGGGGDFCDFGCFGGDFDFGGFDEGCDEEC@<EGG7FGG8DF<EFGGFGGGG<CCFEGCEGGA@FFF@CCFGC8;@FGF,@@CFFGC99FBA,?C,2,?BCCFFGGDF9<CECEGGCGFF*;EGDGGGG7?5?7CFGGGGCEEEC7;5*<5:F51=C>FC<*9*00?5**2?82<)23AC5*;*/*2
@M03152:184:000000000-AWYW1:1:2107:25061:7587 1:N:0:CTCCTTACATACCTGT
AAGCTCGTAGTTGAATTTCGGGTCTGGCTGACCGGTCCGCCCCACCGCGTGCACTGGTTCGGCCGGATCTTTCCTTCTGGCTAACCTCATGCCCTTTACTGGGTGTGCTGGGGAACCAGGACTTTTACTTTGAAAAAATTAGAGTGTTCAAAGCAGGCATATGCTCGAATACATTAGCATGGAATAATAGAATAGGACGTGCGGTTCTATTTTGTTGGTTTCTAGGACCGCCGTAATGATTAATAGGGATAGTTGGGTGGAATTCTCGGGTGCCAAGGAACTCCAGTAACCTCCTTACATT
+
CCC?CFEFFFGGCGGGFGDFFFFFFGGGGGGGGGGGGG>FECFGGGGGEGGEGFGGGGGGGEGGGGGEGGGGGGGGGFGGFGGGFFFGGGFGGGFFGFCFFGDGG>CGCFFCFCGGGGGGGGGCGGGGGF<AFGGGFGGGGGGGGGGGGGGGGGGGGGGGEGCGGCEGCECGCFFFFCAFGECFFCCFGGFGGGG?F>FFEFE74CFF@FFFFFGFGFB;CFGG+<FEGC5EECC=50+0:<?C?F+***2+<CCCEEGE8:7C>FG=:CED=CCD*9)7:+986A?++9*<CGGFFC:D*
@M03152:184:000000000-AWYW1:1:2107:21417:7620 1:N:0:CTCCTTACATACCTGT
AAGCTCGTAGTTGAATTTCGGGCCTGGCTGGGTGGTCTTGCCGCAAGGTAAGCACTGCTCTGGTTGGGTCTTTCCTTCTGGGGAACCAGCGTGCTCTTAATTGAGTGCGTTGGGGATCCAGGACTTTTACTTTGAAAAAATTAGAGTGTTTAAAGCAGGCTTACGCTTGAATACATTAGCATGGAATAATAGGATAGGACTTTGGTTCTATTTTGTTGGTTTCTAGGACCGAAGTAATGATTAATAGGGATAGTTGGGTGGAATTCTCGGGTGCCAAGGAACTCCAGTCACCTCCTTACAT
+
CCCCCCFFFGGGGGGGGGGGGGGGFGGGGGGGGGGGGGGGGGGGGGG@FGGGGGGGGGDGGGGGGGGGGGGGGGGGGGGGGFGGGGGGGGGGGDDCGGGFFFCFGGGGGGGGCGGGGGGGGGGGGGGGGGGGGGAFF<FFGGGFGGGGFGGGGFCGGFGGGGGE7:FEDGCFGGGGGGFGGGGG:EFF;CCFGCFF7CFGGGGGGGGA@@EFGGGGGG8EGGEGGGCFFEE8:BCF79EFGECECG7CF:;CC7CCGGGE5;9EF:::5E5DEDF76*7*6CEE<E6C??G?EGGGG+2:7
@M03152:184:000000000-AWYW1:1:2107:10982:7644 1:N:0:CTCCTTACATACCTGT
AAGCTCGTAGTTGAATTTCGGGATCGACGGGTCGGTCGCGCCTCTGGTGTGTACTGGCCCTGTCGGTTTCTCCCTTCTGACGAACCACGATGTCATTAATTTGGTGTCGTGGGAAATCAGGACTGTTACTTTTAAAAAATTAGAGTGTTTAAAGCAGGCATTCGCTTGAATACATTAGCATGGAATAATGAAATAGGACGTTTGATCTTATTTTGTTGGTTTCTAAGATCGCCGTAATTATTACTAGGGATAGTTGGGTGGAATTCTCGGGTGCCAAGGAACTCCATTCACCTCCTTACAT
+
CCCCCGGGGGGGGGGGGGGGDGGGGGGGGGGGGGEFGGGGGDCFGFFGFGGGGGGEFFGGG8FGCGFEFFGFGGEFGGGGCFGCFC=FFCFDFGFGGDEEF<ECGGFFDGGGG?GFGFDGGGFCFFGGGCFG,CFFG,=BFGGFFGFGGFFGGFGGG7CCFGFGDGGGGGFGGFFGGFF9@9FFFG@CFFGGFE;97CGCFGFF;F<@@;CFFGFGGF@GGGC;9;BFF+=*38CEC7+5;CC+++50CCC7EGG785E;**2@FCEF5559CDGG*9)9:8<3<++000:EGC*AE+7C0
@M03152:184:000000000-AWYW1:1:2107:26906:7676 1:N:0:CTCCTTACATACCTGT
AAGCTCGTAGTTGAATTTCGGGGTTAGTAGGCTGGTCGTGCCACCGGTACGTACTGGTCTTACTGATTCCTCCTTCCTGATGAACTGTAATGCCATTAATTTGGTGTTGCAGGGAATCTGGACTGTTACTTTGAAAAAATTAGAGTGTTTAAAGCAGGCTAACGCTTGAATACATTAGCATGGGATAATGAAATAGGACGTTCGATCCTATTTTGTTGGTTTCTAGGATTGACGTAATGATTAATAGGGATAGTTGGTTGGAATTCTCGGGTGCTAAGGAACTCCAGTCACCTCCTTACAT
+
CCCCCGGFGGGGGGGGGGGGGGGGGGGFGGGGGGGGGGG7FGGGGGGGGGGGFGGEFFGGGGGGGGGGGGGGGGGGFFGGGGGGGFFGGGGGGGGGGEGGGFFGGGGGGGCGAEGGFGFFGGGGFFFGGGGGGGGGGGGGGGGGG<FGGGGGG9AFGGGGGGCCGEEGFGFFGFGGGDFGGGC:@:DGFGGFGGGG7=FEFGGGFFFGGFFAEFGGGG,BCC,;D@CGFG,?,CGFCF?9C9,@=8,,408CGGGDG****3++*4?EGG57>D*++95*==C7?F:<C@GD9<9>F+>D*
@M03152:184:000000000-AWYW1:1:2107:10530:7687 1:N:0:CTCCTTACATACCTGT
AAGCTCGTAGTTGAATTTCGGGATCGACGGGTCGGTCGCGCCTCTGGTGTGTACTGGCCCTGTCGGTTTCTCCCTTCTGACGAACCACGATGTCATTAATTTGGTGTCGTGGGAAATCAGGACTGTTACTTTGAAAAAATTAGAGTGTCTAAAGCAGGCATTCGCTTGAATACATTAGCATGGAATAATGAAATAGGACGTTTGATCTTATTTTGTTGGTTTCTAAGATCGACGTAATGATTAATAGGGATAGTTGGGTGGAATTTTCGGGTGCCAAGGAACTCCAGTCACCTCCTTACAT
+
CCCCCGGGGGGGGGGGGGGGGGGGGGGGGGGGGGGGGGGGGGGGGGGGGGGGGGGGGGGGGFGGGGGGGGGGGGGGGGGGGGGGGGGGGDFGGGGGGFGGGGGGGGGGGFGGGGGGGGGGGFGGGGGGGGGGGGFGGGGGGFGAFGGGGGGGGGGGGGGGGGGGGGGGGDGGGGGECFFGGGGGCFGGFGGG@;DFFGGGGFGGFGGFGFGGGGGGGGGCFGFGFCBEGGD*?CEF;:+1;EGFF>F+A*>EFCGFGGGGEGFF4+2<CE*/:D*CCCF:F=CC6+:@CBFCFGDCF:C:*
@M03152:184:000000000-AWYW1:1:2107:7853:7736 1:N:0:CTCCTTACATACCTGT
AAGCTCGTAGTTGAATTTCGGGGGTTTCAGATCAAAGCTCGTCCTTGTGGCGTGGCTCGATTTGGGCTTCCTATTATTGGATAGTGGGCAACCGCTTCCAATCTTTTACTTTGAAAAAATTAGAGTGTTCAAAGCAGGCGTAACCTTGCCATTGAATATTACAGCATGGGATAATAGAATATGACGTTGGTCTTATTTTGTTGGTTTCTAAGGCTGATGTAATGATTAATAGGGATAGTTGGGTGGAATTCTCGGGTGCCAAGGAACTCCAGTCACCTCCTTACATCTCGTATGCCGTCTT
+
C@CC9CF@EFGGGGGGGGGGG7FEBFDGGGGFGDFGGGFCEGG7FFEGGGGGGG@GGGGGGGGDGGGGGGGGAECCEFEFGGD,E<EGGFGDGGGEEGFGGGCAEFGGGGGCF,9BD<CEGAEEEFGGGDGFGC@FFCCGGCFEDFFA=<>FFFDDG,@C,,E9FFACCF7<FCFCEGDGGGGG9:@DC7B<@DFCFGDFF3>,>FF;@C,@CE8CCF;,;BCEC@GCCFC+<38AC?CGGC5/:)=+A61=@:C:;?58A?E*0:CG927*<F7:**7F=F:?3<:C9)78077+::)*1
@M03152:184:000000000-AWYW1:1:2107:15849:7787 1:N:0:CTCCTTACATACCTGT
AAGCTCGTAGTTGAATTTCGGACTCGGTTGGATGGTCTGCCTTTGTGTATGTACTGTCCTGACCGGGTCTCACCTTCTGGTGAGCTGTCGTGTTGTTTACTCAGCGCGGCAGGGAACCAGGACTTTTACTTTGAAAAAATTAGAGTGTTTAAAGCAGGCATTCGCTTGAATACATTAGCATGGAATAATAAAATAGGACTTTGGTTCTATTTTGTTGGTTTCTAGGACCGAAGTAATGATTAATAGGGTTAGTTGGGTGGAATTCTCGGGTGCCAAGGAACTCCAGTCACCTCCTTACATT
+
CCCCCFGFGGGGGFDGGGGGGGGGGGGFGGGGGGGGGGGGGGGGGGGGGGGGGGGGGGGGGGGFGGGGGGGGGGGGGGGGGGGGGGGGGGFGGGGGGGGGGGGGGGGGGGGGGGGGGGGGG7<FDGGGGGGFGFGGGGGGGGGGGGGGGGGGFFGGGGGGGGGGGGGGGGGGGGGGFCFGGCFFGFFFGGGGFCFGCA:@CCG7:FFGFFFGG@FDGCCFGEF;7CFGFE5CGCCFGD7C+;14=C6=*25*>CFF5CGDC<9::C:EG*/9:4:65<5CCGGC6CC<CF*+1/>FFGF>*
@M03152:184:000000000-AWYW1:1:2107:6546:7820 1:N:0:CTCCTTACATACCTGT
AAGCTCGTAGTTGAATTTCGGGATCAATTTATTGGTCGTGCTATTGTACGTACTGGTATTATTGATTCCTACCTTCTGACGAACCATGATGTCATTAATTTGGTGTCATGGGGAATCAGGACTGTTACTTTGAAAAAATTAGAGTGTTTAAAGCAGGCTCACGCTTGAATACATTAGCATGGAATAACGAAATAGGACGTTTGATTCTATTTTGTTGGTTTCTAGGATCGACGTAATGATTAATAGGGATAGTTGGGTGGAATTCTCGGGTGCCAAGGAACTCCAGTCACCTCCTTACATC
+
CCCCCEGGGGGGGGGGGGGGGGGGGGGGGGGGGGGGGGGGGGGGGGGGGGGGGGGGGGGGGGGGGGGGFGGGGGGGGGFGGGGGGGGGGGGGGGGGFEGGFGGGGGGGGGGGGEGGGGGCGGGGGGGGGGGFFFGGGGGFGGGGGGGGGFFGGFGGGGFGGGGGGGGGGGGGGGGGGGGGGFFGGGGGGGEEF9EF9>FFFFG,<FFFGFFGGGGGFGGGGGGFGC?<D>CEGGGFFCCCFFFG?GD66=C,BFG,:CCCC<FG7EB5CCGDGGC4CCFFGG7++CGFGFGGGGGGGG*2*
@M03152:184:000000000-AWYW1:1:2107:17041:7822 1:N:0:CTCCTTACATACCTGT
AAGCTCGTAGTTGAATTTCGGTCAATAAGAAAGTTATGGTCCACTCTTTAGTGTGCACTAATATTCTTATTTCCTTCCTTTTTGATATACTCCTACATATAAAGAATCATATATTATATCTTTCTTTATATTGGGATCATAGTTATCAAAATCTTTTACTGTGAAGAAATTAGAGTGTTCAAAGCAGGCGTAACATGCCTTTGAATATATTAGCATGGGATAATGAAATAGGATTTTAGTTCTACTTTCGTTGGTTTCTAGGGCTAAGATAATGTTTAATAGGGATAGTTGGGTGGAATTT
+
CCCCCFEGGGGGGCFGGGGGGFGGGGGGGGGGGGFFGGGGGGDEFGGGGGGGGGGGGGGGGGGGGGGGGGGGGGGGAFGFGGGGGGGGGFGGGGGGDGGGGGFGG?FF9FGGGGGGGGGGFGGFGGGGGGGGGGGGGGGGGGGGGGGGGGGGGGGGGD<FGGGGF9CEEFFGGFGGGGCGGAEFFG?7C7EGEEGGGG8AFGAFCGCFGGG9D89FEFG?FG9DFGGGGGGGGGCEGGDFFFGGGGGCFEFFF6:FG,@,@EC,AFCF,,25:7+5B>9F:D?6DE?,=BDCCDG=C,0?8
@M03152:184:000000000-AWYW1:1:2107:20903:7830 1:N:0:CTCCTTACATACCTGT
AAGCTCGTAGTTGAATTTCGGGCCTGGCTGACCGGTCCGCCTCACCGCGTGCACTGGTCCGGCCGGGTCTTTCCTTCTGGCAAACCTCATGCCCTTCACTGGGTGTGTTGGGGAACCAGGACTTTTACTTTGAAAAAATTAGAGTGTTCAAAGCAGGCATATGCTCGAATACATTAGCATGGAATAATAGAATAGGACGTGCGGTTCTATTTTGTTGGTTTCTAGGACCGCCGTAATGATTAATAGGGATAGTTGGGTGGAATTCTCGGGTGCCAAGGAACTCCAGTCACCTCCTTACATT
+
CCCCCGGFFGGGGGGGGGFGGGGGGGGGGGGGGGGGGGGGGGGGGGGGGGGGGGGGDGGGGGGGGGGGGGGGGGGGGGGGGGGGGGGGGGGGGGGGGGGGGGG@FFCFGGGGGGGGGGGGGGGGGGGGGFGGGGGGGGGGGGGGGGGGGGGGGDGGGGGGGGGGGGFGGGFGGGGGGGGGGGGGGGGGGGGGGGGGGGGGGGGDFFGG@FGFGGGGGGCFGFGGCGGGGGGEDCE=8FEGFFGFGFGG6CDGGFFGCGGGGF7ECD?EFGGG=<D4CC:DFG<EFFE99@CG=F<FEFC:*
@M03152:184:000000000-AWYW1:1:2107:12416:7835 1:N:0:CTCCTTACATACCTGT
AAGCTCGTAGTTGAATTTCGGGATCAATGTTTCGGTCATGCCGTTGGTATGTACTGATATTATTGGTTTCTCACCTTCTAAAGAACCGTAATGCCATTAATTTGGTGTCACGGGGAATTAGGACTGTTACCTTGAAAAAATTAGAGTGTTTAAAGCAGGCTCACGCTTGAATACATTAGCATGGAATAATGAAATAGGACATCCGATTCTATTTTGTTGGTTTCTAGGATCGATGTAATGATTAATAGGGATAGTTGGGTGGAATTCTCGGGTGCCAAGTAACTCCAGTCACCTCCTTACA
+
CCCCCGGGGGGGGGGGGGGGGGGGGGGGGGGGGGGGGGGGGGGFGGGGGGGGGGGGGGGGGFGGGGGGGGGGGGGGGGGGGGGGGGGGGGGGGGGGGGGGGGGGGGGGGGGGGGGGGGGGGGGGGGGGGFFGGDGGGGGGGGGFGGGGGGGGGFFFGGGGGGGGGGGGGFFGGGGGGFGGGGGGGGGGGGGGFFGFFGGGGGGFGGEGFGGGCECGGGGGGFGCEFFFCE,>EFFGF@,,BFGDCFGDFGCC?CEFGC5CEDCF>69CGCFGGGD7FG:+=F9E90B8??:C?C45*<:C7
@M03152:184:000000000-AWYW1:1:2107:11985:7843 1:N:0:CTCCTTACATACCTGT
AAGCTCGTAGTTGAATTTCGGGACCAATTTGTTGGTCGTGCCTCGGTACGTACTGGTATTATTGGTTTCTCCCTTCTGAAGAACCTTGATGTCATTAATTTGGTGTCTTGGGGAATCAGGACCGTTACTTTGAAAAAATTAGAGTGTTTAAAGCAGGCATACGCTTGAATACATTAGCATGGAATAATGAAATAGGACGTTTGATTCTATTTTGTTGGTTTCTAGTATCGACATAATGATTAATAGGGATCGTTGGGTGGAATTCTCGGGTGCCAAGTAACTCCAGCTACCGTCTTACATC
+
BCCCCF@CFGBFGCEE@FEE@C6@F@6CECFGG8ECE:@C,CFG@FGGE@FFGGGGE,<FGFFFGGFGGF@FEG@CE<E@EF6@EEFCCADGF,FEFGGGGG9FFAFGFFFFC,BF=<FF@DGGGECEFEFG,,<F<CAFG,BFGEGFGAECCGGCGFEGGGGGC7+<A<@??FGGEGFGGFFGFFADE9DFGCGCFEF+@<+@,DFG9@;FCED77,6BEFF,2,,5>**4*>,>,,;9B??FGF664,**576,*=CG59;F=E;A5C55=D:FC++;C<+<:<+++*0**17:+37*2
@M03152:184:000000000-AWYW1:1:2107:14342:7941 1:N:0:CTCCTTACATACCTGT
AAGCTCGTAGTTGAATTTCGGACCTGATCGGGCGGTCTTGCCGAAAGGTAAGCACTGCTCTGGTCGGGTCTTTCCTTCTGGGGAACCGACGTGCGCTTAATTGAGTGCGTCGGGGATCCAGGACTTTTACTTTGAAAAAATTAGAGTGTTTAAAGCAGGCATACGCTTGAATACATTAGCATGGAATAATAGAATAGGACTTTGGTTCTATTTTGTTGGTTTCTAGGACCGAAGTAATGATTAATAGGGATAGTTGGGTGGAATTCTCGGGTGCCAAGGAACTCCAGTCACCTCCTTACAT
+
CCCCCEFFGGGGGG9FFGGGGEGGGGGGGGGGGGGGGGGGGGGDEFGGGGGGGGGGGGGGGCDFCGGEGGGGFGGGGGGGGGGGGGGGCGEFEGGGGGGGGGGGGFEGGG7EEGGGGGGDFGGGGGGGFGFG9@FGGACCFFCFGCFGGGGEFG9FCFFCFGGGGGGGG77FGFGGG?FFFGGGGGCC;CE933BCEGGGGGGGGGCCCFCGGCC<B6CCGG9CFFFGGGDDEC;?9CFFGCFCGC?+:2C?8FG++*;CEC@CG+<:C5C7:C7FGFFGGGG+A6<C?67C6<FE?77>7
@M03152:184:000000000-AWYW1:1:2107:18820:7944 1:N:0:CTCCTTACATACCTGT
AAGCTCGTAGTTGAATTTCGGAGTTGTTATCTGAACCTCTCTGCCGTCAAAAGTGGGGAGGGTAGGGTAGCTACAGTCTTCACCAAAGTCCACCAGGATATCCTCTTGGTGTGTGCTGGGTGTTGACCTCTTTTCTTCTGGTTACTTTTACTGCAGAAATGTAGTATTTAGTCCAGATAGTTTACTTTGAAAAAATTAGAGTGTTCAAAGCAGGCATAACTAGGCATCATGAATACATTAGCATGGAATAATCGAATATGACTCTTGGTCTTATTTTGTTGGTTTCTAAGGCCAAAGTAAT
+
CCCCCGGGGGGGGGGGGGGGGGGGGGGGGGGGGGGGGGGGGGGGGGGGGGGGGGGGGGGGGGGGGGGGGGGGGGGGGGGGGGGGGGGGGGGGGGGGGFGGGGGGGGGGGGGGDGGGGGGGGGGGGGGGGGGGGGGGGGGGGGGGGGGGGGGGGGGGGFGGGGGGGGGGGGFFFGGGGFGFGEFGGGGGGGFDGFCFCFGGGGGGGGGGGGGGG?EGFGGGG9BEFGGGGGGGGFDGFGGGGGFCGGGFCFGGGF6?FCGGGFGGGGGCFGGGGGGGF7FGG5CFF?GBC6<C5>DA9FCC+
@M03152:184:000000000-AWYW1:1:2107:14922:7959 1:N:0:CTCCTTACATACCTGT
AAGCTCGTAGTTGAATTTCGGATTTGGCTGTTGTTGGTCGGCCGTATAGGTCTGTACTCTTCTGGCTAAATCTTTCCTTCTGGAGGACTATCATGCCATTTATTTGGTGTGGTAGCGATCCAGGACTTTTACCTTGAAAAAATTAGAGTGTTTAAAGCAGGCATACGCCTGAATACATTAGCATGGAATAATAGAATAGGACTTTGGTTCTATTTTGTTGGTTTCTAGGACCGAAGTAATGATTAATAGGGATAGTTGGGTGGAATTCTCGGGTGCCAAGGAACTCCAGTCACCTCCTTAC
+
CCCCCGGGGGGGGF<EFGGFEGGFGGGGGGEGFFGGGGGGGGGGGDGGGGGGGGGFGGGGGFGGGGGGGFGGGGGGGGGGGDGFGGFGGGGGFGGGG=FGGFGGGGGGFGGDGGGGGGGGGGGGGFFFGGGGGGGGG?FGG>CFFGDGAEGGGGGGGGGGGGGG?FDGGG?FGGGCCGGGFFEGFGGGGGAFFFGGGGGGGCFGGG?FGFG9CGGF9FGGFGGGDGDFGGGG5C:EGFGGGGGGGGGCFGD680,=@,B*CE*84CBCC9=C5FG3CFAFCFGGG9+<?9>CF=0:CFGG4
@M03152:184:000000000-AWYW1:1:2107:5037:8015 1:N:0:CTCCTTACATACCTGT
AAGCTCGTAGTTGAATTTCGGCGTGCGCTCGGGCTGGTCGGCCGTCATGGTCTGCACCGTTCGGGTCACGCCCCACTGTAGGATACTCACCGCTGTCCTTAACTGGGTGGCGGTCAAAGGCAGTCGGCGTGGTGGGGGCAACTCTGCCCACGGCTTTGCTGGGGTTCCTACTCTTTTACTTTGAGCAAATTAGAGTGTTCAAAGCAGGCAATCGAGCCTTGAATACTTCAGCATGGGATAATGTAACAGGACTGGGGTCCTGATTTCGTTGGTTTCTGGGATCTCAGTAATGATTATTAGG
+
BC9CC<FGGFGGGGFGGEGFGGDGGDGGGGGGGGGGGGGG>::FFFEFGGGGGGGG8C@ECFFGGGGGGGGGGEFGGFGGGGFGEDDFGGGDGEGGEFFEFEFGGFFEEEFEGGGGD,?FGGGGGGGGE@FGG@@@ECEFGGGGGFGGF8FFCGGGGG9FFC1=CFG<FGDGFGGGGGGGFFG?FGD8FCCG:C<;CEGGGGGG8@@C>*A?E88@CEGCFG+<@FF7@9CCEFFGGFCE7CF+3?FFGFG5+*:AC88;<@+<::7@CGGCCCF7:FFFCGF??FF+29C7+:2A+<*:7
@M03152:184:000000000-AWYW1:1:2107:20509:8072 1:N:0:CTCCTTACATACCTGT
AAGCTCGTAGTTGAATTTCGGCCTTTGCCGCCCGGTCCGCCTATTTGGGTGTGTACTGGAGCGGTGGAGGCTTACCTCGTGGTGAGCTGTTATGCCCTTTACTGGGTGTGGCAGGGAACCATGATTTTTACTTTGAAAAAATTAGAGTGTTCAAAGCAGGCTTACGCCCGAATACATTAGCATGGAATAATAAAATAGGACGTGCGGTCCTATTTTGTTGGTTTCTAGGATCGCCGTAATTATTAATAGGGATAGTTGGGTGGAATTCTCGGGTGCCAAGGAACTCCAGTCACCTCCTTAC
+
CCCCCGGGGGGGGGGGGGGGGGGGGGGGGGGGGGGGGGGGGGGGGGGGGFGGGGGGGGGGGGGGGGGGGEGGGFGGGFGGFGFGGGGGGGGFGGGGGGGGGGGFFGFEGEEFGGG>FGGGGGG9FFGGGFFGGGGGGF9FFGEGGGCFGGGGGGGFGGGGDFGGGFGGGGD7FGGGGGGG<FEA@FGA,DEFBEEFGGG,,1>>DF7=CGGCGF@F@FGGGGDEGGG?EECFDCE5?58*+5><0:CF7E4:CC+AF768EG5C4<F+<95>E<7CFG?GGFF8EGEG679FF=>F*:***
@M03152:184:000000000-AWYW1:1:2107:23532:8088 1:N:0:CTCCTTACATACCTGT
AAGCTCGTAGTTGAATTTCGGGACCAATTTGTTGGTCGTGCCTCGGTACGTACTGGTATTATTGGTTTCTCCCTTCTGAAGAACCTTGATGTCATTAATTTGGTGTCTTGGGGAATCAGGACTGTTACTTTGAAAAAATTAGAGTGTTTAAAGCAGGCATACGCTTGAATACATTAGCATGGAATAATGAAATAGGACGTTTGATTCTATTTTGTTGGTTTCTAGGATCGACGTAATGATTAATAGGGATAGTTGGGTGGAATTCTCGTGTGCCAAGGAACTCCATTCACCTCCTTACATC
+
CCCCCFGGGGGGGCGGGGFECECGDGGGGGGGGGGGGGGGGGGGGGG8FGFF8FFFGGGGGGGGGGFGFGGGGEFAECFDGGGGFCEFFGAEG<9CC9FAFF9FFGGFFGGCECEFFAFECFFGGGCGGFEFG,EAEGG8?<EFBFGG8FG9FGGCFCBF<FEGGGG8DGDGGFEFGEG<>D@9>FGFDCF=FDD=FFGFE>CCFGGC@CCFFGGF,@>ECFGFFC6EDC:5CE*=DC:F:E,<9@<6686E,:C,*=;7CCFE7CF8*1CCEFG49155C9C6C+55+/2<CFF7+3*0*
@M03152:184:000000000-AWYW1:1:2107:21744:8100 1:N:0:CTCCTTACATACCTGT
AAGCTCGTAGTTGAATTTCGGGATCAGTATGTTGGTCGTGCTTCGGTACGTACTGTCATTACTGGTTTCTCCCTTCTGAAGAACCTTGATGTCATTAATTTGGTGTCTTGGGGAATCAGGACTGTTACTTTGAAAAAATTAGAATGTTTAAAGCAGGCATACGCTTGAATACATTAGCATGGAATAATGAAATAGGACGTTTGATTCTATTTTGTTGGTTTCTAGGATCGACGTAATGATTAATAGGGATAGTTGGGTGGAATTCTCGGGTGCCAAGGAACTCCATTCACCTCCTTACATT
+
CCCCCGGGGGGGGGGGGGCFGEGGGGGGGGGGGGGGGGGGGGGGGGGGGGGGGGGGFGGGGGGGGGGGGGGGGGGGGGGDFGGGGGGGDGGGGGGG9FDGGGGGGGGGGGGGGEGGGGGGGGGFGFFGGFGDFGGGEGGGGGGGGGGGGGGCGGGGGGGGGGGGGGGFFGGGFFGFGGFFCFGCFGGGDCFCFF9?:FEGCGGGGGGGGGGGGGGGGDGGFGGGD,DFFEGGGEGFGGFGGFGG7C8,8=DCGF,,:E88AFGGDFF5C*CCE*76**8*2@FC?7C9C@*3A59?76C7*
@M03152:184:000000000-AWYW1:1:2107:16344:8208 1:N:0:CTCCTTACATACCTGT
AAGCTCGTAGTTGAATTTCGAGATCGGCTTACTGGTCGTGCTATTGTACGTACTGGTATAATCGGTTTCTCCTTTCTGACGAACTATAATGCCATTAATTTGGTGTTTTAGGGAATCAGGACTGTTACTTTGAAAAAATTAGAGTGTTTAAAGCAGGCTCACGCTTGAATACATTAGCATGGAATAACGGAATAGGACGTTTGATTCTATTTTGTTGGTTTCTAGGATCGACGTAATGATTAATAGGGATAGTTGGGTGGAATTCTCGGGTGCCAAGGAACTCCAGTCACCTCCTTACATC
+
CCCCCGGGGGGGGGGGGGGGGGGGGGGGGGGGGGGGGGGGGGGGGFGGGGGGGGGGFFGGGGGGGGGGGGGGGGGGGGFGGGGCFGGGGGGGGGGGGGGGGGGFGFFFGDGGGGGGGGGGDGGGGGGGGGGGFGGGGGGGGGGGGGGGFGGFGFGGGGGFFGGGEGGGGGGGGGGGGFGGGGGGGGGGEGGFGGG8FFE+FGGAFFGGGFGGGFFCD5@F6CDFCFFGFGECEG*:C?CFFG79C+CFF6?6,B768CGC*<EG7@+*:=FG7*:7FFAF*<C68+3+39>@C/*+0<70*
@M03152:184:000000000-AWYW1:1:2107:15577:8291 1:N:0:CTCCTTACATACCTGT
AAGCTCGTAGTTGAATTTCGGATAATAAGAAATTAAAGTTTACCAATTTCGGTCAAACTAATATCTTGTTTCCTTCTTTTCAAATATACTCCCTTAAACATAGTTTTTGGGATCAAGTATTTTGAATCTTTTACTGTGAAGAAATTAGAGTGTTCAAAGCAGGCGTAACTTAGTCTTTGAATATATTAGCATGGGATAATGAAATAGGACTTTAATCCTACTTTCGTTGGTTTCTAGGGCTGAAGTAATGATTAATAGGGATAGTTGGGTGGAATTCTCGGGTGCCAAGGAAATCCAGTCA
+
CCCCCGGGGGGGGGGGGGGGGEGGGGGGGGGGGGGGGGGGGGGGGGGGGGGGGGGGGGGGGGGGGGGGGGGGGGGGGGGGGGGGGGGGGGGGGGGGGGGGGDGGGGGGGGGGGGGGGGGGGGGFGGGGGGGGGGGGGGGGGGGGGGGFGFGGFGGGGGFGGGGGGGGGGGGG9FGGFGGGGGGGGGGGGGFGFGCEFGGGGF9DB>:F9>FFGGFFFCGGGGGGGDFGDCGGFGGGFD6DD8,<9BA;F7EGEGFFC3DF,>BECF,8*=E4E=*6+:1?=5@ECGC<CFF6+27<@9:7+
@M03152:184:000000000-AWYW1:1:2107:2953:8408 1:N:0:CTCCTTACATACCTGT
AAGCTCGTAGTTGAATTTCGGACCTGGCTGGGCGGTCTTGCCGAATAGGTAAGCACTGCTCTGGTCGGGTCTTTCCCTCTGGGGAACCAGCGTGCTCTTAATTGAGTGCACTGGGGATCCAGGACTTTTACTTTGAAAAAATTAGAGTGTTTAAAGCAGGCATACGCTTGAATACATTAGCATGGAATAATAGAATAGGACGTTGGTTCTATTTTGTTGGTTTCTAGGACCGAAGTAATGATTAATAGGGATAGTTGGTTGGAATTCTCGGGTGCCAAGGAACTCCCGTCCCGTCCTTACA
+
CCCC@FGFGEFGGGGCFAFDGCFGGGGFFGED9:FFGGFGGGC@FEGGGGGFF?EFGGGGGC,CFGGGGGGGGGGGGFFGGFGGG7FFGCGEGGGGGFGGDEGGE<FGGGGF<F8FEEGGGGGGGGGGGFDGFFGCB9FF+BB5DEG9FFFDG,BFGG87EGG?9CF7CG@,@FGFAFGFFGG9FGGGG,57EFD>;D,3>>>FFC<*62<FC;27B8B,=57CG@C,?+B1*1:C7:997197<C+2+*0=0?G+<<**2/<9>+2++*2)*)177759*:8C+8;5/))2*19**00**
@M03152:184:000000000-AWYW1:1:2107:15673:8496 1:N:0:CTCCTTACATACCTGT
AAGCTCGTAGTTGAATTTCGGAATGCTTTTGGTCAAAGCTCGTCCTTGTGGCGTGGCTCGGCTAATGCTTCCTATCTTCCGGTAGTGGGCGTTAAAACTCGCTCCGTATCATTTACTTTGAAAAAATTAGAGTGTTCGAAGCAGGCGTAACTTGCCATTGAATATTACAGCATGGGATAATAGAATATGACGTTGGTCTTATTTTGTTTGTTTCTAAGGCTGATGTAATGATTAATTGGGGTAGTTGGTTGGAATTTTCGGGTGCCAAGGAACTCCATTCACCTCCTTATCTTTCGTCTCC
+
CCCC9FGGGGCDF9@CFFG@F@@F<EFGGGFDGGGGGFEGGEE7@B<FAFDFGGGGCGFGGCGGFEGGGDDFGFFEFDFGFEC+:FF=@FCEGG7C9FFGFEEGEG+BFFF9FGAEEFGC<?9,=+,B,B,AFFEEG7FCGGFGCGGFGEGCF?EAFGGGGFGCDFFA,7F,CFGF>FGG9CFDGGECEGFCECFCE,EECF;B;C<B85<<>;D,2,>?,,2?;C?C,B,;AFF7,,1,)4**+2><75<5<<E6+<>8:*=C5*++:*:7=F7***/;<+C+/2CF+*0++*21:>7*2
@M03152:184:000000000-AWYW1:1:2107:6548:8551 1:N:0:CTCCTTACATACCTGT
AAGCTCGTAGTTGAATTTCGGGAGTTTTCAGGCCAAAGCTCGTCCTTGTGGCGTGGCTGGGTTTGGGCTTCTTCACTTTGGATAGTGGGTCAAACCGCTTCCAATCATTTACTTTGAAAAAATTAGAGTGTTCAAAGCAGGCGTAACCTTGCCATTGAATATTACAGCATGGGATAATAGAATATGACGTTGGTCTTATTTTGTTGGTTTCTAAGGCTGATGTAATGATTAATAGGGATAGTTGGGTGGAATTCTCTGGTGCCAAGTAACTCCAGTCACCTCCTTACATCTTCTCTGCCGT
+
CCCCCGGFGGGGGGGGGGGGGGDEGGGGGGGGGGGGGGGGGGCFEGGGGFGGGGGGGGGGGEFGD@GGGGGGGGGGGGGFGGGGGGGGGCGGGGGGGGGGGGGDEFGGGGGGGGGDGGF9<FFGGDGGGGGGGFGGAFGGF@CGGGG9FBAFGGGF?FGGAFGGGFFG8DFGGDFFGFGFFGGGGFGF:@@F,48EG9F9FFFGGGFGGG,@CF9CFF7,?CC;DDF,>FEGF?98FFG6*B;9,4CEE=FFCCEF++2??9BC45+59@EF3*770+389*A9C<+<C*0++0*<+39CC
@M03152:184:000000000-AWYW1:1:2107:18507:8566 1:N:0:CTCCTTACATACCTGT
AAGCTCGTAGTTGAATTTCGGGGTCAGTAGGTTGGTCATGCCACTGGTATGTACTGATCTTACTGATTCCTCCTTCCTGATGAACCGTAATGCCATTAATTTGGTGTTGCGGGGAGACTGGACTGTTACTTTGAAAAAATTAGAGTGTCTAAAGCAGGCTAACGCTTGAATACATTAGCATGGAATAATGAAATAGGACGTTCGATCCTATTTTGTTGGTTTCTAGGATAGACGTAATGATTAATAGGGATAGTTGGGTGGAATTCTCGGGTGCCAAGGAACTCCATTAACCTCCTTACAT
+
CCCCCFEGEFGGGGGGGFGGECFGGGGEFGGGGGGGGGFFG8FFGGGGGGGGFFGGGGDFGGGGGGGGGGGGGGFG8FGGFGGGGGGGGGGFCGGGGAFC@CEGGGF?FFGGGGGCEFGGFCEGGGGGFGGFGCFFG8FGGAFC9FFFAFGGGGGGG?FFGGFGGGGGGG9F9FDFFG?FGGGGEGG=EG,=EFEC7FFCGEFEFGGGGFGGEC;FFFCC>CGFFCG,2;:,1;8C:??<1+;4@CG+6*>66+>=88EEEF+>>C+;*5*9=C*:6*5CCGC<FF+C+17@?DGGC+*02
@M03152:184:000000000-AWYW1:1:2107:5445:8577 1:N:0:CTCCTTACATACCTGT
AAGCTCGTAGTTGAATTTCGGGATCAATTTATTGGTCGTGCTATTGTACGTACTGGTATTATTGATTTCTACCTTCTGACGAACCATGATGTCATTAATTTGGTGTCATGGGGAATCAGGACTGTTACTTTGAAAAAATTAGAGTGTTTAAAGCAGGCTCACGCTTGAATACATTAGCATGGAATAACGAAGTAGGACGTTTGATTCTATTTTGTTGGTTTCTAGGATCGACGTAATGATTAATAGGGATAGTTGGGTGGAATTCTCGGGTGCCTAGGAACTCCAGTCACCTCCTTACATT
+
CBCCCFGGGGGFFFGGGDGGGGGGGGGGGGGGGGGGGGGGGFFGGGGGFFGFGGGGGGGGGGGGGGGGGGGGDFGGGFGGDGGGG8FFGEEFGGGGGGGGGGGFGFFFGGGGGDFGGGGGGGGGGGGGGFGGF<FFFGGGGGGGGGGGGGGGGGFGGG8,CEFC7F<FFGGAFGGGGGGGFGFGGGGGGGG><EEF,,@>B<EFGG,;CFCFGCEC7E>DC,EEG9DFGDCCEEF,;:FACE=:=:6ECF*,>9C,/;;88:?6CF95*:>D5;+2>C4C7CCFF+<FF?*A>FFG:+*:*
@M03152:184:000000000-AWYW1:1:2107:18632:8601 1:N:0:CTCCTTACATACCTGT
AAGCTCGTAGTTGAATTTCGGGATTGACACATCGGTCGTGCCTTAAGGGGTATGAACTGGTGTAGTCAATTTCTCACCTTCTGGAGAACCGCGATGCCCTTAATTGGGTGTCGCGGGGAACCGGGACCCTTACTTTGAAAAAATTAGAGTGTTTAAAGCAGGCATTTTGCTTGAATACATTAGCATGGAATAATAAAATAGGACGGCATGATTCTATTTTGTTGGTTTCTAGGATCACCGTAATGATTAATAGGGATAGTTGGGTGGAATTCTCGGGTGCCAATGAACTCCAGTAACCTCC
+
CCCCCGGEGGGGGGGGGGGGGGGGGGGGGGGGFGGGEEGGGGGGGGGGGGGGGGGGGGGGGGGCGG9EDGGGGGGFDGGGGGGF9FGFGG:CCFEDFGGGGFCFGFGGGEGGCCFGGGGEGGGCGGGGGGGEGGEF<F<BBFEFCFGDFGGGGGGGG9CGGG7F>:@FF:FGFG7FFGFFGGFE,@DG69CF9CGGGGGGG79CFFFCEGFGGFGGGFFF;FFCFECGGGCE+3AFECFGFG*2+*0<CGFGGDGFGFGC9?<CC5889FE:F*1*59)1:C?+A7<:<7980**+3+*7*
@M03152:184:000000000-AWYW1:1:2107:14976:8636 1:N:0:CTCCTTACATACCTGT
AAGCTCGTAGTTGAATTTCGGCCTTTGCCGCCCGGTCCGCCTATTTGGGTGTGTACTGGAGCGGTGGAGGCTTACCTCGTGGTGAGCTGTTATGCCCTTTACTGGGTGTGGCAGGGAACCATGATTTTTACTTTGAAAAAATTAGAGTGTTCAAAGCAGGCTTACGCCCGAATACATTAGCATGGAATAATAAAATAGGACGTGCGGTCCTATTTTGTTGGTTTCTAGGATCGCCGTAATGATTAATAGGGATAGTTGGGTGGAATTCTCGGGTGCCAAGGAACTCCAGTCACCTCCTTAC
+
ACB@BFFGGEBEGGAFEGCGGEFGFGGGGGGGGGFGGGDCFGEGG@FGEFFGEGFGGGF8F,@CFFGGFDFFFC@E<FEDFEFGFGGAEFGGG<EFFGDE<EDFBC=CFGGGFGEGEDDFFGGEFF<FGG<?FGGDE,FFGGGGDFFFGGGGFFFGGGGFGGGCC=FGFG7>F@FFFFE>AFB:>FFGGF=<@>>BFFA<,*>>DCFGGGFCGGCFFGFGG:E>9C+;BCGG5>3:C1AEC+3<CCC7?E4:CF?+<@:*/;C*>?@+2+:CCCCC5??:**;C8FFCFF4:+242;C77*
@M03152:184:000000000-AWYW1:1:2107:20892:8758 1:N:0:CTCCTTACATACCTGT
AAGCTCGTAGTTGAATTTCGGGCCTGGCTGACCGGTCCGCCTCACCGCGTGCACTGGTCCGGCCGGGTCTTTCCTTCTGGCAAACCTCATGCCCTTCACTGGGTGTGTTGGGGAACCAGGACTTTTACTTTGAAAAAATTAGAGTGTTCAAAGCAGGCATATGCTCGAATACATTAGCATGGAATAATAGAATAGGACGTGCGGTTCTATTTTGTTGGTTTCTAGGACCGCCGTAATGATTAATAGGGATAGTTGGGTGGAATTCTCGGGTGCCAAGGAACTCCAGTCACCTCCTTACATT
+
CCCC@AFGEFFGGGGGGGGGGGGGGGGGGGGGGGGGGGGGGGGGGGGGGGGEGGFFGGGGGCGEEGGGDGGGGGFFGAEEGGGFFGFFGFGGGGFGGCFFFGAB?FCGGFGGE7CGGGCGGGGFGGGGGFGGGGCFGGGFGFFGGGGGGGGGGGGEEDGFFGFCEGGDGGGGGGGGGGF;FFFFGGD@9EFFFCEFFGGGGFGGEGGGGGGGGEGGFDGG>9FGDGGGGGGGDECGG9?CCED?F78F?:FDFFG68*;5C6CFGGCC55C<EGG:F:F4:8:F6CCEGF42AFGGGGG:*
@M03152:184:000000000-AWYW1:1:2107:11721:8819 1:N:0:CTCCTTACATACCTGT
AAGCTCGTAGTTGAATTTCGGGCCTGGCTGACCGGTCCGCCTCACCGCGTGCACTGGTCCGGCCGGGTCTTTCCTTCTGGCAAACCTCATGCCCTTCACTGGGTGTGTTGGGGAACCAGGACTTTTACTTTGAAAAAATTAGAGTGTTCAAAGCAGGCATATGCTCGAATACATTAGCATGGAATAATAGAATAGGACGTGCGGTTCTATTTTGTTGGTTTCTAGGACCGCCGTAATGATTAATAGGGATAGTTGGGTGGAATTCTCGGGTGCCAAGGAACTCCAGTTCCCTCCGTACATC
+
CCCCCGGGGGGGGGGGFGFG7FGGGGGGGGGFGGGGGGGDGGGEFGGGGGGDGGGGGGGGGGGGDG>FEGGGGGGGGGGGGGDFGGF8FFEFGGFFGGGGGGG8CFEFFFGGGFGGGEGGGGGGGGGGCFFGGCGGCCFGGGGA<>CFFGGFFGGGGGGFGFGGF<FGGGGGGGFEFGGGGCDFGGCFCFFFGFFFFGGGGFECCFCG9CGGGGGG7@EGGGG??FD8CBEGGGD?*:7CC+9CFFGFCGCFCGG6CCEGC6EGC?C55=CD57C09C5C:6<<+<A++179:>)22/*:*
@M03152:184:000000000-AWYW1:1:2107:18275:8824 1:N:0:CTCCTTACATACCTGT
AAGCTCGTAGTTGAATTTCGGGTCTGGCTGACCGGTCCGCCTCACCGCGTGCACTGGTTCGGCCGGATCTTTCCTTCTGGCTAACCTCATGCCCTTTACTGGGTGTGCTGGGGAACCAGGACTTTTACTTTGAAAAAATTAGAGTGTTCAAAGCAGGCATATGCTCGAATACATTAGCATGGAATAATAGAATAGGACGTGCGGTTCTATTTTGTTGGTTTCTAGGACCGCCGTAATGATTAATAGGGATAGTTGGGTGGAATTCTCGGGTGCCAAGGAACTCCAGTAACCTCCTTACATC
+
CCCCCGGGGGGGGGGGGGGGGGGGGGGGGGGGGGGGGGGGGGGGGGGGGGGGGGGGGGGGGGGGGGGGGFGGGGGGGGGGGGGGGGGGGGGGGGGGGGGGEFGGGGGGGGGGGFGGGGGGGGFDGGGGGGGGGFGGGGGGGGGGGGGGGGGGGFGGGGGGGGGGGGGGGC>FCGGGGGFGGFGGGGGGGGGA;FF6FGEGGGGGGGGGDGGFGGGGGCEGGGGEC>CGFGG>ECEEFFEG=GCC?FCG6676AFFFCCEGFCGG7?:EGC:<:CD4C37*:++3<6++<@>EFCFGC?*2*
@M03152:184:000000000-AWYW1:1:2107:23861:8864 1:N:0:CTCCTTACATACCTGT
AAGCTCGTAGTTGAATTTCGGGATCAATATATTGGTCATGCTTAGGTATGTACTGGTATTATTGATTTCTCCCTTCTGAAGAACCATGATGTCATTTATTTGATGTCGTGGGGAATCAGGACTGTTACTTTGAAAAAATTAGAGTGTTTAAAGCAGGCTTTCGCTTGAATACATTAGCATGGAATAATGAAATAGGACGTTTGATTCTATTTTGTTGGTTTCTAGGATCGACGTAATGATTAATAGGGATAGTTGGGTGGAATTCTCGGGTGCCAAGGAACTCCAGTCACCTCCTTACATT
+
CCCCB@CFEGGGGFGFGGGGGGGGGGGGGGFF9FFGGEGGGDGGGGFGCFGGGGEFGGGGGGGGGGGGGGGFGGGGGGGFGGGEGGCGGGGGGGGGGFGGGGGGGGGGGGGGGGGGFGGGGGFGG9ECFGFFFFFFFGD@FFGGGFGGGGGGGG<FFFCGGGGGEDFGFGGFFFFBD8BEFFED:FGGGGEDFGGGGFGCE@=AFFFGFFEFGGGGFGBFDGGFGG8ACCC@@CFGGGFFGGFGGGGF?FFFD,>C5=C7CCFC89,4=C=7:FC<5FAF:CC?GGG@F6;9=4>C++20*
@M03152:184:000000000-AWYW1:1:2107:2813:8868 1:N:0:CTCCTTACATACCTGT
AAGCTCGTAGTTGAATTTCGGGATCAATTTATTGGTCGTGCTATTGTACGTACTGGTATTATTGATTCCTACCTTCTGACGAACCACGATGTCATTAATTTGGTGTCTTGGGGAATCAGGACTGTTACTTTGAAAAAATTAGAGTGTTTAAAGCAGGCTCACGCTTGACTACATTAGCATGGAATAACGAAATAGGACGTTTGATTCTATTTTGTTGGGTTCTAGGATCGACGTAATGATTAATAGGGAGAGTTGGGTGGAATTCTCGAGTGGCACGATACTCAAGTAACATCCTTACATC
+
CC<@<F@@@@@EG6<FGGFCEEDGGGEDF9EC-;,;EC@FCG9,C<FFFGEE@EGFE<FCFCEFEFGFDCG<CE<,6<@F:@+FEGD7@<C6CEA@C6?,C,,CFFGDF69CF:F8=,CE@FCFGGCFFAFG<5EAA:EFEGG<,??EB?FF9E@CFGFEE<AE4+AF,??F5C@<DCBFAFDF,,C>68>+DC,37,>:+8@C<CAE,7;F9@>,3@*@:,3@A9,D,>C**1*4/,,,11,,,44C,:7EC7+2:EE*;998@EC:+:?7**;***)12+9+03+221*+27*<<+*2*
@M03152:184:000000000-AWYW1:1:2107:21220:8911 1:N:0:CTCCTTACATACCTGT
AAGCTCGTAGTTGAATTTCGGGCCTGGCTGGGTGGTCTTGCCGCAAGGTAAGCACTGCTCTGGTTGGGTCTTTCCTTCTGGGGAACCAGCGTGCTCTTAATTGAGTGCGTTGGGGACCCAGGACTTTTACTTTGAAAAAATTAGAGTGTTTAAAGCAGGCTTACGCTTGACTACATTAGCATGGAATAATAGAATAGGACTTGGGTTCTATTTTGTTGGTTTTTAGGACCGAAGTCATGATTAGTAGGTATAGTTGGGTGGAATTCTCGGGTGCCAGGGAACTCCAGTCACCTCCTTACAG
+
CCCC?CF@@F@6E@FECC@8FGGGGGGG?FECGEF;EAFCFFEE7@CF<<FF9EE8<F<ECFFFEDGCFGG<E@FG9E9F9F>FCGEGGCE?C79<F9<<EEF<EFG9C+?+BCFG+++4:=744<BB??,5BFGD95<=A<DE99CFBD,C9FF9=DDC8DFEG7BBG,,@FCGC,,3<>AFGF,DD,DDF,3DFEA:3>F,3<*1@;<;CB,6F7,:8:,*6;7CC,=*1**3+++++11501+>++1;=FC+++**4*1+<C+09:>E*:*0:**.C**000<++<8:EFD*::<C>9
@M03152:184:000000000-AWYW1:1:2107:10625:9020 1:N:0:CTCCTTACATACCTGT
AAGCTCGTAGTTGAATTTCGAGATCAGTACGCTGGTCGTGCCTTTGGTATGCACTGGTGTCACTGGTTTCTCCCTTCTGAAGAACCGTCATGTCATTAAGTTGGTGTGGCGGGGAATCAGGACTGTTACTTTGAAAAAATTAGAGTGTTTAAAGCAGGCTCGCGCTTGAATACATTAGCATGGAATAATGAAATAGGACGTTTGACCCTATTTTGTTGGTTTCTAGGATCGACGTAATGATTAATAGGGATAGTTGGGTGGAATTCTCGGGTGCCAAGGAAATCCAGTCACCTCCTTACAT
+
CCCCCGGGGGGGGGGGGGGGGGGGGGGGGGGGGGGGGGGGGGGGGGGGGGGGFGGGGGGGGGGGGGGGGGGGGGGGGGGGGGGGGGGGGGGGGGGGGGFFGGGGGGGGGGGGGGGGGGGGGGGGGFFFGGGGGGGGGGGGGGGGGFGDGGGGGGGGGGGGGGCGGGGGGGGGGGGGGGGGGGGGGGGGGGGGGGGGGGGGGFFEGGGGGGGGGGGGGGFGFGCFCCEFGEGGEEEF=5?E77E7CDCFG?FFFFGFFC>EGGFGGCF7:ACCG<FGG4<CE+<EFGDCFFGGGGGFG?40*
@M03152:184:000000000-AWYW1:1:2107:21109:9064 1:N:0:CTCCTTACATACCTGT
AAGCTCGTAGTTGAATTTCGGGACCAATTTGTTGGTCGTGCCTCGGTACGTACTGGTATTATTGGTTTCTGCCTTCTGAAGAACCTTGATGTCATTAATTTGGTGTCTTGGGGAATCAGGACTGTTACTTTGAAAAAATTAGAGTGTTTAAAGCAAGCATACGCTTGAATACATTAGCATGGAATAATGAAATAGGACGTTTGATTCTATTTTGTTGGTTTCTAGGATCGACGTAATGATTAATAGGGATAGTTGGGTGGAATTCTCGGGTGCCAAGGAACTCCAGTCACCTCCTTACATC
+
CCCCCGGGGGGGGGGGGGGGGGGGGFGGGGGGGGGGGGGGGGGGEGGGGGGGGGGGGGGGGGGGGGGGGGGGGGGGFGGGGGGGGGGFGGGGGGGGGGGGGGGGFGGGGGGGGGGGGGGGGGGGGGGGGGGGGGGGGGGGGGGGFGGGGGGGGGGGGGGGGGGGGGGGGGGGGGGGCGDFFGGGGGGFCGGDEFFGGCFFF<CCFFGGGGGGGGCGGGGGGGGGFGDGGD5>CEF>D:FGGFGGGGGG,:CFGC@CEGGDFCBE7EGCE5;D=DGFDCFFF?@FGFFCF=FGGCFDE677*
@M03152:184:000000000-AWYW1:1:2107:11039:9115 1:N:0:CTCCTTACATACCTGT
AAGCTCGTAGTTGAATTTCGGGGTCAGTAGGTTGGTCATGCCACTGGTATGTACTGGTCTTACTGATTCCTCCTTCCTGATGAACCGTAATGCCATTAATTTGGTGTTGCGGGGAGACTTGACTGTTACTTTGAAAAAATTAGAGTGTTTAAAGCAGGCCAACGCTTGAATACTTCAGCATGGAATAATGAAATAGAACGTTCGATCCTATTTTGTTTGTTTCCAGGTTTGACGTAACGATTAATAGGGATAGTTGGCTGGATTTTTCGGGTGCCATGCAACTCCCGTCACCTCCTTATTT
+
@@BCCF@@;FFGGGGFGEEFCEDGGGCGFGD;CFGEFCFEGFFCGGGGGGGG9CFFGFFFGGFCFGGDE,<C@CCAFDA,C,EEEC7FFEGFC<FFC,,9<F99F<F:,CF=CD+F+=?,E<FFAFAFEE,CE,C,,B+?F<FGEFFG<BFGB,C,3D7+AFFEGCCCC,CDG,,8@,;3>FGGGC9DE,,@,@=;,,7@*3@:,@CEEF9D;,23,,,6,4,,52,54?=,>::*,**3:*3+++5+0CC*+++4+++43*+2;+2+=**1:CC:*9)*3+0+<*127>D+0/9629*0*
@M03152:184:000000000-AWYW1:1:2107:23523:9120 1:N:0:CTCCTTACATACCTGT
AAGCTCGTAGTTGAATTTCGGGCCTGGCCGGGCGGTCTGCCTAACGGCACGTACTGTCTGGGCGGGCCTTACCTCTTGGTGAGCCGGCGTGCCCTTTGTTGGTGTGCGTCGGGGAACCAGGACCTTTACCTTGAGAAAATTAGAGTGTTCAAAGCAGGCCTATGCCTGAATACATTAGCATGGAATAATAAAATAGGACGCGCGGTTCTATTTTGTTGGTTTCTAGAGTCGCCGTAATGATTAATAGGGATAGTTGGGTGGAATTCTCGGGTGCCAAGGACCTCCAGTCACCTCCTTACAT
+
CCCCCGGGGGGGGGGGGGCFCEGGGGGGFGGGGGGGGGGGGGGGGGGGGGGGGGGGGGGGGGG7FEGGDGFGGFFFGFGGFGGGGEGGGGDGGGGGGAFGCEGGGGGGGGEEEGGGGGDFGGGFGGGGGGGGGFFGGGGGG9FGGGFFFGGGGGGGGGGGGGGFGGGFGGGGGGGGGGFGGGDGGGGGGFGGGGGF?FGGGGGGGG>EGFGGGGGGGFF;CC@CCF7CFF>GGGEGDFGGGGF7FFFGGFC:CEFEFCGCCC9FF7@<=FG5C:57*15F*2CFGGGGCFGCF:5CFECC:
@M03152:184:000000000-AWYW1:1:2107:17987:9193 1:N:0:CTCCTTACATACCTGT
AAGCTCGTAGTTGAATTTCGGGACCAATTTGTTGGTCGTGCCTCGGTACGTACTGGTATTATTGGTTCCTCCCTTCTGAAGAACCTCGATGCCATTAATTTGGTGTCGTGGGGAATCAGGACTGTTACTTTGAAAAAATTAGAGTGTTTAAAGCAGGCATACGCTTGAATACATTAGCATGGAATAATGAAATAGGACGTTTGATTCTATTTTGTTGGTTTCTAGGATCGACGTAATGATTAATAGGGATAGTTGGGTGGAATTCTCGGGTGCCAAGGAACTCCAGTCACCTCCTTACATC
+
CCCCCGGGGGGGGGGGGGGGGGGGGGGGGGGGGGGGGGGGGGGGGGGGGGGGGGGGGFGGGGGGGGGGGGGGGGGGGGGGGGGGGGGGGGGGGGGGGGGGGGGGGGGGGEGGGCFGGGGGGGGGGGGGGGGGGGGGGGGGGGGGGGFGGGGGGGGGGGGGGGGGGGGGGGGGGGGGGGFGGGCFGGGCGGGDG9F?FFE<FGE9FGGFGGGGGFGGGGGGFEGGG9>ECEEGGCECFGFGFGEFFCFGECFCCFGF*=E*;?FFFGFGFE:<E4D4<3>FGGGFGC<6C?FGGFGFFGFD*
@M03152:184:000000000-AWYW1:1:2107:3314:9260 1:N:0:CTCCTTACATACCTGT
AAGCTCGTAGTTGAATTTCGGAATGCGTTTGATCAACGCTCGTCCTTGTGGCGTGGCTGGATTGGCGTTTCCTATCTTCCGATAGCGTTAACTCGCTTCGGATCATTTACTTTGAAAAAATTAGAGTGTTCAAAGCAGGCGTAACCTTGCCTTTGAATAGTACAGCATGGGATAATAGAATATGACGGTGGTCTTATTTTGTTGGTTTCTAAGGCTGATGTAATGATTGATAGGGATGGATGGGTGGAATTCTCGGGTGGCAAGGAAATCTAGTCACCTCATTACATAGCGGTTCCGGTCT
+
C@@-AFGE;FGGFGCEF-E<EFEFF9BFGE7EEFDD-@:BFGFEGGDFGCGGG@@GECFG@FGC<E@FF7EACFFFGGFAFGE7C9>FGGGGGFGDC<FEF+?CGD,FAEFGGGGGA,EFG<,B<FFGFCF<@,5B8EECFFFFGADF=D<=FGGA<FFGFGCDFGCFEG?3@<<FF,,@;,==;B74@C7<BD,D;,@;,>,6><:C9F;F,?8,BC9,?<2,16?C,>C9C,*<C*;*26*=0CC7?FF99@CFE=>*2*+2*2A++<+*3:***01*+0:9+:<+39)**/*32/C)*
@M03152:184:000000000-AWYW1:1:2107:26940:9325 1:N:0:CTCCTTACATACCTGT
AAGTTCGTAGTTGAATTTCGAGACCGGCTTACTGGTCGTGCTATTGTACGTACTGGTATAATCGGTTTCTCCTTTCTGACGAACTATAATGCCATTAATTTGGTGTTTTAGGGAATCAGGACTGTTACTTTGAAAAAATTAGAGTGTTTAAAGCAGGCTCACGCTTGAATACATTAGCATGGAATAACGGAATAGGACGTTTGATTCTATTTTGTTGGTTTCTAGGATCGACGTAATGATTAATAGGGATAGTTGGGTGGAATTCTCGGGTGCCAAGTAACTACAGTCACCTCCTTACATC
+
CC<8AFEFFGGGGGDGDFGDF-@BFGGGGGG,E@FDFEGDGDGGEGGGG@FGEGGGGEFFGGFGG:C:FFGGGGGGFEFGG::C6EFAFGDGG<FFGGGGGGGEFFEGEGGGG8FFEF,CEFDFGGGGGFFFF9FF@CEEE8EFGGFEGGGGFGGG77FFGFGGGGEABFFFEGFFFGFFG<FGGGFDE=>FCGCGFFG@:D>,7D=F9AD9EAD@754@3;;9,,,5614:1:8,;,>CGG7C,=CC,=C7@=E?*=E@;9;F+AED=C7)1;175*1::0+3++++3/*+277<<C**0
@M03152:184:000000000-AWYW1:1:2107:19435:9335 1:N:0:CTCCTTACATACCTGT
AAGCTCGTAGTTGAATTTCGGGATCAATTTGTTGGTCGTGCTATTGTACGTACTGGTATTATTGATTCCTACCTTCTGACGAACCATGATGTCATTAATTTGGTGTCATGGGGAATCAGGACTGTTACTTTGAAAAAATTAGAGTGTTTAAAGCAGGCTCACGCTTGAATACATTAGCATGGAATAACGAAATAGGACGTTGGATTCTATTTTGTTGGTTTCTAGGATCATCGTAATGATTAATAGGGCTATTTTGGTGGAATTCTCGGGTTCCAAGGAACTCCAGTCACTTACTTCTATT
+
ACA<BFFGGGGGGGFFFGCEG+FFFGFG9FFFFDFGDGCFEGGGFCFGFGFFGGF8,CFFFGG99FFF9FGGFGEFGG9F:@FEGCFFGGGGGGGGFCFFFF9<<F8<C,,<,6BE9EDFFDGDGGC9?@<CA<F<?=FFGGGCA?A@CFDFGAFG7@4AFAFFB?=,A?,5,:F9,A8<3A,,D9E9+=+@8E>F:7=3+,,87=:@=9FFG,8DC,6:6,E;,4,7,,,,,*,14,>,+5,22+5,,4;,,,,1*4*6;B9<+=9*/*;857+10*)2*5++?F;+08+5+2+=+++2*
@M03152:184:000000000-AWYW1:1:2107:14366:9375 1:N:0:CTCCTTACATACCTGT
AAGCTCGTAGTTGAATTTCGGGATCGAAGGAATCGGTCCGCCGTCAAGGCGTGAACTGGTTTCTTCATCCTCTTCTATGGGATACTCACCTTTGCTCTTAACTGGGTGAAGGTTAAAAAGCGGTGGTGGCCGGGGCAACTCGACCATCTCTGTGGGGTTCCCATTCATTTACTTTGAATAAATTAGAGTGTTCAAAGCAGGCATAAAGGGGCCTTGAATACATTAGCATGGGATAATAGAACAGGATTCGTGTCCTCTTTTTGTTGGTTTCTAGGCCATGAATAATGATTAATAGGGATAT
+
CCCCCGGGGGGGGGGGGGGGEGGGGGGGGDGGGGGGGGGGGGGGGGGGGGGGGGGGGGGGGGGGGGGGGGGGGGGGFGGGGGGGGGGGGGGGGGGGGGGGGGGGGGGGGGGGGGGGGGGGGGGGGGGFGGGGGGGGGGGGGGGGGGGGDGGGGAFCDGGGFGFGFGGFGGGGGGGGGDEFFGCCGGGGGGGFGGGGGDFFGGCFFGGGG*<EGGFC9CG@?CG;9+:;CGFC9FC?FD7CGGGGGCCCFEF=;FFGG+<CE6C8***/A=7>::****9*<<:9<C+0+*2+::*0*7D5*
@M03152:184:000000000-AWYW1:1:2107:2722:9556 1:N:0:CTCCTTACATACCTGT
AAGCTCGTAGTTGAATTTCGGGTCCGGCTGAGTGGTCTTGCCAATGGTACGTACTGCTCTGGTCGGATCTTTCTTTCTGGGGAACCAACGCGCTCTTAATTGAGTGCGCTGGGGATCCAGGACTTTTACTTTGAAAAAATTAGAGTGTTTAAAGCAGGCCTACGCTTGAATACGTTAGCATGGAATAATAGAATAGGTCTTTGGTTCTATTTTGTTGGTTTCTAGGACCGAGTTAATGATCAATAGGGATAGTTTGATGGACTTCTCCTGTTCCATGGAACTCCAGTCACCTACTTACATC
+
BC9CBCFE7FCEG<@F<--,@FE7C+@CEFFGGCFGGFAADC,,@EFAF,FF@CFA,,CFE8FF7+@FFAEEF9EG,C,CC:CBDFGG@F++4=F<FDEF<FFFEBFDGGG+8@C@+,C<,4BFEFFFCFDFG,55,<+:D,,8BAFEGFGFFC9D<+F>FGGGG@FBF,3E<C><>@C9B95,@=;,,,@,@E;97,2,2@;,,@9>,@,@22>,=,1;B?CC99,8;88***5++2>1+5++=7+*0;*+5++++52?8+3B79+++3<*3:2*:766+<C6+30<A6*+302+++:07
@M03152:184:000000000-AWYW1:1:2107:9279:9630 1:N:0:CTCCTTACATACCTGT
AAGCTCGTAGTTGAATTTCGGGATCAATTTATTGGTCGTGCTATTGTACGTACTGGTATTATTGATTCCTACCTTCTGACGAACCATGATGTCATTAATTTGGTGTCTTGGGGAATCAGGACTGTTACTTTGAAAAAATTAGAGTGTTTAAAGCAGGCTCACGCTTGAATACATTAGCATGGAATAACGAAATAGGACGCTTGATTCTATTTTGTTGGTTTCTAGGATCGACGTAATGATTAATAGGGATAGTTGGGTGGAATTCTCGGGTGCCAAGGAACTTCATTCACCTCCTTACATC
+
CCCC<F;@@6BF9FGG9A@E@FCF8,,CC-<@E<FF-8@F;@CFCEGG@FCED<<EGCFAFDF,FFGFEG9F<FFGFCFA6BCCB<FGCE<EFFED<,E,C6C:6CFA<FFFGCC<F<AG@DEC5FFGGFEF<,5:BBEFDDDE:FE,<FFFFGGFC=F,?E<FCFF,AFCAAFGFAE><:<>@EFCFGEC@FGFGF<:+<>>,@C,78==FCGG:D53*@DCEG9?,>8CECEFGCGF,=;19=BF68C405BFC*;3=3:B<D92*/7FD*;@4F<A**>+<<++3+9:<5*9C9CDD*
@M03152:184:000000000-AWYW1:1:2107:21394:9676 1:N:0:CTCCTTACATACCTGT
AAGCTCGTAGTTGAATTTCGGCCTTTGCCGCCCGGTCCGCCTATTTGGGTGTGTACTGGAGCGGTGGAGGCTTACCTCGTGGTGAGCTGTTATGCCCTTTACTGGGTGTGGCAGGGAACCATGATTTTTACTTTGAAAAAATTAGAGTGTTCAAAGCAGGCTTACGCCCGAATACATTAGCATGGAATAATAAAATAGGACGTGCGGTCCTACTTTGTTGGTTTCTAGGATCGCCGTAATGATTAATAGGGATAGTTGGGTGGAATTCTCGGGTGCCAAGGAACTCCAGTCACCTCCTTAC
+
CCCCCGGGGGGFGGGGGGGGGGGGGGGDFGGGGGGGE7CEGCGGGGGGGGGGGGGGGGGGGGGGGGGGFGGGGGGCFGEGGGFGGGGGFGGGGGGGFFGGGGFDFGFGGGGGGGGGGGGGGGGFGGFGGFGGGGGGGGFGCFFGGGGGGGGGFGGGGEGGEGCFGFGGGGGGGGGACGGGFGFFGG;DFGGGGGC,:<@FE<BFD*CFEGGGGF9AGGGGGGDCFG?CFFF5AE5CEEEFFC7C77:?EGGGGGFGFFGGGG>C=CC:79EFGGGC*C@FC8EFF76AFFGE77FG56:C<
@M03152:184:000000000-AWYW1:1:2107:10349:9792 1:N:0:CTCCTTACATACCTGT
AAGCTCGTAGTTGAATTTCGGACCTGGTACGGTGGTCCGCCTTCACGGTGTGTACTGCTGGACCGGGTTCTACCTCTTGGTGAGCCGGCATGCCCTTCACTGGGTGTGTCGGGGAACCAAGACTTTTACCTTGAGAAAATTAGAGTGTTCAAAGCAGGCCTACGCCCGAATACATTAGCATGGCATAATAAAATAGGACGTGCGGTTCTATTTTGTTGGTTTCTAGAGTCGCCGTAAGGATTAATAGGGATAGTTGGGTGGAATTCTCGGGTGCCAAGGAACTCCAGTCACCTCCTTACAT
+
CCCCCFFFGGFFGGGGGGGGGGGGGGGGGGGGGGGCE<FEGGGGGGGG8FGGFFFGEFEGFDGGGGGEGGFGGGGGGGGDGGDF8CFGGFGGFFEGCGGGGGGFGGGGEGGGGGGGF78FFGGGGGFGGGGGFCCDFBDFFGFG9FFGGGGGGDFFFF=FCFACGGGGECB<9D9FFEFGGCGFGGGGGGGGFEGGGF@FECEGDBFEGFGCG,@C88E>CF;EF++>?BCEGGEG5;EF49+<<:CFGDGGFF7CFE**?89CFF+97C5/7CDC6C@G?82+AEG?EF7C05<FG9*:*
@M03152:184:000000000-AWYW1:1:2107:17812:9796 1:N:0:CTCCTTACATACCTGT
AAGCTCGTAGTTGAATTTCGGGCGTAGCTGAGCGGTCCACCTTTGGGTGAGAACTGTTCGGCCGCGCCTTTCCTTGTGGGGAACCAACATGCGCCTAACGGTGTGTGCTGGCAATCCACAACTTTTACTTTGAAAAAATTAGAGTGTTTAAAGCAGGCTGACGCTTGAATACATTAGCATGGAATAATAGAATAGGACTTTGGTTCTATTTTGTTGGTTTCTAGGACCGAGGTAATGATTAATAGGGATAGTTGGGTGGAATTCTCGGGTGCCAAGGAACTCCAGTCACCTCCTTACATCT
+
CCCCCGGGGGGGGGGGGGGGGGGGGGGGGGGGGGGGGGGGGGGGGGGGGGGGGGGGGGGGGGGGGGGGGGGGGGGGGGGGGGGGGGGGGGGGGGGGGGGGGGGGGGGGGGGGGGGGGGGGGGGGGGFGGGGGGGGGGGGGGGGGGGGGGGGGGGGGCEGGGGGGGGGGGGGGGGGGFFFGGGGGGGFFGG9FFGGGGGGFFGGGGGGGGGGGGGGGGGGGGGFGGGGGGCGEEGGF779CFFGGFGGGGGGFG78*AE*59FC<DG5:CEGGFFGGGF@FGGEFFGGGGFGGFGGG6+*:*
@M03152:184:000000000-AWYW1:1:2107:24631:9900 1:N:0:CTCCTTACATACCTGT
AAGCTCGTAGTTGAATTTCGGATCAATTTATTGGTCGTGCTATTGTACGTACTGGTATCATTGATTCCTACCTTCTGACGAACCACGATGTCATTAATTTGGTGTCATGGGGAATCAGGACTGTTACTTTGAAAAAATTAGAGTGTTTAAAGCAGGCTCACGCTTGAATACATTAGCATGGAATAACGAAATAGGACGTTTGATTCTATTTTGCTGGTTTCTAGGATCGACGTAATGATTAATAGGGATAGTTGGGTGGAATTCTCGGGTGCCAAGGAACTCCAGTCACCTCCTTACATCT
+
CCCCCGGGGGGGGGGGGGGGGFGGGGGGGGGGGGGGGGGGGGGGGGGGGGGGGGGGGGFGGGFGFGGGGGGGGGGGGGGGGGGGGGGGGGGGGGGGGGGGGGGGGGGGGGGCFGGGGGGGGGGGGGGGGGFAEFGGGGGGCEGCEGGGGGGFGGGGDGGGGGGDCGGDAFGFGGGGGGGDFGGGGG@GGEGFGGFGGGGGGGFDGGGFGGGFGGGGFFFGFFFGFFGCECEEGGGG7@7>CFGGG*C?FCFFFC8*=CGFCCG9:+B*=::<C7CFGGFFGFFGCC@FE9C/CGF76C7*0
@M03152:184:000000000-AWYW1:1:2107:24713:9966 1:N:0:CTCCTTACATACCTGT
AAGCTCGTAGTTGAATTTCGGGCCTGGCCGGGCGGTCTGCCTAACGGCACGTACTGTCTGGGCGGGCCTTACCTCTTGGTGAGCCGGCGTGCCCTTTGTTGGTGTGCGTCGGGGAACCAGGACCTTTACCTTGAGAAAATTAGAGTGTTCAAAGCAGGCCTATGCCTGAATACATTAGCATGGAATAATAAAATAGGACGCGCGGTTCTATTTTGTTGGTTTCTAGAGTCGCCGTAATGATTAATAGGGATAGTTGGGTGGAATTCTCGGGTGCCAAGGAACTCCAGTCACCTCCTTACAA
+
CCCCCGGGGGGGGGGGGGGGGGGGGGGGGGGGGGGGGEGGGGGGGGGGGGGGGGGGGGGGGGGGGGGGGFGGGFGGGGGGGGGGGGGGGGGGGGGGGGFGGGGFFCDEGGGGGGGGGGGGGGGGGGGGGGGFGFGGFFGGGGFFGGGFFGGGGGGGGGGGGGGGGGGGGGGFGGGGGF:FFGGGGGGGGGGGFGGGGGGGDCEGGEGEFGGGGGFGGGGGGGDCEFF?EGGEC>CCEGGGGGGFGGFCFFGC?+<9CCECEECGGCFG=E5FGGC774@FFFD+2CFF6=F++1<EGFGC*
@M03152:184:000000000-AWYW1:1:2107:27546:10112 1:N:0:CTCCTTACATACCTGT
AAGCTCGTAGTTGAATTTCGGCCTTTGCCGCCCGGTCCGCCTATTTGGGTGTGTACTGGAGCGGTGGAGGCTTACCTCGCGGTGAGCTGTTATGCCCGTTTCTGGGTGTGGCAGGGAACCATGATTTCTACTTTGCAAAAATTAGAGTGTTCAAAGCAGGCTTACGCCCGAATACATTAGCATGGAATAATAAAATAGGACGTGCGGTCCTTTTTTGTTGGTTTCTAGGATCGCCGTATTGCTTAATAGGGATAGTTGGGTGGTATTCTCGGGTTCCAAGGAACTCCAGTCACCCCCTTTC
+
CCC<CGDFGG@EF9EFFFE8+7@-,FFFGFC:C:F@FC+@,B,C,,,,,BCF:F9<<C@8,,@C@++CCFGGC8F,CF=+4+8+CEEEF?9EFCGEG+4?,:@FGGG7@FCF,+4=<?+B,B,,5<,<,BAFAF9555?=>CDD>ECACF,EDDCF,D===,@F7+C+8+*5@::FDFC9,3,,3,6?DC2@@B;;DFDA:71<C**444>,?+41B0+*83=C92++3++?:*381:*<:+9+27+09<468*+33+0*1;E**3+2++******2097**2;+00++/*+39*:C*2**
@M03152:184:000000000-AWYW1:1:2107:8351:10169 1:N:0:CTCCTTACATACCTGT
AAGCTCGTAGTTGAATTTCGGACCTGGTCGGATGGTCTTGCCGAAAGACAAGCACTGTCCCTGGCCGGGTCTTTCCTTCTGGGGAACCAGTGTGCTCTTAATTGAGTGCGCTGGGGATCCAGGACTTTTACTTTGAAAAAATTAGAGTGTTTAAAGCAGGCCTACGCTTGAATACATTAGCATGGAATAATAGAATAGGACTTTGGTTCTATTTTGTTGGTTTCTAGGACCGAAGTAATGATTAATAGGGATAGTTGGGTGGAATTCTCGGGTGCCAAGGAACTCCAGTCACCTCCTTACT
+
CCCCCGGGGGGGGGGGGGGGGGGGGFGGGGGGGGGGGGGGGGGGGGGGGDGGFGGGGGGGGGGGFGGGGGGGGFGGGGGGGGGGGGGG<EGGGGGGGGGGFGGGGGGGGGGGGGDGECFFGGEBBFGGGGGGGGGGFFFFEGGFCFEGGGGGGGGDFG=EGGGGGEGGGGGGDCFFFGGCFGGGCCBEFGGFDGD;DGFFF7DFGGGGEG@FGGGFFFDC8CG;;B;96<:C=E*/>AEGG77AFCECECDC66+A9C5C5B>9CF+A?EG)*9>C77>**;F++<8:?@G+<CC*8::**
@M03152:184:000000000-AWYW1:1:2107:5151:10170 1:N:0:CTCCTTACATACCTGT
AAGCTCGTAGTTGAATTTCGGGTCCGGCTGAGTGGTCTTGCCAATGGTAAGTACTGCTCTGGTCGGATCTTTCTTTCTGGGGAACCAACGTGCTCTTAATTGAGTGCGCTGGGGATCCAGGACTCTTACTTTGAAAAAATTAGAGTGTTTAAAGCAGGCATACGCTTGAATACATTAGCATGGAATAATGAAATAGGACGTTTGATTCTATTTTGTTGGTTTCTAGGATCGACGTAATGATTAATAGGGATAGTTGGGTGGAATTCTCGGGTGCCAAGGAACTCCAGTCACCTCCTTACAT
+
CCCCCGGGGGGGGGGGGGGGGGGGGGGGGEGGFGGGGGGGGGGGGGGGGGGGEGGGGGGGGGGGGGGGGGGGGGGGGGGGGGGGGGGGGGGFGGGGGFGGGAFDGGGGGGGGGGDFGGGGGGGGGGGGGGGGGGGGGGGGGGGGGGGFGGGGGGGGGGGGGGFGGGGFGGGGGFGGGGGGGGGFGGGGGGGFFFFFGGGG7CGGGGGGGGGGGFGGGC7EGG9DFB9FEDECCC8@FFGCFGFGGG7CGEFEC?EC+8BCEG?FGCFFGC*/**2*2>@<C8??CC+<<=C9CCFGGGFC*
@M03152:184:000000000-AWYW1:1:2107:3991:10237 1:N:0:CTCCTTACATACCTGT
AAGCTCGTAGTTGAATTTCGGACTCGGTTGGATGGTCTGCCTTTGGGTATGTACTGTCCTGACCGGGTCTCACCTTCTGGTGAGCTGTCGTGTTGTTTACTCAGTGCGGCAGGGAACCAGGACTTTTACTTTGAAAAAATTAGAGTGTTTAAAGCAGGCATTCGCTTGAATACATTAGCATGGAATAATAAAATAGGACTTTGGTTCTATTTTGTTGGTTTCTAGGACCGAAGTAATGATTAATAGTGATAGTTGGGTGGAATTCTCGGGTGCCAAGGAACTCCAGTCACCTCCTTACATC
+
CCCCCGGGGGGGGGGGGGGGGGGGGGGEGGGGGGGGGGGGGGGGGGGGGGGGFGGGGGGGF<FGGGGGGFGGGGG?EGGGGGGGGEGGGGGGGGGGGGGGGAFGFGFGGGGGGGGGGGGGGFGGGGGGGGGGGEGGGGGGGGGGGGGGGGGGGGGGGGGGGCGGGGGGGGGGGGGGGFFGGGFGFGGGGGFGACEGGF7,DFGC,@CCCGEGGGGGGGEFFFGGGFEGFEGEGFG7A9>+;>1++@+=:@@FCF7CEGG@CCFC+<2*=*/):4C75945*++<6+<CCFCEEGGF9+*:*
@M03152:184:000000000-AWYW1:1:2107:22503:10264 1:N:0:CTCCTTACATACCTGT
AAGCTCGTAGTTGAATTTCGGGCCTGGCCGGGCGGTCTGCCTAACGGCACGTACTGTCTGGGCGGGCCTTACCTCTTGGTGAGCCGGCGTGCCCTTTGTTGGTGTGCGTCGGGGAACCAGGACCTTTACCTTGAGAAAATTAGAGTGCTCAAAGCAGGCCTATGCCTGAATACATTAGCATGGAATAATAAAATAGGACGCGCGGTTCTATTTTGTTGGTTTCTAGAGTCGCCGTAATGATTAATAGGGATAGTTGGGTGGAATTCTCGGGTGCCAAGGAACTCCAGTCACCTCCTTACAT
+
CCCCCGGGGGGGGGGGGGGGGGGGGGGGGGGGGGGGGGGGGGGGGGGGGGGGGGGGGGGGGGGGGGGGGGGGGGGGGGGGGGGGGGGGGGGGGGGGGGGGGGGGGGGGGGEGCCDFGGGGGGGGGGG?FGGFFFFCFFGDGFFGGGGGGGGCGGGGGGGGGFGGGGGGGCGGGGGGGDCEG9FGGGGGGGCCFGGGFGFCGGGGGGGGGCC?EGGGGGDGGGGGGGFGGGGGGGGE8=99CGG7CGFGFF<6+<EFD=ECEGGGGGGG=FCG57FFFF@*688FFDGGF=FEGCFGG+>C*
@M03152:184:000000000-AWYW1:1:2107:28430:10287 1:N:0:CTCCTTACATACCTGT
AAGCTCGTAGTTGAATTTCGGCGTGCGCTCAGGCTGGTCGGCCGTCATGGTCTGTACCGTTTGGGTCACGCCCCACTGTAGGATACTCACCGCTGTCCTTAACTGGGTGGCGGTCAAAGGTTGTAGTACGTTCTGGGGGCAACTCTGGAGACTATGACTGGGGTTCCTACTCTTTTACTTTGAGCAAATTAGAGTGTTCAAAGCCGGCAATCGAGCCTTGAATACTTCAGCATGGGATAATGGAACAGGACTGGGATCCTGCTTTCGTTGGTTTCTAGGGTCTTAGTAATGATTAATAGGG
+
CC<BCGC:FGGFGGDFGF9C:@FFFDGCGGGGFC<FEFGEGDFEG:CFFGDGG?F<F<:DFFCGGGFFFGFFFGGEDFF,CCGFGFCFFGGG7FFGGGFB9FF<?F8BF7B:FF@7<FFCGAFCFD,C9+BBFECGFEC>FF+,,3@<C,>@=FFCC,,>BDFGGCFC9,D:DFGFFCCFC3,1F@FF9@,FECFGCECGC@C3,=<FEF@7*+4<8CCFCFFFC99C?CC<+<6*@6EEC:<<+>FGF**+A:5738;<++30*22/:C=<*9*2:76*2220C+2++9>+<:>CFCGD:
@M03152:184:000000000-AWYW1:1:2107:8808:10319 1:N:0:CTCCTTACATACCTGT
AAGCTCGTAGTTGAATTTCGGGCCTGGCTGGGTGGTCTTGCCGCAAGGTAAGCACTGCTCTGATTGGGTCTTTCCTTCTGGGGAACCAGCGTGCCCTTAATTGAGTGCGTTGGGGATCCAGGACTTTTACTTTGAAAAAATTAGAGTGTTTAAAGCAGGCTTACGCTTGAATACATTAGCATGGAATAATAGAATAGGACTTTGGTTCTATTTTGTTGGTTTCTAGGACCGAAGTAATGATTAATAGGGATAGTTGGGTGGAATTCTCGGGTGCCAAGGAACTCCAGTCACCTCCTTACAT
+
CCCCCGGGGGGGGGGGGGGGGGGGGGGFGGGGGGGGGGGEGGGGGGGGGGGGGGGGGGGGGGGGGGGGGGGGGGGGGGGGGGGDGGGGGGGGGGGGGGGFGGGGGGGGECFGGGGGGGGGGGGGGGGGGGGGGGGDGF<CGGGGGAFGFGGGGGGFFGGDGGGGGCFDFG8FGFFGGFGFGFGCFFFCGGGGGGGGD<C7F9EFGGGFG,<DECFFGGFEGFCGGGCFGGGGGDEGG++9C?7@C7EDFCF6CFG7@5;1:CCGG9C+AF**295:*97*CCC7C?+30/??EF4CF9C7*
@M03152:184:000000000-AWYW1:1:2107:24125:10343 1:N:0:CTCCTTACATACCTGT
AAGCTCGTAGTTGAATTTCGGGATCGACGGGTCGGTCGCGCCTCTGGTGTGTACTGGCCCTGTCGGTTTCTCCCTTCTGACGAACCACGATGTCATTAATTTGGTGTCGTGGGAAATCAGGACTGTTACTTTGAAAAAATTAGAGTGTTTAAAGCAGGCATTCGCTTGAATACATTAGCATGGAGTAATGAAATAGGACGTTTGATCTTATTTTGTTGGTTTCTAAGATCGACGTAATGATTAATAGGGATAGTTGGGTGGAATTCTCGGGTGCCAAGGAACTCCAGTCACCTCCTTACAT
+
CCCCCGFGEGGGGGGGGGGFGGGGGFGGGGGGGGGGGGGGGDGGGGFGGGGG<FGDFGGGFGGEGGGEGFF,CFFGFGGFCEE7>FEDFDDGF?<FFF<AFFAFGGGGGFEEE8FFGGG<CFFGFEFFEDFFGFGGGGGGGGGGGGGGFGGAF9FFGFECFFDECFGGG7DFGDGFGGGGGDGCCFBFD;;<<D;D7?>FCCFC,@;@EFGGGGGGG6CCBECECFGG9B88CCEFFGC?7ACC?7@C:6CF6<F?EDEGE>FGF7@:555>>C*:*>)**;@+<8:FCFCCGG47A+9:*
@M03152:184:000000000-AWYW1:1:2107:3269:10364 1:N:0:CTCCTTACATACCTGT
AAGCTCGTAGTTGAATTTCGGGTCTGGCTGACCGGTCCGCCTCACCGCGTGCACTGGTTCGGCCGGATCTTTCCTTCTGGCTAACCTCATGCCCTTTACTGGGTGTGCTGGGGAACCAGGACTTTTACTTTGAAAAAATTAGAGTGTTCAAAGCAGGCATATGCTCGAATACATTAGCATGGAATAATAGAATAGGACGTGCGGTTATATCTTGTTGGTTTCTAGGACCGCCGTAATGATTAATAGGGATAGTTGGGTGGAATTCTCGGGTGCCAAGGAACTCAAGTCACCTCCTTACATA
+
CBCCC@FFGGGGGGGEGCFGE:FFEGFFGGGGGGGG7@FBF7@CF@F7F@CF,FFGGEEFEGDGGDCEGGGGGFFEGGGA<<AFG?EC8FGGCCFGGB?@FGGGGGG9<FFGG@FBFFGGGDFDF?<FFGGGGCFG<FGDF@DFEGFG,<EFGGG?FGGGE<=F9FEGGGFFG9@<DEFFFCE:>:EFDFDFGECG9>C:<*>E<:*,,@7C;FC9EF8>F9+2A9+<8>:8:CE*;+<ECFCCFG?=F**+3++<5CGGC??C*A+::5/)19*9*5.*:8E+0<A:+**+/9*<+3**2
@M03152:184:000000000-AWYW1:1:2107:25117:10385 1:N:0:CTCCTTACATACCTGT
AAGCTCGTAGTTGAATTTCGGGCTGGCTGGGCGGTCTTGCCGAAAGGTAAGCACTGCCCTGGTCGGGCCTTTCCTTCTGGGGAACCTGTGTGCTCTTAATTGAGTGCGCAGGGGATCCAGGACTTTTACTTTGAAAAAATTAGAGTGTTTAAAGCAAGCCTACGCTTGAATACATTAGCATGGAATAATAGAATAGGACTTTGGTTCTATTTTGTTGGTTTCTAGGACCGAAGTAATGATTAATAGGGATAGTTGGGTGGAATTCTCGGGTGCCAAGGAACTCCAGTCACGTCCTTACATC
+
CCCC9FC@CCFFGGGGGGGGGCEGGCGGGGGGGGGGGGFGGGGGGGGGGFFGGGGGGGGCGGFFFGGGGGGGGGGGGGGGGGGGGGGGGGGGGGG9EGFGGGFGGGGCGGGGGEECGGGGGFGFCFGGGGGGG<FGGGGGGGGCGGGFFGGGGGFFGFGFFGGFCGGGGGGGGFGGGGGFGG>FEEGGGFCFC;,>7,F7FFGC:CGFGGGFFGGGFF7BFCD+<E?C*:88EFGGF@7+@C?FFGGFGC56FCF6:C888CFGG7CEGGGGEFGC57597A++3<<<77*;E39FF6***
@M03152:184:000000000-AWYW1:1:2107:24564:10391 1:N:0:CTCCTTACATACCTGT
AAGCTCGTAGTTGAATTTCGGGTGGGTGTCGCCGGTCTGCCTCTGGTATGTACTGGCGCTGCTCACCTTTCTGCCGGGGACGGGCTCCTGGGCTTAACTGTCTAGGACTCGGAGTCGGCGTTGTTACTTTGAGTAAATTAGAGTGTTCAAAGCAAGCCTTCGCTCTGAATACATTAGCATGGAATAACACGATGGGACTCTGGCCTATCTTGTTGGTCTGTAGGACCGGAGTAATGATTAATAGGGATAGTTGGGTGGAATTCTCCGGTGCCAAGGAACTCCAGTCACCTCCTTACATCTC
+
CC<CCEFECFGGGGGGGGGGGGGGGGGGFGGGGGGGGGGGGGGGGGGGGGGGGGG?FGDGCGGGGGGGGGGGGGGGGGDGGGGGGCFGGGGFGGGGGGGFFFGGGGGGGGGGGGGGGEGGGGGGGGGGGCFCFFGGGGGGGGGDGGGFGGGGGGGGGGGGFGDGGGGDFGGGGGGFFFFGGGGGGGG99FE7CF7C@CBFGF7?BCFDGFGCFGGCGGG?9+?FF?GEECGGFEEGFGCG7C?FFF6=E6:C??8EGGGGGGCFC+211*29?DGGFGFF7CCGE6?FF@9CDC*+++2*0
@M03152:184:000000000-AWYW1:1:2107:25943:10424 1:N:0:CTCCTTACATACCTGT
AAGCTCGTAGCTGAATTTCGGGATCAACTAACTGGTCGTGCCTATGGTACGTACTGGTTTTGTTGGTTTCTCCCTCTGAGGAGCCGCGATGTCATTATTTTGGTGTCGTGGGGAATCAGACTGTTACTTTGAAAAAATTAGAGTGTTTAAAGCAGGCTAACGCTTGAATACATTAGCATGGAATAATGAAATAGGACGTTTGACCCCATTTTGTTGTTTTCTAGGATCGACGTAATGATTAATAGGGATAGTTGGGTGGAATTCTCGGGTGCCAAGTAACTCCAGTTACCTTCTTACATCT
+
CCCC@A;FE9-=<9CECF<ECCEEGFGGGFGFEF<FF@FCFFECEGGC<CC@6C8C,C9E@CEEF8B@F6EEFGFGG,6CD?@<FC7>@FGFAEE,5,<,C<FFCEF@CB77FFC<=?E,=B<FE<,F9EA9?,5,>FA?<BAFFFEGADFGFCC@FFGGG@C>F+DFDGGFDCGDFEFFA,@EF,@E,@,@=>,3<CC*DFFG?7*>,>@@F@EB2:2>C;;,,:;@E**=E8*31+CCCF7:CF***=FFGC6CCC5;+?:<:C8F5ACCC7CFCFB*9:8+<@+3+*:+<:*+2<*27
@M03152:184:000000000-AWYW1:1:2107:23158:10646 1:N:0:CTCCTTACATACCTGT
AAGCTCGTAGTTGAATTTCGGGATTAATTTATTGGTCGTGCAATCGTACGTACTGGTATTATTGATTCCTACCTTCTGACGAACCATGATGTCATTAATTTGGTGTCTTGGGGAATCAGGACTGTTACTTTGAAAAAATTAGAGTGTTTAAAGCAGGCTCACGCTTGAATACATTAGCATGGAATAACGAAATAGGACGTTTGATTCTATTTTGTTGGTTTCTAGGATCGACGTAATGATTAATAGGGATAGTTGGGTGGAATTCTCGGGTGCCAAGGAACTCCAGTCACCTCCTTACATT
+
CCCCCFGGDGGGGGGGGGGGGGGGGGGGGGGGGGGGFGGGGGGGGGGGGGGGGGGGGGGGGGGFGGGGGGGGGGGGGFGGGGGGGGGGGGGGGGGGGGGGGGGGGGGGGGGGGGGGFGGGGGGGGGGGGCGGGGGGGGGGGGFEF9FGGGGGGGGGGGGGFFFGGGGGGFCDGGGGGFGGFGGGGFGGGGDGGGGGGGEFGGE9FFGF9FFGGGGF,DEFGFGFGGGGFDEGGGGGGGFFGGGGGDFGGGGGGGGGCEGG=FGGGGFEFGGGG4D<55AGFGG8CFG6CB*<C*0AC7*0*
@M03152:184:000000000-AWYW1:1:2107:25600:10678 1:N:0:CTCCTTACATACCTGT
AAGCTCGTAGTTGAATTTCGGGATCAGTATGTTGGTCGTGCTTCGGTACGTACTGTCATTACTGGTTTCTCCCTTCTGAAGAACCTTGATGTCATTAATTTGGTGTCTTGGGGAATCAGGACTGTTACTTTGAAAAAATTAGAGTGTTTAAAGCAGGCATACGCTTGAATACATTAGCATGGAATAATGAAATAGGACGTTTGATTCTATTTTGTTGGTTTCTAGGATCGACGTAATGATTATAGGGATAGTTGGGTGGAATTCTCGGGTGCCAAGGAAATCCAGTAACCTCCTTAAATAT
+
CC@CCEGEGGGGGGGGGGGGGGGGGGGGGGGGGGGGGGGG7FFEBCFG@FGGFGFGGGGGGGGGFFGGEGGGGFFGGG9CDE8EGGGGFDGGCFFGEEGGGGGGDFGGCGFGE@EGGGGFGG,=FFGGFCFGEGFAEF@FFFF9AFGAFCFGGGFFGDGGGFGCGGFGFCG?FEFFFDFFGGCEFGGGGGGFCFGGC=F7+>CACFFGGGGGGGGFGF7*@5B>C@?E8CBEGEC8;CC?+=ECC:FDE884CGGE8*B79C6?;+=8C*7*276*:85*=1<CC;3>FFG6*9>0+0***
@M03152:184:000000000-AWYW1:1:2107:5460:10709 1:N:0:CTCCTTACATACCTGT
AAGCTCGTAGTTGAATTTCGGGATCAATATATTGGTCATGCTTAGGTATGTACTGGTATTGTTGATTTCTCCCTTCTGAAGAACCATGATGTCATTTATTTGATGTCGTGGGGAATCAGGACTGTTACTTTGAAAAAATTAGAGTGTTTAAAGCAGGCTTTCGCTTGAATACATTAGCATGGAATAATGAAATAGGACGTTTGATTCTACTTTGTTGGTTTCTAGGATCGACGTAATGATTAATAGGGATAGTTGGGTGGAATTCTCGGGTGCCAAGGAACTCCAGTCACCTCCTTACATC
+
CCCCCFGGGGGGGGGGGGFGGGGGFFGGGGGGGGGGGGGGGGGGGGGGFGGFGEGEFGGGGGGGGGGGGGGGGGGGGGFGGFFGGGGGGGGGGFG<FFGGGGAFGGGGGGGGEGGFFGGGFGFGGGGGGGGGGFGFFEGFFE9EGFFGGGGGFCGFCGGGGGGGGGGGGGCEGDGFGFGGGGGFGGGGGAFFDFGGGGC@@FGFGEFGGFFGGGGGGGEGGFGCGFFFFCECEGE>CCCFGG5BCGF>??FGGGFC=;CD8BCG8CF=CGCDEFFFC*5;*>AC?+<C?@4CFDCF?+>F*
@M03152:184:000000000-AWYW1:1:2107:9877:10835 1:N:0:CTCCTTACATACCTGT
AAGCTCGTAGTTGAATTTCGGACCTGGCTGGACGGTCTACCTAACGGTTTGTACTGTCTGGCTGGGCCTTACCTCTTGGTGAGCCGGCGTGCCCTTCACTGTGGTGCGTCGGGGAACCAGGACTTTTACCTTGAGAAAATTAGAGTGTTCAAAGCAGGCCTATGCCCGAATACATTAGCATGGAATAATAAAATAGGACGTGCGGTTCTATTTTGTTGGTTTCTAGAGTCGCCGTAATGATTAATAGGGATAGTTGGGTGGAATTCTCGGGTGCCAAGGAACTCCAGTCACCTCCTTACAA
+
CCCCCGGFGGGFFGGGGGGGGGGGGGGGGGGGGGDGGGGGGGGGGGGGGGGFFGFGGGGGGGGEGGGGGGGGGGGGGGGGGGGGGGGGGEEEGGGGGDGCFFCDFCGG?FFGGGGGGGGGD7FFGGGDFEGGG,DEDFCAFGFGGGGGGGGGGGGGGGGFGGGDFGGGGGGCFGAA=CCGGGFGGGGGGGGGF9DGGF:BCFGGGBCCFE9FGGGGGGGG5CEGGFFFFGEE8C?8*A90:99A?:CFGCC6+<C:C*/AC56960<<CFGFC34CCC5FGGDFEG+<C=FG6CCC+<9C*
@M03152:184:000000000-AWYW1:1:2107:3145:10920 1:N:0:CTCCTTACATACCTGT
AAGCTCGTAGTTGAATTTCGGGCCTGGCTGGGTGGTCTTGCCGCAAGGTAAGCACTGCTCTGGTCGGGTCTTTCCTTCTGGGGAACCAGCGTGCTCTTAACTGAGTGCGTTGGGGATCCAGGACTTTTACTTTGAACAAATTAGAGTGTTTAAAGCAGGCTTACGCTTGAATACATTAGCATGGAATAATAGAATAGGACTTTGGTTCTATTTTGTTGGTTTCTAGGACCGAAGCAAAGATTAATAGGGATAGTTGGGGTGAATTCTCGGGTGCCAAAGAACTCCAGTCACCTCCTTACAT
+
A@-@CFECGGECFFFFE@EFFE@FCFG<6CCCF,FCECFF<,8++@F<F,CFFGFFGGF9@,,C<F7FCBEECDGGGCEGE@+BCD7E8F=CF7CFACE,FCE,EE9<=BFE8+4:CDCGF,4BFGGGGGAGC95B,B,AFCFGFGCFD,AFDFF9=,DG8=FGD7+@<D=@@FCEC<FCDFAFFFGFGFF,;3@FGFFFF9=F,D*DE9FE;@9DEC,4DCECCBCC8CC5***++++52<@+A7@66CFGC<9+0**1*/2A*+2<55*>=CC>**)2**0<8+<E0=09<5700+9*2
@M03152:184:000000000-AWYW1:1:2107:17394:11007 1:N:0:CTCCTTACATACCTGT
AAGCTCGTAGTTGAATTTCGGAATGCGTTTGGTCAAAGCTCGTCCTTGTGGCGTGGCTGGATTGACGTTTCCTATCTTCCGATAGTGGGGTTAAACTCGCTTCGGATCATTTACTTTGAAAAAATTAGAGTGTTCAAAGCAGGCGTAACCTTGCCTTTGAATAGTACAGCATGGGATAATAGAATATGACGTTGGTCTTATTTTGTTGGTTTCTAAGGCTGATGTAATGATTAATAGGGATAGTTGGGTGGAATTCTCGGGTGCCAAGGAACTCCAGTCACCTCCTTACATCTCGTATGCC
+
CCCCCGGGEGGGGGGGGGGGGGGGGGGGGGGGGGFGGGGGGGEGGGGGGGGCFGGGGGGGGGGGFGGGGGGGGGGGGGDEGFEGGGGGGGGGGGGGFGGGGGGGGGGGGGGGGFGGGGGGGFGGGGGGGGGFGGGGGGGGGGGGGGGGGGGFFGFGGG,CEGGGGGGGCF8>FGGCBFGGGGGGGEGFAFG:>DCECGGGGGGGGGGGGGGGGDFFF@F:BGC9;@<,;9CCC;E?GGGFGGGGGG?CCE)2>CG7E+B85B8=<CFFC*:CGC>*C7/7<EGGCGG+39*0025C8C**7
@M03152:184:000000000-AWYW1:1:2107:23127:11010 1:N:0:CTCCTTACATACCTGT
AAGCCCGTAGTTGAATTTCGGGGGTTTCAGATCAAAGCTCGTCCTTGTGGCGTGGCTCGATTTGGGCTTCCTATTATTGGATAGTGGGCAACCGCTTCCAATCTTTTACTTTGAAAAAATTAGAGTGTTCAAAGCAGGCGTAACCTTGCCATTGAATATTACAGCATGGGATAATAGAATATGACGTTGGTCTTATTTTGTTGGTTTCTAAGGCTGATGTAATGATTAATAGGGATAGTTGGGTGGAATTCTCGGGTGCCAAGGAACTCCAGTCACCTCCTTACATTTCGTATGCCGTCTT
+
CCCCCGGGGGGGGGGGGGGGGGGGFGGGGGGGGGGGGGGGGGGGGGGGGGGGGGGGGGGDGGGEDCGGGFGGGGGGGGEGFGGGFDGGGGGGGGGGGGGFGGGGGGGGGGFGGCGA9FGGGGGGGGGFFFGFGGGGGGGDGGGGGGGGGGGGGDGFGGGFFFFGGGFGGG7C:FEAFFFGGGCFGGGFFCEGGGGGGGGDFGFGGG>,@<A<:CC,,><CEGGGCFGGGGGGC65<8CFF7ECEGG:?FCCE+*=*@=:@FG*;C6;8:+<C<**276)>7F+<+0++<?CCC**0*:)9*
@M03152:184:000000000-AWYW1:1:2107:14167:11025 1:N:0:CTCCTTACATACCTGT
AAGCTCGTAGTTGAATTTCGAGACCGGTTTACTGGTCGTGCTTTTGTACGTACTGGTATAATCGGTTTCTCTCTTCTGACGAACTATAATGCCATTAATTTGGTGTTATGGGAAATCAGGACTGTTACTTTGAAAAAATTAGAGTGTTTAAAGCAGGCTCACGCTTGAATACATTAGCATGGAATAACGGAATAGGACGTTTGATTCTATTTTGTTGGTTTCTAGGATCGACGTAATGATTAATAGGGATAGTTGGGTGGAATTCTCGGGTGCCAAGGAACCCAGTCACCTCCTTACATCT
+
CCCCCGGGGGGGGGGGGGGGGGGGGGGGGGGGGGGGGGGGGGGGGGGGGGGGGGGGGGGGGGGGGGGGGGGGGGGGGGGGGGGGGGGGGGGGGGGGGDFFGGGGFGGGGGGGFGGFGGGGEGGGGGGGGGGGFFGGFGGGGFFGFGGGEEFGGFGGGGGGFGG?FGGGGGFGGGGGG?AFGGGGGGG9BEEG79DEDCCFGGGGGFEFEEGGGA,@BF:FG9C;?@CGGGGGC:@EG9=CF9FF?CCF66<6EFGCEG>*/<BC+AF=57*8CCFGFFFGFGGC5<CF?778CCDG6+:7*
@M03152:184:000000000-AWYW1:1:2107:17293:11251 1:N:0:CTCCTTACATACCTGT
AAGCTCGTAGTTGAATTTCGGAACTGAACAGTCACCAGTCGGCCGTCAAGGTCTGTACTAGTCTGTTCGTTCTCACCTATGGGATGCTCACCGCTACTCTTAACTGGGCGGCGGCTTCAAAAGCATGTGTAGGGCAAAACGGTATACGTCTCGCGCGTGTACTGCCTACATGTGTGGAGTTCCCATTCGTTTACTTTGAATAAATTAGGGTGTTCAAAGCAGCCAAAAAAGGAGGCATGGATACTACAGCATGGGATAACGGAATACGATTTCGGTTCGATGTTTCGTTGGTTTCTAGGAT
+
CCCCCGGGGGGGGGGGGGGGCGGGGGFGGGGGGGGGGGGGFGGGGGGGGGGGGGGGGGGGFGGGGGGGGGGGGGGGGGGGGGGFGGGGGGGGGGGGGGGGGGGGGGFGGGGGGGGGGGGGFGGGFFGGGGGGGGGGFGGGDGFCFGGGGGGGGGGGGGGGGGGGGGGGGEFGGGGFGGGGGFGGGGGGGGGGGEEGFGFFG9<:BCBFFGEEGGGGGFGGGGGC*CEFC8CCEFGGGGGGGGGGGGGGGGGG7FD?EG+<EEGGGGGFCFFFFF)9CD>DFC6<FDEGFFFEFFCCC+9*:
@M03152:184:000000000-AWYW1:1:2107:27934:11327 1:N:0:CTCCTTACATACCTGT
AAGCTCGTAGTTGAATTTCGGGATCAATATATTGGTCATGCTTAGGTATGTACTGGTATTATTGATTTCTCCCTTCTGAAGAACCATGATGTCATTTATTTGATGTCGTGGGGAATCAGGACTGTTACTTTGAAAAAATTAGAGTGTTTAAAGCAGGCTTTCGCTTGAATACATTAGCATGGAATAATGAAATAGGAAGTTTGATTCTATTTTGTTGGTTTCTAGGATCGACGTAATGATTAATAGGGATAGTTGGGTGGAATTCTAGGGTGCCAAGGAACTCAAGTCACCTCTTTACACT
+
CC?CCGGGGGGGGGGGGGGGGGGGGGGGGGGGGGGGGGGGGCGGGGFGGGGGGGGGGGGGGGGGGGGGGGGGGGGGGGGGGGGGGGGGGGGFFCGGGGGGGGGGGGFFGGCEGGGGGFGGGGGGGGGGGGCFGG9FEFGGGGGGDGGGGGGGGFFGGGFCCFG7CGGGGGFGGGFFCFGGFGGCDFGG,6CDFC,DG,AC>9,<F9FGFGGFGGGFGGEF6AC;EFFF?6C>EEGFC,EDGG,:CFF6,49CGD7<*CGG5,,?+=,,,=FG=FGDGF5>6EF+<<+4<ACCF*;AE9D7+
@M03152:184:000000000-AWYW1:1:2107:22080:11371 1:N:0:CTCCTTACATACCTGT
AAGCTCGTAGTTGAATTTCGGATAATGAGGTTTTAATGTCCATCTTTAGATGTGTACATGATCCTCATTTCCTTCCTTTCAAATACACTCCCAAAAATTTTTTTTTGGGAATCAAGTGTTTTGAATCTTTTACTGTGAAGAAATTAGAGTGTTCAAAGCAGGCGTAATCTAGCCTTTGAATATATTAGCATGGGATAATGAAATAGGGCTGTAGTTCTACTTTCGTTGGTTTCTAGGGCTATAGTAATGATTAATAGGGATAGTTGGGTGGAATTCTCGGGTGCCAAGGAACTCCAGTCAC
+
CCCCCGGGGGGGGGGGGGGGGGGGGGGGGGGGGGGGGGGGGGGGGGGGGGGGGGGGGGGGGGGGGGGGGGGGGGGGGGGGGGGGGGGGGGGGGGGGGGGGGGGGGGGGGGGGGGGGGGGGGGFGGGGGGGGGGGGGGGGGGGGGGGGGGGGGGGGGGGGGGGGGGGGDGGGFGGGGGGGGAECFDGGGFGGGGGGGGGGGGGGFFFCGGGGGGFECGFFGFGGGDGGG5@FGEFGGFGGGFGG@CF7<,5:@F<DFEFC7,6:;CF65C7*7976:CF3DC*:CFFCCEAG*<;*0+<>>:
@M03152:184:000000000-AWYW1:1:2107:10879:11425 1:N:0:CTCCTTACATACCTGT
AAGCTCGTAGTTGAATTTCGGACCTGGCTGGGTGGTCTTGCCGCAAGGTAAGCACTGCCTCTGGTCGGGTCTTTCCTTCTGGGGAACCTGTGTGCCCTTAATTGAGTGCGCAGGGGATCCAGGACTTTTACTTTGAAAAAATTAGAGTGTTTAAAGCGGGCTTTCGCTTGAATACATTAGCATGGAATAATAGAATAGGACTTTGGTTCTATTTTGTTGGTTTCTAGGACCGAAGTAATGATTAATAGGGATAGTTGGGTGGAATTTTCGGGGGCCAAGGAACTCCAGTCACCTCCTTACA
+
C<CC9EFFGGGGGGGGGGGGGGGEGGGGFGGGGGGGGGGGGGGGGGGGGGGGGGGGGGGFGGGGGGGGGGGFGGGGGGGFGFGG7FFGGGFFGGGGGGCFGDFG9FEFGDGGGGGGDF<FFDFGGGGGFGGGGGGFGGGGGGGFGFFFGGGGGGFAG7FGGGFFC:CEGG<FFFGFGGFGGGGCDAEDGFGFCGCFEGGFFCCCGGGGGG;F9EG,=?75BFGGGFC?CGDB8E5A<9<C7<F?97>9?*0797CF?C5;C58+>F+0+*/)*111*57*6*2<+C???4:<<7F56C:9*
@M03152:184:000000000-AWYW1:1:2107:22777:11489 1:N:0:CTCCTTACATACCTGT
AAGCTCGTAGTTGAATTTCGGGCCTGGCCGGGCGGTCTGCCTAACGGCACGTACTGTCTGGGCGGGCCTTACCTCTTGGTGAGCCGGCGTGCCCTTCGTTGGTGTGCGTCGGGGAACCAGGACCTTTACCTTGAGAAAATTAGAGTGTTCAAAGCAGGCCTATGCCTGAATACATTAGCATGGAATAATAAAATAGGACGCGCGGTTCTCTTTTGTTGGTTTCTAGAGTCGCCGTAATGATTAATAGGGATAGTTGGGTGGAATTCTCGGGTGCCAAGGAACTCCAGTCACCTCCTTACAT
+
CCCCC9FGFGGGGGGGGGGGGGGGGGGGGGGDGGGGGGFGGGGGG:FFDGGGGGGCGFGFFDGFGGEEGGGGGFGGGGGGGGFFGEGGGGGGFGFGGGGFGGGGFGGGGF>EGGGGFGFGGGGFCCF@FGGFD:?FGGGGGCFGGGECFGFGGGFGGGGGGFFFFCCGGFFGGCFGGCBCCCE7FFGGFGFC7CFFGFE>GGEGEGGGG+AFGGFG6EF;CFF+:<99AF8>?C:C8599FGGFFGFG66DEGGGG?EEGGGFCF+<9=5EFGGGGGFFC6CGFF@6++*:+<*9EF79**
@M03152:184:000000000-AWYW1:1:2107:20299:11490 1:N:0:CTCCTTACATACCTGT
AAGCTCGTAGTTGAATTTCGGTGGCCCAACGGCGGTCGGCCGCAAGGTCTGTACTGCCGGTTTTCGGACCACCTCTTTCTGGGGGAACGTCGGCCCTTAACTGGGCTCGGCGGCCGAACCAGGACGTTTACTTTGAAAAAATTAGAGTGTTTAAAGCAAGCGTACGCTTGAATACATTAGCATGGAATAATGAAATAGGGCTTCAGTTCTATTTTGTTGGTTTTCAGAATCCGAAGCAATGATTAATAGGGATAGTTGGGTGGAATTCTCGGGTGCCAAGGAACTCCAGTCACCTCCTTAC
+
CCCCCGGGGGGGGGGGGGGGGGGGGGGGGGGGGGGGGGDGGGGGGGGGGGGGGGGGGGGGGGGGGGGGGGGGGFGGGGGGGGGGGDGGGGGGGGGGGGGGGGGGGGGGGGGGGGGGGGGGGGGGGGGGGGGGGGFGGGGGGGGGGGGGGEGGGGGGCEGGGGEGGGGGGGGGGGGGGGGGGGGGGGGGGGGGFFGGFFCCFGGGDGFGGGFGGGGGGGFGGGGGFGFGGGFGGGGGGGGGFGGGGCFFGCD?FGGGGGF>EEGGGG?@FE5D5CDC5*9CFGFDCF8@EFGGGCGGCFDF4
@M03152:184:000000000-AWYW1:1:2107:18201:11501 1:N:0:CTCCTTACATACCTGT
AAGCTCGTAGTTGAATTTCGGGCCTGGCCGGGCGGTCTGCCTAACGGCACGTACTTTCTGGGCGGGCCTTACCTCTTGGTGAGCCGGCGTGCCCTTTGTTGGTGTGCGTCGGGGAACCAGGACCTTTACCTTGAGAAAATTAGAGTGTTCAGAGCAGGCCTATGCCTGAATACATTAGCATGGAATAATAAAATAGGCCGCGCGGTTCTATTTTGTTGGTTTTTAGAGTCCCCGAAATGATTAATAGGGATCGTTGGGTGGAATTTTCTGGTGCTAAGGAACTCCAGTCACCTCCTTACAT
+
CCCCCFGFEGFCACFFEGGGEGGGGGGGGGGGGEGGGGGGFFFEFC>FFGGAFEG,FGEGGFDC7>BFBFGGGAFGGCGGCFGDG@CECGEEFG8FFAFFGGGGGCCCBF7@@>FGGGCGGFFFGFGFGGECF:F7FCECEFGFFFGGFGFFF<@FFGGEFCCGGGGFEFECB@9FG9:9CCCGGG?9BF7C9<CF6<+188*:8C8:<+<CF7?;CCCE8C*;;8++3<+0;***:*++0<03+0<CC65**2**2**;C*+<9+99+2+:***2**)*2;CF??<<+9C9?CG6796:*
@M03152:184:000000000-AWYW1:1:2107:9918:11575 1:N:0:CTCCTTACATACCTGT
AAGCTCGTAGTTGAATTTCGGAACGTGGAAGTCAAAGTCCGTCTCAACGGCGTGGCTCGATTTCCGCTTCCTATCTTTGGATAGTGGCCCTCTTCCTTCACGGGTTGGGGTGTCCGCTTCCAATCATTTACTTTGAAAAAATTCGCGCGCTCAAGGCAGGCGTAATTGCTATGAAGATTACAGCATGGGATAATAGAATACGACCTCGGTCTTATTTTGTTGGTTTCTAAGGCTGAAGTAATGATTAATAGGGATAGTTAGGTGGAATTCTTGGGTGCTAAGGAATTCCAGTCACCTCCTT
+
CCCCCGGGGGGGGGGGGGGGGGGGGGGGGGGGGGGGGGGGGGGGGGGGGGGGGGGGGGGGGGGGGGGGGGGGGGGGGGGGGFDGGGGGGGGGGGGGGGGGGGGGGGEGGGGGGGGGGGGGGDGGGGGGGGGGGGGGGGGFGGGGGGGGGGDGGFGGGGGGGEGFCGGFGGGGGGFGGGGG:FFBFFGCFC7FCFGCGGGGGGGGEEFGGFGGGFGGGFCFFGGGGGGGCFGGGGFGFFFGD?7CG>GCCFFGC68*<CC9F6<97:9C?+0*<F*/*19FC6CFG++2+**<+*2++:7<D
@M03152:184:000000000-AWYW1:1:2107:26363:11594 1:N:0:CTCCTTACATACCTGT
AAGCTCCGTAGTTGAATTTCGGGGTCAGTAGGTTGGTCATGCCACAGGTATGTACTGATCTTACTGATTCCTCCTTCCTGATGAACCGTAATGCCATTAATTTGGTGTTGCGGGGAAACTGGACTGTTACTTTGAAAAAATTAGAGTGTTTAAAGCAGGCTAACGCTTGAATACATTAGCATGGAATAATGAAATAGGACGTTCGATCCTATTTTGTTGGTTTCTAGGATTGACGTACTGATTAATAGGGATAGTTGGGTGGAATTCTAGGGTGCCAAGGAACTCCATTCACCTCCTTACA
+
CCCCCGGGGGE@EGG9FFGGGDFEGGFGGGGGEFGGGGGGGGGGGGGGGFGFGFGGEDFGGGGGGGGGGFGGGGGGGGGGGGGGGGGGGGGGGFGFGG9FCFECFGFEFGGGGGGGGGGGDADGGFGGGGGGGFFFG9FGFFGGGGGFEFEFGEGGGGGDGGGGGGGGGFGGGGGGGGGCDFGGFFCFFEFFGGDFFFFCGECFGG9<CFGGGGGGGGGGG>:EFCFC8BEFFF5AG*;,=CGGCGF?CFFGF6<CFFCEGC8>FGGF+<+*:7D**273*;:C@8@++*2<?CDFDC>**
@M03152:184:000000000-AWYW1:1:2107:24512:11646 1:N:0:CTCCTTACATACCTGT
AAGCTCGTAGTTGAATTTCGGACCTGGTACGGTGGTCCGCCTTCACGGTGTGTACTGCTGGACCGGGTTCTACCTCTTGGTGAGCCGGCATGCCCTTCACTGGGTGTGTCGGGGAACCAAGACTTTTACCTTGAGAAAATTAGAGTGTTCAAAGCAGGCCTACGCCCGAATACATTAGCATGGCATAATAAAATAGGACGTGCGGTTCTATTTTGTTGGTTTCTAGAGTCGCCGTAATGATTAATAGGGATAGTTGGGTGGAATTCTCGGGTGCCAAGGAACTCCAGTCACCTCCTTACAC
+
CCCCCGGGGGGGGGGGGGGGGGGGGGGGGGGGGGGGGGGGGGGGGGGGGGGGGGGGGGGGGGGGGGGGGGGGGGGGGGGGGGGGGGGGGGGGGGGGGGGGGGGGGGGGGGGGGGGGGGGGGGGGGGGGGGFGGGGGGGGGDDGGGGGGGGGGGGGGGGGGGGGGGGGGGGGGGGGGGGGGGGGGGGGGGGGGGGGGGFGGGDGGG7FGGCGGGGGFFGGGGGGGG9?CGGDEGGGEGFFGGGGGGGDGG6<FGGGGGDGCEFFGF+:@=FG<EGGGGGFFFCCCEEGGC/?EFGFGG9C:*
@M03152:184:000000000-AWYW1:1:2107:2440:11689 1:N:0:CTCCTTACATACCTGT
AAGCTCGTAGTTGAATTTCGCGCGCCGTACGAGGCCGGGTCCAGCGAAAGCTGCGTACTCGCTCGCGGCGCGCTACCTTCCGGCCCGCGGCGGTGCCCTTCACTGGGTGCCGCGTCAGCGACTGGGACTTTTACCTTGAGGAAATTAGAATGTTCAAAGCAGGCTCGCGCCTGAATACGTTAGCATGGTACAATAGAATAGTACTGGTGGTTCTATTTTGTTGGTTCATACGACAGCAGCAATGATTAATAGGGATAGTTGGGTTGAATTCTCGGGTGCCAAGGAACTCCAGTCACCTACT
+
CCCCCGGE-CC<EFGFFGG<F@FCEGCGGFFFF+@FGG:CFD<EE7FFEGGGGGGGGGGGEG=F@:>FFGGCGDGGGGCF84@FEE+6=:>:<FCGGGFFGF9;<:<>CFCCE:FFGDE@C@*<C8=B:F:?A:CF<<F,,<,<0<FF,,+20<,<,<E868CEEGDD*/?E*8@EG7;E?F8CFCF>+<7CFCF:++<F:+<EFGFCCCCCCEGF<CFGC@8*1;799<+;8C*2;:8*7;9<97+30+:+27A6882+++8;*2+3<<?>+/*)1))*+2;*;C;0+9*<?**+<6**0
@M03152:184:000000000-AWYW1:1:2107:28440:11761 1:N:0:CTCCTTACATACCTGT
AAGCTCGTAGTTGAATTTCGGGATCAATGGATTGGTCATGCCGATGGTATGTACTGGTCATATTGGTTCTCACCTTCTAAGGAACCATAATGTCATTCATTTGATGTTTTGGGGAATTAGGACTGTTACCTTGAAAAAATTAGAGTGTTTAAAGCAGGCTAACGCTTGAATACATTAGCATGGAATAATGAAATAGGACATCGCATTCTATTTTGTTGGTTTCTAGGATCGATGTAATGATTAATAGGGATAGTTGGGTGGAATTCTCGGGTGCCACGGAACTCCAGTCACCTCCTTACAT
+
CCCCCGGEC@FGGGGGFFEGEGGGGGGGGGGGG8FGEGGGGGG7FDGGGFGGEGGAFGGGF@FGGGGGGGFFE<EFGGFGGGGGGGGGG?<AFFGGGGE<FFF@A6CFCFGGGE@CCFEGDG8EFGGGACGGGGG9CGCGGGGGFEEEF?FGDFGGGGGGG<FGGGGG,EFCFFGGFGFCDFFCFFGGA;DFDGGGGGGC9FEEEEF9;BCCFFA@FFFEGGGFFFFFGFGEGFFGDGE7EC;C7FFGG?9;DFGGCGGCEFFDGFGF=C5<*<DF*8)):CE78++4<=F+=55:@7420
@M03152:184:000000000-AWYW1:1:2107:14794:11833 1:N:0:CTCCTTACATACCTGT
AAGCTCGTAGTTGAATTTCGGACTCGGTTGGATGGTCTGCCTTTGGTATGTACTGTCCTGACCGGGTCTCACCTTCTGGTGAGCTGTCGTGTTGTTTACTCAGCGCGGCAGGGAACCAGGACTTTTACTTTGAAAAAATTAGAGTGTTTAAAGCAGGCTTTCGCTTGAATACATTAGCATGGAATAATAAAATAGGACTTTGGTTCTATTTTGTTGGTTTCTAGGACCGAAGTAATGATTAATAGGGATAGTTGGGTGGAATTCTCGGGTGCCAAGGAATTCCAGTCACCTCCTTACATCT
+
CCCCCGGGGGGGGGGGGGGGGGGGGGGGGGGGGGGGGGGGGGGGGGGGGGGGGGGGGGGGGGGGGGGGGGGGGGGGGGFGFGGGGGGGGGGGGGGGGGGGGGGGGGGGGGGGGGFGGFFECFFFGFGGGGGGGGGFGGGGGGD<@FGGGGFGGGGGGGGGGGGGGGGGGGFFGGGFGGFFCGG?CCFGCFFGD9DCCCGGGGGGGGGGGGFGGGG@EEGGGGGFGGGDEG5CFGGGCGGGGGGGGCF6FDGGGGCGEEGGFGG9FFC5E7CGFGGGGFF*<A???FGGFFGG*9D+002**
@M03152:184:000000000-AWYW1:1:2107:26201:11912 1:N:0:CTCCTTACATACCTGT
AAGCTCGTAGTTGAATTTCGGACCTGGCTGGGTGGTCTTGCCGAAAGGTAAGCACTGCTCTGGTTGGGTCTTTCCTTCTGGGGAACCAGTGTGCTCTTAACTGGGTGCGCTGGGGATCCAGGACTTTTACTTTGAAAAAATTAGAGTGTTTAAAGCAGGCCTACGCTTGAATACATTAGCATGGAATAATAGAATAGGACTTTGGTTCTATTTTGTTGGTTTCTAGGACCGAAGTAATGATTAATAGGGATAGTTGGGTGGAATTCTCGGGTGCCAAGGAACTCCAGTCACCTCCTTACAT
+
CCCCCGGGGGGGGGGGGGGGGGGGGFGGGGGGGGGGGGGGGGGGGGGGGGGGGGGGGGGGGGGGGGGGGGGGGGGGGGGGGGGGEGGGGGGGGGGGGGGGGGGGGGGGGGGGGGGGGGGGGGGGGGGGGGGGGGGAF9FGGFGGFGGGFFGG9FGGGGFGGGFDGGGGGGGGGGGGGGGFGFAFFGGGGGGGDGGGGDFGGGGFGGGGGFGGGGFGGGCEGGFGFF9E8EGECCF79?+>CFCCEDG?CGFG?F??E=B*=;:9CCE5>CE5=DGF97@CGFGGFG6C6@FGFCFGGGCC*
@M03152:184:000000000-AWYW1:1:2107:4037:11942 1:N:0:CTCCTTACATACCTGT
AAGCTCGTAGTTGAATTTCGGGCCTGGCCGGGCGGTCTGCCTAACGGCACGTACTGTCTGGGCGGGCCTTACCTCTTGGTGAGCCGGCGTGCCCTTTGTTGGTGTGCGTCGGGGAACCAGGACCTTTACCTTGAGAAAATTAGAGTGTTCAAAGCAGGCCTATGCCTGAATACATTAGCATGGAATAATAAAATAGGACGCGCGGTTCTATTTTGTTGGTTTCTAGAGTCGCCGTAATGATTAATAGGGATAGTTGGGTGGAATTCTCGGGTGCCAAGGAACTCCAGTCACCTCCTTCCAT
+
CCCCCGGGGGGGGG9<FFFFDGECFGGFFGGGGGEFFGEGFCEDF,BCGGGGC@FGGGGGGGGGG:CFE@FGG9FFGGGGGGGGGEEECBCFGGEGFCD<FGE7FFGG7FFGDFGGG@CFGCGDG?F@FFGFF9F,,>FC<F:AFFFFF;FCFDDGGFDCGFGGGGDGC,?BF99:BCCFGFGFGGDGFGF9CCCF<<FG>EGGG?8?FFFGGGGED=FEEF9FC+0C:EGDDGE88>FG*<+0AFG+6*97C<::C*CEG;E7*+395CCC*7*>**)9*AFE?C+309CFCFDFG9*0*
@M03152:184:000000000-AWYW1:1:2107:21743:11961 1:N:0:CTCCTTACATACCTGT
AAGCTCGTAGTTGAATTTCGGATAATAAGAAATTAAAGTTTACCAATTTCGGTTAAACTAATATCTTATTTCCTTCTTTTCAAATATACTCCCATTAACATAGTTTTTGGGATAAAGTATTTTGAATCTTTTACTGTGAAGAAATTAGAGTGTTCAAAGCAGGCGTAACTTAGTCTTTGAATATATTAGCATGGGATAATGAAATAGGACTTTAGTCCTACTTTCGTTGGTTTCTAGGGCTGAAGTAATGATTAATAGGGATAGTTGGGTGGAATTCTCGGTTGCCAAGGAACTCCAGTCA
+
CCCCCGGGGGGGGGFGGGGGEFFGGFFGGGGGGGGGGGGGGGGGGGGGGGGGGGGGGGGGGGGGGGGFGGGGGGGGGGGGGGGFFFGGGFGFGGGGGGGGGGGGGGGGGGGGGFEEFGGGGGGGCGGEGFGGFFGEF9FFFDDGGGGGGFGCGGGGGCGGFGGGCGGGGGGE,EFCFGGGGG9AFGFG9CFGGG7BFGGGFGFE<,=D=DGGGG>FG8DE9DGGG+DF?8EGG>FFCFFC?@89,<EC;;<CFE@FGFCC8ECFFF;,*;94>6CF7@8?F/**=CCEGFGGEFC+0+:40
@M03152:184:000000000-AWYW1:1:2107:17095:11998 1:N:0:CTCCTTACATACCTGT
AAGCTCGTAGTTGAATTTCGGACCTGGTCGGATGGTCTTGCCGAAAGACAAGCACTGTCCCTGGCCGGGTCTTTCCTTCTGGGGAACCAGTGTGCTCTTAATTGAGTGCGCTGGGGATCCAGGACTTTTACTTTGAAAAAATTAGAGTGTTTAAAGCAGGCCTACGCTTGAATACATTAGCATGGAATAATAGAATAGGACTTTGGTTCTATTTTGTTGGTTTCTAGGACCGAAGTAATGATTAATAGGGATAGTTGGGTGGAATTCTCGGGTGCCAAGGAACTCCAGTCACCTCCTTACA
+
CCCC@FGGGFGGGGGGGGGGGGEGGEFGG@FGGGGGGGGGGGGGGGGGGGGGGGGGGGGGGGGGGGGGDFEGGGEGGGGGGGGGGGGGGGGGFFGFGGF<EFFGGGGGGEFCFGEG@7FFFGGGGCGFGGGGGGGAFFFGGFGGGFFGGGGGGGGGGGFFDGFGGGGGGGGEDFCFGFGGFCFGG:@CFGGGFEEFFGC:FFGFGGGGFGGGGFFCFGGCBFFFGF96EFFE5CEFG<CG+<CEGFFGGFCF?ECCFF8EE88C7++2?E*97C:7D4@3:8*CGFCFGFG:FGG5CEDC*
@M03152:184:000000000-AWYW1:1:2107:14121:12008 1:N:0:CTCCTTACATACCTGT
AAGCTCGTAGTTGAATTTCGGACCTGGTACGGTGGTCCGCCTTCACGGTGTGTACTGCTGGACCGGGTTCTACCTCTTGGTGAGCCGGCATGCCCTTCACTGGGTGTGTCGGGGAACCAAGACTTTTACCTTGAGAAAATTAGAGTGTTCAAAGCATGCCTACGCCCGAATACATTAGCATGGCATAATAAAATAGGACGTGCGGTTCTATTTTGTTGGTTTCTAGAGTCGCCGTAATGATTAATAGGGATAGTTGGGTGGAATTCTCGGGTGCCAAGGAACTCCAGTAACCTCCTTACAT
+
CCCCCGGEGFFGGGGGGGGGGGGGGGGGGGGGGGGGGGGGGGGGGGGGGGGGGGGGGGGGGGGGGGGGGGFGGGGGGGGGGFFGGGGGGGGGGGGGGFFFGGGGGGGGGGGGGGGGGGGGGGGGGGGGGGGGGGGGCCG?FGGGFGGGCAEFGGGC,CDGGGGGGGCGGGEGGGGGGCGGGCCEGGGFFGGGCEGC<AFGGGGGGGGEGFGGGGGGGG*3=FFGGFGGGGC5?5EE=C?+:@EFE79FFCFFCFGFFCE5*;:CF79AEG5/*1>774>GF;8<+8+0+1>+<<7CF+90*
@M03152:184:000000000-AWYW1:1:2107:12932:12036 1:N:0:CTCCTTACATACCTGT
AAGCTCGTAGTTGAATTTCGGGAGTTTTCAGGCCAAAGCTCGTCCTTGTGGCGTGGCTGGGTTTGGGCTTCTTCACTTTGGATAGTGGGTCAAACCGCTTCCAATCATTTACTTTGAAAAAATTAGAGTGTTCAAAGCAGGCGTAACCTTGCCATTGAATATTACAGCATGGGATAATAGAATATGACGTTGGTCTTATTTTGTTGGTTTCTAAGGCTGATGTAATGATTAATAGGGATAGTTGGGTGGAATTCTCGGGTGCCAAGGAAATCCAGTCACCTCCTTACATATCTTATTCCGT
+
CCCCCGGGGGGGGGGGGGGGGGGGGGGGG9FGGGGGGGGGGGGGGGGGGGGGGGGGGGGGGGGGFEGGGGDGGGGGGGGGGFGFGGCFCFGGFCFGGCGGGGCGGFFGGGGGGGGF,ECFFGFFFCFCFBFGGGGGGGGCFGGGGCCGGGGGGGGGCFFFGGGGGGFGCFGGGFFGGFGD9EC,@@AECGFGFC=DFCGGGG,DGG7@FGCF9F9EF,>:ECDB@@9DFFF?@;7AC?C@0>E,<DE**/>FF9@<5:*=8CFG4*=8C+++<86;6*=CFGGFGCFC910<+**3<7:4>
@M03152:184:000000000-AWYW1:1:2107:11001:12161 1:N:0:CTCCTTACATACCTGT
AAGCTCGTAGTTGAATTTCGGGTCCGGCTGAGTGGTCTTGCCAATGGTAAGTACTGCTCTGGTCGGATCTTTCTTTCTGGGGAACCAACGTGCTCTTAATTGAGTGCGCTGGGGATCCAGGACTTTTACTTTGAAAAAATTAGAGTGTTTAAAGCAGGCCTACGCTTGAATACGTTAGCATGGAATAATAGAATAGGGCTTTGGTTCTATTTTGTTGGTTTCTAGGACCGAGGTAATGATTAATAGGGATAGTTGGTTGGAATTCTCGGGTGCCACGGAACTCCAGTCACCTCCTTACATC
+
CCCCCGGGGGGGGGGGGGGGGDGGGGGGGGGGGGGGGGGGGGGGGGGGGGGGGGGFGGGGGFGGGGGGGGGGGGGGGGGGGGGGGGGGGGGGGGGGGGGGGGGGGGGGGGGGGGGGFGGGGGGGGGGGGGGGGGGGGGGGGGGGGGGGGGGFGCGGDGGGGGGGGGGGG8BDGGGGGGGGGGGFGFCDFGFGFGGGGFGGGGGG@FGGAFFGG9EF8EEGGGGGF,DFF55:EGGEC7CFFE??:C?CC62<FGF+*=5:69CGCE>8=*:):***)1)9*C:8<8EF+/70A/7:+7CD*
@M03152:184:000000000-AWYW1:1:2107:13256:12196 1:N:0:CTCCTTACATACCTGT
AAGCTCGTAGTTGAATTTCGGATTGGCTTGGGTGGTCCCGCCGCAAGGTGGGTACTTCTCGGGCTAGTCTTTCCTTCTGGCGAACATATGTGCTCTTCACTGAGTGTGTATGGGAACCAGGACTTTTACTTTGAAAAAATTAGAGTGTTTAAAGCAGGCTTACGCTTGAATACATTAGCATGGAATAATAGAATAGGCCTTTGGTTCTATTTTGTTGGTTTCTAGGACCGAAGTAATGATTAATAGGGATAGTTGGGTGGAATTCTCGGGTGCCAAGGAACTCCAGTCACCTCCTTACATT
+
CCCCCGGEEGFGG<FFGGGGGFGFGFFGGGGGCGGGGGFEGEFGGGGCGGGGGFEFGDGGGGGGG8FGGGGGGGGGGGGCDFFGE@FFGGGGGGGGGGDG9FFGGGGFFGGCFEDGGGGGGFGGGGGGGGGDG<EE9E:FFGGGFGGGFGBFF<?FDGGFFGGGDGGGFCD<FCEGGFFGGEFG9FGGGGFGCFG9C,@7@AFF>>;FCGGGGGF7DFEFB2@;C,BCFG>E=CGGCF7AC@C<C@86**0+>@FF5CE*8<CFFFGGFCGGCGCCC77768<+++<9<*7<*79:+62:*
@M03152:184:000000000-AWYW1:1:2107:22749:12204 1:N:0:CTCCTTACATACCTGT
AAGCTCGTAGTTGAATTTCGGCGTGCGCTCAGGCTGGTCGGCCGTCATGGTCTGTACCGTTTGGGTCACGCCCCACTGTAGGATACTCACCGCTGTCCTTAACTGGGTGGCGGTCAAAGGTCGTAGTACTTTCTGGGGGCAACTCTGGATACTATGACTGGGGTTCCTACTCTTTTACTTTGAGCAAATTAGAGTGTTCAAAGCAGGCAATCGAGCCTTGAATACTTCAGCATGGGATAATGGAACAGGACTGGGATCCTGATTTCGTTGGTTTCTAGGGTCTTAGTAATGATTAATAGGG
+
CCCCCGGGGGGGGGGGGGGGGGGGGGGGGGGGGGGGGGGGGGGGGGGGFGGGGGGGGGGGGGGGGGGGGGGGGGGGGGGGGGGGGGGGGGGGGGGGGGGGGGGGGGGGGGGGGGGGGGGGGGGGGGGDGGGGGGGGGGGGGGGFGGGGGGGGGGGGGGFGGGGGGGGGGGGGGGGGGGGGGGGGGGGCEFGFFG@FGGGGGGGGGGGGGGGGGGGGGGGGGC9BFGGGFFGFFFCFGGGGGGF69FEGFFGGGGC=FC?FGFGFGGCGGEGGGFCF7C?C?8C90<<+0**+<CFCF9FFC
@M03152:184:000000000-AWYW1:1:2107:7433:12263 1:N:0:CTCCTTACATACCTGT
AAGCTCGTAGTTGAATTTCGGGATCAATATATTGGTCATGCTTAGGTATGTACTGGTATTATTGATTTCTCCCTTCTGAAGAACCATGATGTCATTAATTTGATGTCGTGGGGAATCAGGACTGTTACTTTGAAAAAATTAGAGTGTTTAAAGCAGGCTTTCGCTTGAATACATTAGCATGGAACAATGAAATAGGACGTTTGATTCTATTTTGTTGGTTTCTAGGATCGACGTAATGATTAATAGGGATAGTTGGGTGGAATTCTCGGGTGCCAAGGAACTCCAGTCACCTCCTTACATC
+
CCCCCGGGDGGGGFGGGGGGGGGGGGGGGGGGGFGGEFFCGGGGFFGGGGGGGGGGGGGGGGGFGGGGGGGGGGGGGGGGFFGGGGGGGGGFGFGGFGGGGC9EFGGCGC7:CCBF@FFFCGGCGGGGGGGGGAFGG:FFFFGGGFGGGCEFFGGGGGGGGGGGGCC,FGGGGGGFGFDGGGGGG8FEDBDAFDGFAC:FFCCADGDF;DGGGCGGG?E?F9EF:DEDFGEGGGGGGG?GF:2:B969,?76DF7?5CC7:?CCGGGC*/=C5FG4575DFGGGGCE9<@2>:*;C;C7:*
@M03152:184:000000000-AWYW1:1:2107:21036:12289 1:N:0:CTCCTTACATACCTGT
AAGCTCGTAGTTGAATTTCGGGTCTGGCTGACCGGTCCGCCTCACCGCGTGCACTGGTTCGGCCGGATCTTTCCTTCTGGCTAACCTCATGCCCTTTACTGGGTGTGCTGGGGAACCAGGACTTTTACTTTGAAAAAATTAGAGTGTTCAAAGCAGGCATATGCTCGAATACATTAGCATGGAATAATAGAATAGGACGTGCGGTTCTATTTTGTTGGTTTCTAGGACCGCCGTAATGATTAATAGGGATAGTTGGGTGGAATTCTCGGGTTCCAAGGAACTCCAGTCACCTCCTTACATC
+
CCCCCFGCCGGGFAFGCFGFEGFGGGGGGGGGFEGGGGGGGGCGGGCFGCGFFCFDGFDCEEEEGDGGGGGGGGGGGGGGGFFEFF5CCFFGGG8EFCFFGGGGGGGAFGFGDGGGGCFEGGGGGGFGFGAFFFGBFEGFEGGGFFGFGGGFGGGGGGGGGGGFFFGGGFGGGAFFCFF@>CFGFFBFFFFGGGG,>FFEGDEGGGGGFC<FBFG?F,6BFDFCFEGFCE5C3=8/3=1<C?A9+:8**22<@CFG*;EGE9<6:<@8*:2*2*006<:C700<C+A297*3:97F<CC7*
@M03152:184:000000000-AWYW1:1:2107:13846:12413 1:N:0:CTCCTTACATACCTGT
AAGCTCGTAGTTGAATTTCGGGATCGATGGGTCGGTCATGCCCTCGGTATGTACTGATCCCATTGGTTCTCACCTTCTAAGGAACCATGATGTCATTCGGTTGATGTTGTGGGGAATTAGGACTGTTACCTTGAAAAAATTAGAGTGTTTAAAGCAGGCCAACGCTTGAATACATTAGCATGGGATAATGAAATAGGACATCCGATTCTATCTTGTTGGTTTCTAGGACCGAAGTAATGATTAATTGGGGTAGTTGGGTGGAATTCTCGGGGGCCATGGAATTCCATTCACCTCCTTCCAT
+
AB@ABD@8FG@EF@9@<FCFCC@@FGGGGGGGGEG@FGGGGGEEGGGF<FAE@EFGCGC,EFGFG?FFGGAGFGDFGGA<FCEGCFCEEECFF99C,CAFF7@:6CCF9EF@4+44<=FF9AEF=FFFA,:,5,<,:,C<=FGFGC<FC<??B<<E@7+:<FF33C@@FDCFC<C@D3,,EG:7>F:,@,E;FFGF3@,DFG?<:>*@;9,,@A,ECCFE*:;;,24,?B*:E8:9<C9,=,>,4+>05*2:C?C9?*11*3+2>++1:C5/*/11**066++<A@7++9*0AF**<+0:0
@M03152:184:000000000-AWYW1:1:2107:26488:12414 1:N:0:CTCCTTACATACCTGT
AAGCTCGTAGTTGAATTTCGGGATCGACGGGTCGGTCGCGCCTCTGGTGTGTACTGGCCCTGTCGGTTTCTCCCTTCTGGCGAACCACGATGTCATTAATTTGGTGTCGTGGGAAATCAGGACTGTTACTTTGAAAAAATTAGAGTGTTTAAAGCAGGCATTCGCTTGAATACATTAGCATGGAATAATGAAATAGGACGTTTGATCTTATTTTGTTGGTTTCTAAGATCGACGTAATGATTAATAGGGATAGTTGGGTGGAATTCTCGGGTGCCAAGGAACTCCAGTCACCTCCTTACAT
+
CCCCCGGGDGEFCFFFFGCFFCF@DGGGFFGFEGGGGGC@7CBGGGGGGFEGD@C,CFGGGFGEFEGGEFG9FGGGG<FD@7>FEGFGDGDGGFFFGF<FFD<EBFGGE<CEG?EFGFFGG@@GFGGFFFAFGFGGGGEGFGGGEGGDCGFEC9BCGFGGFGGGDGFFFGGGGGGGGGGGGGGGGFB,6@CFGFECGCCF:FG:;F9FF9FF@EGGFC@EGG9CF9CCFFGCGGGCCFGGCGGC97CC6FC?+AFG6CEE58+:6+@F*7:<ED5C<<7*0:CEC8<FF@F??FGGFGF70
@M03152:184:000000000-AWYW1:1:2107:29448:12451 1:N:0:CTCCTTACATACCTGT
AAGCTCGTAGTTGAATTTCGGACTCGGTTGGATGGTCTGCCTTTGGTATGTGCTGTCCTGACCGGGTCTCACCTTCTGGTGAGCTGTCGTGTTGTTTACTCAGCGCGGCAGGGAATCAGGACTTTTACTTTGAAAAAATTAGAGTGTTTAAAGCAGGCTTTCGCTTGAATACATTAGCATGGAATAATAAAATAGGACTTTGGTTCTATTTTGTTGGTTTATAGGACCGAAGTAATGATTAATAGGGATAGTTGGGTGGAATTTTCGGGTGCAAAGGAACTCCAGTCACCTCCTTACAATT
+
A@@@@CFGG@FFGF@E@FF@FDBCEEFFFFEGGGGGGCFGGFGGG?FFGGDFFFFE@FGGGD@C+@CFFDFGFGGGGFGGC<C@FGF<FFGFFGGGGG9<,9EFC+CE>EECFGG,:?FGGDGGGAF<E@FGCF<<FEFFGGGGFGFGGGDBDBFFBFDAF3F7FG<FAFFFGCFCCCFGDFFGCEG;D@DFGFF?:,@3DFFFG,>AF;@<FBFGC;CG,B;<9;FGC*3*3CE?CF7<FGGGC*A7CCF?F?6CGEGGE78+*0::=F=C67*9**07C++2+2CFF/>8:*:3<+*2:
@M03152:184:000000000-AWYW1:1:2107:12330:12557 1:N:0:CTCCTTACATACCTGT
AAGCTCGTAGTTGAATTTCGGGCCTGGCTGGGTGGTCTTGCCGCAAGGTAAGCACTGCTCTGGTCGGGTCTTTCCTTCTGGGGAGCCGGCGTGCTCTTAACTGAGTGCGTCGGGGATCCAGGACTTTTACTTTGAAAAAATTAGAGTGTTTAAAGCAGGCTTACGCTTGAATACATTAGCATGGAATAATAGAATAGGACTTTGGTTCTATTTTGTTGGTTTCTAGGACCGAAGTAATGCTTAATAGGGATAGTTGGGTGGAATTCTCGGGGGCCAGGTAACTCCAGTCACCTCCTTACAT
+
CBCC-FFFGG@FGGGGGGGGECDFDGGGFFEGAFEGGGGGGGGGEEC<FGFGGFEGFGFFFGG<ECG@FEEFGGF9ECFCAEG:CDE>7CCFFGDC<BEFGFGBDBFGG:F=>FGEC=<,B><>FGGGA9BEGDFA=>>FCDEEFGGGAFGGFCFG@FF7<FC7DEGFGECGGGFCG@F7<;CCF>DG?9B@<EFDGCGF<CCF,4C>CC9FEGFGGGGGFG9;+4CC+;EE58=1++0+2<99<0C6F?*20<CEF5?*:*0<C++0:C=)1)1***)0+39<6<++0*;3<C5*0+0:*
@M03152:184:000000000-AWYW1:1:2107:5290:12667 1:N:0:CTCCTTACATACCTGT
AAGCTCGTAGTTGAATTTCGGCCCTGGCCTTGTGGTCTTGCCTCACGGCAAGCACTGCAGTGGTAGGGGCTTTCTTTCTGGTTGTGTCCGTTGTGTCCTTAATTGGACGTGACGGGCGGCCAGGACTTTTACTTTGAAAAAATTAGAGTGTTCAAAGCAGGCATATGCTTGAATACATTAGCATGGAATAATAGAATAGGACTATGGTTCTATTTTGTTGGTTTCTAGGACCAAAGTAATGATTAATAGGTCTAGTTGGGTGGAATTCTCGGGTGCCAAGGAACTCCAGTTACCTCCTTAC
+
CCCCCGGGGGGGFGGGGGGGGGGGGGGGGGGGGGGGGGGGGGGGGGGGGGEGGGGGGGFFEEGFGFGEEGGGGGGGGGGGGGGGGGGFGFGGGGGGFGGGD<FFGGGGGGGGGGDGGFGGGGGG+BFGGGGGFGGFFGGGGGGGGFFGGGGFCCGGGCFFGGCFFFFGGGGCFGGGGGF@EF99DF@9EGGDF?F?932D9F@FE9:FFEG9BEDGEFF>568E7@,>9+>8*=CF+<CGGGG7:@FCCF++11+=C?6*:CE>*AF+<075ED<CFC?<5CF;8<?879*2+2?C*0:C*
@M03152:184:000000000-AWYW1:1:2107:14280:12779 1:N:0:CTCCTTACATACCTGT
AAGCTCGTAGTTGAATTTCGGGACCAATTTGTTGGTCGTGCCTCGGTACGTACTGGTATTATTGGTTTCTCCCTTCTGAAGAACCTTGATGTCATTAATTTGGTGTCTTGGGGAATCAGGACTGTTACTTTGAAAAAATTAGAGTGTTTAAAGCAGGCATACGCTTGAATACATTAGCATGGAATAATGAAATAGGACGTTTGATTCTATTTTGTTGGTTTCTAGGATCGACGTAATGATTAATAGGGATAGTTGGGTGGAATTCTCGGGTGCCAAGGAACTCCAGTCACCTCCTTACATC
+
CCCCCGGGGGGGGGGGGGGFGGGGGFGGGGGGGGGGGGGGGGGGGGGGGGGGGGGGGGGGGGGGGFGGGFFGGGGGGGGGGGGCEGGGFGGGGGGGGEDCGGGFGGGGGGGGGCFGG<FGGDFEFFGGGGGGGGGD=BFFGGGGGGGGGGGGFFGGGGGGGGG7:CDFGGGGGDFCG8FADFDDFGEFFGCGGGGGFGGEG?EFGGGFGGCGGGGGGDEDGFGGFGCGGGGEDGGGGGGCGG7CGGCEFFGGGGGGCEG@C9FCCGFGGGGDG<+;5D);:5>8@CF6C47CF497+<7>*
@M03152:184:000000000-AWYW1:1:2107:23040:12818 1:N:0:CTCCTTACATACCTGT
AAGCTCGTAGTTGAATTTCGGGTCCGGCTGAGTGGTCTTGCCAATGGTAAGTACTGCTCTGGTCGGACCTTTCTTTCTGGGGAACCAACGTGCTCTTAACTGAGTGCGCTGGGGATCCAGGACTTTTACTTTGAAAAAATTAGAGTGTTTAAAGCAGGCCTACGCTTGAATACGTTAGCATGGAATAATAGAATAGGACTTTGGTTCTATTTTGTTGGTTTCTAGGACCGAGGTAATGATTAATAGGGATAGTTGGGTGGAATTCTCGGGTGCCAAGGAACTCCAGTCACCTCCTTACATC
+
CCCCCGFFGGGGGGGGGGGGGGFGGGGGGGGGGGGGGGGGGGGGGGGGGEGGGGGGGGGGCGGGGGGGGGGGGGGGGGGGGGGGGGGGGGGGGGGGGGFGCGFGGGGGGGGGGGGGGGGGGGGGGGGGGGDGGFGGFGGGGGGGGGFGGGFGGGFFGGGGGGGGGGGGFGGFFGGGGGGGGGGGGFCFGGGGGGGGGGGGGGFFECC9FGGGGGGGGGGGGGGGGCFG*BCEGCFGGFGG>FFFD>EGCGGGFCGGGGGGF?EGGF<CCECCCFF0>FFGFFFFGEFA?FFGGGGGF6***
@M03152:184:000000000-AWYW1:1:2107:7914:12972 1:N:0:CTCCTTACATACCTGT
AAGCTCGTAGTTGAATTTCGGAATGCGGCCGTCAAAGTCCGTCTAAACGGCGTGGCTCGACGGCCGCTTCCTATCGATTGGGGTAACGGCCCTCTTCCTTCACGGGTTGGGGTGTCCCGTTCCCAATAGTTTACTTTGAAAAAATTAGAGTGTTCAAAGCAGGCGTAACCCTGGCCTTGAATAGTACAGCATGGGATAATAGAATACGACTTCGGTTTTATTTTGTTGGTTTCTAAAGCTGAGGTAATGATTAATAGGGATAGTTGGGTGGAATTCTCGGGTGCCAAGGAACTCAAGTCAC
+
CCCCCGGGGGGGGGGGGGGGGGGGFGGGGGGGGGEGGGGGGGGGGGGGGGGGGGGGGGGGGDGGGGGGGGGGGGGGGGGGGGGGDGGGGGGGGGGGGGGGGFFFGGGGDGGGEGGGGGGGGGGGGFF@GGGGGGGGGGFGGGGGGGGGGGGGGGGGGCGGGGGGGGGGGGGGFD:FGGGEFFGGGGGDCGGGGFGFFGGGG@CGGGGGGGGGGDGGGGGGF@C@FGF*A>FFGGGGCFGGFGECGFGGG77CC<C+C?>6CFCFF9+:EG59+09CF7>GGFEE*9C**<C8CF*<+A7>>
@M03152:184:000000000-AWYW1:1:2107:18352:13008 1:N:0:CTCCTTACATACCTGT
AAGCTCGTAGTTGAATTTCGAGACCGGTCTACTGGTCGTGCTTTTGTACGTACTGGTTTTATTGGTTTCTCCTTTCTGACGAACTATAATGCCATTAATTTGGTGTTATGGGGAATCAGGACTGTTACTTTGAAAAAATTAGAGTGTTTAAAGCAGGCTCACGCTTGAATACATTAGCATGGAATAACGGAATAGGACGTTTGATTCTATTTTGTTGGTTTCTAGGATCGACGTAATGATTAATAGGGATAGTTGGGTGGACTTCTCGGGTGCCAAGTAACCCAGTCACCTCCTTACATCT
+
CCCCCGGGGGG9FFGGGGGGFGGGGGGGGGEGGGGGGGGGGGGGGGGGGGGGGGGGGGGGGGGGGGGGGGGGGGGGGGGGGGGGGCGGGGGGGFGGGCFFGGGEFGGFCFGFGEGGGGGGGGGGGGGGGGGGGFGGGGGFFGFGGGGGGGGGGGGGFE8EFGGGGGGGGGGCGGGCDFGGGGGGGGG9EGEGG9CCFFG7FGDFGGFFGGGGGGGGGFEGGFGFFG6C8>CE>CFGGG?@:FFGGGC=?CGCFGC+:=>*;+5BCFCCDGFG=41*127>FGGG:E6CGFFFGGGFG+2::
@M03152:184:000000000-AWYW1:1:2107:29050:13090 1:N:0:CTCCTTACATACCTGT
AAGCTCGTAGTTGAATTTCGGCCTTTGCCGCCCGGTCCGCCTATTTGGGTGTGTACTGGGGCGGTGGAGGCTTACCTCGTGGTGAGCTGTTATGCCCTTTACTGGGTGTGGCAGGGAACCATGATTTTTACTTTGAAAAAATTAGAGTGTTCAAAGCAGGCTTACGCCCGAATACATTAGCATGGAATAATAAAATAGGACGTGCGGTCCTATTTTGTTGGTTTCTAGGATCGCCGTAATGATTAATAGGGATAGTTGGGTTGAATTCTCGGGTGCCAAGGAACTCCAGTCACCTCCTTAC
+
CCCCCGGGGGGGGGGGGGGGGGGEEFGGGGGGGFEFEEGGGF@FGFFACFEEGGGGGGGGG@FDGGFDC=CFGGGGGGGGFGGG9FGGGGFCEFFGGGGGFFFGGGCEEGGGGDGCFGFGFFG9FF9DGGD<=FDFGFGGC8BCGGGGGFFGGGFCFE7>F<FGGFEGGFGGGB:,@FGCCB;@@CFF?FFGG,CBF>:<FEG*:<F<BCF<CEDG9@FFDECC;F9<C8C8/*;C***/79+902AC?69***3+0<:8:*:+:::<CE*9**)1*207CAC*6@+++1*+CFC586>C7
@M03152:184:000000000-AWYW1:1:2107:22586:13118 1:N:0:CTCCTTACATACCTGT
AAGCTCGTAGTTGAATTTCGGAACTGGGCGGTCACCAGTCGGCCGTCAAGGTCTGTACTGGTCCGTCCGTTCTCACCTATGGGATGCTCACCTCTACCCTTAACTGGGCGGAGGCAAATAAGCGGGTGCAGGACAAAACCGTATACGTCTCGCGCGTGTACGGCCTACATTCGTGGAGTTCCCATTCGTTTACTTTGAATAAATTCGGGTGTTCAAAGCAGCCAAAAAAGGAGGCATGAATACTACAGCATGGGATAACGGAATACGATTTCGGTTCGATGTTTCGTTGGTTTCTAGGATC
+
CCCCCGGGGGGGGGGGGGGGEEGGGGGGGGGGGGGGGGGGGCFGGGGGGFGGGGGGGGGGGGFEGGEFFEFGGGGGGGGCFGGGGGGGGEGGGGGGGGFFCFCGGFGGGG:BCEGGGGGCGFFECEGGGGGGEGGA<FGFGGGGGGGFD>F8FEGGGGFDFFGGFGG:EGGCFCC7CFFGGCGGG?FGFGCCFGFGFCFFF9CFF,=FEFGGDFGGDFFGGGGGGCF*C>*;88CEGGG+>EGGGGG?F=*+AA@6FCFGDEEGCFFF=5EGG3*717):+;99+8;FG>DG60:0+<*:9
@M03152:184:000000000-AWYW1:1:2107:17061:13148 1:N:0:CTCCTTACATACCTGT
AAGCTCGTAGTTGAATTTCGGGATCGACGGGTCGGTCGCGCCTCTGGTGTGTACTGGCCCTGTCGGTTTCTCCCTTCTGACGAACCACGATGTCATTAATTTGGTGTCGTGGGAAATCAGGACTGTTACTTTGAAAAAATTAGAGTGTTTAAAGCAGGCATTCGCTTGAATACATTAGCATGGAATAATGAAATAGGACGTTTGATCTTATTTTGTTGGTTTCTAAGATCGACGTAATGATTAATAGGGATAGTTGGGTGGAATTCTCGGGTGCCAAGGAACTCCAGTCACCTCCTTACAT
+
CCCCCGGGGGGGGGGGGGGGGGGGGGGGGGGGGGGGGGGGGGGGGGGGGGGGGGGEGGGGGGGGGGGGGGGGGGGGGGGFGGGGGGGGGGGGGGGGGGGGGGGGGGFGG@FGDFGGGGGGGGGGGGGGGGGGGGFGGFGGGGGGGGGGGGGGGGCGGGGFGGGGGGGGGCFGGFGGFGFFFGGGGGGGGCGGCFGGG:CFGGGCCCEFGGGGGGGGGGGGGGGGCB9@CFGGED8=EFFGFGFGGG77F6CE6EGEF*8/8ECC67@AC=EFEGFF45>FGFGFGEGGEFDGGGGGG+6**
@M03152:184:000000000-AWYW1:1:2107:28712:13167 1:N:0:CTCCTTACATACCTGT
AAGCTCGTAGTTGAATTTCGGGATCAGTATGTTGGTCGTGCTTCGGTACGTACTGTCATTACTGGTTTCTCCCTTCTGAAGAACCTTGATGTCATTAATTTGGTGTCTTGGGGAATCAGGACTGTTACTTTGAAAAAATTAGAGTGTTTAAAGCAGGCATACGCTTGAATACATTAGCATGGAATAATGAAATAGGACGCTTGATTCTATTTTGTTGGTTTCTTGGATCGACGTCAGGATTAATAGGGATAGTTGGGTGGAATTCTCGGGTGCCATGGAACTCTAGTCATCTCCTTACATT
+
8@CC<F@C@@@9@@<E<9FEEEGCF<C-C6CCEFGCGEFF,FF<@7@<7@FE@8FFFAAD@9F9FGGGEGG9,EE,CE9<C9@C:8EE<C<FG9CCA@CEGFFF@F,EEFF8:?CFGGE8CC,<9,5<F9FF9,,,,@E8<<EF?FGA<5<,,CEFF+FA=FD74CFADC,,CFG?<8FGCD:FGGGF;;,>CEF8,>F+3@87FFF;,7=;EGF7E>E3,@D,<96@8>EE8C*=*;,1+<9C7CEGF6<CC1,CCEGGFGG6+<E5=CF5*5@:4;6*+3>+0<9<+**00:*+:+:**
@M03152:184:000000000-AWYW1:1:2107:16769:13177 1:N:0:CTCCTTACATACCTGT
AAGCTTGTAGTTGAATTTCGGGATCAATTTATTGGTCGTGCTATTGTACGTACTGGTATTATTGATTCCTACCTTCTGACGAACCACGATGTCATTAATTTGGTGTCTTGGGGAATCAGGACTTTTACTTTGAAAAAATTAGAGTGTTTAAAGCAGGCTCACGCTTGAATACATTAGCATGGAATAACGAAATAGGACGTTTGATTCTATTTTGTTGGTTTCTAGGATCGACGTAATGATTAATAGGGATAGTTGGGTGGAATTATCGGTTGCCAAGGAACTCAGTCCCCTCTTTACAGCT
+
CCCCCGGGGGGGGGGGGGGGGGDGGFGGGGGGGGGGGGGGGGGGGGGGGGGGFGGGGGGGGFGGFGGGGGGGGGGGGDCFG:CGGFFFCFCFGGFGGGFGGFGGGGGGGFFGGDEGGGGGFGGFGGAEGGF<<EFAFCFFDFGCGGGGGFFFFGCF7CC=<FFGGGGGGGGGFGGFFCGFG,AFGGGG+@8@DA98:FFF@FD9CFFG9FGFG9FGG5CCCAFCF9@DC5*1*4;@82,>9F>94+4:,=D,BF7CEEG*8?C:+1;C5/:7**;7;C;07AF9+1++00>5*:><9+*2*
@M03152:184:000000000-AWYW1:1:2107:10256:13230 1:N:0:CTCCTTACATACCTGT
AAGCTCGTAGTTGAATTTCGGAATGCGTTTGATCAAAGCTCGTCCTTGTGGCGTGGCTGGATTAGCGTTTCCTATCTTCCGATAGTGGGGTCAAACTCGCTTCGGATCATTTACTTTGAAAAAATTAGAGTGTTCAAAGCAGGCGTAACCTTGCCTTTGAATAGTACAGCACGGGATAATAGAATATGACGTTGGTCTTATTTTGTTGGTTTCTAAGGCTGATGTAATGATTAATAGGGATAGTTGGGTGGAATTCTCGGTTGCCAAGGAACTCCAGTCACCTCCTTACATCTCGTATGCC
+
CCCCCGGCGGGDFGGGGFGFFGGGDGGGGGGGGGGGGGGGGGGGGGGGGACGGGGGGGGGFGGEFGGGGGFGGGGGGGGGG>FEGFFGFGGGGGGGGGCFG<CC>FEG<EDFGGGGGGGFG<=FGGG@9EGGDEFGFCFGGG7FGGGGGFEGGGGGGGGFGGGGFG<FGFE<CG>EEGGGGFAFGDEDFF@FGGFGFCFFFGGG?DFGGGGGGGGFC6BC>CFGFF,;,;<CG?E@C+=0;*3CFF+7E5CGGGGGGFGG/BCFGEFG5C*>CF*>7FF7FEEC@ED+<7*++0511C77C
@M03152:184:000000000-AWYW1:1:2107:12279:13245 1:N:0:CTCCTTACATACCTGT
AAGCTCGTAGTTGAATTTCGGGACCAATTTGTTGGTCGTGCCTCGGTACGTACTGGTATTATTGGTTTCTCCCTTCTGAAGAACCTTGATGTCATTAATTTGGTGTCTTGGGGAATCAGGACTGTTACTTTGAAAAAATTAGAGTGTTTAAAGCAGGCATACGCTTGAATACATTAGCATGGAATAATGAAATAGGACGTTTGATTCTATTTTGTTGGTTTCTAGGATCGACGTAATGATTAATAGGGATAGTTGGTTGGAATTCTCGGGTGCCAAGGAACTCCAGTCACCTCCTTACATC
+
CCCCCGGGGGGGGGGGGGGGGGGGGGGGGGGGGGGGGGGGGGGGGGGGGGGGGGGGGGGGGGGGGGGGGGGGGGGGGGGGGGGGGGGGGFGGGGGGGFGGGGGGGFGGGGGGGEEGGGGGGGGGGGGGGGGGGGGGGGGGGGGGGGGGGFFFGGGGGGGGEFGFEGGGFGGGFGGGGGFGGGGGGGGGFFGF==ADFFG7F<C=FGGGGGGGG;FGEFEFGFGGFECFGG>>EEFFGGFFFGCGGFC6CFGDEC78*=8*9+<FDFCEF5CDCFF4DF;42><CFGGC?4D?FCFG7+2**
@M03152:184:000000000-AWYW1:1:2107:22870:13370 1:N:0:CTCCTTACATACCTGT
AAGCTCGTAGTTGAATTTCGGGATCAATGGATTGGTCATGCCGATGGTATGTACTGGTCATATTGGTTCTCACCTTCTAAGGAACCATAATGTCATTTATTTGATGTTGTGGGGAATTAGGACTGTTACCTTGAAAAAATTAGAGTGTTTAAAGCAGGCTAACGCTTGAATACATTAGCATGGAATAATGAAATAGGACATCGCATTCTATTTTGTTGGTTTCTAGGATCGATGTAATGATTAATAGGGATAGTTGGGTGGAATTCTCGGGTGCCAAGGAACTCCAGTCACCTCCTTACAT
+
CCCCCGGGGGDGGGGGGGGGGGGGGGGGGGGGGGGGGGGGGGGGGGGGGGGGGGGGGGGGGGGGGGGGGGGGGGGGGGGGGGGGGGGGGGGGGGGGGGGGGGGFGGGGGGGGGGGGGGGGGGGGGGGGGGGGGGGGGGGGGGGGGGGGGGGGGGGGGGGGGGGGGGGGGGGGGGGGGGGGGGGGGGGGGGFGFCCFGGGGGFEGGGGGGFGGGGGGGGGGGGCFGGGFGG>5DECFGGGDCFFGGGGG>FGGGGGGGGGGGGFFGGGCC5EGGGG=*;>CFFFFGGGGFFF@6CFFGFF:*
@M03152:184:000000000-AWYW1:1:2107:11844:13516 1:N:0:CTCCTTACATACCTGT
AAGCTCGTAGTTGAATTTCGGGCCTGGCCGGGCGGTCTGCCTAACGGCACGTACTGTCTGGGCGGGCCTTACCTCTTGGTGAGCCGGCGTGCCCTTTGTTGGTGTGCGTCGGGGAACCAGGACCTTTACCTTGAGAAAATTAGAGTGTTCAAAGCAGGCCTATACCTGAATACATTAGCATGGAATAATAAAATAGGACGCGCGGTTCTATTTTGTTGGTTTCTAGAGTGGCCGTAATGATTAATAGGGATAGTTGGGTGGAATTCTCGGGTGCCAAGGAACTCCAGTCACCTCCTTACAT
+
CCCCC<FFFGGGGGFGGGGGGGGGDFGDFGGGGGGGGGGGGGFGGGGGGGGGGGGGGGGGGGGEGGGGEFGGFFGGFGGGGGGGGGGGGGGCFDDGGFGGGCCFFGGG:@BEGGEG@FGGGGGF,>CFG<CEFCFC<FEEFFGGGFGGCEFCCFFCFGG@<FGGGGGGGG927FFFCCCACEFCFGGGGFFGGFFFEFG8EG5CG5:CFGF@CFDGFFG*;C+<C?CFC+2/2C8;=CEE7EFF77CG6:4:FE+0AC;EE5<F4<FGEGG*5C5>DFFDEFDC838:A9>++**2++>**
@M03152:184:000000000-AWYW1:1:2107:12791:13563 1:N:0:CTCCTTACATACCTGT
AAGCTCGTAGTTGAATTTCGGGCCTGGCCGGGCGGTCTGCCTAACGGCACGTACTGTCTGGGCGGGCCTTACCTCTTGGTGAGACGGCGTGCCCTTAGTTGGTGGGCGTCCGGGAACCAGGACCTTTACCTTGAGAAAATTAGAGTGTTCAAAGCAGGCCTATGCTCGAATAGATTAGCATGAAATAATAAAAAAGGACGCGCGGTTCTATTTTGTTGGTTGCTAGAGTCGCTGTCACTGATACTAGGGATAGTAAGGTTGGGTTCTCGGCTGCAGAGGAACTCCTGGTACCTCATTACGT
+
CCC9CGC6@CB<-@AA<@CAC+:B;CCF<FFEG@@+@,C,CC9<6CC+66:C,@6C6,C<,6CFG++4=<FE=,?=FCAF<??,C+4:C+=>+,8,,C8,,=BF+73++@++@FGC3*><CDCFF93<3,,<D,DF,F,CFCB<33?@,<@;CF,@,<*4<,?9>,,4=+,*,2?,7F7<,7,?,72+3++:,+/***2/*:*8***;+3C?+<@*08F***/9+0<++3***8;+<2++*++30*2+2650<+++202+0/:;**++15/**/2*0*0*2239<+2++1*++:*+3+*12
@M03152:184:000000000-AWYW1:1:2107:20407:13610 1:N:0:CTCCTTACATACCTGT
AAGCTCGTAGTTGAATTTCGGGCCTGGCTGGGTGGTCTTGCCGCAAGGTAAGCACTGCTCTGGTCGGGTCTTTCCTTCTGGGGAGCCAACGTGCTCTTAATTGAGTGCGCTGGGGATCCAGGACTTTTACTTTGAGAAAATTAGAGTGTTTAAAGCAGGCTTACGCTTGAATACATTAGCATGGAATAATAGAATAGGACTTTGGTTCTATTTTGTTGGTTTCTAGGACCGAAGTAATGATTAATAGGGATAGTTGGGTGGAATTCTCGGGTGCCAAGGAACTCCAGTCACCTCCTTACAT
+
CCCCCGGGGGGGGGGGGGGGGGGGGGGGGGGGGGGGGGGGGGGGGGGGGGGGGGGGGGGGGGGGGGGGGGGGGGGGGGGGGGGGGGGGGGGGGGGGGGGGGGGGGGGGGGGGGGGGEFGGGGGGGGGGGGGGGGGGGGGGGGGGGGGGGGGGGGGGGGGGGGGGGGGDFGFGGGGGGGGGGFFGGGFGGGGGGGGGGGGGGCGFGGGFGFGGGGGGGDGGGGGGGGFFFGGGGGGGGGGGDFGGGGG?C?52<CF7ECGGGFFG6<CAGCEFC<<*7C@GGGG?EF8FFFFFGGGGGGGG:
@M03152:184:000000000-AWYW1:1:2107:8882:13725 1:N:0:CTCCTTACATACCTGT
AAGCTCGTAGTTGAATTTCGGCGTGCGCCTCGGGCTTGGTCGGCCGTCAAGGTCTGTACCGTCCGGGTCACGCCCCACTGTAGGATACTCACCGCTGTCCTTAACTGGGTGGCGGTCAAAGGGGGTTTCGTGTATGGAAGAAGAAGGCCAAAGGGTCAAACCTTTCCTTCTTTTTTTTTTGCTTAATCTCTGGGGTTCCTGCTCTTTTACTTTTAGCAAATTAGAGTGTTCAAAGCAGGCAATCGAGCCTTTGAATACTTCAGCATGGGATAATGGAACAGGGCTGGTGTCCTGATTTTGT
+
CCCCCGGGGGGGGGGGGGGGGGGGGGGGGGGGGGGGGGGGGGGGGGGGGEGGGGGGGGGGGGGGGEEGGGGGGGEGGGGGGGGGGGGGGGGGGGGGGGGGGGGGGGGGGGGGGGGGGGGGGGGGGGGGGGGGGGGGGGGGFGGGGG7FFGGFGGGEAFC@DCFCFGGGGGGGGGGGGG*CF@,>BGFCEFG?FGE5C8?@+<+30CGG9+<FG++29CF+:C7<9CGGGG7@CF7;+*;?FGG+72*:>FGG902++0+<+309C<+8:*2>FGGGF=)>?E*/0**2*77+<*2+<C*:0
@M03152:184:000000000-AWYW1:1:2107:16295:13738 1:N:0:CTCCTTACATACCTGT
AAGCTCGTAGTTGAATTTCGGTTAATAAGAAAGTTATGGTCCACTCTTTAGTGTGCACTAATATTCTTATTTCCTTCCTTTTTGATATACTCCTACATATAAAGAATCATATATTATATTTTTCTTTATATTGGGATCATAGTTATCAAAATCTTTTACTGTGAAGAAATTAGAGTGTTCAAAGCAGGCGTAACATGCCTTTGAATATATTAGCATGGGATAATGAAATAGGATTTTAGTTCTACTTTCGTTGGTTTCTAGGGCTAAGATAATGATTAATAGGGATAGTTGGGTGGACTTT
+
CCC?CGEFF@EGGEGGCF<FGGGGGGGGGFGGFCFGFGFGG8FFEFGGGCCFFGGGFFFFGGGGGGGGGGFCEFGGGFGDGGGGGGFGFGGEEFGGGG9FF<<FDAFGFGFCEGGFG,EFGDE=FF,,<EFGGGFDFF8F,FFG<EFFFGDGCFGGGGFDCDFGDFE,AFAFF,CEEFG,F9FCFFDGCCGGCCBFFFF9FEGG9@,C,AFFGGGFCG7FFGGFF;3,@DDF,>F=,@,6=73@:CFCFEGFGG:?6FGED,>D9C8F9CFCFG>BCDAF2DC88DCF?+=@5CDE5,281
@M03152:184:000000000-AWYW1:1:2107:12464:13751 1:N:0:CTCCTTACATACCTGT
AAGCTCGTAGTTGAATTTCGGACTCGGTTGGACGGTCTGCCTTTGGTATGTACTGTCCTGACCGGGTCTCACCTTCTGGTGAGCTGTCGTGTTGTTTACTCAGCGCGGCAGGGAACCAGGACTTTTACTTTGAAAAAATTAGAGTGTTTAAAGCAGGCTTTCGCTTGAATACATTAGCATGGAATAATAAAATAGGACTTTGGTTCTATTTTGTTGGTTTCTAGGACCGAAGTAATGATTAATAGGGATAGTTGGGTGGAATTCTCGGGTGCCAAGGAACTCCAGTCACCTCCTTACATTT
+
CCCCCGEF@FGGGGGEGGGGGGGGGGGFGGGGGGGGGGDCFFGGGGEFGGCGGGGGGGGGGGGGCCFGFGGGGGGGGGG<<FDFGGGGGGGGGGGGGFGGGGFGGGGDGGGGGGGGGGGGGGGGGGGGGGF<FBFGF7ABFGGGFGFGGGGGGGGGGGGGFGGGGGGFFGFGGGFGGGGGEFDGFFGGFG9DBFCC9,?:FFGCFGGFCGGGF8CEFECCFGDCF@FGGDD8@C?EF7+>+>CEGGF6=669CCC=8CC89+<EFC5FEF5>*?CFC57DFG88:A9E7*0/CFFGG+2**
@M03152:184:000000000-AWYW1:1:2107:4313:13783 1:N:0:CTCCTTACATACCTGT
AAGCTCGTAGTTGAATTTCGGGATCAATTTATTGGTCGTGCTATTGTACGTACTGGTATTATTGATTCCTACCTTCTGACGAACCATGATGTCATTAATTTGGTGTCTTGGGGAATCAGGACTGTTACTTTGAAAAAATTAGAGTGTTTAAAGCAGGCTCACGCTTGAATACATTAGCATGGAATAACGAAATAGGACGTTTGATTCTATTTTGTTGGTTTCTAGGATCGACGTAATGATTAATAGGGATAGTTGGGTGGAATTCTCGGGTGCCAAGGAACTCAAGTCACCTCCTTACATC
+
CCCCCGGGGFGGFGGGGGGGGGGGGGGGGGGGGGGGGGGGGGGGGGGGGGGGGGGGGGGGGGGGGGGGGGGGGGGGGG<FE@FGGGGGCFGGGGGGFFFGFGGGGGGGGFGGGEEGGGGGGGGGGGGGGGGGGGGGFEGFGGGCGGGGGGGGFFGGGG=DFFGGGGGGCFEGGFFGGFFGGGGGGGGG+@=FFCGGGDF::BEFGFGAAGFGGCFGG>EG>9DFFGGGD5BEE8*;CCEEEGCFFD?C?=8FGGGC5EG>89BF+A+;FC5)/2:<*>FG7CF7++2+2/*<=CDC<E77*
@M03152:184:000000000-AWYW1:1:2107:23243:13854 1:N:0:CTCCTTACATACCTGT
AAGCTCGTAGTTGAATTTCGGGTCTGGCTGACCGGTCCGCCTCACCGCGTGCACTGGTTCGGCCGGATCTTTCCTTCTGGCTAACCTCATGCCCTTTACTGGGTGTGCTGGGGAACCAGGACTTTTACTTTGAAAAAATTAGAGTGTTCAAAGCAGGCATATGCTCGAATACATTAGCATGGAATAATAGAATAGGACGTGCGGTTCTATTTTGTTGGTTTCTAGGACCGCCGTAATGATTAATAGGGATAGTTGGGTGGAATTCTCGGGTGCCAAGGAACTCCAGTCACCTCCTTACATC
+
CCCCCGGGGGGGGGGGGGGGGGGGGGFGGGGGGGGGDGGGGGGGGGGGGGGGGGGFGFGGGEGGGGGGGGGGGGGGGGGGGGGGGGGGGGGDGGGGFGGDGGGGGGGGEGGGGEGGGGGGGGGGGGGGGGBFGFGGGGGGGGGGGGGGFGGGGGGD<C@FFGGGGGEGGGCCGGGGFGAEGGFFCEGGGGCCFGGFCFECBGEGGGGGGGGGGFFGFFCFGFGGCCGGG5EGDG8EFFFGGGGFG7CFFF4<FF76EG>EFFGFCFG=CCFGD<DFG<@G6@C6++02<B69CGGGC6*72
@M03152:184:000000000-AWYW1:1:2107:12728:13866 1:N:0:CTCCTTACATACCTGT
AAGCTCGTAGTTGAATTTCGGACCTGGTCGGATGGTCTTGCCGAAAGACAAGCACTGTCCCTGGCCGGGTCTTTCCTTCTGGGGAACCAGTGTGCTCTTAATTGAGTGCGCTGGGGATCCAGGACTTTTACTTTGAAAAAATTAGAGTGTTTAAAGCAGGCCTACGCTTGAATACATTAGCATGGAATAATAGAATAGGACTTTGGTTCTATTTTGTTGGTTTCTAGGACCGGAGTAATGATTAATAGGGATAGTTGGTTGGAATTCTCGGGTGCCAAGGAACTCCAGTCACCTCCTTACA
+
CCCCCGGGGGGGGGGGGGGGEFGE@GFFGDGGGGGGGGGGGFEGGGGGGFDEDDGGGGGGGDFGFGGGGGGGGGGGGGGGFGGGFGGGFGGDFCEDGGGFGGGGFCGGGGGGGGGGDGGGGGGFGGGGGFGGGGFGGGGF@FGGGGGDDDFGGGGGGGCFGGGGGGDEE<FCDCFGGGFFGFGFFGGGGGFGGGGGFFGFFGGGGGGGGGGGGGGCGFEFEGGFF9;6EGGGEEGGFGG++>FGFCCE?F<F*+<CCG*B8CDGFC7@C555/1<DGF:*A@FGGGGGG?*<677CFC7D*
@M03152:184:000000000-AWYW1:1:2107:13836:13973 1:N:0:CTCCTTACATACCTGT
AAGCTCGTAGTTGAATTTCGGAGTTGTTATCTGAACCTCTTCACCGTCAAAAGTGGGGAGGGTAGGGTAACAGTAGTCTTCATCATAGTCCACCTTGATATTCTCTTGGTGTGTACTGGGTGTTGACCTCCTTTTTTTCTGGTACTTCTACTGCAGCAATGTAGTAGTTAGTCCAGATCGTTTACTTTGAAAAAATTAGAGTGTTCAAAGCAGGCATAACTAGGCATCATGAATACATTAGCATGGGATAATAGAATATTACATTGGTCTTATTTTGTTGTTTTTTAAGGCCAAATTAATT
+
CCCCCGGGGGGGGGGGGGGGGGGGGFGGGGGFGFGGGGGGGGCFGGGGGGGGGGGGGDEECFGGGGGGGGGGGFGGGGGGGGGGGGGGGGGGGGGGGGGGGGGGGFGFDGGFDGGGCFGFGEGGGFGGGFGGGGFGGGGGFAFGFGGAFGFGFFGFG8EEFGA,CBBFGFFGFAFGGG,>DFGGFGGG9@B:DFCGD9:@:DDF9FFGFFDCB78>DEFFGGGFFGG86D?><D@79CAFC8AF7C=,<?+=91B1,,;,5;9C+,6B+<C7CDG:DFF40/C:*?C++;*=55C7++2**
@M03152:184:000000000-AWYW1:1:2107:15898:14105 1:N:0:CTCCTTACATACCTGT
AAGCTCGTAGTTGAATTTCGGGCCTGGCTGACCAGTCCGCCTCACCGCGTGCACTGGTTCGGCCGGGTCTTTCCTTCTGGCTAACCTCATGCCCTTCGCTGGGTGTGCTGGGGAACCAGGACTTTTACTTTGAAAAAATTAGAGTGCTCAAAGCAGGCATATGCTCGAATACATTAGCATGGAATAATAGAATAGGACGTGCGGTTCTATTTTGTTGGTTTCTAGGACCGCCGTAATGATTAATAGGGATAGTTGGGTGGAATTCTCGGGTGCCAAGGAACTCCAGTCACCTCCTTACATC
+
CCCCCGGGGGGGGGGGGGGGGGGGGGGGGGGGGGGGGFDEGGGGGGGGGGGGGGGFGGGGGGGGGGGGGGGGGGGGGGGGGGGGGGGGGGGGGGGGGGGGGGGGECFGGGGGG7CFGFGGCFGGGGGGGGGGGGGGGGGGGGGGGGGGGCFFFGGGFGGGGGGFCFGGGGCGGGGFCFGGGFGFGGGGGGGGGGGG9CGGGGEEGGGGGGGGGGGG@FGGGGGGFGGGGEGGGGGGGFGGGGGG77<*:EDGGG?CCEGCECFFGGFD5CFCEGG<CD)9FGDGC8FC?=9A5CGG7C7C*
@M03152:184:000000000-AWYW1:1:2107:7640:14129 1:N:0:CTCCTTACATACCTGT
AAGCTCGTAGTTGAATTTCGGGCGTAGCTGAGCGGTCCACCTTTGGGTGAGAACTGTTCGGCCGCGCCTTTCCTTGTGGGGAACCAACATGCGCCTAACGGTGTGTGCTGGCAATCCACAACTTTTACTTTGAAAAAATTAGAGTGTTTAAAGCAGGCTGACGCTTGAATACATTAGCATGGAATAATAGAATAGGACTTTGGTTCTATTTTGTTGGTTTCTAGGACCGAGGTAATGATTAATAGGGATAGTTGGGTGGAATTCTCGGGTGCCAAGGAACTCCAGTCACCTCCTTACATCT
+
CCCCCGGGGGGGGGGGGGGGGGGGGGGGGGGGGGGGGGGGGGGGGGGGGGGGGGGGGGGGGGGGGGGGGGGGGGGGGGGGGGGGGGGGGGGGGGGGGGGGGGGGGGGGGGGGGGGGFFGFCGGGGGGGGGGGGGGGGGGGGGGGGGGGGGGGGGGGGGGGGGGGGGGGGGDGGGGGGGGGGGGGGGFGGGGGGGGFGGGGGCGGGGGGFFCFFGGGGGFG?FF?FFG=CGGCCFGCDGGGFGGGGGGGGGCGEFF=EG5;?FGFFF8C5AEDCGGG:C79<F8FEFFGG=CFGF*+<A*07
@M03152:184:000000000-AWYW1:1:2107:17408:14133 1:N:0:CTCCTTACATACCTGT
AAGCTCGTAGTTGAATTTCGGGCCTGGCCGGGCGGTCTGCCTAACGGCACGTACTGTCTGGGCGGGCCTTACCTCTTGGTGAGCCGGCGTGCCCTTTGTTGGTGTGCGTCGGGGAACCAGGACCTTTACCTTGAGAAAATTAGAGTGTTCAAAGCAGGCCTATGCCTGAATACATTAGCATGGAATAATAAAATAGGACGCGCGGTTCTATTTTGTTGGTTTCTAGAGTCGCCGTAATGATTAATAGGGATAGTTTGTTGGAATTCTCGGGTGCCAAGGAACTCCAGTCACCTCCTTACAT
+
CCCCCGGGGGGGGGGGGGGGGGFGGGGGGGGGGGGGGGGGGGGGGGGGGGGGGGGCGGGGGFGGGGGDGGGGGGGGGGGGFFFGGGGGGGGGGGGGGDGD?FCFDFCEGGGGGGGGGGFFGFGGGGGGGGCFGGFGDFGGGGGGFFGFGGGGGGGGCFGGG:BFCFGGG7CFGCFFF92,?CCGCFFEFFGGGGGGF+<>EC>1::CEF9CCEFGFDDGEFGGGFFCFGFEEGGEG*ACCGGDGFGCC=*9*8:@7<*0**02CF?CFC=**/797653*0;@?E+<@+8:9+*97@06D*
@M03152:184:000000000-AWYW1:1:2107:18122:14139 1:N:0:CTCCTTACATACCTGT
AAGCTCGTAGTTGAATTTCGGACTCGGTTGGATGGTCTGCCTTTGGGTATGTACTGTCCTGACCGGGCCTCACCTTCTGGTGAGCCGTCGTGTTGTTTACTCAGTGCGGCAGGGAACCAGGACTTTTACTTTGAAAAAATTAGAGTGTTTAAAGCAGGCATTCGCTTGAATACATTAGCATGGAATAATAAAATAGGACTTTGGTTCTATTTTGTTGGTTTCTAGGACCGAAGTAATGATTAATAGGGATAGTTGGGTGGAATTCTCGGGTGCCAAGGAACTCCAGTCACCTCCTTACATC
+
CBCC<FGGGGGFGGGGGGGGGGGGGGGGDGGGGGGGGGGGGGGGGGGGGGGGGGGGGFGGGGGGGGGGGGGGGGGGGGGGGGGGGGDGGGGGFGGFGGFGGGGGGGGGGGGGGGGGGGGGGGFGGGGGGGGGGEFGFGGFGDGGGFGFFFGGGGGFFGGGFGGGGGGFGGFGGGGGGGGGGGGGCGG9EGGCFGF9B,@7AFG7<F;FFGGGG9DGFGG*:BGG?96A8E>CEFFGFFGG7CCF9+567*;CCF++*:CEC6FF*<:*7C*9=4:<C3>F6FF+<8C+A469=*0?+3::*
@M03152:184:000000000-AWYW1:1:2107:7148:14315 1:N:0:CTCCTTACATACCTGT
AAGCTCGTAGTTGAATTTCGGAATGCGTTTGATCAAAGCTCGTCCTTGTGGCGTGGCTGGATTGGCCTTTCCTATCTTCCGATAGCGTTAATTCGCTTCGGATCATTTACTTTGAAAAAATTAGAGTGTTCAAAGCAGGCGTAACCTTCCCTTTGAATAGTATAGCATGGGATAATAGAATATGACGTTGGGCTTATTTTTTTGGTTTCTAAGACAGATGTAATTATTATTAGGGATAGTTGGGTGTTATTCTCTGGTGTCAAGGAACTCCAATCACCTCCTTATATTTCTTATTCTTTTT
+
CC99CGG@@-FD@FGDGFGF:F7DC,@@-66FGGDE<,<,CFCCCGA<F@BD@@++@66,C,66C<,CFF<CEG<F@<EFGGEC,CFGF7F,?FC:BFE+=B?:FE<EGF,@?EFGGGCFF<,5,<EFEG<,EBEFFFFC@4CCFFF<,,:CAD,585,CF?,,C3,7E<D<>F<<=F,=A9;@@,3+@,,+8D88BCGG,*>>><1,>F22D,,,,0,6B,@E,2,1;,2,5,,:4*++1>8:/***1+3<<@+++5**5;9C4AC8E+00+:50>0?*:CEE++30+/*+3?CC++*2*
@M03152:184:000000000-AWYW1:1:2107:24945:14465 1:N:0:CTCCTTACATACCTGT
AAGCTCGTAGTTGAATTTCGGGATTGACACATCGGTCGCGCCTTAAGGGGTATGAACTGGTGTAGTCAATTTCTCACCTTCTGGAGAACCGCGATGCCCTTAATTGGGTGTCACGGGGAACCAGGACCTTTACTTTGAAAAAATTAGAGTGTTTAAAGCAGGCATTTTGCTTGAATACATTAGCATGGAATAATAAAATAGGACGGCATGATTCTATTTTGTTGGTTTCTAGGATCACCGTAATGATTAATAGGGATAGTTGGGTGGAATTCTCGGGTGCCAAGGAACTACAGTCACCTCC
+
BBCBCCFGFFFGGGGGGGGEGGGGGGGGGFGGGGGEGGGGDFGGGAFCGGFCGGGGFGGGGFGGGFGGGGGDGEGGGGGGGGGGGDGGG@CFGGGGDFGGGGGGGGGGEGGCEFCFGCEFGGGFGGGGG9FGGF<FGFGGGGGGF<FFFGGGEFFD<FCFGFEGFAGCF9F,FGGCF9FCFCGGGFGGGDFECAFCFC=FFFGGDDFGGEFGFEFFFGGCGCGGGGGG?ECFF6?CCE98;::*<@GCCFGGGFGFGFECFFGC7CEF?F6*A7>33*77*<8;CFF>+*9<02*<CGGG4
@M03152:184:000000000-AWYW1:1:2107:21339:14529 1:N:0:CTCCTTACATACCTGT
AAGCTCGTAGTTGAATTTCGCACGTTTTCCGGGCAAAGGTCGTCGCAAGGCGTGCCTCGTTCGGTGCGTGCTAGCTTTGGGTAATGGCCCTGCGCTTCACGGCGTGGGATCACCGTTCCCAATCATTTACTTTGAAAAAATTAGAGTGTTCAAAGCAGGCGTAAGCCATTGAATATTACAGCATGGGATAATAGAATATGACATTGGTCTTATTTTGTTGGTTTCTAAGGCTGATGTAATGATTAATAGGGATAGTTGGGTGGAATTCTCGGTTGCCAAGGAACTCCAGTCACCTCCTTAC
+
CCCCCGGFGGGGFEFGGGGGGEDEGGGGGGGE7FECFGFFCFFGGGGGE@DFGDE@FGGGG8B@F@FGGGDFGCFGGG<FCEGGGDFCGFFFGGGGGDGGGGGGGGGGGGGGFGGFCFD>BFGGGAFGGGFECGF<DDGGGGGEAFFGGGFFDGCGGGDEGEEGGCGGDF;FGCFFGFFGGFFC:28,>:DG<E9;CFFBC9CGG;CGGGGCFFGG@FCF*=CGGFFFG68+38C3CF@;D9FFGFFFFEF?C?CEGCFEC88CGF@:?9:5*179CF6>C*@CGGGGD@*09=FGGGGD7
@M03152:184:000000000-AWYW1:1:2107:12803:14677 1:N:0:CTCCTTACATACCTGT
AAGCTCGTAGTTGAATTTCGGGCCTCGCCTCGGGTAGCCTCACGGTTTTCACCCGGGTTCTTTCGCGGGGTCCTCCTCGTGGCAAACCAGGGTACTCTTAACTGGGCGCTCTGGGGAACCACGACGTTTACTTTGAGAAAATTAGAGTGTTCAAAGCAGGCGTTCGCTTGAATACATTAGCATGGAATAATGGAATAGGGCTCCGGTTCTATTTTGTTGGTTTTCAGCTACCGAAGCAATGATTAATAGGGATAGTTGGGTGGAATTCTCGGGTGCCAAGGAACTCCAGTCACCTCCTTAC
+
CCCCCGGGGGGGGGGGGGGGGGGGGGGGGGGGGGGGGGGGGGGGGGGGGGGGGGGGGGGGGGGGGGGGGGGGGGGGGGGGGGGGGGGGGGGGGGGGGFGGGGGGGGGGGDGGGGGGGGGGGGGGGG7FGGGGGFGGGGGGGGGGGGFGGGGGGGGGGGGGGGGGGEG>CCFFGGFFCGEEFGGGFGGGGGGGGGGGGGGGGGFG@ECEGGGGGGFGGFFGGGGGGGGGGGGGGGEGGDF7D?FGGGGGG67:=6EF+<EEEGG>7FGFFG5C*9D<FGFFGGGCFFGGGFFCGCFGGGFF4
@M03152:184:000000000-AWYW1:1:2107:20154:14692 1:N:0:CTCCTTACATACCTGT
AAGCTCGTAGTTGAATTTCGGGCCTTGCTGGGTGGTCTTGCCGCAAGTTAAGTACTGCTCTGGTTGGGTCTTTCCTTCTGGGGAACCAGCGTGCCCTTAACTGAGTGCGCTGGGGATCCAGGACTTTTACTTTGAAAAAATTAGAGTGTCTAAAGCAGTCCTACGCTTGAATACGTTAGCATGGAATTATAGAATAGGACTTTGGTTCTATTTTGTTTGTTTCGAGGACTGAGGTAATGATTATTAGGGATAGTTGTGTGGAATTCTCCGGTGCCAAGGTAGTACAGTCACTCTCCTCTAT
+
CCCCCGGGGGGGGGGGGGGGGGE:F,,C-CF76,+8-6C,6,+@++@6<6CF,,C,,6C,E,,66B6+FG8F<,CFF<CFA,+,66:=,:+,,,,9,,5CAF<,5E,<++F:EFCC:=8=,,+9,E9F<F<,5E<F,C=6E8F8?5CF,,:55@?983,,75@ACCFFG,7EF<+83F:<FC9:BC@,5@,73,3,,,,7FEFF7FGGGG9;;,232,4D6821:,*=B,4,AC:,>41,++1+1++:***2+2+:1;8+;++;*2?C+**>C:C*7*)*+3++3+++0*2C+>40+*2**
@M03152:184:000000000-AWYW1:1:2107:7950:14733 1:N:0:CTCCTTACATACCTGT
AAGCTCGTAGTTGAATTTCGGCCTTTGCCGCCCGGTCCGCCTATTTGGGTGTGTACTGGAGCGGTGGAGGCTTACCTCGTGGTGAGCTGTTATGCCCTTTACTGGGTGTGGCAGGGAACCATGATTTTTACTTTGAAAAAATTAGAGTGTTCAAAGCAGGCTTACGCCCGAATACATTAGCATGGAATAATAAAATAGGACGTGCGGTCCTATTTTGTTGGTTTCTAGGATCGCCGTAATGATTAATAGGGATAGTTGGGTGGAATTCTCGGGTGCCAAGGAACTCCAGTCACCTCCTTAC
+
CCCC@FGGGGGGGGGGGGGGGGGGGGGGGGGGGGGGCGGGGGGGGGGGGGGGGGGGGFGGGGGGGGGGGGGGGGGGGGGGGGGGGGGGGGGGFFGGGGGGGGGGGG8FEGGGGGGGGGGGGGGFDGGGGGGGGGGGGGGGGGGGGGGGGGGGFGGGGFGCFFGGGGGGEGGGGGGFGGGGGGGGGGGGGGGGGGGGGGGG7CECFCEFCFFCFGFCFG7681;FGGGFGGGGEGCEGGGC><+<?CFG7CGGF6FG?96EGGG@69E:7+/>CCC3C747FFGCFE+CFFCE7=4*8FGGF
@M03152:184:000000000-AWYW1:1:2107:23751:14767 1:N:0:CTCCTTACATACCTGT
AAGCTCGTAGTTGAATTTCGGGCCTGGCCGGGCGGTCTGCCTAACGGCACGTACTGTCTGGGCGGGCCTTACCTCTTGGTGAGCCGGCGTGCCCTTTGTTGGTGTGCGTCGGGGAACCAGGACCTTTACCTTGAGAAAATTAGAGTGTTCAAAGCAGGCCTATGCCTGAATACATTAGCATGGAATAATAAAATAGGACGCGCGGTTCTATTTTGTTGGTTTCTAGAGTCGCCGTAATGATTAATAGGGATAGTTGGGTGGAATTCTCGGGTGCCAAGGAACTCCAGTCACCTCCTTACAT
+
CCCCCGGGGGGGGGGGGGGGCGGGGGGGGGGGGGGGGGGGGGGGGGGGGGGGGGGGGGGGGGGEEGGGGGGGGGGGGGGGGGGGGGGGDFEGGGCGDGGFGFGGGGGGGFGGGGGGGGGGGGGGGGGGGGDEFFGGGGGGGGGGGGGGGGGGGGGGGGGGGGGGGGGFCGCFGGGGEFGGGGGGGGGGGGFGFFGGGFGGGGGGGEGGG7CFGGGGGGGGGGGGGGGGGGGDGDGGGFG?DGGCECGCC6CFGGGGGGGECEC@<+<<C5:<CDCDF4FGGCFGFF8@C=D99*CFG+9:*
@M03152:184:000000000-AWYW1:1:2107:13983:14788 1:N:0:CTCCTTACATACCTGT
AAGCTCGTAGTTGAATTTCGGGGGCATTCAGGCCAAAGCTCGTCCTTGTGGCGTGGCTGGGTCTGGGCTTCCTACGTTTGGATAGTGGGCAACCGCTTCCAATCATTTACTTTGAAAAAATTAGAGTGTTCAAAGCAGGCGTAACCTTGCCATTGAATATTACAGCATGGGATAATAGAATATGACGTTGGTCTTATTTTGTTGGTTTCTAAGGCTGATGTAATGATTAATAGGGATAGTTGGGTGGAATTCTCGGGTGCCAAGGAACTCCAGTCACCTCCTTACATCTCGTATGCCGTCT
+
CCCCCGGGGGGGGGGGGGGGGGGGGGGGGFGGGGGGGGGGGGGGGGGGGGGGGGGGGGGGGGGGGGGGGGGGGGGGGGGGGGGGGGGGGGGGGGGGGGGGGGGG8FGGGGFGGGGFGGGGGGGGGGGFGGFGGGGGGGGDGGGGGGGGGGGGGGGGGGGFGGGGGG7CFGGFGGGCE;FGGGGGGGEEGFGGGGGGGGGGFGGGGGGGGFGGG7C6BF92BFGGGCFFFFF9;?8CFEGGGGF*CDE=EGG9CC5CGGGGGD+*>CEGGGGG6?FGGG@G=EG7@79+3*9A5C<CC*D<7
@M03152:184:000000000-AWYW1:1:2107:26624:14792 1:N:0:CTCCTTACATACCTGT
AAGCTCGTAGTTGAATTTCGGATTGGCTTGGGTGGTCCCGCCGCAAGGTGGGTACTTCTCGGGCTAGTCTTTCCTTCTGGCGAACATATGTGCTCTTCACTGAGTGTGTATGGGAACCAGGACTTTTACTTTGCAAAAATTAGAGTGTTTAAAGCAGGCTTACGCTTGAATACATTAGCATGGAATAATAGAATAGGACTTTGGTTCTATTTTGTTGTTTTCTAGGACCGAAGTAATGCTTAATAGGGATAGTTGGGTGTAATTCTCGGGTGCAATGGAACTTCAGTCAACTTCTTACGTT
+
AA8A@EC:BD@FEFAEAECFDGGDG6E-C8CEGGGGG<DFDGGGFGEGGGGG@GGGFGFF7FECFGFGFFGGGGDFF9FAECFEGGGDFG,CEEG<EGGGCGGGGGGF<?E?EF<EFFFG7F<FFAE?BE<E<,8?FG7FFFFG9FFFFGGGFCFGD7B>FG?FEG@F<DE,C<,<9C7F9<F:F>@FGGFFGGD,,,7:F;BF,*=DDFFF;,>:>,>BC9D>7?,,:=*:C*1>+93+2+54++0*2;9?CF70/*3*++3>725***2/520*94*><C++<0++0*29+27:+0*0*
@M03152:184:000000000-AWYW1:1:2107:23318:14873 1:N:0:CTCCTTACATACCTGT
AAGCTCGTAGTTGAATTTCGGTAAGTGAAAATTAAAAGTCCATCTTTTGGGTGTGTACTTAATTTTTACTTCCTTCTTTTTGAATTCACTCCTAATATAATATTTATATTATTTAGGAATCAAGTGGTTCAAATCTTTTACTGTGAAAAAATTAGAGTGTTCAAAGCAGGCGTAACCTAGCCTTTGAATATATTAGCATGGGATAATGAAATAGGATTTTGGTCCTACTTTCGTTGGTTTCTAGGGCTAAAATAATGATTAATAGGGATAGTTGGGTGGAATTCTCGGGTGCCAAGGAACT
+
CCCCCFGGGGGGGFEFGGGGGGGGGGGGGGGGGFGGGGGGGGGGGGGGGGGEGGGGGGGGGGGGGGGGGGGCFGGFGGGGGEEGGGGGGGGFFGEGFGGFFFFFGEFCGGGGGGGGGFFGGGGGGGGGGGGGGGGGGGGG9FGGGFGGGGGGGGGGGGGGGGGGGGGGGFGGGFGGFGGCFGGGGGFCGFFFGGGFGGGFGGCGGGGGGGGGGGGGGGGGD6ED8FFGGDEGGGGGFGGGFGG,9C6CGGGGFD7FF:9@FDGG7C,8=C6CFFF):5)8CGFCEC8FGF3C?FDFFFGC<
@M03152:184:000000000-AWYW1:1:2107:12976:15000 1:N:0:CTCCTTACATACCTGT
AAGCTCGTAGTTGAATTTCGGATCAATTTATTGGTCGTGCTATTGTACGTACTGGTATTATTGATTCCTACCTTCTGACGAACCACGATGTCATTAATTTGGTGTCATGGGGAATCAGGACTGTTACTTTGAAAAAATTAGAGTGTTTAAAGCAGGCTAACGCTTGAATACATTAGCATGGAATAATGAAATAGGACATCGCATTCTATTTTGTTGGTTTCTAGGATCGATGTAATGATTAATAGGGATAGTTGGGTGGAATTTTCGGGTGCCAAGGAACTCCAGTCACCTCCTTACATCT
+
CCCCCGGGGGGGGGGGGGGGGGFGGGGGGGGGGGGGGGGGGGGGGGGGFGGGGGGGGGGGGGFFFGGGGFGGGGGGGGGGGGGGGGGGGGGGGGGGGFGGGFGGGGGGG9DGGGGGGGG?FGGGGGGGGGFCFGGGGGGGGGGGGGGGGGGGGGGFGGF@FDGGGGGFGGGAFGG?FFGGGGGGGGGGGFGGGFDGCDGGGGGEGGFGFFFFFGFCCGFGGGGB68C@C*2DFCCFEFCCCFFF?C,49,;BF7CGEG>*:B<,;=***7=*2@6*/CFDEGG+BC+++188CFF7++:*0
@M03152:184:000000000-AWYW1:1:2107:12624:15014 1:N:0:CTCCTTACATACCTGT
AAGCTCGTAGTTGAATTTCGGGCCTGGCTGGGTGGTCTTGCCGCAAGGTAAGCACTGCTCTGGTCGGGTCTTTCCTTCTGGGGAGCCGGCGTGCTCTTAACTGAGTGCGTCGGGGATCCAGGACTTTTACTTTGAAAAAATTAGAGTGTTTAAAGCAGGCTTACGCTTGAATACATTAGCATGGAATAATAGAATAGGACTTTGGTTCTATTTTGTTGGTTTCTAGGACCGAAGTAATGATTAATAGGGATAGTTGGGTGGAATTCTCGGGTGCCAAGGAACTCCAGTCACCTCCTTACAT
+
CCCCCGGGGGGGGGGGGGGGGGGGGGGGGGGGGGGGGGGGGGGGGGGGGGGGGGGGGGGGGGGGGGGGGGGGGGGGGGGGGGGGGGGGGGGGGGGGGGGGGGGGGGGGGGGGGGGGGGGGGGGGGGGGGGGGGGGGGGGGGGGGGGGGGGGGGGGGGGGGGGGGGGGGGGGGGGGGGDGGGGGGGFDEGGGFGGBCFGGGGGGGGGGGGFGGGGGGGG7BFGGGGDFGGGGGGGGGGGGGGGGGGGFFCFGEGG7C8CGECEA?F?CEEF*7EGGF**.CEGG7ECCEFFGC9CGC?<CD*
@M03152:184:000000000-AWYW1:1:2107:2606:15233 1:N:0:CTCCTTACATACCTGT
AAGCTCGTAGTTGAATTTCGGCGTGCGCTCAGGCTGGTCGGCCGTCATGGTCTGTACCGTTTGGGGCACGCCCCACTGTAGGATACTCACCGCTGTCCTTAACTGGGTGGCGGTCAAAGGTTGTAGTACCATCCGGGGGCAACTCTGGGTTATTACCGCTGGGGTTCCTACTCTTTTACTTTGAGCAAATTAGAGTGTTCAAAGCAGGCAATCGAGCCTTGAATACTTCAGCATGGGGTAATGGAACAGGAGTGGGATCCTGCTTTAGTAGGTTTTTCGGGTGTTAGTCATGATTAATAGG
+
CCCCCEF:CFFG<FGGGFGGGGDEFCEGDFGGGGGGGFEG>FFDF@FFFFGGG8FFAFCFGGG7@+B7?BFGGFFGGD<EAAFCFGE=9EFGGG+BEFAFEFGEA84BCEFCFEGCFFG<>9FGF9DCF<E9DFECE7@CFFFFFGFGD,>C>C,@<*:F7=*<4*=:FFF@FGG?:F:BFF,?<CBCB9<FGGGG,27<F9;AFEECGF*0<F*A:=FF89+<0:+3<0+C:C9@*:/:0:+907CC2*9*0**2*3@?FG6+*+++3++*20**1*))2**:2++2+**030CFFCDF7
@M03152:184:000000000-AWYW1:1:2107:15438:15281 1:N:0:CTCCTTACATACCTGT
AAGCTCGTAGTTGAATTTCGGACTCGGTTGGATGGTCTGCCTTTGGGTATGTACTGTCTGGGCGGGCCTTACCTCTTGGTGAGCCGGCGTGCCCTTTGTTGGTGTGCGTCGGGGAACCAGGACCTTTACCTTGAGAAAATTAGAGTGTTCAAAGCAGGCCTATGCCTGAATACATTAGCATGGAATAATAAAATAGGACGCGCGGTTCTATTTTGTTGGTTTCTAGAGTCGCCGTAATGATTAATAGGGATAGTTGGGTGGAATTCTCGGGTGCCAAGGAACTCCAGTCACCTCCTTACAT
+
CCCCCGGGGGGGGGGGGGGGGGGGGGGGGGGGGGGGGGGGGGGGGGGGFGGGGGGGGGGGGGGGGGGGDGGGGGGGGGGGGGGGGDGGGGGGGGGGGGEFGGGGGGGGFGEGGGGGGGGGGGGGGGGGGGFGGGGGGGGGCFGGGGGGCGEFGGGGGGGGGGGGGGGGFGGGGGGGFAEGGGGGGGGGGGDGGGGCFGGDGGGGGFEEGGGGGGGGGFG?FGGGGGGGGFGGGGEGGGCF7?FGD>9CFFGGGFGGFGG>E8A9FF?CECECGD<FGFFGGGFFGGGGFFFG?4CF7+*:*
@M03152:184:000000000-AWYW1:1:2107:15790:15334 1:N:0:CTCCTTACATACCTGT
AAGCTCGTAGTTGAATTTCGGGACTAACAGATTGGTCGTGCCATTGGTGTGTACTGGTCTAGTTGGTTTCTCCCTTCTGACGAACCACGATGTCATTAATTTGGTGTCGTGGGAAATCAGGACTGTTACTTTGAAAAAATTAGAGTGTTTAAAGCAAGCGTTAGCTTGAATACATTAGCATGGAATAATGAAATAGGACGTTTGACCCTATTTTGTTGGTTTCTAGGATCGACGTAATGATTAATAGGGATAGTTGGGTGGAATTCTCGGGTGCCAAGGAACTCCAGTCACCTCCTTACAT
+
CCCCCGGGGGGGGGGGGGGGGGGGGGGGGGGGGGGGGGGGGGGGGGGGGGGGGGGGGGGGCGGGAGGGGGGGGGGGGGGGGGGGGGGGGGGGGGGGGFGGGGGGGGGGDGGGGGGGGGGGGGGGGGGGGGGGGGGFGGGGGGGFEGGGGGGGGGGGGGGGGGGEGGGFGGGGGGFFFGGFGGGGGG,@EFGDFFFGGFGGGGGGGGDFFFGGGGGGGGCEFGGGGGGGGCEGDBEGGGF?FGGGGGGGG?FFGGGG+*C@5;9CF?B>E5*7:CDG<C@CFFGGCGCFFFGC657CF+>0*
@M03152:184:000000000-AWYW1:1:2107:24047:15369 1:N:0:CTCCTTACATACCTGT
AAGCTCGTAGTTGAATTTCGGGGGCATTCAGGCCAAAGCTCGTCCTTGTGGCGTGGCTGGGTCTGGGCTTCCTACGTTTGGATAGTGGGCAACCATTTCCAATCATTTACTTTGAAAAAATTAGAGTGTTCAAAGCAGGCGTAACCTTGCCATTGAATATTACAGCATGGGATAATAGAATATGACGTTGGTCTTATTTTGTTGGTTTCTAAGGCTGATGTAATGATTAATAGGGATAGTTGGGTGGAATTCTCGGGTGCCAAGGAACTCCAGTCACCTCCTTACATCTCGTATGCCGTCT
+
CCCCCGGEGGGGGGGGGGGGGGGGGGGGGGGGGGGGGGFGGGGGGGDGGFGGDGGGGGGCFFGGG?EGFEGGGGGGGGGGGFCFGGGGGGFGGGGGGGGGGGFGFEFGGGG?EGGGFGGEFFFCFF?F<EFFFFFGGGGGGGGGGCGGG8DFFGGGGGGGAF<FGCF<=CFFFCGFCFF>CFGGGBCEFFFFFGGGGCFF9FCFFCC7EGFGGGG3;:9C<FG@FFDGGEECGGFC8?E?DDF5=DE7?F<CE@C55CE*=C@C56EEF9CGCCGF:D*/:;C+8@<+<=<FEGFFFG*)1
@M03152:184:000000000-AWYW1:1:2107:7233:15387 1:N:0:CTCCTTACATACCTGT
AAGCTCGTAGTTGAATTTCGGGCGTAGCTGAGCGGTCCACCTTTGGGTGAGAACTGTTCGGCCGCGCCTTTCCTTGTGGGGAACCAACATGCGCCTAACGGTGTGTGCTGGCAATCCACAACTTTTACTTTGAAAAAATTAGAGTGTTTAAAGCAGGCTGACGCTTGAATACATTAGCATGGAATAATAGAATAGGACTTTGGTTCTATTTTGTTGGTTTCTAGGACCGAGGTAATGATTAATAGGGATAGTTGGGTGGAATTCTCGGGTGCCAAGGAACTCCAGTCACCTCCTTACATCT
+
CCCCCGGGGGGGGGGGGGGGGGGGGGGGGGGGGGGGGGGGGGGGGGGGGGGGGGGFGGGGGGGGGGGGGGGGGGGGGGGGGEGGGGGGGGGGGGGGGGGGGGGGGGGGGGGGGGGGGGGGGGGGGGGGGGGGGDGGFGGGGGGGGGGGGGGGGFGGFGGGGGGGGGGGFGGGGGGG?FGGGGGGGGGGGGGGGGGGCFFGGF,<EGGGGGGGGGGCFGGGFGGGGGG*B88>*CCGGGG?FEGCG:CFC:FGGFF=C85;2CGFC<?C5AECEGF4CCF4EFGGCFGGCF=FFFGFGGFG7
@M03152:184:000000000-AWYW1:1:2107:20025:15422 1:N:0:CTCCTTACATACCTGT
AAGCTCGTAGTTGAATTTCGGCCCTGGCTGGGCGGTATTGCCGCAAGGTAACCACTGCTCTGGTCGGGGCTTTCCTTCTGGGGAACCTGCGTGCTCTTAATTGAGTGCGCAGGGGATCCAGGACTTTTACTTTGAAAAAATTAGAGTGTTTAAAGCAGGCCTACGCTTGAATACATTAGCATGGAATAATAGAATAGGACTTTGGTTCTATTTTGTTGGTTTCTAGGACCGAAGTAATGATTAATAGGGATAGTTGGGTGGAATTCTCGGGTGCCAAGGAACTCCAGTCACCTCCTTACAT
+
CCCCCGGGGGGGGGGGGGGGGGGGGGGGGGGGGGGGGGGGGGGGGGGGGGGGGGGGGGGGGGGGGGGGGGGGGGGGGGGGGGGGGGGGGGGGGGGGGGGGGGGGGGGGGGGGGGGGGGGGGGGGGGGGGGGGGGGGGGGGGGGGGGGGGGGGGGFGGGGGGGGGGGGGGGCFGGGGGGGGGGGGGGGGGGGGGGGGGGGGGGGGGGGGGGGGGGGGGGGGGGFFGGGGGDGGGGGGGGGGGFFFFGGGCFFFGGGGGDEGDGGGGFGFGGGGDGGGGGFFCFG:FGF@CFFGGGGGGGD>*
@M03152:184:000000000-AWYW1:1:2107:25588:15458 1:N:0:CTCCTTACATACCTGT
AAGCTCGTAGTTGAATTTCGGGACTAACAGGTTGGTCGCGCTTTCGGTGTGTACTGGTCTAGTTGGTTTCTCCCTTCCGAGGAACCGCGATGTCATTAATTTGGTGCCGTGGGAAATCAGGACTGTTACTTTGAAAATATTAGAGTGTTTAAAGCAAGCGTTAGCTTGATTACATTAGCATGGAATAATGAAATAGGACGTTTGACACTATTTTGTTGGTTTCTAGGATCGACGTAATGAGTAATAGGGATAGTTGGGTGGAATTCTCGGGTGACAAGGAACTCCATTCACCTCCTTACAT
+
CCC9B<CFGF;EFFGG9-C<FG:@F<FFFFG@CFEFGE7FG@FFGEG::FCFD6ECF<@EGGGFGGB@AFFGEFECC,B76>>CFGGGGCCEEE<FFFGF<DCF=EF8C?FCCFFGDGGGGGGGG<F9FFFFFGG5?,B,?@<@EDFFG,9FAF93<FFCF7F@ECAB<,@F3@FFDF:<FGFGGGGGGGFC;EGF@F:C6>,<BF,?;F9FF,@36:D1:,6,,2<@FC8:CEG5;7C++5A711><C*;=C9CF?ECGGG6:C:<?*:79=*9::C)*2*++2A++0*:+A<9F+36*0
@M03152:184:000000000-AWYW1:1:2107:3099:15587 1:N:0:CTCCTTACATACCTGT
AAGCTCGTAGTTGAATTTCGGGACTAACAGGTTGGTCGCGCCTTCGGTGTGTACTGGTCTAGTTGGTTTCTCCCTTCTGAGGAACCGCGATGTCATTAATTTGGTGTCGTGGGAAATCAGGACTGTTACTTTGAAAAAATTAGAGTGTTTAAAGCAAGCGTTAGCTTGAATACATTAGCATGGAATAATGAAATAGGACGTTTGACCCTATTTTGTTGGTTTCTAGGATCGACGTAATGATTAATAGGGATAGTTGGGTGGAATTCTCGGGTGCCAAGGAACTCCAGTCACCTCCTTACAT
+
CCC9CFFFGGGGGGGGGGGGGGGGGGGGGGGFGGGGGGGGGGGGGGGGGGGGFGGGGGGGGFGGGGGGGGGGGGGGGFGGGGGGGGGGGEEDFGGGGGFFG9EFFGGFGGGGGGFGFGGGFFGGGGGGGGGGGFGGGFFGFGGFGFGGGGFFGGGGGGDFFEGGGGGGGGGGGGFGGGFGGGGEGGGF9DFFGGGGG9FFG*DFFG9BFFGGGGCGFFE8CFFFGGDGGGEEEGGGGGGCFCGFGGFGFGFGGGCF?EEGD*<FGFCCEFD55<**9CFFFFF7@60<C6CF6*9FCC470
@M03152:184:000000000-AWYW1:1:2107:14850:15633 1:N:0:CTCCTTACATACCTGT
AAGCTCGTAGTTGAATTTCGGGATCAATTTATTGGTCGTGCTATTGTACGTACTGGTATTATTGATTTCTACCTTCTGACGAACCATGATGTCATTAATTTGGTGTCTTGGGGAATCAGGACTGTTACTTTGAAAAAATTAGAGTGTTTAAAGCAGGCTCACGCTTTAATACATTAGCATGGAATAACGAAATAGGACGTTTGATTCTATTTTTTTGGTTTCTAGGATCGACGTAATGATTAATAGGGATAGTTGGGTGGAATTCTCGGGTGCCAAGGAATCCAAGTCACTTCCTTACCTC
+
CCCCCDGGGGGGFGD<EFGGGGGGGGDGEGGGGGGGG@FEGGGFFFGGGGGGGGGGGFDFFGF9CEFEFFGGFFGGDEG<FCGEG@FGGCFGFFFF9EGCF,@FFGGFC9FFGE?FGGGDCDFEGEEFFFCFA,CEEFF@BDAFGG5@<?ACFGFE7F@,=<<F=:6<CAFFFFFA<E9,8,A,DFGFEG7B8>,,8@FCC<BAC8EFCFGA93C@E5F5,,D?C,2<6>ED*:@FC,>E8FG,=+>8,06+>C++*/*4/59B+=+A52=C54;97<FC++0+<FCFFF*AFFF?++**0
@M03152:184:000000000-AWYW1:1:2107:10969:15660 1:N:0:CTCCTTACATACCTGT
AAGCTCGTAGTTGAATTTCGGGATCGACGGGTCGGTCGCGCCTCTGGTGTGTACTGGCCCTGTCGGTTTCTCCCTTCTGACGAACCACGATGTCATTAATTTGGTGTCGTGGGAAATCAGGACTGTTACTTTGAAAAAATTAGAGTGTTTAAAGCAGGCATTCGCTTGAATACATTAGCATGGAATAATGAAATAGGACGTTTGATCTTATTTTGTTGGTTTCTAAGTTCGACGTAATGATTAATAGGGATAGTTGGGTGGAATTCTCGGGTGCCAAGGAACTCAAGTCACCTCCTTTCAC
+
CCCCCEGGCFCFG<FEFFFFGG>:8,CGGDEFEGGCFGGGGCGECE8EFFGGEGGC8DFFGGG8C@>6BFGGECFC<CFCF7?=F4F<?+AF<<FFGBE<<FA9=DFDF++=>ECGEGFGF,BAFECCFF@AD5EDFD+C,>,9CBFGCFCED@B3<BEF@CGGGEC>CC=,,@FC;,@,@FCDFCD;CDDFG9>?::7FC:?CF9;C;;@EFGFFECCE**?CC><+?;*=;8=8FGCC7@>CEC;+2?C6<<@GG=ECC56<*<FCC/*1*/**295*:@8@++3<+/:+3*9*++0*0
@M03152:184:000000000-AWYW1:1:2107:24352:15684 1:N:0:CTCCTTACATACCTGT
AAGCTCGTAGTTGAATTTCGGGCCTGGCCGGGCGGTCTGCCTAACGGCACGTACTGTCCGGGCGGGCCTTACCTCTTGGTGAGCCGGCGTGCCCTTTGTTGGTGTGCGTCGGGGAACCAGGACCTTTACCTTGAGAAAATTAGAGTGTTCAAAGCAGGCCTATGCCTGAATACATTAGCATGGAATAATAAAATAGGACGCGCGGTTCTATTTTGTTGGTTTCTAGAGTCGCCGTAATGATTAATAGGGATAGTTGGGTGGAATTCTCGGGTGCCAAGGAACTCCAGTCACCTCCTTACAT
+
CCCCCGGGGGGGGGGGGGGGGGGGGGGGGGGGDGGGGGGGGGGGGGGGGGGGFGGGGGGGGGGGGGGGGGGGGGGGGGGGGGGGGGGGGGGGGGGGGGGGGGGGGGGGGGGGGGEGGGGGGGGGGGGGGGGGDFG>F:CFEGGGGFGGGGGGGGGGGGGGGGGGGGGGFFCAFGGGGGGGGGGFFGGGGFFGGGGGGGGGGGGGGGGGGEGGGGGGEGG>EFGGGGFGGGGGGGGGGGGGGCFEFCEG=CC7CEF:?EE>=CECF+@CEC59/9>FDGFGFGF+CC6<EFGGGDC=C94:*
@M03152:184:000000000-AWYW1:1:2107:21960:15729 1:N:0:CTCCTTACATACCTGT
AAGCTCGTAGTTGAATTTCGGCGTGCGCTCAGGCTGGTCGGCCGTCATGGTCTGTACCGTTTGGGTCACGCCCCACTGTAGGATACTCACCGCTGTCCTTAACTGGGTGGCGGTCAAAGGTTGTAGTAAAGGCCGTCTGGGGGCAACTCTGGATCCTTTATTACCGCTGGGGTTCCTACTCTTTTACTTTGAGCAAATTAGAGTGTTCAAAGCAGGCAATCGAGCCTTGAATACTTCAGCATGGGATAATGGAACAGGACTGGGATCCTGATTTCGTTGGTTTCTAGGGTCTTAGTAATGA
+
CCBCCGGGGGGGGADGGGGFGGDGGGGGGGGGFGGGGGGGGGGGFEFGGGGGGFGGGGGGGGCG>FFFGGGGGGGGGFGAFGGGGGGGGGGGFFGGGGGGFGGGGGGGGGGGGGGGGGGGGGGGGGGCFFGGGGD@CEGGFGDGGGGGGGGCGGCFGCGGGGGGGGCEGGD><CFFFFF,<FGGGGFBGFECFF9EGGFFFGGGGGGGFGGCBFGEEFFGGCGFDGGC+<E9<<CCFEFFGGGFFCFFGCFGGGGGFGGFFGG*9FGCCCGGC:DFDFFF5EF7E7:6:72@F*:EF77C2
@M03152:184:000000000-AWYW1:1:2107:14798:15801 1:N:0:CTCCTTACATACCTGT
AAGCTCGTAGTTGAATTTCGGCGTGCGCTCAGGCTGGTCGGCCGTCATGGTCTGTACCGTTTGGGTCACGCCCCACTGTAGGATACTCACCGCTGTCCTTAACTGGGTGGCGGTCAACGGTTGTAGTACTTTCTGGGGGCAACTCTGGATATTATGACTGGGGTTCCTACTCTTTTACTTTGAGCACATTAGAGTGTTCAAAGCAGGCAATCGAGCCTTCAATACTTCATCATGGGCTAATGGAACAGGACTGGGCTCTTGTTTTCGTTGGTTTCTTGGGTCTTATTAATGATTCATTGTG
+
CCCCCGGGGGGGFGGGGGFGGGGGDE7CEDFGCGGGGGGGGEGGGGGGFGGGGGFFGFEGGGCFGGGFG=FCFEDGGGGGGF?FGGGGFFGEGGCGFGGGFFGGGCGFG7FF7FFDF,BCGGEFFDEFGGCFGGGAF77>FCGGGGGGGGGFGGGAFGGFG,FCFGGGG:F7@FGGFCGGG9D72<,2=@?F,?FF<FEF,7,@FG7FEFFFF+=7CGF+?<CB9CECE+3+3;6=*=58CE:?EFF*=7*0;F**;8EG?+2;7+:;:6*9CC>C***/:;*3++<++/:+3?*2A+:02
@M03152:184:000000000-AWYW1:1:2107:12318:15829 1:N:0:CTCCTTACATACCTGT
AAGCTCGTAGTTGAATTTCGGGTCTGGCTGACCGGTCCGCCTCACCGCGTGCACTGGTTCGGCCGGATCTTTCCTTCTGGCTAACCTCATGCCCTTTACTGGGTGTGCTGGGGAACCAGGACTTTTACTTTGAAAAAATTAGAGTGTTCAAAGCAGGCATATGCTCGAATACATTAGCATGGAATAATAGAATAGGACGTGCGGTTATATTTTGTTGGTTTCTAGGACCGCCGTAATGATTAATAGGGATAGTTGGGTGGAATTCTCGGGTGCCAAGGAACTCCAGTCACCTCCTTACATC
+
CCCCCGGGEGGGGGGGGGGGGDDCGGGGGGGGGGGGGGGGG@FGGFGGGGGEGGGGGGGGGGGGGEGGGGGGGGGGGGGCEFGGGGGGGGGGGGGGFFGGFGG@EGGGGGGGG?FGGGGGGBFGGGGGGGGGFGGGFGGCFFFGFGFGGGGGGGGGGGGFGDA,=FGFFGFFGGFFGFGCFFFFFFGGGFFGG9AFCFFG7CCCB<*>,@CF@EGCGGCCCEEG?CC9ECG888CECFF;7<7CFFGCFEG7CGGC5;?EEC<CFG7CFDC)**:6CC)CC++<<EG6E?60*12<++2**
@M03152:184:000000000-AWYW1:1:2107:22516:15873 1:N:0:CTCCTTACATACCTGT
AAGCTCGTAGTTGAATTTCGGGCCTGGCTGGGTGGTCTTGCCGAAAGGTAAGTACTGCTTTGGTCGGGTCTTTCCTTCTAGGGAACTAGCGTGCCCTTAACTGGGTGCGTTAGGGATCTAGGACTTTTACTTTGAAAAAATTAGAGTGTTTAAAGCAGGCTTTCGCCTGAATACATTAGCATGGAATAATAGAATAGGACTTTGGTTCTATTTTGTTGGTTTCTAGGACCGAAGTAATGTTTAATAGGGATAGTTTGGTGGAATTCTCGTGTGCCAAGGAACTCCTGTCACCTCCTTACAT
+
CCCCCGGGFGGFGGFFGGGGDEGGGGFGGGGGFEEGGGGFEFGGGG7FE9CFGEGGGGGGG<FGEFGCGGGGGGGGGGG<FGGG@GGGGFGGGEGGFGFFCE,CFE7FGEFGFCFEFGGGGGFGGGGGGGFGGADG<FA@FCGFD,CCEGGGGF<FF=7CFFGG+B@:7>><FGAFFEF7FE9BCF@>;D;,>>@EC7@F>BAF?F:FFBGGGG9DF,>BC>;DD9B88****141>+++3<F<=CFGGCC60=++3=B*?B+97+++=*:7CCCF:7>FCGC<C+0<CFFC?75F+3>2*
@M03152:184:000000000-AWYW1:1:2107:19314:15910 1:N:0:CTCCTTACATACCTGT
AAGCTCGTAGTTGAATTTCGGGATCAATTTATTGGTCGTGCTATTGTACGTACTGGTATTATTGATTTCTACCTTCTGACGAACCATGATGTCATTAATTTGGTGTCTTGGGGAATCAGGACTGTTACTTTGAAAAAATTAGAGTGTTTAAAGCAGGCTCACGCTTGAATACATTAGCATGGAATAACGAAATAGGACGTTTGATTCTATTTTGTTGGTTTCTAGGATCGACGTAATGATTAATAGGGATAGTTGGGTGGAATTCTCGGGTGCCAAGGAACTCCAGTCACCTCCTTACACC
+
CCCCCGGGGGGGGGGGGGGGGGGGGGGGFGGGGGGFGGGGGGGGGGGGGGGGGGGGGGGGGGGGFGGGGGGGGGGGGGGGGGGGGGGGGGFGGGGGGGGGGGGGGGGGGGGGGCFGGEFFGGGGGGGGGFGGGGGGGGGGGCGGGGGGGGGGGGGGGGFFGGGEGGGGGGGFGGGGGGGGFFCGGC;F6EGGGGFGFGGFG@7<@CBFFFFGGFGGGGEGFFAEFFC;>>EG>BFG>?<DFG9FGFG66EC,>9F6*=EE5:EF;CBEF*:5C<C<4*.86CFFC+3ACF6@G5799C0**
@M03152:184:000000000-AWYW1:1:2107:20644:16024 1:N:0:CTCCTTACATACCTGT
AAGCTCGTAGTTGAATTTCGGATTAATGGGAAGTCAAAGTCCATCTTTTCGATGTGTACTTTATTCTCGTTTCCTTCCTTTTGAATACACTCCTTAAAATTCTTTTAAGGGTCAAAGTGTTTCAAATCTTTTACTGTGAAGAAATTAGAGTGTTCAAAGCAGGCGTAATCTAGCCTTTGAATATATTAGCATGGGATAATGAAATAGGACTTTAGTACTACATTCGTTGGTTTCTAGCGCTAAAGTAATGATTAATAGGGATAGTTGGGTGGAATTCTCGGGTGCCAAGGAACTCCAGTCA
+
CCCCCGGGGGGGGGGGGGGGDCFFGGGGGGGGGGGGGGGGGGGGGGGGGGGGGGGGGGGGGGGGGGGGGGGGGGGGGGGGGGGGGGGGGGGGGGGGGGCFGGGFGGGFCFFFGCGGGFGGGGGGGGGFGGFGEGGGGGFGFGFGGGGGGGGGGGGGGGGGFCGGGEGGGGFG9FGGGGGGGGGGFGGGFGGGFFGGGGGGGFGGDCA8BFA,>D=DDGCDFGGGGFGGGCEFGGGFFG6E6CECEFFGFFFGGGAFCAFC?FCF:E9:*;ECECDGG@B5C5:8*=EFF)*A*>F6E+;;+
@M03152:184:000000000-AWYW1:1:2107:22328:16053 1:N:0:CTCCTTACATACCTGT
AAGCTCGTAGTTGAATTTCGGCCCTGGCCTTGTGGTCTTGCCTCACGGCAAGCACTGCAGTGGTAGGGGCTTTCTTTCTGGTTGTGTCCGTTGTGTCCTTAATTGGACGTGACGGGCGGCCAGGACTTTTACTTTGAAAAAATTAGAGTGTTCAAAGCAGGCATATGCTTGAATACATTAGCATGGAATAATAGAATAGGACTATGGTTCTATTTTGTTGGTTTCTAGGACCAAAGTAATGATTAATAGGGATAGTTGGGTGGAATTCTCGGGTGCCAAGGAACTCCAGTCACCTCCTTAC
+
CCCCCGGGGGGGGEGGFGGGGGGGGGGGGGGGGFGGGGGGGGGGGGGGGDGFGCGGGGGGGGFFFGGGGGGGGGGGGGGGGGGGGDGGGGGGGGGGGGGGGGGG<FFEEEGGGG7FDGEGGGGGGGFGGGGGGFGD9DFGFGGGGGGGGGGGAFFFEFG7FGDEEFGGGGCFGFFGGGGGGGCFFGGGGGFGGGGGGFFGGGGG?E7FCCGFGGGGGGGG5CGGGGGG9EC5C5FFCGGG7E?FF7FFDFD6<*+:97BEGD584CC<FGG:5CGG9D@F58E*+++3<96FFDGGCGG7*
@M03152:184:000000000-AWYW1:1:2107:17720:16056 1:N:0:CTCCTTACATACCTGT
AAGCTCGTAGTTGAATTTCGGGCCTGGCTGGGTGGTCTTGCCGCAAGGTAAGCACTGCTCTGGTTGGGTCTTTCCTTCTGGGGAACCAGCGTGCTCTTAATTGAGTGCGTTGGGGATCCAGGACTTTTACTTTGAAAAAATTAGAGTGTTTAAAGCAGGCTTACGCTTGAATACATTAGCATGGAATAATAGAATAGGACTTTGGTTCTATTTTGTTGGTTTCTAGGACCGAAGTAATGATTAATAGGTATAGTTGGGTGGAATTCTCGGGTGCCAAGGAACTCCAGTCACCTCCTTACAT
+
CCBCCFGGGGGGGGGGGGGGGGGGGGCGGGGGGGGGGGGFGGGGGGGGGGFGGDGGGGGGGGGGGGGGGGGGGGGGGGGGGGGEGGGGG@FFGGGGGGGGGGGGCGGGGGGGGGGGGGGGGG?FGGGGGGGGGGFGGGGGGGGEFAFFGGGGGCDG?GFGFGGFFGGGGGGGGGGGGGGGAFCGG?ECFGG9FFGGGF:<@DGG,>FFE,FFGGGGGFGGGGFGGG,AFGGGDGGG7ACFFGG+<FF61=CCGGG78/CG5CFFFFGGGFCC:C<CFC3<?CFGGG+AE=C++97CFC6C7
@M03152:184:000000000-AWYW1:1:2107:20632:16128 1:N:0:CTCCTTACATACCTGT
AAGCTCGTAGTTGAATTTCGAGATCAGTACGCTGGTCGTGCCTTCGGTATGCACTGGTGTTACTGGTTTCTCCCTTCTGAAGAACCGTCATGCCATTCAGTTGGTGTGGCGGGGAATCAGGACTGTTACTTTGAAAAAATTAGAGTGTTTAAAGCAGGCTCGCGCTTGAATACATTAGCATGGACTAATGAAATAGGACGTTTTACCCTATTTTGTTTGTTTCTAGGATCGACGTAATGCTTAGTAGTGATATTTGTGTGGAATTCTCGGGTGCCAAGGAACTCCAGTCACCTCCTTATCT
+
B@CCCFGGDGGGGFFGGG@DFEGGFFGGGGEDFG7FGGGGGGGGGGGGGGFGFEG@<FFGFCEFFAEFGGGGGGGGGCGAFFFCDFGGGCFFGFGGGGFGGGGGGGG@,CBBCF@FFFGGG8F,4EFGGFGGCFGDCD=BDB>=,,,CF@BF,,>,8<+<<><@F7F7,,=@3,7<><FF@,2:,>7;;C;CFCGFDG7CFGE:<F,CF+<FFFEFC8C*<C+?++5+<C*=8::*/>C+:A0+220+0+:2++<E+;;F5:+<C+9+**195C5C**55:C<@<+3+<@>FGGF6C+***
@M03152:184:000000000-AWYW1:1:2107:11974:16152 1:N:0:CTCCTTACATACCTGT
AAGCTCGTAGTTGAATTTCGGACTCGGTTGGATGGTCTGCCTTTGGTATGTACTGTCCTGACCGGGTCTCACCTTCTGGTGAGCTGTCGTGTTGTTTACTCAGCGCGGCAGGGAACCAGGACTTTTACTTTGAAAAAATTAGAGTGTTTAAAGCAGGCTTTCGCTTGAATACATTAGCATGGAATAATAAAATAGGACTTTGGTTCTATTTTGTTGGTTTCTAGGACCGAAGTAATGATTAATAGGGATAGTTGGGTGGAATTCTCGGGTGCCAAGGAACTCCAGTCACCTCCTTACACTT
+
CCCCCGGGGGGGGGGGGGGGGGGGGGGGGGGGGGGGGGGGGGGGGGGGGGGGGGGGGGGGGGGGGGGGGGGGGGGGGGGGGGGGGGGGGGGGGGGGGGGGGGGGGGGGGGGGGGGGGGGGGGGGGGFGGGGGGGGGGGGGGGGGGGGGGGGGGGGGGGGGGGCEGGGGGGGGGGGGGGGGGGGGGGGGGGGGGGGFFCFGGFDFGCF@DCGGGGGC@CFGFFFFF:CGGG58AFFGGGGGD;FC+*<*ACC?F+9/;:CF9FF+::CCEGGGFFC*7F?FCFGDEGCFG?4CFFG9@?**0
@M03152:184:000000000-AWYW1:1:2107:13977:16199 1:N:0:CTCCTTACATACCTGT
AAGCTCGTAGTTGAATTTCGGGATCAATATATTGGTCATGCTTAGGTATGTACTGGTATTATTGATTTCTACCTTCTGACGAACCATGATGTCATTAATTTGGTGTCTTGGGGAATCAGGACTGTTACTTTGAAAAAATTAGAGTGTTTAAAGCAGGCTCACGCTTGAATACATTAGCATGGAATAACGAAATAGGACGTTTGATTCTATTTTGTTGGTTTCTAGGATCGACGTAATGATTAATAGGGATATTTGGGTGGAATTTTCGGGTGCCAAGGAACTCCAGTCCTCTCCTTACATC
+
CCCCCFGGGGGGGGGGGFGFDGGGGGGGGGGGGGGGGGGGGGGGGGGGGGGGGGGDGGGGGGGGGGGGGGGGGGGGGGFGGGEGGCEFCGFGGGGGGGGGGGGGGGGGGGFFGEFGGGGFFGGFFGGGGGGGGGGFFCEGGGGDGGFGGGGGGGGGFEGGGGGGGDGGGGFFFCFGGGGGGGGGGGGGGGDGGFGCGGD+FFGCAFGGGGFFDFFCD8EGC;EA<CGCC8>CEGCFGFC7BFFGFGGGF>F,>@FC5E5BC,;E+=,?5*=757C4;CAFEGC9CEGF++2;:5>?FF:>*
@M03152:184:000000000-AWYW1:1:2107:21905:16296 1:N:0:CTCCTTACATACCTGT
AAGCTCGTAGTTGAATTTCGGGGTTAGTAGGCTGGTCATGCCACCGGTATGTACTGGTCTTACTGATTCCTCCTTCCTGATGAACTGTAATGCCATTAATTTGGTGTTGCAGGGAATCTGGACTGTTACTTTGAAAAAATTAGAGTGTTTAAAGCAGGCTAACGCTTGAATACATTAGCATGGAATAATGAAATAGGACGTTCGATCCTATTTTGTTGGTTTCTAGGATTGACGTAATGATTAATAGGGATAGTTGGGTGGAATTCTCGGGTGCCAAGGAACTCCAGTCACCTCCTTTCAT
+
CCCCCGGFFGGGGGFGGGGGGGGGGGGGGGGGGGEFGGGGF@EFFGGGGGGGGGGGGGGGGGGGGGGGGGGGGGGGCC<<FGCCGGGGGGGGGF<CFFGFGFFGGGGGFG=FFGGEGGFGGGGGFGGGGGFGGAFFCFECGAFGGGGCGGDFCBFG8FGCF@CE7FEEFFGGFAFFFGDGFEFGGGGCDGFFGGG,>FBF@DCE<,@FBF@DCFFGG6EGGG=ECCEGEFCFGGE>5*>,=FF:F>77C?DGEFG7:*CC58BFF?F7CC5DC*0:<C)56*5ACE+5==CGEC*2++2**
@M03152:184:000000000-AWYW1:1:2107:21816:16451 1:N:0:CTCCTTACATACCTGT
AAGCTCGTAGTTGAATTTCGGGCCTGGCCGGGCGGTCTGCCTAACGGCACGTACTGTCTGGGCGGGCCTTACCTCTTGGTGAGCCGGCGTGCCCTTTGTTGGTGTGCGTCGGGGAACCAGGACCTTTACCTTGAGAAAATTAGAGTGTTCAAAGCAGGCCTATGCCTGAATACATTAGCATGGAATAATAAAATAGGACGCGCGGTCCTATTTTGTTGGTTTCTAGAGTCGCCGTAATGATTAATAGGGATAGTTGGGTGGAATTCTCGGGTGCCAAGGAACTCCAGTCACCTCCTTACAA
+
CCCC<FGGGDGGGGGGGGGGEGDGGGGGGGFGGGGGGGGGGGCCECEGGGGGGGGGGGGGGGGGBFGGGGGG@EGCGBFFGCFGGGDGGGEGG8DDGGGGGGGGGGGGGGGGGGGEG@FGGGGGGDGGGFFCGGGGFFFGGGFFGGGGGGGGGGGGGGGGGGFDGCGGFGGGGGGGGFFGGGGDGGGGGFFGFGGGCGF>EGGEE8ECFGFGGGGDFCGEGG@CFFGEF+:8CC:EGFGFCFECFFF6FC<?C?FFGDE8E8<+9<7<C=EFEGFD<5@FFGED6FGGGFFGFCGGFGF7*
@M03152:184:000000000-AWYW1:1:2107:9813:16663 1:N:0:CTCCTTACATACCTGT
AAGCTCGTAGTTGAATTTCGGACCTGGCTAAGCGGTTTAGCCGCAAGGTTAGTACTGCTTTGGCTGGGTCTTTCCTTCTAGGGAACTAGTGTGCTCTTTATTGAGTGCGCTAGGGATCTAGGACTGTTACTTTGAAAAAATTAGAGTGTTTAAAACAGGCTTATGCTTGAATACATTAGCATGGAATAACGGAATAGGACTTTGTTTCTATTTTGTTGGTTTTCAGAAATGAAGTAATGATTAATAGGGATAGTTGGGTGGAATTCTCGGGTGCCAAGGAACTCCAGTCACCTCCTTACAT
+
CCCCCGGGGGGGGGGGGGGGGEGGGGGGGGGDGGGGGGGGGGEGGGGGGGGGGGGGGGGGGGGGGGGGGGGGGGGGGGGGGGGGGGGGGGGGGGGGGGGGGGGGGGGGGGGGGGGGGGGFDFEGGGGGFGGGGGFFFGGDGGGGGGGGGGGGFFGGGGGGGGGGGGGGGGFFEAFGGGGGGGGGFGG@DFCCFEGFFCDFGFGFFGGGGCFGGGADFCGEFGG;<@D9CFFGF,<FDC,D@FFCFCE66,8=,BC@F8B**8BFF+?;==CD5CFC65)9;*0>E?CF+7*<<5FGC7<C7
@M03152:184:000000000-AWYW1:1:2107:12850:16720 1:N:0:CTCCTTACATACCTGT
AAGCTCGTAGTTGAATTTCGGCGTGCGCTCAGGCTGGTCGGCCGTCATGGTCTGTACCGTTTGGGTCACGCCCCACTGTAGGATACTCACCGCTGTCCTTAACTGGGTGGCGGTCAAAGGTTGTAGTACTTTCTGGGGGCAACTCTGGATACTATGACTGGGGTTCCTACTCTTTTACTTTGAGCAAATTAGAGTGTTCAAAGCAGGCAATCGAGCCTTGAATACTTCAGCATGGGATAATGGAACAGGACTGGGATCCTGATTTCGTTGGTTTCTAGGGTCTTAGTAATGATTAATAGGG
+
CCCCCGGGGGGGGGFGGGGGGGGGGGGGDGGGGGGGGGCGGGGGEGGGGGGGGGGDFGGGGGCCFFGGGGGGGGGGCFGGGGGGGGGGGGGGGGGGGGGGGGGGGGGGGGGGDGGGGGFGGGGGFGGFGGGDFGGGGGGEGCFGGGGGFGFGGFFGDGGGGGGGGGGFFGGGGGGG?GGFFF9CFGFGGFFGGGGFGGGGGG9A>FCGGCFFGFFGGGGGGGGDGGGGCCEF9EGG9FGGGF99<F86A=FGD5C:@@*++<EFGFFF6>FGGGGGGC?CFGFFEGG?79FFGGCEF:F<C
@M03152:184:000000000-AWYW1:1:2107:20160:16742 1:N:0:CTCCTTACATACCTGT
AAGCTCGTAGTTGAATTTCGAGGGTCATTCTTAGCCCCTGGCCGCTGAGCCTTTATGGCCAGTGTTTTGCATTGGGGGCGGGCCCTTTATTTTGCTGGCGGCTGCGTCTGTTGTCCTTTGCGGCGGCGGGCGCACGTCTCGCCAGCACCTTTACTTTGAAAAAATTAGAGTGTTCAAAGCAGGCTTTTTTAAAGCTTGAATATCTTAGCATGGAATAATAGAATAGGACTCTGGTTCTATTTTGTTGGTTTCTGGGACTAGAGTAATGATTAATAGGGATAGTTTGTTGGAATTCTCGGGT
+
CCCCCGGECFGGGGGGGGGGGGGGGGGGGGGGGGGEGGGGFGGGGEGGGGEEEGGGDGGGED6CFGGG8FCFGFGGECCCEDEGE7FGFFFGGEGGCEFGGGGGGGGGCFFG9FFGFGGDFGGEE<CF:C@@E?EEEF>CGGEDGCFG*;8CEGGGGFCCFGFECGGDFFGG7FGGFFCCG8FG*:C?6CFCGGGGGCE8@+9<CG9:?+<<FG6:+3C<+:CCGC+3<+*20C9++<9+?GF+:5**2/<FC+<6;**++0+<*<7+:?FC+:C79<57*+<<+<00*.*+277?@**)1
@M03152:184:000000000-AWYW1:1:2107:9161:16807 1:N:0:CTCCTTACATACCTGT
AAGCTCGTAGTTGAATTTCGGGCCTGGCCGGGCGGTCTGCCTAACGGCACGTACTGTCTGGGCGGGCCTTACCTCTTGGTGAGCCGGCGTGCCCTTTGTTGGTGTGCGTCGGGGATCCAGGACTTTTACTTTGAAAAAATTAGAGTGTTTAAAGCAGGCTTACGCTTGAATACATTAGCATGGAATAATAGAATAGGACTTTGGTTCTATTTTGTTGGTTTCTAGGACCGAAGTAATGATTAATAGGGATAGTTGGGTGGAATTCTCGGGTGCCAAGGAACTCCAGTCACCTCCTTACATC
+
CCCCCGGGGGGGGGGGGGGGGGGGGGGGGGGGGGGGGGGGGGGGGGGGGGDGGGGGGGGGGGGGGGGGGGGGGGGGGGGGFFGGGEGGGGGGGGFGGGFGGGGGGGGGGGGGGGGEGGGGGGGGGGGGGGGGGGGGGFGGGGGGGGGGGGGGGFGGGGGGGGGGGGGGGGGGGGGGGFGGGGCFFFECFGGF?FFGGGGGCFCFGGGGFFGGGG>FDCECFGGGGFFGGGGGG5:EGCC7FFGGDGD=CD96<C97=:5>=<?FFFF27=F5A577FD:CEEFCGFC++9CCG*CF<+*2*
@M03152:184:000000000-AWYW1:1:2107:12918:16831 1:N:0:CTCCTTACATACCTGT
AAGCTCGTAGTTGAATTTCGGTGGCCCAACGGCGGTCGGCCGCAAGGTCTGTACTGCCGGTTTTCGGACCACCTCTTTCTGGGGGAACGTCGGCCCTTAACTGGGCTCGGCGGCCGAACCAGGACGTTTACTTTGAAAAAATTAGAGTGTTTAAAGCAAGCGTACGCTTGAATACATTAGCATGGAATAATGAAATAGGGCTTCAGTTCTATTTTGTTGGTTTTCAGAATCCGAAGCAATGATTAATAGGGATAGTTGGGTGGAATTCTCGGGTGCCAAGGAACTCCAGTCACCTCCTTAC
+
CCCCCGGGGGGGGGGGGGGGGGGGGGGGGGGGGGGGGGGGGGGGGGGGGGGGGGGGGGGGGGGGGGGGGGGGGGGGGGGGGGGGGGGGGGGGGGGGGGGGGGGGGF,BCEG:FGGGGGEGGGG7FEFGGGGGGGGGGGFFGGFFGGFGGFFFGGGGGGGGGGGGGGGGGCDDGGGGGGGGGGGFGGFGGGGGFGGGGGGC6C:FDGGFFG:EFCF<;AEGEFFGGEGGGGGCEECE8FDGFFEGDF9+<677@:C9FCE>E5886C@9F+*/29<3<:FGG8C6<E6+<9CCFGC:8=>*2
@M03152:184:000000000-AWYW1:1:2107:20199:16838 1:N:0:CTCCTTACATACCTGT
AAGCTCGTAGTTGAATTTCGGGATCAATATATTGGTCATGCTTTGCTATGTACTGGTATTATTGATTTCTCCCTTCTGAAGAGCCATGATGTCATTAATTTGATGTCGTGGGGAATCAGGACTGTTACTTTGAAAAAATTAGGGTGTTTAAAGCAGGCTTTTTCGCTTGAATACATTAGCATGGAATAATGATATAATACGTTTGATTCTATTTTGTTGGTTTCTAGGATCGACGTAGTGATGAATAGGGATAGTTGTTTGGAATTCTCGGGTGCCACGGAGTTCCAGTCACGCTATATAT
+
CCCCCGGCFGGGGGGGGGFGGCF:DE8FFG9@<FGEF@,<F9C,;,,,<CCCFAGGG,,CCFA@FG9,6<,C8FEFF9EEGF<FFEEA,E96C,<,,,CFEFECCC@EFFB@+6B=,,C,,D,,CCFGGFFGF9?EFGGFAFDDBFGGFCFFGADGGGGG=AE=>4@F?,=@FAE??B,,9,,,,8>>FFCF,3=E,,9<D,,>B,,9C,7E3DF9>E,,@:EB:9;:,@@C54@>F,=CFF,=7ECE6,*,115,>,,2=>6;C6?B7*/)=C*8+*215*=*++3++*21/;*C:+20*
@M03152:184:000000000-AWYW1:1:2107:16043:16884 1:N:0:CTCCTTACATACCTGT
AAGCTCGTAGTTGAATTTCGGGCCTGGCTGACCGGTCCGCCTCACCGCGTGCACTGGTCCGGCCGGGTCTTTCCTTCTGGCAAACCCCATGCCCTTCACTGGGTGTGTTGGGGAACCAGGACTTTTACTTTGAAAAAATTAGAGTGTTCAAAGCAGGCATATGCCCGAATACATTAGCATGGAATAATAGAATAGGACGTGCGGTTCTATTTTGTTGGTTTCTAGGACCGCCGTAATGATTAATAGGGATAGTTGGGTGGAATTCTCGGGTGCCAAGGAACTTCTGTCACCTCCTTCCACC
+
CCCC<FE@FG@@FGGGGGGGGCGCFGGGGDFFGDEGGGEDFGDDFECFGGGGGGGFGGGGGGGGGDC6CFFFEFFGFGGGGGGFFG@F7BFCGGGFGCGACGGE7FGG?F8FG:FFFEFEEGFGGGGGGCCGGFGGCFGFGFAGFEFGGCFDDFGGGGGGGG9E,@FFFFFFGGGFEFCFFF:>CEGECF9FGFGGCC@FDGE7CFGG+?FFFGGGG5CEGFF??EGE>EGG8:8;CEFFFF7ACF66EFF6<+ACEEGG=EFFFGGCF5EGGGF*19FG66+3+<<@C669*>5:+0*2*
@M03152:184:000000000-AWYW1:1:2107:23730:16891 1:N:0:CTCCTTACATACCTGT
AAGCTCGTAGTTGAATTTCGGACCTGGTTGAATGGTTTGGTCGCAAGATCAATTACTGTTCCGGCCGGGTCTTTCCTTCTAGGGAACTAGGGTACTCTTTACTGAGCGCGTTAGGGATCTAGGACTGTTACCTTGAAAAAATTAGAGTGTTTAAAACAGGCTTATGCTTGAATACATTAGCATGGAATAACGGAATAGGACTTTGTTTCTATTTTGTTGGTTTTCAGAAATGAAGTAATGATTAATAGGGATAGTTGGTTGGAATTTTCGGGTGCCAAGGAACTCCAGTTACCTCCTTACA
+
CCCCCDEG7FGGGGGGGGGGGGGGGFGGGGGGGDGGGGF@FFGGGGGGGGDCFGGGGGGGGGC@EC:CGCFGGGGGCFGFGGGFCFFGFFFCFFGGGGGGG<EF<<<FGGCC=:FFCFGGGGGGGGFGGAFGFGGDGAE8@DFGGEFF5DFCFFAFFGFGFGFGG9FGADGGCGFEFGF9><CF::>FGGGG7C7@CG7CFGGGGGGGCFDFGFG,>:8,>EGEGC,BGGCCGC<FF7>CFE@F?FF7+:*=<CFFFE1CE*<+:C+>@EE<F)74C*7F6C=FFFCEG*:F+2>*;F77*
@M03152:184:000000000-AWYW1:1:2107:22957:16974 1:N:0:CTCCTTACATACCTGT
AAGCTCGTAGTTGAATTTCGGGTCGGGCTGAGTGGTCTTGCCAATGGTAAGTACTGCTCTGGTCGGACCTTTCTTTCCGGGGAACCAACGTGCTCTTAACTGAGTGCGCTGGGGATCCAGGACTTTTACTTTGAAAAAATTAGAGTGTTTAAAGCAGGCCTACGCTTGAATACGTTAGCATGGAATAATAGAATAGGACTTTGGTTCTATTTTGTTGGTTTCTAGGACCGAGGTAATGATTAATAGGGATAGTTGGGTGGAATTCTCGGGTGCCAAGGAACTCCAGTCACATCCTTACATC
+
CCCCCFGGGGFGGGGGGFFGGGGGGGGGGGGGGFGGGGGGGGFCFGGGGEFFCFGFGGGGFGGGGG7FGGGGGGGGGGCF@EGEFGGGGFFFG7EFFFGGGGGGGGGGGEGGGGGGGDGGGGGGGFGGGGGGGFFGFFGGGGGGGGGGGFGFGGGGGGGGGGGGGGGCFGGGB@GGGDFFGGF7CFGGG9FFFGGCGFDFGCFFGCCCEFFGCCFF8CGGGGGGCCF@>C*=CEF;EG79@FACFFGD:CGGGGGGGEG5@EGFDFF85*:7/CGFFDFFGC78<++<<@*<CCFG+60:*
@M03152:184:000000000-AWYW1:1:2107:18955:17099 1:N:0:CTCCTTACATACCTGT
AAGCTCGTAGTTGAATTTCGGCGTGCGCTCAGGCTGGTCGGCCGTCATGGTCTGTACCGTTTGGGTCACGCCCCACTGTAGGATACTCACCGCTGTCCTTAACTGGGTGGCGGTCAAAGGTTGTAGTACCTCCTAGGGGCAACTCTAGGATATTATGACTGGGGTTCCTACTCTTTTACTTTGAGCAAATTAGAGTGTTCAAAGCAGGCAATCGAGCCTTGAATACTTCAGCATGGGATAATGGAACAGGACTGGGATCCTGATTTCGTTGGTTTCTAGGGTCTTAGTAATGATTAATAGG
+
CCCCCFGGGGGGGGGGGGGGGGGGGGGGGGGGGGGGGGGGGGGGGGGGGGGGGGGGGGGGGGGGGGGGGGGGGGGGGGGGGGGGGGGGGGGGGGGGGGGGGGFGGGFGDGGGGGGGGGGGGGGGGGGGGGGGGGGGGGGGGGGGGGGGGGGFGGGFGGC9FGGGGGGGGGGGGGGGGGGGGGGGGGGGGGGFGGGGGFGGGGGGGGGGGGGGGGDFGGGGGGGGGCFGCFGGGGGFFCGGGGGGFGGGGFG58:CGG?EGGGGGGGGFCFGGGF:*::@C*2:8CFCCEFGGCC>::CCCD
@M03152:184:000000000-AWYW1:1:2107:3750:17125 1:N:0:CTCCTTACATACCTGT
AAGCTCGTAGTTGAATTTCGGGGTCAGTAGGTTGGTCATGCCACTGGTATGTACTGATCTTACTGATTCCTCCTTCCTGATGAACCGTAATGCCATTAATTTGGTGTTGCGGGGAGACTGGACTGTTACTTTGAAAAAATTAGAGTGTTTAAAGCAGGCTAACGCTTGAATACATTAGCATGGAATAATGAAATAGTACGTTCGATCCTATTTTGTTGGTTTCTAGGATAGACGTAATGATTAATAGGGATAGTTGGGTGGCATTCTCGGGTGCCAAGGAACTCCAGTCACCTCCTTACAT
+
CCCCCGFFGGGGGG9EEFGGGG7FGFFGGGGGGGGGGGGGGGGGGGGGGGGG9EFFFGGGGFGGGGGGGGGFGGGGGGGGGDFGGGGGGGGGGGGGGGGGFGGGGGGGFFCEGGGGGFGGF?FECGGGGDFFFFFFEGGGGGFGGGGGGGFGFDFFGGDGGGFGGGGGGCGGFGGGFAFGCGGGFGGGGGCFGGGG,@F@FGG77=>FGCFGGFGGGFFC:,?DC29:CCGCF>8EGFCC:9FGGGF662;:FGFG6CEE=*3CFFD+C5EFC*7>FDF*A;@E?E?<?@FCFG4=C+*0*
@M03152:184:000000000-AWYW1:1:2107:9290:17162 1:N:0:CTCCTTACATACCTGT
[truncated: 34,289,895 more chars]
