# Supplementary material for: Species diversity and drivers of arbuscular mycorrhizal fungal communities in a semi-arid mountain in China
Source: PeerJ. 2017 Dec 8;5:e4155. doi: 10.7717/peerj.4155 (PMC5724403; doi:10.7717/peerj.4155)
Supplement: Supplemental Information 7 [file peerj-05-4155-s010.zip › HQL07_R2.fastq]

@M03152:184:000000000-AWYW1:1:2106:19268:1935 2:N:0:TATGCAGTATACCTGT
CCCAACTATCCCTATTAATCATTACGGTGGTCCTAGAAACCAACAAAATAGAACCACAACGTCCTATTCCATTATTCCATGCTAATATATTCAAGCAAGAAGCCTGCTTTGAGCACTCTAATTTTTTCAAAGTAAAAGTCCTGGATCCCCGACACACCCAGTGAAGGGAATGCCGGCTCTCCAGAAGGAAAGGCCCAGCCAAAGCAGTACTCACCAGAAGGCAGACAGACCAGCCAGGCCCGAAATTCAACTACCAGCTTAGATGGAAAGCGCGTCGTGGCAGGAAAAAAACGGAGTGTGG
+
CCCCCGGGGGGGGGGGGGGGGGGGGGDGGGGFGGGGGGGGGGGGGGGGGGGGGGGGGGGGGCFGGCGGGGFFGCGGGFGFGGGGGFGEGEFGFGGGGFFGGGGGGFGDGGGGCFGGGGGGFGGGFGGGGGFGEGGGGGEEGGGGGGGGGGGGGGGGDCEDFFFCFFCEFGGEGE6@>7DGGGD,+@DFGFFDF6,@CGCFGGGBGFFC8+5++;EF*65;65>=22)*335A645<ABD265A@AA78<7AC8*)6A8)/9))))/(.7?1.6(((,)-(()40(5((,-9(-*-))(0-(
@M03152:184:000000000-AWYW1:1:2106:19610:2140 2:N:0:TATGCAGTATACCTGT
CCCAACTATCCCTATTAATCATTACGTCGATCCTAGAAACCAACAAAATAGAATCAAACGTCCTATTTCGTTATTCCATGCTAATGTATTCAAGCGTGAGCCTGCTTTAAACACTCTAATTTTTTCAAAGTAACAGTCCTGATTCCCCATGACACCAAATTAATGACATCATGGTTCGTCAGAAGGTAGGAATCAATAATACCAGTACGTACTATTGCACGACCAATAAATTAATCCCGAAATTCAACTACGAGCTTAGAACGTAAGAGCGTCGTGTAGGGAAAGAACAGATATGTGTGGG
+
CCCCCGGGGGGGGFGGGGGGGGGGGGGGGGGGGGGGGGGGGGGGGGGGGGGGAFGGCFGG@FEEGFFGGGFFGGFGFGGDCCF@EGGGGGGGFAFGGGGGGEGGG@<FCEFFGDFCFCGGFGGGGCFGGGGGGGFGFFGGGEFFDFGGCFGCFC8D7FGGGGFFDGGG8=DFGGFFCED6DC,>=@3=E6A=@9=DEFFBC9DDEFFF6:6++2@=@?A?FFA9@@5;9AAEF>57=@D9?)*1+48A*;A)(205)*.*/*-(75()/((.23,6(2)70=;A(;6@81())0)1*)*((
@M03152:184:000000000-AWYW1:1:2106:21602:2145 2:N:0:TATGCAGTATACCTGT
CCCAACTATCCCTATTAATCATTACGTCAACCCTAGAAACCAACAAAATAAGATCGACGTCCTATTTCATTATTCCATGCTAATGTATTCAGGCGTTAGCCTGCTTTAAACACTCTAATTTTTTCAAAGTAACAGTCCTGTTTCCCCGCAACACCAAATTAATGGCATCACGGTTCTACAAGAGGGAGGAATCAGTGAAGCCAGTTCATACCGGTGGCACGACCGACCTACTGACCCCGAAATGCAACTACGAGCTTAGATCGGAAGAGCGTCGGGTAGGGCACGAAAAGGTAGTGGTATG
+
CCCCCGGGGGGGGGGGGGGGGGGGGGGGGGGGGGGGGGGGGGGGGGGGGGGGGGGGGGEEGGGGGGGGGGGGGGGGGGGFFGGGGGGGCCFFG?FGGGGGGGGGGFFFGGGGFGGGGGGGGGGGGFGGGGGGFGGGGFFGGGGGGGGGGGGGFGGFGGGGGGGGGGGGGGGGEEGGGGFGGGGGGGGGGGGFFA9FCCDFC7DB6@?DDAD*C?ED5*544@D:=@=8;4>=*CE*;?3>:@A):@AA18;62/818)).6)86::08::6603(483(-()-)-)(((,-))+)0..*)(
@M03152:184:000000000-AWYW1:1:2106:15418:2438 2:N:0:TATGCAGTATACCTGT
CCCAACTATCCCTATTAATCATTACGTCGATCCTAGAAACCAACAAAATAGGGTCAAACGTCCTATTTCATTATTCCATGCTAATGTATTCAAGCTATCGCTTGCTTTAAACACTCTAATTTTTTCAAAGTAACAGTCCTGATTTCCCACGACACCAAATTAATGACATCGTGGTTCGTCAGAAGGGAGAAACCAACTAGACCAGTACACACCGAAGGCGCGACCAACCTGTTAGTCCAGAAATTCAACTACGAGCCTAGATCGGAAGAGCGTCGTGTAGGGGAAGAAAAGGAGAGACGAA
+
CCCCCGGGGGGGGGGGGGGGGGGGGGGGGGGGGGGGGGGGGGGGGGGGGGGGGGGGGGGGEFGGGGGGGGGGGGGGFGFGGGGGGGGGGGGGGGGGGGGGGFGGGFGGGGGGGGGGGGGGGGGGGGEGFGGGGGGDGGGFFFGGGGGGGG7BEGGGGDGEFGFFCGFGG6DCGGGGGGGGFEGGGFG?8AFFGGGGG?@?FCG@7AFGGF?D7DGF>*:3:5@A69256)0==>*4=*+0;3AECAC6;+;323=1>@;,7))/6(69(471-,3(4.(623(8,..(.((422(.)(*,(
@M03152:184:000000000-AWYW1:1:2106:23394:2446 2:N:0:TATGCAGTATACCTGT
CCCAACTATCCCTATTAATCATTACGTCGATCCTAGAAACCAACAAAATAGAATCAAACGTCCTATTTCGTTATTCCATGCTAATGTATTCAAGCGTGAGCCTGCTTTAAACACTCTAATTTTTTCAAAGTAACAGTCCTGATTCCCCAAGACACCAAATTAATGACATCATGGTTCGTCAGAAGGTAGGAATCAATAATACCAGTACGTACAATAGCACGACCAATAAATTGATCCCGAAATTCAACTACGAGCTTAGATCGGAATAGCGTCGTGTAGGGAAAGAACAGGAAACAGTGTT
+
CCCCCGFFGGGGGEFGGGGGGGGGGGGGGGGGDFFGFGGGGGGFGACFEFGGFGGGGFG7CFFEFGGGGGGGGGGCEGFGGGGGGGFEEEDFFFFCFCEEGDGGGGGGGCGFGGGGGFF<FFGEFGGGGGGGFGG9E9BAEFGG9A,EFDFFFCECEFGGGGGGGGGFGGF;DEDEDEDGGGGE+@DFGC9E8EF8FFFD==?EG?7?DDFFGFCF7?EA>5?8>CEF>FEFC>;<8>CAEF4*=A?BEG922756;>.84?=:(6(/;)4(((.(/2./2AD46A08(((((+()).*-)
@M03152:184:000000000-AWYW1:1:2106:16180:2488 2:N:0:TATGCAGTATACCTGT
CCCAACTATCCCTATTAATCATTACGTCAATCCTAGAAACCAACAAAATAGGATCGAACGTCCTATTTCATTATTCTATGCTAATGTATTCAAGCGCATGCCTGCTTTAAACACTCTAATTTTTTCAAAGTAACAGTCCTGATTTCCCGCAACACCAAATTAATGGCATTACGGTTCGTCAAGAGGGAGGAATCAGCAAAGCAAGTACGTACCAGTGGCACGACCAACATGCTGACCCAGAAATTCAACTTCGAGATGAGATCGGAAGAGCGTAGTGTCGGGAGATAACAGGTAGATAGAG
+
BC@<6;F@FE<F@6CEF<FGGDFGFFFFF:,CFFCFF@EEFECBFGDCGEFE9FACCEE@DC@FC@FFFGG9FGF<,6@6F,CECABE9,CCEEE:CC,,<,CFCFFEG,?5?,C<FFCFF9EC:BEDGG9FGFG9=:8EDFFGA@@4@7+=EF7>FDGCCCAFCFG8FFGC6=060=0+=+@FG8CEEE8EF9AFFGG6?C+:7B@FGF?**+@<6*8?58A9):=5>9=6+=46F5*7F(;*+=*8@@+1(85(8)9;C)72;<(3;(39,(.2(+)-(.(0-0).,)),)3)**.*))
@M03152:184:000000000-AWYW1:1:2106:21259:2505 2:N:0:TATGCAGTATACCTGT
CCCAACTATCCCTATTAATCATTACGTCAATCCTAGAAACCAACAAAATAGGATCGAACGTCCTATTTCATTATTCCATGCTAATGTATTCAAGCGCATGCCTGCTTTAAACACTCTAATTTTTTCAAAGTAACAATCCTGATTCCCCGCAACACCAAATTAATGGCATTACGGTTCGTCAAGAGGGAGGAATCAGCAACGCAAGTACGTACCTGTGGCACGACCAACATGCTGACCCCGAAATTCAACTACGAGCTTAGATCGGAAGAGAGTCGTGTAGGGAAAGAACAAGTCAAGGGTA
+
CCCCCGGGGGGGGGGGGGGGGGGGGGGGGGGGGGGGGGGGFFGGGGGGGGGGGGGGGGFGFGFGGGAGGFFGGGGGGGGGGGGGG9EFGGGGGGFFGG@FGFGGG8FGDGGGGGGGCEFGGGGGGGGGGGGGGGGGGGCGGFGGGGFGEGGEGGGGGGGGGGGGGFCCFGFGGGGCDGGGFCFDDDGGGGCFGFGF6??ACG+:E8B7DAFGD74BFF=/A=EF>B@E;ABFA>4<;:G>EFF0ACE77763(13:>E937??0;(((..((,.2(-0(6>@<>:F1.(((.)+)*1)*((
@M03152:184:000000000-AWYW1:1:2106:19668:2587 2:N:0:TATGCAGTATACCTGT
CCCAACTATCCCTATTAATCATTACGGCGACTCTAGAAACCAACAAAATAGAACCGCACGTCCTATTTTATTATTCCATGCTAATGTATTCGAGCATAAGCCTGCTTTGAACACTCTAATTTTCTCAAGGTAAAAGTCCTGGTTCCCCGACACACCCAGTGAAGGGCATGCCGGCTCACCAAGAGGTAAGGCCCAGCCGGACAGTACATACCTTTCGGCAGACCATCCAGCCAGGTCCGAAATTCAACTACGAGCTTAGATCGGAAGAGCGACGGGGAGGGAAAGAACAGGACATGGGAGA
+
CCCCCGGGGGGGGGGGGGGGGGGGGGGGGGGGGGGGGGGGGGGGGGGGGGGGGGGEGGGGG?FGGGGGGGGGCEGGGGGGGGGGGGGFFGGGGGGGGGGGGGGGGGGGDGGGGGGGGGGGGGGGGGGGFFGGFGGFGFFGFGGGGFFGGGEDGFGEE6863DFCDGD66DFD66CCDGG89:;@FEFC:68>@EEGGFCFGGD22=AFGADDGFFFFDBBFFF9=@@);61))>7*;352)68)6@EFFGF;:D>9443)6248(26(((4(-((-()(-,.,)(0.(4(12(229)8*((
@M03152:184:000000000-AWYW1:1:2106:9580:2722 2:N:0:TATGCAGTATACCTGT
CCCAACTATCCCTATTAATCATTACGTCGATCCTAGAAACCAACAAAATAGAATCAAACGTCCTATTTCGTTATTCCATGCTAATGTATTCAAGCGTGAGCCTGCTTTAAACACTCTAATTTTTTCAAAGTAACAGTCCTGATTCCCCATAACACCAAATTAATGACATCATGGTTCGTCAGAAGGTAGGAATCAATAATACCAGTACGTACGATTGCACGACCAATAAATTAATACAGAAATTCAACTAAGAGCTTAGATCGGAAGAGAGTCGTGTAGGGAAAGACAAGAAAGTAGTAGA
+
CCCCCGGGGFGGGGGGGGGGGGGGGGGGGGGGGGGGGGGGGFFE<FGGGGFGGGGGGGGGFFGGGGFGGGGGGFGCEGGGFFGGGGGGGFFGGGGGGGGGGEGGGCAFCFGCCFFGGGFFGGGGGGFGG<EGF<EFGC8FGGF;E9EC@EF9EFGD=FGGGGGGF8ECE?C;D,=DFGGGGGAFGCFGGGGFF>DFGDFFGD6>=81A+:AGC;+A?**;?53==@:FAFFFAC@9F*DAFBF4BBCA<F44*3/56=*8*189(/(7:3;33(((/)/)()6=?F(45@((,+)+11:))
@M03152:184:000000000-AWYW1:1:2106:23996:2767 2:N:0:TATGCAGTATACCTGT
CCCAACTATCCCTATTAATCATTACGTCAATCCTAGAAACCAACAAAATAGGATCGAACGTCCTATTTCATTATTCCATGCTAATGTATTCAAGCGTTAGCCTGCATTAAACACTCTAATTTTTTCAAAGTAACAGTCCAGATTCCTCGCAACACCAAATTAATGGCATTACGGCTCATCAGGAAGGAGGAATCAGTGAGACCAGTACATACCAGAGCGATGACAAACCTACTAACCCCGAACTTCAACTCCGAGCTTAGATCGGAAGAGCACAGAGTAGGGAAAAAAAAGACGTAGATCG
+
9@CCC@FG<9EFGAFGFGGFGGFGGGFG@CEEEFFF<FFGFGGGGGFGGAF86,C:,CFE,CCFEFDGFFAF<FGCEE,C8,,CFEF<FGGGGGFGGGGGG,AAE,AFFF9FAEFFFCDAFGGGCFGGGGEFDAFEDG,A>F9A;EEC7+>=CEB>DCCFFGFGGC8=+=F88+=8CB8EFGGD887,@C6D,3,6,+3:@+01;0==+++3+599**)*0)+**:)0<*);*5**35;)*7)(=B*=4+*)(/5()/))).9((6,(66(.((,(/1.9<D@)8)(-((-((/-0)(*)-
@M03152:184:000000000-AWYW1:1:2106:23512:2858 2:N:0:TATGCAGTATACCTGT
CCCAACTATCCCTATTAATCATTACGGCGACTCTAGAAACCAACAAAATAGAACCGCGCGTCCTATTTTATTATTCCATGCTAATGTATTCAGGCATAGGCCTGCTTTGAACACTCTAATTTTCTCAAGGTAAAGGTCCTGGTTCCCCGACGCACACCAACAAAGGGCACGCCGGCTCACCAAGAGGTAAGGCCCGCCCAGACAGTACGTGCCGTTAGGCAGACAGCCCGGCCAGGCCCGACATTACACTACGAGCTTAGATCGGAAGAGCGTACTGTAGGGAAAGAAAAGGTAGGAGGAA
+
CCCCCGGGGGGGGGGGGGGGGGGGGFGGEGGGCGGGGGGGFGEGGGGGGGGGGGGGGFEGGGGGGGEGGGGGGGGGGGGGGGGGGFGFFF<ECEFEFGGGGGGGG8EGFDGFGGGGGGGGGGGFGGFFGFGCG?EFGFFFGGGGGDGGGDC+78FDFGGG8FFDFF6==DGGG>CC5EGGGC>DFGGCDCCEGC9;5958C*CBC*1:*2753>:5556AF0>@(,(0)).0>)-1)-9(7(018*)142),-75;5(6).))4((,-(.,((,(,.*)))0(03581((.()3))/(*-(
@M03152:184:000000000-AWYW1:1:2106:13768:3004 2:N:0:TATGCAGTATACCTGT
CCCAACTATCCCTATTAATCATTACGTCAATCCTAGAAACCAACAAAATAGAATTAAACGTCCTATTTCATTATTCCATGCTAATGTATTCAAGCGCGAGCCTGCTTTAAACACTCTAATTTTTTCAAAGTAACAGTCCTGATTCCCCATGACACCAAATTAATGACATCATGGTTCTTCAGAAGGGAGAAACCAATAATGTCAGTACGTACCAAGGCACGACAAACAATTTGATTTCGAAATTCAACTACGAGCTTAGAACGGCAGAGAGGCGGGTAGGGAAAGAACATGACACGCAACA
+
CCCCCGGGA9CFGFGGGGGGGGGGGGFFFGGGGGFGGGGGGGGGGGGGCFGGG9CFDGGC6DFEGGGGGGGGGGGGGGGGGGGGFGG<<EEGGGGG7FGGGGEFG,,FGGGGGGGFGGFGGC9FDCCFGGGGGGFCFGGGGGGGGGGGGGGDFG@FFGGECFEGE88DFFGC,==8BFDFGGFFCDBAEEGGGCFGGFG9@FFD,3?ACFF+?CGF?FBF*8D1:@C>CAA6EFC+3*4:?94AFF:9<64(885()8.0*051239=1,(((.((-044::6)(0((4).))+)))()-(
@M03152:184:000000000-AWYW1:1:2106:10301:3065 2:N:0:TATGCAGTATACCTGT
CCCAACTATCCCTATTAATCATTACGTCGATCCTAGAAACCAACAAAATAGAATCAAACGTCCTATTTCATTATTCCATGCTAATGTATTCAAGCGTGAGCCTGCTTTAAACACTCTAATTTTTTCAAAGTAACAGTCCTGATTCCCCAAGACACCAAATTAATGGCATCATGGTTCATCAGAAGGGAGAAACCAATGATGACAGTACGTACCGAGGCACGACCGACATATTGATCCCGAAATTCAACTACGAGCTTAGATCGGCAGAGCGTCGGTGAGGGAAAGAAAAGGTAGGTGTAGA
+
CCCCCGGGGGGGGFGGGGFFGGGGGGGGGGGGEGGGGGGGEGGEGGGGGGGGG<FFFFGGGCGEGFGFGGGGGFF<FFGGFGGFFGGGCFGFGG@FGCFCF@FGGFG9F5AFG?FGA,EFGGGGCCFCFGGGGGGGGEFGCFGGGGGGCGGGGGGFF8@@C8EC,E?FGGGAEDDD@FFGDGDFGGED>EGGGGGGGFGFG+?DDFFGDFGG>D6**?AADFF59=BFBBA++4>+=(2=A@6C@C?=EGFF?C),63)9)<;(,3.23514<9((()4165(7?43((((,6+(9*)26)
@M03152:184:000000000-AWYW1:1:2106:13555:3170 2:N:0:TATGCAGTATACCTGT
CCCAACTATCCCTATTAATCATTACGTCGATCCTAGAAACCAACAAAATAGGTTCGAACGTCCTATTTCATTATTCCATGCTAATGTATTCGAGCGATTGCCTGCTTTAAACACTCTAATTTTTTCAAAGTAACAGCCCTAACTTCCCGTAACATCAAATTAATGACATCACGGTTCGTCAGAAGGGAGAAATCAATAACGTTAGTACGTACCGAAGGTACGACCGACGTATTGATCCCGAAATTCAACTACGAGCTTAGATCGGACGAGCGTGGTGAAGGGGAAAAACAGACATGTGGAG
+
CCCCCDGGCGFFGGGGGGGGGGGGGGGGGGDGGGGGGGGGGGGGGGGGGGFG@FFGFFGGFDGGFEGGGGGGGGGGGGGGGGGGGGGGAFGGGGGGGGGGGGGGF4F,A@EFGFGGGFGGGGGGGFGGGGGGGFFGGFGGGGGCGGGFC9@C7,=EFGGGGGGFDCEF88DGCEFGGGGCDEAFGGGFGGGGFGEFAF;3CD+=@=C?DFF*<DEF5>)?B>AA=AB>>)88)+1+@4C637>;6AEFEC;;65.3..974))(-3-(--30((-((/)).0(04),43:0((*)9*)*),
@M03152:184:000000000-AWYW1:1:2106:22559:3255 2:N:0:TATGCAGTATACCTGT
CCCAACTATCCCTATTAATCATTACGTCGATCCTAGAAACCAACAAAATAGGTTCGAACGTCCTATTTCATTATTCCATGCTAATGTATTCGAGCGATTGCCTGCTTTAAACACTCTAATTTTTTCAAAGTAACAGTCCTGACTCCCCGTAACACCAAATTAATGACATCACGGCTCGTCAGAAGGGAGAAATCAATGACGTTAGTACGTACAGAGGCCCGACCGACGTATTGATCCCGAAATTCAACTAAGAGCGTAGATCGGAAGAGCGTCGTGTACGGAAAGAACGCATAGATGTCGT
+
CCCCCGGGGGGGGGGGGGGGFGGGGGGGEGEGGGGGGGGGGFGGGGGGDFGFGGGGGGGGGGGGGGGCGGCGGGGGFGGGGGGGGGGGGGGGGGGGGGGGGGGGGGG9FGGGGFGGFGGGGGGFEGGGGGGGGGFGEFGGFEFGGFEFCEEGGGGGGGGGGGGGGDGGGFGGCEC>>CDG8C@FFGBFEGGGAEFCF7787C?CCFFGGF>F*?7@?D)?B>*-(((52))28+7+;=C;)3A;6;?F?6).)2;376(4)4(,42>:3(44604<?5)-()(.4@(((((((+)**-*((
@M03152:184:000000000-AWYW1:1:2106:9033:3375 2:N:0:TATGCAGTATACCTGT
CCCAACTATCCCTATTAATCATTACGTCGATCCTAGAAACCAACAAAATAGAATCAAACGTCCTATTTCGTTATTCCATGCTAATGTATTCAAGCGTGAGCCTGCTTTAAACACTCTAATTTTTTCAAAGTAACAGTCCTGATTCCCCATGACACCAAATTAATGACATCATGGTTCGTAAGAAGGTAGGAATCAATAAAACCAGTACGTACGATAGCACGACCAGTCAATTGATCCCGCAATTCAACTACGAGCTTAGACCGGCAGAGCATCGTGTAGGACAAGCAAAGATAGAAGTAAA
+
CCCCCE8FGGG<F<,@EFFFFGE<FGGGGGGGGGAEFDFGGCGCDDFGFGFF,EDFDDC@FDFCGFGAGGGGGGG,@F<DFFGGG9@EACFGGC,:@FFC8F<,AF,5C?A<AF5FEFFGGGED:,E<B<FEE9EA@:85>FFGGFC@D=,EGEE=7D,EEF8;A8EEGDG8;,DDDEG,=ECE8D=DFDDFEGGCC7A?,+=DDDDF>FC+9++3:9C89)*)151*<;*=AF*++:4)*-378=<=CG48(*/5;4*8).((((.(:8)).610/0)))).71).(,(()6+.**.*))
@M03152:184:000000000-AWYW1:1:2106:19607:3507 2:N:0:TATGCAGTATACCTGT
CCCAACTATCCCTATTAATCATTACATCAGCCTTAGAAACCAACAAAATAAGACCAACGTCATATTCTATTATCCCATGCTGTAATATTCAATGGCAAGGTTACGCCTGCTTTGAACACTCTAATTTTTTCAAAGTAAATGATTGGAAGCGGTTGCCCACTATCCAAACGTAGGAAGCCCAGACCCAGCCACGCCACAAGGACGAGCTTTGTCCTGATTGCCCCCGAAATTCAACTACGAGCTTAGATCGGAAGAGCGTCGTGTAGGGAAAGAACAGGTAAGCGTTGATCTAGGTGACAGG
+
CCCCCEGGFGGGGCEGFGGGGGGGGGGGGGGGGFGCFFGGGFGGCEFGFGFFAFFGGGGGFEGGFGFG9FFGGGGGFFGCFFFDCGEGEGGGGFGG?9FGFGGG:F>EGGGGGA,CE?AFGFFCFFGGGGGGAF5CFGGGGCFFG,=EFGEGGGEGBFCGG?,@DFFEFDG=C@+=FE+=?D?8?EBDGDGGGGF+C6=?7DF=EDEDGFF++=F*@+*+0**1:>5>DFCAFCEDAB5>6>5(12*1)2),6C5/52.6(.6=(17;(426?1:??7<A6/)5(7(,)).))+)**.0)-
@M03152:184:000000000-AWYW1:1:2106:21665:3559 2:N:0:TATGCAGTATACCTGT
CCCAACTATCCCTATTAATCATTACATCGATCCTAGAAACCAACAAAATAGAATCGGATGTCCTATTTCATTATTCCATGCTAATGTATTCAAGCGTAAGCCTGCTTTAAACACTCTAATTTTTTCAAGGTAACAGTCCTAATTCCCCATAACATCAGATGAATGACATTATGGTTCTTTAGAAGGTGAGAACCAATAAGACCAGTACATACCAAGGCATGACCGATCCCTTGATCCCGAAATTAAACTACGAGCTTAGATCGGAAGAGCGTCGTGTAGGGAAAGAAAAGGAAAGATTAGA
+
CCCCCGGGGGGGGGGGGFGGGGGGGGGGGGGGGGGGGGGGGGGGGGGGGGGGGGGGDGDFGGGGGGGGGGGGGGGGGGGCFGGGGGGGGGGGGGGGGGGGGFFGGFGGGGGFC8FGGGGGGGGGGGGGGFGGGFGGGGCGGGGGGFGGGGGGGGGGGGGGCFAGGGGGGGGGGFFEFGCFFDGC9=EFFCFGGFGFFGD5DGDD8?DFGFG8DG8*<9DB:DDD9>F9B6@FFGFCCCC5>>FE*BAFFGA=DD*(;;080@2(085>B316(.(6=FF@<FFF<;=((((((+()*)*).
@M03152:184:000000000-AWYW1:1:2106:23144:3699 2:N:0:TATGCAGTATACCTGT
CCCAACTATCCCTATTAATCATTACGGCAGTTCTTAAAGACCAACAAAATAGAACCACACGTCCTATTTTATTATTCCATGCTAATGTATTCAGGCATAGGCCTGCTTTGAACACTCTAATTTTCTCAAGGTAAAAGTCCTGGTTCCCCGATGCATTCAATAGAGAGCACAAAGGTTCACCAAGAGGCAAGACCCAGTCGAGCAGTAAACACGCCGTCAGGCGGACCACCCCACCAGATCCGAAATTCAACTACGAGCTTACATCGGAAGAGCGTAGTGTAGGGAAAGAACAGGTAAGTGG
+
CCCCCDGGFGD8FCGGGGGGGFGFGECEGGFGGGGGGFAFDCFGGGGGGGGGFGGFFGGDFFGEGFGG9EFEGG<FFE9,,C<FF@A<CEFGGG9EGGGGCCFCFFG9FFF?EEF?FGFGG9FGGGGF9AFFEFGGGBF9EEEAE;EFFG78EDGCFF9>FFAED41@=FFECCDD=BDGGGGGGGD7CFFFCDDG8?CDGD8=FFFFDFGFGDGED*0<*0*--)-68)54?C@G6(*0A6A@F:68CG6<@G34)(6(.)775(/(49BFFF>(10565=AD?5(((.(,,*)**)26)
@M03152:184:000000000-AWYW1:1:2106:25716:3740 2:N:0:TATGCAGTATACCTGT
CCCAACTATCCCTATTAATCATTACGTCAACCCTAGAAACCAACAAAATAAGATCGACGTCCTATTTCATTATTCCATGCTAATGTATTCAAGCGTTAGCCTGCTTTAAACACTCTAATTTTTTCAAAGTAACAGTCCTGTTTCCCCGCAACACCAAGTTAATGGCATCACGGTTCTACAAGAGGGAGGAATCAGTGAGGCCAGTTCATACCGTTGGCACGACCGACCTACTGACCCCGAAATTCAACTACGAGCTTAGATCGGAAGAGCGTAGGGTAGGGAAAGAAAAGGAATGTGTGAA
+
@CCCCGGGGGGGGGGGGGGGGGGGGGGGEGGGGGGGGGGGGGGGGGGFGGGGFGEFGEGGGGGDGGGGGGGGGGGGGGGGGGGGGGGGGGGGGGGGGGGGGGGGGGGFGEGFGGGGGFDGGGFCFFFFGGGGFGGGGGGGGGGDFECFCGGGGGGGGGGFGGGGGCGGGGFEEEDC8,=9+9A@FDEFGGGG9EDF7+<*CFGBFA;FGFG*?FGE59@AE=5442>?BF=**CBCA299BBFE+@?F<<47;DA@F//177=6?01((463(3,((981,)373421.4((.+,/14*--
@M03152:184:000000000-AWYW1:1:2106:18149:3825 2:N:0:TATGCAGTATACCTGT
CCCAACTATCCCTATTAATCATTACGTCGATCCTAGAAACCAACAAAATAGGGTCAAACGTCCTATTTCATTATTCCATGCTAATGTATTCAAGCGCGAGCCTGCTTTAAACACTCTAATTTTTTCAAAGTAACAGTCCTGATTCCCCACCACACCAACTGAATGGCATGATGGTTCTTCAGAAGGTAGGAACCAGTGACACCAGTGCATACCGAAGCCACGACCAGCGTACTGATCCCGAAAGTCAACTACGAGCTTAGATCGGAAGAGCGTCGTGTAGGGAAAGAACAGGTATGGGTAA
+
CCCCCGGGDGFGGGGGDGGGGGGGGGGDFGGFGGGGGGGGGGGGDFFGFGGGGGGGGGGECFEGGGFGFFGDGGGGGG9DFFEEEFGFGFGGGGFCBEF:C:<FG,<9AEFGFGGFFGGGGGGGGGCGGEFDE<EFGGDFFGAFFAEBE7@DGGFGGGG?FGGGDFFGGGC=FCD8DCGGFGCFFFGGGG8EDGGDFGFDGGGFGFFGGFGF=>E59*0AC95>A>F4>BD>)=7C@4C5;2:(;+/A<7AFFGF0:;C4EFE1;04;8D?04312804<DFF)8F:?:103)9)))3*-(
@M03152:184:000000000-AWYW1:1:2106:25292:3939 2:N:0:TATGCAGTATACCTGT
CCCAACTATCCCTATTAATCATTACGTCGATCCTAGAAACCAACAAAATAGGTTCGAACGTCCTATTTCATTATTCCATGCTAATGTATTCAAGCGTTAGCCTGCTTTAAACACTCTAATTTTTTCAAGGTAACAGTCCTGATTCCCCGTAACACCAAATTAATGACATCACGGTTCTTCAGAAGGGAGGAATCGATGACGCTAGTGCGTACCGAAGGCACGACCGACGCATTGATCCCGAAATTCAACTACGAGCTTAGATCGGAAGCGCGTAGTGTAGGGAAAGAACAGGTGTGTGTAT
+
CCCCCGGGGGGGGGGGGGGGGGGGGGGGGGGGGGGGGGGGGGGGGGGGG9FFEEFGFFGGCFGGFGGGGGGGGGGGGGGGGGGGGGGFFGGGGDFGFGFCFFGGGGGGGGEGFGGFGGCFGGGFGGGGGFGCAFGCGGGGCFFGGGGGGGGGGGGGG=FCGFFGDFGGGGDG+==EDGGGGG,>?FCDEEEGGGGGG@D8+>CD>FAFD5+?CD5@BA@*;@EFA=5?B4>EFGFGFFF<>B3(1;?F?G;@FDB9D?F?FAB:6(((((4(3(-47/:A<>4@:)(43((..+5))(*))
@M03152:184:000000000-AWYW1:1:2106:22610:3992 2:N:0:TATGCAGTATACCTGT
CCCAACTATCCCTATTAATCATTACGGCGACTCTAGAAACCAACAAAATAGAACCGCACGTCCTATTTTATTATGCCATGCTAATGTATTCGGGCAAAGGCCTGCTTTGAACACTCTAATTTTCTCAAGGTAAAAGTCCTGGTTCCCCGACACACCCAACTAAGGGCATGCCGGCTCACCAAGAGGTAGAACCCGGCCAGACAGTACGTACCGTAAGGCAGACCGCTCGACCCGGTTCGCAACTCAACGACGAGCTTAGATCGGACGAGCGTCGAGTAGGGGAAAAACAGGAACGCAAGGA
+
CCCBCEF@FGGGGGGGGE<-EFFF@C,+@@FCFGGGGGGEFCDEGFGGDFFGCECF:FDEFFGGFG@ACFGFGAEACFC8E9FG9FEFGFDF=FEG,,B,A4,9?,,CFEGF9EDGGA<FED,55@<CFCEF9,AAFF;FABE94AEEB@CCECF@C6E+=,6,,=+1=DGE+6=CGG7D78@8;CDFEFEFE@EE*9*:7DG@7BA<*;D*/9=?)6>F4;)126(:8)45)2(1087(.4..*/45(*8((>)(0:24)-(-1(4(360-8>(()0))()-7().(4(4((2())()(.
@M03152:184:000000000-AWYW1:1:2106:22116:4021 2:N:0:TATGCAGTATACCTGT
CCCAACTATCCCTATTAATCATTACGTCGATCCTAGAAACCAACAAAATAGGGTCAAACGTCCTATTTCATTATTCCATGCTAATGTATTCAAGCGCGAGCCTGCTTTAAACACTCTAATTTTTTCAAAGTAACAGTCCTGATTCCCCGCCACACCAACTGAATGGCATGACGGTTCTTCAGAAGGGAGGAACCAGTGACACCAGAGCAGACCGAAGGCACGACCAGCGTACTGATCCCGACATTCAACTACGAGCTTAGATCGGAAGAGCGTCGTGTAGGGAAAAAAAAGGTATGTTGAA
+
CCCCCGGGGGGGGGFAFGGFGFGGGGGG@FGGGGGGGFGFFFGGGEFGGFFCFGGGGGGGADGGGGGGGGFGGGGGCGFC@FFFGGCF<CEFFGFG7BC:C+4B,?,EFGGGC8F8F9FFFFEFGGFCFFDFGCFGEEGF,=EEF94ACCEGGGGGGGGGG,EDF?FG7+=@@E6@DFDFCEGDDCC=A?CCGFGGCF7@FGGC7*3***;79D*95@DFF=;B>>285:;BF7?7CC<7B(=;:+17;+)3;D)37>B?F2)436?;03(21(49B5:>BE<@0),(-46(.+)9@)*))
@M03152:184:000000000-AWYW1:1:2106:24918:4031 2:N:0:TATGCAGTATACCTGT
CCCAACTATCCCTATTAATCATTACGGCGACTCTAGAAACCAACAAAATAGAACCGCACGTCCTATTTTATTATGCCATGCTAATGTATTCGAGCGATTGCCTGCTTTAAACACTCTAATTTTTTCAAAGTAACAGTCCTGACTCCCCGTAACACCAAATTAATGACATCACGGCTCGTCAGAAGGGAGAAATCAATGACGTTAGTACGTACCGAGGCACGACCGACGTATTGATCCCGAAATTCAACTACGAGCTTAGATCGGAAGAGCGTCGTGTAGGGAAAGAACAAGAATGTGTGCA
+
CCCCCGGGGGGGGGGGGGGFFGGFGGGEGGGGGGGGGGGGGGGGGGGECGDGGFFGEE7FGGGGF<FGGGGAFGGGGFFAFDCGGGGGFGGFFFGGGGCDFGGGF<FGFGAFF@<FGDFFFFFFCGGGGFFGGCFFDGDFGEFDFFGGC>EGGDEGFGGGGCAFGFGGG?7=+1=CDC9EGEGFGGEGGGGFC;A?FGFFEGCB9EFFCFG47*/8?;=65(),296))))2+:)781C?EB4)19>FDGF?0C39FA7A-)4:0?>0?F>>094:<5).(047()((((.((3-1*)*))
@M03152:184:000000000-AWYW1:1:2106:19663:4051 2:N:0:TATGCAGTATACCTGT
CCCAACTATCCCTATTAATCATTACGTCGATCCTAGAAACCAACAAAATAGAATCAAACGTCCTATTTCGTTATTCCATGCTAATGTATTCAAGCGTGAGCCTGCTTTAAACGCTCTAATTTTTTCAAAGTAACAGTCCTGATTCCCCATGACACCAAATTAATGACATCATGGTTCGTCAGAAGGTAGGAATCAATAATACCAGTACGTACTATTGCACGACCAATAAATTAATCCCGAAATTAAACTACGAGCTTAGATCGGAAGAGCGTCGTGTAGGGAAAGAACAAGAAGGTTTAGA
+
CCCCCGGGGGGGGGGGGGGGGGGGGGGGGGGGGGGGGGGGGGGGGGGGGGGGGGGGGFFGGGFGGGGGGGGGGGGGGGGGGFGGGGGGGGFGGGGGGGGGGGGGGGCFFGFFF>FGGGGGGGGGEGGGGGGGGGGGG?EGGGGGGFEGFGFGGGFGGGGFFGFGFAAFDDCGFCGGGGGD?CFGD8==DDEEFDFGFGGFFF8DFFFGGAGGGGGFFFEFF=DAABEFFFE9FCA+959<BA*1*=</9CFDF7)5?6**/*/(110363(.;990(0>A<A;A().(.(.(,+(0*)*))
@M03152:184:000000000-AWYW1:1:2106:15530:4140 2:N:0:TATGCAGTATACCTGT
CCCAACTATCCCTATTAATCATTACATCGATCCTAGAAACCAACAAAATAGAATGCGATGTCCTATTTCATTATTCCATGCTAATGTATTCAAGCGTTAGCCTGCTTTAAACACTCTAATTTTTTCAAGGTAACAGTCCTAATTCCCCATAACATCAAATGAATGACATTATGGTTCATTAGAAGGTGAGAACCAATAAAGCCAGTACGTACCGAGGGCACGACAGACCCATTGATCCCGAAATTCAACTACGAGCTTAGATCGGAAGAGCGTCGTGTAGGGAAAGAACGAGAGTGGGTAG
+
CCCCCGGGEGGGFGGGFGGGGGGGGGGGDFCGGGGGGFGGGGGCF@FFFGGGFFGGGGGE<@CFFGGGG<FCADGGGGGFG<B@FFGEGGCGGGGGFGGFFGGGFFGGGFGGGGGGGGGGGGGGGGGGGGFEGFGGGFFFEFGGCFFDFGGGGGFGG9DDDGFFGFFGGF=FG8?EFFF@C=8EFDGGFG8EFFGGGGFFGG68@F++6;==CDG>>5)3*8:A):85?FBACCA?8:7/9>4=AFEFFBA=2*25?E=*;*/5587((/66(((,3.6;;5;=1),44((((*)1).)-(
@M03152:184:000000000-AWYW1:1:2106:24100:4184 2:N:0:TATGCAGTATACCTGT
CCCAACTATCCCTATTAATCATTACGGCGACTCTAGAAACCAACAAAATAGAACCGCACGTCCTATTTTATTATGCCATGCTAATGTATTCGGGCAAAGGCCTGCTTTGAACACTCTAATTTTCTCAAGGTAAAAGTCCTGGTTCCCCGACACACCCAATTAAGGGCATGCCGGCTCACCAAGAGGTAGAACCCGGCCAGACAGTACGTACCGTAAGGCAGACCGCCCGACCAGGTTCGAAATTCAACTACGAGCATAGAACGGAAGAGCGGCGTGTAGGGAAAGAACAGGGATGGGTGGA
+
CCCCCGGGFGFGFDFGGGGEFFGFEGDEGCED;FGFGGGGGF<;FGGGGGGGGCGGEGGDF@C@FFGGGGGGAFGGGGFDEFFGGGGGFFGG8FGGGFEFFF8BFC<9<FEFGGGGFGFGGD9EGGGGGGGGGGGGGGFEE:@C4?=CEGGGGGGGGFEDDCDDGCEGGGG8EC68CGCFDF?DGG8,@EDEF897:DGF?FGBGFFD498CDGGFFABFEF)1;03)88(8BD;214C0>?49*9<F>GFFFGD(/64))57B:<970<9164-,47<<:),86724(.,(4*()0(*((
@M03152:184:000000000-AWYW1:1:2106:24222:4291 2:N:0:TATGCAGTATACCTGT
CCCAACTATCCCTATTAATCATTACGTCGATCCTAGAAACCAACAAAATAGAATCAAACGTCCTATTTCGTTATTCCACGCTAATGTATTCAAGCGTGAGCCTGCTTTAAACACTCTAGTTTTTTCAAAGTAACAGTCCTGATTCCCCAAGACACCAAATTAATGACATCATGGTTCGTCAGAAGGTAGAAATCAATAATACCAGTACGTACAATAGCACGACCAATAAATTGATCCCGAAATTAAACTACGAGCTTAGATCGGAAGAGAGTGGTGTAGGGAAAGAACAGGCAGGGGAGAA
+
CCCCCGGGGGGGGFGGGGGGGGGGGGGGEGGGDGGGGGGGGGGGGGGGGFGGGGGGFGGGFGGGGDFFGGGGGGGGGGGGGGGGGGFGGGGGGGGCGCGGGGGGGGGGG<FGGGGGGGG?FEGFDGGGGCGFGGGGFGGGGGGGGGGFDGDFFGGGGGGFGCFGGGGGGGGGCDFGFCCEG6FGFGFGGGGGGCGGGGFFFCFD,<DFC?+CDF=FCBAF5=D>=9:FFBE++528+:*:?A6/*4@89>F=D7)8/@37.902@?B;;(())/9;1*)725651A;??:(((/()),1((
@M03152:184:000000000-AWYW1:1:2106:16801:4402 2:N:0:TATGCAGTATACCTGT
CCCAACTATCCCTATTAATCATTACGTCGATCCTAGAAACCAACAAAATAGAATCAAACGTCCTATTTCATTATTCCATGCTAATGTATTCAAGCGTGAGCCTGCTTTAAACACTCTAATTTTTTCAAAGTAACAGTCCTGATTCCCCAAGACACCAAATTAATGGCATCATGGTTCATCAGAAGGGAGAAACCAATGATGCCAGTACGTACCGAAAGCACGACAAGCATATTTATCCCGAAATTCAACTACGAGCTTAGATCGGAAGAGCGCCGTGTACGGAAGCAAAAAGAATGTGTAG
+
CCCCCCGGGGGGGGGGGGCGGFGGGGGGFGGGGGGGGGGGGFGGGGEEFGGGGGGGGGGECCFGDFCGFFGGAEGGGFGEGFEGDGGGGFDFG9<FF,@BF8FFCADFGGCFGGGGGGCFGFFG:=FG?FGGCFGEFC8EE9@EGGG?EE8?EEF@D,@FGAFG8@DGFGGGFF?D=EDGGGGC+=CFGEGGF8@DGGCFE7DDE;++=9DD+0E>>BC66:*:1))9;BEFF+*+499>4>546+8B8+;3-/8(?24>>EF@3<6>FFD((,(((0()-)-.().((((((*-**-;)-
@M03152:184:000000000-AWYW1:1:2106:18661:4415 2:N:0:TATGCAGTATACCTGT
CCCAACTATCCCTATTAATCATTACGTCGATCCTAGAAACCAACAAAATGGGTCAAACGTCCTATTTCATTATTCCATGCTAATGTATTCAAGCGCGAGCCTGCTTTAAACACTCTAATTTTTTCAAAGTAACAGTCCTGATTCCCCGCCACACCAACTGAATGGCATGACGGTTCTTCAGAAGGTAGGAACCAGTGACACCAGTGCATACCGAAGGCACGACCAGCGTACTGATCCCGAAATTCAACTCAGAGCTTAGAGCGGAAGAGCGCCGGGTCGGGAATAAACAAGAATTGTTAGA
+
CCCCCGGGGGGGGFGGGGGGGGGGGGGGGGGGGGGGGGGGGGGGGGGGGFGF8FFGGFGGGGGFGGAFGGGGGGGGGGGGGGGGGGGGGGGGGGDD:FDGGGGGGGGGGGGGGGGGGGGGFGFGGGCFEEGG9<DFGFFFEEFGFGGGGDDEGG7FFEGDGGG,DEGGFD8E6=DGGGGFGGGGC?D:FGCF@FCA,2EFG??@ECA;CADGC77@BFD>>AFFF2@>)?@FAC7=BB:;)6))++117**/)*44843.)1,:999:B<0(-1(((),3()())/-).(.((+)//)*-)
@M03152:184:000000000-AWYW1:1:2106:24459:4418 2:N:0:TATGCAGTATACCTGT
CCCAACTATCCCTATTAATCATTACGGCAGTTCTAAAAACCAACAAAATAGAACCACACGTCCTATTTTATTATTCCATGCTAATGTATTCAGGCATGGGCCTGCTTTGAACACTCTAATTTTCTCAAGGTAAAAGTCCCAGTTCCCCGATGCATTCAATAAAGAACACACCGGTTCACTAAGAGGCAAGACCCGGTCAAGCAGTAAACACGCCGTCAGGCGGACCACCCAACCAGATCCGAAATTCAACTACGAGCTTAGATCGGAAGAGCGTCGTGTAGGGACAGAACTGTCATGTGTA
+
CCCCCGGGFFGGGEGGFGGGGGGGGGGGB+FDEFFGGGGGGGFGGGGGGGGGFGGGGGD7;@:FEGGGGCGGGGGGGGGA8EFCFGDF9AFF9E@FGGGCG77,F<FFE<<EFFFGGGGGGGGFABGGGG9F<FADFDGFGGCFGGGGDGEGD9FGGGGGGC8=;4DFFGD=>=038EGG+DD9=>==FFGFCEEC=>CA?CFCC+;C7A?D5C5ADD>AF29>=B9)22955C?7)/>)=D)7=+7CECFE83>;:,(-8-49<<08(4013;2(-5.34684(0-4>(),-2)*1-*).
@M03152:184:000000000-AWYW1:1:2106:8578:4503 2:N:0:TATGCAGTATACCTGT
CCCAACTATCCCTATTAATCATTACGTCGATCCTAGAAACCAACAAAATAGAATCAAACGTCCTATTTCGTTATTCCATGCTAATGTATTCAAGCGTGAGCCTGCTTTAAACACTCTAATTTTTTCAAAGTAACAGTCCTGATTCCCCATGACACCAAATTAATGACATCATGGTTCGTCAGAAGGTAGGAATCAATAATACCAGTACGTACGATAGCACGACCAATAAATTGATCCCGAAATTCAACTACAAGATTAAATCGGAATAGAGTCGTGTCGGGAAAGAAAAGGTAGTAGAAGA
+
CCCCCGGGGGGGGGGGGGGGGGGGGGGGEGFGGGGGGGGGGGGGGGGGGGGGGGGGGGGGDFFEGGAFEGGGGGGGGG9CEEFG,CFFGGGGGGGGGGGGG,AAEFFGGGFFGFE8E<BDFGGGGGGDE?BFGFGGGGGGGGFEDF,EFEGCFGGGG8E9DCDGGGGCD?+43D67?80@D>EGGDFD8FGGGDGGGGGFGGGF8DFGGFF67>CBFFFFD:?=@CCAFC*?+5;C+5*)@4AEFFA=?FF)*0)01****/-6>=()))77<9228)(,.8:86=;(/,())+-*142-(
@M03152:184:000000000-AWYW1:1:2106:7873:4643 2:N:0:TATGCAGTATACCTGT
CCCAACTATCCCTATTAATCATTACGTCGATCCTAGAAACCAACAAAATAGAGTCAAACGTCCTATTTCATTATTCCATGCTAATGTATTCAAGCTATCGCTTGCTTTAAACACTCTAATTTTTTCAAAGTAACAGTCCTGATTTCCCACGACACCAAATTAATGACATCGTGGTTCGTCAGAAGGGAGAAACCAACTAGACCAGTACACACCGAAGGCGCGACCAACCTGTTAGTCCCGAAATTAAACTACGAACTTAGATCGGAAGAGCGTCGTGTGGGGAAAGAACAGGTAGTAGTGG
+
CC@CCGGGGGGGGGGGGGGGGGGGGGGGGGGGGGGGGGGGGGGGGGGGGGGGGFFGGGGCCCCGGGGGGGGGFFGGEGGFGFGFGGGGFGGGFGGGFGGGGGGGGGFCGGGGF?FG9FGGGCCFGGCGGA?EGFGFGGGGGGGAFEGGGGGGCEGGGGGGGGGGDDCCF?CDFDGGGGDGGGGGGG7>CGGGGGGGGDFFFGFCC<FGF?7DGCE>>?8DB2@4@@26;4:@=F?:AC*5>050+*);<@FE@:)6))7;>?ED1?FBF0(41:(-(0(-()(76<0(.12()+)**)2((
@M03152:184:000000000-AWYW1:1:2106:15523:4666 2:N:0:TATGCAGTATACCTGT
CCCAACTATCCCTATTAATCATTACGTCGATCCTAGAAACCAACAAAATAGAATTAACGTCCTATTTCATTATTCCATGCTAATGTATTCAAGCGCGAGCCTGCTTTAAACACTCTAATTTTTTCAAGGTAACAGTCCTGATTTCCCACCACACCAAATTAATGGCATGATGGTTCTTCAGAAGGGAGGAACCAGTGACACCAGTACATACCGGAGGCACGACCAGCGTACTGATCCCGAAATTCAACTACGAGCTTAGATCGGAAGAGCGTCGGGTAGGGAAAGAACAGGTATGGGGAGA
+
CCCCCGGGGGGGGGGGGGGGGGGGGGGGGGGGGGGGGGGGGGGGGGGGGGGGGGGGGGGGGEGGGGGGGGGGGGGGGGGGGGGGGGGGGGGGGGGGGGGGGGGGGDGGGGGGGGGGGGGGGGGGGGFG8EEGFGGGGFGGGGGGGGGGGDGGGGGFGGGGGFD8AEGDGGGGGEFC?FFCFGFGGCFGGDGGGGGGDGGFGCCCGFFGGFG6C*@D5?AF9>?=9BFFFA@FC7*=B=GDF>FEFFFFFF/3158(;><E?37;0;3,..(((((4.516:5:807:03<4>4+()0(*(,
@M03152:184:000000000-AWYW1:1:2106:23851:4716 2:N:0:TATGCAGTATACCTGT
CCCAACTATCCCTATTAATCATTACGGCAGTTCTAAAAACCAACAAAATAGAACCACACGTCCTATTTTATTATCCCATGCTAATGTATTCAGGCATAGGCCTGCTTTGAACACTCTGATTTTCTCAAGGTAAAAGTCCCAGTTCCCCGACGCATTCAATAAAGAACACACCGGTTCACTAAGAGGCAAGACCCGGTCAAGCAGTAAACACGCCGTCAGGCGGACCACACAACCAGATCCGAAATTCAACTACGAGCTTAGATCGGAAGAGCGTCGTGTAGGGAAAGAACAGGGATGTGTA
+
CCCCCGGFGGC8FAFECFGDFGGGGFGGGECFGGCEGFGGCAGGGGGGFGGGFCEGFFEGGCFGFFGGGG9@ECEGGDFFGGC9CFFG<FGGAFGGFGDFGGGFDEFGGCFFD8EECFGGFFFFCFFEEC,CFGGGG,@F9FECFFFFEGGGGGGGGFGFF=E,@F8EDDDEC8C+=DD,=D89C=CFFFEE8FE6CD86EDGF9FFF7A9?>FCA4*5*95)/5(6F4):=:<,*..*))6>@)+);CC+()*0(0((6<4-)8(46604:(,((,041-*(0(7(((8310*4).5:))
@M03152:184:000000000-AWYW1:1:2106:22343:4842 2:N:0:TATGCAGTATACCTGT
CCCAACTATCCCTATTAATCATTACGTCGATCCTAGAAACCAACAAAATAGGATCAAACGTCCTATTTCATTATTCCATGCTAATGTATTCAAGCTATCGCTTGCTTTAAACACTCTAATTTTTTCAAAGTAACAGTCCTGATTTCCCACGACACCAAATTAATGACATCGTGGTTCGTCAGAAGGGAGAAACCAACTAGACCAGTACACACCGAAGGCGCGACCAACCTGTGAGTCCCGAAATTCAACTACGAGCTTAGATCGGAAGAGCGTCGTGTAGGGAAAGAAAAGGTATGTGTAA
+
CCCCCGGGGGGGGGGGGGGGGGGGGGGGGGGGGGGGGGGGGGGGGGGGGGGGGGGGGGGGFGGGGGGGGGGGGGGGGGGGGFGGGGGGGGGGGGGGGGGGGGGGGGFGGEGGGGGGGCFGGGGGGGGGGAEGGGGGGGGGGGGGGGGDGGGGGGGFDGGGGGGG8EGGGGGGGGGGGGGGGGGGGGDFGGGGGGGGDGGFCDD@C<=DGFGGDDE@A>D>E=?=5>>44A58)=44@=F@>6BDF6C=6FF3(>::>@EE<6??F??((.321,39(8(6271:0)42(..()+))*)*.)
@M03152:184:000000000-AWYW1:1:2106:20196:4860 2:N:0:TATGCAGTATACCTGT
CCCAACTATCCCTATTAATCATTACGTCGATCCTAGAAACCAACAAAATAGGTTCGAACGTCCTATTTCATTATTCCATGCTAATGTATTCAAGCGTTAGCCTGCTTTAAACACTCTAATTTTTTCAAGGTAACAGTCCTGATTCCCCGTAACACCAAATTAATGGCATCACGGTTCTTCAGAAGGGAGGAATCGATGACGCTAGTACGTACCGAAGGCACGACCGACGCATTGATCCCGAAATTAAACTACGAGCTTAGATCGGAAGAGCGTCGGGTAGGGAAGGAACAAGAGGGAGTAA
+
CCCCCGGFGGGEFFGGFFGGGGGFGGGGGGGGGGGGGGGGGGGGGGGFDDGG,CFFGDFG8,BFGGGGGGGGGGGGGGFGGCFCGGGEFFGGGGFGCEGCE,CFGGCEEEG,?AFFGGGGGGGF=,AFFFGGG9E<E,E,>FDGG;9FC7@CEGGGGGGGGGGGGEFGGGGGGDG>+CDFFGGCFF7DCEGGGGFFGDDDC+=87;9CGFGGCDGFF>@F529)))/4?>>>>46+;6*()7A;=8?A)1;.2*:6).))-)6:0(46((23(-7((.-8?),8().4(((.(*())(*,.
@M03152:184:000000000-AWYW1:1:2106:16168:5021 2:N:0:TATGCAGTATACCTGT
CCCAACTATCCCTATTAATCATTACGGCAGTTCTTAAAGACCAACAAAATAGAACCACACGTCCTATTTTATTATTCCATGCTAATGTATTCAGGCATAGGCCTGCTTTGAACACTCTAATTTTCTCAAGGTAAAAGTCCTGGTTCCCCGACGCATTCAATGAAGAACACAAAGGTTCACCAAGAGGCAAGGCCCAGTCGAGCAGTAAAACACGCCGTCAGGCGGACCACCCAACCCGATCCGAAATTCAACTACGAGCTTAGATCGGAAGAGCGTCGGGTCGGGAAAGAAAAGGAAAGTG
+
CCCCCGGGGGGGGGGGGGGGGGGGGGGGGGGGGGGGGGGGGGGGGGGGGGGGGGGGGGGGGFGGGGGGGGGGGGGGGGGGGGGGGGGGGGGGGGGGGGGFFEGGGGGGGGGGGGGGGGGGGGGGGGGGGGGGGGGGGGGGGGGGFGGGGGGGGGGGGGGGGGFGGGGGGGGGGFDEFCFGGGGGFF@BEGGGGGGGG?CEGDGAF?FGGFCD?DD?EEFD>4FFBFFAFF>FFGFGBBGFEDF;AD@66CFECGA?FB00:AF>)-4:?BFF?1>>0;(4(0304)-4((4((+,)0(/.)
@M03152:184:000000000-AWYW1:1:2106:24141:5032 2:N:0:TATGCAGTATACCTGT
CCCAACTATCCCTATTAATCATTACGGCGACTCTAGAAACCAACAAAATAGAACCGCACGTCCTATTTTATTATGCCATGCTAATGTATTCGGGCAAAGGCCTGCTTTGAACACTCTAATTTTCTCAAGGTAAAAGTCCTGGTTCCCCGACACACCCAATTAAGGGCATGCCGGCTCACCAAGAGGTAGAACCCGGCCAGACAGTACGTACCGTAAGGCAGACCGCCCGACCAGGTTCGAAATTCAACTACGAGCTTAGATCGGAAGAGCGTCGTGTAGGGAAAGAAAAAGCACATGTAGA
+
CCCCCGGGGGGGGGGGGGGGGGGGGGGGGGGGGGGGGGGGGGGGGGGGGGGGGGGGEGGGGFGGGGGGGGGGGGGGGGGFGGGGGGGGGGGGGGGGGGGGGGGGGFGGAFGGGGGGGGGGGGGCDFGGGGGGGGGGGGFGFGGGGGGG@GGGGGGGGGGGGGGGGGGGGGGD6EGGC9DDDGG,CFGDGFFFGGDCED5@FGGFGFFGGFGGGGG5AA=F>2A1>90>BDFB5D<26<C67:52*9<@A<6<?DD06:46)6(46(44:8(4(-,38>><???>F@?(((4(2*(**.:-)
@M03152:184:000000000-AWYW1:1:2106:14558:5037 2:N:0:TATGCAGTATACCTGT
CCCAACTATCCCTATTAATCATTACGTCAATCCTAGAAACCAACAAAATAGGATCGAACGTCCTATTTCATTATTCCATACTAATGTATTCAAGCGCGAGCCTGCTTTAAACACTCTAATTTTTTCAAGGTAACAGTCCTGATTTCCCGCCACACCAAATTAATGACATGACGGTTCGTCAGAAGGTAGGAACCAGTAACACCAGTACATACCAAGGCACGACCAGCGTACTGATCCCGAAATTCAACTAAGAGCTTAGATCGGAAGAGCGCAGTGGAGGGAAAGAAAAGAAAAGAGTAAA
+
@@C<@FEFEFDFFGGGCEC-EFGGEEFA;6CF@FEF9FCGFFGGGGGGGFFGFEEGGGGGGDCGGGCFFFEFFGFGGFG,BEFGGFFGGFFEFGGCEGEFG@FFGFDAFDEF9EGGGGGGGGGAFCFAE,EFGDFGGCFCGGGDGGGDC@ECGGGGGGGGFGFGGFGGGCFFCEGGDE+@+==C6D8@ECCC@+,;@<CCF:78CFA+BFF55*4@958A54*/54)88A=?8@*4=(?@>B49@AEF?4)63*))2.)9<)61?0(/6((((4(4(642134<,.2(.4((.*()0)*-)
@M03152:184:000000000-AWYW1:1:2106:4610:5142 2:N:0:TATGCAGTATACCTGT
CCCAACTATCCCTATTAATCATTACTTCGCTTCCTAGAAACCAACAAAACGAGGCACGAGGTCCTATTCCATTATTCCATGCTGTAGTATTCAAGGCACTTGTTTTTGGCAACGCCTGCTTTAAACACTCTAATTTTCTCAAAGTAAACGAGCCGGAGCTGAGAGCCTCCACTCAGTTAAGAGCAGAGGCCAGCATACCGGCAGATATAGTGAAGGCCAGGGCGGCCAGTGCACACCATCCCGGCAGACCGGACCGCCCTGGTCCCGAAATTCAACTAGGAGCTTAGATCGGAAGAGCGTC
+
CCCCCGGFGGGGGGGGGGGGGGGGGGF<FFEGGGGGGGGGGEGGGGGGGFG@CEGGGGGG7CGGGGGGGGGGGGGGGGGGFGG9FFFFDFGGCFGGCEFGDFGDFGGD7AFCFEGDF?EFGGAFFGGGFGFFGGGGGG9FGGGC@AF;EGGDEE78+=CFGGECD6?G?GFGFGGGGGGGFGGGG8DGCCDEGCCA9?D5>GGA**+?CE@E77C**3<9>>?5>:93=).68;3;B?F(=@F9>)4)(9331CDFF1;(8?3<?07?>01544).:))(.04826))-)41(:25)(1(-
@M03152:184:000000000-AWYW1:1:2106:7562:5206 2:N:0:TATGCAGTATACCTGT
CCCAACTATCCCTATTAATCATTACGTCGATCCTAGAAACCAACAAAATAGGTTCGAACGTCCTATTTCATTATTCCATGCTAATGTATTCGAGCGATTGCCTGCTTTAAACACTCTAATTTTTTCAAAGTAACAGTCCTGACTCCCCGTAACACCAAATTAATGACATCACGGCTCATCAGAAGGGAGAAATCAATGACGTTAGTACGTACCGAGGCACGACCGACGTATTGATCCCGAAATTCAACTACGAGCTTAGATCGGAAGAGCGTCGTGTAGGGAAAGAACAGGGAAGTGTCAA
+
CCCCCGGGGGGGGGGGGGGGGGGGGGGGGGGGGGGGGGGGGGGGGGGGGGGGGGGGGGGGGCFGGGGGGGGGGGGGGGFGGGGGGGFGFGGFFFGGGGGGGGFFGFGGGEGGGGGGGGGGGGGGGGGFGEGGGGGGDGCEFGGAEGGGGGDGGGGGGGGGGCEFFGGFGGGGG>>EDGCFFDFAFGGC=E8FCFGGGGGFGGGFGFF@CFGCDGGDEAAF47A>FF@F3><F7@3;A,C<;65?FF6:CC):(18;:<BF2:?0:1>B?<>6:6(4,.)43.20,0(((4((-*(0*-*))
@M03152:184:000000000-AWYW1:1:2106:17591:5403 2:N:0:TATGCAGTATACCTGT
CCCAACTATCCCTATTAATCATTACGTCGATCCTAGAAACCAACAAAATAGAATCGGACGTCCTATTTCGTTATTCCATGCTAATGTATTCAAGCGTGAGCCTGCTTTAAACACTCTAATTTTTTCAAAGTAACAGTCCTGATTCCCCAAGACACCAAATTAATGACATCATGGTTCGTCAGAAGGTAGAAATCAATAATACCAGTACGTACAATAGCACGACCAATAAATTGATCCCGAAATTCAACTACGAGCTTAGATCGGAAGAGCGTCGTGTAGGGAAAGAACAGGACAGGGTAGA
+
CCCCCGGGGGGGGGGGGGGGGGGGGGGGGGGGGGGGGGGGGGGGGGGGGGGGGGGGGGDGFGGGGGGGGGGGGGGGGGGGGGGGGGGFGGGGGGGGGGDGGCFGGGGGG9FGGFGGGGGGGGGGGGGGFGGGGGGGGGFG9FFGGGGGGGGCF8ADGGGFFGFGEGGGGGGGFDGGGGDDFGGGGGGFFFGGGFGGGFGFGFFD?AFGDFGGGC,AFFFFEF>)>CBFFFFFFGF7A@C4DB?;BFFFCF;2=4/2?;3))9(61<13(=0(63612;>FFFF>(8,.((,((*-))(2,-
@M03152:184:000000000-AWYW1:1:2106:18118:5470 2:N:0:TATGCAGTATACCTGT
CCCAACTATCCCTATTAATCATTACGTCAACCCTAGAAACCAACAAAATAAGATCGACGTCCTATTTCATTATTCCATGCTAATGTATTCAAGCGTTAGCTTGCTTTAAACACTCTAATTTTTTCAAAGTAACAGTCCTGTTTCCCCGCAACACCAAATTAATGGCATCACGGTTCTACAAGAGGGAGGAATCAGTGAGACCAGTTCATACCAGTGGCACGACCGACCTACTGACCCCGAAATTCAACTACGAGCTTAGATCGGAAGAGCGTCGGGGAGGGAAAGAACAGGTATGGGTGGA
+
CCCCCGGGGGGGGGGGGGGGGGGGGGGGGGGGGGGGGGGGGGGGGGGGGGGGGGGGGGGGGGGGGGGGGGGGGGGGGGGGGGGGGGGGGGGGGGGGGGGGGGGGGGGGGGGGGFGGGGGGGGGGGGGGGGFGGGGGGGGGGGGGGFGGGGGGGGGGGGDFGGGCDGGGGGGG6DGEGGGGGGGGGDEFGGGG?FGGCGGFGGGFGFFGGFDGFCGF?DCF>=EFF=@DE=BFADEGF?GBEFFEAAEFFG)8;C:6FE@E??6;?:>?BF(.(((((0491@B>2?<133()-+.)),*,(
@M03152:184:000000000-AWYW1:1:2106:23819:5557 2:N:0:TATGCAGTATACCTGT
CCCAACTATCCCTATTAATCATTACGTCAACCCTAGAAACCAACAAAATAAGATCGACGTCCTATTTCATTATTCCATGCTAATGTATTCAAGCGTTAGCCTGCTTTAAACACTCTAATTTTTTCAAAGTAACAGTCCTGTTTCCCCGCAACACCAAGTTAATGGCATCACGGTTCTACAAGAGGGAGGAATCAGTGAGACCAGTTCATACCGTTGGCACGACCGACCTACTGACCCCGAAATTCAACTACGAGCTTAGATCGGAAGAGCGTCGGGTAGGGAAAGAACAGGTATGTTGAGA
+
CCCCCGGGGGGGGGGGGGGGGGGGGGGGGGGGGGGGGGGGGGGGGGGGGGGGGGGGGGGGGGGGGGGGGCFGGGGGGGGGGGGGGGGFEFFFGGGGGGGGG9<B@EFGGGGFFGGGFGGGGGGGGEEF9FGGFFGGGGEGGFFGGCGGGGGGGBFFGGGGCFGGFGGGFGGGGCDGGFGGFGFGGGGEGGGDCFFGC8FCG+C@C7FGGCFFCFGEF6=FADE=FFFF>FFFAG@FFFGBD;).8A6AC6A6?<D(;C8>5?D6<66<?(34(4((,)(4648>:FF:B71)60(**):((
@M03152:184:000000000-AWYW1:1:2106:21137:5749 2:N:0:TATGCAGTATACCTGT
CCCAACTATCCCTATTAATCATTACGTCGATCCTAGAAACCAACAAAATAGGTCCGAACGTCCTATTTCATTATTCCATGCTAATGTATTCGAGCGATTGCCTGCTTTAAACACTCTAATTTTTTCAAAGTAACAGTCCTGACTTCCCGTAACACCAAATTAATGACATCACGGCTCGTCAGAAGGGAGAAATCAATGACGTTAGTACGTACCGAGGCACGACCGACGTACTGATCCCGAAATTCAACTACGAGCTTAGATCGGAAGAGCGTCGTGTAGGGAAAGAAGAGGTAAGAGAAAG
+
CCCCCGGGGGGGGGGGGGGGGGGGGGFGGGGGGGGGGGGGGGGGGGGGGGGGGGGGGGGGDGGGGFGGGGGGGGGGGGGCFGGFGGGGFGGGGGGGGFGGGGFGFGGFGGGFGGGGGGGGGGGGGGGGGGGFGDFGDEBEFGG9EFGGGGGGGGGGGGGGGGFGGGGGG6D?EEG8CED>FGCGGGGGGGGGGFFGFFG5ED6=5<EGDFGG<9*@ADFAB@F=@=@F>><56DEFF3D;A9:3+8?6?641,9<3?4)66)8:??F:?:3,17(-(.4<?F?4()4(.(())+)*1(2((
@M03152:184:000000000-AWYW1:1:2106:11628:5836 2:N:0:TATGCAGTATACCTGT
CCCAACTATCCCTATTAATCATTACGTCGATCCTAGAAACCAACAAAATAGAATCAAACGTCCTATTTCGTTATTCCATGCTAATGTATTCAAGCGTGAGCCTGCTTTAAACACTCTAATTTTTTCAAAGTAACAGTCCTGATTCCCCATGACACCAAATTAATGACATCATGGTTCGTCAGAAGGTAGGAATCAATAATACCAGTACGTACTATTGCACGACCAATAAATTAATCCCGAAATTCAACTACGAGCTTAGAACGGAAGATAGTCGTGTAGGGAAAGAACAGGTATGAGTCAA
+
CCCCCGGGGGGGGGGGGGGGGGGGGGGGGGDGFGGGGGGGGGGGGGGGGGGGGGGGGGGG<FDGGFGGGGEGGGGGGGGGGFFGGGGGGGGGGFGGGEGFGGGGGFGGFGGFGGGGGEFGGGGGDFGGGGGGFGGGGFFGFFFCE9EGGGGGGGGGGGGGGFFFFGGGCFD,;EADGGGCFGGGGGGGGGGGGGA9EGGDGFD:@<DFGFGFGGAFA+>A?@AA=C=;AFFFFGFF+:5>DFAEAFA+8CA2@D;=F::4*5>95<BD))7<)((6,;337.:)(28((((/.+/*/)*))
@M03152:184:000000000-AWYW1:1:2106:11054:5849 2:N:0:TATGCAGTATACCTGT
CCCAACTATCTCTATTAATCATTACGTCAATCCTAGAAACCTACAAAATAGGATCGAGCGTCCTATTTCATTATTCCATGCTAATGTATTCAAGCGCGAGCCTGCTTTAAACACTCTAATTTTTTCAAAGTAACAGTCCTGATTCCCCGCCGCACCAAATTAATGACATGACGGTTCGTCAGAAGGTAGGAACCAGTAACACCAGTACATACCAAGGCACGACAAGCGTACTGACCCCGAAATTCAACTAAGAGCTTAGATCGGAAGAGCGACGTGTAGGGAAAGAACAGGACTGTGGAGA
+
CCCCCGGGGGGGGGGGGGFGGGGGGGGGGGGGGGGGGGGGGGGGGGGGGGGGGGGGGGGGGGGGGGGGGGGGGGGGGGG9EFGGGGGGGGFGGGFGCGGGDEDGGGGGGGGGGGGGGGGGGGGGD,A?EFFGGCGGEFGCFGGGGFFCEGDCECEEGFGGGGGGGFDFFCFGGCDCGGGG?EGEGGFCFFGGFB9CA>GFG>5=CFFGGFF7*?EFAF9FEAE(9B=48:=;8CE*5(9;EF:4;85A)*).)7))2;3;77<0:--:?(,(4;114)-5(0::::<7<0(((+.*1(*((
@M03152:184:000000000-AWYW1:1:2106:24650:6093 2:N:0:TATGCAGTATACCTGT
CCCAACTATCCCTATTAATCATTACGTCGATCCTAGAAACCAACAAAATAGGTTCGAACGTCCTATTTCATTATTCCATGCTAATGTATTCGAGCGATTGCCTGCTTTAAACACTCTAATTTTTTCAAAGTAACAGTCCTGACTCCCCGTAACACCAAATTAATGACATCACGGCTCGTCAGAAGGGAGAAATCAATGACGTTAGTACGTACCGAGGCACGACCGACGTATTGATCCCGAAATTCAACTACGAGCTTAGATCGGAAGAGCGTCGGGTAGGGAAAGAACAGGTATGTGGAGA
+
CCCCCGGGGGGGGGGGGGGGGGGGGGGGGGGGGGGGGGGGGGGGGGGGGFFGEFGGFFGGFFGGGGGGGGGGGGGGGFGGGGGGGGGGFGGGGGGGGGGGGGGFGGGGGGGGGGGFGGGGGGGGGGGGGGGGGGGGGGGGGGGGGGGGGBEEGGGGGGGFGGGGGGGGGDGGG6D@DGGGGGGFGGGGEDFGGGGGG?FFCCCDEAAC>AFG?DEDBFAA5>:(25;EFFFFFGFF6=G7D@:?1@?FEG8:69)4?<7<44:8319B??>;?1((.04:?:(56;::?(4-.3,1*)2,(
@M03152:184:000000000-AWYW1:1:2106:15954:6139 2:N:0:TATGCAGTATACCTGT
CCCAACTATCCCTATTAATCATTACGTCAACCCTAGAAACCAACAAAATAAGATCGACGTCCTATTTCATTATTCCATGCTAATGTATTCAAGCGTTAGCCTGCTTTAAACACTCCAATTTTTTCAAAGTAACAGTCCTGTTTCCCCGCAACACCAAGTTAATGGCATCACGGTTCTACAAGAGGGAGGAATCAGTGAGGCCAGTTCATACCGTTGGCACGACCGACCTACTGACCCCGAAATTCAACTACGAGCTTAGATCGGAAGAGCGTCGTGTAGGGAAAGAACAGGAATGTGAAGA
+
CCCCCGFGAGGGGGGGGGGFEFFGGGFGGEGCFGGGGGGGGEGGGGGGGFGGGFFGGFGGGEGFFFGGDFFFFGGGGGGGGGGGGGF9CFFGGDGFGGGGGGEFFFFGGGFGGGGFGGGGGGGGGFDFGGGGCFGGGAFGGGFGGGG>EEGGGGGGGGCCDEFGGGGGGGGEEFDGFGGGGGFGGEECGEGFCBFCFFGFGGGFCFFGCFDGDCEFA*8@D=BFA>=566>AFGBDA@GFF>:;FF?F?FFDFGF>FEEFE?<F1,,.480-(4,8(7AB?@:725:2:42(,0)*1)*))
@M03152:184:000000000-AWYW1:1:2106:11914:6164 2:N:0:TATGCAGTATACCTGT
CCCAACTATCCCTATTAATCATTACGTCGATCCTAGAAACCAACAAAATAGAATCAAACGTCCTATTTCATTATTCCATGCTAATGTATTCAAGCGTGAGCCTGCTTTAAACACTCTAATTTTTTCAAAGTAACAGTCCTGATTCCCCACGACACCAAATTAATGGCATCATGGTTCATCAGAAGGGAGAAACCAATGATGCCAGTACGTACCGAGGCACGACCGACATATTGATCCCGAAATTCAACTACGAGCTTAGCACGGAAGAGAGTCGGGTAGGGAAAGAAAAGGAAGTGTTATA
+
CCCCCGGGGGGGGGGGGGGGGGGGGGGGDEEGGGGGGGGGFGGGGGFGGCFGGGGGGGGGFFGG<EGGGGFGGGGGGGGGGGGGGGGGGGGGGGGEGGEDFGGGG8FFGCGGGFGGGGGGGGGGGGGGGGGGGGGGGGGGGGGGGGGGGGGDDGDGG8>@9AFGGGF8+DFA;DDFD99A?8DFGG@8=EGCCFEGFF8+@+68DFFFGFGG>DE>B>AFFFF>A7>A4B<868CF+7C2A@AEFFCFFGF@?*:66.)))/(66811((-)-90((0(4::278?:(87:((2)**.*))
@M03152:184:000000000-AWYW1:1:2106:9686:6206 2:N:0:TATGCAGTATACCTGT
CCCAACTATCCCTATTAATCATTACGGCGACTCTAGAAACCAACAAAATAGAACCGCGCGTCCTATTTTATTATTCCATGCTAATGTATTCAGGCATAGGCCTGCTTTGAACACTCTAATTTTCTCAAGGTAAAGGTCCTGGTTCCCCGACTCACACCAACAAAGGGCACGCCGGCTCACCAAGAGGTAAGGCCCGCCCAGACAGTACGTGCCGTTAGGCAGACAGCCCTGCCAGGCCCGAAATTAAACTACCACGTTAGATCGGACGATCGGCGTGGAGGGAAAGAACAGGTAGGTGGAA
+
CCCCCGGGEGGGGGGGGGGGGGGGGGGGGGGGGGGGGGGGGGGGGGGGGGCGGGGGGCFGGDGGGGGGGGGGFGGGGGGGGGGGGGGGGGFDFGGGGGGGGGGGGGGGGFGCFGGGFGGGGGGGGGGGFDFGGGGGGGGGG8>FGGGGGGE+==AFFC=FGE,D@D>EGGGC8=DGDEFGGGG7CCCEEFFDFGECE>C4,7*-6AFFD6;4?DC:))66/(:6,/383.6F5D@58,>;D9:?8*)9<>4)(*)(0(,4)).(32((-((-(-((4),3:>1><)(.(.1()+,)14*-)
@M03152:184:000000000-AWYW1:1:2106:6086:6316 2:N:0:TATGCAGTATACCTGT
CCCAACTATCCCTATTAATCATTACGTCAACCCTAGAAAACCAACAAAATAAGATCGACGTCCCATTTCATTATTCCATGCTAATGTATTCAAGCGTTAGCCTGCTTTAAACACTGTAATTTTTTCAAAGTAACAGTCCTGTTTCCCCGCAACATCAAATTAATGGCATCACGGTTCTACAAGTGGGAGGAATCAGTGAAGCCAGTTCATACCGGTGGCACGACCGACCTAATGACCCCGAACTTCAACTACGAGCTTCGATCGGAAGAGCGTCGGGGAGGGAAAGAAAAGGGATGCAGAA
+
CC9BCFGGFFG<F6FEGFFEFGGGGGEFEGGGCA@FGG@FF:;CFFGGGCAFEE,C,FFEG@F@EA@F99EF9EEFEF66ACFGGCF,CFCFGFGE:FBCF,,9F,A5A@5CFEA,CC?@FGFC:B,CAFGGGGGGG98<EFGE9,@F7EGCEF8,,=,,7=;;E8,@DCDGE88+=EGCFEF,?,,3+36,@9D8=DF7=;C@6;BFFFFC=9CA>B@F>5*/0/))))*21=**2595>B),1;7C3://65)()().()/4(-390,(,(((((.2((0()(.33((40(*37))*..
@M03152:184:000000000-AWYW1:1:2106:20959:6404 2:N:0:TATGCAGTATACCTGT
CCCAACTATCCCTATTAATCATTACGGCGACTCTAGAAACCAACAAAATAGAACCGCACGTCCTATTTTATTATGTCATGCTAATGTATTCGGGCAAAGGCCTGCTTTGAACACTCTAATTTTCTCAAGGTAAAAGTCCTGGTTCCCCGACACACCCAATTAAGGGCATGCCGGCTCACCAAGAGGTAGAACCCGGCCAGACAGTACGTACCGTAAGGCAGACCGCCCGACCAGGTTCGAAATTCAACTACGAGCTTAGATCGGAAGAGCGTCGTGTAGGGAAAGAACAGGTAAGTGGAGG
+
CCCC<FGGGGGGGFGGGGGGGGGGGGGGGEGGGGGGGGGGGGGGGGGGGGGGGGGGGGGGFGGGFGGGGGGGGGGGCGGGGGGGGGGAFGGGGGGGGGGFGFFGGGGGGGGGGFGGGGGGGGGGFFEDF@FGG9FGGG9FGGGGGGGGGGEGGGGGGGG8FC8D??>FGGFGG6CEGCGGG6C8FDGCFFGGGGGCGGDAGGFFGFFGG=FDDGD)?4:ADBF03@>>>EFFFG@2AADFF05<FFFBAFFFBC:0<A?<24:<:?9B<<B91;9::F4>B5:0()4(4(4))+4/*.*2(
@M03152:184:000000000-AWYW1:1:2106:23664:6418 2:N:0:TATGCAGTATACCTGT
CCCAACTATCCCTATTAATCATTACGTCAATCCTAGAAACCAACAAAATAGGATCGAACGTCCTATTTCATTATTCCATGCTAATGTATTCAAGCGTTAGCCTGCTTTAAACACTCTAATTTTTTCGAAGTAACAGTCCAGATTCCTCGCAACACCAAATTAATGGCATTACGGCTCATCAGGAAGGAGGAATCAGTGAGACCAGTACATACCAGAGGCATGACCAACCTACTAACCCCGAAATTCAACTACGAGCTTAGATCGGAAGAGCGTCGAGTAGGAAAAGAACAGGTCTGTTTAG
+
CCC-@@CFGFGFG9<FEFGGAAFCFFFGGGGGGGGGCECFG<DE@<E@CCFD<CFF7<EEF<CFGD9FEFGGGFGFGDCFEGA9CGGAEFGGGGGGECFGGDFF8EFFCEAEFGGGG9FFGEDF>FGCA,BEAF<<@:EFG:>DFAFFEGE6BEGGFCEFGA8==EFFGGGG8CD=C@FF9D8DDFG:DEEG=FGGGGGFGFFCFC?D?FGDGGC**08?A9F@C@5<A*<AAFAFA4CA?BB2+8@CC@?)/759;;>89)<((,6(/(3(611((0.-)*)/.)81:710)0))*.2))
@M03152:184:000000000-AWYW1:1:2106:22887:6479 2:N:0:TATGCAGTATACCTGT
CCCAACTATCCCTATTAATCATTACGTCAATCCTAGAAACCAACAAAATAGGATCGAACGTCCTATTTCATTATTCCATGCTAATGTATTCAAGCGTTAGCCTGCTTTAAACACTCTAATTTTTTCAAAGTAACAGTCCAGATTCCCTGCAACACCAAATTAATGGCATTACAGTTCATCAGGAAGGAGGAATCAGTAAGACCAGTACGTACCGGTGGCACGACCAGCCTACTAACCCCGAAATTCAACTACGAGCTTAGATCGGAAGAGAGCCGGGTAGGGAAAGAACAGGATTGTGTAA
+
CCCCCEGGGGGGGGGGGGGGGGGGGGGGGEGGGGFGGGGGGDGGG@EGGGGGDGGGGGGGGGGGGGGGGGGGGGGGGGGGGGGGGGGGGGGGGGGGGGGGGGGGGGGGGGFGCFGGD??EGGGGGGFGFGGGFFGGFFFGCFEGGGFGCGGGGGGGGFEGGCGGGAF?GGD;9?DGGGGGGGFGGGGGFGEGFDGGFFDDFC6=FFFGG;FGCDGE5>56?=>AAFDFF559>FCG@BD=AAD==6?+*2/)6*8(8=E@EE<;?6<(/((/(,(((27<?::@2)48,,33(+-.9.95)
@M03152:184:000000000-AWYW1:1:2106:27461:6491 2:N:0:TATGCAGTATACCTGT
CCCAACTATCCCTATTAATCATTACGTCAATCCTAGAAACCAACAAAATAGAATCAAACGTCCTATTTCATTATTCCATGCTAATGTATTCAAGCATAAGCCTGCTTTAAACACTCTAATTTTTTCAAAGTAATAGTCCTGATTCCCCATAACATCAAATTAATGACATTGTAGTTCATCAGAAAGGAGAAATCAATAAGACCAGTACATACAAAGGTATGACCAGAAAATTGATTTCGAAATTCAACTACGAGCTTAGATCGGAAGAGCGTCGTGTAGGGAAAGAACAGACATGTATAAA
+
CCCCCGGGGFGGGFGGGGGGGGGGGGGGEGGGGGGGGGGGGGGGGGGGGGGFGGGFGGGGGGGGGGGGGGGGGGGGGGFGGEGGFGGDFFGGGGGGGGGGGFGGGGFGG<FFCFFDFEDFFGGGGGFFGGGGCDFFFGFFG9EFEFGFGGGGGGGGGGGFGGGDFG8EG8DG;CGGGGGGDEF;DGGFGFGFFGG9CF8D82?DDFFGGFGGFDABFFBDFFBDDDDFF5:D+DEFFE79ADF@8<C?EFF==5*8AEBC@;4:9594>))-05(-()*0(6@FD4((((((/2)1+1+))
@M03152:184:000000000-AWYW1:1:2106:18949:6636 2:N:0:TATGCAGTATACCTGT
CCCAACTATCCCTATTAATCATTACGCCGATCCTAGAAACCAACAAAATAGGGTCAAACGCCCTATTTCATTATTCCATGCTAATGTATTCAAGCGCGAGCCTGCTTTAAACACTCTAATTTTTTCAAAGTAACAGTCCTGATTCCCCGCCACACCAACTGAATGGCATGACGGTTCTTCAGAAGGGAGGAACCAGTGACACCAGTGCATACCGAAGGCACGACCAGCGTACTGATCCCGAAATTCAACTACGAGCTTAGATCGGAAGAGCGTCGTGTAGGGAAAGAACAGGTAAGGTTAG
+
CCCCCGGGGGGGGGGGGGGGGGGGGGGGGGGGGGGGGGGGGGGGGGGGGGGGGGGGGGGDGGGGGGGGGGGGGGGGGGGGGGGGGGGGGGGGGGGGGGGGGGGGGGGGGEFGGGGGGGGGGGGGGGGGGAFFGGGGGGGGGGGGGGGGGGGGGGGGGGGGGDFGF8FGGGGGGGDGGGGGGGGGGGGDGGGGGGGGGGGFGGGF584>DCCFFGGDFBDFFFF=B>FF>>0>FFE:A9FD>BB;:6?FCFFE6C:;:0-))6)806<9(3:60:>1488<>BBF:5.841(,-+)19.*6(
@M03152:184:000000000-AWYW1:1:2106:7778:6652 2:N:0:TATGCAGTATACCTGT
CTCAACTATCCCTATTAATCATTACGTCAATCCTAGAAACCAACAAAATAAGATCAACGTCCTATTTCATTATTCCATGCTAATGTATTCAAGCGTTAGCCTGCTTTAAACACTCTAATTTTTTCAAAGTAACAGTCCTGTTTCCCCGCAACACCAAACTAATGGCATCACGGTTCTGCAAGAGGGAGGAATCAGTGAAGCCAGTACGTACCGGTGGCACGACCGACCTACTGACCCCGAAATTCAACTACGAGCTTAGATCGGAAGAGCGTCGTGTAGGGAAAGAAAAGTGAGAGGTTAG
+
CCCCCGFGGGGGGGGGGGGGGGGGGGGGGGGGGGGGGGGGGGGGGGGGGGGGGGGGGGGGGGGGGGGFGGGGGGFGGGGGGGGGGGEGFCFGGGGGGGGGGGGGGFFFGGGGGGGGAFGGGGGGGFFEFGGGGGGFG?EGGGGGGGGGGGGGGGGEFGGGGGG8FFGGFGGGDDGGGGGGGGGFFCCFGGGCFGGGGGDD8FG@CA5DFAG?DDGFEFFFFFEFABF;BABF4CEF69C@F6:CF7);<*;((*2()77>)6=<?0(1323((7(,())51)4..5((,()))2)).5*-(
@M03152:184:000000000-AWYW1:1:2106:15343:6657 2:N:0:TATGCAGTATACCTGT
CCCAACTATCCCTATTAATCATTACGGCGACTCTAGAAACCAACAAAATAGAACCGCACGTCCTATTTTATTATGCCATGCTAATGTATTCGGGCAAAGGCCTGCTTTGAACACTCTAATTTTCTCAAGGTAAAAGTCCTGGTTCCCCGACACACCCAATTAAGGGCATGCCGGCTCACCAAGAGGTAGAACCCGGCCAGACAGTACGTACCGTAAGGCAGACCGCCCGACCAGGTTCGAAATTCAACTACGAGCTTAGATCGGAAGAGCGTCGTGTAGGGAAAGAACAGGTATGTGGTAA
+
CCCCCGGGGGGGGGGGGGGGGGGGGGGGGGGGGGGGGGGGGGGGGGGGGGGGGGGGGGGGGGGGGGGGGGGGGGGGGGGGGGGGGGGGGGGGGGGGGGGGGGGGFFGGGFGGGGGGGGFGGGGGGFCGDGGGGGGGGFGGGGGGDGGGGGGGGGGGGGGGGGGAFGGGGGGGGGGGGGGGG6EECEGGGGGGGGGGGD>97>4=?6AGGFGGD?EBFF9/:=ADFBFDEFF5)7829<<?FFFBBFFFA4)3:D>>FB)4).46:6>???0((-(-4><21;0;15.,.4().+3/*4*-)
@M03152:184:000000000-AWYW1:1:2106:26999:6671 2:N:0:TATGCAGTATACCTGT
CCCAACTATCCCTATTAATCATTACGGTGATCCTAGAAACCAACAAAATAGAACCATGCCGTCCTATTCTATTATTCCATGCTAATGTATTCGAGCATAATGCCTGCTTTAAACACTCTAATTTTTTCAAGGTAAAGGTCCTGGTTCCACAAGACATCCAACTAAGGACATCGAGCTTCTCCAGAAGGTGAGAAATCAACAGCGACAGTTCATACCCCTTAAGGCACGACCATCGAGTCAATCCCGAAATTCAACTACGAGCTTAGATCGGAAGAGCGTCGGGTAGGGAAGTGAGAGGGAG
+
CCCCCGGGGGGGGGGGGGGGGGGGGGGGGGGGGGGGGGGGGGGGGGGGGGGGGGGGGGGGGFGGG@EFGGGGGGGGGGGGCGGFGGGFGGGFFEGGGGGGGGGGGGGGGGGCFGGGGGGGGGGGGGGGGGFDFGGCEGGGGGFGGGGGGGFFGGGGGGDCEFF=DFGGGGGGGGGGGFGGGGGGGFEGGGGGGGFFDGGFGGFBG>ED7CCGGGG95C5:FEFEFCCFEB5AADDC*:F;E*=>*@@/9;6;C71@FE(69>63><7<6;1DFFFD@F;39)()-.460:())+)*0(*-(
@M03152:184:000000000-AWYW1:1:2106:27161:6685 2:N:0:TATGCAGTATACCTGT
CCCAACTATCCCTATTAATCATTACGTCGATCCTAGAAACCAACAAAATAGGTTCGAACGTCCTATTTCATTATTACATGCTAATGTATTCGAGCGATTGCCTGCTTTAAACACTCTAATTTTTTCAAAGTAACAGCCCTAACTTCCCGTAACATCAAATTAATGACATCACGGTTCGTCAGAAGGGAGAAATCAATAACGTTAGTACGTACCGAAGGTACGACCGACGTATTGATCCCGAAATTCAACTACGAGCTTAGATCGGAAGAGCGTCGTGTAGGGAAAGAAAAGGTCGGGTTAG
+
CCCCCGGGGGGGGGGGGGGGGGGGGGGGGGGGGGGGGGGGGGGGGGGGGFGGEGGEGGGGGGGGGGGGGGGGGGGGGGGGGGGGGGGGGGGGGCGGGGGGGGGGGGGGGGFGGGGGGGGGGGGGGGGGGGGGGCFFGFGGGGGGGGGGGGGGGGGGGGGGGGGGFGGGGGGGGGGGGGDGGEFFGGC,@CGGGFFCC;FFGGCDEFFGGFGGDDEAEE@FFDFF5>@AD)-B)+9+A/C?F1>@FFEFFD8)45)(83);CC)0::(((((49?>>:;<A<D?F0F??0223,+())(*((
@M03152:184:000000000-AWYW1:1:2106:8808:6763 2:N:0:TATGCAGTATACCTGT
CCCAACTATCCCTATTAATCATTACGGCGACTCTAGAAACCAACAAAATAGAACCGTACGTCCTATTTTATTATGCCATGCTAATGTATTCGGGCAAAGGCCTGCTTTGAACACTCTAATTTTCTCAAGGTAAAAGTCCTGGTTCCCCGACACACCCAATTAAGGGCATGCCGGCTCACCAAGAGGTAGAACCCGGCCAGACAGTACGTACCGTAAGGCAGACCGCCCGACCAGGTTCGAAATTCAACTACGAGCTTAGCTCGGAAGAGCGTCGTGTAGGGTAAGAACAGGTATGTGGAGA
+
CCCCCGGGGGGGGGGGFGGGGFGGGGGGGGGGGGGGGGGGGGGGGGGGGGGGGGGGGGGGFGGGGGGGGCGGGGGGGGGGGGGGGGGGGGGGGCGGGGGGGGGGFFGGFFGGCFGGGGGGGGGGGGE?FFGGFDFGFGFFGGFGGGGGEGGGGFGGGG6DFGGGGGGGGGGFGGDEGGFCCCG77DFGGGGGGGGEGGEFFGG:CFA4FFFDDGC5AFBFAF4B>;B3>FBBA5(*07C1>(84@FFFFGFF037274,)-)-(-(,(.(-(,-96().),).),*6(4344)+.**)2,,
@M03152:184:000000000-AWYW1:1:2106:19524:6764 2:N:0:TATGCAGTATACCTGT
CCCAACTATCCCTATTAATCATTACGTCAATCCTAGAAACCAACAAAATAGAATCAAACGTCCTATTTCATTATTCCATGCTAATGTATTCAAGCATAAGCCTGCTTTAAACACTCTAATTTTTTCAAAGTAATAGTCCTGATTCCCCATAACATCAAATTAATGACATTGTAGTTCATCAGAAAGGAGAAATCAATAAGACCAGTACATACAAAGGTATGACCAGAAAATTGATTTCGAAATTCAACTACGAGCTTAGATCGGAAGAGCGTCGTGTAGGGCAAGAACAGGTAATTATAGG
+
CCCCCGGGGGGGGGGGGGGGGGGGGGGGGGGGGGGGGGGGGGGGGGGGGGGGGGGGFGGGGGGGFGGGGGGGGGGGGGGGFGGGGGGFGGGGGEGGGGGGGFGDFFFGGGGGGGGGGGGGGGGGGGFGGCFGGGGFGFGGGGGGGGGGGGFFGGGGFFGGGGGGFFG8DGGGGGGGGFGGGGGFGD8FGFGGGGGCFFEFGGFBEFFGGFGGFG8?5DEFF>?5D=DFF57D?97;9C?=A8;;BFE+C7688C>AFE5*;7):>=BB@B=@(8@DBA4>2)60(;8/36(7)1)++)3))
@M03152:184:000000000-AWYW1:1:2106:7732:6858 2:N:0:TATGCAGTATACCTGT
CCCAACTATCCCTATTAATCATTACGTCGATCCTAGAAACCAACAAAATAGGGTCAAACGTCCTATTTCATTATTCCATGCTAATGTATTCAAGCGCGAGCCTGCTTTAAACACTCTAATTTTTTCAAAGTAACAGTCCTGATTCCCCACCACACCAACTGAATGGCATGATGGTTCTTCAGAAGGTAGGAACCAGTGACACCAGTGCATACCGAAGGCACGACCAGCGTACTGATCCCGAAATTCAACTACGAGCTTAGATCGGAAGAGCGTCGTGTAGGGAAAGAACAGGGATGTGTAG
+
CCCCCGGGGGGGGGGGGGGGGGGGGGGGGGGGGGGGGGGGGGGGGGGGGGGGGGGGGGGGFGGGGGGGGGGGDGGGGGGGGGGGGGGGGGGGGGGGGGGEGDGGGFEGGGGGGGGGGGGGGGGGGGGGGFGGGGGFFGGGGGGGGGGFGGGGGG@EGGEGFGFGGGGGGCDFGFGFDGGGGGGFGGGGGFFGGFGGGGGBGGGF?0@CGFGFDC7B59CF?59@>BFFEDD6FFEFCEG9?@:>FFEFCGFE;*:1>(1)>77;@DDF3=397?>9<8<FAF?F0)82((.(-:(.).:.)
@M03152:184:000000000-AWYW1:1:2106:11519:6908 2:N:0:TATGCAGTATACCTGT
CCCAACTATCCCTATTAATCATTACGTCGATCCTAGAAACCAACAAAATAGAATCAAACGTCCTATTTCGTTATTCCATGCTAATGTATTCAAGCGTGAGCCTGCTTTAAACACTCTAATTTTTTCAAAGTAACAGTCCTGATTCCCCAAGACACCAAATTAATGACATCATGGTTCGTCAGAAGGTAGGAATCAATAATACCAGTACGTACAATAGCACGACCAATAAATTGATCCCGAAATTCAACTACGAGCTTAGATCGGAAGAGCGTCGTGTAGGGAAAGAACAGGTATGGATAGA
+
CCCCCGGGGGGGGGGGGGGGGGGGGGGGDGGGGGGGGGGGGGGGGGGGGGGGFGGGGFGGFFGGGGGGGGGGGGGGFGGGGGGGGGGGGGGGGGFGGGGGGGGGGGGGGGGGGGGGGGGGGGGGGGGFCCFGGFGGGGGGGGGGGGGGGC8DFFGGGGGGGGGGFGGGGGGGGEDFFEGGFEG;88FFGGGGGFGGGGFFGGDEGFFG>FGFDGGFA?>:>=D==CBFCFFFFF=DF=DAFBFECFEFEGF==<>9F@3>?CD9@D;@;;>6?BFF(8C31A;:?:232(,).+()*.05)
@M03152:184:000000000-AWYW1:1:2106:10828:6950 2:N:0:TATGCAGTATACCTGT
CCCAACTATCCCTATTAATCATTACTTCGGTCCTAGAAACCAACAACATAGAACCAAAGTCCTATTCTATTATTCCATGCTAATGTATTCAAGCGTGAGCCTGCTTTAAACACTCTAATTTTTTCAAAGTAAAAGTCCTGGATCCCCAGCGCACTCAACTAAGATCACACTGGTTCCCCAGAAGGAAAGACCCGACCAGAGCAGTGCTTACCTTGCAGCAAGACCACCCAGCCAGGCCCGAAATTCAACTACGAGCATAGATCGGACGAGCGTCGTGCCGGGAAAGAAACGGTCAGTTGAG
+
CCCC<FCECECEFGGFCFF@FGGGGGF<@,8@EGGGGGF<8FFGG8,;EGGF<EFFF<<CEFE,<<<EDFFFAEFFFGGGG<FFCCFEFFCEFFFB,:FC,@FFGFD9EAF,A<,C,CCFFAAFGGGFA@9A,@EFFEGAEEGEFF7A7E+BEECDF,,@4=?4,@=FCFDE86==8E?,=@FFGCFGGFFC=>6@68,;1;C0=:8@+1=D++,*;6@6956=)=CA?F)9*;)*544(?5B28+989495?5)6)/))1.1((6(61301-192:)(4(5(7(),((((-(*(0*)*-(
@M03152:184:000000000-AWYW1:1:2106:6239:6990 2:N:0:TATGCAGTATACCTGT
CCCAACTATCCCTATTAATCATTACGTCGATCCTAGAAACCAACAAAATAGGATCAAACGTCCTATTTCATTATTCCATGCTAATGTATTCAAGCGCGAGCCTGCTTTAAACACTCTCATTTTTTCATAGTAACAGTCCTGATTCCCCGCCACACCAACTGAATGGCATGACGGTTCTTCAGACGGGAGGAACCAGTGACACCAGTGCCTACCTAACGTACGATCAGCGTACTCATCCCGAACTTCACCTACGACCTTAGATCGGCAGCGCGTCGTGTCGGGAAAGCACCGGCCTGGTTTC
+
@B@-BFGGGFFGF<CF9@FGGGG9@FFGFGGGGGFCEAFFC,8CC@F,E9@EFFFC8FC76,BFCEAEGFFFFDCCC,,,BEA9ADF@<F<<,,C:+84=CFFACEE,,,:E,9EFC5AEBFGGE,,,:,:E,9,?EEFFF,9EF=9E+@CEGFGG4=CDFAEG,@,@?DFCEGC>DDDD@9,,=+++@EE,D+;5AC,+,;C>A?;>+=+A;*5;**)3::5)85>FA>@B:+/:A=C1A;>(;A<*.006(9),07)./)7(3((,4,1((,(338(47)()()(5(,-((*,)).0(-
@M03152:184:000000000-AWYW1:1:2106:6461:7071 2:N:0:TATGCAGTATACCTGT
CCCAACTATCCCTATTAATCATTACGTCGATCCTAGAAACCAACAAAATAGGTTCGTACGTCCTATTTCATTATTCCATGCTAGTGTATTCGAGCGATTGCCTGCTTTAAACACTCTAATTTTTTCAAAGTAACAGTCCTGACTCCCCGTAACACCAAATTAATGACATCACGGCTCGTCAGAAGGGAGAAATCAATGACGTTAGTACGTACCGAGGCACGACCGACGTATTGATCCCGAAATTCAACTCCGAGCTTAGATCGGACGAGCGTCGTGTAGGGAACGAACAGTCATGTGTCAC
+
C@CCCGG,CEEGGGGGCFFFGGGGGGFGFGG8,C@9E<FG<F@FCGGGGFGFFGFG,CCEE<@:CCFE<,CE,CC9EEC,BECFFEEFFEEGEFCGGFFFG9FGGG9F9EFGAFGGGFFECFGGGGAE,AC,,@<EGFFFC=,,>F8=CEEGGGGG7FDFGFGD@,EFG6?,@=+3=@88?EF,=>8DG68FFA7@EFCBCDGF*?@@*9;C5@ED>BFFA5?25==588)6+CE7A1><B()18C):3*034))4<)22:<<6B(,((40(,(-8?))2(7<7::-3(,.,)36*76*6-
@M03152:184:000000000-AWYW1:1:2106:16994:7074 2:N:0:TATGCAGTATACCTGT
CCCAACTATCCCTATTAATCATTACGTCAATCCTAGAAACCAACAAAATAGGATCGAACGTCCTATTTCATTATTCCATGCTAATGTATTCAAGCGCATGCCTGCTTTAAACACTCTAATTTTTTCAAAGTAACAGTCCTGATTCCCCGCAACACCAAATTAATGGCATTACGGTTCGTCAAGAGGGAGGAATCAGCAACGCCAGTACGTACCTGTGGCACGACCAACATGCTGACCCCGAAATTCAACTACGAGCTTAGAGCGGAAGAGCGTCGTGAAGGGAAAGAACAGCTAAGTAGAA
+
CCCCCGGGGGGGGGGGGGGGGGGGGGGGGGGGGFGGGGGGGGGGGGCGGEFGGGGGCGGGFGGGGAFFFGGGGGGGGGGFGGGGGGGGGGFFFFFGGGGGGGGGGGGGGGGGGGGGGFGGFGGGGFGDFEGFFGC9E:EGGGGGGGGFGDDBEGGGGGGGEGFGG8EGGGGGGGGGGGGGFEDBDCECCEGGC9EAGGGFGD>=79CGGFCF*=EFFFBFF=AF=2=5F)3)==6CA2D@FFFFFFEF?C4=1*2,5(./1)12(2121(391<0(-)(.4<?@:448?<0(,+)0*)*))
@M03152:184:000000000-AWYW1:1:2106:22349:7139 2:N:0:TATGCAGTATACCTGT
CCCAACTATCCCTATTAATCATTACGGCGATTCTAGAAACCAACACAATAGAACCGCACGTCCTATTTTATTATTCCATGCTAACGTATTCGGGCGTAAGCCTGCTTTGAACACTCTAATTTTTTCAAAGTAAAAATCATGGTTCCCGACCACACCCAGTAAAGAGCATGGCCGTTCACCACGAGGTAAGCCTCCACCGCTCCAGTACACACCCATAGGGCGTACCGGGCGGCAAAGGCCGAAATTCAACTACGAGCTTAGATCGGCAGCACATAGTGTAGGGAAAGAAAAGGTAGGCTAA
+
CCCCCGGFGGGGGGGGGGGGGGGGGFEEE7FFFGFGAA9FEGCFF,;CCFEFFGGGGGGGGGGG9FGGGGGGGGGGGGGGGGGGGGGFGFGG,8C=CCEFGGGGGEGGFAFGCGGGG<?FGFGGGGGGFGGGGGGFGGGE;EFFGDGGGGGGGGGGG6DDF,EDFCFCFFFGGGGGG7F7;FG>>EGGGGCFCGGGGGCEEGGF6CFG>CDGGG*;)/7FA9)(6;1AEEFEFGFGF?GBF>52)84?AG?B:DE1<43))).6:0(-(((.())..*..:6248.,4((.,4+)*))*.)
@M03152:184:000000000-AWYW1:1:2106:15559:7173 2:N:0:TATGCAGTATACCTGT
CCCAACTATCCCTATTAATCATTACGTCGATCCTAGAAACCAACAAAATAGAATCAAACGTCCTATTCCGTTATTCCATGCTAATGTATTCAAGCGTGAGCCTGCTTTAGACACTCTAATTTTTTCAAAGTAACAGTCCTGATTCCCTAAAACACCAAATTAATGGCATTATAGTTCGTCAGAAAGGAGAAACCGATTATACCAGTACGTACAATAGCACGACCAGTAAGCCGGTCTCGAAATTCAACTACGAGCTTAGATCGGAAGAGCGTCGTGTAGGGAAAGAACAGGTAGGGGTAAG
+
CCCCCGGGGGGGGGGGGGGGGGGGGGGGGGGGGGGGGGGGGGGGGGGGGGGGGGGGGGGGGGGGGGGGGGGGGGGGGGGGGGGGGGGGGGGGGGGGGGGGGGGGGFGGGGGGGGGGGGGGGGGGGGGFGFGGGGGGGGGGGFGGGGGGGGGGGGGGGGGGGGGFFFGGGGGGGGGGGGGGGGGFGGGFFFGGGGGGGGCFGGCDFFFGGFGGGGGFFFF55>D=ADEFFFE*@D99?EGBF>FEAFFFEGFDFDBBF337?9=0279@;8@>2>6<1><2(7:5(748:1()6+())(/()
@M03152:184:000000000-AWYW1:1:2106:22517:7194 2:N:0:TATGCAGTATACCTGT
CCCAACTATCCCTATTAATCATTACGTCAATCCTAGAAACCAACAAAATAGAATTAACGTCCTATTTCATTATTCCATGCTAATGTATTCAAGCGCGAGCCTGCTTTAAACACTCTACTTTTTTCAAGGTAACAGTCCTGATTTCCCACCACACCAAATTAATGGCATGATGGTTCTTCAGAAGGGAGGAACCAGTGACACCAGTACATACCAGAGGCACGACCAGCGTACTGATCCCGAAATTCAACTACGAGCTTAGATCGGAAGAGCGTCGTGTAGGGAAAGAACAGGTATGTGTAGA
+
CCCCCGGGGGGGGGGGFGGGGGGGGGGGGGGGGGFGFGFFGGGGGGGGGGGFFGGGGGGGGGGGGGGGFGGGGGGGGGGGGGGGGGGGGGGGFGGGGGGGGGGGGGGGGGGGGGGGG,FGGGGGGGFGGGGGGFFFGFFEFFGGGGGGGGGGGGGGDCDDDAEFGFGGGGGG?DGGGFGGGGGFFCFGGGGGGGCFFGGFGGGFGAFGGFGGFGFFF>8AEDB5@B=ED42@FGE7+2?(?2ACFFEFFDA2@CE>F37;CC@F;0((6196(,3:4FDA081FB?877(.).<(18-*))
@M03152:184:000000000-AWYW1:1:2106:22400:7210 2:N:0:TATGCAGTATACCTGT
CCCAACTATCCCTATTAATCATTACGTCGATCCTAGAAACCAACAAAATAGAATCAAACGTCCTATTTCGTTATTCCATGCTAATGTATTCAAGCGTGAGCCTGCTTTAAACACTCTAATTTTTTCAAAGTAACAGTCCTGATTCCCCAAGACACCAAATTAATGACATCATGGTTCGTCAGAAGGTAGAAATCAATAATACCAGTACGTACAATAGCACGACCAATAAATTGATCCCGAAATTCAACTACGAGCTTAGATCGGAAGAGCGTCGTGTAGGGAAAGAACAGGTAATGATCAA
+
CCCCCGGGGGGGGGGGGGGGGGGGFGGGGEGGGGFGFCFGGGGGG@FGGCFGGGGGGGGDFGGG9FGGGGGGDGFGGGGGGGGGGGGGGGGDEDFFGGGCGGFGGGGGFFGG9FFGG9FFGGGGEFG9F9?FAFGGGGGGC;EFGFGD,BDFGDGGFCFFG8DGF8ADFGFGCEDGG7=CDGDDFBEFGGGCFFF8EG,CAFGFDFFFDF8FGGGFFFEF>9E5=CFFFFFA+<E>FCCAB94*=BAFEFF@=C5>A@EEEFF9(208@@0.62:628<3;F(.(.38<7()5+)66)*-)
@M03152:184:000000000-AWYW1:1:2106:4816:7221 2:N:0:TATGCAGTATACCTGT
CCCAACTATCCCTATTAATCATTACGGTGATCCTAGAAACCAACGAAATAGAATCAGTCCGTCCTATTTCATTATTCCATGCTAATGTATTCAGACGATAGTCTGCTTTAAACACTCTAATTTTTTCAAAGTAACAGTCCTGATTTCCCATCACACCAAATAAATGGCATGAAAGTTCCTCAGAAGGTAGAGATCCATCTCACCAGTGCAGACAATTAAGCCTGACCAATGGGTAGACACCGAAATTCAACTACGAGCTTAGATCGGAAGAGAGTCGTGTAGGGAAAGAACAATTAGGTGT
+
CCCCC;CFGFGCEFGFGGGFGCGGFFGGGGGGFFGGFGGGCFGGGFFGGFFFGGG9DFFC7E@@CAFGG9FGGGGF,<FF9EFGGGEEFFAFGGCG7EE7CBF<FEFGGGEGA9FGGFGFFG<FE:FFGFFGGGGGGEFDGGGGFDE,=>EEG,C=8>DFD;==EAF,8=DE;=DE+,?==,1>88@FFFFGCG??9D=1,=3:E5?FF<DGGGGF+=9D?8:DD@);5A5;A7*3<E85:055?CE=ACFEF>:@A)-)>7C?*82(-5-5(5>*5)/(,;<)606;3/5,(+)+)/;))
@M03152:184:000000000-AWYW1:1:2106:9201:7354 2:N:0:TATGCAGTATACCTGT
CCCAACTATCCCTATTAATCATTACGGCAGTTCTTAAAGACCAACAAAATAGAACCACACGTCCTATTTTATTATTCCATGCTAATGTATTCAGGCATAGGCCTGCTTTGAACACTCTAATTTTCTCAAGGTAAAGGTCCTGGTTCCCCGACGCATTCAATAAAGAGCACAAAGGTTCACCAAGAGGCAAGACCCAGTCGAGCAGTAAACACGCCGTCAGGCGGACCACCCCACCAGATCCGAAATTCAACTACGAGCTTAGATCGGAAGAGCGTCGTGCAGGCAAAGAACAGTTAATGTT
+
CCCCCGGGGGGGGGGGGGGGGGGGGGGGGGGGGGGGGGGGGGGGGGGGGGGGGGGGGGGGGCGGGGGGGGGGGCFGGFFGFGGGGGGGGGFGGGEFGGGGGGGGGGGGG9FFFGGGGGGGGGGGGGGGGFCFDGGFGFGGGFGGGGGGGGGGGGGGGGCFFGFFDFDFFGGG8,AGGGGGGGGCFFFEEGFGFGGGGDFBCDDA,=BFGA7?>DGFDBFEA25)(:@FABD))>2;5=D4A;51>FEF?C+.(*)(..(,:7<A<8:?61:<39-295((.7(),)4040:1(+)**)*))
@M03152:184:000000000-AWYW1:1:2106:24854:7479 2:N:0:TATGCAGTATACCTGT
CCCAACTATCCCTATTAATCATTACGTCGATCCTAGAAACCAACAAAATAGGTTCGAACGTCCTATTTCATTATTCCATGCTAATGTATTCAAGCGTTAGCCTGCTTTAAACACTCTAATTTTTTCAAGGTAACAGTCCTGATTCCCCGTAACACCAAATTAATGACATCACGGTTCTTCAGAAGGGAGGAATCGATGACGCTAGTACGTACCGAAGGCACGACCGACGCATTGATCCCGAAATTCAACTACGAGCTTAGATCGGAAGAGCGTCGTGTAGGGAAAGAAAGGGTAGAGGTAG
+
@6B6@CCEA,EFGEGGFGGAFA<FFGGGCG@F@FFFGGFACF@BEGGGGE,CFGCFACC:F@CEF9,,CFE9<FAC<FF@FGG9C@BFCFF9@BECFEDC?<<A<E9,9@EDCGGGFAFEE@FCF8CEFGEAEECGECEFACEFF;EGGEGGG9E6D=DG983,7DFGGFC,880@8EFGFD8;+B@FGGGGGCCE89DDE6==EFFGGFGC*3CBB>)9FFFB=>@EFD5:393;6)038;BFFFFF?F43(:>9>:4)65:0((--12(4(,(.2044<>:F(57((,,((+(1*(0))
@M03152:184:000000000-AWYW1:1:2106:27411:7553 2:N:0:TATGCAGTATACCTGT
CCCAACTATCCCTATTAATCATTACGGCGATCCTAGAAACCAACAAAATAGGACCGCACGTCCTATTTTATTCTTCCATGCTAATGTATTCGGGCGTAAGCCTGCTTTGAACACTCTAATTTTTTCAAAGTAAAAATCATGGTTCCCTGCCACACCAAGTAAAGGGCATAACAGATCACCACTAGGTAAGCCTCCACCGCTCCAGTACACACCCAAATAGGCGGACCAGGCGGCAAAGCCCGAAATTCAACTACGAGCTTAAATCGGAGCGGCGTCGGGTAGGGAAAGAACAAGAAGAGAT
+
-CCCCGGGAFGGFFEGGEDFGGGGGGGG@FEGGGGGFGGGGGGGGFFGGCFGFDG7FGGGDFGG9,FFGAFF,CCFFGAEGFGFF9EFCFC8FEFCGGGGFGGF@A<FFDEDEAFGGFCGGGCBFF<ECGF,C<?EE:EF;:E;@DE:4,EBF8@C+@8ED,===+CGGFCCF9+7=F+,7:,DCGCAFGDF?,@CE>**@D5=CFFGF6*79DG4A>*0;(8222;)):1):C>D>?*40(8()7-9AC=<02)-)(((.)).6?0:((((,-,(4)4((04)(.40(1(.8F(.)(*()
@M03152:184:000000000-AWYW1:1:2106:15091:7574 2:N:0:TATGCAGTATACCTGT
CCCAACTATCCCTATTAATCATTACGTCGATCCTAGAAACCAACAAAATAGAATCAAACGTCCTATTTCGTTATTCCATGCTAATGTATTCAAGCGTGAGCCTGCTTTAAACACTCTAATTTTTTCAAAGTAACAGTCCTGATTCCCTAAGACACCAAATTAATGACATCATGGTTCGTCAGAAGGTAGGAATCAATAATACCAGTACGTACAATAGCACGACCAATAAATTGATCCCGAAATTCAACTACGAGCTTAGATCGGAAGAGCGTCGTGTAGGGAAAGAACAGTACGGTATAAA
+
CCCCCGGGGGGGGGGGGGGGGGGGGGCFGGGGGGGGGGGGGGGGGGGGGGGGGGGGGGGGGGGGGGFGGGGGGGGGGGGGGGGGGGGGGGGGGGGGGDGGGGFFGGGGGGGGGGGGGGFGGFGGGGGGGDFFGGGGGFGGGGGGGGGGGF@GGGGGGGGFFFFGGDGGGGGGGGGGGGGGGGF;DDEFF?DFGDFFGFFFGGGE8D788DGGGGGFFFFFFFFF9CFCB>7B8C=F+87=45/1+=EFEDF((/8@FE=C?E==D1:FD;>101:;,5CA(2=)(0,3:B)))*-7)1*64
@M03152:184:000000000-AWYW1:1:2106:23622:7607 2:N:0:TATGCAGTATACCTGT
CCCAACTATCCCTATTAATCATTACGTCAATCCTAGAAACCAACAAAATAGGATCGAACGTCCTATTTCATTATTCCATGCTAATGTATTCAAGCGCATGCCTGCTTTAAACACTCTAATTTTTTCAAAGTAACAGTCCTGATTCCCCGCAACACCAAATTAATGGCATTACGGTTCGTCAAGAGGGAGGAATCAGCAACGCCAGTACGTACCTGTGGCACGACCGACATGCTGACCCCGAAATTCAACTACGAGCTTAGATCGGAAGAGCGTCGTGTAGGGAAAGAAAAGGTATGTGTAG
+
CCCC9FGGGGGGGGGGGGGGGGGGGGGGGGGGGGGGGGGGGGGGGGGGGGGGDGGGGGGGFGGGGGGGGGGGGGGGGGGGGGGGGGGFGGFGGGGGGGGGGFGGGGGGGGGGGGGGGFGGGGGGGGGGGGDGGGGGFGFGGGGGGGGGEGGGGGGGGGGGGGGGGGGGGGCFEGGGGGGGGGGGFFGEGGGGFGGGGGGFCDC@C9FG59CFGDCCAF9?A29==@B>EEBFFGCD4@31:;EDFFEFEGFEDD>BBFFFFAAFFF:2<?09969(48:AAF<427(,(4:(,3)01-*))
@M03152:184:000000000-AWYW1:1:2106:21612:7641 2:N:0:TATGCAGTATACCTGT
CCCAACTATCCCTATTAATCATTACGTCGATCCTAGAAACCAACAAAATAGGGTCAAACGTCCTATTTCATTATTCCATGCTAATGTATTCAAGCGCGAGCCTGCTTTAAACACTCTAATTTTTTCAAAGTAACAGTCCTGATTCCCCGCCACACCAACTGAATGGCATGATGGTTCTTCAGAAGGTAGGAACCAGTGACACCAGTGCATACCGAAGGCACGACCAGCGTACTGATCCCGAAATTCAACTACGAGCTTAGATCGGAAGAGCGTCGTGTAGGGAAAGAAAGAATCTCAGTAA
+
CCCCCEGFGGFDGAFGGFGG@FGFGDGG:FGGGCEF,CCFGEGGG<FGFGAF@FGGGCGC<@@FGFGGGGGGGDGGFGGGGFGFDCFACFFGGG@7BFEGG=FGG8AFC5AFEF<EFAFGGGGGEFEDG9B,@FGFGGGGG9EGFGGGCGGGGEGE74@DD9DG,@DFGF+33@DGF9=FGDAD=F@GGGDFFGGC<F,BFF+8@FFDGF9?FD5035=AF>FFAFDA)89DAFE8+98>A9:?A19A;7))(/..:3)3)55?1(69(,4((-((,0()))..(..8(5((-+)016*))
@M03152:184:000000000-AWYW1:1:2106:22842:7764 2:N:0:TATGCAGTATACCTGT
CCCAACTATCCCTATTAATCATTACGTCGATCCTAGAAACCAACAAAATAGAATCAAACGTCCTATTTCGTTATTCCATGCTAATGTATTCAAGCGTTAGCCTGCTTTAAACACTCTAATTTTTTCAAAGTAACAGTCCTGATTCCCCAAGACACCAAATTAATGACATCATGGTTCGTCAGAAGGTAGGAATCAATAATACCAGTACGTACAATAGCACGACCAATAAATTGGTCCCGCAATTCAACTACGAACTTAGATCGGAAGAGCGTCGTGTAGGGAAAGAACATGTCAGATAAAA
+
CCCCCGGGGGGGGGGGGGGGGGGGGDGGFGGGGGGGGGGGGGGGGGGGGGGGFG9<,E,CFGGGGGGGGGGGGGGGGGGGGGGGGGGGGGGGGGGGG:FFGGGGGGGGGGGGGGGGGCFGGGGGGGGGDAGGGGGGGGGGEGFGGGGF@7,@FG@FFGCGCGGGGDFGGGG;A?FGG7CEGGGFG?FFCFDD8DFFFCE7AGFD8FFF>DDGGFFB7ACF?=*==85A?+*4+;0+0:*):7:>CAE879)25*:2B=1>**-66<(((,((/,3,,);ADFFFB5:02)(.49<**)*))
@M03152:184:000000000-AWYW1:1:2106:23758:7797 2:N:0:TATGCAGTATACCTGT
CCCAACTATCCCTATTAATCATTACGTCAACCCTAGAAACCAACAAAATAAGATCAGCGTCCTATTTCATTATTCCATGCTAATGTATTCAAGCGTTAGCTTGCTTTAAACGCTCTAATTTTTTCAAAGTAACAGTCCTGTTTCCCCGCAACACCAAACTAATGGCATCACGGTTCTGCAAGAGGGAGGAATCAGTGAAGCCAGTACGTACCGGTGGCACGACCGACCTACTGACCCCGAAATTCAACTACGAGCTTAGATCGGAAGAGCGTCGTGTAGGGAAACAACAGGTAGGGGTAGA
+
CCCCCGGGCFFGGGGGGGGGGGGGGGGGCEGGEFGGGGGGGFGCFGGGGGGGGGGEGFGGGGGGGGGGFGGGGGGGGGGG9FEFGGGFGGGFGGGGGGGGGGGGGFFFGGFGGGGGGCFFFGGGGGGGGGGGCFDGGGGFGGGGFCEFDEGGGGGGFGGGGDGFGGFGGGCEEGGGFDDADFGFGCEGGGGFGGGGGGGFG?FDFAADGFCDDGGF>FDF>AD4@@FD>FFFFG@FF@GFEFACFFFF)C;3?GE@4>?2):?BF:3:::0-,731().58F()(03:?(4))+-)),*,.
@M03152:184:000000000-AWYW1:1:2106:12672:7812 2:N:0:TATGCAGTATACCTGT
CCCAACTATCCCTATTAATCATTACGTCGATCCTAGAAACCAACAAAATAGGATCAAACGTCCTATTTCATTATTCCATGCTAATGTATTCAAGCGCGAGCCTGCTTTAAACACTCTAATTTTTTCAAAGTAACAGTCCTGATTCCCCGCCACACCAACTGAATGGCATGACGGTTCTTCAGAAGGGAGGAACCAGTGACACCAGTGCATACCGAGGCACGACCAGCGTACTGATCCCGAAATTCAACTACGAGCTTAGATCGGAAGAGCGTCGTGTAGGGAAAGAACACATATGGTTAGA
+
CCCCCGGGGGGGGGGGGGGGGGGGGGGGGEGGGGGGGGGGFGGGGGGGGFGG9CFGGGGGDFGGGGGGGGGGGGGGGGFFGGGGGGGGGGGGGGGGGGGGGFFGGGGFGGGGGGGGGGFGGGGGGGGGFFGGGGGGGGGGGGGGGGGGEGGGGGGGGGGGGGGGGGGGFDGGED?EGGGGGAF;?FE8EGGFGGGGGDGFGC>8EFFGGFGFGGGBDEDFF>>>@B248>6AFGFGFDG0>BFC=A6@CDA@;DD6FA?FF<???F>FFFF629,(3>))44:F???0(((.6<)**)*.)
@M03152:184:000000000-AWYW1:1:2106:15102:7903 2:N:0:TATGCAGTATACCTGT
CCCAACTATCCCTATTAATCATTACGTCGATCCTAGAAACCAACAAAATAGAATCAAACGTCCTATTTCGTTATTCCATGCTAATGTATTCAAGCGTGAGCCTGCTTTAAACACTCTAATTTTTTCAAAGTAACAGTCCTGATTCCCCATGACACCAAATTAATGACATCATGGTTCGTCAGAAGGTAGGAATCAATAATACCAGTACGTACGATAGCACGACCAATAAATTGATCCCGAAATTCAACTACGAGCTTAGATCGGAAGAGCGTCGTGTAGGGAAAGAACAGAGATGTGTAAA
+
CCCCCGGGEGGGGGGGGGGGGGGGGGFFGGGGGGGGGGGGGGGGGGGGGGGGGGGGGGGGGGGGGGGFGGGGFGGGGGGGGGGFGGGGGGGGGGGGGDGGGGGGGGGGGGGGGGGGGGGGGGGGGGGGGGGGGGGGGGGGGFGGGGGGGGGGGGGGGGFGGGGDAAFCFGGGGCFFGEGGGGGGGGGGEDFFFEDGGGGFGGGEFFFGCDGFGD@>BFFFF>E5>50AFAEA+CCF>>D>BBFE8EEFEGFFFGFFFC7=4?=7D?(//1(((.(/6AEF;FFF101,01.((047=40)-
@M03152:184:000000000-AWYW1:1:2106:15142:7927 2:N:0:TATGCAGTATACCTGT
CCCAACTATCCTATTAATCATTACGTCAATCCTAGAAACCAACAAAATAGGATCGAACGTCCTATTTCATTATTCCATGCTAATGTATTCAAGCGCGAGCCTGCTTTAAACACTCTAATTTTTTCAAAGTAACAGTCCTGATTCCCCAAGACACCAAATTAATGACATCATGGTTCTTCAGAAGGGAGAAACCAATAATGTCAGTACGTACCAAGGCACGACCAACAATTTGATCTCGAAATTCAACTACGAGCTTAGATCGGAAGAGCGTCGTGTAGGGAAAGAACAGGTAGGTGGAGAA
+
CCCCCGGGGGGGGGGGGGGGGGGGGGGGGGGGGGGGGGGGGGGGGGGGGGFGGGGGGGGGGGGGGGGGGGGFGGGGGGGGGGGGAFGGGGGGGGGGGEGGGGDGFEGGFEGGDFGGGFGGGGGGGGGGFGGGGGGGGGGGGGGGFGFFE8EGGGGGFGGFGGGGFFGFGGGGFGFGGEGGGGGGGGGGEG88DGFGGGDFC7EEDABDGFC+?CG?FFFFFF>ACDFFFFF6E@E7FDFBF==4FFEFFFAF>D4>F49577?D<;@3349(4426=FEBFF64<:<73(-.)264)(*((
@M03152:184:000000000-AWYW1:1:2106:15609:8055 2:N:0:TATGCAGTATACCTGT
CCCAACTATCCCTATTAATCATTACGTCGATCCTAGAAACCAACAAAATAGAATCAAACGTCCTATTTCGTTATTCCATGCTAATGTATTCAAGCGTGAGCCTGCTTTAAACACTCTAATTTTTTCAAAGTAACAGTCCTGATTCCCCATGACACCAAATTAATGACATCATGGTTCGTCAGAAGGTAGGAATCAATAATACCAGTACGTACGATTGCACGACCAATAAATTGATCCCGAAATTCAAATACGAGCTTAGATCGGAAGAGCGTCGTGTAGGGAAAGAACAGGTATGTGTAAA
+
CCCCCGGGGGGGGGGGGGGGGGGGGGGGGGGGGGGGGGGGGGGGGGGGGGGGGGGGGGGGGGGGGGGGGGGGGGGGGGGGGGGGGGGGGGGGGGGGGGGGGGGGGGGGGGGGGGGGGGGGGGGGGGGGGFGGGFGGGGGGGGGGGGGGGGGGGGGGGGGGGGGGFCGGGFGGGGGGGEGGGGGGGGGGFGFGFDGFGGGFGGDE8DDFDFGGGGCFFFEF98?FBCFFFFE>AFE7::DDFFFF6CE+8CFBFGB@AEEFFCFF?@BFF1;03>((6;C3;A6F658(23(.5+,9*6*))
@M03152:184:000000000-AWYW1:1:2106:16746:8168 2:N:0:TATGCAGTATACCTGT
CCCAACTATCCCTATTAATCATTACGTCGATCCTAGAAACCAACAAAATAGGGTCAAACGTCCTATTTCATTATTCCATGCTAATGTATTCAAGCTATCGCTTGCTTTAAACACTCTAATTTTTTCAAAGTAACAGTCCTGATTTCCCGCGACACCAAATTAATGACATCGTGGTTCGTCAGAAGGGAGAAACCAACTAGACCAGTACACACCGAAGGCGCGACCAACCTGTTAGTCCCGAACTTCAACTACGTGCTTAGATCGGACGAGCGTCGTGTAGGGAAAGAAAAGGTATGTGTAT
+
CCCCCGGGGGCFGGGGGGGGGGGGGGGGDGGFEGFGFGFFGGGGGGFGGGGGCGGGFFE:EFEGGGGGFFGFDFEGCFEFFGG<FDFEEFEFDFGGGGD@FGGGF9AFFGFGFEFFGGAFEEGGGGF<F9BEGGGCEFFGCGGAFGFE7EGDEGGGCGGGGGGEEEGGGGGDCE=8FGG>?CEBFFGDEEFGGGGFEDC*:AFBCAFGFFC;;9*35*<>*5A8=@BD>F;+/;5@A377B@)4A+98?F63(*065:).6:A60?((4(04(-32(5()-.35(72(,.4:4::6/)2.)
@M03152:184:000000000-AWYW1:1:2106:26702:8202 2:N:0:TATGCAGTATACCTGT
CCCAACTATCCCTATTAATCATTACGTCAACCCTAGAAACCAACAAAATAAGATCGACGTCCTATTTCATTATTCCATGCTAATGTATTCAAGCGTTAGCCTGCTTTAAACACTCTAATTTTTTCAAAGTAACAGTCCTGTTTCCCCGCAACACCAAGTTAATGGCATCACGGTTCTACAAGAGGGAGGAATCAGTGAGGCCAGTTCATACCGTTGGCACGACCGACCTACTGACACCGAAATTCAACTACGAGCTTAGATCGGAAGAGCGTCGGGCAGGGAAAGAACAGGTAGGTGACGG
+
CCCCCGGGGGCFGGGGGGGGGGGGGGGGGGGGCFFDGCFGGGGGGGGGGGGGFEFGCFGGGFGF<EFGCFG9FGGGGGGGGGFGGGGGEGFFGGGGGGGFGCFFFGGGGCC<FFFGGEG<FEGGGGGG9EFG<FGGGFFGG9FFGFFEGEEGGGFGGGFCFGGGF?EFGFCCCEC=GGGFFGDFGECC>CF=8BFCACCACCFCCFFFF?>5CFEDFACFF9>:A>9BDFFFFGE*ADG@A9=38A3A66)(65),;))9))4<BB24:(-4(,-((8<>9F65:F7(.4235+-1?)*,(
@M03152:184:000000000-AWYW1:1:2106:19748:8204 2:N:0:TATGCAGTATACCTGT
CCCAACTATCCCTATTAATCATTACGTCGATCCTAGAAACCAACAAAATAGGATCAAACGTCCTATTTCATTATTCCATGCTAATGTATTCAAGCGCGAGCCTGCTTTAAACACTCTAATTCTTTCAAAGTAACAGTCCTGGTTCCCCGCCACACCAACTGAATGGCATGACGGTTCTTCAGAAGGGAGGAACCAGTGACACCAGTGCATACCGAGGCACGACCAGCGTACTGATCCCGAAATTCAACTACGAGCTTAGATCGGAAGAGCGTCGTGTAGGGAAAGAACAGGCAACAGTAGA
+
CCCCCGGGGGGGGGGGGGGGGGGGGGGGGGGGGGGGGCFGGFGGGGGGGGGGFGGGCGGGGGGGGGGGGGGGGGGGGGGGGGGGGGGGGGGGGFGGGGGEEF=FGGGGGFFGCFGGGG9FGGGGGGGGGGGGGGGGGGGGDFGGGG?F=EEGGFGGGGGGGGGGGCFGGDFFGGDCDDFGGGFFFF@FEG6EGGGFGCFCGGGFGF5CFFGGDD5>DEFFEFEB@DDE>E>FACEFFDGFF@FEFFFFE<FFFDE>FCFF36838:0:2292424<15<2(764(7(,12(((*())-*))
@M03152:184:000000000-AWYW1:1:2106:16457:8232 2:N:0:TATGCAGTATACCTGT
CCCAACTATCCCTATTAATCATTACGTCGATCTTAGAAACCAACAAAATAAGATCAAACGTCCTATTTCATTATTCCATGCTGATGTATTCAAGCGAATGCCTGCTTTAAACACTCTAATTTTTTCAAAGTAACAGTCCTGATTTCCCACGACACCAAATTAATGACATCGTGGTTCGTCAGAAGGGAGAAACCGACAGGGCCAGTACACACCAGAGGCGCGACCGACCCGTCGATCCCGAAATTCAACTACGAGCTTAGATCGGAAGAGCGTCGGGTAGGGAAAGAACAGATATGGGTAG
+
CCCCCGGGGGGGGGGGGGGGGGGGGGGGGGGGGGGGGGGGGGGGGGGFGGGGGGGGGGGGGGGGGGGGGGGGFGGGGGGGGGGGGGGGGGGGGGGGGGGGGGGGGGGGGEFGFFGDGGDGGGGGGFCGFGGGGGGCEGGGGFFGGGGGGFGGGGGGGG,EFGGGCAEFGFDFFEDFFCDGG6DFGGGGGGG8DF6>9@EFEGGDCFFCCFGGDGGFF>AEBFF@@B>AFA6:>G(:)4DDFBEFFFBFF>@BBGF65:<<A5<:??(1(.(-(4;(()(-201>6<121:B(496=*(2.(
@M03152:184:000000000-AWYW1:1:2106:25491:8253 2:N:0:TATGCAGTATACCTGT
CCCAACTATCCCTATTAATCATTACGTCGATCCTAGAAACCAACAAAATAGGGTCAAACGTCCTATTTCATTATTCCATGCTAATGTATTCAAGCGTTAGCCTGCTTTAAACACTCTAATTTTTTCAAAGTAACAGTCTGATTCCCCACGACACCAAATTAATGACATCGCGGCTCCTCAGAGTGAGAAACCAACAAAACCAGTACGTACCATAGGCACGACCAGTTAGTTGATACCGAAATTCAACTACGAGCTTAGATCGGAAGAGCGGCGTGTAGGGAAAGACAAGGAATGAACTAAC
+
CCCCCGGGFGGGGEGGGGFGGGGGGGGGG7FGGGA9FDEGEGGGFDFGGGGGGGGGFGGGC@@F<EFGGGGGGGGGGGGGGGGGGGGGGGGGGGGGGGGEGGFC84C?FAEFF=?FGGFGG9FGGGF9B?FGFGGGFGFEFGGGG:F8@BCEGGGGGGGFCEFC;AEGF=8=CEDCD8D96,=,6@DAA=EG,DCECDDFCD78CF>;*5CCCC69**15>=EABBEFFFCF@F*=A2*6)586BFFF;680385;6)13?(3(6685=(((--(-(921<7():)((.((()+)/*)*).
@M03152:184:000000000-AWYW1:1:2106:25798:8383 2:N:0:TATGCAGTATACCTGT
CCCAACTATCCCTATTAATCATTACGTCAATCCTAGAAACCAACAAAATAGGATCGAACGTCCTATTTCATTATTCCATGCTAATGTATTCAAGCGTTAGCCTGCTTTAAACACTCTAATTTTTTCAAAGTAACAGTCCAGATTCCCTGCAACACCAAATTAATGGCATTACAGTTCATCAGGAAGGAGGAATCAGTAAGACCAGTACGTACCGGTGGCACGACCAGCCTACTAACCCCGAAATTCAACTACGAGCTTAGATCGGAGGAGCGTAGTGTAGGGAAAGAAACAAGAGCGGTAA
+
CCCCCGGGGGGGGGGFGGGGGFGGGGGGCGGGGGGGGGGGEGGGGGFGGGGGDGGGGGGGDFGGGGFFGGGGGGGEGGGGGGGAFFGGFGGGGGGGGGGGGCGGGGGGGGGGGGBFGCEFGGGGGGGCGGGEGGGFGFEFGFGFGGGGGGFGGGGGGFGCFCEGGFFGGGGCFFGFG9@DFG8EGGCFGGGGGGGGGG8FFFFFGD7FGFGDGDGEB>5?CABB95@FFFFFFG64A=D>A=EFFFFFFCA3@*/85@FFFC3=01((6<(6,((/.@AAAEFF?><(4((((*())(1((
@M03152:184:000000000-AWYW1:1:2106:10806:8424 2:N:0:TATGCAGTATACCTGT
CCCAACTATCCCTATTAATCATTACATCAGCCTTAGAAACCTACAAAATAAGACCAACGTCATATTCTATTATCCCATGCTGTAATATTCAATGGCAAGGTTACGCCTGCTTTGAACACTCTAATTTTTTCAAAGTAAATGATTGGAAATGGTTGCCCACTATCCAAACGTAGGAAGCCCAGACCCAGCCACGCCACAAGGACGAGCTTTGGCCTGAATGCCCCCGCAATTCAACTACGAGCTTAGATCGGAAGAGCGTCGTGTAGGGAAAGAACAGGAATGTGTACAGCGTGGAGGCAGC
+
CCCCCGGGGGGGGGGGGGGGGGGGGGGGGGGGGGGGGGGGGGGGGGGGGGGGGGGGGGGGGGGGGGGGGGGGGGGGGGGGGGGGGGGGGGGGGGGGGGGGGGGGGGGGGGGGGGGGGGGGGGGGFFGGGGGGCGGGGGGGGCGGGGGDGGGGGGGGGGGGGGGGFGGFGDFG?GGGGGFGGDGGGGGGG+3DEGGGG6DFFGFBGBBGFFFFFFGFFFCAFE>CAF2@DDBA>FE@AED>>@DB8*9:CDA;7)8=403(,.(((9=?@FFFB???B),4)064.*)-),(3(*()0(*4(
@M03152:184:000000000-AWYW1:1:2106:24612:8470 2:N:0:TATGCAGTATACCTGT
CCCAACTATCCCTATTAATCATTACGTCGATCCTAGAAACCAACAAAATAGAATCAAACGTCCTATTTCGTTATTCCATGCTAATGTATTCAAGCGTGAGCCTGCTTTAAACACTCTAATTTTTTCAAAGTAACAGTCCTGATTCCCCAAGACACCAAATTAATGACATCATGGTTCGTCAGAAGGTAGAAATCAATAATACCAGTACGTACAATAGCACGACCAATAAATTGATCCCGAAATTCAACTACGAGCTTAGATCGGAAGAGCGTCGTGTAGGGAAACAACAGGAATGAGTAGA
+
CCCCCGGGGGGGGGGGGGGGGGGGGGGGGGGGGGGGGGGGGGGGGGGGGGGGGGGGGGGGGGGGGGGGGGGGGGGGGGGGGGGGGGGGGGGGGGGGGGGGGGGGGCFGGGGGGGGGGGGGGGGGGGGGGGGGGGGGGGGGGGGGGGGGGGGGGGGGGGGGGGGGGGGGGGGGGGGGGGGGGEGGG?FGGGGGGGGGGGGFGGFBGFFGDFFGDGFFC?EFF=?BFDFFFFFF6@ECF8DAFFFFCAEFFGFFDCB94:7EC?D9<;;@;@(6<@;@24/72ADF@FF:?11((+)**.:))
@M03152:184:000000000-AWYW1:1:2106:3898:8472 2:N:0:TATGCAGTATACCTGT
CCCAACTAGCCCTATTAATCATTACGTCAATCCTAGAAACCAACAAAATAGGATCGAACGTCCTATTTCATTTTTCCATGCTAATGTATTCAAGCGTTAGCCTGCTTTAAACACTCTAATTTTTTCAAAGTAACAGTCCAGATTCCTCTCAACACCAACTTAATGGCCTTACAGCTCATCATGAAGGAGGAATCACTGAGTCCAGTACATCCTAGAGGCGTGATCACACCACAAACCCCGAACTTCAACTAAGAACATACAACTGAAGAGCTACTTCAAGGGAAAGAACAGCATTGAATAA
+
8A-8C,CC-CEEEFFEGFGEC<E<E,;C7,CC,C<FGGD66FFC<E,,66FC,6,6,CF7D6@BFCFG,<,C,6CFFGF,,<EFFEFC,CCEFDF,8@CCF8?FG,C,CF95A,C,?5CFGFGEEGG<FAE9EB?E4=E,99>FFDF;,8EDG9FEDC+4,=,ED,8,6+6=,6=,+,+,6,38+3,,6=8,36@1@=D5,6=;8DF+++606+2+0*:*<)0)3;)*0*0<**1;@AD-*73)+18@?+))0*+8)8**07.)..=@E15).7)).+1.=)6510,3;((((+1;+)1.)
@M03152:184:000000000-AWYW1:1:2106:20104:8474 2:N:0:TATGCAGTATACCTGT
CCCAACTATCCCTATTAATCATTACGTCGATCCTAGAAACCAACAAAATAGGGTCAAACGTCCTATTTCATTATTCCATGCTAATGTATTCAAGCTAGCGCTTGCTTTAAACACTCTAATTTTTTCAAAGTAACAGTCCTGATTTCCCACGACACCAAATTAATGACATCGTGGTTCGTCAGAAGGGAGAAACCAACTAGGCCAGTACACACCAAAGGCGCGACCAACCTGTTAGTCCCGAAATTCAACTACGAGCTTAGATCGGAAGAGCGTCGTGTAGGGAACAAACAGGTCTGGGGAA
+
CCCCCGGGGGGGGFGGGGGGGGGGGGGGGGGFGGFGGGGGGGGGGGGGGGGGDGGGFGGGGGGGGGGGFCGGGGGGGGGGDFGGGGFEEGFGGFFGGFEDGGG@DFGFDFGGFG,FFGGGGGGGCFFCG<FFGGGGGGGGG9EFGGF?CFE8BEGFDFGGGGDGDAFFGGC@DEFDDBCEGGGGG8@ACEGGGCE?EC@?76+:;6BFGF6CDGF6A*:BD=A@959AB4>=AFCCFFG28:>(;+7=3:))/C56AE3/46??068>03(9419(17(6270@().1.,((4+6))()-(
@M03152:184:000000000-AWYW1:1:2106:9315:8496 2:N:0:TATGCAGTATACCTGT
CCCAACTATCCCTATTAATCATTGCTTCGGATTCTGAAAACCAACAAAATAGAACTGAAGCCCTATTTCATTATTCCATGCTAATGTATTCAAGCGTACGCTTGCTTTAAACACTCTAATTTTTTCAAAGTAAACGTCCTGGTTCGGCCGCCGAGCCCAGTTAAGGGCCGGCGTTCCCCCAGAAAGAGGTGGTCCGAAAACCGGCAGTACAGACCTTGCGGCCGACCGCCGTTGGGCCACCGAAATTCAACTACGAGCTTAGATCGGAAGAGCGTCGTGTAGGGAAAGAAACGGTAGGTGT
+
CCCCCGGGGGGGGGGGGGGGGGGGGGGGGGGGGGGGFGGGGGGGGGGGGGGGFGGGGGGGGGGGGGGGGGGGGGGGGGGGGGGGFGGGGGGGGGGGGGGGGGGGGFGGGGGGGGGGGGGGGGGGGGGFG<FFFFFGGFGGGGGGGGGGGGGGEGGGGGEFGGGGGGGDGGGGDGGGFGGGGGGDF,DGGGCCEGGDED*8E<GBDEFF7ACCCCCFB68D=9>09B;@EDBFFGFGFBGB59)4BF<FFGFBFG>F@>1?A7AAF<FFF6??0>3:>):B0823(04?F?<:(/(8)(*))
@M03152:184:000000000-AWYW1:1:2106:11021:8507 2:N:0:TATGCAGTATACCTGT
CCCAACTATCCCTATTAATCATTACGTCGATCCTAGAAACCAACAAAATAGGGTCAAACGTCCTATTTCATTATTCCATGCTAATGTATTCAAGCTAGCGCTTGCTTTAAACACTCTAATTTTTTCAAAGTAACAGTCCTGATTTCCCACGACACCAAATTAATGACATCGTGGTTCGTCAGAAGGGAGAAACCGACAGGGCCAGTACACACCAGAGGCGCGACCGACCCGTCGATCCCGAAATTCAACTACGAGCTTAGATCGGAACACAGTCGTGTAGGGAAAGAACACGGATGGTAGG
+
CCCCCGGGFGFFGGGGGGGFDFGGGFGG:FEGGGCGGGGGGFGC@FFFGAFGGGDGGA<FFFGEGEFGGFGGDCFEGGCCD9EFGGFFEFCFGGGFGCFCC@FCF9EFFFEFGGD8FAEFGGGGGGDC9,EFGFGBEFGGGGFGF;E99FGEEGG?FGCFFGAECFFCF+=FDE=EFGDEGD8=D8+,@=@EFFE>6DE?EG554AFGGFGGGGFFF4>A4>B>BBBFBBF285(*=@4(33;3**6@BG4)1*0()(),46A((-4((((.57((,0(.3>:@BF00.1(((*(.))*)(
@M03152:184:000000000-AWYW1:1:2106:20571:8716 2:N:0:TATGCAGTATACCTGT
CCCAACTATCCCTATTAATCATTACGTCGATCCTAGAAACCAACAAAATAGGATCAAACGTCCTATTTCATTATTCCATGCTAATGTATTCAAGCTATCGCTTGCTTTAAACACTCTAATTTTTTCAAAGTAACAGTCCTGATTTCCCACGACACCAAATTAATGACACCGTGGTTCGTCAGAAGGGAGAAACCAACTAGACCAGTACACACCGAAGGCGCGACCAACCTGTCAGTCCCGAAATTCAACTACGAGCTTAGATCGGAAGCGCGTCGTGTAGGGAAAGAACAGGAATGTGTAA
+
CCCCCGGGGGGGGGGGGGGGGGGGGGGGGCGGGGGGGGGGGGGGGGGGGGGGGGGGGGGGGGGGGGGGGGGGGGGGGGGGGGGGGGGFGGFGGGGGGGGGGGGGGGGGGFGGGGGGGGGGGGGGGGGGGAFGFGGGGGGGGDGGGGGGGGGGGGGGGGGGGFCG8=FFFGGGGEGGGGGGGGG>?FEGGGGFGFGGGGGFGGGFFFFGGFGGGGG>DB9B4@EFF=BE>FFFFGEFF3DBE9D;A8<FCGA@;G>;:@<EFEFFFF69(1(3(413(7(62>:FFFB8<?B0(2))*)*-)
@M03152:184:000000000-AWYW1:1:2106:14318:8766 2:N:0:TATGCAGTATACCTGT
CCCAACTATCCCTATTAATCATTACGGCGACTCTAGAAACCAACAAAATAGAACCGCACGTCCTATTTTATTATGCCATGCTAATGTATTCGGGCAAAGGCCTGCTTTGAACACTCTAATTTTCTCAAGGTAAAAGTCCTGGTTCCCCGACACACCCAATTAAGGGCATGCCGGCTCACCAAGAGGTAGAACCCGGCCAGACAGTACGTACCGTAAGGCAGACCGCCCGACCAGGTTCGAAATTCAACTACGAGCTTAGATCGGAAGAGCGTCGTGAAGGGAAAGAACAGGTAGGAGTAGA
+
CCCCCGGGGGGGGGGGGGGGGGGGGGGGGDGGGGGGGGGGGGGGGGGGGGGGGGGGGGDEFGGGGGGGGGGGGGGGGGGGGGGGGGGGFGGGGGGGGGGGGGGGGGGGGFGGGGGGGGGGGGGGGGFGGFFGGGGGGGFG9FEFGGGGGEGGGGGEGGGFFFGCFGGFGGFGGGCCDGGGGGGFFGGGFFCFFCECED59;DGBFFA4<FFDDCF6AABF?>F@B;FFFFF3:8;0*4><FBF<FFA4<GF<?D:9:<?>24,4:27?<8>4<B92().867?54F?0,.())+(*0,*56
@M03152:184:000000000-AWYW1:1:2106:19068:8867 2:N:0:TATGCAGTATACCTGT
GTAGAGCCGTCAATTCATTTGAGTTTCACCGTTGCCGGCGTACTCCCCAGGTGGATTACTTAACGCTTTCGCTCGGGGGCTTACCGTGTATCGCAAACCCCTAGTAATCATCGTTTACCGTGCGGACTACCAGGGTATCTAATCCTGTTTGATACCCGCACTTTCGAGCATGAACGTCAGTTGCGGTCTGGCAGGCTGCCTTCGCAATCGGGGTTCTTCGTGATATCTAAGCATTTCACCGCTACAACAAGAATTCAGCCTGCCTCGACCGTCATCAAGGACGCCAGGTTCCACTGCAGGT
+
CCCCCF<FEGGEGGGGGGGGGGG@CEFAECFEFCGGFGFDEECFGCFGFGGF<7FFGDFFGA9FECFDFFFEGGGDEGGGDGGGGGEFEGGGGDCFEECFGGGFGGFCFDFGGCEFGGFGGGGG@7>FGGGGFFGGGGGFFAFAFGGGFGGGGCFFGGE5CCFECCGGGGGGGGDGDGGGG<@CC5ECEFG6CGEGFGGFGFF?5=:5687><<C5484>@F:(-696@/45?C9**)25@B36@F)/2*).,0@2*648??0:))(,(4(,((..<7)4()(0()(()).(6:277)*(.
@M03152:184:000000000-AWYW1:1:2106:13210:8889 2:N:0:TATGCAGTATACCTGT
CCCAACTATCCCTATTAATCATTACGTCAACCCTAGAAACCAACAAAATAAGATCGACGTCCTATTTCATTATTCCATGCTAATGTATTCAAGCGTTAGCCTGCTTTAAACACTCTAATTTTTTCAAAGTAACAGTCCTGTTTCCCCGCAACACCAAGTTAATGGCATCACGGTTCTACAAGAGGGAGGAATCAGTGAGACCAGTTCATACCGTTGGCACGACCGACCTACTGACCCCGAAATTCAACTACGAGCTTAGATCGGAAGAGCGTCGTGTAGGGAAAGAACAGGTAGGTGTAAA
+
CCCCCGGGGGGGGGGGGGGGGGGGGGGGGGGGGGGGGGGGGGGGGGGGGGGGGGGGGGGGGGGGGGGGGGGGGGGGGGGGGGGGGGGGGGGGGGGGGGGGGGGGGGGGGGGGGGGGGGGGGGGGGGGFGGGGGGGGGGGGGGGGGGGGGGGGGGGGGGGGGDFEGGGGGGGGGGGGGGGGGGGGGGGGGGGGGGGGGGGFGGGFFFFGGFGGGGEDFFEFEDDA=BFFEFFFFGFDFFG2A>:CCFEFFGFFFD>>F<3>EE?0:?9??BB6396??FDFFFFFFFB<:20)6+(**)2))
@M03152:184:000000000-AWYW1:1:2106:11732:8918 2:N:0:TATGCAGTATACCTGT
CCCAACTATCCCTATTAATCATTACGGTGATCCTAGAAACCAACAAAATAGAACCATGCCGTCCTATTCTATTATTCCATGCTAATGTATTCGAGCATAATGCCTGCTTTAAACACTCTAATTTTTTCAAGGTAAAGGCCCTGGTTCCACAAGACATCCAACTAAGGACATCGAGCTTCTCCAGAAGGTGAGAAATCAACAGCGACAGTTCATACCCCTTAAGGCACGACCATCGAGTCAATCCCGAAATTCAACTACGAGCTTAGATCGGAAGAGCGTCGTGTAGGGAAAGAACAGGTGA
+
CCCCCGGGGGGGGGGGGGGGGGGGGGGGGGGGGGGGGGGGGGGGGGGGGGGGGGFGGGGGGEGGGGGGGGGGGGGGGGGGGGGGGGGGGFGFGGGGGGGGGGGGGGGGGGGGGGGGGFGGGGGGGGGGGGCCFGFGGGGGGGGGGGGGGGGGGGGGGGGGGGGGGGGGGGGGCGGEGGGGGGGGFFGFGGGGGGGGGGFFGCFBGEFGCFFGGGGFF?CFA;F:5:CBBFBFFG>FFB4>FEF24?@5@<CEEFFCFB>@DBB1>@CC34;D@0383>6<6.18(94:?BB137(0).2()
@M03152:184:000000000-AWYW1:1:2106:12602:8956 2:N:0:TATGCAGTATACCTGT
CCCAACTATCCCTATTAATCATTACGGCGACTCTAGAAACCAACAAAATAGAACCGCACGTCCTATTTTATTATGCCATGCTAATGTATTCGGGCAAAGGCCTGCTTTGAACACTCTAATTTTCTCAAGGTAAAAGTCCTGGTTCCCCGACACACCCAATTAAGGGCATGCCGGCTCACCAAGAGGTAGAACCCGGCCAGACAGTACGCACCGTAAGGCAGACCACCCGACCAGGTTCGAAATTCAACTACGAGCTTAGATCGGAAGAGCGTCGTGTAGGGAAAGAAAAGGTATGTGTAGA
+
CCCCCGGGDFFGDFFGGGGGGGGGGGGGFGGCCGGGGGGGGF@FGGGGGGGGGFGGDGGGGGGGCFGCGFGGFGGGGGFFBFGGGGGFFDFGE7FGFGGGGFFGGAFFDC<AFFGGGGCGGFGFEDFCFGGFF9<FEFFDE:8FDFFGGGGGGGGDGFFG;D=FE,@+=+=D+=++9>:8+@A7D?D,:9DFFG547*8@7C95CA4DG>DGCDG5;4:4:3A,=@05)0(=)*(20/8(74))1/:4<GF((1349).6)6:(,((418>(,---.)..2)..4@2,1(())3,9@9D)-
@M03152:184:000000000-AWYW1:1:2106:14640:8980 2:N:0:TATGCAGTATACCTGT
CCCAACTATCCCTATTAATCATTACGTCGATCCTAGAAACCAACAAAATAGGTTCGAACGTCCTATTTCATTATTCCATGCTAATGTATTCGAGCGATTGCCTGCTTTAAACACTCTAATTTTTTCAAAGTAACAGTCCTGACTCCCCGTAACACCAAATTAATGACATCACGGCTCGTCAGAAGGGAGAAATCAATGACGTTAGTACGTACCGAGGCACGACCGACGTATTGATCCCGAAATTAAACTACGAGCTTAGATCGGAAGAGCGTCGTGTAGGGAAAGAACAGGTATGTGTGAA
+
CCCCCGGGGGGGGGGGGGGGGGGGGGGGEEGGGGGGDECGGGGGFEGGGGGGEFGGFFFGGGGGGGGGGGGGGFGGGGGGGGGFFGGDGGGGGFGGGGGGGCADGGGGGGGGGGGGGGCGGGGGGFGGDFGGGGGGGFCFGAFGGGEEGGGEGGGDFGGGGGAFFFGGGGGGGGDEGGDGFEGBFGEFGGFFCFGGD;AFGDFFGFFGGCGFDDE>*5>F>2A=>@@FFFFAAC?@6=C@D@F?*37F?=)1(1.7?4<BB>603?>?FF(429(485A21F?>654(.,.-60(1*)*))
@M03152:184:000000000-AWYW1:1:2106:21276:8990 2:N:0:TATGCAGTATACCTGT
CCCAACTATCCCTATTAATCATTACTTTGGCTATAAAAACCAACAAAATAAAACCAAAGTCCTATTCTATTATTCCATGCTAATGTATTCAAGCATAAGCTTGCTTTAAACACTCTAATTTTTTCAAAGTAAACGTACTGGATTCCAAACACACTCAACTAAGAACATGTCCAAAACCCAGAAAATGGGACCCGGTTAAGGTAATACACGTACAAGACGGACCGCCTGACCGAATCCGAAATTCAACTACGAGCTTAGATCGGAAGAGCGTCGTGTAGGGAAAGAACAGGTATGTTGAGAA
+
CCCCCGGGGGGGGGGGGGGGGGGGGGGGGGGGGGGGGGGGGGFGGGGGGGGGGGGGGGGGGGGGGGGGGGGGGGGGGGGGGGGGGGGGGGGGGGGGGGFGGFGGGGGGGGGGGGGGCFGGGGGGGGGGGGGGFGGGGGGGGGGGGGGGGGGGGGGFGGGGG?8EGGGGGGGGFFGGGGGGGGGGGGGFDFF6CEGECDDFFFFEGFFGGFFGFGGFF6=5>=58=8AFFFE>>D29AAG2?=F4BB:FECD95<)4F36<C7@@;1/5;;619614:F23?><FFFBF76-6465*1)*()
@M03152:184:000000000-AWYW1:1:2106:6741:9039 2:N:0:TATGCAGTATACCTGT
CCCAACTATCCCTATTAATCATTACATCGATCCTAGAAGCCAACAAAATAGAATGCGATGTCCTATTTCATTATTCCATGCTAATGTATTCAAGCGTTAGCCTGCTTTAAACACTCTAATTTTTTCAAGGTAACAGTCCTAATTCCCCATAACATCAAATGAATGACGTTATGGTTCATTAGAAGGTGAGAACCAATAAAGCCAGTACGTACCGAGGGCACGACCGACCCATTGATCCCGAAATTCAACTACGAGCTTAGATCGGAAGAGCGTCGTGTAGGGAAAGAACAGGTAACTGTAA
+
CCCCC@GGAEGFEFGGGGGGGGGGGGCFGGGGGGGGEGGGEGGCGGGGGGGGGGGGGGGGG<FGGFGGGGGGFGFGGCEFGFFFGGGC<FFGFFF@BFEDEFGGGCEAFGGADBFE<FGFGFGGCDFFF,CEFGGGGGGGGFEGGA9FGGGFCGGBFGGGGFGGA,=CDFGGGGGCFFGGGGGFFGFFGGGFFGDDFGE79D?D=DFGGDFDCCEBE5=F>@FB)=AB*3:FFDEDF6*8?F4:CFFFFGFE=*:;517<CCCF<;@F;@DB;;3-,0.6>).).)1:8:14-3)**)*.)
@M03152:184:000000000-AWYW1:1:2106:13298:9098 2:N:0:TATGCAGTATACCTGT
CCCAACTATCCCTATTAATCATTACGTCGATCCTAGAAACCGACAAAATAGGTTCGAACGTCCTATTTCATTATTCCATGCTAATGTATTCGAGCGATTGCCTGCTTTAAACACTCTAATTTTTTCAAAGTAACAGTCCTGATTCCCCGCCACACCGACTTAATGACATGACGGTTCTTCAGAAGGGAGAAACCAGTGACACCAGTGCATACCGAAGGCACGACCAGCGTACTGATCTCGAAATTCAACTACGAGCTTAGATCGGAAGAGCGTCGTGTAGGGAAAGAACAGGTATGGGTAA
+
CCCCCGGGGGGGGGGGGGGGGGGGGGGGGGGGGGGGGGGGGGGGGGGGGFGGGGGGGGGGGGGGGGGGGGGGGGGGGGGGGGGGGGGGGGGGGGGDGGGGGGGGGGGGGGGGGGGGGGGGGGGGGGGGGGGGGGGGGGGGGGGGGGGGDECEGGGGGGGGCEGGGGGGGGGGGGGGGGGGGGGDFGGGGCFGGGGGGGFAGGF>EA5<C+=2;DGFFFDFFFFF9>BFFBDBFGFCA<+3FFADF8EFFFA;3<>2>@C8A<2<BF:1:??F2(3(307<A@()()44(8:<-+.))(*.(
@M03152:184:000000000-AWYW1:1:2106:27660:9103 2:N:0:TATGCAGTATACCTGT
CCCAACTATCCCTATTAATCATTACGTCGATCCTAGAAACCAACAAAATAGAATCAAACGTCCTATTTCATTATTCCATGCTAATGTATTCAAGCGTATGCCTGCTTTAAACACTCTAATTTTTTCAAAGTAACAGTCCTGATTCCCCAAGACACCAAATTAATGACATCAAGGTTCTTCAGAAGGTAGAAACCAATAATGCCAGTACGTACCGAGGCACGACCAACAAATTGATCCCGAAATTCAACTACGAGCTTAGATCGGAAGAGCGTCGTGTAGGGAAAGAACAGGTATGTGTAGA
+
CCCCCGGGGGGGGGGGGGGGGGGGGGGGGGGGGGFGGGGGFFGEGGFGGGGGAGGGGGGGE@FGGGGGGGGFGGGFGGGGGFGGGGGFFGGGGGGGEGGGGDFGFFGGFGGGFGGFF?FGGGGGGGGGGGGGFFGGGGGGG;FFCFFFGGG?EDCFGGGGGGGGGGGGCCD9F8=8=FFFGFGGGGGGGGGGGGGFGGGFGFDDFDFDDDGD=CGEB*=FEF?=ADAFAFEFAGEFF2C9A)*:B=@ACGF((*)(;>BEC)3?@FFF@(.,3>6?183=6).71??0:3(-6+,**)*-)
@M03152:184:000000000-AWYW1:1:2106:11220:9111 2:N:0:TATGCAGTATACCTGT
CCCAACTATCCCTATTAATCATTACGTCGATCCTAGAAACCAACAAAATAGGGTCAAACGTCCTATTTCATTATTCCATGCTAATGTATTCAAGCGCGAGCCTGCTTTAAACACTCTAATTTTTTCAAAGTAACAGTCCTGATTCCCCGCCACACCAACTGAATGGCATGACGGTTCTTCAGAAGGTAGGAACCAGTGACACCAGTGCATACCGAAGGCACAACCAGCGTACTGATCCCGAAATTCAACTACGAGTTTAGATCGCAACGTCGTCGTGTAGGGAAACACAAGGTCAGGGGCA
+
CCCCCEGG<FFGGGGGGGGGFGEGGGGG+FFGGGGGGGGGFEGGGGGGG9EFGEFEEFGG<FFGGGFGGGGGGGGGGDGGDEGFGGGGGECGCFGFGD@>FCFFGEGGGAEF<FGGGGGGGGGGGGGGGFB<?AFFGGGGGCAFCE@FEECEGFFGGGGCEGAD8EC8D6D8CCDE>CFFGA:C?,@=9;,@@86:FC7?FGGFFFF8>F>F>?5**3<>A)*:)):*8?DF48CGF=4>6736AFFFEGF;(*)(0)))/9?D(((((((((-(-4)().)4)2)30(((()+)))()((
@M03152:184:000000000-AWYW1:1:2106:20896:9185 2:N:0:TATGCAGTATACCTGT
CCCAACTATCCCTATTAATCATTACGGCGATCCTAGAAACCAACAAAATAGGACCGCACGTCCTATTTTATTATTCCATGCTAATGTATTCGGGCGTAAGCCTGCTTTGAACACTCTAATTTTTTCAAAGTAAAAGTCATGGTTCCCGACGACGCCCAGTAAAGGACATCGCCGCTCACCACGAGGTAAGCCTCCACCGCTCCAGTACACACCCAAATAGGCGGACCGGGCGGCAGAGGCCGAAATTCAACTACGAGCTTAGATCGGAAGAGCGTAGGGTAGGGAAAGAACAGGAAATGTG
+
CCCCCGGGGGGGGGGGGGGGGGGGGGGGGGGGGGGGGGGGGGGGGGGGGGGGGGGGGGGGGGGGEFGGGGGGGGGGGGGGGGFGGGGGGGFGGGGGGGGGGGGGGGGGGGGGGGGGGGGGGGGGGGGGGGGGGGGGGGGGFFGGGGGGGGGGGGDG@CFDGGGGCEGGGGDGGGGGGGGGGGGGDEEGFGGFGGGGGGGFGGGEGFFGGFFDGCC>FFFF)5ABF>BF>B;BD)-))(71.9B6B4:8):=40<>::B0:4)).442661(4(49(4)-((08DB::61((4:5()))*))
@M03152:184:000000000-AWYW1:1:2106:19621:9219 2:N:0:TATGCAGTATACCTGT
CCCAACTATCCCTATTAATCATTACGGCAGCTCTAAAGGCCAACAAAATAGAACCACACGTCCTATTTTATTATTCCATGCTAATGTATTCAGGCGCAGGCCTGCTTTGAACACTCTAATTTTCTCAAGGTAAAAGTCCTGGTTCCCCGAAGCATTCAATAAAGAACACAACGGTTCACCAAGAGGCAAGACCCGGTCAAGCAGTAAACACGCCGTCAGGCGGACCACCCAACCAGATCCGAAATTCAACTACGAGCTTAGATCGGAAGAGCGACGTGTAGGGAAAGAACAGGACTGGTAA
+
CCCCCGGGGGGGGGGGGGGGGGGGGGGGGGGGGGGGGGGGGGGGGGGGGGGGGGGGGGGGGGGGGGGGGGGGGGGGGFGGGGGGGGGFGGGGGGGGGG7CFGFFFGGGCFGGG@FGGGGGGGGGGGGGFGEFFGGGGGGGGGGGGGGGGGGGGGGGGGGGGGG;DCGFGGGGGCCE6>DGGG?,0DCCFFGGGGGEGGG5,;FFGFFGFACDDFC?DFFAF9>B>BFFDB;FE3;48@4=ADBFFFEFFCF8;DE?F(4)))).8<6<1?819(494<.:AF:).)10:((4(*()).:))
@M03152:184:000000000-AWYW1:1:2106:22680:9255 2:N:0:TATGCAGTATACCTGT
CCCAACTATCCCTATTAATCATTACGTCAATCCTAGAAACCAACAAAATAAGATCAACGTCCTATTTCATTATTCCATGCTAATGTATTCAAGCGTTAGCCTGCTTTAAACACTCTACTTTTTTCAAAGTAACAGTCCTGTTTCCCCGCAACACCAAACTAATGGCATCACGGTTCTACATGAGCGAGGAATCAGTGAAGCCAGTACGTACCGGTGGCACGACCGACCTACTGACCACGCAATTCAACTACGAGCTTACATCGGCAGAGCAGCGTGACGGTAACGAACAGAGACACGTAGA
+
CC<A@@,,@C<;FCEDFEFGGFC<FE<F;FGGEFGA,;6EFGGC8CCFGGG<<F9;CEFG8B7@CF<F,C<FFE,C,FF<6<FFFDED9<6E<FGBCC,,:B4E?EF9,CFDFC=F9,9:E,:CFCBA,5E,,C9EEGGGGGGFGA,>B+CGEGGF898ED,D;88=,==A+C=CCCDDF+3@F++@F>6839DF=A=:97D6CG?5+:33;C5*3**0005*:9@=5A*(2*2;2)85(.20;6+1:?*)/,*),;4.7EF08((4,41)((--,(0(4(8(*()4,,(((.*().,*,(
@M03152:184:000000000-AWYW1:1:2106:20611:9330 2:N:0:TATGCAGTATACCTGT
CCCAACTATCCCTATTAATCATTACGTCGATCCTAGAAACCAACAAAATAGAATCAAACGTCCTATTTCATTATTCCATGCTAATGTATTCAAGCGTGAGCCTGCTTTAAACACTCTAATTTTTTCAAAGTAACAGTCCTGATTCCCCACGACACCAAATTAATGGCATCATGGTTCATCAGAAGGGAGAAACCAATGATGCCAGTACGTACCGAGGCACGACCGACATATTGATCCCGAAATTCAACTACGAGCTTAGATCGGAAGAGCGTCGTGTAGGGAAAGAACAGGTATGTGTAGA
+
CCCCCGGGGGGGGDGGGGGGGGGGGFGGGGGGGGGGGFGGGGGGGGGGGGGFFGGGGGGGGGGGGGGGGGGGGGGGGGGGGGGGGGGFGGGGGGGGGEGGGGGGGGGGGGGGGGGGGGGGGGGFGGGAF9FGGGGGGGGGGFGGGGGGFGGGGGGGGGGGGGGGFAEGGGFFGFGGGGGGGGGGG?@DDEFFGGGGFFGFFGGEFFFGGFGGDGGE>DFF5@B==9=DE+8=BC7C=BGF?@FFFF<FFGFFFGF9FEE)).40303??<67:6(1(0580084:@??F:0--<5*96*))
@M03152:184:000000000-AWYW1:1:2106:14667:9385 2:N:0:TATGCAGTATACCTGT
CCCAACTATCCCTATTAATCATTACGTCGATCCTAGAAACCAACAAAATAGAATCAAACGTCCTATTTCATTATTCCATGCTAATGTATTCAAGCGTGAGCCTGCTTTAAACACTCTAATTTTTTCAAAGTAACAGTCCTGATTCCCCAAGACACCAAATTAATGGCATCATGGTTCATCAGAAGGGAGAAACCAATGATGCCAGTACGTACCGAGGGCACGACCGACATATTGATCCCGAAATTCAACTACGAGCTTAGATCGGAAGAGCGTCGTGTAGGGAAAGAACAGGTATGAGTGA
+
CCCCCGGG<FCFE9FGGFGGGGGGGGGGGGGGEGFGGGFGGG8CGFFGGGGGGDGFDGGDFGGGGEGFFFGGGDGGGGGGGGFGGGGEGGGGGGGEGGG7C@FGGGGGFCFC<FFGGGGFGFFGGGGGCGFGGGGGGGGGGGFFFGCG88EFFCGGFGGGGGFGEGGGFGFFGGFGFGGGFF89=8>BCEFGGGG8EFAB,==D8?BDDFFGGG7B*959?=EAA9=?F4>FBF<@8>6>E>>BFFCF3CFEDG>9DFF@>5C6?<;9@D@9-:>(,719<3:>6F::<B1:-<>)*)*))
@M03152:184:000000000-AWYW1:1:2106:4308:9572 2:N:0:TATGCAGTATACCTGT
CCCAACTATCCCTATTAATCATTACGGCAGTTCTTAAAGACCAACAAAATAGAACCACACGTCCTATTTTATTATTCCATGCTAATGTATTCAGTCATAGGCCTGCTTTGGACACTCTAATTTTCTCAAGGTAAAAGTCCTGGTTCCCCGACGCATTCAATAAAGAGCACAAAGGTTCACCAACAGGCAAGACCCAGTCGAGCAGTAAACACGCCGTCAGGCGGACCAACCCACCAGACACGAAATTCAACTACGAGATTAGACCGGAAGAGCGTCGTGAAGGGCAAGAACAGGATAGATT
+
CCC-BFFGFGGFFGGGCGFGGFGGGGGG:CGGGGGFEGGGGGGGGGFDECFGF9CAF,CFFCDCE@AFGGGCCCFGGFGFBFFF<D9FGEF9FE,9ECEDFGDFCGGGEGEGFCFGG<EEFGGF9FGAFFFDFGA<;EEF9A,ABDE9,BEGDC:CEFGGF,2@EC8DGFG,8D64=EFFGD8+=@,==8DDFD?D?DFB8=>AC1B+DA7?0?*959=E42/)-6>F):())*(;5=*,;15(:4);?7A58D)6).(148>))70(-((.((32,0((-/2)(8((,(372*(0/(*))
@M03152:184:000000000-AWYW1:1:2106:21515:9617 2:N:0:TATGCAGTATACCTGT
CCCAACTATCCCTATTAATCATTACGTCAATCCTAGAAACCAACAAAATAAGATCAACGTCCTATTTCATTATTCCATGCTAATGTATTCAAGCGTTAGCCTGCTTTAAACACTCTAATTTTTTCAAAGTAACAGTCCTGTTTCCCCGCAACACCAAACTAATGGCATCACGGTTCTGCAAGAGGGAGGAATCAGTGAAGCCAGTACGTACCGGTGGCACGACCGACCTACTGACCCCGAAATTCAACTACGAGCTTCAATCGGAAAACCGTCGTGTAGGGAAATAACAGGTACGCGTAGG
+
CCCCCGGGGGGGGFGGGGGGGGGGGGGGGGGGGGGGCFGGGGGGGGGGGGGGF9FGGGGGGGGGGGGGFGGGGGGGGGGGGFGGGGGGGGGGGGGGGGGGGDFFFEGDFGGGGGGGG?FCGGGFGGGGGGGGGG,FFGGGGGGGGGFEEECEFGGGGFGGGFFGFGGGGGDEG@CGFFGFCD?@D8EFGGGGGGGF88EFFGGFGFFDGFGGDGE5@FDFEFFF>99>)17=*+;FF?)2):A)87?FE64617A1)))1)93;?((4((((41(-.0-)2<15)*),3)()43:))(1((
@M03152:184:000000000-AWYW1:1:2106:9187:9640 2:N:0:TATGCAGTATACCTGT
CCCAACTATCCCTATTAATCATTACGGCGACTCTAGAAACCGACAAAATAGAACCGCACGTCCTATTTTATTATGCCATGCTAATGTATTCGGGCAAAGGCCTGCTTTGAACACTCTAATTTTCTCAAGGTAAAAGTCCTGGTTCCCCGACACACCCACTTAAGGGCATGCCGGCTCACCAAGAGGTAGAACCCGGCCCGACAGTACGTACCGTAAGGCAGACCCACCGACCAGGCTCGAAATCAAACTACGAGCGTATATAGGATGCGCGTCGTGGAGGGAAAGAACAGGTATGGGGAGG
+
CCC@C7FFCFGFGFFGGGGF9EFGGG@FC+@CFCAFGFAF8@FCFFGG9FFFC<,@FGDGC7BEC<<FAF<EACFFFCFECFFD?9,CFCEGDFGC@FGFC=A<E4<,,5EFCGDGGFFF9FFAE9,?CFEA,:<?E9,EEA=A=EFF7CEGGGDEEC+,,67@9F6DFG+D6C+@=DC,*54,;DF@E,@C,BEGGG*)48C@GA+*;AC7D1/;A6;;)(2(((/)2807:C?*),145())*19?<F6<B:5(7(())).63)((((--((((()4:()4),)4,(:68)+(0)(1((
@M03152:184:000000000-AWYW1:1:2106:18615:9698 2:N:0:TATGCAGTATACCTGT
CCCAACTATCCCTATTAATCATTACGTCAATCCTAGAAACCAACAAAATAGAATTAACGTCCTATTTAATTATTCCATGCTAATGTATTCAAGTGCGAGCCTGCTTTAAACACTCTAATTTTTTCAAGGTAACAGTCCTGATTTCCCACCACACCAAATTAATGGCATGATGGTTCTTCAGAAGGGAGGAACCAGTGACACCAGTACATACCAGAGGCACGACCAGCGTAATGATCCCGAAATTCAACTACGAGCTTAGATCGGAAGAGCGTCGTGTAGGGAAGGAACAGAAAGGTGGAGA
+
CCCCCGGGGGGGGGGGGGGGGGGGGGGGGEGGGGGGGGGGGGGGGGGGGGGGGGGGFGGGGGGGGFFGGGGGGGGGGGGGGGGGGGGGGGGGGGGGGGGGGGGGGGGGGGGGGFGGFGGGGGGGGGFFGGGGGGAFFECCFGFCDGGGGGGGGGGGGGGGGFFFGGGDDFGGGEFAFGGCGFEFFCFGEGGGGFGGGGGFGCGDGFFGGFGFGGGFFBDF>DEABFBD55):BFFGF)9=A:48CFEC?C6(0*?5))./.<=<DFF18(6(,3:06))42@?5()3(.1())3(/)(/(,
@M03152:184:000000000-AWYW1:1:2106:22445:9713 2:N:0:TATGCAGTATACCTGT
CCCAACTATCCCTATTAATCATTACGTCGATCCTAGAAACCAACAAAATAGAATCAAACGTCCTATTTCGTTATTCCATGCTAATGTATTCAAGCGTGAGCCTGCTTTAAACACTCTAATTTTTTCAAAGTAACAGTCCTGATTCCCCAAGACACCAAATTAATGACATCATGGTTCGTCAGAAGGTAGGAATCAATAATACCAGTACGTCCAATAGCACGACCAATAAATTGATCCCGAAATTCAACTACGAGCTTAGATCGGAAGAGCGTCGTGTAGGGAAACAACAGGCACGTGTAGA
+
CCCCCGFGGGGGGGGGGGGDFGGGGFFGEEEFFFGGFFFFEGGGGGGGFEFGGGGECFGEFGGGDGDFFEEFF8EFFGFGGFFGGGGGGGGDFGGCGGGGGBEAFFAFGGGFGGGFG?<FFDGGEGGAFCGGFGGGGF8<AFGGCAEF?BFGGGG6B,@B>FGGFAAEGFFGG,+@FECGFDG9A,8>FCFD8>@=ED@DAG+>DDFGG6+=?FGF79<C5>AF=C@F>8A=9F=C>5D)@9FAAF4A**;((*)(;:3@<?=3;6118(((,,:;38<<?41;(748:26((2(.7(9-.
@M03152:184:000000000-AWYW1:1:2106:9803:9773 2:N:0:TATGCAGTATACCTGT
CCCAACTATCCCTATTAATCATTACGTCGACCCTAGAAACCAACAAAATAGGACCAAACGTCCTATTTCATTATTCCATGCTAATGTATTCAAGCGTTAGCCTGCTTTAAACACTCTAATTTTTTCAAAGTAACAGTCCTGATTCCCCGCGACACCAAGTTAATGACATCGCGGCTCCTCAGAAAGGAGGAACCAACAAAACCAGTACGTACCATAGGCACGACCAGTAAATTGATCCCGAAATTCAACTACGAGCTTAGATCGGAAGAGCGTCGTGTAGGGAAAGAACAGGTATGTTGAA
+
CCCCCFGGGGGGGGGGGFGAFGFGGGGGEGGGCEFGGGGGFGGGGGGGGGGGGGGFFGGEGGGDE9FGFGG9FGGDFFFFCFGGGGFFGGGGGGGGFCGGGGGGF@CG?EFGCFGGGGGGGGGGGGFGGFFFGDGCE=DFGGGCFG9FGGGGGGGGGGFG=AAFGFGCEFDECEC@D7C?CFFFDFCCFGEGGGFGGGGFGGGDFFBFDAF>DGEF6F=FF@F=>F;81;C=FDC71>C;DB>(;+9FECF8<D5(0(6?FAA(4::;(.24;:9-:08>AFBFF)422:??4+)/1)0.)
@M03152:184:000000000-AWYW1:1:2106:6251:9783 2:N:0:TATGCAGTATACCTGT
CCCAACTATCCCTATTAATCATTACGTCAATCCTAGAAACCAACAAAATAGGATCGAACGTCCTATTTCATTATTCCATGCTAATGTATTCAAGCGTTAGCTTGCTTTAAACACTCTAATTTTTTCAAAGTAACAGTCCAAATTCCCCGCAACACCAAATTAATGGCATTACGGTTCATCAGGAAGGAGGAATCAGTGAGACCAGTACATACCGGAGGCATGACCAACCTACTAACCCCGAAATTCAACGACGAGCTTAGATCGGAAGAGAGTCGAGTAGGGAAAGAAAAGACAGGTGTGG
+
CCCCC;FGGGGFGCG9FFGFCEAEFCF8FCEFGFCFFFDFGFFGGG8FFGGGCFGCC<FC@,B@C@FFGGFFGDCEGGGGFGF9<6CAEAE<CFCEBF7FC9FEEABFC,?FC=AEFEGGGGGF@,EF9EFFAFGFFFFFECEFG,44CGGGDFG>4DFGGDEF8EFDGGGGGGGDCFD8DFGGGGGGGCE=DFDG==FDC6CCFFFGCFG++;759*199)08879?4?:6FGCC445(0:?5=FECE*5(1)03>8EF<5)6(;0((/((,)-(-1(.)).5()(.(.((,<(./(*((
@M03152:184:000000000-AWYW1:1:2106:15954:9859 2:N:0:TATGCAGTATACCTGT
CCCAACTATCCCTATTAATCATTACGTAGATCCTAGAAACCAACAAAATAGGATCAATCGTCCTATTTCATTATTCCATGCTAATGTATTCAAGCGTTAGCCTGCTTTAAACACTCTAATTTTTTCAAAGTAACAGTTCCGATTCCTTGCGACACCAAATTAATGACATCACGGCTCCTCGGAAAGGAGGAACTAACAAAACCAGTACGTACCGTAGGCACGACCAGAAATTTGATCCCGAAATTCAACTACGAGCTTAGATCGGAAGAGCGTCGTGTAGGGAAAGAACAGGTATGTGGAG
+
CCCCCGGGGGGGGGGGGGGGGGGGGGGGGGGGGGGGGGGGGGGGGGGGGGGGGGGGGGGGFGGGGGGGGGGGGGGGGGGGGGGGGGGGGGFGGGGGGGGGF@FGGGGGGGGGGGGGGGGGGGGGGGGGGFGGGGGGGGG9C@EEGGGGGGECGGGGGGGGGGGGGGGFGGFGDEDEGGGGGGGCDFFFGGGG83@EGGGFGGCCEFFG6CG+CGFFFD5AFFEB25B/;>CFFF<@8CC=B@BBA@CFC>;87CB>:3><EE5=@D32:6;9(:>1202<7775:F:B(4224<>F*)*.(
@M03152:184:000000000-AWYW1:1:2106:25584:9900 2:N:0:TATGCAGTATACCTGT
CCCAACTATCCCTATTAATCATTACGGCGACTCTAGAAACCAACAAAATAGAACCGCACGTCCTATTTTATTATGCCATGCTAATGTATTCGGGCAAAGGCCTGCTTTGAACACTCTAATTTTCTCAAGGTAAAAGTCCTGGTTCCCCGACACACCCAATTAAGGGCATGCCGGCTCACCAAGAGGTAGAACCCGGCCAGACAGTACGTACCGTAAGGCAGACCGCCCGACCAGGCTCGAAATTCAACTACGAGCTTAAGTCGGACGAGCGACGTGTAAGGAAAGAACAGGAATATGTAGA
+
CCCCCGGGGGGGGGGGGGGFGGGGGGEGGGGGGGFGECFFGGGGDFEFFGGGGGGGEGGCEFEGGGFGFGGGGGFGGGGG,CFEFDFFFDF@ECEF7<FFF<EBE?FFFFGFDFGFGGFFGGGGGGGGGFFGGCDEFFFDG89CFFFFCEGE7,@CEGGGGCEFF?CFGDDFEGGDD>8?D86,+>DF:,@E@GGDC*C9649>FFFDCAFGGGGBFABF>@F7>;955>BB:>;*77C9F:F4B@FFFGF?09:>?>)).6819(,339((---4,))))*.76),112((.2)**)2.)
@M03152:184:000000000-AWYW1:1:2106:9040:9937 2:N:0:TATGCAGTATACCTGT
CCCAACTATCCCTATTAATCATTACGTCGATCCTAGAAACCAACAAAATAGGGTCAAACGTCCTATTTCATTATTCCATGCTAATGTATTCAAGCTATCGCTTGCTTTAAACACTCTAATTTTTTCAAAGTAACAGTCCTGATTTCCCACGACACCAAATTAATGACATCGTGGTTCGTCAGAAGGGAGAAACCAACCAGACCAGTACACACCGAAGGCGCGACCAACCTGTTAGTCCCGAAATTCAACTACGAGCTTAGATCGGAAGAGCGTCGTGTAGGGAAAGAACAGGTAGGTGTAA
+
CCCCCGGGGGGGGGGGGGGGGGGGGGGGGGGGGGGGGGGGGGGGGGGGGGGGGGGGGGGGGGGGGGGGGFGGGGGGGGGGGGGGGGGGGGGGGGGGGGGGGGGGGGFGGGGGFGFGFFDGGGGGGGFEFFFEGGGGGGGGGCGGGCEB9DEEGGGGGGGF;EGGGFFGDGDFECFFFGGGGGGCDDEGGGGGGGGGGDEAFGGF6?ADGFGGGGGFA>9>E2>BB@=?D67:+=C:A5D9EF>(:+7CE7;@FGF;B@EEE3?((,,,277B6199<>?BF)07()478<?()+))*)*))
@M03152:184:000000000-AWYW1:1:2106:8793:9958 2:N:0:TATGCAGTATACCTGT
CCCAACTATCCCTATTAATCATTACATCGATCCTAGAAACCAACAAAATAGAATGCGATGTCCTATTTCATTATTCCATGCTAATGTATTCAAGCGTTAGCCTGCTTTAAACACTCTAATTTTTTCAAGGTAACAGTCCTAATTCCCCATAACATCAAATGAATGACATTATGGTTCATTAGAAGGTGAGAACCAATAAAGCCAGTACGTACCGAGGGCACGACCGACCCATTGATCCCGAAATTCAACTACGAGCTTAGATCGGAAGAGCGTCGTGTAGGGAAAGAACAGGTATGTTTAG
+
CCCCCGGGGGGGGGGGGGGGGGGGGGGGGGGGGGGGGGGGGGGGGGGGGGGGGGFGGGGGGGGGGGGGGGGGGGGGGGGGGGGGGGGGGGGGGFGDGGGGGGGGGGGGGGGGGGGGGGGGGGGGGGGGD,CFFGGGGGGGGGGGGGGGGGGGGGGGGGGGGGGGGGGGFGGGFFGFGGGGGCGGGGGGGGFGGGGGGGGF8D?DDFFGGFG?CDE5BBDFF@AAAFBEFFFAFCEG6C7<A@FDFFFFCFFF97):);CEF?30;D@F@F@BF;;:B44953(7:FB24<<(5:)0*)*))
@M03152:184:000000000-AWYW1:1:2106:27140:9980 2:N:0:TATGCAGTATACCTGT
CCCAACTATCCCTATTAATCATTACGGCAGCTCTAAAAACCAACAAAATAGAACCACACGTCCTATTTTATTATTCCATGCTAATGTATTCAGGCATAGGCCTGCTTTGAACACTCTAATTTTCTCAAGGTAAAAGTCCTGGTTCCCCGAAGCATTCAATAAAGAACACAACGGTTCACCAAGAGGCAAGACCCGGTCGAGCAGTAAACACGACGTCAGGCGGCCAACCCAACCAGATCCGAACTTCAACTACGACCTTAGATCGGAAGAGCAGCGTCTAGGGAAATAACACGTAAGACTA
+
CCCCC@FEGGG8FDC<F6F-CCFEF<;@+CB@GGFFGG@CF<FFCFGFCFCFFAAFF<FGGGGGCCFFAF96FF@@CFFFGFFFGGF<FGGGGFGG,@<8FA<4<,EE<,AA,,9=<5FFEFADE9E@ECEFFEAEFF9FA:@,4AEE>+B>C@;,E4>FFGG8=FFFGGFEG66@6B9,88F,033@D6=,@8E663+:CDGB28B9CF5**;E>EE<49))(((/:;B,:>D;/).;E4(:(08C8.+;;:*)(),))))))((-(((.()(.42)--)/.0(7)->)5(-*()))*))
@M03152:184:000000000-AWYW1:1:2106:7401:10034 2:N:0:TATGCAGTATACCTGT
CCCAACTATCCCTATTAATCATTACTTCGGTCCTAGAAACCAACAAAATAAGACCAAAGTCCTATTCCATTATTCCATGCTAATGTATTCAAGCGAAACTGCCTGCTTTGAACACTCTAATTTTTTCAAAGTAAATGTCTCGAATACAAGAATTCCCGCAACCCAGTAAAGGTCACAGGTTGTCTTCGAGAAACCAGATTTGAGCCCCACCTGCAGTACCGCCCCATCACCAGAATGCTTTCACAACCCAGCGGGTTTCAAGACCGCAACACTCTGATCAATGGCACCGAAAGTCAACTAC
+
AC@C-CFFFGGFGGGGGGFGGCDAFGFFCFGGGGGGFEDGEAFCG<FFGGGGGGGGFFFG9F@A<C9E6EFA@FEFACFFCGFGACEF,CEF,BFFCC@@?EFGGGF99,CF,,?5AFGFG9EFED,?,:?5<EE,49CAEEGGGGGGE9@FFG,4E+>@BC=E=D8;DF?F,@F8D9+,==@,?DADC?88FF8@D+9+@DD8D*3=6BGGC+,33=0+3=*1==)*3/);AF@+=6@/+>@CA*6/57)(())..())/)/83(4269(,4(6))/)-5*)).)4(-403(3)1=A7:)
@M03152:184:000000000-AWYW1:1:2106:11409:10044 2:N:0:TATGCAGTATACCTGT
CCCAACTATCCCTATTAATCATTACGTCGATCCTAGAAACCAACAAAATAGAATCAAACGTCCTATTTCATTATTCCATGCTAATGTATTCAAGCGTGAGCCTGCTTTAAACACTCTAATTTTTTCAAAGTAACAGTCCTGATTCCCCAAGACACCAAATTAATGGCATCATGGTTCATCAGAAGGGAGAAACCAATGATGCCAGTACGTACCGAAAGCACGACCAACATATTGATCCCGAAATTCAACTACGAGCTTAGATCGGAAGAGCGTCGTGTAGGGAAAGAACAGGAAGGGGAGA
+
CCCCCGGGGGGGGGGGGGGGGGGGGGGGGGGGGGGGGGGGGGGGGGGGGGGGGGGGGGGGGGGGGFGGGGDGGGGGGGGGGGGGGGGGGGGGGGGGGGGGGGGGGGGGGGGGGGGGGGGGGGGGCFGGGFGGGGGFGGGGGGGGGGGGGGGGGGGGGGGGFEGGFGGGGGGGGFDGFFFGGGGFGGGGEGGFCFGGGGGFA7DDGFFFGDFC:CEBBF5F9@D9==CBFFFF>DE+8A0/9ABF6FCFFGFF?GD@F:<4359@13;06(377@9,6;8E2>4F?>7??<(:(*(0)-)((
@M03152:184:000000000-AWYW1:1:2106:24708:10050 2:N:0:TATGCAGTATACCTGT
CCCAACTATCCCTATTAATCATTACGGTGATCCTAGAAACCAACGAAATAGAATCAGTCCGTCCTATTTCATTATTCCATGCTAATGTATTCAGACGATAGTCTGCTTTAAACACTCTAATTTTTTCAAAGTAACAGTCCTGATTTCCCATCACACCAAATAAATGGCATGAAAGTTCCTCAGAAGGTAGAGATCCATCTCACCAGTGCAGACAATTAAGCCTGACCAATGGGTAGACCCCGAAATTCAACTACGAGCTTAGATCGGAAGAGCGTCGTGTAGGGAAAGAAAAGGTAAGTGT
+
CCCCCGGGGGGGGGGGGGGGGGGGGGGGGGGGGGGGGGGGGGGGGGGGGGGGGGGGGGGGGGGGGGGGGGGGGGGGGGGGGGGGGGGGGGGGGFGGGGGGGGGGGGGGGGGGGGGGGGGGGGGGEFGGGGGGGGGGGGGGFFFGGGGGGFGGGGGGGFGGGGGGGGGFGGGGGGFGCF9E?FGGGGCFGGFFGGGGGGFF9DDDGFF?DFGGFGGFFFEDFEBDFFBFFFBF5=9+AEC@B=EF5F58;DFEFGDF927)**11<5(>>9BDB@2;0)6/(@353A133((3(/)++)3))
@M03152:184:000000000-AWYW1:1:2106:23747:10200 2:N:0:TATGCAGTATACCTGT
CCCAACTATCCCTATTAATCATTACGTCAACCCTAGAAACCAACAAAATAAGATCGACGTCCTATTTCATTATTCCATGCTAATGTATTCAAGCGTTAGCCTGCTTTAAACACTCTAATTTTTTCAAAGTAACAGTCCTGTTTCCCCGCAACACCAAGTTAATGGCATCACGGTTCTACAAGAGGGAGGAATCAGTGAGACCAGTTCATACCGTTGGCACGACCGACCTACTGATCCCGAAATTCAACTACGAGCTTAGATCGGAAGAGCGTCGTGTAGGGAAAGAACAGGTAGGTTTCGA
+
CCCCCGGGGGGGGGGGGGGGGGGGGGGGGGGGGGGGFAFGGFGGGGGGGGGGCGFGGGGGGGGGGGGGGGGCF@CFGGGGGGGGGGFGGGGGFGCFFGEDFGFGGGGGDFFFGGGDF<FGGGGGGDF9FFGGFGGGGGFFGAFEAA=:EGGGEEGGGFFGGCFGDGDCDGGGGGGGGGG=+@8FDBEGEEGGGGGGGFF7CCCDGFFFGFGGGGADFFEFFAEFFAFF4AEFAFEFA:<9B9AECFFCEGF01C>>F9<<7C768(2,301-(-(,47)86F?>??::<4:)63(**)*((
@M03152:184:000000000-AWYW1:1:2106:16257:10215 2:N:0:TATGCAGTATACCTGT
CCCAACTATCCCTATTAATCATTACTCCGGTCGTCAAACCAACAAAATAGAACCAGAGTCCTATTCTATTATTCCATGCTGATGTATTCAGGCGAGGCGCCTGCTTTGAACACTCTAATTTCGTCAAAGTAAAAGTCCTGCGGCGAAAGTCACCCGTTTAAAGGCAGCTCCCTCCCCAGAAGGTAAGGCAATCCCGCACAGTGCAGCTAAGCTGACCGATTGGCATTGCCCGAAATTCAACTACGAGCTTAGATCGGAAGAGCGTCGTGTAGGGAAAGAACAGGTAGGTGTAGATGCAGGG
+
CCCCCGGGGGGGGGGGGGGGGGGGGGGGGGGGGGGGGGGGGGGGGGGGGGGGGGGGGGGGGGGGGGGGGGGGGGGGGGGGGGGGGGGGGGGFGGGGGGGGGGGGGGGGGGGGGGGGGGGGGGGGGGGGGFGGGGGGGCFFGGGGGGGGGGDFGGCEEGGFFA==@FGGGGGGGGGGGGGGGGGFGCFFGGGGGCFGGGGFGCFCGFAGGFGGFFFFFD@>DF;@FFFFAA8DFGFCFFGFFCF?FD:B(*9<B7BBFFB61771-(4((,4<2((2.<??352>)1)--2.-)2-/*)*((
@M03152:184:000000000-AWYW1:1:2106:28512:10255 2:N:0:TATGCAGTATACCTGT
CCCAACTATCCCTATTAATCATTACTTCGGTCCTAGAAACCAACAAAATAGAACCAAAGTCCTATTCTATTATTCCATGCTAATGTATTCAAGCGTAAGCCTGCTTTAAACACTCTAATTTTTTCAAAGTAAAAGTCCTGGATCCCCAACGCACTCAGTTAAGAGCACGCTGGCTCCCCAGAAGGAAAGACCCGACCAGAGCAGTGCTTACCTTGCGGCAAGACCGCCCAGCCAGGCCCGAAAGTCAACTACGAGCTTAGATCGGAATGGCGTCGGGTAGGGAAAGAACAGGGTGGTGTAG
+
CCCCCDGGGGGGFGGGGGGGGGGGGGGGEGGGGGGGGDGGGFGGGGGGGGGGGGGGGGDFGGGGGGGGGGGGGGGCCGGGGCFGGGGFCGGGGGGFGFGGFGDFGFFGFFGGGGGGGGGFGGGEGGGGGGGCFGCGGGGCFGGGGGGFGGCEGDFGGGGDCADFFGGGGGDGDGG8=DGGC?FGG8D:EFCFGDGG6CDA?FGFGFAFGFGFGGG5@D55*7>:@@=4;A=A>*84:(:63,>(;75C<@A;133(:=4))).4,4:,),.4(99(-)-40)(>6<871(34(*(00,*..
@M03152:184:000000000-AWYW1:1:2106:17896:10306 2:N:0:TATGCAGTATACCTGT
CCCAACTATCCCTATTAATCATTACATCGATCCTAGAAACCAACAAAATAGAATGCGATGTCCTATTTCATTATTCCATGCTAATGTATTCAAGCGTTAGCCTGCTTTAAACACTCTAATTTTTTCAAGGTAACAGTCCTAATTCCCCAAAACATCAAATTAATGACATTAAGGTTCCTTAGAAGCTGAGAACCAATACGACCAGTACACACCAACGGCATGACCAATCAATTGATCCCGAAATTAAACTACGAGCTTAGATCGGAAGCGCGTCGTGTAGGGCAAGAACAGACATGTGTCA
+
CCCCCGGGGGGGGGGGGGGGGGGGGGGGGGGGGGGGGFGGGFDGGGGGGGGG<FGGGGGGEGGGGGEGGGGGGGGGGGFFFGCGFGGCFFCFCGDEBFGCCFFFFDGGGGFG9FFCFGFFGGGGGGGGF8FEGGEGGFFGGGGGGGGGGG8B@EEDDFGGFGAFC8F=EDFFF8=A=FF89AF,9,,7@8EGFF8E8DF??C>A859AFFG6>FDB9D)098A@)):AFF*;93>7873:AB?>8**=>CF544)/:>=:;?*(5=2((,(,..,6;0(>E>(7(74<0.(((2)1142))
@M03152:184:000000000-AWYW1:1:2106:7109:10369 2:N:0:TATGCAGTATACCTGT
CCCAACTATCCCTATTAATCATTACGTCAATCCTAGAAACCAACAAAATAGGATCGAACGTCCTATTTCATTATTCCATGCTAATGTATTCAAGCGTTAGCTTGCTTTAAACACTCTAATTTTTTCAAAGTAACAGTCCAAATTTCCCAAAACACCAAATTAATGGCATTAAGGTTCATCAGGAAGGAGGAATCAGTGAGACCAGTACATACCAGAGGCATGACCAACCTACTAACCCCGAAATTCAACTACGAGCTTAGATCGGAAGAGCGTCGTGTAGGGAAAGAACAGGAATGTATAG
+
CCCCCGGGGGGGGGGGGFGGGGGGGGGGDGGGGGGGGGGGGGGGGGGGGGGGGGGGGGGGGGFGGGGGGFGGGGGGGGGGGGGGGGGGGGGGGGGGGGGGGGGGGFGGGFFGGGGGGG9FGGGGGGGGGFFGGGGGGGGGGGGGGGGGGDGFGGFEGGFGFGGGG8DGGGGEACFFGGGGGGGFGG7ECGGGDFFGGDGFGGFD?DFFGFGGGFEFFF5BAD?CFE5@>5@FAGFG55C>E494BCEAC:*74/89D:;385CB5@=(,(3>1;99@8174;@4=)35321((*,0/)*.)
@M03152:184:000000000-AWYW1:1:2106:23703:10440 2:N:0:TATGCAGTATACCTGT
CCCAACTATCCCTATTAATCATTACGGCGACTCTAGAAACCAACAAAATAGAACCGCACGTCCTATTTTATTATGCCATGCTAATGTATTCGGGCAAAGGCCTGCTTTGAACACTCTAATTTTCTCAAGGTAAAAGTCCTGGTTCCCCGACACACCCAATTAAGGGCATGCCGGCTCACCAAGAGGTAGAACCCGGCCAGACAGTACGTACCGTAAGGCAGACCGCCCGACCAGGTTCGAAATTCAACTACGAGCTTAGATCGGAAGAGCGTCGGGTAGGGAAAGAACAGGTAGGTGTGAA
+
CCCCCGGGGGGGGGGGGGGGGGGGGGGGGGGGGGGGGGGGGGGGGGGGGGGGGGGGGGGGGGGGGGGGGGGGGGGGGGGGGGGGGGGGGGGGGGGGGGGGGGGGGGGGGGGGGGGFGGGGGGGGGGGGGFFGGGGGGGGFGGFGGGGGGGGGGGGGDFGGFFGGGGGGGGGGGGGGGGGGGGGGGGGGGGGGGEEGGGGFGGGFDFFGFFGGGGFFFFDFFFF@@0;3>B;BBGF<4<D0>?>D?FFF29/4?D>0)6?A644:??F?F0(2(4(((.-1:@0@?F?:?01)6+(9641))
@M03152:184:000000000-AWYW1:1:2106:6259:10509 2:N:0:TATGCAGTATACCTGT
CCCAACTATCCCTATTAATCATTACGTCGATCCTAGAAACCAACAAAATAGAATCAAACGTCCTATTTCATTATTCCATGCTAATGTATTCAAGCGTATGCCTGCTTTAAACACTCTAATTTTTTCAAAGTAACAGTCCTGATTCCCCAAGACACCAAATTAATGACATCAAGGTTCTTCAGAAGGGAGAAATCAGTAATGACAGTACGTACCGAAGCACGACCAACATACTGATCCCGAAATTCAACTACGAGCTTAGATCGGAAGAGCGTCGTTTAGGGAAAGAACAGGTATGAGTAGA
+
CCCCCGGGGGGGGGGGGGGGGGGGGGGGGGGGGGGGGGGGGGGGGGGGGFGFGGGGGGGGGGGGGGGGGGGGFGGGGGGGGGGGGGGFEGFGGGGGGGGFGFGGGFGGGGGGGGGGGGGGGGGGGGGGGGFGGGGGGGGGGC9FGGGGGGG?FGGGGGGGGGGFDGGGGGGGGGGGFDDFFGGGGGEGGGGGFCGGGGGFGGGFFFFGDFGFDDGEFFFFBFEABD9FF5@FFGF7CDDF?BFFAAEFFGF>28>@FE3E48>DFF61(,1:0.((/:7@;4=)1?:?<:(.5+(*/)*))
@M03152:184:000000000-AWYW1:1:2106:15812:10545 2:N:0:TATGCAGTATACCTGT
CCCAACTATCCCTATTAATCATTACGTCGATCCTAGAAACCAACAAAATAGAATCAAACGTCCTATTTCATTATTCCATGCTAATGTATTCAAGCGTGAGCCTGCTTTAAACACTCTAATTTTTTCAAAGTAACAGTCCTGATTCCCCACGACACCAAATTAATGGCATCATGGTTCATCAGAAGGGAGAAACCAATGATGCCAGTACGTACCGAGGCACGACCGACATATTGATCCCGAAATTCAACTACGAGCTTAGATCGGAAGAGCGTCGTGTAGGGAAAGAACAGGTATGGGTAAA
+
CCCCCGGGGGGGGGGGGGGGGGGGGGGGGGGGGGGGGGGGGGGGGGGGGGGGGGFGGGGGGGGGGGGGGGGGGGGGGGGGGGGGGGGGGGGGGGGGGGGGCEGGGGGGGGGGGGGGGGGGGGGGGGGGGFFFGGGGGGGGGGGFGFGGGGDGGGGGGGGGGGGGFCFGCGGGFC8EDFGGGGGGGGGGGGGGGGGGGGGFGGGFGFFGGFFCD>@>ABA5@=?)7@9AEFC8::?CF=*(?@FEFFE694A13DDBFFEF???DF6(.:?F9:;042@B<:FFFFF:2:<B2)+())(0()
@M03152:184:000000000-AWYW1:1:2106:4850:10550 2:N:0:TATGCAGTATACCTGT
CCCAACTATCCCTATTAATCATTACGTCGATCCTAGAAACCAACAAAATAGGGTCAAACGTCCTATTTCATTATTCCATGCTAATGTATTCAAGCTAACGCTTGCTTTAAACACTCTAATTTTTTCAAAGTAACAGTCCTGATTTCCCACGACACCAAATTAATGACATCGCGGTTCCTCAGAAGGGAGAAACCAACTCGACCAGTACACACCTAAGCCGCGACCAATCTGTAAGTCCCGAAATTCAACTGCGAGCTTAGATCGGAAGAGCGTCGTGTAGGGAACGAAGAAGCATGTGGAA
+
9CCCCGFF@,6EFGGGCGFGFGGGGGFD:FEGGG9F@FGFG8FGGFFCDGGG8CFEEF9FEGGGGGGDAAFG9CAF9<FA@CEEECFC,6,CEEC@,CEFEBF@FAFEF<F?FGGGFFCGGGGGEGFGAFFFFAFCB,,C>,=FGGG,,=C8C@CDDC=F;FGGF,E,6=CE=66++3=8DFGCF,+,6+=,@,,@9D,:?D98,<=:;9*<3*,96*)*3:*(-8(/)+9B+15++1<159)(+17@CG;),850=4C<<))(-3(71:(92((,(0(.57?5(),((-(.(+)/*)2).
@M03152:184:000000000-AWYW1:1:2106:19321:10586 2:N:0:TATGCAGTATACCTGT
CCCAACTATCCCTATTAATCATTACGTCAATCCTAGAAACCAACAAAATAGGATCGAACGTCCTATTTCATTATTCCATGCTAATGTATTCAAGCGTTAGCCTGCTTTAAACACTCTAATTTTTTCAAAGTAACAGTCCTGTTTCCCCGCAACACCAAGTTAATGGCATCACGGTTCTACAAGGGGGAGGAATCAGTGAGGCCAGTTCATACCGTTGGCACGACCGACCTACTGACCCCGAAATTCAACTACGAGCTTAGATCGGAAGAGCGTCGTGTAGGGAAAGAACAGGTAAGGGTGG
+
CCCCCGGGGGGGGGGGGGGFGAFGGGGGGGGGGGGGGGGGGGGGGGGGGGGGGGGGGGGGGGGGGGGGGGGGGGGFGFGGGGGGGGGGGGGGDFGGGGGGGFGGGGGGGGGGGFGGGGGGFGGFGGGGGGGGGGGGGGFGGGGGGGGGGGGGDFGGGGGFGGEFGA?DGGGGG>DCGGGGFFGD=BCFCEEF6BFG7+@AFG*8FAFFCFGFGGGEBFB4*<A=-:@E58=F=CCFA8D@BFF0@A?@CCA8?D5;D(6<A49:?<69??(13,4(,8,67B072<7:08?()<)*)49((
@M03152:184:000000000-AWYW1:1:2106:3798:10673 2:N:0:TATGCAGTATACCTGT
CCCAACTATCCCTATTAATCATTACGTCGATCCTAGAAACCAACAAAATAGAATCAAACGTCCTATTTCGTTATTCCATGCTAATGTATTCAAGCGTGAGCCTGCTTTAAACACTCTAATTTTTTCAAAGTAACAGTCCTGATTCCCCAAGACACCAAATTAATGACATCATGGTTCGTCAGAAGGTAGAAATCAATAATACCAGTACGTACAATAGCACGACCAATAAATTGATCCCGAAATTCAACTACGAGCTTAGATCGGAAGAGCGTCGTGTAGGGAAAGAACAGGTATAGGTCTA
+
-ABCCGGGF,CFGGGGGGFGGGGGGGFFGGGFEFGGGGFGGGGGGGGGGGGGGCGGGFCFFGGGGFFFFGGG7F9A<FGD@CFFCFFFCGGDCFDGGGGGF@FG@<AEEAFGGGGFFFFGGGGFE8?FCEEFGGGGG?,AEAE9EEFFGCCGGGGFGGG9EGGGGGEG8ADFGC+@9CDCGGG98=@FC9E@A@E@FGDFFFF6@?D=>DF6CG7FAF79BF5>@C9F8B79<7;?+3*:?4**3=A+*9*6@C624*38*>=((3((//64(6(((2);1F?4=54(,(.-6<-**.*-)
@M03152:184:000000000-AWYW1:1:2106:18083:10719 2:N:0:TATGCAGTATACCTGT
CCCAACTATCCCTATTAATCATTATGTCGATTCTAGAAACCAACAGAACGACCTATTTCGTTATTTCATCAAGCGTGGGCCTGCTTTAATCACACTAATTTTTCAAAGTAAAACAGTCCTGATTCCCCATGACACCAAATTAATAGCGTTCGTCAGAAGGGAGGAATCAATAAAACCAGTATGTACCATAGCACGATCAGTAATTTGATTCCGAAATTCAACTACGAGCTTAGATCGGAAGAGCGTCGAGTAGGGAAAGAAAAGGAATGTGTAGCTCTAGTTGGTTTGCGGTACATTAAAA
+
@@ACCEGEFFFFFFGGFFEFE@FEFGGGFCB<C@FFGDECFFFCFF8;EEGFCFGGGCA@E<CF,FEGGGF<E,CCCC:D,BBFGGGGAFGGFFFCFGG<@F<E???FFGEGGGGGG9EE?<A<EAFDFFGGGGG7F,EGFGFCF=9FEE@6>EFG9EGGGCEE84@F3=@FG8DD=@FGGDG:3,CFDGFFFD6=86=:CDG72?+=+;<@DC+36+;BCEF@5>9*:9>FA:A2*>D5?2A():2;(22(/*.=FF6(3((6((()).9?)))/11)))+)2/)(()((-,/6F*6*))
@M03152:184:000000000-AWYW1:1:2106:21613:10851 2:N:0:TATGCAGTATACCTGT
CCCAACTATCCCTATTAATCATTACGTCGATCCTAGAAACCAACAAAATAGGATCAAACGTCCTATTTCATTATTCCATGCTAATGTATTCAAGCTATCGCTTGCTTTAAACACTCTAATTTTTTCAAAGTAACAGTCCTGATTTCCCACGACACCAAATTAATGACATCGTGGTTCGTCAGAAGGGAGAAACCAACTAGACCAGTACACACCGAAGGCGCGACCAACCTGTTAGTCCCGAAATTCAACTACGAGCTTAGATCGGAAGAGCGTCGTGTAGGGAAAGAACAGGTATGTGTAG
+
CCCCCGGGGGGGGGGGGGGGGGGGGGGGGGGGGGGGGGGGGGGGGGGGGGGGGGGGGGGGGGGGGGGGGGGGGGGGGGGGGGGGGGGGGGGGGGGGGGGGGGGGGGGGGGGGGGGGGDFFGGGGGGGGGGFGGGGDGGGGGGGGGGGGGGGGGGGGGDGGGGGGGGGGGGGGFGGGGDGGGGGFGF8DEGGFFGGGGFDFGGFDGFFGGFGGGGGFFEBFFFFA>@FFF;BF4DEGFEGFFFFFFFFFFGFEDGFF>;>@FFFDFF?B?F:F9697()4AFD?584,8(1(.)2)68206)
@M03152:184:000000000-AWYW1:1:2106:13478:10875 2:N:0:TATGCAGTATACCTGT
CCCAACTATCCCTATTAATCATTACTTCGGTCCTAGAAGCCAACAAAATAGAACCAAAGTCCTATTTTATTATTCCATGCTAATGTATTCAAGCTAAAACTGCCTGCTTTGAACACTCTAATTTTTTCAAAGTAAAAGTCCTGGAGCCCCAGCCGACCCAGTGAAAGGCAGCTGGTTAACCAGAAGGAAAGACCCAACCGGAGCAGTGCTTGCAACGAGGCAAGACCACTAAGTCGGGCCCGAAATTCAACTACGAGCTTAGATCGGAAGAGAGTCGTGGAGGGAAAGAAGCAGAAGGTGT
+
CCCCCGGGGGGGGGGGGGGGGGGGGGGGGGGGGGGGGGGGGGGGGGGGGGGGGGGGGGGGGGGGGGGGGGGGGGGGGGGGGGGGGGGGGGGGGGGGGGGGFGGGGGGGGGGGGGGGGGGGGGGGGGGGGGGGGGGGGGGGGFGGFGGGGGGGGGGGGGGGFFGFGGFGGGGGGGGCDGGGGGGGGGGGGGFCFGGGGGGFECDBGFF?FFGG5FGFAFFB57ADFB2A>A);659969D2593755CCE763(*:;=(.(9@CE),:?043(,4,34)4(-7451F,.(4(((2())(*()
@M03152:184:000000000-AWYW1:1:2106:6619:10901 2:N:0:TATGCAGTATACCTGT
CCCAACTATCCCTATTAATCATTACGTCGATCCTAGAAACCAACAAAATAGGGTCAAACGTCCTATTTCATTATTCCATGCTAATGTATTCAAGCGCGAGCCTGCTTTAAACACTCTAATTTTTTCAAAGTAACAGTCCTGATTCCCCGCCACACCAACTGAATGGCATGACGGTTCTTCAGAAGGTAGGAACCAGTGAAACCAGTGCATACCGAAGGCACGAACAGCGTACTGATCCCGAAATTCAACTAAGAGCTTAGATCGGAAGAGCGTCGTGTAGGGAAAGAAAAAGTATGATTAA
+
CCCCCGGGGGGGFGGGGGGGGGGGGGGGDGEGGGGGGGGGGGGGGGGGGGGGGGGFGGGGEFGGGGGGGGGGGGGGGGFGGGGGGGGGGGGGGGGGGGGGGGGGFEGFGGGGFGGGGGGGGGGGGFFGGGGGGFEGGGGGGGGGFFDG@EGGGGGGGGGGGFGGGGGGFFGCEGDG>BDFGGFGF8DFFGGGGGGGF6,+@DGCFFF>CF99DDCAAEFFA9@44@=ADB@?):@78*;55:E<=F?F?F=)/>A@=;3<E3?FD0;BFB(322;(,7:4)8:):F::(,(--+-**-2))
@M03152:184:000000000-AWYW1:1:2106:21478:10939 2:N:0:TATGCAGTATACCTGT
CCCAACTATCCCTATTAATCATTACGTCGATCCTAGAAACCAACAAAATAGAATCAAACGTCCTATTTCGTTATTCCATGCTAATGTATTCAAGCGTGAGCCTGCTTTAAACACTCTAATTTTTTCAAAGTAACAGTCCTGATTCCCCATGACACCAAATTAATGACATCATGGTTCGTCAGAAGGTAGGAATCAATAATATCAGTACGTACGATTGCACGACCAATAAATTGATCCCGAAATTCAACTACGAGCTTAGATCGGAAGAGCGTCGTGTAGGGAAAGAACAGAAATGAGTAAA
+
CCCCCGGGGGGGGGGGGGGGGGGGGGGGGGGGGGGGGGGGGGGGGGGGGGGGGGGGGGGGGGGGGGGGGGGGGGGGGGGGGGGGGGGFGGGGGGGGGDGGGGGGGGGGGGGGGGGGGGGGGGGGCGGGGGGGGGGGGFGGGGGGFGGGGGGCFGGGGGGGFFGGCFFGGFGGGGGFGCCGGGGADFGGFGGGGGGGGGGFDFGFDFFFGFCG6DEF?FFFFDDB@CEFFFFFAFEGF4?:9AFF>CE6EGF@FGFF;**9?C>2(63@;@B060713AEA;F051F<<?F().+)*0.*))
@M03152:184:000000000-AWYW1:1:2106:23988:11064 2:N:0:TATGCAGTATACCTGT
CCCAACTATCCCTATTAATCATTACGTCGATCCTAGAAACCAACAAAATAGAATCAAACGTCCTATTTCGTTATTCCATGCTAATGTATTCAAGCGTGAGCCTGCTTTAAACACTCTAATTTTTTCAAAGTAACAGTCCTGATTCCCCATGACACCAAATTAATGACATCATGGTTCGTCAGAAGGTAGGAATCAATAATACCAGTACGTACAATAGCACGACCAATAAATTGATCACGAAATTCAACTACGAGCTTAGATCGGAAGAGCGTCGTGTAGGGAAAGAACAGGGATGGGTAGA
+
CCCCCGGGGGGGGGGGGGGGGGGGGGGGGGGGGGGGGGGGGGGGGGGGGGGGGGGGGGFGGGGGGGGGGGGGGGGGGGGGGGGGGGGGGGGGGGGGGDGGGGGGGGGGGGGGGGGGGFGGGGGGGCFGGGGGGGGGGGGGGGGGGGCGGGGGGGGGGGCGGGGGGGGGFGGGGGGGGGGGGGDBDCGGGGFGGDGGGGDFGGFEFFFGGFGGGGGFAFEAD=>5>CFFFAEA=DAF+:*54<6AFFEFEGF995?@4>>=CC=(6@9DD@06(.3;057<1F?F0;=0<(((-*3))(2()
@M03152:184:000000000-AWYW1:1:2106:23015:11065 2:N:0:TATGCAGTATACCTGT
CCCAACTATCCCTATTAATCATTACGGCGACTCTAGAAACCAACAAAATAGAACCGCACGTCCTATTTTATTATGCCATGCTAATGTATTCGGGCAAAGGGCTGCTTTGAACACTCTAATTTTCTCAAGGTAAAAGTCCTGGTTCCCCGACACACCCAATTAAGGGCATGCCGGCTCACCAAGAGGTAGAACCCGGCCAGACAGTACGTACCGTAAGGCAGACCGCCCGACCAGGTTCGAAATGCAACTACGAGCTTAGATCGGAAGAGCGTCGGGGAGGGAAAGAACAGGTAGACGGAAA
+
CCCCCGGGGGGGGGGGGGGGGGGGGGGGGGGGGGGGGGGGGFGGGGGGGGGGGGGGEGGGGGGGGGGGGGGGGGGGGGGGGGGGGGFGFFFFGGGGGGGGGGGGGGGGGGGDEFGGF9FGGGFGGGGGGGGGFGFGGFGGGGGFAFGCCEEGGGGGGGGGGFGG?DEGGCGFGGGEGGGG+;EE9DB:EFGCCDEEGC:FGGD@FFADFF47?CFDA6@FF@A?BB6>>>;FD*4068D05?F)9@<F:F:?BGF0667:).42?B9?F0743((,(04>BF:58:3(((,))0)*)(1--
@M03152:184:000000000-AWYW1:1:2106:26392:11107 2:N:0:TATGCAGTATACCTGT
CCCAACTATCCCTATTAATCATTACTTCGGTCCTAGAAACCAACAAAATAGAACCAAAGTCCTATTCTATTATTCCATGCTAATGTATTCAAGCGTAGGCCTGCTTTAAACACTCTAATTTTTTCAAAGTAAAAGTCCTGGATCCCCAACGCACCCAGTTAAGAGCACGCTGGTTCCCCAGAAGGAAAGACCCGACCAGCGCAGTACTTACCTTTCGGCAAGACCACGCAGCCAGGTCCGAAATTCAACTACGAGCTTAGATCGGAAAAGCGTCGTGTAGGGAAGGAACAGGTATGTGTCG
+
@CCCCGGGGGGGGGEGGGGGGGGGGGGGGGGGGGGGGFGGGGGGGGGGGGGGGGGGGCFFFFGGGFGGGGDGGGFGGGGGGGGGGGGAFDDGCEFGGGDFGEGGGGFEFGGDFGFGGADFGGGGGGGGGGFFGDCG;ACEFGGGFCFGGEGGGGCCGGGFFDCG?FGFC>@E6,?@=EGGGGGGGGGGG?,@E>EEED6?EGGFEFB+?@D5@CA>555BD)*0>D>?>85?;D2*;B4;E0:3AFE6.7A42<..:4>)))9/((-(((,,-8(,-0824),8(),,(40(-240*-*)(
@M03152:184:000000000-AWYW1:1:2106:16965:11224 2:N:0:TATGCAGTATACCTGT
CCCAACTATCCCTATTAATCATTACTTCGGTCCTAGAAACCAACAAAATAGAACCAAAGTCCTATTCTATTATTCCATGCTAATGTATTCAAGCGTAGGCCTGCTTTAAACACTCTAATTTTTTCAAAGTAAAAGTCCTGGATCCCCAGCGCACCCAATTAAGAGCACACTGGTTCCCCAGAAGGAAAGACCCGACCGGAGCAGTGCTTACCTTTCGGCAAGACCACCCAGCCAGGTCCGCAATTCAACTACGAGCTTAGATCGGAAGAGCGTGGTGGAGGGAAAGAACAGGTGGGGTGAA
+
CCCCCGGGCGGGGGGGGGGGGGGGGGGGGGGGGGGGGGGGGGGGGGDGGGGGGGGGGFFDEFGGAFGGGGGGFGGGGGGGGGGGGGGGGGGGGGGGGGGGGGGFGGGGGGGGGGDGGGGGGGGG8FGGGAFGGFFGGDFDDFFGGFCAE@E+@BF>EFGGGGGDGC=,AF6DG9A,0ED8CFGGDFG8,3=B88EE++856?D@AFCG>FGCCCA1@>:?A>*)))48)//8AG=F;@F2)6:3=69=7+/;<9),)6)/))16;<B9??092(-(,)(.0>?>(7:B7711)+()),)()
@M03152:184:000000000-AWYW1:1:2106:7628:11254 2:N:0:TATGCAGTATACCTGT
CCCAACCATCCCTATTAATCATTACGTCGATCCTAGAAACCAACAAAATAGAATCAAACGTCCTATTTCGTTATTCCATGCTAATGTATTCAAGCGTGAGCCTGCTTTAAACACTCTAATTTTTTCAAAGTAACAGTCCTGATTCCCCAAGACACCAAATTAATGACATCATGGTTCGTCAGAAGGTAGAAATCAATAATACCAGTACGTACAATAGCACGACAAATAAATTGATCCCGAAATTCAACTACTAGCTTAGATCGGAAGAGCGTTGTGTAGGGAAAGAACAAGTCTTGATAGA
+
CCCCCGGGGGGCFGGGGGGGGGGGGGFGGDGGDGGGGFGGGFGGGGGGGGGGGGGGGGGGGEGGGGGGFGGGGFGGGFFGGGGGGGGGGGGGGGGGGEGGGCEEGFGGGGDGFFDFGGDEFFGDGGFFGCFFGEGFFFFGGGGGC=FGFEFF8=F6DEGF9FFG,EEGGGGGFGGF8@CEG6CCD83>@FGC8DGGFGDFGGDDFFFC+020@FCFF?AF9>E)8=CFB8EF8=@7+)*:35AEFAEA>GA**+/9+83=7422>29358(.(.336A480A;FDAD3;(/.)+)**)2.-
@M03152:184:000000000-AWYW1:1:2106:20086:11293 2:N:0:TATGCAGTATACCTGT
CCCAACTATCCCTATTAATCATTACGGCGACTCTAGAAACCAACAAAATAGAACCGCGCGTCCTATTTCATTATTCCATGCTAATGTATTCAAGCGTATGCCTGCTTTAAACACTCTAATTTTTTCAAAGTAACAGTCCTGATTCCCCAAGACACCAAATTAATGACATCAAGGTTCTTCAGAAGGGAGAAATCAGTAATGACAGTACGTACCGAAGCACGACCAACATACTGATCCCGAAATTCAACTACGAGCTTAGATCGGAAGAGCGTCGTGTAGGGAAAGAACAGGTATGGGTAAA
+
CCCCCGGGGGGGGGGGGGGGGGGGGGGGGGGGGGGGGGGGGGGGGGGGGGGGGGGGGGGGFGGGGGGGGGGGGGGGGGGGGGGGGGGGGGGGGGGGGGGGGFGGGFGFFFFGGGGGG,FFGGFGGGGFGGGGGAFGGGGGGGGGGGGFGGGGGGGGGFGGGGGGGGGGGGGAFFDDFEFGFFGFFGGGGGGGFGGGGGFFGGGFFFFGGFGGGGGFEFE6ADD9=B>FFFEFAGFGFFG<D@FEFFEFFFF@FCE@F<;)5<;?D<(47(,-4(4?1):A6:?F?FF78:(-6<:).5*()
@M03152:184:000000000-AWYW1:1:2106:12949:11312 2:N:0:TATGCAGTATACCTGT
CCCAACTATCCCTATTAATCATTACGTCGATCCTAGAAACCAACAAAATAGAATCAAACGTCCTATTTCGTTATTCCATGCTAATGTATTCAAGCGTGAGCCTGCTTTAAACACTCTAATTTTTTCAAAGTAACAGTCCTGATTCCCCAAGACACCAAATTAATGACATCATGGTTCGTCAGAAGGTAGGAATCAATAATACCAGTACGTACAATAGCACAACCAATAAATTGATCCCGAAATTCAACTACGAGCTTAGATCGGAAGAGCGTCGTGTAGGGAAAGAACAGTTATGTGTAAA
+
CCCCCGGGGGGGGGGGFGGGGGGGGGGGGGGGGGGGGGGGGGGGGDEGGGGGGFGGGGGGGGGGFGGGGGGGGGGGGGGGGGGGGGGGGGGGGGGGGGGGGGGGG8FGGGGGGGGGG9FFGGGGGGGFGFEEGGGGGGGFGFGGCFFEGGGGGGGFFGFGFCECDGGGGGGGGFGGC7CEFGGCD?8FGFFDFFGGFGDBEDDB89BFCD?9DG7CFF@FA<B>A>@FF>5B+==B+)*1@AFC6BECEC>)485264*/0959=9218((,/((,6.7;(;=),=3,/(-))+)1*)2))
@M03152:184:000000000-AWYW1:1:2106:24854:11314 2:N:0:TATGCAGTATACCTGT
CCCAACTATCCCTATTAATCATTACGTCGATCCTAGAAACCAACAAAATAGGTTCGAACGTCCTATTTCATTATTCCATGCTAATGTATTCGAGCGATTGCCTGCTTTAAACACTCTAATTTTTTCAAAGTAACAGTCCTAACTCCCCGTAACACCAAATTAATGACATCACGATTTGTTAGAAGGGAGAAATCAATGACGTTAGTACGTACCGAGGCACGACCGACGTATTGATCCCGAAATTCAACTACGAGCTTAGATCGGAAGAGCGTCGTGTAGGGAAAGAACAGGGAGGTGTAGA
+
CCCCCGGGGGGGGGGGGGGGGGGGGGGGGGGGGGGGGGGGGGGGGGGGGGGGGGGGGGGGGGGGGGGGGGGGGGGGGGGGGGGGFGGGGGGGGGGGGGGGGGGGGFGGGGGGGGGGGFGGGGGGGGGEGGGGGGGGGGGGGFGFGFGGGGGGEGGGGGFGGGFGGGGGGGGGGEFFFC@FFGGGGGEFCGGGGGGGGFCBCDGDCAFGGAFGCCE?9>9AADF=@BFF;AEFFGFGFDGFFBFCFAC=CCADFG>08<2)4::<B<((311((((-(058(03::FB?F04(,/()))2))
@M03152:184:000000000-AWYW1:1:2106:2291:11320 2:N:0:TATGCAGTATACCTGT
CCCAACTATCCCTATTAATCATTACGTCGATCCTAGAAACCAACAAAATAAGATCAAACGTCCTATTTCATTATCCCATGCTAATGTATTCAAGCGTTAGCCTGCTTTAAACACTCTAATTTTTTCAAAGTAACAGTCCTGCTTCCCCGCGACACCAAATTAATGACACCGCGGCTCCTCAGAAGAGAGGAATCAACAAAACCAGTACGTACCATTGGCACGACCAGTAAATTGACCCCGAAATTCAACTACGAGCTTAGATCGTAAGAGCGCAGTGTAGGGAAAGACAAGCTATGAGTAA
+
CCCCCFGFGGGCFGGGGGGCEGGGGGGGEGGGGGFFGCGGGGGFGGGGC,CECFFGFEFCC<CEFFCEFFDDGE<<EEFF,CB9CFGGCDGGGFFEFCFEEFEDFCEFGFG<,A<=FFGG9FGFGGGGGGGGFGC?E4EFF,,C,E8?7=E6EEEGGFGGGA9DAFF9=?DEDED8;+=CDFC,7D8<:CC@:>A9CFGFGFGD,9BFGAF4DC:81*(1/-829==8=C<FF+9F*5>>FF>(++):.7;;6C:(04<)6)-(((.428?((,(,5*)).)(02)2(,.4,4+)**.?))
@M03152:184:000000000-AWYW1:1:2106:14423:11323 2:N:0:TATGCAGTATACCTGT
CCCAACTATCCCTATTAATCATTACGGCAGTTCTTAAAGACCAACAAAATAGAACCACACGTCCTATTTTATTATTACATGCTAATGTATTCAGGCATAGGCCTGCTTTGAACACTCTAATTTTCTCAAGGTAAAAGTCCTGGTTCCCCGACGCATTCAATGAAGAACACAAAGGTTCACCAAGAGGCAAGACCCAGTCGAGCAGTAAAACACGCCGTCAGGCGGACCACCCAACCCGATCCGAAATTCAACTACGAGCTTAGATCGGAAAAGCGTCGGGTCGGGAAAGAAACGGTATGGG
+
CCCCCGGGGGGGGGGGGGGGGGGGGG@F:FGGGGGGGGGGGGGGGGGGGGGGFGGGGGGGGGGGGFGGGGGGGGGGGGGGGGGGGGGGGGGGGGCFFGGGGGGGGGGGGBFGGFGGGGFGGGGGGGGGGGCGGGGGGGGGGGGGGGGGGGGGGGGGGGGGGGGGCFGGGGGGGGDGGGGGGGGFDCGGGGGGGGGGGGGFGDGF6=BFFFGGDDCFEFFFDBF5>B>BFF?FAGDGFBG9>DA(:B@FC7795*)65<992<<9)68?F:((,40(48(,,0337)-42(3,(:8)04C((
@M03152:184:000000000-AWYW1:1:2106:3183:11537 2:N:0:TATGCAGTATACCTGT
CCCAACTATCCCTATTAATCATTACGTCGATCCTAGAAACCAACAAAATAGGATCAAACGTCCTATTTCATTATTCCATGCTAATGTATTCAAGCTATCGCTTGCTTTAAACACTCTAATTTTTTCAAAGTAACAGTACTGATTTCCCACGACACCAAATTAATGACATCGTGCTTCGTCAGACGGGAGAAACCAACTAGACAATTACACACCGAAGGCTCGACCAACCTGTTAGTCCCGAAATTCAACTACCAGCTTAGATCTGAAGAGCGACGTGTAGCGAAAGAAACGGTATGTGAAA
+
CCCCCGGGGFEGF<EGFGGGFGGGG<C@@FFFECGGCFGGGCFGGGCE@FG@C,FFDGF7CD7FFEFFGE9E9EEFEEAFEGGFGCFA@CFEF,@FG9FGGGGED<F9<A,5CF??FFGGGFGGCFFFGGCEGFGDE,4,4,4FFG,,9,86C8=69@8EDCDC@,AFGF+@8++4?7+ADG,,0>C:>EC88,,=A?,;,2+1,535=87D*3@?9A=**-9@=>5DDF=@AC7:@*0>?>F0+;376FF@(2)3;=3=))))).9@<(3,(.--4),6)017(8:(((((45-994*).
@M03152:184:000000000-AWYW1:1:2106:22731:11606 2:N:0:TATGCAGTATACCTGT
CCCAACTATCCCTATAATCATTACGTCGATCCTAGAAACCAACAAAATAGGGTCAAACGTCCTATTTCATTATTCCATGCTAATGTATTCAAGCGCGAGCCTGCTTTAAACACTCTAATTTTTTCAAATTAACAGTCCTGATTCCCCGCCACACCAACTGAATGGCATGACGGTTCTTCAGAAGGGCTGAACCAGTGACACCAGTTCATACCGAAGGCACGACCAGCGTACTGATCCAGCAATTCAACTACGAGATGAGAACGGAAGAGCGTCGTGCAGGGAAAGAACAGCAATGGTAAGA
+
-B9CCGGGFFGDGGGGGGGGGGGGFCFEFGGGGFEGGGGGFFGGGGGGAEEFF@C9FC:CC:@FECFGFGGGCF9CF,C<@FFGE6F<FECEGFF7FFC:FBEF<FGGGGFF,?,CE9FDFGGDCF?@,9,CA9BFGCDGGGGFFF>@+8CEGG+4@>DFD,=,6,@A=?DC=6=6D;EFFCG,0++,@8C6@8@2,2@B?*@5@+1=EAG7>DEEAFBAED>9=-948B@68@9F6);3;(6)++/;96)((*),*93))/67@1>:?42((4((-..(,718<42(14((.+))0)*))
@M03152:184:000000000-AWYW1:1:2106:6581:11624 2:N:0:TATGCAGTATACCTGT
CCCAACTATCCCTATTAATCATTACTTCGGTCCTAGAAACCAACAAAATAGAACCAAAGTCCTATTCTATTATTCCATGCTAATGTATTCAAGCGTAGGCCTGCTTTAAACACTCTAATTTTTTCAAAGTAAAAGTCCTGGATCCCCAGCGCACCCAATTAAGAGCACGCTGGTTCCCCAGAAGGAAAGACCCGATCGGAGCAGTGCTTACCGTTCGGCAAGACCACCAAACCAGGCCCGAAATGCCACTACGAGCTTAGATCGGAAGAGCGTCGTGGAGGGACAGAACAGGTATGGCGAA
+
CCCCCGGGFGGGGGGGGGGGDGGGGGGGGGGGGGGGGGGGGGGGGGCEGGGGGGGGGGGGGGGGE9FFGGGGGGGGGGGGGGGGGFGCFGGGFGGGGGGGGGGGDFFGGGGGGGGGG9FGGGGGGGGC<EFGCFFGGFFGGGGFCEEGDFGGGGGGGGGEGFGGGDGGGCDGGGGGGGGGDCGGGGCFGGGGF>CEGGCBGGGFGF>7@6FC***39?B*95A>BD(?))8?)7>?F2D@E1A2++)27CA;@7AB>;>E96238:2103:96:>(8)4:?><)4)48?<:62<<?>(/6(
@M03152:184:000000000-AWYW1:1:2106:2717:11674 2:N:0:TATGCAGTATACCTGT
CCCAACTATCCCTATTAATCATTACATCAGCCTTAGAAACCAACAAAATAAGACCAACGTCATATTCTATTATCCCATGCTGTAATATTCAATGGCAAGGTTACGCCTGCTTTGAACACTCTAATTTTTTCAAAGTAAATGATTGGAAGCGGTTGCCCACTATCCAAACGTAGGAAGCCCAGACCCAGCCACGCCACAAGGACGAGCTTTGGCCTGAATGCCCCCGAAATTCAACTACGAGCTTAGATCGGAAGAGCGTCGTGTAGGGAAAGAACAGGTCTGTGTAGATCGCAGTGGCGGC
+
9CCCCGGGFFGGGGGGGGGGFFGGGGGGGGFG?FEGGGGGGFDFGGGGGGGGG@FGF@FGGDCGGG9EFGGGGAEFGFEDEFFFGGFFFCEGGGGGGGGGGDGFF7CFD,4CA?EF<EFGGGGG9AEFACGGGGGGGFFGGFECGGFGC8CE=EGFEFGGGDGGCDCG+=FGD8?@DF?8DFGF=DFFE6D8@C+@EG8?7C?ACB>C*1AFG5C@>>EF+8;==@AAFA:+B+4+8)*6?=);FA>A<FE;3C):)4,66(26,;<B?F?::4(4,)5))0)1./6A4)4((/-)8()-(
@M03152:184:000000000-AWYW1:1:2106:12589:11681 2:N:0:TATGCAGTATACCTGT
CCCAACTATCCCTATTAATCATTACCTCGGTCCTAGAAACCAACAAAATAGAACCAAAGTCCTATTCTATTATTCCATGCTAATGTATTCAAGCGTCAGCCTGCTTTAAACACTCTAATTTTTTCAAAGTAAAAGTTGTGGATTGCCAGCACACACCGTTAGGCGCATGTTGGTTCCCCACAAGGAAAGGCGCGGCCGAACAGTTCTCACCCAAAGGTGGACCGCTCAGCTACGCCCGAAATTCAACTACGAGCTTAGATCGGAAGCGCGTCGTGTAGGGAAAGAACAGGTAGAGCTCGAA
+
CCCCCGGGGGGGGGGGGGGGGGGGGGGGEFGGGGGGGGGGGGGGGFFFGGGGGGGGGGGGGGGGFGGGDFGGGGGGGGGGGGGGGGGGGGGGGFGGGEEGGGGGGGGGGGGGGGGGG<FGGGGGGGGGGFGGGGGGGGGGDGGGGGGGGGGGGGGEGEFECE?C>DGGGGFGGEFGGGGGGDGGGGGF8DDC>EGEGGGBGDGEGFFCFFGGFC>AF;BF:=FF@FFAAA4A=<@CEBC@E066FFEFE<BFFG3(*3)5AB6?06(-7939>(2(1@<62>()05(3.4)6)+)**)*((
@M03152:184:000000000-AWYW1:1:2106:12259:11735 2:N:0:TATGCAGTATACCTGT
CCCAACTATCCCTATTAATCATTACGTCAATCCTAGAAACCAACAAAATAGGATCGAACGTCCTATTTCATTATTCCATGCTAATGTATTCAAGCGTTAGCTTGCTTTAAACACTCTAATTTTTTCAAAGTAACAGTCCAAATTCCCCAAAACACCAAATTAATGGCATTAAGGTTCATCAGGAAGGAGGAATCAGTGAGACCAGTACATACCAGAGGCATGACCAACCTACTAACCCCGAAATTCAACTACGAGCTTAGATCGGAAGAGCGTCGTGCAGGTAAAGAACAGGAATTAGTAA
+
CCCCCGGGGGGGGGGGGGGGGGGGGGGG@FGGGGGGGGGGGGGGGGGGGGGGGGGGGGGGGGGGGGGGGGGGGGGCGGGGFGGGGGGEFGFGGGGGFGGGGGFGGDFGGFFGFGGGGDGGGGGFGGGGGGGGGGGGGGGGGGGGGG?FFEGGGGGGGGFGGFFGGGGGFGGDGGFGGGGGGGGGFGGGGGDGGGGGFGFFFCFDDFFCDBFF6DFFAF89ACAF5CFFEF@FFGFG>@CA>>EBFFCACFFEFGF>AB=ECC*:(60;;;@6(:938)6C@5789@>@(4(,(2,)*)24)
@M03152:184:000000000-AWYW1:1:2106:8371:11744 2:N:0:TATGCAGTATACCTGT
CCCAACTATCCCTATTAATCATTACGTCGATCCTAGAAACCAACAAAATAGAATCAAACGTCCTATTCCGTTATTCCATGCTAATGTATTCAAGCGTGAGCCTGCTTTAAACACTCTAATTTTTTCAAAGTAACAGTCCTGATTCCCCAAAACACCAAATTAATGGCATTATGATTCGTCAGAAAGGAGAAACCAATAATACCAGTACGTACGAAAGCACGACCAATAAACCAGTCTCGAAATTCAACTACGAGCTTAGATCGGAAGAGCGTCGTGTAGGGAAAGAACAGGTATGTATAAA
+
CCCCCGGGGGGGGGGGGGGGGGGGGGGGGGGGGGGGGGGGGGGGGGGGGGGGGGGGGGGGGGGGGGGGGGGGGGGGGGGGGGGGGGGGGGGGGGGGGGEGGFGGGGGGGGGGGGGGGFDGGGGFGGGGGGGGGGGGGGGGGDGGGGFGGGGGGGGGGGGGGGGGGGFGGGGGGFGGGGGGGGGGGGGGGGGGGGFGGG=FGF6DE?FGDFFGGCF>D?EFFDF5:15AFAE>AFAC8ECB?@A;9FFF<8A=5DB>F>>EEE?FD(183=633(4<?FEEDFF@(.8?<(63>+59*)*).
@M03152:184:000000000-AWYW1:1:2106:22469:11768 2:N:0:TATGCAGTATACCTGT
CCCAACTATCCCTATTAATCATTACGTCAATCCTAGAAACCAACAAAATAGGATCGAACGTCCTACTTCATTATTCCATGCTAATGTATTCAAGCGTTAGCCTGCTTTAAACACTCTAATTTTTTCAAAGTAACAGTCCAGATTCCTCGCAACACCAAATTAATGGCATTGCGGCTCATCAGGAAGGAGGAATCAGTGAGACCAGTACATACCAGAGGCATGACCAACCTACTAACCCCGAAATTCAACTACGAGCTTAGATCGGAAGAGCGTCGTGTAGGGAAAAAACAGGTATGTTGAA
+
CCCCCGGGGGGGGGGGGGGGGGGGGGGGGGGGGGGGGGGGGGGGGGGGGGGGGGGGGGGGFGGGGGGGGGGGGGGGGGGGGGGGGGGGGGGGGGGGGGGGGGGGGFGGGGGGGGGGG<FGGGGGGGGGGFGGGGGGGGGGGGDEGGGGGGGEGGGGGGGGGFGGGFGGGGGFGGG@DGGGGF=FFCCFFGEF8EGGGFGAFF?C??FGGFF6DGCA55)<FDFFEED5AFFFFGFGA9C2ABABFAC86CFE24:(:@E@C?5478?0@F;9(619:),-3).;0),34:((4+)0*)*.)
@M03152:184:000000000-AWYW1:1:2106:20849:11792 2:N:0:TATGCAGTATACCTGT
CCCAACTATCCCTATTAATCATTATGTCAATCCTAGAAACCAACAAAATAGAATTAAACGTCCTATTTCATTATTCCATGCTAATGTATTCAAGCGCGAGCCTGCTTTAAACACTCTAATTTTTTCAAAGTAACAGTCCTGATTCCCCATGACACCAAATTAATGACATCATGGTTCTTCAGAAGGGAGAAACCAATAATGTCAGTACGTACCAAGGCACGACCAACAATTTGACCTCGAAATTCAACTACGAGCTTAGATCGGAAGAGCGTCGTGTAGGGAAAGAACAGGTATGTGTAGA
+
CCCCCGGGGGGGGGGGGGGGGGGGGGGG9FFGFGGGFGGGGGGGGGGGGGGGGGGGGGGGFGGGGGGGGGGGGGGGGGGGGGGGGGGGGGGGGGGCGGGGGGGGGGGGGGFFGGGGG9EFFGGGGGGGGGGGGGGGGGGGGGGGGGGGGGFGGGGFF?EGGFGFCAGFGCFGGDDGGFGFGFGFGGGGGEFFFGGGGGAEGGCEFFFGGF?DCFGFFFFF>>FFFFFFFFFFACC9BE4>FDFEFFFFFGF9@G>BFFBC?C5(6;@3:@B902:<@4>E;A(87@?18?0<A9(076C)-
@M03152:184:000000000-AWYW1:1:2106:7598:11849 2:N:0:TATGCAGTATACCTGT
CCCAACTATCCCTATTAATCATTACGTCAATCCTAGAAACCAACAAAATAGGATCGAACGTCCTATTTCATTATTCCATGCTAATGTATTCAAGCGCATGCCTGCTTTAAACACTCTAATTTTTTCAAAGTAACAGTCCTGCTTCCCCGCAACACCAAATTAATGGCATTACGGTTCGTCAAGAGGGAGGAATCAGCAACGCCAGTACGTACCTGTGGCACGACCAACATGCTGACCCCGAAATTCAACTACGAGCTTAGATCGGAAGAGCGTCGTGTCGGGAAATAACAGGTACGGGTAG
+
CCCCCGGGGGGGGGGGGGGGGGGGGGGGGEGGGGGGGGGGGGGGGGGGGGFGFGGGGGGG@<CFDGGGGGGGGGGGGFGGFGGGGGGGGGGGGGFEGGGGGGGFGDGGGGGFF@FGGGFGGGGGGGGFFFFGGGGGGFGGG,@DGGC?EGGGGGGGGGGGGGGGGDFGFFFGGDFEDEDEGGG9DFCGGCEF8DAFCGGFECGFGFFFGFFGDGGF>A=FF>BFFBFFFF=4BFFDFFGFFF:0;FFFC=A@;DB;>@<@9<C@F<3(((.7666,1<7:9>>5176-)3)(-+).)-9((
@M03152:184:000000000-AWYW1:1:2106:26160:11869 2:N:0:TATGCAGTATACCTGT
CCCAACTATCCCTATTAATCATTACGGCAGCTCTAAAAACCAACAAAATAGATCCACACGTCCTATTTTATTATTCCATGCTAATGTATTCAGGCATAGGCCTGCTTTGAACACTCTAATTTTCTCAAGGTAAAAGTCCTGGTTCCCCGAAGCATTCAATAAAGAACACAACGGTTCACCAAGAGGCAAGACCCGGTCAAGCAGTAAACACGCCGTCAGGCGGACCACCCAACCAGATCCGAAATTCAACTACGAGCTTAGATCGGCAGAGCGTCGGGGAGGGAAAGAACAGGGATGTGTA
+
CCCCCGGGGGGGGGGGGGGGGGGGGGGGGGGGGGGGGGGGGGGGGGGGGGGGGGGGGGGGGGGGGGGGGGGGGGGGGGGGGGGGGGGGGGFGFDGGGGGGGGGGGFGGGGGGGGGGGGGGGGGGGGFFGGGGGGGCGGGGGG8FGGGGGGGGGGGGGGGGGGGGGGGGGGGGG8DGGBFGFGGGGGDDGGFGGGGGEGGFGGGF7BFFCFFDGCC5BF9FF5?B9@=4?BBFAGFF53>8:6;94F?AE78=;350)3.53-).480360((--,(()(-4577:;(.131((*,0),*.)
@M03152:184:000000000-AWYW1:1:2106:26911:11903 2:N:0:TATGCAGTATACCTGT
CCCAACTATCCCTATTAATCATTACGGCGACTCTAGAAACCAACAAAATAGGACCGCACGTCCTATTTTATTATGCCATGCTAATGTATTCGGGCAAAGGCCTGCTTTGAACACTCTAATTTTCTCAAGGTAAAAGCCCTGGTTCCCCGACACACCCAATTAAGGGCATGCCGGCTCACCAAGAGGTAGAACCCGGCCAGACAGTACGTACCGTAAGGCAGACCGCCCGACCAGGCTCGAAATTCAACTACTAGCTTAGATCGGAAGAGCGTCGGGTCGGGAAAGAACAAGTGTGTGTAGA
+
CCCCC;FEEG<<FFGCEGGGFDFFF,CFF@:@FFCEGEGGGCFCDFGFGGGGGF@FC@@FGGGGGEFFGFGGGCGGFDGGGGGGGGEGCCEG,+@CDF8FADD7EA?EEEEB?=?,<FFFFCFGGFFFFGGEFF?,@=@FFDFC>EFGGCEGGGGGC+@FGAADDDGGGFFGGGD6?CFF??1@;>EFEFFEFGDGE?C9EGC=<AFGFFGGGGG4A4>F>?F;(96)2:18>C0*.45(5:74=7>=)79))*0.9)44460(,2((.(424((43)319DB4()(..,(.)+...,*))
@M03152:184:000000000-AWYW1:1:2106:26215:12025 2:N:0:TATGCAGTATACCTGT
CCCAACTATCCCTATTAATCATTACGGCAGCTCTAAAAACCAACAAAGTAGAACCACACGTCCTATTTTATTATTCCATGCTAATGTATTCAGGCATAGGCCTGCTTTGAACACTCTAATTTTCTCAAGGTAAAAGTCCTGGTTCCCCGAAGCATTCAATAAAGAACACAACGGTTCACCAAGAGGCAAGACCCGGTCAAGCAGTAAACACGCCGTCAGGCGGACCACCCAACCCGATCCGAAATTCAACTACGAGCTTAGATCGGAAGAGCGTCGTGTAGGGAAAGAACAGGCATGAGAA
+
CCCCCGGGGGGGGFGGGGGGGGGGGGGGGGGGFGFGGGGGGFGGGGGGGGGFGGGFGGGGEFGGGGGGGGGGGCFGGGGGGGGGGGGGGGGFGFGGGGGGGGDFGGGGGGGGGGGGGDGGGGGCEGGGGGGGGGGGGFFGDEEFGGGGGGGGGGGGGGGFGGGGGGGGGFGGEE+@CFFGGGFG=DEGGGGG83@CEGGFGFFBEAFGGFF;CC>?DA=FF>EFF9BA?BDFB5(/)(53A?>@4ACFE7A@8C>2)1844.)-1::69:7162(3,)4.6B?7:0,2<::,(/40))0))
@M03152:184:000000000-AWYW1:1:2106:11880:12029 2:N:0:TATGCAGTATACCTGT
CCCAACTATCCCTATTAATCATTACTTCGGTCCTAGAAACCAACAAAATAGAACCAAAGTCCTATTCTATTATTCCATGCTAATGTATTCAAGCGAATGCCTGCTTTAAACACTCTAATTTTTTCAAAGTAAAAGTCCTGGATCCCCTGCGCACTCAATTAAGCGCACGCAGGTTCCCCAGAAGGAAAGACCCGACCAGAGCAGTGCTTACCTTGCGGCAAGACAACCCAGCCAGGTCCGAAATTCAACTACGAGCTTAGATCGGAAGAGCGTCGTGTAGGGAAAGAAAAGGAAGGTGTAA
+
CCCCCGGGGGGGGGGGGGGGGGGGGGGG7FGGGGGGFGGGGGGGGGGGGGGFGGGGGGGGGGGGGGGGFFGGGGGGGGGGGGGGGGGGGGGGGGGGGGFGGGGGGGGGGGGGGGGGGAFGGGGGGGFGFFGGGGFGG;EEFFGGGGGGGGGGGGGGGGGFFF8D>EEGGGDEDFFGGGGGGGGGGFFFFGGGGGGGGGG?CDGFGFFG9FFGGG:AB:A>?FFF(:D4)89F>C>F?;6;E;B@FFFFFFFE0C53>@E@E55;22?>:BFF9(3,(.(.8B<).040((.((*..940-)
@M03152:184:000000000-AWYW1:1:2106:12489:12097 2:N:0:TATGCAGTATACCTGT
CCCAACTATCCCTATTAATCATTACGTCGATCCTAGAAACCAACAAAATAGGATCAAACGTCCTATTTCATTATTCCATGCTAATGTATTCAAGCGCGAGCCTGCTTTAAACACTCTAATTTTTTCAAAGTAACAGTCCTGGTTCCCCGCCACACCAACTGAATGGCATGACGGTTCTTCAGAAGGGAGGAACCAGTGACACCAGTGCATACCGAGGCACGACCAGCGTACCGATCCCGAAATTCAACTACGAGCTTAGATCGGAAGAGCGTCGGCACGGGAACGAAAAGGTTAGTGTGAA
+
<CC@CDCF@FEFGGGGGGDFEFFGFGGF@FEGGGGGFGGCFFEGGGGDGFEGFCGC<FFG;@FFFFFGGEFFGFFGGGDFFGGGGGGGGGGFDG@GGECGECEGGGFGG9<EFDFGGAFGGGGGGFGGGGGGGGGGG98EFGGGGAEGDEE=EFGGFD>?FAEGGGGFFGFDGC>GGD9=FGGFGCC,@6CFGGC6@9FAEGG=5<?@9@CGGGGE49@F628=B2:;?BF)5505>@86>>FE6AEF<*A6:3>94-)-))-(4(,3(29,(((((0((-79),5(-(,(4)+.0*.*).
@M03152:184:000000000-AWYW1:1:2106:2197:12180 2:N:0:TATGCAGTATACCTGT
CCCAACTATCCCTATTAATCATTACTTCGGTCCTAGAAACCAACAAAATAGAACCAAAGTCCTATTCTATTATTCCATGCTAATGTATTCAAGCGTAGGCCTGCTTTAAACACTCTAATTTTTTCAAAGTAAAAGTCCTGGATCCCCAACGCACCCAGTTAAGAGCACGCTGGTTCCCCAGAAGGAAAGACCCGACCAGCGCAGTACTTACCTTTCGGCAAGACCACGCAGCCAGCTCCGACATTCAACTACGATCTTACATCGGAAGAGCGTCGTGTCGGGCAAGAACAGGTATGTGTCA
+
CCCCCGGCGFGGGFGGDEAFFGGGGGGGGGGGFGGGGGGGGGFGF8FDDFGC<<FF8FFCCGG,CEGGFG<DFF,EFC@E,9,EEE@EDFGDEGEFG@F9FFFG@F,EFGGFGGGGGDF?EFFGGG9<?FGGFFGEF9DFC:EF8E8:CBC6@CGGGGGGGG,;,@DF68?E86+@DBF=D8=,+@D,,63686C>CGFFE6?8CCFG7@C5CDCF*/)*9:A@BF9ABE>FFGF*))2,),:1A+9+.1)62/)/).9)76?;(,(4:8(-((296)1(0:(5:)(410(.)+66*)2-)
@M03152:184:000000000-AWYW1:1:2106:19657:12183 2:N:0:TATGCAGTATACCTGT
CCCAACTATCCCTATTAATCATTACATCGATCCTAGAAACCAACAAAATAGAATGCGATGTCCTATTTCATTATTCCATGCCAATGTATTCAAGCGTTAGCCTGCTTTAAACACTCTAATTTTTTCAAGGTAACAGTCCTAATTCCCCATAACATCAAATGAATGACATTATGGTTCATTAGAAGGTGAGAACCAATAAAGCCAGTACGTACCGAGGGCACGACCGACCCATTGATCCCGAAATTCAACTACGAGCTTAGATCGGAAGAGCGTCGTGTAGGGAAAGAACAGGTATGTGTAG
+
CCCCCGGGGGGGGGGGGGGGGGGGGGGGGGGGGGGGGGGGGGGGGGFGGGGGGGGGGGGGGGGGGGGGGGGGFGGGGGGGGGGGGGGGGGGGGGGGGGGGGGGGGGGGGGGDDFFGG,CFFGGGGGGGGGGGCFGGGGGGGFGGGEGGGGFFGGGGGGGG9EFGFGGFGGGGGFGGGFGGGGGGG8EFGFGGGFGGGGFFDF68,5DFDFGGGGGFF55?E=?)=>5A?>BFFF;9>EDADFB2=8<B:CFE=:862;>@6?3/,,61(=16:7241514238FB>12<:(..A)79)*))
@M03152:184:000000000-AWYW1:1:2106:18832:12198 2:N:0:TATGCAGTATACCTGT
CCCAACTATCCCTATTAATCATTACGTCGATCCTAGAAACCAACAAAATAGGGTCAAACGTCCTATTTCATTATTCCATGCTAATGTATTCAAGCGCGAGCCTGCTTTAAACACTCTAATTTTTTCAAAGTAACAGTCCTGATTCCCCGCCACACCAACTGAATGGCATGACGGTTCTTCAGAAGGTAGGAACCAGTGACACCAGTGCATACCGAAGGCACGACCAGCGTACTGATCCCGAAATTCAACTACGAGCTTAGATCGGAAGCGCGTCGTGTAGGGAAAGAACAGGTAGGTGTCG
+
CCCCCGGGFGGGGGGGGGGGGGGGGGGGGGGGGGGGGGGGGGGGGGGGGGGGGGGGGGGGFGGGGGGGGGGGGGGGGGGGGGGGGGGGGGGGGGGGDEGGGGGGGGGGGGGGGGGGGGGGGGGGGGGFFFGGGGGFGGGGFECF=F@FCEGGGFGGGGGGDCFGGGGGGGGFDE8CDGGG@C,CDGGEGGGGGGGGFGGFGGGFFFFGGFGGGGG>AABAA=BA2(8FB>2A>7*4:=4(53;0@6CFFGA@?C>6);4@EFFFB?1((429719>?0(6<BFF?)41,(,(-+)0*5*,(
@M03152:184:000000000-AWYW1:1:2106:4609:12210 2:N:0:TATGCAGTATACCTGT
CCCAACTATCCCTATTAATCATTACGTCAATCCTAGAAACCAACAAAATAGGATCGAACGTCCTATTTCATTATTCCATGCTAATGTATTCAAGCGTTAGCCTGCTTTAAACACTCTAATTTTTTCAAAGTAACAGTCCAGATTCCTCGCAACACCAAATTAATGGCATTACGGCTCATCAGGAAGGAGGAATCAGTGAGACCAGTACATACCAGAGACATGACCAACCTACTAACCCCGAACTTCAACTACGAGCTTAGATCGGAAGAGCGCCGTACAGGGAACGAACAGGGATGGGTAG
+
CCCCCEFGGGGGGGFGGFGGGGFDGGGGGFGGGGGGGGGGGGFGE@EGGGGGECFFGGGGGDCGGGGGGGGGGGDGGAFCCGG<EGGCC9CFGGGDF:ECFEGF8:FFDFFGFGGGGGGGEGGGGGGGGGFGGFF9CFFF@,E94AFFCGEGGGGGGFGFGGGGGFGFGGGG+@8EGBDGG9=,=DC8DGEFGGGCD@DDF8+)4<BF+1?+@C7*0*1AC*3>:C5*9;@F0<AFF)*/?A)7+=C66+A)(*29)(9);??;DF<(,33(((.,()-.45(5-):8(-(((*())(2)-
@M03152:184:000000000-AWYW1:1:2106:14175:12245 2:N:0:TATGCAGTATACCTGT
CCCAACTATCCCTATTAATCATTACGTCCACCCTAGAAACCAACAAAATAAGATCGACGTCCTATTTCATTATTCCATGCTAATGTATTCAAGCGTTAGCCTGCTTTAAACACTCTAATTTTTTCAAAGTAACAGTCCTGTTTCCCCGCAACACCAAGTTAATGGCATCACGGTTCTACAAGAGGGAGGAATCAGTGAGTCCAGTTCATACCGTTGGCACGACCGACCTACTGACCCCGAAATCCAATTACGAGCTTGTATCGCAAGAGCGTCGGTTACGGAAAGAAAAGTGATTTTAAGG
+
CCCCCECFGG@CGFEFFGGGGGFGGGGG;FEFGGDGGDGGG<FGFCFFGGEEAFCFGDGFGEF<E<F9,F<@9EG9FA@FGGFEF<E6CFF<FFEGGG,6AFFFF<DF9AGGEFEFFCFDEGCFG9CCFFGCGEDBEFGDGGGGEEDFGEEEFCG?EFEC=D=D,@FAD==@C==ADCEGCF88?CCGCCFGF9FGGG6+2+?8EFFFGF??CFGE568><5/9>58866>A4FBG?9)6),;)66)+1@F??5)6)(//1?;(,,4:0702(-((,0,4()4),<((,5).)346*)*).
@M03152:184:000000000-AWYW1:1:2106:18145:12249 2:N:0:TATGCAGTATACCTGT
CCCAACTATCCCTATTAATCATTACGTCAATCCTAGAAACCAACAAAATAGAATTAACGTCCTATTTCATTATTCCATGCTAATGTATTCAAGCGCGAGCCTGCTTTAAACACTCTAATTTTTTCAAGGTAACAGTCCTGATTTCCCACCACACCAAATTAATGGCATGATGGTTCTTCAGAAGGGAGGAACCAGTGACACCAGTACATACCGGAGGCATGACCAGCGTACTGATCCCGAAATTCAACTACAAGCTTAGATCGGAAGAGCGTCGTGTAGGGAAAGAACAGGTAGGTGTAGA
+
CCCCCGGGGGGGGGGGGGGGGGGGGGGGDFFGGGGGGGGGGGGGGGGGGGGGGGCFGGGGGGGGGGFGCGGGGGGGFGGGGGGGGGGGGGGGGGGGE@FGGFFGGFGGGGGGFGGGGEFFGGGGGGGGGGGGGE9FCFEEGGGGGGGGGEFGFEGFFGGGFFGGDGGFGGGGGGGGFDGGGGGFF6@@6EGGGGGG8DFFGFG5CFFGGFFFGDGFA>>FFBAEBB2DEFFF@F9C85DDB>F;8F?F?DF))2);BC;<<ED;<DFF;@99((.((0.41?<)(0((..0--3(1*.26.
@M03152:184:000000000-AWYW1:1:2106:18521:12266 2:N:0:TATGCAGTATACCTGT
CCCAACTATCCCTATTAATCATTACGGTGATTCAGAGACCAACAAAACAGGACCACCGTCCTATTTTATTATTCCATGCTAATGTATTCAGACGTAAGCCTGCTTTGAACACTCTAATTTTTTCAAGGTAAAGGTCCTGGTTTCCCACCACGCTAAATAAATAACATGATGGTTCCCCAGAAGGTAGAAATTCTACACGCCAGTACAGACTATTGCCCGACCAACGGTAGAACCCCGAAATTCAACTACGAGCTTAGATCGGAAGAGAGTCGTGTAGGGAAAGAACAGGGAGGTGTAGACA
+
CCCCCGGGGGGGGGGGGGGGGGGGGGGGGGGGGGGGGGGGGGGGGGGGGGGGGGFFFGGGGGGGGGGGGGGGGGGGGGGGGGGGGGGGGGGGGGGGGGGGGGGGGGGGGGGGGGGGGGGGGGGGGGGDFGGGGGGGGGFFGGGGGGFGEGGGGGGGGGGGGGGFFGGGGGGFEFGGGGGGGGG8DGFFFFGGGGGGFGE>CDDEGFFGGFGGGGAFAF)3@=B)885*9?BFFFDDEAC>6C8CFFFF=4)-7<;36C<<?<?@683(3))2(//,.*(1250??:1(((,(-*(**-:)-
@M03152:184:000000000-AWYW1:1:2106:13146:12330 2:N:0:TATGCAGTATACCTGT
CCCAACTATCCCTATTAATCATTACATCAGCCTTAGAAACCAACAAAATAAGACCAACGTCATATTCTATTATCCCATGCTGTAATATTCAATGGCAAGTTACGCCTGCTTTGAACACTCTAATTTTTTCAAAGTAAATGATTGGGAGCGGTTGCCCACTACCCAAAGCTAGGAAGCCCAGACCCAGCCACGCCACAAGGACGAGCTTTGGCCTGAAACCCCCGAAATTTAACTACGAGCTTAGATCGGAAGAGCGTCGTGTAGGGAAAGAACAGGTACGTGTAGAGATGCGTGGAGGAGG
+
CCCCCGGGGGFGGFGGGGGGGGGGGGGG9FGGGFFGAFFGEEGGGGGGGGGGGGFGGGGGGGGGGGGGGGGAFGFFGGGGGGGGGGGGGGFGGGGGGGGGGGGGGCFGGGGGFGGGGGGGGGGGGGGGGGGGGFGGGGFFDFGFFGGGGECGGGGGGFGGGGGGG6FFGGGGGGGFGG?FDEGGDEFGGFFGGF>EF8@6C+;=CE?GGFG;FC7A5?C>?@>>AA9AA8C++4*0:@DBF;F3675:@DD@@G;3)(.(63392?0(4:?12?B647)8:4,.)9))).)(-*()0(/((
@M03152:184:000000000-AWYW1:1:2106:26455:12374 2:N:0:TATGCAGTATACCTGT
CCCAACTATCCCTATTAATCATTACGTCAATCCTAGAAACCAACAAAATAGGATCGAACGTCCTATTTCATTATTCCATGCTAATGTATTCAAGCGTTAGCCTGCTTTAAACACTCTAATTTTTTCAAAGTAACAGTCCAGATTCCTCGCAACACCAAATTAATGGCATTACGGCTCATCAGGAAGGAGGAATCAGTGAGACCAGTACATACCAGAGGCATGACCAACCTACTAACCCCGAAATTCAACTACGAGCTTAGATCGGAAGAGCGTCGTGTAGGGAAAGAACAGGAAGGCGGAA
+
CCCCCGGGFGGGGGGGGGGGGGGGGGGGGGGGGGGGGGGGGEFGGGGGGGGGGGGGEGGGCFEGGGGGGGGGGGGGGGGGGGGGGGGGGGGGGDGGGGGGGFFGGGGGGGEFGGFGGGGGGGGGGGGGGGGGGGGGGGGGGDGGFGGGGGEEEGGGGGGGGGGGGFFG?=DDFEDC6EFDGGGGGGGGGGGGGGFGDFFFDG+:9AFFGFGG6?CAFA=E6CFFEE@DBF:F>FEGA279?AFFC8>CEGFE@C>@B@C@E591;?0(5;8@1(661)8:A34507::(4(((0()0(/-(
@M03152:184:000000000-AWYW1:1:2106:11261:12409 2:N:0:TATGCAGTATACCTGT
CCCAACTATCCCTATTAATCATTACTTCGGTCCTAGAAGCCAACAAAATAGAACCAAAGTCCTATTTTATTATTCCATGCTAATGTATTCAAGCTAAAACTGCCTGCTTTGAACACTCTAATTTTTTCAAAGTAAAAGTCCTGGAGCCCCAGCCGACCCAGTGAAAGGCAGCTGGTTAACCAGAAGGAAAGACCCAACCGGAGCAGTGCTGCAACGAGGCAAGACCACTCAGTCGGGCCCGAAATTCAACTACGAGCTTAGATCGGAAGACGGTCGTGTAGGGAAAGAAAAGGTATGTGTA
+
CCCCCGGGGGGGGGGGGGGGGGGGGFFGGGGGGGGGGGGGGGGGGFGGGGGGGGGGGFGGGGGGGGGGGGGGGGGGGGGGGGGGGGGGFGGGGGAFGGGGGGGGGGGGGGFFGGGGGGGGGGGGGGGDEFCGGGEGGDE@FGGFGGGGGDEGGGGEGGGGGGGGGGGFGCGGGGGGGGGGFGGGGGGGGGDEEFGGGDGFGGDBGF+5:?C?DGG5<985?B47):=49>@AFF@CE9C=B9DBFCFF?7+5;/)6).373;)13;?(4.((-(,-(780<B:::7::(.8?1+.*0)2.)
@M03152:184:000000000-AWYW1:1:2106:7010:12424 2:N:0:TATGCAGTATACCTGT
CCCAACTATCCCTATTAATCATTACGTCAATCCTAGAAACCAACAAAATAGAATTAACGTCCTATTTCATTATTCCATGCTAATGTATTCAAGCGCGAGCCTGCTTTAAACACTCTAATTTTTTCAAAGTAACAATCCCTATTTTCCAACACACCCAATTTAATGGCATGTTGTTCTTCCAGAGGGGAGAAACAGTTGCAACAGTAACATACAAAAGCACGGACAGGCGAACTGCCCCCGAAATCAAATTCAGACCTAAGATGGGAGGCGCGTCGGGATGGGAAAAAAAAGGAGTGTTAAA
+
CCCCCGGGGGGGGGGGGGGGGGGGGGGGGGGGGGGGGGGGGGGGGGGGGGGGDFGGGGGGGGGGGGEGGGGGGGGGGGGGGGGGGFGGFGGGGFGGEEGGGGFGFGFGFGGGGGGGGGGGGGGG8,A,C<,C,5,,,A,,,,CE@FE,,@++9+8+@E,E9D,@E,,,6++7=60,+C+,+,6,==++6+@,3,,6,+,0,=+)7++2+++;+3,*0*)**)<=@))*3*-)0**2;2)(06)/+*7/)++))+)(0).())).(/(((--2((,((.(-()44(7(,(-,11*()*)*))
@M03152:184:000000000-AWYW1:1:2106:19426:12452 2:N:0:TATGCAGTATACCTGT
CCCAACTATCCCTATTAATCATTACGTCAATCCTAGAAACCAACAAAATAGGATCGAACGTCCTATTTCTTTATTCCATGCTAATGTATTCAAGCGTTAGCTTGCTTTAAACACTCTAATTTTTTCAAAGTAACAGTCCAAATTTCCCAAAACACCAAATTAATGGCATTAAGGTTCATCAGGAAGGAGGAATCAGTGAGACCAGTACATACCAGAGGAATGACCAACCTACTAACCCCGAAATTCAACTACGAGCTTAGATCGGCAGAGCGTCGTGTAGGGAAAGACAAGGTATGTATAA
+
CCCCCGGGGGGGGGGGGGGGGGGFGGGG7FGGGGGGGGGGGGGGGGGGGGGGGGGGGGGGFGGGGGGGGGGGGGGGGGGGGGGGGGGGGGGGGGGGEGGGGGGGGGGFGGGFGGGGG9FGGGGGGGGGGDGGFGGGGGGGGGGGGGGGGGGGGGGGGGGGG8DFCDGGGGGFCFGGGFGGGGGGGGCBGGGGGGGGGFGFGGGDCFBDGFGC?D?FFF);6CFE<CFEF>=AFFFGFB78BFF@AAAFECF34?85B2;34*1>2(31((,,(/::<;,43>DF<F<((.44,+))*)*))
@M03152:184:000000000-AWYW1:1:2106:12568:12539 2:N:0:TATGCAGTATACCTGT
CCCAACTATCCCTATTAATCATTACGGCAGCTCTAAAAACCAACAAAATAGAACCACACGTCCTATTTTATTATTCCATGCTAATGTATTCAGGCATAGGCCTGCTTTGAACACTCTAATTTTCTCAAGGTAAAAGTCCTGGTTCCCCGAAGCATTCAATAAAGAACACAACGGTTCACCAAGAGGCAAGACCCGGTCAGGCAGTAAACACGCCGTCAGGCGGACCACCCAACCAGATCCGAAATTCAACTACGAGCTTAGATCGGAAGAGCGTCGTGGAGGGAAAGAACAGGAATGTGTA
+
CCCCCGGGGGGGGGGGGGGGGGGGGGGGGGGGGGGGGGGGGGGGGGGGGGGGGGGGGGGGFGGGGGGGGGGGGGGGGGGGGGGGGGGGGGGGGGGGGGGGGGGGGGGGFGGGGGGGGEGGGGGGGGGGGDFGGGGGGGGGGGGGGGGGGGGGEGGGGGGGGFFGGGGGGGGGGEDEDGGGGGGGGFEGGGGFCFEGEGGFGGGFFCCFGFGDG5E?EFFFFBFFF2@FF>9>DC<CF@FFFFFFAF?FEF=@EDE<:>BA7A4:8::<02209409,)(46@9:?5:??0:<?*3)9)*))
@M03152:184:000000000-AWYW1:1:2106:4872:12612 2:N:0:TATGCAGTATACCTGT
CCCAACTATCCCTATTAATCATTACGGCAGTTCTTAAAGACCAACAAAATAGAACCACACGTCCTATTTTATTATTCCATGCTAATGTATTCAGGCATAGGCCTGCTTTGAACACTCTAATTTTCTCAAGGTAAAAGTCCTGGTTCCCCGACGCATTCAATAAAGAGCACAAAGGTTCACCAAGAGGCAAGACCCAGTCGAGCAGTACACACGCCGTCAGGCGGACCACCCCACCAGATCCGCAATTCAACTACGAGCTAAGCTCGGAAGAGCGTCGGGCAGGGAAAGAACCGGTAAGGGA
+
@ACCCGGGEEGGGGGFFFGFGGGG9FFEGC;EFF<FEAFG<@FFFFG?EFGGGFF@FDG:769@@@DFFEFGG9CFEF<FGFCGFGFGECEFCFCDGFGF@C8FFFCF9FEGC<FFFGFGGGGF,A?EGG8C9F,CFFF,@E8FFGGGGC+4@EEGGF99;=@@@AF,=DFGG?F=D9=,?DFGFG@@EG=CFFGGFGDB>9D=1=B+?C::+@7@?*:?44925(:A56@)):(;A<46=;),8BA67+@?;0)/8(().5(624660(.3((,44)4(-777(7((482((*,)0)*((
@M03152:184:000000000-AWYW1:1:2106:24480:12631 2:N:0:TATGCAGTATACCTGT
CCCAACTATCCCTATTAATCATTACGTCAATCCTAGAAACCAACAAAATAGAATTAACGTCCTATTTCATTATTCCATGCTAATGTATTCAAGCGCGAGCCTGCTTTAAACACTCTAATTTTTTCAAGGTAACAGTCCTGATTTCCCACCACACCAAATTAATGGCATGATGGTTCTTCAGAAGGGAGGAACCAGTGACACCAGTACATACCAGAGGCACGACCAGCGTACTGATCCCGAAATTCAACTACGAGCTTAGAGCGGAAGAGCGTCGTGTAGGGAAAGAACAGGTCTGTGTAGA
+
CCCCCGGGGGGGGGGGGGGGGGGGGGGGGGGGGGGGGGGGGGGGGGGGGGGGGGGGGGGGGGGGGGGGGGGGGGGGGGGGGGGGGGGGGGGGGGGGGGGGGGGGCDDEGGFGGGGGGFFGGGGGGGFGGGGGGGGGGGGGGGGGGGGGGGGGGGGGGGGGGGFGDGGGGGGGGGGGCEGFGGGGGDGGGGGGGFCGDGGFG6CCGFFGGFG7FGGFF>DFFFFFFFDADFFFFGEGFBDFFFFFFFCF??A2;CD;F>;C)),62166;;0((-28.0:>?F?>B@?044.4)0./*6FF2
@M03152:184:000000000-AWYW1:1:2106:8322:12707 2:N:0:TATGCAGTATACCTGT
CCCAACTATCCCTATTAATCATTACGGCGATTCTAGAAACCAACAAAATAGAACCGCACGTCCTATTTTATTATTCCATGCTAATATATTCGGGCATAGGCCTGCTTTGAACACTCTAATTTTTTCAAAGTAAAAGTCCTGGTTCCCCGACACACCCAGCGAAGGGCATGCCGGCTCACCAAGAGGTAGAACCCGGCCAGACAGTACGTACCGTAAGGCAGACCGCCCGACCAGGTTCGAAATTCAACTACGAGCTTAGATCGGAAGAGCGTCGTGTAGGGAAAGAACAGGTAAGTGGAGA
+
CCCCCGGGGGGGGGGGGGGGGGGGGGGGGGGGGGGGGGGGGGGGGGGGFGGGGGGGGGGGGGGGGGGGGGGGGGGGGGGGGGGGGGGGGGGGGGCFGGGGGGGGGFGFADFFGFGGGGGGGGGGEGFFGGGGGGGFGGGFFDEFGF@FCEGGGGGGGGGGG6?8EGGGGGFDGG6+@GGGFGGDF@>CDCEF:EEEECEF6<FFGFFGFFGGGGGFFA@AE@4=19@>>;2BDFF9*<DFFFF9?76=2FFF:G:0)6<FBBF:0<B0?<63(4>F4))-:FB:?;7(411))+.10)*((
@M03152:184:000000000-AWYW1:1:2106:8954:12708 2:N:0:TATGCAGTATACCTGT
CCCAACTATCCCTATTAATCATTACGTCAACCCTAGAAACCAACAAAATAAGATCGACGTCCTATTTCATTATTCCATGCTAATGTATTCAAGCGTTAGCTTGCTTTAAACACTCTAATTTTTTCAAAGTAACAGTCCTGTTTCCCCGCAACACCAAATTAATGGCATCACGGTTCTACAAGAGGGAGGAATCAGTGAGACCAGTTCATACCAGTGGCACGACCGACCTACTGACCCCGAAATTCAACTACGAGCTTAGATCGGAAGAGAGTCGTGTAGGGAAAGAACAGGAATGAGGAGA
+
CCCCCGGGGGGGGGGGGGGGGGGGGGGGEGGGGGGGGGGGGGGGGGGGGGGGGGGGGGGDGGGGGGGGGGGGGGGGGGGGGGGGGGGGGGGGGGGGGGGGGFGGFGGGGGGGGGGGGGGGGGGGGGGGGEGGGGGGGGFGGGGGGGGGGGGGGGGGGGFGGGGFAFGGGGGGGGGEFGGFGGFGGGGGGGGGFGGGDF6BECF@CFFGGFGGGGFAFDDFFFF9BBAEEFEAFGF4A2C6>;:?=FEF<FFFD75>).)>)<(:?2-.,(4.89((()6><?:7(<:01:((.+5**(*,(
@M03152:184:000000000-AWYW1:1:2106:7009:12711 2:N:0:TATGCAGTATACCTGT
CCCAACTATCCCTATTAATCATTACGTCAACCCTAGAAACCAACAAAATAAGATCGACGTCCTATTTCATTATTCCATGCTAATGTATTCAAGCGTTAGCCTGCTTTAAACACTCTAATTTTTTCAAAGTAACAGTCCTGTTTCCCCGCAACACCAAATTAATGGCCTCACGGTTCTACAAGAGGGAGGAATCAGTGAAGCCAGTCCATACCGGTGGCACGACCGACCTACTGACCCCGAAACTCAACTACGCGCTTAGATCGGACGAGCGTCGAGTCGGGAAGTAAACGGTACGTTGTAA
+
CCC@<@@CFGGEG<EF@EGFAFFAFFGFFGGGGGFG,6CFFGGGGFGGGCFF<FFF@@:@:@FGGAFE,CF9C66CFEGF<FGGFGGG<<AE9<FFGEEFCFGGFEFF9FA?4AF<,,CFGCECBEE9FFGF9FGCE:A?4AECE,,>C=EGCG@?ECFGGFFFE8,@DGGFGG=8=@?8=3A8D+>FGGGGGAE77:3=F++:C*;D+CC0@CE>5?=9?>?@A@=>>63AA73;F(/(2:)9AB8FCDF(()71>:)))6:(811(,(4(--,(.)-,3:9))0-))((-,*,).(*).
@M03152:184:000000000-AWYW1:1:2106:28735:12748 2:N:0:TATGCAGTATACCTGT
CCCAACTATCCCTATTAATCATTACGTCAACCCTAGAAACCAACAAAATAAGATCGACGTCCTATTTCATTATTCCATGCTAATGTATTCAAGCGTTAGCCTGCTTTAAACACTCTAATTTTTTCAAAGTAACAGTCCTTTTTCCCCGCAACACCAAGTTAATGGCATCACGGTTCTACAAGAGGGAGGAATCAGTGAGGCCAGTTCATACCGTTGTCACGCACGACCTACTGACCCTGAAATTCAACTACGAGCTTAGATCGGAAGAGCGTCGCGTAGGGAAAGAACATGTATGTTGCAA
+
CC<C@FEEE@FFGDEGAEEFEGGFGCFGECEFGFCFFD<FFEGGGGGFGGDGFCFFGE7@EGBEFGGGGGGF9EFGGFGG6C9FGAAE<F9FEFEFFE7AFGFGEAFFGFFGFGGG9BFFFFFCFAEGFFGGGGFFFCF,4EFGEGEFEEEEFG+@=DGDDFFA,6,,=8DC+@=CGDFEGFD,068F6CDD,ECFA7@?FFD9F89<C9C?GGGD0<EA>)/:)-)9?A26F7(2;(05A3:?FFEFF<6;;/8;6)/97?(/(/,((/(4(((--03(1:250)4:72())<<**)0..
@M03152:184:000000000-AWYW1:1:2106:16168:12753 2:N:0:TATGCAGTATACCTGT
CCCAACTATCCCTATTAATCATTACGTCGATCCTAGAAACCAACAAAATAGAATCAAACGTCCTATTTCGTTATTCCATGCTAATGTATTCAAGCGTGAGCCTGCTTTAAACACTCTAATTTTTTCAAAGTAACAGTCCTGATTCCCCAAGACACCAAATTAATGACATCATGGTTCGTCAGAAGGTAGAAATCAATAATACCAGTACGTACAATAGCACGACCAATAAATTGATCCCGAAATTCAACTACGAGCTTAGATCGGAAGAGCGTCGTGTAGGGAAAGAACAGGTATGTAGAGA
+
CCCCCGGGGGGGGGGGGGGGGGGGGGGGGGGGGGGGGGGGGGGGGGGGGGGGGGGGGGGGGGGGGGGGGGGGGGGGGGGGGGGGGGGGGGGGGGGGGGGGGGGGGGGGGGGGGFGGGCFGGGGGGGGGGGGGGGFGGGGGGFGGGGGGFEFGGGGGGGGGFGGGGGGGGGGGGGGGGGGGGGGGGGGGGGGGGGFGGGGFGGFD@DFFCDGFGGCFAFEAAA5ABBFFFFCACGEC68>>BFAC>EEFFG*:=5)6A=@EC45(/:;FD89(/:21;FEF@A@ADA8((.2)-24**)*))
@M03152:184:000000000-AWYW1:1:2106:16810:12763 2:N:0:TATGCAGTATACCTGT
CCCAACTATCCCTATTAATCATTACGTCGATCCTAGAAACCAACAAAATAGGATCAAACGTCCTATTTCATTATTCCATGCTAATGTATTCAAGCGCGAGCCTGCTTTAAACACTCTAATTTTTTCAAAGTAACAGTCCTGATTCCCCGCCACACCAACTGAATGGCATGACGGTTCTTCAGAAGGGAGGAACCAGTGACACCAGTGCATACCGAAGGCACGACCAGCGTACTGATCCCGAAATTCAACTACGAGCTTAGATCGGAAGAGCGTCGTGTAGGGAAACAACAGGACTGCGTAG
+
CCCCCGGGGGGGGFGGGGGGGGFGGGGCFGGGGGGFGFGFFGCGGFFGGFFGGFGCFFDGECCFGFGGGGGGFDGCFCFGGGFGGGGFGCFFGFG7FGGGGGGGFEEFGGGGFGGFFAAFFGGGGGGFFEFGAFGFGGGGGGDFGEFGGDEGGGDGGGGGFGGDAFFFGC8DEG?@CFGGFF8FF>EFEGGFF6CFGGFF7CFFCFFD9BC5CC>555)9AAEFBB(4:B94?D57FE23).)6+6?ACGFEFD)()/.7A>A?F012,38((-2,().2<53>0).(((.(3*()),98,
@M03152:184:000000000-AWYW1:1:2106:21335:12770 2:N:0:TATGCAGTATACCTGT
CCCAACTATCCCTATTAATCATTACGTCGATCCTAGAAACCAACAAAATAGGGTCAAACGTCCTATTTCATTATTCCATGCTAATGTATTCAAGCGCGAGCCTGCTTTAAACACTCTAATTTTTTCAAAGTAACAGTCCTGATTCCCCGCCACACCAACTGAATGGCATGACGGTTCTTCAGAAGGGAGGAACCAGTGACACCAGTGCATACCGAAGGCACGACCAGCGTACTGATCCCGAAATTCAACTACGAGCTTAGATCGGAAGAGCGTCGTGGAGGGAAAGAACAGGTGGGGGTAA
+
CCCCCGGGGGGGG<FGGGGFGCGGGGGGGGGGGGFFDFGGGFGGGFGGGGGGGGGFEEFCCFFEGGGGGGGGGCFGGGGGCEGGGGGGGGGGGGFEGG:CCCFGFEFGFCED<=<FGAFGGGGGGGGGFGGGFGGGGGGGGGGFBDDGGG@EGGGDGGGGGG8:D8FGGGGGGGGDDCCFF8DGFFDGEGDGGGGGAFFFFGFCFFFCDFDDC>C55@=AFFF5>@D;885?5;?>AC5;>>:6CAEA3@43;5>@>;C;2)6((,3>1:09B?>(,),8::3>1)(.(((.)+())(1((
@M03152:184:000000000-AWYW1:1:2106:15486:12908 2:N:0:TATGCAGTATACCTGT
CCCAACTATCCCTATTAATCATTACGTCAATCCTAGAAACCAACAAAATAAGATCAACGTCCTATTTCATTATTCCATGCTAATGTATTCAAGCGTTAGCCTGCTTTAAACACTCTACTTTTTTCAAAGTAACAGTCCTGTTTCCCCGCAACACCAAACTAATGGCATCACGGTTCTACAAGAGGGAGGAATCAGTGAAGCCAGTACGTACCGGTGGCACGACCGACCTACTGACCCCGAAATTCAACTACGAGCTTAGATCGGAAGAGCGCCGTGTCGGGAAAGAAGAGATAGGTGTAGA
+
CCCCCGGGGGGGGGGGGGGGGGGGGGGG,FGGGGFGGGGGGGGGGGGGGGGGFGGFGFGGGGGFGAGGFGGGGGGGGGGGGGGGGGGGGGFFGFGGGG>FGGECG<AFCGFGGFGFG<FGGGGGGFGGAEGFGGGFEGGGGGGGGGGGEEGGGGGGG8FGGG3@8DGGFF=E+=CEGGFGD9DE6>EGGGGFGGGGGD:DFGG@EFFGGFGG6;@AF>@FB>EABF>D48BAAF2?AD<0.2;?FFCAC6F035AFA)777??F03977?0((-298)406B6>?51(.4(-.2(/9-:-)
@M03152:184:000000000-AWYW1:1:2106:27649:12923 2:N:0:TATGCAGTATACCTGT
CCCAACATCCCTATTAATCATTACGTCAATCCTCGAAACCAACAACATAGGATCGAACGTCCTATTTCATTATTCCATGCTAATGTATTCAAGCGTTAGCCTGCTTTAAACACTCTAATTTTTTCAAAGTAACAGTCCAGATTCCTCGCAACACCAAATTAATGGCATTACGGCTCATCAGGAAGGCGGAATCAGTGAGACCAGTACATACCAGAGGCATGACCAACCTACTAACCCCGAAACTCAACTACGCGCTTAGATCGGCAGAGCGGCGTGTATGGAAAGAAACAGTGTGCATAGA
+
CCCCCGCAFEGGFGFFFFFGFDFGGGGGEAGGF,@FGDFG?FE@E,CFDFEFCFF,66@@<@FFGGCFE9FF<<FGGGEEGGGGF,@FCE99FEGGD7@FC,,4A<FGCFGGCFEFG5@FFGFEF<B9A@@A??,C>EFFEE=FEGGC87=CFEGGGFFGG8,,4@FFGDG6=EDEGGG88@8DDC,3>C++4E7CFG??E*AC<BB+BC*;C79**:>A;BFFB=)?6FF=8CB?)516)7)/;=@FF4/2(/.358))))4((-,(,(((-211344)(*.*,04(((4))3.**.*)-
@M03152:184:000000000-AWYW1:1:2106:8920:12982 2:N:0:TATGCAGTATACCTGT
CCCAACTATCCCTATTAATCATTACGTCAATCCTAGAAACCAACAAAATAGGATCGAACGTCCTATTTCATTATTCCATGCTAATGTATTCAAGCGTTAGCCTGCTTTAAACACTCTAATTTTTTCAAAGTAACAGTCCAGATTCCTCGCAACACCAAATTAATGGCATTACGGCTCATCAGGAAGGAGGAATCAGTGAGACCAGTACATACCAGAGGCATGACCAACCTACTAACCCCGAAATTCAACTACGAGCTTAGATCGGAAAAGCGGCGAGTAGGGAAGGAAACGGTATTGGTAA
+
CCCCCGGGGGGGGGGGGGGGGGGGGGGGEGGGGGGGGGGGGGGGGGGGGGGGGGGGGGGGFGGGGGGGGGGGGGGGGGGGGGGGGGGGGGGGGGGGGGGGGGGGGGGGGGGGGGG?FFGGGFGGGGGGGGFGFEFGGGCGGBFFGGGGGGGGGGGEGGGGGDDGGAFGFGGGCCC=8EGGGGGGGFEFFEGGGGGGGFGFGG6=FFA?CAFF?F?FFFDFF@CEFC@B598F4CEG>BC=DBFFA6CFFFFE(*)/.(63;CEF6;6((/(((.4(-0.4273@()(.5(28(:2**)*6)
@M03152:184:000000000-AWYW1:1:2106:9786:12983 2:N:0:TATGCAGTATACCTGT
CCCAACTATCCCTATTAATCATTACGTCGATCCTAGAAACCAACAAAATAGAATCAAACGTCCTATTTCGTTATTCCATGCTAATGTATTCAAGCGTGAGCCTGCTTTAAACACTCTAATTTTTTCAAAGTAACAGTCCTGATTCCCCATGACACCAAATTAATGACATCATGGTTCGACAGAAGGTAGGAATCAATAATACCAGTACGTACTATTGCACGACCAATAAATTAATCCCGAAATTCAACTACGAGCTTAGATCGGAAGAGCGTCGTGTAGGGAAAGAACAGGTATGTGTAGA
+
CCCCCGGGGGGGGGGGGGGGGGGGGGGGGGGGGGGGGGGGGGGGGGGGGGGGGGGGGGGGFGGGGGAFGGGGGGGGGGGGGGGGGGGGGGGGGGGGGGGGGGGGGGGGGEFFGGGGGGGGDFGGGGGGFGGGGGFGGGGGGGGFGGGGGGGGGGGGGGGGGGGGGGGGGFGGFFGDFGFGGGGGGGFGGFFECGGGGGGFGD=DCDFFGDGGGGCF?FAF5AFAACEFFFFFFGFDAE79>AFEAFEA<7*/6*?@687:845=@1(353(60::6,)9<?ADF65:(:02)6+,0*.2))
@M03152:184:000000000-AWYW1:1:2106:26187:13006 2:N:0:TATGCAGTATACCTGT
CCCAACTATCCCTATTAATCATTACGTCAATCCTAGAAACCAACAAAATAGAATTAACGTCCTATTTCATTATTCCATGCTAATGTATTCAAGCGCGAGCCTGCTTTAAACACTCTAATTTTTTCAAGGTAACAGTCCTGATTTCCCACCACACCAAATTAATGGCATGATGGTTCTTCAGAAGGGAGGAACCAGTGACACCAGTACATACCAGAGGCACGACCAGCGTACTGATCCCGAAATTCAACTACGAGCTTAGATCGGAAGAGCGTCGGTTAGGGAACGAAGATGTAGGTGTATA
+
CCCC<FGGGGGGGFGGGGGGGGGGGGGGGGGGGGGGGGFGGGGGGGGGGGGGGGGGGGDGGGGGGGGGFGFGGGGGGGFGGGGGGGGGGGGGGGGGGGEGGGGGGGGFAFGFCGFGGFGGGGGGGGGG,AFFGGGGGGFGFGDGGGGGGGGGGGGGGFGFGGFD9EFGGFGGG=DGGGGA9ECGCGGGGEFEFGGGGGGFGCG@C8FGGFGGGGFFFF5C55?5@D44*:@FFGFD6>?@B@)8FFEFFGA(;*):6)))1937;?>D(,06/((-,<482)()(),(,).-6+)*9.*)-
@M03152:184:000000000-AWYW1:1:2106:24901:13055 2:N:0:TATGCAGTATACCTGT
CCCAACTATCCCTATTAATCATTACGTCGATCCTAGAAACCAACAAAATAGAATCAAACGTCCTATTTCATTATTCCATGCTAATGTATTCAAGCGTGAGCCTGCTTTAAACACTCTAATTTTTTCAAAGTAACAGTCCTGATTCCCCACGACACCAAATTAATGGCATCATGGTTCATCAGAAGGGAGAAACCAATGATGCCAGTACGTACCGAGGCACGACCGACATATTGATCCCGAAATTCAACTACGAGCTTAGATCGGAAGAGCGTCGTGTAGGGAAAGAAAAGGTAGGGGTAAA
+
CCCCCGGGGGGGGGGGGGGGGGGGGGGGGGGGGGGGGGGGGGGGGGGGGGGGGGGGGGGGGGGGGGGGGGGGGGGGGGGGGGGGGGGGGGGGGEGGGCGGGGGGGFGGGGGGGGGGGFGGGGGGGGGGGGGGGGGGGGGFFEGGFGGFGGGGGGGGGGDGGGGGGGGGFGGGDFFGGGGGFFFF6DEGGGGGGGFGGGGFGF=DFFFGGFG?>DG5?EFFFF>9:@>)6+8BCG?DC2?=D>4?FFF+5DFD0*:(;C@37<022?;B?FB4114(37AF?F?><@?(34?)6+().-*()
@M03152:184:000000000-AWYW1:1:2106:24387:13076 2:N:0:TATGCAGTATACCTGT
CCCAACTATCCCTATTAATCATTACGTCGATCCTAGAAACCAACAAAATAGGTTCGAACGTCCTATTTCATTATTTCATGCTAATGTATTCGAGCGATTGCCTGCTTTAAACACTCTAATTTTTTCAAAGTAACAGTCCTGACTCCCCGTAACACCAAATTAATGACATCACGGCTCGTCAGAAGGGAGAAATCAATGACGTTAGTACGTACCGAGGCACGACCGACGTATTGATCCCGAAATTCAACTACGAGCTTAGATCGGAAGAGCGTCGTGTAGGGAAAGAAAAGGTCTGGTGAGA
+
CCCCCGGGGGGGGGGGGGGGGGGGGGGGGGGGGGGGGGGGGGGGGGGGGFFGGGGGGGGGGGGGFGGGGGGGFGGGGGGGGGGGGGGFGGGGGFGGGGGGGGGGGGGGGGGGGGGGGFGGGGGGGGGFFGGGGGGGFGGGGGGGGGGGGGGGEGGGGGGGGGGGCGGGGGGGG>DGGGGEFCFEGGGGGGGCFGGGGGGFGGD@9AFGCFGFGGEFDDFFFFDBBFBBA>)AFGC>FDG@F9AE6A5:?FF::<30?2446A?F?09((314?918?).-1??):?1(.5(,)+,)*(*(-
@M03152:184:000000000-AWYW1:1:2106:19669:13135 2:N:0:TATGCAGTATACCTGT
CCCAACTATCCCTATTAATCATTACGTCGATCCTAGAAACCAACAAAATAGGATCAAACGTCCTATTTCATTATTCCATGCTAATGTACTCAAGCTATCGCTTGCTTTAAACACTCTCATTTTTTCAAAGTAACAGTCCTGATTTCCCACGACACCAAATTAATGACATCGTGTTTCGTCAGAAGGGAGAACCCAACTCGCCCAGTACACACCGAAGGCGCGACCAACCTGTTAGTCCCGAAATTCAACTCCGACCCTAGATCGGAACCGCGTCTTGTATGGAACCAACAGCTAGTTTCCT
+
CCCCCGGGFGGGGFGGGGGGGGGGGGGGEGGGGG9@CFGGGGGGG<C8FCFGGGFG8FFEDGGGGGGGGGGGGGFGGGGFDGG9FFFFGFGF8FFEGEGCEFGGGGGGGFCGDGGGG,AFGGGGGGCFCAFF,?EF@9EFFD>FFGGFEG8CECFDG=8EFFCGCGG9CFGGE,=DF+===@=9=D8,=3D3DEGC>6,*+3305;=FFF>D>7C?*:4*9)*5=B(:?85F477CF3D1)()6+1)+1:*)(/2.),4(56)(-(-(((((-((()/)).0)*(.(4841()3)0*)*-)
@M03152:184:000000000-AWYW1:1:2106:6118:13160 2:N:0:TATGCAGTATACCTGT
CCCAACTATCCCTATTAATCATTACGTCGATCCTAGAAACCAACAAAATAGAATCAAACGTCCTATTTCATTATTCCATGCTAATGTATTCAAGCGTATGCCTGCTTTAAACACTCTAATTTTTTCAAAGTAACAGTCCTGACTCCCCAAGACACCAAATTAATGACATCAAGGTTCTTCAGAAGGGAGAAATCAGTAATGACAGTACGTACCGAAGCACGACCAACATACTGATCCCGAAATTCAACTACGAGCTTAGATCGGAAGAGCGTCGTGTAGGGAAAGAACAGGTATGTGTAGA
+
CCCCCGGGGGGGGGGGCGGGGGGGGGGGGGGGGGGGGGGGGGGGGGGGGGGGFGGGGGGGGGGGCFGGGGGG9FGGGFGGGGGFGGGCGGGGGGGGGCFGGGGGGGGGGFGGGGGGGG9FFGGGGGGEFFGGGGGGGGGGGGGGGGGGGGGGGGGGFGGGGCFGGGGGGGGGGFGGGGGGGGF,ADBFEGG8FGGGGGGFFGGFGFFGGFFG6DG5AEFFBDEFFFFFFFFFACCCF:G9DBFE6B7=C<A@@D4@A>3@@EF6(6283@@((6,(/27<DA0>0@1?F:6.-0.70)*))
@M03152:184:000000000-AWYW1:1:2106:11473:13184 2:N:0:TATGCAGTATACCTGT
CCCAACTATCCCTATTAATCATTACGTCGATCCTAGAAACCAACAAAATAGAATCAAACGTCCTATTTCGTTATTCCATGCTAATGTATTCAAGCGTGAGCCTGCTTTAAACACTCTAATTTTTTCAAAGTAACAGTCCTGATTCCCCATGACACCAAATTAATGACATCATGGTTCGTCAGAAGGTAGGAATCAATAATACCAGTACGTACTATTGCACGACCAATAAATTAATCCCGAAATTCAACTACGAGCTTAGATCGGAAGAGCGTCGTGTAGGGAAAGAACAGGGATGTGGAAA
+
CCCCCGGGGGGGGGGGGGGGGGGGGGGGDGGGGGGGFEGGGGGGGGGGGGGGGGGGGGFGEFGGFFGGGGGGGGGGGGGFFFFFGGGGGGGGGFGGEFEGGGGGGEEEFGGGGFGGGECFEFGGECFGGGGGGGGGGFGGGGGGGGGGGGGGGGGGFFGGGGFGGDGEDGGG,EDFDGDGGGDDD?=FFCGFGFGFG7FFGGDEFFDFDFGGFGGFFFFFFFDBFDEFFFFFFGEC>@C=A@9CFFFFEGFAF4;5AC7E?4>@DF;DF@>102:@7ACFFF;F653.8((-2*-/*)*))
@M03152:184:000000000-AWYW1:1:2106:28452:13265 2:N:0:TATGCAGTATACCTGT
CCCAACTATCCCTATTAATCATTACATCGATCCTAGAAACCAACAAAATAGAATGCGATGTCCTATTTCATTATTCCATGCTAATGTATTCAAGCGTTAGCCTGCTTTAAACACTCTAATTTTTTCAAGGTAACAGTCCTAATTCCCCAAAACATCAAATTAATGACATTAAGGTTCCTTAGAAGGTGAGAACCAACACGACCAGTACACACCAACGGCATGACCAATCAATTGATACCGAAATTCAACTACGAGCTTAGATCGGAAGAGCGTCGTGTAGGGAAAGAACAGCAATTAGTAA
+
CCCCCGGGGGGGGGGGGGGGGGGFGGFGEGGGGGGGGGGGGGGGGGGGFGGGGGGGGGFGGGFFGCFGGGGGGGGGGGDFFGBDFGFGAEFDFGG::FEFFFFF8=BEFAFCGGGGFF9FGFGFEGGF9AGGGGGGFGGGGGGFGFG?E@EDEFCFGGGGGEFGGFFGGGGGGDDC8FFAD8DEFFFEFGGDEGFC+0+3=C=AFBDGG7FD8DGFEEAFF8AE8@CFFFFF6CC=+>*7@BDBA+:F;CAF9DB(/09741@>2036@D11101,2;(9@=3;=4:?(,3((0)**)0.)
@M03152:184:000000000-AWYW1:1:2106:21432:13367 2:N:0:TATGCAGTATACCTGT
CCCAACTATCCCTATTAATCATTACGTCAATCCTAGAAACCAACAGAATAGGATCGAACGTCCTATTTCATTATTCCATGCTAATGTATTCAAGCGTTAGCTTGCTTTAAACACTCTAATTTTTTCAAAGTAACAGTCCAAATTCCCCGCAACACCAAATTAATGGCATTACGGTTCATCAGGAAGGAGGAATCAGTGAGACCAGTACATACCGGAGGCATGACCAACCTACTAACCCCGAAATTCAACTACGAGCTTAGATCGGAAGAGCGTCGTGTAGGGAAAGAACAGGTCAGTGTGG
+
CCCCCGGGGGGGGGGGGGGGGGGGGGGG7FGGGGGGGGGGGGGGGGGGGGGGGGGGFFGGGGGGGGGGGGGGGGGGGGGGGGGGGGGGGGGGGGGGGGGGGGGGGGGGGGGGGGGGG9FGGGGGGGGGGGGGGGGGGGGGGGGGGGGGGGGGGGGGGGGGGGGGGFGGGGGGGGFGGGGGGGGGGGGDFGGGGGGGGGGFGGGDGFFGGFGF6D7?EBDFF58@C=DEEFEFAC??A4DFFFFFFFEFFGFFFGB0>=C@CC<3??12(586:@94:<2AFF1>?4(.(..()+))*.*)(
@M03152:184:000000000-AWYW1:1:2106:14917:13409 2:N:0:TATGCAGTATACCTGT
CCCAACTATCCCTATTAATCATTACGTCGATCTTAGAAACCAACAAAATAAGATCAAACGTCCTACTTCATTATTCCATGCTAATGTATTCAAGCGAATGCCTGCTTTAAACACTCTAATTTTTTCAAAGTAACAGTCCTGATTTCCCACGACACCAAATTAATGACATCGTGGTTCGTCAGAAGGGAGAAACCGACAGGGCCAGTACACACCAGAGGCGCGACCGACCCGTCGATCCCGAAATTCAACTACGAGCTTAGATCGGAAGAGCGTCGGGTCGGGAAAGAAAAGGGATTGGTAA
+
CCCCCGGGGGGGGGGGGGGGGGGGGGGGFGGGGGGGGGGGGGGGGGGGGGGGFGGGGGGGGGGGGGGGGGGGGGGGGGGGGGGGGGGFGGGGGGGGGGGGGGGGGGGGGGGGGGGGG9FFGGGGGGGGG9FFGGGGFGDFFGGGGGFGGGDGG7FFGGGGGGFGGFGGFGC@=EFCDEGGFGEFFGGGCEGGGGGGGGGFEGG=5CAFGFGGDFGFA4>@4@BB@FFFF=@.8<6CFDFFFFFB?FFFFF?>,97974A>AFAF:?<301299?;((0(39B9;074((.8((2,))(*.)
@M03152:184:000000000-AWYW1:1:2106:6537:13518 2:N:0:TATGCAGTATACCTGT
CCCAACTATCCCTATTAATCATTACTTTAGCCCTAGAAACCAACGAAAGTAGGACTAAAGTCCTATTTCATTATCCCATGCTAATATATTCAAAGGCTAGATTACGCCTGCCTTGAACACTCTAATTTCTTCACAGTAAAAGATTTGAAACACTTTGACCCCTAAAATATAATTTTAGGGAGTGTATTCAAAAAGAAGGAAACGAGAATAAGGTACACATCGGAAAGATGGACCTTAAGTTCTCATTAATCCGAAATTCAACTACGAGCTTAGATCGGAAGAGCGTCGTGTAGGGAAAGAA
+
CCCCCGGGGGGGGFFGGGCFGGGGGGGGGGGGGGGGGGFGGGGGGGEEGGGGGGGGGGGGDFGGFGGGGGGGGFGGGGGGGGGGGGGGGGGGGGGGFCFFGGGGGGGGGGGGGGGGGGGGGGGGDGAEGGGGGGGGGGFGFGGCGGGFFFGGGGGGGGGEFD@DFGGGGGGCFF@EF@F8C>=8DFFFFFGGGGGGGC=FGGGDGDEGGFF8DDGFFFEDF5?>DF<5AACFF+=;@EC76*+09+;A;7B*=DE>A>A6>8A25)7@29>E3>E?2)/52A@A@51:(,((136583<@D
@M03152:184:000000000-AWYW1:1:2106:16164:13567 2:N:0:TATGCAGTATACCTGT
CCCAACTATCCCTATTAATCATTACGGCAGCTCTAAAAACCAACAAAATAGAACCACACGTCCTATTTTATTATTCCATGCTAATGTATTCAGGCATAGGCCTGCTTTGAACACTCTAATTTTCTCAAGGTAAAAGTCCTGGTTCCCCGAAGCATTCAATAAAGAACACAACGGTTCACCAAGAGGCAAGACCCGGTCAAGCAGTAAACACGCCGTCAGGCGGACCACCCAACCAGATCCGAAATTCAACCACGACCTTAGATCCGAAGACCGTCGTGTCGGGAAAGAAAAGGAATCTGGT
+
CCCCCGGGGGGGGGCGGGGGGCFGGGEG+CFGGGGGGGGGGGGGGGCFGGGGGGCEFFGG,CFGGGFGGGFFFCCCFDFGGGEGGGGGGGFGGGFGG?FGGGGGG8FGGDGGFGCAFAGGFDFGDCFGFGGGF9FFE9FFG8EFGFCGGEGGGFFFFGFGGC8EGGG?DCFGE8=ACEFDFGFDG8C7DEGGFGCC19CFFGFCEAC?++9<>C?99*79*)*5=BDFFF=FFC0*))2.)3)3.1);<7)3=D>()(.-.)-))4(.(4((-,4(4>.(457),0(11(,,(2()*)*))
@M03152:184:000000000-AWYW1:1:2106:6066:13798 2:N:0:TATGCAGTATACCTGT
CCCAACTATCCCTATTAATCATTACGTCAACCCTAGAAACCAACAAAATAAGATCGACGTCCTATTTCATTATTCCATGCTAATGTATTCAAGCGTTAGCCTGCTTTAAACACTCTAATTTTTTCAAAGTAACAGTCCTGTTTCTCTGCAACACCAAGCTAATGGCATCACGGTTCTACAAGAGGGAGGAATCAGTGAGACCCGTTCATACCGTTGGCACGACCGACCTACTGACCCCGAAACTCAACTACGCGCATAAAACGGAAGAGCGTCCTGCAGGGAAAGAACAGTGATGTGTAGA
+
<CCCCCFGFFGGGGGFFFG@CFFDGGGGDGGFFGFGGDFFFEGGGFGG<EFGGGGGGFGFF:CFE@FFCFFAAFFFGGGG,9@CFGDG9CACF<CCGGGGF@ACA,,9,C,54?,F9<9FGFEC=F9FDEFGFFDFGC,,>FGC,C,CE;EGGG7DC8DBBC;=98CEDD8>E+CE84C9+,6>D6ED86=3=BED:88<,++89CF+?C+:D?EE6A@5B5:82>A*);2AAD=6A(/(6;)./66=CG42(75(:3))))-2,((.(,4>3(()().:B>1<(),340.))<)9847))
@M03152:184:000000000-AWYW1:1:2106:23395:13814 2:N:0:TATGCAGTATACCTGT
CCCAACTATCCCTATTAATCATTACTTCGGTCCTAGAAACCAACAAAATAGAACCAAAGTCCTATTCTATTATTCCATGCTAATGTATTCAAGCGTAGGCCTGCTTTAAACACTCTAATTTTTTCAAAGTAAAAGTCCTGGATCCCCAGCGCACCCAATTAAGAGCACACTGGTTCCCCAGAAGGAAAGACCCGACCGGAGCAGTGCTTACCTTTCGGCAAGACCACCCAGCCAGGTCCGAAATTCAACTACGAGCTTAGATCGGAAGAGCGTCGTGTAGGGAAAGAACAGGTATGAGGAG
+
CCCCCGGGGGGGGGGGGGGGGGGGGGGGGGGGGGGGGGGGGGGGGGGGGGGGGGGGGGGGGGGGGGGGGGGGGGGGGGGFGGGGGGGGGGGGGGGGGDGGGGGGGGGGGGGGGGGGGFGGGGGGGGGGGGGGGGGGGFGGGGGGGGGGGGDGGGGGGGGGGGGGGGFGFGGGFEGC?GGGGGGGGGGGGGGGGGGGGGGDEDGFCFAFGAFGGDC+@BA9?DA2:=)?>F=FFGD?27FFFF>DAFEFFGFFFG)(8;>EFCC1<?DFB1117<>0,87<BE?>2),4(41.-+66*)*.,
@M03152:184:000000000-AWYW1:1:2106:22110:14008 2:N:0:TATGCAGTATACCTGT
CCCAACTATCCCTATTAATCATTACGTCGATCCTAGAAACCAACAAAATAGGGTCAAACGTCCTATTTCATTATTCCATGCTAATGTATTCAAGCTATCGCTTGCTTTAAACACTCTAATTTTTTCAAAGTAACAGTCCTGATTTCCCACGACACCAAATTAATGACATCGTGGTTCGTCAGAAGGGAGAAACCAACCAGACCAGTACACACCGAAGGCGCGACCAACCTGTTAGTCCCGAAATTCAACTACGAGCTTAGATCGGAAGAGCGTCGGGTAGGGAACGAACACGTATGTGTAA
+
CCCCCGGGGGGGGFGGGGGGGGGGGGGGGGGGGGGGGGGGGGGGGGGGGGGGGGFGGFGGGGGGGGGGGGGGGGGGFGGGGGGGGGGGGGGGGGGGGGGGGGGGGGGGGFGGGGGGGDCFGGGGGGGGGGGFGGGGFG8FDDGGGGGGGGEEGEGFGGFC;@EFGFCCDCGGGDGFFGDGGCFCDCC:EEGGCFFGGCEFGGGFC<AFFFD>CCGED589>ADF(6:4BABF+CCFF)C952)6+:?AE=;@;GF9DEE3CC)(8?<F???B>(((-8;?637>()(-41(-4*-<@)0.)
@M03152:184:000000000-AWYW1:1:2106:7755:14089 2:N:0:TATGCAGTATACCTGT
CCCAACTATCCCTATTAATCATTACGGCAGTTCTTAAAGACCAACAAAATAGAACCACACGTCCTATTTTATTATTCCATGCTAATGTATTCAGGCATAGGCCTGCTTTGAACACTCTAATTTTCTCAAGGTAAAAGTCCTGGTTCCCCGACGCATTCAATGAAGAACACAAAGGTTCACCAAGAGGCAAGACCCAGTCGAGCAGTAAAACACGCCGTCAGGCGGACCACCCAACCCGATCCGAAATTAAACTACGAGCTTAGATCGGAAGAGCGTCGTGTAGGGAAAGAACAGGTATGTG
+
CCCCCGGGGGGGGGGGGGGGGGGGGGGGGGGGGGGGGGGGGGGGGGGGGGGGGGGGGGGGGFGGGGGGGGGGGFGGFGGGGGGGGGGGGGGGGGFGGGGGGGGGGGGGGDGGGGGGGGGGGGGGGGGGGGFGGGDGGGGGGFGGFFGGGGGGGGGGGGGGGGGGGGGFGGGGGFDEFFGGGGGGGGFGE?8>@FGGGGGFGGGFGFFGGFFGGGGF55)@>BF==@FAFF@FFFD<5682=DF;E>@F31AA3:A;>?;>?D?FBFFBF?BFFFFF?EB?<FA?6@6:((.(4*(19:GA4
@M03152:184:000000000-AWYW1:1:2106:13359:14091 2:N:0:TATGCAGTATACCTGT
CCCAACTATCCCTATTAATCATTACTACAAGCCCCAAAACCAACGAAATGGACGAGTAGTCCTATTCCATTATCCCATGCTAATGTATTCGGGCGTAGGCCTGCTTTGAACACTCTATTTTTTTCAAAGTAAAAGTCTTGGTTCCCTCCGACACCCAGTAAAGAGCATCAAAGTTCACCAAGAAGTAAGCCTCCGATAGACCAGTACACACCAAAAGGCGGACCAGCCATCAGAGGCCGAAATTCAACTACGAGCTTAGATAGGAAGCGCGTCGTGTAGGGAAAGAAAAGGAAGAGGTAGA
+
CCCCCGGGGGGGGGGGGGGGGGGGGGGGCGGGGGGGGGGGGGGGGFGGGGGGGGGGGGGGGGGGGGGGGGGGGGGGGGGGGGGDGGGGFFGGDGGGGEDGGGGGGGGGGGGGGGGGGGGGGGGGGGGGGGGGGGGGGGGGGGGGGGGGGGGGGGFGGGGGGF89DGGGGGCEDDGDFGGGGGGFG=BFCFF8DCC>CC869?FF:>>FGA>7FCGAF*)3/(8262@FFF@A6431)4:;DF43+@CA566235:9:A<>))65<A:((21--2-4.)4<?F6>(81((,(((*()))*))
@M03152:184:000000000-AWYW1:1:2106:6729:14106 2:N:0:TATGCAGTATACCTGT
CCCAACTATCCCTATTAATCATTACGTCAATCCTAGAAACCAACAAAATAGGATCGAACGTCCTATTTCATTATTCCATGCTAATGTATTCAAGCGTTAGCCTGCTTTAAACACTCTAATTTTTTCAAAGTAACAGTCCAGATTCCTCGCAACACCAAATTAATGGCATTACGGCTCATCAGGAAGGAGGAATCAGTGAGACCAGTACATACCAGAGGCATGACCAACCTACTAACCCCGAAATTCAACTACGAGCTTAGATCGGAAGAGCGTCGTGTAGGGAAAGAACAGGTATGGGTAA
+
CCCCCGGGGGGGGGGGGGGGGGGGGGGGGGGFGGGGGGGGGGGGGGGGGGGGDFGGGDFEFGGGGGGGGGGGGGGGGGGGGGGGGGGGGGGGGGGGGGGGGGGGGGGGGGGGGGGGGGFGGGGGGGGGGFGGGGGGGGGGG=FFGGGG>CEGGGDGGGFGADGGGACCFGDG6CDE=FFFGGFFFGGGGEDFC9FFFDFFGG6=CFFGGFGG?DCAFFAEA@FF@8@BB5@9AGEFAD7@EF;2B+>FECFF(5)().1/457=1(2((5803(:20=<BDBB)852:(380.A9)),*),
@M03152:184:000000000-AWYW1:1:2106:12173:14144 2:N:0:TATGCAGTATACCTGT
CCCAACTATCCCTATTAATCATTACGTCGATCCTAGAAACCAACAAAATAGGTTCGAACGTCCTATTTCATTATTCCATGCTAATGTATTCGAGCGATTGCCTGCTTTAAACACTCTAATTTTTTCAAAGTAACAGTCCTGACTCCCCGTAACACCAAATTAATGACATCACGGCTCGTCAGAAGGGAGAAATCAATGACGTTAGTACGTACCGAGGCACGACCGACGTAATGATCCCGAAATTCAACTACGAGCTTAGATCGGAAGAGCGTCGTGTAGGGAAAGAACAGGTATGTGTAGA
+
CCCCCGGGGGGGGGGGGGGGGGGGGGGGCGGGGGGGGGGGGGGGGFGGGGGGGGGGFGGGFGGGGGGGGGGGFGGGGGGGGGGGGGGGGGGGGFGGGGGFGGGGGGGGGGGGGGGGGDEGGGFGGDGFFGGGGGGGGCFGCFGGGGGGGGGGGGGDFGFGG8FGGGGGGGGGDEC>CGDGGGGAFCGCGGFGGFGGFGGFGGF:@EFGGFF*;CE>DB>FDF6==>BA5>()1;?+8(*65;)7CF<@<C9(37)4FA?B9<1<<07:<076:90:?@DBBF?FBFFF1313)3,**)2.)
@M03152:184:000000000-AWYW1:1:2106:25800:14174 2:N:0:TATGCAGTATACCTGT
CCCAACTATCCCTATTAATCATTACGTCGATCCTAGAAACCAACAAAATAGGTTCGAACGTCCTATTTCATTATTCCATGCTAATGTATTCAAGCGTTAGCCTGCTTTAAACACTCTAATTTTTTCAAGGTAACAGTCCTGATTCCCCGTAACACCAAATTAATGACATCACGGTTCTTCAGAAGGGAGGAATCAATGACGCCAGTACGTACCGAAGGCACGACCGACGCATTGATCCCGAAATTCAACTACGAGCTTAGATCGGAAGAGCGTCGTGTAGGGAAAGAACAGGTAATGTATA
+
CCCCCGGGGGGGGGGGGGGGGGGGGGGGGGGGGGGGGGGGGGGGGGGFGGGGFGGGFGGGFGDGGGGGGGGGGGGFGGGGGGGGGGGGGGGGGGGGGGGGGGGGGFCFGGGGGGGGGCFGGGGGGGGGGGFFDDGGGGGGGGGGGFGGEGGGDGGGGGFGGGGGGGGGGGG?EED=>FDFGGGGFDEGGEGGFGGGGGGFGGGA>*=7CFFG09CE>D@FFAEF>B@:;D2>5DEGF<<1>>>;FACF3+;@(::9:458A9<:<6?1,2(79?>7:58>A)2>:><<3:(4.3)**)*))
@M03152:184:000000000-AWYW1:1:2106:10969:14228 2:N:0:TATGCAGTATACCTGT
CCCAACTATCCCTATTAATCATTACTGAGATCCCAGAAACCAACGAAATCAGGACCCCAGTCCTGTTCCATTATCCCATGCTGAAGTATTCAAGGCTCGATTGCCTGCTTTGAACACTCTAATTTGCTCAAAGTAAAAGAGTAGGAACCCCAGCAAACTGTGTGCAGAGTTGCCCCCACACACAGCCACCTTTGACCGCCACCCAGTTAAGGACAGCGGTGAGTATCCTACAGTGGGGCGTGACCCGAACGGTGCAGACCATGACGGCCGACCAGCCCGAGCGCACGCCGAAATTCAACTA
+
CCCCCGGGGGGGGGGGGGGGGGGGGGGGGGGGGGGGGGGGGGGGGGGGGGGGGGGGGGGGGGGGGGGGGGGGGGGFGGGGGGGGGGGGGGGGGGGGGGDGGGGGGGGGGGGGFGGGGGGGGGGGGGGGGGGGGGGGGGGGGGGGGGGGFEGGGGGGGGFFGGFGGGGGGGGCGFGGGGGGGGGGGGGGGGGGGGGGFDE>EGGFGFFGGFGGGC75>@BD>=F;<C4FFFEFAFFGFFGFF@F2=493;DAD<FF;FC;(6)4)),(191639102<.,(4>9>(79>6703,/67@A>2(
@M03152:184:000000000-AWYW1:1:2106:16913:14272 2:N:0:TATGCAGTATACCTGT
CCCAACTATCCCTATTAATCATTACGTCGATCCTAGAAACCAACAAAATAGGGTCAAACGTCCTATTTCATTATTCCATGCTAATGTATTCAAGCGCGAGCCTGCTTTAAACACTCTAATTTTTTCAAAGTAACAGTCCTGATTCCCCGCCACACCAACTTAATGACATGACGGTTCTTCAGAAGGGAGAAACCAGTGACACCAGTGCATACCGAAGGCACGACCAGCGTACTGATCTCGAAATTCAACTACGATCTTAGATCGGAAGAGAGTCGGGCAGGGAAAGAACAGTCAGGTAGGT
+
CCCCCGGGGGGGGGGGGGGGGGGGGGGGGGGGGGGGGGGGGGGGGGGGGGGGGGFGFGFGFFGGGGGGGGGGGGGGGGGGGGGDGGGGGGGGGGGGGGGGGGGGGGGGGGGGGGG@FGGGGGGGGGGCEEGGGGGGGGGGGGGFGCGGEGGGGGGGGGGGGGCGGGGFCDFGDGCCDFGGGGGCGDEGGGGGGGGGGGGFFFC=CF6FFFFD55@?BFDAA=DBFFFFAB>BFC?>89C@F3B<1+97?7;@DG)(8/644)9(/(;6::(3,42(()(,3)1>:@81((())+))*)*()
@M03152:184:000000000-AWYW1:1:2106:14892:14353 2:N:0:TATGCAGTATACCTGT
CCCAACTATCCCTATTAATCATTACGTCGATCCTAGAAACCAACAAAATAGGTCCGAACGTCCTATTTCATTATTCCATGCTAATGTATTCGAGCGATTGCCTGCTTTAAACACTCTAATTTTTTCAAAGTAACAGTCCTGACTTCCCGTAACACCAAATTAATGACATCACGGCTCGTCAGAAGGGAGAAATCAATGACGTTAGTACGTACCGAGGCACGACCGACGTATTGATCCCGAAATTCAACTACGAGCTTAGATCGGAAGAGCGTCGTGTAGGGAAATAACAGTGAAGGGTAGA
+
CCCCCGGGGGGGGGGGGGGGGGGGGGGGGGGGGGGGGGGGGGGGGGGGGGGGGGGGFGGGGGGGGGGGGGGGGGGFGGGGGGGGGGGGGGGGGGGGGGGGGGGGGFGGGGGGGGGGGAFGGGGGGGGGGCGGGGGGGGGGGCFGGGGGGGGGGGGEFGGGGGFGGGGGGGGG6@DGGDGGGGGG?FGGDGGGGGGGGGGFGGGFEFFGDFGGGGGFFFFFFDD@>>BE:54/7;?CF1DDFFFFFF?AFGF?FGF>F9><A>::<6;?F(,3:B>6:>4<BF?@)9.).4)-)+)))(*()
@M03152:184:000000000-AWYW1:1:2106:11147:14355 2:N:0:TATGCAGTATACCTGT
CCCAACTATCCCTATTAATCATTACGGCGACTCTAGAAACCAACAAAATAGAACCGCGCGTCCTATTTTATTATTCCATGCTAATGTATTCAGGCATAGGCCTGCTTTGAACACTCTAATTTTCTCAAGGTAGAGGTCCTGGTTCCCCGACGCACACCAACAAAGGGCACGCCGGCTCACCAAGAGGTAAGGCCCGCCCAGATAGTACGTGCCGTTAGGCCGACCGCCCGGCCAGGCCCGAAATTCAACTACGAGCTTAGATCGGAAGAGCGCCGTGTAGGGAACGAACAGCTCTGTTGAA
+
@CCCCGGGFGGAFGGGGGGGGGGGGGDE7CFEEF<FEFDGGGGGF8FGG9EFGGGGG@CFCB@FGFGGGGGFGFCADCCGGE9FFFF,CFEGGGG8FFFGGGFBFFFFGCEFGECFGGAFCFGGFFFGGFGFGG<FGEE9E:EGGGGGG7+>CEGGGGGCEDD,38CEDGDE6E+87CFGG?EFFC87D:CC?>GCEDEEF46*:=C@*20:7CE>>)(=)3=3>@9D)037>5?5F?GF)4)49FA4<:?><3)4:?A<<25(((,,1(49((--4),)-8<:(0-((-(()0)/*)0))
@M03152:184:000000000-AWYW1:1:2106:2817:14373 2:N:0:TATGCAGTATACCTGT
CCCAACTATCCCTATTAATCATTACTTTGGTCCTATAACCAACAAAATAGAACCAAAGTCCTATTTCATTATCCCATGCTAATGTATTCAAGCGCAAGCCTGCCTTAAACACTCTAATTTCTTCAAAGTAAAAGTCCTAGAGCTCTACTGCACCCAGTTAAGAGCACAGCAGTCTCTAGAAGGTAAGATCCAGCAGCTTCAGTACTATCCCGAAGGTATAGACCGAAGTGCCTGAGCCGAAATTCAACTACGAGCTTAGATCGGAAGAGCGTCGTGTAGGGAAAGCACAGGTAAGTGTAAA
+
CCCCCGGGGGEGGGGGFGGGGGGGFGGGGDEFGGGGGGGGFGEFGFFGFFFGFGGGGGFFGGGG9EFGDGGG<AEFGGCGFCFGDGGGDFCED@EGGFFGFGDFGGGGGGGGGGGGEFAFGGBBFFGGGFGFEFFFGFGDF9@EFFGGGGGGFEFGGFG,>=EDGGGC66?F=8DFF@FAFG8>B>,EFGE=,DEDC?@+@=DDEEFDGFGDGGGFFF7=7CF<=AB5***<+:5*389>>AFFFFFFEG*7>CD9FE:**/52556>3:@16((6/8))(;(=?A668807)+)09)2))
@M03152:184:000000000-AWYW1:1:2106:16218:14388 2:N:0:TATGCAGTATACCTGT
CCCAACTATCCCTATTAATCATTACGTCAATCCTAGAAACCAACAAAATAGAATCAAACGTCCTATTTCATTATTCCATGCTAATGTATTCAAGCGCGAGCCTGCTTTAAACACTCTAATTTTTTCAAAGTAACAGTCCTGATTCCCCATGACATCAACTTAATGACATCATGATTCATCAGAAGGAAGAAACCAATAATACTAGTACGTACCAATGGCACGACCAGCATATTGATCCCGAAATTCAACTACGAGCTTAGATCGGAAGAGCGTGGTGTAGGGAAAGAACAGGGATGGTGAA
+
CCCCCGGGGGGGGGGGGGGGGGGGGGGGEGGGGGGGGGGGGGGGGGGGGGGGGGGGGGGGGGGGGGGGGGGGGGGGGGGGGGGGGGGGGGGGGGGGGGGGGGGGGEGGGGGGGGGGGDGGGGGGGGGGFGGGGGGGGGGGGGFGGGGGGGGGGGGGGGGGGGGGGGGGGGGGFGGFGGGGGGGGDDFGGGGGGFDGGGGFGDFEEFFDGFGG6CEFAC5*6)<=@=DFFFFFFGFCF8FAD@EDCFFFFGFFFGFF40/.8@EFFF@1=8=BB(((/;=CFE@FFF;368?((:(.))*.)
@M03152:184:000000000-AWYW1:1:2106:28191:14415 2:N:0:TATGCAGTATACCTGT
CCCAACTATCCCTATTAATCATTACGTCGATCCTAGAAACCAACAAAATAGGTTCGAACGTCCTATTTCATTATTCCATGCTAATGTATTCGAGCGATTGCCTGCTTTAAACACTCTAATTTTTTCAAAGTAACAGTCCTGACTCCCCGTAACACCAAATTAATGACATCACGGCTCGTCAGAAGGGAGAAATCAATGACGTTAGTACGTACCGAGGCACGACCGACGTATTGATCCCGAAATTCAACTACGAGCTTAGATCGGGAGAGCGTCGTGTCGGGCAAGCACAGGAATGGTGCGG
+
CCCCCGGGGGGGGGGGGGGGGGGGGFGGDFGGGGGAEEEGGGGGGGGGGGGGFGGEAEGGFGEGGFGGGGGGGGGGGFGGGGGFGGGEFFFGGGGGGGGFFFGGFEEFDFFGGFG8FGCFGGGGGFD?A<FFFFGGGGGGGF8=DE8FEEGGGGGEFFFFDDFGGGGGGGDGCCGEGGGGGE,8??CF>+4DFFFGFGGF>D;C?EFG>A>;CDGB>4>4?DF>9((8=87);+61+6<?5:F3@+7AEGF?<C@BFABFA:?0(((((42911,,4)-0()-043,.,4(((+))*)*((
@M03152:184:000000000-AWYW1:1:2106:20702:14423 2:N:0:TATGCAGTATACCTGT
CCCAACTATCCCTATTAATCATTACGTCGATCCTAGAAACCAACAAAATAGAATCAAACGTCCTATTTCGTTATTCCATGCTAATGTATTCAAGCGTGAGCCTGCTTTAAACACTCTAATTTTTTCAAAGTAACAGTCCTGATTCCCCAAGACACCAAATTAATGACATCATGGTTCGTCAGAAGGTAGAAATCAATAATACCAGTACGTACAATAGCACGACCAATAAATTGATCCCGAAATTCAACTACGAGCTTAGATCGGAAGAGCGTCGTGTAGGGAAAGAACAGGAAGTTGTAAA
+
CCCCCGGGGGGGGGGGGGGGGGGGGGGGGGGGGGGGGGGGGGGGGGGGGGGGGGGGGGGGGGGGGGGGGGGGGGGGGGFGGGGGGGGGGGGGGGGGGGGGGGGGGGGGGGGGGGGGGCGGGGGGGGGGGFFGGGGGGGGGGGFGGGGGGGGGGGGGGGGGGGGGFGGGGGGF8EAFGCGEGCGAFCFGGGGGGGGGGGGBFF8DFFFG69C6DGCFCFEFFFFFFFFFFF5>@CEFFCCAEBFFFFC8E>4=D*?2AC3>?C9(;22;((3.(.(/6A333F?A?FF<2((((*)*0.0))
@M03152:184:000000000-AWYW1:1:2106:7618:14429 2:N:0:TATGCAGTATACCTGT
CCCAACTATCCCTATTAATCATTACTTCGGTCCTAGAAACCAACAAAATAGAACCAAAGTCCTATTCTATTATTCCATGCTAATGTATTCAAGCGTGAGCCTGCTTTAAACACTCTAATTTTTTCAAAGTAAAAGTCCTGGATCCCCAGCGCACTCAACTAAGAGCACACTGGTTCCCCAGAAGGAAAGACCAGACCAGAGCAGTGCTTACCTTGCAGCAAGACCACCCAGCCAGGCCCGAAATTCAACCACGAGCTTAGATCGGAAGAGCGTCGTGTAGGGCAAGAAAAGGTCGGGTTAC
+
CC<CCF<FAFFFF6FEFDFCGGGGFGGGGC@@CGGGFC<FEFDFGGD8EAF<ECCEFFEF<FEDFEFFEF9EGGGFFF@FFFFFG<FEDFGFGG@F:FFGGGDF<??CCFGF@FGAE<EAEGGFGACGF,BEBEEFEAFC8=EDC4D,BFEGGG7DG8BDF8CFF??FFGGF?DFGCGF8?F8=+8=8DFGG,>==FG=?DF?DG?FF?FFFC9,;:ACA55>:0:=5?FDFFG)/@D*9B9)(4BEF4*:>@D?;DE47<)98(612(6(2:(3.2)()5:(72)8(,(532+(0)(*-)
@M03152:184:000000000-AWYW1:1:2106:13829:14461 2:N:0:TATGCAGTATACCTGT
CCCAACTATCCCTATTAATCATTACATCGATCCTAGAAACCAACAAAATAGAATGCGATGTCCTATTTCATTATTCCATGCTAATGTATTCAAGCGTTAGCCTGCTTTAAACACTCTAATTTTTTCAAGGTAACAGACCTAATTCCCCACAACATCAAATAAATGACATTATGGTTCCTTAGAAGGTGAGAACCAATATGACCAGTACACACCATCGGCATGACCAATCCATTGATCCCGAAATTCAACTACGAGCTTAGATCGGAAGAGCGTCGTGTAGGGAAAGAACAGTGATGTGTAA
+
CCCCCGGGGGGGGGGGGGGGGGGGGGGGGGGGGGGGGGGGGGGGGGGGGGGGFGGGGGGGGGGGGGGGGGGGGGGDGGGGGGGGGGGGGGGGGFGGGGGGFGGGGGGGGGGGGGGGGGGGGGGGGGGGGGGGGGGG,FFGGGGGGGGGFGGGGGGFGGGGGGGGDEFGFGGGGFFGFGGGGGGGGGGFGGGGGGGGGGGFGG?D8DB?FFGGDFF?>5>EFFFE<@DFAFFFFGC@>EG9DFAFFFEFEGFEFGB>EEEEEFE==DDFF@B=((6:@A@)35@F@4;8@@8)191+14:<)
@M03152:184:000000000-AWYW1:1:2106:15838:14499 2:N:0:TATGCAGTATACCTGT
CCCAACTATCCCTATTAATCATTACGTCAACCCCAGAAAACCAACAAAATAAGATCGACGTCCTATTTCATTATTCCATGCTAATGTATTCAAGCGTTAGCCTGCTTTAAACACTCTAATTTTTTCAAAGTAACAGTCCTGTTTCCCCGCAACATCAAATTAATGGCATCACGGTTCTACAAGAGGGAGGAATCAGTGAAGCCAGTTCATACCGGTGGCACGACCGACCTACTGACCCCGAAATTCAACTACGAGCTTAGATCGGAAGAGCGTCGTGTAGGGAAAGAACAGGTAGGTTTAG
+
CCCCCGGGGGGGGGGGGGGGGGGGGGGG;FGGGGGGGGGGGGGGGGGGGGGFGGGGGGGGFFGGGGGGGGGGGGGGGGGGGGGGGGGGGGGGGGGDGGGGGGGGGGGGGGGGGGGGG9FGGGGGGGGGGGGGGGGGGGGGGGGGGGGGCGGGGGGGGGGGGGGGFGGGGGGGDGGGGGGGGDGGGGGGGGGGGGG7ECGFGGF@G6F?FFGGGG7A>A9FAADFA>2BFF76FGFG4399D@B6C65ACGFEDGABD@C8AFBFFF<>0<:>F693:<?<BF?F?F?B0(4(4+))*-*5)
@M03152:184:000000000-AWYW1:1:2106:19113:14591 2:N:0:TATGCAGTATACCTGT
CCCAACTATCCCTATTAATCATTACGTCGATCCTAGAAACCAACAAAATAGAATCAAACGTCCTATTTCATTATTCCATGCTAATGTATTCAAGCGTGAGCCTGCTTTAAACACTCTAATTTTTTCAAAGTAACAGTCCTGATTCCCCACGACACAAAATTAATGGCATCATGGTTCATCAGAAGGGAGAAACCAATGATGCCAGTACGTACCGAGGCACGACCGACATATTGATCCCGAAATTCAACTACGAGCTTAGATCGGAAGAGCGTCGTGTAGGGAAAGAAAAGGAACGTGGAAA
+
CCCCCGFFGGGDFGGGGGGGG9FGGGFG:FEFEFGGGGGGFGGCFGGGGGGGGFE@CCFC;DEFGGGGFFFGFEF,CCFDDEGGCAEFEFGGG9<F@EGEE<<E=FFGCCG9FFGEGFECAEGGGGGGAFBFFAFA@,@9EGGAEFE8EECGGGG,>EFGFGGGECFGGGFGDG=DDFGGGFGEGFCFDGGGGBDDDFF9:DD8@;BC>:DGDCEF5@8*98?9>>=B8A?+8DCCADGFF@FCACCFCFF;27>9)9<C3?13@?9?0:B>:B;?,75<?5:>650((,(,,*(.0(/).
@M03152:184:000000000-AWYW1:1:2106:22392:14594 2:N:0:TATGCAGTATACCTGT
CCCAACTATCCCTATTAATCATTACGTCGATCCTAGAAACCAACAAAATAGAATCAAACGTCCTATTTCGTTATTCCATGCTAATGTATTCAAGCGTGAGCCTGCTTTAAACACTCTAATTTTTTCAAAGTAACAGTCCTGATTCCCCATGACACCAAATTAATGACATCATGGTTCGTCAGAAGGTAGGAATCAATAATATCAGTACGTACGATTGCACGACCAATAAATTGATCCCGAAATTCAACTACGAGCTTAGATCGGAAGAGCGTCGTGTAGGGAAAGAACAGATATGTGTAGA
+
CCCCCGGGGGGGGGGGGGGGGGGGGGGGGGGGGGGGGGGGGGGGGGGGGGGGGGGGGGGGGGGGFGGGGGGGGGGGGGGGGGGGGGGGGGGGGGGGGGGGGGGGGGGGGGGGGGGGG<FGGGGGGGGGGGGGGGGGGGGGGGGGGGGGGGGGGGGGGGGGGGFGGFGGGGGGCDDFGGGGGGGGGFGGGGGGGGGGGGECGGGEFDFGGFGGGGFAFFEAFFAB=CFFFAEAFGEF1>4>A>9E>BEFFG;@FG>@F=5CC<BDF@BFF(:23;4;1FFE;;=FDFF:?:().34**-0.4
@M03152:184:000000000-AWYW1:1:2106:5670:14617 2:N:0:TATGCAGTATACCTGT
CCCAACTATCCCTATTAATCATTACGTCAACCCTAGAAACCAACAAAATAAGATCGACGTCCTATTTCATTATTCCATGCTAATGTATTCAAGCGTTAGCCTGCTTTAAACACTCCAATTTTTTCAAAGTAACAGTCCTGTTTCCCCGCAACACCAAGTTAATGGCACCACGGTTCTACAAGAGGGAGGAATCAGTGAGGCCAGTTCATACCGTTGGCACGACCGACCTACTGACCCCGAAATTAAACTACGAGCTTAGATCGGAAGAGCGTCGTGTAGGGAAAGAACAGGTGAGTGTAGA
+
CCCCCGGGGGGGGGGGGGGGGGGGGGGGGGGFGGGGGGGGGGGGGGGGGGGGGGGGGDFFFGGGGGGGGGGGGGGFFGGGGGGGGGGFGGGGGGGGGGGGFGGGGGGGGGGGGCFFGGGGGGGGGGDEFFGEGGGGG?ECGGGGGG?FGGGGGDGGGGFGGGGGF8ADDFGCEFGDFGGGGG8DF+@CGGGC6EGFDGGFG?DDGFFFCF>DGGGFFFFFFFFAFFBAAFFFFF=CF;D;DF4?*;?=CC461C>BF4@EAABB063:BBB9:>1?67<<<?6>().40(.-.+(1*)2-)
@M03152:184:000000000-AWYW1:1:2106:8218:14689 2:N:0:TATGCAGTATACCTGT
CCCAACTATCCCTATTAATCATTACGTCGATCCTAGAAACCAACAAAATAGAATCAAACGTCCTATTTCATTATTCCATGCTAATGTATTCAAGCGTGAGCCTGCTTTAAACACTCTAATTTTTTCAAAGTAACAGTCCTGATTCCCCACGACACCAAATTAATGGCATCATGGTTCATCAGAAGGGAGAAACCAATGATGCCAGTACGTACCGAGGCACGACCGACATATTGATCCCGAAATTCAACTACGAGCTTAGATCGGAATAGCGTCGGGTAGGGAAAGAAAAGGTATGTGTAGA
+
CCCCCGGGGGGGGGGGGGGGGGGGGGGGGGGGGGGGGGGGGGGGGGGGGGGGGGGGGGGGEGGGGGGGGGGGGGGFGGGGGGGGGGGGGGGGGGGGGGGGGFGGGGGGGGFGGGGGGGGGGGGGEGGGGGGGGGGGGGGGGGFGGFFGGGGGGGGGGGFFGGGGGGGGGGGC=EGGGGGGGFDFGFEGGGGGGGF68DDFFG+:FFFG6:FGDGGBD9)**1:):@FFFFFF+=?C63:@DFFFFFECCDA;;3806C@EEE?((6/).6((41((,5(4:F(5().(.(-,-+(**-*)-
@M03152:184:000000000-AWYW1:1:2106:22143:14691 2:N:0:TATGCAGTATACCTGT
CCCAACTATCCCTATTAATCATTACGTCGATCCTAGAAACCAACAAAATAGAATCAAACGTCCTATTTCATTATTCCATGCTAATGTATTCAAGCGTGAGCCTGCTTTAAACACTCTAATTTTCTCAAAGTAACAGTCCTGATTCCCCACAACACCAAATAAATGACATCATGGTTCGTCAGAAGGGAGAAACCAACAATACCAGTACGTACCGAGGCACGACCGACATGATGGTCCCGAAATTCAACTACGAGCTTAGATCGGAAGAGCGTCGAGTAGGGAAAGAACAGGTATGGTGAGA
+
CCCCCGGGFGGGGGGGGGGGGGGGGGGGGGGGGGGGGGGGGGGGGGGGGGGGGGGGGGGGEDEGGGGGGGGGGGGGGGGGGGGGGGGGGGGGGGGGGGGGGGGGGGFFGGGGGGGGGCFGGGGGFFGGGGGGGGGGGGGGGGGGGGFGGGGGGGGDGGGGDEFGGGGGGGGGGEFFC@DCFGGFGGEGGGGGCGGGGGGFGGGFDDFGGDGFD>EFFFFFFFEF@FFF:=BFFFB>F>DFFFFCF@<6?FF<D<>;6C.)/)6(82(131;,4,((.0:<2@B>:@0(42346+,5F):1)
@M03152:184:000000000-AWYW1:1:2106:5408:14755 2:N:0:TATGCAGTATACCTGT
CCCAACTATCCCTATTAATCATTACGTCGATCCTAGAAACCAACAAAATAGAATCAAACGTCCTATTTCGTTATTCCATGCTAATGTATTCAAGCGTGAGCCTGCTTTAAACACTCTAATTTTTTCAAAGTAACAGTCCTGATTCCCCATGACACCAAATTAATGACATCATGGTTCGTCAGAAGGTAGGAATCAATAATATCAGTACGTACTATTGCACGACCAATAAATTGATCCCGAAATTCAACTACGAGCTTAGATCGGAAGAGCGACGTGTAGGGAAAGAACAGGAATGTGTAGA
+
CCCCCGGGGGGGGFGGGGGGGGGGGGGGGGGGGGGGGGGGGGGGGGGGGGGGGGGGGGGGFGGGGGGGGGFGGGGGGGCCBEFGGGF9EED9EGFCGGGGGGGFGGGGGCFGGGFGGGGGGGGGCFDFFFGFFCG9EFFGF9FGGGGGGGGGGGGGGGGGGGGGAGGGGGGGAFFF?EDDF8EG?FEDG6@9DFFFGGGFFCDFCFFGCDD++6@?@+;;98>)5=5*;BEF+<AD6@54?>AC+=6=A>FAFC>=FE@E01(((56(38;((462/06<@FFF004(..4(,3)**.:))
@M03152:184:000000000-AWYW1:1:2106:12637:14785 2:N:0:TATGCAGTATACCTGT
CCCAACTATCCCTATTAATCATTACGTCAACCCTAGAAACCAACAAAATAAGATCGACGTCCTATTTCATTATTCCATGCTAATGTATTCAAGCGTTAGCCTGCTTTAAACACTCTAATTTTTTCAAAGTAACAGTCCTGTTTCCCCGCAACACCAAGTTAATGGCATCACGGTTCTACAAGAGGGAGGAATCAGTGAGACCAGTTCACACCGTTGGCACGACCGACCTACTGACCCCGAAATTCAACTACAAGCTTCGATCGGAAGAGCGTCGTGCGGGGAAAAAACAGGTAGGTTAGAA
+
@CCCCGGGCGGGGGGGGGGGGCFGGGEF,CEFGGGGEFGGGGGDFFDFF<FAC,ECCDGGEDGFCGGGGCFFEGGGGEFGCGGFFFFAF,CF,6B@FGGGGFGGB9FFGGGEGG@GG9FEGAFGCCDE,:<@AFGFCFGDDGGFGG8FCEBECGGFGGFGG=D8,8DFCG?8++0=?=E@29,D6+6C>CF>8D9<;C,+,=98E8@=+?C50@E0?A6ABDE=4=90/?(94C@6F(C@FFF)1;5C?FF)7*.;/).,)6;(113(.,,4(42(()(((0,)(.4-((,))+-**)*).
@M03152:184:000000000-AWYW1:1:2106:14266:14814 2:N:0:TATGCAGTATACCTGT
CCCAACTATCCCTATTAATCATTACATCGATCCTAGAAACCAACAAAATAGAATGCGATGTCCTATTTCATTATTCCATGCTAATGTATTCAAGCGTTAGCTTGCTTTAAACACTCTAATTTTTTCAAGGTAACAGTCCTAATTCCCCATAACATCAAATGAATGACATTATGGTTCATTAGAAGGTGAGGACCAATAAGACCAGTACATACCAAGGCATGACCGATCCATTGATCCCGAAATTCAACTACGAGCTTAGATCGGAAGAGCGCCTGGTAGGGAAAGAACAGAGCTGTATATA
+
CCCCCGGGGGGGGGGGGGGFFFFGGGGGDGGFGGGGGGGGGGGGGCFGGFGGGGFGFDF7EFGGGGGGGGGGGGGGGGGFGGGFGGGGFFGGFGGEFCGDCDFFCEFGFGGGGGGGGGGGGFGGEFG9FGFCD<FGGFGGGGGDGFFFGGGGGFGGGFFGGADGF8FGG+=,;D?DDEFF@C8EFGGFDG8>EFDDFGA?FFGDDDDGFFGF+AE5D*8?06*D=AA0<A@CFGEGFFGDAAF@AF4+2A>2=99719**/82>2>@FF==((((/.;6084;A(53((((((3(12)2.)
@M03152:184:000000000-AWYW1:1:2106:16033:14818 2:N:0:TATGCAGTATACCTGT
CCCAACTATCCCTATTAATCATTACGTCGATCCTAGAAACCAACAAAATAGGTTCGAACGTCCTATTTCATTATTCCATGCTAATGTATTCGAGCGATTGCCTGCTTTAAACACTCTAATTTTTTCAAAGTAACAGTCCTGACTCCCCGTAACACCAAATTAATGACATCACGGCTCGTCAGAAGGGAGAAATCAATGACGTTAGTACGTACCGAGGCACGACCGACGCATTGATCCCGAAATTCAACTACGAGCTTAGATCGGAAGAGCGTAGTGTAGGGAAAGAAACGGTAAGTATAGA
+
CCCCCGGGGGGGGGGGGGGGGGGGGGGGGGGGGGGGGGGGGGGGGGGGGGGGGGGGGGGGGGGGGGGGGGGGGGGGEGGGGGGGGGGGGGGGGGGGGGGGGGGGGGGGGFGGGGGGGFGGGGGGGGFGGFGGGGGGGGGGGGGGGGGGGEGGGGGGGGGGGGGGGGGGGGGGGGGGGCGGGGGGGGGGGGFGGGGGGGGFDG6C7+?BD9FGGGGBBD2*@@>=>=BF>D;DFFFG6@G@E;A?6ACF9CF(1770;A>A2<:(:2,((8(,(-(../6<6?:434,1(((((*.0*)*))
@M03152:184:000000000-AWYW1:1:2106:10928:14853 2:N:0:TATGCAGTATACCTGT
CCCAACTATCCCTATTAATCATTACGTCGATCCTAGAAACCAACAAAATAGAATCAAACGTCCTATTTCGTTATTCCATGCTAATGTATTCAAGCGTGAGCCTGCTTTAAACACTCTAATTTTTTCAAAGTAACAGTCCTGATTCCCCATAACACCAAATTAATGACATCATGGTTCGTCAGAAGGTAGGAATCAATAATACAAGTACGTACGATTGCACGACCAATAAATTAATCCCGAAATTAAACTACGAGCTTAGATCGGAAGAGCGTCGTGTAGGGAAAGAACAGGTAGGTGTAAA
+
CCCCCGGGGGGGGGGGGGGGGGGGGGGGGGGFGGFGGGGGFGGGGGGGGGGGGGGGGGGGCFGGGFFEGGGGGGCFGGGGGGGGGGGGGGGGGGGGG>FGGFGGGGGGGGGGGGCGGGGGGGFGGGGGGFGGGGGGGGGGGFCFGFGGGGGGGGGGGGFFFFFGFGGGG?DFFECED>DGGGGGGF8FF+@DG9AFGGFCGD+:8BDGDFGGDG?FFFCFFFE=BB@FFFF>CG5E6>>AFFAC*=AFEG;2@5)58C>EF*52?;>DF@(.(,(6/0)/(8,5:@:1::0).+,**.*))
@M03152:184:000000000-AWYW1:1:2106:16959:14872 2:N:0:TATGCAGTATACCTGT
CCCAACTATCCCTATTAATCATTACGGCGACTCTAGAAACCAACAAAATAGAACCGCACGTCCTATTTTATTATGCCATGCTAATGTATTCGGGCAAAGGCCTGCTTTGAACACTCTAATTTTCTCAAGGTAAAAGTCCTGGTTCCCCGACACACCCAATTAAGGGCATGCCGGCTCACCAAGAGGTAGAACCCGGCCAGACAGTACGTACCGTAAGGCAGACCGCCCGACCAGGTTCGAAATTCAACTACGAGCTTAGATCGGAAGAGCGTCGTGTAGGGAAAGAACAGGTATGTTTAGA
+
CCCCCGGGGGGGGGGGGGGGGGGGGGGGGGGGGGGGGGGGGGGGGGGGGGGGGGGGGGGGGGGGGGGGGGGGGGGGGGGGGGGGGGGFGGGGFGGGGGGGGGGGGGGGGGGGGGGGGDFGGGGGGGGG@FFGGGGGGFGFFGGGGGGGGGGGGGGGGGGGGFGGFFGGGGGGGGGGGCFGGGGGGGGGGGGGGGGGDDEFGGGBGFFGGF4?DF5?AFDFFFFFFFFAB>@EFC?99>GBFFFDFFFFAC@??C>0@A<BFFFF?B>:?079<B>F()5A??(7(.,(470)4+4**)*))
@M03152:184:000000000-AWYW1:1:2106:16611:14887 2:N:0:TATGCAGTATACCTGT
CCCAACTATCCCTATTAATCATTACATCGATCCTAGAAACCAACAAAATAGAATCTGATGTCCTATTTCATTATTCCATGCTAATGTATTCAAGCGTAAGCTTGCTTTAAACACTCTAATTTTTTCAAGGTAACAGTCCTAATTCCCCATAACATCAAATAAATGACATCATGGTTCTTTAGAAGGTGAGAACCAATAAGACCAGTACATACCAAGGCATGACCGATCCCTTGATCCCGAAATTCAACTACGAGCTTAGATCGTAAGATCGTCGTGTAGGGAAAGAACAGTTATGTGTACT
+
CCCCCGGFAEGGGGGGGGGGGGGGGGGGDGGGGGFGGGGGGGGGGGGGGGGEGFEGGGGGGGGGGGGGGGGGGGGGGGFGGGGGGGGGGGGGGGGGGEGGGGGGF,,EFFFGGGGFGGCFFGGFGGGGGCGGFGGGGGGFGGGGGCFGGDEGFGGGGGGGGFFF=FCFGGGGG86@DGFGGGGCF8FGGDGGGGFGGG8@CGF<8?FGGFGGDF?FD5DF?5580:=B:*=8@FAFF@5A>BFFFFEF@**:=;?>FFEC?C=(-55;**(072(/:5)7(225@F@=(61.79>@A<7))
@M03152:184:000000000-AWYW1:1:2106:15089:14940 2:N:0:TATGCAGTATACCTGT
CCCAACTATCCCTATTAATCATTACTTTAGCCCTAGAAACCAACGAAAGTAGGACTAAAGTCCTATTTCATTATCCCATGCTAATATATTCAAAGGCTAGATTACGCCTGCCTTGAACACTCTAATTTCTTCACAGTAAAAGATTTGAAACACTTTGACCCCTAAAATATAATTTTAGGGAGTGTATTCAAAAAGAAGGAAACGAGAATAAGGTACACATCGGAAAGATGGACCTTAAGTTCTCATTAATCCGAAATTCAACTACGAGCTTAGATCGGAAGAGCGTCGTGTAGGGAAAGAA
+
CCCCCGGGGGGGGGGGGGGGGGGGGGGGEGGGGGGGGGGGGGGGGFGGGGGGGGGGGGGGGGGGGGGGGGGGGGGGGGGGGGGGGGGGGGGGGGGGGGGGGGGGGGGGGFGGGGGGGGGGGFGGGGGGGGGGFGGGGGGGGGGGGGGGGGGGGGGGFGGGFGFFFGDCFGGGGGGGFGFGGGGDFGGGGGGGGGGGCG8:FGGBGFFGGFGGGGGFFFEFFFEFDFFFFCBFF68:>EC7BE>EF6AFFGF7>DEFFFFE<6EE3>==@@EEF=E4>4>@>A@A3;;168(()=7FF0/8@
@M03152:184:000000000-AWYW1:1:2106:24110:14942 2:N:0:TATGCAGTATACCTGT
CCCAACTATCCCTATTAATCATTACGTCGATCCTAGAAACCAACAAAATAGGGTCAAACGTCCTATTTCATTATTCCATGCTAATGTATTCAAGCGCGAGCCTGCTTTAAACACTCTAATTTTTTCAAAGTAACAATCCTGACTCCCCGTAACACCAAATTAATGACATCACGGCTCGTCAGAAGGGAGAAATCAATGACGTTAGTACGTACCGAGGCACGACCGACGTATTGATCCCGAAATTCAACTACGAGCTTAGATCGGAAGAGCGTCGTGTAGGGAAAGAACAGGAATGTGTAGA
+
CCCCCDFGGGGGGFFGFGGGGGGGGGGGGCFGGFGGGGGGGGGGGGGGGGFDDFGGFFGGGGGGGFGGGCGGGFGGFGCEEFGGGGFGGGFFFFGGGDBCGCGCDAAFGFGFFEFGG?FFFGGGFFGGFGADGFGGGGGGGGGGGGDGGGCEGGGGGGGGFCGGDGFGGGGDGGDGGDCECEFFGFGGCCFFGCEGGGGFGCFDGFB@D99CC97BEFFFF?)(:92:5;9AAD<FA(*357AE+99=<9;06<B09AD<246:B?6:081,39>B45436@?>:F?14(1(,<)9*)2))
@M03152:184:000000000-AWYW1:1:2106:5813:14958 2:N:0:TATGCAGTATACCTGT
CCCAACTATCCCTATTAATCATTACGTCAACCCTAGAAAACCAACAAAATAAGATCGACGTCCTATTTCATTATTCCATGCTAATGTATTCAAGCGTTAGCCTGCTTTAAACACTCTAATTTTTTCAAAGTAACAGTCCTGTTTCCCCGCAACATCAAATTAATGGCATCACGGCTCTACAAGAGGGAGGAATCAGTGAAGCCAGTTCATACCGGTGGCACGACCGACCTACTGGCCCCGAAATTCAACTACGAGCTTAGATGGGAAGAGAGTCGTGTAGGGCAAGAACAGGTATGTCACA
+
ACBBCDGGFGFEGGGGGGGGGGGFGGGGGGGGGGGGGCAGGCFDEFGFGGGGFG<FEGDGCGGDGGGGGGGGGGGGFEDG,CECFFGGFFGGGD9FG7F7FEFGGG<<A@E?EFFGGGGGGFGFE<E@FFGGGCGFC:=<9EFGFFEAEEGGGGGFAEGGGGF8;AFGGCF88ED6+DBADDECGGGGGDGDCFFGGCFC9+:@EF8;C9@8C7E?B*)962A245@D))7/98)*)8).=;33++1:7;A;0D:6).))6-),410027(4.)4,204<>>(<:33772,()26)0)*.)
@M03152:184:000000000-AWYW1:1:2106:26412:15029 2:N:0:TATGCAGTATACCTGT
CCCAACTATCCCTATTAATCATTACATCGATCCTAGAAACCAACAAAATAGAATCGGATGTCCTATTTCATTATTCCATGCTAATGTATTCAAGCATAAGCCTGCTTTAAACACTCTAATTTTTTCAAGGTAACAGTCCTAATTCCCCATAACATCAAATGAATGACATTATGGTTCTTTAGAAGGTGAGAACCAATAAGACCAGTACATACCAAGGCATGACCGATCCCTTGATCCCGAAATTCAACTACGAGCTTAGATCGGAAGAGCGACGTGTAGGGAAAGAACAGTTATGTGTAGA
+
CCCCCGGGGGGGGGGGGGGGGGGGGGGGGGGGGGGGGFGGGGGGGGGGGGGGGGFFGGDGGGGGGGGGGGGGFGGGGGCCFGFGGGGFGGGGGGGGGGGFGGGGGGGGGGGGGGGGGEGGGGGGGGAFEFGGGGGGGFGGGGGGGGGGGGGGGGGGGGGGGGGGGGGGGGGGG?CEFDGGDGGGGCCADCADGFGGGGGFGGFD?9DGGBGGCGFD?DFFFFFD@AFFDF<A?FEGA@*)@>FEACEAEGF>4*3>**88*0:(59B=>=((,.6(;)7<()2)6533@@7))11+39*))
@M03152:184:000000000-AWYW1:1:2106:11283:15048 2:N:0:TATGCAGTATACCTGT
CCCAACTATCCCTATTAATCATTACGTCGATCCTAGAAACCAACAAAATAGAATCAAACGTCCTATTTCATTATTCCATGCTAATGTATTCAAGCGTGAGCCTGCTTTAAACACTCTAATTTTTTCAAAGTAACAGTCCTGATTCCCCACGACACCAAATTAATGGCATCATGGTTCATCAGAAGGGAGAAACCAATGATGCCAGTACGTACCGAGGCACGACCGACATATTGATCCCGAAATTCAACTACGAGCTTAGATCGGAAGAGCGTCGTGTAGGGAAAGAACAGGAAGTGTTATA
+
CCCCCGGGGGGGGGGGGGGGGGGGGGGGEGGGGGGGGGGGGGGGGGGGGGGGGGGGEGGGGGGGGGGGGFGGGGGGGGGGGGGGGGGGGGGGGGGGGGGGGGGGGGGGGGGGGGFGGDDFGGGGGGGGGFGGGGGGEGGGCFGGGGGGGGGGGGGGGCFFFFGG89DGGGGGGD?FCFDGGGGGGFDGGGGGGGG=CFGFGGCDCFFGGFGGGGGFFADFFFFAA92??=/:8CCG8@?9;@FFFFCFEGF@@DFFF97)7<=DFFFF(,44(69?:>AA(08>0??((.(((2,1*)*))
@M03152:184:000000000-AWYW1:1:2106:12493:15141 2:N:0:TATGCAGTATACCTGT
CCCAACTATCCCTATTAATCATTACGTCAATCCTAGAAACCAACAAAATAGAATTAAACGTCCTATTTCATTATTCCATGCTAATGTATTCAAGCGCGAGCCTGCTTTAAACACTCTAATTTTTTCAAAGTAACAGTCCTGATTCCCCATGACACCAAATTAATGACATCATGGTTCTTCAGAAGGGAGAAACCAATAATGCCAGTACGTACCAAGGCACGACCAACAATTTGATCTCGAAATTCAACTACGAGCTTAGATCGGAAGAGAGTCGTGTAGGGAAAGAACAGTTATGAGTAAA
+
CCCCCGGGGGGGGGGGGGGGGGGGGGGG@FGGGGGGGGGGGGGGGGGGGGGGFGGGGGGGGFFGGGGGGGGGFGGGGGGGGGGGGGGGGGGGGGGGGGGGGGGGGGGFGGGGGGGGGGGGGFGGGGGFGCFGGGGGGGGFGGGGGGGGGGGGGGGGGFGGGFGGGGGGGGGG;,=EDGFGGGGDGDEFGGCCFCGFGFGFGG6D?FFGDFGCDGGFF?DFEDFF>9=>FFE=@F*==<AEAA6*1=EFFGF@FD4>F=7CEE?(;131((6470/((..=(08;=F((.8--)+6**-*))
@M03152:184:000000000-AWYW1:1:2106:22928:15149 2:N:0:TATGCAGTATACCTGT
CCCAACTATCCCTATTAATCATTACGTCGATCCTAGAAACCAACAAGATAGGGTCAAACGTCCTATTTCATTATTCCATGCTAATGTATTCAAGCGCGAGCCTGCTTTAAACACTCTAATTTTTTCAAAGTAACAGTCCTGATTCCCCGCCACACCAACTGAATGGCATGACGGTTCTTCAGAAGGGAGGAACCAGTGACACCAGTGCATACCGAAGGCACGACCAGCGTACTGATCCCGAAATTCAACTACGAGCTTAGATCGGAAGAGCGTCGTGTAGGGAAAGAAAAGGTATGTGTAG
+
CCCCCGGGGGGGGGGGGGGGGGGGGGGGGGGGGGGGGGGGGGGGGGGGGGGGGGGGGGGGFGGGGGGGGGGGGGGGG9FGGGGGGGGGGGGGGGGGGGGGGGGGGGGGGGGGGGGGGEFGGGGGGGGGGGFGGGGGGGGGGGGGGFGGGGEGGGGGGGGG8FGGGGGGGGGGDEGEGFGGFGGGGGDGEGGGGGFCEFFFGGGFFAFCFFGGGGGFFFFFFAEB=BFFFD=?6@C@CE*6BB>DA+61;FFF;D>>3;E@24<1:FFFF?BB>:0,37?ABB?F071<((8<,<)/*)*6.
@M03152:184:000000000-AWYW1:1:2106:7588:15193 2:N:0:TATGCAGTATACCTGT
CCCAACTATCCCTATTAATCATTACTTTGGTCCTATAACCAACAAAATAGAACCAAAGTCCTATTTCATTATCCCATGCTAATGTATTCAAGCGCAAGCCTGCCTTAAACACTCTAATTTCTTCAAAGTAAAAGTCCTAGAGCTCTACTGCACCCAGTTAAGAGCACAGCAGTCTCTAGAAGGTAAGATCCAGCAGCTTCAGTACTATCCCGAAGGTATAGACCGAAGTGCCTGATCCGAAATTCAACTACGAGCTTAGATCGGAAGAGCGTCGTGTAGGGAAAGAACAGGGATGTGTAGA
+
CCCCCGGGGGGGGGGGGGGGGGGGGGGGGGGGGGGGGGGGGGGGGGGGGGGGGGGGGGGGGGGGGGGGGGGGGGGGGGGGGGGGGGGGGGGGGGGGGGGGGGGGGGGGGGGGGGGGFGGGGGGGGGFGGGGGGGGGGGGEGDFGFFGGGGGGGGEFGGGGGDGGGGGGGGGGFGFFGGGFGFGGGGGGFGGGGGGGGDGFG8DEGFF@DF?CGGGDBFDFFEFB=BBFFF7A8*8:>E5=?AFE6BECEDA>2>A@FEEFC?F@2(55BB>B;61?05)=;5=)106,,(/((*47*)*))
@M03152:184:000000000-AWYW1:1:2106:9288:15307 2:N:0:TATGCAGTATACCTGT
CCCAACTATCCCTATTAATCATTACTTAAGTCCTAGAAACCAACGAGAGTAGGACAAAAGTCCTATTTCATTATCCCATGCTAATATATTCAATGGCTAGGTTACGCCTGCTTTGAACACTCTAATTTCTTCACAGTAAAAGATTTGAGATACTGAAACCCTTATTTAAAAAAAAAGATTTTTAATATAAGGAGTATATTCAAAAGGAAGGAAATAAAAATATAGTACACATCAAAAAGATAGACTTTAATTTTTATTAACCGAAATTCAACTACGAGCTTAGATCGGAAGAGCATCGTGT
+
CCCCCDFGGGGGGGFCFGGGGGGGGGGG,FEFGGGGFEFFECFDEDG7FFFFA9CFGG88FEEGGGFFGGGGGGGACGGDFFGGGFG9CFFGGG9FDGGF8,EFD77FGGGGGFGGGCFFGCFFEGFGGGGCFGFGEEECEFCFF;>D8EEDGGFGEDF=CGGCFDGGF==98=DEG=F8CFFGGGGFEG:9EFDDGFFFFF@;@;ADFFDCFGGFFFCFFFFE7CEACF:ACGFGFBG=AE5:A@A+9CC7>+=@F4EF46225=2//9?457>=@)22@F8@C7=<@D913=)/):*((
@M03152:184:000000000-AWYW1:1:2106:11208:15332 2:N:0:TATGCAGTATACCTGT
CCCAACTATCCCTATTAATCATTACGTCAACCCTAGAAACCAACAAAATAAGATCGACGTCCTATTTCATTATTCCATGCTAATGTATTCAAGCGTTAGCCTGCTTTAAACACTCTAATTTTTTCAAAGTAACAGTCCTGTTTCCCCGCAACACCAAGTTAATGGCATCACGGTTCTACAAGAGGGAGGAATCAGTGAGGCCAGTTCATACCGTTGGCACGACCGACCTACTGACCCCGAAATTCAACTACGAGCTTAGATCGGAAGAGCGTCGTGAAGGGAAAGAACAGAGATGGGTAGA
+
CCCCCGGGGGGGGGGGGGGGGGGGGGGG@FGGGGGGGGGGGGGGGGGGGGGGGGGGGGGFGGGGGGGGGGGGGGGGGGDCGGGGGGGGGGGGGGGGGGFGGGGGGGGGGGGGGGGFGGGGGGFGGGGGAEGG<FGGGGFGGGGGGGGGGGGGGGGGGGFGGCFDGGGGGGGGGGGGFGGFCDFG?8CGEGGGFGGF:?FFC?CCGFFGGFG>DGGFF5@FDFDAB9@:56BFFGFG825>E;A?6AEFFF83;DEFA).)/)3:B:037:963>(2().805<5(.8(4?((,+.))(2-)
@M03152:184:000000000-AWYW1:1:2106:18918:15336 2:N:0:TATGCAGTATACCTGT
CCCAACTATCCCTATTAATCATTACGTCCACCCTAGAAACCAACAAAATAAGATCGACGTCCTATTTCATTATTCCATGCTAATGTATTCAAGCGTTAGCCTGCTTTAAACACTCTAATTTTTTCAAAGTAACAGTCCTGTTTCCCCGCAACACCAAGTTAATGGCATCACGGTTCTACAAGAGGGAGGAATCAGTGAGGCCAGTTCATACCGTTGGCACGACCGACCTACTGACCCCGAAATTCAACTACGACCTTAGATCGGAAGAGCGTCGTGTAGGGAAAGAACACGAATGGGTAGA
+
CCCCCGGGGGGGGGGGGGGGGGGGGGGG7FGGGGGGGGFGGGGGGGFGGGGGGGGGGGGGGGGGGGGG9EGGGGGGGGGGGGGGGGGGGGGGGGGGGGGGGGGGGGGGGGGGGGGGGFGGGGGGGGGGFFGGGGGGGGGGFGGGGGGGGGGGGGGGFGFGGGGGFGGGGGGDGGGGGGGGGFGFGGGGGGGGFGGGGGGFGGGFGFFGGFGGGGGFFFEFADFF=@BFFFFFA@EGF?32B>FFFFFFFGF@7))669<C<<11(,((,39>4112(0.2(.8)3@0:,(-(-*())(2(-
@M03152:184:000000000-AWYW1:1:2106:20178:15339 2:N:0:TATGCAGTATACCTGT
CCCTACTATCCCTATTAATCATTACGGCGGTCCTAGAAACCAACAAAATAGAACCGCACGTCCTATTCTATTATTCCATGCTAATGTATTCGAGCATATGCCTGCTTTGAACACTCTAATTTTTTCAAAGTAAAAGTCCTGGTTCCCCAGCACACCCAGTGAAGGGCATGAGGTTAGCCAGAAGGAAAGACCCGGCCGAACCAGTGCACGCGGTGAGGCGGACCGGTCAGCCAGGCCCGAAATTCAACTACGAGCTTAGATCGGAAGAGCGTCGGGAAGGGAAAGAACAGGAAGAGTGTAA
+
CCCCCGGGGGGGGGGGGGGGGGGGGGGGGGGGGGFGFFGGGGGGGGGGGGGGGFGGGGGGEFGGGGGGGGGGGAFEFGFGGGGGGGGGFGFGGGGGGGFGGGGGFGGGGFEECFFFGCFGGGGGGGGGGGGGGGFEEFDFFGGGGGGFFEGGGGGGGGGFGFFAFDGFGGGGGGFGG;?GGGGGFGGGFGGGGGDCEDGFGGGFCAFFG4DGG4:?AFDDF>B03945>F)57C6<5?DFEBF-9B<FAGF??<DFF<2)6<:::19?142-(43((044<F1<::83,.,,,*()*.2))
@M03152:184:000000000-AWYW1:1:2106:23817:15348 2:N:0:TATGCAGTATACCTGT
CCCAACTATCCCTATTAATCATTACGGCAGTTCTTAAAGACCAACAAAATAGAACCACACGTCCTATTTTATTATTCCATGCTAATGTATTCAGGCATAGGCCTGCTTTGAACACTCTAATTTTCTCAAGGTAAAAGTCCTGGTTCCCCGATGCATTCAATGAAGAACACACAGGTTCACCAAGAGGCAAGACCCAGTCGAGCAGTAAAACACGCCGTCAGGCGGACCACCCAACCAGATCCGAAATCCAACTACGCGCTTAGATCGGACGAGCATAGTGTAGGGAAAGAACAGGTATGAG
+
CCCCCGGGGGGGGFGGGGGGGGGGGGGGGGFGGGGGGGGGGGGCGGGGGGGGGGCFGGGGGGFGG9FGGGGGGGGGGFFFGGGGGGGGGGGGGGGGGGGG?FEFGGGGGGGGFFGGGGGGGGGGCFGACGFFCEGG9BDE;FCFGGGGGGEDEDDGGGF=;@AFGDFGGGG6@FGGGGGGGGGGGFDC>FGFFGGGGC?*@=>=DFDF+<9C+=EFD>=BA=A=299DFF2?;*:*?2**07)1=B?+6CF51*233(,7(4)4))-11((-(((.-*)-.*6?27((,(3(,2.0/)*))
@M03152:184:000000000-AWYW1:1:2106:19241:15354 2:N:0:TATGCAGTATACCTGT
CCCAACTATCCCTATTAATCATTACGTCGATCCTAGAAACCAACAAAATAGAATCAAACGTCCTATTTCGTTATTCCATGCTAATGTATCCAAGCGTGAGCCTGCTTTAAACACTCTAATTTTTTCAAAGTAACAGTCCTGATTCCCCAAGACACCAAATTAATGACATCATGGTTCGTCAGAAGGTAGAAATCAATAATGCCAGTACGTACAATAGCACGACCAATAAATTGATCCCGAAATTCAACTACGAGCTTAGATCGGAAGAGCGTCGTGTAGGGAAAGAACAGAGATGTGTAGG
+
CCCCCGGGGGGGGGGGGGGGFGGGGGGGGGGGGGGGGGGGGGGGGGGGGGGGGGGGGGGGGGGGGGGFGGGGGGGGGFFGGGGGGGGGGGGFGGGGEEGGGGGGGGGGGGGGGGGGGCEGFFGGGGGGGGGGGGGGGG@EFGGGGGGGGGFGGGGGGGGGGGGGFGGGGGGGGCGGFGGGDGGGGGGGGGGGGGGGGGGFGGGDE5DFGDGGD?CFF5CF>A9@@=CFFFE6BCA89BD>?BFEFFEFEC/8=?E29@>=CF>2;01@D((6(.((/;><(;=A?FF11:((,020*-:))
@M03152:184:000000000-AWYW1:1:2106:4772:15406 2:N:0:TATGCAGTATACCTGT
CCCAACTATCCCTATTAATCATTACGTCGATCCTAGAAACCAACAAAATAGAATCAAACGTCCTATTTCGTTATTCCATGCTAATGTATTCAAGCGTGAGACTGCTTTAAACACTCTAATTTTTTCAAAGTAACAGTCCTGATTCCCCATGACACCAAATTAATGACATCATGGTTCGTCAGAAGGTAGGAATCAATAATACCAGTACGTACGATTGCACGACCAATAAATTAATCCCGAAATTCAATACGAGCTTAGATCGGAAGAGAGTCGTGTAGGGAAAGAACAGGAATGTGGAAAT
+
CCCCCGGFFAFEG@FGGGFGGGGGGGGGGEGGGGGGGGAFGEFGGGGGGGGGGGGGGAFG<FEEFGGGGGGGGGGGGGGG8@BCFFGGGGGGGGFECGGG,EFG8,AFECGGAFFGGFGGGGGFGGFGGCFFC<<FF9FGGFF;EFGDFGGGGG89DDGFGGFEF=FGGFGGGGDDF@GGGG8@FGDCDD?;DGA6ED=+=D+>DDF7CDFF6CC***;;?AD)>@EFFF<FFGEF6:3:@BA6CF?A?7?5=))08>>9?B@?F13@,://./21(A),351.3)(55((.)+.**-0))
@M03152:184:000000000-AWYW1:1:2106:24182:15459 2:N:0:TATGCAGTATACCTGT
CCCAACTATCCCTATTAATCATTACGTCAATCCTAGAAACCAACAAAATAGAATTAAACGTCCTATTTCATTATTCCATGCTAATGTATTCAAGCGCGAGCCTGCTTTAAACACTCTAATTTTTTCAAAGTAACAGTCCTGATTCCCCATGACACCAAATTAATGACATCATGGTTCTTCAGAAGGGAGAAACCAATAATGCCAGTACGTACCAAGGCACGACCAACAATTTGATCTCGAAATTCAACTACGAGCTTAGATCGGAAGAGCTTCGTGTAGGGAAAGAACAGGTAAGTGTAGA
+
CCCCCGGGGGGGGGGGGGGGGGGGGGGGGGGGGGFGGGGGGGGGGGGGGGGGFGGFEGGDFFGGGGGGGGGGGGGGGGGGGGGGGGGGGGGGGGGGGGGGGGGGGGGFGDGFGGGGGGGGGGGGGGGGFGGGGGGDGFEGGDFGGFGGGGGGGGGGGGGGGGGGDFFFFGGFFFFCDGGGDC8FDGEFGGEF?GFEFGGF8C+:?FF7CA?F7EFF*5@:B8558CAFFAEF9FAGFFG=>AAEFFF6?C;@>4B(;C7CEFF06168(()(70,6(5;E7F;4(;=@@:(..+.9*)*-)
@M03152:184:000000000-AWYW1:1:2106:5312:15492 2:N:0:TATGCAGTATACCTGT
CCCAACTATCCCTATTAATCATTACATCGATCCTAGAAACCAACAAAATAGAATCGGATGTCCTATTTCATTATTCCATGCTAATGTATTCAAGCGTAAGCCTGCTTTAAACACTCTAATTTTTTCAAGGTAAAGTTCTTATTTCCCCTAAACTCAAAATAAATAACATAATGGTTCTTTAAAAGTTAAAACCAATAAGAACAATAAATACCCAGGCATTGACGGATCCCTGGGTCCGAAAATTAAATACCAAGCTAGAATGGAAGAGGGGCCTGTAGGGAAAAGAAACGGAGGATTAAAA
+
CCCCCGGGGGGGGGGGGGGGGGGGGGGGGGGGGGGGGGGGGGGGGGGGGGGGGGGGGGDGFGGGGGGGGGGGGGGGGGCFGGGGGCFFFGGGGGGGGGGDGCGGCGGCFGGGGGGGGGGGGGGGGGGGGFGG9555,C4,9,C,9FF,,+@,,,,,9D,,4@,,,,,,?+6,9,6,3E@,+,6,?,,,,4@4@=D,6?7+,0+)2046+++2+=,*0*)++5B8)))0;*:*30)=A0*=B)B)4B6+*+**.**0+*****60*((-((((((/))+/((26.(),(,,(,(1()+)+))
@M03152:184:000000000-AWYW1:1:2106:10932:15613 2:N:0:TATGCAGTATACCTGT
CCCAACTATCCCTATTAATCATTACGGTGATCCTAGAAACCAACAAGATAGAACCATGCCGTCCTATTCTATTATTCCATGCTAATGTATTCGAGCAAAATGCCTGCTTTAAACACTCTAATTTTTTCAAAGTAACAGTCCTGATTCCCCGCAACACCAAATTAGTGGCATTACGGTTCGTCAAGAGGGAGGAATCAGCAACGCCAGTACGTACCTGTGGCACGACCAACATGCTGACCCCGAAATTCAACTACGAGCTTAGATCGGAAGCACGTCGTGGAGGGAAAGAACAGGTAAGGGG
+
CCCCCGGGGGGGGGGGGGGGGGGGGGGGGGGGGGGGGGGGGGGGGGGGGGGGGGGGGFGGGGGGGGGGGGGGGGGGGGGGGGGGCEFFGGGGGGFEGGGFGGGGGFGGFFGGGGGGGGGGGGGGGGGGGGGGGGFFFGFG8FGGGGGEFGGGGGGGGGGDFGGGGGFGGGGGGGGDGEGDGGGGGGG8CEEGEGFEGGGFGGDB6BEGGFGGGC5BFFEFFFFADBBBFEB46*@DC(;@5>>6BFEFCFF546=;B@6;C@3/?0(022(((((-3)((3::D:@??:73((159*.*((
@M03152:184:000000000-AWYW1:1:2106:4442:15687 2:N:0:TATGCAGTATACCTGT
CCCAACTATCCCTATTAATCATTACGTCGATCCTAGAAACCAACAAAATAGGGTCAAACGTCCTATTTCATTATTCCATGCTAATGTATTCAAGCTATCGCTTGCTTTAAACACTCTAATTTTTTCAAAGTAACAGTCCTGATTTCCCACGACACCAAATTAATGACATCGTGGTTCGTCAGAAGGGAGAAACCAACTAGACCAGTACACACCGAAGGCGCGACCAACCTGTTAGTCCCGAAATTCAACTACGAGCTTAGATCGTAAGAGCGTAGTGTAGGGAAAGAACAGGACTGTGAGT
+
CCCCCFGGEFEFFGGGGGGGGGGGFGG8FGFCCFEFDGGGGGGGGGGGGGFG8ECCEFGECF7FGEFEDFEGGGGGFGGGGGGGGFEEFCFGGGGGGGGGDEFFGFGFFE<FEGDFFFDFGGGGFGFFGCFFFGFGG9>EFAEGGFF:EGGGEGGFGFGGGCDGGGFGG?6D,6@FGBDGGGDGGGGC88?FFFGGGGFB78?CCAACFFGGGGG59<=5@>AB@FBE>FBFFD4=8CD9>BB@FAECEC)42C53>()/9?<?(21(62162((((/).8318173((.(,(*(07-*))
@M03152:184:000000000-AWYW1:1:2106:21836:15725 2:N:0:TATGCAGTATACCTGT
CCCAACTATCTCTATTAATCATTACGTAGATCCTAGAAACCAACAAAATAGGATCAATCGTCCTATTTCATTATTCCATGCTAATGTATTCAAGCGTTAGCCTGCTTTAAACACTCTAATTTTTTCAAAGTAACAGTTCCGATTCCTTGCGACACCAAATTAATGACATCACGGCTCCTCGGAAGGGAGGAACCAACAAAACCAGTACGTACCGTAGGCACGACCAGCAATTTGATCCCGAAATTCAACTACTAGCTTAGATCGGAAGAGCGTCGTGTAGGGAAAGAACAAGTAAGTCAAA
+
CCCCCGGGGGGGGGGGGGGGGGGGGGGGGGGGGGGGGGGGGGGGGGGGGGGGGGGGGGGGGGGGGGFGGGGGGGGGGGGGGGGGGGGGGGGGGGGGGGGGGGGGGGGGGGGGGGGGG<FGGGGGGGGFGGGGGGGGGGGGGGGGFGGGGDEEGDGGGGGGGGGGGGGGGGFGGGDE>EGGDGGGCEGGGGGGGGFFGGGFGG>@FFFGGFGGDDEC59@FFFFFBAFFFFEFF88:ACC@FFF>=CCCCGF;);A@FEC@F<C;03;BD@;@FF940.8<>>?F:58::0(.)+)0*)*))
@M03152:184:000000000-AWYW1:1:2106:5529:15743 2:N:0:TATGCAGTATACCTGT
CCCAACTATCCCTATTAATCATTACTTTAGCCCTAGAAATCAACGAAAGTAGGACTAAAGTCCTATTTCATTATCCCATGCTAATATATTCAAAGGCTAGATTACGCCTGCCTTGAACACTCTAATTTCTTCACAGTAAAAGATTTGAAACACTTTGACCCCTAAAATATAATTTTAGGGAGTGTATTCAAAAAGAAGGAAACGAGAATAAGGTACACATCGGAAAGATGGACCTTAAGTTATCATTAATCCGAAATTCAACTACGAGCTTAGATCGGAAGAGCGTCGTGTAGGGAAAGAA
+
CCCCCDGGF<E,FE<FFFFGGGEGGGFFFFGGGGGGGGFGGGGGGGGGGGGGEFCDECGGF9FGAFGGGGGGFGGGGGGFCFGFGGGGEGGFGGGGGCFFGFFEFFGCE=FFGGFGFGGGGFFGEFEGFGEGG?EFGGGGFFGFFEFFEFGFFGGGGGF9EEFFGCFGGGGGF@+4+@8FFG>EDFC;,@FFGGCGGGDDGGD)@9D8DFGGGGGBDBDFFAFF===F8+0;;7)+<:;*B*?;AAEFFCFEBGFAFEFEF48BF)-5(-(884?<()((-)6.3:7;.(,(.+/8464;=
@M03152:184:000000000-AWYW1:1:2106:20159:15766 2:N:0:TATGCAGTATACCTGT
CCCAACTATCCCTATTAATCATTACGTCCACCCTAGAAACCAACAAAATAAGATCGACGTCCTATTTCATTATTCCATGCTAATGTATTCAAGCGTTAGCCTGCTTTAAACACTCTAATTTTTTCAAAGTAACAGTCCTGTTTCCCCGCAACACCAAGTTAATGGCATCACGGTTCTACAAGAGGGAGGAATCAGTGAGGCCAGTTCATACCGTTGGCACGACCGACCTACTGACCCCGAAATTCAACTACGAGCTTAGATCGGAAGAGCGTCGTGGAGGGAAAGAACAGGTATGGCAGGA
+
CCCCCGGGFGGGGGGGGGGGGGGGGGGG7FFGGFGFGGGEFGFGGGGGGGGGGGGGEFGGGDEGGGGGFCGGGEGGGGGGGGGGGGE6CFFGGGGGGGGGGGEFGGGGGGCFDGGGG9FFGFGGGEFCFGGGFGGG@:DGGGGGGGGGGGGGFEGGGGGGF8EGFFGGCFDEEFCCCBGGFFGGGGGGGDFFGGGG7CEFGGDDGCAEGFGCDC:>?FBAE=>9ABBFBFEFFGF6A5D@BFF76@3:57A;<C>@F43;55=<:(2(40(,-41((.4:,03>0708(40).+())(*((
@M03152:184:000000000-AWYW1:1:2106:15946:15821 2:N:0:TATGCAGTATACCTGT
CCCAACTATCCCTATTAATCATTACGGCGACTCTAGAAACCAACAAAATAGAACCGCACGTCCTATTTTATTATGCCATGCTAATGTATTCGGGCAAAGGCCTGCTTTGAACACTCTAATTTTCTCAAGGTAAAAGTCCTGGTTCCCCGACACACCCAATTAAGGGCATGCCGGCTCACCAAGAGGTAGAACCCGGCCAGACAGTACGTACCGTAAGGCAGACCGCCCGACCAGGTTCGAAATTCAACTACGAGCTTAGATCGGACGAGCGTCGGGTAGGGAAAGTACAGGTATATATAGA
+
CCCCCGGGGGGGGGGGGGGGGGGGGGGGGGGGGGGGGCGGGGFGGFGGGGGGGGGCGGGGFGGGGGGGGEGFEGGG<CFFFGGGGFGGGGGGGGGGFFEFCFEFGGGGGGGFGGGGGEFFFFGFEGAFFGGGGGFFFGGFFFGGGG9F7>CGGCGCEFGGGFFCFFGGGGGGGGDEGGFGFFCBFCCGGGGDGGGEDDCF>FGFGF498FCDDFGDFABA6@AD9B6;5A>:>5?9*5D:F:F4*/6*:<)2(/>0644A<2((4(-(,49,2((,472,8).50*-..)(4)3)**.0))
@M03152:184:000000000-AWYW1:1:2106:4981:15852 2:N:0:TATGCAGTATACCTGT
CCCAACTATCCCTATTAATCATTACGTCGATCCTAGAAACCAACAAAATAAGATCAAACGTCCTATTTCATTATTCCATGCTAATGTATTCAAGCGTTAGCCTGCTTTAAACACTCTAATTTTTTCAAAGTAACAGTCCTGATTCCCCGCGACACCAAATTAATGACATCGCGGCTCCTCAGAAGAGAGGAATCAACAAAACCAGTACGTACCATTGGCACGACCAGTAAATTGACCCCGAAATTCAACTACGAGCTTAGATCGGAAGAGCGTCGTGTAGGGAAAGAACAGGAAGGGTTAA
+
CCCCCGGGGGGGGGGGGGGGGGGGGGGGGGGGGGGGGGGGGGGGGGGGGGGGCCGGGG?FCFGGGGGGGGGGGGGDGGGGGGGDFGGGGGGGGGGGGGGGGGCFGGGGGGGGGFGGGFGGGGGGGGGGGFFGFGGGG?FGGGGGGGGGGGGGGEGGGDFFGGGGGGFGFG>EC6CEDGGDFE7>FFG7EGGGGGGGGGGFGGGDCAFDCAFFGGGFFF23A952(>@=FF<F>=>C4>5@EF>0AACFCFFE?D>6346)6).41(8104(,,(,,4).6)515().481.8(:()0.*()
@M03152:184:000000000-AWYW1:1:2106:15384:15870 2:N:0:TATGCAGTATACCTGT
CCCAACTATCCCTATTAATCATTACGTCAATCCTAGAAACCAACAAAATAAGATCAACGTCCTATTTCATTATTCCATGCTAATGTATTCAAGCGTTAGCCTGCTTTAAACACTCTAATTTTTTCAAAGTAACAGTCCTGTTTCCCCGCAACACCAAACTAATGGCATCACGGTTCTGCAAGAGGGAGGAATCAGTGAAGCCAGTACGTACCAGTGGCACGACCGACCTACTGACCCCGAAATTCAACTACGAGCTTAGATCGGAAGAGCGTCGTGTAGGGAAAGAACAGGTAAGTTTAGA
+
CCCCCGGGGGGGGGGGGGGGGGGGGGGG@FFGGGGGGGGGGGGGGCGGGGGGGGGGGGGGGGGGGGGGFGGGGGGAFGGGGGGGGGGGEGGGGGGGGGGGGGGGGGGGGGGGGGGGGGGGGGGGGGG9<FGGFGFGGGGGGGGGGFGGCEDDFGGGC8EGGFGG8DEFCGCE>FDEFGGGFFGCD>CFGGGFGGGFFFGFCFF)@BC6:*:>CGF*;*1998?B4@A98==6=CED655@ABA76A?A<<8<;CBBF4)95?6D;;>FFFF>00(.4.:<<F:FF?74312.4+.**)26)
@M03152:184:000000000-AWYW1:1:2106:26305:15874 2:N:0:TATGCAGTATACCTGT
CCCAACTATCCCTATTAATCATTATATCGATTTTAAAAACCAATAAAATAGGTTCGAACGTCCTATTTCATTATCCCATGCTAATGTATTCGAGTGATTGCCTGCTTTAAATACTCTAATTTTTTCAAAGTAACAGTCCTAACTTCCCGTAACATCAAATTAATGACATCACAGTTCGCCAGAAGAGAGAAATCAATAACGTTAGTATATACCGAAGGTATGACTGATGTATTAATCCCGAAATTCAACTACGAGCTTAGATCGGAAGAGCGTAGTGTAGGGAAATAAACGATATTTGTAG
+
CCCCCGGGFGGGG9FGGFFFGFGFGGGGCDGFGGGGGGGGGGGGGGFGGGEFFFAFEGGEC@FGGGGGG,CFFG@FCFFCFEGGGGGGFGGGECGGGGGGG9AFF8FAFCGGGGGGFAFGGGGGEGGDGGFGGGGGF:EGGGEFGGEGGF>EEG;D=FFGGGGFCDGGGGGCGA=A?++4=EG86>,F>E=EEFFGF@GFCD?D6CF=FFGFF8=9958FF@<:C=@++10=BFE@+*3198*5B+*B6=F=)9*7*;EFE//926>=3((-4,(((39))2/;7+./))/(,*(3+)3))
@M03152:184:000000000-AWYW1:1:2106:13609:15875 2:N:0:TATGCAGTATACCTGT
CCTACCTATAACTACTATTCCCTTGCCCTCTCCCAATTACAACCCACAATCCCTCATTCCCAATATATCGATCATCAACACAAACAAATAAACAACAACAATCGTATTTCATTATATTATACTACTGCATTATAATGTCGACATGCCATAGACAACATATATTTTTCATCATAACAATTCATATGTTCTACATACACTACAGAAATCAGTAAAAGTTACACAACAAGTACAACACACAAAGAACAGATCATCAAAATCAAAAAGTATATAAGTGTACTCAAACATAACCAAATGTATCTGA
+
----6,,=-,<,,,,;,6,-<,6,,,,;,;;,;,,,,,;CE,C;,,86,,,,;6,,,,,,,;6,E,,,,,66,66;<,,,,,96,,,6,,,69<,:,,,,4,,,,:,,,:,,,,,,,,:,,,:5?,,,95,,,,,5,9,,,8++,44,,4,9,,,,,,4,,,,,,,1,3++,,3+4?=+73,,,+6,,,7,4,7,,,+3*2+3),4+6++6+2+@+++0++0*)0:)=3+*+*3800)0)*30:**)+1*+***+**0.***0)**/2/:*******+*/(;*).+*.(.-(*,*+1/+11
@M03152:184:000000000-AWYW1:1:2106:14536:16005 2:N:0:TATGCAGTATACCTGT
CCCAACTATCCCTATTAATCATTACGTCGATCCTAGAAACCAACAAAATAGGTTCGAACGTCCTATTTCATTATTCCATGCTAATGTATTCGAGCGATTGCCTGCTTTAAACACTCTAATTTTTTCAAAGTAACAGTCCTGACTCCCCGTAACACCAAATTAATGACATCACGGCTCGTCAGAAGGGAGAAATCAATGACGTTAGTACGTACCGAGGCACGACCGACGTATTGATCCCGAAATTCAACTACGAGCTTAGATCGGAAGAGCGTCGTGTAGGGACAGAACAGGAATGTAGAGA
+
CCCCCGGGGGGGGGGGGGGGGGGGGGGGEGGGGGGGGGGGGGGGGGGGGGGGGGGGGGGDFGGGGGGGGGGGGGGGGGGGGGGGGGGGGGGGGGGGGGGGGGGGGGGGGGGGGGGGGGGGGGGGGGGFGGEGFGGGGGGGGFGGGGGGGGGGGGGGGGGGGGGGGGGGGGGGGGGGGGGGG6DFGGGGGGFGGGGGGFFFGGGFEFFGCFGGDGGDFAFFFFF@BFFFFFFF=F7CFFGFF@AC6AEA?GA6?5>>FB244<?1(4>?0(4;:0>:656<?@(80430((.((+.1*)044
@M03152:184:000000000-AWYW1:1:2106:18693:16021 2:N:0:TATGCAGTATACCTGT
CCCAACTATCCCTATTAATCATTACGTCGATCCTAGAAACCAACAAAATAGAATCAAACGTCCTATTTCATTATTCCATGCTAATGTATTCAAGCGTATGCCTGCTTTAAACACTCTAATTTTTTCAAAGTAACAGTCCTGATTCCCCAAGACACCAAATTAATGACATCAAGGTTCTTCAGAAGGGAGAAACCAATAATACCAGTACGTACCGAGGCACGACCAACAAATTGGTCCCGAAATTCAACTACGAGCTTAGATCGGAAGAGCGTCGTGTAGGGAAAGAACAGGTATGCGTAGA
+
CCCCCGGGGGFGGGGGGGGGGGGGGGGGFEFGGAFFGGCGGGGGGGGGGGGGGGGFCE9FFFGGFGGGG9AFGGGCAFGGGGGGFGFFGGGCFG?FCCEFFDGGFGGG<EFCAF<FGGGGGFGGEGFGFCFFGGGGGGFGDGGGGGGFCB@FGGC?>8DGGGGG,=DFGFGGGGDD?CGGGGGDFE7FCEGGFGGG8DAFGG?D@<97=?FD==65?9@F55@=:1)?6FE6891+;=G=4>A;FFEFFGFF9766A)/;55((/3(53((.,0703>2)0?(78F778(.-)3(1.(9(-
@M03152:184:000000000-AWYW1:1:2106:9913:16086 2:N:0:TATGCAGTATACCTGT
CCCAACTATCCCTATTAATCATTACGTCGATCCTAGAAACCAACAAAATAGGGTCAAACGTCCTATTTCATTATTCCATGCTAATGTATTCAAGCGCGAGCCTGCTTTAAACACTCTAATTTTTTCAAAGTAACAGTCCTGATTCCCCGCCACACCAACTTAATGACATGACGGTTCTTCAGAAGGGAGAAACCAGTGACACCAGTGCATACCGAAGGCACGACCAGCGTACTGATCTCGAAATTCAACTACGAGCTTAGATCGGAAGAGCGTCGTGTAGGGAAAGAACAGGTATGGATAG
+
CCCCCGGGGGGGGGGGGGGGGGGGGGGGGGGGGGGGGGGGGGGGGGGGGGGGGGGGGGGGEFGGGGGGGGGGGGGFGGGGGGFGGGGGGGGGGGGGGGGGGGGGGGGGGGGGGGGGGGGGGGGGGGGGGGGGGGGGGGGGGFGGGGGFEEGGG8FEGGGGGGGFDEDFGGGGGGGGGGGGGGGGGGGGDEDGFGGGGGGFGGGB,<6><BGGGGGFFEFFFFFFFFFF6B>EFGF8F5C;;@)=FFEFCCFEDG>;E@4<EFFF<B1(.(42(,79?734<EFF14(4(3(()2))))*.(
@M03152:184:000000000-AWYW1:1:2106:18023:16101 2:N:0:TATGCAGTATACCTGT
CCCAACTATCCCTATTAATCATTACGGCGACTCTAGAAACCAACAAAATAGAACCGCACGTCCTATTTTATTATGCCATGCTAATGTATTCGGGCAAAGGCCTGCTTTGAACACTCTAATTTTCTCAAGGTAAAAGTCCTGGTTCCCCGACACACCCAATTAAGGGCATGCCGGCTCACCAAGAGGTAGAACCCGGCCAGACAGTACGTACCGTAAGGCAGACCACCCGACCAGGTTCGAAATTCAACTACGAGCTTAGAACGGAAGAGCGTCGTGTAGGGAAAGAAAAGGTAATGGTAAA
+
CCCCCGGGGGGGGGGGGGGGGGGGGGGGGGGGGGGGGGGGGGGGGGGGGGGGGGFGGGGGGGGGGGGGGGGGGGGGGGGGGGGGGGGGGGGGGGGGGGGGGGGGGGGGFGFGG@FGGGGGGGGGFGGGGGFGGGGGFGGGCGGGGGGGGDCEGGGGEGGGGGGGGFEGG?CFECGGGGGGGGFECFF:<CFGG>GGGGGFGFDBCF4C?6/?DFFE?F=409;7@D@BBFBEEFFCAADDFD447=9=>G4(39),/632)59(,463:11,39(4:5<A:?<5:F0(.3(..+)**)*))
@M03152:184:000000000-AWYW1:1:2106:19125:16178 2:N:0:TATGCAGTATACCTGT
CCCAACTATCCCTATTAATCATTACGTCGATCCTAGAAACCAACAAAATAGGGTCAAACGTCCTATTTCATTATTCCATGCTAATGTATTCAAGCGCGAGCCTGCTTTAAACACTCTAATTTTTTCAAAGTAACAGTCCTGATTCCCCGCCACACCAACTTAATGACATGACGGTTCTTCAGAAGGGAGAAACCAGTGACACCAGTGCATACCGAAGGCACGACCAGCGTACTGATCTCGAAATTAAACTACGAGCTTAGATCGGAAGAGCTCCGTGTAGGGAAAGAACATGTATGTGTAG
+
CCCCCGGGGGGGGGGGGGGGGGGGGGGGGGGGGGGGGGFGCGGGGFGGGGGGGGGGGGGGGGGGGGGGGGGGGGGFGAFFFGGGGFGGGGGGEGGGGGGGGGGGGGGGGGGGGGGGF9EFGFGGEFAEGCFGGGGGFGGGGGGGGGGFGGGGGGGGGFGGGGGGF8ADC=DFEC8ADC@FFGGDFGEDECFFGGGGGFGFGG+5,<*=C>B*A7EEFB)*;>A=2(7??B5):888+)2/9@D<@=?6;FB37C)353;)7))(,-:0<?:)).(-,50.27180.4((().)0.0*)*.)
@M03152:184:000000000-AWYW1:1:2106:21262:16185 2:N:0:TATGCAGTATACCTGT
CCCAACTATCCCTATTAATCATTACGGCAGTTCTAAAAACCAACAAAATAGAACCACACGTCCTATTTTATTATTCCATGCTAATGTATTCAGGCATAGGCCTGCTTTGAACACTCTAATTTTCTCAAGGTAAAAGTCCCAGTTCCCCGATGCATTCAATAAAGAACACACCGGTTCACTAAGAGGCAAGACCCGGTCAAGCAGTAAACACGCCGTCAGGCGGACCACCCAACCAGACCCGAAATTCAACTACGAGCTTAGATCGGAAGAGCGTCGTGTAGGGAAAAAAAAGGTAAGTGAT
+
CCCCCGGGGGGGGGGGGGGGGGGGGGGG7FEFGGGGGGGGGGGGGGGGGGGGGGGGGGGGGGGGGGGGGGGGGGGGGGGGGGFFGGGGGGGGGGGGGGGGGFFGGGGGEGGGGGGGGCGGGGGGGGGGGGGGFGGGGDGGGGGGGGFGGGGGGFGGGGGCGGFGGGGGGGGGGGGDGGGGGGGGGGGGFGGGGGG6@CEFFGGB9BFG8A9CGFEA5@AFAAD=>>DF)?BFDGF<:(*(.,86:+4C3+;;;7BFFB7A?FF<???((.4:0-,((0,,6?BF6>(.,(44634*9)0))
@M03152:184:000000000-AWYW1:1:2106:10989:16411 2:N:0:TATGCAGTATACCTGT
CCCAACTATCCCTATTAATCATTACGGCGACTCTAGAAACCAACAAAATAGAACCGCACGTCCTATTTCATTATTCCATGCTAATGTATTCGGGCAAAGGCCTGCTTTGAACACTCTAATTTTCTCAAGGTAAAAGTCCTGGTTCCCCGACGCACCCAGTGAAGGGCACGCCGGCTCACCAAGAGGTAAGGCCCGGCCAGACAGTACAACGCCGCTAGGCGGACCGGCCAGCCAGGCCCGAAATTCAAATAAGAGCTTAGATATGAAGGGCCGAGTGGAGGGAAAGAAAGAAGAGTAGGGG
+
CCCCCGGGGGGGGGGGCGGFFFFGGGGGGGGDFGGGFGGFGGGGGGGFEFGGGFG:CGEECFEGFG9FGFGGFGGFGFGGFGGGGGGFAEGGEEGGFF=FFEFDCGGGGGCEFGGFFGGGGGGEDGAFGGGCFFGGEE,CEC=:EDFECGGEGEGCGD8@F@@DFEGD6DG?EG>EGF+@CE>7@GEFFGGGGC97*9:AE4;>,:FFFFGGD<*55532:15(72(5B31)848<>?C>3(.,97)9)21))214*())))))-).)((((,(,-(0)428()()(.44:((+(1*)*((
@M03152:184:000000000-AWYW1:1:2106:12431:16464 2:N:0:TATGCAGTATACCTGT
CCCAACTATCCCTATTAATCATTACGTCAACCCTAGAAACCAACAAAATAAGATCGACGTCCTATTTCATTATTCCATGCTAATGTATTCAAGCGTTAGCTTGCTTTAAACACTCAAATTTTTTCAAAGTAACAGTCCTGTTTCCCCGCAACACCAAATTAATGGCATCACGGTTCTACAAGAGGGAGGAATCAGTGAAGCCAGTGCATACCGGTGGCACGACCGACCTACTGACCCCGAAATTCAACTACGAGCTTAGATCGGAAGAGCGTCGGGTAGGGAAAGAACAGGTATGTGTAGA
+
CCCCCGGGCGGGGGGGGGGGGGGGGGGGCFGGGGGGGG@FFGGGGGGGGGGGGGGGGGGGGGGGGGGGGGGFGGGGGGGGGGGGGGGGGGGGGGGGGGEGGFGGGFFGGGGGGGGGFCGGGGGGGFGGGGGGFGGGGGGGGGGGGEGCGEGEGDFCGCFFFFGGFGFGGGGGEE6+DFGDGFGFCEGGE>=BGGGCEGFFG?DF?AFGCCCGGGGBDFCFBDBAA2(6)8>AFC:CA;5::>FEFFFFEGF;FC:@F47><A?(1(((.(((-((1:)4037?>8F((.,(.)2,/9)0)-
@M03152:184:000000000-AWYW1:1:2106:15776:16639 2:N:0:TATGCAGTATACCTGT
CCCAACTATCCCTATTAATCATTACGTCAACCCTAGAAACCAACAAAATAAGATCGACGTCCTATTTCATTATTCCATGCTAATGTATTCAAGCGTTAGCCTGCTTTAAACACTCTAATTTTTTCAAAGTAACAGTCCTGCTTCCCCGCAACACCAAGTTAATGGCATCACGGTTCTACAAGAGGGAGGAATCAGTGAGACCAGTTCATACCGTTGGCATGACAGACCTACTGACCCCGAAATTCAACTACGAGCCTAGATCGGAAAGACGTCGATAGGGGAACAAACAGGCATAGAGAGA
+
CCCCCGGGEGFDGGGGGGDFFGGGGGGGGEGGGGCFFEGGGGGGGGGGGGGGGGGFFCFEGGCACFFG9FGGGGGGGGDGCGFGGGFFFGGGGGGFD7CFFGGGGGDFGGGGGGGGAD<FGGFE8FCGGGGG9<AFEFFGGGGGGF=FCGGGGGE?EDDFF;CDADGGGGGE>@C?DDG=?DFGGD>EEEGGCA,EFCF?EFFDG7EGCFGG>GCAFFEF5=A3=BDA4A5FFG);*<C@FFF?6=<A*96277>(0)(.73,0(((((/((32-(().43;3),04(((((.0.**)*(,
@M03152:184:000000000-AWYW1:1:2106:26107:16663 2:N:0:TATGCAGTATACCTGT
CCCAACTATCCCTATTAATCATTACGTCGATCCTAGAAACCAACAAAATAGAATCAAACGTCCTATTTCGTTATTCCATGCTAATGTATTCAAGCGTGAGCCTGCTTTAAACACTCTAATTTTTTCAAAGTAACAGTCCTGATTCCCCATGACACCAAATTAATGACATCATGGTTCGTCAGAAGGTAGGAATCAATAATACCAGTACGTACTATTGCACGACCAATAAATTAATCCCGAAATTCAACTACGAGCTTAGATCGGAAGAGCGTCGTGCAGGGAAAGAACAGGTAAGGTGAGA
+
CCCCCGGGGGGGGGGGGGGGGGGGGGGGCGGGGGGGGGGGGGGGGGGGGGGGDGGGGGGGGGGGGGFEFGGGGGGGGGGGGGGGGGGGGGGGGGGGGGGGGGGGG,FFGGGFGGGGGGGGGGGGGGGGGGGGGFGGGGGGGGGGGGGGGGGGGGGGCFFGGGEEGGGGFGGGGDGGGGGGGDFDD83DE?FGGGGGGGGFGG6DFFFGDFGGGGFF7FCFFFBBFFC9AF<AFFEF>8975AA?+=E>AFF>@4?=F=*18@D2@@1(516;(3(3(.7(3;?A;)4(871<<+))*(*()
@M03152:184:000000000-AWYW1:1:2106:15366:16749 2:N:0:TATGCAGTATACCTGT
CCCAACTATCCCTATTAATCATTACGGCGACTCTAGAAACCAACAAGATAGAACCGCACGTCCTATTTTATTATGCCATGCTAATGTATTCGGGCAAAGGCCTGCTTTGAACACTCTAATTTTCTCAAGGTAAAAGTCCTGGTTCCCCGACACACCCAATTAAGGGCATGCCGGCTCACCAAGAGGTAGAACCCGGCCAGACAGTACGTACCGTAAGGCAGACCGCCCGACCCGGTTCGAAATTCAACTACGAGCTTAGATCGGAAGACCGTCGTGTAGGGAAAGAACAGGGATGTGTAGA
+
CCCCCGGGGGGGGGGGGGGGGFGGGGGGGGGGGGGGGGGGGGGGGGGGGGGGGGGGGGGGGGGGGGGGGGGGGGGGGGGGGGGGGFGGGGGGGGGGGGGGGGGGGFGGFGGGGGGGFFGGGGGGFGGGGGGGGGGGGGFGGFEGGGGGGGGDGGGGGGG?FFDFGFEGGGDGGGGEGFGFGGG?FDFGGGFGGGGGGGGFG>F=FFFGFFFGGGGEFFFFFBF66998>B>8):795:>?FFFBFF<FB662,77(9<?26.422:9:(191:>;B6F<>BF2>?F81:(,((*(//)2))
@M03152:184:000000000-AWYW1:1:2106:15635:16764 2:N:0:TATGCAGTATACCTGT
CCCAACTATCCCTATTAATCATTACGTCGATCCTAGAAACCAACAAAATAGAATCAAACGTCCTATTTCATTATTCCATGCTAATGTATTCAAGCGTGAGCCTGCTTTAAACACTCTAATTTTTTCAAAGTAACAGTCCTGATTCCCCACGACACCACATTAATGGCATCATGGTTCATCAGAAGGGAGAAACCAATGATGCCAGTACGTACCGAGGCACGACCGACATATTGATCCCGAAATTCAACTACGAGCATAGATCGTAAGAGCGTCGTGTAGGGAAAGAACAGCAATGTGTAAA
+
CCCCCG,E<EEFFEFGGGGFGGGGDGE<CFEGCF<F9E6EFDGGGGFFGGFGGFFFCF,@CFGGDFFGDGFFCFGDEFFFCD<AFGEGGFGGGGGE7BCCFDCF?AFFGGFGG8AFGGGGC@FCF,?A,5CFEFFFD,EFGGFFGGCE,>CE@EEGF+@D,=;EEDFDFGG;;9=,=A=D?@EADGC:3@EGGGGGDDFFFDDD8;8DDFGG+9@>5?5A@)*//498)+/1+=?7+7DFFF:EFFEFCFF7(95(0)77)9165,=C3(--49B(().4:F?)(0,.1(((.3.*/.*))
@M03152:184:000000000-AWYW1:1:2106:9281:16784 2:N:0:TATGCAGTATACCTGT
CCCAACTATCCCTATTAATCATTACGTCTATCCTAGAAACCAACAAAATAGGATCGAACGTCCTATTTCATTATTCCATGCTAATGTATTCAAGCGTTAGCCTGCTTTAAACACTCTAATTTTTTCAAAGTAACAGTCCAGTCTCCCCGCAACACCAAATTAATGGCATTACAGTTCATCAGGAAGGAGGAACCAGTGAGGCCAGTACATACCAGAGGCATGACCGACCTACTGATCCCGAAATTCAACTACGAGCTTAGATCGGAAGAGCGTCGTGTAGGGAAAGAACAGGTATGTGGAA
+
CCCCCGGGGGGGGGGGGGGGGGGGGGGGGGGGGGGGGGGGGGGGGGGGGGGGGGGGGGGGGGGGGGGGGGGGGGGFGGGGGGGGGGGGGGGGGGGGGGGGGFGGGGGGGGGGGGGGGGCFGGGGGGGGGFGGGGGDGGDGGGGGGGGGGEGGGGGGGGGGGGGGFFGGDGGCGFGGGFCFGGFCFGGGGEGGGGGEG8FFGGGDFFFG?7<DGGFA*:8?FBFFEFA@A>EFFGCCFFF(?@42B8CFE7;@27>9B;EEEF<@DF638131>61,,83A2B?FF:34(,38)267*.*))
@M03152:184:000000000-AWYW1:1:2106:17587:16801 2:N:0:TATGCAGTATACCTGT
CCCAACTATCCCTATTAATCATTACTCTAGTCCTAGAAACCAACAAAATAGAACCAAAGTCCTATTCTATTATTCCATGCTAAGATATTCAAGCTGTAAACAGCCTGCTTTGAACACTCTAATTTTTTCAAAGTAAAAGTGCTGGTCAAAATCCGGCCCCGCCCTTGCGGGAAGAGCCGGCTTTCCAGCAAAAAAAGGGCCCGCGGCCGCAAGCACACTGTCCACGAGGGAGCAGTGGGCGACCGCAAAAGGTCCTCGAAATTCAACTACGAGCTTAGATCGGAAGAGCGTCGTGTAGGGA
+
CCCCCGGGGGGGGGGGGGGGGGGGGGGGGGGGGGGGGGGGGGGGGGGGGGGGGGGGGGGGGGGGGGGGGGGGGGGGGGGGGGGGGGGGGGGGCEGGGGGGGGGGGGGGGGGGGGGGGGGGGGGGGGGGGGGGGGGGGGGGGFGGGGGGGGGGGGGGGGGGG6EGGGFFGDGEEGGGGDDGGGGGGGCCFGGGFCEEEGCBGDDA5?DGGEGGGFGFFFFFFFFFE@9:DA6;3C?GFFF?@>F9B33>047<2CF474(4(:<24<4<>?:FFFFBBFF9<@6>:>:779-4>E2))6>:1
@M03152:184:000000000-AWYW1:1:2106:10493:16911 2:N:0:TATGCAGTATACCTGT
CCCAACTATCCCTATTAATCATTACTTCGGTCCTAGAAACCAACAAAATAGAACCAAAGTCCTATTCTATTATTCCATGCTAATGTATTCAAGCGTAGGCCTGCTTTAAACACTCTAATTTTTTCAAAGTAAAAGTCCTGGATCCCCAACGCACCCAGTTAAGAGCACGCTGGTTCCCCAGAAGGAAAGACCCGACCAGCGCAGTACTTACCTTTCGGCAAGACCACGCAGCCAGGTCCGAAATTCAACTACGAGCTTAGATCGGAAGAGCGTCGTGTAGGGAAAGAAAAGAGATGTGTAA
+
CCCCCGGGGGGGGGGGGGGGGGGGGGGGGGGGGGGGGGGGFGGGGGGGGGGGGGGGGGGGGGFFGGGGGGGGGGGFGGDGGGGGGGGGGGGGGGGGGGGGGGGGGGGGGGGGGGGGFGGGGGGGGGGGGGGGGGGGGFGGCGGGGGGGGGCEGGGGGGDFFEGA?DGGDGGGGGGGGFGGDGGGGGCFGGGGGEEG6DGFGDGFEFFGG>F7CFGFF>=>DBFFDDFFBBBEFGFGABF@FFE0AFFACCFEFGEFF@FEF5?D0,39:?BF9?F66.,6AEFF3:03(((((2)**.*))
@M03152:184:000000000-AWYW1:1:2106:26303:16927 2:N:0:TATGCAGTATACCTGT
CCCAACTATCCCTATTAATCATTACGGCGACTCTAGAAACCAACAAAATAGAACCGCACGTCCTATTTTATTATTCCATGCTAATGTATTCGAGCATAAGCCTGCTTTGAACACTCTAATTTTCTCAAGGTAAAAGTCCTGGTTCTCCGACACACCCAGTGAAGAGCATGCCGGCTCACCAAGAGGTAAGGCCCAGCCGGACAGTACATACCGTTAGGCAGACCGTCCAGCCAGGTCCGAAATTCAACTACGAGCTTCGATCGGAAGAGCGTCGTGTAGGGAAAGAACAGGCAAGGTCAGA
+
CCCCCGGGGGFGG<FGGGGGGGGGGGGGGGGGGGGFFGGGGGGGGGGGGGGGGGGGGGGEGFGG9FFGGCFGGGGGGGGGCFGGGGFGFGGG<AFGGGGGGGFFGGGGFGGGGFFGGGFGFGGGGGF<EGGGGGFGFCFGGGGFGDGGEGGGGGGGEFGFGFGGFFFGCDFGG66@DGGGGCGGF?C<EFGGGEGGGGGD>9DBGFFGGF4FDCGE>AEFF=AB2>@:DFFFFGFCA;DB:>)4@CEFFGF;@3796)-322;F<F(1:?B(23>:6)).3:(8(5:17B((,*-)*-*()
@M03152:184:000000000-AWYW1:1:2106:16820:16949 2:N:0:TATGCAGTATACCTGT
CCCAACTATCCCTATTAATCATTACGTCGATCCTAGAAACCAACAAAATAGGGTCAAACGTCCTATTTCATTATTCCATGCTAATGTATTCAAGCGCGAGCCTGCTTTAAACACTCTAATTTTTTCAAAGTAACAGTCCTGATTCCCCGCCACACCAACTGAATGGCATGATGGTTCTTCAGAAGGTAGGAACCAGTGACACCAGTGCATACCGAAGGCACGACCAGCGTACTGATCCCGAAATTCAACTACGAGCTTAGATCGGAAGAGCGGCGTGTAGGGAAAGAACAGTGATGGCGAG
+
CCCCCGGGGGGGGGGGGGGGGGGGGGGGEGGGGGGGGGGGGGGGGEGGGGGGGGGGGGGGGGGGGGGGGGGGGGGGGGGGGGGGGGGGGGGGGGGGGGGGGGGGGFGGGGGGGGGGG,FFGGGGGGGGGFGGFGGGFFGGGFGGGGGGGGGGGGGGFFGFGGGGGGGGGGGGFGGGGGGGGGGFF?FGFGGGGGGGGGGFGGGFGFFGGFGG>DGEEFBFFAFF>>B4;EDFA7?CFFG5>0;?FA3FCGFF0*:9D@EFFE37<<017211(-4(40,:2).81)(4(,3))3)=*()((
@M03152:184:000000000-AWYW1:1:2106:9901:17008 2:N:0:TATGCAGTATACCTGT
CCCAACTATCCCTATTAATCATTACTTCGGTCCTAGAAACCAACAAAATAGAACCAAAGTCCTATTCTATTATTCCATGCTAATGTATTCAAGCGTAGGCCTGCTTTAAACACTCTAATTTTTTCAAAGTAAAAGTCCTGGATCCCCGACGCACTCAGTTAAGAGCACATCGGTTCCCCAGAAAGAAAGACCCAACCAGAGCAGTGCTTACCTTGCGGCAAGACCACCCGGCCAGGCCCGAAATTCAACTACGAGCTTAGATCGGAAGAGCGTCGTGTAGGGAAAGAACAGGTATGTGTAA
+
CCCCCGGGGGGGGGGGGGGGGGGGGGGGGGGGGGGGGGGGGGGGGGGGGGGGGGGGGGGFGGGGGGGGCGGGGGGDGGGGGGGGGGGGGGGGGGGGGGGGGFGGGGGGGGGGGGGGGGGGGGGGGGGGGGGGGGGGGGGGGFGGGGGEGGGGGGGGGGGGGGGAFGFFFFFGGGGGFGGGGFDFGGGGFCE8EG6ECDDFGGDBC?FFFFCFGCCA>5=>EFF=BBBD>>2?DGB<FFD@FFFD+65ACFF@;CBFFF3<<3212:?>2?F63(1(,0,5AB?F?F?FF:,..+)01)*-)
@M03152:184:000000000-AWYW1:1:2106:22498:17024 2:N:0:TATGCAGTATACCTGT
CCCAACTATCCCTATTAATCATTACGTCGATCCTAGAAACCAACAAAATAGAATCAAACGTCCTATTTCGTTATTCCATGCTAATGTATTCAAGCGTGAGCCTGCTTTAAACACTCTAATTTTTTCAAAGTAACAGTCCTGATTCCCCATGACACCAAATTAATGACATCGCGGTTCGTCAGAAGGTAGAAATCAATAATACCAGTACGTACAATAGCACGACCAATAAATTGATCCCGACATTCAACTACGAGCTTAGATCGGAAGAGCGCAGTGTAGGGAAAGAACAGATATGAGTTGA
+
CCCCCEFEFGGGGGGFEGGGFGGGGGGGGGGGEFDFFGDEFGCFF<EECFFGGGGGGGG7E@FGGFGGGGGGCGGGGFDFGGGFGGGCAFFFGFGGEFC@FGFFGFFE<FGFGGGGGBFFEFGGGGCEFFGEGGGAEEFGFCEGFFGD=FFFEGGGFG=DEEGGAADFG6=CEECEGGGD+8AEFGGGGGGDFFFFG=3?E7DE7CAF6?FGGD,9+<AF58BAFDFFFCAF6FFG+-*5*6)8BFC=EGF2>45(;>7><<030261(6(((.246+)71515(0.11(().+-*9)*).
@M03152:184:000000000-AWYW1:1:2106:27856:17024 2:N:0:TATGCAGTATACCTGT
CCCAACTATCCCTATTAATCATTACGTCAACCCTAGAAACCAACAAAATAAGATCGACGTCCTATTTCATTATTCCATGCTAATGTATTCAAGCGTTAGCTTGCTTTAAACACTCTAATTTTTTCAAAGTAACAGTCCTGTTTCCCCGCAACACCAAATTAATGGCATCACGGTTCTACAAGAGGGAGGAATCAGTGAAGCCAGTGCATACCGGTGGCACGACCGACCTACTGACCCCGAAATTCAACTACGAGCTTAGATCGGAAGAGCGTAGTGTAGGGAAAGAATAGGTATGTGTATA
+
@CCCCGGGGGCFGGGGGGGFGGGGGGGGGGGGGGGGGGGGGGGGGGFFFGGGGGGDGGGE@@CDGGGCGFFGGG9DDFGEGGGGGGGF@EDGF,@BFGGGGGGCFFA?EGFFEDGGGGFGGGGGGGFGF?EFGFGFFECEFGGGFGFFGDEEGDFEFGG,>FGGDDEF?FG>E@CEFDGGGGGFFE@7@8EC,>9CFGFC,+ACFA+<+CFCDGGFFF5A?>>44-/):*(/;CB<;@<3>>)9AFEF);68;G3(;;<<<4318<1:109,(3,()96A()3)(.()).,)-+(1*.2))
@M03152:184:000000000-AWYW1:1:2106:26704:17027 2:N:0:TATGCAGTATACCTGT
CCCAACTATCCCTATTAATCATTACGTCGATCCTAGAAACCAACAAAATAGGATCAAACGTCCTATTTCATTATTCCATGCTAATGTATTCAAGCTATCGCTTGCTTTAAACACTCTAATTTTTTCAAAGTAACAGTCCTGATTTCCCACGACACCAAACTAATGACATCGTGGTTCGTCAGAAGGGAGAAACCAACTAGACCAGTACACACCAAAGGCGCGACCAATCTGTTAGTCCCGAAATTCAACTACGAGCTTAGATCGGAAGAGCGTCGTGTAGGGAAAGAAAAGGTATGTGTAG
+
CCCCCGGGGGGGGGGGGGGGGGGGGGGGGGGGGGGGGGGGGGGGGGGGGGGGGGGGGGDGEGGGGGGGGGGGGGGGGGGGGGGGGGGGCGGGGGFGGGGGGGGGGGGFGAEFGGGGGGGGGGGGGGGGGGGGGGGGGGGGCFDGGGFCGGGGGGGGGGGGGGGGGFEGGFGGGGFGCCDEFEGGGFGGEGGGGFDFE6DAGF68@FACE7FG6FCFF609BA>@->B4ACEA+BCF+1C5>@5?@A?F?DA31DE081C@3<3(4<;>@?79,23(37:A2BBFB>7:(371)3.71)2.)
@M03152:184:000000000-AWYW1:1:2106:4856:17063 2:N:0:TATGCAGTATACCTGT
CCCAACTATCCCTATTAATCATTACGTCGATCCTAGAAACCAACAAAATAGGGTCAAACGTCCTATTTCATTATTCCATGCTAATGTATTCAAGCGCGAGCCTGCTTTAAACACTCTAATTTTTTCAAAGTAACAGTCCTGATTCCCCGCCACACCAACTGAATGGCATGACGGTTCTTCAGAAGGGAGGAACCAGTGACACCAGTGCATACCGAAGGCACGACCAGCGTACTGATCCCGAAATTCAACTACGAGCTTAGATCGGAAGAGCGTCGTGTAGGGAAAGAACAGGTAGGAGAGA
+
CCCCCGGGGGGGGGGGGGGGGGGGGGGGGGGGGGGGGGGGGGGGGGGGGGGGGGGGGGGGGGGGGGGGGGGGGGGGGGFGGGGGGGGGGGGGGGGGGGGGGEGGGGGGGGGGGGGGFGGGGGGGGGGGF9BCGGFGGFGGGGGGEEFCGGGGGGGGGGGGGGFGGGGGGGGCDEGGGGGGGGGGGGGGGDGGGGGGGGGFGGGDGFFFGFGGGGDA>BBFFFEFFBFA5?=4:FFCF3F1A@5?FFFFFGFFFGBF:1>EB)4(4::>??FF26>((..<A32@,).:31,4):))*(*,(
@M03152:184:000000000-AWYW1:1:2106:14671:17065 2:N:0:TATGCAGTATACCTGT
CCCAACTATCCCTATTAATCATTACGTCAACCCTAGAAACCAACAAAATAAGATCGACGTCCTATTTCATTATTCCATGCTAATGTATTCAAGCGTTAGCCTGCTTTAAACACTCTAATTTTTTCAAAGTAACAGTCCTGTTTCCCCGCAACACCAAGTTAATGGCATCACGGTTCTACAAGAGGGAGGAATCAGTGAGACCAGTTCATACCGTTGGCACGACCGACCTACTGACCCCGAAATTCAACTACGAGCTTAGATCGGAAGAGCGTCGTGTAGGGAAAGAACAGGAAGGTGTAAA
+
CCCCCGGGGGGGGGGGGGGGGGGGGGGGGGGGGGGGGGGGGGGGGGGGGGGGGGGGGGGCFGGGGGGGGGGGGGGGGGGGGGGGGGGGGGGGGGGEGGGGGGGGGGGGGGGGGGGGGGGGGGGGGGGGAFGGGGGGGGFFGGGGGGGGGGDGGGGGFGFGFEFEDGFGGGGGGGGDCFGGGGGCFEEGGGFGGGGGGG6AFDGFGFFFGFGGGGGFFAFFFFFFF@BBFFEFACEGF@G;5>4?FFEFFGF@FGF@FE@46?6@??>:1191:B6?454>:FF@?F:B14((,*(0?)*))
@M03152:184:000000000-AWYW1:1:2106:7502:17151 2:N:0:TATGCAGTATACCTGT
CCCAACTATCCCTATTAATCATTACGTCGATCCTAGAAACCAACAAAATAGGATCAAACGTCCTATTTCATTATTCCATGCTAATGTATTCAAGCTATCGCTTGCTTTAAACACTCTAATTTTTTCAAAGTAACAGTCCTGATTTCCCACGACACCAAATTAATGACATCGTGGTTCGTCAGAAGGGAGAAACCAACTAGACCAGTACACACCGAAGGCGCGACCAACTTGTTAGTCCCGAAATTCAACTACGAGCTTAGATCGGAAGAGCGTCGTGTAGGGAAAGAACAGGTATGTGTAG
+
CCCCCGGGGGGGGGGGGGGGGGGGGGGGGGGGGGGGGGGGGGGGGGGGGGGGGGGGGGGGFGGDGGGGGGGGGGGGGGGGGGGGGGGGGGGGGGGGGGGGGGGGGGGGGGCFGGGGGGGGGGGGGGGGGGGGGGGGGGGGGGGGGGGGGGGGGGGGGGGGGGGGGGGGGGGFFEGGFEGGGGFFGGDGGGGGGGGGGGGFGGC@GFFGGFGGGDEFEFBADBFBFFFF;FCFFGEDFCF@A>DFFFFF?GFFFGD;E@EFFCEFDF?BFFB>B:9,3729<>:@:@:<::414C56/)2-)
@M03152:184:000000000-AWYW1:1:2106:4237:17241 2:N:0:TATGCAGTATACCTGT
CCCAACTATCCCTATTAATCATTACGTCAACCCTAGAAACCAACAAAATAAGATCGACGTCCTATTTCATTATTCCATGCCAATGTATTCAAGCGTTAGCCTGCTTTAAACACTCTAATTTTTTCAAAGTAACAGTCCTGTTTCCCCGCAACACCAAGTTAATGGCATCACGGTTCTACAAGAGGGAGGAATCAGTGAGGCCAGTTCATACCGTTGGCACGACCGACCTACTGACCCCGAAATTCAACTACGAGCTTAGATCGGAAGAGCGTCGTGTCGGGAAAGAACAGGTATGGGTAAA
+
CCCCCGGGGGGGGGGGGGGGGGGGGGGGEEGGGGGGGGGGGGGGGGGGGGGGGGGGGGGGGDFGGGGGGGGGGGGGGGGGFFGGGAFFFGGGGGCFGGGGGGGGGGGGGGGGGGGGGGGGGGGGGGGGCFGFDFGGGFFGGGGGGGGGGGGGGGGGGGGGGDFFDFGGGGGGDFDEGGGGGFCFFBEGGGG?FFDC7CFFGG9)CCFGFFGCCGDF5F@F*5A===@;DF3FFGFF4<3(>9FEAFF=3C420C594).9554<B?B??BF1:;(-(),(4@1>B?70((...3()).*,)
@M03152:184:000000000-AWYW1:1:2106:11321:17255 2:N:0:TATGCAGTATACCTGT
CCCAACTATCCCTATTAATCATTACGGTGATCCTAGAAACCAACGAAATAGAATCAGTCCGTCCTATTTCATTATTCCATGCTAATGTATACAGACGATAGTCTGCTTTAAACACTCTAATTTTTTCAAAGTAACAGTCCTGATTTCCCATCACACCAAATAAATGGCATGAAAGTTCTTCAGAAGGTAGAGATCCATCTCACCAGTACAGGCCCTAAGCCTGACCAATGGGTAGACCCCGAAATTCAACTACGAGCTTAGATCGGAAGAGCGTCGTGTAGGGAAAGAACAGGTAGGTGTA
+
CCCCCGGGGGGGGGGGGGGGGGGGGGGGGGGGGGGGGGGGGGGGGGGGGGGGGGGGGGGGGGGGGGGGGGGGGGGGGGGGGGGGGGGGGGGGGGGGGGGGGGGGGGGGGGGGGGGGGGGGGGGGGGGGGGFGGGGGGGGGGGGGGGGGGGGGFEFGECFGGDFGGGGGGGGGGGFGFGGGGDGGGF8FFCFFFEGFGGGFGGG<FDFGGFFGFCEFBFFFFEFFFFFFFFFAF?8CF5F=5=*:AFFFFGCFE7@445B=*9>C>95553=>@>;;>FFF9474=F18;3((639*..*))
@M03152:184:000000000-AWYW1:1:2106:28111:17274 2:N:0:TATGCAGTATACCTGT
CCCAACTATCCCTATTAATCATTACGTCAACCCTAGAAACCAACAAAATAAGATCGACGTCCTATTTCATTATTCCATGCTAATGTATTCAAGCGTTAGCCTGCTTTAAACACTCCAATTTTTTCAAAGTAACAGTCCTGTTTCCCCGCAACACCAAGTTAATGGCATCACGGTTCTACAAGAGGGAGGAATCAGTGAGGCCAGTTCATACCGTTGGCACGACCGACCTACTGACCCCGAAATTCAACTACGAGCTTAGATCGGAAGAGCGTCGTGTAGGGAAAGAACAGGTATGGGGAGA
+
CCCCCFFGGGGGGFFFGGGGGGFGGGGGEGGGGGGFGGGGFFDFGGGGGGGCCFFFGGGCFGGGGDFGGGGEFFCGGGFGGGGGGGG9CFGGGGGGGGGGGGGGGGGGFFGFGAFGG<FGGGGGGGGGGGGG9EFGGG;FGCFGGGGGGGGGGGFGGEFFFGGGGGG9?GGGGG>CDFGGGFGGGDBFGGG8EGFGGC4;A:C57C@C@FG>GGG5AFEFFFEA4:>E4ABAFG9FA@GFDBFC6CEF57;;6DB9FCEF?5::?61(.46;<BF<(<4405(5252(.(32-+,))(/-(
@M03152:184:000000000-AWYW1:1:2106:17637:17303 2:N:0:TATGCAGTATACCTGT
CCCAACTATCCCTATTAATCATTACGTCGATCCTAGAAACCAACAAAATAGGTTCGAACGTCCTATTTCATTATTCCATGCTGATGTATTCGAGCGATTGCCTGCTTTAAACACTCTAATTTTTTCAAAGTAACAGTCCTGACTCCCCGTAACACCAAATTAATGACATCACGGCTCGTCAGAAGGGAGAAATCAATGACGTTAGTACGTACCGAGGCACGACCGACGTATTGATCCCGAAATTCACCTACGAGCTTAGATCGGAAGAGCGTCGTGTAGGGAAAGAACAGGTATTTGTAGA
+
CCCCCGGGGGGGGGGGGGGGGGGGGGGGGGGGGGGGGGGGGGGGGGGGGGGGGGGGFGGGGGGGGGGGGGGGGGGGGGGGGGGGGGGGGGGGGGGGGGGGGGGGGGGGGGGGGGGGGGGGGGGGGGGGCFGGGGGGGGGGGGGFFGGGGGGGGGGGGGGGGGGGGGGGGGGGCEDGGGGG6EGDGGGCEEFGGFGGGGGFGGGFDFAFGFF>GGG4??DFFF>@@@BB5>>ACGFGFFGFEFAEFF);7FFFBDFF44?A9>??4:0:?:>90(46:)6<(7:74)44034<A+-**-0-)
@M03152:184:000000000-AWYW1:1:2106:5830:17362 2:N:0:TATGCAGTATACCTGT
CCCAACTATCCCTATTAATCATTACGTCGATCCTAGAAACCAACAAAATAGAATCAAACGTCCTATTTCGTTATTCCATGCTAATGTATTCAAGCGTGAGCCTGCTTTAAACACTCTAATTTTTTCAAAGTAACAGTCCTGATTCCCCAAGACACCAAATTAATGACATCATGGTTCGTCAGAAGGTAGGAATCAATAAAACCAGTACGTACAATAGCACGACCAGTAAATTAATCCCGAAATTCAACTACGAGCTTAGATCGGAAGAGCAGCGTGGAGGAAAAAAAAAGGGAAGTTTAGA
+
CCCCCGGGFGFGGGGGFGGGGGGGGGGGGGGGGGGGGGGGGGFDFFGGGFGFGGGGGGGGG8FFGGGGFGGFGFCFGGDGGFGGGGGGGGGGGFGGGGGGGDFG<4FEGGGGGGGGGGGGGGFFGGGGGGEFFEFFGCGFGE9FGGGGGGGGGCFGGGGG9DFGGGGDGGGDEFGGFCDGGGCDG?DEF8DFFGGGGFFFGGGDF9D?D:CDDDEA8FFA>A55>DAAA>7AACE>9B/:DFFEAFE6<865><>=)9;48<27@DF;@@)(326((.,1()6;(),-1(,(,*()*-2),
@M03152:184:000000000-AWYW1:1:2106:5066:17505 2:N:0:TATGCAGTATACCTGT
CCCAACTATCCCTATTAATCATTACGTCGATCCTAGAAACCAACAAAATAGGTTCGAACGTCCTATTTCATTATTCCATGCTAATGTATTCGAGCGATTGCCTGCTTTAAACACTCTAATTTTTTCAAAGTAACAGCCCTAACTTCCCGTAACATCAAATTAATGACATCACGGTTCGTCAGAAGGGAGAAATCAATAACGTTAGTACGTACCGAAGGTACGACCGACGTATTGAACCCGAAATTCAACTACGAGCTTACAACGGTAGAGCGTCGAGTAGGGAAAGAAAAGGAATGTATAG
+
CC9CCDFFGGGGGGGGGFGFGGGGGGGGGGFFGFGGGGGGGFGGGGGGGGFGCAECFFFGDFEGFFCGGFAFGGGGAEFFGGDFFEFADCFG<FB:FCDDFFGEFCGG<EFGGFECFGGGGFGEEGFFF9FAFFFGEGGDGFGGGE>DEFGGG9,@=EFFCEFD8DGDGG?8CCFE8EC>D>FFDC=FGDGGG9D?CDE5CCFDGFC=DFGG7;A>>5)?@=A=>5@BFE>+;1*+2(*6BB>(;+/;7:A3(1>(.()))).(((--))59,-4((*(-4>054..1,34((*.9*)*-)
@M03152:184:000000000-AWYW1:1:2106:19657:17532 2:N:0:TATGCAGTATACCTGT
CCCAACTATCCCTATTAATCATTACGTCGATCCTAGAAACCAACAAAATAGGGTCAAACGTCCTATTTCATTATTCCATGCTAATGTATTCGAGCGCGAGCCTGCTTTAAACACTCTAATTTTTTCAAAGTAACAGTCCTGATTCCCCGCCACACCAACTGAATGGCATGACGGTTCTTCAGAAGGTAGGAACCAGTGACACCAGTGCATACCGAAGGCACGACCAGCGTACTGATCCCGAAATTCAACTACGAGCTTAGATCGGAAGAGCGTCGTGTAGGGAAAGAACAGGTATGTGTAA
+
CCCCCGGGGGGGGGGGGGGGGGGGGGGGGGGGGGGGGGGGGGGGGGGGGGGGGGGGGGGGFGGGGGGGGGGGGGGGGGGGGGGGGGGGGGGGGGGGGGGGGGGGGGFGFGGGGGGGGGGGGGGGGGGGGGGGGGGFGGGGGGGGGGGGEDGGGGGGGGGGGGGGFGFGFGCFDGDEGGFFG92DFGGGGGGGGGGGGGGFGG?CGFFGGFGFGGEA*996AAEB@@=;BE()0;?:84F@F9D;FACFFGFFFCA@3;4)..661::6(:<>(89(->1A-).0:>1:(34:-<56*):))
@M03152:184:000000000-AWYW1:1:2106:27828:17563 2:N:0:TATGCAGTATACCTGT
CCCAACTATCCCTATTAATCATTACGTCAATCCTAGAAACCTACAAAATAGAATTAAACGTCCTATTTCATTATTCCATGCTAATGTATTCAAGCGCGAGCCTGCTTTAAACACTCTAATTTTTTCAAAGTAACAGTCCTGATTCCCCATGACACCAAATTAATGACATCATGGTTCTTCAGAAGGGAGAAACCAATAATGTCAGTACGTACCAAGGCACGACCAACAATTTGATCTCGAAATTAAACTACGAGCTTAGATCGGAAGAGCGTCGTGTAGGGAAAGAACAAGTAGGTGTAAA
+
CCCCCGGGGGGGFGGGGGGGGGGGGGGGGGGGGGGFGGGGGGGGGGGGGGGGGGFFGGFGG@FGGGGGFGGGGDFGGGGGGGGGGGGGGGGGGFGGGGGGGGGGGFFGGGGFFGGGGGGFGGGGGGGGGGGGGGGGGGGFGGGGGEFGGGGGFGGGGGGFGGGGGGGFGGGGGFGGGGGGFGFEGGGFEGGGGGEFGGGFGDGEDDFDGFGFGGFA??=5AA>):5>CF*01BF*+469=FFF4*18AEG)5576@44>4/9>?@F038,,.(6.:7F3;(=?F073((((.69)**.2).
@M03152:184:000000000-AWYW1:1:2106:21130:17607 2:N:0:TATGCAGTATACCTGT
CCCAACTATCCCTATTAATCATTACGTCGATCCTAGAAACCAACAAAATAGAATCAAACGTCCTATTTCGTTATTCCATGCTAATGTATTCAAGCGTGAGCCTGCTTTAAACACTCTAATTTTTTCAAAGTAACAGTCCTGATTCCCCATAACACCAAATTAATGACATCATGGTTCGTCAGAAGGTAGGAATCAATAATACAAGTACGTACGATTGCACGACCAATAAATTAATCCCGAAATTCAACTACGAGCTTAGATCGGAAGAGCGTCGTGTAGGGAAAGAACAGGGATGGGGAGA
+
CCCCCGGGGGGGGF<FGGGGGGGGGGGGGGGGGGGGGGGGGGGGGGGGGGGGGGGFGGGGGGGGGGGGGGFGGGGGGGFGGGGGGGGFFFGGGGGGGGGGGFGGGGAEFFGGGGGGGGGGGGGGGGCGFGFGGGGGGGFFGGFFCF9A=@FGGGGGGGGFDGD=;=EFC8FFFFGGGGCECGCD?DDFFGGGGGCD:FGFGG+:FDFD>FDFDD:*@AE9FA>=AFBFFF<1ADEDB39=?AF?@@EA<6)6>C)2)4;89CB?D;03@8>10((66;EF?FFF:?1(.22(-*-))(*((
@M03152:184:000000000-AWYW1:1:2106:20864:17675 2:N:0:TATGCAGTATACCTGT
CCCAACTATCCCTATTAATCATTACGTCAACCCTAGAAACCAACAAAATAAGATCGACGTCCTATTTCATTATTCCATGCTAATGTATTCAAGCGTTAGCCTGCTTTAAACACTCTAATTTTTTCAAAGTAACAGTCCTGTTTCCCCGCAACACCAAGTTAATGGCATCACGGTTCTACAAGAGGGAGGAATCAGTGAGGCCAGTTCATACCGTTGGCACGACCGACCTACTGACCCCGAAATTCAACTACGAGCTTAGATCGGAAGAGCGTCGTGTAGGGAAAGAACAGGTATGTGTAGA
+
CCCCCGGGGGGGGGGGGGGGGGGGGGGGGGGGGGGGGGGGGGGGGGGGGGGGGGGGGGGGGGGGGGGGGGGGGGGGGGGCFGGGGGGGGGGGGGGGGGGGGGGGGGGGGGGEGGFGGGGGGGGGGGGFGGGFGGGGGGGGGGGGFGGGGGGGGGEGGGGGGGGGFGGGGGGGEGGGFFGGGGFCF6CEGGFGFGGFCFGFC:CCGFFGGFFGGGGFFAECEFFFBFFDBFFFFGFGF?C@EBA?FFEFFGFF;CE9FC<ECE;:BFF?::9-27,:2<<A<FF5(72(,,4).+56*-2))
@M03152:184:000000000-AWYW1:1:2106:8359:17763 2:N:0:TATGCAGTATACCTGT
CCCAACTATCCCTATTAATCATTACGTCAATCCTAGAAACCAACAAAATAGGATCGAACGTCCTATTTCATTATTCCATGCTAATGTATTCAAGCGCATGCCTGCTTTAAACACTCTAATTTTTTCAAAGTAACAGTCCTGATTCCCCGCAACACCAAATTAATGGCATTACGGTTCGTCAAGAGGGAGGAATCAGCAACGCCAGTACGTACCTGTGGCACGACCGACATGCTGACCCCGAAATTCAACTACGAGCTTAGATCGGAAGAGCGGCGTGTAGGGAAAGAAAAGGTCTGGGTAG
+
CCCCCGGGGGGGGGGGGGGGGGGGGGGGGGGGGGGGGGGGGGGGGGGGGGGGGGGGGGGGFGGGGGGGGGGGGGGGGGGGGGGGGFFGGFGGGGGEGGGGGCGGGFGGGGGFGGGGGGFGGGGGGGGFFFGGGGFGGGGFG9EGGGGGGGGGGDGGGGGGGGGGGGGGFGGFGGGGGGGGG>FFFF7FEEE8:CGGGGGFE>DACFFGGFGGCF9BF4>FFDDBAFFFFEFFFGCFFDG9D>33AACFC7=@FG).77<?<2:60<09?BF0((9;1<:AA@7>1F7(11(24+)))(29(
@M03152:184:000000000-AWYW1:1:2106:28714:17782 2:N:0:TATGCAGTATACCTGT
CCCAACTATCCCTATTAATCATTACGTCGATCCTAGAAACCAACAAAATAGGTTCGAACGTCCTATTTCATTATTCCATGCTAATGTATTCGAGCGATTGCCTGCTTTAAACACTCTAATTTTTTCAAAGTAACAGTCCTGACTCCCCGTAACACCAAACTAATGACATAACGGCTCGTCAGAAGGGAGAAATCAATGACGTTAGTACGTACCGAGGCACGACCGACGTATTGATCCCGAAATTCAACTACGAGCTTAGATCGGAAGAGCGTCGTGTAGGGAAAGAAAAGGTATGGGTAGA
+
CCCCCDFGFGGGFGGGGGGGGGGGGGGGGGGGGDFGGGFGGGGGGGFGFFGGEF@CCFGDEFGGGGFFFFGFGGGGGGGGGGGGGGGFGGDGFGGGGFGGGDFFGFGFGGGGGCGGF9EFGGGGGGGGEGFFCFFGGGGGGGGFG8ECEGGEEGAEGGGCE=DGFFGFF+=DCEDEGGDDCCG;DDGGGGGGGGFGGGGFCDGFGFFFDFGG*043*9>F>=?@FFBFDA<4AC9@6;7;D@F6+;?6)9F0(1:16)8444((-4>011-7<1-(.<<A0)8>:F7((8(..+3))(*()
@M03152:184:000000000-AWYW1:1:2106:10786:17844 2:N:0:TATGCAGTATACCTGT
CCCAACTATCCCTATTAATCATTACGTCAATCCTAGAAACCAACAAAGTAGGATCGAACGTCCTATTTCATTATTCCATGCTAATGTATTCAAGCGTTAGCCTGCTTTAAACACTCTAATTTTTTCAAAGTAACAGTCCAGATTCCTCGCAACACCAAATTAATGGCATTACGGCTCATCAGGAAGGAGGAATCAGTGAGACCAGTACATACCAGAGGCATGACCAACCTACTAACCCCGAAATTCAACTACGAGCTTAGATCGGAAGAGCGTCGTGGAGGGAAAGAACAGGAATGTTGAA
+
CCCCCGGGCFGGGGGGGGGGGGGGGGGGGEGGGGGGGGGGGGGGGGGGGGGGGGGGEGGGGGGGGGGGGGGGGGGGGGGGGGGGGGGGGGEGGGGGGGGGGGGGGGGGGGGGGGGGGGGGGGGGGGGGGGGGGGGGGGGGGGGGGGGGDEGGGFFEFGEDCGAEFDFFGGGDGCDGDFGGFDGFFGDGF6@DDFGGF9FFGGCD7CFGGFG6FGGF*<>FFDFF5@B??*@FFGEC6>GFF=?=AB?FECF@?DBFB@34;3<601<@;1(36<@2;)4:BD?@:<8<:77((0.6/)*.)
@M03152:184:000000000-AWYW1:1:2106:10454:17868 2:N:0:TATGCAGTATACCTGT
CCCAACTATCCCTATTAATCATTACGTCAACCCTAGAAACCAACAAAATAAGATCGACGTCCTATTTCATTATTCCATGCTAATGTATTCAAGCGTTAGCTTGCTTTAAACACTCTAATTTTTTCAAAGTAACAGTCCTGTTTCCCCGCAACACCAAATTAATGGCATCACGGTTCTACAAGAGGGAGGAATCAGTGAGACCAGTTCATACCAGTGGCACGACCGACCTACTGACCCCGAAATTCAACTACGAGCTTAGATCGGAAGAGCGTCGTGTAGGGAAAGAAAAGATAAGTGGAGA
+
CCCCCGGGGGGGGGGGGGGGGGGGGGGGGGGGGGGGGGGGGGGGGGGGGGGGGGGGGGGGGGGGGGGGGGGGGGGFGGGGFGGGGGGGGGGGGFGGGGGGGFCFFGGGGGGGGGGGGGGGGGGGGFFGGGGGGGGGFFGGGGGGGGG7ECEGGGEFGGGGGGGFF8FGFGGGGGDDGGFFGGFGGGGGDDGGGGGCFFFAF6:@FFFGGFFGFGGFFDB6A=DABFFFFF=FFGF<?=DFF@49AC?FFGF??D31A3/9<)/7;BB((.69(3(4<F4<<F?><FB110()-+.**)2(.
@M03152:184:000000000-AWYW1:1:2106:27345:17969 2:N:0:TATGCAGTATACCTGT
CCCAACTATCCCTATTAATCATTACGTCAACCCTAGAAACCAACAAAATAAGATCGACGTCCTATTTCATTATTCCATGCTAATGTATTCAAGCGTTAGCCTGCTTTAAACACTCTAATTTTTTCAAAGTAACAGTCCTGTTTCCCCGCAACACCAAGTTAATGGCATCACGGTTCTACAAGAGGGAGGAATCAGTGAGGCCAGTTCATACCGTTGGCACGACCGACCTACTGACCCCGAAATTCAACTACGAGCTTAGATCGGAAGCGCGTCGTGTAGGGAAAGAACAGGTATGTTTAAA
+
CCCCCGGGGGGGGGGGGGGGGGGGGGGGGGGGGGGGGGGGGGGGGGGGGGGGGGGGGGGGGGGGGGGGGGGGGGFGGGGGGGGGGGGGGDGGGGDFGGGGFFGGGGGCEGGGFGGGG<EFGGGGGGFGGGGGGGGGFGGGGGGGGEFDEGGGGGGGGGGGGGFFFGGFGGGEEGGGDCFGC,,@?@CGGGFFDGGGGGGAGGGFGFC<F?CCDFGFFFFFFFFBF>FBA*>FFGEGF?DB3>AEFF<A<CFD18B>)9;97E0(--(((437092-(7<B:FB5,7((4....0(**)0))
@M03152:184:000000000-AWYW1:1:2106:27556:18073 2:N:0:TATGCAGTATACCTGT
CCCAACTATCCCTATTAATCATTACGTCGATCCTAGAAACCAACAAAATAGGATCAAACGTCCTATTTCATTATTCCATGCTAATGTATTCAAGCTATCGCTTGCTTTAAACACTCTAATTTTTTCAAAGTAACAGTCCTGATTTCCCACGACACCAAACTAATGACATCGTGGTTCGTCAGAAGGGAGAAACCAACTAGACCAGTACAAACCAAAGGCGCGACAAATCTGTTAGTCACGAAATTCAACTACGAGCTTAGATAGCACGAGCGTCCGGTAGGGAACGAAAAGGTAAGCTGAA
+
BCCCCEGGGGGGFGGGFGGGGGGGGGGGFGGGGGGGGGGGGGGGFAFGGGGGFFGGGGGGGGGGFDEGGGGGGEFG9EFGGGFGGAFGGGGFFGEFFGCEGFGGG9FFGGGGGGGGG,CFFGGGGGGGGGGGGGGBFEEGCFFFGFG9FGGCGEGGGGGGEDFFA=,=CFGGFEG=DGDDDEEC8BEF=CFG8DEGGC6;9F+89<BFF1++=DCF55=3?A?>):<A*1*=CC5=1*1885)76AEFE@4);D3(.5))9))7)9).642036(((0432707(),(((.3<<)**)*,,
@M03152:184:000000000-AWYW1:1:2106:22145:18160 2:N:0:TATGCAGTATACCTGT
CCCAACTATCCCTATTAATCATTACGTCAATCCTAGAAACCAACAAAATAGGATCGAACGTCCTATTTCATTATTCCATGCTAATGTATTCAAGCGTTAGCTTGCTTTAAACACTCTAATTTTTTCAAAGTAACAGTCCAAATTTCCCAAAACACCAAATTAATGGCATTAAGGTTCATCAGGAAGGAGGAATCAGTGAGACCAGTACATACCAGAGGCATGACCAACCTACTAACCCCGAAATTCAACTACGAGCTTAGATCGGAAGAGCGTCGTGTAGGGAAAGAACCGGTAAGTGATG
+
CCCCCGGGGGGGGGGGGGGGGGGGGGGG7FGGGGGGGGGGGGGGGGGGGGGGGGFGEFGGFGGGGFGGGGGGGGGGGGGGGGGGGGGGGGGGEGFGFGGEGGFGGGGGGGGGGGGGGGGGGAFGGCGGGGGGGFFGGGFGAFGGFFGCFEFFFGG+4DCGCGGGGGGGGGGGGC8=FDGFGGC8DGGFGCGGGDFGGGG5D8FDDFFGGFGFFDF?FF=DA@FE@@CFFA@F5D@C6@>ADF*54+1BEDFF9C?B;3>BC?*/5652((61>0:((039;5(A243@3(((4*(/*-*))
@M03152:184:000000000-AWYW1:1:2106:22988:18247 2:N:0:TATGCAGTATACCTGT
CCCAACTATCCCTATTAATCATTACTTCGGTCCTAGAAACCAACAAAATAGAACCAAAGTCCTATTCTATTATTCCATGCTAATGTATTCAAGCGTAGGCCTGCTTTAAACACTCTAATTTTTTCAAAGTAAAAGTCCTGGATCCCCAACGCACCCAGTTAAGAGCACGCTGGTTCCCCAGAAGGAAAGACCCGACCAGCGCAGTACTTACCTTTCGGCAAGACCACGCAGCCAGGTCCGAAATTCAACTAAGAGCTTAGATCGGAAGAGCGTCGTGTAGGGAAAGAACAGGTATGGGTAG
+
CCCCCGGGGGGGGGGGGGGGGGGGGGGGGGGGGGGGGGGGGGGGGGGGGGGGGGGGGGGGGGGGGFDFFGGGGGGGGGGGGGGGGGGGGGGGGCGGGGGGGGGGGGGGGGGGFGGGGGGGGGGFGFGGGDFGFGGGGGGFFGGGGGCFEGGGGGEGGGFGEFFGCCFFG6=CEFGG?EFDDE?FGCFGDGGCGGGGGGFFGDGFEFF@EFFF>>CFF>AE?DFBF@BEFFFDFGF?6@F@>2:<+AC+9FF)3C6@B3>@9<7=;(4:08?>2(4,8.2>FB<F(.8240(18?)9)(*.(
@M03152:184:000000000-AWYW1:1:2106:13858:18270 2:N:0:TATGCAGTATACCTGT
CCCAACTATCCCTATTAATCATTACGTCGATCCTAGAAACCAACAAAATAGAATCAAACGTCCTATTTCATTATTCCATGTTAATGTATTCAAGCGTATGCCTGCTTTAAACACTCTAATTTTTTCAAAGTAACAGTCCTGATTCCCCAAGACACCAAATTAATGACATCAAGGTTCTTCAGAAGGTAGAAACCAATAATGCCAGTACGTACCGAGGCACGACCGACAAATTGATCCCGAAATTCAACTACGAGCTTAGATCGGAAGAGCGTCGTGTAGGGAAAGAACAGGTAGGTGAAGA
+
CCCCCGGGGGGGGGGGGGGGGGGGGGGGGGGGGGGGGGGGGGGGGGGGGGGGGGGGGGGGGGGGGGGGGFGGGGGGGGGFGGGGGGGGGGGGGGGGGGGGGGGGGGGGGGGGFGGGGGGGGGGGGGGGGGGGGGGGGFGGGGGGGGGGGGGGGGGGGGFGGGGGFGGGGGGGGGDEDFCFGGGGGGGGGGGGFGGGGG8D@9DDGFFGGFGGG6E>D>DAEFFFFFFFEFFAFFEDFFDFD2AEFFEFFCF2;DEBFFEC<C?F;@;;@DF(229<6><A:F?>?:4:47,.6+(*/)*).
@M03152:184:000000000-AWYW1:1:2106:5371:18310 2:N:0:TATGCAGTATACCTGT
CCCAACTATCCCTATTAATCATTACGTCGATCCTAGAAACCAACAAAATAGAATCAAACGTCCTATTTCGTTATTCCATGATAATGTATTCAAGCGTGAGCCTGCTTTAAACACTCTAATTTTTTCAAAGTAAAAGTCCTGATTCCCAATGACACAAAATTAATGACATCATGGTTCGTCAGAAGGTAGGAATCAATAATACCAGTACGTACAATAGCAAGACCAATAACTTGATCACAAAATTCAACTACGAGCTTAAACAGGAAAAGCGTCGGGTGGGAAAAGAACAGGAAGGGTAAAA
+
CCCCCGGGGGGGGGGGGGC-,EFFCC;CC+BFEF<@FGCG,E<6FFG896;EFFCEG,C,,C,B@FDC,CF<CE9E,<C9,66C@E@,CC,FFG,8,@FFG<FA8FF<EGA<<4?4?FAFGFGGCAFGAA5ED,@,9A=,=;EBEED,>E,,9,A,@D8F,D3@,,99DD8,6=DG?EC>8@DC=,3AA+@,3,7,@D,+,6+1,+1++06+6?,+1+*+*);):)3:C334+**5+3*398F)+?A1/;*:=*3:******(-5(((0899((((()(6(03./),((3((.2()0(*.)
@M03152:184:000000000-AWYW1:1:2106:9819:18527 2:N:0:TATGCAGTATACCTGT
CCCAACTATCCCTATTAATCATTACGGCAGTTCTTAAAGACCAACAAAATAGAACCACACGTCCTATTTTATTATTCCATGCTAATGTATTCAGGCATAGGCCTGCTTTGAACACTCTAATTTTCTCAAGGTAAAAGTCCTGGTTCCCCGACGCATTCAATAAAGAGCACAAAGGTTCACCAAGAGGCAAGACCCAGTCGAGCAGTAAAAACTCCGTCAGGCGGACCACCCCACCAGATCCGAAATTCAACTACGAGCTTAGATCGGAAGAGCGTCCGGAAGGGAAAGAAAATGAAGTTGA
+
CCCCCGGFGGEFGEGGGEFEGGGGGGGGEGGGGGGGGGGGGFGGGGGGGGGGGGCGGGGGGGGGGFFGFFGGGGGGGGGGGFFGGGFFGFFDGGGGGGCFGGGFGG?FGFAEFEGGGGGGGGGGGGFGFFEEFFEFGGGGGGFGFFCFFEEGGGGGC;CADFG8;AEG8FGFGD?ADC=@DFGDDG8FCC8=,@8D806:EDD@FBFGF+9++3,03*:9@CE>>):A):2?BGFG49*6AD>2>))37@A)(;)6)6(./3)75(-0:0<0033(()4(47:BB4:1(,.()3)9=.:-)
@M03152:184:000000000-AWYW1:1:2106:23575:18617 2:N:0:TATGCAGTATACCTGT
CCCAACTATCCCTATTAATCATTACGTCGATCCTAGAAGCCAACAAAATAGGTTCGAACGTCCTATTTCATTATTCCATGCTAATGCATTCGAGCGATTGCCTGCTTTAAACACTCTAATTTTTTCAAAGTAACAGTCCTGACTCCCCGTAACACCAAATTAATGACATCACGGCTCGTCAGAAGGGAGAAATCAATGACGTTAGTACGTACCGAGGCACGACCGACGTATTGATCCCGAAATTCAACTACGAGCTTAAATCGGAAGAGCGTCGTGTAGGGAAAGAAAAGTGAAGTGTAGA
+
CCCCCGGGGGGGFGGGGGGGGGGGGGFGGCGGGGGGGGGGGGGGGGGGGGDEGFFCFGGGFGEGFGGGGGGGGGGGGGGGGGGGGG9EFGGG,ACGGGGGAFGGFGGGGFGGGGGFGGGGGGGGGGGGGGGGDGFCFGGGG9FFGGCG8+BEEGGGGGCFG8FFCEGGFGGGEEDGG8DGGGCGGFCFGGGG7;ECF?78CDGF7BCFGFGGGGGBBBAFFFF=(:@F5)7)1CE=C18;A;F?:@<:CFF<07B>F4)-5411(((..407?0((.8ABF??5()(((.4).+69*:7))
@M03152:184:000000000-AWYW1:1:2106:6737:18662 2:N:0:TATGCAGTATACCTGT
CCCAACTATCCCTATTAATCATTACGTCAATCCTAGAAACCAACAAAATAGAATTAACGTCCTATTTCATTATTCCATGCTAATGTATTCAAGCGCGAGCCTGCTTTAAACACTCTAATTTTTTCAAGGTAACAGTCCTGATTTCCCACCACACCAAATTAATGGCATGATGGTTCTTCAGAAGGGAGGAACCAGTGACACCAGTACATACCAGAGGCACGACCAGCGTACTGATCCCGAAATTCCACTACGAGCTTAGATCGGAAGAGCGGCGTGAAGGGAAAGAACAGGAAGTGGTAGA
+
CCCCCGGGGGGGGGGGGGGGGGGGGGGGGGGGGGGGGGGGGGGGGGGGGGGGGGGGGGGGGGGGGGGGGGGGGGGGGGGGGGGGGGGGGGGGGGGGGGGGGGGGFGGGGGGGGGGGGGGGGGGGFGGGFGGGGGGGGGFFGGGGGFDFFEGGGGGGGGDDGGGDFGGGFGGG?=FFFC9EFFFCFGCGEGGGGGGGGGGFFDFBFFFGGFG?CCFAFBFFDFFBFF5>>DBFAE*=C27(:@)>8+9ACGFDFG31AE<C)9:<070=3(.(,4(-(.64:FF567470<(((*)**-*--
@M03152:184:000000000-AWYW1:1:2106:20523:18675 2:N:0:TATGCAGTATACCTGT
CCCAACTATCCCTATTAATCATTACGGCGACTCTAGAAACCAACAAAATAGAACCGCACGTCCTATTTTATTATGCCATGCTAATGTATTCGGGCAAAGGCCTGCTTTGAACACTCTAATTTTCTCAAGGTAAAAGTCCTGGTTCCCCGACACACCCAATTAAGGGCATGCCGGCTCACCAAGAGGTAGAACCCGGCCAGACAGTACGTACCGTAAGGCAGACCGCCCGACCAGGTTCGAAATTCAACTACGAGCTTAGATCGGAAGAGCGTCGTGTAGGGAAAGAACAGGGATGTGTAGA
+
CCCCCGGGFGGGGGGGGGGGGGGGGGGGGGGGGGGGGGGGGGGGGGGGGGGGGGGGGGGGGGGGGGGGGGGGGGGGGGGGGGGGGGGGGGGGFDGGGGGGGFGGGGGGGGGGGGGGGGGGGGGGGGGGGGGGGGGGGGGGGGFGGGGGGGGGGGGEGFGEFGGGGGGGGGGFG6>CGGGGGFFGGGGGGGG98EEGGGGFFGGFGFACFFFDDFGDFFBFFF4=>(68ABF5>C32*391>07A??4=>C4<BGFF))))-)-46((3<:;,44(,,5)247852@??:?1(,*,096>-4
@M03152:184:000000000-AWYW1:1:2106:28232:18691 2:N:0:TATGCAGTATACCTGT
CCCAACTATCCCTATTAATCATTACGTCGATCCTAGAAACCAACAAAATAGGTTCGAACGTCCTATTTCATTATTCCATGCTAATGTATTCGAGCGATTGCCTGCTTTAAACACTCTAATTTTTTCAAAGTAACAGTCCTGACTCCCCGTAACACCAAACTAATGACATCACGGCTCGTCAGAAGGGAGAAATCAATGACGTTAGTACGTACCGAGGCACGACAGACGTATTGATCCCGAAATTCAACTACGAGCTTAGATCGGAAGAGCGTCGTGGAGGGAAAGAACAGGTATGTGTAGA
+
CCCCCGGGGGGGGGGGGGGGGGGGGGGGGGGGGGGGGGGGGGGGGGGGGGGFGGGGGGGGGGGGGGGGGGGGGGGGGGGGGGGGGGGA@FFFGGEGGGGGGCGGGGGGGGFGGGGFGGGGGGGGGGGDFFGGGGGGGGGGGGGGGGGGGGGGGGEEGGGGGGGGGGGGDGF=8ECG68=EFGGCCGDGEEFGCGGGGFCAEDDCCAAFDAC?7DE>DF>*:>E(:B2)):CAFGEG85D;>0:E+;58?6)635528C<9-)-(,,,:??B0:((((0.465:>()((((,))3.1*)2.)
@M03152:184:000000000-AWYW1:1:2106:25814:18711 2:N:0:TATGCAGTATACCTGT
CCCAACTATCCCTATTAATCATTACTTCGGTCCTAGAAACCAACAAAATAGAACCAAAGTCCTATTCTATTATTCCATGCTAATGTATTCAAGCGTAGGCCTGCTTTAAACACTCTAATTTTTTCAAAGTAAAAGTCCTGGATCCCCAGCGCACCCAATTAAGAGCACACTGGTTCCCCAGAAGGAAAGACCCGACCGGAGCAGTGCTTACCTTTCGGCAAGACCACCCAGCCAGGTCCGAAATTCAACTACGAGCTTAGATCGGAAGCGCGTCGGGTAGGGAAAGAACAGATATGTGTAT
+
CCCCCEGGGGGGGGGGGGGGGGGGGGGGGGGGGGGGGGGGGGGGGGGGGGGGGEFGGGGGGGGGGGGGGFGGFGGGGGGGGGGGGGGGGGFGGDGGEGEFEGFGGGGGGGGGGFFGGGGGFAGCGDFGFGGGGGGFGGGGGGGFFGGGGGGGGGGEGGGEGGFGG8DGGGGG?EDF6DDDD?@DDFCFGGG8,@=EGGCD+=FFC969+<CCFFEFF>=594FBFB>F)):):C25;>C@53A(8:?C);64;D5;>E9@>)9=;6;;19;6;;1(0.2:258@6;<?((.()+.01)26)
@M03152:184:000000000-AWYW1:1:2106:17458:18718 2:N:0:TATGCAGTATACCTGT
CCCAACTATCCCTATTAATCATTACTTCGATCCTAGAAACCAACGAAACATCGAACCGAAATCGTATTCCGTTATCCCATGCTGTAGTATTCATGCCTCCTTTTTTGGCTGCTTTGAACACCCTAATTTATTCAAAGTAAACGAATGGGAACTCCACAGATATGGGCCGCATGGCGCGAGACCATACGGTTTTGCCCCGTACCTGCTTTATAAGCCTCCGCCCAGTTAAGAGTAGAGGTGAGCATCCCATAGGTGAGAACGAACAGACCAGCACAGACCTTGACGGCCGACCGGTGAACTG
+
CCCCCGGGGGGGGGFGGGGGGGGGGGGGGGGGGGGGGGGGGGGGGGGGGGGGEGGGGGGGGGGGGGGGGGGGGGGGGFGGGGGGGGGGGGGGGGGGGGGFFFFFGGGGGGGGGGGGGGGCFGGGGGGGGGGGGGCGGFGFFGGGDFGGGGGGGGGGGGGFGGGGG?F?DGGGGFGGGEDE?:CFDFCGGCCGFGGGGGGFEGCEFFACD>FFGGGFAFFFE@DDB;4C7AEA+:3+:;82ADAE466=@FA@@F64;EE89(41((.:04::((,,4),447)9371(-34(-5,05)*-.
@M03152:184:000000000-AWYW1:1:2106:11726:18837 2:N:0:TATGCAGTATACCTGT
CCCAACTATCCCTATTAATCATTACGTCAACCCTAGAAACCAACAAAATAAGATCGACGTCCTATTTCATTATTCCATGCTAATGTATTCAAGCGTTAGCTTGCTTTAAACACTCTAATTTTTTCAAAGTAACAGTCCTGTTTCCCCGCAACACCAAATTAATGGCATCACGGTTCTACAAGAGGGAGGAATCAGTGAGACCAGTTCATACCAGTGGCACGACCGACCTACTGACCCCGAAATTCAACTACGAGCTTAGATCGGAAGAGCGTCGGGTAGGGAAAGAACAGGTATGTGTAGA
+
CCCCCGGGGGGGGGGGGGGGGGGGGGGGEGGGGGGGGGGGGGGGGGGGGGGGGGGGGGGGGGGGGGGGGGGGGGGGGGGGGGGGGGGGGGGGGGGGGGGGGGGGGGGGGGGGGGGGGGFGGGGGGGGGDFGGGGGGGGFFGGGGGGGGGGGGGGGGGGGGGEGGGGGGGGGGGGDGGGGAFFGGGGGGGGGGGGGGGGGFGFGBFFFGGFGDFGGFFBDFEFFABFFB4FEFAFEFFDC>>@AEFF<=EGFF<7>BF63<5C?6;80113(-30((,7:?:@B5(.:021:.5+(**-*))
@M03152:184:000000000-AWYW1:1:2106:19384:18842 2:N:0:TATGCAGTATACCTGT
CCCAACTATCCCTATTAATCATTACGTCAATCCTAGAAACCAACAAAATAGAATTAACGTCCTATTTCATTATTCCATGCTAATGTATTCAGGCGCGAGCCTGCTTTAAACACTCTAATTTTTTCAAGGTAACAGTCCTGATTTCCCACCACACCAAATTAATGGCATGATGGTTCTTCAGAAGGGAGGAACCAGTGACACCAGTACATACCGAAGGCATGACCAGCGTACTGATCCCGAAATTCAACTACGAGCTTAGATCGGAAGAGCGCCGTGTAGGGAAAGAACAGGTATGTGTAGA
+
CCCCCGGGGGGGGGGGGGGGGGGGGGGGGGGGGGGGGGGGGGGGGGGGGGGGGGGGGGGGGGGGGGGGGGGGGGGGGGGGGGGGGGGGGGGGGGGGDGGGGGGGGGGGGGGGGGGGGGGGGGGGGGGGCFGGGGGGGGGFGGGGGGGGGGGGGGGGGGGGGGGGGFGGGD8EFDFGFEGFCFGGFGGGGGGGGGGG?FGFGDGFGFFGGFFFGGGFEFCFFFFCE@BEFFBFA7ADF);@E@F?8FEFFGFF><BF46317?<@FFF@;8((63(-,.6<()4.(8:12(.).+(*/6*))
@M03152:184:000000000-AWYW1:1:2106:23812:19044 2:N:0:TATGCAGTATACCTGT
CCCAACTATCCCTATTAATCATTACTTCGATCCTAGAAACCAACAAAATAGAATCAAACGTCCTATTTCATTATTCCATGCTAATGTATTCAAGCGTATGCCTGCTTTAAACACTCTAATTTTTTCAAAGTAACAGTCCTGATTCCCCATAACACCAAATTAATGACATCATGGTTCGTCAGAAGGTAGGAATCAATAATACCAGTACGTACGATTGCACGACCAATAAATTAATCCCGAAATTCAACTACGAGCTTAGATCGGAAGAGCGTAGTGTAGGGAAAGAACAGGCATGTGTAGA
+
CCCCCGGGGGGGGGGGGGGGGGGGGGGGGGGGGGGGGGGGGGGGGGGGGGGGGGGGGGGGFGGGGGGGGGGGGDFGGFGGGGGGGGGGGGGGFGGGGGGGDGGCFGGGGGFGGGGGGGGGGGGGGGGGGFGGGDGGGFEGGFGGGGFCEFGGGGGG7FGFCFCGCDFGGGGFCDAFFCDECGGGGGGGFFGGGGGG8CEFA8DDGFBFDFGFDDFF?5=AF>A@AC@5FF@6AFCC+8;A>@4AFFEFFGF9=45=4>>C?<=>>?@=>=(((,349@)7@A@A0A3381/(2+(+3125)
@M03152:184:000000000-AWYW1:1:2106:24223:19057 2:N:0:TATGCAGTATACCTGT
CCCAACTATCCCTATTAATCATTACATCGATCCTAGAAACCAACAAAATAGAATCGGATGTCCTATTTCATTATTCCATGCTAATGTATTCAAGCGTTGGCCTGCTTTAAACACTCTAATTTTTTCAAGGTAACAGTCCTAATTCCCCACAACATCAACCGAATGACATCATGGTTCCTTAGAAGGTGAGAACCAATGGGATCAGTACATACCGAAGGCATGACCGACCCATCGATACCGAAAGTCAACTACGAGCGTAGATCGGAAGAGCGACGTGTAGGGAAAGAACAGAGAAGTGTAG
+
BCCCCGGGFGGFGGGGFGGGGGGGGGFGEGGGDGGCGDGGCGGGGGGGEFGGGGGFGGF7FFFFAFFGCGGFGGGG9CEGGGGGGGGDCFGCGDGGGEE88AEFFCDGFFGGGGGGGGFGGCGGGGCB@?FGFFGGGGGGGFEGGGGGGG8FGEG899D8EEEGGGGCFFGFFGFC9EFFF,=ECFEFCDAFG,@DDDD6DGG5@DFGGFGG+@C*<*);C=?)0:=?9?9*64-**/;):(?(=+98;C)3285().((())6(6(3==;1(2(4<@02<@8>:7?:031(,*(8*.*.)
@M03152:184:000000000-AWYW1:1:2106:9164:19246 2:N:0:TATGCAGTATACCTGT
CCCAACTATCCCTATTAATCATTACGTCGATCCTAGAAACCAACAAAATAGAATCAAACGTCCTATTTCGTTATTCCATGCTAATGTATTCAAGCGTGAGCCTGCTTTAAACACTCTAATTTTTTCAAAGTAACAGTCCTGATTCCCCATGACACCAAATTAATGACATCATGGTTCGTCAGAAGGTAGGAATCAATAATACCAGTACGTACTATTGCACGACCAATAAATTAATCCCGAAATTCAACTACGAGCTTAGATCGGAAGAGAGTCGTGTAGGGAAAGAACAGGTAAGGTGTAA
+
CCCCCGGGGGGGGGGGFGGGGGGGGGGGGGGGGFFFGGGGGGGGGGGGGGGGGGGGGGGGGGGGGGGGGGGFCGGFCFFGGGGDGGGGGGGGGGGGGDGGGGGGGGGGGGGGGGGGGGGGGGGGGGGGGGGGGGGGGFGGGFGGGEFFGGGGGGGGFGFGGGGGGCFFGGFFDF==F@CC6+=;DGC==88BFGGGGGF<@DCEDFF7DFGCCCGFF?AFFDFFA5=9?ACFFDCG+1*/?4>E69E68F*-9<6>4;*>1*65@2((,(,/)38?(56=4)(83;3(8/(..+.)*(2)-
@M03152:184:000000000-AWYW1:1:2106:5028:19350 2:N:0:TATGCAGTATACCTGT
CCCAACTATCCCTATTAATCATTACGTCAATCCTAGAAACCAACAAAATAGAATTAACGTCCTATTTCATTATTCCATGCTAATGTATTCAAGCGCGAGCCTGCTTTAAACACTCTAATTTTTTCAAGGTAACAGTCCTGATTTCCCACCACGCCAAATTAATGGCATGATGGTTCTTCAGAAGGGAGGAACCAGTGACACCAGTACATACCGGAGGCATGACCAGCGTACTGATCCCGAAATTCAACTACGAGCTTAGATCGGAAGAGCGGCGCGTAGGGAAAGAACAGGTAAGTGTTAG
+
CCCCCGGGFGGGGGGGGGGFGGGGGGGGGGGGGGGGGGGGGGGGGGGGGGGGGGGGGGEFDFGGGGGGFGGGGGGGGGGGFGGGGGGGFGFGGGGGGGFG7FEGGEFFGGFFGGGGGFGGGGGGGGGGGGGGGGGGGFFDFGGFAEEFGGEGGDGGGGGFFDFGGGGGGGDGGGGGGGGGGGGGGEGCEEFGFGFFFFFFG7CBGFFFGFCDDDGEFFFFFEFB:BBEFEFFFGECFFG=?>6@8BCFEFF6@<>>F3/)9<=;<608@@02(7((35;BBF:5?F?<<04-6+,**)*))
@M03152:184:000000000-AWYW1:1:2106:6256:19498 2:N:0:TATGCAGTATACCTGT
CCCAACTATCCCTATTAATCATTACGTCGATCCTAGAAACCAACAAAATAAAATCAAACGTCCTATTTCGTTATTCCATGCTAATGTATTCAAGCGTGAGCCTGCTTTAAACACTCTAATTTTTTCAAAGTAACAGTCCTGATTCCCTAAAACACCAAATTAATGGCATTATAGTTCGTCAGAAAAGAGAAACCGATTATACCAGTACGTACAAAAGCACGACCAGTAAACCGGTCTCGAAATTCAACTACGAGCTTAGATCGGAAGAGCGTCGTGTGGGGAAAGAACAGGTAGGGATAGA
+
CCCCCGGGGGGGGDFGGGGGGGGGGGGGGGGGGGGGGGGGGGGGGGGGGGGGGGGGGGGGDFGGCGGGGGGGGGGGGGGGGGGGGGFFGGFGGGGGGGGGG8FGGEGFGGGGGGGGGGFFFGGGGGGGGAFGFFGGGGGFGDEGGGGGGFGGGGGGGGGGGGGGFGCGCFFGGGGGGEGGGGF>DDDGGGGGGGDDGDGFGDDB,@FF6AFFDCGFF?=6B>ABF9CCFFF9?7>DFEC;FFFFFFC8*CA((25(/9=EF<0(41(363(,3;@F(),(,)30353482(.)+()),*()
@M03152:184:000000000-AWYW1:1:2106:10564:19568 2:N:0:TATGCAGTATACCTGT
CCCAACTATCCCTATTAATCATTACGTCGATCCTAGAAACCAACAAAATAGGATCAAACGTCCTATTTCATTATTCCATGCTAATGTATTCAAGCGCGAGCCTGCTTTAAACACTCTAATTTTTTCAAAGTAACAGTCCTGATTCCCCGCCACACCAACTGAATGGCATGACGGTTCTTCAGAAGGGAGGAACCAGTGACACCAGTGCATACCAAAGGCACGACCAGCGTACTGATCCCGAAATTCAACTACGTGCTTAGATCGGAAGAGCGTCGAGTAGGGAAAGAACAGGTATGTGTAA
+
CCCCCGGGGGGGGGGGGGGGGGGGGGGGGGGGGGGGGGGGGGGGGGGGGGGGGGGGGGGGFGGGGGGGGGGGGGGGGGGGGGGGGGGFCGGGGGGGGGGGGGGFFFGGGGGGGGGGGGGGGGGGGFGGGGGGGGGGGG8FF9FGGFFFGGGGGFGGGGGGGGGGGGFGGGGFGGGGGDFGGG:EDFCFGGGGGGGDGGGFGGGDC<?7FFFCGGG5AF=FF2BBFBB46B=48@<=+89(035(+;C=?CA8;CF0;EE<E3.(6?29B?:>;(4(-1,)8B(..<7?0(4()06616:6)
@M03152:184:000000000-AWYW1:1:2106:6445:19613 2:N:0:TATGCAGTATACCTGT
CCCAACTATCCCTATTAATCATTACGTCGATCCTAGAAACCAACAAAATAGGGTCAAACGTCCTATTTCATTATTCCATGCTAATGTATTCAAGCGCGAGCCTGCTTTAAACACTCTAATTTTTTCAAAGTAACAGTCCTGATTCCCCGCCACACCAACTGAATGGCATGATGGTTCTTCAGAAGGTAGGAACCAGTGACACCAGTGCATACCGAAGGCACGAACAGCGTACTGATCCCGAAATTCAACTACGCGCTTAGATCGGAAGAGCGTCGTGTAGGGAAAGAACAGGTATGTCGTG
+
CCCCCGGGGGGGGFGGGGGGGGGGGGGGDGGGGGGGGGGGGGGGGGGGGGGFGGGGGGGGFGGGGGGGGGGGGGGGGGGGGGGGGGCCCGGGGFGGGGGGGGGGG<EFGGGGGGGGGGGGGGGGGGFGFGGGGFG9EFFGGGCFE@F8CGCEGGGGGGGGGGGGFGGGFGG,==?=99DG+9DE?GGFFGF;DFFGGGF?A665EFFGG+<*09C>?5CFF9*-79@>??@B;FECFCF@B@FFA=C=?FF;?))35;@FE)9412:;BFFF6(44:)4A<0(<1)(((.4(5+.)1)*-(
@M03152:184:000000000-AWYW1:1:2106:17678:19625 2:N:0:TATGCAGTATACCTGT
CCCAACTATCCCTATTAATCATTACTTCGGTCCTAGAAGCCAACAAAATAGAACCAAAGTCCTATTTTATTATTCCATGCTAATGTATTCAAGCTAAAACTGCCTGCTTTGAACACTCTAATTTTTTCAAAGTAAAAGTCCTGGAGCCCCAGCCGACCCAGTGAAGGGCAGCTGGTTAACCAGAAGGAAAGACCCAACCGGAGCAGTGCTTGCAACGAGGCAAGACCACTCAGTCGGGCCCGAAATTCAACTACGAGCTTAGATCGGAAGAGCGTCGTGTAGGGAAAGAACAGGTAGGGGG
+
CCCCCGGGFGGGGGGGGGGGGGGGGGGGGGGGGGGGGGGGGGGGGGGGGGGGGGGGGGGGGGGGGGGGFGGGGGGGGGGGGGGGGGGGGGGGGGGGGGGGGGGFFFGGGGGGGGGGGGGGGGGGGGGGGGGFGGGDFDGDGGGGGGGGGGGGFGGGGGGGGFFGEGF+CFGDEFGGFGGFGGGEGGFGGGGGGGGFGGG>CGDFGFFG?CGFGGAFDFAFFFFFD=)9??4FF+><;@D25,;(8)9@EFFF;F>FF;0;EFFCC61:?F:1(43:B)43:FA>:>:1:70:<546*(*((
@M03152:184:000000000-AWYW1:1:2106:17397:19671 2:N:0:TATGCAGTATACCTGT
CCCAACTATCCCTATTAATCATTACGGCAGTTCTAAAAAACAACAAAATAGAACCACACGTCCTATTTTATTATTCCAACCTAATGTATTCAGGCATAGGCCTGCCTTTAACACTCTAATTTTCTCAAGGTAAAAGTCCACGTTCCCTGATGAATTCAATTAAAAACACACCGGTTCACTAAGAGGCAAGACCCAGCCATGCAGAAAACACACCGTCAGGCGGAACACCCAACCGGACCCGAAATTCAACAACAAACTTACACCGCACGAACGAAGCACAGGAAAAAAACAAGCATATACT
+
CCCC9@D@@A<@C@8EEFE-6CF,,:BFG+6,<CCE@,@+BC,,C,6CC,,;,,;@<E786,@6C,,<,<FG,CC9,C,,,,9CC,,<@,<C,,C@,CFEC8,:,,5C,:AAF,A<C5<F9A,5A,5,,,:EE,,,C@E,,+@,44,,994,,4,==F,,,,,,,,=,08+66+0+6,37632,636+8+,,3@,,,+@+,+=>2;;6+3;+0+*3*<)*0)34)::6/25)6*())()()6>0)1)3?+*((1)()))/)).(,(--(,(,(((,()(.,8(.,0((-3(4(*./*)*))
@M03152:184:000000000-AWYW1:1:2106:14062:19725 2:N:0:TATGCAGTATACCTGT
CCCAACTATCCCTATTAATCATTACGTCAACCCTAGAAAACCAACAAAATAAGATCGACGTCCTATTTCATTATTCCATGCTAATGTATTCAAGCGTTAGCCTGCTTTAAACACTCTAATTTTTTCAAAGTAACAGTCCTGTTTCCCCGCAACATCAAATTAATGGCATCACGGTTCTACAAGAGGGAGGAATCAGTGAAGCCAGTTCATACCGGTGGCACGACCGACCTACTGACCCCGAAATTCAACTACGAGCTTAGATCGGAAGAGCGTCGTGTAGGGAAAGAACAGGTATGTGGAA
+
CCCCCGGGGGGFGGGGGGGGGGGGGGGGGGGGGGGGGGGGGGGGGGGGGGGGGGFFFGGGFGGGGGGGGGGFFGGGGGGCFGGGGGGFGGGGGGGGGGGGGGGGGDFFGGGGGGGGGGGFFGGGGGGGGAFGGGGGGGGFDFFGGFGGGGGGGGGGGGADFFGGFGGGGCGGGGG>DGGFGGD8?EDGEGG8?9FGGGGFGGG@FFFCCFGGGGGFFF5CF9DFFBBFFBEFFF<??BC9A0>@FFEF4FF@;C5>E1))67?:??B>(3:918>2:73><:7F:>0711(24+.)/.*))
@M03152:184:000000000-AWYW1:1:2106:9771:19773 2:N:0:TATGCAGTATACCTGT
CCCAACTATCCCTATTAATCATTACGTCGATCCTAGAAACCAACAAAATAGGTTCGAACGTCCTATTTCATTATTCCATGCTAATGTATTCGAGCGATTGCCTGCTTTAAACACTCTAATTTTTTCAAAGTAACAGTCCTGACTCCCCGTAACACCAAACTAATGACATCACGGCTCGTCAGAAGGGAGAAGTCAATGACGTTAGTACGTACCGAGGCACGACCGACGTATTGATCCCGAAATTCAACTACGAGCTTAGATCGGAAGAGCGTCGTGTAGGGAAAGAACAGGGAGGGGGAGA
+
CCCCCGGGGGGGGGGGGGGGGGGGGGGGGGGGGGGGGGGGGGGGGGGGGGGGGGGGGGGGGGGGGGGFGGGGGGGGGGGGGGGGGDGGGGGGGGGGGGGGGGGGGFGGGGGGGGGGGGGGGGGGGGGGGCFGGGGGGGGGFGGGGGGGGGGGGGGGGGGGGGGGGGGGD?DEE6DEGGDDFD=DCFEFCD@@@ACCF9E?ED5@EFFGD9>CGDC99?=FDD;5@BBF38>AAC?7@@DDB@FF=FF@?FFBFD>;4A?9)6(2:6>00(-480,-3.62::6>BF1((.((-*,8)(1((
@M03152:184:000000000-AWYW1:1:2106:20133:19836 2:N:0:TATGCAGTATACCTGT
CCCAACTATCCCTATTAATCATTACGGCGACTCTAGAAACCAACAAATAGAACCGCACGTCCTATTTTATTATGCCATGCTAATGTATTCGGGCAAAGGCCTGCTTTGAACACTCTAATTTTCTCAAGGTAAAAGTCCTGGTTCCCCGACACACCCAATTAAGGGCATGCCGGCTCACCAAGAGGTAGAACCCGGCCAGACAGTACGTACCGTAAGGCAGACCGCCCGACCAGGTTCGAAATTCAACTACGAGCTTAGATCGGAAGAGCGTCGTGTAGGGAAAGAACAGGTAAGGTTAGAG
+
CCCCCGGGGGGGGGGGGGGGGGGGGGGGGGGGGGGGGGGGGGGGGGGGGGGGGGGGGGGGGGGGGGGGGGGGGGGGGGGGGGGGGGGFGGGGGGGGGGGGGGGGGGGGFGGGGGGGGGGGGGGGGGGGGGGGFFGGFGGGGGGGGGGGGGGGGGGGGFGDGFFGGGGGGGGGEGGGGGGGDGFGGGGCFGGGGCEGGGGFGFGFGFEDC>DGGFGFFFFFFFF6:;@AEFBEAD38F;FF><FAFF>?B4B6?GB?FFF4<BFF01(43,3:318:<FFFF467?4?B::.-)+4**-05)
@M03152:184:000000000-AWYW1:1:2106:16603:19896 2:N:0:TATGCAGTATACCTGT
CCCAACTATCCCTATTAATCATTACATCAGCCTTAGAAACCAACAAAATAAGACCAACGTCATATTCTATTATCCCATGCTGTAATATTCAATGGCAAGGTTACGCCTGCTTTGAACACTCTAATTTTTTCAAAGTAAATGATCCGAAGCGAGTTGCCTCACTATCGGTAAGATAGGAAACGCCAGTCCAGCCACGCCACAAGGACGAGCTTTGACCAGACGCATTCCGAAATTCAACTACCAGCTTAGATCGGAAGAGCGTCGTGTAGGGAAAGAACAGGAATGTAGAGTTCTGGCTGGG
+
CCCCCGGGFGGGGGGGGGGGGGGGGGGGGGGGGGGGGGGGFEGGGGGGGCGGGGGGGGGGGGGGGGGGGGGGGGFGGGGGGGGGGGGGGGGGGGGGGGGGFGGGGGGGGGGGGGGGGGGGGGDFGGGFGGGGGGGGGGGGGGGGGGGGGGGGGGGGGGGGFDFFGGGGGGGGGGGGGGGGGGEEDCFGGGGGGGFCC6CB,C?CG5969@D5DFGFA50;54?2:=E+*:>6ABCGFFG5)());;BFFG6?@GB@:;3;;32:((,64)13(8?:?).12)./)9)).6.))+)/)(*,-
@M03152:184:000000000-AWYW1:1:2106:8768:19963 2:N:0:TATGCAGTATACCTGT
CCCAACTATCCCTATTAATCATTACGGCAGCTCTAAAAACCAACAAAATAGAACCACACGTCCTATTCTATTATTCCATGCTAATGTATTCAGGCATAGGCCTGCTTTGAACACTCTAATTTTCTCAAGGTAAAAGTCCTGGTTCCCCGATGCATTCAATAAAGAACACAACGGTTCACCAAGAGGCAAGACCCAGTCGAGCAGTAAACACGCCGTCAGGCGGACCACCCAACCAGATCCGAAATTCAACTCCGAGCTTAGAACGGAAGACCGTCGGTTAGGGAAAGAAAAGGAAGTGGAA
+
CCCCCGGGCFFGGFFGGGGGGGGGGGGGGGGGEGGG<F@FGGGGGGCEFGECEFDFFGF>FGEEFFFGGFGGGGGFGFFFGDGGGGB,CEFFGGFGEFAFFA<FGGGGAFCGGF?ADGCFGGGC9?FFFGCGFGGAAFEEGFGGGFGGEGGGCGCGGE;EFD;=FGGGDGCEG@>ECCF8=??EF87CFDGGCBD8EG>@89DF7B?++<C+;9****1669B>>(085A=?B5(8A)>@:151==3@CC+/)2).).(),)).,46<((((((-(()((,8(8(.,4<((.(*4)/.*))
@M03152:184:000000000-AWYW1:1:2106:23637:19995 2:N:0:TATGCAGTATACCTGT
CCCAACTATCCCCATTACTCAATACGGCGACCTTAGAAACCACCACCATAGCACCGCACGTCCTAGTTTATTATGCCATCAAAAAGTATAAGGGCACAGGCCCTCTTTGAACAGTCTACTTTTCTTAATTTAACAGACAGGGTTCCACGAACAGCACCATTATGTTCCTGACAAATCACTGAGAGGTCGACCCCAGCCACACAGTACGTACCGGACAGCCAACAAGGCGACCCACGTCGAACTCCAACGACGGACTAAGCACGCACGAAGGCAGTATGGAGACAGAACACGAAGAGACAGA
+
@B<-@,CE-,C8,CF9C,C-=,C@@,,@++8++,C99,,,;,,8F,,,6,,;,,,++++7,,8,,,,<,<,,,,,,,,,,,:C,,,5CC,<,,,8,,:,9<F7,,:C?,9,5F,,:,,,:,,,,:,,5,:,,,5,984,,++9,84,,8@+++,8@,,6>;6,6,,,,33+@@,0,+>+,+,28+38,+4+4@8*1@CF*,09),?9*4**3***)))7))(0(00(2)86:3*()0,/()())0/(6(*),,*.()))().40(3((((((1(.))*()(/-<05)48((((*()),7(,
@M03152:184:000000000-AWYW1:1:2106:11067:20099 2:N:0:TATGCAGTATACCTGT
CCCAACTATCCCTATTAATCATTACGTCGATCCTAGAAACCAACAAAATAGAATCAAACGTCCTATTTCATTATTCCATGCTAATGTATTCAAGCGTGAGCCTGCTTTAAACACTCTAATTTTTTCAAAGTAACAGTCCTGATTCCCCACGACACCAAATTAATGGCATCATGGTTCATCAGAAGGGAGAAACCAATGATGCCAGTACGTACCGAGGCACGACCGACATATTGATCCCGAAATTCAACTACGAGCTTAGATCGGAAGAGCGTCGTGTAGGGAAAGAACAGGTATGGTGTGA
+
CCCCCFGGGGGGGEEFFGGGFFGGGG@FGGEGGFGGFD<FFGDECGGGGGGGFGDFEFEFG?FCFFC@CGGGGGG<FGGAFFGGGFE<AFGGFFCCGEGGG<EF@9CA<EDFCGEGGGGFFADEGGFGG<FAF9FGFGGGFGGFGGFGGGGGGGGEC8FA>AEFF8?FGGGGGCFFFGGGGFFF68@DEEGGGD8AFGGFG?D8FFACCFGCGGGF5*8A>AF54=>BEFEFFGCDB:D=6>5CFF6+7<8;DDA0AE<F<?1<1;9:B19261-(45<B<7?7303(.3())+.)*)*()
@M03152:184:000000000-AWYW1:1:2106:3743:20110 2:N:0:TATGCAGTATACCTGT
CCCAACTATCCCTATTAATCATTACGGCGACTCTAGAAACCAACAAAATAGAACCGCACGTCCTATTTTATTATGCCATGCTAATGTATTCGGGCAAAGGCCTGCTTTGAACACTCTAATTTTCTCAAGGTAAAAGTCCTGGTTCCCCGACACACCCAATTAAGGGCATGCCTGCTCACCAGGAGGTAGAACCCGGCCAGACAGTACGTACCGTAAGGCAGACCGCCCGACCAGGCTCGAAATTCAACTACGAGCTTAGATCGGAAGAGCGTCGTGGAGGGAAAGAACAGGAAGGTGTAGA
+
CCCCCGGGGDGFGGGGGGGFGGGGGGGGGEEGGGGGGGGGGGGGGGGGGGGGGEGEECGGGGGGGGGFCGGGGGGGGGGGGGGGGGGGAFGGFEGGGFFGFFF@F<EF9FGGEGEGFCGGGGGGFGGGGGEFCGCGFGGDFE@FGGGGGGGGGFG+BDFGFGGEC?EGGGGG,@DGGA?D?FGDDEEGGGG98EEGDGEF9DFBFF879?DGG7F4A6=A?BFF>9F>55>>EF6*;@D>F?72*9<B)9?12<>;4<2A):<6<6>(4(,,30,,(03?288F6)473((((*-094*).
@M03152:184:000000000-AWYW1:1:2106:14380:20189 2:N:0:TATGCAGTATACCTGT
CCCAACTATCCCTATTAATCATTACGTCGATCCTAGAAACCAACAAAATAGAATCAAACGTCCTATTTCGTTATTCCATGCTAATGTATTCAAGCGTGAGCCTGCTTTAAACACTCTAATTTTTTCAAAGTAACAGCCCTGATTCCCCATGACACCAAATTAATGACATCATGGTTCGTCAGAAGGTAGGAATCAATAACATCAGTACGTACGATTGCACGACCAATAAATTGATCCCGAAATTCAACTACGAGCTTAGATCGGAAGAGCGTCGTGTAGGGAAAGAAAAGGTATGTGTAGA
+
CCCCCGGGGGGGGGGGGGGGGGGGGGGGGGGGGGGGGGGGGGGGGGGGGGGGGGGGGGGGFGGGGGGGGGGGGGGGGGGGGGGGGGGGGGGGGGGGGGGGGGGGGGGGGGGGGGGGGGGGGGGGGGGGGGGGGGGGGGGGGGGGGGGGGGGGGGGGGGGGGGGGGGGGGGGFFGGFGEDGGGGFCFGGGGGGGGGGGGGDDFCECCFGCFGGGGGFFF@FFDF>AC8AFFEFAFCDB:D>EFFF8BC@CGA==D4(6@==?EDD;;98@@96492;3FE3@FB>0)4(4:(.6+,1*.*))
@M03152:184:000000000-AWYW1:1:2106:13176:20249 2:N:0:TATGCAGTATACCTGT
CCCAACTATCCCTATTAATCATTACGTCGATCCTAGAAACCAACAAAATAGGGTCAAACGTCCTATTTCATTATTCCATGCTAATGTATTCAAGCGCGAGCCTGCTTTAAACACTCTAATTTTTTCAAAGTAACAGTCCTGATTCCCCGCCACACCAACTGAATGGCATGACGGTTCTTCAGAAGGGAGGAACCAGTGACACCAGTGCATACCGAAGGCACGACCAGCGTACTGATCCCGAAATTCAACTACGAGCTTAGATCGGAAGAGCGTCGGGTAGGGAAAGAACAGGGATAGGTGG
+
CCCCCGGGGGGGGGGGGGGGGGGGGGGGGGGGGGGGGGGGGGGGGGGGGGGGGGGGGGGGFFGGGGGGGGGGGGGGGGGGGGGGGGGGGGGGGGDFGGGGGGGGGGGGGGGGGGGGGAFGGGGGGGGGGFGGGGGGGGGGGGFEFGGGGGGEEGGGGGGFCFGGG,@FFFGGGGDGDGGF7=FDGGCEGGEGGFGC9?AFGGCCDAA@FFG5D5:?EE>FFDF=>FFFDFFFFGE>A3CDB;8;F6CFCGFEFGD(54CEFD2:?:02477>(49((.4::DBF:),(,(..(2())(0)(
@M03152:184:000000000-AWYW1:1:2106:6355:20486 2:N:0:TATGCAGTATACCTGT
CCCAACTATCCCTATTAATCATTACGTCAACCCTAGAAACCAACAAAATAAGATCGACGTCCTATTTCATTATTCCATGCTAATGTATTCAAGCGTTAGCCTGCTTTAAACACTCTAATTTTTTCAAAGTAACAGTCCTGTTTCCCCGCAACACCAAGTTAATGGCATCACGGTTCTACAAGAGGGAGGAATCAGTGAGGCCAGTTCATACCGTTGGCACGACCGACCTACTGACCCCGAAATTCAACTACGAGCTTAGATCGGAAGAGCGTCGTGTCGGGAAATAACCGGTATGTATAAC
+
CCCCCGGGGGGGGGGGGGGGFFFFGGGG@EGGGGCGDFGGG,FGFGGGG9FG<DGGDGGGGGGGGFGGGGGGGGGGGGGGC99F@FEFFFAFGGEGGGDG?EGGFEFAEF?FGFFGFAFFGGGF,E,A,FGGEFAFE,@FGCEE@A=F=CGGFGGFGFFGGGGAAEGGGFCCGF>EGFGF+=,@@BEEDDFDFF9=C?9?+?+1@<7=EAC>DCG@FF@A>A>):BBDBFEFF7;8AFG;:6A)8:<F<FF0,252A6)75C61?(9<1<94690(.0(243())16)((((-*(1*)*))
@M03152:184:000000000-AWYW1:1:2106:11241:20528 2:N:0:TATGCAGTATACCTGT
CCCAACTATCCCTATTAATCATTACGTCAATCCTAGAAACCAACAAAATAGGATCGAACGTCCTATTTCATTATTCCATGCTAATGTATTCAAGCGCATGCCTGCTTTAAACACTCTATTTTTTCAAAGTAACAGTCCTGATTCCCCGCAACACCAAATTAATGGCATTACGGTTCGTCAAGAGGGAGGAATCAGCAACGCCAGTACGTACCTGTGGCACGACCGACATGCTGACCCCGAAATTCAACTACGAGCTTAGATCGGAAGAGCGTCGTGTAGGGAAAGAACAGGAATGTGGAGA
+
CCCCCGGGGGGGGGGGGGGGGGGGGGGGCFGGGGGGGGGGGGGGGF@FGGGGFFGGGGGGGGGGGGGGGGGGGGGGGGGGGGGGGGGGGGGFGGGGGGGGGFGGGGDGGFGGGGGGGGGGGGGGGGFGFGGGGGGGGGGGGGGGEEGCEGGGGGGGGGFGGCFFGGGGGGGGGGDGGGGGGGDFG>GGEEGGGGGGGGGAGGGFGFFGGFGG>CGAFF2ADDF=@FBFFFEFFGFFA;D;5@FEFFEFFGFFFGD9:<<A<>FF::>FF?6313(-454<?F6FB?7?F?6(.+)/*)*((
@M03152:184:000000000-AWYW1:1:2106:7199:20530 2:N:0:TATGCAGTATACCTGT
CCCAACTATCCCTATTAATCATTACTTCGGTCCTTCAACCAACAAAATAGTCCCAAAGTCCTATTCTATTATTCCATGCTAATATATTCCGGCTTTCGCCTGTCTTAATCACTCTAATTTCTTCAAAGTAAATGTTTAGTCCGCCCAAGCTTCCGCTCGGCCCTACTAAAAAAAGGGCCCCGCCCCTCCCGTACATGCCGCTAAGGCCGACAAGAGTCCGGCGCCCGAAATTCAACTACGAGCTTAGATCGGAAGAGCGTCGGGTAGGGAAAGAACAGGTAGGGAGAGATCTGGGTGGTGG
+
CCCCCGGGGGGGGGGGGGGGGGGGGGGGGGGGGGGGGGGGGGGGGGGGGFGFGGGGGGGGGGGGGGGGGGGGGGGGGGGGGGGGGGGGGGFGGGGGGGGGGGAFGGGGGGGGGGGGGGGGGGGGGGGGGGGGGGGGGGGGGGGGEGGGGGGFGGGGGDCBEDGGGGGCFGGGGGG>DEGGD>EGGGFGGGGGGG>FGGG5?7C4CFFGGFDGGFGF>4B?D(89039>BF?F*040*.C05456477BB7)41CBB502-40(-37?BF78312:(4;()-*(0(0(,4))))+.)8(*(,
@M03152:184:000000000-AWYW1:1:2106:14906:20617 2:N:0:TATGCAGTATACCTGT
CCCAACTATCCCTATTAATCATTACGTCAACCCTAAAAACCAACAAAATAAGATCGACGTCCTATTTCATTATTCCATGCTAATGTATTCAAGCGTTAGCCTGCTTTAAACACTCTAATTTTTTCAAAGTAACAGTCCTGTTTCCCCGCAACACCAAGTTAATGGCATCACGGTTCTACAAGAGGGAGGAATCAGTGAGGCCAGTTCATACCGTTGGCACGACCGACCTACTGACCCCGAAATTCAACTACGAGCTTAGATCGGAAGAGCGTCGTGTAGGGAAAGAACAGGTATGGTTAGA
+
CCCCCGGGGGGGGGGGGGGGGGGGGGGGGGGGGGGGGGGGGGGGGGGGGGGGFGGGGGGGGGGGGGGGGGGGGGGGGGGGGG<FFGGGGGGGGGGGGGGGGGGGGGGGDGGGGGGGFGGGGGGGGGGGGGGGGGGGGGGGGGGGGGGDGGGGGGGGGGFGGDFDCFGGFGGGGGDGGFGDFGGGGGGGGGG?FGGGFFFAF7C)@8CGGFGFDGGFFACFADA=B@@E>F=FFGBFFFGFFF4?FFFFCFF@FD>BF<@C33,:(46BF?6(8>2:6FFF?F?F0)4(23())+()/.:()
@M03152:184:000000000-AWYW1:1:2106:17946:20625 2:N:0:TATGCAGTATACCTGT
CCCAACTATCCCTATTAATCATTACGTCAATCCTAGAAACCAACAAAATAGGATCGAACGTCCTATTTCATTATTCCATGCTAATGTATTCAAGCGTTAGCCTGCTTTAAACACTCTAATTTTTTCAAAGTAACAGTCCAGATTCCTCGCAACACCAAATTAATGGCATTACGGCTCATCAGGAAGGAGGAATCAGTGAGACCAGTACATACCAGAGGCATGACCAACCTACTAACCCCGAAATTCAACTACGAGCTTAGATCGGAAGAGCGTCGTGTAGGGAAAGAACAGGTAAGATGAG
+
CCCCCGGGGGGGGGGGGGGGGGGGGGGGGGGGGGGGGGGGGGGGGGGGGGGGGGGGEGGGFFGGGGGGGGGGGGGGGGGGGGGGGGGGGGGGGGGGGGGGGGGGGGGGGGGGGGGGGFGGGGGGGGGGGGGGGGGGGFFGGGGGGGGGGGGGGGGGGGGGGGGGGGGGGGGGGGDEDGGGGGGDGGGCFGGGGGGGFFGFGGGCCFFGGFGGDDGFFFAEFDFFFEDBEF@FAGFGFFCBFFFFFFEFFGFFDGFF)5C<9CCF??09(6@0377(6).-5715478?(32(.3)9*)0))
@M03152:184:000000000-AWYW1:1:2106:12167:20663 2:N:0:TATGCAGTATACCTGT
CCCAACTATCCCTATTAATCATTACGGCGACTCTAGAAACCAACAAAATAGAACCGCACGTCCTATTTTATTATGCCATGCTAATGTATTCGGGCAAAGGCCTGCTTTGAACACTCTAATTTTCTCAAGGTAAAAGTCCTGGTTCCCCGACACACCCAATTAAGGGCATGCCGGCTCACCAAGAGGTAGAACCCGGCCAGACAGTACGTACCGTAAGGCAGACCGCCCGACCAGGTTCGAAATTCAACTACGAGCTTAGAGCGGAAGAGCGTCGAGTAGGGAAAGAACAGGTAGAGTTAGG
+
CCCCCGGGGGGGGGGGGGGGGGGGGGCGFFEGGGGGGGGGGGGGGGGGGGGGGFGGGDGGGGGGGGGGGGGGGGGGGGGGGGGGGGGGDGFGGGGGGGDFDGGGGGGGFEEFF,CFGFFFGGGGFEGFGCECGGGGGGFGFGGFGFFFGGGGGFGGG6DFF,@F8DEFFGGDEGGGGGGGG6:8CCGGGGGGGGGGGGEF647><:AG66?DG8=>AFF;4>489>058>958CD>?ADFF?5AFFAF29;:09B;FA<4)),7;(,(.8,-4((-4544<?15348((((.)+-//-2)(
@M03152:184:000000000-AWYW1:1:2106:5028:20763 2:N:0:TATGCAGTATACCTGT
CCCAACTATCCCTATTAATCATTACGTCGATCCTAGAAACCAACAAAATAGAATCAAACGTCCTATTTCGTTATTCCATGCTAATGTATTCAAGCGTGAGCCTGCTTTAAACACTCTAATTTTCTCAAAGTAACAGTCCTGATTCCCCATGACACCAAATTAATGACATCATGGTTCGTCAGAAGGTAGGAATCAATAATACCAGTACGTACTATTGCACGACCAATAAATTAATCCCGAAATTCAACTACGAGCTTAGATCGGAAGAGAGACGTGTCGGGAAATAACAGGTACAGCTGAA
+
CCCCCGGGGGGGGGGGGGGGGGGGFGGGGGEGGGGGGGGGGGFGGEGGGGDGGGGGGGGGGFGGGGGFGFGGGGGGGGGGGGGGGGGGGGGFGGGGG@EGGGGGGGGGGGFGFFGGGFFGGGGGGGFEE9FFEEGGGGGGGGGGGGG8FGGFGA8=EGGGFGEFFGGEGGGFG8DAFGDEDGGEFFEGG?EAEDFGGGDBDFDDFFFGCFGGFFFF77DAFAFFFFFFABEFFGEGACDD>99<+BEFEGA=5?4(187>47>(89/75((((,,265(:>FF));3)3)())+)*))*))
@M03152:184:000000000-AWYW1:1:2106:15327:20840 2:N:0:TATGCAGTATACCTGT
CCCAACTATCCCTATTAATCATTACGTCGATCCTAGAAACCAACAAAATAGGATCAAACGTCCTATTTCATTATTCCATGCTAATGTATTCAAGCGCGAGCCTGCTTTAAACACTCTAATTTTTTCAAAGTAACAGTCCTGATTCCCCGCCACACCAACTGAATGGCATGACGGTTCTTCAGAAGGGAGGAACCAGTGACACCAGTGCATACCAAAGGCACGACCAGCGTACTGATCCCGAAATTCAACTACGAGCTTAGATCGGAAGAGAGTCGGGTAGGGAAAGAACAGGTAAGTGGAG
+
CCCCCGGGFGGGGGGGGGGGGGGGGGGGGGGGGGGGGGGGGGGGGGGGGGGGGAFFGGGGFGGGGGGGGGGGGGFGGGGGGGGGGGGGGGGGGGGGGGGGGGGGGGGGGGGFGCFGGGGGGGGGGGGGGFGGGGGGGGCGGGGGGGGGGGGGGFGGGGGF?EFGGGGGGGGGGD8EDFFCFGGGFGEGGDEGGGGGCG98FFGD5?AFFA;FFFFAA>2FF=D2@BBFFEFFFGE>FEGF:9B?FF?FFCFEFG)4)/))6/7(2<09,1(,4-((()(43),58>,3(.4,)+)1/)*.(
@M03152:184:000000000-AWYW1:1:2106:14968:20859 2:N:0:TATGCAGTATACCTGT
CCCAACTATCCCTATTAATCATTACGTCGATCCTAGAAACCAACAAAATAGGTTCGAACGTCCTATTTCATTATTCCATGCTAATGTATTCGAGCGATTGCCTGCTTTAAACACTCTAATTTTTTCAAAGTAACAGCCCTAACTTCCCGTAACATCAAATTAATGACATCACGGTTCGTCAGAAGGGAGAAATCAATAACTTTAGTACGTACCGAAGGTACGACCGCCGTATTTATCCCGAACTTCAACTACGAGCTTAGAACGGAAGAGCGTCGGTGAGGGCAAGAAGAATAATGTATAA
+
@CCCCGGGGGGGGGGGGGGGGGGGGGGGGGGGGF<FEGGGGCFGGGGGGGDGGFGEFGGGCDGGGGGGGGGGGGGGGGGEFGGGGGGFFGGGFDGGGGGGGFGGGFFGFFFGGGGGGFGGGFGFGGCFGGGGGGGD8DGGGGGGGGFBEGEBEAFGGGGFDCFGEFFGGGG8C+6@=+=CGCF9=C@BCEFFEAEFFG;?,5;=,4?FGACDD5C5?55+38BB4=)0:028)+/+=4C;5:)6:+/;)CA@(20,>3;=))73(83(.(.,402(,)(.4>(>(03:((().<)/9)*))
@M03152:184:000000000-AWYW1:1:2106:11732:20872 2:N:0:TATGCAGTATACCTGT
CCCAACTATCCCTATTAATCATTACGTCGATCCTAGAAACCAACAAAATAGGTTCGAACGTCCTATTTCATTATTCCATGCTAATGTATTCGAGCGATTGCCTGCTTTAAACACTCTAATTTTTTCAAAGTAACAGTCCTGACTCCCCGTAACACCAAATTAATGACATCACGGCTCGTCAGAAGGGAGAAATCAATGACGTTAGTACGTACCGAGGCACGACCGACGTATTGATCCCGAAATTCAACTACGAGCTTACATCGGAAGAGCGTCGTGTCTGGAAAGAACAGGGATGTGTAGA
+
CCCCCGGGGGGGGGGGGGGGGGGGGGGGGGGGGGGGGGGGGGGGGGGGGGGGGGGGFGFFFDFGGGGGGGGGGGGGGGGGFGGGGGGG,EFGFFGGGGGG9FFGGGGGGGGGACGGG<FGGFGGGFGGGCGGGGGGGGGGGGGGGGGGGGGGGGGGGGGGGGFFDFGCFGGGGGGGGGG6F8DFGGEFGECF7DEGGGF*4;C@EA9DDFF*?DDEF4-;?@E>B99>5:49+CCGF8<?FFFCFAE@CGABFGDFF))--)4?<?>(((7209-1()).3=2=<52??((,,*-)1.0))
@M03152:184:000000000-AWYW1:1:2106:6099:20931 2:N:0:TATGCAGTATACCTGT
CCCAACTATCCCTATTAATCATTACGTCGATCCTAGAAACCAACAAAATAGGATCAAACGTCCTATTTCATTATTCCATGCTAATGTATTCAGGCGCGAGCCTGCTTTAAACACTCTAATTTTTTCAAAGTAACAGTCCTGATTCCCCGCCACACCAACTGAATGGCATGACGGTTCTTCAGAAGGGAGGAACCAGTGACACCAGTGCATACCGAAGGCACGACCAGCGTACTGATCCCGAAATTCAACTACGAGCTTAGATCGGAAGAGCGTCGTGTAGGGAAAGAACAGGTAAGTTTAA
+
CCCCCGGGGGGGGGGGGGGGFGGGGGGGGGGGGGGGGGGGGGGGGGGGGGGGAFGGGGGGGDGGEGFFGGGGGGGGGGGGGGDGGGGGCGGGGGGGGGGGGGFGGGGGGGGGCGGGGGGGGGGGGFFGEGGGGGGGGGGGGGGGGGGFEGGGGGGGGGGGGGGGG?FGGGGGGDDEGFGFGGGFFGCFGGGGFGGGGFGFGGCCCFFFGFGGGGGFFB=FFFFF2@BF48>BAGED=C<?F>F<@FFFEGFF@G;9A(97<.-8BF0904:21:63,),62>0@0)37(.:04+)90)2))
@M03152:184:000000000-AWYW1:1:2106:19518:20941 2:N:0:TATGCAGTATACCTGT
CCCAACTATCCCTATTAATCATTACGTCGATCCTAGAAACCAACAAAATAGGGTCAAACGTCCTATTTCATTATTCCATGCTAATGTATTCAAGCGCGAGCCTGCTTTAAACACTCTAATTTTTTCAAAGTAACAGTCCTGATTCCCCGCCACACCAACTTAATGACATGACGGTTCTTCAGAAGGGAGAAACCAGTGACACCGGTGCATACCGAAGGCACGACCAGCGTACTGATCTCGAAATTCAACTACGAGCTTAGATCGGAAGAGCGTCGGGTAGGGAAAGAAAAGGTAGGTGTAA
+
CCCCCGGGFGGGGGGGGGGGGGGGGGGGGGGGGGGGGGGGGGGGGGGGGGGGGGGGGGGGGFGGGGGGGGGGGGGGGGFGGGGGGGGGGGGGGGGGGGGGG@FGGFFGGGGGGGGGGGGGGGGGGGGFGGGGGGGGGFFGGFGGFEFFEG78EGGGGGGGGGFGGGGGGGGFEGDEGFGGGGFCFGC8CE?FGGGFGFGFFGC=5@BDGFGGGGGFF>DFF@DB=29FEE@DFFEF+9D@FF)3@;7AEGFFFD:@>@9)64<????B07?BBF6(-89::D?>:5<?(,.35C)7*,2-)
@M03152:184:000000000-AWYW1:1:2106:17671:20964 2:N:0:TATGCAGTATACCTGT
CCCAACTATCCCTATTAATCATTACGTCGATCCTAGAAACCAACAAAATAGGGTCAAACGTCCTATTTCATTATTCCATGCTAATGTATTCAAGCGCGAGCCTGCTTTAAACACTCTAATTTTTTCAAAGTAACAGTCCTGATTCCCCGCCACACCAACTGAATGGCATGACGGTTCTTCAGAAGGTAGGAACCAGTGACACCAGTGCATACCGAAGGCACGACCAGCGTACTGATCCCGAAATTCAACTACGAGCTTAGATCGGAAGAGCGTCGGGTAGGGAAAGAACAGGAAGGTGTAA
+
CCCCCGGGGGGGGGGGGGGGGGGGGGGGGGGGGGGGGGGGGGGGGGGGGGGGGGGGGGGGFGGGGGGGGGGGGGFGGGGGGGGGGGGGGGGGGGGGGGGGGGGFGFGGGGGGFGGGFGGGGGGGGGGGGGFGGGGGGGGGGGGGGFEFGGGGGGGGGGGGGGGGGGGGG?8DEGDGGGGGGCECDGFCGFGGGGGGGFEFGGGCFF5>DA>FGGGAD>2664BBABBFDADFAG<=+;;8BBBFFFEFFGFE;DEBE;3)).?@<:1(.(.73?;((.(,253>?:71((.,(0(.)(2))
@M03152:184:000000000-AWYW1:1:2106:21873:21002 2:N:0:TATGCAGTATACCTGT
CCCAACTATCCCTATTAATCATTACGGCGACTCTAGAAACCAACAAAATAGAACCGCACGTCCTATTTTATTATGCCATGCTAATGTATTCGGGCAAAGGCCTGCTTTGAACACTCTAATTTTCTCAAGGTAAAAGTCCTGGTTCCCCGACACACCCAATTAAGGGCATGCCGGCTCACCAAGAGGTAGAACCCGGCCAGACAGTACGTACCGTAAGGCAGACCGCGCGACCAGGTTCGAAATTCAACTACGAGCTTAGATCGGAAGAGCGTCGTGTAGGGAAAGAACGGGTATGTGTAGA
+
CCCCCGGGGGGGGGGGGGGGGGGGGGGGGGGGGGGGGGGGGGGGGGGGEGF<FA8FGGGEEDGGGGCFAECGGFAGE9@CFCEGGFFCAE9EFEGGGEECFEFGFFEGD<FF59FDFGFFFGGGAF@?FFF9FFGGGE9F9:,AA,9FBEEGGFGDGGG@EGFGGGGGDD6@ECCGDGGGGGEFCC@FGGDGGEC5CDCF>;FBFFFDDF5*:F5B?ABFBFF@0:()5A>3>F0**4C?F?)48F>FF:@?:C70?<BA4911<?27:79,69>63)442.4.377:(((,(+(/1-:))
@M03152:184:000000000-AWYW1:1:2106:13036:21095 2:N:0:TATGCAGTATACCTGT
CCCAACTATCCCTATTAATCATTACGGCAGCTCTAAAAACCAACAAAATAGAACCACACGTCCTATTTTATTATTCCATGCTAATGTATTCAGGCATAGGCCTGCTTTGAACACTCTAATTTTCTCAAGGTAAAAGTCCCAGTTCCCCGATGCATTCAATACAGAACACACCGGTTCACTAAGAGGCAAGACCCGGTCAAGCAGTAAACACGCCGTCAGGCGGACCACCCAACCAGATCCGAAATTCAACTACAAGCTTAGCTCGGAATGGCGGCGTGTAGGGAAAGAACAGAGATGGTTA
+
CCCCCGGGGGGGGGGGGGGGGGGGGGGGFGGGGGGGGGGGGGGGGGGGGGGGGGGGGGGGGFGGGGGGGGGGGGGGFGGGFGGGGGGGGGGGGFGGGGFFGFGGG@EFBFDFFGGFGDGGGGGGGGGGGGFFFDEGGFFGGGFGGCFGGGGGGGFGGDCAFAFCGCFFDCGEGGGGGGGGGGGF6DC@F6DGFG6+6@CFCCF@GFFGGFG6*9>?DE9>F)*6@@>F;B5AD3<FF<C8A<D>48?FE@64;*175=3))).)2((4()((((-34)((.6,04>6<:(3((+.*/)*))
@M03152:184:000000000-AWYW1:1:2106:11847:21110 2:N:0:TATGCAGTATACCTGT
CCCAACTATCCCTATTAATCATTACTTCGGTCCTAGAAACCAACAAAATAGAACCAAAGTCCTATTCTATTATTCCATGCTAATGTATTCAAGCGAAGGCCTGCTTTAAACACTCTAATTTTTTCAAAGTAAAAGTCCTGGATCCCCAGCGCACTCAACTAAGAGCACGCAGGTTCCCCAGAAGGAAAGACCCGACCAGAGCAGTGCTCGTCTTTCGGCGAGACCGCCCAGCCAGGTCCGAAATTCAACTACGAGCTTAGATCGGAAGAGCGTCGTGTAGGGCAAGAAAAGGTATGGGTAA
+
CCCCCGGGGGGGGGGGGGGGGGGGGGGGGGGGGGGGGGGGGGGGGGGGGGGGGGGGGGGGGGGGFGFGGGGGGGGGGGGGGGGGGGGGGGGGGGGGGGDGFGGGGGGGGGGGGGFGGDFGGGGGGGGGGGGGGFGGCGGFFGGGGGGGGGGGGGGGGGGFG88E9EFGDDDEEDGFGGFG8=FFGGG?DDCGGEGGCG@AA6CC:CF?DE?D5CCFFB>?A@ABB@5BEEFFFGFGA)7:B;D;FFEFCGF)41)7>?A?>9AFFBF0((.4402,470>D3(0(04:((8B8?))0(0-(
@M03152:184:000000000-AWYW1:1:2106:4682:21166 2:N:0:TATGCAGTATACCTGT
CCCAACTATCCCTATTAATCATTACGGTGATCCTAGAAACCAACAAAATAGAACCATGCCGTCCTATTCTATTATTCCATGCTAATGTATTCGAGCATAATGCCTGCTTTAAACACTCTAATTTTTTCAAGGTAAAGGTCCTGGTTCCACAAGACATCCAACTAAGGACATCGAGCTTCTCCAGAAGGTGAGAAATCAACAGCGACAGTTCATACCCCTTAAGGCACGACCATCGAGTCAATCCCGAAATTCAACTACGAGCTTAGATCGGAAGAGCGTCGTGTAGGGAAAGAAAAGGCAT
+
CCCCCGGGGGGGGFGGGGGGGGGGGGGGGGGGGGGFGGGGGGGGGGGGGGGGGGGGGGGGGEGGGGGGGGGFGGGGGGGGGFGGGGFFEGGGGGGGGGGGGGGGGGGGFFGGGGGGGGGGGGGGGGGGGFFF<<EAFGGGFGGFFGGFDFGGGGGGGFGFGGG?D8EDFGGDEDGDG@DCFGFF7DGGFGGGGFFFGGGFGGCAEFFGFFGGGGG*@5=A*:5@58)9?DFEA*7996CCFFCB*:(52C+;CF8?FF5=296;4/9.?0040(38;)2;()(0(/-(((4::6(8)2*1)
@M03152:184:000000000-AWYW1:1:2106:25130:21215 2:N:0:TATGCAGTATACCTGT
CCCAACTATCCCTATTAATCATTACGTCGATCCTAGAAACCAACAAAATAGGGTCAAACGTCCTATTTCATTATTCCATGCTAATGTATTCAAGCGCGAGCCTGCTTTAAACACTCTAATTTTTTCAAAGTAACAGTCCTGATTCCCCGCCACACCAACTGAATGGCATGACGGTTCTTCAGAAGGGAGAAACCAGTGACACAAGTGCATACCGAAGGCACGACCAGCGTACTGATCTCGAAATTCAACTACGAGCTTAGATCGGAAGAGCGTGGTGGAGGGAAAGAACAGGCAGGGTGAA
+
CCCCCGGGGGGGGGGGGGGGGGGGGGFGGGGGGGGGGGGGGGGGGGGGGGGGGFGGFGFGGGGGFGGFGGECEFFGFFFGGGGFGGGGGGGGGGGGGGGGGEEE@<AC<,FEGGFGGGGGGGGGGGGGGGGGGGGFGFFGFFCFGGEGGGEGGGGGGGC?EEEG8=EFGGGF8@8CCECDGGGGGF7,;EDFD?CCF9FFGG95CCC8FAG9@GCD4@B@4>E4@FD:?D=;)19:@C+5A@EF=+9A4CFE@C52)46469)(3(3,4??96((,-.,107:F?@:0(.3((:(5).3()
@M03152:184:000000000-AWYW1:1:2106:15477:21284 2:N:0:TATGCAGTATACCTGT
CCCAACTATCCCTATTAATCATTACTTCGGTCCTAGAAACCAACAAAATAGAACCAAAGTCCTATTCTATTATTCCATGCTAATGTATTCAAGCGTAAGCCTGCTTTAAACACTCTAATTTTTTCAAAGTAAAAGTCCTGGATCCCCAGCGCACCCAATTAAGAGCACACTGGTTCCCCAGAAGGAAAGACCCGACCAGAGCAGTGCTTACCCTTCGGCAAGACCGCCCAGCCAGGTCCGAAATTCAACTACGAGCTTAGATCGGAAGAGCGTCGCGTAGGGAAAGAACAGGATAGTGGAA
+
CCCCCGGGGGGGGGGGGGGGGGGGGGGGGGFGGGGGGGGGFGEFGFGGGGGGGGGFFGGGGFGGFEFFGGGGGGGGGGGGFCFGGGGCECFCFFGGGGGGGGGGGFGGFGGGGGGGGGGGGGGGGFFFGGGGFFGGGGGGGGGFGGFGGGGGGGDGGGGDEGFAE,@8DFFFGGGF6EFGDFGFCFFD8FGCF=CGEDCF?0CB@FFGFAGGFF,*<@ADBCFDFFAE>?>;5C>:6);@ADF;6@CFFGFF;C>95.6)/)92(/6203(4((((-),42)(02<<8(1(((+)01)*.)
@M03152:184:000000000-AWYW1:1:2106:26476:21312 2:N:0:TATGCAGTATACCTGT
CCCAACTATCCCTATTAATCATTACGTCGATCCTAGAAACCAACAAAATAGAATCAAACGTCCTATTTCATTATTCCATGCTAATGTATTCAAGCGTGAGCATGCTTTAAACACTCTAATTTTTTCAAAGTAACAGTCCTGATTCCCCAAGACACCAAATTAATGGCATCATGGTTCATCAGAAGGGAGAAACCAATGATGCCAGTACGTACCGAGGGCACGACAGACATATTGATCCAGAACTTCAACTACGAGCTTAGATCGGAAGCGCGTCGGGGAGGGAAAGAACAGGTAGACGTAG
+
CCCCCGGGGFGGGGGGGGGFFGGFGGGGGGGGGGCFGGGGFFGGGGGFFGGGGGGFFFDFFC7FEGDFFFGGGGG9<<FFCDGGGGGEFGACGGGGGGGGG,CFCGCFFCFGGFGGGCFGGF99@<@FGEFGFGGGG@>FFFFFFEGGD788,4F6@FDF=EA8,,@DGGGGFG+D9CDFFGGED8EGEC8F88AFGFGFFDDDFFFGG?6+6?EFD5)35:9=)18@AA49+=9:CE*7?=4*++1+*=AEFG;@BF=3>4)((/31(,:9;(:((),465().<(..(.()3)**(1(,
@M03152:184:000000000-AWYW1:1:2106:25781:21358 2:N:0:TATGCAGTATACCTGT
CCCAACTATCCCTATTGATCATTACGTCAATCCTAGAAACCAACAAAATAGGATCGAACGTCCTATTTCATTATTCCATGCTAATGTATTCAAGCGTTAGCCTGCTTTAAACACTCTAATTTTTTCAAAGTAACAGTCCAGTTTCCCCGCAACACCAAATTAATGGCATTACGGTTCATCAGGAAGGAGGCATCAGTAAGACCAGTTCATACCAGAGGCACGACCAATCTACTAACCCCGAAATTCAACTACGAGCTTAGATCGGAAGAGCGCCGGGTAGGGAAAGAACAGGTATGGGTAG
+
CCCCCGGGGGGGGGGG9FFGGGGGGGGGGGGGGGGGGGGGGGGGGGFGDFGGCFGGGGGGGGGGGGGGGGGGGGFAEFGGGFGGGGGGGGDGFGGGGGGGGFGFGEFGGEGGFFGGGGCFGGGGEFFFGGFFCDFGGGF9EECFEDFCB@=CEGGGGGGGGG8EFCFGGFGGGGFEGFGGCFGFGGGGGC+6=DFGFG:DCD+8,0;+<?FCDFC?F?8?FDEBABDAAFEFCD4DFB*/)8/-8BEFFCFEF3:15(9<E)<0;7;FFD@((,((-7,4<>:FFFB<0(3.):))0(2)(
@M03152:184:000000000-AWYW1:1:2106:22722:21362 2:N:0:TATGCAGTATACCTGT
ACTGAAGACTGACTGGAGTTCCTTTGCATGAGAACATATCACCCAACAATCCCCATTAATCATTAACTCAATCCTAGACACAAACAAAATATAACGAGATGATCGCTTATCTTATTCACTTATCATGTATTTAAAAGGTAGCCAGCCTTGACAACCAGACATTTTTCAATGTAACAATTGCGAACTCCCAAAAAACACATTTACTAAACACAACGTACATCACAATGTACGAAAAAAAAATAACAGTAATAACAATTAGTCGATAAAAAAGTAAAGTCACAACATAACATACACACATTTA
+
@C@6-,,=-,,6,,,=,,6-,C,,,<;C9F<8@,,,6,<,,,,;C,;,,6C@F,@,,,,,,6,<<,,<6,,,,,,6<6,,;,@ECC4,,,,,,<,,,84,,9,,,7,,,,5:<,?,9,:@,,,5,,,,5,:,,:,,,449,9C,,++994,4,44++99=,49@==8,++69,,+9+6+,6++++,83,,6,,61+6==*,+6*,+36++0++++***)53:*663*1++)*3*)**)//)*478*/1*++**01)11).)(,((/1))((.)))).1)))*()(/-(-)).5+))0)0)-
@M03152:184:000000000-AWYW1:1:2106:14012:21379 2:N:0:TATGCAGTATACCTGT
CCCAACTATCCCTATTAATCATTACACCAGCCTTAGAAACCAACAAAATAAGACCAACGTCATATTCTATTATCCCATGCTGTAATATTCAATGGCAAGGTTACGCCTGCTTTGAACACTCTAATTTTTTCAAAGTAAATGATCCGAAGTGAGTTTGACCCCACTATCGGTAAGATAGGAAACGCCAGTCCAGCCACGCCACAAGGACGAGCTTTGACCAGACGCATTCCGAAATTCAACTACGAGCTTAGATCGGAAGAGCGTCGGGTAGGGAAAGAAAAGGTAGGGTGAAGTTCACCGG
+
CCCCCGGGGGGGGGGGGDFGFFFGGGGGFFFGGGGGGGGGGGGGGGGGGGGFGGGGGGGGGGGGFGGGGGGGGGGGG9EEFGFGGGGGGGGGGFFFGGG,CFEFGDGGGGGGGGGGGGFGGGG9FFGFGGGGGGGGGGGFCGGGFFG+BFFCFGGFACFDEGGCFGGGDDGFEDGGGEDFGGGGDEED8=DFD8DDGGG?CGGF7?FFCBDD9D7*?B@A5=FA):)/=@:?B4>81*=?F:A5??98@G6E?18?319=@@F139((.4(((4:(()((,)-14*-(,(())+-**-*-(
@M03152:184:000000000-AWYW1:1:2106:18397:21396 2:N:0:TATGCAGTATACCTGT
CCCAACTATCCCTATTAATCATTACGTCAATCCTAGAAACCAACAAAATAGGATCGAACGTCCTATTTCATTATTCCATGCTAATGTATTCAAGCGTTAGCCTGCTTTAAACACTCTAATTTTTTCAAAGTAACAGTCCAGATTCCTCGCAACACCAAATTAATGGCATTACGGCTCATCAGGAAGGAGGAATCAGTGAGACCAGTACATACCAGAGGCATGACCAACCTACTAACCCCGAAATTCAACTACGAGCTTACATCGGAAGAGCGTCGTGTAGGGAAAGAACAGGTATGTTGTA
+
CCCCCGGGGGGGGGGGGGGGGGGGGGGGGDGGGGGGGGGGGGGGGGGGGGGGGGGGGGGGGGGGGGGGGGGGGGGGGGGGGFGFGFGGGGGGGGGGGGGEGGGGGGGGGGGGGGGGG9FGGGGGGGGGGGGGGGGGGGFGG9CGGGGGDGGGGGGGGGGGGGGGDEGGGGGG6CDGGGGGGGGGGGGGGGGGFFGGGGD?9AFF6AFGFCFGFF?5AFDEFC53:CFDAFFFFFCF6>DBBBBBCFCACCFE?GE@3;E)/<C;DFF;DD(63(6922(6A>?F?F84227(.+)08)*()
@M03152:184:000000000-AWYW1:1:2106:4465:21407 2:N:0:TATGCAGTATACCTGT
ACCAACTATCCCTATTAATCATTACGTCAATCCTAGAAACCAACAAAATAGGATCGAACGTCCTATTTCATTATTCCATGCTAATGTATTCAAGCGTTAGCCTGCTTTAAACACTCTAATTTTTTCAAAGTAACAGTCCAGATTCCTCGCAACACCAAATTAATGGCATTACGGCTCATCAGGCAGGAGGAATCAGTGAGACCAGTACATACCAGCGGCATGACCAACCTACCAACCCCGAAATTCAACTACGAGCTTAGATCGCAAGAGTGTCGTGTAGGGAAAGAACAGGTCTGTCACA
+
-BCCCGGGC,,CFDFGDFGFGGFGGCEG7BFGGF<F9E<FGGGGGGGFGGGGGGGE@FCCCF:C9CF<<@<6FFCFEF<<FFC,CFFG,FFGF9FC@CEFFEEGF,CFFG9E<ACEECFFEGGGDCB?EC9EFGBDECGGGAG;E,4C>++4+9FEGGCFF8AD8F,,?==F6ADCC9D=9,,,6C8@CCEE8,=E:+,52=CC60BCF7?++2,0*<)938*)).0*:94**379):95?B578BE61C6;1D)62643)9.6(/2.(6..6)(-,0(.))4>0)(4(((()+.)*)*).
@M03152:184:000000000-AWYW1:1:2106:22302:21415 2:N:0:TATGCAGTATACCTGT
CCCAACTATCCCTATTAATCATTACGTCAATCCTAGAAACCAACAAAATAGGATCGAACGTCCTATTTCATTATTCCATGCTAATGTATTCAAGCGTTAGCCTGCTTTAAACACTCTAATTTTTTCAAAGTAACAGTCCAGATTCCTCGCAACACCAAATTAATGGCATTACGGCTCATCAGGAAGGAGGAATCAGTGAGACCAGTACATACCAGTGGCACGACCAACCTACTGACCCCGAAATTCAACTACGAGCTTACATCGGAAGCGCGTCGTGTAGGGAAAGAAAAGGCATGTTTCA
+
CCCCCGGGGGGGGGGGGGGGGGGGGGGG@CGGGGGGGGGGGGGGG<FGGFGGGFGGEGGGGGGGGGGGGGGGGGGGGGGGGGGGGGFAFFGGGGGGGGGGGGGGGGGGFGGGGGGGGFGGGGGGGGGGG9FFGGGFGGGG?EEFFGGGEG7CGFGGG8FGGGFGFGGCFFFG6CGGGGGGGGFCDFGE?6?FGGFAE@FFGGFB,<8=?=CFFFGFFF9*;=5):=CBE*);**8CF2C9D@;=AC?+8=)6/*.3>E<)459<@@60(,36((-,(.:AFDB@0)(.((.((24)*)*))
@M03152:184:000000000-AWYW1:1:2106:5279:21516 2:N:0:TATGCAGTATACCTGT
CCCAACTATCCCTATTAATCATTACGGCGACTCTAGAAACCAACAAAATAGAACCGCACGTCCTATTTTATTATGCCATGCTAATGTATTCGGGCAAAGGCCTGCTTTGAACACTCTAATTTTCTCAAGGTAAAAGTCCTGGTTCCCCGACACACCCAATTAATGGCATGCCGGCCCACCAAGAGGTAGAACCCGGCCATACAGTACGTACCGTACGGCAGACCGCCCGACCAGGTTCGAAATTCAACTACGAGCTTCGATCGGAAGAGCGTCGTGTCGGGACAGAACAGGCACGTGTAGA
+
CCCCCGGGGGGGGGGGGGGGGGGGGGGGGGGGGGGGFGGGGGGGGGGGGGF<FGGCE@FGGGGGGGGGGCFGGGGGGGGGGGCGFGGFDFGG87@FGGGGGGGGGF9EDCEG?@FGGFGGCFGGGGGBEFFFGCGFGCGGFFGGFFEFEEGEGGGGD=DEFA,,@98DGGGG6++++@CEFCF7>5DFFGGGGGGDEDD*<?*6DFF<C47DDFC4)/.3:1A@;;1>EFFFF41267D:>B49=?<FAFF??DEBF)(2<:91(49147142032:),,()(805,48<((,/3<)(9).
@M03152:184:000000000-AWYW1:1:2106:10613:21516 2:N:0:TATGCAGTATACCTGT
CCCAACTATCCCTATTAATCATTACATCGATCCTAGAAACCAACAAAATAGAATGCGATGTCCTATTTCATTATTCCATGCTAATGTATTCAAGCGTTAGCCTGCTTTAAACACTCTAATTTTTTCAAGGTAACAGTCCTAATTCCCCAAAACATCAAATTAATGACATTATGGTTCCTTAGAAGGTGAGAACCAATATGACCAGTACATACCATCGGCATGACCAATCCATTGATCCCGAAATTAAACTACGAGCTTAGATCGGAAGAGCGGCGTCTAGGGAAACAACAGGAAGATGCAG
+
CCCCCGGGGGGGGGGGGGGGGGGGGGGGGGGGGGGGFCEFFGFGGGGGFGGGGFGGGFGGGGGGGGGGFGGGGGGGGGGGGGFFGGGEFGGGGGGGFGGGGGGGGFGGDFFGCFFFGGGGGFGGGFCEFFGAEFGGGEEFGGFGGGGFFGGGGGEGADEF=FFG8DFFGFGGG@DAF89DCFA9D8EEFGFDDCFGG6DF=+?D8FFD9;CFDGGFB>)5@CFF):@AFFEFFF@CFEFAA5?CA**?@F447*3-9>AB*27>>2(55(7(-.:0(.4<<A85;)/,((4((2()/)*).
@M03152:184:000000000-AWYW1:1:2106:22205:21574 2:N:0:TATGCAGTATACCTGT
CCCAACTATCCCTATTAATCATTACTTCGGTCCTAGAAACCAACAAAATAGAACCAAAGTCCTATTCTATTATTCCATGCTAATGTATTCAAGCGTAGGCCTGCTTTAAACACTCTAATTTTTTCAAAGTAAAAGTCCTGGATCCCCAGCGCACCCAATTAAGAGCACACTGGTTCCCCAGAAGGAAAGACCCGACCGGAGCAGTGCTTACCTTTCGGCAAGACCACCCAGCCAGGTCCGAAATTAAACTACGAGATTAGATCGGAAGAGAGTCGTGGAGGGAAAGAAAACATAGTATAGG
+
CCCCCGGGGGCFGGFGGGGCGGGGGGGGGGGGGGGFFFGGGGGGGGGFFGCFG9EFGGGGCFGGGGFGGGGGFGDEGGGGGGGGGEFEFAEF<FFGFCC<<BDDFFFGDF9FGF,EFFGFFGFEGGCDGGGAFFF,CBEDGDGGG:@EEG7BEGGCBEGGC==8,@EED+=D83=D+B=DCFGG88DGFCFFG>C+@>8BEDGBF>FFGA90+5:85>ABFFFF4>B)852A>FB46>85>;A=F*);4:=E6*838)74)76,6(490(1(5262-)-,-)35(03:(1,(.+-**)*))
@M03152:184:000000000-AWYW1:1:2106:20966:21579 2:N:0:TATGCAGTATACCTGT
CCCAACTATCCCTATTAATCATTACGTCGATCCTAGAAACCAACAAAATAGAGTCAAACGTCCTATTTCGTTATTCCATGCTAATGTATTCAAGCGTGAGCCTGCTTTAAACACTCTAATTTTTTCAAAGTAACAGTCCTGATTCCCCATGACACCAAATTAATGACATCATGGTTCGTCAGAAGGTAGGAATCAATAATACCAGTACGTACTATTGCACGACCAATAAATTAATCCCGAAATTCAACTACGAGATTAGATAGGAAGAGCGTAGTGTAGGGAAAGAACAGGTCAGGGTAGA
+
CCCCCGGGGGGGGGGGGGGGGGGGGGGGGGGGGFGGGGGGFGGGGGGGGGGGGGGGGGGGGGGGGGDFGGGGGGGGGGGGGGGGGGGGGGGGGGGGGGGGGGGGGGGGGGDFGFGGGGGGGGGGGGGGGGGGGGGGGCFGGGGGCEGF8EGGGGGGGGGGGGGG8CDGFFFGFEFFFGGEFEFGC8BGGGGGGGGEFGGDD=+:8DFFDFGFCGGFCFCF5=E8>C5AFBA?FDA;ACCDBBAEFFEFEF4@DG42BEEE**03BCB251(((.(.1;)=0;=:;F8/((())+()).*-)
@M03152:184:000000000-AWYW1:1:2106:18820:21586 2:N:0:TATGCAGTATACCTGT
CCCAACTATCCCTATTAATCATTACGTCGATCCTAGAAACCAACAAAATAGAATCAAACGTCCTATTTCATTATTCCATGCTAATGTATTCAAGCGTGAGCCTGCTTTAAACACTCTAATTTTTTCAAAGTAACAGTCCTGATTCCCCACGACACCAAATTAATGGCATCACGGTTCATCAGAAGGGAGAAACCAATGATGCCAGTACGTACCGAGTCGCGACCAACATCTTTAACACGAAATTCAACTAGAATCATATACAGGACGAGCGTCGTGTAGGGAAAGAACATACATTAGAAGA
+
<CCCCFFGGGGGGGGGFGGFGFFGFCFGCE@GGFGGGGGGGGGGDFGGGGFGGGGGGGGGGGGGGGGGEFFFGCFCFGFFC9FGGGDGFECFEFFGEGGD?,E@8:AFFGGGFEFFFGFGGEGGGFFAC9CAF9FEFFGGFEFFE9E=8CCEGGEDFFGAFAEC8,@?FD=F6CFG6=83+6,E6DEFEG?,3,@E8DG+,+2*@??DC9+;=CCA**)9*/:)))-)))*++1*4+09259;9++7+?*/)/+2)+.).)))(((((,.-,(((,(0))()()(.3(,))))0)**)*.(
@M03152:184:000000000-AWYW1:1:2106:14860:21592 2:N:0:TATGCAGTATACCTGT
CCCAACTATCCCTATTAATCATTACGTCGATCCTAGAAACCAACAAAATAGGTTCGAACGTCCTATTTCATTATTCCATGCTAATGTATTCAAGCGTTAGCCTGCTTTAAACACTCTAATTTTTTCAAAGTAACAGTCCTGATTCCCCATGACACCAAATTAATGACATCGTGGTTCGTTAGAAGGTAGGAATCAATAATACCAGTACGTACTATTGCACGACCAATAAATTAATCCCGAAATTCAACTACGAGCTTAGATCGGAAGAGCGTCGTGTAGGGAAAGAAAAGGTAGGAGTAAA
+
CCCCCGGGGGGGGGGGGGGGGGGGGGGGGGGGGFGFFFGGGGGGGGGGGGGGGGCGGGGGFEGGGGGEFFDGGGGGFFGFGGGGGDFGGGGGGGGGGGGGGGGGGFEGGFGGGGGGGGGGGGGCGGGGGGGGFFFDFGFFFGGGGGGGGCFGGGGGGGGGGGGGFDFGFC6@8A=E?CDGGGGFF8@=DFGFFFA,29D=AF+:DFFGCC6C6CCFF9AFF>B>A5)3?CAFFGF>95C@5:FE8EE66DA2@DFBFC:EFF23;@>;16397;((/;)./5=81?(.,(())+(*0,2))
@M03152:184:000000000-AWYW1:1:2106:7568:21679 2:N:0:TATGCAGTATACCTGT
CCCAACTATCCCTATTAATCATTACTTCGGTCCTAGAAACCAACAAAATAAGACCAAAGTCCTATTCCATTATTCCATGCTAATGTATTCAAGCGAAACTGCCTGCTTTGAACACTCTAATTTTTTCAAAGTAAATGTCTCGAATACAAGAATTCCCGCAACCCAGTAAAGGGCACAGGTTGTCTTCGAGAAACCAGATTTGAGCCCCGCCTGCAGTACCGCCCCATCACCAGAATGCTTTCACACCCCAGCTGGGTTCCAAACCGCAACGCTTGGAGAAAAGGCCCCGAACTTCAACTAC
+
CCCCCGGGGGGGGGGGGGGGGGGGGGGGGGGGGGGGGGGGGGGGGGGGGGGGGFFFGFEFGGGGCGFG<EFGFGGGGGDGGGGGGGGGFGGGFGDGGGGGFD<EA<FFFFGGDGGGF<9FFCGGGGGGGDCFFFGGGG9?ECC,=FEFCD8>E9FFG+B8@C8@E8,@?9?FEGG>+8=EDCC9DFG:FGGGGG??@FFF=DF9=D?>9*0+*@CAF6AB>9D=A==AAF2A*/78B:+8+8:*BF??@GD0;DA;FD<5.))(,(.62:(3(,(-)).4274)(8((-(4((+.*96C(.
@M03152:184:000000000-AWYW1:1:2106:9193:21739 2:N:0:TATGCAGTATACCTGT
CCCAACTATCCCTATTAATCATTACTTTGGTCCTATAACCAACAAAATAGAACCAAAGTCCTATTTCATTATCCCATGCTAATGTATTCAAGCGCAAGCCTGCCTTAAACACTCTAATTTCTTCAAAGTAAAAGTCCTAGAGCTCTACTGCACCCAGTTAAGAGCACAGCAGTCTCTAGAAGGTAAGATCCAGCAGCTTCAGTACTATCCCGAAGGTATAGACCGAAGTGCCTGATCCGAAATTCAACTACGAGCTTAGATCGGAAGAGCGTCGTGTAGGGAAAGAAAAGGTATGTGTAGA
+
CCCCCGGGGGGGGGGGGGGGGGGGGGGGGGGGGGGGGGGGGGGGGGGFFAFGGGGGGGGGGGGGGGGGGGGGGGGGGFGGGGGGGGGGGGGFFGGFFFGGGGGGGGGGGGGGGGGGGGGGGGGFFFG9FDFGGGGGGGGGG@CGGGGGGGGGGGGGGGGGGFGGGGGFFGGGDEGGGGGGDGGGGGCCFGGGFGGFFGGFGGF7EFFFDFCD=DEEFFEFFEFF=B)59*0+1*8<BA75?=FFFF<66;A=);@4A=3**/62@D@B:3(.23:?1)9;75(),2,((/(.1+.++.2))
@M03152:184:000000000-AWYW1:1:2106:14369:21910 2:N:0:TATGCAGTATACCTGT
CCCAACTATCCCTATTAATCATTACGTCAACCCTAGAAACCAACAAAATAAGATCGACGTCCTATTTCATTATTCCATGCTAATGTATTCAAGCGTTAGCCTGCTTTAAACACTCTAATTTTTTCAAAGTAACAGTCTTGTTTCCCCGCAACACCAAGTTAATGGTATCACGGTTCTACAAGAGGGAGGAATCAGTGAGGCAAGTTCATACCGTTGGCACGACCGACCTACTGACCCCGAAATTCAACTACGAGCTTAGATCGGAAAAGCGTCGTGTAGGGAAAGAACAAGCATGTCTAGA
+
<CCCCGCF@CCFAEGGGGF<EFEGGDE,6BFGFDFG<FGGGGGGGGGCGFGGGGG@:@@8BFGDF@CFDGFGFFGGAF@FA<DCFD<C<,CFACF@CGGGCG8FEG<<??5AFAF<F,AEAFF:FFGCGFBF<E,94,9AE=E=EF,6BEEGGGCD8DFDFDFDF,@=BF?CC@6+=FGD+,@@8CGCEGGGEEFF7FGFG6:8@7<9D+5:**@**90*0:@B)05)58;46FE<?(1,>>4);7?F<*=08*:,)7).7)=DB((.8<9((4414).-840.4F??0(.(3+5**)26)
@M03152:184:000000000-AWYW1:1:2106:13444:21924 2:N:0:TATGCAGTATACCTGT
CCCAACTATCCCTATTAATCATTACGTCGATCCTAGAAACCAACAAAATAGGGTCAAACGTCCTATTTCATTATTCCATGCTAATGTATTCAAGCTAGCGCTTGCTTTAAACACTCTAATTTTTTCAAAGTAACAGTCCTGATTTCCCACGACACCAAATTAATGACATCGTGGTTCGTCAGAAGGGAGAAACCAACTAGACCAGTACACACCAAAGGCGCGACAAATCTGTTAGTCCCGAAATTCAACTACGAGCTTAGATCGGAAGAGCGTCGTGTAGGGAAAGAACAGGTATGTGTCA
+
CCCCCGGGGGGGGGGGGGGGGGGGGGGGGGGGGGGGGGGGFGGGGGGGGGGGGGGGGGGGGGGGGGGGGGGGGGGGGGGGGGGGGGGGGGGGGGGGGGGGGGGGGFGGGGGGGFGGGFGGGGGGGGGGGGGGGGGGFGGGGGGGGGGDGGDGGGGGGG8AEGGGGGGGGFGFGGD?FC?EFGGGGDGG>EGGGCDFEFGFGG+:?<F=ECCDC7>FF6@>D=EB4>:FF88B8DEF8>FFFBEFA6?F?CFF@D>>>;<7<<C<??31@703960,,0(627(82>12(48(-+)/1)*))
@M03152:184:000000000-AWYW1:1:2106:13775:22004 2:N:0:TATGCAGTATACCTGT
CCCAACTATCCCTATTAATCATTACTTTGGTCCTATAACCAACAAAATAGAACCAAAGTCCTATTTCATTATCCCATGCTAATGCATTCAAGCGCAAGCCTGCCTTAAACACTCTAATTTCTTCAAAGTAAAAGTCCTAGAGCTCTACTGCACCCAGTTAAGAGCACAGCAGTCTCTAGAAGGTAAGATCCAGCAGCTTCAGTACTATCCCGAAGGTATAGACCGAAGTGCCTGATCCGAAATTCAACTACGAGCTTAGATCGGAAGAGCGTCGTGTAGGGAAAGAACAGGGTAGTGTAGG
+
CCCCCGGGGGGGGGGGGGGGGGGGGGGGGGGGGGGGGGGGGGGGGGGGGGGGGGGGGGGGGGGGGGGGGGGGGGGFGGGGGGGGFGGGFGGGGGGFFGGGGGFGGGEFGGGGGGGGGGFGGGGGGGGGGGGGGGGGGGFFGGGGGGGFECGGGCEGGCEGGFF8EGDGFGGGGGF;8EFFDFG@DFGGFFED9EGFG?FFGFGFF?FFDF=CC685;@EFF;D)85AF5A*++4:<B*;9?=;5+99+>FFAF>B944;C*/:@?9=@B35((6(37F<3;A0A75=,/(6((+-*9:>.)
@M03152:184:000000000-AWYW1:1:2106:20206:22090 2:N:0:TATGCAGTATACCTGT
CCCAACTATCCCTATTAATCATTACGTCAATCCTAGAAACCAACAAAATAGGATCGAACGTCCTATTTCATTATTCCATGCTAATGTATTCAAGCGTTAGCCTGCTTTAAACACTCTAATTTTTCCAAAGTAACAGTCCAGATTCCTCGCAACACCAAATTAATGGCATTACGGCTCATCAGGAAGGAGGAATCAGTGAGACCAGTACATACCAGAGGCATGACCAACCTACTAACCCCGAAATTCAACTACGAGCTTAGATCGGAAGAGCGTCGTGAAGGGAAAGAACGAGTATAGGAGA
+
CCCCCGGGFGGGGGGGGGGGGGGGGGGGGGGGGGGGGGGGGGGGGGGGGGGGGGGGEGGGFGGGGGGGGGGGGGGFGFFGDFFGGGGGGGGGGGGDEGGGGGGFFFGGGGGFFGFGGGGGGGGGG9FFGGGGGGGGCGGCFFGGGGG9BCEEEGEGDFFFGGGFFFFGGGGFFEGG>FFGGFFFFFG>?=CFGCFGGGGFF68=8?FDGFFCF6CA90)?F5CE5@@*9C=9*;**9-@A9@D@++0B6=AE(/:5)043>558@@FB@(506(((6),7;=(<<).4.((-,*)*/)*((
@M03152:184:000000000-AWYW1:1:2106:14332:22205 2:N:0:TATGCAGTATACCTGT
CCCAACTATCCCTATTAATCATTACGTCAACCCTAGAAACCAACAAAATAAGATCGACGTCCTATTTCATTATTCCATGCTAATGTATTCAAGCGTTAGCCTGCTTTAAACACTCCAATTTTTTCAAAGTAACAGTCCTGTTTCCCCGCAACACCAAGTTAATGGCATCACGGTTCTACAAGAGGGAGGAATCAGTGAGGCCAGTTCATACCGTTGGCACGACCGACCTACTGACCCCGAAATTAAACTACGAGCTTAGATCGGAAGGGCGGCGTGAAGGGAAAGAACAGTGAGGGTTGGA
+
CCCCCGGGGGGGGGGGFGGGFGGGGGGGGEGGGGGGGGGGGGGGGGGGGGGGGGGGGGCFGGGGGGGGGGGGGGGGGGFCEFFGGFFGACGGGGGGGGGDGGGGGGGGGGFGGGFEFBFGGGGGGEEFGGGD,FFGGGGGFGGFFGGGGGCEFEFGFGFEGGGGGGFGGGFDEFGGFFGFFGGGG>EGGGGG8EGGGGGF6008@<CFFAFGDFEDFF@6959)5:=8;A@FFGBCFFGF;9:)*39AEF;08:>;;C@C)<::8:1((-((462(-0641.8:(7:77(.))2())()-)
@M03152:184:000000000-AWYW1:1:2106:10100:22261 2:N:0:TATGCAGTATACCTGT
CCCAACTATCCCTATTAATCATTACATCGATCCTAGAAACCAACAAAATAGAATGCGATGTCCTATCTCATTATTCCATGCTAATGTATTCAAGCGTTAGCCTGCTTTAAACACTCTAATTTTTTCAAGGTAACAGTCCTAATTCCCCAAAACATCAAATTAATGACATTAAGGTTCATTAGAAGGTGAGAACAAATACGACCAGTACACACCAACGGCATGACAAATCAATTGATCCCGAAATTCAACTACGAGCTTAGATCGGAAGAGCGTCGGGTAGGGAAAGAACAAGAAAGTGGAG
+
CCCCCGGGGGFGGGFGGGGGGGGGGGGGGGGGGGGGGGGGGGGGGGGGFGGGGGGGGGGDFGGGGGGGGGGGGGGGGGGGGDGFGGGGCGGGGGGGGGGEGGGGGGGGGGFGGGGGFEGGGFGGDFGGGFGGGGGGGGGGGGCDFGGGFEFGFGGFGGGGGGFGGGGGFCFFAEFCF,?DG8EEFFGGGCFGG,==AFFFFG+1,<D+DFDD=FD?E5=DF5CC*:8+;;@B6*05?;?=?AEDB+>C*BAB2;)6?583>C*929@>351((((,().(,)6;=:380((.(*(004*)(
@M03152:184:000000000-AWYW1:1:2106:18049:22282 2:N:0:TATGCAGTATACCTGT
CCCAACTATCCCTATTAATCATTACGGCGACTCTAGAAACCAACAAAATAGAACCGCACGTCCTATTTTATTATGCCATGCTAATGTATTCGGGCAAAGGCCTGCTTTGAACACTCTAATTTTCTCAAGGTAAAAGTCCTGGTTCCCCGACACACCCAATTAAGGGCATGCCGGCTCACCAAGAGGTAGAACCCGGCCAGACAGTACGTACCGTAAGGCAGACCGCCCGACCAGGTTCGAAATTCAACTACGAGCTTAGATCGGAAGAGCGTCGTGTGGGGAAAGAACAGAGATGCATATA
+
CCCCCGGGGGGGGGGGGGGGGGGGGGGGGGGGGGGGFFGGGGGGGGFGGGGGGGGGGDGGGGGGGGGGGGGFGGGGGGGGGGGGGGGGGGGGGGGGGGGGGGGGGGGGGGGGGEGGGGGGGGGGGGGFCFFGGGFGGDEGGGGGFFGGGGGGGGGGDFFGGGGGGCEFGFGDGGGGGGGGGGFFGGDGGGGG5CCEGCEFGGGFFFF:FFGGGGGFFFB45@407>;>BB15578**8CBF?4A=FFFFF)8?3.,)6<>5>FFFFFF?F0((-44:)(400(0(52(.2,,1+)**.*))
@M03152:184:000000000-AWYW1:1:2106:9973:22309 2:N:0:TATGCAGTATACCTGT
CCCAACTATCCCTATTAATCATTACGGCAGTTCTAAAAACCAACAAAATAGAACCACACGTCCTATTTTATTATTCCATGCTAATGTATTCAGGCATAGGCCTGCTTTGAACACTCTAATTTTCTCAAGGTAAAAGTCCCAGTTCCCCGATGCATTCAATAAAGAACACACCGGTTCACTAAGAGGCAAGACCCGGTCAAGCAGTAAAAACGCCGTCAGGCGGAACACCCAACCAGATCCGAAATTCAACTACGAGACTAGATCGCAAGAGCGTCGAGTAGGGAAAGAACAGATCACTGGG
+
CCCCCGGGGGGGGGGGGGGGFGGGGCFCFF@CCFFGGFGGGGGGGGGGGGGGGGGGGFF7CFFFFDFGGGGFGGGDEFFGGGGGFEGC<EFCEGDGFGGG?FGGF@FGFFG,?FFGGGGGGGF9AAFFGF9??FCDGFGFFGF,@A9EECE++>ECE=D>DFFFDCFGC=D6C>D+=FGDGGFGGGD+DCFG3=>E=DECGGGFFFFC+;090<>?5@>A*/::(8:AB4=FED(/0);)./>>FA.@CC+.65;()(/-5-)6((,-(.(.1,31(0)4:*27:@63::(.(+()))*((
@M03152:184:000000000-AWYW1:1:2106:13984:22431 2:N:0:TATGCAGTATACCTGT
CCCAACTATCCCTATTAATCATTACGTCGATCCTAGAAACCAACAAAATAGAATCAAACGTCCTATTTCGTTATTCCATGCTAATGTATTCAAGCGTGAGCCTGCTTTAAACACTCTAATTTTTTCAAAGTAACAGTCCTGATTCCCCATGACACCAAATTAATGACATCATGGTTCGTCAGAAGGTAGGGATCAATAATATCAGTACGTACGATTGCACGACCAATAAATTGATCCCGAAATTCAACTACGAGCTTAGATCGGAAGAGCGTCGAGTAGGGAAAGAACAGGAATGGAGAGA
+
CCCCCGGGGGGGGGGGGGGGGGGGGGGGGGGGGGGGGGGGGGGGGGGGGGGGGGGGGGGGGGGGGGGGGGFGGGGGGGGGGDGGGGGGGGGGGGGGGGGGGGGGGGFFGGGGGGGGGGGGGGGGGGGGECGGGGFGGGGGGGGGFFGGFGGGGGGGGGGGGFFGCGGGGFDGGDFFG7CEDGAEFDFGGGDGFGDGGGGFGGGE8CEDCDFFG7C5CFE:F>>585@FFFEF8CC@AB44>4AEFA>88C625459?/76*78?6;6:;;@(2((()2931)(08?3((.8(.0))*(*((
@M03152:184:000000000-AWYW1:1:2106:19920:22474 2:N:0:TATGCAGTATACCTGT
CCCAACTATCCCTATTAATCATTACGGCGACTCTAGAAACCAACAAAATAGAACCGCACGTCCTATTTTATTATTCCATGCTAATGTATTCGAGCATAAGCCTGCTTTGAACACTCTAATTTTCTCAAGGTAAAAGTCCTGGTTCCCCGACACACCCAGTGAAGGGCATGCCGGCTCACCAAGAGGTAAGGCCCAGCCGGACAGTACATACCTTTCCGCAGACCATCCAGCCAGGTCCGAAATTCAACTACGAGCTTAGATCGGAAGAGAGTCGTGTAGGGAAAGAACAGGTACGTGGAGA
+
CCCCCGGGGGGGGGGGGGGGGGGGGGGGGGGGGGGGGGGGGGGGGGGGGGGGGGGGGGGGFGGGGGGGDFFGGGGGGGCFFFGGFGGGGGGFGFGEGGGGGGGGGGGFAFFFGGGFGGFGGGGGGGGGGGGGGGGGGGGGGG8EFGGGGGECGGGBEGGDFFGGGCGGFGCEGCDEGGG663,8:?FGA6FGFGGGGGD>EDDFFF>@9B>FGFG@+:5;8>F237(;6;4>)/69F@C().013;9;74687*>0?27A2<6B?B>:2(,)-1((.79<?515()4(4:())+,0)(1((
@M03152:184:000000000-AWYW1:1:2106:7728:22502 2:N:0:TATGCAGTATACCTGT
CCCAACTATCCCTATTAATCATTACGTCAATCCTAGAAACCAACAAAATAGGATCGAACGTCCTATTTCATTATTCCATGCTAATGCATTCAAGCGTTAGCCTGCTTTAAACACTCTAATTTTTTCAAAGTAACAGTCCAGATTCCTCGCAACACAAAATTAATGGCATTACGGCTCATCAGGAAGGAGGAATCAGTGAGACCAGTACATACCAGAGGCAGGACCAACCTACTAACCCCGAACTTCAACTACGACCTTACATCGGAAGACGGTCGGTGAGGAGAAAAACAGGTAGGTGTAA
+
CCCCCGGGFCAFGCGGGGGFFGFGGGGGGGFGGFGGGGGGGGGGGGGEFGGDCEFFGGGGCF7FEFFFC<FEGGGG9FFGFFFFGGFFGGGGFFEFGEGGG?FE?AGGFFGCFGFEDFGGGGFGDGGGFFGFF9FFE98FFFGFGCEFEEGGGGG,D?8EFGGGGAGGGCD=CG+++,=DCAF888C8D>EF8,2@DGGFC=0899F+9CCCC?,*;9)9*1@=D=@*:*>AAFFGA49488)(=+9+*+;388)(0)/()).,1616(,(///(((0,,4/(7().3(381.<))*)0))
@M03152:184:000000000-AWYW1:1:2106:17877:22625 2:N:0:TATGCAGTATACCTGT
CCCAACTATCCCTATTAATCATTACGTCGATCCTAGAAACCAACAAAATAGAATCAAACGTCCTATTTCGTTATTCCATGCTAATGTATTCAAGCGTGAGCCTGCTTTAAACACTCTAATTTTTTCAAAGTAACAGTCCTGATTCCCCAAGGCACCAAATTAATGACATCATGGTTCGTCAGAAGGTAGAAATCAATAATACCAGTACGTACAATAGCACGACCAATAAACTGATCCCGAAATTCAACTACGAGCTTAGATCGGAAGAGCGTCGTGTAGGGAAAGAACAGGAATTAGTAAA
+
CCCCCGGGGGGGGGGGGGGGGGGGGGGGGGGGGGGGGGGGDGGGGFFGGGGGGGGGGGFGFGGGGGGGGGGGGGGGGGGGGGGGGGGFGGGGGGGEFEGGGGGGGGGGGFGGGGGCGDGGGGGGGGGGGGEGGDGFCGGGCFGGGFGGGGGFFGGGFFFGFGGGCDEFD8FFFGD@9CDGGGGDF?D;8DGGDFGGGGGFGG8DFFFF+DFCGGFFCFEA5=A=BFFFFA@F5D5C9:>>B>F?>@<A6;855C4@)>3;*>B2;@088@61(:6(/.;)3F;F?@:(((.(,+)*))*))
@M03152:184:000000000-AWYW1:1:2106:7479:22804 2:N:0:TATGCAGTATACCTGT
CCCAACTATCCCTATTAATCATTACGGCGACTCTAGAAACCAACAAAATAGAACCGCACGTCCTATTTTATTATGCCATGCTAATGTATTCGGGCAAAGGCCTGCTTTGAACACTCTAATTTTCTCAAGGTAAAAGTCCTGGTTCCCCGACACACCCAATTAAGGGCATGCCGGCTCACCAAGAGGTAGAACCCGGCCAGACAGTACGTACCGTAAGGCAGACCGCCCGACCAGGTTCGAAATTCAACTACGAGCTTAGATCGGAAGAGCGTCGTGTAGGGAAAGAACAGGAATGTTCACA
+
CCCCCGGGFGGGGGGGGGGGGGGGGGGGGGGGGGGGGGGGGGGGGGGGGGGGGGGGGGGGFGGGGGGGGGGGGGGGGFGGGGGGGGGGGFGGGGGGGGGGGGGGGFGGFGGGGGGGGGGGGGGGGGCABDFGGGGGDF;FFF,EFGGGGEGGGGGGGGGFGGFDGGGGGGG8@+9CDGGGGDG77DEFC7ECFEEEDDGFFFGDGFFGCA*?DGF4AF@85-)=0((:;8:EBGF>48DBF0><F?>F<F?:BDF0<<7A241(43((.(714;2:87)71?BFFF::.(.(.03**)*--
@M03152:184:000000000-AWYW1:1:2106:25255:22909 2:N:0:TATGCAGTATACCTGT
CCCAACTATCCCTATTAATCATTACGTCAATCCTAGAAACCAACAAAATAAGATCAACGTCCTATTTTATTATTCCATGCTAATGTATTCAAGCGTTAGCCTGCTTTTAAACCTTTAATTTTTTCAAAGTAACAGTTCTGTTTTCCCGCAACACCAAAATAATGGCATCACCGTTCTGCACGAGGGAGGAATCAGTGAAGGCAGTACTTACCAGTTGCACGAACGACCTACTCACCCCCAAAATCAACTAACAGCCTAAACAGGAAAGGCGTCATGTCAGGAAAAGAACAAGATGGGTAAG
+
CCCCCGGGGGGGGGGGGGGGGGGGGGEG;F<6FFGGGGGGGGGGGGGGGGG9E,ECCAC<,CCECFG,6,C,<C6@,6,:<CF,,,,6C6EFGG76BFGAF<,,9AF,,A,59,,A,E<FFGG7,@<FGCFFEGG9,9C,,CE,@DEFEG+@@6FD8D8B9E8;AFF8+++,+6=DF9=6++6++86:+=36=EDFC+,+,5?5,18+++2+=FE+++300)*11))3:6)*/=)36>7(:().)*8)**2()*2(2)).()6(,/(((/./(,,.7+--()()()-.,((((+-0)(*()
@M03152:184:000000000-AWYW1:1:2106:19171:22922 2:N:0:TATGCAGTATACCTGT
CCCAACTATCCCTATTAATCATTACGTCAACCCTAGAAACCAACAAAATAAGATCGACGTCCTATTTCATTATTCCATGCTAATGTATTCAAGCGTTAGCCTGCTTTAAACACTCTAATTTTTTCAAAGTAACAGTCCTGTTTCCCCGCAACACCAAGTTAATGGCATCACGGTTCTACAAGAGGGAGGAATCAGTGAGACCAGTTCATACCGTTGGCACGACCGACCTACTGACCCCGAAATTCAACTACGAGCTTAGATCGGAAGAGCGTCGTGTAGGGAAAGAACAGGTAGATGAGGG
+
CCCCCGGFFGGGGGGGGGGGGGGGGGGGGGGGGGGGGGGGGGGGGGGGGGGGGGGGGGGGEGGGGGGFFCAEGE9FGAFGGGGFFEGGAFFGGGDFEGGGGGGGDGGGGGGGGGGGGGGGGGGEGFEFGFFF9FGGG@EGGFGGGGGGGGEEGGGGFFEDDAFG8DGGGGGGGG=E7=CAFGFFGGCFECE=FGFGCGGA@D7=CCCCDFG*;7C5;A509844@B6B5F2A4=6?)8C>B0);+@?ACGA@<D:>4>E<153;?:;B:?0-((,32<>FB5<F?FF143().+)*1)2((
@M03152:184:000000000-AWYW1:1:2106:19826:23038 2:N:0:TATGCAGTATACCTGT
CCCAACTATCCCTATTAATCATTACGGCAGTTCTAAAAACCAACAAAATAGAACCACACGTCCTATTTTATTATTCCATGCTAATGTATTCAGGCATAGGCCTGCTTTGAACACTCTAATTTTCTCAAGGTAAAAGTCCCAGTTCCCCGATGCATTCAATAAAGAACACACCGGTTTACTAAGAGGCAAGACCCGGTCAAGCAGTAAACACGCCGTCAGGCGGACCACCCAACCAGATCCGAAATTCAACTACGAGCTTAGATCGGAAGAGCGTCGGGTAGGGAAAGAACAGGCATGTGTA
+
CCCCCGGGGGGGGGGGGGGGGGGGGGGGGGFGGGGGGGGGGGGGGGGGGGGGGGGGGGGGGGGGGGGGGGGGGGGFGGCDGGFGGGGGGGGGGGGGDGFGGGGGF?FFGFGGFGFCFGGGGGGGGGGGGGGGGGGGFEEAFGGGGGGGGG7EGGGGGGFGGGGGGGGGGGGGGDDDDGGGGGFGGDGGGGGG8DEDCCEFGCF@:+<C???6C5C59@AFFA*222:45)5))127534@A@)2AA9FE7:EEDFDE9;AF2A236(89?:(44120>(73>B)473(2,((.*.)).*.)
@M03152:184:000000000-AWYW1:1:2106:14508:23101 2:N:0:TATGCAGTATACCTGT
CCCAACTATCCCTATTAATCATTACGGCGATCCTAGAAACCAACAAAATAGGACCGCACGTCCTATTTTATTATTCCATGCTAATGTATTCGGGCGTAAGCCTGCTTTGAACACTCTAATTTTTTCAAAGTAAAAATCATGGTTCCCTGCCACACCCAGTAAAGGGCATAACAGCTCACCACGAGGTAAGCCTCCACCGCTCCAGTACACACCCAAATAGGCGGACCGGGCGGCAAAGGCCCAAATTCAACTACGAGCTTAGATCGGAAGAGCGCAGTGTAGGGAAAAGACACGGAGCTTG
+
CCCCCGGGGGGGGGGGGGGGGGGGGGGGGGGGGGGGGGGGCGGGGGGGGGGGGGGGGGGGFGGGGGGGGGGGGGGGGGGGGGGGGGGGGGGGGGGGGGGGGGGGGGFFDFFGGGGGGGGGGGGGGGCFGGGGFGGGGFCFFGEFGGGGFFFFGGGGGGGGF:E:CCGGGGGGGFFDGFGGGGGEGGGGGGGGGG5CFC:@CD7=FFFGGF>DGGG>FBE?6(?@>F@3556>DGB3@090)(03F*)=AGFABGD?)4-3<<4)-(((-47<?0((-08:9FAD?>?((-(4(*(0),*((
@M03152:184:000000000-AWYW1:1:2106:13925:23102 2:N:0:TATGCAGTATACCTGT
CCCAACTATCCCTATTAATCATTACGGCGATCCTAGAAACCAACAAAATAGGACCGCAAGTCCTATTTTATTATTCCATGCTAATGTATTCAAGCTAAAACTGCCTGCTTTGAACACTCTAATTTTTTCAAAGTAAAAGTCCTGGAGCCCCAGCCGACCCAGTGAAAGGCAGCTGGTTAACCAGAAGGAAAGACCCAACCGGAGCAGTGCTTGCAACGAGGCAAGACCACTCAGTCGGGCCCGAAATTCAACTACGAGCTTAGATCTGAAGCGCGTCGTGTGGGGAAAGAACAGAAACGGG
+
CCCCCGGGFFGGGGGGGGGGGGGGGGGGGGGGGGGGGGGGGGGGGGGGGGGFGGGGGGGEFFGGCFGGGGGGGGGGGGGGGGGFCFGGGGGGGGGGGGFEFGGFFFDEGGEEFFGDFGGGGFGGGGGGGDFE9EE@EC;?EGGFFGFFGDEGE,AEGGCGGDFGF:=DDFC88=8FDFGGFGGGGGGC,DFGGGCCF?E517DFGFFGGFGGGF9AFFFFE245-:B;FF966<CG36<0=9>0533+)*9<>FF0.369(:3<9<).6)))(4(-(04,.)()-)(,18(8:6()0(*(,
@M03152:184:000000000-AWYW1:1:2106:23984:23105 2:N:0:TATGCAGTATACCTGT
CCCAACTATCCCTATTAATCATTACGGCAGTTCTTAAAGACCAACAAAATAGAACCACACGTCCTATTTTATTATTCCATGCTAATGTATTCAGGCATAGGCCTGCTTTGAACACTCTAATTTTCTCAAGGTAAAAGTCCTGGTTCCCCGATGCATTCAATAAAGATCACAAAGGATCACCAAGAGGCAATACCAAGTCGAGCAGTAAACACGCCGTCAATCGAACCACCCCACCACATCCGAAATTCAAATAACAGATCAGAACGTAAGAGACACGACTAGGTAAATAACAAGAATGTAG
+
CC<C@;FGFG@CFG,@DFGFCCFGGDFGC@FF<FCCFGEFGFF@:@EEF9C,CEGF@FG,:;6,8CFEGCAFGGGG9CF@@@<9C<EE9,,CFD9<AEF,,FFE?EF,E,?A<<FE=FDFFA9EC9<FFFGGCF9FGGF5=ED?,;8,94+@44,44,444=9@,=,@F6A98A+,6,06+@,,08,+@=,,,,,=DDF58C+1154=E?=F+++90*1*135):1);9*-**/59*)0)05)5))*+1++*9+*7*(7(6)))/44(,(.)(/((6)(/(0(*)1)).))))*()*-*-)
@M03152:184:000000000-AWYW1:1:2106:18978:23256 2:N:0:TATGCAGTATACCTGT
CCCAACTATCCCTATTAATCATTACGTCAATCCTAGAAACCAACAAAATAAGATCAACGTCCTATTTCATTATTCCATGCTAATGTATTCAAGCGTGAGCCTGCTTTAAACACTCTAATTTTTTCAAAGTAACAGTCCTGATTCCCCGCCACACCAAGTGAATGGCATGACGGTTCGTCAGAAGGGAGGAATCAGTGACACCAGTACGTACCGAAGGCACGACCGGCGTACTGATCCCGAAATTCAACTACGAGCTTAGATCGGAAGAGCGTCGTGTAGGGAAAGAAAAGGAGTGGGGAGA
+
CCCCCGGGGGGGGGGGGGGGGGGGGGGGGGGGGGGGGGGGGGGGGGGGGGGGGGGGGGGGGGGGGGFGGGGGGGGGGGFGGGGGGGFCFGGGGGGGDGGGGGFGGFFGFGFGGGGGGGGGGFGEGGGGDFGGGGGGGGGGGGGGGGGGGCCCGGGGFGFGGGGGGGGGGGGGECDGDEGGGGGFGEGGGGDFGFFGAFFCFCDC9FFG7F?CGGG5?F@>*5>9A=>4)8:)7D3@=@DDF@F381<F)0/4;CD(6:36))4:::603.4919-417>B0),)(0(.(3(((2())(13(
@M03152:184:000000000-AWYW1:1:2106:13681:23315 2:N:0:TATGCAGTATACCTGT
CCCAACTATCCCTATTAATCATTACGTCGATCCTAGAAACCAACAAAATAGAATCAAACGTCCTATTTCATTATTCCATGCTAATGTATTCAAGCGTGAGCCTGCTTTAAACACTCTAATTTTTTCAAAGTAACAGTCCTGATTCCCCACAACACCAAATAAATGACATCATGGTTCGTCAGAAGGGAGAAACCAACGATACCAGTACGTACCGAGGCACGACCAACATGATGGTCCCGAAATTCAACTACGAGCTTAGATCGGAAGAGCGTCGTGTCGGGAAAGAACAGGACAGGAGAGA
+
-CCCCGFGDFGGGGGGGGGFGGGGGGGGGGGGGGGFGGGGGGGGGGGGFGGGGGGGGGGDFFFGGGGGGGGGGGGGGGGGGGGGGGGGGGGGGGGGGGGEFGGGGGGGGGFGG8EFGCGGGGGGGGFGGGEFGFFFFFGGGGGGGGGGGEEGGGEGGGGGGC==,E9EDCFFCFD;FGC>DGG>DCCCEEFGDEFGEGFFGCD@CCFC9FDDDDGD5A@F5)*0:@AF6ABF62>F6:76B@;?FFCACGFFF7),6C<>.9=01?;@@(((-3-43)-49<2.8?01(((((*())(*((
@M03152:184:000000000-AWYW1:1:2106:11109:23317 2:N:0:TATGCAGTATACCTGT
CCCAACTATCCCTATTAATCATTACGCCGATCCTAGAAACCAACAAAATAGAATCAAACGTCCTATTTCGTTATTCCATGCTAATGTATTCAAGCGTGAGCCTGCTTTAAACACTCTAATTTTTTCAAAGTAACAGTCCTGATTCCCCAAGACACCAAATTAATGACATCATGGTTCGTCAGAAGGTAGAAATCAATAATACCAGTACGTACAATAGCACGACCAATAAATTGATACCGAAATCAAACTACGAGATTAGATCTGAAGAGAGTACGGTAGGGAAGAAAAAGGAAAGAGAAGA
+
CCCCCGGFGFFGFGGGGGG9FFGCFD7CF7B@FEGGGFGGGGFD,8FGGGGA<FGFGDGGECF@F,EFFFEFFFGAFF9CEFFEGGFC9EEFC<FFEB?B<?FFF<FEAFGGGF,A<9FFGGGFCFE<FFCCFG<B,,E9ECF=;@EAEECFEEGFGGGGGGGGAFGAD?FDAFGFDEG>DGG;+==FG,@B,@9ADC9FG++0,<7+7;CDCDA+1+:3*:ABFFB5/84=688BF@47A4F*/;8*7C/621/5+8)).1))).)7((66C)(((23=05/8()(/4((((+())(*((
@M03152:184:000000000-AWYW1:1:2106:6882:23328 2:N:0:TATGCAGTATACCTGT
CCCAACTATCCCTATTAATCATTACGTCAACCCTAGAAAACCAACAAAATAAGATCGACGTCCTATTTCATTATTCCATGCTAATGTATTCAAGCGTTAGCCTGCTTTAAACACTCTAATTTTTTCAAAGTAACAGTCCTGTTTCCCCGCAACATCAAATTAATGGCATCACGGTTCTACAAGAGGGAGGAATCAGTGAAGCCAGTTCATACCGGTGGCACGACCGACCTACTGACCCCGAAATTCAACTACGAGCTTAGATCGGAAGAGCGTCGTGTAGGGAATAGACAGGTATGTGAAG
+
CCCCCGGGGGGGGGGGGGGGGGGGGGGGGGGGGGGGGGGGGGGGGGGGGGGGAEGGFGDFGEGGGGGGGGGFGGGGGGGFGFGGGGFA9CFGGGGGFEGGG<EEFGGGGEGGFGGGGGGGFFGFFFGGF9EAF9ECFGGAFFGGDG9AEGGGGG@EFFFGGGGGGGGCD8FCG6FEDEDEC8F@F8>CEGCFGCA9<CFFF6CBGFFFGFGFDDEEFBBFFFB57>>EEFFFFDCG6@71>@F6++9+;7)),*8(..4)1.54:(3(,.49422-(0,5A:?F.0)42><2)3-7/)*).
@M03152:184:000000000-AWYW1:1:2106:17274:23417 2:N:0:TATGCAGTATACCTGT
CCCAACTATCCCTATTAATCATTACGTCGATCCTAGAAACCAACAAAATAGAATCAAACGTCCTATTTCGTTATTCCATGCTAATGTATTCAAGCGTGAGCCTGCTTTAAACACTCTAATTTTTTCAAAGTAACAGTCCTGATTCCCCATGACACCAAATTAATGACATCATGGTTCGTCAGAAGGTAGGAATCAATAATACCAGTACGTACTATTGCACGACCAATAAATTAATCCAGAAATTAAACTACGAGCTTAGATCGGAAGAGCGTCGTGTAGGGAAAGAACTGGTATTGGTAGA
+
CCCCCGGGGGGGGGGGFGGGGGGGGGGGGGGGGGGGGGGGGGGGGGGGGGGGGGGGFGFGEFGGGGGGGGFFFGGDFGGGGGDGGGGFFF9FGGGGGGGGGFFCGGADF?ECFGGGFFGGGGGGGGGFFGFGGGGGGFEG9AEAEFFGGGGGDFCGGGGGGGGGDCFGFGGGGDFCFG8CDC,@DCFFGDGFDGGGGGGFGG+:,<9+=?F+CGGFFFF5F=<AB=CFFC<AA=AF>*29AE8E*=7F6:@ADC)-;E:4C4:(85233(((,,613)))6;?F@55().(/1+)**.06)
@M03152:184:000000000-AWYW1:1:2106:22301:23509 2:N:0:TATGCAGTATACCTGT
CCCAACTATCCCTATTAATCATTACATCGATCCTAGAAACCAACAAAATAGAATCGGATGTCCTATTTCATTATTCCATGCTAATGTATTCAAGCGTAAGCCTGCTTTAAACACTCTAATTTTTTCAAGGTAACAGTCCTAATTCCCCATAACATCAAATGAATGACATTATGGTTCTTTAGAAGGTGAGAACCAATAAGACCAGTACATACCAAGGCATGACCGATCCCTTGATCCCGAAATTCAACTACGAGCTTAGATCGGACGAGCGTCGTGTAGGGAAAGAACAGAAATGTGTCAA
+
CCCCCEGGGGFFGGGGGGGFGGGGGGGGGGGGGGGGFGGFGGGGGGGGGGGGGGGGEGED8EFGGGGGGGGGFGGGGGGFGGGGGGGGGFGFGGGGGGGGGGFGGGGGGGGGGGGGGGGGGGGGGFFGDEFFGEEFGGGGGGGGGCFCF@FGGGGGGGGGGGFGDGGEFGGD8=CCFGDGGGDE=8@4AEF,8,@FGGGFCDGD8DFCFDFDGGFFDADFFFB5>A):965?FFA7+:C=EFA;+=8+8C>AA74()***/*(/:(5(,3;062(,(;4.,.6)8:13((.,)+)01)*))
@M03152:184:000000000-AWYW1:1:2106:12194:23542 2:N:0:TATGCAGTATACCTGT
CCCAACTATCCCTATTAATCATTACGTCGATCCTAGAAACCAACAAAATAGGATCAAACGTCCTATTTCATTATTCCATGCTAATGTATTCAAGCGCGAGCCTGCTTTAAACACTCTAATTTTTTCAAAGTAACAGTCCTGGTTCCCCGCCACACCAACTGAATGGCATGACGGTTCTTCAGAAGGGAGGAACCAGTGACACAAGTGCATACCGAAGGCACGACAAGCGATATGATACCGAAAGTCAACTACCAGCCTCGATTGGAAGCGGCACGCGTAGGGGAACAACAAGTCTGACGAG
+
CCCCCGGGFGFGGGGGGGGGGGGGGGGG7FGGEGFGFGGGGGGGGCGGGCFGC9FGGGFGFFGEGGGGGGGGCFGGGGGFGGGGGG<FCFGGGGGGGGGGGGDGGFFGF9FGGGFGGGFGGGFFCFGGGFDAFGCFF:EGC=EG9FCFCCGGGGGGGGGGGGFA:@,@DDFF>+@@CGGCGGE9+@CCEGD6,DE?FGCAFF*099?8<++9*;7:*/:A*5BF2(0;))())+1+1774>9>(:+9;)+/)(2)8)(((/()42<>1(,(((-(((.-22)(.4)(..2(.)+)0*)*-(
@M03152:184:000000000-AWYW1:1:2106:24923:23570 2:N:0:TATGCAGTATACCTGT
CCCAACTATCCCTATTAATCATTACGGCGACTCTAGAAACCAACAAAATAGAACCGCACGTCCTATTTTATTATGCCATGCTAATGTATTCGGGCAAAGGCCTGCTTTGAACACTCTAATTTTCTCAAGGTAAAAGTCCTGGTTCCCCGACACACCCAATTAAGGGCATGCCGGCTCACAAAGAGGTAGAACCCGGCCAGACAGTACGTACCGTAAGGCAGACCGCACGAACCGGTTCGAAATTCAACTACGAGCTTAGAGCGGAAGAGAGTAGTGTAGGGCAGGAAAGGGAGTGTGTAGA
+
CCCCCGGGGGGGGGGGGGGGGGGGGGGGEGGGGGFGGGGGGDFGGGDFGGGGFGFEGGGGEFGGGG9CFFGAEECCFGGGFGGGGEFFG9FF8FC:E<FG8BEGEEGGGGFCFGFGGGGDCDG?F,,CFFGFGGGGG,EEGF>FFG@D+BEGGGGGD+36@DAFDGDGD?888E7>DCF,5@C@DC7>9EFG>EGGGGEFGCCBE@@7CF5DC5=BF4>;?9A;(((8;)()0)())4<<:?)<**6@AF?1?5)()))-)),(33(,((3,)).5)7)3(.4)().3(((.(2(*1.*))
@M03152:184:000000000-AWYW1:1:2106:20864:23634 2:N:0:TATGCAGTATACCTGT
CCCAACTATCCCTATTAATCATTACGTCAATCCTAGAAACCAACAAAATAGGATCGAACGTCCTATTTCATTATTCCATGCTAATGTATTCAAGCGTTAGCCTGCTTTAAACACTCTAATTTTTTCAAAGTAACAGTCCAGATTCCTCGCAACACCAAATTAATGGCATTACGGCTCATCAGGAAGGAGGAATCAGTTAGACCAGTACATGCCAGAGGCATGACCAACCTACTAACCACGAAATTCAACTACGAGCTTAGATCGGAAGAGCGTCGTGTAGGGAAAAAAACAGTAGGTAAGG
+
CCCCCGGGFGGGGGGGGGGGGGGGGGGGGGGGGGFGFGGGGGGGGGGGFGGGGGGGGGGCFGGGGGFCGGGGGGGGGGGGFGGGGGGFGGGGGFGGGGGGGGGGGFFGGGGGGGFGGFGGGGGFEGGGGAFGGGGFGGGGFGGFEGGGGGGGGGEGG8FGF=DGF,AFGGFCDC6CDGGGGFFGDEEGGGDGGGFD:+@;DDF=@8BFGF7?CFGFFF5>FCF5CEB*90)3;:>G;*3:9552==CF?8;>(*/()54*975=8811(/60(2(.,;3)/81>2)(-,((,)+)**)*))
@M03152:184:000000000-AWYW1:1:2106:19032:23708 2:N:0:TATGCAGTATACCTGT
CCCAACTATCCCTATTAATCATTACGGCGACTCTAGAAACCAACAAAATAGAACCGCGCGTCCTATTTTATTATTCCATGCTAATGTATTCAGGCATAGGCCTGCTTTAAACACTCTAATTTTCTCAAGGTAAAGGTCCTGGTTCCCCGACGCACACCAACAAAGGGCACGCTGGCTCACCAAGAGGTAAGGCCCGCCCAGACAGTACGTGCCGTTAGGCAGACAGCCCGTCGCGGCCCGAACTTCAACTACGAGCTCAGATGGCAAGCGCGTCAGGTAGGGTAAGAACAGGTCGGGGCGG
+
CC<CCGGGGGFGGGGGGGGGGGGGGGGGGGGGGGGGGGGGGGGGGFGGGAFGGGGEGDEEF+@FFFGFFEFFFGFFDC9<FCFGGGGACCFGGGGGGF9<@FGFCFEGCDEA<FG,CAEFGFGCFA@EE8=?FA,9E=,AEGEFA:CFB@EC@+CCG>6=C@8,@8=@8?DE+4+@+3=FF?AD9CDFFG:85@*?EG>DE**(,AFFDAFG</*8551;*45:(58>>:3:)),)7,)()-)(*168-*05:<71))..3)-)((),(,(4-2((,/).:>:4(16)(.4(8+,)0()(-
@M03152:184:000000000-AWYW1:1:2106:7577:23831 2:N:0:TATGCAGTATACCTGT
CCCAACTATCCCTATTAATCATTACGTCAACCCTAGAAAACCAACAAAATAAGATCGACGTCCTATTTCATTATTCCATGCTAATGTATTCAAGCGTTAGCCTGCTATAAACACTCTAATTTTTTCAAAGTAACAGTCCTGTTTCCCCGCAACATCAAATTAATGGCATCACGGTTCTACAAGAGGGAGGAATCAGTGAAGCCAGTTCATACCGGTGGCACGACCGACCTACTGACCCCGAAATTAAACTACGAGCTTAGATCTGAAGAGCGCAGTGTAGGGAAAGAACAGAGATGAGTAG
+
CCCCC;EEGGFGGFFGGGGGGGFGGGGGDGGGGGGGGGGGGGGGGGGGGGGGFEG<DGGGEGGGDGGGGGFDGFGGGGGG?<EFGGGGCFFGGGGGGGGCEFFGE<FGGCFGGGGGFGGGGGFDEFFGGGFGFGGFGDEFGGGDF=9FDGGGGGFGFDDEFGFGDAC8=DD=>EDE>FGGGEFDGGDFEGGGGGGG;CF7C9+=F98CCFFCF7CDDAB*989:9==8)8;6AGF4?=*.5(8;A*7A8FA3(*04:89<)).)6)<4).8((-,-405)))45(.(4<((..0)**)0))
@M03152:184:000000000-AWYW1:1:2106:11251:23877 2:N:0:TATGCAGTATACCTGT
CCCAACTATCCCTATTAATCATTACGTCGATCCTAGAAACCAACAAAATAGGTTCGAACGTCCTATTTCATTATTCCATGCTAATGTATTCAAGCGTTAGCCTGCTTTAAACACTCTAATTTTTTCAAGGTAACAGTCCTGATTCCCCGTAACACCAAATTAATGACATCACGGTTCTTCAGAAGGGAGGAATCAATGACGCCAGTACGTACCGAAGGCACGACCGACGCATTGATCCCGAAATTCAACTACGAGCTTAGATCGGACGAGCGTCGGGTAGGGAAAGAACAGGGATATGTAA
+
CCCCCGGGFGGGGGGGFFFFGGGGFDGGCGDGGGGGFFFGGGGGGF<FGEGGFFFGGGFGFFDGGGGGGFGGGGGGGFGGGGGGGGFEFGGGFGGGEGEC9FGFGGGAFF<<<FF,FFGGGGGGGFDGFGGGGCEFF,@DEFCEFGGCCEGCCFGGFDBFG8DF84EAD68EGGGG6EGGGF8EDFEA86+>EFDDDDGFEG>>7*18CA663<79*3556<BF:5=?4B5:)*4++1*,335(1+/;4384(:>0:())))6(-(,(-,(--4(76.((4535:8(,(((((*()*)0))
@M03152:184:000000000-AWYW1:1:2106:10295:23904 2:N:0:TATGCAGTATACCTGT
CCCAACTATCCCTATTAATCATTACGTCAATCCTAGAAACCAACAAAATAGGATCGAACGTCCTATTTCATTATTCCATGCTAATGTATTCAAGCGTTAGCTTGCTTTAAACACTCTAATTTTTTCAAAGTAACAGTCCAAATTCCCCGCAACACCAAATTAATGGCATTACGGTTCATCAGGAAGGAGGAATCAGTGAGACCAGTACATACCGGAGGCATGACCAACCTACTAACCCCGAAATTCAACTACGAGCTTAGATCGGCAGAGCGTCGCGTAGGGAAAGAACAGGACTGACGAA
+
CCCCCGGGGGGGGGGGGGGGGGGGGGGGEGGGGGGGGGGGGGGGGGGGGGGGGGGGGGFGGGGGGGGGGGGGFGGGGGGGGGGFGGGGGGGGGGGGGGGGGGGGGGGGGGGGGGGGGDFGGGGGGGGFG<FGGGGGFGGGGGCFFGGGECEGGGGGGGGGGGFGAAEFGFGG?EFDGGGGGGGFFGGGG>E88EGGGGGFGG+8GFFGGFGGCDGEA?=>F@FE:>BF>A=FFFEG/<7>BFFF+BCFEGFF0/:2BEFE;CC?;0((6233(11(-.,(()4>6)(4.:::(*(0)(*((
@M03152:184:000000000-AWYW1:1:2106:8645:23941 2:N:0:TATGCAGTATACCTGT
CCCAACTATCCCTATTAATCATTACGGCGACTCTAGAAACCAACAAAATAGAACCGCACGTCCTATTTTATTATGCCATGCTAATGTATTCGGGCAAAGGCCTGCTTTGAACACTCTAATTTTCTCAAGGTAAAAGTCCTGGTTCCCCGACACACCCAATTAAGGGCATGCCGGCTCACCAAGAGGTAGAACCCGGCCAGACAGTACGTACCGTAAGGCAGACCGCCCGACCAGGTTCGAAATTCAACTACGAGCTTAGATCGGAAGAGCGTCGCGTAGGGAAAGAACAGGAATGTGACAG
+
CCCCCGGGGGGGGGGGGGGGGGGGGFGFGGGGGGGGGGGGGGGGGGGGGGGGGGGGGGGGDGGGGGGGGGGGGGGGGGGGGGGGGGGG9FGFGGGGGGFGGGGGGGGGCGEFF@FGGGGGGGGGGGGCFD<EFCFGCGGGG8=AEEGGEGGGGGGGGFDFGGGGGGGGGGGFEGGGDGGGGGGGGGB@FGGAC>EGGGGFFFGDCFBDFFFGGGGFFA=FFBF?@FFF>32);*329><(54)4*9:0)9)(4C3949<A>4((-((43?1-02(,-)4:07,0().42(4(.+)11)*-,
@M03152:184:000000000-AWYW1:1:2106:13134:23976 2:N:0:TATGCAGTATACCTGT
CCCAACTATCCCTATTAATCATTACATCAGCCTTAGAAACTAACAAAATAAGACCAACGTCATATTCTATTATCCCATGCTGTAATATTCAATGGCAAGGTTGCGCCTGCTTTGAACACTCTAATTTTTTCAAAGTAAATGATTGGAAGCGGTTGCCCACTATCCAAACGTAGGAAGCCCAGACCCAGCCACGCCACAAGGACGAGCTTTGGCCTGAATGCCCCCGAAATTCAACTACGAGCTTAGAGCGGAAAAGGGTCGTGTAGGGACAGAAAAAGTATGGGTTGAGTTGGGGGGTGGG
+
CCCCCGGGGGGGGGGGGGGGGGGGGGGGFGGGGGGGGGGGGGGGGGGGGGGGGGGGGGGGGGGGGGGGGGGGGGFGGGGGGGGGGGGGGGGGGGGGGGGGGGGGGGGGGGGGGGGGGGGGGGGGGGGGGGGGFGGGGGGGGGGGGFGGGGGGGDGGFGGGGGFFEEFGF>GFF=FGGGFGFFGFF8DEDGGFCC?CG8DDFGGAED>GGFFCG5CFAFEFF5A-:@):AACB+:@763:2)2538/)*):360/.6)(,/.,343))31-3414).(.-6)*,)()-(.).)(*-)09)(-
@M03152:184:000000000-AWYW1:1:2106:10407:24003 2:N:0:TATGCAGTATACCTGT
CCCAACTATCCCTATTAATCATTACGTCGATCCTAGAAACCAACAAAATAGAATCAAACGTCCTATTTCGTTATTCCATGCTAATGTATTCAAGCGTGAGCCTGCTTTAAACACTCTAATTTTTTCAAAGTAACAGTCCTGATTCCCCATGACACCAAATTAATGACATCATGGTTCGTCAGAAGGTAGGAATCAATAATACCAGTACGTACTATTGCACGACCAATAAATTAATCCCGAAATTCAACTACGAGCGTAGATCGGAAGAGCGTAGTGTAGGGAAAGAAAAGGGAGACGTATA
+
CCCCCEGGGGGGGGGGGGGGGGGGGCFDGGGGGGGGGFFGGGGGGGGGGGGGGGGGGGGGCGGGGDDFGGFGGGGGGGFFFGGGFFFEFGGGGGGGGGGGGGGGFFGGGFFGF?GGC5EDCAGGGGGGGGFGFCEGGG?FG9FBDFG8>FGDFGGGGGGGGGGFCAFFD?FEFGG;DE+@=EGDGG@EGGGEFFFE:DF;DFFDF9<DDFFGFDFC++;C?ADF>CEFFFEA9@7E+:@=FA96FFFCAFFDFG)(2>55**:(639@DD>@(3,(.34)6A781;((.(((,*()0(1))
@M03152:184:000000000-AWYW1:1:2106:8683:24026 2:N:0:TATGCAGTATACCTGT
CCCAACTATCCCTATTAATCATTACGGCGACTCTAGAAACCAACAAAATAGAACCGCACGTCCTATTCTATTATTCCATGCTAATGTATTCGGGCATAGGCCTGCTTTGAACACTCTAATTTTCTCAAAGTAAAAGTCCTGGTTCCCCGACACACCCAGTGAAGGGCATGCCGGCTCACCAAGAGGTAAGGCCCAGCCAGCCAGTACATGCCGTGCGGCAGACCGCCCGGCCGGGTCCGAAATTGCAATACCACCTTAGATCGGAAGAGCGCCGGTGAGGGGAAGAAAAGTCAGGTGGAAA
+
CCCCCGGGGGGGGGGGGGGDGGGGGCEGGGGGGGGGGGGGGGGGGGGGFGGGGGGGGGGGGGGGGGGFGGGGGGGGGGGGGGGFGGGEF<FGGGGGFDF8FEFGFGGFFGEGFGGGGGGGGGGGGGAFGGGGGGEGF,CFGCED@FFFCEGGEGGGGGGDFAC9,=EG8DGD+8=:CGGD+;E3=DC9EF6CFE>5CC5***@@7@>FG@DG4C7)26>8A;;@F06=5;;>DC3>B1>0)7)6*89*):?))*0()444)4(((((((,3(--((().4()-.,)5((.)).<(0)-*))
@M03152:184:000000000-AWYW1:1:2106:8413:24117 2:N:0:TATGCAGTATACCTGT
CCCAACTATCCCTATTAATCATTACGGCGACTCTAGAAACCAACAAAATAGAACCGCACGTCCTATTTTATTATGCCATGCTAATGTATTCGGGCAAAGGCCTGCTTTGAACACTCTAATTTTCTCAAGGTAAAAGTCCTGGTTCCCCGACACACCCAATTAAGGGCATGCCGGCTCACCAAGAGGTAGAACCCGGCCAGACAGTACGTACCGTAAGGAAGACCGCCCGACCAGGCTCGACATTCAACTACGAGCTTAGATAGGAAGATCGGCGCGTAGGGAAAAAACAGGAATGTTGGGA
+
CCCCCGGGGGGGGGGGGGGEGGGGGDEGGGGGGFGGGGGGFGGGGGFGGGFGGDGEFGDGGGGGGGCEFGGGGGGDFGFCGGGGCFCGGFFEEGGGGGGGFCGGGCFGGFGGGGCFFCFGCFGGFGGGGGF9FFGGAFFGA8>FEFFFGDEEGG7EGF?DFFGF,DEEDDGFGGCGGFGCCCFDD?EGGGA@>8EGGGGFFGFBCAFGGFC5**=));*)2>)3(((.05:58*(*8851)4)./8<FA6?6(/.7@).6-)-82),8)-((-4((()(48).<(),(,(((.+)*/)*,(
@M03152:184:000000000-AWYW1:1:2106:15870:24147 2:N:0:TATGCAGTATACCTGT
CCCAACTATCCCTATTAATCATTACGTCGATCCTAGAAACCAACAAAATAGGTCCGAACGTCCTATTTCATCATTCCATGCTAATGTATTCGAGCGATTGCCTGCTTTAAACACTCTAATTTTTTCAAAGTAACAGTCCTGACTTCCCGTGACACCAAATTAATGACATCACGGCTCGTCAGAAGGGAGAAATCAATGACGTTAGTACGTACCGAGGCACGACCGGCGTATTGATCCTGAAATTCAACTACGAGCTTAGATCGGAAGAGCGTCGTGTAGGGAGAGAACAGGTATGTGAGGA
+
CCCCCGGGDGGGGFFFFFGFGGGGGGGGGGGGGGAFDFGGAFFECFCFGGGGFGCCCFGGF@@FGGGGGGGGEFGGGGGFGGGGGGG9EFGGFGECGGGGDFGGGGGGGAF<?<FGG9<EFEGG>FGFFF<<EFDEF@FGDAFC;9EFGGGGGD888@BFGGGFFFGGG6DDC+8C6ECGFDGGG?88>EFCCFGGDFFA7D7C5+++3?**399@55)9?AA@B@=B8)(;AC)3+)27A<:);A?FEFFD@D>166?>A9:6((4(((27296(:>))(.(04<>2((())+./*.*()
@M03152:184:000000000-AWYW1:1:2106:7979:24228 2:N:0:TATGCAGTATACCTGT
CCTAACTATCCCTATTAATCATTACGTCGATCCTAGAAACCAACAAAATAGGATCAAACGTCCTATTTCATTATTCCATGCTAATGTATTCAAGCTATCGTTTGCTTTAAACACTCTAATTTTTTCAAAGTAACAGTCCTGATTTCCCACGACACCAAATTAATGACATCGTGGTTCGTCAGAAGGGAGAAACCAACTAGACCAGTACACACCGACGGCGCGACCAACCTGTTAGTCCCGAAATTCAACTACGAGCTTAGATCGGCAGAGCGGCGTGTAGGTAACGAAAAGATATGGGTAG
+
CCCCCGCGDFGGGGGGGGFEGGGGGGGGGGGDFGGGGGFGFGGCGGGGGGGGGGGFFGGGGFEFFFGGFGFGGGGG,CAF?FEFGGGGFFFFGGCGGGGGGGGG<99FEFFFGGGGGEGFFGGDG<FGGGC,EFEBF98,EFGFGFG,9E78>EGGGGGGGGGGGDGCDCDDFCFG+CGGGCF9?F=:888DD,=6A?DDF7+8CFFGGFGGC>E*539BD>D==97BA),;8FC+@60:D3),;19ACF8;;3;93:<74.5(((4;:3<((-((()(.5*.9))-(-(5(-+)**.*-(
@M03152:184:000000000-AWYW1:1:2106:17308:24313 2:N:0:TATGCAGTATACCTGT
CCCAACTATCCCTATTAATCATTACGGCAGCTCTAAAGGCCAACAAAATAGAACCACACGTCCTATTTTATTATTCCATGCTAATGTATTCAGGCGCAGGCCTGCTTTGAACACTCTAATTTTCTCAAGGTAAAAGTCCTGGTTCCCCGCCGCATCCAATAAAGGACACGACGGTTCGCCAAGAGGCAAGACCCGCTCGGGCAATAACACACCGTGAGGCGGCCCACCCACACAAACCACAAATTCAAATACAAGCTTAGATCGGACGAGCGTCGACTGAGGTAAGAAAAGAGAGAGACGA
+
CCCCCEFFGFFGGCFGAFF<FAEGGGCG7CCEDGGDGDGGDGCGGGGGGCGGGF<E@EC7F<FFGA@EFGFFFGD9FFFG,CEF@,AFF<FDF9<CGGDDFEGF8B?<<FF<<<FFG9FDE@FD9,AEFG=FD?DFEFGGGGGGFGGFEEGGG7CCEGGGGGGG9DFF=6==88+3=CCGGE779,4CDF6>@>;9?DE>EDD9F8FD*8?<*/,).8(50()(,88B@>(8:*(1)(13)15)**)9)**))09(9-.5))612((,4(-(-(4,(0(.2),/6?)-(4(((*().(*-(
@M03152:184:000000000-AWYW1:1:2106:18782:24426 2:N:0:TATGCAGTATACCTGT
CCCAACTATCCCTATTAATCATTACGTCGATCCTAGAAACCAACAAAATAGAATCAAACGTCCTATTTCGTTATTCCATGCTAATGTATTCAAGCGTGAGCCTGCTTTAAACACTCTAATTTTTTCAAAGTAACAGTCCTGATTCCCTAAGACACCAAATTAATGACATCATGGTTCGTCAGAAGGTAGGAATCAATAATACCAGTACGTACAATAGCACGACCAATAAATTGATCCCGAAATTCAACTACGAGCTTAGATCGGAAGAGCGTCGTGTAGGGAAAGAACAGGATCTAGCAAA
+
CCCCCGGGGGGGGGGGGGGGGGGGGGGGGGGGGGGGGGGGGGGGGGGGGFGGGGGGGGGGGGGGGGCFGGFGGGGGGFFGGGGGGGGFDGGGFGGDGFGGGGGGGFFGGGA<?@BFFECGGGGGGGGGGGGGGGGDGGGGGGGGGGGGDGGFGGEFGGGGGGGGFGGGGGGGG=DFGEDGGGDG6EGGDED98@EFGGFFGG+:AFFG>DFCDFC9++03@A*:8==6F>E69F;@1=*4@BFE+19+8*3((2)011*8*>>@=,0338267:(/=;)72.3:?51.3.1()+)**-*)(
@M03152:184:000000000-AWYW1:1:2106:10528:24438 2:N:0:TATGCAGTATACCTGT
CCCAACTATCCCTATTAATCATTACTTAAGTCCTAGAAACCAACGAAAGTAGGACAAAAGTCCTATTTCATTATCCCATGCTAATATATTCAAAGGCTAGGTTACGCCTGCTTTGAACACTCTAATTTCCTCACAGTAAAAGATTTGAAATACTGAAACCCTTATTTAAAAAAAAAGATTTTTAATATAAGGAGTATATTCAAAAGGAAGGAAATAAAAATATAGTACAAATCAAAAAGATAGACTTAAATTTTTATTAACCGAAATTCAACTACGAGCTTAGATCGGAAGAGCGTTGTGT
+
CCCCCGGGGGGGGGGGGGGGGGGGGGGGGGGGGGGGGGGGGGGGGGGGGGGGGGGGGGGGGGGGGFGGGGGGGGGGGGGGGGGGGGGGGGGGGGGGGGGGGGGGGCGGGGGGGGGAGGGGGGGG9EFGFFGGCGGGGFEFGGGGAEFGFGGFFGAFGGFFEGGCADGGGGGDEGGGGG?DFAADFDFEFGG9F8EEFGE@AC=EEFFGGF6FGGGFFFFFAEFFCEE;E+>A*@CFF=7=3>+:98A+8=9>*:>>+>AEE*7-5298*9988>:2583(.@);5+/(/3((/*.0).*,,
@M03152:184:000000000-AWYW1:1:2106:18601:24490 2:N:0:TATGCAGTATACCTGT
CCCAACTATCCCTATTAATCATTACGTCAATCCTAGAAACCAACAAAATAGGATCGAACGTCCTATTTCATTATTCCATGCTAATGTATTCAAGCGTTAGCCTGCTTTAAACACTCTAATTTTTTCAAAGTAACAGTCCAGATTCCTCGCAACACCAAATTAATGGCATTACGGCTCATCAGGAAGGAGGAATCAGTGAAACAAGTACATAACAGCGTCATGACAAACATACTAACCCCGACACTCAACTACGAGCTTAGATGGGAACAGCTCCGTGTCGGGCAAGAACCTGATAGCGTCA
+
CCCCCGG8-EFGGGGGDEFGEFFGGGGG;FGFCGGGCAEGAE8FG8CFGGGGAF8F@EEFF@@FG<FFGG9FFFFFFG96AFFF@FGGFGF9ECCE:CFEFCFFGAFGGAEEBFGEE<EGGGGFE<D??<FDFFBD=AECDFGGGGFE@G88CFGGGGFA>8=D8,DFFGGGC8D6CE9FGF8B+@@FECEE?GCDDCG+2=+1@BFGGFG+++,*30)3;A9C@E)**40;@F*03)3:?))()/(/718)(18381>)/)))(((((/()).(((0((.5(7().4((((,+.1*(*((
@M03152:184:000000000-AWYW1:1:2106:21089:24525 2:N:0:TATGCAGTATACCTGT
CCCAACTATCCCTATTAATCATTACGGCGACCCTAGAAACCAACAAAATAGAACCGCACGTCCTATTTTATTATGCCATGCTAATGTATTCGGGCAAAGGCCTGCTTTGAACACTCTAATTTTCTCAAGGTAAAAGTCCTGGTTCCCCGACACACCCAATTAAGGGCATGCCGGCTCGCCAAGAGGTAGAACCCGGCCAGCCAGTACGTACCGTAAGGCAGACCGCCCGACAAGGTTCGAAATTCAACTACGAGCTTAGATCTGAAGAGCGGCGTGGCGGGGAAGGACAGGCAAGTGGGAA
+
CCCCCGGGGGFGGGGGGGGGGGGGGGGGGGGGGGGGGGGGGGGGGGGGGGGGGGGGGGGGGFGGGGGGGGGGGGGGGGGFGGGGGGGGGGGGGGGGGGGGGGGGGCFFCEFFFFFGGCGFGGGCCFGFG8FFGGGGGGFFG8=FFFG@CGGGCGGGGGGGFFG8FFDCFFG?>EGEGCGGGCCDFGGGGGF9DE9ECDC5**;=C+?5867DD>5=A9(5>2F(6(38>>>)7<36*5D6@644*86@AD41(/)(/:26))).))))..-4(42>()4;;)45333(((,((*-1*)*((
@M03152:184:000000000-AWYW1:1:2106:9763:24541 2:N:0:TATGCAGTATACCTGT
CCCAACTATCCCTATTAATCATTACGGCGACTCTAGAAACCAACAAAATAGAACCGCGCGTCCTATTTTATTATTCCATGCTAATGTATTCAGGCATAGGCCTGCTTTGAACACTCTAATTTTCTCAAGGTAAAGGTCCTGGTTCCCCGACGCACACCAACAAAGGGCACGCCGGCTCACCAAGAGGTAAGGCACGCCCAGACAGTACGTGCCGTTCGGCAGACCGCCCGGCGAGGCCCGAAATTCAACTACGAGCTTAGGTCGGCAGAGCGGTGGGTAGGGAAAAAAAAAGAACAAGCAG
+
CCCCCGGGGGGGGGGGGGGFGGGGGFGGGGGGGGGGGGGGGGEGGGGGGGGGGGGGGGGGGGGGGGGFGGGGGGGGGGGGGGGGGGGGGGGGGGGFGGCFFGGGGGGGG9A<EFFFFFGGFGGFFGGGFF=BEGGGGGGGGGEC,AE:CCEGDBEEGEGG6CGFG8=8?8?CECDGDEGGGGGFGGGEGFAFC,AECFGFGCFBFA:;DFCFG3*.).1:B9F;=;65>>>D))())->13353=F274*0)(*.3)3.))..4((4,(-3--(-(-0)-37()()((-7(,(*())(/((
@M03152:184:000000000-AWYW1:1:2106:13291:24556 2:N:0:TATGCAGTATACCTGT
CCCAACTATCCCTATTAATCATTACGGCGACTCTAGAAACCAACAAAATGGAACCGCACGTCCTATTTTATTATGCCATGCTAATGTATTCGGGCAAAGGCCTGCTTTGAACACTCTAATTTTCTCAAGGTAAAAGTCCTGGTTCCCCGACACACCCAATTAAGGGCATGCCGGCTCACCAAGAGGTAGAACCCGGCCAGACAGTACGTACCGTAAGGCAGACCGCCCGACCAGGTTCGAACTTCAACTACGAGCTTAGATAGGAAGAGAGTCGGGCAGGGCAAGAAAAGAGGGAGATGAG
+
CCCCCGGGFGGGGDGGGGGGGGGGGGGGCGGGEGGGGGGGGGGGGGGGFGGGGGGGGGGGGGGGGGGGGADGGGGGGGAFGGFGGGCFEFGGGFGGGGGGGGFGGFFGGFGGGGFGG9FFGGGFGGGFGCFE<F9FFGFFGGEEGGGG7EEGE@FEGGGFAAEGGFGGGGG?+>D6?EDG?:FDFCFFF,A;CEE95CG??CGFCAF5*;C4DGFDFFFF4;F69>9BBE0))//9*5/3F()-*94*.C:265<(04.-6))())((((())(-(()(-1)3)(0(((((((*())(2),
@M03152:184:000000000-AWYW1:1:2106:12903:24589 2:N:0:TATGCAGTATACCTGT
CCCAACTATCCCTATTAATCATTACGTCGATCCTAGAAACCAACAAAATAGGATCAAACGTCCTATTTCATTATTCCATGCTAATGTATTCAAGCGCGAGCCTGCTTTAAACACTCTAATTTTTTCAAAGTAACAGTCCTGATTCCCCGCCACACCAACTGAATGGCATGACGGTTCTTCAGAAGGGAGGAACCAGTGACACCAGTGCATACCGAAGGCACGACCAGCGTAATGATCCAGAAATTCAACTACTAGCTTAGATCGGAAGACACTAGTGTAGGGAAAGAACGACAGGTGGGAG
+
CCCCCGGGGGFGGFGGGGGFGGGGGFFG@EGGGFGGGGGGGGGGGFGGGGGFFFGGGGGGCGCGGGFGGGGGFFGGG<C,,EEFGCFGGGGGGFGDD@7++@FGGCFFG?EFFGGGGCCGGEGGGGFCDAFGFGGGF:EFECEGEEGGEGGGGFGEFGE?>9DAD8?FG6DF+@6@C9+DDA,C=8EEG6E6ED?,@AF7,2*0,<*<9<9DF**:@94AFA>@(9>F>A()227CAE*7FFA<665FEF43)116+).)95)(/(/3@((()(.6-*668B05(0(((((((1(*0()((
@M03152:184:000000000-AWYW1:1:2106:22988:24626 2:N:0:TATGCAGTATACCTGT
CCCAACTATCCCTATTAATCATTACGTCAATCCTAGAAACCAACAAAATAGGATCGAACGTCCTATTTCATTATTCCATGCTAATGTATTCAAGCGTTAGCCTGCTTTAAACACTCTAATTTTTTCAAAGTAACAGTCCAGATTCCTCGCAACACCAAATTAATGGCATTACGGCTCATCAGGAAGGAGGAATCAGTGAGACCAGTACATACCAGAGGCATGACCAACATACTAACCCCGAAATTCAACTACGAACTTAGATCGGAAGAGCGTCGTGTAGGGAAAGAAAAGGTATTGTTAA
+
CCCCCGGGFGGGGGGGGGGGGGGGGGGGGGGGGGGGGGGGGGGGGGGGGGGGGGGGGGGGFGGGGGGGGGGGGGGGGGGGGGGFFAEFGGGFGGGGGEGGFGGGGGGGGGF<E=EFFFGGGGGGGGGGGGGGGCFFGFFGGGGGGGGGGGGGCEFGGGGGGGA;@D?FDFGG6=6CGGGGGGGFFGGGGGGGDCCEGGGFGG+8,<8:;CGG67<6*:>EA5A@E@CE9A=94C?FA9*/::628ACF6CA.5*)/)*.).69(6;8>@310(/64,),9<>(70)(..((,)+)**)*))
@M03152:184:000000000-AWYW1:1:2106:9575:24906 2:N:0:TATGCAGTATACCTGT
CCCAACTATCCCTATTAATCATTACGGCGACTCTAGAAACCAACAAAATAGAACCGCACGTCCTATTTTATTATGCCATGCTAATGTATTCGGGCAAAGGCCTGCTTTGAACACTCTAATCTTCTCAAGGTAAAAGTCCTGGTTCCCCGACACACCCAATTAAGGGCATGCCGGCTCACCAAGAGGTAGAACCCGGCCAGACAGTACGTACCGTAAGGCAGACCGCCCGACCAGGTTCGAAATTCAACTACGAGCTTAGATCGGAAGAGAGTCGTGTAGGGAAAGAAAAGGTATGTGTAAA
+
CCCCCGGGGGGGGGGGGGGGGGGGGGGGGGGGGGGGGGGGGGGGGGGGGGGGGGGGGGGGGGDGGGGGGGGGGGGGGGGGGGGGGGGGFFFFGDGGFGFF<EDGGFGGGGGGGGGGGAFFGGGAFGEFGGGGGGGGGFGGGGEGGGFFGGGGGGGGGGGFGAGGGGGGDCFGDEDGDFGGG6FFC63:ECEC5CCEECEFGGG@FCBDF47<DGGFFFFF;6A?B@FFDDF35>;9@B<?FBF>FFFFFD4<25>6652)).4((((,.(-531(-(0.5(810187(.43.5:(09<*).
@M03152:184:000000000-AWYW1:1:2107:18312:1998 2:N:0:TATGCAGTATACCTGT
CCCAACTATCCCTATTAATCATTACGTCGATCCTAGAAACCAACAAAATAGGTCCGAACGTCCTATTTCATTATTCCATGCTAATGTATTCGAGCGATTGCCTGCTTTAAACACTCTAATTTTTTCAAAGTAACAGTCCTGACTTCCCGTAACACCAAATTAATGACATCACGGCTCGTCAGAAGGGAGAAATCAATGACGTTAGTACGTACCGAGGCAAGAACGTAGTATTGAACCCGAAATTAAACTACGTGCTTAGATCGGAAGAGAGGCAGTGAGGGAAAGAAAAGGGATAGGTTAG
+
CCCCCGGGFFFFGGGGGGGFEGGGGFGGEGGGGDGCEFFGGFGG@EGGDCGGEA<FCCCEFGEGFGGGGGGGGGGGCGGGFFGFGGGGGGFGGGDEGGFGEFGGGGFEEAFEFEFGGGCDGGGFCFFGACFGEAF<F:,FEGGGGFAEC48CFGGGGGGGGFCD=FGGCFG9@EGD=EGCFGDCCGEFGCEGDBEFEFG*@+3?*?A+9CF99CD>?E4*9/)-()(2/1/B66*2:):1:2;?*:EF3FF;(0./1))9)92<(:632(((,((((/)73)4)((..,,()),)/0)*)(
@M03152:184:000000000-AWYW1:1:2107:11929:2373 2:N:0:TATGCAGTATACCTGT
CCCAACTATCCCTATTAATCATTACGTCGATCCTAGAAACCAACAAAATAGGGTCAAACGTCCTATTTCATTATTCCATGCTAATGTATTCAAGCGCGAGCCTGCTTTAAACACTCTAATTTTTTCAAAGTAACAGTCCTGATTCCCCGCCACACCAACTTAATGACATGACGGTTCTTCAGAAGGGAGAAACCAGTGACAACAGTGCATACCGAAGGCACGACCAGCCTACTGATCTCGAAATTCAACTACGAGCTTAGATCGGAAGAGTGGAGTTGAGGGGAGGAACAGTCATAGAGCA
+
C@C9CFGGGGGGGFGGGGGFFGFGGGGGGGGGGGGGGCFF@EFGGFGGGFCEFGGGFGGEGFGGAFCFFFDDG9EFFGGGFCAEFFGCEGAF<<FDGEF+>4=FFFF9FAEFFACF,A,AFGCE=FEG<A5@,EFA;FD@,CCFE=EGGDEGGDE+?8ECEGG::DFCFFA886@C+@DFFFGA?FE,=E6DEFF6@+2?E:?F6=@>FCGFF5;>E4>A**0)-/2)())2;**4+8B=ADFDA+1@6+;;(2815174))1(/1(((())(..(.*-)37(0((-(3041*)***)*))
@M03152:184:000000000-AWYW1:1:2107:12178:2438 2:N:0:TATGCAGTATACCTGT
CCCAACTATCCCTATTAATCATTACGGCGACTCTAGAAACCAACAAAATAGAACCGCACGTCCTATTTTATTATGCCATGCTAATGTATTCGGGCAAAGGCCTGCTTTGAACACTCTAATTTTCTCAAGGTAAAAGTCCTGGTTCCCCGACACACCCAATTAAGGGCATGCCGGCTCACCAAGAGGTAGAACCCGGCCAGCCAGTACGTACCGTAAGGCAGACCACACGACCAGGTTCGAAAATCAACTACGAGCTTAGAGCGGAAGAGCAGCGGGTAGGGAAAGAACAGAGACAGAGAGA
+
CCCCCGGGGGFGGFGGGGGCGFG9EGGCCFEG;F<FFDE@GFGDGGGGGGGGFFDFGGGCFF7@ACFGGGG,@FGFFGGGDGFFFFEGCGGG8+FCFFGGDFF=D8EA<<FAFFFFGFGGGGGC<,:<=8EFGC@DF,,9>:4C9E@CEEEGGGGGE68BAEGGF,=FGG,=>>>8+EFFFFFGGFG9CDACFG79E>EF**96CDFGCCFDE5FDAAFA50((()(2,)()8)(*0/=?48)66F7?99/4(7>()6>A2)((1904,,.3(-(-(04514(),1.3,((0)())0(2((
@M03152:184:000000000-AWYW1:1:2107:9041:2488 2:N:0:TATGCAGTATACCTGT
ACCAACTATCCCTATTAATCATTACGTCGATCCTAGAAACCAACAAAATAGGTCCGAACGTCCTATTTCATTATTCCATGCTAATGTATTCGAGCGATTGCCTGCTTTAAACACTCTCATTTTTTCAAAGTAACAGTCCTGACTTACCGTAACACCAAATTAATGACATTACGACTCGTCAGAAGGGAGAAATCAATGACGTTAGTACTTACCGAGGCCAGACCGACGTATAGATCCCGAAATTAAACAACGCGCTTAAATCGGACGTGCATCGTATGGGGAAGAGAAATGGTGTGGTACT
+
6@A@CCGGFGCEFFFCFCFDGGEACFG8BFD8CFFAFGAFCFCFDE@AFFGGFF9@6CC76,,BF@9CC<EEC<E9CFDE8FF<E@FFGD<F<@@@>FG<E<FAEFFAEEFDE,C<9,:@DFEF:,,C?<BFD9;FE,,@,,,,4,4A=@==F;F+8@8>;D8;DFG8,,7,+++@C66=+6DEFF6=@E?,7,=27+,*9C+;+=CC+C;<*1;59***/*05:B>>()1)+41=*2)()6).;;)8)/)(())(),)).-33,(,-(((.)--.()(7()-)(((((.<6*)079(*))
@M03152:184:000000000-AWYW1:1:2107:7015:2549 2:N:0:TATGCAGTATACCTGT
CCCAACTATCCCTATTAATCATTACGGCGATCCTAGAAACCAACAAAATAGGACCGCACGTCCTATTTTATTATTCCATGCTAATGTATTCGGGCGTAAGCCTGCTTTGAACACTCTAATTTTTTCAAAGTAAAAGTCATGGTTCCCGACGACGCCCAGTAAAGGACATCGCCGCTCACCCCGAGGTAAGCCTCCACCGCTCCAGTACACACCCACATAGGCGTACCGGTCGGAAGAGGCCGAAATTCAACTACGAGCTTAACTCGGAAGAGCGTAGGGTCGGGCAATAACAGGTATGTGT
+
CCCCCGGGGGGGGGGGGGGGFGGGGGGGGGGGGGGGFGGGFGFGGGGGFGGFGEFEDFGGEEGGGG9FEFGGGDCC<EF9FGGGGGGGF,?AFGGGCFGGGEFG8EGGFGCFGDGAFF,EEGGGG89F<<FD,E9FB;;FGFDA4EDEEECCFEEC@CDCDFEGFG:C:9@87CCGGGGG,>:*4>8FC,>?6EECFGC?/8DF?@CGG+*:5=F)866A))1/3:6;9)4>574/*)04>>>(7)4*)*947C@0<((36)..)(((-((4:3((-)(0()(0(,(.)..9*,1*0.*-)
@M03152:184:000000000-AWYW1:1:2107:24099:2549 2:N:0:TATGCAGTATACCTGT
CCCAACTATCCCTATTAATCATTACGGCGACTCTAGAAACCAACAAAATAGAACCGCGCGTCCTATTTTATTATTCCATGCTAATGTATTCAGGCATAGGCCTGCTTTGAACACTCTAATTTTCTCAAGGTAAAGGTCCTGGTTCCCCGACGCACACCAACAAAGGGCACGCCGGCTCACCAAGAGGTAAGGCCCGCCCAGACAGTACGTGCCGTTAGGCAGACCGCCCGGCCAGGCCCGAAATTCAACGACGAGCTTAGATCGGAAGAGGGGCGTGTGGGGAAAGGAACGAGATGGGTAG
+
CCACCEFG<F@<@@FGGDFGGGGGFCEE@GCFCE9EFCFGGFDCGGGGGFE<EE<@7FFG7+8CFG,<EFGFFGFFAFC<CCEFGGGFGG9,CFFGGGGGF8FDGGGG9FD@ECFGFGFEEFGFFCFFFFEFGGGGFFGGG84EF=FFEGGGGGE>FGGGGGF8==EDG>E8?EGGGGGCCCF>>CD?FE9EFGGCDDGDFCF;FG+0CF43):*:38;A6;?D().:15;DDE1>*7DF33)(*1)96*),4)82)5934252<8<1(((-((--,.()-.(041(.((-))(0**4*)(
@M03152:184:000000000-AWYW1:1:2107:22818:2680 2:N:0:TATGCAGTATACCTGT
CCCAACTATCCCTATTAATCATTACATCGATCCTAGAAACCAACAAAATAGAATCGGATGTCCTATTTCATTATTCCATGCTAATGTATTCAAGCGTAAGCCTGCTTTAAACACTCTAATTTTTTCAAGGTAACAGTCCTAATTCCCCATAACATCAAATGAATGACATTATGGTTCTTTAGAAGGTGCGAACCAATAAGACCAGTACATACCAAGGCATGACCGATCCCTTGATCCCGAAATTCACATACGAGCTTAGATCGGAAGAGCGTCGTGTAGGGAAAGAAACGAGAGGATGAAA
+
BCCCCGGGGGGGGGGGGGGGGGGGG<EFGGGGGGEFFGGGGCFGGGGGGGGGGGGG>FGGFGGGGGGGGGFGGGGGGGGFGFFFFFGFGGEGGGGGGGGGGFGFGGGGGCGGGFGGGGGGGGGGGGGGE8FC<<FE=AEEGFGGGGFGGGGGGGGFE@FG98;DEFFDFCFGFGGE;F=EFE8;,8>,,6@8CGG8DFGF9DCFG?DDDGD6*68DD*?;?F==)@)9=*:AF**5<F*<59AEFF*+:>6292)//>5;?458(39(/((36(.(,;9425(81(,,8((0)(.)*,2)-
@M03152:184:000000000-AWYW1:1:2107:9024:2721 2:N:0:TATGCAGTATACCTGT
CCCAACTATCCCTATTAATCATTACGTCGATCCTAGAAACCAACAAAATAGGTCCGAACGTCCTATTTCATTATTCCATGCTAATGTATTCGAGCGATTGCCTGCTTTAAACACTCTAATTTTTTCAAAGTAACAGTCCTGACTTCCCGTAACACCAAATTAATGACATAACGGCTCGTCAGAAGGGCGAAATCAATGACGTTAGTACGTACCGAGTCACGACCGACGTATTGATCCCGAAATTCAACTACGAGCTTAGATCGGAATCGCGTCGTGTAGGGAAAGAAAAGGTCTACTGAAC
+
CCCCCGGGGGGGGFFGFEAEFFGFGFFGGGGFGF@CFFFFGGGGFGGGGGGGGFGGGEGG,CCC9FGFEGG<FFCGGGFEEFFGGFGFDA<FADFGDFGFFGG9FGFGD@,F<FFDGCGGGGF9@=<FGAFGFCDGGF?FGCF:EGG<EGGGGF@EF8,@DF8D88DFG8,=?8@EGEGG?CE,1,++++3@,7@,@=EFECFF*;@F*4;?B9>B5@=CA?===B;>:)96;@):+))::9)7:FEAC4<6:DE9:)44)64-(3(.(-(4(,-(..-*4)()(,(,(((10)*/*)*-.
@M03152:184:000000000-AWYW1:1:2107:17886:2751 2:N:0:TATGCAGTATACCTGT
CCCAACTATCCCTATTAATCATTACGTCAATCCTAGAAACCAACAAAATAGGATCGAACGTCCTATTTCATTATTCCATGCTAATGTATTCAAGCGTTAGCCTGCTTTAAACACTCTAATTTTTTCAAAGTAACAGTCCAGATTCCTCGCAACACCAAATTAATGGCATTACGGCTCATCAGGAAGGAGGAATCAGTGAGACCAGTACATACCAGTGGCATGACCAACCTACTGAACCCGAAATTCAACTACGAGCTTAGATCGGAAGAGCGTAGGATAGGGAAAACACCAGTATGTGTAT
+
CCCCCGGGGGGGFFFGGGGGGGGGGGFFEGGGFFGGGGGG<EGGGGGGGGGGGGGGGGGGCDEGDFEGGGGGGGGGGGGFFFGFGGFGGGDGF9FEEGGGG8FFGGGAFGGGFFGGGGGGGGGGGGGGGGGGGGGGGGGGGG?FGGGFGGGGGGGGGGGCFFFGDFFGFFF,DEEGGGGGG9DFGGGA@>EGGDAEFGGFAF+@@7BCG@;C?FFF?FFFA@CEFF@5);@FF****:@4*:?2:=CCC@A595)6?29)79)38:<>D3@1(,(()+/)()(0/(.,((()0.**2)*-)
@M03152:184:000000000-AWYW1:1:2107:20934:2794 2:N:0:TATGCAGTATACCTGT
CCCAACTATCCCTATTAATCATTACGTCGATCCTAGAAACCAACAAAATAGGTTCGAACGTCCTATTTCATTATTCCATGCTAATGTATTCGAGCGATTGCCTGCTTTAAACACTCTAATTTTTTCAAAGTAACAGTCCTGACTCCCCGTAACACCAAACTAATGACATCACGGCTCGTCAGAAGGGAGAAACCAATGACGTTAGTACGTACCGAGGCACGACCGACGTATTGATCCCGAAATTCAACTACGAGCTTAGATCGGAAGAGCGTCGTGAAGGGAAAGAACAGGTGAGTGTAGA
+
CCCCCGGGGGGGGGGGGGGGGGGGGGGGGGGGGGGGGGGGGGGGGGGGGGGGGGFGFGGFFGGGGGGGGGGGGGGGGGGGGGGGGGGGGGGFDGGGGGGGGGGGGGGGGGGGGGGGGGGGGGGGGGGGGGFCGGGGGFFGGGGGGGGGGGGGGGGGGGFGGGFC;EGGGFGGGDEEGGGGGGGGGGGCEGGGCFGF6+@*;79659@CCFGCEGGFFFFFFFFFF5(5,.);8@CG+=)3AFF?CFE6CDF26*86)6,)4)2:?B((.(((49(3(..63).0.3:((,(*))0*2-*-)
@M03152:184:000000000-AWYW1:1:2107:20866:3074 2:N:0:TATGCAGTATACCTGT
CCCAACTATCCCTATTAATCATTACGTCAATCCTAGAAACCAACAAAATAAGATCAACGTCCTATTTCATTATTCCATGCTAATGTATTCAAGCGTGAGCCTGCTTTAAACACTCTAATTTTTTCAAAGTAACAGTCCTGATTTCCCGCCACACCAAGTGAATGGCATGACGGTTCGTCAGAAAGGAGAAATCAATAAGACCAGTACATACAAAGGTATGACCAGAAAATTGATTTCGAAATTCAACTACGAGCTTAGATCGGAAGAGCGTAGTATAGGGAAAGAACAGGCAGTTGCAGAA
+
CCCCCGGGGGGGGGGGGGGGGGGGGGGGGGGGGGGGGGGGGGGGGGGGGGGGGGGGGGGGGGGGGGGGGGFGDFGGGGGFGGGGGGGGGGGFGGGGGGGGGGGGGFGDFFAFFFGGGGGGGGGGGGGGCFGGGGGGGGGGGGGGGGGGGGGGGGFGGFGGGGGGDGGGGGGGDCGEGGGGG9DFGCFFGGFGGGGGGGGBDDF5FGAFGC7CF6+00=FFFAEFD*8A58=A=?52=AF<?>C6EFEC>;?554).B3=4*(>F>((/((:0:()/18)2350),618(((.)(+**)2)(
@M03152:184:000000000-AWYW1:1:2107:12944:3187 2:N:0:TATGCAGTATACCTGT
CCCAACTATCCCTATTAATCATTACATCGATCCTAGAAACCAACAAAATAGAATGCGATGTCCTATTTCATTATTCCATGCTAATGTATTCAAGCGTTAGCCTGCTTTAAACACTCTAATTTTTTCAAGGTAACAGTCCTAATTCCCCATAACATCAAATGAATGACATTATGGTTCATTAGAAGGTGAGAACCAATAAGACCAGTACATACCAAGGCATGACCGATCCATTGATCCCGAAATTCAACTACAAGCTTAGATCGGATGCGCGTCGTGTAGGGAAAGAAAAGAATGGTGTAGA
+
CCCCCEGGGGGGGF6CFFGAFFGGGGGG@FFGGGGGGGAFGCFFC<EGGGGGGGGG7F@7;CC<FGGGGGGEGFFEFFGGFGGGFFGGFEEGGFGGBFGGGGGGGGGGFFFG9F9FGGGGFGGGG8FFFFFFFFFGGFGCEFFGAFEF@FFGGGA?D9FGFGGGGFGGG8=;8DFFFFGFEFFAFGE888AADFF+@AFFG6DD=AF89D=D*,=:*<FFFFE<@5)<>AEEFFFCFAEA9AA7+18+/**):*;)4****15(5(-(0/-,((.(())/,0:813;(,/(0+))/*(*))
@M03152:184:000000000-AWYW1:1:2107:16645:3225 2:N:0:TATGCAGTATACCTGT
CCCAACTATCCCTATTAATCATTACGTCGATCCTAGAAACCAACAAAATAGAATCAAACGTCCTATTTCATTATTCCATGCTAATGTATTCAAGCGTATGCCTGCTTTAAACACTCTAATTTTTTCAAAGTAACAGTCCTGATTCCCCAAGACACCAAATTAATGACACCAAGGTTCTTCAGAAGGTAGAAACCAATAATGCAAGTACGTACCGAGGCACGACCGACAAATTGATCCCGAAATTCAACTACGAACTTAGATCGGAAGAGCGTCGTGTAGGGAAAGAACAGTAAAGTGTAAA
+
CCCCCGGGGGGGGGGGGGGGGGGGGGGGEGGGGGGGGGGGGGGGGGFGGGGGGGGGGGGGCDGGGGGGGGGGFGGGGGGGGGGGGGGGGGGFC<FGGGGGGGFFGGGGGGGGGFGFFGGFGGGGGGGGGGGGFEGGGGGFFGGGGGGF>EGFFFGCGGGAFGA8,EADFDDEGD@DFAFFG9ECG8DGGCFC8DF+8?FFCD+<==DDCD=F*CGDFFFF>5>5=9>EF4A:8B*=8A42B>;1+=<F/*/34*:(6.17)96(/62,,57.((-:3449?F1>.11(31.**)/*267))
@M03152:184:000000000-AWYW1:1:2107:8201:3239 2:N:0:TATGCAGTATACCTGT
CCCAACTATCCCTATTAATCATTACGTCGATCCTAGAAACCAACAAAATAGGATCAAACGTCCTATTTCATTATTCCATGCTAGTGTATTCAAGCGCGAGCCTGCTTTAAACACTCTAATTTTTTCAAAGTAACAGTCCTGATTCCCCGCCACACCAACTGAATGGCATGACGGTTCTTCAGAAGGGAGGAACCAGTGACACCAGTGCATACCAAAGGCACGACCAGCGTACTGATCCCGAAATTCAACTACGAGCTTCGATCGGAAGAGCGTCGGGGAGGGAAGGAACAGGTGTGTTCTA
+
CCCCCGGGGGFGGGCGGGGGGGGGGGGGCEEFFFGGGFGGGGGGFGGGGEFFACFGFGFCCD@@GFGGGGCGGGEEGGGGGGGFFGGGGGGGGGCGEGG7CFFFFGG,EEFF,A?FFEGFGGGEE<FDF9F9FGGGGG8FFGCGGCGEEEC8FGG6+@CGGCFDFFGGGFF@E8CED,EFF,,@DFGGGGGFDG6?EFG7,23:CF*DEFGCF,;3***;A>9:9628@>@5>AC+BC);>@B;C658?FFF85>(8@3(/)/3:BF((432-4(((.(.,5(8((.8:B()*(1)1(*))
@M03152:184:000000000-AWYW1:1:2107:7600:3312 2:N:0:TATGCAGTATACCTGT
CCCAACTATCCCTATTAATCATTACGTCAATCCTAGAAACCAACAAAATAAGATCAACGTCCTATTTCATTATTCCATGCTAATGTATTCAAGCGTTAGCCTGCTTTAAACACTCTAATTTTTTCAAAGTAACAGTCCTGTTTCCCCGCAACACCAAACTAATGGCATCACGGTTCTGCAAGAGGGAGGAAGCAGTGAAGCCAGTACGTACCGGTGGCACGACCGACCTACTGACCCCGAAATTCAACTCCGAGCTTCACACGGAAGGGCGCCGGGTAGGGAAAGAACAGGAGAGTAGAGG
+
CCCCCGGFEGFGGGFGGGFCAFGGGGFG;@FGDGAEGGGGGEFGGGGGFDFGGGGGGCEGFDFF,FFGGGGGDGFGGE<F9CFCGGGGFGFGFGGGGFDFF<9BAFGGGA<FAEEEGGG9FGGC=EEEGGGGGF9@FEGAE:,E9EF=EEG8FGGGGGFGGEGGFCFCEF8C+6@CDGGCCC=DGD++@CF,@8D,@DF+C9CFCFF>9FGD>>;*9>FA?B9>A49>2ABFFFE**/)65>;CFFE6.0)66C86)))))67(4(((((-(700993:)(0(564(34.())(.0*)*.(
@M03152:184:000000000-AWYW1:1:2107:20609:3415 2:N:0:TATGCAGTATACCTGT
CCCAACTATCCCTATTAATCATTACGTCAACCCTAGAAAACCAACAAAATAAGATCGACGTCCTATTTCATTATTCCATGCTAATGTATTCAAGCGTTAGCCTGCTTTAAACACTCTAATTTTTTCAAAGTAACAGTCCTGTTTCCCCGCAACATCAAATTAATGGCATCACGGTTCTACAAGAGGGAGGAATCAGTGAAGCCAGTTCATACCGGTGGCACGACCGACCTACTGACCCCGAAATTCAACTACGAGCTTGAATCGGACGAGCGTCGTGCAGGGACAGAAAAGGAAGTGTTAG
+
CCCCCGGGGG<FFGFGGGGFGGGGGGGGGGGGGGGGDFGGGGGFGGGGGGCFGGGGCFEEFGGECDGGGGGGF9FGFGFGGGGFCGFAAFGGGGFGGGGGGGGGG,?EEEFC<<FGGGAFFFGFGGGGG9FF<FFGGAEFGGGGGFEE8ECEE@EFG9DC99FGFD@DE?FFGEFGGF889,,,6@8:CCGGGGGGFCE7<D5:6@F;<@CCFCCAAAF5A5544@BFFEEFA68CG4>;B6;<FFEFFDAE0952:;((..6:32(4316;2(((,)4*45()413))(,)),))*.*-)
@M03152:184:000000000-AWYW1:1:2107:24397:3416 2:N:0:TATGCAGTATACCTGT
CCCAACTATCCCTATTAATCATTACGTCAACCCTAGAAAACCAACAAAATAAGATCGACGTCCTATTTCATTATTCCATGCTAATGTATTCAAGCGTTAGCCTGCTTTAAACACTCTAATTTTTTCAAAGTAACAGTCCTGTTTCCCCGCAACATCAAATTAATGGCATCACGGTTCTACAAGAGGGAGGAATCAGTGAAGCCAGTTCATACCGGTGCCAGGACCGACCTACTGACCCCGAAATTCAACTACCGGCTTAGATGGGAAGAGCGTCGAGTAGGGAAGAGACCGGAAGTGGTAA
+
CCCCCGGGGGGGGGGGGGGGGGGGGGFG;FFFFGGGGGGGGDGE@CFG@AEG<FEGGGGC@FFGGGGGGGGGGGGGGGGGGGGGGGGGFGFFGGGGGCEGGGGGGGGGGGGGGGGGGG9AFGGGDGFFGFGGGGGCGGFGGCFFFFGFCE8EGG=EFG9FD8EGF,,@FGG,=8DGGFCGF,,,1>CEG+@FGGFAE7@;52067?;=7CF7F5<95**+*3:B=99@2)7FA=CD4;)(868=@A?@9+))()0,:,)/96))1((((.36>06((0(92<()((,44(()0())*)2))
@M03152:184:000000000-AWYW1:1:2107:24779:3591 2:N:0:TATGCAGTATACCTGT
CCCAACTATCCCTATTAATCATTACGTCAACCCTAGAAACCAACAAAATAAGATCGACGTCCTATTTCATTATTCCATGCTAATGTATTCAAGCGTTAGCCTGCTTTAAACACTCTAATTTTTTCAAAGTAACAAGTCCTGTTTCCCCGCAACACCAAGTTAATGGCATCACGGTTCTACAAGAGGGAGGAATCAGTGAGACCAGTTCATACCGTTGGCACGACCGACCTACTGACCCCGAAATTCAACTACGAGCTTAGATCGGTAGAGCGTCGTGTAGGGAAAGACAAGGTATGGGTAG
+
-A6C@FFFF<EFFFCFFFGEGGGFGGFGEFE<FGGGFFCFGFGGFFGFGGGGG<9D6@@@@CFEFGGGFGGCGGGGGFGG@FGGGGGFB9FEFGGEEFEGFFBG,CFG9?FFEEFGFEEBFGGDGFGGFGGGGG9FGE,FDFECFFDEE@4>CGCCG8D,ECFFA88?F?,@+==CGGGGG=?88DGGGG+@=FGCC?AFAG6;?CACFDFG*99@95*;AEFAF4:>=4EAFA5*2):0)6),@+<FFFAF?*5(:3<4).9(((((.:),7(4(408F<5<>(4(((,()*6*0*,2.(
@M03152:184:000000000-AWYW1:1:2107:11435:3635 2:N:0:TATGCAGTATACCTGT
CCCAACTATCCCTATTAATCATTACGTCGATCCTAGAAACCAACAAAATAGGGTCAAACGTCCTATTTCATTATCCCATGCTAATGTATTCAAGCGCGAGCCTGCTTTAAACACTCTAATTTTTTCAAAGTAACAGTCCTGATTCCCCGCCACACCAACTTAATGACATGACGGTTCTTCAGAAGGGAGAAACCAGTGACACCAGTGCATACCGAAGGCACGACCAGCGTACTGATCTCGAAATTCAACTACGAGATTAGATCGGACGAGCGTCGCGTGGGGAACGAACAGGTATGTGTAA
+
CCCCCGGGGGGGGGGGGGGGGGGGGGFCEGDGEGGGGGGG@EGGGGGGGGGGGGGGGGGGGGGGGGFGFGGGGFGGGGGGGFGGGGGGGGGGGGGDGGGDGCFGGGGDCGGGGGGGGGGGGGGGGGFGGGGGGDEGGGGFGGGGGFGGGGGGDGGDG,>>@DCFFCAAC,9DC8CGGGGGAGGGGFCAEGFGGGF?EGG7CFGFEF6CFGGG*9*3:*;FF442(/7A@EDE;642@=@@A;>(+;?A3CFFF3)()174?<30(,((-((3((-(,.,)-7,<:(,431(0*)*)*)2))
@M03152:184:000000000-AWYW1:1:2107:11254:3807 2:N:0:TATGCAGTATACCTGT
CCCAACTATCCCTATTAATCATTACGTCAATCCTAGAAACCAACAAAATAGAATTAAACGTCCTATTTCATTATTCCATGCTAATGTATTCAAGCGCGAGCCTGCTTTAAACACTCTAATTTTTTCAAAGTAACAGTCCTGATTCCCCATGACACCAAATTAATGACATCATGGTTCTTCAGAAGGGAGAAACCAATAATGCCAGTACGTACCAAGGCACGACCAGCAATTTGATCTCCAAATTCAACTACGAGCTTCGATCGGAAGAGCGTAGGGTAGGGAAAGGACAGCAAGGTGTAGA
+
CCCCCEGFGGGFGGGGGDGGFFGGGGGG@FFGGGFF<@EGGCGGFEFF9FFGAFGGGGGGGGGGGGGGGGGGGFGFGGGFFFFFGFGGGGGGG9FFD@CEGGGGFGDGFA95,?FFFAECFDGCGGGGFFGGFFFEA=8A4EFGGGGA,@,9FEGGFFC9E9AD8;EFE8=FD,6@EFAFGFG9FG8DCCF88DFDF?EBFDFFGGCGGGFC>A+**::*:A>95F5F@A=6BC?F@F*9F@FEFFFFECA>>755)*-275>D((.(333(((((()()/)/A((4(3?4)).7**)2.)
@M03152:184:000000000-AWYW1:1:2107:25521:3966 2:N:0:TATGCAGTATACCTGT
CCCAACTATCCCTATTAATCATTACATCGATCCTAGAAACCAACAAAATAGAATGCGATGTCCTATTTCATTATTCCATGCTAATGTATTCAAGCGTTAGCCTGCTTTAAACACTCTAATTTTTTCAAGGTAACAGTCCTAATTCCCCATAACATCAAATGAATGACATTATTGTTCATTAGAAGGTGAGAACCAATAAAGCCAGTACGTACCGAGGGCACGACCGACCCATTGATACAGAAATTCAACTACGAGCTTAGATCGGAACAGCGTAGGGTAGGGAAAGAACAGGTACTTGGAA
+
9BCCCGGGCEFGGGGGGGGGDEEGGG9F,CFG;@FGFGFGGGGGGGGGFGGGGFFFCG8C@FEGFG,E<FAGAFCGGEGFAFEFG@EGFFGFGF9FB:FGAFG@FFFGAD9?FGGFGGGFCFGF7FDFGFEDGFFE;C8FCFEGDGFCE>EGGGGGGGGGGAF;@,@,,9@;,==@BF4=EFADCEE8E8DF8DFFD?D?@=0:12<ADDD65==>5B>0@DA5=58>4*7*49A:+:+:1>69=8<84CAE2/5(6(>)9?716@0(((/43;,(,)()(:;52(:27(,)16***)*,)
@M03152:184:000000000-AWYW1:1:2107:24415:4037 2:N:0:TATGCAGTATACCTGT
CCCAACTATCCCTATTAATCATTACGTCAATCCTAGAAACCAACAAAATAGGATCGAACGTCCTATTTCATTATTCCATGCTAATGTATTCAAGCGTTAGCCTGCTTTAAACACTCTAATTTTTTCAAAGTAACAGTCCAGATTCCTCGCAACACCAAATTAATGGCATTACGGCTCATCAGGAAGGAGGAATCAGTGAGACCAGTACATACCAGAGGCATGACCAACCTACTAACCCAGAAATTCAACTACGAGCTTAGATCGGAAGAGCGTCGTGTAGGGAAAGAACAGGTATGTGTAG
+
CCCCCGGGFGGGGGGGGGGGGGGGGGGGGGGGGGFGGGGGGGGGGGGGGGGGGGGGGGGGFGGGGGFGFGGGGGGGGGGGGGGGGGGGGGGGGGGGGGGGGGGGGGGGGGGGGGGCFFGGGGGGGGGGGFG9FGGGGGFGGFF;,EGG>EGGGGGGGCFGGGGFGGCCGGGGC>EGGGGGGFG8DFGGGEGGFGGFFGFFFG+?FCFFGCF?CFFFFFDEFFF58FFFFFFFA@EFCF*-A4AEFAEFFGFF@DB@BFEBCCCD;D(268391;;>;A@FE>;F0(8:,::F*)/)0)*6)
@M03152:184:000000000-AWYW1:1:2107:15670:4135 2:N:0:TATGCAGTATACCTGT
CCCAACTATCCCTATTAATCATTACGTCGATCCTAGAAACCAACAAAATAGGGTCAAACGTCCTATTTCATTATTCCATGCTAATGTATTCAAGCGCGAGCCTGCTTTAAACACTCTAATTTTTTCAAAGTAACAGTCCTGATTCCCCGCCACACCAACTTAATGACATGACGGTTCTTCAGAAGGGAGAAACCAGTGACACCAGTGCATACCGAAGGCACGACCAGCGTACTGATCTCGAAATTCAACTACGAACTTAGATCGGAAGAGCGGCGTGTAGGGAAAGAACAGGAATGGGGAA
+
CCCCCGGGGGGGGGGGGGGGGGGGGGGGGGGGGGGGGGGGGGGGGGGGGGGGGGGGGGGGGGGGGGGGGGGGGGGGGGGGGGGGGGGGGGDGGFGGGGGGDFGGGGGGGGGGEFGGGG<FGGGGGGGGGGGGGGGGGGFGGGGGGGGGGGDGGGGGGGGCDGGGGGGGGGF=CECEDGFGGGFGFFGGGGGGGGGGFFGFGG6?>FFGGGGGFGGBD4*;AED:@BF6@BD>)4>BFFF@F@A;FFCA3@94;C).)/=CE9C?2<?9(2(4(39(2)243B:F0:<<(8:4).//*(1((
@M03152:184:000000000-AWYW1:1:2107:17628:4213 2:N:0:TATGCAGTATACCTGT
CCCAACTATCCCTATTAATCATTACGTCGATCCTAGAAACCAACAAAATAGGATCAAACGTCCTATTTCATTATTCCATGCTAATGTATTCAAGCTATCGCTTGCTTTAAACACTCTAATTTTTTCAAAGTAACAGTCCTGATTTCCCACGACACCAAATTAATGACATCGTGGTTCGTCAGAAGGGAGAAACCAACTAGACCAGTACACACCGAAGGCGCGACCAACCTGTTAGTCCCGAAATTCAACTACGAGCTTAGATCGGAAGAGCGTCGTGTAGGGAAAGAAAAGGGATGTGTGG
+
CCCCCGGGGGGGGGGGGGGGGGGGGGGGGGGGGGGGGGGGGGGGGGGGGGGGGGGGGGGGFGGGGGGGGGGGGGGGGGGGGGGGGGGGGGFGGGGGGGGGGGGGGGGGGGGGGGGGGGGGGGGGGGGGGGGGGGGGGGGGGGGGGGGGGGGGDGGGGGGGGGGGGGGGGGGGGEGGGGGGGGGBDFG8=CFGGFGGGGG5<DFF,=FGGFGDAEGFF>A>F?BF@FDE9A(11+5:@+;:D@BFFFFFFCA@;5>9A1)/9<CD??6431<>((44002@<B:5(.11(((0).))*-*((
@M03152:184:000000000-AWYW1:1:2107:15639:4281 2:N:0:TATGCAGTATACCTGT
CCCAACTATCCCTATTAATCATTACATCGATCCTAGAAACCAACAAAATAGAATCGCATGTCCTATTTCATTATTCCATGCTAATGTATTCAAGCGTAAGCCTGCTTTAAACACTCTAATTCTTTCAAGGTAACAGTCCTAATTCCCCATAACATCAAATGAATGACATTATGGTTCTTTAGAAGGTGAGAACCAATAAGACCAGTACATACCAAGGCATGACCGATCCCTTGATCCCGAAATTCAACTACGAGCTTAGATCGGAAGAGCGTCGTGTAGGGAAAGAAAAGATAGGATTAGA
+
CCCCCGGGFGGFGFGGGGGGGGGGGGGGGGGGGGGGFFGGGGGGGGGGGGGGGGGF,BCGFFGGFGGGGGGGGGGGGGGGGGGGGGGGDGGAGGDEEGGGGGGF8FCFEFFGEFGDFGGGGGG9BEEEFGFFCGFGGGFDGGGGGGCFGGGCBE9=FGGC9DFF8FGGGGGGG8D,3EEGGFGFD>D=A?FGGFEFEDF?8D?B831+=+?D*DFB*??DFFEF)*8985CF5**5+A*>EFF@AF=+*;/><4*49>>=67==@D(3(:259@.((2>F;F1A(,5/6=(*;));+)2/)
@M03152:184:000000000-AWYW1:1:2107:26122:4288 2:N:0:TATGCAGTATACCTGT
CCCAACTATCCCTATTAATCATTACGTCGATCCTAGAAACCAACAAAATAGAATCAAACGTCCTATTTCATTATTCCATGCTAATGTATTCAAGCGTGAGCCTGCTTTAAACACTCTAATTTTTTCAAAGTAACAGTCCTGATTCCCCACGACACCAAATTAATGGCATCATGGTTCATCAGAAGGGAGATACCAATGATGCCAGTACGTACCGAGGCACGACCGACATATTGATCCCGAAATTCAAATACGAGCTTAGATCGGAAGAGCGTCGTGTAGGGAAAGAACAGGTATGTGTAGA
+
CCCCCGGGGGGGGGGGGGGGGGGGGGGGGGGGGGGGGGGGGGGGGGGGGGGGGGGGGGGGEFGGGGGGGGGGGGGGGGGGGGGGGGGGGGGGGGGGGDGGGGGGGGGGGGGGGGGGGGGGGGGGGGGGGGGGGGGGGCFGGGGGGGGGGGEEGGGGFGGGGGGGFFGGGGFGGGGGGGGCCGGGGGGGGGGGFFFGFCEBEF+@8FFGDG6CAEGEBADFEEFFA>A?9FCFFFEG7A?9;9F?FF6+9C41(75>FF<EC368D;13=:B0<61(.5<418:4(2(.::(116)12):A2
@M03152:184:000000000-AWYW1:1:2107:23882:4310 2:N:0:TATGCAGTATACCTGT
CCCAACTATCCCTATTAATCATTACATCAGCCTTAGAAACCAACAAAATAAGACCAACGTCATATTCTATTATCCCATGCTGTAATATTCAATGGCAAGGTTACGCCTGCTTTGAACACTCTAATTTTTTCAAAGTAAACGATTGGGAGCGGTTGCCCACTACCCAAACATAGGAAGCCCAAACCCAGCCACGCCCCAAGTACGGGCTTTTGCCTGAAACTCCCGAAATTCAACTACGAGCTTAAATCGGAAGAGCGTCGTGTAGGGAAAGAAACGGAAAGTTTTGCAAGCGGAACATCGG
+
CCCCCGGGGGGGGGGGGGGFGGFGGDFGFGDF<EFGGGGGGGGGFEFGGGGCF@GGGECFFGGFFCGGGGGGGGGGGF@FG9FGGGGGGGCFCAEFGFFFGFAF>@>=D8FG,,9AFGC<FFG9?DDF<FFFFBDFGGAFE:EF7F?F7EC7FE@EGDF+@DFEGFGG?EFFEDCF8EGGCGDDFED,=8,8=C++1@;A,525**9C0**=*@DFFFAB4*):9B24(4*=8+*;8)8(6())++.1/*)17C;1>2;B2(//62(.4(((.(.(()4)80)*)..)))(0)())*)*(,
@M03152:184:000000000-AWYW1:1:2107:22240:4342 2:N:0:TATGCAGTATACCTGT
CCCAACTATCCCTATTAATCATTACGTCGATCCTAGAAACCAACAAAATAGAATCAAACGTCCTATTTCATTATTCCATGCTAATGTATTCAAGCGTGAGCCTGCTTTAAACACTCTAATTTTTTCAAAGTAACAGTCCTGATTTCCCACAACACCAAATAAATGACATCATGGTTCGTCAGAAGGGAGAAACTAACAATACCAGTACGTACCGAGGCACGACCGACATGATGGTCCCGAAATTCAACTACGAGCTTAGATCGGAAGAGCGTCGTGTAGGGAAAGAACAGGTATGTGCAAA
+
CCCCCGGGGGGGGGGGGGGGGGGGGGFGCEEGGGGGGGGGGGGGGGGGGGGGGGGGGGGGGGGGGGGGGGGGGGGGGGGGGGGGGGGGGGGGGFGEGGGGGGGGGCFGGGGGGFGFGGGGGGGGGGGBG<FFGGGEGGGGGGFFFGEFEDGFDGGDG?FEFGCDFFFEF==AGFGGFGEGDECFGDCFEGGCDFGGGFCFA?DDCFFFGFCFB6>BB5@>DEA54@=A2AB6@;B88F;@EF4?FFEFC4=71182A<7C6C0?1;>=;B99(-4635)48F05((41:101766**)2))
@M03152:184:000000000-AWYW1:1:2107:19028:4345 2:N:0:TATGCAGTATACCTGT
CCCAACTATCCCTATTAATCATTACGTCGATCCTAGAAACCAACAAAATAGGGTCAAACGTCCTATTTCATTATTCCATGCTAATGTATTCAAGCGCGAGCCTGCTTTAAACACTCTAATTTTTTCAAAGTAACAGTCCTGATTCCCCGCCACACCAACTGAATGGCATGACGGTTCTTCAGAAGGGAGGAACCAGTGACACCAGTGCATACCGAAGGCACGACCAGCGCACTGATCCCGAAATTCAACTACGAGCTTAGATCGGAAGCGCGTCGAGTAGGGAAAGAACAGGTATGAGTAA
+
CCCCCGGGFGGGGGGGGGGGGGGGGGGGGGGGGGGGGGGGGGGGGGGGGGGGGGGGGGGGGGGGGGGGGGDGGGGGGGGGGGGGGG<EBFEGGGGGGGGGGGGGFFGGGGGGAFFGGGFGGGGGGGFGGFFGGGGGGG8FE=EGGGGGEEDGGGGGGGGGGGGGG8DGGFFFEGECEGGFGGFFFDEGGCGGGGGGFGF?95*<1<AFFGG5AEGDBBAAF>A2>B=49)6):9;1;@)8:@F<6CEFEFA)/>A0>(4.<))(-2,((4161(4(-0(97)(7((42(3:5*)10*)2))
@M03152:184:000000000-AWYW1:1:2107:5939:4350 2:N:0:TATGCAGTATACCTGT
CCCAACTATCCCTATTAATCATTACGTCGATCCTAGAAACCAATAAAATAGGGTCAAACGTCCTATTTCATTATTCCATGCTAATGTATTCAAGCGCGAGCCTGCTTTAAACACTCTAATTTTTTCAAAGTAACAGTCCTGATTCCCCGCCACACCAACTGAATGGCATGATGGTTCTTCAGAAGGTAGGAACCAGTGACACCAGTGCATACCGAAGGCACGACCAGCGTACTGATCCCGAAATGCAACTAAGAACGTAGACAGACAGAGCGTCGTGTGTGGAAAAAAAAGAGAATATTAG
+
CC9@CCGGAF8FFFGGGFGCGEFEE@CE:E7E7EF<E@CFFDEGGGG@FF9FGG,CCE<FE@F,ECFEGGGGGED9CFF9F9ECFGEFG<<FEF<,@FFE7>A==,E,AFG9F,5,E,EAFFFF+EDA9FEF9EEGCFGE,A9,@EDC8>7>+,@C?=>BFGGGF8DEDF8ED,2,@9,:EAFECFDGGGGCGGG6,75?FF6@??*CD7EFAC??B5AAF>2@:9<A=)5)::9+4=854>58+17849)).*+/./3(3)),((/((((((,4((.()(../)((-(,()0()**)2))
@M03152:184:000000000-AWYW1:1:2107:25747:4387 2:N:0:TATGCAGTATACCTGT
CCCAACTATCCCTATTAATCATTACTTTAGCCCTAGAAACCAACGAAAGTAGAACTAAAGTCCTATTTCATTATCCCATGCTAATATATTCAAAGGCTAGATTACGCCTGCTTTGAACACTCTAATTTCTTCACAGTAAAAGATTTGAAACACTTTGATCCCCAAAAAAAAATTTTAGGGAGTGTATTCAAAAGGAAGGAAACGAGAATAAGGTACACATCAATTTGATGGACCTTAACTCCTATTAATCCGAAATTCAACTACGAGCTTAGATCGGAAGAGCGTCGTGTCGTGAAGGACA
+
CCCCCGGGGGGGGGGGGFDCFGGGFGGF@FGFF8FFFGGGGFGGCFGEFGGGDFGDF,EFFGGGGCFGGGEGGGGGGGCFFGFGGFG9AEGGGFGG@EGGGGFFGGG7<FFE9EDFGGGFAFGGGGEG?FFGFGGGC9E9EDFDDEGGGCGFEFG9FFFFGGF4AF@8EC=6=,3=DD8FGCE8AFDDEG:EAFGGFGDFGGGFC>>CFGD79EBFFFFA5>E@@>7BAEBFAA@7DAAE>B*:9FFF4BA)57)/+*9>CCEE=@@>9@3/>)660><315().(((/,(0)-?F*,93,
@M03152:184:000000000-AWYW1:1:2107:12603:4467 2:N:0:TATGCAGTATACCTGT
CCCAACTATCCCTATTAATCATTACGTCGATCCTAGAAACCAACAAAATAGAATCAAACGTCCTATTTCATTATTCCATGCTAATGTATTCAAGCGTGAGCCTGCTTTAAACACTCTAATTTTTTCAAAGTAACAGTCCTGATTCCCCACAACACCAAATAAATGACATCATGGTTCGTCAGAAGGGAGAAACCAACAATACCAGTACGTACCGAGGCACGACCGACATGATGGTCCCGAAATTCAAATACGAGCTTAGATCGGAAGAGCGTCGGGTAGGGAAAGAAAAGGTAGTTGGAGA
+
CCCCCGGGGGGGGGGGGGGGGGGGGGGGGGGGGGGGGGGGGGGGGGGGGGGGGGGGGGGGEGGGGGGGGGGFGGGGGGGGGGGGGGGGGGGGGGGGGGGGGGGGGGGGGGFGGGGGGGGGGGGGGGFGGGGGGGGGGGGGGDFFFEGGGGGGGGGGGGGGGGGGGGGGGGGGG?FGCEGGGGGGGGGGGGGGGEFGGGGFGF6DDGFGDFGGB6;*<>EFFFFAAE@F?FEFFAEGGFE@FFFC+;<7<DF;?8828<E9))8617;33<>9:626.7:F?F(7:BF0(7?/*)***(*.,
@M03152:184:000000000-AWYW1:1:2107:15828:4483 2:N:0:TATGCAGTATACCTGT
CCCAACTATCCCTATTAATCATTACGTCAATCCTAGAAACCAACAAAATAGAATTAACGTCCTATTTCATTATTCCATGCTAATGTATTCAAGCGCGAGCCTGTTTTAAACACTCTAATTTTTTCAAGGTAACAGTCCTGATTTCCCACCACACCAAATTAATGGCATGATGGTTCTTCAGAAGGGAGGAACCAGTGACACAAGTACATACCGAAGGCATGACCAGCGTACTGATCCCGAAATTCAACTACGAGCTTAAATCGGAAAAGCGTCGTGTAGGGAAAGAACAGGAAAGTGTAAA
+
CCCCCGGGGGGGGGGGGGGGGGGGGGGGGGGGGGGGGGFGGGGGGGGGGGGGGGGGGGGGGGGGGGGGGGGGGGGGGGGGGGGGGGGGGGGGGGGGGGGGGGGGFFGGGGGGGGGGGGGGGGFDFFEGEFGGGGGGGGGDGGGGGGGGGGGGGGDFGGEDFCGGGGGGGGAEGGGGFGGGFGC8D=DEEGGGFGGGDGEFG++0@FFGGGGFDGGFFFFFFFEEFF5>AEF>ABCFF@DFFFF?8BCF?C)/(/>2/))115:4;0(,58(/(..-())90<:4313(4(()0(01:):))
@M03152:184:000000000-AWYW1:1:2107:16796:4558 2:N:0:TATGCAGTATACCTGT
CCCAACTATCCCTATTAATCATTACGGCAGCTCTAAAAACCAACAAAATAGAACCACACGTCCTATTTTATTATTCCATGCTAATGTATTCAGGCATAGGCCTGCTTTGAACACTCTAATTTTCTCAAGGTAAAAGTCCTGGTTCCCCGAAGCATTCAATAAAGAACACAACGGTTCACCAAGAGGCAAGACCCGGTCAAGCAGTAAACACGCCGTCAGGCGGACCACCCAACCAGATCCGAAATTCAACTACGAGCTTAGATAGGCAGAGCGTCGTGGAGGGAAAGAACAGGTAGGTGGA
+
CCCCCGGGGGGGGGGGGGGGGGGGGGGGGGGGGGGGGGGGGGGGGGGGGGGGGGGGGGGGFGGGGGGGGGGGGFGGGGGGGGGGGGGGGGGGGGGGGGGGGGGGGGGGGGG?FGGGGFGGGGGGGGGGGGGGCFGGGGGGFCEFGGGGGGGG78EFGGGGGGFGGGGGGGGEG>EGGGGG?F=FF@EGGGGGGGGGEGEFFFFFACFF?D?7?7DEFFEFF>B@=BFF>EFF>D0*<*)7A?>@5@96?@A;E3)/52?D2AF)43(,4?0493(27@(..7;341(18::?:./**.*((
@M03152:184:000000000-AWYW1:1:2107:16638:4562 2:N:0:TATGCAGTATACCTGT
CCCAACTATCCCTATTAATCATTACGTCGATCCTAGAAACCAACAAAATAGAATCAAACGTCCTATTTCGTTATTCCATGCTAATGTATTCAAGCGTGAGCCTGCTTTAAACACTCTAATTTTTTCAAAGTAACAGTCCTGATTCCCCAAGACACCAAATTAATGACATCATGGTTCGTCAGAAGGTAGGAATCAATAATACAATTACGAACAATATCACAACCAATAAATTAATCCCAAAATCAAACAACGAACTTACACGGAAAGAGCCTAGTGCTGGGAATAAAAAGTGAGTGGTTAT
+
CCCCCGGGGGGGGGGGGGGFEFGGGGGGGGGGGGGGGGGGGGGGGGGGGGGGGGGGGGGGEGDGGGGGGGGFGGGGGFGGGGGGGGGGGGGGGGGGGGGGGGGGGFFGGG<FAFGGGGCGGGGGGGGFFFGGGGGGGGGGFGGC=EGD8CEE:=FFGGGGDFDFD8EFFGGGG?DGGGGGGGFC?DFGGGGGGE988=EFGD++,+<2++009;+0+++1*3=8>*)3>+;4*+029**:A);)*96*)*3)-322+**0*(0(02-(((,(),)))+1),)5))/4;)6)++)+**.*))
@M03152:184:000000000-AWYW1:1:2107:14922:4697 2:N:0:TATGCAGTATACCTGT
CCCAACTATCCCTATTAATCATTACGTCGATCCTAGAAACCAACAAAATAGAATCAAACGTCCTATTTCGTTATTCCATGCTAATGTATTCAAGCGTGAGCCTGCTTTAAACACTCTAATTTTTTCAAAGTAACAGTCCTGATTCCCCAAGACACCAAATTAATGACATCATGGTTCGTCAGAAGGTAGGAATCAATAATACCAGTACGTACAATAGCACGACCAATAAATTGATCCCGAAATTCAACTACGAGCTTAGATCGGAAGAGCGTCGTGTAGGGAAAGAACAGGCATGGTTAGA
+
CCCCCGGGGGGGGGGGGGGGGGGGGGGGGGGGGGGGGGGGGGGGGGGGGGGGGGGGGGGGGGGGGGGGGGGGGGGFGGGGGGGGGGGGGGGGGGGGGGGGGGGGGGGGGGGGGGGGGGCFGGGDGGGGGGGGGGFGDGGGGGGGGFBFGDGGGGGGGGGFGGGGFGGGGGGGGFGFFCEGGGADFGGGFGFGGGGGFGGFGG?9DDFGGFGGEFFAFFFFFFFF>FEFFFFF++0=+A?9>5AA+=EFFGA(67;2;CB=?C>2310,((6((6(3(29ADF?:11:(((,)).))*)2()
@M03152:184:000000000-AWYW1:1:2107:11290:4802 2:N:0:TATGCAGTATACCTGT
CCCAACTATCCCTATTAATCATTACGTCAATCCTAGAAACCAACAAAATAGAATTAACGTCCTATTTCATTATTCCATGCTAATGTATTCAAGCGCGAGCCTGCTTTAAACACTCTAATTTTTTCAAGGTAACAGTCCTGATTTCCCACCACACCAAATTAATGGCATGATGGTTCTTCAGAAGGGAGGAACCAGTGACACCAGTACATACCAGAGGCACGACCAGCGTACTGATCCCGAAATTAAAGTACGAGCTTAGATCGGAAGAGCGTCGTGTGGGGACAGAACACGAACGGTGAAA
+
CCCCCCFFGGGFGC6CFGGFAEGAFGGFBFFEF<E9ECGFFGG@C@FFCFEF9FGGAAFGDGGGGEG@<C9FCFFGGFGCDGFGG9@FEFFGFEEC@CED@FF8FFFDFF<EFDGFGFADCE<F,FAFFFGGCFFF:8@<ECF,9,>FGEGGGGGGFD==>D8,4DCFFFAD?AAEEFA=8AADGEG7=EGEGFFE@8,?=6C*ECACFCF9F776?*:?*0):=9)9>52@FF*52665A=)*1=@+1=@213:(8>7C532?0(63(/,.2,(43)(0(0(.4041,(())-0)1(*))
@M03152:184:000000000-AWYW1:1:2107:16965:4842 2:N:0:TATGCAGTATACCTGT
CCCAACTATCCCTATTAATCATTACGTCCATCCTAGAAACCAACAAAATAGGATCGAACGTCCTATTTCATTATTCCATGCTAATGTATTCAAGCGTTAGCCTGCTTTAAACACTCTAATTTTTTCAAAGTAACAGTCCAGATTCCTCGCAACACCAAATTAATGGCATTACGGCTCATCAGGAAGGAGGAATCAGTGAGACCAGTACATACCAGAGGCATGACCAACCTACTAACCCCGAAAGTCAACTACGAGCTTAGATCGGAAGAGCGTCGTGTAGGGAAAGAAAAGGAAATGGAAA
+
CCCCCGGGGGGGGGGGGGGGGGGGGGGGGGGGGGGGGGGGFGGGGGGGGGGGGGGGGGGGFGGGGGFGGGGGGGGGGGGGGGGGGGGGGGGGGGGGGGGGGFGGGGGGGGGGGFGGGGGGGGGGGGGGGGGGGGGGGGGGGGGGGGGGGGGGGGGGGGGGGGFGGGGGGGGGGGGGGGGGGGGGGGGGGGEG8EGGGDGFG6FFFGFGGGGFFGGFFFFFFFF@CFFBAFFAFFFCDFEBFFA(=:CF389)6C69)57<>C<;7;((6@161?0(672445:>??FF00())()**)*,)
@M03152:184:000000000-AWYW1:1:2107:24297:4899 2:N:0:TATGCAGTATACCTGT
CCCAACTATCCCTATTAATCATTACGTCGATCCTAGAAACCAACAAAATAGAATCAAACGTCCTATTTCGTTATTCCATGCTAATGTATTCAAGCGTGAGCCTGCTTTAAACACTCTAATTTTTTCAAAGTAACAGTCCTGATTCCCCAAGACACCAAATTAATGACATCATGGTTCGTCAGAAGGTAGAAATCAATAATACTAGTACGTACAATAGCACGACCAATAAATTGATCTCGAAATTCAACTACTAGCTTAGATCGGAATAACGCAGTGTAGGTAAATAACAGAAATCAGTAGT
+
CCCCCGDFDEEFGFGGGGGGGGGGEFFF7CCFGGGGGGGFEGFGGGGGFGEFGGGGAFGEDFGGCF,E<FFCDEFFGGDGGGGGFEGGAFGCGEECGGGGGGGGGGGAFGFFFGGGGGFDDFFFC=FEFGGGGGGGFFGGFCFFCECFGEF@FGGGFEGGGGGGGGACFGGGGGGF8EGG?EC=DFFGFFA9DGDDFFC9,?7D=DFGGC6+::+4=8CA>B5>AF@*@+*11+38C995A>6AA>EA7***15;8:6088?225((.**((((/5?A.*)1/;).73.7,0//+**)+).
@M03152:184:000000000-AWYW1:1:2107:12379:4974 2:N:0:TATGCAGTATACCTGT
CCCAACTATCCCTATTAATCATTACGTCAATCCTAGAAACCAACAAAATAGAATTAACGTCCTATTTCATTATTCCATGCTAATGTATTCAAGCGCGAGCCTGCTTTAAACACTCTAATTTTTTCAAGGTAACAGTCCTGATTTCCCACCACACCAAATTAATGGCATGATGGTTCTTCAGAAGGGAGGAACCAGTGACACCAGTACATACCAGAGGCACGACCAGAGTACTGAGCCGGAAATTCAACTACGAGCTTAGATCGGAAGAGCGTCGTGTAGGGAAAGAACAAGTGAGGTTAGA
+
CCCCCDGGGGGGGGGGGGGGGGGGFGGGGGGGGGGGGGGGGGGGGGGGGGGGGGGEDFGGGGGGGGFGGGCEFFGGGGGGGGGFGGGEAFGGAFGGGDGGGFGGFGG9EFDGGGFGGGGGGG<EGDFGFFFFEFGGG?EFGEFGGGGGGCEFCG=CEC9=DDCFFFFFGEDFF=,3@EGGGFFGG8DFEGFF6EGFGGAFG6CFEFF??FG?9C?FF>?FEDA=89);9E4B=:)*3*0-89;4BF?F*;)5,/81);3<)12:8@28@(3,3;2?6)5*1:15((4(((,**)*)*(2()
@M03152:184:000000000-AWYW1:1:2107:25720:4989 2:N:0:TATGCAGTATACCTGT
CCCAACTATCCCTATTAATCATTACGTCGATCCTAGAAACCAACAAAATAGGATCAAACGTCCTATTTCATTATTCCATGCTAATGTATTCAAGCTATCGCTTGCTTTAAACACTCTAATTTTTTCAAAGTAACAGTCCTGATTTCCCACGACACCAAATTAATGACATCGTGGTTCGTCAGAAGGGAGAAACCAACTAGACCAGTACACACCGAAGGCGCGACCAACATGTTAGTCCCGAAATTAAACTAAGAGCTTAGATCGGCAGAGCGTCGGGTAGGGAAAGAAAAGGGAGGTGTAA
+
CCCCCGGGGGGGGGGGGGGGGGGGGGGGGGGGGGGGGGGGGGGGGGGGGGGGGFFGGGEFFGGGGGGGGGFGGGGGGGGGGGGGGGGGFGFGGGGGGGGGGGGGGGGGGGGGGFG?FGGGGGGFGFGG99EFCEFFG9EGGGGGGGABFGGGGGGFGGGGGGFGFGGGGF>D?EFFCCCEGG8=EGEGDCFG8DFGG6F?C?FFCFF:F7CCACCAB>9AEBFF(?=E(/8F6:C@CFF0B9>0:*9F<+;)/;=;F@).77)6((.-867>6(3(472>?BBF??F0038B)4)79(2.)
@M03152:184:000000000-AWYW1:1:2107:6234:5027 2:N:0:TATGCAGTATACCTGT
CCCAACTATCCCTATTAATCATTACGTCGATCTTAGAAACCAACGAAATAAGATCAAACGTCCTATTTCATTATTCCATGCTAATGTATTCAAGCCAAAGCCTGCTTTAAACACTCTAATTTTTTCAAAGTAACAGTCCTGATTCCCCACAACATCAAGTTAATGACATCATGCTTCGTCAGAAGGGAGAAACCAATTGTACCAGTGCGTACCGTTAGCACGACCAATAAATTGATCCAGAAATTCAACTACGAGCTTAGATAGGAAAGGAGTCGCGTAGGGAAAGAAACGGTAAGTGGAG
+
CC<CCGGFFDD,ECFGGEGCFGGCFGGGGCFGGG9FDFGGGGGGDGGGGGGGGGFF8FDBFGGGGGGGGGGGGFFGCFGFGGGCF<FECFGGG,C<F@FF8EFG?FG,5CBC,4AEFGGGCFF<B,EFD,CFCGCFE,,CF;F9ECEDCGBFGGFGGCF=EGFFFAFFF,@DECCDDGFGGE8D?F6DEEFGGG816=DDDDFDFG6B+6=65CFBB5=+**:=)089>9CFF>C+=@*:A<A8B+*11=A35GB=B5**6>*.0**((((,(/(..2651),;3::80(()0()*:4*.(
@M03152:184:000000000-AWYW1:1:2107:9851:5033 2:N:0:TATGCAGTATACCTGT
CCCAACTATCCCTATTAATCATTACATCGATCCTAGAAACCAACAAAATAGAGTGCGATGTCCTATTTCATTATTCCATGCTAATGTATTCAAGCGTTAGCCTGCTTTAAACACTCTAATTTTTTCAAGGTAACAGTCCTAATTCCCCATAACATCAAATGAATGACATTATGGTTCATTAGAAGGTGAGAACCAATAAAGCCAGTACGTACCGAGGGCACGACAGACCCATTGATCCCGAAATTCAACTACGAGCTTAGATCGGAAGAGCGTCGTGTAGGGACAGAAAAGGAAGGTGGAA
+
CCCCCGGGGGGGGGGGGGGGGGGGGGGGGGGGGGGGGGGGGGGGGGGGFGGFFGGGGGGGFGGGGGFGGGGGGGGGGGGGGGGGGGGGGGGGGGGGEGGGGGGGGGFGGGGGGGGGGGGGGGGGGGGGGGGEG<EGGGGGGGFGGGGGGGGGFGGGGGGGGGFGGGGGGGGGGGAAFGCGGGGFG8DFFGGFDFFGF6FFEG+;@FFGCFD?5EDEDD>FEFAA5959C*8AAFA+B8A=DFDBCFCFEGF3@D?=)(83>C*59(49D(6((,.6<58:8:8)28<?)(.7).))*.*-)
@M03152:184:000000000-AWYW1:1:2107:9227:5296 2:N:0:TATGCAGTATACCTGT
CCCAACTATCCCTATTAATCATTACGTCAACCCTAGAAACCAACAAAATAAGATCGACGTCCTATTTCATTATTCCATGCTAATGTATTCAAGCGTTAGCCTGCTTTAAACACTCTAATTTTTTCAAAGTAACAGTCCTGTTTCCCCGCAACACCAAGTTAATGGCATCACGGTTCTACAAGAGGGAGGAATCAGTGAGGCCAGTTCATACCGTTGGCACGACCGACCTACTGACCCCGAAATTCAACTACGAGCTTAGATCGGAAGAGCGTCGTGTAGGGAAAGAACAGGTATGGGGAGA
+
CCCCCGGGGGGGGGGGGGGGGGGGGGGGGGGGGGGGGGGGGGGGFEFGFGGGGGGGGGGFGDGGGGGGFGGGGGGGGFGFGGGGGFGGGGGGGGGGGGFGGGGGGGGGGGGGGGGGGGGAFGDGFGGGGGGGGGCFGF@FFGGGCFGGGGGGGGEGG?F9@@FGGGGFFGFEEGGGCFGFGGGGFEEGECFFGGA;CGGFG7F??C9EFGGF>CDAF5ACADA2AA9B=FEFFFFG*):;E6AEFCECFGFDFGB;AE@C)1=:<:1:((2-19,(.75F()351<<0:00*/)))*(*((
@M03152:184:000000000-AWYW1:1:2107:10952:5328 2:N:0:TATGCAGTATACCTGT
CCCAACTATCCCTATTAATCATTACGTCAATCCTAGAAACCAACAAAATAAGATCAACGTCCTATTTCATTATTCCATGCTAATGTATTCAAGCGTTAGCCTGCTTTAAACACTCTAATTTTTTCAAAGTAACAGTCCTGTTTCCCCGCAACACCAAACTAATGGCATCACGGTTCTGCAAGAGGGAGGAATCAGTGAAGCCAGTACGTACCGGTGGCACGACCGACCTACTGACCCCGAAATTCAACTACGAGCTTAGATCGGAAGAGCGTCGTGTAGGGAAAGAAAAGGTAGGTGTAAA
+
CCCCCGGGGGGGGGGGGGGGGGGGGGGGGGGGGGGGGGGGGGGGGGFGGGGGGGGGFGGGGGGGFGGGGGGGGGGGGFGFGGGGGGGGGGGGGFGGGGGGGGGGGGGFGGGGGGGGGGGGGGGGGGGGGGGGFFAFEFGGGGGGGGGGGGGGGGFGGGGCD@EDFDGG8DF>EFGDCEFEFGFGGGGGGGGGEFGGGGDFE+;A7DFCCCGCDGGF<**9*5>45BBE9A@4AFFGDD>;>18;6@CAC<6;7DE66>E<197(3(((,214(136..:F<F<)42.(4361@2)/6)2))
@M03152:184:000000000-AWYW1:1:2107:20553:5360 2:N:0:TATGCAGTATACCTGT
CCCAACTATCCCTATTAATCATTACGTCGATCCTAGAAACCAACAAAATAGAATCAAACGTCCTATTTCGTTATTCCATGCTAATGTATTCAAGCGTGAGCCTGCTTTAAACACTCTAATTTTTTCAAAGTAACAGTCCTGATTCCCCAAGACACCAAATTAATGTCATCATGGTTCATCAGAAGGGAGAAACCAATGATGCCAGTACGTACCGAAAGCACGACCAACATATTGATCCCGAAATTCAACTACGAGCTTAGATCGGAAGAGCGTCGCGTAGGGAAAGAACAGGTAAGTGTAA
+
CCCCCGGGGGGGGGGGGGGGGGGGGGFGCFGGGGGGGGFFGGGGGGFGGGGGGGGGGGGGFCFGGFGGGGGGCGFAFGGDFGGGGGGGGGGGGGGGGGGGGGGAFGGGGFGGGGGGGGGGGGGGDFGDFFFGGEGGGGGGFGFFFEEFFGFG=EGGGEFGGGGG8,;EFGGGGFFGCDFCFGGGDDEGGGGFFGFGFFFF:F6DFDFGGGF8?EGAF59?FF=A=B@D9F;F@+2++=92*:B9B:>A6=?EFC)5/(94C<<;12;>@((2,3((,7333)4><?::((,.*)**062))
@M03152:184:000000000-AWYW1:1:2107:21521:5366 2:N:0:TATGCAGTATACCTGT
CCCAACTATCCCTATTAATCATTACGGCGATCCTAGAAACCAACAAAATAGGACCGCACGTCCTATTTTATTATTCCATGCTAATGTATTCGGGCGTAAGCCTGCTTTGAACACTCTAATTTTTTCAAAGTAAAAGTCATGGTTCCCGACGACGCCCAGTAAAGGACATCGCCGCTCACCACGAGGTAAGCCTCCACCGCTCCAGTACACACCCAAATAGGCGGACCGGGCGGCAGAGGCCGAAATTCAACTACGAGCTTAGATCGGAAGAGCGTCGGGTAGGGAAAGAAAAGGGAAGGGA
+
CCCCCGGGGGFGGGGGGGGGGGGGGGGGGGGGGGGGGGGGGGGGGGGGGGGGGGGGGGGGEFGGGGGGGGGGGGGGFEGGGGGGGGGGGGGGGGGGGGGGDGGGGGGGFGGGGGGGGGGGGGGGGGGGGCFGGGGGCF@FCFFGGGGGGGGGGGGEGGGGGGGGFGGGG6:C6@EGEGGGGGGGGGGGGGGGGC5C=FGFC5)9?>FCGGGGFGGFFFFA66@69B9>9B>EF36CC:)4)45(7).8>CB<79>1.7(())-.)-2::;0:032(2)4)3>?EF03:(3()08)0*-*((
@M03152:184:000000000-AWYW1:1:2107:11333:5382 2:N:0:TATGCAGTATACCTGT
CCCAACTATCCCTATTAATCATTACGTCGATCCTAGAAACCAACAAAATAGAATCAAACGTCCTATTTCGTTATTCCATGCTAATGTATTCAAGCGTGAGCCTGCTTTAAACACTCTAATTTTTTCAAAGTAACAGTCCTGATTCCCCAAGACACCAAATTAATGACATCATGGTTCGTCAGAAGGTAGAAATCAATAATACCAGTACGTACAATAGCACGACCAATAAATTGATCCCGAAATTCAACTACGAGCTTAGATCGGAAGAGCGTCGTGTAGGGAAAGAAAAGGAAGTGGGAGA
+
CCCCCGGGGGGGGGGGGGGGGGGGGGGGGEGGGGGGGGGGGGGGGGGGGGGGGGGGGGGEFFGGGGGGGGGGGGFGGGGGGGGGGFGGGGFGGGGGGEGGGFGGGGGGGGGGDGGGGGFEFGGGGGGFFGEGGGGCGGGGGGGGGCGCEDGGGGGGGDGFGGGGGFGGGGGGGFDGFEECD3ABD8DFFGGGGFDDFGGFF96DF+=?D=FDECDFC5CF5@A):9);@FEBAAC78?BFFAFEFFFF?CF?FC)-AC>485>(802((512;(4025482=;),,3,((,)0.0**(/-(
@M03152:184:000000000-AWYW1:1:2107:5704:5435 2:N:0:TATGCAGTATACCTGT
CCCAACTATCCCTATTAATCATTACGTCGATCCTAGAAACCAACAAAATAGAATCAAACGCCCTATTTCATTATTCCATGCTAATGTATTCAAGCGCATGCTTGCTTTAAAAACTCTAATTTTTTCAAAGTAACAGTCCTGATTCCCCAAGACACCAAATTAATGACATCAAGGTTCTTCAGAAGGTAGAAACCAATAATACCAGTACGTACCGAGGAACGACCAACAAATTGATTACGAAATTCAACTACGAGCTTAGAACGGACGAGCGTCGTGTAGGGAAAGACCAGTTATTTCAAGG
+
CCCCCFFFCGEF<FFFGEGEEFGGGGGG7FEDCFGGCFFGAF<FCFCFG9E<EE9EGGG7+8@@FGCGCEGAEAFC<EFFGDGGGGGGAGGDGGAF7:CCFFGDCFGE?A<,5,9,5?<EFFGDF=AACFGFFEGGFFG,9FF4@;CFDGDF,=ADGDGFFC8,@FF9C9=9,@@9DAFA8D:7D8@CDAD,D8A=DGGFGG+9,=DFGD8F5EGF>*;;5*)185>F9>;+3+*++9*:6(286=?FEC?((*/6)))))/6;3(((.(612((-(06*()().4(((.)**)*1*)*))
@M03152:184:000000000-AWYW1:1:2107:23459:5496 2:N:0:TATGCAGTATACCTGT
CCCAACTATCCCTATTAATCATTACGTCGATCCTAGAAACCAACAAAATAGGGTCAAACGTCCTATTTCATTATTCCATGCTAATGTATTCAAGCGCGAGCCTGCTTTAAACACTCTAATTTTTTCAAAGTAACAGTCCTGATTCCCCGCCACACCAACTGAATGGCATGATGGTTCTTCAGAAGGTAGGAACCAGTGACACCAGTGCATACCGAAGGCACGACCAGCGTACTGATCCCGAAATTCAACTACGAGCTTAGATCGGAAGAGCGTCGTGCAGGGAAAGAACAGGGATGTGTAA
+
CCCCCGGGGGGGGGGGGGGGGGGGGGGGGGGGGGGGGGGGGGGGGGGGGGFGGGGGGGGGCFGGGGGGGGGGGGGGGGGGGGGGGGGGGGGGGGGGGGGGGEGGFGGFGGGGGGGGGFGGGGGFGFEEGFFFGFFGGGGGGGGGGGGGGGGGGGGGGGEGGGFGG8FFGFFGGDAFFGEGGGCAE8DADFFGGGGCFFCFFF7FCFFFGFGGF>DBD?9AF4@=4>@F@B>;5B*4C+6>E0>DA+.;CFA;(*.:)/9875C@<@6;B??((47;(),9(01>(27:(1())-))06><)
@M03152:184:000000000-AWYW1:1:2107:21964:5499 2:N:0:TATGCAGTATACCTGT
CCCAACTATCCCTATTAATCACTACGTCGATCCTAGAAACCAACAAAATAGAATCAAACGTCCTATTTCGTTATTCCACGCTAATGTATTCGAGCGATTGCCTGCTTTAAACACTCTAATTTTTTCAAAGTAACAGTCCTGACTCCCCGTAACACCAAATTAATGACATCACGGCTCGTCAGAAGGGAGAAATCAATGACGTTAGTACGTACCGAGGCACGACCGACGTATTGATCCCGAAATTCAACTACGAGCTTAGATCGGAAGAGCGTCGTGTAGGGAAAGAACAGAGTGTTGTAGA
+
CCCCCGGGGGGGGGGGGGGGFGGGGGGGGGGGFFGGGGGFFGGGGGGGGGGGGGGGGGFGGGGGGGFGGGGGGGGFGGGGGGGGGGGGGGGGFFEGGGGG9EFGGGGGGGGAFGGGGGGGGGGGGGGGAFGGGGGGGEECFFGGGGGGGGGGGDGGGGGGGFGGGCFGGDDC6E>CEGCGGGGGGGEGGGCFGGFFFFGFGGGFDFFFDGGG*ADB4*9ABBBF@D9>3FEF+:);+2=<>;F?6AEF<<?31<:>?A?D9A00-19711((4(-4:>AB(71)(820.,(/*-**/.:-)
@M03152:184:000000000-AWYW1:1:2107:22360:5767 2:N:0:TATGCAGTATACCTGT
CCCAACTATCCCTATTAATCATTACGTCAACCCTAGAAACCAACAAAATAAGATCGACGTCCTATTTCATTATTCCATGCTAATGTATTCAAGCGTTAGCTTGCTTTAAACACTCTAATTTTTTCAAAGTAACAGTCCTGTTTCCCCGCAACACCAAATTAATGGCATCACGGTTCTACAAGAGGGAGGAATCAGTGAAGCCAGTGCATACCGGTGGCACGACCGACCTACTGACCCCGAAATTCAACTACGAGCTTAGATCGGAAGAGCGTCGTGTAGGGAAAGAACAGGTATGTATAGG
+
CCCCCDFGGGGGGGGGGGGGGGGGGGGGGGGGGGGGGFGGGGGGGGGGGGGGGGDGGGGFEEGGGGGGGGGGEAE9FFEGGGGGFFFGGGGGGGGGGGGGGGGCGGGDEDFGFGGGCFGGEGGGGGGGFGGFFGGFFGGDFGFFEFEFEEGGGGGGF,@BFGG8,=DGGGEEEGGEGECF?EGGCCEGGEF==D,@@FAF,;FFGGFGFGG>A@DDD5;AB/499;BDFF@FFFE;;B5;EFF?FCFFE7A;2DA9F<<CEFBFF?F(479;0;3:(<BF::6524((.4(104)/*-2--
@M03152:184:000000000-AWYW1:1:2107:18303:5773 2:N:0:TATGCAGTATACCTGT
CCCAACTATCCCTATTAATCATTACATCGATCCTAGAAACCAACAAAATAGAATGCGATGTCCTATTTCATTATTCCATGCTAATGTATTCAAGCGTTAGCCTGCTTTAAACACTCTAATTTTTTCAAGGTAACAGTCCTAATTCCCCACAACATCAAATAAATGACATTATGGTTCCTTAGAAGGTGAGAACCAATATGACCAGTACACACCATCGGCATGACCAATCCATTGATCCCGAAATTCAACTACGAGCTTAGATCGGAAGAGCGTCGTGTAGGGAAAGAACAGGAATGTGTAA
+
CCCCCGGGGGGGGGGGGGGGGGGGGGGGGGGGGGGGGGGGGGGGGGGGGGGGGGGGGGGGFGGGGGGGGGGGGGGGGGGGGGGGGGGGGGFGGGGGEGGGGGGGGGGGGGGGGGGGGGGGGGGGGGGGGGGGGGGGGGGGGGGGGFGCCEGGGGFGGGGGGGGGFFGGGGGGGCEDFGDGGFGGGGGGGFGGGGFGGGGFGF+;@FFFGGFD5E8DBFFBDFFF5F@FDACFFFE?C=F5DBB@AF<FE7AEFGF2?:EFF?CD22(:=B=B>6168.5A<A@A0?F@183A)/;=+)06)
@M03152:184:000000000-AWYW1:1:2107:4911:5868 2:N:0:TATGCAGTATACCTGT
CCCAACTATCCCTATTAATCATTACGGCAGTTCTTAAAGACCAACAAAATAGAACCACACGTCCTATTTTATTATTCCATGCTAATGTATTCAGGCATAGGCCTGCTTTGAACACTCTAATTTTCTCAAGGTAAAAGTCCTGGTTCCCCGACGCATTCAATAAAGAGCACAAAGGTTCAACAAGAGGCAAGACCCAGTCGAGCAGTAAACACGCCGTCAGGCGGACAACACCACCAGATCCGAAATTAAACTACGAGCTTAGATCGGAAGAGCGTCGAGTAGGGAAAGAACAAGTAGGGAG
+
6CCCCC8FCGGGGGFCDFFEFDGGGGG7@@CFEF9FGFGGGGGGCGCGFDEFGG9<FGGGGFDGDGGAFFDGFFFF9,EAACCFFCCFGGGFECEGGFGFFCFFGG8FFGGGFA,CFFGAFGGE9ECDFE<4?EFDFG95@FCF9EDE=C@EGGGGG9ED,7DDCFE?F?EFGGG3=,3,6E?,6,6CCCFFC88D8D9*+9C??=@C9BC65C*9099D6A9:(2()8)5?AF?GF:94;/58).9*9;=)/*84:6((9=><),(-42?(41((-)4/,6).(,1(3,(.)3//2)/((
@M03152:184:000000000-AWYW1:1:2107:22093:5875 2:N:0:TATGCAGTATACCTGT
CCCAACTATCCCTATTAATCATTACGTCGATCCTAGAAACCAACAAAATAGGGTCAAACGTCCTATTTCATTATTCCATGCTAATGTATTCAAGCGCGAGCCTGCTTTAAACACTCTAATTTTTTCAAAGTAACAGTCCTGACTCCCCGCCACACCAACTGAATGGCATGATGGTTCTTCAGAAGGTAGGAACCAGTGACACCATTGCATACCGAAGGCACGACCAGCGTACTGATCACGAAATTCAACTACGAGCTTAGATAGGAAGAGCGTCGTGTAGGGAAAGACCAGGGAATTGCAA
+
?CCCC>GGCC,CFGGGGFGFGGGGGGFFGGGCGGGGGGCDFGFDFGGGFGGGGGGEEFGGCFCGFGFGGGGG<EEFGGGGGGGFGEGGGG9EDFFGGDCGGGGGGFG,?FFFAEGDEFGG9FGGGCFF9EFFF9;FGC@EFF,CFGG:CEGGGFCE@FGFFGFGF88FFGG8EFFGGGGGFGGG8@=FGGGFG+CGFCGA9C6:,5=CGGG7AGDEE5*A>?>A4@()625)88?:D645?@BDFFEFC;43;C>15;<3<?)4=<<@8@7;9?B1:8(13>?4:6:((4,))())*)*-)
@M03152:184:000000000-AWYW1:1:2107:15409:5955 2:N:0:TATGCAGTATACCTGT
CCCAACTATCCCTATTAATCATTACGTCAATCCTAGAAACCAACAAAATAGGATCGAACGTCCTATTTCATTATTCCATGCTAATGTATTCAAGCGTTAGCTTGCTTTAAACACTCTAATTTTTTCAAAGTAACAGTCCAAATTTCCCAAAACACCAAATTAATGGCATTAAGGTTCATCAGGAAGGAGGAATCAGTGAGACCAGTACATACCAGAGGCATGACCAACCTACTAACCCCGAAATTCAACTACGAGCTTAGATCGGAAGAGCGTCGTGTAGGGAAAGAACAGGAATGTGTAG
+
CCCCCGGGGGGGGGGGGGGGGGGGGGGGGGGGGGGGGGGGGGGGGGGGGGGGGGGGGGGGGGGGGGGGGGGGGGGGGGGFGGGGGGGGGGGGGGGGDGGGGGGGGGGGFFGFGGGGGGGGGGGGGFGGGGFGGGGGGGFGGGGGGGGGGGGG@FGDGGGGGGFGF8EFGGGGF8EDFFGGGGFGFGCFFGGGGGGGFDFD8?+;==DGGGGGBFGFF?>??AEFEA@E5?CFAFFGC>BAEBF>FA<9A9?=@D5/53;3E<E=2>DFFD13:?>9DA5;8ADA?FFF34(5)(0)0)2.)
@M03152:184:000000000-AWYW1:1:2107:15497:5980 2:N:0:TATGCAGTATACCTGT
CCCAACTATCCCTATTAATCATTACGTCAACCCTAGAAACCAACAAAATAAGATCGACGTCCTATTTCATTATTCCATGCTAATGTATTCAAGCGTTAGCTTGCTTTAAACACTCTAATTTTTTCAAAGTAACAGTCCTGTTTCCCCGCAACACCAAATTAATGGCATCACGGTTCTACAAGAGGGAGGAATCAGTGAGACCAGTTCATACCAGTGGCACGACCGACCTACTGACCCCGAAATTCAACTACGAGCTTAGAGCGGAAGAGCGGCGTGTAGGGAAAGAACAGGGAGGTGTAAG
+
CCCCCGGG9FFGGGFGGGG<FFGGFGCEFGGFEGGFFGGGGGGGGGGGGGGGGGGFEGFGGGGGGGGGGGGFGGGFCGEFGGGGGGGGGGGGFGECEGGGGGFFACFFGGGGGGGGFDGGFGGGGGGE,CFGGDFF:EGGGGGGCF@@EGGGGEGFF,>=EAFGA88A?DFGEFGGGGCFFFGG?@EE8?8,=DF::79BFDFF77+2CCG*9CFAFBFFDFF):>2?5FFF=:;6CAD@DB:3+:?C<<ADFCA>FCEE3<@9B>6340,((-,-()67?F0),(.81(,).())*.*))
@M03152:184:000000000-AWYW1:1:2107:26275:5996 2:N:0:TATGCAGTATACCTGT
CCCAACTATCCCTATTAATCATTACGGCGACTCTAGAAACCAACAAAATAGAACCGCACGTCCTATTTTATTATGCCATGCTAATGTATTCGGGCAAAGGCCTGCTTTGAACACTCTAATTTTCTCAAGGTAAAAGTCCTGGTTCCCCGACACACCCAATTAAGGGCATGCCGGCTCACCAAGAGGTAGAACCCGGCCAGACAGTACGTACCGTAAGGCAGACCGCCCGACCACGTTCGAAATTCAACTACGAGCTTAGATCGGAAGAGCGGCGTTGAGGGAAAGAAACGGATTGCGTAGA
+
CC<CCGFFFGDFGGGGGFGFGGGGG@CEEFGGGGGGGGGGFGGGGFFGGGGGGG?FGGGDFFCCEEFGGGGGFGC9EFGG?EGGGGGGFGFFDGGGGFGFFGG@FGGFGGGDAFGGGGGFAFFCFFGGFCECF<EGFFFGFGBF;@9FGDGGEG7EGD?8DFFGFCC?FGDDEEGGGGGGFFF?,@DFGGEGGGGDCDGFCCGAFCFGCGGGAFFDF4;AB48?6)(..)(.:)61*0..78>477:4AGF6<C72923A<4:0,4((,.2(,7,(()(),),0(.(.((().()*1(/4(
@M03152:184:000000000-AWYW1:1:2107:13684:6017 2:N:0:TATGCAGTATACCTGT
CCCAACTATCCCTATTAATCATTACGTCGATCCTAGAAACCAACAAAATAGAATCAAACGTCCTATTTCATTATTCCATGCTAATGTATTCAAGCGTGAGCCTGCTTTAAACACTCTAATTTTTTCAAAGTAACAGTCCTGATTCCCCACGACACCAAATTAATGGCATCATGGTTCATCAGAAGGGAGAAACCAATGATGCCAGTACGTACCGAGGCACGACCGACATATTGATCCCGAAATTCAACTACGAGCTTAGATCGGAAGAGCGTCGTGTAGGGAAAGAACAGGTAGGGTGAAA
+
CCCCCGGGGGGGGGGGGGGGGGGGGGGGGGGGGGGGGGGGGGGGGGGGGGGGGGGGGGGGGGGGGGGGGGGGGGGGGGGGGGFGGGGGGGGGGGGGGGGGGGGGGGGGGGGGGGGGGGGGGGGGGGGGGGGGFFGGGGGGGGGGGGGFGGGGGGGGGGGGGGGGGGGGGGGGGCDGGGGGGGGGGGGGGGGGGCA?DDCBDF8DCDFGGFGC5CDBFDEFBFF2>EFD@FEAFFEG7ADFFBFFFFFFCCA;DD5;6;<EEE@?F09?F14314(425)?:??F?FBB7,4=F))02(*))
@M03152:184:000000000-AWYW1:1:2107:4460:6027 2:N:0:TATGCAGTATACCTGT
CCCAACTATCCCTATTAATCATTACGTCAATCCTAGAAACCAACAAAATAGGATCGAACGTCCTATTTCATTATTCCATGCTAATGTATTAAAGCGTTAGCCTGCTTTAAACACTCTAATTTTTTCAAAGTAACAGTCCAGTTTACCCGCAACACCAAATTAATGGCATTACGGTTCATCAGGAAGGAGGAATCAGTAAGACCAGTTCATACCAGAGGCACGACCACTCTACTAACCCAGAAATTCAACTACGAGCTTAGATCGGAAGAGAGTCGTGTAGGGAAAGCACAGGTAGTTGTGG
+
CCCCCGGGGGGGGGGGGGGGGGGGGGGGGGGGGGGGG9EGGGGGGGFGGGGGGGGGGGGGGGGGGGFFGGGGGGGGGCFEGGGGGGFGGF,@CCFGGGGGGFGGGGGGGFGGGGGGG9EFEGFGEFDB<9E=FDE,EFFFEEF;,CF,@EC7GGGEC8DADFGGG=DFGG=F68@ECGGGG98,@D6AFEECFGGF=D8?D6DFFCFGGG779,=AF559ABAF=B)*>>;FFFEF4A*-*59>A+*B:@;;@5?()06=<CEF0(/.(((6@):(,.6:=A;A0((5(,()1.9*26*,(
@M03152:184:000000000-AWYW1:1:2107:13690:6030 2:N:0:TATGCAGTATACCTGT
CCCAACTATCCCTATTAATCATTACGTCGATCCTAGAAACCAACAAAATAGAATCAAACGTCCTATTTCATTATTCCATGCTAATGTATTCAAGCGTGAGCCTGCTTTAAACACGCTAATTTTTTCAAAGTAACAGTCCTGATTCCCCACGACACCAAATTAATGTCATCATGGTTCATCAGAAGGGAGAAACCAAGGATGCCAGTACGTACCGAGGCACGACCGACATATTGATCCCGAAATTAAACTAAGAACTTAGATCGGAAGATCGTCGAGTAGGGAAAGAAAAAGGAGAGGTAGG
+
CCCCCGGFF<EEF<8FEEE@CFGDGE<FGEGAGGFGGFAFGDFGGGGF<DGFGAFCFCC:,C@BFGGFGGGFA,BFGGFFCCCFGGGGGGGGGGGGEGGEEACED8?FFDEFDG,+FCGGGCFEGGCFE,:EDA?C=A8EEDBD@FG,448CCE@+FGGF,=AFF;E;D@FF,==9=CGGGGFGG8>88+88=@@@,6=?6??0@+=++=?+<>0*3:5;*@:5-)()(+08B><+=)0;D64)*3<86C)6;+)9:@44)90,22@F><(.(-((.5:6:)4>1<?(.(,07())*)*,(
@M03152:184:000000000-AWYW1:1:2107:20533:6092 2:N:0:TATGCAGTATACCTGT
CCCAACTATCCCTATTAATCATTACGGCGATCCTAGAAACCAACAAAATAGAACCATGCCGTCCTATTCTATTATTCCATGCTAATGTATTCGAGCATAATGCCTGCTTTAAACACTCTAATTTTTTCAAGGTAAAGGTCCTGGTTCCACAAGACATCCAACTAAGGACATCGAGCTTCTCCAGAGGGTGAGAAATCAACAGCGACAGTTCATACCCCTTAAGGCACGACCATCGAGTCAATCCCGAAATTCAACTACGAGCTTAGATCGGAAGAGCGTCGGGTAGGGAAAGAAAAGGCAA
+
CCCCCGGGFGGGGGGGGGGGGGGGGGGGGGGGGGGGGGGGGGGGGGGGGGGGGGGGGGGGGFGGGGGGGGGGGGGGGGGGGGGGGGGGGGGGGGGGGGGGGGGGGGGFEFGGGGGGGGGGGGGGGGGGGGGGGGGGGGGFGGGGGGFG;FGFGGGGFFGGGGGGGGGGGFFFGF?GGFFFGGGGGGGGDGGGGGFGEFGFGGGDEGEGGGCFFG>AA*@FFFF@@FFAAABEFFDG4?FEFFF:4?DFBFF36;6?A42;D0;;<;E)7?0;DFFFFE>3()479<??<B:F@F4:<(*,(
@M03152:184:000000000-AWYW1:1:2107:20860:6107 2:N:0:TATGCAGTATACCTGT
CCCAACTATCCCTATTAATCATTACGTCAACCCTAGAAACCAACAAAATAAGATCGACGTCCTATTTCATTATTCCATGCTAATGTATTCAAGCGTTAGCCTGCTTTAAACACTCTAATTTTTTCAAAGTAACAGTCCTGTTTCCCCGCAACACCAAGTTAATGGCATCACGGTTCTACAAGAGGGAGGAATCAGTGAGACCAGTTCATACCGTTGGCACGACCGACCTACTGACCCCGAAATTCAACTACGAGCTTAGATCGGAAGAGAGTAGTGGAGGGAAAGAACAGGTATGTGTAGA
+
CCCCCGGGFGGGGGGGGGGGGGGGGGEGGGGGGGGGGGGGFGGGGGGGGGGGGGGGFFEFGGGGFGGGGGCGGGGGGGGGGGGGGGGGFGGGGGDFCGGGGGGGGGGGGGGGFGGGFFGGGGGGGFGGGGGGGGGGGGFGFGGGGGGGGEGGGGFGGGFFFFGGFFGGFCFGCD=CGGGGGGFGGGGGGGGFGGGGCGFAC9CFFFFGFGFFBCDFF59?BEAB4AB8=F=FFFFFGBF2B9ACFCEFFF43;<506C<CC3608?BB:(45)6)4(9:E63351:2:?::7*)9*:574)
@M03152:184:000000000-AWYW1:1:2107:17363:6131 2:N:0:TATGCAGTATACCTGT
CCCAACTATCCCTATTAATCATTACGTCAACCCTAGAAACCAACAAAATAAGATCGACGTCCTATTTCATTATTCCATGCTAATGTATTCAAGCGTTAGCTTGCTTTAAACACTCTAATTTTTTCAAAGTAACAGTCCTGTTTCCCCGCAACACCAAATTAATGGCATCACGGTTCCACAAGAGGGAGGAATCAGTGAGACCAGTTCATGCCAGTGGCACGACCGACCTACTGACCCCGAAATTCAACTACGAGCTTAGATCGGAAGAGCGTCGTGTAGGGAAAGAAAAGGTAGGTGGAGA
+
CCCCCGGGGGGGGGGGGGGGGGGGGGGGCCGGGGGGGGGGGFGGGGGGGGGGGGGGGGGGGGGGGGGGGGGGGGGGGGGGGGGGGGGGGEGGGGGGGGGGGGGGGGGFGGFGGGGGGGGGGGGGGGGGGGGG<FGGGFGGGGGFFGGGGGGGGGGGGGGGGGGGGGGFFGGGGGGGGGFGGGGGGGGGGGG8=CFGGGGFE+@FEFFGGFFDFGGFFEFFFFFFFF@F>FF4AA@;CDEFFFA9AA?C3<63/9:@FEEEE6=?:(4?F0>4:94:4@AF?F?>68.(.2:9*)0**(1.(
@M03152:184:000000000-AWYW1:1:2107:9443:6135 2:N:0:TATGCAGTATACCTGT
CCCAACTATCCCTATTAATCATTACGGTGATCCTAGAAACCAACAAAATAGAACCATGCCGTCCTATTCTATTATTCCATGCTAATGTATTCGAGCATAATGCCTGCTTTAAACACTCTAATTTTTTCAAGGTAAAGGTCCTGGTTCCACAAGACATCCAACTAAGGACATCGAGCTTCTCCAGAAGGTGAGAAATCAACAGCGACAGTTCATACCCCTTAAGGCACGACCATCGAGTCAATCCCGAAATTCAACTACGAGCTTAGATCGGACGAGCGTCGGGGAGGGAAAGAACAGGAAA
+
BCCCCGGGGGGGGGGFGGGGFDGGGGGFGGGGGGGGGFFFGGGGGGGGGGGGGGGGGGGGGEGGGGGGGGFDGGGGGGGGGGGGGGGGGFGGGGGGGGGGGGGGGGGFGGGFFFEFGGGGFFGGGGGGFGGGGFEFFFGGGCGGFGFGEFFGGGEEGGGFGGGGGGFFGCD9EGG8EDFGFGGGGGGEFGGGGFGGDGGFGFFDGG>=:??FFGG6A*@FFFFCFFDEF>=?4?-9DAF6=7+7A9@E@D8;?FA4F=(:@>0;6);<9=@;(27;;E18()(.,492,4:>5350*.*,(
@M03152:184:000000000-AWYW1:1:2107:20094:6266 2:N:0:TATGCAGTATACCTGT
CCCAACTATCCCTATTAATCATTACGGCGACTCTAGAAACCAACAAAATAGAACCGCACGTCCTATTTTATTATGCCATGCTAATGTATTCGGGCAAAGGCCTGCTTTGAACACTCTAATTTTCTCAAGGTAAAAGTCCTGGTTCCCCGACACACCCAATTAAGGGCATGCCGGCTCACCAAGAGGTAGAACCCGGCCAGACAGTACGTACCGTAAGGCAGACCGCCCGACCCGGTTCGAAATTCAACTACGAGCTTAGATCGGAAGAGCGTCGTGTAGGGAAAGAACAGGAAAGTGTAGA
+
CCCCCGGGGGGGGGGGGGGGGGGGGGGGGGGGGGGGGGGGGGGGGGGGGGGFGGGGGGGGGGGGGGGGGGGGGGGGGGGGGGGGGGGGGGGGGGGGGGGGGGGGGGGGFGGGFFFGGGGGGGGGGGGDFCGGGGGGGCGGGGGGGGGGDGGGGGGGGGGGGGGGGGGGGGG=EDECGGGGGGGGGGGGGGGGFGDDGGD>,;9AGGFDFGGDEGG>FFFFDFF0059EFAF3).1)1>BBFB)<*74?46;?BD)()682)6<<?0(7::99(3(((0)*(04>:BF:?04)0(./06*6)
@M03152:184:000000000-AWYW1:1:2107:19659:6400 2:N:0:TATGCAGTATACCTGT
CCCAACTATCCCTATTAATCATTACGTCGATCCTAGAAACCAACAAAATAGGTTCGAACGTCCTATTTCATTATTCCATGCTAATGTATTCGAGCGATTGCCTGCTTTAAACACTCTAATTTTTTCAAAGTAACAGTCCTGACTCCCCGTAACACCAAATTAATGACATCACGGCTCGTCAGCAGGGAGAAATCAATGACGTTAGTACGTACCGAGGCACGACCGACGTATTGATCCCGAAATTCAACTACGAGCTTAGATCGGAAGAGCGTCGTGTCGGGAAATGAAGGGTAGAGGTAGG
+
CCCCCGGFGGGGGGGGGAFFCFGGGGFGC7FFGGGGGGGGGFGGGGF@FG9FFGGG@GGGFGDGGGGGGGGGFFFGGGGGFFGGGFGGGGGGGFGGCGGFFGGGGFGFFGCEDGGGGGFGGGGGGGEGEEGGEGCGFGGFAFGGGGGGGE8CGGFGGGGGGGGGAAFEEF8DCDEGGGGEG+,3A>CFEGGGFCEEF+@A79?>:ECFCGC7A>@EABAF>AB(6;;D1>;F6A?C+;)(:()9+@<C5*6(,58(/.,6.6811:>:<0>4((((.),89:(8))))..(0)(***)*,(
@M03152:184:000000000-AWYW1:1:2107:20360:6423 2:N:0:TATGCAGTATACCTGT
CCCAACTATCCCTATTAATCATTACGGCGACTCTAGAAACCAACAAAATAGAACCGCACGTCCTATTTTATTATGCCATGCTAATGTATTCGGGCAAAGGCCTGCTTTGAACACTCTAATTTTCTCAAGGTAAAAGTCCTGGTTCCCCGACACACCCAATTAAGGGCATGCCGGCTCACCAAGAGGTAGAACCCGGCCAGACAGTACGTACCGTAAGGCAGACCACCCGACCAGGTTCGAAATTCAACTACGAGCTTAGATCGGAAGAGCGTCGTGTAGGGAAAGAACAGGTATGTGGAGA
+
CCCCCGGGGGGGGGGGGGGGGGGGGGGGGGGGGGGGGGGGGGGGGGGGGGGGGGGGGGGGGGGGGGGGGGGGGGGGGGGGGGGGGGGGGGGGGGGGGGGGGGGGGGGGGGGGGGGGGGGGGGGGGGGGGGGFGGGGGGGGGFGGGGGGGGGGGGGGGGFGGGGGGCEGGGGGGGG8EGGFGFFGGGGGFGGFGGG>EDGF77?FFFFGGGCC?A5?FFFFBFF,85?E;59B:A6;DFFFFF4<==AFBFFFFD3>FFBB2630:((4(4(-41(8?>AFFF?>(1.344:/*))0*)*,(
@M03152:184:000000000-AWYW1:1:2107:20328:6503 2:N:0:TATGCAGTATACCTGT
CCCAACTATCCCTATTAATCATTACGTCAATCCTAGAAACCAACAAAATAGAATTAAACGTCCTATTTCATTATTCCATGCTAATGTATTCAAGCGCGAGCCTGCTTTAAACACTCTAATTTTTTCAAAGTAACAGTCCTGATTCCCCATGACACCAAATTAATGACATCATGGTTCTTCAGAAGGGAGAAACCAATAACGTCAGTACGTACCAAGGCACGACCAACAATTTGATCTCGAAATTAAACTACGAGCTTAGATCGGAAGAGCGTCTTGTAGGGAAAGAAAAGATATGTGTAGA
+
CCCCCGGGGGGGGGGGGGGGGGGGGGGGGGGGGGGGFFGGGGGGGEFGGGGGGGGGGFCGFFGGGGGGGGGGGGGGGFGGGGGGGGGGGGGGGGGGGGGCDGGDGEFEFGGGGGGGGGFGGFGGGCEGGFFDFCGGCFGGGGGGGGGGGGFGGGGGF8FGGFGGFCGGGFGGGFDFGGGGGFAEF8EGGG8DF8=DGGGFGGFFEFFCDFGGFGGF*5CFB>B5AFFFFFEAAFEGGCF=6>FFBFEFC+;5=CB2)8:C))/(//48@@;:((/76A?F(;02(,,.(4(**-9/:67..
@M03152:184:000000000-AWYW1:1:2107:25617:6510 2:N:0:TATGCAGTATACCTGT
CCCAACTATCCCTATTAATCATTACGTCGATCCTAGAAACCAACAAAATAGGTTCGAACGTCCTATTTCATTATTCCATGCTAATGTATTCGAGCGATTGCCTGCTTTAAACACTCTAATTTTTTCAAAGTAACAGTCCTAACTCCCCGTAACACCAAATTAATGACATCACGATTTGTTAGAAGGGAGAAATCAATAACGTTAGTACGTACCAAGGCACGACCGACGTATTGATCCCGAAATTCAACTACGAGATTAGATCGGAAGAGCGCCGTGTAGGGAAGAAACAGGTATGGAGTGA
+
@CCCCGGGCFGGGFFGGGGGGGGGGGGGDGGGGGGGFGGGFEEGGGFGGFFFFECFFGEF<DF@CGGGFGGGGGGGGGGGDGFFEGGGFGGFF@FG7FFE9FGF@<FDEGCF,AFGGGGGGGGGGGGFGFDG9,CFFFGGGGGFFGGGGG@8CEG6FCGGGGGGGGGGGG8FCEFFFGCFC9EAE==FDGFGGAEFGDGFGGGF>9EFGGDG>AGFFFAF>D>9A>A>@FC4BFC++;8>395?67)+9C4215)6;43737?F(:9(:00((4((4)56:42)(.4<:0(/6)))*(*.)
@M03152:184:000000000-AWYW1:1:2107:22636:6538 2:N:0:TATGCAGTATACCTGT
CCCAACTATCCCTATTAATCATTACGGCAGCTCTAAAGGCCAACAAAATAGAACCACACGTCCTATTTTATTATTCCATGCTAATGTATTCAGGCGCCGGCCTGCTTTGAACACTCTAATTTTCTCAAGGTAAAAGTCCTGGTTCCCCGCCGCATCCAATAAAGGACACGACGGTTCACCAAGAGGCAAGACCCGCTCGGGCAATAACACACCGTGAGGCGGACCACCCAAACAGCTCCGAAATTCAACTACGAGCTTAGATCGGAAGAGCGTCTCGTAGGGACATAAACGGTATCATTAA
+
CCCCCGGGGGFGGGGGGGGGGGGGGGGGGGGGGGCGGGGGGGGGGGGGGGGGGGGGGGGGFGGGGGGFFGGGGGGGGGGGGGGGGGGGGGGGFGGGG+CGGDGGGGGGFGGGFGGGGGGGGGGGGGGFGGGGCGGGGGFGGGGFGGGGCCEGGGEGGGGGCFGC9DFGGGGGGGGEEGGGGGGGGCG:FCC>>GGG57EDEDG>E7?FFFGGF7F4)84:>5;>F:<):)84:51**0)45,>1**.9<7?:1*)(),6<)6530(23122126((.8(>(..),)4--),0)(0**-*))
@M03152:184:000000000-AWYW1:1:2107:9583:6553 2:N:0:TATGCAGTATACCTGT
CCCAACTATCCCTATTAATCATTACGTCGATCCTAGAAACCAACAAAATAGGTTCGAACGTCCTATTTCATTATTCCATGCTAATGTATTCGAGCGATTGCCTGCTTTAAACACTCTAATTTTTTCAAAGTAACAGTCCTGACTCCCCGTAACACCAAATTAATGACATCACGGCTCGTCAGAAGGGAGAAATCAATGACGTTAGTACGTACCGAGGCACGACCGACGTATTGATCCCGAAATTCAACTACGAGCGTAGAACGGAGAAGCGTCGTGTAGGGAAAGAATAGGTATTGTGTAA
+
CCCCCGGGGGGGGGGGGGGGGGGGGGGGGGGGGGGGFFGGGGGGGGGGGDGGFFGGGGGEFGDGGGGGGGGGGGGGGGFCFEFFFGGGGGGGGGGGGGGGGDGFGFGGGFGGFCEFGF,AFGGGGGGFFCGGFGGFGEEF9;FGGGGGDBEEGGGGGGDGGGGGAEFGGFGG+@ECEGECFGG=E8EGEEGGFGFGCDFBEG?A7CFF599*99*94>???0:(5?>BBF);+37@C4>1B9FEFFE+?>)-4/5(7(,(..(,,(((.21,1931,))9(?6),42))),19)*00)*))
@M03152:184:000000000-AWYW1:1:2107:22658:6611 2:N:0:TATGCAGTATACCTGT
CCGTCAATTCATTTGAGTTTCAACCTTGCGGCCGTACTCCCCAGGCGGAATACTTATTGCGTTAGCTGCGGCACAGAGGGAGTCTATACCCCCTACACCTAGTATTCATCGTTTACAGCGTGGACTACCAGGGTATCTAATCCTGTTTGCTCCCCACGCTTTCGTGCCTCAGCTTCAGTTCCAGTCCAGAAAGCCCCCTTCGCCACCGGTGTTCCCCCTATTACCCAAGCATTTCACCGCCACACTAGGAATTCCGCTTTCCTCCCCTGCACTCAAGTTCACCAGTATTGGATGCATCCCC
+
CCCCCGGGGGGGGGGGGFGGGCFGGGGGGGGGGGGGGGGGGGGEDGGGG7CFFGGAFGGGGGG>@F<FFGGGGGGG@F=B,4C@C,5??CFFCCC<EF??=,C<55@,,E=F?=4AEGF7BFCED<,BFFGG+DFFFG,,@F==CEC9DG9DGGGFCE=@E8,4@++:,<C,<,,3<;E72>@;EEF93,5D8FG*A4*9=:C>*/A759)1.=7*;5).)+.))0))(2(:7363;=)35(<,745?0C*5,7@:)--,62))(48460.(.8?:.*)/-*)*,646)-)/6)7*0)228
@M03152:184:000000000-AWYW1:1:2107:23867:6621 2:N:0:TATGCAGTATACCTGT
CCCAACTATCCCTATTAATCATTACTTCGGTCCTAGAAACCAACAAAATAGAACCAAAGTCCTATTCTATTATTCCATGCTAATGTATTCAAGCGTAGGCCTGCTTTAAACACTCTAATTTTTTCAAAGTAAAAGTCCTGGATCCCCAGCGCACCCAATTAAGAGCACACTGGTTCCCCAGAAGGAAAGACCCGACCGGAGCAGTGCTTACCTTTCGGCAAGACCACCAAGCCAGGTCCGAAATTCAACTACGAGCTTAGAGCGGAAGAGCGTCGTGTAGGGAAAGAACAGGAATGTGTAG
+
CCCCCGGGGGGGGGGGGGGGGGGGGGGGGEGGGGGGGGGGGGGGGGGGGGGGGGGGGGGGGGGGEGGGGGGGGGDGGGGGGGGGGGGGGGGGGGGGGGGGGGGGGGGGFGGGGGGGGGGGGGGGGGGGGFCFEGGGGGGGGGGGGGGGGGGGGGGGGGGGGGGDGCFGGGGGGFCFFGGGGFGGGGGGFGGFGECCEGG>C+CFEGFGGCFGAFFFFEFFFFDF:>2?(;>FFFFDDAFBEDDFFFEFFFFF0953A8E<4)699BF><3304,4-804BA>:>(4??00(5)()0*-:42
@M03152:184:000000000-AWYW1:1:2107:3893:6676 2:N:0:TATGCAGTATACCTGT
CCCAACTATCCCTATTAATCATTACGTCAATCCTAGAAACCAACAAAATAAGATCAGCGTCCTATTTCATTATTCCATGCTAATGTATTCAAGCGTGAGCCTGCTTTAAACACTCTAATTTTTTCAATGTAACCGTCCTGATTTCCCGCCACACCAAGTGAATGGCATGACGGTTCGTCAGAAGGGAGGACCCAGTGACACCAGTGCATCCCGAAGGTACGACCAGCGTCCTTATCCCGAAATTCAACTAAGAGATTAGCTCGGCAGACCGTCGTGTCGAGAACGAACCAGGCAGTTTAAA
+
CCCCCE<FDFGGGGGGGFGGGFGGFGFGGGGG@F,CE9FFFFCFDFCFGDGG9<EF<,@FECFG9EFC@CFFGFECFEF,<<FE9CFF9EF,6C,8,,BB@FGFFGGGFGGGGGGGCEGGFA<@A<F,5E,EE,+C7FCAFGGFGGGCECCEE@F+44>DCC8DCFF98,68+=@++6CFC,7,6>BCCE6EE,A?,+<B,=+;FF89E+0;94<>*;CABA>@2*5)8//2+4>BGF4-565)13)19*).)*))1)/(.9;,(363((,(--,(.0()-.(/-3:1,(4))())*)*))
@M03152:184:000000000-AWYW1:1:2107:14082:6808 2:N:0:TATGCAGTATACCTGT
CCCAACTATCCCTATTAATCATTACGTCGATCCTAGAAACCAACAAAATAGGGTCAAACGTCCTATTTCATTATTCCATGCTAATGTATTCAAGCGCGAGCCTGCTTTAAACACTCTAATTTTTTCAAAGTAACAGTCCTGATTCCCCGCCACACCAACTGAATGGCATGACGGTTCTTCAGAAGGTAGGAACCAGTGACGCCAGTGCATACCGAAGGCACGACCAGCGTACTGATCCCGAAATTCAACTACGAGCTTAGATCGGAAGAGCGTCGTGTAGGGAAAGAACAGGGATGTGTAG
+
CCCCCGGGGGGGGGGGGFGGGGGGGGGG@FGGGGGGFGGGGGGGGGGGGGGGGGGGGGGGFGGGGGGFGFGGGGGGGGGGGGGGGGGGGGGGGGGGGGGGGGGGGGGGGGGGGGGGGFGGGGGFGGGGCGGGGGGGGGGGGGGGGGGGGGGDGGGGGGGGGGGGGGGGGFGGGE=CCFGGGFDAF8@AFGGGGGF6FFFFGD7A5798CCGGFGGDFFFFFFFF=)(?>ADAF=7@GFF@EB><FFEFEGF3?C>@:1CD4442?B?B7(41,(((4),9<>05::?781?))4))2)0.)
@M03152:184:000000000-AWYW1:1:2107:8459:6820 2:N:0:TATGCAGTATACCTGT
CCCAACTATCCCTATTAATCATTACGTCGATCCTAGAAACCAACAAAATATGATCAAACGTCCTATTTCATTCTTCCATGCTAATGTATTCAAGCTATCGCTTGCTTCAAACACTCTAATTTTTTCAAAGTAACAGTCCTGATTTCCCACGACCCCAAATTAATGACATCGTGGCTCGTCAGAAGGGAGAAACCTACTAGACTTTCACATACCGAAGGCGCGACACACCTGTTCGTCCACAAATTCAACTAAGAGCGTAGAACGGAAACGCGTTGGGCAGGGAAAGAACAGGTAGGGACAT
+
B<6<@@E8F,CEE9@@@9<DE<,CC<<@+@,,,CF@FC9<6<<;CFFFG,,6<E,<6,;B@,BC,C,<FF<,,C,,,CEC<FA@C,6E,,<@9F9C@,:,,,:<,AB,5,559AA<,,9:,,,,@FE,?E,,,9EA@=@<AC=;;EFG98B>C+=++>8A9DFFA8E9=FGG,@+,@8@=A3,,@,+@A+,8DE,,@2C8F7++,+55++52*4*@5*6**94))/(::83B+4(/*82)0(;)1;5+.+/))29().((()/,11(((-(4((3((..)47,)(,31(41)1)/0*(*()
@M03152:184:000000000-AWYW1:1:2107:14970:6822 2:N:0:TATGCAGTATACCTGT
CCCAACTATCCCTATTAATCATTACGGCGACTCTAGAAACCAACAAAATAGAACCGCACGTCCTATTTTATTATGCCATGCTAATGTATTCGGGCAAAGGCCTGCTTTGAACACTCTAATTTTCTCAAGGTAAAAGTCCTGGTTCCCCGACACACCCAATTAAGGGCATGCCGGCTCACCAAGAGGTAGAACCCGGCCAGACAGTACGTACCGTAAGGCAGACCGCCCGACCAGGTTCGAAATTCAACTACGAGCTTAGATCGGAAGAGCGTCGGGTAGGGAAAGAAAAGGGATGGGTAAA
+
CCCCCGGGGGGGGGGGGGGGGGGGGGGGGGGGGGGGGGGGGGGGGGGGGGGGGGGGGGGGGGGGFGFGGGGGGGGGGGGGGGGGGGGGGGFGGGGGGGGGGGGGGGGGGGGGGGGGGFFFGGGGGGGGGGGCGGGGGGGGGGGGGGGGGGGGGGGGGDFFGGFGGGGGGGGGDEGGGGGGGFGGGGGGGGFCGGGGGGGFGGG>EGFGGFGD4E4?A;6AB?@?9:@>;D@>E5<60?34.4>AFFDFFGF<BDEBFF?<AFF0:?F4(299:;(((),5(?<>:::(((()0(7355*()
@M03152:184:000000000-AWYW1:1:2107:13060:6869 2:N:0:TATGCAGTATACCTGT
CCCAACTATCCCTATTAATCATTACGTCAACCCTAGAAACCAACAAAATAAGATCGACGTCCTATTTCATTATTCCATGCTAATGTATTCAAGCGTTAGCCTGCTTTAAACACTCTAATTTTTTCAAAGTAACAGTCCTGTTTCCCCGCAACACCAAGTTAATGGCATCACGGTTCTACAAGAGGGAGGAATCAGTGAGGCCAGTTCATACCGTTGGCACGACCGACCTACTGACCCCGAAATTCAACTACGAGCTTAGATCGGAAGAGCGTCGTGTAGGGAAATAACAGGTATGGTGAAA
+
CCCCCGGGGGGGGGGGGGGGGGGGGGGGGGGGGGGGGGGGGGGGGGGGGGGGGGGGGGGGGGGGFGGGFGGGGGGGGGGGGGGGFGGGGGGGGGGGGGGGGGGGGGGFGGGGGGGGGGGGGGFGGGDFAFGGFGGGGGGGGGGGGFGEGGGGGGGGFFDGDGGGGGGGFGGGDFGGGGF,EE8D8EGGGGGGGGGFFGGFCGGFGGFGGG>FFGGDFAFFDFF=A>@F>FFFA8BFFFFFF9F?AFCFC8A7D7B;6.465?=8?:04:?B;:6482).?()(7)..)-249*)/)0)*))
@M03152:184:000000000-AWYW1:1:2107:25281:6906 2:N:0:TATGCAGTATACCTGT
CCCAACTATCCCTATTAATCATTACGTCAACCCTAGAAACCAACAAAATAAGATCGACGTCCTATTTCATTATTCCATGCTAATGTATTCAAGCGTTAGCCTGCTTTAAACACTCTAATTTTTTCAAAGTAACAGTCCTGTTTCCCCGCAACACCAAGTTAATGGCATCACGGTTCTACAAGAGGGAGGAATCAGTGAGGCCAGTTCATACCGTTGGCACGACCGACCTACTGACCCCGAAATTCAACTACGAGCTTAGATCGCAAGAGCGTCGTGTAGGGAAAGAACAGGTATGTGGAGA
+
CCCCCGGGFGGGGGGGGGGFGGGFGGGGGGG@FGGGGGGGGG<FEFGGGEFFGFGG7FGGGGGGGGGGGGGCFGGGGFGGGGGGGGGGGAFFFGGEFGCGGGGGGGGGC9FGFGGGGGGGGGGG8AFEGGGCGFGGG8EF=AFGGFGGGDGGGGGCFFFGGGGCGGGGCFFGGGDGGGFFD?,8DEC7CECDFF7@7:AFGCDFC7CFFGFGFGC>AFFFFEBAA)28=A>66+(2*:A@F(ACA+6A?CA@(75>F9@E<C;(3(4(4(4-(49?B;>F::00((3.(((1*.)**)2((
@M03152:184:000000000-AWYW1:1:2107:14580:6918 2:N:0:TATGCAGTATACCTGT
CCCAACTATCCCTATTAATCATTACGTCAATCCTAGAAACCAACAAAATAAGATCAACGTCCTATTTCATTATTCCATGCTAATGTATTCAAGCGTGAGCCTGCTTTAAACACTCTAATTTTTTCAAAGTAACAGTCCTGATTTCCCGCCACACCAAGTGAATGGCATGACGGTTCGTCAGAAGGGAGGAACCAGTGACACCAGTGCATACCGAAGGTACGACCAGCGTACTGATCCCGAAATTCAACTACGCGCTTAGATCGGAAGAGAGTAGTGTAGGGAAAGAACAGGTATGTGTAGA
+
CCCCCGGGGGGGGGGGGGGDGGGGGGGGCGGGGGGGFGGGGGGGGGGGGFGGGGGGGGGGGDGGEGGGFGGFFGGGGGGGGGGGGGGGGGGGGGGFGGGGGGGGGGGGGGGGGGGGGFGGGGGGFGAFGGGGGGGGGFGFGGGFCFGDGE8@FGGGGGGEFEGFGGDFCGGGDGGECEGDEGDGGGGCEEDGDFFDGFGFGDGFGG?CFC7CE7*3*;?C>EF:B9)@9A=AFFCF7;)655AC6B<+7>A((2).8334..((6,1:.,,))6:?<*-14@?4(4403(3**))**-*))
@M03152:184:000000000-AWYW1:1:2107:13893:6928 2:N:0:TATGCAGTATACCTGT
CCCAACTATCCCTATTAATCATTACGTCGATCCTAGAAACCAACAACATAGGGTCAAACGCCCTATTTCATTATTCCATGCTAATGTATTCAAGCGCGAGCCTGCTTTAAACACTCTAATTTTTTCAAAGTAACAGTCCTGATTCCCCGCCACACCAACTTAATGACATGACGGTTCTTCAGAAGGGAGAAACCAGTGACACCAGTGCATACCGAAGGCACGACCAGCGTACTGATCTCGAAAGTCAACTACGAGCTTAGATCGGAAGAGAGTCGAGTAGGGAAAGAACAGGTAGGAGAGC
+
CCCCCGGGCFFGGGGGGCGFFFGGGDGG@FEFGF@A,CEFGGFGGF,CCEFFGCEDFD9CGF@FFFFCFFGFFCFGGFGFFEGGCFFGGA<9EEFFFFDC@FECFGDEAFGGF<FFF9?FE<FGEEBDE,:9BFGCAFEF9;>FF;=F=+8>F,@E7FEDEC9FE,@,@D98+1C>+D@FC;FG8=ECCC83DBFGGCFFGCFF>C67CFCGAE4?B*6?A4=@FF9A=62:>7C7C@@()65(;C?AEC4425>05=6))).(3:(-4:(-,)((-1,/-)15,8(.43,)/)*)*(*((
@M03152:184:000000000-AWYW1:1:2107:25412:6944 2:N:0:TATGCAGTATACCTGT
CCCAACTATCCCTATTAATCATTACGGCGACTCTAGAAACCAACAAAATAGAACCGCACGTCCTATTTTATTATGCCATGCTAATGTATTCGGGCAAAGGCCTGCTTTGAACACTCTAATTTTCTCAAGGTAAAAGTCCTGGTTCCCCGACACACCCAATTAATGGCATGCCGGCTCACCAAGAGGTAGAACCCGGCCAGACAGTACGTACCGTAAGGAAGACCACCCGACCAGGTTCGAAATTCAACTACGAGCTTAGATCGGAAGAGCGGCGTGTAGGGAAAGAAAAGGTATGCTAAAA
+
CCCCCGGGFGGGGGGGGGGGGGGGGGGGGGGGGGGGGGGGGGGGGGGGGGGGGGGGGGGGFGGGGGGGGGGGFGGGGEAEGGGGGGGGGGGGGDGGGGGGGGGGFGGGGDFFFGGEGCGGGGFAFFFGGGGGGGGEGFGGGGGCFGGGGG7CGGGGG8F,@EG,E9FGGGGGDG>EGFGGGGC?CBDGGGGGFEEC:?EF>FGFGGFD?*?5BGGFF)*/;)(0(23)4)(05)22CFD2):A?FFF44CF::C>B46<<2.220?F0((((,(((-05?1:04(1(,43(9*)/**)*))
@M03152:184:000000000-AWYW1:1:2107:23601:6971 2:N:0:TATGCAGTATACCTGT
CCCAACTATCCCTATTAATCATTACGGCAGTTCTAAAAACCAACAAAATAGAACCACACGTCCTATTTTATTATTCCATGCTAATGTATTCAGGCATAGGCCTGCTTTGAACACTCTAATTTTCTCAAGGTAAAAGTCCCAGTTCCCCGATGCATTCAATAAATAACACACCGGTTCACTAAGAGGCAAGACCCGGTCAAGCAGTAAACACTCCGTCAGGCGGCCCACCCAACCAGAGCCGAAATTCAACTACGAGCTTAGATCGCACGACACACGTGACGGGAAAGAACAGGTACTTCTC
+
CCCCCCGFGGGGGGGFGGGF@FFDGD7FCFFFFGDF<CEFGFGGGGGGFGGGCDFGGGGEFFEGGDFGGGFEE@BFGGGGGG9FCAF<CEFAECFGEACEF@EFF8AFAFAE,:9AF9FFFFFGG9,AFFGGAF9AFDF@E:EF=E9F7CEEGGD;FFGGE,E,=DFCFGDGGE8=CEDA8BD9=,@>,=DG,DE=@+@6EGFA:89E7?F267?9A595**))0/58=B=4;BD**);35().;=?FFC7;E7=(=01.7>52((3((4,,((-,.)()-)-0(.,12(()..***.*)-
@M03152:184:000000000-AWYW1:1:2107:16452:7159 2:N:0:TATGCAGTATACCTGT
CCCAACTATCCCTATTAATCATTACTTCGGTCCTAGAAACCAACAAAATAGAACCAAAGTCCTATTCTACTATTCCATGCTAATGTATTCAAGCGTGAGCCTGCTTTAAACACTCTAATTTTTTCAAAGTAAAAGTCCTGGATCCCCAGCGCACTCAGTTAAGAGCACACTGGCTCCCCAGAAGGAAAGATCCGACCAGAGCAGTGCTTACCTTTCAGCAAGACCACCCAGCCAGATCCGAAATTCAACTACGAGCTTAGATCGGACGCGCGACGTGTCGGGAAAGAACCGGTATAGGTAT
+
@BCCCGGFAE@CFFGCFCAFFGFGGCGGE@F@FCGGGDFGECDF86CFFGGFEA@FGF@FCAFFFE9EFGGGGFG9EFGGGGDGGFGGFEGGGDFE7FFFEGECE?FFFGFGGDFEFEFGFC?>FCA9<FGGAFGGFGD9>=EFEFFF=EEEEE:=:DD9DDAAGGGG888FGCGFG6CD6DGDD,@,=D@9@8CEEDGFGG7FGCFCFFFGFGF+BB;AFF@@@FFA=F4AF>)*29?B?4?>+BCAEGAE248>>1.37CC6;;(1((.4(4(76)(0(02),(442((.)47/:)24)
@M03152:184:000000000-AWYW1:1:2107:5565:7167 2:N:0:TATGCAGTATACCTGT
CCCAACTATCCCTATTAATCATTACGTCGATCCTAGAAACCAACAAAATAGGATCAAACGTCCTATTTCATTATTCCATGCTAATGTATTCAAGCTATCGCTTGCTTTAAACACTCTAATTTTTTCAAAGTAACAGTCCTGATTTCCAACGACACCAAATTAATGACATCGTGGTTCGTCAGAAGGGAGAAACCAACTAGACCAGTACACACCGAAGGCGAGACCAACCTGCTAGTCCAGAAATTCAACTACGAGCTTAGATCGGAAGAGCGTAGATTAGGGAAAGTACAGGGATGGGTGA
+
CC<9C;CF-C@66CFFGA@EEECFFFEFEG7FEGFEFEE@EC<@FFGGGGGG,EEFEGGD8<,@,,6CFFCAF9F,CFA98C@FFGGGFE,<CFFGGGGGBDFGGF,,9AD?F4AFCEFGCFDE@<BFA?BF9ADFG,=<9C,A,@@,4,@DF7+99D8,@9E89@9AA,@+@+@DCC8=D>AD,@ED68EFGGEFC6DFGG+;,2=<?=775CG>B5*9**7>=>9A2)5)/8@*=++785)/+18=@@A@0/:0>6>EE))431<@88;;(,44)1)1641)(.))-5<))(0)/.*,(
@M03152:184:000000000-AWYW1:1:2107:18996:7294 2:N:0:TATGCAGTATACCTGT
CCCAACTATCCCTATTAATCATTACGTCGATCCTAGAAACCAACAAAATAGAATCAAACGTCCTATTTCGTTATTCCATACTAATGTATTCAAGCGTGAGCCTGCTTTAAACACTCTAATTTTTTCAAAGTAACAGTCCTGATTCCCCATGACACCAAATTAATGACATCATGGTTCGTCAGAAGGTAGGAATCAATAATACCAGTACGTACTATTGCACGACCAATAAATTAATCCCGAAATTCAACTACGAGCTTAGATCGGAAGAGCGTCGTGTAGGGAAAGAACAGGAAGGGTGAGA
+
CCCCCGGGGGGGGGGGGGGGGGGGGGGGGGGGGGGGGGGGGGGGGGGGGGGGGGGGGGGGGGGGGGGGGGGGGGGGGGGGGGGGGGGGGGGGGGGGGDEGGGGGGFGGGGGGGGGGGGFFGGGGGGGFGGGGGGGGFFGGGGGGGGFGGGGCFGGGC?FGGGFGGCFGGGGGGCFGGDEGGGGAEFGGFGFGGGGGGGFFGFDFFFFGGGFFFGGFCCFF?EBAFFEFEFFFFFFD79BAEFFEFFCFEFF)9DFFFEBECCB9>F;F@@1(/.71,0.;?FFF0;;141()..))2(1()
@M03152:184:000000000-AWYW1:1:2107:28041:7376 2:N:0:TATGCAGTATACCTGT
CCCAACTATCCCTATTAATCATTACGTCGATCCTAGAAACCAACAAAATAAAATCAAACGTCCTATTTCGTTATTCCATGCTAATGTATTCAAGCGTGAGCCTGCTTTAAACACTCTAATTTTTTCAAAGTAACAGTCCTGATTCCCTAAAACACCAAATTAATGGCATTATAGTTCGTCAGAAAAGAGAAGCCGATTATACCAGTACGTACAAAAGCACGACCAGTAAACCGGTCGCGAAATTCAACTACGAGCTTAGATCGGAAGAGCGTCGTGTAGGGAAAGAACAGATATGTGGAGA
+
CCCCCGGGGGGGGGGGGGGGGGGGGGGGGEGGGFGGFFFFGGGGGGGGGGGGGGGGGGGG8FEGGGGGGGGGFFFGGFEFGGGFFGGGGGGGGGGGGDGDG<FFGGGEGF<?<FFFGCDGGGGGGGGGG9FFGGGEFGGGG99AED9EEGGGGGGGCFEEGG8FC8EC=AFFFFGFGCGGGDFCGGGGGGGF,@CEDGGD,?6:=DFCGGGGDAFF6?6;?EF)8@CFF6;69954*:)6?65C8AEF.;FF03>;4))).<0(:33151(-3;9635<*4F?:?0((.((//)/1*-*.(
@M03152:184:000000000-AWYW1:1:2107:19206:7393 2:N:0:TATGCAGTATACCTGT
CCCAACTATCCCTATTAATCATTACGTCGATCCTAGAAACCAACAAAATAGGTTCGAACGTCCTATTTCATTATTCCATGCTAATGTATTCGAGCGATTGCCTGCTTTAAACACTCTAATTTTTTCAAAGTAACAGTCCTGACTCCCCGTAACACCAAATTAATGACATCACGGCTCGTCAGAAGGGAGAAATCAATGACGTTAGTACGTACCGAGGCACGACCGACGTATTGATCCCGAAATTCAACTACGAGCTTAGATCGGAAGACCGGCGGGTAGGGAAGAAAAAGTGAGTTCAGGA
+
CCCCCEGGFGGEGAFGGGGFGGGGGGFGCGGGGGGGECEGGGFGG,CEGFFGFFAF,EFGCFCCFGGGGGGGGGFFGGCFFEFGGGGGGFGGFGGEGGGGGG?EFG9EFGGGCFGGFEEFG9FEFFGC?FFF9FEFF@FG9BFGFGGEEE8ECGGG@8=EF,E8;,@FFGD9E+@E6=CE=BC=FCCDEGGCEDFEGFFF7D9F5FFGGG5C@GGF>>4FE>B5=BBD;5CFAC)+2.:(805EAFCAEFA335B09).64),-,((((,((-(((()-;(.8)(52(.,)1*)***-*)(
@M03152:184:000000000-AWYW1:1:2107:16686:7399 2:N:0:TATGCAGTATACCTGT
CCCAACTATCCCTATTAATCATTACATCGATCCTAGAAACCAACAGAATAGAATCTGATGTCCTATTTCATTATTCCATGCTAATGTATTCAAGCGTAAGCTTGCTTTAAACACTCTAATTTTTTCAAGGTAACAGTCCTAATTCCCCATAACATCAAATGAATGACATCATGGTTCTTTAGAAGGTGAGAACCAATAAGACCAGTACATACCAAGGCATGACCGATCCCTTGATCCCGAAATTCAACTACGAGCTTAGATCGGAAGAGCGTCGTGTAGGGAAAGAACAGGTATGTTTATA
+
CCCCCGGGGGGGGDGGFGGGGGGGGGGGBFGGGGGGGGGGGGGGGGFFGGGGFGGGGGGGFFGGGGGGGGGGGGGGGGGGGGGGGGGGGGGGGFGEGGGGGGGGGGGGGGGF<FGGGGDGGGGGGGGGF?FGGGGGGGGGGGGGGGGGGGGGGGGGGGFGGGGGGGGGGGGGG8EEEFGGFAFEFFF=D8DGGGGGGGGFFF+*1?D8=DDFDGD?F5FFB98DFFFB=A<FACEFDF>AB5FEAFEFFGF9=?*/9;>=AEB@>D2:BF28=>>;?544(0156(=13/(1:))++)37)
@M03152:184:000000000-AWYW1:1:2107:10108:7432 2:N:0:TATGCAGTATACCTGT
CCCAACTATCCCTATTAATCATTACGTCGATCCTAGAAACCAACAAAATAGGTTCGAACGTCCTATTTCATTATTCCATGCTAATGTATTCGAGCGATTGCCTGCTTTAAACACTCTAATTTTTTCAAAGTAACAGCCCTAACTTCCCGTAACATCAAATTAATGACATCACGGTTCGTCAGAAGGGAGAAATCAATAACGTTAGTACGTACCGAAGGTACGACCTACGTATTGATCCCGAAATTGAACTACGAGCTTAGATCGGAAGAGCGTCGTGTAGGGCAGTAACAGGAATGTGTAG
+
CCCCCGGGGGGGGDGGGGGGFGGGGGGGEGGGGGGG?FGGGGFGG,FGGGGGGGGE@FGGFGGGFGGGG<FGFGGGGGGFCFDFGFGGGGGGGGGGEGGGGGGGGGGGGGGGGGGGGA<FGGGGGGG9FCFE<EFFGCGGGDGGGGGGEGGGGGGG:D9DEGGG,EFFGGFGG8FEGGGGGDG9,8B,=C=DF;EAEDGAC?DFCFAF>FCFDEG>5>?;FBAB2**/:@3BA+/=DFFFEB;(8+/25DA8;CD6D(984<58;(69@@1(9?14101B2)(<0(.))--8)()005*.)
@M03152:184:000000000-AWYW1:1:2107:17382:7514 2:N:0:TATGCAGTATACCTGT
CCCAACTATCCCTATTAATCATTACGTCGATCCTAGAAACCAACAAAATAGAATCAAACGTCCTATTTCATTATTCCATGCTAATGTATTCAAGCGTGAGCCTGCTTTAAACACTCTAATTTTTTCAAAGTAACAGTCCTGATTCCCCAAGACACCAAATTAATGTCATCATGGTTCATCAGAAGGGGGAAACCAATGATGCCAGTACGTACCCAGGGCACGACCAATAAATTGATCCCTAAATTCAACTACGAGCTTAGCTCTAAAGAGCGTCGTGTAGGGAAAGAACAGGGATTTGTAA
+
CC@@CGE8FFGEGDFGGGGFDFGGGGGGGGGGGG@F<FFEF<CC@EFGGGA@9CFEFFCCEFFGGGGCFFGGGFGDDFGGGFDEFGGGGGGDF<<FBFECGGGGGGA<<E,F,FECC9AFEFGGEG9BD5FFCGGAFEDA999EEFFFG7CFFEFGGGCFGFGFE9@FGFCFF?EFEDFF;BDEFGGCC=CFD@DC==D9@DFF,=+2:?;CD,:0***095=>@><F>A69EFC7=49)4-6/=+1=C=63(//-?2/.4)7))/))13;;((63;8(+).3)2(,1.48))(0)*)*))
@M03152:184:000000000-AWYW1:1:2107:27075:7605 2:N:0:TATGCAGTATACCTGT
CCCAACTATCCCTATTAATCATTACGGCGACTCTAGAAACCAACAAAATAGAACCGCACGTCCTATTTTATTATGCCATGCTAATGTGTTCGGGCAAAGGCCTGCTTTGAACACTCTAATTTTCTCAAGGTAAAAGTCCTGGTTCCCCGACACACCCAATTAAGGGCATGCCGGCTCACCAAGAGGTAGAACCCGGCCAGACAGTACGTACCGTAAGGCAGACCGCCCGACCAGGTTCGAAATTCAACTACGAGCTTAGATCGGAAGAGCGTCGTGTAGGGAAAGAACAGGTATAGGTAGA
+
CCCCCGGGGGGGGGGGGGGGGGGGGGFGGGGGEGGGGGGGGGGGGGGGGGGGGGGGGGGG<FGGGGGFGGGGGGGGGGGFGGGGGGGGGGGGGDGGGGGGGFGGGGGGGGGGGGGGGGGGGGGGFCGFGFGGFCFFGGGG9E8EFGGFEGGGGGGGGGGGGFFCFFGFGGGGGDC>EGGGGGGGGGGGEGFGGGE>ED5??CGFGF=*;CFGFGGEFFFFD>;6(86D1)35).-2095(<<:<@F4@AF@?BDD>?A2:A46:((3(.(-((-4:?427-..),8:31(./9)***-0))
@M03152:184:000000000-AWYW1:1:2107:17334:7695 2:N:0:TATGCAGTATACCTGT
CCCAACTATCCCTATTAATCATTACGTCGATCCTAGAAACCAACAAAATAGGTTCGAACGTCCTATTTCATTATTCCATGCTAATGTATTCGAGCGATTGCCTGCTTTAAACACTCTAATTTTTTCAAAGTAACAGTCCTGATTCCCCGCCGCACCAAATTAATGACATGACGGTTCGTCAGAAGGTAGGAACCAGTAACACCAGTACATACCAAGGCACGACCAGCGTACTGACCCCGAAATTCAACTACGACCTTAGATCGGAAGGGCGTCGTGTAGGGAAAGAACAGGAAAGGGTAAA
+
CCCCCGGGGGGGGGGGGGGGGGGGGGGGGGGGGGGGGGGGGGGGGGGGGGGGGGGGGGGDFGGGGGGGGGGGGGGGGGGGGGGGGGGGGGGGGGGGGGGGGCFGGGGGGGGCFCFFGGFGGGGGDGGGGEGGGGGGGGGGGGGFFGFGGDGGGGGGGGGGGGGGGGGGGGF?EDGGCBGGGGGGGFFGDDGGGGC9@=EFGG55,AA:97C*?CGF4*;AB?AAFFBD>>5F68BGFBBBEBFCFFEA6FF7<3)(/))1.<?:661((,,(-3(34>9*45:482?(((())())*,*()
@M03152:184:000000000-AWYW1:1:2107:21110:7746 2:N:0:TATGCAGTATACCTGT
CCCAACTATCCCTATTAATCATTACGTCGATCCTAGAAACCAGCAAAATAGGATCAAACGTCCTATTTCATTATTCCATGCTAATGTATTCAAGCTATCGCTTGCTTTAAACACTCTAATTTTTTCAAAGTAACAGTCCTGATTTCCCACGACACCAAATTAATGACATCGTGGTTCGTCAGAAGGGAGAAACCAACTAGACCAGTACACACCGGAGGCGCGACCAACCTGTTAGTCCCGAAATTCAACTACGAGCTTAGATCGGAAGAGCGTCGTGTAGGGAAAGAACAGGAAGAGGAAA
+
CCCCCGGGGGGGGGGGGGGGGGGGGGGGGGGGGGGGGGGGGGGGGGGGGGGGGGGGGGGGGGGGGGGGGGGGGGGGGGGGGGGGGGGGGGGGGGGFGGGGGFGG7EGGGFGGG?FDGGCGGGGGGGGFFFGGGGGGGGGGGGGGGGGCFGGGGGGGGGGGGGGGGFGGGGGGGGFGGEGGGGG9EFGGGGGFGGGGGGGFGGFAEFFCFGG6BGGFAEFFF5>>BD=B=?>=;FFF7CA@FFF?FFCFE>F@35>;B@E?2<BF?:<10:(,7?0(48:F<5:>(4(8381<)47)*(*((
@M03152:184:000000000-AWYW1:1:2107:18987:7764 2:N:0:TATGCAGTATACCTGT
CCCAACTATCCCTATTAATCATTACGTCAACCCTAGAAACCAACAAAATAAGATCGACGTCCTATTTCATTATTCCATGCTAATGTATTCAAGCGTTAGCCTGCTTTAAACACTCTAATTTTTTCAAAGTAACAGTCCTGTTTCCCCGCAACACCAAGTTAATGGCATCACGGTTCTACAAGAGGGAGGAATCAGTGAGGCCAGTTCATACCGTTGGCACGACCGACCTACTGACCCCGAAATTCAACTACGAGCTTAGATCGGAAGAGCATCGTGTAGGAAAAGACTAGGGAGGTTGAGA
+
CCCCCGGGEGGGGGGGGGGGGCGGGGGGGGGFGGGGGGGGGGGGGGGGGGGGGGGGGGGGDGGGGGGGEGGGGGGGGGGGGGGGGFGGFFEFGFCGGEDFGGGGGGGEFGGGGGGGFGGFFFDCFCFFFGGGGGGEGGGGGGGGGFEGCE@EGEEEEB=7E8EDGGGFDFGGGG>GFFGFF9,@DEGD8CFF8=CFGGGFGGG5,BFGGGGGDFGFF59FEF=BB>=;5A@=FA@GG::(=0=78;CFC6A018>24;3>CFF?BFF<(,)),44:,7:B2*4>::1.480))())*(*(.
@M03152:184:000000000-AWYW1:1:2107:7746:7771 2:N:0:TATGCAGTATACCTGT
CCCAACTATCCCTATTAATCATTACGGCAGCTCTAAAGGCCAACAAAATAGAACCACACGTCCTATTTTATTATTCCATGCTAATGTATTCAGGCGCAGGCCTGCTTTGAACACTCTAATTTTCTCAAGGTAAAAGTCCTGGTTCCCCGCCGCATCCAATAAAGGACACGACGGTTCACCAAGAGGCAAGACCCGCTCGGGCAATAACACACCGTGAGGCGGACCACCCAAACAGATCCGAAATTCAACTACGAGCTTAGATCGGAAGAGCGTCGTGTAGGGAAAGAACAGGTAGGTTTCA
+
CCCCCGGGGGGGGGGGGGGGGGGGGGGGGGGGGGGGGGGGGGGGGGGGGGGGGGGGGGGGGGGGGGGGGGGGGGGGGGGGGGGGGGGGGGGGGGGGGGGGGGGGGGGGFGGGGGGGGGGGGGGG<FGGFGGGGGGFFGGGGGFFFGGFGEGGGGGGGGDEGGGCFFGGGGGGGGGGGGGGGFGCFEG7FGGGGGGD5@EDEDGFFGFGGGGDFEGFFFFFFE@@FFFF?F@>FFFC>??(7:)47FFFFGFFFDF>E>474):?04?37:17333(47?F7E74(8<B:<05/6*00.*.)
@M03152:184:000000000-AWYW1:1:2107:11645:7895 2:N:0:TATGCAGTATACCTGT
CCCAACTATCCCTATTAACCATTACGTCAATCCTAGAAACCAACAAAATAGAATTAACGTCCTATTTCATTATTCCATGCTAATGTATTCAAGCGCGAGCCTGCTTTAAACACTCTAATTTTTTCAAGGTAACAGTCCTGATTTCCCACCTCACCAAATTAATGGCATGATGGTTCTTCAGAAGGGAGGAACCAGTGACACCAGTACATACCAGAGGCACGACCAGCGTACTGATCCCGAAATTCAACTACGAGCTTAGCTCGGAAGAGCGTCGTGTAGGGAAAGAACAGGGATGTCAAGT
+
CCCCCGGGFGGFGCFGGF9CFGGGGGGGGGGGGGFG?@CDGGFGGEGFGGGGFGGGCFGGGGGGAFGG9CFEFGGGGGGGGGFGGGAEAFFAED,7@FFGFGGGEGGEFGGFGGFGC<E??FFGFGFF,CD;EFDF:AE,@EGGFGGGFB8ED8FGEFGD9EEDEFF=DFFFGCFGFFGGE;=ED+@:CGGEFGGGFGG7DDFFGFA9C@63ACFAAA5A5?855A=?4>A4:BEFFFE5A@;CFACCE<A20589;9.))98001;@@@16(2-4:))=?F?<1<0(8((7.2>)*)0))
@M03152:184:000000000-AWYW1:1:2107:23422:7950 2:N:0:TATGCAGTATACCTGT
CCCAACTATCCCTATTAATCATTACGTCGATCCTAGAAACCAACAAAATAGAATCAAACGTCCTATTTCATTATTCCATGCTAATGTATTCAAGCTATCGCTTGCTTTAAACACTCTAATTTTTTCAAAGTAACAGTCCTGATTTCCCACGACACCAAACTAATGACATCGTGGTTCGTCAGAAGGGAGAAACCAACTAGACCAGTACACACCAAAGGCGCGACCAATCTGTTAGTCACGAAATTCAACTACGAGCTTAGATCGGAAGAGCGTCGTGTAGGGAAAGAACAGGTAATTGTAG
+
CCCCCGGGGGGGGGGGGGGGGGGGGGGGGFGGGGGGGGFGGGGGGGGGGDGGGGGGFGGGGGGGGGGGGGGGGGGGGGGGGGGGGGGGGGGGGGGGGGGGGGGGGGGGGGGGGGGGGGCGGGGGGGGGGGFGGGGGGFGGGGGGGGGGFGGGGGGGGGGGGGGGDGFGGGED8EFGGGGGCCGFGGGC8CG8@GF6=DG?F79FFGFGGFF7?GGFF5>9BB29A?(?(4986B5BF+=28>>9FCEF3CA;;D>BDEF)4)9=?F;9;((,93;3(0./)0.7(44:?B7F7)***.*.)
@M03152:184:000000000-AWYW1:1:2107:5717:7976 2:N:0:TATGCAGTATACCTGT
CCCAACTATCCCTATTAATCATTACGTCGATCCTAGAAACCAACAAAATAGGTTCGAACGTCCTATTTCATTATTCCATGCTAATGTATTCGAGCGATTGCCTGCTTGAAACACTCTAATTTTTTCAAAGTAACAGTCCTGACTCCCCGTAACACCAAATTAATGACATCAAGGCTCGTCAGAAGGGAGAAATCAATGAAGTTAGTACGTACCGAGGCACGACCGACGTATTGATCCAGAAATTCAAATACGAGCTTAGCTCAGAAGAGCGTCGTGGAGGGAACGAACAAGTGAGTATCAA
+
C<BCCFFGFGFGGGGGGGF<CFFFGGGFFGCFGGGGGGGGFG8CFEFGGFFGCF@FC@FF6DFGGCC<FAFGFFFEGFFF,CEFEEFFEGFFGGGGGGGGG9<?,AF,=?9,<FE=EGGGD<FGGFFD<EFG<EFGF?FCEEEE9@8FGGGGDGGGFFEA;AFFFF8=;FC,2@=EFGC6EEGFGGCFEGGGFFFGF7F+:5+<@CFDGFG*979>59@*9A):5>B4(.;)+;)+@*/7A@AE;AC7)3A1?*5969))))).)6(,(,((37((().<6:6)(41(,330/)9**)*))
@M03152:184:000000000-AWYW1:1:2107:16570:8110 2:N:0:TATGCAGTATACCTGT
CCCAACTATCCCTATTAATCATTACGGTGATCCTAGAAACCAACGAAATAGAATCAGTCCGTCCTATTTCATTATTCCATGCTAATGTATTCAGACGATAGTCTGCTTTAAACACTCTAATTTTTTCAAAGTAACAGTCCTGATTTCCCATCACACCAAATAAATGGCATGAAAGTTCTTCAGAAGGTAGAGATCCATCTCACCAGTACAGGCCCTAAGCCTGACCAATGGGTAGACCCCGAAATTCAACTACGAGCTTAGATCGGAAGAGCGTCGTGTAGGGAAAGAAACGGTATGTTTA
+
CCCCCGGGGGGGGGGGGGGGGGGGGGGGGGGGGGGGGGGGGGGGGGGGGGGGGGGGGGGGGGGGGGGGGGGGGGGGGGGGGGGGGGGGGGGGGGGGGGGGGGGGGGGGGG9FGGGGGGG9FGGGFFFGFGGGGGGGGGGGFGFGGGGFGGGGGGGGGGGGGGGGGFGGGGGCFDAEFGFFFGGGG?8FGCGFGGGDEGGFGFG?EGFFFFG6D+@?DFFFBFDDEFE5@6CCFFFGGFFFFFEAFFEFFGFEBD>2@=@E=/*95(9==>B2>@;97)(27F?5;(,(/(()),2)*.*))
@M03152:184:000000000-AWYW1:1:2107:26001:8191 2:N:0:TATGCAGTATACCTGT
CCCAACTATCCCTATTAATCATTACGGCAGTTCTAAAAACCAACAAAATAGAACCACACGTCCTATTTTATTATTCCATGCTAATGTATTCAGGCATAGGCCTGCTTTGAACACTCTAATTTTCTCAAGGTAAAAGTCCCAGTTCCCCGATGCATTCAATAGAGAACACACCGGTTCACTAAGAGGCAAGACCCGGTCAAGCAGTAAACACGCCGTCAGGCGGACCACCCAACCAGATCCGAAATTCAACTACGAGCTTCGATCGGAAGAGCGTCGTGTAGGGAAAGAAACGGGAAAGGTA
+
CCCCCGGGGGGGGGGGFFFFGGGGGGFDFD,EEFGGFGGEGGGG8FDFEEFGGFGGGGDEFFFGGGFCFFFGGGG<FGFDGGGGGGGGFGGGFGGFGG@FGGGGGFGFAFEGFE9EF9EADEFDFGGGGCFGCFFCFEFFEF@9,EDGGGGGGGCCFCEFFFGGG8FGGGG6E8=@EDDCFGGFEGCFC=DCEFGG>8EFGGCFGGFD+++39*9@?B9A**/:@8>?D>B4BEFDC=6;48>2566FCC=;;CB007()--639(411(.(2(((-7,5<B6)43::(((0)())*(/5)
@M03152:184:000000000-AWYW1:1:2107:21057:8205 2:N:0:TATGCAGTATACCTGT
CCCAACTATCCCTATTAATCATTACGTCGATCCTAGAAACCAACAAAATAGAATCAAACGTCCTATTTCGTTATTCCATGCTAATGTATTCAAGCGTGAGCCTGCTTTAAACACTCTAATTTTTTCAAAGTAACAGTCCTGATTCCCCAAGACACCAAATTAATGACATCATGGTTCGTCAGAAGGTAGAAATCAATAATACCAGTACGTACAATAGCACGACCAATAAATTGATCCCGAAATTCAACTACGAGCTTAGATCGGAAGAGCGTCGTGTAGGGAAAGAACAGGTATGGTGAGA
+
CCCCCGGGGGGGGGGGGGGGGGGGGGGGGEGGGGGGGGGGGGGGGGGGGGGGGGGGGGGGGGGGGGGGGGGGGGGGGGGGGGGGGGGGGGGGGGGGGGGGGGGGGGGGGGGGGGGGGGGGGGGGGGGGGGGGGGGGGFGGGFFGGGGGGGGGGGGGGGGGGGGGGFGGGGGGGFFGGGGGGGGDCGGFFGGGGGGGGGGFFDFFDFFGGGGGFGGFFFF5BDBFBA:FEFEAFFFC>A*<?@FECFFFFGF22*?@FEEC?C>2??1;;39.32(:?FC=<A;A?@40:1107:4)*)*()
@M03152:184:000000000-AWYW1:1:2107:20336:8224 2:N:0:TATGCAGTATACCTGT
CCCAACTATCCCTATTAATCATTACGTCAACCCTAGAAACCAACAAAATAAGATCAACGTCCTATTTCATTATTCCATGCTAATGTATTCAAGCGTTAGCTTGCTTTAAACACTCTAATTTTTTCAAAGTAACAGTCCTGTTTCCCCGCAACACCAAACTAATGGCATCACGGTTCTGCAAGAGGGAGGAATCAGTGAAGCCAGTACGTACCGGTGGCACGACCGACCTACTGACCCCGAAATTCAACTACGAGCTTAGATCGGAAGAGCGTCGTGTAGGGAAAGAACAGGGATGTGTAGA
+
CCCCCGGGGGGGGGGGGGGGGGGGGGGGGGGGGFGGGGGGGGGGGGGGGGGGGGGGGGGGGGGGGGGGGGGGGGGGGGGGGGGGGGGGGGGGGGDGGGGGGGGGGGGFGGGGGGGGFGGGGGGGGGGGGGGGGGGGGGFGGGGGGGGGGGGGGGGGGGGGGFGFCFGGGGGGGGGGAFGGGGGGGGGEDGGGGGFGGGGFGGCFFC8DGGGDAEGEFFA5AEA9AEBB>FEFAAECF>D9>>ACFC<FFGA@;7=@FEE35)6:1<>B1269004::)6FF?B>((44?0())())0)*))
@M03152:184:000000000-AWYW1:1:2107:14614:8298 2:N:0:TATGCAGTATACCTGT
CCCAACTATCCCTATTAATCATTACGTCGATCCTAGAAACCAACAAAATAGGATCAAACGTCCTATTTCATTACTCCATGCTAATGTATTCAAGCGCGAGCCTGCTTTAAACACTCTAATTTTTTCAAAGTAACAGTCCTGATTCCCCGCCACACCAACTGAATGGCATGACGGTTCTTCAGAAGGGAGGAACCAGTGACACCAGTGCATACCGAAGGCACGACCAGCGTACTGATCCCGAAATTCAACTAAGAGCTTAGAGCGGAAGAGCGTCGGGTAGGGAAAGAACAAGTATGGATAG
+
CCCCCGGGGGGGGGGGGGGGGGGGGGGGGGGGGGGGFF<FFGFGGFGGGGGFFGFGFFGGFGGGGGGGGGGGGGGGGGGGGGGGGFGGGGGGGGGGGGGGGGGGGGGGGGGGGGGGGFGGGGGGGFCFG9FEFFGGGGGGGGGGGGGGGGGGGGGGG,BFFFCFFFGGGFDFG8CGGGFDCCFFG8EGGGG?FFGGFCFFFGFF>D5DGGGGFGGA>BAFFB>=@FDFFBDFFFEFGFF?EBB;AACFFGF83*/6+4.;4)79>1>F7?B((,4(()-527(0((1:(((09<??*)*-(
@M03152:184:000000000-AWYW1:1:2107:24266:8333 2:N:0:TATGCAGTATACCTGT
CCCAACTATCCCTATTAATCATTACTTTGGTCCTATAACCAACAAAATAGAACCAAAGTCCTATTTCATTATCCCATGCTAATGTATTCAAGCGCAAGCCTGCCTTAAACACTCTAATTTCTTCAAAGTAAAAGTCCTAGAGCTCTACTGCACCCAGTTAAGAGCACAGCAGTCTCTAGAAGGTAAGATCCAGCAGCTTCAGTACTATCCCGAAGGTATAGACCGAAGTGCCTGATCCGAAATTCAACTACGAGCTTAGAACGGAAGAGCGGCGTGTAGGGAAAGAACAGAATAGGGTAGA
+
CCCCCGFGGFFGGGGGGGGGGGGGGGGGFGGGGGGGFGGGGGGGGGGGGFGGGGGGGGGGGGGGGGGGGGGGGGGGGGCFCGGGGGGGGGGGGFGGGGGFFEGGGGGEFGGGGGGG<FGGGGGGGDGGGFGGGGG9FFFEG:FFGGFAFGDGFGGFFGGGGGDCCGGGGFFF=?FGGGCFFGGGGG?=DC=FFGGGGCGFGFGF8DDGD6=>DCDAFFFFFFFD59898ACAAFBC>+;5>AA=FAE6<FF4=D>BFF@9*.6(>@@FFF2(.,(6;))2,0(08<?11(()*)*)*,9()
@M03152:184:000000000-AWYW1:1:2107:24167:8354 2:N:0:TATGCAGTATACCTGT
CCCAACTATCCCTATTAATCATTACTTCGGTCCTAGAAACCAACAAAATAGAACCAAAGTCCTATTTCATTATTCCATGCTAATGTATTCAAGCGTAAGCTTGCTTTAAACACTCTAATTTTTTCAAGGTAACAGTCCTAATTCCCCATAACACCAAATAAATGACATTATGGTTCTTTAGAAGGTGAGAACCAATAAAACCAGTACATACCGAGGCATGACCGATTCCTTGATCCCGAAATTCAACTACGAGCTTAGATCGGAAGAGCGTCGTGTAGGGAAAGAACAGATATGTGTAGAA
+
CCCCCGGGGGGGGGGGGGGGGGGGGGGGGGGGGGGGGGGGGGGGGGGGGGGGGGGGGGGGGGGGGGGGGGGFGGGGGGGGGGGGGGGGGGGGGGGGGGGGGGGGGGGGGFGGGCFGGGGGGGGGGGGFGGGGGGFGGGGGGGGGGGGGGGGGGGDCFGGFGGGGCAFGGGGGEEFGGGGG=FEF8FGGFGGGFGGGGGGFDDGFGFFGGGGF>E>BB?FAFFEABFFFFFEFFFCFD549>>FC>FEFFGA?=DAEFE48>29=?FD@@B966,((/@AB3A<F8((37()*0)/*2)*))
@M03152:184:000000000-AWYW1:1:2107:26626:8402 2:N:0:TATGCAGTATACCTGT
CCCAACTATCCCTATTAATCATTACGTCGATCTTAGAAACCAACAAAATAGAATCAAACGTCCTATTTCGTTTTTCCATGCTAATGTATTCAAGCGTGAGCATGCCTGAAACACTCTCATTTTTTCAAAGTAACAGTACTGATTCCCGAAGACACCAAACTAATGACATCATGGTTCGTCAGAAGTTAGAAAACAATAATACCAGTACGTACAATAGCACGAACAAAACATTGATTCCGAAATTCAACTACGAGCTTAAAACGGACGAGCGTCGAGTAGGGAAAGAACAGTAATGTGTAGA
+
ACCCCGGGFGGGGGGGGGGGGGGGG<FGC@;F,CFFGGGGGFGGGGGGGGF9FCEFGC,6,,86<F,E,CF<,8@F,,,,6,9E,C9<F@,C<F,:8,,8,,,CF,E,,:,,,:9F,,:9E,,EF=,,5,59F5,994454AC499,68+++44,+9D?+@E=D;44@,E,,,,74,6+3@@A,63@FGA=;,,6A9=ADD+=?=+4A+0==*2+++++;*38=)9)*);0++=*+++3:5961:=/:CD4/(/)/)9*0**.1,(6.4(3((6(,)0)*(5().30.,.)//)11:6*))
@M03152:184:000000000-AWYW1:1:2107:12422:8446 2:N:0:TATGCAGTATACCTGT
CCCAACTATCCCTATTAATCATTACGGCAGCTCTAAAAACCAACAAAATAGAACTACACGTCCTATTTTATTATTCCATGCTAATGTATTCAGGCATAGGCCTGCTTTGAACACTCTAATTTTTTCAAGGTAAAAGTCCTGGTTCCCCGAAGCATCCAATGAAGGACACGACGGTTCACCAAGAGACAAGACCCAGTCAAGCAGTAACACGCCGTTAAGCGGACCACCCAACCAGGTCCGAAATTCAACTACGAGCTTAGATCGGAAGAGCGTCGTGTAGGGAAAGAACAGGTAGTGGTAG
+
CCCCCGGGGGGGGGGGGGGGGGGGGGGGGGGGGGGFGGGGGGDGGGGGGGGGGGGGGGGGGGGGGGGGGGGGGGGGGGGDGGGGGFFGGGGGGGGGGGGGGGGGGGGGGGGGGGGGGGGGGGGGGGGGFCGFF<FGGGGGGGGGGGGGGGGGGGGGGGGGGGGGCFGGGGGGGGGGGGFGGGG8==8FGFGGGDEC@CF7?FGFEGFGGGD>FGGEFFAA:AAFF>2?9ABDFF;*8AFFFFF@AFE=E>F@?GA@53>?A2:<0(4(,8?>((3-208=A><>(1:<B?177:4**(*..
@M03152:184:000000000-AWYW1:1:2107:2657:8449 2:N:0:TATGCAGTATACCTGT
CCCAACTATCCCTATTAATCATTACGTCAACCCTAGAAACCAACAAAATAAGATCGACGTCCTATTTCATTATTCCATGCTAATGTATTCAAGCGTTAGCCTGCTTTAAACACTCTAATTTTTTCAAAGTAACAGTCCTGTTTCCCCGCAACACCAAATTACTGGCATCACGGTTCTACAAGAGGGAGGAATAAGTGAAGCCAGTGCATACCGGTGGCACGACCGACCTACTGACACCGAAATTCAACTACGAGCTTAGATCGGACGAGCGTCGCGCACGGAAATAACAGTCAGGTGTAGC
+
9C@CCC8FFAFGDFGGGGG@,CFFEDCE@@EFEGGGCFACFFGGGGGGFGFDDEGF7+:FGG>AEGFG,C<<FEFGF9F8<EFGECFFFGGFFGDFGGGGGGFFGFF?FE,5BFAFG?FGD,C=FGD,<CFG9<9EF4=FE:AGF,4+@8CC,@++A>9@F,@C?FEF8=63=@8EA,@=A,6>AE+6@C@E,@::A7EFC+00<+=C9CFC@*@9**?C>DA4>B=)663/8+5*;>>(.()6@CE:374305A1)4436.3(-((-((-(49(,-0(0-805)6-.)))01))17A*-)
@M03152:184:000000000-AWYW1:1:2107:12947:8461 2:N:0:TATGCAGTATACCTGT
CCCAACTATCCCTATTAATCATTACGTCAATCCTAGAAACCAACAAAATAGGATCGAACGTCCTATTTCATTATTCCATGCTAATGTATTCAAGCGTTAGCTTGCTTTAAACACTCTAATTTTTTCAAAGTAACAGTCCAAATTCCCCAAAACACCAAATTAATGGCATTAAGGTTCATCAGGAAGGAGGAATCAGTGAGACCAGTACATACCAGAGGCATGACCAACCTACTAACACCGAAATTCAACTACGCGCTTAGATCGGAAGAGCGTCGTGTAGGGAAAGAACAGGTCTGTGTAG
+
CCCCCGGGGGFGGGGGGFGGGGGGFGGGGGGGGGFC@FGGGGGGGF8EGGFGFFGG,CFCCFGGGGGGGGGGCGGGGGGGGGGGGGGGGGGGGAF7BGGGGGGDCFFFFF9F,AFFGFFFEFGGGGF9F9EF,FEDGGGGAFFGCFGGGGGGGDFGGGFGG89DCAC=FGGCGG=EGGGCC9=8,=>>D+3>DGGFG89DFF?F8ADFFGFFFFGFFF>>F?EFEF5?DA@FFF7C*;?)*7?@=97A;C*)-):2)52346?0;<?((((6.242()6AA:(.(,4,(3447)*.0)04)
@M03152:184:000000000-AWYW1:1:2107:2652:8462 2:N:0:TATGCAGTATACCTGT
CCCAACTATTCCTATTAATCATTATGTCAACCCTAGAAACCAACAAAATAAGATCGACGTCCTATTGCATTATTCCATGCTAATGTATTCAAGCGTTAGCCTGCTTTAAATACTCTAATTTTTTAAAAGTAACAGTCCTGTTTCCCCGCAACACCAAATGAATGGCATCACGGTTCTACCAGAGGGAGGATTCAGTGAAGCCAGTTCATACCGGTGGCACGACCGACTTACTGACCCAGAAATTCACATACCACGTTAGATCGGAAGAGCTGCGGGTAGTGAACTATCAGGTCTGATGAAA
+
-A@CBB@FF,C,6<C@FGG<CFFG,C;C,<<F@E,CADFC<,CCCCCCCCE9D9E@;:@@E7F<FF,C,,,CFEE,CFGC9ECFFEGDFCFEE?@C@CBDE@@B=EE,EA,,?<E,??EEA,:B,=<9F9E,,5,9EA,EEGC;,4@FG8+4,+8+9DB,,@DF,,=E,,,68+@6ADD,6@AD6+=CC>,7,>:@:=C?,+?AEG79+=+C57C9?6AAEA9A2>5)01488B388))(;3C9A@)+1:=(/*)(2((..5,(((.338)(((3(-74*(/60)))..-)*0)8**)2.6
@M03152:184:000000000-AWYW1:1:2107:28390:8512 2:N:0:TATGCAGTATACCTGT
CCCAACTATCCCTATTAATCATTACTTCGGTCCTAGAAACCAACAAAATAGAACCAAAGTCCTATTCTATTATTCCATGCTAATGTATTCAAGCGTAAGCCTGCTTTAAACACTCTAATTTTTTCAAAGTAAAAGTCCTGGATCCCCAGCGCACCCAATTAAGAGCACACTGGTTCCCCAGAAGGAAAGACCCGACCAGAGCAGTGCTTACCTTTCGGCAAGACCGCCCAGCCAGGCCCGAAATTCAACTACGAGCTTAGATCGGAAGAGCGTCGTGTAGGGAAAGACAAAGCAATGTTAG
+
CCCCCGGGGGGGGGGGGGGGGGGGGGGGGGGGGGGGGGGGGGGGGGGGGGGGGCGGGGCE9F<@CFEGE<E9EF9FA@FF,6E<@C@@F<,ED9@@FCAEGF@FFGF?FGGGE?AE<?,CFGGGE<F<,<FFG99FDFGCDGGGGGG88>C864FCGGCFFD;=9=8,=D,=@FGFDGFFCF@=FD8DEGDBF+@6@?,*1++*7:1C=77?AGCAA>5595C>DE>45A2A8)7**0?=A0>1+39+91;8;G):3;).;))(1;(,3<BB116BFF??<)()((.,(((.),)**)*.-
@M03152:184:000000000-AWYW1:1:2107:10259:8520 2:N:0:TATGCAGTATACCTGT
CCCAACTATCCCTATTAATCATTACGTCAATCCTAGAAACCAACAAAATAAGATCAACGTCCTATTTCATTATTCCATGCTAATGTATTCAAGCGTTAGCCTGCTTTAAACACTCTAATTTTTTCAAAGTAACAGTCCTGTTTCCCCGCAACACCAAACTAATGGCATCACGGTTCTGCAAGAGGGAGGAATCAGTGAAGCCAGTACGTACCAGTGGCACGACCGACCTACTGACCCCGAAATTCAACTACGAGCTTAGATCGGAAGAGCGTCGTGTAGGTAAAGCACAGGTAGGGGGAGA
+
CCCCCGGGGGGGGGGGGGGGGGGGGGGGCFGGGGGGGGGGGGGGGFGGGGGGGGGGGGGGGGGGGGGGGGGGGGGGGGGGGGGGGGGGGGGGGGGGGGGGGGGGGGGGGGGGGGGGG9FGGGGGGGGGGGGGGGGGFGGGGGGGGGGDGGGGGGGGFGGGGGGCGGGGFGGGGFGGFGGGGC?CFGGGGGGGGGGGCDFFGGGFGGBDFFGDFGGAFFFFFFFFBFFEFF=FFFFGGF>=?>5?FFEFFGFFFCB9FEEEFFF;?<@1<?0-39;?F@4F)/5*))52<:817)))/(),(
@M03152:184:000000000-AWYW1:1:2107:8281:8533 2:N:0:TATGCAGTATACCTGT
CCCAACTATCCCTATTAATCATTACGTCAACCCTAGAAACCAACAAAATAAGATCGACGTCCTATTTCATTATTCCATGCTAATGTATTCAAGCGTTAGCCTGCTTTAAACACTCTAATTTTTTCAAAGTAACAGTCCTGTTTCCCCGCAACACCAAGTTAATGGCATCACGGTTCTACAAGAGGGAGGAATCAGTGAGACCAGTTCATACCGTTGGCACGACCGACCTACTGACCCCGAAATTCAACTACGAGCTTAGATCGCAAGAGCGCCGTGTCGGGAAACAACCGGGAGTGGGAGA
+
CCCCCGGGGGGGGGGGGGGGGGGGGGGGEGGGFFGGGGGGGGGGGGGGGGGGGGGGDDDGGGGGGGGGCFGGGGGGGGGGFGGGGGGGGGFGGGGGGGGGGGGGGGGGGGFGGGGGGGGGGGGGGGGGGGGGFFGGGFF9EFFGAFFEGEGGGEGGGGGAFDFGGGGGFFEGGGEEGGDFGGFGCCEGGDGEFFCAA8<BEGGFGGFGGGCFDGGFFAFFFF25A>@E9ABFFFBCF6>6>(;?8AEF<6A?(554963;<?6(21(.401((-394)4@934>((.(,(-05(.)*(*((
@M03152:184:000000000-AWYW1:1:2107:22112:8628 2:N:0:TATGCAGTATACCTGT
CCCAACTATCCCTATTAATCATTACGTCGATCCTAGAAACCAACAAAATAGAATCAAACGTCCTATTTCGTTATTCCATGCTAATGTATTCAAGCGTGAGCCTGCTTTAAACACTCTAATTTTTTCAAAGTAACAGTCCTAATTCCCCAAGACACCAAATTAATGACATCATGGTTCGTCAGAAGGTAGAAATCACTAATACCAGTACGTATAATAGCACGACCAATAAATTGATCCCGAAATTCAACTACGAGCTTAGATCGGAAGAGCGTCGTGTAGGGAAAGAACAGGTATGTGTAGA
+
CCCCCGGGGGGGGGGGGGGGGGGGGGGGGGGGGGGGGGGGGGGGGGGGGGGGGGGGGGGGFGGGGGGGGGGGGGGGGGGGGGGGGGGGGGGGGGGGGGGGGGGGGGFGGGFGGGGGGGGGGGGGGFFFGFGGGGGGGGGGGGGGGGGGGGGGGGGGGGGGGGGGGGGGGGGGGGGGGGEGGGGGGDFGGGGGGGGGGGGFGGGF?FFGDFGGFGDFF?FFFEAAFFEFFFF6BFCB:?BFFFFEFFFFCD>9@25>;E=CEFD=(66@D@@10:9?1.7A65:;2@F(:7(*1)/*0.2:)
@M03152:184:000000000-AWYW1:1:2107:23309:8656 2:N:0:TATGCAGTATACCTGT
CCCAACTATCCCTATTAATCATTACGTCAACCCTAGAAACCAACAAAATAAGATCGACGTCCTATTTCATTATTCCATGCTAATGTATTCAAGCGTTAGCCTGCTTTAAACACCCTAATTTTTTCAAAGTAACAGTCCTGTTTCCCCGCAACACCAAGTTAATGGCATCACGGTTCTACAAGAGGGAGGAATCAGTGAGACCAGTTCATACCGTTGGCACGACCGACCTACTGACCCCGAAATTCAACTACGAGCTTAGATCGGAAGGGCGACGTGTAGGGAAAGAACAGGAAAGTGTAGA
+
CCCCCGGGGGGGGGGGGGGGGGGGGGGGGGGGGGGGGGGGGGGGGGGGGGGGGGGGGGGGGGGGGGGGGGGGGGGGGGGGGGGGGGGGGGGGGGGGGGGGGGGGGGGFGGGGGGGGGGGGGGGGGGGGGGGGGGGGGGGGGGGGGGGGGGGGGGGGGGGGGCGGGGGGGGFCEGGGGAECDEGGGGGGGGGGGGGGGGCFFGGFGGFGGGDCEFGFA6?AEDFFFFBF>FEF6A@GGEFFF>FFFF?FE<4?DD)7AEE3)63<?B((--((-32??4<43FBF::8??<().()/0.*))
@M03152:184:000000000-AWYW1:1:2107:10009:8686 2:N:0:TATGCAGTATACCTGT
CCCAACTATCCCTATTAATCATTACGGCGACTCTAGAAACCAACAAAATAGAACCGCACGTCCTATTTTATTATGCCATGCTAATGTATTCGGGCAAAGGCCTGCTTTGAACACTCTAATTTTCTCAAGGTAAAAGTCCTGGTTCCCCGACACACCCAATTAAGGGCATGCCGGCTCACCAAGAGGTAGAACCCGGCCAGACAGTACGTACCGTAAGGCAGACCACCCGACCAGGTTCGAAATTCAACTACGAGCTTAGATCGGAAGAGCGTCGTGTAGGGCAAGAACAGGAATGTGTTGA
+
CCCCCGGGGGGGGGGGGGGGGGGGGGGGGGGGGGGGGFGGGGFGGFGGGGGGGGGGGGGGEFGGGGGGGGGGGGFGGGGGFGGGGGGGGGGGFGGGGGGGGGGGGGGGGCFGAFFGG9<EFFGGGGGAEDGGG9FFFGGGGG9CFGGGEGGGDBGGGGFFECFDGGG6DFGGGGCGGGGGGGCCC7FFGG7AEEGDGGDFGGGFGCACGCGDFG4?FAFFDF@FFF;ABBB3))322=>?F<>A=45@ACF8?DB(<4>>>B:11((.,32((((,.).=()->?F((...))))10.*4)
@M03152:184:000000000-AWYW1:1:2107:4683:8720 2:N:0:TATGCAGTATACCTGT
CCCAACTATCCCTATTAATCATCACATCGATCCTAGAAACCAACAAAATAGAATGCGATGTCCTATTTCATTATTCCATGCTAATGTATTCAAGCGTTAGCCTGCTTTAATCACTCTAATTTTTTAAAGGTAACAGTCCTAATTCCCCACAACATCAAATAAATGACATTATGGTTCCTTAGAAGGTGAGAACCAATATGACCAGTACACACCATCGGCATGATCAATCCATTGATCCCTAAATTCAACTACGAGCTTCGATCCGAAGAGCGTCGTGTAGGGAAAGAACAGCTATGTGTAT
+
C<CCCFCFF<F@FFGGGGA-CFEFFGEGFFC@CFGEFFGF8F@BFGGFEFGCDCC9FEDFGCCFGFGGFCFF<A<ECC6C@FGGGGGGGEFFCEF:8CCFF,BFFAFF,E,A<EFECF<9BEEFC,=,9,FFF<FA;:EFGGG@FEE,9=+E:89DFG,,@,=EDFFA8=AFFD=,=84EF,@F88,,7=E;FC=FFGF9CD6:=AF6+6=0:DGBB>D>BFF*0+)C7?8?78A@D+0)*1*3?=AFEFA@27:):)*/)*-(0(-(5356-6(,(056))6)/3@;((,))/;=7)2/)
@M03152:184:000000000-AWYW1:1:2107:25323:8723 2:N:0:TATGCAGTATACCTGT
CCCAACTATCCCTATTAATCATTACGGCGACTCTAGAAACCAACAAAATAGAACCGCACGTCCTATTTTATTATTCCATGCTAATGTATTCAGGCATAGGCCTGCTTTGAACACTCTAATTTTCTCAAGGTAAAAGTTCTGGTTCCCCGACGCACGCCAGTGAAGGGCACGCCGGTTCACCAAGAGGTAAGACCCAGCCAGACAGTACACGCCGCTAGGCGGACCGCCCAGCCAGGCCCGAAACTCAACTACGACCTTCGATCGGAAGAGCGTCGGGTAGCGAAAGAACAGGAAATATGAA
+
BCC@CDFGGCEFGGGGGGGDDFGGG?@F+6FC;E9F9FEFG<6FGGGCFGFGEGGC7FEFCFCFC,F<FG99,6@FGGAFGF,C@<FF<?FFF?8FFGGCF<<7FFGEFDF8EF9=FFCFGBF<?A,CEF<CF5=E4,9@>A>F;E=EEDG778F>EG>EGGFEACCEFGD>FEE>EECFEF,8,@DFGECA,@E51;CA5?CA6CC7:8:485)85AAA)56(9:@E9EFF@>:9F5;032)(0?2?(:;?3*)-..2(,4((,(,(8(:(-(-(-0,8,)()(-,47(.)..)**.:)4
@M03152:184:000000000-AWYW1:1:2107:16053:8798 2:N:0:TATGCAGTATACCTGT
CCCAACTATCCCTATTAATCATTACATCAGCCTTAGAAACCAACAAAATAAGACCAACGTCATATTCTATTATCCCATGCTGTAATATTCAATGGCAAGGTTACGCCTGCTTTGAACACTCTAATTTTTTCAAAGTAAATGATTGGAAGCGGTTGCCCACTATCCAAACGTAGGAAGCCCAGACCCAGCCACGCCACAAGGACGAGCTTTGGCCTGAATGCCCCCGAAATTCAACTACGAGCTTAGATCGGAAGAGCGTCGTGTAGGGAAAGAACAGGTAGGTGTAGCTAGGTGTGGGCGC
+
CCCCCGGGGGGGGGGGGGGGGGGGGGGGDEGGFGGGGGFGGGGGGDGGGGGGGGGFFGGGGGGCFGGGGGGGGFGGGGGGGEFFFGGGGGFGGGGGGGGFGGGGGGGGGGGGGGGGGGGGGGGGGGGGGEFE?DFGGGFGGGGGGGGABFGGGGGGGGFGFGDFFGGGGGGGGEGGGG8FFFGGDGGGGGGGGDFGEGFF,CGE>CA6FFFGFGGFFAF9CC=)59@BAFCFFFFGGF>@FBF2=A<CCFF6;CF(8361;33=(7=:(3:?<B7?74.=)).982)--),.*.*0*(*--
@M03152:184:000000000-AWYW1:1:2107:24210:8804 2:N:0:TATGCAGTATACCTGT
CCCAACTATCCCTATTAATCATTACTTCGGTCCTAGAAACCAACAAAATAGAACCAAAGTCCTATTCTATTATTCCATGCTAATGTATTCAAGCGTAGGCCTGCTTTAAACACTCTAATTTTTTCAAAGTAAAAGTCCTGGATCCCCAACGCACCCAGTTAAGAGCACGCTGGTTCCCCAGAAGGAAAGACCCGACCAGCGCAGTACTTACCTTTCGGCAAGACCACGCAGCCAGGTCCGAAATTCAACTACGAGCTTAGATCGGAAGAGCGCCGTGTAGGGAAAGAACAGGTATGTGAGG
+
CCCCCGGGGGGGGGGGGGGGGGGGGGGGGGGGGGGGGGGGGGGGGGGGGGGGGGGGGGFGGEGGFFGGDDFGGFGGGGFGGGGGGGGGGGFFEFEFDGGGGGDFGGGDFGFCFDGGGGGGGGGGFFFDDGGGGFFFCGGGCFGGFFGGEGGGGGEEGBEGFCGCFGGFGGGGGG=CFGGCGD8C=BDDGGGFFEGGGGEFGGGDEGFGGFGGFGGFF4>54@@BBFD?=A9D?FDF666>E?FDA+9FFGF@@DDBF;E@9CED<?:>F??1((44971@>D:>??BF:7?F*.*)*)*)(
@M03152:184:000000000-AWYW1:1:2107:21051:8808 2:N:0:TATGCAGTATACCTGT
CCCAACTATCCCTATTAATCATTACGTCAACCCTAGAAACCAACAAAATAAGATCGACGTCCTATTTCATTATTCCATGCTAATGTATTCAAGCGTTAGCTTTCTTTAAACACTCTAATTTTTTCAAAGTAACAGTCCTGTTTCCCCGCAACACCAAATTAATGGCATCACGGTTCTATAATAGGGAGGAATCAGTGAGTCCAGTTCATACCAGTGCCCCGACCGACCTACTGACCCCGAAATTCAACTAACAGCTTAGATCGCAAGAGCGTCAGGTAGGGAAATAACATGTCTGTATGGA
+
<C<A-@F<-,,CEE<@F6,FCFFGG?@@F7@;CEFCE<6;C6CFEEAEFD<FGC<<@+676@FF9CEEGFC@9@@FC,EE<<FGFFG9@6<<<,B,@@,,BB,,,9FE9FEF=AF59E,:EC<F<<ACB<FC,A:AFAEGGCCFGG8FEGCCFCEC,44,=EEGGGGF==DC66@EFF,:=,7==,,3@@8D@9D,,+,+,5232=F?+?+30@FF++*0*08:>42:9F@4685;6AB9D>4)3;)+9*)()*25B))151((/,(615>6(,(,)7)>04:)))))))(*1)/7*.2()
@M03152:184:000000000-AWYW1:1:2107:11137:8887 2:N:0:TATGCAGTATACCTGT
CCCAACTATCCCTATTAATCATTACATCGATCCTAGAAACCAACAAAATAGAATGCGATGTCCTATTTCATTATTCCATGCTAATGTATTCAAGCGTTAGCCTGCTTTAAACACTCTAATTTTTTCAAGGTAACAGTCCTAATTCCCCATAACATCAAATGAATGACATTATGGTTCATTAGAAGGTGAGAACCAATAAAGCCAGTACGTACCGAGGGCACGACCGACCCATTGATCCCGAAATTCAACTACGAGCTTCGATCGGAAGAGCGTCGTGTAGGGAAAGAACAGGTGTGTGTAA
+
CCCCCGGGGGGGGGGGGGAFGGGGGGGGGGGGGGGGGGGGGGGGGD8CEGDFFEGGGGGGGFGGGGDFGGGGFGGGGGGFGGGGGFGFGGFFGGGGGGGGCGGGGFGGGGGGFFGGGCFGGGGGGGFEF8FFGGGGGFFFGGGGFGGGGGGGGGGFCFFGDFFGFFFACFGGA?FEGGGGCAE;=EG:D8DDFDEGFFGFGGFD=FFF>=FCAED*5?*<ABDF9>AE=BD6AFEECFF):(856BCFC>FF=DF>D1)(6<8(327>@1;10;B;?5:6<E0),41(,48<*(/.93C4)
@M03152:184:000000000-AWYW1:1:2107:10889:8969 2:N:0:TATGCAGTATACCTGT
CCCAACTATCCCTATTAATCATTACGTCAATCCTAGAAACCAACAAAATAGGATCAAACGTCCTATTTCATTATTCCATGCTAATGTATTCAAGCGCGAGCCTGCTTTAAACACTCTAATTTTTTCAAAGTAACAGTCCTGGTTCCCCGCCACACCAACTGAATGGCATGACGGTTCTTCAGAAGGGAGGAACCAGTGACACCAGTGCATACCGAGGCACGACCAGCGTACTGATCCCGAAATTCAACTACGAGCTTAGATCGGAAGAGCGTCGTGTAGGGAAAGAACAGGTATGTAGAGA
+
CCCCCGGGGGGGGGGGGGGGGGGGGGGGCFGGGGGGGGGGGGGGGGGGGGGGEGGGGGGGGFGGGGGGFGGGGGGGGGGGGGGGGGGGGGGGGGGGGGGGGGGGGGGGGGGGGGGGGGGGGGGGGGFGGGGGGGGEGGGGGGGGGGGGGGGGGGGGDGGGFGFGGCDFGFGGGGGGGGFGGGFBDGCDGGGGGGGGGGGFGGFFCDFGGFFDFGCAE>BABEFB=A=D9BF4AFCF:F32B6A96CC=?DF((:)(9632)666<<,(.49;6>422))=::<>((47??6/*.6**)0..
@M03152:184:000000000-AWYW1:1:2107:12475:9026 2:N:0:TATGCAGTATACCTGT
CCCAACTATCCCTATTAATCATTACTTCGGTCCTAGAAACCAACAAAATAGAACCAAAGTCCTATTCTATTATTCCATGCTAATGTATTCAAGCGTAGGCCTGCTTTAAACACTCTAATTTTTTCAAAGTAAAAGTCCTGGATCCCCAGCGCACCCAATTAAGAGCACACTGGTTCCCCAGAAGGAAAGACCCGACCGGAGCAGTGCTTACCTTTCGGCAAGACCACCCAGCCAGGTCCGAAATTAAACTACGAGCTTAAAACGGAAGAGCGTCGTGTAGGGACAGAACAGGCACGTGTAG
+
CCCCCGGGFG8FFFGGGGGGFEFGGGGGGGG7C@FGFGGGGGGGGGGGGGGFCAFGGGGGGGGFGGGG9FFFGGGGGG@EAFGGGFFGFFACCFCFG7@E8B@<EADG9E?FFFGGGCFEFFFE@FG9EFFGGGGGGDFEF8;FFGGFCCEGCECE76EFFEFCFGGGGGG8?AF==9DC6,@F,3=FFCEFFDGGG>+*@CFF<>F9+=@DFGC>A>5?**)):FBFFFBF5)/22??957;;+*/;7C8@@3.0)()).)730(43(.4,(42(48(6)5:)3((.,.3)),)0/(*4.
@M03152:184:000000000-AWYW1:1:2107:6654:9080 2:N:0:TATGCAGTATACCTGT
CCCAACTATCCCTATTAATCATTACGTAGATCCTAGAAACCAACAAAATAGGATCAATCGTCCTATTTCATTATTCCATGCTAATGTATTCAAGCGTTAGCCTGCTTTAAACACTCTAATTTTTTCAAAGTAACAGTTCCGATTCCTTGCGACACCAAATTAATGACATCACGGCTCCTCGGAAAGGAGGAACCAACAAAACCAGTACGTACCGTAGGCACGACCAGCAATTTGATCCCGAAATTCAACTACGAGCTTAGATCGGAAGAGCGTCGTGTAGGGAAAGAACAGGTATGGGTAA
+
CCCCCGGGGGGGGGGGGGGGGGGGGGGGGGGGGGGGGGGGGGGGGGGGGGGGGGGGGGGGGGGGGGGGGGGGGGGGGGGGGGGGGGGGGGGGGGGGGGGGFGGGGGGFGGGGGGGGGGGFGGGGGGGGFFC;FGGGGGGGGGGGGGGGCFEGGGGGGGGGGGFGGGGGGGGFE8EEGGDGGGGGGGGGFEEGGDFFEGGFGG6?7FFGGGG*@97F>>FFF>AF2@DFD4=F=AE8F+8>B@EDAFCF9C;@;G50A4<EEE):0;?@@@@F9617?>1F<575318??:?)*)1)21*-(
@M03152:184:000000000-AWYW1:1:2107:7718:9098 2:N:0:TATGCAGTATACCTGT
CCCAACTATCCCTATTAATCATTACGTCGATCCTAGAAACCAACAAAATAGAATCAAACGTCCTATTTCGTTATTCCATGCTAATGTATTCAAGCGTGAGCCTGCTTTAAACACTCTAATTTTTTCAAAGTAACAGTCCTGATTCCCTAAGACACCAAATTAATGACATCATGGTTCGTCAGAAGGTAGGAATCAATAATACCAGTACGTACAATAGCGCGACCAATAAATTGATCCCGAAATTCAACTACGAGCTTAGATCGGAAGAGCGTCGTGGAGGGAAAGAACAGGTCAGTGTAGG
+
CCCCCCGGGGGCFGGGGGGGGGGGGFGGGEGGGGGGGGGGFGGGGDGFGFCFFGGAGGCGFG@EGGFGGFDFGF9EFGG9F<EEFFFGGC<EFEGDFGGC@FGGGFGGFFGD,FFBAFAFGGGGGGGF@EGGGGFC4E@FGGGGGGGGGFFGGGGGGF,>=EDFFGGAFGGGG8FGGGC6DEGGGGDFG6DDDFG?EFGFFC+@8FBDC==+*,5<+8?55?AFA>566BEA8B?DDF45A2;>6=?+1?;(6CA1A;4)).663<0;@1(6;0>;(0::6>:5((31(((/)))*2)*))
@M03152:184:000000000-AWYW1:1:2107:6443:9104 2:N:0:TATGCAGTATACCTGT
CCCAACTATCCCTATTAATCATTACGTCAATCCTAGAAACCAACAAAATAGGATCGAACGTCCTATTTCATTATTCCATGCTAATGTATTCAAGCGTTAGCCTGCTTTAAACACTTTAATTTTTTCAAAGTAACAGTCCAGATTCCTCGCAACACCAAATTAATGGCATTACGGCTCATCAGGAAGGAGGAATCAGTGAGACCAGTACATACCAGAGGCATGACCAACCTACTAACCCCGAAATTCAACTACGAGCTTAGATCGGAAGCGCGTCGTGTAGGGAAAGAAAAGGAATGTGTAA
+
CCCCCGGGGGGGGGGGGGGGFGGGGGGGGGGGGGGGGGGGGGGGGGGGGGGGFGGGGGGGFDGGGGGGGGGGGGGCFFFGGGGGGFGGCGCFGGGGGEGGGGGGGGGGGGGGGGGGGGGFGGGFGGGGGFGGFGGGGCFB8FFDFGGG7EGEDGGGGGGGGGDGGGGGGGGG6+C?CGGGGGGEFGGCFGGGGD9AE+@DGG=:?:=??;C?FC:A5?>?FF@::585=98F>AECG>A>D=?2+BCF4@FEDDE@>EF=EFC0170((((66(4,35(/551)8<?2(4(0),<F7<7))
@M03152:184:000000000-AWYW1:1:2107:23726:9118 2:N:0:TATGCAGTATACCTGT
CCCAACTATCCCTATTAATCATTACGTCGATCCTAGAAACCAACAAAATAGAATCAAACGTCCTATTTCGTTATTCCATGCTAATGTATTCAAGCGTGAGCCTGCTTTAAACACTCTAATTTTTTCAAAGTAACAGTCCTGATTCCCTAAGACACCAAATTAATGACATCATGGTTCGTCAGAAGGTAGGAATCAATAATACCAGTACGTACAATAGCACGACCAATAAATTGATCCCGAAATTCAACTACGAGCTTAGATCGGAAGAGCGTCGTGTAGGGAAAGAACAGGTATGTGTATA
+
CCCCCGGGGGGGGGGGGGGGGGGGGGGGFGGGGGGGGGGGGGGGGGFGGGGGGGGGGGGGGGGGGGGGGGGGGGGGGGGGGGGGGGGGGGGGGGGGGGGGGGGGGGGFFEGGGGF@FGGGGGGGGGGGGGGGGGGGGGGGGFGGGGGGG8EGGGGGGGGGGGGGFGGGFFGGGGGGGGGGGGGGG,@AFEGGGGGGGGFFGFFFC?@DDC=FFG788ABFF>=):FFFFFFFFFF77@?@DFFFFFFFFGF2@/6>4/8CC?22>123;;9(,:1<;FC41AD5;@:0008?F2)97.0).
@M03152:184:000000000-AWYW1:1:2107:19099:9118 2:N:0:TATGCAGTATACCTGT
CCCAACTATCCCTATTAATCATTACGTCAATCCTAGAAACCAACAAAATAAGATCAACGTCCTATTTCATTATTCCATGCTAATGTATTCAAGCGTTAGCCTGCTTTAAACACTCTAATTTTTTCAAAGTAACAGTCCTGTTTCCCCGCAACACCAAACTAATGGCATCACGGTTCTGCAAGAGGGAGGAATCAGTGAAGCCAGTACGTACCGGTGGCACGACCGACCTACTGACCCCGAAATTCAACTACGAGCTTAGATCGGAAGAGCGTCGTGTAGGGATAGAACAGGTATGTGTAGG
+
CCCCCGGGGGGGGGGGGGGGGGGGGFGGGGGGGGGGGFGGGGGGGFGGGGGGFFFGGGGGGGGGGGGGGGGGGGGFGGGGGGGGGGEFCCGFFGGGGGFGGGCFGGGFFGGGGGFGGGGGGGGGGGGGCGCFFFCFFFGFFFGFGCEEDG7EFGG?F,4EFGGF=DFGGCD8CGE8F99DFC?CFCEFEEFFFDCGCFGFF7DAFGFDFGFC>EGAEAAAEAFA=EBDBFFFFCBF4?>(=0A3AF3FEDFD0*:@44=))7=(,-27(80(443817)1,?(024-8?009=)09*)*.)
@M03152:184:000000000-AWYW1:1:2107:25358:9147 2:N:0:TATGCAGTATACCTGT
CCCAACTATCCCTATTAATCATTACGTCAATCCTAGAAACCAACAAAATAGGATCGAACGTCCTATTTCATTATTCCATGCTAATGTATTCAAGCGTTAGCCTGCTTTAAACACTCTAATTTTTTCAAAGTAACAGTCCTGATTCCCCAAGACACCAAATTAATGACATCATGGTTCGTCAGAAGGTAGAAATCAATAATACCAGTACGTACAATAGCACGACCAATAAATTGATCCCGAAATTAAACTACAGGCTTAGATCGGAAGAGCGTCGTGTAGGGAAAGAAAAGGAATTTTTAGA
+
CCCCCGGGGGGGGGGGGGGGGGGGGGGGGGGGGGGGGGGGGGGGGGGGGGGGFGGGGGGGGGGGGGFGGGGGGGGGGGGGGGGGGGGGGGGFFDGGGGGGFGGGGGGGGGGGGGGGGGGGGGGGGGGGGGGGGFGFGGFCFGGFDGGGGGCEEGGEFFFGGGGGGGGGGFDFFEADD6=C?8FAFC8FFGGGGAD9,CEFGGFB8DFDC?FFFGFFF?FADFF)8F@FEFE>ACCF+99>DAFE8=ABEGF))*)06.***/5@D=2:3;@((.,//;;67F;F0=@(((())))/0)/,)
@M03152:184:000000000-AWYW1:1:2107:3110:9225 2:N:0:TATGCAGTATACCTGT
CCCAACTATCCCTATTAATCATTACGTCGATCCTAGAAACCAACAAAATAGGACCGCACGTCCTACTCTATTATTCCATGCTAATGTATTCGCGCGTAGGCCTGCTTTGATCACTCGATTTTTTTCAAAGGAAAAGTCTTGGTTCCCTCCGACACCCAGTAAAGAGCTTCAAAGTTCACTAAGAAGTAAGCCTCCGATAGCCCAGTACACACCAAACAGCGGACCAGCCATCAGAGGACGAAATTCAACTACGAGCTTAGATCTGCAGAGCGTCGTGTAGGGAAAGAACAGGTACGTGTAA
+
CCCC@@,@EFFAFF<9<CFC@EFDG?GC++6EFD@E,C,CF,FF@F8,CCFF6,C7+CF@FG:@6FFG<EEGG9ECCFDEEAEGEGGAFFGC,@FGBEECFFCF8??A9F5A,<<F7,4ED,?@F,F,?B,,BFF8EA,,,,CD>8,8==8+@BCG7+=DE,@=E,,,,2,<CFCCCEG,ECF@C7,,@DGG6EF**34*,39A59+2=:;74:;)))0)))066>2)(07A**)0*)06:()(+*)14*02293(0,)))-))-).,-,2;332,-7(*4),0,,,(4:()*-*02.*()
@M03152:184:000000000-AWYW1:1:2107:10517:9260 2:N:0:TATGCAGTATACCTGT
CCCAACTATCCCTATTAATCATTACGGTGATCCTAGAAACCAACGAAATAGAATCAGTCCGTCCTACTTCATTATTCCATGCTAATGTATTCAGACGATAGTCTGCCTTAAACACTCTAATTTTTTCAAAGTAACAGTCCTGATTTCCCATCACACCAAATAAATGGCATGAAAGTTCCTCAGAAGGTAGAGATCCATCTCACCAGTGCAGACAATTAAGCCTGACCAATGGGTAGACACCGAAATTAAAATACGAGCTTAGATCGGAAGAGCGTCGGGTAGGGAAAGAACAGGTATGAGG
+
CCCCCGGGFGGGGGGGGGGGGGGGGGGGGGGGFGGGGDFFGGGGGGGGGGGGGFGGFEFGEFGGGGGGGGGGGGGGGGGGGGGGGGEFGGGFGEFFEGDEGFFFGF<EFGGGGGGGGGGGGGGGGGGG9E<FGGGGGGGEEGGGGGGGGGGDGFGEGGGGD8DFFGGGGGGGGGDGDDF8FGGGGGF==EDFGEEEGGFDFGGFFG?AFGGFFFGFFBBFF68DDF5;CAEFAFE7FF+0?@EFB***1C66<D*::A9:A*@5?6292(052@512)1;>EF>(33?D13580;B*4*)(
@M03152:184:000000000-AWYW1:1:2107:4144:9338 2:N:0:TATGCAGTATACCTGT
CCCAACTATCCCTATTAATCATTACGTCGATCCTAGAAACCAACAAAATAGGGTCAAACGTCCTATTTCATTATTCCATGCTAATGTATTCAAGCTATCGCTTGCTTTAAACACTCTAATTTTTTCAAAGCAACAGTCCTGATTTCCCACGACACCAAATTAATGACATCGTGGTTCGTCAGAAGGGAGAAACCAACCAGACCAGTACACACCGAAGGCGCGACCAACCTGTTAGTCCCGAAATTCAACTACGAGCTTAGATCGGAAGAGCGTCGTGTAGGGAAAGAACATGTATCGGTAG
+
CCCCCGGGGGGGGGGGGGGGCGGGGGGGCEFGGGGGGGFGFGFG?EGGGGGFGG8AEFGGGFGGAFFGFGGGGGGGGGFFGGGGGCFGGGFGFDGGGGGGGGGGGGF,<@,C?FCGGGAEFGGGGGCFGGGGGFGFGGGGFGGFFEGFGFEGGGGGGGFGGGEGGGFGGGGDFGGGGGGEE+=EC8+6=ECFGGGGEDE?F?CFEGFGC+*3<>*9?AABD>A>@52?=)-4++.:7AF0>1B@A:CFFG6)/<3;>;3)4)4<0(4>:?<>B49>?5:625752(1(,,)01)***(1((
@M03152:184:000000000-AWYW1:1:2107:12220:9609 2:N:0:TATGCAGTATACCTGT
CCCAACTATCCCTATTAATCATTACGTCGATCCTAGAAACCAACAAAATAGGATCAAACGTCCTATTTCATTATTCCATGCTAATGTATTCAAGCTATCGCTTGCTTTAAACACTCTAATTTTTTCAAAGTAACAGTCCTGATTTCCCACGACACCAAATTAATGACATCGTGGTTCGTCAGAAGGGAGAAACCAACTAGACCAGTACACACCGAAGGCGCGACCAACCTGTTAGTCCCGAAATTCAACTACGAGCTTAGATCGGAAGAGCGTCGTGTAGGGAAAGAACGGGTATGTGTAA
+
CCCCCGGGFGGGGGGGGGGGGGGGGGGGGGGGGGGGGGGGGGGGGGGGGGGGGGGGGGGGFGGGGGGGGGGGGGGGGFGGGGGGGGGGGGGGGGGGGGGGGGGGGGGGGGGGGGGGGGGGGGGGGGGGGGGGGGGGGGGGGGGGGGFGGGE@FGGGGGGGGEGGGGGGGGGGFGGGFCGGGGGGGGEFC@@FEDFFGCEAEF7A7FF7?9?7?EDB9AFFD?>F=A>49?:B8BC=7:?(8@D;FFEFE@F;;7BBDE6.7))3(4((21,6((22().@A)(8:(381(())-/9*)0.)
@M03152:184:000000000-AWYW1:1:2107:27932:9621 2:N:0:TATGCAGTATACCTGT
CCCAACTATCCCTATTAATCATTACGTCGATCCTAGAAACCAACAAAATAGAATCAAACGTCCTATTTCGTTATTCCATGCTAATGTATTCAGGCGTGAGCCTGCTTTAAACACTCTAATTTTTTCAAAGTAACAGTCCTGATTCCCCATGACACCAAATTAATGACATCATGGTTCGTCAGAAGGTAGGAATCAATAATACAAGTACGTACTATTGCACGACCAATAAATTAATCACGAAATTCAACTACGAGCTTAGATCGGAAGAGCGGCGTGTAGGGAAAGAAAAGGTATGGGTAAA
+
CCCCCGGGGGGGGGGGGGGGGGGGGGGGGGGGGGGGGGGGGGGGGGGGGGGGGGGGGGGGGGGGGGFGGGGGGGGGGGGGGGGGGGGGGGGGGGGGGGGGGGGGGGGGGGGGGGGGGGGGGCFDGGGGGFGGGGGGGGGGGGGGGGGGGGGGGGGGGGGGGGGGGGGFFGGGGGGCFEGGFGGGGGGGGGGCFEEGEGGFGG+DFGFGDGGG?CCFFFFFFFFFFFFFFFCFFFFF+A5ABFFFCCCAEGFD(*):ACBC<5@22;@;;(((,24:;>A=:F:5(8?(14,*8)))*,*()
@M03152:184:000000000-AWYW1:1:2107:26736:9732 2:N:0:TATGCAGTATACCTGT
CCCAACTATCCCTATTAATCATTACGTCAATCCTAGAAACCAACAAAATAGGATCGAACGTCCTATTTCATTATTCCATGCTAATGTATTCAAGCGTTAGCCTGCTTTAAACACTCTAATTTTTTCAAAGTAACAGTCCAGATTCCTCGCAACACCAAATTAATGGCATTACGGCTCATCAGGAAGGAGGAATCAGTGAGACCAGTACATACCAGAGGCATGACCAACCTACTAACCCCGAAATTCAACTACGAGCTTAGATCGGAAGAGCAGCGGTCAGGGAAAAAACAGCAATGTGTAA
+
CCCCCGGGGGGGGGGGGGGFGGGGGGGGDGGGGGGGGGGGGGGGGFGGGGGGGGGGGGGGFGDGGGGGFGFDGFGFEFCFFFGGGGGGFGAAFGGGEGGGG8FFCFGGGDGGDEFFFGGGGFFEEGFDBBFGC9EGGGGGGFGFFFFGGDGGGGGGGFC=AFFDAF8FGGGFGG6CGGAFAFFGCGGGGECFFCFGGGGFGCC:EFFGFF@+?67:*<*@*03@8AD>AABA;@AFDF4=DAD2=8CF476.-98=:().75?3;;@:8;3)((((()(),74>0(,--324<(***.2))
@M03152:184:000000000-AWYW1:1:2107:23558:9734 2:N:0:TATGCAGTATACCTGT
CCCAACTATCCCTATTAATCATTACGTCGATCCTAGAAACCAACAAAATAGGATCAAACGTCCTATTTCATTATTCCATGCTAATGTATTCAAGCGTGAGCCTGCTTTAAACACTCTAATTTTTTCAAAGTAACAGTCCTGATTCCCCACGACACCAAATTAATGGCATCATGGTTCATCAGAAGGGAGAAACCAATGATGCCAGTACGTACCGAGGCACGACCGACATATTGATCCCGAAATTCAACTACGAGCTTAGATCGGAAGAGCGTCGTGTAGGGAAAGAAAAGGTAAGTATAGA
+
CCCCCGGGGGGGGGGGGGGGGGGGGGGGGGGGGGGGGGGGGGGGGGGGGGGGFGGGGGGGGGGGGGGGGGGGGGGGGGGGGGGGGGGGGGGGGGGGGGGGGGFGGGGGGGGGGGGGGGGGGGGGGGGGGGGGGGGGGGGGGGGGGGGGGGDGGGGGGGGGGGGGGGGGDGGGGGCGGGGGGGGGGGGGGGGGGGFGGGGFGDDFEFF?>FGGFEGFFFFAEEFBBF@B=FF>6BCGCFBDFFFF=FFFEFF<FGF38))1)18;@;B?<B94<>134;AF08:5((:(.4(11)1/*.*))
@M03152:184:000000000-AWYW1:1:2107:12909:9746 2:N:0:TATGCAGTATACCTGT
CCCAACTATCCCTATTAATCATTACGGTGATCCTAGAAACCAACGAAATAGAACCAATCCGTCCTATTTCATTATTCCATGCTAATGTATTCAGACGTTAGCCTGCTTTAAACACTCTAATTTTTTCAAAGTAACAGTCCTGATTTCCCATCACACTAAATAAATGGCATGAAGGTTCCTCAGAAGGTAGAGATTTATCTCACCAGTGCAGACAGTTAAGCCTGACCAATGGATAAACCCCGAAATTCAACTACGAGCTTAGATCGGAAGAGCGTCGTGTAGGTAAAGAACAGATATGTGT
+
CCCCCGGGGGGGGGGGGGGGGGGGGGGGGGGGGGGGGGGGGGGGGGGGGGGGGGGGGGGGGGGGGGGGGGGGGGGGGGGGGGGGGGGGGGGGGGGGGGGGDGGGGG?FFGGGGFGGGGGCFGGGGGGGGGCFGGGGGGFGGGGGGGGFGGGGGGGGGGGGGGGGGF8=DFGGGFDEFGDGGGGGGEDFDDFEGFGGGFGFFGGFGGFCFGCFFGGFDBF?9?EFDFFA5AE5AFFGFF*::8D=DFF>7CA4:*:4@24)>>4789@=DB=23(-37=288FF+.7.<C@@;5(+1261)/
@M03152:184:000000000-AWYW1:1:2107:26114:9802 2:N:0:TATGCAGTATACCTGT
CCCAACTATCCCTATTAATCATTACGGCAGTTCTAAAAACCAACAAAATAGAACCACACGTCCTATTTTATTATTCCATGCTAATGTATTCAGGCATAGGCCTGCTTTGAACACTCTAATTTTCTCAAGGTAAAAGTCCCAGTTCCCCGATGCATTCAATAAAGAACACACCGGTTCACTAAGAGGCAAGACCCGGTCAAGCAGTAAACACGCCGTCAGGCGGACCACCCAACCAGACCCGAAATTCCACTACGAGCTTAGATCGGAAGAGCGTCGTGTAGGGAAAGAACAGAGAAGATCA
+
CCCCCGGGGGGGGGGGFGGFGGGGGD@FFEEFGGGEGFGGGGGGGGGGGGDGGGGG,FCF,C,8CF6F<CFCGGGCE<E<@<F<<FFFFG9ECD<C8C988<F,8EF9FGGGG8,4?FAFFFG<A9FEG8:CCEGFFF,=EFGFGGGGGGDGGC9,4,@FAFDFGC@CEFED6@CCEFG:DGDFGGGGC@CFEFEE8CCFCDFF@CFF?FG6*@?:ADB?*:4(652F989;;5<FG))()35(8:)+9++5@*.1)3()).6)2(:0(,(7072,(7,)6637:(,.8?05)())*(*))
@M03152:184:000000000-AWYW1:1:2107:15316:9827 2:N:0:TATGCAGTATACCTGT
CCCAACTATCCCTATTAATCATTACGTCGATCCTAGAAACCAACAAAATAGAATCAAACGTCCTATTTCGTTATACCATGCTAATGTATTCAAGCGTGAGCCTGCTTTAAACACTCTAATTTTTTCAAAGTAACAGTCCTGATTCCCTAAGACACCAAATTAATGACATCATGGTTCGTCAGAAGGTAGGAATCAATAATACCAGTACGTACAATAGCACGACCAATAAATTGATCCCGAAATTCAACTACGAGCTTAGATCGGAAGAGCGTCGTGTAGGGAAAGAACAGGTATTTGTAGA
+
CCCCCGGGGGGGGGGGGGGGGGGGGGGDFGGGGGGGGEFGGGGGGGGGGGGGGGGGGGGGFGGGGGGGGGGGGGGGGGGGGGGGGGGGGGGGFGGGGGGGGGGGGGGGGGGFGGGGGGFGGGGGGGGDFFGGGGGGGGGGGDGGGGGGGGGGGFGGGDFGGGGGFAFGGGFFGFGGGGGGFGCFGFFGGFGFFGDDAFGFFGGFCFFGGFGGFGCFF5BADFF=AF@FFFE6B8E8+;?@>BFE>>99ADA9D5)5;87CFE25(6633693226?;;CF;FD:?FFFFB0*1.**:<74)
@M03152:184:000000000-AWYW1:1:2107:18646:9859 2:N:0:TATGCAGTATACCTGT
CCCAACTATCCCTATTAATCATTACGGCGACTCTAGAAACCAACAAAATAGAACCGCGCGTCCTATTTTATTATTCCATGCTAATGTATTCAGGCATAGGCCTGCTTTGAACACTCTAATTTTCTCAAGGTAAAGGTCCTGGTTCCCCGACGCACACCAACAAAGGGCACGCCGGCTCACCAAGAGGTAAGGCCCGCCCAGGCAGTACGTGCCGTTAGGCAGACCGCCCGGCCAGGCCCGAAATTCAACTACGAGCTTAGATCGGAAGAGCGTCGTGTAGGGAAAGAACAGGTATGGGTAA
+
CCCCCGGGGGGGGGGGGGGGGGGGGGGGGGGGGGGGGGGGGGGGGGGGGGGGGGGGGGGGGGGGGGGGGGGGGGGGGGGGGGGGGGGGGGGGGFGGGGGGGGGGGGGGGGGGGGGGGGGGGGGGGGGGGGFGGGGGFGGGGGGGGGGGGGGGGGGGGGGGGGGGGGGGGGGGGGGGGGGGGGGGEGGGGGGGGGGGGGGDFGGFGGFGDFFGFEDFEFFFFDD@@D@DFFFDFB<5*7@>:>31@FA?BC???<59)25?A2>6???1(,4;>:9(483=AB:56:(3(.:>946?4(2)(
@M03152:184:000000000-AWYW1:1:2107:20511:9985 2:N:0:TATGCAGTATACCTGT
CCCAACTATCCCTATTAATCATTACGTCAACCCTAGAAACCAACAAAATAAGATCGACGTCCTATTTCATTATTCCATGCTAATGTATTCAAGCGTTAGCCTGCTTTAAACACTCTAATTTTTTCAAAGTAACAGTCCTGTTTCCCCGCAACACCAAGTTAATGGCATCACGGTTCTACAAGAGGGAGGAATCAGTGAGACCAGTTCATACCGTTGGCACGACCGACCTACTGACCCCGAAATTCAACTACGAGCTTAGATCGGAAGAGCGTAGGGTAGGGAAAGAACAGGAATGTGTAGA
+
CCCCCGGGGGGGGGGGGGGFGGGGGGGGGGGGGGGGGGGGGGGGGGGGGGGGGGGGGGGGGGGGGGGGGGGGGGGFGGGGGGGGGGGGGGGGGGDGGGGGGGGGGGGGGGGGGGGGGGGGGGGGGGGGGGGGGGGGGGGGGGGGGGGEGGEEGGGGGGGGGGGGGGGGGGGGDFEEFGGGGCGGGGGGGGGGFGGGGGGFGDGAEGF@CFG>?FGFFFFFFF>BF>BF=FFFFF@FF5B:B;FE+A?ACGFFF5>9;<8<6?<?BF>,(244(,(,.04@??678:??,1()7))*2-0))
@M03152:184:000000000-AWYW1:1:2107:25849:10007 2:N:0:TATGCAGTATACCTGT
CCCAACTATCCCTATTAATCATTACATCAGCCTTAGAAACCAACAAAATAAGACCAACGTCATATTCTATTATCCCATGCTGTAATATTCAATGGCAAGGTTACGCCTGCTTTGAACACTCTAATTTTTTCAAAGTAAATGATCCGAAGTGAGTTTGACCCCACTATCGGTAAGATAGGAAACGCCAGTCCAGCCACGCCACAAGGACGAGCTTTGACCAGACGCATTCCGAAATTCAACTACGAGCTTAGATCGGAAGAGCGTCGTGTAGGGAAAGAACAGGTACGAGATGAACACGGTG
+
CCCCCGGGGGGGGGGGGGGGGGGGGGGGGGGGGGGGGGGGFGGGGGGGGGGGGGGGGGGFGGGGGGGGGGGGGGGGGGGGGGFGGGGGGGGGGGGGGGGGGFGGGGGGGGGGGGDFGGGGGGGGFGGGGGGGGCGGGGGGGGGGGGGCGGGGGGGFCGDDGGGGGGGGGCEFGGGGGFGGGFGGGEGGFDCGGGGGGGGFGGGFGGFGGGGDEGFFFFFFFF>AAAAA?6)3@?BG::BCFFF>:6(:=G4)7@:@>D61(66.666;484<0:<21?<.,.162)4((((11)***,)((
@M03152:184:000000000-AWYW1:1:2107:4923:10023 2:N:0:TATGCAGTATACCTGT
CCCAACTATCCCTATTAATCATTACGGCAGTTCTAAAAACCAACAAAATAGAACCACACGTCCTATTTTATTATTCCATGCTAATGTATTCAGGCATAGGCCTGCTTTGAACACTCTAATTTTCTCAAGGTAAAAGTCCCAGTTCCCCGATGCATTCAATAAAGAACACACCGGTTCACTAAGAGGCAAGACCCGGTCAAGCAGTAAACACGCCGTCAGGCGGACCACCCAACCAGATCCGAAATTCAACTACGCGCTTAGACCGGCAGAGATTCGTGGAGGGAACGAACAAGGCATGGGA
+
CCCCCGGGCFGGGGGFFGGGGGGGGGGGGGGGGGGGGGGGGGGGGGGGGGGGGGFGFGGGAFGGGGGGGGFGGFFFGGGGFFGGGGGGGGGGGFGGGGGFFGGGGGGGGGGGGGCEGFAFEGGGGFGGGGGGGGGGGGGGGFEFGFGGGGEGGGFFFFGGGGGCEFDE8FCEDGGGGGGFFG8=9=EDFFGGGFGC@DCFFFFFCCFGFDC>55CBEFFFF*/6@)625BBA5>0784A))(5(0+789C7;;50,<022<<))-((-403(.-.-(0(8<>>)4(,2:9()0(.)*,*((
@M03152:184:000000000-AWYW1:1:2107:14062:10028 2:N:0:TATGCAGTATACCTGT
CCCAACTATCCCTATTAATCATTACGTCCATCCTAGAAACCAACAAAATAGGATCGAACGTCCTATTTCATTATTCCATGCTAATGTATTCAAGCGTTAGCCTGCTTTAAACACTCTAATTTTTTCAAAGTAACAGTCCAGATTCCTCGCAACACCAAATTAATGGCATTACGGCTCATCAGGAAGGAGGAATCAGTGAGACCAGTACATACCAGAGGCATGACCAACCTACTAACCCCGAAATTCAACTACGAGCTTAGAACGGAAGAGAGTCGTGTAGGGAAAGAACAGAAAGAGGTAT
+
CCCCCGGGGGGGGGGGGGGFGGEGGGGG7FEGGGGGGGGGGGGGGGGGGGGGCCEFGECFFDCFGGCFGFGFFG9FFEFGGFGGGGGGGFGGGFCGECE,EFFFFGGE59FAACEFFFGGGGGDC,EFFGFGGDGGFCFGGFCEDAFGGGGGGDG+AD?FG8FFFGCGGFGFGEDEEFFAFGDEFG>F?C>FEDDAE?EF88=A6CFFDG79*9;F???>FC55CFCE@FFF>FFGC6@AFFFBFACAEGAB@C):=(/3))/68;?9@@(6.;>370683A1.(304,(()05))23D))
@M03152:184:000000000-AWYW1:1:2107:26674:10071 2:N:0:TATGCAGTATACCTGT
CCCAACTATCCCTATTAATCATTACGGTGATCCTAGAAACCAACGAAATAGGATCAGTCCGTCCTATTTCATTATTCCATGCTAATGTATTCAGACGATAGTCTGCTTTAAACACTCTAATTTTTTCAAAGTAACAGTCTTGATTTCCCATCACACCAAATAAATGGCATGAAAGTTCCTCAGAAGGTAGAGATCCATCTCACCAGTACAGACAATGAAGCCGGACCAATGAGTAGAACTCGAAATTCAACTAAGAAGTGAGATGGGAAGAGCTTCGGATAGGGAAAGAACAAGAAAGTGG
+
CCCCCGGGGGGGGGGGGGGGGGGGGF;FCCCF<FGGGGGGGGGG:FGGGGCFGGGG9C,C6,68CEEGFCCFGGGGAC@<@<FFGGFF@C@C<EEG:F76CFE9EF<AAF<A,5?,EFFAFGA?FG8<,,,9FE;<C@=,4A,,,4@54EF8:,9D:@>,>@F;C,=,D8D9B=E;3@ADF9,@EF867,8,7,@=DD=+=D=6=+<98C+=6EGD+9=<*;)):*1@=5=+11;+?+**+1*8*3:BA:9A:*/>+)**27;;*)007@52(*(0()(0,).)/16;8@8=)/)0*/2))
@M03152:184:000000000-AWYW1:1:2107:17059:10110 2:N:0:TATGCAGTATACCTGT
CCCAACTATCCCTATTAATCATTACGTCGATCCTAGAAACCAACAAAATAGGATCAAACGTCCTATTTCATTATTCCATGCTAATGTATTCAAGCGCGAGCCTGCTTTAAACACTCTAATTTTTTCAAAGTAACAGTCCTGATTCCCCGCCACACCAACTGAATGGCATGACGGTTCTTCAGAAGGGAGGAACCAGTGACACCAGTGCATACCAAAGGCACGACCAGCGTACTGATCCCGAAATTCAACTACGAGCTTAGATCGGAAGAGCGTCGTGTAGGGAAAGAAAAGGCATGGTGAG
+
CCCCCGGGGGGGGGGGGGGGGGGGGGGGGGGGGGGGGGGGGGGGGGGGGGGGGGGGGGGGDFGGGGGGGGGGGGGGGGGGGGGGGGGGGGGGGFGGGGGGGGGGGGGGGGGGGGGGGGGGGGGGGGGGGGGGGGGGGG?EFGGGEFGGGGGGGGGGFGGGGGGGGFGDGFFFGGGGGGFGGGGGGGEGGEGCGGFGFFGFFG7@GGFFGGGGFGGFFFFFF>DFBDFF9?D?4=C@FF6<EFF6F=E=C7AEF5>().;@C<?@B0:BFF0>9193?:<?73:5:((((40)).)7*)*)(
@M03152:184:000000000-AWYW1:1:2107:10988:10160 2:N:0:TATGCAGTATACCTGT
CCCAACTATCCCTATTAATCATTACATCGATCCTAGAAACCAACAAAATAGAATCGGATGTCCTATTTCATTATTCCATGCTAATGTATTCAAGCGTAAGCTTGCTTTAAACACTCTAATTTTTTCAAGGTAACAGTCCTAATTCCCCATAACACCAAATAAATGACATTATGGTTCTTTAGAAGGTGAGAACCAATAAAACCAGCACATACCGAGGCATGACCGATTCCTTGATCCCGAAATTCAACTACGAGCTTAGATCGGAAGAGCGTCGTGTAGGAAAAGAACAGTCATGTGTAAA
+
CCCCCGGGFGGGGGGGGGGGGGGGGGGGGGGGGGGGGGFGFGGGGGGGGGGGGGGGGGGGGGGGGGGGGGGGGGGGGGGGGGGGGGGGGGFGGFGGGGGGGGGGGGGGGGGGGGGGGFGGGGGGGGGGAEGGGGGFGGGGGGGGGGGGGGGGGGGGGGGGGGFGFFGGGGGGCGFCGGGFDF?FFGG@FGGGDGGFGGGFGGDFGFF?DFG6D>D>*:@F**80>AA><BAF>?EFCAEA>4>E6@EFEFA2@4426;345?B22((661(3,0(,,;9*)24.460.8<)*1491*.:).
@M03152:184:000000000-AWYW1:1:2107:4518:10166 2:N:0:TATGCAGTATACCTGT
CCCAACTATCCCTATTAATCATTACGTCAACCCTAGAAACCAACAAAATAAGATCGACGTCCTATTTCATTATTCCATGCTAATGTATTCAAGCGTTAGCCTGCTTTAAACACTCTAATTTTTTCAAAGTAACAGTCCTGTTTCCCCGCAACACCAAGTTAATGGCATCACGGTTCTACAAGAGGGAGGAATCAGTGAGGCCAGTTCATACCGTTGGCACGACCGACCTACTGACCCCGAAATTCAACTACGAGCTTAGATCGGAAGAGCGTCGTGTAGGGAAAGAACAGGAATGATTATA
+
@CCCCGGGGGGGGGGGGGGGGGGGGGGGGGGGGGGGGGGGGGGGGGGGGFFGGGGGGGGGGGGGGGGGGGGGGGGGGGFGGGGGFFFGGGGGGGGGDGGGFGGGGGGGDCFFGGGGA<<FGGGDFGFGGECGGGGGGGFGGGGGFGGGDGGGGGFGGGGGGFGG8DGF?FG>EGGGFFFGG?EDGGDEGEGGGA7EGGGA9DCF?FFDGGFC?FD59A*AB4-454>4(*;=AAECCE31A;).;8<AEDF6;5:@AC86758((,3<0((-3;((..6=?F?FF:?:?:()0)/**)0))
@M03152:184:000000000-AWYW1:1:2107:20276:10201 2:N:0:TATGCAGTATACCTGT
CCCAACTATCCCTATTAATCATTACGGCGACTCTAGAAACCAACAAAATAGAACCGCACGTCCTATTTTATTATGCCATGCTAATGTATTCGGGCAAAGGCCTGCTTTGAACACTCTAATTTTCTCAAGGTAAAAGTCCTGGTTCCCCGACACACCCAATTAAGGGCATGCCGGCTCACCAAGAGGTAGAACCCGGCCAGACAGTACGTACCGTAAGGCAGACCGACCGACCAGGTTCGAAATTCAACTACGAGCTTAGATCGGACGAGCGTCGTGTAGGGAAGGAACAGGACAGTGTAGA
+
CCCCCGGGGGGGGGGGGGGGGGGGGGGGGGGGGGGGGGGGGGGGGGGGGGGGGGGGGGGGGGGGGGGGGGGGGGGGGGGGGGGGGGGGGGGGGGGGGGGGGGGGGGGGGGGGGGGGGGGGGGGGGGGGGGGGGGGFGCFGGGGGGGGGGGGGGGGGG8EFGGGGGGGGGGGGGEGGGGGGGGFFGGFFGGGGGGDDGGGFFFGF?DFCC?<C>FGEFFFFFF@02).=6A>E>>?*2=5:><4>FFFFB7),:D3>:<?)64(2:(2((343(((467>?:FF)((.(.,(..()*0.0))
@M03152:184:000000000-AWYW1:1:2107:14255:10226 2:N:0:TATGCAGTATACCTGT
CCCAACTATCCCTATTAATCATTACGTCAATCCTAGAAACCAACAAAATAGAATTAAACGTCCTATTTCATTATTCCATGCTAATGTATTCAAGCGCGAGCCTGCTTTAAACACTCTAATTTTTTCAAAGTAACAGTCCTGATTCCCCATGACACCAAATTAATGACATCATGGTTCTTCAGAAGGGAGAAACCAATAATGCCAGTACGTACCAAGGCACGACCAACAATTTGATCCCGAAATTCAACTACGAGCTTAGATCGGAAGAGCGTCGTGTAGGGAAAGAAAAGGAATGTGTAGA
+
CCCCCGGGGGGGGGGGGGGGGGGGGGGG@FGGGGGGGGGGGGGGGGGGGGGGGGGGGGGGGGGGGGGGGGGGGGGGGGGGGGGGGGGGGGGGGGGGGGGGGGGGGGGGGGFGFFGGGAGGGGGGGFGGGFGGGGGFGGGGGGGGGGFGGGGGGGGGGGGGGGGGGGGGGGGGGGGFDGGGGGGDFDEFCEFGGGFDGGGF:DFDCDFGDF?7?FGAFFFFEFF=AF=FFFEFFFCF+ABDEFFFFFFCFGF@DCDFFE@ECEF;@?,35(1.;61,6;CF0?:F:<0(4(3)820**)*.-
@M03152:184:000000000-AWYW1:1:2107:23187:10241 2:N:0:TATGCAGTATACCTGT
CCCAACTATCCCTATTAATCATTACGTCAACCCTAGAAACCAACAAAATAAGATCGACGTCCTATTTCATTATTCCATGCTAATGTATTCAAGCGTTAGCCTGCTTTAAACACTCCAATTTTTTCAAAGTAACAGTCCTGTTTCCCCGCAACACCAAGTTAATGGCATCACGGTTCTACAAGAGGGAGGAATCAGTGAGGCCAGTTCATACCGTTGGCACGACCGACCTACTGACCCCGAAATTCAACTACGAGCTTAGATCGGAAGAGCGTCGTGTAGGGAAAGAACAGGGATGGGTGGA
+
CCCCCGCGGGGGGGGGGGGGFGGGGGGGGGGGGGFGGGGGGGGGGGGGGGGGGGGGGGGGGGGGGGGGGFGGGGGGGGGGGGGGGGGGGFGGGGGGGGGGGGGGGGGCFGGGGFFGGGGGGGGGGGCGGGGGCDGGGGFGFGGGGGG7CEGGCCFGF,@EGGGGCEFGGFGCEF@EGFGGGGGFG86FEGGDFGFGEFGFG?FF,CFGF9+?>EG>AFFFFF9>=;=89F>**BBFGA59>946+A?A?<F6?<BB4)7C?)33:?>?0,--3604,7<F???)(3:111(..())*.*((
@M03152:184:000000000-AWYW1:1:2107:13611:10291 2:N:0:TATGCAGTATACCTGT
CCCAACTATCCCTATTAATCATTACGGCAGTTCTAAAAACCAACAAAATAGAACCACACGTCCTATTTTATTATTCCATGCTAATGTATTCAGGCATAGGCCTGCTTTGAACACTCTAATTTTCTCAAGGTAAAAGTCCCAGTTCCCCGATGCATTCAATAGAGAACACACCGGTTCACTAAGAGGCAAGACCCGGCCAAGCAGTAAACACGCCGTCAGGCGGACCACCCAACCAGATCCGAAATTCAACTACGAGCTTAGATCGGAAGAGCGTCGTGGAGGGAAAGAAACGGTAAGTGTA
+
CCCCCGGGGGGGGGGGGGGGGGGGGGGGGGGGGGGFGGGGFGGGGGGGGGGGGGGGGGGGGGGGGGGGGGGGGGGGGGGGGGGGGGGGFGGGGGGGFGGGGGGGGGGGGGGGGGGGGGEGFGGGGGGGGGGGGGGGBFFGGGFGGGGGGG>CEFGGGGGGGFGFGGGGGGGGGGEGGGGGGGGGGGGGGGGGFGEEGDEFFFGFGGFGFFDDEFGBFFFFF>@B2?=?@5-?5A<<C=F<F;B9FFCF?C735*.()-5A))--86:?1,((496;2)(0(5(7283:<?(..(0)0)*))
@M03152:184:000000000-AWYW1:1:2107:3769:10393 2:N:0:TATGCAGTATACCTGT
CCCAACTATCCCTATTAATCATTACGTCGATCCTAGAAACCAACAAAATAGGTTCGAACGTCCTATTTCATTATTCCATGCTAATGTATTCGAGCGATTGCCTGCTTTAAACACTCTAATTTTTTCAAAGTAACAGCCCTAACTTCCCGTAACATCAAATTAATGACATCACGGCTCGTCAGAAGGGAGAAATCAATAACGTTAGTACGTACCGAAGGTACGACCGACGTATTGATCCCGAAATTCAACTACGAGCTTAGATCGGAAGAGAGTCGTGTAGGGAAAGAAGCAGTAGGGCTAA
+
CCCCCGFFEFGGGGGGGGGEEGGGGGGG@CGFGGGFGFGGGGGGCFGGAAFFCEGGGGGGFFEEAFGGGGFGGAFGGCFGGGGGGGGGGGG<FE,@FGGGGGGGGGGGFGGGGGFFGEAFGGCFGCFDG,EEFGDGGGGFDGFGGGGG>FGGGGGGGGGFGGGF,,4=89EDE6CE8CEDGE,,,3CFGGGGCFFFGGG5CG?AC<BC*;?FBGDB@*@CF4AB48=DF5=:AF?C+:A(A;:7@ACFC@A8;5)3)(.424A(2?(((((-.518:@<62).<<102(,()/)0**(*()
@M03152:184:000000000-AWYW1:1:2107:12527:10422 2:N:0:TATGCAGTATACCTGT
CCCAACTATCCCTATTAATCATTACGTCGATCCTAGAAACCAACAAAATAGGGTCAAACGTCCTATTTCATTATTCCATGCTAATGTATTCAAGCGCGAGCCTGCTTTAAACACTCTAATTTTTTCAAAGTAACAGTCCTGATTCCCCACCACACCAACTGAATGGCATGATGGTTCTTCAGAAGGTAGGAACCAGTGACACCAGTGCATACCGAAGGCACGACCAGCGTACTGATCCCGAAATTCAACTACGAGCTTAGATCGGAAGAGCGTCGTGTAGGGAAAGAACAGGGGTTGGTAG
+
CCCCCGGGGGGGGGGGGGGGGGGGGGGGGGGGGGGGGGGGGGGGGGGGGGGGGGGGGGGGGGGGGGGGGGGGGGGGGGGGGGGGGGGGGGGGGGGGGDGGGGGGGGGGFFFGFGGGGGGGFGGGGGGGGGGGGGGGGGGGGGGGGGFGGGGGGGGGGFGFFDFFGFFGGGGCFF=EAFFGGGGCGGGGGGGGGGGGGGGFGGGFGGFFGGGGFGGFFFFFFFD=AFFFF5>DFFFDGFF=DFFB6CEFEGFE<CDFE3>@F338;D@B;@D>9?>04.,@7515,3011:77)(.)1(/))
@M03152:184:000000000-AWYW1:1:2107:5549:10469 2:N:0:TATGCAGTATACCTGT
CCCAACTATCCCTATAAATCATGAGTTCCTTGGCACCCGAAATTCAACTACGAGCTTAGATCGGAAGAGCGTCGTGTAGGGAAAGAACAGGTATGTGTAGATCTCGGTGGTCGCCGAATCATTAAAAAAAAAAAAAAAGAGTAAATCTAGATAAAAGATAAAAAGACAAGTAAGCATGTAATAACGAAATAAACGAAATAAGCAACATGATCACACTGGAAACACTGCGACAGAAATGTATATTCGTTAGATCGCTCATCATGAAGTAGCACGACACGTAGTTAATCATCAAGATTACAAA
+
CCCCCGGGGGGGGGGGGGGGGGGGGGGGGGGGFGGGGGGGFGGGGGGGGGGGGGGEGGGG9FGGFECGGGGEGGEGGGGGGFGGGGGFGFFFGGGGFFDCC9EFGGGGGEG<=+?F+78@FGG@EEEEEFCCFD3+8+++,,,,,,,,8,53,3,3,*@,,3,3**,1,4,,2,,,,,,5,,,,,*1**4,,,6****,+,+*+0*)*2+++1**)2*)))0(((1)/3)())))*0*1-1)*)*0()-1/)-*)()-)-)).)).--)))),(((-)(0().*)).))))*1)*/*)*))
@M03152:184:000000000-AWYW1:1:2107:11020:10479 2:N:0:TATGCAGTATACCTGT
CCCAACTATCCCTATTAATCATTACGGCGACTCTAGAAACCAACAAAATAGAACCGCACGTCCTATTTTATTATGCCATGCTAATGTATCCGGGCAAAGGCCTGCTTTGAACACTCTAATTTTCTCAAGGTAAAAGTCCTGGTTCCCCGACACACCCAATTAAGGGCATGCCGGCTCACCAAGAGGTAGAACCCGGCCAGACAGTACGTACCGTAAGGCAGACCGCCCGACCAGGGTCGAAATTCAACTACGAGCTTAGATCGGAAGAGCGTCGGGTAGGGAAAGAAAAGGGATGTGTATA
+
CCCCCGGGGGGGGGGGGGGGGGGGGGGGGGGGGGGGGGGGGGGGGGGGGGGGGGGGGGGGFGGGCGGGGGGGGGGGGGGGGGGGGGGGGGGGGGGGGGFGGGGGGGGGGGGGGGGGGGFGGGGGGGFGG8FFGGGGGFGGGGGGGGGGCEGGGGGGGGCDFEGGFGGFGFGGDEEGGGGGGGGGGGCCCCF9CGGGDDG4=>*6CGF4;6CDEGGFFFFFB>D(3B0;@8>3)<6*95)2>BFAFFF?47)-8C>394)))6,,3:><(27((,(-(0-7<5?>034(,,(.0()0*)0))
@M03152:184:000000000-AWYW1:1:2107:10181:10490 2:N:0:TATGCAGTATACCTGT
CCCAACTATCCCTATTAATCATTACGTCGATCCTAGAAACCAACAAAATAGGTTCGAACGTCCTATTTCATTATTCCATGCTAATGTATTCGAGCGATTGCCTGCTTTAAACACTCTAATTTTTTCAAAGTAACAGTCCTGACTCCCCGTAACACCAAATTAATGACATCACGGCTCGTCAGAAGGGAGAAATCAATGACGTTAGTACGTACCGAGGCACGACCGACGTATTGATCCAGAAATTCAACTACGAGCTTAGATCGGAAGAGCGTCGTGTAGGGAAAGAACAGGGAAGTGTAGA
+
CCCCCGGGGGGGGGGGGGGGGGGGGGGGGGGGGGGGGGGGGGGGGGGGGGGGGFGGGGGGGGGGGGGGGGGGGGGGGGGFGFGGGGGGGGGGG?GGGGGFGGGGGGGGGGGGGGGGGFGGGGGFGGFGGGGGGGGGGGGGGFGGGGGGGGGGGGGGGGGGGGGGGGGGGFGGDCEGDEGGGGGGGGEGGGGGFFFGGGGF+@CFGDFFCGGFFGGFEFFFEE@=@D>F(>EFFFCDF*64A3A?FFE+?GA00CB(6<?>).30?:;B?<29?>>:F4:FF??581<?0(())())*):))
@M03152:184:000000000-AWYW1:1:2107:3866:10512 2:N:0:TATGCAGTATACCTGT
CCCAACTATCCCTATTAATCATTACGTCGATCCTAGAAACCAACAAAATAGGTTCGAGCGTCCTATTTCATTATTCCATGCTAATGTATTCGAGCGATTGCCTGCTTTAAACACTCTAATTTTTTCAAAGTAACAGTCCTGACTCCCCGTAACACCAAATTAATGACATCATGGCTCGTCAGAAGGGAGAAATCAATGACGTTAGTACGTACCGAGGCACGACCGACGTATTGATCCCGAAATTCAACTAAGAGCTTAGATCGGAAGAGCGTCGTGTAGGGAAAGAACAGATCTGTGTCAA
+
CCCCCGGGFGGGGGGGFGGGGGGGGGGGGGGGGGGGGGGGGGGGGGFFEFFG,CFGFGGGFFGGCGGGGGGGFFFGGGGGCGGGGGGGGGFGFGGGFFGFGGGGGFGFFCEFFGGGGGGGDGGGGGFFGGGGGGGGF9@FFCFFECFGDEGGFGFEGFFGGDAFFCEGGGGFFACGEGEGGG8>18>FEG6@9;AFGGGAED6AEGFF7CDFBGG5?>AF>>@(5)5>:3);@A7:+;)/)7F3675+)*)/4=?A464<)601(,(((.(-(36:?))6154)((.(48(*))08:-*))
@M03152:184:000000000-AWYW1:1:2107:16321:10531 2:N:0:TATGCAGTATACCTGT
CCCAACTATCCCTATTAATCATTACGTCAATCCTAGAAACCAACAAAATAAGATCAACGTCCTATTTCATTATTCCATGCTAATGTATTCAAGCGTTAGCCTGCTTTAAACACTCTAATTTTTTCAAAGTAACAGTCCTGTTTCCCCGCAACACCAAACTAATGGCATCACGGTTCTGCAAGAGGGAGGAATCAGTGAAGCCAGTACGTACCAGTGGCACGACCGACCTACTGACCCCGAAATTCAACTACGAGCTTAGATCGGAAGAGCGTCGTGTAGGGAAAGAACAGGGATGTGTAGG
+
CCCCCGGGGGGGGGGGGGGGGGGGGGGGGGGGGGGGGGGGGGGGGGGGGGGGGGGGGGGGGGGGGGGGGGGGGGGGGGGGGGGGGGGGGGGGGGGGGGGGGGGGGGGGGGGGGGGGGCFFGGGGGGFGGGGGGGGGGGGGGGGGGGGGGGGGGGGGGGGGGGGGGGGGDFFGGGGGGGGGFGGGGGGGGGGGGDCGFGGFG?DFGGFDD6?CCFFFFBFFEFFF4>AD=4BFAFFDFBFFEFFCFFFF)28<;<ABFF8CE318?6,3:114((,-4><42??52<?(8?:)7856:)*.)
@M03152:184:000000000-AWYW1:1:2107:16862:10582 2:N:0:TATGCAGTATACCTGT
CCCAACTATCCCTATTAATCATTACGTCAATCCTAGAAACCAACAAAATAGAATCAAACGTCCTATTTCGTTATTCCATGCTAATGTATTCAAGCGTGAGCCTGCTTTAAACACTCTAATTTTTTCAAAGTAACAGTCCTGATTCCCCATAACACCAAATTAATGACATCATGGTTCGTCAGAAGGTAGGAATCAATAATACCAGTACGTACGATTGCACGACCAATAAATTAATCCCGAAATTCAACTACGAGCTTAGATCGGAAGAGCGTAGTGTAGGGAAAGAAAAGGTAAGTGGTGA
+
CCCCCGGGFFFFGGGGGGGGGGFGCFFC7FGGGGGGGGGGGGGGGGGGGGGGGGGGGGGGCFCGGGGGCFEFGEGGGFFGFGGGGGGGGGFDGGGEGEGGGGFGFEFGGGFADFGGGGFGGGGGDGGGGFAFGCGFEGGGGGGGGFFGGGFFFGGDGG?EFAFGGGGGGFFF=D9D,@C6@CFFCG?;D8@FFGGGGGGFFC2;CFFD>DDGBGGF?FFAFF9=A>EFFA@@FFFG=9?<BFF*9@EFA497(?)5)9*88*:@@DB1@81722(/1;7*(565((363;(;3)*1*)*()
@M03152:184:000000000-AWYW1:1:2107:8158:10611 2:N:0:TATGCAGTATACCTGT
CCCAACTATCCCTATTAATCATTACGTCGATCCTAGAAACCAACAAAATAGAATCAAACGTCCTATTTCGTTATTCCATGCTAATGTATTCAAGCGTGAGCCTGCTTTAAACACTCTAATTTTTTCAAAGTAACAGTCCTGATTCCCCAAGACACCAAATTAATGACATCATGGTTCGTCAGAAGGTAGGAATCAATAATACCAGTACGTACGATTGCACGACCAATAAATTAATCCCGAAATTCAACTACGAGCTTAGATCGGAAGAGCGTCGTGTAGGGAAAGAACAGGTATGTATAGA
+
CCCCCGGGGGGGGGGGGGGGGGGGGGFGGGGGGGGGGGGGGGGGGGGGGGGGGGGGGGGGFGGGGFGGGGGGGGGGGGGGCGFGGGGGGGGGGGGGGGGGGGFGGGGGGGGGGGGGGGGGGGGGGGGGGGGGGGGGGGGGGGGGGGGGFGGGGGGFGGGFGGGGGGGGGGGGGGGGFGGDGGGFGGGGGGGGGGGGGGGFGG6DCFFGDFGG>EFAFAFFFEB==;)?EC<9FFFG+*:<DFFCFFEBCGFF97;9FC*/*92/;00(3;0281:;;F<=(867(8?0?(.//6)0*-*))
@M03152:184:000000000-AWYW1:1:2107:17271:10616 2:N:0:TATGCAGTATACCTGT
CCCAACTATCCCTATTAATCATTACTTCGGTCCTAGAAACCAACAAAATAGAACCAAAGTCCTATTCTATTATTCCATGCTAATGTATTCAAGCGTAGGCCTGCTTTAAACACTCTAATTTTTTCAAAGTAAAAGTCCTGGATCCCCAGCGCACCCAATTAAGAGCACACTGGTTCCCCAGAAGGAAAGACCCGACCGGAGCAGTGCTTACCTTTCGGCAAGACCACCCAGCCAGGTCCGAAATTCAACTACGAGCTTAGATCGGACGAGCGTCGTGTAGGGAAAAAACAGGTAGGATTAA
+
CCCCCGGGGGGGGGGGGGGGGGGGGGGGGGGGGGGGGGGGGGGGGGGGGGGGGGGGGGGGGGGGGGGGGGGGGGGAFGGGGGGGGGGGGGGGGGGGGGGGGGGGGGGGGGGGGGGGGGGGGGGGGGGGFGGGGGGGGGFGGGGGGGGGGGEGGGGGGGGGGGFFGGFDFGGGGDCFDGGGGGGGGGGGGFCGCEEGEDGEGGFFCGFGFGGGFGGFE4BF>>DF:FBB@FFAFFFG<FF@FFD6A=5AEGF@09>9E;EEC59;;;((390>9?6(40:=7)3>?1?B121)*.1)*)*.)
@M03152:184:000000000-AWYW1:1:2107:12674:10690 2:N:0:TATGCAGTATACCTGT
CCCAACTATCCCTATTAATCATTACGTCGATCCTAGAAACCAACAAAATAGGATCAAACGTCCTATTTCATTATTCCATGCTAATGTATTCAAGCTATCGCTTGCTTTAAACACTCTAATTTTTTCAAAGTAACAGTCCTGATTTCCCACGACACCAAATTAATGACATCGTGGTTCGTCAGAAGGGAGAAACCAACTAGACCAGTACACACCGAAGGCGCGACCAACCTGTTAGTCCCGAAATTCAACTACGAGCTTAGATCGGAAGAGCGTCGGGTAGGGAAAGAAAAGGTAAGTGTGA
+
CCCCCGGGGGGGGGGGGGGGGGGGGGGGGGGGGGGGGGGGGGGGGGGGGGGGGGGGGGGGFGGGGGGGGGGGGGGGGGGGGGGGGGGGGGGGGGGGGGGGGGGGGGGGGGGGGGGGGGGGGGFGGGGGGGGGGGGGGGDGDFGGGGGFGGCEGGEGGGGGGGGGGFGGGGGGGEFFGGGGFGGGGGGFGGGGGFFGGGGFGFGFGGFGGGGGEEDBFDFBEFAA@ABB@F=A8BCB8F;:EFF(++9FFGF;DG>0);<<C?E;@B?B1:(49(9(4.3@B34@41:B(,,)*.*1:62))
@M03152:184:000000000-AWYW1:1:2107:17463:10725 2:N:0:TATGCAGTATACCTGT
CCCAACTATCCCTATTAATCATTACGGCGACTCTAGAAACCAACAAAATAGAACCGCACGTCCTATTTTATTATGCCATGCTAATGTATTCGGGCAAAGGCCTGCTTTGAACACTCTAATTTTCTCAAGGTAAAAGTCCTGGTTCCCCGACACACCCAATTAAGGGCATGCCGGCTCACCAAGAGGTAGAACCCGGCCAGACAGTACGTACCGTAAGGCAGACCGCCCGACCAGGTTCGAAATTCAACTACGAGCTTAGATCGGAAGAGCGTCGTGTAGGGAAAGAACAGGTATTGGTAGA
+
CCCCCGGGGGGGGGGGGGGGGGGGGGGGGGGGGGGGGGGGGGGGGGGGGGGGGGGGGGGGGGGGGGGGGGGGGGGGGGGGGGGGGGGGGGGGGGGGGGGGGGGGGGGGGGGGGGGGGGGGGGGFGFGGGGFGGGFGGFGGGGEGGGG@CEEEGGGGGGGGGGGGFGGGGGGGGGGGGGGGGGGFGGGGGGF@CGGDGGGFGGGFGGFDGGFGFGGFFA8F5?819>9>@D>FFA?CF?5:F4>48FF?AGFBB7),9<<6).4(6:>0?FF0:>4:B>AFFF?5(,,(48?F*.***)2.-
@M03152:184:000000000-AWYW1:1:2107:19723:10752 2:N:0:TATGCAGTATACCTGT
CCCAACTATCCCTATTAATCATTACGTCAACCCTAGAAACCAACAAAATAAGATCGACGTCCTATTTCATTATTCCATGCTAATGTATTCAAGCGTTAGCCTGCTTTAAACACTCTAATTTTTTCAAAGTAACAGTCCTGTTTCCCCGCAACACCAAGTTAATGGCATCACGGTTCTACAAGAGGGAGGAATCAGTGAGACCAGTTCATACCGTTGGCACGACCGACCTACTGACCCCGAAATTCAACTACGAGCTTAGATCGGAAGAGCGTGGTGTAGGGAAAGAACAGGAATGTGTAGA
+
CCCCCGGGGGGGGGGGGGGGGGGGGGGGGGGGGGGGGGGGGGGGGGGGGGGGGGGGGGGGGGGGGGGGGGGGGGGGGGGGGGGGGGGGGGGGGGGGGGGGGGGGGGGGGGGGGGGGGGGGGGGGGGGGGGGGGGGGGGFGGGGGGGGGGGGGGGGGGGGGGGGGDGGGGGGGGGGGDDDGFFGCFEEGGGGGGGGFCGGFFFGFGG7CFGG>BGGFFAFFFFFAFFF>@FFFFF=CFFFFEBFFFFFFFCF;<7>9AE)).<1;6:6((.72(,418?AFFFF5(.8(.(,)02<?7474)
@M03152:184:000000000-AWYW1:1:2107:4317:10813 2:N:0:TATGCAGTATACCTGT
CCCAACTATCCCTATTAATCATTACGTCGATCCTAGAAACCAACAAAATAGGTTCGAACGTCCTATTTCATTATTCCATGCTAATGTATTCAAGCGTTAGCCTGCTTTAAACACTCTAATTTTTTCAAGGTGACAGTCCTGATTCCCTGTAACACCAAATTAATGACATCACGGTTCTTCAGAAGGGAGGAATCGATGACGCTAGTACGTACCGAAGGCACGAACGACGCATTGATCCCGAAATTCAACTACGAGCTGATATCGGAAGAGCGTCGTGAAGGGAAAGAAAAGGGAGGTGTAG
+
@CCCCGGGGGGGGGGGGGGGGGGGGGGGFGGGGGGGGGGGGGGGGGGGGGGGGGFGGGGGCFGGGGGGGGGGGGGGGGGAFGGGGGGGGGFFGG@FFGGGGGFG?FGGGGFFGGGCFGGGGGGGDGGF<FF8FGGFDF@FGGGGGGF,9@F9;,=CFG49AFEFA8=@F9AFC6+@CCEF8;EFG8@>8@E,66AE89@DE6+@68CC+=79>EG>5>>FFA)0-92*-/(:)*0:++6:B9.:6F<FC7FE<CA9>18)<643(127<?(3(43(,),97)(>6:?2((4))4))1(*-)
@M03152:184:000000000-AWYW1:1:2107:5213:10884 2:N:0:TATGCAGTATACCTGT
[truncated: 32,532,718 more chars]
