# Supplementary material for: Species diversity and drivers of arbuscular mycorrhizal fungal communities in a semi-arid mountain in China
Source: PeerJ. 2017 Dec 8;5:e4155. doi: 10.7717/peerj.4155 (PMC5724403; doi:10.7717/peerj.4155)
Supplement: Supplemental Information 7 [file peerj-05-4155-s010.zip › HQL07_R1.fastq]

@M03152:184:000000000-AWYW1:1:2106:19268:1935 1:N:0:TATGCAGTATACCTGT
AAGCTCGTAGTTGAATTTCGGGCCTGGCTGGGTGGTCTGCCTTATGGTGAGTACTGCTTTGGCTGGGCCTTTCCTTCTGGAGAGCCGGCATTCCCTTCACTGGGTGTGTCGGGGATCCAGGACTTTTACTTTGAAAAAATTAGAGTGCTCAAAGCAGGCTTCTTGCTTTAATATATTAGAATGGAATAATGGAATAGGACGTTGTGGTTCTATTTTTGTGGTTTCTAGGTCCACCGTAATGATTAATAGGGATAGTTGGTTGGAATTCTTGGGTGCCAAGGAACTCCAGTCACTATGCATA
+
CCCCCGGGGGGGGGGGGGGGGGGDGGGGGGGEFFGGGGFGGGGGGGGGGDFGFGGGGGGGFGGGGGGFGGGGGGGGGGGGGGFGGGGGGGGGDFGGGECCFGGGGGGDGGGGGECFEGFDGGGGGFF<<ECGGFGFG,FFG,=??CFAFCFGG<FGGGG@C<FGFDEC,=DF=C3DFFD,,:,@97,3@C9A,@>9FF,7*@FGE@FEGCF,@F,,,*>D8C::9;9FE,65>9B=CFC5<+=9>+=CC6)7<*=<@@C1B*3+++44++>75933*00/:C67<9+<?7+<<C*C7+;++
@M03152:184:000000000-AWYW1:1:2106:19610:2140 1:N:0:TATGCAGTATACCTGT
AAGCTCGTAGTTGAATTTCGGGATTAATTTATTGGTCGTGCAATAGTACGTACTGGTATTATTGATTCCTACCTTCTGACGAACCATGATGTCATTAATTTGGTGTCATGGGGAATCAGGACTGTTACTTTGAAAAAATTAGAGTGTTTAAAGCAGGCTCACGCTTGAATACATTAGCATGGAATAACGAAATAGGACGTTTGATTCTATTTTGTTGGTTTCTAGGATCGACGTAATGATTAATAGGGATAGTTGGGTGGAATTCTCGGGCGCCAAGGAATTCCAGTCACTATGAAGCATC
+
CCCCCGGCFG-CC9FDFGEEEDGGF@GEFGGGCFEFGGGDFC@AAGEEDFEDFGGGFCFFGEGAC@FGGGFD8<FGG9F<F6F:F866<C,6CEEAFDGGGGGFGF<,,,:D?7BCFGGGGGGGGG9??<<,A,B,4CAFDGGGGGEFGFFG??FD<CFG,?E,C:<,AFFFCFDECFGCG<FFGFDFEGEGGFF?FFF@+<C9F=FCEGGGGFGFCGGGF;D;E9FG>*@?EE>CCC7,<>CEC,,=,=A6979,*=@E>+B+<:?CDE*:5):<*77E++3?F7:9?779+2*0<+2++
@M03152:184:000000000-AWYW1:1:2106:21602:2145 1:N:0:TATGCAGTATACCTGT
AAGCTCGTAGTTGAATTTCGGGGTCAGTAGGTCGGTCGTGCCACCGGTATGAACTGGCTTCACTGATTCCTCCCTCTTGTAGAACCGTGATGCCATTAATTTGGTGTTGCGGGGAAACAGGACTGTTACTTTGAAAAAATTAGAGTGTTTAAAGCAGGCTAACGCCTGAATACATTAGCATGGAATAATGAAATAGGACGTCGATCTTATTTTGTTGGTTTCTAGGGTTGACGTAATGATTAATAGGGATAGTTGGGTGGAATTCTCGGGTTCCAAGGAACTCCAGTCACTATGCAGTAGT
+
CCCCCGGGGGGGGGGGGGGGGGGGGGGGGGGGGGCFGGGGGGGGGGGGGFGGGGGDFGGFGGGGGGGGGGGGGGGGGGEGDFFFGGGFGCGCFGGGGFFGGGGGGGGGGGGEDGGGGGGGGGFGGGGGGGGGGFGGGFGGGGGGGAFGGFG9DFGGADCGFFCGGGGGGGGGGFAFGGGGFGBD:FGGGFG9FGD9<DF7<FEEDFFG@;C;FFGGGDG>C+BFFF5BFEG9EE5/*2<EGGGFFE6AFGFGGGG?==EGGFFFEFC5*:8*2>7DG54:6C<CFF::<69C@*CCC7>++
@M03152:184:000000000-AWYW1:1:2106:15418:2438 1:N:0:TATGCAGTATACCTGT
AGGCTCGTAGTTGAATTTCGGGACTAACAGGTTGGTCGCGCCTTCGGTGTGTACTGGTCTAGTTGGTTTCTCCCTTCTGACGAACCACGATGTCATTAATTTGGTGTCGTGGGAAATCAGGACTGTTACTTTGAAAAAATTAGAGTGTTTAAAGCAAGCGATAGCTTGAATACATTAGCATGGAATAATGAAATAGGACGTTTGACCCTATTTTGTTGGTTTCTAGGATCGACGTAATGATTAATAGGGATAGTTGGGTGGAGTTCTCGGGTGCCAAGGAAATCCAGTCACTATGCAGTAT
+
CCCCCGGGFGGGGGGGGGFGGGGGGGGGGGGGGGGGGGGGGGGGGGGGCFGGEFFGGGFFF<FGGDCGGFGGGGGGGGGGGGGGGGGGDGGGGGGGGEGGAFFGGGGGGFGDG<9:?E,EGEFGFGGGGGGGGCB<FFCFGFD9A?DFEGEGGCAF@FGGGDGGADEG8DEFC<@FFAFFGGGGCGGGGFGGGGCFFGFCB<FEG9EGGCGGG9;F,,:CC6,2>CG,??88=EG5=:9?FF?C>>CF67;?9>+C+CC8E5*2*++09**/8>2:F>;**++2<9@FE=?EAD7+0<C++
@M03152:184:000000000-AWYW1:1:2106:23394:2446 1:N:0:TATGCAGTATACCTGT
AAGCTCGTAGTTGAATTTCGGGATCAATTTATTGGTCGTGCTATTGTACGTACTGGTATTATTGATTCCTACCTTCTGACGAACCATGATGTCATTAATTTGGTGTCTTGGGGAATCAGGACTGTTACTTTGAAAAAATTAGAGTTTTTAAAGCAGGCTCACGCTTGAATACATTAGCATGGAATAACGAAATAGGACGTTTGATTCTATTTTGTTGGTTTCTAGGATCGACGTAATGATTCATAGGGATAGTTGGGTGGAATTCTCTGGTGCCACGGTACTCCAGTCACTATGCAGTATT
+
CCCCCGFFEGGGGGEGGGGGEGGFFGGGGGFGGGGGFDGDGG<,ECFEF@FGFGGGGGFEFFFF9EFGGGGGFGGGGGGGGGGGGGGGEGDGFFGFC<EGGGGGCFCEFFGCFGE@EDFCFC=FE?FFGGFCFGGGFDCEGDA9<,:EB8EFG,,=F76AF?EDCFFFFGC9DFFFF,>AB<>,EA9DCG+:BFF8C<F@+,+=,@;EAFGGGDCFDC*DC@DFC98>>8*84:DFECFG7,9,+,=C,AFCGCGC5CGG>99+=9++3+3*0;+**5)*:99>EFC0<*00<::+0A*++
@M03152:184:000000000-AWYW1:1:2106:16180:2488 1:N:0:TATGCAGTATACCTGT
AAGCTCGTAGTTGAATTTCGGGGTCAGCATGTTGGTCGTGCCACTGGTACGTCCTGGCTTTGCTGATTCCTCCCTCTTGACGAACCGTAATGCCATTAATTTGGTGTTGCGGGAAATCAGGTCTGTTACTTTGAAAAAATTAGAGTGTTTAAAGCAGGCATGCGCTTGAATACATTAGCATGGATTAATGAAATAGGACGTACGATCCTATTTTGTTGGTTTCTAGGATTGACGTTATGATTAATAGGGATAGTTGGGTGGAATTCTCGGGTGCTAGGGACCTACAGTCACTAGGCACTAT
+
CCBCCFFGBDGGGGEEGGGGGGGEEGGF9-CEC<<F<FFGDG,CE,CFGGGG8BFG@CC<CEFF9,6EEFFCF,CCCEGFGGC:FFF,CFGGCCCFAGFGGA<EEEF,CC@FC7=FDEEA,,:FEFGFFEEFE,CA94==ECDFGGDEACA<<9,A>+@F<=DC7F7F,8@,7C9=<9:>CEFF,,EFFF;,DC,ECE,@:*35*1,*D<@FDF,>>DCB:E9=,CF?CBF9;C=*,1=FC11+;7<?=6A?CCCG+*=***5+CFG9/:8D*1*:+7)*2;0*<8+2+9+++*2*+*0++
@M03152:184:000000000-AWYW1:1:2106:21259:2505 1:N:0:TATGCAGTATACCTGT
AAGCTCGTAGTTGAATTTCGGGGTCAGCATGTTGGTCGTGCCACAGGTACGTACTGGCGTTGCTGATTCCTCCCTCTTGACGAACCGTAATGCCATTAATTTGGTGTTGCGGGGAATCAGGATTGTTACTTTGAAAAAATTAGAGTGTTTAAAGCAGGCATGCGCTTGAATACATTAGCATGGAATAATGAAATAGGACGTTCGATCCTATTTTGTTGGTTTCTAGGATTGACGTAATGATTAATAGGGATAGTTGGGTGGATTTTTGGGGGGCCAAGGAACTCCAGTCACTATGGAGTAT
+
CCCCCGGEGGGGGGGGGGGFGGGGGGGGGGGGGGGGGDGGGG9FGGGGGGGGCGGGGGGGGGGGGFFFGGGGGGGGGGGGGGDGGGGGGGGGGGGGGGGGGGGGGGGGGGGGGGCFGGGGGCGFGGGGGGGGGGGGDGG@FGFCFGFGGDFGGFGGGGGGFFGGCEGGCAFGGCEGGFFGCGGGFFGFG?DCGGFCFFFECGGGGGGGF@FFGCCFFGG>FGFFGCCFFGD?7:*=7=FGD@?975+AF*8?FEG7E585>8+++002/:*)*95375FCF86:@0+039<C@**+2**0+
@M03152:184:000000000-AWYW1:1:2106:19668:2587 1:N:0:TATGCAGTATACCTGT
AAGCTCGTAGTTGAATTTCGGACCTGGCTGGATGGTCTGCCGAAAGGTATGTACTGTCCGGCTGGGCCTTACCTCTTGGTGAGCCGGCATGCCCTTCACTGGGTGTGTCGGGGAACCAGGACTTTTACCTTGAGAAAATTAGAGTGTTCAAAGCAGGCTTATGCTCGAATACATTAGCATGGAATAATAAAATAGGACGTGCGGTTCTATTTTGTTGGTTTCTAGAGTCGACGTAATGATTAATAGGGATAGTTGGGTGGAATTCTCGGGTGCCAAGGAAGTCCAGTCACTATGCAGTATT
+
CCCCCGGGGGGGGGGGGGGGGGGGGGGGGGGGGGGGGGCFGGCEEGGGGGGGGGGCGGGGGGGFFEGGGGGGGGGFGGGGGGGGGGEGGGGGGGGGGFGGGGGGGGCEGFFGDGGGGGGGFGDGGGGGGAF95EFGGCFFADDFGGGGGGGCGGGFGGGGFFGG@FEEFGGFDFG9FGCFG?FGFGGGFG99D9@EGGGGGGGGB@FC,CGEG9C@CFEF=9@,CC9B?8*38=C5*=++277CGE6=6FFFGGCE8E5856CG?C@C75C35*7*A)<6*0<*+3<9:6+00*:97<70+
@M03152:184:000000000-AWYW1:1:2106:9580:2722 1:N:0:TATGCAGTATACCTGT
AAGCTCGTAGTTGAATTTCGGGATTAATTTATTGGTCGTGCAATCGTACGTACTGGTATTATTGATTCCTACCTTCTGACGAACCATGATGTCATTAATTTGGTGTTATGGGGAATCAGGACTGTTACTTTGAAAAAATTAGAGTGTTTAAAGCAGGCTCACGCTTGAATACATTAGCATGGAATAACGAAATAGGACGTTTGATTCTATTTTGTTGGTTTCTAGGATCGACGTAATGATTAATAGGGATAGTTGGTTGGAGTTCTGGTGTGCCAAGGAAAGCCAGTCACTATGCAGTATA
+
CCCCC<FFFGCFFGGGGGGGGGGGGGEDGFGGGGGGGGGGGGAFGGGGGGGGGFG?CFEFFGGGGGGGFGGAFGGGGFGCGEGGGGGGG99EFFG9EC@EFFGCDFE<FGGGG@?F,?FCDGGFGEFFGGGGCF9CFC<<F<EFG9FGFGGFGGFGFCEC@CBF>FE8,?,,CF<BF8AEACCDGD93+@EF8D98F,@><,>9<,,37<@;DFFCGFECD,,@D??E,41:*4>,*2,,4>7,+>60,4/6=99F**87C2?679+=+03:+:DC555*+**00=+2++39E7F?9+*++
@M03152:184:000000000-AWYW1:1:2106:23996:2767 1:N:0:TATGCAGTATACCTGT
AAGCTCGTAGTTGAATTTCGGGGTTAGTAGGTTGGTCATGCCTCTGGTATGTACTGGTCTCACTGATTCCTCCTTCCTGATGAGCCGTAATGCCATTAATTTGGTGTTGCGAGGAATCTGGCCTGTTACTTTGAAAAAATTAGAGTGTTTAAAGAAGGCTAACGCTTGAATACATTAGCATGGAATAATGAATTAGGACGTTCAATCCTATTTTGTTGGTTTCTAGGATTGACGTAATGATTAATAGGGATAGTCGGGTGGAATTCACGGGTGCTAAGGAACTCCAGTCACTATGCATCAT
+
@BCC<FCCC@@<E<,6--,676FGG<FEEAC,CF7CFFG,@ECF8EAFFAFGC9EF@E,@FGCEF,6C66<FAE6CE,C@9EFFG,@@@FGGC<FF9,<6,CF,9DFCFDG7FG+=55CFF,A,BFFCFF9FF9FFA,+?,,?F,FFFF<,9B,,44E<F?AF@>++33A,@?<9,?<AAC,@F,,,C>>@>,@B=FC,>8<D,@;;EE9;C;;E7DD5@@D,7E9,3@>,5<C*1=:7,=25,5,,4?A)66,,***6=B*+204+12*8/=**;+8;F?36*+3<2A7+:+::E++*+2
@M03152:184:000000000-AWYW1:1:2106:23512:2858 1:N:0:TATGCAGTATACCTGT
AAGCTCGTAGTTGAATTTCGGGCCTGGCCGGGCGGTCTGCCTAACGGCACGTACTGTCTGGGCGGGCCTTACCTCTTGGTGAGCCGGCGTGCCCTTTGTTGGTGTTCGTCGGGGAACCAGGACCTTTACCTTGAGAAAATTAGAGTGTTCAAAGCAGGCCTATGCCTGAATACATTAGCATGGAATAATAAAATAGGACGCGCGGTTCTATTTTGTTGGTTTTTAGAGTCGCCGTAATGATTAATAGGGATAGTTGGGTGGAATTATCGGGTGCCAAGGAACTTCCGTCACTATGCAGTAA
+
CCCC?FGFGGGGGGGGGGGGGGGGGGGGGGGGGGGGGGFFGGFFG7CGGGEGGGGGGGGFGGF7FGGGGFFGGGGGGFGGCGGGGGGGEGCCGGBF8<CFGGGFF+@:FEFGDFEGF7C@B<CFGGGFGFFGG9FE,,8;>FEGFGGGGGGGG,,FB7CEBFGFEGGG7FGGG9<FFC<F27<@CCFGGGGGDCGGFGGGGCGGGGG>E+<<FEFGG6C?C8*2:*3:CFEE=>:8=FF9CE7?FDFFGG4*+09:+**2**326+0+*2:/:55>6)000;+*23*2*7CCCC:9?7:C+
@M03152:184:000000000-AWYW1:1:2106:13768:3004 1:N:0:TATGCAGTATACCTGT
AAGCTCGTAGTTGAATTTCGAAATCAAATTGTTGGTCGTGCCTTGGTACGTACTGACATTATTGGTTTCTCCCTTCTGAAGAACCATGATGTCATTAATTTGGTGTCATGGGGAATCAGGACTGTTACTTTGAAAAAATTAGAGTGTTTAAAGCAGGCTCGCGCTTGAATACATTAGCATGGAATAATGAAATAGGACGTTTAATTCTATTTTGTTGGTTTCTAGGATTGACGTAATGATTAATAGGGATAGTTGGTTGGAATTCTTGGTGGCGAAGGAACTCCATGCACTATGCAGTATT
+
CCCCCGGGGGGGGGGGGGGGGGGGGFGFCFGGGGGGGGEGGGGGGGFGGGGGGGGGGGGGGGGGGGGGGGGGGGGGGGGFGDGGGGFGGGGECFGGGFGGGGGGGFEFGGFGDGEGGGGFFGGFGGGGFGGGGFGGGCDFGGGGFGGGGEGGGGCFB+AEFGGGGGCFCFDCFFGFFGGGAFFFGFF,,=>BFE9BFFG33DFFG;=DFGGGGGG?CFE>8AF9EC:FB8>DEGGDCFC7:DC@CC,,AEF,5,=C*4B@<?+?+:+4>+*/*)))23;?=+2*0>C+2*382*:+<32++
@M03152:184:000000000-AWYW1:1:2106:10301:3065 1:N:0:TATGCAGTATACCTGT
AAGCTCGTAGTTGAATTTCGGGATCAATATGTCGGTCGTGCCTCGGTACGTACTGGCATCATTGGTTTCTCCCTTCTGATGAACCATGATGCCATTAATTTGGTGTCTTGGGGAATCAGGACTGTTACTTTGAAAAAATTAGAGTGTTTAAAGCAGGCTCACGCTTGAATACATTAGCATGGAATAATGAAATAGGACGTTTGATTCTATTTTGTTGGTTTCTAGGATCGACGTAATGATTAATAGGGATAGTTGGGTGGAATTCTCGGGTGCCAAGGAAATCCAGTCATTATGAAGTATT
+
C<CBCFGECFFFGAFGFEGGGGGGGGFGGDFEFGGGGGGGGGGGGGGGGGGGGGGGGGGGGGDFGCDFFGCFGFGFGFGGGGGF@FFGCFGGGG9FFGGGGFCCFCFFFFFGGEEFFGGFGFFFFGFDFFGGAEFGFFFGGGGEE?E?FGGGGEGGDCDFGFGG@GGGGFFEFGCADGGFACGDDF;EF9ECFE9FAFF:DF@FDC;=DCFGGGFFG5BEGGC;C?CFGG5:E:8CC,,4=CC989?86,00>9,CCGG*1+;CFG9CF5A3A7+9>F;*03:CGFGF:*+0<:*0CFGF<
@M03152:184:000000000-AWYW1:1:2106:13555:3170 1:N:0:TATGCAGTATACCTGT
AAGCTCGTAGTTGAATTTCGGGATCAATACGTCGGTCGTACCTTCGGTACGTACTAACGTTATTGATTTCTCCCTTCTGACGAACCGTGATGTCATTAATTTGATGTTACGGGAAGTTAGGGCTGTTACTTTGAAAAAATTAGAGTGTTTAAAGCAGGCAATCGCTCGAATACATTAGCATGGAATAATGAAATAGGACGTTCGAACCTATTTTGTTGGTTTCTAGGATCGACGTAATGATTAATAGGGATAGTTGGGTGGAAGTCTCGGGTGCCAAGGAACTCCAGTCACTATGCAGTAT
+
C@BCBGG@FGGGGFGGGGCGGGGGGEFGGGGGFGGGGGGGGGGGGGDGFGGGGGGGGGGGGGGFGFDFGGGGFGFGFGGGGGGGGGGGGGGGGFGGGGGGGGFFEFGGGGGGD:EGFGGGGDFFEEFGGGGFGAFGFCBEFB,?FGGCGGGGCDFFFFGGGGGGGGGGGDGFCCDFFGGGCGGGGGFFFFFA=,>@<3,>CDCEGEGGFC,F;@EB:6,>CGGGFGGGGGGG*::@FGF9?9+=CE?CCFFGD9FC6CGGDB+*<0<?6FCF=5<*6<):666C8++0<9<C+*2:00*3+
@M03152:184:000000000-AWYW1:1:2106:22559:3255 1:N:0:TATGCAGTATACCTGT
AAGCTCGTAGTTGAATTTCGGGATCAATACGTCGGTCGTGCCTCGGTACGTACTAACGTCATTGATTTCTCCCTTCTGACGAGCCGTGATGTCATTAATTTGGTGTTACGGGGAGTCAGGACTGTTACTTTGAAAAAATTAGAGTGTTTAAAGCAGGCAATCGCTCGAATACATTAGCATGGAATAATGAAATAGGACGTTCGAACCTATTTTGTTGGTTTCTAGGATCGACGTAATGATTAATAGGGATAGTTGGGTGGAATTTTCGGGTGCCAAGGATCTCCAGTCACTATGCAGTATT
+
CCCCCGGGGGEGGGFGFGGGGGEEGGGGGGGGGGGGGGGCFFGGGGGGGGGGGGGGFGGGGFGGGGGGGGGGGF9FFGDGGGGGCEEFGGEFGGGGGGGGGGGGFGEGFGDGGGGGGGCFFFFFEGGGBEFFGGGGGFGGDDFFGG9FFGGGG9FFG7FFGFGGGGGGGG+>FGGGFCFGGDGGGCFF9DFFGGCGG7@B>>7FFG*>6FFC9CGGGGGG8B;C9C8<4C*==C>CC<7=+>1A;9CC6CFC9@+58EEGGC?C+<<5CG5D59>4C5>+<C97+<9CGF7CFCFG?<C90
@M03152:184:000000000-AWYW1:1:2106:9033:3375 1:N:0:TATGCAGTATACCTGT
AAGCTCGTAGTTGAATTTCGGGATCAATTTACTGGTCGTGCTATCGTACGTACTGGTTTTATTGATTCCTACCTTCTGACGAACCATGATGTCATTCATTTGGTGTCATGGGGAATCAGGACTGTTACTTTGAAAACATTAGAGTGTTTAAAGCAGGCTCACGCTTGAATACATTAGCATGGAATAACGAAATAGGACGTTTGATTCTATTTTGTTGGTTTCTAGGATCGTCGTAATGATTAATAGGGATAGTTGGGTGGAATTCTCGGGTGCCAAGGAACTCCAGTAACTATGCAGTATC
+
CCCCCDFGGGGGGGFGFEEEFECGGGEFGCEEEGFGGGCCFEAGGGGFEFGGGGGGGCEFFFGAEEFGGGGGGGGGGC9,B@FEF,6,@EAFGGGG,CFGFFGFGGGGFGGGG7=CF,FDFDGGFD<CFGCFGFGG8=FFFGFGEGFFEAB9FDFF7CGFGGGGG:==BFE??C5DFGGGG,,CD5>DGEE@FF9B,,8+<DCFFFA;FGAFGG7<>::D8EF,@,4@,3,,148<7FGG7C=2DAC,,=;,5>CG=EBE52CCF+41*=C5=*1;E>A6CB96+02+4::00:7EF9*++
@M03152:184:000000000-AWYW1:1:2106:19607:3507 1:N:0:TATGCAGTATACCTGT
AAGCTCGTAGTTGAATTTCGGGGGCATTCAGGCCAAAGCTCGTCCTTGTGGCGTGGCTGGGTCTGGGCTTCCTACGTTTGGATAGTGGGCAACCGCTTCCAATCATTTACTTTGAAAAAATTAGAGTGTTCAAAGCAGGCGTAACCTTGCCATTGAATATTACAGCATGGGATAATAGAATATGACGTTGGTCTTATTTTGTTGGTTTCTAAGGCTGATGTAATGATTAATAGGGATAGTTGGGTGGAATTCTCGGGTGCCAAGGAACTCCAGTCACTATGCAGTATATCGTATGCCGTCT
+
C@CCBFGFGGGGGGFFGGGGGGGGGEGGGGGGFGCFGEFGGGG7FFGGGGGGGE@FGGCGGGCFCGGFFFFFGFGGGFGGGGGCGGGFD<FEGGGGGGF8CFDFFFFFCGFDDGCG,EFC@FFGFAFEGGGGG95>8,8CCFGGGGGGFGDGGGDGFFGFGGDF9F7CF7C,,:FEBFGGFGGGFFC@5D,5;DDFDGGG?FC7,CFB;@<FCCB<C,2CGCFD?,?,=2>C;BCFE?CAG7+7C=C:?FF9CGCC8CECFC:EG6C*0<+*+220+94++<70::C++0AC**79+:C7A
@M03152:184:000000000-AWYW1:1:2106:21665:3559 1:N:0:TATGCAGTATACCTGT
AAGCTCGTAGTTGAATTTCGGGATCAAGGGATCGGTCATGCCTTGGTATGTACTGGTCTTATTGGTTCTCACCTTCTAAAGAACCATAATGTCATTCATCTGATGTTATGGGGAATTAGGACTGTTACCTTGAAAAAATTAGAGTGTTTAAAGCAGGCTTACGCTTGAATACATTAGCATGGAATAATGAAATAGGACATCCGATTCTATTTTGTTGGTTTCTAGGATCGATGTAATGATTAATAGGGATAGTTGGGTGGAATTCTCGGGTGCCAAGGAACTCCAGTCACTATGCAGTATC
+
CCCCCGGGEGGGGGGGGGGGGGGGGGGGGGGGGGGGGGGGGGGGGGGGGGGGGGGGGGGGGGGGGGGGGGGGGGGGGGGGGGGGGGGGGGFGGGGGGGGGGGFGGGGGGGGGGGGGGGGGGGGFGGGGGGFGGEGGGEFGGGGFGGGGGGGGFGFGDGGGGGDGGGFGGGGGAFFGFFGGGGGDFGGGFDGGGFGFFGGGGGD@CFGGGGGGGGCCFFGGFGGGG9FGFGEGGGGGFFCFD,<CFFFFC749>FDEGE8CG<9EGCFG4EGGDC7CGFA?CFGGFGC?CCG@C@F7<<>7+
@M03152:184:000000000-AWYW1:1:2106:23144:3699 1:N:0:TATGCAGTATACCTGT
AAGCTCGTAGTTGAATTTCGGATCTGGTGGGGTGGTCCGCCTGACGGCGTGTTTACTGCTCGACTGGGTCTTGCCTCTTGGTGAACCTTTGTGCTCTCTATGTAATGCATCGGGGAACCAGGACTTTTACCTTGAGAATATGAGAGTGGTCAAAGCAGGCCTATGCCTGAATACATTAGCATGGAATAATAAAATAGGACGTGTGGTTCTATTTTGTTGGTCTTTAAGAACTGCCGTAATGATTATTAGGGATAGTTGGGTGGAATTCTCGGGTGCCAAGGAATTCCAGTCACTATGCAGT
+
@-A8@FGCEF@<6-CCE9<FCFGEGGGC@BC@@CGFFE7FFEF6@F7F:FD@FC@FE9EGGE7@FFGCEFFGGGGG<FF,CCF<FGGFGG9C<9CBFDE<F,5<9FGEA9F:@7@@:4+B<FF<EFAA9?EEA<,B=,,5C,,C,C5C+,B@@,7@A<=C@FCFFD<,,,38=FFE9,8,@FGFECD9;EA=;;;>FGGG*>>F>EFEFGCGGF,,<EE>EFFFGFCG,?F7>9C*2:E5C+<++++<9+;*<*05>+:CEG5;0<8+:7*1:C3/09?*:CE*+:+<CF9@9?CC++*++
@M03152:184:000000000-AWYW1:1:2106:25716:3740 1:N:0:TATGCAGTATACCTGT
AAGCTCGTAGTTGAATTTCGGGGTCAGTAGGTCGGTCGTGCCAACGGTATGAACTGGCCTCACTGATTCCTCCCTCTTGTAGAACCGTGATGCCATTAACTTGGTGTTGCGGGGAAACAGGACTGTTACTTTGAAAAAATTAGAGTGTTTAAAGCAGGCTAACGCTTGAATACATTAGCATGGAATAATGAAATAGGACGTCGATCTTATTTTGTTGGTTTCTAGGGTTGACGTAATGATTAATAGGGATAGTTGGGTGGAATTCTCGGGTGCCAAGGAACTCCAGTCACTATGCAGTATT
+
CCCCCGGFEFCGGGGFGGGGGGGGGGGGGGGGGFFGGGGGGGGGGGGGGGGGGGGGGGGGGGGGGGGFGGGGGGGCGGGGGGGGFGGGGGFFFGCFGGGGGGGGGGGGGGGGGDGGGGGGGFFCFFGGGGGGGFGGGGGGGGGGGGFFGGGGFFFDGBE8=CFGFEGFFGGG9FGFGF,>FFGGGFGGGGGGGFGGGGGG>C7*6<FFDGGCCF8CFC::EFEGFFGFGDCFEEC**:9?@FGCDGFGC6AFF7+A=58>>@EF7A+:*>CDG9D<FFF?*<9<E692<*<9@:799?C7+
@M03152:184:000000000-AWYW1:1:2106:18149:3825 1:N:0:TATGCAGTATACCTGT
AAGCTCGTAGTTGAATTTCGGGATCAGTACGCTGGTCGTGCCTTCGGTATGCACTGGTGTCACTGGTTCCTACCTTCTGAAGAACCATCATGCCATTCAGTTGGTGTGGTGGGGAATCAGGACTGTTACTTTGAAAAAATTAGAGTGTTTAAAGCAGGCTCGCGCTTGAATACATTAGCATGGAATAATGAAATAGGACGTTTGACCCTATTTTGTTGGTTTCTAGGATCGACGTAATGATTAATAGGGATAGTTGGGTGGAATTCTCGGGTGCCAAGGAACTCGTGTAACTATGCAGTTA
+
CCCC9CB@FC@F@FGGCEEGCGCC<EEFFECFE;BFGEFGEEGFG@F@EFFFFDGFFFGGECFGGGGGGGGDCDGGG9FDEEF@@E<9CFFAFC6CDEDDGGGCB=FGG<=C:C:FEEAFGGFCAFFEFFCFG,?FFF=FFAFEF,?B?F,EE?,?A+4A8>CFEGC=FCFDFDG;FF@C9,>E>F4@FGGFFGGGCGGGFDFC93>DFGG@F,,6?,>>CG?;EF98<88**::CCC@@++<:CGGC*C)0@FCGGD81:EF;+<+057*9E**?C>3*02C7**2;*9++3:C+<7:++
@M03152:184:000000000-AWYW1:1:2106:25292:3939 1:N:0:TATGCAGTATACCTGT
AAGCTCGTAGTTGAATTTCGGGATCAATGCGTCGGTCGTGCCTTCGGTACGCACTAGCGTCATCGATTCCTCCCTTCTGAAGAACCGTGATGTCATTAATTTGGTGTTACGGGGAATCAGGACTGTTACCTTGAAAAAATTAGAGTGTTTAAAGCAGGCTAACGCTTGAATACATTAGCATGGAATAATGAAATAGGACGTTCGAACCTATTTTGTTGGTTTCTAGGATCGACGTAATGATTAATAGGGATAGTTGGGTGGAATTCTCGGGTGCCAAGGAACTCCCGTCACTATTCAGTAT
+
CCCCCGGGGGGGGGGGGGGGGGGGGGGGGGGGGGGGGGGGGGGGGFGGGGGGGGGFGGGGGGGGGGGGGGGGGGGGGGGGGCGGGGGGGGGDFGGGGGDFGGFFGGGGGFGGDFGGFGGG8CFCFFFGGGGGGFFGCGDFFFGGAADFGGFGF9FGGFFFGGGCG7FG?7FGGGGGFGGGGBD7FGFACFCGFGFCFGGGFG<@DGGGGGGGGGGGG,BCECFCCECFGGCEGGG=FGFFCFGGF@76*2;*+5<@?*;C>8097FF:*7*98>*:+5):C>6C6/:E5)*<+**+300++
@M03152:184:000000000-AWYW1:1:2106:22610:3992 1:N:0:TATGCAGTATACCTGT
AAGCTCGTAGTTGAATTTCGAACCTGGTCGGGCGGTCTGCCTTACGGTACGTACTGTCTGGCCGGGTTCTACCTCTTGGTGAGCCCGCATGCCCTTAATTGGGTGTGTCGGGGAACCAGGACTTTTACCTTGAGATAATTAGAGTGTTCAAAGCAGGCCTTTGCCCGAATACATTAGTATGGCATAATAAAATAGGACGCGCGGTTCTATTTTGTTGGTTTCTAGAGTTGCCGTAATGATTAATAGGGATAGTTTGGTGGGATTGTCGGGTGCCACGGAATCTCAGCCACTATGCAGTATC
+
A@CB-;@@-9@C<F9AEF9FGF?7F,,6;+@B@FGFGF8FGCG@6C:FFCCF,:CFFGCF@E<::=CFAD9FF<<=9,CFGA=F8,8:@B+,,:EF@,5,9,488@7BEC7F7@FGG8BF+>>F,?@,,3,C>=F,C,C9FCFGFDC3<=ACFDBD@7FFCE9F,3>F@C*>FF,7,3<<C7FFC7>B;DC,D9,,,,****<C1*42+?BAB:EFF5*105?2<C@@237A8/A*2<+3++37>@CE6:7EEC+<8:C8*;C80<+CDCCD*9:**0)/*++2:7+2C7++32*++2*+3
@M03152:184:000000000-AWYW1:1:2106:22116:4021 1:N:0:TATGCAGTATACCTGT
AAGCTCGTAGTTGAATTTCGGGATCAGTACGCTGGTCGTGCCTTCGGTATGCACTGGTGTCACTGGTTCCTCCCTTCTGAAGAACCGTCATGCCATTCCGTTGGTGTGGCGGGGAATCAGGACTGTTACTTTGAAAAAATTAGAGTGTTTAAAGCAGGCTCGCGCTTGAATAAATTAGCATGGAATTATGAATTAGGACGTTTGACCCTATTTTGTTGGTTTCTAGGATCGAAGTAATGATCAATGGGGATAGTTGGGTGGATTCCTCGGGTGGTATGGAACTCAAGTCACTATGCATTAT
+
C@@CAF@FEGECFFEFCFFGEGFGCEEEFFGGGGGGGGGC@FC<<C@BECFE<CE<FGFGGCFFGGG9EGGGGGGGGD@,FCF<FFGEBCEEFGEFCE<FA,?FC7FCCGGGGGGGGDCE8<CFFDFFGGFFC9<FC@C<><,:<<FGGGFFCFFAACGDCECE>*>DF:BC,3,@F:2?@EF8FF,;,2;C,6<:FGG7*<F*,?<C2:,?E9?<E*21=2+2++<?CGEG6*/+++90++3<:+7=*:>:8FGFC*2;E*+3+300*2*12)*0+0)2+2<*+3<:EBFGGGG?++*<3
@M03152:184:000000000-AWYW1:1:2106:24918:4031 1:N:0:TATGCAGTATACCTGT
AAGCTCGTAGTTGAATTTCGGGATCAATACGTCGGTCGTGCCTCGGTACGTACTAACGTCATTGATTTCTCCCTTCTGACGAGCCGTGATGTCATTAATTTGGTGTTACGGGGAGTCAGGACTGTTACTTTGAAAAAATTAGAGTGTTTAAAGCAGGCAATCGCTCGAATACATTAGCATGGCATAATAAAATAGGACGTGCGGTTCTATTTTGTTGGTTTCTAGAGTCGCCGTAATGATTAATAGGGATAGTTGGGTGGAATTCTCGGGTGCCAAGGAACTCCCGTCACTATGCAGTATT
+
CCCCCGGGGGGGGGGGGGGGGGGGGGGGGFGFGGGEGGEGDGAFGGGGGGGGGGGGGGGGGGGFFGGGGGGGGGGGGGGGGGGGGGEEGGFGGGGGCEFFGGGGGGGGGGGGGEGGGGGGFGGGFGGFGFGGFGFFFGGGFGGGGGDFGGGGGGFGGGFGFEFFFGEDFGGGGGGGF?FGGGFGGCEGGGGFFCFCCCECFGGGGGG99<<CEFGGFD5*A;EGGF9+?88EGECEGGE9<F@FF+AACGFGFGF+?58>5<@C+ACC5CCCCCGCG@FFC?9*/:**::+<77C7:C:++
@M03152:184:000000000-AWYW1:1:2106:19663:4051 1:N:0:TATGCAGTATACCTGT
AAGCTCGTAGTTGAATTTCGGGATTAATTTATTGGTCGTGCAATAGTACGTACTGGTATTATTGATTCCTACCTTCTGACGAACCATGATGTCATTAATTTGGTGTCATGGGGAATCAGGACTGTTACTTTGAAAAAATTAGAGCGTTTAAAGCAGGCTCACGCTTGAATACATTAGCATGGAATAACGAAATAGGACGTTTGATTCTATTTTGTTGGTTTCTAGGATCGACGTAATGATTAATAGGGATAGTTGGGTGGAATTCTCGGGTGCCAAGGAACTCCAGTCACTATGAAGTATA
+
C@CCCGGGGGGGGGGGGGFDEGGGGGGGFGGFGGFFEFGCGECFGGGGGGGGGGGGGGGFGGG@FGGGGGGGGGGGGGFGEGGGGGFFCFCE,FFFF@EGCGFF<FFGGFDD@CFEGFGDGGGGGGGGFGGA9BFGEFGGGGFGDFFGGDEFFEFFGGGGGFCEC:FFFFFAFFFDCFGFF<AEGGE9@E8BDGGGGGG>FCCGGGGEGGGGG9FEF:CFFGGGGGDCFGC>:BCGFCFGG,=:CDC=,,2=<7<8EEG7*23<CCC*>E88A8CC5:5C6CC7@EFECB7+9**+0+*++
@M03152:184:000000000-AWYW1:1:2106:15530:4140 1:N:0:TATGCAGTATACCTGT
AAGCTCGTAGTTGAATTTCGGGATCAATGGGTCGGTCGTGCCCTCGGTACGTACTGGCTTTATTGGTTCTCACCTTCTAATGAACCATAATGTCATTCATTTGATGTTATGGGGAATTAGGACTGTTACCTTGAAAAAATTAGAGTGTTTAAAGCAGGCTAACGCTTGAATACATTAGCATGGAATAATGAAATAGGACATCGCATTCTATTTTGTTGGTTTCTAGGATCGATGTAATGATTAATAGGGATAGTTGGGTGGAATTCTCGGGTGCCAAGGAACTCCAGCAACTATGAAGTAA
+
BCCC@FFFEECEGGGGG9CCFEFCGGFGEFDGFCGEEEEEFEEFEFGGCGGG@7FFGGFGGFGCEGCC@DF9@CFGCFAF<EGCGG=FGGFD?FFFGGGFGGGGGGGFCFEAFEFGGGFGGFGGFGCFCFGCGEGFGG:<<BFF?BEGFFFFD<<F<F=F8,,>CFD=FGGFDFGEG<FF,E8DF9DFFGGFGGGGGGGGCAF7>F*@EFDAFC=FF>54DG,?DFGGGGE*1?4<FG799,17BCBF,4;6FCE?CE*;CCC++2+45:=*=C47+;=*0<CCACG+2?A?FDG7C+2++
@M03152:184:000000000-AWYW1:1:2106:24100:4184 1:N:0:TATGCAGTATACCTGT
AAGCTCGTAGTTGAATTTCGAACCTGGTCGGGCGGTCTGCCTTACGGTACGTACTGTCTGGCCGGGTTCTACCTCTTGGTGAGCCGGCATGCCCTTAATTGGGTGTGTCGGGGAACCAGGACTTTTACCTTGAGAAAATTAGAGTGTTCAAAGCAGGCCTTTGCCCGAATACATTAGCATGGCATAATAAAATAGGACGTGCGGTTCTATTTTGTTGGTTTCTAGAGTCGCCGTAATGATTAATAGGGATAGTTGGGTGGAATTCTCGGGTGCCAAGGAAATCCAGTCACTTTGCAGTATT
+
AACCAEFECGFFGFFGGGGGGGGGGGGFFGGGGGGGGCFFGFGGGGDFGGGGFGGCGGFGFDCFEGGGGGGFGDDGGFFGGFECF:FEDGGGFFFGFFGGDGFGFFG?FGGGGDG7<>D@EG,=FGGF=FGGGGGDEGGFFFCCFFFCDCFFGCFGCECFGFGGECFFGGF:F9@BF7D,,>FGFCBFGFGGCFGC@7FEG7F*<:<+?E<F<B9FFCECCBC<C9C9<BG5CG8EFGG+<E9+00CEDF?++A<E*/;5*2<6+<2**7;3/926A>:6++39E?++06+++**0++*++
@M03152:184:000000000-AWYW1:1:2106:24222:4291 1:N:0:TATGCAGTATACCTGT
AAGCTCGTAGTTGAATTTCGGGATCAATTTATTGGTCGTGCTATTGTACGTACTGGTATTATTGATTTCTACCTTCTGACGAACCATGATGTCATTAATTTGGTGTCTTGGGGAATCAGGACTGTTACTTTGAAAAAACTAGAGTGTTTAAAGCAGTCTCACGCTTGAATACATTAGCGTGGAATAACGAAATAGGACGTTTGATTCTATTTTGTTGGTTTCTAGGATCGACGTAATGATTAATAGGGATAGTTGGGTGGCATTCTCGGGTGCCAAGGAACTCCAGTCACTATGCAGTATT
+
CCCCCGGGGGGGGGFGGGGGGGGGGGGGGGGGGGGGGGGGGGGGGGGGGGGGGGGGGGGGGGGGGGGGGGGGGGGGGGGGGGGGGGFGDGGFGGGGGFCFGGFFCGGGGFC8F@FFGGGFECGFGGEFGGGGGGFG8FE8FEFGF<BFGDGFFCDG,=AFGGGGGGGGFGGGGGGGFDE:F>FGGGGGGGGGGFF=FFGFG?C,@9,@AFFGA9D77,@EC,@9,,@D,>>*;BC,=:,<9F7ED78:?FA,>C9@E=E82<CB7+2*/7*58*:7:)5C65A*0+<CF???CDF7CFFC7
@M03152:184:000000000-AWYW1:1:2106:16801:4402 1:N:0:TATGCAGTATACCTGT
AAGCTCGTAGTTGAATTTCGGGATCAATATGCTGGTCGTGCTTTCGGTACGTACTGGCATCATTGGTTTCTCCCTTCTGATGAACCATGATGCCATTAATTTGGTGTCTTGGGGAATCAGGACTGTTACTTTGAAAAAATTAGAGAGTTTAAAGCAGGCTCACGCTTGAATACATTAGCATGGAATAATGAAATAGAACGTTTGATTCTATTTTGTTGGTTTCTAGGTTGGCCGTAATGATCAATAGGGCTGGTTGGTGGGAATTCTCGGGTGCCACGGAACTCCAGCCACTATGCAGTAT
+
--ACCGCFF-6EFG9@<6<<:C@@<EGFGGCCCF9CFEGCCE<<C@+BEFCF9<@F<EFAFFFC<CE6C6CFEFFEAFGGD@9C@C8FGCFC9CFC<C6E9FFAFDFECEFGFC7F8<ACFDDFEFFECABFE<B9?<:E=<,,B,4BEEFG9,CEF@@=FGD8BC4DDF99DD,DD9=>D9,@DF,;3,C=,,,,39>@<,8+7;3CFGFFC,,@,3,@D8DD,@B,,7*,<14:?;=:@2,,=,=C,0?**,44:/*4**5=6+B+8*3*33;F?):25*<:66++*.0++0:++3:03
@M03152:184:000000000-AWYW1:1:2106:18661:4415 1:N:0:TATGCAGTATACCTGT
AAGCTCGTAGTTGAATTTCGGGATCAGTACGCTGGTCGTGCCTTCGGTATGCACTGGTGTCACTGGTTCCTACCTTCTGAAGAACCGTCATGCCATTCAGTTGGTGTGGCGGGGAATCAGGACTGTTACTTTGAAAAAATTAGAGTGTTTAAAGCAGGCTCGCGCTTGAATACATTAGCATGGAATAATGAAATAGGACGTTTGACCCATTTTGTTGGTTTCTAGGATCGAAGTAATGATTAATAGGGATAGTTGGGTGGAATTTTCTGGTGCCCAGGCACTCCAGTCACTATTCCTTCTT
+
CCCCCGGGGGGGGGGGGGGGGGCFFGGGGGGGGGGGGGGGGGGFGGGGGGGGGGFEFG<F@FFFFFFGGGGGGGGGGGGGGGGGGGEFG@FFGGC9F<FFFGGEFGGGGGGGGGCFGGFCGEF?3CF<FDG?A,FACEGEGFFFAF<@FEDGGDC<,+53,@F:F7FCFFEFGC<F;;FCCGGGDE9;F9,<FCCCGFGGEGGCE,CFFFGFF9BE881CF;B>C92?B580=FF@C9<+<0<::+<***06:C7+8C8C5++<+<++*<9>+0*C=))278+0+02:FFG+@029++*++
@M03152:184:000000000-AWYW1:1:2106:24459:4418 1:N:0:TATGCAGTATACCTGT
AAGCTCGTAGTTGAATTTCGGATCTGGTTGGGTGGTCCGCCTGACGGCGTGTTTACTGCTTGACCGGGTCTTGCCTCTTAGTGAACCGGTGTGTTCTTTATTGAATGCATCGGGGAACTGGGACTTTTACCTTGAGAAAATTAGAGTGTTCAAAGCAGGCCCATGCCTGAATACATTAGCATGGAATAATAAAATAGGACGTGTGGTTCTATTTTGTTGGTTTTTAGAACTGCCGTAATGATTAATAGGGATAGTTGGGTGGAATTCTCTGGTGCTAAGGAACTCCAGTCACTATGCAGTA
+
CCCCBFC@FCCFCAFFEF@FGFGGGGGC9FEFFF+CFGGGGGG8F:+FEFGGGGGGGGGGG<DFGDCFFCGDFGGAFCFFFGGCFFGGGFGECFFFG9EDFGCEGGGGGGGFGFD::FFGC@F8ED9<@DDEFCF>A<BFD8DGGEFGGAFGGGCFF?@F7<FFGGGGFFGCEGGG=FFFFFGC,,6@EFBBFGAF,,?<FGGDCFCCFFCC92BEGFGGEF7FGGG?CCFFCC*=5*5FFCGCCEGC?=4F6F:9+?8CG5ECF6CCF7CGCFF*06)*3A7F@6CGGFGCCF=CGFGC7
@M03152:184:000000000-AWYW1:1:2106:8578:4503 1:N:0:TATGCAGTATACCTGT
AAGCTCGTAGTTGAATTTCGGGATCAATTTATTGGTCGTGCTATCGTACGTACTGGTATTATTGATTCCTACCTTCTGACGAACCATGATGTCATTAATTTGGTGTCATGGGGAATCAGGACTGTTACTTTGAAAAAATTAGAGTGTTTAAAGCAGGCTCACGCTTGAATACATTAGCATGGAATAACGAAATAGGACGTTTGATTCTATTTTGTTGGTTTCTAGGATCGACGTAATGATTAATAGGGATAGTTGGGTGGAATTCTCGGGTGCTAAGGAACTCCAGTCACTATGCAGTATA
+
CCCCCEGG7FFGGGGGGGGGEGFGGGCCGGGFGFGFGGEGGGAFCGGGGGGGGGGGFGGGGGGGGGGGGGGGGGGGGGGGGGGGGGFFGGGGFGGFFEFFGGFFFFGGGGGGGCEGGGFFGGGGGGGGGGGGFDFGGFG8<AD???FGGGGFGEFGD+AFGFCGEGGGGF9<?DGGGFGFD8DEGGGGEEG=EGGG<3C+D<CFGFGGGDFFFGGF7DECF,=DGEFAFGCEECDFG?2<9C,=CFG,;CAEGDGGDGDEFF9CC7+:5*:)8*3;C)2=:897EC:6<=CCF*:FF+7+3
@M03152:184:000000000-AWYW1:1:2106:7873:4643 1:N:0:TATGCAGTATACCTGT
AAGCTCGTAGTTGAATTTCGGGACTAACAGGTTGGTCGCGCCTTCGGTGTGTACTGGTCTAGTTGGTTTCTCCCTTCTGACGAACCACGATGTCATTAATTTGGTGTCGTGGGAAATCAGGACTGTTACTTTGAAAAAATTAGAGTGTTTAAAGCAAGCGATAGCTTGAATACATTAGCATGGAATAATGAAATAGGACGTTTGACTCTATTTTGTTGGTTTCTAGGATCTACGTAATGATTAATAGGGATAGTTGGGTGGAATTCTCGGGTGCCAAGGAACTCCAGTCACTATGCAGTAT
+
CC9CCGGGGGGGGGGGGGGGGGGGGGGGFGGFGGEGGGGGGGEGGGGGCFGG9FFFGGGGFFGGGDGGDGGGGGGGGGACFGGFGGGGGGGCEF<FFGAAFFFGGDGEFDCFGGG?EC?<FDFDFAEFGGGDGGGGGGGGCGGGFFCDFGGGGGFGFGGGEGGGGGGGGGGGABFGDGFDGGGFGGGDGC;FCC,9DFFDGGG7FFFFGGCEGG9FFGGGGGGFFF?:E,,>CF6,5CEGGGFGFGFFGFFGC@EEC51**:<B?+9+>=5>8D4D6@)228CFGF@FFFG9+0*<9CG9+
@M03152:184:000000000-AWYW1:1:2106:15523:4666 1:N:0:TATGCAGTATACCTGT
AAGCTCGTAGTTGAATTTCGGGATCAGTACGCTGGTCGTGCCTCCGGTATGTACTGGTGTCACTGGTTCCTCCCTTCTGAAGAACCATCATGCCATTAATTTGGTGTGGTGGGAAATCAGGACTGTTACCTTGAAAAAATTAGAGTGTTTAAAGCAGGCTCGCGCTTGAATACATTAGCATGGAATAATGAAATAGGACGTTAATTCTATTTTGTTGGTTTCTAGGATCGACGTAATGATTAATAGGGATAGTTGGGTGGAATTCTCGGGTGCCAAGGAACTCCAGTCACTATGCAGTATT
+
CCCCCGGGGGGGGGGGGGGGGGGGGGGGGGGGGGGGGGGGGGGGGGGGGGGGACGGGGGGGGGGGGGGGGGGFGGGGGGGGGGGGGGGGFGGGGFGGGGGGGGGGGGGGGGGGGGGGGGGGGGGGGGGGGGGGGFFD8FGGGGGGGGGGGGGGGGGGGGGGGGGGGGGFGGFGGGGFFF9=FFG>BFGGGGGGGGG7FGFGGG@;FGGGGFGGGGGDFGGFFG@EFFFC88EEEGGGFCGFDFFCFFD6=AEGDCE5CE789B>1ACECEF3;CGDDF>GC839F?2<:7C+:>FG++:3+
@M03152:184:000000000-AWYW1:1:2106:23851:4716 1:N:0:TATGCAGTATACCTGT
AAGCTCGTAGTTGAATTTCGGATCTGGTTGGGTGGTCCGCCTGACGGCGTGTTTACTGCTTGACCGGGTCTTGCCTCTTAGTGAACCGGTGTGTTCTTTATTGAATGCGTCGGGGAACTGGGACTTTTACCTTGAGAAATTCAGAGTGTTCAAAGCAGGCCTATTCCTTAATACATTAGCATGGGATAATAAAATAGGACGTGTGGTTCTATTTTGTTGGTTTTTAGAACTTCAGTAATGATTAATAGGGATAGATTTGTGGAATTCTCGTGTGACAAGGAACTACCTTCACTATGCCGTA
+
CBCCCGDFGDFFGD@<AFFFDEDGFGGGGGGG;CGGGGGGGGCGGGGGCFEGGGFGGGGGCFGGFEDGGGGG9EFAEGGGGFAFFGGGG>+B+F<EECCDAFF9,BBFF+CC:77=FG8A<8<ADDCDGGGGFF9DDE=,:,CAD==>89FFGFGEGFGDGGFG,@C,,3,@C9:CC;@7,FCE*,6?>>F,>BE?,?FFGG>F:F<*;F,@;,@,=2<CE*BCE5B8C?B+>++114=C9<+1++12C7A688++++<C@?E+3<97:E/58*0*09)/**0*+2*++)3++*2<++)/1
@M03152:184:000000000-AWYW1:1:2106:22343:4842 1:N:0:TATGCAGTATACCTGT
AAGCTCGTAGTTGAATTTCGGGACTAACAGGTTGGTCGCGCCTTCGGTGTGTACTGGTCTAGTTGGTTTCTCCCTTCTGACGAACCACGATGTCATTAATTTGGTGTCGTGGGAAATCAGGACTGTTACTTTGAAAAAATTAGAGTGTTTAAAGCAAGCGATAGCTTGAATACATTAGCATGGAATAATGAAATAGGACGTTTGATCCTATTTTGTTGGTTTCTAGGATCGACGTAATGATTAATAGGGATAGTTGGTTGGAATTTTCGGGTGCCAAGGAACCCCATTCACTATGCAGTAT
+
CCCCCGGGGGGGGGGGGGGGGGGGGGGGGGGGFGGGGGGGGGGGGGGGGGGGGGGFGGGGGGGGGGGGGGGGGGGGGGG,FFCGGGGDGGGGG9FFGGGGGGGGGGGGGDBFEGGGFFGGFGGGGGGGGGGGGGGGFCCGFGGGGGFGG<9FFGF@FD@GGGGGGGGGFFFGGGFGGGGGGGGGFGFFGGFGGGGGGGGGGGGE,@FGGCGG@GGGGCFCGFF?1;CBCGGDCEC8FC77CFCG7A7E6?AFGFE9?*1**<EF?++=DD5C5*97<>36A:*/;C*2+9:AC7CFG+:+0
@M03152:184:000000000-AWYW1:1:2106:20196:4860 1:N:0:TATGCAGTATACCTGT
AAGCTCGTAGTTGAATTTCGGGATCAATGCGTCGGTCGTGCCTTCGGTACGTACTAGCGTCATCGATTCCTCCCTTCTGAAGAACCGTGATGCCATTAATTTGGTGTTACGGGGAATCAGGACTGTTACCTTGAAAAAATTAGAGTGTTTAAAGCAGGCTAACGCTTGAATACATTAGCATGGAATAATGAAATAGGACGTTCGAACCTATTTTGTTGGTTTCTAGGATCGACGTAATGATTAATAGGGATAGTTGGGTGGAATTCTCGGGTGCCAAGGAACTCCAGTGACTATGCAGAAT
+
CCCCCGGBFFGGGGCFFGCGDEGGGFGGGFGGGGGGGGGEGGGGGGGGGCGGGGFFEFGFGGGDGGGGGFGGGGGGGGGGGGGGGGGGGFFGFGGGGE9?F?CEEGGGGGGGDDC@EFDFFF=FFFGGGGDGFDC<<AFFCCFGGFGFD@DCAFB>ADEFGCCE>FGFFGFFFDCFGGGECFGGEGGFGGDFFFGEFFGE7:@EGGGGGFGFFCEFFGG8CGGGEGGFG6=CEGGGC:C7=C?:CD@FFFFFGF+<6CEC5/2+0<@9DCE*****05>=6FCFG+<C+9FC@C*<++*0+
@M03152:184:000000000-AWYW1:1:2106:16168:5021 1:N:0:TATGCAGTATACCTGT
AAGCTCGTAGTTGAATTTCGGATCGGGTTGGGTGGTCCGCCTGACGGCGTGTTTTACTGCTCGACTGGGCCTTGCCTCTTGGTGAACCTTTGTGTTCTTCATTGAATGCGTCGGGGAACCAGGACTTTTACCTTGAGAAAATTAGAGTGTTCAAAGCAGGCCTATGCCTGAATACATTAGCATGGAATAATAAAATAGGACGTGTGGTTCTATTTTGTTGGTCTTTAAGAACTGCCGTAATGATTAATAGGGATAGTTGGGTGGAATTCTCGGGTGCCAAGGAACTCCAGTCACTATGCAG
+
CCCCCGGGGGGGGGGGGGGGGGGGGGGFGGGGGGGGGGGGGGGGGGGGGGGGGGGGGGGGGGGGGGGGGGGGGGGGGGGGGGGGGGGGGGGGGGFGGGGGGGGGGGGGGGGGGGGGEGGGGGGGGGGGGDGGGGGGGGGGGGGGGGGGGGGGGGGGGGGGGGGGGGGGGGGGGGGGGGGGGFGGGGGGGGGGGGGGGGGGFGGFFGGGCEFFGFGGGGGGGE@9EGGGFGGGCFGFECEEGGGGGGFGGCFGFGGDGGGGCGGGCFFFFGGCGDGGD@FGGFFGGGGCC6<6C77A+97?A
@M03152:184:000000000-AWYW1:1:2106:24141:5032 1:N:0:TATGCAGTATACCTGT
AAGCTCGTAGTTGAATTTCGAACCTGGTCGGGCGGTCTGCCTTACGGTACGTACTGTCTGGCCGGGTTCTACCTCTTGGTGAGCCGGCATGCCCTTAATTGGGTGTGTCGGGGAACCAGGACTTTTACCTTGAGAAAATTAGAGTGTTCAAAGCAGGCCTTTGCCCGAATACATTAGCATGGCATAATAAAATAGGACGTGCGGTTCTATTTTGTTGGTTTCTAGAGTCGCCGTAATGATTAATAGGGATAGTTGGGTGGAATTCTCGGGTGCCAAGGAACTCCAGTCACTATGCAGTATT
+
CCCCCGGGGGGGGGGGGGGGGGGGGGGGGGGGGGGGGGGGGGGGGGGGGGGGGGFFGGGG?FGGGGGGGGGGGGGGGGGGGGGGGGGGGGGGGGGGGGGGFGGGGGGFGGGGGGGFFGDGGGGGGGCFGCFFFFCFFGGGGGFGFGGGEGGGGGGGGGGGGGGFGGDDEGGFGGGGGGGGFFFGGGGGDFGFFG9E9C@CFGGGEEGGGGGGGFGGGGGGG+B++BEG9*:CCEC8CFFFFGGCC7CE*6;FGGG+?EG8;+9C7?CCFEFGCFCF=F)CF?FFCGG6CFGGGDF?EFFF7
@M03152:184:000000000-AWYW1:1:2106:14558:5037 1:N:0:TATGCAGTATACCTGT
AAGCTCGTAGTTGAATTTCGGGATCAGTACGCTGGTCGTGCCTTGGTATGTACTGGTGTTACTGGTTCCTACCTTCTGACGAACCGTCATGTCATTAATGTGGTGTGGCGGGAAATCAGGACTGTTACCTTGAAAAAATTAGAGTGTTTAAAGCAGGCTCGCGCTTGAATACATTAGCATGGAATAATGAAATAGGACGTTCGATCCTATTTTGTTGGTTTCTAGGATTGAAGGAAGGATTAATAGGGTGAGTTGGGTGGAATTTTCGGGTGCCAAGGAACTCCAGGCACTATACAGGATA
+
CCC9-C8@6@FFGGGGGFCFGGGCC8<FFFGEDC7CFFFCCFGGGGGGEFGCFGGGFFEFFFGG?G96EFG<,C9FFCCCFGECGG:FGG,ECDFGGCF,CEDDFE7FFGGGGFGGG<,=,DEEEFGFFE<E?<BE@C,>DFFGFGGGGFGGFFBD=7><CCEGEG7>DC@9,,7,3@9@FFFF:?FFGFCFFF,:3,561FFCFCFFEGFGCE,6BE5*C;CEG?EC+*25++*5***<7CE+2>6:**./<9ECE5CG5+<+030*)/89*2:C=F522++*++*//.*<C**03*1++
@M03152:184:000000000-AWYW1:1:2106:4610:5142 1:N:0:TATGCAGTATACCTGT
AAGCTCGTAGTTGAATTTCGGGACCAGGGCGGTCCGGTCTGCCGGGATGGTGTGCACTGGCCGCCCTGTCCTTCACTATATCTGCCGGTATGCTGGCCTCTGCTCTTAACTGAGTGGAGGCTCTCAGCTCCGGCTCGTTTACTTTGAGAAAATTAGAGTGTTTAAAGCAGGCGTTGCCAAAAACAAGAGCCTTGAATACTACAGCATGGAATAATGGAATAGGACCTCGTGCCTCGTTTTGTTGGTTTCTAGGAAGCGAAGTAATGATTAATAGGGCTAGGTGGGTGGAATTCTCGGGTGG
+
CCCC@-FGFGGFGGGGGGGGDGGGGGGGGGGGGFGGGG@FGGGGEGGGGGGGGGGFGGG8FCGGGGGGGGGGGFGGGGGGGGGGGGGGGGGGGGADFGGFGGGFFFGGGGGGGGEEDEFGGGGGGFF?,:DFEE::=7>FGFF9CFCF@AGGGFFFF,EFF9:CF,EDFGFGGGGGFFFGAGGGGF@,2,=F9FGGFFG;,7<<F+<+<FF?FFGGCBCF?F8CFGF8E8C5CC:8CFDG=:CED*7CEG4+AC78*:82?:903<:+*9:*+:4**0)**2+**12*/99620:EC5CE*
@M03152:184:000000000-AWYW1:1:2106:7562:5206 1:N:0:TATGCAGTATACCTGT
AAGCTCGTAGTTGAATTTCGGGATCAATACGTCGGTCGTGCCTCGGTACGTACTAACGTCATTGATTTCTCCCTTCTGATGAGCCGTGATGTCATTAATTTGGTGTTACGGGGAGTCAGGACTGTTACTTTGAAAAAATTAGAGTGTTTAAAGCAGGCAATCGCTCGAATACATTAGCATGGAATAATGAAATAGGACGTTCGAACCTATTTTGTTGGTTTCTAGGATCGACGTAATGATTAATAGGGATAGTTGGGTGGAATTCTCGGGTGCCAAGGAACTCCAGTCACTATGCAGTATT
+
CCCCCGGFFFGGGGGGGGGGGGGGGGGGGGGGGGGGGGGGGGGGGGGGGGGGGGGGGGGGGGGGGGGGGGGDFGGGGGDFGGGGGGGGGGGEGEFGGGGFGGGFGGGGGGGGGGGGGGGGDGGGGGGGCGGGGGGGGGFGGGGDFAFEFGGGGGGGGGFGGFGG@FGEGGGGGGGGGFGFFGFG9<ECGGDFC9FGGFGEGGGGGGCGGFFGGGGG>ECFGGGDFCEGGCE=E5BFGGC9C@<FG9ECCFFGFFGCGGEDGFFFCF?:C=C<EFCGC;>C:+<CFD+<:7C?AC?99::7+
@M03152:184:000000000-AWYW1:1:2106:17591:5403 1:N:0:TATGCAGTATACCTGT
AAGCTCGTAGTTGAATTTCGGGATCAATTTATTGGTCGTGCTATTGTACGTACTGGTATTATTGATTTCTACCTTCTGACGAACCATGATGTCATTAATTTGGTGTCTTGGGGAATCAGGACTGTTACTTTGAAAAAATTAGAGTGTTTAAAGCAGGCTCACGCTTGAATACATTAGCATGGAATAACGAAATAGGACGTCCGATTCTATTTTGTTGGTTTCTAGGATCGATGTAATGATTAATAGGGATAGTTGGGTGGAATTCTCGGGTGCCAAGGAACTCCAGTCACTATGCAGTATC
+
CCCCCGGGGGGGG<FGFGGGGGGGGGGGGGGGGGFGGGEGGGGGGFGGGGGGGGGGGGGGGGGGGGGGGGGFFGGGGGFGGGGGGGGGFGGGGGGGGFFFGGFGGF<FGFGGGGGGGFGGGGGGGGGGGGGGGGCF@=EFFG9FGGGGGGFGG,EFFGGGGGGGGGFFFG@AFGGGGDGGA8FGGGGFEG7FGCFFGGCFEGGGGGGFCFCGGGGFG53DCCFG:,@D?8*,5>D<EF:CFC,<C=CC,:46><78*AE78++B9E9C*=FDGDCCF:;CC++*+3539*++0:C?+3*+0
@M03152:184:000000000-AWYW1:1:2106:18118:5470 1:N:0:TATGCAGTATACCTGT
AAGCTCGTAGTTGAATTTCGGGGTCAGTAGGTCGGTCGTGCCACTGGTATGAACTGGTCTCACTGATTCCTCCCTCTTGTAGAACCGTGATGCCATTAATTTGGTGTTGCGGGGAAACAGGACTGTTACTTTGAAAAAATTAGAGTGTTTAAAGCAAGCTAACGCTTGAATACATTAGCATGGAATAATGAAATAGGACGTCGATCTTATTTTGTTGGTTTCTAGGGTTGACGTAATGATTAATAGGGATAGTTGGGTGGAATTCTCGGGTGCCAAGGAACTCCAGTCACTATGCAGTATC
+
CCCCCGGGGGGGGGGGGGGGGGGGGGGGGGGGGGGGGGGGGGGGGGGGGGGGGGGGGGGGGGGGGGGGGGGGGGGGGGGGGGGGGGGGGGGGGGGGGGGGGGGGGGGGGGGGGGGGGGGGGGGGGGGGGGGGGGGGGGGGGGGGGGGGGGGGGGGGGGGGGGGGGGGGGGGGGGGGGFGGGGGGGGGGGGGGGGGFGGCGCFGGGGGGGGGFGFGGG>CFGGGGGFGGGCBFGGGGGGGFGGFFGGGCEFFGGG7C5EEDFGDFGFCECC57157FCFFGFFC6@FGCFFCCGGGGD+2++
@M03152:184:000000000-AWYW1:1:2106:23819:5557 1:N:0:TATGCAGTATACCTGT
AAGCTCGTAGTTGAATTTCGGGGTCAGTAGGTCGGTCGTGCCAACGGTATGAACTGGTCTCACTGATTCCTCCCTCTTGTAGAACCGTGATGCCATTAACTTGGTGTTGCGGGGAAACAGGACTGTTACTTTGAAAAAATTAGAGTGTTTAAAGCAGGCTAACGCTTGAATACATTAGCATGGAATAATGAAATAGGACGTCGATCTTATTTTGTTGGTTTCTAGGGTTGACGTAATGATTAATAGGGATAGTTGGGTGGAATTTTCGGGTGCAAAGGAACGCCAGTCACTATGCAGTATA
+
CCCCCGGEGGGGGGGGGGFGGGGGGGGGGFGGGGGGGGGGGFEGGGGGGGGFGGGGGGGGGGGGGGGGGGGGGGGGGFF<FGGGGGGGFGFGGGGGGGGFGGGGEGGGGGGGGFEFGFGGGG@FFEAFGFGGGCEEEFGC8FFFGFGGG?=FFGGGFFGGDFFDGC7DCCGGFGCFFGGFFACE:FGFGGGGGGGGFFGEFE7CFGGGGGGGGGGFGGGCGEFFFCFCFGFF=ECFCFGG79FFC96CECFF7>:8*/*?E69++3355**9**:*7>F6*/*9C=@CAF+3<CF7++0++
@M03152:184:000000000-AWYW1:1:2106:21137:5749 1:N:0:TATGCAGTATACCTGT
AAGCTCGTAGTTGAATTTCGGGATCAGTACGTCGGTCGTGCCTCGGTACGTACTAACGTCATTGATTTCTCCCTTCTGACGAGCCGTGATGTCATTAATTTGGTGTTACGGGAAGTCAGGACTGTTACTTTGAAAAAATTAGAGTGTTTAAAGCAGGCAATCGCTCGAATACATTAGCATGGAATAATGAAATAGGACGTTCGGACCTATTTTGTTGGTTTCTAGGATCGACGTAATGATTAATAGGGATAGTTGGGTGGAATTCTCGGGTGCCAAGGAACTCCAGTCACTATGCAGTATT
+
BCCCCFGGDGFGGGGGGGGGGGGGGFGGGGGGGGGGGGGGGGGGGGGGGGGGGGGGGGGGGGGFFGGGFGGGGGGGGGGGGGGGGGGGGGGGGFGGGFGGGGGGGGGGGGGGGGGGCGGGGGGGGGGGGGGGGGGF8:FAFGFGFGGFGDFGFGGGGGFGDAFG,DEFGGGGG9FEGFFGGGGGGGGGGGGGDFGGGCEG7DFGGGGEGGGGGGGGGGEGFCF9FGGGF>ECCEFCFFFCGGFEGFFGFFAGCF+8C/=58<9<2<7:CE*5;*:*>)560ACCEFC<<*+<9D*<:0:9+
@M03152:184:000000000-AWYW1:1:2106:11628:5836 1:N:0:TATGCAGTATACCTGT
AAGCTCGTAGTTGAATTTCGGGATTAATTTATTGGTCGTGCAATAGTACGTACTGGTATTATTGATTCCTACCTTCTGACGAACCATGATGTCATTAATTTGGTGTCATGGGGAATCAGGACTGTTACTTTGAAAAAATTAGAGTGTTTAAAGCAGGCTCACGCTTGAATACATTAGCATGGAATAACGAAATAGGACGTTTGATTCTATTTTGTTGGTTTCTAGGATCGACGTAATGATTAATAGGGATAGTTGGGTGGAATTCTCTGGTGCCAAGGAACTCCAGTCACTATGCAGTATA
+
CCCCCFGF;FFFFGGGGGGGDGGGGGGGGGGGFGGGGGEEEGGGGGGGGGGGGGGGGGGGGGGGGGGFGGGGGGGFGGGGGGGGGGGGGDEGGGGGGGGGGFGGGFGGGF<FGCEGGFGFFGGFGGGGFGGGGAFF8>F8EDFGFGGDFGGGGDGGGGFDFGGGGGGGFGGGFGGGGGGEG<FFFFDEG6CFGGGGGGG+3@FFDGCCFGGGCFGGFC8DE;EFDDCG6CE:?EFGGFG7CFCC:1A,,:8CF@7CCEEGF9;?F79+;+3*>>76CA)6=6@CFFG9?A?C@@FCCFC9+
@M03152:184:000000000-AWYW1:1:2106:11054:5849 1:N:0:TATGCAGTATACCTGT
AAGCTCGTAGTTGAATTTCGGGGTCAGTACGCTGGTCGTGCCTTGGTATGTACTGGTGTTACTGGTTCCTACCTTCTGACGAACCGTCATGTCATTAATTTGGTGCGGCGGGGAATCAGGACTGTTACTTTGAAAAAATTAGAGTGTTTAAAGCAGGCTCGCGCTTGAATACATTAGCATGGAATAATGAAATAGGACGCTCGATCCTATTTTGTAGGTTTCTAGGATTGACGTAATGATTAAAAGAAATAGTTGGGTGGAATTCTCGGGTGCCAAGGAAACCCAGTAACTATGCAGTATT
+
CC6ACGGGGGGGGGGGGGGGGGGGGGGGGGGGGGGGGGGGGGGGGGGGGGGGGGGGGGGGGGGGGGGGGGGGGGGGGGGGGGGGGGGGGDFFGG9CFGGGGGGCCEFGGGEGGGGGGGGG?DFGFGGGGGADFGGGGGGGGGGGFGFGGGGGF9FFFGGGGCGCG>FCGGGFGGGGF?FGGGGGGFGGGFGGGFGGGGGG7FFGCFD9C@<FC78CFFFGDCFGG6CFGGG7CECFGGF?EF9+*+**2<80+3++2CEEC69@2C95FCEDCGFFCFF?0*:5**<<?4C7+:*0<<7+3
@M03152:184:000000000-AWYW1:1:2106:24650:6093 1:N:0:TATGCAGTATACCTGT
AAGCTCGTAGTTGAATTTCGGGATCAATACGTCGGTCGTGCCTCGGTACGTACTAACGTCATTGATTTCTCCCTTCTGACGAGCCGTGATGTCATTAATTTGGTGTTACGGGGAGTCAGGACTGTTACTTTGAAAAAATTAGAGTGTTTAAAGCAGGCAATCGCTCGAATACATTAGCATGGAATAATGAAATAGGACGTTCGAACCTATTTTGTTGGTTTCTAGGATCGACGTAATGATTAATAGGGATAGTTGGGTGGAATTCTCGGGTGCCAAGGAACTCCAGTCACTATGCAGTATT
+
CCCCCGGGGGGGGGFGGGGGGGGGGGGGGGGGGGGGGGGGGGGGGGGGGGGGGGGGGGGGDGGGGGGGGGGGGGGGGGGGGGGGGGGGGFFFFGGGGGGEFCGGGGGGGGGGGDFFGGGGGGGGGGFGGGGGGGGGGGGGGGGGDFGFFGGGGGGGGCFGCDF?,>FGGGGGG9CCFGGGFCCD:CC9EGGGG=EFFCBFGGGGGF7BDFFGCGCFGCEFFFGFFFDFCE5*8*3CFDCEFF79:>EC7=FF9F9C*:*?FDFF?C75DC@)A*:7F)<FGGCFG6<CC?C?<770?9::+
@M03152:184:000000000-AWYW1:1:2106:15954:6139 1:N:0:TATGCAGTATACCTGT
AAGCTCGTAGTTGAATTTCGGGGTCAGTAGGTCGGTCGTGCCAACGGTATGAACTGGCCTCACTGATTCCTCCCTCTTGTAGAACCGTGATGCCATTAACTTGGTGTTGCGGGGAAACAGGACTGTTACTTTGAAAAAATTGGAGTGTTTAAAGCAGGCTAACGCTTGAATACATTAGCATGGAATAATGAAATAGGACGTCGATCTTATTTTGTTGGTTTCTAGGGTTGACGTAATGATTAATAGGGATAGTTGGTGGGAATTCTCGGGTGCCAAGGACCTCCAGTCACTATGCAGTATA
+
CCCCCGGBFFFEGGGGGGGGGGGGGGFGAFGFGGGGGGGGGGGGGGGGGGGGGEG@FFD@FG8FCFGGGGGGGGF8FGGGGGGGGGGGGGGGFGGGGGFCA<FGGGGEGGGGGGGGGGFFGDGGGGGGGGFGGFAFGAFEFFFGGFFGFGGGGFFDCDCEGGGGCF+FFCEFFFFAFF7FFGGGGGFDFFGGFGCD@FFF:FCE7,,2;;9CFFDGGGGGG9CFGGFGG5+5=8C85C9+211=F+0=6C;CCFFE**/:>+A6CG<*97;<C4C*:>4***39C++++*<+<:7CC<*++
@M03152:184:000000000-AWYW1:1:2106:11914:6164 1:N:0:TATGCAGTATACCTGT
AAGCTCGTAGTTGAATTTCGGGATCAATATGTCGGTCGTGCCTCGGTACGTACTGGCATCATTGGTTTCTCCCTTCTGATGAACCATGATGCCATTAATTTGGTGTCGTGGGGAATCAGGACTGTTACTTTGAAAAAATTAGAGTGTTTAAAGCAGGCTCACGCTTGAATACATTAGCATGGAATAATGAAATAGGACGTTTGATTCTATTTTGTTGGTTTCTAGGATCGACGTAATGATTAATAGGGATATTTGGGTGGAATTCTCGGGTGCCAAGGAACTCCAGTCACTATGCAGTAGT
+
CCCCCGGGGGGGGGGGGGGGGGGGGGGGGGGGGGGGGGGGGGGGGGGGGGGGGGFGGGGGGGGFGGGGGGGGGGFGGGGGGFFGGGGFGGGGGGFGAGGGGGFFFGDFGGGGG7EGG9FF=FFFFGFGGGC?F<?DC:@FDGGGFFGFGGGGGGGGFCFF9DFFFC=F=FGGGCDEGGFGGF@DGCADFGGFGGGFGGGFFGGFGAFG9CFCEFFGGGGFGGG,=DGGF*:CE*1C?C,,44=CDF,=FFA++1+>?EG**3<C@@9*2CFDDGC6/))27029+<:+09C++**2:30+0
@M03152:184:000000000-AWYW1:1:2106:9686:6206 1:N:0:TATGCAGTATACCTGT
AAGCTCGTAGTTGAATTTCGGGCCTGGCCGGGCGGTCTGCCTAACGGCACGTACTGTCTGGGCGGGCCTTACCTCTTGGTGAGCCGGCGTGCCCTTTGTTGGTGTGCGTCGGGGAACCAGGACCTTTACCTTGAGAAAATTAGAGTGTTCAAAGCAGGCCTATGCCTGAATACATTAGCATGGAATAATAAAATAGGACGCGCGGTTCTATTTTGTTGGTTTCTAGAGTCGCCGTAATGATTAATAGGGATAGTTGGGGGGAATCCTCGGGTGCCAAGGAACTCCAGTCACTATGCAGTAA
+
A<CC-FG:FGGGGGGGGGGG@CFEGGGFFGEEGGEG@FEAGGGFFC@CGGEGFGGAFGFGGGG7F+@=FEEDG<F<F?CG7FGCE@FFGCBFEGGGGGGFFGE7FCCEB:37FF:FCE<>*18>CFFFGFFC@<E@FBC<8::B<@FFF9C;9=F,F7<BCEFG92FGFFD:<,<B2<FCFF+2?<@CBF9E?:FE6+<E5:CE8:88<20<@++2**;EEFFC@E++3<EGG>/8*22+++0220<?:65E@C+<8E**2/1*++2<7=C5CD4C75)AFGE:8+3<C=FE7:FC79CF+
@M03152:184:000000000-AWYW1:1:2106:6086:6316 1:N:0:TATGCAGTATACCTGT
AAGCTCGTAGTTGCATTTCGGGGTCAGTAGGTCGGTCGTGCCACCGGTATGAACTGGCTTCACTGATTCCTCCCTCTTGTAGAACCGTGATGCCATTACTTTGATGTTGCGGGGAAACAGGACTGTTACTTTGAAAAAATTAGAGTGTTTAAAGAAGGCTAACGCTTGAATACATTAGCATGGAATAATGAAATGGGACGACGATCTTATTTTGTTGGTTTTCTAGGGTTGACGTAATGATTAATAAGGATAGTTGGGTGGAATTCTCGGGTGCCAAGGAACTCCAGTAACTATGCAGTAA
+
C@BC--BF@FBEGDDFGGGFCCEF7@FFCGFCEF7FCE@EEGFCFGGGD@F9<FFGGFFGEFFGGGGGF9FFE:F@FFGG,@CEGGD?=CFG?FEGGE,?E9F,FCF9C9F@G>7?,,9BF=DFFE9BFGFGGGGFCDCCFB,CCACB<DGG9,3=<D@FFFDFDGEC@FCFGGFF,,>@9@FGFA@FGFCC;EG,3>,<*>7C*:2,27@;CECE88818E@9E+?8CGD?EG**>C+12<11:++++39<8+<0<:**//+<++2+97*/8***+85:C6+:08C++9?CC>C+<?:2+
@M03152:184:000000000-AWYW1:1:2106:20959:6404 1:N:0:TATGCAGTATACCTGT
AAGCTCGTAGTTGAATTTCGAACCTGGTCGGGCGGTCTGCCTTACGGTACGTACTGTCTGGCCGGGTTCTACCTCTTGGTGAGCCGGCATGCCCTTAATTGGGTGTGTCGGGGAACCAGGACTTTTACCTTGAGAAAATTAGAGTGTTCAAAGCAGGCCTTTGCCCGAATACATTAGCATGACATAATAAAATAGGACGTGCGGTTCTATTTTGTTGGTTTCTAGAGTCGCCGTAATGATTAATAGGGATATTTGTGTGGAATTCTCGGGTGCCAAGGAACTCCAGTCACTTTGCAGTATT
+
CCCCCGGEGG@FGFGGGGGGGGGGGGGGGGGGGGGGGGFDGGGGGGCGGGGGDGGEGGGGGGGGDGGGGGGGG=CFF<FFCEFGGDGG@FGGGGGGFFGGGGG:FGGGGGGGGEDGGFDGGGGGGGGGGGCGFDGCFGFFFFFGGGGGGGGGGGCFDBFGFGGGFCGGGGGCA9@F97DFCG?FB,?FCCCFGGFGGGGF*<=@FGDG9FGG9,CF7*BFC;;+>;CFE*B=CGC*:<+A79ACFF?*2:.0<@C+*20*<<+<+92***/)*2:0A::C78A>6@FF+*<+<*0<+<03+
@M03152:184:000000000-AWYW1:1:2106:23664:6418 1:N:0:TATGCAGTATACCTGT
AAGCTCGTAGTTGAATTTCGGGGTTAGTAGGTTGGTCATGCCTCTGGTATGTACTGGTCTCACTGATTCCTCCTTCCTGATGAGCCGTAATGCCATTAATTTGGTGTTGCGAGGAATCTGGACTGTTACTTCGAAAAAATTAGAGTGTTTAAAGCAGGCTAACGCTTGAATACATTAGCATGGAATAATGAAATAGTACGTTCGATCCTATTTTGTTGGTTTCTAGGATTGACGTAATGATTCATAGGGATAGTTGGTTGGATTTCTCGGGTGCCAAGGAACTCCAGTCACTATGCAGTAT
+
CCC9@AC@-9CFFA96CC6C:7F@CC8@EFGFFFCFCFFGGGGEEGGGGGGFFCGEGGC<EFGAFGGGGGDFEGGCGGGGGGGCFFE8@8CFFF:EFGFFAFGFF@FEFC7+@:CFGFGGGGGFGGGGFFGG74,8:<FDFFFGGGG<<,,5:?FG8+@8=,AFEGGG,8,AF,@C9>DEDFDGGGC,@=9CBEEC=D<F<FC@FFFGG9,@ECFGCC>CFCCEG9D8>CFGG5E*4=E,1,,4B;CA,6A86CC7,*6CC?+>C+;@*7C<555@C))*0*7+>9<+3/+<77*?79093
@M03152:184:000000000-AWYW1:1:2106:22887:6479 1:N:0:TATGCAGTATACCTGT
AAGCTCGTAGTTGAATTTCGGGGTTAGTAGGCTGGTCGTGCCACCGGTACGTACTGGTCTTACTGATTCCTCCTTCCTGATGAACTGTAATGCCATTAATTTGGTGTTGCAGGGAATCTGGACTGTTACTTTGAAAAAATTAGAGTGTTTAAAGCAGGCTAACGCTTGAATACATTAGCATGGAATAATGAAATAGGACGTTCGATCCTATTTTGTTGGTTTCTAGGATTGACGTAATGATTAATAGGGATAGTTGGGTGGAATTCTCGGGTGCCAAGGCACTCCAGTCACTATGCAGTAT
+
CCCCCFGGGGFGGGGGGGGGGGGFGGGGGGGGGGEGGGGGGGGGGGGGGGGGFFGFGGGGGGGGGGGGGGGGGGGFFGF<FFFGFGGGGGGFGFFGGFEFGGGDGGGGGGGGGGGFCGEFCAEFDGGGGGGGCACAFGDGGGGGGGGGGGGGGGGGFFGGGGG:CFGGFGGGGGGE?5AFGGFDEDGFGGAF9EGGGA7FFFGGGF7ED=CGFGAFEGFGFGGGFGGCFG6D9C8*,=CCGC,4BAF,=6AGD?G?E5=:*;++=+;:3:5>EGCF+))*2*:CFCCFGFF?9CG79+:C0
@M03152:184:000000000-AWYW1:1:2106:27461:6491 1:N:0:TATGCAGTATACCTGT
AAGCTCGTAGTTGAATTTCGAAATCAATTTTCTGGTCATACCTTTGTATGTACTGGTCTTATTGATTTCTCCTTTCTGATGAACTACAATGTCATTAATTTGATGTTATGGGGAATCAGGACTATTACTTTGAAAAAATTAGAGTGTTTAAAGCAGGCTTATGCTTGAATACATTAGCATGGAATAATGAAATAGGACGTTTGATTCTATTTTGTTGGTTTCTAGGATTGACGTAATGATTAATATGGATAGTTGGGTGGATTTCTCGGGTGCCAAGGAACTCCAGTCACTATGCAGTTTA
+
CCCCCGGCFFGGGDFCGGFGGGGGFFCGGGFCEGDGGFGFGGDFGGGAAEGGFGGGGGGEFGGFF<FGGGGGGGG<EF9E<E@EGGFGEG9FGGGGG<FGGGCEFFDFAFFGGECFCCFFGGG@FF<FFGFF9F9E8=DFBFFFGGGGGFCFF,AEFGGGCGG9FCC<DGFFDGFF98EAEA,>EC9ECD=FGGD,C,@@<FE,C,ACFGFGGGFFG8C?FGGEDFFGGC,3::88CAFG7;<:C:EE,@=<F7BD89*>>,,?CFFD*=@4*0+;,86EECF4ACGC,@FF9+;@C9+++
@M03152:184:000000000-AWYW1:1:2106:18949:6636 1:N:0:TATGCAGTATACCTGT
AAGCTCGTAGTTGAATTTCGGGATCAGTACGCTGGTCGTGCCTTCGGTATGCACTGGTGTCACTGGTTCCTCCCTTCTGAAGAACCGTCATGCCATTCAGTTGGTGTGGCGGGGAATCAGGACTGTTACTTTGAAAAAATTAGAGTGTTTAAAGCAGGCTCGCGCTTGAATACATTAGCATGGAATAATGAAATAGGGCGTTTGACCCTATTTTGTTGGTTTCTAGGATCGGCGTAATGATTAATAGGGATAGTTGGGTGGAATTTTCGGGTGCCAAGGAACTCCAGTCACTATGCAGTAT
+
CCCC9DFGGGGGGGGGGGGGGGGGGGGGGGGGGGGGGGGGGGGGGGGGGGGGGGGGGGGGGGGGGGGGGGGGGGGGGGGGGGGGGGGGGGGGGGGGGGGGGGGGGGGGGGEGGGGDGGGGGFGGGFGGGGGGGGGGGGGGGGGFCGGGGGGGGGGGGGGGGGGGGGGGGDF@EAFECFFGGFFCCFEGFGGGGGGGFGGGEEGE<2?EFFGFGGGFG>FCFGFGFFCFEFDEEE:ECGG+<C<CFFGGGGF66<C9CGGDGFGGG++31>CFGDCC7>>6CCG>8<8:C00:<DFFCFGG+
@M03152:184:000000000-AWYW1:1:2106:7778:6652 1:N:0:TATGCAGTATACCTGT
AAGCTCGTAGTTGAATTTCGGGGTCAGTAGGTCGGTCGTGCCACCGGTACGTACTGGCTTCACTGATTCCTCCCTCTTGCAGAACCGTGATGCCATTAGTTTGGTGTTGCGGGGAAACAGGACTGTTACTTTGAAAAAATTAGAGTGTTTAAAGCAGGCTAACGCTTGAATACATTAGCATGGAATAATGAAATAGGACGTTGATCTTATTTTGTTGGTTTCTAGGATTGACGTAATGATTAATAGGGATAGTTGAGTGGAATTCTCGGGTGCCAAGTAACTCAAGTCACTATGCAGTATT
+
CCCCCGGGGGGGGGGGGGGGGGGGGGGGGGGFGGGGGGGGGGGGGGGGGGGGGGGGGGGGGGGGGGGGGGGGGGGGGGGGGGGGGGGCGCFGGGGGGCGFGGGGGGGGGGGGGGGGGGGGGGGGFGGGGGGGGGGGFGGGGCFDFAFGGGGGGGGGGGGGGGGGEDGGGGGEGGGFFFGGGGGGGGGGFGGCCFGGGGGGGCFFGGGGFCFCFGGGGDGFEGGGDGBEGDF7;8FCF7<<EGGGDGFDD=F6<@C9+<9;?<E<+<9**:8<57:FG*9FFFF7+<09EFGGGFF:+02+0
@M03152:184:000000000-AWYW1:1:2106:15343:6657 1:N:0:TATGCAGTATACCTGT
AAGCTCGTAGTTGAATTTCGAACCTGGTCGGGCGGTCTGCCTTACGGTACGTACTGTCTGGCCGGGTTCTACCTCTTGGTGAGCCGGCATGCCCTTAATTGGGTGTGTCGGGGAACCAGGACTTTTACCTTGAGAAAATTAGAGTGTTCAAAGCAGGCCTTTGCCCGAATACATTAGCATGGCATAATAAAATAGGACGTGCGGTTCTATTTTGTTGGTTTCTAGAGTCGCCGTAATGATTAATAGGGATAGTTGGGTGGAATTCTCGGGTGCCAAGGAACTCCAGTCACTATGCAGTATT
+
CCCCCGGGGGGGGGGGGGGGGGGGGGGGGGGGGGGGGGGGGGGFGGEGGGGGGGGGGGGG?GGGGGGGGGGGGGGGGGGGGGGGGGGGGGGGGGGGGGGGGGGGGGGGGGGGGGGGGGGGGGGGGGGGGGGGGGGGGGGGGGGGGGGGGGGGGGGFGGGGGGGGGGGGGGFEEGGGCFGGGGGGGGGGGFGGGFGGFGGGCFFECFFGGGGGGFFGGDEGGGGG?FGGFEGGGGGGGGFFFFCFFFGFGGFGGGF6?GG>EFFGFGGDFGG5AF77FFFGFFFFFG9C:??<<C*+++0++
@M03152:184:000000000-AWYW1:1:2106:26999:6671 1:N:0:TATGCAGTATACCTGT
AAGCTCGTAGTTGAATTTCGGGATTGACTCGATGGTCGTGCCTTAAGGGGTATGAACTGTCGCTGTTGATTTCTCACCTTCTGGAGAAGCTCGATGTCCTTAGTTGGATGTCTTGTGGAACCAGGACCTTTACCTTGAAAAAATTAGAGTGTTTAAAGCAGGCATTATGCTCGAATACATTAGCATGGAATAATAGAATAGGACGGCATGGTTCTATTTTGTTGGTTTCTAGGATCACAGTAATGATTAATAGGGATAGTTGGGTGGAATTCTCGGGTGCCAAGGAACTCAAGTCACTATG
+
CCCCCGGGGGGGGGGGGGGGGGGGGGGGGGGFGGGGGGGGGGGGGGGGFDGGGGGGGGGGFGGGGGGGGGGGGGGGGGFGGCFGGGDGGFGGGGGGGGGGGDGGGGGGGGGFGGGGGGFGGGGGGGGGGGGGGCFGGFGGDGGGGGFGGGGGGGGFGGCFGGGGGGGGEFFFGCCDCCFGGGGGGGF8@FGGAFFGGGGGFGGGGGGGGGGFGGGGGCGGCGG8@BFD9BFGDEGFGG,24C77:CFGGGFFAGGGGGFFGFC5C58=FDC7F7DF*2572BFGFFFGGF9+<::CF?F++
@M03152:184:000000000-AWYW1:1:2106:27161:6685 1:N:0:TATGCAGTATACCTGT
AAGCTCGTAGTTGAATTTCGGGATCAATACGTCGGTCGTACCTTCGGTACGTACTAACGTTATTGATTTCTCCCTTCTGACGAACCGTGATGTCATTAATTTGATGTTACGGGAAGTTAGGGCTGTTACTTTGAAAAAATTAGAGTGTTTAAAGCAGGCAATCGCTCGAATACATTAGCATGTAATAATGAAATAGGACGTTCGAACCTATTTTGTTGGTTTCTAGGATCGACGTAATGATTAATAGGGATAGTTGGGTGGATTTCTCGGGTGCCAAGGAACTCCAGTCACTATGCAGTAT
+
CCCCCGGGGGGGGGGGGGGGGGGGGGFFFGGGGGGEGGGGGGGGFFGGGGGGFGF@EFGGG<FGGGGGGGGGGGGGGGFGGGEFEGGGGFFGGGFGGCEFGGGCEDFGFGGEGCEDGEFGGGFGGEGFGGGGCEGGGGGGFGGF,,5ECEFGCF,,D3>F@EGFF3@CGCEFFCDGGCGFBFCGCF=EECC9BDGG<:FEGGF*3,6>E:FFGFEGGGGGGFGGGF,>2:*=EC:*2=C?FGFCDD7CGGFG69E7+>C@5C+2+++<<55>57**05@FG@CFEGGGG@??+?2A79:CC
@M03152:184:000000000-AWYW1:1:2106:8808:6763 1:N:0:TATGCAGTATACCTGT
AAGCTCGTAGTTGAATTTCGAACCTGGTCGGGCGGTCTGCCTTACGGTACGTACTGTCTGGCCGGGTTCTACCTCTTGGTGAGCCGGCATGCCCTTAATTGGGTGTGTCGGGGAACCAGGACTTTTACCTTGAGAAAATTAGAGTGTTCAAAGCAGGCCTTTGCCCGAATACATTAGCATGGCATAATAAAATAGGACGTACGGTTCTATTTTGTTGGTTTCTAGAGTCGCCGTAATGATTTATAGGGATAGTTGGGTGGAGTTCTCGGGTGCCAAGGAACTCCAGTCACTATGGAGTATT
+
CCCCCGGGGGGGF9EGGGEGGGGGGGGGGGGGGGDGGGFGGGGGGCGGGGGGGFGDFFG<@EFEGEGGGGFFGGG@CCGFFA=EFGGG>FGDGGGGFADBFFGCFEGGFEGGG7FFGGGGDGGGGFGGGFFGCC8<<8>FG8F,@FGGGFCC9<DFGGGGGGFG9FFEGE>FGGFCFFGG,DEFDG?DFG?FG9EC9CFGFGF:?FFFEFGGGGCC7*=C=2>CC9<FG51;5:?=F7+<?+3<DC<66=FGGG?E=5ACF*<C:+3:35FCCFC<F3@:E6CCG8@??*9+A7*3:770+
@M03152:184:000000000-AWYW1:1:2106:19524:6764 1:N:0:TATGCAGTATACCTGT
AAGCTCGTAGTTGAATTTCGAAATCAATTTTCTGGTCATACCTTTGTATGTACTGGTCTTATTGATTTCTCCTTTCTGATGAACTACAATGTCATTAATTTGATGTTATGGGGAATCAGGACTATTACTTTGAAAAAATTAGAGTGTTTAAAGCAGGCTTATGCTTGAATACATTAGCATGGAATAATGAAATAGGACGTTTGATTCTATTTTGTTGGTTTCTAGGATTGACGTAATGATTAATAGGGATAGTTGGGTGGAATTCTCGGGTGCCAAGGAACTCCAGTCACTATGCAGTACT
+
CCCCCFCGGGGGGGGGGGGGGGGGGGFGGGGGGGGGGGGGGGGGGGGGGGGGGGGGGGGGGGGFGGGGGGGFGGGFGFFGGGGGGGGGGGGGGEFDFGGFGGGGGGGFGEDGDCEGGGGGGGGGGGGGGGFFGGGGFEGGGCGFGGGGGGGGGGGGGGGGCFCGEF9FEFGGGGGGGGGGGFG9EFFFGF,?FFGG?<==FFGCFGCF;DFGGGGGGCGGGGGEED8@F8@DGGGFGGGGGGCFGFG6,79?DGFF5EDCFGC6,=C5C4DC58FCF>AFGGF*5AC++;7CGCFCFCC++
@M03152:184:000000000-AWYW1:1:2106:7732:6858 1:N:0:TATGCAGTATACCTGT
AAGCTCGTAGTTGAATTTCGGGATCAGTACGCTGGTCGTGCCTTCGGTATGCACTGGTGTCACTGGTTCCTACCTTCTGAAGAACCATCATGCCATTCAGTTGGTGTGGTGGGGAATCAGGACTGTTACTTTGAAAAAATTAGAGTGTTTAAAGCAGGCTCGCGCTTGAATACATTAGCATGGAATAATGAAATAGGACGTTTGACCCTATTTTGTTGGTTTCTAGGATCGACGTAATGATTAATAGGGATAGTTGGGTGGAATTCTCGGGTGCCAAGGAACTCCAGTCACTATGCAGTAA
+
CCCCCGGGGGGGGGGGGGGGGGGGGGGGGGGGGGGGGGGGGGGGGGGGGGGGGGGGGGGGFGGGGGGGGGGFGGGGGGGGGGGGGGGGGGGGGGFFGGGGGGGGFGGGGGGGGGGCFGGGGGGFGGGGGGGGGFFGGGGCEGGFF?FGFGCFFFGGGGGGGGGGGGGGGG<FGGGGGGDGAGGGGFGGGGGCFGGGGG@FEGGGGGGGGGG9EGG<DCFGFE?FGGFEGFE5*=BFGGGC7@F<++=C66AE9@:EDEEC589C?9E:C*:DDG9D6>@FECG>CF+3<9+A@FG77C:++
@M03152:184:000000000-AWYW1:1:2106:11519:6908 1:N:0:TATGCAGTATACCTGT
AAGCTCGTAGTTGAATTTCGGGATCAATTTATTGGTCGTGCTATTGTACGTACTGGTATTATTGATTCCTACCTTCTGACGAACCATGATGTCATTAATTTGGTGTCTTGGGGAATCAGGACTGTTACTTTGAAAAAATTAGAGTGTTTAAAGCAGGCTCACGCTTGAATACATTAGCATGGAATAACGAAATAGGACGTTTGATTCTATTTTGTTGGTTTCTAGGATCGACGTAATGATTAATAGGGATAGTTGGGTGGAATTCTCGGGTGCCAAGGAACTCAGGTAACTATGCAGTATT
+
CCCC9FGGGGGGGGGGGGGGGGGGGGGGGGGGGGGGGGGGGGGGGGGGGGGGGGGGFGFGGFGEFGGGGGGGGGGGGFGGGGGGGGGGGGGGGGGEFFGGGGGGGGGGGGFGGDEGGGGFGGGGGGGGGGGGFGGGFGGGGGGCFFGGGGGG9FFDFCFF9FGGGG?F,<EFDFDCFFGFFGGFFFGFGECFGGF8<BFFGGGDFGFGGGGGGFGGGGGGGC=@D,:B8*6?8>E8CGEFE:?FGFC66CF6CF9F*=@78:EC79C55CGC/;7C:38ECFD*+*3+00++0*2002*3+
@M03152:184:000000000-AWYW1:1:2106:10828:6950 1:N:0:TATGCAGTATACCTGT
AAGCTCGTAGTTGAATTTCGGGCCTGGCTGGGTGGTCTTGCTGCAAGGTCAGCACTGCTCTGGTCGGGTCTTTCCTTCTGGGGTACCAGTGTGCTCTTCGTTGAGTGCGCTGGGGATCCAGGACTTTTACTTTGAAAAAATTAGAGTGTTTAAAGCAGGCTCACGCTTGAATACATTAGCATGGACTAATATAATAGGACTTTGTTTCTATTTTGTTGGTTTCTAGGACCGAAGTAATGATTAATTGGGATAGTTGGGTGTAATTTTCGGGTTCCATGCAACTCCTGTCACTCTGCAGTAT
+
C9<BCGEGDFFFGGFFGFF8:F7@BFGD<BF>FG7CFEE9FAFG@,<F,,,,;F8C,CCFGFEFG:F+6@E9E6EEFFF@EFC+BEG<EE6CFC<FGG,6:E4:=5CFCBFGGG+BFF8BEFGBA,F9EEF@ACEGG,EC88,5,,8?F<DD,E,:,BDFCF9,BD@:+3@FGGAC=BF:8<FFGF>D,>,,8E@F<@@:@@C>,@5EECCGG=EGGG5E:,2?,?2>68****4,1<<,1,,2;+<+2C6*0>C+<*1*3?CEC++<553/*10*+*)++++:8+82<7<9+:C6+<*+3
@M03152:184:000000000-AWYW1:1:2106:6239:6990 1:N:0:TATGCAGTATACCTGT
AAGCTCGTAGTTGAATTTCGGGATCAGTACGCTGGTCGTGCCTTTGGTATGCACTGGTGTCACTGGTTCCTCCCTTCTGAAGAACCGTCATGCCATTCAGTTGGTGTGGCGGCGAATCAGGCCTGTTACTTTGAAAAAATTAGAGTGTTTCAAGCAGGCTCGCGCTTGAATACATTAGCATGGAACAATGAACTAGGACGTTTGATCCTATTTTGTTGGTTTCTAGGATCTACGTAATGACTAATCGTGATAGTTGGTTGGAATTCTCGGGTTCCAAGGAACTCCAGTCACTATGCAGTAT
+
<@C-AFGF;CCFGD9@FGGF7FEEGEFGGGGEC;@FEGGGGGEF<F8FGGGFCFG<FGF@EGGGGFGGGGGGGGGGGGFA<CD@<F@B@,CEEF9EGCFFACF?=,C=,C:=+@>@>FCA8,+BF<<95<F9,,55,B>BF9FCGA9FF>,@@,CDFFCF>FGG++3@,@@=DCFFF,D,7,@,>,,6DC9>,?;EF>,*=F:C,,?C>,FG;;63<<8CGF+?>F9CCB+53BC+;=+9+>4+;+:/*+0+<CF9818*:+3<+0<EDF*9*/*:F*)0*2+*+2+++/C9CC79+<D79
@M03152:184:000000000-AWYW1:1:2106:6461:7071 1:N:0:TATGCAGTATACCTGT
AAGCTCGTAGTTGAATTTCGGGATCAATACGTCGGTCGTGCCTCGGTACGTATTAACGTCATTGATTTCTCCCTTCTGACGTGCCGTGTTGTCCTTCATTTGGTGTTCCGGGGATTCAGGCCTGTTACTTTGAAAAAATTTGAGTGTTTAAAGCAGTCAATCCCTCGAATACACTAGCATGGAATAATGAATTAGGACGTTCGAACCTATTTTTTTGGTTTCTTGGATCGACGTAAGTATCAATAGGTATAGTTCGGTAGAATTCTCGGGTGTCATGGAACCCCATTCCCTATGCACTATC
+
BC@9CFEEEC@FFCEFGF9EF7FFD8CAF<F<FDCFGDFED86<,:CEGGG9,:C,CBED7EFFACEF9C,,C8F8E<F<F,B<CF,6,6,,C,<9,,,55,CE,:B,?F+@+@+,B,5?4B875F<@CAF,?C,,44BA,85+BFDCD<<?C<DD5D<DBD,@BD++,8+8C<D,,,,7,@,,73,@A,>,@7,@;,**6,@,5FBF,:@@,,*=*:B58C,,52+?+1*3/118*++1+++=D7C++1+<<@+;*2**3<<++++1**29197*2/)+3***2*+3+*03<0C+++2++
@M03152:184:000000000-AWYW1:1:2106:16994:7074 1:N:0:TATGCAGTATACCTGT
AAGCTCGTAGTTGAATTTCGGGGTCAGCATGTTGGTCGTGCCACAGGTACGTACTGGCGTTGCTGATTCCTCCCTCTTGACGAACCGTAATGCCATTAATTTGGTGTTGCGGGGAATCAGGACTGTTACTTTGAAAAAATTAGAGTGTTTAAAGCAGGCATGCGCTTGAATACATTAGCATGGAATAATGAAATAGGACGTTCGATCCTATTTTGTTGGTTTCTAGGATTGACGTAATGATTAATATGGATAGTTGGGTGGAATTTTCGGGTGCCAAGGAACTCCAGTCACTATGCAGTAT
+
CCCCCGGFEGGGFGGGGGGGGGGGGGGGGGGGGGGGGGGGGGFFFFEGGGDGGGGFGGGGGGGGGGGGCGFFGGC8FDF<FEEGGGGGGGGGGG9FEFFGGCFCFGGGCFGG7FEGGGGGGGGFFGGGGGGGGFGGGGCFDGG<FGGGGGGGG<DEGGGGCCCEGDGGFGGGGGGGFFGGGGGGGF@FD>DC;DGGGD@CEGGGCCF>FFGGGGGGG65CED+CC+5?CFC978=*2=@7+1+2:9+=?7AGFGGC65CC*;+3++037*598C4:F:FCF>FFG6+22/<E9CFF<C*<3
@M03152:184:000000000-AWYW1:1:2106:22349:7139 1:N:0:TATGCAGTATACCTGT
AAGCTCGTAGTTGAATTTCGGCCTTTGCCGCCCGGTCCGCCCTATGGGTGTGTACTGGAGCGGTGGAGGCTTACCTCGTGGTGAACGGCCATGCTCTTTACTGGGTGTGGTCGGGAACCATGATTTTTACTTTGAAAAAATTAGAGTGTTCAAAGCAGGCTTACGCCCGAATACGTTAGCATGGAATAATAAAATAGGACGTGCGGTTCTATTTTGTTGGTTTCTAGAATCGCCGTCATGATTAATAGGGATAGTTGGGTGGATTTCTCGGTTGCCAAGGAACTCCAGTCACTATGCAGTA
+
CCCCCGGGGGG<A9CFGGGDEGGGGGGGGDGFDGGGGEGGGGGFGGGGGCGGGGDGFFDFFGEGC@FGGGGGFGGGGDFDFGFGGGGGGGDGFF,EFGG,BFEFGFGGGGGFDEGGGFFCFE<FFFFGFGGGG9DDD<<>FFC@F,CFFG<FGFGGGFFGGGGGGGGGGC*@FGGGF@CFEFDGFGDB,D@;F;FFGFFCCF:7FEGEGF,?CFFGGGFFE>FEF+;CFCECEEEE*:F?<99CGGGF?6?CEFGGG6?EC58+<A0<C5F*/)*0<)5::*:<+A+<CFF:FFC<C<7?9
@M03152:184:000000000-AWYW1:1:2106:15559:7173 1:N:0:TATGCAGTATACCTGT
AAGCTCGTAGTTGAATTTCGAGACCGGCTTACTGGTCGTGCTATTGTACGTACTGGTATAATCGGTTTCTCCTTTCTGACGAACTATAATGCCATTAATTTGGTGTTTTAGGGAATCAGGACTGTTACTTTGAAAAAATTAGAGTGTCTAAAGCAGGCTCACGCTTGAATACATTAGCATGGAATAACGGAATAGGACGTTTGATTCTATTTTGTTGGTTTCTAGGATCGACGTAATGATTAATAGGGATAGTTGGGTGGAATTCTCGGGTGCCAAGGAACTCCAGTCACTATGCAGTATC
+
CCCCCGGGGGGGGGGGGGGGFGGGGGGGGGGGGGGGGGGGGGGGGGGGGGGGGGFGGGGGGGGGGGGGGGGGGGGGGGGGGGGGGGGGGGGGGGGGDGGGGGGGGGGGGCEGFFGGGFGGGGGGGGGGGGGGGGGGFGGGGGGGGGGGGGGGGGGGGGGGGGGGGGGGGGDGGGGGDFCFGCFFFGGGGGGCFGGGFGGGFGGAEGFFGGGGGFGGGGEGGGFFGGFFF5:CCBFGGGFGGGGGGGGG6EFGGGGF8CC7F9<C:EEEC5858FG4CFFCECF7<FECEBG++2??C?:<9
@M03152:184:000000000-AWYW1:1:2106:22517:7194 1:N:0:TATGCAGTATACCTGT
AAGCTCGTAGTTGAATTTCGGGATCAGTACGCTGGTCGTGCCTCTGGTATGTACTGGTGTCACTGGTTCCTCCCTTCTGAAGAACCATCATGCCATTAATTTGGTGTGGTGGGAAATCAGGACTGTTACCTTGAAAAAATTAGAGTGTTTAAAGCAGGCTCGCGCTTGAATACATTAGCATGGAATAATGAAATAGGACGTTAATTCTATTTTGTTGGTTTCTAGGATTGACGTAATGATTAATAGGGATAGTTGGGTGGAATTCTCGGGTGCCAAGGAACTCCAGTCACTATGCAGTATC
+
CCCCCGGGGGGGGGFGGGGGDGGGGGGGGGGGGGGGGGGGGGGGGGGGGGGGGGGGGGFGGGGGGGGGGGGGGGGGGGG@FGGGGGGGGGGGGGDGG@FGGGGGGGGGGG@CFGFEGGGGG@FGGGGGGGGGGGGGEG>FFGGDDGGGGGGFFFFCEFGGGGGGGGGGGCFFC<FGFFFGGGGGGGGGGGFGGGGGGFGDFGG7=FGGFGGEFFGDFGGGFGG@FCCFGFGGDGGGG9CFGGGF8C,,0AAGGG?8*:7:B?BE7CF=35*)*;FC=>FDEGG4+3<6??FFGGF?++0<+
@M03152:184:000000000-AWYW1:1:2106:22400:7210 1:N:0:TATGCAGTATACCTGT
AAGCTCGTAGTTGAATTTCGGGATCAATTTATTGGTCGTGCTATTGTACGTACTGGTATTATTGATTTCTACCTTCTGACGAACCATGATGTCATTAATTTGTTGTCTTGGGGAATCAGGACTGTTACTTTGAAAAAATTAGAGTGTTTAAAGCAGGCTCACGCTTGAATACATTAGCATGGAATAACGAAATAGGACGTTTGATTCTATTTTGTTGGTTTCTAGGATCGACGTAATGATTACTAGGGATAGTTGGGTGGAATTCTCTGGTGCCAAGGAACTCCAGCCACTATTCAGTCTT
+
CCCCCG7FFGGGGCFFGGGGGGGGGFEFGGGGGGGGGGGDGGAEGGGEGGGGFGGGG<FGFGGGAEGGGGFF9EGGG9<FFCFGG,CFGGFGGFGGFGGGGG,CFGGGGFC,F,?FGGGGGGGFAFAFFFGGGEF<8CFF9=BEF9CFFE9?EAFFE7FF9AFC7FCFAF,5C9FF9FGGA,DFFCDEG+C@FGGD9@FCCE@<FF,@@FGGGGGGC8C8CFF9::,53BCE>E*:FC,:C:,=C7,,0:6<E97,*=E7C?FF?C+++<F*097>5))2>+97+++3*2C8A*::+222+
@M03152:184:000000000-AWYW1:1:2106:4816:7221 1:N:0:TATGCAGTATACCTGT
AAGCTCGTAGTTGAATTTCGGGGTCTACCCATTGGTCAGGCTTAATTGTCTGCACTGGTGAGATGGATCTCTACCTTCTGAGGAACTTTCATGCCATTTATTTGGTGTGATGGGAAATCAGGACTGTTACTTTGAAAAAATTAGAGTGTTTAAAGCAGACTATCGTCTGAATACATTAGCATGGAATAATGAAATAGGACGGACTGATTCTATTTCGTTGGTTTCTAGGATCACCGTAATGATTAATAGGGATCGTTGGTTGGAATTCTCTGGTGCCAAGGAACTCCAGTCACTATGCAGT
+
CC9CCEEF;DGAFGFGGGGGGGGGEFGFD-CFCEG<F<CCFFFECFGGF9<@EEFFFEFGCED<FFFGF<C,@,<CCFGGGF7CFFGFGDAFGG8@EGG9AECGGFFCFCGGGFGEGFFDGFG7EC?CEG9EFFCFGFDC?AFGCFEGFFFGGFF9FG@EGCFCFFFGFE?F9,5EFFF8<FF?DFBDGD==B>FFD,8,6:C>FGGGGFGGG;D,@FGGFE@DGFFGF,7DCFF51*1::E,25,<?@,;C>**5:,;*4*=C,,,4=F,3+2;>6:6**8A*0+3??8?C?C+:++7++
@M03152:184:000000000-AWYW1:1:2106:9201:7354 1:N:0:TATGCAGTATACCTGT
AAGCTCGTAGTTGAATTTCGGATCTGGTGGGGTGGTCCGCCTGACGGCGTGTTTACTGCTCGACTGGGTCTTGCCTCTTGGTGAACCTTTGTGCTCTTTATTGAATGCGTCGGGGAACCAGGACCTTTACCTTGAGAAAATTAGAGTGTTCAAAGCAGGCCTATGCCTGAATACATTAGCATGGAATAATAAAATAGGACGTGTGGTTCTCTTTTGTTGGTCTTTAAGAACTGCCGTAATGATTAATAGGGATAGTTGGTTGGAATTCTCTGGTGCCAAGGAACTCCAGTCACTATGCAGT
+
CCCCCGGGGGGGGGFGGGGGGGGGGGGGGGGGGGGFGGGGGGFEFEGGGGGGGGGGGGGGGD7FFGEGGGGGFGGGGGGGGGGGGGGGGGAFGGGGGGGFGGFGGGGGGGGGGCEECFGGGGFGGGGGGGGGG9BFF9BFEFGGAFGGGGGGGGGGGGGDGGGG9FGG<F7F9>CFFGAFFCFFDCEFCD@F,DFG9:FG7CEGGGGGGF,@CFDFCG6;EFGFGGDEG?FFGGGGG5*59?CCC>EGC7;CFG6<C:@**;*3<C8<:++2<:9FGF?5*;*0<EE+<9FDFD7CE+:+0
@M03152:184:000000000-AWYW1:1:2106:24854:7479 1:N:0:TATGCAGTATACCTGT
AAGCTCGTAGTTGAATTTCGGGATCAATGCGTCGGTCGTGCCTTCGGTACGTACTAGCGTCATCGATTCCTCCCTTCTGAAGAACCGTGATGTCATTAATTTGGTGTTACGGGGAATCAGGACTGTTACCTTGAAAAAATTCGAGTGTTTAAAGCAGGCTAACGCTTGAATACATTAGCATGGACTAATGAAATAGGACGTTCGAACCTATTTTGTTGGTTTCTAGGATCGACGTAATGATTAATAGGGATAGTTGGGTGGAATTCTCTGGTGCCAAGCACATCCAGTCACTATGCAGTCA
+
CBC-CFGGCCFFFGGFGGGDGCGCGGGGFFFF@@@@FGGECGCGFGGGCFDFGGGGCCFCEFGGF<EF@ECFFGGGCF?FFGDE6EBBEFF?EFEFG<<<C,9CE7CF<FCC7F7FFGA?<BDEFGFF,BF??,?FFGCFD,AA@ADD,38EFCFF8>FF8:DCEG7<,>,<=C<FG9CC,,@E,>3;@E3>AFCF7@:BF:A7CCGGFFFG;;,FFCG*AC9;9CFFCFEGGGEG*2=7C79E+5:6*=5*+>?9E*288><+<+<9*<<08D777>)2**37*0<<+1<FFGC++<C0+
@M03152:184:000000000-AWYW1:1:2106:27411:7553 1:N:0:TATGCAGTATACCTGT
AAGCTCGTAGTTGAATTTCGGCCTTTGCCGCCCGGTCCGCCTATTTGGGTGTGTACTGGAGCGGTGGAGGCTTACCTCGTGGTGAGCTGTTATGCCCTTTACTGGGTGTGGCAGGGAACCATGATTTTTACTTTGAAAAAATTAGAGTGTTCAAAGCAGGCTTACGCCCGAATACATTAGCATGGAATAATAAAATAGGACGTGCGGTCCTATTTTGTTGGTTTCTAGGATCGCCGTAATGATTAATAGGGATAGTTGGGTGGAATTCTCGGGTGCCAGGAACTCCAGTCACTATGCAGTT
+
CCCCCGGEGGGGGGGGGGGGDDGGFFGGGGGGGGDGGEEGGGCGGGGG7CFGEFFGFDFGDGEG@EG@@EEEGGGFCF:F@@FFEFGC8FFFGFGFFGGGGGGGGGG:FGGGGGGGGGGGGGGCFGGGGGGGD9EFFGFGGDF9<F9FFCDFFFGGGGGC+,@FB<FGGGECG>AFGGG;FDFC:F>=FFFGFFFFCFFGGGFCCBFGGCEFGGF9@<C6CECCFGDB96BCC*::EE**<;+<C?FFF64:6*<<@F68A>58<+<+:?EC*>7CGF@==@CFGG+32*0+3*2++30++
@M03152:184:000000000-AWYW1:1:2106:15091:7574 1:N:0:TATGCAGTATACCTGT
AAGCTCGTAGTTGAATTTCGGGATCAATTTATTGGTCGTGCTATTGTACGTACTGGTATTATTGATTCCTACCTTCTGACGAACCATGATGTCATTAATTTGGTGTCTTAGGGAATCAGGACTGTTACTTTGAAAAAATTAGAGTGTTTAAAGCAGGCTCACGCTTGAATACATTAGCATGGAATAACGAAATAGGACGTTTGATTCTATTTTGTTGGTTTCTAGGATCGACGTAATGATTAATAGGGATAGTTGGGTGGAATTCTCGGGTGCCAAGGAACTCCAGTCACTATGCAGTATT
+
CCCCCGGGGGGGGGGGGGGGGGFGGGGGGGGGGGGGGGGGGGGGGGGGGGGGGGGGGGGGGFGEFFGAFGGGGGGGGCGGGGGGGGGGGGCFGGGGF@FGGGGGFGGGFGGGGGGGGGGGGFEFGGGGGGGGGFGG=:FFGGGGGGGGGGGGFFGGGGFGGGGGDEE=EFFGGFGGGGGGG<FBFGFGDG@GFGGGAFGGGFGDGGGGCGG,@FGGGGGFGGGGFGCFGC8EEEFCFGGG7<CFFGG=6C?8EG?CC=E7C99C=@B55ECD**:>FAFC6+:68+<+<@FGGGC+02*0+
@M03152:184:000000000-AWYW1:1:2106:23622:7607 1:N:0:TATGCAGTATACCTGT
AAGCTCGTAGTTGAATTTCGGGGTCAGCATGTCGGTCGTGCCACAGGTACGTACTGGCGTTGCTGATTCCTCCCTCTTGACGAACCGTAATGCCATTAATTTGGTGTTGCGGGGAATCAGGACTGTTACTTTGAAAAAATTAGAGTGTTTAAAGCAGGCATGCGCTTGAATACATTAGCATGGAATAATGAAATAGGACGTTCGATCCTATTTTGTTGGTTTCTAGGATTGACGTAATGATTAATAGGGATAGTTGGGTGGAATTCTCGGGTGCCAAGGAACTCCAGTCACTATGCAGGAT
+
CCCCCGGGGGGGGGGGGGGGGGGGGGGGGGGGGGGGGGGGGGGGGGGGGGGGGGGGGGGGGGGGGGGGGGGGGGGGGGGGGGGGGGGGGGGGGGGGGGGGGGGGGGGGGGGGGGFGGGGGGFGEDGGGGGGGGFGGGGGGGFGGGGGGGGFGGGGGGGGG?8FGGGGGGFGGGGGGGGGGGGG8FFGGGGFGGGGGGFGGEGGGF@FGGFGCFGGGGGCGGGGGGG9CFG9FGGGGFGGFGGGGGF?FFGFF?+00<=?5*8<C?<FGGG5<CDGGGFFCE*<FFG+<?FGG7>CFC+0*0
@M03152:184:000000000-AWYW1:1:2106:21612:7641 1:N:0:TATGCAGTATACCTGT
AAGCTCGTAGTTGAATTTCGGGATCAGTACGCTGGTCGTGCCTTCGGTATGCACTGGTGTCACTGGTTCCTACCTTCTGAAGAACCATCATGCCATTCAGTTGGTGTGGCGGGGAATCAGGACTGTTACTTTGTAAAAATTAGAGTGTTTAAAGCAGGCTCGCGCTTGAATACATTAGCATGGAATAATGAAATAGGACGTTTGACCCTATTTTGTTGGTTTCTAGGATCTACGTAATGATTTATAGGGCTAGTTCGTTGGAATTCTCCGGTGCCAAGGAACTCCCGTCACTATGCAGTCA
+
B<CC-CF@FF@CFCFFGGF@EFCFFGGGGF@CFFCFC@CCFGGFGGGGGGFEFFGG8FFFGGFEG<F@FEFFGGGGGGA9FFFEFGF<CEFFG<EGEGDFCFFCF,EBFFFGGGFEGG9EE=<FFFGGGGGGG,ADF<>CA?,@BFF<<=9=C<FGG73DDC+3C*@*3<FE:AACC,@F;>,,7>;?FCGG9@,?>D,C<<:=,FCCF<EFFG;+?*;88C+2>2:<CB91>:3+/AC+1++<@E7+**.**3++;*2;F6<C+<9+*1*1:)*:<.)0:FA*3**2*777+0*<++?7+
@M03152:184:000000000-AWYW1:1:2106:22842:7764 1:N:0:TATGCAGTATACCTGT
AAGCTCGTAGTTGAATTTCGGGACCAATGTATTGGTCGTGCTATTGTACGTACTGGTATTATTGATTCCTACCTTCTTACGAACCATGATGTCATTACTTTGGTGTCTTGGGGAATCAGGACTGTTACTTTGAAAAAATTAAAGGTTTTAAAGCAGGCTCACGCCTGAATACATTAGCATGGAATAACTAAATAGGACGTTTGATTCTATTTTGTTGGTTTCTAGGATCGACGTAATGATTAATAGGGATAGTTTGGTGGAATTCTTGGGTGCCAAGGAACTCCAGTTACTTTGCAGTATT
+
CCCCCGGGGFGGGGGGGGGGGGGEGCGG-CCFAFGGGGGGGCGFGGE6C6E,96,CC,CF<@F,,CF9EF<CGAF8@,C,F@F+C89C<<,996CF<,9CFCFE7E,ED99FG,B8<CFGGFDECF9<F??,,?FAFGFFF,@<,,9EF<FG,,<<FE@FF<48+?+A,5,5,7A,,3,A?DFF?>DD,6>D,,3@3,+6@538DF,@,CFGG9EG,B>FD,7,5D6;,3*5@G589?7,::@7+>6C0;6=,5195/;**29:+2+1**/1**+**88F=<+;?<;+139+5:;++0*3+
@M03152:184:000000000-AWYW1:1:2106:23758:7797 1:N:0:TATGCAGTATACCTGT
AAGCTCGTAGTTGAATTTCGGGGTCAGTAGGTCGGTCGTGCCACCGGTACGTACTGGCTTCACTGATTCCTCCCTCTTGCAGAACCGTGATGCCATTAGTTTGGTGTTGCGGGGAAACAGGACTGTTACTTTGAAAAAATTAGAGCGTTTAAAGCAAGCTAACGCTTGAATACATTAGCATGGAATAATGAAATAGGACGCTGATCTTATTTTGTTGGTTTCTAGGGTTGACGTAATGATTAATAGGGATAGTTGGGTGGAATTCTCGGGTGCCAAGGAACTCCAGTCACTATGCAGTATC
+
CCCC9FGC;FFCGGGGGFGGGGGGGGGFDFGGGGCGDGGGGGGGGGDGGGGGGGGC<FFGGGGGGGGGGGDGCFGGGGGGGGGGGGD6EDFGGGGGGGFFGGGGGFGG@FGGGGGGGGGGGGDGGFGGGGGGEFGGFFFGGGGGGGGCFCFDCFGGFFGGGGFEGCGGGCGFGGDFFGFFGGGGGGGGGGEG9CCGGF<B7FC*?FFGCC9,BFFGF8BGD+??CGDCFCFFEGCFGGGGGG7CFGG66=??FAE?EGGGC?FG79@*/:19C0**>>:CEEFCC8@+<9C@CDCC?C00+
@M03152:184:000000000-AWYW1:1:2106:12672:7812 1:N:0:TATGCAGTATACCTGT
AAGCTCGTAGTTGAATTTCGGGATCAGTACGCTGGTCGTGCCTCGGTATGCACTGGTGTCACTGGTTCCTCCCTTCTGAAGAACCGTCATGCCATTCAGTTGGTGTGGCGGGGAATCAGGACTGTTACTTTGAAAAAATTAGAGTGTTTAAAGCAGGCTCGCGCTTGAATACATTAGCATGGAATAATGAAATAGGACGTTTGATCCTATTTTGTTGGTTTCTAGGATCGACGTAATGATTAATAGGGATAGTTGGGTGGAATTCTCGGGTGCCAAGGAACTCCAGTCACTATGCAGTTTC
+
CCCCCGGGGGGGGGFGGGGGGGGGGGGGGGGGGGGGGGGGGGGGGGGGGGGGGGGGGGGGGGGGGGGGGGGGGGGGGGGGGGGGGGGGGGGGGGGGGFGFGFGGGGGGGGGGGGGGGGGGGGGGGGGGFGGCGGGGFGGGGFGGFGGGGFFGGGGGFG7FGGGG7FCGGGGGGGFGFFCEFGGGGFGGGGGGGFFGGGDCFGGFGGGGGGGGGCCGFCBGGFG9CFCEGGGGGEG5CCFFGEG7C?EGCF:CFCC?E=8*8@FG+<@E*CFD59*>C35FFC9<@FGGGFF@FCFGGC*20
@M03152:184:000000000-AWYW1:1:2106:15102:7903 1:N:0:TATGCAGTATACCTGT
AAGCTCGTAGTTGAATTTCGGGATCAATTTATTGGTCGTGCTATCGTACGTACTGGTATTATTGATTCCTACCTTCTGACGAACCATGATGTCATTAATTTGGTGTCATGGGGAATCAGGACTGTTACTTTGAAAAAATTAGAGTGTTTAAAGCAGGCTCACGCTTGAATACATTAGCATGGAATAACGAAATAGGACGTTTGATTCTATTTTGTTGGTTTCTAGGATCGACGTAATGATTAATAGGGATAGTTGGGTGGAATTCTTGGGTGCCAAGGAACTCCAGTCACTATGCAGTATC
+
CCCCCFGGGGGGGGGGGGGFGGGGGGGCFGGGGGDGGGGGGGGGGGGGGGFEGGGGGGGGGFGEFGFFGGGGGGGGGGFGEGGGEFFDFGGGGGGGFEFGGGGGGGGGGFFGGDGGFGGGGGGGGGGGGGGGGGFBB@BFGGGGGGGGGGGGGGGGGGGFFGGGGGGGFG9FDEGG9FGGGGGGGGCFGGGGGGFGGFGBFGGFGGF;FGGGGGGGCGGGGFGGFFGGGG>ECEFGGGCFCF@GGGGGCGFGGG7C8EG*;:EC:C+<D*:C57DGG>ACCEC4FF:EFF?+3**3CG7<+
@M03152:184:000000000-AWYW1:1:2106:15142:7927 1:N:0:TATGCAGTATACCTGT
AAGCTCGTAGTTGAATTTCGAGATCAAATTGTTGGTCGTGCCTTGGTACGTACTGACATTATTGGTTTCTCCCTTCTGAAGAACCATGATGTCATTAATTTGGTGTCTTGGGGAATCAGGACTGTTACTTTGAAAAAATTAGAGTGTTTAAAGCAGGCTCGCGCTTGAATACATTAGCATGGAATAATGAAATAGGACGTTCGATCCTATTTTGTTGGTTTCTAGGATTGACGTAATGATTAATAGGATAGTTGGGTGGAATTCTCGGGTGCCAAGGAACTCCAGTCACTATGCAGTATCT
+
CBCC-CFFGGEGGGGGGGGGGGFGGGFGGFFFGGGGGEGEGGGGGGGFGGGGGGGGGGGGGFGFGGFFFGEGFFGGGGGGGGGFFGGGGFGFGGGGGGEGGGGGDFGGCFGGGGGGGGGCGGGGGGFGGGGGFGGFFEF,EEGGFGGGGGFGFGGGGGFGDDGGGEDFDFFFGGDGG8FGGGCGGG>FGGFGGFEFFGGGGGGFFFGGGGGFCFFGGG3>EDFDGCGGEF9AE6>:FCFC7,1=FCFGGCFCF,A5/A@BCFG<@?EG3FG38;C*:AF6CF?<EC6A+9?E+::F?7>++
@M03152:184:000000000-AWYW1:1:2106:15609:8055 1:N:0:TATGCAGTATACCTGT
AAGCTCGTAGTTGAATTTCGGGATCAATTTATTGGTCGTGCAATCGTACGTACTGGTATTATTGATTCCTACCTTCTGACGAACCATGATGTCATTAATTTGGTGTCATGGGGAATCAGGACTGTTACTTTGAAAAAATTAGAGTGTTTAAAGCAGGCTCACGCTTGAATACATTAGCATGGAATAACGAAATAGGACGTTTGATTCTATTTTGTTGGTTTCTAGGATCGACGTAATGATTAATAGGGATAGTTGGGTGGAATTCTCGGGTGCCAAGGAACTCCAGTCACTATGCAGTATC
+
CCCCCGGGGGGGGGGGGGGGGGGGGGGGGGGGGGGGGGGGGGGGGGGGGGGGGGGGGGGGGGGEEGGGGGGGGGGGGGGGGGGGGGGGGGGGGGGGFEGGGGGGGGGGGGGGGGGGGGGGGGGGGGGGGGGGGDFCFDGFGFGGGGGGGGGGGGGGGGGFGGGGGGGGFGAFGGGGGFFFFFGGGGGGGGGEGGGGFFFGFGG9FGGGGGGGGGGGGGGGGGGFCFGFGGGGGGFDFFGD9EGG=CFD6CFFGGF8*=C7E9CF79<7<*38=>>FGF;CFCFGGGC676?CFFGG+<DC+
@M03152:184:000000000-AWYW1:1:2106:16746:8168 1:N:0:TATGCAGTATACCTGT
AAGCTCGTAGTTGAATTTCGGGACTAACAGGTTGGTCGCGCCTTCGGTGTGTACTGGTCTAGTTGGTTTCTCCCTTCTGACGAACCACGATGTCATTAATTTGGTGTCGCGGGAAATCAGGACTGTTACTTTGAAAAAATTAGAGTGTTTAAAGCAAGCGATAGCTTGAATACATTAGCATGGAATAATGAAATAGGACGTTTGACCCTATTTTGTTGGTTTCTAGGATCGACGTAATGATTAATAGGGATAGTTGGGTGGAATTCTCGGGTTCCAAGGAACTCAATTCCCTATGCAGTAT
+
CCCCCGGGGGGGGGGGGGGGGGGGGFGGGGGGGGDGGGGGGGGGGGGGGGGGGGGGGGGGGGGGGGGGGGGGGGGGGGGDFGGGGGEGGEGGDFGGGFGGGGGGGFGGDGGGGFGGFGGGG@GFGFGGGCGGGFGGDGG8F,FGGFGGGGGFFGGGDGGGEGDGGGGGGGGGGD@FE;7DCCE,@CFCEGG9FEFGGGG7<FGCGCFGGCFGGFFCF,8:FFCEG??8CGC?5*3/;7:9+;=1;916A6;ECFG7C*885CGGF+3+/**9*9C>CF)0A8FF+++0+*+3:9:<+<:++
@M03152:184:000000000-AWYW1:1:2106:26702:8202 1:N:0:TATGCAGTATACCTGT
AAGCTCGTAGTTGAATTTCGGGGTCAGTAGGTCGGTCGTGCCAACGGTATGAACTGGCCTCACTGATTCCTCCCTCTTGTAGAACCGTGATGCCATTAACTTGGTGTTGCGGGGAAACAGGACTGTTACTTTGAAAAAATTAGAGTGTTTAAAGCAGGCTAACGCTTGAATACATTAGCATGGAATAATGAAATAGGACGTCGATCTTATTTTGTTGGTTTCTAGGGTTGACGTAATGATTAATAGGGATAGTTGGGTGGAATTCTCGGGTTCCAAGGAACTCCAGTCACTATGCAGTATT
+
C@CC?FFEFFGGGFFGCG9EFGGFFFGGGGGGGGGGGGGGGGGGGGGGGGGG<@F<FGGGGGGGFGGGGGGGGGFFGD9FFGGGACFFGGFFGG9CCCF9F9,:CFFEFGGDF7FGFFGGEFGGGFFFGGFGFFG<5ACDCFB,AFDBFGGAFG9FF7CCDCGGEGEGG7@FGG@DA=,=@AF?FFGFGCFF;FGDF@DC*1>BFCGG9@CGCG8,,,6*=<<BECDGC8CGC;*;FE++=+AFF+CCEFFGFGF?CCCEF9CF+<:73=:*;4>F93<?6CCCCC@9:*++<::7+0:++
@M03152:184:000000000-AWYW1:1:2106:19748:8204 1:N:0:TATGCAGTATACCTGT
AAGCTCGTAGTTGAATTTCGGGATCAGTACGCTGGTCGTGCCTCGGTATGCACTGGTGTCACTGGTTCCTCCCTTCTGAAGAACCGTCATGCCATTCAGTTGGTGTGGCGGGGAACCAGGACTGTTACTTTGAAAGAATTAGAGTGTTTAAAGCAGGCTCGCGCTTGAATACATTAGCATGGAATAATGAAATAGGACGTTTGATCCTATTTTGTTGGTTTCTAGGATCGACGTAATGATTAATAGGGATTGTTGGGTGGAATTCTCGGGTTCCATGGAACTCCAGTCACTATGCAGTAGT
+
CCCCCGGGGGGGGGGGGGGGGGGGGGGGGGGGDGGGGDGGGGGGGGGGGGGGGGGGGGGGGGGGGGGGGGGGGGGGGGGGGGGGGGGGGGGGGGGGGGGGGGGGGGGGGGGGGDFGGGGG7FFGFFGGGGGGGGGF<DDGG<DGEFGGGGGGAFFFCCAFCFFEFGGGGG,>FEFCF7FACGGGGGGGGGGGCGEC,,<CFGC3@CFGCGDGGFGG@FGFD;CCFECEGDG=:CECGGFGGC??7CF67A)0<CC=8/*:;EGGCE75>5**10:0?@6C?60<@8:99=E+:0CC99*++
@M03152:184:000000000-AWYW1:1:2106:16457:8232 1:N:0:TATGCAGTATACCTGT
AAGCTCGTAGTTGAATTTCGGGATCGACGGGTCGGTCGCGCCTCTGGTGTGTACTGGCCCTGTCGGTTTCTCCCTTCTGACGAACCACGATGTCATTAATTTGGTGTCGTGGGAAATCAGGACTGTTACTTTGAAAAAATTAGAGTGTTTAAAGCAGGCATTCGCTTGAATACATCAGCATGGAATAATGAAATAGGACGTTTGATCTTATTTTGTTTGTTTCTAAGATCGACGTAATGATTAATAGGGATAGTTGGGTGGAATTTTCTGTTGCCAAGGAACTCCATTAAATATGCAGTAT
+
CCCCCGGGGGGGGGGGGGGGGGGGGGGGGGGGGGGGGGGGGGGGGGGGGGGGGGGGGGGGGFGFGGGGGGGGGGGGFGFDEGCFGGGGGGGGGFGGGGFGGGGGGGGGGDCGEFGGGGCGGFGGFGGGGGGGG9CGFGGGGGGGDFFGGGGGD<FFGFGGGGGAFGGGGGBE9FDGDCE=FACFGGGGC;ECCCFFFFCFFFGC7@,CG9<CCGGGG,<CFEEGGF9FGC58*8**AFG?C++21A@6*:FC+<E+<*;E**<<67<+*<+*<*7C+)0:6*+*30+++*3<+:*3<2:+3
@M03152:184:000000000-AWYW1:1:2106:25491:8253 1:N:0:TATGCAGTATACCTGT
AAGCTCGTAGTTGAATTTCGGGATCAACTAACTGGTCGTGCCTATGGTACGTACTGGTTTTGTTGGTTTCTCCCTCTGAGGAGCCGCGATGTCATTAATTTGGTGTCGTGGGGAATCAGACTGTTACTTTGAAAAAATTAGAGTGTTTAAAGCAGGCTAACGCTTGAATACATTAGCATGGAATAATGAAATAGGACGTTTGACCCTATTTTGTTGGTTTCTAGGATCGACGTAATGATTAATAGGGATAGTTGGGTGGAATTCTCGGGTTCTAAGGAGCTCCAGTCACTATGCAGTATAT
+
CCCCCGGGGFGGGGGFGGCFEEGGGGFGDFFFGGGGGGGDGGGFGGGGGGGGGGGGGGGGG@FFGGGGGGGGGGGGGGCFGG7CFGGGEGGFFCGFDDFFEDCGFGGGGGGEECF<FFEGGGGGGFGGGG,EDEGEFFCGDFGFFFGFGGGGFFFFDFGGGGGDCFGGGGGGGDGGGGGGC<CD>=@@@E9C=>,E7><<5@ECFEF7DEC9CFEF7:BFFGCB,BFBE>8=CC5CC?CF9CFG78**=;6<C?6=878C?FG+<@55):*9+*2**94C*<?7+<CCGF?F+:CCE<:++
@M03152:184:000000000-AWYW1:1:2106:25798:8383 1:N:0:TATGCAGTATACCTGT
AAGCTCGTAGTTGAATTTCGGGGTTAGTAGGCTGGTCGTGCCACCGGTACGTACTGGTCTTACTGATTCCTCCTTCCTGATGAACTGTAATGCCATTAATTTGGTGTTGCAGGGAATCTGGACTGTTACTTTGAAAAAATTAGAGTGTTTAAAGCAGGCTAACGCTTGAATACATTAGCATGGAATAATGAAATAGGACGTTCGATCCTATTTTGTTGGTTTCTAGGATTGACGTAATGATTAATAGGGATAGTTGGGTGGACTTTTCGGGTGCCAAGGAACTCCAGTCACTATGAAGGCT
+
ACAC<CF@FFE9EDEDFFGGGEGGGFGGGFFGGGDGFGEGGGGGGGGCFEFFFGGGFGGGGGGGGFGGFDFDFGGGGGGGGDAFG@,CF<FEGEFDFGFD<FFAFCE@EF,EEEFFEFFFFGGGGGGGAEFDDGGG5AFFGDGDGF9FBFFAF,,A,=BGDFDGGFGGFGFEFFFFG<A;FFGFGDG;;=DEGGGFFFC:@FGGGCGGD9FGFGGFGGCGGG9;2>>DGG>G?EE:ECFFGFFC7E9FCCA,:C9E,:=8*8++++51/:EGG8D:?))2:@7CFE:F+9E?<C*2<+**2
@M03152:184:000000000-AWYW1:1:2106:10806:8424 1:N:0:TATGCAGTATACCTGT
AAGCTCGTAGTTGAATTTCGGGGGCATTCAGGCCAAAGCTCGTCCTTGTGGCGTGGCTGGGTCTGGGCTTCCTACGTTTGGATAGTGGGCAACCATTTCCAATCATTTACTTTGAAAAAATTAGAGTGTTCAAAGCAGGCGTAACCTTGCCATTGAATATTACAGCATGGGATAATAGAATATGACGTTGGTCTTATTTTGTAGGTTTCTAAGGCTGATGTAATGATTAATAGGGATAGTTGGGTGGAATTCTCGGGTGCCAAGGAACTCCAGTCACTATGCATTATCTCGTATGCCGTCT
+
CCCCCGGGGGGGGGGGGGGGGGGGGGGGGGGGGGGGGGGGGGGGGGGGGGEGGGDGGGGDGGGGGGGGGGGGGGGGGGGGGGGGGGGGGGGGGGEGGGGGCFGCGGGGGGGGGGGGGGGGGGGGGGGGGGGGGGGGAFGEGGGGGGGGDFGGGGAGFGDGGFGGGGGGGGGFGGGDEFGGGGGGGGCEGGGGGGGCGGGGDFF?FGGGGGGGCEGGG>CB9,;?FCGGGFFGGGGFE8,=C96=D8CEFGFEGGGGDGGDFGFCF6C:7CFGFG*0A@FF77C*+22+9=CGCF*09*95:
@M03152:184:000000000-AWYW1:1:2106:24612:8470 1:N:0:TATGCAGTATACCTGT
AAGCTCGTAGTTGAATTTCGGGATCAATTTATTGGTCGTGCTATTGTACGTACTGGTATTATTGATTTCTACCTTCTGACGAACCATGATGTCATTAATTTGGTGTCTTGGGGAATCAGGACTGTTACTTTGAAAAAATTAGAGTGTTTAAAGCAGGCTCACTCTTGAATACATTAGCATGGAATAACGAAATAGGACGTTTGATTCTCTTTTGTTGGTTTCTAGGATCGACGGAATGATTAATAGCGATAGTTGGGTGGAATTATCGGGTTCCAAGGAACTCCAGTCACTATGCAGTATT
+
CCCCCGGG-@CFFGGGGGGGCCFGGGFFGGAEGGCGGGGGGGGGGFFGGGGFGGGDGGGGGFFFFFGGFGGGCFEFGGFGGDGGG8CFFEAFCGE9EFGEFFFGFF<CF9DF7=FGFAAFGGGFGFFGE9<FCFGGGGGGAFGGGGGGGGGF,FC,A:,4EF,5CFFGGFGGG,EC,,AFACEGGGGCEEEFGDA?>BF:FC78DFCF,@FGGCDF7,6>DDFG7EFFG**3**1*=C9::1,4=C,7*AB*4B76CEE*B+?6+4?*CEG*;4:+98)CE++0++<AC@?AFC79CEC++
@M03152:184:000000000-AWYW1:1:2106:3898:8472 1:N:0:TATGCAGTATACCTGT
AAGCTCGTAGTTGAATGTCGGGACTAGTAGGTTGGTCGTGCTCCTGGTATGTACTGGTCTCACTGATTCCTCCTTCATGATGAACCGTATGGCCATTACTTTTGTGTTGCGTGTAATATGGCCTGTTACTTTGAAAAAATTGGGTTGTTTAAAGCATGCTGACGTTTGAATCCTTTAGCAGGGATTAATGAATAAGAACGTTCGATCCTATTTTGTTGGTTGCTAGACTTGTCTTAATGATAAATAGGGGTAGTTGGTGTGAATTGCGGGGTGCACAGGATCTCCCGGCAGTCTGCACTAT
+
CCC@@FF+-:666EAC-<<,+++666;6-C-;-,7BF+@,6,,;,C,@,C<E<@FF<F,;EFFFF,666,,,6,6,,C,CC,,,96+,:,69666C<,,C<E<<9EFG,6=7:8=,,,55,,4C,C,<,<@AF,5C,,4EF:,,4++B,B<@<,,65?5C,,48++AC,7,,8:,C5<C,,++8,38,>63>,,6,,,,@+,>+,,@7;BFGGF9DD8,@**,72,,,,6,,5,?EF<,,=,5,5,4,,*)4/>C,4/1,=>+2+2+*)**2?***+)87+3<:+21**0*;+**<0+*+3
@M03152:184:000000000-AWYW1:1:2106:20104:8474 1:N:0:TATGCAGTATACCTGT
AAGCTCGTAGTTGAATTTCGGGACTAACAGGTTGGTCGCGCCTTTGGTGTGTACTGGCCTAGTTGGTTTCTCCCTTCTGACGAACCACGATGTCATTAATTTGGTGTCGTGGGAAATCAGGACTGTTACTTTGAAAAAATTAGAGTGTTTAAAGCAAGCGCTAGCTTGAATACATTAGCATGGAATAATGAAATAGGACGTTTGACCCTATTTTGTTGGTTTCTAGGATCGACGTAATGATTAATAGGGATAGTTGGGTGGAATTCTCGGGTGCCAAGGAACTCCACTCATTATTCAGTAC
+
CCCCCCGGGCFFGGGGGFGDGGGGGFGGGGGGGGGGGGGGGGGGGGGGGGGFFGG@FGGGGFFFGGGGG<FGGGGGGGGGGGGDCFGFGCFFGGGGGCECCFF9FGFGGD+CFGG8EFDFC,?FAFG9FFFGF9F?DEEGEED<E5CFGGGGGGGGGGGGGGGGGF@,:3C7CFFFGCFDCGC7FCFCA9DFC9E;,=<*6>A>FFFGG72DCACGCF,>:8@FF9C,6?58:ECE5*4+AFC+@+++*7)*+59EG5*B58+>7<C+7587*99C+)):6800+3*+20+2<:0A79:++
@M03152:184:000000000-AWYW1:1:2106:9315:8496 1:N:0:TATGCAGTATACCTGT
AAGCTCGTAGTTGAATTTCGGTGGCCCAACGGCGGTCGGCCGCAAGGTCTGTACTGCCGGTTTTCGGACCACCTCTTTCTGGGGGAACGCCGGCCCTTAACTGGGCTCGGCGGCCGAACCAGGACGTTTACTTTGAAAAAATTAGAGTGTTTAAAGCAAGCGTACGCTTGAATACATTAGCATGGAATAATGAAATAGGGCTTCAGTTCTATTTTGTTGGTTTTCAGAATCCGAAGCAATGATTAATAGGGATAGTTGGGTGGAATTCTCGGGTGCCAAGGAACTCCAGTCACTATGCAGT
+
C-A@CEGGGGGGGGGGGGGGGGEGGFGGGGGGGCGGGGGGGGGGGGGGGGGGGGGFCGGGGGGGGGGGGGGGGGGGGGGGGGGGGEGGGGGGGGGGGGGGGGGGGGFGGGEFGGGGGGGGGGGGGGGGGGGGGGFCC9FGGGGGGGGFECCFGGGGFGGGGDGEGGGCCFGFF9C7EFGGF<9FFFGFFGG+<EFFGCFGGFGGFGGGGGGGGGGGGGG58EFC9A9CCEFCEE>ED6?EGGGGG9CGD6>6FFGGCC+?EEGC?FG7*<;C*9>GCFFFCGFFFCFGF=+:9CFGF7D9<
@M03152:184:000000000-AWYW1:1:2106:11021:8507 1:N:0:TATGCAGTATACCTGT
AAGCTCGTAGTTGAATTTCGGGATCGCCGGGTCGGTCGCGCCTCTGGTGTGTACTGGCCCTGTCGGTTTCTCCCTTCTGACGAACCACGATTTCATTAATTTGGTCTCGTGGGAAATCAGGACTGTTCCTTTGAAAAAATTAGAGTGTTTAAAGCAAGCGCTAGCTTTAATACATTAGCATGTAATAATGAAATAGTACGTTTGACCCTATTTTGTTGTCTTCTAGGATCGCCGTAATTATTAATAGGAATAGTTGGGTGGAATTCTGGGTTGCCACGGAACTCCTGTCACTATGTAATAA
+
BCCC9E67B-B<CFGGFFCFEFFC@F,6@F7CF+@@::+@:CF,@C@EEF,E,CF@FG@6D<CFEGCBCEG,,C=F=EFCF8BBF+9B:FD,4E9?F<<,CFE?A,C?A<ECC,B8,E,,A,?<=FD,CAFFD,AFC@7=,:D,,8=<3DFFF,,@D37:F@FC8FF9FBF;>,37F;,,,@,=7,@DDC,7,,2?,@7<><,53,?BFFG9F;@BE22,4?@E1,+?2+**/83A*:++<C7+CGGC+1A6+<@:8**;>CGF+99+2*;CC4*:+7)1C5<*3+0++1+<+*7+++*3+
@M03152:184:000000000-AWYW1:1:2106:20571:8716 1:N:0:TATGCAGTATACCTGT
AAGCTCGTAGTTGAATTTCGGGACTGACAGGTTGGTCGCGCCTTCGGTGTGTACTGGTCTAGTTGGTTTCTCCCTTCTGACGAACCACGGTGTCATTAATTTGGTGTCGTGGGAAATCAGGACTGTTACTTTGAAAAAATTAGAGTGTTTAAAGCAAGCGATAGCTTGAATACATTAGCATGGAATAATGAAATAGGACGTTTGATCCTATTTTGTTGGTTTCTAGGATCGACGTAATGATTAATAGGGATAGTTGGGTGGAATTCTCGGGTGCCAAGGAACTCCAGTCACTATGCAGTAT
+
CCCCCGGGGGGGGGGGGGGGGGGGGGGGGGGGGGGGGGGGGGGGGGGGGGGGGGGEGGGGGGGGGGGGGGGGGGGGGGGGGGEGGGGGGGGGGGGGGEGGGGGGGGGGGGDGGGGGGGGGGGGGGGGGGGGGGGGGEFFFGCFCGGGGGGGGGGGGGGFEGGCGGGGGGGGGGGGGGFGGGGGGGFGGGFGGGGGGGGGGGGGGGGGGGCFGGGGGGGGGGGGGGGGGFG8CE5CCCGGGGGCFGGGFGFFGCFG7C5EEC8CFFCGG*:CC=DFFC)8CCEGGF6:@C9EC7>:9<A><3
@M03152:184:000000000-AWYW1:1:2106:14318:8766 1:N:0:TATGCAGTATACCTGT
AAGCTCGTAGTTGAATTTCGAACCTGGTCGGGCGGTCTGCCTTACGGTACGTACTGTCTGGCCGGGTTCTACCTCTTGGTGAGCCGGCATGCCCTTAATTGGGTGTGTCGGGGAACCAGGACTTTTACCTTGAGAAAATTAGAGTGTTCAAAGCAGGCCTTTGCCCGAATACATTAGCATGGCATAATAAAATAGGACCTTCGGTTCTATTTTGTTGGTTTCTAGAGTCGCCGTCATGATTAATAGGGATAGTTGGGTGGAATTCTCGGGTGCCCAGGTACTCCAGTCACTATGTTTTATC
+
CCCCC<FGGGGGFGGGGGDGGFF@FGFFEFGEGG@FEGGGGGGGGD:FEFGGFGF@FCEC?<@CB@FF<<FG9FGGGFCF@EG8EB:FGE?FGGFGD9,EFF?FGGDFFCEDGCG7F,3BF7FGGG9A=F93C,<>CDGGGCCAFGFF,E,@DEDE<FGGGGA=B<<>>F*>FGG9@FCFFC,,@>CFFEFDGCEFFE*,,,6:FGCFCFFFF,=F@*;BF+B<;++?E*8*/2*2C+?CA++<>A+06E4+<???CGGD*+<A:??***2/8*2*:5)0+++9+AC+<?G7<**++2:C7
@M03152:184:000000000-AWYW1:1:2106:19068:8867 1:N:0:TATGCAGTATACCTGT
TGAGTGCCAGCAGCCGCGGTAATACGGAGGATGCGAGCGTTATCCGGATTTATTGGGTTTAAAGGGAGCGCAGACGGGACTTTAAGTCAGCTGTGAAATTTTCCGGCTCAACCGGGAAACTGCAGTTGATACTGGCGTCCTTGAGTACGGTCGAGGCAGGCGGAATTCGTGGTGTAGCGGTGAAATGCTTAGATATCACGAAGAACCCCGATTGCGAAGGCAGCCTGCCAGACCGCAACTGACGTTCATGCTCGAAAGTGCGGGTATCAAACAGGATTAGATACCCTGGTAGTCCGCACGG
+
CCCCCGGGGGGGGGGGGGGGGGGGGGGGGGGGGGGGGGGGGGGGGGGGGGGGGGGGGGGGGGGGGGGGGGGGGGGGGGGGGGGGGGGGGGGGGGGGGGGGGGGGGGGGGGGGGGGGGGGGGGGGGGGGGGGGGGGGGGGGGGGGGGGGGGGGGDGGGGGGGGGGGGGGGGGGGGGGGGGGCCFGGGGFGGGGECFGFGGGGGGGGGGGGGGGGGGGGGGGFGGGGGGGGCFGGGEGGGGGFCFGDEFGFGF?FGGGGG:F:EGGEGGGGGGFF5C<G=??FGGGGG?CGFG?:CCEGGDEG
@M03152:184:000000000-AWYW1:1:2106:13210:8889 1:N:0:TATGCAGTATACCTGT
AAGCTCGTAGTTGAATTTCGGGGTCAGTAGGTCGGTCGTGCCAACGGTATGAACTGGTCTCACTGATTCCTCCCTCTTGTAGAACCGTGATGCCATTAACTTGGTGTTGCGGGGAAACAGGACTGTTACTTTGAAAAAATTAGAGTGTTTAAAGCAGGCTAACGCTTGAATACATTAGCATGGAATAATGAAATAGGACGTCGATCTTATTTTGTTGGTTTCTAGGGTTGACGTAATGATTAATAGGGATAGTTGGGTGGAATTCTCGGGTGCCAAGGAACTCCAGTCACTATGCAGTATC
+
CCCCCFGGGGGGGGGGGGGGGGGGGGGGGGGGGGGGGGGGGGGGGGGGGGGGGGGGGGGGGGGGGGGGGGGGGGGGGGGGGGGGGGGGGGGGGGGFGGGGGGGGGGGGGGGGGGGGGGGGGGGGGGGGGGGGGGGGGGGGGGGGGGGGGGGFGGGGGGGGGGGGGGGGGGGGFFGGGGGGGGGGGGGGGGGGGGGGGGGD<CEC@FFGGGGGGGFFGFGGGGGGGGGGGEGGCEGGGFGGFEGGGGGCEGFGFG?6EGGGGCFFGF<=FGGGGFFFGF>GFFGFGFG6AFG9+:*<?CDF9
@M03152:184:000000000-AWYW1:1:2106:11732:8918 1:N:0:TATGCAGTATACCTGT
AAGCTCGTAGTTGAATTTCGGGATTGACTCGATGGTCGTGCCTTAAGGGGTATGAACTGTCGCTGTTGATTTCTCACCTTCTGGAGAAGCTCGATGTCCTTAGTTGGATGTCTTGTGGAACCAGGGCCTTTACCTTGAAAAAATTAGAGTGTTTAAAGCAGGCATTATGCTCGAATACATTAGCATGGAATAATAGAATAGGACGGCATGGTTCTATTTTGTTGGTTTCTAGGATCACCGTAATGATTAATAGGGATAGTTGGGTGGAATTCTCGGGTGCCAAGGAACTCCAGTCACTATG
+
CCCCCGGGCFGGGGGGGGGGGGGGGGGGGGGGGGGGGGGGGGGGGGGGGGGGGGGGGGGGGGGGGGGGGGGGGGGGGGGGGGGGGGGGGGGGGGGGGGGGGGGGGGGGGGGGGGCGGGGGGGGGGGGGGGGGGGGGGGGGGGGGGGGGGGFGGGFGGGGGGGGGGG9DGGGGGDF=DFGGGFGGDGGGGGFGGGFGFGGGC7FGGGGD>FGGGGF9@D;;3DFGGGFF?FF7>??6EFFGFCEE+>C7B<8FGFD8C789C;6CEDDF4:FFF7CFGF3AEFGGF88*687EG77CEGGG7
@M03152:184:000000000-AWYW1:1:2106:12602:8956 1:N:0:TATGCAGTATACCTGT
AAGCTCGTAGTTGAATTTCGAACCTGGTCGGGTGGTCTGCCTTACGGTGCGTACTGTCTGGCCGGGTTCTACCTCTTGGTGAGCCGGCATGCCCTTAATTGGGTGTGTCGGGGAACCAGGACTTTTACCTTGAGAACATTAGAGTGTTCAAAGCAGGCCTTTGCCCGAATACATTAGCATGGCATAATAAAATAGTGCGTGCGGTTCTATTTTGTTGGTTTCTACAGTCGCCCTATTGATTTATAGGCATAGTTGGGTGGCATTCTCGTGTGCCTAGGAACTCCAGTCGTTATGCCGTATT
+
@6AC<FGEFDCFGGGGGFFE8ACCEGGGFGF>FFEGFGGGGFGCFCFF<FBC:@F6CFCFGFF+@CFCFD,FG9EGFD9?,CECGCGD7FFGGGCF<<<CFGDC:FDFGG@7+4B<D<<77FGGGCGEFG99,D,8,,:,EF9?AA<F3@D<<8DD+=FGFC9FFAB<CFEAFA,3@,@9F7CB:,5@;,7FGD92,7>:5*1*4<CF,3@FF<C:C,3;C9?++5+?+*3**3:+4A:+1++4+5:+++)+<<+35:>E**<++:+*17**+2*2:))<:++*3+20*)2**:*0/**2+
@M03152:184:000000000-AWYW1:1:2106:14640:8980 1:N:0:TATGCAGTATACCTGT
AAGCTCGTAGTTGAATTTCGGGATCAATACGTCGGTCGTGCCTCGGTACGTACTAACGTCATTGATTTCTCCCTTCTGACGAGCCGTGATGTCATTAATTTGGTGTTACGGGGAGTCAGGACTGTTACTTTGAAAAAATTAGAGTGTTTAAAGCAGGCAATCGCTCGAATACATTAGCATGGAATAATGAAATAGGACGTTCGAACCTATTTTGTTGGTTTCTAGGATCGACGTACTGATTAATAGGGATAGTTGGGTGGAATTCTCGGGTGCCAATGTACTCTAGTCACTATGCAGTATC
+
CCCCCFGFGGGGGGGGGGGGGGGGGGGGGGFFGGGGGEGEGGGGGGGGGGGGGGGGGGGGCGGGGGGGGGGGGGGGGCGGEGGCFGGG7FEFGFFGFAFGGGGCEGCGGEEDGDGGGAFGGGGGGGGGGGGCEFG9<:EFGGGGGGGGGGGGG9FGGGGGGGCC,BCE7DBA=FCDFDC;@FC@CFCFFF;FG9EEF:CFGGCC<FGGEFGCGCFGF8EGGGGGFC8BF>EC8CF*=9@=E7<CFF6E678CFFC+8:EG><FF++<*/5118**9+0/2A+<*++<CF=E+<CF9EC7<:
@M03152:184:000000000-AWYW1:1:2106:21276:8990 1:N:0:TATGCAGTATACCTGT
AAGCTCGTAGTTGAATTTCGGATTCGGTCAGGCGGTCCGTCTTGTACGTGTATTACCTTAACCGGGTCCCATTTTCTGGGTTTTGGACATGTTCTTAGTTGAGTGTGTTTGGAATCCAGTACGTTTACTTTGAAAAAATTAGAGTGTTTAAAGCAAGCTTATGCTTGAATACATTAGCATGGAATAATAGAATAGGACTTTGGTTTTATTTTGTTGGTTTTTATAGCCAAAGTAATGATTAATAGGGATAGTTGGGTGGAATTCTCGGTTGCCAAGGAACTCCAGTCACTATGCAGTACCT
+
CCCCCGGGGGGGGGGGGGGGGGGGGGGGGGGGGGGGGGGGGGGGGGGGGGGGGGGGGGGGGGGGGGGGGGGGGGFEGGGGGGGGGGGGGGGGGGFGFGGGGGDGGGGGGGGDGGGCFFGGGGGGGGGGGGFGGEGGGGGGGGCGGGGGGGGGDFFGCFGGGGGGGGGGGGFGGFFGGGGGGGGGGGGA;;EFGGFFCFGFGGGGGGGGGGGGGGGGGGGGGEEEGF9DF6BEGGCFF7EFFAEFFC66CFAGF??=GGG79CE<C+*5*/=CCFFFC4F7FEGGGGGFGFFG+:7CEC*+3
@M03152:184:000000000-AWYW1:1:2106:6741:9039 1:N:0:TATGCAGTATACCTGT
AAGCTCGTAGTTGAATTTCGGGATCAATGGGTCGGTCGTGCCCTCGGTACGTACTGGCTTTATTGGTTCTCACCTTCTAATGAACCATAACGTCATTCATTTGATGTTATGGGGAATTAGGACTGTTACCTTGAAAAAATTAGAGTGTTTAAAGCAGGCTAACGCTTGAATACATTAGCATGGAATAATGAAATAGGACATCGCATTCTATTTTGTTGGCTTCTAGGATCGATGTAATGATTAATAGGGGTAGTTGGGTGGAATTCTCGGGTGCAAAGGAACTCCAGTCACTATGAAGTAT
+
C9<C<CFGGGFFGFGEFFFGDGDDFCGGGGGAFGGGGGEGGGGGGGGGGGGGGGGCDFFGGGGGGGFGDGGCGGGGFGEGGGG,?<FFFEGGGCE,CFFGDGG<FCFFAA<FGG7FF<FFGCFFGEAE9FGGGEE9<FGDEC<?EFFGGGGGAF9EBFE@F@AFEG7F,ADGFFDFDF@FEFGGGDGGG9FFFFGGGGGFGGGGGDC,7,,@CFCF7C5E?FGFGGC6DEE58D>A9CE?9B7=CCCF6*/4=E?++/4*8C+??=B:D558**0+=8.*2;CC<@::+1+0+*:+++*3+
@M03152:184:000000000-AWYW1:1:2106:13298:9098 1:N:0:TATGCAGTATACCTGT
AAGCTCGTAGTTGAATTTCGAGATCAGTACGCTGGTCGTGCCTTCGGTATGCACTGGTGTCACTGGTTTCTCCCTTCTGAAGAACCGTCATGTCATTAAGTCGGTGTGGCGGGGAATCAGGACTGTTACTTTGAAAAAATTAGAGTGTTTAAAGCAGGCAATCGCTCGAATACATTAGCATGGAATAATGAAATAGGACGTTCGAACCTATTTTGTCGGTTTCTAGGATCGACGTAATGATTAATAGGGATAGTTGGGTGGAATTCTCGGGTGCCAAGGAACTCCAGTCACTATGCAGTAT
+
CCCCCGGGGGGGGGGGGGGGGGGGGGGGGGGGGGGGGGGGGGGGGGGGGGGGGGGGGGGGGGGGGGGGGGGGGGGGGGGGGGGGGGGGGDGGGGGGGGGGGGGGGGGGGGGGGGGGGGGGGDGGFGGFGGGGGFGGGGGGGGGGGGGGGGGGGFGFGGGGGGGDFFFGGGGGDCFGC;FGGGGGGGFGGGGGGGFGGG7<FGFE7BFEGFGFGGFG@CEGGGGGGFCFF+18?CB855+:<?CFF<0+::7??9E7E=8?CC?FG7:A3ECCCDCFGF3:FG?:?F6+399?EF>0?F7++
@M03152:184:000000000-AWYW1:1:2106:27660:9103 1:N:0:TATGCAGTATACCTGT
AAGCTCGTAGTTGAATTTCGGGATCAATTTGTTGGTCGTGCCTCGGTACGTACTGGCATTATTGGTTTCTACCTTCTGAAGAACCTTGATGTCATTAATTTGGTGTCTTGGGGAATCAGGACTGTTACTTTGAAAAAATTAGAGTGTTTAAAGCAGGCATACGCTTGAATACATTAGCATGGAATAATGAAATAGGACGTTTGATTCTATTTTGTTGGTTTCTAGGATCGACGTAATGATTAATAGGGATAGTTGGGTGGAATTATCGGGTGCCAAGGAACTCCAGTCACTATGCAGTAGC
+
CCCCCFGGGGFGGGFGDFGFGG@FGFGGGCGGGGGGGGGGGGGGGGGGGGGGFGGCGFFGFFGGGGGGGGGGGGGGGGGGGGDFFGGGGGGFGGGGF9<EFGGGFFGGGFCFGGGGFFGGGGGGGFGGFGGGFGFFFGGGFGAFGGGGGGGGGFGGGGGGGGGGGGGGCGGGGGFG9FGGGGFDCCFFGFFGGGGGFFGCFFGFCFAAEFFCCFFFDFGGGGGGGGGGCEECEEGDFF7::DFFGGFGCFACF@?FD=CECGGG+<+:CGGGD*;CF:;C2?CF8A<FC@EEFF>7A::++
@M03152:184:000000000-AWYW1:1:2106:11220:9111 1:N:0:TATGCAGTATACCTGT
AAGCTCGTAGTTGAATTTCGGGATCAGTACGCTGGTCGTGCCTTCGGTATGCACTGGTGTCACTGGTTCCTACCTTCTGAAGAACCGTCATGCCATTCAGTTGGTGTGGCGGGGAATCAGGCCTGTTACTTTGAAAAAATTAGAGTGTTTAAAGCAGGCTCGCGCTTGAATACATTAGCATGGAATAATGAAATAGGACGTTTGACCCTATTTTGTTGGTTTCTCGGATCTACGTAATGTTTAATAGGGATAGTTGGGTGGAATTCTCGGGTGCCAAGGAACCCCAGTTACTATGCAGTAT
+
A@CC6FFC7<FEFFEFFGGGG:FGFGGGGGGCGG7FE:FCFGGGGGGEGGGGGFGGGGGGFADEGGCGFGGCGFFFGGGGFEGGGGGGGCFFGGFGGGFC,CEFGGGGDGGCFECGFCFC=,8BADFGGFGGGCGDGGEE8,=CE,CFGGFG<DCCCFCFCGD>>B>F:7F9B,@D,7,7D:FFFFCFGC,@,,,,?@<CFEC:2?AFGFCCF@CF7*BB8:FG7*=11*++;@@9*C:+<979:9<F6676+<:F+2;*:*<96+<E*5:/:*2*A).0:F*95**2+97++**2+32:3
@M03152:184:000000000-AWYW1:1:2106:20896:9185 1:N:0:TATGCAGTATACCTGT
AAGCTCGTAGTTGAATTTCGGCCTCTGCCGCCCGGTCCGCCTATTTGGGTGTGTACTGGAGCGGTGGAGGCTTACCTCGTGGTGAGCGGCGATGTCCTTTACTGGGCGTCGTCGGGAACCATGACTTTTACTTTGAAAAAATTAGAGTGTTCAAAGCAGGCTTACGCCCGAATACATTAGCATGGAATAATAAAATAGGACGTGCGGTCCTATTTTGTTGGTTTCTAGGATCGCCGTAATGATTAATAGGGATAGTTGGGTGGAATTCTCGGGTGCCAAGGAACTCCAGTCACTATGCAGT
+
CCCCCGGGGGGGGGGGGGGGGGGGGGGGGGGGGGGGGGGGGGGGGGGGGGGGGGGGGGFGGGGGGGGGGGGGGGGGGGGGGGGGGGGGGGGGGGGGGGGGGGGGGGGGGGGGGGGGGGGGGGGGGGGGGGGGGGGGGGGGGGGGGGGGGGGGGGGGGGGGGGGGGGGGGGGGGGGGGGGGGGGGCFGEGGGGGGGGGGFGGEGGGGGGGEGGGGGGGGGGGGGGGGGFGGGGGGGGGGGGGF7EGGGGGGFFCFFGGFGGGGG5CEG:DEGG5FDGGFFF=CFGGFCCFFGGGC>FGGC72
@M03152:184:000000000-AWYW1:1:2106:19621:9219 1:N:0:TATGCAGTATACCTGT
AAGCTCGTAGTTGAATTTCGGATCTGGTTGGGTGGTCCGCCTGACGGCGTGTTTACTGCTTGACCGGGTCTTGCCTCTTGGTGAACCGTTGTGTTCTTTATTGAATGCTTCGGGGAACCAGGACTTTTACCTTGAGAAAATTAGAGTGTTCAAAGCAGGCCTGCGCCTGAATACATTAGCATGGAATAATAAAATAGGACGTGTGGTTCTATTTTGTTGGCCTTTAGAGCTGCCGTAATGATTAATAGGGATAGTTGGGTGGAATTCTCGGGTGCCAAGGAACTCCAGTCACTATGCAGTA
+
CCCCCGGFGGGGGGGGGGGGD>FGGGGGGGGGGGGGGFGGGGGGGFGGGGGGGGGGGFGGGGGGGGGGGGGGGGGGGGGGFFGFGGGGGGGGGGGGGGGFDGFGGFFFGGGG>FGGGGFFGDGGGGGGGFFGGGGF,EEFDFGDFCFFGGGGGGFFGGGGGGGGGGEGF?<FGGGGGGGGG=9CGFECCDFFCFGGGGGGGGGFG>:CFF,@;CF@FGGFFFGGF99CGGGGG5CE5**11+CFFGFC6C;*3+1>7C*/8C*<CFCFCA=3CD:4<:5:C8603<0+<*39EFGF++*<0
@M03152:184:000000000-AWYW1:1:2106:22680:9255 1:N:0:TATGCAGTATACCTGT
AAGCTCGTAGTTGAATTTCGGGGTCAGTAGGTCGGTCGTGCCACCGGTACGTACTGGCTTCACTGATTCCTCCCTCTTGTAGAACCGTGATGCCATTAGTTTGGTGTTGCGGGGAAACAGGACTGTTACTTTGAAAAAATTAGAGTGTTTAAAGCAGGCTAACGCTTGAATACATTAGCATGGAATAATGAAATAGGACGTTGATCTTATTTTGTTGGTTTCTAGGATTGACGTAATGATTAATAGGGATAGTTGGGTGGAATTCTCGGGTGCTAAGGAACTCTAGTCACTATGCAGTCGT
+
C@CCCEF@CFCAGE9EFGGFE@F@F<FFFFGGDC+C@CFFGGGGGE+CF@7CFGGC@CGGFGFGGGFFGFGGFGGGGGAFE<FFGGEBFGGCFFCGGAFEF,FEGDEGGGE7F7::,EB<<=DFG9FGGFFF9,C<<,><,CDD93<<F8,FGF,,DDBFGF7<:<C@F@C9,FFGG9CFF,DFGG@FGD;FDFFG73?C>:<F<FFE?F,@;CC:,=18ACG9+?8>F6C7*:8C7EGFFF+=F+266E;<CFGC55;*/+:0+::****7=*27+8=6FGF*++<9A*03@*C:+0***
@M03152:184:000000000-AWYW1:1:2106:20611:9330 1:N:0:TATGCAGTATACCTGT
AAGCTCGTAGTTGAATTTCGGGATCAATATGTCGGTCGTGCCTCGGTACGTACTGGCATCATTGGTTTCTCCCTTCTGATGAACCATGATGCCATTAATTTGGTGTCGTGGGGAATCAGGACTGTTACTTTGAAAAAATTAGAGTGTTTAAAGCAGGCTCACGCTTGAATACATTAGCATGGAATAATGAAATAGGACGTTTGATTCTATTTTGTTGGTTTCTAGGATCGACGTAATGATTAATAGGGATAGTTGGGTGGAATTCTCGGGTGCCAAGGAACTCCAGTCACTATGCAGTATT
+
CCCCCGGGDFGGGGFGGGGGGGGGGGFGGGGGGGGGGGGGGGGGGGGGGGGGGGGFGFGGGGGGGGGGGGGGGGGGGGGGGGGGGGGGGFGGGGGGGGGGGGGGFGFGGECDGFFGGGGFFGGGGGGGGGGGGGFGFGGGGGGFFCGGGGGG<EFGGGGGGGGGGGGGGGGFGCFFDGGGGGCFGGFGGGGCGGABFGC>CFE,@FGCCGFGG9FGG>EFFCFFEGFG6BECEGGGFEGFC1=FD7FGEG;+5>1+:=888CGG+AB**:;)=CFCF)5CFFCF6+03CBF@C*:7E?><+
@M03152:184:000000000-AWYW1:1:2106:14667:9385 1:N:0:TATGCAGTATACCTGT
AAGCTCGTAGTTGAATTTCGGGATCAATATGTCGGTCGTGCCCTCGGTACGTACTGGCATCATTGGTTTCTCCCTTCTGATGAACCATGATGCCATTAATTTGGTGTCTTGGGGCATCAGGACTGTTACTTTGAAAAAATTAGAGTGTTTAAAGCAGGCTCACGCTTGAATACATTAGCATGGAATAATGAAATAGGACGTTTGATTCTATTTTGTTGGTTTCTAGGATCGACGTAATGATTAATAGGGATAGTTTGGGGGAATTCTCGGGTGCCAACGAACTCCAGTCACTATACAGTAT
+
<ACC?FE@-=8@FECFGGCF@FEGGGFGFGFDEGGGGGGDFFDEF@7CGGGGCGG9,CEGFDFDCDFGGGGGDGGGGF<9<F<AEFFFDCFFGFEFG,<<FFFFGGGGFG9,,8,@FFFGE?FGGEGG<9FFFB,,,,8EEFE?FFFFFEF9??9FE7FGG?FFGEEGF,@,,55CF<,,,EFCCECAFAA9<=CD7@<B77@+3EDFGFDGF;CFF:CEEF=F:D,,?>B8CC8*4ACCF,1=:CE6,,0,,>++>**==8*=A+5<3:8DGC*:+).**:EDGFD:<8<C+:*33A:F+
@M03152:184:000000000-AWYW1:1:2106:4308:9572 1:N:0:TATGCAGTATACCTGT
AAGCTCGTAGTTGAATTTCGGATCTGGTGGGGTGGTCCGCCTGACGGCGTGTTTACTGCTCGACTGGGTCTTGCCTCTTGGTGAACCTTTGTGCTCTTTATTGAATGCGTCGGGGAACCAGGACTTTTACCTTGAGAAAATTAGAGTGTCCAAAGCAGGCCTATGCCTGAATACATTAGCATGGAATAATAAAATAGAACGTGTGGTTCTATTTTGTTGGTCTTTAAGAACTGCCGTAATGATTAATAGGGATAGTTGGGTGGACTTCTCGGGTGCCAAGGAACTCCAGTCACTCTGCGAT
+
C<<@CFGEGGGGGGDGGGGGDGEEGGGGGGGGEGGGFGGGDGGFGGGDGGGDFGGGG9CEEBF@FGGGGGFGGGGGGFFCGGGGG9FFGGGGGG,C<BF?FGGC?@<FCC7FC+F:CC+EECFDADGFGGG,CFAFFFGFGCFD9DDEFCFFAD=DFFFE<CFGF,@<ACGEF:FFGGGGGC9DCB99BDCA;DEFE,7>FBFGDC<CFG9@;,@@F?FC89@;C?EGFB6<C:BEG5E5CFGCCCCG7FFFC8?F++<>EDC5++0<?+?F*1)9:4;552A*<7++299F:C*0+<)**
@M03152:184:000000000-AWYW1:1:2106:21515:9617 1:N:0:TATGCAGTATACCTGT
AAGCTCGTAGTTGAATTTCGGGGTCAGTAGGTCGGTCGTGCCACCGGTACGTACTGGCTTCACTGATTCCTCCCTCTTGCAGAACCGTGATGCCATTAGTTTGGTGTTGCGGGGAAACAGGACTGTTACTTTGAAAAAATTAGAGTGTTTAAAGCAGGCTAACGCTTGAATACATTAGCATGGAATAATGAAATAGGAAGTTGATCTTATTTTGTTGGTTTCTAGGATTGACGTAAGGATTAATAGGGATAGTTGGGTGGAATTCTCGGGTGCCAAGGAACTCCAGTCACTATGCATTATT
+
CCCCCG;@FFFFDCC<9FFFEGGGG@F@FGGGGGGEGGGGFFGGFGGGGGGGFFGGCFGFCFCFGAA<EGGGGGCFFFGGGCFGGGGGGCCE,,,95<CFCCEEGGGG8ACECCGGGG8?E<FAFAFGGFGGGGC9<D+>FFGG9@FFCEGA<=EFGGGGGGGECF@*,,@=FA;@;;FFC97;CF9,2DDFFGGCFF,>D,7,<FFGFGFGGGCC:5BCF?F9C9+?9*2<*=;3*2+0<C+=FGGGGGAFGF<+:EE>8+ACCGFE**CD57:75:FCC:CF+8<9E*C+<2*2++*++
@M03152:184:000000000-AWYW1:1:2106:9187:9640 1:N:0:TATGCAGTATACCTGT
AAGCTCGTAGTTGAATTTCGAACCTGGTCGGGTGGTCTGCCTTACGGTACGTACTGTCTGGCCGGGTTCTACCTCTTGGTGAGCCGGCATGCCCTTAATTGGGTGTGTCGGGGAACCAGGACTTTTACATTGAGAAAATTAGAGTGTACAAAGCAGGCCTTTGCCCGAATACAGTAGCAAGACATAATAAAATAGGACGTGCGGTTCTATTTTGTCGGTGTCTAGAGTCGCCGTACTGAGGAATAGGGATCGATTGGTGGAAGTCTAGGATGGCAAGGAACTCCCGTCACTATGCAGTATA
+
C9CCCFGGGG7FGGGCEEF8FGFFGDGCCCGGFEDF<FFCCCF98CFCEEGD9FEFG9C,EFGEGG+@EFCFG9EC9FGGGGGDFCGGCECC,E8<ACCG9EFFF4?=FCEFD=?7FFFC77E<,A<F,,C?FGDABFDCFB<,:E,,<@<CCEFFFCCF,BCD@CCCE:38@:8@,7@,6,5@@CAD,>>@,@967,1*6>BEGE@,,,27,@8,*:B**?2<CEGG9B:*:1**2==+*+209+0:**)/**+/*+:**+*3+<++9+<7*52CC))06+3*2:**27CFE0:99+*+3
@M03152:184:000000000-AWYW1:1:2106:18615:9698 1:N:0:TATGCAGTATACCTGT
AAGCTCGTAGTTGAATTTCGGGATCAGTACGCTGGTCGTGCCTCTGGTATGTACTGGTGTCACTGGTTCCTCCCTTCTGAAGAACCATCATGCCATTAATTTGGTGTGGTGGGAAATCAGGACTGTTACCTTGAAAAAATTAGAGTGTTTAAAGCAGGCTCGCACTTGAATACATTAGCATGGAATAATTAAATAGGACGTTAATTCTATTTTGTTGGTTTCTAGGATTGACGTAATGATTAATAGGGATAGTTGGGTGGAATTCTCGGGTGCCAAGGAACTCCAGTCACTATGCAGTATT
+
CCCCCGGGGGGGGGGGGGGGGGGGFGGGGGGGGGGGGGGGGGGGGGGGGGGGGGGGGGGGGGGGGGGGGGGGGGGGGGGGGGGGGGGGGGGGGGGGGGGGGGGGGGGGGGGGGGGGGGGGGGGGGGGFGGGGFEGGGDCGGGGGGGGGGGGGFGGGGGGG8FFGGGGGGGGGGGGGFGGGGG?8FFGGGFGGGGGGGDCEFFDCFGGG9FDGGGFGG>CFGGGF?FDDG6DFEGGGGGFCDF,<FF6EFEF8FGGF=EGB5?CFGGGGFDFDDG7DCF5CFCGF?CFC?*<?EDGCFC0++
@M03152:184:000000000-AWYW1:1:2106:22445:9713 1:N:0:TATGCAGTATACCTGT
AAGCTCGTAGTTGAATTTCGGGATCAATTTATTGGTCGTGCTATTCTACGTACTGGTATTATTGATTCCTACCTTCTGACGAACCATGATGTCATTAATTTGGTGTCTTGGGGAATCAGGACTGTTACTTTGAAAAAATTAGAGTGTTTAAAGCAGGCTCACGCTTGAATCCATTAGCATGGAATAACGAAATAGGACGTTTGATTCTATTTTGTTGTTTTCTAGGATCGACGTATTGATGATTAGGGATAGTTGGGTGGAATTCTCGTGGGCCAAGGAACTCCAGTCACTATGCAGTAAT
+
C@CC9EFF@FFEGFEFGGAC>FFE8EEFGGCAEGDADEGDGCE<C,FFDFFDECEEGGFGGFF,CFCAFFFFFGAEGFAE:FGGG8<CFGGGDGCF<<,E,E,9CF<FGG98@?FCFGF,CFFFGD?E,?FC?<E9,C<,9F9F<5C<EEGCFGGGGGGEGGGG7CCAFE,=F<,,?,3A?<8=,>6,6=+@FF9D,@>+5<3,@@@9,8@F,3D,@,6,@,@D,@3,4*6*;B5,=:=,,,5B>FG:88)=>,=:=EGG*+>+=C95/**)=5*;F3);FGC<6@:+:*<@+**++<:++
@M03152:184:000000000-AWYW1:1:2106:9803:9773 1:N:0:TATGCAGTATACCTGT
AAGCTCGTAGTTGAATTTCGGGATCAATTTACTGGTCGTGCCTATGGTACGTACTGGTTTTGTTGGTTCCTCCTTTCTGAGGAGCCGCGATGTCATTAACTTGGTGTCGCGGGGAATCAGGACTGTTACTTTGAAAAAATTAGAGTGTTTAAAGCAGGCTAACGCTTGAATACATTAGCATGGAATAATGAAATAGGACGTTTGGTCCTATTTTGTTGGTTTCTAGGGTCGACGTAATGATTAATAGGGATAGTTGGGTGGAATTCTTGGGTGCCAAGGAACTCCAGTCACTATGCAGTAT
+
CCCCCFGGGC@EFGGGGFDFEGCEGCFGGFGGGGGFGGGGGFGDGGGGDFGGCDDEFGGGGGGFGEEGFGGGGGGGF,ECECECECGGGGGEGFEGGFGGFGGCGGGGGGDFEFGDEFGGGGGGFG<CAD@<<FF?<DFGGGDA=DCFGADFGF=FCFGCFFG@BFGFGGGGDFGGGGGGGGGFEFFFFGGF;DCFFFAF<:AEEFFGGGGGGGFCFGG133CFFGGGGEBCEECFFFFFF@C9D<+<6?>EFGFFCEAEGD6C6<++2+*9C*CDCF>6:A0*<?F++*+++:CEGC7:+
@M03152:184:000000000-AWYW1:1:2106:6251:9783 1:N:0:TATGCAGTATACCTGT
AGGCTCGTAGTTGAATTTCGGGGTTAGTAGGTTGGTCATGCCTCCGGTATGTACTGGTCTCACTGATTCCTCCTTCCTGATGAACCGTAATGCCATTTATTTGGTGTTGCGGGGAATTTGGACTGTTACTTTGAAAAAATTAGAGTGTTTAAAGCAAGCTAACGCTTGAATACATTAGCATGGACTAATGAAATAGGACGTTCGATCCTATTTTGTTGGTTTCTAGGATTGACGTATTGATTAATAGGGATAGTTGGGTGGAATTCTCGAGTGCCAAGGAACTCCAGTCACTATGCAGTAG
+
C-ACCGG:FGF<CE<CFGFCCCFGCFFGGFG<FFGGGFFDFGFEGGGGGFFGGGGGFFGFGGGFFAFGCFFGFGGGGGGGGFF9FFEEGCFDG8AFG,,6CEF<E<F@,?FFECFCED9,,,BBDFE9FGGGG,<C,B+E<?><DFDGF,5AF5?F8>@3F=>CGE=FGE9FFB3,@C7FA,7D,@E@@B3@,@CGDG:B>:F*,2<>D9CFF@EG,24*8:;C@9E,BFF<C8*=+=CC+9@+11A+*2=CF?99<*=8C59+?0:+*+*21::>+0.:7*+28++++*<@GCFG?<*00
@M03152:184:000000000-AWYW1:1:2106:15954:9859 1:N:0:TATGCAGTATACCTGT
AAGCTCGTAGTTGAATTTCGGGATCAAATTGCTGGTCGTGCCTACGGTACGTACTGGTTTTGTTAGTTCCTCCTTTCCGAGGAGCCGTGATGTCATTAATTTGGTGTCGCAAGGAATCGGAACTGTTACTTTGAAAAAATTAGAGTGTTTAAAGCAGGCTAACGCTTGAATACATTAGCATGGAATAATGAAATAGGACGATTGATCCTATTTTGTTGGTTTCTAGGATCTACGTAATGATTAATAGGGATAGTTGGGTGGAATTCTCGGGTGCCAAGGAACTCCAGTCACTATGCAGTAT
+
CCCCCGGGGGGGGGGGGGGGGGGGGGGGGGGGGGGGGGGGGGGGGGGGGGGGGGGGGGGGGGGG<FGGGGGGGGGGGGGGGGGGGGGGGGGGGGGGGGGGGGGGGGGGGGGGGGGGGGGGGGGFGGGGGGGGGGGGGGGGGGGGGGGGGGGGFFFGFFGFGG8F@CFGGGGGGGGGGGGGFGFFFGGCADFGGGGGGGGDEGGFGFDFFCGGGGGGGGGGGGCFCFG??:CGCFFGGFGCFDC:CCGGDCA=?CE?E=BEEF5?ECFGCG*;ED4:6>@FG6778CFF+99+9:FCCGC7+
@M03152:184:000000000-AWYW1:1:2106:25584:9900 1:N:0:TATGCAGTATACCTGT
AAGCTCGTAGTTGAATTTCGAACCTGGTCGGGCGGTCTGCCTTACGGTACGTACTGTCTGGCCGGGTTCTACCTCTTGGTGAGCCGGCATGCCCTTAATTGGGTGTGTCGGGGAACCAGGACTTTTACCTTGAGAAAATTAGAGTGTTCAAAGCAGGCCTTTGCCCGAATCCATTAGCATGGCATAATAAAATAGGACGTGCGGTTCTATTTTGTTGGTTTCTAGAGTCGCCGTAATGATTAATAGGGATAGTTGGGTGGAATTCTCGGGTGCAAAGGAACTCCAGTCACTATGCAGTATC
+
CCCC9EBF;C;EFGGGFGFGGCFEFGACCGGGGGGGGEGDFFGGG@@GFG@E<@F,EFGFGGGEFGFCFFGFFGFGDFFGGGGGGGDEGGGFDGCF,?FDFC@?FFEGGGGGG7:F<A=7>=F=<FFEFGFF<<FF@8FFADFGCFEFEGFGGGGGC@@FEFCBFFGCGG*?FGGGD7FFGFGGGG,;B?FFGGB<E<:4*<CFGD<;+<<<C@GFCECFG?CC7+?C;B>C*CGG523+:<+<CFC=EC)AE?CC5*;88CFEGG3A**;)**2?+.0:*<+*<8CGGFC99C7C:9CC0
@M03152:184:000000000-AWYW1:1:2106:9040:9937 1:N:0:TATGCAGTATACCTGT
AAGCTCGTAGTTGAATTTCGGGACTAACAGGTTGGTCGCGCCTTCGGTGTGTACTGGTCTGGTTGGTTTCTCCCTTCTGACGAACCACGATGTCATTAATTTGGTGTCGTGGGAAATCAGGACTGTTACTTTGAAAAAATTAGAGTGTTTAAAGCAAGCGATAGCTTGAATACATTAGCATGGAATAATGAAATAGGACGTTTGACCCTATTTTGTTGGTTTCTAGGATCGACGTAATGATTAATAGGGATAGTTGGGTGGAATTCTCGGGTGCCAAGGAACTCCAGTCACTATGCAGTAT
+
CCCCCGGGEGGGGGGGGGGGGGGGGGGGGGGGGGGGGGGGDGGGGGGGGGGGGGGGGGGGGFGGGGFGGFFGGGGGGGGGGGGGGGGGGGGGGGGGGFEAFFFGGGGGGCGDDFGFGGGGGGGGGGGGGGGGGDFFFDFGGGGGGGGGGGGGGGGGGGGGGGGGGGGGGGGGGGGGGCFGGFGFGGGDFGFGFGGGGGGCCFGGGGGGGFGGGGGGGGGGGGFGGGG?FFGGGGGG55?++<CGFGG?C65CFF?CFDE@>FGCGEFG7=*CED9C<>)6?CEFCF6@FFFF?DGE+<0+0
@M03152:184:000000000-AWYW1:1:2106:8793:9958 1:N:0:TATGCAGTATACCTGT
AAGCTCGTAGTTGAATTTCGGGATCAATGGGTCGGTCGTGCCCTCGGTACGTACTGGCTTTATTGGTTCTCACCTTCTAATGAACCATAATGTCATTCATTTGATGTTATGGGGAATTAGGACTGTTACCTTGAAAAAATTAGAGTGTTTAAAGCAGGCTAACGCTTGAATACATTAGCATGGAATAATGAAATAGGACATCGCATTCTATTTTGTTGGTTTCTAGGATCGATGTAATGATTAATAGGGATAGTTGGGTGGAATTCTCGGGTGCCAAGGAACTCCAGTCACTATGCAGTAT
+
CCCCCGGGGGGGGGGGGGGGGGGGGGGGGGGGGGGGGGGGGGGGGGGGGGGGGGGGGGGGGGGGGGGGGGGGGGGGGGGGGGGGGGGGGGGGGGGGGGGGGGGGGGGGGGGGGGGGGGGGGGGGGGGGGGGFGGGGGGGGGGGGGGGFGGGGGFGGCGGGGGGGGGGGGGGGGGGGGGFGGGG?E<DCGGGFGGGGFFGGGGGDFEFGDAGGFFGGGGGGGF9FFGGGFGGG52DFGGGGFCFGCCFFGCFAFGG,<5EGCFGEFCFGDGCGGGGGG;:*6=CC6CF<99+<+7><9CF?3
@M03152:184:000000000-AWYW1:1:2106:27140:9980 1:N:0:TATGCAGTATACCTGT
AAGCTCGTAGTTGAATTTCGGATCTGGTTGGGTGGTCCGCCTGACGGCGTGTTTACTGCTCGACCGGGTCTTGCCTCTTGGTGAACCGTTGTGTTCTTTATTGAATGCTTCGGGGAACCAGGACTTTTACCTTGAGAAAATTAGAGTGTTCAAAGCAGGCCTATGCCTGAATACATTAGCATGGAATAATAAAATAGGACGTGTGGTTCTATTTTGTTGGTTTTTTGTGCTGCCGTAATGATTATTAGGGATAGTTGGGTGGAATTCTCGGGTGCCTAGGAACTCCAGTCACTATGCAGTT
+
@<6ACFFGGGBFGGE9@EEECFEFCFA6@FGGC6+8@DFFG@F@FGGDFGCB<FCEDFEFACEB:FCE+:FEGFGDFGG,5FDFGFD=B:?FGGGCE9EA<<FFFAE<???:?>CEEFGGFD7<FFGDFFGF<E9=EG8DFGGGGGFE,=DFFFGGF,D8@DFFDF<,3@BFFFFFGFGFA@:8<:@9;>DFGEFFD>C@C*>F:62*,,2@@9EC@?FB**:C8*1*=+21+23==5>E9;2<+++<9C4CC6:+A+8C8C*+AC??7**7CC15+*02<9=*<<6@C?F7<C:<E7*3+
@M03152:184:000000000-AWYW1:1:2106:7401:10034 1:N:0:TATGCAGTATACCTGT
AGGCTCGTAGTTGAATTTCGGGGCCTTTTATCAAAGCGTTGCGGTCTGAAACCCAGCTGGGGTGTGAAAGCATTCTGGTGATGGGGCGGTACTGCAGGCGGGGCTCAAATCTGGTTTCTTGAAGACAACCTGTGCCCTTTACTTGGTTGCGGGAATTCTTGTATTTTAGTCATTTACTTTGTAAAAATTAGAGGGTTCAAAGCAGGCAGGTTCGCTTGTATACATTAGTCTGGATTAATGGAATAGGACTTTGTTCTTATTTTTTTGGTTTCTAGGACCTATGTAATGATTATTAGGGATT
+
B-8-8C@C7CFGAF9F@FGFDGDGEFGGFCGF9A-CCFF6+C@:FFG?E<FF,@F,8CFFEGGGG:AFACFCFGCF<C,6,C?,C,BF7=FCFF9C,BFEEG@@:<,,3=<FA,=,@,@,,<:@;8<:FEC>@,>;8,@D@CE,3,8*<>***4*CC<<B@C,<,,,2+,77,2<,,?2,,,,2?,54?+?,2+*B:::F9,*+;*:@***3+:**:;*0+++3<7+2++22;7+<9?F+<63<6@67+0/<+07<<99CF9F+:C8*CF;*<*096/702++:+<<++10++:*++*0C*
@M03152:184:000000000-AWYW1:1:2106:11409:10044 1:N:0:TATGCAGTATACCTGT
AAGCTCGTAGTTGAATTTCGGGATCAATATGTTGGTCGTGCTTTCGGTACGTACTGGCATCATTGGTTTCTCCCTTCTGATGAACCATGATGCCATTAATTTGGTGTCTTGGGGAATCAGGACTGTTACTTTGAAAAAATTAGAGTGTTTAAAGCAGGCTCACGCTTGAATACATTAGCATGGAATAATGAAATAGGACGTTTGATTCTATTTTGTTGGTTTCTAGGATCGACGTAATGATTAATAGGGATAGTTGGGTGGAATTTTAGGGTGCCAAGGAACTCCAGTTACTATGCAGTAC
+
CCCCCDFGGFGGGGGGGGGGGG>FGCGFGGGGGGGGGGGGGGGGGGCFGGGGGGGGGGGGGGGGGGGGGFGGGCFGGGGGGGGGFGGGGG9FFGGGGGGGGGGGGGFFGGFFGGGGGGGGFGGGGGGFGEGGGGFGGFEGGGGDFFFGGGGGGGGGGG7A<FGGF7FGFFGDFGGGFA@FGGGCFEGFFGGDGGGGGGGG:FFCCECGE=FFGFDGFGGEDG9;CAE?BFEGGGGG5??F7CFFGFFE?,)4,5=CFC:CEF9C6+4+*3*0*>*C6;37E86769+++1<CFFFFC<C:0
@M03152:184:000000000-AWYW1:1:2106:24708:10050 1:N:0:TATGCAGTATACCTGT
AAGCTCGTAGTTGAATTTCGGGGTCTACCCATTGGTCAGGCTTAATTGTCTGCACTGGTGAGATGGATCTCTACCTTCTGAGGAACTTTCATGCCATTTATTTGGTGTGATGGGAAATCAGGACTGTTACTTTGAAAAAATTAGAGTGTTTAAAGCAGACTATCGTCTGAATACATTAGCATGGAATAATGAAATAGGACGGACTGATTCTATTTCGTTGGTTTCTAGGATCACCGTAATGATTAATAGGGATAGTTGGGTGGAATTCTCGGGTGCCAAGGAACTCCAGTCACTATGCAGT
+
CCCCCGGGGGGGGGGGGGGGGGGGGGGGGGGGGGGGGGGGGGGGGGGGGGGGGGGGGGGGGGGGGGGGGGGGGGGGGGGGGGGGGGGGGGGGGGGGGGGGGGGGGGGGGGGGGGGGGGGGGGGGGGGGGGGGGGGGGGGGGGGGGGGGGGGGGGGGGGGGGFFGGGGGGGGGGGGCGGGGGGGGGGBDCGFGGF;DFFGCGCGGGFGFGFGCGGCGFGGGFGGG<EFGGGG@DGGGC7C5FGGGGGGDGCFF6<7:::F>CGCFCFC@FD*5*/)72:AFFCC4+<?EF8CFCGCF99:++
@M03152:184:000000000-AWYW1:1:2106:23747:10200 1:N:0:TATGCAGTATACCTGT
AAGCTCGTAGTTGAATTTCGGGATCAGTAGGTCGGTCGTGCCAACGGTATGAACTGGTCTCACTGATTCCTCCCTCTTGTAGAACCGTGATGCCATTAACTTGGTGTTGCGGGGAAACAGGACTGTTACTTTGAAAAAATTAGAGTGTTTAAAGCAGGCTAACGCTTGAATACATTAGCATGGAATAATGAAATAGGACGTCGATCTTCTTTTGTTGGTTTCTAGGGTTGACGTACTGATTAATAGGGATAGTTGGGTGGAATTCTCGGGTGCCAAGGAACTCCAGTCACTATGCACTATT
+
CCCCCGGGGGFGGGGGGGGGDDCEGGGGGGGGGGGGGGGGGGGGGGGEGGGGGFGEGGFGGGGFGGGGGGG<FFEGGGGGGCCFGGGCFF<EFGGGGEFEGGGGGCCCFGD>FEFGGGGGGGGGGEFGGFGFGGF9EAFDCGFFGGGGG?FFDGGBFGGGFDACCFGG7AACGFAFFGFGFCFFFEGDGFAFBFGGGGGCGGGGGGGG,@<9=CFCDCEFGFG9C9;CGGC6C8C**<7@71+:@CGF6C5FFFG+::8>@+<C7EF75C*98579C@F?*<E4+20A+69@E7C++39++
@M03152:184:000000000-AWYW1:1:2106:16257:10215 1:N:0:TATGCAGTATACCTGT
AAGCTCGTAGTTGAATTTCGGGCAATGCCAATCGGTCAGCTTAGCTGCACTGTGCGGGATTGCCTTACCTTCTGGGGAGGGAGCTGCCTTTAAACGGGTGACTTTCGCCGCAGGACTTTTACTTTGACGAAATTAGAGTGTTCAAAGCAGGCGCCTCGCCTGAATACATCAGCATGGAATAATAGAATAGGACTCTGGTTCTATTTTGTTGGTTTGACGACCGGAGTAATGATTAATAGGGATAGTTGGGTGGAATTCTCGGTTGCCAAGGAACTCCAGTCACTATGCAGTATCTCGTATG
+
CCCCCGGGGGGGGGGGGGGGGGGGGGGGGGGGGGGGGGGGGGGGGGGGGGGGGGGGGGGGGGGGGGGGGGGGGGGGGGGGGGGGGGGGGGGGGGGGGGGGGGGGGGGGGGGGGGEGFGGGGGGGGGGGGGFGGGGGGGGFGGGGFGGGGGGGGGGGGGGGGGGGGFGGFGGGGF9FFFDFGFGGF;FFGGGGGCFGFGGDFFFGGGFGGGEGGGG@;C85CGGGGDCC9EFGGCFEGGGC=?FFGG?<FD@ECC9CE+<<CE/275EF7E5CFGGGGFFFFGGFGGG?C4<CC7*?*:*A*
@M03152:184:000000000-AWYW1:1:2106:28512:10255 1:N:0:TATGCAGTATACCTGT
AAGCTCGTAGTTGAATTTCGGGCCTGGCTGGGCGGTCTTGCCGCAAGGTAAGCACTGCTCTGGTCGGGTCTTTCCTTCTGGGGAGCCAGCGTGCTCTTAACTGAGTGCGTTGGGGATCCAGGACTTTTACTTTGAAAAAATTAGAGTGTTTAAAGCAGGCTTACGCTTGAATACATTAGCATGGAATAATAGAATAGGACTTTGGTTCTATTTTGTTGGTTTCTAGGACCGAAGTAATGATTAATAGGGATAGTTGGGTGGAATTCTCGGGTGCCAAGGAACTCCAGTCACTATGCAGTAT
+
CC<CCGGGGGGGGGGGGGGG7:FGGGGGGFGGGGGGGGGCGGFGGGGGG9FGGGGGGGGGGGGCFE>FGGGGGGGGGGGGGGDGGGGGGGGGGGGGCFFGG9,EFFFFFEEEFG>FGGGGGGGGGFGGGGGFGCCFFFFEF@F8FFGD<FFCFFAC@<FEFGFGFG7FFFFGGGGFGF9FF@DDF<E;>CGF9;CG97<FGGGGGGGGG;FGGG9FFF>;FFDGCFFDFCE=GGGGFCCC@C@CCF?+:C::+<EC6:EC8CE9C+AE<5C9*9>CF))6C8+:FD+AC@FC@FGCFCD79
@M03152:184:000000000-AWYW1:1:2106:17896:10306 1:N:0:TATGCAGTATACCTGT
AAGCTCGTAGTTGAATTTCGGGATCAATTGATTGGTCATGCCGTTGGTGTGTACTGGTCGTATTGGTTCTCACCTTCTAAGGAACCTTAATGTCATTAATTTGATGTTTTGGGGAATTAGGACTGTTACCTTGAAAAAATTAGAGTGTTTAAAGCAGGCTAACGCTTGAATACATTAGCATGGAATAATGAAATAGGACATCGCATTCTATTTTGTTGGTTTCTAGGTTCGATGTAATGATTAATAGGGATAGTTGGGTGGCATTCTCGGTTGCCAAGGAACTCCAGTTACTATGCAGTAT
+
CBCCCGEGGGFGGGAFGGCGGGFFFG@EFCFGAFFFGFGGGGCGGDGGDGGGFGGFFGFFGCGGFGGGGG9FGGGGGGG9EFGFFGGGGAFGGGG9F@CFCFDGGF,6FFFEGDC=FCGGGGCGG<FCFGGCBBFGGGGGFGFGGAFFEGFG,5F=<<FGEFCGGC?F8FGGFFFFGCGGGF8DCGFGGGGDCFGGFGG88>FGGGGGF<FGCCAFFGCEFG>D,E,,7>CFFDFF:CFD:=<,9,5,4,;,,>CF6**1*,,29+?C35*/3*0++55CGFC756C;+;+>C++3++2++
@M03152:184:000000000-AWYW1:1:2106:7109:10369 1:N:0:TATGCAGTATACCTGT
AAGCTCGTAGTTGAATTTCGGGGTTAGTAGGTTGGTCATGCCTCTGGTATGTACTGGTCTCACTGATTCCTCCTTCCTGATGAACCTTAATGCCATTAATTTGGTGTTTTGGGAAATTTGGACTGTTACTTTGAAAAAATTAGAGTGTTTAAAGCAAGCTAACGCTTGAATACATTAGCATGGAATAATGAAATAGGACGTTCGATCCTATTTTGTTGGTTTCTAGGATTGACGTAATGATTAATAGGGATAGTTGGGTGGAATTCTCGGGTGCCAAGGAACTCCAGTCACTATTCAGTAT
+
CCCCCGGGCFGGGGGGGGGGGGGGGGGGGGGGGGGGFGGGGGGGGGGGGGGGGGGGGGGGGGGGFGGGGGGGGGGGGGGGGGGGGGGGGFGGGG@FGFGGGGGGGGEFGGDFGFGGGGGGFGGGGGGGGGGGGFGGGGGGGCF9FGGFGGGFFFFFGFFGGGGGGGGGGGGGGGGEFFFGGGGGGGGGGDGGGGGGGGGGGFGGGGCEG9FGGGGFG:6CDGGGG9EGFG6E7BEFGC7CFGGGF?:C,1;;1=7,,:E8:CEGG79@5*8D5<FGC4566*CDFC+59=+>7@+=9:C73
@M03152:184:000000000-AWYW1:1:2106:23703:10440 1:N:0:TATGCAGTATACCTGT
AAGCTCGTAGTTGAATTTCGAACCTGGTCGGGCGGTCTGCCTTACGGTACGTACTGTCTGGCCGGGTTCTACCTCTTGGTGAGCCGGCATGCCCTTAATTGGGTGTGTCGGGGAACCAGGACTTTTACCTTGAGAAAATTAGAGTGTTCAAAGCAGGCCTTTGCCCGAATACATTAGCATGGCATAATAAAATAGGACGTGCGGTTCTATTTTGTTGGTTTCTAGAGTCGCCGTAATGATTAATAGGGATAGTTGGGTGGAATTCTCGGGTGCCAAGGAACTCCAGTCACTATGCAGTAGA
+
CCCCCGGGGGGGGGGGGGGGGGGGGGGGGGGGGGGGGGGGGGGFFGGGGGGGGGGGGGGAFGGGGGEGGGGGGGGGGGGGGGGGCGGCGGGGGGGGGGGGGGGGGGGGGGGGGGGFGGGGGGGGGGGGGGGGFFFAFFGGGGGF9CGFGGGGGFGFGGGGGGGGGGGEED7:FFGGGF;,@FCCGGGGGGGG9CCCE@<B7FGG@FCEFFGGGGGF75*==CGG?++<58:E58?8CEF+2::FGG+:66@?:7+8*/;*/9@?+<+/**1)/**2A).*2836+++3+*3<ED*0+30++
@M03152:184:000000000-AWYW1:1:2106:6259:10509 1:N:0:TATGCAGTATACCTGT
AAGCTCGTAGTTGAATTTCGGGATCAGTATGTTGGTCGTGCTTCGGTACGTACTGTCATTACTGATTTCTCCCTTCTGAAGAACCTTGATGTCATTAATTTGGTGTCTTGGGGAATCAGGACTGTTACTTTGAAAAAATTAGAGTGTTTAAAGCAGGCATACGCTTGAATACATTAGCATGGAATAATGAAATAGGACGTTTGATTCTATTTTGTTGGTTTCTAGGATCGACGTAATGATTAATAGGGATAGTTTGGTGGAATTCTCGGGTGCCAAGGAACTCCAGTCACTATGCAGTATC
+
CCC9BFGGGGGGGGGGGGGGGGGGGGGGGGGGGGGGGGGGGGGGGGGGGGGGGGFGGGGGGGGGGGGGGGGGGGGGGGGGGGGGGGGGGGDGGGGGGGGGGGGGGGGGGGGGG>FFGGFGGGGGGGGFGGGGGFGG8CFGGGGGGGGGGGAGGCFGDFGGFGGGGGGGGGGGGGGFGGGGFDCFGGGGGGFFFGFFGGGGGGGACFGGGGGGC3DFFCECGGG9E?EGE*@CEGG:E7CGGGFFF7C6,AFFGC,;5AE@C<FGGGFC35CCGFGG53AFFG76FEFGGFG?CFC7<<??+
@M03152:184:000000000-AWYW1:1:2106:15812:10545 1:N:0:TATGCAGTATACCTGT
AAGCTCGTAGTTGAATTTCGGGATCAATATGTCGGTCGTGCCTCGGTACGTACTGGCATCATTGGTTTCTCCCTTCTGATGAACCATGATGCCATTAATTTGGTGTCGTGGGGAATCAGGACTGTTACTTTGAAAAAATTAGAGTGTTTAAAGCAGGCTCACGCTTGAATACATTAGCATGGAATAATGAAATAGGACGTTTGATTCTATTTTGTTGGTTTCTAGGATCGACGTAATGATTAATAGGGATAGTTGGGTGGAATTCTCGGGTGCCAAGGAACTCCAGTCACTATGCAGTATC
+
CCCCCGGGGGGGGGGGGGGGGGGGGGGGGGGGGGGGGGGGGGGGGGGGGGGGGGGGGGGGGGGGGGGGGGGGGGGGGGGGGGGGGGGFGGGGGGGGGGGGGGGGGGGGGGGGGFGGGGGGGGGGGGGGGGGGGGGGGGGGGGGGGGGGGGGGGGGGDGGGGGGGGGGGGGGGGGGGGGGGGGGGGGGGGGDFGGGGEFGGGGGFGGGGGGGDGGGGDCEGG?CD?,D;CCCCCGGFFGFCGGGGG7C=FGA+CF76CEEBCCFGFG?C<EG5AFFG5@FFFGFG?FGFGFGFG7DC:CGG9
@M03152:184:000000000-AWYW1:1:2106:4850:10550 1:N:0:TATGCAGTATACCTGT
AAGCTCGCAGTTGAATTTCGGGACTAACAGATTGGTCGCGCCTTCGGTGTGTACTGGTCTAGTTGGTTTCTCCCTTCTGAGGAACCGCGATGTCATTAATTTGGTGTCGGGGGAAATCAGGACTGTTACTTTGAAAAAATTAGAGTGTTTAAAGCAAGCGTTAGCTTGAATACATTAGCATGGAATAATGAATTAGGACGTTTGACCCTATTTTGTTGGTTTCTAGGATCGACGTAATGATTAATAGGGCTAGTTGGTGGGAATTCTCGGGTGCTAAGTAACTCCATGAACTGTACAGTAT
+
C9@CBFGGEG@EFDFGG9F8@@FCFGGGF-CFGGDFF7@FGGGGGGGGGG7FFCE<AE<EDFEDFEFGDECFGGGGDC<,CC<EDE77=FE@CFGGGCFC<FFAFDFA=+@EE:F8F9<FC=BFF,8FDFGGG?<C88+3>,>BCF,FCFGGG<9F,,:5+@CEAAF,::=E93@E;FFF9,,>9F,?CCEF,6>FDE:BCC:*,@<8C,2@C9BFGG5*:*5?7;C+?+8:EE*A/*++2+42++<+**.:*3+++*/***3;7+3:378C:<*2+7/0+<272++++*+0+;*<9+*++
@M03152:184:000000000-AWYW1:1:2106:19321:10586 1:N:0:TATGCAGTATACCTGT
AAGCTCGTAGTTGAATTTCGGGGTCAGTAGGTCGGTCGTGCCAACGGTATGAACTGGCCTCACTGATTCCTCCCCCTTGTAGAACCGTGATGCCATTAACTTGGTGTTGCGGGGAAACAGGACTGTTACTTTGAAAAAATTAGAGTGTTTAAAGCAGGCTAACGCTTGAATACATTAGCATGGAATAATGAAATAGGACGTTCGATCCTATTTTGTTGGTTTCTAGGATTGACGTAATGATTAATAGGGATAGTTGGGTGGAATTCTCGGGTGCTAAGGAACTCCAGTCACTATGCAGTAT
+
CCBCCGGGGGGGGGGGGGGGGGGGGGGGGGFGGGGGGGGGGFGGGGGGGGGGGGGGGGGGFGGGGFGGG9FGGGDGGGFGGG9FGGGBEGGGGGFGGGGGGGGGGGFGGGEE7FGGFGEEFDFGFGGFGGGGGFADF=FGGGGEGGGG<FDFFFFGGGGAFFFEDECCGGGGGGGGGGFGGGGGGGFGGGGGGGGGGGGGGGGGGB<EFFGFGGGGGGFGFG9;F9C6EGG6>CBE*:9<9CCCDCE6E6AGGFGGD*A>EGCFCEFGGGGGE90:<9)+:*2:00+3<9?<<77+97:+0
@M03152:184:000000000-AWYW1:1:2106:3798:10673 1:N:0:TATGCAGTATACCTGT
AAGCTCGTAGTTGAATTTCGGGATCAATTTATTGGTCGTGCTATTGTACGTACTGGTATTATTGATTTCTACCTTCTGACGAACCATGATGTCATTAATTTGGTGTCTTGGGGAATCAGGACTGTTACTTTGAAAAAATTAGAGTGTTTAAAGCAGGATCACGCTTGAATACATTAGCATGGAATAACGAAATAGGACGTTTGATTCTATTTTGTTGGTTTCTAGGATCGACGTAATGATTAATAGGGATAGTTGGGTGGAATTCTCGGGTGCCAAGGAACTACAGTCAATATGCCGTCTT
+
CCCCC<FFFD@CFGGGFGDECE76F@,6CEFGGG9FGGC7EF<FAFFFDFGGGGGGF@<FFFGGGGGGGGFGGGEFFGGCFBC@:<FFGGGGGC,C<FFFGGA<CCCFGGGGGCF=DFGG,44CEFGGGG<?F?9EA+EE?,@EDGGGG?AFG9?FF+AFFF?FFGF@FCEGECFGGD9D9FEFFGGG6>C@,E@,<=F:+,38@;,@C9@FECFFD,@@,7@FGF?E,*@5;>889:EG,2,:7,66C86E<,16:CCE5+<81=+57=C)C5@<C3FFGC+;F8+<9*<<EF*+:*/2*
@M03152:184:000000000-AWYW1:1:2106:18083:10719 1:N:0:TATGCAGTATACCTGT
AAGCTCGTAGTTGAATTTCGGAATCAAATTACTGATCGTGCTATGGTACATACTGGTTTTATTGATTCCTCCCTTCTGACGAACGCTATTAATTTGGTGTCATGGGGAATCAGGACTGTTTTACTTTGAAAAATTAGTGTGATTAAAGCAGGCCCACGCTTGATGAAATAACGAAATAGGACGTTCTGTTGGTTTCTAGAATCGACATAAAGATTAATAGGGATAGTTGGGTGGAATTCTCGGGTTCCAAGGAACTCCAGTCACTATGCAGTATCTCGTATGCCGTATGCTCGTTGAAAAA
+
CC9C@CF7FCFGEFGFGGACECBFDGGDEGEGCEAFF<CEF8F,CFFFGEEGFGGF<CC,E<FGCG<C<C<,C8F@,EF9:BF:FFC@FDFA<,F<CFDEGG9EFDCCFE<FDGGG@FGAEF<E,CCFFGDE<E8EF??FE<E9BFEGCFED+C+6F:C7BFF95,C,?EEA=B>>>9,>,5@B3,@D@DDD:73@=3,E>@F7<F7CCG,,,@>>,,,33:D@,475;,B1:**,,,5,=**4**44B,/ACF6<,,5+5C+5<E99>CCD77:@F):5**+*3/*<*+<+*1***+:92
@M03152:184:000000000-AWYW1:1:2106:21613:10851 1:N:0:TATGCAGTATACCTGT
AAGCTCGTAGTTGAATTTCGGGACTAACAGGTTGGTCGCGCCTTCGGTGTGTACTGGTCTAGTTGGTTTCTCCCTTCTGACGAACCACGATGTCATTAATTTGGTGTCGTGGGAAATCAGGACTGTTACTTTGAAAAAATTAGAGTGTTTAAAGCAAGCGATAGCTTGAATACATTAGCATGGAATAATGAAATAGGACGTTTGATCCTATTTTGTTGGTTTCTAGGATCGACGTAATGATTAATAGGGATAGTTGGGTGGAATTCTCGGGTGCCAAGGAACTCCAGTCACTATGCAGTAT
+
CCCCCGGGGGGGGGGGGGGGGGGGGGGGGGGGGGGGGGGGGGGGGGGGGGGGGGGGGGGGGGGGGGGGGGGGGGGGGGGCGGGGGGGGGGGGGGGGGGGGGGGGGGGGGGGGGGGGGGGGGGGGGGGGGGGGGGGGFGGGGGFGGGGGGGGGGGGGGGGGGGGGGGGGGGGGGGGGGGGGGGGGFGGGGGGGGGGFG:DFGGGGGGGGGGGGGGGGGGGGGFGGGGGGGGGGGGGGGGGGGGFFGFF6FDAFGFC7E5E@EF9CGGGGCGGGGGGGG>3ECCCFGG6@EBCFCCFF9CG:3
@M03152:184:000000000-AWYW1:1:2106:13478:10875 1:N:0:TATGCAGTATACCTGT
AAGCTCGTAGTTGAATTTCGGGCCCGACTGAGTGGTCTTGCCTCGTTGCAAGCACTGCTCCGGTTGGGTCTTTCCTTCTGGTTAACCAGCTGCCTTTCACTGGGTCGGCTGGGGCTCCAGGACTTTTACTTTGAAAAAATTAGAGTGTTCAAAGCAGGCAGTTTTAGCTTGAATACATTAGCATGGAATAATAAAATAGGACTTTGGTTCTATTTTGTTGGCTTCTAGGACCGAAGTAATGATTAATAGGGATAGTTGGGTGGAATTCTCGGGTGCCAAGGAACTCCAGTAACTATGCAGT
+
CCCCCGGGGGGGGGGGGGGGGGGGGGGGGGGGGGGGGGGGGGGGGGGGGGGGGGGGGGFGGGGGGGGGGGGGGGGGGGGGGGGGFGGGGGGGGGGGGGGGGGGGGGGGGGGGGGGGGGGGGGGGGGGGGGGGGFGGGGGGFGGFFFGGGFGGGGGGGGDGGGGGGGGFGGGGFGFFGGGGGGGGGGGGGGGGGGGFAFFGGCFGGGFCFGFGGGGCEFFFGGGFGGGGCFGG=CEEGGG?CCEE>;FCFCACFGDF77CB88EFCCF+0<EFDFGGGFFGFF?*@CFG+*+3+*:CF:CE+
@M03152:184:000000000-AWYW1:1:2106:6619:10901 1:N:0:TATGCAGTATACCTGT
AAGCTCGTAGTTGAATTTCGGGATCAGTACGCTGGTCGTGCCTTCGGTATGCACTGGTGTCACTGGTTCCTACCTTCTGAAGAACCGTCATGCCATTCAGTTGGTGTGGCGGGGAATCAGGACTGTTACTTTGAAAAAATTAGAGTGTTTAAAGCAGGCTCGCGCTTGAATACATTAGCATGGAATAATGAAATAGGACGTTTGACCCTATTTTGTTGGTTTCTAGGATCGAAGTAATGATTAATAGGGATAGTTGGGTGGAATTTTCGGGTGCCAAGGAAATCCAGTCACTAAGGTGTAT
+
CCCCCGGEGGFGGGGGGGGGGGFGGGGGGFGGGGGGGGGGGGGGGGGGGGGGGGGGGGGGFFGGGGGGGGGGGGGGGGGGGGGGGGGGEEGGCFEGGGGGGGGGGGFGGGGGEDGGG9EEGGGGG<FFGGFGGGFGGFGGGFGFFFG<FGFGGGGGGGGGDFEGEBFGGFGGFFGGGFGGF9C7F:EFCFEG@FFEFGGGBCGEGGFGGFFGGAFC@>F8C8;BFGFECFGD*;89<+9<++2CGGFGCC@F69++35;CC8C96+2095CFEGGGFF@=?+<:80+3<=+++*2*+3*3+
@M03152:184:000000000-AWYW1:1:2106:21478:10939 1:N:0:TATGCAGTATACCTGT
AAGCTCGTAGTTGAATTTCGGGATCAATTTATTGGTCGTGCAATCGTACGTACTGATATTATTGATTCCTACCTTCTGACGAACCATGATGTCATTAATTTGGTGTCATGGGGAATCAGGACTGTTACTTTGAAAAAATTAGAGTGTTTAAAGCAGGCTCACGCTTGAATACATTAGCATGGAATAACGAAATAGGACGTTTGATTCTATTTTGTTGGTTTCTAGGATCGACGTAATGATTAATAGGGATAGTTGGGTGGAATTCTCGGGTGCCAAGGAACTCCAGTCACTATGCAGTAGT
+
CCCCCGGGGGGGGGGGGGGGGGGGGGGGGGGGGGGGGGGGGGGGGGGGGGGGGGGGGGGGGGGGGGGGGGGGGGGGGGGGGGGGGGGGGGGGGGGGGGGGGGGGGGGGGGGGGGGGGGGGGGGGGGGGGGGGGFGGGGGGGGGGGGGGGGGGGGGGGGGGGGGGGGGGGGGGGGGGGGGGGGGGGGGFGGGGGGGGGGGBFGGDGFGFCFGGGCFFFGGDGEGGEFGFGGGGGGGGGGGFGGGGGCG,=FF6;EFGGGGDFGCFFGB:<EG3CDG<FFFGCEF*+<@F97CECFFF9?:+2
@M03152:184:000000000-AWYW1:1:2106:23988:11064 1:N:0:TATGCAGTATACCTGT
AAGCTCGTAGTTGAATTTCGGGATCAATTTATTGGTCGTGCTATTGTACGTACTGGTATTATTGATTCCTACCTTCTGACGAACCATGATGTCATTAATTTGGTGTCATGGGGAATCAGGACTGTTACTTTGAAAAAATTAGAGTGTTTAAAGCAGGCTCACGCTTGAATACATTAGCATGGAATAACGAAATAGGACGTTTGATTCTATTTTGTTGGTTTCTAGGATCGACGTAATGATTAATAGGGATAGTTGGGTGGAATTCTCGGGTGCCAAGGAACTCCAGTCACTATGCAGTATT
+
CCCCCFGGGGGGGGGGGGGGGGGGGGGGGGGGGGGGGGGGGGGGGGGGGGGGGGGGGGGGGGGGGGGGGGGGGGGGGGGGGGGGGGGGGGGGGGGGGFGGGGGGGGGFGGGGGGGGGGGFGGGGGGGGGGGGGGGGGGGGGGGGFGGGGGGGGGFGGGGGGGGGGGGGGGGGGGGGGEFDE<F@FGGGGGE:FGGGDFF@DAEFGGGGCGGGFACGGGGGFAGGGGFGGBGEECGGGFGGFG?FFGCFFGFGFFGC5C7CF9EE7C+*:=8<8*@FGF;62BE*>CC+09<@9>>?C772+
@M03152:184:000000000-AWYW1:1:2106:23015:11065 1:N:0:TATGCAGTATACCTGT
AAGCTCGTAGTTGAATTTCGAACCTGGTCGGGCGGTCTGCCTTACGGTACGTACTGTCTGGCCGGGTTCTACCTCTTGGTGAGCCGGCATGCCCTTAATTGGGTGTGTCGGGGAACCAGGACTTTTACCTTGAGAAAATTAGAGTGTTCAAAGCAGCCCTTTGCCCGAATACATTAGCATGGCATAATAAAATAGGACGTGCGGTTCTATTTTGTTGGTTTCTAGAGTCGCCGTAATGATTAATAGGGATAGTTGGGTGGAATTCTCGGGTGCCAAGGAACTCCAGTCACTATGCAGTAGT
+
CCCCCGGGFGFGGGGFFFFGGGFGFGGGGGGGGGGGGGGCGGGFGGGG@FFFFGGGGGGDDGGGGGFGGFGGGFGGGGGG@<FFGGGGGGGGGGGFGAFGEEFGGGGGGGC:CEFGGGGEFGGGGGGGGFCGGGFDGFGGGGGGGGGCGGGGFFCF,>FCFFGGFGEGCF*,?FGGFFGGGFFGGGFGCF9B@CCFD<B<F@@:<FEGGGFG9:CFGGCFC;EC@CCFFCDEGC*;CF7:+<0?DFGG665?<??FGEG5*0<C9CC:3>@7**27*557::<96C++3@F9:CGGCC*+0
@M03152:184:000000000-AWYW1:1:2106:26392:11107 1:N:0:TATGCAGTATACCTGT
AAGCTCGTAGTTGAATTTCGGACCTGGCTGCGTGGTCTTGCCGAAAGGTAAGTACTGCGCTGGTCGGGTCTTTCCTTCTGGGGAACCAGCGTGCTCTTAACTGGGTGCGTTGGGGATCCAGGACTTTTACTTTGAAAAAATTAGAGTGTTTAAAGCAGGCCTACGCTTGAATACATTAGCATGGAATAATAGAATAGGACTTTGGTTCTATTTTGTTGGTTTCTAGGACCGAAGTAATGATTAATAGGGATAGTTGGGTGGAATTCTCTGGTGCCAAGGAATTCCAGTCACTATGAAGTAT
+
CCCCCGGGGGGGGFGGGGGGGGGGGEFGGGGGGGGGGGGGGGGGGGGGGGGGGGGGGGGDGGGGGGGGFGGGGGGGGGGGGGGGGGFGGGGCFGGFGGGGGGGGGGDGGGDDDDGFEGGGFGGGGGGCCGCGGGGCFA,@FGGGGGGG?B=FGGGGGGFDGGFGGGGGGGGGGGGGGGGGGGFFGGFEGFGGDFGGF7FCCGGCFAFG?;ABDFFFC8:C=<CFGGCF858=?5B?E++<F7<EFG+7*7;?@>C7@5;C>86C63<<*2<C*27>6).2:+0:+++3<@G@9:7++3:A+
@M03152:184:000000000-AWYW1:1:2106:16965:11224 1:N:0:TATGCAGTATACCTGT
AAGCTCGTAGTTGAATTTCGGACCTGGCTGGGTGGTCTTGCCGAAAGGTAAGCACTGCTCCGGTCGGGTCTTTCCTTCTGGGGAACCAGTGTGCTCTTAATTGGGTGCGCTGGGGATCCAGGACTTTTACTTTGAAAAAATTAGAGTGTTTAAAGCAGGCCTACGCTTGAATACATTAGCATGGAATAATAGAATAGGACTTTGGTTCTATTTTGTTGGTTTCTAGGACCGAAGTAATGATTAATAGGGATAGTTGGGTGGAATTCTCGGGTGCCAAGGAACTCCTGTAACTATGCAGTAT
+
CCCC@FFFGGGGGGGGGGGGGGGGGGGGGGGCEGGGGGGGGGGGGGGGGGGGDGGGGGGGGG:FEGGGGGGGGFGGGGGGFGGEGGG?FG9FFFGGGGGGGGGFDFGG>FGGDGGC7DCEFE7+EFFGGGGGFCCGFGG7D<,,CAFFEFGGGFGGGGGGGGGGEGG@FFFF9FGFFCG?9;=DCFD9@FCFGFGGGG9FGFGG7FECFFFGFGFFFFGEF6?BE,9CCG>E=BE7+::CC<<+:CF6>7;6<F7@CCB85;C9C3<9CC*C=35*+7)**2AFG++++99CGC*++<C+2
@M03152:184:000000000-AWYW1:1:2106:7628:11254 1:N:0:TATGCAGTATACCTGT
AAGCTCGTAGTTGAATTTCGGGATCAATTTATTGGTCGTGCTATTGTACGTACTGGTATTATTGATTTCTACCTTCTGACGAACCATGATGTCATTAATTTGGTGTCTTGGGGAATCAGGACTGTTACTTTGAAAAAATTAGAGTGTTTAAAGCAGGCTCACGCTTGAATACATTAGCATGGAATAACGAAATAGGACGTTTGATTCTATTTTGTTGGTTTCTAGGATCGACGTAATGAGTAATAGGGATGGTTGGGTGGAATTATCGGGTGCCATGGGACTCCAGTCACTATGCAGGATC
+
BCCC9FF@-CFF@FFEGFAFGDGEFGCFGGGGGGGGGGGGCFFFGGGFEGFGGGGGGGGGGGGGEAFFDGFDFFDFGGFCFGGGGGGFGGDFFFGCGFACFEGAFEFCECFCGF=FFGGCFGFFGGGFGEGA<EFE<FFGG8FGGGFCFEEFG9FFDFA<BFGGGGGF<A?FFFFD9AFFFDEGGFGGGGGGCGGEFFG7<,3@<AFGGGGAFGC7EDCD:CCF,EDEBE5CECCFFC?,==CF8CFC6E>5CF58EC7E59+2+++285=D=4;+=4)***:6@C7@<7+3<:F:+*9<+
@M03152:184:000000000-AWYW1:1:2106:20086:11293 1:N:0:TATGCAGTATACCTGT
AAGCTCGTAGTTGAATTTCGGGATCAGTATGTTGGTCGTGCTTCGGTACGTACTGTCATTACTGATTTCTCCCTTCTGAAGAACCTTGATGTCATTAATTTGGTGTCTTGGGGAATCAGGACTGTTACTTTGAAAAAATTAGAGTGTTTAAAGCAGGCATACGCTTGAATACATTAGCATGGAATAATGAAATAGGACGCGCGGTTCTATTTTGTTGGTTTCTAGAGTCGCCGTAATGATTAATAGGGATAGTTGGGTGGAATTCTCGGGTGCCAAGGAACTCCAGTCACTATGCAGTATC
+
CCCCCCFGGGGGGGGGGGGGGGDGGGGGGGGGGGGGGGGGGGGGGGGGGGGGGGGGGGGGGGGGGGGGGGGGGGGGGGGGGGGGGGGGDGGGGGGGFFGGGGGGGGGGGGDGGEGGGGFGGFGGGGCFGGGGGEDGGGGGGGGFGGGGGGGGGGFFGGGGGGCGEFGFGG,AFFGGFGFGGGF9BDFEFFGGGGGGGGGGGGGGGD*EFGGGGGGGGGGGGCFEFGGCGEGGGG5CFGFGGGG7+>+*66=EFG+C5:;7BEFC:CF*95@DCF=FCF>FGGGGGGGFG6:AGGGCCC7F+
@M03152:184:000000000-AWYW1:1:2106:12949:11312 1:N:0:TATGCAGTATACCTGT
AAGCTCGTAGTTGAATTTCGGGATCAATTTATTGGTTGTGCTATTGTACGTACTGGTATTATTGATTCCTACCTTCTGACGAACCATGATGTCATTAATTTGGTGTCTTGGGGAATCAGGACTGTTACTTTGAAAAAATTAGAGTGTTTAAAGCAGGCTCACGCTTGAATACATTAGCATGGAATAACGAAATAGGACGTTTGATTCTATTTTGTTGGTTTCTAGGATCGACGTAATGATTAATAGGGATAGTTGGGTGGAATTCTCGGGTGCCAAGGAACTCCAGTCACTATGCAGTATT
+
CCCCCGGGGGGGGGGGGGGGGGGGGCFGGGGGGGGGGGGGGGGGGGGGGGGGGGGGGGGGGGGFFGGGGGGGGGGGGGGGGGGGGGGGGGGGGGGGFGFGGGGGGGGGGDGGDGCGGGGGGGGGGGGGGGGGGGGGCEFFGGGEGGGGGGGGFDFFFGGGGGGGEGFGGGFGGGGGEFFGGGGGGGGGGGGGGGGGGGGFFFEFGGGFGGGGGGGGGGGGGGGFFFBFFGGEGGFFFGGEFF,=FG,:86?ECF76=CG7:CCGDGC73CFGGGGCG:A6:F+;CFBFD?EFGC7<7CC++
@M03152:184:000000000-AWYW1:1:2106:24854:11314 1:N:0:TATGCAGTATACCTGT
AAGCTCGTAGTTGAATTTCGGGATCAATACGTCGGTCGTGCCTCGGTACGTACTAACGTCATTGATTTCTCCCTTCTAACAAATCGTGATGTCATTAATTTGGTGTTACGGGGAGTTAGGACTGTTACTTTGAAAAAATTAGAGTGTTTAAAGCAGGCAATCGCTCGAATACATTAGCATGGAATAATGAAATAGGACGTTCGAACCTATTTTGTTGGTTTCTAGGATCGACGTAATGATTAATAGGGATAGTTGGGTGGAATTCTCGGGTGCCAAGGAACTCCAGTCACTATGCAGTATT
+
C<CCCFGFFGFGGGGGGGDFGGGGGGGGGGGGGGGGEGGGGGGGGGGGGGGGGGGCFGEGGFGGFFGGGGGGGGGGGGGGGGGGGGGFGEDGGGGGFGGGFGCFGGGGGGGGGDGEGFFGGGGGGGCFFFFGGFGGGGGFGGGGFGGGGGGFGFCEDEGGGGGGFGGGGGGGGF,=FFGGGGGGGFGGGFCFAFGGG7CG7,@>FGDGFGFG;FFFFGEFCFGCGFGGG>>5CEGGFGGGGCFGGGGGGGAG9EGFDCE>E9CF+<3**>CCE4C77:)ACFGCFG999/9<@CC99C*++
@M03152:184:000000000-AWYW1:1:2106:2291:11320 1:N:0:TATGCAGTATACCTGT
AAGCTCGTAGTTGAATTTCGGGGTCAATTTACTGGTCGTGCCAATGGTACGTACTGGTTTTGTTGATTCCTCTCTTCTGAGGAGCCGCGGTGTCATTAATTTGGTGTCGCGGGGAATCAGGACTGTTACTTTGAAAAAATTAGAGTGTTTAAAGCAGGCTAACGCTTGAATACATTAGCATGGGATAATGAATTAGGACGTTTGATCTTATTTTGTTGGTTTCTAGGATCTACGTAATGATTAATAGGGATAGTTGGGTGGAATTATCGGGTGCAAAGGAACTACAGTCACTATGCAGTAT
+
C@CC@<FF-DCFGGGCFFGFGGGGCCFGGDGAFGGFEEFGGG9FFCEFGGGG9DFGGFEFFGGFGGGGGGG9FFD@FCE9FFCEFDGGGGGGG8CCE9CEFFGGGGG88C@CGGE@FEFGGDFGF:F?B?DFG<<9?DFG?,@@F<<,@DD9CC<F<CEGGC<3C7<CA:FFD9EB3D,@,>FF6CEEBFGF,,?B:>CF61,*<BFCFFCF;FCGGGFEGG9?9B9+<B+1112+/::+2A7<C9<+0==*+<CG+:C*::9+2+<C*1CD5302<65*:8<20+0<+9A@C*:E?9*++
@M03152:184:000000000-AWYW1:1:2106:14423:11323 1:N:0:TATGCAGTATACCTGT
AAGCTCGTAGTTGAATTTCGGATCGGGTTGGGTGGTCCGCCTGACGGCGTGTTTTACTGCTCGACTGGGTCTTGCCTCTTGGTGAACCTTTGTGTTCTTCATTGAATGCGTCGGGGAACCAGGACTTTTACCTTGAGAAAATTAGAGTGTTCAAAGCAGGCCTATGCCTGAATACATTAGCATGTAATAATAAAATAGGACGTGTGGTTCTATTTTGTTGGTCTTTAAGAACTGCCGTAATGATTAATAGGGATAGTTGGGTGGAATTCTCGGGTGCCAAGGAACTCCAGTCACTATGCAG
+
CCCCCGGGGGGGGGGGGGGGGGGGGGGGGGGGGGGGGGGGGGGGGGGGGGGGGGGGGGGGGGGGGGGGGGGGGGGGGGGGGGGGGGGGGGGGGGGGGGGGGGGG<FFGGGGGGGGGGGGGGGGGGGGGGGGGGGGGGCFGGGGGGGGGGGGGGGGGGGGGGGGGGGGFEGCGFFGFDGGFGGGFFFGFGGGGGGGGGDGF7B:FGG7BF?FGGCGGCBF>FGGFGGGGDFFDG9EGEECECFFGGGGGF+;6:FFCFFGGDEEGGDFFFFCD5<DGG@F<CEFFFFGGGFE9E7C7CF79+
@M03152:184:000000000-AWYW1:1:2106:3183:11537 1:N:0:TATGCAGTATACCTGT
AAGCTCGTAGTTGAATTTCGGGACTAACAGGTTGGTCGCGCCTTCGGTGTGTACTGGTCTAGTTGGTTTCTCCCTTCTGACGAACCACGATGTCATTAATTTGGTGTCGTTGGAAATCAGGACTGTTACTTTGAAAAAATTAGAGGGTTTAAAGCAAGCGATAGCTTGAATACATTAGCATGGACTAATGAAATAGGACGTTTGATGCTATTTTGTTGGTTTCTATGATGGACGTAATGATTAATAGGGATAGTTGGGTGGAATTCTCTAGTGCCAAGGAACTCGAGTCACTATGCAGTAA
+
@@<C<CFFFGFFGGGCGGF<@877CFECFE9C<FFCCGDGGGC@FE>GGGCF9EF9EEFFFGGGGC6DE9FGGEECFAEEFED+=CC,,@FDF<FFC9F<,?A,CCCFG<+4,5,C?<BEE,B<E,EDFGC9,5,C,<>,,?<FF8=+B=FFG,AF=3AF:<=FFCFF8D,7C3<@B,5FD@7B,ECG9@==8@CEFF,@CFF<FF,2>,7@B,@,?DF*12?;;,<2?,2,C:8E,*1,11:++>96**0A+>7CFDEGD5CFF?E+++5;9;*:<;)A6;<**2*+2/9+02:C?FGG+
@M03152:184:000000000-AWYW1:1:2106:22731:11606 1:N:0:TATGCAGTATACCTGT
AAGCTCGTAGTTGAATTTCGGGATCAGTACGCTGGTCGTGCCTTCGGTATGCACTGGTGTCACTGGTTCCTCCCTTCTGAAGAACCGTCATGCCATTCAGTTGGTGTGGCGGGGAATCAGGACTGTTACTTTGAAAAAATTAGAGTGTTTAAAGCAGGCTCGCGCTTGAATACATTAGCATGGAATAATGAAATAGGACGTTTGACCCTATTTTGTTGGTTTCTAGGATCGACGTAATGATTATAGGGATAGTTGGGTGGAATTTTCGGGTGCCAAGGAACCTCAGTAACTATGCCGTAGT
+
CCCCCGGFGGGGGGGGGGGGGGGGGGGGGGGGGGGGGGGGGGGGGGGGGGGGGGGGGGGGGGGGGGGGGGGGGGGGGGGGGGGGGGGGGGGGGGGGGGGGGGGGGGGGGGGGGGGGGFGCGGDGGGG9F<DF?DFFFGGGGADDDFGFGGGGGGGGGGGGGGGGGGGGGGFEGFGGCBF?<BGGGGCGGGGFFGE;FFGD<FG7FEFGG@CFFG9FGCFGGG+++5B69:;888*1:EFCCF9<>+<C**.7FF?FGE*C;C9FGG7*>CCD55?<FF8CE**2++3++*3+<*:+*2/*1
@M03152:184:000000000-AWYW1:1:2106:6581:11624 1:N:0:TATGCAGTATACCTGT
AAGCTCGTAGTTGAATTTCGGGCCTGGTTGGGTGGTCTTGCCGCAAGGTAAGCACTGCTCCGATCGGGTCTTTCCTTCTGGGGAACCAGCGTGCTCTTAATTGGGTGCGCTGGGGATCCAGGACTTTTACTTTGAAAAAATTAGAGTGTTTAAAGCAGGCCTACGCTTGAATACATTAGCATGGAATAATAGAATAGGACTTTGGTTCTATTTTGTTGGTTTCTAGGACCGAAGTAATGATTAATAGGGATAGTTGGGTGGAATTCTCGGGTGCCAAGGAACTCCTGTCACTATGCAGGAT
+
CCCC@GGCFFFFCCFFFGGGCFGGGGGECFEEGGGGGGGGGGGGGGGGGGGG?GGEFG@FGDCGGGEEGGGGGGGGGGGGFGGEEGGGGFG:?F@EFDFAFGGGGGGGGCFGGGGFGGFGGFFGGGFGGGGGFA<DDD8:38=DFGGGFGGFFBCFFGDFGBGGGCFE<A,@FFGC;CGC;AFFGGEFDFFFFF?DFFAE7F;::FFGGFFFFFGGG82=FC;C,<C+:8E:888CCF+<<@E9:1AFGGF6CGF?F5;>ECFFC9:C<E=FGG*?A.5AFCFGF+<CE=?CE7*CCC*/+
@M03152:184:000000000-AWYW1:1:2106:2717:11674 1:N:0:TATGCAGTATACCTGT
AAGCTCGTAGTTGAATTTCGGGGGCATTCAGGCCAAAGCTCGTCCTTGTGGCGTGGCTGGGTCTGGGCTTCCTACGTTTGGATAGTGGGCAACCGCTTCCAATCATTTACTTTGAAAAAATTAGAGTGTTCAAAGCAGGCGTAACCTTGCCATTGAATATTATAGCATGGGATAATAGAATATGACGTTGGTCTTATTTTGTTGGTTTCTAAGGATGATGTAATGATTAATAGGGATAGTTGGGTGGAATTCTCGGGTGCCAAGGAAATCCAGTCACTATGAAGTATCTCGTATGACGTCT
+
CCCC@CFFFCF@FGGFF9AFGGGEGGGCDEFGFEFF<EGGFGF7FGGGGGGFGEGGEGGGGGFGGGGFCFFFA9FFGFGGGGGDEFGGGFGGGDE:CFDGFGFGFCEEFFGGGGGGGFFEG8FCCFEFGGDFF9D8DFGGEFEEGGGGGFFGGGFFGAFGF,,8@:=@<EGG7><FFEFGCFGFGGE:*68>7@9;<EFGFGGGGFCF;CC@C,,,4?BFC2@BFC92?,?9CDE677C@EFGGDGGGC+)151=CC5C>C?@CCEG6*+399:7>?==E++0*3+3+3=*/;C4+<C9*:
@M03152:184:000000000-AWYW1:1:2106:12589:11681 1:N:0:TATGCAGTATACCTGT
AAGCTCGTAGTTGAATTTCGGGCGTAGCTGAGCGGTCCACCTTTGGGTGAGAACTGTTCGGCCGCGCCTTTCCTTGTGGGGAACCAACATGCGCCTAACGGTGTGTGCTGGCAATCCACAACTTTTACTTTGAAAAAATTAGAGTGTTTAAAGCAGGCTGACGCTTGAATACATTAGCATGGAATAATAGAATAGGACTTTGGTTCTATTTTGTTGGTTTCTAGGACCGAGGTAATGATTAATAGGGATAGTTGGGTGGAATTCTCGGGTGCCAAGGAACTCCAGTCACTATGCAGTATAT
+
CCCCCGGGGGGGGGGGGGGGGGGGGGGGGGGGGGGGGGGGGGGGGGGGGGGGGGGGGGGGGGGGGGGGGGGGGGGGGGGGGGGGGGGGGGGGGGGGGGGGGGGGGFGGGGGGGGGGGGGGGGGACGGGGGGGGGGGGGGGGGGGDFEFGGGGGGGGGGCFEFGGGGGGGGCAFFGGGGFCFGGGGGGGD?FGGCFGGGGCCGG@FFFGFDGCFGGGGGCGGGFFFGEFDGGG8FG7CECCCCFFGGGGDFFGCFF=CEC8C7<0<CEDCGG<6C**A>?76C7089:CFFGGGGGD9<*20
@M03152:184:000000000-AWYW1:1:2106:12259:11735 1:N:0:TATGCAGTATACCTGT
AAGCTCGTAGTTGAATTTCGGGGTTAGTAGGTTGGTCATGCCTCTGGTATGTACTGGTCTCACTGATTCCTCCTTCCTGATGAACCTTAATGCCATTAATTTGGTGTTTTGGGGAATTTGGACTGTTACTTTGAAAAAATTAGAGTGTTTAAAGCAAGCTAACGCTTGAATACATTAGCATGGAATAATGAAATAGGACGTTCGATCCTATTTTGTTGGTTTCTAGGATTGACGTAATGATTAATAGGGATAGTTGGGTGGAATTCTCGGGTGCCAAGGAACTCCAGTAACTATGCAGTAT
+
C<CCCGGFGGFGGGGGGGGGGGGGGGGGGFFGGGGGDGGGGGGGGFGGGGGGGGGGGGGGGGGGGGGGGGGGGGGGGGGFCFGGGGGGGGGGGGFFGGAFGGGFGDFGGGGCFGFEGGGGGF?EFGGFFGGGGGFGGG:FF?AFGGFGGGGGGFGFEFFGGGFGGGGGGGCEFGFGGGDFGGGGGFCGGGGGGGGGGGGGGFDFFFGCF9FGGGGGF?GGGC=C7;98EG,D9EEF,CF7@;7225=7C69=,>EC65BC>>CCC?E9<EEG5>87+;:FCC6;C6BB7ACGCF7ECC*++
@M03152:184:000000000-AWYW1:1:2106:8371:11744 1:N:0:TATGCAGTATACCTGT
AAGCTCGTAGTTGAATTTCGAGACTGGTTTATTGGTCGTGCTTTCGTACGTACTGGTATTATTGGTTTCTCCTTTCTGACGAATCATAATGCCATTAATTTGGTGTTTTGGGGAATCAGGACTGTTACTTTGAAAAAATTAGAGTGTTTAAAGCAGGCTCACGCTTGAATACATTAGCATGGAATAACGGAATAGGACGTTTGATTCTATTTTGTTGGTTTCTAGGATCGACGTAATGATTAATAGGGATAGTTGGGTGGAATTCTCGGGTGCCAAGGAACTCCAGTCACTATGCAGTATT
+
CCCCCGGGFGGGGGGGGGGGGG?FGGGGGGGGGGGGGGGGGGGGGGGGGGGGGGGGGFGGGGGGGGGGGGGGGGGGGGGGGGGGGGGGGGGGGFGGFGGGGGEGGFGGGGGGGGEGGGGGGGCGGGGGGGGGGGGGGGGGGGGGGGGEFGGGGGGGCCGF9FFFBFGGGG9A<CFBDFEGGFGFGEFGEGGGGGGGADGGGGGFG;;DCFGGGGGGGGCFGGGGCCCGC5CC5CF5FC,9<,19@FGF66?6FGFG*:C7BCFG7C2:C=EC?4F<5FF?*0+08CGD+/C+CCFFF+0++
@M03152:184:000000000-AWYW1:1:2106:22469:11768 1:N:0:TATGCAGTATACCTGT
AAGCTCGTAGTTGAATTTCGGGGTTAGTAGGTTGGTCATGCCTCTGGTATGTACTGGTCTCACTGATTCCTCCTTCCTGATGAGCCGCAATGCCATTAATTTGGTGTTGCGAGGAATCTGGACTGTTACTTTGAAAAAATTAGAGTGTTTAAAGCAGGCTAACGCTTGAATACATTAGCATGGAATAATGAAGTAGGACGTTCGATCCTATTTTGTTGGTTTCTAGGATTGACGTAATGATTAATAGGGATAGTTGGGTGGAATTCTCGGGTGCCAAGGAACTCCAGTCACTATGCAGTAT
+
CCCCCGGGGGGGGGGGGGGGGGGGGGGGGGGGGGGGGGGGGGGGGGGGGGGGGGGGGGGGGGGGGGGGGGGGGGGGGGGGGGGGGGGGGGGGGGGGGGGGGGGGGGGGGGGGGGGGGGGGGGGGGGGGGGGGGGGGGGGGGGGGGGGGGGGGGGGGGGGGGGGGGGGGGGGGGFGGGFGGGGGGGGGGGGGGGGGGGGGGGGGGGGGGGFGGGGGGGGGGGGGFCFGGFD,DFGGCCE7BFFGFDGGFCA;;CCEGGDEG5B9CFC@CCF5;=DFFFF5=EFFF<6<<<=<CEDFGCGCC+
@M03152:184:000000000-AWYW1:1:2106:20849:11792 1:N:0:TATGCAGTATACCTGT
AAGCTCGTAGTTGAATTTCGAGGTCAAATTGTTGGTCGTGCCTTGGTACGTACTGACATTATTGGTTTCTCCCTTCTGAAGAACCATGATGTCATTAATTTGGTGTCATGGGGAATCAGGACTGTTACTTTGAAAAAATTAGAGTGTTTAAAGCAGGCTCGCGCTTGAATACATTAGCATGGAATAATGAAATAGGACGTTTAATTCTATTTTGTTGGTTTCTAGGATTGACATAATGATTAATAGGGATAGTTGGGTGGAATTCTCGGGTGCCAAGGAACTCCAGTCACTATGCAGTATC
+
CCCCCGGGGGGGGGGGGGGGGGGGGGFGGGGGGGGGGGGGGGGGGGGGGGGGGGGGGGGGGGGGGGGGGGGGGGGGGGGGGGGGGGGGGGGGGGGGFGGGGGGGGGGGGGGGGGGGGGGGCFGGGGGGGFGGGGGG8FFGGGGGGGGGGGGGGGGGFGGGGGGGGGGGGGADFGGGFGGGGGGDGGGGFFGFFGCDFGGGGGGGEFGGGGFGCCGGCCGGGCFFFFFFGG9DFGGGGFFCEG7@F7?7FFFDFF7F*ACEF?FFGGG57CGD=;D*55A=CGDFGGC?FFCFGGCCFG=?:
@M03152:184:000000000-AWYW1:1:2106:7598:11849 1:N:0:TATGCAGTATACCTGT
AAGCTCGTAGTTGAATTTCGGGGTCAGCATGTTGGTCGTGCCACAGGTACGTACTGGCGTTGCTGATTCCTCCCTCTTGACGAACCGTAATGCCATTAATTTGGTGTTGCGGGGAATCAGGACTGTTACTTTGAAAAAATTAGAGTGTTTAAAGCAGGCATGCGCTTGAATACATTAGCATGGAATAATGAAATAGGACGTTCGATCCTATTTTGTTGGTTTCTCGGATTGACGTAATGATTAATAGGGATAGTTGGGTGGAATTCTCGGGTGCCAAGGAACTCCATTAACTATTCAGATA
+
CCCC@EGGGGGGGGGGGGGGGEGGGGFGFFECEGGGCEGGGGGGGGFGGGGFGGGGGGEEGGGGGFGGG9DG8FFGGCGGGGGCEFFFGBFEFFGC<,?CFGGGGGFEDC:FEG+FFGGGG@FEFGEFGGDGA,BF,F@CCFGGFGG<FFGFGACFFFG7<87+FFGGG7FEEFFGCF7FEFFFCF@FG;D,,22,BF,>F@:CFG7EEFGGG9BFF,BEGFDC+*3=8C6+>*=;**AAF+1+;<:67*073<C9?5C8EG69++009=C5C35:2>3**2<CF6+++/32+**3C+*++
@M03152:184:000000000-AWYW1:1:2106:26160:11869 1:N:0:TATGCAGTATACCTGT
AAGCTCGTAGTTGAATTTCGGATCTGGTTGGGTGGTCCGCCTGACGGCGTGTTTACTGCTTGACCGGGTCTTGCCTCTTGGTGAACCGTTGTGTTCTTTATTGAATGCTTCGGGGAACCAGGACTTTTACCTTGAGAAAATTAGAGTGTTCAAAGCAGGCCTATGCCTGAATACATTAGCATGGAATAATAAAATAGGACGTGTGGATCTATTTTGTTGGTTTTTAGAGCTGCCGTAATGATTAATAGGGATAGTTGGGTGGAATTCTCGGGTGCCAAGGAACTCCAGTCACTATGCAGTA
+
CCCCCGGGGGGGGGGGGGGGGGEFGGGGGGGGEGGGGGGGGGFGGGGGEGGGGG<FGGGGGGGGGGGGGGGFFGGGGGGGGGGGGGGGGDGECGFGGGGFFGGGFFGFGGGGGGGGGGGGGEGGGGGGGGGGGGGGGGGFGFGGGFFGGGGGGGGGGGGGGGGGGFGGGGGGGGFGGGGGFFGGGG9FFGGBFCFFG:FGGEGGGGGFGGGGGGGGCGDF8FFGGCGFGFGGGEE8CE5C7CGFGGGGGF469?9@?CCEG5@9?F7<7E5<FGG:96>FGG2*+<@EF4?CF0:7<C>++
@M03152:184:000000000-AWYW1:1:2106:26911:11903 1:N:0:TATGCAGTATACCTGT
AAGCTCGTAGTTGAATTTCGAACCTGGTCGGGCGGTCTGCCTTACGGTACGTACTGTCTGGCCGGGTTCTACCTCTTGGTGAGCCGGCATGCCCTTAATTGGGTGTGTCGGGGAACCAGGGCTTTTACCTTGAGAAAATTAGAGTGTTCAAAGCAGGCCTTTGCCCGAATACATTAGCATGGCATAATAAAATAGGACGTGCGGTCCTATTTTGTTGGTTTCTAGAGTCGCCGTAATGATTAATAGGGATAGTTGGGTGGAATTCTCGGGTGCCAAGGAACTCCAGTCACTATGCAGTACC
+
@@CCC<F@FG@CFGG9FEEEGGGGDGGGDE>FCGGGEGGGGGGGGFDCDFEGEGG9FCACFEGGGCFFFGFGGCGFFAFFGGFGGGGGEGFGDFFEFF?FFFGGG@:FFCF>C7:DEDD+FEE8D>FGGA=DFCED8F,>>,@FCAFGCFFGF8DF7@<FGGGGGEFC71D,>@FD,>F<>,>FFFC@F?FCFG,CGCGE<FEE:B:BC<<<BC@FCG*=6<9;CCGGF>C=CE***+++03<7:C6**27E:@9@*:85*<C87?F=FE5<*9D9CF:6*2<7C+CE<=CGGGCFF0C+3
@M03152:184:000000000-AWYW1:1:2106:26215:12025 1:N:0:TATGCAGTATACCTGT
AAGCTCGTAGTTGAATTTCGGATCTGGTTGGGTGGTCCGCCTGACGGCGTGTTTACTGCTTGACCGGGTCTTGCCTCTTGGTGAACCGTTGTGTTCTTTATTGAATGCTTCGGGGAACCAGGACTTTTACCTTGAGAAAATTAGAGTGTTCAAAGCAGGCCTATGCCTGAATACATTAGCATGGAATAATAAAATAGGACGTGTGGTTCTACTTTGTTTGTTTTTAGAGCTGCCGTAATGATTAATAGGGATAGTTGGGTGGAATTCTCGGGTTCCAAGGAACTCCAGTCACTATGCAGTA
+
CCCCCGGGGGEGGGGGGGGGGGGGGGGGGGG>EGDFGGGGGGGGGEGGDGGGGGGGGGGGGGGGFGEGGGGGGGGGGGGGGGGFGGGGGGGGGGGGGGGFGGDEFGFFGGGGGGGGGGGFGGGGGGGGGGGGGFGF<?<FCCFFGFFDEFGGGGFGGFGCGGGGACFGFCDG9>FGFCFFGGGFGGGGGGGGGGGGFGFC7CGGGGGFGEFGGGGGGG6EFFGGGGCFGECF?FG85:EEC+ACDC9CGFFGDGGG7C@E**;AFG<97/C38*1996?56CCFF6E?FFGCFG>72+::+
@M03152:184:000000000-AWYW1:1:2106:11880:12029 1:N:0:TATGCAGTATACCTGT
AAGCTCGTAGTTGAATTTCGGACCTGGCTGGGTGGTCTTGCCGCAAGGTAAGCACTGCTCTGGTCGGGTCTTTCCTTCTGGGGAACCTGCGTGCGCTTAATTGAGTGCGCAGGGGATCCAGGACTTTTACTTTGAAAAAATTAGAGTGTTTAAAGCAGGCATTCGCTTGAATACATTAGCATGGAATAATAGAATAGGACTTTGGTTCTATTTTGTTGGTTTCTAGGACCGAAGTACTGATTAATAGGGATAGTTGGGTGGAATTCTCGGGTGCCAAGGAACTCCAGTCACTATGCATTAT
+
CCCCCGGGGGGGGGGGGGGGGGGGGGGGGGGGGGGGGGGGGGGGGDGGGGGGGGGGGGGGGFGGGGGGGGGGGGGGGGGGGGGGGGG8FGGGFGGGGGGGGGGGGGGGGGEGGGGGGGGGGGCGFGGGGGGGGGFDBCFCFFFFGGGGGGGGGGGGGGGGGGGGGGGGGF7@FFGGGF9BCGGGGGCEAFFAFCFFG,3?FFGGGGGFG9BFGGGGGEGGFG@ED??GGGG=EEGG7C7CGG?CDCF667AECFC?+:E>E8EGF?EEDFEC5DF>F556CCFFGD8FGF7A+0*3++2<+
@M03152:184:000000000-AWYW1:1:2106:12489:12097 1:N:0:TATGCAGTATACCTGT
AAGCTCGTAGTTGAATTTCGGGTTCGGTACGCTGGTCGTGCCTCGGTATGCACTGGTGTCACTGGTTCCTCCCTTCTGAAGAACCGTCATGCCATTCAGTTGGTGTGGCGGGGAACCAGGACTGTTACTTTGAAAAAATTAGAGTGTTTAAAGCAGGCTCGCGCTTGAATACATTAGCATGGAATAATGAAATAGGACGATTGATCCTATTTTGTTGGTTTTTAGGATCGCCGGTATGTTTAATAGGGATAGTTGGGTGGAATTCTCGGGTGCCAAGGAATTCCATTAACTATGCAGTATT
+
CCCCC<@78F;CAFAF9FF@CC,@FEEGGDF:@;FFCFGEDFFGCGGGGGGGFFFGF<C,<@FGC@E,CFE8FFDDEFC<<AF@@FGG:E<AFED<EAFEG,E8CFF,,@FC78BDD>F>++BDDE<CFFA?D<DF,@8BDGGGGG@F<,E<9D<DF:C,@*:7FDCGGGFGEFGF,>,@<FFGEFFGCC;<FG98F,<*<CFFF,,+2?FC+,=<<E888****23?F*/;*****30+++++2++2767+39+C=*/8;++003+*/*A>5>:**))0+3+:+00+3*3+2*7C+20++
@M03152:184:000000000-AWYW1:1:2106:2197:12180 1:N:0:TATGCAGTATACCTGT
AAGCTCGTAGTTGAATTTCGGACCTGGCTGCGTGGTCTTGCCGAAAGGTAAGTACTGCGCTGGTCGGGTCTTTCCTTCTGGGGAACCAGCGTGCTCTTAACTGGGTGCGTTGGGGATCCAGGACTTTTACTTTGAAAAAATGAGAGTGTTTAAAGCAGGCCTACGCTTGCATACATTAGCATGGAATAATAGAATAGGACTTTGGTTCTATTTTGTTGGTTTCTAGGACAGAAGTAATGATTAATAGGGATAGTTGGGTTGAATTCTCGGGTGCCAAGGACCTCCAGTGACTATGCAGTAT
+
CCC-6EFFFGFFGGG9EFGGGG:FFFFGG@FG-7CFGGGGGGGEGEG,EADDFCFFD9FCDGDGGGGGGGE9FEFGFGGDF8F:EFDFFF+BBFGFGAFF9FEFGEFGGGGGGGGGE7=FGGFGFEFFFGGGGFGFGGFCF,<EFG<FDC8FFFDFF,6C+:F,@FCE++,@=>FGG;=FC3=:,D@6>,3,@>;DF:<D,3,,321?DFG9,<B<CCFGGFBFG9FFG,*5C6<C:7ACGC+9@@+<6A5:@++>658*=8<CC9+<1/8**1**+).0*1:*888<+*2:<DGF+<2<+
@M03152:184:000000000-AWYW1:1:2106:19657:12183 1:N:0:TATGCAGTATACCTGT
AAGCTCGTAGTTGAATTTCGGGATCAATGGGTCGGTCGTGCCCTCGGTACGTACTGGCTTTATTGGTTCTCACCTTCTAATGAACCATAATGTCATTCATTTGATGTTATGGGGAATTAGGACTGTTACCTTGAAAAAATTAGAGTGTTTAAAGCAGGCTAACGCTTGAATACATTGGCATGGAATAATGAAATAGGACATCGCATTCTATTTTGTTGGTTTCTAGGATCGATGTAATGATTAATAGGGATAGTTGGGTGGAATTCTCGGTTGCCAAGGAACTCCAGTCACTATGCATTAT
+
CCCCCGGGGGGGGGGGGGGGGGGGGGGGGGGGGGGGGGGGGGGGGGGGGGGGGGGGGGGGGGGGGGGGGGGGGGGGGGGGGGGGGFEFGGGFGGFEGGCGGGGGGGGGGGGGGGGGGGGGGGDGGGFGGDFGGGGGGGGGGFFGGGGGGGGGDAFCFFGFGGGGGGGGGCFGGFGFFCGGGGGGGGGGGGGGFGGGGFGGGGGGEGGGG@BFGGGGGG>EGGGGGCGGGGGGGGFCFG?@FCECFGG,8:AFCGCCFCGEGD<EF?FGGG*/8CCC?A)0AFGGGCGGFFC97::7C+2+0
@M03152:184:000000000-AWYW1:1:2106:18832:12198 1:N:0:TATGCAGTATACCTGT
AAGCTCGTAGTTGAATTTCGGGATCAGTACGCTGGTCGTGCCTTCGGTATGCACTGGTGTCACTGGTTCCTACCTTCTGAAGAACCGTCATGCCATTCAGTTGGTGTGGCGGGGAATCAGGACTGTTACTTTGAAAAAATTAGAGTGTTTAAAGCAGGCTCGCGCTTGAATACATTAGCATGGAATAATGAAATAGGACGTTTGACCCTATTTTGTTGGTTTCTAGGATCGACGTAATGATTAATAGGGATAGTTTGGTGGAATTCTCGGGTGCCAAGGAACTCCAGTCACTATGCTGGTT
+
CCCCCGGGGGGGGGGGGGGGGGGGGGGGGGGGGGGGGGGGGGGGGGGGGGGGGGGGGGFGGGGFDFGGGGGGGGGGGGGFGGGGGGGGGGGGGGGGGGGFGFFCFGGGCFGGGG@EDGFGGGGGGDGC@<FD,,CFAFCDF=8FGGGGGGGGF=FGGGGFG+>CEGEGGC<CGFGGFDFFB9FF<FF9CFFEGGGGCGC*CCF*;9<CF+<FFGGGG6BEDF9EGC?6CF58C18*AFF7FGGG709?FF@6FFF+A:C>58:@60<?9**1**5*<:76CCC><++<9@GFFG*++3**+
@M03152:184:000000000-AWYW1:1:2106:4609:12210 1:N:0:TATGCAGTATACCTGT
AAGCTCGTAGTTGAATTTCGGGGTTAGTAGGTTGGTCATGTCTCTGGTATGTACTGGTCTCACTGATTCCTCCTTCCTGATGAGCCGTAATGCCATTAATTTGGTGTTGCGAGGAATCTGGACTGTTACTTTGAAAAAATTAGAGTGTTTAAAGCAGGCTAACGCTTGAATACATTAGCATGGAATAATGAAATAGGACGTTCGATCCTATTTTGTTGGTTTCTAGGATTGACGTAATGATTAATAGGGATAGTTGGGTGGAATTCTCGGGTGCAAAGGAACTCCAGTCACTATGCAGTAT
+
CACC@FGGGGGGGFEGF@EFEEG7F8F<AFGFFGFGFCD@FF@EAE@F,CEGFGF<CE@FFGGGGFFFGEGGGGGCACFGG9F<C<FFECF9CCFGGACD<@F9EFCCFF@CFFEFGCFEF,BCDFGFFFGF?,5<,B:=EFFGGGGGGFGEE9CAF@F@=8FCGCEGCGFG9<DDF<CE<5@F=DGGGG;9@FCDGFFG<FC7,DC+>@;DF;CFFBCEGGGGG9DCDB>,<8:8,;?:,D7,==9,A6?CCFF;8*;*:8+?<C9C3*?FGD*3+/A*7>C:>+09CFFF:DCF++*++
@M03152:184:000000000-AWYW1:1:2106:14175:12245 1:N:0:TATGCAGTATACCTGT
AAGCTCGTAGTTGAATTTCGGGGTCAGTAGGTCGGTCGTGCCAACGGTATGAACTGGCCTCACTGATTCCTCCCTCTTGTAGAACCGTGATGCCATTAACTTGGTGTTGCGGGGAAACAGGACTGTTACTTCGAAAAAATTAGAGTGTTTAAAGCAGGCTAACGCTTGACTACATTAGCATGGAATAATGAAATAGGACGTCGATCTTATTTTGTTGGTTTCTAGGGTTGACGTAATGATTAATAGGGATAGTTGGGTGGAATTCTCGGGTGCCAAGGAACTCCAGTCACTATGCAGTATC
+
C@CC@FC@;DB@FGFGGGGFCFEFGGGGECFGGG@F@CE@FGGGGEEGGGFFGGGDFDCFGGGGFEFGGGGGFGGGGGGGGFGGGGCGGGGGGGGGGD9CE9FCEDFE8FFDECGFGFGFCFGGG?FFGGA,?<83@=@FFEEAFCF<=FFGFGCEA33@<FCEGGGGG,EFEFGGGDFFC97DGGGFGB@F,@,?DFFC>FF7<CCE;FFCC,4?F>EFFGG9EGFGGECCEEDFFGGFG@+=>9EG*:)2<@E6CEG8*++<9?GGCG=)2*07:@:FF0?FFCEC?=C7<*7:70:++
@M03152:184:000000000-AWYW1:1:2106:18145:12249 1:N:0:TATGCAGTATACCTGT
AAGCTCGTAGTTGAATTTCGGGATCAGTACGCTGGTCATGCCTCCGGTATGTACTGGTGTCACTGGTTCCTCCCTTCTGAAGAACCATCATGCCATTAATTTGGTGTGGTGGGAAATCAGGACTGTTACCTTGAAAAAATTAGAGTGTTTAAAGCAGGCTCGCGCTTGAATACATTAGCATGGAATAATGAAATAGGACGTTAATTCTATTTTGTTGGTTTCTAGGATTGACGTAATGATTAATAGGGATAGTTGGGTGGAATTCTCGGGTGCCAAGGAACTCCAGTCACTATGCAGTATC
+
CCCC@FEFGGGGGGGGGGGGGGGGGGGGGFGGGGGGGGGGGGGGGGGGGGGGGGGGGGGGGGGFGGGGGGGFGGGGGGGGGGGGGGGGGGGGGGCFGGGGGGGGFFGGGGGGGGGGGGGGFCFFEFFGGGGDFGFGDFFGGGG9FFGGGGGGGFGGFF@CFCGEGGGDEGGGGGGGFFFFFEF8FGGGGGGGFGGGGCG@@FGGGFFFFGGGGGGGG5C>DEFGGGFGGC9FGGGGGGFGGGFGGGGGGGAFGF??=E@EGFFGGGFGF583;CFCG>FGGFGGFFFGCFGGDCDF:+:C+
@M03152:184:000000000-AWYW1:1:2106:18521:12266 1:N:0:TATGCAGTATACCTGT
AAGCTCGTAGTTGAATTTCGGGGTTCTACCGTTGGTCGGGCAATAGTCTGTACTGGCGTGTAGAATTTCTACCTTCTGGGGAACCATCATGTTATTTATTTAGCGTGGTGGGAAACCAGGACCTTTACCTTGAAAAAATTAGAGTGTTCAAAGCAGGCTTACGTCTGAATACATTAGCATGGAATAATAAAATAGGACGGTGGTCCTGTTTTGTTGGTCTCTGAATCACCGTAATGATTAATAGGGATAGTTGGGTGGAATTCTCGGGTGCCAAGGAACTCCAGTCACTATGCAGTATATC
+
CCCCCGGGGGGGGGGGGGGGGGGGGGGGGGGGGGGGGGGGGGGGGFGGGGGGGGGGGGGGGGGGGGGGGGGGGGGGGGDFGGGGGGGGGGGGGGGGGGGGGGGGGGGGGGDGGGGGGGGGGGGGGGGGGGGGGGGGEFGGGGGGGGGGGGGGGGGGGDGGGGGGGGDGGFGGGGGGGGGGGGGGGGGGGGGGGGFGGGGGGGEGGFGGGGGGGGGGCEFGGGFGFGFGGGGFGGDFFFGCFGGGFGGGGDFCF?EEEGDCFB;FGE@E/:?>FCGFFFFGGGFGGGGGGFFGGGGGC+*20
@M03152:184:000000000-AWYW1:1:2106:13146:12330 1:N:0:TATGCAGTATACCTGT
AAGCTCGTAGTTAAATTTCGGGGGTTTCAGGCCAAAGCTCGTCCTTGTGGCGTGGCTGGGTCTGGGCTTCCTAGCTTTGGGTAGTGGGCAACCGCTCCCAATCATTTACTTTGAAAAAATTAGAGTGTTCAAAGCAGGCGTAACTTGCCATTGAATATTACAGCATGGGATAATAGAATATGACGGTGGTCTTATTTTGTTGGTTTCTAAGGCTGATGTAATGATTAATAGGGATAGTTGGGTGGAATTCTCGGGTGCCAAGGAACTCCAGTCAATATGCAGTACTTCGGATGCCGTCTTC
+
CCCC@FGGGGGGGGGGGGGGGGGGGGGGGGGGGGGGGGGGGEGGGGGGGGGGGGGGGGGGGFGGGGGGGGGGGGGGGGGGGGGGGGGGGGGGGGGCFFFFGGGCFGGGGGGGGFDGGFG8FFGFFDGFGGGGGEFDDG7FGGGGFGGGGGGGGGGGFDGGFGGGFCFGDCGGGGGGGFGGGGGGG*6DCEGGGGGCGGGGGGGCFC;FF@FG@EFFC?FGGG9;CFEECC9FFFG8CFGGGD*5>8?F6+;<C5E*8:@@6A>FGGFECCFC6**00=4?+<0*++025)2:?*2:>7<C+
@M03152:184:000000000-AWYW1:1:2106:26455:12374 1:N:0:TATGCAGTATACCTGT
AAGCTCGTAGTTGAATTTCGGGGTTAGTAGGTTGGTCATGCCTCTGGTATGTACTGGTCTCACTGATTCCTCCTTCCTGATGAGCCGTAATGCCATTAATTTGGTGTTGCGAGGAATCTGGACTGTTACTTTGAAAAAATTAGAGTGTTTAAAGCAGGCTAACGCTTGAATACATTAGCATGGAATAATGAAATAGGACGTTCGATCCTATTTTGTTGGTTTCTAGGATTGACGTAATGATTAATAGGGATAGTTGGGTGGAATTTTCGGGTGCCAAGGAACTCCAGTCACTATGCAGTAT
+
CCCCCGGCEGCGGDEGGGGGGGGFGGGFGGGGGGGGGGGGGGGGGGGGGGGGGGGGGGGGGFGGGFGFGGGGGGGGFGCFFGGGGGDGEGGGGGGGGDFGFGGGGGGGGDEGGGCDGGGGFDGGGGGGGGGGGFFGD<FGFGGGGFEGFGGGFGGGGCGGGGGFGEFGGFGGGGGGGFCGGGGGGG?B;9FFEGFEEF<CFFFD7=FEGGGGD;AC,:DEGFAFFGGGFGGGGD58CFF,,1<17,=E=CFFEGGFC5;CCCCFG+?79EG4*:>@<A)=6CFGFDFG?=<FCDC+++2++
@M03152:184:000000000-AWYW1:1:2106:11261:12409 1:N:0:TATGCAGTATACCTGT
AAGCTCGTAGTTGAATTTCGGGCCCGACTGAGTGGTCTTGCCTCGTTGCAGCACTGCTCCGGTTGGGTCTTTCCTTCTGGTTAACCAGCTGCCTTTCACTGGGTCGGCTGGGGCTCCAGGACTTTTACTTTGAAAAAATTAGAGTGTTCAAAGCAGGCAGTTTTAGCTTGAATACATTAGCATGGAATAATAAAATAGGACTTTGGTTCTATTTTGTTGGCTTCTAGGACCGAAGTAATGATTAATAGGGATAGTTGGGTGGAATTCTCGGGTGCCAAGGAACTCCAGTCACTATGCAGTT
+
CCCCCEGGGGCFGGGFGGGCCGGGGGGGGGGGGGGGGGGGGGGGGGGGGGGGFGGGGGGGGGGEEGGGGGGGGGGGGGGGGGGGGGGGGGCFFGGFGGGGGGGGGGGGGGGGGG@FFGCDDFGGGGFGGGGGGGGGFCFEGGGCGGGGGGCCFGGGGGGFDAEGAFFGGG,DF<FCFGGF@FGFGCFECFDF9C9EFGGDCGFFG7F*?9,@@EG9EGECCCGGGDFFGGCEDGGGGGFGFDGGG9+@EG5ECFFG7C>EG5;+=FFGG*:5EDGC7?5=6C7CFC8+3?FFG7CG+?7A+
@M03152:184:000000000-AWYW1:1:2106:7010:12424 1:N:0:TATGCAGTATACCTGT
AAGCTCGTAGTTGAATTTCGGGGTCAGTACGCTGGTCGTGCCTCTGGTATGTACTGGTGTCACTGGTTCCTCCCTTCTGAAGAACCATCATGCCATTAATTTGGTGTGGTGGGAAATCAGGACTGTTACCTTGAAAAAAATTAGAGTGTTTAAAGAGGGCTCGCGCTTGAATACTTTAGCATGGATTATTGAAATAGGCCGTTATTCCTTTTTGGTGGTTTTTTAGGTTGAACGTATGGATTAATAGGGTTATTTGGTTGGATTTTTCGGGTGCAAGGAACGTCAGGTCATTAGGAAGTAT
+
CCCCCGGGGGGGGGGGGGGGGGGGGGGGGGGGGGGGGGGGGGGGGGGGGGGGGGGGGGGGGGGGGGGGGGGGGGGGGGGGGGGGGGGGGGGGGGGGGGGGGGGFGGGGEGGGGGGGGGGGGGGGGGGGGGGGGGGGGGE+B8?,,588FFFFG,,,,B+3,+863+@+>F,,C,,@,,73,@F8F,4@,>9@,,,7@,,3*56<,@,,6,@FF**>*>*18**1,?,,?,,++***+0*+4+3+1+=6*0.*+1+<F78C*2+><+3095*/*1*:08)***/1*/*++0+++*2+000+0
@M03152:184:000000000-AWYW1:1:2106:19426:12452 1:N:0:TATGCAGTATACCTGT
AAGCTCGTAGTTGAATTTCGGGGTTAGTAGGTTGGTCATGCCTCTGGTATGTACTGGTCTCACTGATTCCTCCTTCCTGATGAACCTTAATGCCATTAATTTGGTGTTTTGGGAAATTTGGACTGTTACTTTGAAAAAATTAGAGTGTTTAAAGCAAGCTAACGCTTGAATACATTAGCATGGAATAAAGAAATAGGACGTTCGATCCTATTTTGTTGGTTTCTAGGATTGACGTAATGATTAATAGGGATAGTTGGGTGGAATTCTCGGGTGCCAAGGAACTCCAGTCACTATGCAGTAT
+
CCCCCGGGGGGGGGGGGGGGGGGGGGGGGGGGGGGGGGGGGGGGGGGGGGGGGGGGGGGGGGGGGGGGGGGGGGGGGGGGGGGGGGGGGGGGGGGGGFGGGGGGEFGGGGFGGGGGGGGGGGGGGGGGGGGGGGGGGGGGGGGGGGGGGFGGGGGGGFGGGGGGGGEGGGGGGFGGGGGGGGGGGGGGGGGGGGGG?FDGGFGGGGGGGFGGGFEGGCG>DC9EAFGGGGCGCCBGCFG?CDFC7DFFC?AC6CCC6?;E5CCG?:F93F51=<87?:3=C62@F8+?99CECC7:CGGC:
@M03152:184:000000000-AWYW1:1:2106:12568:12539 1:N:0:TATGCAGTATACCTGT
AAGCTCGTAGTTGAATTTCGGATCTGGTTGGGTGGTCCGCCTGACGGCGTGTTTACTGCCTGACCGGGTCTTGCCTCTTGGTGAACCGTTGTGTTCTTTATTGAATGCTTCGGGGAACCAGGACTTTTACCTTGAGAAAATTAGAGTGTTCAAAGCAGGCCTATGCCTGAATACATTAGCATGGAATAATAAAATAGGACGTGTGGTTCTATTTTGTTGGTTTTTAGAGCTGCCGTAATGATTAATAGGGATAGTTGGGTGGAATTCTCGGGTGCCAAGGAACTCCAGTCACTATGCTGTA
+
CCCCCGGGDGGGGGGGGGGGGGGGGGGGGGGGGGGGGGGGGGGGGGGGGGGGGGGGGGGGGDGGGGGGGGGGEFGGGGGGGGGGGGGGGGGGGGFFGGGGGGGGFGGGGGGGGGGGGGGGGGGGGCADGGGGGGFGGGGGGGGGGGGGGGGGFGGFGGGGGDGGGGGGGGFGGGGGGGFGCEFGGDEFFFGGGGGGGGGGGGGDFC>C;FGGGGGAFFFFGGGGGG6?CGFG+;EE5CGF<>C?FG?FFG)0*>C?9C*;8CCC7C7ED=FC@3<5<?FGGGCF7FG?9*<CFFFCF+2<+
@M03152:184:000000000-AWYW1:1:2106:4872:12612 1:N:0:TATGCAGTATACCTGT
AAGCTCGTAGTTGAATTTCGGATCTGGTGGGGTGGTCCGCCTGACGGCGTGTTTACTGCTCGACTGGGTCTTGCCTCTTGGTGAACCTTTGTGCTCTTTATTGAATGCGTCGGGGAACCAGGACTTTTACCTTGAGAAAATTAGAGTGTTCAAAGCAGGCCTATGCCTGAATACATTAGCATGGAATAATAAAATAGGACGGGTGGATCTATTTTGTTGGTCTTTAAGAACTGCCGTAATGATTAATAGGGATAGTTTGGTGGAATTCTCGGGTGCCATGGAATTCCAGTCACTATGCAGT
+
CCCC@FGFCGEAFEAEFDFDEDEDFFGFACCEGGGGECECGGGGGGGDGCFGFGGGGFECFFE@BCGFFCEDGCGFGGFFGFGGFGFFGGGAGGAAEFF,?<FC<EEDCCBCDGEE?=+,B+3FF,CFFDAD<,<F=<<<,B,FB<C><8<@CFFGC@FEGA,EFEGGGG@FFFEF;;=:F7>F,FEGGGFGGG,DGCFC@*14*4*6CC;FFGFGGCGCGGG?7++B?B*;A9FCE5=*+12=C;++0<)26@C0++<>@*;8+<8CD9C*1/796@*<FG?*++++:BFGCFF?9+033
@M03152:184:000000000-AWYW1:1:2106:24480:12631 1:N:0:TATGCAGTATACCTGT
AAGCTCGTAGTTGAATTTCGGGATCAGTACGCTGGTCGTGCCTCTGGTATGTACTGGTGTCACTGGTTCCTCCCTTCTGAAGAACCATCATGCCATTAATTTGGTGTGGTGGGAAATCAGGACTGTTACCTTGAAAAAATTAGAGTGTTTAAAGCAGGCTCGCGCTTGAATACATTAGCATGGAATAATGAAATAGGACGTTAATTCTATTTTGTTGGTTTCTAGGATTGACGTAATGATTAATAGGGATAGTTGGGTGGAATTCTCGGGTGCCAAGGAACTCCAGTCACTATGCAGTATT
+
CCCCCGGGGGGGGGGGGGGGGGGGGGGGGGGGGGGGGGGGGGGGGGGGGGGGGGGGGGGGGGGGGGGGGGGGGGGGGGGGGGGGGGGGGGGGGGGGGGGGGGGGFGGGGGGGGGGGGGGGGGGGGGGGGGGGGGGGGGGGGGGGGGGGGGGGGGGGGGGGGGGGGGGGGGGGGGGGGGGGGGGGGGGGGGGGGGFDCFGGGGGGGGGGGGGGGGGGGFGFGGGGGGGGGGGGGGGGGGGGGGGFGGGCFGFGGGCFEGGCCFFG7CFDGGGCEGFFFFFGGGGDGFGCFFGCCFF9+A7+0
@M03152:184:000000000-AWYW1:1:2106:8322:12707 1:N:0:TATGCAGTATACCTGT
AAGCTCGTAGTTGAATTTCGAACCTGGTCGGGCGGTCTGCCTTACGGTACGTACTGTCTGGCCGGGTTCTACCTCTTGGTGAGCCGGCATGCCCTTCGCTGGGTGTGTCGGGGAACCAGGACTTTTACTTTGAAAAAATTAGAGTGTTCAAAGCAGGCCTATGCCCGAATATATTAGCATGGAATAATAAAATAGGACGTGCGGTTCTATTTTGTTGGTTTCTAGAATCGCCGTAATGATTAATAGGGATAGTTGGGTGGAATTCTCGGGTGCCAAGGAACTCCAGTCACTATGCAGTATT
+
C<9BCCFGGGGGGGGGGGFDFGDCFGGGGGG>CFGGGDGGGGGGGGGGGEGGFFGGGEFGGGGGDGGGGGGGGGGCFGGGGFGFGEGGGGGGEGGGCFGCCCGEGGGGGGGCGGFGGFGGGGFGGGFCGFGGGGGCFGGGGGGG9FFGGGFFG8FG>EGCDEF9CGCE@FGGGGGGGGFCC7:CGFGG@FGGGGCCFGGGGGGGFGGGGGGFFGGGGGEFGGGGGFGF7CFEGGGGGG7ACCFGG:7C665CEGF6=CEE*<+C+?9EG*29*7C67FFFGCCC8A++<?GD9DF+C<7++
@M03152:184:000000000-AWYW1:1:2106:8954:12708 1:N:0:TATGCAGTATACCTGT
AAGCTCGTAGTTGAATTTCGGGGTCAGTAGGTCGGTCGTGCCACTGGTATGAACTGGTCTCACTGATTCCTCCCTCTTGTAGAACCGTGATGCCATTAATTTGGTGTTGCGGGGAAACAGGACTGTTACTTTGAAAAAATTAGAGTGTTTAAAGCAAGCTAACGCTTGAATACATTAGCATGGAATAATGAAATAGGACGTCGATCTTATTTTGTTGGTTTCTAGGGTTGACGTAATGATTAATAGGGATAGTTGGGTGGAATTCTCGGGTGCCAAGGAACTCCAGTCACTATGCAGTATT
+
CCCCCGGGGGEGGGGGGGGGGGGGGGGGGGGGGGGGGGGGGGGGGGGGGGGGGGGGGFGGGGGGGGGGGGGGGGGGGGGGGGGGGGGGGGGGGGGGGGGGGGGGGGGGGGGGGGGGGGGGGGGGGGGGGGGGGGGGGGGGGFGGGGGGGGGFEEGGGGGGGGGGGGGGGGFFGGGGGGGGGGGGGGGGCFGGGGGGGF@FFEGFGFFGGGGFFGGGGGEGGGGG9FGGGGFGEEFFCFGGG?FGG7CEFFFCEGGDC5C>FCCGGF<5<7CCCCC*:FFG=8EFFGFGGFFFGGGGGFG?+
@M03152:184:000000000-AWYW1:1:2106:7009:12711 1:N:0:TATGCAGTATACCTGT
AAGCTCGTAGTTGAATTTCGGGGTCAGTAGGTCGGTCGTGCCACCGGTATGAACTGGCTTCACTGATTCCTCCCTCTTGTAGAACCGTGATGCCATTAATTTGGTGTTGCGGGGAAACAGGACTGTTACTTTGAAAAAATTAGAGTGTTTAAAGCAGGCTAACGCTTGAATACATTAGCATGGAATAATGAAATAGGACGTCGATCTTATTTTGTTGGTTTCTAGGGTTGACGTAATGATTAATAGGGATAGTTGGGTGGAATTCTGGGGTGACAAGGAACTCCCGTCACTATGCAGTATT
+
CCCCCF@CFGFGGE9@-CEFG7@@F<EF<EFEC@FCFECCEC<EFGGCFGGGGFFGGA<FEFGAFFGEFEDACFE8<9ECFEEFG@E?EC<6<CEEEFDCF95C4DC74,>=>CFBFAGGFEFGFFGCFG9A5B,,:B+8C<FCFFGFF,DFAFADFDFC8<<>+FEFDECFF:=3@FFCFGGCFG9=@,@>FGG?CCCF*>CF@F:9,3<FGFBC7C>8*?++>E8FFE:03B:AE79:1>C:+<=667=?+<+3C78C>?08+A++95/7**2>:4>6*++0*21*7<+33:C9+0*2+
@M03152:184:000000000-AWYW1:1:2106:28735:12748 1:N:0:TATGCAGTATACCTGT
AAGCTCGTAGTTGAAGTTCGGGGTCAGTAGGTCGGTCGTGCCAACGGTATGAACTGGCCTCACTGATTCCTCCCTCTTGTAGAACCGTGATGCCATTAACTTGGTGTTGCGGGGAAACAGGACTGTTACTTTGAAAAAATTAGAGTGTTTAAAGCAGGCTAACGCTTGAATACATTAGCATGGAATAATGAAATAGGACGTCGATCTTATTTTGTTGGTTTCTAGGGTTGACGTAATGATTAATAGGGATAGTTGGGTGGAATTCTCGGGTGCCAAGGAACTCCAGTCACTATGCAGGATT
+
C@B@CCFFGGFGGGF,<@C@+C+CF<,C6FFECF+@6:@C:<<FFGGCFF8FEEEGGGCGCGE<FDD<FCF@E@8C,C6FG9<FFG+6C6,6,:,CFF<EEAEFCFCF=9:>C++=FEFF84?A,5,8<5<@5A,5,B3=F?FGF8,,3,3E<=>3,336,8>>CGGFEFCEC=F933,7@D>E:C>DFGGGFGGFFE<C>:FE=ACCGF9F9CCCG5;*A9BEC+=**B:0CG8*=+4@+><9C@66*:50+<:+8CEE59+++20/>5*>5*:7>)77*0A4<CFFE6++2*::+**++
@M03152:184:000000000-AWYW1:1:2106:16168:12753 1:N:0:TATGCAGTATACCTGT
AAGCTCGTAGTTGAATTTCGGGATCAATTTATTGGTCGTGCTATTGTACGTACTGGTATTATTGATTTCTACCTTCTGACGAACCATGATGTCATTAATTTGGTGTCTTGGGGAATCAGGACTGTTACTTTGAAAAAATTAGAGTGTTTAAAGCAGGCTCACGCTTGAATACATTAGCATGGAATAACGAAATAGGACGTTTGATTCTATTTTGTTGGTTTCTAGGATCGACGTAATGATTAATAGGGATAGTTGGGTGGAATTCTCGGGTGCCAAGGAACTCCAGTCACTATGCAGTATT
+
CCCCCGGGGGGGGGGGGGGGGGGGGGGGGGGGGGGGGGGGGGGGGGGGGGGGGGGGGGGGGGGGGGGGGGGGGGGGGGGGGGGGGGGGGGGGCGGGGGGGGGGGGGGGFFGGGEGGGGGGGGGGGGGGGGGGGGGGGGGGGGGGGGGGFGGGGGGGGGF8EGGGGDGGDFEFFFFGGFFGGGGGGGG@EGDGGGGFEFGFFEFCFCGGGGGGGCCFGGGGGCGFFG?EFGGGGEGFFGFFFGFEGGGGGGFGGFGGDEGEEC+?CGBEG5*9CC;8FF;FFFFGCGG6C@GFGC*3C9>9+
@M03152:184:000000000-AWYW1:1:2106:16810:12763 1:N:0:TATGCAGTATACCTGT
AAGCTCGTAGTTGAATTTCGGGATCAGTACGCTGGTCGTGCCTTCGGTATGCACTGGTGTCACTGGTTCCTCCCTTCTGAAGAACCGTCATGCCATTCAGTTGGTGTGGCGGGGAATCAGGACTGTTACTTTGAAAAAATTAGAGTGTTTAAAGCAGGCTCGCGCTTGAATACATTAGCATGGAATAATGAAATAGGACGTTTGATCCTCTTTTGTTGGTTTCTAGGATCGACGTAATGGTTAATAGTGATATGTTGGTGGTATTCTCGGGTGCCAAGGGACTCCAGTCACTATTTGGTAT
+
B@CC9FEC@EGFGGGGFCGGGGGDCFFEF9CCCFEGFGFGGGG,C<FCFFGGGGGGCFGFC6CFCGGDFGGDFGGCFGGFFDFGGGCFGGGGFGAFGGFFF9EE?D4BBDFGGDE>CFG?FED@ADEFDBFGD,?FFGD,B=FEFDFGGG,@F>,<@F+FF+<CGCF*,>3;>BFF,7DEFFFC9>9BF,2CF@B9C9BC:CF:,7,?C,<FFGCCCC5=FG+B+CD69+=*/1:***3+2<+<?9:+<3/A++<3+:**;/:AA7@7DEE<5/**+))**2:9866:CBCC9*0+++*23
@M03152:184:000000000-AWYW1:1:2106:21335:12770 1:N:0:TATGCAGTATACCTGT
AAGCTCGTAGTTGAATTTCGGGATCAGTACGCTGGTCGTGCCTTCGGTATGCACTGGTGTCACTGGTTCCTCCCTTCTGAAGAACCGTCATGCCATTCAGTTGGTGTGGCGGGGAATCAGGACTGTTACTTTGAAAAAATTAGAGTGTTTAAAGCAGGCTCGCGCTTGAATACATTAGCATGGAATAATGAAATAGGACGTTTGACCCTATTTTGTTGGTTTCTAGGATCGACGTAATGATTAATAGGGATAGTTGGGTGGAATTTTTGGGTGCCAAGGAAACCCAGTCACTATGCAGTAT
+
CCCCCGGFGGGGGGGGGFGGGGDGGGGGGGGGDGGGFGGGGGGGGGGGGGGFEGFGGGFGCFGGGGGEFCFGGGGGGGGGGGGGGGGGGGGGGGGG<FEFGFGGEGGDGGGGDB:@FFFGGGGGFGGC9<DFF9?DGFGGGFF=F=FGFFEGGCCFGGDCCGB:CF7>>FF;DFFGGCGGFGGGGGFGGGCF@@?CF,:C=FFFE9FEF+<CCGG@FCG*3B9<;+?BE28;EEEGC:FC+3<CC70<7:;*<<9+<51;5*+<?0++):ED8CFGC@>67A*9C*;+012<+:*+2+:++
@M03152:184:000000000-AWYW1:1:2106:15486:12908 1:N:0:TATGCAGTATACCTGT
AAGCTCGTAGTTGAATTTCGGGGTCAGTAGGTCGGTCGTGCCACCGGTACGTACTGGCTTCACTGATTCCTCCCTCTTGTAGAACCGTGATGCCATTAGTTTGGTGTTGCGGGGAAACAGGACTGTTACTTTGAAAAAATTAGAGTGTTTAAAGCAGGCTAACGCTTGAATACATTAGCATGGAATAATGAAATAGGACGTTGATCTTATTTTGTTGGTTTCTAGGATTGACGTAATGATTAATAGGGATAGTTGGGTGGAATTCTCGGGTGCCAAGGAACTTCAGTCACTATGAAGTATC
+
CCCCCGCFCFFGGGGGGGGGGGGEGGGGGGGGGGEGGGGGGGGGGGGGGGGGFGGGGGGGGGGGGGFGGGGFFGGFDFEGAGGGGGGGGGGGGGGGFFFCFFGGGGGGGGGGEGGDFG?FGCEGG<FFGF9FGF<<FFGGFGFEGFGFFGGGGGGFFGGGGGGGGGGGGGGGC9BFAFGFGDGGCDFGGGG9CGFGGDC1>=C7F<CFGGGGGGGGG5CGGGFCGGGGGGC?CEFEFG?7EGCF>FGCFG4<FD7EG58>FCE8?99:37FG=**7CFFG6@+*2<C9:@C@C7*+3+:0+
@M03152:184:000000000-AWYW1:1:2106:27649:12923 1:N:0:TATGCAGTATACCTGT
AAGCTCGTAGCTGAATTTCGGGGTTAGTAGGTTGGTCATGCCTCTGGTATGTACTGGTCTCACTGATTCCTCCTTCCTGATGAGCCGTAATGCCATTAATTTGGTGTTGCGAGGAATCTGGACTGTTACTTTGAAAAAATTAGAGTGTTTAAAGCAGGCTAACGCGTGAATACATTAGCATGGAATAATGAAATAGGACGTTCGATCCTATTTTGTTGGTTTATAGTATTGACGTATTGATTAACAGGGGAGTTGGGTGGAATTCACTGGTGCCAAGGAACTCCAGTCACTATTCATTAGC
+
CCC?@FCGFF-C-C<ECE<F@EFC:C6CFGGCF<:CDFDEF8@,,CF<@F<E<CFFGGAFFGFAEFGA@E<FCFA@CFCCFCFFF@:6,6:C,,,C99F9,CC96CCC,C@@CEB,=C,C9FBFGGGBAFGC?AF9F,@E8E5,9EAA,,CFBFC<?DGGG,A+4+8@:F<,E<F9<=8;,C,=,,,=;6=338=BFFF7FCF*,@,@CCE,@,37:,BC*,,,,,6,>DC7D5**,,,1,5,4+5C5**)*334>5*;88++<1+5+;F;CCF:*:5):*<9*++++29A7@*:<++*++
@M03152:184:000000000-AWYW1:1:2106:8920:12982 1:N:0:TATGCAGTATACCTGT
AAGCTCGTAGTTGAATTTCGGGGTTAGTAGGTTGGTCATGCCTCTGGTATGTACTGGTCTCACTGATTCCTCCTTCCTGATGAGCCGTAATGCCATTAATTTGGTGTTGCGAGGAATCTGGACTGTTACTTTGAAAAAATTAGAGTGTTTAAAGCAGGCTAACGCTTGAATACATTAGCATGGAATAATGAAATAGGACGTTCGATCCTATTTTGTTGGTTTCTAGGATTGACGTAATGATTAATAGGGATAGTTGGGTGGAATTCTCGGTTGCCAAGGAACTCCAGTCACTATGCAGTAT
+
CCCCCGGGGGGGGGGGGGGGGGGGGGGGGGGGGGGGGGGGGGGGGGGGGGGGGGGFGGGGGGGGGGGGGGGGGGGGGGGGGGGGGGGGGGGGGGGGGGGGGGGGGGGGFGGGGGGDGGGGGGGGGGGGGGGGGFGGFGGGFDGFAEGFCGGGGGGGGEGGGGGGGGGGGGGGGGGGFGGGGGC8FBFGGFFFFGGGGFGDGGGGGGGGGFGGGGGGGF5CFCCFFGCGEG,>DEGGGFF7FFFFG??F68AFFG71>*C@>>?9EGGCDF:*8CCF+5==C<7DEF6E99:CCC:A<+;?9
@M03152:184:000000000-AWYW1:1:2106:9786:12983 1:N:0:TATGCAGTATACCTGT
AAGCTCGTAGTTGAATTTCGGGATTAATTTATTGGTCGTGCAATAGTACGTACTGGTATTATTGATTCCTACCTTCTGTCGAACCATGATGTCATTAATTTGGTGTCATGGGGAATCAGGACTGTTACTTTGAAAAAATTAGAGTGTTTAAAGCAGGCTCACGCTTGAATACATTAGCATGGAATAACGAAATAGGACGTTTGATTCTATTTTGTTGGTTTCTAGGATCGACGTAATGATTAATAGGGATAGTTGGGTTGAATTCTCGGGTGCCAAGGAAATCCAGTCACTATGCAGTATC
+
CCCCCGGGGGGGGGGGGGGGGGGGGGGGGGGGGGGGGGGGGGGGGGGGGGGFGGGGGGGGGGGGGGGGGGGGGGGGGGGGGGGGGGGGGGGGGGGGCFGGGCFGGGGGGGGCEEGGGGFGFFFGGGGGGGGDGGGG,CFGGGAEFFGGGGGCFGGGGGEEGGGGGGGGGGGGGGGGGF9FFGGGGGGGGEGGGCGFFGGGDGE9FGGGGGGGG;DEFFE>CAFFC?FGGGCCCCDF9@?<EFFFGF?68E;,BF9@:7*1<CGGFE@5>=F)A578C356+?94@6?+9@CEG77C?FCF+
@M03152:184:000000000-AWYW1:1:2106:26187:13006 1:N:0:TATGCAGTATACCTGT
AAGCTCGTAGTTGAATTTCGGGATCAGTACGCTGGTCGTGCCTCTGGTATGTACTGGTGTCACTGGTTCCTCCCTTCTGAAGAACCATCATGCCATTAATTTGGTGTGGTGGGAAATCAGGACTGTTACCTTGAAAAAATTAGAGTGTTTAAAGCAGGCTCGCGCTTGAATACATTAGCATGGAATAATGAAATAGGACGTTAATTCTATTTTGTTGGTTTCTAGGATTGACGTAATGATTAATAGGGATCGTTGGGTGGAATTCTCGGGTGCCAAGGAACTCCAGTCACTATGCAGTATC
+
CCCCCGGGGGGGFGCGEGGGCFGGGGGEEGGGGGGGGGGGGGGGGGGGGGGGGGGFGGFGGGGGGGGGGGGGGGGGGGGGGGGGGGGFGFGGGGGGGFCGGGGGGGEEFFFCD@A<FDFGGGGGGGGGGGGFEFGGGCC8FGGGGGGGGGGGGGGGGGGFFEGGGGGGC,CFFFGGGCGGGDFFGGGFCDGGCDF,>DFGEFDGFACFCFGGGGGGGGEE8?B;=,?BFFEFGEFGCF9FGGFCC7,=FG)/9@C58C*C5CGGGF5:*=:58*?<C37FCGGFF?F6C?F@F*>EFGC++
@M03152:184:000000000-AWYW1:1:2106:24901:13055 1:N:0:TATGCAGTATACCTGT
AAGCTCGTAGTTGAATTTCGGGATCAATATGTCGGTCGTGCCTCGGTACGTACTGGCATCATTGGTTTCTCCCTTCTGATGAACCATGATGCCATTAATTTGGTGTCGTGGGGAATCAGGACTGTTACTTTGAAAAAATTAGAGTGTTTAAAGCAGGCTCACGCTTGAATACATTAGCATGGAATAATGAAATAGGACGTTTGATTCTATTTTGTTGGTTTCTAGGATCGACGTAATGATTAATAGGGATAGTTGGGTGGAATTCTCGGGTGCCAAGGAACTCCAGTCACTATGCCGTATC
+
CCCCCGGGGGFFGFEGGGGGGGGGGGGGGGGGGGGGGGGGGGGGGGGGGGGGGGGGGGGGGGGGGGGGGGGGGGGGGGGGGGGGGCGGGGGGGGGGFFGGGGGGGGGGFGGCG?FGGGGF8DGGGGGGGGGGGGGGGGGGGGGFGGGGGGGFFGGGGGGGGGGGGGGGGGDFGFGGGGGGGFFEDFFFF;EECGFECFDE7FGDFGGGGGGF;CFGGGECGECFGC:D?E8EDCECCF7F9=CFGG,CFGFGGF7C5CECF99?CFEECEFDC<7C*>>FCFF48<EFFFFFGD*+1*/2*
@M03152:184:000000000-AWYW1:1:2106:24387:13076 1:N:0:TATGCAGTATACCTGT
AAGCTCGTAGTTGAATTTCGGGATCAATACGTCGGTCGTGCCTCGGTACGTACTAACGTCATTGATTTCTCCCTTCTGACGAGCCGTGATGTCATTAATTTGGTGTTACGGGGAGTCAGGACTGTTACTTTGAAAAAATTAGAGTGTTTAAAGCAGGCAATCGCTCGAATACATTAGCATGAAATAATGAAATAGGACGTTCGAACCTATTTTGTTGGTTTCTAGGATCGACGTAATGATTAATAGGGATAGTTGGGTGGAATTCTCGGGTGCCACGGAACTCCAGTCACTATGCAGTCAC
+
CCCCCGGGGGGGCFGGGGGGCGEGGGGGGGGGGG7FGGGGGGGGGGGFGGGGGGGGGGGG>FFGGGGGGGGGGGGGGGFGGGGDFEGGGGFGGGGGFGFGGGGGDGFGGGGGGGGFFGGGGGGGGGGGGGGGGGCGFFGGF@9<FFFGGFGGGFGGGGGGGGEGFGEG?FFGGCGFGFGGGGGGGGGFGGDGCDCE9@FCFGD:7:FFDCFFF98FFFGGG,;?EGEGGG8EGGCCFCFGG?CCCE+6*=AFGGGG5C8EC9CFG79A**;>5CF4575**2:>FG9970+0<:*2+3*+3
@M03152:184:000000000-AWYW1:1:2106:19669:13135 1:N:0:TATGCAGTATACCTGT
AAGCTCGTAGTTGAATTTCGGGACTAACAGGTTGGTCGCGCCTTCGGTGTGTACTGGTCTAGTTGGTTTCTCCCTTCTGACGAACCACGATGTCATTAATTTGGTGTCGTGGGAAATCAGGACTGTTACTTTGAAAAAATTAGAGTGTTTAAAGCAAGCGATAGCTTGAGTACATTAGCATGGAATAATGAAATAGGACGTTTGATCCTATTTTGTTGGTTTCTAGGATCGACGTAATGATTAATAGGTATAGTTGGTTTGAATTATCGGGTGCCACGGCACTCCTGTCACTTGTCAGTAT
+
<CCCCGFG;FGGFG<EFGGGGG7FFE@FGFGGG@@FGGGGGGGGG@FGCCFG<EFFGGGGGGFGGGGGGGGFGGGGGGGGGG7CCFEGE>FFGF<CEEEFGGGGG7FGGGGGGECFGFD?EGGGGGGGGGGGC9?9E,4EFEFCFGGGGGFGDG<B,BFGCF:CFEF8,DFCF,CDEACFGGGGGFGEEGF9<ECDF9F>FFG@,;FAF9E9BF,>D>5>DFDG7CC82,68**4:,=?+:CFGGFCC1=C??FFE8*C2B+39A+++:E*9:<DF6>)*/:*28++3+*<A+**3<<C+0
@M03152:184:000000000-AWYW1:1:2106:6118:13160 1:N:0:TATGCAGTATACCTGT
AAGCTCGTAGTTGAATTTCGGGATCAGTATGTTGGTCGTGCTTCGGTACGTACTGTCATTACTGATTTCTCCCTTCTGAAGAACCTTGATGTCATTAATTTGGTGTCTTGGGGAGTCAGGACTGTTACTTTGAAAAAATTAGAGTGTTTAAAGCAGGCATACGCTTGAATACATTAGCATGGAATAATGAAATAGGACGTTTGATTCTATTTTGTTGGTTTCTAGTATCGACGTAATGATTAATAGGGATAGTTGGGTGGAATTCTCGGGTGCCACGGAACTCCAGTCACTATGCAGTATC
+
CCCCCGGGGGGGFFFGGGGGDFFFGEGGFGGGGGFGGGGGGGGGGGGGGGGGGGFGGFGGFGGGFGGGGGGGGGGGGGCFFFGGGGGGGGGGGCGGF<FGGGGGGGGGGGCFG=:FGGFGGGGGGGGGGGGGFFEG,FGGG?FGGGGGGFFFBGGFGGGGDFGGEGGFGGGGGGGFCGGGGGGGGCFEFGDFFEGGGGCFGGGAAFGGFGGGGGGGGGGGGGGGG,@FGGGGGGGGGFFFGFGGFDC6:CA,>CF,CEEGGCCGGGC5D*;7CCF4E55=78CFFGGG9FG+<7F:EFDG7
@M03152:184:000000000-AWYW1:1:2106:11473:13184 1:N:0:TATGCAGTATACCTGT
AAGCTCGTAGTTGAATTTCGGGATTAATTTATTGGTCGTGCAATAGTACGTACTGGTATTATTGATTCCTACCTTCTGACGAACCATGATGTCATTAATTTGGTGTCATGGGGAATCAGGACTGTTACTTTGAAAAAATTAGAGTGTTTAAAGCAGGCTCACGCTTGAATACATTAGCATGGAATAACGAAATAGGACGTTTGATTCTATTTTGTTGGTTTCTAGGATCGACGTAATGATTAATAGGGATAGTTGGGTGGAATTCTCGGGTGCCAAGGAACTCCAGTCACTATGCAGTATT
+
CCCCCGGGGGFGGFGGFGGFCEGGGGGGGGGGGFGGGGGGDGGGG<FDGGFG8FGGGGFFGFGFCFGGFG9ECFFGFGGGG:FGGCFGCFGGGFFFFEGGGGGGGF,CCFG7CCCGGGCAEFEGGGGFGGGGGFFGF+E<?EGFGFFFCGGGGGFCFECCFGGGGGGGGGGGCE9D?CFGGGGFFGFGGG>F8DAFEF>=DGG,DFFG9FFFGGCGF63DGFFAFF?F8C58CEC:7=:E75=E@F,=,AAEGCCF*:EC5?CCCFG=3*ADGF76C3;6=<E8<+??:@FFGGGD7C*9+
@M03152:184:000000000-AWYW1:1:2106:28452:13265 1:N:0:TATGCAGTATACCTGT
AAGCTCGTAGTTGAATTTCGGGATCAATTGATTGGTCATGCCGTTGGTGTGTACTGGTCGTGTTGGTTCTCACCTTCTAAGGAACCTTAATGTCATTAATTTGATGTTTTGGGGAATTAGGACTGTTACCTTGAAAAAATTAGAGTGTTTAAAGCAGGCTAACGCTTGAATACATTAGCAGGGAATAATGAAATAGGACATAGCATTCTATTTTGTTGGTTTCTAGGATCGATGTAATGATTAATAGGGATAGTTGGGTGGAATTCTCGGGTGCCAAGGAACTGCAGTCACTATGCAGTAA
+
C@CC<FC@FFBEFAFGGGDGDGGGCFFGCFGFFGGFFDFGGGG;7FCEFEGC<FFGGFGDFGGDG8FGFC<CFGGGGGGGGGGFGGGG<EFGFFFFFFGF,<?CACDFD8=FGG@CGGGGFFGAFDCEGEAEFGFGE@FF8?@GFGC?FEGAC9,AEEF,?AEC+?BFFFFGGF9FFA,A,:FFGDFFGGFFGEFFFDFGG,8<>FGGGFGGC9FCGD>8383,;DE8;EE8,?>@22C,:D?,CEFFFGA?6,=7,/6:5*,BCEG75*8CC<*;+;)*28+20>+5+;1@;7*A9::9+
@M03152:184:000000000-AWYW1:1:2106:21432:13367 1:N:0:TATGCAGTATACCTGT
AAGCTCGTAGTTGAATTTCGGGGTTAGTAGGTTGGTCATGCCTCCGGTATGTACTGGTCTCACTGATTCCTCCTTCCTGATGAACCGTAATGCCATTAATTTGGTGTTGCGGGGAATTTGGACTGTTACTTTGAAAAAATTAGAGTGTTTAAAGCAAGCTAACGCTTGAATACATTAGCATGGAATAATGAAATAGGACGTTCGATCCTATTCTGTTGGTTTCTAGGATTGACGTAATGATTAATAGGGATAGTTGGGTGGAATTCTCGGGTGCCAAGGAACTCCAGTCACTATGCAGTAT
+
CCCCCGGGDGGGGGGGGGGGGGGGGGGGGGGGGGGGGGGGGGGGGGGGGGGGGGGGGGGGGGGGGGGGGGGGGGGGGGGGGGGGGGGGGGGGGGGGGGGGGGGGGGGGGGGGGGGGGGGGGGGGGGGGGGGGGGGGGGGGGGGGGGGGGGGGGGGGGGGGGGGGGGGGGGFFFGGGGGGGGGGGGGGGGDFGGGGGGFFEGFGGFGGGG?FFDGGGGGGGGGGGGGFGGG6FGGGGGGGGFGGFGGGCGGAFFGFCFEGDEF:EGFGGDGCGD:<F6F3=CGGGGGGGGFFGGGGGCGGG9
@M03152:184:000000000-AWYW1:1:2106:14917:13409 1:N:0:TATGCAGTATACCTGT
AAGCTCGTAGTTGAATTTCGGGATCGACGGGTCGGTCGCGCCTCTGGTGTGTACTGGCCCTGTCGGTTTCTCCCTTCTGACGAACCACGATGTCATTAATTTGGTGTCGTGGGAAATCAGGACTGTTACTTTGAAAAAATTAGAGTGTTTAAAGCAGGCATTCGCTTGAATACATTAGCATGGAATAATGAAGTAGGACGTTTGATCTTATTTTGTTGGTTTCTAAGATCGACGTAATGATTAATAGGGATAGTTGGGTGGAATTCTCGGGTGCCAAGGAACTCCAGTCACTATGCAGTAT
+
CCCCCGGGGGGGGGGGGGFGGGGGGGGGGGGGGGGGGGGGGGGGGGGGFGGGGGGGGGGGGGGGGGGGGGGGGGGGGGGGGGGGEGGGGGGGGFGGGGFGGGGGGGGGGGGGGGGGGGGGFCGGGGGFGGGGGGGGGGGGGGGGGGGGGGGFGGGGGFGGGGGGGGGGGGGGFFGFGGGGGFGGGGGGGGGGGGGGCGGGGGGD?;FGGFGGGGGGGFGGFFFGGC?FE?5CCEGG5CFCCC9EFEFF6:@FCFGGGCGG58?C?<FFDGD5CGGC6).2:@CCCF+3A=?7:CD+<CDF:
@M03152:184:000000000-AWYW1:1:2106:6537:13518 1:N:0:TATGCAGTATACCTGT
AAGCTCGTAGTTGAATTTCGGATTAATGAGAACTTAAGGTCCATCTTTCCGATGTGTACCTTATTCTCGTTTCCTTCTTTTTGAATACACTCCCTAAAATTATATTTTAGGGGTCAACGTGTTTCAAATCTTTTACTGTGAAGAAATTAGAGTGTTCAAGGCAGGCGTAATCTAGCCTTTGAATATATTAGCATGGGATAATGAAATAGGACTTTAGTCCTACTTTCGTTGGTTTCTAGGGCTAAAGTAATGATTAATAGGGATAGTTGGGTGGAATTCTCGGGTGCCAAGGAACTCCAGT
+
B9B-6FFGGFGGGFGGGGGGGGGGGGGGFGGGGGGGGGCFFGGGGGGGFGGGGGGGGGGGGGGGGGFGGGFGFGGGGGGFGGGGGGGGGGGGGGGFF9EGGGGFGGGGFCGFEGGGG,BFGGGGCGGGGGGGGGGGGGGGGGDFGGGEFGFFFFGG9FGGDGGGFC@FGFGGG9<FFFGGDECEGGFFFGGCGFEFGGGGGGGGGCEFGGGGGGCFG=FEEF@EFC9EFFGFEFEFGGGC5E6CDAA@CGFF7:C?FGFGF66B67FCFC=DD)29FFFGGECDGEB8FF5CFFFGG6FGE
@M03152:184:000000000-AWYW1:1:2106:16164:13567 1:N:0:TATGCAGTATACCTGT
AAGCTCGTAGTTGAATTTCGGATCTGGTTGGGTGGTCCGCCTGACGGCGTGTTTACTGCTTGACCGGGTCTTGCCTCTTGGTGAACCGTTGTGTTCTTTATTGAATGCTTCGGGGAACCAGGACTTTTACCTTGAGAAAATTAGAGTGTTCAAAGCAGGCCTATGCCTGATTACATTAGCATGGAATAATAAAATAGGACGTGTGGTTCTATTTTGTTGGTTTTTTGAGCTGCCGTTATGATTAATCGGGATAGTTGGGTGGAATTCTCTGGTTTCAAGGCACCCCAGTCACTATGCCGTT
+
C@CCCF@@FFCFGF9FGFDFGED@FFCFECFG@FEGGGGGGGGFG:@@BFFFGFGFGGGFDFF8CFGGG+,F?EAEG8C<AFC9EFFEFGGGBFEBAFG9EFGG<F?<BFECEEGGGGGFEFG?FGGCFGD<F,,>>DEFGGFGCFDGGGGGCBFFGGG7FFCAFGGGFF,3<DFAADC7,;=8,7@@@EEC;DGGG?,?1*>,**>7;>FDCFB;<F8B;BEGG*188+??C8****2:+1C9:<+=>*):8++2968*8**:+0+3:+27+**:+96A*6***2;*<?+3:::+3+)2:
@M03152:184:000000000-AWYW1:1:2106:6066:13798 1:N:0:TATGCAGTATACCTGT
AAGCTCGTAGTTGAATTTCGGGGTCAGTAGGTCGGTCGTGCCTACGGTATGAACTGGTCTCACTGATTCCTCCCTCTTGTAGAACCGTGATGCCATTAGCTTGGTGTTGCGGGGAAACAGGACTGTTTCTTTGAAAAAATTAGAGTGTTTAAAGCAGGCTCACGCTTGAATACATTTACATGGAATAATGAAATAGGACGTCGATCTTATTTTGTTGCATTCTAGGGTTGATGGAATTCTTTATAGGGATAGATGGGTGGAATTCTGGGGTGCCAAGGAACTGCAGTCAGTTTGTAGTATC
+
A9@--@FG7:B-CEFGGCGD7F@@F,;,<C<FC@@FG7@FGF,;E@7C<CEC@CC,6CEFFF@6,CC<,6CF<7CF,6CEEF<,6CB?F7<<EF9<C9A,,CC75D8?FGCC++6+9B?<E=DFG5C,,CFC9F9??,F@<FD,CBFD<D,<8>>,:<FC,:DDD+3><,:3>>FF,,,,,3:7::D=;,@,@=E,,,,**1*>FCFFG?;B,,4@@,,6=,,6C6CEF8+++5*>A++49+4+;++*02.++31+*2B*2++2+3++**2)*9*2:)8*:0+*<8+<+0<++20+<+*3+
@M03152:184:000000000-AWYW1:1:2106:23395:13814 1:N:0:TATGCAGTATACCTGT
AAGCTCGTAGTTGAATTTCGGACCTGGCTGGGTGGTCTTGCCGAAAGGTAAGCACTGCTCCGGTCGGGTCTTTCCTTCTGGGGAACCAGTGTGCTCTTAATTGGGTGCGCTGGGGATCCAGGACTTTTACTTTGAAAAAATTAGAGTGTTTAAAGCAGGCCTACGCTTGAATACATTAGCATGGAATAATAGAATAGGACTTTGGTTCTATTTTGTTGGTTTCTAGGACCGAAGTAATGATTAATAGGGATAGTTGGGTGGAATTCTCGGGTGCCAAGGAACTCCAGTCACTATGCAGTAT
+
CCCCCGGGFGGGGGFFGGGGGGGGGGGGGGGGGGGGGGGGGGGGGGGGGGGGGGGGGGGGGGGGGGGGGGGGGGGGGGGGGGGGEFGGGGGGGGGGGGGGGGGGGGGGGGGGGGGGGGGGGGGGGGGGGGGGGGGGGGGGGGGGGGGGGGGGGGGGGGGGGGFGGGGGGFFGGGGFGGGGGGGGFGFFEGCGGGGGGGGGGGGGGGGGGFFGGGGGGGGGGCFFGG9<FGGGGGGGGGGDFCFGGGGGGEFFCFFGC5;:>CCFD0<<*757?<9>C:FFGGGGCCCFC@CGFFF9<E7?<
@M03152:184:000000000-AWYW1:1:2106:22110:14008 1:N:0:TATGCAGTATACCTGT
AAGCTCGTAGTTGAATTTCGGGACTAACAGGTTGGTCGCGCCTTCGGTGTGTACTGGTCTGGTTGGTTTCTCCCTTCTGACGAACCACGATGTCATTAATTTGGTGTCGTGGGAAATCAGGACTGTTACTTTGAAAAAATTAGAGTGTTTAAAGCAAGCGATAGCTTGAATACATTAGCATGGAATAATGAAATAGGACGTTTGACCCTATTTTGTTGGTTTCTAGGATCGACGTAATGATTAATAGGGATAGTTGGGTGGAATTCTCGGGTGCCAAGGAACTCCAGTCACTATGCAGTAT
+
CCCCCGGGGGGGGGFGGGGGGGGGFGFGGGGGGGGGGGGGDGGGGGGGGFEGGGGGFGGGGGGGGGGGGGGGGFGGGGGGGGGDGGGGGGGGGGGGGFGGGGGGGGGGGGGGGGGGGGGGGGFGGGGGGGGGGCCG9FGGGGFFGGGGGGGGFCFGGGGGGGGGGGGGGGGCFGGFGGGGFGGFGGEFEFCFFCGGGCFEFCGGGG@8D77FFGGGF:5B5:CF,,66??ECGDBG5CFFGC+<:9CE6EAFGCCC?CGED5C9+++075*7?C27+7>CFCCCC8CCC8C<+:7+9FFD+
@M03152:184:000000000-AWYW1:1:2106:7755:14089 1:N:0:TATGCAGTATACCTGT
AAGCTCGTAGTTGAATTTCGGATCGGGTTGGGTGGTCCGCCTGACGGCGTGTTTTACTGCTCGACTGGGTCTTGCCTCTTGGTGAACCTTTGTGTTCTTCATTGAATGCGTCGGGGAACCAGGACTTTTACCTTGAGAAAATTAGAGTGTTCAAAGCAGGCCTATGCCTGAATACATTAGCATGGAATAATAAAATAGGACGTGTGGTTCTATTTTGTTGGTCTTTAAGAACTGCCGTAATGATTAATAGGGATAGTTGGGTGGAATTCTCGGGTGCCAAGGAACTCCAGTCACTATGCAG
+
CCCCCGGGGGGGGGGGGGGGGGGGGGGGGGGGGGGGGGGGGGGGGGGGGGGGGGGGGGGGGGGGGGGGGGGGGGGGGGGGGGGGGGGGGGGGGGGGGGGGGGGGFGGGGGGGGGGGGGGGGGGGGGGGGGGGGGGGGGFGGGGGGFGGGGGGGGGGGGGGGGGGGGGGGGCGG9BGGGGGGGGGGGGGGGFGAFGCFFFFGGGGGGGGGGGGGGGGGGGGGGGGGGGG?EGGG9FGGGGGFGFGGDFFFFFCE=*8ACC?>GG5>FFGFGFD55FDGFFGGDGGGGC?<FGGFGGDDCDF<
@M03152:184:000000000-AWYW1:1:2106:13359:14091 1:N:0:TATGCAGTATACCTGT
AAGCTCGTAGTTGAATTTCGGCCTCTGATGGCTGGTCCGCCTTTTGGTGTGTACTGGTCTATCGGAGGCTTACTTCTTGGTGAACTTTGATGCTCTTTACTGGGTGTCGGAGGGAACCAAGACTTTTACTTTGAAAAAAATAGAGTGTTCAAAGCAGGCCTACGCCCGAATACATTAGCATGGGATAATGGAATAGGACTACTCGTCCATTTCGTTGGTTTTGGGGCTTGTAGTAATGATTAATAGGGATAGTTGGGTGGAATTCTCGGGTGCCAAGGAACTCCAGTCACTATGCAGTATC
+
CCCCCGGGDGGGGGGGGGGGGGGGGGGGGGGGGGGGGGGGGGGGGGGGGGGGGGGGGGGGGGGGGGGGGGGGGGGGGGGGGGGGGGGGGGGGGGGGGGGGGGGGGGGGGGFGGGGGGGGGGGCGGGGGGGGGGGGGGGGGGGGGGGGGGGFGGGGGGGGGGGGGGGGGGGGGFGGGG9FF9FGGFGGGGGGF:BDAFEGFGGGFCFGGGGGGGGGCGGGCFGGGGGGGGDGGGGFEFGDGGGFGGCF6CGFCFGCF5CCC/<CF9E@=C=@<;CFGG)<FCFCDC8C9EFCCCFCGFCFG+
@M03152:184:000000000-AWYW1:1:2106:6729:14106 1:N:0:TATGCAGTATACCTGT
AAGCTCGTAGTTGAATTTCGGGGTTAGTAGGTTGGTCATGCCTCTGGTATGTACTGGTCTCACTGATTCCTCCTTCCTGATGAGCCGTAATGCCATTAATTTGGTGTTGCGAGGAATCTGGACTGTTACTTTGAAAAAATTAGAGTGTTTAAAGCAGGCTAACGCTTGAATACATTAGCATGGAATAATGAAATAGGACGTTCGATCCTATTTTGTTGGTTTCTAGGATTGACGTAATGATTAATAGGGATAGTTGGGTGGAATTCTCGGGTGCCAAGGAACTCCAGTCACTATGCAGTAT
+
CCCC@EGFGGGGGGGGGGGGGGGGGGGGGGGGGGGGGGGGGGGGGGFGGGGGGGGGGGGGGGGGGGGGGFGGGGGGGGGFGGGFGGGGGGGGGGGGGGCDGGGGGGGGGGGGFGGFGFGGGCFGGGGGGGGGGFGGG@:FFG@FGGGGGGGGGGGGGGGGGGGGGGGEGGGGAFFFGF8;FDGFGGFFFFDGAFCF8==FGGGGGGGGF<CFG9DFF8FGGGCFEF9DDE>EGE:*7CFFG9C,C9C6CCAGFGGD?5E7C8CFFGFGDG***:0+<:>CCCCF?ACFGFCFGGC7+9:7+
@M03152:184:000000000-AWYW1:1:2106:12173:14144 1:N:0:TATGCAGTATACCTGT
AAGCTCGTAGTTGAATTTCGGGATCAATACGTCGGTCGTGCCTCGGTACGTACTAACGTCATTGATTTCTCCCTTCTGACGAGCCGTGATGTCATTAATTTGGTGTTACGGGGAGTCAGGACTGTTACTTTGAAAAAATTAGAGTGTTTAAAGCAGGCAATCGCTCGAATACATTAGCATGGAATAATGAAATAGGACGTTCGAACCTATTTTGTTGGTTTCTAGGATCGACGTAATGATTAATAGGGATAGTTGGTGGGAATTCTCGGGTGCCAAGGAACTCCAGTCACTATGCTGTATT
+
CCCCCGGFDGFFGFDGFGFCEEG:FCGGGGGFGGCGGGGGGGGGGGGGGGGGDFGGGGGGGGGE9FGGGFACFDCCFGFGGCCEGGCEFFDE?AEGGC5EFGG<=FFDFG7FF::?FFGGFGC<FGFGGG9FEEFGGEGGFGD9CAFGGGGGGGGGGGGFDFGG,3FCFGFFGFFGAFGFFFFGG9BEGGGGGGGGF<:5@CGGCGGGGGGGGGGGGFG5@24<CG,4,;*?5B*/=9=C7++=;FDEF=.2A+<+/***/3*:0<C5<5ACEGG4/>):78:*0<C+98?+<>C+2<*++
@M03152:184:000000000-AWYW1:1:2106:25800:14174 1:N:0:TATGCAGTATACCTGT
AAGCTCGTAGTTGAATTTCGGGATCAATGCGTCGGTCGTGCCTTCGGTACGTACTGGCGTCATTGATTCCTCCCTTCTGAAGAACCGTGATGTCATTAATTTGGTGTTACGGGGAATCAGGACTGTTACCTTGAAAAAATTAGAGTGTTTAAAGCAGGCTAACGCTTGAATACATTAGCATGGAATAATGAAATAGGACGTTCGAACCTATTTTGTTGGTTTCTAGGATCGACGTAATGATTAATAGGGATAGTTGGGTGGAATTCTCGGGTGCCAAGGAACTCCAGTCACTATGCAGTAT
+
CCCCCGGGGGGGGGGGGGGGGGGGGGGGGGGGGGGGGGGGGGGGGGGGGGGGGGGGGGGGGGGGGGGGFFGGGGGGGGGGGGGGGGGGGGGGGGGGGEFGGGGGGGGGGGDGGGGGGGGGFFGGGGGGGGGGGGGGFDGGGGGGGGGGGGGGGGGGGGGGGGGGGFGGGGGGGGGGGGGECFGGGGGGGGGGFCGGGGGGGFFECGGE8,FCBCFFFGCGGGGGG99FGCGE=EEGG5?CFFGGGGFGGGFFFFFF6:C8EF6@E+0<555<EC7CF5;FFGGGC6CF+=7:<D7FC7::+
@M03152:184:000000000-AWYW1:1:2106:10969:14228 1:N:0:TATGCAGTATACCTGT
AAGCTCGTAGTTGAATTTCGGCGTGCGCTCGGGCTGGTCGGCCGTCATGGTCTGCACCGTTCGGGTCACGCCCCACTGTAGGATACTCACCGCTGTCCTTAACTGGGTGGCGGTCAAAGGTGGCTGTGTGTGGGGGCAACTCTGCACACAGTTTGCTGGGGTTCCTACTCTTTTACTTTGAGCAAATTAGAGTGTTCAAAGCAGGCAATCGAGCCTTGAATACTTCAGCATGGGATAATGGAACAGGACTGGGGTCCTGATTTCGTTGGTTTCTGGGATCTCAGTAATGATTAATAGGGAT
+
CCCCCGGGGGGGFGGGGGGGGGGGGGGGGGGGGGGGGGGGGGGGGGGGGGGGGGGGGGGGGGGGGGGGGGGGGGGGGGGGGGGGGGGGGGGGGGGGGGGGGGGGGGGGGGGGGGGGGGGGGGGGGGGGGGGGGGGGGGGGGGGGGGGGGGGGGGGGGGGGGGGGGGGGGGGGGGFGGGGGFGGGGGGFGGGGFGGGFFGGGGGGGGGGGGGGGGGGGGCGGGGGGGGGG?EGGGGGG?EGFGGGF8CC=FFGCEEGFGGFGGGGGGGGGGGFDFGGGFFC9FCCFGGGGBEGF>CC9?7?=
@M03152:184:000000000-AWYW1:1:2106:16913:14272 1:N:0:TATGCAGTATACCTGT
AAGCTCGTAGTTGAATTTCGAGATCAGTACGCTGGTCGTGCCTTCGGTATGCACTGGTGTCACTGGTTTCTCCCTTCTGAAGAACCGTCATGTCATTAAGTTGGTGTGGCGGGGAATCAGGACTGTTACTTTGAAAAAATTAGAGTGTTTAAAGCAGGCTCGCGCTTGAATACATTAGCATGGAATAATGAAATAGGACGTTTGACCCTATTTTGTTGGTTTCTAGGATCGACGTAATGATTAATAGGGATAGTTGGGTGGAATTCTCGGGTGCCAAGGAACTCCAGTCACTATGCAGTAT
+
CCCCCGGGGGGGGGGGGGGGGGGGGGGGGGGGGGGGGGGGGGGGGGGGGGGGGGGGGGGGGGGGGGGGGGGGGGGGGGCGDFGGGGGGGGGGGGGGFFFGGGGGGGGGGGGGGGGGG?FGFFFGGGGGGGGGGGGGBFGC<FFGGGGGAFGGGGGCGCE7DFGGGGDFG7;@D:@CCEGGGFGGGGGFGFFG9FCFGFFGECCG99FFG:FGFGGGGGGGGGGG@C98CC*AECE5*CCCFFFEC?FGFF@?++0@+*/?**CC?CGGDC5**100+))0*02*<++03997::*0++0+0
@M03152:184:000000000-AWYW1:1:2106:14892:14353 1:N:0:TATGCAGTATACCTGT
AAGCTCGTAGTTGAATTTCGGGATCAATACGTCGGTCGTGCCTCGGTACGTACTAACGTCATTGATTTCTCCCTTCTGACGAGCCGTGATGTCATTAATTTGGTGTTACGGGAAGTCAGGACTGTTACTTTGAAAAAATTAGAGTGTTTAAAGCAGGCAATCGCTCGAATACATTAGCATGGAATAATGAAATAGGACGTTCGGACCTATTTTGTTGGTTTCTAGGATCGACGTAATGATTAATAGGGATAGTTGGGTGGAATTCTCGGGTGCCAAGGAACTCCAGTCACTATGCAGTATT
+
CCCCCGGGGGGGGGGGGGGGGGGGGGGGGGGGGGGGGGGGGGGGGGGGGGGGGGGGGGGGGGGFGGGGGGGGGGGGGGGGGGGGGGGGGGGGGGGGDFGGGGGGGGGFGGGGGGGGGGGGGGGGGGGGGGGGGGGFG@FGGGGGGGGGGGGGFGGGGGGFGGGGGGGGGGGGGGGGGGGGGGGGGGGGFFGGGGGCFGGGGGEGCGEFGFGGDEGGCF>FFGGGDGGGD8EGCEGGGFFGFF9@CFGCFFFDFGGGC=E8FECGGGE=F5;CGGGD=5FFGFCFFFC6FFG+@DFFGF70+
@M03152:184:000000000-AWYW1:1:2106:11147:14355 1:N:0:TATGCAGTATACCTGT
AAGCTCGTAGTTGAATTTCGGGCCTGGCCGGGCGGTCTGCCTAACGGCACGTACTATCTGGGCGGGCCTTACCTCTTGGTGAGCCGGCGTGCCCTTTTTTGGTGTGCGTCGGGGAACCAGGACCTCTACCTTGAGTAAATTAGAGTGTTCAAAGCAGGCCTATGCCTGAATACATTAGCATGGAATAATAAAATAGGACGCGCGGTTCTATTTTGTTGGTTTCTAGAGTCGCCGTAATGATTAATAGGGCTAGGTTGGTGGAATTCTCGGGTGCCAAGGAACTCCGTTCACTATGCAGTAT
+
C@CC<FG@@D@FGFFGGFCGCECEGGFFGGGDGG7FFFGFCC9C@@F7CFFGFGDFGGGFGGG@E>:CEGFFCEGGGGGDFGGGGGGD:FC=3D3,B,BFF>38><9B@3*>*>:F7E,8>:F7:8C@<C9FGFG3F,3F@CC9<3?FFCFGG::CGGDFFGFGGGC@A,:CCC,?9<FGG@7FGFG7CGC7::ECC9+:8EGDEE*AC<CCC:+;FGGEFF?C979A+<C:E>:*:CG+<C9?*+0?*:>FG6:0A*8AE>?CG9A:35*/:*22+73=CF60+**3297CF7:7+<C++
@M03152:184:000000000-AWYW1:1:2106:2817:14373 1:N:0:TATGCAGTATACCTGT
AAGCTCGTAGTTGAATTTCGGATCAGGCACTTCGGTCTATACCTTCGGGATAGTACTGAAGCTGCTGGATCTTACCTTCTAGAGACTGCTGTGCTCTTAACTGAGTGCAGTAGAGCTCTAGGACTTTTACTTTGAAGAAATTAGAGTGTTTAAGGCAGGCTTGCGCTTGAATACATTAGCATGGGATAATGAAATAGGACTTTGGTTCTATTTTGTTGGTTATAGGACCAAAGTAATGATTAATAGGGATAGTTGGGTTGAATTCTCGTGTGCCTAGGAACTCAAGTCACTATGCAGTCTT
+
CCCC<ECFEGEA<CFGFGGFFE7FFGGFFGGGF,@FFEFCFFFG9@CCG+FFFCFC9EEEGGGCFGGGFFFCCGFACFFGFGGGFFGGGC,E<FGGGGF9EF?,:C,EDCFGEAFFF8FFGF8=FGGGFDACEFFGF,=?FAFFGF?FEFFFFFGFGGGGC<@FGGGGCF<F?BFG<FFGC<FEGDFGC9=DAE9FDDFG8<3<DD7@EE3@C,;FF6CCCDFCFGFFG8FF?FEEC,;CCC,=92=CCFAFG@,DD>**42=,,,2=85/*1=+4*8AFG+:*+0?9E++1;+2=:+*++
@M03152:184:000000000-AWYW1:1:2106:16218:14388 1:N:0:TATGCAGTATACCTGT
AAGCTCGTAGTTGAATTTCGGGATCAATATGCTGGTCGTGCCATTGGTACGTACTAGTATTATTGGTTTCTTCCTTCTGATGAATCATGATGTCATTAAGTTGATGTCATGGGGAATCAGGACTGTTACTTTGAAAAAATTAGAGTGTTTAAAGCAGGCTCGCGCTTGAATACATTAGCATGGAATAATGAAATAGGACGTTTGATTCTATTTTGTTGGTTTCTAGGATTGACGTAATGATTAATAGGGATAGTTGGGTGGAATTCTCGGGTGCCAAGGAACTCCATTCACTATGCAGTAT
+
CCCCCGGGGGGGGGGGGGGGEGEFGGGGGGGGGGGGGGGGGGGGGGGGGGGGGGGFGGGGGFGGGGGGGGGGGGGGGGGGGGGFFFGGGFGGGGGGGGGGGGGFGGGGGGGGGGGGGGGGGGGGGGGGGGGGGGGCFGEGGGFGGCAEFGFFGGGGGGGGECGGGGGFFDGGCFGFGFGFDGGGGGGGGG9FDFFFGGGFFGFGADFBCFGGGGGGGGGGGGFF7CFGFG>EGEGGGEC?C7C9=,<9CCFC8CG9?5E7:CC?6<F77CE<5D<CCAFFGCFGGF++<=+;@FG7:<:93
@M03152:184:000000000-AWYW1:1:2106:28191:14415 1:N:0:TATGCAGTATACCTGT
AAGCTCGTAGTTGAATTTCGGGATCAATACGTCGGTCGTGCCTCGGTACGTACTAACGTCATTGATTTCTCCCTTCTGACGAGCCGTGATGTCATTAATTTGGTGTTACGGGGAGTCAGGACTGTTACTTTGAAAAAATTAGAGTGTTTAAAGCAGGCAATCGCTCGAATACATTAGCATGGAATAATGAAATAGGACGTTCGAACCTATTTTGTTGGTTTCTAGGATCGACGTAATGATTAATAGGGATAGTTGGGTGGAATTCTCGGGTGCCAAGGAACTCCAGTCACTATGCCGTATC
+
CBCCCFGGGGEFGGGGFGGGGD@FGGGGGGGGGGGGGGGGGEFFDCGGGGGGGGGGAFEDEFGGGGGGGGDFGGGGFGGGG>FEGGGG,6,CEFAFGGGF<CFFFEGGGGGGGDEECFGGAEA=BFGGCEGGGGGGGGGGGGGGGGCEFFFG9CFGGGGGGF?D,DFFGGGFGGGGGGGGGF7EGC;;ECDFGCGFGGGGGF@FCF>CFG929;,?CFB*=;FFFB8CCE5?8BB@FC+99;EGFF+*2AAF9FC6CGG5CCFFFFCC3E@>;>CCEF:FCFE68CFGFFG?FFC+*:***
@M03152:184:000000000-AWYW1:1:2106:20702:14423 1:N:0:TATGCAGTATACCTGT
AAGCTCGTAGTTGAATTTCGGGATCAATTTATTGGTCGTGCTATTGTACGTACTGGTATTATTGATTTCTACCTTCTGACGAACCATGATGTCATTAATTTGGTGTCTTGGGGAATCAGGACTGTTACTTTGAAAAAATTAGAGTGTTTAAAGCAGGCTCACGCTTGAATACATTAGCATGGAATAACGAAATAGGACGTTTGATTCTATTTTGTTGGTTTCTAGGATCGACGTAATGATTAATAGGGATAGTTGGGTGGAATTCTCGGGTGCCAAGGAACTCCAGTCACTATGCAGTTTT
+
CCCCCGGGGGGGGGGGGGGGGGGGGGGGGGGGGGGGGGGGGGGGGGGGGGGGGGGGGGGGGGGGCGGGGGGGGGGGGGGGDGGGDGGGGGGGGGGGGGGGGGGGGGGGGGGCFGGGGFGFGGGGGGGGGGGGGFGGGGGGGGGGGGGGGGGGGGGGGGGFGGGGGGGGGGGGGGGGFGFGGDFFGGGGC8CFGFADFFFFCFGGGGGGGGGGGGGFG5CGFCCFGGFFGGCEDEFCGGFEFFGGFG66CFFDFGFG=7EC8?CF+A<:F5/)8CFCF3;?*3CF?FGGGF79E7*3+3*++
@M03152:184:000000000-AWYW1:1:2106:7618:14429 1:N:0:TATGCAGTATACCTGT
AAGCTCGTAGTTGAATTTCGGGCCTGGCTGGGTGGTCTTGCTGCAAGGTAAGCACTGCTCTGGTCGGGTCTTTCCTTCTGGGGAACCAGTGTGCTCTTAGTTGAGTGCGCTGGGGATCCAGGACTTTTACTTTGAAAAAATTAGAGTGTTTAAAGCAGGCTCACGCTTGAATACATTAGCATGGAATAATAGAATAGGACTTTGGTTCTATTTTGTTGGTTTCTAGGACCGAAGTAATGATTAATAGGGATAGTTGGGTGGATTTCTCGGGTGCCAAGGAACTCCAGTCACTATGCCGTAT
+
B<A-86BFBC6@F<FF<EE<CF+@BF8FCFEGFG@@EE@FGFFFFC<CE<FC9,,;;@CC,C@6,@F:CEEECDCFAFAFA8:,B<7ECF<9C,CCCFGE<A9CDCF9>FE+@?:7FFE<F4+9B,AF,?59C?,9,:,@EF9=5<BFGADC@DFFFGFE,>D<<,3=+,,7@>FFC=DF<=@D@<D9@D9F,@;DE7:BGF,@F::,>DC@C9=<D6>1;C,;D;9,D>C**46,:,=:?C9+21<+7*.2<C?+0788E52<C+9@DG59/9DF6>560*+0<<+++/00+**++/1**
@M03152:184:000000000-AWYW1:1:2106:13829:14461 1:N:0:TATGCAGTATACCTGT
AAGCTCGTAGTTGAATTTCGGGATCAATGGATTGGTCATGCCGATGGTGTGTACTGGTCATATTGGTTCTCACCTTCTAAGGAACCATAATGTCATTTATTTGATGTTGTGGGGAATTAGGTCTGTTACCTTGAAAAAATTAGAGTGTTTAAAGCAGGCTAACGCTTGAATACATTAGCATGGAATAATGAAATAGGACATCGCATTCTATTTTGTTGGTTTCTAGGATCGATGTAATGATTAATAGGGATAGTTGGGTGGAATTTTCGGGTGCCAAGGAACTCCAGTCACTATGCAGTAT
+
CCCCCGGGGGGGGGGGGGGGGGGGGGGGGGGGGGGGGGGGGGGGGGGGGGGGGGGFFGGGGGGGDGGGGGGGGGGGGGGGGGGGGGGGGGGGGGGGGGGGGGGGGGGGGGGGGGGGGGGGG?FGFGGGGGGGFGGGGGGGGGGGGGGGGGGGGGGGGGGGGGGGGGGGGGGGGFGGGGGGGGGGGGGGGGGGGGGFGGGGGGGGEGGGGGGGGCCFFCGGFFACFGCECFGGFGEFGGGGGFGGFGF,,9AC1>@,:*C88C?EG7C9C*:7*>FFG5)7FC?7EFGG99+>;++=?C>+0
@M03152:184:000000000-AWYW1:1:2106:15838:14499 1:N:0:TATGCAGTATACCTGT
AAGCTCGTAGTTGAATTTCGGGGTCAGTAGGTCGGTCGTGCCACCGGTATGAACTGGCTTCACTGATTCCTCCCTCTTGTAGAACCGTGATGCCATTAATTTGATGTTGCGGGGAAACAGGACTGTTACTTTGAAAAAATTAGAGTGTTTAAAGCAGGCTAACGCTTGAATACATTAGCATGGAATAATGAAATAGGACGTCGATCTTATTTTGTTGGTTTTCTGGGGTTGACGTAATGATTAATAGGGATAGTTGGGTGGAATTCTCGGGTGCCAAGGAACTCCAGTCACTATGCAGTAT
+
CCCCCGGGGGGGGGGGGGGGGGGGGGGGGGGGGGGGGGGGGGGGGGGGGGGGGGGGGGGGGGGGGGGGGGGGGGGGGGGGGGGGGGGGGGGGGGGGGFGGGGGGGGGGGGGGGGGGGGGGGGGGGFGGGGGGEFGGGGGGGGGGGGGGGGGGGGGGGGEGGGGGGGGGGGGGGGGGGGGGGFGGFFFGGGFGCGGGGFCE>FEEEGGGGGFGGGGGGGGGGGGGGGGGGG5CACCE*/A:C79CGFCF*:<CC9?++>EE5C:CF+9:758D5D4*<)7=F*2>FFCEC=?C:F79C7FC?
@M03152:184:000000000-AWYW1:1:2106:19113:14591 1:N:0:TATGCAGTATACCTGT
AAGCTCGTAGTTGAATTTCGGGATCAATATGTCGGTCGTGCCTCGGTACGTACTGGCATCATTGGTTTCTCCCTTCTGATGAACCATGATGCCATTAATTTGGTGTCGTGGGGAATCAGGACTGTTACTTTGAAAAAATTAGAGTGTTTAAAGCAGGCTCACGCTTGAATACATTAGCATGGAATAATGAAATAGGACGTTTGATTCTATTTTGTTGGTTTTTAGGATCGACGTAATGATTAATAGGGATAGTTGGGTGGAATTCTCGTGTGCCAATGAACTCCAGTCACTATGCAGTATT
+
C@@9CGGGGGGGFF<EFGFGGGGEDGGFGGFFF@FGGGGGGGFACCFGGFGGGFEGGGFFFGCEFE@FC<<@FCFDGG9CFEE,FD?FCF?C8CFF9FCFACDGGGGDC?4F@=FFFGFFGG?DFGFG<EGGGDAF8CBCD<AFFFGF<BGGGFF<C=<FFGGGGGGE<FG9A@<FD8;BFGGGFGBEFGGCDC9,,8>8+@>D;CAFFGGF;AF?FF:F@*>>=E;224>CCG5:=F,,11:9C7C6*=5E+CFCEEEBFCFG7:<5*=89@C77+6*<E<7*+<<6C*++3:CC9C>++
@M03152:184:000000000-AWYW1:1:2106:22392:14594 1:N:0:TATGCAGTATACCTGT
AAGCTCGTAGTTGAATTTCGGGATCAATTTATTGGTCGTGCAATCGTACGTACTGATATTATTGATTCCTACCTTCTGACGAACCATGATGTCATTAATTTGGTGTCATGGGGAATCAGGACTGTTACTTTGAAAAAATTAGAGTGTTTAAAGCAGGCTCACGCTTGAATACATTAGCATGGAATAACGAAATAGGACGTTTGATTCTATTTTGTTGGTTTCTAGGATCGACGTAATGATTAATAGGGATAGTTGGGTGGAATTCTCGGGTGCCAAGGAACTCCAGTCACTATGCAGTATT
+
CCCCCGGGGGGGGGGGGGGGGGGGGGGGGGGGGGGGGGGGGGGGGGGGGGGGGGGGGGGGGGGGGGGGGGGGGGGGGGGGGGGGGGGGGGGGGGGGGGGGGGGGGGGGGGGGGGGGGGGGGGGGGGGGGGGGGGGGGGGGGCFGGGGGGGGGGGFGGGGGGGGGGGGGGGGGGGGGFFGGGFGGGGGGGGGGGGGGGGGEGGGEGGGGCGGGGGGGGGGDGFFGGGGGGGGGGGGGFGGGGGGGGGFFCFFC?FG65EECFFFCCFG=35FDDFFGFFFGFGCFFCC<C6C9CC7CCEFG7
@M03152:184:000000000-AWYW1:1:2106:5670:14617 1:N:0:TATGCAGTATACCTGT
AAGCTCGTAGTTGAATTTCGGGGTCAGTAGGTCGGTCGTGCCAACGGTATGAACTGGCCTCACTGATTCCTCCCTCTTGTAGAACCGTGGTGCCATTAACTTGGTGTTGCGGGGAAACAGGACTGTTACTTTGAAAAAATTGGAGTGTTTAAAGCAGGCTAACGCTTGAATACATTAGCATGGAATAATGAAATAGGACGTCGATCTTATTTTGTTGGTTTCTAGGGTTGACGTAATGATTAATAGGGATAGTTGGGTGGAATTCTCGGGTGCCAAGGAACTCCAGTCACTATGGAGTATT
+
CCCCCFFGEEFGGGGGGFDFGGGGGGGGGGDFGGGGGGGGGFFFGGGGGGGGGGGFGGGGGGGGGGGGGGGGGGGGGGGGGGGGFGGGGGGGGGGGGGGFGGGGGGFGGGGCEGFFGGFEGGGGGFGCAFGGGCGFGGGFGAFCGGGGGGGGGFGGAD@<CFEGGEEGG<CGGGGGG9ECCGFGFGGGGGGGCFFCCEFECC@F:F@FGGGGGFGFGFG5EGGFGCFCFC?CEEGEFF72<7+++>FC6E??0<788*?C/:CE7CC*5CCC55>FD>>GGC+0+<+3<8E0+**0277++
@M03152:184:000000000-AWYW1:1:2106:8218:14689 1:N:0:TATGCAGTATACCTGT
AAGCTCGTAGTTGAATTTCGGGATCAATATGTCGGTCGTGCCTCGGTACGTACTGGCATCATTGGTTTCTCCCTTCTGATGAACCATGATGCCATTAATTTGGTGTCGTGGGGAATCAGGACTGTTACTTTGAAAAAATTAGAGTGTTTAAAGCAGGCTCACGCTTGAATACATTAGCATGGAATAATGAAATAGGACGTTTGATTCTATTTTGTTGGTTTCTAGGATCGACGTAATGATTAATAGGGATAGTTGGGTGGAATTCTCGGGTGCCAAGGAACTCCAGTCACTATGCAGTATT
+
CCCCCGGGGGGGGGGGGGGGGGGGGGGGGGGGGGGGGGGGGGGGGGGGGGGGGGGGGGGGGGGGGGGGGEGGGGGGGGGGGGGGGGGGGGGGGGGGFEGGGGGGGGGGGGGGGFGGGFGGGGGGGGGGGGGGGGGGGGDGGGGGGGFGGGGGGGGGGGGGGGGGGGGGGGFGGGDGGGGFGFGGGGGGGGF9FGGGGGGGGGGFGGGGGGGGGGGGGCGGG9EEGFDFFD:CEEFFGGGGGGGGGF6CC=FGCFF+*=CC>CCF9@<55*/:;CFGG)<6:CC6@8E?99ECCCGCC?7C<
@M03152:184:000000000-AWYW1:1:2106:22143:14691 1:N:0:TATGCAGTATACCTGT
AAGCTCGTAGTTGAATTTCGGGACCATCATGTCGGTCGTGCCTCGGTACGTACTGGTATTGTTGGTTTCTCCCTTCTGACGAACCATGATGTCATTTATTTGGTGTTGTGGGGAATCAGGACTGTTACTTTGAGAAAATTAGAGTGTTTAAAGCAGGCTCACGCTTGAATACATTAGCATGGAATAATGAAATAGGACGTTTGATTCTATTTTGTTGGTTTCTAGGATCGACGTAATGATTAATAGGGATAGTTGGGTGGAATTCTCGGGTGCCAAGGAACTCCAGTCACTATGCAGTATT
+
CCCC@FFGEFFGGGGGGGGGGGGGGGGGGGGGGGGGGGGGGGGGGGGFGGGGGGGGGGGGGGGGGGGGGGGGGGGDGGFGGGGGGGGGGGFGFGGGGAFFGFGGFGGGGGGGGGGGGGGFGGGGGGGGGGGGGGGGGFGGGGFCEFGFFGGGGGGGGGGGGGGGGGGGGFGGDFFFGCFGGGGFGGGGGGGGGGDGCGGGCGGFGGD@FFFGGFGGGGGCF?FF?CEC,CGEGEGFGDGGCGCFDFGGFGA+1>FG5EG*1+9C?FBEFEGDCFGGGFFG*2<7EFFGCFGCFG=99AFF<
@M03152:184:000000000-AWYW1:1:2106:5408:14755 1:N:0:TATGCAGTATACCTGT
AAGCTCGTAGTTGAATTTCGGGATCAATTTATTGGTCGTGCAATCGTACGTACTGATATTATTGATTCCTACCTTCTGACGAACCATGATGTCATTAATTTGGTGTCATGGGGAATCAGGACTGTTACTTTGAAAAAATTAGAGTGTTTAAAGCAGGCTCACGCTTGAATACATTAGCATGGAATAACGAAATAGGACGTTTGATTCTATTTTGTTGGTTTCTAGGATCGACGTAATGATTAATAGGGATAGTTGGGTGGAATTCTCGGGTGCCAAGGAACTCCAGTCACTATGCAGTATT
+
CCCCCGGEGGGGGGGGGGGGGGDGGGGGGGGGGGGGGGGGGG9FGFGGGGGGGGDAFGGGGGGCFGGFGGGGGGGGGCDG:@FGGF@9FGFG9@@FDFGGGGFGFFFFCFGGGCGGGFFCGGGEFGFFGGF<FGGGGGGGG<FDFFF,?FGGGGGF<F8FGCFFFGFDGFG<F9FG<8=F,>DGGCFGC6EGGA9FC@FCCF7,7ECFFFDFFFGFDGEFGGF9::87>EE>>**DFFG?9E7C8?886C;F?FD,*=**8><FGGF*8C85AC7<5>AGF+9C++3<CFF?+*0<9C>C+
@M03152:184:000000000-AWYW1:1:2106:12637:14785 1:N:0:TATGCAGTATACCTGT
AAGCTCGTAGTTGAATTTCGGGGTCAGTAGGTCGGTCGTGCCAACGGTATGAACTGGTCTCACTGATTCCTCCCTCTTGTAGAACCGTGATGCCATTAACTTGGTGTTGCGGGGAAACAGGACTGTTACTTTGAAAAAATTAGAGTGTTTAAAGCAGGCTAACGCTTGAATACATTAGCATGGAATAATGAAATAGGACGTCGATCTTATTTTGTTGGTTTCTAGGGTTGACGTAATGATTAATAGGGATAGTTGGGTGGAATTCTCGGGTGCCAGGAACTCCAGTCACTATGCAGTATCT
+
CCCCCGGGGGGFGGGGGGGGGGGGGGGGGGGGGGGGGGGGGGGGGGGGGGGGGGGGFGGGGGGGGGGGGGGGGGGGGGGGGGGGGGGEGGGGGGGGGGGFGGGGGGGGGGGGGGGGGGGGGGGGGGGGGGGGGADFFDGGGGGGGFGGAFGFGDGGGFGGGGGGGGDFB7FFCGGGGGCFDGGGGGDGDGCGDFGGG@FE:FGC7<CBFFCGGGG:BCG58;;EGFCGGGCDDEGFFFGFFFF9CF?FGGACC+<8CCCEGCGC?C?=*:=D8DCFEF:FGGGCC:+<CFGGFCCC:7C?<
@M03152:184:000000000-AWYW1:1:2106:14266:14814 1:N:0:TATGCAGTATACCTGT
AAGCTCGTAGTTGAATTTCGGGATCAATGGATCGGTCATGCCTTGGTATGTACTGGTCTTATTGGTCCTCACCTTCTAATGAACCATAATGTCATTCATTTGATGTTATGGGGAATTAGGACTGTTACCTTGAAAAAATTAGAGTGTTTAAAGCAAGCTAACGCTTGAATACATTAGCATGGAATAATGAAATAGGACATCGCATTCTATTTTGTTGGTTTTTAGGATCGATGTAATGATTAATAGGGATAGTTGGGTGGAATTCTCGGGTGCCAATGAACTCCAGTCACTATGCAGTATC
+
CCCCCFC@FD;ECFEGDGFGGGGGGGCCFGF9CCGGGGGGGGGFGGGGGGGGGGFGGFFGGCD9FFGGFE@FEFGEFGFGGGGGGGGFFFDGGGGGGFFCGA9<FDE,CFDFECFGGFEFA8<@FGF9FGGG9CEEFCFE98BFEFGC8<EGGFGFGDFB,=FEGGGGGGGGCFFGFGFGGDFFC=DE;FGGFFF8B<<FGCCCFFGA;=,CDGFF>,C?,+86<,;;F**@;DG7EEAC:EFG;:,,7?AFCEGGDGGGGFG8EF;/*4=C59+;+0++<C+;CE2+=:@<CGFFFCD9+
@M03152:184:000000000-AWYW1:1:2106:16033:14818 1:N:0:TATGCAGTATACCTGT
AAGCTCGTAGTTGAATTTCGGGATCAATGCGTCGGTCGTGCCTCGGTACGTACTAACGTCATTGATTTCTCCCTTCTGACGAGCCGTGATGTCATTAATTTGGTGTTACGGGGAGTCAGGACTGTTACTTTGAAAAAATTAGAGTGTTTAAAGCAGGCAATCGCTCGAATACATTAGCATGGAATAATGAAATAGGACGTTCGAACCTATTTTGTTGGTTTCTAGGATCGACGTAATGATTAATAGGGATAGTTGGGTGGAATTCTCGGGTGCCAAGGAACTCCAGTCACTATGCAGTATT
+
CCCCCGGGGGGGGGGGGGGGGGGGGGGGGGGGGGGGGGGGGGGGGGGGGGGGGGGGGGGGGGGGGGGGFGGGGGGGGGGGGGGGGGEEGGGGGGGGGGGGGGGAFGDGGGGGGGGE<EFGGGFEFFGFGGFFFFGGGGGGGCCF,CDFGGGGGFFGGEFF<FE+BCFCFFCFFGFGGGC;A<D;FGDGF,E,=DE,7?>C@:CFGGGCCGGGG;CFG>=CF;C;FC?;6*8EEGGGGFC@EDC++>?CF65+<<?F55?5*<C8032A75*9;5CFG>FGC8?*083+2@CFGFGFGF72+
@M03152:184:000000000-AWYW1:1:2106:10928:14853 1:N:0:TATGCAGTATACCTGT
AAGCTCGTAGTTGAATTTCGGGATTAATTTATTGGTCGTGCAATCGTACGTACTGGTATTATTGATTCCTACCTTCTGACGAACCATGATGTCATTAATTTGGTGTTATGGGGAATCAGGACTGTTACTTTGAAAAAATTAGAGTGTTTAAAGCAGGCTCACGCTTGAATACATTAGCATGGAATAACGAAATAGGACGTTTGATTCTATTTTGTTGGTTTCTAGGATCGACGTAATGATTAATAGGGATAGTTGGGTGGAATTCTCGGGTGCCAAGGAACTCCAGTCACTATGCAGTATC
+
CCCCCGGGEFGGGGGGGGGGGGGGGGGGGGGGGGGGGGGGGGGGGGGGGGGFGGGGGGGGGGGGGGGGGGGGGGGGGGGGGGGGGGGGGGGGGGGGGGGGGGGCFGCGGGG?E:FGGGFGGGGGGGGGGFGGGGGGGGGGGGGFGFGGGGGGFFGGDDDFGGGGGGFGGGGGGGGG?EEGDDF9FFGGGEEEGCF8<<F<CF7>@@BFGGGGFG@FBEGFGGDFACDCEEGGC8>DFGGGCCGG=EA6CCF6CGG,:C8C>22<=E+:<*=CC4@718A**>+70CFC7@?++02<+3:70
@M03152:184:000000000-AWYW1:1:2106:16959:14872 1:N:0:TATGCAGTATACCTGT
AAGCTCGTAGTTGAATTTCGAACCTGGTCGGGCGGTCTGCCTTACGGTACGTACTGTCTGGCCGGGTTCTACCTCTTGGTGAGCCGGCATGCCCTTAATTGGGTGTGTCGGGGAACCAGGACTTTTACCTTGAGAAAATTAGAGTGTTCAAAGCAGGCCTTTGCCCGAATACATTAGCATGGCATAATAAAATAGGACGTGCGGTTCTATTTTGTTGGTTTCTAGAGTCGCCGTAATGATTAATAGGGATAGTTGGGTGGAATTCTCGGGTGCCAAGGAACTCCAGTCACTATGCAGTATC
+
CCCCCGGGGGGGGGGGGGGGGGGGGGGGGGGGGGGGGGGGGGGGGGGGGGGGGGGGGGGFDGGGGGGGGGGGGGGGGGDGGGGGGGGGGGGGGGGGGGGGGGGGGGGGGGGGGGFGGGGGGGGGGGGGGGGGGGGGDGGGGGGGGGGGGGGGGGGGGGGGGGGGGGGGGGGGGGGF@FGGGGGGGGGFDGGFFGGGGGEGEGGGGGGGGGGGGFGF7CEGGFGGDG9CC*=8?EGGGGFDGGFGGG+:6C:FGGC?:EG5CFFF:<<*7>CDGGDF=FFEFG7CE6C+979AF7*0++*0+
@M03152:184:000000000-AWYW1:1:2106:16611:14887 1:N:0:TATGCAGTATACCTGT
AAGCTCGTAGTTGAATTTCGGGATCAAGGGATCGGTCATGCCTTGGTATGTACTGGTCTTATTGGTTCTCACCTTCTAAAGAACCATGATGTCATTTATTTGATGTTATGGGGAATTAGGACTGTTACCTTGAAAAAATTAGAGTGTTTAAAGCAAGCTTACGCTTGAATACATTAGCATGGAATAATGAAATAGGACATCAGATTCTATTTTGTTGGTTTCTAGGATCGCTGTAATGATTAATAGGGATAGTTGGGTGGAATTCTCGGGTGCCAAGGAACTCCAGTCATTATGCAGTACT
+
CBCC9FGFEG;CFCFEEGFCEG>FFDGGGGFFFGGGGGGGGGGGG?FGGGGGFGGGGGGGCFGGGGGECFGGEGGGFFFAFGFGGFGFFGGGFGFCFACFDGAFGGFGGG8EGGGFFGFEF8EEEAEGGEFFGG,CB>FFGGF9FGGGGGGGGFFGCCCGFGDCFGFF<FFCFGGGGDCGGGDCFFGECG9AFAD=AFGG,>F=9FFDB=DFFGGGGFC6D;F9D,33D8+5CEA,@FCFC,,@DF66,4A?:>C<EEG7B9CCCFGE4:FDG41;CF5C6+<C5+?+=+++5++++0+++
@M03152:184:000000000-AWYW1:1:2106:15089:14940 1:N:0:TATGCAGTATACCTGT
AAGCTCGTAGTTGAATTTCGGATTAATGAGAACTTAAGGTCCATCTTTCCGATGTGTACCTTATTCTCGTTTCCTTCTTTTTGAATACACTCCCTAAAATTATATTTTAGGGGTCAAAGTGTTTCAAATCTTTTACTGTGAAGAAATTAGAGTGTTCAAGGCAGGCGTAATCTAGCCTTTGAATATATTAGCATGGGATAATGAAATAGGACTTTAGTCCTACTTTCGTTGGTTTCTAGGGCTAAAGTAATGATTAATAGGGATAGTTGGGTGGAATTCTCTGGTGCCAAGGAACTCCAGT
+
CCCCCGGGGGGGGGGGGGGGGGGGGGGGGGGGGGGGGGDGGGGGGGGGGGGGGGGGGGGGGGGGGGGGGGGGGGGGGGGGGGGGGGGGGGGGGGGF@FGGGGFFFGGGGGGGGGGGGGGGGGGGGGGGGGGGGGGGGGGGGFGCGGGFG8DFGEGG@D9AGCGEEGGGGGGGGFFGGGGGCGGGGGGFGGD8?EF?FEDGGDFGGFFGGGGEGEFD=DGGF,9EEEFECFGGGGFGGGGG5@65CFAFGE+,@FCCDBD@?6DDCFF@+C*28):=?AFGF2CCGFGCGACGGGG?F+6C9
@M03152:184:000000000-AWYW1:1:2106:24110:14942 1:N:0:TATGCAGTATACCTGT
AAGCTCGTAGTTGAATTTCGGGATCAATACGTCGGTCGTGCCTCGGTACGTACTAACGTCATTGATTTCTCCCTTCTGACGAGCCGTGATGTCATTAATTTGGTGTTACGGGGAGTCAGGATTGTTACTTTGAAAAAATTAGAGTGTTTAAAGCAGGCTCGCGCTTGAATACATTAGCATGGAATAATGAAATAGGACGTTTGACCCTATTTTGTTGGTTTCTAGGATCGACGTCATGATTAATAGGGATAGTTGGGTGGAATTCTCGGTTGCCAAGGAACTCCAGTCACTATGCAGTATT
+
CCCCCFGGDGGGGGGGGGGG>FFGGGGGGGGGGGGGGGGFGGGGGGGGGGGGGGGGGGGGGGGGGGGGGFGGGGGGGGGGGGGGGGGC7<?FGGGGFGFFGGGGGGGGGEGGG++8BFCGCEFGGF9EGGGGGCFGGGDGFFGGGGGGGGGGFGFGGGGDCCC+CFEGGG9F9;DFGDCFC7BF:3EFFGGGGGC6FFGC:CEG?FF86FFGG9E7EE8*A2@EG+?98CECC8*:7+<:EG7<:EC6?*)2<<+@55C>*<C69<0:5**98:CFGF57*+390<CCF4EC+0:?++*++
@M03152:184:000000000-AWYW1:1:2106:5813:14958 1:N:0:TATGCAGTATACCTGT
AAGCTCGTAGTTGAATTTCGGGGCCAGTAGGTCGGTCGTGCCACCGGTATGAACTGGCTTCACTGATTCCTCCCTCTTGTAGAGCCGTGATGCCATTAATTTGATGTTGCGGGGAAACAGGACTGTTACTTTGAAAAAATTAGAGTGTTTAAAGCAGGCTAACGCTTGAATACATTAGCATGGAATAATGAAATAGGACGTCGATCTTATTTTGTTGGTTTTCTAGGGTTGACGTAACGATTAATAGGGATAGTTTGGTGGAATTTTCGGGTGCCAAGGAACTCCAGTTACTATGCAGTAT
+
CBCC<EF@FDFFGGGGGG9CFGC7@CFFFAAFFDGGGGGGEC,CDFDGFGGFEDFFGGGGGGGFFCGF<AFDGFGEGGGGGGGG,C=6CF@FFEFGEFCCE9E<EFGEFA+:BEGCFGGFGCCGFFGF?C,FF9ADGB:F<FECFDFGGGC<F=,3DD+,,><<++@<<>;DFCFGFGG3E:@FFFG,?,6F;2,>3,,16>:::<<@C,CFF9F7FGEE*8?C9BC5?BC++*3***2**=::;+9+**7C6+<+02:@*2+0++2+7C5*2***+.8=7>+*<88<+97@9*?<++*+0
@M03152:184:000000000-AWYW1:1:2106:26412:15029 1:N:0:TATGCAGTATACCTGT
AAGCTCGTAGTTGAATTTCGGGATCAAGGGATCGGTCATGCCTTGGTATGTACTGGTCTTATTGGTTCTCACCTTCTAAAGAACCATAATGTCATTCATTTGATGTTATGGGGAATTAGGACTGTTACCTTGAAAAAATTAGAGTGTTTAAAGCAGGCTTATGCTTGAATACATTAGCATGGAATAATGAAATAGGACATCCGATTCTATTTTGTTGGTTTCTAGGATCGATGTAATGATTAATAGGGATAGTTGGGTGGAATTCTCGGGTGCCAAGGAACTCCAGTCACTATGCAGTATC
+
CCCCCGGGGGGGGGGGGGGGGGGGGGGGGGGGGGGGGGGGGGGGGGGGGGGGGGGFGGGGGGGGGGGGGGGGGGGGGGGGGGGGGGGGGGGGGGGGGGGGGGFGGGGGGGGGGEEGGGGCFGGGGGGGGGGGGGGGGGFGGGGGGGGGGGGGGGGFFDGGGGGGGGDGGGGGGGGGFFGGGDFGGFGG9;BFGGGGGC@9DEDCFEFGGGFGGGFFGDE?FGFCC9@AFEGGGGFGGGGGGFEF7F6>?GF?@F7D>CEGGEFF9C;74*/?AFFGC>5CFC?66+B+<+=+<:D77:++1
@M03152:184:000000000-AWYW1:1:2106:11283:15048 1:N:0:TATGCAGTATACCTGT
AAGCTCGTAGTTGAATTTCGGGATCAATATGTCGGTCGTGCCTCGGTACGTACTGGCATCATTGGTTTCTCCCTTCTGATGAACCATGATGCCATTAATTTGGTGTCGTGGGGAATCAGGACTGTTACTTTGAAAAAATTAGAGTGTTTAAAGCAGGCTCACGCTTGAATACATTAGCATGGAATAATGAAATAGGACGTTTGATTCTATTTTGTTGGTTTCTAGGATCGACGTAATGATTAATAGGGATAGTTGGGTGGAATTCTCGGGTGCCAAGGAACTCCAGTCACTATGCAGTATT
+
CCCCCGGGGGGGGGGGGGGGGGGGGGGGGGGGGGGGGGGGGGGGGGGGGGGGGGGGGGGGGGGGGGGGGGGGGGGGGGGGGGGGGGGGFGFFGGGGGGGGGGGGGGGGGGGGDFEGGFGGGGF=FGGGGGGGFGGGGGGGFGGGGFGGGGGGGGGGGGFF=FGGGGGGGGGGGFGGGGGGGFGGGGGGFGGGGDFC<CEFGGGEFFGGFGGGGFGGF5ECFFFFGFGGFGGEGGGC5<=7CGFGGGG6?6ACG7++*CBCC+?C9FEC:CG<EFF<5:FCAGG:?C96CFGGGFD70:?<+
@M03152:184:000000000-AWYW1:1:2106:12493:15141 1:N:0:TATGCAGTATACCTGT
AAGCTCGTAGTTGAATTTCGAGATCAAATTGTTGGTCGTGCCTTGGTACGTACTGGCATTATTGGTTTCTCCCTTCTGAAGAACCATGATGTCATTAATTTGGTGTCATGGGGAATCAGGACTGTTACTTTGAAAAAATTAGAGTGTTTAAAGCAGGCTCGCGCTTGAATACATTAGCATGGAATAATGAAATAGGACGTTTAATTCTATTTTGTTGGTTTCTAGGATTGACGTAATGATTACTAGGGATAGTTGGTTGGAATTCTCGGGTGCCAAGGAACTCCAGTCACTATGAAGTATC
+
CCCCCGGGGGGGGGGGGGGGGGGGGGGGGGGGGGFGGGGGGGGGGGGGGGGGGGGGGGGGGGGGGGGGGGGGGGGGGGGGGGGGGGGGGGGGGGGGFFGGGGGGGGGGGFGGGGGGGGGGFFFFFGGFGGGGGGGGGDFFGFFFFFGGGGGGGAEFEGGGCEGGGGGGGGGGGGGGGGGGGGGGGFGGFGGGGGGGGG>GGGGGGACE9FGGGGF7,3C>FFGGGGGFFC9E8CF8>FC?FE,2:,056:A?CC,C*/:78?BF@FC5*1*:C*;FF38FEG7*>@GGGFC:@*2<+<:C+
@M03152:184:000000000-AWYW1:1:2106:22928:15149 1:N:0:TATGCAGTATACCTGT
AAGCTCGTAGTTGAATTTCGGGATCAGTACGCTGGTCGTGCCTTCGGTATGCACTGGTGTCACTGGTTCCTCCCTTCTGAAGAACCGTCATGCCATTCAGTTGGTGTGGCGGGGAATCAGGACTGTTACTTTGAAAAAATTAGAGTGTTTAAAGCAGGCTCGCGCTTGAATACATTAGCATGGAATAATGAAATAGGACGTTTGACCCTATCTTGTTGGTTTCTAGGATCGACGTAATGATTAATAGGGATAGTTGGGTGGAATTCTCGGGTGCCAAGGAACTCCAGTCACTATGCAGTAT
+
CCCCCGGGGGGGGGGGGGGGGGEEGGGGGGGGGGGGGGGGGGGGGGGGGGGGGGGGGGGGGGGGGGGGGGGGGGGGGGGGGGGGGGGGGGGGGGGGGGGGGGGGGGGGGGGGGGGGGGGGGGGGGEFGGGGGGFGGGGGGGGGGGGGGGGGGGGFGGGGGGGGGGGGGGGGGGFGG@AFG;FFGGCFGGGGGGGGFGGGGGGGDCFGGGGGGGGGGGGGEGGGGGF?FCEGEGGDGGGGGGCEG>EDG6C>EGGG+CCCDDCCFFCE7DG5<ED<FFFFFGCEGF6CFF=<F977+9E*++
@M03152:184:000000000-AWYW1:1:2106:7588:15193 1:N:0:TATGCAGTATACCTGT
AAGCTCGTAGTTGAATTTCGGATCAGGCACTTCGGTCTATACCTTCGGGATAGTACTGAAGCTGCTGGATCTTACCTTCTAGAGACTGCTGTGCTCTTAACTGGGTGCAGTAGAGCTCTAGGACTTTTACTTTGAAGAAATTAGAGTGTTTAAGGCAGGCTTGCGCTTGAATACATTAGCATGGGATAATGAAATAGGACTTTGGTTCTATTTTGTTGGTTATAGGACCAAAGTAATGATTAATAGGGATAGTTGGGTGGAATTCTCGGGTGCCAAGGAACTCCAGTAACTATGCAGTATT
+
CCCCCGGGGGGGGGGGGGGGGGGGGGGGGGGGGGGGGGGGGGFGGGGGGDGGFGGGGGGGGGGGGGGGGGGGGGGGGGGGGGGFGGGGGGGGGGGGGGGGGGGGGGGGGGGGGGGGGGGGGGCFGFGGGFFGGGGGGGDFGFCFGGGGGGGGGEGGGGGGGGDGCFGGCF8FAD<FGGGGFDGFGCGGGGGGCADGGGFGGGGGGGGGG9DFGFFGGGGGGFGGGCF:CEGGGC;:CGGGGF:@EF6?FF6?FG9FGCC7599C,4,:C:8>8;@CEFFFEFFGCEF9<+4+>++++3+:+
@M03152:184:000000000-AWYW1:1:2106:9288:15307 1:N:0:TATGCAGTATACCTGT
AAGCTCGTAGTTGAATTTCGGTTAATAAAAATTAAAGTCTATCTTTTTGATGTGTACTATATTTTTATTTCCTTCCTTTTGAATATACTCCTTATATTAAAAATCTTTTTTTTTTAATAAGGGTTTCCGTATTTCAAATCTTTTACTGTGAAGAAATTAGAGTGTTCAAAGCAGGCGTAACTTAGCCATTGTATATATTAACATGGGATAATGAAATAGGACTTTTGTCCTACTCTCGTTGGTTTTTAGGACTTAATTTATTATTAATATGGATAGTTGTGTGGAATTTTCTGGTGCCAAA
+
C9CC@EEC-CBEGFCFFGEGEFGGGGGGGFFGGGFGGGGGGFGGFFGGD7FGFGGGGGGGFFFGGGFFFCCCFGA<FCFGEGFF9FGCFFFAFFFFFGCAFGGG@FGFGGGGGG+4C<AA,5?F<:<,:FEF,C,@@EF9EEFG<,@<E?,AD,FGFE?,E,C?,C@?EFA@F,A:BCFCC,39<AD==;>,,8DAFEGF9FAFAFC,@<DF9@B=9>9D9,@9DF98,@,,,,4AC*1@65CFF**,=,+,15,,,=,4,222B@;=1,>>,28*=B8,=C**++2?+;:<C7C6+*+0*
@M03152:184:000000000-AWYW1:1:2106:11208:15332 1:N:0:TATGCAGTATACCTGT
AAGCTCGTAGTTGAATTTCGGGGTCAGTAGGTCGGTCGTGCCAACGGTATGAACTGGCCTCACTGATTCCTCCCTCTTGTAGAACCGTGATGCCATTAACTTGGTGTTGCGGGGAAACAGGACTGTTACTTTGAAAAAATTAGAGTGTTTAAAGCAGGCTAACGCTTGAATACATTAGCATGGAATAATGAAATAGGACGTCGATCTTATTTTGTTGGTTTCTAGGGTTGACGTAATGATTAATAGGGATAGTTGGGTGGAATTCTCGGGTGCCAAGGAACTCCAGTCACTATGCAGTATC
+
CBCCCGGFGGEGGGGGGGGGGGGGGGGGGGGGGGGGGGGGGGGGGGGGGGGGGGGFGGGGGGGGGGGGGGGGGGGGGGGGGGGGGGGGGGGGGGGGGGGGGGGGGGGGGGGGGGGGGDFGCGGGGGGGGGGCEFGGFGGGF9FGGGGGGGGGGGGGDGGGGGGGGGGGGGGGGFGGG;FGGGGGGGGGGGGGGGCFGGGDFFGGCGGGGGGGGGGGGGGGGGGEGGGGGGCEDEFGGGFECCECFE?ECGAC@9C8CEGDC97@99CCGGGDEGGFFFFGGGG*28E9C?+<@7>EFC7++
@M03152:184:000000000-AWYW1:1:2106:18918:15336 1:N:0:TATGCAGTATACCTGT
AAGCTCGTAGTTGAATTTCGGGGTCAGTAGGTCGGTCGTGCCAACGGTATGAACTGGCCTCACTGATTCCTCCCTCTTGTAGAACCGTGATGCCATTAACTTGGTGTTGCGGGGAAACAGGACTGTTACTTTGAAAAAATTAGAGTGTTTAAAGCAGGCTAACGCTTGAATACATTAGCATGGAATAATGAAATAGGACGTCGATCTTATTTTGTTGGTTTCTAGGGTTGACGTAATGATTAATAGGGATAGTTGGGTGGAATTCTCGGGTGCCAAGGAACTCCAGTCACTATGCAGTATT
+
CCCCCGGGGGGGGGGGGGGGGGGGGGGGGGGGGGGGGGGGGGGGGGGGGGGGGGGGGGGGGGGGGGGGGGGGGGGGGGGGGGGGGGGGGGGGGGGGGGGGGGGGGGGGGGGGGGGGGGGGGGGGGGGGGGGGFGGGGGGGGGGGGFGGFGGGGGGGGGGGGFGGGGGGGFFGGGGGGGGGGGGGGGGGGGGFGGGGFGGGGGGG*CFGGGGGGFGGGGDGGGGGGGFGGGFGG>CGFFGGGGDGGFGFEGF?C79@CGCCC<CFCFC75EG3EFGDCFFGG6?7EFF+06CCFGGG7+*+0
@M03152:184:000000000-AWYW1:1:2106:20178:15339 1:N:0:TATGCAGTATACCTGT
AAGCTCGTAGTTGAATTTCGGGCCTGGCTGACCGGTCCGCCTCACCGCGTGCACTGGTTCGGCCGGGTCTTTCCTTCTGGCTAACCTCATGCCCTTCACTGGGTGTGCTGGGGAACCAGGACTTTTACTTTGAAAAAATTAGAGTGTTCAAAGCAGGCATATGCTCGAATACATTAGCATGGAATAATAGAATAGGACGTGCGGTTCTATTTTGTTGGTTTCTAGGACCGCCGTAATGATTAATAGGGATAGTAGGGTGGAATTCTCGGGTGCCAAGGAACTCCAGTCACTATGCAGTATC
+
CCCCCGGGGGFFFGGFFGFGGGGGGGGGGGGGGGGGGGGGGGGGGGGGDGEGFGFGGGGFGGGGGGGCGGGGFGGGGGGGFGGGGFFGGGGGFGGGGGG9A=DBCFGFGGFGGEGGGGGGFGGGGGGGGG9DGGGGGEFGGGGGGGFGFGGGGGGGGGGGGGGCEEFG7@FGB@@DFCEGFGGGGGGEFGGGCC9CGGGGG>F>FFGGGGGG9FGFGG>E=9<FFGGECC1CGGGCFGCF?9<<>7?FGGFGFGGGGGGG>A<8CEGC75@5=CGFGF>EF@FCF6+<??FCFF7?GC>C+
@M03152:184:000000000-AWYW1:1:2106:23817:15348 1:N:0:TATGCAGTATACCTGT
AAGCTCGTAGTTGAATTTCGGATCTGGTTGGGTGGTCCGCCTGACGGCGTGTTTTACTGCTCGACTGGGTCTTGCCTCTTGGTGAACCTTTGTGTTCTTCATTGAATGCATCGGGGAACCAGGACTTTTACCTTGAGAAAATTAGAGTGTTCAAAGCAGGCCTATGCCTGAATACATTAGCATGGAATAATAAAATAGGACGTGTGGTTCTATTTTGTTGGTCTTTAAGAACTGACGTAATGATTAATAGGGATAGTTGGGTGGAATTCTCGGGTGCCATGGAACTCCAGTCACTATGAAG
+
CCCC<FFFGGGGGGGGGFGG>EGGGGGFGGGGGGGGFGGGGGGGG7FGGGGGGGGGGFCGGGGDEGGGGGGFGGEFFGGGGGGGCGGGGGGFGGGGGGGGGGGGGGGGGFGGGGGGGGFGGCF7FFGGGFGF?FGGGCFGGGFGDGGFCFGGDFGGEFFFFGG8FCFFGGGGFD<FGGGDGFCFECFECCFFA9BACFFFGG::<F>DFCFCCDCGFGGC=EC;CC,22BECFF,>?:7/2+=@73114=;C*:6+11+211*1:9CF*C+7*7/1:56+726C8EEG67<9F0:+++*33
@M03152:184:000000000-AWYW1:1:2106:19241:15354 1:N:0:TATGCAGTATACCTGT
AAGCTCGTAGTTGAATTTCGGGATCAATTTATTGGTCGTGCTATTGTACGTACTGGCATTATTGATTTCTACCTTCTGACGAACCATGATGTCATTAATTTGGTGTCTTGGGGAATCAGGACTGTTACTTTGAAAAAATTAGAGTGTTTAAAGCAGGCTCACGCTTGGATACATTAGCATGGAATAACGAAATAGGACGTTTGATTCTATTTTGTTGGTTTCTAGGATCGACGTAATGATTAATAGGGATAGTTGGGTGGAATTCTCGGGTGCCAAGGAACTCCAGTCACTATGCAGTATC
+
CCCCCGGGGGGGGGGGGGGGGGEGGGGGGGGGGGGGGGGGGGGGGGGGGGDFGGGGGFGGGGGGGGGGGFFGGGFGGGGGGGGGGGGGGGGGGGGGGFGGGGGGGGGGGGGGGGGGGFGGFGGGGGGGGGGGGFGGFGDFGGGGGFAFGGGGGGEGEFGFGGGG=EFGGGFFGGGGFGGFCFGGGGGGGGGGFGGGGGGFGG7FFGGGDGGGGGDFGCEGGGGGFFGGDGEEE*>DFGGGBEEFFFFCCFFFFFGG5:CGC9CF9@BCDEFDE4C<=:8==C7CFGCCFFGGFD7C9F7C+
@M03152:184:000000000-AWYW1:1:2106:4772:15406 1:N:0:TATGCAGTATACCTGT
AAGCTCGTATTGAATTTCGGGATTAATTTATTGGTCGTGCAATCGTACGTACTGGTATTATTGATTCCTACCTTCTGACGAACCATGATGTCATTAATTTGGTGTCATGGGGAATCAGGACTGTTACTTTGAAAAAATTAGAGTGTTTAAAGCAGGCTCACGCTTGAATACATTAGCATGGAATAACGAAATCGGACGTTTGATTGTATTTTGTTGGTTTCTAGGATCGACGGAATGATTAATAGGGATAGTTGGGTGGATTTCTCGGGGGCCAAGGTACTCCAGTAACTATGAAATTGTT
+
C@CC<CF@FFGACEFGG@FDGGGGGCCCFCFCCD<CBFGGGGGAFGFCCGE<DF8FEFAFGFGCGDF@CCEFGGG99@F:EGEGGGFACFGCFGE,<ECCFDE7FGGGGGGG77FFGGCEEFGADGGAGCDED,EF:FFGGCACEEFFFGF9F@,A=8<F<8=FEFCCFCAF,55;8<CA,<B=D,,@E+@:,6@C7>3+8>,<<,7,@@B,35>F7@:,7@;A4,,?5*B5*:**=C,,41=CFF4,=0/1><AEGCEF9C9<C<EC3*2>87<F=6700A+*<AEG97+2+**+0+0++
@M03152:184:000000000-AWYW1:1:2106:24182:15459 1:N:0:TATGCAGTATACCTGT
AAGCTCGTAGTTGAATTTCGAGATCAAATTGTTGGTCGTGCCTTGGTACGTACTGGCATTATTGGTTTCTCCCTTCTGAAGAACCATGATGTCATTAATTTGGTGTCATGGGGAATCAGGACTGTTACTTTGAAAAAATTAGAGTGTTTAAAGCAGGCTCGCGCTTGAATACATTAGCATGGAATAATGAAATAGGACGTTTAATTCTATTTTGTTGGTTTCTAGGATTGACGTAATGATTAATAGGGATAGTTGGGTGGAATTCTCGGGTGCCAAGGAACTCCAGTCACTATGCAGTATC
+
CBCC<EGFGGGGGGGGGGGFGGGGGGFEFGGGGGGGCFFEGGCFGFGFGGGGFGG@EGGGGGGDGGGGGGGGGGGGGGGGFGFGGGECEGFGGGGGFFGGGGFEDFEGGAFGGEFGCDFEFDGGGGGGGGFGGFFF@CCAF8FFFFGGGGGGAEFGFFEFE:CGGGFFF?AFGFGGCFDFF<FFG9FFDEFBFGGC9DG<><:CFFDFGGG9C;F<,DEGGAEDAE?CG,:7AB5,;CGF:,9BC7C=FEFGCGD6CGGD5B?F9@CEG**9*0:;F>FECC+*<<92<@FGFFC9C?C++
@M03152:184:000000000-AWYW1:1:2106:5312:15492 1:N:0:TATGCAGTATACCTGT
AAGCTCGTAGTTGAATTTCGGGACCAAGGGATCGGTCATGCCTTGGTATGTACTGGTCTTATTGGTTCTCACCTTCTAAAGAACCATAATGTCATTCATTTGATGTTATGGGGAATTAGGACTGTAACCTTAAAAAAATAGAATGTTTAAAGCCAGCTTTAGCTTGAAAACAATTGCATGGAATAATTAAATTAGAAATTCCATTCCTTTTTTTTTGTTTTTTGGATTGATGGTAAGGATAAATAGGATAGTTTGGTTGGATTCTTGGGTTGCAAGGAAACTCCGTCAACATTCAGTATCT
+
C?CCCGGGGGGGGGGGGGGGGGGGGGGGGGGGGGGGGGGGGGGGGGGFGGGGGGDGGGGGGGGDFGGGGGGGGGGGGGDFFGGGGGGGGGGGGGGGGFGGGGFGGGFGGFGGGGGGGGGGGGGGG9,C,C5,BFGGG+F,,,,,,,CE,CF,,,,:+,C,,,:,C,,A,5:4,C,,9,,3A,C,,A,8,7D3,,>,,,,,93,,C,,,33CF8+@*>3DF,*1*=62,,,,,,,6,,,,4,5,,+1,,,,),>,B587C*?2>5<+205=*);6F*=);+*+3**12*//+*+*203+*++
@M03152:184:000000000-AWYW1:1:2106:10932:15613 1:N:0:TATGCAGTATACCTGT
AAGCTCGTAGTTGAATTTCGGGGTCAGCATGTTGGTCGTGCCACAGGTACGTACTGGCGTTGCTGATTCCTCCCTCTTGACGAACCGTAATGCCACTAATTTGGTGTTGCGGGGAATCAGGACTGTTACTTTGAAAAAATTAGAGTGTTTAAAGCAGGCATTTTGCTCGAATACATTAGCATGGAATAATAGAATAGGACGGCATGGTTCTATCTTGTTGGTTTCTAGGATCACCGTAATGATTAATAGGGATAGTTGGGTGGAATTCTCGGGTGCCAAGGAACTCCAGTCACTATGCAGT
+
CCCCCGGGGGGGGGGGGGGGGGGGGGGGGGGGGGGGGGGGGGGGGGGGGGGGGGGGGGGGGGGGGGGGGGGGGGGGGGGGGGGGGGGGGGGGGGDGGGGGGGGGGGGGGGGGGGGGGGGGGGGGGGGGGGGGGFFGGGGGGGGGGGGGGGGGGBFFFFEGGGGGGGGGGGGGGGGGGGGFGGGGGFFGGGG;C9BFGFFG>EGGEGC4>FGDCFCFFGGFGCF6FFGGC8CFC6*CFG577CGGF@CGF+7**;CGCGCCEEE>EFFFCECC=FCD:@)75CFCG7+<7FCECGFF?CFD+
@M03152:184:000000000-AWYW1:1:2106:4442:15687 1:N:0:TATGCAGTATACCTGT
AAGCTCGTAGTTGAATTTCGGGACTAACAGGTTGGTCGCGCCTTCGGTGTGTACTGGTCTAGTTGGTTTCTCCCTTCTGACGAACCACGATGTCATTAATTTGGTGTCGTGGGAAATCAGGACTGTTACTTTGAAAAAATTAGAGTGTTTAAAGCAAGCGATAGCTTGAATACATTAGCATGGAATAATGAAATAGGACGTTTGACCCTATTTTGTTGGTTTCTAGGATCGACGTAATGATTAATAGGGATAGTTGGGTGGAATTCTAGGGAGCCAAGGAACTCCAGTCACTATGCAGTAT
+
CCCCCGGEGG@@EFFFGFFGGCGGGGGFDEGFFGGEGGGEGEBEFGGGCFCFFFDGGDFEFFFGGGGGFGGG@EDGGGEGFFGEEGGFGGGGGFGFFCEGGFGGFDE<F+CCF8<EC<5FC84FDBAGCFGGGD?AAFGGGC,8<,A@BFFCGGEFFFC:+BFEFGGGG=,,,,7C=<:F9,>ECB;;DCAF9DFCGCC<*@<CC9FF?,D2@;ECFGFGCFFGC?C?EB***=:CFG7<?+=9:<+=CF)*+5<++*11:82+=<<7>CC*2910:>3:FGGFG68@+9:A?CF:??C?9
@M03152:184:000000000-AWYW1:1:2106:21836:15725 1:N:0:TATGCAGTATACCTGT
AAGCTCGTAGTTGAATTTCGGGATCAAATTGCTGGTCGTGCCTACGGTACGTACTGGTTTTGTTGGTTCCTCCCTTCCGAGGAGCCGTGATGTCATTAATTTGGTGTCGCAAGGAATCGGAACTGTTACTTTGAAAAAATTAGAGTGTTTAAAGCAGGCTAACGCTTGAATACATTAGCATGGAATAATGAAATAGGACGATTTATCCTATTTTGTTGGTTTCTAGGATCTACGTAATGATTAATAGAGATAGTTGGGTGGAATTCTCGGGTGCCAAGGAACTCCAGTCACTATGCAGTAT
+
CCCCCGGGGGGGDFFGGGGGGGGGGGGGGGGGGGGGGGGGGGGFGGGGGGGGGGGGGGGGGGGGGGGGFGGGG:FGGGEGGGGGGGGGG7FGGGGGGGFGGGGGGGGGGGGDGGGGGGGGGGGGFGFCEEFGGFGDGGGGGGGGGGEFGGGGFFGFFGFGGGGGGGGGGGGGFGGGFFGGGGGFFGGGGGGGDEGGGFFEEFG*EC@DFFGGGF9FG6F*=>,24=,?E?FGFCEFCF=9=CGEGF+:<9AC7CF+8CG7CCEGF+?=3:=>*1CG<)5=F87C+<60AFC9CC7<<90++
@M03152:184:000000000-AWYW1:1:2106:5529:15743 1:N:0:TATGCAGTATACCTGT
AAGCTCGTCGTTGAATTTCGGATTAATGAGAACTTAAGGTCCATCTTTCCGATGTGTACCTTATTCTTGTTTCCTTCTTTTTGAATACACTCCCTAAAATTATATTTTAGGGGTCAAAGTGTTTCAAATTTTTTACTGTGAAGAAATTAGAGGGTTCAAGGCAGGCGTAATCTAGCCTTTGAATATATTAGCATGGGATAATGAAATAGGACTTTAGTCCTACTTTCGTTGATTTCTAGGGCTAAAGTAATGATTAATAGGTATAGTTGGGTGGAATTCTCGGGTGCAAAGGAACTCCAGA
+
CCCCB9CC-@@FG@<@FFFCFCFGGFGGCEGGCFEC<F9FGGFGGGGGGFGGGEGGGGCEFF@CFGC,@,C@FDF9<@FAAEFDFGGGGED@FFFCCEF@EACC@FF,9C<<@BFF<CFCF9E@GGGG,,<C?>AF9EFGG?<<FDAE9,CB,4@E=,EF=+9@@:=?CBC9CFGFADFGFF;FFFEFGGGGDFG8FFF@F,CDFC,E983DCCFFGF;;@;9E=,@CCC8@C5;EGA:9FGGFCFFC7:6EGCGGEFGF6,,>:C;4=ECDE<*?<A4,48:58?E?C:CF@F;7+=2++
@M03152:184:000000000-AWYW1:1:2106:20159:15766 1:N:0:TATGCAGTATACCTGT
AAGCTCGTAGTTGAATTTCGGGGTCAGTAGGTCGGTCGTGCCAACGGTATGAACTGGCCTCACTGATTCCTCCCTCTTGTAGAACCGTGATGCCATTAACTTGGTGTTGCGGGGAAACAGGACTGTTACTTTGAAAAAATTAGAGTGTTTAAAGCAGGCTAACGCTTGAATACATTAGCATGGAATAATGAAATAGGACGTCGATCTTATTTTGTTGGTTTCTAGGGTTGACGTAATGATTAATAGGGATAGTTGGGTGGAATTCTCGGGTGCCACGGAACTCCAGTCACTATGCAGTATT
+
CBBCCGGEGGGFCGFGGGGGGGGGGGGGGFGGFGGGGGGGCGGGGGGGGGGGFGGGGGGGGGGGGGECFFGGFGDEGFGFGGFGGGGEGGGGGGG9EFFGGGGGGGFFCFCECEE7FGGGGGGGGGGGGGGGGGGGGFEGFFFCGGGGGGG=BB,@8FEGGGGGGGGGGFGFCFFGDFFGGGGGGG9EC9CCFGG9FF7F:CFDEFFEFGGCCFCFCCEGGDCFGGGGGGF9/=;3=?=C+CEGGFGGFF)<F7<CGEC580<F+<@*55EDEFF*:55:*0<7@6<EC*:3<?F+:9*+0
@M03152:184:000000000-AWYW1:1:2106:15946:15821 1:N:0:TATGCAGTATACCTGT
AAGCTCGTAGTTGAATTTCGAACCTGGTCGGGCGGTCTGCCTTACGGTACGTACTGTCTGGCCGGGTTCTACCTCTTGGTGAGCCGGCATGCCCTTAATTGGGTGTGTCGGGGAACCAGGACTTTTACCTTGAGAAAATTAGAGTGTTCAAAGCAGGCCTTTGCCCGAATACATTAGCATGGCATAATAAAATAGGACGTGCGGTTCTATTTTGTTGGGTTCTAGAGTCGCCGTACTGATTAATAGGTATAGTTGGGTGGAATTCTCTGTGGCCAAGTAACTCCATTCACTATGCAGTTTC
+
CCCCCGGCEFBFGG9FGGGGFGGDGGGGGGGGGGGGGGGGGGGGGGGGGGGFGFGDGGGFGGGGGGGGGGGGGCFGGG9FGGGGGGGGG@FDGGGGGGGG9BDCCGGFGGGGGCC7FFCFFCFGFGGGGGGGFGGGGGGGGGCGFDGGGGGGCCGFGGGGGGGGGGGGGB*3?FG9>FF;9D7DCFFFG=GG;;B,,?***<<CF7CG+C:CFFCG+**3/3?9>CF;5*??*:;*:C<<9AF<:9<32:*++0<C*1;C*++23A++2++*2**1:*73A+30+++++13+A:779+*39
@M03152:184:000000000-AWYW1:1:2106:4981:15852 1:N:0:TATGCAGTATACCTGT
AAGCTCGTAGTTGAATTTCGGGGTCAATTTACTGGTCGTGCCAATGGTACGTACTGGTTTTGTTGATTCCTCTCTTCTGAGGAGCCGCGATGTCATTAATTTGGTGTCGCGGGGAATCAGGACTGTTACTTTGAAAAAATTAGAGTGTTTAAAGCAGGCTAACGCTTGAATACATTAGCATGGAATAATGAAATAGGACGTTTGATCTTATTTTGTTGGTTTCTAGGATCGACGTAATGATTAATAGGGATAGTTGGGTGGAATTCTCGGGTGCCAAGAAACTCCAGTCACTATGCAGTAT
+
CCCC<FGGGGGGGFEEGGDGGDGGGGGGGGGFGGFGGGG@FGDGFFGGGGGGGGGGGGGGGGGGGGFGGFGGGGGGFGFGFGGGGGGGGGGGGGFGGFFGGGFEGCF<:FGDEGGGGFGG8ABFGFGGGCGGG<FGGGDFFF@FEGFFGDDF=9<FGGGGGGFGG<:DFGGGGFGGFCCFCFF8EFFCFG;FGGFGC?7CCCGGFFGFFBFGGFGFGGFCECCF<C?CFGBCCGGFFFG7+<=:CC?FGFFC@097A55?5>0<6?9C<=57EG5CF5)*00<C?CCE?FGFGGGC+<DC+
@M03152:184:000000000-AWYW1:1:2106:15384:15870 1:N:0:TATGCAGTATACCTGT
AAGCTCGTAGTTGAATTTCGGGGTCAGTAGGTCGGTCGTGCCACTGGTACGTACTGGCTTCACTGATTCCTCCCTCTTGCAGAACCGTGATGCCATTAGTTTGGTGTTGCGGGGAAACAGGACTGTTACTTTGAAAAAATTAGAGTGTTTAAAGCAGGCTAACGCTTGAATACATTAGCATGGAATAATGAAATAGGACGTTGATCTTATTTTGTTGGTTTCTAGGATTGACGTAATGATTAATAGGGATAGTTGGGTGGAATTCTCGGGTGCCAAGGAACTCCAGTCACTATGCAGTATT
+
CCCCCGGGGGGGGGGGGGGGGGGGGGGGGGGGGGGGGGGGGGGGGGGGGGGGGGGGGGGGGGGGGGGGGGGGGGGGGGGGGGGGGGGGGGGGGGGGGGGFGGGDGGGGGGGGGGEGGGGGGGGGGGGGGDGDGFFGGDFCFGGGGGGCFGGGGFFGGGGGGGGGGGGGGGGGGGGGGGGGCFFGGGGGGGGGFGGGGGGCG*@DFCFGFGGGFBCGGGGGGG,>@E?FGGGGGGGG=779@FD?FFGFFF)+>CGGC:B8CEG6++373:*)/9DFCF>6*<:<EGGDGFF@+*299<F++
@M03152:184:000000000-AWYW1:1:2106:26305:15874 1:N:0:TATGCAGTATACCTGT
AAGCTCGTAGTTGAATTTCGGGATTAATACATCAGTCATACCTTCGGTATATACTAACGTTATTGATTTCTCTCTTCTGACGAACTGTGATGTCATTAATTTGATGTTACGGGAAGTTAGGACTGTTACTTTGAAAAAATTAGAGTATTTAAAGCAGGCAATCACTCGAATACATTAGCATGGAATAATGAAATAGGACGTTCGAACCTATTTTATTGGTTTTTAAAATCGATATAATGATTAATAGGGATAGTTGGTTGGAATTCTCGGGTGCCAAGTAACTCCAGTCACTATGCTGTAT
+
CCCCCGEECFGGGF9FFGDFEGGFGGFGGGGFGGGGGGG<EEGGCFGDGGGGCFFCGGEGECCFGFGGGFGFFGFGEC9CFG7BFFGGFCF9FFFEFFEGGGCEFADFGG7,=F+BFGFG8DCFGGGFGGGDA9B<BEFEFD<FFGGGGGF,:5<E,+=FFFFGDFCGGDEGF9AFF9DFFCF,FFD,ECDFDD,ECA@@:@@CB:F@8,7EFGGGGD9FDGEF88,EFG8GECGFGG::BAF7CCC,A7A,>FG?64::*2,6=?CC*7=C*827<;+++51?@FFGFF+><CCD+<1+4
@M03152:184:000000000-AWYW1:1:2106:13609:15875 1:N:0:TATGCAGTATACCTGT
AAGCTCGTAGTTGAATTTCGGGATCAATTTATTGGTCGTGCTATTGTACGTACTGGTATTATTGATTTCTACCTTCTGACGAACCATGATGTCATTAATTTGGTGTCTTGGGGAATCAGGACTGTTACTTTGAAAAAATTAGAGTGTTTAAAGCAGGCTCACGCTTGAATACATTAGCATGGAATAACGAAATAGGACGTTTGATTCTATTTTGTTGGTTTCTAGGATCGACGTAATGATTAATAGGGATAGTTGGGTGGAATTCTCGGATGCCAAGGAACTCCAGTCACTATGCAGTATT
+
CCCCCGGGGGGGGGGGGGGGGGCFGFGGGGGGGGGGGGGGGGGGGGGGGGGGGGGGGGGGGGGGFGGGGGGGGFGGGGGGGGGGGGGGAGGGGGGGGGGGGGGGGGGGGGGGGGGGGDGFFGGGGGGGGGGCDGEGGGGGGGGFAFGG?EFGGFGGGGFGGGGGEGGGGGFGGGGGGGGFCGGGGGGFE8CGGGGGGGG@GFGFFGGGGGGGGGGGFG>5@@CFFGFF:5B@EEG>EGGDECFFF,=C6CF6BCFC==C7>BE61A<5*=C<9<46*>AFGGCCCCFEG6FE7229+3*++
@M03152:184:000000000-AWYW1:1:2106:14536:16005 1:N:0:TATGCAGTATACCTGT
AAGCTCGTAGTTGAATTTCGGGATCAATACGTCGGTCGTGCCTCGGTACGTACTAACGTCATTGATTTCTCCCTTCTGACGAGCCGTGATGTCATTAATTTGGTGTTACGGGGAGTCAGGACTGTTACTTTGAAAAAATTAGAGTGTTTAAAGCAGGCAATCGCTCGAATACATTAGCATGGAATAATGAAATAGGACGTTCGAACCTATTTTGTTGGTTTCTAGGATCGACGTAATGATTAATAGGGATAGTTGGGTGGAATTCTCGGGTGCCAAGGAACTCCAGTCACTATGCAGTATC
+
CCCCCGGGGGGGGGGGGGGGGGGGGGGGGGGGGGGGGGGGGGGGGGGGGGGGGGGGGGGGGGGGGGGGGGGGGGGGGGGGGGGGGFFGGGGGGGGGGGGGGGGGGGGGGGGGGGGGGGGGGGGGGGFGGGGGGGGGGGGGGGGGGGGGGGGGGGGGGGGGGGGGCGGGGGGGGGGGGGGGGGGGGGGGGGGGGGGGGGGEGGGGGGGGFFGGFAGGG5BCFGGGFEFGGGGGCCFGGGGCFGFGGGCFGEAGCFCF8EEGGDCF?<E7**;5=7FFCF4FGGGGGGG?F69C?CFGCFGF+
@M03152:184:000000000-AWYW1:1:2106:18693:16021 1:N:0:TATGCAGTATACCTGT
AAGCTCGTAGTTGAATTTCGGGACCAATTTGTTGGTCGTGCCTCGGTACGTACTGGTATTATTGGTTTCTCCCTTCTGAAGAACCTTGATGTCATTAATTTGGTGTCTTGGGGAATCAGGACTGTTACTTTGAAAAAATTAGAGTGTTTAAAGCAGGCATACGCTTGAATACATTAGCATGGAATAATGAAATAGGACGTTTGATTCTATTTTGTTGGTTTCTAGGATCGCTGTAATGATTAATAGGGTTAGTTGGGTGGAATTCTCGGGTGCCAAGGAACTCCAGTCACTATGCTGTATT
+
CC@<CFEGCGEFGGGG<FFGGECCFFF<FGGGGFGGGCC@F,EFEC8ECFGCGGGGG,<FEGGF<EFFEGFDFGGGGCFCFFEF8EFGDFCGGFDFFCGCGD<CF9CFGGGFGGDGGFFGFD8FFG9AE9A,?F9A<F8F<FAAEFFDGGGG,AFFF+:AFCGCC7=<=DCAFFGFA8DGFGGE9<DG9;D,@DD,>FEGG7<=,3,,3@;E9,8,7@@5D9,,,,3D,3*,*1>D7=7,5D@CC??,,,)0>B,>:E77*2+2+2+/55/)*8+*=)82;+20>+5+<9?9C:C+9?C7+
@M03152:184:000000000-AWYW1:1:2106:9913:16086 1:N:0:TATGCAGTATACCTGT
AAGCTCGTAGTTGAATTTCGAGATCAGTACGCTGGTCGTGCCTTCGGTATGCACTGGTGTCACTGGTTTCTCCCTTCTGAAGAACCGTCATGTCATTAAGTTGGTGTGGCGGGGAATCAGGACTGTTACTTTGAAAAAATTAGAGTGTTTAAAGCAGGCTCGCGCTTGAATACATTAGCATGGAATAATGAAATAGGACGTTTGACCCTATTTTGTTGGTTTCTAGGATCGACGTAATGATTAATAGGGATAGTTGGGTTGAATTCTCGGGTGCCAAGGAACTCCAGTCACTATTCAGTAT
+
CCCCCGGGGFGGGGGGGGGGGGGGGGGGGGGGGGGGGGGGGGGGGGGGGGGGGGGGGGGGGGGGGGGGGGGGGGGGGGGGGGGFGGGGGGGGGGFGGGGGGGGGGGGGGGGGEGGGGFGGDFGGGGGDC<FGFCGFG?FCFGGFGGGCFGFFGDFGGFG@FGEGGGGCC@CFAFGFGFFGGGGGGG9DFFFGGGFGGGFGEGGGFCGGG+<CFGGGG>FGC8EF7CFF988?GGEGGF?CF79EC@C666>?8+<++:E**+3A79C?DCE>*177E5:=600*<<FG6/000:*00+200
@M03152:184:000000000-AWYW1:1:2106:18023:16101 1:N:0:TATGCAGTATACCTGT
AAGCTCGTAGTTGAATTTCGAACCTGGTCGGGTGGTCTGCCTTACGGTACGTACTGTCTGGCCGGGTTCTACCTCTTGGTGAGCCGGCATGCCCTTAATTGGGTGTGTCGGGGAACCAGGACTTTTACCTTGAGAAAATTAGAGTGTTCAAAGCAGGCCTTTGCCCGAATACATTAGCATGGCATAATAAAATAGGACGTGCGGTTCTATTTTGTTGGTTTCTAGAGTCGCCGTAATGATTAATAGGGATAGTTGGGTGGAATTCTCGGGTGCCAAGGAACTCCAGTCACTATGCAGTATC
+
CCCCCGGGGGGGGGGGGGGGGGGGGGGGGGGGGGGGGGGGGGGGGGGGGGGGGGGGGGGGGGGGGGGGGGGGGGGGGGGGGGGGGGGGGGGGGGGGGGGGGGGGGGGGGGGGGGGGGGGGGGGGGGGGGGGGGGFGFGGGGGGGGGGGGGGGGGGGGGGGGGGGGGGGGGGGGGGGGGGGGGGGGGGFFFGGGGGF@FGFGGG7<FEGGGCFFFGFEFGFGGGFCFDGGGG=EGEE5FFFFGGGGGGFCGFDF7?68:?CC9@C9?<CDE8754D6:)7:C+ACF?++<=FFC*:9F77<+
@M03152:184:000000000-AWYW1:1:2106:19125:16178 1:N:0:TATGCAGTATACCTGT
AAGCTCGTAGTTGAATTTCGAGATCAGTACGCTGGTCGTGCCTTCGGTATGCACTGGTGTCACTGGTTTCTCCCTTCTGAAGAACCGTCATGTCATTAAGTTGGTGTGGCGGGGAATCAGGACTGTTACTTTGAAAAAATTAGAGTGTTTAAAGCAGGCTCGCGCTTGAATACATTAGCATGGAATAATGAAATAGGACGTTTGACCCTATTTTGTTGGTTTCTAGGATCGACGTAATGATTAATAGGGATAGTTGGGTGGAATTCTCGGGTGCCAAGGAACTCCAGTCACTATGCATTAT
+
CCCCCFGGGGGGGGGGGGGGGGGGGGGGGGGGGGGGGGGGGGGGGGGGGGGGCGGGDGGGGGGGGGGGGGGGGGGGGGGGGGGGFGGGGGGGGGGGGGDGFGFGGGGGGGGGGGGGGCFCFGGGGGGGGGGGGFGFFGGGGGGFFGGGGGGGGGGGGGGFFGGEGGGFG,FFDGGFGGGFF>FG:<BFFGGGG@FCGGGGFCGDEGGFFEFGGGFGGGGEGGGGD?C:FFDCE5BFGGDFF9CEFC:+6:>G?F?<8CEEGF99FFFG*7CC:59>FF>6CGFFGC8CCFC9@DCF9+*+2
@M03152:184:000000000-AWYW1:1:2106:21262:16185 1:N:0:TATGCAGTATACCTGT
AAGCTCGTAGTTGAATTTCGGATCTGGTTGGGTGGTCCGCCTGACGGCGTGTTTACTGCTTGACCGGGTCTTGCCTCTTAGTGAACCGGTGTGTTCTTTATTGAATGCATCGGGGAACTGGGACTTTTACCTTGAGAAAATTAGAGTGTTCAAAGCAGGCCTATGCCTGAATACATTAGCATGGAATAATAAAATAGGACGTGTGGTTCTATTTTGTTGGTTTTTAGAACTGCCGTAATGATTAATAGGGATAGTTGGGTGGAATTCTCGGGTGCCAAGGAACTCCAGTCACTATGCAGTA
+
CCCCCGGFGGFCGGFGGGGGGGFFEGFEFGGGGGGGFGGGGGGGGGGGGGGGGGGGGFFGCFGGGGGGGGGFGGGGFGFGGGGGF9EFGGGGDGGGGGG9EGG??FCFGFGGGGGGGFFFGGGGGGEFGGGGFGGFDFGGFCFGBFGGGGGGGGGGGG7FFGGGGGGGGGGGEFGGFGG,FGGFFFEFGGGCAD;FGGGGGG@DFCF@FFFFCEFGGGGGGGGGGFGGGEGGF6E:7EGF+>C:7CFD6CFGEGFGGFEECEC9CF0<:*8)AD<FFF45*::<+0<+27CCGGGG+9*<7
@M03152:184:000000000-AWYW1:1:2106:10989:16411 1:N:0:TATGCAGTATACCTGT
AAGCTCGTAGTTGAATTTCGGGCCTGGCTGGGCGGTCCGCCTAACGGCGTTGTACTGTCTGGCCGGGCCTTACCTCTTGGTGAGCCGGCGTGCCCTTCACTGGGTGCGTCGGGGAACCAGGACTTTTACCTTGAGAAAATTAGAGTGTTCAAAGCAGGCCTTTGCCCGAATACATTAGCATGGAATAATGAAATAGGACGTGCGGTTCTATTTTGTTGGTTTCTAGAGTCGCCGTAATGCTTAATAGGGATAGTTTGGTGGAATTCTAGGGTGCCAAGGAACTCCATACACTATGCAGTAA
+
CCCC9FGFGGCFGFGFFGFCGGDEEFGGGGGGFGFFGGGGGGGGGGGGGGGDGFGGCFGGGGGGDCGCCCGGGGGDFGGGGGGGGGGGCGGG>FCFGGC,FFFGF+FG:FCCGGGGG+@AFGGDFEGGG9;=E:<F,,@FC:FFCF>@FC@CFFCA>CCE8:FGGGDFC<@FGGGGGCFGFGGC<,CFGGGGFEGC7FFG*4FCEAE*<AFF+<FGFFFG5:09@FCC+@/:CE:E5=9++3<:*+37**.7+3++<:888>?FG+<+*<;D=***075*2@?288++2/6<8:79++:<0
@M03152:184:000000000-AWYW1:1:2106:12431:16464 1:N:0:TATGCAGTATACCTGT
AAGCTCGTAGTTGAATTTCGGGGTCAGTAGGTCGGTCGTGCCACCGGTATGCACTGGCTTCACTGATTCCTCCCTCTTGTAGAACCGTGATGCCATTAATTTGGTGTTGCGGGGAAACAGGACTGTTACTTTGAAAAAATTTGAGTGTTTAAAGCAAGCTAACGCTTGAATACATTAGCATGGAATAATGAAATAGGACGTCGATCTTATTTTGTTGGTTTCTAGGGTTGACGTAATGATTAATAGGGATAGTTGGGTGGAATTCTCGGGTGCCAAGGAACTCCAGTCACTATGCAGTATA
+
CCC@CGFFGG;FGGGGGGGGGGGGGGGGGGGEGGGGGGGGGGGGGGGGGGGGFCFDGGGGGGGGGGGGGGGGGGGGGGGGGGFGGGGF8FGGGF<FFFGGGGGFGGFGGGGGGEEGGGGGG8FFFDGGGGFGGCGGGG>FGGCDFFFGFCFCFGGFDB@FGGGGGGDFGGGGGGCGGFGC9F<FFGFCGGGGD9D?,D7F@<CGGGGF;FGGC@FFGGGDFFGCFDCFE>EF5=88CF?FGG?@D+=*:=5CFFGGGGGGG+:EGDFGDC;>57C4=FF62+39C+29C@F7<>*+:<:?+
@M03152:184:000000000-AWYW1:1:2106:15776:16639 1:N:0:TATGCAGTATACCTGT
AAGCTCGTAGTTGAATTTCGGGGTCAGTAGGTCGGTCATGCCAACGGTATGAACTGGTCTCACTGATTCCTCCCTCTTGTAGAACCGTGATGCCATTAACTTGGTGTTGCGGGGAAGCAGGACTGTTACTTTGAAAAAATTAGAGTGTTTAAAGCAGGCTAACGCTTGAATACATTAGCATGGAATAATGAAATAGGACGTCGATCTTATGTTGTTGGTTTCTAGGGTTGACGTAATGATTAATAGGGATAGTTGGGTGGAATTCTCGGGTGCCAAGGAACTCCAGTCACTATGCAGTACT
+
CCCCCGGCGGGGGGGFDFGGGGGEGFFFGGGFFFGGG7FGFFFGGGGGGGGGGGGGGGFGGGGGGGGGGGGGGGFGFFGGCF,EF@:FC@F9CFFGEC?EFDAEAFEGECEGGGG@FBFFD@GGF?FGGGGC,C9FFF@:F<FFGGGGD=FGGFG<F=7=BDFGGGGFGGGGCBFAF>:BFFCFGFE=>DFC;EEF@9,>*>CFGGGF,C,@,,64=FGGGGGF?95<B*+>*;CE=7<C99CFDFG60=)2><??EEEE5++<<A::5E*)*7:D=F520A99C?CAF799CC7?C:>++
@M03152:184:000000000-AWYW1:1:2106:26107:16663 1:N:0:TATGCAGTATACCTGT
AAGCTCGTAGTTGAATTTCGGGATTAATTTATTGGTCGTGCAATAGTACGTACTGGTATTATTGATTCCTACCTTCTGACGAACCATGATGTCATTAATTTGGTGTCATGGGGAATCAGGACTGTTACTTTGAAAAAATTAGAGTGTTTAAAGCAGGCTCACGCTTGAATACATTAGCATGGAATAACGAAATAGGACGTTTGATTCTATTTTGTTGGTTTCTAGGATCGACGTAATGATTAATAGGGATAGTTGGGTGGAATTCTCGGGTGCCAAGGAACTCCAGTAACTATGCAGTACT
+
CCCCCGGGEGGGGGGGGGGGGGGGGGGGGGGGGGGGFGGDGGFGGGGFFFGGGGGGGGGGGGGGGGGGFGGGGGGGGGFGGGGGGFFFFFGGGGGGGAFGGGCGGGGGGFCGCFFGFFGGGGGGFFGGFE<EEFEF<CFGGGFGGGGGGGGAFCFF+@FGFGCDECCGFGGDGFGGGGGFFDFE<D;FGGGGG>9DDAFFGG@F9FFGFFGGAFGGGGGGGFC;@E8;DE::5>FGFFFFGF?CGC6=,8AC9FF,8ACE5CBEFGFE*=C7*210:))0:<C*5>B+?*29<>79++2++
@M03152:184:000000000-AWYW1:1:2106:15366:16749 1:N:0:TATGCAGTATACCTGT
AAGCTCGTAGTTGAATTTCGAACCTGGTCGGGCGGTCTGCCTTACGGTACGTACTGTCTGGCCGGGTTCTACCTCTTGGTGAGCCGGCATGCCCTTAATTGGGTGTGTCGGGGAACCAGGACTTTTACCTTGAGAAAATTAGAGTGTTCAAAGCAGGCCTTTGCCCGAATACATTAGCATGGCATAATAAAATAGGACGTGCGGTTCTATCTTGTTGGTTTCTAGAGTCGCCGTAATGATTAATAGGGATAGTTGGGTGGAATTCTCGGGTGCCAAGGAATTCCAGTCACTATGCAGTATC
+
CCCCCGEGGGGGGGFGGGGGGGGGGGGGGGGGGGGGGDGGGGFGGFGGGGGFCFGDGEGE<<FFGGGGGGGGG9DGGFFEGFFGGGGGGGGGGGG=FFG<DGGGGGGFDGCFGCFFGGGGGGGGGGGGGGGGAFFDF>=>FGGGCFFFGFEFGGGGGGGGGGGGFG@FCGGGGGGGGFGGGGG,F<FGGGGGG9@CFFE*<FGG<FGGGGGGGGGGFFEGG?G9E9FGG*BE*28*1::?FF+<CEFC6=5FF+AFCCC>CAFCFGE5/:*/84>C585:++<7:+03:6<C7?*+<::3+
@M03152:184:000000000-AWYW1:1:2106:15635:16764 1:N:0:TATGCAGTATACCTGT
AAGCTCGTAGTTGAATTTCGGGATCAATATGTCGGTCGTGCCTCGGTACGTACTGGCATCATTGGTTTCTCCCTTCTGATGAACCATGATGCCATTAATTTGGTGTCGTGGGGAATCAGTACTGTTACTTTGAAAAAATTAGAGTGTTTAAAGCAGGCTCACGCTTGAATACATTAGCATGGAATAATGAAATAGGACGTCTGATTCCATTTTGTTGTTTTCTTGGATCTACTTAATGATTATTAGGGATTGTTGGGTGGAATTCTCGGGTGCCAATGAACTCCAGTTACTATGCAGGATT
+
@CCCBCB@6DB<-CCC@FFFDDGG@E@FGGGGFC>FGGGGDCAEFDFECEFF,@FFGEA@EGGD8C@DG9,6E<<,F,,C<9EFF?9C,@,E<<<E,,6CEAAEFG,?:8CE+8B?,,F,EF?@FFDC<E,5,,?A<+<=BF?<FFA<<AD9?<<FDC,3>,:A3BDEFG?<FC3>3>F,FD:EF9EF,>,>,=@6,785+8+;,@,,@CGC@@,,@,,7@3?,,,,?,,6>,5,5,,2,=2,,+>C,4?)=FFFC**4=1+9:79B=**3)*;1*+0:<9B9C+0++<*+3:*0+3**30
@M03152:184:000000000-AWYW1:1:2106:9281:16784 1:N:0:TATGCAGTATACCTGT
AAGCTCGTAGTTGAATTTCGGGATCAGTAGGTCGGTCATGCCTCTGGTATGTACTGGCCTCACTGGTTCCTCCTTCCTGATGAACTGTAATGCCATTAATTTGGTGTTGCGGGGAGACTGGACTGTTACTTTGAAAAAATTAGAGTGTTTAAAGCAGGCTAACGCTTGAATACATTAGCATGGAATAATGAAATAGGACGTTCGATCCTATTTTGTTGGTTTCTAGGATAGACGTAATGATTAATAGGGATAGTTGGGTGGAATTCTCGGGTGCCAAGGAACTCCAGTCACTATGCAGTAT
+
CABCCGGGGGGGGGGGGGGGGGGGGGGGGGGGGGGGGGGGGGGGGGGGGGGGGGGGGGGGGGGGGFGGGGGGGGGGGGGGGGGGGGGGGGGGGGGGGGGGGGGGGGGGGGGGGGGGGGGFGGGGGGGGGGGGGGGGGDGGGGGFFGGGGGGGGFFFFFGGGGGGGGGCFFGGFGGFGGGGGGGGGGGGGFGG9FGGGGGGEFFGGFGGF9FGGGGGGDGGGGCC@CG?EGGDGGC:;CF?CEG?FGG6CEFC9FF7CCGEDC??CCFE5F=75<F7CF3CF*+*<8AFC@?EDF:+++2A<
@M03152:184:000000000-AWYW1:1:2106:17587:16801 1:N:0:TATGCAGTATACCTGT
AAGCTCGTAGTTGAATTTCGAGGACCTTTTGCGGTCGCCCACTGCTCCCTCGTGGACAGTGTGCTTGCGGCCGCGGGCCCTTTTTTTGCTGGAAAGCCGGCTCTTCCCGCAAGGGCGGGGCCGGATTTTGACCAGCACTTTTACTTTGAAAAAATTAGAGTGTTCAAAGCAGGCTGTTTACAGCTTGAATATCTTAGCATGGAATAATAGAATAGGACTTTGGTTCTATTTTTTTGGTTTCTAGGACTTGGGTAATGATTAATAGTGATTGTTGGGTGGAATTCTCGGGTGTCAAGGAACT
+
CCCCCGGGGGGGGGGGGGGGGGGGGGGGGGGGGEGEEGGGGGGGGGGGGGGGGGGGGGGGGGGGGGGGGGGGGGCFGGGGGGGGGGGDGGGFFGGGGGGGGCGGG9FGGGCCEGCFBCFGCCFF<FEFGFFGG?AFCFFGCF@EFGG,<FEGF@CFFGFGGFGFCFDGEGCFGGGFFGGGGFDCFG?ECCEFECF7<97@0CC6::CGDCFFGF9CCC?FG781;@F+<FGG78:ECFGGGG7?=+<6+0)**+0<@<+A+3:0+++3*+02:**7EFF*0+<*20*;*<C*<02C6:4*+
@M03152:184:000000000-AWYW1:1:2106:10493:16911 1:N:0:TATGCAGTATACCTGT
AAGCTCGTAGTTGAATTTCGGACCTGGCTGCGTGGTCTTGCCGAAAGGTAAGTACTGCGCTGGTCGGGTCTTTCCTTCTGGGGAACCAGCGTGCTCTTAACTGGGTGCGTTGGGGATCCAGGACTTTTACTTTGAAAAAATTAGAGTGTTTAAAGCAGGCCTACGCTTGAATACATTAGCATGGAATAATAGAATAGGACTTTGGTTCTATTTTGTTGGTTTCTAGGACCGAAGTAATGATTAATAGGGATAGTTGGGTGGAATTCTCGGGTGCCAAGGAACTCCAGTCACTATGCAGTAT
+
CCCCCGGGGGGGGGGGGGGGGGGGGGGGGGGGGGGGGGGGGGGGGGGGGGGGGGGGGGGGGGDEFCGGFEGGGGGGGGGGGGGEGGGGEGEGGGGGGGGGGGGGGFGGGGGGGGGDFFGGGGGGGFGGGGGGGGGGGFGGGGGGGGGGGGGGGGGGGGGGGGGGGGGGGGFFGGGGGACGGGGGGGGGGGGGGGGGGGGGGGGGFGGGFCGGGGGGGCCEGGCFFG9BFGGGDGGF7?FFGGGEGGG?CCA?EFFGFEGG5>C?E+:+7:CFEG5CCF::C;6?CGCCG@EFFGD7F7C?2
@M03152:184:000000000-AWYW1:1:2106:26303:16927 1:N:0:TATGCAGTATACCTGT
AAGCTCGTAGTTGAATTTCGGACCTGGCTGGACGGTCTGCCTAACGGTATGTACTGTCCGGCTGGGCCTTACCTCTTGGTGAGCCGGCATGCTCTTCACTGGGTGTGTCGGAGAACCAGGACTTTTACCTTGAGAAAATTAGAGTGTTCAAAGCAGGCTTATGCTCGAATACATTAGCATGGAATAATAAAATAGGACGTGCGGTTCTATTTTGTTGGTTTCTAGAGTCGCCGTAATGATTAATAGGGATAGTTGGGTGGAATTCTTGGGTGCCAAGGAACTCCAGTCACTATGCATGAGC
+
@CCCCGGGGFGGGFGGGGGGGGGGGGGGGGGGGGGGGGGGGG9@FEGGGGGGGFGGGGGGGGGGGGGGGGGGGGGGGGCGGGGGG>=:CGGGGGGGGFGFGGFGGF@FFGEEGDGGGGG>EFG9FGGFFFGFFGGGFFGCGFGGGG@FEFGGCG?FCFGGFGG9FA@EDGGGGGGGGFEFFFGGGGGGGFCFAA9B=BF:FC7:>FCGGFGGFGFGGGGGF92=9C,CFG5C5:8CGCC?FGFGG7C6?=)0><9+=:/8292<+2+075E<=50**)022CC*+++0<*3<<C7A90*++
@M03152:184:000000000-AWYW1:1:2106:16820:16949 1:N:0:TATGCAGTATACCTGT
AAGCTCGTAGTTGAATTTCGGGATCAGTACGCTGGTCGTGCCTTCGGTATGCACTGGTGTCACTGGTTCCTACCTTCTGAAGAACCATCATGCCATTCAGTTGGTGTGGCGGGGAATCAGGACTGTTACTTTGAAAAAATTAGAGTGTTTAAAGCAGGCTCGCGCTTGAATACATTAGCATGGAATAATGAAATAGGACGTTTGACCCTATTTTGTTGGTTTCTAGGATCGACGTAATGATTAATAGGGATAGTTGGGTGGAATTCTCGGGTGCCAAGGAACTCCAGTCACTATGCAGTCT
+
CCCCCGGGGGGGGGGGGGGGGGGGGGGGGGGGGGGGGGGGGGGGGGGGGGGGGGGGGGGGGGGGGGGGGGGGGGGGGGGGGGGGGGGGGFGGGGFGGGGGGFGGGGGGGGGGGGGGGGGGGGGGGGGFGGGGFFFGDEFGGGGGGGGGGGGGGGGGGGGGGGGDFEGFGGGGGCFFF<EGGCG7FFFFGGFGGGGGCGFEGGFFFFCGG?FGGGFFF>EGGGCGCF9?B8*58CGFDG7CEGGGFECEF?F*+<EF?CG>CG?<A?FC<FCD8DCFG>>=CCFGG<699=EGGGFF:FG+0
@M03152:184:000000000-AWYW1:1:2106:9901:17008 1:N:0:TATGCAGTATACCTGT
AAGCTCGTAGTTGAATTTCGGGCCTGGCCGGGTGGTCTTGCCGCAAGGTAAGCACTGCTCTGGTTGGGTCTTTCTTTCTGGGGAACCGATGTGCTCTTAACTGAGTGCGTCGGGGATCCAGGACTTTTACTTTGAAAAAATTAGAGTGTTTAAAGCAGGCCTACGCTTGAATACATTAGCATGGAATAATAGAATAGGACTTTGGTTCTATTTTGTTGGTTTCTAGGACCGAAGTAATGATTAATAGGGATAGTTGGGTGGAATTCTCGGGTGCCAAGGAACTCCCGTCACTATGCAGTAT
+
CCCCCGGGGGGGGGGGGGGGGGGGGGGGGGGGGGGGGGGFGGGGGGGGGGFGGGGGGGGGGGGFGGGGGGGGGGGGGGGGGGGGGGGGGGGGGGGGGGGGGGGGGGGGGGGGGGGGGFGGGGGGGGGGGGGGGC9C?FFGGGGGGGGGGGFGGGFGFGGGCGGGGGGGFCFFFGGGGGFFGGGCFCGEFFF9FGGGFFFFGFF?ECFGGAFFGGGGGGGGGC9?FCFG?ECEGGGGFGGG7CFFCCG6EF@:6EEDCEGGGG6C++:A5=C9=D4FCF)*2A6C8**2:<EEGFFF7?FG9
@M03152:184:000000000-AWYW1:1:2106:22498:17024 1:N:0:TATGCAGTATACCTGT
AAGCTCGTAGTTGAATTTCGGGATCAATTTATTGGTCGTGCTATTGTACGTACTGGTATTATTGATTTCTACCTTCTGACGAACCGCGATGTCATTAATTTGGTGTCATGGGGAATCAGGACTGTTACTTTGAAAAAATTAGAGTGTTTAAAGCAGGCTCACGCTTGAATACATTAGCATGGAATAACGAAATAGGACGTTTGATTCTATTTTGTTGGTTTCTAGGATCGACGTAATGATTAATAGGGATAGTTGGGTGGTATTCTCGGGTGCCAAGGAACTCCAGTCACTATGCAGTATC
+
CCCC?FGFGGB<F@FEFGF,@@:@FFFCFFFGGGGGGDG@FGAEEFGGF8FGFEG8FFGGGGGGAEFFGGCFGGGGGGCA@FGEG@EFGE=CFEFFCDFFFGFGGGGGGGGCGECFGGGCFGGGGGGGGGFFDCACF:F?EE,AFDFG<FGG<,AF7:F8FCFGCGGG,@?9?DFGCGFEF8FFGDFG6@C<@EFC9CGC<C+7FFBF9FBC9;CFF,@8<EFD;,?CF::>EE*;AB1BCG@FDC6668/=;<CC5:88*?CF+:45*=/>C4:>C)):68+*3<FGG?CCF>FG7?7++
@M03152:184:000000000-AWYW1:1:2106:27856:17024 1:N:0:TATGCAGTATACCTGT
AAGCTCGTAGTTGAATTTCGGGGTCAGTAGGTCGGTCGTGCCACCGGTATGCACTGGCTTCACTGATTCCTCCCTCTTGTAGAACCGTGATGCCATTAATTTGGTGTTGCGGGGAAACAGGACTGTTACTTTGAAAAAATTAGAGTGTTTAAAGCAAGCTAACGCTTGAATACATTAGCATGGAATAATGAAATAGGACGTCGATCTTATTTTGTTGGTTTCTAGGGTTGACGTAATGATTAATAGGGATAGTTGGGTGGAATTCTCGGGTGCAAAGGAACTCCAGTCACTATGCAGTATA
+
BBCCBFG@FD@FGGGGCAFFCCFE;FFFFFGFGGGGGGGGGC<EGGGGGGGF,CF<FFGGGGGEFGGGGGGAFGGFGGGGGGGGCGEFFFFFF8FCDFF5FCGGGGFFGA7FG@CGEFF=FDDGGGGGGGGFFGGGFEEG8F=C=8>3<>EFGFDFGEFGGGEFCCC>7FFGBGACAF@FG:>FC=>@CEGGEEFFCGFGC*>*=FC,BFGGGG7<C>CCFGGFF?FG>EG6ECFF5+1<CC?7CGDGCGF6:@C8=EG5:EF67<<7>C*7C*:C+))2*0<C8@:9?@+@9F*0<+2<+
@M03152:184:000000000-AWYW1:1:2106:26704:17027 1:N:0:TATGCAGTATACCTGT
AAGCTCGTAGTTGAATTTCGGGACTAACAGATTGGTCGCGCCTTTGGTGTGTACTGGTCTAGTTGGTTTCTCCCTTCTGACGAACCACGATGTCATTAGTTTGGTGTCGTGGGAAATCAGGACTGTTACTTTGAAAAAATTAGAGTGTTTAAAGCAAGCGATAGCTTGAATACATTAGCATGGAATAATGAAATAGGACGTTTGATCCTATTTTGTTGGTTTCTAGGATCGACGTAATGATTAATAGGGATAGTTGGGTGGAATTCTCGGGTGCCAAGGAACTCCAGTCACTATGCAGTAT
+
CCCCCGGGGGGGGGGGGGGGGGGGGGGGGGGGGGGGGGGGDGGGGGGGGGGGFFFFGGGGGGGGGGGGGGGFCGGGGGGGGGGGGGGG>FGGGGGGGGGGFGGGGGFGGGGGEGGGGGGGGGGGGGGGGGGGGGGGCFFGGGGFGGFEFGFGGGGGGGGGGGGGDGGGFGGGGGGFFF?FGFGGGCFFGFFGGCFAFECGGGGDFGGGGGGFFFFGDGF*:FGGFGGGC6CEGGBEFGFF9EFGFGFGFCAG6CGFGGCCGF9C6?;CC5C*:D7*<>FFCC6:C8C:+99<?>F<?7:E9
@M03152:184:000000000-AWYW1:1:2106:4856:17063 1:N:0:TATGCAGTATACCTGT
AAGCTCGTAGTTGAATTTCGGGATCAGTACGCTGGTCGTGCCTTCGGTATGCACTGGTGTCACTGGTTCCTCCCTTCTGAAGAACCGTCATGCCATTCAGTTGGTGTGGCGGGGAATCAGGACTGTTACTTTGAAAAAATTAGAGTGTTTAAAGCAGGCTCGCGCTTGAATACATTAGCATGGAATAATGAAATAGGACGTTTGACCCTATTTTGTTGGTTTCTAGGATCGACGTAATGATTAATAGGGATAGTTGGGTGGAATTCTCGGGTGCCAAGGAACTCCAGTCACTATGCAGTAA
+
CCCCCGGGGGGGGGGGGGGGGGGGGGGGGGGGGGGGGGGGGGGGGGGGGGGGGGGGGGGGGGGGG?FGGGGGGGGGGGGGGGGGGGGGGGGGGGGGGGGGGGGGGGGGGGGGGGGGFFGGGFGGGGGFFGGGGFGFFFCFGGFGGGGGGGGGGGFGGFGGGCGEE7FFGGGGGGGGGGCCCFGGGFFGGGFGFGGF7CAFFGG7:<FGGCFGGGC7CGFCGF@CCFCFEFCDCGE*::9?EFFCCEG6*6>FFFGEGGGGG>@?C+<CDFD**9<CC4)7**<788+<C=EFCGF<7:0++
@M03152:184:000000000-AWYW1:1:2106:14671:17065 1:N:0:TATGCAGTATACCTGT
AAGCTCGTAGTTGAATTTCGGGGTCAGTAGGTCGGTCGTGCCAACGGTATGAACTGGTCTCACTGATTCCTCCCTCTTGTAGAACCGTGATGCCATTAACTTGGTGTTGCGGGGAAACAGGACTGTTACTTTGAAAAAATTAGAGTGTTTAAAGCAGGCTAACGCTTGAATACATTAGCATGGAATAATGAAATAGGACGTCGATCTTATTTTGTTGGTTTCTAGGGTTGACGTAATGATTAATAGGGATAGTTGGGTGGAATTCTCGGGTGCCAAGGAACTCCAGTCACTCTGCAGTATT
+
CCCCCGGGGGGGGGGGGGFGGGGGGGGFGGGGGGGGGGGGGGGGGGGGGGGGGGGFFFGGGGGGGGGGGGGGGGGGGGGGGGGGGGGEGGGGGG9FG9EFGGGGGGGEFGGGGGGGGGGGGGFGGGGGGGGGGCFGGGGFFCFCFGGGGGGGFGGFFFEGGGGGGG>FGGGGGGGGGGFCGGGGGGGFFDGCFFGGCFGGFEDEGGGGFGGF9;FGG5CFF,?CFFEFGGG9EECCFC7C7;E::16*=;07FGCEC78:@FCF7E+>3>E3*7:D*<@*:C946+<CGFG+3*97<C?9+
@M03152:184:000000000-AWYW1:1:2106:7502:17151 1:N:0:TATGCAGTATACCTGT
AAGCTCGTAGTTGAATTTCGGGACTAACAAGTTGGTCGCGCCTTCGGTGTGTACTGGTCTAGTTGGTTTCTCCCTTCTGACGAACCACGATGTCATTAATTTGGTGTCGTGGGAAATCAGGACTGTTACTTTGAAAAAATTAGAGTGTTTAAAGCAAGCGATAGCTTGAATACATTAGCATGGAATAATGAAATAGGACGTTTGATCCTATTTTGTTGGTTTCTAGGATCGACGTAATGATTAATAGGGATAGTTGGGTGGAATTCTCGGGTGCCAAGGAACTCCAGTCACTATGCAGTAT
+
CCCCCGGGDGGGGGGGGGGGGGGGGGGGGGGGGGGGGGGGGGGGGGGGGGGGGGGCFGGGGGGGFGGGGGGGGGGGGGGGGGGGGGGGGGGGGGGGGGGGGGGGGFGGGGEGGFFGGGGGGGGGGGGGGGGGGGGGGGGFGGGGGGGGGGGGGGGGGGGGGGGGGGGGGGGGGGGGGGFGGGGGGGGGGGAFFGGGGGGGGGGGDGGGGGGFGGGGGGGGGGFFDFFFGC5;EGG57FGGGGGGGGFDGDFG8FGCGEGDEGGGGGGGDF57*7CD6>@CFGC*ACFFFBFGFGGGFC::2
@M03152:184:000000000-AWYW1:1:2106:4237:17241 1:N:0:TATGCAGTATACCTGT
AAGCTCGTAGTTGAATTTCGGGGTCAGTAGGTCGGTCGTGCCAACGGTATGAACTGGCCTCACTGATTCCTCCCTCTTGTAGAACCGTGATGCCATTAACTTGGTGTTGCGGGGAAACAGGACTGTTACTTTGAAAAAATTAGAGTGTTTAAAGCAGGCTAACGCTTGAATACATTGGCATGGAATAATGAAATAGGACGTCGATCTTATTTTGTTGGTTTCTAGGGTTGACGTAATGATTAATAGGGATAGTTGGGTGGAATTCTCGGGTGCCAAGGAACTCCAGTCACTATGCAGTATC
+
CCCCCGGGGGGGGGGGGGGGGGGGGGGGGGGGGGGGGGGGGGGGGGGGGGGFGGGGGGGGGGGGGGGGGGGGGGGGGGGGFGGGGGGEGGGGGGGGGCEFDFGGGGGGGGGGGGGGGGGGGGGGGGGGGGGGGGGFFGGG@DFGGGGGGGGGGGGGGGGGGGGGGGGGGGFGFGGGGGGGGGGGGGGGGGDGGGFGFCGGFEFFFFFGGGGGGFGCFGEDECGGGGGGGDEFGGGGG777EFFGF7C*:EF6CFF+CCEGFCGFCE<53>CC=4:FF>:FGDFG6@CFG?F++*:7+<>:+
@M03152:184:000000000-AWYW1:1:2106:11321:17255 1:N:0:TATGCAGTATACCTGT
AAGCTCGTAGTTGAATTTCGGGGTCTACCCATTGGTCAGGCTTAGGGCCTGTACTGGTGAGATGGATCTCTACCTTCTGAAGAACTTTCATGCCATTTATTTGGTGTGATGGGAAATCAGGACTGTTACTTTGAAAAAATTAGAGTGTTTAAAGCAGACTATCGTCTGTATACATTAGCATGGAATAATGAAATAGGACGGACTGATTCTATTTCGTTGGTTTCTAGGATCACCGTAATGATTAATAGGGATAGTTGGGTGGAATTCTCGGGTGCCAAGGAACTCCAGTCACTATGCAGTA
+
CCCCCGGGGGGGGGGGGGGGGGGGGGGGGGGGGGGGGGGGGGGGGGGGGGGGGGGGGGGGGGGGGGGGGGGGGGGGGGGGGGGGGGGGGGGGGGGGGGGGGGGGGGGGGGGGGGGGGGGGGGGGGGGGGGGGGGGGGGGGFGGGGGGGGGGGGGGGFGDGGGGGGGGGGGGGGGGGG<FGGGGEGGGGGGFGGGGGGGGGGGGGGGGGGGGGGGGGGGCCGGGGGFFFGGGGGDCGGGFCCCCGGDFFGGFGGFFGGC*4;EFFGGEFG=CC89DGGFFGGFGFCCCFGFGCC@7:?C7F+
@M03152:184:000000000-AWYW1:1:2106:28111:17274 1:N:0:TATGCAGTATACCTGT
AAGCTCGTAGTTGAATTTCGGGGTCAGTAGGTCGGTCGTGCCAACGGTATGAACTGGCCTCACTGATTCCTCCCTCTTGTAGAACCGTGATGCCATTAACTTGGTGTTGCGGGGAAACAGGACTGTTACTTTGAAAAAATTGGAGTGTTTAAAGCAGGCTAACGCTTGAATACATTAGCATGGAATAATGAAATAGGACGTCGATCTTATTTTGTTGGTTTCTAGGGTTGACGTAATGATTAATAGGGATAGTTGGGTGGAATTCTCGGGTGCCAAGGAACTCCAGTCACTATGCAGTAGT
+
CCCCCGGGCFFFAFGGGFGGGEGEGGGGGGGFFGEGGGGGGGAD@FE:FFGG9FFEFGGGGGGGGGGGGGGGGGGGGGG9FFGGGEF:CFFGDEFFGFGGGGFGFDGDDGGGEG:CFDF=E=@FG,EEGGECFCDFGGG?,<F9,=D,DCFFGGD=DFE@EGGGGFFFGFCFGG9EFGFGG9FGGFFFE;@FCGF;C,,>FFDDEGF99FGFF92?:C1=9CFGGGGCFEFGGC587C7A++=CFE+C6*)<F?FCCCEDFC+<29C*9**)29*25.0**+<7CCF9C=FFGCD+:+*+3
@M03152:184:000000000-AWYW1:1:2106:17637:17303 1:N:0:TATGCAGTATACCTGT
AAGCTCGTAGTTGAATTTCGGGATCAATACGTCGGTCGTGCCTCGGTACGTACTAACGTCATTGATTTCTCCCTTCTGACGAGCCGTGATGTCATTAATTTGGTGTTACGGGGAGTCAGGACTGTTACTTTGAAAAAATTAGAGTGTTTAAAGCAGGCAATCGCTCGAATACATCAGCATGGAATAATGAAATAGGACGTTCGAACCTATTTTGTTGGTTTCTAGGATCGACGTAATGATTAATAGGGATAGTTGGGTGGAATTCTCGGGTGCCAAGGAACTCCAGTCACTATGCATTATT
+
CCCCCGGGGGGGGGGGGGGGGGGGGGGGGGGGGGGGGGGGGGGGGGGGGGGGGGGGGGGGGGGGGGGGGGGGGGGGGFFGEFGGGGGGFFFDFGGGGGGGGGGGGGGGGGGGGFEFGGGGGGGGGGGGGGFGFCGGGGEFFGGGGGGGFGFFBCGGGGFEGGGGGGGGGGGGGFCCFGFCE7F9FDCFEFGGGGFG:<FGGGGCFGGGGGGGG9CFD5EGFFFEFEFCFGGG51B*>F+=FF7=7CFCFDA6FCFC=ECG5?FGF?:=C5CCCFF**7<*:CG4CCC?FFF+<*2C++:<+
@M03152:184:000000000-AWYW1:1:2106:5830:17362 1:N:0:TATGCAGTATACCTGT
AAGCTCGTAGTTGAATTTCGGGATTAATTTACTGGTCGTGCTATTGTACGTACTGGTTTTATTGATTCCTACCTTCTGACGAACCATGATGTCATTAATTTGGTGTCTTGGGGAATCAGGACTGTTACTTTGAAAAAATTAGAGTGTTTAAAGCAGGCTCACGCTTGAATACATGAGCATGGAATAACGAAATAGGACGTTTGATTCTATTTTGTTGGTTTTTAGGATCGACGTAATGATTAATAGGGATAGTTGGGTGGAATTCTGGGTTGCCAAGGAACTCCAGTAACTATGTAGTATT
+
CCCC@<FF7CB@CFGGF9EFEGDE<DFFGFGGG<AFGGEGCG9FFGGFCFFFFGGG,EFGGGGFGGGGGGGDGGGGGDFEDECEC@FGG@EEGGFACDA9FEFAFGFG9FGFE,?C<FF8:C<EFGGABAEFF<FGGCF?E=FFBF@EAAEEG,?F@+E,,E@CCFG8F9FADF,A>,ACDFCFFGGGDEGG?DFGG8C++8>,F9@FGCF=CE@FFCE86*@>C,>DFCCEEE>EGGC,11=CBGE=680<1>FGC=:@C9+CFG9+5**:8:CG*).*2+1*0<A+<6+0<:*<900+0
@M03152:184:000000000-AWYW1:1:2106:5066:17505 1:N:0:TATGCAGTATACCTGT
AAGCTCGTAGTTGAATTTCGGGATCAATACGTCGGTCGTACCTTCGGTACGTACTAACGTTATTGATTTCTCCCTTCTGACGAACCGTGATGTCATTAATTTGATGTTACGGGAAGTTAGGGCTGTTACTTTGAAAAAATTAGAGTGTTTAAAGCAGGCAATAGCTCGAATACATTAGCATGGAATAATGAAATAGGACGTTCGAACCTATTTTGTTGGTTTCTAGGATCGACGTAATGATTAATAGGGATAGTTGGGAGGAATGGTCGGGTGACAAGGAACTCCAGTCACTATGCAGTAA
+
A@ABCCFGGGFCFFG9EFFGGG@+DDFGCFC<CFFFGEGDG;FFGGGGCCGGGGGGFGFEGFF9CCC,<<@FFGGGEGGG<EFCECGB=DGFC?C5CFFAFFD?FGFF9EGGGEFC,CDFGEGGG<CFGFF,EEFGGGC<FFDD9,8<<=EF,?<AFFFFFD,A,,?CEFFGFG,@DD8CFFFFC,8EFG,>D9@;B=<F**,@>3,:8F9D,@@DCFGGC,>;FGGCF,C?8:CECECF79:CCEE6CCFCGCE?FG*48C68++++9:**:*9?<>)*00+*2<F@68?7CGG?+<*3+
@M03152:184:000000000-AWYW1:1:2106:19657:17532 1:N:0:TATGCAGTATACCTGT
AAGCTCGTAGTTGAATTTCGGGATCAGTACGCTGGTCGTGCCTTCGGTATGCACTGGTGTCACTGGTTCCTACCTTCTGAAGAACCGTCATGCCATTCAGTTGGTGTGGCGGGGAATCAGGACTGTTACTTTGAAAAAATTAGAGTGTTTAAAGCAGGCTCGCGCTCGAATACATTAGCATGGAATAATGAAATAGGACGTTTGACCCTATTTTGTTGGTTTCTAGGATCGACGTAATGATTAATAGGGATAGTTGGGTGGAATTTTTGGGTGCCAAGGAACTCCAGTCACTATGCAGTAT
+
CCCCCGGGGGGGGGGGGGGGGGGGGGGGGGGGGGGGGGGGGGGGFGGGGGGGGGGEDFGGGGFGGGGGGGGGGGGGGGGGGGGGGGGGGGGGGGGGGGGGGGGGGGFGGGGGGGGGFFGGGGGGF9DFFFFGFFGGGGGGGGFGGGGGGGGGGGGGGGGA<FGGGGGG>CFFGGGGCEFFG9FCFGGGFFGGGGGGFFGGGGGGGGGBC:BEEF;FF6BE=F9CFE?8F88*:?EGGGGFFC7CGG76CC:78FF+<***2:EEC+<+/:=CEG7><5FFFFGGC6++<@7C@F>??+0<<
@M03152:184:000000000-AWYW1:1:2106:27828:17563 1:N:0:TATGCAGTATACCTGT
AAGCTCGTAGTTGAATTTCGAGATCAAATTGTTGGTCGTGCCTTGGTACGTACTGACATTATTGGTTTCTCCCTTCTGAAGAACCATGATGTCATTAATTTGGTGTCATGGGGAATCAGGACTGTTACTTTGAAAAAATTAGAGTGTTTAAAGCAGGCTCGCGCTTGAATACATTAGCATGGAATAATGAAATAGGACGTTTAATTCTATTTTGTAGGTTTCTAGGATTGACGTAATGATTAATAGGGATAGTTGGGTGGAATTCTCGGGTGCCAAGGAACTCCAGTCACTATGCAGTCAT
+
CCCCCGDFGGFCFGGGGGFGF<FFFADFGGGGGAEGGGGDCFFF<FFFDGGFGGGGGDCFGGF<EGGFF9C@FGGFFGGGG<FGGGGACFFGGEGDGE,CFFEGFEAFFCEFGFGGGGAFCGFGFGGGGGGGGGGGGGGGDGGGGGGGGGGGGGGGFC<,FFEDFGGGGGGGFF<CFDFGFGFGGGFGFGCGFFFFDDFCEGFDFFGGGFFG9FCFFD>F7EDFFGFGGGDFGCDFFCF,=FCF@,968?FGGFGGGGGD8,+<7+?5<CCC;2C6*:AG*++2@9<9:699+*2::<7++
@M03152:184:000000000-AWYW1:1:2106:21130:17607 1:N:0:TATGCAGTATACCTGT
AAGCTCGTAGTTGAATTTCGGGATTAATTTATTGGTCGTGCAATCGTACGTACTGGTATTATTGATTCCTACCTTCTGACGAACCATGATGTCATTAATTTGGTGTTATGGGGAATCAGGACTGTTACTTTGAAAAAATTAGAGTGTTTAAAGCAGGCTCACGCTTGAATACATTAGCATGGAATAACGAAATAGGACGTTTGATTCTATTTTGTTGGTTTCTAGGATCGACGTAATGATTAATAGGGATAGTTGGGTGGAATTCTCGGGTGCCAAGGAACTCCAGTCACTATGCAGTATA
+
ABC@<FFGEF@EFCGGGGGEEG+CFEGGGGGFGGGGGGFGGGGGGCFGFGGFCFFFGGFG@FGFGGGGGGGFGGGGCCGFGGGGECGDDF9E<CEF,CCFFGCF,F7FFGFGGGGGGGGGGGGGGGGGFGGGGGGGGGGGGFEDFGGGGGGGGDGGGGG@FFGCFEBFEGG9CDGBBFFDDCG9FFFGGGGGCEGFEG>FFCFFFD=EFGEC9DF7EGG>C93DFGFGGEGC5>88>C??,<,:DFGF,,?6B9FF5EE75<BE7F+5CGCD577<F306:C+0@GCCF?+ACF79:+*++
@M03152:184:000000000-AWYW1:1:2106:20864:17675 1:N:0:TATGCAGTATACCTGT
AAGCTCGTAGTTGAATTTCGGGGTCAGTAGGTCGGTCGTGCCAACGGTATGAACTGGCCTCACTGATTCCTCCCTCTTGTAGAACCGTGATGCCATTAACTTGGTGTTGCGGGGAAACAGGACTGTTACTTTGAAAAAATTAGAGTGTTTAAAGCAGGCTAACGCTTGAATACATTAGCATGGAATAATGAAATAGGACGTCGATCTTATTTTGTTGGTTTCTAGGGTTGACGTAATGATTAATAGGGATAGTTGGGTGGAATTCTCGGGTGCCAAGGAACTCCAGTCACTATGCAGTATT
+
CCCCCGGGGGGGFGGGGGGGGGGGGGGGGGGGGGGGGGGGGGGGGGGGFFGGGGGGGGGGGGGGGGGGGGGGGGGGGGFGGGGGGGGFGGGGGGGGGDEFGGGGGGGGGGGGGGGGGGGGGGGGGGGGGGGGGGGGDGGGGGFGFGGGGGGEGFFFGGG@FGGGGGGGGGGGGGGGGGFGGDGGFGGECFGGFGGGGG7CFGGGC@FFEF@FGGGGGGGGGFGGFGCGGGFFE8B/CEFFCG?CCCGGDCFCFCF6EEGGCCFGGGG=CD;>59C6E@FGGGGGG6:@EFGDG>7:+C><+
@M03152:184:000000000-AWYW1:1:2106:8359:17763 1:N:0:TATGCAGTATACCTGT
AAGCTCGTAGTTGAATTTCGGGGTCAGCATGTCGGTCGTGCCACAGGTACGTACTGGCGTTGCTGATTCCTCCCTCTTGACGAACCGTAATGCCATTAATTTGGTGTTGCGGGGAATCAGGACTGTTACTTTGAAAAAATTAGAGTGTTTAAAGCAGGCATGCGCTTGAATACATTAGCATGGAATAATGAAATAGGACGTTCGATCCTATTTTGTTGGTTTCTAGGATTGACGTAATGATTAATAGGGATAGTTTGGTGGAATTCTCGGGTGCCAAGGAACTCCAGTCACTATGCAGTAT
+
CCCCCGGCBFGFGGFGGGGGGGGGGGGGGGGGGGFGGGGGGGGGGGGGGGGGGGGGGGGGGGGGGGGGGGGGGGGGGGGEGGGEGGGGGGGFGGGGGGGGGGGGGGGGGGCFGGGGGFGGG8FFFGGGGGGGF<FABDFGGG8DGGGGGGGGGCGFFGGGGFGCGGGFGGGCGFEGGAFG9FFC>FFGFGEGGGFGCFGGGGFF7;CEG,@@CFGGGG5:=C9CF?GFGGF9@83=/>E:ECFFGFGGG6<GCF9+<CC8::CFGFGGGFEGG<4CFFFF*;7*0<0<C0<FGGGF<?CE9
@M03152:184:000000000-AWYW1:1:2106:28714:17782 1:N:0:TATGCAGTATACCTGT
AAGCTCGTAGTTGAATTTCGGGATCAATACGTCGGTCGTGCCTCGGTACGTACTAACGTCATTGATTTCTCCCTTCTGACGAGCCGTGATGTCATTAGTTTGGTGTTACGGGGAGTCAGGACTGTTACTTTGAAAAAATTAGAGTGTTTAAAGCAGGCAATCGCTCGAATACATTAGCATGGAATAATGAAATAGGACGTTCGAACCTATTTTGTTGGTTTCTAGGATCGACGTAATGATTAATAGGGATAGTTGGGTGGAATTGTCGGGTGCTAAGGAACTCCAGTCACTATGCAGTATT
+
C@<-AFGGGGFGGGGGGGF8CEFGGGGEGGGGGGGGEGGGGGGGGGGGGGGGGGGGGGGGGGFGGFGGGFFGGGGGGFGGGGGDEF:FFGGGGFFFGGGGGGGFF@GFGGGGG>FCFFFFEFFGEGGCEGFE<,??F@FGGGD9D9CFGGGGFGGGC:FGDD7D<ACFGGG9FD=BFGGCCGGFCFCFGGGGG,3D=:C@7FGGGG@EGGGGGFC,28ECCGC;ECFCBE=8CEC=59EG7CCD77?6**0<;+=9*:8>C++<+<+*9*//:**:<;7:C6CF2+3<:7E<+*039+:30
@M03152:184:000000000-AWYW1:1:2106:10786:17844 1:N:0:TATGCAGTATACCTGT
AAGCTCGTAGTTGAATTTCGGGGTTAGTAGGTTGGTCATGCCTCTGGTATGTACTGGTCTCACTGATTCCTCCTTCCTGATGAGCCGTAATGCCATTAATTTGGTGTTGCGAGGAATCTGGACTGTTACTTTGAAAAAATTAGAGTGTTTAAAGCAGGCTAACGCTTGAATACATTAGCATGGAATAATGAAATAGGACGTTCGATCCTACTTTGTTGGTTTCTAGGATTGACGTAATGATTAATAGGGATAGTTGGGTGGAATTCTCGGGTGCCAAGGAACTCCAGTCACTATGCATTAT
+
CCCCCGGGGGGGGGGGGGGGGGGGGGGGGGGGGGGGGGGGGGGGGGGFGGGGGGGDFGGGGGGGGGGGGGGGGGGGGGGGGGGGFGGGGGGEFGGGGAGGGGGGGGFGGGGGGDGGGGGGGGGGGGGGGGGGGGGGF8FGFGFGGGGGGGGGGGGGFFFGGGGDGGGGFCFFG9DDBFDGGCCDGGFDFGGGFFGGCDFEFGG:DGFEFF@FGGGCDGFEGFECA?FGFD2>FGGGFFGFFC7CCG9C6CAEFFF,85:8*;BCFCGGG5CC*9>F6:)2A87+8<+3+9CDFD>CF+*<9
@M03152:184:000000000-AWYW1:1:2106:10454:17868 1:N:0:TATGCAGTATACCTGT
AAGCTCGTAGTTGAATTTCGGGGTCAGTAGGTCGGTCGTGCCACTGGTATGAACTGGTCTCACTGATTCCTCCCTCTTGTAGAACCGTTATGCCATTAATTTGGTGTTGCGGGGAAACAGGACTGTTACTTTGAAAAAATTAGAGTGTTTAAAGCAAGCTAACGCTTGAATACATTAGCATGGAATAATGAAATAGGACGTCGATCTTATTTTGTTGGTTTCTAGGGTTTATGTAATGATTAATAGGGATATTTGGGTGGAATTCTCGGGTGCCAAGGAACTCTAGTCACTATGCAGTATC
+
CCCCCGGFGGGGGGGGGGGGGGGGGGGGGGGEDGGGGGGGGGGGGGGGGGFGGGGGGGGGGGGGGGGGAFGGCFGGGGFGGGGFGFGF,=FFFGGGGF?FE<EFG<FF8FFGGEGEFGGFFFF@FFGFGGFFGGGGG8:FCFDEG9FGDFGGGEGGE>DFFGGCGCGGGGGGF=FDF=FFAF:F9:CGGFEGGFGGGGDC>FEE@,>FCFGCC;:C,8CF8,@;C9CGG*?+>CGFGGCFFGFE>F66**2+599<85:C>+:EC7:C:CGGE*2C5)8:C:F*3<9<<*<<<*27+3*0+
@M03152:184:000000000-AWYW1:1:2106:27345:17969 1:N:0:TATGCAGTATACCTGT
AAGCTCGTAGTTGAATTTCGGGGTCAGTAGGTCGGTCGTGCCAACGGTATGAACTGGCCTCACTGATTCCTCCCTCTTGTAGAACCGTGATGCCATTAACTTGGTGTTGCGGGGAAACAGGACTGTTACTTTGAAAAAATTAGAGTGTTTAAAGCAGGCTAACGCTTGAATACATTAGCATGGAATAATGAAATAGGACGTCGATCTTATTTTGTTGGTTTCTAGGGTTGACGTAATGATTAATAGGGATAGTTGGGTGGAATTCTCGGGTGCCAAGGAACTCCAGTCACTATGCAGTATT
+
CCCCCGGGGGGGGGGGGGGGGGGGGGGGGGGGGGGGGGGGGGCDGGGGGGGGCFGFGGGGFEGGGGGGGGGGGGGGGGGGFGGGGGGGGGGGGGGGGGGFGGGGGGFGFGGGGGGGFGGGGGGGGGGGGGGGGFFGGGGGGGGGGGGGGGGGGGGGGGGGGGGGDGFGGGGFGGGGGFGGGGGGGGGGGGGGGFGGGGGGGGDGGGGCCFCFGGGG>FCCFGGGGGGGGDCGGGGGFG9FGGGFFGCGGF4CFC7?5CCEG@CF+<F*C5@DD4>CCFFGGFC*3CF6EFGGC:CF?EG9+
@M03152:184:000000000-AWYW1:1:2106:27556:18073 1:N:0:TATGCAGTATACCTGT
AAGCTCGTAGTTGAATTTCGGGACTAACAGATTGGTCGCGCCTTTGGTGTGTACTGGTCTAGTTGGTTTCTCCCTTCTGACGAACCACGATGTCATTAGTTTGGTGTCGTGGGAAATCAGGACTGTTACTTTGAAAAAATTAGAGTGTTTAAAGCAAGCGATAGCTTGAATACATTAGCATGGAATAATGAAATAGGACGTTTGATCCTATTTTGTTGGTTTCTAGGATCGACGTAATGATTAATAGGGATAGTTGGGTGGAATTCTCGGGTGCCAAGGAAATCCAGTCACTATGCAGTAT
+
CCCCCGGFED@FFGGFCFE<CEGGGGGGGGFFA,CCFGDGGGGGGGDFDFCF@EFGFAFGGCFGGEBGGEFEFGGGGGG<EFCFCFF@FGGGGADFGAFC?EFGGFG<FDFE7BEFFFGCFFFGFGGFGC@??9FFFG>FDA?@FFD<<AFEGGGFB<FCB@F7FGGGFGC9FD<FFGGGGG7FCF9EFA=FF;,@<=BC*D>B3DCFGFF,E@@FBFGG8ECEG?D6D8CCGGG=?5,:B7:+:<<6ECFGFC++>>*45*3+<+;<<*29CCFG6>FCC++*<3A<<9?F<DGGFCFC7
@M03152:184:000000000-AWYW1:1:2106:22145:18160 1:N:0:TATGCAGTATACCTGT
AAGCTCGTAGTTGAATTTCGGGGTTAGTAGGTTGGTCATGCCTCTGGTATGTACTGGTCTCACTGATTCCTCCTTCCTGATGAACCTTAATGCCATTAATTTGGTGTTTTGGGAAATTTGGACTGTTACTTTGAAAAAATTAGAGTGTTTAAAGCAAGCTAACGCTTGAATACATTAGCATGGAATAATGAAATAGGACGTTCGATCCTATTTTGTTGGTTTCTAGGATTGACGTAATGATTAATAGGGATAGTTGGGTGGAATTCTCGGGTGCCAAGGAACTACAGTTACTATGCAGTAT
+
C@BCCGGGGGGGGGGGGGFGGGGGGGGGGGGFGGGGEFFGGGFCFFGGGGGG,FFGFGGGGGGGGGGCEFFGFGGGCGGGFCFEGGGGGGGGG8CFGFAFFGGGGGGGGGFEC,CFFGGFGD8FFFGGGDGDFGGGCFE8E<<AAEFFGGGFFC9FDFCFGGGGGGDFGGGGFGFGFE>;FFF,FF@FFGGGF;EF<<,@CDGGGGD8EGGFF9EC7?FEGGFGFG,@DE>FD5*:,AFFF@FGGGC?7CADFGGGG58;C*,?A9;9CFEGG<57EAAGFCC*>>8;+3=@;++:<C>9+
@M03152:184:000000000-AWYW1:1:2106:22988:18247 1:N:0:TATGCAGTATACCTGT
AAGCTCGTAGTTGAATTTCGGACCTGGCTGCGTGGTCTTGCCGAAAGGTAAGTACTGCGCTGGTCGGGTCTTTCCTTCTGGGGAACCAGCGTGCTCTTAACTGGGTGCGTTGGGGATCCAGGACTTTTACTTTGAAAAAATTAGAGTGTTTAAAGCAGGCCTACGCTTGAATACATTAGCATGGAATAATAGAATAGGACTTTGGTTCTATTTTGTTGGTTTCTAGGACCGAAGTAATGATTAATAGGGATAGTTGGGTGGAATTCTCGGGTGCCAAGGAACTACAGTCACTATGCAGTAT
+
CCCCBFGGGG@FGGGGGGGGGGGGGGGGGGGGGGGGGGGGGGGGFGGGGGGGGGFGGFEGGGGGGGGGGGGGGGGGGGGGGGGGGGGGGGGFEEFGGFGGGFGGGFFGGCCGGEGGGGGGGGGGGGGGGGGCFFGGGDFGGGGGGGGGGGGFFGGGGGGGGGGGGGDGGGGFGGGGGGGGGGGGGFFFEGGGGGGGGFFFFGGGG>FFFDCGGGGCCFGGGGGE7BGGGGGGGGFFFCF?CCFG>9CGGFFGC<FGDEEEGG9<F7CFDEC959DFGFFGGG6*<FG+9@FCGGGGDC0A+
@M03152:184:000000000-AWYW1:1:2106:13858:18270 1:N:0:TATGCAGTATACCTGT
AAGCTCGTAGTTGAATTTCGGGATCAATTTGTCGGTCGTGCCTCGGTACGTACTGGCATTATTGGTTTCTACCTTCTGAAGAACCTTGATGTCATTAATTTGGTGTCTTGGGGAATCAGGACTGTTACTTTGAAAAAATTAGAGTGTTTAAAGCAGGCATACGCTTGAATACATTAACATGGAATAATGAAATAGGACGTTTGATTCTATTTTGTTGGTTTCTAGGATCGACGTAATGATTAATAGGGATAGTTGGGTGGAATTCTCGGGTGCCAAGGAACTCCAGTTACTATGCAGTATT
+
CCCCCGGGGGGGGGGGGGGGGGGGGGGGGGGGGGGGGGGEFGGGGGGGGGGGGGGGGGGGGGGFGGGGGGGGGGGGGGGCGGGGGGGGGGGGGAFGGGFEGGFGGGGGGGGGGEGGGGGCCFGFGGFGFGGG<FGGGGGGGGGGGGGGGGFGGGGGGGGGDGGDGGGGGGGGGGGGGGGGGGGGGGGFGGFGGGGFDFFFGGDGGGGGGGGGGF:F,8CGG9DCCF?CFGG>EGGFGGCCFF99=<6,:CFGGEFF=EEGC?FGGCEEC5=CCF>75AAGGGGF+<F+<?F7<F>F+<:0+
@M03152:184:000000000-AWYW1:1:2106:5371:18310 1:N:0:TATGCAGTATACCTGT
AAGCTCGTAGTTGAATTTCGGGATCAATTTATTGGTCGTGCTATTGTACGTACTGGTATTATTGATTCCTACCTTCTGACGAACCATGATGTCATTAATTTGGTGTCATGGGGAATCAGGACTGTTACTTTGAAAAAATTAGAGTGTTTAAAGCAGGCTCACGCTTGAATACATTAGCATGGAATAACGAAATAGGACGTTTGATTCTATTTTGTTGGTTTCTAGGATCGACGTAATGTTTAATAGGGATAGTTGGGTGGAATTTCTGGGTGCAAAGGAAACCAAGTCCCTATGCTGTGTT
+
CCCCCFGGGGGGGGGGGGGGGGGGGGGGGGGGGGGGGGGGGGGGGGGGGGFGGGGGGGGFGGGGGGGGGGGGGGGGGGGGGGGGGGGGGGGGGGGGGGGGGGGGGGGGGGGGCFGGGGGGGGGCGFGGGGGGGGGGGGGGGGGGGGGGFGGFFCEFDFGGGGGGGFGGBF9EFCFGGGGGFGGCFGGGCC>FGGGGGGDG@FEFCGG=CFGGCFGF8DEDF,EFGG69:CGEEGGGGG,=2<7::FFC,;;,>9,>**6*1+?<+++4;63*=7@72))2+*0**3?++2+002:+33*3*
@M03152:184:000000000-AWYW1:1:2106:9819:18527 1:N:0:TATGCAGTATACCTGT
AAGCTCGTAGTTGAATTTCGGATCTGGTGGGGTGGTCCGCCTGACGGCGTGTTTACTGCTCGACTGGGTCTTGCCTCTTGGTGAACCTTTGTGCTCTTTATTGAATGCGTCGGGGAACCAGGACTTTTACCTTGAGAAAATTAGAGTGTTCAAAGCAGGCCTATGCCTGAATACATTAGCATGGAATAATAAAATAGGACGTGTGGTTCTATTTTGTTGGTCTTTAATAACTGCCGTAATGATTAATCGGGCTAGTTGGGTGGAATTCTCGGGTGCCAAGGAACTCCAGTCAATATTCGAA
+
CCCC9CFFEFBEGDFFGCFFGCGGAFGAFGGE@FCFG@GGFGG8F::FGGGGGGG9FEEFAC::FDGDCCE<FECFGGFFGCFGC?CFGG9FFFGAFGFGGGGAFFAFF7>=FG@FGG7E<?=D@9AF?DGFFFFGC<>3C>DC,CDFGFFGFG9,DCFCFGC,@BCFG,@FFDFFG;@ACDFEFCCGAECA<EFFF,?F@*CFCC,;CF,<CEF,::EC/,6979>++?CGGGCEGA=*++=+:+2+*:;***/A9:8CE5?C+0200<*/21)76@9F5FC*<9CGFFG?+*22+0*+*
@M03152:184:000000000-AWYW1:1:2106:23575:18617 1:N:0:TATGCAGTATACCTGT
AAGCTCGTAGTTGAATTTCGGGATCAATACGTCGGTCGTGCCTCGGTACGTACTAACGTCATTGATTTCTCCCTTCTGACGAGCCGTGATGTCATTAATTTGGTGTTACGGGGAGTCAGGACTGTTACTTTGAAAAAATTAGAGTGTTTAAAGCAGGCAATCGCTCGAATGCATTAGCATGGAATAATGAAATAGGACGTTCGAACCTATTTTGTTGGCTTCTAGGATCGACGTAATGATTAATAGGGATAGTTGGGTGGAATTCTCGGGTGCCAAGGAACTCCAGTAACTATGCAGTATT
+
CCCCCGGGGGGGGGGGGGGFGGFGGGGGGGGGGDFFFGGGGGGG7CGGGEGGGGGGGGGGGGGGGFGGGGGGGGGGGGGGC7BFGGDDGFGGGGGGGCFGGGGGGFDGF7CGGDGGFFCFECFFGGGGGGGFCCFGGGGGGG9<FFGGGGGGGGGGFGGGGE+@BF7FCF<9CFGF9FGGGGCFGGCGGGGGFF>DDFD*>CFFEGCGFFGGGCFGGDCCCCFGGCGGC55CGC8CFGGGGGFGGFG**=ACGC+A5788*3<E9<<=C5;1*07<75>?C8CC8+3+37FFF:*3+2*++
@M03152:184:000000000-AWYW1:1:2106:6737:18662 1:N:0:TATGCAGTATACCTGT
AAGCTCGTAGTTGAATTTCGGGATCAGTACGCTGGTCGTGCCTCTGGTATGTACTGGTGTCACTGGTTCCTCCCTTCTGAAGAACCATCATGCCATTAATTTGGTGTGGTGGGAAATCAGGACTGTTACCTTGAAAAAATTAGAGTGTTTAAAGCAGGCTCGCGCTTGAATACATTAGCATGGAATAATGAAATAGGACGTTAATTCTATTTTGTTGGTTTCTAGGATTGACGTAATGATTAATAGGGATAGTTGGGTGGAATTCTCGGGTGCCAAGGAACTCCAGTCACTATGCAGTATC
+
CCCCCGGGGGGGGGEGGGGGGGGGGGGGFFGGGGDFGGGGGGGGGGGGGGGGGGGGGGFGGGGGGGGGGGGGGGGGGGGGGGGGGGGGGGGGGGGGGGGGGGGGFGGDGGGGGGGGGGGGGFGGGGGGGGGGGGFGGGGGGGGGGGGGGGGGGGGGGGGGGGGGGGGGGEGGGGGGGGGGGAEFGGGGGGFGFCFGGCFGEGGGGGGGGGGGGGGFGGEFGGGGGGCGGGFFE8:CFGGGGGFGGGCGF=AC,++<8EGCFCGGGG?5FD=)87CF*8:EF6:CF?ECFF+<C77?CFGC+
@M03152:184:000000000-AWYW1:1:2106:20523:18675 1:N:0:TATGCAGTATACCTGT
AAGCTCGTAGTTGAATTTCGAACCTGGTCGGGCGGTCTGCCTTACGGTACGTACTGTCTGGCCGGGTTCTACCTCTTGGTGAGCCGGCATGCCCTTAATTGGGTGTGTCGGGGAACCAGGACTTTTACCTTGAGAAAATTAGAGTGTTCAAAGCAGGCCTTTGCCCGAATACATTAGCATGGCATAATAAAATAGGACGTGCGGTTCTATTTTGTTGGTTTCTAGAGTCGCCGTAATGATTAATAGGGATAGTTGGGTGGAATTCTCGGGTGCCAAGGAACTCCCGTCACTATGCAGTATC
+
CCCCCGGGGGGGGGGGGGGGDFGGGFGGGGGGGGGGGGGGGGGGGGGGGGGGGGGEGGGFFGGGGGGGGGGGGGGGGGGGFGGGGGGGGGGGGGGGGGGGGGGGGGGGGGGGGGGGGGGGGGGFGGGGGGGGGGGGGFFGGFGGGGGGGGGFFGFGGGGGFGGGGGDGGGGGGGGGFG?FGBEFGFGGGGFGGFCGAFGGGGGDFEGGGGGGGGFF@CEGDGGFCCFCCCG=EGDEFF<+:9CGF7?C6CF6@GFFCG55@EFGGFE=C5:):4:FCF>FC6EC**;CCDGFG*7<CFG7+
@M03152:184:000000000-AWYW1:1:2106:28232:18691 1:N:0:TATGCAGTATACCTGT
AAGCTCGTAGTTGAATTTCGGGATCAATACGTCGGTCGTGCCTCGGTACGTACTAACGTCATTGATTTCTCCCTTCTGACGAGCCGTGATGTCATTAGTTTGGTGTTACGGGGAGTCAGGACTGTTACTTTGAAAAAATTAGAGTGTTTAAAGCAGGCAATCGCTCGAATACATTAGCATGGAATAATGAAATAGGACGTTCGAACCTATTTTGTTGGTTTCTAGGATCGACGTAATGATTAATAGGGATAGTTGGGTGGAATTCTCGGGGGCCAAGGAACTCCAGTCACTATGCAGTATT
+
CCCCCGGGGGGGGGGGGGGGGGGGGGGGGGGGGGGGGGGGGGGGGGGGGGGGGGGGGGGGGGGCFGGGGGGFGGGGGFGGGGGGGGCFFGGFFDGGFGGGGGDFGGGGGGDGGGGGGFFGGGGGGGGGGFFF9FFG8FGGFGGGFGGGGGGGGGGGGGGGGGGDFGGGGGGGGGGGFGGG9F7CF:EFFG=AFCFFFDFECFGFFC7DFFFGGCCFGGCFGGC9C?C?:C8EECCFGC+1CCFGG+C66CA6CGG6?C*:8CCGC+</9/*)*)*1:@@GEG?<+3:@9@EFC:*<:E>++
@M03152:184:000000000-AWYW1:1:2106:25814:18711 1:N:0:TATGCAGTATACCTGT
AAGCTCGTAGTTGAATTTCGGACCTGGCTGGGTGGTCTTGCCGAAAGGTAAGCACTGCTCCGGTCGGGTCTTTCCTTCTGGGGAACCAGTGTGCTCTTAATTGGGTGCGCTGGGGATCCAGGACTTTTACTTTGAAAAAATTAGAGTGTTTAAAGCAGGCCTACGCTTGAATACATTAGCATGGAATAATAGAATAGGACTTTGGTTCTATTTTGTTGGTTTCTAGGACCGAAGTAATGATTAATAGGGATAGTTGGGTGGAATTCTCGGGTGCCACGGAACTCAAGTCACTATGCAGTAT
+
BBCC<FFF@FGGGGFGGGGGGFGGGGGGGEGGGGGGGGGGGGGGGGGGGGGGFGGGGDDFFFGFFGGGGGGGGGFGGGGGGGGGGGGGGGGGGGFGGGFFGGGGGGGGEEFGGGCGGGGGGGGGGGGGFGGGGGCGFGDGGG,FEFGGFGGGFE9>DGGGGFEFGGECG7FGGGGGFFGGGGGFCEFFGFGF9EFFGDFFFGFFGGECF;FFC@FGFFCC:6>EE?CC6BCGEG5CFGGGCGGFGF?CCCAFGCF9+:;?EG?C?+<<CGGGC*2?+05*:?EG+++++1++3:C7++2A+
@M03152:184:000000000-AWYW1:1:2106:17458:18718 1:N:0:TATGCAGTATACCTGT
AAGCTCGTAGTTGAATTTCGGAACTGAACAGTTCACCAGTCGGCCGTCAAGGTCTGTGCTGGTCTGTTCGTTCTCACCTATGGGATGCTCACCTCTACTCTTAACTGGGCGGAGGCTTATAAAGCAGGTACGGGGCAAAACCGTATGGTCTCGCGCCATGCGGCCCATATCTGTGGAGTTCCCATTCGTTTACTTTGAATAAATTAGGGTGTTCAAAGCAGCCAAAAAAGGAGGCATGAATACTACAGCATGGGATAACGGAATACGATTTCGGTTCGATGTTTCGTTGGTTTCTAGGATC
+
CCCCCGGGGGGGGGGGGGGGGGEGGGCFGGGGGGGGG9FFGGGGGGGGGGGGGGGGFGGGGFGGGGGGFGGGGGGGGGGGGGGGGGGGGGGGGGGGGGGGGGGGGGG?FGGGGGGGGGGGGGGGCGGGGGGGGGGGG?FGFGGGDGGGFGGGGGGGGGEFFG:FGGGGGGGCGGGGGGGGGGGGGGGGFGGGCCGG?FGGDGEFG9FGGFGGGGGGGGGGGGCFGGGGGE5CFEDDEFFCFCGCFCCGF=698EF6CFF?*;**<+/CF7*0;D955@F9?EFFFCC6FFGG**:<?D4++
@M03152:184:000000000-AWYW1:1:2106:11726:18837 1:N:0:TATGCAGTATACCTGT
AAGCTCGTAGTTGAATTTCGGGGTCAGTAGGTCGGTCGTGCCACTGGTATGAACTGGTCTCACTGATTCCTCCCTCTTGTAGAACCGTGATGCCATTAATTTGGTGTTGCGGGGAAACAGGACTGTTACTTTGAAAAAATTAGAGTGTTTAAAGCAAGCTAACGCTTGAATACATTAGCATGGAATAATGAAATAGGACGTCGATCTTATTTTGTTGGTTTCTAGGGTTGACGTAATGATTAATAGGGATAGTTGGGTGGAATTCTCGGGTGCCAAGGAACTCCAGTCACTATGCAGTATT
+
CCCCCEGGCEGGGGGGGGFGGGGGGGGGGGGGGGGGGDGGGGGGGGGGGGGGGGGDFGGGGGGGGGGGGGGGGGGGGGGGGGGGGGGGGGGGGGGGGCGGGGGGGCFGGGGGGGGGGGGGGGGGGGGGGGGGFFGGGGGGFGCDFGGGGGGGGGGGGGFGGGFGGGGGGGGGGGGGGGGGGFFGGGGGGFDGDFGGCAFGEC@@FGGGGGGGGCGGGGGGGGGGGGCGGCCF5CFGGGGGCFGFGGFCGGFCGFGC5CE8:EGGGG?E*:C3?9CCFF4CFCFGFGGFGFD7FF*20<FF7
@M03152:184:000000000-AWYW1:1:2106:19384:18842 1:N:0:TATGCAGTATACCTGT
AAGCTCGTAGTTGAATTTCGGGATCAGTACGCTGGTCATGCCTTCGGTATGTACTGGTGTCACTGGTTCCTCCCTTCTGAAGAACCATCATGCCATTAATTTGGTGTGGTGGGAAATCAGGACTGTTACCTTGAAAAAATTAGAGTGTTTAAAGCAGGCTCGCGCCTGAATACATTAGCATGGAATAATGAAATAGGACGTTAATTCTATTTTGTTGGTTTCTAGGATTGACGTAATGATTAATAGGGATAGTTGGGTGGAATTCTCGGGTGCCAAGGAACTCCAGTCACTATGCAGTATT
+
CCCCCGGGGGGGGGGGGGGGGGGGGGGGGGGGGGGGGGGGGGGGGGGGGGGGGGGGGGEGGGGGGFGGGGGGGGGGGGGGGGGGGGGGGGGGGGGGGGCGGGGGGGGGGGGGGGGGGGGGGGGGGGGGGGGGGGGGF<FGGGGGGGGGGGGGGGGGGGGGGDGGGGGGGGGGGGGGGGGGGGGGGGGGGGFG9FGGGGGGGGFGGGGGFGGGGEGGFFGGGFFF?F?DGF99:EGCFGGGGFC9CCG68FF69E9,*A8@:CFF9CC*:=:<C5CC*=ACECC*A@FCE?:?F7>9+<>++
@M03152:184:000000000-AWYW1:1:2106:23812:19044 1:N:0:TATGCAGTATACCTGT
AAGCTCGTAGTTGAATTTCGGGATTAATTTATTGGTCGTGCAATCGTACGTACTGGTATTATTGATTCCTACCTTCTGACGAACCATGATGTCATTAATTTGGTGTTATGGGGAATCAGGACTGTTACTTTGAAAAAATTAGAGTGTTTAAAGCAGGCATACGCTTGAATACATTAGCATGGAATAATGAAATAGGACGTTTGATTCTATTTTGTTGGTTTCTAGGATCGAAGTAATGATTAATAGGGATAGTTGGGTGGAATTCTCGGGTGCCAAGGAACTCCAGTAACTATTCAGTAGC
+
CCCC9FF@FFCFGGGGGGGGGGFGGGFGGGGGGGGGCGEGGCGGGGGGGGGGGGFGGGGGGGGFFFGGGGGGGGGGGGFGGGEGGGGGGGCGGGGGGGGGGGGFGGGGGGC?FEBAFCFFC7FGGGGGGGGGGGGGFE<FFGGGGGGGGGGCFFFFFGEFGGGGCF@EFAFFGFF;?<D9A>AEFGGGGGFGGGGG9DFGCGGGGEGFGGGGGGGGGGGGGAEC;E89BC*:;FG?CG7B@7,=EG6>,;AFG@CC**::*<BCCC+:C*;7;*;4A546:+4*>6B+1AECF+7?EGF++
@M03152:184:000000000-AWYW1:1:2106:24223:19057 1:N:0:TATGCAGTATACCTGT
AAGCTCGTAGTTGAATTTCGGGATCGATGGGTCGGTCATGCCCTCGGTATGTACTGATCCCATTGGTTCTCACCTTCTAAGGAACCATGATGTCATTCGGTTGATGTTGTGGGGAATTAGGACTGTTACCTTGAAAAAATTAGAGTGTTTAAAGCAGGCCAACGCTTGAATACATTAGCATGGAATAATGAAATAGGACATCCGATTCTATTTTGTTGGTTTCTAGGATCGATGTAATGATTAATAGGGATAGTTGGGTGGAATTCTCGGGTGCCAAGGAACTCCAGTCACTATGCAGTAT
+
CCCCCGGCFFGGFGGGGGGGGGGGGGGGGGGFGGGGGGGGGGGGGGGGGGGGGGGGFGGGFGGGGFGGGGFGGGG8FGGGGGFGGGGGGGGGCFFFFGGGGEG?FGGGDFDGGGGDEGGGGGGGGGGGGGGGGGGGGGGGGGDFGDFGGFGFFFFEFDFCGGGGDCGGGGGGGGFFCFGGGGGGDFGFDFGGGGGGGGFGGGG>*<FCEFGGFGFEFGGGFGGGGGGGCFGGFGFF7:F77,,=:91<F6ACG?C7CEG**;+3+1?<CDD7*92++0)0CC+?CC6@F4:<ECG+<7*30
@M03152:184:000000000-AWYW1:1:2106:9164:19246 1:N:0:TATGCAGTATACCTGT
AAGCTCGTAGTTGAATTTCGGGATTAATTTATTGGTCGTGCAATAGTACGTACTGGTATTATTGATTCCTACCTTCTGACGAACCATGATGTCATTAATTTGGTGTCATGGGGAATCAGGACTGTTACTTTGAAAAAATTAGAGTGTTTAAAGCAGGCTCACGCTTGAATACATTAGCATGGAATAACGAAATAGGACGTTTGATTCTATTTTGTTGGTTTCTAGGATCGACGTAATGATTAATAGGGATAGTTGGGTGGAATTCTCGGGTGCCAAGGAACTCCAGTTACTATGCAGTATC
+
CCCCCGGGFGGGGGCGFGGGGGCFG9FGGGGGGFGGGGEGGGGGFFGGGGGGGGGGGGGGGGGGGGGFGDGGGGFGGGGGGEGGGGFGFGGGGGGGFFFGGGFGCFGAFG?FGGEGGEGGGGGGGGGGGA<CGGGGDGEFFGGDGGBGFGGGGACGBCFGG9FGGGGGGGCGFGGDGGGGEFFGFGGFD8EGGCG8@DF=F@@FGGGGFGGGGGGG76:EEGGEC?8,B*3=CC1DCFC7<5=EG?CFFGFGGG98=CED5BGGC9C555=C55:*:8;6*2<6+8<+<=C7CFF++329+
@M03152:184:000000000-AWYW1:1:2106:5028:19350 1:N:0:TATGCAGTATACCTGT
AAGCTCGTAGTTGAATTTCGGGATCAGTACGCTGGTCATGCCTCCGGTATGTACTGGTGTCACTGGTTCCTCCCTTCTGAAGAACCATCATGCCATTAATTTGGCGTGGTGGGAAATCAGGACTGTTACCTTGAAAAAATTAGAGTGTTTAAAGCAGGCTCGCGCTTGAATACATTAGCATGGAATAATGAAATAGGACGTTAATTCTATTTTGTTGGTTTCTAGGATTGACGTAATGATTAATAGGGATAGTTGGGTGGAATTCTCTGGTGCCAAGGAACTCCAGTCACTATGCAGTATT
+
AAACCGGGGGGGGGGGGGGGGGGGFFGGGGGGGGGGGGGGGGGFGGGGGGGGGGGGFGGGGG9FGGGGGFGGGDFGGCFGGGFG8FGGDEGDFG@EFGGGGGGGGGGGG@F@FGGGGGGGGGGGGFFGGGGGGGGEEFGGGGGGGGGGGGGGGGGGGFGGFGG@+@FFFGEGGGGGGFF=@FFC@FGDFFDC,@DGGGGGGGFFFFCFFG9FFFGGGGGGGGGFDF?DECFGGEGDC?EC@F?FFFGFCGFFGF7E**;*1:9C?E9+;CFGGGGGDFFF68:688C:A?FFGC>FFFG++
@M03152:184:000000000-AWYW1:1:2106:6256:19498 1:N:0:TATGCAGTATACCTGT
AAGCTCGTAGTTGAATTTCGAGACCGGTTTACTGGTCGTGCTTTTGTACGTACTGGTATAATCGGTTTCTCTTTTCTGACGAACTATAATGCCATTAATTTGGTGTTTTAGGGAATCAGGACTGTTACTTTGAAAAAATTAGAGTGTTTAAAGCAGGCTCACGCTTGAATACATTAGCATGGAATAACGAAATAGGACGTTTGATTTTATTTTGTTGGTTTCTAGGATCGACGTAATGATTAATAGGTATAGTTGGGTGGAATTCTCGGGTGCCAAGGAACTCCAGTCACTATGCAGTAGT
+
CCCCCGGGGGGGGGGGGGGGGGGGGGGGGGGGGGGGGGGGGGGGGGGGGGGGGGGGGGGGGGGGGGGGGGGGGGGGGFGGGGGGGGGGGGGGGGGGFFGFFGGCFGGGGGGGGGFGCFGGGGGGGGFGG,FFE<?A8CFFFGGGGGFFFGGGGGGGGFFGFGGGEGGGGGGGGFGGGGGGF8FDFFGFGDEBFFGGGGG7DFEFFFGGGGGFG9EG@FGFGCGF?F6,,*6;CCFCFFF7EG7ECBF,1=B9EG96:=C789E6:FB*55*/3>+075:CCFGD8+<+<?E+<*2<:C:++
@M03152:184:000000000-AWYW1:1:2106:10564:19568 1:N:0:TATGCAGTATACCTGT
AAGCACGTAGTTGAATTTCGGGATCAGTACGCTGGTCGTGCCTTTGGTATGCACTGGTGTCACTGGTTCCTCCCTTCTGAAGAACCGTCATGCCATTCAGTTGGTGTGGCGGGGAATCAGGACTGTTACTTTGAAAAAATTAGAGTGTTTAAAGCAGGCTCGCGCTTGAATACATTAGCATGGAATAATGAAATAGGACGTTTGATCCTATTTTGTTGGTTTCTAGGATCTACGTAATGATTAATAGGGATAGTTGGGTGGAATTCTCGGGTGCCAAGGAACTCCAGTCACTATGCAGTAT
+
CCCCCGGGGGGGGGGGGGGGGGGGGGGGGGGGGGGGGGGGGGGGGGGGGGGFGFGEGGGGGGGGGGGGGGGGGGGGGGGGAFFGFGGGGGGFGGGGGGGGGGGGGGGGGGGGGGGGGGGGGGGGGGGGGGGGGGGGGGDE<DFGGGGGGGGFF><FCFCFF+:@FEGFGDA9FFFGGGGFFGGFFBDF@F9FFGGFF@FC@FGE?C;F;<BCFGF:CCCEGGFGCFGFFC9FF5*A:57+CGDF7:7?*6<?+<C9ED:*:/<@E9C93A8***9DF@3*:2C7C8:<+9?FGG*??+2+3
@M03152:184:000000000-AWYW1:1:2106:6445:19613 1:N:0:TATGCAGTATACCTGT
AAGCTCGTAGTTGAATTTCGGGATCAGTACGCTGGTCGTGCCTTCGGTATGCACTGGTGTCACTGGTTCCTACCTTCTGAAGAACCATCATGCCATTCAGTTGGTGTGGCGGGGAATCAGGACTGTTACTTTGAAAAAATTAGAGTGTTTAAAGCAGGCTCGCGCTTGAATACATTAGCATGGAATAATGAAATAGGACGTTTGACCCTATTTTGTTGGTTTCTAGGATCGACGTAATGATTAATAGGGATATTTGGGTGGAATTCTCGGGTGCCAAGGAACTCCAGTTACTATGCAGTAT
+
@CCC@CFEEFGGGGFFGGFGGGGGGGGGGGGGGGDFGGGGGGCEGGGGGGGGGGGGGGFGGFGGGGGGG@FGGGGGGGGGGGGGFG@FGGGGGGGGGGGE<FFFFFGGD@CFEGCFGGFGGCCFGGGGGFGGF<,BFD7FGGG<FGFGGFGCG9CGGGEGGGGD<F7F7,@EC9@FFGG;DFFFCGGGGGCGFF;C:CF:CFGGC9FGF+CEGGCEFC5:8FDG;C?+?+:***=85CDC97?+:<CCG6<*+2+<9C**:8A+6+2+95ECCDFGC5@F6*+:0<FG+9A@9FFFFCF7<
@M03152:184:000000000-AWYW1:1:2106:17678:19625 1:N:0:TATGCAGTATACCTGT
AAGCTCGTAGTTGAATTTCGGGCCCGACTGAGTGGTCTTGCCTCGTTGCAAGCACTGCTCCGGTTGGGTCTTTCCTTCTGGTTAACCAGCTGCCCTTCACTGGGTCGGCTGGGGCTCCAGGACTTTTACTTTGAAAAAATTAGAGTGTTCAAAGCAGGCAGTTTTAGCTTGAATACATTAGCATGGAATAATAAAATAGGACTTTGGTTCTATTTTGTTGGCTTCTAGGACCGAAGTAATGATTAATAGGGATAGTTGGGTGGAATTCTCGGGTGCCAAGGAACTCCAGTCACTATGCAGT
+
CCCCCGGCCFEGGGFGGGGGGGGGGGGGGGGGGGGGGGGGGGGGGGGGGGGGGGGGGGGGGGGGGGGGGGGGGGGGGGGGGGGGGGFGFGGGFGGGGGGGGGFGGGGGGGGGGGGGGGGGGGGGGGGGGGGGG9EFGFGGGGGGGGGGGGGF9B8FGGGGGGGGGGGFGGGGGGFGGGGGGGGGGC@FGGGGGGGGGGFFFCFCF9BGFFGGGCFGGGGGGGGGGGGG?FCEEGGEGGGGGC9E79EEGFF6F6EEGG7E88C>?FGGGFD3*9)7CBFGG8C*8:@FCFGGCFGG++2<0
@M03152:184:000000000-AWYW1:1:2106:17397:19671 1:N:0:TATGCAGTATACCTGT
AAGCTCGTAGTTGAATTTCGGATCTGGTTGGGTGGTCCGCCTGACGGCGTGTTTACTGCTTGACCGGGTCTTGCCTCTTAGTGAACCGGTGTGTTCTTTATTGAATGCATCGGGGAACTGGGACTTTTACCTTGAGAAAATTAGAGTGTTCAAAGCAGGCCTATGCCTGAATACATTAGCATGGAATAATAAAATAGGACGTGTGGTTCTATTTTGTTGGTTTTTAGAACTGCCGTAATGATTAATAGGGTTAGTTGGGTGGAATTCTCGTTGCCAAGGAATTCCATTCACTATGCAGTAT
+
CCCCCGGGEGFGGGDFEGGGGGGGGGGCFGDGGGGGGGGGGGGCFGGGGGGGGGGGGGGGGGGGGGGGGGGGGFFGGFGGGGDGGGGGGGGGGGFGGGGFFGAEEFF9EAEECF74FEGCFG?CFAFGGGCFFCAFDFFGGGDEDFFFFDFGGGGDFGGGGGE99,>FEGCC=FECFFFGFB:E7AEFFDG9C>@>@7FF@G>FGGF8EC@FFF@FF6,88>CF@F,?BBFCGCCCGGG7FG?FDFGGF6)**0=>+<:8CE59CF+3:C*98CFD?>FCG+<>?++3389++:*3<?:+3
@M03152:184:000000000-AWYW1:1:2106:14062:19725 1:N:0:TATGCAGTATACCTGT
AAGCTCGTAGTTGAATTTCGGGGTCAGTAGGTCGGTCGTGCCACCGGTATGAACTGGCTTCACTGATTCCTCCCTCTTGTAGAACCGTGATGCCATTAATTTGATGTTGCGGGGAAACAGGACTGTTACTTTGAAAAAATTAGAGTGTTTAAAGCAGGCTAACGCTTGAATACATTAGCATGGAATAATGAAATAGGACGTCGATCTTATTTTGTTGGTTTTCTAGGGTTGACGTAATGATTAATAGGGATAGTTGGTTGGAATTCTCGGTTGCCAAGGAACTCCAGTAACTATGCAGTTT
+
CCCCCGGGGGGGFGGGGFGGGGGGGGGGGGGGGGGGGGGGGGGGGGGGGGGGGGGFGGGGGGGGFGGGGGGGGGGGGGGGGGGGGGGGGGGDFG<FGEFFGGGGGGGGFGGGGGGGGGGGGGGGGGGFGGGGGGGGEGEGFFGGGGFFEFGGGFCGFDFFGGGGGGGGGGGGGFFFGGFFGGFFFFFGGGCEFAFG,7?C1>FCCFFGGFFGFFFGG5EEGGGGFCFFFGGCF>BFGGGFGG+1:9+<;65*8CGGG*;?867CC+<+*:*/:<77CFFGGC?DDC+0+*+<+CF7?C:+3
@M03152:184:000000000-AWYW1:1:2106:9771:19773 1:N:0:TATGCAGTATACCTGT
AAGCTCGTAGTTGAATTTCGGGATCAATACGTCGGTCGTGCCTCGGTACGTACTAACGTCATTGACTTCTCCCTTCTGACGAGCCGTGATGTCATTAGTTTGGTGTTACGGGGAGTCAGGACTGTTACTTTGAAAAAATTAGAGTGTTTAAAGCAGGCAATCGCTCGAATACATTAGCATGGAATAATGAAATAGGACGTTCGAACCTATTTTGTTGGTTTCTAGGATCGACGTAATGATTAATAGGGATAGTTGGGTGGAATTCTCGGGTGCCAAGGAACTCCAGTCACTATGCAGTATC
+
CCCCCGGGGGGGGGGGGGGGGGGGGGGGGGGGGGGGGGGGGGGGGGGGGGGGGGGGGGFGGGGGGGGGGGGGGGGGGGGGGGGGGGGGGGGGGFGGFGGGGGGDFGGGGGGGDFGGGGGGGGGGGGGGGGGGGGGGFDFFFGGGGGGGFGGGGGFGGGGGGCGGGGGGGGGGGGGGGGGGGGGGGGGGGGGGGGGGGGGGGGGGGGGGGGGGGGGGGGGGGGGGGGDGGGGGGCFGGFGCFGGFGFGGGCAGGGFGC58EFD7CCGFGGGGGE<FFF>>FCEDGF?EGGF?EC*C93<72+
@M03152:184:000000000-AWYW1:1:2106:20133:19836 1:N:0:TATGCAGTATACCTGT
AAGCTCGTAGTTGAATTTCGAACCTGGTCGGGCGGTCTGCCTTACGGTACGTACTGTCTGGCCGGGTTCTACCTCTTGGTGAGCCGGCATGCCCTTAATTGGGTGTGTCGGGGAACCAGGACTTTTACCTTGAGAAAATTAGAGTGTTCAAAGCAGGCCTTTGCCCGAATACATTAGCATGGCATAATAAAATAGGACGTGCGGTTCTATTTGTTGGTTTCTAGAGTCGCCGTAATGATTAATAGGGATAGTTGGTTGGAATTCTCGGGTGCCAAGGAACTCCAGTCACTATGCAGTAACC
+
CCCCCGGGGGEGGGGGGGGGGGGGGGGFGGGGGGGGGGGGGGGGGGGGGGGGGGGGGGGGGGGGGGGGGGGGGGGGGGGGGGGGGGGGGGGGGGGGGGGGGGGGDGGGGEGGGGGGFGGGFGCFGGGGGGGGFG8FGGGGGGGGGGGFCFFGGGGGGGGFGGGGGGGGGGFDGGG;CFGGGGGGGGGGGGGFGGGGGFGF7FGGGGGGGGGCGGGGFC8EGFCFFFGGEGGGC5?CGEGCFFFGF?F66::EG7C*2:5C?EC@FFE55:ED*:*/5<@F++<9CFGGFFC?C*2<++*++
@M03152:184:000000000-AWYW1:1:2106:16603:19896 1:N:0:TATGCAGTATACCTGT
AAGCTCGTAGTTGAATTTCGGAATGCGTCTGGTCAAAGCTCGTCCTTGTGGCGTGGCTGGACTGGCGTTTCCTATCTTACCGATAGTGAGGCAACTCGCTTCGGATCATTTACTTTGAAAAAATTAGAGTGTTCAAAGCAGGCGTAACCTTGCCATTGAATATTACAGCATGGGATAATAGAATATGACGTTGGTCTTATTTTGTTGGTTTCTAAGGCTGATGTAATGATTAATAGGGATAGTTGGGTGGAATTCTCGGGTGCCAAGGAACTCCAGTCACTATGCAGTATCTCCTATGCCG
+
CCCCCGGFFGGGFGGGGGGGDGDGGGGGGGGGGGGGGGGGGGGGGGGGGGGGGGGGGGGEGFFGGGEGGGGGFFGGGGGGG>FGGDGEFFGGGGGGGFFGGGGGFDGFDFGGGGGGGGFGGGGGGFFGGGGGGGGGGFFGDFEGGGGGGGFFGGGGGFFGGGGGGAA=FGGGGGGGGGC;<<FEGGGCC>BFGGGGGFGGGGGCFGG@GCGFF;@CCFGGFF;BEBFF;CGGDF9CGFGGGFFGG+>GGD:+CC++A5*CEGGGC6**9?8<F<CFC@?F?9?C999C+*+<2*:9C9:F*
@M03152:184:000000000-AWYW1:1:2106:8768:19963 1:N:0:TATGCAGTATACCTGT
AAGCTCGTAGTTGAATTTCGGATCTGGTTGGGTGGTCCGCCTGACGGCGTGTTTACTGCTCGACTGGGTCTTGCCTCTTGGTGAACCGTTGTGTTCTTTATTGAATGCATCGGGGAACCAGGACTTTTACCTTGAGAAAATTAGAGTGTTCAAAGCAGGCCTATGCCTGAATACATTAGCATGGAATAATAGAATAGGACGTGTGGTTCTATTTTGTTGGTTTTTAGCGCTGCCGTAATGATTAATAGGGATAGTTTGGTGGATTTCTCGGGTGCCAAGGAACTCCAGTCACTATGCAGTT
+
CCCC<F-6BFGGFGGDFFCFFG,CDFFEFCEEFGGGGGEEFGFF@CEE7CEFGFDGG9FFFGGGGCF8FGFGFGGDDGGGGGFGCGGGGGEB:EFGGGFFDFGAEFEGGGG+++@>FFDFGE7<EFDFCFGGF?<<<CC<DGFFAFFF9C@FGGFFGDFGEGGG,<D=3<FE=A>CFAEG9D=E@:E9FGGGCGGG:,EF@F@>@7<D9FBFFGGGGGGFGGGGG,,,1**38BBCE5CC9FC++;+C+75C*9<+1<*;C**++3++2::3/7C0+0./*0:<FC86?690<7:+2+0<+
@M03152:184:000000000-AWYW1:1:2106:23637:19995 1:N:0:TATGCAGTATACCTGT
AAGCTCGTAGTTGAATTTCGAACCTGGTCGGGCGGTCTGCCTTACGGTACGTACTGTCTGGCCGGGTTCTACCTCTTGGTGAGCCGGCATGCCCTTAATTGGGTGTGTCGGGGAACCAGGACTTTTACCTTGAGAAAATTAGAGTGTTCAAAGCAGGCCTTTGCCCGAATACATTAGCATGGCATAATAAAATAGGACGTGCGGTTCTATTTTGTTGGTTTCTAGGGTCGCCGTAATGATTAATAGGGATAGTTGGGTGGAATTCTCGGGTGCAAGGAACTCCAGTCACTATGCAGTATCT
+
CCCCCFGGGGGGGGGFGGGGGGGGGGGGGGGGGGGGGGGGGGGGGGGGGGGG9DFEFGGCFGGGDGGGGGGGGGGGGGGGGGGGGGGGGGGGGGGGGFGGGGGGGGGGGGGGGFGGGGGGGGGGGGGGGGGGGBDFGGGGG8DCFCGGFGGGGGGGGGCGFFCFGGGGGGGGGEF9,BCFGFFFGGGGCF@FFFFCGBF:7F<F<FEF?FGGEFGGF5BFF?9?79*<FCEGGGGGGGGGF+:CCF+:**8EFGCF=7CEC6E?:?C5*/;)1C>F*7F6<96769+<:@9@C7:+<CC+3
@M03152:184:000000000-AWYW1:1:2106:11067:20099 1:N:0:TATGCAGTATACCTGT
AAGCTCGTAGTTGAATTTCGGGATCAATATGTCGGTCGTGCCTCGGTACGTACTGGCATCATTGGTTTCTCCCTTCTGATGAACCATGATGCCATTAATTTGGTGTCGTGGGGAATCAGGACTGTTACTTTGAAAAAATTAGAGTGTTTAAAGCAGGCTCACGCTTGAATACATTAGCATGGAATAATGAAATAGGACGTTTGATTCTATTTTGTTGGTTTCTAGGATCGACGTAATGATTAATAGGGATAGTTGGGTGGAATTCTCGGGTGCAAAGGAACTCAATTCACTATGCAGGATC
+
CCCCCECFEFFFGFCEFEGGGDBFGGGGGGGGFFEE7@FGDGGGGGGGGGGGFFEFFFFG@FGGGGGGGGEFCEFGFGFFEFGG@@EAEF<E<@FE9,6E<<FFFFCEFC7FCFGFBAF=,+BFGEFFGGGGGAEE=:EGGGCFAF@F@FE<FECFFFGGDECCC7FGGG,@DCF;F<FGG8FFDFGGFGGGGGAEA7++8<:@@FEGGGGG9,DFE>CFC,D;A,,6,>:EE:>@F,=CGFFCD,,:6A56CCC+8C7B89FFFG+27*;75**2<)5**+0*++3+3*<+3*:++**++
@M03152:184:000000000-AWYW1:1:2106:3743:20110 1:N:0:TATGCAGTATACCTGT
AAGCTCGTAGTTGAATTTCGAACCTGGTCGGGCGGTCTGCCTTACGGTACGTACTGTCTGGCCGGGTTCTACCTCCTGGTGAGCCGGCATGCCCTTAATTGGGTGTGTCGGGGAACCAGGACTTTTACCTTGAGAAAATTAGAGTGTTCAAAGCAGGCCTTTGCCCGAATACATTAGCATGGCATAATAAAATAGGACGTGCGGTTCTATTTTGTTTGTTTCTAGAGTCGCCGTAATGATTAATAGTGATAGTTGGGTGGAATTCTCGGGTGCCAAGGAACTCCCGTCACTATGCAGTCTT
+
CCCCCGG+@DFCGGGGGGFGGFCGGGFGGGGGGG7FGGGGGGGGGGGGGGGGFGGF@FFFGGGGGGGGGGGGCEGFGGGGGFDDFGGGGGGGFGG8FCGGGG?=FFDEFGGDGFG7FDDCFGGGGGG9,=FFAFFGFBFGGCFGGGGGGGFGGGGGGGDFGGGG9CFEGFCFFGG@?D9BAF:DCFCFFGGFFFCFGGCFFCED*<CC?@CFCGGF7?<99CG?9+?F?5*=CGDEGF99C79<*<+<297+A9+<ECGC>+<8A?FCFCCGGC7615)A6<+**2;8:>ECEDF++<6++
@M03152:184:000000000-AWYW1:1:2106:14380:20189 1:N:0:TATGCAGTATACCTGT
AAGCTCGTAGTTGAATTTCGGGATCAATTTATTGGTCGTGCAATCGTACGTACTGATGTTATTGATTCCTACCTTCTGACGAACCATGATGTCATTAATTTGGTGTCATGGGGAATCAGGGCTGTTACTTTGAAAAAATTAGAGTGTTTAAAGCAGGCTCACGCTTGAATACATTAGCATGGAATAACGAAATAGGACGTTTGATTCTATTTTGTTGGTTTCTAGGATCGACGTAATGATTAATAGGGATAGTTGGGTGGAATTCTCGGGTGCCAAGGAACTCCAGTCACTATGCAGTACT
+
CCCCCGGGGGGGGGGGGGGGGGGGGGGGGGGGGGGGGGGGGGGGGGGGGGGGGGGGGCGGFGGGGGGGGGGGGGGGGGGGGGGGEGGGGGGFGGGGGGGGGGGGGGGFFGGGGGGGGGGGGGGGGGGGGGGGGGGGGEGGGGGGGGGGGFGGGCGGFDECCGGGECGEAFGEDFGGGGFFFGGGGGGGGEGGGGFFFFGGFFG9CFFGAFFGGCGCFCEGGAF;FGCF,>4::BEGGGEF7A?E>FGC6CFGG7,:8:CCF9CG@F955CC3E*7CFFFGCFGCFGC6EFGCC7*39C7++
@M03152:184:000000000-AWYW1:1:2106:13176:20249 1:N:0:TATGCAGTATACCTGT
AAGCTCGTAGTTGAATTTCGGGATCAGTACGCTGGTCGTGCCTTCGGTATGCACTGGTGTCACTGGTTCCTCCCTTCTGAAGAACCGTCATGCCATTCAGTTGGTGTGGCGGGGAATCAGGACTGTTACTTTGAAAAAATTAGAGTGTTTAAAGCAGGCTCGCGCTTGAATACATTAGCATGGAATAATGAAATAGGACGTTTGACCCTATTTTGTTGGTTTCTAGGATCGACGTAATGATTAATAGGGATAGTTGGGTGTAATTCTCGGGTGCCAAGGAACTCCAGTCACTATGCAGTAT
+
CCCCCGGFGFGGGGGGGGGGGGGGGGGGGGGGGGGGGGGGGGFGGGGGGGGGGGGGGGGGGGGGGGGGGGGGGGGGGGGGGGGGGGGGGGGGGGGGGGGGGGGGGGFGGFFGGGEGGGGGGGGFGDFGGGGGGGGGGGFFGGFFD<>FFGGFFDGCCCCFG7FFGCFFFGCFFGFGC;FFGGGFGFGFFGCGGGGGFGFFCCFE9FFGGFGGGGGFG8CCEG9FF9CCCC5C:C*CCCFCF7+<;2:?*08:CE:7CCCE*2<CF:E?55:>?D47F>3C?;7CC??FC999ECC79CD+3
@M03152:184:000000000-AWYW1:1:2106:6355:20486 1:N:0:TATGCAGTATACCTGT
AAGCTCGTAGTTGAATTTCGGGGTCAGTAGGTCGGTCGTGCCAACGGTATGAACTGGCCTCACTGATTCCTCCCTCTTGTAGAACCGTGATGCCATTAACTTGGTGTTGCGGGGAAACAGGACTGTTACTTTGAAAAACTTAGAGTGTTTAAAGCAGGCTAACGCTTGAATACATTAGCATGGAATAATGAAATAGGACGTCGATCTTATTTTGTTGGTTTCTCGGGTTGACGTAATGATTACTAGGGATAGTTGGGTGGAATTCTCGGGTGCCAAGGAACTCCAGTAACTCTGCAGTATC
+
CCCC9-B@-DCEFGGGGAFCG:FCEEFGGGCE-@+@@FF;:FFCF:+CCD@EFGGGGCFFF8CC<EECFAEG<8E,EFGGGA,<C<FF8FFGFD@F?C,FFDC=FDGG8FCFGCFE,=BEAAFDFEG<FGGG<,F,B8+5,5C,,,:DFFFGF,,>,B=FFG8:@3:DF<FGGGDCA,5E9FDCAGGCGFDC,3@C<CGE>B>@:F@FDFF,BF7FCC88@EF,/CEGGG++=EF*/=+11>3A:<65:E)+<<7C*CE8;2CCF7CE35*71**7CF4*A6C4+<2+000+3:>+7<7++
@M03152:184:000000000-AWYW1:1:2106:11241:20528 1:N:0:TATGCAGTATACCTGT
AAGCTCGTAGTTGAATTTCGGGGTCAGCATGTCGGTCGTGCCACAGGTACGTACTGGCGTTGCTGATTCCTCCCTCTTGACGAACCGTAATGCCATTAATTTGGTGTTGCGGGGAATCAGGACTGTTACTTTGAAAAAATAGAGTGTTTAAAGCAGGCATGCGCTTGAATACATTAGCATGGAATAATGAAATAGGACGTTCGATCCTATTTTGTTGGTTTCTAGGATTGACGTAATGATTAATAGGGATAGTTGTGTGGAATTTTCGGGTGCCAAGGAACTCCAGTCACTATGCAGTATT
+
CCCCCGGGGGGGGGGGGGGGGGGGGGGGGGGGGGGGGGGGGGGGGGGGGGGGGGGGGGGGGGGGGGGGGGGGGGGGGGGGGGGGGGGGGGGGGGGGGGGGGGGGGGGGGGGGGGGGGGGGFGGGGGGGGGGGGGGGGGGGGGGGGGGGGGGGGGGGGGGGGGGGGGGGDGDGGGGGGGGGGFGGGGEFF;EFGGFGEC@FGGGGFFGFFGGGD,<FG>EGGDGCG?>BCCCG=EGCFFCFFG7:F96=6FFDGCF+*AG5C+<<+<C57:8);CF*=F@EEFCC++<C9=C<?*C77C7++
@M03152:184:000000000-AWYW1:1:2106:7199:20530 1:N:0:TATGCAGTATACCTGT
AAGCTCGTAGTTGAATTTCGGGCGCCGGACTCTTGTCGGCCTTAGCGGCATGTACGGGAGGGGCGGGGCCCTTTTTTTAGTAGGGCCGAGCGGAAGCTTGGGCGGACTAAACATTTACTTTGAAGAAATTAGAGTGATTAAGACAGGCGAAAGCCGGAATATATTAGCATGGAATAATAGAATAGGACTTTGGGACTATTTTGTTGGTTGAAGGACCGAAGTAATGATTAATAGGGATAGTTGGGTGGAATTTTCGGGTGCCAAGGAACTCCAGTCACTATGCAGGATCTCTTATGCCGTC
+
CCCCCGGGGGGGGGGGGGGGGGGGGGGGGGGGGGGFGGGGGGGGGGGGGGGGGGGGGGGGGGGGEEGGGGGGGGGGGGDFEFGGGGGGDGGGGGGDGEGGGGFGGCCFGGGFGGGF@FCGG9FGGGGGGGGFGF:FGGGGG?<FFCF>EDEGGFGGGDGGGGF?FFFGC@CCFFC+<FE++<97@EG?6<EEGGGGGF?FGGEFGC5CG*0<AFC6>GGEEGGGG?9<<+<CF+:FFGFGGGC65;*:2<?7+308:7*1;;+A=5@C<6<6CFC9<8=FEEFFF**+<9<+3::+:<):*
@M03152:184:000000000-AWYW1:1:2106:14906:20617 1:N:0:TATGCAGTATACCTGT
AAGCTCGTAGTTGAATTTCGGGGTCAGTAGGTCGGTCGTGCCAACGGTATGAACTGGCCTCACTGATTCCTCCCTCTTGTAGAACCGTGATGCCATTAACTTGGTGTTGCGGGGAAACAGGACTGTTACTTTGAAAAAATTAGAGTGTTTAAAGCAGGCTAACGCTTGAATACATTAGCATGGAATAATGAAATAGGACGTCGATCTTATTTTGTTGGTTTTTAGGGTTGACGTAATGATTAATAGGGATAGTTGGGTGGAATTCTCGGGTGCCAAGGAACTCCAGTCACTATGCAGTATT
+
CCCCCGGGGGGGGGGGGGGGGGGGGGGGGGGGGGGGGGGGGGGGGGGGGGGGGGGGGGGGGGGGGGGGGGGGGGGGGGGGGGGGGGGGGGGGGGGFGFGGGGGGGGGGCFEGGGGGGGCGGGGGGGGFGGGGFGGGGFDGGGGGGGGGGGGGGGGGGGGGGGGGGGGGGCFGGGGGGDG;CFGGGGGGG9EFFFG9EE@><>F@CFFGGGGGGCEFFCEEGGGBFF5CGDCC8*3:CGF:9@EE7@+7CC@GGGGCEECCFGGGGGG*CCGGG4*6*<<?6<CC8@CF??G9FC0?+<*++
@M03152:184:000000000-AWYW1:1:2106:17946:20625 1:N:0:TATGCAGTATACCTGT
AAGCTCGTAGTTGAATTTCGGGGTTAGTAGGTTGGTCATGCCTCTGGTATGTACTGGTCTCACTGATTCCTCCTTCCTGATGAGCCGTAATGCCATTAATTTGGTGTTGCGAGGAATCTGGACTGTTACTTTGAAAAAATTAGAGTGTTTAAAGCAGGCTAACGCTTGAATACATTAGCATGGAATAATGAAATAGGACGTTCGATCCTATTTTGTTGGTTTCTAGGATTGACGTAATGATTAATAGGGATAGTTGGGTGGAATTTTCGGGTGCCAAGGAACTCCAGTAACTATTCAGTAT
+
CCCCCGGGGGGGGGGGGGGGGGGGGGGGGGGGGGGGGGGGGGGGGGGGGGGGGGGGGGGGGGGGGGGGGGGGGGGGGGGGGGGGGGGGGGGGGGGGGFDGGGGGFCFGGGGGGGGFGGGGGFGGGGGGGGGGGFGGGGGGGGGGGGGGGGGGGGGGGGDGGGFGGGGGGGGGFCFGGGCEFFCGEDFGGGGGGGGGGFGGGGG7CFGGGGGGGGGGGGCEFF,ECFG?DG6:A5>:=?F:C@FGGC9FF,?C?CFGG5BCCF9CF+?48C*;*:8@7AA=72AF+0+<+9<C9>*3+9><<
@M03152:184:000000000-AWYW1:1:2106:12167:20663 1:N:0:TATGCAGTATACCTGT
AAGCTCGTAGTTGAATTTCGAACCTGGTCGGGCGGTCTGCCTTACGGTACGTACTGTCTGGCCGGGTTCTACCTCTTGGTGAGCCGGCATGCCCTTAATTGGGTGTGTCGGGGAACCAGGACTTTTACCTTGAGAAAATTAGAGTGTTCAAAGCAGGCCTTTGCCCGAATACATTAGCATGGCATAATAAAATATGACGTGCGGTTCTATTTTGTTGGTTTCTATAGTCGCCGTAATGATTAATAGGGATAGTTGGGTGGAATTATCGGGTGCCAATGAACTCCAGTCACTATGCAGTATT
+
CCCCCGFFGGEGGGGGGGGCFFGGGGGGGGG7CCGEGGGGGDGDGGGGEGGGEGGFGFE,9FFGGGGGGGEGGGGGGGCEEAFGGGGGGGG8EEFFGGGGGFF7FCCGGGGGG:F@D=>7BF=5FGFEFE,,,:,3DC3=,BFGGGCCGEGE@<F,D7@FFGCFGGG@:*>FFGDAB,>FG7FGGC,@,B?FGF,6BF:=C<::1<FC?BFECB8BFGGCF?EF+5+5?CE*?8:8:<++3++07C6C*070<@F6:1*/*++<+<<*/=83**:*+9*<++2<F6+3C=FCC:70++*++
@M03152:184:000000000-AWYW1:1:2106:5028:20763 1:N:0:TATGCAGTATACCTGT
AAGCTCGTAGTTGAATTTCGGGATTAATTTATTGGTCGTGCAATAGTACGTACTGGTATTATTGATTCCTACCTTCTGACGAACCATGATGTCATTAATTTGGTGTCATGGGGAATCAGGACTGTTACTTTGAGAAAATTAGAGTGTTTAAAGCAGGCTCACGCTTGAATACATTAGCATGGAATAACGAAATAGGACGTTTGATTCTATTTTGTTGGTTTCTAGGATCGACGTAATGATTAATAGGGATAGTTGGGTGGAATTCTCGGGTGCCAAGGAACTCCAGTCACTATGCAGTATT
+
CCCCCFBCFGGGGGGGGGGGF>EGGGFGGGGGGGGGGGGGGGFGGGGGGGFGGGGFGGGGGGFFEFFGGGGG?FGFCFGGG7:CFGGGGGGCGGGGGGGGGFGGGGGGFCCGGFGFFGGGGGFCFGGGGGGCFGGFCEGGGGGGGGGGGGGGGGDGGGGGGGGGGGGGFGGGGGGGGDEFGGGGGGGGGGDFFDGGGGGGGG7DDCCCFGGGGGFGF6C8DDFGFGCF@E6@EGFGGG::C<CFC7FGGGFGGGGDCEG>8CBFCFCCCC8C=<FFC>FGEF+9CGGC:AF;CGCF7F7<+
@M03152:184:000000000-AWYW1:1:2106:15327:20840 1:N:0:TATGCAGTATACCTGT
AAGCTCGTAGTTGAATTTCGGGATCAGTACGCTGGTCGTGCCTTTGGTATGCACTGGTGTCACTGGTTCCTCCCTTCTGAAGAACCGTCATGCCATTCAGTTGGTGTGGCGGGGAATCAGGACTGTTACTTTGAAAAAATTAGAGTGTTTAAAGCAGGCTCGCGCTTGAATACATTAGCATGGAATAATGAAATAGGACGTTTGATCCTATTTTGTTGGTTTCTAGGATCGACGTAATGATTAATAGGGATAGTTGGGTGGAATTCTCGGGTGCCAAGGAACTCCAGTCATTATGCAGTAT
+
CCCCCGGGGGGGGGGGGGGGGGGGGGGGGGGGGGGGGGGGGGGGGGGGGGGGGGGGGGGGGGGGGGGGGGGGGGGGGGGGGGGGGGGGGGGGGGGGGGFGGGGGCFGGGGGGGGGGFGGGGGGCFGF<FF9FFFGGFGGGFGGGGGGGGGGGFEDFGG7FFGCCGGGGFFGGFGC<F9FGGGG7FGGGFGGFGDG?FGCGEGGFDC<+?7CCC9;CGGFGGGBCGFFFFFGGGGE5:7F9C+<0*<<F620:<@?F6=EGGC69F+AF*:85*10C+))*::0?88+39@+23**+++*++
@M03152:184:000000000-AWYW1:1:2106:14968:20859 1:N:0:TATGCAGTATACCTGT
AAGCTCGTAGTTGAATTTCGGGATCAATACGTCGGTCGTACCTTCGGTACGTACTAACGTTATTGATTTCTCCCTTCTGACGAACCGTGATGTCATTAATTTGATGTTACGGGAAGGTCGGGCTGTTACTTTGAAAAAATTAGAGTGTTTAAAGCAGGCAATCGCTCGAATACATTAGCATGGAATAATGAAATAGGACGGTCGAACCTATTTTGTTGGTTTCTAGGATCGACGTAATTATTAATAGGGCTAGTTAGGTGGAATTCTCGGCTGCCAAGGAACTCCAGTCACTCTGCATTAT
+
@CCCCFBFEGGGFFFFFFEEFGGGG8FFFCGEG7@FGGGGFFFFFGDGEGGEEGGFGFFFGGGGGGGGGFDC@EFGGGGCC@FGGG:FGGGGGGGGGE9CEFCEFGGGGFFE7+:C+:,8F:@FFE?FGG<FF<EFGG@FAFECGG9ADCFGGGGED<F=>F8<7FF7:BEGEFCF<FCFGACGCFFCE,7@@9,37@>>*>C:CFGGCFGGGGGD<>8;:6BC;3++?F**3=EDGC+<@+11:>+=C*022<C+<*<+@8:9<700***1?CFD+5>6A*<:C6:CFF?F+:*<<+23<
@M03152:184:000000000-AWYW1:1:2106:11732:20872 1:N:0:TATGCAGTATACCTGT
AAGCTCGTAGTTGAATTTCGGGATCAATACGTCGGTCGTGCCTCGGTACGTACTAACGTCATTGATTTCTCCCTTCTGACGAGCCGTGATGTCATTAATTTGGTGTTACGGGGAGTCAGGACTGTTACTTTGAAAAAATTAGAGTGTTTAAAGCAGGCAATCGCTCGAATACATTAGCATGGAATAATGAAATAGGACGTTCGAACCTATTTTGTTGGTTTCTAGGATCGACGTAATGATTAATAGGGATAGTTGGTTGGAATTCTCGGGGGCCAAGGAACTCAAGTCACAATGCAGTTCC
+
CCCCCGGGGGGGGGGGGGFGGGGDDFGFGGGFFFGGGGGGGGGGGDGGGGGGGGFGGGEFGGGFEFGEFFGGGGGGGFGGEGGGGGFGCGGGGGGGGGGGGGFC=FCDFGGGG7FCG?EFFGGFGGGGCGGGGFGAFGFG,BF<FFGGGGFGGGCGGGG?=FGF8FEG,@@FFG@@C7;@C7<CCCFGGGFEFEC8@>CGGFECFGGG6CFG9FB778C8:,CC9,<C<*1*=:8*/+19AC9@DCFG*7.+51+>/:1??+3<9+0*1*/)1)5>C>)**+<*++<++*++3*99++*++
@M03152:184:000000000-AWYW1:1:2106:6099:20931 1:N:0:TATGCAGTATACCTGT
AAGCTCGTAGTTGAATTTCGGGATCAGTACGCTGGTCGTGCCTTCGGTATGCACTGGTGTCACTGGTTCCTCCCTTCTGAAGAACCGTCATGCCATTCAGTTGGTGTGGCGGGGAATCAGGACTGTTACTTTGAAAAAATTAGAGTGTTTAAAGCAGGCTCGCGCCTGAATACATTAGCATGGAATAATGAAATAGGACGTTTGATCCTATTTTGTTGGTTTCTAGGATCGACGTAATGATTAATAGGGATAGTTGGGTGGAATTCTCGGGTTCCAAGGAACTCCAGTCACTATGCAGTAT
+
CBCCCGGGGGGGGFGGGGGGGGGGGGGGGGGGGGGGGGGGCGGGGGGGGGGGGGGGGGGGGGGGGGGGGGGGGGGGGGGGAFFCGGGGGGGCGGFGFGFGGGGGGGGGGGGGGGFGGGGGGGGFGGGGGGGGGG9C8D7FECFGGGGGFC9EDFC<FGG?8FFFEGGGFCFGFGGGFDEGGF72DEFGFCCFGGCFGBCFFGGGGGGGGGFGGFFGFFF*ACB9?+92>8B=EEEFF5ECCFGGGGGGG*;0@GFF6:8?E>+CG?+295C*/1*29=:*:8E*<@FGE9AFGFF?<::C<
@M03152:184:000000000-AWYW1:1:2106:19518:20941 1:N:0:TATGCAGTATACCTGT
AAGCTCGTAGTTGAATTTCGAGATCAGTACGCTGGTCGTGCCTTCGGTATGCACCGGTGTCACTGGTTTCTCCCTTCTGAAGAACCGTCATGTCATTAAGTTGGTGTGGCGGGGAATCAGGACTGTTACTTTGAAAAAATTAGAGTGTTTAAAGCAGGCTCGCGCTTGAATACATTAGCATGGAATAATGAAATAGGACGTTTGACCCTATTTTGTTGGTTTCTAGGATCGACGTAATTATTAATAGGGATAGTTGGGTGGAATTCTCGGGTGCCAAGGAACTCCAGTCACTATGAAGTAT
+
CCCCCFGGGGGGGGGGGGGGGGGGGGGGGFGGGGGGGGGGGGGGFGGGGGGGGGGGGGGGGGGFGGGGGGGGGGGGGGGGGGGGGGGGGGGGGGFFGGFFFGGGEGGDGGEGGGGGGGGGGGGGGGGGFGGGFFFFGGEGFFGAF=FGGGDGGGGGGF7FGGGGGGGGGFGFFGGG;FFGGGCF@CCFFC9=>;=<<FCF*=CBF9BFCFFFGF9:+3;=EF;C;+B8BBE8CCEGF5+3<ECGC97C**8A+<C<ED?EED<?F7CCDF5/8>C7CF3:CC?*+0<<A@7C<C7++<>F+
@M03152:184:000000000-AWYW1:1:2106:17671:20964 1:N:0:TATGCAGTATACCTGT
AAGCTCGTAGTTGAATTTCGGGATCAGTACGCTGGTCGTGCCTTCGGTATGCACTGGTGTCACTGGTTCCTACCTTCTGAAGAACCGTCATGCCATTCAGTTGGTGTGGCGGGGAATCAGGACTGTTACTTTGAAAAAATTAGAGTGTTTAAAGCAGGCTCGCGCTTGAATACATTAGCATGGAATAATGAAATAGGACGTTTGACCCTATTTTGTTGGTTTCTAGGATCTACGTAATGATTAATAGGGATAGTTGGGTGGAATTCTCGGGTGGCAAGGAACTCCAGTCACTATGCAGTCT
+
CCCCCGGGGGGGGGGGGGGGGGGGGGGGGGGGGG7FGGGGGGGGGGGGGGGGFGGGGGFGGGGGGGGGGGGFGGGGGGGGGGGGGGGGGGGGGGGGGGGGGGGGGGGGDGGGGGCGGGDGFGGGGGFG9BFGC@DEGGGGGDGD9:EDAFFGGFAFFFCFG7B@FCGG77<FCFEG@FDGGGGF>A,B;CFGFCFGGGG>1=C:B@?CGFGGGF+4?FGCFF9C79+>+>+5<BC6>FGGFFE:><CC66>C8+<CEEECE*<@6:C79:***)29F>FFG*<CE+A967?@7**+0<>+2
@M03152:184:000000000-AWYW1:1:2106:21873:21002 1:N:0:TATGCAGTATACCTGT
AAGCTCGTAGTTGAATTTCGAACCTGGTCGGGCGGTCTGCCTTACGGTACGTCCTGTCTGGTCGGGTTCTACCTCTTGGTGAGCCGGCATGCCCTTAATTGGGTGGGTCGGGGAACCAGGACTTTTACCTTGAGAAAATTAGAGTGTTCAAAGCAGGCCTTTGCCCGAATACATTAGCATGGCATAATAAAATAGGACGTGCGGTTCTATTTTGTTGGTTTCTAGAGTCGCCGTAATGATTAATAGGGATAGTTGGGTGGAATTCTCGGGTGCCAAGGAACTTCAGTCACTATGCAGTGTT
+
CCCCCGGGGGEGGGGGGGGGGGCGGEFFFGG7FCE6CGEFFFACE7B6D:FF<@@<FFFFF,C:CEGGFG<F,,C,?,CFF<C=FF:C7>AF?FGC8A9FA,=+8+@FGGGEG7CD=F<BF73C=<DCD9DFA@FGGGF,FBDCCC,@9FCFGGFC::*@FFFCFFFFCFE,>3F>D7<;,6F,9,,222>,,2,,,7*<**14CE*<;2?:F?2+48;8:C;97EC+</*/:C***<CGGG7CGFGD66?6@CE6*:***2+++2+/57875*09F).::+023<C+3*0+3*7+<000+
@M03152:184:000000000-AWYW1:1:2106:13036:21095 1:N:0:TATGCAGTATACCTGT
AAGCTCGTAGTTGAATTTCGGATCTGGTTGGGTGGTCCGCCTGACGGCGTGTTTACTGCTTGACCGGGTCTTGCCTCTTAGTGAACCGGTGTGTTCTTTATTGAATGCATCGGGGAACTGGGACTTTTACCTTGAGAAAATTAGAGTGTTCAAAGCAGGCCTATGCCTGAATACATTAGCATGGAATAATAAAATAGGACGTGTGGTTCTATTTTGTTGGTTTTTAGATCTGCCGTAATGATTAATAGGGATAGTTGGGTGGAATTCTCGGGTGCCACGGAACTCCAGTCACTATGCATTA
+
CCCCCGGGGGGGGFFGGGGGGGGGGGGGGGGGGGGGGGGGGGGGGGGGCFFGGGGGGFGGGFFGFEGGGGGGGGGGF@FGGGGGGGGGGGGGGGGGGGGCFFDGGGGGGGGG>FFEGGGGGGGGGGGGGGGADF9FE9BCGGGFGGGGGGGGGGCEG8DFFFGGFGGGGC<FFFFCFCAF9CCFG9@EEFAFFGFCF,C7FCFGG>FFGGFGG9FGGGGGGGGGGF?F+;CCFG5=:5ACGGG?7<7EF=AG:FGG++8:8520C?+30:*CFC3DC*)*:C5DF6+8+1A7C7:<++*2+
@M03152:184:000000000-AWYW1:1:2106:11847:21110 1:N:0:TATGCAGTATACCTGT
AAGCTCGTAGTTGAATTTCGGACCTGGCTGGGCGGTCTCGCCGAAAGACGAGCACTGCTCTGGTCGGGTCTTTCCTTCTGGGGAACCTGCGTGCTCTTAGTTGAGTGCGCTGGGGATCCAGGACTTTTACTTTGAAAAAATTAGAGTGTTTAAAGCAGGCCTTCGCTTGAATACATTAGCATGGAATAATAGAATAGGACTTTGGTTCTATTTTGTTGGTTTCTAGGACCGAAGTAATGATTAATAGGGATAGTTGGGTGGAATTTTCGGGTGCCAAGGAACTCCAGTCACTATGCAGTAT
+
CCCCCFGGGGGGGGGGGGGGGGGGGGGGGGGGGGGGGGGGGGGGGGGGGGGGGGGGGGFGGGGGGGGGGGGGGGGGGGGGGGGGGGGGGGGGGGGGGGGGGFGGGGGGGGGGGGGGGGGGGGGGGGGGGGGGGGGGFGGGGGGGGGGGGGGGGGGCFGGGGGGGGGGGGGFGDGGGGGGFFGGGGFGGGFGGFCGCFGGGGGGGFFFFFFCGGDCGGCD8FF9CEFCCFGGGGGGGCFGGGGGCFGGFFDFFGGF76*:?58C9?+<C):C7*97C75>6F;E:@CCFCFC90:C?<+:9<
@M03152:184:000000000-AWYW1:1:2106:4682:21166 1:N:0:TATGCAGTATACCTGT
AAGCTCGTAGTTGAATTTCGGGATTGACTCGATGGTCGTGCCTTAAGGGGTATGAACTGTCGCTGTTGATTTCTCACCTTCTGGAGAAGCTCGATGTCCTTAGTTGGATGTCTTGTGGAACCAGGACCTTTACCTTGAAAAAATTAGAGTGTTTAAAGCAGGCATTATGCTCGAATACATTAGCATGGAATAATAGAATAGGACGGCATGGTTCTATTTTGTTGGTTTCTAGGATCACCGTAATGATTAATAGGGATAGTTGGGTGGAATTCTCTGGTGCCAAGGAACTCCAGTCACTATG
+
CCCCCGGGGGGGFGGFGGGGGGGGGGGGGGGGGGGGGGGGGGGGGDFGGGGGFFEEGGFGGGGGGGGGGGGGGGGGGGGGGGFGGGGGGFEGGGGGGFGGGGGGGGGGFGGEGFGGG7?CEFGGEGGGGGGFGGGGCE8?FBCGFAEEFGGGG@FFGFFCGGEGFGGGC9CCFGFEGGGFG9DFGGGGGGFGGGG9AFGF9BFFEEGGGGGGGFGG9;;B;BFCECCFCFF?F6C8C,=ECF5C>,4=FFB,,,;6CF7?B9+:EC:7FFC7<7+;6;F+0++;CCCCGFC802*:+A7C+
@M03152:184:000000000-AWYW1:1:2106:25130:21215 1:N:0:TATGCAGTATACCTGT
AAGCTCGTAGTTGAATTTCGAGATCAGTACGCTGGTCGTGCCTTCGGTATGCACTGGTGTCACTGGTTTCTCCCTTCTGAAGAACCGTCATGCCATTCAGTTGGTGTGGCGGGGAATCAGGACTGTTACTTTGAAAAAATTAGAGTGTTTAAAGCAGGCTCGCGCTTGAATACATTAGCATGGAAAAATGAAATAGGACGTTTGACCCTATTTTGTTGGTTTCTAGGATCGACGGAATGATTAATAGGGATAGTTGGGTGGAATTTTCGGGTGCCAAGGAATTCCAGGCAATTTGCAGTAA
+
C<CC<FFEEFEGGGGGGGGGFGGGDFGGGGGDGFGGFGGGGGGG9FFGGGGGGFFGGGFFFFGGGGGGGGGEFFGGGGGG9E9E,FF,C,EFGEGGGFCG<CEFFGGGGGGGGG7=EFGGGGEGG9FFGCADFGGFDGCBFGGGGC<<FE<@=,,>F7F<EG7F:FCFFECG9FCFGGFGGGGEG,,>:DCGD;FFFC:FEEF7,7<79?,,2,?CEGF*=C+?>+<+><C83B**:A6:++++*0<CF6<E++<7+5EGG56+3++0):89***2<4<*A+<7<+0**.*0+*2<7<02+
@M03152:184:000000000-AWYW1:1:2106:15477:21284 1:N:0:TATGCAGTATACCTGT
AAGCTCGTAGTTGAATTTCGGACCTGGCTGGGCGGTCTTGCCGAAGGGTAAGCACTGCTCTGGTCGGGTCTTTCCTTCTGGGGAACCAGTGTGCTCTTAATTGGGTGCGCTGGGGATCCAGGACTTTTACTTTGAAAAAATTAGAGTGTTTAAAGCAGGCTTACGCTTGAATACATTAGCATGGAATAATAGAATAGGACTTTGGTTCTATTTTGTTGGTTTCTAGGACCGAAGGAATGATTAATAGGTATAGTTGGGTGGAATTCTCGGGTGCCAAGGAACTCCAGTCACTATGCAGTAT
+
CCCCCF@@CFGCFGGGGCFGDGGGGFAFFGGEGGGG@7FFGCE7FGDGGGGGGGGGGGGGGFGGGGGE<FFGGEFGDCEFDFEGGGGGGFFEC,BFGFGGGCFGEFGDGGGGCGGCFGGGGGGGGFGGGGFGGGGGGGF@F<BFFGGGGCFFGG9FGGFEGGGGF@FGG?CGGDEC@FC,3@FDCAFFFGGGGG;DFGGG7F9CFGGGG@CEGGGGFG5*;:,4CFFGGGCG5**3*=F9?++23@CC+1+2+<AECCEGG*<C<:++*5***/97<77C68+:8CFFC@+20:F9?E:++
@M03152:184:000000000-AWYW1:1:2106:26476:21312 1:N:0:TATGCAGTATACCTGT
AAGCTCGTAGTTGAATTTCGGGATCAATATGTCGGTCGTGCCCTCGGTACGTACTGGCATCATTGGTTTCTCCCTTCTGATGAACCATGATGCCATTAATTTGGTGTCTTGGGGAATCAGGACTGTTACTTTGAAAAAATTAGAGTGTTTAAAGCAGGCTCACGCTTGAATACATTAGCATGGAATAATGAAATAGGACGTTTGATTCTATTTTGTTGGTTTCTAGGATCGACGTAATGATTAATAGGGATAGTTGGGTGGAATTCTCGTGTGCCAAGGAACTCCAGTCACTATGAAGTAT
+
CCCCCFGG;FCEGFGGGGGGGGCEGFGGGGGGGGGGGGGGGGGGGGGGGGGGGGGGGGDGGGGGGGGFCFEGG8@,FGFE9FF,FFGFGGGGDFGGGGCF<FGGEGF8CFAFGGCGGGFFFGDEFGGFFGFGFFEFFF7FG9FFGGGGGGGDFF9FFFCGGGGCEEEGFEFGEGFFFAFGAGGFFGFFGGFFCGCE?A@F<><FCF,3@FA9DACFC>EC8DDFGGG?E?::CBCCF=7@15,=:<FFGCACGC7+<==C5*+2+4<FG5CC*1::+.)*2B6?8F60<7+<:7:+<C7:+
@M03152:184:000000000-AWYW1:1:2106:25781:21358 1:N:0:TATGCAGTATACCTGT
AAGCTCGTAGTTGAATTTCGGGGTTAGTAGATTGGTCGTGCCTCTGGTATGAACTGGTCTTACTGATTCCTCCTTCCTGATGAACCGTAATGCCATTAATTTGGTGTTGCGGGGAAACTGGACTGTTACTTTGAAAAAATTAGAGTGTTTAAAGCAGGCTAACGCTTGAATACATTAGCATGGAATAATGAAATAGGACGTTCGATCCTATTTTGTTGGTTTCTAGGATTGACGTATTGATTAATAGGGATAGTTGGTTGGAATTTTCGGGTGCCAAGGAACTCCAGTCACTATGCAGTAT
+
CCCC@EGFEFGGGGGGGGGGDGGGGFGGGG<EAFFFFGCGGGCEGGGGGGGFGGGGGGGGGGGGGGGGGCGGGGGGGGGGGGDE<C@FDCFGEFGGG9<FGGGGGGGGGGGGGGGGG@FGGEFGGGGGGGAFGCFGAE@FFGF9FGGGFGGGFGFGGGGGGGGGGGGGGFGGGGGGFGCFAFG@BFGGCFD9,ED9>=DFFFFG>B,4>DFCBFF@8>5>CG;B,CFFGCFG9CCD,=CFGEF<FFF6C*0;C9CF6**4*+9B7+?CD*8CGD<F6)<CFGG*<+<:?@FFC7C?9?DG7
@M03152:184:000000000-AWYW1:1:2106:22722:21362 1:N:0:TATGCAGTATACCTGT
AAGCTCGTAGTTGAATTTCGGGATCAATTTATTGGTCGTGCTATTGTACGTACTGGTATTATTGATTCCTACCTTCTGACGAACCATGATGTCATTAATTTGGTGTCTTGGGGAATCAGGACTGTTACCTTGAAAAAATTAGAGTGTTTAAAGCAGGCTCACGCTTGAATACATTAGCATGGAATAATGAAATAGGACATCGCATTCTATTTTGTTGGTTTCTAGGATCGATGTAATGATTAATAGGGATAGTTGGGTGGAATTCTCTGGTGCCAAGGAACTCCAGTCACTATGCAGTATT
+
CCCCCGGGGGGGFFCFGFGEFGCFFFGGGGGGGDFGGGGGGGGGGGGGGGGGGGGGGGGGGGGGGGGGGGGGGGGGGGGGGGGGGGGGGGGGGGFGGFGGGGGGGGGGGFGGGGEGGDGCF@FGGGGGGGGAG8FF?ECFG8FEGGGGGGGGC9F@7CGGGGGGGG@FFFGGFEGGGFEGFGGGGGDGGGGCA=FF9FGGGGEGGG9CFFGGGGGC,DG>@EE9;FDCCGE5,>;5:<@?C:7=:DC,=FFF,<9?*=C7:FFF,=@C+=FGFGFGG3AF=CFCFF9FGFC+>+;<:F7:+
@M03152:184:000000000-AWYW1:1:2106:14012:21379 1:N:0:TATGCAGTATACCTGT
AAGCTCGTAGTTGAATTTCGGAATGCGTCTGGTCAAAGCTCGTCCTTGTGGCGTGGCTGGACTGGCGTTTCCTATCTTACCGATAGTGGGGTCAAACTCACTTCGGATCATTTACTTTGAAAAAATTAGAGTGTTCAAAGCAGGCGTAACCTTGCCATTGAATATTACAGCATGGGATAATAGAATATGACGTTGGTCTTATTTTGTTGGTTTCTAAGTCTGGTGTAATGTTTAATAGGGATAGTTGGGTGGATTTTTCGGGTTCCATGGAACTCCACTCACTATGTAGTATTTCTTATGC
+
CCCCCGGGGGGGFGGGGGGGG;FG<FEGCFFDGGGGGGGCEFGGGGGFGGCG:8@B@FFDGFF@<CEB@F@9ECF<EAFEDEB=+C?FF,BFGGFGFGGAFEGGGGGGGFEFF9<FCC,,9EE,:BFGC<FFGGGCA@FGC,EDEGFGGGCCC>DDDFDA9<@FEGFF9,=C<B7@,FF:F<9DCEGGD9EGEC@EFCD3;F,@C9DC,,>>D9;,52,,,,2?C:9@FG,B>,,>C@C6,<:CCG7ACEDE=0+>+4+*3*31/AF+*2+90>>4?)**2<<*2<+3+*+++2*3++2++
@M03152:184:000000000-AWYW1:1:2106:18397:21396 1:N:0:TATGCAGTATACCTGT
AAGCTCGTAGTTGAATTTCGGGGTTAGTAGGTTGGTCATGCCTCTGGTATGTACTGGTCTCACTGATTCCTCCTTCCTGATGAGCCGTAATGCCATTAATTTGGTGTTGCGAGGAATCTGGACTGTTACTTTGAAAAAATTAGAGTGTTTAAAGCAGGCTAACGCTTGAATACATTAGCATGGAATAATGAAATAGGACGTTCGATCCTATTTTGTTGGTTTCTAGGATTGACGTAATGATTAATAGGGATAGTTGGTTGGAATTCTCGGGTGCCAAGGAAATCCAGTCACTATGCAGTAT
+
CCCCCGGGGGGGGGGGGGGGGGGGGGGGGGGGGGGGGGGGGGGGGGGGGGGGGGGGFGGGGGGGGGGGGGGGGGGGGGGGGGGGGGCFGEGGGGGGGGGGGGGGGGGGGGGGGGGGGGGGGDFGGGGGGGGGGFFGGCGGGFGGGGGGGGGGGEGGGGEGGGGGGGGGGGGFFFGGFGGGGGGGGGGGGGFGFGGGGDGCGGGG7@EEGEGGEGGGFGGGGFCGC9DBFGFF@EEGDGGGGGGGGEG6=CA6CFFCF**1:CCF6++45**/**277F3=F22:C699+92<CFC?<9:3+
@M03152:184:000000000-AWYW1:1:2106:4465:21407 1:N:0:TATGCAGTATACCTGT
AAGCTCGTAGTTGAATTTCGGGGTTAGTAGGTTGGTCATGCCTCTGGTATGTACTGGTCTCACTGATTCCTCCTTCCTGATGAGCCGTAATGCCATTAATTTGGTGTTGCGAGGAATCTGGACTGTTACTTTGAACAAATTAGAGTGTTTAAAGCAGGCTAACGCTTGAATACATTAGCATGGAATAATGAAATAGGACGTTCGATCCTATTTTGTTGGTTTCTAGGATTGACGTACTGATTAATAGGGATAGTTGGTTGGAATTCTCGGGTTCCAAGGAACTCCAGTCACTATGCAGTAT
+
B9CC-FFFCFGGGGGGGGGGGGGFGFCFCCFFFDEGCEGGGGGGGGCGGEEGAFFGDGGGGGGFF9EFFGGGGGGGGGGCFGGGGGGGGCGGGGFGFGCEFD?EFGGGG9=CFCGGGGGGGGGFGGGGGFGGG9F,CFDFGGCFFF?F9FGGGAAAECFGGGG+CCEG8FFAGFB=D,:F<,,3,CE=EGG,,CDDGFGGGGGG<FG7@@FCFGG>:CCGF>DEC,@8AC8C7>:C*1=,=,=BFGG66=A6C9:CG/***,,67<BCD5*/**21=;FCC86@++3?FFGCCCCFCF><+
@M03152:184:000000000-AWYW1:1:2106:22302:21415 1:N:0:TATGCAGTATACCTGT
AAGCTCGTAGTTGAATTTCGGGGTCAGTAGGTTGGTCGTGCCACTGGTATGTCCTGGTCTCACTGATTCCTCCTTCCTGATGAGCCGTAATGCCATTAATTTGGTGTTGCGAGGAATCTGGACTGTTACTTTGAAAAAATTAGAGTGTTTAAAGCAGGCTAACGCTTGAATACATTAGCATGGAATAATGAAATAGGACGTTCGATCCTATTTTGTTGGTTTCTAGGATTGACGTACTGATTAATAGGGATAGTTGGGTGGAATTCTCGGGTGCCACGGAACTCCAGTCACTATTCAGTAT
+
CCCCCGGGGGGGGGGGGGGGGGGGGGGGGGGGGGGGGGGGGGFGGGGGGGGG9FFFFGGGGGGGGDGGGGGGGGGGGGGGGGGGGGGGGDGGGGGGG9FGGGGGGGGGFFDEGGGGGGGGGGGGGGGDGGGGGGGGGFDGGGGGFGGGGGGGGGGGGFGGGGGGGGGGGCGGFDFGGGGGGFGGGGGGFGCGAECEDGGGGGFF7;FGFAFGFGFGG6DEFFCEE;D,?ECDFCGF5?FCFG99C>760,;=EF7,1*=*:5:FFCGGD55>:DCG+))::?FGGFCFF=?FGG*<32?+0
@M03152:184:000000000-AWYW1:1:2106:5279:21516 1:N:0:TATGCAGTATACCTGT
AAGCTCGTAGTTGAATTTCGAACCTGGTCGGGCGGTCTGCCTTACGGTACGTACTGTCTGGCCGGGTTCTACCTCTTGGTGGGCCGGCATGCCCTTAATTGGGTGTGTCGGGGAACCAGGACTTTTACCTTGAGAAAATTAGAGTGTTCAAAGCAGGCCTTTGCCCGAATACATTAGCATGGCATAATAAAATAGGACTTTCGGTTCTATTTTGTTGGTTTCTAGAGTCGCCGTAATGATTAATAGGGATAGTTGGGTGGAATTCTCGGTTGCCAAGGAACTCCAGTCACTATGCAGTATC
+
CCCCCFGGGGGFCFGGGGGGGGGGGGGGGGGGGGGGGGGGGGGFGFGGGGGGFGGFGGGFGGGGGGGGGGGGGCGGGGFGCGGGGGGGGGGGGGCFC<EF<EFGGGGGGGCGG7CFEDF7CFGGGGGG9FFG98F9BFFGGDECGGGGGGFCCFG,DFFGGGGGFG>BFF*,7@C9FG;CG@FGCF9EFG,;FDCC,,,7,?FDEGGFCFCFC99F@*;EFGGFEE<;FE5C:CG5E:<AFEFE:+<7*::CCA92*:;EG+AG:CC5*1*)2>7*5).:ACC<++::?@FGFF:+:+2++
@M03152:184:000000000-AWYW1:1:2106:10613:21516 1:N:0:TATGCAGTATACCTGT
AAGCTCGTAGTTGAATTTCGGGATCAATGGATTGGTCATGCCGATGGTATGTACTGGTCATATTGGTTCTCACCTTCTAAGGAACCATAATGTCATTAATTTGATGTTTTGGGGAATTAGGACTGTTACCTTGAAAAAATTAGAGTGTTTAAAGCAGGCTAACGCTTGAATACATTAGCATGGAATAATGAAATAGGACATCGCATTCTATTTTGTTGGTTTCTCGGATCGATGTAATGATTAATAGGGATATTTTGGTGGAATTCTCGTGTGCCAAGGAACTCCAGTCACTATGCAGTAT
+
C@CCCGGCFFC<FGGGGGGGGEGGGGFGGGFGGCGGGGDGFGGFGGGGGGGGGGFGCFFGGGGGFFGGGC<CFGGGGGDEFFFFGGGGEGGGGGDEFAEGGEC<FFGFFFGGGGGGGF9FGFGG<FEGGGDGG95CFCCDFAFFEFGGAFFF95<A=D:FF,AFGGGGDFGFF<DG<FCFFGGCFDEFDFDFBFCFCFD8FGC+C=C;E,@DFGGGG6CCCGGD,@*@B888EFF,::F,@D@=DF:66,;C,>C,1=::E:,?87@CC*=CD@++=)8*2C77+32CC/<1+3++++;+4
@M03152:184:000000000-AWYW1:1:2106:22205:21574 1:N:0:TATGCAGTATACCTGT
AAGCTCGTAGTTGAATTTCGGACCTGGCTGGGTGGTCTTGCCGAAAGGTAAGCACTGCTCCGGTCGGGTCTTTCCTTCTGGGGAACCAGTGTGCTCTTAATTGGGTGCGCTGGGGATCCAGGACTTTTACTTTGAAAAAATTAGAGTGTTTAAAGCAGGCCTACGCTTGAATACATTAGCATGGAATAATAGAATAGGACTTTGGTTCTATTTTGTTGGTTTCTAGGACCGAAGTAATGATTAATAGGGATAGTTGGGTGGAATTCTCGGGTGCCAAGGAACTCCAGTCACTATGCAGTAA
+
CCC<BEGGCDFCGGFGFGFFGC@@FE8FGGDE@FEFGGCFGFE7FEEFFEFAFGGGGGGGDFGFGGGGFGEGGEFFEGGGGGGGEFFGG?FGG9FGGGGGGGGGFFFCGGDE@:EGEGFCFAFGGFFGGGGGGF9EE9E:F=F,EG,EGGGGGGGCGFCFFA@F77@<3C@AFFDGGGCFGGGGFGGGC;CFDFGGCBCGGG<:C5>FFFGGF@9FCEGGGGG9@FE8,:E=*B8?C?EGGCCCGGG6C=):FGGFF=:*88+++<CE3>57*5>FFFFFF6<*<FCE??97<>F+CFFG+
@M03152:184:000000000-AWYW1:1:2106:20966:21579 1:N:0:TATGCAGTATACCTGT
AAGCTCGTAGTTGAATTTCGGGATTAATTTATTGGTCGTGCAATAGTACGTACTGGTATTATTGATTCCTACCTTCTGACGAACCATGATGTCATTAATTTGGTGTCATGGGGAATCAGGACTGTTACTTTGAAAAAATTAGAGTGTTTAAAGCAGGCTCACGCTTGAATACATTAGCATGGAATAACGAAATAGGACGTTTGACTCTATTTTGTTGGTTTCTAGGATCGACGTAATGATTAATAGGGTTAGTTGGGTGGAATTCTCGGGTGCCAAGGAACTCCAGTCACTATGCAGTATA
+
C<CCCGGDCFEGGGGGGGGGGGGGGGFGGGGGGGGGGGGGGGGGGGGGGGGGGGGGGGGGGGGGGGGFGGGGGEGGGGGGGGGGGGGGGGGGGGGGAFFGGGGGGGGGGGGGGDEGGGGCFGGGFGGGGGGGFGGGGGG8F@FC<<FGGFGGGAF@FEGGGGCGGDCGFGECFFGGGFGGCDF9FGGG+3>FFFGDG?@FGGGCCDFGGGGCG9BFGFCDFGCCEGGGGGGEGEG:AFFGGFFC7=C=,=5;CFF?5=B*BCGG=75:958/8*:6CFFGDCCCFF9<C@C9FGG79?C?+
@M03152:184:000000000-AWYW1:1:2106:18820:21586 1:N:0:TATGCAGTATACCTGT
AAGCTCGTAGTTGAATTTCGGGATCAATATGTCGGTCGCGCCTCGGTACGTACTGGCATCATTGGTTTCTCCCTTCTGATGAACCGTGATGCCATTAATTTGGTGTCGTGGGGAATCAGGACTGTTACTTTGAAAAAATTAGAGTGTTTAAAGCAGGCTCACGCTTGAATACATTAGCATGGAATAATGAAATAGGCAGTTTGTTCCTATTTTGTTGGTTTCTATGATCGAGTGAATGAGTAATAGGGATAGTTGGTTGGAATTCTCGGTTGCCAAGTAACCACAGTCACTATCCCGTATT
+
CCCC<FEFC@FGGGDFGGC@CE7FGCFCFGGGGGGGGGCFGGGCGGGFGGGCFD<EGGFCFCGGGGGGF9A<FGGGGGFGFFFGC@F,,C<FDFFFAFFFGGFCCEFCDEG7+CFEF9EFGDF<FFG9FGGFFGFFA7F,ADDCEF?FCD<CF<BFCGFFGA,,3:+>=,@FGFCF<<A,@,D;>BC;CG=FG;,,,,6<9@;,>,3DEFEFFF,>D5>5D,@;,,,2,6**,*,51:E,=7,,4>,;CC)+3>@?*:*:6<<61<<5C**)**+*/*1+<++1;;E+<80<+*2+**)2+
@M03152:184:000000000-AWYW1:1:2106:14860:21592 1:N:0:TATGCAGTATACCTGT
AAGCTCGTAGTTGAATTTCGGGATTAATTTATTGGTCGTGCAATAGTACGTACTGGTATTATTGATTCCTACCTTCTAACGAACCACGATGTCATTAATTTGGTGTCATGGGGAATCAGGACTGTTACTTTGAAAAAATTAGAGTGTTTAAAGCAGGCTAACGCTTGAATACATTAGCATGGAATAATGAAATAGGACGTTCGAACCTATTTTGTTGGTTTCTAGGATCGACGTAATGATTAATAGGGATAGTTGGTTGGAATTCTCGGGTGCCAAGGAACTCCAGTCACTTTGCAGTCTA
+
CCCCCGGGGGGGGGGGGGGGGGGGGGGGGGGGGCFGGGGGGGGGGGGGGGGGGGGGGFGGGGGEFGGGGGGGGGGEGGGGGGGGGGGGGGFGGGGGCFGGGGGGGGGFFGGFECFGGFGGGFFCFGGGGGGGGGGGGGGGGGGGGGGGGGGGGFGGDGGGGGGGGGGGGGGFDFGGGFGGGCFCFGGG9AAFFGG89@FGGGDGGGG@CFCGGGGGGGGGCFF@CC?CC58*C>CCFCCF7<9=7;EF6,0,>F7C*:CCCFGG7:EGCE:)3*CF5FA?EC<*<+0029<9FC*+0220+
@M03152:184:000000000-AWYW1:1:2106:7568:21679 1:N:0:TATGCAGTATACCTGT
AAGCTCGTAGTTGAATTTCGGGGCCTTTTATCAAAGCGTTGCGGTCTGGAACCCAGCTGGGGTGTGAAAGCATTCTGGTGATGGGGCGGTACTGCAGGCGGGGCTCAAATCTGGTTTCTCGAAGACAACCTGTGCCCTTTACTGGGTTGCGGGAATTCTTGTATTCGAGACATTTACTTTGAAAAAATTAGAGTGTTCAAAGCAGGCAGTTTCGCTTGAATACATTAGCATGGAATAATGGAATAGGACTTTGGTCTTATTTTGTTGGTTTCTAGGACCGAAGTAATGATTAATAGGGATA
+
CCCCCGGGGGGGGDGGGGGGGG>EFGGGGGGGGGGGGEFGGGGEGDGGGFEFGGGGGFGGCFGGGGGGGGG8FFGFGGGFGFFGGDEG7FGGGG9FGGGEGGGGDGGGGFEFFAFGGCGGGGFFEGGFFBFGFGGGGGGGGGGGGGGGGF@FGG>CFCFFFGGGGGGG7CFFGFGG9CGGGGG+?FECFGFFGGGGEGE:CCFFGGGGC8FGGGGGDCCFC:+9CFCCFECCCCCCCCCEDG?EFGF?FG=++<>9?ECFGGGGGGCFGC6FGGFG6?>=58EGFDGDCB<7@F*++20:*
@M03152:184:000000000-AWYW1:1:2106:9193:21739 1:N:0:TATGCAGTATACCTGT
AAGCTCGTAGTTGAATTTCGGATCAGGCACTTCGGTCTATACCTTCGGGATAGTACTGAAGCTGCTGGATCTTACCTTCTAGAGACTGCTGTGCTCTTAACTGGGTGCAGTAGAGCTCTAGGACTTTTACTTTGAAGAAATTAGAGTGTTTAAGGCAGGCTTGCGCTTGAATACATTAGCATGGGATAATGAAATAGGACTTTGGTTCTATTTTGTTGGTTATAGTACCAAAGTAATGATTAATAGGGATAGTTGGGTGGAATTCTCGGGTGCCAATGAACTCCAGTCACTATGCAGTATT
+
CCCCCGGGGGGGGGGGGGGGGGGGGGGGGGGGGGGGGGGGGGGGGGGGGGGGGGGGGGGGGGGGGGGGGGGGGGGGGGGGGGGGGGGGGGFG<FGGGGGGGGGGDGCC@AEGDGFGGGG9FGFFGGGGGGGGGGFGGGGGFFAEGFGGGGGFFFCFGEGCGGGGGGGGGGFGGGAFFB;FFGFGGGFGGGFGGGGGF8BGGGG=CFGGG@DGGGCGGG,BFEFGG,BFGFGGGGGFGGFGC7EFF>7,:C>1DFG65CC7BEEGCFF5C*;CC<+;+;AFFCF49CFFGFFEG+C<7<C91
@M03152:184:000000000-AWYW1:1:2106:14369:21910 1:N:0:TATGCAGTATACCTGT
AAGCCCGTAGTTGAATTTCGGGGTCAGTAGGGCGGTCGTGCCAACGGTATGAACTGGCCTCACTGATTCCTCCCTCTTGTAGAACCGTGATGCCATTAACTTGGTGTTGCGGGGAAACAGGACTGTTACTTTGAAAAAATTAGAGTGTTTAAAGAAGGCTAACGCTTGAATACATTAGCATGGAATAATGAAATAGGACGTCGTTCTTATTTTGTTGGTTTCTAGGGTTGACGAAATGATTATTAGGGTCAGTTGGGTGGATTTCTCGGGTGCTTAGAAACCCTAGTAACTATGAAGGAAA
+
A6CC-@F78B86CA<FF<<@@7B@;FGF@CC,;@6@++8CFGC<@:CFFGFEF9F@<EEC<EFFGF9E<CFGGFGEFE?FGFF,5,@F@EFGGDGGC5EE<@FEGFDF8F=FEGFG<,,3,,B<<5,CFF=,8CFGC<+,,>,,,@@@=<FC3,3:D<,@FF:*C:CC@7;,,7,7;,<>77>7CF9;,,,?32?,,@,<1<*14C*2+7?,+,2+4=;*3?F+1:CG>ECC**:**<C:0<+<>CF5**):0+<C=EG5/+002<0:3/*/;**29**<?*:***3++/++<**+3+**+
@M03152:184:000000000-AWYW1:1:2106:13444:21924 1:N:0:TATGCAGTATACCTGT
AAGCTCGTAGTTGAATTTCGGGACTAACAGATTGGTCGCGCCTTTGGTGTGTACTGGTCTAGTTGGTTTCTCCCTTCTGACGAACCACGATGTCATTAATTTGGTGTCGTGGGAAATCAGGACTGTTACTTTGAAAAAATTAGAGTGTTTAAAGCAAGCGCTAGCTTGAATACATTAGCATGGAATAATGAAATAGGACGTTTGACCCTATTTTGTTGGTTTCTAGGATCGACGTAATGATTAATAGGGATAGTTGGGTGGAATTCTGGGGTGCAAAGGAACTCCAGTCACTATGCAGTAT
+
CCCCCGGGGGGGGGGGGGGGGGDGGGGGFGGGGGGGGGFGGGGGGGGGGGGGGGGGGGGGGGGGGGGGGGGGGGGGGGGGGGGGGGGGGGGGGGGGGGGGGGGG<FGGDFFGEGFFFAEGGGGGGGGGGGFCGGGGGCGG?EFFFFGGGGGGGFGFGG7BCFGGDAFDGGGGFFFGFDFFGGGGGCFGGFAEFCFG,,>C>DE@FGCCGGGFGFGGGGFDGF;DFGGGGEGGEG>ECC?FF?FCCE+?ECFFFGCEC=87*:3<74;+;6:78C*:E6FCF8F7<FGG69AC@*20<9:C0
@M03152:184:000000000-AWYW1:1:2106:13775:22004 1:N:0:TATGCAGTATACCTGT
AAGCTCGTAGTTGAATTTCGGATCAGGCACTTCGGTCTATACCTTCGGGATAGTACTGAAGCTGCTGGATCTTACCTTCTAGAGACTGCTGTGCTCTTAACTGGGTGCAGTAGAGCTCTAGGACTTTTACTTTGAAGAAATTAGAGTGTTTAAGGCAGGCTTGCGCTTGAATGCATTAGCATGGGATAATGAAATAGGACTTTGGTTCTATTTTGTTGGTTATAGGACCAAAGTAATGATTATTAGGGATAGTTGGGTGGAATTCTCGGGTGCCAAGGAACTCAAGTCACTATGCAGTATT
+
CCCCCGGG7FGGGFGGGGGGGGGGGGGGGGGGGGGGEGGGGGGGGGGGGGGGGGGGGGGGGGGGGFGFGGFGGGGGGGGGGGGGGGGGGGGGGGFE<EFGGGGGFGGGEFGGGGGGGGGFG?EFGFGFFGFFGGDEC9FGGFCFGGGFFGFGGFGGGGGGCBEGB:@GGGGEFGFFG<DGGGGGGFFCFGGGFDGGGGDFFGGGFFGGGF;FFGEEFGGG?,@BEC9ECF5:D;FFFGGC7D,52=7;,C6,,>CF5CGC*9BC9@,CDCED**1;CAFGG89*5+2?:@7;<7DF?C>++
@M03152:184:000000000-AWYW1:1:2106:20206:22090 1:N:0:TATGCAGTATACCTGT
AAGCTCGTAGTTGAATTTCGGGGTTAGTAGGTTGGTCATGCCTCTGGTATGTACTGGTCTCACTGATTCCTCCTTCCTGATGAGCCGTAATGCCATTAATTTGGTGTTGCGAGGAATCTGGACTGTTACTTTGGAAAAATTAGAGTGTTTAAAGCAGGCTAACGCTTGAATACATTAGCATGGAATAATGAAATAGGACGTTCGATCCTATTTTGTTGGTTTCTAGGATTGACGTAATGATTAATAGGGATAGTTGGGTGGAAGTTCCGTGTGCTAAGGCACTCCAGTCACTATGCAGTAT
+
CC@CCGG@FGGGFGGGGGGGGGGGGGGGGGGGGGGGGGGGGGGGGGGGGGGGGGGGGGGGGFGGGFGGGGGGFGGGFGGGGGGGGGGGGGGGGFGGGFC9FGGGGGGGGEFEEGEGGGGGGFGFFFGGGGGGGGEGGFC@<AFGGGGGFGF?FGFFEGGCCBA7FC7DFAGFFGGCDFCF9EFGGGFEFCFFFFCFFGGG7@FCFBFEGFCCGCGCFGGGGC;BE,>?CCDFD5189>F,5,:99:,=6C?6EF9,8:**=>9*=++4:+=7=:+++)2*0=66*+?BC8+5+;>:+<C90
@M03152:184:000000000-AWYW1:1:2106:14332:22205 1:N:0:TATGCAGTATACCTGT
AAGCTCGTAGTTGAATTTCGGGGTCAGTAGGTCGGTCGTGCCAACGGTATGAACTGGCCTCACTGATTCCTCCCTCTTGTAGAACCGTGATGCCATTAACTTGGTGTTGCGGGGAAACAGGACTGTTACTTTGAAAAAATTGGAGTGTTTAAAGCAGGCTAACGCTTGAATACATTAGCATGGAATAATGAAATAGGACGTCGATCTTATTTTGTTGGTTTCTAGGGTTGACGTAATGATTAATAGGGATAGTTGGGTGGAATTCTCGGGTGCCAAGGAACTCCAGTCACTATGCAGTATT
+
CCCC@DEF@CCFGGGGFGGGGGD@FEFFGGGGGGGGGGGGGGGGGGGGEFGGGGGFGGGGGGGFGGGGFGGGGGGGGGGGFCGGGGG?EGGGG8FFGCFGACFGAEFGGGGGDGGGFGGGGGGGGGGFGA?9FDFGFFGGGGFFGGDFFGGFFG,=DFE@GFGDGG7CFGGGFFFGFGFF;BF;FEEFGFFC;@DEFGCGGGGEE7FGG?@CGGGGGD8CC9??FFCCFG69ECE*1<@+<<CFF77C66.C:FCFGGGGG?@FDFC55=EC*9:7C>F6:@F68<++3@FFGGCFF9D++
@M03152:184:000000000-AWYW1:1:2106:10100:22261 1:N:0:TATGCAGTATACCTGT
AAGCTCGTAGTTGAATTTCGGGATCAATTGATTGGTCATGCCGTTGGTGTGTACTGGTCGTATTGGTTCTCACCTTCTAAGGAACCTTAATGTCATTAATTTGATGTTTTGGGGAATTAGGACTGTTACCTTGAAAAAATTAGAGTGTTTAAAGCAGGCTAACGCTTGAATACATTAGCATGGAATAATGAGATAGGACATCGCATTCTATTTTGTTGGTTTCTAGGATCGATGTAATGATTAATAGGGATAGTTGGGTGGAATTCTCGGGTGCCAAGGAACTCCAGTAATTATGCAGTAT
+
CCCCCGGGDGFGGFFCEGGFFGGFGGGGGDFGGGDGGGGGGGGGGGGGGG7FGGGFGFGGGGGGGGGGGGGGGGGGGFGGCGGGGGGGGGGGGFEGGG<FEGGGGGGGGGGDGGGGGGGGF<EFGFGGFGGGGA=FEFGGGG8DFGCGGCEGGDFFFF>FGGGEGGFFFGGGGGGGGGGFF9FFGGGGGGG9=EEFD9CCGGGGE7>,@9FFFGGGGGFE>DCGGFGGFFC85?DGGGC,=DFC7D:?6CFGCB71<*4:C8??,AEE*=*/=5;>CF)=6:6:AF+2+3+5>C7+3<DC+
@M03152:184:000000000-AWYW1:1:2106:18049:22282 1:N:0:TATGCAGTATACCTGT
AAGCTCGTAGTTGAATTTCGAACCTGGTCGGGCGGTCTGCCTTACGGTACGTACTGTCTGGCCGGGTTCTACCTCTTGGTGAGCCGGCATGCCCTTAATTGGGTGTGTCGGGGAACCAGGACTTTTACCTTGAGAAAATTAGAGTGTTCAAAGCAGGCCTTTGCCCGAATACATTAGCATGGCATAATAAAATAGGACGTGCGGTTCTATTTTGTTGGTTTCTAGAGTCGCCGTAATGATTAATAGGGATAGTTGGGTGGAATTCTCGGGTGCCAAGGAACTCCAGTCACTATGCAGTCTT
+
CCCCCGGGGGGGGGGGGGGGFFGGGGGGGGGGGGGGGGGGGGGGGGGGGGGGCFGFGGGGGGGGGGGGGGGGGDGGGGDGGGGGGGGGGGGGGG?FFGGGGGGGGGGCGGGGGGFGGGGGGGGGGGFGGD,>DGFGGGGGE<DFGGGGGGGGGGGFGGGGGGGGGFGDEGGGGGGEFCFFGGGGGGGGGCFGGGGFFGGCGGGGFGGGGGGFFGGGGGECGGGCFFFFFDCGG8*/:E7?EFGGGG+=?6F6+<?F*/8:C@EF7+07*>@3;*:95;4A6F+6++3<+/<99:>::9*0+
@M03152:184:000000000-AWYW1:1:2106:9973:22309 1:N:0:TATGCAGTATACCTGT
AAGCTCGTAGTTGAATTTCGGATCTGGTTGGGTGGTCCGCCTGACGGCGTGTTTACTGCTTGACCGGGTCTTGCCTCTTAGTGAACCGGTGTGTTCTTTATTGAATGCATCGGGGAACTGGGACTTTTACCTTGAGAAAATTAGAGTGTTCAAAGCAGGCCTATGCCTGAATACATTAGCATGGAATAATAAAATAGGACGTGTGGTTCTATTTTGTTGGTTTTTAGAACTGCCGTAATGATTAATAGGGATAGTTGGGTGGAATTCTCGGGTCCCACGGAGTTCCAGTCACTATGCAGTA
+
CCCCCFG:CCFGGGGGGGGGGDEGGGGFFCFEGCGGGGCGGGEFFGDGGGEGGGGGGFGGGGGGGEE:CEFGCGGGFFGGGGD9CCCFFG:FGGF<EFGEGCE9EFGGGGDF@E>:7BFGGFCFFGFGCFFGA<,D85B@FGFCEDFFGG9FFGFC<F@FFGGGGFEEF<,CFFF9@=D,3@9@<C@EAD3@;,=DF@@C7F@F7*>*63@FCAFFGGG,:BFGG5?+29B669C;5EG7+<CC>?9CF65C6@G?++:*2:;+<A0::5*3*)*9:))::***00+<C*:79**+3+;<0
@M03152:184:000000000-AWYW1:1:2106:13984:22431 1:N:0:TATGCAGTATACCTGT
AAGCTCGTAGTTGAATTTCGGGATCAATTTATTGGTCGTGCAATCGTACGTACTGATATTATTGATCCCTACCTTCTGACGAACCATGATGTCATTAATTTGGTGTCATGGGGAATCAGGACTGTTACTTTGAAAAAATTAGAGTGTTTAAAGCAGGCTCACGCTTGAATACATTAGCATGGAATAACGAAATAGGACGTTTGATTCTATTTTGTTGGTTTCTAGGATCGACGTAATGATTAATAGGGATAGTTGGGTGGAATTCTCGGGTGCCAAGGAACTCCAGTCACTATTCAGTATT
+
CCCCCGGGGGGGGFGGGGEFGGGGGGFGGFGGG<GGGGGGGGGGGGGGGGGGGGGGGGGGGGGGCFGGGGGGFGGGGGGGGGGGGGGGFGGGGGGEEFGGGGGGGGGEGGGGGDGGGGGGGGGGGGGGCFGGD<EFDGGGGGGGGFGGGGGGFFGGGGGGFGGGGGGGGGGGEFGG9FDGGGC@FFA9EGGGGGGGGFG7F>F9DFFGGGGGFGGCFGGGGFGGAECFGD*@>>85>FGG9CFGGFF6CFFF=,,<*=B7*:CCC75*:**)*9C*=5F6C6C43+<2<@C+9*:7CFCG+
@M03152:184:000000000-AWYW1:1:2106:19920:22474 1:N:0:TATGCAGTATACCTGT
AAGCTCGTAGTTGAATTTCGGACCTGGCTGGATGGTCTGCCGAAAGGTATGTACTGTCCGGCTGGGCCTTACCTCTTGGTGAGCCGGCATGCCCTTCACTGGGTGTGTCGGGGAACCAGGACTTTTACCTTGAGAAAATTAGAGTGTTCAAAGCAGGCTTATGCTCGAATACATTAGCATGGAATAATAAAATAGGACGTGCGGTTCTATTTTGTTGGTTTCTAGAGTCGCCGTAATGATTAATAGGTATAGTTGGGTGGAATTCTCGTGTGCCAAGGACCTCCAGTCACTATGCAGTAGT
+
CB@9CFEFGGGFGGGGGGGGGGGGGGGGGGGCFFFCFEFDGECEGGGGGFGGGGFFGGGFGGEGDEGGGGGFGCFGGGGEDFGFGDFGGGGGGGGGDGGGGGGGGGDA9BEFGDFFDFE7+AEDDGGFFEFAF8AGC@<=F>9<DFGGDFFGAB8F=C<,,CA=DF@:FGG9,E<C>FGFAFGGGGG9FCCEFA>D,@>>*FGEGG@FGGF<F9EG7==B6CF;7C:C98*;=8BEEC@EF99ECCC+4<A?<FG68:C**39:?C:C**29<*;<FF5*:C7CE++238AFD7*+9+0+0
@M03152:184:000000000-AWYW1:1:2106:7728:22502 1:N:0:TATGCAGTATACCTGT
AAGCTCGTAGTTGAATTTCGGGGTTAGTAGGTTGGTCATGCCTCTGGTATGTACTGGTCTCACTGATTCCTCCTTCCTGATGAGCCGTAATGCCATTAATTTGGTGTTGCGAGGAATCTGGACTGTTACTTTGAAAAAATTAGAGTGTTTAAAGCAGGCTAACGCTTGAATGCATTAGCATGGAATAATGAAATAGGACGTTCGATCCTATTTTGTTGGTTTCTAGGATTGACGTAATGATTAATAGGGATATTTGGTTGGAATTTTCGGGGGCAAAGGAATTCCAGTCCCTATGCAGTAT
+
CCCCCDFGGFFGGCFGGFGGGGGGGGG9FFGGGGDGGFGGGFFE@EDFGGGFEDFCEGCFDFFGGGGGGDGGGCCFGGGEFGFCEGGGGGGGFGFGCCFFGGGGD<FEGCF7>:+=FE<C,CFEFFFCFGGGGFBEFFGGFFCFFFFGG8,EFGCFGFGGG,ACGGGGGCC<,5CF?ACF9FFGGGGCFFCC,CFD8,FCFEA7,,@BF9;FGDCFCGFGFFAFFFG6E,,5>CCFFCE:CBFGGCG6:,;,1>:,,/*112+;<+>1)=*)*/)/*0)2:++0<9+20)+3+**<+9:+0
@M03152:184:000000000-AWYW1:1:2106:17877:22625 1:N:0:TATGCAGTATACCTGT
AAGCTCGTAGTTGAATTTCGGGATCAGTTTATTGGTCGTGCTATTGTACGTACTGGTATTATTGATTTCTACCTTCTGACGAACCATGATGTCATTAATTTGGTGCCTTGGGGAATCAGGACTGTTACTTTGAAAAAATTAGAGTGTTTAAAGCAGGCTCACGCTTGAATACATTAGCATGGAATAACGAAATAGGACGTTTGATTCTATTTTGTTGGTTTCTAGGATCGACGTAATGATTAATAGGGATAGTTGGGTGGAATTCTGGGGTGCCAAGGAACTCCATTAACTATGCAGTATT
+
CCCCCGGGGGGGGGFGGGGGGGGGGGGGGGGGGGGGGGGGGGGGGGGGGGGGGGGGGFGGGGGGGGGFGGCGGGFGGGGGGGEGG8FFGGGGGGGGGGGFFGCFGFGGGCFFGGGGGGGDGGGGGGGGGGGGGGGGGGGGGGGGGAFFGCBCFAFG@GGFGFFFFGDGGGGGCBFFGGGFGGGGGGGGGGG>=;,@EGGGD7FCEGGCFGGGGGGF8DEEFEGFFFEFC***1>>,4,,2::<:8,<66????AEF5C7*15+C?C2+**/)3;@8555C7?9FF9:++0C9CFGD70*<+
@M03152:184:000000000-AWYW1:1:2106:7479:22804 1:N:0:TATGCAGTATACCTGT
AAGCTCGTAGTTGAATTTCGAACCTGGTCGGGCGGTCTGCCTTACGGTACGTACTGTCTGGCCGGGTTCTACCTCTTGGTGAGCCGGCATGCCCTTAATTGGGTGTGTCGGGGAACCAGGACTTTTACCTTGAGAAAATTAGAGTGTTCAAAGCAGGCCTTTGCCCGAATACATTAGCATGGCATAATAAAATAGGACGTGCGGTTCTATTTTGTTGGTTTCTAGAGTCGCCGTAATGATTAATAGGGATAGTTGGGTGGAATTCTCTGGTGCCAAGGAACTCCAGTCACTATGCAGTATT
+
CCCCCGGGGGGGGGGGGGGGGGGGGGGGGGGGGGGGGGGGGGGGGGGGGGGGGGGGGGGGGGGGGGGGGGGGGGGGGGGGGGGGGGGGGGGGGGGGGGGGGGGCEGGGGGGGGGGGGGGGGGGGAFGGGGGGGGGFGGGGFGGFFFGGGGGGGGGGFEDFGGCGGGGGGGGGGGGGGGGGGDGFGFFGGGCFGGGGGGDGGGGCCG7CFFGDFG7FCFEFG9FBC?9+5::EE8EGGF?7CCFFFG?:CFFGF7:8EGGC*0<@CF++:CFC@77*:>@FFGGD6+22A4+0@**<FGGC+
@M03152:184:000000000-AWYW1:1:2106:25255:22909 1:N:0:TATGCAGTATACCTGT
AAGCTCGTAGTTGAATTTCGGGGTCAGTCGGTCGGTCTTGCCACCGGTACGTACTGGCTTCACTGATTCTTCCCCCTTGCAGAACCGCGTTCCCATTAGTTTGGTGTTTCGGGGAAACAGGACCTTTACTTTGAAAAAATTAGAGTGTTCAAAGCAGGCTAATGCTTGAATACATTAGCATGGAATAATAAAATAGGACGCTGAGCTTATTTTGTTTGTTTCTATGATTTACCTAAAGATTTATTGGGATAGTTTGGTTGAATTTCTCGGTGCCAATGGACTCCACTCACTTTGCAGTTTA
+
CCCCCGGGGGGGGGGGGGGG7C@+8,E,-BFFFGGGG,C,E,@@,FG@FGEGFGGG,,FE66ECF<66<,,CFC<+@,6,6,,CF8F7F++,CC,CF9,B<,,?FG,8,CBFGGCFCGGF,?B+,CFFE?FEFA<FFGGFGGGGFFFGG,<FGDFG<DGEF<,8F9F@CGGGGGFGGGGFF,CFGGGFG,EG;CFEFGGG7CE<,,@26,FFG,<F,B<CE,2,,2B<C++5+5+++++3+1<1++3>*3.+5<1<***4+3+3++++*2?>*7:*+))+3+*2A:9*6/0+00*++3*0+
@M03152:184:000000000-AWYW1:1:2106:19171:22922 1:N:0:TATGCAGTATACCTGT
AAGCTCGTAGTTGAATTTCGGGGTCAGTAGGTCGGTCGTGCCAACGGTATGAACTGGTCTCACTGATTCCTCCCTCTTGTAGAACCGTGATGCCATTAACTTGGTGTTGCGGGGAAACAGGACTGTTACTTTGAAAAAATTAGAGTGTTTAAAGCAGGCTAACGCTTGAATACATTAGCATGGAATAATGAAATAGGACGTCGATCTTATTTTGTTGGTTTCTAGGGTTGACGTAATGATTAATAGGGATAGTTGGGTGGAATTGTCGGGTGCCAAGGAACTACAGTCACTATGCAGTATT
+
AAC9CGFGGGGGGGGFFGGGGGGGGGGGGGGGGGGGGGFGDGGGGGGGGFGGGGGGGGGGGGGGGGGGGGGGGGGGGGGGGGGGGGGGGGGGGGGGGGFFECEFFGGGGGGGGGGGFCCFFEF,BFCCF,F9FFGGGGGGGGGGFFGC9FDGGDEGGGGGGGFFGCGFGGGG<>FGGCFFGGFGGGGGFGGGF9EFGF>F<F>>*2F@F@FGGFCCFGE50;<BCCGGFGCCEC8**1<E9C9E7;FF*05C+5AE5*?E>++0+<+:>E*7/2:2:376:6+0<C++3/:99F:97+*++
@M03152:184:000000000-AWYW1:1:2106:19826:23038 1:N:0:TATGCAGTATACCTGT
AAGCTCGTAGTTGAATTTCGGATCTGGTTGGGTGGTCCGCCTGACGGCGTGTTTACTGCTTGACCGGGTCTTGCCTCTTAGTAAACCGGTGTGTTCTTTATTGAATGCATCGGGGAACTGGGACTTTTACCTTGAGAAAATTAGAGTGTTCAAAGCAGGCCTATGCCTGAATACATTAGCATGGAATAATAAAATAGGACGTGTGGTTCTATTTTGTTGGTTTTTAGAACTGCCGTAATGATTAATAGGGATAGTTGGGTGGAATTCTCGTGTGCCAAGGAACTCCAGTAACTATGCAGTA
+
CCCCCGGGGGGGGGGGGGGGGGGGGGGGGGGGGGGGGGGGGGGGGGGGGGGGGGGGGGGGGGGGGGGGGGGGGGGGGGGGGGGGGGGGGGGGGGGGGGFFGGGGFGFGGGGGGGDECGGGGGGGGGFGGGGGGGGGFDGGFFF<EBFGGGGGGFFGGGG7FGGGGGGGGGG,8EFGGGGFGGGGGGGCFGGGGGGGFGGGGGG@7FGEF9CFCCEDFGC>E5CCFGEE?B?+CCGGGGD74@<9++1476AG??:EC6*8/:1++73<*:*9CC0:::4FDC*99++<C*+3<0*0<7C?+
@M03152:184:000000000-AWYW1:1:2106:14508:23101 1:N:0:TATGCAGTATACCTGT
AAGCTCGTAGTTGAATTTCGGCCTTTGCCGCCCGGTCCGCCTATTTGGGTGTGTACTGGAGCGGTGGAGGCTTACCTCGTGGTGAGCTGTTATGCCCTTTACTGGGTGTGGCAGGGAACCATGATTTTTACTTTGAAAAAATTAGAGTGTTCAAAGCAGGCTTACGCCCGAATACATTAGCATGGAATAATAAAATAGGACGTGCGGTCCTATTTTGTTGGTTTCTAGTGTGCCCGTAATGCTTAATAGGGATAGTTGGGGTGAATTCTCGGGTGCCAAGGAACTCCAGTCACTATTCCGT
+
CCCCCGGGGGGGGGGGFGGGGGGGGGGGGGEFGDCFGFEGGE>FAEGGGEGGGGGGGGGFFGGGGEG<FFGGGFGGGGEGGGFGGGGGGGGGGFGGGGGGGGGGFGECFGG7FEGGGG7FFGCFGGCGGGGGGGGFCFGGGGFG8FFFGGGGG9FFFGCFEG<FFFFGCGG7:FGGFGGD:9@FG7E=,@F9@C;>FF:CFCFGGGD7C*C@42BFFGGGGBFGCE9C++?+++5=C575:+4+:++1<C@*;;?9+++**/1*0:<<C98*:9CG?B):CEFF?F8<+=+<+7*A++*+3
@M03152:184:000000000-AWYW1:1:2106:13925:23102 1:N:0:TATGCAGTATACCTGT
AAGCTCGTAGTTGAATTTCGGGCCCGACTGAGTGGTCTTGCCTCGTTGCAAGCACTGCTCCGGTTGGGTCTTTCCTTCTGGTTAACCAGCTGCCTTTCACTGGGTCGGCTGGGGCTCCAGGACTTTTACTTTGAAAAAATTAGAGTGTTCAAAGCAGGCAGTTTTAGCTTGAATACATTAGCATGGAATAATAAAATAGGACTTGCGGTCCTATTTTGTTGGTTTCTAGGATCGCCGTAATGATTAATAGGGATAGTTGGGTGGAATTCTCGGGTGCCAAGGAACTCCAGTCAGTATGCAG
+
CCCCCGGGEFGGGDGFFGGGGGDGGGGGGGGGGGGGFGGGGGGGGGGGGGGGGGGGGGGGGGGEGGGCFDF<F<FGGGGGGGGGGCFGGGGFGG9FFGGGGGFGGDGGG@ECGGGCGFFFGGCFFGG9FFGGGFEFCFC<=9,?FFGGGGCCFFGGGGDGEGDGAF@A,C<FCAGGF<EFFDCCC7;DECEFFFF;FBFCFGD<FEGEEFGFGGGGGGCEG5:;CFCE,2,,54B;5>:C5F7C>CC9?74*3<78AGGFG8*:*<<6*+058C971)*+:E:5@<CE6?79:*:+2:7<:
@M03152:184:000000000-AWYW1:1:2106:23984:23105 1:N:0:TATGCAGTATACCTGT
AAGCTCGTAGTTGAATTTCGGATCTGGTGGGGTGGTCCGCCTGACGGCGTGTTTACTGCTCGACTGGGTCTTGCCTCTTGGTGAACCTTTGTGCTCTTTATTGAATGCATCGGGGAACCAGGACTTTTACCTTGAGAAAATTAGAGTGTTCAAAGCAGGCCTATGCCTGAATACATTAGCATGGAATAATAAAATAGGACGTGTGGTTCTATTTTGTTGGTCTTTAATAACTGCCGTAATGAGTAATAGGGATAGTTGGGTGGAATTTCTCGGGTGCCAAGGAACTCCAGTCACTATTCAG
+
CCCC9@CFFF@FGGGGGGGGGECCCFGGFDEGGGGGGGGGEGGFGCGGDGDFGGGGGGGGGG7FGFGFGGGGGGGGFGFGCFCDDFGGGGGGFGFGFFGFFGGGGGGFGFGGGEGEGGDGGG?DFFGGGGCC9?<DFFGGFGGGGGGGGFFFGGGGGGF7FFGE<DGFGGCFGGGGGG9FG9>DFGG9CFGCCEFFCGGFGFCFGC789>FCC;FGG?EFCEFGFFG,=;>C??EC5=E=C7+=CGFCG6;=F6?F9F77BCE>+08CDGG*CDGGGF4?58C98+<<A?GCC*:99+:9<
@M03152:184:000000000-AWYW1:1:2106:18978:23256 1:N:0:TATGCAGTATACCTGT
AAGCTCGTAGTTGAATTTCGGGATCAGTACGCCGGTCGTGCCTTCGGTACGTACTGGTGTCACTGATTCCTCCCTTCTGACGAACCGTCATGCCATTCACTTGGTGTGGCGGGGAATCAGGACTGTTACTTTGAAAAAATTAGAGTGTTTAAAGCAGGCTCACGCTTGAATACATTAGCATGGAATAATGAAATAGGACGTTGATCTTATTTTGTTGGTTTCTAGGATTGACGTAATGATTAATAGGGATAGTTGGGTGGAATTCTCGGGGGCCAAGGAACTCCAGTAAATATGCAGTATA
+
CCCCCGGGGFGGGGGGGGGGGGGGGGGGGGGGGGGGGGGGGGGGGGGEGGGFGGGGGGGGGGGGGGGFGGGGGGGGGGGGGGGGGGDCEGGGGGGGGGGGGGGGFGFGGGGGGGGDDGGGFFFGFFGFDE9FGFGDFFF8FFEFGGGCGD=FFGGGFG<FGFFBFG:FFCFF,D<FGGGGGFGGGG:BC9CCBB;BBFCG*<C7FGGBCC@EFC+:BF*=022+1532B89>CC*;F7+:+<C7*+A*:*0+00<+8/A8*22++0+:<5*)/)/95;5C*397++2+<*++0:>7:+23+
@M03152:184:000000000-AWYW1:1:2106:13681:23315 1:N:0:TATGCAGTATACCTGT
AAGCTCGTAGTTGAATTTCGGGACCATCATGTTGGTCGTGCCTCGGTACGTACTGGTATCGTTGGTTTCTCCCTTCTGACGAACCATGATGTCATTTATTTGGTGTTGTGGGGAATCAGGACTGTTACTTTGAAAAAATTAGAGTGTTTAAAGCAGGCTCACGCTTGAATACATTAGCATGGAATAATGAAATAGGACGTTTGATTCTATTTTGTTGGTTTCTAGGATCGACGTAAGGATTAATAGGGATAGTTGGGTGGAATTCTCGGGTGCCAAGGAACTCCCGTCACTATGCAGTATC
+
CCCCCGGFGGEFGGFGGGGGGGGGGGGGFGFGFGGGGGGGGGCFFGGGGGGGGGGGGCFGGGFFGGGGGGGGGGFGGDFGGGGGGGGGD9FFFGFEFGGGGGGFFGGGFEDGGGGGGGGGGGCFGGGGGGGGGGGFGGGGFGGGFGFG8BFGGFFGDGGGGGFGGGGGGAFFGFFGFGGGGFCEGGFCFGGGCEDFGGGFGFC@FGFD;FGFCGEFFGGGGG9;7?EF8CCCC>:C,?6C,>CCC;C=6*=61;<FCCE88+9+1=2A<5*)/2:<E;):7:07*/;/:)A9+:7+C+*+2
@M03152:184:000000000-AWYW1:1:2106:11109:23317 1:N:0:TATGCAGTATACCTGT
AAGCTCGTAGTTGAATTTCGGGATCAATTTATTGGTCGTGCTATTGTACGTACTGGTATTATTGATTCCTACCTTCTGACGAACCATGATGTCATTAATTTGGTGTCTTGGGGAATCAGGACTGTTACTTTGAAAAAATTAGAGTGTTTAAAGCAGGCTCACGCTTGAATACATTAGCATGGAATAACGAAATAGGACGTTTGATTCTATTTTGTTGGTTTCTAGGATCGGCGTAATGATTAAAAGGGATAGTTTGGTGGAATTCTCGGGTGCCAAGGAACGACAGGCAATATGCATTAGT
+
CCCCCGGGGGEGGGFGGGDEGGGGDEG9CE@FFGGDFGFE@FFGGGGGCCFFGGGFFF9AEEGFFGGFDGGG@FFCFCAECFGG7EFG<EEFGGAFGGGGGGG<FFFFCFG?:FFEG9?FFGGGGG<FF,C5,59A<7F,C<FAFFAD<EDFCFGGFGGGD<=EF@GCD9,,<,C;F8FFGFGFDCE,@>C+@;,DF@FEG<F,,;CFDGFAEAFFF5BE8,7D,,>,@*4**4>**44=9E7,15*/=68691,5*=@88<B6++2*/7@3=F+*;>A?C**98***:)<0<C*+++2++
@M03152:184:000000000-AWYW1:1:2106:6882:23328 1:N:0:TATGCAGTATACCTGT
AAGCTCGTAGTTGAATTTCGGGGTCAGTAGGTCGGTCGTGCCACCGGTATGAACTGGCTTCACTGATTCCTCCCTCTTGTAGAACCGTGATGCCATTAATTTGATGTTGCGGGGAAACAGGACTGTTACTTTGAAAAAATTAGAGTGTTTAAAGCAGGCTAACGCTTGAATACATTAGCATGGAATAATGAAATAGGACGTCGATCTTATTTTGTTGGTTTTCTAGGGTTGACGTAATGATGAATAGGGATAGTTGGGTGGAATTCTCGGGTGCCAGGGAACTCCAGTCACTATGCAGTAA
+
CCCCCGGGGGFFGGGGGGGGGGGGGGGGGGGGGGGGGGGGGGGGGGGGGGGGGGGFFGGGGGGGGGGGGGGGGGDGGGGGGGGFGGGF@FGGGGGGGGGDEGAEFGFGFGGDGGGEFEGE<?DFGFGGGGCFGGGFDD:,B<<ACFDFFGEGFDEFEGDFGF@FCCEGGA,@FFBFFFFG9CGC:FFDFEEF9BFD@:FEEDGC7F,BCC;C@@BE@E:8685BEFG5:8CFFDGG5*=7A+<=7?CCG*)0++3+8588C*@7C<FF<5=<8*5>+83C*/<F+289+1:<+*2+++2<+
@M03152:184:000000000-AWYW1:1:2106:17274:23417 1:N:0:TATGCAGTATACCTGT
AAGCTCGTAGTTGAATTTCGGGATTAATTTATTGGTCGTGCAATAGTACGTACTGGTATTATTGATTCCTACCTTCTGACGAACCATGATGTCATTAATTTGGTGTCATGGGGAATCAGGACTGTTACTTTGAAAAAATTAGAGTGTTTAAAGCAGGCTCACGCTTGAATACATTAGCATGGAATAACGAAATAGGACGTTTGATTCTATTTTGTTGGTTTCTAGGATCGACGTAATGATCACTAGGGATAGTTGGGTGGAATTCTCGGGTGCCAAGGAACTCACTTCACTATGCAGTATT
+
BCCCCGEGDGGGGGGGGGGGGGGGGGGGGGGGGGGGGGGGGGGGGGGGGGGGGGGGC<FFGGGGGGG9FGGGGGGGFFFGGGGGGGGGGGGGGGFGGGGGGGGDFGGGGGGGGGGGGGGGGGGGCGFGFCFGAFFGEFG@9EGGGGGGGFGGGGGGF7<FGGGGGGG@FGGGCEFGG8=CAFFGGGGGGDGE<BAFA,@=F@FCEGGG9=FEFCFFG6CCEFFGGGGGC:**=CD@;E=?,;,,1CC70CACF7?,=EEGFFF++4C5C=@CEFF*:5=CC+4*+10<<9:+<D*3<+*++
@M03152:184:000000000-AWYW1:1:2106:22301:23509 1:N:0:TATGCAGTATACCTGT
AAGCTCGTAGTTGAATTTCGGGATCAAGGGATCGGTCATGCCTTGGTATGTACTGGTCTTATTGGTTCTCACCTTCTAAAGAACCATAATGTCATTCATTTGATGTTATGGGGAATTAGGACTGTTACCTTGAAAAAATTAGAGTGTTTAAAGCAGGCTTACGCTTGAATACATTAGCATGGAATAATGAAATAGGACATCCGATTCTATTTTGTTGGTTTCTAGGATCGATGTAATGATTAATAGGGATAGTTGGGTGGAATTTTCTGTTGCCATGGACCTCCAGTTACTTTGCAGTTAT
+
CBCCCFGGFEGGFGGGGGGGGCGEGGGFGEGGGGGGGGGGGGGGGFFFGGFFFGGGGEGGGFFFDGGGGGGGFFGGGGGGGGGGGGGGGGGGFGFEGAFGGG9AFFGFFGFFGGFGFFGGGGGGGGGGFGGDGGFFFGGFFFG,CCFCFGGGGGGGGD8,<F+FGEGGGGGGGGGGF@FFFDGFGGGGCFGG,;=,,8BGGGDGGCGGGGFGGEF<CF8D?,55C9FGGDCCA:DFGAC7EFFGF7,A6CA6F7,>:9C@F,9,,,4,4,,0<0?+,;F+0*=*0+2+<+=++2:+++++1
@M03152:184:000000000-AWYW1:1:2106:12194:23542 1:N:0:TATGCAGTATACCTGT
AAGCTCGTAGTTGAATTTCGGGATCAGTACGCTGGTCGTGCCTTCGGTATGCACTGGTGTCACTGGTTCCTCCCTTCTGAAGAACCGTCATGCCATTCAGTTGGTGTGGCGGGGAACCAGGACTGTTACTTTGAAAAAATTAGATTGTTTAAAGCAGGCTCGCGCTTGAATACATTATCATGGAATAATGAAATAGGACGTTTGATCCTATTTTGTTGGCTTCTAGGTTCGACGTAATGATTAATAGGGAGAGTTGGGTGGAATTCTCGGTGTCCAAGAAACTCCACTCACTATTCAGTAT
+
ACCCCE@F@CFAEEGGGCEFGGGDGF9ECFFGCGDGGGGGGGGGGGEGGGGG9EEGGGA@@FGGG8FGFFGGGGGCGGFEFGGGFGGGECEGGGGGGFCGGGGGGGGGGFFFGGGGCFCGFGGGGGFFFFCFE<F<E@FEF9><,,CFGGFAFGGGE7FGFGGGEGGGGCFFC,@DF,,;DF9,<,,<BCCC?CC,:C,<<<C:9<FFGBA9FG9FC<8+0=+>;BC+5?C58B?CCFFF7?++:<+<=*)/*0AC6*:C5*0<6+3:*:***2::C=):6C+*33*3*)+3+:2C920+3
@M03152:184:000000000-AWYW1:1:2106:24923:23570 1:N:0:TATGCAGTATACCTGT
AAGCTCGTAGTTGAATTTCGAACCTGGTCGGGCGGTCTGCCTTACGGTACGTACTGTCTGGCCGGGTTCTACCTCTTGGTGAGCCGGCATGCCCTTAATTGGGTGTGTCGGGGAACCAGGACTTTTACCTTGAGAAAATTAGAGTGTTCAAAGCAGGCCTTTGCCCGAATACATTAGCATGGCATAATAAAATAGGACGTGCGGTTCTATTTTGCTGGTTTCTAGAGTCGCCGTAATGATTAATAAGGATAGTTGGGTGGAATTCTCGGGTTCCAAGGAACTCCAGTCACTATGAAGAATA
+
CC@CAEGFGFGGCGGGGGDEGGGGGEFFGEDCF@CGGGFGGFGFFEGDGDGGFFGGGGGGFGF+CCFFGGFDGGDFGGEG7CFGGD7FCEGFGGCF<EFCAFFFD++F<7FGGCCDGFFDFCFGGGCF=3=F=C<D<DAC>DAFGGGGGGGGGC>FF:F>EG9DGGCEFCCFGCDC3,,@,,66FG9EFC,CFG?C:FCF:@C7CF7C+FGGG9+7+3CFGGF9EG<++33/*/*220+<:C<9*+3AF66C<9A+:C88*+3+23<*7E*9**276)7*6+<>++222*<+3**+3+00+
@M03152:184:000000000-AWYW1:1:2106:20864:23634 1:N:0:TATGCAGTATACCTGT
AAGCTCGTAGTTGAATTTCGGGGTTAGTAGGTTGGTCATGCCTCTGGCATGTACTGGTCTCACTGATTCCTCCTTCCTGATGAGCCGTAATGCCATTAATTTGGTGTTGCGAGGAATCTGGACTGTTACTTTGAAAAAATTAGAGTGTTTAAAGCAGGCTAACGCTTGAATACATTAGCATGGAATAATGAAATAGGACGTTCGATCCTATTTTGTTGGTTTCTAGGATTGACGTAATGATTAATAGGGATAGTTGGGTGGAATTCTCGGGTGCCAAGGAACTCCAATCAATATGTCGTAT
+
CCCCCGGGGGGGGGGGGGGGDGGGGFGDGCGGGCEGGGGGGGGGGGGGGGGGGGGGGGGGGGGGGGGGGGGGGGGFGGGGGFGGGGGGGGGGGGGGGFG9ECFGGGGGGGGFEGGFFGGGGGGGGGGGGGGGGDGGGGGGGGGGGGGGGDGGGGFGG?CFGGGGGGGGGGGGGGDGCGFGGGFDBFGGF9@CGDFCGGGGGFFE<FGGGGGG9FGG7CFECFGGFGCGGGFF7EEEFGG?CFGGC7C6,4;0,,:,<CG**13+6=B?5=CC5>5++.8=F*+*<+++*0+<:?F00*1/0
@M03152:184:000000000-AWYW1:1:2106:19032:23708 1:N:0:TATGCAGTATACCTGT
AAGCTCGTAGTTGAATTTCGGGCCTGGCCGGGCGGTCTGCCTAACGGCACGTACTGTCTGGGCGGGCCTTACCTCTTGGTGAGCCGGCGTGCCCTTTGTTGGTGTGCGTCGGGGAACCAGGACCTTTACCTTGAGAAAATTAGAGTGTTTAAAGCAGGCCTATGCCTGAATACATTAGCATGGAATAATAAAATAGGACGCGAGGTTCTATTTTGTTGGTTTCTAGAGTCACCGTAATGATTGATAGGGATAGTTGGGGGGAATTCTCGGGAGCCAAGGAACTCCAGTCACTATGCAGCAA
+
C@CC<EGFGG@EFFGGGGGGGEGGGGGGDGGGCGDFEGG9FEFFCCGEGCFGDEFGGCFG8FF:FCCFEGGFFGGFGFGGFGGGGGGFCFG7BC<FFGFFCFCDGDFCCFEFEGGGGGGFG7FF:F3,;,8@3<CF@B:CGC<,?@CF9:;9FBFDCFG7<,?CFCCF@F@FGBFC,>,,7228<FF;2+<:CGGGFG685**/:;*+<99CC@CG**@8:FC?9C+ACC++3:2:75CC+C+<D:<EFE>E8C++<C**CE*;6+9+>F*)/5/9CF>**;?7CC8E?0<<0C777+*2*
@M03152:184:000000000-AWYW1:1:2106:7577:23831 1:N:0:TATGCAGTATACCTGT
AAGCTCGTAGTTGAATTTCGGGGTCAGTAGGTCGGTCGTGCCACCGGTATGAACTGGCTTCACTGATTCCTCCCTCTTGTAGAACCGTGATGCCATTAATTTGATGTTGCGGGGAAACAGGACTGTTACTTTGAAAAAATTAGAGTGTTTATAGCAGGCTAACGCTTGAATACATTAGCATGGAATAATGAAATAGGACGTCGATCTTATTTTGTTGGTTTTCTAGGGTTGACGTAATGATTCATAGGGATAGTTGGGTGGAATTCTCGGGTGCCCAGGAACTCCCATCACTATTCATTTA
+
CBCC96FFGGC<FFG@FAAFGECFGFGGEFEFFGGGGG+FFCFEFGCFGGGGGGG?EDCFGGGGGGGEFGGG8FGCFD9EG9FGGGGFDDGFGGGGCCE,CFFGGFEEGGGDG7FGGGGGGGCDF?FFGDFEFFFGA8=,,8,8,CFFG<@CFA<BFG7DGG8FG@:FG,,38,,7>9,@@=FCCFGGG,3@B9C>>,3>>:C::F,6?FGC;@C,=,=C:C<<CC?5*=*C98;***411>=4+1A<6*;6+>EC+::8?5<<+9+01**1CDG47>F5=*+*0**+2/<:+**+++0++
@M03152:184:000000000-AWYW1:1:2106:11251:23877 1:N:0:TATGCAGTATACCTGT
AAGCTCGTAGTTGAATTTCGGGATCAATGCGTCGGTCGTGCCTTCGGTACGTACTGGCGTCATTGATTCCTCCCTTCTGAAGAACCGTGATGTCATTAATTTGGTGTTACGGGGAATCAGGACTGTTACCTTGAAAAAATTAGAGTGTTTAAAGCAGGCTAACGCTTGAATACATTAGCATGGAATAATGAAATAGGACGTTCGAACCTATTTTGTTTGTTTCTAGGATCGACGTAATGATTAATAGGGATAGTTGGGTGGAATTTTAGGTTGCTAAGGAAATCCAGTCACTATGCAGTAT
+
CCCCCGGFEGCFGFAFFCFFDGGG<FEFEDGGEEGGGGGGGDGGGGDGGGGG9DFDGGGEGEFGGGGGGGGGGGGGAFFF?FGGFFEGGGGFGGGFF<CFFGGGGGGGGGGG>C7CEE<FGGGGGGGGGGFEF,:C<<BFGFFDGG9DFGGAF,FFF=CFF<<FCFCDGFEFGCFFGFGFGGFFGGGC;FC,@DCFFGGG:DCF,2:CCB2F9,,68:8:<,@;;EC,2B8CCE:85C9EGG79:99+*:868FFCF*4;?56+0+22*++**1*0+959*+3:0++309C7+::7<+:9+
@M03152:184:000000000-AWYW1:1:2106:10295:23904 1:N:0:TATGCAGTATACCTGT
AAGCTCGTAGTTGAATTTCGGGGTTAGTAGGTTGGTCATGCCTCCGGTATGTACTGGTCTCACTGATTCCTCCTTCCTGATGAACCGTAATGCCATTAATTTGGTGTTGCGGGGAATTTGGACTGTTACTTTGAAAAAATTAGAGTGTTTAAAGCAAGCTAACGCTTGAATACATTAGCATGGAATAATGAAATAGGACGTTCGATCCTATTTTGTTGGTTTCTAGGATTGACGTAATGATTAATAGGGATAGTTGGGTGGAATTCTCGGGTGCCAAGGAACTCCAGTCACTAGTCATTAA
+
CCCCCGGGGGGGGGGGGGGGGGGGGGGGGGGGGGGGGGGGGGGGGGGGGGGGGGGGGGGGGGGGGGGGGGGGGGGGGGGGGGGGGGGGGGGGGGGGGGGGGGGGGGGGCFGGGGEDGGGGGGGGGGGGGGGGGGGFGGGFGGGGGFCGGGGGGGFGGGGGGGFGGGGGGGGGGGGGGEFDGGDGCACFFCFGCGGGFGGCFGGGGFGGGDFGGGCGGCFGGGGGG9CFECCCFECCCFCFCFGGDFFF*2AFGFG7F*BE>C?FFFC7CF*98D4C<45:FFGG6@CG+*030*03<:C7+
@M03152:184:000000000-AWYW1:1:2106:8645:23941 1:N:0:TATGCAGTATACCTGT
AAGCTCGTAGTTGAATTTCGAACCTGGTCGGGCGGTCTGCCTTACGGTACGTACTGTCTGGCCGGGTTCTACCTCTTGGTGAGCCGGCATGCCCTTAATTGGGTGTGTCGGGGAACCAGGACTTTTACCTTGAGAAAATTAGAGTGTTCAAAGCAGGCCTTTGCCCGAATACATTAGCATGGCATAATAAAATAGGACGTGCGGTTCTATTTTGTTGGTTTCTAGAGTCGCCGTAATGATTAATAGGGATAGTTGGGTGGAATTCTCGGGTGCCAAGGAACTCCAGTCACTATTCAGTATT
+
CCCCCGGGGGEGGGGGGGGFFGGGGGGGGGDDEGGGGGGGGGGFGGGGGGGGGGGGGGGFFGGGGGGGGGGGGGGGGGGGGGGGGGGGGG?FGGGGGCFDEGGGGGGGFGGGGFFFFGGGGGGGCFFGGFGGFDGGGGGGFGGGGGGGGGGGGGGGGGGGGGGGGGGCG@FFGGGGFCFDF:>CGGFGGGGF3CFFCECFGGFF*FGGGFG9FFFGGFCFGGG>CFGEFB*AEEC==FE+:C9+2+<6:F4+3<<6:CEE89:::F75DD*);**2*>:EGGCFG+<:??C+<*2+<97++
@M03152:184:000000000-AWYW1:1:2106:13134:23976 1:N:0:TATGCAGTATACCTGT
AAGCTCGTAGTTGAATTTCGGGGGCATTCAGGCCAAAGCTCGTCCTTGTGGCGTGGCTGGGTCTGGGCTTCCTACGTTTGGATAGTGGGCAACCGCTTCCAATCATTTACTTTGAAAAAATTAGAGTGTTCAAAGCAGGCGCAACCTTGCCATTGAATATTACAGCATGGGATAATAGAATATGACGTTGGTCTTATTTTGTTAGTTTCTAAGGCTGATGTAATGATTAATAGGGATAGTTGGGTGGAATTCTCGGGTGCCAAGGAACTCCAGTCACTATGCAGTATATCGTATGCCGTCT
+
CCCCCGGGGGGGGGGGGGGGGGGGGGGGGGGGGGGGFGGGGGGGGGGGGGGGGGGGFGGGGGGGGGGGGGGGGGGGGGGGGGGGGGFFGGGGGGGGGGGGGGGGGGGGGGGGGGGGGGGGGGGFGGGGGGGGGGGGGFGGEGGGGGGGGGGGGGGGGFFFGFEGGGGGGGGGGGGCEFFFAFFGGGC>EGGGFFGEGFGGCFGFDGGF,@CAF7FFFGFCACFFGCF@;?E@7C6CFFGCFFG5DECFC7=CGGDFGCG5CFCFFCFC>0<7<CCCEB?9:+30+<A90**2;F4C9CCGG
@M03152:184:000000000-AWYW1:1:2106:10407:24003 1:N:0:TATGCAGTATACCTGT
AAGCTCGTAGTTGAATTTCGGGATTAATTTATTGGTCGTGCAATAGTACGTACTGGTATTATTGATTCCTACCTTCTGACGAACCATGATGTCATTAATTTGGTGTCATGGGGAATCAGGACTGTTACTTTGAAAAAATTAGAGTGTTTAAAGCAGGCTCACGCTTGAATACAGTAGTATGGAATAACGAAATAGGACGTTTGATTCTATTTTGTTGGTTTCTAGGATCGACGTAATGATTAATAGGGATAGTTGGGTGGAATTCTCGGGTGCCTAGGAACTCTAGTCACTATGCAGTATC
+
CCCC@EFCEFBFGGGGGGGGGGDGGGGGGGGGGGGGEEGGGGGGGGGGCEGGGGC8FGFGGGGEFGGGGGGGGGGGGFGGGGGGGGGGGGCGGGGGFEFFFFGGCGFEGGGGG=CEGFF,E=FFFCFGGGGGGFFEE@FFFECGGGGGGGGFGFFGGD8FFGGGFEBECFFFG,AAF,CFBBBD9D;>EC>CCBFDFG7@DFCFCCF,3@@FF9BCFGGCGF;;,:8AEGGGGGG>FGGF@;=@FGG6FDFCC@@CEGGG>C9F?<<E*=F<:*+2=)6=E6:++3<+:6A?G7*+++0++
@M03152:184:000000000-AWYW1:1:2106:8683:24026 1:N:0:TATGCAGTATACCTGT
AAGCTCGTAGTTGAATTTCGGACCCGGCCGGGCGGTCTGCCTCACGGCATGTACTGTCTGGCTGGGCCTTACCTCTTGGTGAGCCGGCATGCCCTTCACTGGGTGTGTCGGGGAACCAGGACTTTTACTTTGAGAAAATTAGAGTGTTCAAAGCAGGCCTATGCCCGAATACATTAGCATGGAATAATAGAATAGGACGTGCGGTTCTATTTTGTTGGTTTCTAGAGTCTCCGTCATGATTAATAGGGATAGTTGGGTGGAATTCTCGGGTGCCAAGGAACTCCAGTCACTATGCAGCATA
+
CCCCCGGGFGGGFGGGFGGFGFFGF:@FFGGGGEEFGGDFGGGGFFCGFGGGGGGGGGGG?FG:?EFGGGCFFFFGGG9FCGFGGGGECEFGGGGGGGGC?DEFGGCGGDGEEECDGF8FGGGFGGFGGGGFFFFG8FGCF<CFEFGGG9F9>FGFCGGFAF9FF8F:7FGDCFGCCCFG9F@FGF9CE9,<FFGGFFEGE@@C7FCGGCFGGGGGG*11ABB:7:<FG70<:8*:FFD9:9+0:0?6EGFDGF+0?EEC89:6++0*1*/9?<D7E>F6:8+9CC@FD=:+<C7C++2<+
@M03152:184:000000000-AWYW1:1:2106:8413:24117 1:N:0:TATGCAGTATACCTGT
AAGCTCGTAGTTGAATTTCGAACCTGGTCGGGCGGTCTGCCTTACGGTACGTACTGTCTGGCCGGGTTCTACCTCTTGGTGAGCCGGCATGCCCTTAATTGGGTGTGTCGGGGAACCAGGACTTTTACCTTGAGAAAATTAGAGTGTTCAAAGCAGGCCTTTGCCCGAATACATTAGCATGGCATAATAAAATAGGACGTGCGGTTCTATTTTTTTGGTTTCTAGAGTCGCCGTAATGATTAATAGGGATAGTTGGGTGGAATTCTCGGGTGCCAAGGAACTCCAGTCACTATGCAGTATT
+
CCCCCGFGEGGGGGGFGGGGGGGGFFGGGGGGDGGGGGGGGGGGGGGGGGGFGGGGGGGGGGGGGGGGGGGGGGGGGGGGCGGGGDEGGGFGGGGGGGGGGFGCFGGFGGGGGGGGGFGGGGGGFFGGGGFFD8FFFGCFGGGGGGGGGFGGGGGG<:FGGAEDGGGGGGGGGGGGFGGF>FFFGGGDFCGCGGG6BFGE:CF@*:*?C@CFF,*=*:FGFGCF70+A?C>8C*/;CC7F??9EF7FFCFFGF+0<87;5@97?9C3:FCE3*97CGF:F:8:*0+39CF9?7CG??C>++
@M03152:184:000000000-AWYW1:1:2106:15870:24147 1:N:0:TATGCAGTATACCTGT
AAGCTCGTAGTTGAATTTCGGGATCAATACGCCGGTCGTGCCTCGGTACGTACTAACGTAATTGATTTCTCCCTTCTGACGAGCCGTGATGTCATTAATTTGGTGTCACGGGAAGTCAGGACTGTTACTTTGAAAAAATTAGAGTGTTTAAAGCAGGCAATCGCTCGAATACATTAGCATGGAATGATGAGATAGGACGTTCGGTCCTCTTTTGTTGGTTTCTAGGATCTACGTAATGATTAATAGGGATAGTTGGGTGGAATTCTCGGGTGCCAAGGAACTCCAGTAACCATGCTGTAGC
+
BCCCC@FE@FBDFCFGGGFFEGCG8F@FGDGEGGGCGGGDEGGDFGGG@@F@DGGGACA,CFGGCGGF<<CCF8FDGGCF:?F7C=FGGGCF?<FC<,CFGGGFFGCFGDECGECF,5BF8FF<FCFGFGAE<5<F8=FCEC9FF9@<C,E?FFGGCEFE@AFF88><>F@9FCAFG,@9,3,43393;D,FFDF?,@@16,61*>:>,C<2=,2<75116,,2,22+55BEC2>CCGCFG+97@E6*:CFG@;+>5CE5*+0<CF<****)**0017)6*2+9<+<+3*+++2*+3<0+2
@M03152:184:000000000-AWYW1:1:2106:7979:24228 1:N:0:TATGCAGTATACCTGT
AAGCTCGTAGTTGAATTTCGGGACTAACAGGTTGGTCGCGCCTTCGGTGTGTACTGGTCTAGTTGGTTTCTCCCTTCTGACGAACCACGATGTCATTAATTTGGTGTCGTGGGAAATCAGGACTGTTACTTTGAAAAAATTAGAGTGTTTAAAGCAAACGATAGCTTGAATACATTAGCATGGAATAATGAAATAGGGCGTTTGATACTATTTTGTTGGTTTCTAGGATGGAAGTAATGATTAATAGGGATAGTTAGGTGGAATTCTCGGGTGCAAAGGAACTCAAGTCACTATGCAGTAC
+
CCCCCFGGGGGGGGGGGGGGEEGGFGGGGGGGGGGGGGGGGGGGGGGECFGGGGGGGFGFGGEFGGGGGGGGGCFFGCFGGGGFGCFGFEGGGGGGGGGGGGGGGGGDE+FGG@FF9FGGG8FGFGGGGGGGGGGGGGGGGGG@FFFDEDFGGGC<CF<CFFGG9DAFFCCE9<9FF9:D<FFGGFCCCEGFFFDAB,53@FGGGD,DC,@,@;FGG,>:88CCB9>BF,=8,?CC,,=@?1+<CGFFG6AE++4<96?+=>+??AB@5A5**1**307*:8+:A+<+3=<:C7:7+::++
@M03152:184:000000000-AWYW1:1:2106:17308:24313 1:N:0:TATGCAGTATACCTGT
AAGCTCGTAGTTGAATTTCGGATCTGTTTGGGTGGTCCGCCTCACGGTGTGTTATTGCCCGAGCGGGTCTTGCCTCTTGGCGAACCGTCGTGTCCTTTATTGGATGCGGCGGGGAACCAGGACTTTTACCTTGAGAAAATTAGAGTGTTCAAAGCAGGCCTGCGCCTGAATACATTAGCATGGAATAATAAAATAGGACGTGGGGTTCTATTTTGTTGGCCTTTTGAGCTGCAGTAATGATTAATAGGGATAGTTGGGGGGAATTCTCTGGGGCCACGGAATTCGAATCACTTTGAAGTAT
+
CCCCCGFFEFFGDGGFFGGGEDEG@EFFFGGCF;FGGGGG@@FFFGGC@FGGDCFFFECFGDEGGFCFCFFGGGGFGGGGGDDCFFEC:F+4BB<FDFFFFGG9E=FEEGGGGGBC<DFFFCFBFFF,?CGE>,>,>,D<,,D;FAFF9FAFC8<<8CFC:CAFDE7:<::FFFC9<9:CB9<?FGDCECE99<;9773?*;*28***<A9FD?08**202<<++32;+9<6++3++3<03+++299CF6>C+<+9+****/28++302<+**1)**)0/:;60*+*+/*+0+*2+0<*+3
@M03152:184:000000000-AWYW1:1:2106:18782:24426 1:N:0:TATGCAGTATACCTGT
AAGCTCGTAGTTGAATTTCGGGATCAATTTATTGGTCGTGCTATTGTACGTACTGGTATTATTGATTCCTACCTTCTGACGAACCATGATGTCATTAATTTGGTGTCTTAGGGAATCAGGACTGTTACTTTGAAAAAATTAGAGTGTTTAAAGCAGGCTCACGCTTGAATACATTAGCATGGAATAACGAAATAGGACGTTTGATTCTATTTTGTTGGTTTCTAGGATCGACGTAATGATTAATAGGGATAGTTGGGTGGAATTCTCGGGTTCCACGTAACTCCAGTAACTATGCCTTATC
+
CCCCCGGGGGGGGGGGGGGGDGGGGGGGGGGGGGFGGGGGGGGGGGGGGGGGFGGGFFGGGGGFFGGGGGGGGGGFGGGGGGGGGFGGGGGGGFFGGGGGGGCF@FFGGGGGGFEFGGGGGGGGGGDGFGGGGGGG@CGFF=9FGFFGFDDFFAFGCEEFGGGGEEGFFFG9?FGGFFGGAF@9FFGGGGDGGFG?FG>FGGC<EFFCAFFFEABFC,>DG9DEFCCF38EECC*;C77EC:,=2>6:,=;6><,>*=;C>+<3<CF***/*3*++/)2*=<+*>82+4:CCEF7+++*<0
@M03152:184:000000000-AWYW1:1:2106:10528:24438 1:N:0:TATGCAGTATACCTGT
AAGCTCGTAGTTGAATTTCGGTTAATAAAAATTAAAGTCTATCTTTTTGATGTGTACTATATTTTTATTTCCTTCCTTTTGAATATACTCCTTATATTAAAAATCTTTTTTTTTAAATAAGGGTTTCAGTATTTCAAATCTTTTACTGTGAGGAAATTAGAGTGTTCAAAGCAGGCGTAACCTAGCCTTTGAATATATTAGCATGGGATAATGAAATAGGACTTTTGTCCTACTTTCGTTGGTTTCTAGGACTTAAGTAATGATTAATAGTGATAGTTGGGTGGAATTCTCGGGTGCCAAG
+
CCCCCGGGGGGGGGGGGGGGGGGGGGGGGGGGGGGGGGGGGGGGGGGGGGGGGGGGGGGGGGGGGGGGGGFFGGGGGGGGGGGGGFGGGGGGGGGGGGGGGFFGGGGGGGGGGGFA9C<?ACEDFGGGGFGGGFFGGGGFGGGGFAGGGGGFGFGGGGGDECDF<F9EFGGDF?F7B?FCF9FFDFGGGGFAE;=CFFFGF8F<DCF8DDEGAFGCEGGCCEFDFECDC7;,,,EGAEGGCG5FF,BC,9AE,D95>:@@FFCCFG,=C7,+4++2<+=,*6*)*++<+;+=*775**7</
@M03152:184:000000000-AWYW1:1:2106:18601:24490 1:N:0:TATGCAGTATACCTGT
AAGCTCGTAGTTGAATTTCGGGGTTAGTAGGTTGGTCATGCCTCTGGTATGTACTGGTCTCACTGATTCCTCCTTCCTGATGAGCCGTAATGCCATTAATTTGGTGTTGCGAGGAATCTGGACTGTTACTTTGAAAAAATTAGAGTGTTTAAAGCAGGCTAACGCTTGAATACATTAGCATGGAATAATGAAATAGGACGTTCGATCCTATTTTGTTGGTTTCTAGGATTGACGTAATGATTAATAGGGACATTTGGGTGGAATTTTAGGTTGCACAGGAACACCAGTCATTATCAAGCAT
+
CCCCCGGEGGGGGGGGGGGGGGGGGGFGGGGGGGGGGGGGGGGGGGGGGFFG9FFGGGFGGGGGGGGGGGGGGGGGGGGGGFGGGGGGGGGFGGGGFGGFGGGFGGGGGGDGGGCFGGGFGGGGGGGFGDGEFFGGC8FGGGFGG9FEFFGGGFGF,?FCCFGEC:@DF,,CFGGGGFGFGFC,CF,CEGGAF;DCFCFG@+,@,,@7D,@F9@,@DE5C>F,E7DC?FC,,,1B*9:2,=,=,=,,,0,)*11,<75E*33<+++?+*3+;@4**0).20******?+/+++0*+++*0+
@M03152:184:000000000-AWYW1:1:2106:21089:24525 1:N:0:TATGCAGTATACCTGT
AAGCTCGTAGTTGAATTTCGAACCTGGTCGGGCGGTCTGCCTTACGGTACGTACTGTCTGGCCGGGTTCTACCTCTTGGCGAGCCGGCATGCCCTTAATTGGGTGTGTCGGGGAACCAGGACTTTTACCTTGAGAAAATTAGAGTGTTCAAAGCAGGCCTTTGCCCGAATACATTAGCATGGCATAATAAAATAGGACGTGCGGTTCTATTTTGTTGGTTTCTAGGGTCGCCGTAATGATTACTAGGGATAGTTGGGTGGAATTCTCGGGTGCCAATGAACTCCATTCACTTTGCAGTTGT
+
CCCCCFGGGGGGGGGGGGGGGGGGGGGGGGGGGGGGGGGGGGGGGFGGGGGGFGGGGGGG?FGGGGGGGGGGGFEGFGGGGGGDGGGDGDDDFFGGGDGGCFGGGGGGGGGGGGGGGFGGGGGGCFGGGGGGFDFGGGGFFGGGG9FFGGGGGGGGFGGGGGGG9DFE<CE9FFGGFGGGGDGGGGGGGGGGG9EFG7:1FCFGGBFGGGGGGGFGCF8CFGD9CF>F8*:5?E8C:CCFCE+<7+6***.<+CFG*C**23+<9EF53C8)8>**+0*2:7+9++3:9@?++27+0+*+2
@M03152:184:000000000-AWYW1:1:2106:9763:24541 1:N:0:TATGCAGTATACCTGT
AAGCTCGTAGTTGAATTTCGGGCCTGGCCGGGCGGTCTGCCTAACGGCACGTACTGTCTGGGCGGGCCTTACCTCTTGGTGAGCCGGCGTGCCCTTTGTTGGTGTGCGTCGGGGAACCAGGACCTTTACCTTGAGAAAATTAGAGTGTTCAAAGCAGGCCTATGCCTGAATACATTAGCATGGAATAATAAAATAGGACGCGCGGTTCTATTTTGTTGGTTTCTAGAGTCGCCGTAATGATTAATAGGGATAGTTGGGGTGAATTCTCGGGTGCCAAGGAACTCCAGTCACTATGCCGTAT
+
CCCC<FGEGGGGGGGGGGGGGGGGGGGFGGGGGGGGGGGGGGGGGGGGGGGGCGGGGGGGGGGGGGGGGGGGGEGGGGGGGGGGFFDGGGGGGGGGGGGEGGGGGGGGGGGGGGGEGEGGGGGGFGGG9FGGGGGCGGGFGGFGCFGFGGGGGFFGFGGGFGGCGGGFEFGGGGCEFFGFFGCGGGFGGGCG<::<+<6:88CCC88EGGGGGD?CFGDCCFGF:EGCF+?C5EGG**+30<:+:C?CC:.:<@FGD5**2;<C?0++1::**9CD6)56AF6*CF?++9?C<*2++2**2
@M03152:184:000000000-AWYW1:1:2106:13291:24556 1:N:0:TATGCAGTATACCTGT
AAGCTCGTAGTTGAATTTCGAACCTGGTCGGGCGGTCTGCCTTACGGTACGTACTGTCTGGCCGGGTTCTACCTCTTGGTGAGCCGGCATGCCCTTAATTGGGTGTGTCGGGGAACCAGGACTTTTACCTTGAGAAAATTAGAGTGTTCAAAGCAGGCCTTTGCCCGAATACATTAGCATGGCATAATAAAATAGGACGTGCGGTTCCATTTTGTTGGTTTCTAGAGTCGCCGTACTGATGAATAGGGATAGTTGGGGGGAATTCTCGGGTGCCAGGGACGTCCAGTGACTATGCAGTAAC
+
CCCCCGGGGGGGGGGGGGGGGGGGGGGGGGGGGGGGGGGGGGGFGGGGGGGGFGGGGGGGGGGGGGFFFGGGGGGGGGGGGGGGGGGGGGGGFFGGGFGGGGGGGFGGGGGGGEEGGGGGGGGGGGGGGG9<BFGFFFGGGGGGGGGGFCFGGFGG7@EFGGGGGGGGGGDF9@FFGGGGFFGGGFGGGGGCC9CDECCFCGGGDEGGCDFGGG7F8>*;CBC9C+B++=8C=C>5*<0<++<?C<F66CFFE9+88****28+++<53*/)8*;**)0**2:7C+3221++0*:+<<*+2
@M03152:184:000000000-AWYW1:1:2106:12903:24589 1:N:0:TATGCAGTATACCTGT
AAGCTCGTAGTTGAATTTCGGGATCAGTACGCTGGTCGTGCCTTCGGTATGCACTGGTGTCACTGGTTCCTCCCTTCTGAAGAACCGTCATGCCATTCAGTTGGTGTGGCGGGGAATCAGGACTGTTACTTTGAAACAATTAGAGTGTTTAAAGCAGGCTCGCGCTTGAATACATTAGCATGGAATAATGAAATAGGACGTTTGATCCTATTTTGTTGGTTTCTAGGATCCACGTAATGATTAATAGGGATAGTTGGGTGGAATTCTTGGGTGCCCATGGACGCGAGTCACTATGCAGTAT
+
CCCCCGGGGFGGGGGGGGGGGGGEGGCFGG>FFGDFFGFGGGFGGFDGGG8E<EFFDGGGGDEFFGGFEFGGGEEGGGGCFFGFGGGGGGGFGGFFGFFGGGGFGDGGCDE7@EDFGG9FFAFGFE?9DGGGDFFG,3>BEF<9D<DEGGDFFF9,>FFGGG@FEFFGFFGGF,@FFG7>CF7@FGG;>DEGGE;9F9<:FCGFFF9,?CF9CG+CC**3/B;B+++5B+*+0*3***+44+<7*0<66:5*+3CC+*2***3<+<0+2+******0.)*3<*)*1*:**++3:7+<0>++
@M03152:184:000000000-AWYW1:1:2106:22988:24626 1:N:0:TATGCAGTATACCTGT
AAGCTCGTAGTTGAATTTCGGGGTTAGTAGGTTGGTCATGCCTCTGGTATGTACTGGTCTCACTGATTCCTCCTTCCTGATGAGCCGTAATGCCATTAATTTGGTGTTGCGAGGAATCTGGACTGTTACTTTGAAAAAATTAGAGTGTTTAAAGCAGGCTAACGCTTGAATACATTAGCATGGAATAATGAAATAGGACGTTCGATCCTATTTTGTTGGTTTCTAGGATTGACGTAATGATTAATAGGGATAGTTGGGTGGAATTCTCGGTTGCCAAGGAACTCCAATCACTATGCAGTAA
+
CB@CCGG+CFFGGGGGGGGGGGGGGGGGGGGGGGGGGGGGGGGFG?FGGGGGDFGGGGGGGGGGGGGGGGGGGCGGGGGFGGGGGGGGGGGGGGCFGGFGGFGGGGGGGGGGGGGGGGGGGFC@CEGGGGGGGDDFFGGG8EFAFGGFAFFGGFFF8<EFGGG>FGGGGGGGGGGGGGFDC=DFGGGGGGGGGGGGFGGECFGEGFFGF,FFGCDFDFFGGEGGGC9FFGGGGCEGFFF:C14=DC:CCCFF,>9765:**39;CCGG*5***/*0=5)=6BC@@++30<6:7::9++::+
@M03152:184:000000000-AWYW1:1:2106:9575:24906 1:N:0:TATGCAGTATACCTGT
AAGCTCGTAGTTGAATTTCGAACCTGGTCGGGCGGTCTGCCTTACGGTACGTACTGTCTGGCCGGGTTCTACCTCTTGGTGAGCCGGCATGCCCTTAATTGGGTGTGTCGGGGAACCAGGACTTTTACCTTGAGAAGATTAGAGTGTTCAAAGCAGGCCTTTGCCCGAATACATTAGCATGGCATAATAAAATAGGACGTGCGGTTCTATTTTGTTTGTTTCTAGAGTCGCCGTAATGATTAATAGGGATAGTTGGGTGTAATTCTCGGGTGCCAAGGAACTCCAGTCACAATGCAGAATC
+
C9CCCFEGGGGGFEGGGGGFFGGGGFGGGGGGGEGGGGGGGGGGGGGGFGGGGGGFGGGGGGGGGGGGGGFGGGGGGGFGGGGGGGGGGGGGGGGGGGGGGGGGGGGGGGGGGGGGGGGGGFFGGGGGGGGGGGGGGDFGGGGCFGGGGFGG9CFGFGGGGGGGGGGGGGGGGGGGCFGCBCFGG?FGGFFGGG9EF@F7BFFGGGGFCCFG99+<+?EGFF@CGGGGGGGEGGGGGGGFC7AFGF6E?FFGF7+<*7>*30:C?FCCFCFDEF*9C))0:CF6?6CFE6+3+:6:<+*0+
@M03152:184:000000000-AWYW1:1:2107:18312:1998 1:N:0:TATGCAGTATACCTGT
AAGCTCGTAGTTGAATTTCGGGATCAATACGTCGGTCGTGCCTCGGTACGTACTAACGTCATTGATTTCTCCCTTCTGACGAGCCGTGATGTCATTAATTTGGTGTTACGGGAAGTCAGGACTGTTACTTTGAAAAAATTAGAGTGTTTAAAGCAGGCAATCGCTCGAATACATTAGCATGGAATAATGAAATAGGACGTTCGGACATATTTTGTTGGTTTCTAGGATTGACGTACTGTTTAATAGGTATAGTTGGGTAGGATTCTCGGGTGCCAAGGAATATCAGCAACTATGCAGGATA
+
BB@-8CFGFDCEFGGGGFFEGG7@FFGGGFGFEGEGGCCGG@FEFCFFEGGGGGGGFGFE@FGGGAEFGGFGGGGFFEFFGGGC>C?>CFCC<EFG,CF<,CFEGGGFFEEGGGGGGGGGG<<EFCFE,CFAGGFFDGGG,E<,EFABFGEDFAFGC=FF,5@=<DCGDGFGF,=3@,>@>C<::FF9;35>FFG?9,3>@7CD7F*,,,7,2DG:::*6,26,>,61,=:2;8C**41+++32<@E+++@FAE;CE*+4*+5;*=+3*1*1***99C>*++03++++*)*037*+0*10*
@M03152:184:000000000-AWYW1:1:2107:11929:2373 1:N:0:TATGCAGTATACCTGT
AAGCTCGTAGTTGAATTTCGAGATCAGTACGCTGGTCGTGCCTTCGGTATGCACTGGTGTCACTGGTTTCTCCCTTCTGAAGAACCGTCATGTCATTAAGTTGGTGTGGCGGGGAATCAGGACTGTTACTTTGAAAAAATTAGAGTGTTTAAAGCAGGCTCGCGCTTGAATACATTATCATGGGATAATGAAATAGGACGTTTGACCCTATTTTGTTGTTTTGTAGGATCTACGTAATGGTGAATAGGGATATTTGGGTGGAATTTGTGAGGGCGCAGGAAATCCAGTCACTGTGTAGTAT
+
B@@CCGGEGDFFFGDFF-;CFFGFFGGGG-BCGGEEGGGCC@EACCF;CDFGFCGGGEFGGGGCECGF?AFGGGG9CE@,CC,C@DGGGCGCD9FF9,6CEFF,B<6,8,FFGE7FF,C5FFFEFF95EGGGF<FFBFG8>AD=D<FFFFA@FCFGCCG?<3<FGG7F::@FA<DC<,7@CE9*>>D9CF@FCFFGG,<:FC8*,,,6C+??B9EC+3+*<:+=199++++++*30*=9+++++3:C+*7C?+<<++;?8*1097+3+:+<*1*)))1)**+39@9C++0::+*23<+::*
@M03152:184:000000000-AWYW1:1:2107:12178:2438 1:N:0:TATGCAGTATACCTGT
AAGCTCGTAGTTGAATTTCGAACCTGGTCGGGTGGTCTGCCTTACGGTACGTACTGTCTGGCCGGGTTCTACCTCTTGGTGAGCCGGCATGCCCTTAATTGGGTGTGTCGGGGAACCAGGACTTTTACCTTGAGAAAATTAGAGTGTTCAAAGCAGGCCTTTGCCCGAATACATTAGCATGGCATAATAAAATAGGACGTGCGGTTATAGTTTGTTGGTTTCTAGAGTCGCCGTAATGATTTATAGGGGTAGTTGGGTGGAATTCTCGGGTTCCAAGGAGCTCCCGTTACGATGCAGTATT
+
CCCCCGGCCFGGGC<FFEFCFGGGGGGGGGGGGGGGGD,EE<FEEFGFFGGGGGG<CFEGFFFG7:FFGGGGF<FGGD9FGDF@FGGDECFF<=<ECEFGGGGGG=CGGGGD7FGGGGGCGGFGGGAFF,,?,<=FB8BD<DF<FCFCFFGG9DEGFEGFDAFFFCCEGDFFGFGGGFFGG7CFGF>EF9EC3;6>,?:6>*>FGG*2;,7FE92<,/CFF9F+9+?1<E533**/;:9+++3::CFC*A5EFFG?*/C*;+<:*<<**:***0*2*1)***+32*2**)**/9C?F970*
@M03152:184:000000000-AWYW1:1:2107:9041:2488 1:N:0:TATGCAGTATACCTGT
AAGCTCGTAGTTGAATTTCGGGATCAATACGTCGGTCGTGCCTCGGTACGTACTAACGTCATTGATTTCTCCCTTCTGACGAGCCGTGATGTCATTAATTTGTTGTTACGGGTAGTCAGGACTGTTACTTTGAAAAAATTAGAGTGTTTAAAGCAGGCAATCGCTCGAATACATTAGCATGGAATAATGAAATAGGACGTTCGGAACTAATTTGTTGGTTTCTAGGATCGACGTCATGTATAATAGGGATAGTTGGGTGGTGTTCTCGGGTGCCAATGGATTTCAATCAGTATGCAGTATG
+
CCCCC<CF7DFG<6C@@CFE7@=:CEEFGGGE-@+@@CFBFCE6FGGFC@CFGFFECFGFC,CFGCAFG<<FEE9FAFG9@8F7CFCFFCFFFGFGEAE,5C,CFGC5<BC7++BC?AF@<B==?AA?FEFE,AFF8F<A,5BA<FGGFFC,,5,,+8AAFEDCGG@@,@=FEG<DCEGCD<BCC9A;B;E>@F,8>@:>*5:*<**2,,7,6DG<,=:5:,,,5C8?,***3:**0=>+++9<9++0***3+:1+/=5*1**2*<<**:7)**22*2)*+3<+0+++2*2++*73++**2
@M03152:184:000000000-AWYW1:1:2107:7015:2549 1:N:0:TATGCAGTATACCTGT
AAGCTCGTAGTTGAATTTCGGCCTCTGCCGCCCGGTCCGCCTATTTGGGTGTGTACTGGAGCGGTGGAGGCTTACCTCGTGGTGAGCGGCGATGTCCTTTACTGGGCGTCGTCGGGAACCATGACTTTTACTTTGAAAAAATTAGAGTGTTCAAAGCAGGCTTACGCCCGAATACATTAGCATGGAATAATAAAATAGGACGTGCGGTCCTCTTTTGTTGGTTTCTAGGATCGCCGTAATGATTAATAGGGATAGTTGGGTGGAATTTTCGGGTTACAAGGAACTCCACTCACTATGCAGA
+
CCCCCFGGGGGGGGGGGGGFGGGGGGFG-CEFGGGGG7+@FE7FFFGF7CFEFGGGGGG<@EFEEG:6CCGGFGGGCGGCCCFFDFGGGG7@F7FEACD<FEFGDEGGGGGFBCCG=FEGFGCFGGGGGG9FFGGGCGGFFGB9>EF=,@BGFGGGFFF7FCEFDCEEFFCFD7,?FFFCGECE,?@CEGGFFC;<><::F1;FCGD:7<F,?9+@+AF6FEF*90A9+303/C*/:=CGCCFCF7??9+7***+<C9+:?55;*2<9+3/3/1**0:*9*;2*39+2*15867:9+<***
@M03152:184:000000000-AWYW1:1:2107:24099:2549 1:N:0:TATGCAGTATACCTGT
AAGCTCGTAGTTGAATTTCGGGCCTGGCCGGGCGGTCTGCCTCACGGCACGTACTGTCTGGGCGGGCCTTACCTCTTGGTGAGCCGGCGTGCCCTTTGTTGGTGTGCGTCGGGGAACCAGGACCTTTACCTTGAGAAAATTAGAGTGTTCAAAGCAGGCCTATGCCTGAATACATTAGCATGGAATAATAAAATAGGACGCGCGGGTCTATTTTGTTGGTTTCTAGAGTCGCCGTAATGATTAATAGGGATAGTTGGGTGGAATTCTCGGTTGCCAAGGACATCCAGTCACTATGCAGTAT
+
CCCCCFGGGGFF9FGGFGFC7@@FGGCF?FGGGEGGFGGAEG,6ECF7+@FCE7FGGCGGCCF7>FGGDGCGGGGGGGCFGCDG8>CG=FCEEDFGGGGGGFGGGDGGEDGG7FGGDFGGGGGGGGGGGCCFF@CFF,?EGCC,?FFC9<F;CGGGCFCCDFF:FCC@7FFGG92FCFCFGFFGGFG9>C97<C:<@E6>C8*:E5CEG9E7CCG@8FFCFGC9:C7<9C>EGGGG57:9::?7F7F?ECC*8?CGFC/8C89C6?9<5**9*9CF65@***+2289FC/>:3>C++2202
@M03152:184:000000000-AWYW1:1:2107:22818:2680 1:N:0:TATGCAGTATACCTGT
AAGCTCGTAGTTGAATTTCGGGATCAAGGGATCGGTCATGCCTTGGTATGTACTGGTCTTATTGGTTCTCACCTTCTAAAGAACCATAATGTCATTCATTTGATGTTATGGGGAATTAGGACTGTTACCTTGAAAAAATTAGAGTGTTTAAAGCAGGCTTACGCTTGAATACATTAGCATGGAATAATGAAATAGGACATCCGATTCTATTTTGTTGGTTTCTAGGATAGATGTAATGATTAATAGGGATAGTTGGGTGGAATTCTCGGGTGCCAAGGAACTTCAGTCACTATGAAGTCTC
+
CCCCCGGEGECFGGDGGGDEGGGGGGGGGGGGGGGGGFCFGGGGGGGFGGGGGGGGGGGGGGGGGGGGGGGGGGGGGGGGGGGGGGGFGGGGGGFG9<CFGGACDEG<CCGGGFGGGGGGGGGGGDGGFDFFF@FFGGGGGGGGGGGFCDGGDFFGGEGG@ECGGGGGC?FGGGGGFGGGGFCFGGGCDFFGGGC,8>DCGGDED:@@=FGCE;8<8@ECD,33@E,@,8@;ECFFCC,,;,,7=;CD6C4EGGG6*;B*A?BG+:CC*=?5**129*5C68+12+?CFA+9<+3+>+:++
@M03152:184:000000000-AWYW1:1:2107:9024:2721 1:N:0:TATGCAGTATACCTGT
AAGCTCGTAGTTGAATTTCGGGATCAATACGTCGGTCGTGCCTCGGTACGTACTAACGTCATTGATTTCTCCCTTCTGACGAGCCGTGATGTCATTAATTTGGTGTTACGGGAAGTCAGGACTGTTACTTTGAAAAAATTAGAGTGTTTAAAGCAGGCAATCGCTCGAATACATTAGCATGGAATAATGAAATAGGACGTTCGGACCTATTTTGTTGGTTTCTAGGATCGACGTTATGCTTATTATGGATAGTTTGGTGGAATTCTCGGGTGCCAAGGAATTCCATGCACTATTGAGTCGG
+
CCCC9FGEEF-CFFGGGFEEG:FGGCGGDFGGG@BCEFGGGFGGGGGGEGGGGGGGGGGFGGGFFGGGEGGGGGGGGAFGGDG+@>CFGEECC,<EF<EAEFFEDFFEFEGGGGGGG99<8DEFGFFGGGG,C9FEEGGGGGGF,BECEG9<?FFGGEFD@DFDC<FCGD7<,3@@CFFGA<,@FEC,,@@F9D,6@<CC:,3>:FGFCDG,@FFF7,**6,,,5,,>2B*:53*3*4+5;C+1++5A+=1=;4+4388**30<*03;5*:)***7**.9+0+<<++++1*2<**+20*))
@M03152:184:000000000-AWYW1:1:2107:17886:2751 1:N:0:TATGCAGTATACCTGT
AAGCTCGTAGTTGAATTTCGGGGTCAGTAGGTTGGTCATGCCACTGGTATGTACTGGTCTCACTGATTCCTCCTTCCTGATGAGCCGTAATGCCATTAATTTGGTGTTGCGAGGAATCTGGACTGTTACTTTGAAAAAATTAGAGTGTTTAAAGCAGGCTAACGCTTGAATACATTAGCATGGAATAATGAAATAGGACGTTCGATCCTATTTTGTTGGTTTCTAGGATTGACGTAATGATTAATAGGGATAGTTGGGTGGAATTCTCGGGTGCCAAGGAACTCCAGTCAGTATGCAGTAA
+
CCCCAEG@FGGGGFFGGGFGGGGGGGFFFGGEGGGG9FFGGGGGGGGGGGGGGGGEGFGGGGGGGGGGGGGGGGGGGGGGGGCGGGGGGGFGGGFGGFGGGGGGG7FGGGGGE@CFGFGGGGGGGGGGGGCGFFFGG8FCFEGGCEFFFFGFGGGGGGGGGGGGGGCF<FGGGGGGGGGGGGGGGGGGGGCFFEF>FEFGGGGGGFGDGGGGGG;DFFBEGC,@FC9ACFFFEGGGGGGFCECFGF,,AGC,>FFF6CGGE5CCFFFCEC=F*><CCFF*?@@+56+<?=*30**+<?F7*
@M03152:184:000000000-AWYW1:1:2107:20934:2794 1:N:0:TATGCAGTATACCTGT
AAGCTCGTAGTTGAATTTCGGGATCAATACGTCGGTCGTGCCTCGGTACGTACTAACGTCATTGGTTTCTCCCTTCTGACGAGCCGTGATGTCATTAGTTTGGTGTTACGGGGAGTCAGGACTGTTACTTTGAAAAAATTAGAGTGTTTAAAGCAGGCAATCGCTCGAATACATTAGCATGGAATAATGAAATAGGACGTTCGAACCTATTTTGTTGGTTTCTAGGATCGACGTAATGATTAATCGGGATAGTTGGGTGGAATTCTCGGGTGCCAAGGAACTCCAGTCACTATGCAGTAGT
+
CCCCCGGGGGGGGGGGGGGGGGGGGGFGGGGGGGGGGGGGGGGGGGGGGGGGGGGGGGGGGGGGGGGGGGGGGGGGGGGGGGGGGGGFFGGGGGGGFGGGGGGGGGGGGGGGG@FGGGGGGGFFGGGGGGGGGGGGGGGGGGGGGGGGGGFGFGGGFGFGGGGGFGGGGGGGGGGGGGGGGGGGGFGGGGGGGGGGGGGGFGG7F>FGGGGGGGGGGGGGGGFCFFE+2CE>E5=8CCE9>CFG+*=*/=FF9F96*1/C=99C*2+**:FG=FDFFGFGGE7CEG9+9879C7*<E:**2
@M03152:184:000000000-AWYW1:1:2107:20866:3074 1:N:0:TATGCAGTATACCTGT
AAGCTCGTAGTTGAATTTCGAAATCAATTTTCTGGTCATACCTTTGTATGTACTGGTCTTATTGATTTCTCCTTTCTGACGAACCGTCATGCCATTCACTTGGTGTGGCGGGAAATCAGGACTGTTACTTTGAAAAAATTAGAGTGTTTAAAGCAGGCTCACGCTTGAATACATTAGCATGGAATAATGAAATAGGACGTTGATCTTATTTTGTTGGTTTCTAGGATTGACGTAATGATTAATAGGGATAGTTGGGTGGAATTTTCGGGTGCGAAGGAACTCAAGTAACTATGCAGTATCA
+
CCCCCGGBGGGGGGGGFGGGGGGGGFGFFGGGGCEGGGGGGGGGGGGFGGFGGGGGFGGGFGGGGGGGGGGGGGGGGGGGGGGGGEEEEGGGGGGFGGGGGGGDFFC:FDGGFEEFDFGGGFGGGGGGGGGGAEFFGGGGGFGGFGFG?FFGAEG@F@FEA,<FGFG8FAD,@FGGFCGGGGFFGGGC,@C=,@=DFCCC::7@,B@=B;C9@FF@C>>6;D9,<8EC6,6*:==CFGF,:79,40,46C*29+95?E**9;C+;98*//1**1)1)27*30+0+3+<C@>+3*2<002**
@M03152:184:000000000-AWYW1:1:2107:12944:3187 1:N:0:TATGCAGTATACCTGT
AAGCTCGTAGTTGAATTTCGGGATCAATGGATCGGTCATGCCTTGGTATGTACTGGTCTTATTGGTTCTCACCTTCTAATGAACCATAATGTCATTCATTTGATGTTATGGGGAATTAGGACTGTTACCTTGAAAAAATTAGAGTGTTTAAAGCAGGCTAACGCTTGAATACATTAGCATGGAATAATGAAATAGGACATCGCATTCTATTTTGTTGGTTTCTAGGATCGCTGTAATGATTAATAGGGATAGTTGGGTGGAATTCTCGGGTGACAAGGAATTCCAGTCATGATGCAGTATT
+
C9CC<EFCFGEGGFAEGGFG+FCFGFGFGGGGGGGGGGGGDGFFGGGGGGGGGFGGFFGGGGGGGGGGGGGGGCFCFEFGGCFFGFFEFGFEFFCFG,CC<@<CFFGGFAF8FECFF9FGGGGFFFFFGEEAA8FG8FFGGGFGEFCDFFGGGGFGGGCEFGGGFGGFGGFCEFFG9ECF9,,CCA>9,CEGFAC8:,A<=>@G@:;FFFGGEG,8>D+:?;3,@CDFF8*,5@9::E,=BCAC,=,1,=*<,=?7CEE74,2<+BCC*::7*0++*2);+0;C+AC9<+++1139@++++
@M03152:184:000000000-AWYW1:1:2107:16645:3225 1:N:0:TATGCAGTATACCTGT
AAGCTCGTAGTTGAATTTCGGGATCAATTTGTCGGTCGTGCCTCGGTACGTACTGGCATTATTGGTTTCTACCTTCTGAAGAACCTTGGTGTCATTAATTTGGTGTCTTGGGGAATCAGGACTGTTACTTTGAAAAAATTAGAGTGTTTAAAGCAGGCATACGCTTGAATACATTAGCATGGAATAATGAAATAGGACGTTTGATTCTATTTTGTTGGTTTCTAGGATCGACGTAATGATTAATAGGGATAGTTGGGTGGAATTCTCGGGTGCCAAGGAACGCCAGTCACTATCATGTATT
+
CACCCGDGGFGGG<FGGGGGGGGGGGGGGGGGGGGGGGGGDDFGGGGGGGFGGGGGGGFGGGGFGGGGGGGGGGGGGGGGGGFGGGDFFGFFGGGGCEGGGG,CFFGGG9FGD@EFGGFFGGGGGGGGGEGGGGFGFEGGGGGGF<FGGGGFGGGG?FGGGGGGDGGGGGGGGGG9FFFGFFGFGGFGF,E3,7ED:AFCEGGCFGC9@FCGFGFEE>B>,5@;E9BF?>>B8EC:C,5BFFFFG>,4AF6,>7,,8C878>FGDG;*5>F)2;70*>>F**/:8*<FC4:+0*2+0<77*
@M03152:184:000000000-AWYW1:1:2107:8201:3239 1:N:0:TATGCAGTATACCTGT
AAGCTCGTAGTTGAATTTCGGGATCAGTACGCTGGTCGTGCCTTTGGTATGCACTGGTGTCACTGGTTCCTCCCTTCTGAAGAACCGTCATGCCATTCAGTTGGTGTGGCGGGGAATCAGGACTGTTACTTTGAAAAAATTAGAGTGTTTAAAGCAGGCTCGCGCTTGAATACACTAGCATGGAATAATGAAATAGGACGTTTGATCCTATTTTGTTGGTTTCTAGGATCGACGTAATGATTCATAGGGATTGTTGGTTGGAATTCTCGGGTGCCAAGGAACTCCAGTCACTATGTCGTAT
+
C@@BCFFGGGGGGGAGGGGGGGGGGGGGGGGGGEGGGGGGGGGGGAEFFGGFGGGGGGGFGFGGFGGGGGGGG>EGGGGGG9AFGGEGGGGGGGDAF<FF<FF8CFFGDGGGFGGGG,B?FFGGGGGFGCGG9FGGGFG<FGGGGFF@F=@FFDFGDF7>,C<FC3>:7CFGG9<CFB7<;:F>>FCGGC,@FCFF7<<11<?F,;F@BFGFGG9+<AF5EC@CCF+>F+*=8://;FECD7+022<C*20200+*;*;*/A++*00+:*5>C>DFGGFCGCF?+8:+3=CFCDF02*172
@M03152:184:000000000-AWYW1:1:2107:7600:3312 1:N:0:TATGCAGTATACCTGT
AAGCTCGTAGTTGAATTTCGGGGTCAGTAGGTCGGTCGTGCCACCGGTACGTACTGGCTTCACTGATTCCTCCCTCTTGCAGAACCGTGATGCCATTAGTTTGGTGTTGCGGGGAAACAGGACTGTTACTTTGAAAAAATTAGAGTGTTTAAAGCAGGCTAACGCTTGAATACATTAGCATGGAATAATGAAATAGGACGTTGATCTTATTTTGTTGGTTTCTAGGATTGACGTAATGATTAATAGGGATAGTTGGGTGGAATTCTCGGGGGCCAAGGAACTCCAGTCACTATGCAGGATA
+
@<@CCGGGGFFGGGGGGFFGGGGEGFGGFFGFGGGGGGGGDG9FGGGGGGGGGGGGGGGDGGC<CFGGCCGGGEGFFFDGGFEGG?FFGFEG,EFGGGGFCFFGFCFCGGGGGGGCFCFFC,F8FFGGGAFDGFFGGFGGGDFCCFFDF8<FGGGGFGGGGGGEGGGGGGGGB>@FCFFGFFFGGFDGFG9F,5>CFG>BC*6C;,7<,C@FCCFFGG7CF?F+9C:FGD99;CCF:C+5:9+1<CE**003A+3?8CE5;++0*++2:5*9*99*19)7*++++0<<E?*:<>*2+*/20
@M03152:184:000000000-AWYW1:1:2107:20609:3415 1:N:0:TATGCAGTATACCTGT
AAGCTCGTAGTTGAATTTCGGGGTCAGTAGGTCGGTCGTGCCACCGGTATGAACTGGCTTCACTGATTCCTCCCTCTTGTAGAACCGTGATGCCATTAATTTGATGTTGCGGGGAAACAGGACTGTTACTTTGAAAAAATTAGAGTGTTTAAAGCAGGCTAACGCTTGAATACATTAGCATGGAATAATGAAATAGGACGTCGATCTTATTTTGTTGGTTTTTTAGGGTTGACGTAATGATTAATAGGGATAGTTGGGTGGAATTCTCGGGTGCCAATGAAATCCTGTCACTCTCCAGTAG
+
BCC<CFG7FF@FFDGGGGFFE+@@;FGFF<FFGFFGGGGECCEFEFFCFGGECEFEFFG?@FGFF<FGGGGDFGGGG9FGFEFGEECFFDGGFGGGFC,CEDAE?EFGCF::44@?EEDCGCGGFGGGG<9FGEFGDFGGGGGGFFF<DBFFGGFF@B:DFGGCGG7FE7FFBBEA,;FGGA<FE,9;E,57@DDFC<CEC>CFGGFFGCFFF?C,,4442**=8C+*?85?+;AFFC++1C9:EFGFC6<*<+<+0/:?8209*+0+:***/**;6*)*2+<EC9+3+0:++**030:**
@M03152:184:000000000-AWYW1:1:2107:24397:3416 1:N:0:TATGCAGTATACCTGT
AAGCTCGTAGTTGAATTTCGGGGTCAGTAGGTCGGTCGTGCCACCGGTATGAACTGGCTTCACTGATTCCTCCCTCTTGTAGAACCGTGATGCCATTAATTTGATGTTTCGGGGAAACAGGACTGTTACTTTGAAAAAATTAGAGTGTTTAAAGCAGGCTAACGCTTGAATACATTAGCATGGAATAATGAAATAGGACGTCGATCTTATTTTGTTGGTTTTCTAGATTTACCGTAATGATTAATAGGGATAGTTGGTTGGATTTCTCGGGTGCCAAGGAACTCCATTCACTATTAAGTAT
+
CCCCCGGGGGGGGGGGGGGGGGEEFFCFGFGGAFFGGGGGGG9F8F+@@@@F,@CECEFFC,C6<,CFGDAEFFGGGA,CE@F,EE+BF@<,CF=FFE,CFDG9?5EE,5CFEDGG<B<EE<+,,CF?,EF<:?BFGF7=,B<,C<,CF,CFFFFFG>:F<,63:FEFGAD<D9E,><F<;F>F,@;9D,=F>;,,,,,55@C7><DFCFDEFFGGFGGGG>;2,,,,??,,,*4=8=+<@?<+9+;?**0*+=+9C*=78<+?6+5+/**/*17:*9)97*<E8++3<@7<7:*3++200
@M03152:184:000000000-AWYW1:1:2107:24779:3591 1:N:0:TATGCAGTATACCTGT
AAGCTCGTAGTTGAATTTCGGGGTCAGTAGGTCGGTCGTGCCAACGGTATGAACTGGTCTCACTGATTCCTCCCTCTTGTAGAACCGTGATGCCATTAACTTGGTGTTGCGGGGAAACAGGACTTGTTACTTTGAAAAAATTAGAGTGTTTAAAGCAGGCTAACGCTTGAATACATTAGCATGGAATAATGAACTAGGACGTCGCTCTTATTTTGTTGGTTTCTAGGGTTGACGTAATGATTAATAGGGATAGTTGGGTGGAATTCTCGGGTGACAAGGCACTCCAGTACCTATGCAGTCT
+
CCCC<CFG@DFGGGGGGGGFEGGGGGFGGGGFGDFECFGGGGGGGEGGGGGGEFECDFEGGFCFGFFGGFFGFDGGGGGGGGGGGGGFGFGGGGGGGFFGGGGGFGGEFGFGGGECGGGGGGGGGGGGGGFFFFCFDDFEED,FFFFGGDFDFAFD<FCFDFGGD>FEGGCFFF<@FDE7FFFGEFG9ECF9@,@BFFGF>*47**6<C;FGGGGGG,CECCC99EG5<E>:>*/A=FGFCG??@FG6CGFG6=EC+*;>85:F4+<<5:*95*97*9>*:C*<*+3<?*?922:+<CF**
@M03152:184:000000000-AWYW1:1:2107:11435:3635 1:N:0:TATGCAGTATACCTGT
AAGCTCGTAGTTGAATTTCGAGATCAGTACGCTGGTCGTGCCTTCGGTATGCACTGGTGTCACTGGTTTCTCCCTTCTGAAGAACCGTCATGTCATTAAGTTGGTGTGGCGGGGAATCAGGACTGTTACTTTGAAAAAATTAGAGTGTTTAAAGCAGGCTCGCGCTTGAATACATTAGCATGGGATAATGAAATAGGACGTTTGACCCTATTTTGTTGGTTTCTAGGATCGACGTAATGATTAATAGGGATAGTTGGGTGGATTTATCTGGTGCAAAGGTACTCCAGTCACTATGCATTAA
+
@B@CCFFC@CFGGGGGGGGGGCGGGGGGG<FGGEGGDFGGGFGGGGDCGFCGGGGGGGGGGGGGGCGGCEGGGGGGGGGGGGF@GGDEGGGFG<CFFGGGGGGGFCGG7FGG>CCEGGFF?EFFGGGGFACCFABFF@CGGGGGCFGGGGGGGFFGCCEFCGGGGGG7D:FFGBFFGGGFG?FGGGFFC;D<FF@F?9<CFEGGGGFCC+?>E@FGED7BG8<BCE902<*;**=**/++:7+3<:+<6CC:EGG++?:8EF+<C+<<+27:FG*2:<)*<<:++3<FCFGGECCFG7***
@M03152:184:000000000-AWYW1:1:2107:11254:3807 1:N:0:TATGCAGTATACCTGT
AAGCTCGTAGTTGAATTTCGAGATCAAATTGCTGGTCGTGCCTTGGTACGTACTGGCATTATTGGTTTCTCCCTTCTGAAGAACCATGATGTCATTAACTTGGTGTCATGGGGAATCAGGACTGTTACTTTGAAAAAATTAGATTGTTTAAAGCAGGCTCGCGCTTGAATACATTAGCATGGAATAATGAAATAGGACGTTTAATTCTATTTTGTTGGTTGCTAGGTTTGAGGTAATGAATGATAGGGATAGTTGGTTGGAATTGTCGGGTGCCATGGATATCCAGTCATTAGGATGTATC
+
@CC9-CF@@<6C-<,6CFEFGDFDCEFFFCGGDFFFGGG;C@,6CFF,C,@,C<CFGFGCEDGAF<CFEE,EF<EF6C<EC@FDFC<C<C9EA@,C,C,C@FGGFC,,,6C7B,BEF<EF,C,,:CF9???DA,??B@FGGCC,CF?F@FFGGGGGGG,AFEE:F:+ADF,D,55?EFGFD=F,,,C;,==,,,,3,>++3>FC9,@FFGFFBC:,:8@F*,5@,,,@;8;*1>,>,,5,5,,=,+>,,,2<C,1C4AED6,+:*2+*==>7:7@+**8++++++++2<+3>+0*+3+*02
@M03152:184:000000000-AWYW1:1:2107:25521:3966 1:N:0:TATGCAGTATACCTGT
AAGCTCGTAGTTGAATTTCGGGATCAATGGGTCGGTCGTGCCCTCGGTACGTACTGGCTTTATTGGTTCTCACCTTCTAATGAACCATAATGTCATTCATTTGATGTTATGGGGAATTAGGACTGTTACCTTGAAAAAATTAGAGTGTTTAAAGCAGGCTAACGCTTGAATACATTAGCATGGAATAATGAAATAGGACATCGCATTCTATTTTGTTGGTTTCTAGGATCGATGTAATGATTAATAGGGATAGTTGGGTGGAATTCTCGGGTGCCAAGGAACTCCAGTCACTATACAGTAT
+
CCCCCGGGGGGGGGGGGGGGGGGGGDFGGGFGGDDGDDGDGGGGG7FGGGGGGGGFGGFFFGGGGGGGGGGGGFGGGGGFGGGGGGGFGGGFFGFGGGGGGGGGGGGGGGAEGGFGGGGFF?AFDEAFGGGGEFFGGG78FFFCFGGGGFGGEFGGEFDFGGG>F=C<FEGFGGCGGFGGFFGAFFFC933B>DFEFCFDFGCG7@FFFACEFDFAFF7EGBCGGC,DCC5C8FFGFF?CF7,<CCCFGGGGG777,*48*:?9699C=7:CGG>FFF)2?F6230CFF9:+<7*32+0:*
@M03152:184:000000000-AWYW1:1:2107:24415:4037 1:N:0:TATGCAGTATACCTGT
AAGCTCGTAGTTGAATTTCGGGGTTAGTAGGTTGGTCATGCCTCTGGTATGTACTGGTCTCACTGATTCCTCCTTCCTGATGAGCCGTAATGCCATTAATTTGGTGTTGCGAGGAATCTGGACTGTTACTTTGAAAAAATTAGAGTGTTTAAAGCAGGCTAACGCTTGAATACATTAGCATGGAATAATGAAATAGGACGTTCGATCCTATTTTGTTGGTTTCTAGGATTGACGTAATGATTAATAGGGATAGTTGGGTGGAATTCTCGGGTGCCAAGGAACTCCAGTCACTATGCAGTAT
+
CCCCCGGGGGGGGGGGGGGGGGGGGGGGGGFGGGGGGGGGGGGGGGGGGGGGFGGGFGGGGGGGGGGGGGGGGGGGGGGGGGGGGGGGGGGGGGGGGGGCAFEGGGGGGGGGGGGGGGGGGFGGGGGGGGGGFFGGGEEGGGGGGFGGGGGGGGGGCFGGGGGGGGGGGGGCGFGGFGGGGGFGGGGEDFGGGGGFGAFGGGGGGGFFA,@FGGCGGGFCGGCGGGGGGGEFGGGGCCFFGF,BFFG6C6DEFCFGCCEGGFEFFFD+/C=GECD@FF38?9CGGGF9E=7C9CCCCFGC:
@M03152:184:000000000-AWYW1:1:2107:15670:4135 1:N:0:TATGCAGTATACCTGT
AAGCTCGTAGTTGAATTTCGAGATCAGTACGCTGGTCGTGCCTTCGGTATGCACTGGTGTCACTGGTTTCTCCCTTCTGAAGAACCGTCATGTCATTAAGTTGGTGTGGCGGGGAATCAGGACTGTTACTTTGAAAAAATTAGAGTGTTTAAAGCAGGCTCGCGCTTGAATACATTAGCATGGAATAATGAAATAGGTCGTTTGAACCTATTTTGTTGGTTTCTAGGATCGATGTATTGATTAATAGGGATAGTTGGGTGGAATGCTCGGGTGCCAAGGAACTCCAGTCATTATGCAGTAT
+
CCCCBDGGEGGGFGFFGGCFFGGGGGGGG9FGGGGGGGGGDD<FFGGGGGFGGGFFFGGGGGGGGC@EFFGFFGFFGGGFGGGGG@FFGGCGGGGGGCFGFFFGGGGEGGGCFBCGFF,<FBFCAFFGD?,DFDFFAFGG83:,>8,8@C<FFFFGFGG73BFE7FCCCF7@,,3@CFC;F@FC::@>,6;D<<BBC,,**41*,,7CC,<CGCB<B0BE8F@9<99C++13*?CG+1++;+30:797=6**0<@98ECE5*+<*+++7EE*75<*01)*:00C@++++10:+2:+202**
@M03152:184:000000000-AWYW1:1:2107:17628:4213 1:N:0:TATGCAGTATACCTGT
AAGCTCGTAGTTGAATTTCGGGACTAACAGGTTGGTCGCGCCTTCGGTGTGTACTGGTCTAGTTGGTTTCTCCCTTCTGACGAACCACGATGTCATTAATTTGGTGTCGTGGGAAATCAGGACTGTTACTTTGAAAAAATTAGAGTGTTTAAAGCAAGCGATAGCTTGAATACATTAGCATGGAATAATGAAATAGGACGTTTGATCCTATTTTGTTGGTTTCTAGGATCGACGTAATGATTAATAGGGATAGTTGGGTGGAATTCTCGGGTGCCAAGGAACTCCAGTCACTATGCAGTAG
+
CCCCCGGGGGGGGGGGGGGGGGGGGGGGGGGGGGGGGGGGGGGGGGGGGGGGGGGDFGGGGGGGGGGGGGGGGGGGGGGGGGGGGGGGGGGGGGGGGFGGGGGGGGGGGGGGG@FGGGGGGGGGGGGGGFGGFGGGGGGFGGGGF9FGGGFGGGGGFGGEGGGGGGGGGGGGGGGGGGGGGGGGGGGGGGGGGGGGCFGGGGGDFFGGGGGGGGCFFCFGGGGGGFFFFFGGGDCFGFGCFGGGGGDGGCF66@FCF5BC*:+B79CGDC=CEGGGGG35CCFFGFFC67:CDFG7A+CD*
@M03152:184:000000000-AWYW1:1:2107:15639:4281 1:N:0:TATGCAGTATACCTGT
AAGCTCGTAGTTGAATTTCGGGATCAAGGGATCGGTCATGCCTTGGTATGTACTGGTCTTATTGGTTCTCACCTTCTAAAGAACCATAATGTCATTCATTTGATGTTATGGGGAATTAGGACTGTTACCTTGAAAGAATTAGAGTGTTTAAAGCAGGCTTACGCTTGAATACATTAGCATGGAATAATGAAATAGGACATCCGATTCTATTTTGTTGGTTTCTAGGATCGATGTAATGATTAATAGGGATAGTTGGGTGGAATTCTCGGGTGCCAAGGAACTCTAGTCACGATGCAGTAAA
+
C@CC@FFFGGCFFFFGGGFGGEGGGGGGGDFDDFEGDCDFGGGGGGGGGGGGFGGGGGGGGFGAFGGFGGFFEGGFGGFAFGGGGGGGCGGGGGGGA,CFGGFFFGFGCGEEFGGGGFGGGGGGGDCFGGGGGGGFFEFGGF9FE<FFGFGFFCGGGGFGGGGCCCFGGFEEGFGGGFFGCC8BFFFFGGAFGFFGCFFF,6B+@FFFFFDCFFG<D?ECFAFFFDC9?CCC,7E,EFC:;,,EEF6,,A0<FFG6CCE7:,?,=F,*=E78:?+;C*5C=C9+392+=6*3**/2<9@2+
@M03152:184:000000000-AWYW1:1:2107:26122:4288 1:N:0:TATGCAGTATACCTGT
AAGCTCGTAGTTGAATTTCGGGATCAATATGTCGGTCGTGCCTCGGTACGTACTGGCATCATTGGTATCTCCCTTCTGATGAACCATGATGCCATTAATTTGGTGTCGTGGGGAATCAGGACTGTTACTTTGAAAAAATTAGAGTGTTTAAAGCAGGCTCACGCTTGAATACATTAGCATGGAATAATGAAATAGGACGTTTGATTCTATTTTGTTGGTTTCTAGGATCGACGTAATGATTAATAGGGATAGTTGGGTGGAATTCTTGGGTGCCAAGGAAATCCAGTCACTATGCAGTATC
+
CCCCCGGGGGGGGGGGGGGGGGGGGGGGGGGGFGGGGGGGGGFCGGGGGGGGGGGGGGGGGGGGGGGGGGGGGGGGGGFGGCFGGGGGGGGGGGGGCGGGGGGFCGGGFGGEGFFGGFFGGGGGGGGGGGGGGGGGGGGGGGFGGGGGGGGGGFFGG7DFFGGGGGGGGGGGGGGGG8@FCFFGFGFGG9@,=BFGFCE:F,CFFFCFGGGGF;DFCF@88;D;DFCG6:8>CCGG5C>CF7CFFF6,082?<9@6::*=5??81=+A9EEC=DFF<<4*+2<@F++0<@GCE>FEE+***
@M03152:184:000000000-AWYW1:1:2107:23882:4310 1:N:0:TATGCAGTATACCTGT
AAGCTCGTAGTTGAATTTCGGGAGTTTCAGGCCAAAGCTCGTCCTTGTGGCGTGGCTGGGTTTGGGCTTCCTATGTTTGGGTAGTGGGCAACCGCTCCCAATCGTTTACTTTGAAAAAATTAGAGTGTTCAAAGCAGGCGTAACCTTGCCATTGAATATTACAGCATGGGATAATAGAATATGACGTTGGCCTTATTTTGTTGGTTTCTAAGGCTGATGTAATGATTTATAGGGATAGTTGGTGGTGCTTCTGGGGTGCCAAGGGACTACAGTCACGATTCAGTAATTCTTATACTGTCTT
+
CABCCFFGGGGGGGGGFFGGGG7FGGGGGGGCCA@FFFGF@FB,@CFGGGGEG+@+EFGGGGGC:CDGFFED<C@FF9,@CB,BF8<FFFFE=FE++@FG8,A?,FEFFAFECFAFF8F8,EF,ECFAE,EECEGFGGGGGDE=A<FG,><<DF<<9@FF@EFFFFFFE+@FGC,,3=FF9=F=>CC8,8,3@,9;F=FEBF:FF:FF;@C@,,,,,>?EC9;FD;,,6>E?78,0<?,1488****++=1+++*23=EC+?5**18C++3>9>**1*0*+CG++3++<10+2**+23*00
@M03152:184:000000000-AWYW1:1:2107:22240:4342 1:N:0:TATGCAGTATACCTGT
AAGCTCGTAGTTGAATTTCGGGACCATCATGTCGGTCGTGCCTCGGTACGTACTGGTATTGTTAGTTTCTCCCTTCTGACGAACCATGATGTCATTTATTTGGTGTTGTGGGAAATCAGGACTGTTACTTTGAAAAAATTAGAGTGTTTAAAGCAGGCTCACGCTTGAATACATTAGCATGGAATAATGAAATAGGACGTTTGATTCTATTTTGTTGGTTTCTAGGATCGACGTAATGATTAATAGGGATAGTTGGGTGGAATTATCGGGTGCCAAGGAACCCCAGTCACTATGCAGTATT
+
CCCCCGGGGGGGGGGGGGGGEEGGGGGGGGGGGGGGGGGGGGGGGGGGGGGGGFGGGCFGGGGGGGGGGGGG?EFGGFFGGGGGGGFGFFGGGGFGFEGGGGGED=FG<FGGC8C<FFFFGGGGGGFGGGGFFAAEFEGGC8EFG<EDEFFFGGFFFC8FGGFDFGGGGGGCGGEGBFCGGGGGGGGGF9EFGGGGCGGCGGGGFG9=@FGGGGGGG5C8BCF@,9>DF***/=5,@E,5BC@7,=A,08*<C++75CC859CF+=FC5*A3C4C*/1)7***///<<C*0030*+<EGC*
@M03152:184:000000000-AWYW1:1:2107:19028:4345 1:N:0:TATGCAGTATACCTGT
AAGCTCGTAGTTGAATTTCGGGATCAGTACGCTGGTCGTGCCTTCGGTATGCACTGGTGTCACTGGTTCCTCCCTTCTGAAGAACCGTCATGCCATTCAGTTGGTGTGGCGGGGAATCAGGACTGTTACTTTGAAAAAATTAGAGTGTTTAAAGCAGGCTCGCGCTTGAATACATTAGCATGGAATAATGAAATAGGACGTTTGACCCTATTTTTTTGGTTTCTAGGATCGACGTAATGATTAATAGGGATAGTTGGGTGGAATTCTCGGGTGCCAAGGAGCTCCAGTCACTATGCAGTAA
+
CCCCCGGGGGGGGGGGGGGGGGGGGGGG9FGDGGGGGGGGGGGGGGGGGGGFGGGGGGGGGGGGGFGGGGGGGGGGGGGGGGGGGGGFGGGGGGGGGGGGGFFGCFCGGGGGGGGGGFGGGCF?FEGGGGGGGGGGFGGGFGFFGGGGFGFGFGGGGGG7>FEGGCGGGGFEGGFGDCEGGGGG@CCGCFGGGGGGGGGG7CFEGGGFB<FGGG+18EE8*8+B9++0:CECCECFGGCECEFGC:<EG6C66<7988>EG>:@*+2<*:CCGDCCDG)27@E+<86AC7C+9:*<+ACD*
@M03152:184:000000000-AWYW1:1:2107:5939:4350 1:N:0:TATGCAGTATACCTGT
AAGCTCGTAGTTGAATTTCGGGATCAGTACGCTGGTCGTGCCTTCGGTATGCACTGGTGTCACTGGTTCCTACCTTCTGAAGAACCATCATGCCATTCAGTTGGTGTGGCGGGGAATCAGGACTGGTACTTTGCAAAAATTAGAGTGTTTAAAGCAGGCTCGCGCTTGAATACATTAGCATTGAATAATGAAAGAGGACGTTTGACCCTCTTTTATTTGTTTCTAGGATCGAAGCAATGTTTAATAGGGATAGTTGTGTGGAATTTTCGGGTGCTCAGGAACTCCAGTCTCTATACCGTAT
+
AAAC<FG:FGCGG<,FFE9FFGGGDFA@EGGGFFEFFGGGDEFGGGCBECFF,CCEAFC@D,EFGDGGFEFF,FDFFFFGCFDF8EFFCCFFGGGFGFGGGGAFEDE@FFGEGGGEGGGGF8DF8,C,CBCFG<FGFG:B,C,,CFFGCFCFAFA8,<+FF@+>C7FFF:=@>FAEC9,DC,>CGFC9D9@;A,,>C:FC*@7*<,2,<*2<BEF9C+2?CCFG?;++5+=;***00<91:+++2+++:EG*+<0+2AG*2<C<C++<**:7*9*0CD47*2+0+<809**2+0*++2**0
@M03152:184:000000000-AWYW1:1:2107:25747:4387 1:N:0:TATGCAGTATACCTGT
AAGCTCGTAGTTGAATTTCGGATTAATGGGAGTTAAGGTCCATCAAATTGATGTGTACCTTATTCTCGTTTCCTTCCTTTTGAATACACTCCCTAAAATTTTTTTTTGGGGATCAAAGTGTTTCAAATCTTTTACTGTGAAGAAATTAGAGTGTTCAAAGCAGGCGTCATCTAGCCTTTGAATATATTAGCATGGGATAATGAACTAGGACTTTAGTTCTACCTTCGTTGGTTTCTAGGGCTAAAGTAATGAGTAATAGGGATATTTGGGTGGATTTCTCGGGTGCCAAGTAACTCACGTC
+
C-BC@CF@CFCFGEEAFE9<F-BFGGGGCGFGGGACA<FFEGG<FGEGGC,CECCFFEFFC9FGC<FGEEFGGGGG@FEFFFEGGGEGGAFDDFG86,CDEEFEFGE:FE7@EDFF?,5CE@FBFEGEFGGEFAFCGFGGFFGG8CF995<CEED<BFFGGGC7F>=+@FGGGGGGFG,,CCFFFGGFFCGGFFCGGGFFG<,@,,@=,::D9;@9D;CEFG,@,4*3,@8*1>22,:2,9<8EG8E:21+=,4<BCEF708,4+,6,,**:57**21:7*A*CECCB7:0CFGCFC?*0*
@M03152:184:000000000-AWYW1:1:2107:12603:4467 1:N:0:TATGCAGTATACCTGT
AAGCTCGTAGTTGAATTTCGGGACCATCATGTCGGTCGTGCCTCGGTACGTACTGGTATTGTTGGTTTCTCCCTTCTGACGAACCATGATGTCATTTATTTGGTGTTGTGGGGAATCAGGACTGTTACTTTGAAAAAATTAGAGTGTTTAAAGCAGGCTCACGCTTGAATACATTAGCATGGAATAATGAAATAGGACGTTTGATTCTATTTTGTTGGTTTCTAGGATCGACGTAATGATTAATAGGGATCGTTGGGTGGAATTCTCGGGTGCCAAGGAACTCCAGTAACTATGCAGTATT
+
CCCCCGGEEFGGGGGGGGGGGGGGGGGGGGGGGGGGGGGGGGGGGGGGGGGGGGFGGFGGGGGGGGGGGGGGGGGGGGGGGGGGGGGGDCFGGGGGGGFFGGGGGGGGGGGCGGGCDGGGGG?CGFGGGGGGGGGGGGGGGGGGGGCFGGGGGGFFFGFGGGGGGGGGGGGCGGGFFFFFGGGFGCEF9E9F<;,,,,C<*@*7@FFFAFGGGDGGG5EGGFGCF,DC:*6:CEGGGGGG+>C7:DC*CC*:*;FGDCE**<9?:<C*:C5):CC4454776+6AC7+<BG7?FD7+::C*
@M03152:184:000000000-AWYW1:1:2107:15828:4483 1:N:0:TATGCAGTATACCTGT
AAGCTCGTAGTTGAATTTCGGGATCAGTACGCTGGTCATGCCTTCGGTATGTACTGGTGTCACTGGTTCCTCCCTTCTGAAGAACCATCATGCCATTAATTTGGTGTGGTGGGAAATCAGGACTGTTACCTTGAAAAAATTAGAGTGTTTAAAACAGGCTCGCGCTTGAATACATTAGCATGGAATAATGAAATAGGACGTTAATTCTATTTTGTTGGTTTCTAGGATTGACGTAATGATTAATAGGGATAGTTGGGTGGAATTCTCGGGTGCCAAGGAACTCCAGTCACTATGCAGGATC
+
CCCCCGGGGGGGGGGGGGGGGGGGGGGGGGGGGGGGGGGGGGGGGGGGGGGGGGGGGGGGGGGGGGGGGGGGGGGGGGGGGGGGGGGGGGGGGGGGGGGGGGGGGGGGGGFGGGGGGGGGGGGGGGGGGGGGFGGGGGGGGGGGGGGGGGGGGGGGGGGGGGGGGGGGGGGGGGGGGEGGGGFGGGGGGGGGCFGGCFGGGGGGGGGFGGGGGGGGCFGGGGGGGG8EGFDGEGGEECECFGEGGCGEGGGGFFD6EGD8CCEGGGGEGGFGEGGGGGFGFGFFGFGFF4FGG7><?****
@M03152:184:000000000-AWYW1:1:2107:16796:4558 1:N:0:TATGCAGTATACCTGT
AAGCTCGTAGTTGAATTTCGGATCTGGTTGGGTGGTCCGCCTGACGGCGTGTTTACTGCTTGACCGGGTCTTGCCTCTTGGTGAACCGTTGTGTTCTTTATTGAATGCTTCGGGGAACCAGGACTTTTACCTTGAGAAAATTAGAGTGTTCAAAGCAGGCCTATGCCTGAATACATTAGCATGGAATAATAAAATAGGACGTGTGGTTCTATTTTGTTGGTTTTTAGATCTGCCGTAATGATTAATAGGGATAGTTGGTTGGAATTCTCGGGTGCCAAGGAACTCCAGTAACTATTCAGTT
+
CCCCCGGGGGGGGGGGGGGGGGGGGGGGGGGGGGGGGGGGGGGGGGGGGGGGGGGGGFGGGEFGGGGGGGGGGGGGGGGGGGGGGGGGGGGGGGGGGGGGGGGGGGGFGGGGGGGDGGGCGEGGGGGGGGGGGGFCFGGGGGGGGCEFFGGGDGGGGCFEGGGGGGGGGCFFGFGGGGAFDGGGFGFFGGAFFGGGGFFGD78?C7<DFG9FGGC9FGGC>CFGGFGD+?E?ABEG5*CE++>7EF79+=4;:++=+@*B8C80:F770*/)277C7CF:680<<8<80*03A**+<97**
@M03152:184:000000000-AWYW1:1:2107:16638:4562 1:N:0:TATGCAGTATACCTGT
AAGCTCGTAGTTGAATTTCGGGATCAATTTATTGGTCGTGCTATTGTACGTACTGTATTTTTTATTTCTTCCCTTCTGCCGAACCATGATTTCTTTATTTTGTTGTCTTGGGGAATCAGGACTGTTACTTTAAAAAAATTAGATTTTTTAAAGCAGGCTCACGCTTGAATACTTAACAATGGATTAACGAAATAGACGGTTTGTTTCTTTTTTTTTGGTTTCTAGATTCTCCTACTGGTTAATTAGGATTCTTTGGGTGGATTTCTCGGTTGCAAAGGAATCCAGTCACTAATGCTGTACT
+
CCCCCGGGGGGGGGGGGGGGGGGGGGGGGGGGGGGGGGGGGGGGGGGGGGGGGGG,,,C6,CF,,C6C,,,<6C,,:6,CCF+C7,C:,,,,6,<9C6FG,C,:C6,C,CCG>FC,,,:,9:,4C5,5CF,,C<FG:+B8,,,,9,CF>DF9,84E+3,,,83,>F+,,,,7,=,9,,,,8,>,,C,,6:C:37@,,++6CE*3@,,7,@FG7*>::*=F6,2,,,,59++3+++++03>+>1++2>+1+*+>9C+/;**1+22*0+/**29F6**9*746<8+0<C++1*+3*2+++**2
@M03152:184:000000000-AWYW1:1:2107:14922:4697 1:N:0:TATGCAGTATACCTGT
AAGCTCGTAGTTGAATTTCGGGATCAATTTATTGGTCGTGCTATTGTACGTACTGGTATTATTGATTCCTACCTTCTGACGAACCATGATGTCATTAATTTGGTGTCTTGGGGAATCAGGACTGTTACTTTGAAAAAATTAGAGTGTTTAAAGCAGGCTCACGCTTGAATACATTAGCATGGAATAACGAAATAGGACGTTTGATTCTATTTTGTTGGTTTCTAGGATCGACGTAATGATTAATAGGGATAGTTGGGTGGAATTCTCGGTTGCCAAGGAACTCCAGTCACTATGCAGTATC
+
CCCCCGGGGGGGGGGGGGGGGGGGGFFGGGGGGGGGGGGGGGGGGFGGGGGGGGGGGGGGGGG9EGGFCFFGGGGGGGGGGGGGDFGGGGGGGGGGGGGGGGGGGGGGGGGGDGGGGGGGGGGGGGGGGGGFGGGGGGGGGGGGGGGGGGGGGGFFGGG?<?FGCGGGGGGGGFGGFGGGDEFGGGGGDCEFDCGFDGGBF7CAF;=FABFFGFGDGGG5EGGFFFBDE8*1:>D@FFEGGF?7CD6C0:DC,=E6CGD@=9C+1=?8=*=557DF4CF5CFF++<<<<**++0:0+0:**
@M03152:184:000000000-AWYW1:1:2107:11290:4802 1:N:0:TATGCAGTATACCTGT
AAGCTCGTAGTTGAATTTCGGGATCAGTACGCTGGTCGTGCCTCTGGTATGTACTGGTGTCACTGGTTCCTCCCTTCTGAAGAACCATCATGCCATTAATTTGGTGTGGTGGGAAATCAGGACTGTTACCTTGAAAAAATTAGAGTGTTTAAAGCAGGCTCGCGCTTGAATACATTAGCATGGAATAATGAAATAGAGCGTTAATTCTATTTTGTTGGTTTCTAGGATTGACGTAAACATTAATAGGGATAGGTGGGTGGAATTCTCGGGTGCCAAGGAATTCCAGTCACTATGCAGTATT
+
CCC9@F@@C@@-CC@@666EC:C@@EFFG<FEECCFFGG@@,;C,EDG9FFFF<DFGC<E8FAEG8FFA@C@FGFFG,66@,EFD<CEFGFG9@FFG@,E,CFF8=FCE,DF+F@ED9F,FE<F<FCGGA,CF,AE,=+FGGG<,E,,5,CCFGC=AFG,,++3=F+DF,@<<<FFFFFFCA,F9=>BD@@F75,@,,,333>FA9BFF=C;D;,,>D:B8,2,,,6>;E99C*/:*,,52,5=,=C66,*4+4+*=EGE5+++++<*1*/)***01*)2+0+++<9+01*+3**+<+**0
@M03152:184:000000000-AWYW1:1:2107:16965:4842 1:N:0:TATGCAGTATACCTGT
AAGCTCGTAGTTGAATTTCGGGGTTAGTAGGTTGGTCATGCCTCTGGTATGTACTGGTCTCACTGATTCCTCCTTCCTGATGAGCCGTAATGCCATTAATTTGGTGTTGCGAGGAATCTGGACTGTTACTTTGAAAAAATTAGAGTGTTTAAAGCAGGCTAACGCTTGAATACATTAGCATGGAATAATGAAATAGGACGTTCGATCCTATTTTGTTGGTTTCTAGGATGGACGTAATGATTAATAGGGATAGTTGGGTGGAATTCTCGGGTGCCAAGGAACTCCAGTCACTATGCAGTAT
+
CCCCCGGGGGGGGGGGGGGGGGGGGGGGGGGGGGGGGGGGGGGGGGGGGGGGGGGGGGGGGGGGGGGGGGGGGGGGGGGGGGGGGGGGGGGGGGGGGGGGGGGGGGGGGGGGGGGGGGGGGGGGGGGGGGGGGGGGGGGGGGGGGGGDGGGGGGGGGGGGGGGGGGGGGGGGGGGDGGFGFGGGGGGGGGGGFFGGDFFFGGGGFGGGGDGGGFFGGFCEGG9AFGGGGGGF8EEGGGGGGGG?FFGGCC<CGGDFGGGGDGC9C+C@=FCFGGGGGGFGGGGGGGFEG6:<?:>FCCD7:
@M03152:184:000000000-AWYW1:1:2107:24297:4899 1:N:0:TATGCAGTATACCTGT
AAGCTCGTAGTTGAATTTCGAGATCAATTTATTGGTCGTGCTATTGTACGTACTAGTATTATTGATTTCTACCTTCTGACGAACCATGATGTCATTAATTTGGTGTCTTGGGGAATCAGGACTGTTACTTTGAAAAAATTAGAGTGTTTAAAGCAGGCTCACGCTTGAATACATTAGCATGGAATAACGAAATAGGACGTTTGATTCTATTTTGTTGGTTTCTAGGATCGACGTATTGATTAATAGGGATAGTTGGGTGGAATTCTCGGGTGCCAAGGAACTCCCGTCACTATCCAGTATT
+
CC@CAFGGEEFGGGFFFDC<FFFCFCFFF-CEGE9FGGGFGF,FFFFGCFFGDCEGGFGGGGGGGDCFGGGGFEEFF,EEF@CGD?9CAD@CFFGD6<@EEF<CCC6CC<9,>B?8,:CFGGG@GGGFGFGF,CF5<@??AFG,9FGCFG,CEDFF+:<F<FG?@FGGEG<FGCCCGFGGG<DFFGFG8+@FFGGCFF+8>,+3<CEF,@FCDCGCEF+4DDF,:@,3D5CB:>:,<=7,=:<C5+,,,4?CG7,,*4=**6;C+=F5*//)7;+>/CFC68>6***4C5*+A*9A9?***
@M03152:184:000000000-AWYW1:1:2107:12379:4974 1:N:0:TATGCAGTATACCTGT
AAGCTCGTAGTTGAATTTCGGGATCAGTACGCTGGTCGTGCCTCTGGTATGTACTGGTGTCACTGGTTCCTCCCTTCTGAAGAACCATCATGCCATTAATTTGGTGTGGTGGGAAATCAGGACTGTTACCTTGAAAAAATTAGAGTGTTTAAAGCAGGCTCGCGCTTGAATACATTAGCATGGAATAATGAAATAGGACGTTAATTCTATTTTGTTGGTTTCTAGGATTGACGTAATGATTAATAGGGATAGTTGGGTGGAATTCTCGGGTGCCAAGGAACTCCAGGCACTATGCAGTAGC
+
CCCCCGGGCFFGGGGGGGGGGGGGGFGGGGGGGGGGGGGGGGGGGGGGGGGGGGGGGGGGGGGGGGGGGGGGGGGGGFFFGGFGGGGGGGGGGGGGGGGGGGGG<FFGGGGGGGEGGGGGGFDFGGGGGGGGGFGGGGGGFGGGGFFGGGFGGC<BFDGFFGGG>>FGGGGFGGGGFGGFGGGGGGGGGGGGGGGGFADFC:E>FGFGFGGGEFGFGGCGGFG@DECAFFCBEGGFGGGCFB>C7DF,44?FC+;65EG*@CE6:+3?CEFGC<:69<F50+<++3**27C89>*A@C>**
@M03152:184:000000000-AWYW1:1:2107:25720:4989 1:N:0:TATGCAGTATACCTGT
AAGCTCGTAGTTGAATTTCGGGACTAACAGGTTGGTCGCGCCTTCGGTGTGTACTGGTCTAGTTGGTTTCTCCCTTCTGACGAACCACGATGTCATTAATTTGGTGTCGTGGGAAATCAGGACTGTTACTTTGAAAAAATTAGAGTGTTTAAAGCAAGCGATAGCTTGAATACATTAGCATGGAATAATGAAATAGGACGTTTGATCCTATTTTGTTGGTTTCTAGGATCGACGTAATGTTTAATAGGGATAGTTGGGTGGAATTCTCGGGTGCCAAGGAACTCCAGTCACTATGCAGTAT
+
CCCCCGGGGGGGGGGGGGGGGG>FFGGGGGGGGGGGGGGGGGGGGGGGGGGGEGFFGGFGGGGGGGGGGGGGFGGGGGGGGGDGG>GGGEGGGGGFFFFGGDFGFFGGGGGGGGGGGGGGGGGGGGGGFGGGGGGGGDGGFC8FFE9CF8CFGGGGFF7EEGGGGGGGGGGGGDGGEF7FCFGGGGGGGFFBFGGGGGGGEF7<FFFAEFFGGG9DCFEGGG9EGC98CFGGGGGGFGE+;CCCGCGC=CCC61+1+3BEC8+CD?C<5=EF5C*0293*:68<8?+C697CC>FC?GGG7
@M03152:184:000000000-AWYW1:1:2107:6234:5027 1:N:0:TATGCAGTATACCTGT
AAGCTCGTAGTTGAATTTCGGGATCAATTTATTGGTCGTGCTAACGGTACGCACTGGTACAATTGGTTTCTCCCTTCTGACGAAGCATGATGTCATTAACTTGATGTTGTGGGGAATCAGGACTGTTACTTTGAAAAAATTAGAGTGTTTAAAGCAGGCTTTGGCTTGAATACATTAGCATGGAATAATGAAATAGGACGTTTGATCTTATTTAGTTGGTTTCTAAGATCGACGTAATGATTAATAGCGATAGTTGGGTGGAATTCTCGGGTGTCAAGGAACTCCAGTCACTATGCAGTAA
+
B@@CCEFFGG;6E<EEGGGFEGCC@FGGGG<EFGGGGG@CEFAFFEEGGGC@FFFFDCEGGAFGGGFFGFFGFFFFFGGA@C7@FFFDGFGDFFGGGCFFGEF9FFGGFFGCEDDE@,?,B<FGGDFGGG<FA9FG,,@<=FFGGECFGFGGGD9FFFF8D,CEGCDFGGGDF9B9F,3CFD,@DFEFGF9F,>>EFE@B+@D+,,3@EB;F,,@;ECC*3@@B7,>>D2*1;**4,457+4,19=C,=E*:C+1+<**=55C9*+5+*/*2=)*30*6*02<7+2+301*3:**+7C2:*
@M03152:184:000000000-AWYW1:1:2107:9851:5033 1:N:0:TATGCAGTATACCTGT
AAGCTCGTAGTTGAATTTCGGGATCAATGGGTCGGTCGTGCCCTCGGTACGTACTGGCTTTATTGGTTCTCACCTTCTAATGAACCATAATGTCATTCATTTGATGTTATGGGGAATTAGGACTGTTACCTTGAAAAAATTAGAGTGTTTAAAGCAGGCTAACGCTTGAATACATTAGCATGGAATAATGAAATAGGACATCGCACTCTATTTTGTTGGTTTCTAGGATCGATGTAATGATTAATAGGGATAGTTGGGTGGAATTCTCGGGTGCCAAGGAATTCCAGTAACTATGCAGTAT
+
CCCCCGGGGGGGGGGGFGGGGGGGGGGGGGGGGGGGGGGGGGGGGGGGGGGGGGGGGGGGGFGGGGGGGGFGGGGGGGGGGGGGGGGGGGGGGGGGGGGGGGGGDGGGGAFGGDEGGGGGFEFGGGGGGGGGGGGGGFGGGGGGGFFFGGGFGGGGFGDFFGGGDGGGGGGGGGFGGEFGGGG?FGGGGGGGGGGGGGGGGGDGGGGGGG=9DGGCGGGE5C;DCG9@;8EGCGGGFEFCFDFGGG7C6CF?<<EFF=CE5EC+7+>5C*:;ED5FDGFCC+2<++00+17:9*2++30*0
@M03152:184:000000000-AWYW1:1:2107:9227:5296 1:N:0:TATGCAGTATACCTGT
AAGCTCGTAGTTGAATTTCGGGGTCAGTAGGTCGGTCGTGCCAACGGTATGAACTGGCCTCACTGATTCCTCCCTCTTGTAGAACCGTGATGCCATTAACTTGGTGTTGCGGGGAAACAGGACTGTTACTTTGAAAAAATTAGAGTGTTTAAAGCAGGCTAACGCTTGAATACATTAGCATGGAATAATGAAATAGGACGTCGATCTTATTTTGTTGGTTTCTAGGGTTGACGTAATGATTAATAGGGATAGTTGGGTGGAATTCTCGGGTGCCAAGGAACTCCAGTCACTATGCAGTATA
+
CCCCCGGGGGGGGGGGGGGGGGGGGGGGGGGGGGGGGGGGGGGGGGGGGGGGGGGGGGGGGGGGGGGGGGGFGGGGGGGFGFGGGGGFFGGGGGGGGFGFGFGGFFGGGCFGGDFGGGGGGGGGGGGGGFGDGFGGGGGGGGCGGFGGGGGGGGGGGGGGGGGGGGGGFFGGGFFGGGCEFGGGGGGGGFGGGGGGGGEE<*>B<FGFGFGFF98F8CCC6<EFGFGGGECBE>8=FFDC@FG7CCFGCCF6EFFCD5*:C6<C*<9**=*7C4><*>:C6<9<EFGF09::?770<AC**
@M03152:184:000000000-AWYW1:1:2107:10952:5328 1:N:0:TATGCAGTATACCTGT
AAGCTCGTAGTTGAATTTCGGGGTCAGTAGGTCGGTCGTGCCACCGGTACGTACTGGCTTCACTGATTCCTCCCTCTTGCAGAACCGTGATGCCATTAGTTTGGTGTTGCGGGGAAACAGGACTGTTACTTTGAAAAAATTAGAGTGTTTAAAGCAGGCTAACGCTTGAATACATTAGCATGGAATAATGAAATAGGACGTTGATCTTATTTTGTTGGTTTCTAGGATTGACGTAATGATTAATAGGGATAGTTGGGTGGAATTCTCGGGTGCCAAGGAACTCCAGTAACTATGCAGTATT
+
CCCCCGG7@FGGGGGGGGGGGGGGGGGGGGGGGGGGGGGGGGCGGGGGGGGGGGGGGGGGGGGGGGGGGGGGGGGGGGGGGGGGGGGGGGGGGGGGGGGFDGGGGGGGGGGGGGGGGFGDGGGGGGGGGFGGGGGGGGGGGGGGG9CGGGGGGGGGGGGGGGGECFDGGGGGGGGGGGGGE::EGGFCFGGGGFGF,:FC=7;FFGGGGGGGGGGFGGGGFGGGGGGGGGC?EEFG=?C7CGF7CF67CFGFGGF65EGCC9EF:C<E=*59E*:9D<5CCFCCFFE+AB7<EFF++02**
@M03152:184:000000000-AWYW1:1:2107:20553:5360 1:N:0:TATGCAGTATACCTGT
AAGCTCGTAGTTGAATTTCGGGATCAATATGTTGGTCGTGCTTTCGGTACGTACTGGCATCATTGGTTTCTCCCTTCTGATGAACCATGATGCCATTAATTTGGTGTCTTGGGGAATCAGGACTGTTACTTTGAAAAAATTAGAGTGTTTAAAGCAGGCTCACGCTTGAATACATTAGCATGGAATAACGAAATATGACGTTTGATTCTATTTTGTTGGTTTCTAGGATCGACGTAATGATTAATAGGGATAGTTGGTTGGAATTCTCGTGTGCCAAGGAACTCCAGTCACTATGCAGTAT
+
CC<BBFEFFGEGFDEFGGCFGGGG<EEFGGGGGGGGGGGEG?EFGGG;EFGGGGGFFGFGAEFDDFFFGGGCFGGGGGGFFFFGGGGGFFFGGGCFEFCFGGDGF=EGGGG9ECGGE9FGGGGGGGGGGGGEACE,C,@FGGFAFGGFFFD9FFGFF7@FCGGGGGGGDCFGGGGGGC8FFFGFGGGCGEEGEGF,C@9@FGFE<FFEFFGGGE=FGGCE*4,7<;BCF85B5B@*:>?7+5=:=8>,,4;:CGG,84118:CC493+***;CCF7>*)27EG+>C+BF6:FC7*??C:::
@M03152:184:000000000-AWYW1:1:2107:21521:5366 1:N:0:TATGCAGTATACCTGT
AAGCTCGTAGTTGAATTTCGGCCTCTGCCGCCCGGTCCGCCTATTTGGGTGTGTACTGGAGCGGTGGAGGCTTACCTCGTGGTGAGCGGCGATGTCCTTTACTGGGCGTCGTCGGGAACCATGACTTTTACTTTGAAAAAATTAGAGTGTTCAAAGCAGGCTTACGCCCGAATACATTAGCATGGAATAATAAAATAGGACGTGCGGTCCTATTTTGTTGGTTTCTAGGATCGCCGTAATGATTAATAGGGATAGTTGGGTGGAATTCTAGGGTGCCAAGGAACTCCAGTCACTATTCAGG
+
CCCCCGGGGGDGGGGGGGGGGGGGGGGGGGGGGGGGGGGGGGGGGGGGGGGGGGGGGGGGGGGGGGCFGGGGGGGGGGGGGGGGGGGGGGGGGGGGGGGGFFGFGGGDGGGGGGGGGGGGGGGGGGGGFGGGGGGGGGGGGGGGGGGFGGGGGGGGGGGGGGGGGFGGGGGGGFGGGGGGGGGGGFGGGGGGGGGGGGGGFGGDFGDGGGGGGGGGG=FFGEGGGGGGGGGGGGCGEG5FF7<FGGGF7EFFFCFGG?FG85C>FGG77+0979CC>C?GG68CFGGG694++0:9++02*
@M03152:184:000000000-AWYW1:1:2107:11333:5382 1:N:0:TATGCAGTATACCTGT
AAGCTCGTAGTTGAATTTCGGGATCAATTTATTGGTCGTGCTATTGTACGTACTGGTATTATTGATTTCTACCTTCTGACGAACCATGATGTCATTAATTTGGTGTCTTGGGGAATCAGGACTGTTACTTTGAAAAAATTAGAGTGTTTAAAGCAGGCTCACGCTTGAATACATTAGCATGGAATAACGAAATAGGACGTTTGATTCTATTTTGTTGGTTTCTAGGATCGACGTAATGATTAATAGGGATAGTTGGGTGGAATTCTCGGGTGCCAAGGAATGCCATTCACTATGCAGTAAT
+
CCCCCGGGGFEFGGGGGGGFFGGGGFGGGGGGGGGGGGGGGGFAFFGGFGE@<FGGGCFGGGFGGGGGFFGGGGGGGGGGCCEGGGFGFG9<<CEFGDCGGGGGG,=CFFCGGGEFGGF@FGGGGGGGGGFGGGFCFGEFFGGDFGFFGGGGGFGCGEGGGFGFEGCG8,CFFFFGFCAFCFFGGCGE8+@CFGDDF@F@+D@FA,;@FFFGGGGCFFG>D;B5ACFG6B:CEGFG5:@CCCFGGCG,4066,4>,:C>**5+B7CF5*=7D5*+;5*)0+0++5++3<7*3<0*+2+:**
@M03152:184:000000000-AWYW1:1:2107:5704:5435 1:N:0:TATGCAGTATACCTGT
AAGCTCGTAGTTGAATTTCGGAATCAATTTGTTGGTCGTGCCTCGGTACGTACTGGTATTATTGGTTTCTACCTTCTGAAGAACCTTGATGTCATTAATTTGGTGTCTTGGGGAATCAGGACTGTTACTTTGAAAAAATTAGAGTGTTTAAAGCAAGCATGCGCGTGAATACATTAGAATGGAATAATGAAGTAGGACGTTTGATTCTATTTTGTTGGTTTCTAGGATAGACGTACTGATAAATAGGGATAGTTGGGTGGAATTCTTGGGTGCCTAGGCACTGCAGCCACGACTGAGGAGT
+
CCCC@C@6@@6CFGGGGFGFF;;CFF,CAF9<E,F@C@FEG8ECECG8BFFGG@FGG,CEFGGC@FFGGFFGCFC,C<CEFEFFF8FF<ECFGFD9C<FAFAAF@GEGGGGF78:F,CFFF7EFGGGFF9FFFGGCEFF8<=,B5EDF?F9FFGGGG=,E<8CE+4@=@DE,?CF<FF,@D<FGGGC3D,D:CEGGC8B33>8,,8@FFF@CEGDGG5BBE9,,<@:E,DFDGGG**,,5+22,,+>,:,8819BF8887;C+27+++<7E<C4+;5*2*1*+++5+4:))2**)3+*2*0
@M03152:184:000000000-AWYW1:1:2107:23459:5496 1:N:0:TATGCAGTATACCTGT
AAGCTCGTAGTTGAATTTCGGGATCAGTACGCTGGTCGTGCCTTCGGTATGCACTGGTGTCACTGGTTCCTACCTTCTGAAGAACCATCATGCCATTCAGTTGGTGTGGCGGGGAATCAGGACTGTTACTTTGAAAAAATTAGAGTGTTTAAAGCAGGCTCGCGCTTGAATACATTAGCATGGAATCATGAAATAGGACGTTTGACCCTATTTTGTTTGTTTCTAGGATCGACGTAATGATTAATAGGGATAGTTGGGTGGAATTCTCTGGTGCCAAGGAACTCCAGTCACTATGCACAAT
+
CCBCCGGGGGGGGGGGGGGGGGGGGGGGGGGGGGGGGGGGGGGGGGGGGGGGGGGGGGGFGGGGGGGGGGFGGGGGGGFG9@EFCFFFFGGGGGGGGGGCEFFECFFEGGG@7F=CFGGGGFGFFEFGGFAFECCGGCEGAFFGCFFFCFGGGB<>F7ECDGGGGGEGCGGGGGGG@<FF,?AFFG9DFGFGGFB?CFFFFGGG9,@C8<FCGFGFE*2BCGGG?@9FGD8EEEC5CE7+0<EGGG7<6C56@9C+<CC5C*+:7+<<+2+2:*9CC*>*:;<C?6+0+9:ACF>F7+*20
@M03152:184:000000000-AWYW1:1:2107:21964:5499 1:N:0:TATGCAGTATACCTGT
AAGCTCGTAGTTGAATTTCGGGATCAATACGTCGGTCGTGCCTCGGTACGTACTAACGTCATTGATTTCTCCCTTCTGACGAGCCGTGATGTCATTAATTTGGTGTTACGGGGAGTCAGGACTGTTACTTTGAAAAAATTAGAGTGTTTAAAGCAGGCAATCGCTCGAATACATTAGCGTGGAATAACGAAATAGGACGTTTGATTCTATTTTGTTGGTTTCTAGGATCGACGCAGTGATTAATAGGGATAGTTGGGTGGAATTCTCGGTTGCCAAGGAACTCCAGTCACTATTCATTATT
+
CCCCCGGGGGGGGGGGGGGGGCGEFCFGGGGGGEFGGGGDGDCEDGGFGGGGGGGGGGGGGGGGGGGGGGFEGCFGGGGGDEEGGDGGFGGGFFFGF<FGGGGGGGGGGGGGCCFGGFFFGGGGGGGGGGGGDB?FCGEFGGDFGCFGGGGGGGFGCCFD8,@BFFFCCFGGFCCFG7F>F*@@FFGCCEEDGG@DFCB>:FE;CFGGGGGGGGCA856BEGG;;<+98C*=**3*=++>:FCE:C6=F676CFFC5C5886@C0<A/**/)*>7*/>)9:0+<+0A6C4>+3*:?2+*2*
@M03152:184:000000000-AWYW1:1:2107:22360:5767 1:N:0:TATGCAGTATACCTGT
AAGCTCGTAGTTGAATTTCGGGGTCAGTAGGTCGGTCGTGCCACCGGTATGCACTGGCTTCACTGATTCCTCCCTCTTGTAGAACCGTGATGCCATTAATTTGGTGTTGCGGGGAAACAGGACTGTTACTTTGAAAAAATTAGAGTGTTTAAAGCAAGCTAACGCTTGAATACATTAGCATGGAATAATGAAATAGGACGTCGATCTTATTTTGTTGGTTTCTAGGGTTGACGTAATGATTAATAGGGATAGTTGGGTGGAATTCTCGGGTGCCAAGGAACTCCAGTCACTATGCAGTATT
+
CCCCCGEFFDGFAFGECE@ECEEGEGGGGGFEGGGGGGGGGC@FEGGGEGGCEFGGGFFGDFGGGGGFFGEFFGGGGGAFC@CF9<FFFGGGGCGFFFDGGF?CCFFGGGG>FCGGGGECFE<<EFDFGDGGG@DEB@:FGCDC9FFFFGGGGG9<FGGGDAE+CFFFGFGACGFGCGGGGGFG9FGFGFCGCC99DFGGCEEGGC<C@CGGGGGFG5:BFFB;1CCGGGFGEE=FCFCCFG>F?D@6CG5?9E7C*;CD*<CF:CD*75CD55C6C3)7*8<E+8++<BF+<*:+++::0
@M03152:184:000000000-AWYW1:1:2107:18303:5773 1:N:0:TATGCAGTATACCTGT
AAGCTCGTAGTTGAATTTCGGGATCAATGGATTGGTCATGCCGATGGTGTGTACTGGTCATATTGGTTCTCACCTTCTAAGGAACCATAATGTCATTTATTTGATGTTGTGGGGAATTAGGACTGTTACCTTGAAAAAATTAGAGTGTTTAAAGCAGGCTAACGCTTGAATACATTAGCATGGAATAATGAAATAGGACATCGCATTCTATTTTGTTGGTTTCTAGGATCGATGTAATGATTAATAGGGATAGTTGGGTGGAATTCTCGGGTGCCAAGGAATTCCAGTCACTAGGCAGTAT
+
CCCCCGFFGGFGGGGGGGGGGGGGGGGGGGGGGGGGGGGGGGGGGGGFFGGGGGGGGGGFGGGGGGGGGGGGGGGGGGGGGGGGGGGGGGGGGFGGFFGGGEGGGGFGGGGGGGGGGGGGGGGFGGGGGGGFGGGGGGGFGGGGGGGFGGGEFG9FGGGCFGGGGGGGGGGGFEGFGGCFGFGGGGFGFFGGGGGGGGGGGFC7FEECGGDFGGCFFFFGGGFCGGFGGFGGFC,2><;C:FGDEFFGGGGFFFDGGCC@E>9,24;C==GFE*7C4C)>C+31+599AA7;9*0:9/97*
@M03152:184:000000000-AWYW1:1:2107:4911:5868 1:N:0:TATGCAGTATACCTGT
AAGCTCGTAGTTGAATTTCGGATCTGGTGGGGTGGTCCGCCTGACGGCGTGTTTACTGCTCGACTGGGTCTTGCCTCTTGGTGAACCTTTGTGCTCTTTATTGAATGCGTCGGGGAACCAGGACTTTTACCTTGAGAAAATTAGAGTGTTCAAAGCAGGCCTATGCCTGAATACATTAGCATGGAATAATAAAATAGGACGTGTGGTTCTATTTTGTTGGTCTTTAAGAACTGCCGTAATGATTAATAGAGATAGTTGGGTGGAATTCTCGGGTGCCAAGGAACTCCAGTCACTATGCAGA
+
BCCCCGGCEGCFFGGGGFEGECFEGFGDF@EEC:FEGG7@FEG<DCEEFCFGGGGGGGCGGGGDEEFGFGGGFFGEGFGGGFFGGCGGGGGGF,,CFFFFGFGGGGGAFFGDCCFGGFFEECFGGDCEGA,FFGGFBBFGGGFGGGGGF9,DFDF=FFGG:<FFDGGGGGGGGFGFFFGGG9CGFGFFFACEGFFFGFG?@14>=F7*<FBFGC;F,:2CCFE9C9CC??>9C+*/*23=:C7=F7+=?++4+=++5A?EEG5*992+:+2/:*9*2:6C5;C*+303?F*<<*:FF977*
@M03152:184:000000000-AWYW1:1:2107:22093:5875 1:N:0:TATGCAGTATACCTGT
AAGCTCGTAGTTGAATTTCGGGATCAGTACGCTGGTCGTGCCTTCGGTATGCACTGGTGTCACTGGTTCCTACCTTCTGAAGAACCATCATGCCATTCAGTTGGCGTGGCGGGGAATCAGGACTGTTACTTTGAAAAAATTAGAGTGTTTAAAGCAGGCTCGCGCTTGAATACATTAGCATGGAATAATGAAATAGGACTTTTGAGCCCATCTTGTTGGTTTCTAGGGTCCTCGGCATTATTTAACGGGATAGTTGGGTAGAATTTCTGGGGGCCAAGGTATTCCACTCACTATGTCGTAT
+
C<BBC9FFBCFEGG<F9-C6CF7C<<<FFCEGEFGGGGEFGGGGGD7,C@CF9FFFFF8FGGGGDGGGGFGCE,EFGDGF<<<<ECE<EC@@EC9EDCFG<,CF6+8=::7::=++4,:EAFFG<<F,,<FFGG95?,CDBD=9,BF,BFDED<>B,<>BC@7*@:FF7:BEFGCE97,7,?7,,,6>2@C<,,2,F<<,7;@:**72**<+4?2220:EB*+9+9+*32*++*****00*++3+*//**9*A<++8*;+;:9<C9+<+<*)29C<CF)*++++++++*)2++**3+//1*
@M03152:184:000000000-AWYW1:1:2107:15409:5955 1:N:0:TATGCAGTATACCTGT
AAGCTCGTAGTTGAATTTCGGGGTTAGTAGGTTGGTCATGCCTCTGGTATGTACTGGTCTCACTGATTCCTCCTTCCTGATGAACCTTAATGCCATTAATTTGGTGTTTTGGGAAATTTGGACTGTTACTTTGAAAAAATTAGAGTGTTTAAAGCAAGCTAACGCTTGAATACATTAGCATGGAATAATGAAATAGGACGTTCGATCCTATTTTGTTGGTTTCTAGGATTGACGTAATGATTAATAGGGATAGTTGGGTGGAATTCTCGGGTGCCAAGGAACTCCAGTCACTATGCAGTAT
+
CCCCCGGGGGGGGGGGGGGGGGGGGGGGGGGGGGGGGGGGGGGGGGGGGGGGGGGGGGGGGGGGGGGGGGGGGGGGGGGGGGGGGGGGGGGGGGGGGGGGGGGGGGGGGGGGGGGGGGGGGGGGGGGGGGGGGFGGGGGGGCGGGGGGGFFGGGFFGGGGGGGGGGGGGGGFFFGGGGFFFGGFFGGGGCDGGFGGGGGGG?FECFGDGGGGGFCFGGFGGG;CCEFCCC6DACCCCFGF9::EFCC?CCC?FFCEG=:*:B<;<1,,2C5CGGGGFCAG?0C78C6++21+27C97+072
@M03152:184:000000000-AWYW1:1:2107:15497:5980 1:N:0:TATGCAGTATACCTGT
AAGCTCGTAGTTGAATTTCGGGGTCAGTAGGTCGGTCGTGCCACTGGTATGAACTGGTCTCACTGATTCCTCCCTCTTGTAGAACCGTGATGCCATTAATTTGGTGTTGCGGGGAAACAGGACTGTTACTTTGAAAAAATTAGAGTGTTTAAAGCAAGCTAACGCTTGAATACATTAGCATGGAATAATGAAATAGGACGTCGATCTTATTTTGTTGGGTTCTAGGGTTGACGGATTGATTAATAGGGATACTTGGTTGGAATGCTAGGGTTGCAAGGAACTACAGTCATTATGAAGGATC
+
8A-66FFCCFB<E9CFEE<E6FEF;CFEGDGAFEG+FGGE@<CEEF?,EE8FEDEAGEGFECFFCGDGEAFGFGC<FECFCF<EEG7,,9,CC<,CE?,CFAFGFGC=<,@:@EGGGGF44:BFGA<EF,5FG9?A<B:,,?>FFGGAAB<B<,,:<D@,>>3=>FCEF,<FCFCGGA:CFB@CFC@=3,3@;,,,@>7>151*6,,;;DGGD9,66,**44C,>>8CFG+?**=**=+1+5++++5**0*+54CE+;C8C+C+*<<0*70**102:5@**++++0++2**<+:*3++2*2
@M03152:184:000000000-AWYW1:1:2107:26275:5996 1:N:0:TATGCAGTATACCTGT
AAGCTCGTAGTTGAATTTCGAACCTGGTCGGGCGGTCTGCCTTACGGTACGTACTGTCTGGCCGGGTTCTACCTCTTGGTGAGCCGGCATGCCCTTAATTGGGTGTGTCGGGGAACCAGGACTTTTACCTTGAGAAAATTAGAGTGTTCAAAGCAGGCCTTTGCCCGAATACATTAGCATGGCATAATAAAATAGGACGTGCGGTTCTCTTTTGTTGGTTTCTAGAGTTGCTGTAATGCTTATTAGGGATAGTTGGGTGGGATTCTCGGGTGCCACGGAATTCCAGTCACTATGCAGTATC
+
CCCC<CCF;@FGGGGGGGGGDFACAFDDEGGGGGGGG@CEFGGEFFEGF:CG9@CCFFGG<E@CBC=CEDFFGFADGAGGGDGG<:FCFEFCEFFG,BFD,AECFFFGFEG7FGGFGCFEGG?FCDF=DDGGFFG9=FA<FFCFGGCCCF,@D@F7CD:<CAF9,@CFCF<FF@FGFCFCCFC,<FGF@@,?FGGC:<=C74:CGC1F+<7<@;2:+:BFFE9+>?CF+5B+;B+<C?++*23<:*9:*20AE7@+/****/30*++/**2/*0:*9C><*+++<+2<:*:+:0:+0<:C*
@M03152:184:000000000-AWYW1:1:2107:13684:6017 1:N:0:TATGCAGTATACCTGT
AAGCTCGTAGTTGAATTTCGGGATCAATATGTCGGTCGTGCCTCGGTACGTACTGGCATCATTGGTTTCTCCCTTCTGATGAACCATGATGCCATTAATTTGGTGTCGTGGGGAATCAGGACTGTTACTTTGAAAAAATTAGAGTGTTTAAAGCAGGCTCACGCTTGAATACATTAGCATGGAATAATGAAATAGGACGGTTGATTCTATTTTGTTGGTTTCTAGGATCGACGTAATGATTAATAGGGATAGTTGGGTGGAATTCTCGGGTGCCAAGGAACTCCAGTCACTATGCAGTATA
+
CCCCCGGGGGGGGGGGGGGGGGGGGGGGGGGGGGGGGGGGGGGGGGGGGGGGGGGGGGGGGGGGGGGGGGGGGGGGGGGGGGGGGGGGGGGGGGGGGGGGGGGGGFGGGGGGGGGGGGGGGGGGGGGGGGGGGGGGGGGGGGGGGGGGGGGGGFGGFGGGGGGGGGGGGGGFGGGGGGGGFGGGGGGGFGGGGGCDGGG+FFGGDFGGFFGGGGGGGGG5F9FGFGGCE>EGEGGGGGE?DCCEGDGFFFGGGFGD=;E7CCFC>FGEFD5):DGFFDFG=C<FFGCCE?CCGDD+<<:F*
@M03152:184:000000000-AWYW1:1:2107:4460:6027 1:N:0:TATGCAGTATACCTGT
AAGCTCGTAGTTGAATTTCGGGGTTAGTAGATTGGTCGTGCCTCTGGTATGAACTGGTCTTACTGATTCCTCCTTCCTGATGAACCGTAATGCCATTAATTTGGTGTTGCGGGGAAACTGGACTGTTACTTTGAAAAAATTAGAGTGTTTAAAGCAGGCTAACGCTTGAATACATTAGCATGGAATAATGAAATAGGACGTTCGATCCTATTTTGTTGGTTTATAGACTTGACGTAATGATTAATAGGGATAGTTGGGTGGAATTCTCGGGTGCCAAGGAACTCCAGTCACTATGCAGTAC
+
CCBCCGGGCFFFGGGGFGGGGGGEEEGFGCFFGCGGGGGGGCGFFFGGGGGG9FFGGG<FFGGGGGGGGGGEGGGGAADGGGCFGGGFGGGGG<9FFGC<FCFFF7FGDFEGG>::AFFG8,,C8A?<ECDGFFGCBAFGEFDGCGGGGEGGG?CF@FEGFG,@C:FFA@,3,>FFFCCCCF@FEGG9DAFFGGFC,EFE**,><,>7D,7DGC,@8,>:C,,21,,,,6,?,1/*:5<CC@CE?@G6762*+2+9+=88*8+?*4>>E5*1*1>F49)2C=+<:6C<6/2<<FGCCGG>*
@M03152:184:000000000-AWYW1:1:2107:13690:6030 1:N:0:TATGCAGTATACCTGT
AAGCTCGTAGTTGAATTTCGGGATCAATATGTCGGTCGTGCCTCGGTACGTACTGGCATCATTGGTTTCTCCCTTCTGATGAACCATGATGCCATTAATTTGGTGTCGTGGGGAATCAGGACTGTTACTTTGAAAAAATTAGAGTGTTTAAAGCAGGCTCACGCTTGAATACATTAGCATGGAATAATGAAATAGGCCGTTTGATTCTATTTTGTTGGTTTCTAGGATCGACGCAATGATTGATAGTGATAGTTGGGTGGAATTTTCGGGTGCCAAGGATCTCCAGTAACTATGCGGTATA
+
BCC9@FE@BDCACGFEA-6@BEF@DFGGF9-<EFECFGGGG8@FGGEF7BCC@CFGGCGCGFGGGGFFECFEFAFFC<6CC<FCC6@6@@FEEFGF96,ECF9CCCC?CCCCC@=AF,EFEF=EGEGGC,FG,<<,?BEGG8@<BF5,?FGFFE=BG@B<=DE@CCF<BCDFFDGGGF;=F8F,8=DA,,E;,,363>5+8F>,,,3,@FA;;E7>DF>88DF9,;,,6B*>C**=:,,,24>@+1+2A@CG9++3*3*=*+;32A+*=51)***019F*++<C7@0+<7C:C>F**/)1*
@M03152:184:000000000-AWYW1:1:2107:20533:6092 1:N:0:TATGCAGTATACCTGT
AAGCTCGTAGTTGAATTTCGGGATTGACTCGATGGTCGTGCCTTAAGGGGTATGAACTGTCGCTGTTGATTTCTCACCCTCTGGAGAAGCTCGATGTCCTTAGTTGGATGTCTTGTGGAACCAGGACCTTTACCTTGAAAAAATTAGAGTGTTTAAAGCAGGCATTATGCTCGAATACATTAGCATGGAATAATAGAATAGGACGGCATGGTTCTATTTTGTTGGTTTCTAGGATCGCCGTAATGATTAATAGGGTTAGTTGGGTGGAATTCTCGGGTGCCAAGGAACTCCAGTCACTATG
+
CCCCCGGGCFGGGGGGGGGGGGGGGGGGGGGGGGGGGGGGGGGGGGGGGGGGGGGGGGGGGGGGGGGGFGGGGGGFFGGGGGGGGGGGGGGGGGGGGGGFGGGGGGGGGGGGFGGFFEEGFFGGGGGGGFGGGGGG<FGFFGGGGGGGFGGGGGGGGFGGGDGGGGGGGGGFGGGGGAAFGFADGFFGGGGGFCFGFGA<:FGGGGG:>CC=DA9CFGAGGFCGDEGGFGFEGFGCEG5EGGGCE>CFFC+4<EC***32;98EDEDC<+<:<+*1>C>D:98CC6:*+196<>*<AF>C7
@M03152:184:000000000-AWYW1:1:2107:20860:6107 1:N:0:TATGCAGTATACCTGT
AAGCTCGTAGTTGAATTTCGGGGTCAGTAGGTCGGTCGTGCCAACGGTATGAACTGGTCTCACTGATTCCTCCCTCTTGTAGAACCGTGATGCCATTAACTTGGTGTTGCGGGGAAACAGGACTGTTACTTTGAAAAAATTAGAGTGTTTAAAGCAGGCTAACGCTTGAATACATTAGCATGGAATAATGAAATAGGACGTCGATCTTATTTTGTTGGTTTCTAGGGTTGACGTAATGATTAATAGGGATAGTTGGGTGGAATTCTCGGGTGCCAAGGAACTCCAGTCACTATGCAGTATG
+
CCBCCGGGGGGGGGGGGGGGGGGEGEFGGGGGGGGGGGGGGGGGGGGEGGGGGGGGGGGGGGGCGGGGGGGFGGGGGGGGGGGGGGGGGGGGGGGGGGGGCGGGGGGGGFGGGEFGGGGGGGGGGGGGGFGFGGGGGGGGGFGGGGGGFCFGGGGGGGGGGGGGGDDFGGGGAFGGGGDGGGGGGGGFGGGGA9FFGGGDGGGGEGGEGGGGGG8FEGGFFFFG9C>FDGD9?E88;C>CFGGGGGCFGFC0+=E6=EGGC6CC77<=ECA<5*:DCC@5*8:8<@F++/:79DC9CC::*
@M03152:184:000000000-AWYW1:1:2107:17363:6131 1:N:0:TATGCAGTATACCTGT
AAGCTCGTAGTTGAATTTCGGGGTCAGTAGGTCGGTCGTGCCACTGGCATGAACTGGTCTCACTGATTCCTCCCTCTTGTGGAACCGTGATGCCATTAATTTGGTGTTGCGGGGAAACAGGACTGTTACTTTGAAAAAATTAGAGTGTTTAAAGCAAGCTAACGCTTGAATACATTAGCATGGAATAATGAAATAGGACGTCGATCTTATTTTGTTGGTTTCTAGGGTTGACGTAATGATTAATAGGGATAGTTGGGTGGAATTCTCGGGTGCCAAGGAACTCCAGTCACTATGCAGTATC
+
CCCCCGGGGGGGGGGGGGGGGGGGGGGGGGGGGGGGGGGGGGGGGGGGGGGGGGGGGGGGGGGGGGGGGGGGGGGGGGGGGGGGGGGFGGGGGGGGGGGGGGGGGGGGGGGGGGGGGGGGGGGGGGGGGGAFFGCGGGGGGGGGGFFFGFGEGGGGGFGGGGGGGFGCFGACFGCGGGGFFGGGGGGGGGGGFFGGGGGGFCB@BE@FFGGGGGGF7;;CCFDCGGGGGGGGC=FCCCG7CG@CG7C=:EFGGGGGGGDE=<78700ACE5CEF:F4>59CFC?EGCCCFGFCD7:C?***
@M03152:184:000000000-AWYW1:1:2107:9443:6135 1:N:0:TATGCAGTATACCTGT
AAGCTCGTAGTTGAATTTCGGGATTGACTCGATGGTCGTGCCTTAAGGGGTATGAACTGTCGCTGTTGATTTCTCACCTTCTGGAGAAGCTCGATGTCCTTAGTTGGATGTCTTGTGGAACCAGGACCTTTACCTTGAAAAAATTAGAGTGTTTAAAGCAGGCATTATGCTCGAATACATTAGCATGGAATAATAGAATAGGACGGCATGGTTCTATTTTGTTGGTTTCTAGGATCACCGTAATGATTAATAGGGATAGTTGGGTGGAATTATCGGGTGCCAAGGAACTCAAGTAACTCTG
+
CCCCCGGGGGFGGGGGGGGGGEGGGFGGGGGGGGGGGGGGGGGGGGGGGGFEGGGGGGGGGGGGGGGGGGGGGGGGGFFGGFFGGGGGGGFFGGGGGGGGGGGGGGGGGGGGGFGGGGGGGCFGEGG?FGGGGGGGGGGGGGGGGFFFFGGGGGFGGFFFGGGFFGGEG,CDEGFGFCFGFEDFG=FGGGGGGGGGGG9CF?DGEF7FCF@=CFFGEG9>FFCFE>5EGFGGFF7>DF,CFGD5CFF7F?C9AF,885C?7E?CGG5F6C?+<CFG38ADE:+;;:@*+/*<?C*<++**0
@M03152:184:000000000-AWYW1:1:2107:20094:6266 1:N:0:TATGCAGTATACCTGT
AAGCTCGTAGTTGAATTTCGAACCTGGTCGGGCGGTCTGCCTTACGGTACGTACTGTCTGGCCGGGTTCTACCTCTTGGTGAGCCGGCATGCCCTTAATTGGGTGTGTCGGGGAACCAGGACTTTTACCTTGAGAAAATTAGAGTGTTCAAAGCAGGCCTTTGCCCGAATACATTAGCATGGCATAATAAAATAGGACGTGCGGTTCTATTTTGTTGGTTTCTAGAGTCGCCGTAATGATTAATAGGGATAGTTGGGTGGAATTCTCGGGTGCCAAGGAACTCCAGTCACTATGCAGTATT
+
CCCCCGGGGGGGGGGGGGGGGGGGGGGGGGGGGGGGGGGGGGGGGGGGGGGGGGGGGGGGGFGGGGGGGGGGGGFGGGGGCGGGGGGGGGGGGGGGGFGGGGGGEGGGGGGGGFGGGGGGGGGGGGGGG=AFEFGFGGGDFGGEGGGGFGGGGGGGGGGGGGFGGGDGGGEFGGGGFFGGFGCFGGGGFGGGGGFGCEC:7@EECFGG@FFGGFGGGFEGGEGFD9CFFE>CEGDEFCEGGGCFF76C*6CCFGGG5CE5:+AEC?+*/7*)59:<<<FC=FFFC8CAFFFEGC7++<7::
@M03152:184:000000000-AWYW1:1:2107:19659:6400 1:N:0:TATGCAGTATACCTGT
AAGCTCGTAGTTGAATTTCGGGATCAATACGTCGGTCGTGCCTCGGTACGTACTAACGTCATTGATTTCTCCCTTCTGACGAGCCGTGATGTCATTAATTTGGTGTTACGGGGAGTCAGGACTGTTACTTTGAAAAAATTAGAGTGTTTAAAGCAGGCAATCGCTCGAATACATTAGCATGGTATAATGAAATAGGACGTTCGAACCTATTTTGTTGGTTTCTAGGATCGACGTAATGATTAATAGGGATAGTTTGGTGGAATTCTCGGGTGCTAAGGAACTCCAGTCACTCTGCAGTATA
+
CCCC<<F@FGGFGGGGGFGFE7@FFFDFGG<EEG7FCF@FGGFGCCFFE@EEFF<EFEEFD<E@EFGFDEFFGGGGGGAE7@FGGGFEFEDFFFFG<C<FFGGC7ECFGGDGGEFFF9FDGGGGGG9E?F<C<,5AF7EFGGGGDFEFGFFDFGGFDGGEFFB73D::EFEFFFGG<<DCFG,7F9=EAFCFGD,DFGC>BC:D:FC7,9FCC,<C8,CFCGC<796>:;8EECF8;ECCG+5C+;6*7**+5++4;C5E5@9CDFC/:*1/7*0*>*/96<EC<?<++/:+3:97+3***
@M03152:184:000000000-AWYW1:1:2107:20360:6423 1:N:0:TATGCAGTATACCTGT
AAGCTCGTAGTTGAATTTCGAACCTGGTCGGGTGGTCTGCCTTACGGTACGTACTGTCTGGCCGGGTTCTACCTCTTGGTGAGCCGGCATGCCCTTAATTGGGTGTGTCGGGGAACCAGGACTTTTACCTTGAGAAAATTAGAGTGTTCAAAGCAGGCCTTTGCCCGAATACATTAGCATGGCATAATAAAATAGGACGTGCGGTTCTATTTTGTTGGTTTCTAGAGTCGCCGTAATGATTAATAGGGATAGTTGGGTGGAATTCTCGGGTGCCAAGGAACTCCAGTCACTATGCAGTATT
+
CCCCCGGGGGGGGFGGGGGGGGGGGGGGGGGGGGGGGGGGGGGGGGGGGGGGGGGFGGGGGGGGEGGGGGGGGGGGGGGGFCGGGGGGDGGFGGGGG9FGGGGGGGGFGGGGGGGGGGGGEGGGGGAGGGGGCGGFFFGGGCFGGGGGGFGFGGGGGGGGGGFFGGDGGG?FGGGCAFFG9CFFFCAFCGFGFGFFGCFF7FG7<FGFFGGGGGGGG5EGGGGGFF9EFECGGGC88CAFFEFGGGG*:F4++3+A8CE5EF9AFGC5C5/95CFFG<546C?FCFFGG=:+3:>CF:*?*
@M03152:184:000000000-AWYW1:1:2107:20328:6503 1:N:0:TATGCAGTATACCTGT
AAGCTCGTAGTTGAATTTCGAGATCAAATTGTTGGTCGTGCCTTGGTACGTACTGACGTTATTGGTTTCTCCCTTCTGAAGAACCATGATGTCATTAATTTGGTGTCATGGGGAATCAGGACTGTTACTTTGAAAAAATTAGAGTGTTTAAAGCAGGCTCGCGCTTGAATACATTAGCATGGAATAATGAAATAGGACGTTTAATTCTATTTTGTTGGTTTCTAGTATTGACGTAATGATTAATAGGGATAGTTGGGTGGAATTCTCGGGTGCCAAGTAACTCCAGTCACTATGCAGTATT
+
CC@CCGGGGGGGFGGGCFFGGG?FFGGGGGGGGFCEGGGCFGGGGGGGGGGFGGF<ECGGFGEFFGGGGGGGGGGGGGGGGGEGFGGGFGGGGCFFDAFFGFFGFGGGGFGGGGGGGFGGDGGCGGFGGGGGCFFCFGG<AFGGGGECFFEFFGGC<FFGGGGGGD7>@FEFAEFADFDGGG8>D=DGG9EFCEF,3DFGGCFGGF;CFEFFFGGGGCCGGCCFF;DFF?DFCC5;@F::7>EFGF,8?FG67:965?C7@<2?@FGCC*=3C776D7A7F993+><BFFGCCF7C7<:C7
@M03152:184:000000000-AWYW1:1:2107:25617:6510 1:N:0:TATGCAGTATACCTGT
AAGCTCGTAGTTGAATTTCGGGATCAATACGTCGGTCGTGCCTTGGTACGTACTAACGTTATTGATTTCTCCCTTCTAACAAATCGTGATGTCATTAATTTGGTGTTACGGGGAGTTAGGACTGTTACTTTGAAAAAATTAGAGTGTTTAAAGCAGGCAATCGCTCGAATACATTATCATGGAATAATGAAATAGGACTTTCGAACCTATTTTGTTGGTTTCTAGGTTCGAAGTGATGCTTAATAGGGTTAGTTGGGTGGAATTTTCGTGTGCCTAGTAACTCCAGTCACTATGCCGTACC
+
@@AC<FFBFFBEGGGGGGGGGECGGGGGGFGGGC7FGGEFEGGGG<FFGEFGGE9<FFFGGGG,CFFEFCFAFGG8EF,CFC8CFFGC@G9EEG9FCDEFDAEG7FCCFEFGE+8?<@?<,?FFFGCFGBDFC9EA8B<F<<FCGFGCFECCA,EE7FFGGFG7,A>F@F@<FADC,@FF9@,77@;@,,EAFD=,,,,,@DE7FGG:BCFAE9DFF5EEF?C,>2,5242,4B,,411,+45C9:,*0250C7+6***4*+<++453*1;*97*29:=*9:C+++30<*2++27+*2*1*
@M03152:184:000000000-AWYW1:1:2107:22636:6538 1:N:0:TATGCAGTATACCTGT
AAGCTCGTAGTTGAATTTCGGATCTGTTTGGGTGGTCCGCCTCACGGTGTGTTATTGCCCGAGCGGGTCTTGCCTCTTGGTGAACCGTCGTGTCCTTTATTGGATGCGGCGGGGAACCAGGACTTTTACCTTGAGAAAATTAGAGTGTTCAAAGCAGGCCTGCGCCTGAATACATTAGCATGGAATAATAAAATAGGACGTGTGGTTCTATTTTGTTGGCCTTTAGAGCTGCCGTCATGATTAATAGGTATAGTTGGGTGGAATTCTCGGGTGCCAAGGAACTCCAGTCACTATGCAGTAT
+
CCCC@AFF@FGGGGGGGGGGG;FGGGGFGGGDGGGGEGGGGGGGGGGGGGGGGCFGFGGGGGGGGGGGGGGGCFGGGCFFEDFFFFGGGDFGGGGGG99CFGGGGFGGDGGGEEGGGFD<CFGGFFFDFFCGGAFFGG,9DFFGGFFGGGFGFCFFGDCFFCG*<FFE7BF9BFFG@FGFGGF@EGGGFG9FCCC9<,<:1:BFECEFC+<CFF7FGFFCGGGG:+<C+@6@FGE*/7:9C9<9C>CF0<:++AF?E*;?C59CG?:+17*1*12029)0:8+<CF6<08C@CFC7+2*7*
@M03152:184:000000000-AWYW1:1:2107:9583:6553 1:N:0:TATGCAGTATACCTGT
AAGCTCGTAGTTGAATTTCGGGATCAATACGTCGGTCGTGCCTCGGTACGTACTAACGTCATTGATTTCTCCCTTCTGACGAGCCGTGATGTCATTAATTTGGTGTTACGGGGAGTCAGGACTGTTACTTTGAAAAAATTAGAGTGTTTAAAGCAGGCAATCGCTCGAATACATTAGCATGGAATAATGAAATAGGACGTTCGAACCTATTTTGTTGGTTTCTAGGATCGACGTAATGATTAATAGGGATAGTTGGGTGGAATTCTCGGGTGCCAAGGAACTCCCGTCACTATGCAGTATA
+
CCCCCGEFFDGGGGGGGGGGGEGGGFFGGGDGGGGGGGGGGGGGGGGGGGGGGGGGGCFGEGGFGGGFFGGGGGGGGGFGCFGGCGFEGGGGGGGGF?FAFFGEGGFGGGGGGFGCGFGGGGGGGGGGGGGGGFFF8=AFGGGGGGGDFDFGGGGGFG=DFFG<<FFFGGGFFGFEDGCFCFC<CF,@3DFCFD9C:CF>DG7:,FFF7CCFFFG,8@C>>FFCAE8CF>8EGCC=FFCE799CG7AFCFC?CFGFGGG5/+<87CFE7CGDE4:65<:4EFC8**8;7:*+3*:?C9:>*
@M03152:184:000000000-AWYW1:1:2107:22658:6611 1:N:0:TATGCAGTATACCTGT
CAGTGCCAGCAGCCGCGGTAATACGTAGGGGGCGAGCGTTGTCCGGAATTACTGGGCGTAAAGGGTGCGCAGGCGGTTTGGTAAGTTGGATGTGAAATACCCGGGCTTAACTTGGGGGCTGCATCCAATACTGCTGAACTTGAGTGCAGGAGAGGAAAGCGGAATTCCTAGTGTGGCGGTGAAATGCGTAGATATTAGGAGGAACACCGGTGGCGAAGGCGGCTTTCTGGACTGTAACTGACGCTGAGGCACGAAAGCGTGGGGAGCAAACAGGATTAGATACCCTGGTAGTCCACGCTGT
+
CCCCCGGGGGGGGGGGGGGGGGGGGGGGGGGGGEGGGGGGGGGGGGGGGGGFGGGGGGGGGGGGGGGGGGGGGGGGGGGGCGGGGGGGGFGGGGGGGGGGGFCEGGGGGGGGGGGGGGGGGGGGG8FGGCGGGGGFEGGGGGGGGGGGGFGGGGGGGGG7FEGGGGGGGGGFGG<FFEEGGGGGGGGGEGGGGGGGGCGGFGECGFGGGGGGGGGGGGGGGGGCDGGGGGCFFGFFGG??FGG5:DGDEGGGGGDGG*??EG5C<=EFCFFCGGGGGGFCC?7<+<CFF?GGFGFF5ECDC
@M03152:184:000000000-AWYW1:1:2107:23867:6621 1:N:0:TATGCAGTATACCTGT
AAGCTCGTAGTTGAATTTCGGACCTGGCTGGGTGGTCTTGCCGAAAGGTAAGCACTGCTCCGGTCGGGTCTTTCCTTCTGGGGAACCAGTGTGCTCTTAATTGGGTGCGCTGGGGATCCAGGACTTTTACTTTGAAAAAATTAGAGTGTTTAAAGCAGGCCTACGCTTGAATACATTAGCATGGAATAATAGAATAGGACTTTGGTTCTATTTTGTTGGTTTCTAGGACCGAAGTAATGATTAATAGGGATAGTTGGGTGGAATTCTCGGGTGCCAAGGAACTCCAGTCACTATGCAGTAT
+
CCCC<FGGGGGGGGGGGGGGGGDEFGFGFGGGGGGGGGGGGGGGGGGFGFGGGGGGGGGFGEGGGDGGFGGGGGGGGGGGGGGGGGGGGGGGFGGGFGGGGGGGGGGGGGGGGGGGGGGGGGGGGGGFGFGGGGFGFGGGGGGGGCGFGGFGDFDGGGGGGFFFEGGGGGGFGCCFBEGGGGGGFGA,;EAFFGGGGG<FBFGGCDFEF@CEGCFGGGFGGG@FCGDFG5CEE>3;+<C?FGG9:+>?FGC?8F?1>*3;=;CF*+<<57*9CGDC4<:DFF80<C+<C6*+<CC?7+2*2
@M03152:184:000000000-AWYW1:1:2107:3893:6676 1:N:0:TATGCAGTATACCTGT
AAGCTCGTAGTTGAATTTCGGGATCAGTACGCTGGTCGTACCTTCGGTATGCACTGGTGTCACTGGTTCCTCCCTTCTGACGAACCGTCATGCCATTCACTTGGTGTGGCGGGAAATCAGGACTGTTACTTTGAAAAAATTAGAGTGTTTAAAGCAGGCTCACGCTTGAATACATTAGCATGGAATAATGAAATCGGACGCTGCTCTTATTTTGTTCGTTTTTTGGCTTGACGTAATGATTTCTAGGGATCGTTGGGTGGAATTCTCGGGTACCCATTAACTCCCTTCACTATGCAGTAAT
+
BBBCAFGGGGGGGD<FGGGFGDGGGGGGGA@BEC7EFGGGGEFGGGGFFEFGCFFFCFEFFCFGGFGGGGGGGGGGGGFFGG,FFGEGGGFFGCFGGCGDFCF8F,=F:EEGGGG@FFCE,:DGGGF9FFGFFGGGFBFFG9AFAADDDFDG9,=D3B>FFGGFGGCC,:@FCAFGGACFG,@,@AFGE,5>,D;C@EGCC:1*,7,7,@FFC98<,*4BE*1**=2021*2/;8**43<*++39:+7*2**258**;;C5ECFGC@8**/)+2*****2<+++2*3;<0?97*:<+<:**
@M03152:184:000000000-AWYW1:1:2107:14082:6808 1:N:0:TATGCAGTATACCTGT
AAGCTCGTAGTTGAATTTCGGGATCAGTACGCTGGTCGTGCCTTCGGTATGCACTGGCGTCACTGGTTCCTACCTTCTGAAGAACCGTCATGCCATTCAGTTGGTGTGGCGGGGAATCAGGACTGTTACTTTGAAAAAATTAGAGTGTTTAAAGCAGGCTCGCGCTTGAATACATTAGCATGGAATAATGAAATAGGACGTTTGACCCTATTTTGTTGGTTTCTATGATCGACGTAATGATTAATAGGGATAGTTGGGTGGAATTCTCGGGTGCCAAGGAACTCCAGTCACTATGAAGTAT
+
CCCCCGGFGGGGGFFGGGGGGDGGGGGGDGGGGGGGGGGGEFGGGGGGGGGGGGGGGGGGGGGGGGGGGGGGGGGGGGGDGGGGGGGGGGGGGGGGGGCEGGGGGGGGGFGGGGGGGGGFGCFGGGGFGGGGGACF<@CGFD@,B@FFGG9CCFGGGGG7FFGFE7:@FGGFFGGFGGGGFGFG9?BCF9@FFFGFGE:FGGGC?CFGGFDG9C+=CGCEDFFED9>FGGGG*:/;ECF+*<F7CFCFFG<6C???FC8CE*:EFC+<**:5*9**7*.*28FG6+<++/23+:*+3AG:*
@M03152:184:000000000-AWYW1:1:2107:8459:6820 1:N:0:TATGCAGTATACCTGT
AAGCTCGTAGTTGAATTTCGGGACTAACAGGTTGGTCGCGCCTTCGGTGTGTACTGGTCTAGTTGGTTTCTCCCTTCTGACGAGCCACGATGTCATTAATTTGGTGTCGTGGGAAATCAGGTCTGTTACTTTGAAAAAATCAGAGTGTTTAAAGCAACCGATAGCTTGAATACATTAGCATGGAATAATGAAATAGGACGTTTTATCCTATTTTGTTTGTTTCTAGGATCGACGTCATGATTAATAGTGATAGTGTGGTTGACTTCTCGGGTTCCAAAGAACTCCAGTTACTCTGCTGCAT
+
9CC@CFGGCFEFCFCEGEFDE@EGGGC<9FFEA<CCCF+:@FBF<CFF:FFFFFGGCF@F<FGGGFFGFF<,66@FEF9CECFF+CFF@ED<4<,<F?59C,C,C7:E4+8?::4BDG<9B,:?=EFE?AFGFAEEF,4E,55?F?B,@,EFG,D,B,DF+8CEF,,<B@CFFG,EFCFFG9CF:F93@@;A=EF9,,7*@CE*,@C,DFFD;@,>,,64?F,?,6?EFC:**:C**=>7:<FFEG9+A+:FCE+21*3*/++5;@<+*7ECC47:**.*0*<00+2309FC?FG6++***
@M03152:184:000000000-AWYW1:1:2107:14970:6822 1:N:0:TATGCAGTATACCTGT
AAGCTCGTAGTTGAATTTCGAACCTGGTCGGGCGGTCTGCCTTACGGTACGTACTGTCTGGCCGGGTTCTACCTCTTGGTGAGCCGGCATGCCCTTAATTGGGTGTGTCGGGGAACCAGGACTTTTACCTTGAGAAAATTAGAGTGTTCAAAGCAGGCCTTTGCCCGAATACATTAGCATGGCATAATAAAATAGGACGTGCGGTTCTATTTTGTTGGTTTCTAGAGTCGCCGTAATGATTAATAGGGATAGTTGGGTGGAATTCTCGGGTGCCAAGGAACTCCAGTCACTATGCAGTATC
+
CCCCCGGGGGGGGGGGGGGGGGGGGGGGGGGGGGGGGGGGGGGG,FGGGGGGGGGGGGGGGGGGGGGGGGGGGGGGGGGGGGGGGGGGGGGGGGGGGGGGGGGGGGGGGGGGGGGGGFGGGGGGGGGGGGGGGGGFGGGGG8EFGGGGGGGGCGD@FGGGGGFGGGGGGGGGGGGGGGGGGGGGGGGGGG9FFF9FGGGFCECGGEGG9FGGGFEFCGEGGGGFFGGGCEBEGGGGGGGGGGGGF7C=E69CCFEGEGGGGEF67FEEGCGGGFFDD5>GFGGC+3<CE=F:FDGFC:F**
@M03152:184:000000000-AWYW1:1:2107:13060:6869 1:N:0:TATGCAGTATACCTGT
AAGCTCGTAGTTGAATTTCGGGGTCAGTAGGTCGGTCGTGCCAACGGTATGAACTGGCCTCACTGATTCCTCCCTCTTGTAGAACCGTGATGCCATTAACTTGGTGTTGCGGGGAAACAGGACTGTTACTTTGAAAAAATTAGAGTGTTTAAAGCAGGCTAACGCTTGAATACATTAGCATGGAATAATGAAATAGGACGTCGATCTTATTTTGTTGGTTTCTAGGGTTGACGTATTGATTAATAGGGATAGTTGGGTGGAATTCTCGGGTGCCAAGGAACTCCAGTCACTATGCAGTATT
+
CCCCCFFFGGGGGGGGGGGGGGGGGGGGGGGGGGGGGGGGGGGGGGGGGGGGGGGFGGGGGFGGGGGGGGGGGGGGGGFGGGGGGGGCFGGGGGFFGCFFFGGGGGGGGGGGGGGGGGGGGFGGGGGGGFGGGDGCFFGGGGGGFGGGGGGGGGDGBFGGF?FGGGGGGGGGGGGGGGGGGGGGGGGGGGCD,D9DF9CEFGG7CGGGFGGGGGGGGGGFG?C<<9CCC5+:EEG+3=7EFFEFFC8C6CDC>:97:CC>CC7@79<*A5><=47CFC@*7<@88C<++9>@EGCE?FG7*
@M03152:184:000000000-AWYW1:1:2107:25281:6906 1:N:0:TATGCAGTATACCTGT
AAGCTCGTAGTTGAATTTCGGGGTCAGTAGGTCGGTCGTGCCAACGGTATGAACTGGCCTCACTGATTCCTCCCTCTTGTAGAACCGTGATGCCATTAACTTGGTGTTGCGGGGAAACAGGACTGTTACTTTGAAAAAATTAGAGTGTTTAAAGCAGGCTAACGCTTGAATACATTAGCATGGAATAATGAAATAGGACCTCGATCTTATTTTGTTGGTTTCTAGGGTTGACGTAATGATTAATAGGGATAGTTGGGTGGAATTCTCGGGTGCCAAGGAACTCCAGTCACTATGCAGTATC
+
CCCCCFGGGG@FG-<FFFFGGGGGCEFDF@FFGGDFGFCEEED@FGGF,DFG@FG<FGDGF,CEGGGGAECAFGGFG@9FGGFFCEEBDDGFFGGFG9?FDEGDF@FC<F@CFFGGGFGGGG7FGFGFFCCFF,C<,B7,:CB?BFFGGC<==F,<FEEGGFGEEBFCEFGD,@CA>,,D7@D:F:BCFGGFGC9,>:<*638<FCFFGC@F@,BB8:;C,<CFFD5ECC+23=8*8@+5:>;<@C+07CCFCCGF5CE55++2*<@*/>CD59CCFC5CF09C6C+0<=C<CG*09<*:*
@M03152:184:000000000-AWYW1:1:2107:14580:6918 1:N:0:TATGCAGTATACCTGT
AAGCTCGTAGTTGAATTTCGGGATCAGTACGCTGGTCGTACCTTCGGTATGCACTGGTGTCACTGGTTCCTCCCTTCTGACGAACCGTCATGCCATTCACTTGGTGTGGCGGGAAATCAGGACTGTTACTTTGAAAAAATTAGAGTGTTTAAAGCAGGCTCACGCTTGAATACATTAGCATGGAATAATGAAATAGGACGTTGATCTTATTTTGTTGGTTTCTTGGATTGACGTAATGATTAATAGGGAGAGTTGGGTGGAATTCTCGGGTGCCAAGGAACTCCCTTCACCATGCAGTCTT
+
CCCCCGCFFDFGFFGEFFDFGCC@F@EFGAFGEC@FGGGFFC<CFGGGGGGGEGGGGG<FGGGDGGGGGGGGGGGGGGGFGDEGG@=CEGGGF<FFEA<FF9?FF=F7B<=F>::FFGGCG8<?,EDEGC<BF9F9,36FC<<9<C,,C>=@DCFCBC@,@BEFDG7<DCG9@CDG;=<3@:CFEGGFG@@FE9,;77@><FCF9EFEGGGGGF2<BC1;:;C,><CF9C:CC88CC<9C79<7C79=**//A<CGGGEC*0<60<C8:=:7/*0*//)2:6E?**+*+**032CF:+***
@M03152:184:000000000-AWYW1:1:2107:13893:6928 1:N:0:TATGCAGTATACCTGT
AAGCCCGTAGTTGAATTTCGAGATCAGTACGCTGGTCGTGCCTTCGGTATGCACTGGTGTCACTGGTTTCTCCCTTCTGAAGAACCGTCATGTCATTAAGTTGGTGTGGCGGGGAATCATGATAGTTACTTTGAAAAAATTAGAGTGTTTAAATCAGGTTCGCGCTTTAATACATTAGCATGTAATCATTAAATAGGGCGTTTGACCCTATTTCGTTGGTTTCTCGGATCGTCGACATTCTTAATCGGGATAGTTGGGTGGAATTCTGGTGTGCCACCGAAGTCTACTCACTATGAAGCAT
+
CCCC-C@CF@B9<FGFCECAFGGC<C@FGF6@FEGGE:CFE<FGFFGGGC,;C@FEGEGCC,C6CFDECCFGGF@F,CFE,:CF8<:FBFCC<FF<FE,<F<DC8CFGED:C7++4A,,,<@,,<EA5EC9,,,,5AC63,,:83,:33<9C3,8:,3,@F7<CCF73@,,,>,3@C,3,3:?C,,,?DB;;@,@B,,>:*=:<,2<@@FF9C+:4?9*3=C9B7*;*38*2*=**/:+02A++0**//5)*+<@F6:;8:EFFC+2++3*1**02**0)2*;<+++++*2+0:*+++*0*
@M03152:184:000000000-AWYW1:1:2107:25412:6944 1:N:0:TATGCAGTATACCTGT
AAGCTCGTAGTTGAATTTCGAACCTGGTCGGGCGGTCTGCCTTACGGTACGTACTGTCTGGCCGGGTTCTACCTCTTGGTGAGCCGGCATGCCCTTAATTGGGTGTGTCGGGGAACCAGGACTTTTACCTTGAGAAAATTAGAGTGTTCAAAGCAGGCCTTTGCCCGAATACATTAGCATGGCATAATAAAATAGGACGTGCGGTTCTATTTTGTTGGTTTCTAGAGTCGCCGTAATGATTAATAGGGATTGTTGGGTGGAATTCTCGGGTGCCAAGGAACTCCATTCACTATGCAGTATT
+
CCCCCGGFGGGGFEEFGGGGFAFGGGGGG@EGGGGGGGGGFGFDGGGGGGGGGGGF@FFFFGGEGEGGGGGGGACFGGGGGFGGGEBCGGGGCFGFEFAFGGGGG=@FGGGGGCGCFGGDDF,FFFGGGGDAD8B<,DFGC@@FGGCCBFFGGFFFGGGGGGD;FFFCGGGGGGGGGDGFGGGGGFFG@CFFGGFGG7F<FCCFFGGCFGGGGGGGGC889BC+1<>C<8=858*;EF++2A9C+?CGC=*:CGGFCGG58+<FD795E5AD*7DC7*7C68AFG7CCC@G@C**2CE:F7
@M03152:184:000000000-AWYW1:1:2107:23601:6971 1:N:0:TATGCAGTATACCTGT
AAGCTCGTAGTTGAATTTCGGATCTGGTTGGGTGGTCCGCCTGACGGCGTGTTTACTGCTTGACCGGGTCTTGCCTCTTAGTGAACCGGTGTGTTCTTTATTGAATGCATCGGGGAACTGGGACTTTTACCTTGTGAAAATTAGAGTGTTCAAAGCAGGCCTATGCCTGAATACATTAGCATGGCATAATAAAATAGAACGTGTGGTTCTATTTTGTTGGTTTTTAGAACTGCCGTAATGATTAATAGGGATAGTTGGGTGGAATTCTCGGGTGCCAAGGAACTCCAGTTCCAATGCAGTA
+
C9CC-CF@FG@EF<A@FEFFC7-@FFGEFF@FFG7C<CBCF;FDFEEECGGGGGCDFEEFEGG<C:FCCCGFFFEFFDF<FDF9,CD@=+7CFFE5,?A9B@F9,9ECEGFECGG>?+88BC,8?C<A9,?FG9,,5<,C<D<FFGCE<=BFGCF8=,@FDF,@,E3<D78@EECCF,@<FA9:,:EF995E,,@>F,,7>5*61:>:>,@<C;@<F6C:BFGGC8:AFFFG6?C8**/1+>CFFDC<?**6CCGGCDCBE>E?FF???E5>FC*9:<4*2*03:@:A?**3+*2+22***
@M03152:184:000000000-AWYW1:1:2107:16452:7159 1:N:0:TATGCAGTATACCTGT
AAGCTCGTAGTTGAATTTCGGATCTGGCTGGGTGGTCTTGCTGAAAGGTAAGCACTGCTCTGGTCGGATCTTTCCTTCTGGGGAGCCAGTGTGCTCTTAACTGAGTGCGCTGGGGATCCAGGACTTTTACTTTGAAAAAATTAGAGTGTTTAAAGCAGGCTCACGCTTGAATACATTAGCATGGAATAGTAGAATAGGACTTTGGTTCTATTTTGTTGGTTTCTAGGACCGAAGTACTGATTAATAGGGATAGTTGGTTGGAATTCTCGGGTGCCAAGGAACTCCAGGCAATATGCAGTAA
+
CB@CCGGG>DGGGGGGGGFFE7BFFGGC-C;EF@FEGGGGFEFC@EFFFFGFGGFGDCFFGGGGECCCGGGGGGFGGFFGFGGEGGGGGEFEDFGGGGGGGAE9CEGGGGGGGG7?FGFG<EFFFFGGCCF<,E9FE9<CFDFGGGGFGCFGGFFFFFF7=F9,FGGD@G,@FGGGGG98FFGGCFFGCFFG9;FDAB,DF9>:3F73>ACGFG;FC@D>CC,?D9>?B>EEGE*,1=9,+1>9C@78*;CC6E?9F*34:F9<01<975CCEC<DF4F*7:802<+*10*<:D:C9+:C*
@M03152:184:000000000-AWYW1:1:2107:5565:7167 1:N:0:TATGCAGTATACCTGT
AAGCTCGTAGTTGAATTTCGGGACTAACAGGTTGGTCGCGCCTTCGGTGTGTACTGGTCTAGTTGGTTTCTCCCTTCTGACGAACCACGATGTCATTAATTTGGTGTCGTGGGAAATCAGGCCTGTTACTTTGAAAAAATTAGAGTGTTTAAAGCAAGCGATAGCTTGAATACATTAGCATGGAATAATGAAATAGGGCGTTTGATCCTATTTTGTTGGTTTCTAGGATCGACGTAATGCTTAATAGGGATAGTTGGGTGGAATTCTCGGGTGCCAAGGAACGCCAGTCACTATCCAGTAT
+
<@CC@FFECFGGFF9FFFFFGGGGG<ACFFGGGFEGGGG7BCGE<@@B6CFFFFFFF6<FG<66E<8@@EFFGGEFGEECE@:BEGGGEFD7FFFDG9CFCCFD,CC<CFE7>=FCEFFFD,BFF??FGFGGGGFF,,@?FFAFEFCFFFFFGCFFF=D@:<FDFGG8FFFGGC<<F<,3E,<CF,9=3,@;8;=DG,@75@>@,;FEF9BFF,DFGC,:EF,BC,,A;C:C=E85*:>+;@E:FGF?6EF00CF78*BE*8<E*+<C*:=DGGC:<C)9EG***2*0<7*<<**+++***
@M03152:184:000000000-AWYW1:1:2107:18996:7294 1:N:0:TATGCAGTATACCTGT
AAGCTCGTAGTTGAATTTCGGGATTAATTTATTGGTCGTGCAATAGTACGTACTGGTATTATTGATTCCTACCTTCTGACGAACCATGATGTCATTAATTTGGTGTCATGGGGAATCAGGACTGTTACTTTGAAAAAATTAGAGTGTTTAAAGCAGGCTCACGCTTGAATACATTAGTATGGAATAACGAAATAGGACGTTTGATTCTATTTTGTTGGTTTCTAGGATCTACGTAATGATTAATAGGGATAGTTGGGTGGAATTCTCGGGTGCTAAGGAACTCCAGTCACTATGCAGTAGT
+
CCCCCGGF7FGGGGGGGGGGGGGGGGGGGGGGGGFGFGGGGGGGGGGGGGGGGGGFGGGGGGGFDFGCFGGGGGGGGEGGFGGGGGGGGGFGGGGGEEFGGGFG@GGGGFFFDFGGCEGFG@FFGGGGGGGGGFGGC:FEGFFGGGGGGGGGGGGGFDFGGFFGGGGGGFCCFFGG9F9CD8FCFFFFBEB+@EGGGDGGGF@<@CCFGGGGGGGGGGGGG9DAF9BFF,@FCB,8*=<E7:DFCD,,,=C?AFFFCEDEC,CC:CFCG*27E*;7<*;5:>ECCCB++1:9++;C9FG**
@M03152:184:000000000-AWYW1:1:2107:28041:7376 1:N:0:TATGCAGTATACCTGT
AAGCTCGTAGTTGAATTTCGAGACCGGTTTACTGGTCGTGCTTTTGTACGTACTGGTATAATCGGCTTCTCTTTTCTGACGAACTATAATGCCATTAATTTGGTGTTTTAGGGAATCAGGACTGTTACTTTGAAAAAATTAGAGTGTTTAAAGCAGGCTCACGCTTGAATACATTAGCATGGAATCACGAAATAGGACGTTTGATTTTATTTTGTTGGTTTCTAGGATCGACGTAATGCTTAATATGGATAGTTGGGTGGAATTCTCGGTTGCCAAGGAACTCCAGTCACTATGCATTAAT
+
CC@BCFEFGGGGGGGGFFFFGFFEGGGGGGGFAFEGFGFDEFGGGFEFGFFGGGGGGGGGGFGGGGGGGAGFGFFEFFGFEFGGF,CFEFFCDEAFFGGGGDFGFFGFGC8E<CFCFEFGFCCFFGFGF<@?@FE,BFGEG8<FB9EFCA55EFGGFEEFFFC@:=7=DGGGCDDGGGDGAEFC=,@>C+@:<,@?9,C@FFEGCDFG9FFGC,@,6:>EGGFB;,25,>*B8**,8=,,=CB9?+>,,BF+>@E6****3++?1A+*/:*:=:77**.078+2+2<C+9>CG7CE++20*
@M03152:184:000000000-AWYW1:1:2107:19206:7393 1:N:0:TATGCAGTATACCTGT
AAGCTCGTAGTTGAATTTCGGGATCAATACGTCGGTCGTGCCTCGGTACGTACTAACGTCATTGATTTCTCCCTTCTGACGAGCCGTGATGTCATTAATTTGGTGTTACGGGGAGTCAGGACTGTTACTTTGAAAAAATTAGAGTGTTTAAAGCAGGCAATCGCTCGAATACATTAGCATGGAATAATGAAATAGGACGTTTGAATCTATTTTGTTTGTTTCTAGCATCGACGTAATGATTAATAGGGATTGTTGTGTGGAATTCTCGGGTGCCAATGAACTCCATTCACTATCCACTCTT
+
99A<CFD@FFF-@@,FFF@F7@@:CDFFGAFGG:FGGGG7,6CFGGGGC7<EFGGFG,CDGF,C,@,CEEFFG<,,C@,C@:=EGCFEFGGGC,,,,???CFCFGGDGGGG>7+CF8EE,4AFFFG?F<<5??9E?,4B3,B<?C?F,B@,FFG@F7+=BFBCB8,65,:+,,<@DFGGFA@@::,@EB,@@;>>,7,@><,>,3,@2,@@FGC>,,5,?CGG,,,2>8:,=5:*3;@>C7;+1+1<*0;**0=:**=CC+?E+2<C**:*/*0*9**1*+<+<++3++*;+<*9+++***
@M03152:184:000000000-AWYW1:1:2107:16686:7399 1:N:0:TATGCAGTATACCTGT
AAGCTCGTAGTTGAATTTCGGGATCAAGGGATCGGTCATGCCTTGGTATGTACTGGTCTTATTGGTTCTCACCTTCTAAAGAACCATGATGTCATTCATTTGATGTTATGGGGAATTAGGACTGTTACCTTGAAAAAATTAGAGTGTTTAAAGCAAGCTTACGCTTGAATACATTAGCATGGAATAATGAAATAGGACATCAGATTCTATTCTGTTGGTTTCTAGGATCGATGTAATGATTAATAGGGATAGTTGGGTGGAATTCTCGGGTGCCAAGGAACTCCAGTCACTATGCAGTATT
+
CCCCCGGGGGGGGGGGGGGGGGGGGFGGGGGGGGDGG7FGGGGGGGGGGGGGGGGGGGGGGGGGGGGGGGGGGGGGGGFCCEGGFFFFFFEGGFGGGGGGGFCFGGGGGFGGGCGGGGGGCEGGGGGGGGECFCGGCGGGGG9,FGGGGFFGGGFGGFEFFGGGGEGGGF,CEGGGAEFGGGFGG?DGFFGGGGGGGGGGGFGFFAFGFGFGGGEF9DGFGFGGG9>DGGC6,DEEFFD,BCFGFG8,1@9<<EC,1ACEG9CGGG9;*7C)/;DC<3;FF6<FE8F9CFGFGD>9>A77+
@M03152:184:000000000-AWYW1:1:2107:10108:7432 1:N:0:TATGCAGTATACCTGT
AAGCTCGTAGTTGAATTTCGGGATCAATACGTCGGTCGTACCTTCGGTACGTACTAACGTTATTGATTTCTCCCTTCTGACGAACCGTGATGTCATTAATTTGATGTTACGGGAAGTTAGGGCTGTTACTTTGAAAAAATTAGAGTGTTTAAAGCAGGCAATCGCTCGAATACATTAGCATGGAATAATGAAATAGGACGTTCGAACCTATTTTGTTGGTTTCTATGATCGACGTAATGATTAATAGGGATAGTTTGGTGGAATTCTCGGGTGCCAAGGAACTCCAGTCACTATGCAGTAT
+
CCCCCFGCEGGGGGGGGGG@E:FGGGGEDFFGGCEGGGGGGGGGGGCFGG@GDGFCEEGEF8FGGFGGGGGGGGGGGG9,CCFEFDCFFFGFFCGGG<<FGGG9FCEF9E@CC+>:FFFGE,EFEFFGGGGGCFG9,BCFGG8<FFFFGG<FFAFFC@FGFF>=FFGDE,@<9,CFGFGGGGGCDF@FEC9>FG99,=F:F:FEC76>F:F@FC@>E,8>CFGD,,6>=EF:E*CE8C9+3+52+11+0*;*>@9+5*28/;9CFC+A5*:>E*9FF*)**;<0+3+<?BGGGG7FF7CF*
@M03152:184:000000000-AWYW1:1:2107:17382:7514 1:N:0:TATGCAGTATACCTGT
AAGCTCGTAGTTGAATTTCGGGATCAATTTATTGGTCGTGCCCTCGGTACGTACTGGCATCATTGGTTTCCCCCTTCTGATGAACCATGATGCCATTAATTTGGTGTCTTGGGGAATCAGGACTGTTACTTTGAAAAAATTAGAGTGTTTAAAGCAGTCTCACGCTTGAATACATTAGCATGGAATAATGAAATAGGACGTTTGATTCTATTTTGTTGGTTTCTAGGATCGACGTCATAATTAATAGGGATAGTTGGGTGGACTTCTCGTGTTCCAAGGAACTCCAGTCACTATGCAGTAA
+
CC@@@@C@;68E-66@<C6E@@CFD<6;-;E@C,CE<:@;F<EEE:@CDECECC<FEECEFFE<,9CF@9@FCGGG@<<CF,,9@FFG<,CFG=FCF??,6FA,CCEE<F,,,48==F<FG@E8BFFEFGG9,BFG<,CFBFFG9959<?,EFB9F454F<CFFFED<D=<<B?@FF?FDEBFD9@D9DE9FD,C,7>@FCFF7AF9@EFGFCG,@,5@E:,,3@99DA?E**>C*=>,>+BEC:@,,,0*:,,>C,*;48>3+0+++*/2**1+;@6=5C8CC+++?+/*+<**+<+::*
@M03152:184:000000000-AWYW1:1:2107:27075:7605 1:N:0:TATGCAGTATACCTGT
AAGCTCGTAGTTGAATTTCGAACCTGGTCGGGCGGTCTGCCTTACGGTACGTACTGTCTGGCCGGGTTCTACCTCTTGGTGAGCCGGCATGCCCTTAATTGGGTGTGTCGGGGAACCAGGACTTTTACCTTGAGAAAATTAGAGTGTTCAAAGCAGGCCTTTGCCCGAACACATTAGCATGGCATAATAAAATATGACGTGCGGTTCTATTTTGTTGGTTTCTAGAGTCGCCGTAATGATTAATAGGGATAGTTGGGTGGACTTCTCGGGTGCCACGGGACTCCAGTCACTATGCAGTATC
+
CC@CCFGGGGGGGGFGGGGGGGGEGFGGGGGGGGGGGGGGGGGGGGGGGGGGFGGDGFGGFGGGDGGGGGGGGCFFGGGCCFGFFC@FGGCEEFGGGGGEFGGGGE@FGGGGGGCFFFGGGFGGGDFGF9DFDFFGGGGFGGGFGGGGGGGGGGGGEDEGD99@FGGGGGGGDGFFGFFGG>FCEG@EFCFG<B,6@F:<*<::=7<FGFGC9C9<8@CCFF@CFF:E9CG5EGEEGD+2::9AF*877F7+3<<C5285E+<<*++25*/)29:*)))/2;*+3<<CGB7@F7*0<+0**
@M03152:184:000000000-AWYW1:1:2107:17334:7695 1:N:0:TATGCAGTATACCTGT
AAGCTCGTAGTTGAATTTCGGGGTCAGTACGCTGGTCGTGCCTTGGTATGTACTGGTGTTACTGGTTCCTACCTTCTGACGAACCGTCATGTCATTAATTTGGTGCGGCGGGGAATCAGGACTGTTACTTTGAAAAAATTAGAGTGTTTAAAGCAGGCAATCGCTCGAATACATTAGCATGGAATAATGAAATAGGACGTTCGAACCTATTTTGTTGGTTTCTAGGATCGACGTAATGATTAATAGGGATAGTTGGGTGGAATTCTCGGGTGCCAAGGAACTCCAGTCACTATGCATTATT
+
CCCCCGFFGGGGGGGGGGGGGGGGGGGGGGGGGGGGGGGGGGGGGGGGGGGGGGGGFFGGGGGGGGGGGGGGFGGGGFGGFEGGGGGGGGAFAEFGFFGGGGFFGGGGGGGGGDGGGGGGGGGGGGGGGGGGFGGGGGGFFGGGFFGGGGCFGCFG@FFGFGGFCFE>EACCCGCFGGC9CCGGGGGGGGGEDCFCFGGGGG>FGGGG?CEGGEFCF*8C6;CC70CC@E*?CEFCGGGGCG:AC7@F6E4+3C?G5*;*/<CG>FCCGD=DGGG44*89:CF@C8F9E4C9FG*?++0:*
@M03152:184:000000000-AWYW1:1:2107:21110:7746 1:N:0:TATGCAGTATACCTGT
AAGCTCGTAGTTGAATTTCGGGACTAACAGGTTGGTCGCGCCTCCGGTGTGTACTGGTCTAGTTGGTTTCTCCCTTCTGACGAACCACGATGTCATTAATTTGGTGTCGTGGGAAATCAGGACTGTTACTTTGAAAAAATTAGAGTGTTTAAAGCAAGCGATAGCTTGAATACATTAGCATGGAATAATGAAATAGGACGTTTGATCCTATTTTGCTGGTTTCTAGGATCGACGTAATGATTAATAGGGATAGTTGGGTGGAATTCTCGGGTGCCAAGGAACTCCAGTCACTATGCAGTAT
+
CCCCCGGGGGGGGGGGGGGGGGGGGGGGGGGGGGGGGGGGGGGGGGGGGGGGGGGGGGGDGGGGGGGGGGGGGGGGGGGFGGGGGDFGEDGGGGGGGGGGGGGGGGGGGFGGGGGGGGGGGCFGGFGGGFFGGGGGGGGGGGGFGGGGGGGGG<FGGG?FGGGGGGGGGGGGGGGGGFGGGGFGGGGGGGGGGGGGGGG>FGGEGGGGGFGCBDFFGFGGGGGGGGGGGGGGGGGGCGGGGF?FFFGGFFFCFFGG6EC@*=:C4<CFGFC5CGG=<F3CFF+<EGFCC9DFFGC7CFGG:
@M03152:184:000000000-AWYW1:1:2107:18987:7764 1:N:0:TATGCAGTATACCTGT
AAGCTCGTAGTTGAATTTCGGGGTCAGTAGGTCGGTCGTGCCAACGGTATGAACTGGCCTCACTGATTCCTCCCTCTTGTAGAACCGTGATGCCATTAACTTGGTGTTGCGGGGAAACAGGACTGTTACTTTGAAAAAATTAGAGTGTTTAAAGCAGGCTAACGCTTGAATACATTAGCATGGAATAATGAAATAGGACGCCGATCTTATTTTGTTGGTTTCTAGGGTTGACGTAATGATTAATAGGGATAGTTGGGTGGAATTCTCGGGTGCCAAGGAACTCCAGTCACTATGCAGTATT
+
CCCCCG@FGGCFGFCGGG9FGGGC@<FFFFGFG:FFC6FGEGGFF:FBEGGFAFG<FGFGFDFFFGFGGGGG8FFA<<C:FE<E<:C=EFCGGGGGGFGGFDFEC,C,<?4FFGGGFGGGFE4EFFCEG<F9F,CFG8FFF?FFFDCFFDFG<FACG+>D>FG7F+5FC@EGCFF9FF@>@9FGGGBDFGGG@EFCCFGG*CC7FFGF9CB@,B9+<5CCE9+2+<83CCCEGEGGFGGG7CEG7>@D**0<C7CF=;>>C6E<DFGGCEGG5C775C>CFFF+<?<+<@>CGG7<F<*22
@M03152:184:000000000-AWYW1:1:2107:7746:7771 1:N:0:TATGCAGTATACCTGT
AAGCTCGTAGTTGAATTTCGGATCTGTTTGGGTGGTCCGCCTCACGGTGTGTTATTGCCCGAGCGGGTCTTGCCTCTTGGTGAACCGTCGTGTCCTTTATTGGATGCGGCGGGGAACCAGGACTTTTACCTTGAGAAAATTAGAGTGTTCAAAGCAGGCCTGCGCCTGAATACATTAGCATGGAATAATAAAATAGGACGTGTGGTTCTATTTTGTTGGCCTTTAGAGCTGCCGTAATGATTAATAGGGATAGTTGGGTGGAATTCTCGGGTGCCAAGGAAATCCAGTCACTATGCAGTAT
+
CCCCCGGGGGGGGGGGGGGGGGGGGGGGGGGGGGGGGGGGGGGGGGGFGGGGGGFFGGGGGGGGGGGGGGGGGGGGGGGGGGGGGGGGGGGGGGGGGGGGGGGGGGGGGGGGGGGGGGGGGGGGGGGGGGGGGGGFGGGGGGGGGGGFGGGGG;FF<FGGGGGGGGGGCGGGGGGGGFGGGGGGGGGGGGC@FFGGGGGGGGCEGCGFEFFDGFGGGG*:<CGGC96<CG?FFCCCCG+<?CGD7*+<=6CC89<?E=E***++>+AC=555*9CFGFFGC8CEC6+<C9::AFD++A7:*
@M03152:184:000000000-AWYW1:1:2107:11645:7895 1:N:0:TATGCAGTATACCTGT
AAGCTCGTAGTTGAATTTCGGGATCAGTACGCTGGTCGTGCCTCTGGTATGTACTGGTGTCACTGGTTCCTCCCTTCTGAAGAACCATCATGCCATTAATTTGGTGCGGTGGGAAATCAGGACTGTTACCTTGAAAAAATTAGAGTGTTTAAAGCAGGCTCGCGCTTGAATACATTACCATGGAATAATGAAATAGGACGTTAATTATCTTTTGTTGGTTTCTAGGATTGACGCAATGGTTAATAGGGATAGTTGGGTGGATTTCTCGGGTGCCAAGGAACTCCATTCACTATGCTGTATC
+
CC9BCGCGGG@<CF9F9FFFGGGDGF@EF<FCG@CEGCBFEFGF8<FFEGGGGFGAFGGGG9@CFFCFF@<EDE8F<6@EGGGGGF8C,CCFGGGEGEA9,9CF8<,@7B=FGDGGFGGF8DGG<FCFGFFEA,BB?<@,F<EE,EEEFG<E?59<4++AF7F@FGFFFDE<,E<@F,,,@DFFGGC,3@EF=DE9,,<*>F,@F3,3,@ECF96F85CECBF>,,2,6>,,=***/=,>C99:<7EA6C5<>FF65CE8F+2B+=C*=CE5EG*7**)220<@60<C:?>F?:*+3202*
@M03152:184:000000000-AWYW1:1:2107:23422:7950 1:N:0:TATGCAGTATACCTGT
AAGCTCGTAGTTGAATTTCGGGACTAACAGATTGGTCGCGCCTTTGGTGTGTACTGGTCTAGTTGGTTTCTCCCTTCTGACGAACCACGATGTCATTAGCTTGGTGTCGTGGGAAATCAGGACTGTTACTTTGAAAAAATTAGAGTGTTTAAAGCAAGCGATAGCTTGAATACATTAGCATGGAATAATGAATTAGGACGTTTGATTCTATTTTGTTGGTTTCTAGGATCGACGTAATGATTAATAGGGATAGTTGGGTGGAATTCTCGGGTGCCAAGGACCCTCATTCACTATGCAGTAT
+
CCCCCEGGGGGEG9FGGGGGDBFFFDFGEGGGFGGGGCEEGGFGGGG<CF@FGGGDEFGGFEFGGGGGGFGGFFEGGGGFGFCCFEGGGCGGCFFGGCC,CFFEGFFC,FFGGFD<FAFF<89FFFGGGGGDAEEFC8CC<FFGGGFGFGGAF,CDC=FGGGEF9@EFC<FDDFGEE9FFFG7:9FCACCFF,>,4>,<C<:FC9D;CE,@FF9DGG67EGFCBCC9:FG*1CC:*,:97@79@9+<?CDCG+1>98*3;*=CED7;C*55*7*7FDF3D****2/+0<*:+A:CC++2:*
@M03152:184:000000000-AWYW1:1:2107:5717:7976 1:N:0:TATGCAGTATACCTGT
AAGCTCGTAGTTGAATTTCGGGATCAATACGTCGGTCGTGCCTCGGTACGTACTAACGTCATTGATTTCTCCCTTCTGACGAGCCGTGATGTCATTAATTTGGTGTTACGGGGAGTCAGGACTGTTACTTTGAAAAAATTAGAGTGTTTAAAGCAGGCAATCGCTCGAATACATTAGCATGGAATAATGAAATAGGACGTTCGAACCTATTTTGTTGGTTTCTAGGATGGACGTAATGATTAAGAGTGATAGTTGGGTGGAATTCTCGGGTGCGAAGGAACTCCAGTCACTATGCAGAAGA
+
CCCC@CCFE@CFEFGGFEGGGECF@AFGGGGGF:FFGCFFCDFDFGGGFGGGGGGGGGG7FEGFGFAF9F,,,CEFGFGGFECECFGGGEFGGFF9,CF9FFGFFGG?FFGGECFCGGGGGCF@FDBEDDF,?F,EEGGADFFDDDEFDCAFEFBEFDFGF=FG83@C,,FFF,=FC<FFG7FFGGFGG9=>D;3DCFBF>D8FGF<AEC,@,@B:C,=C,,,=C9F?,:B?EC*//C7EGGF+49+=EC7C;9<CG5CE8+<+2++;5*/)2)/7CD)9=F+0<EG6C/*3<**+++***
@M03152:184:000000000-AWYW1:1:2107:16570:8110 1:N:0:TATGCAGTATACCTGT
AAGCTCGTAGTTGAATTTCGGGGTCTACCCATTGGTCAGGCTTAGGGCCTGTACTGGTGAGATGGATCTCTACCTTCTGAAGAACTTTCATGCCATTTATTTGGTGTGATGGGAAATCAGGACTGTTACTTTGAAAAAATTAGAGTGTTTAAAGCAGACTATCGTCTGAATACATTAGCATGGAATAATGAAATAGGACGGACTGATTCTATTTCGTTGGTTTCTAGGATCACCGTAATGATTAATAGGTATAGTTGGGTGGAATTCTCGGGTGCCAAGGAACTCCAGTCACTATGCAGTA
+
CCCCCGGGGGGGGGGGGGGGGGGGGGGGGGGGGGGGGGGGGGGGGGGGGGGGGGGFGGFGGGGGGGGGGGGGGGGFGGGGGGGGGGGGGGGGGGGGGGGGGGGGGFGFGGGGGGGGGFGGCGGGGGGGGGGGGGGGG@FFFDCGFGGGGGGGGGGGGGGGGGGGGGFGGGGGGGGGGGGGGC,AFFFGGDDDGGGGGGCFFEGGG7FGGGAFFGGGFGGGGGGGGGFFGGCGFGGGFC8E:>;=DEG?C,2BC@EG98BECCFEFG;A?5*7//1;C<5C6?CF?FCFFF+<C+CC9CC>+
@M03152:184:000000000-AWYW1:1:2107:26001:8191 1:N:0:TATGCAGTATACCTGT
AAGCTCGTAGTTGAATTTCGGATCTGGTTGGGTGGTCCGCCTGACGGCGTGTTTACTGCTTGACCGGGTCTTGCCTCTTAGTGAACCGGTGTGTTCTCTATTGAATGCATCGGGGAACTGGGACTTTTACCTTGAGAAAATTAGAGTGTTCAAAGCAGGCCTATGCCTGAATACATTAGCATGGAATAATAAAATAGGACGTGTGGTTCTATTTTGTTGGTTTTTAGAACTGCCGTAATGATTAATAGGGATAGTTGGGTGGAATTCTAGGGTGCCAAGGCACTCCAGTCACTATGCAGTA
+
@C<C<CFFEDFFGGGGGFGGGC@FGGGGGGECFEGG9F:FGG@EEC7CCCCFFGGGFFGGFFFEC@7:=:EFFD<EFDFGGDE,CF7FC@+8=FGFGGGCFGDCCF<EFFGGGGGC@C=FFCBBFGGGGGG,,5<>>5FCFGGGC?FF@3EFEA9@FB>::FFGFGGG<FFFGDGGFDFC;FGD7:@@EFF=,;EFE7<F<FEGC7>BD@,@ECC,<C@,=8CFFG6+CFGFF688=5A9CF@9?@796=4A8?GG78>EE>*+:6+++2676*/0:073*28*<8A+<=:9:C79++7?*
@M03152:184:000000000-AWYW1:1:2107:21057:8205 1:N:0:TATGCAGTATACCTGT
AAGCTCGTAGTTGAATTTCGGGATCAATTTATTGGTCGTGCTATTGTACGTACTGGTATTATTGATTTCTACCTTCTGACGAACCATGATGTCATTAATTTGGTGTCTTGGGGAATCAGGACTGTTACTTTGAAAAAATTAGAGTGTTTAAAGCAGGCTCACGCTTGAATACATTAGCATGGAATAACGAAATAGGACGTTTGATTCTATTTTGTTGGTTTCTAGGATCGACGTAATGATTCATAGGGATAGTTGGGTGGAATTCTCGGGTGCCAAGTAACTCCAGTCACTATGCAGTATT
+
C9BCBEGGCGGGGGGGGGGGGGGGFGGGGGCGGGGGGCFGGDGGGFGGG?FGGGFFGEFGGGGFAFGGFGGGAEGGGG9EFCEEGGGFFGEGGGGG9<,FGGAGGGGGGGFEFFGGGFFDFFGGGDEGGGGGCFCCFEGGGCFDFGGGFFEEFGDFGGF8DFCEEFD=AFAAFGGF9FFGGCFFGDGGEGGCF;98,FFFGCC9FFAF9FGGG9EFC8EF:,@,5,@<BE5B8C@8@@D?9,>C@>FG,AFFG7A6?EED=+CFC9C5*5CCED7<F>CCFF?9?C?+9=C<CD*3<<***
@M03152:184:000000000-AWYW1:1:2107:20336:8224 1:N:0:TATGCAGTATACCTGT
AAGCTCGTAGTTGAATTTCGGGGTCAGTAGGTCGGTCGTGCCACCGGTACGTACTGGCTTCACTGATTCCTCCCTCTTGCAGAACCGTGATGCCATTAGTTTGGTGTTGCGGGGAAACAGGACTGTTACTTTGAAAAAATTAGAGTGTTTAAAGCAAGCTAACGCTTGAATACATTAGCATGGAATAATGAAATAGGACGTTGATCTTATTTTGTTGGTTTCTAGGGTTGACGTAATGATTAATAGGGATAGTTGGGTGGAATTCTCGGGTGCCAAGGAACTCCAGTCACTATGCAGTATT
+
CCCCCGGGGGGGGGGGGGGGGGGGGGGGGGGGGGGGGGGGGGGGGGGGGGGGGGGGGGGGGGGGGGGGGGGGGGGGGGGGGGGGGGGGGGGGGGFGGGGGGGGGGGGGGGGGGGGGGGGGGGGGGGGCGGGGGGGGGGGGGFGGGDFGGFFGGGGGGGGGGGGGGGDGGGGGGGGGGFCCFGGGGGGGGGGGGFFGFFGDFFGDFFFGGGGGGGGGGGGGFFGGGGGGDGFFGGGGGGC9@FFGCFGGGGGFGGGG5**886CEFG?/*==D=>F9D3@GFGG6C?:+<@:+077?+<*:0
@M03152:184:000000000-AWYW1:1:2107:14614:8298 1:N:0:TATGCAGTATACCTGT
AAGCTCTTAGTTGAATTTCGGGATCAGTACGCTGGTCGTGCCTTCGGTATGCACTGGTGTCACTGGTTCCTCCCTTCTGAAGAACCGTCATGCCATTCAGTTGGTGTGGCGGGGAATCAGGACTGTTACTTTGAAAAAATTAGAGTGTTTAAAGCAGGCTCGCGCTTGAATACATTAGCATGGAGTAATGAAATAGGACGTTTGTTCCTATTTTGTTGGTTTCTAGGATCGACGTAATGATTAATAGGGATATTTGGTTGGAATTCTCGGGTGCCAAGGAACTCCATTCACTATGCAGTAT
+
CCCCCGGGGGGGGGGGGGGGGGGGGGGGGGGGGGDGGGGDGGGFGGGGGGFGGGGCDFCFFFGGGFGGGGGGGGGGGGFEGGGGGGGGGGFGGGFFGFCAFDFGGGGGDFGDGGCGGGFGG8FFFGGGGGCFDCFFFGCGEFGGGGGGGGDFGFDCEGGGGCC7F7C7<7CF:,@A;FFGGFFFFFF9E,,?<EGGF:<*CFF=,<FFECGCC+<CCC*3:F9F7+>69CEEE88:C=E+:<<7CFF6FA>6+30+<***/+<CF<CC*:51:C7:9*0C668CC8::<=73+0*++3:*0
@M03152:184:000000000-AWYW1:1:2107:24266:8333 1:N:0:TATGCAGTATACCTGT
AAGCTCGTAGTTGAATTTCGGATCAGGCACTTCGGTCTATACCTTCGGGATAGTACTGAAGCTGCTGGATCTTACCTTCTAGAGACTGCTGTGCTCTTAACTGGGTGCAGTAGAGCTCTAGGACTTTTACTTTGAAGAAATTAGAGTGTTTAAGGCAGGCTTGCGCTTGAATACATTAGCATGGGATAATGAAATAGGACTTTGGTTCTATTTTGTTGGTTATAGGACCAAAGTAATGATTAATAGGGATAGTTGGTTGGAATTCTCGGGTGCCAAGGAACTCCAGTCACTATGCAGTAGC
+
C@AC@FGGDFGGG-EFFGGGG7CCCFCGFGGGGGGGGGGGGGGGGCFGGCGFGGGGGEGGGGGGGGGGGGGFEGGGGGGGGFEFDGGGGGFFGGFDGGGGGGGCGGCGCCFFGGCEGGG?EGFC@EEFFGGGGGFCEGGGGGGGGFGGGGGG<<<<<+@FGGGGGGFFDF@FFGGGGGDGGG9BD=FGGFG9=DDFFDAFFFGGG,@DF,EAFGCECEFEGGGGGACFFDFGGGGGGGG,=EGC7C6CFFG??FD7*=EE:?CCF79**::D5CF*7<;FGF+>++?+=@CFFGF?+++1+
@M03152:184:000000000-AWYW1:1:2107:24167:8354 1:N:0:TATGCAGTATACCTGT
AAGCTCGTAGTTGAATTTCGGGATCAAGGAATCGGTCATGCCTCGGTATGTACTGGTTTTATTGGTTCTCACCTTCTAAAGAACCATAATGTCATTTATTTGGTGTTATGGGGAATTAGGACTGTTACCTTGAAAAAATTAGAGTGTTTAAAGCAAGCTTACGCTTGAATACATTAGCATGGAATAATGAAATAGGACTTTGGTTCTATTTTGTTGGTTTCTAGGACCGAAGTAATGATTAATAGGGATAGTTGGGTGGAATTCTCGGGTGCCAAGGAACTCCAGTCACTATGCAGTATCT
+
CCCCCGGGGGEGG<FGAFFGGGGGGGGGGGGGGFEFGGGGGGCFGGGGGFGGFGGCGGGGGGGGGFGGGGGGGGGGGGCFCFFGDDFGDGGGGGGGGGFGGGGEDFEGGGGFGEGFFEFFFGFFGFGGCFFGG8FFGDGFFGDFGGFGGGGGGGFGGGGG<EGGGGGFFFGGECECFGGGGGGFGGGGFFFDGF98FF:FFFGFFGGGEFFFGGGDGEG6;CCDF7@883CEFFFC?EF::<<CE4EFFCFGGGGEECB@EDG<C7CCEFGGGDF5*2;5FFGG8>BCFFGG9CC+33*:>
@M03152:184:000000000-AWYW1:1:2107:26626:8402 1:N:0:TATGCAGTATACCTGT
AAGCTCGTAGTTGAATTTCGGGATCAATTTATTGGTCGTGCTATTGTACGTACTGGTATTATTGATTTTTACCTTCTGACGAACCAGGACGTCATTAATTTGGTGTCTTGGGGAATCAGGACTGTTACTTTGAAAAAATTAGAGTGCTTAAAGCAGGATCACGCTTGAATACATTAGCATGGAATAACGAAATAGGACGTTTGATTATATTTTGTTGGTTTCTATGATCGACGTAATGAGTAATAGTGATAGTTGGGTGGGTGTCTCGGGGACCCAGGAACACCAGCCACTATTATGTATT
+
CCCCAFFGGGGGGGGGGGGGG:BF8,,CFGE9F9,6CF7BFF,@9@F99F,@<FEG@,6,,CF9FF9C,CCF,,EDGC,EB:@++,,B,,@F6F<CFG9F<C,FFF,9,9,CC:=,CE,CC7,4,5B,@5<,5,9,4>=,BE,B5F,BEFG,,,44=+A,:=?8+3<DD<CEBAA,?,=5,>:,,C3,3+@:@;,:9>@::<+33F,33@9FGCFE@8*6DD;E,@;,,*>*4>F@E,,,15,11+1=,11@197<*3=**3*3*+9+*//)21*/**)*00*/*/**2)0+<*2+<9*22
@M03152:184:000000000-AWYW1:1:2107:12422:8446 1:N:0:TATGCAGTATACCTGT
AAGCTCGTAGTTGAATTTCGGACCTGGTTGGGTGGTCCGCTTAACGGCGTGTTACTGCTTGACTGGGTCTTGTCTCTTGGTGAACCGTCGTGTCCTTCATTGGATGCTTCGGGGAACCAGGACTTTTACCTTGAAAAAATTAGAGTGTTCAAAGCAGGCCTATGCCTGAATACATTAGCATGGAATAATAAAATAGGACGTGTAGCTCTATTTTGTTGGTTTTTAGAGCTGCCGTAATGATTAATAGGGATAGTTGGGTGGAATTCTCGGGTGCCAAGGAACTCCAGTCACTATGCAGTAT
+
CCCCCGGGGGGGGGGGGGGGG@FGGGGGGGGGEECGGGGGGGGGGGGDGGGGGGDGFEGGFFFGGGGGGGGGGGGGGGGGGGGGGGGGGGGGGGGGE9<FGGGGGFGGGGGGGGGGGGGGGGGGGGGGCFFEGF8<AFDGCDFFGGGGG<A<FFDGGGGGGGGGDFGFFEGDCCCEFGGGFFGBEFBEEG;F;;C9F9F:>FGC9,@DF@FGGFFGGFG8CCGG5CB9CGCCGCE58CE7:3++=D@F*:;6+<++>8EE=>0<F7CFGGGG=*9*29)>C=CFFE+<+9CFGGC?9:?*0
@M03152:184:000000000-AWYW1:1:2107:2657:8449 1:N:0:TATGCAGTATACCTGT
AAGCTCGTAGTTGAATTTCGGGGTCAGTAGGTCGGTCGTGCCACCGGTATGAACTGGCTTCACTGATTCCTCCCTCTTGTAGAACCGTGATGCCATTAATTTGGTGTTGCGGGGAAACAGGACTGTTACTTTGAAAAAATTAGAGTGTTTAAAGCAGGCTAACGCTTGAATACATTAGCATGGAATAATGAAATAGGACGACGATCTGATTTTGTTGGGTTCTAGGGTTGAAGTAATGATTAATAGGGATAGTTGGGTGGAATTCTCGGGTGCCAAGGAACTCCAGTCACTATACAGTATA
+
CBCC@-CCFGEFGGG<FEGGCCGGE@FFCFCFFECGEGGGGGFFFEGGGFGGGGGGGGGGGAFGGDEFFFGGGCFFFGGGGGGCF8FFFGGGGFGGC9D<EFGCE<FCCFFGCCFDGGGFF8=FFFEFGGGGGGFD9,>,,CD=<<>=,<FFAD,@FFGFGG?:@CFGCCFF,>FGCD7C==:DBCCCFGGF,>DEFFD7*1:FFG,,,7CCCCC29**3*3;BF98C6*5++35+@FF7C?5++3@6*:<+<<7+/;8819?60<EECC57*2*7FF)7C+@82<C0A*23A*22030**
@M03152:184:000000000-AWYW1:1:2107:12947:8461 1:N:0:TATGCAGTATACCTGT
AAGCTCGTAGTTGAATTTCGGGGTTAGTAGGTTGGTCATGCCTCTGGTATGTACTGGTCTCACTGATTCCTCCTTCCTGATGAACCTTAATGCCATTAATTTGGTGTTTTGGGGAATTTGGACTGTTACTTTGAAAAAATTAGAGTGTTTAAAGCAAGCTAACGCTTGAATACATTAGCATGGAATAATGAAATAGGACGTTCGATCCTATTTTGTTTGTTTCTAGGATTGACGTATTGATTATTAGGGATATTTTGGTGGAATTCTCGGGTGCCAAGGAACTCCAGTAACTTTGCAGTAT
+
CCCCCGGGGGGGFEFGGGGGGGGGGGGGGGGGGGGGGGGGGGGGGFGGGGGGGGG<FGGGFEFGCFFGGGGGGGGGGGGFGGGGGGGGGGGGGGFGGEFFGCFGGGGGGGGGCDBFFGGGC8EFDGGGGGGFA9F?A<CFEECAGGGGGGGCECFGG8FFCACFGGDGG,FFCFGGG9FGGGF8FF=9EEAF=E,,>FGCGFD:AEGEG@FFGEEEF,,3>:;E,,,,EE>,3*;:,<,,5,;,5+D,5=AC,59,1/BCA5,?*,6>55*C*:7@2*);68FFD+2?+1+1+3:C++02+
@M03152:184:000000000-AWYW1:1:2107:2652:8462 1:N:0:TATGCAGTATACCTGT
AAGCTCGTAGTTGAATTTCGGGGTCAGTAGGTCGGTCGTGCCCCCGGTATGAACTGGCTTCACTGATTCCTCCCTCTTGTAGAACTGTGATGCCATTACTTTGGTGTTGCGGGTAAACAGGACTGTTACTTTGAAAAAATTAGAGTGTTTAAAGCAGGCTAACGCTTGTATACATTAGCATGGAATAATGAAATAGGACGTCGATCTTATTTTGTTGGTTTGTAGGGTTGATGTAATGATTATTAGGGATAGTTGGGTGGAGTTGTCGGGTGCCAAGGAACTCAAGTCCTTCTGCAGTATG
+
CCCCCGGCFF;EFGD,CC9EGDFGGFEGGGGGCFEEGGGGGF,CFCFF7DFFG@EFFED<FFF,EFGD@<,C6@8E@AEFGCFGG,9CFGGGGCF?AE,CC,,CFFGGGGG>:+@FG,,,4B?=FBA,AB<E,B<<EFEA<FGAF@B<ECD<DAFFGGF,:BFCC+>=,@C=FC9FGGG<=CC<<:,7@EF9FB@E,@DF:*4>1,6CFC@,2DFFFGEC,*6;BF5@B*3+++++12537C1=:7+*0**0+15C58;***38*3:****)10:2**)2*<++3+++3*0+3:*0<20**
@M03152:184:000000000-AWYW1:1:2107:28390:8512 1:N:0:TATGCAGTATACCTGT
AAGCTCGTAGTTGAATTTCGGACCTGGCTGGGCGGTCTTGCCGAAAGGTCAGCACTGCTCTGGTCGGGTCTTTCCTTCTGGGGAACCAGTGTGCTCTTAATTGGGTGCGCTGGGGATCCAGGACTTTTACTTTGAAAAAATTAGAGTGTTTAAAGCAGGCTTACGCTTGAATACATTAGCATGGAATAATAGAATAGGACTTTGGTTCTATTTTGTTGGTTTCTAGGACCGACGTAATGATTAATAGGGATAGTTGGGTGGAATTCTCGGGTGCTAAGGAACTCCAGTCACTATGTAGTAT
+
CCCCCGGGGGGGGGGGGGGGGG7@@E<9@@FEGGGGGGGGGGG:FFGGG,@C<CCDGGF,<,@ECF+:FGGGCGDF<CF99E@C:D<CFE<F?F9,C?FFGGGGCCCG=+CCGDEFGGFFGF+B<FG,,:@FCFFGGGGBFDFDFFFFGFGGGG9,B<=:,>D33<>CCG:;,77@7=,53;F7F9>D9;BCE2,><?A:FG;F75=FGGGFGGGGGGGGGFGF7EFGCF*:*8=CCFGC@?+<@GCC*29CEG9?CCEEECC?CCCG*:CF5<*:7*0*:8CGCGGGFFG+0:7+33:C7
@M03152:184:000000000-AWYW1:1:2107:10259:8520 1:N:0:TATGCAGTATACCTGT
AAGCTCGTAGTTGAATTTCGGGGTCAGTAGGTCGGTCGTGCCACTGGTACGTACTGGCTTCACTGATTCCTCCCTCTTGCAGAACCGTGATGCCATTAGTTTGGTGTTGCGGGGAAACAGGACTGTTACTTTGAAAAAATTAGAGTGTTTAAAGCAGGCTAACGCTTGAATACATTAGCATGGAATAATGAAATAGGACGTTGATCTTATTTTGTTGGTTTCTAGGATTGACGTAATGATTAATAGGGATAGTTGGGTGGAATTCTCGTGTGCCAAGGAACTCCAGTCACTATGCAGTATC
+
CCCCCGGGGGGGGGGGGGGGGGGGGFFGGGGGGGGGGGGGGGGGGGGGGGGGEGGFGGGGGGGGGGGGGGGGGGGGGGGGGGGGGGGGGGGGGGGGGGGGGGGGGGGGEGGDDGGGGGGGGGGGGGGGGGGGGFGGGGGGGGGGGF<FFGGGGGGGGGGGGGGGGGGGGGGGGFGGGGGGGGGGGGGGEGFGFGGGDGGGGGGGGGGGGGGGGGGGGFGFGGGFGGFGGGGG5BF8EFCGGGGGGCC=?FFDGGFFDGGEGGGGGGFD*CGDFFG6<F@CGGFGG?<?FFGFGG7?FFFG7
@M03152:184:000000000-AWYW1:1:2107:8281:8533 1:N:0:TATGCAGTATACCTGT
AAGCTCGTAGTTGAATTTCGGGGTCAGTAGGTCGGTCGTGCCAACGGTATGAACTGGTCTCACTGATTCCTCCCTCTTGTAGAACCGTGATGCCATTAACTTGGTGTTGCGGGGAAACAGGACTGTTACTTTGAAAAAATTAGAGTGTTTAAAGCAGGCTAACGCTTGAATACATTAGCATGGAATAATGAAATAGGACGTCGATCTTATTTTGTTGGTTTCTAGTGTTGACGTAATGATTAATAGGGATAGTTGGGTGGAATTCTCGGGTGCCAAGGAACTTCAGTCACTATGCAGTATC
+
CCCCCGGEDGEEGGGGGGGGGFGGGGGGGGGGGEFGGGGEGGGGGGGCFGGGGGGFGGGGGFGGGGGGGGGGGGFGGA<FGGGGGGGGFEGCEGF?FFGGGFGGGFFFFFGGGGGGGGGGGFGGGGGGGCGGGFGGGGGFGAFGGGGDFFGGGFAFGGGGGGGGGEGGGFFGGGGGGGGGGGGGGGGGGGFF;DFGFGGGFGG:CCGGGFFFGGGGGGEFGGGCE2;CEF9BEE5FGG?7@?F:+;@**;8FFFCCECGC8<7E:?FEGD*12>>6/15D=C++<++0<@7C:F*<7AF7*
@M03152:184:000000000-AWYW1:1:2107:22112:8628 1:N:0:TATGCAGTATACCTGT
AAGCTCGTAGTTGAATTTCGGGATCAATTTATTGGTCGTGCTATTATACGTACTGGTATTAGTGATTTCTACCTTCTGACGAACCATGATGTCATTAATTTGGTGTCTTGGGGAATTAGGACTGTTACTTTGAAAAAATTAGAGTGTTTAAAGCAGGCTCACGCTTGAATACATTAGCATGGAATAACGAAATAGGACGTTTGATTCTATTTTGTTGGTTTCTAGGATCGACGTAATGATTAATAGGGATAGTTGGGTGGAATTCTCGGGTGCCAAGGAACTCCAGTCACTATGCAGTATT
+
CCCCCGGGGGGGGGGGGGGGGGGGGGGGGGGGGGGGGGGGGGGGGGGGGGGGGGGGGGGGGGGGGGGGGGGGGGGGGGGGGGGGGGGGGGGGGGGGGGGGGGGGGGGGGGGGG7BFGGGGGGGGGGGGGGGGFGGGGGGGGGGGGGGGGGGGGGGGFGGGGGGGFCFGGGGGGGGGGFGGGGFGGGDGGGGGGGFGGGGGGGGGGGGGGGGGGGGGGGGGFFGFG9DEEGCEEEFGE@DGGG9:@CCFFGGFGF?6CEGDG9CFCFG5C5C7:CCGGCADGFG6>60+<@F?CCGC0<FC7
@M03152:184:000000000-AWYW1:1:2107:23309:8656 1:N:0:TATGCAGTATACCTGT
AAGCTCGTAGTTGAATTTCGGGGTCAGTAGGTCGGTCGTGCCAACGGTATGAACTGGTCTCACTGATTCCTCCCTCTTGTAGAACCGTGATGCCATTAACTTGGTGTTGCGGGGAAACAGGACTGTTACTTTGAAAAAATTAGGGTGTTTAAAGCAGGCTAACGCTTGAATACATTAGCATGGAATAATGAAATAGGACGTCGATCTTATTTTGTTGGTTTCTAGGGTTGACGTAATGATTAATAGGGATAGTTGTGTGGAATTCTCGGGTGCCAAGGAACTCCAGTCACTATGCAGTATT
+
CCCCCGGGGGGGGGGGGGGGGGGGGGGGGGGGGGGGGGGGGGGGGGGGGGGGGGGGGGGGGGGGGGGGGGGGGGGGGGGGGGGGGGGGGGGGGGGGGGGGGCDFGGGGFGGDGGGGGGGGGGGGGGGGGGGGGFGGGGGGGGGGFGGGGGGGGGGGGGEGGGGGGGGGGGGGGGGGGGCCFGGGFGGFGGGGGGGGGGGGGGEGEGGGCGGGGGGG8EG8EGGGFFGGGDGDCEGGGGFGGGGGG=CFGFCCGGG+;EGGFEFGFFFCFGC5EGFF4CF**<FGGGG6?FFGGDF:+<7**
@M03152:184:000000000-AWYW1:1:2107:10009:8686 1:N:0:TATGCAGTATACCTGT
AAGCTCGTAGTTGAATTTCGAACCTGGTCGGGTGGTCTGCCTTACGGTACGTACTGTCTGGCCGGGTTCTACCTCTTGGTGAGCCGGCATGCCCTTAATTGGGTGTGTCGGGGAACCAGGACTTTTACCTTGATAAAATTAGAGTGTTCAAAGCAGGCCTTTGCCCGAATACATTAGCATGGCATAATAAAATAGGACGTGCGGTTCTCTTTTGTTGTTTTCTAGATTCGCCGTCATGATTAATAGGGATTGTTGGGTGGATTTCTCGTGTGCCAAGCACCTCCACTCACTTTCCCTTTTT
+
CCCCCFDGGG@@FDAFGGFG<CFGGG?C@CGGG+@CFGFE@CFFF8FGGGGF@CFFGGGE<,@@:FFEGGDFG<FGGA,CC,E@FCGG7>CFGGFF=,,<9E<BCF>EEE:FG=F=7,B7FFCFGGA9FAE,555,???,,BD985BFG,,C,:>D@CEG8BFGFFG7:F<FF9D<,@C,FFFFGC,@,@,@FCF6:7>BCF7*4F@B,CFFDCB:C,4CFCFBC++52=******02+1;++2+@8*06*0C?***2;*/+<:*9+/****+::7**0*2;C=**3066>+0**+++*22
@M03152:184:000000000-AWYW1:1:2107:4683:8720 1:N:0:TATGCAGTATACCTGT
AAGCTCGTAGTTGAATTTCGGGATCAATGGATTGGTCATGCCGATGGTGTGTACTGGTCATATTGGTTCTCACCTTCTAAGGAACCATAATGTCATTTATTTGATGTTGTGGGGAATTAGGACTGTTACCTTGAAAAAATTAGAGTGTTTAAAGCAGGCTAACGCTTGAATACATTAGCATGGAATAATGAAATAGGACATCGCATTCTATTTTGTTGGTTTCTAGGATCGATGTGATGATTAATAGGGATAGTTGGGTGGAATTCTCGGGTGCCAATGAACTCCAGTCACTATGCAGTAA
+
<9BC<FFCBFCFDGGGGCC<F@CCGFGGGGGGGGGGGFDFGGGDGGDGFGGGFFGFGFGFGCFFGFGGCECFGGGGGG<@FCGCFGGGFFGGGAFGDF9EFFFEGFEFG,?FF7CCFCEFG,EEF<CFFGFEAECEB,@EFDEEF?EEEAEGFADEFFGFE<EEEFDFGGGFFFGGC9ABFCFEFGGFDGC9FEDGFA8>>36+8::@CCEGGGGGFCFCBDACG=CG3:**,54,5<5<B75=:BCCE7F=6CE7<=E*5=,?<9;A55=95**+**22@;9;+>?CC/;C7:+:;+2*0
@M03152:184:000000000-AWYW1:1:2107:25323:8723 1:N:0:TATGCAGTATACCTGT
AAGCTCGTAGTTGAATTTCGGGCCTGGCTGGGCGGTCCGCCTAACGGCGTGTACTTTCTGGCTGGGTTTTACCTCTTGGTGAACCGGCGTGCCCTTCACTGGCGTGCGTCGGGGAACCAGGACTTTTACTTTTTGAAAATTAGAGTGCTCAAAGCAGGCCTATGCTTGAATACATTAGAATGGAATAATAAAATATGACGTGCGGGTCTATTTTGTTCGTTTCTATAGTCGCCAGTAAGTTTAATAGCGATAGTTGGGTGGAATTCTCGGGTGGCATTGAACCCCATTCAACTACCAATAA
+
C9@@<FGF;F@-<-<CCFD8+@+CFDCFGGGG9C7C++@+B:6@F:F:7CCE,CF,<C?EAFF::C,,8C9FF<F<<<,EC<=FF7:>>>=?DBEFECFFF8,6B@@FFEFC7F7FDF8,++@FDEF<C3,=,,*38,3;F3@FDC,,,3@C:3,6B7:>DFFCG9@FC,@@F93@C,23@FGGFF9<FC+<,+<2<C@F<FBB7*=<6+++33<;C9C82AC+<+<7C<5:A**+3+30*<+0+0<+:**:80<+8///**39<C?7/::/*9*2**1*++*/;**++**0+*2*3+**2
@M03152:184:000000000-AWYW1:1:2107:16053:8798 1:N:0:TATGCAGTATACCTGT
AAGCTCGTAGTTGAATTTCGGGGGCATTCAGGCCAAAGCTCGTCCTTGTGGCGTGGCTGGGTCTGGGCTTCCTACGTTTGGATAGTGGGCAACCGCTTCCAATCATTTACTTTGAAAAAATTAGAGTGTTCAAAGCAGGCGTAACCTTGCCATTGAATATTAAAGCATGGGATAATAGAATATGACGTTGGTCTTATTTTGTTGGTTTCTAAGGCTGATGTAATGATTAATAGGGATAGTTGGGTGGAATTCTCGGGTGCCAAGGAACTCCAGTAACTATGCAGTATCTCGTATGCCGTCT
+
CCCCCGGGGGGGGGCFCCFGCFGGGGGFGGGGGGGGGGGGGGGGGGGGGCGGGGD:CFGGGGFGFFGGGGFCF9,?<FGGGGGFGGFGGF@F@FEGGGGGFAFF<FGGCGFFFGFGGFFEF,<BFGFGFGGCGFCFEBFGEGGGGDGFFGEFFFG<FFCFGG,,><>CFGFCCGCFAAFGBBGFGGGEGGGGGFF9FCGFCFGGGGGGCFCCE:FCEF,4<4;C?,B>B+23>CG6FFC;FF6*=>*5+96+1+**3@EED+<>FDG66++7C:*:C:=FFF7++++3?*9C/**++1/)1
@M03152:184:000000000-AWYW1:1:2107:24210:8804 1:N:0:TATGCAGTATACCTGT
AAGCTCGTAGTTGAATTTCGGACCTGGCTGCGTGGTCTTGCCGAAAGGTAAGTACTGCGCTGGTCGGGTCTTTCCTTCTGGGGAACCAGCGTGCTCTTAACTGGGTGCGTTGGGGATCCAGGACTTTTACTTTGAAAAAATTAGAGTGTTTAAAGCAGGCCTACGCTTGAATACATTAGCATGGAATAATAGAATAGGACTTTGGTTCTATTTTGTTGGTTTCTAGGACCGAAGTAATGATTAATAGGGATAGTTGGGTGGAATTCTCGGGTGCCAAGGAACTCCAGTCACTATTCATTAT
+
CCCCCGGGGGGEFGCFGGGGEGGGGGGGGGGGCCFGGGGGGGGGGGGEGCFGGGFFFGCGGCCFA:@FGGGGGGGGGGACEGGFGGGGGGGGGGCGGGCGGGGGGEFGEFDEFDFFGGGGD<BFGCCFCGGGGAFFCFGE8BCFFGDG,D=ACCGGG@D=C3<FECFGGC<CFGEFGFGGFGGFFCEEFGGGGGGFGFFGFFGG@FCFF;FGGGCEFFF;CFCFFDCCFGECEE;9@FC97A79CDG?CCDC6C9++3/ACFFGG7:C*:ED*C2021.7:EE@F?F9E9CF+0*<9+22:
@M03152:184:000000000-AWYW1:1:2107:21051:8808 1:N:0:TATGCAGTATACCTGT
AAGCTCGTCGTTGAATTTCGGGGTCAGTAGGTCGGTCGTGCCACTGGTATGAACTGGTCTCACTGATTCCTCCCTCTTGTAGAACCGTGATGCCATTAATTTGTTGTTGCGGGGAAACAGGACTGTTTCTTTGAAAAAATCAGAGTGTTTAAAGCAAGCTAACGCTTGAATCCATTAGCCTGGAATATTGAAATAGTACGTCGATCTTATTTTTTTGTATTCTAGGGTTGACGTAATTATTAATAGGTCTTGTTGGGTGTAATTTTCGTGTGTCATGTAACTCAAGTCACTATGCACTACC
+
B<@-BAFG7:FE<CEFFAE8C:F@C,EF9FCEE7CFEGG7,FFCE8CF,C8F@<FD8FCGGFGFFFCF<,CFCFC@F9CC,96C,@=B,<6,CF,?F,C?,CFC<89C,E+C:C++4?4B,=D,E?F,<?C<B,8?,=6D,,8<FCBD<DD=,,C=,BFF9A8CEB>+,<3,8:@F<3<,7,5<<>9,37=;=F9,7,@*DC8**,><@;2@C,:FC,+2?2+51BFFF:+B**/*/2+5+35++3>1+4+<>:*5*2**2+3+7++**21/*0:*:*1:CC3+00<00**+3**+++9*2
@M03152:184:000000000-AWYW1:1:2107:11137:8887 1:N:0:TATGCAGTATACCTGT
AAGCTCGTAGTTGAATTTCGGGATCAATGGGTCGGTCGTGCCCTCGGTACGTACTGGCTTTATTGGTTCTCACCTTCTAATGAACCATAATGTCATTCATTTGATGTTATGGGGAATTAGGACTGTTACCTTGAAAAAATTAGAGTGTTTAAAGCAGGCTAACGCTTGAATACATTAGCATGGAATAATGAAATAGGACATCGCATTCTATTTTGTTGGTTTCTAGGATCGATGTAATGATTAATAGGGATAGTTGGGTGGAATTCTAGGGTGCAAAGGAACACCGGTCAATATGCAGTAT
+
CC<CCFEFGGGGGGGFGGFGEGGGGG8FFCDDFEEGCFGGGGGFGGGGGGGGGGGCFFFGGGGGFGF<FFFCFFGGGGGGGDEGGG8FC9FFFGG<,?CFEEDGGGEFFFGFGGGGGGFF9EFAFFGGCFFFGFGCF@FEB<<FG<F?EFFGGE9FE<C8FGGE7C@<DFGF,??=E,8C9=:FFGGG,,D=FGGGG,,3@@C::+F9ECC=CDF38::EFDEB:F?69,**,51>>:D,+,5,1=,<C8D=,4996EGG5:+<6@C<+?*2=80++0);680*3**2*0*3A*2<7+00*
@M03152:184:000000000-AWYW1:1:2107:10889:8969 1:N:0:TATGCAGTATACCTGT
AAGCTCGTAGTTGAATTTCGGGATCAGTACGCTGGTCGTGCCTCGGTATGCACTGGTGTCACTGGTTCCTCCCTTCTGAAGAACCGTCATGCCATTCAGTTGGTGTGGCGGGGAACCAGGACTGTTACTTTGAAAAAATTAGAGTGTTTAAAGCAGGCTCGCGCTTGAATACATTAGCATGGAATAATGAAATAGGACGTTTGATCCTATTTTGTTGGTTTCTAGGATTGACGTAATGATTAATAGGGATAGTTGGGTGGAATTCTCGGGTGCCAAGGAACTCCAGTAACTATGCATTATC
+
CCCC@GGGDGGGGGGGGGGGGGGGGGGGGGGGGGGGGGGGGGGGGGGGGGGGGGGGGGGGGGGFGGGGGGGGGGGGGGGGGEFGGGGGGGGGGGGGGGGGGGGGGGGGGGGGG:F<FFFGFGGFGGGGFFGGGGGFCF>FFGGGFGGGFGFGFGGGGGGGGGGGGGFCCGGFGGGGFFGGGGGGGCCCCEGGGGGGFFGEFCE,:CFFFGGGGCGDFC*CFFDB7CCFG6<CC5=;C9:CFCFF9:8E::*+<++<=CG*222:7C+;57FD2>>F:*)96<02<C@::=GFGF?+++2**
@M03152:184:000000000-AWYW1:1:2107:12475:9026 1:N:0:TATGCAGTATACCTGT
AAGCTCGTAGTTGAATTTCGGACCTGGCTGGGTGGTCTTGCCGAAAGGTAAGCACTGCTCCGGTCGGGTCTTTCCTTCTGGGGAACCAGTGTGCTCTTAATTGGGTGCGCTGGGGATCCAGGACTTTTACCTTGAAAAAATTAGAGTGTTTAAAGCAGGCCTACGCTTGAATACATTAGCATGGAATAATAGAATAGGACTTTGGTTCTATTTTGTTGGTTTCTAGGACCTACGTAATGATTAATAGGGATAGTTGGGTGGAATTTTCGGGTGCCAAGGAACTCCAGTCACTATGCAGTAT
+
AA6C@AF@CFEAFG9FFEFFCF@FCEF9CEEGDFECDFGFFGGCGEG@E<E<C,EEGGACDG7@:FED,6CFGDFFDFGGFA7:FECFCCFGGG,ECE?<EFFGGFGC:FCEDD@F:?FEFF@+8=?FGC,:F?,B<FE@FFAFE,BFFFFCFC9,B3+=CFGGE7<BFF7FGG9F<,=@,@:@FEEG,EGECFFGC@EFDGGGGGGGEEBFE9,=CE,=8E,,5,2,<*,,+3<CGCF9+1@+4+>+:*56+=<+0*;E**++*+0<7*2***2*2*><E8AFF+<@FF7C?0:70A0**
@M03152:184:000000000-AWYW1:1:2107:6654:9080 1:N:0:TATGCAGTATACCTGT
AAGCTCGTAGTTGAATTTCGGGATCAAATTGCTGGTCGTGCCTACGGTACGTACTGGTTTTGTTGGTTCCTCCTTTCCGAGGAGCCGTGATGTCATTAATTTGGTGTCGCAAGGAATCGGAACTGTTACTTTGAAAAAATTAGAGTGTTTAAAGCAGGCTAACGCTTGAATACATTAGCATGGAATAATGAAATAGGACGATTGATCCTATTTTGTTGGTTTCTAGGATCTACGTAATGATTAATAGGGATAGTTGGGTGGAATTCTCGGGTGCCAAGGAACTCCAGTCACTATGCAGTAT
+
CCCCCGGEGGGGGGGGGGGGGGGGGGGGGGGGGGGGGGGGGGGGGGGGGGGGGGGGGGGGGGGGG8FFGGGGGGGGGGGEDGGGGGGEGGGGGFGGGGGGGGGGGGGGGGGGGGGFGGGGGGGGGGGGGGGGGGGGGGGCFGCFGGGFGGGGDGFGGGGGGGFF@EGGGGGGGDFGGGDGGGGGGGCGGDGGEGGGGFGGGGF7BFCFGGGGGFGGGGFGGGGFGCGFF?FGGGFFFFGFGFGGF7;?FFFGFGGCDEGGC5CEF?FG5FDG=C*295)0:@FC+000<=CFGF*0<E:72
@M03152:184:000000000-AWYW1:1:2107:7718:9098 1:N:0:TATGCAGTATACCTGT
AAGCTCGTAGTTGAATTTCGGGATCAATTTATTGGTCGCGCTATTGTACGTACTGGTATTATTGATTCCTACCTTCTGACGAACCATGATGTCATTAATTTGGTGTCTTAGGGAATCAGGACTGTTACTTTGAACAAATTAGAGTGTTTAAAGCAGGCTCACGCTTGAATACATAAGCATGGAATAACGAAATAGGACGTTTGATTCTATTTTGTTGGTTTTTAGGATCGACGTAATGATTAATATGGATAGTTGGGTGGAGTTCTCGTGTGCCAAGGTAGTCAAGTGAATATGAAGTATT
+
CC9CCGGFGGGGGG9FEFFFEEEDFDECFGGGDEGFDFDGE:@@EFFFCFFGFCCFFGGGGCFGGFG@FF,<FGCFGG9FG:FCEDGFGFFEEF<6C?E9F<FCDFFGFGDCFG8FCFCDFGFFGGFGFAE9<<,<=FDAEFGGGGGAF9FF9E@,?4EFC9EFGGGFFCFFFD,,,:AFDDEEFC,,3@@FEF,6:B:+@D+3EF,38;FFGF@C7D>DE*34,7@9>C*>:C*D:C,,251=7+>?,==FC7E,CEED**5?+:?**2**+2+*2:*;+5<++5B;+*299:*<+3:::
@M03152:184:000000000-AWYW1:1:2107:6443:9104 1:N:0:TATGCAGTATACCTGT
AAGCTCGTAGTTGAATTTCGGGGTTAGTAGGTTGGTCATGCCTCTGGTATGTACTGGTCTCACTGATTCCTCCTTCCTGATGAGCCGTAATGCCATTAATTTGGTGTTGCGAGGAATCTGGACTGTTACTTTGAAAAAATTAAAGTGTTTAAAGCAGGCTAACGCTTGAATACATTAGCATGGAATAATGAAATAGGACGTTCGATCCTATTTTGTTGGTTTCTAGGATTGACTTAATGATTAATAGGGATAGTTGGGTGGAATTCTCGGGTGCCAAGGAACTCCAGTAACTATGCAGTTA
+
CCCCCGGFGG@FGGGGGGGGGGGGGGGGGFGGGFGGGGGGGGEEGGGGGGGGGGGFEDGGGGGGGGGGGGGGGGGGGGGAF<CGGFGGDDGFGGGGGGFGGGGGGGGGGGC@CDCEGCFGFF@FGGGFGGFGGGGGGG>FFAFGGG9EFGGCGFGFCFGGGGGGDFFCDDGGGA?FACCGGGGCDDFGDBEDFGGGGC@<F@GEA@C+@@FGGGGGGF:EFFGGGGFCGG69<,>?CFGGD@C,,:@?F66,@9C?,CGC88CFGCFEEC51=<<7DD>D?EC7C68?C=D9::7CF?***
@M03152:184:000000000-AWYW1:1:2107:23726:9118 1:N:0:TATGCAGTATACCTGT
AAGCTCGTAGTTGAATTTCGGGATCAATTTATTGGTCGTGCTATTGTACGTACTGGTATTATTGATTCCTACCTTCTGACGAACCATGATGTCATTAATTTGGTGTCTTAGGGAATCAGGACTGTTACTTTGAAAAAATTAGAGTGTTTAAAGCAGGCTCACGCTTGAATACATTAGCATGGAATAACGAAATAGGACGTTTGATTCTATTTTGTTGGTTTCTAGGATCGACGTAATGATTAATAGGGATAGTTGGGTGGAATTCTCTGGTGCCAAGGAACTCCAGTCACTATGCAGTATC
+
CCCCCGGGGGGGGGGGGGGGGGGGGGGGGGGGGGGGGGGGGGGGGGGGGGGGGGGGGGGGGGGGGGGGGGGGGGGGGGGGGGGGGGGGGGGGGGGGGGGGGGGGGGGGGGGFFGGGGGGGFGGGGGGGGGGGGFFGFGGGGGGGGGGGGGGGGGGGGGGGFGGGGGGGGGGGGGGGGCFGGGGGFGGGGGGGGGGFGGGGGFGFGGGGGGGGGGGGGGGGGGGGFCCF>:CEGGGEGGCEFG7EFGGG6FGGGGFGGGGEGCGCCGG+=FFCCFGFG<4FE6CFGGCF+;@<?>D?73***
@M03152:184:000000000-AWYW1:1:2107:19099:9118 1:N:0:TATGCAGTATACCTGT
AAGCTCGTAGTTGAATTTCGGGGTCAGTAGGTCGGTCGTGCCACCGGTACGTACTGGCTTCACTGATTCCTCCCTCTTGCAGAACCGTGATGCCATTAGTTTGGTGTTGCGGGGAAACAGGACTGTTACTTTGAAAAAATTAGAGTGTTTAAAGCAGGCTAACGCTTGAATACATTAGCATGGAATAATGAAATAGGACGTTGATCTTATTTTGTTGGTTTCTCGGATTGACGTAATGATTAATAGGGATAGTTGGGTGGAATTCTCGGGGTCCAAGTAACTCCAGTCACTATGCAGTATT
+
CCCC@FGG-CFFECGFGFAFGGDGG?FGGGGDFG7FFFGEGGGGG7FFFG,CEFFC,FFGG<FGGGGFGGGGGGGGGGGGGGCFEFGECFCDFGFGGGCFGGCGGFGGGG7FGDGGGGACD8DAFGGCDFGGAF9,,3>FC<8,FFGGGFGFGGGGGGGGGCF7F7F@CFFCFCGGGC:9F9B7CF?DDEDACDCD7:,>F*,6@FGG@FFGGCFGG5ECCFE+*;*CG6+<EGCFF7CFC>CFF7+*7=27EC+6CCC>*3<<7FF****)2***9??D7<<+2+<++9?CF**0<F***
@M03152:184:000000000-AWYW1:1:2107:25358:9147 1:N:0:TATGCAGTATACCTGT
AAGCTCGTAGTTGAATTTCGGGATCAATTTATTGGTCGTGCTATTGTACGTACTGGTATTATTGATTTCTACCTTCTGACGAACCATGATGTCATTAATTTGGTGTCTTGGGGAATCAGGACTGTTACTTTGAAAAAATTAGAGTGTTTAAAGCAGGCTAACGCTTGAATACATTAGCATGGAATAATGAAATAGGACGTTCGATCCTATTTTGTTGGTTTCTAGGATTGACGTAATGATTAATAGGGATAGTTGGTGGGAATTCTAGGGTGACAAGGAACTCCAGTAACTATGCCGTATT
+
CCCCCGGGGGGGGGGGGGGGGGGGGGGGGGGGGGGGGGGGGGGGGGGGGGGGGGGGGGGGGGGGGGGGGGGGGGGGGGFGGGGGGGGGGGGGGGGGGFGGGDDGGFFGGGGFGGGGGGGFGGGGGGGGGGGGGGGGGGGGG?D<?FFGGGGGGGCFGGGG8FGGGGFGGFGGFGGGFG9?F@=EDFFGGC9FFGDCCFDGGGGC<FGE@EFGC3D7,8EGG973@E8EGFF9:>5,=@:C+,>B:CF69CCFCF7E8*:@58,?+++1<FF**2CDFGFFFGFGF+?+=:++<+++*2*9*
@M03152:184:000000000-AWYW1:1:2107:3110:9225 1:N:0:TATGCAGTATACCTGT
AAGCTCGTAGTTGAATTTCGGCCTCTGATGGCTGGTCCGCCTTTTGGTGTGTACTGGTCTATCGGAGGCTTACTTCTTGGTGAACTTTGATGCTCTTTACTGGGTGTCGGAGGGAACCAAGACTTTTACTTTGAAAAAAATAGAGTGTTCAAAGCAGGCCTACGCCCGAATACATTAGCATGGACTAATAGAGTAGGAGGTGCGGCCCTCTTGTGTTGGTTTCTAGGATCGACGCAATGAGCAATAGGGATAGTTGGGGGGGAGTCTCAGGGGCCAGGTACACCCATTTACTATGCAGTAA
+
68-A@CC:@D@6CE9@F@9,::@BF<E;FF9F9@;66,8:;@,6<6@F,;:FE,CF,;,;;<CFE,C7B6CA6@F,F<CCC<9<FC,9,6CFG,CF<F<FECF,F,8=?C:FFGGGF7EDF,BFGGGGFFADGADGAECCE,CC,<CFGCD<<A83>+3>7B<C:>+>@=+3@<<=AC,@@<:F,,4@;;CA;;,@@,,553?***5*=,6F,2:3BFC*1=CCC+B+<BC*:B*=8*>>++52A+<CC?*:++0<8**:5*/**++++2:**19/*1):+++2/**++0:+22*0++:>*
@M03152:184:000000000-AWYW1:1:2107:10517:9260 1:N:0:TATGCAGTATACCTGT
AAGCTCGTAGTTGAATTTCGGGGTCTACCCATTGGTCAGGCTTAATTGTCTGCACTGGTGAGATGGATCTCTACCTTCTGAGGAACTTTCATGCCATTTATTTGGTGTGATGGGAAATCAGGACTGTTACTTTGAAAAAATTAGAGTGTTTAAAGCAGACTATCGTCTGAATACATTAGCATGGAATAATGAAGTAGGACGGACTGATTCTATTTCGTTGGTTTCTAGGATCACCGTAATGATTAATAGGGATAGTTGGGTGGAATTGTCGGGTGCCAAGGAACTCAAGTCACTATGCAGA
+
CCCCCGGGGGGGGGGGGGGGGGGGGGFGGGGGGGGGGGGGGGGGGGGGGGGGGGGGGGGGGGGGGGGGGGGGGGGGGGGGGGGGGGGGGGGGGGGGGGGGGGGGGFGGGEGGGGGGGGGGGGGGGGGGGGGGGGGGGGGGGGFGGGGGGFGGG9FEGGGGGGGGGFGFGGGGFCDGGGGGGFGGGGGGGDFFDFFGGGGGGEECE8:BFGGGGGG9CFFFGGFFGDFGCC98@BFGFG;DG?CFGGGGGG76:98C:9E78BCCCC:,4=*C5<DC*:6CEFCEGG+B9:+11;1:7:*:*
@M03152:184:000000000-AWYW1:1:2107:4144:9338 1:N:0:TATGCAGTATACCTGT
AAGCTCGTAGTTGAATTTCGGGACTAACAGGTTGGTCGCGCCTTCGGTGTGTACTGGTCTGGTTGGTTTCTCCCTTCTGACGAACCACGATGTCATTAATTTGGTGTCGTGGGAAATCAGGACTGTTGCTTTGAAAAAATTAGAGTGTTTAAAGCAAGCGATAGCTTGAATACATTAGCATGGAATAATGAAATAGGACGTTTGACCCTATTTTGTTGGTTTCTAGGATCGACGTAATGATTAATAGGGATAGTTGGGTGGACTTATCGGGTGCCAAGGAACTCCAGTCACTATGCAGTAT
+
CC@CCGGGGGGGGGGGGGGFGGGGGGGGGFFGGGGFGGEGEGGDFCECFEGGGGGFGFGGGGGGGGGGGFGGGGGGGEGGGGGCEGGGGGGGGGFGGGGGGGFDFGGGE<EGDFFGGGGGFGGGGGG<FCGGGGGGGGGFGFFF9,C?9FFGGGGGF@FFGGGCFFFGGC,@CCGGFFFGGGGGGGGGGGGGAFA9CFGGG>F7FG9DEFFFFGGGC6,6;,?FG,,>B8>;CGEGGFFGCFF9CD?CEGGFFGGF?5B158++7+<+***9:C9>49)>*;FF<F0<?BC97:73+<:**
@M03152:184:000000000-AWYW1:1:2107:12220:9609 1:N:0:TATGCAGTATACCTGT
AAGCTCGTAGTTGAATTTCGGGACTAACAGGTTGGTCGCGCCTTCGGTGTGTACTGGTCTAGTTGGTTTCTCCCTTCTGACGAACCACGATGTCATTAATTTGGTTTCGTGGGAAATCAGGACTGTTACTTTGAAAAAATTAGAGTGTTTAAAGCAAGCGATAGCTTGAATACATTAGCATGGAATAATGAAATAGGCCGTTTGATCCTATTTTGTTGGTTTCTAGGATCGACGTAATGATTAATAGGGATATTTGGGTGGAATTCTGGGGTGCCAAGGAAATCCAGTCACTATGAAGTAT
+
CCCCCFEE@EFGFGGGGDGGGCCFFCCFCGCGFEGEFGGGGGGGGG>CCGGGGGGGG<9FGGGGGGFGGFFAF8FEFFGGG>ECFCEFCEG@CFFEFFFGGFGG<,9?+BFEECFFECF<BFCCFEF9FFGGFFFGFGGGFFF,?BDFGGGGGC?DCC3:@D@CGGED?CDF9,@FFA,3,@,>:7@BCBFF>@BF7,@>FEFF,@,@DBFGGGCFFF,6D6,?AFCGFCCGGG5:/:?77C?:+1A6CFGC+<++>*11::+?49F+2:*)/7*:7*5C?000+++3<9*<+:C+<+20*
@M03152:184:000000000-AWYW1:1:2107:27932:9621 1:N:0:TATGCAGTATACCTGT
AAGCTCGTAGTTGAATTTCGGGATTAATTTATTGGTCGTGCAATAGTACGTACTGGTATTATTGATTCCTACCTTCTGACGAACCATGATGTCATTAATTTGGTGTCATGGGGAATCAGGACTGTTACTTTGAAAAAATTAGAGTGTTTAAAGCAGGCTCACGCCTGAATACATTAGCATGGAATAACGAAATAGGACGTTTGATTCTATTTTGTTGGTTTCTAGGATCGACGTAATGATTAATAGGGATAGTTGGGTGGAATTCTCGGGTGCCAAGGAACTCCAGTCACTATGCAGTATA
+
CCCCCGGGGGGGGGGGGGGGGGGGGGGGGGGGGGGGGGGGGGGGGGGGGGGGGGGGGGGGGGGGGGGGGDGGFGGGGGGGGGGGGGGGGGGGGGGGGGGGGGGGGGGGGGGGGGGGGGGGGGGGGGGGGGGGGGGGGGGFGGGGGGGGGGGGGGGGCGGGGGGGGGGGGGGGGGGGGGGGGGGGD@DDEDEGGGGGADFFG,:FGGGGGGFFGGGGGCBFGGGGGFGGGG3>:BCFEFGFFGGGGGFFGFGGFGGGGGGGCBFGGGGGFEGDDGGGGG4<=+++:9BFGFGFFFGG79:2*
@M03152:184:000000000-AWYW1:1:2107:26736:9732 1:N:0:TATGCAGTATACCTGT
AAGCTCGTAGTTGAATTTCGGGGTTAGTAGGTTGGTCATGCCTCTGGTATGTACTGGTCTCACTGATTCCTCCTTCCTGATGAGCCGTAATGCCATTAATTTGGTGTTGCGAGGAATCTGGACTGTTACTTTGAAAAAATTAGAGTGTTTAAAGCAGGCTAACGCTTGAATACATTAGCATGGAATAATGAAATAGGACGTTCGATCCTATTTTGTTGGTTTCTAGGATTGACGTAATGATTAATAGGGATAGTTGGGTGGAATTCTCGGGTGCTAAGGAACTCCAGTCACTATGCAGTCA
+
CCCCCGGFFFFGGGGGGFCFCFF@C@FFFGGGGGCFFCDDGGGGGGGGGGGGFGGFGFFGGGGGGGGGGGGFGFGCEFF9FGGGF8CGGECEGGGGGD@<,CEFFDGCFGECFEGGGGFFEFECFEFFGGCAE<FFAE:FEFCFGFGGGFFGCE9D<F>=FGFGGGGFGGG<<EFGFFDGGFD8>FCGFD;FEFFFGGFGCDFF,3::E9FCFAFFGF7CFDCAF,D,,6,6DE8@C7ADGGGGGG7CGC8FCCC?C8;:=CBC8:B>ECC5C9*;;>F*AC6980+32*0<CF7C+<7**
@M03152:184:000000000-AWYW1:1:2107:23558:9734 1:N:0:TATGCAGTATACCTGT
AAGCTCGTAGTTGAATTTCGGGATCAATATGTCGGTCGTGCCTCGGTACGTACTGGCATCATTGGTTTCTCCCTTCTGATGAACCATGATGCCATTAATTTGGTGTCGTGGGGAATCAGGACTGTTACTTTGAAAAAATTAGAGTGTTTAAAGCAGGCTCACGCTTGAATACATTAGCATGGAATAATGAAATAGGACGTTTGATCCTATTTTGTTGGTTTCTAGGATCGACGTAATGATTAATAGGGATAGTTGGGTGGAATTCTCGGGTGCCAAGGAACTCCAGTCACTATGCAGTATC
+
CCCCCGGGGGGGGGGGGGGGGGGGGGGGGGGGGGGGGGGGGGGGGGGGGGGGGGGGGGGGGGGGGGGGGGGGGGGGGGGGGGGGGGGGGGGGGGGGFFGGGGGGGGGGFEGGGGGGGGGGGGGGGGGGGGGGGGGGGGGGGGGGGGGGGGGGGGGGGGGGGGGGGGGGGGGFCGGGGGGGGGGGGEGGGFGGGGGFCDEGGGDFGGFGGGCFF9DGGCEGGFGGGFFFGDCGEECCGG@?FCGGGCCC6EDDFGF6:CCGFFGG7FG=7CFDGGCGFG4<CFGGGG:+A@C:F*:<9<C7*
@M03152:184:000000000-AWYW1:1:2107:12909:9746 1:N:0:TATGCAGTATACCTGT
AAGCTCGTAGTTGAATTTCGGGGTTTATCCATTGGTCAGGCTTAACTGTCTGCACTGGTGAGATAAATCTCTACCTTCTGAGGAACCTTCATGCCATTTATTTAGTGTGATGGGAAATCAGGACTGTTACTTTGAAAAAATTAGAGTGTTTAAAGCAGGCTAACGTCTGAATACATTAGCATGGAATAATGAAATAGGACGGATTGGTTCTATTTCGTTGGTTTCTAGGATCACCGTAATGATTAATAGGGATAGTTGGGTGGAATTCTCGGGTGCCAAGGAACTCCAGTCACTATGCATT
+
CCCCCGGGGGGGGGGGGGGGGGGGGGGGGGGGGGGGGGGGGGGGGGGGGGGGGGGGGGGGGGGGGGGGGGGGGGGGGGGGGGGGGGGGGGGGGGGGGGGGGGGGGGGGFFGGGGGGGGGGGGGGGGGGGGGGGGGFFGGGGGGGGGGFGGGGGGCGGGGGGGGGGGGGGGFGGGGGGGDDGGGFGGGGGGFGFGGGG?FFEGGGGGFGGGGGGGGGCFGG6CCEGGGFG?FGGGGGFGGGG,DEFDFCE?*:DEDFFFCEEG5;69<,==5*5757C>AF56E6CC8F?FDG+2+9+2;++
@M03152:184:000000000-AWYW1:1:2107:26114:9802 1:N:0:TATGCAGTATACCTGT
AAGCTCGTAGTTGAATTTCGGATCTGGTTGGGTGGTCCGCCTGACGGCGTGTTTACTGCTTGACCGGGTCTTGCCTCTTAGTGAACCGGTGTGCTCTTTATTGAATGCATCGGGGAACTGGGACTTTTACCTTGAGAAAATTAGAGTGTTCAAAGCAGGCCTCTGCCTGAATACATTAGCATGGAATAATAAAATAGGACGTGTGGTTCTATTTTGTTTGTTTTTAGAACTGCTGTAGTGTTTAATAGGGATAGTTGGGTGGAATTCTCGGGTGCCAAGCAACTCAATCCACACTGCAGTA
+
CCCC@FGFFCFFEFGCE<FGGC7@E<F@FGCGE;ECFFD+B@C@@,:7@+6BE,E,C,6CCEC,CF:FGGGG,CEF8=F?EFGACFDCEFEGG9EEEG9EFFFG9EFA9,,4BC++B=,FFGGGF<FGAFEGF,,5,EEGGCEGGDFFGG<FFF<FAA@@@D,,@F<,3@BF9=FCFGEEC@,,7EDCEFB@CFF9ABC@:F*DC7<1,,;@BC,@<,,6242C*88A29;9F++++++>+58:4:;C+2**5<C++0:EGGGCC+202*1)29C9**8*A88+2++0+)*0+*22++***
@M03152:184:000000000-AWYW1:1:2107:15316:9827 1:N:0:TATGCAGTATACCTGT
AAGCTCGTAGTTGAATTTCGGGATCAATTTATTGGTCGTGCTATTGTACGTACTGGTATTATTGATTCCTACCTTCTGACGAACCATGATGTCATTAATTTGGTGTCTTAGGGAATCAGGACTGTTACTTTGAAAAAATTAGAGTGTTTAAAGCAGGCTCACGCTTGAATACATTAGCATGGTATAACGAAATAGGACGTTTGATTCTATTTTGTTGGTTTCTAGGATCGACGTAATGATTAATAGGGATAGTTGGGTGGAATTCTCGGGTGCCAAGGAACTCCAGTCACTATGCAGTATT
+
CCCCCGGGGGGGGGGGGGGGGGGGFFGGFFGGCFGGGGGGDGGGGGGGGGGGGGGGGGGGGGGGFGGGGGGGGGGGGGGGGGGGGGGGCFGFGGDGGFGGGGGGGGGGGGGCGGGGFFEFFGGGFGGGGGDGGFGDC@@FEGFCDGGGGGGGGFGGG7AFFFGCEGGGGGGFGGGGGGGGGGGGGG;=C+BFGGGGADF>F<E<FFGGCFFGCCB,3@EGFGGFGBEGB>EGGGGGGGFFGGDF,CCF?FCECFGG5EGC=+3?1<;57=5)2;@C4<FGC++<B+>BACF++*:<F+**0
@M03152:184:000000000-AWYW1:1:2107:18646:9859 1:N:0:TATGCAGTATACCTGT
AAGCTCGTAGTTGAATTTCGGGCCTGGCCGGGCGGTCTGCCTAACGGCACGTACTGCCTGGGCGGGCCTTACCTCTTGGTGAGCCGGCGTGCCCTTTGTTGGTGTGCGTCGGGGAACCAGGACCTTTACCTTGAGAAAATTAGAGTGTTCAAAGCAGGCCTATGCCTGAATACATTAGCATGGAATAATAAAATAGGACGCGCGGTTCTATTTTGTTGGTTTCTAGAGTCGCCGTAATGATTAATAGGGATAGTTGGGTGGAATTCTCGGGTGCCAAGGAACTCCAGTCACTATGCAGTAT
+
CCCCCGGGGGGGGGGGGGGGGGGGGGGGGGGGGGGGGGGGGGGGGGGGGGGGGGGGGGGGGGGGGGGGGGGGGGGGGGGGGGGGGGGGGGGGGGGGGGGGGGGGGGGGGGGGGGGGGGGGGGGGGGGGGGGGGGGGGGGGGGGGGGGGGGGGGGGGGGGGGGGGGGGGGGGGGFFGGGGGGGGGGGGGGGGGGGGGEDGDCGGGGECEGGGGGGGGGGGGGGCCGFF9F@CEED8CEEGCFGGGGGGGGCC?FGGGFEEEGFC?C7<?EFEGGGGFGG@GC=?FCCDFGFDGF7>FGFGD2
@M03152:184:000000000-AWYW1:1:2107:20511:9985 1:N:0:TATGCAGTATACCTGT
AAGCTCGTAGTTGAATTTCGGGGTCAGTAGGTCGGTCGTGCCAACGGTATGAACTGGTCTCACTGATTCCTCCCTCTTGTAGAACCGTGATGCCATTAACTTGGTGTTGCGGGGAAACAGGACTGTTACTTTGAAAAAATTAGAGTGTTTAAAGCAGGCTAACGCTTGAATACATTAGCATGGAATAATGAAATAGGACGTCGATCTTATTTTGTTGGTTTCTAGGGTTGACGTAATGATTAATAGGGATAGTTGGGTGGAATTCTCGGGTGCCAAGGAACTCCAGTCACTATGCAGTATT
+
CCCCCGGGGGGGGGGGGGGGGGGGGGGGGGGGGGGGGGGGGGGGGGGGGGGGGGGGGFGGGGGGFGGGGGGGGGGGGGFGGGFFGGGGGGGGGGGGGCGGGGGGGGGGGGGGGGGGGGGGGGGGGGGGGGGGGGGGGGGGGDFFDFGGGFGGGGGG8CGGGEEFGFEFGGGFFGGGGGGGGGGGGGGGGGFGFFFGFGGGGGGGGGGGGGGFGFGGFGGGGGGGGFFGGGGGGE*AFC7FFGGGGGCCCFCCFGGC=GGGFFGG*<+**>CCC<D9C3@GGDGGF?E:CFG@CF*<+<DG7
@M03152:184:000000000-AWYW1:1:2107:25849:10007 1:N:0:TATGCAGTATACCTGT
AAGCTCGTAGTTGAATTTCGGAATGCGTCTGGTCAAAGCTCGTCCTTGTGGCGTGGCTGGACTGGCGTTTCCTATCTTACCGATAGTGGGGTCAAACTCACTTCGGATCATTTACTTTGAAAAAATTAGAGTGTTCAAAGCAGGCGTAACCTTGCCATTGAATATTACAGCATGGGATAATAGAATATGACGTTGGTCTTATTTTGTTGGTTTCTAAGGCTGATGTAATGATTAATAGGGATAGTTGGGTGGAATTCTCGGGTGCCAAGGAACTCCAGTCACTATGCAGTATCTCGTATGC
+
CCCCCGGGGGGGGGGGGGGGGGGGGGGGGGGGGGGGGGGGGGGGGGGGGGGGGGGGGGGGGGGGGGGGGGGGGGGGGGGGGGGGGGGGGGGGGGGGGGGGGGGGGGGGGGGGGGGGGGGGGGGGGGGGGFGGGGGGGGGGGGGGGGGGGGFGGGGGGGGGGGGGGGGGGGGFGGFGGGGGGGGGGGGGGGGGGFGGEFFGGGGGGGGGGFGGGGGGGGGGGGGGGGGGGGGGGG9FFCFFDFGGGGGF5EGCEFFG9CC;8EGGC?FFDGFGGF>FGG=CDCECFF97C6:<3:F6@CCC*
@M03152:184:000000000-AWYW1:1:2107:4923:10023 1:N:0:TATGCAGTATACCTGT
AAGCTCGTAGTTGAATTTCGGATCTGGTTGGGTGGTCCGCCTGACGGCGTGTTTACTGCTTGACCGGGTCTTGCCTCTTAGTGAACCGGTGTGTTCTTTATTGAATGCATCGGGGAACTGGGACTTTTACCTGGAGAAAATTAGAGTGTTCAAAGCAGGCCTATGCCTGAATACATTAGCATGGAATAATAAAATAGGACGTGTGGTTCTATTTTGTTGGTTTTTAGAACTGCCGTAATGATTAATAGGGATAGTTGGGTGGAATTCTCGGGTGCCAAGGAACTCCAGTCACTATGCAGTA
+
CCCCCGGGGGGGGGGGFGFGGC@FGFG@FGGGGGGGGGGGGGGGGGGGGGGGGGGGGGGGGDFGGGGGGGGGGGGGGGGGGGGGGGGGGGGGGFGGGGGGGGFGDFGFGFGGGGGGGGGGGGGGGGGGGFGG,=FGGFGFGFGGGGDGFGGFGGGGGCFEGFGEGFGCGDDFG9FFGGFGGGGGGGGGCFGGEGGGGGGDFFGGGGCDFGGDFGFGGGFGEGGFGGGG<?CCCFGGGGGG7;EFFCCECF;6@EGD7CEGG5@CFF3<+A53/95<>6FGECFGGCC?CFGCC>CFF?DF*
@M03152:184:000000000-AWYW1:1:2107:14062:10028 1:N:0:TATGCAGTATACCTGT
AAGCTCGTAGTTGAATTTCGGGGTTAGTAGGTTGGTCATGCCTCTGGTATGTACTGGTCTCACTGATTCCTCCTTCCTGATGAGCCGTAATGCCATTAATTTGGTGTTGCGAGGAATCTGGACTGTTACTTTGTAAAAATTAGAGTGTTTAAAGCAGGCTAACGCTTGAATACATTAGCATGGAATAATGAAATAGGACGTTCGATCCTATTTTGTTGGTTTCTAGGATTGACGTAATGATTAATAGGGATAGTTGGGTGGAATTCTCGGGTGCCAAGGAACTCCAGTCACTACGCAGTAT
+
-AB<CECF@-FGEGGFCFEGDDGFG<EFFFFGDGGGGFFFGFFFGGGGFGGGFGGGGGFGGF,CE<FFF,FFGGGFGGFFC<EEGGEGGEEG,9CFGG9,,EF9C=FBFGGGGGGCF9F?<?EFEGGGGG,C,,CAEE,BEFGG9??FEDED,9??F7B<F<FGGGGG88<?F<FFFGC,35AF:F@EGGFGGDEA8F@+CFGEFFGGGFFGGGGGG68C5D>AFAD8A93,>:=DFG;,+5D7:95<668?CCGFGD5;EC:EC@F7=*:>EG4@7>08:*>CBE+><9+++*15;*9:7
@M03152:184:000000000-AWYW1:1:2107:26674:10071 1:N:0:TATGCAGTATACCTGT
AAGCTCGTAGTTGAATTTCGGGGTCTACCCATTGGTCAGGCTTAATTGTCTGTACTGGTGAGATGGATCTCTACCTTCTGAGGAACTTTCATGCCATTTATTTGGTGTGATGGGAAATCAGGACTGTTACTGTGAAAAAATTAGAGTGTTTAAAGCAGACTATCGTCTGAATACATTAGCATGGAATAATGAAATAGGACGGACTGATCCTATTTCGTTGGTTTCTAGGATTACCGTAATGATTAATAGGGATAGTTGGGTGGAATTCTCTGTTGCCAAGGAGCTCCAGTCACTATGAATT
+
CCCCCGGGGGGGFGGGGGGGG>FG@@FDG9EFF<FFGGG@<FGC<F@CFF,6CCFGGGGF<FEEEFGGGFGGEFGGGFFGFGFCGFGEGGGGGG8FGEAECEGGGF@=F<E9FE<<E<,CFCFCGFFCFEG,C,BFFGGGGCF8<B<BEFEBEF9FD<BF,5,A+:AEGGFCF9AEGGE,A@EA=DF?FGGGD99EF,3,@++8=,>9,@F,EF=FGC:??@E,,,@ACFF,6,78@95*+52=2+,25,0:DC8CG9FGG5C*0,,,,4,1,;>CC:4/*9*3*>2B+1*<9;7C++++1
@M03152:184:000000000-AWYW1:1:2107:17059:10110 1:N:0:TATGCAGTATACCTGT
AAGCTCGTAGTTGAATTTCGGGATCAGTACGCTGGTCGTGCCTTTGGTATGCACTGGTGTCACTGGTTCCTCCCTTCTGAAGAACCGTCATGCCATTCAGTTGGTGTGGCGGGGAATCAGGACTGTTACTTTGAAAAAATTAGAGTGTTTAAAGCAGGCTCGCGCTTGAATACATTAGCATGGAATAATGAAATAGGACGTTTGATCCTATTTTGTTGGTTTCTAGGATCGACGTAATGATTAATAGGGATAGTTGGGTGGAATTTTCGGGTGCCAAGGAACTCCAGTCACTATGCAGTAT
+
CCCCCFGGGGGGGGGGGGGGGGGGGGGGGGGGGGGGGGGGGGGGGGGGGGGGGGGFFFGGGGGGGGGGGGGGGGGGGGGGFGGGGGGGGGGGGGGGGGGGGGGGGGGGGGGGGGGGGGGFGGGGGFGFGGFFGCGGG?FGFGFGGGGGGGGAFFCGFFEGGEGDCGGGFFFGGGFGG9FCGGGGDFFC9EGGFFGFGGGGGGGC;;FFGFGGFFFGDDGGGG9EF9EGG6EEGGGGEFF+CFC+<7CFGFC:EGGGC5A5E>?FC++<**///>F*9D3<72<E:<+<<@7<9C7?+0:*2
@M03152:184:000000000-AWYW1:1:2107:10988:10160 1:N:0:TATGCAGTATACCTGT
AAGCTCGTAGTTGAATTTCGGGATCAAGGAATCGGTCATGCCTCGGTATGTGCTGGTTTTATTGGTTCTCACCTTCTAAAGAACCATAATGTCATTTATTTGGTGTTATGGGGAATTAGGACTGTTACCTTGAAAAAATTAGAGTGTTTAAAGCAAGCTTACGCTTGAATACATTAGCATGGAATAATGAAATAGGACATCCGATTCTATTTTGTTGGTTTCTAGGATCGATGTAATGATTAATAGGGATAGTTGGTTGGAATTCTCGGGTGCCAAGGAACTCCAGTCACTATGCAGTATT
+
CCCCCGGGGGGGGGGGGGGGGGGGGGGGFGGGGGGGGGGGGGGDGGGGGGGGGGGGGGGGGGGGGFGFFGGGGGGGGFGGGGGGGGGGGGGGGGGGGGGGGGGFFCCEGGG?FEGGGGGGGGGGGEFGFGGGGGGGFFFFFF9FAFGGGGFFGGGFGGFGGGFGGGGGGGGGGGGGGGGGGGGCFGGG9;EGGGGCFFFGGGD@EGCCFGGGGGGGG6CEFGGG7>CFGGEGFGGFGF75DGGFFF,CCEGCFFFG8EGC,<EGFGF5*5CDECF7F*;CF?EAC8><7@7CCCFFCF7C+
@M03152:184:000000000-AWYW1:1:2107:4518:10166 1:N:0:TATGCAGTATACCTGT
AAGCTCGTAGTTGAATTTCGGGGTCAGTAGGTCGGTCGTGCCAACGGTATGAACTGGCCTCACTGATTCCTCCCTCTTGTAGAACCGTGATGCCATTAACTTGGTGTTGCGGGGAAACAGGACTGTTACTTTGAAAAAATTAGAGTGTTTAAAGCAGGCTAACGCTTGAATACATTAGCATGGAATAATGAAATAGGACGTCGATCTTATTTTGTTGGTTTCTAGGGTTGACGTAATGATTAATAGGGATAGTTGGGTGGAATTCTCGGGTGCCAAGGAACTCCAGTCACTATGCAGTATT
+
CCCCCGGGGGGGFGGGGGGGGGGGGGGGGGGGGGGGGGGDGGGGGGGGGGGGGGG@FGGGGGGGGGGGGGGGGGGGGGGGGGGFGGGGGGGGGGGGGFGGGGGFGGGGFGGGEGGGGGGGGGGGGFGGGGGGGGGGGGGFGGCGGGGGGGFGG9EGFFGGGCGGGGGGGGGGGEGGGGGFGFFGGGFFFGGG?FGG7FGGFG7CCFG@@AFGG9:F8ECFCE9BE@8FGGGFG8E*A7;CD+@EFCFCG=*6A97C5CEGCEFGCFEC*::5=FC*977<FGGECCCDF77+:*:++2*2*
@M03152:184:000000000-AWYW1:1:2107:20276:10201 1:N:0:TATGCAGTATACCTGT
AAGCTCGTAGTTGAATTTCGAACCTGGTCGGGCGGTCTGCCTTACGGTACGTACTGTCTGGCCGGGTTCTACCTCTTGGTGAGCCGGCATGCCCTTAATTGGGTGTGTCGGGGAACCAGGACTTTTACCTTGAGAAAATTAGAGTGTTCAAAGCAGGCCTTTGCCCGAATACATTAGCATGGCATAATAAAATAGGACGTGCGGTTCTATTTTGTTGGTTTCTAGAGTCGCCGTAATGATTAATAGGGATAGTTGGGTGGAATTCTCGGGTGCCAAGGAACTCCCGTCACTATGCAGTATC
+
CCCCCGGGGGEGGGGGGGGGGGGGGGGGGGGGGGGGGGFGGGGGGGGGGGGGGGFFGGGGFFGGGFGGGGGGGGGGGGCGGGGGGGGGGGGGGGGGGFGGGFGGGGGGGGGGGGGGGFFGGGGGGGFFGGGGGGFFFEGGGGDFFGGGGGFGGFGGGGGGGGFCGGGGGGGGGGGGGGGGGGFGFFCECCEFFGFGGFE7<7E7CFEF9CFFGGGF@5EEC9CF7;C@CEGCCEGCFGC9F9+0:CF=6EFGGGG+?CC5/2CFCE?*2:CD=D>7F*)9C?FC*:F8E3>9<*CECFFC*
@M03152:184:000000000-AWYW1:1:2107:14255:10226 1:N:0:TATGCAGTATACCTGT
AAGCTCGTAGTTGAATTTCGGGATCAAATTGTTGGTCGTGCCTTGGTACGTACTGGCATTATTGGTTTCTCCCTTCTGAAGAACCATGATGTCATTAATTTGGTGTCATGGGGAATCAGGACTGTTACTTTGAAAAAATTAGAGTGTTTAAAGCAGGCTCGCGCTTGAATACATTAGCATGGAATAATGAAATAGGACGTTTAATTCTATTTTGTTGGTTTCTAGTATTGACGTAATGATTAATAGGGATAGTTGGGTGGAATTCTCGGGTGCCAAGGAACTCCAGTCACTATGCAGTTTT
+
CCCCCGGGGGGGGGGGGGGGGGGGGGGGGGGGGGGGGGGGGGGGGGGGGGGGGGGGGGGGGGGGGGGGGGGGGGGGGGGGGGGGGGGGGGGGGGGGGGGGGGGGGGGGGGFGGGEGGGGGGGGGGGGGGGGGF?FGGGGGGGGGGGGGGGGGGGGGGGGGGGGGGGGGGGGFGGGFFGGGGGGGGGGGFGGGGG,:FFE5>FFFFGCGGGGGGGGG>FGGGGGCG,?EGFFG>EFFGGFGGGFFF=6668F6ECC68ED7CFG?+<;*57=5CGD7<<FF6FC8<CFDC=79C*:<+<*2*
@M03152:184:000000000-AWYW1:1:2107:23187:10241 1:N:0:TATGCAGTATACCTGT
AAGCTCGTAGTTGAATTTCGGGGTCAGTAGGTCGGTCGTGCCAACGGTATGAACTGGCCTCACTGATTCCTCCCTCTTGTAGAACCGTGATGCCATTAACTTGGTGTTGCGGGGAAACAGGACTGTTACTTTGAAAAAATTGGAGTGTTTAAAGCAGGCTAACGCTTGAATACATTAGCATGGAATAATGAAATAGGACGTCGATCTTATTTTGTTGGTTTCTAGGGTTGACGTAATGATTAATAGGGATAGTTGGGTGGAATTCTCGGGTGCCAAGGAACTACAGTCACTATGCACTATT
+
CCCCCGGGGGGGGGCFCGGGGGCEGGGGGGGGGGDGGCFGGGGGGGGGGGGGGGGFFFGGGFGGGGGGGGGGGGGGGGGGGGGGGG==CFGGGGGGFGGGGFCFGG<FEFGGGGGDGGGGFGGFFCFFGGEFDFGGFFFCFGDGGGGGGGFGFECFGGGGGGFE7FGGGGGGGGGGGFGGGGFFGGF,;=FGCFFE@CFEEGGEFGGGDGGGG?2FGF@FGGBC79:FEEECEC8;C+3>>GCFF>C6*7*7<++<*/*?*<CGFG75C*:<5<7CC3)27C+<?<FFFFC+:*:++0*22
@M03152:184:000000000-AWYW1:1:2107:13611:10291 1:N:0:TATGCAGTATACCTGT
AAGCTCGTAGTTGAATTTCGGATCTGGTTGGGTGGTCCGCCTGACGGCGTGTTTACTGCTTGGCCGGGTCTTGCCTCTTAGTGAACCGGTGTGTTCTCTATTGAATGCATCGGGGAACTGGGACTTTTACCTTGAGAAAATTAGAGTGTTCAAAGCAGGCCTATGCCTGAATACATTAGCATGGAATAATAAAATAGGACGTGTGGTTCTATTTTGTTGGTTTTTAGAACTGCCGTAATGATTAATAGGGATAGTTGGGTGGAATTCTCGGGTGCCAAGGAACTCCAGTCACTATGCAGTT
+
CCCCCGGGGGGGGGGGGGGGGEGGGGGGGGGGGGGGGGGGGGGGGGGGGGGGGGGGGFFGGGGGGGGGGGGGGGGGGGGGGGGGGGGGGGEGGGGGGGGGGGGGEGGGGGGGGGGGGGGGGGGGGGGGGDGGGGGGGFGGGGGGGGGGGGGGGGGGGGGGGGGGFGGGGGGGGGGGGGGGGGGGGFFGCEG;FGGFGGGFGGDFGGGGGGFGGGFC<ECGGGGGGFFGGGGCGF5*:ACEFFFCFGECFGFGG++9C65/88C+:?9@9/=3:CD>FC)9A**<FC?<<?*+<77+20:0*
@M03152:184:000000000-AWYW1:1:2107:3769:10393 1:N:0:TATGCAGTATACCTGT
AAGCTCGTAGTTGAATTTCGGGATCAATACGTCGGTCGTACCTTCGGTACGTACTAACGTTATTGATTTCTCCCTTCTGACGAGCCGTGATGTCATTAATTTGATGTTACGGGAAGTTAGGGCTGTTACTTTGAAAAAATTAGAGTGTTTAAAGCAGGCAATCGCTCGAATACATTAGCATGGAATAATGAAATAGGACGTTCGAACCTATTTTGTTGGTTTCTAGGATCGACGTAATGATTCACAGGTATAGTTGGGTGGAATTCTCGGGTGCCCAGGAACTCCAGGCAATATGCAGTAA
+
CCCC-CFFGGGGGGGGGGGC@@@FGEFGGGCG9:FFEEGGGGGGG?7FGGGGGCGGFGCEFFDFGGGGGGFGGGFFGFGGG,:CEGG6+CFFEFFEGDGGG9E9CCCEEFFGG?CE,FGFFF8,BFGFFDCFA,EFAEF8=AFGDA?CAFGGFCDFGGGGG>8FFCCFGGFGGC9=D<FF9<,,DFEFGG99EFGG:,><**4C7CFGF,><;;B:86,*1:=C@,<EEF5*/::/8CFGF7+++30/+27E+:C9+=;BC599DGFF51****2**7>*0*3++<C**)*300:+0<C**
@M03152:184:000000000-AWYW1:1:2107:12527:10422 1:N:0:TATGCAGTATACCTGT
AAGCTCGTAGTTGAATTTCGGGATCAGTACGCTGGTCGTGCCTTCGGTATGCACTGGTGTCACTGGTTCCTACCTTCTGAAGAACCATCATGCCATTCAGTTGGTGTGGTGGGGAATCAGGACTGTTACTTTGAAAAAATTAGAGTGTTTAAAGCAGGCTCGCGCTTGAATACATTAGCATGGAATAATGAAATAGGACGTTTGACCCTATTTTGTTGGTTTCTAGGATCGACGTAATGATTAATAGGGATAGTTGGGTGGAATTCTCGGGTGCCAAGGAACTCCAGTCACTATGCAGTAT
+
CCCCCGGGDGGGGGGGGGGGGGGGGGGGGGGGGGGGGGGGGGGGGGGGGGGGGGGGGG8FGGFGGGGGGGGGGGGGGGGGGGGGGGGGGGGFGGGGGG9FFGGGGGGGGGGGGGEGGGGGGEEGFGGGGGGGGGGGGGGFGGGGGGGGGGGFGGGGGGDGGGGGGGGGGDFGGGGGGGGFFGGGGGGGGFCFGFGGGGGF7FGGGGGGG?CFFDFGGGGCFGFG@EGGGGE8EEEFEEC++>EAFFFF=6FG+A7+0:=85:+>C=FCEGGCG37:>F@DGCFF86+<CBFGF72<+<CF>
@M03152:184:000000000-AWYW1:1:2107:5549:10469 1:N:0:TATGCAGTATACCTGT
AAGCTCGTAGTTGAATTTCGGGTGCCAAGGAACTCATGATTTATAGGGATAGTTGGGTGGAATTCTCGGGTGCCAAGGAACTCCAGTCACTATGCAGTATCTCGTATGCCGTCTTCTGCTTGAAAAAAAAAAAACTAAGTACCAAAATTTTAATAATCTCCAGCGTATTTAAAAGATTACACTAGCACAGATTAGGACGTCAGTCTCATAAATACACAATAATAGAATGTAGAGTATAAATTAGTACTCATGAATGCACACACATCATGACATGTCAGAGTAACATACTAGTACGTTAGAT
+
CCCCCGFGGGGGGGGGGGGGGGGGGFGGGGGGGGGGGFGDFGGGEFFGFFGGFGGGGGGGGGGGGGGGGGFDGGGGGGGGGGGGGGGGFFGGGGGFGCF,CFFGFDDFGGGC@EFFECFGC<F8F9FGGDDE+++:,:,,,,,5,,,,,,,3,,,33,,7>,,,++8+,,3,,,,@,<,,,:,,33,7,,73,,3,37**6*4,,,,,,,,2,2,3,1*,,2,,,,6,,2,2,,,,12+1+++2+2+++++++4+++++5*3*;*++++2+*+2+***1*3++++++2+**002>*0****
@M03152:184:000000000-AWYW1:1:2107:11020:10479 1:N:0:TATGCAGTATACCTGT
AAGCTCGTAGTTGAATTTCGAACCTGGTCGGGCGGTCTGCCTTACGGTACGTACTGTCTGGCCGGGTTCTACCTCTTGGTGAGCCGGCATGCCCTTAATTGGGTGTGTCGGGGAACCAGGACTTTTACCTTGAGAAAATTAGAGTGTTCAAAGCAGGCCTTTGCCCGGATACATTAGCATGGCATAATAAAATAGGACGTGCGGTTCTATTTTGTTGGTTTCTAGAGTCGCCGTCATGATTAATAGGGATAGTTGGGTGGAATTCTCGGGTGCCAAGGAACTCCAGTCACTATGCAGTATC
+
CCCCCGGGGGGGGGGGGGGGGGGGGGGGGGGGGGGGGGGGGGGGGGGGGGGGGGGFGGGEFGGGGGGGGGGGGGGGGG9FFGGGGGGGGGGGGGGGGGGGCFDFGGGGGGGGGGGGFGGGGGGGGGFGGGGGGGGGGGGGGGGGGGGGGGGGGFGGGGGGGGGGGGGGDEGGGGGGGFGGGGFGGGGFCGGGGGGCFGCF7FGGFGGGGGGGGGGGFFGGG?FGEFEGGGGGGD*;CFE7DFGF?:F*:EC+<FFG5;ECFEFFC<<1*>FG5FGF<<@FEG+<6CFGGFC?F:7C?022*
@M03152:184:000000000-AWYW1:1:2107:10181:10490 1:N:0:TATGCAGTATACCTGT
AAGCTCGTAGTTGAATTTCGGGATCAATACGTCGGTCGTGCCTCGGTACGTACTAACGTCATTGATTTCTCCCTTCTGACGAGCCGTGATGTCATTAATTTGGTGTTACGGGGAGTCAGGACTGTTACTTTGAAAAAATTAGAGTGTTTAAAGCAGGCAATCGCTCGAATACATTAGCATGGAATAATGAAATAGGACGTTCGAACCTATTTTGTTGGTTTCTAGGATCGACGTAATGATTAATAGGGATAGTTGGGTGGAATTCTCGGGTGCCAAGGAACTCCAGTCACTATGCAGTATT
+
CCCCCGGGGGGGGGGGGGGGGGGGGGGGGGGGGGGGGGGGGGGGGGGGGGGGGGGGGGGGGGGGGGGGGGGGGGGGGGGGGGGGGGGGGGGGGGGGGGGGGGGFGGGGGGGGGEDGGGGGGGGGGGGGGGGGGGGGGGGCFFFGGGGGGGGGFGGGGGGGGGFGGGGGGGGGGFCGAFFGGGGGGGGGGGGGGGGGDGGEFFGFGGGGGGGGGGGGGGEFFGGGDFGFGDDGGEC=:F7+79@FGFDFFGGC?FGF*;ECE6+:0<<:C=CDEGDFCCFFFG7<88<<C*:7?D:FCFGG7
@M03152:184:000000000-AWYW1:1:2107:3866:10512 1:N:0:TATGCAGTATACCTGT
AAGCTCGTAGTTGAATTTCGGGATCAATACGTCGGTCGTGCCTCGGTACGTACTAACGTCATTGATTTCTCCATTCTGACGAGCCATGATGTCATTAATTTGGTGTTACGGGGAGTCAGGACTGTTACTTTGAAAAAATTAGAGTGTTTAAAGCAGGCAATCGCTCGAATACATTAGCATGGAATAATGAAATAGGACGCTCGAACCTATTTTGTTGGTTTCTAGGATCGACGTAATGATTAATAGGGATAGTTGGGTGGAATTCTCGGGTGCCACGGAACTCCAGTCACTATGCAGTAGC
+
CCCCBFGGGGGGCFGGGGGGGGEEGFFGGGGGGGGGGGGGGFGDEEGGGGGGFFGGGGGG7EFFFGGGGGGG,CE@FGGGGFGGGFFGGGGGGFGGGGGGFGGGGGGGGGGGC+@FG<FFFF<<FC<FCFGGFF<EGGGGFFGGGFGGGECF<DGGCCFFGFFGFGGGGGGGGGA9ACBFC<:<FGGGD=DC@CDCF?*FBEE*DCFFGG@EFGFGGFEFCFGFG@:<E>**8*3@=CFFGGGFGGFFCCFGEFFG=8*:EF9@CFGGF5FDD4:*)/095F++++33<@*00*20A0:**
@M03152:184:000000000-AWYW1:1:2107:16321:10531 1:N:0:TATGCAGTATACCTGT
AAGCTCGTAGTTGAATTTCGGGGTCAGTAGGTCGGTCGTGCCACTGGTACGTACTGGCTTCACTGATTCCTCCCTCTTGCAGAACCGTGATGCCATTAGTTTGGTGTTGCGGGGAAACAGGACTGTTACTTTGAAAAAATTAGAGTGTTTAAAGCAGGCTAACGCTTGAATACATTAGCATGGAATAATGAAATAGGACGTTGATCTTATTTTGTTGGTTTCTAGGATTGACGTAATGATTAATAGGGATAGTTGGGTGGAATTCTCGGGTGCCAAGGAACTCCAGTCACTATGCAGTATC
+
CCCCCGGGGGGGGGGGGGGGGGGGGGGFGGGGGGGGGGGGGGGGGGGGGGGGGGGGGGGGGGGGGGGGGGGGGGGGGGGGGGGGGGGGGGGGGGGGGGGGGGGGGGGGGGGGGGGGGGGGGGGGGGGGGGGGGGGGGGGGFGGGGGGGGGGGGGGGGGGGGGGGGGGGFGGGGGGGGGGGGGGGGGGGGGGFGGGGGGGGGFFFFGGGGFGGGFGGGGGGGCGGGF?FGGGGGECEF?+@FG?CFGGFFGG7EGCFCGGGGFCGFGGEF=F3CGFFCD@F6FEFFGGFGB>CFG7C9CC7*
@M03152:184:000000000-AWYW1:1:2107:16862:10582 1:N:0:TATGCAGTATACCTGT
AAGCTCGTAGTTGAATTTCGGGATTAATTTATTGGTCGTGCAATCGTACGTACTGGTATTATTGATTCCTACCTTCTGACGAACCATGATGTCATTAATTTGGTGTTATGGGGAATCAGGACTGTTACTTTGAAAAAATTAGAGTGTTTAAAGCAGGCTCACGCTTGAATACATTAGCATGGAATAACGAAATAGGACGTTTTATTCTATTTTGTTGGTTTCTAGGATTGACGTAATGATTAATAGTGATAGTTGGTTGGAATTCTCGGGTGCCAAGGAACTCCCGTCATTATGAATTATT
+
CCCCCEC@FFCGGGGFGFFFGEGGGFGGGFFFF9<FGGGFE6F@AFFGDGDEFGGGG9EDEFGG<FEG@EE<<<F<FD<9C7CCG8FEDFGD<9FFGEFA<EGGGGGFFFGFGEFFCGGGFFE<,CEFGF,C<<FFGGGGGGG9,?ECC,5C,,B,=EFGCAFDCED,5,<F<CAFCGGGGGFGFD,@CEEGG=E8CD<3+@+88@BD5@EGGG@3D5CGGFG9=DEAFGGD>C:,*5,,B;DF7+,=:=D?E9A8*4B@,6CCFGG*:C;)5*3**1)9=69@:**1:);9?*0++320*
@M03152:184:000000000-AWYW1:1:2107:8158:10611 1:N:0:TATGCAGTATACCTGT
AAGCTCGTAGTTGAATTTCGGGATTAATTTATTGGTCGTGCAATCGTACGTACTGGTATTATTGATTCCTACCTTCTGACGAACCATGATGTCATTAATTTGGTGTCTTGGGGAATCAGGACTGTTACTTTGAAAAAATTAGAGTGTTTAAAGCAGGCTCACGCTTGAATACATTAGCATGGAATAACGAAATAGGACGTTTGATTCTATTTTGTTGGTTTCTAGGATCGACGTAATGATTAATAGGGATAGTTGGGTGGAATTCTCGGGTGCCAAGGAACTACAGTCACTATGACGTATC
+
CCCCCGGCFGGFFFDGGGGFEGGGGGGGGGGGGGGGGGGGGGGGGGGGGGGGGGGGGGGGGGGGFGGGGGGGFGGGGGGGGGGGGGGGGGGGGCEEFEGFGGGGGGGGFEGGDCFGG9EEFGFGGGGGGGFGGGGGACFFGGDGGCFCFDGFFGGGGGGGFGGGGGGGGGGGGFFFGG;FGFCGGGGGG7@FFGGFFFEFFCE9FGGGGGAFFGGGGCCGGFFEF9DCEGE5:CF,=ECC7=FGFGFFF:6CFGGG*=CGGGGF7FGE*==)19CGCD)9C6+0<8<9?*7+2**+1:<7*
@M03152:184:000000000-AWYW1:1:2107:17271:10616 1:N:0:TATGCAGTATACCTGT
AAGCTCGTAGTTGAATTTCGGACCTGGCTGGGTGGTCTTGCCGAAAGGTAAGCACTGCTCCGGTCGGGTCTTTCCTTCTGGGGAACCAGTGTGCTCTTAATTGGGTGCGCTGGGGATCCAGGACTTTTACTTTGAAAAAATTAGAGTGTTTAAAGCAGGACTACGCTTGAATACATTAGCATGGAATAATAGAATAGGACTTTGGTTCTATTTTGTTGGTTTCTAGGACCGAAGTAATGATTAATATGGATAGTTGGTTGGAATTTTCGGGTGCCAAGGAATTCAAGTCAATATTAATTGT
+
AAACCFFGD@FGGGGGGGGGEGG:FC<FFGGDFGGGGGGGGGGFCGG8FGFGFFGGGFGGGG7FF7@FFEGFGGGGGGGGGGGGGGGGGFFGGF,,C?E?FEGFFGGGGE:CEBF@FECFGCEGFGFGGCGGGGCEFDG7>AFEFFEFFGGGGCF,,,@+@FDFGGGC<F,<,,@3@FFFF;C,3@D@FCCEFCCF,,,,53,7,@F9;,@,,@@F,,6C5C,,5CCEG58***/+3<<;@+1++:+<++2++11+>*38*++<7+++***1**029F)*:++++2+2+1*+0**30+*0*
@M03152:184:000000000-AWYW1:1:2107:12674:10690 1:N:0:TATGCAGTATACCTGT
AAGCTCGTAGTTGAGTTTCGGGACTAACAGGTTGGTCGCGCCTTCGGTGTGTACTGGTCTAGTTGGTTTCTCCCTTCTGACGAACCACGATGTCATTAATTTGGTGTCGTGGGAAATCAGGACTGTTACTTTGAAAAAATTAGAGTGTTTAAAGCAAGCGATAGCTTGAATACATTAGCATGGAATAATGAAATAGGACGTTTGATCCTATTTTGTTGGTTTCTAGGATCGACGTAATGATTAATAGGGATAGTTGGGTGGAATTCTCGGGTGCCAAGGAACTCCAGTCACTATGCAGTAT
+
CCCCCGGGGGGGGG8FGGGGGGGGGGGGGGGFGGGGGGGGGGGGGGGGGGGGGGGGGGGGGGGGGGGGGFGGGGGGGFGGGGGGGGGGGGGFFGGGGFGFGGGGGGGGGGEGG8FGGGGGGG?AEGGFGGGGGGGGGGGGFGFFGCFGGGFFDDADFGFGGGGGEFADFFGGCGGGGGFGGGGGGGGFCCFD<BCFGGGEEFFF,FEGGGGGG9@GGGFGGC;CDGGDF?*=C8EF;CGC7;C@?FGGFCFFGGGG6C>EGG9F4+:C55=DCC4*9CFCC*+++3+C+9C+9C7F97::*
@M03152:184:000000000-AWYW1:1:2107:17463:10725 1:N:0:TATGCAGTATACCTGT
AAGCTCGTAGTTGAATTTCGAACCTGGTCGGGCGGTCTGCCTTACGGTACGTACTGTCTGGCCGGGTTCTACCTCTTGGTGAGCCGGCATGCCCTTAATTGGGTGTGTCGGGGAACCAGGACTTTTACCTTGAGAAAATTAGAGTGTTCAAAGCAGGCCTTTGCCCGAATACATTAGCATGGCATAATAAAATAGGACGTGCGGTTCTATTTTGTTGGTTTCTAGAGTCGCCGTACTGATTAATAGGGATAGTTGGGTGGAATTCTCGGGTGCCAAGGAACTCCAGTCACTATGCAGTATC
+
CCCCCGGGGGGGGGGGGGGGGGGGGGGGGGGGGGGGGGGGGGGGGGGGGGGGGGGGGGGGGGGGGGGGGGGGGCGGGGGGGGGGGGGGGGGGFGFGGGGGGGGEGGGGGGGDGGGGGGGGGGGGGGGGGGGGGGGGGGGGGGGGGGFGGGGGGFGGGGEGCGGFGGGGGGFEGGGGD?FFF>FEFGGGFGGCCFGFCFGFGGGDFGGGGFGGGGGGGGGGGCFEGFCFGG>8EEE88E0<7CCGGGGG6EFGGGFCEEECCFG?>FCEFGC5>5:74C5C=+280<@+0673<::C:A*0*
@M03152:184:000000000-AWYW1:1:2107:19723:10752 1:N:0:TATGCAGTATACCTGT
AAGCTCGTAGTTGAATTTCGGGGTCAGTAGGTCGGTCGTGCCAACGGTATGAACTGGTCTCACTGATTCCTCCCTCTTGTAGAACCGTGATGCCATTAACTTGGTGTTGCGGGGAAACAGGACTGTTACTTTGAAAAAATTAGAGTGTTTAAAGCAGGCTAACGCTTGAATACATTAGCATGGAATAATGAAATAGGACGTCGATCTTATTTTGTTGGTTTCTAGGGTTGACGTAATGATTAATAGGGATAGTTGGGTGGAATTCTCGGGTGCCAAGGAACTCCAGTCACTATGCAGTATC
+
CCCCCGGGGGGGGGGGGGGGGGGGGGGGGGGGGGGGGGGGGGGGGGGGGGGGGGGFFGGGGGGGGGGGGGGGGGGGGGGGGGGGGGGGGGGGGGGGGGGGGGGCGGGGGGGGGGGGGGGGGGGFGGGGGGGGFGGGGFGGGGGGGGGGGGGGGGGGGGGGGGGGGGGGGGGGGGGGGGGGGGGGGGGGGFCFGGFFFGGGGGGCCCFGGGGGGGGGFFGGGGGGGGGGGCCGCCFD*:EGGGGGDGCC6FF+@FCCGGGGFFFGGG78**:D=CCCC*7CEFGGFGGFGFGCG>C:EFG7*
@M03152:184:000000000-AWYW1:1:2107:4317:10813 1:N:0:TATGCAGTATACCTGT
AAGCTCGTAGTTGAATTTCGGGATCAATGCGTCGGTCGTGCCTTCGGTACGTACTAGCGTCATCGATTCCTCCCTTCTGAAGAACCGTGATGTCATTAATTTGGTGTTACGGGGAATCAGGACTGTCACCTTGAAAAAATTAGAGTGTTTAAAGCAGGCTAACGCTTGAATACATTAGCATGGAATAATGAAATAGGACGTTCGAACCTATTTTGTTGGTTTCTAGGATCGACGTAATGATTACTAGGGATAGTTGGGTGGAATTATCGGGTGCCAAGGAACTCCAGTCAATATGCAGTAA
+
CCCC?FFGGGGGGGGGGGGGGGGGGGGGGGGGGGGGGGGGGCFGGGGGGGGGGCGGGGGGGGFGGGGFFGGGGGGGGFGGGFGGGCFEEFGGGGFGGGFGEAFFFFGGGFFGGGGGGGGGG8=EGG95CFFGGGGGFFGGGGGAFADDGFGGGGGGGCGGFGGGGGGGGCFFGG=@FCGGGGGGGGGGGGGGGGFGCFG>3D>FFGDE7@FFGE9F7,788E@?CF<:B:CGCE**//+1;EC+11+=*AFFE+++A81??8+<D+2<C559:1**9754**2<+0<<+/*3+2*++<7>*
@M03152:184:000000000-AWYW1:1:2107:5213:10884 1:N:0:TATGCAGTATACCTGT
[truncated: 32,532,718 more chars]
