# Supplementary material for: Species diversity and drivers of arbuscular mycorrhizal fungal communities in a semi-arid mountain in China
Source: PeerJ. 2017 Dec 8;5:e4155. doi: 10.7717/peerj.4155 (PMC5724403; doi:10.7717/peerj.4155)
Supplement: Supplemental Information 8 [file peerj-05-4155-s011.zip]

Archive with 2 entries (2 files):
- HQL08_R2.fastq
- HQL08_R1.fastq
