# Supplementary material for: Species diversity and drivers of arbuscular mycorrhizal fungal communities in a semi-arid mountain in China
Source: PeerJ. 2017 Dec 8;5:e4155. doi: 10.7717/peerj.4155 (PMC5724403; doi:10.7717/peerj.4155)
Supplement: Supplemental Information 8 [file peerj-05-4155-s011.zip › HQL08_R2.fastq]

@M03152:184:000000000-AWYW1:1:2106:19555:1849 2:N:0:TACTCCTTATACCTGT
CCCAACTATCCCTATTAATCATTACGTCGATCCTAGAAACCAACAAAATAGAATCAAACGTCCTATTTCGTTATTCCATGCTAATGTATTCAAGCGTGAGCCTGCTTTAAACACTCTAATTTTTTCAAAGTAACAGTCCTGATTCCCCAAGACACCAAATTAATGACATCATGGTTCGTCAGAAGGTAGAAATCAATAATACCAGTACGTACAATAGCACTACCAATAAATTGATCCCGAAATTCAACTACGAGCTTAGATCGGACGAGCGTCGTGTACGCACAGAACAGTCTTGTGTATT
+
CCCCCGGGGGGGG9FFFGGGAFGGGGGGGGGGGGGGGGGGFGCGFGGGGGGF<FGGF9FGFGCGGGFGGGGG7EGGGCEFGFCGGGGFGGFCEADGG7CF?EFFGGCGGG9FFFGGGFGFFGFGCD<,9,EFCFEDFGGGFCFFEFGCG7FCG?FGGF?GGGGDECDFFFFFD,AFG8CGFE,>8>ECFG8DAFF?F+@==F6D8DFF>DCFDFG59?7:*:A@EEBA8@EF6D02=)0)@=FC8C*4:*;)/*/-)**1**//-(,(,33((.,(,))/(.().9,,((),.3)*/,*))
@M03152:184:000000000-AWYW1:1:2106:23170:1982 2:N:0:TACTCCTTATACCTGT
CCCAACTATCCCTATTAATCATTACGTCAATCCTAGAAACCAACAAAATAGGATCGAACGTCCTATTTCATTATTCCATGCTAATGTATTCAAGCGTTAGCCTGCTTTAAACACTCTAATTTTTTCAAAGTAACAGTCCAGATTCCTCGCAACACCAAATTAATGGCATTACGGCTCATTAGGAAGGAGGAATCAGTGAGACCAGTACAGACCAGAGGCATGACCAACCTACTAACCCCGAAATTAAACTACGAGCTTAGATCGGAAGAGGGTCGAGGAGGGAAAGAACAGGTGTGGGAAG
+
CCCCC;CCEGFGGG?FFGGF9,FGGFGGG>EGGGFEF9EFFAF@FCFGGGGGEFFFGGGGGCFGGGGGGGGGGGGG,EFCFEEF,CECFFFGGGFG,,8@9EGFAFGG,AEADEBFFEEFG<FDGCFFF9FFFAF9E=,C8FEFDEFGG8CGECF6DFGGGGFGGGC8DDG,=++68=D,?3EBCG88=>EF8DFFE?ADFC8DFAA+<+:C7C6:FFF>@)0):=@*9*:6496C*5;)/-?5+*9A3++)/7/85.))1))((/(.8((/(/3(6)(,45<)().2(.(,)+.8)1*(,
@M03152:184:000000000-AWYW1:1:2106:14338:2071 2:N:0:TACTCCTTATACCTGT
CCCAACTATCCCTATTAATCATTACGTCGATCCTAGAAACCAACAAAATAGAATCAAACGTCCTATTCCGTTATTCCATGCTAATGTATTCAAGCGTGAGCCTGCTTTAAACACTCTAATTTTTTCAAAGTAACAGTCCTGATTCCCTATAACACCAAATTAATGGCATTATAGTTCGTCAGAAAGGGGAAACCGATTATACCAGTACGTACAAAAGCACGACCAATAAGCCGGTCACGAAATTCAACTACGAGCTTAGATCGGAAGAGCGTCGGGTAGGGAAAGAAAAAGAAGGATTAGA
+
CCCCCGGGGGGGGGGGGGGGGGGGGGGGGGGGGGGGGGGGGGGGGGGGGGGGGGGGGGGGGGGGGGGGGGGGGGGGGGGGGGGGGGGGGGGGGGGGGCFFGGGGGGGGGGGGGGGGGGGGGGGGGGGGGAFFGGGGGGGGGCFGGGGGGGGGFEECGFFGFGGGGGGGGFGGGFFFGDDGF69DDGGGGGGGF?EGGGGFGGGE?FFGCFGFGGGF6A@5?AABA@BFFF3F>@07)7?9DFFFABEFFGA@FG).)98<5<613((/,(..,((,..38?F2.(7(((((((0.)*)*.)
@M03152:184:000000000-AWYW1:1:2106:18085:2099 2:N:0:TACTCCTTATACCTGT
AGACGTCAATTCATTTGAGTTTCACCGTTGCCGGCGTACTCCCCAGGTGGAATACTTAATGCTTTCGCTTGGCCGCTTACTGTATATCGCAAACAGCGAGTATTCATCGTTTACTGTGTGGACTACCAGGGTATCTAATACGGTTTGATACCAACACTTTCGAGCATCAGTGTCAGTTTGAGTCCAGTGAGCTGCCTTCGCAATCGGAGTTCTTCGTGATCTCTAAGCATTTCACCGCTACAACATGGATACCGTCCAGCTCTAATGTACTCAGGCATCACAGTAACAACGGCAACTAGAC
+
6@--8,868FAFC<F,C<D<C,;CEFGGDCF<@BEB6+@F<,66EFGG,@,@9@<@C9E<<,CC,,6,,CF,CFGG:,86ACF,CFDCF77+@,C,,@+4@FGCEFAEFDEF7:,5A,AAFFEFBAF,A=B8<A?<EEC,@+@,>FC99;F=,8>=BDFG,@FG+C,,8=2:CF+,5,+,58@EC@7@,738,3,:,55:***),*3;/932+5,*2)(;+1+*94?)0:*+11**)()(.)*6A)().:+//*)/)()(//))))-66)6)4)(4()()4/)*)*))-,(((2())(*))
@M03152:184:000000000-AWYW1:1:2106:9480:2504 2:N:0:TACTCCTTATACCTGT
CCCAACTATCCCTATTAATCATTACGTCAATCCTAGAAACCAACAAAATAGGATCGAACGTCCTATTTCATTATTCCATGCTAATGTATTCAAGCGTTAGCCTGCTTTAAACACTCTAATTTTTTCAAAGTAACAGTCCAGATTCCTCGCAACACCAAATTAATGGCATTACGGCTCATCAGGAAGGAGGAATCAGTGAGACCAGTACATACCAGAGGCATGACCAACCTACTAACCACGAAATTCACATACTAGCGTAGATCGGACAGGTGGCGTGGAGGGAAAGACGATGTATGGGAGA
+
98CCCDFGGGGGFAFGGGGGGGGGGGGGGGGGGGDFGGAFCE<7DFGGGGGGGFGFGGEEDFCGGGGGAFFFFGGG9CFCEGCFGFFF9CEFFGFEE@FGGFC8E<<9?EFGGG9A<EDFGGCGG8AFDC<FGFGGGC=FEGGDG,@EEEDC7EFGDGC9CFFGEFGG7FG8D@CCCFCAFFGGF>C,66+6@9D@==952+6=:FFDD7C+=;EFF:)<*8C))11<9*:?4CE3;.*:9:A):11+*107*+4()/(-6996126((,)/((64()/37E1715(,(((,(+)1),*-(
@M03152:184:000000000-AWYW1:1:2106:24311:2589 2:N:0:TACTCCTTATACCTGT
CCCAACTATCCCTATTAATCATTACGTCAATCCTAGAAACCAACCAAATAGGATCGAACGTCCTATTTCATTCTTCCATGCTAATGTATTCAAGCGCGAGCCTGCTTTAAAAACTCTAATTTTTTCAAAGTAACAGTCATGATTTCCCGCCACCCCAAATTAATGACATGACGGTTCGTCAGACGGTAGGAACAAGTAACACCAGTACATACCAAGGCACGACACGAGTACTGCTCCCGACACTCAACTACGAGCTTAGACCGGACGACAGTCGTGTAGGGAAAGAAAAGGTACGATAAGC
+
66ACCFFFF96=C,;EEFFEFGGAFG<F,6FFGGGG@<A8F<CE,6DFGGGGC9C@,CC@C@:C@EG<,6FG,,@DF<E,,96E@@F,CD9E<,C:E7FF7CF,AACAE9A5,@F,A??FGGGGDFB@E,:,,5C<=F>F9=,CCFFF>7@6C,@BE6,EC,==,@FEG??FECDCC7DGGGG@++83:E9>F6C79=@6,9*)4@ACF+BFF*2***:A>4?)(6(0/68+++*+)/32)6)/..65<067,*)./)7>))-(-(-2(-4<3,(-45-)44(),70((((.-+())(*))
@M03152:184:000000000-AWYW1:1:2106:22852:2630 2:N:0:TACTCCTTATACCTGT
CCCAACTATCCCTATTAATCATTACGTCGATCCTAGAAACCAACAAAATAGAATCAAACGTCCTATTTCATTATTCCATGCTAATGTATTCAAGCGTGAGCCTGCTTTAAACACTCTAATTTTTTCAAAGTAACAGTCCTGATTTCCCACAACACCAAATAAATGACATCATGGTTCGTCAGAAGGGAGAAACTAACAATACCAGTACGTACCGAGGCACGACCGACATGATGGTCCCGAAATTCAACTACGAGCCTAGAACGGAAGAGCGTCGTGGAGGGGAAGAACCGTAAGTTGAGTA
+
CCCCCGGGGGGGGGGGGGGGGGGGGGGGGGGGDGGGGGGGGGGGGGGGGGGGGGGGDGGGFFCGGGGGGGCFGGGGGGGGGGGGGGGGGGFGGGGG:FFGGGGGGGGGGGFGGGGGGGGGGGGGGGGGGGGGGGGGGFGGGGGGGGGGGGEGGGGGGGG9EGDGFGGGGGGFGGGFG>DGGCCF?8CFE8@FGFGG6=EDFG85@DD7=@+5:71**<=A?@*==2@FFF@8+28B/97565.7+19AC6;<FG:1A)(/)7((/817:?1,21((-54<6)4B6)81((-(-*)*0)0))
@M03152:184:000000000-AWYW1:1:2106:15037:2805 2:N:0:TACTCCTTATACCTGT
CCCAACTATCCCTATTAATCATTACGTCAACCCTAGAAACCAACAAAATAAGATCGACGTCCTATTTCATTATTCCATGCTAATGTATTCAAGCGTTAGCCTGCTTTAAACACTCTAATTTTTTCAAAGTAACAGTCCTGTTTCCCCGCAACACCAAGTTAATGGCATCACGGTTCTACAAGAGGGAGGAATCAGTGAGACCAGTTCATACCGTTGGCACGACCGACCTACTGACCCCGAAATTCAACTACGAGCTTAGATCGGAAGAGCGTCGTGTAGGGAATGAAAAGGTATGGGTATA
+
CC@CCGGGGGGGGGFGFGGGDFFGGGGGGGGGGGDGGGGGFGGCGFGGGGGGFGGG@CFBF:FGECFDFGGCFF9<EGGDFEAFGGGFCFCFGG7BFCCAEFGG8<FGFGGG<AFCGCFGGGCG<E?@<FCDFFGFGFFFFGGGGEBEEEGGCG=>CFFGG;C=EGD8DDFEGGGDFFG,83?D6E8CGEECFFGFCC,?2;DCAC<FGFFFC9E9?F@F5=>@>A@E>==4*1.0A29(:()9@F3;?G6813;6A)))/)(3,802((,(-3-48)6)-)4))*-)).().+()0(*))
@M03152:184:000000000-AWYW1:1:2106:18672:2903 2:N:0:TACTCCTTATACCTGT
CCCAACTATCCCTATTAATCATTACGTCGATCCTAGAAACCAACAAAATAGGTTCGAACGTCCTATTTCATTATTCCATGCTAATGTATTCGAGCGATTGCCTGCTTTAAACACTCTAATTTTTTCAAAGTAACAGTCCTAACTCCCCGTAACACCAAATTAATGACATCACGATTTGTTAGAAGGGAGAAATCAATAACGTTAGTACGTACCAAGGCACGACCGACGTATTGATCCCGAAATTCAACTACAAGCTTAGATCGGAAGAGAGTCGTGTAGGGAATGCAAAGCAAGGTGAGGA
+
@BC9BFGGGGDGD9FGFGGGGGGGGGGGEEGGGGGGGGGGFGEGGGFFCEGCFEFGEG8F,FEEFGGGGFFFGFCFGGFF8FGGFGG9FFFGGGDDEGDFGAFFGCF9FCFEFGGGFB?FFGGGFGFGG9EFGFFGGGCGGGDGGGGEEEG6CFFGGGFGGGEGG8E8EF+,1++3=B?,?8E=DFEC68DEDDF9FGF57+:8EAFGDCGG>CC><>DF55>-)/)2):4FF:9DFD4(895);A?65CA)/94;A)37)7600;;@1(,.564::FD>85())*.).3(((*(*))*()
@M03152:184:000000000-AWYW1:1:2106:7272:3158 2:N:0:TACTCCTTATACCTGT
CCCAACTATCCCTATTAATCATTACGGCGACTCTAGAAACCAACAAAATAGAACCGCGCGTCCTATTTTATTATTCCATGCTAATGTATTCAGGCATAGGCATGCTTTGAACACCCTAATTTTCTCAAGGTAAAGGTCCTGGTTCCCCGACGCACACCAACGAAGGGCACGCCGGCTCACCACGATGTAAGGCCCGCCCACACAGTACGTGCCGTTAGGCAGAACGCACGGCTCGACCCGAAATTCAACTCCGAGCTTAGGCCTGAAGAGCGCCGATTAGTGACAGAACAGGTATGCTTAG
+
<CCCC@FFGFCFFFGGGGGGGGFGGGGGGGGGGGGGFGGGGGGGGFGGGFFGGFGD@E7B@CCEGGGGGFEGDFDFGGGGFAF<FA?<,<?DCG@FGFG=F,,EEA?,C<EDFG:BD8FGFF9FFEAA@F,,9E<?EEFFFCB,4=E8>EGGGDC>B>FDEC8>C8@EGC+:CE>57B?<FC=>C5>@CF,>,8?5=C8)*//65*+2C)*1:3*)8=;;6,.(/33)8B,<)*-)0770<(7(11)14**.(95()54.)(.)-())),.(---(()(,)16*)12)(4,3.9)0*)*.)
@M03152:184:000000000-AWYW1:1:2106:7408:3161 2:N:0:TACTCCTTATACCTGT
CCCAACTATCCCTATTAATCATTACGTCGATCCTAGGAACCAACAAAATAGGTTCGAACGTCCTATTTCATTATTCCATGCCAATGTATTCGAGCGATTGCCTGCTTTAAACACTCTAATTTTTTCAAAGTAACAGTCCTGACTCCCCGTAACACCAAACTAATGACATCACGGATCGTCAGAAGGGAGAAATCAATGACGTTAGTACGTAACGAGGCATGACCGCCGAATTGATCCCGAAATTTAACTACGAGCTTAGACCGGCAGAGCGGTGCGCAGGTCACGGAAGGTAAACTGTAAA
+
CCCCC,EFAF<FFCECEFFFAFFGGGGGDGEGG<EFEGGGGFGGGGGGGFGGC<ECDFD@9<FFD9CFEF9FGFGG,C,CEFFAFA@,,C,EFF7FE8FG9C<AFEFAEGGFGGGCFEDGFGDECFFFGFC,F,C,EFGG9,@CE8FECCCEE;EEGFFFGGFFA,AFCFGGG++=DC=FDCFFDFCB+3DFC;A,7?,:>?CD91B=C9**3****3-*/>>2)(())2(//:?@+:97)2;)+17+.;672:).=6)-))-(((,-,(,((((((0-7,)./()((((.).+)**.:))
@M03152:184:000000000-AWYW1:1:2106:14171:3209 2:N:0:TACTCCTTATACCTGT
CCCAACTATCCCTATTAATCATTACGTCAACCCTAGAAACCAACAAAATAAGATCGACGTCCTATTTCATTATTCCATGCTAATGTATTCAAGCGTTAGCCTGCTTTAAACACTCTAATTTTTTCAAAGTAACAGTCCTGTTTCCCCGCAACACCAAGTTAATGGCATCACGGTTCTACAAGAGGGAGGAATCAGTGAGGCCAGTTCATACCGTTGGCACGACCGACCTACTGACCCCGAAATTCAACTACGAGATTAGATCGGAAGAGCGTCGTGTAGGGAAAGAACAGGTAAGTATAGA
+
CCCCCGGGGGGGGGGGGGGGGGGGGGGGGGAGGGGGGGGGGGGGGGGGGGFGGGGGGGGC@FGDAFGFFFFEFGGGGG9F@EFGGFG,FDGCGGGGDEGGG9AFFGGGFFGGGFGFFEFGGGGG8<?,<FFGCCFAEEC9EFFA,FFDGEGGGD:BFFFEGGGCCEGC8DGEGG>EF9=9FCFDFE@:EGGD=E@,=D9AGD0:9C79++=7DC7@*906@7B9@52?56@FFG29A@/,;@)93+1;5CF63/)/:3).))(32:(,412-(4(23;))-)10(7.(,44.<+4@*)*))
@M03152:184:000000000-AWYW1:1:2106:7555:3284 2:N:0:TACTCCTTATACCTGT
GCAAATCGGGTAACGAGTTTGAGTATGAAGGTTCCCGGGCTACCCTGCCCGCCGCATGGTAAAATACTCCTAATGGCGGCCCATTGTATATGGATAATTGTGCGTATCTATAAGCTACACACCGGACAACCAGCATGTCTAATCACCTTTTGTAATGTCGAGTTACCGCTGGTGCTATACTACCGTTTCTTTACGCAGCTTTATTTGACACTGATCTGAGTGTACCTATAGCTCTTCATGATTGCGCTGTATATTCTGCCAGCCTGTGCAGTCTTACATTTCGCTATCAGCATCCTAACTC
+
----8<,6-+C6,;,,76,;,66,C<,<;,,;,,,,,6++7,,;,6,6;,86+++68,,9,9,6,:,,,:,,<C@9,+87@+8,,,5<,,,<E,5,,,,,:,,868=A,,,,,,,,9,99<?+=:=++A4+@B,<,,7CFD,::,,8,,,,,6387@>=,++,5E,9+3+++,,+,+,+723=,0**,,,5,,54****/,2+*,++12868C*,44+*44*+***)+++)1+3)*+)+)+)3)*)(.(2+.)++)3)./).(((()))).)(6)-6*)--*(0()(()))))3(**.06)
@M03152:184:000000000-AWYW1:1:2106:21681:3308 2:N:0:TACTCCTTATACCTGT
CCCAACTATCCCTATTAATCATTACGTCAATCCTAGAAACCAACAAAATAGAATTAACGTCCTATTTCATTCTTCCATGCTAATGTATTCAAGCGCGAGCCTGCTTTAAACACTCTAATTTTTTCAAGGTAACAGTCCTGATTTCCCACCACACCAAATTAATGGCATGATGGTTCTTCAGAAGGGCGGAACCAGTGACACCAGTACATACCGGCGGCATGACCAGCGTACTGATCCCGAAATTCAACACGATCTTAGAGCGGACGAGCGTCGTGTAGGGAGAGAACAGAGATGGTGATGT
+
CC9AC;EFFFGGGDGFCGGCFAFEGDGGGEGFGFEF9E9FFFGE@EDF9FAF<FGGGFGGGEFFF<FF99C,CFF,<@FF,,9,@EECEGFGG9@:F7FEGGFCGDEGAF<<E9FFC,AFGGFF,A?ECE<EFGF<E:E<9FFGGCEFGB8FCE+4>,EF,@C8EC8F=D=DEG8,6E9,+,3>8++6CDCC8C,@9+@+@*@)<=AC;@7*;9*:64(2)743)(3)8>0>A7)333D<FB)667<42*)3(9))9)).6669(1(42911(2834/2:4),500)2(((,-+)/75C).
@M03152:184:000000000-AWYW1:1:2106:25480:3331 2:N:0:TACTCCTTATACCTGT
CCCAACTATCCCTATTAATCATTACGTCGATCCTAGAAACCAACAAAATAGGGTCAAACGTCCTATTTCATTATTCCATGCTAATGTATTCAAGCGCGAGCCTGCTTTAAACACTCTAATTTTTTCAAAGTAACAGTCCTGATTCCCCGCCACACCAACTTAATGACATGACGGTTCTTCAGAAGGGAGAAGCCAGTGCCACCAGTGCATACTGAAGGCACGACCAGCGTACTGATCTCGAAATTCAACTACGAGCTTAGATCGGAAGAGCGTCGTGTAGGGAAAGCACAGGATAGGTGCA
+
CCCCCGGFEF,CFFFGFF9FDFGGGGGGEGGGEGEGDGGGGGFGG8FGGFGGGFFGCF9CCFGGGGGGGGGG9EGDCC<EFEF9CEFFFFCC<FFGGCGGG>EFG8,EF9EFFFGGG<EFDGGGGGG,E<EFFAF9ECFGDFC=EEEB8@EGECGDCGGFEFGFGGA,?A?EEGCGDGGGCFG;D@E8+@<>6FC,@+,4@:?@59*<;F+*+5;C5C5*;<D947B?;B2?4=@D6<F=)7?8:=EC9@))393(8();<3<((/((6602,(-((0(.57().<(,340.33)/9)*))
@M03152:184:000000000-AWYW1:1:2106:13372:3362 2:N:0:TACTCCTTATACCTGT
CCCAACTATCCCTATTAATCATTACGTCAACCCTAGAAACCAACAAAATAAGATCGACGTCCTATTTCATTATTCCATGCTAATGTATTCAAGCGTTAGCCTGCTTTAAACACTCTAATTTTTTCAAAGTAACAGTCCTGTTTCCCGGCAACACCAAGTTAATGGCATCACGGTTCTACACGATGGATGAATCAGTGAGACAAGTTCATAACAGTGGAACGACAGAACAACTAACCCCGAAATTCAACTACGAGCTTGACTCGGCAGAGGGACGCGCAGGAAAATACAAGTCATGGTTGAA
+
-BCCC,CFAEGGFFGGGGCFFGGGGGGGDFDGDGGGGCFG8F@;FG8<6CAFCG9<,6@F77FFG9<E<FAACFGFGEF<BFD<@FF9C6EFA@B,6C:F@FA8B?F,5E?,<?,:EFFGGFFDA@EF9EFF9FAB,,,,9E;;E=++4@@+EEC6E8=;=,E8,=DFFC=@=+++?,+7++++0+,36,===B9=2=,?9675<+=C+++3++2+***3:)<))1)**/-/**)4;)*88(2*1=*=56;/9<5293,).918((((,(((/--((03(()().=)2.8)))36**-*(-
@M03152:184:000000000-AWYW1:1:2106:17538:3371 2:N:0:TACTCCTTATACCTGT
CCCAACTATCCCTATTAATCATTGCTTCGGATTCTGAAAACCAACAAAATAGAACTGAAGCCCTATTTCATTATTCCATGCTAATGTATTCAAGCGTACGCTTGCTTTAAACACTCTAATTTTTTCAAAGTAAACGTCCTGGTTCGGCCGCCGAGCCCAGTTAAGGGCCGACGTTCCCCCAGAAAGAGGTGGTCCGAAAACCGGCAGTACAGACCTTGCGGCCGACCGCCGTTGGGCCACCGCAGTCCAACTACGAGCTTAGATCGGCAGAGCTTCGCGTAGGGAAAGGACCGGGATGTGT
+
CCCCCGGGGGGGGGGGFGGGGGGGGGGGGGGGGGGGGGFGGGGGGGGGGGGGGGGGGFGGGGGGGGGGGGGGGGGGCEFFGGGGGGGGGGGGGFGEEFGCG:FFGFGGGGGGGGGGGGCFGGGGGGGGGGGFG,,@F7CGGGGGFG>F7BEBC+>CBF=?FGFFCGDGDGGCEGGGGGGGDGFFF?ECCGGGCFGGD*:?FGG25)52C4=+:97AAA(552:1907>5B>55C?/08*(73)-)0(0-*910*)(0444>2-.::?9912,.)()-)(-(0(04),.((.(,2(0),*).
@M03152:184:000000000-AWYW1:1:2106:21962:3446 2:N:0:TACTCCTTATACCTGT
CCCAACTATCCCTATTAATCATTACGGCGACTCTAGAAACCAACAAAATAGAACCGCACGTCCTATTTTATTATGCCATGCTAATGTATTCGGGCAAAGGCCTGCTTTGAACACTCTAATTTTCTCAAGGTAAAAGTCCTGGTTCCCCGACACACCCAATTAAGGGCATGCCGGCTCACCAAGAGGTAGAACCCGGCCAGACAGTACGTACCGTAAGGCAGACCGCCCGACCAGGTTCGCAATTCAACTACGAGCTTATATCGGAAGAGCGTCGGGTAGGGAAAGAACAGGTAGATGGAAA
+
CCCCCGGGGGGGGGGGGGGGGGGGGFGGGGGGGGGGGGGGGGGGGGGGGGGGGGGGGDGGFF:FFGFGGGGGGGGGGGGGGGGGGFGGCFGGGGFGGGGGGDGFFEGGGGGGFGGGGAFGGGGCFFEECFFFGGFGGGGGGG@FFGFGGGGGGGGCEGCFGGGGGGGGFFGFE6DCDGGGGGGGGGGGGGGGGE>EEGEFCFGFCFFGFFGGGC55A6@FEDFD>>1>>D6D3C896<C(82<.8=AF<C)2:D3(/.)).)41,827::4,-(((4>??FFF)3),,(,,))+-**.2))
@M03152:184:000000000-AWYW1:1:2106:25471:3490 2:N:0:TACTCCTTATACCTGT
CCCAACTATCCCTATTAATCATTACGTCAACCCTAGAAACCAACAAAATAAGATCGACGTCCTATTTCATTATTCCATGCTAATGTATTCAAGCGTTAGCCTGCTTTAAACACTCTAATTTTTTCAAAGTAACAGTCCTGTTTCCCCGCAACACCCAGTTAATGTCATCACTGTTCTACAAGAGGGAGGAATCAGTGAGGCCAGTTCATACCGTTGGCACGACCGACCTACTGCCCCCGAAACTCAACTACGAGCTTAGATCGCCAGAGCGTCGTGTAGGGAAATCACACGTATGCGAAGA
+
CCCCCGGGG@<FF=FF@EGGGGGGGCGGEFG8BE8DFGGGG<FEC<C<,;EFFEFF7FFF@CF@FCFFF@DGGEFFCFDGEG9FFGF,CFAFAE,FGE7@B9=AFEF<F,9FG9EGFCGEFFFGGAFF9AFFGG,AEED,CEGF,=E+>+8CFE8++4DF,;C@,@DFFC?,,@DGFGF9=,,,66C:6C,6E=A=8AAFEFF5C8FFGFG6:CE**95**:?==4=5A4;A=+09?9<,06)/6A(=CC67(2)3)9))5?1((,.8((31((4(.0)),8().*532((((3(*.(/,,
@M03152:184:000000000-AWYW1:1:2106:25446:3600 2:N:0:TACTCCTTATACCTGT
CCCAACTATCCCTATTAATCATTACGTCGATCCTAGAAACCAACAAAATAGAATCAAACGTCCTATTTCATTATTCCATGCTAATGTATTCAAGCGTGAGCCTGCTTTAAACACTCTAATTTTTCCAAAGTAACAGTCCTGATTCCCCAAGACACCAAATTAATGGCACCATGGTTCATCAGAAGGGAGAAACCAATGATTCCAGTACGTACCGAGGGCACGACCGACATATTGAACCCGAAATTCAACTACGAGCTTAGATCGGAAGAGCGTCGTGTAGGGAAAGAACAGGTCTGCGTAG
+
CCCCCGGGGEFGGGFGGGGGGGGGGGGGDGGGGGGGGEGGGGGGGGGGGCFGGGGG@FGGEGGG9FFFGFGGDGFGGGGGDGGFFGFGGFFGGGGGGCCGF,FFGFGDFCFGEGGGFFAAFFGGFGGG9,ABFGF9EF@F9FGGGFFG8B8EEGGGBD8FFAEF;ACFG?DCCC=EFFCGGGG98DCE++=BFFE6E?8C,6+;9=DCDF8D+CEE5>)0:=@AABFEDA;6B@<+;(?54>)0=8@C:FF@0<3(25)77C?0(606(6;3>(47?5()271),)4(,4((-7))*(1((
@M03152:184:000000000-AWYW1:1:2106:22185:3632 2:N:0:TACTCCTTATACCTGT
CCCAACTATCCCTATTAATCATTACGTCAATCCTAGAAACCAACAAAATAGAATTAACGTCCTATTTCATTATTCCATGCTAATGTATTCAAGCGTGAGCCTGCTTTAAACACTCTAATTTTTTCAAAGTAACAGTCCTGATTCCCCAAGACACCAAATTAATGGCATCATGGTTCATCAGAAGGGAGAAACCAATGATGCCAGTACGTACCGAAAGCACGACCAACATATTGATCCCGAAATTCAACTACGAGCTTAGATCGGAAGAGCGTCGTGTAGGGAAAGAACAGGAAGGTATAGA
+
CCCCCGGGGGGGGGGGGGGGGGGGGGGGGGGGGGGGGGGGGGGGGGGGGGGGGGGGGGGGFGGGGGGGGGGGGGGGGGGGGGGGGGGGGGGGGGGGGGGGGGGGGGGGGGGGGGGGGGGFGGGGFGGGGGGGGGGGGGGGGGGGGGGGEGFFGGGGGGGGGEGGCGGGCFGFFFGGFEFGGGGEF>E7CF@F=FGGGDFFGDGFGFFCGFG=DGGF>ABFA@D)=@DFFFCCFGEFFBGDEA9;FAEFFGF9@GB=FF;C55B;6<B@D@69?;1;?44)6=?:0??02:((.*(0*)2))
@M03152:184:000000000-AWYW1:1:2106:21715:3671 2:N:0:TACTCCTTATACCTGT
CCCAACTATCCCTATTAATCATTACGTCAATCCTAGAAACCAACAAAATAGGATCGAACGTCCCATTTCATTATTCCATGCTAATGTATTCAAGCGTTAGCTTGCTTTAAACACTCTAATTTTTTCAAAGTAACAGTCCAAATTCCCCGCAACACCAAATTAATGGCATTACGGTTCATCAGGAAGGAGGAATCAGTGAGACCAGTACATACCGGAGGCATGACCAACCTACTAACCCCGAAATTCAACTACGAGCTTAGATCGGAAGAGCGTCGTGTAGGGAAAGACAAGAGAGAGTTAA
+
CCCCCGGGGGGGGGGGGGGGGGGGGGGGGFGGGGGGGGGGGGGGGGGGGGFGGGGGGGGGGGGGGGGGGGGGGGGGGGGGGGGGGGGGGF9FGGGGGGGGGGGGGGGGGGGGFFFGF9FGGGGGGFGGGGGGGGCGGGGGGGGGGEFGGGGGGGGGGDGGGGFGGFFGG?DEFC==DGGGGGG8D8CFDECFGFGGGGGFAF7)9@FFGFGGGGCBAF=?A@88<>BDFFEFFGEGAFDBE@?58BEFFFF@D580:(;3CCE03;?93;3((/2(4<26))4>()(((.:1(*,)).*-)
@M03152:184:000000000-AWYW1:1:2106:11330:3721 2:N:0:TACTCCTTATACCTGT
CCCAACTATCCCTATTAATCATTACGGCGACTCTAGAAACCAACAAAATAGAACCGCACGTCCTATTTTATTATTCCATGCTAATGTATTCGGGCGCATGCCTGCTTTGAACACTCTAATTTTCTCAAGGTAAAAGTCCTGGTTCCCCGACACATCCAGTGAAGGACATGCCGGACCACCAAGAGGTAAGACCCAGCCAGACAGTACACACCGTGAGGCGGACAGCCCAGCCAGGCCCGAAATTCAACTACGAGCTTAGAACGGAAGAGGGGCGTGTAGGGAAAGAACAGGAATGGTGACA
+
CCCCCGGG9FGGGGGGGGGGGGGGGGGGCEEGGGGGGGGGGGGGGFCFFGFGGGFGEGGGFGGGGGFGGGGGFG<FFGGGGGGFFGF<?FECFGGEGGG7AFFGD8FGGGFEE=CFF<?FF9FGG9FEEFFGGGGGGFFFGGGFF:9EEGGGDGGGGGGEEGFCG8DGGGGF>EGGC+;EGCGFGGECFGGG>8EGGGGFF4C:C@FFFF**:DC48AD>:9>(6?(>FF;3);09>:D>)7)646<FBGF<?5)(/.))).(-1147(((((,-4())<??1505((48407+)99)0))
@M03152:184:000000000-AWYW1:1:2106:20427:3865 2:N:0:TACTCCTTATACCTGT
CCCAACTATCCCTATTAATCATTACGTCGATCCTAGAAACCAACAAAATAGGTTCGAACGTCCTATTTCATTATTACATGCTAATGTATTCGAGCGATTGCCTGCTTTAAACACTCTAATTTTTTCAAAGTAACAGTCCTGACTCCCCGTAACACCAAATTAATGACATCACGGCTCGTCAGAAGGGAGAAATCAATGACGTTAGTACGTACCGAGGCACGACCGACGTATTGATCCCGAAATTCAACTACGAGCTTAGATAGTAAGAGCGTCGTGCAGGGCAAGAACAGGTAAGTGTCGA
+
CBC<A;@EFCF8FDEGAFFACC6FFDEFFGEEEEFD<CFD@FC@CFGG<C66EF<B@@@@FD,@@669CF<@EG<,9E<@FGG9CDEG<<C<,,,8C,,9?9FE,4<AEEA<AFCDG9FF,<??=AFEFGE<AE?F=EGFGGGFEFGGG+>4B,A=D88B=,=;=AFGFG8=66066BDC?E8@0,+8@CF?EFCFCGD5:DFCCBFGDA9**399*9@6*(:=5908>FFFA>6CF39()(2)1@.;?C)-:*)-6)).6)..)6-6).,-(-(((063()(03:(42(())+)**-0((
@M03152:184:000000000-AWYW1:1:2106:16550:3872 2:N:0:TACTCCTTATACCTGT
CCCAACTATCCCTATTAATCATTACGTCGATCCTAGAAACCAACAAAATAGAATCAAACGTCCTATTTCGTTATTCCATGCTAATGTATTCAAGCGTGAGCCTGCTTTAAACACTCTAATTTTTTCAAAGTAACAGTCCTGATTCCCCAAGACACCAAATTAATGACATCATGGTTCGTCAGAAGGTAGGAATCAATAATACCAGTACGTACGATTGCACGACCAATAAATTAATCCCGAAATTCAACTACGAGATTAGATCGGAAGAGCGTCGTGTAGGGAAATAAAAGGCATGTTTAGA
+
@CCCCFFGGFGFEFGGGGGFGGGFDGFGEGGGGGGGGGGGGGGGGFGGGGGGGGGGDFCFFGGGGGGFGGGGGGGGGEEFGFGGGGGGFGFFGGGGGGGEG@EEGGCFGGGGGGGGGGGGGGGGGGFFGGGGGGGGCF@FFGGGGFGGFEFCFGAFGGGAFGFGGA8EGFDFA==DFCDCCEGF6BFGG8DFF,EFFGGFG++>,<DGCD?D+?+;@?=5?AB=@C@FFF@AA=6:+777/76>+=EF5?F(0*08887?*/6;;<13(((.((6?(09<(;@))0.-))((.+./*)*.)
@M03152:184:000000000-AWYW1:1:2106:18359:3981 2:N:0:TACTCCTTATACCTGT
CCCAACTATCCCTATTAATCATTACGGCAGCTCTAAAAACCAACAAAATAGAACCACACGTCCTATTTTATTATTCCATGCTAATGTATTCAGGCATAGGCCTGCTTTGAACACTCTAATTTTCTCAAGGTAAAAGTCCTGGTTCCCCGAAGCATTCAACAAAGAACACAACGGTTCACCAAGAGGCAAGACCCGGTCAAGCAGTAAAAACGCCGTAAGGCGGACCACCCAACCAGAATCGAAATTCAACTACAAGCTAAAATCGGAAGAGCGTCGTGAAGGGAAAGAACAGTGAGACAGA
+
CCCCCEDGCGDEGGF<EEGFECGGGGGGEGCFD<FCFEGGFGGGFGGGFEGGG9FGFGGGECFGGFGDFGGGGGGGFGFF<CFEGGGGCF,CFEFFGFFGGGGGGFGCED?FF<EFGFEGCFGGCEFFGGFGGGGGGADGG@>FEFDEE>EEGFG,=BEFGFGFFGGCFGFCE6==CC9FGG8>DGG>EFFFFEEC7=>F?DGB:B7C+9???CC**//*;5D255(??:7>>D;48,+/)/;34;?A?++6/*07.4))))-,(3:0(,((,4:04)(247<>(7<031.1)+)**)*((
@M03152:184:000000000-AWYW1:1:2106:19087:4101 2:N:0:TACTCCTTATACCTGT
CCCAACTATCCCTATTAATCATTACGTCGATCCTAGAAACCAACAAAATAGGGTCAAACGTCCTATTTCATTATTCCATGCTAATGTATTCAAGCGCGAGCCTGCTTTAAACACTCTAATTTTTTCAAAGTAACAGTCCTGATTCCCCGCCACACCAACTGAATGGCATGACGGTTCTTCAGAAGGGAGGAACCAGTGACGCCAGTGCATACCGAAGGCACGACCAGCGTACTGATCCCGAAATTCAACTACGAGCTTAGATCGGAAGAGCGTCGTGTAGGGAAAGAAAAGGAATGTAGAG
+
CCCCCGGGGGGGGGGGGGGGGGGGGGGDGGGGGGGGGGGGGGGGGGGGGGGGFFFFGFGGFCEGGGGGGFGGGGGGGGGGGGGGGGGCEFGGGGGGGGGGGGGGGFDFGGGGGGGGGFFGGGGFGFGGGGGGGGGGGFG9EFGAFBEE8E@>EGGGFDGCEEFGGFFFFFFFGGCC=9=C7EFGC=38ACCG?FFF9?FFGDGB>6AG7+B;DGGFFFFFF?FFF@BAA)3>5:?+A>CFF6D0:@EFC7AE0C>95()5:<ABFFF928?>3:0-2)(:<><<1F?B(,(((*.)*)*6)
@M03152:184:000000000-AWYW1:1:2106:15567:4229 2:N:0:TACTCCTTATACCTGT
CCCAACTATCCCTATTAATCATTACGTCGATCCTAGAAACCAACGAAATAGAATCAAACGTCCTATTTCATTATTCCATGCTAATGTATTCAAGCGTGAGCCTGCTTTAAACACTCTAATTTTTTCAAAGTAACAGTCCTGATTCCCCACGACACCAAATTAATGGCATCATGGTTCATCAGAAGGGAGAAACCAATGATGCCAGTACGTACCGAGGCACGACCGACATATTGATCCCGAAATTCAACTACGAGCTTAGATCGGAAGAGCGTCGGGTAGGGAAAGAACAGGAATGGGAAAA
+
CCCCCEGGGGGGGGGGGGGGGGGGGGGGGGGGGGGGGGGGGGGGGGGGGGGGGGGGGFFG@FGDEFGGGGGGGGGGGGGGGGGGGFEFGGGGGGGGGDFGGGFGGFEGGGGGGGGGGGGGGGGGGGDFGGGGGGGGGGGGGGGEGBEFGGGGGGGGGGGGFFDFF8FGCCFFGFGGGFCE?EGGGFGGGGGGG8?FDFFFFGGDF6BDDFFD?>E>BFFFFFDAFF@EE;<=BF?FFFGDF@AC+;CFEFF<;D>(=C4><C;8(6907(74:>((,),:?FB:2@?:<:1((0)/)(*((
@M03152:184:000000000-AWYW1:1:2106:18165:4236 2:N:0:TACTCCTTATACCTGT
CCCAACTATCCCTATTAATCATTACGTCGATCCTAGAAACCAACAAAATAGAATCAAACGTCCTATTTCGTTATTCCATGCTAATGTATTCAAGCGTGAGCCTGCTTTAAACACTCTAATTTTTTCAAAGTAACAGTCCTGATTCCCCAAGACACCAAATTAATGACATCATGGTTCGTCAGAAGGTAGAAATCAATAATACCAGTACGTACAATAGCACGACCAATAAATTGATCCCGAAATTCAACTACGAGCTTAGATCGGAAGAGAGTCGTGTAGGGAAAAAACAGATATGGGAGAA
+
CCCCCGGGGF<FGGGGGGGGFGGGGGGGGGGGGGGGGGGGGGGGGGGGGGGGFGGGGGGGFGGGGGGGFGGGGGGGGGGGGGGGGGGGGGGGGGGGGGGGGGGFG,AFGGGGGFGGGGGGGGGGGGGGGGGGGGGGGFGGFFGGGFCEEEGGGGGGGGFFGGGGGFGFFDGGGGGGGGG6DGGFGFFGGGGGGGECGFFFGGDDGFFG+;DCDGGFF+AFBAB=AD@AFFFF6CEG8:9>EFFC9E?89DA=@:8@6;ECCEFD@;:;,(/6.:@FD5;E0488(24138(--+)/)(*(,
@M03152:184:000000000-AWYW1:1:2106:7972:4294 2:N:0:TACTCCTTATACCTGT
CCCAACTATCCCTATTAATCATTACGGCGACTCTAGAAACCAACAAAATAGAACCGCACGTCCTATTTTATTATGCCATGCTAATGTATTCGGGCAAAGGCCTGCTTTGAACACTCTAATTTTCTCAAGGTAAAAGTCCTGGTTCCCCGACACACCCAATTAAGGGCATGCCGGCTCACCAAGAGGTAGAACCCGGCCAGACAGTACGTACCGTAAGGCAGACCGCACGACCAGGATCGAAATTCAACTACGAGCTTAGATCGGAAGAGCGTCGTGTAGGGACAGAACAGATATAGGTAAT
+
C@BCCGFFGG,EEFEGFFFFEGGGGGCEGGGGGFGGGGACFGGGGGGGFFGFGGGGEEGGDFGGGGGGGGGGGGFGAFGFDGGFGGG,CFGGF=FGGDGGG@FGGGGGCFD@9=<AFFGGGFG?F<FFC==EFAFGGCFADDEGFE9ABEEGEGE=CFGGG8EGFCGGGGFGGGDCDCFF?:EFDFGGGG793BEEGGD*:;C@F6BD089?5CE8A6BF;B4(292>>>(.0;3*67D(7<0:4?<6-2)4255,6AFA))-8B?(,8?(((((-.;4>B?(5,80(4:0.)0)**)*).
@M03152:184:000000000-AWYW1:1:2106:22327:4388 2:N:0:TACTCCTTATACCTGT
CCCAACTATCCCTATTAATCATTACGTCGATCCTAGAAACCAACAAAATAGAATCAAACGTCCTATTTCATTATTCCATGCTAATGTATTCAAGCGTGAGCCTGCTTTAAACACTCTAATTTTTTCAAAGTAACAGTCCTGATTCCCCAAGACACCAAATTAATGGCATCATGGTTCATCAGAAGGGAGAAACCAATGATGCCAGTACGTACCGAAAGCACGACCAACATATTGATCCCGAAATTCAACTACGAGCTTAGATCTGAAGAGCGTAGTGTAGGGAAAGAACAGGTAGGTTGAT
+
CCCCCEGGGGGGGGGGGGGFGGDFGGGGGGGGGGGFFGGGG<FGGGGGGGFFGGGGGFGGGGGGGGFGGGGGGGFEFFGEFFFGGGF9EGFGG,FCFEEEGCFGGGGGG9FFFFFGG9FFGFGGGGGGGFGGGAFCFGGGGFGFGFFGGGG8EFGGGGCFFGFGCGGG?FGGFG==DCFGF99@=FEDEEGDFGGFF+E=FC?DGFFD6DDGGG6@:<8?555)8=C?*;1=B+:7B=C):A>0==7=?+/)/5/28@C34)9)9?54C;11.,6(6FECE>DF;43=3:70):))*)24)
@M03152:184:000000000-AWYW1:1:2106:11432:4409 2:N:0:TACTCCTTATACCTGT
CCCAACTATCCCTATTAATCATTACGGCGACTCTAGAAACCAACAAAATAGAACCGCACGTCCTATTTTATTATGCCATGCTAATGTATTCGGGCAAAGGCCTGCTTTGAACACTCTAATTTTCTCAAGGTAAAAGTCCTGGTTCCCCGACACACCCAATTAAGGGCATGCCGGCTCACCAAGAGGTAGAACCCGGCCAGACAGTACGTACCGTAAGGCAGACCGCCCGACCAGGCTCAGAATTCAACTACCAGCTTAGATCGGAAGAGCGTCGTGTAGGGAAAAGACAGGGGTGGGTAGA
+
CCCCCGGGGGGGGGGGGGDFGGFDFGG7@FFGGGGGGGGGGGGGGGGGGFFFFEFGGGGCEGGGGCC<CFAFFGGGGGGGGGGGGFGGGGAFCGGG@FGGFGGGG?F9F?EFGGGGF9FCC,CFFGGFFCFGGGFFBFGFGD8=>FDFE=EGGCGGGGFG9DFFCDEGGGGGECDGGGG?746>?,@>EFGGGGCGG>E>6?DBCF><;*<<5*/:26(/5>46:((88=;3.5;*7,*(16*6@?B*4*)(4*),/4)-).3((-,.8:>36;(8(7>><)(7.)328<(((2-))(*,)
@M03152:184:000000000-AWYW1:1:2106:24769:4411 2:N:0:TACTCCTTATACCTGT
CCCAACTATCCCTATTAATCATTACGGCGACTCTAGAAACCAACAAAATAGAACCGCACGTCCTATTTTATTATGCCATGCTAATGTATTCGGGCAAAGGCCTGCTTTGAACACTCTAATTTTCTCAAGGTAAAAGTCCTGGTTCCCCGACACACCCAATTAAGGGCATGCCGGCTCACCAAGAGGTAGAACCCGGCCAGACAGTACGTACCGTAAGGCAGACCGCCCGACCAGGTTCGAAATTCAACTACGAGCTTAGATCGGAAGCGCGTCGTGTAGGGAAAGAACAGGGACGGGTCGA
+
CCCC@BFGFGGGGGGGGGGGFGFEFF7@@CCFGGGGDFGGGG@FGGGGGGGFFFFCGGGDGFGDC@FEFGGD9,C<E6<@FFFGGAFF<D9FF77CDFG<EF8=EE,E,9FEC,CECFGFEFGE<EE<FDFGA?FEED;FF?BF;4ECCEEDEGG+@BFFG9=DG,+=DFG,=1+4=;CEG?78CDCC,@E9@CC*19@FCFFFGF456;*851:8F4>A)2231(65)>;))/,2*5)8>1896F4FA4933*56:2).-)-2((4(-31-43-18)6)(84)4@?FF0((-*().(91(
@M03152:184:000000000-AWYW1:1:2106:18733:4425 2:N:0:TACTCCTTATACCTGT
CCCAACTATCCCTATTAATCATTACGTCAACCCTAGAAACCAACAAAATAAGATCGACGTCCTATTTCATTATTCCATGCTAATGTATTCAAGCGTTAGCCTGCTTTAAACACTCCAATTTTTTCAAAGTAACAGTCCTGTTTCCCCGCAACACCAAGTTAACGGCATCACGGTTCTACAAGAGGGAGGAATCAGTGAGGCCAGTTCATACCGTTGGCACGACCGACCTACTGACCCCGAAATTCAACTACGAGCTTAGCTCGGAAGAGCGTCGTGTAGGGAAAGAACAGGTATGTTGAGA
+
CCCCCGGGGGGGGGGGGGGGGGGGGGGGEGGGGGGGGGGGGGGGGGGGGGGGGGGGGGGGDGGGGGGGGGGGGGGGGGFGGGGGGGGFGGFGGCFGGGGGGGGGGGGGGGGGGFGGGFFGGFEEGGGGGGGGGGGGGGGGGGGGGGGGGGGGGEGGGGGGGGGGEGGGGGDECEDGGGGCFCCFGGGGGGDGFFAFGGGFG*9>GFAFCFFGGGGFFFEFDAF5@FFAF6>FFG;FF?:>D043:AEFFGFF;DE9)47)).(4(((4039,49424:2)3<.).03:32.).24**)*.(
@M03152:184:000000000-AWYW1:1:2106:21721:4500 2:N:0:TACTCCTTATACCTGT
CCCAACTATCCCTATTAATCATTACGTCGATCCTAGAAACCAACAAAATAGGGTCAAACGTCCTATTTCATTATTCCATGCTAATGTATTCAAGCGCGAGCCTGCTTTAAACACTCTAATTTTTTCAAAGTAACAGTCCTGATTCCCCACCACACCAACTGAATGGCATGATGGTTCTTCAGAAGGTAGGAACCAGTGACACCAGTGCATACCGAAGGCACGACCAGCGTACTGATCCCGAAATTCAACTACGAGCTTAGATCGGAAGAGCGTCGGGTAGGGAAAGACAAAGAATGGATGG
+
CCCCCEGGGGGGGFGGGGGGGGGGGCGGEGDEGGGGFGEGGGGDGGGGGGGGFFFFCFGEFGGGGGGGGEFGGGFGGGGGGGFFGGGFC@DFGGGCEGEE@CC<DFFGGGGEFFFGGGGGGGGGEFGGGGCGFAAGGGFFDGGGGAF:EBCGGFFEGGGFGGGGDDFGGFGA:9A=DDCFGFGGGFFG=DFGGGGFFDF?9C78CAFDGFGGGGGF>5@>F)<>A=DF>B=AFCC7=*9=B(6(BA3AEDF;7<)()64))1),(6<933;4(14(1090::(537(((.,3(2)*/)*)(
@M03152:184:000000000-AWYW1:1:2106:13690:4562 2:N:0:TACTCCTTATACCTGT
CCCAACTATCCCTATTAATCATTACGTCAATCCTAGAAACCAACAAAATAGGATCGAACGTCCTATTTCATTATTCCATGCTAATGTATTCAAGCGCTAGCTTGCTTTAAACACTCTAATTTTTTCAAAGTAACAGTCCAAATTCCCCGCAACACCAAATTAATGGCATTACGGTTCATCAGGAAGGAGGAATCAGTGAGACCAGTACATACCGGAGGCATGACCAACCTACTAACCCCGAAATTCAACTACGAGCTTAGATCGGAAGAGCGTCGTGTAGGGAAAGAACAGGAATGGGGAG
+
C<BCCDFFCDGGGGCGGGGGGGGGFGDG7FCFEFGGGGCGFFFGFGGGGGGGFGGCEGGEF<CGG9EFFDFE9FGGGGFFEFGFF6EE<FGFGFGDGGGGGGGG?FFGGCFFGCEGG9FFGGGG7EFG9FGGGFCEGFGGFGCFGGGGEGGGGFGGGGG9;9FGDC??=DG;D=D=DDGGGFCEDGGDGGGGGGGGG?F6D+?@EF@<C;DF+:+950:5A5CE2>):@*0*;C4;?)*5?=?>=8*=?+;@(:B055C<C53231,1(/33637(4).:A@1@0:(.2,41(*,0)(*((
@M03152:184:000000000-AWYW1:1:2106:21605:4562 2:N:0:TACTCCTTATACCTGT
CCCAACTATCCTTATTAATCATTACGGCGACTCTAGAAACCAACAAAATAGAACCGCACGTCCTATTTTATTATTCCATGCTAATGTATTCGGGCATAGGCCTGCTTTGAACACTCTAATTTTCTCAAAGTAAAAGTCCTGGTTCCCCGACACACCCAGTGAAGGGCATGCCGGCTCACCAAGAGGTAAGACCCGGTCAGACAGTACGTACCGTGAGGCAGACCGCCCGACCAGGCCCGAAATTCAACTACGAGCTTAGATCGGAAGAGCGTCGGGGAGGGCACGAACAGGCACGGGGAGA
+
CCCCCGGGGGGGGGGGGGGGGGGGGGGGGGGGGGGGGGGGFGGGGGGGGGGFGGGGGGGGGGGGGGGGGGGGGGGGGGGFGFGGGGGGGGGGDDGGGG9FGGGGGGGGGGGGGGGGG9FGGGGGGFGGGGGGGGGGGGCFGGGGGGGGGDGGGGGGGGGDCFFAFGDGGGGGGDGGGFGGGGF:@8DGGDGGFFEC@CGFGGGDGCAD79?DGGG4);=E>>;990;5BD0BE70C5339>6F44*66)69?BGF(<<22))866<FBFF>9(4(-2<3>0)-),.3(-2(((*())-90(
@M03152:184:000000000-AWYW1:1:2106:21023:4738 2:N:0:TACTCCTTATACCTGT
CCCAACTATCCCTATTAATCATTACGGCGACTCTAGAAACCAACAAAATAGAACCGCACGTCCTATTTCATTATTCCATGCTAATGTATTCGGGCAAAGGCCTGCTTTGAACACTCTAATTTTCTCAAGGTAAAAGTCCTGGTTCCCCGACGCACCCAGTGAAGGGCACGCCGGCTCACCAAGAGGTAAGGCCCGGCCAGACAGTACAACGCCGTTAGGCGGACCGCCCAGCCAGGCCCGAAATTCAACTACGAGCTTAGATCGGAAGAGCGTCGTGTAGGGAAAGAACAGGAAAGTCGAA
+
CCCCCGGGGGGGGGGGGGGGGGGGGGGGGGGGGGGGGGGGGGGGGGGGGGGGGGGGGGGGGGGGGGGGGGGGGGGGGGGGGGGFGGGGGGGGGGGGGGGGGGGGGGGGGGGFGGGGGCGGGGGGFGGGGGFFGGFGGGFFGFEFGGGGGGGGGGGGGGGFGGGGGGGGGGGGC@DCDGDGG:CEFGCCFG?DDEEEEGGFGGGFEFF>F6DDC95;DBFF59>0;FB:@EFFFC?F3:GFBBEBBFFFAGF>:506)447<<2088:>17:>0-34:0(6>>7>:)(.3346(2(0/)*,(
@M03152:184:000000000-AWYW1:1:2106:21119:4818 2:N:0:TACTCCTTATACCTGT
CCCAACTATCCCTATTAATCATTACGTCAACCCTAGAAACCAACAAAATAAGATCGACGTCCTATTTCATTATTCCATGCTAATGTATTCAAGCGTTAGCCTGCTTTAAACACTCTAATTTTTTCAAAGTAACAGTCCTGTTTCCCCGCAACACCAAGTTAATGGCATCACGGTTCTACAAGAGGGAGGAATCAGTGAGACCAGTTCATACCGTTGGCACGACCGACCTACTGACCCCGAAATTCAACTACGAGCTTAGATCGGAAGAGCGTCGGGTAGGGAAAGAACAGAAAAGGGTAGA
+
CCCCCGGGFFGGGGGGGGGGFGGGGGFCFDGGGGGGGFGGGGGGGGGGGGGFGGGGGDCC:FFFGGFGFGGGGGFGGFGFGGGGGFFGFGGGGFGGGGGGGGGGGFF9F<EFFGGGGDFCDFGGGGGGGGGEEFGGGGFGGGGF;FFGDGGGGGGEFFFGGFGGGC?EDGGGEGDCDFGGGGGCD>E+@+D8?FFAEGGFGFGFGFAGGFFCDFEBF5CFB@D@2A=?EF2FFG2809D6B>5CFFEF);;;@G3:FF<)9)=;?((.((4,1,(44>?((0358),(4:().2(0)4*()
@M03152:184:000000000-AWYW1:1:2106:14208:4840 2:N:0:TACTCCTTATACCTGT
CCCAACTATCCCTATTAATCATTACGGCGACTCTAGAAACCAACAAAATAGAACCGCACGTCCTATTTTATTATTCCATGCTAATGTATTCGGGCATAGGCCTGCTTTGAACACTCTAATTTTCTCAAGGTAAAAGTCCTGGTTCCCCGACACACCCAGTAAAGAGCATGCCGGCTCACCAAGAAGTAAGACCCAGGCAGACAGTACATACCGTGAGGCAGACCGCCCGACCAGGCCCGAAATTCAACTACGAGCTTAGATCGGAAGAGCGTCGTGTAGGGAAAGAACAGGAATGGGGGAA
+
CCCCCGGGGFGGGGGGGGGGGGGGGGGGGGGGGGGGGGGGGGGGGGGGGGGGGGGGGGGGGGGGGGGGGGGGGGGGGGGGGGGGGGGGGGGGGGGGGGGGGGGGGDGGAFGGGGGGGGGGGGGGGGGGGFFGGGGGGGGGGGGGGGGGGGGGGGGEGGFFGGGFGGGGGCFDECDGDGGFGGGGFDFGGGG9>FGGGGFDGFG@CFFG@FG>D?9AEFFEFB?B2(63>5;35D?357C0B>7<B=<=4F:?65)3)<<9))46<B><?(4(-4(((.6<??0:2??((8:(,+5))()((
@M03152:184:000000000-AWYW1:1:2106:17349:4941 2:N:0:TACTCCTTATACCTGT
CCCAACTATCCCTATTAATCATTACGTCAACCCTAGAAACCAACAAAATAAGATCGACGTCCTATTTCATTATTCCATGCTAATGTATTCAAGCGTTAGCCTGCTTTAAACACTCTAATTTTTTCAAAGTAACAGTCCTGTTTCCCCGCAACACCAAGTTAATGGCATCACGGTTCTACAAGAGGGAGGAATCAGTGAGACCAGTTCATACCGTTGGCACGACCGACCTACTGACCCCGAAATTCAACTACGAGCTTAGAATGGAAGAGCGTCGTGTAGGGAAAGAAAAGGGATGGGGAGA
+
CCCCCFGGGGEGGGGGGGGGGGGGGGFGGGGGGGGGGGGGFFGGGGGGGGGGGGGFGGDGGGGGGGGGGGGGGGGGGGGGGGGGGGGGFFFGGGGGGGGGGGGGGGGGGGGGGGGGGGGGGGGGGGGGGGGGGGGGGGGGGGGGGGGGGGGGFDEGGGGDFFFFDCFFDGGGGFGGGGGGGGGFGGGGGGGFGGGCFF?FFCG@F?CEFFCGGGGFFFEFAFD):59846>AFGFGF2<>FF:CFFEFCCF(67B9ACE4))15;2((411,(47??FBF6::4(04::2:(.7-))(*-(
@M03152:184:000000000-AWYW1:1:2106:21609:4959 2:N:0:TACTCCTTATACCTGT
CCCAACTATCCCTATTAATCATTACGGCGACTCTAGAAACCAACAAAATAGAACCGCGCGTCCTATTTTATTATTCCATGCTAATGTATTCAGGCATAGGCCTGCTTTGAACACTCTAATTTTCTCAAGGTAAGGGTCCTGGTTCCCCGACGCACACCAACGAAGGGCACGCCGGCTCACCAAGAGGTAAGGCCCGCCCAGACAGTACGTGCCGTTAGGCAGACCGCCCGGCCAGGCCCGAAATTCAACTACGAGCTTAGATCGGAAGAGCGTCGTGGAGGGAAAGAACAGGTATGGTGAA
+
CCCCCGGGGGGGGGGGGGGGGGGGGGGGGGGGGGGGGGGGGGGGGGGGGGGGGGGGGGGGGGGGGGGGGGGGGGGGGGGGGGGGGGGGGGGGGGGGGGGGGGGGGGGFFFGGGGGGGGGGGGGC9FCGGFFGGGGGGGGGFG>AEGGFEGG>EGGGGGGGGGGGEGGGCDGGGGGG>EGGGGGGFGF,DGGGGGGDCGGFGGG=CFACD5857C:>A5=A47A@?FFFBD;@3C?DFB:6@>>(96<?A*9)31.350),.).,3-34<?.3(42(4),.851>(),3(14()+))0-2))
@M03152:184:000000000-AWYW1:1:2106:15973:5175 2:N:0:TACTCCTTATACCTGT
CCCAACTATCCCTATTAATCATTACGTCGATCCTAGAAACCAACAAAATAGAATCAAACGTCCTATTTCGTTATTCCATGCTAATGTATTCAAGCGTGAGCCTGCTTTAAACACTCTAATTTTTTCAAAGTAACAGTCCTGATTCCCCATAACACCAAATTAATGACATCATGGTTCGTCAGAAGGTAGGAATCAATAATACCAGTACGTACGATTGCACGACCAATAAATTAATCCCGAAATTCAACTACGAGCTTAGATCGGAAGAGCGTAGTGTAGGGAAAGAATAGATATGTTTAGA
+
CCCCCGGGGGGGGGGGGGGGFGGGGGGFGGGGGGGGGGGGGGGGGGGGGGGGGGGGGGGGEGGGGGGGGGGGGGGGGGGGGGGGGGGGCFCFGFGGGGGGGFGGGGGGFEFGGGG@FGGGCGGGDFGFGGGGGGFGGGFDFFGGGFGGGGGFDBFGGGGFGGDGGGGGGGCGGGGGGCC>FECDD?FGGGGGFGFGGGGFGG8>CDBFDFFFGGGFFACFFD>)8@EFFFFFFGCF+59>DBFA@FFFFGA=@DEFFC3@4*91;((//,3>(2(47+)4(./)/=@).7)6<<)1/)*-)
@M03152:184:000000000-AWYW1:1:2106:24172:5228 2:N:0:TACTCCTTATACCTGT
CCCAACTATCCCTATTAATCATTACGTCAACCCTAGAAACCAACAAAATAAGATCGACGTCCTATTTCATTATTCCATGCTAATGTATTCAAGCGTTAGCCTGCTTTAAACACTCTAATTTTTTCAAAGTAACAGTCCTGTTTCCCCGCAACACCAAGTTAATGGCATCACGGTTCTACAAGAGGGAGGAATCAGTGAGGCCAGTTCATACCGTTGGCACGAACGACCTACTGACCCCGAAATTCAACTACGAGCTTAGATCGGAAGGGCGTCTGCTAGGGAAAAAACAGGTACGTGCAGT
+
CCCCCEDGEGFFFGGGGGGFGGGFGGGG;FFGDGFFEGGGGECFFGGGGGGGGFFG@FEGGGGG<FFGGFFGGGGGGFGFGGGGGGGGGGGFDFGEGGDGFFFGFGGGGGGGGAFEGAGGCEFGGFFAAFFGFCFGC:EFGEGF9EFGGEEGGGGG@8EF;=DG,DFGGGGGGDGGGFFFF9EBD8BC6CF8DGCGFGFACDDC2;+?CFGGGGE>>AFFF=9AFFFF>=BF=GBGF>)8?>5?FFCFC<;;?5>(=9)/./801(2((,2-((-).*6(,.3)()(-((.))+-)),1))
@M03152:184:000000000-AWYW1:1:2106:20090:5251 2:N:0:TACTCCTTATACCTGT
CCCAACTATCCCTATTAATCATTACGTCGATCCTAGAAACCAACAAAATAGGTTCGAACGTCCTATTTCATTATTCCATGCTAATGTATTCGAGCGATTGCCTGCTTTAAACACTCTAATTTTTTCAAAGTAACAGTCCTGACTCCCCGTAACACCAAATTAATGACATCACGGCTCGTCAGAAGGGAGAAATCAATGACGTTAGTACGTACCGAGGCACGACCGACGTATTGATCCCGAAATTCAACTACGAGCTTAGATCGGAAGAGCGTCGTGTAGGGAAAGAACAGGTATGTGTAGA
+
CCCCCGGGGGGGGGGGGGGGGGGGGGGGGGGGGFGGGGGGGGGGGGGGGGGGGGGGGGGGGGGGGGGGGGGGGGGGGGGGGGGGGGGGGGGGGGGGGGGGGGGGGGGGGGGGGGGGGGGGGGGGGGGGGGGGFDFFGFFGGGGGGGGGGEEGGGGGGGGGGGGGGGGGGGGGGGGEDGC8?EGGGGGGGGGGG,@FFGGFG7?=9BFFCFG*CDGFFFDFFFB9@@FF;FE)8@?:6@DFDBA?FFEFEGAF?CB0;429)5::BB>B:?;4(3(-374ABFF@07::711.-3.1*6*))
@M03152:184:000000000-AWYW1:1:2106:7281:5448 2:N:0:TACTCCTTATACCTGT
CCCAACTATCCCTATTAATCATTACGTCCATCCTAGAAACCAACAAAATAAGACAGACGTCCTATTTCATTATTCCATGCTAATGTATTCAAGCGTTAGCTTGCTTTAAACACTCTAATTTTTTCAAAGTAACAGTCCTGTTTCCCCGCAACACCAAATTAATGGCATCACGGTTCTACAAGAGGGAGGAATCAGTGAAACCAGTTCATACCAGTGGCACGACCGACCTACTGACCCCGAAATTCAACTACGAGCTTAGATCGGAAGAGCGTCGTGTAGGGAAATAACAAGGAAGTTGAGA
+
CCCCCGGGGGGGGGGGGGGGGGGGGGGGGGGGGGGGGGGGGGGGGGGGGGGFGGGGGGGGDEGGGGGGGGGGGGGGGGFGGGFGGGFFEFFGGGGGGGGGCFDDFFGGGGGGGFFFGAFGGFGGFGGGGGGGGGGGGGEFGGG9@FFDGEGGGGGGGGGGGGFG9=DFCFG>E8DE7@DFGGDD6ECGGGGCGGGGADFFGGGBGFFGGFFFD?CAA5=>5=EA=BADEAEFFGFGF@CB)65CFFEFC*)10932=67)1<DD;0;@@?FF:>214><7?F<))9925)(((*()*)04(
@M03152:184:000000000-AWYW1:1:2106:19563:5461 2:N:0:TACTCCTTATACCTGT
CCCAACTATCCCTATTAATCATTACGTCGATCCTAGAAACCAACAAAATAGAATCAAACGTCCTATTTCATTATTCCATGCTAATGTATTCAAGCGTGAGCCTGCTTTAAACACTCTAATTTTTTCAAAGTAACAGTCCTGATTCCCCAAGACACCAAATTAATGGCATCATGGTTCATCAGAAGGGAGAAACCAATGATGCCAGTACGTACCGAGGCACGACCGACATATTGATCCCGAAATTCAACTACGAGCTTAGATCGGAAGAGCGTCGTGTAGGGAAAGAAAAGGTAGGGGTATA
+
CCCCCGGGGGGGGGGGGGGGGGGGGGGGGGGGGGGGGGGGGGGGGGGGGGGGGGGGGGGGGGGGGGGGGGGGGGGGGGGGGGGGGGGGGGGGGGGGGGGGGGGGGFFGGGGGGGGGGGGGGGGGGGGGGAFGGFFGGGGGGGGGGFGGGGFEFGGGGFGGGGGGGGGGGGGGGGGGGFDGGGGF?FEFGGGGGGGGGGGCC7DD8DFGDDGGGGGFEBFFFFFF9A9BF>6CFGCGFFDDFFFE=FEFEGF0(*:9FE@EC6=@?@@@@813:0-,47<A:FBFFFF0(.,,6+())4*))
@M03152:184:000000000-AWYW1:1:2106:7304:5543 2:N:0:TACTCCTTATACCTGT
CCCAACTATCCCTATTAATCATTACGGCAGTTCTTAAAGACCAACAAAATAGAACCACACGTCCTATTTTATTATTCCATGCTAATGTATTCAGGCATAGGCCTGCTTTGAACACTCTAATTTTCTCAAGGTAAAAGTCCTGGTTCCCCGACGCATTCAATAAAGAGCACAAAGGTTCACCAAGAGGCAAGACCCAGTCGAGCAGTAAACACGCCGTCAGGCGGACCACCCCACCAGATCCGAAATTCAACTACGAGCTTAGATCGGAGGAGCGTCGTGTAGGGAAAGAACAGGTATGAGT
+
CCCCCGGGGGGGGGGGGGGGGGGGGGGGGGGGFFGGGGGGGGGGGGGGGGGGGGFDFGGGGFGGGGGGGGGGGGGGG9FFGGGGGGGGGFEFGD9FFGFGGGGGGGGGGGGGGGGGGGGCFEFGF9FGACFGGGGGCFGFGGFFFGFGGGGGGGGGGGGGGGGG,A8?FGGGE@F=D9FGGGFCCFC:CGFFC=DF?FD9=+?ACF7CDA?C?*?>B>=54=9@@92?6ADFE5;F50244=51>:38<GF<48=<>>4?BFAA20:?((4??0(-7)-((145:5(,.47::7)*0574-
@M03152:184:000000000-AWYW1:1:2106:25039:5557 2:N:0:TACTCCTTATACCTGT
CCCAACTATCCCTATTAATCATTACGGCGACTCTAGAAACCAACAAAATAGAACCGCACGTCCTATTTTATTATTCCATGCTAATGTATTCGGGCATAGGCCTGCTTTGAACACTCTAATTTTCTCAAGGTAAAAGTCCTGGTTCCCCGACACACCCAGTGAAGGGCATGCCAGCTCACCAAGAGGTAAGACCCAGCCGGACAGTACGTACCGTGAGGCAGACCGCCCAGCCAGGCCCGAAATTCAACTACGCGCTTAGATCGGAAGAGCGTCGTGGAGGGACAGAACGGGCATGGTTAGA
+
CCCCCGGGGGGGGGGGGGGGGGGGGGGGGGGGGGGGGGGGGGGGGGGGGGGGGGFEGGDGFGGGGGGGGGGGGGGGGGGGGGGGFGGFGGGFGGGGGGGFGFGGGCGF9EFFECFFGDFGGFGDFGFGGCFGFGGFG9>EDGGGF8EFGEGGG8FGDGD=B8FDGGGFGGFGGD6,=DFDFGG7DGGGEFGGGFE?FFGF*9C9CFFGGFGGGGDA4A@;4>F251:BFFFFFF@F:68;EB4>FFAFDG:<()02)4<A2<2111,((.-((,(-(041()(7(75:(,((-22.*)04:
@M03152:184:000000000-AWYW1:1:2106:11154:5575 2:N:0:TACTCCTTATACCTGT
CCCAACTATCCCTATTAATCACTACGTAGATCCTAGAAACCAACAAAATAGGATCAATCGTCCTATTTCATTATTCCATGCTAATGTATTCAAGCGCTAGCCTGCTTTAAACACGCTAATTTTTTCAAAGTAACAGTTCCGATTCCTTGCGACACAAAATTAATGACATCACGGCTCCTCGGAAAGGAGGAACCAACAAAACCAGTACGTACCGGATGCACGACCATCAATTAGATCCAGAAATTCAACTACGAGCTTGGATCGGAAGAGCTGCGTGTAGGGAAAGAACAGGAGTGGTTAA
+
ACCCCGFGGGFGGGFGGFGGGCEEEEGDFECFGGGED9<CFFGCFGGGGGGGGFFGGGGGEFGGGCFGCG9FEFGGGCG98FFF9F@EFA<FEF9FEG@CFF<FGE?E?5F,?F,@F@FGG9A9:FFD<,B9D<FGCFFF+:@=F9E998+>+4@,@FG9DFFFCG8D8DFD+6=>DGGDCCEEDBDD?+AC8+@CE:F?@+*:>A8<*@CCCD*:*3:8?=>)5())21*++094+**0*8A)+39@9:F@(*)4)/(/64;6???>(((),((,().:)..045::1:70(*,)))*))
@M03152:184:000000000-AWYW1:1:2106:22485:5583 2:N:0:TACTCCTTATACCTGT
CCCAACTATCCCTATTAATCATTACGTCGATCCTAGAAACCAACAAAATAGAATCAAACGTCCTATTTCATTATTCCATGCTAATGTATTCAAGCGTGAGCCTGCTTTAAACACTCTAATTTTTTCAAAGTAACAGTCCTGATTCCCCATGACACCAAATTAATGACATCATGGTTCGTCAGAAGGGAAGAAACCAATAAATTAGTACGTACCAAGGCACGACCAACATATTGATCCCGAAATTCAACTACGAGCTTAGATCGGAAGAGCGTCGTGTAGGGAAAGAAAAGGTAAGAGTAGA
+
CCCCCGGGGGGGGGGGGGGGGGGGGGGGGGGGGGGGGGGGGGGGGGGGGGGGGGGGGGGGFGGGGGGGGGGGGGGGGGGGGGFGGGGGGGGGGFGGGGGGGGGGGGGGGGGGGGGGGGGGGGGGGGGGGFCFGGGGGGGGGGGGGGGGGGGGGGGGGGFGGGGGGGGGGGGGGGDFFCC>DEGGGGGGFEGGGGGGGGGFGGGFF?F=DFGFDEGFFFBAAAEFBFFFFF5AFGFFB:CDE=AEFACFFGFFDDF=F47>C?@6@<@FF81379177FE@;A<71?((,.(,-+.**)0.)
@M03152:184:000000000-AWYW1:1:2106:17547:5699 2:N:0:TACTCCTTATACCTGT
CCCAACTATCCCTATTAATCATTACGTCGATCCTAGAAACCAACAAAATAGGGTCAAACGTCCTATTTCATTATTCCATGCTAATGTATTCAAGCTATCGCTTGCTTTAAACACTCTAATTTTTTCAAAGTAACAGTCCTGATTTCCCACGACACCAAATTAATGACATCGTGGTTCGTCAGAAGGGAGAAACCAACTAGACCAGTACACACCGAAGGCGCGACCAACCTGTTAGTCCCGAAATTCAACTACGAGATTAGATCGGAAGAGCGTCGTGTAGGGAAATAACAGGTAGGTTGAA
+
CCCCCGGGGGGGGGGGGGGGGGGGGGGGGGGGGGGGGGGGGGGGGGGGGGGGGGGGGGGGGGGGGGGGGGGGGGGGGGGGGGGGGGGGFGGGGGGGGGGGGGGGGGGGGGGAFGGGGGGGGFGGGGGGGGGGGGGGGGDFFGGGGGGFFGEEECGGGGFGGGGGCGGGGGGFGGFGGGGGGGGGGDEGGGGGGGGGGGGF7778:AFGGCDDGGGD55CEFBAAF==>?;2+;BCCFEF9DFB;F6?FEGA):5>(89?=?<C7(4:1??7;46>(-).:>307(*.627)34A))*-*5)
@M03152:184:000000000-AWYW1:1:2106:5943:5725 2:N:0:TACTCCTTATACCTGT
CCCAACTATCCCTATTAATCATTACGTCGATCCTAGAAACCAACAAAATAGGTTCGAACGTCCTATTTCATTATTCCATGCTAATGTATTCGAGCGATTGCCTGCTTTAAACACTCTAATTTTTTCAAAGTAACAGTCCTGACTCCCCGTAACACCAAATTAATGACATCACGGCTCGTCAGACGGGAGAAATCAATGACGTTAGTACGTACCGAGGCACGACCGACGGCTTGATCCCGAAATTCAACTACGAGCTTAGATCGGCAGAACGTCGGGTAGGGAAAGCACAGGTATGCGTTGA
+
C-A<B@EEFDFGGGGGGGGGGFFEEGGG:FGDFGGGGGGGGGGGFFGGGGCDC<FFCFFCFDF:,;CFFDEDEGFGGGGGGFGFCEGF<FGGGGGCGFGGG<9,94E,EF9EFFGGD,CFFFGGCGF9E,CFG9?FFFCGGGG9EEGFCCECGGG6>8DAFE==D,@EFC?F>8DEGE=C8CG,8CC7CGGGGA,,@CA87<C=@<1?CF59?C***?(?D289@(6)))())0)+36*3.4>AFB<BBC9327D>?A<<<A0((323(.3:2(10451-48()3;87?0().+(*0(*-(
@M03152:184:000000000-AWYW1:1:2106:17088:5837 2:N:0:TACTCCTTATACCTGT
CCCAACTATCCCATTAATCATTACGGCGACTCTAGAAACCAACAAAATAGAACCGCACGTCCTATTTTATTATGCCATGCTAATGTATTCGGGCAAAGGCCTGCTTTGAACACTCTAATTTTCTCAAGGTAAAAGTCCTGGTTCCCCGACACACCCAATTAAGGGCATGCCGGCTCACCAAGAGGTAGAACCCGGCCAGACAGTACGTACCGTAAGGCAGACCGCCCGACCAGGTTCGAAATTCAACTACGAGCTTAGATCGGAAGAGCGTCGTGTAGGGAAAGAAAAGGTATGTGAAGAA
+
CCCCCGFGCGDGFGGGGGGGGGGGDGGGGGGGGGGGGGGGGGGGGFFGGGGGFFGGGGGGGGGGGGCFFGCFGGGGGGGFGDGGGGFFFEFGGGGGGEFGE<FF<FGCFGGFFGGEAFEFGGGFFG9EFFGGGFF?EFFFFFDGGGGGGGEEGDCEG?87=DFEGEFFF6DE8=;EFGGFG8,>;FGFFEG,AEDG998AC7CEGFB?D4DGGFGAFF=)8(=29(38>B9>FGFCF>C1)(169BA??F3<BD0364:)4441(3,8,91((41,4=<2(<?)(0(3((,.-+)**)2)(
@M03152:184:000000000-AWYW1:1:2106:17684:5990 2:N:0:TACTCCTTATACCTGT
CCCAACTATCCCTATTAATCATTACGTCAATCCTAGAAACCAACAAAATAGAATCAAACGTCCTATTTCATTATTCCATGCTAATGTATTCAAGCGTGAGCCTGCTTTAAACACTCTAATTTTTTCAAAGTAACAGTCCTGATTCCCCAAGACACCAAATTAATGGCATCATGGTTCATCAGAAGGGAGAAACCAATGATGCCAGTACGTACCGAGGCACGACCGACATATTGATCCCGAAATTCAACTACGAGCTTAGATCGGAAGAGCGTCGGGTAGGGAAGGAAAAGGGAGGTGGAGA
+
CCCCCGGGGGGGGGGGGGGGGGGGGGGGEFEGGGGGGGGGGGGGGGGGGGGGGGGGGGGGFFGEGGGGGGGGGGGGGGGGGGGGGGGGFFDGGFGGGGGGG@FGGEFGFGGGGGGGGGGGGGGGGGGGDFGFGGGGGDDF,CEFGGGGGGFGF8FGGFFFGGGGG8EGGFGCCFGGDFGGGGGFFGEGDDGGGGFD8=DDFF=DGFFGGFGGDGGFFFFFFF5@A4)*3;EA>DC>6=59;>4*=CE8?GF975316476))6;;?@@;8(,(-(4,)48()40(7321(2,1/,).-74(
@M03152:184:000000000-AWYW1:1:2106:20883:6025 2:N:0:TACTCCTTATACCTGT
CCCAACTATCCCTATTAATCATTACGTCGATCCTAGAAACCAACAAAATAGAATCAAACGTCCTATTTCGTTATTCCATGCTAATGTATTCAAGCGTGAGCCTGCTTTAAACACTCTAATTTTTTCAAAGTAACAGTCCTGATTCCCCAAGACACAAAATTAATGACATCATGGTTCGTCAGAAGGTAGGAATCAATAATACCAGTACGTACAATAGCACGACCAAGAAATTGATCCCGAAATTCAACTACGAGCTTAGATCGGAAGAACGACGGGTAGGGAAAGAACAGAAAAGAGTAGA
+
ACA@CCCFCFFGGGGGGGGGFFCFGGF8FGB<CFGFGGFGGDGGFFFFGGGGGGGFFGGGECFEA9EFGG@EFGGFGFFAFAFFGGGEFGGEFG,BBFFF,:AB?A95?AFEGGGGFABFE@FG:<FCCFGFFCEGF=EGGGGFGE9EECEF=DA,>DD9DFGDGFFGG?DCF9=,=+@C?EDGGFDF8=FD@9DG8+E762+:=@DDD6?+3C9AA5789=<@=));9A@BCC;D+)359=/6+=8+:C)5=D5>)/0@<*6;@6,((,,(.:(6:B?0(0,0,7(.:?(),*.)0.*6)
@M03152:184:000000000-AWYW1:1:2106:11287:6069 2:N:0:TACTCCTTATACCTGT
CCCAACTATCCCTATTAATCATTACGTCGATCCTAGAAACCAACAAAATAGAGTCAAACGTCCTATTTCGTTATTCCATGCTAATGTATTCAAGCGTGAGCCTGCTTTAAACACTCTAATTTTTTCAAAGTAACAGTCCTGATTCCCTAAGACACCAAATTAATGACATCATGGTTCGTCAGAAGGTAGGAATCAATAATACCAGTACGTACAATAGCACGACCAATAAATTGATCCCGAAATTCAACTACGAGCTTAGATCGGAAGAGCGTCGGGTAGGGAAAGAAAAAGTAGAGGTAAA
+
CCCCCEGFFFGGGGGGFFGGGGGGGGGF7CFGGGFGGGGGGGGGGGGGGGGGGGGGGGGG@CFGFADFFGGGGGGFGCFFCEFGCFFGGF9CGGGGGCFCFGFGGFGGFFFGGGFGGFGGGGGGGFEFGFGGGGGGG9EFFDEGGFFGFGGFFFCEGFGDFGEADGGDDAD=ADFGGGG6==EFGGGGGGGDGEGGGCCBGFDD8<B+=DGDDCAFF5EF>@?)8C59AAAFF:*2+:7>?B6;FFFF4CF2@C)6AEB=58>=>6983(.:(3(.,0/6?FFF()43((-))+)*0)*))
@M03152:184:000000000-AWYW1:1:2106:13914:6127 2:N:0:TACTCCTTATACCTGT
CCCAACTATCCCTATTAATCATTACGGCGACTCTAGAAACCAACAAAATAGAACCGCACGTCCTATTTTATTATGCCATGCTAATGTATTCGGGCAAAGGCCTGCTTTGAACACTCTAATTTTCTCAAGGTAAAAGTCCTGGTTACCCGACACACCCAATTAAGGGCATGCCGGCTCACCAAAGGGTAGAACCCGGCCAGACAGGAAGTACCGGAAGGAAGACCGCACGACCAGGCTCGAAATTCAACTAAGAATAAGATAGGAAGAGCGACGGGGAGGGAAAGAACAGGAATAGTGAGGG
+
CCCCC@EG9FDEFFGGGGFDFEFGGGGGEGGGCFGGAFEFFEFGGEGGGGFGGAFFEG7FEGEEG9CFEGGGGFFFFGGG8CFDGGAG9CFFF7>FFGF@F,9B,AFF9FF?E,AFGCEAE9E,,9?@FFFDCFEEFC;<,EEF,EEFEEEG+>EEGG+3=ADGF88=DCD3@++5@GGGG6,,+38,@@3,@*4@E4C*,*00*3*0*1=+9)?B46())/)(.(().36).*/*).7>?0))19A@>F6).2/)*).-).5.-.41,,(,-40(()-,4.(04)(((4(,)+)**.*,(
@M03152:184:000000000-AWYW1:1:2106:12098:6140 2:N:0:TACTCCTTATACCTGT
CCCAACTATCCCTATTAATCATTACGTCGATCTTAGAAACCAACAAAATAAGATCAAACGTCCTATTTCATTATTCCATGCTAATGTATTCAAGCCAAAGCCTGCTTTAAACACTCTAATTTTTTCAAAGTAACAGTCCTGATTCCCCACGACATCAAATTAATGACATCATGCTTCGTCAGAAGGGAGAAACCAATTGTACCAGTGCGTACCGTTGGCACGACCAATAAATTGATACCGAAATTCAACTAAGAGCTTAGATCGGAAGAGCGTCGTGTAGGGAAAGAACAGGCATGTTTAA
+
CCCCCGGGFGGGGGGGGGGGGGGGGGGGGGCGGGGGGGGGGGGGGGGGFGGGGGGGGGGGFGEGGGGGGGFDGGGGGGFFGCFGGGGGFGGGFGGGGGGFEEGGG?EDE9EFGFGGGGGGGGGGGFGGGGGGGGGFGCFFGGGGGGGGB=EG7CCGGGFDGGGGFGGGFFFF;,DF?EGGGGGGGGEGGGGGGGGGGGFFGD7;=D6FDFG>DC7BFFFFFFBAAADAFFFCF8;:+1?<BFD(B+8@CGF:@GF2468340)6;;4;1(3691667),;3=3><:2:3:?<(*))*)*))
@M03152:184:000000000-AWYW1:1:2106:23384:6209 2:N:0:TACTCCTTATACCTGT
CCCAACTATCCCTATTAATCATTACTTCAGCCCTAGAAACCAACGAAAGTAGGACTAAAGTCCTATTTCATTATCCCATGCTAATATATTCAAAGGCTAGGTTACGCCTGCTTTGAACACTCTAATTTCTTCACAGTAAACGATTTGAAACACTGAGTCTCTAAAATAAATTTTAGAGAGTGTATTCAAAAGGAAGGAAGTAAAAATTAAATCACATCTTAGAGATGGATGTTAAATTTTTACTTACCGAACTTCAACTACGAGCTTAGATCGGAAGAGCGTGCTGTCGGGAAAGAAAAGG
+
CCCCCGGGGGGGGFGGGGGGFGGGGGGGGGGGGGFGEGGGGGGGGFEGGGGGGGGGGGGGGGGGGGGGGGGGGGGGGGGGGGFGGGGFGGGGFEEFGGGGGGGGGGGGGGGGGGGCGGGGGGGGGGGGGGGGGGGAFFGGGGGGGGDFCFGGGG:DFFGFGGCFGCFFD3CFGGGGCFGEGFGFGGFGFFGGGG?FGDG?DFF7AFFFGFDF878D@F7DB*BDFFEFFD5DFGFGF@C@FFFFFA*A59?):++>AEF@))5)75=EFCE4>2(-//3525-)-=9/(,(,3505)(2((
@M03152:184:000000000-AWYW1:1:2106:27336:6223 2:N:0:TACTCCTTATACCTGT
CCCAACTATCCCTATTAATCATTACGTCGATCTTAGAAACCAACAAAATAGGTTCGAACGTCCTATTTCATTATTCCATGCTAATGTATTCAAGCGTTAGCCTGCTTTAAACACTCTAATTTTTTCAAGGTAACAGTCCTGATTCCCCGTAACACCAAATTAATGACATCACGGTTCTTCAGAAGGGAGGAATCGATGACGCTAGTACGTACCGAAGGCATGACAGACGCATTGCTCCCGAAATTCAACTACGAGCTTAGATCGGATGAGCGTCGTGTCGGGCACGAACAGGTAGCGGTAA
+
CCCCCGGGGGGGGGGGGGGGGGFFGGGGGDEGGGDGGCFFDGGGGGDGGGGFCEFEFFGGGGGGGGFFGFGFGGGGFFGEFGGGGEGCEEFGGCGDEFCC9<E?EGE9AE<FG@AF<9FFGGGGGGF@ECGGGGFCF,@FGEFDEFGGECCEGA:CDB8FFCEGFFDGGGGFE++@C>=A=F:;?CE88E>,@FDGFGD?67+5EFFFDFGGD>E>B5=**1;@.:2@>ABBB*/+8)75;2:5ABCF?DA@(>56B36)7)/3(((((/7,.-,4:82(4B(7()4023?6)+)0)-14(
@M03152:184:000000000-AWYW1:1:2106:13159:6318 2:N:0:TACTCCTTATACCTGT
CCCAACTATCCCTATTAATCATTACGTCAACCCTAGAAACCAACAAAATAAGATCGACGTCCTATTTCATTATTCCATGCTAATGTATTCAAGCGTTAGCCTGCTTTAAACACTCTAATTTTTTCAAAGTAACAGTCCTGTTTCCCCGCAACACCAAGTTAATGGCATCACGGTTCTACAAGAGGGAGGAATCAGTGAGACCAGTTCATACCGTTGGCACGACCGACCTACTGACCCCGAAATTCAACTACAGCTTAGATCGGAAGAGCGTCGTGTAGGGAAAGAAAAGGACAGGTTAGAT
+
CCCCCGGGGGGGGGGGGGGGGGGGGGGGGGGGGGGGGGGGGGGGGGGGGGGGFGGGGGGGGGGGGGGGGGGGGGGGGGGGDGGGGGGGGGGGGGGGGGGGGGGGGGGGGGGGGGGGGGGGGGGGGGFGGGFGGGGGG8F?EFGFFEFGGDGGFGGFGGGGGGGGGGGGGGGGGGGGFFGFG8DFD+BFEEGCEFAFFFGFFGGFGFFGGFGGGGGFCA@ABAB=2A>6BFEFFGEGFDD@F9A68FFFEF;@EGFFFFFFFFF<F>FFFF189(4(4@7?7@:0()1:(,(((1(*0)*.-
@M03152:184:000000000-AWYW1:1:2106:20093:6364 2:N:0:TACTCCTTATACCTGT
CCCAACTATCCCTATTAATCATTACGTCGATCTTAGAAACCAACAAAATAAGATCAAACGTCCTATTTCATTATTCCATGCTAATGTATTCAAGCCAAAGCCTGCTTTAAACACTCTAATTTTTTCAAAGTAACAGTCCTGATTCCCCACGACATCAAATTAATGACATCATGCTTCGTCAGAAGGGCGAAACCAATTGTACCAGTGCGTACCGTTGGCACGACCAATAAATTGATCCCGAAATTCAACTACGAGCTTAGATCGGACGAGCGTCGTGTAGGGAAAGAACAGGAATGTGTAG
+
CCCCCGGGFGGGGFGGFFFGFGGGGFGGGGGGFFGGFEGFGFDGGGGGGGGGFFGG8FGGFGGGGGGGG,CFFGGGGGGFGGGGGFGGGFFGFAGFGGGAFFGGGF<E<FGFFGGGGGFFGFGGDGG9@AFCFGGCEEFGGCFFFGFGCGG=EDFF>DFDC9@F@FFGGGFGGGFFGE?EGGF,==++6=CCEFGFFD8CFDGF7C5C6@GGGCFBBAEAFAFBA=2AFFF6==6CF*C@EF?=889>CF440830>;4@).9;43(.16;B9:07?5:2)).<,73,(21:(22/*.2-)
@M03152:184:000000000-AWYW1:1:2106:19803:6390 2:N:0:TACTCCTTATACCTGT
CCCAACTATCCCTATTAATCATTACGTCAACCCTAGAAACCAACAAAATAAGATCGACGTCCTATTTCATTATTCCATGCTAATGTATTCAAGCGTTAGCCTGCTTTAAACACTCTAATTTTTTCAAAGTAACAGTCCTGTTTCCCCGCAACACCAAGTTAATGGCATCACGGTTCTACAAGAGGGAGGAATCAGTGAGGCCAGTTCATACCGTTGGCACGACCGACCTACTGACCCCGAAATTCAACTACGAGCTTAGATCGGAAGAGCGTCGTGTAGGGAAAGAACAGTGAGGTGTTGA
+
CCCCCGGGGGGGGGGGGGGGGGGGGGGGGGGGGGGGGGFGGGGGGGGGGGGGFGGGGGGGGGGGGGGGGGGGGGGGGGGGGGGGGGGGGGGGFGDGGGGGGGFGGGGCGGGGGGGGFGGGGGGGGGGFCGGCFGFGGGGFGGGGGGGGGGGGGGGGCFFGGFDF9EGGGGGCEGGGGFGGGGGGGCGGDEGGGGFGCGG?EFGFGFFGG7=7*@E>F5=F>2?7A@@EFFFFAFEGFFG0>(A?FF?CC<F<;5B9A>;)1<???:>1(4(((-((4)42(7(.45:7<1)-.+(/))*()
@M03152:184:000000000-AWYW1:1:2106:19078:6467 2:N:0:TACTCCTTATACCTGT
CCCAACTATCCCTATTAATCATTACGTCGATCCTAGAAACCAACAAAATAGAATCAAACGTCCTATTTCATTATTCCATGCTAATGTATTCAAGCGTGAGCCTGCTTTAAACACTCTAATTTTTTCAAAGTAACAGTCCTGATTCCCCACGACACCAAATTAATGGCATCATGGTTCATCAGAAGGGAGAAACCAATGATGCCAGTACGTACCGAGGCACGACCGACATATTGATCCCGAAATTCAACTACGAGCTTAGATCGGAAGAGCGTCGTGTAGGGAAAGAACACGTAGGTGGAGA
+
CCCCCGGGGGFFGFGGGGGGGGGGGGGGCEGGGGGGGGGGFFGGGGGGGGGGGGGGGGGGGGGGFFGGGGGGGGGGGGGGGFFFGGGGGFEFGGGGGGGGGGF?FGGCFGGGGGGGGGGGGFFFGFCCCAGGGGGCFF,EDAFGGGGGFGC>E@FGGGGDEDGGADD?FGFGGGFGGF@FFEGAFDCFGEFGGGGFG?DBDDGBGFFGGFCFD6:?AD5>D=?>ABFF4A<++B*2BBDFE;=EFFFFFCF<D<E9A<7>558;@0((((3-499?:@FA041.1<?1((4((*(1*(1(,
@M03152:184:000000000-AWYW1:1:2106:16119:6471 2:N:0:TACTCCTTATACCTGT
CCCAACTATCCCTATTAATCATTACGTCAATCCTAGAAACCAACAAAATAGGATCGAACGTCCTATTTCATTATTCCATGCTAATGTATTCAAGCGTTAGCCTGCTTTAAACACTCTAATTTTTTCAAAGTAACAGTCCAGATTCCTCGCAACACCAAATTAATGGCATTACGGCTCATCAGGAAGGAGGAATCAGTGAGACCAGTACATACCAGAGGCATGACCAACCTACTAACCCCGAAATTCAACTACGAGCTTAGATCGGAAGAGCGTCGTGTAGGGAAAGAACAGGCAAGTGGAA
+
CCCCCGGGGGGGGFGGGGGGGGGGGGGGGGGGGGGGGGGGGGGGGGGGGGGGGGGGGGGGGGGGGGGGGGGGGGGGGGGGGGGGGGGGGGGGGGGGGGGGGGGGGGGGGGGGGGGGGGGGGGGGGGGGA?EFFGFGGGGGGGGGGGGGGGGGGGGGFGFGGFCFGGD,AFGGGCDDGDGGGGGCGFEFDGGGFGGGGCFFFGFCEFFFGFGGFGGFFF=BFCF@ECCDFFFFFGFGADGAEBEFAFCFECF39D225;))9?3=;;?2818;11>(6;()-7:4:5.47:8((2()1)*))
@M03152:184:000000000-AWYW1:1:2106:21512:6608 2:N:0:TACTCCTTATACCTGT
CCCAACTATCCCTATTAATCATTACGGCGACTCTAGAAACCAACAAAATAGAACCGCACGTCCTATTTTATTATGCCATGCTAATGTATTCGGGCAAAGGCCTGCTTTGAACACTCTAATTTTCTCAAGGTAAAAGTCCTGGTTCCCCGACACACCCAATTAAGGGCATGCCGGCTCACCAAGAGGTAGAACCCGGCCAGACAGTACGTACCGTAAGGCAGACCGCCCGACCAGGTTCGAAATTCAACTACGAGCTTAGATCGGAAGAGCGTCGTGTAGGGAAAGAACAGGTATGTATAGA
+
CCCCCGGGGGGGGDFGGGGGGGGGGGGGGGGGGGGGGGGGGGGGGGGGGGGGGGGGGGGGGGGGGGGGGGGGGGGGGGGGGGGGGGGGGGGGGGGGGGGGGGGGGGGGCFGGFGFDGEEGGGGGGGGGGGGGGGGGGGGGGGGGGGGGGGGGGGGGGEFGGGGGGGGGGGGGDGDGGGGGGGGFGGG9EFFGGGGGGGCFFGGBGFFGGFGGGGGEA;BFFBA@90>3;EFFFGFFFAC?><FAFFFFFDFF6*>BFFF2):<B6(3:B:(-4;9?<>AA:4?F0)87?F())2,9*)2))
@M03152:184:000000000-AWYW1:1:2106:18249:6698 2:N:0:TACTCCTTATACCTGT
CCCAACTATCCCTATTAATCATTACGTCAATCCTAGAAACCAACAAAATAGGATCGAACGTCCTATTTCATTATTCCATGCTAATGTATTCAAGCGCGAGCCTGCTTTAAACACTCTAATTTTTTCAAAGTAACAGTCCTGATTTCCCGCCACACCAAATTAATGACATGACGGTTCGTCAGAAGGTAGGAACCAGTAACACCAGTACATACCAAGGCACGACCAGCGTACTGATCCCGAAATTCAACTACGAGCTTAGATCGGAAGAGCGTCGTGTAGGGAAAGAACATAGAGTGGTTGA
+
CCCCCGGGFGGGGGGGGGGGGGGGFGGGGGGGGGGGGFFGGGGGGGGGGAFFGGGGEFGG6DFFGFGGGGGGCGGGGGGGGGGGGGGGGGGGGG?FGGGGEGEFGFFGFGFA9FGGGGFGGGGGGGGGGGGGGGGGGGGGGFGGGGCF@GGGGFGGGGDD;DFGGGGGGGGCG+=EGG=>FGAFF8@BFGCECFG6CDGFFFD>5A9?CFFG72@;@FCFEDF4A44665@FFG?7@>C>EFFC6:CCCGF1?CE08>@E5<1(6;@B?:0((44,()).(..01:3(())))0.*))/-(
@M03152:184:000000000-AWYW1:1:2106:24253:6732 2:N:0:TACTCCTTATACCTGT
CCCAACTATCCCTATTAATCATTACGTCCATCCTAGAAACCAACAAAATAAGACAGACGTCCTATTTCATTATTCCATGCTAATGTATTCAAGCGTTAGCTTGCTTTAAACACTCTAATTTTTTCAAAGTAACAGTCCTGTTTCCCCGCAACACCAAATTAATGGCATCACGGTTCTACAAGAGGGAGGAATCAGTGAAACCAGTTCATACCAGTGGCACGACCGACCTACTGACCCCGAAATTCAACTACGAGCTTAGATCGGAAGAGCGTCGTGTAGGGAAAGAACAGGTATGGATCGA
+
CCCCCGGGGGGGGFGGGGGGGGGGGGGGGGGGGGGGGGGGGGGGGGGGGGGGGGGGGGGGGGGGGGGGGGGGGGGGGGGGGGGGGGGGGGGGGGGGGGGGGFDFGGGGGGGGGGGGGFGGGGGGGGGGGGGGAFGGGGGFGGGGFGFGGGGGGGGGGGGGGFFFGFGGGGGGGGGGFGGGGGGGGGGGGGGGFFGGGGGFGGGFGFFGGAGGGGFFFFFFF=E54@A>DFFFF73C4>?=)>56+178CGF?;D318C@CE7?2@?BF@?B1169?BFFF::<;??2713(.)34)*)*((
@M03152:184:000000000-AWYW1:1:2106:27063:6736 2:N:0:TACTCCTTATACCTGT
CCCAACTATCCCTATTAATCATTACGGCAGTTCTTAAAGACCAACAAAATAGAACCACACGTCCTATTTTATTATTCCATGCTAATGTATTCAGGCATAGGCCTGCTTTGAACACTCTAATTTTCTCAAGGTAAAAGTCCTGGTTCCCCGATGCATTCAATAAAGAGCACAAAGGTTCACCAAGAGGCAAGACCCAGTCGAGCAGTAAACACGCCGTCAGGCGGACCACCCCACCAGATCCGAAATTCAACTACGAGCTTAGATCGGAAGAGCGTCGTGTCGGGAAAAAAAAAGTCAGTGG
+
CCCCCGGGGGCFGDGGGGGFGGGGGGGGDFEGFFFGGGGGGGFEGGGGGGGGGGGGGGGGGFFEGGGGGGGGGGGGGAFGFGGGGGGGD@FGFFGEDEFFGFGGFFCAFCGGEGDFCEFGGGGGGGC<FGGEFGFGG:FGGGGFG9EGGGDGGGGFEFFGGFGGGGGGFGGGGCFGG9FGGGGGGGGGGGGGGGFFGFGFGG6:@9DGC7=?>69?ADAEF:BBAA4AF49)6824/(;>615;>)96CFC.(*.,8106CEE??;;3:0:??6(,3)4((04B>><((-(((:)**.*)(
@M03152:184:000000000-AWYW1:1:2106:19733:6794 2:N:0:TACTCCTTATACCTGT
CCCAACTATCCCTATTAATCATTACGTCGATCCTAGAAACCAACAAAATAGGTTCGAACGTCCTATTTCATTATTCCATGCTAATGTATTCGAGCGATTGCCTGCTTTAAACACTCTAATTTTTTCAAAGTAACAGTCCTAACTCCCCGTAACACCAAATTAATGACATCACGATTTGTTAGAAGGGAGAAATCAATAACGTTAGTACGTACCAAGGCACGACCGACGTATTGATCCCGAAATTCAACTACGAGCTTAGATCGGAAGAGCGTCGTGTAGGGAAAGAACAGATATGTGTAGA
+
CCCCCGGGGGGGGGGGGGGGGGGGGGGGGGGGGGGGGGGGGGGGGGFGGGGFFGGGFFGGGGGGGGGGGCFGGGGGGGGGGGGGGGGFGGGGGEGG:FGGGCGCFFFFGEFFGGGGFE9FFGGGGGFFGCGGFGGEGGFFCFGGGGGGGEEGEGGCE8BDDGEG8=FDGFGGGGFFFFGDGGGFGG+3+@=DFDEFFF9FEG7@@FFFD?DDDC?FF>@*9>B)-:>46:C48C?CF2D@>9FE=FCFCCF1;55@FF@C6CD0;,7724,((,(,47A7:F0:2)4418().+)11.*))
@M03152:184:000000000-AWYW1:1:2106:19326:6864 2:N:0:TACTCCTTATACCTGT
CCCAACTATCCCTATTAATCATTACGTCGATCCTAGAAACCAACAAAATAGGGTCAAACGTCCTATTTCATTATTCCATGCTAATGTATTCAAGCGCGAGCCTGCTTTAAACACTCTAATTTTTTCAAAGTAACAGTCCTGATTCCCCGCCACACCAACTTAATGACATGACGGTTCTTCAGAAGGGAGAAACCAGTGACACCAGTGCATACCGAAGGCACGACCAGCGTACTGATCTCGAAATTCAACTACGAGCTTAGATCGGAAGAGCGTCGTGTAGGGAAAGAACAGGTATGTGTAG
+
CCCCCGGGGGGGGGGGGGGGGGGGGGGGGGGGGGGGGGGGGGGGGGGGGGGGGGGGGGGGGGGGGGGGGGGGGGGGGGGGGGGGGGGGGGGGGDGGGGGGGGGGGGGGGGGGFGGGGGCGGGGGGGGGGCFGGGFGGGGGGGGFGGGGGGGGGFEGGGGGGGGGGGGGGGGGGC=EGGGGGGGGGGGGGGCGGGGGGFFFGGGFFF><FFGGG>5@BEFFF4BF=9BAEFDAFC7>FEG1A@E?F6C=CDFE0/89:19@EEC086<B0:7>0133:.4<)04>0;8?77:28F5)/.06)
@M03152:184:000000000-AWYW1:1:2106:6431:6868 2:N:0:TACTCCTTATACCTGT
CCCAACTATCCCTATTAATCATTACGTCAACCCTAGAAACCAACAAAATAAGATCGACGTCCTATTTCATTATTCCATGCTAATGTATTCAAGCGTTAGCCTGCTTTAAACACTCTAATTTTTTCAAAGTAACAGTCCTGTTTCCCCGCAACACCAAGTTAATGGCATCACGGTTCTACAAGAGGGAGGAATCAGTGAGACCAGTTCATACCGTTGGCACGACCGACCTACTGACCCCGAAATTCACTACGAGCTTAGATCGGCAGAGCGTCGTGTAGGGAAAGAACCGGCATGTGTTTCC
+
CCCCCGGGGGGGG9FGGGGGFGGGGGGGGGGGGGGGGGGGFFGGGGGFGCFGGFGGGGGGGGGGGGGGGGGCDGGFGCGGEFCGGGGCFGGGGFGGGDEFGFFFGFFFFGFGCFFGGCDGGFGGGDFFFG9FFGGEGCFFEGGGFFEGGGGGFGCBFGGFGGGGAEGGGGG8>DGGGGGGGGFFCGGGGG88EFGGG?D7@FG@C?AFGFFGGGEAF>@FF=D2A>BAB*6F=C(;AD:0>,0?FFE6?GBF0DEFF3)19(89B9<0?;BFF>1(4446::<5(.((4,(((*.09(*))
@M03152:184:000000000-AWYW1:1:2106:17309:6876 2:N:0:TACTCCTTATACCTGT
CCCAACTATCCCTATTAATCATTACGTCGATCCTAGAAACCAACAAAATAGGGTCAAACGTCCTATTTCATTATTCCATGCTAATGTATTCAAGCGCGAGCCTGCTTTAAACACTCTAATTTTTTCAAAGTAACAGTCCTGATTCCCCGCCACACCAACTTAATGACATGACGGTTCTTCAGAAGGGAGAAACCAGTGACACCAGTGCATACCGAAGGCACGACCAGCGTACTGATCTCGAAATTCAACTACGAGCTTAGATCGGAAGAGAGTCGTGTAGGGAAAGAAATGGTATGTATAA
+
CCCCCEGGDFGGGGGGGGG9FEGGGGGGGGGGGGGGGGGGGGGGGGGGGGGCFGGGGGGGCFDGGCFGGGGGCFGGGGGGGFGGGGGGGGFGGGFGGGGGGGGFGFGAFF<FFGGGGGFGGEGGGGGGGCFFFFGGGGGGGGCGGGGEGGGEGGGGFGEGGGGGGGGGGGGFGDDGGFGGGGGAFGGGGGGGGGGFGFGAFDF=149>@CCC5;7ABEDFFFF>2=9AB::;>F41+678FFB@AA<FFFFF<356)(9;4.<1((2(4?03.4(,47(625(.(78B()-).3))*)0))
@M03152:184:000000000-AWYW1:1:2106:22535:6888 2:N:0:TACTCCTTATACCTGT
CCCAACTATCCCTATTAATCATTACGTCAATCCTAGAAACCAACAAAATAGGATCGAACGTCCTATTTCATTATTCCATGCTAATGTATTCAAGCGTTAGCTTGCTTTAAACACTCTAATTTTTTCAAAGTAACAGTCCAAATTCCCCGCAACACCAAATTAATGGCATTACGGTTCATCAGGAAGGAGGAATCAGTGAGACCAGTACATACCGGAGGCATGACCAACCTACTAACCCCGAAATTCAACTACGAGCTTAGATCGGAAGAGCGTCGTGCAGGGAAAGAACAGGTATGTGGAA
+
CCCCCGGDGGGGGGGGGGGGGGGGGGGGGGGGGGGGGGGGFGGGGGGGGGGGGGGGGGGGGGGGGGGGGGGGGGGGGGGFGGGGGGGGGFDFGFGGGGGGGGGGGGGGGGGGF8EGG9FGGGGGGGGGGGGGGCFGGGGGGDFFGGFEGCCEGGGGGGGFGGFGGGGGGGGGDEDGGGGGFDD,=DEEECEDFDFGGCFFGGC@?FFGGFCDGGGE>5>AFC5):=DFFA=*;FEGFDG2?@>=AAEFEF652D8>:4379CF;?6,,33,7(((--)()(8::0)4?228(.+:?*)*))
@M03152:184:000000000-AWYW1:1:2106:6263:6923 2:N:0:TACTCCTTATACCTGT
CCCAACTATCCCTATTAATCATTACGTCGATCCTAGAAGCCAACAAAATAGGGTCAAACGTCCTATTTCATTATTCCATGCTAATTTATTCAAGCGCGAGCCTGCTTTAAACACTCTAATTTTTTCAAAGTAACAGTCCTGATTCCCCGCCACACCAACTGAATGGCATGACGATTCTTCAGAAGGTAGGAACCAGTGACACCAGTGCATCCCGAAGGCCCGCCCAGCGTACTGCTCCCGACATCCAACTACGGGCTTAGATCGGAAGAGCGTCGTGACGGGAACGAACAGGCAATTGCCG
+
CCCBCCFG9FFGF9FGGFAFEEECE@CF+8BFGF9@EFCFCEEE,FF,@@@FG<CE9CFGE,8@FGGF,,@E@EFCAF6CB@@@F,C<FGFEEDDGGDGEFFGG,4EEFGGGGGEFGECFGGGGGGG9EFEFCF99EFGGGCFFGGGGEG8>E,FEFFGGGGCC888DFD?EE+@D?=FGD,=;F8D,@6D9DCCF9+,12;+8,AFGGF<*;CE5A*0**5*:29(A;6@FFF*18>:3:()6*0/9@5A;(*).)(.)..)(-(-((.40360(-),-(0()-)4403(((*()*)*.(
@M03152:184:000000000-AWYW1:1:2106:14769:6927 2:N:0:TACTCCTTATACCTGT
CCCAACTATCCCTATTAATCATTACGTCAATCCTAGAAACCAACAAAATAGAATTAACGTCCTATTTCATTATTCCATGCTAATGTATTCAAGCGCGAGCCTGCTTTAAACACTCTAATTTTTTCAAGGTAACAGTCCTGATTTCCCACCACACCAAATTAATGGCATGATGGTTCTTCAGAAGGGAGGAACCAGTGACACCAGTACATACCGGAGGCATGACCAGCGTACTGATCCCGAAATTCAACTACGAGCTTAGATCGGAAGAGCGTCGTGGAGGTAAAGAAAAGGAATGTGTAAA
+
CCCCCGGGGGGGGGGGGGGGGGGGGGGGGGGGGGGGGGGGGGGGGGGGGGGFFGGGGGGGGGGGGGGGAFGGGGGGGGGGGGGGGGFGGGGGGGGGDGGGGGGGGGGGGGGGGGGGGGGGGGGGGGGGGGGGGGFGGGGFGGGGGGGFGGGGGGGGGGGGGGGGFGGGGGFGGFFGDGGGGFGFG>FGGGFGGGGEFGGFGDG@GFFGGFDFGGGFFFFFFFF@EFF>BAB>FGFFFDD=?9FEFFEFE?4625)46<<3??;1,;153(((6;0((04:(05*)/((.,,((+.1*-*.)
@M03152:184:000000000-AWYW1:1:2106:16811:6938 2:N:0:TACTCCTTATACCTGT
CCCAACTATCCCTATTAATCATTACGTCGATCCTAGAAACCAACAAAATAGAATCAAACGTCCTATTTCATTATTCCATGCTAATGTATTCAAGCGTGAGCCTGCTTTAAACACTCTAATTTTTTCAAAGTAACAGTCCTGATTCCCCACGACACCAAATTAATGGCATCATGGTTCATCAGAAGGGAGAAACCAATGATGCCAGTACGTACCGAGGCACGACCGACATATTGATCCCGAAATTCAACTACGAGCTTAGATCGGAAGAGCGTCGTGTAGGGAAAGAACAGGTAGAGGTAGA
+
CCCCCGGGGGGGGGGGGGGGGGGGGGGGGGGGGGGGGGGGGGGGGGGGGGGGGGGGGGGGGGGGGGGGGGGGGGGGGGGGGGGGGGGGGGGGGGGGGCFGGGGGGGGGGGGGFGGGGGGGGGGGGGGGGFGGGGGGGGGGGGGGGGGGGGGEGGGGGGGGGGGGFGGGGGGGGGGGGGGGGGGGGGDGGGGGGGGFGD=DFGDDGFFGGFGFDGGFFFAFFABF>=@DFFE8FGFFFFDFEFFFFF?FC4;17DEFFC8CFEF;@0(8:79909914))4(7<F?F:?<(8-5+)/).*))
@M03152:184:000000000-AWYW1:1:2106:28072:7003 2:N:0:TACTCCTTATACCTGT
CCCAACTATCCCTATTAATCATTACGTCAATCCTAGAAACCAACAAAATAAGATCAACGTCCTATTTCATTATTCCATGCTAATGTATTCAAGCGTTAGCCTGCTTTAAACACTCTAATTTTTTCAAAGTAACAGTCCTGTTTCCCCGCAACACCAAACTAATGGCATCACGGTTCTGCAAGAGGGAGGAATCAGTGAAGCCAGTACGTACCGGTGGCACGACCGACCTACTGACCCCGAAGTTCAACTACGAGCTTAGATGGGAAGAGCGTCGTGTAGGGAAAGAAACGGAATTTTTAGG
+
CCCCCDGFGGGDGEFFFGGDFGGGGGGGGGDGGFFFGEGGGFGGFFFFGGDF,CEFGGGGFGFFGFFGA<FA9EAAFFGFEGFCDFGFCGFCFGGEGECFEFFDG9FF,?FCCFFGFBFEFGDGGGGGCGGEGG,EEG9A>AEAAFFGG+BEGGGG?EDDFDF89DGFFFFGGFCE?ECEDG8,=@EGGDF8?FGGFF=DG+;=<8F>C?7DGG?*>A@A55@2>A(??F@?FF=F699>A95)1:5@5C6(7>B2A))96)6((48.(,7(81(347<3(04<?F77(-3(,/)**)*.)
@M03152:184:000000000-AWYW1:1:2106:21441:7004 2:N:0:TACTCCTTATACCTGT
CCCAACTATCCCTATTAATCATTACGTCGATCCTAGAAACCAACAAAATAGGTTCGAACGTCCTATTTCATTATTCCATGCTAATGTATTCGAGCGATTGCCTGCTTTAAACACTCTAATTTTTTCAAAGTAACAGTCCTAACTCCCCGTAACACCAAATTAATGACATCACGATTTGTTAGAAGGGAGAAATCAATAACGTTAGTACGTACCAAGGCACGACAGACGTATTGATCCCGCAATTCAACTACGAGCTTAGATCGGAAGAGCGTCCAGTAGGGAAAGAACAGGTATGTGTGGA
+
CCCCCFGGGGGCGCFGGGGGGGGGGGGGGGGGGGCFGFGGGDEGGGDFFGGE<EFGGGGFFFGGGGGGFGFEGGGG9FGGGGGGGFGFA@<F<<FGGGFDC<FEEF,FF9<EFF?FGG9FFGGGGFGCCFFFFCFC@=ECECFFFEGGGGCGGDFG8EEFGGDGFFGGFGGGG68=6FGG?DGFDF7=+3@DFCFFG7D+AFFDC@CF6?F?DGFFF*3;95*)07B>*/96+=EFFF*(:6)0BBEF?4):05>(09.6)92(,3((330.,((.)*6<0)(5().(,.()-+,**.*()
@M03152:184:000000000-AWYW1:1:2106:25388:7009 2:N:0:TACTCCTTATACCTGT
CCCAACTATCCCTATTAATCATTACGTCGACCCTAGAAACCAACAAAATAGGATCAAACGTCCTATTTCATTATTCCATGCTAATGTATTCAAGCGTTAGCCTGCTTTAAACACTCTAATTTTTTCAAAGTAACAGTCCTGATTCCCCGCGACACCTAGTTAATGACATCGCGGCTCCTCAGAAAGGAGGAACCAACAAAACCAGTACGTACCATAGGAACGACCAGTAAATTGATCCCGAAATTCAACTACGACGTTAGATCGGAAGCGCGTCGTGTCGGGAAAGAACAGGTATGAGACT
+
CCCCCGGGGGGGGGGGGGGGGGGGGGGGGGGGGGGGGGGGGGGGGGGGGGGG,CFFDFGGGGGGGGGGGCCEFGGGAFGGGCGFGGGGGGAEFGGGGGGG9FGGFGFGGGGFGGGGGDCFGGGGGFGGFGGFGGGGGG8FFFECGE@ABECEGEGGFFEGGGGGFGGGGGGGGGDC8EGGGGGCGGGGGC6EGGGGGGGFG5C=CA6;D9CF>C:A4**+)8B2@>288BC67C<:F95/8:88A6)+9DF;(:)(0,24<>FB?66>(((,(,((4)(-(5(5:>:(8:?1-+)/*.*))
@M03152:184:000000000-AWYW1:1:2106:26975:7013 2:N:0:TACTCCTTATACCTGT
CCCAACTATCCCTATTAATCATGTTCCTTGGCACCCGAAATTCAACTACGAGCTTAGATCGGAAGAGCGTCGTGTAGGGAAAGAACAGGGATGTGTAGATCTCGGGGGTCGACGCATTTGACAACAAAAACAAGAATTACACCCCAGTCTTAAAGAATCTAGCATCACAGTTTAAAATGCATTTCCCAGGTCAAGCCCGGTGAGTTAACATCTGCGTTCACAGACACACTGCACGCGCTTACGCACAGTTCACTGCTATTAAATGATGTAACAGACGTCTTAAGTGGCATGGTATCGTCAC
+
CC@CC@EAEG8CEE@9EEF<D9E<CFGFGGFE@EF:F@F@C<E@@@FGGEE66@EFF@,,6@:@F,@<F@FG+@CCFG:8AFE<@FEC=,6CF,,6,69,,<99F7+4@=++8F+:?+,,,5,7ADE<FF+,,38AC;;D9:=+8++3,C,,,,,,8,77E9,3,,,@?+*,5,2=>,*52,,5+@,,212,2?,,***)*)*(4++11142+1,)2)()+1+(/,(2)87=*;(2),)()))-)0())*1))**.*)))646)))..)).).)38()(.(1)*.*,(.)((-+-9)(*((
@M03152:184:000000000-AWYW1:1:2106:27672:7054 2:N:0:TACTCCTTATACCTGT
CCCAACTATCCCTATTAATCATTGCTACGGTCCCAGAAACCAACAAAATGGGGCAGCAGCCCTATTCCATTATTCCATGCTAATGTATTCAAGCGTACGCCTGCTTTAAGCACTCTAATTTTTTCAAAGTAAACGTCACGGTTCGCATCCGCAAGCCAGTGAAGACCCACGGCGTCCCCGCGAGGAGGACCACCGGACAAGGGTAAAACCGAAAGGCAACCACAAGCCGGTGGCCCGAAATTCAACTACGAGCTTAGATCGGAAGAGCGTCGTGTAGGGGAGGAACAGGTATGTGTAAGAC
+
CCCCCFFGEFGGGGGGGGGGGGGGGGGGGEGGGFGGGGFGFGGGGGCFGGGGGGGGGGGFGGGGGGFGGFGGGGGFGGGGGFFGGGGGGGGGGGGGGGGGGGGGGFGGGGGGGFGGGCFFGGGGGGGGGGGGGGGGCGGGGGGGGGGGGGGGGGG?FGGEGGGGA8D@DDDEGEGDDGGGGDCEG5EDGGGFFGGGGGGFG840<FF78):<DCEF)2=FF@FDF@FF:D;@B4?C;(725<94@FA?75)4;))-62)-43::313(4,420((.:=((4)-<:7(,(.)).3:**-0))
@M03152:184:000000000-AWYW1:1:2106:22372:7058 2:N:0:TACTCCTTATACCTGT
CCCAACTATCCCTTTTAATCACTACGTCAATCCTAGAAACCAACAAAATATGATCGAACGTCCTATTTCATTATTCCATGCTAATGTATTCAAGCGTTAGCCTGCTTTAAACACTCTCATTTTTTCAAAGTAACAGTCCAGCTTCTTCGCAACACCACATTGATGGCATTACGGCTCATAAGGAACGAGGAATCACCGAGACCACTACATACCAGTGGCATGACCAACCTACTGACCTCTAAACTCAACTACGAGCTTAGACCGGCATACCATCGTCTACGAAGACAAAACATCCGTCTAA
+
ACC6-8,CFGFDG,EEFEFDE,C6@,C,BC9EE9EAE,6CF,CCF8,E9E,C,<,:@FG7,,8CDCE9EEFCD,,C<F,CF,9CFCEF,,CFF,C@68465B,,,,9EF,5,,,,:C,:FFGGFE8<9FEFC,,59C:@<E,99>,C996+@ECCEF+>B;,,@;,@=+=3E++=E+E=,+36,=8>C++6@8@E,,6+3:C?@4AAGCFG*03,0**)305*5):5:?ABF6;**;***4*=(+23?-:)8-5)6)59)7)/6(((,6)()).(/()(.,)()-)(,(((()+())(*()
@M03152:184:000000000-AWYW1:1:2106:7440:7111 2:N:0:TACTCCTTATACCTGT
CCCAACTATCCCTATTAATCATTACGTCGATCCTAGAAACCAACAAAATAGAATCAAACGTCCTATTTCATTATTCCATGCTAATGTATTCAAGCGTGAGCCTGCTTTAAACACTCTAATTTTTTCAAAGTAACAGTCCTGATTCCCCATGACACCAAATTAATGACATCATGGTTCGTCAGAAGGGAAGAAACCAATAAATTAGTACGTACCAAGGCACGACCAACATATTGATCCCGAAATTCAACTACGAGCTTAGATCGGAAGAGCGTCGTGTAGGGAAAAAACAGGTATGTGTAGG
+
CCCCCGGGGGGGGGGGGGGGGGGGGGGGGGGGGGGGGGGGGGGGGGGGGGGGGGGGFGGGFGGGGGGGGGGGGGGGGGGGGGGGGGGGGGGGGGGGGGGGGGGGGGGGG,EFFGGGGGGGGGGGGCFGGCFGGFGGGGGAEDFGGFGGGGGGGGGGGGGGGGFGGFFGGGGGGGDF?@DEGGGGGGDGFGGGFG8DCGGFGGFE?FFGGDGD+;CF?F@FEFF>FFFFFAEFCG4C+59AFFFCFCEFFG4>@DABFEFFF<??F6>@F31:17(635437A?)()--(33<<+(//)0)-
@M03152:184:000000000-AWYW1:1:2106:19058:7169 2:N:0:TACTCCTTATACCTGT
CCCAACTATCCCTATTAATCATTACGTCAACCCTAGAAACCAACAAAATAAGATCGACGTCCTATTTCATTATTCCATGCTAATGTATTCAAGCGTTAGCCTGCTTTAAACACTCCAATTTTTTCAAAGTAACAGTCCTGTTTCCCCGCAACACCAAGTTAATGGCATCACGGTTCTACAAGAGGGCGGAATCAGTGAGGCCAGTTCATACCGTTGGCACGACCGACCTACTGACCCCGAAATTCAACTACGAGCTTAGATCGGAAGAGCGTCGTGTAGGGAAAGAACAGGTATGTGTAAA
+
CCCCCGGFGGGGGGGGGGGGGGGGGGGGGGGGGGFFGGGGFFGGGGGGGGCFCGFGGGGGGGGGGFGGGGGAFEGGGGGGGGGGFGGCEGADFFEGGGGGGFFCDGFAFFG9=9BF<FGGGGGGGGAEEFGGGFCGGAF9EBFGCFGGGCCEFCFD>,@=;ACF8EFGGG?>CFGGGDFGD,@DF=+@88CDCFGFG7@5*<>9GFF:FFG*?FE469>F5@F@=@FBF*5FFGEF46>2B>5?FF3;<46?07>>:A<2)58B??;7?04>134((0.4(817:).,:21))3(9*.*))
@M03152:184:000000000-AWYW1:1:2106:22780:7209 2:N:0:TACTCCTTATACCTGT
CCCAACTATCCCTATTAATCATTACGGCGATCCTAGAAACCAACAAAATAGGACCGCACGTCCTATTTTATTATTCCATGCTAATGTATTCGGGCGTAAGCCTGCTTTGAACACTCTAATTTTTTCAAAGTAAAAATCATGGTTCCCTGCCACACCCAGTAAAGGGCATAACAGCTCACCACGAGGTAAGCCTCCACCGCTCCAGTACACACCCAAATAGCCGGACCGGGCGGCAAAGGCCGAAATTCAACTACGAGCTTAGATCGGAAGAGCGCCGTGTAGGGAAAGAAAATGTCTGTAG
+
CCCCCGGGGGGGGGGGGGGFGGGGGDEGCFGCCEAFEGDGFFGGFFCCFGGGFCCGGGGGCFFGGGGGGGGGGFGGFFFDFFDGGF<<?AF@C7FGGDCFGG<FGBFGGDEFFGFGG,5EFFFGEGGCGFGDGFFGGGFFA?FEFGGGDFGGGGGDG6E8BD,3ACDGFG??FGGFF9FGF?E@DGGEFFGFDF>,AFEEEDG=FF>>>F49DG5A4;6?16B9590>DF;>BD9GF:03>()(75)9AGFB:<5(031244<A9(3:03(8310(,041(143:7,,3((()<)**)*))
@M03152:184:000000000-AWYW1:1:2106:26316:7213 2:N:0:TACTCCTTATACCTGT
CCCAACTATCCCTATTAATCATTACGTCAATCCTAGAAACCAACAAAATAGAATTAACGTCCTATTTCATTATTCCATGCTAATGTATTCAAGCGCGAGCCTGCTTTAAACACTCTAATTTTTTCAAGGTAACAGTCCTGATTTCCCACCACACCAAATTAATGGCATGATGGTTCTTCAGAAGGGAGGAACCAGTGACACCAGTACATACCGGAGGCATGACCAGCGTACTGATCCCGAAATTCAACTACGAGCTTAGATCGGAAGAGCGTCGTGTAGGGCAAGAACAGGCATGTGTAGA
+
CCCCCGGGGGGGGFGGGGGGGGGGGGGGGGGGGGGGGGGGGGGGGGGGG9FGGGGGFGGGGEGGFGFFAFGGGGGGGGGGGGGGGGGGGGGGGGGGGGGGGGGGCFGFGGGGGFGGGFGGGGGGGGGGGFGGGFFGGCFFGGGGGGGGGEGGGGGGG8FFGEGGGFGGG7DFGFFDGGGGGGC8?6DGG=EGGGDFFGFFGGGFGFFGGFGGDDC?BBDFFEF@=BD>@5)9::ADFBDF;BAEAFCFFGFF<DEB6<3CCE<6<((6@@;13;924))21)4)()4:071(.3,**.:6)
@M03152:184:000000000-AWYW1:1:2106:15471:7258 2:N:0:TACTCCTTATACCTGT
CCGAACTATCCCCATTAATCATTACGGCGACTGTAGAAATCACCACAATCCAAACTCACGCTCTATTTCCTTATCCAATGCACACATATTCAGGCCAAGGCACCCTTTTAATACTCCAATTTTCTCATTCTAACAGTCCTTGTCCCCTGAAGCCTCCCATTAAGTCCATTGCGTCTCACAACGAGGTATAAACCCGCAAGCCAATACGTACCGTAAGACGAACCCCCCAACACGCGCGCAAAACGAAATACCACACTCACTCCGCAGACCCCAGGACCGGAAAGGAACTCAGAGTGTCACA
+
AC-8A+;@-EFD,,FDA,,<,6@,66,6+@@+6,<@,,<,;,6,C6,6EC@C,,66,6;,,68C,CF,,,9F,,69,9,,:,,,,,,6,,C,,6:8F,,,,,:,@4,,,,,9?,,C,,49,59,C,,,,,,5,5,9,,9,,44,,9=,+4,,,,49=+47,7,,8,7ED++7+10++8=,+61=+6+,77@,,3+1@++*4+5),***4070C<***+**/-*(/0()))(..*.))(2(.3)())(0(*1).2)()((())(((-4((,(((((((.4((0()()(().)))+.**)2).
@M03152:184:000000000-AWYW1:1:2106:11649:7270 2:N:0:TACTCCTTATACCTGT
CCCAACTATCCCTATTAATCATTACGTCGATCCTAGAAACCAACAAAATAGGGTCAAACGTCCTATTTCATTATTCCATGCTAATGTATTCAAGCGCGAGCCTGCTTTAAACACTCTAATTTTTTCAAAGTAACAGTCCTGATTCCCCGCCACACCAACTGAATGGCATGACGGTTCTTCAGAAGGTAGGAACCAGTGACACCAGTGCATACCGAAGGCACGACCAGCGTACTGATCCCGAAATTCAACTACGAGCTTAGATCGGAAGAGCGTCGGGTAGGGAAAGAAAAGGTATGGTGAA
+
CCCCCGGGGGFGGFGGFGGGGGGGGGGGGDGFGGGGGGGGGGGGGGGFGFGGGGGGGAFEGGGGGGGGEEFFGGGGGDAFGGFGGGGGGGGGGGFGDGCFFFGGGBFGGFGGC@AFGGGGGGGFGGGGGAFGFGGGGCEGGFGFFEFGGGGGGFGGGFGGGGCEGGGFGCFG>CDGGEDGGGC,A@DFC+@CGGFG,;9@FGGFGFFGGA>57DCE?>)/;)9>A2(;?5>EFFC+14>?.6>1FFE+97))/>D@B4CEEFF@F0:90,(7((-(2.,:?37:(7:,4843)+)0))*.)
@M03152:184:000000000-AWYW1:1:2106:18667:7303 2:N:0:TACTCCTTATACCTGT
CCCAACTATCCCTATTAATCATTACGTCAACCCTAGAAACCAACAAAATAAGATCGACGTCCTATTTCATTATTCCATGCTAATGTATTCAAGCGTTAGCCTGCTTTAAACACTCTAATTTTTTCAAAGTAACAGTCCTGTTTCCCCGCAACACCAAGTTAATGGCATCACGGTTCTACAAGAGGGAGGAATCAGTGAGGCCAGTTCATACCGTTGGCACGACCGACCTACTGACCCCGAAATTCAACTACGAGCTTAGATCGGAAGAGCGTCGTGTAGGGAAAGAACATGTATGGTTAGA
+
CCC9CGGGGGGGGGGGGGGGGGGGGGGGGGGGGGGGFFGGGGGGGGGGGGGGGGGC@CEFGEGGGGGGGGG9FFGGGGGGGFGGEFGGGGGGGGGGGGGGFGGGGGGDGGGGGGGGGGGGGGGGGGGGAFEGGGGGGGGFEFFFGGGGGGGGGGGGGFFGFECDEFFGF8D+1=D6D9EFF?D=?+@FC+8D9DAEEDFA?+5>CFAG9FGGGGG5@>595=B542@E>6BFFGFGFFG6>0:CFFEFFFA@D*:9;CF)7C;:6271<?02(27((.)8::6:6@<??)(.)3.)*)*.)
@M03152:184:000000000-AWYW1:1:2106:18849:7325 2:N:0:TACTCCTTATACCTGT
CCCAACTATCCCTATTAATCATTACGTCAACCCTAGAAACCAACAAAATAAGATCGACGTCCTATTTCATTATTCCATGCTAATGTATTCAAGCGTTAGCCTGCTTTAAACACTCTAATTTTTTCAAAGTAACAGTCCTGTTTCCCCGCAACACCAAGTTAGTGGCATCACGGTTCTACAAGAGGGAGGAATAAGTGAGACCAGTTCATACCGTTGGCACGACCGACCTACTGACCCCGAAATTCAACTACGAGCTTAGATCGACAGAGCGTCGTGTAGGGAACGAACAGGTGGTAGTAAA
+
CCCCCGGGGGGGGFGGGGGGGGGGGGGGGGGCFFFGCFGGGGGGGGGGGFGGGGGGFECGGGGGGGGGGGGFGGDFGGCFDFDGGGGFFFFFDGGGGGGGCFGGCFFGGGGFGGGGGGGGGGGGFDEFAFFGGGGGGGFGGGGGAFGGGGGGGGGG8D=,=FDE8CGCFFGGGGDCDEFG?,1@D6BFCE,>,7<ACDFCG?F<EAFGGFGADGG>AFFF>):)/22?4/7=6FEFF9D6E;5CFFEFECF,6*8>FCF35)/((,4?0(72896:?)<A()()-541(2()(*(**-*))
@M03152:184:000000000-AWYW1:1:2106:20314:7327 2:N:0:TACTCCTTATACCTGT
CCCAACTATCCCTATTAATCATTACGTCGATCCTAGAAACCAACAAAATAGAATCAAACGTCCTATTTCGTTATTCCATGCTAATGTATTCAAGCGTGAGCCTGCTTTAAACACTCTAATTTTTTCAAAGTAACAGTCCTGATTCCCCAAGACACCAAATTAATGACATCATGGTTCGTCAGAAGGTGGAAATCAATAATACCAGTACGTACAATAGCACGACCAATAAATTGATCCCGAAATTCAACTACGAGCTTAGATCGGAAGAGCGTCGTGTAGGTAAAGAAAAGGAATGTGTAGA
+
CCCCCEG8FGGEGFFGG99EEDGGGFFGGGGGGGGGGEGFGCFGFGFGFGGGGGGGFGGDFEBFFGFG<FGGDGGGGGGEBGCEGFFF<CFGGF<,F78C,<FFGGFGGGDEFFGGGGGGGGGEFFGGGFGGGGGGGGGGGCEGFFGG,CF8E8DFGGGE;E8D=DEGFFFGF@=DFC=@DG8FG?FGFEGGGFD@=F8FGG6D8?FGDFCDCGFFCAA@5>>A@)59F6=68==CFDC2?B*:CCEFFGA9DC>@F4@**1>(6?B1(,62;(37=FC3)+5:5A?(,(3((0.*9)*.)
@M03152:184:000000000-AWYW1:1:2106:28095:7407 2:N:0:TACTCCTTATACCTGT
CCCAACTATCCCTATTAATCATTACGGTGATCCTAGAAACCAACAAAATAGAACCATGCCGTCCTATTCTATTATTCCATGCTAATGTATTCGAGCATAATGCCTGCTTTAAACACTCTAATTTTTTCAAGGTAAAGGTCCTGGTTCCACAAGACATCCAACTAAGGACATCGAGCTTCTCCAGAAGGTGAGAAATCAACAGCGACAGTTCATACCCCTTCAGGCACGACCATCGAGTCAATCCCGAAATTCAACTACGCACTTAGATCGGAAGAGCGTCGTGTAGGGAACGACCAGGTAA
+
CCCCCGGGGGGGGGGGGGGGGGGGGGGGGGGGGGGGGCFGGGGGGFGGGFCFGGGGGFGGGGGGG<EFGGGGGFGGGGGGGGGGGGGGGFGGGGGGGGGGGGGGGGGGGG<FGGGGGGGGGGGGGGGGGF<EGCFFGGGGGGGGGGGGGGGG88F8EFFDEGGG8FGGGGGGG8F6DEDFFGGCDCDGGGGGGGEFGFGFFF6>EEF6DFGGGGG?AF5;*:?5@@@>>EBAAC9*:7C=F*=<4>@;@;BCC7+*2.-((.,.7>CCE@<@F9(((:6;>),.4654.31((*(0)(*))
@M03152:184:000000000-AWYW1:1:2106:18458:7419 2:N:0:TACTCCTTATACCTGT
CCCAACTATCCCTATTAATCATTACGTCAATCCTAGAAACCAACAAAATAGAATCAAACGTCCTATTTCATTATTCCATGCTAATGTATTCAAGCATAAGCCTGCTTTAAACACTCTAATTTTTTCAAAGTAATAGTCCTGATTCCCCATAACATCAAATTAATGACATTGTAGTTCATCAGAAAGGAGAAATCAATAAGACCAGTACATACAAAGGTATGACCAGAAAATTGATTTCGAAATTCAACTACGAGCTTAGATCGGAAGAGCGTCGTGTAGGGAAAGAACAGGTACGTGTAGA
+
CCCCCGGGGGGGGGGGGGGGGGGGGGGGGGGAFGGGEFGGGGGGGGGGGGGGFGGGGGGGEFEGGGGGGGGGGGGGGGGGGFGGGGGCFGGGGDGGGGFFFGFFFGGGGGGGGGGGGGGGGFGGGGGFGFGGGGGGF@FFFFGGGGGGGGGGGFGG9BDGGCFGCGGGGGCGGGFFGGGGGGDDFGGGGGGFGGGGGGFFEFDDAFFGGFGGGF8*0;DFFFFD<))3@FEB?DAD+07=FFFFFFEFCFC5><?A5=:>*3:)7=A94@45>2>256*>2)(;;A:333//.+/))/*1)
@M03152:184:000000000-AWYW1:1:2106:9475:7498 2:N:0:TACTCCTTATACCTGT
CCCAACTATCCCTATTAATCATTACGTCGATCCTAGAAACCAACAAAATAGGTTCGAACGTCCTATTTCATTATTCCATGCTAATGTATTCGAGCGATTGCCTGCTTTAAACACTCTAATTTTTTCAAAGTAACAGTCCTGACTCCCCGTAACACCAAATTAATGACATCACGGCTCGTCAGAAGGGAGAAATCAATGACGTTAGTACGTACCGAGGCACGACCGACGTATTGATCCCGAAATTCAAATACGAGCTTAGATCGGAAGAGCGGAGGGTAGGGAAAGAACAGGTAGGGGTGAA
+
CCCCCEGGGGGGGDGGGGGGGGGGGGGGCDGGGGGGGGGGFGGGGGGGGFGFGFGGGGGGGFFGFCGGGGGGCGGGGGGFGGGFGGGGGGGGGGGDGGGGGFGGG8FAAFED,AFGGGGGGGGGGFGGGAFGGEFGGGGGFFGGGGGGGGGGCGGGGG8EEGGF8AEGGFGGGEGGDGDC=EGGGFED>6@BDFFFGGCAEGF@CFFGGFGGCDC4>4<??@A>9@@DFFF)1;)+;3D?F>A6++7+7DF;:CB>4).<<B?0:,(.422((4(,,)48()1.(03(((.).2())-),)
@M03152:184:000000000-AWYW1:1:2106:13264:7537 2:N:0:TACTCCTTATACCTGT
CCCAACTATCCCTATTAATCACTACGTCGATCTTAGAAACCAACAAAATAAGATCAAACGTCCTATTTCATTATTCCATGCTAATGTATTCAAGCGAATGCCTGCTTTAAACACTCTAATTTTTTCAAAGTAACAGTCCTGATTTCCCACGACACCAAATTAATGACATCGTGGTTCGTCAGAAGGGAGAAACCGACAGGGCCAGTACACACCAGAGGCGCGACCGACCCGTCGATCCCGAAATTCAACTACGAGCTTACATCGGAAGAGCGTCGTGTCGGGAAAGAACAGGATTGTGTAG
+
CCCCCGGGGGGGGEGGGGGGEGGGGGGGE@FGGGGGG9EFG8FFFGGGGGAF,E9FAEGGGGGGGGGGGGGGGECFEFACFFDFFFFCEAFGFDGG7CF8FFFFFEFFGGF<,4AFGGGFGGGGCEFA<FFGGDGFFGGFGCFFGGFGGGGGG7FGG?DDFFAFC,@==F>@FGFFGCDGGCFCG88:8=DFFG6=@D8*+;:>9FFGG>975*;>F>=**(8@FBFEBD085>0*87D?:93,095@>C6)2C)4)524))-4:(26:87942(,30(-47(.4)((,3(.(+))*)*.-
@M03152:184:000000000-AWYW1:1:2106:15197:7554 2:N:0:TACTCCTTATACCTGT
CCCAACTATCCCTATTAATCATTACGTCGATCCTAGAAACCAACAAAATAGGTTCGAACGTCCTATTTCATTATTCCATGCTAATGTATTCGAGCGATTGCCTGCTTTAAACACTCTAATTTTTTCAAAGTAACAGCCCTAACTTCCCGTAACATCAAATTAATGACATCACGGTTCGTCAGAAGGGAGAGATCAATAACGTTAGTACGTACCGAAGGTACGACCGACGTATTGATCCCGAAATTCAACTACGAGCTTAGATCGGAAGAGCGTCGTGTAGGGAAAGAACAGGTATGTGTAG
+
CCCCCGGGGGGGGGGGGGGGGGGGGGGGGGGGGGGGGGGGGGGGGGGGGGGGGGGGGGGGGGGGGGGGGGGGFGGGGGGGGGGGGGGGFGGFGGGGGGGGGGGGGGGGGGGGGGGGGGGGGGGGGGGGGGGGFGGGGGDGGFGGGGGGGGGGGGGGGGGGGGGGGDFFFGGFGGGGGGGGFGCGGFEFEGGGFGFFGGFAC?FCEFFG6AFF5DEDFF@FFFFF=>>?EBDFFFCCFEF@EBB;CAEFEGF3;D5>>;))94531:8(8?BF;?2(3)2>F5.<:7(4(,.1)+)0*-::)
@M03152:184:000000000-AWYW1:1:2106:14274:7607 2:N:0:TACTCCTTATACCTGT
CCCAACTATCCCTATTAATCATTACGTCAACCCTAGAAAACCAACAAAATAAGATCGACGTCCTATTTCATTATTCCATGCTAATGTATTCAAGCGTTAGCCTGCTTTAAACACTCTAATTTTTTCAAAGTAACAGTCCTGTTTCCCCGCAACATCAAATTAATGGCATCACGGTTCTACAAGAGGGAGGAATCAGTGAAGCCAGTTCATACCGGTTGCACGACCGACCTACTGACCCCGAAATTCACCTACGAGCTTAGATCGGAAGAGCGTCGTGTAGGGAAAGAACAGGTATGTGTAA
+
CCCCCGGGFGGGGGGGGGGGGGGGGGGGDGGGGGGGGGGGGGGGGGGGGGGGGGGGCGGGGGGGGGGGGGGGGGGGGGGGGGGGGGGGGGGGGGGGGGGGGFEFFGGGGGFFCFFGFGFFGGGGGGGFG9FGDFGGGGGGGGGGGGGGGGGGG?FFGFAFGGFDFECFGDGGCEFGGGGGF398DD7F@?+8EGGA:=FFGF7C6FFCDFFFGC7?*086F)9==B96;5*?4;CFA@D@EB3;+1?+/C680>8;D@4=E3)-8:B(,(313?;>B02:<:(8?41::BB4.::@8)*.)
@M03152:184:000000000-AWYW1:1:2106:12519:7810 2:N:0:TACTCCTTATACCTGT
CCCAACTATCCCTATTAATCATTACTTTAGCCCTAGAAACCAACGAAAGTAGAACTAAAGTCCTATTTCATTATCCCATGCTAATATATTCAAAGGCTAGATTACGCCTGCCTTGAACACTCTAATTTCTTCACAGTAAAAGATTTGAAACACTTTGACCCCTAAAATATAATTTTAGGGGGTGTATTCAAAAGGAAGGAAACGAGAATAAGGTACACATCGGAAAGATGGACCTTAACTTCTCGTTAATCCGAAATTCAACTACGAGCTTAGATCGGAAGAGCGTCGTGTAGGGAAAGAA
+
CCCCCGGGGGGGGGGGGGGGGGGGGGGGGGGGGGGGGGGGGGGGGGGGGGGGGGGGGGGGGGGGGGGGGGGGGGGGGGGGGGGGGGGGGGGGGGGGGGGGGGGGGGDEGGGGGGGGCEGGGGGGGGGGGGGGGGGGGGEFFFDGGGGGGGGFGGGGGFGGGGGGGGGGGGGGGGGGGGGCDGGGGGGGGFGGGGGFFGCBGDF=GFFGGFGGGGGFFFFFF>>FFBDFFFFFCF@8FAFFF<9A*3<FFG>?9DBBFFCEFFE@322869(>@EC62>0315/.()(64:6:2?6@F:C?<
@M03152:184:000000000-AWYW1:1:2106:12478:7818 2:N:0:TACTCCTTATACCTGT
CCCAACTATCCCTATTAATCATTACGTCGATCCTAGAAACCAACAAAATAGAATCGAACGTCCTATTTCGTTATTCCATGCTAATGTATTCAAGCGTGAGCCTGCTTTAAACACTCTAATTTTTTCAAAGTAACAGTCCTGATTCCCCAAGACACCAAATTAATGACATCATGGTTCGTCAGAAGGTAGGAATCAATAATACAAGTACGTACAATAGCACGACCAATAAATTGATCCCGAAATTAAACTACGAGCTTAGATCGGAAAAGCGTAGGGTAGGGAAAGAACAGGAATGTGTAGA
+
CCCCCGGGGGGGGGGGGGGGGGGGGGGGGGGGGGGGGGGGGGGGGGGGGGGGGGGGGGGGGGDGGGGGGGGGGGGGGGGGGGGGGGGGGGGGGGGGGGECFGGGGGGGGGGGGGGGGGGGGGGGGFGGGFGGGGGGGGDGGGGGGFGGGGGGGGFGGGGGFGGGGGGGGDGGGGGEFGDGGGGDFBDGGGGFGBFFGGFFGG+:DFFGGFGFGGFFFFFFEAB=@CBFFFEA6CE7:)*>EBFC*=E=EGF9=D)(9;*159;?;;(/4;,/(,(6,;;?7FDF0A?:<?0((+)/1.*))
@M03152:184:000000000-AWYW1:1:2106:19015:7841 2:N:0:TACTCCTTATACCTGT
CCCAACTATCCCTATTAATCATTACGGCGACTCTAGAAACCAACAAAATAGAACCGCACGTCCTATTTTATTATTCCATGCTAATGTATTCGGGCATAGGCCTGCTTTGAACACTCTAATTTTCTCAAGGTAAAAGTCCTGGTTCCCCGACACACCCAGTAAAGAGCATGCCGGCTCACCAAGAAGTAAGACCCAGGCAGACAGTACATACCGTGAGGCAGACCGCCCGCCCAGGCCCGAAATTCAACTACGAGCTTAGATCGGAAGAGCGTCGTGTAGGGAAAGAAACGGAATGTGAAGA
+
CCCCCGGGGGGGGGGGGGGGGGGGGGGGGGGGGGGGGGGGGGGGGGGGGGGGGGGGGGGGGGGGGGGGGGGGGGGGGGGGGGGGGGGFGGDFGGGGGGGFGGGGGGGGGGGGGGGGGGGGGGGGFFGGGGGGGGGGGGGGGGFGGGGGGGGGGGGGGGGDFGGGGGGGGGGGEEDGDG7DFGGFGGGCGGG,DFGGGGFFGGGFGFFGGFDFGGGFFFBEFF4=9@>FFE@FBC=<>@D0>>7<@FFFFG::BD>99A<<29?F?BBFF064(,(4:4:28)271)43(((((2)/0)*.)
@M03152:184:000000000-AWYW1:1:2106:21991:7863 2:N:0:TACTCCTTATACCTGT
CCCAACTATCCCTATTAATCATTACGGCGACTCTAGAAACCAACAAAATAGAACCGCACGTCCTATTTTATTATGCCATGCTAATGTATTCGGGCAAAGGCCTGCTTTGAACACTCTAATTTTCTCAAGGTAAAAGTCCTGGTTCCCCGACACACCCAATTAAGGGCATGCCGGCTCACCAAGAGGTAGAACCCGGCCAGACAGTACGTACCGTAAGGCAGACCGCCCGACCAGGTTCGAAATTCAACTACGAGCTTAGATCGGAAGAGCGTCGTGTAGGGAAAGAACAGGAATGGTGAGA
+
CCCCCGGGGGGGGGGGGGGGFGGGGGGGGGGGGGGGGFGGFGGGGGGGGGFGGGGGGGGGGGGGGGGGGGGGGGGFGGGGGGGGGGGGGF<EGGGGGGGGGGFGGGGGGGGD9FGGGDGGGGGG<,@FFGFFFGGGGGGGGF8FFG,A+CEGGGGGGGGCFCGGGGGFFFGGGGDCGGFFF6FDGFCGGGGGFGDEEGEFGGFDGFFGCFGGDGGFFA=FBDA6>6@=8DF:5F229AG?FF>AFFF444??3C>>FDFF>A?:B4>:4:>46>>1(04)1.3>:??040:(1+540)*,)
@M03152:184:000000000-AWYW1:1:2106:23414:7924 2:N:0:TACTCCTTATACCTGT
CCCAACTATCCCTATTAATCATTACGGCGACTCTAGAAACCAACAAAATAGAACCGCACGTCCTATTTTATTATGCCATGCTAATGTATTCGGGCAAAGGCCTGCTTTGAACACTCTAATTTTCTCAAGGTAAAAGTCCTGGTTCCCCGACACACCCAATTAAGGGCATGCCGGCTCACCAAGAGGTAGAACCCGGCCAGACAGTACGTACCGTAAGGCAGACCGCCCGACCAGGTTCGAAATTCAACTACGAGCTTAGATCGGAAGAGCGTCGTGTAGGGAAAGAACAGGAGTGTGTAAA
+
CCCCCGGGGGGGGGGGGGGGGGGGGGGGFGGGGGGGGGCGGGGGGGGGGGGGGGGGGGGGGGGGGGGGGGGGGGGGGGGGGGGGGGGGGGGFGGGGGGGGGGGFGGGGGGGGGGGGGCGGGGGDFGGGFGGGGGGGGGGGFFEGGGGGGDGGGGGGGFGGGGGGGGGGGFGGGECEDGGGGGGGG?CBCFGGGGGGGDDFFGGBE@BGGFGGGG5AFF2ADDAFF@F>BEFFEFFGF<D?@(54@FAFF<?6:GB()67<29013((.,(((-7(42)640)4)4)4((,(((0.*04*))
@M03152:184:000000000-AWYW1:1:2106:5960:8140 2:N:0:TACTCCTTATACCTGT
CCCAACTATCCCTATTAATCATTACGTCGATCCTAGAAACCAACAAAATAGAATCAAACGTCCTATTTCGTTATTCCATGCTAATGTATTCAAGCGTGAGCCTGCTTTAAACACTATAATTTTTTCAAAGTAACAGTCCTGATTCCCCAAGACACCAAATTACTGACATCATGGTTCGTAAGAAGGTAGGAATCAATAATACCAGTACGTACGATTGCACGACCAATAAATTAATCATGAAATTAAACTAAGAGCTTAGATCGGCAGAGCGGCGTATAGGGAAAGAAAACGGAAGTTGAAA
+
CCCCCGGGGGGGGGGGGGGGGGGGGGE@FF@FGGGGGGGGGGGGFGGGG9,EFFFCFC,6CDFG@FG9F8FGGGGGGGGGGGGGCGGGGGGGGGC@F:76,6A8FC9,95,,CFC,,55F@?FGG9A,CFEFECE?@A>,C?,E;,,A,4@FE,FF+=DF9=,=,91@DDFF=,?;3C+4=F8EG83,6=D,@,AFCDEF:9DDD??D8FD?7;+*3**59)*800)*;9EFFG@++*5*BAFE41:A8C4)*;*./9EE7599(6=1;D9(((.(,;33<??F0)4(,(-(-*(0*)2)4
@M03152:184:000000000-AWYW1:1:2106:21544:8223 2:N:0:TACTCCTTATACCTGT
CCCAACTATCCCTATTAATCATTACGTCGATCCTAGAAACCAACAAAATAGAATCAAACGTCCTATTTCGTTATTCCATGCTAATGTATTCAAGCGTGAGCCTGCTTTAAACACTCTAATTTTTTCAAAGTAACTGCCCTGATTCCCCAAGACACCAAATTAATGACATCATGGTTCGTCAGAAGGTAGAAATCAATAATACCAGTACGTACAATAGCACGACCAATAAATTGATCCCGAAATTCAACTACGAGCTTAGATCGGAAGAGCGTCTCGTAGGGAAAGAACAGGCATGGGTTAA
+
CCCCCGGGGGGGGGGGGGGGGGGGGGGG@CGGGGFF@FCFGFGGGFGGGFCEEGGGGCFGGGGGFGGFGGGGFGGGGGGGGGGGGGGGGGGGGGG7CBFEGGFFGAGGE?FGFGGGGEGGGGGG@8FDC9F<FFGFGGGGGGFDGGFG8=F?FEGGF?E9FGCG;AEEFFCFGGGFGCDGG6FEF8>>EEGFGFFFGG8CFCFBFD77+:AFCFFBF58A5)<)1@EFBFE@+=AD>4*7*5?;>>*+2;FD9??>/*348C2:1(,6((361(((/)(6;4?56F;:<((((0())(*(-
@M03152:184:000000000-AWYW1:1:2106:28352:8245 2:N:0:TACTCCTTATACCTGT
CCCAACTATCCCTATTAATCATTACGGCGACTCTAGAAACCAACAAAATAGAACCGCACGTCCTATTTTATTATGCCATGCTAATGTATTCGGGCAAAGGCCTGCTTTGAACACTCTAATTTTCTCAAGGTAAAAGTCCTGGTTCCCCGACACACCCAATTAAGGGCATGCCGGCTCACCAAGAGGTAGAACCCGGCCAGACAGTACGTACCGTAAGGCAGACCGCCCGACCAGGTTCGAAATTCAACTACGCGCTTAGATCGGAAGAGCGTCGTGTAGGGAAAGAACAGGTATGGCAAGA
+
CCCCCGGGGGGGGGGGGGGGGGGGGGGGGGGGGGGGGGGGGGGGGGGGGGGEGGGGGGGGGGGGGGFGFGGGGGFGGGGGGGGGGGGGGGGGGGGGFGGGFGGGGGGGGGGGGGGGGCGGGGGGGGGGGGGFGCFFEGGGGGGGFGGGGGGGGGDEGFFGGGGGGGGGGGGFC>CEGFGGGGGCD6D:EFGGGGGGGGGFCGGFGFFGGFFGGGGFFF2/?DFFF9()=B@AFGFG4)9?4?>A*95B>4:?0)56BF<<:AF6?3(48047:3,,.))5<F?><?2,400.)+.))(2-(
@M03152:184:000000000-AWYW1:1:2106:15379:8321 2:N:0:TACTCCTTATACCTGT
CCCAACTATCCCTATTAATCATTACGTCGATCCTAGAAACCAACAAAATAGGGTCAAACGTCCTATTTCATTATTCCATGCTAATGTATTCAAGCGCGAGCCTGCTTTAAACACTCTAATTTTTTCAAAGTAACAGTCCTGATTCCCCGCCACACCAACTGAATGGCATGATGGTTCTTCAGAAGGTAGGAACCAGTGACACCAGTGCATACCGAAGGCACGACCAGCGTACTGATCCCGAAATTCAACTACGAGCTTAGATCGGAAGAGCGTCGTGTAGGGAAAGAACAGGAATGTGTAA
+
CCCCCGGGGGGGGGGGGGGGGGGGGGGGGGGGGGGGGGGGGGFGGGFGGGGGGGGGGGGGGGGGGGGGGGGGGGGGGGGGGGGGGGGGGGGGGFGGGDGCCGGFGGGGGGGGGGGGGGGGGGGGGGFGGFFFGGGGGGGGGDFGGGGGGGG>EGGGGFGGGEFGG8EDFGGGGD?DDFFFGGGF6FFGGFGGGGGGGGGFGGG9;CFGGFGCFG9A55@A>7?FBADFDEDFF@*=8@F=D9FFFF<FFGFE@DB@FEFF<5)((/1(32:B>B69?>792;45444221<0(04)1)0))
@M03152:184:000000000-AWYW1:1:2106:19869:8361 2:N:0:TACTCCTTATACCTGT
CCCAACTATCCCTATTAATCATTACGTCGATCCTAGAAACCAACAAAATAGGACCGCACGTCCTATTTTATTATTCCATGCTAATGTATTCGGGCGTAAGCCTGCTTTGAACACTCTAATTTTTTCAAAGTAAAAATCATGGTTCCCTGCCACACCCAGTAAAGGGCATAACAGCTCACCACGAGGTAAGCCTCCACCGCTCCAGTACACACCCAAATAGGCGGACCGGGCGGCAAAGGCCGAAATTCAACTACGAGCTTAGATCGGAAGAGCGTCGTGTAGGGAAAGAAAAGGTATGTGT
+
CCCCCGGGGGGGGGGGGGGGGGGGGGGGGGGGGGFGGGGGGGGGGGGGGGGGGGGGGGGGGGGGGGGGGGGGGGGGGGGGGGGGGGGFGGGGGGGGGGGGGGGGGGGGGGGGGGGGGGGGGGGGGGGGGFGGGGGFGFFGGGGGGGGGGGGGGGGGGGGGGGGGGGGGGGGGGGG8?FGFGGGGDGGDGGGFGGGGGGGFGGGEFFFCFFGD>?:?9AEF9=;(9@9AEB>FD:9D@FGF>;EFB@AFA76<BG3052949?F4A:1?B;?FFFFF0)-.(1<:(>438((((*.8/4*).
@M03152:184:000000000-AWYW1:1:2106:26406:8483 2:N:0:TACTCCTTATACCTGT
CCCAACTATCCCTATTAATCATTACGTCGATCCTAGAAACCAACAAAATAGAATCAAACGTCCTATTCCGTTATTCCATGCTAATGTATTCAAGCGTGAGCCTGCTTTAAACACTCTAATTTTTTCAAAGTAACAGTCCTGATTCCCTAAAACACCAAATTAATGGCATTATAGTTCGTCAGAAAGGAGAAACCGATTATACCAGTACGTACAATAGCACGACCAGTAAGCCGGTCTCGAAATTCAACTACGAGCTTAGATCGGAAGAGCGACGTGGAGGGAAAGAACAGGAAATGTGAAG
+
CCCCCGGGGGGGGGGGGGGGGGGGGGGGGGGGGGGGGGGGGGGGG@FGGFFGCFGGEGGGDGGGGGGFGGGGGGGGGGGGGGGGGFGGGGFGGCEGGEEFGGGCFFFFFBFGG@FGGGGGGGGGG@GGGFFFFGGGGGFFDEFFGGCFG@FFGGGGGGGGGGGFCDFFGGGGDGGGG7?EGCDF6@8C8=FD?F8CE?CFGGDD,<BFGFGGGGGF<FFFFA>5:)AFFA34@D5C>AF=;@FFFFFF?8A25*:063.7/<07?36(((((.:>F()33().<??3:10(((+)*/)*))
@M03152:184:000000000-AWYW1:1:2106:11797:8511 2:N:0:TACTCCTTATACCTGT
CCCAACTATCCCTATTAATCATTACGGCGACTCTAGAAACCAACAAAATAGAACCGCACGTCCTATTTTATTATGCCATGCTAATGTATTCGAGCAAAGGCCTGCTTTGAACACTCTAATTTTCTCAAGGTAAAAGTCCTGGTTCCCCGACACACCCAATTAAGGGCATGCCGGCTCACCAAGAGGTAGAACCCGGCCAGACAGTACGTACCGTAAGGCAGACCGCCCGCCCAGGCTCGAAATTCAACTACGAGCTTAGATCGGAAGAGCGTCGTGTAGGGAAAGAACAAGTATGTGTAGA
+
CCCCCGGGGGGGGGGGGGGGGGGGGFGGGGGGGGGGGFGGGGGGGGGGGGGGGGGGGGGGGGGGGGGGGGGGGGFGGGGGGGGGGGGGGGGGGFGGGGGGGGGGGGGGGDGGGGGGGGGGFGGGGGGGGGGGGGGGGG9FGBFGGGGGDGGGGGGGGGCGGGGFGFCEFGGDCDDECEFFG?E7F:DCFGGFGGGGEG*?FC7:CAFCGFGGDCCDFFDF)-26.(6)8)(=);(*)3D,??).8?<=>C6<F::>?<BFFA??:?6?0:>((4-84)62646>3)42((.65<2*0.:))
@M03152:184:000000000-AWYW1:1:2106:26686:8525 2:N:0:TACTCCTTATACCTGT
CCCAACTATCCCTATTAATCATTACGGCAGCTCTAAAAACCAACAAAATAGAACTACACGTCCTATTTTATTATTCCATGCTAATGTATTCAGGCATAGGCCTGCTTTGAACACTCTAATTTTTTCAAGGTAAAAGTCCTGGTTACCCGAAGCATCCAATGAAGGACACGACGGTTCACCAAGAGACAAGACCCAGTCAAGCAGTAACACGCCGTTAAGCGGACCACCCAACCAGGTCCGAAATTCAACTACGAGCTTAGATCGGAAGAGCGTCGTGTAGGGAAAGAAAAGGGAGGGGGAG
+
CCCCC@FGFFEFGGGGGGGGGFEFFGGGGGGGFFGFGGGGFFGGGGGGGFGGGGGGFGFGGFFGGGG9FGGGGGGGGGGGGFFGGGGGFGGDGGCG8FFG<FFGGCFFGGGDFGGGGGGGGDDGEGGGDFFGGGFGGGFGGGGC,AEGGGEGEGEBEFGGGGFGCDED6DCGEE@E8BFGDE?EGGGGGGG@C,@:CFGFGDG@AAFGF0?D5C*<>>EF4@A995-?5?BD>D9DFFD>D@D?68?FEGF3<GB9)37<F<<?:?BF?B02(8(-38<FFF::6F<?0806(*(0)()4(
@M03152:184:000000000-AWYW1:1:2106:20324:8545 2:N:0:TACTCCTTATACCTGT
CCCAACTATCCCTATTAATCATTACGTCAATCCTAGAAACCAACAAAATAGAATTAACGTCCTATTTCATTATTCCATGCTAATGTATTCAAGCGCGAGCCTGCTTTAAACACTCTAATTTTTTCAAGGTAACAGTCCTGATTTCCCACCACACCAAATTAATGGCATGATGGTTCTTCAGAAGGGAGGAACCAGTGACACCAGTACATACCAGAGGCACGACCAGCGTACTGATCCCGAAATTCAACTACGAGCTTAGATCGGAAGAGCGTCGTGTAGGGAAAGAACAGGTATGGGTAAA
+
CCCCCGGGGGGGGGGGGGGGGGGGGGGGDFGGGGGGGGGGGGGGGGGGGGGGFGGGGGGGGGGGGGGGGGGGGGGGGGGGGGGGGGGGGGGGGGGGGGGGGGGGGGGGGGGGGGGGGGGGGGGGGGGGGGGGGGGGGGGGGGGGGGFGGGGGGGGGGGGGGGGGGGGGGGGFF9BFGFFFFDCFG6DEG>FGGGFEFGFCGCF5EFFGGFG7D??6FBDFF=A9@FB4@4>@>CEGFFGDBFFFFCEFEGF@<DEBF<).?E;DFFF;1803;9;:8)<>67651.4800,-4+4))428)
@M03152:184:000000000-AWYW1:1:2106:27001:8561 2:N:0:TACTCCTTATACCTGT
CCCAACTATCCCTATTAATCATCACGTCAACCCTAGAAACCAACAAAATAAGATCGACGTCCTATTTCATTATTCCATGCTAATGTATTCAAGCGTTAGCCTGCTTTAAACACTCTAATTTTTTCAAAGTAACAGTCCTGTTTCCCCGCAACACCAAGTTAATGGCATCACGGTTCTACAAGAGGGAGGAATCAGTGAGACCAGTTCATACCGTTGGCACGACCGACCTACTGACCCCGAAATTCAACTACGAGCTTAGATCGGAAGAGCGTCGTGTAGGGAAAGAACAGGTATGTGTAAA
+
CCCCCGGGGGGGGGGGGGGGGGGGGGGGGGGGGGGGGGGGGGGGGGGGGGGGGGGGGGGGGGGGGGGGGGGGGGGGGGGGGGGGGGGGGGGGGGGGGGGGGGGGGGGGGGGGGGGGGGGGGGGGGGGGGGGGGGGGGFGGGGGGGGGGGGGGGGEGGGGGGGGGGGGGGGFGEFGCFGGGGGFEFEDGGGGGGGGGGGGAFCDCGFFGGFGGGGGFF58FEFFFFFFFEFEFFGFF;5<>E@FFFFEFFGFD@3..=<@9EE1(4:>B?(7-:963:FFFFF<>:FBFF164<A(//)*))
@M03152:184:000000000-AWYW1:1:2106:22104:8576 2:N:0:TACTCCTTATACCTGT
CCCAACTATCCCTATTAATCATTACGTCGATCCTAGAAACCAACAAAATAGAATCAAACGTCCTATTTCATTATTCCATGCTAATGTATTCAAGCGTGAGCCTGCTTTAAACACTCTAATTTTTTCAAAGTAACAGTCCTGATTCCCCAAGACACCAAATTAATGGCATCATGGTTCATCAGAAGGGAGAAACCAATGATGCCAGTACGTACCGAAAGCACGACCAACATATTGATCCCGAAATTCAACTACGATCTTAGATCGGAAGAGCGTCGTGTAGGGAAAGAACAGGGATGTGTAA
+
CCCCCGGGGGGGGGGGGGGGGGGGGGGGGGGGGGGGGGGGGGGGGGGGGGGGGGGGGGGGGGGGGGGGGGGGGGGGGGGGGGGGGGGGGGGGFGGGGGGGGGGGGGGGGGGGGGGGGFFGGGGGGGGGGGGGGGGGGGGGFFGGGGGGGGGGGGGGGGGGGGFGGGGGGGGGFGFGGGGGGGGGGGDGGCDFGGGGGGGFAFCE?FFGGFFGDDDEFEFFFFFBFACEF4A9=C<CFA99DF52BFFFFGFFDD)7?<??CF?DFF0;3=(:>763(06EEFFFBF<1(((((*,0/)2))
@M03152:184:000000000-AWYW1:1:2106:14678:8605 2:N:0:TACTCCTTATACCTGT
CCCAACTATCCCTATTAATCATTACGTCGATCCTAGAAACCAACAAAATAGAATCAAACGTCCTATTTCGTTATTCCATGCTAATGTATTCAAGCGTGAGCCTGCTTTAAACACTCTAATTTTTTCAAAGTAACAGTCCTGATTCCCATGACACCAAATTAATGACATCATGGTTCGTCAGAAGGTAGGAATCAATAATACCAGTACGTACTATTGCACGACCAATAAATTACTCCCGAAATTCAACTACGAGATTAGATCGGCAACACGTCGTGTAGGTAAAGAACAGATATGCGTAGAA
+
<-AACFGGCFGGFFFF,FFFGGGGAFCFF@7E7ED9FFGGGGGEF<CFGFF<A6ECEF9@CDFE,CFCGGCFGGFFGFA<ECF<C,CFGGGGGFF>FC@CCGG?EFEG9E9FAFFFFG9FAFFGGGCF<,ABAFEDE98FCFEDFFD,;>98EG+9=,BDF,E;;,@DFFD=2=+7+4==>8,3+@>,6AF8=>FCGF=FF=?E=+8+6D?DFGEB+?8*?=*8):CAF>3?++1*;1?>*4:EFFE+)**(-)04B*85*0((6(,(((6((.66(+)11;)+98=1((/))+)))-/(-
@M03152:184:000000000-AWYW1:1:2106:17911:8661 2:N:0:TACTCCTTATACCTGT
CCCAACTATCCCTATTAATCATTACGTCGATCCTAGAAACCAACAAAATAGGTTCGAACGTCCTATTTCATTATTCCATGCTAATGTATTCGAGCGATTGCCTGCTTTAAACACTCTAATTTTTTCAAAGTAACAGTCCTGACTCCCCGTAACACCAAATTAATGACATCACGGCTCGTCAGAAGGGAGAAATCAATGACGTTAGTACGTACCGAGGCACGACCGACGTATTGATCCCGAAATTCAACTACGAGCTTAGATCGGAAGAGCGTCGTGTAGGGAAAGAACAGGTAGGTGTAGG
+
CCCCCGGGGGGGGGGGGGGGGGGGGGGGGGGGGGGGGGGGGGGGGGGGGGGGGGGGGGGGGGGGGGGGGGGGGGGGGGGGGGGGGGGGGGGGGGGGGGGGGGGGGGGGGGGGDGGGGGGGGGGGGGGGGGGGGGGGGGGGFFGGGFCEGCGGGGGGGG?FBAFGCEGGGFGGDEGGGEDGGGFGGGGGGDGGGGGGG;DFCDFD5EFFDFGGCDGFEE=A>=E2251>>FCF=FFG6,C@A;FEFF?AEDA665;>@)))..3(-((33(4739;04)).3?:@6F?43(()-+(*15*-)
@M03152:184:000000000-AWYW1:1:2106:21343:8757 2:N:0:TACTCCTTATACCTGT
CCCAACTATCCCTATTAATCATTACGTCGATCCTAGAAACCAACAAAATAGGTTCGAACGTCCTATTTCATTATTCCATGCTAATGTATTCGAGCGATTGCCTGCTTTAAACACTCTAATTTTTTCAAAGTAACAGTCCTAACTCCCCGTAACACCAAATTAATGACATCACGATTTGTTAGAAGGGAGAAATCAATAACGTTAGTACGTACCAAGGCACGACCGACGTATTGATCCCGAAATTCAACTAAGAGCTTAGATCGGAAGAGCGTCGTGTAGGGAAAGAACAGGTATGTATAGA
+
CCCCCGGGGGGGGGGGGGGGGGGGGGGGGGGGGGFGGGGGGGGGGGGGGGGGGGGGFFGGGGGGGGGGGGGGGGGGGGGCGGGGGGGGGGFEGGGC7FGGGGGGGGGGFGAGDFGGGGGGGGGGGGDFGDFGGGGGGGGGGGGGGGGGGGGGGGGGFGGFFFFGFFGGFGFGGGFGGGGGGGGGGCEGGG?FFFGGGGGFGGGF7@?FGAF7C>FFF*8C5A>=)))::8@4BFEG65*2;;A3+;5:E4)4<4F)294)).31<DF@FF((--((47<B??<5:F1(4(,.)+,**-*.)
@M03152:184:000000000-AWYW1:1:2106:2672:8808 2:N:0:TACTCCTTATACCTGT
CCCAACTATCCCTATTAATCATTACGTCGATCCTAGAAACCAACAAAATAGAATCAAACGTCCTATTTCATTATTCCATGCTAATGTATTCAAGCGTGAGCCTGCTTTAAACACTCTAATTTTTCCAAAGTAACAGTCCTGATTCCCCAAGACACCAAATTAATGGCATCATGGTTCATCAGAAGGGAGAAACCAATGATGCCAGTACGTACCGACGGCACGACCGAAATATTGATCCCGAAATTCAACTACGAGCTTAGATCGGAAGAGCGTCGTGTAGGGAACGAACAGGTATGTTGAA
+
CCCCCGGGGGGGGFGGGGGGGGGGGGGGGCGGGGGGGGGGGGGGFGGGGGGGCCGGGGGGFFEGGGGGGGGGGGGGGGGGFGGDCGGGFFEFGFFGGGGGGCFGGCGFGGGGGCGGGGGFGGGGGGGGGFGGFCFF=FGGGFF9EGGFFD@FFGGGGGGGGGFGGDGGGFGDFDFGGGFF@DF;DGDFDCFGGFFGGGG?8DDEDFF7+3A?C88*3<@AFFF=8A=*9A:AFFC:AEDDF>;(14?FFCFEDG)(:;).9/)/3;66@@;99(17(.3>BE<7(083,9724+661.*.)
@M03152:184:000000000-AWYW1:1:2106:17341:9035 2:N:0:TACTCCTTATACCTGT
CCCAACTATCCCTATTAATCATTACGTCAACCCTAGAAACCAACAAAATAAGATCGACGTCCTATTTCATTATTCCATGCTAATGTATTCAAGCGTTAGCCTGCTTTAAACACTCTAATTTTTTCAAAGTAACAGTCCTGTTTCCCCGCAACACCAAGTTAATGGCATCACGGTTCTACAAGAGGGAGGAATCAGTGAGACCAGTTCATACCGTTGGCACGACCGACCTACTGACCCCGAAATTCAACTACGAGCTTAGATCGGAAGAGCGTCGTGTAGGGAAAGAACACGTATATAGTAA
+
CCCCCGGGGGGGGGGGGGGGGGGGGGGGGGGCGFFGGGGGGGGGGGGGGGGGGGGGGDFGGGGGGGGGGGGGGAFFGGGGGGGGGGGGGGGGGGGGGGGGGFGGGGGGGGGGGGGGGGGGGGGGGGGGGGGGGGGGFFFCEGGG9F8FGGGGGGGGCDEFGGGGGGDFDDF>EDCEGGGFGGFD=BCFGEGFGGFFCFGAECFB@?FGGFGGGFE>AFEF*:B2=A@:>FBFFGB;F>GFEB4CFFCFFC60:8>949EE?C;2019?<?9(,4411;)51?:@6F0(1((,.:)**)0)-
@M03152:184:000000000-AWYW1:1:2106:15342:9187 2:N:0:TACTCCTTATACCTGT
CCCAACTATCCCTATTAATCATTACGTCGATCCTAGAAACCAACAAAATAGAATCAAACGTCCTATTTCATTATTCCATGCTAATGTATTCAAGCGTATGCCTGCTTTAAACACTCTAATTTTTTCAAAGTAACAGTCCTGATTCCCCAAGACACCAAATTAATGACATCAAGGTTCTTCAGAAGGGAGAAACCAGTAATGACAGTACGTACCGAAGCACGACCAACATACTGATCCCGAAATTCAACTACGAGCTTAGATCGGAAGAGCGTCGTGTAGGGAAAGAAAAGGGAGGGGTAAA
+
CCCCCGGGGGGGGGGGGGGGGGGGGGGGGGGGGGGGGGGGGGGGGGGGGGGGGGGGGGGGGGGGGGGGGGGGGGGGGGGGGGGGGGGGGGGGGGGGGGGGGGGGGGGGGGGGGGGGGGGGGFGGGGGGGFFGGGGGGGGGGGGGGGGGGGGGGGGGGGGGGGGGFGGGGGGGGDFGGGGGGGGGGGGGGGGGGGGGGGF9CGGDEDBDGFGFDDGA>BFFFFFBBF9FAC5B+=88C=DDFFAEFFFACC4527>9)938*/6;;D6=83>:;9@F<5<A():5()(((,(-,*()8(*()
@M03152:184:000000000-AWYW1:1:2106:13275:9197 2:N:0:TACTCCTTATACCTGT
CCCAACTATCCCTATTAATCATTACGTCAACCCTAGAAACCAACAAAATAAGATCGACGCCCTATTTCATTATTCCATGCTAATGTATCCAAGCGTTAGCCTGCTTTAAACACTCTAATTTTTTCAAAGTAACAGTCCTGTTTCCCCGCAACACCAAGTTAATGGCATCACGGTTCTACAAGAGGGAGGAATCAGTGAGACCAGTTCATACCGTTGGCACGACCGACCTACTGACCCCGAAATTCAACTACGAGCTTCGATCGGAAGAGCGTCGTGTAGGGAAAGAACAGGTATGTTAAAG
+
CCCCCFGGGGGGGGGGGGGGGGGGGGGGGGGGGGGGGGGGGGGGGGGGGGGGGGGGGGGGGGGGGGGGGGGGGGGGGGGGGGGGGGGGGFFGGGGGGGGGGGGGGGGGGGGGGGGGGGGGGGGGGGGGGGGGGGGGGGGGGGGGGGGDGGGGGGGFGGGGGGGGGGGGGGGGGGGGGFGGFGGGGGGGGGGFGGGGGF6BF?CFGFFGGFGGDGGFFFFFFFFF=@FBEABFAF@GFFGFFFFFFFFFFGFF@DB>F)(468>6:8>?B:>;<;9?B5<A(0400<8.4(.--+4**)*))
@M03152:184:000000000-AWYW1:1:2106:20241:9260 2:N:0:TACTCCTTATACCTGT
CCCAACTATCCCTATTAATCATTACGTCGATCCTAGAAACCAACAAAATAGAATCAAACGTCCTATTTCGTTATTCCATGCTAATGTATTCAAGCGTGAGCCTGCTTTAAACACTCTAATTTTTTCAAAGTAACAGTCCTGATTCCCCATGACACCAAATTAATGACATCATGGTTCGTCAGAAGGTAGGAATCAATAATACCAGTACGTACTATTGCACGACCAATAAATTAATCCCGAAATTCAACTACGAGCTTAGATCGGAAGAGCGTCGTGTAGGGAAAGAACAGAAATGTATAGA
+
CCCCCGGGGGGGGFFGGFGFFGGGGGGGGGGGGGGFFGGGGGGGGC@FGFGGGFGGDGGGGGGGGGGGGGEGGGGFCFGGGGFGGGGGGGGGGGGDGGGGGFFCGGFGGDGGGGGGGGGGGGGGGGGGGGGFBEGFFEEFGGGFFFGF@EFGGGGGGGGGGGGGGEGGGGGGDGGG87=>FGGGFFGCFFFGGGFDFF9?CFGEEDFGGF6?FFCCACEFFFF5@8@F5BEFFGEG9CD=DAF?6FCFEDA@@552;>.>??B25>(6@(;;(..68)4=4.(58FD?31(,)+)/*)2-)
@M03152:184:000000000-AWYW1:1:2106:16413:9262 2:N:0:TACTCCTTATACCTGT
CCCAACTATCCCTATTAATCATTACGTCGATCCTAGAAACCAACAAAATAGGGTCAAACGTCCTATTTCATTATTCCATGCTAATGTATTCAAGCTATCGCTTGCTTTAAACACTCTAATTTTTTCAAAGTAACAGTCCTGATTTCCCACGACACCAAATTAATGACATCGTGGTTCGTCAGAAGGGAGAAACCAACTAGACCAGTACACACCGAAGGCGCGACCAACCTGTTAGTCCCGAAATTCAACTACGAGCTTAGATCGGAAGAGCGTCGTGTAGGGAAAGAAAAGGAATGTGTAG
+
CCCCCGGGGGGGGGGGGGGGGGGGGGGGGGGGGGFGFGGGGGGGGGGGGGGGGGGGFGGGGGGGGGGGGGGGGGGGGGGGGGGGGGGGGGGGGGGGGGGGGGFGGGGGGGGGGGGDGGGGGGGGGGGFGGGGGGGGGFFGGGGGGGF@EGGGGGGGGGFGGGFGGGGGGGGGGDFFDCDGGDGGG8EFGDGGG?FGGCCCAFFFGFFGGFGG6CE>A?CDBA>2=@BAEA@+1=@CAC4186)4A1.AEGFF@DB98@F@33516:3(.4:>F<(-4)()3),>(5.((,5((0)9*)2-)
@M03152:184:000000000-AWYW1:1:2106:17824:9286 2:N:0:TACTCCTTATACCTGT
CCCAACTATCCCTATTAATCATTACGTCGATCCTAGAAACCAACAAAATAGGTTCGAACGTCCTATTTCATTATTCCATGCTAATGTATTCGAGCGATTGCCTGCTTTAAACACTCTAATTTTTTCAAAGTAACAGTCCTAACTCCCCGTAACACCAAGTTAATGACACCACGATTTGTTAGAAGGGAGAAATCAATAACGTTAGTACGTACCAAGGCACGACCGACGTATTGATCCCGAAATTCAACTACAAGCTTAGATCGGAAGAGCGTCGTGTAGGGAAAGAAAAGGCATGTGCATA
+
@CCCCFGGGGGGGGGGGGGGGGGGGGGGCGGFGFFFFGGGGGGGGGGGGGFFEFFEGGGGEGGGGGGGGGGGGGGGGGFGGGGGGGFFFGGGGFGGDGGGGGGGGGGGGGGAEGFFGGGGGGGGGGCFGGGGGGGGAFFCGEFFGGGGGGGGGGGGGGGDFFEFGFGGGGGGGGGGGGGGGCFGGGGGGGGGFGGGFG9A6;FFECCCDFGFCFGFFFFF>59>)45588CF6@@CF::7EFFFFFCA<;4).25==)4;6)2:??(/,36,-99:446<<447,0((.5((,+(**-*))
@M03152:184:000000000-AWYW1:1:2106:15390:9547 2:N:0:TACTCCTTATACCTGT
CCCAACTATCCCTATTAATCATTACGTCGATCCTAGAAACCGACAAAATAGAATCAAACGTCCTATTTCATTATTCCATGCTAATGTATTCAAGCGTATGCTTGCTTTAAACACTCTAATTTTTTCAAAGTAACAGTCCTGATTCCCCAAGACACCAAATTAATGACATCAAGGTTCTTCAGAAGGTAGAAACCAATAATACCAGTACGTACCGAGGCACGACCAACAAATTGATTCCGAAATTCAACTACGAGCTTAGATCGGAAGAGCGTCGTGTAGGGAAAGAACAGGAATGTTGAAA
+
CCCCCGGGGGGGGGGGGGGGGGGGGGGGGGGGGGGGGGGGGGGGGGGGGGGGGGGFCGGGFGGGGGGGGGGGGGGGGGGGGGGGGGGGGGGGGGGGGGGGGGGGGGGGGGGGGGGCFGGGGGGGGGGGGGGGGGGGGGGGGGGGGGGGFEGGGGGGGGGCFGGGGGGGGGGGGGCFGGGGFGGGGGFGAFGGGGGGGGEDFG+8@DFGGFGFD66?A9AFDAF8>DFFFF6B+=E>69D4A=A8CCEFEGFFFG),)97C)91<F;3=3(((/,,36)6<:FBF(8:(.(4((+.11)*.)
@M03152:184:000000000-AWYW1:1:2106:21674:9560 2:N:0:TACTCCTTATACCTGT
CCCAACTATCCCTATTAATCATTACGGCGACTCTAGAAACCAACAAAATAGAACCGCACGTCCTATTTTATTATGCCATGCTAATGTATTCGGGCAAAGGCCTGCTTTGAACACTCTAATTTTCTCAAGGTAAAAGTCCTGGTTCCCCGACACACCCAATTAAGGGCATGCCGGCTCACCAAGAGGTAGAACCCGGCCAGACAGTACGTACCGTAAGGCAGACCGCCCGACCAGGTTCGAAATTCAACTACGAGCTTAGATCGGAAGAGCGACGTGTACGGAAAGAAAAGGTATGGCTGAA
+
CCCCCGGGGGGGGGGGGGGGGGGGGGGGE>FGGGGGGGGGGGFGGFGGGGGGGGGEGE7FEEGGFGGGGGGGGGGGGGGGGGGGGGGGFGGGGDGGGGGFGGGGGCGFFDGGGGGGG<FGGGGGGFGGGGFFGGGGGGGGGGEGGGGGGGGGGGGGGGFDGGEFGGGGFGGFGGGGGGGGFGGBFGGGGGGFGGGGGGEFCGGFGFFGGFGGGFGEA;>FFFF;9>0>DFFEFGFCFAD?>FF<FFFFFGF617:1?A<2<96110211<>(3171,))46::56?3((.()-34>).*()
@M03152:184:000000000-AWYW1:1:2106:13593:9607 2:N:0:TACTCCTTATACCTGT
CCCAACTATCCCTATTAATCATTACGTCAATCCTAGAAACCAACAAAATAGGATCGAACGTCCTATTTCATTATTCCATGCTAATGTATTCAAGCGTTAGCCTGCTTTAAACACTCTAATTTTTTCAAAGTAACAGTCCAGATTCCTCGCAACACCAAATTAATGGCATTACGGCTCATCAGGAAGGAGGAATCAGTGAGACAAGTACATACCAGTGGCATGACCAACCTACTGACCCCGAAATTAAACTACGAGCTTAGATCGGAAGAGCGTCGTGTAGGGAAAGACCAGGTGTGTGTAA
+
CCCCCGGGGGGGGGGGGGGGGGGGGGGGGGGGGGGGGGGGFGGGGGGGGGGGGGGGGGGGGGGGGGGGGGGGGGGGGGGFGGGGGGGGGGGGGGGGGGGGGGGGGGGGGGGCFGGGGGGGGGGGGGGCFGGGGFFGGGCGGGGGFGGGGGGGGGGEGFGGGGGGGAGCFDDDFDCEDDF8DGC@DGGGGC=CFCFDFGGFGG6=FFFCCFFFGF68:0)AFD580>@B5;@>**2;*5D>BA4>69@8;CF=2C45A;:<>67=670,8@@063907.(9<3:7:F:(.((-)+.7.2*-)
@M03152:184:000000000-AWYW1:1:2106:13820:9634 2:N:0:TACTCCTTATACCTGT
CCCAACTATCCCTATTAATCATTACGTCAACCCTAGAAACCAACAAAATAAGATCGACGTCCTATTTCATTATTCCATGCTAATGTATTCAAGCGTTAGCCTGCTTTAAACACTCTAATTTTTTCAAAGTAACAGTCCTGTTTCCCCGCAACACCAAGTTAATGGCATCACGGTTCTACAAGAGGGAGGAATCAGTGAGACCAGTTCATACCGTTGGCACGACCGACCTACTGACCCCGAAATTCAACTAGGAGCTTAGATCGGAAGAGCGTCGAGTAGGGAAAGAACAGGTATGTTTAGA
+
CCCCCGGGGGGGGGGGGGGGGGGGGGGGEGGGGGGGGGGGGGGGGGGGGGGGGGGGGGGGGGGGGGGGGGGGGGGGGGGGGGGGGGGGGGGGGGGGGGCGGGGGGGGGGGGGGGGGGGGGGGGGGGGGGGGGGGFFGGGFGGGGFGGGGGGGGGGGGGGGGFGGDGGFFFGGGGGGF;DFGGGGGCEGGGGGGGGGGGGFGGG@GFFGGFGDCFGBFFFFFFFFAAFEFFFFFGFGF@DBD>FFFFEFFGF=@G>@FEEFFFFDFFFF:?9113(-.7:<BFBF?F??<04.4<09*):4)
@M03152:184:000000000-AWYW1:1:2106:27950:9766 2:N:0:TACTCCTTATACCTGT
CCCAACTATCCCTATTAATCATTACGTCGATCCTAGAAACCAACAAAATAGAATCAAACGTCCTATTTCGTTATTCCATGCTAATGTATTCAAGCGTGAGCCTGCTTTAAACACTCTAATTTTTTCAAAGTAACAGTCCTGATTCCCTAAAACACCAAATTAATGGCATTATAGTTCGTCAGAAGAGAGAAACCGATTATACCAGTACGTACAAAAGCACGACCAGTAGACCGGTCTCGAAATTCAACTACTAGCTTAGATCGGAAGAGCGTCGGGTAGGGAAAAAACAGGAATGTGTAGA
+
CCCCCGGGGGGGGGGGGGGGGGGGGGGGGGGGGGGGGGGGGGGGGGGGGGGGGGGGGGGGEGGGGGGGGGGGGGGDGGGGGGGGGGGGCGGGGGGGDFGGGGGGGGGGGGGGGGGGGGGGGGGGEGGGFEFFGFFGGGGGDFGGGGGGGGGGFGGEGFGGFFGGGGGF7FGGFDFGFGGGDEGGFFDFEGGGGGGEGDGFF?FEEFFGCFFGDGFAFFEFDAEFBDEF>FE>BC/*:66>A98?AFEFEF4*1268:>);)9=(,4((((,(6(((37(4?:0.()-(.(.(,3)94)2))
@M03152:184:000000000-AWYW1:1:2106:29012:9774 2:N:0:TACTCCTTATACCTGT
CCCAACTATCCCTATTAATCATTACGTCAACCCTAGAAAACCAACAAAATAAGATCGACGTCCTATTTCATTATTCCATGCTAATGTATTCAAGCGTTAGCCTGCTTTAAACACTCTAATTTTTTCAAAGTAACAGTCCTGTTTCTCCGCAACATCAAATTAATGGCATCACGGTTCTACAAGAGGGAGGAATCAGCGAAGCCAGCTCATACCGGTGGCACGACCGACCTACTGAACCCGAAATTCACCCACAAGCTTATATCGGAAGAGCGTCGTGTAGGGAAAGAAACGGTGAGGTGAG
+
CCCCC7EFFFGGFGGFEFGCEAFGFGGG;FFFGDGGG9CEGGFGGGGCEFCFG<ECECEEGFGCC,EF@FFGGF<FGAGFG9@FFFF9F9FDF<,B@7FC<FAFGF,E9FC?5A5FFF,AF9<<=4E,E<F9@FFFE,,@EE>F9,9?88@CGD:DFFFGFCFF,6=@8DDACCD+6,+@FEE8D?CCE>EFCG8A,=39@+==@?522@C@?DG*?EDF*0?452//))0;A*)*=099593<+;5+)*:((;81)7;)).46;0(44(33,4,(-.4.558:(.2(((((-*(0)5*-4
@M03152:184:000000000-AWYW1:1:2106:16728:9805 2:N:0:TACTCCTTATACCTGT
CCCAACTATCCCTATTAATCATTACGTCGATCCTAGAAACCAACAAAATAAGATCAAACGTCCTATTTCATTATTCCATGCTAATGTATTCAAGCGTTAGCTTGCTTTAAACACTCTAATTTTTTCAAAGTAGCAGTCCTGATTCCCCGCGACACCAAATTAATGACATCGCGGCTCCTCAGAAGAGAGGAATCAACAAAACCAGTACGTACCATTGGCACGACCAGTGAATTGACCCCGAAATTCAACTACGAGCTTAGATCGGACGAGCGTCGTGTAGGGAAAGAACAGGTATGTGTAA
+
CCCCCGGGGGGGGGGGGGGGGGGGGGGGGGGGGGGGGGGGGGGGGGGGGGGGGGGGGGGGGGGGGGGGGGGGGGGGGGGGGGGGGGGGGGGGGGGGGGGGGGGGGGGGGGGGGGGGGGGGGGGGGGGGGGGGGGGGGGGGGGGGGGGGGGEDGGGGGGGGGADGFGGGGGGGDGGCGGGGGGFFGGGGGGGGGGGGGGGFGGDDGFFGCFGGDGGFFA=FFFFFFFFBFFEF>DEG==36D9B@@@CFECFFFGAB>4CEF?A:?F06BFFF6?B9:829AFB>:>0::?0(-0))94:A)
@M03152:184:000000000-AWYW1:1:2106:21974:9832 2:N:0:TACTCCTTATACCTGT
CCCAACTATCCCTATTAATCATTGCTTCGGATTCTGAAAACCAACAAAATAGAACTGAAGCCCTATTTCATTATTCCATGCTAATGTATTCAAGCGTACGCTTGCTTTAAACACTCTAATTTTTTCAAAGTAAACGTCCTGGTTCGGCCGCCGAGCCCAGTTAAGGGCCGACGTTCCCCCAGAAAGAGGTGGTCCGAAAACCGGCAGTACAGACCTTGCGGCCGACCGCCGTTGGGCCACCGAAATTCAACTACGAGCTTAGATCGTCAGAGCGTCGTGTAGGGAAAGAAAAGGAGTGTGT
+
CCCCCGGGGGGGGGFGGGGGGGFGGGGGGGGGGGGGGGGFGGGGGGGGFGGGGFGGGGGGGGDGGGGGGGGGGGGFGGGGGGGGGGGGGFGGFFGGGGCFGEEGGGGGGGGFGFGFGDAFGGGGGGGGGGGGFGGCFFGGGGGFG+>ED+BECEGGGGGGGFDFFGGDDGGGGGFFGGFGGGGCFEFGG<DC:B9EGDGBGDGFGAFGGFGGCFEFFFE>B@>>>B(<>>9DB*3)7:G<FBD;EF<FAF46>CB(8((5<?F49?,,,(-,(,,36)33,*..(..4?(.((*()04264
@M03152:184:000000000-AWYW1:1:2106:6197:9866 2:N:0:TACTCCTTATACCTGT
CCCAACTATCCCTATTAATCATTACATCGATCCTAGAAACCAACAAAATAGAATGCGATGTCCTATTTCATTATTCCATGCTAATGTATCCAAGCGTTAGCCTGCTTTAAACACTCTAATTTTTTCAAAGTAACAGTCCTGTTTCCCCGCAACACCAAACTAATGGCATCACGGTTCTGCAAGAGGGAGGAATCAGTGAAGCCAGTACGTACCGGTGGCACGACCGACCTACTGACCCCGACATTCAACTACGATCTTCGATCGGAAGAGCGTCGTGTAGGGAAAGAACTGAGATGTGACA
+
CCCCCGGFFGGGGEGGGFFGGGGGGGGGCGGGGGGGFGGGG8CFGGFGGG9F9FGGCCFGGGFGDGGGGCFG<FGFGGFGGGDEECFEFFFG<F@EFGGCFBBCE,5F?@5FFGFGF,AEGGGGGGGGGCFGGGGGFEGDGFFFED9F>EEGGFGGFG88FA8EEDFFGGGGGGFGGGGGFGD@+>C:6=CGGFA@ECDF,=CC9;8=??@DD>*9**:*;=5@):>BEE39A8CFFFDBE(06@FC63CA;6*)6:<)/47;>((-,41:92(-(-08A)0048)(4())))+./*.*.)
@M03152:184:000000000-AWYW1:1:2106:10995:9898 2:N:0:TACTCCTTATACCTGT
CCCAACTATCCCTATTAATCATTACGTAGATCCTAGAAACCAACAAAATAGGATCAATCGTCCTATTTCATTATTCCATGCTAATGTATTCAAGCGTTAGCCTGCTTTAAACACTCTAATTTTTTCAAAGTAACAGTTCCGATTCCTTGCGACACCAAATTAATGACATCACGGCTCCTCGGAAAGGAGGAACCAACAAAACCAGTACGTACCGTAGGCACGACCAGCAATTTGATCCCGAAATTCAACTACGAGCTTAGATCGGAAGAGCGTCGTGTAGGGAAAGAACAGGTGTGTGTAG
+
CCCCCGGGGGGGGGGGGGGGGGGGGGGGGGGGGGGGGGGGGGGGGGGGGGGGGGGGGGGGGGGGGGGGFGGGGGGGGGGGGGGGGGGFGGGGGGGGGGGGGGGGGGGGGGGGGGGGGGGGGGGGGGGGGGGGGGGGGGGGDCEGGGGGFGGGCEGEGGDGFGGGGFGGGGGGG6DECGGGGGDGGGCFGGGGGGGGGGGFGGC@F?CCC999C>CFDAFA5>BBFFF>A43F6CE>A4*58@E>FCEFEGF;DGD>FF<3>?9?FFF9(839B014:5242:2>:>70,,44-+.).(/))
@M03152:184:000000000-AWYW1:1:2106:22897:9930 2:N:0:TACTCCTTATACCTGT
CCCAACTATCCCTATTAATCATTACGTCGATCCTAGAAACCAACAAAATAGGATCAAACGTCCTATTTCATTATTCCATGCTAATGTATTCAAGCTATCGCTTGCTTTAAACACTCTAATTTTTTCAAAGTAACAGTCCTGATTTCCCACGACACCAAATTAATGACATCGTGGTCCGTCAGAAGGGAGAAACCAACTAGACCAGTACACACCAAAGGCGCGACCAATCTGTTAGCCCCGAAATTCAACTACGAGCTTAGATCGGAAGAGCGTCGTGTAGGGAAAGCAAAGGAATGGTGAG
+
AC@CC@AFGFAEEFFGGGGEF@EFDFEECFBFFFCEGGFGFFG7FFFGGGGGFFGFECE@;<CEFEFFGEEGGFCF9FCDF9E9CCFF<CFFCE,EEEGGGGG<BFFFF<??EG9FGF,CFAFA=B,E5AFCAFCFEE=FFFDF4F=CE=EGG8F8>>DFCGGGGCA=9=6=8CDE=@=68E8DD,CFEGFF8DDD>DDF75204<=<C79+=?FF*0:9*>BA257)/=?@+=@+/7*>D6>0A+577CA3?G>>384@E)),/181::(24(4,2)4))<054).3(4(((04<46*)(
@M03152:184:000000000-AWYW1:1:2106:18989:9946 2:N:0:TACTCCTTATACCTGT
CCCAACTATCCCTATTAATCATTACGTCAACCCTAGAAACCAACAAAATAAGATCGACGTCCTATTTCATTATTCCATGCTAATGTATTCAAGCGTTAGCCTGCTTTAAACACTCTAATTTTTTCAAAGTAACAGTCCTGTTTCCCCGCAACACCAAGTTAATGGCATCACGGTTCTACAAGAGGGAGGAATCAGTGAGACCAGTTCATACCGTTGGCACGACCGACCTACTGACCCCGAAATTCAACTACGAGCTTAGATCGGAAGAGCGTCGTGTAGGGAAAGAACAGGTATGGGTAGA
+
CCCCCGGGGGGGGGGGGGGGGGGGGGGGGGGGGGGGGGGGGGGGGGGGGGGGGGGDFGGGGGGGGGGGGGGGGGGGGGGGGGFGGGGGGGGGGGGGGGGGGGGGGGGGGGGGGGGGGGGGGGGGGGGGGGGGGGGGGGGGGGGGGGGGGGGGGGCGGGGGGGGGCGGGGGGGGGGGGFGFGGGGGGGGGGGGGGGFGGGFFGGFGFFGGFGGGGGFFA=>>AFAFA>):AFFFGFGFFGFFFFFFFFFFGFDFGF;6><C3CD018>B:29((7403)6<<4:>?F7::72).+())(*()
@M03152:184:000000000-AWYW1:1:2106:14505:9996 2:N:0:TACTCCTTATACCTGT
CCCAACTATCCCTATTAATCATTACGTCGATCCTAGAAACCAACAAAATAGAATCAAACGTCCTATTTCGTTATTCCATGCTAATGTATTCAAGCGTGAGCCTGCTTTAAACACTCTAATTTTTTCAAAGTAACAGTCCTGATTCCCTAAGACACCAAATTAATGGCATCATGGTTCGTCAGAAGGTAGGAATCAACAATACCAGTACGTACAATAGCACGACCAATAAATTGATCCCGAAATTCAACTACGAGCTTAGATCGGAAGAGCGTCGTGTAGGGAAAGAACAGGGATTGTTCAG
+
CCCCCGGGGGGGGGGGGGGGGGGGGGGGGGGGGGGGGGGGG<FGGGGCGGGGGGGGFGGGGGGGGGGGGGFGGGGGGGC9EC<EFFGFFEGGGGGEGEEGCCFBGFFGGGGGGGGFGFFGGGFGGGFFFFGGGFFAFFFGFGGGGGGFF,@DGGGGGGGGDF8FFEEGG?FEGC=DFGGGDE8=DDEGC@FGGGGFFGGFGG88=DDFGFFGD?EFFFEA559@@=)6AFEFAC7=FBC2?>?:+=EA<F;9>D>BAE=*0@=0?@B1/(2./1(/,8;315=8:)8((((((2,79)*))
@M03152:184:000000000-AWYW1:1:2106:24483:10011 2:N:0:TACTCCTTATACCTGT
CCCAACTATCCCTATTAATCATTACGTCAATCCTAGAAACCAACAAAATAGAATTAACGTCCTATTTCATTATTCCATGCTAATGTATTCAAGCGCGAGCCTGCTTTAAACACTCTAATTTTTTCAAGGTAACAGTCCTGATTTCCCACCACACCAAATTAATGGCATGATGGTTCTTCAGAAGGGAGGAACCAGTGACACCAGTACATACCGGAGGCATGACCAGCGTACTGATCCCGAAATTCAACTACGAGCTTAGATCGGAAGAGCGTCGTGTAGGGAGAGAACAGGTAGGTGTTGG
+
CCCCCGGGGGGGGGGGGGGGGGGGGGGG;FGGGGGGGGGGGGGGGGGGGGGGGGGGGGGGGGGGGGGGDFGEGGGGGGGGGGGGGGGGGGGGGGCGDGGGGGGGGGGGGGGGGGGGGGGGGGGGGGDEFFGGFFFGGGGGGGGGGGFGGGGGGGGGGGGGGGFGFGGGGGFGFGGGFGGGGFFCFCFGGGGGGD?E9CFFG6?<CFFFGFGGGDEEFDDF5@F@;B)@?B9AFFFG+8C=DF;EAA?FEFF??5=1)7367?11<@@;D1((/(,((0.-058)15>,,((..+(1/)*((
@M03152:184:000000000-AWYW1:1:2106:19034:10061 2:N:0:TACTCCTTATACCTGT
CCCAACTATCCCTATTAATCATTACGTCAATCCCAGAAACCAACAAAATAGGATCGAACGTCCTATTTCATTATTCCATGCTAATGTATTCAAGCGCGAGCCTGCTTTAAACACTCTAATTTTTTCAAAGTAACAGTCCTGATTTCCCGCCACACCAAATTAATGACATGACGGTTCGTCAGAAGGTAGGAACCAGTAACACCAGCACATACCAAGGCACGACCAGCGTACTGATCCCGAAATTCAACTACGAGCTTAGATCGGAAGAGCGTCGTGTAGGGAAAGAACAGGAAAGGGTAAA
+
CCCCCGGGGGGGGGGGGGGGGGGGGGGGGGGGGGGGGGGGFFGGGGGGGGGGGGGGGGGGGGGGGGFGGGGGGGGGGGGGGGGGGGGGGGGGGGGGGGGGGGGGGGGGGGGGGGGGGGGGGGGGGGGGGFG9FGGGGGGGGGGGGGGGGGGGGGGGGGGGGGGGGGGGGFDCGEDGGEGGGGG>FFGE9FFGGGGFGFGFGGGD>FFCCFGGGGGFFFFFFFFFAFFBEFF4+=>FF(:3B9F9;;EFEFF<@5B967<<)?=DFFFFB7>(4((4,59<17?56)3(.86(4+4)),7()
@M03152:184:000000000-AWYW1:1:2106:20403:10085 2:N:0:TACTCCTTATACCTGT
CCCAACTATCCCTATTAATCATTACGTCGATCCTAGAAACCAACAAAATAGAATCAAACGTCCTATTTCGTTATTCCATGCTAATGTATTCAAGCGTGAGCCTGCTTTAAACACTCTAATTTTTTCAAAGTAACAGTCCTGATTCCCCATGACACCAAATTAATGACATCATGGTTCGTCAGAAGGTAGGAATCAATAATACCAGTACGTACTACTGCACGACCAATAAATTAATCCAGAAATTAAACTACGAGCTTAGATCGGAAGAGAGTCGTGTAGGTAAAGAACCGGTAATGTCAAA
+
CCCCCGGGDGGGGGGGGGGGGGGFGGGGEGGGGFGFGGGGGGGGGGGGGFEFGGGFEGGGAFEGGGGGGGGGGGGGGGDFGGGGGFGFFFCFGGGGGGGGGGGCFGGGFFCFGDEGGGGGGGGGGGGGGCFFGEEFGGGGGGGGGFGGGGFCEA8DGGFGFFCFF8DCGFG=D,=DGGGGCGCCFGGFG8FG@99EFGGFGF+>DD?8DFGFGGDFFF*??>AA=8CF>AE>FGFFF*2:A>B1*=7AEGADA*?2?CE9CC2(-/6B=(6)../:(2)7)37+);6((((.(*)**)0)-
@M03152:184:000000000-AWYW1:1:2106:23015:10161 2:N:0:TACTCCTTATACCTGT
CCCAACTATCCCTATTAATCATTACGGCGACTCTAGAAACCAACAAAATAGAACCGCACGTCCTATTTTATTATGCCATGCTAATGTATTCGGGCAAAGGCCTGCTTTGAACACTCTAATTTTCTCAAGGTAAAAGTCCTGGTTCCCCGACACACCCAATTAAGGGCATGCCGGCTCACCAAGAGGTAGAACCCGGCCAGACAGTACGTACCGTAAGGCAGACCGCCCGACCAGGTTCGAAATTCAACTACGAGCTTAGATCGGAAGAGCGTCGTGTAGGGAAAGAACAGAGATGGGTAGA
+
CCCCCGGGGGGGGGGGGGGGGGGGGGGGGGGGGGGGGGGGGGGGGGGGGGGGGGGGGGGGGGGGFGGGGGGGGGGGGGGGGGFGGGGGGGGGGGGGGGFGGGGGGGGGGGGGGGGGGGFFFGGGGGGGGGGGGGGGGGGGGGGGGGGGGGGGGGGGGGDGGGFGCGGGGGGG>CGEGGGG?@CDFFFGGGGGGEGEEGCFGGGFGFFGGFGGGF5?FFFF)()69098>A6AEG@0=7<0>()6FFBFFGFB?D>0?:4A2<?FF:9<:(4(199B0.670515:F?14705(+))).7()
@M03152:184:000000000-AWYW1:1:2106:25737:10168 2:N:0:TACTCCTTATACCTGT
CCCAACTATCCCTATTAATCATTACGTCGATCTTAGAAACCAACAAAATAGGTTCGAACGTCCTATTTCATTATTCCATGCTAATGTATTCAAGCGTTAGCCTGCTTTAAACACTCTAATTTTTTCAAGGTAACAGTCCTGATTTCTCGTAACACCAAATTAATGACATCACGGTTCTTCAGAAGGGAGGAATCGATGACGCTAGTACGTACCGAAGGCACGACCGACGCATTGATCCCGAAATTCAACTACGAGCTTACATCGGACGCTCGTCGTGTAGGGAACGAACAGGTATGTCTCA
+
CCACCGGGGGFEFGGGGGCEFGGGGCGGECFCFGCGEAFGGGGDDFGGGCGGFA9F8FFFC@:@FFGFGFFEFGGCGGGGG<FCFFF@FGFGCFGEGGDEGGFGGC<FFCFCCCGF9,CFFFGGGGGGCDFEFEGFFGGGGGGG,C,ABFG?G;FG=?FGD=FF,@EFGG+AC6+@C>DE8DE88>8FECCFDFD?DDFD6?C@:AFDDA?CDC>B>D5AF=?=AF9A6?@D>*61170,81=(68)1?CF8<5)626.)/75-331((((((-7>B)422:?F(54(22(.-3))1-*))
@M03152:184:000000000-AWYW1:1:2106:22033:10173 2:N:0:TACTCCTTATACCTGT
CCCAACTATCCCTATTAATCATTACGTCGATCCTAGAAACCAACAAAATAGGTTCGAACGTCCTATTTCATTATTCCATGCTAATGTATTCGAGCGATTGCCTGCTTTAAACACTCTAATTTTTTCAAAGTAACAGTCCTGACTCCCCGTAACACCAAATTAATGACATCACGGCTCGTCAGAAGGGAGAAATCAATGACGTTAGTACGTACCGAGGCACGACCGACGTATTGATCCCGACATTCAACTACGAGCTTAGATCGGAAGAGCGTCGTGTAGGGAAAGAACAGGAAAGAGGAGA
+
CCCCCGGGGGGGGGGGGGGGGGGGGGGGGGGGGGGGGGGGGGGGGGGGGGGGGGGDGGGGGGGGGGGGGGGGGGGGGGGGGGGGGGGGGGGGGGGDGGGGGGFFGGGGGGGGGGGGGCFFGGGGGFFGFGGGGGGGGGGGGGGGGGFGGGGGGGGEGGGGGGGCEFGGGGFGDGGGGGGGGGGGGGD?6CGGGCFFG<99:DFFDFFFGFFGGDGB4BFFF@E@FFFFEF3A8F<++,D?)6>C+1?A?GF:BC:>FFBABF?(8((4309>((-48)6<B??>??:1.(4(,+())(0((
@M03152:184:000000000-AWYW1:1:2106:9902:10221 2:N:0:TACTCCTTATACCTGT
CCCAACTATCCCTATTAATCATTACGTCAACCCTAGAAACCAACAAAATAAGATCGACGTCCTATTTCATTATTCCATGCTAATGTATTCAAGCGTTAGCCTGCTTTAAACACTCTAATTTTTTCAAAGTAACAGTCCTGTTTCCCCGCAACACCAAGTTAATGGCATCACGGTTCTACAAGAGGGAGGAATCAGTGAGACCAGTTCATACCGTTGGCACGACCGACCTACTGACTCCGAAATTCAACTACGAGCTTAGATCGGCAGAGCGTAGGGTAGGGAAAAAATAGGTATGACTAGA
+
CCCCCGGGCGFFGFFGGGGFGGGGGGGGGGGGGGGGGGGGGGGGGGGGGGGGGGGGEGGCEFGGGFGGDGGGGFGGGGGGFGGGGFFGGGFGGGGEEGGGGGGGFFGGGGGF8FGGG<FGGGGGGGGGCBFGGAFFEFE9EFFGGGGGCEEGFEGG8D>CA8=E,41=DFCE=@DEGGGDD?FC?3@FDE8FGFA<CG:FFGG<CC+9=CC57;EF6AEFFAE)54())*(9;CE++>5;B14)6A<FCDA?D3>>;C3;?E;;6(-4:B>(((((.01(,72)()(().))-28**)*,)
@M03152:184:000000000-AWYW1:1:2106:2922:10242 2:N:0:TACTCCTTATACCTGT
CCCAACTATCCCTATTAATCATTACGTCAACCCTAGAAACCAACAAAATAAGATCGACGTCCTATTTCATTATTCCATGCTAATGTATTCAAGCGTTAGCCTGCTTTAAACACTCTAATTTTTTCAAAGTAACAGTCCTGTTTCCCCGCAACACCAAGTTAATGGCATCACGGTTCTACAAGAGGGAGGAATCAGTGAGGCCAGTTCATACCGTTGGCACGACCGACCTACTGACCCCGAAATTCAACTACGAGCCTAGATCGTAAGAGCGTCGGGTAGCGAAAGAACAGGTATGTCGAAC
+
B@CCCEDGF9CEFGFGGFGEEFGGFGGGGGGGGGGGGGGGGFGGGEGGEFGEF99DF7FCG,CDEGFEFFGGGGEFFF<EFGFFG<CFGF@EFGGGGGCF,EFFF,9?FG9EBFGGGFEFDFFCCEFA<F@FFGGEFAEEF=E,E:ECE7CEFGGC8D@D,4==EC@FDFFAED=+=EDF=EC,=>EEGGGGGGC<FGFFC6@=9;CDGFGDDGGFAFCF5AE>AFFDD*(;AG@6?(:0>0)7AFEF59A;;C3(;=3<5)3.((,-4:6-,1((.)-)-82),)42?22-)0,*1(1((
@M03152:184:000000000-AWYW1:1:2106:17381:10253 2:N:0:TACTCCTTATACCTGT
CCCAACTATCCCTATTAATCATTACGGCAGCTCTAAAGGCCAACAAAATAGAACCACACGTCCTATTTTATTATTCCATGCTAATGTATTCAGGCGCAGGCCTGCTTTGAACACTCTAATTTCCTCAAGGTAAAAGTCCTGGTTCCCCGCCGCATCCAATAAAGGACACGACGGTTCACCAAGAGGCAAGACCCGCTCGGGCAATAACACACCGTGAGGCGGACCACCCAAACAGATCCGAAATTCAACTACGAGCTTAGATCGGAAGAGCGTCGTGTAGGGAAAGAACAGGAATGTCAAA
+
CCCCCGGGGGGGGGGGGGGGGGGGGGDGEEGGGGGGGF9FEGGGGGGGGGGGGGGGGGGGGGGGGGGGGGGGGGGGGGGGGGGGGGGGGGGGFGGDGGEFGGGGGGGGAFGGGGGGGGEGGGC,CFFGF?FGGFF,EFGGGEFFGGGGDGG>EECGCG,EDGGCGGGGGGGGGDGGGD@CF:1>FGGGC;D6>FCECDC>9CD=68?CFAD<DD;;;BDFB6>;>D1=AF1FFFFG4:DFB?F?FFAFA>6.8DEFEBFDA))1:??9B?0(3149?5()3@F@BFF0411(.0)9/)*.-
@M03152:184:000000000-AWYW1:1:2106:19666:10311 2:N:0:TACTCCTTATACCTGT
CCCAACTATCCCTATTAATCATTACGTCAATCCTAGAAACCAACAAAATAGAATTAACGTCCTATTTCATTATTCCATGCTAATGTATTCAAGCGCGAGCCTGCTTTAAACACTCTAATTTTTTCAAGGTAACAGTCCTGATTTCCCACCACACCAAATTAATGGCATGATGGTTCTTCAGAAGGGAGGAACCAGTGACACCAGTACATACCGAAGTCATGACCAGCGTACTGATCCCGAAATTCAACTACGAGCTTAGATCGGAAGAGCGTCGTGTAGGGAAAGAACAGGTAAGTGTAAA
+
CCCCCGGGGGGGGGGGGGGGGGGGGGGGGGGGGGGGFGGGGGGGGGGGGGGGGGGGGGGCFGGGGGGGGGGGGGGGGGGGGGFGGGGFGGGGGFGGGGCGGGGGGGGGGGGGGGGGGGGGGGGGGGDGEFGGGGDGGGGGGGGGGGGGGGGGGGGGGGGGGGGGFFFFGGGGFGGGGBFFFFGGD>DECEGGGGGGCFGFGGGFE?BGGFGGDGGF*BCF>AFEFFFFFFF>67AFF=*5>@AEFFFFEFF>=54:FFFC?C;(/693;;;FF99<274237?:152(42,))+.**-2))
@M03152:184:000000000-AWYW1:1:2106:21231:10334 2:N:0:TACTCCTTATACCTGT
CCCAACTATCCCTATTAATCATTACATCGATCCTAGAAACCAACAAAATAGAATGCGATGTCCTATTTCATTATTCCATGCTAATGTATTCAAGCGTGGGCCTGCTTTAAACACTCTAATTTTTTCAAGGTAACAGTCCTAATTCCCCAAAACATCAAATGAATGACACTATGGTTCATTAGAAGGTGAGAACCAATAAAGCCAGTTCATACCAAGGGCACGACCAACTCATTGATCCCGAAATTCAACTACGAGCTTAGATCGGAAGAGCGTCGTGCAGGGAAAGAACAGGTAAATGTAT
+
CCCCCGGGGGGGGFGGGGGGGGGGGGGGGGGGGGGGGGGGGGGGGGGGGGGGGGGGGGGGGGGGGGGGGGGGGGGGGGGGGGGGGGGGGGGGGGGGGGGGGGGGGGGGGEDGGGGGGGGGGGGGEFGGG?FGGGGGGGGGGFGGGGGGGEFGGGGGGCGGGGGGFFGFGGGGGFGGGGFFGCGAFDFDFGFGGGGFFGGFGF6=FFDGGFF?6DGFF555@AEF9@CEFFCF+5>9@EG=?=>BF+ACE>AB);85?>*8=?CFFF@FF(13>03.()6;1.1)1)5;(44:)2)**)26)
@M03152:184:000000000-AWYW1:1:2106:26131:10344 2:N:0:TACTCCTTATACCTGT
CCCAACTATCCCTATTAATCATTACGTCAACCCTAGAAACCAACAAAATAAGATCGACGTCCTATTTCATTATTCCATGCTAATGTATTCAAGCGTTAGCCTGCTTTAAACACTCCAATTTTTTCAAAGTAACAGTCCTGTTTCCCCGCAACACCAAGTTAATGGCATCACGGTTCTACAAGAGGGAGGAATCAGTGAGGCCAGTTCATACCGTTGGCACGACCGACCTACTGACCCCGAAATTCAACTACGAGCTTAGATCGGAAGAGCGTCGTGTAGGGAAAGAACAGGTATGGGTATA
+
CCCCCFGGCGGGGGGGGGGGGGGGGGGG7FGFGGGGGGGGGGGGGGGGGGGGGGGGGGGEGGGGGGGGFGGGGGGFGGGGGGGGGGGGGGGGGGGGGGGGGGGGGGGGGGGGGGGGGGGGGGGGGGGGGGGGGGGGGGGGGFGGGGFGGGGGGGGGGGGGG;EF=DCGGGGGGGDGCDGGD8E8DCEGGGGGGGGFGGFF67FFGFFGGF7FCGGFFFEFEAEFABFAAFBFFFFGFFGFB>F?=8)1<4816*5(AC433C??FBBFFB>1,71((0-4:?<@<4,870()6+(0).0))
@M03152:184:000000000-AWYW1:1:2106:27152:10350 2:N:0:TACTCCTTATACCTGT
CCCAACTATCCCTATTAATCATTACGTCAACCCTAGAAACCAACAAAATAAGATCGACGTCCTATTTCATTATTCCATGCTAATGTATTCAAGCGTTAGCCTGCTTTAAACACTCCAATTTTTTCAAAGTAACAGTCCTGTTTCCCCGCAACACCAAGTTAATGGCATCACGGTTCTACAAGAGGGAGGAATCAGTGAGGCCAGTTCATACCGTTGGCACGAACGACCTACTGACCCCGAAATTCAACTACGAGCTTAGATCGGAAGAGCGTAGTGTAGGGAAAGAACAGGTACATGCAAA
+
CCCCCGGGGEGGGGGGGGGGGGGGGGGGGGGGGGGGGGGGGGGGGGGGGGGGGFGGGCGGDFGFGGGGGGGGGGGGDFF8EFGGGGGGDDFGFGDFGGGGGGGGGGDEEGGGGFGGGGGGGGEFGGFFGFGGEGFF9AEFEFGDGG8CCCEGGGGG?FGDDFG,=DCADD6CE?DGFFGGG8,,=BEGECFFGGGG7:F57??=C79CCFF>D5@5@FFFB2*:)5):??36*=>?)675B(;?CFFFCG6@F5)6AC763C6?;114(2(-(,446BAF(045.737:0(-:0)**)0))
@M03152:184:000000000-AWYW1:1:2106:5854:10365 2:N:0:TACTCCTTATACCTGT
CCCAACTATCCCTATTAATCATTACGTCGATCCTAGAAACCAACAAAATAGAATCAAACGTCCTATTTCGTTATTCCATGCTAATGTATTCAAGCGTGAGCCTGCTTTAAACACTCTAATTTTTTCAAAGTAACAGTCCTGATTCCCCAAGACACCAAATTAATGACATCATGGTTCGTCAGAAGGTAGAAATCAATAATAACAGTACGTACAATAGCACGACCCATAAATTGATCCCGAAATTCAACTACGAGCTTAGATCGGAAGAGCGTCGCGCAGGGAAAGAACAGGTATTGTTATA
+
CCCCCGGGGGGGFGGGGGGGGGGGGGGGFGGCFGFGGGFGGGGDEFGGC<@AGGGGFG9@FFGDGGGGGFGGGGGCFGGGDCGGFCFDGGFGGGDFEGGDC<FF@GAEGGGGGGGFGDFGGGGGGFGGGGGGGGGGGGGGGGDFCDGGGGGGGFGGF?FGGGGGGGGGFGGGGDDDDCDEFC9E?8DFGGGAFEDGGGGFA+2:A9=DCFGGGGFFF5AFEFB0):=?FFE@AG5=+8999@FE>@EFCFFD9?AF;:@>*9=2;((36(3(66(((24(4.(50)..(2,).+)1*-*))
@M03152:184:000000000-AWYW1:1:2106:24653:10398 2:N:0:TACTCCTTATACCTGT
CCCAACTATCCCTATTAATCATTACGTCAATCCTAGAAACCAACAAAATAGGATCGAACGTCCTATTTCATTATTCCATGCTAATGTATTCAAGCGCATGCCTGCTTTAAACACTCTAATTTTTTCAAAGTAACAGTCCTGATTTCCCGCAACACCAAATTAATGGCATTACGGTTCGTCAAGAGGGAGGAATCAGCAAAGCCAGTACGTACCAGTGGCACGACCAACATGCTGACCCCGAAATTCAACTACGAGCTTAGATCGGAAGAGCGTCGTGTAGGGAAAGAAAAGGAATGGATAA
+
CCCCCGGGGGGGGGGGGGGGGGGGGGGGGGGGGGGGGGGGGGGGGGGGGGGGGGGGGGGGGGGGGGGGGGGGGGGGGGGGGGGGGGGGGGGGGGGGGGGGGGGGGGGGGGGGGGGGGGGGGGGGGGGGGGGGGGGGGGGGGGGGGGGGGGGGGGGGGGGGGGGGGFGGGGGGF@DED7C8DEDGFFDGGGGGGGGGGGGFGG6=EFFCDCGG5CCFFFFFFFFF>FDEFFEA6=>FABCBFFFFFFEFFGFEDGF>AF<3C36(8DD@FF@>2-42:77ABF:F?4(8(.400*))))*.)
@M03152:184:000000000-AWYW1:1:2106:3165:10511 2:N:0:TACTCCTTATACCTGT
CCCAACTATCCCTATTAATCATTACGGCGACTCTAGAAACCAACAAAATAGAGCCGCACGTCCTATTTTATTATGCCATGCTAATGTATTCGGGCAAAGGCCTGCTTTGAACACTCTAATTTTCTCAAGGTAAAAGTCCTGGTGCCCCGACACACCCAATTAAGGGCATGCCGGCTCACCAAGAGGTAGAACCCGGCCAGCCAGTACGTACCGTAAGGCAGACCGCCCGACAAGGCTCGAAATTCAACTACGAGCTTAGATCGGAAGAGCGCCGTGTCGGGAACGAAAAGGAATGTGTCAA
+
CCCCCGGGGGGGGGGGGGGGGGGGGGDGGGGGGGCGGFGGGGGGGFGGGGGGGGFFFFGGEGGFDA@EFGGGGGGFFGGGGGGGGGGGGGGGFGGGGEEEFDGCGFGF?F9FAFF?FFFFGFGGGFGFCFAEFFFGGDCFFGE,@F8+CBCCBEGCEFCDFFCDGGEFGCFG6@D>DGFGCDC@F>;AECEDC5CEGGEF59D)<+;DF=8CDDC))):;5=F@06:>88:3.2(*043()476=@>FAGF131)1?52).6:4130,(4((,,-3.)((,07)()-(,4((.+.96<*))
@M03152:184:000000000-AWYW1:1:2106:26595:10522 2:N:0:TACTCCTTATACCTGT
ACCAACTAGCAATATTAATCATTGTGGCGACTGTAGAAAACAAAAAAATAGCAACGCATGACCTAGTTGATTATGGCAAGCTACAAAATACGAGCACAGGCCCGCGTTTAATACTCTAATTTTTTTAATGTCAAAGCACTGGTGCACCTACCAATCTTATTAATGTCATGCAGTAACACCAGTACGTCGAAACACTAACAACAATTAATACAAGCAGACACACAGCGAGAACCAGGAACAAAAGCAAGTACATGAATGACGCACAAAACACACGGGTCGGTGAGCCACAAGTATACTCAAA
+
--8-A6E@;,,6CCD9CE96CCD,,,,,+6+6+;@<C9<;C6@,6C+@C,,,<,,++@,,:,C,,,66<C,,<6,,9C,9B,:,,6,C,,6,,68@6C,44=,+488:+:@AF<<A,5?C,95,++4:,,:,,A,,,,,,,83A,,,,,,,,,,,@,,7,@,2,,7,7?D79,,+,23=CF6:,+3,33***@,,21*,*,*3),+1+++2**4,3*)5))0)-8(()))/).5,*0(2/.,2()0(..33))1/1+)))(((-(((((,(((,((,),(()-7()(.((,))2)**,2(.
@M03152:184:000000000-AWYW1:1:2106:6519:10538 2:N:0:TACTCCTTATACCTGT
CCCAACTATCCCTATTAATCATTACGTCGATCCTAGAAACCAACAAAATAGAATCAAACGTCCTATTTCATTATTCCATGCTAATGTATTCAAGCGTGAGCCTGCTTTAAACACTCTAATTTTTTCAAAGTAACAGTCCTGATTCCCCACGACACCAAATTAATGGCATCATGGTTCATCAGAAGGGAGAAACCAATGATGCCAGTACGTACCGAGGCACGACCGACATATTGATCCCGAAATTCAACTACGAGCTTAGATCGGAAGAGCGTCGGGTAGGGAAAGAAAAGGTAGGTGTAGA
+
CCCCCGGGFGGGGGGFGGGGGGGGGGGGGGGGGGGGGGGGGGGGGGGGGGGGGGGGGGGGGGGGGGGGGGGGGGGGGGGGGGGGGGGGGGGGGGGGGDGGGGGGGDGGGGGGGGGGFGGGGGGGGGGGGCGGGGFFGGFGGGGGGGFGGGDEEGGGGGGDEGDFFFFCDGGGGFFGFGGGGCGGGGE8CEGFGCEFGFGFFGCEGFFGCFC9DDGEBDDFFFFF9)5BBFFFFCCFF2D@F;FFFFFCEGFFFC)3);)).94((66:489901((.):??F:)4?0((,4)6+(*1)24)
@M03152:184:000000000-AWYW1:1:2106:9717:10551 2:N:0:TACTCCTTATACCTGT
CCCAACTATCCCTATTAATCATTACGGCAGCTCTAAAGGCCAACAAAATAGAACCACACGTCCTATTTTATTATTCCATGCTAATGTATTCAGGCGCAGGCCTGCTTTGAACACTCTAATTTTCTCAAGGTAAAAGTCCTGGTTCCCCGCCGCATCCAATAAAGGACACGACGGTTCACCAAGAGGCAAGACCCGCTCGGGCAATAACACACCGTGAGGCGGACCACCCAAACAGATCCGAACTTCAACTACGAGCTTAGAGCGGAAGTGCGTAGTGTAGGGAAAGAACAGGTATGTATAA
+
CCCCCGGGGGGGGGGGGGGGGFGGGGGGGGGGGGGGGGGGGGGGGGGGGGGGEDFFGFGGFGGGFGFFGGFGFGGGAFGGEFDFGGGGGGGGGGGGGGGGGGGGGFEE<AFGFDFCGGGGFGGGGFFGGFFGGGGGGGGGGCFGGGFGCEGGGG7EFFFGGFFFCCGGGGDGGGGGGCD7?FGCCEGGGFCDFGGE*@CAEGG2,9F>FFGG:D?/857?E()6,:7:B:?)./8562=:3:)(*1<B):)819)4)(62<2)40(,()))-,(-47*62<)45::(,.,,()36)*6*-)
@M03152:184:000000000-AWYW1:1:2106:17612:10608 2:N:0:TACTCCTTATACCTGT
CCCAACTATCCCTATTAATCATTACGTCCATCCTAGAAACCAACAAAATAAGACAGACGTCCTATTTCATTATTCCATGCTAATGTATTCAAGCGTTAGCTTGCTTTAAACACTCTAATTTTTTCAAAGTAACAGTCCTGTTTCCCCGCAACACCAAATTAATGGCATCACGGTTCCACAAGAGGGAGGAATCAGTGAAACCAGTTCATACCAGTGGCACGACCGACCTACTGACCCCGAAATTCAACTACGAGCTTAGACCGGACGAGCGTCGTGTAGGGAAAGAAAAGGACAGTGTAGA
+
CCCCCGGGGGGGGGGGGGGGGGGGGGGGGGGGGGGGGGGGCGGGGGGGGGGGGGGGGFGGGGGGGGGGGGGGGGGGGGGGGGGGGGGGGGGGGGGGGGGGGFFGGGGGGGFFGGGGGGGGGFGGGGGGGGGGGGGGGGGGFFGFGGFGGGGGGGGGFGGGGGGGGGGGGGGGGGGGFGG?FDDGGGEFGGG?FGGGGGGFAFGFFFFGCFGGGCFFFADFFFFFBA=B:ABFFGEGFFDFFBFFFFF=EGFFDCABFE<))).69(((,-,(496:?4<<6)37(.4.8?:(,*(01.*.)
@M03152:184:000000000-AWYW1:1:2106:25217:10614 2:N:0:TACTCCTTATACCTGT
AGCCGTATATACCTGTGTGTTTCATTCTTGCCCACGTACTCCCCACGTGGAACTCTTCTCGCTTTCGCTTTGCCACCGAGATTCAACCGCCCACAACGAGTTTTCATCGTTTACTGCGTGGACTACCAGGGTATCTAATCCTGTTTGCTCCCCACGCTTTCGTGCATGAGCGTCATTTGTGTTCTCGTAAGCTGCCTTCGCTATCGGTGTTCTTTCTCATATCTACGCATTTCACTTCTACACTTCGTATTCCACCTACTCCTTCCACACTCTAGTCTTCCATTCTCATTGTCCTTCTCTC
+
-----6,,-6,,,C,,;,,CF<9,6,,<,C,,,,6+6,,,CE68,+@,,,8CF,;,C,6C8,8CCE,68,:,9CC,,+@++CE,9,96+@F+,8B,F+?=7,5,AF@EF<FGF,5EFGGGCEGGGFGD87CEGGGGGGGGGG9EE;E,CEFFGDFEGDGGGGGF+@DDF8=8;CD6C3+3+@1,+,@**,5@C81AEGG>E*7:EBACDBGGG7,+++98878CE=9B68?FFC<++/:)+)).+/(2/8AE?+;=)(6//6)))().3:B:AF))-*)))/)*)*)))).))+.98)2).
@M03152:184:000000000-AWYW1:1:2106:16859:10641 2:N:0:TACTCCTTATACCTGT
CCCAACTATCCCTATTAATCATTACGTCAATCCTAGAAACCAACAAAATAGGATCGAACGTCCTATTTCATTATTCCATGCTAATGTATTCAAGCGTTAGCTTGCTTTAAACACTCTAATTTTTTCAAAGTAACAGTCCAGTTCCCCCGCAACACCAAATTAATGGCATTACGGTTCATCAGGAAGGAGGAATCAGTAAGACCAGTACGTACCAAAGGCACGACCAATCTACTAACCCCGAAATTCAACTACGAGCTTAGATCGGAAGAGCGTCGTGTAGGGAAAGAACGTGGATCGGTAG
+
CCCCCGGGDFGGGGGGGGGGGGGGGGGGGGGGGGGGGGGGGGGGGGGGGGGGGGGGGGGDGGGGGGGGGGGGGGGGGGGGGGGGGGGGGGGGGGGGGGGGFGGGGGGGGGGGGGGGGGGGGGGFGGFFGGGGGGGGGGGGGGGAFGGGGGGGGGGDEFGGFGFGGFGGGGGGDGFGCGGGGGD3=EGDGEEG8DGGGGGFGGG@7FFGDFGFGGGFFF59A=B)>>DFA+:BAGFGFB*8B=>BF=@C:8FE<GD0>@.7>?56;@2(3=;B;<(-304ABB?F251((((-(1))),*,(
@M03152:184:000000000-AWYW1:1:2106:4140:10645 2:N:0:TACTCCTTATACCTGT
CCCAACTATCCCTATTAATCATTACGTCAACCCTAGAAACCAACAAAATAAGATCGACGTCCTATTTCATTATTCCATGCTAATGTATTCAAGCGTTAGCCTGCTTTAAACACTCTAATTTTTTCAAAGTAAAAGTCCTGTTTCCCCGCAACACCAAGTTAATGGCATCACGGTTCTACAAGAGGGAGGAATAAGTGAGGCCAGTTCATACCGTTGGCACGACCGACCTACTGACCCCGAAATTAAACTACGAGCTTAGATCGGAAGAGCGTCGTGTAGGGAAAGAAAAGGTCGAGTAAAA
+
CCCCCFGGGFGGGGGGGGFGGGGGGGGGGGGGGGGGGFGGFGGGGGGGGGGFGGGGDFFGCGGGGGGGFAFGGGGGGGGGGGGGGGGGDFGGGGGGGGG<?@FGGGAFGGGGGGGGGFGGFGGDCFEFFFGG,CAFGFAFGFFEE=BECGEDGGEFFGGFDCC,==FGGGFGDFGGGGGGFGGFGGGGEEE,3;CFCCEFG6DD9FFGFA7;CCCDFFEFEF>A>A@8;4>AAGE0A@GFD0AE6:5;<>4<FGF>FC<;5?DFF69(:?140(44.;4<(.4)(03((28))*()*(*))
@M03152:184:000000000-AWYW1:1:2106:25367:10735 2:N:0:TACTCCTTATACCTGT
CCCAACTATCCCTATTAATCATTACGTCGATCCTAGAAACCAACAAAATAGAATCAAACGTCCTATTTCGTTATTCCATGCTAATGTATTCAAGCGTGAGCCTGCTTTAAACACTCTAATTTTTTCAAAGTAACAGTCCTGATTCCCCATAACACCAAATTAATGACATCATGGTTCGTCAGAAGGTAGGAATCAATAATACCAGTACGTACGATTGCACGACCAATAAATTAATCCCGAAATTCAACTACGAGCTTAGATCGGAAGAGCGTCGTGTAGGGAAAGAACAGGTATGGGTAAA
+
CCCCCGGGGGGGGGGGGGGGGGGGGGGGGGGGGGGGGGGGGGGGGGGGGGGGGGGGGGGGFFGGGGGGGGGGGGGGGGGGGGGGGGGGGGGGGGGGGGGGGGGGGGGGGGGGGGGGGGGGGGGGGGGGGGFGGGGGGGGGGGGGGGGGGGGGGGGGGGGGGAFGGGGGGGGGGGGGGCDGGGGGGGGGGGGGGGGGGGGFGCDDGFFGGFGGGDF5:ACFFFFABF@FFFEFFGFG+64>?BFFAFEAC<A=@4AF;E34@EF6@6>D@@;>16>@@F)3,2=A<?:4??:-)+,0).*()
@M03152:184:000000000-AWYW1:1:2106:14564:10759 2:N:0:TACTCCTTATACCTGT
CCCAACTATCCCTATTAATCATTACGGCGACTCTAGAAACCAACAAAATAGAACCGCACGTCCTATTTTATTATGCCATGCTAATGTATTCGGGCAAAGGCCTGCTTTGAACACTCTAATTTTCTCAAGGTAAAAGTCCTGGTTCCCCGACACACCCAATTAAGGGCATGCCGGCTCACCAAGAGGTAGAACCCGGCCAGACAGTACGTACCGTAAGGCAGACCGCCCGACCAGGTTCGAAATTCAACTACGAGCTTAGAACGGAAGAGCGTCGTGTAGGGAAAGAACAGGGATGTGTAAG
+
CCCCCGGGGGGGGGGGGGGGGGGGGGGGGGGGGFGGGGGGGGGGGGGGGGGGGGGGGGGGGGGGGGGGGGGGGGGGGGGGGGGGGGGGGGGGGGGGGGGGGGGGGFFFGGGGGCFGGGGGGGGCEGGCEGGGGGGGGG9EGG@F;FFGEGGGGFGGGGGFDFDFFGGGGFGGGGDGGGFGGFF@:FFGGAFGGGEGGC**:?FDG6+8*;4?GGFD)/7??5569:;B:59DFF?0*4)35?FA=@A4646,4DB6:).6)59B16((.,,(39331:AFFF?41).((.(4:6(/1)74)
@M03152:184:000000000-AWYW1:1:2106:16643:10760 2:N:0:TACTCCTTATACCTGT
CCCAACTATCCCTATTAATCATTACGTCGATCCTAGAAACCAACAAAATAGAATCAAACGTCCTATTTCATTATTCCATGCTAATGTATTCAAGCGTGAGCCTGCTTTAAACACTCTAATTTTTTCAAAGTAACAGTCCTGATTCCCCACGACACCAAATTAATGGCATCATGGTTCATCAGAAGGGAGAAACCAATGATGCCAGTACGTACCGAGGCACGACCGACATATTGATCCCGAAATTCAACTACGAGCTTAGATCGGAAGAGCGTCGTGTAGGGAAAGAACAGGGATTGGGAGA
+
CCCCCGGGGGGGGGGGGGGGGGGGGGGGGGGGGGGGGGGGGGGGGGGGGGGGGGGGGGGEFGGGGGGGGGGGGGGFGGGGGGGGGGGGGGGGGGGGGGGGGGGFGGGGFGGGGGGGGGGGGGGGGGGGGGGGGGFGGGGGGFGGGFGGGGGGGGGGGGGGGGGGGGGGGGGGGGGFGEFGGGGGD=CDEDDDDFFG88FFGGGFGDFFDFGGGDGFFFFF*=@-:@=?4ACABF?FABDDFFFCFFCF);=(6589A<@C)/81;66B0(-,,39?<):<?8:>1?31448((*())(/-(
@M03152:184:000000000-AWYW1:1:2106:4120:10832 2:N:0:TACTCCTTATACCTGT
CCCAACTATCCCTATTAATCATTACGTCGATCCTAGAAACCAACAAAATAAGATCAAACGTCCTATTTCATTATTCCATGCTAATGTATTCAAGCGTTAGCTTGCTTTAAACACTCTAATTTTTTCAAAGTAACAGTCCTGATTCCCCGCGACACCAAATTAATGACATCGCGGCTCCTCAGAAGAGAGGAATCAACAAAACCAGTACGTACCATTGGCACGACCAGTGAATTGAACCCGAAATTCAACTACGATCGTAGATCGGAAGATCGACGGGTAGGGAAAGAATAGGAGTGTTGAG
+
BCCC@FGGCDEGGFGGEGGGAFGGGGG?@@FFCGGGFGGGGGFGGGGF9CFDECE@FE9EAFEGGCFGGFF9@CDGCD9CF,6,C@@<C@FGGFGFCCCFF@EFC:EAFGFGEEFFFGCEGCCA:ECFC<FGCGGGGFGF9FFFF9EG7CCE@CCGCFDCGF;EFAD8FG6==EGCDG===8<DC68F+3@D,9<9FCF5CFCCCAFC7;DG4BCBB6:6;=A=25-1*+/1+*021(*(06.(319AC7;)4*)()/3(6)-(-8(47).8(4(((0(3()(.,..,)).5)*.5*)*.(
@M03152:184:000000000-AWYW1:1:2106:13633:10843 2:N:0:TACTCCTTATACCTGT
CCCAACTATCCCTATTAATCATTACGTCGATCCTAGAAACCAACAAAATAGGTTCGAACGTCCTATTTCATTACTCCATGCTAATGTATTCGAGCGATTGCCTGCTTTAAACACTCTAATTTTTTCAAAGTAACAATCCTGACTCCCCGTAACACCAAATTAATGACATCACGGCTCGTCAGAAGGGAGAAATCAATGACGTTAGTACGTACCGAGGCACGACCGACGTATTGATCCCGAAATTCAACTACGAGCTTAGATCGGAAGAGCGTCGTGTAGGGAAAGACCAGGTATGTGTAGA
+
CCCCCGGGFGGGGGGGGGGGGGGGGGGGGGGGGGGGGFGGGGGGGGGGGGGGGGGGGGGGFCGGGGGGGGGGGGGGGGGGGGGGGGGGDFGGGGGGGGGFFGGGGGGGGGGGGGGGGGGGGGGGGGGCCGGGGGGGGGGGGGGGGGGGGGGGGGGGGGGGGGFFGGGGG8DFDGDEDDGGGGGGGGDGGEFFCGFCCGD?EDD@CCFGGFGGGDEEFFAA>5>2:@>DF><;AGFFF@C?EFA?A=?6<CF(,*<>?A?FBF?<B01<F?>((2-3.).5?F<5:@((4(().2(/*.*))
@M03152:184:000000000-AWYW1:1:2106:6759:10874 2:N:0:TACTCCTTATACCTGT
CCCAACTATCCCTATTAATCATTACGGCGACTCTAGAAACCAACAAAATAGAACCGCACGTCCTATTTTATTATGCCATGCTAATGCATTCGGGCAAAGGCCTGCTTTGAACACTCTAATTTTCTCAAGGTAAAAGTCCTGGTTCCCCGACACACCCAATTAAGGGCATGCCGGCTCACCAAGAGGTAGAACCCGGCCAGACAGTACGTACCGTAAGGCAGACCGCCCGACCAGGTTCGAAATTCAACTACGAGCTTAGATCGGAAGAGCGGCGTGGAGGGAAAGAACAGGGAAGGGCAAA
+
CCCCCEGGFGGGGFGGGGGGGGGGGGGGECGGGGGGGGGGGGGGGGGGGGGGGFFG@FGGGGGGGCCGGGGGGGGGGGGGGGGGGGGEEGGGGGGDGGCCG<FFGGGEEFFCE?EFGGFGGGGDFEFCGGGGGGGFFG9FEFFGF,@:EG>EGFGDEGFGGDCG?FGGGGDFGGGGGGG6CFFGGGFGGGGGFGGGGGDFCFF=GFFGDFFGGFE))?BFA2)1:0:B>3(0:;2**4DBFF))98<FBGFFFDD0?>))-)43((4??740(323()409:6F<5?(8<1((*()0(*-,
@M03152:184:000000000-AWYW1:1:2106:12454:10878 2:N:0:TACTCCTTATACCTGT
CCCAACTATCCCTATTAATCATTACGTCGATCCTAGAAACCAACAAAATAGGGTCAAACGTCCTATTTCATTATTCCATGCTAATGTATTCAAGCGCGAGCCTGCTTTAAACACTCTAATTTTTTCAAAGTAACAGTCCTGATTCCCCGCCACACCAACTGAATGGCATGACGGTTCTTCAGAAGGGAGGAACCAGTGACACCAGTGCATACCGAAGGCACGACCAGCGTACTGATCCCGAAATTCAACTACGAGCTTAGATCGGAAGAGCGTCGGCTAGGGAAAGAACAGGAATGTGTAA
+
CCCCCGGGGGGGGGGGGGGFGGGGGGGGGGGGGGGGGGGGGGGGGGGGGGGGGGGGGGGGEDGGGGGGGGGGGAFGGGGGGGGGGGGGGGGGGGGGGGGGGGGEGFGGGFDFGGGGGGGGGGGGGGGGGGGGGGGGGFFGGGGGG9ECCEGGGGGGFFGFGGGGGDFGGGG8EC?EDGGGGGGGG8EFGGGGGGGGGGGFGGGDGFFGGCFGCDGFEF>*A>ABBF=A?D@D=DC7AEG?FFF<FFFFEGFE@G>6AEF<66<?04:>08?(-34((.4(35156>?:0402(:7?*)2))
@M03152:184:000000000-AWYW1:1:2106:25136:10949 2:N:0:TACTCCTTATACCTGT
CCCAACTATCCCTATTAATCATTACGTCAATCCTAGAAACCAACAAAATAGGATCGAACGTCCTATTTCATTATTCCATGCTAATGTATTCAAGCGTTAGCCTGCTTTAAACACTCTAATTTTTTCAAAGTAACAGTCCAGATTCCTCGCAACACCAAATTAATGGCATTACGGCTCATCAGGAAGGAGGAATCAGTGAGACCAGTACATACCAGAGGCATGACCAACCTACTAACCCCGAAATTCAACTACGAGCTTAGATCGGAAGAGAGTCGTGTAGGGAAAGAAAAGGGATGAGTAA
+
CCCCCGGGGGGGGGGGGGGGGGGGGGGGCGGGGGGGGGGGGGGGGGGGGGGGGGGGEGGGDFGGGGGGGGGGGGGGGGGGGGGGGGGGFGGGGFGGGGGGGGGGGGGGGFGGGGGGGGGGGGGGGGGGFGFGGGGGGCGGGGGGGGGGGGGGGGGGGGGGGDGGGGGGGGGGFCDGGGGGGGGCFGGGGGGGGGGGGGFFGGGC70BFDFGFGGGFFF=BA@F:5C@B>;@FAFEGFDD@D>:@8+8B?7AEDG4@56C<<5<128?@F1,65=9110(4458:?F:1(.,,(24;).0-)
@M03152:184:000000000-AWYW1:1:2106:13404:11006 2:N:0:TACTCCTTATACCTGT
CCCAACTATCCCTATTAATCATTACTTCGGTCCTAGAAACCAACAAAATAGAACCAAAGTCCTATTCTATTATTCCATGCTAATGTATTCAAGCATAGGCCTGCTTTAAACACTCTAATTTTTTCAAAGTAAAAGTCCTGGATCACCAGCACACTCAGTAAAGAACATGCTGGCTCTCCAGAAGGAAAGGCGTCGCCAGAGCAGTACAGACCTTTCGGCCGACCGCTCAGCAACGCCCGAAATTCAACTACGAGCTTAGATCGGAAGAGCGTCGGGTAGGGAAAGAAAGGGTATGGGGAGA
+
CCCCCGGGGGGGGGGGGGGGGGGGGGGGGGGGGGGGGGGGGGGGGGGGGGGGGGGGGGGGGGGGGGGGGGGGGGGGGGGGGGGGGGGGGGFFCFGGGFGGGGGGGGGGGGGGGGGGGGGGGGGGGGGGGGGGGGGGGGGFGFGFGGFGGGGGGGGGGGGGGGGGGGGGGGFGE+=8DGFGGGGGGGGF8EG@=EEGGGGFGDGFFFFGGFF6CFGFFEFDEFE5>ABDBAEFFG=DFFG>B>ACFFECEGA1?CD@FE<<CE@?271::(((-((-45:?<@:F(41(((((.+())(*((
@M03152:184:000000000-AWYW1:1:2106:27083:11030 2:N:0:TACTCCTTATACCTGT
CCCAACTATCCCTATTAATCATTACGGCGACTCTAGAAACCAACAAAATAGAACCGCACGTCCTATTTTATTATGCCATGCTAATGTATTCGGGCAAAGGCCTGCTTTGAACACTCTAATTTTCTCAAGGTAAAAGTCCTGGTTCCCCGACACACCCAGTGAAGGGCATGCCGGCTCACCAAGAGGTAGAACCCAGCCGAACAGTACGTACCGTTAAGGCAGACCGCCCAACCAGGCTCGAAATTCAACTACGAGCTTAGATCGGAAGAGCGTCGTGTAGGGAACGAACCACTGTGTGTAT
+
CCCCCGGGGGGGGGGGGGGGGGGGGGGGGGGGGGGGGGGGGGGGGGGGGGGGGGGGGGGGGGGGGGGGGGGGGGGGGGGGGGGGGGGGGGGGGGGGDGGGGGGGGGFGFGGGGGGGGGGGGGGGGGGGGGGGFGGGGGGGGFEGFGGGGGGGGGGGGGG?FGCFGGGGGGFGGGCEGGGGGGGGFGGGCGGGFECDGFEBEGD=GFFGGFGDC5?B?FFFF?FFFF>EB>;E>3=*)8C>F<:?@BA6AC?:?CB>FFBB>2<<??:21::0-:93:5:B)78@()(-(((((+)**(1.)
@M03152:184:000000000-AWYW1:1:2106:20288:11110 2:N:0:TACTCCTTATACCTGT
CCCAACTATCCCTATTAATCATTACGTCGATCCTAGAAACCGACAAAATAGGTTCGAACGTCCTATTTCATTATTCCATGCTAATGTATTCGAGCGATTGCCTGCTTTAAACACTCTAATTTTTTCAAAGTAACAGTCCTAACTCCCCGTAACACCAAATTAATGACATCACGATTTGTTAGAAGGGAGAAATCAATAACGTTAGTACGTACCAAGGCACGACCGACGTATTGATCCCGAAATTCAACTACGAGCTTAGATCGGAAGAGCGTCGTGTAGGGAAAGAACAGGTATGTCTAAA
+
CCCCCGGGGGGGGGGGGGGGGGGGGGGGGGGGGGGGGGGGGGGGGGGGGGGGGGGGGGGGGGGGGGGGGGGGGGGGGGGGGGGGGGGGCGGGGFGGGGGFGGFGGFGGGGGGGGGGGGGGGGGGGGGGGFGGGCGGGFGGGGGGGGGGGGGGGGGGGGGGGGGGFFGGGFFGGGGGFAFFGFGGGGDGGGGGGGGGGGGFG?DDGFFCC9FF>FG>@>DAEDF=A2@F8?E48FCG=@5?ABFFFFEFFGF?FDD(9;3>CEB:<:6:?014:>00()62:F6>:F:B<,:))+,**)*))
@M03152:184:000000000-AWYW1:1:2106:16250:11143 2:N:0:TACTCCTTATACCTGT
AAGGAGTATTCCAATGAATCCCTCCGGACGTACAAATTCCAACGAAAACACACTATAAACTCTTGCATTGGTACTTTTAACAATTAAAATAGATGTACCTCACTCTTCTAACAATTTATACTAACCACTTATATCATACTGATCACTTAACCAACCAACTTTATTAACGCAAAACGACAACTTTATCAACAACATGCTAATGAAGAATCACAACTTACCCGCCCTCGTGCTCAACGACACATGACAAAGCAACATTCGACACAGCACAGCACTAGCGGCAGAAGAAAATCCACACTCCACA
+
-----;;C-,<,6,,,6,,-;,,,,7+6@+6,,,,;,,,6,6,,,,8+C,;;@,C,,6<6,,,,,,,,,:,,,9,,,,6:,6,,,,:,<,,,,69,,9,,5,,,,:,C,,,9,,,,,,,,,,,:4,,,,:,,9,,99,95,,94@,,,,9,,4+++4++,9,,,,9,,++++6,+++8=+6,38?E9A,6,,,6,,,+,+,++*2=9+5+55+0,+030*3)*))))/3*-11*0**:)())**)**2(2)((*0)+)),/13(,3(((,,/6)./()-2()()()(()(()(+(.)(*.(
@M03152:184:000000000-AWYW1:1:2106:14080:11222 2:N:0:TACTCCTTATACCTGT
CCCAACTATCCCTATTAATCATGAGTTCCTTGGCACCCGAAATTCAACTACGAGCTTAGATCGGAAGAGCGTCGTGTAGGGAAAGAACAGGTATGTGTAGATCTCGGTGGGCGCCGTAGCATTAAAAAAAAAAAAATGTACTACTGAAGAAAAACCGGTGTAGCCTCCAAAATTAACAAGTAACGACGCTCTCACAGATAGATCTGTTGTACAAACGATCGACACGACATGCCTACGCGCATGACGACGATCAAGGCACAGTCTGTGAACATTCACTATTGATTGCGAACACAGCAGGTGC
+
CCCCCGGGGGGGGGGGGGGGGGGGGGGGGGGGGGGGGGGGGGGGGGGGGGGGDGGGGFGGGGGDGGGCGGGGGGCFFFGGGCDFGGGF,,FFGGGGFGG9?,5:9?B?FE+,++:C+4+:?F?<FF<FCFF=:>F76,,,3,,9,,8,,,,,,4+++*5**,,,53,1**+,4,3,+52,=,,,*::***/*,,2=+*++3:+1+++12)23++2)2)(0);)(((-.))))/2:0)()()-7)/)(.,))((**))(,((.5))-)).).-))).)*)-)*.*)*-((-(((*().,*,)
@M03152:184:000000000-AWYW1:1:2106:14392:11246 2:N:0:TACTCCTTATACCTGT
CCCAACTATCCCTATTAATCATTACGTCGATCCTAGAAACCAACAAAATAGAATCAAACGTCCTATTTCGTTATTCCATGCTAATGTATTCAAGCGCGAGCCTGCTTTAAACACTCTAATTTTTTCAAAGTAACAGTCCTGATTCCCCAAGACACCAAATTAATGACATCATGGTTCGTCAGAAGGTAGGAATCAATAATACCAGTACGTACGATTGCACGACCAATAAATTAATCCCGAAATTCAACTCCGAGCTTAGATCGGAAGAGCGTCGTGTAGGGAAAGAACAGGAACGTGTAAA
+
CCCCCGGGGGGGGGGGGGGGGGGGGGGGGGG?FFFGGGGGFGGGGGGGGGGFGGGGGFGGEFEGGGGGGGGGGGGGGGFFFGFFCFGGGGCFGGGGGGGCFCGCFAFFGCFGGGGGFGGGGGFGGFGGGGGGGGGGFGGFFG9FFGGGGGGGGGGGGGGGDFCGD=DDCDFDADGGGGDGFGFDFGFGGFGGF9==E@@C:F?C6?FFDFGGGGF**0>F>=?=AB3AFFCBFFFGA=C=E26@FFCF<*)(5:>>FE3CCE?0(2(((,1:?>662><B???),043:0((.*-0)5*))
@M03152:184:000000000-AWYW1:1:2106:24201:11269 2:N:0:TACTCCTTATACCTGT
CCCAACTATCCCTATTAATCATTACGTCAATCCTAGCAACCAACAAAATAGGATCGAACGTCCTATTTCATTATTCCATGCTAATGTATTCAAGCGTTAGCTTGCTTTAAACACTCTAATTTTTTCAAAGTAAAGGTCCTGGTTCCACAAGACATCCAATTAAGGACATCGAGCTTCTCCAGAAGGTGAGAAATCAACAACGACAGTTCATACCCCTTAAGGCACGACCATCGAGTCAATCCCGAAATTCAACTACGAGCTTAGATCGGAAGAGCGTCGGGTAGGGAAAGAACAGGTATGT
+
CCCCCGGGGGGGGGGGGGGGGGGGGGGGGGGGGGGGGGGGGGGGGGGGGGGGGGGGGGGGGGGGGGGGGGGGGGGGGGGGGGGGGGGGGGGGGGGGGGGGGGGGGGGGGGGGGGGGGGGGGGGGGGGGGGGGGGGGGGGGG8EFGGGGGGGGGGFGGGGGGGGDCFGGGGDGGGGGD9DDFGFGGGGFGGFGCGFGGGFFFDGFGFFGGFGGGDC???=FC=*@CDDEFB@A5FDFFADEADF2DEBFE1=>E7?>4>5=9;E)/9C<03;9@@;6,A0(,04@(;?B:0::2C7>1.*()
@M03152:184:000000000-AWYW1:1:2106:18483:11317 2:N:0:TACTCCTTATACCTGT
CCCAACTATCCCTATTAATCATTACGTCGATCCTAGAAACCAACAAAATAGGTTCGAACGTCCTATTTCATTATTCCATGCTAATGTATTCGAGCGATTGCCTGCTTTAAACACTCTAATTTTTTCAAAGTAACAGTCCTAACTCCCCGTAACACCAAATTAATGACATCACGATTTGTTAGAAAGGAGAAATCAATAACGTTAGTACGTACCAAGGCACGACCGACGTATTGATCCCGAAATTCAACTACGAGCTTAGATCGGAAGAGAGTCGTGTAGGGAAATACCAGGTATAGTTAGA
+
CCCCCGGGGGGGGGGGGGGGGGGGGGGGGGGGGGGGGGGGGGGGGGGGGGGGGGCEGGGGGGGGGGGGGGGGGGGGGGGGFGGGGGGGGGGGGGGGGGGGGGGGGGGGGGGGFGGGGGGGGGGGDGGCEFGGGGGGGGGGGGGGGGGGGGGGGGGGGGGGGCGGGFGGGGGGCEGGGGGGG8D,?F8FGGFGFFFGGGGFDFGFEFFG6?DF++9;?>DFDAE=ABFEA;C;6C?G6586BBA?6@CACFA((*),/./;3<1(;/6:3(45792127:A0?1))9))4)-))3)**.2.)
@M03152:184:000000000-AWYW1:1:2106:28593:11339 2:N:0:TACTCCTTATACCTGT
CCCAACTATCCCTATTAATCATTACGTCCATCCTAGAAACCAACAAAATAAGACAGACGTCCTATTTCATTATTCCATGCTAATGTATTCAAGCGTTAGCTTGCTTTAAACACTCTAATTTTTTCAAAGTAACAGTCCTGTTTCCCCGCAACACCAAATTAATGGCATCACGGTTCTACAAGAGGGAGGAATCAGTGAAACCAGTTCATACCAGTGGCACGACCGACCTACTGACCCCGAAATTCAACTACGAGCTTAGATCGGAAGAGCGTCGTGTAGGGAAAGGACAGGTATGAGTAAA
+
CCCCCGGGGGGGGFGGGGGGGGGGGGGGGGGGGGGGGEGGGFGGGGGGGGGGGFGGGGGGG@FGGGGGGGFGFFGAFGG@FGGGGGGGFCGGGGGCFGGFFGGGGGGGGGFGFDFCGGGCGGGGGGGDFGGGGGGGF?EEEFGEGGGGEBGCFEGGGGGGCFEC=DGF6DCGGDDEGGGF?F88DCCFGGGFGGGGFGG?EFCDGFFGGFGDFFG6FE=69@?BB94@AAEFFCEFA@<@>BFFFFFCEGFF;*01AEE3))6(6825@:9>(-46()6<(8<F6)4,43(.-34*167))
@M03152:184:000000000-AWYW1:1:2106:19740:11402 2:N:0:TACTCCTTATACCTGT
CCCAACTATCCCTATTAATCATTACGTCGATCCTAGAAACCAACAAAATAGAATCAAACGTCCTATTTCGTTATTCCATGCTAATGTATTCAAGCGTGAGCCTGCTTTAAACACTCTAATTTTTTCAAAGTAACAGTCCTGATTCCCCAAGACACCAAATTAATGACATCATGGTTCGTCAGAAGGTAGAAATCAATAATACCAGTACGTACAATAGCACGACCAATAAATTGATCCCGAAATTCAACTACGAGCTTAGATCGGAAGAGCCTCGTGTAGGGAAAGCACAGGGTAGTGATAA
+
CCCCCGGGGGGGGGGGGGGGGGGGGGGFEGGGGGGGGGGGGGGGGDGGGGGGGGGGGGGEEFGGGFFGGGGGCEFGGGGGGGFGGGAFGGGCFFGEGGGGGGGGGFGGGGGGGGFGG,CFFGGGCFGGGGGF9,<<EFGGG9FGFGGGGGGFGFGFGFGGGFGGGGGGGFCFFFFFFGDGFE8,08DD8AF9EGGG8?9EEDFDFDDDDF6+9CFF??EFD=A5>C)*;=;BB7*5+8C>9A9<CF<+*AF2-:BF6>;*1>2-8;13@1((/,42;44=D548()/((/(((+,/))*)-
@M03152:184:000000000-AWYW1:1:2106:26131:11407 2:N:0:TACTCCTTATACCTGT
CCCAACTATCCCTATTAATCATTACGTCAATCCTAGAAACCAACAAAATAGAATTAACGTCCTACTTCATTATTCCATGCTAATGTATTCAAGCGCGAGCCTGCTTTAAACACTCTAATTTTTTCAAGGTAACAGTCCTGATTTCCCACCACACCAAATTAATGGCATGATGGTTCTTCAGAAGGGAGGAACCAGTGACACCAGTACATACCAGAGGCACGACCAGCGTACTGATCCCGAAATTCAACTACGAGCTTAGATCGGAAGAGCGTCGTGTAGGGAAAGAACAGGTGTGGGTAGA
+
BCCCCGGGFGGGGGGGGGGGGGGGGGGGGGGGGGGGGGGGGGGGGGGGGFGFGGGGGGGGGGGGGGGGGGFGGGGGGGGGGGGGGGGGGGGGGGGGGGGGGGGGGFFGGGGGGGGGGFGGGGGGGGFGGGGGGGGGGGGGGGGGGGGGGGGGGGGGGGGFGGFG8DGGGFGCCE+@?E9DFGEF6CGEGGGFFFGGGGGFGDDDFFFGGFGG?CFFFA>FFDE)7>B>DBF>BFCFF5DD>@4@6BEF<C?@FDB;)>ECE37;@DFFF(,71>2<8FBA0F<)157(.(()(0,))(0-)
@M03152:184:000000000-AWYW1:1:2106:25247:11417 2:N:0:TACTCCTTATACCTGT
CCCAACTATCCCTATTAATCATTACGGCGACTCTAGAAACCAACAAAATAGAACCGCACGTCCTATTTTATTATGCCATGCTAATGTATTCGGGCAAAGGCCTGCTTTGAACACTCTAATTTTCTCAAGGTAAAAGTCCTGGTTCCCCGACACACCCAATTAAGGGCATGCCGGCTCACCAAGAGGTAGAACCCGGCCAGACAGTACGTACCGTAAGGCAGACCGCCCGACCAGGTTCGAAATTCAACTACGAGCTTAGATCGGAAGAGCGTCGCGTAGGGAAAGAACAGGTATGAGTAGA
+
CCCCCGGGGGGGGGGGGGGGGGGGGGGGGGGGGGGGGGGGGGGGGGGGGGGGGGGGGGGGGGGGGGGGGGGGGGGGGGGGGGGGGGGGGGGGFEGGGGGGGGGGGGGGGGGGGGGGGGFGGGGGGGGGGGGGGGGEGGGGGGFGGGGGGGGGGGGGGGGGGGFEGGGGGGGGGGGGGGGGG8FBFFGGGFGGGGGGGGDFGGGFGFFDGFCDGGGFFFFFFFFF>F>ABD9E37;6/<D?F:FA486B>GFF:<3(7<22)6<0:?901:;0:1((-72?B??F?F:3(.,52+.*/.*-)
@M03152:184:000000000-AWYW1:1:2106:19777:11576 2:N:0:TACTCCTTATACCTGT
CCCAACTATCCCTATTAATCATTACGGCAGTTCTAAAAACCAACAAAATAGAACCACACGTCCTATTTTATTATTCCATGCTAATGTATTCAGGCATAGGCCTGCTTTGAACACTCTAATTTTCTCAAGGTAAAAGTCCCAGTTCCCCGATGCATTCAATAAAGAACACACCGGTTCACTAAGAGGCAAGACCCGGTCAAGCAGTAAACACGCCGTCAGGCGGACCACCCAACCAGATCCGAAATTCAACTACGAGCTTAGATCGGAAGAGCGTCGTGTAGGGAAAGAACAGGTATGGGTA
+
CCCCCGGGGGGGGGGGGGGGGGGGGGGG+FEFGGGGGGGGGGGGGGGGGGGGGGGGGGGGFFGGGGGGGGGGGGGGGGGGGGGGGGGGGGGGGGGGGGGGGGGGGCGGGGFFFFGGGCFGGGGGGGGGGGGGDGGGGFGGGGGGGGGGGGGGGGGGGGD,>DEEFDGGGGGGGG8EDGGGG?DCGGGGGEGGGGGGEGGFCDFDEFF??FFGDFGEEFFFFFDBF>=FEFFFFD;CF3C@FFEBF=CFFGCEECF?>@4)5<9>???04???1(36,54?BFF43@6(4:??(+-96(2(-
@M03152:184:000000000-AWYW1:1:2106:23504:11605 2:N:0:TACTCCTTATACCTGT
CCCAACTATCCCTATTAATCATTACGGCGACTCTAGAAACCAACAAAATAGAACCGCACGTCCTATTTTATTATGCCATGCTAATGTATTCGGGCAAAGGCCTGCTTTGAACACTCTAATTTTCTCAAGGTAAAAGTCCTGGTTCCCCGACACACCCAATTAAGGGCATGCCGGCTCACCAAGAGGTAGAACCCGGCCAGACAGTACGTACCGTAAGGCAGACCGCCCGACCAGGTTCGAAATTCAACTACGAGCTTAGATCGGAAGAGCGTCGTGTAGGGAAAGAACAGGAGTGTGTAAA
+
CCCCCGGGGGGGGGGGGGGGGGGGGGDDGGGGGGGGGFGGGGGGGGGGGGGGGGGGGFGGGGDFGGGGGGFGGGGDGGGFGGGGGGEGGGGGGGGGGGGGGEGGGGGGGGGGFGFGGFGGGGGGGGGGFGEFGCGDGFGGGGFGFFFFGGGGGGGGGGGGGGGGGGGGGGGG6CDCDFGGGGGFGGGGGGGGGGGDGGGFGGG@GFFGCFDDGGGDFFFFFFF?9@;AE:@>AD?6*8<?F?>AFFF?AF::03>>4<446A?BFFF?0723:99?6FFBF:<4652(,((,(2.*1(:.-
@M03152:184:000000000-AWYW1:1:2106:21599:11682 2:N:0:TACTCCTTATACCTGT
CCCAACTATCCCTATTAATCATTACCTCGGTCCTAGAAACCAACAAAATAGAACCAAAGTCCTATTCTATTATTCCATGCTAATGTATTCAAGCGTCAGCCTGCTTTAAACACTCTATTTTTTTCAAAGTAAAAGTTGTGGATTGCCAGCACACACCGTTAGGCGCATGTTGGTTCCCCACAAGGAAAGGCGCGGCCGAACAGTTCTCACCCAAAGGTGGACCGCTCAGCTACGCCCGAAATTCAACTACGAGCTTAGATCGGAAGAGCGTCGTGTAGGGAAAGAAAAGGTATGTGATGAC
+
CCCCCGGGGGGGGGGGGGGGGGGGGGGGGGGGGGGGGGGGGGGGGGGGGGFGGGFFFGGGFGGGGGGGGGGGGGGGGGGGGGGGGGGGGFGGGGGGGGGGFGGGGFFAFGGGGGGGGGGGGGGGGFGEFGAFGDGDGFFDGGGGGGGGGGGGGGGGGGGGGG8FE>GEDGGFFGGGFGFG=>FCFG8DEGFEGGGCEDCAEC>EGFFGGAFF9DEF6A@45>;=(/,3AFFFFGFGF;G(:1CEFFEFFGBFFGEF444)6<F039:?BFFFF7643FD1:70)35,(5()64?B**)*))
@M03152:184:000000000-AWYW1:1:2106:13033:11733 2:N:0:TACTCCTTATACCTGT
CCCAACTATCCCTATTAATCATTACGTCAATCCTAGAAACCAACAAAATAGGATCGAACGTCCTATTTCATTATTCCATGCTAATGTATTCAAGCGTTAGCCTGCTTTAAACACTCTAATTTTTTCAAGGTAACAGTCCAGATTCCTCGCAACACCAAATTAATGGCATTACGGCTCATCAGGAAGGAGGAATCTGTGAGACCAGTACATACCAGAGGCATGACCAACCTACTAACCCCGAAATTCAACTACGAGCTTAGATCGGAAGAGCGTCGTGTAGGGAAAGAACAGGTATGTGTAG
+
CCCCCGGGGGGGGGGGGGGGGGGGGGGG,FGGGGGGFGGGGGGGGFGGGGGGGGGGCFGGGGGGGGGGGGGGGGGGGGGGGGGGGGGGGGGGGGGGGGGGGGGGGFGGGGGGGGGGGFFFGGGGGGGGGGGGGGGGGC8FGGGGGGGGDGGGGGGGGGGEFDFGGGGGGGGGGGGDGFGGGGGGGGGGGGGGGGDFGGGFGGGFCFFGGFGGGGGFFC5>>8AE8CCEEF@FAGEGA9DA>>;BAF?8@1/35CD234);CC?@;DFBFF@;017(1;34>>7F1)::((((-:)99)2))
@M03152:184:000000000-AWYW1:1:2106:28346:11769 2:N:0:TACTCCTTATACCTGT
CCCAACTATCCCTATTAATCATTACGTCGATCCTAGAAACCAACAAAATAGAATCAAACGTCCTATTTCATTATTCCATGCTAATGTATTCAAGCGTGAGCCTGCTTTAAACACTCTAATTTTTTCAAAGTAACAGTCCTGATTCCCCACGACACCAAATTAATGGCATCATGGTTCATCAGAAGGGAGAAACCAATGATGCAAGTACGTACCGAGGCACGACCGACATATTGATCCCGAAATTCAACTACGAGCTTAGAACGGCAGAGCGCCGTGTAGGGAAAGAACAGGTATGTGGAGA
+
CCCCCGGGGGGGGGGGGGGGFGGGGGG,@FGGEGGGGGGGGGGGGGGGGGFGGGGGGGFGEGGCGFC,EAEC<FGGGGEFGDGGGGGFGCFGFFAFFGGGCGGFF<AFFAGFD=F@FGGGGGGGEFGGFGDEE,EFGDGFFFGGGABEEEGCE+CFGFGCFGGGDGFGGGDFFGGGGGF:FGFDCGDFGDDCF=DFFFCFCF+>CFFGGFF7+=ED>58A>A?>B=@>8B48B8CG@=4(?1)7AFCA?6)3;5:1)78))/61,3>06(-((291:)6>6?BF1884((3))+,**)*,(
@M03152:184:000000000-AWYW1:1:2106:27328:11845 2:N:0:TACTCCTTATACCTGT
CCCAACTATCCCTATTAATCATTACGGCAGCTCTAAAAACCAACAAAATAGAACCACACGTCCTATTTTATTATTCCATGCTAATGTATTCAGGCATAGGCCTGCTTTGAACACTCTAATTTTCCCAAGGTAAAAGTCCTGGTTCCCCGAAGCATCCAATAAAGAACACAACGGTTCACCAAGAGGCAAGACCCGGTCGAGCAGTAAACACGCCGTCAGGCGGACCACCCAACCAGATCCGAAATTCAACTACGCGCTTAGATCGGAAGAGCGTCGTGTAGGGAAAGCACAGGCAGGTGTA
+
CCCCCGGGGGGGGGGGGGGGGGGGGGGGGGGGGGGGGGGGGGGGGGGGGGGGGGGGGGGGGGFGGGGGGGGGGGGGGGGFGFGGGGGFFGGFGFDFGGFGGGGGGECFGGFGGGGGGGGGGGGGGGGGGGFFGGGGGGGGGGFGEFGGGGGGGGGGGGDGGGGFGFGGGGGGGEDGDGFGFGG@6FD@8FGGFGGEGGEDGCDDC6BCCFF*;;EDFFDFF5>=90=)=><>>5(/A3DE57:1A8CFFDC??3),8>0:?269:B??>?381,,((0,.4=15:)((.(,((*(.),*.)
@M03152:184:000000000-AWYW1:1:2106:24361:11860 2:N:0:TACTCCTTATACCTGT
CCCAACTATCCCTATTAATCATTACGTCAATCCTAGAAACCAACAAAATAGAATCAAACGTCCTATTTCATTATTCCATGCTAATGTATTCAAGCGTGAGCCTGCTTTAAACACTCTAATTTTTTCAAAGTAACAGTCCTGATTCCCCAAGACACCAAATTAATGGCATCATGGTTCATCAGAAGGGAGAAACCAATGATGCCAGTACGTACCGAGGCACGACCGACATATTGATCCCGAAATTCAACTACGAGCTTAGATCGGAAGAGCGTCGTGTAGGGAAAGAACAGGTAAGGGTTAA
+
CCCCCGGGGGGGGGGGGGGGGGGGGGGGGGGGGGGGGGGGFGGGGGGGGGGGGGGGGGGGGGGGGGGGGGGGGGGGGGGGGGGGGGGGGGGGGGGGGGGGGGGGGGGGGGGGGGGGGFGGGGGGGGGGGGGGGGGGGGGGGGGGGGFGGGGGGGGGGGGGGGGGFAFGGGGGGGGGFFDGGGGF6DEGGGGGGGGGGGGFCF6DFFFGGFGGGGGFDEFFFFEAA>BFEFFFCGEGBBG?F>FFFFFFFGF@FGFFFE<CEF0;;(2=@@>929>0:5>7?F?F0????(:52+))).*(-
@M03152:184:000000000-AWYW1:1:2106:22660:11871 2:N:0:TACTCCTTATACCTGT
CCCAACTATCCCTATTAATCATTACGTCAATCCTAGAAACCAACAAAATAGGATCGAACGTCCTATTTCATTATTCCATGCTAATGTATTCAAGCGTTAGCCTGCTTTAAACACTCTAATTTTTTCAAAGTAACAGTCCAGATTCCTCGCAACACCAAATTAATGGCATTACGGCTCATCAGGAAGGAGGAATCAGTGAGACCAGTACATACCAGAGGCATGACCAACCTACTAACCCCGAAATTCAACTACGAGCTTAGATCGGAAGAGCGTGGTGAAGGGAAAGAACAGGTAAGGAAGA
+
CCCCCGGGGGCFGGGGGGGGDGGGGGGGGGGGGGGGGGGGEF@FGGGGGGGGGGGGGGGG<FGGGF@EGGGGFGGGFGFGGGGF@FFGGGDGGDFGGGCGGGGGG?FFGGGGGFGGG,EGGGGGGFGGGGGGGGGGGGGGGGFFGGGGGGGGGGGG@?CEFFGGGG8D?GGEECDEGGGGG,@=DD=FFEEFC9E8E9E+@20:,<CGGFF6CF?9;5=BA)*:=CC>BFBA>:A;A=C2:>?5=17897)629/(8;>3>?)/68;(,3(,,(,/(+/1=)45<51((..()3)1))*.(
@M03152:184:000000000-AWYW1:1:2106:12626:11912 2:N:0:TACTCCTTATACCTGT
CCCAACTATCCCTATTAATCATTACGTCGATCCTAGAAACCAACAAAATAGAATCAAACGTCCTATTTCGTTATTCCATGCTAATGTATTCAAGCGTGAGCCTGCTTTAAACACTCTAATTTTTTCAAAGTAACAGTCCTGATTCCCCATGACACCAAATTAATGACATCATGGTTCGTCAGAAGGTAGGAATCAATAATACCAGTACGTACAATAGCACGATCAATAAATTGATCCCGAAATTCAACTACGAGCTTAGATCGGAAGAGCGTCGTGTAGGGAAAGAACAGGTATGCATAAA
+
CCCCCGGGGGGGGFGGGGGFGGGGGGGGGGGFGGGFGGGGGCGGGDFGGGGGFGGGGGGGFGGGGEGGGGGGGFGGFGFGGGGGFGGGGGGGGGGGGGGGGGGGGGFG<FGGD=FGGEFGGGFGGCFAFGGGGAEDCEFGGAFFGFGGGGGGG=FGGGGGGGGGGGGGGGGGGGDGGGGGGGGFCDEGF=EGDFFGGCCBFFGF?FDFGFG6DGFFFFEF>A9@AEEFFFFF6F=7B@GFFFFE>EEFFGFA9>4666>:*>=@?D@BD(4(31(,/;)7<FDFF466(3(.-+(**)*)-
@M03152:184:000000000-AWYW1:1:2106:26532:12088 2:N:0:TACTCCTTATACCTGT
CCCAACTATCCCTATTAATCATTACGTCAATCCTAGAAGCCAACAAAATAGAATTAAACGTCCTATTTCATTATTCCATGCTAATGTATTCAAGCGCGAGCCTGCTTTAAACACTCTAATTTTTTCAAAGTAACAGTCCTGATTCCCCAAGACACCAAATTAATGACATCATGGTTCTTCAGAAGGGAGAAACCAATAATGTCAGTACGTACCAAGGCACGACCAACAATTTGATTTCGAAATTCAACTAAGAGCTTACATCGGAAGAGCGTGGTGTAGGTAAAGAACAGGAACGTATCTA
+
9CCCCGGGGFGFGGGGFGGGGGGGGGDFGGGGGGGGGGFGGGGGGGGFGGGGGGGGGGAFGGGGGGGGGGGGGGGGFGDEGGGGGGGGGGFGGGGGGGDEEGG8<FFFGCDFG8FGGGGGGGGGGGGGF9FDFCFGGG8,4?9EFGFG@EEEGGFE8F8@D,6@C=EF8=FE8,+4=EFFF9F,+6CFEDFFGDFCFFGF,C+*,5?8CAGCDGFF?F@C*098=@89CA=FA:4++207?<6AF@*+8*)0>6)>A6.*/9=2=;6(68>((.606AC;/;CA<A,((((((*-0))2))
@M03152:184:000000000-AWYW1:1:2106:9675:12093 2:N:0:TACTCCTTATACCTGT
CCCAACTATCCCTATTAATCATTACTTTGGTCCTATAACCAACAAAATAGAACCAAAGTCCTATTTCATTATCCCATGCTAATGTATTCAAGCGCAAGCCTGCCTTAAACACTCTAATTTCTTCAAAGTAAAAGTCCTAGAGCTCTACTGCACCCAGTTAAGAGCACAGCAGTCTCTAGAAGGTAAGATCCAGCAGCTTCAGTACTATCCCGAAGGTATAGACCGAAGTGCCTGATCCGAAATTCAATTACGAGCTTAGATCGGAAGAGCATCGTGTAGGGAAAGAAAAGGGAGTTGTAGA
+
CCCCCGGGGGGGGGGGGGGGGGGGGGGGGGGGGGGGGGGGGGGGFEGGGGGGGGGGGGGGGGGGCGFGGGGGGFGGG?FFFGGGGGGGGGFFGGGGGDGGGGGFGGGGFGGGGGGGGGGGGGGGGGGGGGGGGGGGGFGFFGGGGGGGGGFGGFFGC@DFFFFGGGGGGGGFGGCFGGGAFGFGGG9C;9DGGGGFFCFFFCFFGFFG@?6CDC=50BDFFFFDAFFFF57+=FDCCEGA>55C6FEFCD>=BGBB4A6>E4=?=@@FFB)*0:18=54A@A6FFF8(,(((/*/)+.1))
@M03152:184:000000000-AWYW1:1:2106:8794:12157 2:N:0:TACTCCTTATACCTGT
CCCAACTATCCCTATTAATCATTACGTCGATCCTAGAAACCAACAAAATAGAATCAAACGTCCTATTCCATTATTCCATGCTAATGTATTCAAGCGTGAGCCTGCTTTAAACACTCTAATTTTTTCCAAGTAACAGTCCTGATTCCCCAATACACCACATTCATGGCATCCTGTTTCATCAGAAGGGAGAAACAAATGATGACATTACCTACCGATGCCACGACCGACACAATGATCCCGACATTCAACTCCCAGCTTAAATCTGTAGCGCATCGTGTCGGGAAAGAGCGGGTGAGTACAG
+
CCCCCFGFCFFGGGGG,ECFFGGDF<CF6+BECFEFF,CFFC<FG,@6@,E,,CDFA@@@ECCFFGGA,,E9,CACC6F,BC,<EED<C@C,,6CFF7F@FFG844C9A,5,,,,A?,?@FEGAFF,,C,CFCF<?EC8,,,9=EEFC8+,94CDC++449,99,,9,2=06,,+,6,+,3,=6A,+,666,@8DGD+,?=+=8,9+6++6880+*3*)935@AA>=4**7**49++99(8()(1+*4@7*)(2),)).)))))))1/)2(((./6(.((()(0.8,(.--((*(0*)*.)
@M03152:184:000000000-AWYW1:1:2106:6662:12179 2:N:0:TACTCCTTATACCTGT
CCCAACTATCCCTATTAATCATTACGTCAATCCTAGAAACCAACAAAATAGGATCGAACGTCCTATTTCATTATTCCATGCTAATGTATTCAAGCGCATGCCTGCTTTAAACACTCTAATTTTTTCAAAGTAACAGTCCTGATTTCCCGCAGCACCAAATTAATGGCATTACGGTTCGTCAAGAGGGAAGAATCAGCAAAGCAAGTACGTACCAGTGGCACGACCAACATGCTGACCCCGAAATTCAACTACGAGCTTAGATCGGAAGAGCGTCGGGTAGGGAAAGAAAAGGTATGTGTAA
+
CCCCCGFGFFGGGGGGGGGGGGGGGGGGGGGGGGGGGGGGGGGGGGGGGGGGGGGGGGGGFGGGGGGGGGGGGGGGGGGGGGGGGGGGGGGGGGFGGGFEGGGGGFGGGAGGGGGGGFGGGGGGGFGGGGGGFFFGGGGGGFGEGGGGGGG8EGGGGGCFFFDGFFGGGGGG?CFEGGGGGGGFGGCEG8EFA99@FFEF69+:@CFG>CFC7+,<FFAFFDFFAB>**9@A>DCD*0?=)988BCEFE76=;C>(8463)<362(/431=6,3((-76<:BBF().4(.83,+))/)*).
@M03152:184:000000000-AWYW1:1:2106:14552:12181 2:N:0:TACTCCTTATACCTGT
CCCAACTATCCCTATTAATCATTACGTCGATCCTAGAAACCAACAAAATAGGTTCGAACGTCCTATTTCATTATTCCATGCTAATGTATTCGAGCGATTGCCTGCTTTAAACACTCTAATTTTTTCAAAGTAACAGTCCTGACTCCCCGTAACACCAAATTAATGACATCACGGCTCGTCAGAAGGGAGAAATCAATGACGTTAGTACGTACCGAGGCACGACCGACGTATTGATCCCGAAATTCAACTACGAGCTTAGATCGGAAGAGCGTCGTGTCGGGAAAGCACAAGTATGGGTCAA
+
CCCCCGGGGGGGGGGGGGGGGGGGGGGGFGGGGGGGGGGGGGGGG<EDGGGGGGGGFGGGFFEGGGGGGGGGGGGGGGGGGGGGGGGGGGGGGGGGGGGFGGGGGGGGGDFGGGGGGGGGGGGFGGGEFGFGGGGGGGGGFGGGGGGGGGGGGGGGDGGGFEDGFFGGGGGGDGGGGGGGGGGFGFCFEC@FACFGGCAFE7?@CF6ECFFF7;E>EBAF>55@@BFFF34AFGC+:@DDE(;?++9:6;68?57;?9)6)6<BF0>8<06-26(-47(49@9:().,(,..)3)))(*(.
@M03152:184:000000000-AWYW1:1:2106:7734:12238 2:N:0:TACTCCTTATACCTGT
CCCAACTATCCCTATTAATCATTACGTCGATCCTAGAAACCAACAAAATAGGGTCAAACGTCCTATTTCATTATTCCATGCTAATGTATTCAAGCGCGAGCCTGCTTTAAACACTCTAATTTTTTCAAAGTAACAGTCCTGATTCCCCGCCACATCAACTTAATGACATGACGGTTCTTCAGAAGGGAGAAACCAGTGACACCAGTGCATACCGAAGGCACGACCAGCGTACTGATCTCGAAATTCAACTACGAGCTTAGATCGGAAGAGCGTCGTGTAGGGAAAGAACAGGTATGTGTAA
+
CCCCCGGGGGGGGGGGGGGGGGGGGGGGGGGGGGGGGGGGGGGGGGGGGGGGFGGGGGGGFFFGGGGGGGGGGGGDFGGGGGGGGGGDGGGGGGGGGGGGGGFGGFGGGGGFGGGGGGGGGGGGGGGGGCFGGGCFGGGGGGGGDFCFCEGGGGFGGEGGGGGGGGGGGGGGGGDEDGGGFFFCDCEEG6DFGGGGCFGFGCFC?A>FGFGFFGC5?B>FFAFF2>2):A2)?8?+=5D@F@FFFFFFFFF;3CB@B8>E<3<(:;@00<:>91-,47,42@14(5:1(87(.+66/):6)
@M03152:184:000000000-AWYW1:1:2106:24017:12258 2:N:0:TACTCCTTATACCTGT
CCCAACTATCCCTATTAATCATTACGTCAACCCTAGAAACCAACAAAATAAGATCGACGTCCTATTTCATTATTCCATGCTAATGTATTCAAGCGTTAGCCTGCTTTAAACACTCTAATTTTTTCAAAGTAACAGTCCTGTTTCCCCGCAACACCAAGTTAATGGCATCACGGTTCTACAAGCGGGAGGAATCAGTGAGACCAGTTCATACCGTTGGCACGACCGACCTACTGACCCCGAAATTCAACTACGAGCTTATATCGACAGAGCGTCGTGTAGGGAAAGAAAAGGGATATTTAAA
+
AC-ACGFGGGGGGFFGGGGGGGGGGGDGGGGGGGGGGGGGGGGGGGGGGGGGGGFGGGGGG@FGGGGGGGFGGGFFGGAFGGGGGGFGGGGGGGDGEGGGGGGGCFGGGGGGGGGGGGGGGGGGGFGGGGGGFGEFGFFFGGGFGFDGGGGGGGGGGFCCADGFAFCD=8DE>FGGFC9@FC8+6>7<CEFGGGGGFFEFF>F)@8FF9A8C594*3AEF>ADB262?BFEA4+(0;3<>>9A?FFE676632583))).6)(((-(.(.4,(,--.0.2153)8)((.((,(0,**6*))
@M03152:184:000000000-AWYW1:1:2106:14227:12281 2:N:0:TACTCCTTATACCTGT
CCCAACTATCCCTATTAATCATTACGTCAATCCTAGAAACCAACAAAATAGGATCGAACGTCCTATTTCATTATTCCATGCTAATGTATTCAAGCGTTAGCCTGCTTTAAACACTCTAATTTTTTCAAAGTAACAGTCCAGATTCCTCGCAACACCAAATTAATGGCATTACGGCTCATCAGGAAGGAGGAATCAGTGAGACCAGTACATACCAGAGGCATGACCAACCTACTAACCCCGAAATTCAACTACGACCTTAGATCGGAAGAGCGTCGTGTAGGGAAAGAACAGGACAGGGTAG
+
CCCCCGGGGGGGGGGGGGGGGGGGGGGGCEGFGGGGGGGGCEGGGFGGGGGGFGGGGGGGFGGGGGGGGGGGGGGGGGGGGGGGGGGGGGFGGGGGFGEGGGGGGFGGGGGGFGGGGGGGGGGGGGGFGFGGGGGGGF8FFFGGGGGGGGGGGGGG7FGGGGGGFFGDDGGGGGGD>FGFGFFEGGGFGEDF,9EGGGGFFFGDFFFFCCGGCC66C?5?A@FEEFFFDFCAFG**97CB*785:A5FEFFE=C)-8=3;..)3<?<9166>9?918)..)),0(0(34003(*())4>,(
@M03152:184:000000000-AWYW1:1:2106:11739:12323 2:N:0:TACTCCTTATACCTGT
CCCAACTATCCCTATTAATCATTACGGCGGCTCTAGAAACCAACAAAATAGAACCGCACGTCCTATTTTATTATGCCATGCTAATGTATTCGGGCAAAGGCCTGCTTTGAACACTCTAATTTTCTCAAGGTAAAAGTCCTGGTTCCCCGACACACCCAATTAAGGGCATGCCGGCTCACCAAGAGGTAGAACCCGGCCAGACAGTACGTACCGTAAGGCAGACCGCCCGACCAGGTTCGAAATTCAACTAAGAGCTTAGATCGGAAGAGCGTCGTGTAGGGAAAGAAGAGGTATGAGTAGA
+
CCCCCGGGGGGGGFGGFGGGGGGGGGGGCFCEGGFGAFGGGGGGGGGGFGGGGGGGGGGGEFGFGGGGGGGGGGGGGCEGFGGFGDGFFFGGGGGGGGGGGGGGFGGG9AEF<?FGGDFGGGGCE?EF9FGGD9EFEFFG,EEGGGGGEEGGGGGGGFFDEAFDGDGGGDC6@EGG>BCGG,A89:>FF;D9DEEECCE;,?FBFF49DAFGGGGBAF14./)6310>522>)/329>C:5<549FDFA*),)0.)74,)).-:063,(.3-(,,8()623<2),04(,(43,0.**.*4)
@M03152:184:000000000-AWYW1:1:2106:9168:12429 2:N:0:TACTCCTTATACCTGT
CCCAACTATCCCTATTAATCATTACGTCAACCCTAGAAACCAACAAAATAAGATCGACGTCCTATTTCATTATTCCATGCTAATGTATTCAAGCGTTAGCCTGCTTTAAACACTCTAATTTTTTCAAAGTAACAGTCCTGTTTCCCCGCAACACCAAGTTAATGGCATCACGGTTCTACAAGAGGGAGGAATCAGTGAGACCAGTTCATACCGTTGGCACGACCGACCTACTGACCCCGAAATTCAACTACGAGCTTAGATCGGAAGAGCGTCGTGTAGGGAAAGAACAGTGATGTGGAGA
+
CCCCCGGGGGGGGGGGGFGGGGGGGGGGBFGGGGGGGGGGGGGGGGGGGCGGGGGGGGGGGGGGGGGGFGGGGGGFGGGGGGGGGGGGGGGDGGDGGGDGGGGGGGGDGGGGGGGGGEFGGFGCFGGGFFEGGGGGGGFGGGGGFGGEGGGGGGGGGDFFG;=ADGGFGFGG6EDGGECGGFG8DCGGGGGCFGGFFGFFGFFFGFFGGFGGGGE>FF@FFFFFAFFF>43A47:;F27;:6FCFFFFFGFFFGE6447;)7??F<>:B?94:B((.06<2?(48@?:21)).3-0*)2(,
@M03152:184:000000000-AWYW1:1:2106:8347:12518 2:N:0:TACTCCTTATACCTGT
CCCAACTATCCCTATTAATCATTACGTCGATCCTAGAAACCAACAAAATAGGTTCGAACGTCCTATTTCATTATTCCATGCTAATGTATTCGAGCGATTGCCTGCTTTAAACACTCTAATTTTTTCAAAGTAACAGTCCTGACCCCCCGTAACACCAAATTAATGACGTCACGGCTCGTCAGAAGGGAGAAATCAATGACGTTAGTACGTACCGAGGCACGACCGACGTATTGATCCCGAAATTCAACTACGAGCTTAGATCGGAAGAGCGTCGTGTAGGGAAAGAAGAGGAGTGGGGAGG
+
CCCCCGGGGGFFGGGGGGGGGGGGGGGGGGGGGGGGGGGGGGGGGGGGGGGGGFFGGGGGCFGGGGGGGGGGGGGFGGGGGGGGGGGGGGGGGGGGGGGGGGGGGFGGGGGGGGGGGDEGGGGGGGGGGGFGGGGGGGGDGGGGGGGGGEGGGGGGGGGGGGGGGGGCC6C68=CGGGGGGGG9+:CGGGGGCDGFGFFFCGFB>9BDDFGFDGGFA:@FB@E9@FFF)8CF6CE++6C039):BBA?<F66?GB04<>A4>06?<;FB?>019(:646>?F<>0).(.23((*())(*-(
@M03152:184:000000000-AWYW1:1:2106:8225:12521 2:N:0:TACTCCTTATACCTGT
CCCAACTATCCCTATTAATCATTACGTCGATCCTAGAAACCAACAAAATAGAATCAAACGTCCTATTTCGTTATTCCATGCTAATGTATTCAAGCGTGAGCCTGCTTTAAACACTCTAATTTTTTCAAAGTAACAGTCCTGATTCCCCATGACACCAAATTAATGACATCATGGTTCGTCAGAAGGTAGGAATCAATAATACCAGTACGTACTATTGCACGACCAATAAATTAATCCCGAAATTCAACTACGAGCTTAGATCGGACGATAGTAGTGTAGGGAATGAACAGATAGGTGAGGA
+
CCCCCGFFGGGGGFFGCFGGGFGDGGFGGGGGGGGGGGGDGGGGGGEACFGGGGFCCEFECCCF9CEFGGCFGGFCFFFFFAFGGGGGFGGGGGGDGEGDGEGGF8EEFGGGFGFFGFGGGFGGGGGGGCFGDFGGGFGGGFGGGFFGGFGDEGGGGFFGDGFGGGGGGDDDF9+EDCCDFE9>DFGGGGDG?CDGFGDFGC6D8DBFGFGGGGGFA?CF*895>CFFBFFFFFFF+>59BBAEFACFFFF22C4@AC=ECF=29(,:((,9).)/78>8<5=)4*)47=(/6+(19)*()
@M03152:184:000000000-AWYW1:1:2106:3698:12530 2:N:0:TACTCCTTATACCTGT
CCCAACTATCCCTATTAATCATTACGTCAATCCTAGAGACCAACAAAATAGGATCGAACGTCCTATTTCATTATTCCATGCTAATGTATTCAAGCGTTAGCCTGCTTTAAACACTCTAATTTTTTCAAAGTAACAGTCCAGTTTCCCCGCAACACCAAATTAATGGCATTACGGTTCATCAGGAAGGAGGAATAAGTAAGACCAGTTCATACCAGAGGCAAGACCAATCGACTAACCCCGAAATTCAACTACGACCTTATATCGGAAGAGCGTAGTGTCGGGAAATAACAAGTACATTTAA
+
-ACCCGGGCF,FGFGGGGGFFGGGGGGFGGGGCFGGGFFGGGGEGGGGGGGGFEG76EFFFCFEDFGGGGGEAFFGEE@EF<ECFEFGF<E<EGGDCFFECFEFCEEGGF<<EFF8FCBFGGGFGGGE??FFG9FAE@8?EEGGGG9A=+C>C8FCGGGGF9;ED8DFGDFAFEF6?,=,C,6=+=CF@?EGC,2E2?,?ADDC,A?9CC@7A7,*5*8**)A)5@8*;*0:9D=CF);=A>)08:0+*=?)(:)())7)61)4222013866((/.+18>)35:/6)52)()3.**)*))
@M03152:184:000000000-AWYW1:1:2106:13135:12580 2:N:0:TACTCCTTATACCTGT
CCCAACTATCCCTATTAATCATTACGTCGATCCTAGAAACCAACAAAATAGAATCAAACGTCCTATTTCGTTATTCCATGCTAATGTATTCAAGCGTGAGCCTGCTTTAAACACTCTAATTTTTTCAAAGTAACAGTCCTGATTCCCCATAACACCAAATTAATGACATCATGGTTCGTCAGAAGGTAGGAATCAATAATACCAGTACGTACGATTGCACGACCAATAAATTAATCCCGAAATTCAACTACGAGCTTAGATCGGAAGAGCGTCGTGTAGGGAAAGAACAGGTATGTATAGA
+
CCCCCGGGGGGGGGGGGGGGGGGGGGGGFGGGGGGGGGGGGGGGGGGGGGGGFGGGGGGGGGGGGGGGGGGGGGGGGGGGGGGGGGGGGGGGGGGGGGGGGGGGGGGGGGGGGGGGGGGGGGGGGGGGGFGGGGGGGGGGGGGGGGGGGGGGGGGGGGGGGGGGGGGGGGGGDFFGGGGGGGGGGFGGGGGGGGGGGGGFGGCECFFGGFGGGGGFFFFFFFFFFF@AFFFFFGFG>@CABAFFAFFFFGF2>DB2AC==EC(3<0:@DD69;@131867?F0A?F??:(,)4+(**.0))
@M03152:184:000000000-AWYW1:1:2106:22943:12600 2:N:0:TACTCCTTATACCTGT
CCCAACTATCCCTATTAATCATTGCTACGGTCCCAGAAACCAACAAAATGGGGCAGCAGCCCTATTCCATTATTCCATGCTAATGTATTCAAGCAAACGCCTGCTTTAAACACTCTAATTTTTTCAAAGTAAACGTCACGGTTCACATCCGCAAACCAGCAAAGGCCCACGGCGTCCCCGCGAGGAGGACCACCGGACAAGGGTATAACCGAGAGGCAACCGCAAGCCGGTGGCCCGAAATTCAACTACGAGCTTAGATCGGAAGAGCGTCGTGTAGGGAAAGAACAGGAATGGGGAGACG
+
CCCCCGGGGGGGGGGGGGGGGGGGGGGGGGGGGGGGGGGGGGGGGGGGGGGGGGFEGGGGGGGGGGGGGGGGGGGGGGGGGGGGGGGGGGGGGGGGGGGGGGGGGGDFGGGGGGGGGAFGGGGGGGGGGGGGGGDFGGGGGGGGGGGGGGDGGEGGGGGGGGGGFFFGDGGGGGGGGGGGGGGGGGGDEGGGGGGEGGGFGGG=G;F@D;DCCCEDDEFFFBDF9>0FEF>FFG1>73317)9AF*6?:<>B09:2?A92:?F:933?>9(9226<B???F>?FB.,48((),+().-*((
@M03152:184:000000000-AWYW1:1:2106:22601:12625 2:N:0:TACTCCTTATACCTGT
CCCAACTATCCCTATTAATCATTACGTCGATCCTAGAAACCAACAAAATAGAATCAAACGTCCTATTTCGTTATTCCATGCTAATGTATTCAAGCGTGAGCCTGCTTTAAACACTCTAATTTTTTCAAAGTAACAGTCCTGATTCCCCATAACACCAAATTAATGACATCATGGTTCGTCAGAAGGTAGGAATCAATAATACCAGTACGTACGATTGCACGACCAATAAATTAATCCCGAAATTCAACTACGAGATTAGATCGGAAGAGCGTCGTGTAGGGAAAGAAAAGATATGTGTAGA
+
CCCCCGGGCGGGGGGGGGGGGGGGGGGGGGGGGGGGGGGGGGGGGGGGGGGGGGFGGGGGGGGGGGFGGGGGGGGGGGGGGGGGGGGGGGGGGGGGGGGGGGGGG@FGGGGGGGGGGCGGGGGGGGGGGGGGGGGGGGGGGGGGGGGGGGG?FGGGGGDFDDFGFCFGGGGGGGGGGGGGGGGGGGFFG?FGGGGGGGFFGGCEEFFFGFFGGGFFFFFFFFDFA@CFFFCAFGE>9)9)@@6A6BEFEGF=@D)6@?7CEFDD<FF@F@FFF;;67A33;5=5;F:(34(..+6*1.2..
@M03152:184:000000000-AWYW1:1:2106:11444:12669 2:N:0:TACTCCTTATACCTGT
CCCAACTATCCCTATTAATCATTACGTCAATCCTAGAAACCAACAAAATAGGATCGAACGTCCTATTTCATTATTCCATGCTAATGTATTCAAGCGTTAGCTTGCTTTAAACACTCTAATTTTTTCAAAGTAACAGTCCAAATTTCCCAAAACACCAAATTAATGGCATTAAGGTTCATCAGGAGGGAGGAATCAGTGAGACCAGTACATACCGGAGGCATGACCAGCCTACTAACCCCGAAATTCAACTAAGAGCTTAGATCGGAAGAGCGACGTGTAGGGAAACAACAGGTTTGTGTAA
+
CCCCCE8FCFFGDGGGGGGGGGGFFGFF,FGGGGGGFGGGGGGGGGGGGGGGGFGGEGCC,CCGGGGGGGGGFGGGGGGFFEBEFGGGCCAFFGGGGGFEFGAFGGGDF<FFE8FFEEFFGGGGC,AED9EFFCCFGGGGCEFFGGGCEFGGGGGGG8EGGCGGF8FFGGG===DF7ADGCD8EDGDGGGGGFFGGGGGFGF6DDFFDFFDD+=>B?>A>989:CE5A*9@A/CCFFFC@>A;@ACCFCF?)>CA(+.1.>*77((2313(6,,.((25C)<<>(046<62()+)00(2-.
@M03152:184:000000000-AWYW1:1:2106:8104:12685 2:N:0:TACTCCTTATACCTGT
CCCAATATCCCTATTAATCATTACGTCAACCCTAGAAACCAACAAAATAAGATCGACGTCCTATTTCATTATTCCATGCTAATGTATTCAAGCGTTAGCCTGCTTTAAACACTCTAATTTTTTCAAAGTAACAGTCCTGTTTCCCCGCAACACCAAGTTAATGGCATCACGGTTCTACAAGAGGGAGGAATCAGTGAGGCCAGTTCATACCGTTGGCACGACCGACCTACTGACCCCGAAATTCAACTACGAGCTTAGATCGGAAGAGCGTCGTGTAGGGAAAGACCAGCAGTGTGGAGAG
+
CCCCCGGGGGGGGGGGGGGGGGGGGGGGGGGGGGGGGGGGGGGGGGGGGGGGGGFFGEFGGGGGGGGGGGGGGGGFFGGGGGGGGGGGGGGGGGGGGGGGGGGGGGGEFFGGGFGGGGGGGGGFGGGFFFGGGGGGFGGGGGGGGGDGGGGGGGGGGGGGGFCECFGGGGGGGCGGGGGGFGGGCCCCEGGFGFEFGG8@GGGFFFFGG7C>FD9>FFFFFFBFF@@BFFFFFG:?DFG>E=+):FFFFGEFDG>@=7C??=1<?9?:7>>:;(-4(9<61>():)((((((.<.*).1((
@M03152:184:000000000-AWYW1:1:2106:21760:12689 2:N:0:TACTCCTTATACCTGT
CCCAACTATCCCTATTAATCATTACGTCAATCCTAGAAACCAACAAAATAGGATCGAACGTCCTATTTCATTATTCCATGCTAATGTATTCAAGCGTTAGCCTGCTTTAAACACTCTAATTTTTTCAAAGTAACAGTCCAGATTCCTCGCAACACCAAATTAATGGCATTACGGCTCATCAGGAAGGAGGAATCAGTGAGACCAGTACATACCAGAGGCATGACCAACCTACTAACCCCGAAATTCAACTACGAGCCTAGATCGGAAGAGAGTCGTGTAGGGAAAGAAAAAGTATGATTAT
+
CCCCCGGGGGGGGGGGFGGGGGGGGGGGGEGGGGGGGGFGGGGGGGGGGFGGGGGGGFFGFFGGGGGGGGGGGGGGGGGGGFGGGGGGGGGGGGGGGGGGGGGGGGGG9DFF9BFGF<EFGGGGGFF9,AFGGGGFF:=FGGEGF=EFGCCGGGGGFFFGGGDFEGFGGFGGGEC8+@=EFDD,6=CE@+@DGCEFFFGFGGGF?FFGGFF6C7,6@55?5);8=@CFD5@A>=6C6>D55:?0+=@CE8?=@D)6)3)3=)94;D2(((,,5)6/40,)78043)..(((-)2.7*-*6)
@M03152:184:000000000-AWYW1:1:2106:20400:12726 2:N:0:TACTCCTTATACCTGT
CCCAACTATCCCTATTAATCATTACGGCGACTCTAGAAACCAACAAAATAGAACCGCACGTCCTATTTTATTATGCCATGCTAATGTATTCGGGCAAAGGCCTGCTTTGAACACTCTCATTTTCTCAAGGTAAAAGTCCTGGTTCCCCGACACACCCAGTGAAGGGCATGCCGGCTCACCAAGAGGTAGAACCCAGCCGAACAGTACGTACCGTTAAGGCAGACCGCCCAACCAGGCTCGAAATTCAACTACGAGCTTAGTTCGGAAGAGCGTCGGGTCGGTAAAGAACCGGAATGTATAA
+
CCCCCGGGGGGGGGGGGGGEGGGGGGGGGGGGGGGGGGGGGGGGGGGGGGGGGGGGGGGGGGGGGFEGGFGGGGFGGGGGFFGGGGGGFF<FGGGGGGFGGGGGGEFG?DGGGGGGF,CFGFGGGGGGGGFGGFGGGGGGGCFFFFGGCCGGGGGGDDE>FADFFEEFCFGG6EGEGGGGFFGFGGFFFGGGGDGFCFCA;9DDGFA?CFGC98C4?F3;A=F(6;>::A35;D=DA(99>1>:?=)=57)0,7)1)5<D)5280-((,,19-12(,)(-4)(.)*.4(((--*-)*)*-)
@M03152:184:000000000-AWYW1:1:2106:19190:12732 2:N:0:TACTCCTTATACCTGT
CCCAACTATCCCTATTAATCATTACGGCGATCCTAGAAACCAACAAAATAGGACCGCACGTCCTATTCTATTATTCCATGCTAATGTATTCGGGCGTAGGCCTGCTTTGAACACTCTATTTTTTTCAAAGTAAAAGTCTTGGTTCCCTCCGACACCCAGTAAAGAGCATCAAAGTTCACCAAGAAGTAAGCCTCCGATAGACCAGTACACACCAAAAGGCGGACCAGCCATCAGAGGACGAAATTCAACTACGAGATTAGATCGGAAGAACGTCGTGGAGGGAAAGAACAGGTAAGTGTAA
+
CCCC@FEGEGGGGGGGGGGACFGGGGGGGGGGGGCG9AFFGGGGF8FFGGCF9FFFGGCF6,8@EGG<FCFGFEFFDEFFGGDGGGGGGFGGFGGGGEGDG8<FE,EFFGGFGFGGF9EFFCFGDFFGDFDFGGGGGGGGGGGCAEFCDCE6@@E?E6>6>==EGGGG?CDGGGGGFF?@FFCDCFG@CCF?@FF57DE4=?*-9+98CAFDC?CAA49F4:E>;D?4FA<69237=(*()4<?B6:=A:F>:G3(0)5<A256?0263((((--(-0338><)(),((,(.5+-99)246
@M03152:184:000000000-AWYW1:1:2106:7717:12800 2:N:0:TACTCCTTATACCTGT
CCCAACTATCCCTATTAATCATTACGTCGATCCTAGAAACCAACAAAATAGGGTCAAACGTCCTATTTCATTATTCCATGCTAATGTATTCAAGCGCGAGCCTGCTTTAAACACTCTAATTTTTTCAAAGTAACAGTCCTGATTCCCCGCCACACCAACTGAATGGCATGATGGTTCTTCAGAAGGTAGGAACCAGTGACACCAGTGCATACCGAAGGCACGACCAGCGTACTGATACCGAAATTCAACTACGAGATAAGATCGGAAAAGCGCCGGGTAGGGAAAGAACAGGCAGGGTTAA
+
CCCCCG@F9FFFGGGGGGFGGFFGFGGGCGGGGGFE<EFGGEFGGFGFGFFFGDGGEGFDCDFFGCFGGGGE9ACFFGCF?EGEGGGFFFGGGCFGGD:@FC,B<=,?AEFFCFFGDEF<FCFGDFCFGGFG<EFGGGGGCGFFAFFGDCCEECEGG8C8EGFAE8@DF6AFDF=,+,+66=C=D>8A=DD;FGGGCD9A;C6>,5?FG>FG;57@*08;A=B>=@F:585))19=+*;9D()11176):A435.(0)1)7))6<;((.((((4((-0-4(745:).,(.((-2()0,*()
@M03152:184:000000000-AWYW1:1:2106:16077:12842 2:N:0:TACTCCTTATACCTGT
CCCAACTATCCCTATTAATCATTACGTCAATCCTAGAAACCAACAAAATAGGATCGAACGTCCTATTTCATTATTCCATGCTAATGTATTCAAGCGCATGCCTGCTTTAAACACTCTAATTTTTTCAAAGTAACAGTCCTGATTTCCCGCAACACCAAATTAATGGCATTACGGTTCGTCAAGAGGGAGGAATCAGCAAAGCCAGTACGTACCAGTGGCACGACCAACATGCTGACCCCGAAATTCAACTACGAGCTTAGATCGGAAGAACGTCGTGTAGGGAAAGAAAAGGCATGGGGAA
+
CCCCCGGGGGGGGGGGGGGGGGGGGGGGFGGGGGGGFGGGGGGGGGGGGGGGFGGGGGGGGGGGGGGGGGGGGGGCFGGGGGGGGGGGGGGEFGGGGGEGGGFGGGGDFGGFGGGFGEGGGGGGGGGGGGGGGGFGFFEFCFGGGFFFEEGEGGGGGGGGGGGGGDDGGGGFDGGGGGGGGEGFGGGDGGDGGFCEFGGAFF+8@FFGGFFGCGGFFFD6A>AABBFFAFF4@8@CFF5=5@EBFFFF?G;;DG>0519.;6??F?D0,(661,69?8:473.0(.3:(((-(*))0(*-(
@M03152:184:000000000-AWYW1:1:2106:18711:12926 2:N:0:TACTCCTTATACCTGT
CCCAACTATCCCTATTAATCATTACGTCAATCCTAGAAACCAACAAAATAGGATCGAACGTCCTATTTCATTATTCCATGCTAATGTATTCAAGCGTTAGCCTGCTTTAAACACTCTAATTTTTTCAAAGTAACAGTCCAGATTCCTCGCAACACCAAATTAATGGCATTACGGCTCATCAGGAAGGAGGAATCAGTGAGACCAGTACATACCAGAGGCATGACCAACCTACTAACCCCGAAATTCAACTACGAGCTTAGATCGGAAGAGCGTCGGGTAGGGAAAGAACAGGTAGGGTTAG
+
CCCCCGGGGGGGGGGGGGGGGGGGGGGGDFGGGGGGGGGGGGGGGGGGGGGGGGGGGGGGGGGGGGGGGGGGGGGGGGGGGGGGGGGGFGGGGGGGGGGGGGGGG?FGGGGGGGGGGGGGGGGGGGGGGFGGGGGGGGFGGGGGGGGGGGGGGGGGGGGGFGGFGGGGGGGGCEGGGGGGGGGGGGGFFGGGFGGGGFFFGGGC?CFGGFGGGGGFFFA>F@AE=CC?E5CFFGCGADG=BAABFACFFGFEFGEB)6;@;3),66;6;1899(((40((438>083((443-2)0.(*((
@M03152:184:000000000-AWYW1:1:2106:15437:12960 2:N:0:TACTCCTTATACCTGT
CCCAACTATCCCTATTAATCATTACGTCGATCCTAGAAACCAACAAAATAGAATCAAACGTCCTATTTCATTATCCCATGCTAATGTATTCAAGCGTGAGCCTGCTTTAAACACTCTAATTTTTTCAAAGTAACAGTCCTGATTCCCCAAGACACCAAATTAATGGCATCATGGTTCATCAGAAGGGAGAAACCAATGATGCCAGTACGTACCGAGGCACGACCGACATATTGATCCCGAAATTCAACTACGAGCTTAGATCGGAAGAGCGTCGTGTAGGGAAAGAACAGGTATGTATAGG
+
CCCCCGGGGGGGGGGGGGGGGGGGGGGGGGGGGGGGGGGGGGGGGGGGGGGGGGGGGGGGGGGGGGGGGGGGGGG9FGGGGGGGGGGGGGGGGGGGGGGGGGGGGGGFGGGFGGGGGCGGGGGGGGGGGGGGGGGGGGGGGGGGGGGGFCEFGGGGGGGGGGGGGGGGDFGGGGGGGGGGGGCEGGGDEGGGGGFGGF,;=DDDEFFGGFGFCGG>BBDFEFFFFFFFDFFCFGCDFDG?ABFF68<FCFFD@GEB4C@CCE;D<@FD13;1:07??FA>BF0::F<?01(4<A4**)26)
@M03152:184:000000000-AWYW1:1:2106:12354:12973 2:N:0:TACTCCTTATACCTGT
CCCAACTATCCCTATTAATCATTACGGCGACTCTAGAAACCAACAAAATAGAACCGCACGTCCTATTTTATTATGCCATGCTAATGTATTCGGGCAAAGGCCTGCTTTGAACACTCTAATTTTCTCAAGGTAAAAGTCCTGGTTCCCCGACACACCCAATTAAGGGCATGCCGGCTCACCAAGAGGTAGAACCCGGCCAGACAGTACGTACCGTAAGGCAGACCGCCCGACCAGGTTCGAAATTCAACTACGAGCTTAGATCGGAAGAGCGTCGTGTAGGGAAAGAACAGGTATGTGTAGA
+
CCCCCGGGGGGGGGGGGGGGGGGGGGGGFGGGGGGGGGGGGGGGGGGGGGGGGGGGGGGGGGGGGGGGGGGGGGGGGGGGGGGGGGGGCGGGGGGGFGGGGGGGGGGGGGGGGFGGGAFGGGGGGGGGGGGGGGGGGGGGGGGGGGGGGG>EGGGGG?FFGGGGGGGGGGGGEEDGGGGGGGGFGGGGDFFGGGGEGGGFGGGFCFFGFFGGGGGDA;BFDFF6@FFFDFBFEFD64>D?4?FBFFFFFGF037>>:AF<)-:61161?09((29:18<>?565(74?1((.)+(*1<F<9
@M03152:184:000000000-AWYW1:1:2106:11414:13077 2:N:0:TACTCCTTATACCTGT
CCCAACTATCCCTATTAATCATTACGTCGATCCTAGAAACCAACAAAATAGAATCAAACGTCCTATTTCATTATTCCATGCTAATGTATTCAAGCGTGAGCCTGCTTTAAACACTCTAATTTTTTCAAAGTAACAGTCCTGATTCCCCAAGACACCAAATTAATGGCATCATGGTTCATCAGAAGGGAGAAACCAATGATGCCAGTACGTACTATTGCACGACCAATAAATTAATCCCGAAATTCAACTACGAGCTTAGATCGGAAGAGCGTCGTGTAGGGAAAGAACAGGAAAAGTTATA
+
CCCCCGGGGGGGGGGGGGGGGGGGGGGGFGGGGGGGGGGGGGGGGGGGGGGGGGGGGGGGFGGGGGGGGGGGGGGGGGGGGGGGGGGGGGGGGGGGGGGGGGGGGFGGGGGGGGGGGDGGGGGGGGGGGGGGGGGGGFGCEGGGGGGGGGGGGGGGGGGGGGGGFAFGGGGGFDGGFFFGGGFGGDGGCGGGGGGGGGGFGGDEGFFGGFGGGFFFFFCF5@FF=@@FFFFFFGFF;@DDDBFF8@EFFGF>DD59FC7C4C@2(:>F@F0.3;>D()94;FDF;F1(3:((.+()0)2.)
@M03152:184:000000000-AWYW1:1:2106:9004:13127 2:N:0:TACTCCTTATACCTGT
CCCAACTATCCCTATTAATCATTACGTCGATCCTAGAAACCAACAAAATAGGATCAAACGTCCTATTTCATTATTCCATGCTAATGTATTCAAGCTATCGCTTGCTTTAAACACTCTAATTTTTTCAAAGTAACAGTCCTGATTTCCCACGACACCAAACTAATGACATCGTGGTTCGTCAGAAGGGAGAAACCAACTAGACCAGTACACACCAAAGGCGCGACCAATCTGTTAGTCCCGAAATTCAACTACGAGCTTAGATCGGAAGAGCGTCGTGTAGGGAAAGAACAGGCATGTTTAA
+
CCCCCGGGGGGGGGGGGGGGGGGGGGGGGGGGGGGGGGGGGGGGGGGGGGGGGGGGGGGGFGGGGGGGGGGGGGGGGGGGGGGGGGGGGGGGGGGGGGGGGGGGGGGGGGGGGGGGGGGGGGGGGGGGGGGGGGGFFGGGGGGGGGGGGGGGGGGGFGGGG8?FFGGGGGGGGGGGGCGGFGGGF8EGGGDFGGGFGGGFGG?CFFAFGFGGGGG5CACDBBEFFFDFACE@CC?CFFCBFB5;FCEFFGAE0*0,8=EFFC??63;((4(4;00(4>(-4>?F1)41(4:0(:250)*.)
@M03152:184:000000000-AWYW1:1:2106:17464:13297 2:N:0:TACTCCTTATACCTGT
CCCAACTATCCCTATTAATCATTACCTCGGTCCTAGAAACCAACAAAATAGAACCAAAGTCCTATTCTATTATTCCATGCTAATGTATTCAAGCGTCAGCCTGCTTTAAACACTCTAATTTTTTCAAAGTAAAAGTTGTGGATTGCCAGCACACACCGTTAGGCGCATGTTGGTTCCCCACAAGGAAAGGCGCGGCCGAACAGTTCTCACCCAAAGGTGGACCGCTCAGCTACGCCCGAAATTCAACTACGAGCTTAGATCGGAATAGCGTCGGGTAGGGAAAGAACAGGAATGGGGAACT
+
CCCCCGGGGGGGGGGGGGGGGGGGGGGGGGGGGGGGGGGGGGGGGGGGGGGGGGGGGGGGGGGGGGGGAGGGGGGGGGGGGGGGGGGGGGGGGGGGGGGGGGGGGGGFGGGGGGGGGGGGGGGGGGGGGGGGGGGGGGGGCGDFGGGGGGGGGGGGGGGGGGGDGGGGGGGGGGGDDFCGGGGGGFFGGG8>EEGGGGCEDDDEG6BC+4CFF*CFFFFF46?B>(55?ACFFD9D:>D6>?FEFFFFEGF?()74@444)30,,(..9>?<6((,7EFF7:0@:>:3.:((.+()0(*,)
@M03152:184:000000000-AWYW1:1:2106:8383:13334 2:N:0:TACTCCTTATACCTGT
CCCAACTATCCCTATTAATCATTACGTCAACCCTAGAAACCAACAAAATAAGATCGACGTCCTATTTCATTATTCCATGCTAATGTATTCAAGCGTTAGCCTGCTTTAAACACTCCAATTTTTTCAAAGTAACAGTCCTGTTTCCCCGCAACACCAAGTTAATGGCATCACGGTTCTACAAGAGGGAGGAATCAGTGAGGCCAGTTCATACCGTTGGCACGACCGACCTACTGACCCCGAAATTCAACTACGAGCTTAGATCGGAAGAGCGTCGTGTAGGGAAAGAACAGGTATGGGTAAA
+
CCCCCEGGFGGGGGGGGGGGGGGGGGGGGGFGGGGGGFGGGGGGGGGGGGGGGGGGGGGGGDCGGGGGGGFFGGGGGGGGGGGGGGGGFGGGGGGGGGGGGFGGGGGGGGGGGGGFGEFGGGGGGGGGGFGGCGFFGFGGGFGGGGGGGGGGGGGGGGGGFGGGGFGGGGGGGGGDDEGGGGG8F>GECEGGDGGGFGGFGCFDGF7<FFC9C7@AFFCFAD>BAFF:?FEFFF@<)59;3;)76AEF679<?DE0;>;CEC3(23>07022,44?2)4>071@F?1033(5)2())(*,-
@M03152:184:000000000-AWYW1:1:2106:12531:13334 2:N:0:TACTCCTTATACCTGT
CCCAACTATCCCTATTAATCATTACGTCGATCCTAGAAACCAACAAAATAGAATCAAACGTCCTATTCCGTTATTCCATGCTAATGTATTCAAGCGTGAGCCTGCTTTAAACACTCTAATTTTTTCAAAGTAACAGTCCTGATTCCCTAAAACACCAAATTAATGGCATTAAAGTTCGTCAGAAAGGAGAAACCGATTATACCAGTACGTACAATAGCACGACCAGTAAGCCGGTCTCGAAATTCAACTACGAGCTTAGATCGGAAGAGCGTCGTGTAGGGAAAGAACAGGTATGTATCGA
+
CCCCCCFGFGGGGGGGGGGGGGGGGGGGDGGFGGGGGGGFEGGGGGFFGGGGGGFGGGGEFCGGGFFGGGEFGGGGGGGGGCFFFFGGGGGGGGGGCFGCFGGFGGDFGGFGGGGGGFDGFFFGGGFFGGGGGGGGGGGGGGGGGGGGGDFFCEGGGGGGAGGDADC?FCG8FGGGCC?CDCCEDFDDFGGGGDE>@DGFGGCD?FFGGFGGDDFFF5AFE=BBFFEF6B36@3:CEFGEFDF:B@C@CGF?FDD6;6.>?CFD;;@;@FF27>;B17<2?@?::F1:77(.)+,**)*(,
@M03152:184:000000000-AWYW1:1:2106:19012:13370 2:N:0:TACTCCTTATACCTGT
CCCAACTATCCCTATTAATCATTACGTCCATCCTAGAAACCAACAAAATGGGATCGAACGTCCTATTTCATTATTCCATGCTAATGTATTCAAGCGTTAGCTTGCTTTAAACACTCTAATTTTTTCAAAGTAACAGTCCAAATTCCCCGCAACACCAAATTAATGGCATTACGGTTCATCAGGAAGGAGGAATCAGTGAGACCAGTACATACCGGAGGCATGACCAACCTACTAACCCCGAAATTCAACTACGAGCTTAGATCGGAAGAGAGTCGTGTAGGGAAAGAACAGGAATGTGTGA
+
CCCCCGGGGGGGGFGGGGGGGGGGGGGG,BFGGGGGFGFFGFGGGGGGGGGFFGGCGGFFCFFFFFFGGEFCFGGGGFGGDFGGGGFFGGGCADDGF7CFGGGE7?EF?9FGDFF8E,,CFGGGGDCFGGGGGGGGGFFGA9EGGGDFEDGGGDG6D88D,,=@;DCFCD8ECEDEDCDGDF=EDBC>CEEGGGGGGGGFG+68@@?DDAFG?DG9>B59A5CEFFFF44>FAFEGF5D=EF)(1:@CEFFF?G>6:1943)780(49@((6)).-40.4<@?<:;0:411:(*))*)*()
@M03152:184:000000000-AWYW1:1:2106:13158:13407 2:N:0:TACTCCTTATACCTGT
CCCAACTATCCCTATTAATCATTACGTCGATCCTAGAAACCAACAAAATAGGATCAAACGTCCTATTTCATTATTCCATGCTAATGTATTCAAGCGTAAGCCTGCTTTAAACACTCTAATTTTTTCAAGGTAACAGTCCTGATTCCTTGCGACACCAAATTAATGGCATCACAGTTCGTCAAGAGGTAGGAATCAATAAAGCCAGTACATACCATTGGCACGACCAACTTATTGACCCCGAAATTCAACTACGAGCTTAGATCGGAAGAGCGTCGTGTAGGGAAAGAAAAGGTATGGGTAG
+
CCCCCGGGGGGGGGGGGGGGGGGGGGGGGGGGGGGGGGGGGGGGGGGGGGGGFGGGGGGGGGGGGGGGGGGGGGGGGGGGGGGGGGGGGGGGGGGGGGGGGGGGGGGGGGGGGGGGGFGGGGGGGGGEGFGGGGGGGGGGGGGGGGGGGGGGGDGGGGGGGFFGGGGGGGGGGGGGGDGGGGGGGCGGFGDDFFGFCDFFGGDDFFFGGFFGGFFF8A)*;AEBAFFFA5=FF8<CFFG2?>4=FFEA?:;E=4:5?=E<ECE;(:(,:@8222(,:;(9A::F<5(3117(,:)))(2-(
@M03152:184:000000000-AWYW1:1:2106:15676:13617 2:N:0:TACTCCTTATACCTGT
CCCAACTATCCCTATTAATCATTACGTCAATCCTAGAAACCAACAAAATAGAATTAACGTCCTATTTCATTATTCCATGCTAATGTATTCAAGCGCGAGCCTGCTTTAAACACTCTAATTTTTTCAAGGTAACAGTCCTGATTTCCCACCACACCAAATTAATGGCATGATGGTTCTTCAGAAGGGAGGAACCAGTGACACCAGTACATACCGGAGGCATGACCAGCGTACTGATCCCGAAATTCAACTACGAGCTTAGATCGGAAGAGCGTCGTGTCGGGAAAGAACAGGTATGTGTAGA
+
CCCCCGGGGGGGGGGGGGGGGGGGGGGG@FGGGGGGGGGGGGGGGFGGGGGGFGGGGGGGGGGGGGGGFGGGGGGGGGGGGGGGGGGGGGGGGGGGGGCGGGGGGFGGGGGGGGGGGGGGGGGGGGGGGGGGGGGGGGGGFGGGGGFCGGDGGGGGGFGGG8EGFGFGGGGGGEDG?EDDFGGCCCFGGGGGGGFGGGGFGGGFGFFGF?FF>DEBEFAFFEA@@DBFF>@AFGC+B@D=)66CACCC@GF@09>B44@E?E6@@D>DDF9;06>F1)43>@4:<F?023().+,9@42))
@M03152:184:000000000-AWYW1:1:2106:27242:13798 2:N:0:TACTCCTTATACCTGT
CCCAACTATCGCTATTACTCATTGAGTCGATCTTAGAAACCAAAAAAATACAAACAAACTCCTTAGTCCATTATTGTAAGCTAAACAATACAATCAAAAGCACTATTTAAATAATCTAACTTTTTCAAATTAACAGTCCTGATTCCCCATTAACCCAAATAAATTTCATCTTGTTACACACCAACGCACTAACCAACTATAATAGACACTCCCATAGTACAACAAAAACATTAATCACAAAGTTCAACTCACAACCAATACAGAAACATATTAAAGTAGACACAACACACTAAAGTCACAA
+
-88-A,;C-,,,;6,,,,,-C<<,,,6F7:;<,<C<6,,,;,,,C<+@,66EC,,,;C,,;C,,,,9,,CC,,<,,,,,<,9C6,,:,,,:<6,:,,:,9,:,,,,9A,9,,,,5,CC,,:955,9,5,,,,:,5,@4,?9E9,,,,4EE,,,,,,+4,949,E,,9,+++,,73,+,+,6+6,++++++,,,,,610=+,++3,++6+*++30,*3+0?109)0)5*99*+++*+?0:*9)+1+=/+**4))**-3)))074*7;7(..*****//49*1:()(),(,(/((3/++)1)/
@M03152:184:000000000-AWYW1:1:2106:16520:13801 2:N:0:TACTCCTTATACCTGT
CCCAACTATCCCTATTAATCATTACGTCGATCCTAGAAACCAACAAAATAGGTTCGAACGTCCTATTTCATTATTCCATGCTAATGTATTCGAGCGATTGCCTGCTTTAAACACTCTAATTTTTTCAAAGTAACAGTCCTGACTCCCCGTAACACCAAATTAATGACATCACGGCTCGTCAGAAGGGAGAAATCAATGACGTTAGTACGTACCGAGGCACGACCGACGTATTGATCCCGAAATTCAACTACGAGCTTAGATCGGAAGAGCGTCGTGTAGGGAAAGAACAGGCATGTGAAGA
+
CCCCCGGGGGGGGGGGGGGGGGGGGGGGGGGGGGGGGGGGGGGGGGGGGDGGGGGGGGGGFGGGGGGGGGGGGGGGGGGGGGGGGGGGGGGGFGGGGGGGGGGGGFEFGGGGGGGGGGFGGGGGGGGGGGGGCGFFFGGGGGGGDGGGGGGDGGGGGGFGGGGFGGGGGGGGGCDEGGGGFGGGFGGCCEGGGGGGGGGFDCDFDCFFGFGGG51@BFDFF@FFBBFE5)>6AFFGF;GDF>4?FC66<CF(8*.(0:?AF46(4(((.(-(,34:?F<A?F:@6?<B:?((.3,/*)*))
@M03152:184:000000000-AWYW1:1:2106:15450:13902 2:N:0:TACTCCTTATACCTGT
GTAGAGCCGTCAATTCATTTGAGTTTCACCGTTGCCGGCGTACTCCCCAGGTGGGATGCTTAATGCTTTCGCTTGGCCGCTGACTAATTCAAGCCAACAGCGGGCATCCATCGTTTACCGTGCGGACTACCAGGGTATCTAATCCTGTTCGATACCCGCACTTTCGAGCTTCAGCGTCAGTTGCGCTCCCGTGAGCTGCCTTCGCAATCGGAGTTCGTCGTGATATCTAAGCATTTCTCCGCTACACACCGCATTCCGCCCACGTTGTGCGTACTCAAGCCCTCCAGTTCCCGCTTCAGTG
+
AC<@CFFGGCFGEFGGGGGFE<6EE<@<EFGEEGCA@+C:@FCD<<DC8CFCFFCFE:FGGACEEAFGFFCCCEC:FFGC:+:=F99<FF<D<FGC8CFGGEGGGFGFCEFFEFFFFGGEGEFB=::>DDDFF>7F@FEG9F9=EDFFFGDCCFEECEGC8CCFGGGFC4*5=FG8C>C8B,4,:BECEGDCE5:CECFF+2;4*5532)/*)12+)08B51?1)).*9*-76*47@)*.8<:6)146(/0(-*)6*5061:?BB7234AB(41(--64<(.(83:(6.:))-:9)86?))
@M03152:184:000000000-AWYW1:1:2106:15462:13911 2:N:0:TACTCCTTATACCTGT
CCCAACTATCCCTATTAATCATTACGTCGATCCTAGAAACCAACAAAATAGGGTCAAACGTCCTATTTCATTATTCCATGCTAATGTATTCAAGCGCGAGCCTGCTTTAAACACTCTAATTTTTTCAAAGTAACAGTCCTGATTCCCCGCCACACCAACTTAATGACATGATGGTTCTTCAGAAGGGGGAAACCAGTGACACCAGTGCATACCGAAGGCACGACCAGCGTACTGATCTCGAAATTCAACTACGAGCTTAGATCGGAAGAGCGGCGTGTAGGGAAAGAACAGTTATGTGTAT
+
CCCCCGGGGGGGGGGGGGGGGGGGGGGGGGGGEGGGGGGGCFGGG@GFGGGFGGGGGGGGGGGGGGGGGFGGFGGGGGFGFFGFGGGGGGGGGGGEGGGGGGGGG=FGGGFGGFGCGDCGGGGGGGGFGGGGGGGGGFGGGGGGGGFGGGDGGGGGGGEGGGGFCECGGGGGGGDFGGGGGGDGGGDGGGGGGGGFFFFFGGGF>AF7FFGGCDCDFADFFABF@B2;;?@>AF?CFE7;4@;;A6?FEGF;D3)(.63=C<?BB(12:<BB(1719<(63@0@1).8(,,).36*1)*.)
@M03152:184:000000000-AWYW1:1:2106:23949:13928 2:N:0:TACTCCTTATACCTGT
CCCAACTATCCCTATTAATCATTACGTCGATCTTAGAAACCAACAAAATAAGATCAAACGTCCTATTTCATTATTCCATGCTAATGTATTCAAGCCAAAGCCTGCTTTAAACACTCTAATTTTTCAAAGTAACAGTCCTGATTCCCCACGACATCAAATTACTGACATCATGCTTTGTCAGAAGGGAGAAACCAATTGTACCAGTGCGTACCGTTGGCACGACCAATAAATTGATCCCGAAATTCAACTACGAGCTTAGATCGGAAGAGCGTCGTGTAGGGAAAGAACAGGGATGTGTAGA
+
CCCCCGGGGGGGGGGGGGFFGGGGGGGGGGGGGGGGFGGGGGGGGGGGGGGGFGFGGGGGGGGGGGGGGGGGGGGGEFGFFGGGFGGGGGGDGGGFGGGGGGGGGGGFGFGGGGFGGFFGGGGGGGGFGGGFGGGGGGGGGGGGCGGGGGDGGGGGGGGGF,@D=FFFCFGGFFFGGGGGGGGGCEG7=FGGGGCGDFFFGGFBFDDGGDDCDF>D5?CF>DE=A@C6ACEFAFFGACG9>@ACFFFFFGFFDDB2A47@CEB(1,(/3391,6;F?AEF3A?F;FF7?B?1(0(00-:))
@M03152:184:000000000-AWYW1:1:2106:23631:13959 2:N:0:TACTCCTTATACCTGT
CCCAACTATCCCTATTAATCATTACGGCAGCTCTAAAAACCAACAAAATAGAACCACACGTCCTATTTCATTATTCCATGCTAATGTATTCAGGCATAGGCCTGCTTTGAACACTCTAATTTTCTCAAGGTAAAAGTCCTGGTTCCCCGAAGCATTCAATAAAGAACACAACGGTTCACCAAGAGGCAAGACCCGGTCGAGCAGTAAACACGCCGTCAGGCGGACCACCCAACCAGATCCGAAATTCAACTACGAGCTTAGATAGGAAGAGCGTCGTGTAGGGAAAGAACAGGTATGTGTA
+
CCCCCGGGDGGGGFGGGGGFGGGGGGGGGGGGGGGGGGGGFGGGGGGGGGGGGGCGGGGGFGEGGGGGGGGGGGGGFGGFGGGGGFFGGGGGGGGFGGFFFEFFGGDECFFF9FFGE9?FGGGGEGGGGCFDGGFGGGGAAFFFEFFGGGGGDGGGGFGGGDGGGGFFCGGGEGGG+=D9DFGDGGGGEC@CGGEECDE*+=D@EFFCC>F7DCEFAFAAF9AB==BFF3@FEC;DF7*7:8):;6;ACCFFED@279?FBA9)6:A4::((4-899:4:AFBF:><F:(2003-9:474)
@M03152:184:000000000-AWYW1:1:2106:11446:13988 2:N:0:TACTCCTTATACCTGT
CCCAACTATCCCTATTAATCATTACGTCAATCCTAGAAACCAACAAAATAGGATCGAACGTCCTATTTCATTATTCCATGCTAATGTATTCAAGCGTTAGCTTGCTTTAAACACTCTAATTTTTTCAAAGTAACAGTCCAAATTCCCCGCAACACCAAATTAATGGCATTACGGTTCATCAGGAAGGAGGAATCAGTGAGACCAGTACATACCGGAGGCATGACCAACCTACTAACCCCGAAATTCAACTACGAGCTTAGATCGGAAGAGCGTCGTGTAGGGAAAGAACAGGTATGTGTAG
+
CCCCCGGGGGGGGGGGGGGGGGGGGGGGEGGGGGGGGGGGGGGGGGGGGGGGGGGGGGGGGGGGGGGGGGGFGGGGGGGGGGGGGGGGDGGGGGGGGGGGGFGGGGGGGGGGGGGGGFGGGGGGGGFFCCGGGGGGGGFGFFGGGGGGGGGGGGGGGGGGGGFGFGGGGGGGGGGGGGGGCF8DFGGGGEGGGGGGGFGFGGGCGFF:;;DF?CE5?ADFFFFFFFFFFFBF*=AF6-C@F=BDFFCAEFFFFGB1BEFEFEF@?F29D3;@>09>678245?@?F??7711)0))1)*.)
@M03152:184:000000000-AWYW1:1:2106:26937:14024 2:N:0:TACTCCTTATACCTGT
CCCAACTATCCCTATTAATCATTACGGCAGCTCTAAAAACCAACAAAATAGAACCACACGTCCTATTTTATTATTCCATGCTAATGTATTCAGGCATAGGCCTGCTTTGAACACTCTAATTTTCTCAAGGTAAAAGTCCTGGTTCCCCGAAGCATTCAATAAAGAACACAACGGTTCACCAAGAGGCAAGACCCGGTCAAGCAGTAAACACGCCGTCAGGCGGACCACCCAACCAGACCCGAAATTCAACTACCAGCTTAGATCGGACGAGCGTCGTGGAGGGAAAGAACAGGAAAGGGGG
+
CCCCCGGGGGGGGGGGGGGGGGGGGGGGGGGGGGFGGGGGGGGGGGGGGGGGGFGGGGGGEFGGGGGGGGGGGGGGGGGGFGAFGGGGCGFGGGGGGGGFGCFGGGFGEGEFGGGGGGFCFGGGGGGGGGGDFFGGGGGGGGEFGGGGGGGGGGFGGGECFGGGGFGGGGGGEG8EGGGGGGGGCF+FFGGGFGEG+?EFGCFCCACFCFFG*@EB>D)9A9>@(6>A8?BFB3(*0(*/89D@);37?>@;8*24)539)544:?B(((((,((4()(4459)3<61:(,((*.).(*,(
@M03152:184:000000000-AWYW1:1:2106:24892:14065 2:N:0:TACTCCTTATACCTGT
CCCAACTATCCCTATTAATCATTACGTCGATCCTAGAAACCAACAAAATAGGGTCAAACGTCCTATTTCATTATTCCATGCTAATGTATTCAAGCGCGAGCCTGCTTTAAACACTCTAATTTTTTCAAAGTAACAGTCCTGATTCCCCGCCACACCAACTTAATGACATGACGGTTCTTCAGGAGGGAGAAACCAGTGACACCAGTGCATACCGAAGGCACGACCGGCGTACTGATCTCGAAATTCAACTACGAGCTTAGATCGGAAGAGCGTCGTGTAGGGAAAGAAAAGGTCAGATGAG
+
CCCCCGGGGGGGGGGGGGGGGGGGGGGGGGGGGGGGGGGGGGGGGGGGGGGGGGGGGGGGFGGGGGGGGGGGGGGGGGGGGGGGGGGGGGGGGGGGGGGGGGGGGGGGGGGGGGGGGGGGGGGGGGGGGGGGGGGGGGGGGGGGGGGGDGGGGGGGGGGGGGCFDGGGG?FGGGGGGGGGGGCEGGGGGGGCCGFCFGGFGGGDCAF7@FFGGGGFEFBFFFF2@FFFA59>>G5;6);;FFDFCFFFCGF8BD>0B79?A2)316<>::BF0:>12.847B:>6>22812(,+)0*)*-)
@M03152:184:000000000-AWYW1:1:2106:11619:14226 2:N:0:TACTCCTTATACCTGT
CCCAACTATCCCTATTAATCATTACGTCGATCCTAGAAACCAACAAAATAGAATCAAACGTCCTATTTCATTATTCCATGCTAATGTATTCAAGCGTATGCCTGCTTTAAACACTCTAATTTTTTCAAAGTAGCAGTCCTGATTCCCCAAGACACCAAATTAATGACATCAAGGTTCTTCAGAAGGTAGAAACCAATAATGCCAGTACGTACCGAGGCACGACCGACAAATTGATCCCGAAATTCAACTACGAGCTTAGATAGGAAGAGCGTCGTGTAGGGAAAGAAAAGAGCGAGTTAAA
+
CCCCCGGGGGGGGGGGGGGGGGGGGGGGGGGGGGGGGGGGGGFGGGGGGGGGGGGGGGGGFFGGGGGGGGGGGGGGGGGGGGGGGGGGGGGGGGGGGGGGGGGGGGGGGGGGGGGGG,FFGGGGGGGGFFFGGGGGGGGGGGGGGGGGGDGGGGGGGGGGGGGGCFGGGGGGGF6,AFGGGFFGGE8FFGGGGFGGGGGFGGGF8DF+=DFGDDCBFFFF555>9==B>FFAFCEFABC>DF;@6BE=*CF2@DF9;>EF<3>;EC@F@@9,80.81:AA:5:7(0,3:2(((/()0(*-)
@M03152:184:000000000-AWYW1:1:2106:27708:14227 2:N:0:TACTCCTTATACCTGT
CCCAACTATCCCTATTAATCATTACGTCAATCCTAGAAACCAACAAAATAGGATCGAACGTCCTATTTCATTATTCCATGCTAATGTATTCAAGCGTTAGCTTGCTTTAAACACTCTAATTTTTTCAAAGTAACAGTCCAAATTCCCCGCAACACCAAATTAATGGCATTACGGTTCATCAGGAAGGAGGAATCAGTGAGACCAGTACATACCGGAGGCATGACCAACCTACTAACCCCGAAATTCAACTACGAACTTAGATCGGAAGAGCGGCGGGTAGGGAAAGAACAGGGAAGAGAAA
+
CCCCCGGGGGGGGFGGGGGGGGGGGGGGGGGGGGGGGGGGGGGGGGGGGGGGGGGGDGGCFFGGGFGGGGGGGGGGGGGGGGGGGGGGFFFFGGGGGGGGGGGGGGGGGGGGGGGGGGGGGGGGGGGGGGGGGGGGGGCFGEEGGGG?EGGGGGGGGGGGGGGGFGGGGGGGFGFGDGF:FG?DCDGGFGGGFGGGGGFFDDF@C?FGGFGF6>63:*59ADCE):5?BFBAFGEGFFGFFBB>AC?AEFFB@<).5/;>>C<40;?(3@D(.(4(,8(8BFFF?F8:(,(((1(.)(*,(
@M03152:184:000000000-AWYW1:1:2106:12898:14268 2:N:0:TACTCCTTATACCTGT
CCCAACTATCCCTATTAATCATTACGGCAGCTCTAAAAACCAACAAAATAGAACCACACGTCCTATTTCATTATTCCATGCTAATGTATTCAGGCATAGGCCTGCTTTGAACACTCTAATTTTCTCAAGGTAAAAGTCCTGGTTCCCCGAAGCATTCAATAAAGAACACAACGGTTCACCAAGAGGCAAGACCCGGTCGAGCAGTAAACACGCCGTCAGGCGGACCACCCAACCAGATCCGAAATTCAACTACGAGCTTAGATCGGAAGAGCGGCGGGTAGGGAAAGAACAGGGATGTGTT
+
CCCCCGGGGFGGGGFGGGGGGGGGGGGG:FGGGFGFCG?FGGGGGGGGGFFGGGGGGGGGFGGGFGGGGGGFGGFGGGFFDGFGGGFAFGGGFFGDGFBFGGGGFFGGGDC8FGGGFAFFGGG9CFEEEE<DFFCGEFCGGFGGGGFG@CEEGFGCFGGGGC=AFGGGGGD6CED6CDDEFFCFFFGGGFFFGDCEEGGFEGG@EACGGFC5DC7*:@=4A=?=B(()=)0>>81;A477A6894CCA?>74)9)-8(.))6)6146140419(46(7;;13()47((((41(2,)7,0)(
@M03152:184:000000000-AWYW1:1:2106:23565:14393 2:N:0:TACTCCTTATACCTGT
CCCAACTATCCCTATTAATCATTACGGCGACTCTAGAAACCAACAAAATAGAACCGCACGTCCTATTTCATTATTCCATGCTAATGTATTCGGGCAAAGGCCTGCTTTGAACACTCTAATTTTCTCAAGGTAAAAGTCCTGGTTCCCCGACGCACCCAGTGAAGGGCACGCCGGCTCACCAAGAGGTAAGGCCCGGCCAGACAGTACAACGCCGTTAGGCGGACCGCCCAGCCAGGCCCGAAATTCAACTCAGAGCTTAGATCGGAAGGGAGTCGGGTAGGGGAAGAACAGGGCAGGGGAA
+
CCCCCGGGGGGGGGGGGGGGGGGGGGGGGGGGGGGGGGGGGGGGGGGGGGGGGGGGGGGGGGGGGGGGGGGGGGGGGGGGGGGGGGGFGGGGFGGGGGGGGGGGGGFGDGGGGGGGGGGGGGGFGGGGGGGGGGGGGGGGGGEGGGGGGGGGGGGGGGGFGGGGGGGGGGGFGGDGGGGGGGGFGGGGGGGGCEEGGGDFFGGFGFFGGFGGCDE>B>;FFFFFFFFFFD?:F*473:C1)473*=4*57*).2*.15),))-,8(31(((-,4;0()(44)(8(.,444.2(*()0()((
@M03152:184:000000000-AWYW1:1:2106:13515:14502 2:N:0:TACTCCTTATACCTGT
CCCAACTATTCCTATTAATCATTACGGCAGTTCTAAAAACCAACAAAATAGAACCACACGTCCTATTTTATTATTCCATGCTAATGTATTCAGGCATAGGCCTGTTTTGAACACTCTAATTTTCTCAAGGTAAAAGTCCCAGTTCCCCGATGCATTCAATAAAGAACACACCGGTTCACTAAGAGGCAAGACCCGGTCAAGCAGTAAACACGCCGTCAGGCGGACCACCCAACCAGAACCGAAATTCAACTAAGAGCTTAGAACGGAAGAGCGTCGTGGAGGGAAAGAAGAGGTATGGGGA
+
CCCCCGGGGGGGGGGGGGGGGGGGGGGGCFEFGGGGGFGGGGGGGGGGGGGGGGGEFGGGFFGGGGGGGGGGGGGGCFCFFGGGGGGGGGGGGGGGFGGGGGGGGGGGGGGFFGGGG<FGGGGFBCFAFGFGGGGGGGGGGGFFGGFGGGGGGGGCFFGGGGEGFCEGFGGGGGGGGGGGFFFGGGGGGGGEGGED=DGFGFGFCFFGGFGGGFGFFFFFF9ABF=>F?EFF>GFGA(93>;>>5ACF?FAE)6A@5)647:)4-886>?,(-,317D(-2>B76F??F(.(.+)*/(*((
@M03152:184:000000000-AWYW1:1:2106:15350:14540 2:N:0:TACTCCTTATACCTGT
CCCAACTATCCCTATTAATCATTACGTCGATCCTAGAAACCAACAAAATAGAATCAAACGTCCTATTTCGTTATTCCATGCTAATGTATTCAAGCGTGAGCCTGCTTTAAACACTCTAATTTTTTCAAAGTAACAGTCCTGATTCCCCAAGACACCAAATCAATGACATCATGGTTCGTCAGAAGGTAGAAATCAATAATACTAGTACGTACAAAAGCACGACCAATAAATTGATCTCGAAATTCAACTACGAGCTAAGATCGGAAGAGAGTCGAGTAGGGAAAGAAGAGTAATCACAAGA
+
CCCCCGFG-FFGGGGGDE,C<FCGAFGGGGGGGGGEGGGGCFF7C@E@FF9FGGGFGG9F;F,6EE9CFGGF<@FFFA9C,<FCFGB<AEGGD9E:8:C7=B,,9AFDCF?<?,A,<<EFGGGGF8FFFGGGF9BFE:EECGGG9FEFE>=DDDG6DFEE,=9=,8EGFD?DFG=E8C=+03@;?F83DDGFG,@,7?@<DDF;=3CDCFFGD+,39*86*:5=@B5FFFE1+5;8+/*0;>66++*+:9F=>4)5*/)***/(5(:(((()/,(.4).7(2=2()5(6@311+)*))*((
@M03152:184:000000000-AWYW1:1:2106:5560:14553 2:N:0:TACTCCTTATACCTGT
CCCAACTATCCCTATTAATCATTACGTCAATCCTAGAAACCAACAAAATAGGATCGAACGTCCTATTCCATTATTCCATGCTAATGTATTCAGGCGTTAGCTTGCTTTAAACACTCTAATTTTTTCAAAGTAACAGTCCAAATCTCCCAAAACACCAAATTAATGGCATTAAGATTCATCAGGAGGGAGGAATCAGTGAGACCAGTACATACCGGAGGCATGACCAGCCTACTAACCCCGAAATTCAACTACGAGCTTAGATCGGAAGAGCGACGTGAAGGGAAAGAACAGGAATTAGAGA
+
CCCCCGGGGGGGGGGGGGGGGGGGGGGGGGGGGGGGGGGGGGGGGGGGGGGGGGGGGGGGGGGGGGGGGGGGGGGGGGGGGGGGGGGFGFGGGFGGGGGGGGGGGGGGGGGGGFGGGGGGGGGGGGGGGGGGGGFGGGFFGGGGGGGGGGGGGGGDGGGGGGGGGGGGG7BFGGGGFGGGGGGGGCGGGGGGGFGFG7FDFF6D8FFGFFGG;C+5?B9AFFFEFEFFF*>FFGFCAB*:?BEBFFFFFFF=@DDFAEFF<76=016:8:(((6:6?)(.4>:@?4:?4<<0(*))*,*))
@M03152:184:000000000-AWYW1:1:2106:28546:14557 2:N:0:TACTCCTTATACCTGT
CCCAACTATCCCTATTAATCATTACGTCAACCCTAGAAACCAACAAAATAAGATCGACGTCCTATTTCATTATTCCATGCTAATGTATTCAAGCGTTAGCCTGCTTTAAACACTCTAATTTTTTCAAAGTAACAGTCCTGTTTCCCCGCAACACCAAGTTAATGGCATCACGGTTCTACAAGAGGGAGGAATCAGTGAGGCCAGTTCATACCGTTGGCACGACCGACCTACTGACCCCGAAATTCAACTACGAGCTTAGATCGGAAGAGGGCCGTGTAGGGAAAGAAAAGGTATGAGTAGA
+
CCCCCGGGCGGGGGGGGGGGGGGGGGGGGGFGGGGGGGGGGGGGGGGGGGGGGGGGGGEFGGGGGGGGGGDFGGGGGGGGGGGGGGGGGGGGGGGGGGGEGGGFDFGGGGGGGGFFGAFGGGGGGFFGGGGGFFEGDFGGGGGGGCEFEGGCFGCGGGGGGGGGF8?FCFCC>FGGGCECD9FGFGEEEGGCEFGG7+@5A7CCCFAFDF>FDFGEF5@5>>D>BF>8BFEAFGEDFDG6>>F9FFFF36607DF0A474))/,322:7((((--315<A151410.(..4,)04**)2))
@M03152:184:000000000-AWYW1:1:2106:26760:14687 2:N:0:TACTCCTTATACCTGT
CCCAACTATCCCTATTAATCATTACGTCAACCCTAGAAACCAACAAAATAAGATCGACGTCCTATTTCATTATTCCATGCTAATGTATTCAAGCGTTAGCCTGCTTTAAACACTCTAATTTTTTCAAAGTAACAGTCCTGTTTCCCCGCAACACCAAGTTAATGGCATCACGGTTCTACAAGAGGGAGGAATCAGTGAGGCCAGTTCATACCGTTGGCACGACCGACCTACTGACCCCGTAATTCAACTACGAGCTTAGAGCGGAAGAGCGCCGTGTAGGGAAAGAACAGGATTGTCTACT
+
CCCCCDFCFGGFGFGGGFGFEFGFGFGGGGGCFGFG,CCFG<FFFAGGGGCG<EFFEEF@FFBFFFFE,CECEF@EGGGGGGGGGEFAEFFGFCE:F@,C=EFGGGGG9<<5?FC9EFFGGFGGGFGGGFDFFECFGC9?EFCA@=EFGGGGGGGG8>>FGDGGG88A??DGEGDDGGDDF=DCD>CFEEFFGGCCCCC6C39=GFCFGF:FGFGB*;CA5AF2=5>BF65?6C=FFFG/)60);=.1968<;*:0)7;3).6061;7?:0,461,,.)53)4>(5((((((,+(1*-2--
@M03152:184:000000000-AWYW1:1:2106:6074:14700 2:N:0:TACTCCTTATACCTGT
CCCAACTATCCCTATTAATCATTCCGGTGATCCTAGAAACCAACAAAATAGAACCATGCCGTCCTAGTCTATTATTCCATGCTAATGTATTCGAGCAAAATGCCTGCTCTAAACACTCTAATTTTTTCAAGGTAAAGGTCCTGGTTCCACAAGACATCCAATTAAGGACATCGAGCCTCTCCAGAAGGTGAGAAATAAACAGCGACAGTTCATACCCCTTAAGGCAAGACCATCGAGTCAATCGCGAAATTAAACTAAGAGAATAGATAGGAAGAGCGGCGGGGAGGGAAAGAAAAGGAAG
+
66-AB;FGA<FCCFFDFGDFGCEEGFECCGFFGGGGEDFDEFFFGGGGFFGFF<CF9@CFC,+@,F,CE9F9FFGGCFFCAECGGFE,CADEEGGGGGGGFEDFF<C8FAFGFFFCA,FEE<,C9,>,AFDF9FEE9E9,4=@E,AD,@4EDFDECE9DGGC@DDGFFGDC,@F+8+86=D,3@FFGF,3=>EF=B,=A5=8=:C???+++5+?,***15@E8E)=)0905@**0?*.31=6+)3/6A514*1C**;>;7=((/;7C<)/(7C13(/8((()()-)4232(.36(.)-*,(
@M03152:184:000000000-AWYW1:1:2106:17794:14748 2:N:0:TACTCCTTATACCTGT
CCCAACTATCCCTATTAATCATTACGTCGATCCTAGAAACCAACAAAATAGGTTCGAACGTCCTATTTCATTATTCCATGCTAATGTATTCAAGCGTTAGCCTGCTTTAAACACTCTAATTTTTTCAAGGTAACAGTCCTGATTCCCCGTAACACCAAATTAATGACATCACGGTTCTTCAGAAGGGGGGAATCGATGACGCTAGTACGTACCGAAGGCACGACCGACGCATTGATCCCGAAATTCAACTACGAGCTTAGATCGGAAGAGCGTCGTGTAGGGAAAGAACAGGTATGTGTAG
+
CCCCCGGGGGGGGGGGGGGGGGGGGGGGGGGGGGGGGGGGGGGGGGGGGGGGGGGGGGGGGGGGGGGGGGGGGGGGGGGGGGGGGCGGGGGGGGGGDGGGGGGGGGGGGGGGGGGGGGGGGFGGGGGGG@EFFGGGGGGGGGGGGGGGGGGGGGGGGGGGGGGGFFGGGGGGGGDGGGGGGGGGFGGGGEGGGGGGGGFBGGDDEFFGGFGFDGGFFBBFF:EB6>>3@>B>BGFGFF54B6@FF=AFFFF?FC@FBFBBFBA::<?08??;9<>(8;148DBF6523(.414+-)1)2-)
@M03152:184:000000000-AWYW1:1:2106:20813:14831 2:N:0:TACTCCTTATACCTGT
CCCAACTATCCCTATTAATCATTACGTCAACCCTAGAAAACCAACAAAATAAGATCGACGTCCTATTTCATTATTCCATGCTAATGTATTCAAGCGTTAGCCTGCTTTAAACACTCTAATTTTTTCAAAGTAACAGTCCTGTTTCCCCGCAACATCAAATTAATGGCATCACGGTTCTACAAGAGGGAGGAATCAGTGAAGCCAGTTCATACCGGTGGAACGACCGACCTACTGACCCCGAAATTCAACTACGAGCTTAGATCGGAAGAGCGTCGTGTAGGGAAAGAACAGGGATGGGAAG
+
CCCCCGGGGGGGGGGGGGGGGGGGGGGG@FFGGGGGGGGGGGGGGGGGGGGGGGGGGGGGCFDGGGGGGGGGGGGFGGGGGGGGGGGGGGGGFGGGGGEGFFGGGGGGGGGGGGGGGEGGDGGGGFGGGF<FGFGGGFGGGFGGGGFFGGGGGGGGG9ECFGGG8EGGGGGGGGGGGFFGFFGCDEEGGGGGGGFFGFGFGCF@69C@C7@G6DCEFF5AFAEF9BB::?3)9CECFF37E@FFFFECEFF3;DB(5;CECCC08(27?FF99?13108ADF?F25(3(((4(:4)0(*((
@M03152:184:000000000-AWYW1:1:2106:10523:14835 2:N:0:TACTCCTTATACCTGT
CCCAACTATCCCTATTAATCATTACGTCGACCCTAGAAACCAACAAAATAGGATCAAACGTCCTATTTCATTATTCCATGCTAATGTATTCAAGCGTTAGCCTGCTTTAAACACTCTAATTTTTTCAAAGTAACAGTCCCGATTCCCCGCGACACCAAGTCAATGACATCGCGGCTCCTCAGAAAGGAGGAACCAACAAAACCAGTACGTACCATAGGCACGACCAGTAAATTGATCCCGAAATTTAAATACGAGCTTAGATCGGAAGGGAGACGGGTAGGGAAAGAAAAGGTGAGAGAAG
+
-B@CCFFFGFGGGGGGGGFDFDGGGGGGGCCFGGGGGGGGCGGGGGGGGGGGFAFFEFGECFEGFGGGGGGGGGGFFCFFDGGFGGGGGGGGGGGGFCGEGGEGGFGGGCGCFCF@FGGFGGGGGGGGFFFGGFFGFGGDC7EFGGG8BE7EGDGGCFGFFGCD:DEG9=CCC>68+:CFCFFCFC8FG*3@6*AEGGGFG4>BEBF8DFGGGGCF4A@FFDE22;=/@FF66:<;+9C0BFFFF+6;)7CE058(8()54.561,49((.8(-((3.((4)(03),4(4,4,+)0*,*.(
@M03152:184:000000000-AWYW1:1:2106:11351:14876 2:N:0:TACTCCTTATACCTGT
CCCAACTATCCCTATTAATCATTACGGCAGCTCTAAAGGCCAACAAAATAGAACCACACGTCCTATTTTATTATTCCATGCTAATGTATTCAGGCGCAGGCCTGCTTTGAACACTCTAATTTTCTCAAGGTAAAAGTCCTGGTTCCCCGCCGCATCCAATAAAGGACACGACGGTTCACCAAGAGGCAAGACCCGCTCGGGCAATAACACACCGTGAGGCGGACCACCCAAACAGATCCGAAATTCAACTACGAGCTTAGATCGGAAGAGCGTCGGGTAGGGAAAGAAAGGGTAAGTAGAA
+
CCCCCGGGAFGGGGGGGGGGGGGGGGGGGGGGGGGGGGGGGGGGGGGGGGGGGGGGGGDGFFGGGGGGGGCFGGGGGGGGGGGGGGGGGGGGGGGGGGGGGGGGG<EFFGGGGGGGGFGGGGGFE<FFFFGGGGGGGGGGDFBFFGGGDGGCCC+@FGGGGCDGDGGGGGGGGGDEDGGGG:@DFFE7F+DEFFGG79*>:DGFGFFGGFGCGG56?5=F3.>:@;155:@F)94>*(9673B?FFBF4*))-7)204:2)))(4<1(.8<>1?F(()((37(82),4((((,+,9*)0))
@M03152:184:000000000-AWYW1:1:2106:22024:14916 2:N:0:TACTCCTTATACCTGT
CCCAACTATCCCTATTAATCATTACGTCGATCCTAGAAACCAACAAAATAGAATCAAACGTCCTATTTCATTATTCCATGCTAATGTATTCAAGCGTGAGCCTGCTTTAAACACTCTAATTTTTTCAAAGTAACAGTCCTGATTCCCCATGACACCAAATTAATGACATCATGGTTCGTCAGAAGGGAAGAAACCAATAAATTAGTACGTACCAAGGCACGACCAACATATTGATCCCGAAATTCAACTACGAGCTTAGATCGGAAGAGAGTCGTGTAGGGAAAGAACAGGGAGAGGTAGA
+
CCCCCGGGGGGGGGGGGGGGGGGGGGGGGGGGGGGGGGGGGGGGGGGGGGGGFGGGGGGGGGGGGGGGGGGGGGGGGGGGGGGGGGGGGGGGGGGGGGGGGGGGGGGGGGGGGGGGGFGGGGGGGGGGGGGGAFGGGGGCGGGGGGGGGGGGGGGGGGGG;EFG8CFGGGGGGFFFFBCCDGGDFGEGGGGGGGFGGGGFGGGFFFFGG6DFCFGFF5@FB>B=BB=>FFEF9FEGABD=DFAEAAEFEGA9@4?@AC*//967<F@F;(,)71(/:AC86575=A@1?2(((2(.),*))
@M03152:184:000000000-AWYW1:1:2106:24948:15001 2:N:0:TACTCCTTATACCTGT
CCCAACTATCCCTATTAATCATTACGTCGACCCTAGAAACCAACAAAATAGGATCAAACGTCCTATTTCATTATTCCATGCTAATGTATTCAAGCGTTAGCCTGCTTTAAACACTCTAATTTTTTCAAAGTAACAGTCCTGATTCCCCGCGACACCAAGTTAATGACATCGCGGCTCCTCAGAAAGGAGGAACCAACAAAACCAGTACGTACCATAGCCACGACCAGTAAATTGATCCCGAAATTCAACTACGAGCTTAGATCGGACGAACGTCGTGTAGGGAAAGAACAGGAAGGGGTAA
+
@CCCCGGG9FFGGGGGFGGGGGGGGGGGEGGGGGEGGGGGGGGGGGFFGFGGGEFFFGGCFFEGEFGFGGGGGGGGGGGGGGGGGGGGGGGGGGGDGECFGFGC<FGGGGFGFGGGGGGGGGGGGGAFFGFGGGGGGGFCFAEA;=EBEGGGGEGGGGGCEG8EFGGGGGGGGEDGCG668DC>FCCEDGGGGFG7CGGFCFC>CF@8D9>GDFCAF))*2-65599?FCEFC7C71>G@FB>=FFFFCFFE@D39@:<<4)5(,4(-,(490319:<()252>()(4,(.,(*())(/((
@M03152:184:000000000-AWYW1:1:2106:12208:15017 2:N:0:TACTCCTTATACCTGT
CCCAACTATCCCTATTAATCATTGCGTCCATCCTAGAAACCAACAAAATAAGACAGACGTCCTATTTCATTATTCCATGCTAATGTATTCAAGCGTTAGCTTGCTTTAAACACTCTAATTTTTTCAAAGTAACAGTCCTGTTTCCCCGCAACACCAAATTAATGGCATCACGGTTCTACAAGAGGGAGGAATCAGTGAAACCAGTTCATACCAGTGGCACGACCGACCTACTGACCCCGAAATTCAACTACGAGCTTAGATCGGAAGAGCGTCGTGTAGGCAAAGCACAGGGCGTTGCAGG
+
CCCCCGGGGGGGGGGGFGGGGGGFGEGGGCGGGGGFEFFGFFGGGFGGGEGGGGGGFGGGGGGGGGGGGGGGGGGGGGGGGFGGGGGFFGGGGGDGGDDFGFFFDFGFDGGGGFFGG9@FGGGGGGFFGGGGGGGGGGG9EFGGCGFFGDEEGGGGFGGGEAEF8??DDDDG+=8E8DDE??8DFGGGGGGCGGG=82DBGC?C:<9CFFCCG?A9>ADF>>F5:=29/A2AFCEFA2<@)6A9AF5;?FF1495,;9<3))/3;;0(((--:96:15)5)13)3)5:0((((*().(*5(
@M03152:184:000000000-AWYW1:1:2106:17475:15152 2:N:0:TACTCCTTATACCTGT
CCCAACTATCCCTATTAATCATTACGTCAATCCTAGAAACCAACAAAATAGGATCGAACGTCCTATTTCATTATTCCATGCTAATGTATTCAAGCGTTAGCCTGCTTTAAACACTCTAATTTTTTCAAAGTAACAGTCCGCATTCCTCGCAACACCAAATTAATGGCATTACGGCTCATCAGGAAGGAGGAATCAGTGAGACCAGTACATACCAGAGGCATGACCAACCTACTAACCCCGAAATTCAACTACGAGCTTCGATCGGAAGAGCGTCGTGTAGGGAAAGAACAGGTATGGAGAG
+
CCCCCGGGGGGGGGGGGGGGGGGGGGGGCFGGDGGGGGGGGGGGGGGGGGGGGGGGGGGGGGGGGGGGGGGGGGGGGGGGGGGCFGGGGGFGGEFG@FFGGGCEFFFGGGGGGGGGGGFGGGGGGCGGGDGFGFGCFGGGGEGFGFGGGGGGDFGGGGGFAFGGCE?FGGGGGG6=>ED=8@DFGG7AFGGGFDGGG9;FGGDC6@FFGFGDCFFAAF8?F@A@CCCBD?)/9CE>F=DFFFFFFFFA6@FB2*.(:33((.:;?6;0(6;92(41()(6)).0,)47(2(..<)08)*.(
@M03152:184:000000000-AWYW1:1:2106:25024:15167 2:N:0:TACTCCTTATACCTGT
CCCAACTATCCCTATTAATCATTACGTCGATCTTAGAAACCAACAAAATAAGATCAAACGTCCTATTTCATTATTCCATGCTAATGTATTCAAGCCAAAGCCTGCTTTACACACTCTAATTTTTTCAAAGTAACAGTCCTGATTCCCCACGACATCAAATTAATGACATCATGCTTCGTCAGAAGGGAGAAACCAATTGTACCAGTGCGTACCGTTGGCACGACCAATAAATTGATCCCGAAATTCAACTACGAGCTTAGATCGGCAGAGAGTCGTGTAGGGAAAGAACAGGTATGTGTAA
+
CCCCCGGGGGFGGGGGGGGGGGGGGGGGGGGGGGGGGGGGGGGGGGGGGGGGGGGGGGGGEGGGGGGGGGGGGGGGGGGGGGGGGGGGGGGGGGGGGGGCGGGGGGGGG,CEFGGGGFGGGGGGGGGGGFFGEGGAFFGGGGGGGGGGGGGDGGGGGD9FGGGGGGGGFGFGGFGFFEFGGGGGGF8FGEFDGGGGFF?FGFDEDFF?DBGDDGFBA*8CA>FAFFFFFFEFFCCD8E4ADFBFFFF=?GFFDGFFF@EEEFFF?(66;0(()/(/6569)0(7.>0<<?:05?))*.2-)
@M03152:184:000000000-AWYW1:1:2106:7009:15222 2:N:0:TACTCCTTATACCTGT
CCCAACTATCCCTATTAATTATTACGTCGATCCTAGAAACCAACAAAATAGGGTCAAACGTCCTATTTCATTATTCCATGCTAATGTATTCAAGCGCGAGCCTGCTTTAAACACTCTAATTTTTTCCAAGTAACAGTCCTGATTCCCCGCCACACCAACTTAATGACATGACGGTTCTTCAGAAGGGAGAAACCAGTGACACCAGTGCATACCGAAGGCACGACCAGCGTACTGATCTCGAAATTCAACTACGAGCTTAGATCGGAAGAGCGTCGTGATGGGAAATAACAGGAACGTGGAG
+
CCCCCGGFGGGGGGGGGGGGGGGGGGGGGGGGGGGGGGGGGGGGGGGGGGGGGGGGGGGGCFGGGGGGGGGGGGGGGGGGGGGGGGGDGGGGGGGGGGGGGGGCGGGGGGGGFGGGGGGFGGGGGGGGGGEFGGGGGGGGGGGGGGGGGGGGGGGGGGGGGGGGGGGGGFGGGDGEDFFGGGFGDDEGGGGGFGGGG?9BGGCCGFFGGCFG>DEAE?FFF>EF(>96BBDD5CF>=5>1=;>@=FEFFGFF;C>6D(67;5<6;??>?B?0(-713)(.))2<0/.))-..(*()0-*((
@M03152:184:000000000-AWYW1:1:2106:5419:15278 2:N:0:TACTCCTTATACCTGT
CCCAACTATCCCTATTAATCATTACGTCGATCCTAGAAACCAACAAAATAGAATCAAACGTCCTATTTCATTATTCCATGCTAATGTATTCAAGCGTGAGCCTGCTTTAAACACTCTAATTTTTTCAAAGTAAAAGTCCTGATTCCCCAAGACACCAAATTAATGGCATCATGGTTCATCAGAAGGGAGAAACCAATGATGCCAGTACGTACCGAGGAACGACAGACATATTGATCCCGAAATTCAACTACGAGCTTAGATCGGAAGAACCTCGTGGAGGGAAATAACAGGTATGGGGAAA
+
CCCCCGGFCFFGFGGGGFGGGGGGGEEDEGGGCFGGFFCFCFDBFGGGGGFGGGGGDGGGGGGGGGGGGGGGGGG9E@EEGAFGFGGGGD<ECDF7F,:8,,AFCEFGG<EGGGGGFGFEGFGFEAFGG9FGF,CEFEFFCF99,9@,,+9DFGGGDFGE;ADFGGEFFDGDC9=CDDFC?,=E8DGGGGGGGCEDF=ADD+28=DB?CFFF6D6>>*):?AE):CBF+@ACFC<8B>*:A=AEFF?A?C4>?C5()456)72(10(((((((/(((.,4(0:F)*-4)44))+())-*((
@M03152:184:000000000-AWYW1:1:2106:19810:15298 2:N:0:TACTCCTTATACCTGT
CCCAACTATCCCTATTAATCATTACGTCGATCCTAGAAACCAACAAAATAGGGTCAAACGTCCTATTTCATTATTCCATGCTAATGTATTCAAGCGCGAGCCTGCTTTAAACACTCTAATTTTTTCAAAGTAACAGTCCTGATTCCCCGCCACACCAACTGAATGGCATGACGGTTCTTCAGAAGGTAGGAACCAGTGACACCAGTGCATACCGAAGGCACGACCAGCGTACTGATCCCGAAATTCAACTACGAGCTTAGATCGGAAGAGCGTCGTGTAGGGAAAGACCAGTGATGGGTAG
+
CCCCCGGGGGGGGGGGGGGGGGGGGGGGGGGGGGGGGGGGGGGGGGGGGGGGGGGGGGGGGGGGGGGGGGGGGGGGGGGGGGGGGGGGGGGGGGGEGGGGGGGGGGGGGGGGGGGGG9FGGGGGGGGGGGGGGGGGGGGGGGGGGGGGGGGGGGGGGGGGGCGGFFGGGGGGGGGGGGGGFD8DFGGGGGGGGGGGGGFFGGDFGBFGFAFGFGGF>>BFF=DFA>(;?E=;AFC8B*>(57>;AFFFFCFE078;B;CFECCF(,49?B0;(4(-477<AEB>?F:((444,+.9*404(
@M03152:184:000000000-AWYW1:1:2106:20588:15310 2:N:0:TACTCCTTATACCTGT
CCCAACTATCCCTATTAATCATTACGTCGATCCTAGAAACCAACAAAATAGGGTCAAACGTCCTATTTCATTATTCCATGCTAATGTATTCAAGCGCGAGCCTGCTTTAAACACTCTAATTTTTTCAAAGTAACAGTCCTGATTCCCCGCCACACCAACTTAATGACATGACGGTTCTTCAGAAGGGAGAAACCAGTGACACCAGTGCATACCGAAGGCACGACCAGCGTACTGATCTCGAAATTCAACTACGAGCTTAGATCGGAAGAGCGTCGTGTAGGGAAAGAACAGGTATGGGTAA
+
CCCCCGGGGGGGGGGGGGGGGGGGGGGGGGGGGGGGGGGGGGGGGEGGGGGGGGGGGGGGFFGGGGGGGGGGGGGGGGGGGGGGGGGGGGGGGGGGGGGGGGGGGGGGGGGGGGGGG9FGGGGGGGGGGGGGGGGGGGGGGGGGGGGGGGGGGGGGGGGGGDFFGGGGGGGGDE0@>GGGGGGAFFGGEGGGGFGGFFGFGGGF;FFGGFFFGDEDFF=FAAEAFFFF>BDFFCC7=<F@;=)/1;?F97A@@DF>BFF3><<?F:?B0?:133>BF5<AFEB>?F<?(4,3)0:4)(*.(
@M03152:184:000000000-AWYW1:1:2106:21764:15319 2:N:0:TACTCCTTATACCTGT
CCCAACTATCCCTATTAATCATTACGTCGATCCTAGAAACCAACAAAATAGAATCAAACGTCCTATTTCGTTATTCCATGCTAATGTATTCAAGCGTGAGCCTGCCTTAAACAATCTAATTTTTTCAAAGTAACAGTCCTGATTCCCCAAGACACCAAATTAATGACATCATGGTTCGTCAGAAGGTAGAAATCAATAATACCAGTACGTACAATAGCACGAACAATAAATTGAACCCGAAATTCAAATACGAGCTTAAAATGGAAGAGGGGCGTGTAGGGAAAAAAAAGGGAAGAGTAGA
+
CCCCCFGGGGGGGGGGGGGGGGGGGGGGGGGGGGGGGGGGGGGGGGGGC@9@FC,CFG@6,CF:@@FGAE,E<6E9EFAEF,@E@CF@<E,<EEEFGCECBFFEF,A?<FG9<,9=?,EFFGGGGFEEGFG??,C<EEFF,A=F,EFG?EEE@BEGCFGDE9FC,4,@=+=4,@=DDE8=6@=D?FD=,AFG9,@E:=F+:?6D=91==*6+0?@<++**9=*8=C8+;F*6+=**0:;5@B**9BE971+(5*2(/**9***07B(((((((,.(-.4<<?B5(040,(-(,*-)))*))
@M03152:184:000000000-AWYW1:1:2106:17157:15383 2:N:0:TACTCCTTATACCTGT
ATGGTGAATTCTTCATCGATGCTGGATCCAATAAATGCGTTGTTCAAACTTTTTACAACACTATAACGATACTCAAAACTATCTAAAGAGTATAAAACAGACAATCTGTTGATTCCCTCTTAACCTCAATCAGACGCAGCCTACTCAACAGTATTCATATTTTCCACAATAGAGATCCTGCATGGTACATACAACAAACTTCAACTAATTAAGCACGTACGAAGTTATGGATTGATAATATCACATACAAAGTATAGGTGAACCAACATATAATACAGATAATACATCGCAATAACAATGA
+
8----=,,-=,,,,6,,,;C,=CCC,,,,,,,,,,,,C+6,+,,<<,C,6,,;;6,,,,,,;C@9,,:6,BF@,6,,C,6,6C,9,5,,,6,,<<BE,,,:,,,9A,,,,,:,,5:9,,,55,,,,:4<,,,,,58+++8,,,,,4,9,,4,:,,,:,,99,,,99,=+++,,,+,2,+6+,,,+,6,=,4=3,,1,6,+,++*,+0++++6++,*0*)5*10)0**4+0*+*+59+0+*+*+0*+***4*1*++*+**1*..:))-))*/*1*140==**+/41*09(5(((+)**)2.)
@M03152:184:000000000-AWYW1:1:2106:26445:15474 2:N:0:TACTCCTTATACCTGT
CCCAACTATCCCTATTAATCATTACGTCAATCCTAGAAACCAACAAAATAAGATCAACGTCCTATTTCATTATTCCATGCTAATGTATTCAAGCGTGAGCCTGCTTTAAACACTCTAATTTTTTCAAAGTAACAGTCCTGATTTCCCGCCACACCAAGTGAATGGCATGACGGTTCGTCAGAAGGGAGGAACCAGTGACACCAGTGCATACCGAATGTACGACCAGCGTACTGATCCCGAAATTCAACTACGAGCTTAGATCGGAAGAGCGACGGTTAGGGAAAGAACAGCACGGGATAGG
+
CCCCCGDEDGGFGFGEGGGGGGGAFFGGGGGGGGGGFAGGGGGFGGGGGGGGGGCFGGGGGGG9FFGGGFGCCEFFFEDGEEBEFGGGGGGF9C@@FGGFGGCCFFGGDDEFC9FEG9FFGGFDGGGGGGGFFFGGG@FFFFGC,4=FGEGGGGGGFGDAFAFGGGGDDFG+@EDG6@=F6E9DFBFFEC8>DF8E?=DFDDC5EFAGF9+;=77*9=CF5)*85-)*/:959C<D624@BF)*+49B/94145>0;)74)<631@(((/((.7((().1(5(.(0441:(((*(00(0,.
@M03152:184:000000000-AWYW1:1:2106:25297:15536 2:N:0:TACTCCTTATACCTGT
CCCAACTATCCCTATTAATCATTACGGCAGTTCTAAAAACCAACAAAATAGAACCACACGTCCTATTTTATTATTCCATGCTAATGTATTCAGGCATAGGCCTGCTTTGAACACTCTAATTTTCTCAAGGTAAAAGTCCCAGTTCCCCGATGCATTCAATAAAGAACACACCGGTTCACTAAGAGGCAAGACCCGGTCAAGCAGTAAACACGCCGTCAGGCGGACCACCCAACCAGATCCGAAATTCAACTACGAGATTAGATCGGAAGAGCGTCGTGTAGGGAAAGAACAGGTACGTTTA
+
CCCCCGGGGGGGGGGGGGGGGGGGGGGGGGFGGGGGGGGGGGGGGGGGGGGGGGGGGGGGGGGGGGFGGGGGGGGGGGGGGGGGGGGFGGGGGGGGGGGGGGFGGGGGFGGGGGGGGGGGGGGGGGGGGGGGGGGGGGGGGGFGGGGGGGGGGGGGGGCGGGGFGGGGGGGEDECEGGGGFGGGGGGGGGGGGGGGG6:??DFFGFFGGFGGDGGF5BFAFFF@F9@F;>BFF<?FA@<<F?>BAFFFFCAEEGD;.274<>2<?BFBFF<:B4<B05(4:4()451:1?:<3<:*)(*((
@M03152:184:000000000-AWYW1:1:2106:11877:15764 2:N:0:TACTCCTTATACCTGT
CCCAACTATCCCTATTAATCATTACATCAGCCTTAGAAACCAACAAAATAAGACCAACGTCATATTCTATTATCCCATGCTGTAATATTCAATGGCAAGGTTACGCCTGCTTTGAACACTCTAATTTTTTCAAAGTAAATGATTGGAAGCGGTTGCCCACTATCCAAACGTAGGAAGCCCAGACCCAGCCACGCCACAGGACGAGCTTTGGCCTGAATGCCCCCGAAATTCAACTACGAGCTTAGACCGGAAGAGCGTCGTGGAGGGAAAGACCAGCGATGTATGTATCTAGGTGGTCGCC
+
CCCCCGGGGDFGGFGGGGGGGGGGGGGG<FGGFGGGGGGGGGGGGFGGGGGGGGGGGEGGGGGGGGGGGGGGGGFGGGGGFGGG9E<@CEFGGDCFFFFEGGGGGCGGGGGGGGGGGFGCGGGGGFFEGGGGGDFGEGFGFAFGC@EF8FGGGGGGGFGGGFDGGGG8DGFEFDFGGDCFGFGFGGF:DC?FGGGGGGCBGF+:+?DFCAFFFGGAFFEFF55>B9B*34>>F7<4;2C@E(;88@)A235:(*)/8.(,6-(2,-(4:((.((((()-((0)*)1)))))-,3)5.,),(
@M03152:184:000000000-AWYW1:1:2106:12462:15790 2:N:0:TACTCCTTATACCTGT
CCCAACTATCCCTATTAATCATTACGTCAATCCTAGAAACCAACAAAATAAGATCAACGTCCTATTTCATTATTCCATGCTAATGTATTCAAGCGTTAGCCTGCTTTAAACACTCTAATTTTTTCAAAGTAGCAGTCCTGTTTCCCCGCAACACCAAACTAATGGCATCACGGTTCTGCAAGAGGGAGGAATCAGTGAAGCCAGTACGTACCGGTGGCACGACCGACCTACTGACCCCGAAATTCAACTACGCGCTTAGATCGGAAGAGAGTCGTGTAGGGAAAGAACAGGTATGGGTAAA
+
CCCCCGGGGGGGGGGGGGGGGGGGGGGG@FGGGGGGGGGGGGGGGFGGGGGGEGGGGGGEFGGGGFFGGGGGGGGGGGGGGGGGGGGGGGGGGGGGGGGGGGFEF9EEGGGGFGGGF?FGGGGGGGGGGGGGCFGGGFGGGGGGGGGGGGGGGGGGGGGGGGGFFGGGGGDGGDDGGGG88A?>DB8F@+@D@EGCEGG9,=FFFFF6D:?>DGGFEFCFEDF):A@?>?=6*1(265595;84FFE6CGFD()893:?A>D:2134:3(,))4(86<2<<FF:?FF?<?(.)+().(*,-
@M03152:184:000000000-AWYW1:1:2106:21548:15915 2:N:0:TACTCCTTATACCTGT
CCCAACTATCCCTATTAATCATTACGTCGATCCTAGAAACCAACAAAATAGGGTCAAACGTCCTATTTCATTATTCCATGCTAATGTATTCAAGCGCGAGCCTGCTTTAAACACTCTAATTTTTTCAAAGTAACAGTCCTGATTCCCCGCCACACCAACTTAATGACATGACGGTTCTTCAGAAGGGAGAAACCAGTGACACCAGTGCATACCGAAGGCACGACCAGTGTACTGATCTCGAAATTCAACTACGAGCTTAGATCGGAAGAGCGTCGTGTAGGGAAAGAACAGGTATGAGTGG
+
CCCCCGGGGGGGGGGGGGGGGGGGGGGGGGGGGGFGGGGGGGGGGGGGGGGGGGGGGGGGGGEGFGGGGGGGGGGGGGGGGGGGGGGGGGGGGGGGGGGGGGGGGGGGGGGGDGGGG<FGGGGGGGGGGGGGGGGGGGFGGGGGGGGGGGGGGGGGGEGGGGGGEGGGGGGGGGDEGGGGDCFEFG7DGGGGFGGGGGGCGGGF>FFGGFGGGGGFFFD>A>>9@9=?FF?FA@?CFEGFFBD?ACFFFGFEDGB();<3>56<?;;;3(49>((,,).9>BF>1)44(,,25+-)*6:)(
@M03152:184:000000000-AWYW1:1:2106:17742:15942 2:N:0:TACTCCTTATACCTGT
CCCAACTATCCCTATTAATCATTACGTCGATCCTAGAAACCAACAAAATAGAATCAAACGTCCTATTTCGTTATTCCATGCTAATGTATTCAAGCGTGAGCCTGCTTTAAACACTCCAATTTTTTCAAAGTAACAGTCCTGACTCCCCAAGACACCAAATTAATGACATCATGGTTCGTCAGAAGGTAGGAATCAATAATACCAGTACGTACAATAGCACGACCAATAAATTGATCCCGAAATTCAACTACGAGCTTAGATCGGAAGAGCGTCGTGTAGGGAAAGAAAAGGTATGTGTAAA
+
CCCCCGGGGGGGGGGGGGGGGGGGGGGG>FGGGGGGGGGGGGGGGGGGGGGCFGGGGGGGGGGGGGGGGGGGGGGGGGGGGGGGGGGGGGGGGGGGGDGGGGGGGGGGGGGGGGGGGC@FGGGGGGGGGGGGGGGGGGGGGGGGGGGGGGGGGGGGGCGGGGFGGGGGGGFGGFFFGEGGGGGGDGFCFGGGDGGGGGGFFGFDGFFGGFGGGGGFFFEFF>DAFFEFFFFFCGEF9BGFFFFFFFFFFFF2@C:5;C=E?EF?FF>F@@;0821;@A4315:@?F1(4:(,)+.*1-:))
@M03152:184:000000000-AWYW1:1:2106:23135:15953 2:N:0:TACTCCTTATACCTGT
CCCAACTATCCCTATTAATCATTACGGTGATCCTAGAAACCAACAAAATAGAACCATGCCGTCCTATTCTATTATTCCATGCTAATGTATTCGAGCAAAATGCCTGCTTTAAACACTCTAATTTTTTCACGGTAAAGGTCCTGGTTCCACAAGACATCCAATTAAGGACATCGAGCTTCTCCAGAAGGTGAGAAATCAACAACGACAGTTCATACCCCTTAAGGCACGACCATCGAGTCAATCCCGAAATTCAACTACGAGCTTAGATCGCAAGAGCGTCGTGTAGGGAAAGAACAGGAAA
+
CCCCCGGGGGGGGGGGGGGGGGGGGGDGGGGGGGGGGGGGGGGGGGGGGGGGGGGGGGGGGGGGGGGGGGGGGGGGGDFGGGGGGGGGGGGGGGGGGGGGGGGGGGGFGGGGGGGGGGGGGGGGGGGGGGGGGGGGGGGGGGGGGGGGGGGGGGGGGGGGGGGCGGGGCGFGGGFEDGGGGGGGFFGGGGGGGGGGFFFFGGG=GFFGFCCFGFAAACB6ACFBDFFEEFFFF7<F>*7<CCF@FF>EFFFEFC89FB?27@BFF36<)6(23:@;DE10()-.(/)4?:(4?G14?0*8(
@M03152:184:000000000-AWYW1:1:2106:17705:15979 2:N:0:TACTCCTTATACCTGT
CCCAACTATCCCTATTAATCATTACGTCAATCCTAGAAACCAACAAAATAGGATCGAACGTCCTATTTCATTATTCCATGCTAATGTATTCAAGCGTTAGCCTGCTTTAAACACTCTAATTTTTTCAAAGTAACAGTCCAGATTCCTCGCAACACCAAATTAATGGCATTACGGCTCATCAGGAAGGAGGAATCAGTGAGACCAGTACATACCAGTGGCATGACCAACCTACTGACCCCGAAATTCAGCTACGAGCTTAGATCGGACGAGCGTCGTGTAGGGAAAGAACAGGTAATTGTCG
+
CCCCCGGGGGGGGGGGGGGGGGGGGGGGEFGFGFFGDGGGGGGGGGGGGGGGCFFGEFGGGGGGGGGGGGGGGGGGGGGGGGGGGGGFGGGFGGGGGGGGGGGGGGGGGGGGGGGGGCBFFGGGGGGGGGGGCFGGGGGGGGGGGGGGDGGGGFGGGEGGGGGGGGFGGGDGFCC8?=FGGGGGCDC:CGEGGGGFGGGFGGGC7FFGGFGGGFGFAFAFFFFFBFFFFAEFFDEDABGBF4BBFFFFEGFF=4>=DBE<ECED??(.(69;2?0(4),-35(<3)373176<<)/1-0)(
@M03152:184:000000000-AWYW1:1:2106:14898:15988 2:N:0:TACTCCTTATACCTGT
CCCAACTATCCCTATTAATCATTACGGCGACTCTAGAAACCAACAAAATAGAACCGCACGTCCTATTTTATTATGCCATGCTAATGTATTCGGGCAAAGGCCTGCTTTGAACACTCTAATTTTCTCAAGGTAAAAGTCCTGGTTCCCCGACACACCCAATTAAGGGCATGCCGGCTCACCAAGAGGTAGAACCCGGCCAGACAGTACGTACCGTAAGGCAGACCGCCCGAACAGGTTCGAAATTCAACTACGAGCTTAGATCGGAAGAGCGTCGTGTAGGGAAAGAAACGTACTGGGAGAA
+
CCCCCGGGGGGGGGGGGGGGGGGGGGGGGGGGGGGGFGGGGGGGGGGGGGGGGGGGGGGGGGGGGGGGGGGGGGGGGGGGGGGGGGGGGGGGF7EGGF@FGGGGGFGGFGGGGGGGG9FGGGGGGGGGGGGGGGGGGGCFFFGGGGGGGGGGGGGGGFGFG8EFGFGGGGCGEGDGG9FFGGGGGGGGGGGGGGGGGG*@FGG=GAA5CFCDDFGFFFBAB9ADB9>3A>(:)5=:/5C:4?@AFFAFAF??:C3464424)401:>7170(-7148>BFB<:)3:0((-.(-*)))(*((
@M03152:184:000000000-AWYW1:1:2106:19684:16049 2:N:0:TACTCCTTATACCTGT
CCCAACTATCCCTATTAATCATTACGTCAATCCTAGAAACCAACAAAATAGGATCGAACGTCCTATTTCATTATTCCATGCTAATGTATTCAAGCGTTAGCCTGCTTTAAACACTCTAATTTTTTCAAAGTAACAGTCCAGATTCCTCGCAACACCAAATTAATGGCATTACGGCTCATCAGGAAGGAGGAATCAGTGAGACCAGTACATACCAGAGGCATGACCAACCTACTAACCCCGAAATTCAACTACGAGCTTAGATCGGAAGAGCGTCGTGTAGGGAAAGAAAAGGTAGGGGTAG
+
CCCCCGGGGGGGGGGGGGGGGGGGGFGG;FGGGGGGGGGGGGGGGGGGGGGGGGGGEGGGGGGGGGGGGGGGGGGGGGGGGGGGGGGGGGGGGFGGGGGGGGGGGGGGGFGGGGGGG<FGGGGGGGGGGGGGGGGFGGGGGGGGGGGGGGGGGGGGGGGGGGGGGGGGGGGGCEDGGFGGGGGGG?CDF>CGGGGGGGGFGC6@@03AEFFDGGFAAFAEF@FFBEC09F5;AGFGFFG2?2AFFFCF?DFB(76>AEF@375(8;0238(::((((24228:>?482(((-)0)))(*-(
@M03152:184:000000000-AWYW1:1:2106:27040:16074 2:N:0:TACTCCTTATACCTGT
CCCAACTATCCCTATTAATCATTACGTCGATCCTAGAAACCAACAAAATAGGGTCAAACGTCCTATTTCATTATTCCATGCTAATGTATTCAAGCGCGAGCCTGCTTTAAACACTCTAATTTTTTCAAAGTAACAGTCCTGATTCCCCGCCACATCAACTTAATGACATGACGGTTCTTCAGAAGGGAGAAACCAGTGACACCAGTGCATACCGAAGGCACGACCAGCGTACTGATCTCGAAATTAAACTACGAGATTAGATCGGAAGAGCGTAGTGTAGGGAAAGAACATGGATGTTGAG
+
CCCCCGGGGGGGGGGGGGGGGGGGGGGGGGGGGGGGGGGGGGGGGGFGGGGGGGDGGGGGFGGGGGGGGGGGGGGGGGGGGGCFFGGGGGGGGFFGGGGGGDGGGGGGGGGGGGGGGGGGGGGGGGGFGGGGFGGFGGGGFAFFGGGGGGGGGGGGGGGGGGGGADFGGFGGGCCCGFGGF88EGGE:EGFGGGGDF69AGCGFFFFGGFFC7DEFB4@F>AAB=B>FBE>6?@CC677:F;318*1@AGF;(*5(23))9))/6370(30;;(3(5*)625:><731.()5(+))/)*)(
@M03152:184:000000000-AWYW1:1:2106:20805:16095 2:N:0:TACTCCTTATACCTGT
CCCAACTATCCCTATTAATCATTACGTCGATCCTAGAAACCAACAAAATAGGGTCAAACGTCCTATTTCATTATTCCATGCTAATGTATTCAAGCGCGAGCCTGCTTTAAACACTCTAATTTTTTCAAAGTAACAGTCCTGATTCCCCGCCACACCAACTGAATGGCATGATGGTTCTTCAGAAGGTAGGAACCAGTGACACCAGTGCATACCGAAGGCACGACCAGCGTACTGATCCCGAAATTCAACTACGCGCTTAGATCGGAAGAGCGTCGTGTAGGGAAAGAACAGGGCGGGGGGG
+
CCCCCGGGGGGGGGGGGGGGGGGGGGGGGGGGGGGGFGGGGGGGGFGGGGGGGGGGGGGDFFGGGGGGGGGGGFGGGGGGGGGGGGGGGGGFGFGGGGGGGFGGGGGGCAFFGGGGGFGGGGGGG8EGCGGGGGGGGGGFGGGGGGGGGGGGGGG>DFGGGFDC8EDGGGGFFGDFFGGGGGGFGFGDGGGGGGGGCCC@F?:>F8?CCFGC79EEB5=46=AA=@9A>D@AFGF7ACD9?1A?+6?FC:F3())65/(7C)6:((3-8?:9133(-71485451)(.8,((-*())()((
@M03152:184:000000000-AWYW1:1:2106:5229:16105 2:N:0:TACTCCTTATACCTGT
CCCAACTATCCCTATTAATCATTACGTCGATCCTAGAAACCAACAAAATAGAATCAAACGTCCTATTTCGTTATTCCATGCTAATGTATTCAAGCGTGAGCCTGCTTTAAACACTCTAATTTTTTCAAAGTAACAGTCCTGATTCCCCATGACACCAAATTAATGACATCATGGTTCGTCAGAAGGTAGGAATCAATAATATCAGTACGTACGATTTCACGACCAATAAATTGATCCCGAAATTCAACTACGAGCTTAGATCGGACGCACTTCGTGTAGGGAAAGAATAGATAGGTGGAGA
+
CCCCCGGFGGGGGFGGGGGFFGGGFFFGGGGGGGGGGGGGGGCFFCDCFGFGGGGGGGGCFGGEGGGDFFGFFGGF<FG<8FFCGCFG9EGGGGG7B:BFF,AEFGFFGFEFGGFGGGGGGGGGGGDG9FFGCFFGGFGFAFFGCFGFFFGGGCGGGGGGGGFFGGGFF6=;;6=E98=EFD8@8D,;D+DEFDFGGGAFGG7D@EFGGDFG6CF**3;C*8BFBDEFFFE+=DEF6@>5>9>EFFE6<7;227?(A>3**92:?((((.())6@DDFE8(0:)()4-))).4+(*/(1((
@M03152:184:000000000-AWYW1:1:2106:16957:16123 2:N:0:TACTCCTTATACCTGT
CCCAACTATCCCTATTAATCATTACGTCAACCCTAGAAACCAACAAAATAAGATCGACGTCCTGTTTCATTATTCCATGCTAATGTATTCAAGCGTTAGCCTGCTTTAAACACTCTAATTTTTTCAAAGTAACAGTCCTGTTTCCCCGCAACACCAAGTTAATGGCATCACGGTTCTACAAGAGGGAGGAATCAGTGAGACCAGTTCATACCGTTGGCACGACCGACCTACTGACCCCGAAATTCAACTACGAGCTTAGATCGGAAGAGCGTCGTGTAGGGAAAGAACAGGTAGGAGTATA
+
CCCCCGGGGGGGGGGGGGGGGGGGGGGGEGGGGGGGGGGGGGGGGGGGGGGGGGGGGGGGGGGGGGGGCAFGGGGGGGGGGGGGGGGGGGGGGGGGGGGGGGGGGGGGGGGGGGGGGGGGGGGGGGGFFFGGGGGGGGGGGGFGGGGGEGGGGGGFGGGGGGGFGCGGGGGE6DGG8EFGGG88?BEGEGGGFCAFCDFFGFD@CFFGGFFGDG*3A5CFEFFAAFFEBFFFFGFGF2D>F@FF6AEF7D47@D31)).69E66<:>:7(3,24>1(.6<0?20.7:(4(,..+-*0.*))
@M03152:184:000000000-AWYW1:1:2106:13803:16128 2:N:0:TACTCCTTATACCTGT
CCCAACTATCCCTATTAATCATTACGGCAGTTCTAAAAACCAACAAAATAGAACCACACGTCCTATTTTATTATTCCATGCTAATGTATTCAGGCATAGGCCTGCTTTGAACACTCTAATTTTCTCAAGGTAAAAGCCCCAGTTCCCCGATGCATTCAATAAAGAACACACCGGTTCACTAAGAGGCAAGACCCGGTCAAGCAGTAAACACGCCGTCAGGCGGACCACCCAACCAGATCCGAAATTCAACTACGAGCTTAAATCGGAAGAGCGTCGGGTCGGGAAAGAACAGGGATGTTTA
+
CCCCCGGGGGGGGGGGGGGGGGGGGGEG:FEFGGGGGGGGGGGGGGGGGGGDFGGGGGGGGGGGGGGGGGGGGGGGGGGGGGGGGGGGGGGGGGGGFGAFGGGFGGGGCFGFGFGGG9FGGGGGGGGGGGGGGGGGG@FGGGEGGGGGDCEGGGGGGGGGGGFGGGGGGGGGG8DGGGGGGGFGGGGGGGDDDFGGEDC?9FGDGFFGGF7DDGDFFD@AFFF=BFDFFFFF5D0*A36@A6EF5A)@<++()*2(),.:2).6(1(-(,(:;-4,()4(-.6@0>0:?<0((2-.)(*))
@M03152:184:000000000-AWYW1:1:2106:27126:16188 2:N:0:TACTCCTTATACCTGT
CCCAACTATCCCTATTAATCATTACGTCAATCCTAGAAACCAACAAAATAGGATCGAACGTCCTATTTCATTATTCCATGCTAATGTATTCAAGCGTTAGCCTGCCTTAAACACTCTAATTTTTTCAAAGTAACAGTCCAGCTTCCTCGCAACACCAAATTAATGGCATTACGGCTCATCAGGAAGGAGGAATCAGTGAGACCAGTACATACCAGAGGCATGACCAACCTACTAACCCCGAAATTAAACTACGAGCTTAGATCGGAAGAGCGTCGGCAAAGGAAAGAAAAGTTCAGTTTAG
+
CCC@C;ADGGGFGDFFFFGF<EFGGEGG;FGGGGFEF<FGGGGFDGGGGGFFCFFFEF8C:@@FFCGGGGDFGGGGFGGG8FGGGGG@CFFGGFGGFGG@FEFGG,CFFGGGA8?<FGGGFGGGGGGFCFGGEFGFF9=?E,@BE8EG@C@GGFCGGGDGF9DGGGGGGGGGFEGCCFD9FDG8DBE,8>GDEDEFFFFFEG6@EFFGFADFDCCFFA9B>:>CEEC9BA=FFGEG9>GA?9?5:1*B38+)/:)5>=3)933(20<9((52(/((()-(.),?3)(.(((.)0)/*4*..
@M03152:184:000000000-AWYW1:1:2106:13233:16220 2:N:0:TACTCCTTATACCTGT
CCCAACTATCCCTATTAATCATTACGGCGACTCTAGAAACCAACAAAATAGAACCGCACGTCCTATTTCATTATTCCATGCTAATGTATTCGGGCATAGGCCTGCTTTGAACACTCTAATTTTCTCAAGGTAAAAGTCCTGGTTCCCCGGCGCACACCAATGAAGGGCACGCCGGCTCACCAAGAGGGAAGGCCCGGCCAGACAGTACATGCCGTTAAGCAGACCACCCAGCCAGGCCCGAAATTCAACTACGAGCTTAGATCGGAAGAGCGTCGTGTAGGGAAAGAACATGTATGGGCAG
+
CCCCCGGGGGGGGGGGGGGFGGGGGGGGGGFGGGGGGGGGGGGGGFGGGCFGGGGGGGGGFGGGGGGGGGGGGGGGGGGGGGGGGGGGGEGGFCGGGGGGGGGFGEFFFGG8,<F<FCFGFGGCEGGGGFEFGGFGGDAF9==FFGFGDCEGGECGGGGCFEDEA?EGFGGGGDGGDEGGGG58*>DFEEGGGFGEECEDGFGBGAF7;AGGGGEE:>CFF;A@1@;DAFFF:517>B34BBDBFFB*.2<??DFFD0<2<<9?0:?F<?06-49((.447>0@?:?4(()(.0.*)(*(,
@M03152:184:000000000-AWYW1:1:2106:23874:16267 2:N:0:TACTCCTTATACCTGT
CCCAACTATCCCTATTAATCATTACATCGATCCTAGAAACCAACAAAATAGAATGCGATGTCCTATTTCATTATTCCATGCTAATGTATTCAAGCGTTAGCCTGCTTTAAACACTCTAATTTTTTCAAGGTAACAGTCCTAATTCCCCATAACATCAAATGAATGACATTATGGTTCATTAGAAGGTGAGAACCAATAAAGCCAGTACGTACCGAGGGCACGACCGACCCATTGATCCCGAAATTCAACTACGAGCTTAGATCGGAAGAGCGTCGTGTAGGGAAAGAACAGGTATGTCTAG
+
CCCCCGGGGGGGGGGGGGGGGGGGGGGGFGGGGGGGGGGGGGGGGGGFGFGGGGGGGGGGFGFGGGGGGGGGFGGGGGGGGGGGGGGGGGGGGGGGGGGGGGGGGFGFGGGGFGGGGCGGFGGGGGGGGFGGGGGGGGGGGFGGFAFFGGGGGGGGGGGGGFGGGGGGGGGGFFFCFCGGGGGGG8EFDFFG8?FGGDFFDGDD=DFGDFGGC>EFFBAAA)@==AAD>47F4D4:8*A:B>FFFA<6*BFE2CD@EEE8C)9367<B@1376@(668(53>FF1@7:4?(1)+))1-*6)
@M03152:184:000000000-AWYW1:1:2106:3141:16295 2:N:0:TACTCCTTATACCTGT
CCCAACTATCCCTATTAATCATTACGGCGACTCTAGAAACCAACAAAATAGAACCGCACGTCCTATTTCATTATTCCATGCTAATGTATTCGTGCATAGGCCTGCTTTGAACACTCTAATTTTCTCAAGGTAAAAGTCCTGGCTCCCCGGCGCACACCAATGAAGGGCACGCCGGCTCACCAAGAGGGAAGGCCCGGCCAGACAGTACATGCCGTTAAGCAGACCACCCAGCCAGGCCCGAAATTCAACTACTACCTTAGATCGGAAGAGCGCAGTGTAGGGAAAGACCAGGCAACGTGAG
+
CCCCCGGGGFGGGCGGFFGGGGGGGD,+@@FGGGGECFGGGGGGFGGGGFGGGGGGGGGEGGGGGGGFGGGGGGGGGGGGGGGGGGGF9,,C,,BFFFCEGGGDGGGD<FF,9A?FF,?FGGGGAEG@<EGGFFE<CCDF9:,A8F7C@+B6=@CCGG+,>8EG8D>CCGDCCC+@7EFA79CFG6D*CGG*DDGE*9??5*:>,98;:A>F7)/:A);+;5A;?@()8)3)8C0>3?D9>9>2*6<F<76>):9(/)).<2)(8<09(419(((-4*-6)3(0(04((((((*()),*((
@M03152:184:000000000-AWYW1:1:2106:12565:16389 2:N:0:TACTCCTTATACCTGT
CCCAACTATCCCTATTAATCATTACGTCAATCCTAGAAACCAACAAAATAGAATTAACGTCCTATTTCATTATTCCATGCTAATGTATTCAAGCGCGAGCCTGCTTTAAACACTCTAATTTTTTCAAGGTAACAGTCCTGATTTCCCACCACACCAAATTAATGGCATGATGGTTCTTCAGAAGGGAGGAACCAGTGACACCAGTACATACCGGAGGCATGACCAGCGTACTGATCCCGAAATTCAACTACGAGCTTAGATCGGAAGAGCGTCGTGTAGGGAAAGAACAGGTACGCGTCAA
+
CCCCCDGGGGGGGGGGGGGGGGGGGGGGEGGGGGGGGGGGGGGGGFGGGGGGGGGGGGGGGGGGGGGGGGGEEAGGGGGGGGGGGFGGGGGGGGGGG7FGGGGGGGG9EGGGGGFGDEFGGGGGGGFGGGGGGGFGGGGGDGFFGGGGGGGGGGGGG8EFFGGG=EFFGG8DGEGGGDDDDCEFGGCEGGGGGFGFGGG7ADFCGFFGGFG7@6@>59=FAEFEB@44:BAFFG?@FBG9?@FEFF?FFGF267B0).435<;(6;9,=D>;19>??4<<07:F2??(,8185+())()(-
@M03152:184:000000000-AWYW1:1:2106:19647:16448 2:N:0:TACTCCTTATACCTGT
CCCAACTATCCCTATTAATCATTACGTCAATCCTAGAAACCAACAAAATAGAATTAACGTCCTATTTCATTATTCCATGCTAATGTATTCAAGCGCGAGCCTGCTTTAAACACTCTAATTTTTTCAAGGTAACAGTCCTGATTTCCCACCACACCAAATTAATGGCATGATGGTTCTTCAGAAGGGAGGAACCAGTGACACCAGTACATACCGGAGGCATGACCAGCGTACTGATCCCGAAATTCAACTACGAGCTTAGATCGGAAGAGCGTCGTGTAGGGAAAGAACAAGTATGGGATAG
+
CCCCCGGGGGGGGGGGGGGGGGGGGGGGGGGGGGGGGGGGGGGGGGGGGGGGGGGGGGGGGGGGGGGGGGGGGGGGGGGGGGGGGGGGGGGGGGGGGGGGGGGGGGGGGGGGGGGGGGGGGGGGGGGGFGGGGGGGGGFGGGGGGGGGGGGGGGGGGGGGGGGGGGGGGGGGGFFDDFFGGCFDGEGGGGGGFGGG8DGFGGGFGFFGGFGCGGGFFFFFFFFEEBDFBFFFFGFGFFC9?B:ECFFFEGF=?GF;FFFFF<;?DFFFFFF9@F602<48:F0><)4.4(46)+.))(*.(
@M03152:184:000000000-AWYW1:1:2106:7361:16553 2:N:0:TACTCCTTATACCTGT
CCCAACTATCCCTATTAATCATTACGTCGATCCTAGAAACCAACAAAATAGGTTCGAACGTCCTATTTCATTATTCCATGCTAATGTATTCGAGCGATTGCCTGCTTTAAACACTCTAATTTTTTCAAAGTAACAGTCCTGACTCCCCGTAACACCAAATTAATGACATCACGGCTCGTCAGAAGGGAGAAATCAATGACGTTAGTACGTACCGAGGCACGACCGACGTATTGATCCCGAAATTCAACTACGAGCTTAGATCGGAAGACCGTCGTTTAGGGAAGGAACAGGGATAGGAAGA
+
CCCCCGFGFCFGCEFFGGGGGGGGGGFG:FGGGGFGFFGGDCFGGGGDGDFGGGGGCFFDFGEGEF<CDEGGFGGGGGGFGGGFGGGGGFGGDGEEGFFFGFEGGGGFCGFGFGGFGGGGEDFGEFGDEFFGFFFAFGFGGGGGG=EEEGGG7FGGGGC9>DGGDFC998=FCC>@CC=>8+D>DGE@6C:8D;EFA=CF6C@@C<>7*3CFDDCB?>4AEF>>2=>E):)8+2<7@@D?33A?CC36CFA0<5;9?-,6)-(8181,(((-,,(((0)517<)(0,(.(((12()7):((
@M03152:184:000000000-AWYW1:1:2106:22819:16665 2:N:0:TACTCCTTATACCTGT
CCCAACTATCCCTATTAATCATTACGTCGATCCTAGAAACCAACAAAATAGGATCAAACGTCCTATTTCATTATTCCATGCTAATGTATCCAAGCGCGAGCCTGCTTTAAACACTCTAATTTTTTCAAAGTAACAGTCCTGACTCCCCGCCACACCAACTGAATGGCATGACGGTTCTTCAGAAGGGAGGAACCAGTGACACCAGTGCATACCGAAGGCACGACCAGCGTACTGATCCCGAAATTCAACTACGAGCTTAGATCGGAAGAGCGTCGAGTAGGGAAAGAACAGAAACGTGAAA
+
9<BCCGCFGDCFGDGGGFFFFGGFGGGGEEGGGGGGGGGGGF8FGCFFGCGGGFFGGD@7FG@CFGGGGGGGG9EFGGGGGEEEFEECEFDGGCEG@FFC>:FDFFGGGGFD<EEFCCCFGEGGGEG9EEFDFFGGGD@CCGGG9?8CEG@EGGGGGGGGGCDE:,AFGFGFGGDE8DGGDDAFF=:FGDE6?EGGCFFFADG5@39>F9CC5C>A>>BFFAB==>>FE?DD>C?7:C5:>;B0:AEF?:F;;G:68(:>F9A?::,7?7029BB((136A),5,7:3(82()2(.0(*,)
@M03152:184:000000000-AWYW1:1:2106:6506:16676 2:N:0:TACTCCTTATACCTGT
CCCAACTATCCCTATTAATCATTACGGCGACTCTAGAAACCAACAAAATAGAACCGCACGTCCTATTTTATTATGCCATGCTAATGTATTCGGGCAAAGGCCTGCTTTGAACACTCTAATTTTCTCAAGGTAAAAGTCCTGGTTCCCCGACACACCCAATTAAGGGCATGCCGGCTCACCAAGAGGTAGAACCCGGCCAGACAGTACGTACCGTAAGGCAGACCGCCCGACCAGTTTCGAAATTCAACTACGAGCTTAGATCGGAAGACCCTAGTGGAGGGAAAGAACAGGACAGTGTAGA
+
CCCCCGGGGGGGG9FGGGGCFGGGGGGGFGGGGFGGGGFGGGGGGFGGGGGG9FGGDGGGGG,CFFG9FF9CFCGGGFCGCG9FGGFAFGGGECFEGC@AADCGFG9FCF<FECFFGGDGGGGGFG<BFGGGGFG<FFFC9A@FEFEFE+BEGFGGGGF?FDFFFGGGGGGG>CDEGGGGF?C8CF>FGGFCGG5EDGEF>CCBF>FDC485CD*)6)56?BFD76@BFFFFFG)2*.1153)4=FFF)001<<5(9)))).2(-2(((((,((..(*.20<:FF?::3(4((*-9*)*-)
@M03152:184:000000000-AWYW1:1:2106:26980:16732 2:N:0:TACTCCTTATACCTGT
CCCAACTATCCCTATTAATCATTACGTCAGCCCTAGAAACCAACAAAATAAGATCGACGTCCTATTTCATTATTCCATGCTAATGTATTCAAGCGTTAGCCTGCTTTAAACACTCTAATTTTTTCAAAGTAACAGTCCTGTTTCCCCGCAACACCAAGTTAATGGCATCACGGTTCTACAAGAGGGAGGAATCAGTGAGACCAGTTCATACCGTTGGCACGACCGACCTACTGACCCCGAAATTCAACTAAGAGCTTAGATCGGAAGAGCGTCGTGTAGGGAAAGAACCGGTAGGTGTAAA
+
CCCCCGGGGFGGGGGGGGGGGGGGGGGGGDGGGGGGGGGGFGGGGGGGGGGGGGGGGGGGGGGGGGGGGGGGGGGGGGGGGGGGGGGGCEFGGGGGGGGGGCGGFFGGGGGGGGGGGFGGGGGGGFFG,FFGGGGGF:FFFGGGGGGGGGGGGGGFGGGGGGGGCFDFFGGG6=DEGGGGGGGGGGGGGCDECFCFFGGCF+?@GFCGGFCF5?EDFACF>AFFBFF;BFF=AFEFF=C259AC+;6CC<)..;FE=>3))9=6?0(4:<(((,,:8;<>:::F?FF:(((((*(*/)*)-
@M03152:184:000000000-AWYW1:1:2106:9004:16952 2:N:0:TACTCCTTATACCTGT
CCCAACTATCCCTATTAATCATTACGTCAATCCTAGAAACCAACAAAATAGGATCGAACGTCCTATTTCATTATTCCATGCTAATGTATTCAAGCGTTAGCCTGCTTTAAACACTCTAATTTTTTCAAAGTAACAGTCCAGTTTCCCCGCAACACCAAATTAATGGCATTACGGTTCATCAGGAAGGAGGACTCAGTAAGACCATTGCATACCAGAGGCACGACCAATCTCATAACCCCGAAATTCAACTACGAGCTTAGATCGGCAGAGCGTCGTGTAGGGAAAAAAAAGGCTTGATGAG
+
CCCCCGGGFGGGGFFGGGGGGGGGGGGGGGGGGGGGGFGGGGGGG@EFGGGGFCFF7FGGFFGGGGFGGGGGGGGFFGGFFFGGGFGGGGGGG9FGGGGGGDGFGGGGGC9FGGGGGGCFEDFFGFGGEGGDFGDFGC>FGGAF9FFGEGGGGGDEFDFGFGGFACFFGGGGG6=C6DFFDFDCFFC8?EC+@>FCFGFFAFGD7BFFDFGFGGGFFC950:?=99@FA6*+4BADF)/(89?(=+0=4:AE285(.3)))/72((,62,3:(6,2()()45()().-((43,+,8))2.)
@M03152:184:000000000-AWYW1:1:2106:28405:17011 2:N:0:TACTCCTTATACCTGT
CCCAACTATCCCTATTAATCATTACGTCGATCCTAGAAACCAACAAAATAGAATCAAACGTCCTATTTCATTATTCCATGCTAATGTATTCAAGCGTGAGCCTGCTTTAAACACTCTAATTTTTTCAAAGTAACAGTCCTGATTCCCCAAGACACCAAATTAATGGCATCATGGTTCATCAGAAGGGAGAAACCAATGATGCAAGTACGTACCGAAAGCACGACCAACATATTGATCACGAAAGTCAACTACGAGCTTAGATCGGAAGAGAGTCGTGTAGGGAAAGAAAAGGTAGGTGTAG
+
CCCCCEGGGGGGGGGGGGGGGGGGGGGGGGGGCGGDFGFGGGGGGGGGGGGGFGGGGGGGGDFGGGGGGGGGGGGGGFGGGGGGGGGGGGGGGGGGGGGGGGGGGGFGGGFGGGGGGGGGGGGGGGGGEFGDGGGGGGCGCFGGGGGGGGGGFGGGGGGGGGFFF8DFF8FFAFGGGGCFGCGCFGGGE6DEGFD6F?FFFG?DFFFDGFFFDDC?<5@FF5A@5>=5?AA@+5>@F*;>EB>)4:7FFGFF9D>@BB87C)9407(7@3(()/6/:;@E3)(.,;34(..(.<2@*,:))
@M03152:184:000000000-AWYW1:1:2106:28390:17100 2:N:0:TACTCCTTATACCTGT
CCCAACTATCCCTATTAATCATTACGTCGATCCTAGAAACCAACAAAATAGGTTCGAACGTCCTATTTCATTATTCCATGCTAATGTATTCAAGCGTTAGCCTGCTTTAAACACTCTAATTTTTTCAAGGTAACAGTCCTGATTCCCCGTAACACCAAATTAATGACATCACGGTTCTTCAGAAGGGAGGAATCGATGACGCTAGTACGTACCGAAGGCACGACCGACGCATTGATCCCGAAATTCAACTACGAGCTCAGAGCGGAAGAGCGTCGTGTAGGGACAGAACAGGGAAGTGAGG
+
CCBCBFFGGGGGGGFGGGGFEEGGF<FGGG;FEGGGFC<EFF@EFGGGG<FGCFFC8FCF@CF@GGCGG<CFDFGAFCEC<FCFFFFEGGGGF9CFG7FC9<E=?,?E<<EBFGGCFFFGGGGGGG9FB,B?FFGGGDDGGFGDFGG8EG@EGGGGGGF9DEGGDAFFGF?D=16@=BDGGGCDF8+6@EGF8F??=DGFGCDA7CA76ADDGGG5555FF29))-65?DF3>64CF);6B0)6:AC=?GFED<>>3),(2.8>(3-4:(((--21(0,:7>B)(0.)42(((2()0)*..
@M03152:184:000000000-AWYW1:1:2106:20648:17214 2:N:0:TACTCCTTATACCTGT
CCCAACTATCCCTATTAATCATTACGTCGATCCTAGAAACCAACAAAATAGAATCAAACGTCCTATTTCGTTATTCCATGCTAATGTATTCAAGCGTGAGCCTGCTTTAAACACTCTAATTTTTTCAAAGTAACAGTCCTGATTCCCCAAGACACCAAATTAATGACATCATGGTTCGTCAGAAGGTAGGAATCAATAATACCAGTACGTACAATAGCACGACCAATAAATTGATCCCGAAATTCAACTACGAGCTTAGATCGGAAGAGCGTCGGGTAGGGAAAGAACAGTTAATGATAGA
+
CCCCCGGGFGGGGGGGGGGGGGFGGGFGGGGFGGGGGGGGFGGGGGGGGGGGGGGGGGFGGFGGGGGDFGFEGGGDFGFGFGFGGGGGGGGFGGGGGGGGGDFGGGFAFGGFGEGGCFGGCFGFGFGCGGGGGGGGFEGGGGDGDGCFFEGFGGGG@>EFGGDGFFGFDDFCD=FFG@CGGGGFFGFGG@FEEEGDGD9;C?AEFFFFG5D6DFGFF?CA5>>=BBEAAC*?1CEG65*<?9AA+=A6ACF((/2-963;**62;6,((3((,319,)(60738(728<,)))+)**.:-)
@M03152:184:000000000-AWYW1:1:2106:25237:17224 2:N:0:TACTCCTTATACCTGT
CCCAACTATCCCTATTAATCATTACGTCGATCCTAGAAACCAACAAAATAGGATCAAACGTCCTATTTCATTATTCCATGCTAATGTATTCAAGCGCGAGCCTGCTTTAAACACTCTAATTTTTTCAAAGTAACAGTCCTGGTTCCCCGCCACACCAACTGAATGGCATGACGGTTCTTCAGAAGGGAGGAACCAGTGACACCAGTGCATACCGAGGCACGACCAGCGTACTGATCCCGAAATTCAACTACGAGCTTAGATCGGAAGAGCGTCGTGTAGGGAAAGAAAAGGTGATTGTAGA
+
CCCCCGGGFFGGGGGGGGGFFGGGGGFGCGGGGGGGGGGGGGGGGGGGGGGGCAFEFGGDDGGGGGFGGGGGGGGGFFGGGGGGGFGGFGGGGGFGGGGGGGCFGEFGGGGFGGGGGGCFGFGGGGGGGGGEGCGGGGGDFGFFEEFFEEGGGGGGGGGGGGFFGGGFFGGDCE=>DGCEGGDGF?EFGGGGF69CFGGFGFFCGFF>FFDG5DE>DFFF>@F=B==EEEFFFGEGA@DDBB5.+;?=CGF;;D326)5AFA0<F?>71:>((41(45<B05,7:F?(47(,(+)1*67))
@M03152:184:000000000-AWYW1:1:2106:19794:17233 2:N:0:TACTCCTTATACCTGT
CCCAACTATCCCTATTAATCATTACGTCGATCCTAGAAACCAACAAAATAGGATCAAACGTCCTATTTCATTATTCCATGCTAATGTATTCAAGCTATCGCTTGCTTTAAACACTCTAATTTTTTCAAAGTAACAGTCCTGATTTCCCACGACACCAAATTAATGACATCGTGGTTCGTCAGAAGGGAGAAACCAACTAGACCAGTACACACCGAAGGCGCGACCAACCTGTTAGTCCCGAAATTCAACTACGAGCTTAGATCGGAAGAGCGTCGTGTAGGGAAAGAACAGGTATGTGTAG
+
CCCCCFGGGGGGGGGGGGGGGGGGGGGGEGGGGGGGGGGGGGGGGGGGGGGGGGGGGGCFFGEGGGGGGGGGGGGGGGGGGGGGGGGGGGGGGGGGGGFFGGGGGGGGGGEFGGGGGGGGGGGGGGGGCGGGGGGGGGGGGGGGGGFFGCGEGGGGGGGGCGGGFGGGGFDGCEGGDGGGGGGGGGGGGGGGGCGFGGGFGF:=FFFG77C7CDEE>>@BE>FAF@BFFA>B8=41=@6>EFFFFFFA.;AEDDD651CFE<)=3?<0::1;>(((,).<27.>?@,4:1464?<4*.?9)
@M03152:184:000000000-AWYW1:1:2106:12387:17236 2:N:0:TACTCCTTATACCTGT
CCCAACTATCCCTATTAATCATTACGTCAATCCTAGAAACCAACAAAATAGGATCGAACGTCCTATTTCATTATTCCATGCTAATGTATTCAAGCGTTAGCCTGCTTTAAACACTCTAATTTTTTCAAAGTAACAGTCCAGATTCCTCGCAACACCAAATTAATGGCATTACGGCTCATCAGGAAGGAGGGATCAGTGAGACCAGTACATACCAGAGGCATGACCAACCTACTAACCCCGAAATTCAACTACGAGCTTAGATCGGACGAGCGTCGTGTAGGGAACGAACAGGCAGGCGTCA
+
CCCCCGGGGGGGGGGGGGGGGGGFDGGGC:FGGGFGFEGGGGFGGGGGGFFGGGGGGGGGGGGGGFFGGGGGGGGGAFDEGGGGGGDECFGGGDGG@CFGGGGGGGGGGGAFFFGGGCFGGGGGF<FEFFDAFFFGGGGGGGFCGGGGGGCGGGDEFFGGFFFGAFGGGGFFF6==?@FGGGG?FFEDCCGEFGCFGGGFGGGFGFFFGFGDGGG5A5=AFCF)8@DFFFEFFGFGF)CAFFF28@EFFFFF>G:9B3))//9=?<1((.(446>-:)(6<:()(0,1-40((*())(*-(
@M03152:184:000000000-AWYW1:1:2106:24967:17267 2:N:0:TACTCCTTATACCTGT
CCCAACTATCCCTATTAATCATTACGGCGACTCTAGAAACCAACAAAATAGAACCGCACGTCCTATTTTATTATGCCATGCTAATGTATTCGGGCAAAGGCCTGCTTTGAACACTCTAATTTTCTCAAGGTAAAAGTCCTGGTTCCCCGACACACCCAATTAAGGGCATGCCGGCTCACCAAGAGGTAGAACCCGGCCAGACAGTACGTACCGTAAGGCAGACCGCCCGACCAGGTTCGAAATTCAACTACGAGCTTAGATCGGAAGAGCGTCGTGTAGGGAAAGAACAGGTATGTGTAGA
+
<@CCCGGGEGGGGGGGGGGGGGGGGFGGGGGEGGGFFGFGGGGGGGGGGGGCGGGEGG:CEFGGGGGCGGGGGGGGGGFGFGGFGCFF9FGGGGEGGFCGGGGGGCFGFGGAFGGFGGGGGGGFGGGGGGFCFFGGGG,A9F>FBFFGBEEGGGGGGGFC9D=FEFGGGGGFG=C+04AEGDCCFGFGGGGGGGGCDGEF77?@GFFGD69CC7CDF42FBFF,3:(:5AF3)16**59<5<)6?FAFAG4?BD39<4)6.),3609803;23;9B1><<356>BF0(4?(..0(195:))
@M03152:184:000000000-AWYW1:1:2106:11215:17305 2:N:0:TACTCCTTATACCTGT
CCCAACTATCCCTATTAATCATTACGTCGATCCTAGAAACCAACAAAATAGGGTCAAACGTCCTATTTCATTATTCCATGCTAATGTATTCAAGCGCGAGCCTGCTTTAAACACTCTAATTTTTTCAAAGTAACAGTCCTGATTCCCCGCCACACCAACTTAATGACATGACGGTTCTTCAGAAGGGAGAAACCAGTGACACCAGTGCATACCGAAGGCACGACCAGCGTACTGATCTCGAAATTCAACTACGAGCTTAGATCGGAAGAGCGTCGTGTAGGGAAAGAACAGGTATGTACAG
+
CCCCCGGGGGGGGGGGGGGGGGGGGGGGGGGGGGGGGGGGGGGGGGGGGGGGGGGGGGGGFGGGGGGGGGGGGGGGFGGGGGGGGGGGGGGGGGGGGGGGGGGGGGGGGGFFGGGGGGGGFGGGGFGGFGGGGGGGGGGGGGGGGGF8EGDGGGGGGGGGGGGGGGGGGGGGGGGGGGGGGGGGFFGGEG8FGGGGGGGFGG?>FFAGGFGG>?*@>@BFA9DF9@DFDA9B4=*:AE>;ADD;FA?A7CFFFGF>EFFF97.4(389((491(4-887<>D1F0@2213.(-<.9*)*))
@M03152:184:000000000-AWYW1:1:2106:3787:17324 2:N:0:TACTCCTTATACCTGT
CCCAACTATCCCTATTAATCATTACGTCAATCCTAGAAACCAACAAAATAGGATCGAACGTCCTATTTCATTATTCCATGCTAATGTATTCAAGCGTTAGCCTGCTTTAAACACTCTAATTTTTTCAAAGTAACAGTCCAGATTCCTCGCAACACCAAATTAATGGCATCACGGTTCTACAAGAGGGAGGAATCAGTGAAACCAGTTCATACCAGTGGCACGACCGACCTACTGACCCCGAACTTCAACTACGAGCTTAGATCGGAAGAGCGTCGTGTAGGGAACGAACAGCAATGCAGAG
+
CCCCCGGGGGGGGGGGGGGGGGGGGGGGDEGGGGGGGGGGGGGGGGGGGGGGFGGGGGGGGDEGGGGGGGGGGGFGGGGGGGGGGGGGGFFFGGGGGGEEGCFGG8EFFGGGGGGGGGGGGAGFGGFFGGGGFGGFFEFGFG9AEFGGG7=EGEGGGGFCFGGGGGGGGGGGGDGD>FGGF8EGGGGGGGGGGGGGGGFFFG8:FFAFFCGG6FFFFFDFFDFFFAFF4A>FFGFGFFGFE@)(;A?CE7;36D3;334)><)/2?@91@31,:9(:@?FBFBF0>:?(3?0(*./))*),
@M03152:184:000000000-AWYW1:1:2106:8435:17395 2:N:0:TACTCCTTATACCTGT
CCCAACTATCCCTATTAATCATTACCTCGGTCCTAGAAACCAACAAAATAGAACCAAAGTCCTATTCTATTATTCCATGCTAATGTATTCAAGCGTCAGCCTGCTTTAAACACTCTAATTTTTTCAAAGTAAAAGTTGTGGATTGCCAGCACACACCGTTAGGCGCATGTTGGTTCCCCACAAGGAAAGGCGCGGCCGAACAGTTCTCACCCAAAGGTGGACCGCTCAGCTACGCCCGAAATTCAACTACGAGCTTAGATCGGAAGAGCGTCGTGTAGGGAAAGACAAGGTAGGGGGATAT
+
CCCCCGGGGGGGGGGGGGGGGGGGGGGGGGGGGGGGGGGGGGGGGGGGGGGGGGGGGGGGGGGGGGGGGGGGGGGGGGGGGGGGGGGGFFGGGGGGGGGGGGGGGGGGGGGGGGGGGGGGGGGGGGGGGGGGGGGGGGGGGGGGGGGGGDGGGGGGGGGGGGGGGGGEGGGGCGGFGDGGGCFDGGGGDDGGGGGGGDGEGGGFC>E+B>DFGG9*9@EFFEF92(-6?F3A=<;DD95>FFA9FFEFFFE??G>?FD>2<?:(43??09-42(4,4@B?<F1>7)5?<0,6)5(0)(*,)
@M03152:184:000000000-AWYW1:1:2106:6808:17398 2:N:0:TACTCCTTATACCTGT
CCCAACTATCCCTATTAATCATTACGGCGACTCTAGAAACCAACAAAATAGAACCGCACGTCCTATTTCATTATTCCATGCTAATGTATTCGGGCAAAGGCCTGCTTTGAACACTCTAATTTTCTCAAGGTAAAAGTCCTGGTTCCCCGACGCACCCAGTGAAGGGCACGCCGGCTCACCAAGAGGTAAGGCCCGGCCAGACAGTACAACGCCGTTAGGCGGACCGCCCAGCCAGGCCCGAAATTCAACTACGCGATTAGATCGGAAGAGCGGCGTGTAGGGAAAGAACAGGGATTCGGCG
+
CCCCCFDGFGGGGGGGFGGGGGGGGGGGGGGGGGGGGFGGGGGGGGGGGGGGGGGEGGGGGFGGGGGGGGGGGGG9FGGGGGGGGGGF?FEFGGGGDDGFGFCFFGGGFGFGGGGGGCFGFGGCEGFEFGFFFFGGGGGGGGFG;=FF@EGGGDGEGGG@D8FGCECDDDG@+@D*@F>FG,@8CD@:DFGCFEGGGGEFFGG3ECFCFA?DGDCA>3=FD@A032(75)(8;7?5)87372B(=7<B>7?>0)0()-,)..6?B(4;B?<((-4-40(.)5,0.<:0((((,/()*(2((
@M03152:184:000000000-AWYW1:1:2106:25234:17417 2:N:0:TACTCCTTATACCTGT
CCCAACTATCCCTATTAATCATTACGTCGATCCTAGAAACCAACAAAATAGAATCAAACGTCCTATTTCGTTATTCCATGCTAATGTATTCAAGCGTGAGCCTGCTTTAAACACTCTAATTTTTTCAAGGTAACAGTCCTGATTCCCCAAGACACCAAATTAATGACATCATGGTTCGTCAGAAGGTAGAAATCAATAATACCAGTACGTACAATAGCACGACCAATAAATTGATCCCGAAATTCAACTACGAGCTTAGATCGGAAGAGAGTCGTGTAGGGAAAGAAAAGGTCGGGTTAGA
+
CCCCCGGGGGGGFGGGGGGGGGGGGGGGGGGGGGGGGGGGFGGGGGGGGGGGGGGGGGGGGGGGGGGGGGDFGGGGGCEEGGDFGGGFGGGGGFGGGGGGGGGGGFGFGGGGGGGGGGGGGGGGGECFGGGGGGGFGGGGGGGGGCGDFEGGGGFGGGGFGGGGFGGG8DFFADFGDGGGGGGGGEGGGGGGGGG?,6DFGG6D=DFDDDFGGGA8BFEC?AFBBFEFFAE9<@C>+)9=BFF;BEC>7C4(>:45A43C5C9@FF>@D(:@)3(24FEA0AD:0A@(((())*())(*,)
@M03152:184:000000000-AWYW1:1:2106:6667:17434 2:N:0:TACTCCTTATACCTGT
CCCAACTATCCCTATTAATCATTACGTCGATCCTAGAAACCAACAAAATAGAATCAAACGTCCTATTTCGTTATTCCATGCTAATGTATTCAAGCGTGAGCCTGCTTTAAACACTCTAATTTTTTCAAAGTAACAGTCCTGATTCCCCATAGCACCAAATTAATGACATCATGGTTCGTTAGAAGGTAGGAATCAATAATACCAGTACGTACGATTGCACGACCAATAAATTAATCCCGAAATTCAACTACGAGCTTAGATCGGAAGAGAGTCGTGTAGGGAACGCACAGGAAAGTGAAGA
+
CCCCCFGGFGGGGGGGGGGGGFDEFGGECFEGGGFGGGFGGFGGGGFFGGGFDFGFFGCFFGGGC@FFGG@F@FEFGGEFGGFDGGFFGGGGGGGFEDCEG8F,E,EEE9EBFFGDFGGG9,C?>FECFDGEFFGFEFCFGFCAEFF@@FFGGGGCEFD9DDDDFGGFFD?CFFDFGEDDGGGFC?DDF8DGGGGGFGGBFFCDD<FGDFGGGCA??5C65>@8AB)9*=0+@DEC6)3:>@/:AF<8>?42>C4=4CB=CFD@1;68@((/7(,:(8)77;?),)..-,4,(0,/*)*))
@M03152:184:000000000-AWYW1:1:2106:7791:17444 2:N:0:TACTCCTTATACCTGT
CCCAACTATCCCTATTAATCATTACGGCAGTTCTAAAAACCAACAAAATAGAACCACACGTCCTATTTTATTATTCCATGCTAATGTATTCAGGCATAGGCCTGCTTTGAACACTCTAATTTTCTCAAGGTAAAAGTCCCAGTTCCCCGATGCATTCAATAAAGAACACACCGGTTCACTAAGAGGCAAGACCCGGTCAAGCAGTAAACACGCCGTCAGGCGGACCACCCAACCAGATCCGAAATTAAACTACGCGCCTAGAACGGAAGAGCGCCGGGTAGGGCATGAACAGGTATGTTTT
+
CCCCCGFGFGFEGEGGGGGGGGGGGGGGGGGGGGGGGGFGGCDFGGGGGGFGGDE@FF7FFGFGFGG9<FEGGGGGGGCFE9AEGGGGFDFGDAEFEFGGGFGGCFGGAFGEFFCGGGFGGFGA,,CEFG,A?EF949>84A=EGDEEECGGE,EFGGFGFGGGAFFG?FGC>EG6+EDGF,,>?,>FG@DFEGGE@DEFGGGF:CF7;9+07CEFFF)9A94(6(5:):BFD*4*;)43A186)3)+1>7>@2)3)(4?2>6<>6(,,1(81((((0,4()884)()))).(3.*0-05(
@M03152:184:000000000-AWYW1:1:2106:23309:17453 2:N:0:TACTCCTTATACCTGT
CCCAACTATCCCTATTAATCATTACGTCAATCCTAGAAACCAACAAAATAAGATCAACGTCCTATTTCATTATTCCATGCTAATGTATTCAAGCGTTAGCCTGCTTTAAACACTCTAATTTTTTCAAAGTAACAGTCCTGTTTCCCCGCAACACCAAACTAATGGCATCACGGTTCTACAAGAGGGAGGAATCAGTGAAGCCAGTACGTACCGGTGGCACGACCGACCTACTGACCCCGAAATTCAACTACGAGCTTAGATCGGAAGAGCGTCGTGTAGGGAAAGAACAGGCAAGTCGAGA
+
CCCCCGGGFGFGGGGGGGGGEGGGGGFCFGGGGGGGGGGGGGGGGGGGGGGGFGGFGFGGGGGGGGGGFGGGGGCGDGGGGGFGGGGGEGGFGGGEGGGGGGGGGEFEGGFGGGGGGCGFGGGGGFFFFGGGGGGGGGFGGGGGFEEFCEGGFDFFFEFGGEGGDGFGGGGGCFDGGGG9FFFF6ECGGGGGGGG=D?E?,+;=FFADGFFDDDEE>CCFF=BFAAF?;*7AFG@GF@D@):F?FFFC?FFD?C:(;><4?3112((44:1((-423>:<(7:::F:27(,(,*(**-*((
@M03152:184:000000000-AWYW1:1:2106:10420:17474 2:N:0:TACTCCTTATACCTGT
CCCAACTATCCCTATTAATCATTACGTCGATCCTAGAAACCAACAAAATAGGATCAAACGTCCTATTTCATTATTCCATGCTAATGTATTCAAGCGTATGCTTGCTTTAAACACTCTAATTTTTTCAAAGTAACAGTCCTGATTCCCCAAGACACCAAATTAATGACATCAAGGTTCTTCAGAAGGTAGAAACCAATAATACCAGTACGTACCGAGGCACGACCAACAAATTGATTCCGAAATTCAACTACGAGCTTAGATCGGAAGAGCGTCGTGTAGGGAAAGAACAGGTAAGAGAAAA
+
CCCCCGGGFGGGGGGGGGGGGGGGGGGGGGGGGGGGGGGGGGGGGGGGGGGGGGGGGGGGFGGGGGGGGGGGGGG9EFFGGGGGGGGGFGGGGGGGGGGGGGFGGGGGGGGGGGGGGGGGGGGGGGGGGGGFGGGGGGCFFGGGGGGGFGGGGGGGGGGFFDDGGGGFFGGGGFDAFGGGGFGGGGBFGGGGGFFGFGFFGF8DFFFGDFFG6CGFDEDFFFDB>DDFFFB>AGC=@A4>>AAC>AE6?FF2>C;@4;@E<9=<@@BD;899(79<8593;5104522116)4+.**(*((
@M03152:184:000000000-AWYW1:1:2106:2491:17515 2:N:0:TACTCCTTATACCTGT
CCCAACTATCCCTATTAATCATTACGGCGACTCTAGAAACCAACAAAATAGAACCGCACGTCCTATTTTATTATGCCATGCTAATGTATTCGGGCAAAGGCCTGCTTTGAACACTCTAATTTTCTCAAGGTAAAAGTACTGGTTCCCCGACACACCCAATTCAGGGCATGCCGGCTCACCACGAGGTAGAACCCGGCCAGACAGTACGTACCGTAAGGCAGACCGCCCGACAAGGTTCGAAATTCAACTACGAGCTTAGATCGGACGAGAGGCGGGTAGGGAAAGAACAGGAATCTGTCGA
+
CCCCCFGF9FEFGDGGGGFGGGFGGDGGC:FGDGGFGGGGGGGGGGGGADFF9<FFFGDGFGCEFGG9FGCCFGGGDEE<FGFGGFGGGGGGGGD@F8FEGFGCGFFFGCFDCFEGF,C99AFA<F9EFF<EFCFGG,CFF?,C>FGGCCEGGFGEE+6DA,@,=,@DCFGGEGDEDGCFF+A>?:3,35@ACE?95??FE44),489<FCDDC*)2)2):=F13;(=8>>))*.2959<:?5<4BD=467((15(9)5AABFF1(43>(((--(((0((,71)8532(03((3)*0.08(
@M03152:184:000000000-AWYW1:1:2106:15021:17577 2:N:0:TACTCCTTATACCTGT
CCCAACTATCCCTATTAATCATTACGTCGATCCTAGAAACCAACAAAATAGGGTCAAACGTCCTATTTCATTATTCCATGCTAATGTATTCAAGCGCGAGCCTGCTTTAAACACTCTAATTTTTTCAAAGTAACAGTCCTGATTCCCCACCACACCAACTGAATGGCATGATGGTTCTTCAGAAGGTAGGAACCAGTGACACCAGTGCATACCGAAGGCACGACCAGCGTACTGATCCCGAAATTCAACTACGAGCTTAGATCGGAAGAGCGTCGTGTAGGGAAAGAACAGGTATGCGTAA
+
CCCCCGGGGGGGGGGGGGGGGGGGGGGGGGGGGGGGGGGGGGGGGGGGGGGGGGGGGGGGGGGGGGGGGGGGGGGGGGGGGGGGGGGGGGGGGGGGGGGGGGGGGFGGGGGGGGGGGGGGGGGGGGGGGGGGGGGGGGGGGGGGGFGGGGCGGGGGGGGGGGGGGGGGGGGGFGGGFGGGDGGGGFFFDFGGGGGGFGGFGGGFGFFGGFGGFGGF>BBFFDFAA=DFFFDFFGFFFF<=A2?2:+<AE>A3(9>9B1;@C5<;@116188;487(()(.4;?F(8(4(.214+))*(*-(
@M03152:184:000000000-AWYW1:1:2106:18307:17588 2:N:0:TACTCCTTATACCTGT
CCCAACTATCCCTATTAATCATTACGTCGATCCTAGAAACCAACAAAATAGAATCAAACGTCCTATTTCGTTATTCCATGCTAATGTATTCAAGCGTGAGCCTGCTTTAAACACTCTAATTTTTTCAAAGTAACAGTCCTGATTCCCCATAACACCAAATTAATGACATCATGGTTCGTCAGAAGGTAGGAATCAATAATACCAGTACGTACGATTGCACGACCAATAAATTAATCCCGAAATTCAACTACGAGCTTAGATCGGAAGAGCGTCGTGTAGGGAAAGAACAGGTATGTGTAGA
+
CCCCCGGGGGGGGGGGGGGGGGGGGGGGGGGGGGGGGGGGGGGGGGGGGGGGGGGGGGGGGGDGGGGGGGGGGGGGGGGGGGGGGGGGGGFFGGGGGGGGGGGGGGEGGGGGGGGGGDGGGGGGGGGGGGGGFFGGGGGGGFGGGGFGGFFFGGGGFGCFGGGGGGGGGGGGGDGGGDGGGGADFEEGGFFGGFGGGGGFGGCDGFFGDFGFDDGFF5AFFDE>ABFFFFFAFGF>6>D>DFFFCFCAEGFFF*)6;;>:?4@<D?@DF1>9;91;6ACFFFFFBFF::8())3(19)2:2
@M03152:184:000000000-AWYW1:1:2106:20964:17589 2:N:0:TACTCCTTATACCTGT
CCCAACTATCCCTATTAATCATTACGTCAACCCTAGAAACCAACAAAATAAGATCGACGTCCTATTTCATTATTCCATGCTAATGTATTCAAGCGTTAGCCTGCTTTAAACACTCTAATTTTTTCAAAGTAACAGTCCTGTTTCCCCGCAACACCAAGTTAATGGCATCACGGTTCTACAAGAGGGAGGAATCAGTGAGACCAGTTCATACCGTTGGCACGACCGACCTACTGACCCCGAAATTCAACTACGAGCTTAGATCGGAAGAGCGTCGTGTAGGGAAAGAAAAGGGATGTGTAGA
+
CCCCCGGGGGGGGGGGGGGGGGGGGGGGGGGGGGGGGGGGGGGGGGGGGGGGGGGGGGGGGGGGGGGGGGEGGGGDFGGGGGGGGGGGGGGGGGGGGGGGGGFGGGGFEFGGGGGGGGGGGGGGGGGGGGGGGGGGG8FGGGGGGGGGGGGGGDEGGGGGGGGAEFGGGGGGCFDGGGGGGGGGGGGGGGGGGGGGG?9C6DC@,;EGGFGGGGGF*9@9?ADFABF4BAEFFGE6A9CBD6)6@FFFCGF<<G:()9<C?EDD?FF7<091?F;?F)4<:??>04:(432(.0,946>2)
@M03152:184:000000000-AWYW1:1:2106:8049:17615 2:N:0:TACTCCTTATACCTGT
CCCAACTATCCCTATTAATCATTACGGCGACTCTAGAAACCAACAAAATAGAACCGCACGTCCTATTTTATTATGCCATGCTAATGTATTCGGGCAAAGGCCTGCTTTGAACACTCTAATTTTCTCAAGGTAAAAGTCCTGGTTCCCCGACACACCCAATTAAGGGCATGCCGGCTCACCAAGAGGTAGAACCCGGCCAGACAGTACGTACCGTAAGGCAGACCGCCCGACCAGGTTCGAAATTCAACTACGAGCTTAGATCGGAAGAGCGTCGTGTAGGGAAAGAACAGGTATGGTGTAA
+
CCCCCGGGGGGGGGGGGGGGGGGGGGGGGGGGGGGGGGGGGGGGGGGGGGGGGGGGGGGGGGGGGGGGGGGGGGGGGGGGGGGGGGGGGGGGGGGGGGGGGGGGGFGGGGGGGGGGGGGGGGGGGGGGGGGGGGGGGGGGGGGGGGGGGGGGGGGGGGFFFGDGGGGGGFFGGGGGGGFGGFF>?EFFGGGGGGGGDDCAFGC=FFFGGFGDDFFFFFFFEFFDFFFBEB;BDF?6*8<?FF)6@BAFFGFFFC31?FFFBABF:?BBF?>(362:,5:8??3)404703())+()1)*.)
@M03152:184:000000000-AWYW1:1:2106:9825:17615 2:N:0:TACTCCTTATACCTGT
CCCAACTATCCCTATTAATCATTACGTCGATCCTAGAAACCAATAAAATAGGATCAAACGTCCTATTTCATTATTCCATGCTAATGTATTCAAGCGCGAGCCTGCTTTAAACACTCTAATTTTTTCAAAGTAACAGTCCTGATTCCCCGCCACACCAACTGAATGGCATGACGGTTCTTCAGAAGGGAGGAACCAGTGACACCAGTGCATACCGAAGGCACGACCAGCGTACTGATCCCGAAATTCAACTACGAGCTTAGATCGGAAGAGCGTAGTGTAGGGAAAGAACAGGAAAGTGGAA
+
CCCCCGGGGGGGGGGGGGGGGGGGGGGGGGGG7FGGGEEGGGGCCGGGGGGGGGGGGGGGGGGGGGGGGGGGGGGGGGGGGGGGGGGGGGGGGGGE7FFGGGGGGGGGGGGGGGGGGGGGGGGGGGGGGGGGGFGGGGGGGGGGGGGGGG8EGGEGGGDGGFGGGCFGF6D3=8?EGCGFGGFFGGDCE:CGGGGGG?EBGGGBCFFFFFGGGG>5>>BFFFFB9>()/)0:)BC:FFC<BFF;A6<FEFFF;D>;FEF3)792:1(,.431((-((1)6<DF>?F??4,30(*,)*.*.)
@M03152:184:000000000-AWYW1:1:2106:5659:17712 2:N:0:TACTCCTTATACCTGT
CCCAACTATCCCTATTAATCATTACGGCGACTCTAGAAACCAACAAAATAGAACCGCACGTCCTATTTCATTATTCCATGCTAATGTATTCGGGCATAGGCCTGCTTTGAACACTCTAATTTTCTCAAGGTAAAAGTCCTGGTTCCCCGGCGCACACCAATGAAGGGCACGCCGGCTCACCAAGAGGGAAGGCCCGGCCAGACAGTACATGCCGTTAAGCAGACCACCCAGCCAGGCCCGAAATTCAACTACGAGCTTAGATCGGAAGAGCGTCGTGGAGGGAAAGAAAAGGCAAGGGTAG
+
CCCCCGGGGGGGGGGGGGGGGGGGGGGGGGGGGGGGGGGGGGGGGGGGGGGGGGGGGGGGGGGGGGGGGGGGGGGGGGGGGGGGGGGGGGGFGGGGGGGGGGGGGCFGGGGGGGGGGGGGGFGGGFGGGGGGGGGGGFGGGG8FGGGGGDGGGGGGGGGGGGGGGGGGGGGDFEDGGGGGGG>8;FGGGFEEECEECD:?FCF=FBFGGCGFFD:>>FFFFDF1=D(55A;F>D:DF(>6)4>6?@BFAGF03CB(8:AB<))3:489<::63(79:)-4<5,>:40:,(,2(*().(*.-
@M03152:184:000000000-AWYW1:1:2106:21763:17882 2:N:0:TACTCCTTATACCTGT
CCCAACTATCCCTATTAATCATTACGTCAACCCTAGAAACCAACAAAATAAGATCGACGTCCTATTTCATTATTCCATGCTAATGTATTCAAGCGTTAGCCTGCTTTAAACACTCTAATTTTTTCAAAGTAACAGTCCTGTTTCCCCGCAACACCAAGTTAATGGCATCACGGTTCTACAAGAGGTAGGAATCAGTGAGACCAGTTCATACCGTTGGCACGACCGACCTACTGACCCCGAAATTCAACTACGAGCTTAGATCGGAAGAGCGGCGTGTTGGGAAAGAACATGTATGTGTATA
+
BCCCCEGGGGGGGGGGGGGGGGGGGGGGGGGGGGGGGGGGGGGGGGGGGGGGGGGGGGDGGGGGGGFEFGFGGGGGGGCFGFGGGGGGGGGCGFGGGGEGDGFGGGFEFGGGGGFFGGGGGGGGFGGF9EFGGGGGGG9EFEGGGGGGGGGGGGGGFGFECEEFAFGGGGGGDFDEGGGE=EFDG,@>FDFGFGFG8+3;A7CCGACFG7==CC1965@ADAEFBBF)8ABA=FEFF@C=B());A?FEFA<(*03A977)7;60(318:9((3(2-).(-)45().(()(.-+)**)0).
@M03152:184:000000000-AWYW1:1:2106:9895:17932 2:N:0:TACTCCTTATACCTGT
CCCAACTATCCCTATTAATCATTACGTCAATCCTAGAAACCAACAAAATAGAATTAACGTCCTATTTCATTATTCCATGCTAATGTATTCAAGCGCGAGCCTGCTTTAAACACTCTAATTTTTTCAAGGTAACAGTCCTGATTTCCCACCACACCAAATTAATGGCATGATGGTTCTTCAGAAGGGAGGAACAAGTGACACCAGTACATACCGGAGGCATGACCAGCGTACTGACCCCGAAATTCAACTACGAGCTTAGATCGGAAGAGCTGCGTGTATGGAAAGAACAGGTATGGTGAGA
+
CCCCCGFGGFGGGGFGGGGGGGGGGGGGGGGGGGGGGFGGFGGGFEFGGGGGC9FGGGGGGGGGGFFGGGFGGGGFGGGGGGGGFGGAE9FFDGDGGGGGGGGGGGGGGGGDGGGGGGGGGGGGFFFGGGGGGGDGGGGGCFGCECGDGEFGGGGGGFFCGFFGAFGGGFDEFC?DFEGFGGGGCGGG6EGG,>D=8=EFGC85E@FGDAGA>6+<>5=AACF:5>DE?>=99C);A(26BBFFFFFF?F61;5>(;4;EFC<?6((6((.(/1-4:)-6<F2*(.8<04,.-+.7=9*()
@M03152:184:000000000-AWYW1:1:2106:18526:17977 2:N:0:TACTCCTTATACCTGT
CCCAACTATCCCTATTAATCATTACGTCAATCCTAGAAACCAACAAAATAGGATCGAACGTCCTATTTCATTATTCCATGCTAATGTATTCAAGCGTTAGCCTGCTTTAAACACTCTAATTTTTTCAAAGTAACAGTCCAGATTCCTCGCAACACCAAATTAATGGCATTACGGCTCATCAGGAAGGAGGAATCAGTGAGACCAGTACATACCAGTGGCATGACCAACCTACTGACCCCGAAATTCAACTACGAGCTTAGATCGGAAGAGCGTCGTGTAGGGAAAGAACAGGTATGATTAG
+
CCCCCGGGGGGGGGGGGGGGGGGGGGGGGGGGGGGGGGGGGGGGGGGGGGGGFGGGEGGGFGGGGGGGGGGGGGGGGGGGGGCCFGGGGGGGGGGGGGGEGGGGGGGGGGGGGGGGG<EFGGGGGGGGGDGGCGGGGGFGGGGGGGGGGGGGGGGGGGGGGGGGGFGFGGGGG>C?DFFGGDDDFG>F@>EGFGFGGGG?EGGDCFFGFFCFGGGFFF>FFDFEEFCFFABFF7>FABD7BAEBFFFFFDFE?D5@5;C@E)91?<;1=@@9,3;4(26CFF:F?5<7(,,.)+./*)*6.
@M03152:184:000000000-AWYW1:1:2106:28533:17980 2:N:0:TACTCCTTATACCTGT
CCCAACTATCCCTATTAATCATTACGGCAGTTCTTAAAGACCAACAAAATAGAACCACACGTCCTATTTTATTATTCCATGCTAATGTATTCAGGCATAGGCCTGCTTTGAACACTCTAATTTTCTCAAGGTAAAAGTCCTGGTTCCCCGATGCATTCAATAAAGAGCACAAAGGTTCACCAAGAGGCAAGACCCAGTCGAGCAGTAAACACGCCGTCAGGCAGACCACCCCACCAGATCCGAAATTCAACTACGAGCTTAGATAGGAAGAGCGTCGTGTAGTGAAAGAACAGGGATGTGT
+
CCCCCGGGGGEFGFGGGGGFGGF9CFGGGD<FGGGGGGGGGGFGGGGGGGGGDFGGGGGGEFFGGG,FFCF9@E<EAFGFF,EAEFGGGGGGFGEEGCF<EGGGDGGAE<FFFFGGFGDGGGFGGGFAFEGGGGGGAEEFFGGFGGFFFEBEGDFGGGGGGGGGG8FFGGGGGD?FFGFDFE,>?8FGGGCG@DEDGGGFC6+)@+=?DFGDC+A9@98@*8*0))193@2@DGF4*5*8==)(:)88?F6CEGE;>;(34;CE)7()>(/380,608<?<*)0.@6-.31:(*(0.19))
@M03152:184:000000000-AWYW1:1:2106:13120:17981 2:N:0:TACTCCTTATACCTGT
CCCAACTATCCCTATTAATCATTACGTCGATCCTAGAAACCAACAAAATAGGTTCGAACGTCCTATTTCATTATTCCATGCTAATGTATTCGAGCGATTGCCTGCTTTAAACACTCTAATTTTTTCAAAGTAACAGTCCTGACTCCCCGTAACACCAAATTAATGACATCACGGCTCGTCAGAAGGGAGAAATCAATGACGTTAGTACGTACCGAGGCACGACCGACGTCTTGATCCCGAAATTCAGCTACGAGCTTAGATGGGAAGAGCTGCGTGTCGGGGAAGAACGGGCAGTGGTAGA
+
CCCCCGGGGGGFFGGGGACFGGGGGGGG>EEGGGEDGGGGGGDGGFGGGGGGAAE:<FGDFGGGGGFGGGGGGGG9CFFAFFFEGEGGGFEGCFGGGGGGGGGGGFFGGGGGGGGGF,AFGGGGGGF?@FFGG9FA=FFGG;EFGEGGGECGGGFCDD8FCCDGAFGCGFF9CC8=CE=+8EG9?F7@:EFGGGGG7+3;+=7CE>F@**30<C>*59>4@@>BF@(5))()+31;139(.7A);+)1;DF((/0(9<)))),485077?),.726()-(,)()(0.(((((-*()06*))
@M03152:184:000000000-AWYW1:1:2106:14348:18125 2:N:0:TACTCCTTATACCTGT
CCCAACTATCCCTATTAATCATTACATCGATCCTAGAAACCAACAAAATAGAATGCGATGTCCTATTTCATTATTCCATGCTAATGTATTCAAGCGTTAGCCTGCTTTAAACACTCTAATTTTTTCAAGGTAACAGTCCTAATTCCCCATAACATCAAATGAATGACATTATGGTTCACTAGAAGGTGAGAACCAATAAAGCCAGTACGTACCGAGGGCACGACCGACCCATTGATCCCGAAATTCAACTACGAGCTTAGATCGGAAGAGCGTCGTGTAGGGAAAGAACAGGTATGTGTAG
+
CCCCCGGGGGGGGGGGGGGGGGGGGGGGGGGGGGGGGGGGGGGGGGGGGGGGGGGGGGGGGGGGGGGGGGGGGGGGGGGGGGGGGGGGGGGGGGGGGGGGGGGGGGGCFFGGGGGGGGGGGGGGGGGGGGGGGGGGGGGGGGGGGGGGGGGGGGGGGGGGGGGGGGGGGGGGGGGGGGGGGGGFGGGFGGGGGGGGGGGFFGFDEFFGGFGGGGGFF>AFFFFB=@BFFFBAA8AB@EFA?BB9FFFFFCFFFGD(85EEFFEFF;<;;@@B6;09:7<FF>0<1>BB?734.<)6*6><)
@M03152:184:000000000-AWYW1:1:2106:19746:18152 2:N:0:TACTCCTTATACCTGT
CCCAACTATCCCTATTAATCATTACGTCAACCCTAGAAACCAACAAAATAAGATCGACGTCCTATTTCATTATTCCATGCTAATGTATTCAAGCGTTAGCCTGCTTTAAACGCTCTAATTTTTTCAAAGTAACAGTCCTGTTTCCCCGCAACACCAAGTTAATGGCATCACGGTTCTACAAGAGGGAGGAATCAGTGAGACCAGTTCATACCGTTGGCACGACCGACCTACTGACCCCGAAATTCAACTACGAGCTTAGATCGGAAGAGCGTCGTGTAGGGAAAGAACAGGCAAGTTGTGA
+
CCCCCEGGFGFGGGGGGGGGGGGGGGGGGGFCFGGGGFGGGGFGGGGGGGGGGGGGGDCEGGGGGGGGGGGGGGGGGFGGFDGGGEGGGGGGDFGGGGGGGGGGGG<FFFCGDGGGGEFGGGGGEFGGGGGFGFGEFGGGGGFGGGFGGGCBFGEGDFGGGAFF8FDFD??E>D?E?DFDFFDFGGGGGGDF:FGGGFC+,775:BAGDAG?DCGEFFFF4A59A=958FBFFGECF?D2>0A?+;C=62;(3D>9/)7>CA:(3:>?B7>((4762>4A0;6.(81(1(((.*,1*)*()
@M03152:184:000000000-AWYW1:1:2106:23041:18164 2:N:0:TACTCCTTATACCTGT
CCCAACTATCCCTATTAATCATTACTTTGGCCTTAGAAACCAACAAAATAAGACCAAAAGTCATATTCTATTATCCCATGCTAATGTATTCATGATGCCAGGTTCGCCTGCTTTGAACACTCTAATTTTTTCAAAGTAAACTATCTGGAACTTCCACCCGTGATGATGGTTATTACCAGAAGATAGGAGGTCAACATCCAGTACACACCAAACAAAAGATTGGTGGACTTTGATGATGACAGTAGTTAAACAGATAACAACATTGCTGATACCACCTGATTAACAACTACGAAATTAAAAT
+
CCCCCGGGGGFGGGGGGGGFGGGFFGGGGGGGGGGGGGGGEFGGGGGGGGEGGGGGGGGGFGGGGFCEGDGGGGGC,CFFGGGGGGGGGFGGGGGGGGGFEFF<EB7CGGGFGGGGGFFGGEFFGGGFDGGGGGGGDFFGGGFFGGGGGFGGGGDDF8=EEGGGGGGGCGGFFFGGFGCFFGFGFFGG?E?=@FGFEFDDEGGBE??DDFGGGGC?DADCF@A=5=CFFF<CFC<CF5<=FEFFF6A;A?06);96+*1*:929>AEEFF?*)7)5>)(05=C=5A=;(51<<E08*);))
@M03152:184:000000000-AWYW1:1:2106:7976:18211 2:N:0:TACTCCTTATACCTGT
CCCAACTATCCCTATTAATCATTACGTCGATCCTAGAAACCAACAAAATAGGATCAAACGTCCTATTTCATTATTCCGTGCTAATGTATTCAAGCGCGAGCCTGCTTTAAACACTCTAATTTTTTCAAAGTAACAGTCCTGGTTCCCCGCCACACCAACTGAATGGCATGACGGTTCTTCAGAAGGGAGGAACCAGTGACACCAGTGCATACCGAGGCACGACCAGCGTACTGATCCCGAAATTCAACTACGAGCTTAGATCGGAAGAGCGTCGTGTAGGGAAAGAACAGGTAGTTGTAGA
+
CCCCCGGGGGGGGGGGGGGFGGGGGGGGGGGGGGGGGGGGGGGGGGGGGGFGCFGGGGGGGGGGGGGGGGGGGFGGGGFFGGGGGGGGGGGFGGGGGGGGGGGFGEF<EFGFGGGGGGGGGGGGGAEGGFFFDFFGGGGGGGGDEFGGGCGGGGGGGCGGC9FFGGGGGGGGGGDEGGFGFGADGGGGGGGGGFFGGGCAFGGFGFFFGFCFGDGFFFDFFDF(522BA>68A>5F=@GFFB5)AF<;?783;<B00)4)64:2:09??7(,,7;?3@92:?:5,<7?::04:+.*1-*)-
@M03152:184:000000000-AWYW1:1:2106:21770:18225 2:N:0:TACTCCTTATACCTGT
CCCAACTATCCCTATTAATCATTACGTCGATCCTAGAAACCAACAAAATAGGATCAAACGTCCTATTTCATTATTCCATGCTAATGTATTCAAGCTATCGCTTGCTTTAAACACTCTAATTTTTTCAAAGTAACAGTCCTGATTTCCCACGACACCAAATTAATGACATCGTGGTTCGTCAGAAGGGAGAAACCAACTAGACCAGTACACACCGAAGGCGCGACCAACCTGTTAGTCCCGAAATTCAACTACGAGCTTAGATCGGAAGAGCGTCGTGTAGGGAAAGAACAGGTATTGGTAG
+
CCCCCGGGGGGGGGGGGGGGGGGGGGGGFGGGGGGGGGGGGGGGGGGGGGGGGGGGGGGGGGGGGGGGGGGGGGGGGGGGGGGGGGGGGGGGGGGGGGGFGGGGGGGGGGGGGGGGGGGGGGGFEGGGGGGGGGGGGGGGGFGGGGGFGGGGGGGGGGFFGGGGFFGGGGGGGGGGGGGGGGGDDCEFGGGGGGGGGGGFFGD=,<FCFFCGDGDEF>DBEABBFFFFF):AACEFAEGBBBEFFFEACFA)1D8;D@).>C?D;B<>08:B>09,(0,428?>?FBBBFF?)<)**,2))
@M03152:184:000000000-AWYW1:1:2106:11236:18257 2:N:0:TACTCCTTATACCTGT
CCCAACTATCCCTATTAATCATTACGTCAACCCTAGAAACCAACAAAATAAGATCGACGTCCTATTTCATTATTCCATGCTAATGTATTCAAGCGTTAGCCTGCTTTAAACACTCTAATTTTTTCAAAGTAACAGTCCTGTTTCCCCGCAACACCAAGTTAATGGCATCACGGTTCTACAAGAGGGAGGAATCAGTGAGACCAGTTCATACCGTTGGCACGACCGACCTACTGACCCCGAAATTCAACTACGAGCTTAGATCGGAAGAGCGTCGTGTAGGGAAAGAACAGGTATGTGTGGA
+
CCCCCGGGGGGGGGGGGGGGGGGGGGGGGGGGGGGGGGGGGGGGGGGGGGGGGGGGGGGGGGGGGGGGGGGGGGGGGGGGGGGGGGGGGGGGGGGGGGCFCGGGGGGGFGGGGGGGGGGGGGGGGGGGGGGGCEFGGGFGFGGGCEGGGGGGGGGG8DGGG8EFGGGGGGGGGGGGFGGFGGGGGGGGGGGGGGDGGGGFGFGCGFFGGFGGGGGFFFFFFFFBFFFF>A(;AGFCF93>DFFFFFCF?<;@@DDBFC)4?C676(242?B1(4>B875<6F:50::0<(...+(07)*()
@M03152:184:000000000-AWYW1:1:2106:9461:18279 2:N:0:TACTCCTTATACCTGT
CCCAACTATCCCTATTAATCATTACGGCAGTTCTAAAAACCAACAAAATAGAACCACACGTCCTATTTTATTATTCCATGCTAATGTATTCAGGCATAGGCCTGCTTTGAACACTCTAATTTTCTCAAGGTAAAAGTCCCAGTTCCCCGATGCATTCAATAAAGAACACACCGGTTCACTAAGAGGCAAGACCCGGTCAAGCAGTAAACACGCCGTCAGGCGGACCACCCAACCAGATCCGAAATTCAACTACGAGCTTAGATCGGAAGAGCGTCGTGTAGGGAAAGAACAGGCATGTGCA
+
CCCCCGGGGGGGGGGGGGGGGGGGGGGGGGGGGGGGGGGGGGGGGGGGGGGGGGGGGGGGFGGGGGGGGGGGGGGGGGGGGGGGGGGGGGGGGGGGGGGFEGGGGGGGGGGGGGGGGGGGGGGGGGGGFGGGGGFFCGGFGGFFGGCFEGGGGGGGGGGGGGGGGFGGGGDEGGGGGGFGGGGGGFDFGFFFGFGDEDGFGGGFGFFGFFG>D*@@EFFFFFEFF9>FEFBF>D;CA38@A?)65ACFEGFFED>;>3@F7>):?(,360<:B(46,7::<F:7:>:?F?::(*,)))*))
@M03152:184:000000000-AWYW1:1:2106:28245:18372 2:N:0:TACTCCTTATACCTGT
CCCAACTATCCCTATTAATCATTACGTCGATCCTATAAACCAACAAAATAGGATCAATCGTCCTATTTCATTATTCCATGCTAATGTATTCAAGCGTTAGCCTGTTTTAAACACTCTAATTTTTTCAAAGTAACAGTCCCGATTCCCCGCAACACTAAATTAATGACATCGCGGCTCTTCGGAAAACAAAACCAGTACGTACCATAGGCACGACCAGTAAATCGATCCCGAAATTCAACTACAAGCTTAGATCGGAAGATCGACGGGTAGGGAAATAAAAGGTATGGGTACTACTCTGATG
+
CCCCCGGGFGGGGGGGGGGGGGGGGCGGFG@DCGGGGGGGGGGGGGGFGGFFCDFGGGGDFGGGGGGGGGGGFGGCGGGDGFFCAGC<E@@FFFGGEFGFGG9FCCEEE@FGGGEGGDGGCFFGGCAAD<FEFGGGFGG?E>EGGGFGGG7EGGDFGGCFFCFGEGFGDGDCECDGGFGGGGCCCCFGCFFGC6,E,5:9?FDFF5*;CFG5*3;BFFFA6<A?D(>4??@B><?CAEG))))/*;684*1)9C>?A(3))/((,,(491::01())*.-)))9<6(,.)))-+))*)*)-
@M03152:184:000000000-AWYW1:1:2106:20754:18378 2:N:0:TACTCCTTATACCTGT
CCCAACTATCCCTATTAATCATTACGTCAATCCTAGAAACCAACAAAATAGAATTAACGTCCTATTTCATTATTCCATGCTAATGTATTCAAGCGCGAGCCTGCTTTAAACACTCTAATTTTTTCAAGGTAACAGTCCTGATTTCCCACCACACCAAATTAATGGCATGATGGTTCTTCAGAAGGGAGGAACCAGTGACACCAGTACATACCGGAGGCATGACCAGCGTACTGATCCCGAAATTCAACTACGAGCTGAGATCGGAAGAGAGTCGTGTAGGGAAAGAACCAGTATGTGTACA
+
CCCCCGGGGGGGGGGGGGGGGGGGGGGGEGGGGGGGGGGGGGGGGGGGGGGGGGGGGGGGGGGGGGGGGGFAGGFFGFFGGGGGGGGGFGGGGGGGGGGGGGGGFGGGGGGGGG,?FCFGGGGGGG9DFFFEFGFGGGGGGGGFGF9F@CFGGEGGFGGGGGGGGGGFGCFGGFFGGGGFCFFCFGCGGGGGGGGDDGG@FFG@FFFGGFGFGD6@>B=5;@@::)7BEFFF996:+-*>BB4CFACFFGF@05>9)73437;<D@@=(,(6=>FF:F<A0?:53F<0((.))+.9950-)
@M03152:184:000000000-AWYW1:1:2106:12133:18390 2:N:0:TACTCCTTATACCTGT
CCCAACTATCCCTATTAATCATTACGGTGATCCTAGAAACCAACAAAATAGAACCATGCCGTCCTATTCTATTGTTCCATGCTAATGTATTCGAGCATAATGCCTGCTTTAAACACTCTAATTTTTTCAAGGTAAAGGTCCTGGTTCCACAAGACATCCAACTAAGGGCATCGAGCTTCTCCAGAAGGTGAGAAATCAATAGCGACAGTTCATACCCCTTAAGGCACGACCATCGAGTCAATCCCGAAATTCAACTACGAGCTTAGATCGGAATAGCGTCGTGTAGGGAAAGAAAGATGAT
+
CCCCCGGGGGGGGGGGGGGGGGGGGGGGGGGGGGGGGGGGGGGGG8FFGGGGGGGGFFGGGFGGGGGGGGGGG9FGGGGGGGGGCEFEEFGCFGGGGGGGGGDGGGGGGGGGCGGGGGGGGGGGGGGGGGD8FGGGG9@EFGF?FGGGGGGFCGGGGGGGGGGGGG88CGFGDGGGGFGDFGGGC>FD=FFGGGFF8?C+,6AAE5>DCFGGFC:9:FD9ACA6@@DDDF5@F44?/>>CCC>);D2B2DF4*@6*/3959@@1>4C<3((1((77>:(312(03*41,8(((:()))*.)
@M03152:184:000000000-AWYW1:1:2106:10963:18451 2:N:0:TACTCCTTATACCTGT
CCCAACTATCCCTATTAATCATTACATCGATCCTAGAAACCAACAAAATAGAATGCGATGTCCTATTTCATTATTCCATGCTAATGTATTCAAGCGTTAGCCTGCTTTAAACACTCTAATTTTTTCAAGGTAACAGTCCTAATTCCCCATAACATCAAATGAATGACATTATGGTTCATTAGAAGGTGAGAACCAATAAAACCAGTGCGTACCGAGGGCACGACCGACCCATTGATACCGAAATTCAACTACGAGCTTAGATCGGAAGAGCGTCGTGTAGGGAAAGAAAAGGAATGTGGAG
+
CCCCCGGGFGGGGGGGGGGFGGGGGGGGGGGGGGGGGGGGGDFGGGGGGGGGGGGGGGGGGFGGGGGGGGGGGGGFFGGGGGGGGGGGGGGGGGGGGGGGGGGGGGGGGGGGGGGFGGGGGGGGCFGFFGGGGGGGGGDGGGGGGGGFEGGGGCFGGGGGGGDGGGGGGFGGC?CFGFGFF8DFGG8FFFGFGDFGGFFFGGCD1<?FD9C++=6?D55?@@FF>8=B45BF+:AC+AD?D>EF618FEGF:(*2,=;>@EF3=1(30;,/46(,,470675<>00231(.((20?F9*2(
@M03152:184:000000000-AWYW1:1:2106:18811:18462 2:N:0:TACTCCTTATACCTGT
CCCAACTATCCCTATTAATCATTACGTCGATCCTAGAAACCAACAAAATAGAATCAAACGTCCTATTTCGTTATTCCATGCTAATGTATTCAAGCGTGAGCCTGCTTTAAACACTCTAATTTTTTCAAAGTAACAGTCCTGATTCCCCATGACACCAAATTAATGACATCATGGTTCGTCAGAAGGTAGGAATCAATAATATCAGTACGTACGATTGCACGACCAATAAATTGATCCCGAAATTCAACTACGAGCTTAGATCGGAAGAGCGTCGTGTAGGGAAAGAACATGTATGTGTAGA
+
CCCCCGGGGGGGGGGGGGGGGGGGGGGGGGGGGGGGGGGGGGGGGGGGGGGGGGGGGGGGGGGGGGGFGGGGGGGGGGGGGGGGGGGGGGGGGGGGGGGGGGGGGGGGGGGGGGGGGFFGGGGGGGGGGGGGGGGGFGGGGFGFGGGGGGGGGGGGGGGGGGGFGGGGGGGGGGFGFGDEGGGGGFGGF?FGGGGGGFFFGGFF8DFGGFGGGGGF?CEFAABAFFFFFFFF6FCFADGFEFFF6BEFFGF294?>AEEEEC2@@;@@11(,8663=A>3(;=A6F?F:).)6:90*6:2)
@M03152:184:000000000-AWYW1:1:2106:18611:18469 2:N:0:TACTCCTTATACCTGT
CCCAACTATCCCTATTAATCATTACGTCAATCCTAGAAACCAACAAAATAGGATCGAACGTCCTATTTCATTATTCCATGCTAATGTATTCAAGCGTTAGCTTGCTTTAAACACTCTAATTTTTTCAAAGTAACAGTCCAAATTCCCCGCAACACCAAATTAATGGCATTACGGTTCATCAGGAAGGAGGAATCAGTGAGACAAGTACATACCGGAGGCATGACCAACCTACTAACCACGAAATTCAACTACGAGCTTAGATCGGAAGAGCGACGTGTAGGGAAAGAACAGGAATGTAGAA
+
CCCCCGGGGGGGGGGGGGGGGGGGGGGGGGGGGGGGGGGGGGGGGGGGGGGGGGGGGGGGGGGGGGGGGGGGGGGGGGGGGGGGGGGGGGGGGGGGGGGGGGGGGGGGGGGGGGGGGGGGGGGGGGGGGFGGGGGGGGGGGGGGGAFGGGGGGGGGGGGFGGGGGFGGGGGGGEFGGGCFGGGGGGGGGGGGGGFGGFGFGG+:@FFGGFGGGD69AB@EF@FF@>BAEFBFFFC;;*;2?@FFFAEFFFFE?GD93;CEE??;;<FBDD31(.4>F0(-87(5(04:(878(0)01)*))
@M03152:184:000000000-AWYW1:1:2106:17376:18478 2:N:0:TACTCCTTATACCTGT
CCCAACTATCCCTATTAATCATTACGTCAACCCTAGAAACCAACAAAATAAGATCGACGTCCTATTTCATTATTCCATGCTAATGTATTCAAGCGTTAGCCTGCTTTAAACACTCTAATTTTTTCAAAGTAACAGTCCTGTTTCCCCGCAACACCAAGTTAATGGCATCACGGTTCTACAAGAGGGAGGAATCAGTGAGACCAGTTCATACCGTTGGCACGACCGACCTACTGACCCCGAAATTCAACTACGAGCTTAGATCGGAAGAGCGTAGTGTAGGGAAAGAACAGGTATGGTTAGA
+
CCCCCGGGGGGGGGGGGGGGGGGGGGGGGGGGGGGGGGGGFGGGGGGGGGGGGGGGGGDGGGGGGGGGGGGGGGGGGGGFGGGGGGGGGCGGGGGGGGGGDGGGGGGGGGCGGGFGGGGGGGGEGFFFGGGGGGGFGFGFEEGGGGGEEGCGGGCGGGFGGGGFGGGGGGGGGGGGGGGGGFFFG68FEEGG9BFFGGGF6=9CFFFGFFGFDGGFA>CFF@DBABB))6(9FG=FFFGFFF47AF<FEGF;6D39F9E<)1=;??6?:81((-8?<FAF65450.1,430))+5)*)*3)
@M03152:184:000000000-AWYW1:1:2106:19167:18576 2:N:0:TACTCCTTATACCTGT
CCCAACTATCCCTATTAATCATTACGTCAACCCTGGAAAACCACAAAAATAAGATCAACTCCCTATTTCATTATTCCATGCTAATGTATTAAAGGTTTAGCCTGCTTTAAACACTCTATTTTTTTCAAATTAAAAGTCTTGTTTCCCCGCACCACAAAATAAATGCCATCACGTTTCTAAAGAAGGGAGAAATCAGTAAAGCCATTTCATGCCGGTGGAAGGACCGACCTACGGACCCCGAAATTCAACTACGAGTTTAAACCGAAGAAGCGCAGGGAGGGGAAAGAAAAAGTATGGTAAG
+
CCCCCGGGGGGGGGGGGGGGGGGGGGGGGGGGGG,,CFG@F,E,,CFG8,E@,,,,,,,,,C,;;CF9,,C66C6<@,,,,,C,9C5,C<,C,6,6C,9,E,54,EFFGG9F9A9,,C,AFGGG7?FG9,5C<,,,9C9,4EF:EFG8+8B++,+,@D,E,@,,@,623+64=6=8+83,?,,,6883A+@6,,,,,+7+,8=8,4+++++=+=+9@*)**)085>AF**.**/0?B2/(:5):++97)38/(*)(2)))1)/624((..,(((,(()-1;33>().(.((-)+)*0)*))
@M03152:184:000000000-AWYW1:1:2106:9228:18602 2:N:0:TACTCCTTATACCTGT
CCCAACTATCCCTATTAATCATTGCTTCGGATTCTGAAAACCAACAAAATAGAACTGAAGCCCTATTTCATTATTCCATGCTAATGTATTCAAGCGTACGCTTGCTTTAAACACTCTAATTTTTTCAAAGTAAACGTCCTGGTTCGGCCGCCGAGCCCAGTTAAGGGCCGACGTTCCCCCAGAAAGAGGTGGTCCGAAAACCGGCAGTACAGACCTTGCGGCCGACCGCCGTTGGGCCACCGAAATTCAACTACGAGCTTAGATCGGAAGAGCGTCGTGTAGGGAAAGACCAGGGGCGGTT
+
CCCCCGGGGGGGGGGGGGGGGGGGGGGGGGGGGGGGGGGGGGGGGGGGGGGGGGGGGFGFGGGGGGGGGGGGGGGGGGGGGFGGGGGFGGGGGFGGGGGGGGGGGGGGGGGGFGGGGGGGGGGGGGGGFGGGFGGGGGGGGGFGGGGGGGGGGGGGGGGGGGF8AFFGG6DGGEGGGGGGGGGGGFGGG@EFEGGDGGGBFGGFDEFGGFGGGGFFFFEE>9>;@F0>EFFFFG<5FFG6595;.<>46GFFBD>B:962A))4:31:(4(((472>),((/-7(04::(((.:8))()((
@M03152:184:000000000-AWYW1:1:2106:14214:18615 2:N:0:TACTCCTTATACCTGT
CCCAACTATCCCTATTAATCATTACGTCGATCCTAGAAACCAACAAAATAGAATCAAACGTCCTATTTCATTATTCCATGCTAATGTATTCAAGCGTGAGCCTGCTTTAAACACTCTAATTTTTTCAAAGTAACAGTCCTGATTCCCCAAGACACCAAATTAATGGCATCATGTTTCATCAGAAGGGAGAAACCAATGATGCCAATACGTACCGAAAGCACGACCAACATATTGATCCCGAAATTCCTACGAGCTTAGATCGGAAGAGCGTCGTGTAGGGACAGACCAGGAATGTGTAATT
+
CCC@CGGGGGGGGGGGGGGGGGGGGGGGGGGGGGCGGGGGGGGGGGGAFFGGFGGGGGGGGGGGGGGGGGGGGGGGGGGGGFGGGAFGGGGGGGFGGCEGGFGGGFGGGGGGFGGGGFFFGGGGGFCFDFGGGGGFFFGGGGGGGGGGD8>EGGGGGG?FGGFGFGGCDGGGG,3@FEFGCEFCD8@FGGG,D8DDFDFCDCFEFFBFDDDFGG>A9@<9A@EBFB8>FF*:B97+=:C=>9@FCFCFEFE2-1:>AE*97@37;66;@@;;;10=(8.2:)45:)4(,-((.0)*1)*).
@M03152:184:000000000-AWYW1:1:2106:23433:18656 2:N:0:TACTCCTTATACCTGT
CCCAACTATCCCTATTAATCATTACGGCGACTCTAGAAACCAACAAAATAGAACCGCACGTCCTATTTTATTATGCCATGCTAATGTATTCGGGCAAAGGCCTGCTTTGAACACTCTAATTTTCTCAAGGTAAAAGTCCTGGTTCCCCGACACACCCAATTAAGGGCATGCCGGCTCACCAAGAGGTAGAACCCGGCCAGACAGTACGTACCGTAAGGCAGACCACCCGACCAGGTTCGAAATTCAACTACGAGCTTAGATCGGCAGAGCGTCGTGTAGGGAAAGAAAAGGAATGGGTACA
+
CCCCCGGGGGGGGGGGGGGGGGGGGGGGGGGGGGGGGGGGGGGGGG8FGGGGGGGGGGGGFGGGGGGGGGGGGGGGGGGGGGGGGGGFGGFFGGGGGGFGGGGGGGGGGGGGGGGGGGGGGGGGGGFGGGGGGGGGGGGGGFEFGGGG>EEGGGGGGGGFGGD,=DGCD?AFGGCGG9?CCCFEFGGGGGGFGG>EGGEAEGCBGFFD6?CDDF56AFDFDBA?D;DB>D;F3/3*;=)(;77<?FFFFGF1:>@0<A?F4A?:27>1(29((--1<F>FF):>?F(,,(,(.05)0,*))
@M03152:184:000000000-AWYW1:1:2106:10684:18786 2:N:0:TACTCCTTATACCTGT
CCCAACTATCCCTATTAGTCATTACGTCGATCCTAGAAACCAACAAAATAGGTTCGAACGTCCTATTTCATTATTCCATGCTAATGTATTCGAGCGATTGCCTGCTTTAAACACTCTAATTTTTTCAAAGTAACAGCCCTAACTTCCCGTAACATCAAATTAATGACATCACGGTTCGTCAGAAGGGAGAAATCAATAACGTTAGTACGTACCGAAGGTACGACCGACGTATTGATCCCGAAATTCAACTACGAGCTTAGATCGGAAGAGCGTCGTGTAGGGAAAGAACAGGTAGGTGTAA
+
CCCCCGGGGGGGGGGGGGGGGGGGGGGGGGGGGGGGGGGGGGGGGGGGGGGGGGGGGGGGFGGGGGGGGGGGGGGGGGGGGGGGGGGGGGGGGGGGGGGFGGGGGGGGGGDGFGGGGGGGGGGGGGGGGFGGGGGGGCEGGGGGGGGGGGGGGGGGGGGGGGFGGGFGGFGDE>?>DGGGGGGFGGGGGGGGCFFGDGGFGGGD++=7@AF>9DGEADFFFFEFABF>BFDFFFFGFE*4>9>;FFFF9GFFFGFFDF3<E3<:<?:>:7:>;?>(-),6A@:F(7:73:<1)<)7*.2))
@M03152:184:000000000-AWYW1:1:2106:27547:18859 2:N:0:TACTCCTTATACCTGT
CCCAACTATCCCTATTAATCATTACGTCAATCCTAGAAACCAACAAAATAGAATTAACGTCCTATTTCATTATTCCATGCTAATGTATTCAAGCGCGAGCCTGCTTTAAACACTCTAATTTTTTCAAGGTAACAGTCCTGATTTCCCACCACACCAAATTAATGGCATGATGGTTCTTCAGAAGGGAGGAACCAGTGACACCAGTACATACCGAAGGCATGACCAGCGTACTGATCCCGAAATTCAACTACGAGCTTAGATAGGAAGAGCGTCGTGTAGGGAAAGAAAAGGTAAGTGGAGA
+
CCCCCGGGGGGGGGGGGGGGGGGGGGGGGGGGGGGGGGEGFFGGGGGGGGGGGGGGGGG@FGEGGGGGGFGGGGFFEGGGGGGGGGGGGCFFFGGGEGGGFF?,9FFGGGGFFFGGG9FGGGEEFFFFFGGFGGGG9EFGGGFBAGFFG8@EGGEEGGGEDGGG8ECDFGCDF=D88DFGGGFG6CFEGGGGGDC=??,?,+:=AA5;CFDFGGCEF5CFFF9858@EFFA>FGCG:2DDEFACCFFFFGF=9CB0)97<C)7;</5(/6:3;99;;8>A<7?)(78:(((.4+.9*)*.(
@M03152:184:000000000-AWYW1:1:2106:13663:18876 2:N:0:TACTCCTTATACCTGT
CCCAACTATCCCTATTAATCATTACGTCGATCCTAGAAACCAACAAAATAGAATCAAACGTCCTATTTCGTTATTCCATGCTAATGTATTCAAGCGTGAGCCTGCTTTAAACACTCTAATTTTTTCAAAGTAACAGTCCTGATTCCCCATGACACCAAATTAATGACATCATGGTTCGTCAGAAGGTAGGAATCAATAATACCAGTACGTACAATAGCACGACCAATAAATTGATCCCGAAATTCAACTAAGAGCTTAGATCGGAAGAGCGTCGTGTAGGGAAAGAAAAGGTATGTGTAAA
+
CCCCCGGGGGGGGGGGGGGGGGGGGGGGGGGGGGGGGGGGGGGGGGEGGGGGGGGGGGGGGGGGGGGGGGGGGGGGGGGGGGGGGGGGGGGGGGGGGGGGGGGGGGGGGGGGGGGGGFGGGGGGGGGGGFGGGGGGGGGGDFGGGFGGGGGFGGGGGGGGGGGGFGGGGFGCG8DGGGGGGGGGGDGGGGGGGGGGGGGFGGGFCDFGDFGGGGCAFFFFF>5=ADFFFFFFAFEGFCG<546CAFCAEC*7BCF8;C=C5C2>DFFFF1237;B(=;4;0;752F1(3.6).<3**)2)4
@M03152:184:000000000-AWYW1:1:2106:17324:18908 2:N:0:TACTCCTTATACCTGT
CCCAACTATCCCTATTAATCATTACGTCGATCCTAGAAACCAACAAAATAGGGTCAAACGTCCTATTTCATTATTCCATGCTAATGTATTCAAGCGTTAGCCTGCTTTAAACACTCTAATTTTTTCAAAGTAACAGTCCTGTTTCCCCGCAACACCAAGTTAATGGCATCACGGTTCTACAAGAGGGAGGAATCAGTGAGGCCAGTTCATACCGTTGGCACGACCGACCTACTGACCCCGAAATTCAACTACGAGCTTAGATCGGAAGAGCGACGTGTAGGGAAAGAACAGATATGTGTAT
+
CCCCCGGGGGGGGGGGGGGGGGGGGGGGGGGGGGGGGGGGGGGGGGGGGGGGGGGGFGGGEGDGGGGGGGGGGGGGGGGG?EFGGGGGGGDFGGGGGGGGGGGGGDFCEEFFGGGGGGFFGGGGGGGGGGGGGFFGGFFGGGGGGGGGGGGGGGGGGGGGEDFGDFFFGFGGGGFEDGGGGG?FGGGGGGGGGGGGGCAA6@6@7AC7;AFGGDGEFFBAF=AAA2:DEFFFF=?G4722>>D;CF<8;:/)6*0(8;))/6<@;6:0121((-1((0(-4<1>(032(.4()+.*06:))
@M03152:184:000000000-AWYW1:1:2106:28140:18910 2:N:0:TACTCCTTATACCTGT
CCCAACTATCCCTATTAATCATTACGTCGATCCTAGAAACCAACAAAATAGGGTCAAACGTCCTATTTCATTATTCCATGCTAATGTATTCAAGCGCGAGCCTGCTTTAAACACCCTAATTTTTTCAAAGTAACAGTCCTGATTCCCCACCACACCAACTGAATGGCATGATGGTTCTTCAGAAGGTAGGAACCAGTGACACCAGTGCATACCGAAGGCACGACCAGCGTACTGATCCCGAAATTCAACTACGAGCTTAGATCGGAAGAGCGCTGTGTAGGGAAGGAACAGGCTTGACGAG
+
CCCCCGGGFGFFGGGGGGGFGEGGGFFGGGGFEGFGGGGGGGGGGGGGGGGEFFFGGGDGFGGGGGGGGGGGGDG9FGGAEEGGGGGGGFGGGGGGDEFGGGG=F<FGG9<FDDF7F8EFFAFGGGGGGGFGGGGGF9EFF9FGGEG8EGGGGGGG+>CFDFDFGGGCFG?EFF8=DGGGDE,E+8BCF?CCFDGGFGGFGG7C7FFG?A9CG>EDD55F>@E2AAFFEF@DFFF+4;C(855;AFFFFCF@?C>BD;37963=2<D0(,44((-((*.63)(7(0.3:?BB0*(.))*--
@M03152:184:000000000-AWYW1:1:2106:19948:19071 2:N:0:TACTCCTTATACCTGT
CCCAACTATCCCTATTAATCATTACGTCGATCCTAGAAACCAACAAAATAGGATCAAACGTCCTATTTCATTATTCCATGCTAATGTATTCAAGCTCTCGCTTGCTTTAAACACTCTAATTTTTTCAAAGTAACAGTCCTGATTTCCCGCGACACCAAATTAATGACATGATGGTTCTTCAGAAGGGAGGAACCAGCTACACCAGTACACACCGAAGGCGCGACCAGCCTGCTAATCCCGAAATTCAACTACGAGCTTAGATCGGAAGAGCGTCGGGTAGGGAAAGAAAAGGCAAGGGTAA
+
CCCCCGGGGGGGGGGGGGGGGGGGGGGGGGGGGGGGGGGGGGGGGGGGGGGF,CEGGGGGFGGGGGGGGGFGGGGGGGGGGGGGGGGGGGGGGGG8,,,BF,DFGGGGGGGGGGGGGGGGGGGGGGGGGGGGGGGGGGGGGGGGCFGG+C+CEGGGGG,E,EFFA,@FG++,@EFDF,DFFGGDFFGDC+AFFGG,7+D*EFGF7A+<F+;CGGGFB>C*?2>@2>2;);();+*=8?GDEF>7FFE8CFFF<C>@B897;5<:03?;0<FF666((0438815(),8((::(*())(0.(
@M03152:184:000000000-AWYW1:1:2106:19024:19074 2:N:0:TACTCCTTATACCTGT
CCCAACTATCCCTATTAATCATTACGTCGATCCTAGAAACCAACAAAATAGAATCAAACGTCCTATTTCATTATTCCATGCTAATGTATTCAAGCGTGAGCCTGCTTTAAACACTCTAATTTTTTCAAAGTAACAGTCCTGATTCCCCACGACACCAAATTAATGGCATCATGATTCATCAGAAGGGCGAAACCAATGATGCCAGTACGTACCGAGGCACGACCGACATATTGATCACGAAATTCAACTACGAGCTTAGATCGGAAGAGCGTCGGGTAGGGAAAGAACAGGAAAGTGTATA
+
A6CCCEEFDAGGGCFFFFGFFGGGFGGGGDEFEFAFG9<FE<FCFGGFFFAFGGFGGGGGGGGGCGF@ECEAFGGGGCFCGDEDAE@CCFFC<<C:FEGGGEFGFAFFEBFFG,FFGGGGGGGGDEEF9EFAEFFDEE=94ADECFFFEEEGE7>DDC?DDE;FCA8ADF6DGFGG+CDFFFC==87+@@C>EGFGFFGFCFG@F?CGGFG+95>9>@)*//34=5>F;?CBFC<:15*8>@FE68?CCFF;(8:9A744?C@BB?B((,462((2,7:807676)..4,1(3+.*1)*))
@M03152:184:000000000-AWYW1:1:2106:13302:19119 2:N:0:TACTCCTTATACCTGT
CCCAACTATCCCTATTAATCATTACGGTGATCCTAGAAACCAACAAAATAGAACCATGCCGTCCTATTCTATTATTCCATGCTAATGTATTCGAGCAAAATGCCTGCTTTAAACACTCTAATTTTTTCAAGGTAAAGGTCCTGGTTCCACAAGACATCCAATTAAGGACATCGAGCTTCTCCAGAAGGTGAGAAATCAACAACGACAGTTCATACCCCTTAAGGCACGACCATCGAGTCAATCCCGAAATCCAACTACGAGCTTAGATCGGAAGAGCGTCGTGTAGGGAAGGAACAGGGAA
+
CCCCCGGGGGGGFGGGGGFGGGGGC@BEFFGGGGGGGGGGGGGGGGGGGGGFGGGGGGGGDCFFGGGDECFFGFDGGGGGGGDFGGGFGFFGGGGGGGGGGF9FFGFFFAF@FFGGGGGEFGGFFGDGGGGGFGGGGFFGGGFGGGGGGGGGGFGEEGDFGGFFFFFGGCFCEGGDGGGGGFGGGGGG8EGGGGGGGF@FEG==G5BC8<+<=CEAFFFFACAEFFFFFFFE>9@F>B413*4)*:>E@F+.7D4>F)(8(.(..4)57??<<BD;(8(,.04).726(3((.:()),*-(
@M03152:184:000000000-AWYW1:1:2106:16825:19155 2:N:0:TACTCCTTATACCTGT
CCCAACTATCCCTATTAATCATTACGTCGATCCTAGAAACCAACAAAATAGGGCCAAACGTCCTATTTCACTATTCCATGCTAATGTATTCAAGCGCGAGCCTGCTTTAAACACTCTAATTTTTTCAAAGTAACAGTCCTGATTCCCCGCCACACCAACTGAATGGCATGACAGTTCTTCAGAAGGGAGAAACCAGTGACACCAGTGCATACCAAAGGCACGACCAGCGTACTGATCTCGAAATTAAACTACGAGCTTAGATCGGAAGAGCGTCGTGTAGGGAAAGAACAGGTATGTGGAG
+
CCCCCGGGGGGGGGGGGGGGGGGGGGGGGGGGGGGGGFGGGFGGGGEFGEGGGGGGGGGGFGGGGGGGGGGGGGGGGGGGGGFGGGGGGGGGGGGGGDGGGGGGGFGGGGGGFGGGGGGGGGGGGGGGGGGGGGGGGGGGGGGGFGGGGGDGECEGGGGFGGGGGFGGGGGGGGDFGGGG@FFGGGG:+@DCGGGEFGGAFGC>CFAFGFF5CGGFFFFFFAA)>2266:9D6@E@F<C26BB@F9);;F=;?DBB>EE<E5?;6D((6:?92(43?7:>>)4@?F18204()3.6*)*5(
@M03152:184:000000000-AWYW1:1:2106:15383:19160 2:N:0:TACTCCTTATACCTGT
CCCAACTATCCCTATTAATCATTACGTCGATCTTAGAAACCAACAAAATAGGTTCGAACGTCCTATTTCATTATTCCATGCTAATGTATTCAAGCGTTAGCCTGCTTTAAACACTCTAATTTTTCCAAGGTAACAGTCCTGATTCCCTAAGACACCAAATTAATGACATCATGGTTCGTCAGAAGGTAGGAATCAATAATACCAGTACGTACAATAGCACGACCAATAAATTGATCCCGAAATTCAACTACGAGCTTAGATCGGAAGAGCGTCGTGTAGGGAAAGAAAAGAGAGGGTTAGA
+
CCCCCGGGGGGGGGGGGGGGGGGGGGFGGGGGGGGGGGGGGGGGGGGGGGGGGGGGGGGGDGGGGGGGGGGGGGGGGGGGGGGGGGGGGGGGGGGGGGGGGGGGGGGFGGGGGGGGGGGGGGGGGCGGG7<FFFGGGGGGGGGFGGGGGGGGGGGGGGGGGGGGGGGGGGGGGGGGFDDEFGGGGGGGGFGFD?FGGGGFGGFEGDFGDFGFGGEDFFFFBDFFFFEFAFFF6CED6C7@FA4A>B<=CGADF4;>FC>FFF=55@9,6(26(610(.7<;A@FFF@((.(,,23))(*()
@M03152:184:000000000-AWYW1:1:2106:22026:19291 2:N:0:TACTCCTTATACCTGT
CCCAACTATCCCTATTAATCATTACGTCAACCCTAGAAACCAACAAAATAAGATCGACGTCCTATTTCATTATTCCATGCTAATGTATTCAAGCGTTAGCCTGCTTTAAACACTCTAATTTTTTCAAAGTAACAGTCCTGTTTCCCCGCAACACCAAGTTAATGGCATCACGGTTCTACAAGAGGGAGGAATCAGTGAGACCAGTTCATACCGTTGGCACGACCGACCTACTGACCACGAAATTCAACTACGAGCTTAGATCGGACGAGCGTCGTGTAGGGAAAGAACAGGTATGTGTAGA
+
CCCCCGGGGGGGGGGGGGGGGGGGGGGGDCGFGGGGGGGGGGGGGGGGCFGGGGGGGGEEFGGGGGGGGGGFGGGGGADCGGGGGGGGGGGGGGGGGEEGGDFGGGGGGGGGDGGFGDGFFGGGGGGGGGFGFFGGGGGGGDFGG9EEGEGGGGGGEGFCDFGGAFFGG8FGDFGEG9DF=FDDGGEDC6DDEGFFGGGFF=FDF7CGGFGGGGGB*65A>=B2>A>EFFBFFGEC)082>@;CAAEFFFF03CE9FF3C3<D??((-(,2-4941<@<A:<1>1518?F03)24*0-0-)
@M03152:184:000000000-AWYW1:1:2106:21515:19315 2:N:0:TACTCCTTATACCTGT
CCCAACTATCCCTATTAATCATTACGTCGATCCTAGAAACCAACAAAATAGGGTCAAACGTCCTATTTCATTATTCCATGCTAATGTATTCAAGCGCGAGCCTGCTTTAAACACTCTAATTTTTTCAAAGTAACAGTCCTGATTCCCCGCCACACCAACTGAATGGCATGATGGTTCTTCAGAAGGTAGGAACCAGTGACACCAGTGCATACCGAAGGCACGACCAGCGTACTGATCCCGAAATTCAACTACGAGCTTAGATCGGAAGAGCGTCGTGTAGGGAAAGAACAGGGATGCGTAG
+
CCCCCGGGGGGGGGGGGGGGGGGGGGGGGGGGGGGGGGGGGGGGGGGGGGGGGGGGGGGGGGGGGGGGGGGGGGGFGGCGGGGGGGGGFGGGGGGGGGGGGGGGGDGGGGGGGGGGGGGGGGGGGGFFGGGGGGGGGGGGGGGGGGGFGGGGGGGEGGGGGGGGGGGGFFGGD?FGGCCGGDFF+DFGGFEEGGFCGFGFGG?=FFFGFCFG9DGBFFFFFFDA=>DF>EF:FGFG=CCDF>BFFFFFEGF3<5>(86>EC6)22;00:B19(:;(,)44<5(785..(42(,7(7),/((
@M03152:184:000000000-AWYW1:1:2106:5944:19353 2:N:0:TACTCCTTATACCTGT
CCCAACTATCCCTATTAATCATTACGTCGATCCTAGAAACCAACAAAATAGAATCAAACGTCCTATTTCGTTATTCCATGCTAATGTATTCAAGCGTGAGCCTGCTTTAAACACTCTAATTTTTTCAAAGTAACAGTCCTGATTCCCCAAGACACCAAATTAATGACATCATGGTTCGTCAGAAGGTAGAAATCAATAATACCAGTACGTACAATAGCACGACCAATAAATTGATCTCGAAATTCAACTACGAGCTTAGATCGGAAGAGCGTCGAGTAGGGAAAGAAAATGGAGGTGTAGA
+
9BBCCGGGGGGGGGGGGGFEEGGFFGGGGGGGGGCGGGFGGFGGGGGGGGGGGGGGGCFEFE>FFGFFGGGGGGGGGGGGDEGFCFGCFFCFFBFCBCFFCACDCC,,A<EB<FFDFEGGGFGGGFFGFFEFD?<FFGDGGCGE9FF8FCFGGG88DF?DGFDDF;DAC2+=B===DEGGGGFFGFEDFEFDFAFGGGGFGF6065D7=DF6?F7AFA7*9@D9>=@CFFE>@C*?+10:AA*8+BE6A?*<AC)2)87C/>25@2(613::02(.;FE8?5=5=46/,))))0,)0.:-5
@M03152:184:000000000-AWYW1:1:2106:12532:19390 2:N:0:TACTCCTTATACCTGT
CCCAACTATCCCTATTAATCATTACGTCGATCCTAGAAACCAACAAAATAGAATCAAACGTCCTATTTCGTTATTCCATGCTAATGTATTCAAGCGTGAGCCTGCTTTAAACACTCTAATTTTTTCAAAGTAACAGTCCTGATTCCCCAAGACACCAAATTAATGACATCATGGTTCGTCAGAAGGTAGGAATCAATAATACCAGTACGTACAATAGCACGACCAATAAATTGATCCCGAAATTCAACTACGAGCTTAGATCGGAAGAGCGTCGTGTAGGGAAAGAACAGGAGTGTGTAGA
+
C<CCCGGGGGGGGGGGEGGFGGGGGGGGGGGGGGGGGGGGGGGGGGFGGGGGGGGGFGGGGDEGGGGGGGGGGGGGGGGGFGFGGGGGGGGGGGGGGGGGGGGGGGGGGGFGGFFGGGGGFGGGGFGGGGGGGAFGGGGGGGFGGGGGGGDGGGGGGGGGFGGGGCEGCFFDFDFGGDDD?CFCFFFGGGGGDF@?:EFFGFFE?DDDCFGGCE7AFFF8>AFAB@)?;A<FCGFFBFD<BBA*:97=EGF29<596@BFC?@5?(1=D(3961(/3)).6;?.8??(4,3((24**(*)-
@M03152:184:000000000-AWYW1:1:2106:26529:19417 2:N:0:TACTCCTTATACCTGT
CCCAACTATCCCTATTAATCATTACGGCGACTCTAGAAACCAACAAAATAGAACCGCACGTCCTATTTTATTATGCCATGCTAATGTATTCGGGCAAAGGCCTGCTTTGAACACTCTAATTTTCTCAAGGTAAAAGTCCTGGTTCCCCGACACACCCAATTAAGGGCATGCCGGCTCACCAAGAGGTAGAACCCGGCCAGACAGTACGTACCGTAAGGCAGACCGCCCGACCCGGTTCGAAATTCAACTACGAGCTTAGATCGGAAGAGCGTCGCGTAGGGAAAGAACAGGTAGGTGTAGA
+
<CCCCGGGGGFGGGFGGGGGGGGGGGGGGGGDGGGGGGGGGGGGGGGGGGG9FGGGGGGGFGGGGGGGGGGGGGGGFGGGGGGGGGGGGGGGGGGGGGGGGFGGGGGGFFGDECFFFG<FAEFCEDFG@8FFGGGGGFFFCF@FGGGGEGGGEGGGGFGC;DFCEGGGGGG8C>GGGGGGG@@CCGFGFCFCF*@7E>1/179-AAADCFCGG558AA2;65),((.>DD9>))375?<?>67A*7<F<G63?C>BF<<><B?:(,13379,3>094>1(8)4F:7((,(43<+(*1.0-)
@M03152:184:000000000-AWYW1:1:2106:3498:19441 2:N:0:TACTCCTTATACCTGT
CCCAACTATCCCTATTAATCATTACGTCAACCCTAGAAACCAACAAAATAAGATCGACGTCCTATTTCATTATTCCATGCCAATGTATTCAAGCGTTAGCCTGCTTTAAACACTCTAATTTTTTCAAAGTAACAGTCCTGTTTCCCCGCAACACCAAGTTAATGGCATCACGGTTCTACAAGAGGGAGGAATCAGTGAGGCCAGTTCATACCGTTGGCACGACCGACCTACTGACCCCGAAATTCAACTACGAGCTTAGATCGGAAGAGCGTCGTGTATGGAAAGAACAGGTAGATGTAGA
+
@C9<CCFGFGGGGGFGGGGGFGGGGGEGGGGGGDFFFGGGGGGGGGGGGGGGFFGGEE@FGGGGGGGG,CFF9FGGGGGGGGGFGGGGGGGGGGDGFFGGGGGFFGGCFGGD8FFFF,EFF<BFGGEFADFGFGGGFD;FFBFCFF@:EGGGF7C+8DEGCGGF8DGFFC8CEG+AD@DFGFGFDEGEGGGGGGGGG?,6?CC5@8C?79CDDFGF55=C594>B256?*866DE;6?<1594?FF)39*=(49:9FCE))7?1:(-44<B9((-4.))..82444443(,).+)**.04)
@M03152:184:000000000-AWYW1:1:2106:22855:19469 2:N:0:TACTCCTTATACCTGT
CCCAACTATCCCTATTAATCATTACGTCGATCCTAGAAACCAACAAAATAGGGTCAAACGTCCTATTTCATTATTCCATGCTAATGTATTCAAGCGCGAGCCTGCTTTAAACACTCTAATTTTTTCAAAGTAACAGTCCTGATTCCCCGCCACACCAACTTAATGACATGACGGTTCTTCAGAAGGGAGAAACCAGTGACACCAGTGCATACCGAAGGCACGACCAGCGTACTGATCTCGAAATTAAAATACGAGCTTAGATCGGAAGAGCGTCGAGTAGGGAAAGAAAACGTATGAGTGG
+
@ACCCFFG9EAFGGGGGGGGGGFFGGGGGGGGGGFGGGGGGGGGGGGGGGGGGCFFFGGGFGGGGGDFGGGGGAFGGGFFGA9CFGFCEGCGGGGDGGGGGGGGGGGGGGGGGDGFGGGGGGGGGGFGGFGGGGGFFDFGGGEFGEF@EEGDGGGGGG8FFA,@EG8ED6?FEGGGDEGGGGGGGGGGG6:FGGGGGGGFFGGDCF>FF9FFGGGEA>BAFAEAFFDFDA@5)+1+=.@;;5=?@*):)+;)6FDB)6C@EC3?(2(((.:936;(714-4).8?>2.(.(,(265*)2-(
@M03152:184:000000000-AWYW1:1:2106:14979:19501 2:N:0:TACTCCTTATACCTGT
CCCAACTATCCCTATTAATCATTACGTCGATCCTAGAAACCAACAAAATAGAATCAAACGTCCTATTTCGTTATTCCATGCTAATGTATTCAAGCGTGAGCCTGCTTTAAACACTCTAATTTTTTCAAAGTAACAGTCCTGATTCCCTAAGACACCAAATTAATGACATCATGGTTCGTCAGAAGGTAGGAATCAATAATACCAGTACGTACAATAGCACGACCAATAAATTGATCCCGAAATTCAACTACGAGCTTAGATCGGAAGAGCGTCGTGTAGGGAAAGAAGAGGTATGATGAGA
+
CCCCCGGGGGGGGGGGGGGGGGGGGGGGGGGGGGGGGGGGGGGGGGGGGGGGGGGGGGGGGGGGGGGGGGGGGGGGGGGGGGGGGGGGGFFGGGGGGGGGGFGGGGGGGGGGGGGGGGGGGGGGGGGGGGGGGGGGGGGGGGGGGGGGGGFGGGGGGGGGGGGGGGGGGGGFGGFDGDCGGCCFG,@FGFGFGG=EFGEFGFFDGFFGGFGGGGGFFAC?>=5A=C@FFFFF+=C<BB4@EFFFFFFFFGF>(*8(/67C?CD@DD9D1(:379(,25>),025=F1(.4.).<(**)0))
@M03152:184:000000000-AWYW1:1:2106:4164:19560 2:N:0:TACTCCTTATACCTGT
CCCAACTATCCCTATTAATCATTACGTCAACCCTAGAAACCAACAAAATAAGATCGACGTCCTATTTCATTATTCCATGCTAATGTATTCAAGCGTTAGCCTGCTTTAAACACTCTAATTTTTTCAAAGTAACAGTCCTGTTTCCCCGCAACACCAAGTTAATGGCATCACGGTTCTACAAGAGGGAGGAATCAGTGAGACCAGTTCATACCGTTGGCACGACCGACCTACTGACCCCGAAATTCAACTACGAGCTTAGATCGGAAGAGAGTCGTGTAGGGAAAGCACAGATAGGTCTAGA
+
CCCCCGGGFFFGGGGGGGF<FFGGGGGGGGGGGFGFGFFGFGGGCEFDFGGGGFCFFGGG7,FGFFFEFFCGFFFEFDGGGGFAGGGGGGGGGGGFGGGG?CFCGAFGGGFGCA<FGFGGGGGGFGGGGGGGCGGGEDGGGGFEEGGGCEGGFEFGGGGGAFD=EEFGCD?EGDDE?DDDCDFFC=>FEGFCFG7:ECFFGFFCAFFFFFFGGGGBFFFFFD>=):(:);;AFC=8A291B>).;C?FEGFF@<56)9)).71(316?1(-34(,1():<(7:5(.424(())+(1*)*))
@M03152:184:000000000-AWYW1:1:2106:16383:19617 2:N:0:TACTCCTTATACCTGT
CCCAACTATCCCTATTAATCATTACGGCGACTCTAGAAACCAACAAAATAGAACCGCACGTCCTATTTTATTATGCCATGCTAATGTATTCGGGCAAAGGCCTGCTTTGAACACTCTAATTTTCTCAAGGTAAAAGTCCTGGTTCCCCGACACACCCAATTAAGGGCATGCCGGCTCACCAAGAGGTAGAACCCGGCCAGACAGTACGTACCGTAAGGCAGACCGCCCGACCAGGTTCGAAATTCAACTACGAGCTTAGATCGGAAGAGCGTCGTGTAGGGAAAGAACAGGTAGGGGGAGA
+
CCCCCGGGGGGGGGGGGGGGGGGGGGGGGGGGGGGGGGGGGGGGGGGGGGGGGGGGGGGGGGGGGGGGGGGGGGGGGGGGGGGGGGGGGGGGGGGGGGGGGGGGGGGGGGGGGGGGGGGGGGGGGGGGF@FGGGGGGGGGGGGGGGGGGGGGGGGGGGGGGGGGGGGGGGGGGGGGGGGGGGGCCCFGGGGCGDGGGGCFGGFFGF>D<8CDGGGFFFDFFFFFBB>>BEBBFG?*9>G?FFF<7=A=AFFFFD:3?A>44>B?6:9:2(43(-(48FAFF@?4(0478(4)-+4))(1((
@M03152:184:000000000-AWYW1:1:2106:4565:19663 2:N:0:TACTCCTTATACCTGT
CCCAACTATCCCTATTAATCATTACATCGATCCTAGAAACCAACAAAATAGAATGCGATGTCCTATTTCATTATTCCATGCTAATGTATTCAAGCGTTAGCCTGCTTTAAACACTCTAATTTTTTCAAGGTAACAGTCCTAATTCCCCATAACATCAAATGAATGACATTATGGTTCATTAGAAGGTGAGAACCAATAAAACCAGTGCGTACCGAGGGCACGACCGACCCATTGATCCCGAAATTCAACTACGAGCTTAGATCGGAATACCGTCGTGTAGGGAAAGAACTAGTAAGTGTAA
+
CCCCCGGGGGGGGGGGGFFGGGGFGGFGGGGGGGGGGGGGGGGGGGGGGGGGGGGFCEFEGGGGEGGGFGGGGGGGGCFFGFFFGGGGGGGGGCFGGGG,E8EFGFFFGGGEGGGGGGGGGFCACFFGF8FGFFGGGGEFGFGGGGGEGG?FFGGGG9DFGFFG8FFGFGGG8AFFF,?=FF8B98EDF8DGG?F6EGGFGGGFED+=8<?CCDG**<=5?)<=FFFFEFBFFFCDFEF25@;BAFEFCFAE2/)4;1)))9C((/(()/)4(,7((.3:3.352)(41))-)+)**.2))
@M03152:184:000000000-AWYW1:1:2106:24324:19668 2:N:0:TACTCCTTATACCTGT
CCCAACTATCCCTATTAATCATTACGTCGATCCTAGAAACCAACAAAATAGGTTCGAACGTCCTATTTCATTATTCCATGCTAATGTATTCGAGCGATTGCCTGCTTTAAACACTCTAATTTTTTCAAAGTAACAGTCCTAACTCCCCGTAACACCAAATTAATGACATCACGATTTGTTAGAAGGGAGAAATCAATAACGTTAGTACGTACCAAGGCACGACCGACGTATTGATCCCGAAATTCAACTACGAGCTTAGATCGGAAGAGCGTCGTGTAGGGAAAGAACAGGTATGGTTAGA
+
CCCCCGGGGGGGGGGGGGGGGGGGGGGGGGGGGGGGGGGGGGGGGGGGGGGGGGGGGGGGGGGGGGGGGGFGGGGGGGGGGGGGGGGGGGGGFDGGGGGGGGGGGGGGGGGGGGGGGGGGGGGCGGGGGGGGGGGGGGFCGGGGGFGGGEGBEGGGGGGGGFGGGGGGGFFG>EF?FGE?FGGGGGEDGGGGGDGGFFGFGGGDCCFGDFGG72C5FADFFFBAAFBE;AEFFFFGFBD@F04;6@EFFGF;<DFB443C?)/4;DF<B:>1:19?F4).172)(0((3((-6+()0)*.)
@M03152:184:000000000-AWYW1:1:2106:21961:19676 2:N:0:TACTCCTTATACCTGT
CCCAACTATCCCTATTAATCATTACGTCGATCCTAGAAACCAACAAAATAGAATCAAACGTCCTATTTCGTTATTCCATGCTAATGTATTCAAGCGTGAGCCTGCTTTAAACACTCTAATTTTTTCAAAGTAACAGTCCTGATTCCCCATAACACCAAATTAATGACATCATGGTTCGTCAGAAGGTAGGAATCAATAATACCAGTACGTACGATTGCACGACCAATAAATTAATCCCGAAATTCAACTACGAGCTTAGATCGGAAGAGCGTCGTGTAGGGAAAGAACAGTGAGGTGTAGA
+
CCCCCGGGGGGGGGGGGGGGGGGGGGGGGGGGGGGGGGGGGGGGGGGGGGGGGGGGGGGGFGGGGGGGGGGGGGGGGGGGGGGGGGGGGGGGGCGDG>GGGGGGGGGGGGGGGGGGGGGGGGGGGGGGGGGGGGGGGGGGGGGGGGGGGGGGGGGGGCFGGGGGCEGGGFFGDEFGGGDGGGGGGFFGGFGGGGGGGGGFGF6>8DFGGFGGGGGA?5EFAAF@BFFFFFEFFGF;9>7ADAAEAFEBEGF?FGE@AE@:5>=@?<BFFDF@(3(/:A<A?FFA0@?.:8.).2(95):))
@M03152:184:000000000-AWYW1:1:2106:20710:19794 2:N:0:TACTCCTTATACCTGT
CCCAACTATCCCTATTAATCATTGCGTCAACCCTAGAAACCAACAAAATAAGATCGACGTCCTATTTCATTATTCCATGCTAATGTATTCAAGCGTTAGCCTGCTTTAAACACTCTAATTTTTTCAAAGTAACAGTCCTGTTTCCCCGCAACACCAAGTTAATGTCATCACGTTTCTACAAGAGGGAGTAATCATTGAGGCCATTTCATACCGTTGGCACGACCGACCTACTGCCCCCGAAATTCACCTACGCGCTTAGCTCGGAATAGCGTCGTGTAGGGAAAGAACAGAGCGGTGGAGA
+
CCCCCGGGGGGGGCFGFGGGGGGGGGGGCGGGGGGGGCFGGGGGGGGGGFFGGGGGCFDFGGGGGGGGGGGGGGGGGGGGGGGGGGGGGGGGGGGGGGGGGGGGGGGGGGGGGGGGGFFFGGGGGDGFGFGFGGGGCDG?FGGGGGG7@CGDCEEFECDDD,=A,@=FCDC>,=86=,D,2988D6CE+6,3@=,,,=DAFCC)@+=9CFG6+;ED;?6?>)<))))/:A=A*+(2?/)4;9896A<*/*)(()2.76)))62(-(().43410402.)4(.,).04017(((*())(/(.
@M03152:184:000000000-AWYW1:1:2106:17195:19799 2:N:0:TACTCCTTATACCTGT
CCCAACTATCCCTATTAATCATTACGTCAATCCTAGAAACCAACAAAATAAGATCAACGTCCTATTTCATTATTCCATGCTAATGTATTCAAGCGTGAGCCTGCTTTAAACACTCTAATTTTTTCAAAGTAACAGTCCTGATTTCCCGCCACACCAAGTGAATGGCATGACGGTTCGTCAGAAGGGAGGAACCAGTGACACCAGTGCATACCGAAGGCACGACCAGCGTACTGATCCCGAAATTCAACTACGAGCTTAGATCGGAAGAGCGTCGTGTAGGGAAAGAACAGGTATGAGTGAA
+
CCCCCGGGGGGGGGGGGGGGGGGGGGGGGGGGGGGGGGGGGGGGGGGGGGGGGGGGGGGFGGGGGGGGGGGGGGGGGGGGGGGGGGGGGGGGGGGG>FGGGGGGGGGGGGGGGGGGGAFGGGGGGGGGCGGGGGGGFGGGGGGGGFGCEEGGGG7FFGGGGGGGGGGGGGGGGGG>DGGGGGFGG6DGDGGGGGGGGGAF6CFFGA?FF??FGGGFEFCAA8BA=>=EDF@FCGEGFFGFE(?;=FFFFGF?6<)7467>?5;;1(6(8;6939>?.06A1<?FFFB021.))+(**.*))
@M03152:184:000000000-AWYW1:1:2106:17663:19894 2:N:0:TACTCCTTATACCTGT
CCCAACTATCCCTATTAATCATTACGGCGACTCTAGAAACCAACAAAATAGAACCGCACGTCCTATTTTATTATGCCATGCTAATGTATTCGGGCAAAGGCCTGCTTTGAACACTCTAATTTTCTCAAGGTAAAAGTCCTGGTTCCCCGACACACCCAATTAAGGGCATGCCGGCCCACCCAGAGGTAGAACCCGGCCAGACAGTACGTACCGTAAGGCAGACCGCCCGACCAGGTTCGAAATTCAACTACGAGCGTAGATCGGAAGAGCGTCGGGTAGGGAAAGAACAGGTATGTGTAGA
+
CCCCCGGGFGGGFGGGGGGGGGGGGGGGEDGGGGGGGGGGGGGGGGGGGGGGFGFGGGGGEGGGFGGGGGGGFF9FFFFFFGFGGFEFFDFGC7:FGFCFFGFFGFGGEGGGFGGGGCGGFFFCFGGAFGGGGFGGFGGFGDEFGGGGCCEGGF+BE6FEGG8,63=?FGGG++=6>EDE+@CEGC@9ACGF@BC55CC>CG4(CFFDFFGGDG=;;;3;:;FDFF(=>E0;55?0*5C6>65<FF>?DGF04C:(0-3?4:?:?010(,313(-7:3(:0<<F0043:?63-+(1*)0)-
@M03152:184:000000000-AWYW1:1:2106:13054:19940 2:N:0:TACTCCTTATACCTGT
CCCAACTATCCCTATTAATCATTACGTCGATCCTAGAAACCAACAAAATAGAATCAAACGTCCTATTTCATTATTCCATGCTAATGTATTCAAGCGTGAGCCTGCTTTAAACACTCTAATTTTTCCAAAGTAACAGTCCTGATTCCCCAAGACACCAAATTAATGGCATCATGGTTCATCAGAAGGGAGAAACCAATGATGCCAGTACGTACCGAGGGCACGACCGACATATTGATCCCGAAATTCAACTACGAGCTTAGATCGGCAGCGCGTCGTGTAGGCAAAGAAAATGCAGGGTGAA
+
CCCCCEFGGGFGGGGGGGGGFGGFGGGGGGGGGGGGGGGGGGGGGG@@FCFGGGGFGGGGFGGGGGGGGFFCFEGGGGGGFFGGGGGGGGGGGCGGGGGGGFFGFFFFFDFGGGFFGFCGGGGGCFGGGGGG?EAEGGGGFFCFGGGGFEGGGGGD7,=DE9EG8AFCGFGGGGFD?DF;94DE?8E88EFFFFGF?D9E:FCBD6+60;=D>++*30)5989=A95*:5AAFFE78>G=>9626BC6*4)70*)()/))))14((,((,41(--7?)492*)).),(((...+)))(*()
@M03152:184:000000000-AWYW1:1:2106:5324:20004 2:N:0:TACTCCTTATACCTGT
CCCAACTATCCCTATTAATCATTACGTCGATCCTAGAAACCAACAAAATAGGGCCAAACGTCCTATTTCATTATTCCATGCTAATGTATTCAAGCGCGAGCCTGCTTTAAACACTCTAATTTTTTCAAAGTAACAGTCCTGATTCCCCGCCACACCAACTGAATGGCATGATGGTTCTTCAGAAGGTAGGAACCAGTGACACCAGTGCATACCGAAGGCACGACCAGCGTACTGATCCCGAACTTCAACTACGAACTTAGATCGGAAGAGCGGCGTGTAGGGAAAGAACAGGAATGTGCAG
+
CCCCCDGGGGFGGGGGGGGGGGGGGGGGGGGGDGGGGGGGGGGDGGGFGFGGC8FG8FGCFGGGGFDFGCFFFGCGGGGGFGGGGGGGGGGGGGGGCCE7FGGGGGGGGFGDD8FGGGGGGGGGGGGCBECFFGGAEAEGGGFDGFGGGG>EGGGGGGGGG8ACDCF?8=F:EFFGGGGGGGGFGGEFDGFF6DFCEGGFCGGF6A5DGFGFGGG>AEBA6/?A4>>FDFF5FFE>A**5:>)(1;?FFD=;33).578)))186;69(214((4((8(4<)(0(7(1,4(((*))/)*-)
@M03152:184:000000000-AWYW1:1:2106:13324:20006 2:N:0:TACTCCTTATACCTGT
CCCAACTATCCCTATTAATCATTACGTCAATCCTAGAAACCAACAAAATAGAATTAACGTCCTATTTCATTATTCCATGCTAATGTATTCAAGCGCGAGCCTGCTTTAAACGCTCTAATTTTTTCAAGGTAACAGTCCTGATTTCCCACCACACCAAATTAATGGCATGATGGTTCTTCAGAAGGGAGGAACCAGTGACACCAGTACATACCAGAGGCACGACCAGCGTACTGATCCCGAAATTAAACTCCGAGCTTAAATCGGAAGCACGCAGGGGTGGGAAAGAACAGTGATGTGTAGA
+
CCCCCFGGCEFGGGGGGGGGFGGGGGGGEEFGCFGGGGGGGGGGGGGGFGGGGGGGF9FGGGGGGGGGGGFFGGFGGGGGGGGGFGGGFGGGDD@FGECGGGGGGDFFGGFGGECFFFFEGGGGFGDFGGGFFGGGGGGGGGGFAEFGFBFGGGGG?FFEFEEC8DD8+6?DFFDADFFG8EAFGCDGGEDGGG,E8DFFGGG<C78;CCGGG6,9@*1?08?=BBB>9AAFFFCFFFD@F9A;4BCB)2),19>;A)).7CD;(32((/3(((((()-427(5(5,((,).6+)1/)2))
@M03152:184:000000000-AWYW1:1:2106:6114:20036 2:N:0:TACTCCTTATACCTGT
CCCAACTATCCCTATTAATCATTACGTCGATCCTAGAAACCAACAAAATAGAATCAAACGTCCTATTCCGTTATTCCATGCTAATGTATTCAAGCGTGAGCCTGCTTTAAACACTCTAATTTTTTCAAAGTAACAGTCCTGATTCCCTAAAACACCAAATTAATGTCATTAAAGTTCGTCAGAAAGGAGACACCGATTATACCAGTACGTACAATAGCACGACCAGTAAGCCGGTCTCGAAATTCAACTACGAGCTTAGATCGGCAGAGCGTCGTGTAGGGAAAGACCAGTGAAGGGTCAA
+
CCCCCGFGGGGGGGGGGGGGGGGGGGGGGGGGGGGGGGGGGGGGGGGGGGGG9FGGGGGG;FFGGGGGGGGGCGGGDFGGGGFGGGGFGGGGGGGGGG7FGEEFGGFGGFGGGGGGGGCEGDFGGGCEFGGGGGGGGGGGGFGGDGEGFG9DCCFEGGGGF8DFG,@CDFG,@EDDGDGGDEF,AF@EFD3DGG6@CGGFFFGFGFFGGFFGC9,0+97A>59AAFCFFF5AEGFGE47>A5??8BC6@CF>D4B94C<EC?D0(62,,6,.,6(427>>?@:4,?((,().-+))0(2,)
@M03152:184:000000000-AWYW1:1:2106:21286:20054 2:N:0:TACTCCTTATACCTGT
CCCAACTATCCCTATTAATCATTACTTCGGTCCTAGAAACCAACAAAATAGAACCAAAGTCCTATTCTATTATTCCATGCTAATGTATTCAAGCGTAGGCCTGCTTTAAACACTCTAATTTTTTCAAAGTAAAAGTCCTGGATCCCCAACGCACCCAATTAAGAGCACGCTGGTTCCCCAGAAGGAAAGACCCGATCGGAGCAGTGCTTACCTTGCGGCAAGACCGCCCAACCAGGCCCGAAATTCAACTACGAGCTTAGATCGGAAGAGCGTCGTGTAGGGAAAGAAAAGGTATGTGTAG
+
CCCCCGGGGGGGGGGGGGGGGGGGGGGGGGGGGGGGGGGGGGGGGGGGGGGGGGGGGGGGGGGGGGGGGGGGGGGGGGGGGGGGGGGGGGGGFDGGGGGGGGGGGGFGGGGGGGGGGGGGGGGGGGGGGGGGGGGGGGGGGGGGGGGGGGGGGGGGGGGGDFAFFGGGGGGGGGGGGGGGDFGGGGGC8DDGDEEEGG@@CDGFGFFGGFGDGF99AFBF4BFBB>=BAD>DAD@<>?GFF;A7=A7AEF)6;C50>?A<D2>?BF612?FF211-18()4>B@?F:<0(,1.+))0-2))
@M03152:184:000000000-AWYW1:1:2106:16891:20093 2:N:0:TACTCCTTATACCTGT
CCCAACTATCCCTATTAATCATTACGTCGATCCTAGAAACCAACAAAATAGAATCAAACGTCCTATTTCATTATTCCATGCTAATGTATTCAAGCGTGAGCCTGCTTTAAACACTCTAATTTTTTCAAAGTAACAGTCCTGATTCCCCAAGACACCAAATTAATGGCATCATGGTTCATCAGAAGGGAGAAACCAATGATGCCAGTACGTACCGAAGGCACGACCGACATATTGATCCCGAAATTCAACTACGAGCTTAGATCGGAAGAGCGTCGTGTAGGGAAAGAACAGGCATGTGTAA
+
CCCCCGGGGGGGGGGGGGGGGGGGGGGGGGGDGGGGGFGGGGGGGGGGGGGGGGGGGGGGGGGGGGGGGGGGGGGGGGGGGGGGGGGGGGGGGGGGGGGGGGGGGGGGGGGGGGGGGGGFGGGGGGFGFGGGGGGGGGGGGGGGGGGGGGGGGGFGGGGGGGGGGAFFGGGFGGFFFGGCGGGCGGGGGGGGGGDFGGGFGFDEGFFG6@DFGGG>EFFFFA?B58AFDDFF6:<DF:C@B9A9FAEFFC?EFGB054<EEEC@70<>88=0761227443:?537:3(1(4(:.5*6*6)
@M03152:184:000000000-AWYW1:1:2106:16640:20234 2:N:0:TACTCCTTATACCTGT
CCCAACTATCCCTATTAATCATTACGGCGACTCTAGAAACCAACAAAATAGAACCGCGCGTCCTATTTTATTATTCCATGCTAATGTATTCAGGCATAGGCCTGCTTTGAACACTCTAATTTTCTCAAGGTAAAGGTCCTGGTTCCCCGACGCACACCAACGAAGGGCACGCCGGCTCACCAAGAGGTAAGGCCCGCCCAGACAGTACGTGCCGTTAGGCAGACCGCCCGGCCAGGCCCGAAATTCAACTACGAGCTTAGATCGGAAGAGCGTCGGGTCGGGAAAGAACAGGTAGGGGGAA
+
CCCCCGGGGGGGGGGGGGGGGGGGGGGGGGGGGGGGGGGGGGGGGGGGGGGGGGGGGGGGGGGGGGGGGGGGGGGGGGGGGGGGGGGGGGGGGGGGGGGGGGGGGGGGGGGGGGGGGGGGGGGGGGGGGGGGGGGGGGGGGGGGGGGGGGGGGGGGGGGGGGGGGGGCDGGGGEGGGGGGGG58@FGGFE6EFGEEGGGFGGFBCAFFCFFGGD5:BD@FF?F@D@@)<@>>BG1C>67;D>F64*6BA:@B?G:93(..2:486B61(,2((34(7)((-8,7174:(4:0.0.7)-)-(
@M03152:184:000000000-AWYW1:1:2106:22971:20240 2:N:0:TACTCCTTATACCTGT
CCCAACTATCCCTATTAATCATTACGTCGATCCTAGAAACCAACAAAATAGGTTCGAACGTCCTATTTCATTATTCCATGCTAATGTATTCGAGCGATTGCCTGCTTTAAACACTCTAATTTTTTCAAAGTAACAGTCCTGACTCCCCGTAACACCAAATTAATGACATCACGGCTCGTCAGAAGGGAGAAATCAATGACGTTAGTACGTACCGAGGCACGACCGACGTATTGATCCCGAAATTCAACTACGAGCTTAGATCGGAAGAGCGTCGTGTAGGGAAAGAACAGGAAGGGGTAGA
+
ABCCCGFGFGGGGGGGGGGGGGGGGGGGGGGGGGGGGGGGGGGGGGGGGGGGGGGGFGGGGGGGGGGGGGGGGGGGGGGGGGGGGGGGGGGGGGGGGGGGGFGGGGGGGGGGGGGGGGGGGGGGGGGGGGGGGFGGGGGGGGGGGGGGGGGGGGGGGGGGGGFGGFGGFGGGGGGGGEGGGGGGGGGGECEF73EE:FGBECFFGFFFGFF>C>>DFFAFFFE==>BA);)6+@3;AFC@FBAFAFEFCDABBGF>FA?A<A???FFF?09437>FB>4>?FFFFFB(.4(((*()8-*-)
@M03152:184:000000000-AWYW1:1:2106:5711:20249 2:N:0:TACTCCTTATACCTGT
CCCAACTATCCCTATTAATCATTACGTCAACCCTAGAAACCAACAAAATAAGATCGACGTCCTATTCCATTATTCCATGCTAATGTATTCAAGCGTTAGCCTGCTTTAAACACTCTAATTTTTTCAAAGTAACAGTCCTGTTTCCCCGCAACACCAAGTTAATGGCATCACGGCTCTACAAGAGGGAGGAATAAGTGAGGCCAGTTCATACCGTTGGCACGACCGACTTACTGACCCCGAAATTCAACTACGAGCTGAGATCGGAAGAGCGTCGGGTAGGGAAAGAACCGGTAGGGGTAGA
+
<BCCCFGGAFFFGGFGFFFCDGGGGGGGGEGGGGGGGGGGGGGGGGGGGGFFGDEGCFGGGGGGGGGGGGGGGGGGGGGFDFGFGGGGFGGGGGGGGGGDFAECFFGGGGGGGGGGGGGGGGGGFG<@FGGG<FGFF8E<9?ED;EEGGGGE@8EDFEEGGFGGGGGGCFC@EGCEGCC,AFFDGCCGG>@D,@FFC7@AC6CDCFFGGF+9DFCE5A@5@DF>>@B))=>FFGEGA=D;D0)/AFFF?FF?7<3;)739).44?(4<B<>23;(9:@::FF?F:5,,(4(-(*())43(-
@M03152:184:000000000-AWYW1:1:2106:24051:20306 2:N:0:TACTCCTTATACCTGT
CCCAACTATCCCTATTAATCATTACGGCGGTTCTTAAAGACCAACAAAATAGAACCACACGTCCTATTTTATTATTCCATGCTAATGTATCCAGGCATAGGCCTGCTTTGAACACTCTAATTTTCTCAAGGTAAAAGTCCTGGTTCCCCGATGCATTCAATAAAGAACACAAAGGTTCACCAAGAGGCAAGACCCAGTCGAGCAGTAAACACGCCGTCAGGCGGACCACCCAACCAGATCCGAAATTCAACTACGAGCTTAGATCGGAAGAGCGTCGTGTAGGGAAAGAACAGGTATGTGT
+
CCCCCEGGGGGGGGGGGGGGGFGGGGGGCC+:FFGFGFEFGGGGGGG8FFFGDECEG7FGGFDFGGGGFEFFGGGGCF96AFGGCFFCF,CFGGG7F<FEEFFEAFFDGGGGGGEE<<BEFGFGFDFF9FFE9@FFGFFFFGGEFF8EF>ECCEGGGGGEFGGG8;@DFF?FFF?,=DFGF8D@8,BCEGGGFG6CG;FDGGGAGFFGGFGF>7CB**5@A=5-556A):4>>3,842*5*6>;D)9F<CA33*7:5;9:>?>A2::F(-:<<2,(-.-(4B751F(3877:0*)/*,0))
@M03152:184:000000000-AWYW1:1:2106:10757:20312 2:N:0:TACTCCTTATACCTGT
CCCAACTATCCCTATTAATCATTACGGCAGCTCTAAAAACCAACAAAATAGAACCACACGTCCTATTTTATTATTCCATGCTAATGTATTCAGGCATAGGCCTGCTTTGAACACTCTAATTTTCTCAAGGTAAAAGTCCTGGTTCCCCGAAGCATTCAATAAAGAACACAACGGTTCACCAAGAGGCAAGACCCGGTCAAGCAGTAAACACGCCGTCAGGCGGACCACCCAACCAGATCCGAAATTCAACTAAGAGCTTAGATCGGAAGAGCGTCGTGTAGGGAAAGAACAGGTATAGGGA
+
CCCCCFGGGGGGGGGGGGGFGGGGGGGGCGGGGFGGGGGGGGGGGGGGGGGGGFFDDGGGGGGGGGGGGGGGGGGFCGGGGGGGGGGGGGGGGGGGGFGGFFGGGGGGAFFEFGGGGGFGGDGFFGFFGGGDGGCEEGGDFGFFGGCFEGE=EGGGGGG=EGGGGGFGGGGGGGGGGGGGGGGGGGCEFGGGGGGC@?>AGFGFFFFGC??@CFC?59469:59(5565)5?:C05A<4=ADF;:F38?7+6);AEFA;933-)((32911407((,0((-91)806078:763:**)*((
@M03152:184:000000000-AWYW1:1:2106:17102:20362 2:N:0:TACTCCTTATACCTGT
CCCAACTATCCCTATTAATCATTACGTCGATCCTAGAAACCAACAAAATAGGTTCGAACGTCCTATTTCATTATTCCATGCTAATGTATTCGAGCGATTGCCTGCTTTAAACACTCTAATTTTTTCAAAGTAACAGTCCTAACTTCCCGTAACATCAAATTAATGACATCACGGTTCGTCAGAAGGGAGAAATCAATAACGTTAGTACGTACCGAAGGTACGACCGACGTATTGATCCCGAAATTCAACTACGAGCTTAGATCGGAAGAGCGTCGTGTAGGGAAAGAACAGGTATGTGTAA
+
CCCCCGGGGGGGGGGGGGGGGGGGGGGGGGGGGGGGGGGGGGGGGGGGGGGGGGGGFFGGFFGGGGGGGGGGGGGGGGGGGGGGGGGGGGDGGGGGGGGGGGGFGGGGFGGGGGGGGGFGGGGGGGGFGGGGGGGGGGGGGGGGGGFGGGGGGGGGGGGGGGGGGGGGGGGGGGGGG7DCGGGGGFEGDGGGGGGGGFGFGGGDEFFFDFFGGGGEFEEFFADFFFFFFBDCFCED=C57DFDFFFFFFGFFDG>>3=<<E6CDB<FFFFBB9<B0:81>30.7:>?:1??:)+)/*.24)
@M03152:184:000000000-AWYW1:1:2106:24993:20370 2:N:0:TACTCCTTATACCTGT
CCCAACTATCCCTATTAATCATTGCGTCGATCCTAGAAACCAACAAAATAGGTTCGAACGTCCTATTTCATTATTCCATGCTAATGTATTCGAGCGATTGCCTGCTTTAGACACTCTAATTTTTTCAAAGTAACAGCCCTAACTTCCCGTAACATCAAATTAATGACATCACGGTTCGTCAGAAGGGAGAAATCAATAACGTTAGTACGTACCGAAGGTACGACCGACGTATTGAACCCGAAATTCAACTAAGAGCTTAAGACGGAGGAGCGTCAAGGAGGGAAAGAACAGGAATGGAAGG
+
CCCCCEFG9FFFFFGGGCEEFF9EEEFFCFCGBFADEGC<FCEGGF<FFADGF<<C<FGE6FFGGEGAGFFA<CFF9ECC<<FAFGGGCCFGAFE@:8FFAFFEDG<BFEF?9FCFFEFCAEFFD,@F<FCEFFCFGCC8EEGFGGGFCE@CC9,6E=DCA=FFC=9=D8?CEC=>>E8>8?FGFD@F6>FGFFE9,?EFD9+8CCFGDFGGDDCEE>0=B4?:)55A;)6C)@?7A1D059A;;+1;4+0)67/(//).)))-2,(((-((-(((.),(,5(0,).8<<((.*))0)0((
@M03152:184:000000000-AWYW1:1:2106:12995:20452 2:N:0:TACTCCTTATACCTGT
CCCAACTATCCCTATTAATCATTACGTCAATCCTAGAAACCAACAAAATAGGATCGAACGTCCTATTTCATTATTCCATGCTAATGTATTCAAGCGTTAGCCTGCTTTAAACACTCTAATTTTTTCAAAGTAACAGTCCAGATTCCTCGCAACACCAAATTAATGGCATTACGGCTCATCAGGAAGGAGGAATCAGTGAGACCAGTACATACCAGAGGCATGACCAACCTACTAACCCCGAAATTCAACTAAGACCATAGAAGGGAAGAGCGGCGTGTAGGGAAAGAAAAGGAAGATGTAA
+
CCCCCGGGGGGGGGGGGGGGGGGGGGGGCGGGGGGGGGGGGGGGGGGGGFGGGGFGEGGGFGGGGGGGGGGGGGGGGGGGGGGGGGGGGGGGGGGDEGGGGGGGGGGGGGGGGGGGFEFGGGGGGGGGGFGGGGGGGGGGGEGGGGGGGGGGGGGGGGGGFFGGFGGGDGCG?CDEGGGGGCFFGGDCDGEGG9FGGFD+=D=@FCFCGFF6;6,;*<=5F@>@@EBAEF5*9CE>F>GAFFF=8@<A*+9).:*()0.)0))(/(/((,(,(6((4),5<:8><413(340(0()*.*))
@M03152:184:000000000-AWYW1:1:2106:12493:20479 2:N:0:TACTCCTTATACCTGT
CCCAACTATCCCTATTAATCATTACGTCAATCCTAGAAACCAACAAAATAGGATCGAACGTCCTATTTCATTATTCCATGCTAATGTATTCAAGCGTTAGCCTGCTTTAAACACTCTAATTTTTTCAAAGTAACAGTCCAGTTTCCCCGCAACACCAAATTAATGGCATTACGGTTCACCAGGAAGGAGGAATCAGTAAGACCAGTTCATACCAGAGACACGACCAATCTACTAACCCCGAAATTCAACTACGAGCTTAGATCGGAAGAGCGTCGTGTAGGGAAAGAAAAGAAATGTGGAA
+
CCCCCGGGGGGGGGGGGGGGGGGGGGGGEGGGGGGGGGGGGGGGGGGGGGGGGGGGGGGGFGGGGGGGGGGGGGGGGGGGGGGGGGGGGGGGGGGGGGGGGGGGGGGGGGGGGGGGGGGGGGGGGGGGGGGGGGGGGGGGGGFGGGGGGGGGGGGGGGGGGFGGGGGGFGGDG6FGGGGGGGGGGGGGGGGGGGGGCFFFFG6@CFF7FFGGGGGFF>CFF5@A=ADFAFEACGFGFBDBFFFBFFFFFGF92CA1)473C3<;;601=;@63161:514<;07:)48((5((2)11)*.)
@M03152:184:000000000-AWYW1:1:2106:9640:20501 2:N:0:TACTCCTTATACCTGT
CCCAACTATCCCTATTAATCATTACGTCAACCCTAGAAAACCAACAAAATAAGATCGACGTCCTATTTCATTATTCCATGCTAATGTATTCAAGCGTTAGCCTGCTTTAAACACTCTAATTTTTTCAAAGTAACAGTCCTGTTTCCCCGCAACATCAAATTAATGGCATCACGGTTCTACAAGAGGGAGGAATCAGTGAAGCCAGTTCATACCGGTGGCACGACCGACCTACTGACCCCGAAATTCAACTACGAGCTTAGATCGGAAGAGCGTCGTGGAGGGAAAGAACAGGTATGCATAG
+
CCCCCGGGGGGGGGGGGGGGGGGGGGGGGGGGGGGGGGGGGGGGGGGGGGGGGGGGGDEF@FEFFGDGGGGGGFGGGGGGGGGGGGGGGGGGGGGDFGGGGFFGGFGGGGGGGGGGGGCFGEFGGGGGGGGCFGGGGGGGGGGGGGFEGDG6BEGFGGGGGGGGGGEFGGGGGGFGGGGGGGG,DEEEEEGGGGGG<CF?9F789AFC@FGGCDEBED@FF=EFAA2?BDEFFC?F4BCBFF)3@+7@CGA;D:D@A@C;).71118;1:?F0,744)11?328,)(4<7(32<6;*)*.)
@M03152:184:000000000-AWYW1:1:2106:21096:20519 2:N:0:TACTCCTTATACCTGT
CCCAACTATCCCTATTAATCATTACGGCGACTCTAGAAACCAACAAAATAGAACCGCGCGTCCTATTTTATTATTCCATGCTAATGTATTCAGGCATAGGCCTGCTTTGAACACTCTAATTTTCTCAAGGTAAAGGTCCTGGTTCCCCGACGCACACCAACAAAGGGCACGCCGGCTCACCAAGAGGTAAGGCCCGCCCAGACAGTACGTGCCGTTAGGCAGACCGCCCGGCCAGGCCCGAAATTCAACTACGAGCTTAGATCGGAAGAGCGTCGGGGCGGGAAAGAACAGAGAGGTGTAA
+
CCCCCFGGGGGGGGGGGGGGFGGGGGGGGGGGGGGGGGGGGGGGGGGGGGGGGGGGGGGGFGGGGGGGGGGGGGGGCGGGGGGGGGGGGGGGCFGGGGGGGGGGGGGGGGGGGGGGGGGGCGGGGGGGGGFFCFGGGGGGGGGGGGGGGGGGGGGGGGGGGGFDGGEGGGGGFGCEDGGGGGGFFGGFFFGGGGGGGDGFGGFDGBF74);DCD7>EFFAFFF1?F;ADFFF@G:3:?G;DB5(9@AFFC621C56;7A<<923?B<B<::1,860>)(49765:F77((.(.:(561*.)
@M03152:184:000000000-AWYW1:1:2106:15406:20520 2:N:0:TACTCCTTATACCTGT
CCCAACTATCCCTATTAATCATTACGGCGACTCTAGAAACCAACAAAATAGAACCGCGCGTCCTATTTTATTATTCCATGCTAATGTATTCAGGCATAGGCCTGCTTTGAACACTCTAATTTTCTCAAGGTAAAGGTCCTGGTTCCCCGACGCACACCAACAAAGGGCACGCCGGCTCACCAAGAGGTAAGGCCCGCCCAGACAGTACGTGCCGTTAGGCAGACCGCCCGGCCAGGCCCGAAATTCAACTACGAGCTTAGATCGGAAGAGCGTCGTGTAGGGAAAGAACAGGTCTGTGTAA
+
CCCCCGGGGGGGGGGGGGGGGGGGGGGGGGGGGGGGGFGGGGGGGGGGGGGGGGFGGECFFGGGGGGGGGGGFGGGGGGGGGGGGGGGGGGGGGGGGGGGGGFGGCFGGGGGG<EFGGGGGGGGGGGGFGECFGGGGGGGFGEFE@EGGGGGGGEGGGGGGGGFFFGGGGGGGGGGGGGFGFGGGGGGGGGFFCEDCDGBGG4BGFFGG4*9FGGFB>36A;F@119E@@>@3C01>:D1>9>6FFFFACFF67)(724>ABFF:B:B?:?39:94<)3)4).)(7121(41)0).9)26-
@M03152:184:000000000-AWYW1:1:2106:17922:20531 2:N:0:TACTCCTTATACCTGT
CCCAACTATCCCTATTAATCATTACGTCAATCCTAGAAACCAACAAAATAGAATTAACGTCCTATTTCATTATTCCATGCTAATGTATTCAAGCGCGAGCCTGCTTTAAACACTCTAATTTTTTCAAGGTAACAGTCCTGATTTCCCACCACACCAAATTAATGGCATGATGGTTCTTCAGAAGGGAGGAACCAGTGACACCAGTACATACCGGAGGCATGACCAGCGTACTGATCCCGAAATTCAACTACGAGCTTAGATCGGAAGAGCGTCGGGTAGGGAAAGAACAGGTATGTGTAAA
+
CCCCCGGGGGGGGGGGGGGGGGGGGGGGGGGGGGGGGGGGGGGGGGGGGGGGGGGGGGEFGGGGGGGGGGGGGGFCGGGGGGGGGGGGGGCFFCFGDGGGEGGGGFGGGGGGGGFGGFGGGGGDFGCGGGGGGGGGFGGGGGGGGG@:FGGGFGGGGGGGGFGFFFFGD?DAE2=E+CDFFF=FGG8=EGGGGGGGCFF9E=FFGFFFGFGGGGGFBFFFFEFFFF2A457FFGCCF2CDDF44BFFFFGF2(9)46>36<<?0(,6@@896070(4B?:?46<?F12<B18<3,*0)*-6
@M03152:184:000000000-AWYW1:1:2106:16710:20533 2:N:0:TACTCCTTATACCTGT
CCCAACTATCCCTATTAATCATTACGTCAATCCTAGAAACCAACAAAATAGAATTAACGTCCTATTTCATTATTCCATGCTAATGTATTCAAGCGCGAGCCTGCTTTAAACACTCTAATTTTTTCAAGGTAACAGTCCTGATTTCCCACCACACCAAATTAATGGCATGATGGTTCTTCAGAAGGGAGGAACCAGTGACACCAGTACATACCGAAGGCATGACCAGCGTACTGATCCCGAAATTCAACTACGAGCTTAGATCGGAAGAGCGTCGTGTAGGGAAAGAAAAGGTAGGTGTAGA
+
CCCCCGGGGGGGGGGGGGGGGGGGGGGGGGGGGGGGGGGGGGGGGGGGGGGGGGGGGGGGGGGGGGGGGGGGGGGGGGGGGGGGGGGGGGGGGGGGGGGGGGGGGGGGGGGGGGGGGGGGGGGGGGGGFGGGGGGGGGGGGGGGGGGGGGGGGGGGGGGGGGGGGGGGGF?FFEGGGEGDGGGCF6FGCEGGGGGGGGGFGCGFGFFGGFGFGGGBFFFFFFFFFBFF>>>FFGFBFDGFEBFFFF?=?GFD@DEFF>=C<EF0@09;@@99?;(,,.:<07:>:)4(42(.6+,*14*))
@M03152:184:000000000-AWYW1:1:2106:7880:20541 2:N:0:TACTCCTTATACCTGT
CCCAACTATCCCTATTAATCATTACGTCAATCCTAGAAACCAACAAAATAGAATTGACGTCCTATTTCATTATTCCATGCTAATGTATTCAAGCGCGAGCCTGCTTTAAACACTCTAATTTTTTCAAGGTAACAGTCCTGATTTCCCACCACACCAAATTAATGGCATGATGGTTCTTCAGAAGGGAGGAACCAGTGACACCAGTACATACCGAAGGCATGACCAGCGTACTGATCCCGAAATTCAACTACGAGCTTAGATCGGAAGAGCGTCGTGTAGGGAAAGAACCGGTCTGTGTAGG
+
CCCCCGGGGGGGGGGGGGGGDGGFGDGGGGGGGGGGGGGGGCFEGGGGGGGGDFFDCEECEEGGFDFFGGGFGGFFEGGGGGGGGGGCCFGGGGGF++C@ECGFGGGGFFGGGGFGG9FGGGGGFGGGGGGCFFCFF8EEFFGFGGGEGGD?FGCFGGGGGFGFGGGGFCFGCEFFGGGGGGC8+8D7EEGGGGGGGGGFGCDDC9AFG9+0+0:50@@*0=?5=))?EDF4+=AF+7*58@)9AFFFCC)55C3(09;C6C?(/;9@@;(.86>0.7426)()37<4(-,,(:1**6*).
@M03152:184:000000000-AWYW1:1:2106:26129:20694 2:N:0:TACTCCTTATACCTGT
CCCAACTATCCCTATTAATCATTACGGCAGCTCTAAAAACCAACAAAATAGAACCACACGTCCTATTTCATTATTCCATGCTAATGTATTCAGGCATAGGCCTGCTTTGAACACTCTAATTTTCTCAAGGTAAAAGTCCTGGTTCCCCGAAGCATTCAATAAAGAACACAACGGTTCACCAAGAGGCAAGACCCGGTCGAGCAGTAAACACGCCGTCAGGCGGACCACCCAACCAGATCCGCAATTCAACTACGAGCTTAGATCGGAAGCGCGTCGTGTAGGGAAAGAACCGGTATGGTGA
+
CCCCCGGGGGGGGGGGGGGGGGGGGGGGGGGGGGGGGGGGGGGGGGGGGGGGGGGGGGGGGGGGGGGGGGGGGGGGFFFGGGFFFCFEFFGFGCFGGCFCFFFGFGAE<FFFGFEGGGFFGGGGGGGFGGGCFGFGGCFGFFFGGGGGGGGGGFGGGGGGCCG;DEGGG8DGGCDGGGGGGG8DGGGEDDCDF8CEEC+*+0+:A6BGFFFD>FE?A94/@>>2@@FFBD@F:5(;A)6;A(:;B=<A3+1;)*8?>6?D2><<6(:?B09>B;967>8<<F<44>:B:<((3*45?026)
@M03152:184:000000000-AWYW1:1:2106:19040:20697 2:N:0:TACTCCTTATACCTGT
CCCAACTATCCCTATTAATCATTACGTCAATCCTAGAAACCAACAAAATAGAATCAAACGTCCTATTTCATTATTCCATGCTAATGTATTCAAGCATAAGCCTGCTTTAAACACTCTAGTTTTTTCAAAGTAATAGTCCTGATTCCCCATAACATCAAATTAATGACATTGTAGTTCATCAGAAAGGAGAAATCAATAAGACCAGTACATACAAAGGTATGACCAGAAAATTGATTTCGAAATTCAACTACGAGCTTAGATCGGAAGAGCGTCGTGTAGGGAAAGAACAGATATGTGTAGA
+
CCCCCGGGGGGGGGGGGGGGGGGGGGGGGGGGGGGGGGGGGGGGGGGGGGGGGGGGGGGGGGGGFGGGGGGGGGGGGGGGGGGGGGGGGGGGGGGGGGGGGGGGGGGGGGGGGGGGGGGGGGGGGGGGGGGGGGGGGFGGGGGGGGGGGGGGGGGGGGGGGGGGCEFGGGGGGGGGGGGGGGGGGFFFGGGFFGGGGFGBGGFDFDFGGFGDGGGFBFEBDEFEEDDFFFFBBFEFA@6>FFF7AFFA7DFA=9D5AC8A76<ADF=D5))-8((69;6:>FDF0;338D(/7+1++)2))
@M03152:184:000000000-AWYW1:1:2106:10587:20772 2:N:0:TACTCCTTATACCTGT
CCCAACTATCCCTATTAATCATTACGTCAACCCTAGAAACCAACAAAATAAGATCGACGTCCTATTTCATTATTCCATGCTAATGTATTCAAGCGTTAGCCTGCTTTAAACACTCTAATTTTTTCAAAGTAACAGTCCTGTTTCCCCGCAACACCAAGTTAATGGCATCACGGTTCTACAAGAGGGAGGAATCAGTGAGACCAGTTCATACCGTTGGCACGACCGACCTACTGACCCCGAAATTCAACTACGAGCTTAGATCGGAAGAGCGTCGTGTAGGGAAAGAACAGGGTGGGTGTGA
+
CCCCCGGGGGGGGGGGGGGGGGGGGGGGGGGGGGGGGGGGFGGGGGGGGGGGGGGGGGGGGGGGGGGGGGGGGGGCGGGGGGGGGGGGGGGGGGGGGGGGGGGGGGGGGGGGGGGGGGGGGGGGGGGGGFGGFGGGGGGGGGGFGGGGGGGGGGGGGGGGGGGGG?FDGGGDGGGEG9?FFGG8D>EGGDFGCECGCFDFG665@ACDCCG5CGGFF>@>9=BFBFFFEFFF4=@FF8<>>BFFCFEF<CF112>:))7))9@<6041(.3,49BBBFFA1765,721380((/(.8(/()
@M03152:184:000000000-AWYW1:1:2106:17012:20785 2:N:0:TACTCCTTATACCTGT
CCCAACTATCCCTATTAATCATTACGTCGATCCTAGAAACCAACAAAATAGGGTCAAACGTCCTATTTCATTATTCCATGCTAATGTATTCAAGCGCGAGCCTGCTTTAAACACTCTAATTTTTTCAAAGTAACAGTCCTGATTCCCCGCCACACCAACTTAATGACATGACGGTTCTTCAGAAGGGAGAAGCCAGTGACACCAGTGCATACCGAAGGCACGACCAGCGTACTGATCTCGAAATTCAACTACGAGCTTAGATCGGAAGAGCGTCGTGTAGGGAAAGAACAGGTCTATGTAA
+
CCCCCGGGGGGGGGGGGGGGGGGGGGGGGGGGGGGGGGGGGGGGGGGGGGGGGGGGGGGGGGGGGGGGGGGGGGGGGGGGGGGGGGGGGGGGGGGGGGGGGGGGGGGGGGGGGGGGGGGGGGGGGGGGGEFGGGGGGGGGGGGGGGGGGGGGGGGGGGGGGGGGGGGGGCGGEECEGGGGGGGGGFCFGGGGGGGGGGGFGG?95A5FF>FGGCEEEEBFFFF=@BBFDDDFFG78@CF@FDFFFCEFFGFFFGDB>EC3;6CD?@FF1(:69?B6?.:9750<:@::::(,)+)**)*))
@M03152:184:000000000-AWYW1:1:2106:11370:20798 2:N:0:TACTCCTTATACCTGT
CCCAACTATCCCTATTAATCATTACGTCGATCCTAGAAACCAACAAAATAGAATCAAACGTCCTATTTCATTATTCCATGCTAATGTATTCAAGCGTGAGCCTGCTTTAAACACTCTAATTTTTTCAAAGTAACAGTCCTGATTCCCTAAGACACCAAATTAATGACATCATGGTTCGTCAGAAGGTAGGAATCAATAATACCAGTACGTACAATAGCACGACCAATAAATTGATCCCGAAATTCAACTACGAGCTTAGATCGGAAGAGCGTCGTGTAGGGAAAGAACAAGTATGTATATG
+
CCCCCGGGGGGGGGGGGGGGGGGGGGGGGGGGGGGGGGGGGGGGGFFGGGGGGGGGGGGGFGGGGGGGGGGGGGGGGGGGGGGGGGGGGGFGGFGDGDGGGGGGGGGGGGGGGGGGG9FFGGGGGGFEG9FFFGGGBFFGGGGGGGGFEEG9EGGGGGGGGGGGFGGGGGDFFFGDG7DEGG8EDFGGGGGGGFFGGD9CFFGFGDFFGD6=DFGFABFFA=AAFFEFFFE;6@EFFDGABBFFFFFA4CA455?>FE*8*828529@3331/.((/)9;(.4A=A53((.))+-**)0))
@M03152:184:000000000-AWYW1:1:2106:11830:20810 2:N:0:TACTCCTTATACCTGT
CCCAACTATCCCTATTAATCATTACGTCGATCCTAGAAACCAACAAAATAGGATCAAACGTCCTATTTCATTATTCCATGCTAATGTATTCAAGCGCGAGCCTGCTTTAAACACTCTAATTTTTTCAAAGTAACAGTCCTGGTTCCCCGCCACACCAACTGAATGGCATGACGGTTCTTCGGAAGGGAGGAACCAGTGACACCAGTGCATACCGAGGCACGACCAGCGTACTGATCCCGAAATTCAACTACGAGCTTAGATCGGAAGAGCGTCGTGTAGGGAAAGAACAGGAATGGAGAAA
+
CCCCCGGGGGGGGGGGGGGGGGGGGGGGGGGGGGGGGGGGGGGGGFGGGGGGCGGGGGGGFGGGGGGGGGGGGGGGGGGFGGGGGGGGGGGGGGGDFECCFGGGGGGFFGGGGGGGGDGGGGGGGGGGGAFFGFGGGGGDF@EFFGGGGGGGEGGGGFEGFEEGGGGGGGFFGEGDDD7ECE>8DGGGEEGGGGGCFFFFGGGD5ACGGF7AC7EFFD?FFDFFBDD:)27FCGE:@3*(:4ACFFEFCF;1;D@>)).6641?B097?F6-(((447:A:F?5(740(,.((34)*(*((
@M03152:184:000000000-AWYW1:1:2106:7909:20850 2:N:0:TACTCCTTATACCTGT
CCCAACTATCCCTATTAATCATTACGTCGATCCTAGAAACCAACAAAATAGAATCAAACGTCCTATTTCGTTATTCCATGCTAATGTATTCAAGCGTGAGCCTGCTTTAAACACTCTAATTTTTTCAAAGTAACAGTCCTGATTCCCCAAGACACCAAATTAATGACATCATGGTTCGTCAGAAGGTAGGAATCAATAATACCAGTACGTACAATAGCACGACCAATAAATTAATCCCGAAATTCAACTACGAGCTTAGATCGGAAGAGCTGCGTGTAGGGAAAGAACAGGAATTTTTAGA
+
CCCCCGGGGGGGGGGGGGGFGGGGGGGGGGGFGGGGGCFGGGGGGGGGGGGF<EGGGGFGGFGGGFGGGGF<CFGFGGGGEFFGGGGFFGEFGGGGGGDEFGCFF<?FEBFGGGGGGGGGGGGGGFGGGCFFGCFFGGGGGADGFEGE=EF8EGGFD?ECED;F8=AFGG8EFFGDD@CCGGADDGFGGGFGGGGGF@,+@?+32<F78@+:;<E9A5EABFEAA@)*9<EA*50=957=?AFE6EFF/;A6(*092>*/85>(6;9@F14((((/())//):),;3(614.4<)**.*.)
@M03152:184:000000000-AWYW1:1:2106:12606:20884 2:N:0:TACTCCTTATACCTGT
CCCAACTATCCCTATTAATCATTACGGCGACTCTAGAAACCAACAAAATAGAACCGCACGTCCTATTTTATTATGCCATGCTAATGTATTCGGGCAAAGGCCTGCTTTGAACACTCTAATTTTCTCAAGGTAAAAGTCCTGGTTCCCCGACACACCCAATTAAGGGCATGCCGGCTCACCAAGGGGTAGAACCCGGCCAGACAGTACGTACCGTAAGGCAGACCGCCCGACCAGGGTCGAAATTCAACTACGAGCTTAGATCGGAAGAGCGTCGTGGAGGGAAAGAACAGGGTAGTGGGGA
+
CCCCCGGGGGGGGGGGGGGGGGGGGGEGGGGGGGFFGGGGGGGGGGGGGGGFGGFGEGGGGGGGGGGGFGGGGGGGGGCFGGGGGGGFGGGGGGEGGGFGFGGGFGGGBGFFGFFFGEFCGGGECEFFGGFGDFFGGGGGGF@EEGGCGGGGGGG8BDFGGCDGCFGCDFGEEGD?CFFFGGGGGGEEEGGFFCEGDD>?>C4@FFFG9F:CGGG?FFFF>18897635:7DB4:*71/15:06F4<?2C:063@6F42)))(13:6<:?3((3(((08:67(8::?:7?00(+,*9(*((
@M03152:184:000000000-AWYW1:1:2106:8362:20907 2:N:0:TACTCCTTATACCTGT
CCCAACTATCCCTATTAATCATTACGTCAATCCTAGAAACCAACAAAATAGGATCGAACGTCCTATTTCATTATTCCATGCTAATGTATTCAAGCGTTAGCCTGCTTTAAACACTCTAATTTTTTCAAAGTAACAGTCCAGATTCCTCGCAACACCAAATTAATGGCATTACGGCTCATCAGCAAGGAGGAATCAGTGAGACCAGTACATACCAGAGGCATGACCAACCTACTAACCCCGAAATTCAACTACGATCTTAAATCGGAAGAGCGTCGTGTAGGGAAAGAACAGGTATGCTGAA
+
CCCCCGFGGGGGGGGGGGGGGGGGGGGGGGFGGGGGGGFGGGGGGGGEGGGG9FGD@ECEF8FCGEEGGGGCGGFGGFG,B@FFGGGG,EFGGGFEGGGGG,<<D<F<EDFGGFGGGFFEFDFFCGGGGGEFFGFGEGDFCAFBFFFGGCEGGGGGGDCAFDEGDFGGGC+EC6CCD9D98E,C=?F:=ECC?EFGF=F+7=+:9+<89EG++57*::8?F@A8@CFF95@AAD<>A=CADBE(1+>A42?72*)8//0*/758<2,3;8=0((6(6;;9))(887:02((()3)0*)*.)
@M03152:184:000000000-AWYW1:1:2106:15782:20957 2:N:0:TACTCCTTATACCTGT
CCCAACTATCCCTATTAATCATTACGTAGATCCTAGAAACCAACAAAATAGGATCAATCGTCCTATTTCATTATTCCATGCTAATGTATTCAAGCGTTAGCCTGCTTTAAACACTCTAATTTTTTCAAAGTAACAGTTCCGATTCCTTGCGACACCAAATTAATGACATCACGGCTCCTCGGAAAGGAGGAACCAACAAAACCAGTACGTACCGTAGGCACGACCAGCAATTTGATCCCGAAATTCAACTACGAGCTTAGATCGGAAGACCGACGTGCAGGGAAAGAACGGGTAACGATGG
+
@CC@BCEFGGGGGGGGGGGGGGGGGGGGGGGGGGECGFGFGGGGGGFFFFFGGGGG8FGG@FFEEECFGFGGAFGGGDCAFGGGGGGGGGGDFGGGFEGGGGGGGGGGGGGGGGGGGGGFGFGGGGG<FFFFGGFFEFGGGGEEDGGGGGGDGGGGGGGGGG,=;;FGGDDGGG6=C8=8CC860=DFG6CGDGGGGC?FGF9CF99FGC9C>;@>5@*6;ADAAADF4A*;>>CCFED2?BEBF6<FFGF@?C:9=1)7>?)(,(665(51,,92:)4<?@?)(.44:(-(-:(*)(/,(
@M03152:184:000000000-AWYW1:1:2106:7405:21012 2:N:0:TACTCCTTATACCTGT
CCCAACTATCCCTATTAATCATTACGTGGTCCTAAAACCAACAAAATAGAACCATCGTCCTATTTTATTATTCCATGCTAATGTATTCAGGCAAAAATGCCCGCTTTAAACACTCTAATTTTTTCAAAGTAAAGGTCCTGATTCATCGAAACACCCAAGAGCATCCCGACTCACCAGAAGGTGGGAAATTGGCTACACACCGTTTCATGCCCCTAAAGGCACGATCGATATATCCCAATCCCGAAATTCAACTACGAGCTTAGAACGGAAGAGCGTCGTGTAGGGAAAGAACAGGAAAGGG
+
CCCCCGGGGGGGGGGGGGGGGGGGGGGGGGGGGGGGGGGGGGGGGGGGGGGGGGGGGGGGGGGGGGGGGGGGGGGGGGGGGGGGGGGGGGGFGGGGGGGGFCFGGGGGGGGGGGGGGGGGGFGGGGGGGCFGGGGFFEFFGGGGFGGGGFGGGGFGGFGGGGGGGGGCGGGGGGGFFDCFFFFGGGGFGGGGGGF?FDE5EGGFG6EGFACFCC7FFFC6>)?A575>@FAFF@EGFDG@FEFFEEDFFGFCC4)381:(673))/2;??9DFF22177:8F)/-8?0.332(*4))(*,(
@M03152:184:000000000-AWYW1:1:2106:10095:21034 2:N:0:TACTCCTTATACCTGT
CCCAACTATCCCTATTAATCATTACATCGATCCTAGAAACCAACAAAATAGAATGCGATGTCCTATTTCATTATTCCATGCTAATGTATTCAAGCGTGAGCCTGCTTTAAACACTCTAATTTTTTCAAGGTAACAGTCCTAATTCCCCAAAACATCAAATGAATGACATTATGGTTCATTAGAAGGTGAGAACCAATAAAGCCAGTTCATACCAAGGGCACGACCAACTCATTGATCCCGAAATTCAACTACGAGCTTAGATCGGAAGAGCGTCGTGTAGGGAAAGAACAGTAATGTGTAA
+
CCCCCFGGGGGGGGGGGGGGGGGGGGGGDFGGGGGGGGGGGGGGGGGFEGGGGGGGGGFGFFFGGGFGGGGGGGGGGGGGGGGGGGGFGGGGGGGGGGGGGGGGGFFGGGGGGGGGGGGGGGGGGGGGGGGGGGGGGGGGGEFGGGFGGEGGFFFGGGGGGGF8;DFGGGFFG==DFGFGGGGFF8E:FFGGGCGGGGGFA88D8DF+=DFDFGCFF>@FB@55==@9:59F6+*988>5*85BFFEFF>A@=DD9ABEFE<C=5@(/53>990:.15(9@5@A@FF@1=@))27=;):)-
@M03152:184:000000000-AWYW1:1:2106:8114:21036 2:N:0:TACTCCTTATACCTGT
ACGTACGATCATTCTTTGTAGTTCCAACGCTGCCTATAAACACCACCAAGTACTTGAAATCAGCGTGTACCTTATAAAAGAGAATACAAACGTTTGATTACGCCACTTTTATATATACGACTTATTTGTCTTGTATAAATTATTTCTTGTAACGCTCGATTTTTTTATTCTAAGACATGTATCACACCTGATACATCAAATTACATAACTCTCCTGTTTCATATCATACTGGATACACAGAGAACAAATAGAAGCATATCAATCTAGTATATACCTCTCAACAGAAACAGCACACTACACA
+
8-6--,+,-,,6,,66;,,-,C,<,,,,,+,6+,6,,,,,;,,8,,8,6,;,,C,,;6,,,,;;+6,8,,,6,,,,,,,,,,,:,,,,:C,,6,,,6,:,,,,+8==<9,,5,,,,5,,:+48?,,,,,,,9,:,,,,,5,,9,,9,,C,,9,4+++++,7+7@++1,++3,,7+36,+,+,,8+,,+,3,3,,7,=+,4,=A:,+1=+1+++3,*++*+33+*00*+++***5**3)*0*0*0*9)*.++**+*)+**0*****/****18**1***0**)/0())/(,36(*,))(*//
@M03152:184:000000000-AWYW1:1:2106:7195:21076 2:N:0:TACTCCTTATACCTGT
CCCAACTATCCCTATTAATCATTACGTCGATCCTAGAAACCAACAAAATAGAATCAAACGTCCTATTTCATTATTCCATGCTAATGTATTCAAGCGTGAGCCTGCTTTAAACACTCTAATTTTTTCAAAGTAACAGTCCTGATTTCCCACAACACCAAATAAATGACATCATGGTTCGTCAGAAGGGAGAAACTAGCAATACCAGTACGTACCGAGGCACGACCGACATGATGGTCCCGAAATTCAACTACGAGCTTAGATCGGAAGAGCGTCGTGTAGGGAAAGAACAGGAATGTGTAGA
+
CCCCCDGGGGGGGGGGGGGGGGGGGGGGGGGGGGGGGGGGGGGGGGGGGGGGCGGGGGGGGGGGGGGGGGFGGGGGGGGGGGGGGGGFCFCFGGGGGCEDGGGGGGGGGGGGGGGCFGGGGGGFEDGGGCEGGGGGGFFG99FGGGGGGGGGGGGGGGGGGCDFDEGGGDGGGFFAFDCCFGGFG8CFGGFGGGDE88@DFGD68?FGGAF?DGG>EB5698D59>AE5A@+1074)5D9B>431@)+9FF((::94>8C3)6;DF91341(,9(3,04<<515:?:((42(.+.**.0)-
@M03152:184:000000000-AWYW1:1:2106:16192:21100 2:N:0:TACTCCTTATACCTGT
CCCAACTATCCCTATTAATCATTACGGCAGTTCTTAAAGACCAACAAAATAGAACCACACGTCCTATTTTATTATTCCATGCTAATGTATTCAGGCATAGGCCTGCTTTGAACACTCTAATTTTCTCAAGGTAAAAGTCCTGGTTCCCCGATGCATCAATAAAGAGCACAAAGGTTCACCAAGAGGCAAGACCCAGTCGAGCAGTAAACACGCCGTCAGGCGGGCCACCCCACCAGATCCGAAATTCAACTACGAGCTTAGATCGGAAGAGCGTCGTGTAGGGAAAGAAACGAGATGTTGA
+
CCCCCGGGGGGGGGGGGGGGGGGGGGGDGGFGGGGGGGGGGGGGGGGGGGGGGGGGGGGGEFEEEDGGGGDGGGGGGGGFCGGFGFGGGGGGGGGGGGGGGGGGGGGGGFAGFB@EGGFGGGGGGFCFCFGGGGGFEFGDFGCFGFGGGGGGGGGGGGGGGFDGGGGGGGGGGEGG+EDFGF8EDFGGCCFFGGGGCFCB6=DDGFFDCC6?C9E@>>>AF59>@(8>)=9DFD@<F3CE47>(;3);CC+6;<34524<2))68<(:;<(7;((2(74:<F(.44221.(402-76.064
@M03152:184:000000000-AWYW1:1:2106:21582:21270 2:N:0:TACTCCTTATACCTGT
CCCAACTATCCCTATTAATCATTACGTCAACCCTAGAAACCAACAAAATAAGATCGACGTCCTATTTCATTATTCCATGCTAATGTATTCAAGCGTTAGCCTGCTTTAAACACTCTAATTTTTTCAAAGTAACAGTCCTGTTTCCCCGCAACACCAAGTTAATGGCATCACGGTTCTACAAGAGGGAGGAATCAGTGAGACCAGTTCATACCGTTGGCACGACCGACCTACTGACCCCGAAATTCAACTACGAGCTTAGATCGGAAGAGCGTCGGGTAGGGAAGAACAGGGAAGGGTAGTG
+
CCCCCGGGGGGGGGGGGGGGGGGGGGGGGGGGGGGGGGGGGGGGGGGGGGGGGGGGGGGGGGGGGGGGGGGGGGGGGGGGGGGGGGGGGGGGGGDGGGGGGGGGGGGGGGGGGGGGGGGGGGGGGGGGGGFGEGGGGGGGGGGGGGGGGGCGGGGGGGGGGFFGAFFGGGGGGGGGCADGGFGGGEEEGGGGGGFFFGGFG6?CGFFFGFDGGGE>CF@FFFFFFFFFAAE=8FFF6@GBEF:;6C?ACCF08DEFFC))/?D76?1:?7;-,7(28BBB<5:::?(.4((-(*(07(*)(
@M03152:184:000000000-AWYW1:1:2106:6321:21277 2:N:0:TACTCCTTATACCTGT
CCCAACTATCCCTATTAATCATTACGTCAATCCTAGAAACCAACAAAATAGAATTAACGTCCTATTTCATTATTCCATGCTAATGTATTCAAGCGCGAGCCTGCTTTAAACACTCTAATTTTTTCAAGGTAACAGTCCTGATTTCCCACCACACCAAATTAATGGCATGATGGTTCTTCAGAAGGGAGGAACCAGTGACACCAGTACATACCGAAGGCATGACCAGCGTACTGATCCCGAAATTCAACTACGAGCTTAGCTCGGAAGAGCGTAGGGTAGGGAAAGAACAGGTGTGGGGAGT
+
CCCCCGGGGGGGGGGGGGGGGGGGGGGGGGGGGGGGGGGGGGGGGGGGGGGGFGGGGGGGGGGGGGGGGGGGGGGDFFGGGGGGGGGGGGGGGGGCGGGGGGGGFGGGDGGFGGGGGGGGGGGGGGGGGGGGGGFGGGGGGGGGGGFDFGGGGGGGG8DDDGGGCGGGGDFGGGDCCDCCFGGGGCEGGGGFFGGGGGGFGGGFFCFGGFGGGGEFEFFFFFFFF@@E>DA>9EEG9:;>/5;CAFEACGFD@G:;F3)))98;181(53(,((((,)4,4):)3)..1.2)(3,))(/,(
@M03152:184:000000000-AWYW1:1:2106:22527:21312 2:N:0:TACTCCTTATACCTGT
CCCAACTATCCCTATTAATCATTACGTCGATCCTAGAAACCAACAAAATAGGATCAAACGTCCTATTTCGTTATTCCATGCTAATGTATTCAAGCGTGAGCCTGCTTTAAACACTCTAATTTTTTCAAAGTAACAGTCCTGATTCCCCATAACACCAAATTAATGACATCATGGTTCGTCAGAAGGTAGGAATCAATAATACCAGTACGTACGATTGCACGACCAATAAATTAATCCCGAAATTCAACTACGAGCTTAGATCGGAAGAGCGTCGTGGAGGGAAAGAACAGATATGTTGAGA
+
CCCCCGGGGGGGGEGGGGGGGGGGGGGGGGGGGGGGGGGGGGGGGGGGGGGGGGGGGGGGGGGGGGGGGGGGGGGGGGFGGGGGGGGEGGGGGGGGGGGGGGGGGGGGGGGGGGGGGGGDGGGGGGGGGGGGGGGGFGGGGGGGGGGGGGGGGGGGGFGGGGGGGGGGGGFGGFGFGGGGGGFFGCECEFFAFGGGGGFFC=DD8FFG6DFGDDGFFFFA9>EFAFFF>AEAFGEG>:DAFFFEFFFFFGFFFGBBFE3**>2?@?B1;@0,(66((:27>E?F??:04.()6+66*)*((
@M03152:184:000000000-AWYW1:1:2106:18085:21358 2:N:0:TACTCCTTATACCTGT
CCCAACTATCCCTATTAATCATTACGGCGACTCTAGAAACCAACAAAATAGAACCGCGCGTCCTATTTTATTATTCCATGCTAATGTATTCAGGCATAGGCCTGCTTTGAACACTCTAATTTTCTCAAGGTAAAGGTCCTGGTTCCCCGACGCACACCAACAAAGGGCACGCCGGCTCACCAAGAGGTAAGGCCCGCCCAGACAGTACGTGCCGTTAGGCAGACCGCCCGGCCAGGCCCGAAATTCAACTACGAGCTTAGATCGGAAGAGCGTCGGGGAGGGGAAAAACAGGAGTGAGGGG
+
CCCCCGGGGGGGGGGGGGGGGGGGGGGGGGGGGGGGGGGGGGGGGGGGGGGGGGGGGG+@FGGGGGGFGGGGGGGGGGGGG9FFFGGFGGGGGGGGGGGGGGGGGGGGCFFFFEGGC<FFGGGGGAFFFFGGGGGGGBCE9:@FGFFG@C@EGGGGGGGGG?FGFFEGGDG>FEDGGGGGFGDGGGD>CFGF6EE?CDGFGGGFGFFCCFFG3778:A;FFFF(699=BE9B>C?FF?C6>>7(8@9*)*6:6359@?2<6)-,8:(42032-1,(1),--.,<()(.4,(((*(0*./((
@M03152:184:000000000-AWYW1:1:2106:18662:21483 2:N:0:TACTCCTTATACCTGT
CCCAACTATCCCTATTAATCATTACGTCAACCCTAGAAACCAACAAAATAAGATCGACGTCCTATTTCATTATTCCATGCTAATGTATTCAAGCGTTAGCCTGCTTTAGACACTCTAATTTTTTCAAAGTAACAGTCCTGTTTCCCCGCAACACCAAGTTAATGGCATCACGGTTCTACAAGAGGGAGGAATCAGTGAGGCCAGTTCATACCGTTGTCACGACCGACCTACTGACCCCGAAATTCAACTACGAGCTTAGATCGGAAGAGCGTCGTGTAGGGAAAGACCAGTTACGTGTCGT
+
CCCCCGGGGGGGGGGGGGGGGGGGGFGGGGGGGGGGGGGGGGGGGGGFGGGGGGGGEGGGGGGGGGGGGFGGGGGGGGGGGGGGGGGGGGGGGGGGGGFGGGGGGFCFFGFGGGGGG9FGGGGGGGGG9E<DFEGFGFFFFFGGFGGGGCEGGGG6=DFGG;ED9@DEFFF=+@CEGGGD=ECDFGDGGCDFFGFG7CFFFGG)ACFFGAGGGGGF5AEF55BBAABFFFFFF+7CFDG()18CFF);?*=0;*=7AC3C?EF06(37(39;1,,(4)62<FB71.(((()..+,)).*(-
@M03152:184:000000000-AWYW1:1:2106:8964:21562 2:N:0:TACTCCTTATACCTGT
CCCAACTATCCCTATTAATCATTACGTCGATCCTAGAAACCAACAAAATAGAATCAAACGTCCTATTTCATTATTCCATGCTAATGTATTCAAGCGTGAGCCTGCTTTAAACACTCTAATTTTTTCAAAGTAACAGTCCTGATTCCCCAAGACACCAAATTAATGGCATCATGGTTCATCAGAAGGGAGAAACCAATGATGCCAGTACGTACCGAAAGCACGACAAACATATTGATCCCGAAATTCAACTACGAGCTTAGATCGGAAGAGCGTCGGGTCGGGAAAGAACAGGTATGTGTGA
+
CCCCCGGGGGFGGGGGGGGGGGGGGGGGGGGGGGGGFFGG8FFGGGGGGGGGGGGGGGGDF<FGGGGGAGGGF9CFFGFGGEGGGGGG9FFFFFFEGGGGGGCGGFGGFGGGGGGCFE?FDFGFFFCABEEFGGFDFFEFFC9FGGGGGGCFGGGGGGGGGGGGE8DFGGFGAFFFGCD;+@DE+>>DEAF88>8FFGGFA7=DDD9=8@DG+@>5?A5AFAEF):CFFFE6B:ECF4;)@BBBF85CECF)8CD>D@C=3)61018((,(6,8((..(-(59:(),411:3-9))1)*()
@M03152:184:000000000-AWYW1:1:2106:11287:21564 2:N:0:TACTCCTTATACCTGT
CCCAACTATCCCTATTAATCATTACGTCGATCCTAGAAACCAACAAAATAGGGTCAAACTTCCTATTTCATTATTCCATGCTATTGTATTAAAGCGCGACCCTGTTTTAAACACTCTATTTTTTTCAAAGTAAAAGTCCTGATCCCCCGCACCCCAAACTGAATGGCATGATGGTTTTCCAGAAGTTAGGAACCAGTACCACAAGTGCATACCGAGGCCACAACAAGCATCCTAATCCCGAAATACAACAACGATCTAAATCCGAAATAGAGCCGGCTGGTGTACGAACAGGGAGAGGAGA
+
CCCBCGGGGGGGGGGGGGGGGGGGGFGG@FGGGFGGGGGGGGGGGGGEGGGG86<CFCA,6E,@,EFC<,C,6<,FC<@,,,C,6656CC,<66C6++4+@6A<,?EFFF9?9A<,,5,9CEFGF,EE,,,C,,,,4C,<@,C,4EF77C++++@+@>>=,=2=EC,6+0+==,=7+@+@+6A@F,33E,@,@47A<+,4,;95,1122++**0*94*:**()((-0))4)2*+/188*6AB3;++7*)*)((223=69))).6(8(()))))(,((0,-,)(/).4403(((*())(*((
@M03152:184:000000000-AWYW1:1:2106:10975:21626 2:N:0:TACTCCTTATACCTGT
CCCAACTATCCCTATTAATCATTACGTCAATCCTAGAAACCAACAAAATAGAATTAACGTCCTATTTCATTATTCCATGCTAATGTATTCAAGCGCGAGCCTGCTTTAAACACTCTAATTTTTTCAAGGTAACAGTCCTGATTTCCCACAACACCAAATTAATGTCATGATGGTTCTTCAGATGGGAGGAACCAGTGACACAAGTACATACCGGAGGCATGACCAGCGTACTGATCCCGAAATTCAACTACGAGCTTAGATCGGAAGATCGACGTGTAGGGAAAGCAAAGAATAGGGTTCA
+
9CCCCEFGFG8FEFGGGGGAGFFGGFGGGGGGGGGFCAFGGGGGGGGG96C9<FDFGGGGGDEFFGGFGEGFGFGFGGFGGG9EDFGFCCDGGGDE>FE@F<FFGGGFGGFGGGGAGAFFFFF7EDD<8FGGC9?FCFGFFGF,@,9:@+EEGGGGGGG9D,;C,4=;FGG,,@=;DEC8DF,3A,>C668,@FFFDF97DC==F<FGFC73?DCB5?89A0A):=C*:5@AFF4+B4C(86)*48CF<CA554814436?<((8?F()/3(3(,2()-43F?F0),5(.((.+)))(2()
@M03152:184:000000000-AWYW1:1:2106:12969:21633 2:N:0:TACTCCTTATACCTGT
CCCAACTATCCCTATTAATCATTACGGCGACTCTAGAAACCAACAAAATAGAACCGCACGTCCTATTTTATTATGCCATGCTAATGTATTCGGGCAAAGGCCTGCTTTGAACACTCTAATTTTCTCAAGGTAAAAGTCCTGGTTCCCCGACACACCCAATTAAGGGCATGCCGGCTCACCAAGAGGTAGAACCCGGCCAGACAGTACGTACCGTAAGGCAGACCGCCCGACCAGGTTCGAAATTCAACTACGACCTGAGATCGGCAGAGCGTCGTCTAGGGGAAGAGCAGCAACGTGTAGA
+
CCCCCGGGFGGGGGGGGGGGGGGGGGGG@CFEEFGGGGGGGGGGGGGGGGGGGGGDGGGG@FGGGGGGGGGGFFGGGGFEFGGFCFGGGGFF@GGGGFC8FGFFGEFGFGFGGGGGF,FGFFFBEBEECGGGGGGGEFCFF@FGGGGGGGGEEGGGGG+DF,E,,=@DFDGGGGGGD,8D7DFGGCFFC7EFGGCE>>CA6CCDGF>?CFG<7?=));>;B5516(6=AD(>:*69=>GFF(7)/@)0<C)-3/)(),,).3::(43(-70-(--((0651)23,7(,.(((,*-))4*).
@M03152:184:000000000-AWYW1:1:2106:12630:21827 2:N:0:TACTCCTTATACCTGT
CCCAACTATCCCTATTAATCATTACGTCGACCCTAGAAACCAACAAAATAGGATCAAACGTCCTATTTCATTATTCCATGCTAATGTATTCAAGCGTTAGCCTGCTTTAAACACTCTAATTTTTTCAAAGTAACAGTCCTGATTCCCCGCGACACCAAGTTAATGACATCGCGGCTCCTCAGAAAGGAGGAACCAACAAAACCAGTACGTACCATAGGCACGACCAGTAAATTGATCCCGAAATTCAACTACGAGCTTAGATCGGAAGAGCGTAGTGTAGGGAAAGAAAAGGTAGTGTTAA
+
CCCCCGGGGGGGGGGGGGGGGGGGGGGGGGGGGGGGGGGGGGGGGGGGGGGGGGGGGGGGFGGGGGGGGGGGGGGGGGGGGGGGGGGGGGGGGGGGGGGGGGGGGGGGGGGGGGGGGGGGGGGGGGGGGGGGGGGGGG8FCEGGGGFGGGD8>CGGGGGGGGGGGGGFGGGGGGGGGEGGGGGGGGFGGGGGGG>7@FFFGG*:A8:;C94?CFEF94;FFFFF2>F8FFCFF>C7ACC089>7C+7AEFFF6DD;>,)).64:((,4<:0;1(-3:*.6<>?F6030:<??)+)*0)2.)
@M03152:184:000000000-AWYW1:1:2106:7240:21934 2:N:0:TACTCCTTATACCTGT
CCCAACTATCCCTATTAATCATTACGTCGATCCTAGAAACCAACAAAATAGGTTCGAACGTCCTATTTCATTATTCCATGCTAATGTATTCGAGTGATTGCCTGCTTTAAACACTCTAATTTTTTCAAAGTAACAGTCCTGACTCCCCGTAACACCAAACTAATGACATCACTGCTCGTCAGAAGGGAGAAATCAATGACGTTAGTACGTACCGAGGCACGACCGACGTATTGATCCCGAAATTCAACTACGAGCTTAGATCGGAAGAGCGTCGGGTAGGGAAAGAACAGGTAAGTGTAGA
+
CCCCCGGGFFGGGGGGGGGGGGGGGGGGGGGGGGGGGGGGGGGGGGGGGGGGGGGGFGGGGGGGGGGGGGGGGGGGGGGGGGGGGGGFGGGGGGGGGGGGGFGGGGGGGGGGGGGGGGGGGGGGGGGGFDGGGGGGGCGGGGGGGGGDGGEEEFGGGGGGGGDFGGGGGGGFCFFDFGDGFEGCDGGGGGGGGCDFGGGFDDFC6FFGD?FF>9E>A5=FF9@=A@@B?FEF6C<=F@DDEBFFFF?+9DFDFD>>AC3)7?06:?B?:<0(23((.8<167:8(04<FB:<2+.**)*))
@M03152:184:000000000-AWYW1:1:2106:14318:21935 2:N:0:TACTCCTTATACCTGT
CCCAACTATCCCTATTAATCATTACGGCGGTCCTAGAAACCAACAAAATAGAACCACGCGTCCTATTCCATTATTCCATGCTAATGTATCCGAGCATAGGCCTGCTTTGAACACTCTAATTTTTTCAAAGTAAAAGTCCCGGTTCCCCGCACGCCCAGTGAAGGGCATGCGGCTCCCCGGCGCGAAGGGCCTGGCCGGACCAGTGCACGCGGGGAGGCGGACCGGCCAGCCAGGCCCGAAATTGAACTACGAGCTTAGAGCGGAAGACAGTCGTGTAGGGAAAGAAAAGGGAGGTGTGGGG
+
CCCCCGGGGGGGGGGGGGGGGGGGGGGGGGGGGGGGGGGGGGGGGGGGGGGGGGGGGGGGGGGGGGGGGGGGGGGGGGGGGGGGGGGGFGGGGGGGGGGGGGGGGGGGGGGFECFGGFGFGGGGGGGGGGGGGGGFGCAFGGEDGGGGGGGGGGFGGGFGFGGGG6FGFCDGGGGCFEGGDGGGDECFGGEC8EFGGGE:=5FEFFFGGEGD)71>D:9>@BFF931:@F(8@D6D:>C1)49)*877A*)(4>5:?<4).461291((.),,,4((*.((0.)35((.(((-*()*(*((
@M03152:184:000000000-AWYW1:1:2106:19239:22000 2:N:0:TACTCCTTATACCTGT
CCCAACTATCCCTATTAATCATTACGTCAATCCTAGAAACCAACAAAATAAGATCAACGTCCTATTTCATTATTCCATGCTAATGTATTCAAGCGTTAGCCTGCTTTAAACACTCTAATTTTTTCAAAGTAACAGTCCTGTTTCCCCGCAACACCAAACTAATGGCATCACGGTTCTGCAAGAGGGAGGAATCAGTGAAGCCAGTACGTACCGGTGGCACGACCGACCTACTGACCCCGAAATTCAACTACGAGCTTAGAACGGAAGAGCGTCGTGTAGGGAAAGAAACGGAAGGTGAGAA
+
CCCCCFGGDGGGGGGGGGGGGGGGDFCGGGGGFGGGGGGGGFGGGGGGGGGGGFGGGFEFGGGGGGGGGGGGGGGGGGGGGGGGGGGGDGGCGGGGGGDGGGGGBGCFGGGGGGGGG<FEGFFFAEEGFFGFEFGGGEAGGGC9EFFGGGGGGGFGFGGGGGGGG8AF6DFGGGCEGGGGGGGG6BCCEGGDGGGGFFGFGFCCCFFDFFGGCDE59CDFF@>@B9>)4A@FAC(942D:3;;;=AC6<F)308=9)9;))/346:>::(4(29(445:<<.45458(((,((2()))*.)
@M03152:184:000000000-AWYW1:1:2106:22985:22073 2:N:0:TACTCCTTATACCTGT
CCCAACTATCCCTATTAATCATTACGTCGATCCTAGAAACCAACAAAATAGAATCAAACGTCCTATTTCGTTATTCCATGCTAATGTATTCAAGCGTGAGCCTGCTTTAAACACTCTAATTTTTTCAAAGTAACAGTCCTGATTCCCCATGACACCAAATTAATGACATCATGGTTCGTCAGAAGGTAGGAATCAATAATACCAGTACGTACGATAGCACGACCAATAGATTGATCCCGAAATTCAACTACGAGCTTAGATCGGAAGAGCGTCGTGTAGGGAAAGAACAGGGATATGTAGA
+
CCCCCGGGFGGGGGGGGGGGGGGGGGGGGGGGGGGGGGGGGGGGGGGGGGGGGGFGGGGGFGGGGGGGGGGGGGGGGGGGGGFGGGGGGGFGFCGGEGGGGGGGGFGGGGGGGGGGGGGGFGGGGGGGGGGGGFGGGGGCGGGGGGGGGGFFGGGFGGGGGGFGAFGGGGGGG8DFGDCGFGG>F8DGGFFEGGGGCC@DFFCEFFFG>DGDDGGFFFFFDFFABD)@8BEFFGCF+-9>FFFFFF?8CFF@>G45A@>4*99@DFFF@1>;0((4=FF@?F;:25832(4(,A(**)2))
@M03152:184:000000000-AWYW1:1:2106:21012:22109 2:N:0:TACTCCTTATACCTGT
CCCAACTATCCCTATTAATCATTACGTCAATCCTAGAAACCAACAAAATAGGATCGAACGTCCTATTTCATTATTCCATGCTAATGTATTCAAGCGTTAGCCTGCTTTAAACACTCTAATTTTTTCAAAGTAACAGTCCAGATTCCTCGCAACATCAAATTAATGGCATTACGGCTCATCAGGAAGGAGGAATCAGTGAGACCAGTACATACCAGAGGCATGACCAACCTACTAACCCCGAAATTCAACTACGAGCTTAGATCGGAAGAGCGTCGAGTAGGGAAAGAAACGGGAAGGGTGA
+
CCCCCGGGGGGGGGGGGGGGGGGGGGGGGGGGGGGGGGGGGGGGGGGGGGGGGGGGGGFFDFGGGGGGGGGGGGGGGGGGGGGGGGGGGFGGGGGGEGGCFGGGCFCGFGGGGGGGGGGGGGGGGGGGGGGGGFGGGFFDGGGGGCFFGGEGEGFFFGGGGGGGGGGGGGGCGE6@DGGGGGGGGGDGGGGGCFDGGFGFG+@8@FFGGFGF6C?FA?)?>)*88@@E5A8C>FA499CAFFFBF69B4BF3>GD9?EEFE<3(87?03@(6,/6(.*6;73(>BF21.((((*())-0((
@M03152:184:000000000-AWYW1:1:2106:18756:22157 2:N:0:TACTCCTTATACCTGT
CCCAACTATCCCTATTAATCATTACGTCGATCCTAGAAACCAACAAAATAGGTTCGAACGTCCTATTTCATTATTCCATGCTAATGTATTCGAGCGATTGCCTGCTTTAAACACTCTAATTTTTTCAAAGTAACAGTCCTGACTCCCCGTAACACCAAATTAATGACATCACGGCTCGTCAGAAGGGAGAAATCAATGACGTTAGTACGTACCGAGGCACGACCGAGGTATTGATCCCGAAATTCAACTACGAGCTTAGATCGGAAGAGCGTCGTGAAGGGGAAGAAAAGGGAGGAGGACA
+
CCCCCGGGGGGGGGGGGGGGGGGGGGGGGGGGGGGGGGGGFGGGGGGGGGGGGGFFEGGGFGGGGGGGGGGGGGGGGGGGGGGGGGGGGGCFFGGGEGGGGGGGGGGGGGGGGGGGGGGGGGGGGGGGFGGGGGGGGGGGGGGGGGGGGEEGGG?EFGGGGGGCEFGGGGGGGGDGDDGGGEGGGGDG>CFGGFFGGGGFGGCCGFFCCCF>DDC9BEF45>5@2-(.20/7A:?DF1<<B18?AACFFGF@73),9-)6))-(24470(-,(4-0(0)50)3)-)2(..((,*-))(*((
@M03152:184:000000000-AWYW1:1:2106:16255:22223 2:N:0:TACTCCTTATACCTGT
CCCAACTATCCCTATTAATCATTACGTCAATCCTAGAAACCAACAAAATAGAATTAACGTCCTATTTCATTATTCCATGCTAATGTATTCAAGCGCGAGCCTGCTTTAAACACTCTAATCTTTTCAAGGTAACAGTCCTGATTTCCCACCACACCAAATTAATGGCATGATGGTTCTTCAGAAGGGAGGAACCAGTGACACCAGTACATACCGGAGGCATGACCAGCGTACTGATCCCGAAATTCAACTACGAGCTTAGATCGGAAGAGCGTCGTGAGGGGAAAGAACAGGAATGTGTAAG
+
CCCCCGGGGGGGGGGGGGGGGGGGGGGGGGGGGGGGGGGGGGGGGGGGGGGGGGGGGDGGGGGGGGGGGGGGGGGGGGGGGGGFGGGGGGGFGGGGGGGGGGGGGGGGGGGGGFGFGGGGAEGGGAFGGFGFFFFGGGFGFGGGGGFGGGGGGGEFECFGGGGGGGGGGGCGGG8E8EFFCGGGGEDGGGFGGFDGFFGFGGGFGFFGGFDCDDEABEFFA@C@510@?>BACG4DFFCAF@64+=CF4;)9@5).//;CCE;7?<@DF@064(((().39:?;2;41.(.(.+.9*.0))
@M03152:184:000000000-AWYW1:1:2106:23489:22259 2:N:0:TACTCCTTATACCTGT
CCCAACTATCCCTATTAATCATTACGTCGATCCTAGAAACCAACAAAATAGAATCAAACGTCCTATTTCATTATTCCATGCTAATGTATTCAAGCGTGAGCCTGCTTTAAACACTCTAATTTTTTCAAAGTAACAGTCCTGATTCCCCATGACACCAAATTAATGACATCATGGTTCGTCAGAAGGGAAGAAACCAATAAATTAGTACGTACCAAGGCACGACCAACATATTGATCCCGAAATTCAACTACGAGCTTAGATCGGAAGAGCGTCGGGTAGGGAACGAACAGGAATGGGTAGA
+
CCCCCGGGFFGGGGGGGGGGGGGGGGGGGGGGGGGGGGGGGGGGGGGGGGGGGGGGGGGEFFCGFFGGGGGGGGG9FFFGGGGGGGFGGGGGGCGGGEGDFFGGGDFGGGGGGGGGGGGGGGGGGGGFGFGGGFEFGGGFGGGGGGGGCFCDGGGGGGGGGFFGGGGGG?FGG8DFG@C8=CFFGGDGGCEDGGFFFGGFGGGF?EFGDFG8CFFFFFFFFFF5ADA>@F<A6EA8+:DAFBFCBA6+9F;2954(2/*9783<;@6331(,,6(((06(4<2)(862;:0(.2)0..7:)
@M03152:184:000000000-AWYW1:1:2106:8270:22271 2:N:0:TACTCCTTATACCTGT
CCCAACTATCCCTATTAATCATTACGTCGATCCTAGAAACCAACAAAATAGGTTCGAACGTCCTATTTCATTATTCCATGCTAATGTATTCGAGCGATTGCCTGCTTTAAACACTCTAATTTTTTCAAAGTAACAGTCCTGACTCCCCGTAACACCAAATTAATGACATCACGGCTCGTCAGAAGGGAGAAATCAATGACGTTAGTACGTACCGAGGCACGACCGACGTATTGATCCCGAAATTCAACTACGAGCTTAGATCGGAAGAGTGTCGTGTAGGGAAAGAAAAGGTATGAGTAGA
+
CCCCCDGGFGGGGGGGGGGGGGGGGGGGGGGGGGGGGGGGGGGGGGGGGGGGFFGGGGFGFFFGGGGGGGGGGGGGFFGGGGGGGGGCFGGCGFGGGGGGGGGGGGGGGGGFGGFGGGGGGGGGGGGGGGGGGGGFEFGGGGGGGGGGGGGGGGGGGGGGGGGGFFGGGGGC>CCEGGGDGGGEGGEGEEFGDGGGGDFFE+7C5EFFCFG7DCE45*:AB?DB>FFF:3>AF>6;6357D>FE6A7F3;8<B*574:256>?(,4(,8)).:1,(.>A725:5<4((441)62(**)*))
@M03152:184:000000000-AWYW1:1:2106:20140:22285 2:N:0:TACTCCTTATACCTGT
CCCAACTATCCCTATTAATCATTACGGCGACTCTAGAAACCAACAAAATAGAACCGCACGTCCTATTTTATTATGCCATGCTAATGTATTCGGGCAAAGGCCTGCTTTGAACACTCTAATTTTCTCAAGGTAAAAGTCCTGGTTCCCCGACACACCCAATTAAGGGCATGCCGGCTCACCAAGAGGTAGAACCCGGCCAGACAGTACGTACCGTAAGGCAGACCGCCCGACCAGGTTCGAAATTCAACTACGAGCTTAGATCGGAAGAGCGTCGTGGAGGGAAAGAACAGGTAAGGGGTAA
+
CCCCCGGGGGGGGGGGGGGGGGGGGGGGGEGGGGGGGGGGGGGGGGGGGFGGGFGEEGGGEFGGGGGGGGGGGGGGGGF@FGFGGGGGGGFGGGGGGGGGGFGGGGGGGGGFFCFGGGGGGGGGGFGFFGGGGFFGFFEGGGFGGAFFD@CGE8FEGGGGGGFGGDGGGGG8>EC>7CFGFCEFFGGGGGFGFC;CCDGFCFGFGFFGGFGGCCGBAFDFFFA(361>BD0=DG?9*8C?F:FAFFDFFG:??D3(06?<)6:?FFF7:?1-49(4(04:9B()(04,8:3.)+)0)(1(,
@M03152:184:000000000-AWYW1:1:2106:13165:22287 2:N:0:TACTCCTTATACCTGT
CCCAACTATCCCTATTAATCATTACGTCAATCCTAGAAACCAACAAAATAGGATCGAACGTCCTATTTCATTATTCCATGCTAATGTATTCAAGCGTTAGCCTGCTTTAAACACTCTAATTTTTTCAAAGTAACAGTCCAGATTCCTCGCAACACCAAATTAATGGCATTACGGCTCATCAGGAAGGAGGAATCAGTGAGACCAGTACATACCAGAGGCATGACCAACCTACTAACCCCGAAATTCAACTAAGAGCTTAAATAGGAAGAGCGACGTGTAGGGAAAGAAAAGGAAAGGTGAA
+
CCCCCGGGGGGGGGGGGGGGGGGGGGGG;FGGGGGGGGGGFGGGGGGGGGGGGGGGGGGGGGGGGGGGGGGGGGGGGGGGGGGGGGGGGGGGGGFGGGGEGGGGGCGGGGGFGGGGGGGGGGGGGFFGGDFGGCE<EGFGDFGFGGGGGEGGGGEGGGCFF9DFFGGFCDDDGCD@CD=DFG?E6FGCDGGGGGGGGGGFGG6:6@BCFAF6CFFAF?=56=A55CDB>?=*;C<4>BD9B>?=+=<8*29).*2-;5C*1*)/)/63@,6(((6(/)673:=F:5:,,8.,(2()).94)
@M03152:184:000000000-AWYW1:1:2106:14322:22323 2:N:0:TACTCCTTATACCTGT
CCCAACTATCCCTATTAATCATTACGTCAATCCTAGAAACCAACAAAATAGGATCGAACGTCCTATTTCATTATTCCATGCTAATGTATTCAAGCGCATGCCTGCTTTAAACACTCTAATTTTTTCAAAGTAACAGTCCTGATTTCCCGCAACACCAAATTAATGGCATTACGGTTCGTCAAGAGGGAGGAATCAGCAAAGCCAGTACGTACCAGTGGCACGACCAACATGCTGACCCCGAAATTCAACTACGAGCTTAGATCGGAAGAGAGTCGTGTAGGGAAAGAACAGGTATGTGTAA
+
CCCCCFGGGGGGGGGGGGGGGGGGGGGGGGGGGGGGGGGGGGGGGGGGGGGGGGGGGGGGF?EGGGGGGGGGGGGGGGGFGGFGGGGGGGFFGGGGGGGGGGGGF@FGFGGGFGGGGGGGGGGGGGGGGFGGGGFFGGGGGGGGGGFFGGEDGGGGBF8DFFFGGAFGGGGGGGGEGEGEGECADDEGGGGGGDFFCDFFGDF@FFFGCAF9DCGFFADFFFFF):>@FA<>B+/86>*56=45CFEFFCAEDG5;)4;7C)5260;43((4)-,-4036>B:>6<:?388:)34<*.*6)
@M03152:184:000000000-AWYW1:1:2106:20725:22357 2:N:0:TACTCCTTATACCTGT
CCCAACTATCCTTATTAATCATTACGTCGGTCCCAGAAAACAACAAAATAGAACCACGCGACCTATTCTATTCTTCCATGCTAATGTATTCGAGCATAGGCCTGCTTTGAAAACTCTAATTTTTTCAAAGGAAAAGTCCTGGTTTCCCACACGCCCAGTGAAGGGCATGCGGCTCACACGGGCGAAAGAACAGGCCGGACCAATAGAAGCGGGGGTGCAGTCGTGCGACGCAGGAGCTAAAGTGAACAAAGAGCACGGAGCGGCGAGCAGAAGAGTAGGGTCAGGCGAGATAGGAGAACGG
+
BC-@-C,C9E,,6,CEC,,C,CFGFF<FC+867,,,,;,,6,,;CE@E9C<,<;,,,,+@+@7:<FD<EGF,,,CCCFC<,<6FCAFFE,<=F,B+,65,4,,,9,AFF9F,5,,5CFE,C,9ABA<5,,,,BF,,,9@,9A,A,99,,94+@@84+466@,,@>CE,+6+68=8,6,+++47E*@**,,4,,,*1*/*24**),++4+)19))*)07)0/()((((0)),..)(*0(0)92*)/*.*(*)(.2)()(((-((-(((,(((,.(.))/)(().0()(,-(()-+)))(*((
@M03152:184:000000000-AWYW1:1:2106:21585:22434 2:N:0:TACTCCTTATACCTGT
CCCAACTATCCCTATTAATCATTACGTCAATCCTAGAAACCAACAAAATAGAATTAACGTCCTATTTCATTATTCCATGCTAATGTATTCAAGCGCGAGCCTGCTTTAAACACTCTAATTTTTTCAAGGTAACAGTCCTGATTTCCCACCACACCAAATTAATGGCATGATGGTTCTTCAGAAGGGAGGAACCAGTGACACCAGTACATACCGAAGGCATGACCAGCGTACTGATCCCGAAATTCAACTACGAGCTTAGATCGGAAGAGCGTCGTGTAGGGAAAGAACAGGATCGAGTAGA
+
CCCCCGGGGGGGGGGGGGGGGGGGGGGGGGGGGGGGGGGGGGGGGGGGGGGGGGGGGGGGGGGGGGGGGGGGGGGGGGGGGGGGGGGGFGGGGGGCGGGGDFGGFGGGGFGGGGGFCEFGGGGGGFGGGGGGFGGGGGGGGGGGAFGGGBEGGGGGGGGFCFFFEFD8DGGGFE?D?;3@DDCD6@EGGGGGGGGGFGGFGGGFGFFGGFGGCDGFFFFFF@F@CB54/?@>B76:8:9@>BFCFFC+>F855<:0;7/66CDF@D;(3(23,4,4:5<36.3>:?:(:0(()0,)0)*))
@M03152:184:000000000-AWYW1:1:2106:12099:22501 2:N:0:TACTCCTTATACCTGT
CCCAACTATCCCTATTAATCATTACGTCGATCCTAGAAACCAACAAAATGGAATCAAACGTCCTATTTCGTTATTCCATGCTAATGTATTCAAGCGTGAGCCTGCTTTAAACACTCTAATTTTTTCAAAGTAACAGTCCTGATTCCCCATGACACCAAATTAATGACATCATGGTTCGTCAGAAGGTAGGAATCAATAATACAAGTACGTACTATTGCACGACCAATAAATTAATCCCGAAATTCAACTACGAGCTTAGATCGGAAGAGCGTCGCGTAGGGAAAAAAACAGCATGCTTAGA
+
CCCCCGGGGGGGGGGGGGGGGGGGGGGGGGGGGGGGGGGGGGGGGGGGGFGGGGGGGGGGGGGGGGGGGGGGFGGGGGFGFGGGGGGGGGGGGCFGGGGGGGGGGFGGGGGFGGFGF9EEGGGGGGGGGCEGGGGGFFEFFGGGGGGGGGGD>EEGGF?FDAFG;DFFFGFGGGGGG7=EDEC9DDEF8EGGGGGGDFFFFG+89=?F>D867=FF++*;5=B=A@)98B7?5;A;C895*:A;@F?FA**)64;9643**95=2(.638(((,((.26:<4,)(0(,,(,(,3))*.0.)
@M03152:184:000000000-AWYW1:1:2106:15304:22569 2:N:0:TACTCCTTATACCTGT
CCCAACTATCCCTATTAATCATTACGTCGATCCTAGAAACCAACAAGATAGAATCAAACGTCCTATTTCGTTATTCCATGCTAATGTATTCAAGCGTGAGCCTGCTTTAAACACTCTAATTTTTTCAAAGTAACAGTCCTGATTCCCCAAGACACCAAATTAATGACATCATGGTTCGTCAGAAGGTAGGAATCAATAATACCAGTACGTACAATAGCACGACCAATAAATTGATCACGAAATTCAACTACGAGCTTAGATCGGAAGAGCGTCGTGTAGGGAAAGAACAGGTATGTGTAGA
+
CCCCCGGGGGGGGGGGGGGGGGGGGGGGGGGGGGGGGGGGGGGGGGGGGGGGGGGGGGGGGGGGGGGGGGGGGGGGGGGGGGGGGGGGGGGGGGGGGGGGGGGGFFGGGGGGGGGFGGGGGGGGGGGGGGFGGGGGGGGGGGGGGGGGGE8BFGGGFGGGGFEGGFGGGGGGFGFGGDGGGGGGDFGG9DFFEGFGFGGFGF88DFFGGFGFCGAFFFEFBDDFAC@FFFF9FG@D+:;<ADFECFE+6F69DC)56@=ECCF9@;2;@1(./2711A3314=A@F<(.(4))0,*0-*)-
@M03152:184:000000000-AWYW1:1:2106:16601:22578 2:N:0:TACTCCTTATACCTGT
CCCAACTATCCCTATTAATCATTACGTCGATCCTAGAAACCAACAAAATAGGTTCGAACGTCCTATTTCATTATTCCATGCTAATGTATTCGAGCGATTGCCTGCTTTAAACACTCTAATTTTTTCAAAGTAACAGTCCAGATTCCTCGCAACACCAAATTAATGGCATTACGGCTCATCAGGAAGGAGGAATCAGTGAGACCATTACATACCAGAGGCATGACCAACCTACTAACCCCGAAATTCAACTACGAGCTTAGATCGCAAGAGCTTGGTGTAGGGAGAGAACAGAAATTAGGAG
+
CCCCCCGGGGGGGGGGGGGGGGGGGGGGGGGGGGGGGCFG8FGDGEGGGGGGFGCFEFG7CFEGGCGFGG9FFFGGCFGGGGGFGFFGGGGGF?:BCDFBECAFFGCCG<FF<EDFEDCFGFGGGGFE<,CFF<CFFGF<,FCAFGGFEDEEGFG>FGGGGGA;C,8DGC9@E+?>8EFGFD88=B8=8CE??,<,ECF?,=+:,+3221597C,*0:5>5);1):9>@A)*9@CG>)*()6)7++1+*+))/>3().)).))6(/((((()((()()).5),)451:)((()+)**)*),
@M03152:184:000000000-AWYW1:1:2106:11902:22613 2:N:0:TACTCCTTATACCTGT
CCCAACTATCCCTATTAATCATTACATCGATCCTAGAAACCAACAAAATAGAATGCGATGTCCTATTTCATTATTCCATGCTAATGTATTCAAGCGTTAGCCTGCTTTAAACACTCTAATTTTTTCAAGGTAACAGTCCTAATTCCCCATAACATCAAATGAATGACATTATGGTTCATTAGAAGGTGAGAACCAATAAAACCAGTACGTACCGAGGGCACGACCGACCCATTGATCCCGAAATTCAACTACTCGCTTAGATCGGAGGAGCGTAGGTTAGGGAAAGCAAAGGTATGAGTAA
+
CCCCCFGGEGFFGGGGGGGGGGGGGGGGEGGGGGGGGCGFE8FGGFFFGGGGGGGGGGGGGFGGFGGCGGGGGGGGGFGGGFGGGGCFDFGGGGGGGGGGGFFFG<F<FCFGGGFGGAFFGGGGGFGGGGGGACEEEGGGGFGGGGGGGGGDFGGFGGFGGFGG8DFGGGGGG8=EFEFFGDEFF8FFACFFGCFGGFF?A=@D=D9=CDD=C>EB5>A??@?B5A5*?BD985:9BAG2?(?BA8>FC>;E**/()/1)65??@1(.;<06(((()*).2F(<3)(.((((,+))*)2))
@M03152:184:000000000-AWYW1:1:2106:23962:22649 2:N:0:TACTCCTTATACCTGT
CCCAACTATCCCTATTAATCATTACGTCAATCCTAGAAACCAACAAAATAGGATCGAACGTCCTATTTCATTATTCCATGCTAATGTATTCAAGCGTTAGCCTGCTTTAAACACTCTAATTTTTTCAAAGTAACAGTCCAGATTCCTCGCAACACCAAATTAATGGCATTACGGCTCATCAGGAAGGAGGAATCAGTGAGACCAGTACATACCAGAGGCATGACCAACCTACTAACCCCGAAATTCAACTACGACCTTAGATCGGAAGAGAGTAGTGTAGGGAACGAAAAGTAATGTAAAA
+
<CCCCGGGFECFGFGCGGGGGGGGGGDFGGGFGGGGGGGGFEGGGGFGGGGGGGGGGGGG,CEEGGGFFGGGFGGGGGGGGGGGF9EFGGAC@FGGGECFGGFGGFGGFGFFGGGGGG<FFGFGGFFGFGEFFGAEEEEFFGGGGAF9@4B6+@FEGGGFFGGCD8FG?DFFG+=@DC=3?98@=D+,@=C?=9DE=+,;=8+:;8FFGF@?CC,;*<)*;8F5:88@BF8;*=67*)3)/5B(+BEFEFAE(9)(..7)19/(6(((//(,/17)/+94=D15(.((4,())+)*/-*).
@M03152:184:000000000-AWYW1:1:2106:16274:22708 2:N:0:TACTCCTTATACCTGT
CCCAACTATCCCTATTAATCATTACGTCAACCCTAGAAACCAACAAAATAAGATCGACGTCCTATTTCATTATTCCATGCTAATGTATTCAAGCGTTAGCCTGCTTTAAACACTCTAATTTTTTCAAAGTAACAGTCCTGTTTCCCCGCAACACCAAGTTAATGGCATCACGGTTCTACAAGAGGGAGGAATCAGTGAGGCCAGTTCATACCGTTGGCACGACCGACCTACTGACCCCGAAATTCAACTACGAGCTTAACTCGGAAGAGCGTCGTGTAGGGAAAGAACAGGTAGAGGTATG
+
CCCCCGGGGGDGGGGGGGGGGGGGGGGGGGGGGGGGGFGGGGGGGGGGGDGGGGGGGGGEEGGGGGGGGGGGGGGGGGGGGFGGGGFEFGGGGGGECEGGEFGGGGGGGGGGGGGGGGGGGGGGGGGGGGGGBFGGGGGGGGCGGGGGGGCEGGE+@DBFGFGGCEFDGGFGEGGGGDGGCEDFGGDGGGGGCGFGG7EAFGGFGFF9CADF>FEEFFBC?AF99=(/)?=FFC(*A2C>56);FACC3</31CD@FC)))/(49((.,,,-49(44>AF07?51??(,(,.6+)*))*)(
@M03152:184:000000000-AWYW1:1:2106:21469:22797 2:N:0:TACTCCTTATACCTGT
CCCAACTATCCCTATTAATCATTACGTCGATCCTAGAAACCAACAAAATAGGATCAAACGTCCTATTTCATTATTCCATGCTAATGTATTCAAGCTATCGCTTGCTTTAAACACTCTAATTTTTTCAAAGTAACAGTCCTGATTTCCCACGACACCAAATTAATGACATCGTGGTTCGTCAGAAGGGAGAAACCAACTAGACCAGTACACACCAAAGGCGCGACCAATCAGTTAGCCCCGAAATTCAACTACGAGCTTAGATCGGAAGAGCGTCGTGTAGGGAAAGAAAAGACAATGCTAA
+
CCCCCGGG9FFGGGGGGGGGGGGGGGEEGEFEFGFFGGGGEGFGGGGGGGGGG9FDFGGDECFGDCAFFFFFGGGGAF<FAFGGGGGGGGGGGGGGGGGGDGGGG9?AFGGFGGGGFGGGGGGDE=EEGGGGGGGGGF8AEGGGGFGDFF7EEGEGGFCEFGGGFFDEFGGG?=DECEG>FGGGGGCFEGFGGGGGGDFFA+A59<C+CC7D+0@AAFFF*:4)0:=6A)88==8+?=*>D>B@AAEFE7F81*8206C@C?61?D?;?((43(4(4)4:7DFFF@08((,((0(*0(*))
@M03152:184:000000000-AWYW1:1:2106:18834:22841 2:N:0:TACTCCTTATACCTGT
CCCAACTATCCCTATTAATCATTACGGCGACTCTAGAAACCAACAAAATAGAACCGCGCGTCCTATTTTATTATTCCATGCTAATGTATTCAGGCATAGGCCTGCTTTGAACACTCTAATTTTCTCAAGGTAAAGGTCCTGGTTCCCCGACGCACACCAACAAAGGGCACGCCGGCTCACCAAGAGGTAAGGCCCGCCCAGACAGTACGTGCCGTTAGGCAGACCGCCCGGCAAGGCCCGAACTTCACCTACCATCTTAGATCGGAAGAGACGAGTGTAGGGGAAGAACACGGCGAGTACA
+
CCCCCEFG9FDFGFGGGGG@EGG9FFEGGGGGGGFGCFFGGGGGGGGFFGGGGAFEGGGGCCBCGGFGGGGGGGGFGGGFGGGGGFFAEFGAFCGGGGFDGDFGFGCGFFGG9FFGGGFGGGGGFGFGF@FECGGCEGFGG,@FCFFGGGG6ECEEFEGFGCFGGGGGGGGGGGGG>ECFGFF8?F>,>;E:,>C?E4EB,**0=8@:*02:<<*::31)608,8((08>6D))(*)(>(0-).9B<*-96((2*(*.6)).)(-(,,484(((--(16)).()-0(.41(-(/(0)-*.-
@M03152:184:000000000-AWYW1:1:2106:12487:22870 2:N:0:TACTCCTTATACCTGT
CCCAACTATCCCTATTAATCATTACGTCAATCCTAGAAACCAACAAAATAGAATTAACGTCCTATTTCATTATTCCATGCTAATGTATTCAAGCGCGAGCCTGCTTTAAACACTCTAATTTTTTCAAGGTAACAGTCCTGATTTCCCACCACACCAAATTAATGGCATGATGGTTCTTCAGAAGGGAGGAACCAGTGACACCAGTACATACCGGAGGCATGACCAGCGTACTGATCCCGAAATTCAACTACGAGCTTAGATCGGAAGAACGTCGTGTAGGGAAAGAACAGGTATGTGTAGA
+
CCCCCGGGGGGGGGGGGGGGGGGGGGGGCGGGGGGGGGGGGGGGGGGGGGGGFGGGGGGFGGGGGGGGGGGGGGGGGGGGGGGGGGGGGGGGFGGGGGGGGGGFGGGGGGDFGGGGGCFGGGGGGGGGGGGGFGGGGEFGGGGGFFFGGGGGGGGGGGGGG8=EEFGGGGGGGGGG?EGFGGGGGEFEGGGGGGGGGGGDE+?CGFFGFFCCDDEEFFFFFE6CEFF>@?BFFGE:B(*/?@A:FACFEGFD6782;C3;?C@??07/(/.619(2()670.(.35(1:(.))2(**)*))
@M03152:184:000000000-AWYW1:1:2106:18264:23056 2:N:0:TACTCCTTATACCTGT
CCCAACTATCCCTATTAATCATTACGTCAATCCTAGAAACCAACAAAATAGGATCGAACGTCCTATTTCATTATTCCATGCTAATGTATTCAAGCGTTAGCCTGCTTTAAACACTCTAATTTTTTCAAAGTAACAGTCCAGATTCCTCGCAACACCAAATTAATGGCATTACGGCTCATCAGGAAGGAGGAATCAGTGAGGCAAGTACATACCGGAGGCATGACCAACCTACTAACCCCGAAATTCAACTAAGAGCTTAGATCGGAAGAGCGCCGTGTAGGGAAAGAAACGATAAGTGGAA
+
CCCCCGGG9FGGGGGGGGGGGGGGGGGGGFGGGGGGGFGGGGGGGFFGGGGGGGGF@FGGDFGGFGGGGGGGGGGGGGGGGGGGGGGGGGGGGGGGGGGFGAAFGGGGGGGGGGGGAFGEGGGGGFGGGDEEGGFGEGCG8?EGEFGGGGGGCFGGFFGGGGDFGCFFGGFCG>D6=EFGGGFGGG8DEEEFC9A8DDGFGF+:C+CCG7CCCDGD@>5A*)4:44@A>*)3*5:CA)95A@;(++1B4:8)6CA1A.97>7)(,(/2(63((((-378B>77)(78?((4((/(19)*3,
@M03152:184:000000000-AWYW1:1:2106:12160:23221 2:N:0:TACTCCTTATACCTGT
CCCAACTATCCCTATTAATCATTACGTCGATCCTAGAAACCAACAAAATAGGGTCAAACGTCCTATTTCATTATTCCATGCTAATGTATTCAAGCTATCGCTTGCTTTAAACACTCTAATTTTTTCAAAGTAACAGTCCTGATTTCCCACGACACCAAATTAATGACATCGTGGTTCGTCAGAAGGGAGAAACCAACTAGACAAGTACACACCGAAGGCGCGACCAACCTGTTAGTCCCGAAATTCAACTACGAGCTTAAATCGGAAGAGCGTCTGGGAGGGCAAGAACAGAGCAGGTGAG
+
CCCCCGGGGGGGGGGGGGGGGGGGGGGGCGGGGGGGGGGGGGGGGGGGGGGGGGGGGGGGFFGFGGGGGGGGGGGGGGGDGGGGGCFGFEAFGGGDFG8CFGDGFGGGGGFEGFCFDEFGGGGGGGGGGCFFGCFGGGEC9FEGGGGCFGGGDEFFGGDG99EFE89===+6,6==D7C>FDAFFCECGEF?FDFFGGGFGGC@FBAFFA6C@DEFBA5>D5?A(6B5?6(10+*4+/;2>>368+9FE@651750)/4)67)/7(,(,,26(-(((0,(-)-0403(.(.(.*)0).*)(
@M03152:184:000000000-AWYW1:1:2106:14412:23279 2:N:0:TACTCCTTATACCTGT
CCCAACTATCCCTATTAATCATTACGTCGATCCTAGAAACCAACAAATTAGAATCAAACGTCCTATTTCGTTATTCCATGCTAATGTATTCAAGCGTGAGCCTGCTTTAAACACTCTAATTTTTTCAAGGTAACAGTCCTGATTCCCCATAACACCAAATTAATGACATCATGGTTCGTCAGAAGGTAGGAATCAATAATACCAGTACGTACGATTTCACGACCAATAAATTAATCCCGAAATTCAACTACGAGCTTAGATGGGAAGAGCGTCGTGCAGGGAAAGAACAGGTAAGAGTAAG
+
BACCC@@FACFECCFGGGGFFGGGGGGFGGDFEEEGGGGGGGGGGGG9FFGGGGGGFGGGGFFEF@EFEFDFC@EGFCADF9FECFGFFGGFGGFGCGGDG@FAF<FGGGCGGGGGGGFGGGGF7EFDAFGGGGGFFA=AFDGGFGGGDDE,@BFEGFGG,==@F8=AFGGGGFAFFEDGGGGGC?,CEDGAFEAFGGD?,B+8@DFDD52+=776*37+3:@>=@@>FAACFFEFF:4):)9ACFE+/96((*)/;85*/*.:(61(630((.(((2)368=50?0,.(..)+)*0-0))
@M03152:184:000000000-AWYW1:1:2106:17102:23317 2:N:0:TACTCCTTATACCTGT
CCCAACTATCCCTATTAATCATTACGTCAACCCTAGAAACCAACAAAATAAGATCGACGTCCTATTTCATTATTCCATGCTAATGTATTCAAGCGTTAGCCTGCTTTAAACACTCTAATTTTTTCAAAGTAACAGTCCTGTTTCCCCGCAACACCAAGTTAATGGCATCACGGTTCTACAAGAGGGAGGAATCAGTGAGACCAGTTCATACCGTTGGCACGACCGACCTACTGACCCCGAAATTCAACTACGAGCTTAGATAGAAAGAGCGTCGCGAAGGGAAAGAACAGCACTGGTGAGA
+
CCCCCFGGAFFGGGGGGGGGGGGGGGFGCGGGGGGGGGGGFGGGGGGGGGGGGGFGGGEGGGGGGGGGGGGGGGGDFGGGGGGGGGGGGGGGGGGGGGGFGGGGGGFGGGGGGG8FFFGGGGGGGFGGGGFGGGGGGDGGGGGGGGG7CGGGGGGFFGGFFCFG8CFGGGG>ED>=DFFEG,@FGCEFGDGEFGGCFDG??FGFGFACGFGF*<>>AFFF5@E)59>));>*2CEFFFC,51876FEF?FA43C>@)7<E<).)9:>:((((,4(((.-(,01)45(48((((+.)/(2.)
@M03152:184:000000000-AWYW1:1:2106:22137:23343 2:N:0:TACTCCTTATACCTGT
CCCAACTATCCCTATTAATCATTATCTCAATTTCTAAAACCAACGAAATAAAATCGAGATCTTATTTCATTATTCCATGCAATATATATAGGCGTGAGCCTGCTTTTAGCACTCTAATTTTCCCAAAGTAAACGTTCTGGCAACTGACGACAATCGATAAAGATCATCGCCAGCCGTCCAGCAAATGAGGATCTGTGAACCAACATGGCCAGTTAGACCAGCTAGCAACAAATACCCGAAATTCAACTACGAGCTTAGAACGGACGAGAGACGTGTATGGCAAGAACGGAGATGTGAGAAA
+
ACCCCGGGGGGGGGGGGGG<EFGGFAEGFGGGFFGGGGGGGGFGGGGGGGGGGEGGGGGGGGGGGGGGFGFGGCACFGGGGFGGFGGGCFFFFEGGGGGGGGGGD?FDFCAEBFFGGGGGGGGGFFGGGCECFEEEGF9FGCEFGG,9@EGGGGFGGGGD;DEACDEEF>=@EC6CCBCED?=,A9;FFDF8@=A:,=3<+6=@F6A+;*=:7?,?BF596:AEEBEFA>@ACG5C;>GA>:C?FF41);?92))01*1*0613369((((/3/((,+1/(05)37((,(--.C:**)2),
@M03152:184:000000000-AWYW1:1:2106:15133:23362 2:N:0:TACTCCTTATACCTGT
CCCAACTATCCCTATTAATCATTGCTACGGTCCCAGAAACCAACAAAATGGGGCAGCAGCCCTATTCCATTATTCCATGCTAATGTATTCAAGCGTACGCCTGCTTTAAACACTCTAATTTTTTCAAAGTAAACGTCACGGTTCGCATCCGCAAGCCAGTGAAGACCCACGGCGTCCCCGCGAGGAGGACCACCGGACAAGGGTAAAACCGAAAGGCAACCACAAGCCGGTGGCCCGAAATTCAAATAAGAGCTTAGATAGGAAGAGAGTCGGGGAGGGAAAGAACAAGAATGTGTAAAGA
+
CCCCCGGGGGGGGGGGGGGGGGGGGGGGGGGGGGGGGGGGGGGGGGGGGGGGGGGGGGGGGGGGGGGGGGGGGGGGGGGGGGGGGGGGGGGGGGGGGGGGGGGGGGGGGGGGGGGGGGGGGGGGGGGGGGFGGGGG7CEGGGGGGGGEDGGCEGGG7DFGGGCGGGGGGGDD6@DEGGGGCEGG9BEFGGGGGGGGGGG48<4/A;FGFADG3<EFFF?FA?313308)>1>DF077(79))85@@2*):628:9)1-)).529(1(.().-,((,()421>?)4)((((4))3)**)*).
@M03152:184:000000000-AWYW1:1:2106:10601:23431 2:N:0:TACTCCTTATACCTGT
AGACATCACTGCCATTGAGTTTTCACATTGCGGCCGTACTCCCCAGATGGTACACTTCACGAGTTAGATACATTAACAAACTATCTAACAAACCTAACACATCGTTTACATCTTTTCCGACGTTGATTACCATGGTCTCTACTTCCGTTTGATACCAACGATTTCGTTCATCAGCATATGTAACTGCCTAGTACACTACCTTCGTACTCGATGTTCCACAGCATCTCTACGCATTAACACACTAGAGATGTAATTCAGACACTATAAGCGTTCATAGACTCTATCAGTAACTACCGAAGTT
+
-8---,,;-<,,,,;,,,66,,,,,,,6@,;B7+C:+,,,;,CFC,,,,;,,,,,CF,F<,,68,<9,,,,,,,6,,<@C,6,,,,:,6,,,:<@,,,,,4,,4,,,9,5,5,95E554,+84+,+,99,,,,,9,4,,@@F@,9444,,876,,,,7+4+414,,668=8636=,+,+36=26+,,,,,6>6,,,2+,*4++),557+3++5+,1++*0*)*:)*0+++0*/9)++*=)*-*02+08*01//86*=98)00)(0*))),(((())/+)).0.+1+)1.))))3(.),1(-
@M03152:184:000000000-AWYW1:1:2106:16437:23431 2:N:0:TACTCCTTATACCTGT
CCCAACTATCCCTATTAATCATTACGTCGATCCTAGAAACCAACAAAATAGAATCAAACGTCCTATTTCATTATTCCATGCTAATGTATTCAAGCGTGAGCCTGCTTTAAACACTCTAATTTTTTCAAAGTAACAGTCCTGATTCCCCAAGACACCAAATTAATGGCATCATGGTTCATCAGAAGGGAGAAACCAATGATGCCAGTACGTACCGAGGCACGACCGACATATTGATCCCGAAATTCAACTACGAGCTTATATCGGAAGAGCGTCGAGTAGGGAAAGAACAGCAAAGGTACAA
+
CCCCCGGGGGGGGGGGGGGGGGGGGGGGGGGGGGGGGGGGGGGGGGGGGGGGGGGGGGGGGGGGGGGGGGGGGGGGGGGFGGGGGGGGGGGGGGGGGGGGGGGGGGGGGGGGFFGGGGGGGGGGGGGGGGGGGGGFGGGFGGGGGGGGDGGFGGCFGGGGGGGGGFCEGGGGGGDFGGGGGGGFFGEGGGGGGFGGGGGFEFG86;DFDFGGGCGBE>9FFA*=499A?F?FBBCCAB5>DBFF8=4=<CA02CEBFC)9<C06@FF@@;9909(,.7<<6:1.(87,:<(((+.)*)*))
@M03152:184:000000000-AWYW1:1:2106:6269:23516 2:N:0:TACTCCTTATACCTGT
CCCAACTATCCCTATTAATCATTACGTCAATCCTAGAAACCAACAAAATAGAATTAACGTCCTATTTCATTATTCCATGCTAATGTATTCAAGCGCGAGCCTGCTTTAAACACTCTAATTTTTTCAAGTTAACAGTCCTGATTTCCCACCACACCAAATTAATGGCATGATGTTTCTTCAGAAGGGAGGAACCAGTGACACCAGTACATACCGAAGGCATGACCAGCGTACTGATCCCGAAATTCAACTACGAGCTTAGATCGGAAGACCGTCTGGTAGGGAAAATACAAGTAAGACTAGT
+
CCCCCDGGGGGFGEFGF9FFGGGGGFGGGGGGGGGGGCFGGGFGGFCFGEFGGCGGGG7FFFGDGC9F,@FGGGGFGGEF9<FDAFG9FDFC9<7F7FFEEGGGCFEF99FF@E<FDCCGGGGGGG9F5EFGGGGGGGD<EFGFGFECECG88CFCF8E9,,36,6@FGF8,,7+,6,?=D3@D6+8+=88D+,6,,+35A?+8<BCC?7;6CC65?@CF>=F)))0*335:+:8C>4;):=FF+15BCC)(29)(;.7<C)36(,:/(6,33/((.+6,2?<>(*-6-))))+)**)2()
@M03152:184:000000000-AWYW1:1:2106:7962:23675 2:N:0:TACTCCTTATACCTGT
CCCAACTATCCCTATTAATCATTACGTCGATCCTAGAAACCAACAAAATAGGGTCAAACGTCCTATTTCATTATTCCATGCTAATGTATTCAGGCGCGAGCCTGCTTTAAACACTCTAATTTTTTCAAAGTAACAGTCCTGATTCCCCGCCACACCAACTGAATGGCATGACGGTTCTTCAGAAGGGAGAAACCAGTGACACCAGTGCATACCAAAGGCACGACCAGAGTATTGCTCTCAAAATTCAACTACTCGATTAGATCGGAAGAACGCCGTGTAGGGACAGCACAGCATAGTGTAG
+
CCC@@7FEGGGGGFCACEFCEEGGGFGGEGGGGCCFF9CFGCGC,,FEGCFF<FDFFFDC,:6@9CFAG9CFGAFFGFGGGFC<6FFF9<6CF@ECDC7+C:E<FD99AFE9FFEG<EFFGGGC=?FF9?EFGGFEEFCF=,@F;,CFEGC8B@FEFGGGCD9==FDFGGFF+@CD+C9C9=AE8D+@CCFGGGG6EC9BF5C>@A*7+?;*3*@6A6=99):59=260=7+=+*+48**18*71+9+.2;=3*),5CD<39)(((/6((/((--,4)(.4)1),7(32:0((+)01)26)
@M03152:184:000000000-AWYW1:1:2106:10322:23751 2:N:0:TACTCCTTATACCTGT
CCCAACTATCCCTATTAATCATTACGTCAATCCTAGAAACCAACAAAATAGGATCGAACGTCCTATTTCATTATTCCATGCTAATGTATTCAAGCGTTAGCTTGCTTTAAACACTCTAATTTTTTCAAAGTAACAGTCCAAATTTCCCAAAACACCAAATTAATGGCATTAAGGTTCATCAGGAGGGAGGAATCAGTGAGACCAGTACATACCGGAGGCATGACCAGCCTACTAACCCCGAAATTCAACTACGAGCTTAGATCGGAAGAGCGTCGAGTAGGGAAAGAAACGGGAATGGTGG
+
CCCCCGGGGGGGGGGGGGGGGGGGGGGGGGGGGGGGGFEGGGGGGGGGGGGGGGGGGGGGGGGGGGGGGGGGGGGGGGGFFGGGGGGGGGGGGGGGGGGGGGGGGFGGGGGGGGGGGFGGGCGGGGGGGGCGFGGGGGGGGGGGGGGGGGF8FGGGGGGGGCDGCCDGGFFA,DDGCGDGG8FFC88++@CFFGGGGDD?DFDDEDFFGFGGGDCE?BA5ACF@))=A?FBFAGF>?=CA>4?B=+9BC8AE2??9:;<)47):,;?(,/:>;;>(,1(-5>?46@BF1(,((*()),2)(
@M03152:184:000000000-AWYW1:1:2106:14573:23953 2:N:0:TACTCCTTATACCTGT
CCCAACTATCCCTATTAATCATTACGGCAGTTCTTAAAGACCAACAAAATAGAACCACACGTCCTATTCTATTATTCCATGCTAATGTATTCAGGCATAGGCCTGCTTTGAACACTCTAATTTTCTCAAGGTAAAAGTCCTGGTTCCCCGACGCATTCAATGAAGAACACAAAGGTTCACCAAGAGGCAAGACCCAGTCGAGCAGTAAAACACGCCGTCAGGCGGACCACCCAACCCGATCCGAAATTCAACTACGAGCTTAGATCGGAAGAGCGTCGGGTGGGGGAAGAGAAAGAAGAGT
+
CCCCCGGGFGGGFGGGGGGDCFGGGGGGEFFGGGGGGGGGGFFGEFGGGGGGGGGDFFFGEGGGGGGGGGGGGFFGFEF9FGGGGGFEFFGGFGGGG8F9F@CEAEGGGGFGGGGGEEEEGGGGF9FDEFGFGDGGGGF9EDGGGFGDFCEGGG7CEC9EGGCFGFFDGDFGGGFEFCDD8EGDGGGGGFCFG88,D+E:@CG=6=ADFFGG65**??ABD@F2)85)8>948C(>>15(83)48)(36C83)2A?7141(-)4.<(8?B222:03(0((4)(0()-8:B0(.+5))(0,)
@M03152:184:000000000-AWYW1:1:2106:9940:24096 2:N:0:TACTCCTTATACCTGT
CCCAACTATCCCTATTAATCATTACGTCAACCCTAGAAACCAACAAAATAAGATCGACGTCCTATTTCATTATTCCATGCTAATGTATTCAAGCGTTAGCCTGCTTTAAACACTCTAATTTTTTCAAAGTAACAGTCCTGTTTCCCCGCAACACCAAGTTAATGGCATCACGGTTCTACAAGAGGGAGGAATCAGTGAGACCAGTTCATACCGTTGGCACGACCGACCTACTGACCCCGAAATTCAACTACGAGCTTAGATCGGAAGAGAGTCGTGTAGGGAAAGAACCTGTATGTGTAGG
+
CCCCCGGGGGGGGGGGGGGGGGGGGGGGGGGGGGGGGGGGGGGGGGGGGGGGGGGGGGGGGGGGGFGGGGGGGGGGGGEGGGGGGGGGFGGGGGGFGGEFFGGGGDGGGGGGGFCGF9FGFAGGFFGGGGGGGGGGGGGGGGFGFGGGGGEGGG=FDFFCFGGG8@DC+ADCECGDGDCGGFCGG6EFGGGCCFGFFFFCF?DDF1CCDF7CDGG>CFFFD9?>AFF5AFFFFG=F69C>FF4;FFEFFGFF05)3AEFF)5:;1<;71(48)4(86))5(71;:5:(((,).06=F4*5)
@M03152:184:000000000-AWYW1:1:2106:12489:24321 2:N:0:TACTCCTTATACCTGT
CCCAACTATCCCTATTAATCATTACGTCAATCCTAGAAACCAACAAAATAGGATCGAACGTCCTATTTCATTATTCCATGCTAATGTATTCAAGCGTTAGCCTGCTTTAAACACTCTAATTTTTTCAAAGTAACAGTCCAGATTCCTCGCAACACCAAATTAATGGCATTACGGCTCATCAGGAAGGAGGAATCAGTGAGACCAGTAAATACCAGAGGCATGACCAACCTACTAACCCCGAAATTCAACTACGAGCTTAGATCGGAAGACCGTCGGAGAGGGAAAGAACATGACATTGTCT
+
CCCCCGGGFFFGGFGGDEDEEGGFGGGC;@FFGGGGGGGGGGGGFGGGGCGGGGGGGG8FFFGGGGGGGAFGGGGGF9CFFGGGGGGCGGFFFDEE:CFGGFGCFGGFB5A?ECFEE9?EFGGGDFCG<FGFGFGFFG,?>CEFGGGFE>EEGFEDED8FGGFGGGC8==FAFDGC>DF9DGCDD8E8DEED?,@DFGFFF?65;AC++328+:6*;@A>*19@5@@9?5@F4FE4AB4:A>4581*=CDA3>*89).1))./3(,:@@(((((.(()-365()(0(.((),)+)**.*.)
@M03152:184:000000000-AWYW1:1:2106:22460:24372 2:N:0:TACTCCTTATACCTGT
CCCAACTATCCCTATTAATCATTACGGCAGTTCTTAAAGACCAACAAAATAGAACCACACGTCCTATTTTATTATTCCATGCTAATGTATTCAGGCATAGGCCTGCTTTGAACACTCTAATTTTCTCAAGGTAAAAGTCCTGGTTCCCCGACGCATTCAATGAAGAACATAAAGGTTCACCAAGAGGCAAGACCCAGTCGAGCAGTAAAACACGCCGTCAGGCGGCCCAACCAACCCCCTCCGAAATTCAACTCCGAGCTTAGATCGGAAGAGCGTCGTGTAGGAAAAGAAAATGTAGGCT
+
CCCCCEGGAACFGGGGFEC<EFFGFDGGDGF9<FFECFECGGGG:FEEFFGGFFGEE@<@FFFEFG<EGGCFF<@E<FF9FFGDFCFCFCFFGCEEC8<AF88FDFCAF5EED99CF9EFG9FEFGFGGGGGCFAFGGFCD9=?EA@:=>CECEGGGGG9E;34=;FF6D?GGD7,=@=97?,8=8@CEFFGGGFGG?F>6CD=@98CC?=C9?GF5955*5A):((88)56BG?D32)(238(58=:3:A;)*;3>0((,43AD9((302:181(,8(,.))*)*.((-(.(+)**)0))
@M03152:184:000000000-AWYW1:1:2106:9527:24398 2:N:0:TACTCCTTATACCTGT
CCCAACTATCCCTATTAATCATTACGTCGATCCTAGAAACCAACAAAATAGAATCAAACGTCCTATTTCGTTATTCCATGCTAATGTATTCAAGCGTGAGCCTGCTTTAAACACTCTAATTTTTTCAAAGTAACAGTCCTGATTCCCCATGACACCAAATTAATGACATCATGGTTCGTCAGAAGGTAGGAATCAATAATACAAGTACGTACTATTGCACGACCAATAAATTAATACCGAAATTAAACTACGAGCTTAGAACGGAAGAGCGTCGTGTAGGGAAAGAAAAAGTAATAGAGGT
+
CCCCCFFGGGGGGGGGGGGGGGGGGGFGGGGGGGGGGGFGGGGGGGGGGGGGGGGGGGGGGFGGGGGDGGGGGGGGGFCE8FFFFGGFGGGGGGGGGGGCFGDGFGGGGGGGGGGGGGGGGGGGGGGGGGGGGGFGGGGGGGGGGGFFEFGGF9DGGGGGGGGGGGGG8DFGGFGFGGGGC=FDDD=FFFGEGDGF,CFFGF7*,=DDG9FDGGFF8CE5@9D5ABEF>FF6AFE@C5D5BAAA/=AFEFA2(*2-)9*1*06(-62(((((/((6/));35=52.:(.((.)0)**)0()
@M03152:184:000000000-AWYW1:1:2106:17792:24452 2:N:0:TACTCCTTATACCTGT
CACAACTATCCCTATTAATCATTACGTCGATCCTAGAAGCCAACAAAATAGCATCAAAGTTCATATATAATTATTCCAGGCAAAGGTATTAAATCTAGAGCCTGCTTTAAACAATTTAATTTTTTCAAAGGAACAGTCCTTGGTGCCCGCAACCGACACAGTATTAGATAGCGGGTCATGATTAGGGAGACACCCAAGACGCACGTGAGTTACAATGCACGCCAAGCGAGTTAAACGGCAACGTGATCAAAGGGAGAGAATCGTCTGCGAGTGGGTTAGCACGGTAACCTGACATAGCAGA
+
@--AC7FEDCFF@DFGFFFA9F<@F,CFG+FFEDE<EA,,FFE@DFGDGGF,C,FFGF,,,C,,6C,C,,C,;E66,,,;:,B,,,,<C,<C,,,669,@,9,4,,CF5,5::,5,5,C,@FGCFA,C,,,,:,9,,,,9,4,,+9>=8C++@,++++4,,4,,,,,3+++,6@+3+,2,+,,6+,3@+3+66++1++,*+0*0*****4+52+,49**/*)/:(-(/8)(/+1*4),),)()().(+);+)/*)/),(())(.(((),(-((,(-(.())*-0()())-(((+)/*,*)(
@M03152:184:000000000-AWYW1:1:2106:20982:24529 2:N:0:TACTCCTTATACCTGT
CCCAACTATCCCTATTAATCATTACGTCGATCCTAGAAACCAACAAAATAGAATCAAACGTCCTATTTCATTATTCCATGCTAATGTATTCAAGCGTGAGCCTGCTTTAAACACTCTAATTTTTTCAAAGTAACAGTCCTGATTCCCCAAGACACCAAATTAATGGCATCATGGTTCATCAGAAGGGAGAAACCAATGATGCCAGTACGTACCGAAAGCACGACCAACATATTGATCCCGAAATTCAACTACGAGCTTAGATAGGAAGCGCGTCGGGTAGGAAAAGAACCAGTAAGGGGAA
+
CCCCCGGGGGGGGGGGGGGGGGGGGGGGGGGGGGGGGGGGGGGGGGGGGCGGGGGGGGGGF@FGGGGGGGGGFAFGGGGGFGGGGGGGGGGGGGGDFCFGGGGGGFFGGGCDGGGGGGGGGGGFFFFGFCEFGGGGGFE9EFGGGFGCGEFF@EGFGFDFFD=FF8DGGFFFG,?E9@9A@EGGFFG86@EFFDDE8DFFFF6D8?DDD?FG+=C*35=AA8BF9@59?499=28+1*;7*>9=+=>>?7))5*)()79).)./43;(((.66((((.,44*-98F1:(((.)+)1),)((
@M03152:184:000000000-AWYW1:1:2106:19471:24606 2:N:0:TACTCCTTATACCTGT
CCCAACTATCCCTATTAATCATTACGGCAGTTCTAAAAACCAACAAAATAGAACCACACGTCCTATTTTATTATTCCATGCTAATGTATTCAGGCATAGGCCTGTTTTGAACACTCTAATTTTCTCAAGGTAAAAGTCCCAGTTCCCCGGTGCATTCAATAAAGAACACACCGGTTCACTAAGAGGCAAGACCCGGGCAAGCAGTAAACACGCCGTCAGGCGCACCACCCAACCAGATCCGAAATTCAACTACCAGCTTAGACCGGAAGAGCATCGTGTAGGGCAAGAAACAGTATGGACA
+
CCCCCGGGGGGGGGGGGGGGGGGGGCC:CEEGGGGFGGFGGGGGGGGGGGCFCFGFGFGGGFGGGGGGGGGGGGF9EFFAF<@FGGGFFDDCECGGGGG?<FA@FFGG87FFCGCF<,FFCFFGGAFFFGGG<ECAF;FEFC8EDCEFGGCECFFFF9EFEFGGFGFGG8C@>C=CCGGGC@,86>EGG6,>D8@++3@?7CGF99<7;FCGCF>?ADAA?4*(69B;?:(:?807A3>351)7=6679D+44*9)))/7;E/)(-(-7:(()))(-)(.-70)45(((((((3.**(*))
@M03152:184:000000000-AWYW1:1:2106:16021:24896 2:N:0:TACTCCTTATACCTGT
CCCAACTATCCCTATTAATCATTACGTCGATCCTAGAAACCAACAAAATAGGGTCAAACGTCCTATTTCATTATTCCATGCTAATGTATTCAAGCGCGAGCCTGCTTTAAACACTCTAATTTTTTCAAAGTAACAGTCCTGATTCCCCGCCACACCAACTTAATGACATGACGGTTCTTCAGAAGGGAGAAACCAGTGACACCAGTGCATACCGAAGGCACGACCAGCGTACTGATCTCGAAAATCAACTACGAGCATAGATCGGAAGAGCGTCGAGTAGGGAAAGAACAGAGATGTGTAG
+
CCCCCDGGFGGGGGGGGGGGGGGGGGGGGGGGGGGGGGGGGGGGGGGGGGGGGGGGGGGGGGGGGGFGGGGGGGGGGGGGGGGGGGGGGGGGGGGGGGGGGGGGGCFGGFGGGFEGGGGGEGGGCFFFGEFGFFGGGG?FFGGGGFFGGGECEFEGGGGGFGGGGCFGFGGGGD8>>EFGGGD,=DC@E88FG7:C@99AEF7>1<F:CEGGG579394FA=B=B9>4AF9:):9+497=FFF(;6;F3@A328)3)7))77?(-,-2(.(4((((-02:331)4>772(.(,*6*0)*.-
@M03152:184:000000000-AWYW1:1:2107:14170:1765 2:N:0:TACTCCTTATACCTGT
CCCAACTATCCCTATTAATCATTACGTCAACCCTAGAAACCAACAAAATAAGATCGTCCTCCTATTTCTTTATTCCATGCTAATGTATTCCTGCGTTATCCTGCTTTCAACTCTCTAATTTTTTCAAATTAACAGTCCTGTTTCCCCTCAACACCCATTTAATGTCTTCACCGTTCTACAATCGGCCTGACTCAGTGCGCCCAGTTCATCCCGTTTCCCCCACCGCCCTCCTCACCCCGCACTTCACCTCCGCCCTTACATCGCACTCGCGTCTTTTTCGCCTATTCCCTCTCTCTCTTTC
+
@@CC9CC<DCC@E,CC,,C;,<C,;,C@,,CE@F8,,,;6;,,8,,6,C,,,,;;,,6,8;CF,C<ED,;E9CEB,,9,,C,,C,C9<<@,,,:+8@,,<5A,4=?E,,,,,,95:,,:5AAFC8,,,,,,,:,,A=A4,9==E,49,@,9@,>+++,4@,,9,,,,9@,9,+6@=6,@,,,,++++++,,7,,23,+6*10+5@=9+5++=*@:**?****80)*)35*0?*+-*;9/(2(/86+*44*.((*2,))())),(((((((-(-,,))*()()())).),)()0)***)*))
@M03152:184:000000000-AWYW1:1:2107:9768:1824 2:N:0:TACTCCTTATACCTGT
CCCAACTATCCCTATTAATCATTACGTAGATCCTAGAAACCAACAAAATAGGATCAATCGTCCTATTTCATTATTCCATGCTAATGTATTCAAGCGTTAGCCTGCTTTAAACACTCTAATTTTTTCAAAGTAACAGTCCTGATTTCCCGCCACACCAACTTAATGACATGACGGTTCGTCATAAGGTAGGAACCAGTCACACCAGTACATACCAATGCACGACCAGCGTACTGATCCCGCAATTAAACTCCGAGCTTAGATCGGAAGCGCGCAGTGTACGTAATGACCAGTTATGTACATA
+
CCCCCGFFFGG<F9FF9,CFAEFF9FG9CFF<CFGFC9@F,6,8C@,EF9,,@FC,,CEC<@@F@EFFF9@D,FE<E<E9<<9,EFGGEED666@BFEEFGGD,,=EF9,,,,49E?,A?CFFGC@9,,,:E,,CFF?E9,9C@;@EF+8@EC,F6C=4DD8AFF8,,6==@8=@+1+@+@,=CC,7;,@FG,@D=F+@1@66@,69?FCD7F6F6:A+;*@>>=6=5=595+@*+5;*):>?>+B*48*1/2))()974)7(((,((.(((,(-(5=))4*().)-(...**)*1*-*))
@M03152:184:000000000-AWYW1:1:2107:21372:1824 2:N:0:TACTCCTTATACCTGT
CCCAACTATCCCTATTAATCATTACGTCGATCCTAGAAACCAACAAAATAGGTTCGAACGTCCTATTTCATTATTCCATGCTAATGTATTCGAGCGATTGCCTGCTTTAAACACTCTAATTTTTTCAAAGTAACAGCCCTAACTTCCCGTAACATCAAATTAATGACATCACGGTTCGTCAGAAGGGAGAAATCAATAACGTTAGTACGTCCCGAAGGTACGACCGACGTATTTCTCCCGAAATTCAACTACGCGCTTCGATCGGAAGAGAGTCGTGTCGTGTAAGAACCGTATTCTTTAT
+
CCCCCGGGGGGGGDFFA9EECFFGGGGGFFGGGGGGG9FGE8@FF?EGEADFFFGGGFFG<D@CCFFEFAFF,CFGG9FFFE9@FAFGFF@<<,,C:EGGGCFEF<FAAA,C,4?FG?<FFGGFGG,,,,C=,AF,:D8FC88CEFCD+>88F,F?A99FE8;D8,@A@D8EE+6@EGEG6+,,@,B,++=D=FFGG7F6:;FF+2+?0=*3*@*5*5;++3795*5BB;BF;+)2@8;(0(5;AF);616;1)0:5:(((.4(4(,(.(((.-2((0(0(0(06)-)(((0)()**)0).
@M03152:184:000000000-AWYW1:1:2107:14306:1905 2:N:0:TACTCCTTATACCTGT
CCCAACTATCCCTATTAATCATTACGTCGATCCTAGAAACCAACAAAATAGGGTCAAACGTCCTATTTCATTATTCCATGCTAATGTATTCAAGCGCGAGCCTGCTTTAAACACTCTAATTTTTTCAAAGTAACAGTCCTGATTCCCCGCCACACCAACTTAATGACATGACGGTTCTTCAGAAGGGAGAAACCAGTGACACCAGTGCATACCGAAGGCACGACCAGCGTACTGATCTAGAAATTCAACTACGATGTTAGAATGGAAGAGCGTCGTGATGGGAAAGAAAAGAAAAGGGTAA
+
6-8-6CEF@FEFDFCG9CC6CFGFGGFDCGGGGEFGCFFF@EEGFGGGGGGFGEFGGGGGEG>CGGFFCFFF9FFGGGGG8<FACFGGFFFEFGGGGGFGGGGFFFFGGGFGGGG@FGAEFEFFGC9FF?EFGGGGGGGGGGGGGAFFGGD7FF@EGGGGGGGGGGGGFCFEE8+6AFFDCGGGGGE8=:FGCFGFG6EAF+7@C<98=C7?6:CDEDFFF9-)(6>)()-))+*++;+9:.6>CFEFEGA8(2.(2).))/)/37318810((-(()(92),),3(,2(()).)0*(24(
@M03152:184:000000000-AWYW1:1:2107:17650:1978 2:N:0:TACTCCTTATACCTGT
CCCAACTATCCCTATTAATCATTACGTCAATCCTAGAAACCAACAAAATAGAATTAACGTCCTATTTCATTATTCCATGCTAATGTATTCAAGCGCGAGCCTGCTTTAAACACTCTAATTTTTTCAAGGTAACAGTCCTGATTTCCCACCACACTAAATTAATAGCATGATGGTTCTTCAGAAGGGAGGAACCAGTGACACCAGTACATACCGAAGGCATGACCAGCGTACTGATCACGAAATTCAACTACGCGCTTAGAGCAGAAGAGCGTGGTGTAGGGAAAAAAAAGGTGAGAGGAGA
+
CCCCCGGGGGGGGGGGGGGGGGGGGGGGGGGGGGGGGGGGGGGGGGGGFFGGGGGGGGGFGGGGGGGGGGGGGGGGGGGGGGGGGGGGGGGGGGDGGGGGGGGGGGGGGGFGGGGGGGGFGGGGGGGFGGGGFFFCFGGGGGGGFFGGG8DFGGFGGGGGGGGFCGGFFGG;=AFCAEFDFFG?8BDEEGGEFGGGGGGF6?FFAFFFFFFFFGGBD55A5>@@@*8*-*09BF?C99/7?=A4+=*=**)((104)/)).1)/5(((((62(.((,/5=:)3.((-(,((*))0**(2((
@M03152:184:000000000-AWYW1:1:2107:14684:2472 2:N:0:TACTCCTTATACCTGT
CCCAACTATCCCTATTAATCATTACGTCAATCCTAGAAACCAACAAAATAGGATCGAACGTCCTATTTCATTATTCCATGCTAATGTATTCAAGCGTTAGCCTGCTTTAAACACTCTAATTTTTTCAAAGTAACAGTCCAGATTCCTCGCAACACCAAATTAATGGCATTACGGCTCATCAGGAAGGAGGAATCAGTGAGACCAGTACATACCAGAGGCATGACCAACCTACTAACCACGAAATTACACTACAAGCTTAGCTCGGAAGAGAGACGTGTAGGGAAAAAAAAGACAAGAGAAA
+
CCCCCGGGGGGGGGGGGGGGGGFGGGCGGGGGGGGGGGGGFFFGGGGGGGG8FGG>FGGGGGGGGGGGGGGGGGGGGGGGGGGGGGGGGGGGGGGGGGGGGFGGGGFEGGGG??DFGGGGGGGGGGGGGGGGF9;FFGGGFGEFGFFBCGGGGGCEFGGCEDGGG,@EGGGGG+@@EDEFGGFDDDGFD6ECFFGFGDGFEG=A6:CCFCCF?<CA*<5@?*:C8FD*5*:9*=EFF44=3>B2=4*;3+16)9*8A4****1(.(2453(/((,,,)/;7.3)((((-2())(0)*.*(.
@M03152:184:000000000-AWYW1:1:2107:23598:2615 2:N:0:TACTCCTTATACCTGT
CCCAACTATCCCTATTAATCATTACGGCAGCTCTAAAGGCCAACAAAATAGAGCCACACGTCCTATTTTATTATTCCATGCTAATGTATTCAGGCGCAGGCCTGCTTTGAGCACTCTACTTTTCTCAAGGTAAAAGTCCTGGTTCCCCGCCGCATCCAATAAAGGACACGACGGTTCACCAAGAGGCAAGACCCGCTCGGGCAATAACACCCCGTGAGGCGGACCACCCAAACAGCTCCGACACTCAACTCCGAGCTTAGATCGGAAGAGCGTCGTGTAGGGAAGGAACAGGCATCTGGTT
+
CCCCCGGGFGGGGDGGGFGEFGGEGG7FBGGGEGF<FDFFEE8FCEFGGCFGGGGDGCGGGGDDFFAC<FFGGGGDD<EC@FFAA<F<FEC<,<FEEDECGGGFC8FEEDEC?AFGGF,EBFGGDGDFG?FD<A,AFFFGGC>EF=EF7EGGGC:EFFCGGDC,EDFE@+63?EGGDCGCC,@BCFG@FCGGGGGG>DGFGDDFG>BGGG*)6:D5A;)8))6>>3?3?F07>@0**))(0(0().()4:*,,/700()).))8(120(4(2--3((.278>:>14((3(().4)/*)*))
@M03152:184:000000000-AWYW1:1:2107:12594:2725 2:N:0:TACTCCTTATACCTGT
CCCAACTATCCCTATTAATCATTACGTCGATCCTAGAAACCAACAAAATAGGTTCGAACGTCCCATTTCATTATTCCATGCTAATGTATTCGAGCGATTGCCTGCTTTAAACACTCTAATTTTTTCAAAGTAACAGTCCTGCCTCCCCGTAACACCAAATTAATGACATCACGGCTCGTCAGAAGGGAGAAATCAATGACGTTATTACGTACTGAGGAACGACCGACGGATAGATCCCGGAATTAAACCACGAGCTTAAATCGGGACGTGCTCGGGTAAGGAAAGAACAGGGATGGGTGAA
+
@-A-BFGGGGG8AFGGGGGAFGGGGGGD+C;EFGGGGGGG<EFGG@FEAFFF6EFFGGF7,C,BCF9FFDGGGGGGGGGG@FGGGGGFAC<,E,@BCEEF9FGAFFGACDDFFFFFFCFGGGGG7FEF<E@FCCAA@FGF,,@EEDEEE48>C;F8FGFD;A=87@AEFFFC+66C8CGCF6,=?D+6+>:CF;:@@CC*@00;,+;C*0AF*,+*3649**):>D26()/)0213*.)(268.3+1*(/)((/0()))).)-3(4((,(((.,((,)(*.6()((.(.(,8723595*(.
@M03152:184:000000000-AWYW1:1:2107:23391:2858 2:N:0:TACTCCTTATACCTGT
CCCAACTATCCCTATTAATCATTACGGCGACTCTAGAAACCACCAAAATAGAACCGCACGTCCTATTTTATTATGCCATGCTAATGTATTCGGGCAAAGGCCTGCTTTGAACACTCTAATTTTCTCAAGGTAAAAGTCCTGGTTCCCCGACACACCCAATTAAGGGCATGCCGGCTCACCAAGAGGTAGAACCCGGCCAGACAGTACGTACCGTAAGGCAGAACGCCCGACCAGGCTCGAAAATCGACTACGAGCTTAGATCGGAAGCGCGTCGGGCAGGGGAATGAGAGTTATGAGGTGA
+
CCCCCGFGGGFFGCGGGGG9EFGFGCEEECFGGGGGGF@EFF,B@<FGGGGCFGFGGGG7EGGGGGGGF<FEGGGGGGFFGGGDGGGGGGGGDFGGGGFFFF<DEGD,<FGFGGGGGGGGGGGGGFEF9FGGAEFGGG9FFGFFFFGEEEGGGGG8F6DGG8=FC8CFGGG8@8C>CCFFFGGGGGGCFG=F88@*C9CFGF4A9CA8C4*?>77A6;FFB)(/(5(59B65AA0*9859;0)64)4><D4?(*)(0:<4)6-4(4(,(--42(((()(04)2),)5))))**)***(*(-
@M03152:184:000000000-AWYW1:1:2107:8183:2865 2:N:0:TACTCCTTATACCTGT
CCCAACTATCCCTATTAATCATTACGGCGACTCTAGAAACCAACAAAATAGAACCGCACGTCCTATTTTATTATGCCATGCTAATGTATTCGGGCAAAGGCCTGCTTTGAACACTCTAATTTTCTCAAGGTAGAAGTCCTGGTTCCCCGACACACCCAATTAAGGGCATGCCGGCTCACCAAGAGGTAGCACCCGGCCAGACAGTACGTACCGTAAGGCAGACCGCCCGACCAGGTTCGAAATTGAAATACGAGCTTTGCTAGGGAGAGCGACGGGTAGGGAAAACACAGGTACGATGAGG
+
CCCCCCGGGGGCFEGGGGGGGGGGGDGE@GGGGGFGGGGGGGGGGGGGFGGGGGFCFGGGGCFGAEGGF9EFGGGFADGGGGGGG9FFFE<FGEG7FGGGFFGBFGGGGGGGA,EFGGGGF<FAFG<?E?EE99FFG9FGGCEAFEGGG@BEFGG=F?F,;EAF?DGGGGGGGGGCEDGGGECFFFFFF,:>>EC5:?7AFGGACFFGC**20:8?F6;A>>@;>)(:(2:BB:;707.(085<*9:*6*/21*)30)))-)6:((((-,-(-((7(.4)-0,.((,.((11*)0)*(*..
@M03152:184:000000000-AWYW1:1:2107:7233:2902 2:N:0:TACTCCTTATACCTGT
CCCAACTATCCCTATTAATCATTACGTCGATCCTAGAAACCAACAAAATAGGTTCGAACGTCCTATTTCATTATTCCATGCTAATGTATTCGAGCGATTGCCTGCTTTAAAAACTCTAATTTTTTCAAAGTAACAGTCCTGACTCCCCGTAACACAAAACTAATGACATCACGTCTCGTCAGAAGGGAGAAATCACTGACGTTAGTACGTACCGAGGAACGACCGACGTATTGATCCCGAAATTCAAATACAAGCTTAGCTCGAAAGATCGGAGTGTGGGGCAAGAACAGCTCTGTTGTGA
+
CCC9CDFGFGCFGGFGGFGFEFFGFGGGDFCEFFEAFGGGGEG,C<@FGEDFEEEFGGGDCEGDFG9AC9F<AFGGGGGGGGGGA<FGA9FCFCGC:<FGGGGC,,A,?EG,,:FFDCGFF9FF@<FF9<EF,?AFE=D94C8,>EGCEECE=;F,888=DCF8,DEFG8A8C,66A>+++6=>@EC:C>F@D,6,,2EA>3+;?EF9+;*;5;;99**/:@AF-)/8(8);875:FA.(8(AC+7)+.:6))*04A)))9/4,.(4())((,(-,.*-)()-)(,((47()))11*.*--
@M03152:184:000000000-AWYW1:1:2107:16799:3072 2:N:0:TACTCCTTATACCTGT
CCCAACTATCCCTATTAATCATTGCTTCGGATTCTGAAAACCAACAAAATAGAACTGAAGCCCTATTTCATTATTCCATGCTAATGTATTCAAGCGTACGCTTGCTTTAAACACTCTAATTTTTTCAAAGTAAACGTCCTGGTTCGGCCGCCGTGCCCAGTTAAGGGCCGACGTTCCCCCAGAAAGAGGTGGTCCGAAGACCGGCAGTACAGACCTTGCGGCCGACCGCCGTTGGGCACACGAAATTCAACTACGAGCGTAGATCGGAAGAGCGGTGGGTGGGGCAAGAACAGATATAGGG
+
CCCCCGGGFGGGGGGGGGGGGGGGGGGGGGGGGGGGDGGDGGGGGGCGGGGGFFGGGGGGGGGGGGGGGGGGGGGGGGGGGGGGGGFFGG9FGGGGGGG>FEGGFFGCGGGFGGGGGGCFGGGGGGGFD9FFGGGGGGGD9EEGGGGCGGD@FEGGGGFGGDFCF8FEEC>+@?FCGGCGGEGCCFFG:DGGG>EDED>?CGGEGGDCFGDCCC?FAB;>:56>BF0)(),8)0457))(.4:1@@29::@>7C),7(,-8>(.68((4132?0,,()(0(89E(3(,4:(.)(*1:)*)(
@M03152:184:000000000-AWYW1:1:2107:7756:3129 2:N:0:TACTCCTTATACCTGT
CCCAACTATCCCTATTAATCATTAAGCCGACTCTAGAAACCAACAAAATAGAACCGCACGACCTATATTATTATGCCATGCTAATGTATTCGGGCAAAGGCCTGCTTTCAACACTCTAATTTTTTCAAGGTAAAAGTCCTGATTCCCCGACACACCCAATTAATGACATGACGGCTCACCAAGAGGTAGAACTCGACCAGACAGTACATACCAGAGGTATGACCAGTGAACTGATCCCGAAATTCAACTACGAGCTTAGATAGGAAGAGCGTCGTGTGGGGAAAGAAAAGGAAAGCGGAGA
+
CCCCCEFCE<EFFEEADDCFCFGG,C,;@B+8CFFGGFFE<CDFFFD@FFFFGCFC+@@F,@FF,6,,,96,,C@FCFF@FDGFFGGGGGF@,@:+,,:=<8F<FEFB,?5E,?,<AFFGFGG,@FFF9,BA,AA<FFGGG,@,@;9AEC8E@F7E+@8@EDE,@,@F8,,,1++6A9,,,,1@?::B9CA,7>;,@9@*99C*42+=+:*9/,/*3**+39@FE)02*1*198C=C)?2>;4)+;7+976(3*=9F;34).//=6,33(3-(428:)4:0>000,((((()).)))()((
@M03152:184:000000000-AWYW1:1:2107:15067:3146 2:N:0:TACTCCTTATACCTGT
CCCAACTATCCCTATTAATCATTACGTCGATCCTAGAAACCAACAAAATAGAATCAAACGTCCTATTTCGTTATTCCATGCTAATGTATTCAAGCGTGAGCCTGCTTTAAACACTCTAATTTTTTCAAAGTAACAGTCCTGATTCCCCATAACACCAAATTAATGACATCGTGGTTCGTCAGAAGGTAGAAATCAATAATACCAGTAAGTACAATAGCGCGACCAATAAATTGATCCCGAAATTCAACTACGAGCTTAGATCGGAAGAGCGTCGTGTAGGGAAAGAACAGGAAGCGGTATA
+
CCCCCGGGGGGGGGGGGGGGGGGGGGGGGGGGGGGGGGGFGGGGGGGGGGGGGGGGGGGGGGGGGGGGFGFFGGGGGGGGGGGGGGGGGGGGGGGGGGGGGGGGGGGFGGGGCGF8EEGGGGGGGGG<DGGGGGFGG9EFFGGGGGGCCEGGGGFGGGGGGCFGGGGGGFGGGGFDCC>EFEGGGFGACAFGGCEDGGGFGC=DFGF+@DFGFFFF7AADEAA5>969<A<FAF?C29*5:>FEAFCFFGF=@D4:/>)759=?FFB@131./,(,(0:F?FF>?FF02(())()))()()
@M03152:184:000000000-AWYW1:1:2107:13993:3182 2:N:0:TACTCCTTATACCTGT
CCCAACTATCCCTATTAATCATTACGGCGGTCTCAGAAACCAACAAAATGGGAACGCGCGTCCTATTTTATTATTCCATGCTAATGTATTCGGGCAAAGGCCTGCTTTGAACACTCTAATTTTTTCAAAGTAAAAGTCCTGGTTTGCGACGACACCCAGTAAAGGACATCGCCGTTCACCAGGAGGTAAGGCTACGTCAAACAAGTACACACCAAGAAGTCGGACCGGCTGACAGAGCCCGAAATTCAAATACGAGCCTAGATCGGAATCGCGCCGTGTAGGGAAAGAAAATGTAAGCGGA
+
<B@CCGFFEFFFGGFGGGCGGGGGGGEGGGGG,CEGGGGGGGGGGGGGCEGGGFGGGGCF@:CCCGFGAFGGDFGGGFFFGGGFCE<<9CFGF7CEGGFDFFGC8AFCF<DFEF,,A?DF9EFDGGGGF9AFEGFGFC4FEE@FF7E7+3=+3CCBC6D@B:77D,DF7ECGC5*CE?DGGG5BEEEFA,>,>,;5FGE?7C<FF>FGGG=DB=FF55;+;5390.27(775:F?**)02)-7(88AF)29<>*54)((53)))-,11(),-(((((0()6*().(.((((**./**)/-(
@M03152:184:000000000-AWYW1:1:2107:23157:3246 2:N:0:TACTCCTTATACCTGT
CCCAACTATCCCTATTAATCATTACGTCAATCCTAGAAACCAACAAAATAGAATTAAACGTCCTATTCCATTATTCCATGCTAATGTATTCAAGCGCGAGCCTGCTTTAAACACTCTAATTTTTTCAAAGTATCAGTCCTGACTCCCCATGACACCAAATTAATGACATCATGGTTCTTCAGAAGGGAGAAACCAATAATGCCAGTACGTACCAAGGCACGACCAACAATTTGATCTCGAAATTCAACTACGAGCTTAGATCGGAAGAGCGTCGTGTAGGGAAAAAAAAGGAGTGTGTATA
+
C?CCCGGFGGGGGGGGGGGGGGGGGGGGGGGGGGGGGGGGFGGGGGGGGGGGGGFFGGGGFGGGGGGGGGGGGGGGDGGEFGGGGGGGGGGGGGGGEFGGGGGGGCGGGFGGFFGGGGGGGGGGGGGGGGGGGGGGGGEFGFGGGGGGFDFGGGCGGGGGD8DFGGGGGGFFGCEFGGCFDCGGGGEGGGGGGFFGGGGFCF6?DFFGDGGGBFGFFFFF*?A:@CFFFF=9FAACDC*>F>F?+=?FC86228)56CBFEC?,(228@F1,,2(,(89=2A:.(3902<()).)*2(*))
@M03152:184:000000000-AWYW1:1:2107:7859:3293 2:N:0:TACTCCTTATACCTGT
CCCAACTATCCCTATTAATCATTACGGCAGCTCTAAAAACCAACAAAATAGAACCACACGTCCTATTTTATTATTCCATGCTAATGTATTCAGGCATAGGCCTGCTTTGAACACTCTAATTTTCTCAAGGTAAAAGTCCTGGTTCCCCGAAGCATTCAATAAAGAACACAACGGTTCACCAAGAGGCAAGACCCGGTCAAGAAGTAAACACGCCGACAGGCGGACCACCCAACTCGCACCGAAATTCAACTACGAGCTTAGGTCGGACGAGAGTCGTGTAGGGACAGAACAGCGAGTGTGG
+
CCCCCGGFCC8FFEFFF<FFGGGDGGE@+CFF@FEEGGFGBFF,CCFGDGGD<<CFGGGGF<6C<CFFGGGGFGFG,EF9FGGFG9FFC@9FGF,CF<A@@@F,AF,A,EA,CFFGGFFFGGG,,9C,F854F9F,4A;FE88:EEFGG@@>7=,EEEGCD,=,9D@FFF+4@68@=DFEFGCFE86+6+3,3,@=1@CF92=*,+4+2==39EC*:@>*:4--60//5563=))*))03)289A+)19+9..*8:@(())).6(-4((,-,-,-4(03<9F()((-,,(2.)(001(2.-
@M03152:184:000000000-AWYW1:1:2107:16934:3307 2:N:0:TACTCCTTATACCTGT
CCCAACTATCCCTATTAATCATTGCTTCGGATTCTGAAAACCAACAAAATAGAACTGAAGCCCTATTTCATTATTCCATGCTAATGTATTCAAGCGTACGCTTGCTTTAAACACTCTAATTTTTTCAAAGTAAACGTCCTGGTTCGGCCGCCGTGCCCAGTTAAGGGCCGACGTTCCCCCAGAAAGAGGTGGTCCGAAGACCGGCAGTACAGACCTTGCGGCCGACCGCCGTTGGGCCACCGAAATTCACCTACGAGCTTAGATCGGAAGAGCGTCGGGGAGGGAAAGAACAGGGATGGGT
+
CCCCCEGGGGGGGGGGGGGGGGGGGGGGGGGGGGGGGGGGGGGGGGGGGGGGGGGGGGGGGGGGGGGGGGGGGGGGGGGGGGGGGGGGGGGGGGGGGGGGGGGGGGGGGGGGGGGGFGGGGGGGGGGGGGGGGGGGGGDGGGGGGGCGGGGGGGGGGGGGGGGDGGGGGGGEEGGGF9FGGD,>CFCFGGFGGGGGG5CBFGGFGGEGGGDC=?F4AFA5>E>99>089:95@F<CCF>05050>4)1:*74(*.(0((.48A>>BB(3127:(4(4)()(04)43(4:7(07,.)*,*,(
@M03152:184:000000000-AWYW1:1:2107:17206:3361 2:N:0:TACTCCTTATACCTGT
CCCAACTATCCCTATTAATCATTACGTCGATCCTATAAACCAACAAAATAGGATCAATCGTCCTATTTCATTATTCCATGCTAATGTATTCAAGCGTTAGCCTGTTTTAAACACTCTAATTTTTTCAAAGTAACAGTCCCGATTCCCCGCAACACTAAATTAATGACATCGCGGCTCTTCGGAAAACAAAACCAGTACGTACCATAGGCACGACCAGTAAATCGATCCCGAAATTCAACTACAAGCTTAGATCGGAAGAGCGTCGTGTAGGGAAAGAACAGGTAGGGTTAGACAGGTGAGG
+
CCCCCGGGGGGGGGGGGGGGGGGGGGGGGGGGGGGGGGGGGGGGGGGGGGGGGGGGGGGGGGGGGGGGGGGGGGGGGGGGGGGGGGGGGGGGFFGGGGGGGGGGGGGGGGFGGGGGGGGGGGGGGGFGGGGGGGGGFFGFGGGGGGGGGGGCFGGGGGGGFGGGGGGGDGCC8CEGGGGGGGGGGFGGGGGGCC?AFGD?FGGCFGAC>GGGFGDFFFFCFA4/:4>555>EE;@FC7;<A3)7/54F7;C3?<3;B;@;13307(,(4<2(.82.37?4.))*)(,(.41**)))2.*.(
@M03152:184:000000000-AWYW1:1:2107:18107:3379 2:N:0:TACTCCTTATACCTGT
CCCAACTATCCCTATTAATCATTACGTCAATCCTAGAAACCAACAAAATAGGATCGAACGTCCTATTTTATTATTCCATGCTAATGTATTCAAGCGTTAGCCTGCTTTAAACACTCTAATTTTTTCAAAGTAACAGTCCAGTTTCCCCGCAACACCAAATTAATGGCATTACGGTTCATCAGGAAGGAGGAATCAGTAAGACCAGTTCATACCAGAGGCACGACCAATCTACTAACCCCGAAATTCAACTACGAGCTTAGATCGGAAGAGCGTCGTGTAGGGAAAGAAAAGGTATGTGTAA
+
CCCCCFFGGGGGGGFGFGGGGGGGGGGGGGGGGFGGGGGGFGGGGGGGGGGGGGGGGGGGFGGGGGGGGFDFGGGGGGGGGGGGGGGGGGGGFEFGGGGGGBEFFGGDGGGFGDCFGGGFGGGGGGGGGG<FE9=,FCGGFGGGGFGGGGGEGGGGGGGGGGFCFFGGGGGFCGFE>FFGGGGGGFEFGGEFDGGGFGGFFG6AFCC+CCFGFGGFFFDEABA@AB=FD8AF6FFGCFD4>@BB=+>FE7;E9D>9)6;3>5?@D?@B@;@23732:>:FF5:F((4(,((0*-*)0.*-)
@M03152:184:000000000-AWYW1:1:2107:17945:3444 2:N:0:TACTCCTTATACCTGT
CCCAACTATCCCTATTAATCATTACGTCAACCCTAGAAACCAACAAAATAAGATCGACGTCCTATTCCATTATTCCATGCTAATGTATTCAAGCGTTAGCCTGCTTTAAACACTCTAATTTTTTCAAAGTAACAGTCCTGTTTCCCCGCAACACCAAGTTAATGGCATCACGGTTCTACAAGAGGGAGGAATCAGTGAGGCCAGTTCATACCGTTGGCACGACCGACCTACTGACCCCGAAATTCAACTACGAGCTTAGATCGGAAGAGCGTCGTGTAGGGAAAGAAAAGGTATCGGTAGA
+
CCCCCGGGGGGGGGFGGGGFFGGFGGGGBCGFGGGGGFGGGGGGGGGGGGGGGGGGGGGGEGGGDFA<FGGGGGGGGGFGFGGGGGGGGGGGGDEGGGECFGGFGGGGGGFDEEFGGGGGGF9>FGFFD<FA<?FFFFGCFGGFE9=CE7CGGG7EGCFFFFGFGGGGDGFEGFGGGGFCECC?88BCEG?D8DFGFGGAFDFFGGAD@FCF>CD>5**;?AAAAFF?(;B=*4;4DD30>@F?+7?=3<A@FD56A)7>6)4<?:00,(1(-,-82.)12?2),.((..(**)*))-/3)
@M03152:184:000000000-AWYW1:1:2107:19288:3486 2:N:0:TACTCCTTATACCTGT
CCCAACTATCCCTATTAATCATTACGTCGATCCTAGAAACCAACAAAATAGGATCAAACGTCCTATTTCATTATTCCATGCTAATGTATTCAAGCGCGAGCCTGCTTTAAACACTCTAATTTTTTCAAAGTAACAGCCCTGGTTCCCCGCCACACCAACTGAATGGCATGACGGTTCTTCAGAAGGGAGGAACCAGTGACACCAGTGCATACCGAGGCACGACCAGCGTACTGATCCCGAAATTCAACTACGAGCTTAGATCGGAAGAGCGTCGTGTAGGGAAAGAACAGGTATGAGTAGA
+
CCCCCGGGGGGGGGGGGGGGGGGGGGGGGGGGGGGGGGGGGGGGGGGGGGGGGGGGGGGGGGGGGFGGGGGGGGGGGGGGGGGGGGGGGGGGGGGGGGGGGGGGGGGGGGGGEFGFGAFGGGGGGGGGG9FGGGGGGGGGGGGCFGDGGGGGGGGGGGGGFGGGFGGGGGGGDGGEEGGGGGGGDEGGGGGGGCGFFFGFFGCFFGFFGGGGFGGFF>BFDFF2@A944>6FA=CF7AB<3>FEFF<CEGF;;DF9@D?A):(411(8:B21(4342>A4:F074::7?73*0)9*:4:))
@M03152:184:000000000-AWYW1:1:2107:25088:3560 2:N:0:TACTCCTTATACCTGT
CCCAACTATCCCTATTAATCATTACGTCAACCCTAGAAACCAACAAAATAAGATCGACGTCCTATTTCATTATTCCATGCTAATGTATTCAAGCGTTAGCCTGCTTTAAACACTCTAATTTTTTCAAAGTAACAGTCCTGTTTCCCCGCAACACCAAGTTAATGGCATCACGGTTCTACAAGAGGGAGGAATCAGTGAGACCAGTTCATACCGTTGGCACGACCGACCTACTGACCCCGAAATTAAACTACGAGCTTATATCGGAAGAGCGTCGGGTAGGGAACGAAACGATAAGGGTCTA
+
CCCCCEGGGGGGGFGGG9DEFGGGGFGGGGGGGGGGGGGGGGGGGGGGGGGGGGFFDGGGGGCFGGGGGFGGGGGAEFGCFFGGGGGGGGFFGGGGGGGFGEGGGGGCFGGGGGGGFGGGGGF@FDFFGGGGGGGDGGGGGGGGGGGGGGGGGGDGGGEFFDGD@DCGGCGGGGDGGGGGFGF8E76++AFGGGGG7FFFF7DFGGAFGGGC9EGBFFCF5?ABFFFFF4>FFF=C?8:6:(;?*8?FFDF;?G3(67)/77<>(--48?(-,(((4)()(04)44(((((0)(***(*()
@M03152:184:000000000-AWYW1:1:2107:14908:3590 2:N:0:TACTCCTTATACCTGT
CCAAAATATGCGTATCAATTATTGCTTCAATCCTAGAAACCCACAAAATAGCGTTAACGCCCGATTACAATATTCCATGCTAATGTATTCAACCTCCAGCTAGCTCTCAATATTATAATTTCTCCAAGTAAACCGCCTTGCTCTCCCACCATACAACATTACAGGATCGAAGGCACTTCAGTAGGTAAGCCCAAGACATTCAAGTACAACTCAGACGCCTGACCACGCTACCGATCCCGAAACTGACATACAAGCACGAACACGAAGAACTCCTTGACGAGCATACAGAAGAAGGGTCACA
+
-----;CF-,,,8B;,6;,-,,6,,<CC,,,C,,,,,,,;,8,86,,6;;@;+8:CG@,8@@+++8,,6,C6@<9E,9,C<9,,,,6,B<,6,,,:,CF,,:,,A,,:,C<E9,,,,5,:,,,,9,,A,,,,<,++84+,9E,,9EC8@+,,4>,9,9,,76,,,,,1@1,+6,,,6>9,,,7@,>,93,,3,+1,66,+7?DDF+?25++30C+03*0095))131*)3)***)**))()/)1+;(**2;)/*;(.(((((,(,(/((/)).))-)/-)()(1)))).)())())2.*,)
@M03152:184:000000000-AWYW1:1:2107:21040:4057 2:N:0:TACTCCTTATACCTGT
CCCAACTATCCCTATTAATCATTACGTCGATCCTAGAAACCAACAAAATAGGGTCAAACGTCCTATTTCATTATTCCATGCTAATGTATTCAAGCTAGCGCTTGCTTTAAACACTCTAATTTTTTCAAAGTAACAGTCCTGATTTCCCACGACACCAAATTAATGACATCGCGGTTCGTCAGAAGGGAGAAACCAACTAGGCCAGTACACACCAAAGGCGCGACCAACCTGTTAGTCCCGAAATTCAACTACGAGCTTAGATCGGAAGAGCGTCGAGTAGGGAAAGAACACGTATGGGTAG
+
CCCCCGGGGGGGGGGGGGFGGGGGGGGGGGGGGGGGFGGGGGGGGGGGGGGGGGGGGGFGEFGGGAFGGGGGGFGGGGGGGGGGGGGGGGGGGGGGGGGGGGCFGGGFGGGDCFCGGGGGGGGGGFGGGGGGGGGGGGFGGGGFGGG<BFEDGGGGGGGEFGGGGGGGGCE+=CGC6CEGGGGFGFEFGGGGGGGGGG?F7?CFGGFFGFGG>FGFFF>?4@@BBF>D=63BAFCDGFFFFBF;ACCFCCFF?C;08=EFFFF?:?:12229>3>(49:FFF0),271:0(7.(*)*(04(
@M03152:184:000000000-AWYW1:1:2107:12144:4397 2:N:0:TACTCCTTATACCTGT
CCCAACTATCCCTATTAATCATTACGTCAACCCTAGAAACCAACAAAATAAGATCGACGTCCTATTTCATTATTCCATGCTAATGTATTCAAGCGTTAGCCTGCTTTAAACACTCTAATTTTTTCAAAGTAACAGTCCTGTTTCCCCGCAACACCAAGTTAATGGCATCACGGTTCTACAAGAGGGAGGAATCAGTGAGACCAGTTCATACCGTTGGCACGACCGACCTACTGACCCCGAAATTCAACTACGAGCTTAGATCGGAAGAGCGGCGTGTAGGGAGAGAAAAGGTATGTGTAGA
+
CCCCCGGGGGGGGGGGGGGGGGGGGGGGGGGGGGGGGFGGGGGGGGGGGGGGCFGGGGGGGGGEFGGGGGGGGGGGGGGGGGGGGGGFGGGGGGGGGDEGGFGGGGGFFFFFGGGGGGGGGGFGGGDGGGGFFEDGGDGFGGGGCGGGGGGGGGGGGGGDADG8ECGGGGGGGGEGGFF88@DG8B>FGGFGGCGFCGGFFGGFGGFGDFFDBFGAFFFFDD59=DF;>FEA4+6?FFB0A>F9AACFFGFDDDB@FC<CEF;((2(2439((4(2-06605(71:0.,.(*/))97)*))
@M03152:184:000000000-AWYW1:1:2107:17121:4422 2:N:0:TACTCCTTATACCTGT
CCCAACTATCCCTATTAATCATTACGTCGATCCTAGAAACCAACAAAATAGGGTCAAACGTCCTATTTCATTATTCCATGCTAATGTATTCAAGCTAGCGCTTGCTTTAAACACTCTAATTTTTTCAAAGTAACAGTCCTGATTTCCCACGACACCAAATTAATGACATCGTGGTTCGTCAGAAGGGAGAAACCAACTAGACCAGTACACACCAAAGGCGCGACCAATCTGTAAGTCCCGAAATTCAACTACGAGCTTAGATCGGAAAAGCGTCGTGGAGGGAAAGAACAGGTAAGTGATG
+
CCCCCGGGFGGGGGGCFGGFGGGGGGFGEEGFGGGGGGGGCGGGGGGGGGGGGGGGGGGGGGEGGGGGGGGGGGGGGGGGGGGGGGGGGGGGGGGGGGFGGGGGGGGGGGGGGGGGGGFGGGGGGGGCGCFGGGGGGGGGGGGGGGEF9EEEEGGGGGGGGFDGFGGGGGGFGCEFGE>EGEDFGGDGCEGGGGFGDFGFFGC31=FFGGGGFGGFFA6?DDFBABDF(+18++9C:FF>41B;AAEFCFFEFD5:5(;39.<(2(2((,,((---()458@?F:?12(.()1:*92-*))
@M03152:184:000000000-AWYW1:1:2107:25451:4441 2:N:0:TACTCCTTATACCTGT
CCCAACTATCCCTATTAATCATTACTTCGGTCCTAGAAACCAACAAAATAGAACCAAAGTCCTATTCTATTATTCCATGCTAATGTATTCAAGCGTAAGCCTGCTTTAAACACTCTAATTTTTCAAAGTAAAAGTTCTGGATCCCCAACGCACTCAATTAAGATCACGCTGGTTCCCCAGAAGGAAAGACCCGACCAGAGCAGTGCTTACCTTTCTGCAAGACCACCCACCCAGGCCCGAAATTCAACTACGAGCTTAGATCGTAAGAGAGTCCTGCAGGGAAAAAACGAGGATGGGTAAA
+
CCCCCGGGFFGGGGGGGFFGFGGGGFCFEEGGGGGGGFGG8FGGFFFGGFGGGGGGGGGFCFGGGGGGEFGGGGGGGGEGGGGECGFGGGGGGCFGGG8FFG8<FFG9EGFGGGGGGFFCGAFGFGFFFGFGGGGGGGAEEAE:EEGGG>C7CEGGC9DGDFA,@DFDFGE+@=;DFFC>1DD8=DGGGG8E=CEEG68*6A81,=9E++=@+,<+5=C895):C>=5C*)9>*-**:>A5(09B8<FFFF995?1F>8)))2((((.7,/.7)))()()(0()(.(((,()0(0)1.?()
@M03152:184:000000000-AWYW1:1:2107:19372:4485 2:N:0:TACTCCTTATACCTGT
CCCAACTATCCCTATTAATCATTACGTCAATCCTAGAAACCAACAAAATAGAATTAACGTCCTATTGCATTATTCCATGCTAGTGTATTCAAGCGCGAGCCTGCTTTAAACACTCTAATTTTTTCAAGGTAACAGTCCTGATTTCCCACCACACCAAATTAATGGCATGATGGTTCTTCAGAAGGGAGGAACCAGTGACACCAGTACATACCAGAGGCACGACCAGCGTACTGATCACGAAATTAAACTACGAGCTTAGATCGGAAGAGCGTCGCGCAGGGAAAGATCAGGAATGCATTGA
+
C9CCCGGGFEEFFCFGGGGGGGGGGEF,@BFGDFGGGGGGGGGGGGGGFGGGFGGGD@CCDFGGG<,CFFCEECEGGFFGFDFFEGGGFCEEEFCEGEGGB@F8FEAFGCGGEGGDF9EAFGGGFFDGF<FF@<EFGFGFFFFFGED<8CEGGGGGGFGFEFFDC8DFFFFCGEGCGFG8==9EF@8+=EFFGGDFGFG9==?AADCFGGGCF,;A?EFF>E5==*>47>AAC9EC+;?2)()**4049FF225=:6).6))4(((,3(((,32(((025()4782)))).)0)9**-*))
@M03152:184:000000000-AWYW1:1:2107:11546:4570 2:N:0:TACTCCTTATACCTGT
CCCAACTATCCCTATTAATCATTACGTCAACCCTAGAAACCAACAAAATAAGATCGACGTCCTATTTCATTATTCCATGCTAATGTATTCAAGCGTTAGCCTGCTTTAAACACTCTAATTTTTTCAAAGTAACAGTCCTGTTTCCCCGCAACACCAAGTTAATGGCATCACGGTTCTACAAGAGGGAGGAATCAGTGAGACCAGTTCATACCGTTGGCACGACCGACCTACTGACCCCGAAATTCAACTACGAGCTTAGATCGGAAGAGCGTCGTGTAGGGAAAGAACAGGTATGTGTAGA
+
CCCCCGGGGGGGGGGGGGGGGGGGGGGGGGGGGGGGGGGGGGGGGGGGGGGGGGGGGGGGGGGGGGGGGGGGGGGGGGGGGGGGGGGGGGGGGGGFGGGGGGGGGGGCGGGGGGGGGGGGGGGGGGGGGGGGGGGGGGGGGGGGGGGGGGGGGGGGGGGGGGGGFGGGGGGGGGG6EFGGGGGGGCEFGGGGFGGGGGGCEFGFGGFGFGGFDGDEFAAFFFF=AF@E>A:=FFFCFBDFFBFEFFFFFGFFFGEFA<<FF)(4:03:<0;>(3421.:*:F(.,4811(.*1))1*.2.4
@M03152:184:000000000-AWYW1:1:2107:15175:4650 2:N:0:TACTCCTTATACCTGT
CCCAACTATCCCTATTAATCATTACGTCAACCCCAGAAACCAACAAAATAAGATCGACGTCCTATTTCATTATTCCATGCTAATGGATTCAAGCGTTAGCCTGCTTTAAACACTCTAATTTTTTCAAAGTAACAGTCCTGTTTCCCCGCAACACCAAGTTAATGGCATCACGGTTCTACAGGAGGGAGGAATCAGTGAGACAAGTTCATACCGTTGGCACGACCGAGCTACTGACCCCGAAAGTCAACTACGAGCTTAGATCGGAAGAGCGTCGTGTAGGGAAAGAACAGGTGAGTGGAGA
+
CCCCCGGGAGGGGGGGGGGGGGGGGGGGGGGGGEGGGGGGGGGGGGGGGGGGGGGGFGGGGGGGGGGGGGGGGGGFGGGGGGGGGGGGGGFGGGGDGGCGFGFGGGGCGGFFGGGDFGGFGGGGGFGFFGGGGGGGGGGFGFGGAFFGGEGGGGGGGGGDGGGG8@FGGGDEGGGDFAAFEFGCECEGEGG6FFGGGGGFG++379@FC78?BGGFFAAFFFFBF>(8(?>;;B@*C>D@B9)9766B3D)/6DA66C4<2<<FBBF<FF>3:>,4:@)7?F<@??B<<??/))0**-0,(
@M03152:184:000000000-AWYW1:1:2107:16993:4692 2:N:0:TACTCCTTATACCTGT
CCCAACTATCCCTATTAATCATTACGTCGATCCTAGAAACCAACAAAATACGATCATACGTCCTATTTCATTATTCCATGCTAATGTATTCAAGCGCGAGCCTGCTTTAAACACTCTAATTTTTTTAAAGTAACAGTCCTGATTCCCCGCCACACCAACTTAATGGCATGACGGTTCTCCAGAAGCGAGGAACCAGTGACACAAGTGCATACCGAAGGCACGACCAGCGTACTGAACACGAAATTCAACAAAGAGCTTAGACCGGAAGAGCGCCGATTAGGGAACGAACAGACAACAGTAC
+
6BC-C@EF<F@FFFGGGGGFAFFE9D<<:F7<@C<E,9FFEF,FGG,CFF,D,<E@,CFF,6C@D@CCEFEGF<9FGEC,,,E@FE<FEFCE<FGF+@F+@@8=<,A<,CE9B,??F,:<<@FEG+4,,,CF,<=E,CB,,99,:,9,8@8BF=@C+>6,,@,=:,,@F,AFG+++667,2=D8C,+8:6:,DF67<?:17;0975+::EGFFGCEF5FFFBDB-/>6:D1>)39*>6;(:(8(181+1*.,(*)(/(6)4))4,(41((.,((,((0(/6)(8,-3043(0)3))1(*))
@M03152:184:000000000-AWYW1:1:2107:13089:4783 2:N:0:TACTCCTTATACCTGT
CCCAACTATCCCTATTAATCATTACGTCGATCCTAGAAACCAACAAAATAGGTTCGAACGTCCTATTTCATTATTCCATGCTAATGTATTCGAGCGATTGCCTGCTTTAAACACTCTAATTTTTTCAAAGTAACAATCCTGACTCCCCGTAACACCAAATTAATGACATCACGGCTCGTCAGAAGGGAGAAATCAATGACGTTAGTACGTACCGAGGCACGACCGACGTATTGATCCCGAAATTCAACTACGAGCTTAGATCGGAAGAGCGTCGTGTAGGGAAAGAAAAGGGTAGTGTAGA
+
CCCCCGGGGGGGGGGGGGGGGGGGGGGGGGGGGGGGGGGGGGGGGGGGGGGGFFGGGGGGGGGGGGGGGGGGGGGGGGGGGGGGGGGGGGGGGGGGGGGGGGGGGGGGGGGGGGGGGGGGGGGGGGGGGGGGFGGGGGFGGGGGGGGGGGGGGGGGGGGGGGGGGGGGGGGFDEGGGGGGGGGGGGGGEGFGCCFGGGGBE>CFGGF7DFGFAEDFBFFFFF==@F@E1>968FED>AEDFF:66@?FEFFFFGE9:ABAAA?10:617(4489(81.6*45?>:?B2((-))(0*2606)
@M03152:184:000000000-AWYW1:1:2107:15401:4839 2:N:0:TACTCCTTATACCTGT
CCCAACTATCCCTATTAATCATTACATCGATCCTAGAAACCAACAAAATAGAATGCGATGTCCTATTTCATTATTCCATGCTAATGTATTCAAGCGTTAGCCTGCTTTAAACACTCTAATTTTTTCAAGGTAACAGTCCTAATTCCCCACAACATCAAATAAATGACATTATGTTTCCTTAGAAGGTGAGAACCAATATGACCAGTACACACCATCGGCATGACAAATCCATTGATCCGGAAATTCAACTACGAGTTTAGATCGGAGGAGCGTCGTGTAGGGAAAGAACAGGTAGGGATAA
+
CCCCCGGGGGGGGGGGGGGGGGGGGGGG7FFGGGGGGGGGGGGGGGGGGGGGGGGGGECGFGGGGGGGFCFGGGGGGACAFGFDFFFEGGFGGGGEGGG7F,@BFFGCFGFFGFFEFFAFFGGG@EGGG8EFGFEFGGBFFEFAFGGGGGGBBFE>FFEGGC;DEGGFFCGGG,ECDCGDFGGGGGFCFCFEF==@8F8<DF=D,?D+?CFG>==9AA*0*6=E*=CA*0>F7+==@F*:<=>EF;AFC+?7<D5)3*863:*6(5(((6=>1<0.283@3;@F(4;3(,/)2/*7*(*()
@M03152:184:000000000-AWYW1:1:2107:22067:4981 2:N:0:TACTCCTTATACCTGT
CCCAACTATCCCTATTAATCATTACGTCAATCCTAGAAACCAACAAAATAGAATCAAACGTCCTATTTCATTATTCCATGCTAATGTATTCAAGCATAAGCCTGCTTTAAACACTCTAATTTTTTCAAAGTAATAGTCCTGATTCCCCATAACATCAAATTAATGACATTGTAGTTCATCAGAAAGGTGAAATCAATAAGACCAGTACATACAAAGGTATGACCAGAAAATTGATTTCGAAATTAAACTACGAGCTTAGATCGGAAGAGAGTCGTGTAGGGAAAGAAAAGGAAAGGGAAGA
+
CCCCCGGGGGGGGGGGGGGGGGGGGGFGGGGGFGGGGGGGGGGGGGGGGGGGGGGGGGGGFGGGGGGGGGGGGGGGFGGGGGGGGGGGGGGGGGGGGGGGGGGGGGGGGGGGGGGGGGGGGFGGDGFGGDFGGGGGGGGCGGDGEGFGGGGGFGGGGGGGGGGGGGGGFFGGGGGGGGFGFGGFGGGGGGGGGGFGGGGFGGDD==D8F@FCFGDF*;DDFDD0DFFFFFFFDFE7936>FFFF*BEA7C6>D>55?@6A;*=42745<)7)*)(0764=26B6>BB3((()0())*(//(
@M03152:184:000000000-AWYW1:1:2107:12920:5021 2:N:0:TACTCCTTATACCTGT
CCCAACTATCCCTATTAATCATTACGTCGATCCTAGAAACCAACAAAATAGAATCAAACGTCCTATTTCGTTATTCCATGCTAATGTATTCAAGCGTGAGCCTGCTTTAAACACTCTAATTTTTTCAAAGTAACAGTCCTGATTCCCCATAACACCAAATTAATGACATCATGGTTCGTCAGAAGGTAGGAATCAATAATACCAGTACGTACGATTGCACGACCAATAAATTAATCCCGAAATTCAACTACGAGCTTAGATCGGAAGAGCGTCGTGTAGGGAAAGAAAAGGGAGTGGTAAA
+
CCCCCGGGGGGGGGGGGGGGGGGGGGGGFGGGGGGGGGGGGGGGGGGGGGGGGGGGGGGGGGGGGGGGGGFGGGGGGGGGGGGGGGGGGGGGGGGGGGGGGGGGGGGGGGGGGGGGGGGGGGGGGGGGGGGGGGGGGGGGGGGGGGGGGDFGG9FGGGGGGGEGFFGGFGGGGGGGGGGGGGGGGGFGGGGGGDGGGGGFGGGFDGFGGGGGFGGFF?AF?D=8>FFFBFFFFFEGF*?AFBACFFA6AGF29C6=4C@E<E9<D<@DF(3;(3(/6)7A6F?A<B?(:(-).())*)*.)
@M03152:184:000000000-AWYW1:1:2107:22963:5207 2:N:0:TACTCCTTATACCTGT
CCCAACTATCCCTATTAATCATTACGTCGATCCTAGAAACCAACAAAATAGAATCAAACGTCCTATTTCATTATTCCATGCTAATGTATTCAAGCGTGAGCCTGCTTTAAACACTCTAATTTTTTCAAAGTAACAGTCCTGATTCCCCATGACACCAAATTAATGACATCATGGTTCGTCAGAAGGGAAGAAACCAATAAATTAGTACGTACCAAGGCACGACCAACATATTGATCCCGAAATTCAACTACGAGCTTAGATCGGAAGAGCGTCGTGTAGGGAAAGAACAGGAATTTGCAGA
+
CCCCCGGGFGGGGGGGGGGGGGGGGGGGGGGGGGGGGGGGGGGGGGGGGGGGGGGGGGGGFGGGGGGGGGGGGGGFGGGGGGGGGGGGGGGGGGGGGGGGGGGGGGGGGGGFFGGGGFGGGGGGGGGGGGGGGGGDFGFGGFGGGCGGFGF,EFGGGGGGGGGGGFFF8,@E=EGFGEEGFEFFGGEFFGGFGGFGGFGFGGFFGFFC>DFG5;C*509*:B==AFFF@FEAFFC7BA>AFFFE8@EFEC4:9959?E*99*60069@FFB1;1,(/;;6;A7>:<<<?0()0))**)2.-
@M03152:184:000000000-AWYW1:1:2107:19643:5217 2:N:0:TACTCCTTATACCTGT
CCCAACTATCCCTATTAATCATTGCTACGGTCCCAGAAACCAACAAAATGGGGCAGCAGCCCTATTCCATTATTCCATGCTAATGTATTCAAGCGTACGCCTGCTTTAAACACTCTAATTTTTTCAAAGTAAACGTCACGGTTCGCATCCGCAAGCCAGTGAAGACCCACGGCGTCCCCGCGAGGAGGACCACCGGACAAGGGTAAAACCGAAAGGCAACCACAAGCCGGTGGCCCGAAATTCAACTACGAGCTTAGATCGGAAGAGCGGTGTGTAGGGAAAGAAGAGGTAGGTGTAGACG
+
CCCCCGGGGGGGGGGGGGGGGGGGGGGGGGGGGGGGGGGGFGGGGGGGGFGCEGGGGGGGGGGGGGDGGGGGGGGGGGGGGGGGGGGGGDEFGGGGGGGEGGGGGGGGGGFGGGFGG<FGGGGGGGGGGGGGGGDFGGGGGGGGGGGGGFEGGGDF:?F?CAFEFG@FEGGDCGGGGGFEEGEGGGG*8DGGFEEGD<EFGGGFGGCFCDDGFGCFAFAFFFF<6)(79>35>F?G<5>0><?9FFFF?GF?(1)54)6.32?(((((--,-(,(..=<?(7:5((.(4.4*..**:2*-(
@M03152:184:000000000-AWYW1:1:2107:23739:5236 2:N:0:TACTCCTTATACCTGT
CCAACTATCCCTATTAATCATTACGTCGATCCTAGAAACCAACAAAATAGAATCAAACGTCCTATTTCGTTATTCCATGCTAATGTATTCAAGCGTGAGCCTGCTTTAAACACTCTAATTTTTTCAAAGTAACAGTCGTGATTCCCCATAACACCAAATTAATGACATCATGGTTCGTCAGAAGGTAGGAATCAATAATACCAGTACGTACGATTGCACGACCAATAAATTAATCCCGAAATTCAACTACGAGCTTAGATAGGAAGAGCGTCGTGTAGGGAAAGAACAGGAATGTGAAGAA
+
CCCCCGGGGGGGGGGGGGGGGFGGGGGGGGGGGGGGGGGGGGGGGGGGGGGGFGGGGGGGGGGGGDFGG@FGGGGGGGGGGFGGGGGFFGGGGGGGGGGGGGGGGGGGGGGGGGGGGGGGFFGGGGGGGGGGFGGGGEGGGFGGGCEECGEGGGCGFGFCFFGFF8DFFFGFGFGEGGGGGGGFGFGGGFGCDFFCGGFFG6DFFF?DCFFDFF6CFFFFB9)=@;@?:+;AFA*=*9@BD466BF8A:*8=()8(87;/*86AF33(/,(/2(,6=+;>@F?4@?28:0()))***)*-(
@M03152:184:000000000-AWYW1:1:2107:20307:5298 2:N:0:TACTCCTTATACCTGT
CCCAACTATCCCTATTAATCATTACGGCGATCCTAGAAACCAACAAAATAGGACCGCACGTCCTATTTTATTATTCCATGCTAATGTATTCGGGCGTAAGCCTGCTTTGAACACTCTAATTTTTTCAAAGTAAAAGTCATGGTTCCCGACGACGCCCAGTAAAGGACATCGCCGCTCACCACGAGGTGAGCCTCCACCGCTCCAGTACACACCCAAATAGGCGGACCGGGCGGCAGAGGCCGAAATTCAACTACGAGCTTAGATCGGAAGAGCGTCGTGTAGGGAAAGAACAGGTAGGGGG
+
CCCCCGGGGGGGGGGGGGGGGGGGGGGGGGGGGGGGGGGGGGGGGGGGGGGGGGGGGGGGGGGGGGGGGGGGGGGGGGGGGGGGGGGGGGGGGGGGGGGGGGGGGGGGGGGGGGGGGGGGGGGGGGGGGGGGGGGGGGGGGGFGGGGGEGGGGDGGGGGGGGGGGGGGFGGG6CEGGGGFGGGGGGG7EGFGFGGGGGGFCDGFGGFGGGGGFGGFFAFFA6>@>E9D9E67>EFDGFFFFB@>B:A4:DFFBFF?E>07>?F<A?FFFFB1<97?B5:54=AD:???7:4.7298*(*((
@M03152:184:000000000-AWYW1:1:2107:17361:5301 2:N:0:TACTCCTTATACCTGT
CCCAACTATCCCTATTAATCATTACGTCAATCCTAGAAACCAACAAAATAGGATCGAACGTCCTATTTCATTATTCCATGCTAATGTATTCAAGCGTTAGCCTGCTTTAAACACTCTAATTTTTTCAAAGTAACAGTCCAGATTCCTCGCAACACCAAATTAATGGCATTACGGCTCATCAGGAAGGAGGAATCAGTGAGACCAGTACATACCAGAGGCATGACCAACCTACTAACCCCGAAATTCAACTACGAGCTTAGATCGGAAGAGCGTCGTGTAGGGAAAGAACAGGGATGTGGAA
+
CCCCCGGGGGGGGGGGGGGGGGGGGGGGGGGGGGGGGGGGGGGGGGGGGGGGGGGGGGGGGGGGGGGGGGGGGGGGGGGCFGGGGGGGGGGGGGGGGGGGGGGGGGGGGGGGGFGGGGGGGGGGGGGGGFGGGGGGGGGGGGGFGDGGGGGGGGGCGGGGGGGFFFGFFDGGFEEGGGGGGGGGGGCFGGGGFGFEFDG5@DFFGGFGGCGFAFGFFFFFF658CFF>>A@AAFCF*;?AEAB9ABC=*=AB@C?(:(67935;1<@9DFF@21(./5(0<)25?FF:0:15)4).*)*.)
@M03152:184:000000000-AWYW1:1:2107:25907:5544 2:N:0:TACTCCTTATACCTGT
CCCAACTATCCCTATTAATCATTACGTCGATCCTAGAAACCAACAAAATAGAATCAAACGTCCTATTTCATTATTCCATGCTAATGTATTCAAGCGTGAGCCTGCTTTAAACACTCTAATTTTTTCAAAGTAACAGTCCTGATTCCCCAAGACACCAAATTAATGGCATCATGGTTCATCAGAAGGTAGAAACCAATGATGCCAGTACGTACCGAGGGCACGACCGACATATTGATCCCGAAATTCAACTACGAGCTTAGATCGGAAGAGCGTCGTGAAGGGAAAGAACAGGCATGTCAAA
+
CCCCCGGGGGGGGGGGGGGGGGGGGGGGCGGGGGGGGGGGFGGGGGGGGGGGFGGGGGGGGGGGGGGGG<FGGGGGFGGGGGGGGGGAFGGGGGGDGGEEGGGGGGGGFGGGFGGGGCAFGGCECFG<FCGGDFGGGFFFFDFGGGGGGGFFGGGGGGGGGGFFF8DEGGG;,6@;=BDEFCFCFG,EFGFG?EDGGFGFCDFFDFFGDGGG>6CAB*3:BEAFFAA5A@AFF>6=F86(/647BFEA/1?4(/.1)/;))1970,39;D1(.(4((),97).7(8<B??..).))2)*-)
@M03152:184:000000000-AWYW1:1:2107:14226:5677 2:N:0:TACTCCTTATACCTGT
CCCAACTATCCCTATTAATCATTACGGCGACTCTAGAAACCAACAAAATAGAACCGCACGTCCTATTTTATTATGCCATGCTAATGTATTCGGGCAAAGGCCTGCTTTGAACACTCTAATTTTCTCAAGGTAAAAGTCCTGGTTCCCCGACACACCCAATTAAGGGCATGCCGGCTCACCAAGAGGTAGAACCCGGCCAGACAGTACGTACCGTAAGGCAGACCGCCCGACCAGGTTCGAAATTCAACTACGAGCTTAGATCGGAAGAGCGTCGTGTAGGGAAAGAACAGGCATGGTAAGA
+
CCCCCGGGFFFGGGGGGGGFFGGGGGGGGGGGDGGGFGGGGGGGGGGGGGGGGGGEFGGGGGGGAFAEFGGGGFGGGGDGGGGGGAFGGGGGGGG@<C<EEGDFGCEFCAE?FGGGGGGGGFAF<EGCFCEGGDGFAF9FFGFFDFCFGGGGGGGEGGDFFAFG?FGGGGC?EE?CEGGFFEGGGGGGGGF9D*:EEGG>,/A??FBDFGF4>*:?FFFFFF8293:39EFEFF;29=E:FB4:*1:F2DF?<CEBF<<<24:0(,272(,(44(4..69?F?7:7<(2.()0)))*)0)-
@M03152:184:000000000-AWYW1:1:2107:4003:5732 2:N:0:TACTCCTTATACCTGT
CCCAACTATCCCTATTAATCATTACGTCGATCCTAGAAACCAACAAAATAGAATCAAACGTCCTATTTCATTATTCCATGCTAATGTATTAAAGCGTATGCCTGCATTAAACACTCTCATTTTTTCAAAGTAACAGTCCTGATTCCCCAAGACACAAAATTAATGACATAAAGGTTCTTCAGAAGGTAGAAACCAATAATGCCAGTACGTACCGAGGACCGACCAACAAATTGATCCCGAAATTCACTTACGAGCTAAGATCGGAAGAGCGTCTAGTACGGACAGACCAGTACTGAGTAGC
+
C-6BCEGGFAFCFFGGFFFCEGGGEFGCGC7ECFGGGG9F,E<,:EEGGGGF9FFEFEGGCDF@CCAF<<@AE<F,CC@<FAFG,CE@FG9FCEFGE,@,C,,,,,,9?D,E<,?,5,:,CE@<>FEE,FBA<,,59,,,CEE;E,C44+,,AEG8FFB@D8;,@=99E93E=,6,,@;D=D8EFGF9?9CA8,6@D8AD8+=+6==D=FGG56D5**03*0>AAFFFBFE9B=*2=9?4@(;9:8*+/+1(-7)(*))))/3((/6((,(./(/)<@))(2(0(((((.)*/.**2)*))
@M03152:184:000000000-AWYW1:1:2107:26041:5736 2:N:0:TACTCCTTATACCTGT
CCCAACTATCCCTATTAATCATTACGTCAACCCTAGAAACCAACAAAATAAGATCGACGTCCTATTTCATTATTCCATGCTAATGTATTCAAGCGTTAGCCTGCTTTAAACATTCCAATTTTTTCAAAGTAACAGTCCTGTTTCCCCGCAACACCAAGTTAATGGCATCACGGTTCTACAAGAGGGAGGAATCAGTGAGGCCAGTTCATACCGTTGGCACGACCGACCTACTGACCCCGAAATTCAACTACGAGCTTAGATCGGAAGAGCGTCGTGTAGGGAAAGAACAGCTATGTTAAGA
+
CCCCCEGGGG@FGGGGGGGFFFGGGGGGEGGGGGG8E9CFGFGGGFFGGGGGFGGGGGGFFFGGGGGGCFF9FFGDGGFGGGGDGFFGGGGFFGGGGGGGDGGGGGGCEFFCGGGGGGGGGFFDGGFAEFGFGGGG9FFGGGGGCFDCEGGD:=CFCFGGFGGFGFFG?FDEGGG>AFGGF98DFEGGEEDFGA,,@8C*A+=59CCFGGF7?FGFFFFFF>22:9>D=FFA*BE4?5AFF(.?FFFAEGF<7>EB4>@E3?<0::>7:B(-,32(,0:FB)47:B?80(()*)19*)*.)
@M03152:184:000000000-AWYW1:1:2107:10028:5742 2:N:0:TACTCCTTATACCTGT
CCCAACTATCCCTATTAATCATTACGTCAATCCTAGAAACCAACAAAATAGGATCGAACGTCCTATTTCATTATTCCATGCTAATGTATTCAAGCGTTAGCCTGCTTTAAACACTCTAATTTTTTCAAAGTAACAGTCCAGTTTCCCCGCAACACCAAATTAATGGCATTACGGTTCATCAGGAAGGAGGAATCAGTAAGACCAGTTCATACCAGAGGAACGACCAATCTACTAACCCCGAAATTCAACTACGAGCTTAGATCGGAAGAGCGTCGCGTAGGGAAAGAACATGTAGGAGGAA
+
CCCCCGGGGGGGGGGGGGGGGGGGGGGGGGGGFGGGGGGGGGGGGGGGGGGGGGGGGGGGFFGGGGFGGGFGGGGCFGGGFGGGGGGGGGGGGGGG:CGGFGGGGGGGGGGGCFEFGFGGGFGGGFGGEAFGFDGGFDFFGGGGGGGGDGGGGGFGGGGGGGGFGFGGFGGGGEEC>9:CDFGGGFGCFGDG,EFGGGGFF?DA?+B?FFGG5C?A5:*;>9@A5?BAB>EBFFFF9457?=>5@+9AEFF357)()/44<.1=2;<6@1391;((,),)4515287.(())*-1**(*-(
@M03152:184:000000000-AWYW1:1:2107:25403:5897 2:N:0:TACTCCTTATACCTGT
CCCAACTATCCCTATTAATCATTACGTCGATCCTAGAAACCAACAAAATAGGGTCAAACGTCCTATTTCATTATTCCATGCTAATGTATTCAAGCGCGAGCCTGCTTTAAACACTCTAATTTTTTCAAAGTAACAGTCCTGATTCCCCGCCACACCAACTGAATGGCATGATGGTTCTTCAGAAGGTAGGAACCAGTGACACCAGTGCATACCGAAGGCACGACAAGCGTACTGATCCCGAAATTCAACTACGAGCTTAGAGCGGAAGAGCGTCGTGTAGGGAAAGAACAGGAATGTAGAA
+
CCCCCEGGGGGGGGGGGGGGGGGGGGGGGGGGGGGGGFGGGGGEDFGGGGFGGGGGGGGGFFFGGGGGGGGGGFGGGGGGGGGGGGGGGGGGGGGGGGGFDFGGGFGGGGGFGGGGGGFGDGGGGGGGFFGGGGGFGGGGCEECGCFDEEGGCGGGGGGFGGGF8DFDAEADGG=DDFFGG;D;=DFDF?EFGGGGGGGFGFF??CAFGGGGFGCDF<6>9A=F)5>FDE2858?786A2B()(A+9@C@FF?*=,:(/7))1616;>BF71(899:FBFAF071:??0:05)()02)*))
@M03152:184:000000000-AWYW1:1:2107:23835:5924 2:N:0:TACTCCTTATACCTGT
CCCAACTATCCCTATTAATCATTACGTCGATCTTAGAAACCAACAAAATAGGTTCGAACGTCCTATTTCATTATTCCATGCTAATGTATTCAAGCGTTAGCCTGCTTTAAACACTCTAATTTTTTCAAGGTAACAGTCCTGATTCCCCGTAACACCAAATTAATGACATCACGGTTCTTCAGAAGGGAGGAATCGATGACGCTAGTACGTACCGAAGGCACGACCGACGCATTGATCCCGAAATTCAACTACGAGCTTAGATCGGAAGAGCGTCGTGTAGGGAAAGAACAGGCAAGGGGAA
+
@<CCCGGGFGGGGGGGGGGGFGGGGGGGGGGGGGGGGGGGGGGGGGGGGGGG<FGGGGGGCFDGGGFGGGGGGGGFFFFGGGGGGGGGGGFGGGGGGGGGGGGGGGGAFFGGGGDGGGGGGGGGGGGGGGGGGGGGGFGGGGFFGGGGGGGGGGGGFFGGGDDEGDFFGCFE6CDCGFGGGGGGFGECEGED8EFGEFGFGGDAEFFGGGGGFGGFFFFFADFFAFF>BEBFFFFGFFF3>@B@FFFFFCAEDC>;EF<7AFA13??>7?0936>0()(9AE?8((..((4))()0*()-(
@M03152:184:000000000-AWYW1:1:2107:15536:6005 2:N:0:TACTCCTTATACCTGT
CCCAACTATCCCTATTAATCATTACGTCGATCCTAGAAACCAACAAAATAGAATCAAACGTCCTATTTCATTATTCCATGCTAATGTATTCAAGCGTATGCCTGCTTTAAACACTCTAATTTTTTCAAAGTAACAGTCCTGATTCCCCAAGACACCAAATTAATGACATCAAGGTTCTTCAGAAGAGAGAAATCAGTAATGACAGTACGTACCGAAGCACGACCACATACTGATCCCGAAATTCAACTACGAGCTTAGATCGGAAGAGCGTAGTGTAGGGAAAGAAAAGGTATGTATAGAT
+
CCCCCGGGGGGGGGGGGGGGGGGGGGGGGGGGGGGGGGGGGGGGGGGGGGGGGGFGGGGGFGGGGGGGGGGGGGGGGGGGGGGGGGGGGGGGGGGGGGGGGCFGGGGGEFGFGGGGGGGGGGGGGGGGGGGGGGFGGGDGGGGGGGGGGGGGGGGGGGGEFGCF8FGGCFGGGFEGGGGGGGFGGFGGGGGFFGFFFGFFGG+9DFFD6FGF5AC99>FFFFABF5@;>;A6FFCC>DEBA2@EAFEFED?@2)0;C=>9@B@DD6@@@>F(6(/)9@3A@A1)6((((/.762***.*6)
@M03152:184:000000000-AWYW1:1:2107:22455:6010 2:N:0:TACTCCTTATACCTGT
CCCAACTATCCCTATTAATCATTATCTCAATTTCTAAAACCAACGAAATAAAATCGAGATCTTATTTCATTATTCCATGCAATATATATAGGCGTGAGCCTGCTTTTAGCACCCTAATTTTCTCAAAGTAAACGTTCTGGCAACTGACGACAATCGATAAAGATCATCGCCAGCCGTCCAGCGAATGAGGATCTGTTAACCAACATGGCCAGTTAGACCAGCTAGCAACAAATACCCGAAATTCAACTACGAGCTTAGATCGGAAGAGGGTCGTGTAGGGAAAGAAAAGGTATGAGTAAAT
+
CCCCCGGGGGGGGGGGGGGGGGGGGGGGGFGGGGGGGGGGGGGGGGGGGGGGGGGGGGGGGGGGGGGGGGGGGGGGGGGGGGGGGGGGGGGFGGGGGGGGGGGGGGGGGGGGGGGGGGEGGGGGGGGFGGGGGGGGGGGFFGGGGFGGGGGGGGGGGGGGGGGGGGGGG>EGGGGGGGGGGGGGDGGGGGGFFGGGGGGFADGFGGFGCDDFFGGFFFFFFFFEFACF@F=FFFFGF4AADBFEFFFFFGB?@DDFF3<5CFFFF>D3(/,6;1<@DF<:75<),8,4(2.81(*1*)*6)
@M03152:184:000000000-AWYW1:1:2107:15859:6063 2:N:0:TACTCCTTATACCTGT
CCCAACTATCCCTATTAATCATTACGGCGACTCTAGAAACCAACAAAATAGAACCGCACGTCCTATTTTATTATGCCATGCTAATGTATTCGGGCAAAGGCCTGCTTTGAACACTCTAATTTTCTCAAGGTAAAAGTCCTGGTTCCCCGACACACCCAATTAAGGGCATGCCGGCTCACCAAGAGGTAGAACCCGGCCAGACAGTACGTACCGTAAGGCAGACCGCCCGACCAGGTTCGAAATTCAACTACGAGCTTAGATCGGAAGAGCGTAGTGTAGGGAAAGAACAGATACAGTGAAA
+
ACCCCCFG-CEFFFGGGGGGGGGGGGGG@FGGGGGGGFGGCEFGGGGGGGGFFGFECFCGCF,CEF,EFF9FGGGAFGFGGGFC,C<CCF,CDCBFFGFGGD8FGFFGGFGGFEFGGGDFFGGGCFCFFGGCFGGGAEE<FG,9EGGDCCEGBFGGGG6>@DGFCEEGGG?=C6CEDGGGGGGG?@4@FGFD5BEE5*79CDGAGGF4*;C*:57?F);)8A@023(=@DBF>F,229>?F?8<FFFFAC),45@9F>DF2410:?6:7069(-((.6:?(7(53:((.3(*0)*1*.*-)
@M03152:184:000000000-AWYW1:1:2107:24317:6088 2:N:0:TACTCCTTATACCTGT
CCCAACTATCCCTATTAATCATTACGTCAACCCTAGAAACCAACAAAATAAGATCGACGTCCTATTTCATTATTCCATGCTAATGTATTCAAGCGTTAGCCTGCTTTAAACACTCTAATTTTTTCAAAGTAACAGTCCTGTTTCCCCGCAACACCAAGTTAATGGCATCACGGTTCTACAAGAGGGAGGAACCAGTGAGGCCAGTTCATACCGTTGGCACGACCGACCTACTGACCCCGAAATTCACCTACGAGCTTAGATCGGAAGAGCGTCGTGTAGGGAAAGAACAGGAAGGGTTAGA
+
CCCCCGGGGGGGGGGGGGGGGGGGGGGGGGGGGGGGGGGGGGGGGGGGGGGGGGGGGGGGDGGGGGGGGGGGGGGGGGGGGGGGGGGGGEGGGFGGGGGGGGGGGGGGGGGGDFGGGGGGGGGGGGGGGGGG<FFFGGGGGGGGDFFGGGGGGG=EGCFGD@EEA8DFCGGGGFGGGGGGFGGGGGGDGGGDFGGGFDCC?CFFGFFGGGDF5@DDFFFFFF=BBB=D@ABAFFE?FBDBFFFCFF)2=GF(35A9AC<CEB::666(3.43:1,,4..=(?1F0(2(11.)).).2(1,.
@M03152:184:000000000-AWYW1:1:2107:11409:6125 2:N:0:TACTCCTTATACCTGT
CCCAACTATCCCTATTAATCATTACGTCAACCCTAGAAAACCAACAAAACAAGACCGACGTCCTATTCCATTATTCCATGCTAATGTATTCAAGCGTAAGCCTGCTTTAAACACTCTAATTTTTTCAAAGTAACAGTCCTGTTTCCCTGCAACATCAAATTAATGGCATCACGGTTCAACAAGAGGGAGGAATCAGTGAAGCCAGTTCATACCGATGGAGCGACCGACCTACTGAACCCGAAATACAAAAACGAGCTTAGATCGGAAGAGAGTGGTGAGGGGAAAGAAAAGGTGGAGGTAG
+
BCCCCFGGGGGGGGGGGGGFFGGGGG,C6C@CFGGGGGFGG7FC@FGF@6@C,;6,6CCGFFGGGGGC<FFGGGGGGGGGGGGGGGFFFGGCAECFF,8BFGGGGGGGFFFFGFGEGGDGFGGGGGEFGGFFGFE<EF,EFCFG9DF,@E=E8E4DFGFGADF8DG8FG1@D+@@@E,33AF8BFG6F8CCCD?GDA+7;97+;CD4+=?CCAA*0**0***-)):5)(2*)*2>765;381>(+/.*)*.(.C;()()).))-020(,8(3)-()4*(0(82.0,.(4::3/(0)*-*))
@M03152:184:000000000-AWYW1:1:2107:13278:6186 2:N:0:TACTCCTTATACCTGT
CCCAACTATCCCTATTAATCATTACGTCGATCCTAGAAACCAACAAAATAGAATCAAACGTCCTATTTCGTTATTCCATGCTAATGTATTCAAGCGTGAGCCTGCTTTAAACACTCTAATTTTTTCAAAGTAACAGTCCTGATTCCCCAAGACACCAAATTAATGACATCATGGTTCGTCAGAAGGTAGGAATCAATAATACCAGTACGTACGATTGCACGACCAATAAATTAATCCCGAAATTCAACTACGAGCTTAGATCGGAAGAGCGTCGTGTAGGGAAAGAACAGGGATGTGTAGA
+
CCCCCGGGGGGGGGGGGGGGGGGGGGGGGGGGGGGGGGGGGGGGGGGGGGGGGGGGGGGGGGGGGGGGGGGGGGGGGGGGGGGGGGGGGGGGGGGGGDGGGGGGGGGGGGGGGGGGGGGGGGGGGGGGCEGGGGGCGGGGGGGGGG?FFGGDGGGGGGGGGGGGGGGGGGGGGGGGFEGGGGG9DFGGGGGGGFFFGGGFGG=D8DFGGGGGDGGAFFFFFFFFBFFF@FFFFF<C+;*-:>FCFFFFFGFFFCD>FE@E5C0;DD>F;3(.3(613.1*(0/7.1:<12(00.5)*-2-)
@M03152:184:000000000-AWYW1:1:2107:17638:6188 2:N:0:TACTCCTTATACCTGT
CCCAACTATCCCTATTAATCATTACGGCGATCCTAGAAACCAACAAAATAGGACCGCACGTCCTATTTTATTATTCCATGCTAATGTATTCGGGCGTAAGCCTGCTTTGAACACTCTAATTTTTTCAAAGTAAAAGTCATGGTTCCCGACGACGCCCAGTAAAGGACATCGCCGCTCACCACGAGGTAAGCCTCCACCGCTCCAGTACACACCCCAATAGGCGGACCGGGCGGCAGAGGCCGACATTCAACTACGAGCTTAGATCGGAAGAGCGTCGTGTGGGGAAAGAACAGGTGAGGAT
+
CCCCCGGGGGGGGGGGGGGCFGFGGGGGECEGGGGG<FGGGFGGGGGGGGGGGGGGGEGGGGGGFFGGGGGFFEFGGGGCFGGDFGGFGGGGFGGFGGEGGGGFGFGGFEAGFFGGGGGGGGGGGGDGFFFE,CEGGGGGGGGGGECEBEEGGGGGCED@;D7DD,::FC>C1@5CE8EG?FECGGGGG6DF6E=FG<EED<5;FGA>FGGGE=):5;F:;F@BFE9:9DF>:>>D5))(03>(.06BADFFF4)3)32:279)-23(-4::009(-)-)()-5,(46:0::F(*)*(*)(
@M03152:184:000000000-AWYW1:1:2107:20236:6258 2:N:0:TACTCCTTATACCTGT
CCCAACTATCCCTATTAATCATTACGGCAGTTCTAAAAACCAACAAAATAGAACCACACGTCCTATTTTATTATTCCATGCTAATGTATTCAGGCATAGGCCTGCTTTGAACACTCTAATTTTCTCAAGGTAAAAGTCCCAGTTCCCCGATGCATTCAATAAAGAACACACCGGTTCACTAAGAGGCAAGACCCGGTCAAGCAGTAAACACGCCGTCAGGCGGACCACCCAACCAGATCCGAAATTCAACTACGAGCTTAGAACGGAAGAGCGTCGTGTAGGGAAAGAAAAGGTGAGTGAA
+
CCCCCGGGGGGGGGGGGGGGGGGGGGGGGGGGGGGGGGGGGGGGGGGGGGGGGGGGGGGGEGGGGGGGGGGGGGGGFGGGGGGGGGGGGGGGGGGGGGDGGGGGGGGGGGG?9BFGGGGGGGGGGGGGGGGGGGGGFFCGGGGGGGGGGGGGGGGGGCEGG9DGGFGGGGGGGGEGGGGGGGGGGFEGGGGGGGGGEGG5FFGFFGFGGGG6AEGFBFFFAEFFFFFFF4>F>EFGF=9@AFDBFF?FE7@8;DB?FB;)4>).7:0<9?109,(76B(0:F6<6:(:(,.)0.)*1.:))
@M03152:184:000000000-AWYW1:1:2107:23222:6342 2:N:0:TACTCCTTATACCTGT
CCCAACTATCCCTATTAATCATTACATCAGCCTTAGAAACCAACAAAATAAGACCAACGTCATATTCTATTATCCCATGCTGTAATATTCAATGGCAAGGTTACGCCTGCTTTGAACACTCTAATTTTTTCAAAGTAAATGATTGGAAGCGGTTGCCCACTATCCAAACGTAGGAAGCCCAGACCCAGCCACGCCACAAGGACGAGCTTTTGCCTGAATGCCCCCGAAATTCAACTACGAGCTTAGATCGGAAGAGCGTCGTGCAGGGAAAGAACAGGTATGTGTACAGATACGGAGTCCC
+
CCCCCGGGGGGGGFFGGGGGGGGGFGGGAEFGGGDGEGGGGGGGGGGGGGGGFFGGGGGGGGGC9DFGGGDAEGGGGGGGGGGGFGGGFGGDFGGGGGGCFGFGGGGGGGGGGGGGGGGGGGGFCEFFGGGGD@FGGGFGGGG=E8ECCFGDGGGGGFFEFEFGGGGGGDGF@EC;8?DFFDDE6B,383,83CFDG+,676CAEDBDG>*=AF:5AFF+<;)04*)/0/8++4>+8A)/)/)78*7:/25135=@40(/(.3(,)(--38((37((8)16:A*-4))).)1*())/-*))
@M03152:184:000000000-AWYW1:1:2107:16775:6375 2:N:0:TACTCCTTATACCTGT
CCCAACTATCCCTATTAATCATTACGTCAATCCTAGAAACCAACAAAATAGGATCGAACGTCCTATTTCATTATTCCATGCTAATGTATTCAAGCGTTAGCTTGCTTTAAACACTCTAATTTTTTCAAAGTAACAGTCCAAATTCCCCGCAACACCAAATTAATGGCATTACGGTTCATCAGGAAGGAGGAATCAGTGAGACCAGTACATACCGGAGGCATGACCAACCTACTAACCCCGAAATTCAACTACGAGCTTAGATCGGAAGAGCGTCGTGTAGGGAAAGAACAGGTCTGTGTAG
+
CCCCCGGGFGGGGFGGGGGGGGGGGGGG;FGGGGGFFGGEEEGGCCCFFFGG9FGEEGGGCFGGGGGGGGGGAFGGGGGCFGEGGFGGGGGGGAFGGGGEGGGGGGGGGGGG9EFDFGEEFGGGGGGGG9EFDGGGGGFGGGGGEGGGGGCGGGGGGGGGGFGFCF?DCFCEGEF6CDFGFG?,@FE88@688BD9DDAFGGGFFGFGFGFGFCGFF*5@FA@C=ADAAFFFFFFGG4?@EF>DFFEFEGFF0*:1>1CEEFFD((19;8;93;>3,8<F)),.36:B::()1)*0*)0.)
@M03152:184:000000000-AWYW1:1:2107:5096:6377 2:N:0:TACTCCTTATACCTGT
CCCAACTATCCCTATTAATCATTGCTTCGGATTCTGAAGACCAACAAAATAGAACTGAAGCCCTATTTCATTATTCCATGCTAATGTATTCAAGCGTACGCTTGCTTTAAACACTCTAATTTTTTCAAAGTAAACGTCCTGGTTCGGCCGCCGTGCCCAGTTAAGGGCCGACGTTCCCCCAGAAAGAGGTGGTCCGAAGACCGGCAGTACAGACCTTGCGGCCGACCGCCGTTGGGCCACCGAAATTCAACTACGAGCTTAGATCGGAAGAGCGTCGTGTAGGGAAAGAACAGGTAAGGGT
+
CCCCCGGGFGGFGGGGGGGGGGGGGGGGGGGGCFGGGGGGGGGGGGGGGGGC9FFGGGGDGFFGGGGGGGGGGGGGGFFFCGGGGFGEGDGGGGGGGGGGGEGGGGFDFGFFCGGGGFDGGGGGGGGGGGGGGGGGGGGGGGGGGGGGG+BECECC7=EGGGGGGCCEEGEGC1@8F@EG>EGCFCCGGGGGGFDCCCEFC49@EDDGFGGGFDFFAFFFFF906;;>0>0553255F@<F>F0<)5F<FFAFC7?E>9><B22<((-4>708126;)3;(64@362::B:5),***5*(,
@M03152:184:000000000-AWYW1:1:2107:19277:6477 2:N:0:TACTCCTTATACCTGT
CCCAACTATCCCTATTAATCATTACGTCGATCCTAGAAACCAACAAAATAGGATCAAACGTCCTATTTCATTATTCCATGCTAATGTATTCAAGCTATCGCTTGCTTTAAACACTCTAATTTTTTCAAAGTAACAGTCCTGATTTCCCACGACACCAAATTAATGACATCGTGGTTCGTCAGAAGGGAGAAACCAACTAGACCAGTACACACCAAAGGCGCGACCAATCTGTTAGTCCCGAAATTCAACTACGAGCTTAGATCGGAAGAGCGTCGTGTAGGGAAAGAACAGGTATGTGTAA
+
CCCCCGGGGGGGGGGGGGGGGGGGGGGGFGGGGGGGFGGGGGGGGGGGGGGGCGGGGGGGGGGGGGGGGGGGGGGGGGGGGGGGGGGGGGGGGGGGGGGGGGGGGGGGGGGGGGGGGGGGGGGGGGGFGGGGGGGGGGGGGCFGGGGGGGGEGDGGGGGGGGFGGFGGGGGGGCGFGCGGGGDFF8>:EGG?DFGGGGG5CFGFGF?722@DFFGFFCABEE>ABFFF@6CFAFCCFFF@B@DFFFFFEFFE<DB1:34@E?CF?D;(((.((39128<F7)4>0141(41)*-*0*.*))
@M03152:184:000000000-AWYW1:1:2107:22399:6497 2:N:0:TACTCCTTATACCTGT
CCCAACTATCCCTATTAATCATTACGTCGATCCTAGCAACCAACAAAATAGAATCAAACGTCCTATTTCGTTATTCCATGCTAATGTATTCAAGCGTGAGCCTGCTTTAAACACTCTAATTTTTTCAAAGTAACAGTCCTGATTCCCCAAGACACCAAATTAATGACATCATGGTTCGTCAGAAGGTAGAAATCAATAATACCAGTACGTACAATAGCACGACCAATAAATTGATCCCGAAATTCAACTACGAGCTTAGATCGGAAGAGCGTCGTGTAGGGAAAGAACAAGTATGTGTAGA
+
CCCCCGGGGGGGGGGGGGGGGGGGGGGGEFGGGGGG,EFFGGGGGDFGGGGGFDGGGGGGGGGGGGGGGGGGGGGGGGGFGGGGGGGFFGF9FGGGGGGGGGFGGGGGF9FGGGGGGGGGGGGGGFGGG9FGDAFFFFGGCFGGGGGGDEGGGGGFFFGGD=FGGGGGFFCF=,EE;8@EG63@8,@;?FGDGGGFGD,?=+AF,2=DDGGGFGGFFAA?>DFFACEFF8A+4=;<D6@>EBFEBCEFF>F2>?)()678*8-(2<61311@19>((..*35;A(412:(4/6)/**.*)-
@M03152:184:000000000-AWYW1:1:2107:10500:6517 2:N:0:TACTCCTTATACCTGT
CCCAACTATCCCTATTAATCATTACGGTGATCCTAGAAACCAACAAAATAGAACCATGCCGTCCTATTCTATTATTCCATGCTAATGTGTTCGAGCAAAATGCCTGCTTTAAACACTCTAATTTTTTCAAGGTAAAGGTCCTGGTTCCACAAGACATCCAATTAAGTACATCGAGCTTCCCCAGAAGGTGAGAAATCAACAACGACAGTTCATACCCCTTAAGGCACGACCATCGAGTCAATCCCGAAATTCAACTACGAGCTTAGATCGGAAGAGCGTCGAGTAGGGAACGAACATGTAA
+
CCCCCGGGFCAFGGGGFGDFGGGGGGGGGGFGFFDFCFFFGF@FG,FFGFGG9@EAFCEGGEGEG<<CEFCFF<<@EFGF,EFGCEGFGGGFEFFB:EFFDFFGFGGEGG,C9FCFGGGGGGFGGGCFFAF,CF,?EFGGGGG,@F9FDG8ECFGGG9FG8=D;D,,@CDCF68+@CGGFFEF8,@D,=,@FCD8AF+=DCFG56?BCCGGCFFGAF55A6+00)0:@A5ABAA-*/9A=FCFF4*:A2FFCC@F?6B>52926./;5?(,((((/(..8:)(1.4-(46(8>0..*(:<)
@M03152:184:000000000-AWYW1:1:2107:26821:6546 2:N:0:TACTCCTTATACCTGT
CCCAACTATCCCTATTAATCATTACGTCAATCCTAGAAACCAACAAAATAGGATCGAACGTCCTATTTCATTATTCCATGCTAATGTATTCAAGCGTTAGCCTGCTTTAAACACTCTAATTTTTTCAAAGTAACAGTCCAGATTCCTCGCAACACCAAATTAATGGCATTACGGCTCATCAGGAAGGAGGAATCAGTGAGACCAGTACATACCAGAGGCATGACCAACCTACTAACCCCGAAATTCAACTACGAGCTTAGATCGGAAGAGCGTCGTGTAGGGAAAGAAACGATCATGGTAG
+
CCCCCGGGGGGGGGGGGGGGGGGGGGGGGGGGGGGGGGGGGGGGGGGGGGGFFGGGGGGEFFGGGGGGGGGGGGGFGGGGGGGGGGGGGGGGGGGFFGGGGGFGFGGGGGGFGG9FGGGCFGGGGGGGDFGGGCEGGGGGGGGGGGFEGGGGGGGGGFCFGGGGGAGGFFEG6>66CFGDEFF=E@EFGGGDGGGGGGGFGD?AFFFCFGCF?FDFF?5@F>5@);8@59);AFFG4;*4?A6568?F?CF):D)(:1;8E?7((/62(3(133908)(1-7,7:<?0(,1)).)*0)*))
@M03152:184:000000000-AWYW1:1:2107:17488:6551 2:N:0:TACTCCTTATACCTGT
CTCAACTATCCCTATTAATCATTACGTCGATCCTAGAAACCAACAAAATAGAATCAAACGTCCTATTTCATTATTCCATGCTAATGTATTCAAGCGTGAGCCTGCTTTAAACACTCTAATTTTTTCAAAGTAACAGTCCTGATTCCCCAAGACACCAAATTAATGGCATCATGGTTCATCAGAAGGGAGAAACCAATGATGCCAGTACGTACCGAAAGCACGACCAACATATTGATCCCGAAATTAAACTACGAGCTTAGATCGGACGAGCGTCGTGTAGGGAAAGAACAGGTATGTTTGG
+
CCC<CGGGGGGGGGGGGGGGGGGGGGGGFGGGGFGGGGGGGGGGGGGFGGGGGGGGGGGGGGGGGGGGGGGGGGGGGGGGGGGGGGGGGGGGGGGGGGGGGGGGGGGGGGGGGGGGGGCFGGGGGGGGGGGGGGGGGGGGDEFFGDGGGCFGGGGGGGFGFDFGGAFGGFCEGCFFFGGGGFFCFFEGEEGGGFGGGFCFDF+6,=FG6?C@BEDBD5?FF>A>=DDA59AFFAA:>AFAEFEF1/9BEC4)5CB>?.*.;).(;;(((,6:(6990;1@<)(>8:7:1(()1)/)*)*((
@M03152:184:000000000-AWYW1:1:2107:15119:6571 2:N:0:TACTCCTTATACCTGT
CCCAACTATCCCTATTAATCATTACGTCAACCCTAGAAACCAACAAAATAAGATCGACGTCCTATTTCATCATTCCATGCTAATGTATTCAAGCGTTAGCCTGCTTTAAACACTCTAATTTTTTCAAAGTAACAGTCCTGTTTCCCCGCAACACCAAGTTAATGGCATCACGGTTCTACAAGAGGGAGGAATCAGTGAGACCAGTTCATACCGTTGGCACGACCGACCTACTGACCCCGAAATTCAACTACGAGCTTAGATCGGAAGAGCGTCGTGTAGGGAAAGAACAGGTATGTGGAGA
+
CCCCCGGGGGGGGGGGGGGGGGGGGGGG;FGGGGGGGGGGGGGGGGGGGGGGGGGGGGGGGGGGGGGGFGGGGGGGGGGGGGGGGGGGGGGGGGGFGGGGGGGGGGGFFGGGGGGGGFGGGGGGGGGFFFFGGGGGGGGGGGGGGGGGDGGGGGGGGGGGGGGGFGGGGGGGGGGGGFGF8,DDFGEGD8FGGGGGGGGFGGGFGGFGGDFADGGFFFFFBFFFF>=D@F@FFFFGGFF;BBFEFC36<8A02CAF;9@EFE@1?0(,3:6(8;>FF5:*6F:>?FB??039*))*2)23(
@M03152:184:000000000-AWYW1:1:2107:21975:6576 2:N:0:TACTCCTTATACCTGT
CCCAACTATCCCTATTAATCATTACGTCGATCCTAGAAACCAACAAAATAGGTTCGAACGTCCTATTTCATTATTCCATGCTAATGTATTCGAGCGATTGCCTGCTTTAAACACTCTAATTTTTTCAAAGTAACAGTCCTGACTCCCCGTAACACCAAATTAATGACATCACGGCTCGTCAGAAGGGAGAAATCAATGACGTTAGTACGTACCGAGGCACGACCGACGTATTGATCCCGAAATTCAACTACGAGCTTAGATCGGAAGAGCGTCGTGTGGGGAAAGAACAAGTAGGATTAAA
+
CCCCCGGGGGGGGGGGGGGGGGGGGGGGGGGGGGGGGGGGFGGGGGGGGGGGGGGGGGGGGGGGGGGGGGGGGGGGGGGGGGFGGGGGGGGGGGGGGGGGGGGGGGGGGGGGGGGGGGGGGGGGDFGGGFGGGGGGGGGGGGGGGGGGGGGGGGGGGGGGGGGGGEFGGGGGG8EGGGGGFGDFG@CGGEGGGGG?CDGFGGGFGGFGDGGDAEDBAEFFDD29@DBE:FEF6+7;FFFFFFF3AACFEGFFFD>(/<<BAB:::11<?1;3199<1)(7056@08:BB(4*0)***)*))
@M03152:184:000000000-AWYW1:1:2107:9043:6577 2:N:0:TACTCCTTATACCTGT
CCCAACTATCCCTATTAATCATTACGTCAATCCTAGAAACCAACAAAATAGAATTAACGTCCTATTTCATTATTCCATGCTAATGTATTCAAGCGCGCGCCTGCTTTAAACACTCTAATTTTTTCAAGGTAACAGTCCTGATTTCCCACCACACCAAATTAATGGCATGATGGTTCTCCAGAAGGGAGGAACCAGTGACACCAGTACATACCAGAGGCACGACCAGCGTACTGATCCCGAAATTAAACTACGAGCTTAGATCGTAAGAGCGTCTGTGATGGAAAGAAAAGGTGAGGGAAGA
+
CCCCCDGGCFFFGGGGGGGCFGGGEFFGCEGGGGGGFAEFC<FE<@<@FGFGAFGF<EFEGEGF9E@FCFE<EGGFGGFGDF9FGGGGGGGFFG7F7+@:FECCEEGAFGGGGGCFC9FFFCFGGGGGF?FCGFGGGGFFGGGGGGGGGG@DFGGF,DDA>FGC=DGGGGGD?DCEFGGGG9F8,88C6=,8DD8F8:EAC7C5:?AFCCF+6?5F>5@F?D52>FBD4>25B>5C+;4=E>F?48C8)+)(/*.4)4739),(/(6973((/((646)/).4*((,,,((//)))*(13(
@M03152:184:000000000-AWYW1:1:2107:14894:6598 2:N:0:TACTCCTTATACCTGT
CCCAACTATCCCTATTAATCATTACGTCAATCCTAGAAACCAACAAAATAGGATCGAACGTCCTATTTCATTATTCCATGCTAATGTATTCAAGCGTTAGCTTGCTTTAAACACTCTAATTTTTTCAAAGTAACAGTCCAGTTTCCCCGCAACACCAAATTAATGGCATTACGGTTCATCAGGAAGGAGGAATCAGTAAGACCAGTACGTACCAAAGGCACGACCAATCTACTAACCCCGAAATTCAACTACGAGCTTAGATCGGAAGAGCGTCGTGTAGGGAAAGAACAGGTATGTGTAA
+
CCCCCGGGGGGGGGGGGGGGGGGGGGGGEGGGGGGGFGGGGGGGGGGGGFGGAFGGGGGGGGGGGGGGGGGGGGGGGGGGGGGGGGGGGGGGGFGGGGGDGGGGGGGGGGGGGGGGGGGGGGGGGGGGGGFFGGGGGGGGGGGGGGFGGD7EGGGGGGGGFADGAEFGGGGGGCEEGGGGGGF8DE>DFECBEGGGGGDFCG+:9CFG6DGGEGFFF>>5ADAFFFDF@F?F6B7FFAE@D9ADF=EFCF6=@D:9D4>@<E<67;<;1@@;6;61173F<:?F?2710<0)9>9?*)*))
@M03152:184:000000000-AWYW1:1:2107:17174:6628 2:N:0:TACTCCTTATACCTGT
CCCAACTATCCCTATTAATCATTACGTCAATCCTAGAAACCAACAAAATAGAATTAACGTCCTATTTCATTATTCCATGCTAATGTATTCAAGCGCGAGCCTGCTTTAAACACTCTAATTTTTTCAAGGTAACAGTCCTGATTTCCCACCACACCAAATTAATGGCATGATGGTTCTTCAGAAGGGAGGAACCAGTGACACCAGTACATACCGGAGGCATGACCAGCGTACTGATCCCGAAATTCAACTACGAGCTTAGATCGAAAGAGCGTCGTGTAGGGAAAGAACAGGAATTACTAAA
+
CCCCCGGGGGGGGGGGGGGGFGGGGGGG>FFGGGGGGGGGGGGGGGGGGGGGGGGGFGGGGGGGGGGGDGGGGGGGGGGGGFGGGGCFGDFGEFEGGGGGGGGGFGGFGGGEGGGGGGGGGGGGGGFGGFGG9,EFGGCFFGGGG;CF@EGGGG7>FGGGFGF;9,=E,ECGFFCDEEFFEEFGC8,C6=DD6DF=8=EFGGF5A7<EGGFF56>5??9A*98059-/-/)*++*5=A4(8>A@=FCFEGA=(:)66>3)<61(,3:@DF>,37,247-6(08F:B8(.(())))**)*))
@M03152:184:000000000-AWYW1:1:2107:6103:6680 2:N:0:TACTCCTTATACCTGT
CCCAACTATCCCTATTAATCATTACGTCGATCCTAGAAACCAACAAAATAGGATCAAACGTCCTATTTCATTATTCCATGCTAATGTATTCAAGCTATCGCTTGCTTTAAACACTCTAATTTTTTCAAAGTAACAGTCCTGATTTCCAACGACACCAAATTAATGACATCGTGGTTCGTCAGAAGGGAGACACCAACTAGACCAGTACACACCGAAGGCGCGACCAACCTGGTAGTCCCGACATTCAACTACGAGCTTAGATCGGAAGAACGTCGGGTAGGGAAATAACAGGTGAGTTTCA
+
ABC9@FFGAFFGGGGGAFFFGFGGGGGG+CFF;FFGCFGGGGGGGGGGGGGG9FFDFGGGFGEGFFCFGFFGFGGGGGFACFFGGDFFFGGFEGF8CDGGCFFFGGG<EDCB9EF<EEGGGGG9CFFF<9@F9EFDFG8<>EGGGGG,CEE7CCGGCFFFGGGGFA=FGCE=A>?FGGGGFDEFFCEFE=3DD?DFCFGF7C+:A:1++2=D5ED*5?F@?*:>9D2464:)28/42B4>B(8:FA?CCGF;(90:B@)).)),(,,(.((((-,(()(.(.().)-)..))*,*02)*))
@M03152:184:000000000-AWYW1:1:2107:22147:6735 2:N:0:TACTCCTTATACCTGT
CCCAACTATCCCTATTAATCATTACGTCGATCCCAGAAACCAACAAAATAGAATCAAACGTCCTATTTCGTTATTCCATGCTAATGTATTCAAGCGTGAGCCTGCTTTAAACACTCTAATTTTTTCAAAGTAACAGTCCTGATTCCCCATGACACCAAATTAATGACATCATGGTTCGTCAGAAGGTAGGAATCAATAATACCAGTACGTACTATTGCACGACCAATAAATTAATCCCGAAATTCAACTACGAGCTTAGATCGGAAGAGCGTCGTGTAGGGACAGAACAGGCATGTGTAAA
+
<CCCCGGGEGGGGGGGGFFGGGGGGGFFCFGGGGGGGFGGGEFGGGGGFGGGGGGFGG?FC<EGGGGGGGGGGGGGGGGGGGGGGEDFFGGGGGCEFGGEGFGGFFGAFGGG9FFGGEFCCGFGG8FFGCGGFAEFGFGGGFGGGGGGCEFFFGGGGGGFGGGGGDFGGGF8=FGFGGGGFGFEFGFGGG?GGFADADFCGC+;=?FGGFGCFGFF?@A0:>88=6CFFFAB;BC+56B>@=66CFEFFGF(9C)(;=565*((5;9;D(6382.2(29B?;(803>77:().4>F*.2))
@M03152:184:000000000-AWYW1:1:2107:26495:6737 2:N:0:TACTCCTTATACCTGT
GTGCTCCCCCGCCACTTCCTTTGAGTCTCAACCTTGCGGCCGTACTCCCCAGGCGGAGTGTTTTTTGCGTTAACTCCTGCACGAGGGGGGTAGATACCCCTCACACATAGCACTCATCGTTTACGGCTAGGACTACCTGGGTATCTAATCCTGTTTGCTCCCCTAGCTCTCGTGCCTCAGCGTCAGTTACTCCCCAGGAAGCAGCTTTCGACACGGGTATTGCTCCCTATCTAGACGCATATCACTGCTACACCTGGTAGCCCAGTGCCCGTCTGAGCCACCACGCCAGCCATGCTCAGAG
+
8C-<-,;D-++++6,CEF9F9,E,,6,,,6,,,,,CCC76++:,8,EEGE<,CCCF+F7C,C,,C+>9+8,?FC9CFF<=,FFGDGC+>*5**8,,8F@<*17<,3<,33>,>,4<,@:=7:=F*1*4<*:,?,,?+,57*5?,59CEC@F9+3+<6970CC*88*++++<;*/1*3<8C<?EE5CFDE9CCG8*:**2)*1*8**/:>5*93/*)..)/9/.<<)())0<***.*97B())*./*.*)2=2.*)()()))).(((,))(((,(,4))()(),)((-(-4()*))*26*-,
@M03152:184:000000000-AWYW1:1:2107:22688:6781 2:N:0:TACTCCTTATACCTGT
CCCAACTATCCCTATTAATCATTACGTCAATCCTAGAAACCAACAAAATAGGATCGAACGTCCTATTTCATTATTCCATGCTAATGTATTCAAGCGTTAGCCTGCTTTAAACACTCTAATTTTTTCAAAGTAACAGTCCAGATTCCTCGCAACACCAAATTAATGGCATTACGGCTCATCAGGAAGGAGGAATCAGTGAGACCAGTACATACCAGTGGCATGACCAACCCACTGACCCCGAAATTCAACTACGAGCTTAGATCGGAAGAGCGTCGTGTAGGGAAAGAAAAGGAATGGTGAG
+
CCCCCGGGGGGGGGGGGGGGGGGGGGGGGGGGGGGGGGGGGGGGGGGGGGGGGGGGGGGGGGGGGGGGGGGGGGGGGGGGGGGGGGGGGGGGGGGGEGGGGGGGGGGFGGGGAFGGGGGGGGGGGGGGGGGGGGGGGGGF@FGGGGGGGGGGGGGGGGGGGGGGGCGGGGGGFGGGGGGGGGGGGGGGGGGGFDGGGGGFGGGFGFFCFFGGFGCFFFDFF58@CFF5ADDBAFFGGFF>4>D=FFCF42;)-:A@:4E@EC37?FFBDD;@9314<)(1<3..813:(.(0)()0*)*).
@M03152:184:000000000-AWYW1:1:2107:10466:6806 2:N:0:TACTCCTTATACCTGT
CCCAACTATCCCTATTAATCATTACGTCGATCCTAGAAACCAACAAAATAGGGTCAAACATCCTATTTCATTATTCCATGCTAATGTATTCAAGCGCGAGCCTGCTTTAAACACTCTAATTTTTTCAAAGTAACAGTCCTGATTCCCCGTCACACCAACTGAATGGCATGATGGTTCTTCAGAAGGTAGGAACCAGTGACACCAGTGCATACCGAAGGCACGACCAGCGTACTGATCCCGAAATTCAACTACGAGCTTAGATCGGAAGAGCGTCGTGTAGGGGAAGAACAGGAATAGGTGA
+
CCCCCGGGGGGGGGGGGGGGGGGGGGGGGGGGGGGGGGGGFGGGGGGGGGGGGGGGGGGGGGGGGGGGGGGGGGGGGGGGGGGGGGGGGGGGGGDGGGGGGGGGGGGGGGGGFGGGGCFGGGGGGGGGGGGGGGGGGGGGGGGGGCFGGGGGGGGGGGGGGGGGGFGGGGGGGGGGGGGGGGGFGGGGGGGGGGGDGGGDGF??FGFGGGGGFGGAFFFFFAABAFBFFFDFFFFDGFA@BB5(=CCFFDF;?5>B34<))1)22<((6;(0,8>;B::FBB(53:?2(,.7)()**.0.)
@M03152:184:000000000-AWYW1:1:2107:25981:6818 2:N:0:TACTCCTTATACCTGT
CCCAACTATCCCTATTAATCATTACGTCGATCCTAGAAACCAACAAAATAGGGTCAAACGTCCTATTTCATTATTCCATGCTAATGTATTCAAGCGCGAGCCTGCTCTAAACACTCTAATTTTTTCAAGGTAACAGTCCTGATTCCCCGCCACACCAACTGAATGGCATGATGGTTCTTCAGAAGGTAGGAACCAGTGACACCAGTGCATACCGAAGGCACGACCAGCGTACTGATCCCGAAATTCAACTACGAGCTTAGATCGGAAGAGAGACGTGTAGGGAAAGAACAGGCACGGGTTG
+
CCCCCCGGGGGGGFGGGGGEFGGGGGFGGGGGGGGFFGGFGGGGGGGGGGF@DFGGEFCBFGGGGGGGGFCGGGGG,E<FGFCGGFGGGGGGGGGGGEGEEFD@FFFGG?EGBFGGGGGGCEGGGGG9FFFFGGGGG@EGGCAEFGFFEGGEGFGGGGGGGGGGG=8?E8D=:EEDGGGEAFGGF8DFG?AFFCGCGCFCECCCE?FFGFGG5>DFFEAAA?))0@BF@;@B>F81BFA-4,:1@6CAEFFE;C8:)4>EE)),/:2121(((,---)(9A)()(((427()).)0)(/((
@M03152:184:000000000-AWYW1:1:2107:6378:6825 2:N:0:TACTCCTTATACCTGT
CCCAACTATCCCTATTAATCATTACGTCGATCCTAGAAACCAACAAAATAGGATCAAACGTCCTATTTCATTATTCCATGCTAATGTATTCAAGCTATCGCTTGCTTTAAACACTCTAATTTTTTCAAAGTAACAGTCCTGATTTCCCACGACACCAAACTAATGACATCGTGGTTCGTCAGAAGGGAGAAACCAACTAGACCAGTACACACCAAAGGCGCGACCAATCTGTTAGTCCCGAAATTCAACTACGAGCTTAGATCGGAAGAGCGTCGTGTAGGGAAGGAACAGGGATGTGGAG
+
CCCCCGGGGGGGGGGGGGGGCGGGGGGGGGGGGGDFCFGGG@FGGGGGGGGG<FGGGGGGFGGGGGGGGGGGGGGGGGFFFGGGGGGCFGGGFGGGGGGGGGGGGGGGGEFFGGGGGFGGGGGGGFCGFGGGFGGGFFGGGCFGGGEEAFEGGGGGG,BFGGGGGGFGGGGGDGGGDCGGGGGGGGGEGGGFGGG6C?,;AFFFCFFDC<7DBFGAF5**:>=AFF(;3=?=8+9BFF4>EB:@FFFFFGF@<D.2>@))15?;6670(4:;48;>2)1=A54>0((488<@)2>)*.*)(
@M03152:184:000000000-AWYW1:1:2107:19116:6836 2:N:0:TACTCCTTATACCTGT
CCCAACTATCCCTATTAATCATTACGTCAATCCTAGAAACCAACAAAATAGAATTAACGTCCTACTTCATTATTCCATGCTAATGTATTCAAGCGCGAGCCTGCTTTAAACACTCTAATTTTTTCAAGGTAACAGTCCTGATTTCCCACCACACCAAATTAATGGCATGACGGTTCTTCAGAAGGGAGGAACCAGTGACACCAGTACATACCGAAGGCATGACAAGCGTACTGATCCCGAAATTCAACTACGAGCTTAGATCGGAAGAGCGTCGTGTAGGGAATGAACCGCGCTGCATAGA
+
ACCCCEGGGGGGGGGGGGGGGGGGGGGGDGGGGGGGGGGGGGFGFFGGGGGGGGGGGFGGGGGGGGGGGGGFGGCGGGGGGGGGGGGGGGGGGGDGGGGGGGGGGEGGGGGFGGGGGGGGGGGGGGCGDGGGGGGFGGGGGGGGGGFFGGDFGGGFC?F,4=FFGGFFG8,4=CCCEGFFFCGGGGGGGC8FGGGFGGDC<0;CGGFGFGGGBG*595CFAFE*:*):<EFFFF4>CAD@B>F4@C*888A8;D)6A9893<0;<33@;((./,,-(.6*4?B),4<2((())(7)*)*.)
@M03152:184:000000000-AWYW1:1:2107:24603:6837 2:N:0:TACTCCTTATACCTGT
CCCAACTATCCCTATTAATCATTGCTTCGGATTCTGAAAACCAACAAAATAGAACTGAAGCCCTATTTCATTATCCCATGCTAATGTATTCAAGCGTACGCTTGCGTTAAACACTCTAATTTTTTCAAAGTAAACGTCCTGGTTCGGCCGCCGTGCCCAGTTAAGGGCCGACGTTCCCCCAGAAAGAGGTGGTCCGAAGACCGGCAGTACAGACCTTGCGGCCGACCGCCGTTGGGCCACCGAAATTCAACTACGCGCTTAGAGCGGAAGCGCGTCGTGTAGGGAAAGAACAGGTTAGTGT
+
CCCCCGGGGGGGGGGGGGGGGGGGGGGGGGGGGGGGGGGGGGGGGGGGGGGGDFGGGGGGGGGGGGGGGGGGGGGGGGGGGGGGGGGGGGGGGGGGGGGGGGGGGGGGGGGGGGGGGGGGGGGGFGGGGGEFGGGGGGGGGDGGFGGGGGDGDGGGGGGGGGGAFGDEGCDEEGGGGGGGGGGGGGCFG?CCEFCGGGE?FG?47??CGDF7859AA6AD5>66@:>BF@07B>:)97;?4(8>3:)04>B9:*)(0,(315))40(191611;213)40(9).41:((3(..(0**(25-
@M03152:184:000000000-AWYW1:1:2107:26538:6846 2:N:0:TACTCCTTATACCTGT
CCCAACTATCCCTATTAATCATTACGTCGATCCTAGAAACCAACAAAATAGGGTCAAACGTCCTATTTCATTATTCCATGCTAATGTATTCAAGCTATCGCTTGCTTTAAACACTCTAATTTTTTCAAAGTAACAGTCCTGATTTCCCACGACACCAAATTAATGACATCGTGGTTCGTCAGAAGGGAGAAACCAACTAGACCAGTACACACCGAAGGCGCGACCAACCTGTTAGTCCCGAAATTCAACTACGAGCTTAGATCGGAAGAGCGTCGTGTAGGGAAAGAACAGGTATGTGTAA
+
CCCCCGGGFAEFGGGGGGAFFFFGGFFGDGGGGE@FDFGGGGGGGGGGGGGGGFGFFGGGFGGGFFEFFGGGGGGGGGGGGGGGGFGGGGGG9FGGGGGGGGGGGAFD?FFGFGGFGCFGGGGGGGGFGGGGGGGGFGGGGGGCGGFFDGGGGGGGGFFFEF;FGGGGGGGG?EDFGGGGGCFBDG>>EEGGGFF?EGGFCG7A?CFFGGC7?EGEABAEAEB>9BBF@A:8+=>FG>FFFFE;::<F9C;)(5),8;./7??@F:61<:?F>:>1:7:FF:748<F:(215940<:<*))
@M03152:184:000000000-AWYW1:1:2107:28091:6907 2:N:0:TACTCCTTATACCTGT
CCCAACTATCCCTATTAATCATTACGTCAACCCTAGAAACCAACAAAATAAGATCGACGTCCTATTTCATTATTCCATGCTAATGTATTCAAGCGTTAGCCTGCTTTAAACACTCTAATTTTCTCAAAGTAACAGTCCTGTTTCCCCGCAACACCAAGTTAATGGCATCACGGTTCTACAAGAGGGAGGAATCAGTGAGACCAGTTCATACCGTTGTCACGACCGACCTACTGACCCCGAAATTCAACTACGAGCTTAGCTCGGAAGAGCGTCGTGGAGGGAAAGAACAGGTACGTCGATA
+
CCCCCGGGGGGGGGCFGGGGDEFCFGGG7FFFFFFE@FFGGGGG8FGCFEGG9CFGFEGGGGGC<FGGFGGGGGGGFGGFFGFGGGGGGFGDGGGGGGGGGGGGGFF9FGGCG,EF,9?EEFGGGGG9<FGGGGGGGGFGFGGG9EE=8CEEEGFD=DDDEFFFAFGGDGDCEGGGGGGEDEDGD@>FGGFCE9EFFGGFGGC6EDFGF9CD5@DE589?5@A==?>B@FE=FABGGB49),)76FC=)7;((*=9A)))/9;9@@67??9>:0(((.,)-)().31(2((**)))*(1((
@M03152:184:000000000-AWYW1:1:2107:8115:6965 2:N:0:TACTCCTTATACCTGT
CCCAACTATCCCTATTAATCATTACGTCGATCCTAGAAACCAACAAAATAGGATCAAACGTCCTATTTCATTATTCCATGCTAATGTATTCAAGCTATCGCTTGCTTTAAACACTCTAATTTTTTCAAAGTAACAGTCCTGATTTCCCACGACACCAAATTAATGACATCGTGGTTCGTCAGAAGGGAGAAACCAACTAGACCAGTACACACCGAAGGCGCGACCAACCTGTTAGTCCCGAAATTCAACTACGAGCTTAGATCGGAAGAGCGTCGTGTAGGGAAAGAACAGGTATGTGTAA
+
CCCCCGGGGGGGGFGGGGGGGGGGGGGGGGGGGGGGGGGGGFGGGFGGGGGGGGGGGGGGGGGGGGGGGGGGGGGGGGGGGGGGGGGGGGGGGGGGGGGGGGGGGGGGGG<FGGGGGGGGGGGGGGGGGGGGGGGGGGGGGGGGGFGFGGGGGEGGGGGGGGEGGGGGGGDFFGGGGCGGGGGGDF>FECFGGGGGGGGFGGCA,=BFGGGGEGGFF>F>>BBABFFF2ABCFAC8=A?@FFDFFFEF?GFF;DEFF(9;4?E0;:B>(4:;>2;085(@ABFF:(.((.3.1.*/*)26)
@M03152:184:000000000-AWYW1:1:2107:13742:7000 2:N:0:TACTCCTTATACCTGT
CCCAACTATCCCTATTAATCATTGCTTCGGATTCTGAAAACCAACAAAATAGAACTGAAGCCCTATTTCATTACTCCATGCTAATGTATTCAAGCGTACGCTTGCTTTAAACACTCTAATTTTTTCAAAGTAAACGTCCCGGTTCGGCCGCCGTGCCCAGTTAAGGGCCGACGTTCCCCCAGAAAGAGGTGGTCCGAAGACCGGCAGTACAGACCTTGCGGCCGACCGCCGTTGGGCCACCGAAATTCAACTACGAGCTTAGATCGGAAGAGCGTCGTGTAGGGAAAGAACAGGTATGTGT
+
CCCCCGGGGGGGGGGGGGGGGGGGGGGGGDFGGGGGGGGGGGGGGGGGGGGGGGGGGGGGGGGGGGGGGGGGGGGGGGGGGGGGGGGGGGGGGGGGGGGGGGGGGGGGGGFGGGGGGGCFGGGGGGFGFGGGGGGGGG7FGCGGGGEGGGGGEGGGGGGGFGFFAC8EGGGGGEGGGGGGDE5DFFFG5:D>C:CEGGGFFGGFGDFG>7DGFGGFF8AD3BFF@3;B>@>>EFFD<5:<F0)4)))=47943C363;>BAB2<<11319:B((((481)(14B7(4<8<<FF(***,2))
@M03152:184:000000000-AWYW1:1:2107:24455:7023 2:N:0:TACTCCTTATACCTGT
CCCAACTATCCCTATTAATCATTACTTTGGTCCTATAACCAACAAAATAGAACCAAAGTCCTATTTCATTATCCCATGCTAATGTATTCAAGCGCAAGCCTGCCTTAAACACTCTAATTTCTTCAAAGTAAAAGTCCTAGAGCTCTACTGCACCCAGTTAAGAGCACAGCAGTCTCTAGAAGGTAAGATCCAGCAGCTTCAGTACTATCCCGAAGGTATAGACCGAAGTGCCTGATCCGAAATTCAACTACGAGCTTAGATCGGAAGAGCGTCGTGTAGGGACAGAACAGGTATGTGGTGA
+
CCCCCGGGGGGGGGGGGGGGGGGGGGGGGGGGGGGGGGGGGGGGGGGGGGGGGGGGGGFGCGGGGFFFGGGGGGFDFGFGGGGGGGGGGGFGGGGGGGGGGGGGGGGFGGGGGGGGGGGGGGGCFFFGGGGGGGGFFFGDGGGGGGGGGGFGGFGGFGGGGGGGFGGGGCGGDGGGGGGFFGGGFFGFGGGGGGGGGGCFFFGFFGFGF?FGFGGFFFFFBFF<=E5@CFCFFA5@CFF=BFFEFFC>C49@ADFAF=E=408>D?@=B353(:.37);A?F(03;E13=?8+))++)0--
@M03152:184:000000000-AWYW1:1:2107:11528:7024 2:N:0:TACTCCTTATACCTGT
CCCAACTATCCCTATTAATCATTACGTCGATCCTAGAAACCAACAAAATAGAATCAAACGTCCTATTTCGTTAATCCATGCTAATGTATTCAAGCGTGAGCCTGCTTTAAACACTCTAATTTTTTCAAAGTAACAGTCCTGATTCCCCATGACACCAAATTAATGACATCATGGTTCGTCAGAAGGTAGGAATCAATAATACCAGTACGTACGATTGCACGACCAATAAATTAATCCCGAAATTCAACTACGAGCTTAGATCGGAAGAGCGTCGTGTAGGGAAAGAACAGGTCAGTGTAGA
+
CCCCCGGGGGGGGGGGGGGGGGGGGGGGGGGGGGGGGGGGGGGGGGGGGGGGGGGGGGGGCGGGGGGGGGGGGGFFGGGGGGGGGGGGGGGGGGGGGGGGGGGGGGGGGGFGFFGGGGFGGGGGGGGFGDGGGGGGGGGGGGGFGGGGGGDGGGGGGGGFGGGGGGGGGGGGGGGGGGGGGGG9DGGGGGGGGGGGGGGFGGFFCGFG6FGGEDFFFBFFFF=>BFBFEFEFA@E799@ADFAE8CEF<CF2>C;@FC==?E=(38>DF8>:0;:@DF);(;=>44?(.80/))0/*)0))
@M03152:184:000000000-AWYW1:1:2107:6331:7197 2:N:0:TACTCCTTATACCTGT
CCCAACTATCCCTATTAATCATTACGTCGATCCTAGAAACCAACAAAATAGAATCAAACGTCCTATTCCGTTATTCCATGCTAATGTATTCAAGCGTGAGCCTGCTTTAAACACTCTAATTTTTTCAAAGTAACAGTCCTGATTCCCTAAAACACCAAATTAATGGCATTAAAGTTCGTCAGAAAGGAGCAACCGATTATACCAGTACGTACAATAGCACGACCATTAAGCCGGTCGCGAACTTCAACTACGCGCTTAGATCGGAAGCGAGTCGTTTAGGGAAAGAACCGTTTTGTGTCGA
+
CCCCCEGGGGGGGEGGGFGFGGGFGCFGFGGGGFFGFDGGGGGG8@,FFGGGCEFFEFGGE@@FGCEECCFEGFEFC9FF8FGGGFF9EFAFFFFGGGGGGG@AFCFGCFGGG8FECCAFFGGGGGGCF,EC,:FGGCGGGFFEG9EGGEEDFFGG+DEFCA;CA8,@@9=ADE@EGEEGGGA,@>DF,+6@EFECECCE:@++4ACGDCCC>FGF?+B*0?):A50?*B;*@*)3/))-:()11+)+9*06()).2(7.-.43::>((163(4((4).)(71..(((((-))())*,*-(
@M03152:184:000000000-AWYW1:1:2107:20955:7316 2:N:0:TACTCCTTATACCTGT
CCCAACTATCCCTATTAATCATTGCTTCGGATTCTGAAAACCAACAAAATAGAACTGAAGCCCTATTTCATTATTCCATGCTAATGTATTCAAGCGTACGCTTGCTTTAAACACTCTAATTTTTTCAAAGTAAACGTCCTGGTTCGGCCGCCGTGCCCAGTTAAGGGCCGACGTTCCCCCAGAAAGAGGTGGTCCGAAGACCGGCAGTACAGACCTTGCGGCCGACCGCCGTTGGGCCACCGAAATTCAACTACGAGCTTAGATCGGAAGAGCGTCGTGTAGGGAAAGAACAGGGAGTTGG
+
CCCCCGGGGGGGGGGGGGGGGGGGGGGGGGGGGGGGGFFFGGGGGDGGGGGGDGGGGGGGGGGGGGGGGGFGGGGGGGGCGGGGFGGGGDEEGGFFGGGGGGGGGGFGGCGECGGGGGAFGGGFG?FEGFFGEDDFFGCGFGGGEGCFGGGGGGCEGGGGCFFD,@DEGGGGEGFGGFGGGDE>F@6FFCFFGGG5*<C?FGGE=DAF8FD7@G*AAAAE>A0;9A257B>DFEBDF738505(7)<*6*=ABGEFF>9?D?F24??11(31:(-(-.4).=AE(4(44?:55().*-*)(
@M03152:184:000000000-AWYW1:1:2107:18727:7388 2:N:0:TACTCCTTATACCTGT
CCCAACTATCCCTATTAATCATTACGGCGACTCTAGAAACCAACAAAATAGAACCGCACGTCCTATTTTATTATGCCATGCTAATGTATTCGGGCAAAGGCCTGCTTTGAACACTCTAATTTTCTCAAGGTAAAAGTCCTGGTTCCCCGACACACCCAATTAAGGGCATGCCGGCTCACCAAGAGGTAGAGCCCGGCCAGACAGTACGTACCGTAAGGCAGACCGCCCGACCAGGTTCGAAATTCAACTACGAGCTTAGATCGGAAGAGCGTCGTGTAGGGCAAGAACAGGTATGTGTATA
+
CCCCCGGGGGGGGGGGGGGGGGGGGGGGGGGGGGGFGGGGGGGGGGGGGGGGGGGGGGGGGGGGGGGGGEGGFGGGGGGGGGGGGGGGGGGCGGGGGEGGGGGGGGGGCFGGGGGGGGGGGGGGGGGFGCGGGGGGGGGGGGGFGGGGGGGGGFGGGG6FG9ADFFGGGGGGDEDGGGGGGCG:?CGDD7EGFGE5CD5F>F4?FCFGGFGGFD<5AAF46?D@FF9D9:9B3.12*?:0;:FAFFA=<<F<09:;@<7<AD02?0>030((-7(,,)66()453:<:?0(9*.9**.*))
@M03152:184:000000000-AWYW1:1:2107:21741:7388 2:N:0:TACTCCTTATACCTGT
CCCAACTATCCCTATTAATCATTACGTCAATCCTAGAAACCAACAAAATAGAATTAACGTCCTATTTCATTATTCCATGCTAATGTATTCAAGCGCGAGCCTGCTTTAAACACTCTAATTTTTTCAAGGTAACAGTCCTGATTTCCCACCACACCAAATTAATGGCATGATGGTTCTTCAGAAGGGAGGAACCAGTGACACAAGTACATACCAGAGGCACGACCAGCGTACTGATCCCGAAATTCAACTACGAGCTTAGATCGGAAGAGCGTCGTGTAGGGAAAGAACAGGTATGTATAGA
+
CCCCCGGGGGGGGGGGGGGGGGGGGGGGGGGGGGGGFGFFGGGGGGGGGGGGGGGGGGDGGGGGGGGGGGGFGGGGGGGGGGGGGGGGGGGGGFEGDGGGGGFGGGGGGGGGGGGGGGGGGGGGGFFG8FFGFFAEGGGFFGGGGGFFGEGG=CFGFDFFG8FG8?FFFEGGFGEFGFFGGFGDGEFEEGFGGGFGGGGFG609EGFGGGGGFCCAF5*;?>9:=>DFFFF>9CEGGF>DB>FEFFF88CF2:*:1FC<<6<7???B8=;>./-,(.)6?<F053?:0<?<98408*6:))
@M03152:184:000000000-AWYW1:1:2107:20067:7389 2:N:0:TACTCCTTATACCTGT
CCCAACTATCCCTATTAATCATTACGGCAGTTCTAAAAACCAACAAAATAGAACCACACGTCCTATTTTATTATTCCATGCTAATGTATTCAGGCATAGGCCTGTTTTGAACACTCTAATTTTCTCAAGGTAAAAGTCCCAGTTCCCCGATGCATTCAATAAAGAACACACCGGTTCACTAAGAGGCAAGACCCGGTCAAGCAGTAAACACGCCGTCAGGCTGACCACCCAACCAGATCCGAAATTCAACTACGAGCTTAGATCGGCAGATCGTCGTGTAGGGAAAGAACACGCAGGTTGG
+
CCCCCGGGEGGGGGGGGGGGGGGGGGGGGEAFGGGGGGFFGFGGGGGFFGGGGGFFGFGGEGGG<FFGGGGGGGGGDGFGGFFGGGGFGGGGGGGEFG9FGFGGGGGGG>EGDFGGGGGGGGG,?FCB=D=DFCF9,=;FDFFFGGGGGGGGGGGGFCEFFDFGAGGGFGG=+6=EEGGGDFGAC8B@FGGGGGGE88CAGGGAC+C97879@9*@DEF;A*:5)/7?D49ABF(7*9?BA9/551;CCG63=*),5;4><<)/:0(3(().,.2(-52F4?0).3(2.,3).()0)(*((
@M03152:184:000000000-AWYW1:1:2107:21746:7503 2:N:0:TACTCCTTATACCTGT
CCCAACTATCCCTATTAATCATTACGGTGATCCTAGAAACCAACAAAATAGAACCATGCCGTCCTATTCTATTATTCCATGCTAATGTATTCGAGCATAATGCCTGCTTTAAACACTCTAATTTTTTCAAGGTAAAGGTCCTGGTTCCACAAGACATCCAACTAAGGACATCGAGCTTCTCCAGAAGGTGAGAAATCAACGGCGACAGTTCATACCCCTTAAGGCACGACCATCGAGTCAATCCCGAAATTCAACTACGAGCTTAGATCGGACGAGCGTCGTGTAGGGAAAGAACAGGTAT
+
CCCCCGGGGGGGGGGGGGGGGGGGGGGGGGGGGGGGCGGGGGGGGGGGGGGGGFFGGGGGGGGGGCGGGGGGGGGGGGGGGGGGGGGGFGGGGGFGGGGGGGGGGGGGGGGGGGGGGGGGFGGGGGGGGGGCFGGGFGGEGFGFGGGGGGGFCFGGGGGDDFGFDGG?FGGGGGGCG8DAEFGGGGGCGEDFFF=EFFGFGDGFGGFGGFDFCGG9F?>FAAA*:9@4)9>DAF@G<FACFE6>A;(:><F?CFF?FE;7(,3174>C33;;(3((-)-)253F09<?:047::5:<(26)
@M03152:184:000000000-AWYW1:1:2107:6667:7563 2:N:0:TACTCCTTATACCTGT
CCCAACTATCCCTATTAATCATTACGTCAATCCTAGAAACCAACAAAATAAGATCAACGTCCTATTTCATTATTCCATGCTAATGTATTCAAGCGTTAGCCTGCTTTAAACACTCTAATTTTTTCAAAGTAACAGTCCTGTTTCCCCGCAACACCAACTAATGGCATCACGGTTCTGCAAGAGGGAGGAATCAGTGAAGCCAGTACGTACCGGTGGCACGACCGACCTACTGACCCCGAAATTCAACTACGAGTTTAGATCGGAAGAGCGTCGTGTAGGGAAAGAACAGACAATATTAAAT
+
CCCCCGGGGGGGGGGGGGGGGGGGGGFGGGGGGGGGEGGGGGGGGGFCFFGGAFFGGGGGGGGGGGGGGGGGGGGGGGGGGGGGGGGGGG9FGGGGGGGGGGGGGGGGGGGGGGGGGGGGGGGGGGGFGGGGGGGGG:E9EFEGEFGCGGGGGG78?CEGFF,98EGGGGGGGGGGFGFAFD8,@EGGGCGGG9=2=DD?=CFFCF>FGGDC5@CA5;AEEFBFF):AEFEFFF.6??B@D?FCF7?FEG341*:319459=6(4,(31391((((4@7)(8:>00:4(((8))***-*.)
@M03152:184:000000000-AWYW1:1:2107:21979:7657 2:N:0:TACTCCTTATACCTGT
CCCAACTATCCCTATTAATCATTACGTCAACCCTAGAAACCAACAAAATAAGATCGACGTCCTATTTCATTATTCCATGCTAATGTATTCAAGCGTTAGCCTGCTTTAAACACTCTAATTTTTTCAAAGTAACAGTCTTGACTCCCCGTAACACCAAATTAATGACATCACGGCTCGTCAGAAGGGAGAAATCAATGACGTTAGTACGTACCGAGGCACGACCGACGTATTGATCCCGAAATTCAACTACGAGCTTAGATCGGAAGAGAGTCGTGTAGGGAAAGAAAAGGTATGCGTATAT
+
CCCCCGGGGGGGGGGGGGGEAFGGGGGGDCGGGGDF9E,CECFGGGGDGGGGFFGFCFEGEGGGGCGG9EFFF6,FFGDGGGGGGCEEBGD<EEDFCECFGGFFEGGCFDAFBFFGGGGFGGGGGFFC9AEEFDFFC,C9EGGGG8=7ECCGFGGGGGGGC,E;DDDFGGFD8C1AEBE3=9DFF78:CFFFGFGGCGGBE6:@:2+7CFGG*@*54@A*:92((/-048;+:73:C)=(.86;F+/15;A7:C3(9<)..(-(,,4:4323(((,./<>10(53:((.(.9*(*0/2*)-
@M03152:184:000000000-AWYW1:1:2107:14193:7686 2:N:0:TACTCCTTATACCTGT
CCCAACTATCCCTATTAATCATTACGTCAACCCTAGAAACCAACAAAATAAGATCGACGTCCTATTTCCTTATTCCATGCTAATGTATTCAAGCGTTAGCCTGCTTTAAACACTCTACTTTTTTCAAAGTAACAGTCCTGTTTCCCCGCAACACCAAGTTAATGGCATCACGGTTCTACAAGAGGGAGGAATCAGTGAGACCAGTTCATACCGTTGGCACGACCGACCTACTGACCCCGAAATTCAACTACGAGCTTAGATCGCAAGAGCGTCGTGCAGGGAAAGCACAGGTATGTGTAGA
+
C@CCCGCFAFGGCCFGCFEFFGGGGGGG;FFCGG@F<FGGGGGGGDGFFEGGGFGFEGGGGDGGFEGG,CF9FFEFAFGGGEFGGFEGGGDGGGGGGDGGGGEFFGCF,FDGGGGGG,@EFFGGGGAFCFGGGGGGEGGGEFFF,C=:7>B8EEFF8DGG,@=DDF8AFF8CC@=8DFGGFGG8F@+FEC8CFFCFCCFFGCG*@<AFGGGGFGGDFFCA>DFFA5(:2AEFFFEGD>):E>FFFFFFEGFD?C>96<)73?0(-,4:110(4021(8670.304,3((.(9*6)**-2))
@M03152:184:000000000-AWYW1:1:2107:5196:7836 2:N:0:TACTCCTTATACCTGT
CCCAACTATCCCTATTAATCATTACGTCGATCCTAGAAACCAACAAAATAGGTTCGAACGTCCTATTTCATTATTCCATGCTAATGTATTCGAGCGATTGCCTGCTTTAAACACTCTAATTTTTTCAAAGTAACAGCCCTAACTTCCCGTAACATCAAATTAATGACATCACGGTTCGTCAGAAGGGAGAAATCAATAACGTTAGTACGTACCGAAGGTACGATCGACGTATTGATCCCGAAATTCAACTACGAGCTTAGATCGGAAGAGCGTCGTGTAGGGAAAGAACAGGTAGTTGTAA
+
CCCCCGGGGGGGGGGGGGGGGGGGGGGGGGGGGGGGGGGGGGGGGGGGGGGGGGGGGGGGFFGGFGGGGGGGGFGGGGGGGGGGGGGGGGGGGGGCGGGGGGGGGGGGCEGGGGGGGGGGGGGGGFGGGGGGFDEGGDEGGFGGGEGFEGGGGGGFGGGFDGGF8EFGGGGGG>8EGGGGGGGGGGGGGGGGGGGFA9<0:FCFCFF7CGGGBEG5BEFFFF257?A4=55:AFCC:@6(:5:1+:CFCGFEFD>0);<);<6(286(=D<>>197?F0*5>?F0:??BF:)99*0*)*))
@M03152:184:000000000-AWYW1:1:2107:3117:7849 2:N:0:TACTCCTTATACCTGT
CCCAACTATCCCTATTAATCATTACGTCGATCCTAGAAACCAACAAAATAGGTTCGAACGTCCTATTTCATTATTCCATGCTAATGTATTCGAGCGATTGCCTGCTTTAAACACTCTAATTTTTTCAAAGTAACAATCCTGACTCCCCGTAACACCAAATTAATGACATCACGGCTCGTCAGAAGGGAGATATCAATGACGTTAGTACGTACCGAGTCAAGACCGACGTATTGATCCCGAAATTCAACTACGAGCTTAGATAGGAAGCGCGTCGTGGCGGGAAAGACAAGATCTGCATGAG
+
CCCCCGGGCFEGGGGGGGGGFGGGGGFGCFCF6EFGEFGGGGCGFGGFC,CDEFGDFFFG<DFGFFFFFGGGGGGCFGCAEFG<FGGGGGGCFGGEG<=BCFGFG,AF<AEE9FA8F9FFGFGGCEFFFGFFGFGGGG,FFAFFGGGGGCGGGGGGGFGGFGGGGFGGGCDFED6EC++38=FAD8=8;8:;@E:7;+@*C>7595=C*;;555CD?>++;@@B>E9D/::68BEGC4)8:@)1+:3;C4A0;*)1A)767)/(4<:(((-4;>((,),)2715(48?7((**)1**.*))
@M03152:184:000000000-AWYW1:1:2107:9519:7873 2:N:0:TACTCCTTATACCTGT
CCCAACTATCCCTATTAATCATTACGTCGATCCTAGAAACCAACAAAATAGAATCAAACGTCCTATTTCATTATTCCATGCTAATGTATTCAAGCGTGAGCCTGCTTTAAACACTCTAATTTTTTCAAAGTAACAGTCCTGATTCCCCACGACACCAAATTAATGGCATCATGGTTCATCAGAAGGGAGAAACCAATGATGCCAGTACGTACCGAGGCACGACCGACATATTGGTCCCGAAATTCAACTACGAGCTTAGAGCGGAAGAGAGTCGTGTAGGGAAAGAACAGGTATTTGGAAA
+
CCCCCGGGGGGGGGGGGGGGGGGGGFGGGGGGGGGGGGGGGGGGGGGGGGGGGGGGEGGGGGGGGGGGGGGGGGGGGGGGGGGGGGGGGGGGGGGGGGGGGGGGGGDFGGGGGGGGGFGGGGGGGGGEFGGGGGGGGGFGGGGGGGGGGGGGGGGGGGGDEFGFDEGGCGGGCCFGGGGFGGFGG86DEEG?DGFGCDFFGCCFFGAGGGGGEDC>>BDFEDA25?@E@F*=BFECGABFFFFF6C<FFGFF<GF@)9@))9166997<3(,-4((.)./(0456?FF:11*9)*9*4*))
@M03152:184:000000000-AWYW1:1:2107:13113:7891 2:N:0:TACTCCTTATACCTGT
CCCAACTATCCCTATTAATCATTACATCGATCCTAGAAACCAACAAAATAGAATGCGATGTCCTATTTCATTATTCCATGCTAATGTATTCAAGCGTGAGCCTGCTTTAAACACTCTAATTTTTTCAAGGTAACAGTCCTAATTCCCCAAAACATCAAATGAATGACATTATGGTTCATTAGAAGGTGAGAACCAATAAAGCCAGTTCATACCAAGGGCACGACCAACTCATTGATCCCGAAATTCAACTACGAGCTTAGATCGGAAGAGCGTCGTGTAGGGAAAGAACAGGTAAGTGTAG
+
CCCCCGGGGGGGGGGGGGGGGGGGGGGGGGGGGGGGGGGGGGGGGGGGGGGGGGGGDGGGGGGGGGGGGGGGGGGGGGGGGGGGGGGGGGGGGGGDGGGGGGGGGGGGGGGGGGGGGFGGGGGGGGGGGGGGGGGGGGGGGGGGGGGGGGGGGGGGGGGGGGGGGGGGGGGGGF=FEGGGGGGEG?FFGGGGGGFGGGGFFC8DFDDCDFGFBGGFF:0DD*8A8?DEFAEFF9AC@F6@DB<>FAEFEFA@)95565=5>C4>@292((5:><@1;58CE33;2?DD=@=A0.+0*.2).
@M03152:184:000000000-AWYW1:1:2107:22700:7901 2:N:0:TACTCCTTATACCTGT
CCCAACTATCCCTATTAATCATTACGTCAATCCTAGAAACCAACAAAATAGGATCGAACGTCCTATTTCATTATTCCATGCTAATGTATTCAAGCGTTAGCTTGCTTTAAACACTCTAATTTTTTCAAAGTAACAGTCCAAATTTCCCAAAACACCAAATTAATGGCATTAAGGTTCATCAGGAGGGAGGAATCAGTGAGACCAGTACATACCGGAGGCATGACCAGCCTACTAACCCCGAAATTCAACTACGAGCTTAGATCGGAAGAGCGTCGTGGAGGGAAAGAAAAGGTATGTATAT
+
CCCCCGGGFGGGGGGGGGGGGGGGGGGGGGGGGGGGGGGGGGGGGGGGGGGGGGGGGGGGFGGGGGGGGGGGGGGGGGGGGGGGGGGGGGGGGGGGGGGGGGGGGGGGGGFGGGGGFGFGGGGGGGFCFCFGFGGGGGGFGGGGGGAFFFGDFFGGGGGGGGGGGGGCDGGFGFCFAFGGGGGGGDGCE>EGGGGGGFFBGGCFGGFGGGC7F++@>AFFFFFE@AF>CFFFFFFGGFD)55?9FFFFFF;3(1)8A@3@>5?;DF(((/89BD;>?)4)33(78<?B(44)*)*00)2))
@M03152:184:000000000-AWYW1:1:2107:25749:7932 2:N:0:TACTCCTTATACCTGT
CCCAACTATCCCTATTAATCATTACGTCGATCCTAGAAACCAACAAAATAGAATCAAACGTCCTATTTCGTTATTCCATGCTAATGTATTCAAGCGTGAGCCTGCTTTAAACACTCTAATTTTTTCAAAGTAACAGTCCTGATTCCCCATGACACCAAATTAATGACATCATGGTTCGTCAGAAGGTAGGAATCAATAATATCAGTACGTACGATTGCACGACCAATAAATTGATCACGAAATTCAACTACGAGCTTAGATAGGAAGCGCGTCGTGTAGGGACAGAACAGGTCTGCTGAGG
+
A@C@CCFGFFGGGGGFG@FEFGGFFGFD:BBF;FFGGG9F<FGEGFGGGGGGGGFGGGGGGEFG9CFFFFAEC<@EFGFFGGGGGFFCFG@CDAFGGCGGGGGFGGGCEAA???FGGFFFDEFGGG??@CF=CFGGGGCGG9EGGF>FFGG9ECFFCFF9>EAFG8D=,,@EDDFEFEE>+8A=D,6,@E9DFEGGFFFFF7DFDDFFGGGG>G?FFFFF?5>BAF5*>6*B<6@D+*:99AAABA6+2>*2-95:6@7:**0(7CB(.(,((.(//=9FDF(8610:7(,*)))**)24(
@M03152:184:000000000-AWYW1:1:2107:20042:7982 2:N:0:TACTCCTTATACCTGT
CCCAACTATCCCTATTAATCATTACGTCGATCCTAGAAACCAACAAAATAGGTTCGAACGTCCTATTTCATTATTCCATGCTAATGTATTCGAGCGATTGCCTGCTTTAAACACTCTAATTTTTTCAAAGTAACAGTCCTGACTCCCCGTAACACCAAACTAATGACATCACGGCTCGTCAGAAGGGAGAAATCAATGACGTTAGTACGTACCGAGGCACGACCGACGTATTGATCCCGAAATTCAACTACGAGCTTAGATCGGAAGAGCGTCGTGTAGGGAAAGAACAGGGAAGAGGAGA
+
CCCCCGGGFGGGGGGGGGGGGGGGGGGGGGGGGGGGGGGGGGGGGGGGGGGGGGGGFGGGGGGGGGGGGGGGGGGGGGGGGGGGGGGGGGGGGGGGGGGGGGGGGGGGGGGGGGGGGGGGGGGGGGGGGGGGGGGGGGGGGGGGGGGGGGGGGGGGGFGGGGGGGGGGGGGGGGGGGGGGGGGGGGGGGGGGGGGGGGGFGDGFEGFFGGGCEGGFFFFFFFF@BFFDBFEAFF3+;FF<B9AEFFF6?FABFDDF:92<4<:?F:>FF49412,3:F<FFFB4((4(4(.))(0)*(04(
@M03152:184:000000000-AWYW1:1:2107:7476:7987 2:N:0:TACTCCTTATACCTGT
ACTGAGTAATGTCTTCCTCAATTACGTCGCCAAAAAAGACATACAACAACTCATACATTTAACTTATTTATTCCTCAAAACCATAAACATCAAATAAAACACATCACTTAATTAATATATTCTATTGCCATTACACGTCTCACATACCATTACCTCCCAATTCATTACTACAGTCTCACATGTTCACCCTCCACACTCTATCTGTCTCATTACACTTCTTCCACAGTCTGCATCCCATGTCAGCAGTCACTACATCACGTATCACCATCAGCCCAACACACCTAACCACAATCCACAACAC
+
----6,=,-,,6;,,,,,6-,,<,,,,,++8BC,,,7,,,,6,,6,6,,,,,;6CC,;,,,6,,,,,,,,,,9,<C:<666,6,,,,,,,6,,,,,,9,6:4,9,5,,5,:,5A,:5,,,,5,,,,,,,,:,5,,,,44,4,4,,94,4,,,,,,,4+9,9,,,44,,,39,,9,,3,46,7,,,,,,,++36,,+,+,+,?++3++6+22++,++++21+1*00053*1*++5)+3+**+*+)1*:66++2:5+;+8)))10/*)*.)**)0))-/)/0()())(-75((*0(*/2,*((
@M03152:184:000000000-AWYW1:1:2107:15522:8052 2:N:0:TACTCCTTATACCTGT
CCCAACTATCCTTATTAATCATTACGTCAATCCTAGAAACCAACAAAATAGAATTAAACGTCCTATTTCATTATTCCATGCTAATGTATTCAAGCGCGAGCCTGCTTTAAACACTCTAATTTTTTCAAAGTAACGGTCCTGATTCCCCATGACACCAAATTAATGACATCATGGTTCTTCAGAAGGGAGAAACCAATAATGCCAGTACGTACCAAGGCACGACCAACAATTTGATCTCGAAATTCAACTACGAGCTTAGATCGGAAGAGCGTCGTGTAGGGAAAGAACAGGTAGGTGTAAA
+
CCCCCGGGGGGGGGGGGGGGGGGGGGGGGGGGGGGGGGGGGGGGGGGGGGGGGGGGGGGGFGGGGGGGGGGGGGGGGGGGGGGGGGGGGGGGGGGGGGGGGGGGGGGFGGGGGGGGGDGGGGGGGGGGGGGGGGDDGGGGGGGGGGGGGGGGGGGGGGGGGGGGC;FGGGGGGFFFGFGGGGGGGGGC=EFGGFGGGGGF:=DFFGFGGGGFBGGFFFAFFFFFB>>FDFFCCFFF7AFEADFEFFFFFGF=@D>BA:=E<7=@FFFFF1;9;03;?FFFBFFF00:B?0,*1)0/*.*))
@M03152:184:000000000-AWYW1:1:2107:16424:8066 2:N:0:TACTCCTTATACCTGT
CCCAACTATCCCTATTAATCATTACGTCGATCCTAGAAACCAACAAAATAGGTCCGAACGTCCTATTTCATTATTCCATGCTAATGTATTCGAGCGATTGCCTGCTTTAAACACTCTAATTTTTTCAAAGTAACAGTCCTGACTTCCCGTAACACCAAATTAATGACATCACGGCTCGTCAGAAGGGAGAAATCAATGACGTTAGTACGCACCGAGGCACGACCGACGTATTGATCCCGAAATTCAAATACGAGCTTAGATCGGAAGAGCGTCGTGTAGGGAAAGAACAGGTAGAGTTAGA
+
CCCCCGGGGGGGGGGGGGGGGGGGGGGGGGGGGGGGGGGGGGGGGGGGGGGGGGGGGGGGGGGGGGGGGGGGGGGAFGGGGGGGGGGGGGGGGGGGCEDEGGFGGGGGGGGGFGGGGGEGGGGGGGFGGEGGGGGGGFGGGDGGGGGGGGGEG=EGGGCGGGGGGCFFGGGFDEEGG6=CGGFDFFEGGGGGGGF9ECEFGGGFEGFGGDGD>EGFFFFFDDB@BFFFF>EFFFEG7A52>@AEFFF*6>8:?DF96AFFFA?FFBFFF?B66B904><F?FFFFB<(2(./9)***)2-)
@M03152:184:000000000-AWYW1:1:2107:22123:8078 2:N:0:TACTCCTTATACCTGT
CCCAACTATCCCTATTAATCATTACGTCGATCCTAGAAACCAACAAAATAGAATCAAACGTCCTATTTCGTTATTCCATGCTAATGTATTCAAGCGTGAGCCTGCTTTAAACACTCTAATTTTTTCAAAGTAACAGTCCTGATTCCCCATGACACCAAATTAATGACATCATGGTTCGTCAGAAGGTAGGAATCAATAATACCAGTACGTACGATAGCACGACCAATAAATTGATCCCGAAATTCAACTACGAGCTTAGATCGGAAGAGCGGCGTGTAGGGAAAGAACAGATATGTGACAA
+
CCCBCG,@-C;FE<EFE,,;CEGGCCEE@CFFGCCE<EECGA<FGGEGGGFEFGGGDGGD,DFGACGGGGFGFFFGFGEFFGGGFGGGGGGGFFGGGGE@FFBEGCAFG9FFCFFGGGGGGFGGGGGF@FFGGGGGGGGGGGGGFGFGGGGGGCFGFGGGGGGGF;ADGGGGGC3=FECG=>DEGGFFGEDCDFEGGGGFGGGFGFFFDGFFFDCEFFFFFFFB@FCF@A=A9F;BFF>>EBAFFFE:9CF=@DDF4@>E<C>112(65(4(,1,9?FA??:(74(44:7(/9>*/:)*))
@M03152:184:000000000-AWYW1:1:2107:11038:8090 2:N:0:TACTCCTTATACCTGT
CCCAACTATCCCTATTAATCATTACGGCGACTCTAGAAACCAACAAAATAGAACCGCACGTCCTATTTTATTATGCCATGCTAATGTATTCGGGCAAAGGCCTGCTTTGAACACTCTAATTTTCTCAAGGTAAAAGTCCTGGTTCCCCGACACACCCAATTAAGGGCATGCCGGCTCACCAAGAGGTAGAACCCGGCCAGACAGTACGTACCGTAAGGCAGACCGCCCGACCAGGTTCGAAATTCAACTACGAGCTTAGATCGGAAGAGCGTCGTGTAGGGAAAGAACAGGTATGGTAGAA
+
CCCCCGGGGGGGGGGGGGGGGGGGGGGGGGGGGGGGGGGGGGGGGGGGGGGGGGGGGGGGGGGGGGGGGGGGGGGGGGGFGGGGGGGGGGGGGGGGGGGGGGGFGGGGGGGGGGGGGCEGGGGEFGGDFFGGFGACFFDGGGFGEFGGGGGGGGFEE?DFG8EAFDGGGGGGGGGGGGGGGGGC?FGFGF7A@E5@CD7AGGGFG7FDF=?CAG4?A8;08?@D@F9EFFF33:09CB38FBFAF64@299(6DEFFA>A2-4(841,1(((496?().7(04>?B:7:0:696?)?)2))
@M03152:184:000000000-AWYW1:1:2107:17624:8122 2:N:0:TACTCCTTATACCTGT
CCCAACTATCCCTATTAATCATTACGTCAACCCTAGAAAACCAACAAAATAAGATCGACGTCCTATTTCATTTTTCCATGCTAATGTATTCAAGCGTTAGCCTGCTTTAAACACTCTAATTTTTTCAAAGTAACAGTCCTGTTTCCCCGCAACATCAAATTAATGGCATCACGGTTCTACAAGAGGGAGGAATCAGTGAAGCCAGTTCATACCGGTGGCACGACCGACCTACTGACCCCGAAATTCAACTACGAGCTTAGATCGGAAGCGCGTCGTGTCGGGAAAGAAAAGGTATGTGTAG
+
CCCCCGGGGGGGGGGGGGGGGGGGGGGGEFGGGGGGGGGGGGGGGGGGGGGGGGGGGGGGFGGGGGGGGGGGGGGGGGGGGGGGGGGGGGGGGGGGGGGGGGGGGGGGGGGGGGGGGGFGFGGGGGGGGGGGGGGGGGGGGGGGGGGGGGGGGGGGGGGGGGGGFGGGGGGGGGGGGGGGGFEDGGCEEE>GDFGGGGFFFGGFDGFGGGC@FGGFFFFFFFFFAFFFFEFFFFEGFFFFFB5=FFEFFGF;?DDFFEF@CEAFFF?1(269>B>((0(.-)(8:60<((,7*)*)2)*-)
@M03152:184:000000000-AWYW1:1:2107:10830:8122 2:N:0:TACTCCTTATACCTGT
TATACCGTCAATTCATTTGAGTTTCACCGTTGCCGGCGTACTCCCCAGGTGGAATACCTAACGCTTTCGCTGTATCACTCAGATCCCATTTGACCCGACCTATTAGTATTCATCGTTTACTGCGTGGCCTACCAGGGTATCTATTCTTGTTCGATACCCACGCCTTCGTGCTTCAGAGTCAGTTGGCCGCCGGTATGCTGCCTTCGCATTCGGCTTTCTGCGTGATATCTACGCATTTCACCGCTACACCCCGCCTTCCGCCTCCTTCTCGCCCACTCAACACCATCCGTTTCAACGGCGG
+
--86CF;F;66CF,,,<F,-9,,66,;C@6,BFE7+@+8@F,<;C8;BFE,C6CEFD,C@,6,@8,C,F@6,8,66FGGD,,,9,,:,,C<,?<F<FB+=+,,5:CF<FG<,@<,9,A<E?,,+@4=+,CF4=,,8+6@E;EE,;E,,86,,+3,,3,66+@E+D?3+6@63:9,,,,7,:,27@F8<@CC5*1*=49,19DG6?*8/**2+)/*//;@+;)/(()););.+.=2**1@CF<)(8>B?,*)-(9)(05?18(((.3-))4416:??()(9(/2)(5((((,)/.***(1-(
@M03152:184:000000000-AWYW1:1:2107:11036:8166 2:N:0:TACTCCTTATACCTGT
CCCAACTATCCCTATTAATCATTACATCGATCCTAGAAACCAACAAAATAGAATGCGATGTCCTATTTCATTATTCCATGCTAATGTATTCAAGCGTTAGCCTGCTTTAAACACTCTAATTTTTTCAAGGTAACAGTCCTAATTCCCCATAACATCAAATGAATAACATTATTGTTCATTAGAAGGTGAGAACCAATAAAGCAAGTACGTACCGAGGGCACGACAGACACATTGACCCAGAAATTCAACTACGAGCTTAGATCGTAAGAGCGTCGTGGCGGGAAAGAACCGGTATGTGTAG
+
CCCCCE<FEFDFFCFGGCFFCFGAEEEFGGGGEG@A<<@F<CFGFDE8;EEC<FE9CFFEAFE@ECEEFFEGEEFFFGGE,CFEGFGFFEGGCCFCBCE:A<FE=FEEEGGGDGGGGAEGGGGGGGFFF@FGGFEGF?=FGGGGFG9AE88EFFFFFGFGG=DEF,4AFGGF,BFGGGGGAEG9F@FEFCFE,@D6?DE9AD+;=BFE++=FA+8:5*9@B>=A)*1@)33A>+0+*;*)*096++1BA9>B)7:(079***9(((780*(.((,(().0(715?:01((()0,.)067))
@M03152:184:000000000-AWYW1:1:2107:18401:8233 2:N:0:TACTCCTTATACCTGT
CCCAACTATCCCTATTAATCATTACGTCGATCCTAGAAACCAACAAAATAGAGTCGAACGTCCTATTTCATTATTCCATGCTAATGTATTCAAGCGTGAGCCTGCTTTAAACACTCTAATTTTTTCAAAGTAACAGTCCTGATTCCCCACGACACCAAATTAATGGCATCATGGTTCATCAGAAGGGAGAAACCAATGATGCCAGTACGTACCGAGGCACGACCGACATATTGATCCCGAAATTCAACTACGAGCTTAGATCGGAAGAGCGTCGTGTAGGGAAAGAACAGATATAGGTAAA
+
CCCCCGGGGGGGGGGGGGGGGGGGGGGGGGGGGGGGGGGGFGGGGGGGGGGGGGGGGGGGGGGGGGGGGGGGGGGGGGGGGGGGGGGGGGGGGGGGGGGGGGGGGGGGGGGGDGGGGGGGGGGGGGGGFFFGGGGEGGGGGGGGGGGGGGGGGGGGGGGGGGGGGCFFGGGGGGGGGGGGGGGGGGG?CGGGGGEDE?DFD?FFFGFGDGGGFEGFFEFFDAABF>>>@FFFAFFGGF:;BFFFFFFFEFA67*5;FC3CE?;<BB>0(196:991(7:?:FF4:111:?(/9)***)*))
@M03152:184:000000000-AWYW1:1:2107:4211:8305 2:N:0:TACTCCTTATACCTGT
CCCAACTATCCCTATTAATCACTACGTCGATCCTAGAAACCAACAAAATAGGGTCAAACGTCCTATTTCATTATTCCATGCTAATGTATTCAAGCGCGAGCCTGCTTTAAACACTCTAATTTTTTCAAAGTAACAGTCCTGATTCCCCGCCACACCAACTGAATGGCATGATGGTTCTTCAGAAGGTAGGAACCAGTGACACCAGTGCATACCGAAGTCACGACCCGCGTACTGATCCCGAAATTCAACTACGAGATTAAATCGGAAGAGAGTCGGGTCGGGAAAGAATAGATATGTGGAA
+
CCCCCDEGFG@EFFG9FCGFFFFFCEGGGEGFGFFFGFGGGGGGDEFFFGFFCGGGGGGGGDFGGGFFGFFFGGFC<D<,:EACCFFCCFFGGGGG:F@C7FF<AAFGGGGGGCFFGGGFEGFECGFE9<CFD?FFFFGGGFCFC;94>8CDFGE6D>E8DF,@,88EAEFFA9,@,@EG,E=A=8DEFG8>DDC6@+,=ECCFGCFGGGGF5:DA?*?9CBA2)*)25?>E?8.371;15()8++9A)3;;7*).5;))/.)(3:6311(())(((),)751),.,()).**.*1*)*.)
@M03152:184:000000000-AWYW1:1:2107:21219:8358 2:N:0:TACTCCTTATACCTGT
CCCAACTATCCCTATTAATCATTACGTCGATCCTAGAAGCCAACAAAATAGAATCAAACGTCCTATTTCATTATTCCATGCTAATGTATTCAAGCGTGAGCCTGCTTTAAACACTCTAATTTTTTCAAAGTAACAGTCCTGATTCCCCAAGACACCAAATTAATGGCATCATGGTTCATCAGAAGGGAGAAACCAATGATGCCAGTACGTACCGAAAGCACGACCAACATATTGATCCCGAAATTCAACTACGAGCTTAGATCGGAAGAGCGTCGTGTAGGGAAAGAACAGGTAGTTTAGA
+
CCCCCGGGGGGGGGGGGGGGGGGGGGGGDCGGGGGGGGGGGGGGGGGGGGGGGGGGGGGGGGGGFGGGGGGGGGGGGGGGGGGGGGGGGGGGGGGGGGGGGGGGGGGGGGGGGGGGGGGGGGGGGGGGGDGGGFGGGGGGGGGGGGGGGGGGGGGGGGGGGGGGGFGGGGGGGGGGCDGGGGFGGCGGGGDFGFGDFFCFFDFFGGFGGGGGFGDB?FAFFBFA9DFA59<FFCEC>C6>EFEFF88ACFF3>D?@EBE<C5518@6@F@;0((1,(),;@37>?02034.7*-//*)*))
@M03152:184:000000000-AWYW1:1:2107:20567:8484 2:N:0:TACTCCTTATACCTGT
CCCAACTATCCCTATTAATCATTGCTACGGTCCCAGAAACCAACAAAATGGGGCAGCAGCCCTATTCCATTATTCCATGCTAATGTATTCAAGCGTACGCCTGCTTTAAACACTCTAATTTTTTCAAAGTAAACGTCACGGTTCGCATCCGCAAGCCAGTGAAGACCCACGGCGTCCCCGCGAGGAGGACCACCGGACAAGGGTAAAACCGAAAGGCCACCACAAGCCGGTGGCCCGAAATTCAACTACGAGCTTAGATCGGAAGAGCGTCGTGCGGGGAAAGAACCGTTAAGTGGAGAGG
+
CCCCCGGGGGGGGGGGGGGGGGGFGGGGGGGGGGGGCGGGGGGGGGCGGGGGGGGGGGGGFFGGGGFGGGGFGGGGGGGGGAFGGFGGGGGFGGGGGGGGFGGGDFGGGGGGGGFGGGGGGGGGGGGGFFGCGGG@FGGGDFEEGGDEGGDG@8+8FCFG?9DGGGGGGGCDE68C7CCGGGG>E7CFC>DEGCEGGGGFFD5AC7=FGD8DB*78F);=FF@D0F0)181>3@B3C)56FF44=82@DD:89))6@BA9B(1(,(4(((,32((((82.(.,77(((((()/.91*,2-(
@M03152:184:000000000-AWYW1:1:2107:12100:8489 2:N:0:TACTCCTTATACCTGT
CCCAACTATCCCTATTAATCATTACGTCAACCCTAGAAACCAACAAAATAAGATCGACGTCCTATTTCATTATTCCATGCTAATGTATTCAAGCTTTAGCCTGCTTTAAACACTCTAATTTTTTCAAAGTAACAGTCCTGTTTCCCCGCAACACCAAGTTAATGGCATAACGGTTCTACAATCGGGAGGAATCAGTGAGCCAAGTTCATCCCGTTGGCACTACCGACCTACTGACGCGGAAATTCAACTCCGAGCTGAGATCGGATGACGGTCGTGCAGGGAAAGAACAGTAAAGCTTAGA
+
CCCCCEGFFFGGGGGGGGGGGGGGGGGGGGGGEGGGGGGGF<FGFGGGGFFGGGGDFG>FGBFGGFGGCCFDFGGGGGGGGACF9C<F9CFGGG,CEFFFEAEA8AFGFG9?FFGGGFCFFFE@<9,@,C<F9,4E,,,,C=;E;9,@CEEECEFGDCDGG,@77==A2=8=1@=CFCF3@,,+13=+=3,8?ED272,*@@DFGD7FG++=5C>*3*@?*9=)5*:*:6@4*+0**)2.)(+/8+.1.0),(2)3))/))/1(4(,()(((-((-(0))().)420:((.**)*0*-*))
@M03152:184:000000000-AWYW1:1:2107:19720:8512 2:N:0:TACTCCTTATACCTGT
CCCAACTATCCCTATTAATCATTACGTCAATCCTAGAAACCAACAAAATAGAATCAAACGTCCTATTTCATTATTCCATGCTAATGTATTCAAGCGTGAGCCTGCTTTAAACACTCTAATTTTTTCAAAATAATAGTCCTGATTCCCCATAACACCAAATTAATGACATCATGGTTCATCAGAAGGGAGAAATCAATGAGACCAGTACATACAAAGGTATGACCAAGAAAATTGATCTCGAAATTCAACTACGAGCTTAGATCGGAAGAGCATCGTGTAGGGAAAGAAAAGGAATTTGTAA
+
CCCCCGGGGGGGGGGGGGGGGGGGGGGGGGGGGGGGGGGGGGGGGGGGGGGGGGGGFGFFGGGGGGGGGGGGGGGGGGGGGGGGGGGFGGGGGGGGGDGGGGFEFGGGGGGGFGGGGGGGGGGGGGCFGGGFFFGGGGGGGGGGGGGGGFCFGGGGGGFGGGGGGGGDFGGGGFGFCDGGGGFFF?EGGGGGGGGGF@F?AFDFCGFGGGGGFF85?DBF?DB@@;@FFADF?+>9+=F5>@?CF+;9>+;@=D*5?2***/:):A((7(()0.6/2/7F@)(.((68(645)6))+)+))
@M03152:184:000000000-AWYW1:1:2107:8674:8525 2:N:0:TACTCCTTATACCTGT
CCCAACTATCCCTATTAATCATTACGTCGATCCTAGAAACCAACAAAATAGGTTCGAACGTCCTATTTCATTATTCCATGCTAATGTATTCGAGCGATTGCCTGCTTTAAACACTCTAATTTTTTCAAAGTAACAGTCCTGACTCCCCGTAACACCAAATTAATGACATCACGGCTCGTCAGAAGGGAGAAATCAATGACGTTAGTACGTACCTAGGCACGACCGACGTATTGATCCAGAAATTCAACTAGGAGCTTAGATCGGACGAGCGTCGTGTAGGGAAAGATCAGGTATGTGTAGA
+
CCCCCGGDFGGGGGGGFGFGDFGDFFGGGGGGGGGGGGGGGGGGF@FGGGFGGFGGGGGGGGGGGGGGGGGCEGFGGGG9FFF,EEFGGGG8FCCGEFGGGGGGGGGAF9EEEFGFGGFFGGGGGFF,,CFGGGGGGFFGGGGGGFFGEGDGGDFG7DDGF9FFEEFFGGFG>8>C6>C8DGG9DDBFC?DEF;AFGCAA6CFFDFB79>9FF,2?A4AA>D9=>A>D:F>AFF<CG*8;);F?AF3A<**(/253;CFCE33;;(4292;>:0,464)78?07::)-))5945@F:>:42
@M03152:184:000000000-AWYW1:1:2107:19918:8559 2:N:0:TACTCCTTATACCTGT
CCCAACTATCCCTATTAATCATTACGTCGATCCTAGAAACCAACAAAATAGAATCAAACGTCCTATTTCGTTATTCCATGCTAATGTATTCAAGCGTGAGCCTGCTTTAAACACTCTAATTTTTTCAAAGTAACAGTCCTGATTCCCCAAGACACCAAATTAATGACATCATGGTTCGTCAGAAGGTAGAAATCAATAGTACTAGTACGTACAATAGCACGACCAATAAATTGATCTCGAAATTCAACTACGAGCTTAGATCGGAAGAGCGTCGTGTAGGGAAAGAACAGATATGTGTGAA
+
CCCCCGGGGGGGGGGGGGGGGGGGGGGGEGGGGGGGGGGGGGGGGGGGGGGGGGGGGGGGGGGGGGGGGGGGGGGGGGGGGGGGGGGGGGGGGGGGGGGGGGGFGGGGGGGGFGGGGGGGGGGGGGGGGCGGGGGGGGGGFGGGGGGGGDFGGGGGGGGGGFGGGFGGGGDGGFGGGGGGGGGGG8=FGGGGGGGGGGFDC7=FCFFGDGFDBGFFFFFFFFFAFFEFFFFAFFFGDF>CFFFFACAB>9A)7?>=AFEFFC=2>=@F1@(.(6(615;ADF?;=DF(6@(10)*/*-*))
@M03152:184:000000000-AWYW1:1:2107:26561:8559 2:N:0:TACTCCTTATACCTGT
CCCAACTATCCCTATTAATCATTACGTCAATCCTAGAAACCAACAAAATAGAATTAAACGTCCTATTTCATTATTCCATGCTAATGTATTCAAGCGCGAGCCTGCTTTAAACACTCTAATTTTTTCAAAGTAACAGTCCTGATTCCCCAAGACACCAAATTAATGACATCATGGTTCTTCAGAAGGGAGAAACCAATAATGTCAGTACGTACCAAGGCACGACCAACAATTTGATCCCGAAATTCAACTACGAGCTTAGATCGGAAGAGCGTCGTGTAGGGAAAGAACAGGTATGTGTAGA
+
CCCCCGGFGGGFGGGGGGGFGFGGGGGGGGGGGGEF9CFGGGGGGGGGGGGGGGGGGGGGFFC7FGGGGGGFGFDAFGGGCFEFGGGGGGGGGGDGGGEGGG?FGFGGGGCFFGGGGGGGGGGFGCGGGGGFAFEGGDFGGFGGGGEFGGGFGGGFG8DFDFGFF8DFDGFGDDEFFFAEAF8@EGGGGGGEGGF6@DG?A=FFDDFFCDG6AC6C59CFFAF):?AF>46+=+7+=6A<>9481=?BCGF2(7)-;>8<3C30;;B;@FF6(::?6ACF?5:01,:(,,.194)9*)*-)
@M03152:184:000000000-AWYW1:1:2107:19540:8842 2:N:0:TACTCCTTATACCTGT
CCTAACTATCCCTATTAATCATTACGGCAGTTCTTAAAGACCAACAAAATAGAACCACACGTCCTATTTTATTATTCCATGCTAATGTATTCAGGCATAGGCCTGCTTTGAACACTCTAATTTTCTCAAGGTAAAAGTCCTGGTTTCCCGATGCATTCAATAAAGAGCACAAAGGTTCACCAAGAGGCAAGACCCAGTCGAGCAGTAAACACGCCGTCAGGCGGACCACCCAACCAGATCCGAAATTCAACTACGAGCTTAGAACGGAAGCGCGTCGGGTAGGGAAAGAAAAGGATTGGTT
+
CCCCCGGGGGGGGGGGGGGGGGGGGGGGGGGGGGGGGGGGGGGGGGGGGGGFGGGGGGGGGGGGGGGGGGGGGGGGCFGGGGGGGGGGGGGCGGFGGGGGFFGGGGGGGFGGGGFGGGGGGGGGGGGGFG@FGGFGGGGGGFGGGGGGGGGGGGGGGGFGGGGGC88FGDDE?8EFGFGGGGG8D@F7EE+8=>A8==E5++69,=DEGCFF>;CB5BEEAA=55*:FB>>FA;2*/)*8;9495)1+7CF)(*26340(1).)).32<(,(--4-;)3>()-).(.(,4:))-.**(*)(
@M03152:184:000000000-AWYW1:1:2107:5540:8959 2:N:0:TACTCCTTATACCTGT
CCCAACTATCCCTATTAATCATTACGTCAACCCTAGAAAACCAACAAAATAAGATCGACGTCCTATTTCATTATTCCATGCTAATGTATTCAAGCGTTAGCCTGCTTTAAACACTCTAATTTTTTCAAAGTAACAGTCCTGTTTCCCCGCAACATCAAATTAATGGCATCACGGTTCTACAAGAGGGAGGAATCAGTGAAGCAAGTTCATACCGGTGGCACGACCGACCTACTGACCCCGAAATTCAACTACGAGCTTAGATCGGAAGAGCGTCGTGTAGGGAAAGAAAAGGTCAGGGGAG
+
CCCCCFGGGGGGGGGGGGGGFFGFGFGGEGFFGGGGGGGGGGGGGGGGGGGGGGFGGGGGFCC:FF9FGGGGGGGGGGGFGGFGCGGGFGGGGGFGFFFFGGGGGGG<DFGGGGGGFGG?FGGGEGGGGGFGGGFGGFGAEEEGGGGFCGGGGGFGGGFDFF=;;D8?CEGGGGCEGGGGFEFDEFEGGC6B8DEFEFFFFG+*1B7CFGG8?EGDBA5FA?D97?>)6?:F4?CG*;)65:A6@+9AE7;32CD()(.)7))41(312?:9(26(3@<FFFF)3831((.)*)).*.)((
@M03152:184:000000000-AWYW1:1:2107:19724:9033 2:N:0:TACTCCTTATACCTGT
CCCAACTATCCCTATTAATCATTACGGTGATCCTAGAAACCAACAAAATAGAATCATGCCGTCCTATTTTATTATTCCATGCTAATGTATTCAAGCAAAATGCCTGCTTTAAACACTCTAATTTTTTCAAAGTAAAGGTCCTGGTTCCCCGCGACACCCAATAAGGGCATTGCGGTTCTCCAGAAGGTGAGAAATTGACTACACCAGTTCATACCCCTTAAGGCACGACCGATGTGTCAATCCCGAAATTCAACTACGAGCTTAGATCGGAAGAGCGTCGTGTAGGGAAAGAACAGCGAGG
+
CCCCCGGGGGGGGGGGGGGGFGGGGGGGGGGGGGGGGGGGGGGGGGGGGGGGGGGGGGGGGCEGGGGGGC<FFGGGGGGGGGGGFGGGGGFFGGGGGGGGGGGGGGGGGGGG9FGFGGGGGGGGGGDGCDGABFF9=EFF9?FEFGFFGCEGGGG>FGDGCGGFGGGGGGDEGDGGGGGFGFCFEF8FFGGGGGGGGGGFGFGF6?FFGFGGFEFA>?AF>F@)0?=>@EBEFFFCGFF4AE4>359DDCF??>A;A@@0,:()737C(,(-((3(3713(0,)-21<B0()8?FF*(1((
@M03152:184:000000000-AWYW1:1:2107:14058:9044 2:N:0:TACTCCTTATACCTGT
CCCAACTATCCCTATTAATCATTACGTCAATCCTAGAAACCAACAAAATAGGATCGAACGTCCTATTTCATTATTCCATGCTAATGTATTCAAGCGCATGCCTGCTTTAAACACTCTAATTTTTTCAAAGTAACAATCCTGATTCCCCGCAACACCAAATTAATGGCATTACGGTTCGTCAAGAGGGAGGAATCAGCAACGCCAGTACGTACCTGTGGCACGACCAGCGTACTGATCTCGAAATTCAACTACGAGCTTAGATCGGAAGAGCGTCGTGTAGGGAAAGAACAGGTAGTGGAAA
+
CCCCCGGGGGGGGGGGGGGGGGGGGGGGCGGGGGGGGGGGGGGGG8DGGGGGFGGGGGGGGGGGGGGGGGGGFGGGGGGGGGGGGGGGGGGGFGGGGGGGGGGGGGGGGGGGGGGGGDFGGGGGGGGGGFGGGGGGGGGGGGGGGGGG>EGGGGGGGGCFGGGGDFGGGGGGGGGGGEGGGGGCG8CFGGGGGGGGGGGFGDCBCGFGGGGGFGGFFFFFFFFBBFFFFFFFAF<=FCF19;D?AFEFFGFFFG>6DEEEFCEF<@D>BF?0,314(71/55.7?BFF,(1.*6*/*(*))
@M03152:184:000000000-AWYW1:1:2107:9249:9068 2:N:0:TACTCCTTATACCTGT
CCCAACTATCCCTATTAATCATTACGTCAATCCTAGAAACCAACAAAATAGGATCGAACGTCCTATTTCATTATTCCATGCTAATGTATTCAAGCGTTAGCCTGCTTTAAACACTCTAATTTTTTCAAAGTAACAGTCCAGCTTCCCCGCAACACCAACTTAATGGCATTACGGTTCATCAGGAAGGAGGAATCAGTAAGACCAGTTCATACCAGAGGCACGACCAATCTACTAACCCAGAAATTCAACTAAGAGCTTAGCTCGGAAGACCGTCGGAGAGGGAAAGAACAGGGTGTGTGAA
+
CCCCCGGGDFGGGGGGGGGGGGGGGFGG7FGGGGGGGGFGGFFGG<FGGFGGCFGGEEFGDFEGFGGGGCGGGGFGGCFFGFGGGFGGGGGGFFGGGGGEFDFFGCGECFFFDCFGF<EFGGFEFFA<CFGEFAC<AFFFGGGGGGFFE78BGGDC7D+@D,@;8A8,EDGE68E==FFFGGGGGCE,@@6DFDFGG@A+,=+;6C;;EFFDFFFAA5?*9558)9>@2966@F<9?A*-63A4=+5:4DF37:*:43**))//(((61((,/61(()(0()(7240<((()),)0*(*))
@M03152:184:000000000-AWYW1:1:2107:22906:9160 2:N:0:TACTCCTTATACCTGT
CCCAACTATCCCTATTAATCATTACGTCAATCCTAGAAACCAACAAAATAAGATCAACGTCCTATTTCATTATTCCATGCTAATGTATTCAAGCGTTAGCCTGCTTTAAACACTCTAATTTTTTCAAAGTAACAGTCCTGTTTCCCCGCAACACCAAACTAATGGCATCACGGTTCTACAAGAGGGAGGAATCAGTGAAGCCAGTACGTACCGGTGGCACGACCGACCTACTGACCCCGAAATTCAACTACGAGCTTAGATCGGAAGAGCGTCGTGTAGGGAAAGAACAGAGAGGTGTAGA
+
CCCCCGGGGGGGGGGGGGGGGGGGGGGGGGGGGGGGGGGGGGGGGGDGGGGGFGGGGGGGGGGGGGGGGGGGGGGGGGGGGGGGGGGGGGGGGGGGDGGGFGGGGGGGGGGGGGGGGGGGGGGGDGFGGGGGGGGGGFGGGGGAFGGDGGGGGGGGCGGGGGGGG?FFGGGGDFGGCCGAEFGGGGDGDGGGGGGGGGGFGFGA?GFGGGGGDCC>?AFFEB=-:A=4(*74?F@<CB47D154+;CFFFF@0739AC346C?;12602294,,(-,8:F0FF5:?7((1()0())1.*.5
@M03152:184:000000000-AWYW1:1:2107:12097:9187 2:N:0:TACTCCTTATACCTGT
CCCAACTATCCCTATTAATCATTACGTCGATCCTAGAAACCAACAAAATAGAATCAAACGTCCTATTTCGTTATTCCATGCTAATGTATTCAAGCGTGAGCCTGCTTTAAACACTCTAATTTTTTCAAAGTAACAGTCCTGATTCCCCATGACACCAAATTAATGACATCATGGTTCGTCAGAAGGTAGGAATCAATAATATCAGTACGTACGATTGCACGACCAATAAATTGATCCCGAAATTCAACTACGAGCTTAGATCGGAAGAGCGTCGTGTAGGGAAAGAACAGGTAGTGTGAAA
+
CCCCCGGGGGGGGGGGGGGGGGGGGGGGGGGGGGGGGGGGGGGGGGGGGGGGGGGGGGGGGGGGGGFGGGGGFGGGGGGGGGGGGFGGGGGGGGGGGGGGGGGGGFGGGGGGGGGGGGGGGGGGGGGGGFGGGGGGGGGGGGFFGFFFGGFGGGGGGFGGFGGGGGGGGGGGGFFFGGGGGGFFGGFGG69DGFGDGGGFGGDFAFFG+=FGFGGFFFFF5?AAAC@FFFFAFFC8FAD=EFFEFACAEFF9=?;2/6*/*95(660=@;(3(164()1=:A?F(3:???6*8)*0*)*))
@M03152:184:000000000-AWYW1:1:2107:4540:9265 2:N:0:TACTCCTTATACCTGT
CCCAACTATCCTATTAATCATTACGTCAACCCTAGAAACCAACAAAATAAGATCGACGTCCTATTTCATTATTCCATGCTAATGTATTCAAGCGTTAGCCTGCTTTAAACACTCCAATTTTTTCAAAGTAACAGTCCTGTTTCCCCGCAACACCAAGTTAATGGCATCACGGTTCTACAAGAGGGAGGAATCAGTGAGGCCAGTTCATACCGTTGGCACGACCGACCTACTGACCCCGAAATTCAACTACGAGCTTAGATCGGAAGAGCGTCGTGTAGGGAAAGAACAGGAATGAGTAGAT
+
@<CCCGGGGGGGGGGGGGGGGGAFGGGGGGGGGGGGGGGGGGGGGFDFGGGGGGGGGECGGGGGGFGFCFGGGFCGGGGGGGGGEFFGFGGC@FGGGGGGGGGGGGG<FGCGCGCFFGFFGFGFGFGFGGGGFDGFCGGGGGGGGFG+=CEGGG7FFGGDEGGD?EGCFG6C@+=DFGFEFGF8CEE@CF@9AEFFFGGF+0+;92=CCF>50CC55>FEBD>B=D=)*2*;CFBCC5)7A?FEA+481004()5;FFFFE1:26170013?94:1(/)87>(71:(.(((00)*0:<*6)
@M03152:184:000000000-AWYW1:1:2107:2329:9309 2:N:0:TACTCCTTATACCTGT
CCCAACTATCCCTATTAATCATTACGTCGATCCTAGAAACCAACAAAATAGAATCAAACGTCCTATTTCATTATTCCATGCTAATGTATTCAAGCGTGAGCCTGCTTTAAACACTCTAATTTTTTCAAAGTAACAGTCCTGATTCCCCAAGACACCAAATTAATGGCATCATGGTTCATCAGAAGGGAGAAACCAATGATGCCAGTACGTACCGAGGCACGACCCACATATTGATTCCCAAATTCAACTACGAGCTTAGACAGGAAGAGCGTCGTGTAGGGAACGAACAGGTCATGTGTGC
+
CC<ACGGGGGGGGGGGGFGCC<FFF<F@+FGFGFE9<,EFGGGDEECGFGFFGFGGCGGG<DGEGGGGGGGGFGFCFGDFCEGGG,C<EGGEFGGGGGEEGF8@FGEA9E?<,49<AEDFGCGGEGGCDCBE@<AFFFFF999E=@9A4>ECFFA=FCGGG,@=,=,=E8=A,,,6;EADA9,@8D+ACADFFB@DC==22=+@DFF7>=FG*4@9B55A@D=))3-@)4*=+:7+:+*.;=4*4+8852)-8*4(;4*4))(((/5((6(,69(:84)9(.85((3140(*/)/826*,)
@M03152:184:000000000-AWYW1:1:2107:25580:9462 2:N:0:TACTCCTTATACCTGT
CCCAACTATCCCTATTAATCATTACGTCGATCCTAGAAACCAACAAAGTAGGTTCGAACGTCCTATTTCATTATTCCATGCTAATGTATTCGAGCGATTGCCTGCTTTAAACACTCTAATTTTTTCAAAGTAATAGTCCTAACTCCCCGTAACACCAAATTAATGACATCACGATTTGTTAGAAGGGAGAAATCAATAACGTTAGTACGTAACAAGGCACGACCGACGTATTGATCACGAAATTCAACTACGACATTAGATCGGAAGGGAGTCGAGTAGGGAAGGAAAGAGAAGGTGGAGG
+
CC@ACCFGEGGDG9FGGGA-FFFFFEFFCFC@;FCFCA,CF<DGGFGGGGFG@FFFFFGGDD:@FDGFGFC<EA@EFEA<FCDAGGEFDFGF9E7CE@FFDEFAEC,5FAFFA=AFFGFFGCGCE<FE?DFFFGGGF,@,9;EEEGGGGEEEEGGEGD?BFGGG8;DEGCD,@??8+,,6==EGGE8DCECF8EE=82=+@;7;9;F79CF+<9?A09A*@58)//:?54*/8=5@1A?@;?47++.378)/1))(+/9?173,;1;((.((.4(,85<F0)4)(,4(((..)())*(*((
@M03152:184:000000000-AWYW1:1:2107:11469:9479 2:N:0:TACTCCTTATACCTGT
CCCAACTATCCCTATTAATCATTACGTCAATCCTAGAAACCAACAAAATAGGATCGAACGTCCTATTTCATTATTCCATGCTAATGTATTCAAGCGTTAGCCTGCTTTAAACACTCTAATTTTTTCAAAGTAACAGTCCAGATTCCTCGCAACACCAAATTAATGGCATTACGGCTCATCAGGAAGGAGGAATCAGTGAGACCAGTACATACCAGAGGCATGACCAACCTACTAACCCCGAAATTCAACTACGAGCTTAGATCGGAAGAGCGTCGTGGAGGGAAAGAAAAGGAAGGGGTAA
+
CCCCCGGGGGGGGGGGGGGGGGGGGGGGGGGGGGGGGGGGGGGGGGGGGGGGGGGGGGGG@FEGGGGGGFGGGGGFGGGFFGGGGGGGGGGGGCFGEGGGGGGFGFFGGGGGGGGGGGGGGGGGGGGGGGGGGFFAFFGGGGGGGEGGGGGGGGG6FEFGGGGGGGGGGGGG?ECEGFCAFGGGFGEFGGG,3@FFFFFFGG?FFDF7FGFGAGCFC?AB9CEB5A=589@F*=EF96@)3:D=86CFC=65:455043;C5):;?@9;18:411;;)(.2505?24:(287)1).*(1-(
@M03152:184:000000000-AWYW1:1:2107:27642:9657 2:N:0:TACTCCTTATACCTGT
CCTCAATCTTTGAGTTTCCTCGTTGCCGACGTACTCCCCAGGTGGATGGCTTATCGCTTTCGCCTGGCCACCGACAGTGTGTCGCCGGCGGTTAGCCATCATCGTTTACGGCGTGGAATACCAGGGTATCTAATCCTGTTCTATCCCCACGCTTTCGTGCCTCAGCGTCAGTTATGGATTCGCCAAATGCCTCAGCAATCGGTGTTCTGAGTGATATCTAAGCATTTCACCGCTACACAACTCCGTCCCCCCGCCGAATCCGCACCCCTGCGCCACACTCGCCACGGCACCCCCGGGGTGG
+
8A<<AC9FEFDFGFE,6,,<,BFG<CFF+@FF,C9CC@C<,,C@C8FF8FFGGCFFC8<F<B7,B<,@@FEC+6@C@,,C?ECE<7:+FE7+4C<<FFD<D9FED8?=FB+8766+>BFFAFGGGE,3,C,3<C:F;>=9@F=,@,D@,8>@FG7>F4:BD7DF,>EECED,=2,5?F,4,1=CE*6<9;:;++3+:5C65</::DA++;+:6:71+++1++,/7;)*4*)..717C:*4>0B))0(),*.(,))-)(,:0(124(-9((.19(42()()(0(0((216(,8.4))),1((
@M03152:184:000000000-AWYW1:1:2107:8756:9685 2:N:0:TACTCCTTATACCTGT
CCCAACTATCCCTATTAATCATTACGTCAACCCTAGAAACCAACAAAATAAGATCGACGTCCTATTTCATTATTCCATGCTAATGTATTCAAGCGTTAGCCTGCTTTAAACACTCTAATTTTTTCAAAGTAACAGTCCTGTTTCCCCGCAACACCAAGTTAATGGCATCACGGTTCTACAAGAGGGAGGAATCAGTGAGGCCAGTTCATACCGTCGGCACGACCGACCTACTGACCCCGAAATTCAACTACGAGCTTAGATCGGAAGAGCGTCGTGTAGGGAAAGAACAGGCATGTCGAGA
+
<CCCCEGGGGGGGGGGGGGGGGGGGGGG7FGGGGGGFGGGGGGGGGGGGGGFFGGGGGGGGGGGGGGGGGGGFFCGGGGGGGGGGGGGGGGDFGGGGGGGGGGGGGFD<FECEGCFF9FGGGGGFGGFGFGGGF9FCEFFGGGGGC=CEGGGFEGGEDDGFGF8=CFGGFGGDFCGGGGCDF?FFG6FEEFFGGFFC8EFCGGFGGFGGGG7AFGFFFFE>*5A@B9?@FFFFFFCGFF930AEFF)6<8A<@GF(?A2:AA<?:(42:?F((44:6F9??F0<??1:?:3))))**(*(.
@M03152:184:000000000-AWYW1:1:2107:19170:9721 2:N:0:TACTCCTTATACCTGT
CCCAACTATCCCTATTAATCATTACGTCGATCCTAGAAACCAACAAAATAGAATCAAACGTCCTATTTCATTATTCCATGCTAATGTATTCAAGCGTGAGCCTGCTTTAAACACTCTAATTTTTTCAAAGTAACAGTCCTGATTCCCCACGACACCAAATTAATGGCATCATGGTTCATCAGAAGGGAGAAACCAATGATGCCAGTACGTACCGAGGCACGACCGACATATTGATCCCGAAATTCAACTACGAGCTTAGATCGGAAGAGCGTCGTGTAGGGAAAGAACAGGAATGGGGAGA
+
CCCCCGGGGGGGGGGGGGGGGGGGGGGGGGGGGGGGGGGGGGGGGGGGGGGGGGGGGGGGGGGGGGGGGGGGGGGGGGGGGGGGGGGGGGGGGGGGGGGGGGGGGGGGGGGGGGGGGGGGGGGGGGGGGGGGGGGGGGGGGGGGGGGFGGGGGGGGGGGGGGGGGGGGGGGGGGGGGGGGGGGGGFGGGGGGGGFGGGGFGFDFFGFDDFGG5EGEFFFFFFBAFFFEFF?FFFCFFAE=ABFC+;CFFGFDD*>94>49?E?03<@?FF;((9>:4>AF:@?FFFB0:7().)9)*,9((
@M03152:184:000000000-AWYW1:1:2107:7174:9744 2:N:0:TACTCCTTATACCTGT
AAGAATTAGAAAAAGGAGCACCACAAGAAGTGCAGTCTTTATACAAAATACTACATATATAAAAACTTCCAAACTAGTAAAAAAAAAAAAAAAATAGTAGATCCTAGTTAATTACTGCTAGCTAACTTATTCAATCGCGAGCCGTACTATCAATATTTAAGATTTTCAATATTACAGGCCTGATTACTCGCTCAAACAGCATACAGAAAACATAGGATCTGAGCAGATTATTACAAGACACATAACATCATCACATTACACAACAGACTAGCATTTCACGATTGTCTCAATCATGATACAT
+
6<---;,,=,,,,,,,,;66,6,,,,,;,,6,,,,,,,,,,<<C,CE,,,,,<,,,<<C<6,6,,,,<,,,,;6,,,,,,,,6@:C+8++++++4,,,5,5,:,,,,9,5C,5,,5,,,,,9,9,,,,5,B9,,7,+A8++83+83+8,,8,3,,,3,33,36@,,,522@5,,7,,,5+,*4D:,,,7***,5,,,*4*12+*,++*2**2*,2)*+)*+=*0*)(2/+1++1/1*))(0/))+2)+)21))**)3)1)))//(,(.))(,))))-/)047()-))-.))*))***.*))
@M03152:184:000000000-AWYW1:1:2107:22648:9813 2:N:0:TACTCCTTATACCTGT
CCCAACTATCCCTATTAATCATTACGTCAATCCTAGAAACCAACAAAATAGAATTAAACGTCCTATTTCATTATTCCATGCTAATGTATTCAAGCGCGAGCCTGCTTTAAACACTCTAATTTTTTCAAAGTAACAGTCCTGATTCCCCATGACACCAAATTAATGGCATCACGGTTCTACAAGAGGGAGGAATCAGTGAAGCCAGTTCATACCGGTGGCACGACCGACCTACTGACCCCGAAATTCAACTACGAGCTTAGATCGGAAGAGCGTCGTGTAGGGAAAGAATAGGTATGTATAG
+
CCCCCGGGGGGGGGGGGGGGGGGGGGGGGGGGGGGGGGGGGGGGGGGGGGGGGGGGGGGGGGGGGGGGGGGGGGFGGGGGGGGGGGGGGGGCGGGGGGGEGGGGFFGGGGGGGGGGGGGGGGGGGGGGGGFGGGGGGGGGGGGGGGGGFGGGGGGGGGGGGGGGFFGGGGGGDEDEEFFFGCEDFFGGGGGGGGFFF?FFFDFFGFFGGGGCFGGFFEAFF>ABAA2BFFFFFF4;DFFBF9D;A8?FFGFFFC:9B;E<9)9<<<:9:70>119(40(*)720,:?0).5?/)*0*)*.-
@M03152:184:000000000-AWYW1:1:2107:20057:9829 2:N:0:TACTCCTTATACCTGT
CCCAACTATCCCTATTAATCATTACGTCGATCCTAGAAACCAACAAAATAGGTTCGAACGTCCTATTTCATTATTCCATGCTAATGTATTCGAGCGATTGCCTGCTTTAAACACTCTAATTTTTTCAGAGTAACAATCCTGACTCCCCGTAACACCAAATTAATGACATCACGGCTCGTCAGAAGGGAGAAATCAATGACGTTAGTACGTACCGAGGCACGACCGACGTATTGATCCCGAAATTCAACTACGAGCTGAGATCGGAAGAGCGTCGGGTAGGGAAAGAAAAGGAAGGGAGAGG
+
CCCCCGGGFGGGGGGGGGGGGGGGGGFGGGGGGGGGFGGGGGGGGGGGGGGGCFCFFGGGFGGGGGGGGGGGGGGGGGFGGGGGGGGGGGGGGGGGGGGGGFFGGGGCFGGCEFGGGGGGGGGGGGGGGGFEFGGGC@FGGGGGFGCGGE@EGFGGGGGGGGGFGGGDGDG?ED6++6@>FCGGGGEG>>FGGGGGCGGFGGGFEFFFDGDG>EGFFB>FB?92@D>A6F346:9D7ADF>B:CFFCFFFA?FDE()50<47,12:>B<0(((-(,,)4>BFF)320((,())())*(*((
@M03152:184:000000000-AWYW1:1:2107:4428:9944 2:N:0:TACTCCTTATACCTGT
CCCAACTATCCCTATTAATCATTACGTCGATCCTAGAAACCAACAAAATAGGTTCGAACGTCCTATTTCATTATTCCATGCTAATGTATTCGAGCGATTGCCTGCTTTAAACAATCTAATTTTTTCAAAGTAACAGTCCTGACTCCCCGTAACACCAAATTAATGTCATCACGGCTCGTCAGAAGGGAGAAATCAATGACGTTAGTACGTACCGAGGCACGACCGACGTACTGATCACTAAATTCAAATACGAGCTTATATCGTAAGAGCGCATGTTAGGCAACACAAAGGTTTGCTGAGG
+
BBA6CBEG9FG8FFGEGEFF<C9@6,;C+6FEEFFGGGG@CFCCFGCF<,CCC,C+;CF+CCFF,C,EF,,@CCFE,,69FEGA6FA9EFFCG<F@FGGGGG9,=FGA?FGC9,5FAE<F?AF9>A55@,B@FGGF,4>F9AFGCF8FEGG7?;,BECGGCG,=E,6=ECFGEECGD8=8=CCA,,+63:8DC;E?C9B8799F7;1+0;DG*@*3@4AA95@@(/(.()(2+1/:+5+.)67.18)3)++(/73(0.)6).(((4())4((-(-))0-)(0()((,(..20*.)**)02,
@M03152:184:000000000-AWYW1:1:2107:14768:9986 2:N:0:TACTCCTTATACCTGT
CCCAACTATCCCTATTAATCATTACGTCGATCCTAGAAACCAACAAAATAGGTTCGAACGTCCTATTTCATTATTCCATGCTAATGTATTCAAGCGTTAGCCTGCTTTAAACACTCTAATTTTTTCAAGGTAACAGTCCTGATTCCCCGTAACACCAAATTAATGACATCACGGTTCTTCAGAAGGGAGGAATCGATGACGCTAGTACGTACCGAAGGCACGAACGACGCATTGATCCCGAAATTCAACTACGAGCTTAGATCGGAAGAGAGTCGTGTCGGGAAGACAACAGCCTGATGAA
+
CCCCCEGGGGGGGGGGGGGCFFGEFGGGDEGGGFFGFGGGGGFEFFDGFFGGGGGGFFGE<CBFGGGGGGGGGGGGCCFGGGGGGGGGGGCFGGGGGGGGAFGGGGGGCGC9?AEGGGGGGGGGGFFGGGGGGGAAF9EEEE=FFGFCGE7EEGGGG88DDGDFFGGGGGCGCE+AE9EFFBFGE8CC6ECGFGGF?7E8=C>:72C9CFF?AED500**;*/)-3445B@DDFECCF47>@B(+39@C;9@@*.:>())169@01(((,((,--,(.,)437E(,,.43())()0*4:).
@M03152:184:000000000-AWYW1:1:2107:26789:10026 2:N:0:TACTCCTTATACCTGT
CCCAACTATCCCTATTAATCATTACGTCAATCCTAGAAGCCAACAAAATAGGATCGAACGTCCTATTTCATTATTCCATGCTAATGTATTCAAGCGTTAGCCTGCTTTAAACACTCTAATTTTTTCAAAGTAACAGTCCAGATTCCTCGCAACACCAAATTAATGGCATTACGGCTCATCAGGAAGGAGGAATCAGTGAGACCAGTACATACCAGAGGCATGACCAACCTACTAACCCCGAAATTCAACTACGAGCTTAGATCGGAAGAGCGTCGTGTAGGGAAAGAAAAGGTATGGGTAA
+
CCCCCGGGGGGGGGGGGGGGGGGGGGGGGGGGGGGGGGGGGGGGGGGGGGGGGGGGGGGGFGGGGGGGGGGGGGGGGGGGGGGGGGGGGGGGGGGGGGGGGGGGGGGGGGFGGGGGGGGGGGGGGGGFGEFGGGGFGGGGGG?FGGGCEGGGGGGGGGGGGGGGGGGGGGGGG6==6BEGGGCDGGGGGEGGGGGGGGGFGGGFFGFGGGGFFGFFFFDAFFFE)@CDAFE*/=<0C4BFFAF=F+*=@+?B57?B4;<3>?C;DD?3@@113;;>?;(08@BF0,:B((()*-*0*(*.(
@M03152:184:000000000-AWYW1:1:2107:10224:10030 2:N:0:TACTCCTTATACCTGT
CCCAACTATCCCTATTAATCATTACGTCGATCCTAGAAACCAACAAAATAGAATCAAACGTCCTATTTCGTTATTCCATGCTAATGTATTCAAGCGTGAGCCTGCTTTAAACACTCTAATTTTTTCAAAGTAACAGTCCTGATTCCCCATAACACCAAATTAATGACATCATGGTTCGTCAGAAGGTAGGAATCAATAATACCAGTACGTACGATTGCACGACCAGTAAATTAATCCCGAAATTCAACTACGAGCTTAGATCGGAAGAGCGTCGTGTAGGGAAAGAACAGGAAGGATGAGA
+
CCCCCGGGGGGGGGGGGGGGGGGGGGGGGGGGGGGGGGGGGGGGGGGGGGGGGGGGGGGGGGGGGGGGGGGGGGGFGGGGGGFGGGGGGGGGGGGEGGGGFGGEGGGGGGGGGGGGGCFGGGGGGFGGGGGGGGGGGGGGGGGGGGGGGGGGGGGGGGCGGEGGGGGGGFGGGFFCFGGGGGGGGDFGGFGGGGGGGGGBEG?FFDFGGGGGFDFFFFFFFDF5=FAFEFFFFF<DD957?=FEFFEF?DF=?GDBFFFFEEB=;(((3;(612(:3FEF;F@A::0,,(())())0(244
@M03152:184:000000000-AWYW1:1:2107:14678:10048 2:N:0:TACTCCTTATACCTGT
CCCAACTATCCCTATTAATCATTACGTCAACCCTAGAAACCAACAAAATAAGATCGACGTCCTATTTCATTATTCCATGCTAATGTATTCAAGCGTTAGCCTGCTTTAAACACTCTAATTTTTTCAAAGTAACAGTCCTGTTTCCCCGCAACACCAAGTTAATGGCATCACGGTTCTACAAGAGGGAGGAATCAGTGAGACCAGTTCATACCGTTGGCACGACCGACCTACTGACCCCGAAATTCAACTACGAGCTTAGATCGGAAGAGCGTCGTGTAGGGAAAGAACAGGTAGGTGTTGA
+
CCCCCGGGGGGGGGGGGGGGGGGGGGGG;CFGGGGGGGGGGGGGGGGGGGGGGGGGGGGGGGGGGGGGGGGFGGGGGGGGGGGGGGGGGGGGGGGGGGGGGGGGFGGGGGGGGGGGGCFGGGGGGGGGGGGGGGDGGGFGGGGGGGFGGGGGGGGGGGGGGGGGGGGGGGGGGGGGGGGGGGGGGGGGGGGGGGGGGGGFGGGFGGFGGGGGDGGBFFFFFFFFFFFFFFFFFFFGDEFFFFFFCFFFF4AD@<D>A9<CE?<@??>2?B>><;>BBFAFFF(><::8:4(*9)0*2)*()
@M03152:184:000000000-AWYW1:1:2107:16340:10071 2:N:0:TACTCCTTATACCTGT
CCCAACTATCCCTATTAATCATTACGTCGATCCTAGAAACCAACAAAATAGAATCAAACGTCCTATTTCGTTATTCCATGCTAATGTATTCAAGCGTGAGCCTGCTTTAAACACTCTAATTTTTTCAAAGTAACAGTCCTGATTCCCCAAGACACCAAATTAATGACATCATGGTTCGTCAGAAGGTAGAAATCAATAATACCAGTACGTACAATAGCACGACCAATAAATTGATCCCGAAATTCAACTACGAGCTTAGATCGGAAGAGCGTCGTGTAGGGAAAGAACAGGTATGGGTAGA
+
CCCCCGGGGGGGGGGGGGGGGGGGGGGGGGGGGGGGGGGGGGGGGGGGGGGGGGGGGGGGGGGGGGGGGGGGGGGGGGGGGGGGGGGGGGGGGGGGGGGEGGGGGGGGGGGGGGGGGCEFGGGGGFGGGFGGGFGGGCFGGGGGGGGGGGGGGGGGGGGGGCFGGGGGFGGGGGGGG>EEGGGGFGGGGGGGGGFGFGGFGGCFGFFGDGC+@FGFFFFFBEF>AFBFFFFFFFE7CA4>FFFC+=EF4;/695ABAE5ECE>FFFFFF@(.6((6?F9B0A?86@F?<116*)0)*.*-)
@M03152:184:000000000-AWYW1:1:2107:27632:10144 2:N:0:TACTCCTTATACCTGT
CCCAACTATCCCTATTAATCATTACGTCGATCCTAGAAACCAACAAAATAAGATCAAACGTCCTATTTCATTATTCCATGCTAATGTATTCAAGCGTTAGCTTGCTTTAAACACTCTAATTTTTTCAAAGTAACAGTCCTGATTCCCCGCGACACCAAATTAATGACATCGCGGCTCCTCAGAAGAGAGGAATCAACAAAACCAGTACGTACCATTGGCACGACCAGTGAATTGACCCCGAAATTCAACTAAGAGCTTAGATCGGAAGACAGTGGTGTAGGGAAAGAACAAGAGTGTGTAA
+
CCCCCGGGGGGGGGGGGGGGGGGGGGGGGGGGGGGGGGGGGGGGGGGGGGGGFGGGGGGGGGGGGGGGGDFGGGGGGGGGGGGGGGGGGGGGGGGGGGGGGGGGGGGGGGGGGGGGGGGGGGGGGGGGGGGGGGGGGGGGFFFGGGGGG>ECEGGGGGGGGGGGGFGGGG688CEE>@FFGGGCC>DFGGGGGGGG;>F59D9ACFFGDFC??GGF@9FFFFF@@E==*;>F8*>FGF>(86;76;C7)+))/;6(;;34.))/(,(,((.4-).410)*)047?(,43(())(01:6*-)
@M03152:184:000000000-AWYW1:1:2107:12196:10173 2:N:0:TACTCCTTATACCTGT
CCCAACTATCCCTATTAATCATTACGGCAGTTCTTAAAGACCAACAAAATAGAACCACACGTCCTATTTTATTATTCCATGCTAATGTATTCAGGCATAGGCCTGCTTTGAACACTCTAATTTTCTCAAGGTAAAAGTCCTGGTTCCCCGACGCATTCAATAAAGAGCACAAAGGTTCGCCAAGAGGCAAGACCCAGTCGAGCAGTAAACACGCCGTCAGGCGGACCACCCCACCAGATCCGAAATTCAACTACGAGCTTAGATCGGAAGAGCGTCGTGGAGGGAAAGCACAGGACAGTGG
+
CCCCCGGGGGGGGGGGGGGGGGGGGGGGGGFGGGGGGGFGGGGGGGGGGGGGGGGGGGGGGEGGGAFGGGGGGFGGGGGGGGGGGGGGGGGGGGGGGGGGGGGGGGGGGCEFGGGGGGG9EFGFCFGGGGGGGGGCAEBCGGCGGGGGGGGGGGGGGGGEB=D,=DFGGGGFGFGFGF6EEGGGGGGC8FFGFEFCFGGBGGGEFDFGG7FGEECAAABBA4/(5?@6B?;)>B@4C86@=3>;58?A?GFFEF><31(4)4:4>?FF6>:?<943;70)4)1>(4:6(..5),))080-(
@M03152:184:000000000-AWYW1:1:2107:5190:10223 2:N:0:TACTCCTTATACCTGT
CCCAACTATCCCTATTAATCATTACGTCGATCCTAGAAACCAACAAAATAGGTTCGAACGTCCTATTTCATTATTCCATGCTAATGTATTCGAGCGATTGCCTGCTTTAAACACTCTAATTTTTTCAAAGTAACAGTCCTGACTCCCCGTAACACCAAATTAATGACATCACGGCTCGTCAGAAGGGAGAAATCAATGACGTTAGTACGTACCGAGGCACGACCGACGTATTGATCCCGAAATTCAACTACGAGCTTAGATCGGAAGAGCGTCGTGTAGGGAAAGAAAAGGTAGCGTCAGA
+
CCCCCGGGFFGGGGGGGGGGGGGGGGGGCGGG@FFGGCEGFDCGFGGGGGGGGFGEGGGGGGGGDGFGGGGGGGGGGGEFDGGCFGGGGGGGGFGGGGGGGGGGGGGGGGFF9FCGGG9FFGGGGGGDAEFGFFGGGGDE9;EFGGGGGGGGGGGGGGGGGGFGFGGGFFGEG6>EEC>EFGCF8DCFEGGGGCFGGGGFGDFF5CFGCFGFA99>B4469A>(849D9>C)3@?1@A:1B9AFFFFFFFF06CD0:)).).234128?FB(3>2<(.5*450),(,(.8(/*)))*(*-)
@M03152:184:000000000-AWYW1:1:2107:6776:10258 2:N:0:TACTCCTTATACCTGT
CCCAACTATCCCTATTAATCATTACGTCAATCCTAGAAACCAACAAAATAGGGTCGAACGTCCTATTTCATTATTCCATGCTAATGTATTCAAGCGTTAGCCTGCTTTAAACACTCTAATTTTCTCAAAGTAACAGTCCAGTTTCCCCGCAACACCAAATTAATGGCATTACGGTTCATCAGGAAGGAGGAATCAGTAAGACCAGTTCATACCAGAGGCACGACCAATCTACTAACCCCGAAATTCAACTACGAGCTTAGATCGGAAGAGCGTCGTGTAGGGACAGAACAGTAATGTGTAA
+
CCCCCGGGFGGGGGGGGGGGGGGGGGGFCFGGGGGGGGGGGGGGGGGGGGGGGGFECFFDCFGGGGGGGGGGGGGGGGDGFGGGGGGGFGGGGGGGECFGFEC@FGGFGGGG9FGEEAFGAFFFGGGGGGGFAFDFGGFGGGGGGG=ABCGGGGGGGGDFFF;=EFGGGGGGFGECEFEGGG8E=F6=D8EGFFFGGGGFGGDBGGFGGCG7AFFAF5A5?58AFFFFBF4F9:6CCAEFA@EBFAEF?7AE=8)6A;E)9?C021<63@@@1(63:58=A5:)4::7:BF**66**6*5)
@M03152:184:000000000-AWYW1:1:2107:6335:10274 2:N:0:TACTCCTTATACCTGT
CCCAACTATCCCTATTAATCATTACGTCGATCCTAGAAACCAACAAAATAGGGTCAAACGCCCTATTTCATTATTCCATGCTAATGTATTCAAGCGCGAGCCTGCTTTAAACACTCTAATTTTTTCAAAGTAACAGTCCTGATTCCCCGCCACACCAACTGAATGGCATGATGGTTCTTCAGAAGGTAGGAACCAGTGACACCAGTGCATACCGAAGGCACGACCAGCGTACTGATCCCGAAATTCAACTACGCGCTCAGATCGGAAGAGCGTCGTGTAGGGAACGACAAGGTAATGATAG
+
CCCCCGGGGGGGGGGGGGGGDFGGGGGGFGGGGGGGGGGGGGGEGGGGGGGGGGGGGGGGGGGGGGGGGGGGFGGGGGGGFGGGGGGGGGFGGGGEGGGGGGGGGGCFFGGGGFGGGGFGGGGGGGGGEFGGFFGGGGGGGCFGGGGGGGGDGFFGEGGGGG9CFGGGG8FGGGGGGFFGGFGGFFGGGGGFGGGCF6CFGGCC1@C>=CGFFCD??BFAFFFAFEBA@;5A>FCDGAF@F>>@FCCC?CF@;)025(-284(4:6<042(4-(--20.*<>BF((3,(-47/)**2)*.)
@M03152:184:000000000-AWYW1:1:2107:20553:10311 2:N:0:TACTCCTTATACCTGT
CCCAACTATCCCTATTAATCATTACGTCAATCCTAGAAACCAACAAAATAGAATCAAACGTCCTATTTCATTATTCCATGCTAATGTATTCAAGCATAAGCCTGCTTTAAACACTCTAATTTTTTCAAAGTAACAGTCCTGTTTCCCCGCAACACCAAGTTAATGGCATCACGGTTCTACAAGAGGGAGGAATCAGTGAGACCAGTTCATACCGTTGGCACGACCGACCTACTGACCCCGAAATTCAACTACGAGCTTAGATCGGAAGAGCGTCGTGTAGGGAAAGAACAGGTATGGGTGG
+
CCCCCGGGGGGGGGGGGGGGGGGGGGGGGGGGGGGGGGGGGGGGGGGGGGGGGGGGGGGGGGGGGGGGGGGGGGGGGGGGGGGGGGGGGGGGGGGGGGGGGGGGGGGGGGGGGGGGGGGGGGGGGGGGGFFFGAFGGGGGGGGGGGGGGG>EGGGGGGGGGGFGGGGGGFGFGCGGGFAGGG8?FFGGG6>FGGGGGGGFDFGFCDFCFGGFF69?*:6CFFF>=>>?>4>AF=EGFFDBFF>BFFFFFGFEFC):A@9;CC?<F0;(3/8@9?67:>:6>E(730:<(0(715*0*,*((
@M03152:184:000000000-AWYW1:1:2107:24243:10325 2:N:0:TACTCCTTATACCTGT
AACAAGGACTTACATTCAGTTGCACGCATCTATACCAAATTCCAAAAAATACTCCCCACTACATATTATTTGAATCCTCTATAACACACAAACACAATCTAACAGATTAAATAATTATATCCTTGTAATGCAATCTCTCTACCACCACCTATAATCAACTTATTATTTTCTATATTACCATACAACTGCCCAATGCACACCAACTATCAAACAAATGTACAGCGTGAAACACATAACCACTTAAGACACTCATGCTACCAGCAACCCACACCACTTCTCAACACCGATTCACCTGCTAGTA
+
@<-6-,,6;E,,,6,,666-6,6@,,=6,6,,6,,,,,,,,,,,,,6,+,,,,,,;,;@,,,;,6C,6,,,,,6,,,,,,6,9,CA,,,6:@,C,,,,,,,,,,,4,,,,:,,,9,,,,9:@<E,,:,,,,4,@,,,:,9,,,,,+,++,,,94,4,,,,,,,9,,,,3,,9,3,,,,,,,,6,,8,,,,6,+,,,,+30+=+*,+++++++*,++4+++3+)0)*)*04)365A7+*0)**1*++*3:**)0+4/4*-))/)::4):(-((//6*04.+*2*),(.((.1:*)).2)+))
@M03152:184:000000000-AWYW1:1:2107:5984:10335 2:N:0:TACTCCTTATACCTGT
[truncated: 32,862,292 more chars]
