# Supplementary material for: Species diversity and drivers of arbuscular mycorrhizal fungal communities in a semi-arid mountain in China
Source: PeerJ. 2017 Dec 8;5:e4155. doi: 10.7717/peerj.4155 (PMC5724403; doi:10.7717/peerj.4155)
Supplement: Supplemental Information 8 [file peerj-05-4155-s011.zip › HQL08_R1.fastq]

@M03152:184:000000000-AWYW1:1:2106:19555:1849 1:N:0:TACTCCTTATACCTGT
AAGCTCGTAGTTGAATTTCGGGATCAATTTATTGGTCGTGCTATTGTACGTACTGGTATTATTGATTTCTACCTTCTGACGAACCATGATGTCATTAATTTGGTGTCTTGGGGAATCAGGACTGTTACTTTGAAAAAATTAGAGTGTTTAAAGCAGGCTCACGCTTGAATACATTTGCATGGAATAACGCAATAGGACGTTTGATTCTATTTTGTTGGTTTCTAGGATCGCCGTAATGATTAATAGGGTTAGTTGGGTTGAATTCTCGGGTGACAAGGAACTCTCGTCACTACTCCTTATT
+
CCCCCGGGGGGGGGGGGGGGGGEGGFGGGGGGGGGGGGGDGGGGGFGFFFGGGGGGFFGGGGGACFGFGGFG9FGGGGGGGCEGCEFGFGFFCFFGG,EFEFCG7FDFF9F8F77EEEFGG?FGGGGGGGGC9FEFE@EFG89AFFEFGFAA<A=8+>,,C,FFEGGG@F9E9FG,9C=FC,3ECF996+>+F9=F,3+@<F7DEFFF>C@FGEFGG,@DCEG9,@6>8***=>>*C:,<E7==+,,4,4/CCF,,/**18+5<9<9A**=)*2++*.)**2<++*2*17F++0*+<7*++
@M03152:184:000000000-AWYW1:1:2106:23170:1982 1:N:0:TACTCCTTATACCTGT
AAGCTCGTAGTTGAATTTCGGGGTTAGTAGGTTGGTCATGCCTCTGGTATGTACTGGTCTCACTGATTCCTCCTTCCTGATGAGCCGTAATGCCATTAATTTGGTGTTGCGAGGAATCTGGACTGTTACTTTGAAAAAATTAGAGTGTTTAAAGCAGGCTAACGCTTGAATACATTAGCATGGAATAATGAAATAGGACGTTCGATCCTATTTTGTTGGTTTCTAGGATTGACGTAATGATTAATAGGGATAGTTGGGTGTAATTCTTGGGTGCCCAGGAACTCCAGTCATTATTGCTGTT
+
CCCCCGGG7FFCGGGGGGGGGGG@@GGGGGFGGGCFGGGGG?CEGGGGFFGGGGGGGGGGGGGFGGGGGGGGGGGGFAGAFCFFGGGGGGGGGGGFF9E,EFGGGGCEGFGFFC7ECGEGGFCDFGGDFGGFGFFF,?CFGGGGG9FFGGE9CFCFGGGFFFGFE7@FFFGGGGGGFADFD<,D>,,8;ED;EFGFAEE+@@F@7;@:D=B,@FGG@FG5*@3;;EGCDBC:<86;EFGGG7F:@7,=C:FCCF99C*=E*+++=+++2?**/***00)*0B6@86B+<++32*0+++*0+
@M03152:184:000000000-AWYW1:1:2106:14338:2071 1:N:0:TACTCCTTATACCTGT
AAGCTCGTAGTTGAATTTCGAGACCGGCTTATTGGTCGTGCTTTTGTACGTACTGGTATAATCGGTTTCCCCTTTCTGACGAACTATAATGCCATTAATTTGGTGTTATAGGGAATCAGGACTGTTACTTTGAAAAAATTAGAGTGTTTAAAGCAGGCTCACGCTTGAATACATTAGCATGGAATAACGGAATAGGACGTTTGATTCTATTTTGTTGGTTTCTAGGATCGACGTAATGATTAATAGGGATAGTTGGGTGGAATTCTCGGGTGCCAAGGAACTCCAGTCACTACTCCTTATC
+
CCCCCGGGGGGGGGGGGGGGGGGGGGGGGGGGGGGGGGGGGGGGGGGGGGFFGGCGGGGGGGGFGGGGGGGGGGGGGGGGGGGGGGGGGGGGGGGGGGGGGGGGGGGEFGFGGGGGGGGGGGGFGGGGGGGFGGGGGGGEG8DDFGGGGFGGGFGGGGGGGGFFGGGGFGGGGGGGGGGGGGFGFGGGGGGGGCDGGFEFFFEBCC9EGGGGGGGGGGGGGFGGGF?F6:EEEGFFGC9?FGC7:CFCCGFG?796*:CC*?+B9E?5CCF3*2:75<>CEF+*<8CC?F99A*9CCE*++
@M03152:184:000000000-AWYW1:1:2106:18085:2099 1:N:0:TACTCCTTATACCTGT
CAGTGCCAGCAGCCGCGGTAATACGGAGGATCCGAGCGTTATCCGGATTTATTGGGTTTAAAGGGAGCGTAGGTGGACTGGTAAGTCAGTTGTGAAAGTTTGCGGCTCAACCGTAAAATTGCAGTTGATACTGTCAGTCTTGAGTACAGTAGAGGTGGGCGGAATTCGTGGTGTAGCGGTGAAATGCTTAGATATCACGAAGAACTCCGATTGCGAATGCAGCTCACTGGACTGCAACTGACACTGATGCTCGAAAGTGTGGGTATCAAACAGGATTAGATACCCTGGTAGTCCACACAGT
+
<CCC@FGEGGGGFDE7CFGGGFGFGGGGGGGGGG;FGCFFDGDGGGGBFGGGGGGGBCFCDFFFGFGDGGGCEFGFFGGGFCEFGFDGGGGGGGGGGGGGFFFBDGGCFGG8FFGGGGGGGGF9B9FCDBCGCBDFG9FFGACGGGC<EB?D?FGCCFGGGGFECACF<FD:F:FGGGEFD::BFFC@,42,@,@C@@BC@<@CGCCCEEEEFAE*:*??C+?6@F?C+<CFGGCFECCFF8F+02<C?+1ACECCEFF+0*2:2<9C>F+78C50+9=++3+2<@CFCF?<@CFC+29C<
@M03152:184:000000000-AWYW1:1:2106:9480:2504 1:N:0:TACTCCTTATACCTGT
AAGCTCGTAGTTGAATTTCGGGGTTAGTAGGTTGGTCATGCCTCTGGTATGTACTGGTCTCACTGATTCCTCCTTCCTGATGAGCCGTAATGCCATTAATTTGGTGTTGCGAGGACTCTGGACTGTTACTTTGAAAAAATTAGAGTGTTTAAAGAAGGATAACGCTTGAATACATTAGCATGGAATAATGAAATAGGACGTTCGATCCTATTTTGTTGGTTTCTAGGATTGACGTAATGATTAATAGGGATAGTTGGGTGGAATTCTCGGGTGCAAAGGAACTCAAGTCACTACTCTTTAT
+
C<-AC@FGGGGGGFGGGGGGGGGEEGGEFFFFGGGE<EGA9A<FGEGFCFGGFFFGGGFFDGGGGCFGGGFFGEFFGCFGGGGGFCFFGGGGFFCFA,F9CEFGGGGGGDFFGCF,,C,CFDECFEECAFGFGGFGGFC8E?EEFABFCFFFGG,A?FEAF<<C@BCECDEF,,8@ABAA,A>@FDGG9,6@DFGGDF>@@D>:3,5@EC;CC,3@CFGGGGB3;;EFGGGFDE5DEGF::<1,+,4468A,,,,5,**=8*5C++++8**;85*;+;)2=*=;+0A++1+3+**++3:00
@M03152:184:000000000-AWYW1:1:2106:24311:2589 1:N:0:TACTCCTTATACCTGT
AAGCTCGTAGTTGAATTTCGGGATCAGTACGCTGGTCGTGCCTTGGTATGTACTGGTGTTACTGGTTCCTACCTTCTGACGAACCGTCATGTCATTAATTTGGTGTGGCGGGAAATCAGGACTGTTACTTTGAAAAAATTAGAGTGTTTAAAGCAGGCTCGCGCTTGAATACATTAGCATGGAATAATGAAATAGGACGTTCGATCCTATTTTGTTGGTTTCTCGTATTGACGTAATGATTAATAGGGCTAGTTGGGTGGAATTCTCGGGTGACAAGGAACTCCAGTCACTCCTCCTTATC
+
CCCCCFF@FGGGGFGGGG9ECEGGGGGGFGFGGGGGGFFGGGGGGGGGGGGGGGGGGGGGGGG9EFGDFFGGG?FGGGCEEGGGGGEGEGGFGCFEE6FEGGD<DGDGGGGEGG,?FF9A,:=EEFECGGGGFFG98=>DFB,<,CFGGGGGCFGGE7FFGE:><B@CFGGFGDE9=CGGA7EGF:DF,,>>92?8:F7<*=13,=6?BFGGGCFGF58;C+++313?<B><5:CC7:++=+9A++0**2):+:++2C58C++A+<35*58)**0**)006<A6+<@C?@++0*9*7+*3+
@M03152:184:000000000-AWYW1:1:2106:22852:2630 1:N:0:TACTCCTTATACCTGT
AAGCTCGTAGTTGAATTTCGGGACCATCATGTCGGTCGTGCCTCGGTACGTACTGGTATTGTTAGTTTCTCCCTTCTGACGAACCATGATGTCATTTATTTGGTGTTGTGGGAAATCAGGACTGTTACTTTGAAAAAATTAGAGTGTTTAAAGCAGGCTCACGCTTGAATACATTAGCCTGGAATAATGAAATAGGACGTTTGATTCTATTTTGTTTGTTTCTAGGATTGACGTAATGATTAATAGGGATAGTTGGGTGTGATTCTTGGGTTGCAAGGAACTCCAGTCACTACTCCTTTTT
+
CCCCCGGGGGGGGGGGGGGGGGGEGGGAFCFE-FGGGGGFGGGC,BFC@FF@FFDFD@FFGGGAF,CFGD<FGFG,96C@FCF:F,CC??6CF,9FF9C<FFGFFGGD<BEE<=FAE<<F<?F8FG9,<FF9CFGGGGCG,FCGGGGGGFCFB,6AF@B<,CFC+FG?D?D9,@F,,,,3,<>D><@@,@,ECBF6,>FFFG*,E9B9,;FFG,@:,:>CF9D,>B8;,4>A*:14::9E@,4=@7,=,=4=1B,,:ED**5<<+<+<**;*35*+:3);*<+;88++<7+++2*0<9*++
@M03152:184:000000000-AWYW1:1:2106:15037:2805 1:N:0:TACTCCTTATACCTGT
AAGCTCGTAGTTGAATTTCGGGGTCAGTAGGTCGGTCGTGCCAACGGGATGAACTGGTCTCACTGATTCCTCCCTCTTGTAGAACCGTGATGCCATTAACTTGGTGTTGCGGGGAAACAGGGCTGTTACTTTGAAAAAATTAGAGTGTTTAAAGCAGGCTAACGCTTGAAGACATTAGCATGGAATAATGAAAGAGGACGACGATCTTATTTTGTGGGTTTCTAGGGTTGACGTAATGATTAATAGGGATAGTTGGGTGGAAGTATCGGATGACAAGGAAGCGCAGTCACGACTCCATAGT
+
CCCCCC;@BCC<EGGGF9EGGDFEGAF9EGF,-@FGGEB,@,6;C@E,,@CD,CFEGGAF9EFFGGCDACEEACC6C<EFCGGDE8@,6FEEGG,,6C?FGCEC:FFEG9FCD+++BB8FF+CECFGG9,5???,,,BBD<DE<FDGEF<,@DFFGF++,@AFC++3@,>,,,,@,E9<,73,@>,99;,,,3,?DGGC:*<CF*,2;CCCE9B<+=BC>:2<+39**3:+>;1;8:A+<?F9C7CC=7*.<0+32CEE**+*++3+*1**13**0::56***)21*2:=****/3+<733
@M03152:184:000000000-AWYW1:1:2106:18672:2903 1:N:0:TACTCCTTATACCTGT
AAGCTCGTAGTTGAATTTCGGGATCAATACGTCGGTCGTGCCTTGGTACGTACTAACGTTATTGATTTCTCCCTTCTAACAAATCGTGATGTCATTAATTTGGTGTTACGGGGAGTTAGGACTGTTACTTTGAAAAAATTAGAGTGTTTAAAGCAGGCAATCGCTCGAATACATTAGCATGGAATAATGAAATAGGACGTTCGAACCTATTTTGTTGGTTTCTAGGATCGACGTACTGATTAATATGGATAGTTTGGTGGCAGTCTCGGGTGCCAAGGAACTCCAGTCACGACTCCTTACT
+
CCC-6CFFCFB@FCEEEEEGGGD7CEFECFFEE7:CFGEGGGGGFGGGGGFDFFFGFGC<<FFGGGGGGGGGGGFFGEDGCFG9F7@<,FF6EFFEF96,<?C=DFGGCF,@BFB?E9?<CBEF<F9EGGCCAF9A?+E@AC9,8CBFF@FFG,:=AFAFEB@@,>+@8DFF9,<>DFDCBC:;=DGGF9;@FGG,@<@E@FC,F>F8>,7@D@FGFC*>D;D91,,?>8*:C*4;*<9+211:;+4<=28=+5+1CE***3*56:+=:EFDG4*95FFE*<+98+0++**//**+3C7<+
@M03152:184:000000000-AWYW1:1:2106:7272:3158 1:N:0:TACTCCTTATACCTGT
AAGCTCGTAGTTGAATTTCGGGCCTGGCCGGGCGGTCTGCCTAACGGCACGTCCTGTCTGGGCGGGCCTTACCTCTTGGTGAGCCGGCGTGCCCTTCGTTGGTGTGCGTCGGGGAACCAGGACCTTTACCTTGAGAAAATTAGGGTGTTCAAAGCAGGCCTATGCCTGCATACATTAGCATGGAATAATAAAATAGTACGACCGGTTCTATTTTGTTGGTTTCTATAGTCGCCCTAATGTTTAATACGGATAATTGGGTGGAATACTGAGGTTCCAAGTAACTCCCTTCACTCATACTTCT
+
C<-CCE@@BFFFGFCGGFGGE:CEGGGFGEGDGG+@CCEAEDF?GGEEEGGF,,?EFCDGGFG:@7:FEGCCGAACFF?EEFFGF>>FECEGGGA<,+>DCFEGG+@:@BF<:>FEFFF:C7DFGGC,BC?CG?FGCFF;3>33<<B<1<?FF<<C:*<<28C,??2C*+7F:>C:7:7CA,0+<@:+ACGGFGCE<FFG**2?E*8CFCC+<@F@F*;8**:<?+0+<C5?E***2<C+++<EF7+1:5)/+3<++*;8*;+<++3+*3*2229*37*<<++*2**3*1A9+*2+<2:+0
@M03152:184:000000000-AWYW1:1:2106:7408:3161 1:N:0:TACTCCTTATACCTGT
AAGCTCGTAGTTGAATTTCGGGATCAATACGTCGGTCGTGCCTCGGTACGTACTAACGTCATTGATTTCTCCCTTCTGACGAGCCGTGATGTCATTAGTTTGGTGTTACGGGGAGCCAGGACTGTTACTTTGAAAAAATTAGAGTGTTTAAAGCAGGCAATCGCTCGAATACATTGGCATGGAATAATGAAATAGGACGTACGAACCTATTTTGTTGGTTCCTAGGATCGAGGTAATGCTAAATATGGTGAGTTGGGTGGAATTCTCGGGTGCCCAGGAACTCCAGTCACTACTCATTATC
+
A6-@8CFFGG@CFGGGEAF@EGD7C<EEFFFEDFD7FD:FFFGFCEFDGGGFFGGEEFGGG8FCFC,CEEFFGGFFCFEFEC:=C+B+6FC<FEGFCEE,<C@,DFCEGE7@FGG+C4BFC7FFG9FGAFCF,5C<,+:3BFGF,C??FFGGGAFGF:>FF,>+:FFFFCCGE,@CG?EA<7,63>;@;@AC9CFF9>*1*6>FGDF7:F;;;@C@7,1:F6@978CFGG**3*5+=C+2++++3+20+08>+3+<8E8>@CF+<C+5>CEC*>*97>FFC:<<8+0<:/0+3*2+++02+
@M03152:184:000000000-AWYW1:1:2106:14171:3209 1:N:0:TACTCCTTATACCTGT
AAGCTCGTAGTTGAATTTCGGGGTCAGTAGGTCGGTCGTGCCAACGGTATGAACTGGCCTCACTGATTCCTCCCTCTTGTAGAACCGTGATGCCATTAACTTGGTGTTGCGGGGAAACAGGACTGTTACTTTGAAAAAATTAGAGTGTTTAAAGCAGGCTAACGCTTGAATACATTAGCATGGAATAATGAAATAGGACGTCGATCTTATTTTGTTGGTTTCTAGGGTTGACGTAATGATTAATAGGGATAGTTGGGTGGAATTCTCGGGTGCCAAGGAACTTCAGTCACTACTCCTTATC
+
CBCCCGGGGGGGGGGGGGGGGGGGGGGGGAFGGGGGGGGGGGECGGGGGGGGCGG<CFGGCGFGGGGGGGGGGGGGGGGGGGGGGGGGGFGGGGGGGGGCFGGGGGGGGFGGGGGGGGGGGFGGGGGGFGGGGGGGEGGGGGGGFGGGFGGGG9FGGGGGGC<EGGGGGFGGGGGGGGFGEFFGGGGGGGGGGGGGFGGECC7<*2FGFGFGG9CGCFEFG9BCFGGGGE6+318CE9@+<7C7:9+;6*86<FGG*:;88AGG9925*5;C:FGCG:>CF8+:A@0<CF+<<:*AFF7+0
@M03152:184:000000000-AWYW1:1:2106:7555:3284 1:N:0:TACTCCTTATACCTGT
CAGCCGCCGCGGTAATACGGAGGGTGCAAGCGTTATCCGGATTCACTGGGTTTAAAGGGTGCGTAGGTGGGTTGGTAAGTCAGTGGTGAAATCTCCGAGCTTAACTTGGAAACTGCCATTGATACTATCGGTCTTGAATATTGTGGAGGTCAGCGGAATATGTCATGTAGCGGTGAAATGCTTAGAGATGACATAGAACACCAATTGCGAAGGCAGCTGGCTACACATATATTGACACTGAGGCACGAAAGCGTGGGGATCAAACAAGATTAGATACCCTGGTAGTCCACGCCCTAAACTA
+
C9BCCEEECGGGFGFEDCGGGGGG;BCFF96@FFEFGG,@CF:FFCFFGGFF@F<@F<FFDFGDE+FEFGGGDEGCFA9CEEEGFCD<9,C<FGCCC+@4CFE?FDF?FEEEGGG,AFFFG9FGGGGFF@FC=3?FDFFGG,:BD:9B7+B>FFGGGGDFF<FFCFGFF9AC>CCFCGGG9,@CF,>DGCG?9CDDCDFGFD@F:CG91*4CECGG*C+2;*49CGC+?BC9E9FGGGG9FC55<CEGE=>F*/:8?7/*/AFGGF**00<F97D*09)+*1<C702++0:C*1962?*+2
@M03152:184:000000000-AWYW1:1:2106:21681:3308 1:N:0:TACTCCTTATACCTGT
AAGCTCGTGTTGAATTTCGGGATCAGTACGCTGTTCATGCCTCCGGTATGTACTGGTGTCACTGGTTCCTCCCTTCTGAAGAACCATCATGCCATTAATTTGGTGTGGTGGGAAATCAGGACTGTTACCTTGAAAAAATTAGAGTGTTTAAAGCAGGCTCGCGCTTGAATACATTAGCATGGAATAATGAAATAGGAAGTTAATTCTATTTTGTTGGTTTCTATGATTGACGTAATGATTAATAGGGATAGTTGTGTGGAATTCTCGGGTGCCAGGGAACTCCAGTCACTACTCATTTGAT
+
CCCCCGGGCFGGFECFGFC7+@:FGGFG@7FFC,C,-EFGGGGFGGGGCFFGAEEGFGFEFGFFFGDDGGFGCE@8EFFCGA,E8<C,9FAFGGGFEEAFEDF,CCC@FDEGGFGGGGG8FECFFDEBFEGGDGGG@FGF<EF9FF,AEFGCCAEBFE,,6CEGG=FFGDAFF9,,38B;D,3CEC9CBC;;B,@?F93833@FFBFA>3@FGDFC>B5CFFC,>,,6;,2CGCE:FCF,,,4=D,::,,8:,,,40,4++5>+++**9A8*3;***0)202C*+<++3998+9*+<+*+3
@M03152:184:000000000-AWYW1:1:2106:25480:3331 1:N:0:TACTCCTTATACCTGT
AAGCTCGTAGTTGAATTTCGAGATCAGTACGCTGGTCGTGCCTTCAGTATGCACTGGTGTCACTGGCTTCTCCCTTCTGAAGAACCGTCATGTCATTAAGTTGGTGTGGCGGGGAATCAGGACTGTTACTTTGAAAAAATTAGAGTGTTTAAAGCAGGCTCGCGCTTGAATACATTAGAATGGACTAATGAAATAGGACGTTTGACCCTATTTTGTTGGTTTCTAGGATCGACGTAATGATTAATAGGGATAGTTGGGTGGAATTCTCGGGTGCCAAGGAACTCCAGTCACTACTCCTTAT
+
B-BC9EC@CFGGGFAFGGGGCGGGGGGGGGGGGG7F9CFGGGGGGGGGGGGGDEC<FFCDCGEFGFFGGGGGGGGGGGGGDFGGFGFGGFGC@9<FF<FEGFFGGGFECFGGGGEFGCEGF8?FFFAEGGGFC9?C5B>B8,A9>FCBF@FFF<9AEGDF<7>CEEDG:DGGF,=F9B,@<ACC,7?BC,6>@DFFFG7BC:FC9<9BF6<;;C+4?*B*=F9E+2<++588*=CC5*+:C7<0:+:+:7>GF+<<?5/**10<C<FFD5?/*/*2+7:G6A<*<8+02699<2*++3:?7
@M03152:184:000000000-AWYW1:1:2106:13372:3362 1:N:0:TACTCCTTATACCTGT
AAGCTCGTAGTTGAATTTCGGGGTCAGTAGGTCGGTCGTGCCAACGGTATGAACTGGTCTCACTGATTCCTCCCTCTTGTAGAACCGTGATGCCATTAACTTGGTGTTGCGGGGAAACAGGACTGTTACTTTGAAAAAATTAGAGTGTTTAAAGCAGGCTAACGCTTGAATACATTAGCATGGAATAATGAAATAGGACGTCGATCTTATTTTGTTGGTTTCTAGGGTTGACGTAATGATTAATAGGGATAGTTGGGTGAAATTCTCGGGTGCCAAGGAACTCCAGTCACTACTCCTTATT
+
CCCCCGGEGFGGGGGGGGGGGGGGGGGGGGGGGGGGGGGGGGGGGGGGGGGGGGGGGGGGGGGGGGGGGGGGGGGGGGGGGGGGGGGGGGGGGGGGGGGGGGGGGGGG8FGGGGGGGGGGGGGGGGGGGGGGGFFGFGGGGGGGGGGGGGGGGGGGGGGC=FGGGGEDFFGGGG9CC>FGGFGFFGGGDFGGFGGGGGGG*FCECFGGFCEFFGFFFGGGFFCEGC5BFGGGGEC8FE7C79CF+1?FF6ACF+AC*:>;@CCCC?<CD=CDDGGF5>FF6<9*<<<+</AC+**+2<7+0
@M03152:184:000000000-AWYW1:1:2106:17538:3371 1:N:0:TACTCCTTATACCTGT
AAGCTCGTAGTTGAATTTCGGTGGCCCAACGGCGGTCGGCCGCAAGGTCTGTACTGCCGGTTTTCGGACCACCTCTTTCTGGGGGAACGTCGGCCCTTAACTGGGCTCGGCGGCCGAACCAGGACGTTTACTTTGAAAAAATTAGAGTGTTTAAAGCAAGCGTACGCTTGAATACATTAGCATGGAATAATGAAATAGGGCTTCAGTTCTATTTTGTTGGTTTTCAGAATCCGAAGCAATGATTAATAGGGATAGTTTGGTGGAATTTTCGGGTGCCAAGGAACTCCAGTCACTACTCCTT
+
CCCCCGGGGGGGGGGGGGGGDGGDCGGGGCFGGGGGGGGGGGG>:FGGGGGGGGGGGGGDGGGGF:FEECEGGGFGGGGGGGFGGGDDGGGGEGGGGGGGFGGGGGGG>FGGGGGDDGG@:<C:FFGGC<9CCFFCF,?7<CFFC,<FF<:FFCFGF@CGCFGGGGGGGCG6@EFDGGGFEGGGGGGGGGGGGFCFGGGFCF**9C@CGFCFGGGFFGGFGGGGC:AECG+<EEECGCFFFFGGF9<C?C4*AEC++++*2;*:0AF9*:*9*15*6695**00<+++<@9E+>CFF?C9<
@M03152:184:000000000-AWYW1:1:2106:21962:3446 1:N:0:TACTCCTTATACCTGT
AAGCTCGTAGTTGAATTTCGAACCTGGTCGGGCGGTCTGCCTTACGGTACGTACTGTCTGGCCGGGTTCTACCTCTTGGTGAGCCGGCATGCCCTTAATTGGGTGTGTCGGGGAACCAGGACTTTTACCTTGAGAAAATTAGAGTGTTCAAAGCAGGCCTTTGCCCGAATACATTAGCATGGCATAATAAAATAGGACGTGCGGTTCTATTTTGTTGGTTTCTAGAGTCGCCGTAATGATTAATAGGGATAGTTGGGTGGAATTCTCGGGTGCCAAGGAACTCCAGTCACTACTCCTTATC
+
CCCCCGGGGGGGGGGGGGGGGGGGGGGGGCFGGGDGGGGGGGGFGGGGGGGGGGGFGGGGGGGGGEGGGGGGGGGGGGGGGGGGGGGGGGGGGFEEFFFFGGFFGGCAFGGGDC@DFGGGGGGGGGGGGGGGCGGFDGFFCFDFGGGGGG9CFGCFGGGGCFGFCG7FEGGGGGFCCCCE<,FCGGGFG=9FFC9FFGGGGGCEFGGGGGGFCCEGGG5*CEGGG?FCE888CEE=CF?FFCCGCC?F?FFG+<CDCGGC@CG6CGGCGD=C;DF<554C6:CFGGG6CFC0+CCG?7*++
@M03152:184:000000000-AWYW1:1:2106:25471:3490 1:N:0:TACTCCTTATACCTGT
AAGCTCGTAGTTGAATTTCGGGGTCAGTAGGTCGGTCGTTCCAACGGTATGAACTGGCCTCACTGATTCCTCCCTCTTGTAGAACCGTGATGCCATTAACTGGGTGTTGCGGGGAAACAGGACTGTTACTTTGAAAAAATTAGCGTGTTTAAAGCAGGCTAACGCCTGAATACATTAGCATAGAATAATGAATTAGGACGGCGATCTTATTTTGTTGGTTTCTTGGGTTTACGTAATGATTAATAGGTATTGATGGGTTGACTTCTAGGGGGCCAAGGAACTCCTGTAACTCCTCCTTATT
+
A@CC9CF7FFEEF@ECFAE8:@CFGGGEEFD6CF++B@F,CC,,C,+BDF,CACD9,C<,C,C@CF,CFG<FEE8@FFC:C,6CF@GG<@<FFDFE?9FF?,C@F7@,,5FGGEEF?,AB<,BF88,CF<EEE,BC?,3B,,A83+B>FC933B9=83+3@>>+++@<F?F;,73@B,,3,3,53@;5,,6F,6;DD,,5**4*<<79<EF,BB2+B*=1*2B+<+2=5*+5*23AE7?9+++2:+63+000+02C5<*1+3+3+3<2***18D**::)::+<0+<C++*+0+*9*0+20+
@M03152:184:000000000-AWYW1:1:2106:25446:3600 1:N:0:TACTCCTTATACCTGT
AAGCTCGTAGTTGAATTTCGGGATCAATATGTCGGTCGTGCCCTCGGTACGTACTGGCATCATTGGTTTCTCCCTTCTGATGAACCATGGTGCCATTAATTTGGTGTCTTGGGGAATCAGGACTGTTACTTTGGAAAAATTAGAGTGTTTAAAGCAGGCTCACGCTTGAATACATTAGCATGGAATAATGAAATAGGACGTTTGCTTCTATTTTGTTGGTTTCTAGGATCGACGTAATGATTAATAGGGATAGTTGGGTGGAATTCTCGGGTGCTAAGGAACTCCAGTTACTCCTCCTTAT
+
CCCCCGG@-CBFGGGGGGGGGDGGGGGGGGGGGGDGGGGGDGGFDGGFGGGG<FGGFGGGGGGGFFFFGGG9FFGGGG9<FFFGGGGGGGGGGGFFF,CEFDFFG@FFGFE9=FGDFGGGG,DFGGFGGFGCAEFFAE8=AFFFGGGFD8C@<ECFGGGCFCFFGEEE<DCFFF<,,,>BFC8,,<,E9EDD,ECDGCGG@+3:3@A;E8DFF9,,@8CCFFDFAE?@;?>CC8>*4AFCGGF?CCC,,4;8C9CF6*4:5*++3++2*=***9*;+/.<C8CG++3<:@?:+*:=?FF77
@M03152:184:000000000-AWYW1:1:2106:22185:3632 1:N:0:TACTCCTTATACCTGT
AAGCTCGTAGTTGAATTTCGGGATCAATATGTTGGTCGTGCTTTCGGTACGTACTGGCATCATTGGTTTCTCCCTTCTGATGAACCATGATGCCATTAATTTGGTGTCTTGGGGAATCAGGACTGTTACTTTGAAAAAATTAGAGTGTTTAAAGCAGGCTCACGCTTGAATACATTAGCATGGAATAATGAAATAGGACGTTAATTCTATTTTTTTGGTTTCTAGGATTGACGTAATGATTAATAGGGATAGTTGGTTGGAATTCTCGGGTGCCAAGGAACTCCAGTCACTACTCCTTATT
+
CCCCCGGGGGGGGGGGGGGGGGGGGGGGGGGGGGGGGGGGGGGGGDGGGGGGGGGFFGGGGGGGGGGGGGGGGGGGGGGGGGGGGGGGGGGGGGGGGGGGGGGGGEGGGGDCFGDGGGGGGGFGGGGGGGGGGGGGGGEGGGGGGGGGGGGGGFGGGGGGGGGGGGGCGGGGGGGGGGGGGGGGGGGGGGGG,@;9@FFGGGGDFGGGFGGGF,@@CDFGFFGGGG?D9::DEEGGGGDGCC7F>C?C8080B9,C*5C*?;23<@E5CCCDC*C<C>A*2309F@EFF@E9+:4?FCFF+
@M03152:184:000000000-AWYW1:1:2106:21715:3671 1:N:0:TACTCCTTATACCTGT
AAGCTCGTAGTTGAATTTCGGGGTTAGTAGGTTGGTCATGCCTCCGGTATGTACTGGTCTCACTGATTCCTCCTTCCTGATGAACCGTAATGCCATTAATTTGGTGTTGCGGGGAATTTGGACTGTTACTTTGAAAAAATTAGAGTGTTTAAAGCAAGCTAACGCTTGAATACATTAGCATGGAATAATGAAATGGGACGTTCGATCCTATTTTGTTGGTTTCTAGGATTGACGTAATGATTAATAGGGATAGTTGGGTGGAATTCTCGGGTGCCAAGGAACTCCAGTCACTATTCCTTAT
+
CCCCCGGGGGGGGGGGGGGGGGGGGGGGGGGGGGGGGGGGGGGGGGGGGGGGGGDGGGGGGGGGGGGGGFGGGGGGGGGCEAFGGGGGGGGGGGGGGGGGGGGGGGGGGGGGGGGGGGGGGGGFEFFFGGGGFFFFFFFGDDFGGAFGFGGGGFGGGGGGGGCGGDD?FCFCFDGGGGGGGDCFGCFGF;EFGGAFGDGEFGGGGGFEEFGGGGGGGG5EFG@EFD9CFGG?,CEFE5FGG9<4:9EC**;6+5=9C5C*8*2?6+AFCC*C**2*<@:=**0*<F+<+*0:9**+3C>03
@M03152:184:000000000-AWYW1:1:2106:11330:3721 1:N:0:TACTCCTTATACCTGT
AAGCTCGTAGTTGAATTTCGGGCCTGGCTGGGCGGTCCGCCTCACGGTGTGTACTGTCTGGCTGGGTCTTACCTCTTGGTGGTCCGGCATGTCCTTCACTGGATGTGTCGGGGAACCAGGACTTTTACCTTGAGAAAATTAGAGTGTTCAAAGCAGGCATGCGCCCGAATACAGTAGCATGGAATAATAAAATAGGACGTGCGGTTCTATTTTGTTGGTTTCTAGAGTCGCCGTAATGATTAATAGGGATAGTTGGGTGGAATACTCGGGTGCCAAGGAAATCCAGTCACTACTCCTTATT
+
CCCCCFF7-CCAFFGFGGGDCEGGGF8EC;FFGGGGGGGGGGGGGGGFFGCEGG<FFFGGGGGGGGGGGGGGGGGGGGGGFFEFFD=FGFGAEFGGGFGGFGFCGGCF?FEDBFFFGGGG+DCGGGGGGAFFFFFF=,CDEEGFFGGGGGDAF<<>FFCFGGEGEGEEGGCFF,@FGGGGGGGEGGFFGCGFF@;E9,*=FCFGGGGGF:CFGFFGGCCFGFF9;?FF?EEDGGCGG+2<+3CF7+0A**0<9CCCCE8C@+9++395*//9;777535*+3<CCD03C?C7+07<<:*9+
@M03152:184:000000000-AWYW1:1:2106:20427:3865 1:N:0:TACTCCTTATACCTGT
AAGCTCGTAGTTGAATTTCGGGATCAATACGTCGGTCGTGCCTCGGTACGTACTAACGTCATTGATTTCTCCCTTCTGACGAGCCGTGATGTCATTAATTTGGTGTTACGGGGAGTCAGGACTGTTACTTTGAAAAAATTAGAGTGTTTAAAGCAGGCAATCGCTCGCATACATTAGCATGGAATAATGAAATAGGACGTTCGAACCTATTTTGTTGTGTTCTAGGATCGACGTAATGATTAATAGGGATAGTTGGGTGGAATTCTCGGGTGCCAAGGAACTCCAGTCATTACTCCTTATT
+
C<<8CEFGCDGGGGGC9EF8FDG@<FEF@@CCC@F@CFG@;FECFE@EBFFGGGGFGGFFCCEA<E<FFEEAFFGFGG9@CFCDCFFCGDGGGGGGGFFFFFFGGFC<?FCCC4+CEGGDA=4FFCDDFGGCAFGF8>EEG?,,:FFFFGFFGGG8<CFF8,@D8B:+@:FFF9EADFFGF,FGF39E;>=FC=A6=<71D<<<FDEG6C,@BEFGG,*6<;CD,2:9:=88**35CC77@;E:+>CC**)+AF7+*/1**+00+<+1**27*9CFC:F*:CFCEF+33*322**2+<*++
@M03152:184:000000000-AWYW1:1:2106:16550:3872 1:N:0:TACTCCTTATACCTGT
AAGCTCGTAGTTGAATTTCGGGATTAATTTATTGGTCGTGCAATCGTACGTACTGGTATTATTGATTCCTACCTTCTGACGAACCATGATGTCATTAATTTGGTGTCTTGGGGAATCAGGACTGTTACTTTGAAAAAATTAGAGTGTTTAAAGCAGGCTCACGCTTGAATACATTAGCATGGAATAACGAAATAGGACGTTTGATTCTATTTTGTTGGTTTCTAGGATCGACGTAATGATTAATAGGGATAGTTGTGTGGAATTCTCGGGTGCAAAGGAAATTCAGTCACTATTACTTATT
+
C@ACCGGGGGGGGGGGGGGGGGGGGGGGGGGGGGGGGGGGGGGGGGGGGGGGGGGGFGGGGGGGGGGGGGGGGGGGGGGGGGGGGGGFFGGGGGGGGGGGGGGGGGGGGGGGGGGGGGGGGGGFFGGGGGGGGCFFGGGGGGGGGGGGGGGGGGGGGGGGGGGFGGGGFFGGGGGGGGGGGGGGGGFGGGGGGGGF,FFEFGG9EGGFDGGGGGGGGFBFGGGGGGGGGGGGGGF8?F,9BE?CC<C,,=8FCFF1*;<C9:C?:@+*/2/)**+2+05*+5@CC7CFF@+0+2*2+<*2+
@M03152:184:000000000-AWYW1:1:2106:18359:3981 1:N:0:TACTCCTTATACCTGT
AAGCTCGTAGTTGAATTTCGGATCTGGTTGGGTGGTCCGCCTGACGGCGTGTTTACTGCTTGACCGGGTCTTGCCTCTTGGTGAACCGTTGTGTTCTTTGTTGAATGCTTCGGGGAACCAGGACTTTTACCTTGAGAAAATTAGAGTGTTCAAATCAGGCCTATGCCTGAATACATTAGCATGGAATAATAAAATAGGACGTGTGGTTCTATTTTGTTGGTTTTTAGAGCTGCCGTACTGATTAATAGGGATAGTTTGGTGGAATTCTCGGGTGTCAAGGAACTCCAGTCACTACTCCTTA
+
CCCC<@FCCFEFFC,C<EFG7FE@CCEFC7@FEC@FC,FFECGEGG@C:FG@FCFFGGGGFG<FCCFE>CF?CFCEFGFGFFF,C,CCFGD??EFFFFGCGG,?FG<FFFAFGEGDCGFFCFFFGGGGC9FAAEDFC,BFGGG8?9DFGDDCGG,,ECFFFFGCCA,@73,8@3D,=<FCGCC,7@BD>CGCDFGGDGG7>*55>F,1,>CFGG9FFFFC:FF:=:B8,+<C8>C8C*:CC1+:7CGG6:):CC@C+1**=8*++3+<:55)2))239?CFEEC7++037C++27E+<>9+
@M03152:184:000000000-AWYW1:1:2106:19087:4101 1:N:0:TACTCCTTATACCTGT
AAGCTCGTAGTTGAATTTCGGGATCAGTACGCTGGTCGTGCCTTCGGTATGCACTGGCGTCACTGGTTCCTCCCTTCTGAAGAACCGTCATGCCATTCAGTTGGTGTGGCGGGGAATCAGGACTGTTACTTTGAAAAAATTAGAGTGTTTAAAGCAGGCTCGCGCTTGAATACATTAGCATGGAATAATGAAATAGGACGTTTGACCCTATTTTGTTGGTTTCTAGGATCGACGTAATGATTAATAGGGATAGTTGGGTGGAATTCTCGGGTGCCAAGGAACTCCAGTCACTAATCCTTAT
+
CCCCCGGGEFGGGGGGFGGGGG@FGGGGGFGGGGEGGGGGGGGGGGGEFGGGGGGGGGGGGGGGFGEFF<FGCFGGDFFGGGGGGCGFGGFFGEGGGFGGC?EG@FFGGGGGGEEGF9FEGFG<FAFDFCFGGGDEFCGC@FGGGGGFFFGGGFGGGGGFGGGGFDGGGGGAGF9FGFFGFCGGGGGGDGFGGGGGGGGDC@FEFFG88+<F;CEFGGGGFGCFGGGFEFGGEE?2*/<C7+<AFGCDCCFGFC+3CCCEGF::F?FCDFC7?CDFCF@FF6CD68++2=C@<2*+<<*0+
@M03152:184:000000000-AWYW1:1:2106:15567:4229 1:N:0:TACTCCTTATACCTGT
AAGCTCGTAGTTGAATTTCGGGATCAATATGTCGGTCGTGCCTCGGTACGTACTGGCATCATTGGTTTCTCCCTTCTGATGAACCATGATGCCATTAATTTGGTGTCGTGGGGAATCAGGACTGTTACTTTGAAAAAATTAGAGTGTTTAAAGCAGGCTCACGCTTGAATACATTAGCATGGAATAATGAAATAGGACGTTTGATTCTATTTCGTTGGTTTCTAGGATCGACGTAATGATTAATAGGGATAGTTGGGTGGAATTCTCGGGTGCCAAGGAACTCCAGTCACTACTCCTTATT
+
CCCCCGGGGGGGGGDGGFGGGGGGGGGGGGGGGGGGGGEGGGGGGGGGGGGGGGFGGGDFGGGGGFGGGGFGGGGGGGFGGGGGGGGGGGGGGDFFEFFGGGGGGGGGGEEGGGGGGGFF@+?FEGFGGGGGFEGGGEFGGGGGFFGFGGGGCEFGGGGGGGGDEGFFGGGGGFGFFGEGGGCEFGGGGG@F@EFFFC:FG<F;FEGGGGCFFDGGF,@DEGGFF9DC?8**4*=CF?,1=FCFFF6=?7ACC@9CC58**+;?CCC5>5AC/*7CEFFF6+3*<CCG76<C+>>EGGGF+
@M03152:184:000000000-AWYW1:1:2106:18165:4236 1:N:0:TACTCCTTATACCTGT
AAGCTCGTAGTTGAATTTCGGGATCAATTTATTGGTCGTGCTATTGTACGTACTGGTATTATTGATTTCTACCTTCTGACGAACCATGATGTCATTAATTTGGTGTCTTGGGGAATCAGGACTGTTACTTTGAAAAAATTAGAGTGTTTAAAGCAGGCTCACGCTTGAATACATTAGCATGGAATAACGAAATAGGACGTTTGATTCTATTTTGTTGGTTTCTAGGATCGACGTAATGATTAATAGGGATAGTTGGGTGGAATTCTCGGGTGCCAAGGAACTCCAGTCACTATTCCTTATT
+
CCCCCGGGGGGGGGGGGGGGGGGGGFGGGFGGGGFGGGGGGGGGGGGGGGFGGGGFGGGGGGGGGGGGGGGG9FGGGGGGGGGGDEGGGGGGG<FFFFDGFFGGGFEGFGGGGGGG@FGGGGGGGGGGGGGGDFFADFGFCFF9BF<FFGGGGFFGGGFFGEFGGGGGGGDFGCAFG8FGCEGFDFGGGGGCFFGC<FEC<DF<EFCCGGFGGFGFGGGGGFFGFF?FDEECE>58CF7,,>:CGFF60,8,1>:FC:C@*:<C7@2*97@D=FF*2580*?:*+<+<C?:A+*:7<C72+
@M03152:184:000000000-AWYW1:1:2106:7972:4294 1:N:0:TACTCCTTATACCTGT
AAGCTCGTAGTTGAATTTCGAACCTGGTCGGGCGGTCTGCCTTACGGTACGTACTGTCTGGCCGGGTTCTACCTCTTGGTGAGCCGGCATGCCCTTAATTGGGTGTGTCGGGGAACCAGGACTTTTACCTTGAGAAAATTAGAGTGTTCAAAGCAGGCCTTTGCCCGAATACATTAGCATGGCATAATAAAATAGGACGTGCGGTTCTATTTTGTTGGTTTCTAGAGTTGCCGTAATGATTAATAGGGATAGTTGGGTGGAATTGTCGGGTGCCAAGGAACTGCAGTCACTAATCCTTATT
+
BBCC@EFGEFFEFGGFCFFE,C@FF,,;EGGGGGCFGGAFGGG,EDFFGFGGFGG@FGGGF@C@:C6BEGGGFGGCFGFFGFGEE+CCEGFCFFCFFAF,BEBFECGA?CEGEGGGGGG@FDGGGFF<DFCFCC,3B3<DFBF9FCCF=@<FGFA>+58>FCGF:BFGEDFD,73?FAF93DFFEGGG9CGGE?G,3?ECCFGDC*<<FGDA+CEGGF*BC+2999B9+?;+::/;*++3<+++:<C6**.<++92CEE88:+C+<:*55ACCFG4EF>C68+298<@9@7<+:*0307++
@M03152:184:000000000-AWYW1:1:2106:22327:4388 1:N:0:TACTCCTTATACCTGT
AAGCTCGTAGTTGAATTTCGGGATCAATATGTTGGTCGTGCTTTCGGTACGTACTGGCATCATTGGTTTCTCCCTTCTGATGAACCATGATGCCATTAATTTGGTGTCTTGGGGAATCAGGACTGTTACTTTGAAAAAATTAGAGTGTTTAAAGCAGGCTCACGCTTGAATACATTAGCATGGAATAATGAAATAGGACGTTTGATTCTATTTTGTTGGTTTCTAGGATCGACGTAATGATTAATAGGGATAGTTGGGTGGAATTCTCGGGTGCCAAGGAACTCCAGTCACTACTCCTTAT
+
CACC<<FFEFFFGGFFFFCEFDECG?FC<FGAEF?F<@EFGFEDE;+BEGGGGGGFFGGGGCFGGFFGGFGGGGGGGGGGFGGGFFGFEGFFGFGGAF<FFGFEGGGGGGFGGGEGGGFFFED<FFGGGGGG9?F9F,CFGFCFF@9<EEEGGCCGGDGGGFGDFEGFGFAGG9FFGFGGGFDEDGDFFF,==EFGF9@FCFGGGGCFE@FCFF9FF>,@DF,@EC9?CFGCGGE5?F72:CC,CEF,,,;CCG@C6*;8EC:9792<CE8C8*2CCF:F*<6++++39=C+<7CGG+>9+
@M03152:184:000000000-AWYW1:1:2106:11432:4409 1:N:0:TACTCCTTATACCTGT
AAGCTCGTAGTTGAATTTCGAACCTGGTCGGGCGGTCTGCCTTACGGTACGTACTGTCTGGCCGGGTTCTACCTCTTGGTGAGCCGGCATGCCCTTAATTGGGTGTGTCGGGGAACCAGGACTTTTACCTTGAGAAAATTAGAGTGTTCAAAGCAGGCCTTTGCCCGAATACATTAGCATGGCATAATAAAATAGGACGTGCGGTTCTATTTTGTTGGTTTCTAGAGTCGCCGTAATGATTAATAGGGATAGTTGGGTGGAATTCTCTGGTGCCAAGGAACTCCAGTCACTACTACTTAGT
+
CCCCCFGEGGGGGGGGGGGGGGGGGGGGGGGGGGGGGGGGGGGGGFGGGGGGGGGFFGGFFGGGGGGDGGGGGGGGFFGGGGGGGGGGGGFGCF8FFGGGFGGGF>FGGGDDGGF@FFCEGGGGGGGGGGAFGGFGDFG8<FFFFGGGGGGGAEGGGGGGGGGGGGGDGGGFGDFG<CGCGFGGGFGGGFGG@G9CEFG=FFFDC*=EFFFFC98++*;5:9+3<C<BCG>8?/*;5CC+:CC?F76CC07+<+<68285*+0C9?++:++*20C9E:5C:CF7C8AF7=?:+7DA+<*++
@M03152:184:000000000-AWYW1:1:2106:24769:4411 1:N:0:TACTCCTTATACCTGT
AAGCTCGTAGTTGAATTTCGAACCTGGTCGGGCGGTCTGCCTTACGGTACGTACTGTCTGTCCGGGTTCTACCTCTTGGTGAGCCGGCATGCCCTTAATTGGGTGTGTCGGGGAACCAGGACTTTTACCTTGAGAAAATTAGAGTGTTCAAAGCAGGCCTTTGCCCGAATACATTAGCATGGCATAATAAAATAGGACGTGCGGTTCTATTTTGTTGGTTTCTAGAGTCGCCGTAATGATTAATAGGGATAGGTGGGTGGAATTCTAGGGTGACAAGGAACTCCAGTCACTACTCCTTATC
+
<6A@6<C+@F6CEGGFAFFG<FFFFF@FEG@FE+CFGCFF,@FD8FG@F::FE7DECFFG6E6@FFCCCDFFFDAFEFCD=E<<CF7=FED@DGAE=FA<@FC:CGEF9FEECC@=F8BCFF8F<,?A9FFA9BE,BFD,<3F=F<DA<FEC9<DFFE7:@,,;,>C**6<:,,,>,:D@,,>EGGGEC,277B,?F,111<F*1=7+;F,<E:9?8EEDCCF+AF9B;**=121;2<+<:CCF7C?6*07++<+28C>C*<@?2++<*=@D****077*:C+9C+<CF?9C@2*+++0+0
@M03152:184:000000000-AWYW1:1:2106:18733:4425 1:N:0:TACTCCTTATACCTGT
AAGCTCGTAGTTGAATTTCGGGGTCAGTAGGTCGGTCGTGCCAACGGTATGAACTGGCCTCACTGATTCCTCCCTCTTGTAGAACCGTGATGCCGTTAACTTGGTGTTGCGGGGAAACAGGACTGTTACTTTGAAAAAATTGGAGTGTTTAAAGCAGGCTAACGCTTGAATACATTAGCATGGAATAATGAAATAGGACGTCGATCTTATTTTGTTGGTTTCTAGGGTTGACGTAATGATTAATAGGGATAGTTGGGTGGAATTCTCGGGTGCCAAGGAACTCCAGTCACTACTCCTTATT
+
CCCCCGGGGGGGGGGGGGGGGGGGGGGGGGGGGGGGGGGGGGGGGEGGGGGGGGGF<FGGGGGGGGGGGGGGGGGGGGGGGGGGGGGGGGGGGGGGGCGGGGGGGGGGFGGGGGGGGGFGGGGGGGGGFGGGGGFFFEEGGGGGFGGFGGGFBFGGGFD7FFGGGGGGGFGGGGFGGFCCFGGGGFGDG?,FDFGGGFGG<=CGEGGEGGGGGGGGCCEFF9C;F9EEGGF+CE53:C@+<CFEFFG6:CFCGG76=CGEC9:CFG<53=CC*>76E:FGGGGGCFG:?67@CCFGFE*2+
@M03152:184:000000000-AWYW1:1:2106:21721:4500 1:N:0:TACTCCTTATACCTGT
AAGCTCGTAGTTGAATTTCGGGATCAGTACGCTGGTCGTGCCTTCGGTATGCACTGGTGTCACTGGTTCCTACCTTCTGAAGAACCATCATGCCATTCAGTTGGTGTGGTGGGGAATCAGGACTGTTACTTTGAAAAAATTAGAGTGTTTAAAGCAGGCTCGCGCTTGAATACATTAGCATGGAATAATGAAATAGGACGTTTGACCCTATTTTGTTGGTTTTTAGGATCGACGTAATGATTAATAGGGATAGTTGGGTGGAATTCTCGGGTGCCAAGGAACTCCAGTCACTACTCCTTAT
+
A-8@<EFFEGGGGGGGFFGEEGDGGGGGGGGGGGGGGGEGGGGGGDCFFGGGGGG<8FFGGGEACFGGFFFFGFGGGFFEEFGDGGGFGDAEFGFEFGGGGGFC=F<FG<CECE,BEG,C,EF8AFF?EFG?FCFFFFG?FDA<9EAEG<ECFEC<8BECFEEFGGGFG8FCF,CFF<3,,3CGGGGGGA37>FG9FG,@6>FG97DDGF7FCF@F@F5>CG*;;C8B>?:*8:4*//+=@+=CFE7+**5=CF:<8*14CCFCC+C9<F*/C<DGFF)76*6*<++009CG+*:7C70:+
@M03152:184:000000000-AWYW1:1:2106:13690:4562 1:N:0:TACTCCTTATACCTGT
AAGCTCGTAGTTGAATTTCGGGGTTAGTAGGTTGGTCATGCCTCCGGTATGTACTGGTCTCACTGATTCCTCCTTCCTGATGAACCGTAATGCCATTAATTTGGTGTTGCGGGGAATTTGGACTGTTACTTTGAAAAAATTAGAGTGTTTAAAGCAAGCTCGCGCTTGAATACATTAGCATGGAATAATGAAATAGGACGTTCGATCTTATTTTGTTGGTTTCTAGGATTGACGTAATGATTAATAGGGATAGTTGGGTGGAGTTCTCGGGTGCCAAGGAACTCAAGTCACTACTCATTAT
+
C@CC?FC@B@@EEGGF-CCAFFEFGGECFCFCDCFC@CFEFFGCEC7CFGFAFFGGGGFGGGGG9<E<FFGGGGG9FFFG9@FEFFEC@FFEFF9CAGC<F,?AF@=FFGEGE+4+99,<999BFFEEFAFAF,C?<B4AE9<5?:DA<,@?A8,,,3A,,8CF@<FEFGGGA,8,EF7,@B@,>,@,E@,3@=AFF9F7<:FF,@F,?,DCFFF:CF>1:2,,=;,8CC>C9CEFFGG+++4<CC9AF?5*+>+5+=8C88*02230*/87CD*038):EC6?+3+3<9<2+*:C<<*A<
@M03152:184:000000000-AWYW1:1:2106:21605:4562 1:N:0:TACTCCTTATACCTGT
AAGCTCGTAGTTGAATTTCGGGCCTGGTCGGGCGGTCTGCCTCACGGTACGTACTGTCTGACCGGGTCTTACCTCTTGGTGAGCCGGCATGCCCTTCACTGGGTGTGTCGGGGAACCAGGACTTTTACTTTGAGAAAATTAGAGTGTTCAAAGCAGGCCTATGCCCGAATACATTAGCATGGAATAATAAAATAGGACGTGCGGTTCTATTTTGTTGGTTTCTAGAGTCGCCGTAATGATTAATAAGGATAGTTGGGTGGAATTCTCGGGTGCCAAGGAACTCCAGTCACTACTCCTTATT
+
CCCCCGGGGGGGGGGGGGGGGGGGGGGGGGGGGGGGGGCGGGGGGGGGGGGGGGGFGGGGGGGDDGGGGGGGGGGGGGGGGGGGGGGGGGGGGGGGGGGGGGGGGGGGGGGGGGGGGGGGGGGGGGGGGGGGGGCF<CFGGGGGGGGGGGGGGGGGGGGGGGFGGGGGGGFFCGGGGGGGGGGGGGGGGGFCFGGG9FGDEFGGEGGC9FFGGGDGG>1B<CGGCFGGEEGGGCEEGF79CCFGFCC+<CFCFGDEDCE8>EFFCF@5*CFDEG=*73<FGCGFGFG9FFGGF*CGGDG7+
@M03152:184:000000000-AWYW1:1:2106:21023:4738 1:N:0:TACTCCTTATACCTGT
AAGCTCGTAGTTGAATTTCGGGCCTGGCTGGGCGGTCCGCCTAACGGCGTTGTACTGTCTGGCCGGGCCTTACCTCTTGGTGAGCCGGCGTGCCCTTCACTGGGTGCGTCGGGGAACCAGGACTTTTACCTTGAGAAAATTAGAGTGTTCAAAGCAGGCCTTTGCCCGAATACATTAGCATGGAATAATGAAATAGGACGTGCGGTTCTATTTTGTTGGTTTCTAGAGTCGCCGTAATGATTAATAGGGATAGTTGGGTGGAATTCTCGGGTGCCAAGGAACTCCAGTCACTACTCCTTAT
+
BCCCCGGFGGGGGGGGGGGGGGGGEGGGGGGGGGGGGGGGGGGGGGGGEGGGGGGGGGGGGGGGGGGGGGGGGGGGGGGGGGGGGGGGGGGGGGGGGGGGGGFGGGGGGGGGGGGGGGGGGGGGGGGGGGGGGFFGGGGGGGGGGGGGGGGGGGGGGGGGGGFGGGGGGGGGGGFGGGGGGGGGGGGGGGGGGGGFGGGGGFEGGE>EEFGGGFGGGDFGCFCFEGFGG9>5?ECG5FGD9@C9>E7FFC@E??FF6CGGC;?CECFC<CC9EDC><>FCG:CFGG?EGF9CFC:FFG7+0
@M03152:184:000000000-AWYW1:1:2106:21119:4818 1:N:0:TACTCCTTATACCTGT
AAGCTCGTAGTTGAATTTCGGGGTCAGTAGGTCGGTCGTGCCAACGGTATGAACTGGTCTCACTGATTCCTCCCTCTTGTAGAACCGTGATGCCATTAACTTGGTGTTGCGGGGAAACAGGACTGTTACTTTGAAAAAATTAGAGTGTTTAAAGCAGGCTAACGCTTGAATACATTAGCATGGAATAATGAAATAGGACGTCGATCTTATTTTGTTGGTTTCTAGGGTTGACGTAATGATTAATAGGGATAGTTGGGTGGAATTCTCGGGTGCCAAGGAACTCCAGTCACTACTCCTTATT
+
CCCCCGFFGGCFFFCEGGFGGDECFEGGGGGGGGGGGGGGGGGGGGGGGGGFFFGGFFACEGGGGGFFG<FGFGGGGGGGGGGGGCGFGGGGGGGFFGGEDFFGGFFGGG=FFEGGFGGGGGGGE?EGFF<FGFAEFFGGGGAFFAFGGG@DFFDDDED8FG@@FBC7BGGFGDE9EG>>,>FCGGGFGGCFC@C?FA7>>7<FDGEGFCGGFC::FGGGCC;<CFCFGE89E8>CFF9FCFC<@E<FC=;EECE@CG8?8:9C9<7:7ECGE5:*:5>G*+<CGCA3<6EFC:2<73*3+
@M03152:184:000000000-AWYW1:1:2106:14208:4840 1:N:0:TACTCCTTATACCTGT
AAGCTCGTAGTTGAATTTCGGGCCTGGGCGGGCGGTCTGCCTCACGGTATGTACTGTCTGCCTGGGTCTTACTTCTTGGTGAGCCGGCATGCTCTTTACTGGGTGTGTCGGGGAACCAGGACTTTTACCTTGAGAAAATTAGAGTGTTCAAAGCAGGCCTATGCCCGAATACATTAGCATGGAATAATAAAATAGGACGTGCGGTTCTATTTTGTTGGTTTCTAGAGTCGCCGTAATGATTAATAGGGATAGTTGGGTGGAATTCTCGGGTGCCAAGGAACTCCAGTCACTACTCCTTATC
+
CCCCCGGGGGGGGGGGGGGGGGGGGGGGGGGGGGGGGGGGGGGGGGGFGGGGGGGGGGGGGGGGGGGGGGGGGGGGGGGGGGGGGGGGGGGGGGGGGGGGGGGGGGGGGGGGGGGGGGGGGGGGGGGGGGGGGFFGGGGGGGGGGGGGGGGGGGGGGGGGGGGGGGGGGGGGGGGFGGGACGGGGGGGGGGGGGG?FGC<:CFGEGGFGFGGGGEEEGECFGGG?EGFCGGDEEEGGGFE+<?EFGGG?C@FF?EGDEGC8C7C2:0:5C*/;<>0:7<A2<FF88C9+6CGC*7+<<:C:
@M03152:184:000000000-AWYW1:1:2106:17349:4941 1:N:0:TACTCCTTATACCTGT
AAGCTCGTAGTTGAATTTCGGGGTCAGTAGGTCGGTCGTGCCAACGGTATGAACTGGTCTCACTGATTCCTCCCTCTTGTAGAACCGTGATGCCATTAACTTGGTGTTGCGGGGAAACAGGACTGTTACTTTGAAAAAATTAGAGTGTTTAAAGCAGGCTAACGCTTGAATACATTAGCATGGAATAATGAAATAGGACGTCGATCTTATTTTGTTGGTTTCTAGGGTTGACGTAATGATTAATAGGGATAGTTGGGTGGAATTCTCGGGTGCCAAGGAACTCCAGTCACTACTCCTTACC
+
CCCCCGGGGGGGGGGGGGGGGGGFGFGGGGGFGEEGGGGGGFGGGGGGGGGGGGGGGGGGGGGGGGGEGGGGGGGGGGEFEFFGGGGGGFFGGGGGGFGGGGGGGGFCFFGGGDGGGGFFFGGGGGGGGG,EE9EFFGGGGGCGGGGGGGGFGFGGGGGG<DFGGGGCGGGGGGGGGFGGFGGGGGGGFGFGGGFEGFGGEBFDGGF@FFGGGGGGF,1BGDGFCFGCCEEGGCG=EGDEFEGEGGCFFGF69C??5=ED*0<E+AC5CEFGGFG7=55:7:C*<F@6ABGG8CC+?+2++
@M03152:184:000000000-AWYW1:1:2106:21609:4959 1:N:0:TACTCCTTATACCTGT
AAGCTCGTAGTTGAATTTCGGGCCTGGCCGGGCGGTCTGCCTAACGGCACGTACTGTCTGGGCGGGCCTTACCTCTTGGTGAGCCGGCGTGCCCTTCGTTGGTGTGCGTCGGGGAACCAGGACCCTTACCTTGAGAAAATTAGAGTGTTCAAAGCAGGCCTATGCCTGAATACATTAGCATGGAATAATAAAATAGGACGCGCGGTTCTATTTTGTTGGTTTCTAGAGTCGCCGTAATGATTAATAGGGATAGTTGGGTGGAATTCTCGGGTGCCAAGGAACTCCAGTCACTACTCCTTAT
+
CCCCCGGGGGGGGGGGGGGGGGGGGGGGGGGGGGGGGGGGGGGGGGGGGGGGGGGGGGGGGGGGGGGGGGGGGGGGGGGGGGGGGGGGGGGGGGGGGGGGGGGGGGGGGGGGGCFFGGGGDGGGGGGEGGGGGFGFGGGGGGFCFFGFFFGGGFFF8CGGGGGGG?BFCGGGG9F>F<FFC9CCEFGGGGGGGGGGGGGEGGCEG>EEG?FGGGGGGGGGGCFGGGGGGGGGGGCEGFGGGGGFGGGGGF4F6<EGGGGGGG6<C9<<DE*/:CFDAF:CGGGGFF?CGF<EE4CF6+:+0
@M03152:184:000000000-AWYW1:1:2106:15973:5175 1:N:0:TACTCCTTATACCTGT
AAGCTCGTAGTTGAATTTCGGGATTAATTTATTGGTCGTGCAATCGTACGTACTGGTATTATTGATTCCTACCTTCTGACGAACCATGATGTCATTAATTTGGTGTTATGGGGAATCAGGACTGTTACTTTGAAAAAATTAGAGTGTTTAAAGCAGGCTCACGCTTGAATACATTAGCATGGAATAACGAAATAGGACGTTTGATTCTATTTTGTTGGTTTCTAGGATCGACGTAATGATTAATAGGGATAGTTGGGTGGAATTCTCGGGTGCCAAGGAACTCCAGTCACTACTCCTTATT
+
CCCCCGFG@ECDFGGGGGFGEGGGGGGGGGGGGGGGGGGGDCEFFFFFGGGGFGGGGFGGGDFDGGFGFGGFFGGDGGAEF:FGD8FEECFFGGGGFCGGGFFFCCFGFGGGDCCC5FFGF=B@FFGGGGFFGGGG<FGFBEEGGGGGEFDCGAEGGEF<=<FGEGGG<<<FDFFFDC;;A=DDFGG@=6CE@;98,,>33@F9BFGCFGG;;=DGFCC5:EGCAF?A8CCEEGFGFD?:,>C7C@CEFC4,,5BC=5788BFGFFGEG==DCD>*7>F67+1<CFGFD@GFGGD6<?:9+
@M03152:184:000000000-AWYW1:1:2106:24172:5228 1:N:0:TACTCCTTATACCTGT
AAGCTCGTAGTTGAATTTCGGGGTCAGTAGGTCGGTCGTGCCAACGGTATGAACTGGCCTCACTGATTCCTCCCTCTTGTAGAACCGTGATGCCATTAACTTGGTGTTGCGGGGAAACAGGACTGTTACTTTGAAAAAATTAGAGTGTTTAAAGCAGGCTAACGCTTGAATACATTAGCATTGAATAATGAAATAGGAAGTCGTTCTTATTTTGTTGGTTTCTAGGGTTGACGTAATGTTTAATAGGGTTAGTTGGTTGGAATTTTCGGGTGCCAAGGAACTCCATTCACTACTCCTTAGT
+
AABC@F;7;F@EA9<FFFGGCGC@BEFFGDGGFEGGGGGGGGF8DGDGGDGGCGG9EFGGG8FGAFFGGGG<FGGDGGEEGG,6@FGGGE<CCF,CFEECF<,CFFG:CFG7CFBF=FFG<<=FGAF9EA5,C,BE<<+>FD<,5CDDFED<<D9>D+C8<FCFEECFG<@FFGCCF=E,F,3EFA,53E@ADCFF7?,,77>*>2>D99CF;BEC7,6BCFG9A<,<8*+03B>/1++24C9E7<CC*0)2>CE0/1C8C+9@03+/)/;<5**7:3)2*2CCF++3<*+3+:6??+7+0
@M03152:184:000000000-AWYW1:1:2106:20090:5251 1:N:0:TACTCCTTATACCTGT
AAGCTCGTAGTTGAATTTCGGGATCAATACGTCGGTCGTGCCTCGGTACGTACTAACGTCATTGATTTCTCCCTTCTGACGAGCCGTGATGTCATTAATTTGGTGTTACGGGGAGTCAGGACTGTTACTTTGAAAAAATTAGAGTGTTTAAAGCAGGCAATCGCTCGAATACATTAGCATGGAATAATGAAATAGGACGTTCGAACCTATTTTGTTGGTTTCTAGGATCGACGTAATGATTAATAGGGATAGTTGGGTGGAATTCTCGGGTGCCAAGGAACTCCAGTCACTACTCCTTATC
+
CCCCCGGGGGGGGGGGGGGGGGGGGGGGGGGGGGDGGGGGGGGGGGGGGGGGGGGGGGGGGGGGGGGGGGGGFGGGGGGGGGGGGGEGGGGGGGGDFGGFGGFGGGGGGGGGGGGGGGFGFGGGGGGGGDCFGGGGGGGGGGGGGGGGGFGGGGGGGGGGGGGGFGGGGGDGFDGGGGFGG?FGGGGGGGGFGGGDGGGCFGGGBBFGGGGGGGGGGGGGGDD<E?FGFDCGGEG=EGFGEFGGGGGF6CFGFGG?E5CEG9CC:FFCGDF3;C797>F66<+9CCC<FF?C8F*<E7FG7
@M03152:184:000000000-AWYW1:1:2106:7281:5448 1:N:0:TACTCCTTATACCTGT
AAGCTCGTAGTTGAATTTCGGGGTCAGTAGGTCGGTCGTGCCACTGGTATGAACTGGTTTCACTGATTCCTCCCTCTTGTAGAACCGTGATGCCATTAATTTGGTGTTGCGGGGAAACAGGACTGTTACTTTGAAAAAATTAGAGTGTTTAAAGCAAGCTAACGCTTGAATACATTAGCATGGAATAATGAAATAGGAAGTCTGTCTTATTTTGTTGGTTTCTAGGATGGACGTAATGATTAATAGGGATAGTTGGGTGGAATTCTCGGGTGCCAAGGAACTCCAGTCACTACTCCTTATC
+
CCCCCDGCGGFGGGGGGGGGGGG@FGGGGGGGFGGGGGGGGGFGGGGGGGGGAEFFGGGG<EFAFCGGGGGGGGGGGGGGGGFGGGGGGGGGGFGGGGGGGGFGGGFGGCCFEGCGGFGG8BDGFGCEFGFGGGBCFGGD,8DADFFGFGF<FGDGGGCFFGGGGGFGFF<FFFFGGFGGGGGGFGGFF,@C,ECFF9,@?F@CGGFFCFGGCFCC,>4BCCE@?,?F?C6:8**@FG:CFG?FFC66:CFGF+1>*=888+<B+<+**:;CCCFCE>5**0<6CC@:<@+++220<7:<3
@M03152:184:000000000-AWYW1:1:2106:19563:5461 1:N:0:TACTCCTTATACCTGT
AAGCTCGTAGTTGAATTTCGGGATCAATATGTCGGTCGTGCCTCGGTACGTACTGGCATCATTGGTTTCTCCCTTCTGATGAACCATGATGCCATTAATTTGGTGTCTTGGGGAATCAGGACTGTTACTTTGAAAAAATTAGAGTGTTTAAAGCAGGCTCACGCTTGAATACATTAGCATGGAATAATGAAATAGGACGTTTGATTCTATTTTGTTGGTTTCTAGGATCGACGTAATGATTAATAGGGATAGTTGGGTGGAATTCTCGGGTGCCAAGGAACTCCAGTCACTACTCCTTATC
+
CCCCCGGGGGGGGGGGGGGGGGGGGGGGGGGGGGGGGGGGGGGGGGGGGGGGGGGDFGGGGGGFFGGGFGGGGGGGGGGGGGGGGGFGGGGGGGGGGFGGGGGGGGGGGGGCEGGGGGGGGGGGGGFGGGGGGGGGGGGGGGGGGGGGGGGGGGGGGGGGGGGGGGGGGFGGCFGGGGGGGFGFEGGGGGGGGGGCGGG7FGGFGGFGGGGGGDFGGDEGGGGFFFFGFEGGGEGFFC9FGGFG7C8E6?ACC@7@=EEGGFEG7CC*:=FDEFGG558FEFF<FGG+?@GGGGG63ACF+
@M03152:184:000000000-AWYW1:1:2106:7304:5543 1:N:0:TACTCCTTATACCTGT
AAGCTCGTAGTTGAATTTCGGATCTGGTGGGGTGGTCCGCCTGACGGCGTGTTTACTGCTCGACTGGGTCTTGCCTCTTGGTGAACCTTTGTGCTCTTTATTGAATGCGTCGGGGAACCAGGACTTTTACCTTGGGAAAATTAGAGTGTTCAAAGCAGGCCTATGCCTGAATACATTAGCATGGAATAATAAAATAGGACGTGTGGTTCTATTTTGTTGGTCTTTAAGAACTGCCGTAATGATTAATAGGGATAGTTGGGTGGAATTCTCGGGTGCCAAGGAACTCCAGTCACTACTCCTT
+
CCCCCGGGGGGGGGGGFGGGGCFGFGGGF;FGGGGCFGECFGGEFEGGGGGGGGGGGGGGG@GGGEGGGGGGGGGGGGDAGGFGGGGGGGGFGGGFFGG9FGGGFGGGCFGGGGGGEFFG8FGGGGGGFCDFG9,=F=FEFGGGGGFFDFFDFGGGFGGGGGGGGGGGGDFCFFGGGAFC,=EE7CE>B>@DFGFG,?<<B>7FFGG@FGFGGGG?:,,;=CGGGCCFCF8FCFFEEG55CC+1;CCF??ACFC?7<+8:E5C*2+AFF?=C=75**9?=ECCCC?86+*+<CFFFG6*C:
@M03152:184:000000000-AWYW1:1:2106:25039:5557 1:N:0:TACTCCTTATACCTGT
AAGCTCGTAGTTGAATTTCGGGCCTGGCTGGGCGGTCTGCCTCACGGTACGTACTGTCCGGCTGGGTCTTACCTCTTGGTGAGCTGGCATGCCCTTCACTGGGTGTGTCGGGGAACCAGGACTTTTACCTTGAGAAAATTAGAGTGTTCAAAGCAGGCCTATGCCCGAATACATTAGCATGGAATAATAAAATAGGACGTGCGGTTCTATTTTGTTGGTTTCTAGAGTCGCCGTAATGATTAATAGGGATAGTTGGGTGGAATTTCCGGGTGCCAAGGAACTCCAGTTACTCCTCCTTATT
+
CCCC<FGFEGGGGGFGGGGGCGGGGGGGFGGGGGGGGGGGGGGFFGGFGGGGGGF<FF@CCGGGGGGGGGGGGGCFGFDFFGGGGGGGGGGFGG8AFEGEGFFEGGGFFEGGGGE@FCBFEGGGGGGGGGGCF,DFEFGDGGFFGGG93,CFCDF<FEGGGFCFGGDBEG*FG9FCC,@B=,DCFGGG9;;FF,6?9D*6:@7<::FFGGDFG,=CF5;C*3BC++++2**3=*=ECCFC7@C<70+**:)CEEGC5ECDF6FD+++*)/25*9:**0)2:A7C+03++/0+3*0:*9:<+
@M03152:184:000000000-AWYW1:1:2106:11154:5575 1:N:0:TACTCCTTATACCTGT
AAACTCGTAGTTGAATTTCGGGATCAAATTGCTGGTCGTGCCTACGGTACGTACTTGTTTTGTTGGTTCCTCCTTTCCGAGGAGCCGTGATGTCATTAATTTGGTGTCGCAAGGAATCGGAACTGTTACTTTGAAAAAATTAGAGTGTGTAAAGCAGGATAGCGGTTGAATACATTAGCATGGAATAATGATATAGGACGATTGGTCCTATTTTGTGGGTTTCTAGGATCTACGTAGTGATTGATAGGGATAGTGGGGGGGAATGCGAGGGTACCAGGGAAGTTAAGTCACTAATACTTAT
+
AC-8-6BF@-FD<FGGCAEFGGC7F@EC9FFGACFGGCFGGFFCE@7E<C@@9CD,CE@EFCFF,CFE6FFGCC9C@FGGGDG@CE:B>CAFGADEFGGF<,,CCC,,CFGEF7EFCFCC4BF8EEE9FFC9,?5C?<CFFA8?F,CF,,B,@B?FFF+7CFGG+>:F,8EG,,F,=C,,,::,8=D,@@3,,,@,,,7@3*3*,,>?,,@9D9@F,>*1*==,,6,62,?9,*2>,46,,4+3:;+6=7)0AC+*******/8++**/:?>+9**2))*1/6*+20++/+03*03+02+3
@M03152:184:000000000-AWYW1:1:2106:22485:5583 1:N:0:TACTCCTTATACCTGT
AAGCTCGTAGTTGAATTTCGGGATCAATATGTTGGTCGTGCCTTGGTACGTACTAATTTATTGGTTTCTTCCCTTCTGACGAACCATGATGTCATTAATTTGGTGTCATGGGGAATCAGGACTGTTACTTTGAAAAAATTAGAGTGTTTAAAGCAGGCTCACGCTTGAATACATTAGCATGGAATAATGAAATAGGACGTTTGATTCTATTTTGTTGGTTTCTAGGATCGACGTAATGATTAATAGGGATAGTTGGGTGGAATTCTCGGGTGCCAAGGAACTCCAGTCACTACTCCTTATT
+
CCCCCGGGGGGGGGGGGGGGGGGGGGGGGGGGGFGGGGGGGGGGGGGGGGGGGGGGGGGGGGCEFGGGGGGGGGGGGGGGGGGGGGGGGGGGGGGGEFGFGGGGGGGGGGGGGFGGGGGGGGGGGGGGGGGGGGGGGGGGGGGGGGGGGGGGGGG?BFGGGGGGGGFGGGGGGGGGCFGFCFGFGGGFGGGGGGGGCF7@FEECE9BFGGGGE,DG7BEGGFGFGGFGCCEGEGGCFCCFGFGCDF,CEGA6EC,,?EC*=+;C7E;7<=ED8CG4E);F78CD8+<<+@EE@FGC+<:0+
@M03152:184:000000000-AWYW1:1:2106:17547:5699 1:N:0:TACTCCTTATACCTGT
AAGCTCGTAGTTGAATTTCGGGACTAACAGGTTGGTCGCGCCTTCGGTGTGTACTGGTCTAGTTGGTTTCTCCCTTCTGACGAACCACGATGTCATTAATTTGGTGTCGTGGGAAATCAGGACTGTTACTTTGAAAAAATTAGAGTGTTTAAAGCAAGCGATAGCTTGAATACATTAGCATGGAATAATGAAATAGGACGTTTGACCCTATTTTGTTGGTTTCTAGGATCGACGTAATGATTAATAGGTATAGTTGGGTGGATTTCTCGGGTGCCAAGGAACTCCAGTCACTACTCCTTAT
+
C@BCCGGGGGGGGGGGGGGFGGDGFGGGGGGGGGGGGGGGGGGGGGGGGGGGGGGGGGGGGGGGGGGGGGGGGGGGGFAFGGGGGGGGGGGGGGGGGGGGGGGGGGFFDGGGGGGGGGCGGGFGGGGGGGGGFEFFGCEGGGGGGGFGG?DGC,FFGGCFFFFGGGGGGCGGGDFGGG7CCF7CFFEGGGGG=CFGGGGDECC7CFDFC7CFFC,FCECGCFG;CGGFCCDG58BCFG7:C91+;7+++++<9C<++=EC*1+50+?C3559EG57+8):0;<:<+0<+8:9+2:E6+:+2
@M03152:184:000000000-AWYW1:1:2106:5943:5725 1:N:0:TACTCCTTATACCTGT
AAGCTCGTAGTTGAATTTCGGGATCAATACGTCGGTCGTGCCTCGGTACGTACTAACGTCATTGATTTCTCCCTTCTGACGAGCCGTGATGTCATTAATTTGGTGTTACGGGGAGTCAGGACTGTTACTTTGAAAAAATTAGAGTGTTTAAAGAAGGCAATCGCTCGAATACATTAGCATGGAATAATGAAATAGGACGTTCGAACCTATTTTGTTGGTTTCTAGGATCGACGTAATGATTAATAGGGATAGTTGGGTGGAATTCTCGGGTGCCCAGGCACTCAAGTGACTACTCCTTGTT
+
A<8-AFGGGGEFGGCFFGFF+C6@FG<EF<DECFF@CG+BFGGGG@FFB:FEG<FFGDFG:CFFGGGDGGGGFGECFGGGGC@7FEGGG8EA,,C5ECCAECF<FF?FGGGC@+CC<FFGCFGDFGFFAACGCAAE,@F,C=DGGF,C=DFFG<AFFFFG@AF7,,@7F<D<F9@F9AF,@D7CF<,@>;FCF9,@:<C6DC@FC@:DCG,7,@=:,6*=EC,,1<B?6**3:=8CF++9C7<?:+AFC*2=EGFFGGCE:+3++<<575:)/**2*8):**3*++3+3*0<+*27+3*0+
@M03152:184:000000000-AWYW1:1:2106:17088:5837 1:N:0:TACTCCTTATACCTGT
AAGCTCGTAGTTGAATTTCGAACCTGGTCGGGCGGTCTGCCTTACGGTACGTACTGTCTGGCCGGGTTCTACCTCTTGGTGAGCCGGCATGCCCTTAATTGGGTGTGTCGGGGAACCAGGACTTTTACCTTGAGAAAATTAGAGTGTTCAAAGCAGGCCTTTGCCCGAATACATTAGCATGGCATAATAAAATAGGACGTGCGGTTCTATTTTGTTGGTTTCTAGAGTCGCCGTAATGATTAATGGGATAGTTGGGTGGAATTCTCGGCTGCAACGGAACTCCAGTCACTAATCCTTATAT
+
CCCC9FGG-CF<FGGGGGEGGGGEGGGFGGGGGGGGCGGGGFFFGGGGGGGFGGGGGGGGGGGGGDBFFGGGG<FGGGGGCFGGGGGGGGGGGGFGGGAFEFF=FFEFFEGGGDGGGCGEGEGGGFGFGGFGCFGGGCFFFGDC=DFFCFGFGGGGDGEECFE9FGCF*CFFGGGGCCCFAC>CC7>DFG9FFE,BFCFCFFEG*=C++FFGFG+:CFG*<9C?C99;+:8;:C:E=FGGEECECGG?FCFGGEC5;=G5+9+03+15***/+0*1*)5*+2<7@9:C<6+<0::7?EDC7
@M03152:184:000000000-AWYW1:1:2106:17684:5990 1:N:0:TACTCCTTATACCTGT
AAGCTCGTAGTTGAATTTCGGGATCAATATGTCGGTCGTGCCTCGGTACGTACTGGCATCATTGGTTTCTCCCTTCTGATGAACCATGATGCCATTAATTTGGTGTCTTGGGGAATCAGGACTGTTACTTTGAAAAAATTAGAGTGTTTAAAGCAGGCTCACGCTTGAATACATTAGCATGGAATAATGAAATAGGACGTTTGATTCTATTTTGTTGGTTTCTAGGATTGACGTAATGATTAATAGGGATAGTTGGGTGGAATTCTCGGGTGCCAAGGAACTCCAGTGACTACTCCTTATT
+
C<B<CEFFGGFGGGFDFFGGDGE@FGGGGFGFFGEGEEEGDFGGGGEGFGGGGGGFGGFGGGGGGGGGGGGGGGGFGCGGGGGGGGGGGGDFCEDGGDGGGGGFGGGGFGGGGDCFGGFFGGFFFDFGG,FFFFFFGCCFGGGGFF<E<EGGG9@FC74A9FFGCEFGFGEGF?FEGDFGGGFD,,CDE;ED9DFCAB@FCCC9=DFGAF;,EFGFCFEG,;,,;96DF>D?51>:F7:7CDCF8,==F6?FG@,CCEG7B?9C?7</*789=*;;5>F?*+17<+2+06+:+:60<<F++
@M03152:184:000000000-AWYW1:1:2106:20883:6025 1:N:0:TACTCCTTATACCTGT
AAGCTCGTAGTTGAATTTCGGGATCAATTTATTGGTCGTGCTATTGTACGTACTGGTATTATTGATTCCTACCTTCTGACGAACCATGATGTCATTAATTTGGTGTCTTGGGGAATCAGGACTGTTACTTTGAAAAAATTAGAGTGTTTAAAGAAGGCTCACGCTTGAATACATTAGCATGGAATAACGAAATAGGACGTTTGATTCTATTTTGTTGGTTTCTAGGATAGACGTAATGATTAATAGGGATAGTTGGGTGGAATTCTCGGGTGCTACGGAACTCCAGTCACTACTACTTATC
+
CCCCCFGBCFC@F<FGDF9EFGEEDEFFF<CCFEGFGGGCC@FFGGGG9C@@,,C@CCFFGGGG9FGGGAEEFEE8FE9FFGEG7<<F<D<9ECFD<C@FFFFFGGFAEFGCEBB<,<FGFG@FGC,CFA?ECF?F,FE,?F9FEFGGGAAED,,AE@AFD9EAFBFFGGGGG9,C98CDC?CE?>>@E>7@<>@E9>C=+D:9<FCF9<FFF9,8@>BF,,55:DE9,3>D:BG>;C?F,;5C9;CFCCAGEG,<*AEE*6,C7+9*95=<5*3+1)5A/5+0<<<>?=FE0::C7?CG7
@M03152:184:000000000-AWYW1:1:2106:11287:6069 1:N:0:TACTCCTTATACCTGT
AAGCTCGTAGTTGAATTTCGGGATCAATTTATTGGTCGTGCTATTGTACGTACTGGTATTATTGATTCCTACCTTCTGACGAACCATGATGTCATTAATTTGGTGTCTTAGGGAATCAGGACTGTTACTTTGAAAAAATTAGAGTGTTTAAAGCAGGCTCACGCTTGAATACATTAGCATGGAATAACGAAATAGGACGTTTGACTCTATTTTGTTGGTTTCTAGGATCGACGTAATGATGAATAGGGATAGTTGGGTGGAATTCTCGGGTGCCAAGGAACTCCAGTCACTACTCCTTATT
+
CC@C-CBFC@FFGGGGFGFGGGEFGGGGFCFFGFFGGE@FEGGGFGGFEGED@FGGCGGFFGGFGGGG9EEGGGCGGGGACEGFEFGGGFGGGDDFC9CCEFGFFGFFGGGGF@FC,:CEF7=8CFFGGGGGG?FGFDGG9B@<BF9FFDFFGCEGGCFFGGGGDGGCGFFCFGEFFCBFFGDDFFF,+@CC8DFFFEE:<>FE,;FFG9F,EGFDGFEFFADFGGCC@8EGGGFCFEFG,>BFGE?F?F4CCFG65:@BFF9E7<+:D5*5C<FGDAA6*?9<?6++299<+;*3<:03+
@M03152:184:000000000-AWYW1:1:2106:13914:6127 1:N:0:TACTCCTTATACCTGT
AATTCGTAGTTGAATTTCGAACCTGGTCGGGCGGTCTGCCTTACGGTACGTACTGTCTGGCCGGGTTCTACCTCTTGGTGAGCCGGCATGCCCTTAATTGGGTGTGTCGGGGAACCAGGACTTTTACCTTGAGAAAATTAGAGTGTTCAAATCAGGCCTTTGCCCGAATACATTAGCATGGCATAATAAAATAGGACGTGCGGTTCTATTTTGTTGGTTTCTAGAGCCGCCGTAATGATCAATAGGGATAGTTGGGTGGAATTCTCGGGTGCCAAGGAACTCCAGTCAATACTCCTTACGT
+
CCCCCCG-CBFG9CFFGFFCFGDE<FCGGGGDD@@CCGC<FGFFGEFCFG<AFFGGFGEGG<CFC>CEAFFECFEFGAFGAFG<FCEFCFGFG8,,CF<EFGGGBFFEFGC7++B:,,++B=<FGFFC,,3BDD<3<BFGGGFGGGGGC93,@=3F83,,=>FFFC<:>BFGGAFEFA;FGFGDF9F;,>?F,DCF7<4<FE7<C:<B2,?F9+9FC85:9C4+>?+2*:122*8=?9E+<+2+;EC**:6CC775E78;+<ECF+;*9/**2;01:)5*+++*2<+++/<+:C6+990**
@M03152:184:000000000-AWYW1:1:2106:12098:6140 1:N:0:TACTCCTTATACCTGT
AAGCTCGTAGTTGAATTTCGGGATCAATTTATTGGTCGTGCCAACGGTACGCACTGGTACAATTGGTTTCTCCCTTCTGACGAAGCATGATGTCATTAATTTGATGTCGTGGGGAATCAGGACTGTTACTTTGAAAAAATTAGAGTGTTTAAAGCAGGCTTTGGCTTGAATACATTAGCATGGAATAATGAAATAGGACGTTTGATCTTATTTTGTTGGTTTCTAAGATCGACGTAATGATTAATAGGGATAGTTGGTTGGAATTCTCGGGTGCCAAGGAACTCCAGTCACTACTCCTTAT
+
CCCCCGGGGGGGGGGGGGGGGGGGGGGGGGGGGGGGGGGGGGGGGGGGGGGEGGGGGGGFGGGGGGGGGGGGGGGGGGGGGGGGGGGGGGGGGGGGGGGGGGGGGGGGFFGGGGGGFGGGGGGGFFFGGGGFGGGGGGGDEGFFFFFEFFGGGGGGGGGGGGGCDFFFFCA<,EDFFFCGGGFGGCFFC;CFCGGGGGGG7CFGA@FCDDGGCFA:B>F5DCCFFCC?F9::=5*4/:E7979BC?7A=?4=8@?<C/*4B<2>6+51>5EC:<;C6)82C;6>+<8:</0A97>F6A*:0
@M03152:184:000000000-AWYW1:1:2106:23384:6209 1:N:0:TACTCCTTATACCTGT
AAGCTCGTAGTTGAATTTCGGTAAGTAAAAATTTAACATCCATCTCTAAGATGTGATTTAATTTTTACTTCCTTCCTTTTGAATACACTCTCTAAAATTTATTTTAGAGACTCAGTGTTTCAAATCGTTTACTGTGAAGAAATTAGAGTGTTCAAAGCAGGCGTAACCTAGCCTTTGAATATATTAGCATGGGATAATGAAATAGGACTTTAGTCCTACTTTCGTTGGTTTCTATGGCTGAAGTAATGATTAATAGGGATAGTTGGGTGGAATTCTCGGGTGCCAAGGAACTCCAGTCACT
+
CCCCCGGGDGGGFFFGGGGGGGGGGGGGGGGGGGGGGGGGGGGGGGGGGGGGFGGFGGGGFGGGGGGFGGGGGGGGGGGGGE9FFGFGFGGGGGCCGGGGCEFGGFE8FCEFGFGGGGGFFE<FFGDCFD7FG?FFAFFFFGFGGGCFGGGGGGG9FFGGGGGGGGGGFFFFGGGGEGGFFFGGGGGGGGGGGGFDFGGFGGGGGGFFGFGD;FGGGGGGGGABDECGGGGGGC,@,@EECECGGGF,@FFGFGFF,;7D88;F77>C>EGGGGGGG:45:*?CFG5*0/;FGCC6FCFGC
@M03152:184:000000000-AWYW1:1:2106:27336:6223 1:N:0:TACTCCTTATACCTGT
AAGCTCGTAGTTGAATTTCGGGATCAATGCGTCGGTCGTGCCTTCGGTACGTACTAGCGTCATCGATTCCTCCCTTCTGAAGAACCGTGATGTCATTAATTTGGTGTTACGGGGAATCAGGACTGTTACCTTGAAAAAATTAGAGTGTTTAAAGCAGGCTAACGCTTGAATACATTAGCATGGAATAATGAAATAGGACGTTCGAACCTATTTTGTTGGTTTCTAAGATCTATGTAATGATTAATAGGGATAGTTGGGTGGAATTCTCGGGTTCTAAGTAACTCCAGTCACTACTCTTTAT
+
CCCCCGGGGGCGAGGGGGGGGGGGGGGGGGEGGGGGGGGGGGGGGDEGGGEGFFGGGGGGGGGGG@FFGCFFGGFGGGGGCFGGGGGGGGGGGG,?E?5FGGGDC@AF<AFGG7FCFGFF,,4EEFFFGGGAG,,B,BFCFFCAFFFGGD,AEDGGFGGGGF@FE7FF<FGFGFFGGGGCCF?8<ACCCGCCFG;FGGGGECGDGGGGGD9CCF,CFGCE@6BFGGGGFG,,,6B?++41@CF+;9C66E;;FCFFC5CC*1?9?++<5*/1*/2?<**3<9EF+<++<@FG+**3++0++
@M03152:184:000000000-AWYW1:1:2106:13159:6318 1:N:0:TACTCCTTATACCTGT
AAGCTGTAGTTGAATTTCGGGGTCAGTAGGTCGGTCGTGCCAACGGTATGAACTGGTCTCACTGATTCCTCCCTCTTGTAGAACCGTGATGCCATTAACTTGGTGTTGCGGGGAAACAGGACTGTTACTTTGAAAAAATTAGAGTGTTTAAAGCAGGCTAACGCTTGAATACATTAGCATGGAATAATGAAATAGGACGTCGATCTTATTTTGTTGGTTTCTAGGGTTGACGTAATGATTAATAGGGATAGTTGGGTGGAATTCTCGGGTGCCAAGGAACTCCAGTCACTACTCCTTATCT
+
CCCCCGGFGGGGGGGGGGGDGGGGGGGGGGGGGGGGDGGGGFFGGGGFGGGGGGEGGGGGGGGGGGG9FGGGGGGGGGG9CFGGGDGGGGGGGGGGFFFFGFFFEGGGGGGGGFGGGGGGGGGGGGGGGGGFCCFG8:FFGGGGGGGGGGGGGGGGFGFGGGEDFF<FCDAEGFGGGGGGGGFFGGGGGGGGGFDD9>F:<ECFFGG9CFGGGGFGFGGFFFGGFFGF8<CCECGF9EGFCFGF>6E?EC;C?ECC*1?/6CG?FFDFGGDCFCFG5>FFC?CCCFGG+0+<79CCF<FFC
@M03152:184:000000000-AWYW1:1:2106:20093:6364 1:N:0:TACTCCTTATACCTGT
AAGCTCGTAGTTGAATTTCGGGATCAATTTATTGGTCGTGCCAACGGTACGCACTGGTACAATTGGTTTCTCCCTTCTGACGAAGCATGATGTCATTAATTTGATGTCGTGGGGAATCAGGACTGTTACTTTGAAAAAATTAGAGTGTTTAAAGCAGGCTTTGGCTTGAATACCTTAGCATGGAATAATGAAATAGGACGTTTGATCTTATTTTGTTGGTTTCTAAGATCGACGTAATGATTAATAGGGATAGTTTGGTGTAATTCTCGGGTGCCAAGGAACTCCAGTCACTACTCCTTAA
+
CCCCCFGGGGF@FFGGGGGGGEGGGGGGGGGGGGGGGGGGGGGGGGEGG@EFGGDGGGGGGGG9E<FFGGGGEGEGFFECGGGC@FGGEDGFGFGGGFFEFGGCFFFG?CB@@+BBEGGG,,4?EEGCDFFGF<?F,,8,B<FAFFFGGFCGGFCCGFGFGFCGFDFFE8EFE,@F><DF<,D8<DGFG9D,33,@<,8>>>>>DEAFF,@=B,@6>8,@DF,>2?,>C9*:@:=8CF77=9:9C7,,,0678C++>C*1*3+<<+4=95CG5<4++23;CF?*20+3<@CG74:6?FGE+
@M03152:184:000000000-AWYW1:1:2106:19803:6390 1:N:0:TACTCCTTATACCTGT
AAGCTCGTAGTTGAATTTCGGGGTCAGTAGGTCGGTCGTGCCAACGGTATGAACTGGCCTCACTGATTCCTCCCTCTTGTAGAACCGTGATGCCATTAACTTGGTGTTGCGGGGAAACAGGACTGTTACTTTGAAAAAATTAGAGTGTTTAAAGCAGGCTAACGCTTGAATACATTAGCATGGAATAATGAAATAGGACGTCGATCTTATTTTGTTGGTTTCTAGGGTTGACGTAATGATTATTAGGGATAGTTGGGTGGAATTCTCGGGTGCCAAGGAACTCCAGTCACTACTCCTTATT
+
CCCCCGGGGGGGGGGGGGGGGGGGGGGGGGGGGGGGGGGGGGGGGGGGGGGGGGGGGGGGGGGGGGGGGGGGGGGGGGGGGGGGGGGGGGGGGGGGGEGGGGGGGGGGGGGGGGGGGGGGGGGGGGGGGGGGGFGEFGGFGGGFGGGGGGGGFFFGFGGGGDGGGGGGGGFGGCGEGFGGGGGCGGGFGFGFGGGGGGGGGGG7FFGGCGGGG?FGGFEGGGG9CC*?C:CEEGG5EFGGGG+=:CF56EF6AFF6CEC?5<FFGGG*95C5*9CF53>*6EFFG?CF7@F78CFCFF7++
@M03152:184:000000000-AWYW1:1:2106:19078:6467 1:N:0:TACTCCTTATACCTGT
AAGCTCGTAGTTGAATTTCGGGATCAATATGTCGGTCGTGCCTCGGTACGTACTGGCATCATTGGTTTCTCCCTTCTGATGAACCATGATGCCATTACTTTGGTGTCGTGGGGAATCAGGACTGTTACTTTGAAAAAATTAGAGTGTTTAAAGCAGGCTCACGCTTGAATACATTAGCATGGAATAATGAAATAGGACGTTTGATTCTATTTTGTTGGTTTCTAGGATCGACGTAATGATTAATAGGGATAGTTGGGTGGAATTCTCGGTTGCCAAGGAACTCCAGTCACTCCTCCTTATA
+
BCCCBFGFCCC<FF9<<FEFGGG7C@EFGFFFGCCFGGGCFFFGEDEACCFE,CEFGGGFEGGGGGFGGGGCG,C<F<6FE,CF@<FFC<CFECFCG,E9FFG<FEC=CBBGC:FAEF<F8DF,B?EF9,AEGDEE87A=EFAF<?E<@FGGGGGFG7FEEFG8+>FCGGFFD,3FFCD;FFFDG?,EF9D>F;9:>@E<BFD,DCGGAEAFFG,DFGGCFFG9DD?9DB85CEFGFCEC,,1=C7CC8=86A+=0:EEGB?F++=E:C7*18**9*0477@CC?+3+<6?+*292*C*<+
@M03152:184:000000000-AWYW1:1:2106:16119:6471 1:N:0:TACTCCTTATACCTGT
AAGCTCGTAGTTGAATTTCGGGGTTAGTAGGTTGGTCATGCCTCTGGTATGTACTGGTCTCACTGATTCCTCCTTCCTGATGAGCCGTAATGCCATTAATTTGGTGTTGCGAGGAATCTGGACTGTTACTTTGAAAAAATTAGAGTGTTTAAAGCAGGCTAACGCTTGAATACATTAGCATGGAATAATGAAATAGGACGTTCGATCCTATTTTGTTGGTTTCTAGGATTGACGTAATGATTAATAGGGATAGTTGGGTGGAATTCTCGGGTGCCAAGGAACTCCAGTCACTACTCCTTAT
+
CCCCCGGGGGGGGFGGGGGGGGGGGGGGGGGGGGGGGGGGGGGGGGGGGGGGGGGFFGGGGGGGGGGGGGGGGGGGGGGEFGGGGGGGGGGGGGGGGGGGGGGGGGGGCGEGGGGCFGGGCFFFGGGGGFGGGAFGG?CFFGGGGGGGGGGGG<FFG?EGGGGGGGGGGGGFGFEFC<FBFGGDGGGFGECFGFGG8FFFFGGGCFCCGAGGF@;DFFCEDC9DEBE?EG8,>5C8=F7:D7<,=B9CC6AF8B,,>*;*18+??<CED=CC*CFG+;3C6BFDD6:C689<CCCC+<>?9
@M03152:184:000000000-AWYW1:1:2106:21512:6608 1:N:0:TACTCCTTATACCTGT
AAGCTCGTAGTTGAATTTCGAACCTGGTCGGGCGGTCTGCCTTACGGTACGTACTGTCTGGCCGGGTTCTACCTCTTGGTGAGCCGGCATGCCCTTAATTGGGTGTGTCGGGGAACCAGGACTTTTACCTTGAGAAAATTAGAGTGTTCAAAGCAGGCCTTTGCCCGAATACATTAGCATGGCATAATAAAATAGGACGTGCGGTTCTATTTTGTTGGTTTCTAGAGTCGCCGTAATGATTAATAGGGATATTTGGGTGGAATTCTCGGGTGCCAAGGAACTCCAGTCACTACTCCTTATT
+
CCCCCGGGGGGGGGGGGGGGGGGEFGGGGGGGGGGGGGGGGGGGGGGGGGGGGGGFGGGGGGGGGGGGGGGGGGGGGGGGGGGGGGGGDGGGGGGGGCAEGGGGGGGGGGGGGFFGGGGGGGGFGGGGGGGGFGGFGGGGGFAGGGGGGGGGGGF<FGGGGGGGFFGGCECFGGGGFGGGFGGGGDFDFCCGGGGGGGGEFGGGGCFGFGGGGGGGGGG5EFGCC9CFGCGDGGGGGGGGGF9A:CFGGCF++<+ACEG>;?FF?FC7<CC3?00>5:@GGFGFCGG?FBFGFGGGGGG7+
@M03152:184:000000000-AWYW1:1:2106:18249:6698 1:N:0:TACTCCTTATACCTGT
AAGCTCGTAGTTGAATTTCGGGATCAGTACGCTGGTCGTGCCTTGGTATGTACTGGTGTTACTGGTTCCTACCTTCTGACGAACCGTCATGTCATTAATTTGGTGTGGCGGGAAATCAGGACTGTTACTTTGAAAAAATTAGAGTGTTTAAAGCAGGCTCGCGCTTGAATACATTAGCATGGAATAATGAAATAGGACGTTCGTTCCTATTTTGTTTGTTTCTAGGATTGACGTAATGTTTAATAGGGATAGTTTGGTGGAATTCTCGGGTGCCAAGGAACTCCAGTCACTCCTCCTTATC
+
B@CC-CCCCDCF9FCFF9F<@FC@FAEEGGGGGDGGGGGC;CFGGGGGGGGF,@F8E8EFFFFGGGAFGG9F8EF<F<EFE:6@C@FCCFEGGECEFGGFFEFEFFGDEGEDECF9?<FGFGGGEGFGGFFGA,CFE=C8F=<FGCEF@,:CDGDFD7=,++@@CFG7DFCBF,,E,D9,>,3,3,,62,6>CF@B?FD:<FC*?,?,6,,@@CBF,*3B*9E+13+?E8998BC*=C+<1<=CD7?=**)=C@9<*:CE869CEE<*7*;55>*2*)8CFC+*<8AC+9:+*2*209:97
@M03152:184:000000000-AWYW1:1:2106:24253:6732 1:N:0:TACTCCTTATACCTGT
AAGCTCGTAGTTGAATTTCGGGGTCAGTAGGTCGGTCGTGCCACTGGTATGAACTGGTTTCACTGATTCCTCCCTCTTGTAGAACCGTGATGCCATTAATTTGGTGTTGCGGGGAAACAGGACTGTTACTTTGAAAAAATTAGAGTGTTTAAAGCAAGCTAACGCTTGAATACATTAGCATGGAATAATGAAATAGGACGTCTGTCTTATTTTGTTGGTTTCTAGGATGGACGTAATGATTAATAGGGATAGTTGGGTGGAATTCTCGGGTGCCAAGGAACTCCAGTCACTACTCCTTATC
+
CCCCCGGGGGGGGGGGGGGGGGGGGGGGGGGGGGGGGGGGGGGGGGGGGGGGGGGGGGGGGGGGGGGGGGGGGGGGGGGGGGGGGGGGGGGGGGGGGGFGGGGGGGGGGGGGGGDGGGGGGGFGGGGGGGGGGGGGG@7FGGGFFGEGGFDGGGGGGGGGGGGGGGGGGGGGGCGGGGDGGGGGGGGGGGGGGGGGGEGGGGGGGGGGGGGGGCGGGGGGGCFECG8CCGCFEGGGGGF?FGGGFECEFGFGGGGGDGEEEGGGCFCCFGF3CDF6FFFFGGGGGGG<CFGGGGGGGGG79
@M03152:184:000000000-AWYW1:1:2106:27063:6736 1:N:0:TACTCCTTATACCTGT
AAGCTCGTAGTTGAATTTCGGATCTGGTGGGGTGGTCCGCCTGACGGCGTGTTTACTGCTCGACTGGGTCTTGCCTCTTGGTGAACCTTTGTGCTCTTTATTGAATGCATCGGGGAACCAGGACTTTTACCTTGAGAAAATTAGAGTGTTCAAAGCAGGCCTATGCCTGAATACATTAGCATGGAATAATAAAATAGGACGTGTGGTTCTATTTTGTTGGTCTTTAAGAACTGCCGTAATGATTAATAGGGATTGTTGGGTGGATTTCTCGGGTGCCAAGGAAATCCAGTCACTACTCCTT
+
CCCCCGG+BCCFC<FGGGFGGD7FGGGGFGGGGDEGGGGGGGCEECEE@FC:FGGGGGGGGCCEFG@CFGGGFGFG?FCGG<FDAFGGGGE,C?CFGGG,EFGGFGDGGD??:FG7CGGFFC=FGGGFGGGGAAFDFD,B<<<,CEFG<DCFG9BDG8=FDFEGCCCCE@DFDFCCFCCD,@FFG9=;,@@BBCC3EB9C*>>?**>>DE9DCF;9BFGCG;ECFG9CCBEGCFG8/C*/7<@7>9+:9+)=C*;CCGC*BC>C+0<:C+*/*9)CCFFEFCF*<+<6?FGGD77<CFFFF
@M03152:184:000000000-AWYW1:1:2106:19733:6794 1:N:0:TACTCCTTATACCTGT
AAGCTCGTAGTTGAATTTCGGGATCAATACGTCGGTCGTGCCTTGGTACGTACTAACGTTATTGATTTCTCCCTTCTAACAAATCGTGATGTCATTAATTTGGTGTTACGGGGAGTTAGGACTGTTACTTTGAAAAAATTAGAGTGTTTAAAGCAGGCAATCGCTCGAATACATTAGCATGGAATAATGAAATAGGACGTTCGAACCTATTTTGTTGGTTTCTAGGATCGACGTAATGATTAATAGGGATATTTGGGTGGAATTTTCGGGTGCCAAGGAACTCCAGTCACTACTCCTTATT
+
CCCC?CFF@FGCGGGGGGFGGG7BFCFFFGGGGGGGGEGGGGGGGGGGGEGGCFFGFGGGGGGGGGGGFGGGGFGGGGGGGGGGGGGGGGGGGGGGGGGGGGGFFEEGGGGCFCFCGEGGFFCFGFFFGGEDFGGGCEG?FGGF9FFGGGG9<<FFFGGCFGFG@CFED=3><@FDBC9AFCE9>FGG,;;CFG,3@>3C:,<<@FF8,>@DE,>C7FGF62@,>,>B,65/CEF==?FF+++21++==*.++5<+CCCG8:CC+<+:)**)/*:9*)7:6C7*28EF7*30+:96:?7<+
@M03152:184:000000000-AWYW1:1:2106:19326:6864 1:N:0:TACTCCTTATACCTGT
AAGCTCGTAGTTGAATTTCGAGATCAGTACGCTGGTCGTGCCTTCGGTATGCACTGGTGTCACTGGTTTCTCCCTTCTGAAGAACCGTCATGTCATTAAGTTGGTGTGGCGGGGAATCAGGACTGTTACTTTGAAAAAATTAGAGTGTTTAAAGCAGGCTCGCGCTTGAATACATTAGCATGGAATAATGAAATAGGACGTTTGACCCTATTTTGTTGGTTTCTAGGATCGACGTAATGATTAATAGGGATAGTTGGGTGGAATTCTCGGGTGCCAAGGAACTCCAGTCACTACTCCTTCT
+
CCCCCGGGGGGGGGGGGGGGGGGGGGGGGGGGGGGGGGGGGGGGGGGGGGGGGGGGGGFGGGGGGGGGGGGGGGGGGGGGGGGGGGGGGGGGGGGGGGGGGGGGGGGGGGGGGGFGGGFGGCFGGGGGGGGGCFGFFFFFGGGGFGGGGGGGGGGGGGGFGDGGGGGGGDGGGGGGGFG9<EGGGGGGG9FGGFFGGGGGFGGD9CFGG7CFGF;FGCDEFGGGGGGGGGGEG>EGFGFCEG?<C77CF6:CCGFGC*/8*;9CFFGG*5:C*7DC+)7CG6<C?FFFFBEEFGFD6A>+0
@M03152:184:000000000-AWYW1:1:2106:6431:6868 1:N:0:TACTCCTTATACCTGT
AAGCTCGTAGTGAATTTCGGGGTCAGTAGGTCGGTCGTGCCAACGGTATGAACTGGTCTCACTGATTCCTCCCTCTTGTAGAACCGTGATGCCATTAACTTGGTGTTGCGGGGAAACAGGACTGTTACTTTGAAAAAATTAGAGTGTTTAAAGCAGGCTAACGCTTGAATACATTAGCATGGAATAATGAAATAGGACGTCGATCTTATTTTGTTGGTTTCTAGGGTTGACGTAATGATTAATAGGGATAGTTGGGTGGAATTCTCGGGTGCCAAGGAACTCCAGTCACTACTCCTTATCT
+
CBCC-FFECFFFFFGGGFGGGFGEFEF9FFGGEGCCEGEGGGGGGDGGFGGGGGGGGGGGFGFFGDFGGGFGGGGGGFFGGGGGFEFGFGGFGCFF?<FFGGGEGFGFGGGGDEGGG<F8ED?FGGGGGGGGG,EE8@FEC<?AFFDFGGGGGFFC7FGGGGGGG7DCEFGFF,@;FG9EF,FEGFFFGFCAFFGFGGGEFG*=FFGGFFG9BCB@CEGFCC+968CGGGGGGGGGGFF7EF<1;C6?F*/=FGG5CE**3<C9+<8*/*:D6>6D:>):CFF*8CCFGFGG74>??97++
@M03152:184:000000000-AWYW1:1:2106:17309:6876 1:N:0:TACTCCTTATACCTGT
AAGCTCGTAGTTGAATTTCGAGATCAGTACGCTGGTCGTGCCTTCGGTATGCACTGGTGTCACTGGTTTCTCCCTTCTGAAGAACCGTCATGTCATTAAGTTGGTGTGGCGGGGAATCAGGACTGTTACTTTGAAAAAATTAGAGTGTTTAAAGCAGGCTCGCGCTTGAATACATTAGCATGGAATAATGAAATAGGACGTTTGACCCTATTTTGTTGGTTTCTAGGATCGACGTAATGATTAATAGGGATAGTTGGGTGGAATTTTCGGGTGCACAGGAACTCCAGTCACTACTCCTTAT
+
CCCC@FGCEFFFGFGGGGGGFGGGGGGGGGGCFGGGGGGGGGGGGGGEGGGGGGGGGGFFFEGGGG9FGGGFGGGGGGGGGGGGGGGGGGFGGGDFGGGGG9C=FFGGFGGGGGEGGGGGGGGGF,EEF,FFD,D,CFBBFFGGGGGGGDADGFGGGGDGGGGGGDFGG,@DFCFF?CFEF?F7FCFGGGFAGFFG?GG7<CCCCGG7B<CFGGGGGFGGGG+BFG?8;<*3:C8ECFGGGGGD77?+:676@?C:+:88>899?0<CCC=FGD**0>FF=CGGGGG@E?G7EC>6+C>70
@M03152:184:000000000-AWYW1:1:2106:22535:6888 1:N:0:TACTCCTTATACCTGT
AAGCTCGTAGTTGAATTTCGGGGTTAGTAGGTTGGTCATGCCTCCGGTATGTACTGGTCTCACTGATTCCTCCTTCCTGATGAACCGTAATGCCATTAATTTGGTGTTGCGGGGAATTTGGACTGTTACTTTGAAAAAATTAGAGTGTTTAAAGCAAGCTAACGCTTGAATACATTAGCATGGAATAATGAAATAGGACGTTCGATCCTATTTTGTTGGTTTCTAGGATTGACGTAATGATTAATAGGGATAGTTGGGTGGAATTCTCGGGTGCCAAGGAACTCCAGTGACTACTCCTTAT
+
CCCCCGGGGGGGGGGGGGGGGGGEGGDGGGGGGGGGGGGGGGGGGGGGGGGGGGGFGGGFFGGGGGGGGGGGGGGGGGGGGGGGGGGGGGGGGGCGGGGGGGGGFGGGGGGGGGGCFDFGGGGFGGGGGGFFGFGGGGCGFGGGGGGGGGGGGGGGGFGGGGCFGGCFFGGGGGGGG<FGGGGGGGGGGGGGGGFF7CFEEDCEFF:EGFGGGGGGGGGGFCFFCGFCGG>FGGGF=FGGGGF@FFG?6A;AC7@9CGGD**+9?CEE*=5C:CGGC>@FGGF788+0+*+<+*:CFGF?3
@M03152:184:000000000-AWYW1:1:2106:6263:6923 1:N:0:TACTCCTTATACCTGT
AAGCTCGTAGTTGAATTTCGGGATCAGTACGCTGGTCGTGCCTTCGGTATGCACTGGTGTCACTGGTTCCTACCTTCTGAAGAACCGTCATGCCATTCAGTTGGTGTGGCGGGGAATCAGGACTGTTACTTTGAAAAAATTAGAGTGTTTAAAGCAGGCTCGCGCTTGAATACATTAGCATGGACTAATGAAATAGGACGTTTGACCCTCTTTTGTTGGCTTCTAGGATCGACGTAATGATTAATAGGGTTAGTTGGGTGGAGTTTTCGGGTGCCAAGGAATTCCAGTCACTCATCCTTAT
+
CCCCCFGFCFCF9<CFFGGFCG@EGFFGGGGGEGGGFGC7FD,CFGGGFFCFGGGGGECFFAFGF8CE@CE<CFFAFGECEF9F<EECC:C6EF,C6FFGFGG8FEGE7FGGGGGGFGD9E8DFGGGAFGGGG9DGF8@FF9DFGGGAFFGGC=<7F@CFFGGGDGFG,>FEF,@FC;,>,?CF,,6:,,@;BC,,73?FBFG@:,>8:*5FF9+49**?9FGG9F++251*:CG*1:+09A+<:+36:00**0<+<5*:***3*+30/:*9*/7*0))**+0:<++3+1<7:**+3<:++
@M03152:184:000000000-AWYW1:1:2106:14769:6927 1:N:0:TACTCCTTATACCTGT
AAGCTCGTAGTTGAATTTCGGGATCAGTACGCTGGTCATGCCTCCGGTATGTACTGGTGTCACTGGTTCCTCCCTTCTGAAGAACCATCATGCCATTAATTTGGTGTGGTGGGAAATCAGGACTGTTACCTTGAAAAAATTAGAGTGTTTAAAGCAGGCTCGCGCTTGAATACATTAGCATGGAATAATGAAATAGGACGTTAATTCTATTTTGTTGGTTTCTAGGATTGACGTAATGATTAATAGGGATAGTTGGGTGGAATTCTCGGGTGCCAAGGAACTCCAGTCACTACTCCTTATT
+
CCCCCGGGGGGGGGGGGGGGGGGGGGGGGGGGGGGGGGGGGGFGGGGGGGGGGGGGGGGGGGGGGFGGGGGGGGGGGGGGGGGGGGGGGGGGGGGGGFFFGGGGGGGGGFGGGGGGGGGGGGFGGGGGGGGGGGFGF8FGGGGGGGGGGGGDFGGGGGGGGGGGGGGGGGGGGFGGGF?FGGGGGGGGGGGGGGGGGCFGGFFFFFEFGGGGGFGGGGGGGGGGGFFFGFCF5CFFGGGGGCCGGDG=CGFFFGGC=EGCG9CFGGFCF5A>E<7CEF@66FGGGGGGG?CFEGGFGG7<+
@M03152:184:000000000-AWYW1:1:2106:16811:6938 1:N:0:TACTCCTTATACCTGT
AAGCTCGTAGTTGAATTTCGGGATCAATATGTCGGTCGTGCCTCGGTACGTACTGGCATCATTGGTTTCTCCCTTCTGATGAACCATGATGCCATTAATTTGGTGTCGTGGGGAATCAGGACTGTTACTTTGAAAAAATTAGAGTGTTTAAAGCAGGCTCACGCTTGAATACATTAGCATGGAATAATGAAATAGGACGTTTGATTCTATTTTGTTGGTTTCTAGGATCGACGTAATGATTAATAGGGATAGTTGGGTGGAATTCTCGGGTGCCAAGGAACTCCAGTCACTACTCCTTATT
+
CCCCCGGGGGGGGGGGGGGGGGGGGGGGGGGGGGGGGGGGGGGGGGGGGGGGGGGGGGGGGGGGEGGGGGGGGGGGGGGGGGGGGGGGGGGGGGGGGGGGGGGGGGGGGGGGGGGGGGGGGGGGGGGGGGGGGFGGGGGGGGGGGGGGGGGGGGGGGEGGGGGGDGGGGGGGGGGGFFGGGGGGGGGGGGGGGGFGGGGGGGGGGGGGGGGGGF8FCGGGGGGGGFGFG>EEGGEGGFCGGGGFGGGGFGFGFC9C8E@EF?+C9EE5CEFGGGG<F)5CFGGFG+<A9@FCCGFFFFCC+
@M03152:184:000000000-AWYW1:1:2106:28072:7003 1:N:0:TACTCCTTATACCTGT
AAGCTCGTAGTTGAACTTCGGGGTCAGTAGGTCGGTCGTGCCACCGGTACGTACTGGCTTCACTGATTCCTCCCTCTTGCAGAACCGTGATGCCATTAGTTTGGTGTTGCGGGGAAACAGGACTGTTACTTTGAAAAAATTAGAGTGTTTAAAGCAGGCTAACGCTGGAATACATTAGCATGGAATAATGAAATAGAACGTTGATCTTATTTTGTTGGTTTCTAGGATTGACGTAATGATTAATATGGATAGTTGGGTGTAATTTTCGGGTGCCAAGGAACTCCAGTCACTACTCCTTATT
+
CCCCCGGF-CBFEGFGGFDCG:CFGGGGGG9<FEGGGGGCFG,E8CDGGECEEFECFCGGGGGGFGGGGFGGFE8AF<EGCFFGF<C:E7FEFC9F?9CFFGAFFGGDCFCEG7CFCF<EFC<,4ECFDDGGG?D<5,@FFA,<F=>,8BFGGGGG<FEFCBFCEE*>:<9@:FCC9FGFGGCF<<9???,@CECC,>DF*<,<C;2,>@FGG;:BFC*;FEGC9F2<CFCF8;5=C:+1<E7C@+=++<7<>9@<8AE:9+20+3+/)::)8*20*77:0+298+2++1+++2*2<<7?+
@M03152:184:000000000-AWYW1:1:2106:21441:7004 1:N:0:TACTCCTTATACCTGT
AAGCTCGTAGTTGAATTTCGGGATCAATACGTCGGTCGTGCCTTGGTACGTACTAACTTTATTGATTTCTCCCTTCTAACAAATCGTGATGTCATTAATTTGGTGTTACGGGGAGTTAGGACTGTTACTTTGACAAAATTAGAGTGTTTAAAGCAGGCAATCGCTCGAATACATTAGCATGGAATAATGAAATAGGACGTTCGAACCTATTTTGTTGGTTTCTAGGATCGACGTAATGATTAATAGGGATAGTTGGGTGGAATTCTCGGGTGCCAAGGAACTCCAGTTACTACTCCTTATC
+
B@CCCFCCCFBFFFGEFGFFFDD:FGGGGAEGGGGGGGGGCFFFEGGEFEFFCGCGG,EFCFFGFFFAEEFFG8FFFGFGFAECGC@ACCFF<FGAFA<F?FFFFGGCFF,+=+@?F9AF<F,?FGGGG<FFF,AE,9FFFGECGGGGGGFGGF,E+CEGGGGC=FG78F<FFCGCAFDFDEG@F<FFFDEBBB9><<3@+@@<FGGGGGGFE9DFFF:*=DDBEDGGGEGGGCFF51<,,,,4=>+7;>F?+<=F=5:*3BFC+++295=/?<C**7)0*+3><+3+3*ACC:67+<*A+
@M03152:184:000000000-AWYW1:1:2106:25388:7009 1:N:0:TACTCCTTATACCTGT
AAGCTCGTAGTTGAATTTCGGGATCAATTTACTGGTCGTGCCTATGGTACGTACTGGTTTTGTTGGTTCCTCCTTTCTGAGGAGCCGCGATGTCATTAACTAGGTGTCGCGGGGAATCAGGACTGTTACTTTGAAAAAATTAGAGTGTTTAAAGCAGGCTAACGCTTGAATACATTAGCATGGAATAATGAAATAGGACGTTTGATCCTATTTTGTTGGTTTCTAGGGTCGACGTAATGATTAATCGGGCTAGTTGTGTGGAATTCTCGGGTGCCAAGGAACTCCAGTCACTACTCCTTAT
+
CCCCCFGGGGGGGG9FFGGGGGDGG,8FFGGGGGGGGGGGGGGCFDFGGGGGGCGGGGGGGGGGGGGGGGGGGGGGGGGGGGGGCEDFGDGGGGCGGAF9F9FFGFEE@FEGGG+CFGGGGGGGGGFD9FEFGGGFFGGGGGG9AFGGGGGFGGGGGGGGGGGDGECFFFGFGFAFF9FGGGGF:FGGGGCFGEFG?FGGGGCFG,;BGFGGGGGCGEFGFGCC+?95CCGEECEG5CGFF;+4;0:55*8CF<??+:8:><<CFDF:7FEF*>C:+))2:*C72++0<B<<:FF6<?:+0
@M03152:184:000000000-AWYW1:1:2106:26975:7013 1:N:0:TACTCCTTATACCTGT
AAGCTCGTAGTTGAATTTCGGGTGCCAAGGAAAATGATTAATAGGGATAGTAGGGTGGAATTCTCGGGTGCCAAGGAACTCCAGTCACTACTCCTTATATAGTATGCCGTCTTCTGCGTGAAAACATAAAGACAACACCACTGAATACTGACGGTACTCGCAGACGACGCACCGGCTAACTCCGTTCCAGACGCACCCGTCATACATAGGTTGCACGCGTTAATCGGAATTACTGGCCGTAAAGCGGCAGCAGGCTGCCTCTTCACTCCCATGTGCAATCCACATCCTTAACCTGGTCATC
+
@CC<CA;88@BF9FAE@@EF+7C6CE<EFGCG<6E9-6;C;6F<FGE,;66,,68CF:<,;6C6C@,C6+@F<CF<A<C66,C@CE<FG<F966CA9F,6,C99<,,96,8,,55ED+,8?<,,,4,,9,,CF8BEFGDF?A=A<,<,5,,A+6:++,,8@7++,+8++3=++++8@+,3,,74*,,3@>,**5**1**6*>C<;,@C,3,76,<,11*3/::>1*3**1+1+2++*21/***+0****/8:;***/*22A80+<+0+**2**20*2*/+007*+0;9<4:9+**1++2++
@M03152:184:000000000-AWYW1:1:2106:27672:7054 1:N:0:TACTCCTTATACCTGT
AAGCTCGTAGTTGAATTTCGGGCCACCGGCTTGTGGTTGCCTTTCGGTTTTACCCTTGTCCGGTGGTCCTCCTCGCGGGGACGCCGTGGGTCTTCACTGGCTTGCGGATGCGAACCGTGACGTTTACTTTGAAAAAATTAGAGTGCTTAAAGCAGGCGTACGCTTGAATACATTAGCATGGAATAATGGAATAGGGCTGCTGCCCCATTTTGTTGGTTTCTGGGACCGTAGCAATGATTACTAGGGATAGTTGGGTGGAATTCTCGGGTGCCAAGGAACTCCAGTCACTACTCCTTATCTC
+
CCCCCGGGGGGGGGGGGGGGGGGGGGGGGGGGGGGGGGGGGGGGGGGEGEGGCFFGGFEGGGDGDGGGGGFGGGEDGEEFFGDEEFCEGGGFGGG9FGEDEGGGGGGGGGGG7FGEG:FCGGC7FFGGGGGFFCBFFGGGGGCGG9;FFFGCFEGGGGGCGCGGDGGFGGGGGGGGGGGGGF<FGGGFGDFFGF7CF7:EGFGG:F5EGGFEFFGCEF6+AF+;CGGGGG*ACFGFGGC0+<<99C?ECFFGC8:EEE*<?EC7+7**>CG5+>49*7>6+AFFF?F@EFCGCF7E++*2+
@M03152:184:000000000-AWYW1:1:2106:22372:7058 1:N:0:TACTCCTTATACCTGT
AAGCTCGTAGTTGAATTTCGGGGTCAGTAGGTTGGTCATGCCACTGGTATGTACTGGTCTCACTGATTCCTCCTTCCTGATGAGCCGTAATGCCATTAATTTGGTGTTGCGAGGAATCTGGACTGTTACTTTGAAAAAATTAGAGTGTTTAAAGCAGGCTAACGCTTGAATACATTAGCATGGAATAATGAAATAGGACGTTCGATCCTATTTTGTTGGTTTCTATGATTGACGTAATGATTAATAGGGATAGTTGGGTAGAATTCTCGGGTGCCAAGGAACTCCAGTCACTACTCCTTAT
+
B@CCCGGGGGEGGF<EEFGGGFGGGGFFGGGFGFEGEGGGCFEGDGGGGGGGGGFGGGGGGGGGGGGGGFFFGGGFFFGAFGGGGGGG:BCDFGGGDAFGGGG<FCFGGGGGGGEFFGGFF,EC4FFFGGFCA9?99<4,B<FFGGGG9FDCEFGF,BEDDFGGCBFG@DFFBBF;D<DBFGGGFGGGG=DCFDF9DD<7>FFGGFBECFCFF9;>BFF5DFEFF,,,?;,<DGE57CG7B>,<@?,<CCF6F79485BCB+++12CF55=FE50C<))0C*+C6CB;<+=++2:F+0:+3
@M03152:184:000000000-AWYW1:1:2106:7440:7111 1:N:0:TACTCCTTATACCTGT
AAGCTCGTAGTTGAATTTCGGGATCAATATGTTGGTCGTGCCTTGGTACGTACTAATTTATTGGTTTCTTCCCTTCTGACGAACCATGATGTCATTAATTTGGTGTCATGGGGAATCAGGACTGTTACTTTGAAAAAATTAGAGTGTTTAAAGCAGGCTCACGCTTGAATACATTAGCATGGAATAATGAAATAGGACGTTTGATTCTATTTTGTTGGTTTCTAGGATCGACGTAATGATTAATAGGGATAGTTGGGTGGAATTCTCGGGTGCCAAGGAACTCCAGTCACTACTCCTTATT
+
CCCCCGGG7DFGGGGGGGGGGGGEGGGGGGGGGGGGGGGGGGGGGGGGGGGGGGGEFGGGGGGGGGGGGGGGGGGGGGGGGGGGGGGGGGGGGGGGGGFGGGGGGEFFGGGGGGGGGGFGCEFFGGFGGGGGGEFGGGGGFFGGFFFFGGGGFFFGGGGGGGGGGGGEGGGGGGGGGCFGGGGGFGGGGGFCFGFFFEG+<AEFCFGGGGGGGDF7,DB88DGGGFEFGDEC>EGEFF:CEFFCFFCFCCAFFA96?=EGD?CGCF<EC=*5;5@>F3;?=8@C<EGCFFCC<797FF>F7
@M03152:184:000000000-AWYW1:1:2106:19058:7169 1:N:0:TACTCCTTATACCTGT
AAGCTCGTAGTTGAATTTCGGGGTCAGTAGGTCGGTCGTGCCAACGGTATGAACTGGCCTCACTGATTCCTCCCTCTTGTAGAACCGTGATGCCATTAACTTGGTGTTGCGGGGAAACAGGCCTGTTACTTTGAAAAAATTGGAGTGTTTAAAGCATGCTAACGCTTGAATACATTAGCATGGAATAATGAAATAGGACGTCGATCTTATTTTGTTGGTTTCTAGGGTTGACGTAATGATTAATAGGGATAGTTGGTTGGAATTCTCGGGTGCCAAGGAACTCCAGTCACTACTCCTTCTC
+
BCCCCFCFGFEFGGGGGGGFGC7FE,CFGGFAFG7FECF@BECFGGEGFFFEFGGC@FGGGCGGFFGGGFFF8FGFGG9EAE9EFGDFF,CA?CFCEFFGCGFCGDGGCF+7:>FCFGGFF++?<FCFFFGGGBCEA,+BDF,8>D,EDDF<9,C@,=FGFGCC+<:3,3@@EC<E;3D,@CCF9FEGF,@DC9,2,,,51**:*:CC,@FAC,BCC5C*0?;+<C*5C5?@CCE*11<9C9+=7A6C0*;+19<C*//*+0<E:CFEG*;D8CF**0.C60+>++0+0/9<+*0<?7*9+
@M03152:184:000000000-AWYW1:1:2106:22780:7209 1:N:0:TACTCCTTATACCTGT
AAGCTCGTAGTTGAATTTCGGCCTTTGCCGCCCGGTCCGCCTATTTGGGTGTGTACTGGAGCGGTGGAGGCTTACCTCGTGGTGAGCTGTTATGCCCTTTACTGGGTGTGGCAGGGAACCATGATTTTTACTTTGAAAAAATTAGAGTGTTCAAAGCAGGCTTACGCCCGAATACATTAGCATGGAATAATAAAATAGGACGTGCGGTCCTATTTTGTTGGTTTCTAGGATCGCCGTACTGATTAATAGGGATAGTTGGGTGGAATTCTCGGGTGCCAGGGAAATCCAGCTACTATTCCTT
+
CCCCAFGGECBEGGGGGGFGGGGGGGGGGGGGG:7FCGGGGGEGFGGGGBFGGGGGGGGGCGEDBFGGFGGGFFFFFDGGGGFFGGGGGGGGGFCFFGGDFFFFA?FEEGCF@FGDFFFGGGGGCFGGGGGGGGGFGGDA:FGDEFGEFGFGFFFG,DCGGCFGFDGGGG:CF7@:D;,CFFGFCGGE?ECG;>DFGFEF:FF:EG76:=:FG,BFGFGGGECC7;?EG6B8**38:5**2>1<0+9+0?F6CCFG?9CEC>:5CFFDC7?FDFCDEF)*1***3030+)+++22+23*<9
@M03152:184:000000000-AWYW1:1:2106:26316:7213 1:N:0:TACTCCTTATACCTGT
AAGCTCGTAGTTGAATTTCGGGATCAGTACGCTGGTCATGCCTCCGGTATGTACTGGTGTCACTGGTTCCTCCCTTCTGAAGAACCATCATGCCATTAATTTGGTGTGGTGGGAAATCAGGACTGTTACCTTGAAAAAATTAGAGTGTTTAAAGCAGGCTCGCGCTTGAATACATTAGCATGGAATAATGAAATAGGACGTTAATTCTATTTTGTTGGTTTCTAGGATTGACGTAATGATTAATAGGGATAGTTGGGTGGAATTCTCGGGTGCCAAGGAACTCCAGTCACTACTCCTTATT
+
CCCCCGGGGGGFGGGGGGGGGGGGGGGGGGGGGGGGGGGGGGFGGGGGGGGGGGGGGGCFGFGGGFGGGGGGGGGGGGGGGGGGGGFGGGGGGGGGG<FGGGGGGGGGEGCFGFGGGGGGGGGGGGGGGGGGFCGGGEGGGD8FBFGGGFGGGFFEFFGGGDGFGGDFGCFFGGGGG9FGGGGGGGGGGG,><==EDCFDGFGGGDEGBGGGGGGG7>CCCFFE:CFGG6CC=EFFGGFCG79BF768CFFFG7+3*2:*=9EG?@C5**39*;1*>FFEFFGGFCGGGFF+<FCGGE:9+
@M03152:184:000000000-AWYW1:1:2106:15471:7258 1:N:0:TACTCCTTATACCTGT
AAGCTCGTAGTTGAATTTCGAACCTGGTCGGGCGGTCTGCCTTACGGTACGTACTGTCTGGCCGGGTTCTACCTCTTGGTGAGCCGGCATGCCCTTAATTTGGTGTGTCGGGGAACCAGGACTTTTACCTTGAGAAAATTAGAGTGTTCAAAGCAGGCCTTTGCCCGAATACATTAGCATGGCATAATAAAATAGGACGTGCGGTTCTATTTTGTTGGTTTCTAGCGTCGCCGTAATGATTAATTGGGATAGTTGGGTGGAATTCTCGGGTGCCAAGGAATCCAGTCACTACTCCTTACCT
+
C<BBBFEG7FGFGFFGGGGFCFFGGGGG9FGDGGGGGGFGFGGGGF7FFGDFFGGFFFC@CCFG@=BFFGFGG9CEFCCCF<=AFFEGCF<FGGF8E,@9,B,BFGGGFEC7CB@DFCFE=FGGGGGGGD=BFFCA8,CCFGFDF,@CFFGCCF7F<><CFGDFF8CFGF<CF;F,D,?;D,@FG,,@;,>>@;9,,?<FD*4*=FFF9FDDF<9C+*=FGFF9A+3BB*??*11*:C+AE7:F0<+:7?5CCGG65:C*/<C:?FD**:A)*>7**)):A:6=<FF77@0+:*9C9+*+0
@M03152:184:000000000-AWYW1:1:2106:11649:7270 1:N:0:TACTCCTTATACCTGT
AAGCTCGTCGTTGAATTTCGGGATCAGTACGCTGGTCGTGCCTTCGGTATGCACTGGTGTCGCTGGTTCCTACCTTCTGAAGAACCGTCATGCCATTCAGTTGGTGTGGCGGGGAATCAGGACTGTTACTTTGAAAAAATTAGAGTGTTTAAAGCAGGCTCGCGCTTGAATACATTAGCATGGAATAATGAAATAGGACGTTTGACCCTATTTTGTTGGTTTCTAGGATCGACGTAATGATTAATAGGGATAGTTGGGTGGAATTTTCGGGTGCCAAGGAACTTCATTCACCACGCCTTAA
+
CCCCC<FF-@FFGGFFFFFE:@@FGGGGFFE@FGCFC@FCGGCFFFGGGGCFGGGGGGCGG7FFGEGGGGGEFGGGGGFCFFCFFCGGGGGGGGGGGGAFFGG?FDFF:FFGGGFCF=FFFG<FG<FFGGGGDCBF,BFFFFGG<@FGGG9FGCG7FGEGGG@GGGGGFFGFCC@FC;:F;?F7:F9FGC@FFFGFDFAFCEAC:FCFE2FFCF+=BCCCFCCE+?CFFC**:C*;*1<79A97:9<<C:FFCC++3*28>*@FF+9<7C8*/19:?@5CG@+*2:++0*3+3**77*50+
@M03152:184:000000000-AWYW1:1:2106:18667:7303 1:N:0:TACTCCTTATACCTGT
AAGCTCGTAGTTGAATTTCGGGGTCAGTAGGTCGGTCGTGCCAACGGTATGAACTGGCCTCACTGATTCCTCCCTCTTGTAGAACCGTGATGCCATTAACTTGGTGTTGCGGGGAAACAGGACTGTTACTTTGAAAAAATTAGAGTGTTTAAAGCAGGCTAACGCTTGAATACATTAGCATGGAATAATGAAATAGGACGTCGATCTTATTTTGTTGGTTTCTAGGGTTGACGTAATGATTAATAGGGATAGTTGGGTGGAATTCTCTGGTTCCAAGGAACTCCAGTCACTACTCCTTATC
+
CCCCCGGGEGGGGGGGGGGGGGGGGFGGGGGFGGGGEGGGGGGGGGGGGGGGGGGEFFFGGCGGFGGGGGGGGGGGGGGGGGFFGGGG?DFCFGGFGFFDGGFFGGGGGGGGGG@FGGFGGGGGGGGEFGGGAEFFGDCGDGGGGAFGGGGGGGGGGGGGGGGGGGGGGGGGGGFFFFGFFFFEGGGGGDF9FGCEFGGFFGDCEFFFFGFGG9FFFDGGG9BCFCFGGE+9*=C5=+ACGCGE>++=?E4C?FG6:EE>@FGFFGG+:+A*<9F*?35EFCEGFGFFGFCCGFG6F?CC+
@M03152:184:000000000-AWYW1:1:2106:18849:7325 1:N:0:TACTCCTTATACCTGT
AAGCTCGTAGTTGAATTTCGGGGTCAGTAGGTCGGTCGTGCCAACGGTATGAACTGGTCTCACTGATTCCTCCCTCTTGTAGAACCGTGATGCCACTAACTTGGTGTTGCGGGGAAACAGGACTGTTACTTTGAAAAAATTAGAGTGTTTAAAGCAGGCTAACGCTTGAATACATTAGCATGGAATAATGAAATAGGACGTCGATCTTATTTTGTTGGTTTCTAGGGTTGACGTAATGATTAATAGGGATAGTTGGGAGGAATTCTCGGGTGCCAAGGAACTCCATTCACTACTCCTTATT
+
C@CCCEGGCFFGGGGGGGGGGGGGG8AFFFGGGGGGGGFGGGGFGECFCFFGGGF<FGEFFGEECGGGGGGCCFGGGGGGGGEGGGF@FF@FGGCFECCFEGGGGFFGGGGCFEEGGGGGG@7FGFGFGGAGGFC9BAFG=F<D5<FFGGFGGGGGGGGGGGGDGGGGGGGFFFGFF9DFGGCF9C9BF9;FFCFFDDF7*1<<BFFG@EF9C@FGG>EGFCCEGGGGG5B?EEG8C:<C@7=EFFF6*=5+3>CC*/C*/AC+<?GG3CCC*9C<F>>6*:97E+2<?=F:FFG+A7*:9
@M03152:184:000000000-AWYW1:1:2106:20314:7327 1:N:0:TACTCCTTATACCTGT
AAGCTCGTAGTTGAATTTCGGGATCAATTTATTGGTCGTGCTATTGTACGTACTGGTATTATTGATTTCCACCTTCTGACGAACCATGATGTCATTAATTTGGTGTCTTGGGGAATCAGGACTGTTACTTTGAAAAAATTAGAGTGTTTAAAGCAGGCTCACGCTTGAATACATTAGCATGGAATAACGAAATAGGACGTTTGTTTCTATTTTGTTGGTTTCTTGGATCGACGTAATGATTAATAGGGATAGTTGGGTGGAATTTTTGGGTGCCAAGGAACTCCAGTCACTACTCCTTATT
+
CCCC?F;FCFGGF9EGGGGGGGDGCGGGGGGGGFGGGGGGCG<CFFGGFGFFCFCEGGFGFFGFFGFG9<<CFFDFFEFGG7@B:,C,CFFGG9EF9,6<@FCEEGGFGD,CCCEF=,F8CFFFGG<?FFGFF<,,,@E<FFGFFGGAEF,C<?,<+:EFFFGFFGGDAAFFGGGGGGGGDC8DFG,E3@+6,C=,CE>FGDC,@:=F;@CFCFDC78BDFCF999CD688C>BF5E:5B9>?B><,:,=),5>,1*=7CG9F:+1+//*3*=9:*;);6:C:68+<@+=7<A>*2+0:++
@M03152:184:000000000-AWYW1:1:2106:28095:7407 1:N:0:TACTCCTTATACCTGT
AAGCTCGTAGTTGAATTTCGGGATTGACTCGATGGTCGTGCCTTAAGGGGTATGAACTGTCGCTGTTGATTTCTCACCTTCTGGAGAAGCTCGATGTCCTTAGTTGGATGTCTTGTGGAACCAGGACCTTTACCTTGAAAAAATTAGAGTGTTTAAAGCAGGCATTATGCTCGAATACATTAGCATGGAATAATAGAATAGGACGGCATGGTTCTATTTTGTTGGTTTCTAGGATCACCGTAATGATTAATAGGGGTAGTTGGGTGGAATTCTCGGGTGCCAAGGAACTCCAGTCACTACT
+
CCCCCGGGGGGGGGGGGGGGGGGEGEFGFGDFGGGFGGB;FGFGGDCGGGGGGGGGGGGGGGEGEGGFFGGGGGGGFE<FGGGGCGFFGGGEFEGGGGGGGDGCFEEFFGGFFGCGGGFGGC8FFGGFEBF9FCFG9C,CA9CFFGGFFCFGGGGGEFFGF+>E8FDGA,EFG+>AE,:FG,ADGGC?DCFGDFGFGFGGF<A@+@34B@>FFFA=FGGGCFGGG:D>FFCF,>?@C;CGG:?CG<CCFFFG,,,*4*1?9C+*:*1*;=8;CC/<*.)::A698**:C@CG609E9C*<+
@M03152:184:000000000-AWYW1:1:2106:18458:7419 1:N:0:TACTCCTTATACCTGT
AAGCTCGTAGTTGAATTTCGAAATCAATTTTCTGGTCATACCTTTGTATGTACTGGTCTTATTGATTTCTCCTTTCTGATGAACTACAATGTCATTAATTTGATGTTATGGGGAATCAGGACTATTACTTTGAAAAAATTAGAGTGTTTAAAGCAGGCTTATGCTTGAATACATTAGCATGGAATAATGAAATAGGACGTTTGATTCTATTTTGTTGGTTTCTAGGATTGACGTAATGATTAATAGGGATAGTTGGGTGGAATTCTCGGGTGCCAAGGAACTCCATTCACTACTCCTTATT
+
CCCCCGGEGCFGGGGGEFGGGGGGGC<FEGGGGGEFEFFFGGGGGGGEEGFFGFFFGGFGEGGGGGGGGGGGFGGFFFEFDECFGEFFGGDFGFGGGDGFGGGFEFGGGGGFG@CEGCGGGGFGGGFGGGGG9C?E,FEFEFGF<FBFE?FE?ECD7>EF5FFGFGGGFGGGGGGG9B=;F8,4<FAF,ED;FGD?,F++6D+,CDDFCCGGGCDG8,BEDDF>=9>EC8,@+B?:@F7CC,@:+5<,,,3,=D7:8EE7>D9D,5,9/*4)**+2/:;CF61*>;;E7+<++2;69929+
@M03152:184:000000000-AWYW1:1:2106:9475:7498 1:N:0:TACTCCTTATACCTGT
AAGCTCGTAGTTGAATTTCGGGATCAATACGTCGGTCGTGCCTCGGTACGTACTAACGTCATTGATTTCTCCCTTCTGACGAGCCGTGATGTCATTAATTTGGTGTTACGGGGAGTCAGGACTGTTACTTTGAAAAAATTAGAGTGTTTAAAGCAGGCAATCGCTCGAATACATTAGCATGGAATAATGAAATAGGACGTTCGAACCTATTTTGTTGGTTTCTAGGATCGACGTAATGATTAATAGGGATAGTTGGGTGGAATTCTCTGGTGCCAAGGAACTCCAGTCTCTCATCCTTATT
+
CCCCCGDCFGEFGCFGGGGGGGGGGFFGGGGGGGCFGGGGGFGGGGGGGGGGGGCFFDFGFFGCFFAFG<EFGGGGGFGGGGGGGGGEFEGC9C<FFGGGGGDG@EGGGGGGGECCDGGGGGDGFGGFGBA,C9F9FE8DFE9?DFFFFFFFCFGGGGGGGFGG8FECCECG9DDECEDFFFF?@CFGFDGGGGCF,>F:FDDCACCC6FFFGFGGFCEGGGG,>9:EECCEDC8@C9+=:CFGFG?F66A?FGFCCEE*;@GEGGC+:C+*CDFCE:>*2<9*+0AE+1<++2??E77++
@M03152:184:000000000-AWYW1:1:2106:13264:7537 1:N:0:TACTCCTTATACCTGT
AAGCTCGTAGTTGAATTTCGGGATCGACGGGTCGGTCGCGCCTCTGGTGTGTACTGGCCCTGTCGGTTTCTCCCTTCTGACGAACCACGATGTCATTAATTTGGTGTCGTGGGAAATCAGGCCTGTTACTTTGCAAAAATTAGAGTGTTTAAAGCAGGCATTCGCTTGAATACATTAGCATGGAATAATGAAATAGGACGTTTGATCTTATTTTGTTGGTTTCTAAGATCGACGTTGTTATTAATAGGGATAGTTGGGTGGAATTCTCGGGTGCCAAGGAACTCCAGTCACTACTCCTTAT
+
C<C?CE@F@FCED<<CEE<C7@F6@FGGGGGGGGGGGG7CCEBE@FGG8EFFCEFGA<9@DCEA<7CFF9EFGGFGGA9CC==FC:4DE+<FG9E<F<,,<5@<B?FGC==C7,B=BFFG,,8A<FGGGEFBC,,D,83BDF<FFGA=FFGG<F,@,+@@FCCDFEFCFFFG,,7@3;,@FC:CF:,,2>;<FF9,73>5>F:*72?FD,@F;@,<:,21ACBC?+?BC;CGEE=**=*<:9117CF6*:52<EC96*A/:8++<+0<9=5CD<2*3<)*7;<C<88E9F?GCF7<C7>++
@M03152:184:000000000-AWYW1:1:2106:15197:7554 1:N:0:TACTCCTTATACCTGT
AAGCTCGTAGTTGAATTTCGGGATCAATACGTCGGTCGTACCTTCGGTACGTACTAACGTTATTGATCTCTCCCTTCTGACGAACCGTGATGTCATTAATTTGATGTTACGGGAAGTTAGGGCTGTTACTTTGAAAAAATTAGAGTGTTTAAAGCAGGCAATCGCTCGAATACATTAGCATGGAATAATGAAATAGGACGTTCGAACCTATTTTGTTGGTTTCTAGGATCGACGTAATGATTAATAGGTATAGTTTGGTGGAATTCTCGGGTGCATAGGAACTCCCGTCACTACTCCTTAT
+
CCCCCGGFGGGGGGGGGGGGGGCGGGGGGGGGGGGGGGGGGGGGGGGGGGGGGGGGGGGGGGGGGGGGGGGGGGGGFGFAFGDGGDGFGGGGFGGGGCFGGGGGGGGGGGGGGEEEGACDEFGGDGGGGGGGGGGGGGGGGGFFCFGGGGGGGGFGGGGGFFFGGF@FFFFGGFGGCFGFFCFFFGGGE;EGGGGCCCFFGFFEGGGGGFGGGGGGGGCE@C9CFG9<C6**/=3A*AC+=@GG@1<?+1;C;CF+>*4:B>+2<+2<CG*9E3**3*/<+*<F+*2/555<:*0<+:7<:
@M03152:184:000000000-AWYW1:1:2106:14274:7607 1:N:0:TACTCCTTATACCTGT
AAGCTCGTAGTTGAATTTCGGGGTCAGTAGGTCGGTCGTGCCACCGGTATGAACTGGCTTCACTGATTCCTCCCTCTTGTAGAACCGTGATGCCATTAATTTGATGTTGCGGGGAAACAGGACTGTTACTTTGAAAAAATTAGAGTGTTTAAAGCAGGCTAACGCTTGAATACATTAGCATGGAATAATGAAATAGGACGTCGATCTTATTTTGTTGGTTTTCTAGGTTTGACGTAATGATTAATAGGGATAGTTGGGTGGAATTCTTGGGTGCCAAGGAACTCCAGTCACTACTCCTTAT
+
CCCCCGEFFGEGGGGGGGGGGGGGGGGGGGGGGGGGGGGGGGGGGGGGGGGGEGGGGGGGGGGGGGGGGGGGGGGGGGGGGFFGGGGGGFGGGGGGGGGGGGGGGFGGGGGGGGGGGGCGCFGGGFFGGGGGGFFFGGGFGGGGFGGGGGGGGGGGGGGGGGGGGGGGGGGGGCGFDAFAFFFGGGGFGFGGFGFF7:FGGGGDFGFGGGGGGGGFCFGGGGGGGFC+?F*<@5CC=FGGFCC+;<F6C*.2>CG7C*//?C0AF:<+:+;987*7CF):CCC*A?6CE?9CFG7+<EFG?
@M03152:184:000000000-AWYW1:1:2106:12519:7810 1:N:0:TACTCCTTATACCTGT
AAGCTCGTAGTTGAATTTCGGATTAACGAGAAGTTAAGGTCCATCTTTCCGATGTGTACCTTATTCTCGTTTCCTTCCTTTTGAATACACCCCCTAAAATTATATTTTAGGGGTCAAAGTGTTTCAAATCTTTTACTGTGAAGAAATTAGAGTGTTCAAGGCAGGCGTAATCTAGCCTTTGAATATATTAGCATGGGATAATGAAATAGGACTTTAGTTCTACTTTCGTTGGTTTCTAGGGCTAAAGTAATGATTAATAGGGATAGTTGGGTGGAATTCTCGGGTGCCAAGGAACTCCAGT
+
CCCCCGGGGGGGGGGGGGGGGGGGGGGGGGGGGGGGCCEFGGGGGGGGGGGGGGGGGGGGGGGGGGGGGGGGGGGGGGGGGGGGGGGFGGGDFGGGGGFGGGGCGGGGCFGGCFEFFGGGGGGGGGGGGGGGGGFCFFGGGGGGGGGGGGGFGGGGGGFFDGGDGGGGGGGGGGGGGGGGGGE=FGGGGGGCGGGGGGGFDGGGGGGGGCFEGGGGGGG,@>,EGC;CCCFCGGF,@CFGGGFFFEFGGGF7CE7;ACFGCF8FDFFFD65?:45*<A+=FE=DFGGCGAEFFG5CG6FC<
@M03152:184:000000000-AWYW1:1:2106:12478:7818 1:N:0:TACTCCTTATACCTGT
AAGCTCGTAGTTGAATTTCGGGATCAATTTATTGGTCGTGCTATTGTACGTACTGGTATTATTGATTCCTACCTTCTGACGAACCATGATGTCATTAATTTGGTGTCTTGGGGAATCAGGACTGTTACTTTGAAAAAATTAGAGTGTTTAAAGCAGGCTCACGCTTGAATACATTAGCATGGAATAACGAAATAGGACGTTCGATTCTATTTTGTTGGTTTCTAGGATCGACGTAATGATTAATAGGGATAGTTGGGTGGAATTCTCGGGTGCCAAGGAACTCCAGTCACTACTCCTTATC
+
CCACCFGGEGGGGGGGGGGFEGGGGGGGFFGGGGGGFDGGGGGGGGGGGGGGGGGGGGGGGGGGGGG9FGGG,CF@FGGGGGGGGGGGGGFGGGGGC9FFGGGGGGGGGGDGGGFGGCGG@EGGFGFFFFGGCF<AEFGGFGFGGGGGGFGGGFGGDEFGGGGGEGGGGGGGGGFGGGDGGFGGGGGFE>EGGGGGFCFFCGGGGGGFFGGGGGGGGGGFGGGFGGGGGC>*=CEFGGGGGGGGCFFG?CFFGGGCGGGEG??C<CCEGGGG?CF47;=60:@FCGG+<FGGFGG6CC:?7
@M03152:184:000000000-AWYW1:1:2106:19015:7841 1:N:0:TACTCCTTATACCTGT
AAGCTCGTAGTTGAATTTCGGGCCTGGGCGGGCGGTCTGCCTCACGGTATGTACTGTCTGCCTGGGTCTTACTTCTTGGTGAGCCGGCATGCTCTTTACTGGGTGTGTCGGGGAACCAGGACTTTTACCTTGAGAAAATTAGAGTGTTCAAAGCAGGCCTATGCCCGAATACATTAGCATGGAATAATAAAATAGGACGTGCGGTTCTATTTTGTTGGTTTCTAGAGTCGCCGTAATGATTAATAGGGATAGTTGGGTGGAATTCTCGGGTGCCAAGGAACTCCAGTCACTACTCCTTATT
+
CCCCCGGGGGGGGGGGGGGGGGGGGGGGGGGGGGGGGGGGGGGGGGGGGGGGGGGGGGGGGGGGGGGGGGGGGGGGGGGGGGGGGGGGGGGGGGFGGGGGGGGGGGGGGGGGGGGGGGGGGGGGGGGGGGGGGGGGGGGGGGGGGGGGGGGGGCGGGGGGGGGGGGGGGGGGGFGGGGGGGGGGGFGFFGGGGGGGFEFGECFGGGDGGDGGGGGGGGGGGFGGGGGGGGGGGCEEFGGGGGGGGGGGCFFG?@FGGGGGFEGGGGGGGGFG8CGGFFFFFGGCCDGGCBGFG=FFGFG7+
@M03152:184:000000000-AWYW1:1:2106:21991:7863 1:N:0:TACTCCTTATACCTGT
AAGCTCGTAGTTGAATTTCGAACCTGGTCGGGCGGTCTGCCTTACGGTACGTACTGTCTGGCCGGGTTCTACCTCTTGGTGAGCCGGCATGCCCTTAATTGGGTGTGTCGGGGAACCAGGACTTTTACCTTGAGAAAATTAGAGTGTTCAAAGCAGGCCTTTGCCCGAATACATTAGCATGGCATAATAAAATAGGACGTGCGGTTCTATTTTGTTGGTTTCTAGAGTCGCCGTAATGATTAATAGGGATAGTTGGGTGGAATTCTCGGGTGCCAAGGAACTCCAGTCACTACTCCTTATT
+
CCCCCGGGGGFGGGGGGGGGGGGGGGGCFGGGGGGGGGGGGGGGGGGGGGGGGGGFGGGGFFGGGGGGGGGGGGGGGGGGGGGGGGGGGGGGGGDFGDFGGFFGGGGGGGGGGGGDCFGGGGGGGGGGGCFGGFDDFFGGGFGGGGGGGGGGFGGGGGGGGGGGGGBFGG7CGGE@FGGFGCEGGGFG9CFGGFF?@GGF7@F@*<FCG@CF?EGGGGEGFBF9??FFGCEGGEGCGDF7C9EAC<FC6C:FG?FFCC>C*<CECFFG3:C3CFFCF>>6EGGGF?C6?@E7FGGGDF7++
@M03152:184:000000000-AWYW1:1:2106:23414:7924 1:N:0:TACTCCTTATACCTGT
AAGCTCGTAGTTGAATTTCGAACCTGGTCGGGCGGTCTGCCTTACGGTACGTACTGTCTGGCCGGGTTCTACCTCTTGGTGAGCCGGCATGCCCTTAATTGGGTGTGTCGGGGAACCAGGACTTTTACCTTGAGAAAATTAGAGTGTTCAAAGCAGGCCTTTGCCCGAATACATTAGCATGGCATAATAAAATAGGACGTGCGGTTCTATTTTGTTGGTTTCTAGAGTCGCCGTAATGATTAATAGGGATAGTTGGGTGGAATTCTCGGGTGCCAAGGAACTCCAGTCACTACTCCTTATC
+
CCCCCGGFGGGGGGGGGGGGGGGGGGGGGGGGGG@EGGGGGGGGGGGGGGGGGGGGGGGCCFGGEGGEGGGGGGG?FGGGGDFGFEGGGGGFGGGFEDGGCFGGGGGGGDGGGGFGGGGGGGGGGGGGGGGG<F<FFFGFGGGGGGGGGGGGGGGGGGGGGGGGGGGGDGEGGGGGCFGGGGFGGGGGCE9FFFEGGFCFGGCGGGCGGGCGGGGCB>CFF?FCFG9CCCEGCGEGGG7C9CGCGGGGGGFGGFCC*2;C8CFFFFG5CC87;<7*17>6*<<FGGGF+*09<>7+<<*++
@M03152:184:000000000-AWYW1:1:2106:5960:8140 1:N:0:TACTCCTTATACCTGT
AAGCTCGTAGTTGAATTTCGGGATTAATTTATTGGTCGTGCAATCGTACGTACTGGTATTATTGATTACTACCTTCTGACGAACAATGATGTCATTAATTTGGTGTCTTGGGGAATCAGGACTGTTACTTTGAAAAAATCAGAGCGTTTAAAGCAGGCTCACGCTTGTATACATTAGCATGGAATAACGAAATAGGTCGTATGCATCTATTTTGTTGGTTTATAGGACAGAAGTAATGATTAATAGAGATAGTGGGGTGGAATTCTCGGGTGCCAAGGGACTCTAGTAACTATTACTTAGT
+
CCCCCGGEGGGGGGGGGGGGGD@FFGC9E-CFFC9FE:@FCD,CE<,C6FGACCC8;66E6CEGCF<6FF9FGFCFGFA,BFG7+6CCC<CFFA,C9,CF,6CEF<<F9F=FG,,C,EFG8<<=CFC,,EC9,<9?<:8,C,,,,+48+9E?,,,A4CF,85A8F>F,C?<F,CD=,A9FFFGDFGGCE+B>,6,@,,58,8@,,8,5E=FCFFF7C5EGG6=E:,,,,6,,5?;::,5=:=?CE7,=,41,5<,,?:C**?EF7@+*1>8)**30*..5*;**<+<2<69C+:*+<:*+3
@M03152:184:000000000-AWYW1:1:2106:21544:8223 1:N:0:TACTCCTTATACCTGT
AAGCTCGTAGTTGAATTTCGGGATCAATTTATTGGTCGTGCTATTGTACGTACTGGTATTATTGATTTCTACCTTCTGACTAACCATGATGTCATTAATTTGGTGTCTTGGGGAATCAGGGCAGTTACTTTGAAAAAATTAGAGTGTTTAAAGCAGGCTCACGCTTGAATCCATTAGCATGGAATAACGAAATAGGACGTTTGATTCTCTTTTGTTGGTTTCTAGGATCGACGTAATGATTAATAGGGATAGTTGGGTGTAATTCTCGGGTGCCAAGGAACTCCAGTCACTACTCCTTATT
+
CCCCCGGGEGFGGEFFGGGGGGDGGGFGGGCGGGGGGGGDEGAFGGGGGFGGGGGGGFFGFGGGGGGGGGGGGGGGG<CF,CFE8<FC<@FDGGGEGFGGGGCFFGFGGF,CF,BCEC9FGGGGGGFAFFF<FFGGBCFGGGGGGFGGGE,??FG,::EEFGGCGE<F,?,AEGFGGGGFFFFEFG;BCCEGFFDDEGGG?F7DFFFG,3@FGGGFFFGF@DFCC@DE6*6@C>*DFFGGFG,B7>E>6C66ECD?*7C*,2C;,A@*2>F3EFFDD)8C=CG7CE;5+:CCF:7EFG=0+
@M03152:184:000000000-AWYW1:1:2106:28352:8245 1:N:0:TACTCCTTATACCTGT
AAGCTCGTAGTTGAATTTCGAACCTGGTCGGGCGGTCTGCCTTACGGTACGTACTGTCTGGCCGGGTTCTACCTCTTGGTGAGCCGGCATGCCCTTAATTGGGTGTGTCGGGGAACCAGGACTTTTACCTTGAGAAAATTAGAGTGTTCAAAGCAGGCCTTTGCCCGAATACATTAGCATGGCATAATAAAATAGGACGTGCGGTTCTATTTTGTTGGTTTCTAGAGTCGCCGTAATGATTAATAGGGATAGTTGGGTGGAATTCTCGGGTGCCAAGGAACTCCAGTCACTACTCCTTATT
+
CCCCCGGGGGGGGGGGGGGGGGGGGGGGGGGGGGGGGGGGGGGGGGGGGGGGFGGGFGGEFGGEDGGGGGGGGGGGGGGGGGGGGGGGGGGGGGGGGFGGGGGGGGGGGGGGGGGGGGGGFFGGGGGGGGGGGGFG@DFGGGGGGGGGFGGGGGGGGEGGGGGGGGGGGGGGGGGGFGGGDGG@F7DDDEGG99FCCEE7<:FECEEFCGFGGFFGE81=ACGF+?+BCEGCECCE=EE?F?:ED<CF665+<<CC5:ED*9<8<<+C3**987><FFF**<?CC6<9<B790>0<A?>C+
@M03152:184:000000000-AWYW1:1:2106:15379:8321 1:N:0:TACTCCTTATACCTGT
AAGCTCGTAGTTGAATTTCGGGATCAGTACGCTGGTCGTGCCTTCGGTATGCACTGGTGTCACTGGTTCCTACCTTCTGAAGAACCATCATGCCATTCAGTTGGTGTGGCGGGGAATCAGGACTGTTACTTTGAAAAAATTAGAGTGTTTAAAGCAGGCTCGCGCTTGAATACATTAGCATGGAATAATGAAATAGGACGTTTGACCCTATTTTGTTGGTTTCTAGGATCGACGTAATGATTAATAGGGATAGTTGGTTGGAATTCTCGGGTGCCAAGGAACTCCAGTCACTACTCCTTAT
+
CCCCCGGGGGGGGFAFGGGGGGGGGGGGGGGGGGGGGGGGGGGGGGGGGGGGGGGGGGGGGGGGGGGGGGGFGGGGGGGGFGGGGGGGGGGGGGGGGGGGGGGGGGGGGGGDGG=CGGEGGFFFGFGGGGFGDDFGF8CFGGGGGGGGGGGGC,CFGG:FD+@FFEE7:EBCFCFGEDFGG9F7CF,DFFGGCCCG:FEFGGG:;;FG:<FEGG9FFCFGFG9B<EFDGG5*=CE55F++<C?FFFECCC):<CFCC///:69EC+A?CFD<E*02<5)*2*7D+20A+=79+07C6CC?:
@M03152:184:000000000-AWYW1:1:2106:19869:8361 1:N:0:TACTCCTTATACCTGT
AAGCTCGTAGTTGAATTTCGGCCTTTGCCGCCCGGTCCGCCTATTTGGGTGTGTACTGGAGCGGTGGAGGCTTACCTCGTGGTGAGCTGTTATGCCCTTTACTGGGTGTGGCAGGGAACCATGATTTTTACTTTGAAAAAATTAGAGTGTTCAAAGCAGGCTTACGCCCGAATACATTAGCATGGAATAATAAAATAGGACGTGCGGTCCTATTTTGTTGGTTTCTAGGATCGACGTAATGATTAATAGGGATAGTTGGGTGGAATTCTCGGGTGCCAAGGAACTCCAGTCACTACTCCTT
+
CCCCCGGGGGGGGGGGGGGGGGGGGGGGGGGGGGGGGGGGGGGGGGGGGGGGGGGGGGGGGGGGGGGGGGGGGFGGGGGGGGGGGGGGGGGGGGGGGGGGGGGFDFGEGGGGGGGGGGGGFGGFGGGGGCGGGGC9AFCGGGGGGGAFGGGDFGGGGD<FGGGGGFFGGGCGF@>9EFGGGDEFG7DFGADGFGGE:<7>C*C:FGDGGCFG@CFF;CCG5CGGFGF9FCE>EGGGGGGFC+9?+<E?CCFEGC62<7C5;>CF6AF:>FEC51)*2*/*:CGG690@+9CCEG*+<+6<?
@M03152:184:000000000-AWYW1:1:2106:26406:8483 1:N:0:TACTCCTTATACCTGT
AAGCTCGTAGTTGAATTTCGAGACCGGCTTACTGGTCGTGCTATTGTACGTACTGGTATAATCGGTTTCTCCTTTCTGACGAACTATAATGCCATTAATTTGGTGTTTTAGGGAATCAGTACTGTTACTTTGAAAAAATTAGAGTGTTTAAAGCAGGCTCACGCTTGAATACATTAGCATGGAATAACGGAATAGGACGTTTGATTCTATTTTGTTGGTTTCTAGGATCGACGTAATGATTAATAGGGATAGTTGGGTGGAATTCTCGGGTGCCAAGGAACTCCAGTCACTACTCCTTATC
+
CCCCCGGGGGFGGGGGGGGGGGGGGGGGGGGGGGGGGDGGGGGGGGGGGGGGGGGGGGGGGFFGGGGGGGGGGGGGGGCGGGGGGGGGGG9EEGGGGDFGGGGGGGGGGGGGG<EFCGG,?FGGGGGGGGGGGFG9FEGGGGGGGGEFFGGGGGGGGGGGGG8FEEEFGGGGGGGGFGFGGGGGGGFFCECC>99?ADEFFFGGGGGGGGDEFFGFFFGGCFGGGCFG8*::EGG5CFFG7<BFF,=6,=?01>+8=C*=F9BC+9+/**;DGFF45:5C=6FC6+:9C*<C@76+<<22+
@M03152:184:000000000-AWYW1:1:2106:11797:8511 1:N:0:TACTCCTTATACCTGT
AAGCTCGTAGTTGAATTTCGAACCTGGTCGGGCGGTCTGCCTTACGGTACGTACTGTCTGGCCGGGTTCTACCTCTTGGTGAGCCGGCATGCCCTTAATTGGGTGTGTCGGGGAACCAGGACTTTTACCTTGAGAAAATTAGAGTGTTCAAAGCAGGCCTTTGCTCGAATACATTAGCATGGCATAATAAAATAGGACGTGCGGTTCTATTTTGTTGGTTTCTAGAGTCGCCGTAATGATTAATAGGGATAGTTGGGTGGAATTCTCGGGTGCCAAGGAACTCCAGTCACTACTCCTTTTC
+
CCCCCGGGGGGGGGGDFGEGGFEGGGGGGGGGGGGGGGGGGGGGGGGGGGGGGGGGGGGGGGGGGGGGGGGGGFGGGFGGGGGGGGGGGGGGGGGGFGGGGGGGGGGGGGGGGFGGGG?EEGGGGGGGGGGCFFGDFFFGGCFFGGGGGGGGCCGGGEGGGGGGCG7:BDCGGGGGGGFGF:CGFFEF@F?FCB6>FGCF*C:F:FGG+?CFG9CF7*=FGDF9C+?EG>5CE8>EE7<FF99CF7<FC6)3ACC+/:>>;@+A+<@*3:;)10***)7?EGF<<EFD+*3<02>EFG*++
@M03152:184:000000000-AWYW1:1:2106:26686:8525 1:N:0:TACTCCTTATACCTGT
AAGCTCGTAGTTGAATTTCGGACCTGGTTGGGTGGTCCGCTTAACGGCGTGTTACTGCTTGACTGGGTCTTGTCTCTTGGTGAACCGTCGTGTCCTTCATTGGATGCTTCGGGGAACCAGGACTTTTACCTTGAAAAAATTAGAGTGTTCAAAGCAGGCCTATGCCTGAATACATTAGCATGGAATAATAAAATAGGACGTGTAGTTCTATTTTGTTGGTTTTTAGAGCTGCCGTAATGATTAATAGGGATAGTTGGGTGGAATGCTCGGGTGCCAAGGAACTCCAGTCACTACTCCTTAT
+
CCCCCGGFGGGGGGGGGGGGGGGGGGGGGGGGGGCFGGGGGGGGGGGGGGGGGGGGGGGGGGGGGGGGGGGGGGGGGGGGGGGGGGGGGGGGGGGGGGGGGGGGGGGGGGGGGGCC@FFGGEGGGGGGGGGGGFGGDFGGGFGFGFGGGGGGGFGFFGDGFGGGGDAFFCGGAC9FFGGGGGGGGGGGGGGGGGGDC<AFFCFFGEC;>FCGEGGGG>FEG6CDFDCCCFFACEGGGCFFGCGDC<E6EGFGGGGG?CCC8C?F++9AC=*CEG9>C>@CG8C7CFCC<@FGG4CG<+:<0
@M03152:184:000000000-AWYW1:1:2106:20324:8545 1:N:0:TACTCCTTATACCTGT
AAGCTCGTAGTTGAATTTCGGGATCAGTACGCTGGTCGTGCCTCTGGTATGTACTGGTGTCACTGGTTCCTCCCTTCTGAAGAACCATCATGCCATTAATTTGGTGTGGTGGGAAATCAGGACTGTTACCTTGAAAAAATTAGAGTGTTTAAAGCAGGCTCGCGCTTGAATACATTAGCATGGAATAATGAAATAGGACGTTAATTCTATTTTGTTGGTTTCTAGGATTGACGTAATGATTAATAGGGATAGTTGGGTGGAATTCTCGGGTGCCAAGGAACTCCAGTCACTACTCCTTATC
+
CCCCCGGGEGGGGGGGGGGGGGGGGGGGGGGGGGGGGGGGGGGGGGGGGGGGGGGGGGGGGGGGGGGGGGGGGGGGGGGGGGGGGGGGGGGGGFGCGGGGGGGFEFGGDGGGGGGGGGFFGGFGGGGGGGGGGGGGGGDFFGGGGGGGGGGGGGGGGGEGGGGGEGGGGGGGGGBFGGGGGGGGGGGDFCGGGFFGGGGDGGGFFF9EGGGGGGGGFGGFGGGGGG6BF8FEEGGECFFCC>FCFFGC6=6<BFGF57CEC?GGCC95558<8CCDE@4CFFFGGGGGG=C+<:C6?CCE+
@M03152:184:000000000-AWYW1:1:2106:27001:8561 1:N:0:TACTCCTTATACCTGT
AAGCTCGTAGTTGAATTTCGGGGTCAGTAGGTCGGTCGTGCCAACGGTATGAACTGGTCTCACTGATTCCTCCCTCTTGTAGAACCGTGATGCCATTAACTTGGTGTTGCGGGGAAACAGGACTGTTACTTTGAAAAAATTAGAGTGTTTAAAGCAGGCTAACGCTTGAATACATTAGCATGGAATAATGAAATAGGACGTCGATCTTATTTTGTTGGTTTCTAGGGTTGACGTGATGATTAATAGGGATAGTTGGGTGGAATTCTCGGGTGCCAAGGAACTCCAGTCACTACTCCTTATT
+
CCCCCGGGGGGGGGGGGGGGGGGGGGGGGGGGGGGGGGGGGGGGGGGCEFFGDFGGGGGGFGGGGGGGGGGGGGGGGGGGGGGGGGGEG<FCGGCGGDGGGGGGGGGGGGGGGDGGGGGGGFGGGGGGGGGGGGGGGGGGDGFGGGGFGFGFGGGGG?FGCEG:EFEGCFEGGGGGGGGGGGGGGGGAEGGCG9FG@GFGGGG7F7FFGGDGGFFGGGGGGCGFGE*<BC2<CEC8?FF7FCFGG7EFFG56CFG6=C5*;6<F9C97<5FC=FG6C)5*:8+98+<CFFF++:6<EE*<+
@M03152:184:000000000-AWYW1:1:2106:22104:8576 1:N:0:TACTCCTTATACCTGT
AAGCTCGTAGTTGAATTTCGGGATCAATATGTTGGTCGTGCTTTCGGTACGTACTGGCATCATTGGTTTCTCCCTTCTGATGAACCATGATGCCATTAATTTGGTGTCTTGGGGAATCAGGACTGTTACTTTGAAAAAATTAGAGTGTTTAAAGCAGGCTCACGCTTGAATACATTAGCATGGAATAATGAAATAGGACGTTTGATTCTATTTTGTTGGTTTCTAGGATCGACGTAATGATTAATAGGGATAGTTGGGTGGAATTCTCGGGTGCCAAGGAACTCCAGTCACTACTCCTTAT
+
CCCCCGGGGGGGGGGGGGGGGGGGGGFGGGGGGGGGGGGGGGGGGGGGGGGGGGGEFGGGGGGGGGGGGGGGGCGGGGGGGGGGGGGGGFGGGGFGGGGGGGGGGFG=FGGGGDFCFGGGGGGFGGGGGGGGGGGDFFCF@FGGGGGFFCFGG9AEFGGGGGGGGGGGGFFGGCCD<DCGGGFGGGGGGCDEFGF9B9>CF@FGFGGGGFFGGGGGGGFGGGGGFG?CF::EEGECC5@7BF,:C;EF=,)=,>C9CEEGCC+?FFGGGGCGGGFGGFFGGGGC9<CFGFFGG6DE6EF++
@M03152:184:000000000-AWYW1:1:2106:14678:8605 1:N:0:TACTCCTTATACCTGT
AAGCTCGTAGTTGAATTTCGGGATTAATTTATTGGTCGTGCAATAGTACGTACTGGTATTATTGATTCCTACCTTCTGACGAACCATGATGTCATTAATTTGGTGTCATGGGAATCAGGACTGTTACTTTGAAAAAATTAGAGTGTTTAAAGCAGGCTCACGCTTGAATACATTAGCATGGAATAACGAAATAGGACGTTTGATTCTATTTTGTTGGTTTCTAGGATCGACGTAATGATTAATAGGGATATTTGGGTGGAATTCTCGGGGCCAAGGAACTCCAGTCACTACTCCTTATCTC
+
CCCCCFGG>EGGGGGGGGGGGGGGGGGGGGGGGGFGGGGGGFGGGGGGGGGGGGFGGGGGFFGEFGGDGGGGGFGGGGDGCGGGGGGGGGGGFGFG<<FGGGGGDGGGGGGGGFEGDFE<DFFGGEFGGGGFGGGGCGGGGG9FFGGGGFGGFFFGGCGGG<CCFGGGGGGGGEFFFFBC<8FEFGFGGGGGGG8EF@==E+>FGFG,EGDG9DE>:3DFAF,@,DF,@*CCEF>5C:FC7<C<EC=;8?+=C,4*=EE79C8<<:;*35885**9CFAGFGC<FG++<6?:8CG9++*<0
@M03152:184:000000000-AWYW1:1:2106:17911:8661 1:N:0:TACTCCTTATACCTGT
AAGCTCGTAGTTGAATTTCGGGATCAATACGTCGGTCGTGCCTCGGTACGTACTAACGTCATTGATTTCTCCCTTCTGACGAGCCGTGATGTCATTAATTTGGTGTTACGGGGAGTCAGGACTGTTACTTTGAAAAAATTAGAGTGTTTAAAGCAGGCAATCGCTCGAATACATTAGCATGGAATAATGAAATAGGACGTTCGAACCTATTTTGTTGGTTTCTAGGATCGACGTAATGATTAATAGGGATAGTTGGGGGGAATTCTCGGGTGCCAAGGAACTCCAGTCACTACTTCTTATT
+
CCCCCGGGEGGGGGGGGGGGDGGGGGGGGGGGGGGGGGGGGGGGGGGGGGGGGGGGGGGGGGGGGGGGGGGGGGGGGGGGGGGGGGGGGGGGGDFFGGGGGGGGGGGGGGGGGEEEGGGGGGGGGGGGGGGFGFFGFGGGGGGGGGGGGGGGGCFGGGGGFGGG,DFGCFFFDFGGGGGGGGG?FGGGGGDGGFCEGGGGGGG7FGEFFGGGGFGGGGGGGGGFGGFECBECGGGGGF9FGGFGFCE6?6;7<FEG**/8:8CD+02:3EGC85>9C3>C=6<D8<C+<4CFGG*3:?CF7
@M03152:184:000000000-AWYW1:1:2106:21343:8757 1:N:0:TACTCCTTATACCTGT
AAGCTCGTAGTTGAATTTCGGGATCAATACGTCGGTCGTGCCTTGGTACGTACTAACGTTATTGATTTCTCCCTTCTAACAAATCGTGATGTCATTAATTTGGTGTTACGGGGCGTTAGGACTGTTACTTTGAAAAAATTAGAGTGTTTAAAGCAGGCAATCGCTCGAATACATTAGCATGGAATAATGAAATAGGACGTTCGAACCTATTTTGTTGGTTTCTAGGATCGACGTAATGATTAATAGGGATAGTTGGTTGGAATTCTCGGGTGCCAAGGAACTCCAGTCACTACTCCTTATT
+
CCCCCGCFGGGGGEGGFGGGGGGGGGGGGGGGGGGGGGGGGGGGGGGGGGGGGGGGFEGGGGGGGGGGGEGGFCFGGGGGGGGGGGCE@FGGG9FE9,F9EFFGGGGFGGGGG+FFE7FGCFFGGGGGG9FE9EE<E+=FEFE<,,EEGGGGCBAFGGFGFAFCGGGCFECG<@FGGG;FDEFFFF9EE9C;A>96>B*>:FECFGGGGFGGGFFF7ECCFGC,9F6C8C*?8CGE:9<9:++<;7660*)<>FGG*AEEC?CF0A@5*5C5;FG6=>FFG+<688E9FFGCFFGGGGC:+
@M03152:184:000000000-AWYW1:1:2106:2672:8808 1:N:0:TACTCCTTATACCTGT
AAGCTCGTAGTTGAATTTCGGGATCAATATGTCGGTCGTGCCCTCGGTACGTACTGGCATCATTGGTTTCTCCCTTCTGATGAACCATGATGCCATTAATTTGGTGTCTTGGGGAATCAGGACTGTTACTTTGGAAAAATTAGAGTGTTTAAAGCAGGCTCACGCTTGAATACATTAGCATGGAATAATGAAATAGGACGTTTGATTCTATTTTGTTGGTTTCTAGGATCGACGTAATGATTAATAGGGATAGTTGGGTGGAATTCTCGGGTGCCAAGGAACTCCAGTCACTACTCCTTAT
+
CCC9<CFCGGF<FF<FGGGGGGGGGGGGGGGEGGGGGGGGGGGGGDDGGGGGDFFGGGGGGGGGGGGGGGGGGGGGGGGGGGGGGGGGGGGFGDFGGFGGCFGGGGGGGGGFGGGDEFECGCGGGGGGGGGGGGEDFFGF@?EAEGGGGGGGDF<FFFFGGGGGC7@DFFFGGGGGGGGGGBFEGDFG=DFGGDFGGGFF@>CFGGGGFF;;@;EFCEGC>FCDGGFFG6EGGGGGGF,=FGF,CC76C?AG6;FGGGCEDGG9CFFFDFEFD<D>F:F=CGGGC8?:C@FF+9D+<CF7+
@M03152:184:000000000-AWYW1:1:2106:17341:9035 1:N:0:TACTCCTTATACCTGT
AAGCCCGTAGTTGAATTTCGGGGTCAGTAGGTCGGTCGTGCCAACGGTATGAACTGGTCTCACTGATTCCTCCCTCTTGTAGAACCGTGATGCCATTAACTTGGTGTTGCGGGGAAACAGGACTGTTACTTTGAAAAAATTAGAGTGTTTAAAGCAGTCTAACGCTTGAATACATTAGCATGTAATAATGAAATAGGACGTCGATCTTATTTTGTTGGTTTCTAGGGTTGACGTAATGATTAATAGGGATAGTTGGGTGGAGTTCTCGGGTGCTAAGGAACTCCAGTCACTACTCCTTATC
+
CCCC-6C@FFFFGGGCFFFGG:CCCEFGGGGFFFFGGDGCFFC@@@@FGGFGCGGGCE9E@,CCFGF<<<CF@CF<F,<FGFC,C=>CCFGCFFGF,9CFEFGFFFECFGGEGGE7EDCGC8+EFCEGGGC<FEEF<D:,=F>@D<EB@=F<B=FGG,>9DDFGG>CCC<FDBBCCFF7737,@,@DADDAF=9>FGGGG*>1>>:F9,F,7@CBCF5;CCFF;CCD?FE+>;CF5CEF7<;9CF@66728FCEGGGGGG5*<8CEGGDEF3**:*<)9CFFF468FFD4<ACFCC?F*2+
@M03152:184:000000000-AWYW1:1:2106:15342:9187 1:N:0:TACTCCTTATACCTGT
AAGCTCGTAGTTGAATTTCGGGATCAGTATGTTGGTCGTGCTTCGGTACGTACTGTCATTACTGGTTTCTCCCTTCTGAAGAACCTTGATGTCATTAATTTGGTGTCTTGGGGAATCAGGACTGTTACTTTGAAAAAATTAGAGTGTTTAAAGCAGGCATACGCTTGAATACATTAGCATGGAATAATGAAATAGGACGTTTGATTCTATTTTGTTGGTTTCTAGGATCGACGTAATGATTAATAGGGATAGTTGGGTGGAATTCTCGGGTGCCAAGGAACTCCAGTCACTACTCCTTATT
+
CCCCCGGFFGGGGGGGGGGGGGGGGGGGGGGGGGGGGGGGGGGGGGGGGGGGGGGGGGGGGGGGGGGGGGGGGGGGGGGGGGGGGGGGGGGGGGGGFFGGGGGGGGGGGGGGGGGGGGGGGGGGGGGGGGDGGGGGGGGGGGGGGGGGGGGGGGGGGGGGGGGGGGGGGGFFGGGGGGGGGGGGGGFGFGGGGGGGGFGGGGGGGGGGGGGGGGGGGFGGGGGGGGGGFCECEGGGGGFFFFFGGCEGCGF6BFGFDCEGECGF7C@=FC8>EGGCGFFGFCFGGGG9CFGG6><CFGDC+
@M03152:184:000000000-AWYW1:1:2106:13275:9197 1:N:0:TACTCCTTATACCTGT
AAGCTCGTAGTTGAATTTCGGGGTCAGTAGGTCGGTCGTGCCAACGGTATGAACTGGTCTCACTGATTCCTCCCTCTTGTAGAACCGTGATGCCATTAACTTGGTGTTGCGGGGAAACAGGACTGTTACTTTGAAAAAATTAGAGTGTTTAAAGCAGGCTAACGCTTGGATACATTAGCATGGAATAATGAAATAGGGCGTCGATCTTATTTTGTTGGTTTCTAGGGTTGACGTAATGATTAATAGGGATAGTTGGGTGGAATTCTCGGGTGCCAAGGAACTCCAGTCACTACTCCTTATT
+
CCCCCGGGGGGGGGGGGGGGGGEGGGGGGGGGGGGGGGGGGGGGGGGGGGGGGGGGFGGGGGGGGGGGGGGGGGGGGGGGGGGGGGGGGGGGGGCGGGGGGGGGGGGGGGGGGGGGGGFGGFDGFGGGGGGGGGGGGGGGGGGFGGGGGGGGGGGGGGGGGGGGDFGGGGGGGGFGGD?FGGGFGGGGGGGGACGGGGGG<FGEGGGGGGGGGFGGGF>FFFGGGCFGGGCGEGGFFF<CCFGGFFFDGC?EGGFFGEE55@GG7<@73CCDEFGGFF>FFCCFFDFCFFFF+:CCEGGF+
@M03152:184:000000000-AWYW1:1:2106:20241:9260 1:N:0:TACTCCTTATACCTGT
AAGCTCGTAGTTGAATTTCGGGATTAATTTATTGGTCGTGCAATAGTACGTACTGGTATTATTGATTCCTACCTTCTGACGAACCATGATGTCATTAATTTGGTGTCATGGGGAATCAGGACTGTTACTTTGAAAAAATTAGAGTGTTTAAAGCAGGCTCACGCTTGAATACATTAGCATGGAATAACGAAATAGGGCGTTTGATTCTCTTTTGTTGGTTTCTAGGATCGACGTAATGATTAATATGGATAGTTGGGTGGAATTCTCGGGTGCCAATGAACTCCAGTCACTACTCCTTATT
+
BACCCFGGGGFFDFGGGGFEFGDGGFFGGGGGGGGGGGGGGGGGGGGGGGFGGGGFGGGGGFGDEEGGEFGFGGGFGG<FGFDEG?@FFDGGGFGGEEGGGGCGGGGGGGGGEGEGF9EGDGFDEFGFGGGGGGGGFEGGFGGCGAFG@FCAFDFG7FGGCGGF@FGGFF<EFBEFFGGGFDFGGFGGECE@FGGC,8CB:CCAFAFG;F;FGFGGE8@DFFGEC?CFGC*;CC*,=:9,:9BFC,===,+0BFD,*4:7*+2?+C<*2*=78D7*+;;<022>C6CFC*3+3:*2<?*2+
@M03152:184:000000000-AWYW1:1:2106:16413:9262 1:N:0:TACTCCTTATACCTGT
AAGCTCGTAGTTGAATTTCGGGACTAACAGGTTGGTCGCGCCTTCGGTGTGTACTGGTCTAGTTGGTTTCTCCCTTCTGACGAACCACGATGTCATTAATTTGGTGTCGTGGGAAATCAGGACTGTTACTTTGAAAAAATTAGAGTGTTTAAAGCAAGCGATAGCTTGAATACATTAGCATGGAATAATGAAATAGGACGTTTGACCCTATTTTGTTGGTTTCTAGGATCGACGTAATGATTAATAGGGATAGTTGGGTGGAATTCTCGGGTGCCAAGGAACTCCAGTCACTACTCCTTAT
+
CCCCCGGGEGGGGGGGGGGGGGGGGCGGGGGGFGGGGGGGGGGGGGGGGGFGGGGGGGGGGGGGGGGGGGGGGGGGGGGGGGGGGGGGGGGGGGGGGFFGGGGGGFGFGGGGGGGGFGFGGGGGGGGGGGGGGGGGGGGGFGGGGGGGCFGGGGGGGFFGFCGGGGGGGGFFFGGGGGGFFG@GFFCFFGFGCFFFGGGGGGFCFFGGGGGGGGGGGGGEGGGGG;F8CEGGC:EF5CF?FF7@F?FFGGA6<>:CG*4*=89<6+0+9CC5CD<><>5>?8FGGG?E+*+<+9FE?FG79
@M03152:184:000000000-AWYW1:1:2106:17824:9286 1:N:0:TACTCCTTATACCTGT
AAGCTCGTAGTTGAATTTCGGGATCAATACGTCGGTCGTGCCTTGGTACGTACTAACGTTATTGATTTCTCCCTTCTAACAAATCGTGGTGTCATTAACTTGGTGTTACGGGGAGTTAGGACTGTTACTTTGAAAAAATTAGAGTGTTTAAAGCAGGCAATCGCTCGAATACATTAGCATGGAATAATGAAATAGGACGTTCGAACCTATTTTGTTGGTTTCTAGGATCGACTTAATGATTAATAGGGATAGTTTGGTTGAATTCTCGGGTGCCAAGGAACTCCAGTCACTACTACTTTTA
+
CCCCCDGEFGGGGGGGGGGGFGFGFFGGGGGGGGGGGGEFGGGGGGGFGGGGGGFGGGDFEDG9CFGGGGGGGGGGGCFFFGFGGFFFGGFFFFEFECFFGGGCCGGGGGC@E:FEC@FGECFCFEGFGGCD?EFE4>E,FEGGGGGGGGGFGGGGGGGGFDCG<F7FFD73DACFCFDCCE7>FG9=DG9FGFC>FF<3@,*>BF58:FF;D9>:,,*:,<BC7:C;<8***6?,==FC@C+=F+02:F)0A971***=6+9EFF<***39*7:<C).CF6?*+<<<:FFGC>*<F:*0+
@M03152:184:000000000-AWYW1:1:2106:15390:9547 1:N:0:TACTCCTTATACCTGT
AAGCTCGTAGTTGAATTTCGGAATCAATTTGTTGGTCGTGCCTCGGTACGTACTGGTATTATTGGTTTCTACCTTCTGAAGAACCTTGATGTCATTAATTTGGTGTCTTGGGGAATCAGGACTGTTACTTTGAAAAAATTAGAGTGTTTAAAGCAAGCATACGCTTGAATACATTAGCATGGAATAATGAAATAGGACGTTTGATTCTATTTTGTCGGTTTCTAGGATCGACGTAATGATTAATAGGGATAGTTGGGTGGAATTCTCGGGTGCCAAGGAACTCCAGTCACTACTCCTTATC
+
CCCCCGGEGGFGGGGGDFGGGGDGGGGGGGGGGGGGGGGGGGGGGGGGGGGGGGGGGGGGGGGGGGGGGGGGFGGGFFGGGGGGGGGGGGGGGGGGGGGFGGGGGGGGGGGGG>FGGGGG?FBFGGGGGGGGGGFGGDGFFGFFGGGGGGGGGGFGGGGGGGGGDGGGGGGGGGGDGGEEFDGGGGFDGAFGGGGGGFGFGFFGEFCGGGGGGGGFEGGCCFGCF??FGEC8EEFGCF?FFGGGGFGDGGFGGFFF5E78C9?CC@9=55:584>*CFFCFGG4@FGFG67EC79??FC+0
@M03152:184:000000000-AWYW1:1:2106:21674:9560 1:N:0:TACTCCTTATACCTGT
AAGCTCGTAGTTGAATTTCGAACCTGGTCGGGCGGTCTGCCTTACGGTACGTACTGTCTGGCCGGGTTCTACCTCTTGGTGAGCCGGCATGCCCTTAATTGGGTGTGTCGGGGAACCAGGACTTTTACCTTGAGAAAATTAGAGTGTTCAAAGCAGGCCTTTGCCCGAATACATTAGCATGGCATAATAAAATAGGACGTGCGGTTCTATTTTGTTGGTTTCTAGAGTCGCCGTAATGATTAATAGGGATAGGTGGGTGGAATTCTCGGGTGCCAAGGAACTCCAGTCACTACTCCTTATT
+
CCCC9FC@FFFFGGGGGGCGGGGGGGGGGGEGGGGGGGGGGGGGGGGGFGGDFGGCGGGGGGGGGGEFFGFGEFGGGFGFFGGGGGGGGGGCCFGGFFGGGGGFGGGFFGGGECFG?FGGGGGFCFGGGGGGGDEGGGGGGGGGGC,@CFGFGGGGFEEGGGGGGGGGGG*:FFFGFFEGFFGDFGGGFGFGGGGGF7:<7=FGGGGC?FGGGGGF8>EGGFG2<>:9+1*;?CC*AFFC+<7?FFC66C46+<<8*>EG5E?FGG7CF5A75706C@>CCF9CFG++<4+<<2*?A9*<+
@M03152:184:000000000-AWYW1:1:2106:13593:9607 1:N:0:TACTCCTTATACCTGT
AAGCTCGTAGTTGAATTTCGGGGTCAGTAGGTTGGTCATGCCACTGGTATGTACTGGTCTCACTGATTCCTCCTTCCTGATGAGCCGTAATGCCATTAATTTGGTGTTGCGAGGAATCTGGACTGTTACTTTGAAAAAATTAGAGTGTTTAAAGCAGGCTAACGCTTGAATACATTAGCATGGAATAATGAAATAGGACGTTCGATCCTATTTTGTTGGTTTCTAGGATTGACGTAATGATTAATAGGGATAGTTGGGTGGAATTCTCGGTTGCTAAGCAACTCCAGTCACTACTCCTTAT
+
CCCCCGGFGGGGGGGGGGGGGGGGGGGGGGGGGGGGGGGGGGGGGGGGGGGGGGGGGGGGGGGGGGGGGGGGCGGGDGGGFGGGGGGGGGGGGGFGGCGGGFGFGGGGGGGGGGGFGGFGGGGFGGG9DCF<F@FFFGGCGGGGGGGGGGGGAECEGCFGFCFEBF@DGCBGF?EFFA8=AFFFFGGE9DFDDFFGF,7<FBCGCFGCFFGGGGGGFDDGGGCDFFF6DCCF,B:D99@,:AF?F7EG,,2,1>,,>5=BCC9?7+?97C***1+;+6)<<*0:9?<CFF9FF7FGCFFD+
@M03152:184:000000000-AWYW1:1:2106:13820:9634 1:N:0:TACTCCTTATACCTGT
AAGCTCCTAGTTGAATTTCGGGGTCAGTAGGTCGGTCGTGCCAACGGTATGAACTGGTCTCACTGATTCCTCCCTCTTGTAGAACCGTGATGCCATTAACTTGGTGTTGCGGGGAAACAGGACTGTTACTTTGAAAAAATTAGAGTGTTTAAAGCAGGCTAACGCTTGAATACATTAGCATGGAATAATGAAATAGGACGTCGATCTTATTTTGTTGGTTTCTAGGGTTGACGTAATGATTAATAGGGATAGTTGGGTGGAATTCTCTGGTGCCAAGGAACTCCAGTCACTACTCCTTATC
+
CCCCCGGGGGGGGGGGGGGGGGGGGGGGGGGGGGGGGGGGGGGGGGGGGGGGGGGGFGGGGGGGGGGGGGGGGGGGGGGGGGGGGGGGGGGGGGGGGFGGGGGGGGGGGGGGGGGGGGGGGGGGGGGGGGGGGGGGCGGGGDFFGGGGGGGGFGGFFFGGGGGGGGGGGGGGGGGGGFGGGFFGGGGGGGGGDEGGGGGDGGG@GGGGGGGGGCCFG5CGGDGGF9>FGCFDCEEGGFGGGGGGGE6C?FAGGGGGGGGGCCGG7EC+:CGGGGGG57:FGGGGFGGFF??:AFCCCG*++
@M03152:184:000000000-AWYW1:1:2106:27950:9766 1:N:0:TACTCCTTATACCTGT
AAGCTCGTAGTTGAATTTCGAGACCGGTCTACTGGTCGTGCTTTTGTACGTACTGGTATAATCGGTTTCTCTCTTCTGACGAACTATAATGCCATTAATTTGGTGTTTTAGGGAATCAGGACTGTTACTTTGAAAAAATTAGAGTGTTTAAAGCAGGCTCACGCTTGAATACATTAGCATGGAATAACGAAATAGGACGTTTGATTCTATTTTGTTGGTTTCTAGGATCGACGTAATGATTAATAGGGATAGTTGGGTGGAATTCTCGGGTGCCAAGGAACTACAGTCACTACTCCTTATC
+
CCCCCGGGGGGGGGGGGGGGGGGGGGGGGGGGGGGGGGGGGGGGGGGGGGGGGGGGGGGGGGGGGGGGGGGGGGGGGGGGGGGGGFFGGGGAFFFGGGGGGGGGGGGGGGGGGGGGGGGGGGGGGGGGGFGGGCFGGGGGGGGGGGFGGGGFGFGGGGG@FCFGGEDF<FGGGGFGCFGGGFGGGGGGCEG>FFGGGG+3DFCEFGGGGGEFC9FF7EEFGGGFGC8FFGGGGCCFC?CFGG9EFC6:0CF6<E@+=AEGF9CC<CCCFCGDCFFF=>46:@+9FFFG9?F9<:F?CC*+3
@M03152:184:000000000-AWYW1:1:2106:29012:9774 1:N:0:TACTCCTTATACCTGT
AAGCTTGTAGTTGAATTTCGGGGTCAGTAGGTCGGTCGTGCCACCGGTATGAGCTGGCTTCACTGATTCCTCCCTCTTGTAGAACCGTGATGCCATTAATTTGATGTTGCGGGGAAACAGGACTGTTACTTTGAAAAAATTAGAGTGTTTAAAGCAGGCTAAGGCTTGAATACATTAGCATGGAATAATGAAATAGGACGACGATCTTATTTTGTTGGTTTTCTAGGGTTGACGTAATGATTAATCGGGATAGTTGGGTGGAATGTTCGGGTGACAAGGCACTCCAGTCACTACTCCTTAT
+
B9-@<;E;CE@6EE9<EFCCF@C@B@ECCFFGFGCC@C@FGF<C@FE:FFGEE<F8FCCE,6<FCF,EFF9EA@FDFDCEF@6<FCF?C<FF98FCFA,,,9C<FE?,E9FGGGG+EBECGE<BEA?5@?@BFF<EF,CDD<F,?BFF9,C@C<,,8B+@F8,6=,,@,,@C=D9@FFDGCGG7>FE,;9D97BBDCC7<*5C**2,@,,@,2@=,:C:FFFCC7B+8EFGGCCB*/29C<?+:+1/:75):8+<EGE/*8*+:++029C*/**2:?>>7=FG0*++<+799CC7+<F*<+
@M03152:184:000000000-AWYW1:1:2106:16728:9805 1:N:0:TACTCCTTATACCTGT
AAGCTCGTAGTTGAATTTCGGGGTCAATTCACTGGTCGTGCCAATGGTACGTACTGGTTTTGTTGATTCCTCTCTTCTGAGGAGCCGCGATGTCATTAATTTGGTGTCGCGGGGAATCAGGACTGCTACTTTGAAAAAATTAGAGTGTTTAAAGCAAGCTAACGCTTGAATACATTAGCATGGAATAATGAAATAGGACGTTTGATCTTATTTTGTTGGTTTCTAGGATCGACGTAATGATTAATAGGGATAGTTGGGTGGAATTCTCGGGTGCCAAGGAACTCCAGTCACTACTCCTTAT
+
CCCCCGGGGGGGGGGGGGGGGGGGGGGGGGGGGGGGGGGGGGGGGGGGGGGGGGGGGGGGGGGGGGGGGGGGGGGGGGGGGGGGGGGGGGGGGGGGGGGGGGGGGGGGGGGGGGGEGGGGGGGGGGGGGGGGGGGGGGGGGGGGGGGGGGGGGGGGFGGGGGGGGGGGGGGGGGGGGGGGGGGGGGGGGGGDEGGGGGGGGGGGFGFGFFGGGGFGGGGGGGGGG;CFCE5EGGGGGGGGGGGFGFCCCF@C8EG?6:E5C8EGGFGG3CCC*7CFG55*:*?FFEFFGFGGG4CC?GG+0
@M03152:184:000000000-AWYW1:1:2106:21974:9832 1:N:0:TACTCCTTATACCTGT
AAGCTCGTAGTTGAATTTCGGTGGCCCAACGGCGGTCGGCCGCAAGGTCTGTACTGCCGGTTTTCGGACCACCTCTTTCTGGGGGAACGTCGGCCCTTAACTGGGCTCGGCGGCCGAACCAGGACGTTTACTTTGAAAAAATTAGAGTGTTTAAAGCAAGCGTACGCTTGAATACATTAGCATGGAATAATGAAATAGGGCTTCAGTTCTATTTTGTTGGTTTTCAGAATCCGAAGCAATGATTAATAGGGATAGTTGGGTGGAATTCTCGGGTGCCAAGGAACTCCAGTCACTCCTCATT
+
CCCCC?FGGGGGGGGGGGCFGGGGGGFGGGGGGDGGGGGGGGGGGGGGGGGGGGGGFGGGDGEGGGGGGGGGGFGGGGGGGGGGGGGFGGFEGGCGGFGGGGGGGGFFGDGFGGGGGGGDGCEFGEFGGGGGGGGFGFGGECGGGG?F<?FGGGGFGGGFFGGGGGGGGGGGFFGGG<<9CCFGGFGGGFCFG7<ECCE6FF8C<EG?EGFFEGGGGGDGGG>>@E9C?EF6CCC8C<CGFGGF79E7CCF686<FF?+8?*:5+:0<>755=FGG?6?=*8C<@EEG69+20:**+**<9
@M03152:184:000000000-AWYW1:1:2106:6197:9866 1:N:0:TACTCCTTATACCTGT
AAGCTCGTAGTTGAATTTCGGGGTCAGTAGGTCGGTCGTGCCACCGGTACGTACTGGCTTCACTGATTCCTCCCTCTTGCAGAACCGTGATGCCATTAGTTTGGTGTTGCGGGGAAACAGGACTGTTACTTTGAAAAAATTAGAGTGTTTAAAGCAGGCTAACGCTTGGATACATTAGCATGGAATAATGAAATAGGACATCGCATTCTATTTTGTTGGTTTCTAGGATCGATGTAATGATTAATAGGGATAGTTGGGTGGAATTCTCGGGTGCCAAGGAACTCCATTCACTACTCCTTAT
+
B-@C<EF@CFFGGFGEGF9,@CF:FCFEFGGGGGGGG7FFGGFFG+@F@CFGCGF,,CDFFGGGGEGGFFGGGGFFFFEFFFC<FFGBF7FFFFFFGCECEFFGG@4CFG7FG7FC<FAEG8FGFFF<FG9F9<B9,3:<F9F<DGGGGDBAFFFGG7FGFGGGGGGC@FFAC9FFCFFAFACFGGG9@;C;>FF97DFGBF7B<:<CF;<CFEGGFCFGGG+9;;FF9F58A?C9<CF7F@::C>@EC==CACFG+7A;>E+<6+<+555D*94:7)560;FC+<+200<9@**3<F7++
@M03152:184:000000000-AWYW1:1:2106:10995:9898 1:N:0:TACTCCTTATACCTGT
AAGCTCGTAGTTGAATTTCGGGATCAAATTGCTGGTCGTGCCTACGGTACGTACTGGTTTTGTTGGTTCCTCCTTTCCGAGGAGCCGTGATGTCATTAATTTGGTGTCGCAAGGAATCGGAACTGTTACTTTGAAAAAATTAGAGTGTTTAAAGCAGGCTAACGCTTGAATACATTAGCATGGAATAATGAAATAGGACGATTGATCCTATTTTGTTGGTTTCTAGGATCTACGTAATGATTAATAGGGATAGTTGGGTGGAATTCTCGGGTGCCAAGGAACTCCAGTCACTACTCCTTAT
+
CCCCCGGGGGGGGGGGGGGGGGGGGGGGGGGGGGGGGGGGGGGGGGGGGGGGFGGGGGGGGGGGGGGGGGGGGGGGGGGGGGGGGGGGGGGGGGGGGGGGGGGGGGGGGGGGGGGGGGGGGGGGGGGGGGGGGGGGGGGGGGGGGGGGGGGGGGGGGGGGGGGGGGGGGGGGGGGGGGGGGGGGGGGGGGGGGGGG7EEGGGFFGGGFFFGGEGFGGGGEGG9CFFGCGFGCG8EFFGGGGGGGGG?FF?5:8FFGCEEG*BCGGGG?D==FCGGGC>@FF*6*008<9/<FC<FF?FF7+
@M03152:184:000000000-AWYW1:1:2106:22897:9930 1:N:0:TACTCCTTATACCTGT
AAGCGCGTAGTTGAATTTCGGGACTAACAGATTGGTCGCGCCTTTGGTGTGTACTGGTCTAGTTGGTTTCTCCCTTCTGACGAACCACGATGTCATTAATTTGGTGTCGTGGGAAATCAGGACTGTTACTTTGAAAAAATTAGAGTGTTTAAAGCAAGCGATAGCTTGAATACATTAGCATGGAATAATGAAATAGGACGTTTGATCCTATTTTGTTGGTTTCTAAGATCGACGTAATGATTAATAGTGATAGTTGGGTGGTATTCTCGGGTGCCCAGGAACTCAAGTCATTACTCCTTAT
+
AC@@-6@8C@8CFFGA-CC<@@:CEEG,FFECFEC<9C@E+@CEFFG,CFGFG<C9,EA<FCFGGGCC<CF<C6,6<F<,?B,66896:+C<,C,5?F<CF55CEFC,?+=CEFG?,9?,E4=FFD<FFF9?9,:BFFF4,5,:FFG,83?,BCFC><+3+,83,DFFB,7F,E<,FCFFA<>D,,3,7,,,@@C3:CD<@FCCC9,,,72DD9;:8:,BECBBC,2?EGC*4*1=CFC<+32<CF71<++1>>1;9C@*11?9A@++1/*>**9*+.)/:@F=+33+09++<*0+0+*20
@M03152:184:000000000-AWYW1:1:2106:18989:9946 1:N:0:TACTCCTTATACCTGT
AAGCTCGTAGTTGAATTTCGGGGTCAGTAGGTCGGTCGTGCCAACGGTATGAACTGGTCTCACTGATTCCTCCCTCTTGTAGAACCGTGATGCCATTAACTTGGTGTTGCGGGGAAACAGGACTGTTACTTTGAAAAAATTAGAGTGTTTAAAGCAGGCTAACGCTTGAATACATTAGCATGGAATAATGAAATAGGACGTCGATCTTATTTTGTTGGTTTCTAGGGTTGACGTAATGATTAATAGGGATAGTTGGGTGGAATTCTCGGGTGCCAAGGAACTCCAGTCACTACTCCTTATT
+
CCCCCGGGGGGGGGGGGGGGGGGGGGGGGGGGGGGGGGGGGGGGGGGGGGGGGGGFFGGGGGGGGGGGGGGGGGGGGGGGGGGGGGGGGGGGGGGGEGGGGGGGGGGGGGGGGGGGGGGGGGGGGFFFGGGECFEFDFFGGGGGGGGGGGGGG=DFCFGFGFGEGGGGGGGGGGFFGGGGGGGGGGGGGGGGGGGGGGGGCGGGDCCFFGGCGGGGGGGGGGGGFFCGG56AE5B@:FFGGG?FGCDFFGFDFGFC*CGGFFCGGGC=CCC3E4CGGFFGFGF6E?@++9FGFGFFGGGC+
@M03152:184:000000000-AWYW1:1:2106:14505:9996 1:N:0:TACTCCTTATACCTGT
AAGCTCGTAGTTGAATTTCGGGATCAATTTATTGGTCGTGCTATTGTACGTACTGGTATTGTTGATTCCTACCTTCTGACGAACCATGATGCCATTAATTTGGTGTCTTAGGGAATCAGGACTGTTACTTTGAAAAAATTAGAGTGTTTAAAGCAGGCTCACGCTTGAATACATTAGCATGGAATAACGAAATAGGACGTTTGATTCTATTTTGTTGGTTTCTAGTATCGACGTAATGATTAATAGGGATAGTTGGGTGGAATTCTCGGGTGCCAAGGAACTCCAGTCACTACTCCTTATC
+
CCCCCGGG;FFGGGFGGGFGGGGGGGGGGGGGGGFFFEGGGGGGGGGGGGGGGGGGGGGGGGGGGGGDGGGGFGGFGCEFGGGGGGGGFGCGGGGG99FFGGGGCFGG?<FFDEGGGFGGGGGFGGFGFFFGGAFF8:BFGGGGGGFGGFFGG9@FGGGGGG?FF@FCDFG9FFGFGCFFF,D,CF=9B>CGGG9DDGGF<>FCCFGGGGGGEFGG@CEFGFF,=,@FGD*@CEGG>CC@CC@CCFC=6,6CEFGCEEGD><+BFG9/3/=3=8+;*:AEF+17C6+2C?EGGFCFFC>++
@M03152:184:000000000-AWYW1:1:2106:24483:10011 1:N:0:TACTCCTTATACCTGT
AAGCTCGTAGTTGAATTTCGGGATCAGTACGCTGGTCATGCCTCCGGTATGTACTTGTGTCACTGGTTCCTCCCTTCTGAAGAACCATCATGCCTTTCATTTGGTGTGGTGGGAAATCAGGACTGTTACCTTGAAAAAATTATAGTGTTGAAAGCAGGCTCGCGCTTGAATAAATTAGCATGTAATAATGAAATAGGACGTTCATTCTATTTTGTTGGGTTCTAGGCTTGACGTAATGATTATTATGGCTAGTTGGGTGGAATTGTTGTGTGTCAAGGAACTTCAGTCACTACTTCTTATT
+
A66B-CCCFFFEFFGGGGF@F@@@FF9CFGGGGGCFEF9FC<CEC+FFGEFFGEF,CF,E9@,CC8FGGC,CEBFF@A9,CC@@EFCGGE9@@E,C9,,,,CF9E<9:=E<,>,,=DCA,C=,C<,CEF,CE,:E?E8:=B9,,5B<FF,B,??,,?=F88:3++86A,@FG,>,C8,D;9,,8=<;@FDC3@;=;,,,@FB,<CFEC,@7DCFFGG8*6?,,2<:,2,>D,/8:,*,=:@7,,+,4,,44/0+++3=*=5+2:+<+*0/=C*+220656*0+*00<9097@+2*020*00
@M03152:184:000000000-AWYW1:1:2106:19034:10061 1:N:0:TACTCCTTATACCTGT
AAGCTCGTAGTTGAATTTCGGGATCAGTACGCTGGTCGTGCCTTGGTATGTGCTGGTGTTACTGGTTCCTACCTTCTGACGAACCGTCATGTCATTAATTTGGTGTGGCGGGAAATCAGGACTGTTACTTTGAAAAAATTAGAGTGTTTAAAGCAGGCTCGCGCTTGAATACATTAGCATGGAATAATGAAATAGGACGTTCGATCCTATTTTGTTGGTTTCTGGGATTGACGTAATGATTAATAGGGATAGTTGGGTGGAATTCTCGGGTGCCAAGGAACTCCAGTCACTACTCCTTATT
+
CCCCCGGGGGGGGGGGGGGGGGGGGGGGGGGGGGGGGGGGGGGGGGGGGGGGGGGGGGGGGGGGGGGGGGGGGGGGGGGGGGGGGGGGGGGGGGGGGFGGGGGGGGGGGGGGGGGGGGGGGGFFGGGGGGGGEGGGGGGGGGGGGGGGGGGGGGGGGGGGGGGGGGGGGGFGGGGGFFGGCGFGGGGGGFDGGGGGFFEFFGGFFGGGGGGGGGGGGGGGGFGCFGGGGGFFC8BEFGGFGGGGG7?6CGFGGGGFGGEE8<?C7<9A5CE5;7DDF>5:*<<CFFE@?FCGGGGEFGGG7
@M03152:184:000000000-AWYW1:1:2106:20403:10085 1:N:0:TACTCCTTATACCTGT
AAGCTCGTAGTTGAATTTCGGGATTAATTTATTGGTCGTGCAGTAGTACGTACTGGTATTATTGATTCCTACCTTCTGACGAACCATGATGTCATTAATTTGGTGTCATGGGGAATCAGGACTGTTACTTTGAAAAAATTAGAGTGTTTAAAGCAGGCTCACGCTTGAATACATTAGCATGGAATAACGAAATAGGACGTTTGATTCTATTTTGTTGGTTTCTAGGATCGACGTAATGATTAATAGGGATAGTTGGGTGGAATTCTCGGGTGCCAGGAACTCCAGTCACTACTCCTTATCT
+
CCCCCGGGGGGGGGGGGGGGGGGGGGGGGGGGGGGGGGGGGGGGGGGGGGGGGGGGGGGGGGGFGGGGGGGGGGGGGGGGGGGDGGGGGGGGGGGGGCGGGGGGGGGGGGGGGGGGGGGGFGGGGGGGGGGGGGGGG7FGGGGGGCGGGGGGGGGGGGGGGGGGGGGGGGGGGFCAFG=FFFEFGFGGCEEGGCFGGGGGEF@CFGGGGGGFDGGGGFEEGGGGG?FGGGGCEGGGGGF7=?EFFGGG?FA6EFGGDGECF9EC7CF=3EGGEGCFC5AFFGCFGGGGGFFCFF9EF:0+0
@M03152:184:000000000-AWYW1:1:2106:23015:10161 1:N:0:TACTCCTTATACCTGT
AAGCTCGTAGTTGAATTTCGAACCTGGTCGGGCGGTCTGCCTTACGGTACGTACTGTCTGGCCGGGTTCTACCTCTTGGTGAGCCGGCATGCCCTTAATTGGGTGTGTCGGGGAACCAGGACTTTTACCTTGAGAAAATTAGAGTGTTCAAAGCAGGCCTTTGCCCGAATACATTAGCATGGCATAATAAAATAGGACGTGCGGTTCTATTTTGTTGGTTTCTAGAGTCGCCGTAATGATTAATAGGGATAGTTGGGTGGAATTCTCGGGTGCCAAGGAACTCCAGTCACTACTCCTTATC
+
CCCCCGGGGGGGFGGGGGFGGGGGGGGGGDGGGGGGGGGGGGGGGGGGGGGGGGGGGGGGFGGGGGGGGGGGGGGGGFGGGGGGGGGGGGGGGGGGGGGGGGGFGGGGGGGGGGFGGGGEGGGGGGGFGGGGGGGGGGGGGGGGFGGGGGGGGGGGFGGGGGGGFFEEGEBCGCGG9FFGGGGGGGC@EEGGGGGGFFGGDB7<FGGGFGGGG?CF+CEGGGG??E9CCE8EEGGGC?+<?+:<7+<C?FF7FC0+*/**/0:C+<<**::)5<>F5>FC6C7>ECECFFG9@FFFGF79+
@M03152:184:000000000-AWYW1:1:2106:25737:10168 1:N:0:TACTCCTTATACCTGT
AAGCCCGTAGTTGAATTTCGGGATCAATGCGTCGGTCGTGCCTTCGGTACGTACTAGCGTCATCGATTCCTCCCTTCTGAAGAACCGTGATGTCATTAATTTGGTTTTACGGGGAATCAGGACTGTTACCTTGAAAAAATTAGAGTGTTTAAAGCAGGCTAACGCTTGAATACATTAGCATGGAATAATGAAATAGGACGTTCGAACCTATTTTGTTGGTTTCTAAGATCGACGTAATGATTAATAGGGATAGTTGGGTGGAATTCTCGTGTGCCAAGTAACTCCATTCACTACTCCTTAT
+
CCCC<FFBE@FFCFAFG<FCFBFGGFFGFGGGGC:FCBF:@FGGF,,FFGG89CFCCE@FFBFGG8EFAFGGFFGGGFGDFGDFEECCCGGC<FFFG,CEFGGGF+9B<FGDGGGGD,BF<B+BFFFGG9FGG9DEEB:,DD,<FFGGG<F<FFF=FDGGGGG+@CFGG7<=>CCGG,:F<F7>FG;9;B,>3DF,DFGG<<:C,2BCF>ACGFFGG6C>F,,?,<CF?,:=E*=C**+<9<?+@CFG=?AFFEGF6*;/8;+@C90<D*;C*;*2A>*2<F?706++</:C+CGECE79+
@M03152:184:000000000-AWYW1:1:2106:22033:10173 1:N:0:TACTCCTTATACCTGT
AAGCTCGTAGTTGAATTTCGGGATCAATACGTCGGTCGTGCCTCGGTACGTACTAACGTCATTGATTTCTCCCTTCTGACGAGCCGTGATGTCATTAATTTGGTGTTACGGGGAGTCAGGACTGTTACTTTGAAAAAATTAGAGTGTTTAAAGCAGGCAATCGCTCGAATACATTAGCATGGAATAATGAAATAGGACGTTCGAACCTATTTTGTTGGTTTCTAGGATCGACGTAATGATTAATAGGGATAGTTGGGTGTAATTCTCGGGTGCCAAGGAAATCCAGTCACTACTCCTTATT
+
CCCCCGGGGGGGGGGGGGGGGGGGGGGGGGGGGGGGGGGGGGGGGGGGGGGGGGGGGGGGGGGGGGGGGGGGGGGGGGGGGGGGGG:FFGGGGGGGGGGGGGGGGGGGGGGGGGGGGGGGGGGGFGDGGGGGFFFGGGGGGGGGGFGGGGGGGGGGGGGCDGGGEGGGGGGGGGGGGGGGGFGGGGGDCFGFECECCGDGEFGGGGGGGGGGGGGGGGEGGCGFGGFC88BEEEEGG7+=C?C?7EGFCFAC<?CF5*:*+3+<++<C35/);>CDF>@C++<FGGF?98:+0>C6?E:C7
@M03152:184:000000000-AWYW1:1:2106:9902:10221 1:N:0:TACTCCTTATACCTGT
AAGCTCGTAGTTGAATTTCGGGGTCAGTAGGTCGGTCGTGCCAACGGTATGAACTGGTCTCACTGATTCCTCCCTCTTGTAGAACCGTGATGCCATTAACTTGGTGTTGCGGGGAAACAGGACTGTTACTTTGAAAAAATTAGAGTGTTTAAAGCAGGCTAACGCTTGAATACATTAGCATGGAATAATGAAATAGGACGTCGATCTTATTTTGTTGGTTTCTAGGGTTGCCGTAATGTTTATTAGGGATAGTTGGGGGTAGTTATCGGGTGCCAAGGAACTCCAGTCACTACTACTTATT
+
BCBCCDEGGGFEGC@CEFFGFG>@FFGGEGFGGEGGEGGGGG,@FGGFCFE<F@FGGGCGFGDFGGGGGGGGGG@@ECEGFGGGGGG@EFGGE=FEFFGGGGFEEFFG@9C=::@F?FG?CFG8BGFGGG<BF9FA,==BF<=8?<FFFGGGG9F,8>3>DF8C@CFEECFF<,8=;9@,B9FCC,,@E99,>,?9,7D*11>F*=F22@<F;22<CFGE=,<C7BCG8C*+=1*8>F+++>+++302*2;?FGF68*****3@0<+:57CC2CFD*..AA69FGCE6CFC0<>*<230++
@M03152:184:000000000-AWYW1:1:2106:2922:10242 1:N:0:TACTCCTTATACCTGT
AAGCTCGTAGTTGAATTTCGGGGTCAGTAGGTCGGTCGTGCCACCGGTATGAACTGGCCTCACTGATTCCTCCCTCTTGTAGAACCGTGATGCCATTAACTTGGTGTTGCGGGGAAACAGGACTGTTACTTTGTAAAAATTAGAGTGTTTAAAGCAGGCTAACGCTTGAATACATTAGCATGGAATAATGAAATAGGACGTCGATCTTATTTTGTTGGTTTCTAGGGTTGACGTAATGATTAATAGGGATAGTTGGGTGGCATTCTCGCGTGCCAAGGAACTCACGTAACTACTCCTTAGT
+
CCCCCGE@FFCFGFFGGGFF:@F:CEGEEG<CFECFGCGEGGG6FGGFGGGFCFEEF8@FEF8@FFFGEFGGFFGDEGGGGCE<<,@,C<FFDFCGFF9?,F<F,C,4ECFC@CEGF<EFC@7EFEGFGFGAE<<DD<DFFD=9?FG8CFGFGGC<A=7F>C<C+<F7,3,,,33@FG7C,,5D:,,,@7,EA,>,>:7>6CBF@FC;@FE,@,4?B,*=,,@C9F;*==EFEGF=:+C7F?CFFG6;FC5?1<9@:EC***2<?9+:**2C5>7CEFFCC<:*+*0**00<+*2+<CC9+
@M03152:184:000000000-AWYW1:1:2106:17381:10253 1:N:0:TACTCCTTATACCTGT
AAGCTCGTAGTTGAATTTCGGATCTGTTTGGGTGGTCCGCCTCACGGTGTGTTATTGCCCGAGCGGGTCTTGCCTCTTGGTGAACCGTCGTGTCCTTTATTGGATGCGGCGGGGAACCAGGACTTTTACCTTGAGGAAATTAGAGTGTTCAAAGCAGGCCTGCGCCTGAATACATTAGCATGGAATAATAAAATAGGACGTGTGGTTCTATTTTGTTGGCCTTTAGAGCTGCCGTCATGATTAATAGGGATAGTTGGGTGGAATTCTCGGGTGCCAAGGAACTCCAGTCACTACTCCTTAT
+
CCCCCGGGGGGGFGGGGGGGGGCFGGGGGGGGGGGGGFGGGCFFGGGGGGGGFEFFEFGFEGGGGGEGGGGGGGGGGGGFGGGGGGGGGGGGDGGGGGGGG9F@FF8FEGGGGGGGFGGGGGGGGGGGGGGGGGGGGGGGGGGGGFGFGFGGG9FGGGGGFGGEGGGGGGGGGGFFFFGGGF7FGGFGGFGGGGC9CCFGG>EFDCFGGEFGGGCGGFFC8CFGGG<:+3<+;?C*1=FGGGGGGGCCC?@A6@F+<5CECCC:C<FCG5ECCDFFGF3=C87FFGFGG*<9<**30+?:3
@M03152:184:000000000-AWYW1:1:2106:19666:10311 1:N:0:TACTCCTTATACCTGT
AAGCTCGTAGTTGAATTTCGGGATCAGTACGCTGGTCATGCCTTCGGTATGTACTGGTGTCACTGGTTCCTCCCTTCTGAAGAACCATCATGCCATTAATTTGGTGTGGTGGGAAATCAGGACTGTTACCTTGAAAAAATTAGAGTGTTTAAAGCAGGCTCGCGCTTGAATACATTAGCATGGAATAATGAAATAGGACGTTAATTCTATTTTGTTGGTTTCTAGGATTGACGTAATGATTAATAGGGATAGTTGGGTGGAATTCTCGGGTGCCAAGGAACTCCAGTCACTACTCCTTATT
+
CCCCCGFFEGGGGGGGGGGGDFCFGFGGFGGGGGGGGGGGGGGGGGGGGGGGGGGGGGGGGGGGGGGGGFGGGGGGGGGGEFGGGGGGGGGGGGFFGFGGGGGGGGGGGGCFGG<FGGGGFFFFGGGGGGGGGAEFCDGGFGGGGGGGGGGGGGGDGCCEGEGGGGGGG<FGG,FFGGGGGGFGGGGDFCFGFE99<ACGGGDDGGGGGGGDF9EGGFGGGGGFGE6DFF,DEGGCGFCCFG9CDAF6;EAFFGG68EC75CFGFG9=3CE)A*:6F:FGFGG*<6ACEFG9FDD7C9:?+
@M03152:184:000000000-AWYW1:1:2106:21231:10334 1:N:0:TACTCCTTATACCTGT
AAGCTCGTAGTTGAATTTCGGGATCAATGAGTTGGTCGTGCCCTTGGTATGAACTGGCTTTATTGGTTCTCACCTTCTAATGAACCATAGTGTCATTCATTTGATGTTTTGGGGAATTAGGACTGTTACCTTGAAAAAATTAGAGTGTTTAAAGCAGGCCCACGCTTGAATACATTAGCATGGAATAATGAAATAGGACATCGCATTCTATTTTGTTGGTTTCTAGGATCGATGTAATGATTAATAGTGATAGTTGGGTGGAATTCTCGGGTGCCATGGAACTCCAGTCACTACTCCTTAT
+
CCCCCFGGGDFGFGGFGGAEGDFGGGGCFGGGGGGGGGGGGGGGGGGGGGGGGGGGFFGGGGGGGGGGFGFGGGGGGGFGGGGGGGCFGGGFGGGGGGGGGGG<FFGDFGGGDGDEEFF,F,FGDGFGGG<FAF=?FFEFGFFG9FFGGGGGGGG<EFF:FFCECGGGGGGDA<AFFCFFG9DFFFFBEDE;FF,=FFFFFFEF:>3EF@FFGGCCGGCECFCGA;ECFC5CF9DGC:,=EFFFG@F:B79,,>:7:5;=ECCCC,6,:5*;E*>C+)56A3079<CF+;@ECCGC69::9
@M03152:184:000000000-AWYW1:1:2106:26131:10344 1:N:0:TACTCCTTATACCTGT
AAGCTCGTAGTTGAATTTCGGGGTCAGTAGGTCGGTCGTGCCAACGGTATGAACTGGCCTCACTGATTCCTCCCTCTTGTAGAACCGTGATGCCATTAACTTGGTGTTGCGGGGAAACAGGACTGTTACTTTGAAAAAATTGGAGTGTTTAAAGCAGGCTAACGCTTGAATACATTAGCATGGAATAATTAAATAGGACGTCGATCTTATTTTGTTGGTTTCTAGGGTTGACGTAATGATTAATAGGGATAGTTGTGTGGAATTCTCGGGTGCCAAGGAACTCCAGTCACTACTCCTTATT
+
CCCCCFGGCFGGGGGGGGGGFGGGGGGGFFGGGGGGGGGGGGGGGGGGGGFGGGGFGGGGGGGGGFGGGGGGGGGGGG9FGGFFGGGGGGGGGGGGG9FGGGGGGGGEFGEEGGDDGGGGGGGGGGGGGGGFE??AF8FDGGGGGAFFGGGG9DFGG7FFGFF@CFGGGGGC,,@CEFGGCC<;FGFGG,@C9C9EFGGD>@F*CFFFGGGGGFGGFCGGFCGFGF>FGGGGG5*AEEFG:+:ADC6*0CAFGCE+;CE5C6CG?C+*9E5)2976F))2:@CDC+<CF?9<<FD+<+:3+
@M03152:184:000000000-AWYW1:1:2106:27152:10350 1:N:0:TACTCCTTATACCTGT
AAGCTCGTAGTTGAATTTCGGGGTCAGTAGGTCGGTCGTGCCAACGGTATGAACTGGCCTCACTGATTCCTCCCTCTTGTAGAACCGTGATGCCATTAACTTGGTGTTGCGGGGAAACAGGACTGTTACTTTGAAAAAATTGGAGTGTTTAAAGCAGGCTAACGCTTGAATACATTAGCATGGAATAATGAAATAGGACGTCGATCTTATTTTGTTGGTTTCTAGGGTTGACGTAATGATTAATAGGGATAGTTGGGTGGAATTCTCGGGTGCCAAGGAACTCAGTCACTACTCCTTATCT
+
CCCCCGGEGGGGGGGGGGGGGGGGGGGGGGGGGGGGGGGCEGGGGGGGGGGGGGGGGGGGFFGGGGFGGFGGGGGGGGGGGGGGGGDEFFGGGGGGGFGGGFGGGGGCFGCCGGGGGFFE8<BDGGGGGAGGDAFGGGEGGFGDFGGGGGGGFGFGFFEGGGCFGGGGGDGG,E=CFGGGFFGCGCDGGGFGFGGGGGF7>CEFFFGGD9BFFFEGFGE5C9FBFG*CGGGGGGFG5++=CFGGFG?CFF5+<<ECC=5CFGGGG9+AFGF5AFFFF@FFG?CD+<<CGFGGGDGGGGG?+
@M03152:184:000000000-AWYW1:1:2106:5854:10365 1:N:0:TACTCCTTATACCTGT
AAGCTCGTAGTTGAATTTCGGGATCAATTTATTGGTCGTGCTATTGTACGTACTGGTATTATTGATTTCTACCTTCTGACGAACCATGATGTCATTAATTTGGTGTCTTGGGGAATCAGGACTGTTACTTTGAAAAAATTAGAGTGTTTAAAGCAGGCTCACGCTTGAATACATTAGCATGGAATAACGAAATAGGACGTTTGATTCTATTTTGTTGGTTTCTAGGATCGACGTAATGATTAATAGGGATAGTTGGGTGGAATTCTCGGGTGCAAAGGAACTCCAGTCACTATTCCTAATT
+
CCCCCGGGFGFGCFGCEEG@FEGGGFCFEFFGGCFFFGGGEFFFFGGGGGFFGFFFEFGFCFGGGGDFFGFGGGGCFFGGGGDG>@FFGGEFG9EFFFFGGFFAFA<<FAFGG:7=FFGGG7FFFFFFFGGGGGGFCGGDCFGGFGGFGEGGGGEG+:,AFFGF:FGGGGFGGGGGF<F;E8BEFFFGGGG+8E9DGGG@F>ECF9,@CDCFGGGG8CEFFGFCF98,@*6:8>FGGGFGB,=@C760?CFCFF7,=E@EFG+<:C<AF5EDE6+;7;57EE=*032<9*9:+:77A+*<+
@M03152:184:000000000-AWYW1:1:2106:24653:10398 1:N:0:TACTCCTTATACCTGT
AAGCTCGTAGTTGAATTTCGGGGTCAGCATGTTGGTCGTGCCACTGGTACGTACTGGCTTTGCTGATTCCTCCCTCTTGACGAACCGTAATGCCATTAATTTGGTGTTGCGGGAAATCAGGACTGTTACTTTGAAAAAATTAGAGTGTTTAAAGCAGGCATGCGCTTGAATACATTAGCATGGAATAATGAAATAGGACGTTCGATCCTATTTTGTTGGTTTCTAGGATTGACGTAATGATTAATAGGGATAGTTGGGTGGAATTCTCGGGTGCCAAGGAACTCCAGTCACTACTCCTTAT
+
CCCCCGGGGGGGGGGGGGGGGGGGGGGGGGGGGGGGGGGGGGGGGGGGGGGGGGGGGGGGGFGGGGGGGGGGGGGGGGGGGGGGGGGGGGGGGGGGGGGGGGGGGGGGFGGGGGGGGGGGGGGGGGGGGGGGGGGGGGGGFGGGGGGGGGGGGFGGGGGGGGGGGGGGGGGGGGGGGGGGGGGGGGGGGGGGGGGGGGGGGGGGFGGGGGGGGGGGGFGGGGGFGGFGGGCFGG8@FF?CCGFFD@F?6;FFGGGFEEGGDCFC?<FFDDEGEGGGGF>FFCGCGGDGGFDGG6CFCFFC9
@M03152:184:000000000-AWYW1:1:2106:3165:10511 1:N:0:TACTCCTTATACCTGT
AAGCTCGTAGTTGAATTTCGAACCTGGTCGGGCGGTCTGCCTTACGGTACGTACTGTCTGGCCGGGTTCTACCTCTTGGTGAGCCGGCATGCCCTTAATTGGGTGTGTCGGGGAACCAGGACTTTTACCTTGAGAAAATTAGAGTGTTCAAAGCAGGCCTTTGCCCGAATACATTAGCATGGCATAATAAAATAGGACGTGCGGCTCTATTTTGTTGGTTTCTAGAGTCGCCGTAATGTGTAATAGGGATAGTTGGGTGGAATTCTCGGGTGCCAAGGAACTCCAGTCACTACTCCTTATC
+
A@@@ACFFFFGDGGGGGEGGGG?FFFAFGGGGCFGFFGGGGGG,EFGCFGGF9,CCFGGGGG<C@ECFGGGGFCDCF?FG?CFGGGEGGGGCCFFGGFEFFGFGEGGGGGC:FEGGGGGGGC<FGGCFDFDGGG@FDDF,FFCEGGGCCCGGG>CF@CFGGAFF@FCGCF*DCCGD9FCFGGDFFF9FDC;FFGD>FGCF7FC@FFGF9<,<<FGCF58*<;B2A?+B9*?:5:;/A9++3++<>++2*AFGGGC@8**21+<CCG+C35*):*:6*7866+32+<9<0/+:8:*<:07++
@M03152:184:000000000-AWYW1:1:2106:26595:10522 1:N:0:TACTCCTTATACCTGT
AAGCTCGTAGTTGAATTTCGAACCTGGTCGGGCGGTCTGCCTTACGGTACGTACTGTCTGGCCGGGTTCTACCTCTTGGTGAGCCGGCATGCCCTTAATTGGGTGTGTCGGGGAACCAGGACTTTTACCTTGAGAAAATTAGAGTGTTCAAAGCAGGCCTTTGCCCGAATAAATTAGCATGGCATAATAAAATAGGACGTGCGGTTCTATTTTGTTGGTTTCTAGAGTCGCCGTAATGATTAATAGGGATAGTTGGGTGGAATTCTCGGGTGCCAAGAACTCCAGTGAATAATCCTTTATT
+
CCCCCGGGGGECFAFGFGCFGGDGGGGGFGGGDGGGGGGGGGGGGGGGGGGFFFGGGGGGGGGGGGGGGGFGGFGGGGDCEDFFFGGGGGGF8FEEGAECGGG:FGGGGGGGGGGGFFGGGG?FGGGFFC,CFGGGFGCDFAFECFEFGDFCGFGGGGEBFGGAGFCE7:*,@<;?D@F@FGFGGGGGGFFCFDFCFFC<FCCCFCE@+<<<FG7CCCCCFFCBFFGGF8*;*/;8EGF?09CF73<A6*)<99+0*2:85++2+<<*/=85/202:40*+3308:+<+*<+0*0<?+2++
@M03152:184:000000000-AWYW1:1:2106:6519:10538 1:N:0:TACTCCTTATACCTGT
AAGCTCGTAGTTGAATTTCGGGATCAATATGTCGGTCGTGCCTCGGTACGTACTGGCATCATTGGTTTCTCCCTTCTGATGAACCATGATGCCATTAATTTGGTGTCGTGGGGAATCAGGACTGTTACTTTGAAAAAATTAGAGTGTTTAAAGCAGGCTCACGCTTGAATACATTAGCATGGAATAATGAAATAGGACGTTTGATTCTATTTTGTTGGTTTCTAGGATCGACGTAATGATTAATAGGGATAGTTGGGTGGAATTCTCGGGTGCCAAGGAACTCCAGTCACTACTCCTTATC
+
C@CCBFGGGGGGGGGGGGGFEGGGGGGGGGGGGGGGGGGGGGGGGGGGGGGGGGGGGGGGGGGDGGGGGGFFGGGGGGGGGGGGGGGGGGGGGGGFFFGGGGGFGGGGGGGGGGGGGGGGGGGGGGGGGGGGGFGGGGGGGGGGGGGGGGGGGGFFGGFGGGGGGGGG8FCFFFGGGGGFFG@FGGGGCDGFGFG6>CFGGGGEGGGFFGGGGFGGGGEFGFGGFEGF6ECEGGFFGGGFFFGFGG?CCFAEGCFC5CEC>CEGFG9:*:EG8CGGFF@GEC+9CGGFGFFFGFC6CGGG:
@M03152:184:000000000-AWYW1:1:2106:9717:10551 1:N:0:TACTCCTTATACCTGT
AAGCTCGTAGTTGAATTTCGGATCTGTTTGGGTGGTCCGCCTCACGGTGTGTTATTGCCCGAGCGGGTCTTGCCTCTTGGTGAACCGTCGTGTCCTTTATTGGATGCGGCGGGGAACCAGGACTTTTACCTTGAGAAAATTAGAGTGTTCAAAGCAGGCCTGCGCCTGAATACATTAGCATGGAATAATAAAATAGGACGTGTGGTTCTATTTTGTTGGCCTTTAGAGCTGCCGTAATGATTAATAGGGATAGTTGGGTGGAATTCTCGGGTGCCAAGGAACTCCAGTCACTACCCCTTAT
+
C<@@CGEFGFFFGFFFFGGGGGGDFGGGGGGGCGGEFGGGGDGCFGGC<FFGGGGFEEFCEEGEGGGGGGGGGGGGGCFDGFAEFDECFFFGG<C,EAFEGCFGGGGGGGEGGGGGFGGGGGDGCEGFGAF9,,@<=FF>FFFFGGG@FCCBCF7FGFCCCFFE@EEGFF@F:FGGGG7FGFFCGGGFGGGGGGFDCFGF<CFFE6CGFFGDF7<EEFFGGG?C9C6CC?F8:C88:FFCF7<C79CGF6F6++++<:;CG;:0A9CACC*/****<7@6F6+CGG?967AFG4**2:*<?
@M03152:184:000000000-AWYW1:1:2106:17612:10608 1:N:0:TACTCCTTATACCTGT
AAGCTCGTAGTTGAATTTCGGGGTCAGTAGGTCGGTCGTGCCACTGGTATGAACTGGTTTCACTGATTCCTCCCTCTTGTGGAACCGTGATGCCATTAATTTGGTGTTGCGGGGAAACAGGACTGTTACTTTGAAAAAATTAGAGGGTTTAAAGCAAGCTAACGCTTGAATACATTAGCATGGAATAATGAAATAGGACGTCTGTCTTATTTTGTTGGTTTCTAGGATGGACGTAATGATTAATAGGGATAGTTGGGTGGAATTCTCGGGTGCCAAGGAACTCCAGTCACTACTCCTTATC
+
CCCCCGGFGGGGGGGGGGGGGGGGGFGGGGGGGGGGGGGFGGGGGGGGGGGGGGGGGGGGGGGGGGGGGGGGGGGGGGGGGGGGGGGGGGGFGGGGFCAFGGGGFGGGGGEGGGGGGFGGGGGGDFGGGGFGGGGGGGGFGGGGG,=FGGGFGECFFCEGFFFEGEGGGGGGGGGGFGGGGFG@GGGGGGFGCFFC7FEG*CFGGGGF9FGGGGGCCEGG=,BCF9,CEF6@:=FFFGGF?FGGGGDGFGFGFGGG*=CD>?CFG+2AFGGGGGC*C@@CC:?F68C6<7?FE79?EC:++
@M03152:184:000000000-AWYW1:1:2106:25217:10614 1:N:0:TACTCCTTATACCTGT
ACTAATGTGCCAGCAGCCGCGGTAATACGTAGGGTGCGAGCGTTAATCGGAATTACTGGGCGTAAAGGGTGTGCAGGCGGTTTTGTAAGTTGGATGTGAAAGCCCCGGGCTTAACCTGGGAAAGCCATACATGACTGCAAGACTAGAGTGTGTCAGACGGGGGTGGAATTTCAAGAGTAGCAGTGAAATGCGTAGATATTTGGAAGAACACCGATGGCGAAGGCAGCCTCCTGGGCTACCACTGACGCTCATACACGAAAGCGTGGGGAGCAAACAGGATTAGATACCCTGGTAGTCCACG
+
CCCCCGGGGGGGGG@FGGGGGGGGGGGGGFGGG@GBC+BEGGGGG<CFGGGCFGC,FFGGFCFFGGGGGGGCEGGGFGGD+@?<F,CFG,A5FE,BFGFGG9,,B?+CGGG8FFGC,:E+,B<,,3=?,,5B,CBFG?A<F>FGGGG,B,33,83E9,@++>F5>FGGGD,33,,,6CFEF@CFGGCFGGFGGGGGGFG9,>,,?:CFDGFGGGC/C6C*8E:@CEE8**8*+<*/**0*3+<AFGGC*75E79EGEGGDGGGGGGGGD=:CF<<FFF:CFGFGFGGFCFGCG*CCC9*+/
@M03152:184:000000000-AWYW1:1:2106:16859:10641 1:N:0:TACTCCTTATACCTGT
AAGCTCGTAGTTGAATTTCGGGGTTAGTAGATTGGTCGTGCCTTTGGTACGTACTGGTCTTACTGATTCCTCCTTCCTGATGAACCGTAATGCCATTAATTTGGTGTTGCGGGGGAACTGGACTGTTACTTTGAAAAAATTAGAGTGTTTAAAGCAAGCTAACGCTTGAATACATTAGCATGGAATAATGAAATAGGACGTTCGATCCTATTTTGTTGGTTTCTAGGATTGACGTAATGATTAATAGGGATAGTTGGGTGGAATTCTCGGGTGCCAAGGAACTCCAGTCACTACTCATTAT
+
CCCCCGGGGGGGGEGGGGGGGGGGGGGGGGGGGGGGGGGGGGGGGGGGGGGGGGGGGGGGGGGGGGGGGGGGGGGGGGGGGGGGGGGGGGGGGGFGGGGGGGGGGGGGGGGGGGGGGGGGGGGGGGGGDGGGGGGFGGGGGGGFGGGGGGGGGGGFFFGGGFFGGGGGGGGGGGGGGGGGGGGGGGFGGGGGCFGGGGCGFGG7<;FGGFGGGGFACFG:EFFGGFGCFG>ECEEG*/CC7EGGC@FGF6FC6C@?F*;?C8EC70<?CF57:<CCDF>FCEGDFFCG?=EGFD>?++:<0
@M03152:184:000000000-AWYW1:1:2106:4140:10645 1:N:0:TACTCCTTATACCTGT
AAGCTCGTAGTTGAATTTCGGGGTCAGTAGGTCGGTCGTGCCAACGGTATGAACTGGCCTCACTGATTCCTCCCTCTTGTAGAACCGTGATGCCATTAACTTGGTGTTGCGGGGAAACAGGACTGTTACTTTGAAAAAATTAGAGTGTTTAAAGCAGGCTAACGCTTGAATACATTAGCATGGAATAATGAAATAGGACGTCGATCTTATTTTGTTGGTTTCTAGGGTTGACGTAATGATTAATAGGGATAGTTGGGTGGAATTCTCGGGTGCCACGGAACTCCAGTCACTACTCCTTATT
+
CCCCCGGGGGGGGGFEFGGGGDGGGEFGGGFFFGDGGGGGGF<FFGGGEGGGGGGGGGGGGGGGGGGGGGGGGGFFGGFGGGGGGGGFGGGGGGGFGFGFFDGGGGGGGGGGGGGGGGDGEFGFF?FGFDGGFFGDG8BDDEFGGGGGFGCFFDCDFFEFGGFEEFCFFGGGF9;CFCGC;CFFGGFFFGFCCEGGG9:*>FCFGGFFGEFCG9CF@CGF*+2?CFFFCEF68=CG597E7C?:7EF*2>;EGGF+*7?5C<CC9<9:5*/);2:7*<3E=6CGGFC+<6<<AFC+3<79+
@M03152:184:000000000-AWYW1:1:2106:25367:10735 1:N:0:TACTCCTTATACCTGT
AAGCTCGTAGTTGAATTTCGGGATTAATTTATTGGTCGTGCAATCGTACGTACTGGTATTATTGATTCCTACCTTCTGACGAACCATGATGTCATTAATTTGGTGTTATGGGGAATCAGGACTGTTACTTTGAAAAAATTAGAGTGTTTAAAGCAGGCTCACGCTTGAATACATTAGCATGGAATAACGAAATAGGACGTTTGATTCTATTTTGTTGGTTTCTAGGATCGACGTAATGATTAATAGGGATAGTTGGGTGGAATTCTCGGGTGCCAAGGAACTCCAGTCACTACTCCTTATT
+
CCCCCGGGGGGGGGGGGGGGGGGGGFGFFGGGGGGGGGGGGGGGGGGGGGFGGGGGGGGGGGGGGGGGGGGGGGGGGGGGGGGGGGGGGGGGGGGGGFGGGGGGGGGGGGGGGEGGGGGGGGGGGGGGGGGGGFFFFGGFGGGFFGGGGGGGGGFGFFGGGGGGGGGFFG<FFGGGGGCGCFFFGGGGGGGDGGGG9FFGGGGGFFFGFGFFCFGGGCEGGGGFCDFCGEEGEGGFGGGG7E@FG?CFFGFFGD?6CEG7=<?FGGGE*CGG57D<7;5CCGG:F8++<6:@<D*0:<>:+
@M03152:184:000000000-AWYW1:1:2106:14564:10759 1:N:0:TACTCCTTATACCTGT
AAGCTCGTAGTTGAATTTCGAACCTGGTCGGGCGGTCTGCCTTACGGTACGTACTGTCTGGCCGGGTTCTACCTCTTGGTGAGCCGGCATGCCCTTAATTGGGTGTGTCGGGGAACCAGGACTTTTACCTTGAGAAAATTAGAGTGTTCAAAGCAGGCCTTTGCCCGAATACATTAGCATGGCATAATAAAATAGGACGTGCGGTTCTATTTTGTTGGTTTCTAGAGTCGCCGTAATGATTAATAGGGATAGTTGGGTGGAATTCTCGGGTGCCAAGGAACTCCAGTCACTACTCCTTATA
+
CCCCCGGGGGGFGGGGGGGGGGGGGGGGGGGGGGGGGGGGGGGGGGGGGGGGGGGGGGGGGGGGGGFGGGGGGGGGGGGGFGGGGGGGGGGGDFGGGFFGGGGGGGGGGGGGGGGGFGGGGGGGGGGGGGGGGFGF8BADFGGGGGGGGGGGFGFFCCEGGG;CFGGGGG*?FGGGCGF;:>DFGFF?;CF9<CGFGFEFF7FGEF@@EFGCGGGGGGGGG2?979<;9**/:85CGFFGC9EFCFG6AC?FFGGD==EC>CFC7CC=FE8C20*9*8>FGC9C88C+<@F?C7CCFGG?+
@M03152:184:000000000-AWYW1:1:2106:16643:10760 1:N:0:TACTCCTTATACCTGT
AAGCTCGTAGTTGAATTTCGGGATCAATATGTCGGTCGTGCCTCGGTACGTACTGGCATCATTGGTTTCTCCCTTCTGATGAACCATGATGCCATTAATTTGGTGTCGTGGGGAATCAGGACTGTTACTTTGAAAAAATTAGAGTGTTTAAAGCAGGCTCACGCTTGAATACATTAGCATGGAATAATGAAATAGGACGTTTGATTCTATTTTGTTGGTTTCTAGGATCGACGTAATGATTAATAGGGATAGTTGGGTGGAATTCTCGGGTGCCAAGGAACTCCAGTCACTACTCCTTTTT
+
CCCC9FGBFGFGGGGGGGGGGG@C@FGGGGGGGGGGGGGGGGGGGGGFGGGGGGG?EGGFGFGGGGGGGGGGGGFGGGAFGGGFGG<FAFFGFGGGGGGFGGGGGGFD<BF:FEFDGGGGGGGGGC<FFGEGGGGFGGFFFGEF<EFGGGGGGADGD+3,C?<FFEGGGGFDG<@AF?DFFGGCEFGGGGCGGGGD<CF:<<FFGGGGAFGGGGG:DGCCFFD;EDEFCEC*::FFFGFC@FFFGG6C67)A@EEFD7:BF9;C9@2AF*/5/97CFF4C6@C*ACC699:+3:C?++02+
@M03152:184:000000000-AWYW1:1:2106:4120:10832 1:N:0:TACTCCTTATACCTGT
AAGCTCGTAGTTGAATTTCGGGGTCAATTCACTGGTCGTGCCAATGGTACGTACTGGTTTTGTTGATTCCTCTCTTCTGAGGAGCCGCGATGTCATTAATTTGGTGTCGCGGGGAATCAGGACTGATACTTTGAAAAAATTAGAGAGTGTAAAGCAAGCTAACGCTTGAATACATTAGCAGGTAATAATGAAATAGGACGTTTGATCTTATTTTGTTGGTTTCTAGGAGCGACGCAATGATTAATAGGGATAGTTGGGTGGAATTCTCGGGTGCAGAGGAACTCCAGTCACTACTCCTTAT
+
AC-8A6BFC9FFGGGFGGFEEC+@F6FCF<FEFF9CFECGGD9@E@CCFF@F,CFGG6C<FFGFFGGFGCGGG@EFGFGFGGGDCF@CGEGGG,?CFEFFC,C9CCF8FG7>B:=:8,,5AAC,3,8BFCFFDG8,C=FAC,3,C,BF,8BFDA<@,@CC,=FGEFC:7FE9>DB;=,@;=C3,@DEDG?;,>@>D,,>:4*6C>,?9<<B9BCD7?B5;;2+23+9+*3*33C**=C+<+<+<D+++:E):8<++<C8C8*+02000>**9:D4*<)0*2*+*+0<<0009FC>FF?*:+
@M03152:184:000000000-AWYW1:1:2106:13633:10843 1:N:0:TACTCCTTATACCTGT
AAGCTCGTAGTTGAATTTCGGGATCAATACGTCGGTCGTGCCTCGGTACGTACTAACGTCATTGATTTCTCCCTTCTGACGAGCCGTGATGTCATTAATTTGGTGTTACGGGGAGTCAGGATTGTTACTTTGAAAAAATTAGAGTGTTTAAAGCAGGCAATCGCTCGAATACATTAGCATGGAGTAATGAAATAGGACGTTCGAACCTATTTTGTTGGTTTCTAGGATCGACGTAATGATTAATAGGGATAGTTGGTTGGAATTCTCGGGTGCCAAGGAACTCCAGTCACTACTCCTTATT
+
CCCCCGGGEGGGGGFGGGCFEGGGGGGGGGGGGGGGGGGGGGGGGGGGGGGGGGGGGGGGGGGGAFGGGFEGGFF?FGGGGGGGGEFGFGGGGGFGGGGGGGFEGGGGGGGGGCEFBFGG,AFGGGGGGGGFGGGGFEGGGGGGGGFGGGGG9FGGGDFFGGGDEFGGGGGGGGGGGCFGFFFGGGGFFFGGFEGFGGGF:>BFFGCFGGGGF9BCFC8EGGGG,<8CCEEC=EG5*<C7<CF?;F6=6E8FGGGGCCCEC9C6+<C5*:;989>0C35C=FFFGCC@C4:+80*<99:++
@M03152:184:000000000-AWYW1:1:2106:6759:10874 1:N:0:TACTCCTTATACCTGT
AAGCTCGTAGTTGAATTTCGAACCTGGTCGGGCGGTCTGCCTTACGGTACGTACTGTCTGGCCGGGTTCTACCTCTTGGTGAGCCGGCATGCCCTTAATTGGGTGTGTCGGGGAACCAGGACTTTTACCTTGAGAAAATTAGAGTGTTCAAAGCAGGCCTTTGCCCGAATGCATTAGCATGGCATAATAAAATAGGACGTGCGGTTCTATTTTGTTGGTTTCTAGAGTCGCCGTAATGATTAATAGGGATAGTTGGGTGGAATTCTCGGGTGCCAAGGAACTCCAGTCACTACTCCTTATT
+
C@CCCFGGBFFGGGGGGGFGGGGGGGGGFGGGGGGGGGEFGGGGGGGGGGGGGGGGGGGGGGGGGGGGGGGGGGGGGGGGGGGGGGGGGGGGGGFGGGGGGFEBFEG@CFCFGGGFFFGGGGGGGGGFGAFFGGCFGGGGFGCFFFGGFECGG@CCCFFFGGGGCFECEGG?FFGFFCCEFGCGFGGGDFGD<CGCF7F:CEEGGGGGBFGCFC8BCFEG9<<;F?FF?GCE?E>CGGG7+02<CFGG?=:?ACGGGCGGG6FG+A+/9*/9;700C356:CE4<+<CF@FF+7*<+9*++
@M03152:184:000000000-AWYW1:1:2106:12454:10878 1:N:0:TACTCCTTATACCTGT
AAGCTCGTAGTTGAATTTCGGGATCAGTACGCTGGTCGTGCCTTCGGTATGCACTGGTGTCACTGGTTCCTCCCTTCTGAAGAACCGTCATGCCATTCAGTTGGTGTGGCGGGGAATCAGGACTGTTACTTTGAAAAAATTAGAGTGTTTAAAGCAGGCTCGCGCTTGAATACATTAGCATGGAATAATGAAATAGGACGTTTGACCCTATTTTGTTGGTTTCTAGGATCGACGTAATGATTAATAGGGATAGTTGGGTGGAATTCTCGGGTGCCAAGGAACTCCAGTCACTACTCCTTAT
+
CCCCCGG:CFGGGGGGCEFGFEEGGEGGGGGGDGGGGGGGGGGGGGGGGGGGGGGGGGGGGGGGGGGGGGGGGGFFGGGGGGFGGFGFGGDGGGGGGCFEEAFGCFGGGGGGGGGGFGGFGGFGGFGGGFFFGFGFGGGFFGCFFGGFFGGGGFF@EFGCFFFCEEEFCFEF9F<FGDFGFGGGFGCFFGCCEFGGGGGCCFFCEGGGG+<CFGCFGGFCCFDFDCFC<8CEE5*;==F7CCFCF7CFFC@6+<:78*:8E*2<?:9<*:85/5*:<7F6F:FFFD+<?B9CFC*++3:++
@M03152:184:000000000-AWYW1:1:2106:25136:10949 1:N:0:TACTCCTTATACCTGT
AAGCTCGTAGTTGAATTTCGGGGTTAGTAGGTTGGTCATGCCTCTGGTATGTACTGGTCTCACTGATTCCTCCTTCCTGATGAGCCGTAATGCCATTAATTTGGTGTTGCGAGGAATCTGGACTGTTACTTTGAAAAAATTAGAGTGTTTAAAGCAGGCTAACGCTTGAATACATTAGCATGGAATAATGAAATAGGACGTTCGATCCTATTTTGTTGGTTTCTAGGATTGACGTAATGATTAATAGGGATAGTTGGGTGGAATTCTCGGGTGCCAAGGAATTCCAGTCACTACTCCTTAT
+
CCCCCGGGGGGGGGGGGGGGGGGGGEFGGGGGGGGGGGGGGGGGGGGGGGGGGGGGGGGGGGGGGGGGGGGGFGFGGGGGGGGGGGGGGGGGGGGFGGGGGGFFGGGGGGGGGGGGGGGGGGGGGGGGGGGGGFF9EFFCGGGGGGGGGGGGGGGFGGGGGFGGGGGGGFGGGGGGGGGFGGGF9EDDEFGGGGGFFGGGGFFG7FEGFGGGGFCFGFGGGDCFGGGGGGGCD>CFCFE7CFF7:>7EG?AFCGG?6CECEF:E6+52>*CF8D;7CF)7C+<@@CF79@9:ACCCCGF+2
@M03152:184:000000000-AWYW1:1:2106:13404:11006 1:N:0:TACTCCTTATACCTGT
AAGCTCGTAGTTGAATTTCGGGCGTTGCTGAGCGGTCGGCCGAAAGGTCTGTACTGCTCTGGCGACGCCTTTCCTTCTGGAGAGCCAGCATGTTCTTTACTGAGTGTGCTGGTGATCCAGGACTTTTACTTTGAAAAAATTAGAGTGTTTAAAGCAGGCCTATGCTTGAATACATTAGCATGGAATAATAGAATAGGACTTTGGTTCTATTTTGTTGGTTTCTAGGACCGAAGTAATGATTAATAGGGATAGTTGGTTGGAATTCTCGGGTGCCAAGGAACTCCAGTCACTACTCCTTATT
+
CCCCCGGGGGGGGGEGGGGGFGGGGGGGGGGGGGGGGGGGGGGGGGGGGGGGGGGFGFGGGGGGGGGGGGGGGGGGGGDEGGGGGGGGGGGGGGGGGGDEGGGGGGGGGGGGGGGGGFFGFBFGGGGGGGGGGFGGGGEFGGGGGGGGGGGGGCFGCFEFGFGGGGGGGGGGGGGGGGGGGGGGGGFCGGGGGGGCGGGGGGG?FGGGFGGGGF@FCCGGGGGFFGBFFEGGCE?1CC<CFGGGGGGGGGF+1CFC*5CCE79C7E+*5**)29:6=>@GGC7*+<F+<@GF8FCGGC7++
@M03152:184:000000000-AWYW1:1:2106:27083:11030 1:N:0:TACTCCTTATACCTGT
AAGCTCGTAGTTGAATTTCGAGCCTGGTTGGGCGGTCTGCCTTAACGGTCCGTACTGTTCGGCTGGGTTCTACCTCTTGGTGAGCCGGCATGCCCTTCACTGGGTGTGTCGGGGAACCAGGACTTTTACCTTGAGAAAATTAGAGTGTTCAAAGCAGGCCTTTGCCCGAATACATTAGCATGGCATAATAAAATAGGACGTGCGGTTCTATTTTGTTGGTTTCTAGAGTCGCCGTAATGATTAATAGGGATAGTTGGGTGGAATTCTCGGGTGCCAAGGAACTCCAGTCACTACTCCTTAT
+
CCCCCGGGGGGGGGGGGGGGGGGGGGGGGGGGGGGGGGGGGGGGGGGGG7FEGGGGGGGGGGGGGGEGGGGGGGGGGGGGGGGCFGGGG7FGGGGGGGGGGGGGGGGGGGGGGGGGGGFFGGGGGGGGGGGGGFGGGGGGGGGGGGGGGGGGGFGGGFGGGGGFGGGDGGGGGGGGCAGGGGGGGGGGFFFGGGG9FFGCFGFGGFGEFFGGGGGGGDGGGGGGFFGGGGCGE5CCGGCCGFGCF9<6CC@FCGGF65EC8*:CCCGGGCCGEGFFCF@*:8FF6<:<EFFE7*:?FFF+:
@M03152:184:000000000-AWYW1:1:2106:20288:11110 1:N:0:TACTCCTTATACCTGT
AAGCTCGTAGTTGAATTTCGGGATCAATACGTCGGTCGTGCCTTGGTACGTACTAACGTTATTGATTTCTCCCTTCTAACAAATCGTGATGTCATTAATTTGGTGTTACGGGGAGTTAGGACTGTTACTTTGAAAAAATTAGAGTGTTTAAAGCAGGCAATCGCTCGAATACATTAGCATGGAATAATGAAATAGGACGTTCGAACCTATTTTGTCGGTTTCTAGGATCGACGTAATGATTAATAGGGATAGTTGGGTGGAATTCTCGGGTGCCAAGGAACTCCAGTCACTACTCCTTATT
+
CCCCCGGGGGGGGGGGGGGGDGFGGGGGGGGFGGGGGGGGGGGGGGGGGGGGGGGGGGGGFGGGGGGGGGGGGGGGGGGGGGFGGGGGFFGGGGGGGGGGGGGGGGGGGGGGGGGGGGGGGGGGGGGGGGGGGGGGGGGGDGFGGGGGGGGGFGGGGGG?FGGGGGGGGGGGGFFGFGGGGGGGGGGGGGGGGGGGGGFGGGGFGGGGGGGGGGGGG*>>EGGFGEFGGGGGGGGGFGGG7<9CF<F=7FFFGGGF5E@C8FGGGG7CCE8)29>457>FFGG<FFFCC9:C?FGC7E>++
@M03152:184:000000000-AWYW1:1:2106:16250:11143 1:N:0:TACTCCTTATACCTGT
AAGCTCGTAGTTGAATTTCGGGCCACCGGCTTGTGGTTGCCTTTCGGTTTTACCCTTGTCCGGTGGTCCTCCTCGCGGGGACGCCGTGGGTCTTCACTGGCTTGCGGATGCGAACCGTGACGTTTACTTTGAAAAAATTAGAGTGTTTAAAGCAGGCGTACGCTTGAATACATTAGCATGGAATAATGGAATAGGGCTGCTGCCCCATTTTGTTGGTTTCTGGGACCGTAGCAATGATTAATAGGGATAGTTGGGTGTAATTCTCAGGTGCCAAGGAACTCCAGTCACTACTCCTTATCTC
+
AA@CCGGCGGGGGGGGGGGGFGGGGGGGGGGGGGGGGGGGGGGGGGGGGGGGGGGGGGGGFGGGGGG@GGGGGGGEGDEGGGGGGGGCFGGGGGGGGGGGGGGGGGGGGGCCGGGGGGFCGEGGGGGGGGGGGCCGGGFFGGGGGCFFCCCGGCFGGGCCGGGGGGGGGDGGGGGGGGGGGGGGFGFFGGG9<CGFFFGGGE6FGGGFGGGGGGGFGGGF@F+;CFEGCE*;C++<9C?CF@9ECG6>:?BGGGCEG*+:<C00:?77:?FG?C*9A@4C9C66<CF7C=FFFDG++0*3+
@M03152:184:000000000-AWYW1:1:2106:14080:11222 1:N:0:TACTCCTTATACCTGT
AAGCTCGTAGTTGAATTTCGGGTGCCAAGGAACTCATGATTAATAGGGATAGTTGGGTGGAATTCTCGGGTGCCAAGGAACTCCAGTCACTACTCCTTATCTCGTATGCCGTCTTCTGCTTGAAAAAAAAAAATTCTCACTCCATGAGATCCCACCTCATATCCACCACATCTGGCATACATGACTACCCATTCTACACACATCCGCACACACCGTAACCAATACAACCAATGCCTATGACACAAGCACCTCCTAATATCAAGCACGTATCCCAGCAAACTCTCACGTCAAATCATTACCC
+
CCCCCFFGGGGGGGGGGGGGGGGGGGGGFGGGGGGGGGGGGGGGGGGGAFGGGFGFGGGG@FGGGGEEFCGGGGGGGGGCFGFGGGFGGGGGGFCGGFC<CEFEEF88FFC?FF<EE99F,CE8EFG7:FG7+,,<8,C,,5,,,55,5,,C,,,83,,,:,:3B3D,3,,3,,,,,,7,,:,,838,,,,67,,,@,,,6@,,,***4*,****6:**,,1,2,,,,**15+?+1+++4+++**3**0*)***+11++4?++300***+2*3*0**))*+0+0C+/*/)*++22+202+0
@M03152:184:000000000-AWYW1:1:2106:14392:11246 1:N:0:TACTCCTTATACCTGT
AAGCTCGTAGTTGAATTTCGGGATTAATTTATTGGTCGTGCAATCGTACGTACTGGTATTATTGATTCCTACCTTCTGACGAACCATGATGTCATTAATTTGGTGTCTTGGGGAATCAGGACTGTTACTTTGAAAAAATTAGAGTGTTTAAAGCAGGCTCGCGCTTGAATACATTAGCATGGAATAACGAAATAGGACGTTTGATTCTATTTTGTTGGTTTCTAGGATCGACGTAATGATTAATAGGGATAGTTGGGTGGAATTCTCGGGTGCCAAGGAACTCCAGTCACTCCTCCTTATC
+
CCCCCGGGCFCGFGGGGGGGGGFFGGCFGGCGEFGGGGGGGGGGGGGGGG<FEFGGFGGGDGG9CFFFEC@FGDGGGEDGGGGEGGCEFEDEF,EF9EE<FFGE7FCFAFGGG7FDGAGGGGG@FGFGGGG9<FFDGGFF?FFGGGGGGGGGGAFGGF@<EECGCFG<FECFG<F;<DD;>FFGF<BE:BGGFC9?EFGC*@FA;C=EGGGGGGGGGGGGGGGCGGGG68BCEEGGGGFFGGGGGGDCG=F6>C?9CCG7*:CFFFC5<5*9:CG67>FGCC<CG++<<8702:<CF77:0
@M03152:184:000000000-AWYW1:1:2106:24201:11269 1:N:0:TACTCCTTATACCTGT
AAGCTCGTAGTTGAATTTCGGGATTGACTCGATGGTCGTGCCTTAAGGGGTATGAACTGTCGTTGTTGATTTCTCACCTTCTGGAGAAGCTCGATGTCCTTAATTGGATGTCTTGTGGAACCAGGACCTTTACTTTGAAAAAATTAGAGTGTTTAAAGCAAGCTAACGCTTGAATACATTAGCATGGAATAATGAAATAGGACGTTCGATCCTATTTTGTTGGTTGCTAGGATTGACGTAATGATTAATAGGGATAGTTGGGTGGAATTCTCGGGTGCCAAGGAACTCCAGTCACTACTCC
+
CCCCCGGGGGGGGGGGGGGGGGGFGGGGGGGGGGGGGGGGGGGGGGGGGGGGGGGGGGFGGGGGGGGGGGGGGGGGGGGGGGGGEGGGGGGGGGGGGGGGGGGGGGGGGGGGGGFGGGGGGGGGGGGGGFGGGGGGFGGGGGGGGGFFGGFGGGGGGGGGGGGFGGGGGGDGFFGGGFGGGGGGDGGGGGEFGGCFFGGGFGDEFFGGGGGGGGGGGGGGGFGGGEDFEFFFFGGF7CEFGGGFGGCCFFC6CGGF@CF9C5EE=C:?CCG7=3>CCBFCGF5>FGGFGF6<2:FGGGCGC
@M03152:184:000000000-AWYW1:1:2106:18483:11317 1:N:0:TACTCCTTATACCTGT
AAGCTCGTAGTTGAATTTCGGGATCAATACGTCGGTCGTGCCTTGGTACGTACTAACGTTATTGATTTCTCCTTTCTAACAAATCGTGATGTCATTAATTTGGTGTTACGGGGAGTTAGGACTGTTACTTTGAAAAAATTAGAGTGTTTAAAGCAGGCAATCGCTCGAATACATTAGCATGGAATAATGAAATAGGACGTTCGAACCTATTTTGTTGGTTTCTAGGATCGACGTAATGATTAATAGGGATAGTTGGGTGGAATTCTCGGGTGCCAAGGAACTCCAGTCACTACTACTTATT
+
CCCCCGGGGGGGGFGGFGGGGGEFGFGGGGGGGGGGGGGGGGGGGGGGGGGGGGGGGGGGCFGGGGGGGGGGGGGGGGGGFGFGGGGGGGGGGGGGFGGGGGGGGGGGGGGGGCECFGGGGFGGGGGGGGGGGGFFFGGFFGFGFGGGGGGGFFGGFGFGFFGG@DEE?FGFFFFFFFFFGGGGFFGGGFGGGGGFGGGGGGGGGDEGGG9@@9DFGDEGGGGFGD6CE*C:EGGFGEFGGGEGGDGGGF5EFGGD**118+221<C*97C5CFGGG>:CFF+762:C+9C9+:*<EF:<+
@M03152:184:000000000-AWYW1:1:2106:28593:11339 1:N:0:TACTCCTTATACCTGT
AAGCCCGTAGTTGAATTTCGGGGTCAGTAGGTCGGTCGTGCCACTGGTATGAACTGGTTTCACTGATTCCTCCCTCTTGTAGAACCGTGATGCCATTAATTTGGTGTTGCGGGGAAACAGGACTGTTACTTTGAAAAAATTAGAGTGTTTAAAGCAAGCTAACGCTTGAATACATTAGCATGGAATAATGAAATAGGACGTCTGTCTTATTTTGTTGGTTTCTAGGATGGACGTAATGATTAATAGGGATAGTTGGGTGGAATTCTCGGGTGCCAAGCAACTCCAGTCACTACTCCTTATT
+
CCCC-C@FFGGGGEFGGGGGGGGGGGGGGFEG-C@FGGGGGG9FGGFGGGGGFDFDFGGGFFGFGGGEF<FGGEGGGGGGDFGGGGCCC@FGGG<FGFCFGGGGDFGEGFEFGGDEFDE?8FFCFFGFGGGDGGF9FGCFD<D9FFFGGF9@FFGGGG@D=FFG:FGE<B<FGGGGGGGFGGGGGGGGGG9B=BDFF9DCGGGFFBCEFGGFC9FGGCEFC;CFFC8CGG,<EEGG=?@EGGGGD9?FEGAGGG7@5/;C5::<AC<EGEGDG*:7E))+2<<<@6<9:=FC+>40+<:++
@M03152:184:000000000-AWYW1:1:2106:19740:11402 1:N:0:TACTCCTTATACCTGT
AAGCTCGTAGTTGAATTTCGGGATCAATTTATTGGTCGTGCTATTGTACGTACTGGTATTATTGATTTCTACCTTCTGACGAACCATGATGTCATTAATTTGGTGTCTTGGGGAATCAGGACTGTTACTTTGAAAAAATTAGAGTGTTTAAAGCAGGCTCACGCTTGAATGCATTAGCATGGAATAACGAAATAGCACGTTTGATTCTATTTTGTTGGTTTCTAGGATCGACGTAATGATTAATAGGGATAGTTGGGTGGAATTCTCGGGTGCCAAGGAACTCCAGTCACGACCCCTTAAT
+
CCCC-FFCEEFCEAEAEF9@@FGGGGGGFFCFGGCGGGGDGGECGGGDEFF9CFF?FFGFGGGGGGGGGGFFFFGGA<@EFCGGGFGFFGFGGGADC,@CDFFEFC,,EF,FDEEFGFCFGG<FGGGGGGA??FGG8=DGGGGGGC5E<FF?CFGGGGGGGGFGEFGC,F,<FGCFGGGFF<ECGFCCBEE7FFG,CF7@@BFA9FGC9FGGG9DFGF*>5,37EFCCF55C885,1=,=,:B=@,,,8,2?ACC,/:@**2?CFCE55589=4C*534A6+@7++?9+***/))2*C*+0
@M03152:184:000000000-AWYW1:1:2106:26131:11407 1:N:0:TACTCCTTATACCTGT
AAGCTCGTAGTTGAATTTCGGGATCAGTACGCTGGTCGTGCCTCTGGTATGTACTGGTGTCACTGGTTCCTCCCTTCTGAAGAACCATCATGCCATTAATTTGGTGTGGTGGGAAATCAGGACTGTTACCTTGAAAAAATTAGAGTGTTTAAAGCAGGCTCGCGCTTGAATACATTAGCATGGAATAATGAAGTAGGACGTTAATTCTATTTTGTTGGTTTCTAGGATTGACGTAATGATTAATAGGGATAGTTGGGTGGAATTCTCGGGTGCCAAGGAACTCCAGTCACTACTCCTTAAT
+
CCCCCGGGGGGGGGGGGGGGGGGGGGGGGGGGGGGGGGGGGGGGGGGGGGGGGGGGGGGGGGGGGGGGGGGGGGGGGGGGGGGGGGGGGGGGGGGGGGGFGGFGFGFGGFFFGGGGGGGGGGGGGGGGGGGGGGGGGGGGGGGGGGGGGGGGGGCFGGGGFGGGGGGGGFGGGGGGGGGGGGGGGGGGACDGGCFGGFAF7DCFFGFFGGF9DGGEGGGGGGGG,>CFGEF7CCFFGCFF7>CFGGG,:,;FFDFFECECCFCCCG+7CC:7;*:DG>5:=6C7CFFCGFGF+?*A<70++
@M03152:184:000000000-AWYW1:1:2106:25247:11417 1:N:0:TACTCCTTATACCTGT
AAGCTCGTAGTTGAATTTCGAACCTGGTCGGGCGGTCTGCCTTACGGTACGTACTGTCTGGCCGGGTTCTACCTCTTGGTGAGCCGGCATGCCCTTAATTGGGTGTGTCGGGGAACCAGGACTTTTACCTTGAGAAAATTAGAGTGTTCAAAGCAGGCCTTTGCCCGAATACATTAGCATGGCATAATAAAATAGGACGTGCGGTTCTATTTTGTTGGTTTCTAGAGTCGCCGTAATGATTAATAGGGATAGTTGGGTGGAATTCTCGGGTGCCAAGGAACTCCAGTCACTACTCCTTATT
+
CCCCCGGGGGGGGGGGGGGGGGGGGGGGGGGGGGGGGGGGGGGGGGGGGGGGGGGFGGGGGGGGGGGGGGGGGGGGGGGGGFGGGGGGGGGGGGGGGGGGGGGGGGGGGGGGGGGGGGGGGGGGGGGGGGGGGGGGGGGGGGGGGGGGGGGGGFGGGGGGGGGGGGGGGGGGGGGGGDFGGFGGGCFGGGGGFGGFFGGEGGGDGG7EGGGGGGGFFGGGFGGGGG9E<:CGGG8CFFCC?7??7CCFCC?E<C+0?EC?89+<7C9*>=C3;C:C=@4F6A+>@EFG+9A7CFDFGGDF+
@M03152:184:000000000-AWYW1:1:2106:19777:11576 1:N:0:TACTCCTTATACCTGT
AAGCTCGTAGTTGAATTTCGGATCTGGTTGGGTGGTCCGCCTGACGGCGTGTTTACTGCTTGACCGGGTCTTGCCTCTTAGTGAACCGGTGTGTTCTTTATTGAATGCATCGGGGAACTGGGACTTTTACCTTGAGAAAATTAGAGTGTTCAAAGCAGGCCTATGCCTGAATACATTAGCATGGAATAATAAAATAGGACGTGTGGTTCTATTTTGTTGGTTTTTAGAACTGCCGTAATGATTAATAGGGATAGTTGGGTGGAATTCTCGGGTGCCAAGGAACTCCAGTCACTACTCCTTT
+
CCCCCGGFGGGGGGFGGGGGGGGGGGGGGGGGGGGGGGGGGGGGGGGGGGGEGGGGGGGGGGGFGGGGGGGGGGGGGGGGGGGGGGGFGGGGGGGGGFGFFGDFGGGGGGGGGGGCFGGGGGGGGGGGGFGGGGGGD<FGEGGDGGGGGGGGGGGGGGGGGGGGGFGGGGGGGGFGGCFFFGGGGGGCFGFGGGGGGGGGGGG:FG:FGCFGGGGGGGGGGGGGGFF2B?F?FGGG=EG?CFGGGGF?EFA6*>AC9C*;C58<EC9F75FGGG:4<@>FE:FFFGGGG4:FFFFEF<*3+
@M03152:184:000000000-AWYW1:1:2106:23504:11605 1:N:0:TACTCCTTATACCTGT
AAGCTCGTAGTTGAATTTCGAACCTGGTCGGGCGGTCTGCCTTACGGTACGTACTGTCTGGCCGGGTTCTACCTCTTGGTGAGCCGGCATGCCCTTAATTGGGTGTGTCGGGGAACCAGGACTTTTACCTTGAGAAAATTAGAGTGTTCAAAGCAGGCCTTTGCCCGAATACATTAGCATGGCATAATAAAATAGGACGTGCGGTTCTATTTTGTTGGTTTCTAGAGTCGCCGTAATGATTAATAGGGATAGTTGGGTGGAATTCTCGGGTGCCAAGGAACTCCAGTCACTACTCCTTATC
+
A@C?CGG@-CBFGF@FGGFGGGFGCGGGEFGEFGGG+CE,C<FGG7CFGGEGGFFFFFFC@<DFGGGGGGGGFCFGGGCCFAFGGFGGGGGGGGGG,BFFGGGGGGGGFGGCG@FGG@FECDFGGACGGGFGADGF<BBDG<EGGGFG<<FAC@GGGDFGFGCCFFG7CCFAGEG@@?EFGFCG@EGEEGECEGDC9FF:FFDF:*<C9CFCFFCFC>EFGEG?F9+5C**A?CCGFC7CC@FFFGF6C6;C?@+<=EE8*+<8<<+2CCCD8*26:)7CC@7C68FDG=7+8**<:CF++
@M03152:184:000000000-AWYW1:1:2106:21599:11682 1:N:0:TACTCCTTATACCTGT
AAGCTCGTAGTTGAATTTCGGGCGTAGCTGAGCGGTCCACCTTTGGGTGAGAACTGTTCGGCCGCGCCTTTCCTTGTGGGGAACCAACATGCGCCTAACGGTGTGTGCTGGCAATCCACAACTTTTACTTTGAAAAAAATAGAGTGTTTAAAGCAGGCTGACGCTTGAATACATTAGCATGGAATAATAGAATAGGACTTTGGTTCTATTTTGTTGGTTTCTAGGACCGAGGTAATGATTAATAGGGATAGTTGGGTGGAATTCTCGGGTGCCAAGGAACTCCATTCACTACTCCTTATCT
+
C<CC9CCGGGGGGGGGGGGGFGGGGGGGGGGGGGGGGGGGGGGGGGGGGCFFGGGGGGGFGEGDGGGGGGGGGGGGGGCGGGGGGGGGGGGGGGGEDGGGGGEGFGGFGGGGGGGGG?FFFGGGGGAFGDFAFFCFGECFFDGCGCGGGGGFFGGGGGGFGGGGCEFFFF@FGGGGFGFE@CEFGGGGGGGFGGE8B:F,CFCAFGGCFFGG?FGAFGGFCF99C6EB>*=CCGC@CCC79<F7>667F6?FGCC5EE**+3C7E72*5::5CGF*CF?FGGD*++39E=98CDGG:90++
@M03152:184:000000000-AWYW1:1:2106:13033:11733 1:N:0:TACTCCTTATACCTGT
AAGCTCGTAGTTGAATTTCGGGGTTAGTAGGTTGGTCATGCCTCTGGTATGTACTGGTCTCACAGATTCCTCCTTCCTGATGAGCCGTAATGCCATTAATTTGGTGTTGCGAGGAATCTGGACTGTTACCTTGAAAAAATTAGAGTGTTTAAAGCAGGCTAACGCTTGAATACATTAGCATGGAATAATGAAATAGGACGTTCGATCCTATTTTGTTGGTTTCTAGGATTGACGTAATGATTAATAGGGATAGTTGGGTGGAATTCTCGGGTGCCAAGGAACTCCAGTCACTACTCCTTAT
+
CCCCCGGGGGGGGGGGGGGGGGGGGGGGGGGGGGGGGGGGGGGGGGGGGGGGGGGGGGGGGGGGGGGGGGGGGGGGGGGGGGGGGGGGGGGGGGGGGFGGGGGGGGGGGGGDGGGFGGGGGGGGGGGGGGGGGGGGGGGGGGGCFGGGGGGGGFGGGGGGGGGGGGDGGDGGFGGGGGFGGGGGGCFFFGGGGGGGFFG>FFGGFFGGGGGGGGGGGGGGFFCGGGGGGGF,>CGGFFGCFGGGGE7FC:6C6CF9@5::BBCFFFFG<CCCEGGD75)2==FFGGGGGFGGGGGGGGG?0
@M03152:184:000000000-AWYW1:1:2106:28346:11769 1:N:0:TACTCCTTATACCTGT
AAGCTCGTAGTTGAATTTCGGGATCAATATGTCGGTCGTGCCTCGGTACGTACTGGCATCATTGGTTTCTCCCTTCTGATGAACCATGATGCCATTAATTTGGTGTCGTGGGGTATCAGGATTGTTACTTTGAAAAAATTAGAGTGTTTAAAGCAGGCTCACGCTTGAATACATTAGCATGGAATAATGAAATAGGACGTTTGATTCTATTTTGTTGGTTTCTAGGATCAACGTAATGATTAATAGGGATAGTTGGGTGGGATTCTCGGGTGCCAACGCACTCCAGTCACTACTCCTTATC
+
CCCC6CB@FEGFFGGCE@FGGDCFG8<EF<CGFCFGGFEG,DFCFDG@EGGDDFD88FGE@F<C<CFFFGG9EFG<DGFGD,CCCEGGGFC<<FGF,C<<EFCECFFE4FCE>+8?FFFAD,:4C@,@FF<FC95?BFGEDDGDCFE<,??<,,,?DCCFDGFGCCFF@C?C@9FFD8FG9F8DFFGG;@@FGGG?,,<>><F9@FCE,@,@EG:FGFB*4>D@C9D;6,?D8DEF*=4=7?1=81,,:4)A>9<:C=7=**2?++5>CEFD*2+7*)):C*+*<0CF+*+0+**+2<*+0
@M03152:184:000000000-AWYW1:1:2106:27328:11845 1:N:0:TACTCCTTATACCTGT
AAGCTCGTAGTTGAATTTCGGATCTGGTTGGGTGGTCCGCCTGACGGCGTGTTTACTGCTCGACCGGGTCTTGCCTCTTGGTGAACCGTTGTGTTCTTTATTGGATGCTTCGGGGAACCAGGACTTTTACCTTGGGAAAATTAGAGTGTTCAAAGCAGGCCTATGCCTGAATACATTAGCATGGAATAATAAAATAGGACGTGTGGTTCTATTTTGTTGGTTTTTAGAGCTGCCGTAATGATTAATAGGGATAGTTGGGTGGAATTCTCGGGTGCCAAGGAACTCCAGTCACTACTCCTTT
+
CCCCCGGGGGGGGGFGGGGGGGGGGGGGGGGGEGGGGGGGGGGGGGGGGGGGGGGGGGGGGGGGGGDGGGGGGGGGGGGGGGGCFGGGGGGGEGGFFGFFGGFGFGGGGGGGGDGGGGGGGGGGGGGGGGGGGGGGBDFGGGGFGFDFADGGCGGGCFGGGGGGGGGGGFGGGGCGC9CFFCCFGGGGGGGGGGGGCC:FEFCCGGCGGGGFGGGGGG6CEFFGGGGFGGGGGCEGDGGGC7CGFFGCFGFGCFGG7?5C*C8:CC<A:=FDGDDG9)5=2;EGGGF6EFGFG>CEC+:9+
@M03152:184:000000000-AWYW1:1:2106:24361:11860 1:N:0:TACTCCTTATACCTGT
AAGCTCGTAGTTGAATTTCGGGATCAATATGTCGGTCGTGCCTCGGTACGTACTGGCATCATTGGTTTCTCCCTTCTGATGAACCATGATGCCATTAATTTGGTGTCTTGGGGAATCAGGACTGTTACTTTGAAAAAATTAGAGTGTTTAAAGCAGGCTCACGCTTGAATACATTAGCATGGAATAATGAAATAGGACGTTTGCTTCTATTTTGTTGGTTTCTAGGATTGACGTAATGATTAATAGGGATAGTTGGGTGGAATTCTCGGGTGCCAAGGAACTCCAGTCACTACTCCTTATT
+
CCCCCGGGGGGGGGGGGGGGGGEGGGGGGGGGGGGGGGGGGGGGGGGGGGGGGGGFGGGGGGGFFGGGGGGGGGGGGGGGFFGGGFGGGGGGGGGGFFGGGGGGGGGGGGGGGGGGGGGGGGGGGGGGGGGGGFGGGGGGGGGGGGGGGGGGGGGGGGGGGGGGGGGGGGGGGGGFGGGGGGGGGGGGFGDAFGGGGGGGGGG,>CFGGGFFFCFGGGGGGGGDCGFEE>FGGGGFEFFFGGGGGG6FCCAGGGGG8CE7>FFGFG?EGGFDEDF*A>A6CGGDGGF67=FEGF<CGGD++
@M03152:184:000000000-AWYW1:1:2106:22660:11871 1:N:0:TACTCCTTATACCTGT
AAGCTCGTAGTTGAATTTCGGGGTTAGTAGGTTGGTCATGCCTCTGGTATGTACTGGTCTCACTGATTCCTCCTTCCTGATGAGCCGTAATGCCATTAATTTGGTGTTGCGAGGAATCTGGACTGTTACTTTGAAAAAATTAGAGTGTTTAAAGCAGGCTAACGCTTGAATACATTAGCATGGAATAATGAAATAGGACGTTCGATCCTATTTTGTTGGTTTCTAGGATTGACGTAATGATTAATAGGGATAGTTGGGTGGAATTCTCGGGTGCCAAGGAACTCCAGTCACTACTCCTTAT
+
CCCCCGGGDGGGGGGFGGGGGGGGGCGGGGGGGGGGGGGGGFGGGFGGGGGFGGGGGGGGGGGGGGGGGGGGGGFFGGGCGGGGGGGGGGGGCFGGFECGGGGGGGGGGGGCFGGFGGGGAE@FGGGGGGGGDEFGFGGGG<F9EFGGGGFGFCGGGGGGGGGGGGGGG8F9FGACFBCFGGGC9FGGGCFFDGGGC9B@FFCCDEFEFCCFGG;FGFGGGGFGGC9DD?,>;CCF5*=,=EGGFE9?FCFFCGGC,*68>5?CG=2<55:<**;C6;>CFFC+<F+<CBCCE*:C+CD?7
@M03152:184:000000000-AWYW1:1:2106:12626:11912 1:N:0:TACTCCTTATACCTGT
AAGCTCGTAGTTGAATTTCGGGATCAATTTATTGATCGTGCTATTGTACGTACTGGTATTATTGATTCCTACCTTCTGACGAACCATGATGTCATTAATTTGGTGTCATGGGGAATCAGGACTGTTACTTTGAAAAAATTAGAGTGTTTAAAGCAGGCTCACGCTTGAATACATTAGCATGGAATAACGAAATAGGACGTTTGATTCTATTTTGTTGGTTTCTAGGATCGACGTAATGATTAATAGGGTTAGTTGGGTGGAATTCTCGGGTGCCAAGGAACTCCAGTTACTCCTCCTTGTT
+
CCCCCFGFCE@CCEFE<D<DECEBC<FDFGGFDFGGGGGGGGFG<CFGF@CF<DFG9CFGGGGFFAFEEFGGGFGFGFAFG7FEEC<EDGGGFFDEFFGFGFGEGFEFFGG<B@BGC9FGDF?CFFGDBFFGC9FFG7FEFGGGGGCFEGGGGFGGFGGFFCF8CCFGGG9,5CFFGGECBFF9FEF9=BE:,@,>33+8<BC<3CFGAF,F;FBFFGECCFGF;:?BD8*8CGGFGGFGGG7=@DG=AEFGGCC6CEGEC+<C++4*>E*857:4*0==0+<*0>9+<=G+3:2*20*3+
@M03152:184:000000000-AWYW1:1:2106:26532:12088 1:N:0:TACTCCTTATACCTGT
AAGCTCGTAGTTGAATTTCGAGATCAAATTGTTGGTCGTGCCTTGGTACGTACTGACATTATTGGTTTCTCCCTTCTGAAGAACCATGATGTCATTAATTTGGTGTCTTGGGGAATCAGGACTGTTACTTTGAAAAAATTAGAGTGTTTAAAGCAGGCTCGCGCTTGAATACATTAGCATGGAATAATGAAATAGGACGTTTAATTCTATTTTGTTGGCTTCTAGGATTGACGTAATGATTAATAGGGCTAGTTGGGTGGAATTCTCGGGTGCCAAGGAACTCCAGTCACTACTCCTTAAT
+
C<BCCFGE@FGGGFFAFGGGGGCFFGF9<FE<FFCF-+@;FF9FFCFGGGGGFGEEFFEFGDGFF<FFGGGGGFGGGGGGFGFFFC<FFFAF9EEGC9CEFFFFFFFFG,EFDED,FEFFGGGFGGGGGFGCAFGFFGGGGGCF<EEFFGGECFFD7C@ECGDGCCCF8DFCFFGC,A3,C,@><=EFGGCFGFC8D<FBFA+@CFGC;FF;3,@EFGGFFFG,:C6EGEF;C>*,*2=7:;CFCE6,,,;/>C7,*=87*BCG?@C5CGF<C4:*:))2=BC666<:+*+AFGDFEG*++
@M03152:184:000000000-AWYW1:1:2106:9675:12093 1:N:0:TACTCCTTATACCTGT
AAGCTCGTAATTGAATTTCGGATCAGGCACTTCGGTCTATACCTTCGGGATAGTACTGAAGCTGCTGGATCTTACCTTCTAGAGACTGCTGTGCTCTTAACTGGGTGCAGTAGAGCTCTAGGACTTTTACTTTGAAGAAATTAGAGTGTTTAAGGCAGGCTTGCGCTTGAATACATTAGCATGGGATAATGAAATAGGACTTTGGTTCTATTTTGTTGGTTATAGGATCAAAGTAATGATTAATATGGATAGTTGGGTGGAATTCTCGGGTGCCAAGGAACTCCAGTCACTACTCCTTATC
+
A@-@@FCFCGGGGGGGGGGGCFCGEFGGGGGGGGGGGGGGGFFGGGGGG>FGGGGGGGGAFFGGCFFFGGFGFEFFGGGGCFEGGGGGFGFED,CFGGGEDFGGGGGG,FECFFFGGGGGGGGGGGGGGGGGGGGFFC<<F,<,F9B?FGGGFGFG?B:EGGGGEEGGGCEGGG,ECB=ADGDGGGFEFGGCFFGCFFGGGGCFDFFGG@FGFF9FFC6+DCGDCC9,64@E9DECFGCFCCFF92=?9D9,>CC,*CCE*<CCFGGC47EDCDF4/55:7<C*8C<CGF?F9CD<+=C@+
@M03152:184:000000000-AWYW1:1:2106:8794:12157 1:N:0:TACTCCTTATACCTGT
AAACTCGTAGTTGAATTTCGGGATCAATATGTCGGTCGTGCCCTCGGTACGTACTGGCATCATTGGTTTCTCCCTTCTGATGAACCATGATGCCATTAATTTGGTGTCTTGGGGAATCATGACTGTTACTTTGAAAACATTAGAGTGTTTAAACCAGGCTCACGCTTTAATCCATTAGCATGGACTAATGTGATTGGACGTTTGTTTCTATTTTGTTGGGTTCTAGGATCTACTTTCTGCTTCATCGTGCTTGTTAGGTGGTATTTTAGTTTTCCGATGACCTCCCGTCCCTTCTCCTTAT
+
CC-BCGBGG?FGGGGGG9<<:C7+@8FGFFFGF?+@C@FCF<8,E@CEG:EG9CFCC8<D,6CEFCFFFFFGCGGGGG9,F9@9FGFFF<EG9A6CFE,CFGGFF,EEFF9,C+,4,C<,,5,5,:F9FAEF?5E,?,BEFCEFG9,C@EF?C,AAF7FFGFC,B+?+55<9CF@F,,83DC8E<C89,;3,33,,,7@>@B:<,3@,3,@8@,,@D,,*5@34,,,33@,,>,,,,52,=7,252,*,*),,4=,4,66*1,?@,@,0,+3@1***))223<*8**=*.*3+;*+2+2+0
@M03152:184:000000000-AWYW1:1:2106:6662:12179 1:N:0:TACTCCTTATACCTGT
AAGCTCGTAGTTGAATTTCGGGGTCAGCATGTTGGTCGTGCCACTGGTACGTACTGGCTTTGCTGATTCTTCCCTCTTGACGAACCGTAATGCCATTAATTTGGTGCTGCGGGAAATCAGGACTGTTACTTTGAAAAAATTAGAGTGTTTAAAGCAGGCATGCGCTTGAATACATTAGCATGGAATAATGAAATAGGACGTTCGATCCTATTTTGTTGGTTTCTAGGATTGACGTAATGATTAATAGTGATAGTTGGGTGGAATTCTCGGGTGCCAAGGAACTCCAGTCACTACTCCTTAT
+
C@CCCGGGGGGGGDEECFGFGGGGGFGGGFGGGGGGGGGGGGGGCEGGGGGGGGGGGGGGGGGGGGGGGGGGGGGGGGGGGGGFGCEFFEG99AE<FAGFGDFGGGGGGGGGDCECCEFGFEGDEFGGGA<FAFEEA@C?BF<EFFFGFGGFGCFDFC@BDGGDGFC3D,<FFDFGFFFGCECFF9CFGGDDCGGGGC<F>F7C<BDEFGGGEGGGFGG*86CE,BC?CEBCFCBE,/==CEGGGCG1<9@C@FEF?5C8EBB+7<@CDG=*2C*:07)2:CFD8CGC+6<CFC7669:E9
@M03152:184:000000000-AWYW1:1:2106:14552:12181 1:N:0:TACTCCTTATACCTGT
AAGCTCGTAGTTGAATTTCGGGATCAATACGTCGGTCGTGCCTCGGTACGTACTAACGTCATTGATTTCTCCCTTCTGACGAGCCGTGATGTCATTAATTTGGTGTTACGGGGAGTCAGGACTGTTACTTTGAAAAAATTAGAGTGTTTAAAGCAGGCAATCGCTCGAATACATTAGCATGGAATAATGAAATAGGACGTTCGAACCTATTTTGTTGGTTTCTAGGATCGACGTAATGATTAATAGGGATATTTGGGTGGAATTCTCGGGTGCCAAGGAACTCCAGTCACTACTCCTTATC
+
CCCCCGGGGFGGGGGGGGFGGGGGGFGGGGGGGGGGGGGGGGGGGGGGGGGGGGGGGEGGDFGGGGGGGGGGGGGGGCFGGGGGGGGCGGGGGGGGGGEFGGGGGGGGGGGGGEEE8EEF8FGGGFGFFGGF9EEGGGGGGGGGGGFFFGGFGGGGFGFFGGGDEFGC?F<<FFFGCGFFGGG9FGGGGGGCFFFE9@CECFC,DGE::FFFFGGG75BFGCEE9CCFG5;:CCEFFGFF7<C=;>7F6C.+5<E+*2:*8+<63<+*97CD8CF4=).*03C<8+<<97C9CFG?CF79+
@M03152:184:000000000-AWYW1:1:2106:7734:12238 1:N:0:TACTCCTTATACCTGT
AAGCTCGTAGTTGAATTTCGAGATCAGTACGCTGGTCGTGCCTTCGGTATGCACTGGTGTCACTGGTTTCTCCCTTCTGAAGAACCGTCATGTCATTAAGTTGATGTGGCGGGGAATCAGGACTGTTACTTTGAAAAAATTAGAGTGTTTAAAGCAGGCTCGCGCTTGAATACATTAGCATGGAATAATGAAATAGGACGTTTGACCCTATTTTGTTGGTTTCTAGGATCGACGTAATGATTAATAGGGATAGTTTGGTGGAATTTTCGTGTGCCAAGGAACTCCAGTCACTACTCCTTAT
+
C@CC9FFF@FGFGGGGGGGGGFGGGGGGGGGGFGGGGGGGGGGGGGEGGGGGGGGGGGGGGGGGGGGGGGGGGGGGGGGFGGGGGGGCEGGGFFEFGGFEGGGCGFFFFFGGGGC:AB9EFFGFGGGFGDGGF@FFAFC<DCFFGGGGGGGFGFGGGGGGGGEFEG>FFFGC:=CFFGGGFGFGFGGGGGFGGGCFFGCCF7:FFGGGF7FFGFCGGGEEGF;FCEEB?C8E=E:87C+1<CEGCA++7*0A?GC+<*;;*;9C6+3<C*;<FG;7073A*8C:8+3:+*00<DFC7?F7+
@M03152:184:000000000-AWYW1:1:2106:24017:12258 1:N:0:TACTCCTTATACCTGT
AAGCTCGTAGTTGAATTTCGGGGTCAGTAGGTCGGTCGTGCCAACGGTATGAACTGGTCTCACTGATTCCTCCCTCTTGTAGAACCGTGATGCCATTAACTTGGTGTTGCGGGGAAACAGGACTGTTACTTTGAAAAAATTAGAGTGTTTAAAGCAGGCTAACGCTTGAATACATTAGCATGGAATAATGAAATAGGACGTCGATCTTATTTTGTTGGTTTCTAGGGTTTACGTAATGATTAATAGGGATAGTTTGGTGGAATTCTCGGGTGCCAAGGAACTCCAGTCACTACTCCTTATT
+
CCCC9FGGGGGGAFGGGGGGGGGGGGGGGGGGGGGGGGGGGFGGGGGGGGGGGGGGGGGGGGGGGGGGFGGGGGGGGFFFGGGGGGGFGGFGGGFFGGGGD9FGGGFGFGEGGGGGFFF@F<AEFFGGGGGCFBFFFFFGFFGFGFGAFGGGGGGGGGGGGGGGGGCGGFGGGG9FGDFGAFACFGGGGADGGGG,DDF*>FF7E7F9@FFGGCBFGFECE,?9;+3C6*?;599//+4@+9<CDCE***)<3<++*/***3:E+<+:7CC55*:**5):6CG*++<++*9CCD7<:<7?0
@M03152:184:000000000-AWYW1:1:2106:14227:12281 1:N:0:TACTCCTTATACCTGT
AAGCTCGTAGTTGAATTTCGGGGTTAGTAGGTTGGTCATGCCTCTGGTATGTACTGGTCTCACTGATTCCTCCTTCCTGATGAGCCGTAATGCCATTAATTTGGTGTTGCGAGGAATCTGGACTGTTACTTTGAAAAAATTAGAGTGTTTAAAGCAGGCTAACGCTTGAATACATTAGCATGGAATAATGAAATAGGACGTTCGATCCTATTTTGTTGGTTTCTAGGATTGACGTAATGATTAATAGGGATAGTTGGGTGGAATTCTCGGGTGCCAAGGAACTCCAGTCACTACTCCTTAT
+
CCCCCGG@FGCAFF9EFEGGGGGFGGFDFGGGGGGGGFGGGGGGGGGGGGGGGGFGGGGGGGGGAFFCFGGGGF@FGGG9EFCGGGEFGGGFGCFEFGFF<EGGGGGGFGGF@GGGGGFGGFFCFFFFGGGGGGGGGF:FFAFGGGGFFEFGGGGGGGGGGGGG7CGFG<FGFGCDFAFGGGCDFGGGFCEFGGGGFCFEEFGGGGGGFGGGGFFGEGGGGGGGGGFCD?6>?CED5CDDF,9C@CF6;,;=CE79C=EE*=9E6+5+77E5EDFF<58>FFCFGC+<<4EG9*0<6E>C7
@M03152:184:000000000-AWYW1:1:2106:11739:12323 1:N:0:TACTCCTTATACCTGT
AAGCTCGTAGTTGAATTTCGAACCTGGTCGGGCGGTCTGCCTTACGGTACGTACTGTCTGGCCGGGTTCTACCTCTTGGTGAGCCGGCATGCCCTTAATTGGGTGTGTCGGGGAACCAGGACTTTTACCTTGAGAAAATTAGAGTGTTCAAAGCAGGCCTTTGCCCGAATACATTAGCATGGCATAATAAAATAGGACGTGCGGTTCTATTTTGTTGGTTTCTAGAGCCGCCGTAATGATTAATAGGGATAGTTGGGTGGAATTCTCGGGTGCCAAGGAACTCCAGTCACTACTTCTTATC
+
CAACCFGGGGGGGGGGGFGGGGGGGGGGGGGGGGGGGGGGGFFGGFDGGGGGGDFEGGGG,FDEFGGGGGFGGGGGGFGGGGGGG7@FGGGGGGGGGGGGGGGGGGG8EFEGGGGGGGGGFFCGGGG,BFGFGG<=D8BDFDFFGGGGFGGGGGGGGGGGGGGGGGGGDFBFFFGGGGDGGGGFGGGG@?9=FFD6<CCFCGFGGGGGCFCFGGGGGD;EGGFGG+9EG>CCCE>8C?CCC7EFF@FG6A76CGG+5CEDGFGFCG9575*9C*C*/<5?:@+*<<<9+9<CC:*3<?:++
@M03152:184:000000000-AWYW1:1:2106:9168:12429 1:N:0:TACTCCTTATACCTGT
AAGCTCGTAGTTGAATTTCGGGGTCAGTAGGTCGGTCGTGCCAACGGTATGAACTGGTCTCACTGATTCCTCCCTCTTGTAGAACCGTGATGCCATTAACTTGGTGTTGCGGGGAAACAGGACTGTTACTTTGAAAAAATTAGAGTGTTTAAAGCAGGCTAACGCTTGAATACATTAGCATGGAATAATGAAATAGGACGTCGATCTTATTTTGTTGGTTTCTAGGGTTGACGTAATGATTAATAGGGATAGTTGGGTGGAATTCTCGGGTGCCAAGGAACTCCAGTCACTACTCCTTATC
+
CCCCCGGGGGGGGGGGGGGGGGGGGGGGGGGGGGGGGGGGGGGGGGGGGGGGGGGGGGGGGGGGGGGGGGGGGGGGGGGGGGGGGGGGGGGGGGGGGEGGGGGGGGGGGGGGGGGGGGGGGGGGGGGFGGGGGGGGGGGGGGGGGGFGGGGGF9FGFCFGGGGGGGGGGGGGGGGFGGGGGGGGGGGGGGGGGGGFGGGGEGC:*CFGGGGGGGFGGCEGGGGGDGGFG8EGGGCCFFFCFGFCF+<FFFF6FGCFCG5?CCCEFG<C<5ED=47>5:5:EC?DGGGGGF?7<D7FGF>F+
@M03152:184:000000000-AWYW1:1:2106:8347:12518 1:N:0:TACTCCTTATACCTGT
AAGCTCGTAGTTGAATTTCGGGATCAATACGTCGGTCGTGCCTCGGTACGTACTAACGTCATTGATTTCTCCCTTCTGACGAGCCGTGACGTCATTAATTTGGTGTTACGGGGGGTCAGGACTGTTACTTTGAAAAAATTAGAGTGTTTAAAGCAGGCAATCGCTCGAATACATTAGCATGGAATAATGAAATAGGACGTTCGAACCTATTTTGTTGGTTTCTAGGATCGACGTAATGATTAATAGGGATAGTTGGGTGGAATTCTCGGGTGCCAAGGAACTCCAGTCACTACTCCTTATC
+
CCCCCGGGGGGGGGGGGGGGGGGGGGGGGGGGGGGGGGGGGGGGGGGGGGGGGGGGGGGGGGGGGGGGGGGGGGGGGGGGGGGGGGGGGGGFFGGGCGGGGGGGGGGGGGGGGGGGEFGGGGGGGGGGGGCEGGGGGGGGFCFGGGGGGGGG:FFGGGGGGGGGGAEGFGGGFF?CFFGGGCDFCGGGGGFEGGGDFFEGGGGGGGDGFF9EGGGGGGGFGGGGFGFGGG5:EEGGGGF+:EGFF<6CEGF6+++38CECFG7FCE<:75;7CFFCG@FF6FF4<C:CGFFE87CC?+*3+
@M03152:184:000000000-AWYW1:1:2106:8225:12521 1:N:0:TACTCCTTATACCTGT
AAGCTCGTAGTTGAATTTCGGGATTAATTTATTGGTCGTGCAATAGTACGTACTGGTATTATTGATTCCTACCTTCTGACGAACCATGATGTCATTAATTTGGTGTCATGGGGAATCAGGACTGTTACTTTGAAAAAATTAGAGTGTTTAAAGCAGGCTCACGCTTGAATACATTAGCATGGAATAACGAAATAGGACGTTTGATTCTATTTTGTTGGTTTCTAGGATCGACGTAATGATTAATAGGGATAGTTGGGTGTAATTTTCGGGTGCAAAGGAACCCCAGTACAGGCTTAGATTT
+
CCC@CGGEFCGGCF9@CEFDG7FEGGGGFG@FFF<EGFG>;FFGGAFG@FEGGGGG@9FFGGGFFGG9<AFFFFFCFG9CFEGGD@@<FCFFGGFGG@E9FFFGGCE,EFGGGCEG<EE8EFFGGGEAFFGD9FEEFGGGGGFFAFGGFGGFFGGG7CDEFEGGGGF8,5<EAAEGGFDFE8FGGE96=CEG@=,@,@B++,C9CFDFGGGGG9FGGEEFFDCF7::FEGEECG>DF@,:D@C@BCFG?=;6@C9?5?:1+3>9+CC=CEGC5*;DEFAF=*1>C88A?=::8CC+3<*+<
@M03152:184:000000000-AWYW1:1:2106:3698:12530 1:N:0:TACTCCTTATACCTGT
AAGCTCGTAGTTGAATTTCGGGGTTAGTAGATTGGTCGTGCCTCTGGTATGAACTGGTCTTACTGATTCCTCCTTCCTGATGAACCGTAATGCCATTAATTTGGTGTTGCGGGGAAACTGGACTGTTACTTTGAAAAAATTAGAGTGTTTAAAGCAGGCTAACGCTTGAATACATTAGCATGGAATAATGAAATAGGACGTTCGATCCTATTTTGTTGGTCTCTAGGATTGACGTAATGATTAATAGGGAGAGTTGGGTGGAATTCTCGGGTGCCAAGGACGCCAGTCACTACTCCTTCGT
+
CCCCCFGGGGGGGGGGGGGGGGGFGGGGFGGGGGGGGDGGGGGGGGGGGGGGGGGGGGGGGGGGGGGGGGGGGGGGFGGGGGGGGGGGGGGFEGGGGGDEFFGFGGGGFGGFGGGEGFGGGGGGGGFFGGGGGGGEAFGG8EFG9FFGGGGGFDGGGGGGGFFGDFEGDGGFG=CFGGGG9@>BBF9FGGFABCGGECC@@FGGG9C@FFGFFGCCF:8CF<,?9CFFGGCFFGGGG5,+<CF<DEDGGG)=ECGGF5CEGEFGG7B19*8/CDF7<5>E68*78CG+<BFEGGGC7E>**
@M03152:184:000000000-AWYW1:1:2106:13135:12580 1:N:0:TACTCCTTATACCTGT
AAGCTCGTAGTTGAATTTCGGGATTAATTTATTGGTCGTGCAATCGTACGTACTGGTATTATTGATTCCTACCTTCTGACGAACCATGATGTCATTAATTTGGTGTTATGGGGAATCAGGACTGTTACTTTGAAAAAATTAGAGTGTTTAAAGCAGGCTCACGCTTGAATACATTAGCATGGAATAACGAAATAGGACGTTTGATTCTATTTTGTTGGTTTCTAGGATCGACGTAATGATTAATAGGGATAGTTGGGTGGAATTCTCGGGTGCCAAGGAACTCCAGTCACTACTCCTTATT
+
CCCCCGGGGGGGGGGGGGGGGGGGGGFGGGGGGGGGGGGGGGGGGGGGGGGGGGGGGGGGGFGGGGGGGGGGGGGGGGGGGGGGGGGGFGDGGGGGGFGGGGGFGGGGGGGGGGGGGGGGGGGGGFGGGGGGGGGGGGGGGGGGGGGCFGGGGGFGGGGGGGGGCGGFGGGGGGGGGGGGGFFGGGGCGBGGGGGGGCF+D@CB=FGFGGCGGGGGGD>F6DGGGFFCFEEGGGGFFFCFGGF@FCFCC=FGGF9,:C8C5C+CCDF55C8CCCCFG>4CFGFDFG?9<=F@+:F+0?D++
@M03152:184:000000000-AWYW1:1:2106:22943:12600 1:N:0:TACTCCTTATACCTGT
AAGCTCGTAGTTGAATTTCGGGCCACCGGCTTGCGGTTGCCTCTCGGTTATACCCTTGTCCGGTGGTCCTCCTCGCGGGGACGCCGTGGGCCTTTGCTGGTTTGCGGATGTGAACCGTGACGTTTACTTTGAAAAAATTAGAGTGTTTAAAGCAGGCGTTTGCTTGAATACATTAGCATGGAATAATGGAATAGGGCTGCTGCCCCATTTTGTTGGTTTCTGGGACCGTAGCAATGATTAATAGGGATAGTTGGGTGGAATTCTCGGGTGCCAAGGAACTCCATGCACTACTCCTTATTTG
+
CCCCCGGGGGGGGGGGGGGGEGGGGGGGGGGGGGGGGGGGGGGGGGGGGGGGGGGGGGGGGGGGGGGGGGGGGGGGGGGGGGGGGGGGGGGGGGGGGFGGFGGGGGGGGGGGGGGGGGGFGGEFGGGGGGGGGGGGGGGGFGGGGGGFGGGGGGGGEGGGDGDCFGGGGGGGGGGGGGFFEFFFGGGCGGGGFFFGCCGGFFGGGGGGGGFGGGGGGGCEGGGGF>EE8@EEFGFGF?CFCFGGFGC6CFF+:<C8EE5:7A<FDDGGFGCFGCG3654<?E6*+<E:E;FGFFG73+*+3
@M03152:184:000000000-AWYW1:1:2106:22601:12625 1:N:0:TACTCCTTATACCTGT
AAGCTCGTAGTTGAATTTCGGGATTAATTTATTGGTCGTGCAATCGTACGTACTGGTATTATTGATTCCTACCTTCTGACGAACCATGATGTCATTAATTTGGTGTTATGGGGAATCAGGACTGTTACTTTGAAAAAATTAGAGTGTTTAAAGCAGGCTCACGCTTGAATACATTAGCATGGAATAACGAAATAGGACGTTTGATTCTATTTTGTTGGTTTCTAGGATCGACGTAATGATTAATAGGGATAGTTGGGTGGAATTCTCGGGTGCCAAGGAACTCCAGTCACTACTCCTTATC
+
CCCCCGGFFGGGGGGGGGGGGGGGGGGGGGGGGGGGGGGGGGGGGGGGGGGGGGGGGGGGGGGGGGGGGGGGGGGGGGGGGGGGGGGGGGGGGGGGGFFGGGGGGGGGGGGGGDGGGGGGGGGGGGGGCFGGGGGGGGGGGGGGFGGGGGGGGGGGGGGGGGGGGDGGGGGGGGGGGGGGGGGGGGGCGGGGGGGGGGGFGGGGGGGGGGGGGGGGGGGGGCECECEFFCEGGCFE7:CECGGGGG?F?CAEF@C,::C*BCFGCC;**:FGDGGFGFFGCCFGFFGFFFF70:*+<<7C+
@M03152:184:000000000-AWYW1:1:2106:11444:12669 1:N:0:TACTCCTTATACCTGT
AAGCTCGTAGTTGAATTTCGGGGTTAGTAGGCTGGTCATGCCTCCGGTATGTACTGGTCTCACTGATTCCTCCCTCCTGATGAACCTTAATGCCATTAATTTGGTGTTTTGGGAAATTTGGACTGTTACTTTGAAAAAATTAGAGTGTTTAAAGCAAGCTAACGCTTGAATACATTAGCATGGAATAATGAAATAGGACGTTCGATCCTATTTTGTTGGTTTTTAGGATTGACGTAATGATTCATAGGGATAGTTGGGTGGAATTCTCGGGTGCTAAGGAACTCCAGTCACTACTACTTAT
+
CCCC@FGGFGGFDFGGGGGGGGGFEGGGGGGDGGGGGGGGGGGGGGGFGFGGGGGGGGGFGGG9FFGGGGGGGGGF7CFGGGGGGGGGGEGDFGGGGF?FFGFGGFFGCFFEG<FGGGGDGFGGGFGFFGFGGFFGG,@DGGGA?FEF<EFDEBAFFE@8FGGGCF+ABDFGGCDFEFFGGGGDFCC,=B;==EG,>@FCFFFF7AFEG9,8;,@FG6BE5:*@EGGGGGFGGDCF7?FD7:,:=C,06?F6FG@76*;BCF+;C9C<51**3**+1;ACFC<1AC8<+8+<<*:+<C*00
@M03152:184:000000000-AWYW1:1:2106:8104:12685 1:N:0:TACTCCTTATACCTGT
AAGCTCGTAGTTGAATTTCGGGGTCAGTAGGTCGGTCGTGCCAACGGTATGAACTGGCCTCACTGATTCCTCCCTCTTGTAGAACCGTGATGCCATTAACTTGGTGTTGCGGGGAAACAGGACTGTTACTTTGAAAAAATTAGAGTGTTTAAAGCAGGCTAACGCTTGAATACATTAGCATGGAATAATGAAATAGGACGTCGATCTTATTTTGTTGGTTTCTAGGGTTGACGTAATGATTAATAGGGATATTGGGTGGAATTCTCGGGTGCCAAGGAACTCCAGTCACTACTCCTTATCT
+
CCCCCGGEFGGGGFGGFGGGGGGGGGGGGGGGGGGGGGGGGFGGGGGGGGGGGGGDGGGGGGGGGGGGGGGGGGGGGGFFGGGGGGG=EDGGGGFFCC<DGGGGGGGGGGDGGGGEGGFGGGGGGGGGGGGFGFGD,A+<FFFGCGGFGFFBFFGGGDFGGFGGFGGGGGGGGGGGGAGGGGGGGGFGFGGGC9D9@EGGEGGCFGGGGGGGGGGEGFGEFFGFFEFFGDFGGEGGGFGGGGGGGGGCCG5CGFFCGDE;CFGDGGEG3CEC@FCG5)7>C<CFFFCFGFFGGGG?FCGGF
@M03152:184:000000000-AWYW1:1:2106:21760:12689 1:N:0:TACTCCTTATACCTGT
AAGCTCGTAGTTGAATTTCGGGGTTAGTAGGTTGGTCATGCCTCTGGTATGTACTGGTCTCACTGATTCCTCCTTCCTGATGAGCCGTAATGCCATTAATTTGGTGTTGCGAGGAATCTGGACTGTTACTTTGAAAAAATTAGAGTGTTTAAAGCAGGCTAACGCTTGAATACATTAGCATGGAATAATGAAATAGGACGTTCGATCCTATTTTGTTGGTTTCTAGGATTTACGTAATGATTAATAGGTATAGTTGTTTGGAATTCTCGGGTGTCAAGGAACTCCATTTACTACTCCTTAT
+
CBCCCGG@FG@<FC,FFFEAF:FFGGDCC<EGGG7FCFF<FGGGGECFFGFGDGF<@EGFFFGGGEFFGFGGGGGF8C,6CEFFFGGG@EFFGGGGG,,CCCFGGFEFFGG7CEGGG?FF9EEFGGGGGGGGGFGGDE@CEGDFEBE@,FGFG,CDB<C<FCF+CFGD8=?9<5CFF9FFGD,D<F93;@=9>@EEGG@FF7F:D;FGG<FFFCBCFEFE:F93,,9>DF,>,>>,=>7CF:<:D7,,,4BE,C7E,,2?:,6C6+49>=*/:/2;40)=?*7:0A9++3C+;::C6:FG7
@M03152:184:000000000-AWYW1:1:2106:20400:12726 1:N:0:TACTCCTTATACCTGT
AAGCTCGTAGTTGAATTTCGAGCCTGGTTGGGCGGTCTGCCTTAACGGTCCGTACTGTTCGGCTGGGTTCTACCTCTTGGTGAGCCGGCATGCCCTTCACTGGGTGTGTCGGGGAACCAGGACTTTTACCTTGAGAAAATTAGATTGTTCAAAGCAGGCCTTGGCCCGAATATATTAGCATGGCATATTAAAATAGACGCGGCGGTTCTATTTTGTTGGTTTCTAGATTCGCAGTAATGTTAAATAGGTATAGTTGGGTGGATTTCTCGTGGCCCAAGGAACTCCACTCACACTTACTTAT
+
CCCCCGGGGF@EDGFFGGFFF@BF,ECGAFGGGGDEFEEFGGF@EFGG@,@CEC@F9EF9F@BEFEEGE=<,FGGD=FGGGGDFGFCBB::?FGGG@FCDFFG8??FEDEDCF=FCFGFFCFG@FFEF5CDCFFGGGFGFG,,:,:CBFDFE9=,,33:CFF,3F@FG:FF7,,79@,>73>,2>FF,,,6B;;CF9:*1*1=F*<//A<ECFG9FFFDECEFC++++<+*2**1@++++3++02+<6+09++<+:8*/***+3<:<<>*1>*0/*/).*286CF8*+07C++*2+0+2+0
@M03152:184:000000000-AWYW1:1:2106:19190:12732 1:N:0:TACTCCTTATACCTGT
AAGCTCGCAGTTGAATTTCGGCCTCTGATGGCTGGTCCGCCTTTTGGTGTGTACTGGTCTATCGGAGGCTTACTTCTTGGTGAACTTTGATGCTCTTTACTGGGTGTCGGAGGGAACCAAGACTTTTACTTTGAAAAAAATAGAGTGTTCAAAGCAGGCCTACGCCCGAATACATTAGCATGGAATAATAGAATAGGACGTGCGGTCCTAATTTGTTGGTTTCTAGGATCGCTGTAATGATGAATAGGGATATTTGGTTGGAATTCTCGGGTGCCAAGGAACTCCCGTCACTACTCCTTAA
+
CCCC@EF+:@BEEFGGGFGGGG@FGGGGGGGFCECECAF:FFGGEEFEFEEF6CF<<;CED6CFG7B+@C<EFGGFEGFFGFAF9EFGCCFAE,?EFE9EFEFFGGGEECCEGD=EF@EC8FCFGFD9FCCEF9F9E<FFGFEF9DEDGCFGGDC<BCFG8FGGD@BFGGGG@,,,@97F,EFG9,@BFG9,@D>D7,@*66>7BC*=2C,CEC,,?88;8F@,;>CFC8*3*33++4++++1<7<+<*74*++1>>**4*+++2<C+/:*****02)722*30+*2;E)2+<2:6C?CF+
@M03152:184:000000000-AWYW1:1:2106:7717:12800 1:N:0:TACTCCTTATACCTGT
AAGCTCGTAGTTGAATTTCGGGATCAGTACGCTGGTCGTGCCTTCGGTATGCACTGGTGTCACTGGTTCCTACCTTCTGAAGAACCATCATGCCATTCAGTTGGTGTGGCGGGGAATCAGGACTGTTACTTTGAAAAAATTAGAGTGTTTAAAGCAGGCTCGCGCTTGAATACATTAGCATGGAATAATGAAATAGGACGTTTGACCCTATTTTGTTGGTTTCTAGGATCGACGTAATGATTAATAGGGCTAGTTGGTTGGAATTCTTGGGTGCCAAGGCACTCCAATCACTACTCCTTAT
+
CCCC@<CF@FGGFGGGGFFGGEGGGCFGGGE+FCFF<FGGGGGGGFGGGGCEFCFGGGGG<<FFFGGGGGGCFGFCF9FAEFFGFD@FFGGDFAFCFFFA6FF<FGAFGGEEGC+C@FDE,B@EDF@,A,5F,,5:8,8BCADADFDCD8DCG,@,B<F<F+8@>>>>>,3@=?D;>,?2,<,6DC,DCB;BF;;9::<<::C*,@:CE5,:B:@:CFGGGGCG7CC6;+*=CB81*/<+?<F?>9EFG675*<<+<:>8*30<7:C+20;<;DCF6@F*:F668<6+*0C+2**++<7++
@M03152:184:000000000-AWYW1:1:2106:16077:12842 1:N:0:TACTCCTTATACCTGT
AAGCTCGTAGTTGAATTTCGGGGTCAGCATGTTGGTCGTGCCACTGGTACGTACTGGCTTTGCTGATTCCTCCCTCTTGACGAACCGTAATGCCATTAATTTGGTGTTGCGGGAAATCAGGACTGTTACTTTGAAAAAATTAGAGTGTTTAAAGCAGGCATGCGCTTGAATACATTAGCATGGAATAATGAAATAGGACGTTCGATCCTATTTTGTTGGTTTCTAGGATTGACGTAATGATTAATAGGGATAGTTGGGTGGAATTCTCGGGTGCCAAGGAACTCCAGTCACTACTCCTTAT
+
CCCCCGGGGGGGGGGGGGGGGGGGGGGGGGGGGGGGGGGGGGGGGGGGGGGGGGGGGGGGGGGGGGGGGGGGGGGGGGGGGGGGGGGGGGGGGGGGGGFGGGECFGGGGGGGGGGGGGGGGGGGGGGGGGGGGFGFFGGGGGGGFGGGFGGCF<DGGGGG?DFGGGGGGGGGFFFGGGGGCFFGGGGGGGFG=EFGCGFGGGGG>;CEGFFGC@EFGGGGFG@FGFFFGGGDGGGGFCCC?<CFG7+ACEFGGG7CFDGGCFCGGGGGC=EFEDCDCFFF?FCF6@CFFF?EECFF6CC9:
@M03152:184:000000000-AWYW1:1:2106:18711:12926 1:N:0:TACTCCTTATACCTGT
AAGCTCGTAGTTGAATTTCGGGGTTAGTAGGTTGGTCATGCCTCTGGTATGTACTGGTCTCACTGATTCCTCCTTCCTGATGAGCCGTAATGCCATTAATTTGGTGTTGCGAGGAATCTGGACTGTTACTTTGAAAAAATTAGAGTGTTTAAAGCAGGCTAACGCTTGAATACATTAGCATGGAATAATGAAATAGGACGTTCGATCCTATTTTGTTGGTTTCTAGGATTGACGTAATGATTAATAGGGATAGTTGGGTGGAATTCTCGGGTGCCAAGGAACTCCAGTCACTACTCCTTAT
+
CCCCCGGGGGGGGGGGGGGGGGGGGGGGGGGGGGGGGGGGGGGGGGGGGGGGGGGGGGGGGGGGGGGGGGGGGGGGGGGGGGGGGGGGGGGGGGGGGGGGGGGGGGGGDGGGGGGGGGGGGGGGGGGGGGGGGGGGECGGGFGGGGGGGGGGGGGGGGGGGGGGGGGGGGFGGGGGGFGGGG?FGGGGGGGGGGGGGA<FFGGG?CGEGGFFEFGGGGGGGGGGFGFGFGGGFEGGGGGG?7EGGGFGGGFF6FC7CEGEG>EFF9CFDF578DCFF:>G?CFGGCCFGF?<97DGDD>F:
@M03152:184:000000000-AWYW1:1:2106:15437:12960 1:N:0:TACTCCTTATACCTGT
AAGCTCGTAGTTGAATTTCGGGATCAATATGTCGGTCGTGCCTCGGTACGTACTGGCATCATTGGTTTCTCCCTTCTGATGAACCATGATGCCATTAATTTGGTGTCTTGGGGAATCAGGACTGTTACTTTGAAAAAATTAGAGTGTTTAAAGCAGGCTCACGCTTGAATACATTAGCATGGGATAATGAAATAGGACGTTTGATTCTATTTTGTTGGTTTCTAGGATCGACGTAATGATTAATAGGGATAGTTGGGTGGAATTCTCGGGTGCCAAGGAACTCCAGTCACTACTCCTTATC
+
CCCCCGGGFGFGGGGGGGGGGGGGGGGGGGGGGGGGGGGGGGGGGGGGGGGGGGGGGGGGGGGGGGGGGGGGGGGGGGGGGGGGGGGDFGGFFFGGGGGGGGGGGGGGGGGGGGGGGFGGGGGGGGGGGGGGGGGGGGGGGGFGGGGFGGGGGGGGGGGGGGGGGGGGGGFFGGGGGGFGGGGGFGFGGFEGGGGF9<CCFFGGGGGFAGGGGGFFGGCECFGGFFCGGGEEEGGGGGCFEBFGFGFGFGA?CCG6EEEGC:?EFF9=CEEC8<C4C>):CCCFCGGGGF?@?7<6CCCF+
@M03152:184:000000000-AWYW1:1:2106:12354:12973 1:N:0:TACTCCTTATACCTGT
AAGCTCGTAGTTGAATTTCGAACCTGGTCGGGCGGTCTGCCTTACGGTACGTACTGTCTGGCCGGGTTCTACCTCTTGGTGAGCCGGCATGCCCTTAATTGGGTGTGTCGGGGAACCAGGACTTTTACCTTGAGAAAATTAGAGTGTTCAAAGCAGGCCTTTGCCCGAATACATTAGCATGGCATAATAAAATAGGACGTGCGGTTCTATTTTGTTGGTTTCTAGAGTCGCCGTAATGATTAATAGGGATAGTTGGGTGGAATTCTCGGGTGCCAAGGAACTCAAGTCACTACTCCTTATC
+
CCCCCGGGGGGGGGGGGGGGGGGGGGGGGGGGGGGGGGGGGGGGGGGGGGGGGGGCGGGGGGGGGGGGGGGGGGGGGGGGGGGGGGGGGGGGGGGG8FGGGGGEGGGGGGGEGGGGGGGGFGGGGGGGGGGGFGGGGGGGGGGGGFGGGGGGGGGGGGGGGGGGGGGGGGFDFGGGGFGGEEGGGGGGGGGGGDGGCGE<CCFGGGGGGGGGGFCDCFEGG9CCFFGGGEGCG>CEFGCC7EE<C:FC6:7CGCE68:5>CFCC+03/9:@DC***:>@*:6?*89::<77+2*96CC*+0
@M03152:184:000000000-AWYW1:1:2106:11414:13077 1:N:0:TACTCCTTATACCTGT
AAGCTCGTAGTTGAATTTCGGGATTAATTTATTGGTCGTGCAATAGTACGTACTGGCATCATTGGTTTCTCCCTTCTGATGAACCATGATGCCATTAATTTGGTGTCTTGGGGAATCAGGACTGTTACTTTGAAAAAATTAGAGTGTTTAAAGCAGGCTCACGCTTGAATACATTAGCATGGAATAATGAAATAGGACGTTTGATTCTATTTTGTTGGTTTCTAGGATCGACGTAATGATTAATAGGGATAGTTGGGTTGAATTCTCGGGTGCCAAGGAACTCCAGTCACTACTCCTTATC
+
CCCCCGGGGGGGGGGGGGGGGGDGGGGGGGGGGGGGGGGGGGGGGGGGGGGGGGGGGGGGGGGGGGGGGGGGGGGGGGGGGGGGGGGGGGGGGGGGGGGGGGGGGGGGGGGGDGGGGGGGGGGGGGGGGGGGGGGGG>FDFGGGGGGGGGGGGGGGGGGGGGGGGGGGGGBEGGGGGGGGGGGGDGGGGFG9FGGDFGDEGGGDEFGGGGGGGGGF@EGEEGGCGFEFEE5;EGGCGGGGFGGFG7F,,=;?FGC8:C7B6;FGCGG=<CF)87CCG3A6A+<C?FCCFFGGGGG?CGG:+
@M03152:184:000000000-AWYW1:1:2106:9004:13127 1:N:0:TACTCCTTATACCTGT
AAGCTCGTAGTTGAATTTCGGGACTAACAGATTGGTCGCGCCTTTGGTGTGTACTGGTCTAGTTGGTTTCTCCCTTCTGACGAACCACGATGTCATTAGTTTGGTGTCGTGGGAAATCAGGACTGTTACTTTGAAAAAATTAGAGTGTTTAAAGCAAGCGATAGCTTGAATACATTAGCATGGAATAATGAAATAGGACGTTTGATCCTATTTTGTTGGTTTCTAGGATCGACGTAATGATTAATAGGGATAGTTGGGTGGAATTCTCGGGTGCCAAGGAACTCCAGTCACTACTCCTTAT
+
CCCCCGGGGGGGGGGGGGGGGGGGGFGGGGGGGGGGGGGGGGGGGGGGGGGGGGGEFGGGGGGGFGGGGGGGGGGGGGGFGGGGGGGGGGGGGGFGGGGGGGGGGGGGGGDEEGGGGGGGGGGGGGGGFGGGGGGGGGGGF9DFCGFFGGGGGGGGGFGGGGGGGGGGGGGGGGGGGDGCFGFGGGGGGGGGGGFFGAFDGGGGCFGGGFGGGGGGGCCGFGGGGE?FFGGGGGGGGG?FGCCFFEG6CC56@FF?FE8CCC+CFFG?C7*>CGGFD5:EGGGFGGGGGFCGF<DG6<DF+
@M03152:184:000000000-AWYW1:1:2106:17464:13297 1:N:0:TACTCCTTATACCTGT
AAGCTCGTAGTTGAATTTCGGGCGTAGCTGAGCGGTCCACCTTTGGGTGAGAACTGTTCGGCCGCGCCTTTCCTTGTGGGGAACCAACATGCGCCTAACGGTGTGTGCTGGCAATCCACAACTTTTACTTTGAAAAAATTAGAGTGTTTAAAGCAGGCTGACGCTTGAATACATTAGCATGGAATAATAGAATAGGACTTTGGTTCTATTTTGTTGGTTTCTAGGACCGAGGTAATGATTAATAGGGATAGTTGGGTGGAATTCTCGGGTGCCAAGGAACTCCAGTCACTACTCCTTATCT
+
CCCCCGGGGGGGGGGGGGGGGGGGGDGGGGGGGGGGGGGGGGGGGGGFGGGGGGGGGGGGGGGGGGGGGGGGGGGGGGGGGGGGGGGGGGGGGGGGGGGGGGGGGGGGGGGGGGGGGGGGGGGGGGGGGGGGGGGGGGGGGGGGGGGGGGGGGGGGGGGFFGGGGGGFGGGGGGGGGGGGGGGGDFGGGGDFGGGC9F7@FGFGGGGGGGGGFGFGGEGGFGFC6CE888B8EFCFGCF9?CEFGGG6C:@GFFCCEEE>9C89C0?55EG<6:CF5.76C<C7+<FFGFGCCCDEFD7<+
@M03152:184:000000000-AWYW1:1:2106:8383:13334 1:N:0:TACTCCTTATACCTGT
AAGCTCGTAGTTGAATTTCGGGGTCAGTAGGTCGGTCGTGCCAACGGTATGAACTGGCCTCACTGATTCCTCCCTCTTGTAGAACCGTGATGCCATTAACTTGGTGTTGCGGGGAAACAGGACTGTTACTTTGAAAAAATTGGAGTGTTTAAAGCAGGCTAACGCTTGAATACATTAGCATGGAATAATGAAATAGGACGTCGATCTTATTTTGTTGGTTTCTAGGGTTGACGTAATGATTAATAGGGATAGTTGGGTGGAATTCTCGGGTGCCAAGGAACTCCAGTCACTACTCCTTATC
+
C@@@CFGGEGFGGGGGGGCFGGGGGGGGGGGGGGGGGGGGGGAFGGGGGGGGGGGEFGGGGGGGGGGGGGGGGGGGGGGGGGGGGGE=FGGGGGDFFFGCFFGGFGFGGGGGGGGGGGGGGGGGGGGGGGGGGGFFGFGGGGG@FGGGGGGEFFCGGGGGGGGGGGEGGGGGGFFFFFFFGGGGGGFGGGGGGGGGGFDGEFGGG7FCEFGGG9CFGFCFDEGGGGGGF58>C8;EF7<@9?CEGFGGFGFGF7<F5::5CECFFGGGFGFDCFG<73;CFGFGGGG6C4CE?:C?+9C?+
@M03152:184:000000000-AWYW1:1:2106:12531:13334 1:N:0:TACTCCTTATACCTGT
AAGCTCGTAGTTGAATTTCGAGACCGGCTTACTGGTCGTGCTATTGTACGTACTGGTATAATCGGTTTCTCCTTTCTGACGAACTTTAATGCCATTTATTTGGTGTTTTAGGGAATCAGGACTGTTACTTTGAAAAAATTAGAGTGTTTAAAGCAGGCTCACGCTTGAATACATTAGCATGGAATAACGGAATAGGACGCTTGATTCTATTTTGTTGGTTTCTAGGATCGCCGTAATGATTAATAGGGATAGTTGGGTGGAATTCTCGGGTGCCAAGGAACTCCAGTCACTACTCCTTCTC
+
CCC?@@FGCCFFFGFF<E@@CF<@F@FEFGGCFF@EFGGGGF<FAEFCEFFG8FD8FFGFFEFF:FFGGGGGDGECE<CC:,@:<FGCFG<FGD<,,,C<CCEFFF><E<<<8F8=C<FGFD?AFC?FGGCEGGCAG:=A?F9FGGG,F?EGFEEFE=FGGGGG=:DGDGFFA?D9D<FFCG,CFGGFCGC:FFGGGGD::FF:>,,@DFGCFFGGGGG1=FFFGG?C,8*:?EB5E7,1,>,=@176*0.<>CF+8*48;BFG7:27C5*);7><=>FC6:+*3+<9C*2<+:76C9*++
@M03152:184:000000000-AWYW1:1:2106:19012:13370 1:N:0:TACTCCTTATACCTGT
AAGCTCGTAGTTGAATTTCGGGGTTAGTAGGTTGGTCATGCCTCCGGTATGTACTGGTCTCACTGATTCCTCCTTCCTGATGAACCGTAATGCCATTAATTTGGTGTTGCGGGGAATTTGGACTGTTACTTTGAAAAATTTAGAGTGTTTAAAGCAAGCTAACGCTTGAATACATTAGCATGGAATAATGAAATAGGACGTTCGATCCCATTTTGTTGGTTTCTAGGATTGACGTAATGATTAATAGTGATAGTTGGTTGGTATTCTCGGTTGCCACGAAACTCCAGTCTCTACTCCTTAT
+
CCCCCFFFGGFFGG9FFFFG7::C@@CE@CEFFAFG<EFFGGAFGDGGCCFFAGFFGFAEFGGGEFF9ECFGFDE<@C6,C@<FFC@6,@@@FGEFGCEDFGF<CFFEFGDG@F+C<,EFF8EFGFDDEFGG9?<E,:,:?CD8<FAC,B8FF<F=,B3A,ACFGDGFG,@=>,C,==CF,EA,@F,>D;CEFCDE<FFG3533,73@B,?FFG9>::>:8>,?BB9CF?691*1*,*4,,=:C@@F:C7C9@F?F6*8B5*+?++?<5C3//;CC+7)*2:3*3<+23*+200:<F+:<+
@M03152:184:000000000-AWYW1:1:2106:13158:13407 1:N:0:TACTCCTTATACCTGT
AAGCTCGTAGTTGAATTTCGGGGTCAATAAGTTGGTCGTGCCAATGGTATGTACTGGCTTTATTGATTCCTACCTCTTGACGAACTGTGATGCCATTAATTTGGTGTCGCAAGGAATCAGGACTGTTACCTTGAAAAAATTAGAGTGTTTAAAGCAGGCTTACGCTTGAATACATTAGCATGGAATAATGAAATAGGACGTTTGATCCTATTTTGTTGGTTTCTAGGATCGACGTAATGATTAATAGGGATAGTTGGGTGGAATTCTCGGGTGCCAAGGAACTCCAGTCACTACTCCTTAT
+
CCCCCGGGGGGGGGGGGGGGGGGGGGGGGGGGGGGGGGGGGGGGGGGGGGGGGGGGGGGGGGGGGGGGGGGGGGGGGGGGGGGGGGGGGGGGGGGGGGGGGGGGGGGGGGGGGGGGGGGGGGGGGFGGGGGGGGDGGGGGGGGGFGGGGGGGGGGDGGGGGGGGGGGGGGGGGGGGGFFGGGGGGGGGGGFGGGGGGGGGGGGGGGGGGGGGGGGGGGGGGGFFGGDGGGGGGGGGGGGCFC?FG7E6,:ACCGF7,=C7*BFEGGGGGD*;CDFC74);FGGGGGCGF?FGGFGGDFG70
@M03152:184:000000000-AWYW1:1:2106:15676:13617 1:N:0:TACTCCTTATACCTGT
AAGCTCGTAGTTGAATTTCGGGATCAGTACGCTGGTCATGCCTCCGGTATGTACTGGTGTCACTGGTTCCTCCCTTCTGAAGAACCATCATGCCATTAATTTGGTGTGGTGGGAAATCAGGACTGTTACCTTGAAAAAATTAGAGTGTTTAAAGCAGGCTCGCGCTTGAATACATTAGCATGGAATAATGAAATAGGACGTTAATTCTATTTTGTTGGTTTCTAGTATTGACGTAATGATTAATAGGGATAGTTGGGTGGAATTCTCGGGTGCCAAGGAACTCAAGTCACTACTCCTTATC
+
CCCCCGGGGGGGGGGGGGGGGGGGGGGGGGGGGGGGGGGGGGGGGGGGGGGGGGGGGGGGGGGGGGGGGGGGGGGGGGGFGGGGGFGGGGGGGGGGGFGGGGGGGGGGGGGGGGFGFGGGGGGFGGGGGGGGGGGGGGGGGGGFFGGGGGGEGGGGGGG@FEGGGGGFGGGGFGGGFGGGGCDFFCFGGGGGGGGF>FGC*5FFEAFFGGGGGGGGGFGGG?FCG,>DF9;;:8CFFGCF7B9=>F?6?FAFGG76*=CEDCFGC<<CFE83*776C3):=CG76CCCF?CF6**3<:>0+
@M03152:184:000000000-AWYW1:1:2106:27242:13798 1:N:0:TACTCCTTATACCTGT
AAGCTCGTAGTTGAATTTCGGGATCAATATGTTGGTCGTGCCTTGGTACGTACTAATTTATTGGTTTCTTCCCTTCTGACGAACCATGCTGTCATTAATTTGGTGTCATGGGGAATCAGGACTGTTACTTTGAAAAAATTAGAGTGTTTAAAGCAGGCTCACGCTTGAATACATTAGCATGGAATAATGAAATAGGACGTTTGATTCTATTTTTTTGGTTTCTAGGATCGACGTAATGATTAATATGTATAGTTGGGTGGAATTCTCGGGTGCAAGGTACTCCAGTCATTACTCCTTTCTT
+
CC<CAFFCBFFGFFAFGGEFGGGEFCCEGGFGGGGGGGGFEFGCFDGGGEGGGGGGGGGGGF<FFCGCGGGGGGGGGFGGGGGDFCA9,C9@FFGGCFGGFGAGGGGFFF,<=C@EGGGG<FFGGGFGFF,:?<EAFGGEGGFFEFFDFC<?<FGG+>,,CFDFGEDFGGCCGFFG9EFAC,,CDDGGG9@FGGFF<FG3DFFAFGGGGF9FF,B>E*6:>EF97D,?,**4:CF,4,1=CE79+,4,,14,>AE?*:B78?C8+:C*9*;/*8:7C6=+:A6*<C0++*+0<>*+3+*+0
@M03152:184:000000000-AWYW1:1:2106:16520:13801 1:N:0:TACTCCTTATACCTGT
AAGCTCGTAGTTGAATTTCGGGATCAATACGTCGGTCGTGCCTCGGTACGTACTAACGTCATTGATTTCTCCCTTCTGACGAGCCGTGATGTCATTAATTTGGTGTTACGGGGAGTCAGGACTGTTACTTTGAAAAAATTAGAGTGTTTAAAGCAGGCAATCGCTCGAATACATTAGCATGGAATAATGAAATAGGACGTTCGAACCTATTTTGTTGGTTTCTAGGATCGACGTAATGATTAATAGGTATAGTTGGGTGGAATTCTCGGGTGCCAAGGAACTCCAGTCACTACTCCTCATC
+
CCCCCGGGEGGGGGGGGGGGGG@FGFGGGGCFGGGFGGFGGGGGGFGGGGGGGGAEGFGFCFEAEGGGFGGFFGFFGGAFEGGGDGGD<FGFDGFF,,CEFG9FCFGGGECFD:CFFEEFFGGGGGGGGA@DFAFAFGGGGFGGGGGGFGGB<AFCGDFGGCFF=FGGEFFCFFF9FG,@FFCGF:FFGGA=DGFFEFF<>FG7<FCF,CFFGGGG7C8CFGEGFCFF,*;E8:C5EGFC7CFF>@F+4CFFGG:6/=**8FFG??9=F*;);4**:.7?=+398C<+0*<AFCC69*20+
@M03152:184:000000000-AWYW1:1:2106:15450:13902 1:N:0:TACTCCTTATACCTGT
CAGTGCCAGCCGCCGCGGTAATACGGAAGGTCCGGGCGTTATCCGGATTTATTGGGTTTAAAGGGAGCGTAGGCCGCCTTTTAAGCGTGTTGTGAAATGTAGGTGCTCAACATCTGCACTGCAGCGCGAACTGGAGGGCTTGAGTACGCACAACGTGGGCGGAATTCGTGGTGTAGCGGTGAAATGCTTAGATATCACGAAGAACTCCGATTGCGAAGGCAGCTCACGGGAGCGCAACTGACGCTGAAGCTCGAAAGTGCGGGTATCGAACAGGATTAGATACCCTGGCAGTCCGCACGGT
+
CCCCCGGFGGGGGGGGGGGGGGGGGGGGGGGGGGGGGGGGGFGGGGGGGGGGGGGGGGGGGGGGGGGGGGGGGGGGGGGGGGGGGGGGGGGGGGGFDFGFGFGGGGGGGGGGFGGGGGGGGGGGGGDGGDEFGFGGGGGGGGGGGGGGGGGGGEGGGGGFGGGGGGGGBFGGGFGFFGGEGGGGGG?FGGFGGGGGGGGGGGGGGGGGGGGGGGGGGGGGGGGGC9CFEGCEEGGGEE7CGEEE3EDFFGFGGGCEGFFGC5?CGDFG3CEDGG7FF?FFFCFGFFG8*85A+9DD5*):2
@M03152:184:000000000-AWYW1:1:2106:15462:13911 1:N:0:TACTCCTTATACCTGT
AAGCTCGTAGTTGAATTTCGAGATCAGTACGCTGGTCGTGCCTTCGGTATGCACTGGTGTCACTGGTTTCCCCCTTCTGAAGAACCATCATGTCATTAAGTTGGTGTGGCGGGGAATCAGGACTGTTACTTTGAAAAAATTAGAGTGTTTAAAGCAGGCTCGCGCTTGAATACATTAGCATGGAATAATGAAATAGGACGTTTGACCCTATTTTGTTGGTTTCTAGGATCGACGTAATGATTAATAGGGATAGTTGGGTGGAATTCTCGGGTGCCAAGGATATCCAGTCACTACTCCTTAT
+
CCCCCCEGGFCFGGGGGGGGGGGGGGGGGGGGGGGGGGGGGGGGGGGGGGGGFCCFFFEGFFGGGGGCGFGFGGGGGGFEFCEGGGGFFFGGGFDFGFF<EAFGGFGGGGGD>FCEGG,EDEFGDFFADFEAF@DAFFGCG9,,3C9@DFCGC,@D8FBDF:BCEGEGCFFGGD=DDF>DGFGGGGGFG,,@CCF,<FC@<CCF?,?<,4FG9CCCFGF8CFFG?+<>?6**:83@5C7<9+2<:+2<6:):C++38*2;E*0@?+3+*:E9CCFFC5):++3?FC:+39E@07FF60:33
@M03152:184:000000000-AWYW1:1:2106:23949:13928 1:N:0:TACTCCTTATACCTGT
AAGCTCGTAGTTGAATTTCGGGATCAATTTATTGGTCGTGCCAACGGTACGCACTGGTACAATTGGTTTCTCCCTTCTGACAAAGCATGATGTCATTAATTTGATGTCGTGGGGAATCAGGACTGTTACTTTGAAAAATTAGAGTGTTTAAAGCAGGCTTTGGCTTGAATACATTAGCATGGAATAATGAAATAGGACGTTTGATCTTATTTTGTTGGTTTCTAAGATCGACGTAATGATTAATAGGGATAGTTGGGTGGAATTCTCGGGTGCCAAGGAACTCCAGTCACTACTCCTTTTT
+
CCCC-FFCFFFFGCFFFGGGGGGGCFCGGFDFGGGGFGGDFGGGGGGGGGGGGGGAFGGGGFFGGGGFGGGGGGFGGGGCFGGFFGGGFFGGGGFF<CFGGGGCFDFGGGE7CGDGDCFCFCGGGGFGGGGEGADG<<ECEFGFFGGGGGGGGGGFDFGGGGF<FAEFGGGFGGGGFFGGGGCFGEDGGG9FF,>D>FGGGGDFFGGGFGFGGGGGGGCGFCE;,@CFGCE>EGG>FGGGGGFGGCCF,=?CFC988CGGG9CGGGCGCEGGGFDGCA5CGGG4FGGGG*<CFG6EGF*++
@M03152:184:000000000-AWYW1:1:2106:23631:13959 1:N:0:TACTCCTTATACCTGT
AAGCTCGTAGTTGAATTTCGGATCTGGTTGGGTGGTCCGCCTGACGGCGTGTTTACTGCTCGACCGGGTCTTGCCTCTTGGTGAACCGTTGTGTTCTTTATTGAATGCTTCGGGGAACCAGGACTTTTACCTTGAGAAAATTAGAGTGTTCAAAGCAGGCCTATGCCTGAATACATTAGCATGGAATAATGAAATAGGACGTGTGGTTCTATTTTGTTGGTTTTTAGAGCTGCCGTAATGATTAATAGGGATAGTTGGGTGGAATTCTCGGGTGCCAAGGAACTCTAGTCACTACTCCTTA
+
CCCCCGGEGGGGFG9FGGGGGGGGGGGEFGGGFGEF@FGCGGGFFGGGGGGEGGGEGGF,CCFGGDCGEGGGGGGGGGGGFFGFEFFCGGGGGGGCFGGFFGFGGGGFGGG>EGD7FGFEFGGGGGGGGGGDFGCFGFGGGGGDGGGGGGGGGGGGGDCGGF7FADGGGGFCGGCGGFGGGFFGGGCFGGGFGGGGGGGGGC:B@FFCGGGGGGGGGGGCEBCFGCCCECBCGGDGGEGG@CFGGFDC?CAGEEGC7C5:E58<?FFF7E*);C75C?55AE**<+2:C6?C+*0:60:?+
@M03152:184:000000000-AWYW1:1:2106:11446:13988 1:N:0:TACTCCTTATACCTGT
AAGCTCGTAGTTGAATTTCGGGGTTAGTAGGTTGGTCATGCCTCCGGTATGTACTGGTCTCACTGATTCCTCCTTCCTGATGAACCGTAATGCCATTAATTTGGTGTTGCGGGGAATTTGGACTGTTACTTTGAAAAAATTAGAGTGTTTAAAGCAAGCTAACGCTTGAATACATTAGCATGGAATAATGAAATAGGACGTTCGATCCTATTTTGTTGGTTTCTAGGATTGACGTAATGATTAATAGGGATAGTTGGGTGGAATTTTCGGGTGCCAAGGAACTCCAGTCACTATTCCTTAT
+
CCCCCGGGDGGGGGGGGFGGGGGFGGFGGGGGFGGGGGGGGGGGGGGGGGGGGGGFGFGGGGGGGGGFGGGGGGGGGGGGGGGGGGGECGGAFGEEGGGGGGGGDFGGGGGGGCB@DFGFGGGGFGGDFGGGGGGFGGDGGGG9DGGGGFFFFFFGGDGGGFGGGEDGGGGGGGFCGFFFCFFFFFGFFG9F=EGG:CGC<*FE7;FEGCF;F9CFFFGGFGCGGFCFGG86CC;:5C?CC7CCDECF=FFFF7EF658CCGFG=+59<E59:<C>65)::FE7CC<<9FC7C*:9<CGC2
@M03152:184:000000000-AWYW1:1:2106:26937:14024 1:N:0:TACTCCTTATACCTGT
AAGCTCGTAGTTGAATTTCGGATCTGGTTGGGTGGTCCGCCTGACGGCGTGTTTACTGCTTGACCGGGTCTTGCCTCTTGGTGAACCGTTGTGTTCTTTATTGAATGCTTCGGGGAACCAGGACTTTTACCTTGAGAAAATTAGAGTGTTCAAAGCAGGCCTATGCCTGAATACATTAGCATGGAATAATAAAATAGGACGTGTGGTTCTATTTTGTTGGTTTTTAGAGCTGCCGTAATGATTAATAGGGATAGTTGGGTGGAATTCTCGGGTGCCAAGGAACTCCAGTCACTACTCCTTA
+
CCCCCGGGGGGGGGGGGGGGGGEGFGGGGGGGEGGGGGGGGGGGGGGGGGGGGGGGGGGGGGGGGGGGGGGGGGGGGGGGGGGGGFGGGDGGGGGGFGGGGGGGGGGGGGGGGGGGGGGGFGGGGGGGGGGGGGGG<FFGGGGGGGGGFFFGGGGGGGGGGGGGGGGGFGGGGGGGGGGGGGGGGGFGGGGFFGGGFGGGGGG::FFGGCCGGGGGCCFGEF,=CCGFF+C?FFGGGEGGGGGGFFFFGFFFGFGGFG7>8C><CF+AFEFGC379?45=EFGDEFG6C6A@?FFEFGCGE
@M03152:184:000000000-AWYW1:1:2106:24892:14065 1:N:0:TACTCCTTATACCTGT
AAGCTCGTAGTTGAATTTCGAGATCAGTACGCCGGTCGTGCCTTCGGTATGCACTGGTGTCACTGGTTTCTCCCTCCTGAAGAACCGTCATGTCATTAAGTTGGTGTGGCGGGGAATCAGGACTGTTACTTTGAAAAAATTAGAGTGTTTAAAGCAGGCTCGCGCTTGAATACATTAGCATGGAATAATGAAATAGGACGTTTGACCCTATTTTGTTGGTTTCTAGGATCGACGTAATGATTAATAGGGATAGTTGGGTGGAATTCTCGGGTGCCAAGGAACTCCAGTCACTAATCCTTAT
+
CCCCCGGGGGGGGGGGGGGGGGFGGGGGGGGGGGGGGGGGGGGGGGGGGGGGGGGGGGGGFGGGGGGGGGGGGGGGGGGGGGGGGGGGGGGGGGGGGGGGGGGGGGGGGGGGGGGGFGGGGGGDFGGEFGGGAFGGGGGCFFGGFGFGGGGFGGGGGGC7FDGGFFEGGGGGGGGGG,FFCFGGGGGF<B;FGGGGGGGGFGGECCGGGCFGGGGGGGGCFC9ECGDGGGCG5/CFGFFFGC7<CE7+A6FC6CFFDG>*8*0AF9C<CFGGGGC*<53::8A7+0+:<6C@+*:<9::A?
@M03152:184:000000000-AWYW1:1:2106:11619:14226 1:N:0:TACTCCTTATACCTGT
AAGCTCGTAGTTGAATTTCGGGATCAATTTGTCGGTCGTGCCTCGGTACGTACTGGCATTATTGGTTTCTACCTTCTGAAGAACCTTGATGTCATTAATTTGGTGTCTTGGGGAATCAGGACTGCTACTTTGAAAAAATTAGAGTGTTTAAAGCAGGCATACGCTTGAATACATTAGCATGGAATAATGAAATAGGACGTTTGATTCTATTTTGTTGGTTTCTAGGATCGACGTAATGATTAATAGGGATAGTTGGGTGGAATTCTCGGGTGCCAAGGAACTCCAGTCACTACTCCTTATC
+
CCCCCGGGGGGGGGFGGGGGGGGGGGGGGGGGGGGGGGGGGGGGGGGGGGGGGGGGGGGFGGGGGGGGGGGGGGGFGGGGGGGGGGGGGGGGGDGGGGGGGGGGGGGGGGGGGFGGGGGGGGGGGGGGGGGGGGGCFGFGGGGGGGGGGGGGGGGGGDGGCGGGGGGG=D<FGCFGGGC;FCGGCGGGGGGAFGGGGGGFGGGCFGGGGGFGGGGGGGGGGGGGFGFEFCDG*8DFGGFCC9FCFF6=?FFGGGGF5/1:CFGG+=?5<*/9?FDCF:5?6@<6@FC<EFFF@>C?EGC9+
@M03152:184:000000000-AWYW1:1:2106:27708:14227 1:N:0:TACTCCTTATACCTGT
AAGCTCGTAGTTGAATTTCGGGGTTAGTAGGTTGGTCATGCCTCCGGTATGTACTGGTCTCACTGATTCCTCCTTCCTGATGAACCGTAATGCCATTAATTTGGTGTTGCGGGGAATTTGGACTGTTACTTTGAAAAAATTAGAGTGTTTAAAGCAAGCTAACGCTTGAATACATTAGCATGGAATAATGAAATAGGACGTTCGATCCTATTTTGTTGGTTTCTAGGATTGACGTAATGATTAATAGGGATAGTTGGGTGGAATTCTCGGGTGCCAAGGAACTCCAGTCACTACTCCTTAT
+
CC@CCFGBFGGGFGGGGGGGGGGGGGGGGGGGGGGGGGGGGGGGGGGGGGGGCGGGGGGGGGGGGFGGGGGGGGGGGGGGFFGGG?FEGGGGGGGFGGGGGCFGGGFGGGGGGGEEEGGG9FGGGGGGGGGFGGGGFGGGGGGGGDDGGGGGGGGGGGGGGGGGGGGGCGGGFGFGGGFGGGGGGGGGGGGGGGGGGG7FFFGGGGGGGGGGGGGGGFGGGGGEGGGGGGFGGGGGFGGCGGGGGECFFGFG+>@FGDCEECEFGFGGGGDFGDFGG@@6C6?CFF6FGFCF7CGFEFCF7
@M03152:184:000000000-AWYW1:1:2106:12898:14268 1:N:0:TACTCCTTATACCTGT
AAGCTCGTAGTTGAATTTCGGATCTGGTTGGGTGGTCCGCCTGACGGCGTGTTTACTGCTCGACCGGGTCTTGCCTCTTGGTGAACCGTTGTGTTCTTTATTGAATGCTTCGGGGAACCAGGACTTTTACCTTGAGAAAATTAGAGTGTTCAAAGCAGGCCTATGCCTGAATACATTAGCATGGAATAATGAAATAGGACGTGTGGTTCTATTTTGTTGGTTTTTAGAGCTGCCGTAATGATTAATAGGGATAGTTGGGTGGAATTCTCTGGTGCCAAGGAACTCCAGTCACTACTCCTTT
+
CCCC9FF@@FEGFGGGGGGGGGGGGFGEGGGGGGGGGGGGGGGGGCFDGGGGGGGGFGGGGDCEGGGGGGGGFF<FFGGFGGGFGFFEFG@FFEGFGFGFFFFG,CFGGGGG7FGGGDFFGGGGGGGGGCADF,?FFCDGGFEGDDFFGGGGGFGGGGCCBFFGGGGGGGGGC9:F@F;DGGFFCFFFFF9@<FFGGCFFCFFFCGB7=:,@@FGCFGFFEDFGF>*BGGE66>CE7C5+:3<11>9+=C)CFGGGGFEGGGG9?FE:70A4<***0)0768=79@?<C?99<*2+++:<+
@M03152:184:000000000-AWYW1:1:2106:23565:14393 1:N:0:TACTCCTTATACCTGT
AAGCTCGTAGTTGAATTTCGGGCCTGGCTGGGCGGTCCGCCTAACGGCGTTGTACTGTCTGGCCGGGCCTTACCTCTTGGTGAGCCGGCGTGCCCTTCACTGGGTGCGTCGGGGAACCAGGACTTTTACCTTGAGAAAATTAGAGTGTTCAAAGCAGGCCTTTGCCCGAATACATTAGCATGGAATAATGAAATAGGACGTGCGGTTCTATTTTGTTGGTTTCTAGAGTCGCCGTAATGATTAATAGGGATAGTTGGGTGGAATTCTCGGGTGCCAAGGAACTCCAGTCACTACTCCTTAT
+
CCCCCGGCGGGGGGGGGGGGGGGGGGGGGGGGGGGGGGGGGGGGGGGGGGGGGGGGGGGGGGGGGGGGGGGGGGGGGGGGGGGGGGGGGGGGGGGGGGGGGGGGGGGGGGGGGGGGGGGGGGGGGGGGGGGGGGGGGFGGGGGGGGGGGGGGGGGGGGGGGGGGGGGGGGGGGGGGGFGGGCGGGGFGGGGGDGGGGGGGGGGGGGGGF7EGGGFEGFGEGGCGGGEFGGGGGGGGGGGGFGEGGFGC:*):8FCG?EGCGF9E6<CFCG=5CGFCC>FFGGFGG68C+97CGFGCFF79+
@M03152:184:000000000-AWYW1:1:2106:13515:14502 1:N:0:TACTCCTTATACCTGT
AAGCTCGTAGTTGAATTTCGGATCTGGTTGGGTGGTCCGCCTGACGGCGTGTTTACTGCTTGACCGGGTCTTGCCTCTTAGTGAACCGGTGTGTTCTTTATTGAATGCATCGGGGAACTGGGACTTTTACCTTGAGAAAATTAGAGTGTTCAAAACAGGCCTATGCCTGAATACATTAGCATGGAATAATAAAATAGGACGTGTGGTTCTATTTTGTTGGTTTTTAGAACTGCCGTAATGATTAATAGGAATAGTTGGGTGGAATTCTCGGGTGCCAAGGAACTCCAGTCACTACTCCTTA
+
CBCC<FFEGGFEGGGGGGGGDFFGGGGGFGFEBFGGGFGGGGGGGFEEECGGGGGGGFGDGFDFEEGGFGGGFGGGGGFGFGFGFFFGGEGGGFFGGF?BFGFFFGGCEFGDGGGGFGDFGGGGGCGGAFGGGDAFFD<DFGFGGFGGGGGCFFGGGGGGGGFGGGFGGDGFGGFGGFFGDGGGFFEDFFFGFGD>=FFFEFEBFGFGGGFGGCFCEGGGEGGGGC6?CFG?CC:EGGGGGG?CCFCE??8CGGGG76BECCGGFCGGGG=<F3/09)>CC6:F?FGFG@GGGGGFFEFF+
@M03152:184:000000000-AWYW1:1:2106:15350:14540 1:N:0:TACTCCTTATACCTGT
AAGCTCGTAGTTGAATTTCGAGATCAATTTATTGGTCGTGCTATTTTACGTATTAGTATTATTGATTTCTACCTTCTGACGAACCATTATGTCATTACTTTGGTGTCTTGGGGAATCAGGACTGTTACTTTGAAAAAATTAGAGTGTTTAAAGCAGGCTCACGCTTGAATACATTAGCATGGAATATCGAAATAGGACGTTCGATTCTATTTTGTTGGTTTCTAGGATCGACGTAATGATTAATAGGGATAGTTGGGTGGAATTCTCGTGTGCTAAGCAATTCAATTCACTACTTCTTATT
+
CCCCCECC;FF9-9CF@FDFECGDCF,EF@-CF,F@-@B@7C,<C6CFFGGD,CCFF,EFFFGFFGF@<@9,,CF6E@6,8,7@@AF,C,CEF9<9E,C,C69:,C6?69F8C,6C,,9CCFFFFG9FEFGG9,?FFBF=EF9FFFDEFGF,A5EFE+:?BDF,4?DEDFACFGFF,,7;5,,,,8,:>D,3DEGG,>:83,8@C@FFACGGC,3@:,>D?;B;A9,54@*@5CECFG,B@,2<:;,14;/,CCF,*/6=16BC+++*//;<+++3A);++?+2+<++++15++++++3=7
@M03152:184:000000000-AWYW1:1:2106:5560:14553 1:N:0:TACTCCTTATACCTGT
AAGCTCGTAGTTGAATTTCGGGGTTAGTAGGCTGGTCATGCCTCCGGTATGTACTGGTCTCACTGATTCCTCCCTCCTGATGAATCTTAATGCCATTAATTTGGTGTTTTGGGAGATTTGGACTGTTACTTTGAAAAAATTAGAGTGTTTAAAGCAAGCTAACGCCTGAATACATTAGCATGGAATAATGGAATAGGACGTTCGATCCTATTTTGTTGGTTTCTAGGATTGACGTAATGATTAATAGGGATAGTTGGGTGGAATTCTCGGGTGCCAAGGAACTCCAGTCACTACTCCTTAT
+
CCCCCGGGEGGGGGGGGGGGGGGGGGGGGGGGGGGGGGGGGGGGGGGGGGGGGGGFGGGGGGGGGGGGGGGGGEFG>FGGGGGGFGGGGGGGGGFGFGGGGGGGGGGEGG?FGFGGGGGGGCGGGGGGGGGGGFGGGGGFFGFGGFGFGGGGGFGFGGGGGFGGGGGGDFGGGGADF9FGGFGGGG@FFGDGGFFG8FFGG@FFFCFCFFGGGGGGGGGGFECFGFGGGGGG?CEFEFGGFFFDED,<FCA6CGGFG58;E8>?F9C7D55CED<FC5);*2=D+A?B?@7@FDFFEFGE7
@M03152:184:000000000-AWYW1:1:2106:28546:14557 1:N:0:TACTCCTTATACCTGT
AAGCTCGTAGTTGAATTTCGGGGTCAGTAGGTCGGTCGTGCCAACGGTATGAACTGGCCTCACTGATTCCTCCCTCTTGTAGAACCGTGATGCCATTAACTTGGTGTTGCGGGGAAACAGGACTGTTACTTTGAAAAAATTAGAGTGTTTAAAGCAGGCTAACGCTTGAATACATTAGCATGGAATAATGAAATAGGACGTCGATCTTATTTTGTTGGTTTCTAGGGTTGACGTAATGATTAATAGGGATAGTTGGGTGGAATTCTCGGGTGCCAAGGAACTCCAGTCACTACTCCTTATC
+
CCCCCGGGGGGGGGGGGGGGGGD@FGFFGGFFFFGGGGGGGGGFDDEFGGGGGFGFGFGGFDFGGGGGGGGGGEGFGGGGGGGGGGGGGD8FFFFFGGGFGGGGGGGGGGGGGGGGGGDFGGGGFFEFGGGGGGGGFGEGGGGEGGGDFFGDGFFGGGD<FGF:CFDECFGGDDGEFCGFFGGGFGGDGGGGGFFEFG:>>FGGDFFC9CGGFFGFCCCFF?FCFCCBFGC+;CCFGGGG7C<EC9?6:>A?CGFG5CECC9:CCF7C<58C;CCCC:56:C+9+@:6<=+++:*<EGG++
@M03152:184:000000000-AWYW1:1:2106:26760:14687 1:N:0:TACTCCTTATACCTGT
AAGCTCGTAGTTGAATTACGGGGTCAGTAGGTCGGTCGTGCCCACGGTATGAACTGGCCTCACTGATTCCTCCCTCTTGTAGAACCGTGATGCCATTAACTTGGTGTTGCGGGGAAACAGGACTGTTACTTTGAAAAAATTAGAGTGTTTAAAGCAGGCTAACGCTTGAATACATTAGCATGGAATAATGAAATAGGACGTCGATCTTATTTTGTTGGTTTCTAGGGTTGACGGTATGATTAATAGGGTTAGTTGGGTGGGATTCTCGGGTGCCAAGGAACTCCAGTCACTACTCCTTATT
+
BCC?BFFFF<8<<-6@FCFFG7+@B,;CEEFFGEECFCG76C,6@FCGDGFF,FFG8@@EFGGCFGD@@FAECFGGGF<FC6EDA,6B@CFGCEGGFEAGGGCGGFFGE9C:FGGGGFFFCF<FGFCDEG<<EFF9FFEEFFC?,C>FF8FGFGFCFFGBFFB:CG@FGCC@EFFE,FF,@FDE<D,EEFEG,5>5>>,:F*<C:<<;,;@CC9CCF,;*85>9+2*?>>+9***3/=++++2:7;6>*7.0<C7+:****2<EC9?*95;/*0:*/<FG78<<F6++0*+0<:C++0:++
@M03152:184:000000000-AWYW1:1:2106:6074:14700 1:N:0:TACTCCTTATACCTGT
AAGCTCGTAGTTGAATTTCGGGATTGACTCGATGGTCGTGCCTTAAGGGGTATGAACTGTCGCTGTTGATTTCTCACCTTCTGGAGAGGCTCGATGTCCTTAATTGGATGTCTTGTGGAACCAGGACCTTTACCTTGAAAAAATTAGAGTGTTTAGAGCAGGCATTTTGCTCGAATACATTAGCATGGAATAATAGAATAGGAAGGAATGGTTCTATTTTGTTGGTTTCTAGGATCACAGGAATGAGTAATAGGGATAGTGGGGAGGAATGGTCGGGTGCCAAGGAAATCCAGTGACTAAA
+
B<@@A@FCCGFGFGA@EACFEEEEGGF9@<DF<FGFGG7BBFEDFGGGGGEF8FFFF9FE9CDFGGCFG<EFAFECCF?FE9FGFGDFG,C@=F8FFAFE<EEEFGEFFFF9?,?,CECF8BDGCF7=EE9F??,,BEFBF,CEC?B@E,C<5<EECF9<B?:=B5DCG,7C@3FDC,>,,C@@<,C,=>DEE9;@<=,;3,@,CC,3,@C@,,,3,,,,@B,@EE*,66><DD,,444:4,120,,,4=+1,>,,,02,,6,8*/*/2++*+3)7555**3<*802<+*0<C:*<0+23+
@M03152:184:000000000-AWYW1:1:2106:17794:14748 1:N:0:TACTCCTTATACCTGT
AAGCTCGTAGTTGAATTTCGGGATCAATGCGTCGGTCGTGCCTTCGGTACGTACTAGCGTCATCGATTCCCCCCTTCTGAAGAACCGTGATGTCATTAATTTGGTGTTACGGGGAATCAGGACTGTTACCTTGAAAAAATTAGAGTGTTTAAAGCAGGCTAACGCTTGAATACATTAGCATGGAATAATGAAATAGGACGTTCGAACCTATTTTGTTGGTTTCTAGGATCGACGTAATGATTAATAGGGATAGTTGGGTGGAATTCTCGGGTGCCAAGGAACTCCAGTCACTACTCCTTAT
+
CCCCCGGGGGGGGGGGGGGGGGGGGGGGFGGGGGGGGGGGGGGGGGGGGGGGGGGGGGGGGGGGGGGGGGGGGGGGGGGGGGGGGGGGGGGGGGGGGFGGGGGGGGGGFGGGGGGEGGGGGGGGGGGGGGGGGFFGGGGGGGFGGGGGGGGGGAFGGGGGGGGGGGGGGCAFGFGFGGGFGGFGGGGGFFFGGGGGCEFGCGGGGGGGGGGGDFFGGF>EFGGG?CFG?ECEGDB5CGCCEFF<D@E+7?AC6CFFG*:C*;0:++<<CG**/54:7>>F7CFF63+<?B:CGFGCCFC7+
@M03152:184:000000000-AWYW1:1:2106:20813:14831 1:N:0:TACTCCTTATACCTGT
AAGCTCGTAGTTGAATTTCGGGGTCAGTAGGTCGGTCGTGCCACCGGTATGAACTGGCTTCACTGATTCCTCCCTCTTGTAGAACCGTGATGCCATTAATTTGATGTTGCGGGGAAACAGGACTGTTACTTTGAAAAAATTAGAGTGTTTAAAGCAGGCTAACGCTTGAATACATTAGCATGGAATAATGAAATAGGACGTCGATCTTATTTTGTTGGTTTTCTAGGGTTGACGTAATGATTAATAGGGATAGTTGGGTGGAATTCTCGGGTGCCAAGGAACTCCAGTCACTACTCCTTAT
+
CCCCCFGGGGGGGGFGFGGGGGGGGGGGGGGGGGGGGGGGGGFGGGGGGGGGGGGGGGGGGGGGGGGGGGGGGGGGGCFGGGGGGGGFFGGGGGFFGGFGGGGGGGFCGGGGGGGGGGGGGGGGGGFGGGGGGGFGGGGGGFGGGGGGGGGGGGGGGGGGGGGGGGGGGCGGGGCGFGFGGGGFGGGCCCFAFGGGGGGDFEGGDGGG@FFFGGGFDFGFCEEFGGFEB98@>BC87FF7F>CGD?9C*0;6CCGG+5AEGF6+<<CCGG578C>FG48FG8C*<C899@CFGD>E+C*20
@M03152:184:000000000-AWYW1:1:2106:10523:14835 1:N:0:TACTCCTTATACCTGT
AAGCTCGTAGTTGAATTTCGGGATCAATTTACTGGTCGTGCCTATGGTACGTACTGGTTTTGTTGGTTCCTCCTTTCTGAGGAGCCGCGATGTCATTGACTTGGTGTCGCGGGGAATCGGGACTGTTACTTTGAAAAAATTAGAGTGTTTAAAGCAGGCTAACGCTTGAATACATTAGCATGGAATAATGAAATAGGACGGTTGATCCTATTTTGTTGGTTTCTAGGGTCGACGTAATGATTAATAGGGATAGTTTGGTGGAATTCTCGGGTGCCAAGGAACTCCAGTCACTACTCCTTAT
+
CCCCCFGGGGGGFGFECGGGGGGGFFGGGGFFFFCFGGGGE8FGGGDEFGGFFFFFEFGFGGG?FGGGGFGGGGFGGGGCFGFGGBFGGEEGGFEFGDFGGGFGGFGGGGGGEG7BFGC@FGGFGGGGGGCDG<FDFGDGFGGEGFFGGFGGGCEFFDFGGFEGGGDDFGGFC:@FCGGFGGGGGGGFFGFGFFFFCB,C*=FFFEAC;:B@FBFBCFFEGFCF+?FFB8**=8CCFG7+<<?7CC+?FC50CFC+<7CCEF3:+0<CCG=CGDD*37@G*;6CGCFG?=92+*:66+:2+
@M03152:184:000000000-AWYW1:1:2106:11351:14876 1:N:0:TACTCCTTATACCTGT
AAGCTCGTAGTTGAATTTCGGATCTGTTTGGGTGGTCCGCCTCACGGTGTGTTATTGCCCGAGCGGGTCTTGCCTCTTGGTGAACCGTCGTGTCCTTTATTGGATGCGGCGGGGAACCAGGACTTTTACCTTGAGAAAATTAGAGTGTTCAAAGCAGGCCTGCGCCTGAATACATTAGCATGGAATAATAAAATAGGACGTGTGGTTCTATTTTGTTGGCCTTTAGAGCTGCCGTAATGATTAATAGGGATAGTTGGTTGGAATTCTCGGGTGCCAAGGAACTCCAGTTCCTACTCCTTAT
+
CCCCCGGGGGGGGGFGGGGGDGDGGGGGGGGGGGGGGGGGGGGGGGGFFGGGGGGGGGGGGGGGGGGGGGGGGGCCGCFGGGGGGGGGGGGGGGGGGGGGGGGFFGGGGGGGDGFGGGGFGFGGGFGGGG;9FCFFECGGGDACFFGGGGGDFFGGGCFGGCFCGDEG@CFGC<CG9FCGGFGCGGFGGFGGGGGGG@7<4*?<>FGGGFGGGF?FCC5CCFFGF7<:+<8CGE5:759+0@+::<06C6@76A?+8*/;860@C+<:*:?/*1CFGFFCE>6>EC+<+*+2+*20<CC:0
@M03152:184:000000000-AWYW1:1:2106:22024:14916 1:N:0:TACTCCTTATACCTGT
AAGCTCGTAGTTGAATTTCGGGATCAATATGTTGGTCGTGCCTTGGTACGTACTAATTTATTGGTTTCTTCCCTTCTGACGAACCATGATGTCATTAATTTGGTGTCATGGGGAATCAGGACTGTTACTTTGAAAAAATTAGAGTGTTTAAAGCAGGCTCACGCTTGAATACATTAGCATGGAATAATGAAATAGGACGTTTGATTCTATTTTGTTGGTTTCTAGGATCGACGTAATGATTAATAGGGATAGTTGGGTGGAATTCTCGGGTGCCAAGGAACTCCAGTCACTACTCCTTATT
+
CCCCCGGGGGEGGGAFGGGGGGGGGGGGGGGGGGGGGGGGGGGGGGGGGGGGGGGGGGGGGGGGGGGGGGGGGGGGGGGGDGGGGGGGGGGGGGGGGGGGGFGGGGGGGDGGGGGGGGGGFGGDGGGGGGGGFFGGGDGGGGGGGGGGGGGGGGGGGGFGGGGGGGGGGGGGGGFDFGGGGEGGGGGGFGGGGGCDCFGGFF@AFGGGCFFGGGGCFFEGDEGGGFGGGCEGE5:DGGF?BFEEGCGGECFFGGG6?CECFFECCECEGGGGGGGDGFFG6CFCGGGCFFGF?7*3A::<+
@M03152:184:000000000-AWYW1:1:2106:24948:15001 1:N:0:TACTCCTTATACCTGT
AAGCTCGTAGTTGAATTTCGGGATCAATTTACTGGTCGTGCCTATGGTACGTACTGGTTTTGTTGGTTCCTCCTTTCTGAGGAGCCGCGATGTCATTAACTTGGTGTCGCGGGGAATCAGGACTGTTACTTTGAAAAAATTAGAGTGTTTAAAGCAGGCTAACGCTTGAATACATTAGCATGTAATAATGAAATAGGACGTTTGATCCTATTTTGTTGGTTTTTAGGGTCGACGTAATGATTAATAGGGATAGTTGGGTGGAATTCTCGGGTGCCAAGTAACTCCATTCACTACTCTGTAT
+
C@CCBFGFFGFGGGGGGFGGGGEGGGCFFGGGFGEFDBFEGGG9<AFFGGGGFFFGGFDFFGGFG8FFFGEGGGGFFGG9ED@FGGGGDEGGGCFGF9FGGGGGGFG8C@FGGGGGGFAFGGGFG<AFGGGGCD??DCBF<DDG=FFBB8FFF9CF87:FGF<FGFFGBFFFFGGGGDCFCC,=;FCEF,@FFGGGGGGGC:F7BFGGF@CFG99<EGG88F*;8268B**?C83;CCEF@F?CFCFG6C5?AC9965;E8*@CGGG:*:CF5<**<5099<9:++++2/3:?0*3++*3+
@M03152:184:000000000-AWYW1:1:2106:12208:15017 1:N:0:TACTCCTTATACCTGT
AAGCTCGTAGTTGAATTTCGGGGTCAGTAGGTCGGTCGTGCCACTGGTATGAACTGGTTTCACTGATTCCTCCCTCTTGTAGAACCGTGATGCCATTAATTTGGTGTTGCGGGGAAACAGGACTGTTACTTTGAAAAAATTAGAGTGTTTAAAGCAAGCTAACGCTTGAATACATTAGCATGGAATAATGAAATAGGACGTCTGTCTTATTTTGTTGGTTTCTAGGATGGACGCAATGATTAATAGGGATAGTTGGGTGGAATTCTCGGGTGCCAAGGAACTCCAGTCACTACTCCTTATC
+
CCCCCFGGGGGGGGGGGGGGGGGGGGGGGGGGGGGGGGGGGGGGGGGGGGGGGGGDGGGGGGGGEGGGGGGGGGFFGGGGGGGGFFGGGCGGGGGGGCFGGGGGGFGGCACCFGEGGGGGGGGGGGFGG?FGGGFFAFEFGDFGGGFGGDCFGGGGGGGCGGG7CE7FCGGGGGGFCFGFGGGGGGGGFGAFCFGGGFGGFEGGGGFGGGFGGGFGFGGCGFFFGGDFGFFFGGGCEF7:CFCC7?F=CFFG7>F6CGE*2CGGGG7CCEGG57DGG3;6:CC*<CE?GFDGGGC+:CF9+
@M03152:184:000000000-AWYW1:1:2106:17475:15152 1:N:0:TACTCCTTATACCTGT
AAGCTCGTAGTTGAATTTCGGGGTTAGTAGGTTGGTCATGCCTCTGGTATGTACTGGTCTCACTGATTCCTCCTTCCTGATGAGCCGTAATGCCATTAATTTGGTGTTGCGAGGAATGCGGACTGTTACTTTGAAAAAATTAGAGTGTTTAAAGCAGGCTAACGCTTGAATACATTAGCATGGAATAATGAAATAGGACGTTCGATCCTATTTTGTTGGTTTCTAGGATTGACGTAATGATTAATAGGGATAGTTGGGTGGAATTCTCGGGTGCCAAGGAACTCCTGTCACTACTCCTTAT
+
CCCCCGGFGGGGGGGGGGFGGGGFGGDGGGGGFGEGGGGFGGGGGGGGGGGGGGGFFGGGGGGGGGGGGGGGGGGGGGAEGFGGGGGGGGGGDGGGGFEGF9EFGGGG8EF:F@FGGGGGG>FGCGGGGGGGGFGFFFGGGG8AAFCFGGGGGGGFGGGGGCCEEEEGGG9FFFBEGGGGGGGDFGGEGFGGACFGG,@F+<F@BCFGGDFGCFEFFCGGGGGGG9?CGG6,>CCC=F7CFCG9CG7?F,/=+>CDF=81=C+?EFGGDD5C*>5><FF=7CFG6+0<A?EFFGFGC?*:+
@M03152:184:000000000-AWYW1:1:2106:25024:15167 1:N:0:TACTCCTTATACCTGT
AAGCTCGTAGTTGAATTTCGGGATCAATTTATTGGTCGTGCCAACGGTACGCACTGGTACAATTGGTTTCTCCCTTCTGACGAAGCATGATGTCATTAATTTGATGTCGTGGGGAATCAGGACTGTTACTTTGAAAAAATTAGAGTGTTTAAAGCAGGCTTTGGCTTGAATACATTAGCATGGAATAATGAAATAGGACGTTTGATCTTATTTTGTTGGTTTCTAAGATCTACGTAATGATTAATAGGGATAGTTGGGTGGAATTCTCGGGTGCCAAGGAACTCCATTCACTACTCCTTAT
+
CCCC<FEFFFGG<FGGGGGGGGGGGGGGGGGGGFEEFEGGGGFGGG7FFGGGGGGGFGGFAEGGGGEEGFGC,@FGGGGGGE76CEFGGGGCCEFGFEGFGGGGGCEE8FCGEEC7BGFDFGGGFFGEFGGGG9<?F=@BEFGGFFEGGFEGGCFGG7BDGGCFGG?:F8FFGDGGGGFEGDG@AFGDGGC>E@FFDEGFFGCB9F>DC;FFGGGFGG5ECCFDD>FGGG,>9>EF5:C9FC?FCEF6:,88CGG;?5EECC?++<;99F5CC<C7748*=CFFFC+<9FFDCGG+6<*+2
@M03152:184:000000000-AWYW1:1:2106:7009:15222 1:N:0:TACTCCTTATACCTGT
AAGCTCGTAGTTGAATTTCGAGATCAGTACGCTGGTCGTGCCTTCGGTATGCACTGGTGTCACTGGTTTCTCCCTTCTGAAGAACCGTCATGTCATTAAGTTGGTGTGGCGGGGAATCAGGACTGTTACTTGGAAAAAATTAGAGTGTTTAAAGCAGGCTCGCGCTTGAATACATTAGCATGGAATAATGAAATAGGACGTTTGACCCTATTTTGTTGGTTTCTAGGATCGACGTAATAATTAATAGGGATAGTTTGGTGGAATTCTCGGGTGCCAAGGAACTCCAGTCACTACTCCTTAT
+
CCCC<FGFCFGGGGGGGGGGGGGGGGGGGGGGGGGGGGGGGGGGGGGGGGGGGGGGGGGGGGGGGGFGGGGGFGGGGGGFGGGGGFGFGGGGGGGGGFGGGGGGGGGGGGGGGGGGDDCFGGGGGCGGGGGDG>FG<FFGGFFGGDFGGGGGGGFGGGGCFFCFGGGGFFGG@DCFG9FGGCFGGCFGGFCG9@FC7BFE<C:*CFFGG77<FCEFG>>1CCFGGCGF9+C=?CGGG*9?9CGGGC76=:@GGG7+<5;/*;9@<<A?DCEFG:FF65366*<>@FGFCB7<C4CE?FGD+
@M03152:184:000000000-AWYW1:1:2106:5419:15278 1:N:0:TACTCCTTATACCTGT
AAGCTCGTAGTTGAATTTCGGGATCAATATGTCGGTCGTGCCTCGGTACGTACTGGCATCATTGGTTTCTCCCTTCTGATGAACCATGATGCCATTAATTTGGTGTCGTGGGGAATCAGGACTGTTACTTTGAAAAAATTAGAGTGTTTAAAGCAGGCTCACGCTTGAATACATTAGCATGGAATAATGAAATAGGACGTTTGATTCTATTTTGTTGGTTTCTAGGATCGACGTAATGATTAATAGGGATAGTTGGGTGGAATTCTCGGGTGCCAAGGAACTCCAGTCACTACTCCTTATA
+
C<6@AFGG7<FGGGCFGGGFG>FGGGEGGGGGGFCFGGGGGGCFGCGGGGGGGGFCGGGGGGGGGGGGGDFGGGGGFGFGGGCFGFEGFGGFGGGCFGFGGGGGFGGECFCFEBFGGGGGG+FCAFGGGGGGFAFGGGGFGFGFFGGFFGGGGFGFFECE,CFGGC@DCFGGFCCFFF9DGFGGF9EF,,@FFE9CFGGEGGG,@BFCFFGF9@EGECECFG,?DCG;D8BCGE>FFEEFG7<=CF,;6:;CFFF?EE7*1:EDGG97358)85>CE:5:E?27<CCGF?C0<C4CF:*0+
@M03152:184:000000000-AWYW1:1:2106:19810:15298 1:N:0:TACTCCTTATACCTGT
AAGCTCGTAGTTGAATTTCGGGATCAGTACGCTGGTCGTGCCTTCGGTATGCACTGGTGTCACTGGTTCCTACCTTCTGAAGAACCGTCATGCCATTCAGTTGGTGTGGCGGGGAATCAGGACTGTTACTTTGAAAAAATTAGAGTGTTTAAAGCAGGCTCGCGCTTGAATACATTAGCATGGAATAATGAAATAGGACGTTTGACCCTATTTTGTTGGTTTCTAGGATCGACGTAATGATTAATAGGGATAGTTGGGTGGAATTCTCGGGTGCCAAGGAACTCACGTTACTACTCCTTTT
+
CCCCCGGFGGGGGGGGGGGGGGGGGGGGGGGGGGGGGGGGGGGGGGGGGGGGFFGGGGFGGGGGGGGGGGGGGGGGGGGGFGGGGGGGGDFGGGFGGGGGGFGGFGGGGGGGGG7FF<,CEFFGGGGGGGGGGGGGGGDFFAFEEC>DEFGFGFCFGGEBF:>>EC7FGCC9BEFGGBFC@CDFGGGGGGGGGGG,@<F@BCG:FE<8FCE9BFCFF6CEC89CC?C<?8CE*=8CFG??E@E9CFCF=6>FGGFF+CEE*/+0<0<F*5*127DD<F)2**7D++*0*.*<9>:?6CC++
@M03152:184:000000000-AWYW1:1:2106:20588:15310 1:N:0:TACTCCTTATACCTGT
AAGCTCGTAGTTGAATTTCGAGATCAGTACGCTGGTCGTGCCTTCGGTATGCACTGGTGTCACTGGTTTCTCCCTTCTGAAGAACCGTCATGTCATTAAGTTGGTGTGGCGGGGAATCAGGACTGTTACTTTGAAAAAATTAGAGTGTTTAAAGCAGGCTCGCGCTTGAATACATTAGCATGGAATAATGAAATAGGACGTTTGACCCTATTTTGTTGGTTTCTAGGATCGACGTAATGATTAATAGGGATAGTTGGGTGGAATTCTCGGGTGCCAAGGAACTCCAGTCACTACTCCTTAT
+
CCCCCGGGGGGGGGGGGGGGGGGGGGGGGGGGGGGGGGGGGGGGGGGGGGGGGGGGGGGGGGGGGGGGGGGGGGGFGGGFGGGGGGGGGGGGGGGGGGGGGGGGGGGGGGGGGGEDFG<FGGGGGGGGFGGGFCGGGCFDGFGGGGGGGGGGFFFFGGGFGGGEG7CFCGGGGFGGEGGGGGFFFGGGCFDFGGG?EEFG<FFGGCGGGFGGGGGGGGFCCGGGFCFCGE>DEE5C57<CCFFFGGFDFC@C+<F7CDEE>8++CFFCGFCFC<5FF45*:*<C8++<<FG?EC:6?C7+<
@M03152:184:000000000-AWYW1:1:2106:21764:15319 1:N:0:TACTCCTTATACCTGT
AAGCTCGTAGTTGAATTTCGGGATCAATTTATTGGTCGTGCTATTGTACGTACTGGTATTATTGATTTCTACCTTCTGACGAACCATGATGTCATTAATTTGGTGTCTTGGGGAATCAGGACTGTTACTTTGAAAAAATTAGAGTGTTTAAAGCAGGCTCACGCTTGAATACATTAGCATGGAATAACGAAATAGGACGTTTGATTCTATTTTTTTGGTTTCTAGGATTGAAGTAATGATTAATAGGGATAGTTGGGTGGAATTCTCGGGTGCCAAGGAAATTCCGTCACTTATCCTTACT
+
CCCCCCFGGGGGGFGGGGGGGGGGGGGGGGGGGGGGGGGGGGGGGGGGGGGGGGGGGGGGGGGGFGGGGGGGGGGGGGGGGGGGGGGGGGGGGGGGFGGGGGGGGGGGGGFGGGGGGGGGGGFGGGGGGGGGGGGGGGGGGGGGGGGGGGGGGGGGGG<FGGGGGGGGGGGGGGGGGGGGGGGGGGGGGGGDGGGG9DFFFGGFAC9EGGFGG9*@8BFGG9@,>C??,,6,2;2>C,::C;FG+1=,,4)=CG,8*:88*<EC+<+=5C*)*;CFFFAC+++;0+<**.0+0**00<*3+
@M03152:184:000000000-AWYW1:1:2106:17157:15383 1:N:0:TACTCCTTATACCTGT
AAGCTCGTAGTTGAATTTCGGGATTAATTTATTGGTCGTGCAATCGTACGTACTGGTATTATTGATTCCTACCTTCTGACGAACCATGATGTCATTAATTTGGTGTCTTGGGGAATCAGGACTGTTACTTTGAAAAAATTAGAGTGTTTAAAGCAGGCTCACGCTTGAATACATTAGCATGGAATAACGAAATAGGACGTTTGATTCTATTTTGTTGGTTTCTAGGATCGACGTAATGATTAATAGGGATAGTTGGGTAATTCTCGGGTGCCAAGGAACTCCAGTCACTACTCTTTATCTC
+
CCCCCGGGGGGGGGGGGGGGGGGGGGGGGGGGGGGGFGGGGGGGGGGGGGGGGGGGGGGGGGGGGGGGGGGGGGGGGGGGGGGGGGGGGGGGGGGGFGGGGGGGGGGGGGGGGF?FGDFGGGGGGGFGGGGGGGGGACFGEGGGGGGGGGGGFGGGGGGGGGGGGGGFFFFGGFFF9DFGGGGGGGGGGEEGF;E8<FDGFGGDCFGGGGGC;;FGF5ECGGGGGGDGD:B:CEFD?,1BFGCFGFG,4A6FCGG6=5<CCC;C95:CCC8D?657C5A7CFFG?EF?C4C:E**<:?C:9
@M03152:184:000000000-AWYW1:1:2106:26445:15474 1:N:0:TACTCCTTATACCTGT
AAGCCCGTAGTTGAATTTCGGGATCAGTACGCTGGTCGTACCTTCGGTATGCACTGGTGTCACTGGTTCCTCCCTTCTGACGAACCGTCATGCCATTCACTTGGTGTGGCGGGAAACCAGGACTGTTACTTTGAAAAAATTATAGTGTTTAAAGCAGGCTCACGCTTGAATACATTAGCATGGAATAATGAAATACGACGTTGATCTTTTTTTGTTGGTTTCTACGATTGACGTACTGATTAATAGGGTTAGTTGGGTGGAATTCTCCGGTGCTAAGGTACTCCAGTCACTACTCCTTCTC
+
BC@C-C@FFGEF9CGGFCFFG7@F8EFE9F@FEGCFGGGGGGGG8D,FFGGFGCG,,CCEFAEFG,EFGEFFGECC,C<EE:7FFFEG,8EFGGFGF9FF9EF??7E@7F:C7FEG,:4B++B=,,@8EDGCCG<D,<3>>F,EEFCDF8F=BDFFGD73,@<,B8>7<DE;>A;F,7<;@F78,3,5,>@;F,D,*11>*1,17?BE,=,18*=7BC>*02<B+1;C>E++/11*2+:9<++20+<6**.*02<08A5CF9:+:<++/2/):*2*<4*+209*<+3++9C+<>DGG?C9+
@M03152:184:000000000-AWYW1:1:2106:25297:15536 1:N:0:TACTCCTTATACCTGT
AAGCTCGTAGTTGAATTTCGGATCTGGTTGGGTGGTCCGCCTGACGGCGTGTTTACTGCTTGACCGGGTCTTGCCTCTTAGTGAACCGGTGTGTTCTTTATTGAATGCATCGGGGAACTGGGACTTTTACCTTGAGAAAATTAGAGTGTTCAAAGCAGGCCTATGCCTGAATACATTAGCATGGAATAATAAAATAGGACGTGTGGTTCTATTTTGTTGGTTTTTAGAACTGCCGTAATGATTAATAGGGATAGTTGGGTGTAATTTTCGGGTGCCAAGGAACTCCAGTCACTTATCCTTT
+
CCCCCGGGGGGGGGGGGGGGGGGGGGGGGGGGGGGGGGGGGGGGGGGGGGGGGGGGGGGGGGGGGDGGGGGGGGGGGGGGGGGGGGGGGGGGGGGGGGGGGGGGGGGGGGGGGGGGGGGGGGGGGGGGGGGGGGCEEEGGGGGGGGGGGGGGGFFGGGGGGGGDFGGGGDGGGGGGGFFGCFG7DGFGGGGFGGGGC:CFGCFGGC:DFFGGGGGGGGC5CGGGGF6CG9CGGGC=:AECFGGFFE@CC64>=6@C96C:C*3+<A+<*:=CC95<C655:CCD<FG+<?FGE**2:AFG7
@M03152:184:000000000-AWYW1:1:2106:11877:15764 1:N:0:TACTCCTTATACCTGT
AAGCTCGTAGTTGAATTTCGGGGGCATTCAGGCCAAAGCTCGTCCTGTGGCGTGGCTGGGTCTGGGCTTCCTACGTTTGGATAGTGGGCAACCGCTTCCAATCATTTACTTTGAAAAAATTAGAGTGTTCAAAGCAGGCGTAACCTTGCCATTGAATATTACAGCATGGGATAATAGAATATGACGTTGGTCTTATTTTGTTGGTTTCTAAGGCTGATGTAATGATTAATAGGGGTAGTTGGGTGGAATTCGCGGGGGCCAAGGAACTCCAGTCCCTACTCCTTATCTCGTATGCCCGCTT
+
CCCC9FFGGGGGGGGGGCGGGGGGGDFFGGGGGGGGGFFGGGGGGGGGGGGGGGDEGGGGGGGGGFGGGGGGFGGGDFEGFG<<FFGGGGGGGGGGFFFFGGGGAGFAFGGGGFCEFGC<FFGFFFCFGGGGGGGFCGDEGFGG<AFGGGGG<,>FGGFAFGGCGG9,,@DFGGGGGFAFGGCC;CC7CC47DEGGFGGGGGFGEGC@,FCFGFGG89;;CC;FCC4;?;+AE6*32:AFCG*:<=5CCC+***2***2***88CFFF*0+2<***<?5<+A7:3+3+0)**257+2*/21
@M03152:184:000000000-AWYW1:1:2106:12462:15790 1:N:0:TACTCCTTATACCTGT
AAGCTCGTAGTTGAATTTCGGGGTCAGTAGGTCGGTCGTGCCACCGGTACGTACTGGCTTCACTGATTCCTCCCTCTTGCAGAACCGTGATGCCATTAGTTTGGTGTTGCGGGGAAACAGGACTGCTACTTTGAAAAAATTAGAGTGTTTAAAGCAGGCTAACGCTTGAATACATTAGCATGGAATAATGAAATAGGACGTTGATCTTATTTTGTTGGTTTCTAGGATTGACGTAATGATTAATAGGGATAGTTGGGTGGAATTCTCGGGTGCCAGGGAACTCCAGTCACTACTCCTTATC
+
CCCCCGGGGGGGGGGGGGGGGGGGGGGGGGGGGGGGGGGGGGGGGGGGGGGGGGGGGGGGGGGGGGGGGGGGGGGGGGGGGGGGGGGDGGGGGGGGGGGFGGGGGGGGGGGGGGGGGGGGGGGGGGGGGGGGGFGGGGE8DAFFGGGGGGGGGGGGGDGGGGGGGGEGGGFGGGGGGGGGGGGGGGGGGFGGFGGGGGGECGE7CCGGGGGGFFGFGGGFFGGGGGGGGCCFC>CFFCFGGGFFFFD=*:8EF9:@85CCFFFGGFC5*:*CEC*9F)7C=FGD6CFGGFCF87F?9:C<+
@M03152:184:000000000-AWYW1:1:2106:21548:15915 1:N:0:TACTCCTTATACCTGT
AAGCTCGTAGTTGAATTTCGAGATCAGTACACTGGTCGTGCCTTCGGTATGCACTGGTGTCACTGGTTTCTCCCTTCTGAAGAACCGTCATGTCATTAAGTTGGTGTGGCGGGGAATCAGGACTGTTACTTTGAAAAAATTAGAGTGTTTAAAGCAGGCTCGCGCTTGAATACATTAGCATGGAATAATGAAATAGGACGTTTGACCCTATTTTGTTGGTTTCTAGGATCGACGTAATGATTAATATGGATAGTTTGGTGGAATTCTCGGTTGCCAAGGAACTCCAGTCACTACTCCTTAT
+
CCCCCGGGGGGGGGFGGGGGGGGGGGGGGGGGGGGGGGGGGGGGGGGGGGGGGGGGGG8FGGGGGGGGGGGGGGGGGGGGFGGCGGGEGDGGGGGGGGGGGGGGGGGGGGGGGGGGGGGGF8DFFGGFGGGGGAEFGGGGGGGGGGGGGGFFG,CCGGGGF@C7FGEEFFFGG:FFCDFGGGGGGCFFD;9CGFF,D>C:1=F*,2CC:,7CCC9FGCFBFGCF?F9CFFCCE5*C57CECGGGGC+<799<+C7+318*1/3:CCGFGG*7:C:7<>FFFFF:CF6<9=FF?<FG67*+0
@M03152:184:000000000-AWYW1:1:2106:17742:15942 1:N:0:TACTCCTTATACCTGT
AAGCTCGTAGTTGAATTTCGGGATCAATTTATTGGTCGTGCTATTGTACGTACTGGTATTATTGATTCCTACCTTCTGACGAACCATGATGTCATTAATTTGGTGTCTTGGGGAGTCAGGACTGTTACTTTGAAAAAATTGGAGTGTTTAAAGCAGGCTCACGCTTGAATACATTAGCATGGAATAACGAAATAGGACGTTTGATTCTATTTTGTTTGTTTCTAGGATCGACGTAATGATTAATAGGGATAGTTGGGTGGAATTCTCGGGTGCCAAGGAACTCCAGTCACTACTCCTTATC
+
CCCCCGGGGGGGGGGGGGGGDGGGGGFGGGDGGGGGGGGGGGGGGGGGGGGGGGGDGGGGGGGCFGGGGGGGGGGGGGGGCGGGGFGGFGFGGGGGFGGGGGGGFFFGF9<CGCEGGGGGCGCGGGFGGGGGDEGG<BFGFFGFFGGGGFGGFFGGGGGFCGGGGGFGGGGGGFCFFGGGG8FGFFDFCCCFFGGFDFECGGECFFGGFGGFGFD@,DFFG9DADFCCB*>ECEFDF:,:EGFFGG6=,6/<B>C,*=8EFGGGCEF*::FG=F7*:8):=FF7FF<<?=FC6**+3A7<+
@M03152:184:000000000-AWYW1:1:2106:23135:15953 1:N:0:TACTCCTTATACCTGT
AAGCTCGTAGTTGAATTTCGGGATTGACTCGATGGTCGTGCCTTAAGGGGTATGAACTGTCGTTGTTGATTTCTCACCTTCTGGAGAAGCTCGATGTCCTTAATTGGATGTCTTGTGGAACCAGGACCTTTACCGTGAAAAAATTAGAGTGTTTAAAGCAGGCATTTTGCTCGAATACATTAGCATGGAATAATAGAATAGGACGGCATTGTTCTATTTTGTTGGTTTCTAGGATCACCGTAATGATTAATAGGGTTAGTTGTGTGGAATTTTCGGGTGCCAAGGAACTCCAGTCACTACT
+
CCCCCGGGDGGGGGGGGGGGGGDFGFGGGGGGGGGGGGGGGGGGGGGGDEGGGFGGFGGGGGGGGGGGGGGGGGGGGGGGGGGGGFGGFFGFGGGFGGGGGGGGGGGGGGGGGGCGFGGGGGFFGGGGGGGGGCEEFGGGGGGGGG,?FGGGGGGGGGGGGC@FGGGG,DDGCFGF7FDFG<;BDFEF8>DFDFDDCCGFCCFGG@GGG,3FFGG9FGGGGGGGCEGGFFFG6DB5??F5=FC=CGGFFC@F78E,<5+?E9+3=*;+>EG+>@3558AD?+<F88@@<B66@:=F?EF60
@M03152:184:000000000-AWYW1:1:2106:17705:15979 1:N:0:TACTCCTTATACCTGT
AAGCTCGTAGCTGAATTTCGGGGTCAGTAGGTTGGTCATGCCACTGGTATGTACTGGTCTCACTGATTCCTCCTTCCTGATGAGCCGTAATGCCATTAATTTGGTGTTGCGAGGAATCTGGACTGTTACTTTGAAAAAATTAGAGTGTTTAAAGCAGGCTAACGCTTGAATACATTAGCATGGAATAATGAAATAGGACGTTCGATCCTATTTTGTTGGTTTCTAGGATTGACGTAATGATTAATAGGGATAGTTGGGTGGAATTCTCGGGTGCCAAGGAACTCCAGTCACTACTCCTTAT
+
CCCCCGGGGGGGGGGGGGGGGDGGGGGGGGGGGGEGGGGGGGGGGGGGGGGGGGGGGGGGGGGGGGGGGGGGGGGGGGGGGGGGGGGGGGGGGGFGGFFGGGGGGGGGGGGFEGGGFGGGGGGGGGGGGGGGGGGGFGGGGGGGGGGGGGGGGCFFGGDGFGGGGGGGF8FFGGGGGGGGGGGFFGGFGGGGFFGFD=FEGGGG@AEEF9FFGEFGGGFGGGGGGGGCD9,DE>GGFFFGGGGGC9966,;8CC,,>CG7EC+B62C?DC8CGDGGCF>FGEFGEFGGGF9A<9:C<?D79
@M03152:184:000000000-AWYW1:1:2106:14898:15988 1:N:0:TACTCCTTATACCTGT
AAGCTCGTAGTTGAATTTCGAACCTGGTCGGGCGGTCTGCCTTACGGTACGTACTGTCTGGCCGGGTTCTACCTCTTGGTGAGCCGGCATGCCCTTAATTGGGTGTGTCGGGGAACCAGGACTTTTACCTTGAGAAAATTAGAGTGTTCAAAGCAGGCCTTTGCCCGAATACATTAGCATGGCATAATAAAATAGGACGTGCGGTTCTATTTTGTTGGTTTCTAGAGTCGCCGTAATGATTAATAGGGATAGTTGGGTGGAATTCTCGGGTGCCAAGGAACTCCAGTCACTACTCCTTATT
+
CCCCCGGGGGGGGGGFGGGGGGGGGGGGGGGGGGGGGGGGGGGGGGGGGGGGGGGEGGGGGGGGGGGGGGGGGGGGGGFGGGGGGGGGGGGGGGGGGFFGGGGGGGGGGGGGGGGGGGGGFGGGGGGGGGGGGECFDDDFGGGGGGGGGGGGGFFGGDGGGGDFFGFGDG:FFGGGFGFGGGFFCFGFEGDFFFF?CCFCCC@FGDGGGGGGGCGGG>EGGDFFFFCGG8EEGGGGFG7CGGGGGGG6:C@+0<?C*:E>;F7CCCAC3**);9>CF:FG6307++2<9=C78D<CFG*++
@M03152:184:000000000-AWYW1:1:2106:19684:16049 1:N:0:TACTCCTTATACCTGT
AAGCTCGTAGTTGAATTTCGGGGTTAGTAGGTTGGTCATGCCTCTGGTATGTACTGGTCTCACTGATTCCTCCTTCCTGATGAGCCGTAATGCCATTAATTTGGTGTTGCGAGGAATCTGGACTGTTACTTTGAAAAAATTAGAGTGTTTAAAGCAGGCTAACGCTTGAATACATTAGCATGGAATAATGAAATAGGACGTTCGATCCTATTTTGTTGGTTTCTAGGATTGACGTAATGATTAATAGGGATAGTTGGGTGGAATTCTCGGGTTCCAAGGAACTCCAGTCACTACTCCTTAT
+
CCCCCGGGGGGGGGGGGGGGGGGGGGGGGGGGGGGGGGGGGGGGGGGGGGGGAFGAFGGGGAFGGGGGGGGGGGGGGGGGGGGGGGGGG@EEGGDGGFGGGGGFGGGGGGGCGGGGGGGGGGGGGGGGGGGGGGGGFCCFGGGGGGGGGGGFGEFGGGDGGGGDGGGCDDFGGFGEEFGGGGF?DFFC;ECFDGGGGGGGGGG7FFF@DFGCFFGEGGFGGGFGG9,>EG6:FCCFFF?FFC?BGF9C,:A0CGG76*6B589CECF?D5*/*17:<*);62<FG6+<CFGGGFFDCGF?:
@M03152:184:000000000-AWYW1:1:2106:27040:16074 1:N:0:TACTCCTTATACCTGT
AAGCTCGTAGTTGAATTTCGAGATCAGTACGCTGGTCGTGCCTTCGGTATGCACTGGTGTCACTGGTTTCTCCCTTCTGAAGAACCGTCATGTCATTAAGTTGATGTGGCGGGGAATCAGGACTGTTACTTTGAAAAAATTAGAGTGTTTAAAGCAGGCTCGCGCTTGAATACATTAGCATGGAATAATGAAATAGGACGTTTGACCCTATTTTGTTGGTTTCTAGGATCGACGTAATGATTAATAGGGATAGTTTGGTGGAATTCTCGGGTGCCAAGGAACTCCAGTCCCTACTCCTTTT
+
CCCCCGGGGGGGGGGGGGGGGGGGGGGGGGGGGGGGGGGGGGGGGGGGGGGGFFFFGGFGGGGGGGGGGGGGGGGGGGGGGGGGGGGGGGGGGGGGGGCFFFGGGGGGFGGGGGGGGFGCFCFEFGFDFEFGGGGGGGDGGFGGGGGGGFGGG,D8>BFFF:FEFGGFGGFGGGGGGGGGGGGGFGFGGGFGFGGFGGGGGGGCFGFGGGGGFGGGGGFE@EFFDFCEE:BEE88FGCECEGDC=7C66:;6+<C7C*;88C<CF9CCDF=*/9CFFFFCE*02<6+A+)+3+10<?CG70
@M03152:184:000000000-AWYW1:1:2106:20805:16095 1:N:0:TACTCCTTATACCTGT
AAGCTCGTAGTTGAATTTCGGGATCAGTACGCTGGTCGTGCCTTCGGTATGCACTGGTGTCACTGGTTCCTACCTTCTGAAGAACCATCATGCCATTCAGTTGGTGTGGCGGGGAATCAGGACTGTTACTTTGAAAAAATTAGAGTGTTTAAAGCAGGCTCGCGCTTGAATACATTAGCATGGAATAATGAAATAGGACGTTTGACCCTATTTTGTTGGTTTCTAGGATCGACGTAATGATTAATAGGGATAGTTGGGTGGAATTTTCGGGTGCTAAGGAACTCCAGTCACTACTCCTTAT
+
CCCCCGEFGGFFGCEFGGGGDGGDFGGGGGGGGGGGGGGGGGGGGFFEFEGGGGGGGGGGGEGGFGGGGFGFGGGG8FFGFGGGGGGGGFGGGGGGGGDFGCEFFGGGEGGDE@FCEFEEC<DG,CFFGGGF<<FG<FFFGGFGFGGGGGGEDCFFDG7CG:B:CGGFG,EE=,<F@CFFC9,DGFFFG,@F@9C9FGD<<=CE,<FFFCFG9CGFF8ECE>+?>C?6CFGGGGG8CFE<:@CG7??6*:8*+<+0<CCEE500++02):*>:C*2+9;9C*<>C8CG6@90<D>F2C:+2
@M03152:184:000000000-AWYW1:1:2106:5229:16105 1:N:0:TACTCCTTATACCTGT
AAGCTCGTAGTTGAATTTCGGGATCAATTTATTGGTCGTGCAATCGTACGTACTGATATTATTGATTCCTACCTTCTGACGAACCATGATGTCATTAATTTGGTGTCATGGGGAATCAGGACTGTTACTTTGAAAAAATTAGAGTGTTTAAAGCAGGCTCACGCTTGAATACATTAGCATGGAATAACGAAATAGGACGTTTGATTCTATTTTGTTGGTTTCTAGGATCGACGTAATGATTAATAGGGATAGTTGGGTGGAATTCTCGGGTGCCAAGGAACTCCAGTCACTACTCCTTATC
+
CC@CCGG:BFGGGGFGGGGGGGGGGG8EEFGGGGFFDCFEGGFDFFGGFEGGG8FGFGFGFGGFGGGGGGGGCFFGGG9EB@FCFFEGAE<FFFGGGFGFGCAFGGGAF,=F7,8CFGG8=FGCEGGGFGG9,,EE<EGFGCEEGGGGGFGGAFGGCCEGGGEFFG?ECFGCFDGC9FAFCA=DBFGGE=>>FGFGGGD@CB>FGGCFGGGFFCFGGGGGGGGGF,,@,BE58BF:CE:=FC7=7,=,40A,<C,:8?EDFFGF7C@*25C35CG*=)8*2527<+<+<@F+<:F+<:>C+
@M03152:184:000000000-AWYW1:1:2106:16957:16123 1:N:0:TACTCCTTATACCTGT
AAGCTCGTAGTTGAATTTCGGGGTCAGTAGGTCGGTCGTGCCAACGGTATGAACTGGTCTCACTGATTCCTCCCTCTTGTAGAACCGTGATGCCATTAACTTGGTGTTGCGGGGAAACAGGACTGTTACTTTGAAAAAATTAGAGTGTTTAAAGCAGGCTAACGCTTGAATACATTAGCATGGAATAATGAAACAGGACGTCGATCTTATTTTGTTGGTTTCTAGGGTTGACGTAATGATTAATAGGGATAGTTGGGTGGAATTCTCGGGTGCCAAGGAACTCCAGTCACTACTCCTTATC
+
CCCCCGGGGGGGGGGGGGGGGGGGGGGGGGGGGGGGGGGGGGGGGGGGGGGGGGGGGGGGGGGGGGGGGGGGGGGGGGGGGGGGGGGGGGGGGGGGGGGGGGGGGGGGGGGGGGGGGGGGGGGFGGGGGGGGGDGGGGGGGGGFGGGGGGGGFEGGGGGGGGGGGGGGGGFGGGGGGGGGGGGGGGGGGGFGGGGGGGGGGGGCFGFGEGFGGGGGGGGGCC@CCF>EECCFEEGGGGDGEDGGGFFG6E;FF7:C=E5?@<?FFGFD3CFDECC7CFFCCF7CA8@+<8+<20<+<+2<+
@M03152:184:000000000-AWYW1:1:2106:13803:16128 1:N:0:TACTCCTTATACCTGT
AAGCTCGTAGTTGAATTTCGGATCTGGTTGGGTGGTCCGCCTGACGGCGTGTTTACTGCTTGACCGGGTCTTGCCTCTTAGTGAACCGGTGTGTTCTTTATTGAATGCATCGGGGAACTGGGGCTTTTACCTTGAGAAAATTAGAGTGTTCAAAGCAGGCCTATGCCTGAATACATTAGCATGGAATAATAAAATAGGACGTGTGGTTCTATTTTGTTGGTTTTTAGAACTGCCGTAATGATTAATAGGGATAGTTGGTTGGAATTCTCGGGTGCCAAGGAACTCCAGTCACTACTCCTTA
+
CCCCCFGGGDFGGEFFGGGGGGGGGGGGGGGGGGGGGGGGGGGGFGGGGGGGGGGGGGGGGGGGGGGGGGGGGGGGGGGG9FDGGGGGGGGGGGGGGGGGGG<EEFGGFGG7FGGEGGGGCFGGGFFGGGDFD9<A<,FEAFF<DFGGGCFFGGGGGGGGGGFGGFGGCECDC=FGGE9FCGG,<FEFFGGG9EFGDC97B:<:DE<FFG<9CFGG@F6;CFFFFF?C?EC9@CEEGEGF7?CEGGGGG=565@EGGG*AC*0<CG7CFCF3@D5FC)0:CCFF+8C@EFCFCFFEGFF7+
@M03152:184:000000000-AWYW1:1:2106:27126:16188 1:N:0:TACTCCTTATACCTGT
AAGCTCGTAGTTGAATTTCGGGGTTAGTAGGTTGGTCATGCCTCTGGTATGTACTGGTCTCACTGATTCCTCCTTCCTGATGAGCCGTAATGCCATTAATTTGGTGTTGCGAGGAATCTGGACTGTTACTTTGAAAAAATTAGAGTGTTTAAAGCAGGCTAACGCTTGAATACATTAGCATGGAATAATGAAATAGGACGTTCGATCCTATTTTGTTGGTTTCTAGGATTGACGTAATGATTAATAGGGATAGTTGGGTGGAATTCTCGGGTGCCAAGGAACTCCAGTCACTACTCCTTAT
+
B@CC<@F@-FCFGGDFGGCEEFGGGGGGGGGGFGCGFFGGGGGFCGGGGGGFAFFGFGGGGGGGGFFGGEFGGGGGGGDGGGGFFGGGGEGGGGGGGGGGGEFGGGGGGCCGEGGGG<<E<EF?EEF<FG9E<@AEF,>FEFCFDEF99,EEEEAFADGGGGDEEBFDFCGGGBFFGG8F,EFF=FGGGGCFDCEG8FDFCEFG@F77EEG@E;FGCFGD5E=ACED?;D>F9C>FF5<:@FF9@CCGFC;F8B,=,/4CGF?9<CEC85E*=3;@6AFGG8?+<+6CE?GFGGDF+0:F7
@M03152:184:000000000-AWYW1:1:2106:13233:16220 1:N:0:TACTCCTTATACCTGT
AAGCTCGTAGTTGAATTTCGGGCCTGGCTGGGTGGTCTGCTTAACGGCATGTACTGTCTGGCCGGGCCTTCCCTCTTGGTGAGCCGGCGTGCCCTTCATTGGTGTGCGCCGGGGAACCAGGACTTTTACCTTGAGAAAATTAGAGTGTTCAAAGCAGGCCTATGCCCGAATACATTAGCATGGCATAATGAAATAGGACGTGCGGTTCTATTTTGGTGGGTTCTAGAGTCGCCGTAATGATTAATAGGTGTAGTTGGGGGGAATTTTCGGGTGCCAAGGAACTCCAGTCACTACCACTTAA
+
CCCCCFGFGGEEGGGGGGGFGFFGEGGGGGEGFGGGGGGGGCGFFCFGGGGGGGGEGGFGGCFEG@FGGEFGGGGGGGF?DFGDGDGGGGC7EDFEB,AFFG?DF7FCFGCEDGEGGGFFGG@EGFAADFGAFDF=F<<=33<FFFFFFFGGGGCD,@*::,@AFCFGEGGGC:DF<F@ECCE,DFGC;,C,=@;9FGDFB@<<<4=CF,,,<?2*4;C*=EC;<F99:C1*/:2/27<C+<C9*23A+013+3+0+***::**<+0<>5C***2>6).*:0+*<+<++/<++2*+2CCC+
@M03152:184:000000000-AWYW1:1:2106:23874:16267 1:N:0:TACTCCTTATACCTGT
AAGCTCGTAGTTGAATTTCGGGATCAATGGGTCGGTCGTGCCCTCGGTACGTACTGGCTTTATTGGTTCTCACCTTCTAATGAACCATAATGTCATTCATTTGATGTTATGGGGAATTAGGACTGTTACCTTGAAAAAATTAGAGTGTTTAAAGCAGGCTAACGCTTGAATACATTAGCATGGAATAATGAAATAGGACATCGCATTCTATTTTGTTGGTTTCTAGGATCGATGTAATGATTAATAGGGATAGTTGGTTGGAATTCTCGGGTGCCAAGGAACTCCAGTCACTACTCATTAT
+
CCCCCGG@CEFGCGGGGGGGGGGGGFGGGGGGGGGGEEGGGGFGGGGFGEGGGFGEGGFGGGGGGGFFFGDEEGGGGGGGGGGGGGFGGGGGGGGFGGDFGGAFFGCFCEFFGGGCGGGGFDFGGGFGGGGG9?F9F87<FFGGGGGGGCFFFAFF<EDFFFGGDFGGGFGGGGFFGFFGGD,3@AFFGAFE>DGFGGG7=C:CFEEGCFAFG;CGFG5CCCCEFE9,,>8*DDFGDGGCFF?FGGGFFFFGGGG9C7C8>+2><E9<3:*>C5C7C5=EGGGF6>+338FF9DC6+023+
@M03152:184:000000000-AWYW1:1:2106:3141:16295 1:N:0:TACTCCTTATACCTGT
AAGCTCGTAGTTGAATTTCGGGCCTGGCTGGGTGGTCTGCTTAACGGCATGTACTGTCTGGCCGGGCCTTCCCTCTTGGTGAGCCGGCGTGCCCTTCATTGGTGTGCGCCGGGGAACCAGGACTTTTACCTTGAGAAAATTATAGTGTTCAAAGCAGGCCTATGCCCGAATACATTAGCATGGAATAATTAAATAGGACGTGCGGTTCTATTTTGTTGGTTTCTAGAGTCGCCGTAATGATTAATAGGGATAGTTGGGTGGAATTTTCGGGCGCTAAGGACCTACAGTCACTACTCCTTAT
+
CCCCCGGGGGGG9FAFGGG,@FFGGGGGGED7FEGECFDFGGECFC7FEF8FAEF9CFF<AFFCFGGGGGFGGGGGFFCG7CE8F+FGGG7CFGGGGGGGFGGFFFGDGG7CEGCFEFGC+BF<FDFAFG9DF<FFG8FAFA,<FFGGFFGGG,>C,<F*:DF,9@F<@FFGGGGGEFFEEC7DCFEFG,BCFEG9<3?F<@*<@<@ECE9FGGFGC3=EG9??<+B+2+=5AC885C7CF+:000<<*2.CFC+++*2*/*3<7+03)**)*7)/1)7C*/002<8EG6AF?6*A++:<0
@M03152:184:000000000-AWYW1:1:2106:12565:16389 1:N:0:TACTCCTTATACCTGT
AAGCTCGTAGTTGAATTTCGGGATCAGTACGCTGGTCATGCCTCCGGTATGTACTGGTGTCACTGGTTCCTCCCTTCTGAAGAACCATCATGCCATTAATTTGGTGTGGTGGGAAATCAGGACTGTTACCTTGAAAAAATTAGAGTGTTTAAAGCAGGCTCGCGCTTGAATACATTAGCATGGAATAATGAAATAGGACGTTAATTCTATTTTGTTGGTTTCTAGGATTGACGTAATGATTAATAGTGATAGTTGGGTGGAATTCTTGGGTGCCAAGGAACTCCAGTCACTACTCCTTATC
+
CCCC9FGFFFGFGGGGGGGGGEGGGGGGGGGGGGGGGGGGGGGGGGGGGGGGGGGGGGGGGGGGFGGGGGGGGDGGGAFEGGGGGEFGGGGGGFGGGFGDGGGGFGGGGGGGGCGGGFFFFGGGGGGGGGGGGAGDF@BCFDF9FGGGGGGGGGGGFGDCGGGEGGGGGGGGFGGGGGGGGDFCFGGGGGGCFGFGGDFC<FACFGGDFGFGGGFGGCEGFCGECC8EF>9=CGFCFGGG,>9C>F,B,=AGCFGG*=CEECFG7:+:*78C8<F<=35?6806C6CCC@9C8CFAEC>9+
@M03152:184:000000000-AWYW1:1:2106:19647:16448 1:N:0:TACTCCTTATACCTGT
AAGCTCGTAGTTGAATTTCGGGATCAGTACGCTGGTCATGCCTCCGGTATGTACTGGTGTCACTGGTTCCTCCCTTCTGAAGAACCATCATGCCATTAATTTGGTGTGGTGGGAAATCAGGACTGTTACCTTGAAAAAATTAGAGTGTTTAAAGCAGGCTCGCGCTTGAATACATTAGCATGGAATAATGAAATAGGACGTTAATTCTATTTTGTTGGTTTCTAGGATTGACGTAATGATTAATAGGGATAGTTGGGTGGAATTCTCGGGTGCCAAGGAACTCCAGTCACTACTCCTTATC
+
CCCCCGGGGGGGGGGGGGGGGGGGGGGGGGGGGGGGGGGGGGGGGGGGGGGGGGGGGGGGGGGGGGGGGGGGGGGGGGGGGGGGGGGGGGGGGGGGGAFGGGGGFGGGGGGGGGGGGFGGGGGGGGGGGGGGGGGGGFGGFFGGGGGGGGGGGGGGGGGGGGGGGGCDFFGGG=FGGGGGGGGGGGGGGGGGFFGFFCFGGGG7=BFGFGGGGFGGGCECGFGGFF6FFC>FCGGFGEC7CGGFG9C6?FFGGGC?*AE*89EGCFC7<EGDEGGGG34FFC?CCFGGGFGGF*9CCGGG7
@M03152:184:000000000-AWYW1:1:2106:7361:16553 1:N:0:TACTCCTTATACCTGT
AAGCTCGTAGTTGAATTTCGGGATCAATACGTCGGTCGTGCCTCGGTACGTACTAACGTCATTGATTTCTCCCTTCTGACGAGCCGTGATGTCATTAATTTGGTGTTACGGGGAGTCAGGACTGTTACTTTGAAAAAATTAGAGTGTTTAAAGCAGGCAATCGCTCGAATACATTAGCATGGAATAATGAAATAGGACGTTCGAACCTATTTTGTTGGTTTCTAGGATCCACGTAATGATTAATAGGGATAGTTGGTTGGAATTCTCGGGTGCCTAGGAACTCCAGTCATTACTCCTTATC
+
C<CC9FF:CFFFGFGGGGFGGGEGGGFGFC<CFF@F@CEGGGFFC7FAFEGFEG<@<:CCECFFFEGGGGFGGGCG<FCE7CF7=F6FFGFECGFGF,,CEFF84:CFGG+==FGF,5B<4+:BC<<FAE,?9?9F<>DBFG,C<<88=@ADF9FF7:FD@FG?=FGGFGGAF@FGA,@C,>7D=:=9;;D>F=DF:@@FGG>CECFF>FFFGGGDFGCFGCGG,,2<>*?<51?5ACF7+<+17C+*:*5A;FF9*=;C+0<CGFEEF*27*0*27?69C?7*<C99:*++0:DC<E7:+
@M03152:184:000000000-AWYW1:1:2106:22819:16665 1:N:0:TACTCCTTATACCTGT
AAGCTCGTAGTTGAATTTCGGGATCAGTACGCTGGTCGTGCCTTCGGTATGCACTGGTGTCACTGGTTCCTCCCTTCTGAAGAACCGTCATGCCATTCAGTTGGGGTGGCGGGGAGTCAGGACTGTTACTTTGAAAAAATTAGAGTGTTTAAAGCAGGCTCGCGCTTGGGTACATTAGCATGGAATAATGAAATAGGGCGTTTGATCCTATTTTGTTGGTTTCTATGATCCACGTAATTATTAATAGGGATAGTGTGGTGGAATTCTCGGGTGCCATGGAACTCCAGTCACTACTCCCTAT
+
CCCCCFEFFFGGGGCFFE<EE7FFFFGFGGGCFGEEGGGGEDGDFFGFEDFG,CCFEF@FGGGGGDCEF<FFEG<E<,@,CCFGGGGE:,CF9FGGFFGCEFFF++@EFGC::FFGG?FGGF+:BFAF9<@FC,CF<B=F,,>33,,3,,@@FGEEB**,3@FE>F7F:,><<;<B;F7<,,6B<FC9<;2F<@@<,++141=<,,7B27FF+,+=CEF8;6<CC+<+2++3+;*0:/+0++:<D++7C6)*<<+3<*2;**0<++2+1:5*/99>+)7C+++2+0<:+@CFGGG?+*0+2
@M03152:184:000000000-AWYW1:1:2106:6506:16676 1:N:0:TACTCCTTATACCTGT
AAGCTCGTAGTTGAATTTCGAACCTGGTCGGGCGGTCTGCCTTACGGTACGTACTGTCTGGCCGGGTTCTACCTCTTGGTGAGCCGGCATGCCCTTACTTGGGTGTGTCGGGGAACCAGGACTTTTACCTTGAGAAAATTAGAGTGTTCAAAGCAGGCCTTTGCCCGAATACATTAGCATGGCATAATAAAATAGGACGTGCGGTTCTATTTTGTTGGTTTCTAGAGTCGCCGTAATGATTAATAGGGATAGTTGGGTGGAATTCTCGGGGGCCAAGGAACTCCAGTCACTATCCCCTATC
+
C@CCCGGEFGFDFF@CCGE<FGGDFGGGGGGCGEEFEDC<FFGFG@FGGDECAFGGGGF@EGEFEFFFGGGGACFGGDCCCFGFGEEC+@,=A<==F,BFDGGFEGGGG+FFD>FFECF=DDEDFGGGGF@D<FFG<,=FF8<FF9FFGGGGGDGFB:>>FGGGGGF>FFDFC9@FGGGF,,DFC:9DCCCFFF,>,3=FF::CF7:>?GGGGGC2B*1;<9C99;C;9*12/1*1:F7EF9+:*96=*:7?AC92*1;E5:@0++0****1:)1953<6CE:9+89+3@CF+*0<*:76+
@M03152:184:000000000-AWYW1:1:2106:26980:16732 1:N:0:TACTCCTTATACCTGT
AAGCTCGTAGTTGAATTTCGGGGTCAGTAGGTCGGTCGTGCCAACGGTATGAACTGGTCTCACTGATTCCTCCCTCTTGTAGAACCGTGATGCCATTAACTTGGTGTTGCGGGGAAACAGGACTGTTACTTTGAAAAAATTAGAGTGTTTAAAGCAGGCTAACGCTTGAATACATTAGCATGGAATAATGAAATAGGACGTCGATCTTATTTTGTTGGTTTCTAGGGCTGACGTAATGATTAATAGGGATAGTTGGGTGGAATTCTCGGGTGCCAAGGAACTCCAGTCACTACTCCTTATT
+
BB8<CFGGGGEGGGGGGGGGGGGGGGFGGFFFGGGGGGGGGGFGGGGGGGFF9FGFGGGGGGGGGGGGGGGGGGGGFGGGGGGGGGGGGGGGGGFDFGGGGGDGGGGGGGGGGGGGGFGE?FGGFGGGGGGGGGGGGGGGGGGGFGGGGGGGGGGGCFGGGGGGGGD7FFGGGGCGGFFGGGGGGGGGGGGGGFG,>FGFFEGDGGGGGGGG@EGGGGGG6FGG79C6BC;@E8FFDCCFFF9@>FEGG*=CFGGFCGG5/:FG??2:F5CDG4:C*)0:*<<CEC+2A?F:FGFGGG79+
@M03152:184:000000000-AWYW1:1:2106:9004:16952 1:N:0:TACTCCTTATACCTGT
AAGCTCGTAGTTGACTTTCGGGGTTAGTAGATTGGTCGTGCCTCTGGTATGCACTGGTCTTACTGATTCCTCCTTCCTGATGAACCGTAATGCCATTAATTTGGTGTTGCGGGGAAACTGGACTGTTACTTTGAAAAAATTAGAGTGTTTAAAGCAGGCTAACGCTTGAATACATTAGCATGGAATAATGAAATAGGACGTTCGATCCTATTTTGTTGGTTTTTAGGATTGACGTAATGATCAATAGGGATAGTTGGGTGGAATTCTCGGGTGCCAAGGAACTCCAGTCACTACTCCTTAT
+
B-ACCGE@CFBFGA,CFGGGGGGGGGGCFGGGGFGGGGGGDCFFGGFGFEGGGFG<FEGGGAFGDGGGEFGGFFGGFGGFFGCCFGGGGC@F9C@FFE9FGFF9FFEEFFE7>CEGCGGCBFGGGEGGGGFCEFGGCFEGGGCF,@F?FEGGF<?FD+:FFFFF7FC+@CAD=,EGF,FCF<F,EF9EEFFGCF=DFD7BCEF>,@AE?A9FDG9GE8,1=C*:ACFGGE,A7*=*/*+=<+16F7<6*2;*+5@++==*=C2C?+AF*/:DEG7D67@*ACCC8E6<C*+<97:<?7C9<
@M03152:184:000000000-AWYW1:1:2106:28405:17011 1:N:0:TACTCCTTATACCTGT
AAGCTCGTAGTTGAATTTCGGGATCAATATGTTGGTCGTGCTTTCGGTACGTACTGGCATCATTGGTTTCTCCCTTCTGATGAACCATGATGCCATTAATTTGGTGTCTTGGGGAATCAGGACTGTTACTTTGAAAAAATTAGAGTGTTTAAAGCAGGCTCACGCTTGAATACATTAGCATGGAATAATGAAATAGGACGTTTGATTCTATTTTGTTGGTTTCTAGGATCGACGTAATGATTAATAGGGATAGTTGGGTGGAATTCTCGGGTGCCAAGGAACTCCAGTCACTACTCCTTAT
+
CCCCCGGEFGEGGGGGGGGGGGGGGGGGGGGGGGGGGGGGGFGGGGGGGGGG9FGGFGGDGGGFGGGGGGGGGGGGGGGGGGGGGGGGGGGGGGGGGGFGGGFGGGGGGGGFGGGGGDFGGFGGGFGGGGGGGGGGGGGGEEGGGGGFGGGGGGGGGGGGGGGGFF7FFDGGGGGGGGGGFFFGDFDFGFF,FFD@<=@FC7DFDG9EFFGFGDGFGGF>@DCF:C?>EFEEGGGGGGE?EEEC79E?FGFGFGGCG5CGDFE?FFG+8C*;E7FFG5AFGGFFEGGFG?FGGFGG+0:E0
@M03152:184:000000000-AWYW1:1:2106:28390:17100 1:N:0:TACTCCTTATACCTGT
AAGCTCGTAGTTGAATTTCGGGATCAATGCGTCGGTCGTGCCTTCGGTACGTACTAGCGTCATCGATTCCTCCCTTCTGAAGAACCGTGATGTCATTAATTTGGTGTTACGGGTAATCAGGACTGTTACCTTGAAAAAATTAGAGTGTTTAAAGCAGGCTAACGCTTGAATACATTAGCATGGAATAATGAAATAGGACGTTCGAACCTATTTTGTTGGTTTCTAGGATCGACGTAATGATTAATCGGGATCGTTGGGTGGAATTCTCGGTTGCCAAGGAACTCCAGTAACTACTCCTTAT
+
CC<C-CFG@-CFAAFGFGFGCGC7FFGAFGC@6C@FGDCGD8FAFF>:AFFG96CFGFFGGG8CECFGGFEEGEGGFFGGFGE<<DECEFFF95CFFGFDGGGCC,CF9FC=C4>FFG<EFGFGGGE<FGCGG9DEDA@FFG??FCFFGG9FC?<=AD@FDD83>F@+=>FCF9FEF9,@F,>C<F;EFGG9FFFDBFF@@>CFCGFEDE:@5@B:D8BCC2,6<;6<2618?EC@5>C7C+=+;+=*/=3/=FC6**;::FC+++307**7CD*:+)876;C*<8+<+*<:<DFCF7C:+
@M03152:184:000000000-AWYW1:1:2106:20648:17214 1:N:0:TACTCCTTATACCTGT
AAGCTCGTAGTTGAATTTCGGGATCAATTTATTGGTCGTGCTATTGTACGTACTGGTATTATTGATTCCTACCTTCTGACGAACCATGATGTCATTAATTTGGTGTCTTGGGGAATCAGGACTGTTACTTTGAAAAAATTAGAGTGTTTAAAGCAGGCTCACGCTTGAATACATTAGCATGGAATAACGAAATAGGACGATTGATTCTATTTTGTTGGTTTCTAGGATCGACGTAATGATAAATAGGGATAGTTGGGTGGAATTCTCGGGTGCCAAGGAATTCCAGTCACTATTCCTTATT
+
CCCCCGGGF@8CECC9EAE<FEEEG,CD-FFECDFDGGGGGGGGAFFGA@C9,DFGGCGFDFGGGGGGFFGGGCFGGGGEGCGCECC9@FFGGFGGFCC<<FG<EFFFFGF8>B:CCEFGGGGGFGGFCFGGGGGDFEFGGFGGGGGGGDEFFFGF<:FFDECCGG<EFFFAFGD=F,DFGCDFGFFFCE7=FFGG,8>+@7<FAEC;AFCGGGGFGGGGF,@DC?,@DGCE>>8,A,:C,>1=B?FG,=6AF@,5*A***+5>+<9C5C/9C4@7*8A?++1*<++2+*39+*2++3*3+
@M03152:184:000000000-AWYW1:1:2106:25237:17224 1:N:0:TACTCCTTATACCTGT
AAGCTCGTAGTTGAATTTCGGGATCAGTACGCTGGTCGTGCCTCGGTATGCACTGGTGTCACTGGTTCCTCCCTTCTGAAGAACCGTCATGCCATTCAGTTGGTGTGGCGGGGAACCAGGACTGTTACTTTGAAAAAATTAGAGTGTTTAAAGCAGGCTCGCGCTTGAATACATTAGCATGGAATAATGAAATAGGACGTTTGATCCTATTTTGTTGGTTTCTAGGATCGACGTAATGATTAATAGGGATTGTTGGGTGGAATTCTCGGGTGCCAAGGAACTCCAGTCACTACTCCTTATT
+
CCCCC9FFGGGGGGGGGGGFGGCFGGFGGGGGEGCFFGGGGGGGGGGGGGGGGGGGGFGFCFGGGGGGGGGGGGGGGGGGGGGGGGGGGFGGGGGGGGGGFGDGGGGGGGGGGGGFGCAFC+BA5C@BFGGEDGD9DFFFGDF9FA@@FCFGFFCFGFF,@EGGDGCFFFGGGGGF>CCCFG7B9CFGGFGEGFG,@CFGGGG92<FFGDCFF,:FEGEGG9C+3?BBB>EEE*1CED<+02<<>F6F6*)033*;=EEE*<+<+<7*15/)297CDF>F*::08@EFG*+0+:7+3+*++
@M03152:184:000000000-AWYW1:1:2106:19794:17233 1:N:0:TACTCCTTATACCTGT
AAGCTCGTAGTTGAATTTCGGGACTAACAGGTTGGTCGCGCCTTCGGTGTGTACTGGTCTAGTTGGTTTCTCCCTTCTGACGAACCACGATGTCATTAATTTGGTGTCGTGGGAAATCAGGACTGTTACTTTGAAAAAATTAGAGTGTTTAAAGCAAGCGATAGCTTGAATACATTAGCATGGAATAATGAAATAGGACGTTTGATCCTATTTTGTTGGTTTCTAGGATCGACGTAATGATTAATAGGGATAGTTGGGTGGAATTCTCGGGTGCCAAGGAACTCCAGTCACTACTCCTTAT
+
CCCCCGGGGGGGGGGGGGGFGGGGGGGGGGGGGGGGGGGGGGGGGGGGGGGGGGGGGGGGGGGGGGGGGGGGGGFGFGGFFGEEGGGGEEGGGGGGGGGGGGGGGGGGGGGGGGGGGGGGGFGGGGGFGGGGGFGGGGGFG9FCF9FGGGGGGDGGGGGGGGGDGGGGGCFGGFFE<FFGGGC7FGGGGF9F>EGGGGGGGFFGAFGFGFFFFFGFFDCCGGDFF,BEFFDGEEGG5*C9EGGFGF+C*;AF6>EE65C78C+?EFFGCD5<*79*75F*?CG*<@+2<@?EGGGFFGGC3
@M03152:184:000000000-AWYW1:1:2106:12387:17236 1:N:0:TACTCCTTATACCTGT
AAGCTCGTAGTTGAATTTCGGGGTTAGTAGGTTGGTCATGCCTCTGGTATGTACTGGTCTCACTGATCCCTCCTTCCTGATGAGCCGTAATGCCATTAATTTGGTGTTGCGAGGAATCTGGACTGTTACTTTGAAAAAATTAGAGTGTTTAAAGCAGGCTAACGCTTGAATACATTAGCATGGAATAATGAAATAGGACGTTCGATCCTATTTTGTTGGTTTCTAGGATTGACGTAATGATTAATAGGGATAGTTGGGTGGAATTCTCGGGTGCCAAGGAACTCCAGTCACTACTCCTTAT
+
CC@CCGGGGGGGGGGGFGGGGGGEE@FFGGGGGGDGGGGGGGGGGGGGGGGGGGFFEFGDGGGGGGGFGFFFCEGGGFGGGGGGFFFGGGGGGCGGFAFGFGGCFGDFFEGCGEGGGGGGGGGCEFGFFGFFG9FG<EFAFGGGGFFGFGGGGGGGGGGFGFGE@CFEE?DFGG9FGEGGGG=D=FGCEGGFGGGG8DFC5DFFF9F8DBFGEFFFFFGGGGGGGGGCFF,4>BCF,9CCGEEGF77CC0;?,5<F,=8C>C:E6+??35C58<57<=:*0202<C6<CFFF+>F6FCDC<
@M03152:184:000000000-AWYW1:1:2106:24967:17267 1:N:0:TACTCCTTATACCTGT
AAGCTCGTAGTTGAATTTCGAACCTGGTCGGGCGGTCTGCCTTACGGTACGTACTGTCTGGCCGGGTTCTACCTCTTGGTGAGCCGGCATGCCCTTAATTGGGTGTGTCGGGGAACCAGGACTTTTACCTTGAGAAAATTAGAGTGTTCAAAGCAGGCCTTTGCCCGAATACATTAGCATGGCATAATAAAATAGGACGTGCGGTTCTATTTTGTTGGTTTCTAGAGTCGCCGTAATGAGTAATAGGGATAGTTGGGTGGAATTCTGGGGCGCCAAGGAACTCCAGTCACTATTCCTTCTC
+
A6@@@-BFF<8CFEECCCE<<A@@CEC,6@@F7:C@FC<EF@FCF66@<CCGF<C6C:CF86C@@:CFEFAFD,CC<9EFFGFGD4=:CED,9FG<8CBEBDFGGGG?A=:+=FEGGDFEFGACA,FFFGAFDF8=>FF?9B<AFGFGCCFFGCFGFCFGGAFFFF7:3@DF97@,3,DCC7:,>FGC2;22@C963<<FCEG*1=@<B?,7+,=FGFEC8C<9+5?FCEECEE>5>E7+3A0<C9EF*6??@7+8**8:*<9C7C++2**1/735:>F6*A<F8@0++*+3+20009*3+
@M03152:184:000000000-AWYW1:1:2106:11215:17305 1:N:0:TACTCCTTATACCTGT
AAGCTCGTAGTTGAATTTCGAGATCAGTACGCTGGTCGTGCCTTCGGTATGCACTGGTGTCACTGGTTTCTCCCTTCTGAAGAACCGTCATGTCATTAAGTTGGTGTGGCGGGGAATCAGGACTGTTACTTTGAAAAAATTAGAGTGTTTAAAGCAGGCTCGCGCTTGAATACATTAGCATGGAATAATGAAATAGGACGTTTGACCCTATTTTGTTGGTTTCTAGGATCGACGTAATGATTAATAGGGATAGTTGGGTGGAATTCTCGGGTGCCAAGGAACTCCAGTCACTACTCCTTAT
+
CCBC@FGGGGGGGGFGGGGGGGGGGGGGGGGGGGGGGGGGGGGGGGGGGGGGFGG@FGFGGGGGGGGGGGGGGGGGGGFGFGFGGGGGGGGFGGGGGGDGGGFFGGFGGGGGGEEGGGGGGGGGGGGGGGGGGDGGFGGFG>FGGFFGGGGGGDGGGGGDF7CFFEFGGGFFCCGGFF@EFGGGF9DGEG9FCFFGFFGGGGGGGGGGG?CGFGCFGGFGFFFGG?CCCCEG58CCFFFFGGDDF<9EF6>GDG<+C58*:59C6<C:<*/9*19:7:>EF6C>E6C<<@FE@C>C??FE+
@M03152:184:000000000-AWYW1:1:2106:3787:17324 1:N:0:TACTCCTTATACCTGT
AAGCTCGTAGTTGAATTTCGGGGTCAGTAGGTCGGTCGTGCCACTGGTATGAACTGGTTTCACTGATTCCTCCCTCTTGTAGAACCGTGATGCCATTAATTTGGTGTTGCGAGGAATCTGGACTGTTACTTTGAAAAAATTAGAGTGTTTAAAGCAGGCTAACGCTTGAATACATTAGCATGGAATAATGAAATAGGACGTTCGATCCTATTTTGTTGGTTTCTAGGATTGACGTAATGATTAATAGGGATAGTTGGGTGGAATTCTCGGGTGCCAAGGAACTCCAGTCACTACTCCTTAT
+
CCCC@FGGGGGGGGGGGGGGGGGGGGGGGGGGGGGGGGGGGGGGFGGFGGGGGGGGGGGGGGGGGGGGGGGGGGGGGGGGGGGGGGGGGGFGGGGGGGFCFGFGGGGGGGGGGGFGGGCFGFFGGGGGGGGGGGFFGGGGGGGGGGGGGFGGGGGFGGGGGGGGGGGGGGGGGGGCGGGGGGGGGG9ECFFGGGGGGGGG:FGGF=DEC@CFGGGGGGGEGDGGFDCEGCCGEGEGFGG7<;B,=CGC6CA6EFCE6*1;88?CC+9ADCGGCC>:6>@EE>FC?C6++0<@FGFFG7CF3
@M03152:184:000000000-AWYW1:1:2106:8435:17395 1:N:0:TACTCCTTATACCTGT
AAGCTCGTAGTTGAATTTCGGGCGTAGCTGAGCGGTCCACCTTTGGGTGAGAACTGTTCGGCCGCGCCTTTCCTTGTGGGGAACCAACATGCGCCTAACGGTGTGTGCTGGCAATCCACAACTTTTACTTTGAAAAAATTAGAGTGTTTAAAGCAGGCTGACGCTTGAATACATTAGCATGGAATAATAGAATAGGACTTTGGTTCTATTTTGTTGGTTTCTAGGACCGAGGTAATGATTAATAGGGATAGTTGGGTGGAATTCTCGGGTGCCAAGGAACTCCAGTCACTACTCCTTATCT
+
CCCCCGGFGGGGGGGGGGGGGGGGGGGGGGGGGGGGGGGGGGGGGGGGGGGGGGGGGGGGGGGGGGGGGGGGGGGCGGGGGGGGGGGGGGGGGGGGGGGGGEGGGGGGGGGGGGGGGFGGGDGGGGGGGGGGGGGGGGGGGGGGGGGGGGGGFGGGGGGGGGGGGGGGGGGGGGGGGGGGGGGGGGGFGGGGGGGGGFGGGGGFGGGGGGGGGGGFFGGGGFGGGFEGGEGGCGFFDFGGFFFCFFGFGF?FGC??EGDE+:E+CCE7C*:>CCFGFFFEFFGGGF+A?4C?FGGCC7000
@M03152:184:000000000-AWYW1:1:2106:6808:17398 1:N:0:TACTCCTTATACCTGT
AAGCTCGTAGTTGAATTTCGGGCCTGGCTGGGCGGTCCGCCTAACGGCGTTGTACTGTCTGGCCGGGCCTTACCTCTTGGTGAGCCGGCGTGCCCTTCACTGGGTGCGTCGGGGAACCAGGACTTTTACCTTGAGAAAATTAGAGTGTTCAAAGCAGGCCTTTGCCCGAATACATTAGCATGGAATAATGAAATAGGACGTGCGGTTCTATTTTGTTGGTTTTTAGAGTCGCCGTAATGATTAATAGGGATAGTTGGGTGGAATTCTCGGGTGCCAAGGAACTCCAGTTACTACTCCTTAT
+
CCCC<F@FEFCFE<FFGGDDCFGGGGGGGFGGG@EGGGBFEGECCFGGDG@FFGGGGFGGGGG<:@7CGDFDGGF<EAF=FGDEGGEE:C@@BDE,F=EGGGGGFEGGGGGEG=FG7CFG+3+@@,@FGGGGG9CECCA,3=:FFGCECFGGGA<B>*>*,CEC@<BF><<FC:@F<<FFFFEEEF9CFC@EEFE?EGGG<*=FGGECCCF7EC9;FGGGG>*;;;<:F?*/;?:*:5?:C<CFF:97:*8?8E?98***2AFGC:97CE*9*9<C+8)00*3:E6@9+1<CC>7C<F*<+
@M03152:184:000000000-AWYW1:1:2106:25234:17417 1:N:0:TACTCCTTATACCTGT
AAGCTCGTAGTTGAATTTCGGGATCAATTTATTGGTCGTGCTATTGTACGTACTGGTATTATTGATTTCTACCTTCTGACGAACCATGATGTCATTAATTTGGTGTCTTGGGGAATCAGGACTGTTACCTTGAAAAAATTAGAGTGTTTAAAGCAGGCTCACGCTTGAATACATTAGCATGGAATAACGAAATAGGACGTTTGATTCTATTTTGTTGGTTTCTAGGATCGACGTAATGATTAATAGGGATAGTTGTGTGGAATTCTCGGGTGCCAAGGAACTCCAGTCACTACTCCTTATT
+
CCBCCGGGGGGGGGAFGGGGGGGGGGGGFGGGGGGGGGGGGGGGGGGGGGGGGGGGGCFGFGGGGGGGCGGGGGGGGGGGGGGGGGGGGGGGGGGGGGGGGGGGGGGGGEFGGGEGFGGGGGGGGGGGGGGGGGGGGGG?EFCGGFGGGGGGAFGGGGGGGGGGGGGGGGGGGGGAEGGGA<FDFGGFE6=FFCCFGGG+<@FGGGGG9FGGG9DCCFEEGCFFG9:EFEEE5CEGG:DFFAECC9CCC60,>CG,=8C@FFGCFFFC55FGC*7;=)0C0CCGGGG+AFFF?C4+<<7?7
@M03152:184:000000000-AWYW1:1:2106:6667:17434 1:N:0:TACTCCTTATACCTGT
AAGCTCGTAGTTGAATTTCGGGATTAATTTATTGGTCGTGCAATCGTACGTACTGGTATTATTGATTCCTACCTTCTAACGAACCATGATGTCATTAATTTGGTGCTATGGGGAATCAGGACTGTTACTTTGAAAATATTAGAGTGTTTAAAGCAGGCTCACGCTTGAATACATTAGCATGGAATAACGAAATAGGACGTTTGATTCTATTTTGTTGGTTTCTAGGATCGACGTAATGATTAATAGGGATAGTTGGGTGGAATTCTCGGGTGCCAAGGAACTCCAGTCACTACTCCTTATT
+
CCCCCFGGEFFGGGGGGGFC:FGEGG9EEFEFFEFGGGGGGFEFEDEFGEEF@FGCFFGFFGCEAFFFGGGGGGFEFEEEEFGGGFCFDAF<@FFFF6@FAEGGFFF<EDCD:F7AFGGGFGGGGFFGDGFF<9,E,5B,CFF9?B59,AEFGGCG7:FEEFGGCGG<<FF,A<,AE8?;F8AFFE=F>CEC8=,=F<C>+>C,EGC;9FCEEBF7D:3@DEE>:9C9,@C33>8:C,,,:D2B9:76,A?<FGFF5?CE*,?++<@CCD8<5C+;*.;**220<0BCC+=C+09FF+*<3
@M03152:184:000000000-AWYW1:1:2106:7791:17444 1:N:0:TACTCCTTATACCTGT
AAGCTCGTAGTTGAATTTCGGATCTGGTTGGGTGGTCCGCCTGACGGCGTGTTTACTGCTTGACCGGGTCTTGCCTCTTAGTGAACCGGTGTGTTCTTTATTGAATGCATCGGGGAACTGGGACTTTTACCTTGAGAAAATTAGAGTGTTCAAAGCAGGCCTATGCCTGAATACATTAGCATGGAATAATAAAATAGGACGTGTGGTTCTATTTTGTTGGTTTTTAGAACTGCCGTAATGATTAATATGGATAGTTGGGTGGAATTCTCGGGTGCCAAGGAACTCCAGTCACTACTCCTTA
+
A<@<9EFGCF;@ECFAFDAEF@CCEEECCBEG@B7BFFG>@;C<F76@C6CFGGG<FFE9E9,C,@FG@:CCFCE9=,:,<CC?FF=@=FC=FB,,EFFFFGG<E<F,AFFE7@4@:FEFEDB=?,,F9?,<DFF<,<33837,@F9F,88FF936<FC:CFG,=<3<<<<9@==;F,3@FFFFFF>BCFDA=FGCFFCCBFBFGE>:ECC;,@CE,?CGC5@C:C:8;+;@9888:CFC+>CC>F7+=CF7+>A+>C7/;*/+<+0+*28DFD<>EFFG=F60+<C:C?G9AFCE?<7?+
@M03152:184:000000000-AWYW1:1:2106:23309:17453 1:N:0:TACTCCTTATACCTGT
AAGCTCGTAGTTGAATTTCGGGGTCAGTAGGTCGGTCGTGCCACCGGTACGTACTGGCTTCACTGATTCCTCCCTCTTGTAGAACCGTGATGCCATTAGTTTGGTGTTGCGGGGAAACAGGACTGTTACTTTGAAAAAATTAGAGTGTTTAAAGCAGGCTAACGCTTGAATACATTAGCATGGAATAATGAAATAGGACGTTGATCTTATTTTGTTGGTTTCTAGGATTGACGTAATGATTAATAGGGATAGTTGGGTGGAATTCTCGGGTGCCAAGGAACTCCAGTCACTACTCCTTATC
+
BCCC@-FGFFFGGGGGAAFGGGGGG8A@FFFGGDEFGGGGGGGD<FDFEFGF,<FF?CGGGGEGGGGFGGGGGGGGGGGGGDFGE@EEF<E?DF9?F?FAEFGGGGFEFGGGDGGE=FFGGGD8F<FDGGGGGGG9B>FFDGFA9CFFGG9FFDAADGGGGGGGE++<<FGGC:@FFC,D;FG?9FGGGGGF<@;9,FF:FDFC92@;BC;C;@FGGGGGGFCCEFFFG8+;88B5=FF?CFGFFEGC66AGGGGC*:CCE6<FEFCE3EC5C*:6=F:?:8?*0C9CCFFFF797C:CE7
@M03152:184:000000000-AWYW1:1:2106:10420:17474 1:N:0:TACTCCTTATACCTGT
AAGCTCGTAGTTGAATTTCGGAATCAATTTGTTGGTCGTGCCTCGGTACGTACTGGTATTATTGGTTTCTACCTTCTGAAGAACCTTGATGTCATTAATTTGGTGTCTTGGGGAATCAGGACTGTTACTTTGAAAAAATTAGAGTGTTTAAAGCAAGCATACGCTTGAATACATTAGCATGGAATAATGAAATAGGACGTTTGATCCTATTTTGTTGGTTTCTAGGATCGACGTAATGATTAATAGGGATAGTTGGGTGGAATTCTCGGGTGCCAAGGAACTCCAGTCACTACTCCTTATT
+
CCCCCGGGGGGGGGGGGGGGGGGGGGGGGFFGGGGGGGGGGGGGGGGGGGGGGGGGGGGGGGGGGGGGGGGGGGGGFGGGGGGGFEGGGGGGGGGGGFFGGGGGGGGGGGGGGGGGGGGGFGGGGGGGGGFEFFGGCFGGGGGGGGGGFGGGGGGGGDEGGGGDEGGGGGGGGC@FFDGGGFGGGGGGGGGGGGGCGDGFGFGA<AFGGFFFEFGEFFEFGDGFFGFCF5CEGGGCEG?,5AFGGDGGFGFFFDFFCEGDFCDGGGFEGGGDCCG7A:FFACG48+??<AFGEFCCFCC?+
@M03152:184:000000000-AWYW1:1:2106:2491:17515 1:N:0:TACTCCTTATACCTGT
AAGCTCGTAGTTGAATTTCGAACCTGGTCGGGCGGTCTGCCTTACGGTACGGACTGTCTGGCCGGGTTCTACCTCTTGGTGAGCCGGCATGCCCTTAATTGGGTGTGTCGGGGAACCAGGACTTTTAACTTGAGAAAATTAGAGTGTTCAAAGCAGGCCTTTGCCCGAATACATTAGCATGGCATAATAAAATAGGACGTGCGGTTCTATTTTGTTGGTTTCTAGAGTCGCCGTAATGATGAATAGGGATAGTTGGGTGGGATTCTCGGGTGCCAAGGAACTCCAGTCACTAATCCTTATC
+
CCCCC9B@CFBEFFGAFFGGGGCFG<FF9+CE@FFC:FCFFAE,CF@FGEB+86@,CC@,C@CFGE>FGGFGACFGGC9FFEGGEFGGG:FF<F,=,5E,,BFFC:@?FFGGGGGGCFG7<7F,EFF,>9<FGGGG,BC,@F<=DGFFDGGFG<FC::BC8>,,@>FCC<*:FEBFGGGG,62?FF;B=FFF9FBFCCF**<<CFCE9+C@C+,44C*3*<EG;@FFFGCG**2:**:AF+9+0:<C*2*56+<C?8**/**02++0:3>*9C7*>=>46*:C7+0<C9723+*2<9+*3+
@M03152:184:000000000-AWYW1:1:2106:15021:17577 1:N:0:TACTCCTTATACCTGT
AAGCTCGTAGTTGAATTTCGGGATCAGTACGCTGGTCGTGCCTTCGGTATGCACTGGTGTCACTGGTTCCTACCTTCTGAAGAACCATCATGCCATTCAGTTGGTGTGGTGGGGAATCAGGACTGTTACTTTGAAAAAATTAGAGTGTTTAAAGCAGGCTCGCGCTTGAATACATTAGCATGGAATAATGAAATAGGACGTTTGACCCTATTTTGTTGGTTTCTAGGATCGACGTAATGATTAATAGGGATAGTTGGGTGGAATTCTCGGGTGCCAAGGAACTCCAGTCACTACTCCTTAT
+
CCCCCGGGGGGGGGGGGGGGGGGGGGGGGGGGGGGGGGGGGGGGGGGGGGGGGGGGGGGGGGGGGGGGGGGGGGGGGGGGGGGGGGGGGGGGGGGGGGGGGGGGGGGGGGFGGGGGGGGGGGGGGGGGGGGGGGGGGGGGGGGGGGGGGGGGGFGGGGGGGGGGGGGGGGGGGGGGGGGGGGGGCCEFEFFFFGGGGGFGGFFEGGGFGGGGGGGGGGGGGGGF@;FGGGDEEGG=5CEDGCFFDGFFFFFGGGGGFEGEGGDFF?GFDGGGDDCC?F>FGGGCGFFG?=9CFFFFCGC?+
@M03152:184:000000000-AWYW1:1:2106:18307:17588 1:N:0:TACTCCTTATACCTGT
AAGCTCGTAGTTGAATTTCGGGATTAATTTATTGGTCGTGCAATCGTACGTACTGGTATTATTGATTCCTACCTTCTGACGAACCATGATGTCATTAATTTGGTGTTATGGGGAATCAGGACTGTTACTTTGAAAAAATTAGAGTGTTTAAAGCAGGCTCACGCTTGAATACATTAGCATGGAATAACGAAATAGGACGTTTGATTCTATTTTGTTGGTTTCTAGGATCGACGTAATGATTAATAGGGATAGTTGGGTGGAATTCTCGGGTGCCAAGGAACTCCAGTCACTACTCCTTATC
+
CCCCCGGGGGGGGGFGGGGGGGGGGGGGGGGGGGGGGGGGGGGGGGGGGGGGGGGGGGGGGGGGFGGGFGGGGGGGGGFFGGGGGGGGGGGGGGGGGGGGGGGFGGGGGGGGGGGGFGGGGGGFGGFGGAFFGFFGFGGGGGGFGGGGGGGGGGGGGEGFGGFGGDFGGGGGGGGGCFFGGGGFGFGGG>E7FEFC,DFFGFDCGGGGGGGGGGGGGFEEDCFFFEFGFC58::EFF?C?EG7F>FFFCGFFFCC?5CGG8FGG7CCCG=F5CCFGG>FGFGCF6CF6F?CCF>*?FGD7+
@M03152:184:000000000-AWYW1:1:2106:20964:17589 1:N:0:TACTCCTTATACCTGT
AAGCTCGTAGTTGAATTTCGGGGTCAGTAGGTCGGTCGTGCCAACGGTATGAACTGGTCTCACTGATTCCTCCCTCTTGTAGAACCGTGATGCCATTAACTTGGTGTTGCGGGGAAACAGGACTGTTACTTTGAAAAAATTAGAGTGTTTAAAGCAGGCTAACGCTTGAATACATTAGCATGGAATAATGAAATAGGACGTCGATCTTATTTTGTTGGTTTCTAGGGTTGACGTAATGATTAATAGGGATAGTTGGGTGGAATTCTCGGGTGCCAAGGAACTCCAATCACTACTCCTTATC
+
CCCCCGGGGGGGGGGGGGGGGGGGGGGGGGGGGGGGGGGGGGGGGGGGGGGGGGGGGGGGFGGGGGGGGGGGGGGGGGGGGGGGGGGGGGGFGGGGGGGGGGGGGGGGGGGGGGDGGGGGCFDFGGGGGGGGGGGDGGDF=DCGGGGGGGDFG9FGGGGGG>DCEGGGGGG<FAFGFFGGFFFD9CCFFFGGGGGDDGGDCGG>:FFCFFFGGGGGGGGGGGGGGGDCEDF6CGFEC7?CEFGFFG6=66A0AF?8*18CECGGCC?:DCFD5C70:)87=FG48++0<?CEFGGGFG*0+
@M03152:184:000000000-AWYW1:1:2106:8049:17615 1:N:0:TACTCCTTATACCTGT
AAGCTCGTAGTTGAATTTCGAACCTGGTCGGGCGGTCTGCCTTACGGTACGTACTGTCTGGCCGGGTTCTACCTCTTGGTGAGCCGGCATGCCCTTAATTGGGTGTGTCGGGGAACCAGGACTTTTACCTTGAGAAAATTAGAGTGTTCAAAGCAGGCCTTTGCCCGAATACATTAGCATGGCATAATAAAATAGGACGTGCGGTTCTATTTTGTTGGTTTCTAGAGTCGCCGTAATGATTAATAGGGATAGTTGGGTGGAATTCTCGGGTGCCAAGGAACTCCAGTCAGTACTCCTTATC
+
CCCCCGGGGGGGGGGGGGGGGGGGGGGGGGGGGGGGGGGGGGGGGGGGGGGGGGGGGGGGGGGGGGGGGGGGGGGGGGGGGGGGGGGGGGGGGGGGGGGGGFGGGGGGGGGGGCGGGGGGGGGGGGGGGGGGFGGGGGGGGGGGGGGGFGGGGFFGFGGGGGGGGGGEGGGGGGCGGGGGGGGFGGGFGGFFGGGGFGGGGGGGCF@FGCGGGGGGGGGGGEFGGGGGGGGG=8E5:FFGGFFCFGGF?FFGFGFG=ED>809<CE35D=87CC>*:>>GF6:<FC?C7*03<0?6<?:C+
@M03152:184:000000000-AWYW1:1:2106:9825:17615 1:N:0:TACTCCTTATACCTGT
AAGCTCGTAGTTGAATTTCGGGATCAGTACGCTGGTCGTGCCTTCGGTATGCACTGGTGTCACTGGTTCCTCCCTTCTGAAGAACCGTCATGCCATTCAGTTGGTGTGGCGGGGAATCAGGACTGTTACTTTGAAAAAATTAGAGTGTTTAAAGCAGGCTCGCGCTTGAATACATTAGCATGGAATAATGAAATAGGACGTTTGATCTTATTTTATTGGTTTCTAGGATCGACGTAATGATTAATAGGGATAGTTGGTTGGAATTCTCGGGTGCCAAGGAACTCCAGTCACTACTCCTTAT
+
CCCCCGGGGGGGGGGGGGGGGGGGGGFGE<B+BFGGGGGGGGCAFGGGGFGGGGGGGGFEGGFGGGGG9FFGGGGGGGGGCGGGGGFGGGGGDGGGGFGFGGGGGGGEG7FGGGGGGGGGGGGGGGGGGGGGGGGGCGGGGGGGFGGFGGGGGGGGGGGG,3<FGGGGGGGGGGGGGCGGGGGGGGGFGFGGGGGGFFGGGFG@:FG+?FGGGA+CFG?FCFFFG9CCFFCGGGGEGGG?FGGDDFF6:*<C8CF+A/1;:<+<E:FDDG*1:>4CG:.CE6<DGGCFF*<<<6*6+<C9:
@M03152:184:000000000-AWYW1:1:2106:5659:17712 1:N:0:TACTCCTTATACCTGT
AAGCTCGTAGTTGAATTTCGGGCCTGGCTGGGTGGTCTGCTTAACGGCATGTACTGTCTGGCCGGGCCTTCCCTCTTGGTGAGCCGGCGTGCCCTTCATTGGTGTGCGCCGGGGAACCAGGACTTTTACCTTGAGAAAATTAGAGTGTTCAAAGCAGGCCTATGCCCGAATACATTAGCATGGAATAATGAAATAGGACGTGCGGTTCTATTTTGTTGGTTTCTAGAGTCGCCGTAATGATTAATAGGGATAGTTGGGTGGAATTCTCGGGTGCCAAGGAACTCCAGTCACTACTCCTTAT
+
CCCCCGGEEGGGGGGGGGGGGGGGGGGGGGGGGGGGGGGGGGGGGGGGGGGGGGGGGGGGGGGGGGGGGGGGGGGGGGGGGGGGGGGGGGGGGGGGGGGGGGGGGGGGGGGGGGGGGGGGGGGFGGGGGGGDGGFGGGGGGGGDFGGFGFFGGGGGGGGGGGGGGGGGGGGGGGCGFGGGFFGGGCGGGGGGECFGGGGGCCEFGCCGCFFGGGGFGGGGGGFF@BC+CFEGDG5CEGGGGDFG><<6CC>AFGGGGC*1?>:<++3+9:EC5C7>CFFGG@FCG?8??62@FG7<<<C++
@M03152:184:000000000-AWYW1:1:2106:21763:17882 1:N:0:TACTCCTTATACCTGT
AAGCTCGTAGTTGAATTTCGGGGTCAGTAGGTCGGTCGTGCCAACGGTATGAACTGGTCTCACTGATTCCTCCCTCTTGTAGAACCGTGATGCCATTAACTTGGTGTTGCGGGGAAACGGGACTGTTACTTTGAAAAAATTAGAGTGTTTAAAGCAGGCTAACGCTGGAATACATTAGCATGGAATAATGAAATAGGACGTCGATCTTATTTTGTTGGTTTCTAGGGTTGACGTAATGATTAATAGGGATAGTTGGGTGGAATTCTCGGGTGCCAAGGAACTCCAGTCACTACTCTTTATC
+
BC<<BFGGGGGFFGFGGGGGGGGGGFFGGFEGGGGGGGGGFG,<DGDFGGGG,CFFFGFFGGGCFDFDFCFAFGGGGGGGGG<FGGGGEDFGGGGGGFGCFGGGGGGGGGGGGGGGGG+CC@FDGGFEGGFACDFFGGGGGG?FGGGGGGGGCGG8FGGGGGFGGD++@7@9FFGDFG?FC:FFGA@FFFF;9D;,7:77>FGEFGGGGFGGF?FC,;CCCFFCFC5EF>F6;E5FCFCC7;+CF@<C6E?FFC+05C5*/0<@:FGG*5;78**2::57C8:C8C02C?<9<CG++0:<+
@M03152:184:000000000-AWYW1:1:2106:9895:17932 1:N:0:TACTCCTTATACCTGT
AAGCTCGTAGTTGAATTTCGGGATCAGTACGCTGGTCATGCCTCCGGTATGTACTGGTGTCACTGGTTCCTCCCTTCTGAAGAACCATCATGCCATTAATTTGGTGTGGTGGGAAATCAGGACTGTTACCTTGAAAAAATTAGAGTGTTTAAAGCAGGCTCGCGCTTGAATACATTAGCATGGAATAATGAAATAGGACGTTAATTCTATTTTGTTGGTTTCTAGGATTGACGTAATGATTAATAGGGATAGTTGGGTGGAATTCTCGGGTGCCAAGGAACTCCAGTCACTACTCCTTATT
+
CCCCCGGFGGGGGGFGFGGGGGFFGGGGGGGGGGGGGGGGGGGGGGGGGGGGGGGGGGGGGGGGGGGGGGGGGGGGGGGGGGGGGGCFGGGGGGGGGGGGG9FFFFGGGGGGGGGGFFFGFADFGGGCFGGGGGGGGGCGGGGFFGGGGGGGGGGGGGGGGEGGGGCFGGGGGFGEFGGG9>FF9FECCGCCFGGGGFGD7*,@FFFFACGGG;FFGFEFGGGFG?CE9:9?E8=5C,1B99C7@9,A6=FF7CC+8=*:B9CCE?>:5EG)?4C6C:5?=FCCC60+<=FEFGF6?FDF7
@M03152:184:000000000-AWYW1:1:2106:18526:17977 1:N:0:TACTCCTTATACCTGT
AAGCTCGTAGTTGAATTTCGGGGTCAGTAGGTTGGTCATGCCACTGGTATGTACTGGTCTCACTGATTCCTCCTTCCTGATGAGCCGTAATGCCATTAATTTGGTGTTGCGAGGAATCTGGACTGTTACTTTGAAAAAATTAGAGTGTTTAAAGCAGGCTAACGCTTGAATACATTAGCATGGAATAATGAAATAGGACGTTCGATCCTATTTTGTTGGTTTCTAGGATTGACGTAATGATTAATAGGGATAGTTGGGTGGAATTCTCGGGTGCCAAGGAACTCCAGTCACTACTCCTTAT
+
CCCCCGGGGGGGGGGGGGGGGGGGGGGGGGGGGGGGGGGGGGGGGGGGGGGGGGGGGGGGGGGGGDGGGGGGGGGGFGGEGGGGGGGGGCGGGGGGGFGGGCFFFGFGGGDCGDEGGGGGGGGGGGFGGGGGGGGGGGGGDFF9EEFFGGGGGGCGGFGFGGGGGGGGG8FFGGGGGGGGFDFGGGGGG9@EFGGGEGGE<FFFFGGGGGGGGCCCGDEGGFFF:C9FCCFFFEG>,AE?FGG?B9,=68;:8>,1:*=BCC9CF9;CCF*>:*8F+;367BFG+++3+/<@@6CC++2:+
@M03152:184:000000000-AWYW1:1:2106:28533:17980 1:N:0:TACTCCTTATACCTGT
AAGCTCGTAGTTGAATTTCGGATCTGGTGGGGTGGTCCGCCTGACGGCGTGTTTACTGCTCGACTGGGTCTTGCCTCTTGGTGAACCTTTGTGCTCTTTATTGAATGCATCGGGGAACCAGGACTTTTACCTTGAGAAAATTAGAGTGTTCAAAGCAGGCCTATGCCTGAATACATTAGCATGGAATAATAAAATAGGACGTGTGGTTCTATTTTGTTGGTCTTTAAGAACTGCCGTAATGCTTAATAGGGATAGTTGGGTGGAATTCTTGGGTGCCAAGTAACTCCAGTCACTACTCCTT
+
C@C<AFC@CFGGGGFGGGGGGGDGDFDGGGGGEGGGGF@EBEFEFGGGDGGGGGGGGGFGGGDGGGGGGGGGGGFGGGGFGC,EFFDFDG9F<FCFFGGDGGCFCFFGGDGEEG7CF@FF8FGG8EFCGFGGGFGDFG?FE<DFDFGGGEGFGGGGEGBFGCGGGGGGFCCFFGGGCFFC<@E7<>BF9@DF=EFGE@@FE>CFGD<FFGCFCGC9,:BFCFFCCEF,?CEF<?FEG5CF7++=F9+<+3.299<F;+B:8B>8+3A+*+39*9*97=6=0:<7:EFF6*<+0::6?F4CC
@M03152:184:000000000-AWYW1:1:2106:13120:17981 1:N:0:TACTCCTTATACCTGT
AAGCTCGTAGCTGAATTTCGGGATCAATACGTCGGTCGTGCCTCGGTACGTACTAACGTCATTGATTTCTCCCTTCTGACGAGCCGTGATGTCATTAATTTGGTGTTACGGGGAGTCAGGACTGTTACTTTGAAAAAATTAGAGTGTTTAAAGCAGGCAATCGCTCGAATACATTAGCATGGAATAATGAAATAGGACGTTCGAACCTATTTTGTTGGTTTCTAGGATCGACGTAATGATTAATAGGGATAGTTGGGTGGAATTCTAGGGTGCCAAGGCACTCTAGTCACTACTCCTTATT
+
B9@9BFEGGFGGFE9AGFCEGGGCCFCEFFCF@FC:@FCCEDFEFGGGCCFFGGGGGGC<CGGFGGGGGGF9FGGGGGGG>:@BFFGC<CFGGGGGDGFGGGDGGGGGCFGEEFEEGGGGGGFCAE<FF9FF,CFCC>D<FF9D?FDG8DEFEFFGGGCAFFFGCEGGGF7<FDFGGGGCGGFCFCEG;CCGFGF8@CFECCFFGGGFGG9F@FG7C,*6=;CFGGGCC8B88BC:EDGFCFFCFDFF6FFFF7<85CECC?9A9?037:2*/9:4C:)CG6C*+0++<B<C<?76CG*++
@M03152:184:000000000-AWYW1:1:2106:14348:18125 1:N:0:TACTCCTTATACCTGT
AAGCTCGTAGTTGAATTTCGGGATCAATGGGTCGGTCGTGCCCTCGGTACGTACTGGCTTTATTGGTTCTCACCTTCTAGTGAACCATAATGTCATTCATTTGATGTTATGGGGAATTAGGACTGTTACCTTGAAAAAATTAGAGTGTTTAAAGCAGGCTAACGCTTGAATACATTAGCATGGAATAATGAAATAGGACATCGCATTCTATTTTGTTGGTTTCTAGGATCGATGTAATGATTAATAGGGATAGTTGGGTGGAATTCTCGGGTGCCAAGGAACTCCAGTCACTACTCCTTAT
+
CCCCCGGGGGGGGGGGGGGGGGGGGGGGGGGGGGGGGGGGGGGGGGGGGGGGGGGGGGGGGGGGGGGGGGGGGGGGGGGGGGGGGGGGGGGGGGGGGGGFGGGGGGGGGGGGGGGGGGGGGGGGGGGGFGGGGGGGGGFFFFGGGGGGGGGGGDGGGGGGGGGGGGGGGGGGGGGGGGGFGGGGGGGGGGGGGGGGGGGGGGGGGGGGGGGGGFGGGGC>FCFGGGGGCFDEGGGGFGGEGFGFGCE,;8;CFGGEFEGGDGC9C@CCD58>EDFFFA57FFFDFE8@A?FC79FG?CF?9
@M03152:184:000000000-AWYW1:1:2106:19746:18152 1:N:0:TACTCCTTATACCTGT
AAGCTCGTAGTTGAATTTCGGGGTCAGTAGGTCGGTCGTGCCAACGGTATGAACTGGTCTCACTGATTCCTCCCTCTTGTAGAACCGTGATGCCATTAACTTGGTGTTGCGGGGAAACAGGACTGTTACTTTGAAAAAATTAGAGCGTTTAAAGCAGGCTAACGCTTGAATACATTAGCATGGAATAATGAAATAGGACGTCGATCTTATTTTGTTGGTTTCTAGGGTTGACGTAATGATTAATAGGGATAGTTGTGTGGAATTCTCGTGTGCCAAGGAACTCCAGTCACTACTCCTTATT
+
C@CC-EFGEFGF9-CFAFGDCEDGGGFFGGGGGCCCEGGGGFEFGCCCFGFGFCGGGFACAFGD<6CFEEFFGGG<@FGGGGFFGGCF@DG<FGGGGG<EGGGGF,F7C<FGDCFCFGGGFGFEABEEF?EFG<FGGGEGFFFFFGGFGGF<BCCCF?><>FGG>F7><:DFCAF==@7;FFGCECEAC9;B>EGF7FGF<FE*=<BC9@@FFFCC:8EFFGG<++8BCC+03:8:7EGGG@<?CA6ACCF6CFF+*:C;<+AE9CE=*7;*+7CCF)7*02<7++@+CFG987*+327E+
@M03152:184:000000000-AWYW1:1:2106:23041:18164 1:N:0:TACTCCTTATACCTGT
AAGCTCGTAGTTGAATTTCGGAGTTGTTAATCAGGTGGTATCAGCAATGGTGCTATCTGTTTAACTACTGTCATCATCAAAGTCCACCAATCTTTTGTTTGGTGTGTACTGGATGTTGACCTCCTATCTTCTGGTAATAACCATCATCACGGGTGGAAGTTCCAGATAGTTTACTTTGAAAAAATTAGAGTGTTCAAAGCAGGCGAACCTGGCATCATGAATACATTAGCATGGGATAATAGAATATGACTTTTGGTCTTATTTTGTTGGTTTCTAAGGCCAAAGTAATGATTAATAGGGA
+
A@AA6C@FEGGF9<;F@@9@FEGECFGGGGGGGGGGGGFGGFFCGFFF9F@CEGGGGGGFGGGGFCFFGGFGCFGGDFGDGGG9,CFGFFGGGGGFGG8CEFE,CFFG9FFEEEGGGGGGGFGGGGGFGFGGF9FFGGFGGGFGFGGCEGGGGGGDGFGGGGG@FFCFGGCCGDFGGGAFGAEC<DG?FGFGECGGGA<FD,DF+FGEE,<:>CFGFGEG7,@ACFFFEGDFEFGFFFCFCGGGF,,=@C>E?FG*=,@C?FFCC9:8*4C5C>>C?+567B:**5?9=ACFDGDGFGF**
@M03152:184:000000000-AWYW1:1:2106:7976:18211 1:N:0:TACTCCTTATACCTGT
AAGCTCGTAGTTGAATTTCGGGATCAGTACGCTGGTCGTGCCTCGGTATGCACTGGTGTCACTGGTTCCTCCCTTCTGAAGAACCGTCATGCCATTCAGTTGGTGTGGCGGGGAACCAGGACTGTTACTTTGAAAAAATTAGAGTGTTTAAAGCAGGCTCGCGCTTGAATACATTAGCACGGAATAATGAAATAGGACGTTTGATCCTATTTTGTTGGTTTCTAGGATCGCCGTAATGATTAATAGGGATAGTTGGGTGGAATTTTCGGGTGCCAAGGAACTCCAGTCACTACTCCTTATT
+
C@CCCGGGGGGFGFCGFFEFGGCEGGGGGFG>FGGGGGGGGGGGDEGGGGGGGGGGGFGEGGGGGGGFGGDGGGGGGGGFGGGGFGGGGGGGGFGGGGGGGEFGFGB@FGG@FFG7FFECEF<D?AFFGGGG<FDDFGGF,,CFDFDFFDFFF9FGCD<F7BFG7FCCGFFGCFFCD7FCC@FEFEGG,;9<<C;BC<*1=F<FBGCC;FCFFCCC7C*;E;F2+38+?***?:**:++2:2<C>+6FC6)6E9085C58;CG?+<+*>C*)/5C**7)77:?4<CF99@FC8777+<:?+
@M03152:184:000000000-AWYW1:1:2106:21770:18225 1:N:0:TACTCCTTATACCTGT
AAGCTCGTAGTTGAATTTCGGGACTAACAGGTTGGTCGCGCCTTCGGTGTGTACTGGTCTAGTTGGTTTCTCCCTTCTGACGAACCACGATGTCATTAATTTGGTGTCGTGGGAAATCAGGACTGTTACTTTGAAAAAATTAGAGTGTTTAAAGCAAGCGATAGCTTGAATACATTAGCATGGAATAATGAAATAGGACGTTTGATCCTATTTTGTTGGTTTCTAGGATCGACGTAATGATTAATAGGGATAGTTGGGTGGAATTCTCGGGTGCCAAGGAACTCCAGTCACTACTCCTTAT
+
CCCCCGGGGGGGGGGGGGGGGGGGGGGGGGGGGGGGGGGGGGGGGGGGGGGG,FFFFGGGGGGGGGGGGGGGGGGGGGGFGGGGGGGGGGGGGGGGGGGGGGGGGGGGGGGGGGGGGGGGGGGGGGGGGGGGGGGGGGGGGGGGGGGGGGGGGGGGGGGGGGGGGGGGGGGGGGGGGGGGGGGGGGGGGGGGGGGGGGGGGGGGGAFFFFGGGGGCFGGEGGGGGGGGGGCEGGGGFFGGGGGGGGGDGFA66CGGGEG@EFFFFCFEC5C7C5CD6)7>FCGGFGGGFFGGGFFGFGGG<
@M03152:184:000000000-AWYW1:1:2106:11236:18257 1:N:0:TACTCCTTATACCTGT
AAGCTCGTAGTTGAATTTCGGGGTCAGTAGGTCGGTCGTGCCAACGGTATGAACTGGTCTCACTGATTCCTCCCTCTTGTAGAACCGTGATGCCATTAACTTGGTGTTGCGGGGAAACAGGACTGTTACTTTGAAAAAATTAGAGTGTTTAAAGCAGGCTAACGCTTGAATACATTAGCATGGAATAATGAAATAGGACGTCGATCTTATTTTGTTGGTTTCTAGGGTTGACGTAATGATTAATAGGGATAGTTGGGTGGAATTCTCGGGTGCCAAGGAACTCCAGTCACTACTCCTTATC
+
CCCCCGGGGGGGGGGGGGGGGGGGGGGGGGGGGGGGGGGGGGGGGGGGGGGGGGGGGGGGGGGGGGGGGFGGGGGGGGGGGGGGGGGGGGGGGGGGGGGGGGGGGGGGGGGGGGGGGGGGGFGGGGGGGGDFGGGGGGGGGGGGGGGGGGGGGGGGGGGGGGGGGGGGGGGFGGGGGG7FFG>EGGGGGFGGGGGGFGGGGEE:FGFGFGGGGEEGGGGGGFFGGGGGGCCFGGGGGGGGGGGGGFF60A4?FGGC8=5CCEFD7C7CFDCDCFF65>:FGFGFF+<+<@CG6CFGGG79+
@M03152:184:000000000-AWYW1:1:2106:9461:18279 1:N:0:TACTCCTTATACCTGT
AAGCTCGTAGTTGAATTTCGGATCTGGTTGGGTGGTCCGCCTGACGGCGTGTTTACTGCTTGACCGGGTCTTGCCTCTTAGTGAACCGGTGTGTTCTTTATTGAATGCATCGGGGAACTGGGACTTTTACCTTGAGAAAATTAGAGTGTTCAAAGCAGGCCTATGCCTGAATACATTAGCATGGAATAATAAAATAGGACGTGTGGTTCTATTTTGTTGGTTTTTAGAACTGCCGTAATGATTAATAGGGATAGTTGGGTGGAATTCTCGGGTGCCAAGGAACTCCAGTCACTACTCCTTA
+
CCCCCFECFFCFGFGGGGGGGGFGGGGFGGGGGGGGGGGGGGGGGGGGGGGGGGGGGFGGGGGGGGDGGGGGGGGGGGGGGGGGGGGGGGGGGGGGGGGFGGCCEGGGGGGEF:FCFGGGFGEFGGGGGGGGGGGGGDDCFGFGCFGGFGGGGGFGGGGGGGGAAFGGGGGFGGGGGAACFFFGGGEEFFGGGGGFGGGGC<BFFDGGGFFGGGGCGFCGGGGGCCBCGGGGGGDGGGDGGGGGCGCECFAE88FGF?@CED5@FF+:*:*9AD:5FFFGCFFFGGGC9?F7C0*<C<FG+
@M03152:184:000000000-AWYW1:1:2106:28245:18372 1:N:0:TACTCCTTATACCTGT
AAGCTCGTAGTTGAATTTCGGGATCGATTTACTGGTCGTGCCTATGGTACGTACTGGTTTTGTTTTCCGAAGAGCCGCGATGTCATTAATTTAGTGTTGCGGGGAATCGGGACTGTTACTTTGAAAAAATTAGAGTGTTTAAAACAGGCTAACGCTTGAATACATTAGCATGGAATAATGAAATAGGACGATTGATCCTATTTTGTTGGTTTATAGGATCGACGTAATGATTAATAGGGATAGTTGGGTGGAATTCTCGGGTGCCAAGGAAATCCAGTCACTACTCCTTATCTCGTATGCC
+
CCCCCGGEFGCFGGDFGGFCFDGGGGGGGGGGGGFGGGGGGGGGGGGGGGGG9FDGGGGGGGGGGGGGGFGGGGGGGGCCGGGCFFGGGGGFGGFGGFFFBFCGCFFGCEGGEGGGGFFGGGGFEGGGGGGFG9AFAFGFFGGGGGGFFCFGGGEGE@E@9@FFGGEFFAFFGCF:FFFGGGCCGGF9B:C7FFFGCG9BFDCFFGFFC:CC7C9FFCFEGC7:8EFGFFFEC9CCCCCEFC?@FCC=:C3>9@6<EFG58;88CGFF*:**3>66969+29?C+2+<:*0++:<EE6*0+
@M03152:184:000000000-AWYW1:1:2106:20754:18378 1:N:0:TACTCCTTATACCTGT
AAGCTCGTAGTTGAATTTCGGGATCAGTACGCTGGTCATGCCTCCGGTATGTACTGGTGTCACTGGTTCCTCCCTTCTGAAGAACCATCATGCCATTAATTTGGTGTGGTGGGAAATCAGGACTGTTACCTTGAAAAAATTAGAGTGTTTAAAGCAGGCTCGCGCTTGAATACATTAGCATGGAATAATGAAATAGGACGTTAATTCTATTTTGTTGGTTTCTAGGATTGACGTAATGATTAATAGGGATAGTTGGGTGGAATTCTCGGGTGCCAAGGAACTCCAGTCACTACTCCTTATC
+
CCCCCGGGGGGFFG9FGGCFGGEGGFGGGGGGGGGGGGGGGGGGGGGGGGGGGGGGGGCFGFGGGGGFGGGGGGGGGGGGGGGGGGGFGDGGGGGGGGFGGGFFFCEGGGFGGGGGGGGGECFGGGGGGGGFC?FGFCFEFEGGGGGGGGGGFGGGGFFGGGGGGGGGFGGGGGGGFGGGGGGGGGGGGGGGGGGAFCFCFFG<FGGGGGFGGGF78CBDFGE@EFGGGGFDEECFGGFGGGGFG18F?=6EECEGEEC8=>9ECC+:7=C5*>D65>):6<FFGGG9C?FFGGGGFF7+0
@M03152:184:000000000-AWYW1:1:2106:12133:18390 1:N:0:TACTCCTTATACCTGT
AAGCTCGTAGTTGAATTTCGGGATTGACTCGATGGTCGTGCCTTAAGGGGTATGAACTGTCGCTGTTGATTTCTCACCTTCTGGAGAAGCTCGATGCCCTTAGTTGGATGTCTTGTGGAACCAGGACCTTTACCTTGAAAAAATTAGAGTGTTTAAAGCAGGCATTATGCTCGAATACATTAGCATGGAATAATAGAATAGGACGGCATGGTTCTATTTTGTTGGTTTCTAGGATCACCGTAATGATTAATAGGGATAGTTGGGTGGAATTCTCGGGTGCCAAGGAACTCCAGTCACTACT
+
CCCCCGGG7FGGFGFGGGGGGGGGGGFFDEGFGGGGGGGGGGGGGGGGGDEGGGCGGGGFFDFC@FFGGGGGGGGGGGGGGGGGFFGGGGGGGEGFGGGGEEFGGGGFFGGEEDFGGGFGFGCGGGFGG<FGGGGGGAADCE=FCEGGGGGGGGGGGCCFGGGG?FCGFGGFFGGGG9FGGGFGGFGFFG,@FFGFGGDGGBCGDDGGGGGFFGFEFGGC7DGF,4DFFGCCFCFFCFGGGCEFGGGGGGFGEDGC82BCB98*27BF4+A:CFCF=F)7:CGCFGGFGFGG?C=CC?>+0
@M03152:184:000000000-AWYW1:1:2106:10963:18451 1:N:0:TACTCCTTATACCTGT
AAGCTCGTAGTTGAATTTCGGGATCAATGGGTCGGTCGTGCCCTCGGTACGCACTGGTTTTATTGGTTCTCACCTTCTAATGAACCATAATGTCATTCATTTGATGTTATGGGGAATTAGGACTGTTACCTTGAAAAAATTAGAGTGTTTAAAGCAGGCTAACGCTTGAATACATTAGCATGGAATAATGAAATAGGACATCGCATTCTATTTTGTTGGTTTCTAGGATCGATGTAATGATTAATAGGGATAGTTGGGTGGAATTCTCGGGTGCCAAGGAACTCCAGTCACTACTCCTTAT
+
CCCCCFGGGGGGGGGGGGFGGGGGGGFGGFGGGGGGGGGGGFGFFFGGGGGGGGGGGGGGGGGGGFGGGGGGFGGGGGGGGGGGGFGGGGGGGGGGGGGGGGG9FGGGGGGGGGEGGGGGGGGGGFGGFFGGFFB<FFGGGGGGFFFFGGGGGFFFDFGGGFGG>FEGFFGGFFGGGGFFGGGGGGFDFGFFAGFGCCFFFFGGEEDFGGGFGGGGGGGECC;EFGGCGGDGGFGGGGGFECFFGFGGGGF6CF@,,:E7C5+BFFGCDGGGDDFFC4=*:FGC6+<9+99@C47EC<FF?
@M03152:184:000000000-AWYW1:1:2106:18811:18462 1:N:0:TACTCCTTATACCTGT
AAGCTCGTAGTTGAATTTCGGGATCAATTTATTGGTCGTGCAATCGTACGTACTGATATTATTGATTCCTACCTTCTGACGAACCATGATGTCATTAATTTGGTGTCATGGGGAATCAGGACTGTTACTTTGAAAAAATTAGAGTGTTTAAAGCAGGCTCACGCTTGAATACATTAGCATGGAATAACGAAATAGGACGTTTGATTCTATTTTGTTGGTTTCTAGGATCGACGTAATGATTAATAGGGATAGTTGGGTGGAATTCTCGGGTGCCAAGGAACTCCAGTCACTACTCCTTAAT
+
CCCCCGGGGGGGGGGGGGGGGGGGGGGGGGGGGGGGGGGGGGGGGGGGGGGGGGGGGGGGGGGGGGGGGGGGGGGGGGGGGGGGGGGGGGGGGGGGFFGGGGGGGGGGGGGGGGGGGGGGGGGGGGGGGCGGGGGGGGGGGGGGGGGGGGGGGGGGGGGGGGGGGGGGGGGGGGGGFCGGGGGGGGGGGGGGGGGCFGEBFCFCFFGGGGFGGGGGGCCGGGGFGGDGE558:CGFGGGGGGFCG7C86CA6FD?:CEGCC99C?CC5F587C;CCGFAFGGGGF8FGGFGGFFG6FG*++
@M03152:184:000000000-AWYW1:1:2106:18611:18469 1:N:0:TACTCCTTATACCTGT
AAGCTCGTAGTTGAATTTCGGGGTTAGTAGGTTGGTCATGCCTCCGGTATGTACTGGTCTCACTGATTCCTCCTTCCTGATGAACCGTAATGCCATTAATTTGGTGTTGCGGGGAATTTGGACTGTTACTTTGAAAAAATTAGAGTGTTTAAAGCAAGCTAACGCTTGAATACATTAGCATGGAATAATGAAATAGGACGTTCGATCCTATTTTGTTGGTTTCTAGGATTGACGTAATGATTAATAGGGATAGTTGGGTGGAATTCTCGGGTGCCAAGGAACTCCAGTCACTACTCCTTAT
+
CCCCCGGFGGGGGGGGGGGGGGGGGGGGGGGGGGGGGGGGGGGGGGGGGGGGGGGGGGGGGGGGGGGGGGGGGGGGGGGGGGGGGGGGGGGGGGGGGGGGGGGGGGGGGGGGGGGGGGGGGGGGGGGGGGGGGGGGEGGGGGGGGGFGGGGGGCCGGGGGGGGGGGGGGGGGGGDGGGGGGFGGGGGGGGEGGGGGGGFGEGGGGGGGGGGGGGGGGGGGGGGGGGFGGGFFFGGF=CFFGGGGGGGGDCFFCGC9?5:CC8EFGGGFDGC5:DCDCFFGGGGGCE8C?FGFGG7F<EGF:
@M03152:184:000000000-AWYW1:1:2106:17376:18478 1:N:0:TACTCCTTATACCTGT
AAGCTCGTAGTTGAATTTCGGGGTCAGTAGGTCGGTCGTGCCAACGGTATGAACTGGTCTCACTGATTCCTCCCTCTTGTAGAACCGTGATGCCATTAACTTGGTGTTGCGGGGAAACAGGACTGTTACTTTGAAAAAATTAGAGTGTTTAAAGCAGGCTAACGCTTGAATACATTAGCATGGAATAATGAAATAGGACGTCGATCTTATTTTGTTGGTTTCTAGGGTTGACGTAATGATTAATAGGGATAGTTGGGTGGAATTCTCGGGTGCCAAGGAACTCCAGTCACTACTCCTTATT
+
CCCCCFGGGGCGGGGGGGGGGGGGDGGGGGGGGGGGDGGGGGGGGGGGGGGFGGGGGGGGGGGGGGGGGGGGGGGGGGGGGGGGGGGFGGGGGGGGGGGCEEGGGGGGGGGGGGGGGGFGGFGGGGGGGGGGGGFGGGGGFFGGGGGGGGGGGGGGGGGGGGGGC<CFFGGFFGGGGGGDFGEFGGGGGGFGCFGGGCCFGGGFCGG@CGGCG?FC8CEGGGGDGGGFGG?C?8CCCFGG?CGGFCCG:*;?C7CCEEGC@:?EC?+:CEGGE4:9*750:<CDC+<<<6C98CD+<CC+0
@M03152:184:000000000-AWYW1:1:2106:19167:18576 1:N:0:TACTCCTTATACCTGT
AAGCTCGTAGTTGAATTTCGGGGTCAGTAGGTCGGTCGTGCCACCGGCATGAACTGGCTTCACTGATTCCTCCCTCTTGTAGAACCGTGATGCCATTAATTTGATGTTGCGGGGAAACAGGACTGTTACTTTGAAAAAATTAGAGTGTTTAAAGCAGGCTAACGCTTGAATACATTAGCATGGAATAATGAAATAGGACGTCGATCTTATTTTGTTGGTTTTCTGGGTTTAAGTAATTAATTAATGGGGTAGTTGGGTTGTATTTTTGGGGTGCAAGGGAATTCCGTTAATACTTCTTATT
+
CCCCCGGGGGGGGGGGGGGGGGGGGGGGGGGGGGGGGGGGGGGGGGGGGGGGGGGFFGGGGGGGGGGGGGGGGGGGGGGGGGGGGGGGGFGGGGGGGFFGGGGGGGGGGGGGGGGGGGGGGGGGFGGFGGGGGGGGGGGGGGGGFGCGGGFGGGGGGFGGGGFDGGGGGGGGGFCECCGGGGGGGGGGGGGGGGGGGGGGGGGGGGGFFGGGGGGGGDEGGGG++?C:C5++52+<++++2+=+++0=/=)*+3++/:*:*<2C9++*1**)*947<).:*0+:++++*)+++0*37C*++
@M03152:184:000000000-AWYW1:1:2106:9228:18602 1:N:0:TACTCCTTATACCTGT
AAGCTCGTAGTTGAATTTCGGTGGCCCAACGGCGGTCGGCCGCAAGGTCTGTACTGCCGGTTTTCGGACCACCTCTTTCTGGGGGAACGTCGGCCCTTAACTGGGCTCGGCGGCCGAACCAGGACGTTTACTTTGAAAAAATTAGAGTGTTTAAAGCAAGCGTACGCTTGAATACATTAGCATGGAATAATGAAATAGGGCTTCAGTTCTATTTTGTTGGTTTTCAGAATCCGAAGCAATGATTAATAGGGATAGTTGGGTGGAATTCTCGGGTGCCAAGGAACTCCAGTCACTACTCCTT
+
CCCCCGGGGGGGGGGGGGGGGGEGGGGGGGGGGGGGGGGGGGGGGGGGGGGGGGGGGGGGGGGGGGGGGGGGGGGGGGGGGGGGGGGGGGGGGGGGGGGGGGGGGGGGG>FGGGGGGGGGGGGGGGGGGGGGGGGGGGGGGFFFG?FFGGGGGGGGGGGGGGGGGGGGGGGGGGGGGGGGGGGGGGGGGGGGEGGGGGGGGGGGFCGGGGGGGGGCGGG5?EGGGFEGGG?FGGG=5FFGG7<FGFECCF@GGFFGGF6EGG>C6AFF>ECF5C5DFFFGGGFFGGFFFFGFGG*AFGDGC
@M03152:184:000000000-AWYW1:1:2106:14214:18615 1:N:0:TACTCCTTATACCTGT
AAGCTCGTAGGAATTTCGGGATCAATATGTTGGTCGTGCTTTCGGTACGTATTGGCATCATTGGTTTCTCCCTTCTGATGAACCATGATGCCCTTAATTTGGTGTCTTTGGGAATCAGGACTGTTACTTTGAAAAAATTAGAGTGTTTAAAGCAGGCTCACGCTTGAATACATTAGCATGGAATAATGAAATAGGACGTTTGATTCTATTTTGTTGGTTTCTAGGATCGACGTAATGATTAATAGTGATATTTGTGTGTAATTCTCGGGTGCCAAGTAATTCCAGTCACTACTCCTTATCT
+
CCCCCFEFFF>FFGCEGGEG+@F<EFFGEGGGGGGGGGEGGGG7CFFGGG@FG@EFFEFDFGEEFGGGGGGCGGDGGGGGFFFGFGCCGFGF,CFEEGF9F9FGEFGG,EEE,CFFCFGGGGGGG9FGGEGEC99,8BFEFFDFGGGGGGG9BDF7@FFGG<ECFE?FFCFFFC<;F,FFGEFCFBD9@D;FA9,3D+@DFC;FGFGGE=CG@FG?,@EGGG@,@DFC*6B5;88DF7BC29::B,=,<,+4C9,:CF,,4?C<:9;*)=***;4D2:1+=<17+5+;A:=?@4*2<+;?<
@M03152:184:000000000-AWYW1:1:2106:23433:18656 1:N:0:TACTCCTTATACCTGT
AAGCTCGTAGTTGAATTTCGAACCTGGTCGGGTGGTCTGCCTTACGGTACGTACTGTCTGGCCGGGTTCTACCTCTTGGTGAGCCGGCATGCCCTTAATTGGGTGTGTCGGGGAACCAGGACTTTTACCTTGAGAAAATTAGAGTGTTCAAAGCAGGCCTTTGCCCGAATACATTAGCATGGCATAATAAAATAGGACGTGCGGTTCTATTTTGTTGGTTTCTAGAGTCGCCGTAATGATTAATAGGGATAGTTGGGTGGAATTCTCGGGTGCCAAGGAACTCCAGTCACTACTCCTTATC
+
CCCCCGGGGGGGGGGGGGGFGGGGGGGGGGGGGGGGGGGGGGGGGGGGGGGG,DFEGGGF@FGGGGGGGGFGGGGGGGFG@AFGGGGGDEGGGGGGGGFGGGGGGGGGGGGDEEGGGFDGGGGFGGGGGGEGGGGGGGGGAFGGGGGGGGGG9DFF7FEGGGGGGGGGGFFCCFGFAFCCC:BCFFGFGFF9FG9EFGG:*>7:<7FG,FFFGCCG78BFGGGGG9FG?CEGGGDGFFF+C7@EGFCFFFFC@F7@*/;*:2C?:?E5*:E3CCFF=35*AFGFG6<ACFGDGG7CFG=9+
@M03152:184:000000000-AWYW1:1:2106:10684:18786 1:N:0:TACTCCTTATACCTGT
AAGCTCGTAGTTGAATTTCGGGATCAATACGTCGGTCGTACCTTCGGTACGTACTAACGTTATTGATTTCTCCCTTCTGACGAACCGTGATGTCATTAATTTGATGTTACGGGAAGTTAGGGCTGTTACTTTGAAAAAATTAGAGTGTTTAAAGCAGGCAATCGCTCGAATACATTAGCATGGAATAATGAAATAGGACGTTCGAACCTATTTTGTTGGTTTCTAGGATCGACGTAATGACTAATAGGGATAGTTGGGTGGAATTCTCGGGTGCCAAGGAACTCCAGTCACTACTCCTTAT
+
CCCCCGGGGGGGGGGGGGFGGGGGGGGGGGGGGGGGGGGGGGGGGGGGGGGGGGGGGGGGGGGGGGGGGGGGGGGGGGFFGGGGGGGGGGGGGGGGGGGGGGGGGGGGFGGGGBFGGGGGGGGGGGGGGGGG9EFFGFEFGGGGFGGGGGGGGCGGGGGGFGFGDDFGGGGFGGGGFGGGG9CEFGGFEFGGGGG9CGFGFDCFFGGGGGGGGGGGCFC4CC;CEGGC;8CEGGGGGFGF79CCC;1<E65*+1A9C5:*88A<A+0+95=C8*>7C4<660<DF6+<<@CGG42+3CD<+
@M03152:184:000000000-AWYW1:1:2106:27547:18859 1:N:0:TACTCCTTATACCTGT
AAGCTCGTAGTTGAATTTCGGGATCAGTACGCTGGTCATGCCTTCGGTATGTACTGGTGTCACTGGTTCCTCCCTTCTGAAGAACCATCATGCCATTAATTTGGTGTGGTGGGAAATCAGGACTGTTACCTTGAAAAAATTAGAGTGTTTAAAGCAGGCTCGCGCTTGAATACATTAGCATGGAATAATGAAATAGGACGTTAATTCTATTTTGTTGGTTTCTAGGATTGACGTAATGATTAATAGGGATAGTTGGGTGGAATTCTCGGGTGCTAAGGAATTTCAGTTACTACTCCTTAAT
+
CCCC9FF@FFFEGGGGGG9FEGFEGGGGGGGGGGGG9FGFFGGGGGGGGGGG9EFFGFGGGGGGGGGAEGGGGGFFGGGGGGGCGGGGFGGCEFGGGFFAGGFGCDFGEGGGGGGGGGGG@,DF@<BFF5C<<FDDGF@F8,AEFEFE9F<FGCFFG+@F,+=>@FGGDDGGB=FAEFFGEFFCFGGFDGGCC,@EFCFBF77*@9,3;FFCCFGFGGGGGGC,D?,BFF2,A88,*B?::BCFGGGGGFFGGGGG5:CEF9FG9:;=D5;C8*2;C);*+++20+3+312++**+<C7:+
@M03152:184:000000000-AWYW1:1:2106:13663:18876 1:N:0:TACTCCTTATACCTGT
AAGCTCGTAGTTGAATTTCGGGATCAATTTATTGGTCGTGCTATTGTACGTACTGGTATTATTGATTCCTACCTTCTGACGAACCATGATGTCATTAATTTGGTGTCATGGGGAATCAGGACTGTTACTTTGAAAAAATTAGAGTGTTTAAAGCAGGCTCACGCTTGAATACATTAGCATGGAATAACGAAATAGGACGTTTGATTCTATTTTGTTGGTTTCTAGGATCGACGTAATGATTAATAGGGATAGTTGGGTGGAATTCTCGGGTGCCAAGGAACTCCAGTCACTACTCCTTATT
+
CCCCCGGGGGGGGGGGGGGGGGGGGGGGGGGGGGGGGGGGGGGGGGGGGGGGGGGGGGGGGGGFGGGGGGGGGGGGGGGGGGGGGGGGGGGGGGGGGFGGGGFGGGGGGGGGGGGGGGGGGGGGGGGGGGGGGGGFGGGGGGGGGGGGGGGGGGGGGGGGGGGGGGGGGGFGGGGGCFGGGGGGGGGGGGGGGGGGGGGFGGGGGGGGFGGGGDFGD5CCGGGFCFFGG*CGDCDGGFCFGFFC:9ECCGA6CGFE5EGDGC?EAF@5<5=5?4@FG3FGGGGGGGGF?FC7AFGEFGF<+
@M03152:184:000000000-AWYW1:1:2106:17324:18908 1:N:0:TACTCCTTATACCTGT
AAGCTCGTAGTTGAATTTCGGGGTCAGTAGGTCGGTCGTGCCAACGGTATGAACTGGCCTCACTGATTCCTCCCTCTTGTAGAACCGTGATGCCATTAACTTGGTGTTGCGGGGAAACAGGACTGTTACTTTGAAAAAATTAGAGTGTTTAAAGCAGGCTAACGCTTGAATACATTAGCATGGAATAATGAAATAGGACGTTTGACCCTATTTTGTTGGTTTCTAGGATCGACGTAATGATTAATAGGGATAGTTGGGTGGAATTCTCGGGTGCCAAGGAACTCCAGTCACTACTCCTTAT
+
CCCCCGGGGGGFGGCFGGGGGGGGGGGGGGGGGGGGGGGGGGGGGGGEGGGGGGGGCGGGGGGGGGGGGGGGGGGGGGGGGGGCGFGGGGGGGGFGGAFGGGGFGGFGGGGGDEFGGG<E<BFGGGFGDGGGGGCFGG:F>CFGGGGGGGGFD=AFFDE?EGGGGGGGGAFGGGGGGGCGGGGFFGGCGAACFGGGGGGGFCFECCFGGGGGGDGG7<CGGGFGGGFGFFCCEC8E*=C7C+9+;EEF66=CEGF+A5?EG>CGG9E?CEGGGG9C6>FEC>FFF?EFCF97A9?C0+*29
@M03152:184:000000000-AWYW1:1:2106:28140:18910 1:N:0:TACTCCTTATACCTGT
AAGCTCGTAGTTGAATTTCGGGATCAGTACGCTGGTCGTGCCTTCGGTATGCCCTGGTGTCACTGGTTCCTACCTTCTGAAGAACCATCATGCCATTCAGTTGGTGTGGTGGGGAATCAGGACTGTTACTTTGAAAAAATTAGGGTGTTTAAAGCAGGCTCGCGCTTGAATACATTAGCATGGAATAATGAAATAGGACGTTTGACCCTATTTTGTTGGTTTCTAGGATCGACGTAATGATTAATAGGGATAGTTGGGTGGAATTCTCGGGTGCCAAGGAACTCCAGTCACTACTCCTTAT
+
CCCCC@C@FF@FGGCFFFGGGGGGGGGGGGDCCFEFGGGGGGGFADGFGGGA,CC<FE@FEEFGGGGGGGGCEFEGGGGF<EAEGFGGCFF9EEEEC<,CFGGGGGFEGEFFEEGGFGFFFFGGGGGGCGGFCAEEFFEFDFGGG<FFFGGDGGGGGG7F>BFC7>FEF<FGGGGGFGGGGGGD9FGGGG,F>BFG7DFGFFGGGFCCC:FEGG9>EFFGGGFGGFFCCF>EGGGGDFFEF7?7CFF+AAA=+<<795871;90<+2<9*:DEDDC+8:CCFC76+AEA8CFG6:07+?+<
@M03152:184:000000000-AWYW1:1:2106:19948:19071 1:N:0:TACTCCTTATACCTGT
AAGCTCGTAGTTGAATTTCGGGACTAACAGGTTGGTCGCGCCTTCGGTGTGTACTGGTCTAACTGGTTTCTCCCTTCTGACGAACCACGATGTCATTCATTTGGTGTGGCGGGGAATCAGGACTGTTACTTTGAAAAAATTAGAGTGTTTAAAGCAAGCGATCGCTTGAATACATTAGCATGGAATAATGAAATAGGACGTTTGATCCTATTTTGTTGGTTTCTAGGATCGACGTAATGATTAATAGGGATAGTTGGGTGGAATTCTCGGGTGCCAAGGAACTCCAGTCACTACTCCTTCT
+
CCCCCGGGGGGGGGGGGGGGGGG+6C,,C-C;EFGGGGCGGGGGGGGG,FG@FGGGFG<F,,,CFEGG8FGGGGGGGGGGGGDGGG<=,@FG,EFGG,C,EFGGGGG7:+@FE+FGGGGGGGGGGGGGGGGGGGGGGGGGGGGGGGGGGGGGGGGG,FE77D*CEFGFGFGGGGGGGGGGGGGGGGGGFCFGFGGGCFGGGGGGFCGGG@GGGG+FC>5CFGCFEGC?FGGGGC*8AF?CFGF?>CFF=C>7<EF+851*88<@F+C<*:87*3>CF5:6CC?CFGDGFFGGG7*+7C*+3
@M03152:184:000000000-AWYW1:1:2106:19024:19074 1:N:0:TACTCCTTATACCTGT
AAGCTCGTAGTTGAATTTCGGGATCAATATGTCGGTCGTGCCTCGGTACGTACTGGCATCATTGGTTTCTCCCTTCTGATGAATCATGATGCCATTAATTTGGTGTCGTGGGGAATCAGGACTGTTACTTTGAAAAAATTAGAGTGTTTAAAGCAGGCTCACGCTTGAATACATTAGCATGGAATAATGAAATAGGACGTTTGATTCTATTTTGTTGGTTTCTAGGATCGACGTAATGATTAATAGGGATAGTTGGGTGGAATTCTAGGGGGCCAAGGAACTCCAGTCACTACTCCTTATT
+
CCCCCGGGCGCF96CFFFG@FGG7,6EDGGFFGGC@CC@CFFFFEC@FGGGFDDFGGCEFFAF@<C,CFFFGFGG@ECED<9<F<<9FFE<F,F?,,<,CFCECFFFEFFGECFGF955<=FFGG??FFAFFAGGFFE@FFGGGBEB@AG<CCFFEGGD,><6D==@DFCDFFEGCECFCF<FEF@9C=EFEGGGG9<F<FG@FCCAC;AEEFCCCFGGGG?CGGG8;?**;C8:CC,4,1>EFGGC,,:4=FFC+*/888+?B9F+=45*)2)95CFFGGGGGGGG9?6?9ADGFGGG<7
@M03152:184:000000000-AWYW1:1:2106:13302:19119 1:N:0:TACTCCTTATACCTGT
AAGCTCGTAGTTGAATTTCGGGATTGACTCGATGGTCGTGCCTTAAGGGGTATGAACTGTCGTTGTTGATTTCTCACCTTCTGGAGAAGCTCGATGTCCTTAATTGGATGTCTTGTGGAACCAGGACCTTTACCTTGAAAAAATTAGAGTGTTTAAAGCAGGCATTTTGCTCGAATACATTAGCATGGAATAATAGAATAGGACGGCATGGTTCTATTTTGTTGGTTTCTAGGATCACCGTAATGATTAATAGGGATAGTTGGGTGGAATTCTCGGGTGCCAAGGAACTCCAGTCACTACT
+
CCCC9FGFEGFFGGGGGG<FGGGGDF<@FGGGGGGGGGGGGDFGGGGGGGGGGGGGGGGGGGFDFCFFGGGFCC<ECFGGGGGG,EFGGC8E7FGGGCEFGGGGFACEGFGFCGGGGGGGGGGGGGGDGFGDGGGFFFGGGGGGGGGGGFGFGGGGGGGGGGGGGGCFFFFGGGCDEFFGGGGGGGGGGGGGDCFGGFGGGGGGGGGGGGG9ABFGGGFGGGGGGGGG9EFGGGGDFFEE6CDCFCG:9@AECGCCFFD9?BC5:C8CFFGD7@3D58=GGGCDC*8:?8+38:*22<FG+
@M03152:184:000000000-AWYW1:1:2106:16825:19155 1:N:0:TACTCCTTATACCTGT
AAGCTCGTAGTTGAATTTCGAGATCAGTACGCTGGTCGTGCCTTTGGTATGCACTGGTGTCACTGGTTTCTCCCTTCTGAAGAACTGTCATGCCATTCAGTTGGTGTGGCGGGGAATCAGGACTGTTACTTTGAAAAAATTAGAGTGTTTAAAGCAGGCTCGCGCTTGAATACATTAGCATGGAATAGTGAAATAGGACGTTTGGCCCTATTTTGTTGGTTTCTAGGATCGACGTAATGATTAATAGGGATAGTTGGGTGGAATTCTCGGGTGCCAAGGAACTCCAGTCACTACTCCTTAT
+
CCCCCGGGGGGGGGGGGGGGGGGGGGGGGGGGGGGGGGGGGGGGGGGGGGGGGGGFGGGGGGGGGGGGGGGGGGGGGGGGDFFGGGGGGGGGGGGGGGGGGGGGGGGGGGGGGDGGGGGGGGGGGGGGGCFGGFCFGGGGGGGGGGGGGGGGFFGGGGGGGCEGGGGGGGGGGFGGFFGFGGGGGECFGDEDDEG?FFGGGGGEDFGGGGGGGGFFC2CEGGFFFGGGGFGGGCECEFFGFGFGGC+CCCFCECF9CEG5EC<C6+<:C587=DC7C)77C6CC88@F9*<C+9:00AD::
@M03152:184:000000000-AWYW1:1:2106:15383:19160 1:N:0:TACTCCTTATACCTGT
AAGCTCGTAGTTGAATTTCGGGATCAATTTATTGGTCGTGCTATTGTACGTACTGGTATTATTGATTCCTACCTTCTGACGAACCATGATGTCATTAATTTGGTGTCTTAGGGAATCAGGACTGTTACCTTGGAAAAATTAGAGTGTTTAAAGCAGGCTAACGCTTGAATACATTAGCATGGAATAATGAAATAGGACGTTCGAACCTATTTTGTTGGTTTCTAAGATCGACGTAATGATTAATAGGGATAGTTGGGTGGAATTCTCGGGTGCCAAGGAACTCCAGTCACTACTCCTTATT
+
CCCCCGGGGGGGGGGGGGGGGGGGGGGGGGGGGGGGGGGGGGGGGGGGGGGGGGGGGGGGGGGGGGGGGGGGGGGGGGGGGGGGGGGGGGGGGGGGGGGGGGGGGGGGGGGGGGGGGGGGGGGGGGFEFGGGGFFGGGGCFGGGGGGGFFFFCEFFGEGGGFGGGGFGGGGGGGGGGGGGGGGGGGGGGGGGGFCF?DG:FFGGGGGCFGGGGFGFGGGGGCFFFGCGEGGDGGFGGGGGCFGGGGGFEDFFFFGC=7CEGCCC<EFD35*9*2;C55;CEFCDFDG+=AFGG7*2A<7<+
@M03152:184:000000000-AWYW1:1:2106:22026:19291 1:N:0:TACTCCTTATACCTGT
AAGCTCGTAGTTGAATTTCGGGGTCAGTAGGTCGGTCGTGCCAACGGTATGACCTGGTCTCACTGATTCCTCCCTCTTGTAGAACCGTGATGCCATTAACTTGGTGTTGCGGGGAAACAGGACTGTTACTTTGAAAAAATTAGAGTGTTTAAAGCAGGCTAACGCCTGAATACATTAGCATGGAATAATGAAATAGGACGTCGATCTTATTTTGTTGGTTTCTAGGGTTGACGTAATGATTAATAGGGATAGTTGGGTGGAATTCTCGGGTGCCACGGAACTCCAGTCACTAGTCCTTACC
+
B9AC-6@@FG@FGGEFGDGGEEECFFFGFCCEFFCCGGGGGGGC8C7BCFGGFFFFGEGGGGGFGGFG6CFEFGGGF9ECED<@FCF=DCGFGGG966?9FGF8FG,,CEFGGGGGGGGGGDGCAAFEFFGGGGFDF3FD<FAFGCEFEFGFAAFGGGEGGGGCG+<FGGEFGGGGGGGGFGGGGGGFGGGGF;DF@EGF::C:CFCFGFF9CFFG@:;86;CGGFFGGGGGCGG5*1:F7CC=79?EFCFFE79C*/?8F??CC+<=CGGD=C7*:37C=:+>8EFFG4+<+2*AF+;++
@M03152:184:000000000-AWYW1:1:2106:21515:19315 1:N:0:TACTCCTTATACCTGT
AAGCTCGTAGTTGAATTTCGGGATCAGTACGCTGGTCGTGCCTTCGGTATGCCCTGGTGTCACTGGTTCCTACCTTCTGAAGAACCATCATGCCATTCAGTTGGTGTGGCGGGGAATCAGGACTGTTACTTTGAAAAAATTAGAGTGTTTAAAGCAGGCTCGCGCTTGAATACATTAGCATGGAATAATGAAATAGGACGTTTGACCCTATTTTGTTGGTTTCTAGGATCGACGTAATGATTAATAGGGATAGTTGGGTGGAATTCTCGGGTGCCAAGGAACTCCAGTCACTACTCCTTAT
+
CCCCCFGGGGGGGGGGGGGGGGGGGGGGGGGGGGGGGGGGGGGGGGGGGGGG9FGGGGGGGGGGGGGGGGGGGGGGGGGGGGGGGGGGGGGGGGGGGGGGGGGFDGGGGGGGGGGGGGGGGGGDFGGFGGGGGGGGGCGGGGFGGGGGGGGGDAFGGGGGGGGGGDGGGCFGGGGGGGGGGGGGGGGGG?FFGFGG7FDFGGC@FGGGGDFGGD+=ECF;CF@FC?9EGGGGGGGDCFFFCCEF>C7CF?@FGGCECEEGCCCFD:CC7EGGCDGGG>:CF;CDCFGG6=FGFGGGECF++
@M03152:184:000000000-AWYW1:1:2106:5944:19353 1:N:0:TACTCCTTATACCTGT
AAGCTCGTAGTTGAATTTCGGGATCAATTTATTGGTCGTGCTATTGTACGTACTGGTATTATTGATTTCTACCTTCTGACGAACCATGATGTCATTAATTTGGTGTCTTGGGGAATCAGGACTGTTACTTTGAAAAAATTAGAGTGTTTAAAGCAGGCTCACGCTTGAATACATTAGCATGGAATAACGAAATAGGAAGTTTGATTCTATTTTGTTGGTTTCTAGGATCGACGTAATGATTAATAGGGATAGTTGGGTGGAATTATCGGGTGGCAAGGAAGTCCAGTTACGACTCCTTATT
+
CCCCCGC@@@B9<FEA<E@FDGGECAFDGGGEFFCGGGGG@F9<EEFC9DE<@DFGF<FCGFGGDFFFCFGGFCCEFFA<B6@:@<E<C,CFCAE9F@9,CCEEGF8F9C=CE:CF9FC@8FFGGGFAA?<<D,9B@FGG<FFFFG5<9BF<F?FFG:F<<B?D@FECEFF,?F,,?=;CF<EGGFFD6@=F8B=8A,@3,37FFEG9D9@;9=:FDFGF,,7DF9>>@>CEC:5DF:,,2,,,5>CCCC/,,>:FEGGCC+??+=C=CECD**;*/3;7*3<@F030<6*8:<*7++2C+
@M03152:184:000000000-AWYW1:1:2106:12532:19390 1:N:0:TACTCCTTATACCTGT
AAGCTCGTAGTTGAATTTCGGGATCAATTTATTGGTCGTGCTATTGTACGTACTGGTATTATTGATTCCTACCTTCTGACGAACCATGATGTCATTAATTTGGTGTCTTGGGGAATCAGGACTGTTACTTTGAAAAAATTAGAGTGTTTAAAGCAGGCTCACGCTTGAATACATTAGCATGGAATAACGAAATAGGACGTTTGATTCTATTTTGTTGGTTTCTAGGATCGACGTAATGATTAATAGGGATAGTTGGTTGGAATTCTCGGGTGCCAAGGAACTCCAGTCACTACTCCTTATC
+
CCCCCFGGCFGGGGGGGGGGGGGGG?FDGFFGFGFGGGFGGGGGGGGGFFEFFGGGCFGGGGGGGGGC9CF9CEG,EEAABCCFE<FGFGGGG9@FEEFGDFEGGGGGFGGGDFFGFGGGDFFGGGGGGGGGFGFG<7FFEFCFGGGGFGFGAFF@DD@FGGGCFBFGGGGGFFGGGGGGCFB9FEGCGD7:,>A>>DFFGC:9FFCFFGGGFGGGGGGEGABEFGGC,48@88BD5C::CEFFF76,;FA?F@7E*?E@8;;C+=955=A);CC*=5567EG6+>F?C??E+:76++*0+
@M03152:184:000000000-AWYW1:1:2106:26529:19417 1:N:0:TACTCCTTATACCTGT
AAGCTCGTAGTTGAATTTCGAACCTGGTCGGGCGGTCTGCCTTACGGTACGTACTGTCTGGCCGGGTTCTACCTCTTGGTGAGCCGGCATGCCCTTAATTGGGTGTGTCGGGGAACCAGGACTTTTACCTTGAGAAAATTAGAGTGTTCAAAGCAGGCCTTTGCCCGAATACATTAGCATGGCATAATAAAATAGGACGTGCGGTTCTATTTTGTTGGTTTCTAGAGTCGCCGTAATGATTAATAGGGATAGTTGGGTGGAATTCTCGGGTGCCAAGGAACTCAAGTCACTACTCCTCACC
+
CCCCC9FGCFFFGGGGGGGGFGFGFCFFCFEGFEGGGGGGFFGGG7CFGCFG,CFEGDF<FFGGGGFGGDFGGG9FGGGGGGGFGGGEGGGGG8EGFGFGGGGFGGGGFCFGEGGGGFGGFCFGFFFFCGGGGG?FGGDDGFFEFGGGGGCFGFCBFFCBFGCDEFC7FFFGGFGGG7FF:FGEGGG;;C;?FFGGFFE::BFEFGCE9FEEFGGGG58C69C?C?+CCGG*?ECCGGDE++<9:2CE?E:CC+++?=ED5?EFFCEEGGGGC42C5>FE:F?7+<+0C6F?+*26C*0**
@M03152:184:000000000-AWYW1:1:2106:3498:19441 1:N:0:TACTCCTTATACCTGT
AAGCTCGTAGTTGAATTTCGGGGTCAGTAGGTCGGTCGTGCCAACGGTATGAACTGGCCTCACTGATTCCTCCCTCTTGTAGAACCGTGATGCCATTAACTTGGTGTTGCGGGGAAACAGGACTGTTACTTTGAAAAAATTAGAGTGTTTAAAGCAGGCTAACGCTTGAATACAGTGGCATGGAATAATGAAATAGGACGTCGATCTTATTTTGTTGGTTTCTAGGGTTGACGTAATGATTAATAGGGATAGTTGGGTGGAATTCTCTGGTGCCAAGGAACTCCAGTCACTACTCCTTATA
+
BC<<AFC7@FEGGFGGFGCCCFEFGGGAFFGGGDEGGGGGGC,;DEEEGGGGFDGGGGGDGGFAAFGGGGFGGGGGGG99CEEFAFFGE@FCFD9?FFGGGF?F,CEE<CCFDGDFGGGFFGFGGGGGGFG<AFGADE>,BFDF,BF@<D=@=,F<>=FE=FFC<FC@CGFFEC9EC7:,75F;F:ECD,@FFFGGG9<:CF:7CF@9C,C9CC,?C5CG=99B@FGFG*:CC>>*:9AGFGGGG7E6*=ADCFF6*:8EGF<+39@+:CFGDFF*>)76FF+0<+30<=7@<DF??ED+0
@M03152:184:000000000-AWYW1:1:2106:22855:19469 1:N:0:TACTCCTTATACCTGT
AAGCTCGTAGTTGAATTTCGAGATCAGTACGCTGGTCGTGCCTTCGGTATGCCCTGGTGTCACTGGTTTCTCCCTTCTGAAGAACCGTCATGTCATTACGTTGGTGTGGCGGGGAATCAGGACTGTTACTTTGAAAAAATTAGAGTGTTTAAAGCAGGCTCGCGCTTGAATACATTAGCATGGAATAATGAAATAGGACGTTTGACCCTATTTCGTTGGTTTCTTGGATCGACGTAATGATTAATAGGGCTAGTTGGGTTGAGTTTTCGGGTGCCAAGGAAATCCAGTTACTCCTCCCTAT
+
CCCCCGGGGGGGGGFGGFGFGGFFFGGGGGEECEGGGGGDDFG9@FGF<FFA,EFGGGGGGGGGGGGGCAEGGGFFFGF96@EGGE7CCEFGFFGFCF,,CCAE=CE?FFC@E@4B,=<9F,B4,C9DFA,CA9C,<>7FGB<9,=FFG,CCFGGC<7:FDGD@CF:F,>DA<>9,<FB,,7:CCE@;CE@CC@;,?9:<6=CC;FFFFCF?F,<<BFD**=CG+;++?+***BEDF*<+++0::9+<E*)*10<:+5;**2+39+0095**2*977))**+3:<+<E+9:9+0*::*2+3
@M03152:184:000000000-AWYW1:1:2106:14979:19501 1:N:0:TACTCCTTATACCTGT
AAGCTCGTAGTTGAATTTCGGGATCAATTTATTGGTCGTGCTATTGTACGTACTGGTATTATTGATTCCTACCTTCTGACGAACCATGATGTCATTAATTTGGTGTCTTAGGGAATCAGGACTGTTACTTTGAAAAAATTAGAGTGTTTAAAGCAGGCTCACGCTTGAATACATTAGCATGGAATAACGAAATAGGACGTTTGATTCTATTTTGTTGGTTTCTAGGATCGACGTAATGATTAATAGGGATAGTTGGGTGGAATTCTCGGGTGCCAAGGAACTCCAGTCACTACTCCTTATC
+
CCCCCGGGGGGGGGGGGGGGGGGGGGFGGGGGGGGGGGGGGGGGGGGGGGGGGGGGGFGGGGGGFGGGGGGGGGGGGGGGGGGGGFCGFFGEGGGGGFGGFGGGGGGGGGGGGFGGGGGGGG8FGGGGGGGGGFGGGGGGGGGGCFGGGGGGGGGGGGGGGGGGGGGFGGGGGGGGFFEGG@GGGGG9C>EEFFFFGFG>FFG,<DGGGFFFE,@FCFEFG;EF7CFGFE5CEGG>EFFGCFFCFEGCCF46CF7F=CGCF9BFFG+:CCFDCGGC5>56*++20A95<@F7FD<FF?FC+
@M03152:184:000000000-AWYW1:1:2106:4164:19560 1:N:0:TACTCCTTATACCTGT
AAGCTCGTAGTTGAATTTCGGGGTCAGTAGGTCGGTCGTGCCAACGGTATGAACTGGTCTCACTGATTCCTCCCTCTTGTAGAACCGTGATGCCATTAACTTGGTGTTGCGGGGAAACAGGACTGTTACTTTGAAAAAATTAGAGTGTTTAAAGCAGGCTAACGCTTGAATACATTAGCATGGAATAATGAAATAGGACGTCGATCTTATTTTGTTGGTTTCTAGGGTTGACGTAATGATTAATAGGGATAGTTGGGTGGAATTCTCGGGTGCCAAGGAACTCCAGTCACTACTCCTTATT
+
CCCCCGGGGGGGGCEFGGGFGGGFGGGGGGGGGGGGGGGGGFFFGGGCFGGGFCFFGGGGGGGGGGGGGGGGGGGGGGGGGGGGF8FFFGFGGGF9CFFFGGGGGGGG8CEEGGDGG?FGGGGGGGDBEFCFCDEFFGG@E9DFFFGFFGGGFFGGGFGGFAFGD@FFGGGG9FGGGFDDF>CDFCEAFGGGGGGGGGGGFG:CEGGGGCBF9FFGGGEGGGG9CFC9C8:C=EG**2<CGGGF+9C66CFCCGGCEEG*8:<6:<2/95CGE*:*:>F6*3:CGGF6<F9<?FF6C<>++
@M03152:184:000000000-AWYW1:1:2106:16383:19617 1:N:0:TACTCCTTATACCTGT
AAGCTCGTAGTTGAATTTCGAACCTGGTCGGGCGGTCTGCCTTACGGTACGTACTGTCTGGCCGGGTTCTACCTCTTGGTGAGCCGGCATGCCCTTAATTGGGTGTGTCGGGGAACCAGGACTTTTACCTTGAGAAAATTAGAGTGTTCAAAGCAGGCCTTTGCCCGAATACATTAGCATGGCATAATAAAATAGGACGTGCGGTTCTATTTTGTTGGTTTCTAGAGTCGCCGTAATGATTAATAGGGATAGTTGGGTGGAATTCTCGGGTGCCAAGGAACTCCAGTCACTACTCCTTATC
+
CCCCCGGGGGGGGGGGGGGGGGGGGGGGGGGGGGGGGGGGGGGGGGGGGGGGGGGFGGGGGGGGGGGGGGGGGGGGGGGGGGGGGGGGGGGGGGGGGGGGGGGGGGGGGGGGGEGGGFGGGGGGGGGFGGGGGGGGGGGGGGGGGGGGGFGGGGGGGGEFGGGGGGGGGGGCGGGGFGGGGGGGGGGGGGFGGGGGGGGECGGGGGGGGGGGGGGGGGGGGGFFCFGGFGECEGGDGFFFCFGGFGDFCFFGGGGGDGG5@CFGG++:*CGGGGGFCF:EGGGGGGGGGFF7ADGDGFGC+
@M03152:184:000000000-AWYW1:1:2106:4565:19663 1:N:0:TACTCCTTATACCTGT
AAGCTCGTAGTTGAATTTCGGGATCAATGGGTCGGTCGTGCCCTCGGTACGCACTGGTTTTATTGGTTCTCACCTTCTAATGAACCATAATGTCATTCATTTGATGTTATGGGGAATTAGGACTGTTACCTTGAAAAAATTAGAGTGTTTAAAGCAGGCTAACGCTTGAATACATTAGCATGGAATAATGAAATAGGACATCGCATTCTATTTTGTTGGTTTCTAGGATCGATGTAATGATTAATAGGGATAGTTTGGTGGAATTCTCTGGTGCCAAGGAACTCCATTCACTACTCCTTAT
+
C@ACCGGGGFFGGGGGGGGFFGGGGGFGGGGGGGGGGGGCGGGGGGGEFG@C@FGGGGGGGGGGGGGGGGGGGGGGGGG9EFGGFGGGDDF,FF<FGGGGGCAFFGGGGGCFGGGEFGGGGGGG,CFA<FEC<BFFEFE=D<FGGEFEGGGGGFFGF+>FFFGCGGGFGGGGGGGFEFGGFFD=9DF,@CCBGFGG7FAFFGCFFGDFGFGGGGGGG,DCGGFGGG98>>8?@;CF@CC7BE79BC=?,AFDCF@,,*=C8B+CFGG7+=+;A7D>C).;?86+8++2+++>+2:FF+:C+
@M03152:184:000000000-AWYW1:1:2106:24324:19668 1:N:0:TACTCCTTATACCTGT
AAGCTCGTAGTTGAATTTCGGGATCAATACGTCGGTCGTGCCTTGGTACGTACTAACGTTATTGATTTCTCCCTTCTAACAAATCGTGATGTCATTAATTTGGTGTTACGGGGAGTTAGGACTGTTACTTTGAAAAAATTAGAGTGTTTAAAGCAGGCAATCGCTCGAATACATTAGCATGGAATAATGAAATAGGACGTTCGAACCTATTTTGTTGGTTTCTAGGATCGACGTAATGATTAATAGTGATAGTTTGGTGGAATTCTCGGGTGCCAATGAACTCCAGTCACTACTCCTTATC
+
CCCCCFGGGGGGGGGGGGGGGGGGGGGGGGGGGGGGEGGGGGGGGGGGGGGGGGGGGGGGGGGGGGFGGGGGGGGGGGGGGGGGGGGG8FGGGGGGGGGGGCFGGGGFDF>FGCEGFFF@FGGGGGFGFGFGGG9F<CFFGGGDFFGGGGGGGGGGGGFFFGCGGGEGGGDFFFGGGGGDGGGFAG9;>CGCFFF63@@FECF:FGGFFGCFGGGGFFGCCFCCC9CGGGCEEE>FFGFGGGFFG71=CG6+AF+>=A8EF9CC+=;=*:FG29D6+)8<32:DGGGGG4?@FDGFFG>++
@M03152:184:000000000-AWYW1:1:2106:21961:19676 1:N:0:TACTCCTTATACCTGT
AAGCTCGTAGTTGAATTTCGGGATTAATTTATTGGTCGTGCAATCGTACGTACTGGTATTATTGATTCCTACCTTCTGACGAACCATGATGTCATTAATTTGGTGTTATGGGGAATCAGGACTGTTACTTTGAAAAAATTAGAGTGTTTAAAGCAGGCTCACGCTTGAATACATTAGCATGGAATAACGAAATAGGACGTTTGATTCTATTTTGTTGGTTTCTAGGATCGACGTAATGATTAATAGGGATAGTTGGGTGGAATTCTCGGGTGCCAAGGAACTCCAGTCACTACTCCTTATT
+
CCCCCGGGGGGGGGGGGGGGGGGGGGFGGGGGGGGGGGGGGGGGGGGGGGGGGGGGGGGGGGGGGGGGGGGGGGGGGGGGGGGGGGGGGGGGGGGGGGGGGGGGGGGGGGGGGGGGGGGGGGGGGGGGGGFFGGGGGGGGGGGGGFGGFGGGGFGGGGGGGGGGGGGGGGGGGGGGGGGGGGGGGGGGGGGGGCDFGGE7F7:FCFFGGGGDFGGGCCCGGGGGFGGGGG5**4>DCFEGFFFGGGF6CFAGGFFF=CGGGDFG7@F*>ECDG<>8EFFGGGG4EEGGEFGF?FFFF+0:+
@M03152:184:000000000-AWYW1:1:2106:20710:19794 1:N:0:TACTCCTTATACCTGT
AAGCTCGTAGTTGAATTTCGGGGTCAGTAGGTCGGTCGTGCCAACGGTATGAACTGGCCTCACTGATTCCTCCCTCTTGTAGAACCGTGATGCCATTAACTTGGTGTTGCGGGGAAACAGGACTGTTACTTTGAAAAAATTAAAGTGTTTAAAGCAGGCTAACGCTTGACTACATTAGCATGGAATAATAAAATAGGACGTCGATCTTATTTTGTTGGTTTCTATGGTTGACGCAATGATTAATAGGGATAGTTGGTTGTAATTCTCGGGTGCCAAGGAACTCCAGTCACTACTACTTATT
+
CCCCCGGGGGGGGGFFGGGGG@CGGFEGFFGGGGDGGGGGGG<AFGGFGFFFGGGFGGGGFGGGFFGGGGGGGGGGGGGGG<FGGGGGGGGGFGGFFEEFGCFGGGGGCGED@CFG8<?FF8=E,EFE9BFF9,5B?<7BB,,5:,3CFGGGCFGCFFFFC<,@+C<+<,=@<,7,33>=@@,>3D,3E,7@,2?;,7,1**5C14CF;CFG,2BCF,1;F9>9+<+?B*+9*3:?7<+=+1::++2**:)+3<++/*;*++<C792:**2/:*:**0):*+<6++3++*3+3**0<<*+3
@M03152:184:000000000-AWYW1:1:2106:17195:19799 1:N:0:TACTCCTTATACCTGT
AAGCTCGTAGTTGAATTTCGGGATCAGTACGCTGGTCGTGCCTTCGGTATGCACTGGTGTCACTGGTTCCTCCCTTCTGACGAACCGTCATGCCATTCACTTGGTGTGGCGGGAAATCAGGACTGTTACTTTGAAAAAATTAGAGTGTTTAAAGCAGGCTCACGCTTGAATACATTAGCATGGAATAATGAAATAGGACGTTGATCTTATTTTGTTGGTTTCTAGGATTGACGTAATGATTAATAGGGATAGTTGGGTGGAATTATCGGGTGCCAAGGAACTCCAGTTACTAATCCTTATT
+
CCCCCGGGGGGGGGGGGGGGGGGGGGGGGGGGGGGGGGGGGGGGGGGGGGGGGGGGGGGGGGGGGGGGGGGGGGGGGGGGGGGGGGGGGGGGGGFGGGGGGGGGGGGGGGGGGGGGGGCGGEFGGGGFGCFGG9EGGGGFGGGGGFADFGGGGGGGGGDGFFAFGCGFFGGDFGGGGCCEE9FGGGFGC,7FFEGGGF7CFDF<;;FGCFGGG9CG7EGGGFFCCD+?FC?<C*;CCFDGCCGGG77EC647C91C5C8CF+<F+3+:7*21*97*/75:*@+96+<+3=CF+**3AC*++
@M03152:184:000000000-AWYW1:1:2106:17663:19894 1:N:0:TACTCCTTATACCTGT
AAGCTCGTAGTTGAATTTCGAACCTGGTCGGGCGGTCTGCCTTACGGTACGTACTGTCTGGCCGGGTTCTACCTCTTGGTGGGCCGGCATGCCCTTAATTGGGTGTGTCGGGGCACCAGGACTTTTACCTTGAGAAAATTAGAGTGTTCAAAGCAGGCCTTTGCCCGAATACATTAGCATGGCATAATAAAATAGGACGTGCGGTTCTATTTTGTTGGTTTCTAGAGTCGCCGTAATGATTAATAGGTATCGTTTGGTGGAATTCTAGGGTGCCAAGGAACTCCCGTCACTCCTCCTTATT
+
CCCCCGGGG9FF<FFGGGGGCGGGGF,CFFGGGGGGGGGGGGGGGGGGGGGFGFGFFFGD@FFGGGEGGGGGGFGFFCEFFGGGGG7FEE?EFGGGCFGGACEGGGGGGGGGG7CEGGGGFGGGGGGGGGGGFGFDC,@<FFGGFGGGGGGGGGGGGDGGGG9>=FDEGGGGGGGGF7FFFCF,FFBCE,,,7,;<,,1=*1<*4C*B+FFGG9CGF5CGGGGC+3:<A88CGGE;C7+<<9?:C9+0+:**2**;*:C5*:CF+:3+**2789*0*)0**0+***;;C7++222:CD*:+
@M03152:184:000000000-AWYW1:1:2106:13054:19940 1:N:0:TACTCCTTATACCTGT
AAGCTCGTAGTTGAATTTCGGGATCAATATGTCGGTCGTGCCCTCGGTACGTACTGGCATCATTGGTTTCTCCCTTCTGATGAACCATGATGCCCTTAATTTGGTGTCTTGGGGAATCAGGACTGTTACTTTGGAAAAATTAGAGTGTTTAAAGCAGGCTCACGCTTGAATACATTAGCATGCAATAATGAAATAGGACGTTTGATTCTATTTTGTTGGTTTCTAGGATCGACGTAATGATTTATAGGGATAGTTGGGTGGAATTCTCGGGTGCCAAGGTACTCCAGTCAATACTCCTTAT
+
@@-A@C;@BFFFEF9FCEAE@F@F6<E<CFFGA,@FFEGGCD@<FE@FFGGG9FG9@F8CC,EF,F@DFGGGGGFGF@@6EF@@CFDE,<,9?C,CEF9EFA,9F=F8AEGCC7,BAF<F8,:BFGGDFGFGG@,<,EEF,,AFGGGE<EEEB5,6?7:6,CEF8B+A<ABEFGADF<BAD9,CFG9DFCC>FGGAFCFF:FFC,@3ECF=FDC=C>,,BFF=C:3,7>ED58>BC,4,91>,=C,=,4:?,1C9@,==**;+++4+1***2*:*1+)2+22<*+23<?9++26:+3A:<C
@M03152:184:000000000-AWYW1:1:2106:5324:20004 1:N:0:TACTCCTTATACCTGT
AAGCTCGTAGTTGAATTTCGGGATCAGTACGCTGGTCGTGCCTTCGGTATGCACTGGTGTCACTGGTTCCTACCTTCTGAAGAACCATCATGCCATTCAGTTGGTGTGGCGGGGAATCAGGACTGTTACTTTGAAAAAATTAGAGGGTTTAAAGCAGGCTCGCGCTTGAATACATTAGCATGGAATAATGAAATAGGACGTTTGGCCCTATTTTGTTGGTTTCTAGGATCGACGTAATGATTAATAGGGATCGTTGGGTGGAATTCTCGGGTGCCAAGGAACTCCAGTCACTTCTCCTTAT
+
CCCCCGG@;CCFGGFGGDDFCEGGGGFGGFGGGG:FGGGGGGGGGGCFFGGGFFGGGF<FFFEGGGFFFGGDGGGGGGGGFEFGFFFFFGGGFFFGGFAFGFGGGGGGGGGGGCFGGGGGGG?F<,CEADGGFCEGGCGGDFFA,,8BFGGFGGFGG7<<DCE:FGGGGFFGGGCABABFG9>79DFGFGG,F;@FA:7C*6@<7FFFG+?:@9CCFFG>8FFC<?GC92=*=CC:FFF999<C>7+7C65*;@F*;=;*>89:?:9<*75/8**:A).0:*<>EGG+29CC+0:00CF+0
@M03152:184:000000000-AWYW1:1:2106:13324:20006 1:N:0:TACTCCTTATACCTGT
AAGCTCGTAGTTGAATTTCGGGATCAGTACGCTGGTCGTGCCTCTGGTATGTACTGGTGTCACTGGTTCCTCCCTTCTGAAGAACCATCATGCCATTAATTTGGTGTGGTGGGAAATCAGGACTGTTACCTTGAAAAAATTAGAGCGTTTAAAGCAGGCTCGCGCTTGAATACATTAGCATGGAATAATGAAATAGGACGTTAATTCTATTTTGTTGGTTTCTAGGATTGACGTAATGATTAATAGGGATAGTTGGGTGGAATTCTCGGGTGCCAAGGAACTCCAGTCACTACTCCTCATT
+
CCCCCGGGEGBC@<EAEFCEGDGCEAFGGFGCEGCCFGGDCCEGEGFG<FFGEEFGFFFEFGFGGGGAE,@C<FEGGGGA<CFGGFCFGGGGCFGGGFCEF9FDFEFF,:<FF<=EFGFAF<<E=F,CFG<EG,EFCE+E8,,:FECF+FFFGGF=FFG<,>=>:FCFFGA,,<<,3FC;9@CFFCFAEFCG>,5><9,:5>FFGAFFGGGG;;8<FGG56?EFFG6?CG,>CCEEE@,=9B,9+B,??EA+<<79CEC*3+<EC?CA5E8559:2/07C*@?68C@+28C9<0*3<2*<+
@M03152:184:000000000-AWYW1:1:2106:6114:20036 1:N:0:TACTCCTTATACCTGT
AAGCTCGTAGTTGAATTTCGAGACCGGCTTACTGGTCGTGCTATTGTACGTACTGGTATAATCGGTTTCTCCTTTCTGACGAACTTTAATGCCATTAATTTGGTGTTTTAGGGAATCAGGACTGTTACTTTGAAAAAATTAGAGTGTTTAAAGCAGGCTCACGCTTGAATACATTAGCATGGAATAACGGAATAGGACGTTTGATTCTATTTTGTTGGTTTCTAGGATCGACGTAATGATTAATAGGGCTAGTTGTGTGGAATTCTCGGGTGCCAAGGAACTCCAGTCACTACTCCTTATT
+
CCCCCGGGGGGGFFGGGGGGGGGGGGGGGGGGGFGGGGGFGGGGG@FEGGGGGGGGGGFFCFGFGGGGGGFGGGGGGCFFF7+FGGGGGGDGGGGG,,CEFFFFGGGGGFFGF8AFGFGGGGGGGG9?<DFG95?<9>FGGGGGGGGGGGDFFGGCFDFGGGGGGGECGGGGF9FDGGGGGFCFFFFCE6=EF9EDGGGGGGCCEFFGGGFGGGGGGGGGGGGFGEFGGGEGCGFFF9=,C>EE:AC=,455>AF+=68CE9EG?FC5/*=)/8:*=5>62CCFCC:++/2<<DF?9F70+
@M03152:184:000000000-AWYW1:1:2106:21286:20054 1:N:0:TACTCCTTATACCTGT
AAGCTCGTAGTTGAATTTCGGGCCTGGTTGGGCGGTCTTGCCGCAAGGTAAGCACTGCTCCGATCGGGTCTTTCCTTCTGGGGAACCAGCGTGCTCTTAATTGGGTGCGTTGGGGATCCAGGACTTTTACTTTGAAAAAATTAGAGTGTTTAAAGCAGGCCTACGCTTGAATACATTAGCATGGAATAATAGAATAGGACTTTGGTTCTATTTTGTTGGTTTCTAGGACCGAAGTAATGATTAATAGGGATAGTTGGGTGGAATTCTCGGGTGCCAAGGAACTCCAGTCACTACTCCTTAT
+
CCCCCGGFDGGGGGGGGGGGGGGGGGGGGGGGGGGGGGGGGGGGGGGGGGGGGGGGGGGGGGGGGGGGGGGGGGGGGGGGGGGGGGGGGGGGGGGFF<FFGFGFGGGGDGEGGGGGGGGGGGGGGGGGGGGFGGGGGGGGGGGGGGGGGGGGGFGGGGGGGGGGGGG7FFGGGGGGGF?:DFGGGFF@CFGFGGGGGGGGGGGGGGGGGFFFGGGGGGGGFGFGGFGG?5CCG>EFEGG?FFGFFFCCF65C6EC78=EG559FGGGGCC=FGDFGDFFGGGGFGG?:C@CFC*>F6?*00
@M03152:184:000000000-AWYW1:1:2106:16891:20093 1:N:0:TACTCCTTATACCTGT
AAGCTCGTAGTTGAATTTCGGGATCAATATGTCGGTCGTGCCTTCGGTACGTACTGGCATCATTGGTTTCTCCCTTCTGATGAACCATGATGCCATTAATTTGGTGTCTTGGGGAATCAGGACTGTTACTTTGAAAAAATTAGAGTGTTTAAAGCAGGCTCACGCTTGAATACATTAGCATGGAATAATGAAATAGGACGTTTGATTCTATTTTGTTGGTTTCTAGTATCGACGTAATGATTAATAGGGATAGTTGGGTGGAATTCTCGGGTGCCAAGGAACTCCATTCACTACTCCTTAC
+
B-AB@FGGGGGGGGGGGEGGGG@FGGDFGGGGGFGGGGGGGGGGGGGGGEGGGGFAFGGGGGFFGGGGGGGGGFEGFFGGGDCGGGGGCFCEGG,6FCFECGGGGGEFF<AFD@:EGCFGFFGGGGGGG<CFCEDEGF:CCFDEFFA?EGGCEF<FD7F?D@FGGGGGG?F9FCEGD,,@3CDEC>D=FFC;3@BCFGF>+@<C<FCGGDFEF3,@C,D*58;;,>5>F,::588:7CEDC@C7@FC?,,;8CE,,,*=*:;9<F++1/:*;=D7F68)67*<0+3+<0=<CCC>?+A7++
@M03152:184:000000000-AWYW1:1:2106:16640:20234 1:N:0:TACTCCTTATACCTGT
AAGCTCGTAGTTGAATTTCGGGCCTGGCCGGGCGGTCTGCCTAACGGCACGTACTGTCTGGGCGGGCCTTACCTCTTGGTGAGCCGGCGTGCCCTTCGTTGGTGTGCGTCGGGGAACCAGGACCTTTACCTTGAGAAAATTAGAGTGTTCAAAGCAGGCCTATGCCTGAATACATTAGCATGGAATAATAAAATAGGACGCGCGGTTCTATTTTGTTGGTTTCTAGAGTCGCCGTAATGATTAATAGGGATAGTTGGGTGGAATTCTCGGGTGCCAAGGAACTCCAGTCACTACTCCTTAT
+
CCCCCGGFFGGGGGGGGGGGEGGGGGGGGGGGGGGGGGGGGGGGGGGGGGGGGGGGGGGGGGGGGGGGGGGGGGGGGGGGGGGGGGGGGGGGGGG@FGGGGGGGGGGGGGGGGGGGFGGGGGGGGGGGGGGCFFFGGGGGGGGGGGGGGGGGGGGGGGGGGGFGGGGGGEGGGGGFGGGGGGGGGGGGGGGGGGGGFEGEGEGGGGGGFCFGGGGGGGF?GGFGGFCGGGGGGGGGGGGGFGGGGGGGCCFAGGFFGEGGDGFE+30<DDDG8<5DFFFFG:EF6FGGFFGGGGGGFGGG?
@M03152:184:000000000-AWYW1:1:2106:22971:20240 1:N:0:TACTCCTTATACCTGT
AAGCTCGTAGTTGAATTTCGGGATCAATACGTCGGTCGTGCCTCGGTACGTACTAACGTCATTGATTTCTCCCTTCTGACGAGCCGTGATGTCATTAATTTGGTGTTACGGGGAGTCAGGACTGTTACTTTGAAAAAATTAGAGTGTTTAAAGCAGGCAATCGCTCGAATACATTAGCATGGAATAATGAAATAGGACGTTCGAACCTATTTTGTTGGTTTCTAGGATCGACGTAATGATTAATAGGGATAGTTGGGTGGAATTCTCGGGTGCCAAGGAACTCCAGTCACTACTCCGTATA
+
BCBCBGFFGGGGGGGGGGGGGGGGGGGGGGGGGGGGGGGGGGGGGGGGGGGGGGGGGGGGGGGGGGGGFGGGGGGGGGGGGGGGGGEGFGGGGGGGGGGGGAFFFEEGGGGGGEGGFGGGFDGFFGGGGGGGGGGGFG8DFGGGFDFGGGGGFDFCGCFFFCGFFFEEGCGGGAFGCCGFGGGFGGGGGAFCCGGFGGGG@FGGGCEFGGGGGGFC8C1*:B@CE9<FC5C*=BEFC@EFFFDGGGFFGGF61+<>5EGGF69@+<+7CE5D8CD4F3@C*+398<0+<9CFAC*7*:5*+
@M03152:184:000000000-AWYW1:1:2106:5711:20249 1:N:0:TACTCCTTATACCTGT
AAGCTCGTAGTTGAATTTCGGGGTCAGTAGGTCGGTCGTGCCAACGGTATGAACTGGCCTCACTGATTCCTCCCTCTTGTAGAGCCGTGATGCCATTAACTTGGTGTTGCGGGGAAACAGGACTGTTACTTTGAAAAAATTAGAGTGTTTAAAGCAGGCTAACGCTTGAATACATTAGCATGGAATAATGGAATAGGACGTCGATCTTATTTTGTTGGTTTCTAGGGTTGACGTAATGATTAATAGGGATAGTTGGGTGGAATTCTTGGGTGCCAAGGAACTCCAGTGACTACTCCTTATC
+
CCCCCGEFGGFGGFGFGGGGGEFFGAFEFGGGGGGGEGGGD@ACFGEFCGGGGFEGG8<EFG?FFFFA9FGEF@FFCFEGGGFGA,@8@FFGDGFADAEFF9FGGEGGGGEEGGCDGECGGDC8FEEEEFGFAAEFFBECDFGGGFFFD<DFDAFFGGDDCFFG7CF<>CFFF>CFFGFE;BEFGGFG9;EGGGFGFFEEC7FG7,6;;F9FE94?F:;869+3>FFEGG6+*=FCEFCE+@99@?FC6656@+<+:CEGC6+++2+3>E89E<7*:>>?*0+9@?F+<BDF?*2+++0++
@M03152:184:000000000-AWYW1:1:2106:24051:20306 1:N:0:TACTCCTTATACCTGT
AAGCTCGTAGTTGAATTTCGGATCTGGTGGGGTGGTCCGCCTGACGGCGTGTTTACTGCTCGACTGGGTCTTGCCTCTTGGTGAACCTTTGTGTTCTTTATTGAATGCATCGGGGAACCAGGACTTTTACCTTGAGAAAATTAGAGTGTTCAAAGCAGGCCTATGCCTGGATACATTAGCATGGAATAATAAAATAGGACGTGTGGTTCTATTTTGTTGGTCTTTAAGAACCGCCGTAATGATGAATAGGGGTAGTTGGGTGGAATTCTCGGGTGACAAGGAACTACAGTCACAACTCCTT
+
CCCC6CFFCCB@FGGA@CCEB@FEAFF66BFE+@F@FD@:F:C@FFFGG:BFGGGAFGF9D7@FEEGGE8D,F,C<6FCFFGF95:4C,?FFFGGAFGFFG,,9,5<?,?5BFC=CC7AFF:@+,,85A<CFFDF,<,AD,FA8,C:EFDGFC@<8=FGF@DFFFA=FGFG,DBCC,,,@9,@7CECGD993=D,DFA:F1<F?<F,*?>F<;FFFCEFGE9CGFF<F,?858E*=://:CGF+;>2<96)*3;C<++:/?E5*+++0:98CEC/*0*105C70+++3+1++2*0:<?*+0
@M03152:184:000000000-AWYW1:1:2106:10757:20312 1:N:0:TACTCCTTATACCTGT
AAGCTCGTAGTTGAATTTCGGATCTGGTTGGGTGGTCCGCCTGACGGCGTGTTTACTGCTTGACCGGGTCTTGCCTCTTGGTGAACCGTTGTGTTCTTTATTGAATGCTTCGGGGAACCAGGACTTTTACCTTGAGAAAATTAGAGTGTTCAAAGCAGGCCTATGCCTGAATACATTAGCATGGAATAATAAAATAGGACGTGTGGTTCTATTTTGTTGGTTTTTAGAGCTGCCGTAATGATTAATAGGGATAGTTGGGTGGAATTCTCGGGTGCCAAGGAACTCCAGTCACTACTCCTTA
+
CCCCBFGFGGGGGGCGGGGGGEGGGGGFFGGGFFGGGGGGGGGGGEGGGGEGGGGGGGGGGGGGGGGGGGGGGGGGFGFGGGGGGD7FCFCGGGGDGGGAFFDEFFDFFGGGGGGGCFFGGGCGGGGGCFFGGGGG<<BDGGAFFFDFFFFFFGGGGFGGGGGGFGGGGFCFGFFGGGGGGGGGGCFGGGGGAFGGFGGFGCFFGG,DFFGGGFFCEGGG:EGGG>8EFGGGGFGGECCC7EFGGGGGGGAGGFGGCG7?EC;<?6:<>5CGGD*9795:C?GC@8@8<6??976?E<:F+
@M03152:184:000000000-AWYW1:1:2106:17102:20362 1:N:0:TACTCCTTATACCTGT
AAGCTCGTAGTTGAATTTCGGGATCAATACGTCGGTCGTACCTTCGGTACGTACTAACGTTATTGATTTCTCCCTTCTGACGAACCGTGATGTCATTAATTTGATGTTACGGGAAGTTAGGACTGTTACTTTGAAAAAATTAGAGTGTTTAAAGCAGGCAATCGCTCGAATACATTAGCATGGAATAATGAAATAGGACGTTCGAACCTATTTTGTTGGTTTCTAGGATCGACGTAATGATTAATAGGGATAGTTGGGTGGAATTCTCGGGTTCCAAGGAACTCCAGTCACTACTCCTTAT
+
CCCCCGGGGGGGGGGGGGGGGGGGGGGGGGGGGGGGGGGGGGGGGGGGGGGGGGGGGGGGGGGGGGGGGGGGGGFGGGDGGGGGGGGGGGGGGGGGGGGGGGGGGGGGGGGGGEGGGGGGGEGGGGGGGGGGGGGFFGGGGGGGGGGGGGGGGGGGGGGGGGGGFCFGGFGDFGGGFFFGGGGGFGGGGGGGGGFF7@FGGGGGGGGDGFFGGGGGGGDCFGFFCFGFGGD=CC=C5EEGFGGGGF?E66FFGGG99**;:C?FD9AF5CCD*>FG??)7FGGGCG+ACBCFGFFC<<:++
@M03152:184:000000000-AWYW1:1:2106:24993:20370 1:N:0:TACTCCTTATACCTGT
AAGCTCGTAGTTGAATTTCGGGATCAATACGTCGGTCGTACCTTCGGTACGTACTAACGTTATTGATTTCTCCCTTCTGACGAACCGTGATGTCATTAATTTGATGTTACGGGAAGTTAGGGCTGTTACTTTGAAAAAATTAGAGTGTCTAAAGCAGGCAATCGCTCGAATACATTAGCATGGAATAATGAAATAGGACGTTCGAACCTATTTTGTTGGTTTCTACGATCGACGTAATGATTAATAGGGATAGTTGGGTGGAAGTCTTGGGTGCCAAGGAACAGCAGTCACTACTCCTTAT
+
@<CC@FC+=C@6C-@F<@@@CFEGC<CFGFGCC@FGGGGGFEG<CFCCFGGGFDFFEG@EF,E<@FCF<@FE6FGG8FA<<F::=FG=C<<CE,CEFG9FGCA9<F?AFAFCF+4CFAEF<?<FFFE9A5,9B,<<5E:?E?,58FF@<,855<,C=7@=3,,A7FFCF<,F@E,,=9:>FGFGGF9>,,83>;=3FE,@*@,*,35>,3?;,,6FF6:*A8,>9,41*=*;******=7+1+1+<@?CFF6+>998**=:5+*++<7*+:****00<5**;*2;6C<+*+++0*3++*03
@M03152:184:000000000-AWYW1:1:2106:12995:20452 1:N:0:TACTCCTTATACCTGT
AAGCTCGTAGTTGAATTTCGGGGTTAGTAGGTTGGTCATGCCTCTGGTATGTACTGGTCTCACTGATTCCTCCTTCCTGATGAGCCGTAATGCCATTAATTTGGTGTTGCGAGGAATCTGGACTGTTACTTTGAAAAAATTAGAGTGTTTAAAGCAGGCTAACGCTTGAATACATTAGCATGGAATAATGAAATAGGACGTTCGATCCTATTTTGTTGGTTTCTAGGATTTACGTAATGATTAATAGGGATAGTTGGGTGGAATTCTCGGGTGCCAAGGAACTCCAGTCACTACTCCTTTT
+
CCCCCGGGGGGGGGGGGGGGGGGGGGGGGGGGGGGGGGGGGGGGGGGGGGGGGGGFGGGGGGGGFGGGGGGGGGGGGGGGGGGGGGGGGDGGGGGGGGGGGGGGGGGGGGGGGGGGGGFGGGGGGGGGGGGGGFGGFGGGGGGGGGFDGGGGGGDGGGGGGGGGGGGGBCFCFGGFGGFGGGGECFFGGGFGGFGGFEDGGFGGGGGEC=FGGG9FCG5@DEAFGBFGDE,><:DGFGGEGGGC:C7CC,)6<BGG6CCE5B:FFFGE<C5CECCC<4:6C8CC@G:FGF:+22:E+A7+0
@M03152:184:000000000-AWYW1:1:2106:12493:20479 1:N:0:TACTCCTTATACCTGT
AAGCTCGTAGTTGAATTTCGGGGTTAGTAGATTGGTCGTGCCTCTGGTATGAACTGGTCTTACTGATTCCTCCTTCCTGGTGAACCGTAATGCCATTAATTTGGTGTTGCGGGGAAACTGGACTGTTACTTTGAAAAAATTAGAGTGTTTAAAGCAGGCTAACGCTTGAATACATTAGCATGGAATAATGAAATAGGACGTTCGATCCTATTTTGTTGGTTTCTAGGATTGACGTAATGATTAATAGGGATAGTTGGGTGGAATTCTCGGGTGCCAAGGAACTCCAGTCACTACTCCTTAT
+
CCCCCGGGGGGGGGGGGGGGGGGGGGGGGGGGGGGGGGGG,CEGGGGGGGGGGGGFGGGGGGGGGGGGGGGGGGGGGGGGGGGGGGGGGGGGGGGGGGGGGGGGGGGGGGGGGGGGGGGGGGGGGGGGGGGGGGGGGGGFGFGGGGGGFGGFGFFGGGGGGGGGGGGGGGGGGGGGGGFGGGGGGGGFFFCFGGGGFGGGGGGGF@BEGGGGGGGGGGGGGGCFFCFDGGFG?EGG559FGFGFGGGD=C;=CCE7CEGEGF?C<:9CGF555>4FC>3CFFGGGF?EGFFFFCFGEGC+0
@M03152:184:000000000-AWYW1:1:2106:9640:20501 1:N:0:TACTCCTTATACCTGT
AAGCTCGTAGTTGAATTTCGGGGTCAGTAGGTCGGTCGTGCCACCGGTATGAACTGGCTTCACTGATTCCTCCCTCTTGTAGAACCGTGATGCCATTAATTTGATGTTGCGGGGAAACAGGACTGTTACTTTGAAAAAATTAGAGTGTTTAAAGCAGGCTAACGCTTGAATACATTAGCATGGAATAATGAAATAGGACGTCGATCTTATTTTGTTGGTTTTCTAGGGTTGACGTAATGATTAATAGGGATAGTTGGGTGGAATTCTCGGGTGCCAAGGAACTCCAGTCACTACTCCTTAT
+
CCCCCGGGGGEGGGGGGGFGGGGGGGGGGGGGGGGGGEGFGGFGFEEGGGGGGGGCCFGGFFGFGGGGCFGFGGGGGCFGG9FAFGGGFEEGGGGADEFCFGGGGGGGFGGGGGGGGGGGCFFGGGGGGGGFF?FGECGGGGGGF,FGFDFGDFG8FFDFGGG:CFEGCFGGGGGGGGGGFFEEFGGGGGGGCGGGGGGECFG:FGGDGGFGGGGGGGCCF*9CFB?CGGCEGGGGFGGGGGGE7+46=7;C++3+<CC>EC:E++3<7>5/*1*:<>>*C*+:<@FE+/+<<C763+:70
@M03152:184:000000000-AWYW1:1:2106:21096:20519 1:N:0:TACTCCTTATACCTGT
AAGCTCGTAGTTGAATTTCGGGCCTGGCCGGGCGGTCTGCCTAACGGCACGTACTGTCTGGGCGGGCCTTACCTCTTGGTGAGCCGGCGTGCCCTTTGTTGGTGTGCGTCGGGGAACCAGGACCTTTACCTTGAGAAAATTAGAGTGTTCAAAGCAGGCCTATGCCTGAATACATTAGCATGGAATAATAAAATAGGACGCGCGGTTCTATTTTGTTGGTTTCTAGAGTCGCCGTAATGATTAATAGGGATAGTTGGGTGGAATTCTCGGGTGCCAAGGAACTCCAGTCACTACTCCTTAT
+
CCCCCGGGGGGGGGGGGGFGGGGGGGGGGGGGGEGGGGFFGGGGGGGGGGGGGGGGGGGGGGGGGGGGGGGGGFGGGGGGCFFGGGGGGGGGCFDGGGGGGGGGGGGGFFCEGGGGFGGGGGGGFCFGGGGGGGFGFFCGGGGFF<FGGGGGGGGGGGGGGGGFGFCFGGGGCCCCFGGFGGGGGGGGFFGGGGGGC?ECECEEE*??C+<E7@FGGGGGGF9ECA99FGGCE>CE5*+<CFFG7EEGG?FCFGC7C=CGGG@FF7FFGC=7*>FCE>FE7@+C8<CC9FFFF<:FGGG:7
@M03152:184:000000000-AWYW1:1:2106:15406:20520 1:N:0:TACTCCTTATACCTGT
AAGCTCGTAGTTGAATTTCGGGCCTGGCCGGGCGGTCTGCCTAACGGCACGTACTGTCTGGGCGGGCCTTACCTCTTGGTGAGCCGGCGTGCCCTTTGTTGGTGTGCGTCGGGGAACCAGGACCTTTACCTTGAGAAAATTAGAGTGTTCAAAGCAGGCCTATGCCTGAATACATTAGCATGGAATAATAAAATAGGACGCGCGGTTCTATTTTGTTGGTTTCTAGAGTCGCCGTAATGATTAATAGGGATAGTTGGGTGGAATTCTCGGGTGCCAAGGAACTCCAGTCACTACTCCTTAT
+
CCCCC<FGEGGGGGGGGGGGGGDGGGGGGGEEEGGGGGGGGGGGGGDDCFGGGGGGGFFGGGGGGGGEGGFGGGGGGGGGGGGGGGGGGGGGGGGGGGGGGGGGGEGGEGGEGGGGFDGFGGG7FCFCCCFGGFC7FFGGGGE@GGFGGGGGGGGGGGDGGGGGGGGAFFFG:FGGG:FCFFGDFGGGGGFFDFFF+:+:*:EEEGGDC?<9@99FGD>ECGCC9CFGGGE5C5?*:F9CC7<CFFF6=7@CF@F9FGGGCC:CGCGFDCEDEDGFGFF=?EEG8<8:<=?<06C+<ADF+
@M03152:184:000000000-AWYW1:1:2106:17922:20531 1:N:0:TACTCCTTATACCTGT
AAGCTCGTAGTTGAATTTCGGGATCAGTACGCTGGTCATGCCTCCGGTATGTACTGGTGTCACTGGTTCCTCCCTTCTGAAGAACCATCATGCCATTAATTTGGTGTGGTGGGAAATCAGGACTGTTACCTTGAAAAAATTAGAGTGTTTAAAGCAGGCTCGCGCTTGAATACATTAGCATGGAATAATGAAATAGGACGTTAATTCTATTTTGTTGGTTTCTAGGATTGACGTAATGATTAATAGGGATAGTTGGGTGGAATTCTCGGGTGCCAAGGAACTCCAGTCACTACTCCTTATT
+
CCCCCGGGGGGGFGGGGGGGGGGCFFGFGGGGGGGGGGGGFGGGGGEGGGGGGGGDEFDGGGGGGCGGGGGGGGGGGGFGGGGGGFGGGGGGGGGGEFAFGGFAFGEEDFFGGGGGFCGGGFFGGGGFGGFF,<FGGGGFGF,CFGFFGGGGGFGFFF=<ABEEF=FGGGGFFCEFGGGAFGFGGFCGCFCAGGE9FGGGGCFCA=@@,DEFGGGEFCCFFGFD=96EFE9AEGGGGGFFFGD:@EGC?66C9F79=EBEC+2?9E9*:*;)*87>E>):*<C60+A6FF7++**+0<*0+
@M03152:184:000000000-AWYW1:1:2106:16710:20533 1:N:0:TACTCCTTATACCTGT
AAGCTCGTAGTTGAATTTCGGGATCAGTACGCTGGTCATGCCTTCGGTATGTACTGGTGTCACTGGTTCCTCCCTTCTGAAGAACCATCATGCCATTAATTTGGTGTGGTGGGAAATCAGGACTGTTACCTTGAAAAAATTAGAGTGTTTAAAGCAGGCTCGCGCTTGAATACATTAGCATGGAATAATGAAATAGGACGTTAATTCTATTTTGTTGGTTTCTAGGATTGACGTAATGATTAATAGGGATAGTTGGGTGGAATTCTCGGGTGCCAAGGAACTCCAGTCACTACTCCTTATT
+
CCCCCGGGGGGGGGGGGGGGGGGGGGGGGGGGGGGGGGGGGGGGGGGGGGGGGGGGGGDGGGGGGGGGGGGGGGGGGGGGGGGGGGGGGGGGGGGGGGGGGGGGGGGGGGGGDFGFGGGGGGGGGGGGGGGGGGGGGGGGGGGGGGGGGGGGDFGGGDGGGGGGGGGGGGGGGGGFGGGGGGGGGGGGGGGGGGGGGCFGGGGGGGGGGGGGGGGFFFGGGGGGG98DF6DECEFDGGGFF?CFGGGGGF;8CE<FECEDGFCC9@;CFCG3C4FC=:466@<FGGG@FFFCECGEGA*0+
@M03152:184:000000000-AWYW1:1:2106:7880:20541 1:N:0:TACTCCTTATACCTGT
AAGCTCGTAGTTGAATTTCGGGATCAGTACGCTGGTCATGCCTTCGGTATGTACTGGTGTCACTGGTTCCTCCCTTCTGAAGAACCATCATGCCATTAATTTGGTGTGTTGGGAAATCATGACTGTTACCTTGAAAAAATTAGAGTGTTTAAAGCAGGCTCGCGCTTGAATACATTAGCATGGAATAATGAAATAGGACGTCAATTCTATTTTGTTGGTTTCTAGGATTGACGTAATGATTAATAGGGATAGTTGGGTGGAATTCTCGGGTGCCAAGGAAATCCAGTCACTCCTCCTTATC
+
C-BCCFEFGFGDAF9<FECFCFEGCEFFGGDEGGGGGGG,,C<E@FCFCEFGFFGF8F<FGGGCFFFF9@,<6FGGFC9FFGGGGGGFEFFFFFGGGGGGGGGF,6EF6,C<CGGGGGG,?<F<FGDGD9FGGDGGGFFD@FFC<<F?E,9?FCDGGFGD<BFFGGEGFFFGA<@FAD:D,,,,39EADE8=7ECC7@7+3FFDG9ABFAFGGG@FDF8BDFF;ECC?>,?=?EFFC,,9,5BE>E,?CEAF,1,8***:BCC+=+?7*2C)*0;;7);;+<CFFDF+?F?7****:CFC+
@M03152:184:000000000-AWYW1:1:2106:26129:20694 1:N:0:TACTCCTTATACCTGT
AAGCTCGTAGTTGAATTTCGGATCTGGTTGGGTGGTCCGCCTGACGGCGTGTTTACTGCTCGACCGGGTCTTGCCTCTTGGTGAACCGTTGTGTTCTTTATTGAATGCTTCGGGGAACCAGGACTTTTACCTTGAGAAAATTAGAGTGTTCAAAGCAGGCCTATGCCTGAATACATTAGCATGGAATAATGAAATAGGACGTGTGGTTCTATTTTGTTGGTTTTTAGAGCTGCCGTAATGATTAATAGGGATAGTTGGGTGGAATTCTCGGGTGCCAAGGAACTCCAGTCACTACTCCTTA
+
CCCC<FGGGGGGGGGGGGGGGGG:FFGFFCFGEEGGFFEGGGGGGGGGGGGGGGGGGGGGFGGGGEGGGGGGGGGG?GGGGGGAFFGGGGGGGGGGGGGGGGF<CFFGCFFEEGGGGGGGGGEFGFGGGGEGGGCDBFGFFGGFGGFFGG<AFEGFGGGEGGFGEFGGFCFFEFCFFACEFFCFFC9,BDG;DCFGG?B:FBFGGGGF9CGGGGF,<EGGGFFGG88BCFGCCFECDGGC+>A:7;A+<=4*;+C9C6*A58;+<C<CCCFDFG55<?FGG*:FGGGFGFGEC7<<<7D?0
@M03152:184:000000000-AWYW1:1:2106:19040:20697 1:N:0:TACTCCTTATACCTGT
AAGCTCGTAGTTGAATTTCGAAATCAATTTTCTGGTCATACCTTTGTATGTACTGGTCTTATTGATTTCTCCTTTCTGATGAACTACAATGTCATTAATTTGATGTTATGGGGAATCAGGACTATTACTTTGAAAAAACTAGAGTGTTTAAAGCAGGCTTATGCTTGAATACATTAGCATGGAATAATGAAATAGGACGTTTGATTCTATTTTGTTGGTTTCTAGGATTGACGTAATGATTAATAGGGATAGTTGGGTGGAATTCTCGGGTGCCAAGGAACTCCAGTCACTACTCCTTATT
+
CCCCCGGGGGGGGGGGGGGGGGGGGGGGGGGGGGGGGGGGGGGGGGGGGGGGGGGGGGGGGGGGGGGGGGGGGGGGGGGGGGGGGGGGGGGGGGGGGGGGGGGGGGGDFGFFEFGGGGGGGGGGGGGGGGGGGGGGGGGGGGGGGGGGGGGGGGGGFGGGGGGGGGGGGGGGGGGGGGGGGGFGGGGFFGFGGGF?EGGEGGGFGGGDDFFGGFGGC8CGGGGD:>DEGGFGDGGGGGGGGGGF9,7:?CF7FCA6:9C*>>DFGG,;*=FDGG@D=FAFGGGD8<=BFFEFGFGFGC7C+
@M03152:184:000000000-AWYW1:1:2106:10587:20772 1:N:0:TACTCCTTATACCTGT
AAGCTCGTAGTTGAATTTCGGGGTCAGTAGGTCGGTCGTGCCAACGGTATGAACTGGTCTCACTGATTCCTCCCTCTTGTAGAACCGTGATGCCATTAACTTGGTGTTGCGGGGAAACAGGACTGTTACTTTGAAAAAATTAGAGTGTTTAAAGCAGGCTAACGCTTGAATACATTAGCATGGAATAATGAAATAGGACGTCGATCTTATTTTGTTGGTTTCTAGGGTTGACGTAATGATTAATAGGGATAGTTGGGTGGAATTCTCGGGTGCCAAGGAACTCCAGTCACTACTCCTTATT
+
CCCCCGGGGGGGGGGGGGGGGGGGGFGGGGGGGGGGGGGGGGGGGGGGGGGGGGGFEFGGGGGGGGGGGGGGGGGGGGGGGGGGGGGGGGGGGGGGGGGGGGGGGGFGGGGGGGGGGGG8FGGGFGGGGGGGFFFGFGGGGGGGGGGGGGGGGG9BBFDGGGGGGGGGGGGGFCFGGGG;@CFG<FFGDGGGGFGFCGGGGGGDECFGGGGGFFGG7FEFGGGFGGGGGEBFGGFGGGCFFGGGG?FC**)+>EFC*:?5CCFG7CCC35C5E47*:55C0+CFG+2+<9CFEGGCFFCF+
@M03152:184:000000000-AWYW1:1:2106:17012:20785 1:N:0:TACTCCTTATACCTGT
AAGCTCGTAGTTGAATTTCGAGATCAGTACGCTGGTCGTGCCTTCGGTATGCACTGGTGTCACTGGCTTCTCCCTTCTGAAGAACCGTCATGTCATTAAGTTGGTGTGGCGGGGAATCAGGACTGTTACTTTGAAAAAATTAGAGTGTTTAAAGCAGGCTCGCGCTTGAATACATTAGCATGGAATAATGAAATAGGACGTTTGACCCTATTTTGTTGGTTTCTAGGATCGACGTAATGATTAATAGGGATAGTTGGGTGGAATTCTCGGGTGCCAAGGAACTCCAGTCACTACTCCTTAT
+
CCCCCGGGGGGGGGGGGGGGGGGGGGGGGGGGGGGGGGGGGGGGGGGGGGGGGGGGGGGGGGGGGGGGGGGGGGGGGGGGGGGGGGGGGGGGGGFGGGGGGGGGGGGGGGGGGGGGGGGGGGGGGGGGGGGGGGGGGGGGGGGGGGGGGGGGGEFFFFGGGGGGGGGGGGFGGGFFF9DFGFGGGGGGGFGGGFGCFGGGEGGGGGGFGCGFFGGFGCGGCFGGCFCGEF8EGGGGGGFGC??C:+9CG6>AEG?+<CEEC*<EGEFGCC5C=37*<)<*A>EFG6@FEBCE:>D6EFG+0
@M03152:184:000000000-AWYW1:1:2106:11370:20798 1:N:0:TACTCCTTATACCTGT
AAGCTCGTAGTTGAATTTCGGGATCAATTTATTGGTCGTGCTATTGTACGTACTGGTATTATTGATTCCTACCTTCTGACGAACCATGATGTCATTAATTTGGTGTCTTAGGGAATCAGGACTGTTACTTTGAAAAAATTAGAGTGTTTAAAGCAGGCTCACGCTTGAATACATTAGCATGGAATAATGAAATAGGACGTTTGATTCTATTTTGTTGGTTTCTAGGATCGACGTAATGATTAATAGGGATAGTTGGGTGGAATTCTCGGGTGCCAAGGAACTCCAGTCACTACTCCTTATT
+
CCCCCGGGGGGGGGGGGGGGGGGGGGGGGGGGGGGGGGGGGGGGGGGGGGGGGGGGGGGGGGGGGGGGGGGGGGGGGGGGGGGGGGGGGGGGGGGGGGGGGGGGFFGGGGGGGGGFGGGGGGGGGGGGGGGGGGGGGGGGGGGGGGGGGGGGGGGG<EGGGGGGGEGGGGFGGGGGFFFFGCGGFFDDGGFFGGGGFFEG7>@CFFGGGGGGGGGGGGGFGAEAF?8EF>>CCGGGGGC@CFCEFC?6,=6A9;,85AC>89CGCGC=D5=78FCGGFA?68FFFGGFGCGEFC>+AECF+
@M03152:184:000000000-AWYW1:1:2106:11830:20810 1:N:0:TACTCCTTATACCTGT
AAGCTCGTAGTTGAATTTCGGGATCAGTACGCTGGTCGTGCCTCGGTATGCACTGGTGTCACTGGTTCCTCCCTTCCGAAGAACCGTCATGCCATTCAGTTGGTGTGGCGGGGAACCAGGACTGTTACTTTGAAAAAATTAGAGTGTTTAAAGCAGGCTCGCGCTTGAATACATTAGCATGGAATAATGAAATAGGACGTTTGATCCTATTTTGTTGGTTTCTAGGATCGACGTAATGATTAATAGGGTTAGTTGGGTGGAATTCTCTGGTGCCAAGGAACTCCAGTTACTAATCCTTATT
+
CCCCCGGGGGGGGGGGGGGGGGGGGFGGGGGGGGGFGGGGGGGGGGGGGGGFGGGFG8CFGGGGGGGGGGGFFGGGGGEDGGGGGGGGGGGGGGGGGGGGGGGGGGDGGGGGGGGGGFDEGGGGGGGGGGGFC<FFG+,DFDFG<>FGGGGGGGGGGCCFGGGGGGGGGFFCFFFCCE<CGG7CC,BFFGCEBECFCCEFFG:,?FC9CGGGGFGG7*3CC+>9ACCF65A=:?8FGCG+<<7+*3<6*0.*37<?=EG5;+<C+3++26949CDC73)::C9D660++/2<+22+:<*++
@M03152:184:000000000-AWYW1:1:2106:7909:20850 1:N:0:TACTCCTTATACCTGT
AAGCTCGTAGTTGAATTTCGGGATCAATTTATTGGTCGTGCTATTGTACGTACTGGTATTATTGATTCCTACCTTCTGACGAACCATGATGTCATTAATTTGGTGTCTTGGGGTATCAGGACTGTTACTTTGAAAAAATTAGAGTGTTTAAAGCAGGCTCACGCTTGAATACATTAGCATGGAATAACGAAATAGGACGTTTGATTCTATTTTGTTGGTTTCTAGGATCGACGTAATGATTAATAGGGATAGTTGGGTGGAATTTTCGGGTGCCAAGGAACTCCAGTCACTACTCCTTATT
+
CCCC9FFFFFGFFDEE<C<CBCGGGGGGGD9CCFFFGGGGGGGC<FFFD<ECD<FGGCFFFGGGAFGGGDFCDFGGGGGG:,FGC8@EFFA@6<EEFDFGGGGEFF,CEA9FF+BFCFFCFDEFGGCGGCGC@?DE,>FE,FCGGGGGFGEFGCFEFFGG?FFDFGGF@FEFFFGGFDFFG>FGG99=BEEGGG9>EGG:+,>D<@CGGGGGGC:FGGE5D;CE::>D6@EGCE8DGF?7,2=B8=6,4A6CFG7@*:B*32<C+=BE:=CG*9F4*..**5+>8++029C+<:C6?<7++
@M03152:184:000000000-AWYW1:1:2106:12606:20884 1:N:0:TACTCCTTATACCTGT
AAGCTCGTAGTTGAATTTCGAACCTGGTCGGGCGGTCTGCCTTACGGTACGTACTGTCTGGCCGGGTTCTACCCCTTGGTGAGCCGGCATGCCCTTAATTGGGTGTGTCGGGGAACCAGGACTTTTACCTTGAGAAAATTAGAGTGTTCAAAGCAGGCCTTTGCCCGAATACATTAGCATGGCATAATAAAATAGTACGTGCGGTTCTATTTTGTTGGTTTCTAGAGTCGCCGTAATGATTATTAGGGATAGTTGGGTGGAATTTTCGGTTGCCAAGGAACTCCAGTCACTCCTCCTTATC
+
B@-AB@FG;CCFGGDFDDFC@D8@ECEEFFEEDG7FFFCFGDGAFFCECEDF9,C<FDFG?8<C@EGGCFFGFGGGGGGECCCFE7CFCFCD8F8B?<E5FFFF=>@<5CCCDEGGG<FGEF8==<D>33@FA8=<B,DF<<=>FFDE3@FFFGFG<:<::F,>=FE*5<FFFFGD,?<,:D7?DFDFG9BB9BF,7@*23<C1*=FB<C9FGD:++23BC9;C7+B?5*==:**2/<+++3+3:90*0*.+3+<+:>E5809@+00151?DF:F45:):E6C4<E+<:4<+***22+*:2
@M03152:184:000000000-AWYW1:1:2106:8362:20907 1:N:0:TACTCCTTATACCTGT
AAGCTCGTAGTTGAATTTCGGGGTTAGTAGGTTGGTCATGCCTCTGGTATGTACTGGTCTCACTGATTCCTCCTTCCTGATGAGCCGTAATGCCATTAATTTGGTGTTGCGAGGAATCTGGACTGTTACTTTGAAAAAATTAGAGTGTTTAAAGCAGGCTAACGCTTGAATACATTAGCATGGAATAATGAAATAGGACGTTCGATCCTTTTTTGTTGGTTTCTAGGATTTACGTAATTATTAATATGGATATTTGGGTGGAATTCTCGGGTGCCAAGGCACTCCAGTCACTACTCCTATT
+
ACC--CC:;FFFEFCGGGFGEC@@@DFCGGGGCFDGGGGGGF@FGFFGGGGGDFGGGFFGGGGGGGGGGGGGGFGGGGG<FCDFGGCGEGGGG8FGGDFGGGGGDFDGFGG>CC=FFEFFGCCF8<FCFFGGFFDCAFDFFFFEAFFAF<FGD?FGGFDFEGCC@FFFCCFFG,9FFF:AF,@8,7BDE9;,9@E9DF8FCFFEC9DCF,@FFC@:DC,>;FEG,,6,?,>;<C>@EF@,,>F@8;,=7481,511,7***8+5?+4+*=*287;D<;)*2229*+82090<0**30<*+3
@M03152:184:000000000-AWYW1:1:2106:15782:20957 1:N:0:TACTCCTTATACCTGT
AAGCTCGTAGTTGAATTTCGGGATCAAATTGCTGGTCGTGCCTACGGTACGTACTGGTTTTGTTGGTTCCTCCTTTCCGAGGAGCCGCGATGTCATTAATTTGGTGTCGCCAGGAATCGGAACTGTTACTTTGAAAAAATTAGAGTGTTTAAAGCAGGCTAACGCTTGAATACATTAGCATGGAATAATGAAATAGGACGATTGATCCTATTTTGTTGGTTTCTAGGATCTAGGTAATGATTAATAGGGGTAGTTGTGTGGGATTCTTGGGTGCCAAGGAACTCCAGTCACCACTCCTTAT
+
CCCCCFEGGF;CFE@FFFFFG@@@@C6C9EE@FDEGFEFEEGEED@FEFEGF9FFCEEF?FFGFGCFFFGFGFFGGGGD@CFEG<6@+++4FFCFGGEGD<E<EBCFFE7+?@F74BEFG7B+AFCF<AEFC5,,,CA:<F<F@<:?F?<FFEGEGFGFFF88CG=@F,3FAFDEG,,>9<FC,>D9DEFG9CFGD:B@<*>F*3@FFBA9FECGG7>BB:,2?1BC6<,6,,,+5=CC7+3+++1+36*8*:>2++:+85**?2<7+:<=5*>*:+8)7*;2CCCF++99+05>F69CC+
@M03152:184:000000000-AWYW1:1:2106:7405:21012 1:N:0:TACTCCTTATACCTGT
AAGCTCGTAGTTGAATTTCGGGATTGGGATATATCGATCGTGCCTTTAGGGGCATGAAACGGTGTGTAGCCAATTTCCCACCTTCTGGTGAGTCGGGATGCTCTTGGGTGTTTCGATGAATCAGGACCTTTACTTTGAAAAAATTAGAGTGTTTAAAGCGGGCATTTTTGCCTGAATACATTAGCATGGAATAATAAAATAGGACGATGGTTCTATTTTGTTGGTTTTAGGACCACGTAATGATTAATAGGGATAGTTGGGTGGAATTCTCGGGTGCCAAGGAACTCCAGTCACTACTCCT
+
CCCCCGGGGGGGGGGGGGGGGGFGGGGGGGGGGGGGGGGGGGGGGGGGGGGGGGGGGGGGGEGGGGGGGGGGGGGGGGGGGGGGGGGGGGGGGGGGGCFGGGGGGGGGGGGGGGDGGGGGGGGGGGGGGFFFGGGGGFGGGGGGGAEEFGGGGCGGGGGGGGGGGGGGGGGGGGGFGGGGGGGGGCDGGGGGGGGGFGGGGGGGFGFGGGGF,FDFFGGGGGFFEFFF???FFEFEEFF=F7C?FG7<CFF68FFEFFEGDEBEDC9F*<<5@51)/?F6C>6723@@CFGFC7C+0AC7<
@M03152:184:000000000-AWYW1:1:2106:10095:21034 1:N:0:TACTCCTTATACCTGT
AAGCTCGTAGTTGAATTTCGGGATCAATGAGTTGGTCGTGCCCTTGGTATGAACTGGCTTTATTGGTTCTCACCTTCTAATGAACCATAATGTCATTCATTTGATGTTTTGGGGAATTAGGACTGTTACCTTGAAAAAATTAGAGTGTTTAAAGCAGGCTCACGCTTGAATACATTAGCATGGAATAATGAAATAGGACATCGCATTCTATTTTGTTGGTTTCTAGGATCGATGTAATGATTAATAGGGATAGTTGGGTGGAATTCTCGGGTGCCAAGGAAATCCAGTCACTACTCCTTAT
+
CCCCCGGFGGGGGA<CCDFFGGDGGGGFGEGGGGGGGGGGGGGGGGGGGGCGGGGGGGGGGGGGGGGGGGGGGGGGGGFGGFGGGGGFGCGGGAFGGGEFEGGAFGFGGG?EEGDFGGGFCFFGGFGGGFFFGGGG?,@FFBEFDFGEGGGGGFFFGGEGGC<E8FGGFGC<<EEFDBCFG9AFGCFGG,D=BDFGFFFFFCF77:FGFFGGGFCFCEGE?FGGFACCFGGGGFFGCA,,52C?F:FCG6AEEDFC,74***64,4;1:CEF5<F@75)=C+<CFF9BC6CFGGGFFGG99
@M03152:184:000000000-AWYW1:1:2106:8114:21036 1:N:0:TACTCCTTATACCTGT
AAGCTCGTAGTTGAATTTCGGGATCAATACGTCGGTCGTGCCTTGGTACGTACTAACGTTATTGATTTCTCCCTTCTAACAAATCGTGATGTCATTAATTTGGTGTTACGGGGAGTTAGGACTGTTACTTTGAAAAAATTAGAGTGTTTAAAGCAGGAAATCGCTCGAATATATTAGCATGGAATAATGAAATAGTACGTTGGAACCTATTTTGTTGGTTTCTTGGATCGACGTATTGTTTAATAGGGATAGTTGGGTGTAATTCTCGGGTGCAAAAGAATTCCATTAATTACCCCTTATT
+
CCCCCGGGGGEFF<CEGFCFCEEDFFGGGGGGGGGGGGGGGGGFGGGG<@FFGGFFGGGGGGFGFFGGGGGFFFFCGGFGGFGGGGGGGGGGDCAEFEFEFGGFFFG9EFEGGCFEGFGC9FAFGGDGFAAE9EDGG7FEDFEGGDFEB<C<5E,?<+6A,,8D<,+@,@+,3@=D<BA=FCGGGG,3@FGEEFG,@@@FC,3@,:@,>,@F,3@,>D>DC;B,9,,66*4*=BF78@,1,=771<EF*6.+1+43//B4;++?+=BEF5;5=*::*07C+3<09++2+*02002/:CF<+
@M03152:184:000000000-AWYW1:1:2106:7195:21076 1:N:0:TACTCCTTATACCTGT
AAGCTCGTAGTTGAATTTCGGGACCATCATGTCGGTCGTGCCTCGGTACGTACTGGTATTGCTAGTTTCTCCCTTCTGACGAACCATGATGTCATTTATTTGGTGTTGTGGGAAATCAGGACTGTTACTTTGAAAAAATTAGAGTGTTTAAAGCAGGCTCACGCTTGAATACATTAGCATGGAATAATGAAATAGGACGTTTGATTCTATTTTGTTGGTTTCTAGGATCGACGTAATGATTAATAGGGATAGTTGGGTGGAATTCTCGGGTGCCAAGGAACTCCAGTCACTACTCCTTATC
+
CC@CCGGGGGGGGFGGGGGGGGGGGGGGGGGGGGGGGGGGGGGGGGGGGGGGGGGGGGGGGGGGGGGGGGGGGGGGGGGGGDEEFCFFFGGGFGAFG?FGGGGGGGGGFEGGGGGGGGCFFGGGGGEGGGGGGGGGGEFFEGFGGGFGGGGCFAFFF+:DFB<@CGGGG9C>FDFGG?DFAFGGFFGC>FAFFGGFFCF+@F@EC=E9DFGCF98CCCEGGEFC,DFD>8*4?EG8*<,=<9EC>GG6,,06;ED?C5CC8C+++2<*8C*:3;CCEF@EFF7CGF9CF4C7@>CGFGGD+
@M03152:184:000000000-AWYW1:1:2106:16192:21100 1:N:0:TACTCCTTATACCTGT
AAGCTCGTAGTTGAATTTCGGATCTGGTGGGGTGGCCCGCCTGACGGCGTGTTTACTGCTCGACTGGGTCTTGCCTCTTGGTGAACCTTTGTGCTCTTTATTGATGCATCGGGGAACCAGGACTTTTACCCTGAGAAAATTAGAGTGTTCAAAGCAGGCCTATGCCTGAATACATTAGCATGGAATAATAAAATAGGACGTGTGGTTCTATTTTGTTGGTCTTTAAGAACTGCCGTAATGATTAATAGGGATAGTTTGGTGGAATTCTCGGGTGCCAAGGAACTCCAGTCACTACTCCTTT
+
CCC9CGCC@CFFADF9FG<DC@CFGGGGGGGGFFGGFC6+FFEFGGGGGGGGGGGGG<9EDFGGGGDCFFGGGGGGGFGGFGGGGCFGGGGGGG9FFFGFFGGFGF9FFGCEGGGFGGFFEFCGCFFGGG,>FFFFFFFGGGGGGGG,DFGGFGGCFGG7FGGGFGGFFBFF9DFFDFDFGGGDCFGFCFACFFFCGG?1>FF:E,5>9BFGGCFFGF,6<BCG;,2<BFGG?:BE55C++<7+7<C+0=AF6@<++<8:>E*2:+++0*;)/15*37>=C6=4@FF:CFF9C7CF6?7C+
@M03152:184:000000000-AWYW1:1:2106:21582:21270 1:N:0:TACTCCTTATACCTGT
AAGCTCGTAGTTGAATTTCGGGGTCAGTAGGTCGGTCGTGCCAACGGTATGACCTGGTCTCACTGATTCCTCCCTCTTGTAGAACCGTGATGCCATTAACTTGGTGTTGCGGGGAAACAGGACTGTTACTTTGAAAAAATTAGAGTGTTTAAAGCAGGCTAACGCTTGAATACATTAGCATGGAATAATGAAATAGGACGTCGATCTTATTTTGTTGGTTTCTAGGGTTTACGTAATGATTAATAAGTATAGTTGGGTGGAATTATCGGGTTGCAAGGAACTGCAGTACTTATTCCGCATT
+
A8AC<EFC-:FFF<FGGGDEGGGGGAE<ECEGFGGGGGCCFFGGGGGEGFFE,EFDE<FFFGGGGGGGGGFGFDGGGGGGGAEEFGGFA@FE?=,6CFEFFGGGGG8,4FFCCFGC@FF=BBFGG<<F@AFAFFFGF8:D,C>AD<BF=E=,BFFG8FC<B,@CFC@+<>DGEDFECFEG9F7DD=ECE9,7,,6?,:,5C::**24,,3@C;9,?74;*:2<++53?**5<8C+=*++1+++4++3+2:+1+>++*2C8*+<8+0+:)****192+857*<+2<+<<+*<9+0*++*/:*
@M03152:184:000000000-AWYW1:1:2106:6321:21277 1:N:0:TACTCCTTATACCTGT
AAGCTCGTAGTTGAATTTCGGGATCAGTACGCTGGTCATGCCTTCGGTATGTACTGGTGTCACTGGTTCCTCCCTTCTGAAGAACCATCATGCCATTAATTTGGTGTGGTGGGAAATCAGGACTGTTACCTTGAAAAAATTAGAGTGTTTAAAGCAGGCTCGCGCTTGAATACATTAGCATGGAATAATGAAATAGGACGTTAATTCTATTTTGTTGGTTTCTAGGATTGACGTAATGATTAATAGGGATAGTTGGGTGGAATTCTCGGGTGCCAAGGACCTCCAGTCACTACTCCTTATT
+
CCCCCGGEGGGGGGFGGGGGGGGGGGGGGGGGGGGGGGGGGGGGGGGGGGGGGGGGGGGGGGGGFGGGGGGGGGGGGGGGGGGGGGFGGGGGGGGGGF<FFFFFGGGGGGGGD8FGGGGGGDGGGGFGGGGGGFFGG8FGFGGGGGFAEFGFGGGGGGDGGGGGGGDGGGGGGGGGGG8CFGGGGFGGGFFFFGDFC<FGEFG@FGFGFGGGGGGGGGC8FFGF7CFFFFCFCGG,=91:ECGFGG6FFGFGGGCCEECGGFGCCGC5<CFD8C77E>F6*;CCC6:3+*<@ECFFGG*++
@M03152:184:000000000-AWYW1:1:2106:22527:21312 1:N:0:TACTCCTTATACCTGT
AAGCTCGTAGTTGAATTTCGGGATTAATTTATTGGTCGTGCAATCGTACGTACTGGTATTATTGATTCCTACCTTCTGACGAACCATGATGTCATTAATTTGGTGTTATGGGGAATCAGGACTGTTACTTTGAAAAAATTAGAGTGTTTAAAGCAGGCTCACGCTTGAATACATTAGCATGGAATAACGAAATAGGACGTTTGATCCTATTTTGTTGGTTTCTAGGATCTACGTAATGATTAATAGGGATAGTTGGGTGGAATTCTCGGGTGCCAAGGAACTCCATTCACTACTCCTTATT
+
CCCCCGGGGGDGFGGGGGGGDGGGGEEGGGGGGGGGGGGGGGGGGGGGGDFGGGGGGFGGGFGGGGGGGGGGGGGGGGGGGGGDFGGGGGGGGGGGGGGGGGGGGGGGGGGGGEGGGGGGGGFGGGGGGGGGGGGGGGGGGGGGGDFGGGEEGGGFGGGCGGGGCGGGGGGGGGGGGGGFGFF@FFGGGGEEGGG8F8FGGF:><CFG9FGGGFGGGF*@DCGGGGFGG,2=FGFFEF@FC:7B+<9F6:)<ECF6?ECD85+BC7+*:**)3*;;;>;CC6@4C+2?91++3:D<CE7+3
@M03152:184:000000000-AWYW1:1:2106:18085:21358 1:N:0:TACTCCTTATACCTGT
AAGCTCGTAGTTGAATTTCGGGCCTGGCCGGGCGGTCTGCCTAACGGCACGTACTGTCTGGGCGGGCCTTACCTCTTGGTGAGCCGGCGTGCCCTTTGTTGGTGTGCGTCGGGGAACCAGGACCTTTACCTTGAGAAAATTAGAGTGTTCAAAGCAGGCCTATGCCTGAATACATTAGCATGGAATAATAAAATAGGACGCGCGGTTCTATTTTGTTGGTTTCTAGAGTCGCCGTAATGATTAATAGGGATAGTTGGGTGGAATTCTCGGGTGCCAAGGAACTCCAGTCACTACTCCTTAT
+
CCCCCGGGGGEGGGDGFGGGGG7FFGGGGGGGGGGGGGGGFGGGGGGGGGEF<FGGGCGGGGGGGGGGGGGGG9FGGCGGGGFDFGDGCFGGGG8FGGFCGGCGGDFGGGGGGGGGGGGGGFGGGGGGGAFFGFGCFGCFGCFFFGGGGGGGFGGGGGFGFEGGGF9CCFGG9<EGF,>FGFGGGGGFFFCFCEGF69CCC8:1:/1ACCFCGGGGGGGECF99CFDCGG8EEE?==FD?F<FGFGGFGFFGGF+:@*/;*;6CC<F9<C57EDDGF>)2:*+;6C?+<=+<@<:ECF=F+
@M03152:184:000000000-AWYW1:1:2106:18662:21483 1:N:0:TACTCCTTATACCTGT
AAGCTCGTAGTTGAATTTCGGGGTCAGTAGGTCGGTCGTGCCAACGGTATGAACTGGCCTCACTGATTCCTCCCTCTTGTAGAACCGTGATGCCATTAACTTGGTGTTGCGGGGAAACAGGACTGTTACTTTGAAAAAATTAGAGTGTCTAAAGCAGGCTAACGCTTGAATACATTAGCATGGAATAATGAAATAGGCCGTCGATCTTATTTTGTTGGTTTCTAGGTTTGACGTAATGATTAATAGGGATAGTTGGTTGGAATTCTCGGGTGCCAAGTAACTCCAGTCACTACTCCTTATC
+
CCCCCGGGGGGGGGGGGGGGGGGGGGGGGGGGGGGFGGGGGGGGGGGGGGGGGGGEEGGGG<FFDGGGGFGGGGGGGGFGGGCEGGGG=CGCFE9FFGFGGG98F=FGGGGEGCFGGGGGFGGGGGGGFGGGFFFGGC@FFFFD9FFFFFGGG9FAE7CFG8F7FFGGGFF<DEFFG9FFFDFF@FE,@>,@FE9E,,3CFGF>FGCFBGGGGFGG:8;BCFGC@9+?CCCEEE8*C9EGGG9CF76**7=7FFD+*1;5++<C7CG5**C<5*22***3<FFGF?<CC@G7<><7:EDF+
@M03152:184:000000000-AWYW1:1:2106:8964:21562 1:N:0:TACTCCTTATACCTGT
AAGCTCGTAGTTGAATTTCGGGATCAATATGTTGGTCGTGCTTTCGGTACGTACTGGCATCATTGGTTTCTCCCTTCTGATGAACCATGATGCCATTAATTTGGTGTCTTGGGGAATCAGGACTGTTACTTTGAAAAAATTAGAGTGTTTAAAGCAGGCTCACGCTTGAATACATTAGCATGGAATAATGAAATAGGACGTTTGATTCTATTTTGTTGGTTTCTAGGATCGACGTAATGATTAATAGGGATAGTTGGGTGGAATTCTCGGGTTCCAAGGAAATCCAGTCACTACTCCTTAT
+
BBACCFFGGGGGGGGGGGGFGGGGGGEGGGACFFFFGGGGEGGGGGGEGGDEAFGGGGGGGGGGGGGFGGFGGGGGGGGGGFGGGGGGFGGGGGEFGGGGGGGFGGCFGGGGFGGGGGGGGGGGCGGGGGCFF,F<CDG=??FGGGGGGDFGFEGGDFE8CFFDGGGGGGGGGGGGGFGCCDFDGGFFC;9DFGGGF=DEFCGEGGGGDFGGFF9FFFFBDFCGGCCGE:EEECEDGGG77>,9C<C?6CA8,=9E,?EGGG++++?:*:*2*1*;C=F6?+=+>>+++9+2+9>FF:>+3
@M03152:184:000000000-AWYW1:1:2106:11287:21564 1:N:0:TACTCCTTATACCTGT
AAGCTCGTAGTTGAATTTCGGGATCAGTACGCTGGTCGTGCCCTCGGTATGCACTGGTGTCACTGGTTCCTACCTTCTGAAGAACCATCATGCCATTCAGTTGGTGTGGCGGGGAATCAGGACTGTTACTTTGAAAAAATTAGAGTGTTTAAAGCAGGCTCGCGCTTGAATACATTAGCATGGAATAATGAAATAGGACGTTTGACCCTATTTGTTTGGTTTCTAGGATCACCGTCTTGATTAATAGGTTTGGTTGGTGGGAATTCGCGGGTGCCAAGGAATTCCATTCAGTAACCCTTCT
+
CCCCCEGGGGGGGGGGGFDDEGGGGFGGGGGGGGGGGEFGGGGGG@CFEGFGC9FDGGGGCGCGGGGGGGGFGGGGGGGGDG9EFGGGGFFEFGGGGG<EEGGGGGGGGG@>FEG7FFGGGDGGGGGGGGGF9DE9,AFF,,:CA,3BFFFFA<F,:FEEGGECFE@*>7DE>FFFFFFF9<F,779B>F;7CEFFDF:*6<,6,=CCC7C99,2+?B>FC9+>+?5+3+*0**2***3+33++*3<<++***2/A8***2;+;++*/)2*)25**+077*++022+00*+3<**+/2**+
@M03152:184:000000000-AWYW1:1:2106:10975:21626 1:N:0:TACTCCTTATACCTGT
AAGCTCGTAGTTGAATTTCGGGATCAGTACGCTGGTCATGCCTCCGGTATGTACTGGTGTCACTGGTTCCTCCCTTCTGAAGAACCATCATGCCATTAATTTGGTGTGGTGGGAAATCAGGACTGTTACCTTGAAAAAATTAGAGTGTTTAAAGCAGGCTCGCGCTTGAATACATTAGCATGGAATAATGAAATAGGACGTTAATTCTATTTTGTTGGTTTCTAGGATTGACGTAATGATTAATAGGGATAGTTGGGTGGAATTCTCGGGCGCCAAGGAACTCCAGTCACTACTCTGTATT
+
C<BCCGGGGGGGGGGGGGGGGGGGGGGGGGGGGGEGGGGGGGGGGGGGGGGGFGGGFFDGGGGGGGGGGGGGGGGGGGFGGFDEFGGGGFGGGGGGGGGGG9EFGGGFGGFGGGGGGGGGGGGDGEFFGEGE<FGGGGGGGFGGDFDFGFGGG9?DGC==A:FFG+>FFGGFGFFFDEFGGGFGGGFFGFGCGFGG7DFCBFGDFFCF;FGGGGF7>8>D6CF@@F6BDDF7518/A?,,=CC@C,6,6CACEGGC5=C789BFFF95:**1?CCDG)7F=CF*88<@E?FC8:C++3*<+
@M03152:184:000000000-AWYW1:1:2106:12969:21633 1:N:0:TACTCCTTATACCTGT
AAGCTCGTAGTTGAATTTCGAACCTGGTCGGGCGGTCTGCCTTACGGTACGTACTGTCTGGCCGGGTTCTACCTCTTGGTGAGCCGGCATGCCCTTAATTGGGTGTGTCGGGGAACCAGGACTTTTACCTTGAGAAAATTATAGTGTTCAAAGCAGGCCTTTGCCCGAATACATTAGCATGTCATAATAAAATAGGACGTGCGGTTCTATTTTGTTTGTTTCTAGAGCGGCCGACATACTTAATAGGGATAGTTGGTGGGTATTCTCGGGTGTCACGTAACTTCATACACTACTCCTTATA
+
CCCCCFGGGGGGGAFGFGFDFFAEFGGGDGGGGGGEEG8FGGGGGC@FGECC,FF,E9CEFGGDGGGGGGCGGFEFFGGG7AFFGFGGDGEDE<A<?B<FGGGGFGCFG7C7F+=CFB<>BFFBDDGGFD<,8,,,::>3,,:,:@CC9DFG,<<F+@CAFFGGFFFFC7*3,,D<3?FCF>C;<FEFFBF;@<,CB,<<*=14C*:??C<A??<++*29=2+++?9+1*1:8**2:+3<9+30:A+**6?FFCEC/**8*<:7+<@5*C@5/20**.0*2++*+2+03)++32*2AE70+
@M03152:184:000000000-AWYW1:1:2106:12630:21827 1:N:0:TACTCCTTATACCTGT
AAGCTCGTAGTTGAATTTCGGGATCAATTTACTGGTCGTGCCTATGGTACGTACTGGTTTTGTTGGTTCCTCCTTTCTGAGGAGCCGCGATGTCATTAACTTGGTGTCGCGGGGAATCAGGACTGTTACTTTGAAAAAATTAGAGTGTTTAAAGCAGGCTAACGCTTGAATACATTAGCATGGAATAATGAAATAGGACGTTTGATCCTATTTTGTTGGTTTCTAGGGTCGACGTAATGATTAATAGGGATAGTTGGGTGGAATTCTTGGGTGCCAAGGAACTCCAGTCACTACTCCTTAT
+
CCCCCGGGGGGGGGGGGGGGGGGGGCGGGGGGGGGGGGGGGGGGGGGGGGGGFGGGGGGGGGGGGGGGEFGGGGGGGGGGGGGGGGGGGGGGGGGGGGGGGGGGGGGGGGEFGGGGGGGGGGGGGGGGGGGGGGFCGGGGGGDEGGGGGGDDFFGGGGGGGGFGDEGCFFGFCFFGGGCA9FGGGFEGGCCCGFGGGGGGGGGGGGGGFCFG9EFGGGDEGG9EFGGFG6EEE>EGFGGGGGGFFC:EFC>C6<E+<EGG>CFFC:C+:C=D83*2+.>=FFG7CE639*<CG*:+3<C7+
@M03152:184:000000000-AWYW1:1:2106:7240:21934 1:N:0:TACTCCTTATACCTGT
AAGCTCGTAGTTGAATTTCGGGATCAATACGTCGGTCGTGCCTCGGTACGTACTAACGTCATTGATTTCTCCCTTCTGACGAGCAGTGATGTCATTAGTTTGGTGTTACGGGGAGTCAGGACTGTTACTTTGAAAAAATTAGAGTGTTTAAAGCAGGCAATCACTCGAATACATTAGCATGGAATAATGAAATAGGACGTTCGAACCTATTTTGTTGGTTTCTAGGATCGACGTAATGATTAATAGGGATAGTTGGGTGGAATTCTCGGGTGCCAAGGAACTCCAGTCACTACTCCTTTGC
+
CCCCCGGFGGGGGGGGGGGGGGGGGGGGGGGGGGGGGGGGGGGGGGGGGGGGGGGGGGGGGGGGGGGGFGGGGGGGGGGGDFGGGGFGGGGGGGAECAFFGGGFGGGGGGGEGDGGFGGG@FFGEF9FFGFGGGGGGGEGFDFAEGGGGGGGGGFGGGGGGGGGGGGGGGGGGCGGDFGGGGGFDGGGGFCFC,EFGGCGGGGCDFCFEGGFFGGGGGEFDFGGGGGCF5EG5EFCFF:CCCGGGFG6CGFFFG78=C77CCCC3<<**>C5C5:7*8866CFF?8E9CFC?+?C6EC*++
@M03152:184:000000000-AWYW1:1:2106:14318:21935 1:N:0:TACTCCTTATACCTGT
AAGCTCGTAGTTGAATTTCGGGCCTGGCTGGCCGGTCCGCCTCACCGCGTGCACTGGTCCGGCCAGGCCCTTCGCGCCGGGGAGCCGCATGCCCTTCACTGGGCGTGCGGGGAACCGGGACTTTTACTTTGAAAAAATTAGAGTGTTCAAAGCAGGCCTATGCTCGGATACATTAGCATGGAATAATGGAATAGGACGCGTGGTTCTATTTTGTTGGTTTCTAGGACCGCCGTAATGATTAATAGGGATAGTTGGGTGGAATTCTCGGGTGCCAAGGAACTCCAGTCACTACTCCTTATCT
+
CCCCCGGEGGGGGGFGGGGGGGGGGGGGGGGGGGGGGGGGGGGGGGGGGGGGGGGGGGGGGGGGGGGGGGGGGGGGGGGGGGGGGGGDEFGGGGGGGGFAFGGGGGGGGGGGGGGGGGGGGFGGGGGGGGFCFGGGGCFFGGGGGGFCFGGGDFGGGGGGGGGGGGGEGGGGGGGGGGGGGGGGGGGGGGGGGGGGGGGE8CE8CFGC7EGGGFGGG8@FCCCGGGGEGDEEGGGG<<+9CFGGCFFAFG:F+2<CEED>?FD9+3?F<7C*::CCF>FGCFGGGGEC7@F6<CC7700<0
@M03152:184:000000000-AWYW1:1:2106:19239:22000 1:N:0:TACTCCTTATACCTGT
AAGCTCGTAGTTGAATTTCGGGGTCAGTAGGTCGGTCGTGCCACCGGTACGTACTGGCTTCACTGATTCCTCCCTCTTGCAGAACCGTGATGCCATTAGTTTGGTGTTGCGGGGAAACAGGACTGTTACTTTGAAAAAATTAGAGTGTTTAAAGCAGGCTAACGCTTGAATACATTAGCATGGAATAATGAAATAGGACGTTGATCTTATTTTGTTGGTTTCTAGGATTGACGTAATGATTAATAGGGATAGTTGGGTGGAATTTTTGGGTGCAAGGGAACTCCAGTCACTACTCCTTCTT
+
CCCCCFG@FFFGGGGGGGGGGGGGGGGGGGGFFCGGGGGGEGGGGGGGGGGGGGGFFGFGFGGGGGGGGGFGGGGCFGCFGGEGGGGCGGCFGG9FGGGFFFGGGGF:BFFGGGGGCGGGGCCEFGCGGGGFGDDGDGDFGFGGGGGEC@FEFDFEFGEFFGCEFGGGGFFGGGGCGG,9=CFFFFCCFGGGFGGGGG?:1F7*FCF;@FGGG@ECC,1B@+B+3:8B9=EGE8=*=C7++5=C7CFD6:)=CCFD*:CC:97<+03795****2**.)2*++2<+A6C67<+**<C7*0+
@M03152:184:000000000-AWYW1:1:2106:22985:22073 1:N:0:TACTCCTTATACCTGT
AAGCTCGTAGTTGAATTTCGGGATCAATCTATTGGTCGTGCTATCGTACGTACTGGTATTATTGATTCCTACCTTCTGACGAACCATGATGTCATTAATTTGGTGTCATGGGGAATCAGGACTGTTACTTTGAAAAAATTAGAGTGTTTAAAGCAGGCTCACGCTTGAATACATTAGCATGGAATAACGAAATAGGACGTTTGATTCTATTTTGTTGGTTTCTAGGATCGACGTAATGATTAATAGGGATAGTTGGGTGGAATTCTCGGGTGCCAAGGAACTCCAGTCACTACTCCTTATC
+
CCCCCGGGEGGGGGGGGGGGGGGGGGGGGGGGGGGGGFGGGGGGGGGFGGGGGGGGGGGGGGGGGGGGGGGGGGGGGGGGGGGGGFGGFDFGGGGFFFGGGGGGGGGGGGFGGGGGGFGGGGGGFGDGFFGFFEGGDEGGFCF9FEGGGGGGFGGGGGGGGGGGGGFGGAFBFFAFFGGGGGGFGFAFGGEGGGGDFFGC+@FFGGFGEFFCF9DCCGEGGGFGF9BF:CGGDEGGF::F,>1BF<C,,C669;,A**4*;?92<C?=D*8>EFG<F))22<CFFF@C?997<7C+9<F9+
@M03152:184:000000000-AWYW1:1:2106:21012:22109 1:N:0:TACTCCTTATACCTGT
AAGCTCGTAGTTGAATTTCGGGGTTAGTAGGTTGGTCATGCCTCTGGTATGTACTGGTCTCACTGATTCCTCCTTCCTGATGAGCCGTAATGCCATTAATTTGATGTTGCGAGGAATCTGGACTGTTACTTTGAAAAAATTAGAGTGTTTAAAGCAGGCTAACGCTTGAATACATTAGCATGGAATAATGAAATAGGACGTTCGATCCTATTTTGTTGGTTTCTAGGATTGACGTAATGATTAATAGGGATAGTTGGTTGGAATTCTCGGGTGCCAAGGAACTCCAGTAACTACTCCTTAT
+
CCCCCCF7BDFFFGGGGGGGGGGCGFGGGGGGGGGGGGGGGGGGGGGGGGGGGGGGGGGGGGGGGGGGGDGG?FGGGGGGGGGGGGGEGGGGGGFFGGGGGGGFGGGAFGGGGGGGGGGFFFGGGGGGGCGGGGGGGGGFFGGGGGGGGGFFFF9FFEGGGFGGGGGGFGGG,EFGDDCFEFFGGFGFAFGGGG9ED9DFEFFCGGG>DAEGFEGGGGGGGGFAFGGGGGFGAEEGGFG:C7EFGGGGE?;6CG7CG**BEBC;6<B7<C?FGCFCFAFGG*=7<98E+;<<9<DF+0?E9
@M03152:184:000000000-AWYW1:1:2106:18756:22157 1:N:0:TACTCCTTATACCTGT
AAGCTCGTAGTTGAATTTCGGGATCAATACGTCGGTCGTGCCTCGGTACGTACTAACGTCATTGATTTCTCCCTTCTGACGAGCCGTGATGTCATTAATTTGGTGTTACGGGGAGTCAGGACTGTTACTTTGAAAAAATTAGAGTGTTTAAAGCAGGCAATCGCTCGAATACATTAGCATGGAATAATGAAATAGGACGTTCGAACCTATTTTGTTGGTTTCTAGGATCGACGTAATGATTAATAGGGATAGTTGGGTGGAATTCTCGGGTGCCAAGGAACTCCAGTCACTACTCCTTATT
+
CCCCCGGGGGGGGGGGGGGGGGGGGGGGGGGGGGGGGGGGGGGGGGGGGGGGGGGGGGGFEGFGGGGGGGGGGGGGGGFGGGGGGGGGGGGGGFGGGGGGGGGGGGGGGGGGGGGGGGGGGGFGGGGGGGCGGGGGGGGGGGGGCFFFGGGGGGGGGGFGGFGGDGGGGGGGFFGAAFFGGGGGDGGGGGGGGGGGGGGGGGGFGGGGGGGGGGFG7CEFDGGFGG?BEECCG>CEFGGFGGGGGFGGGGA6+>EGD5E>EFGGD907<C8):9>67)<::F9D?8<<FFEE<**+3<C++
@M03152:184:000000000-AWYW1:1:2106:16255:22223 1:N:0:TACTCCTTATACCTGT
AAGCTCGTAGTTGAATTTCGGGATCAGTACGCTGGTCATGCCTCCGGTATGTACTGGTGTCACTGGTTCCTCCCTTCTGAAGAACCATCATGCCATTAATTTGGTGTGGTGGGAAATCAGGACTGTTACCTTGAAAAGATTAGAGTGTTTAAAGCAGGCTCGCGCTTGAATACATTAGCATGGAATAATGAAATAGGACGTTAATTCTATTTTGTTGGTTTCTAGGATTGACGTAATGATTAATAGGGATAGTTGGGTGGAATTATCGGGTGCCAAGGAACTCCAGTCACTACTCCTTATT
+
CCCCCGFFEGGGGGGGGGGGGEGGFGGGGGGF7FEGGGGGGGFFFGGGEGGGGGGGGGGGFGFGGGFGFGGGGGGGGGFFGGGGGGGGGFGGGGGGGEGGGGFGFGGGGCEGGGGGGFG9F8DFGGGGGGGGGFGFGGGGGGGGCFFFCBFEGGGGGGEFEE:BFGCGFGGGGGFFFGGFADFGFD@DFCEF9D=D<>,C<+FFGFFFEFGD,@BFFGC>6;D;CD?F9,DD?E>CGF74,BC<:EGF?68FGGGF=CGE>9;B+<<55CF<5*12A:5C6ECCEF+<?=+2+?CFF+*+0
@M03152:184:000000000-AWYW1:1:2106:23489:22259 1:N:0:TACTCCTTATACCTGT
AAGCTCGTAGTTGAATTTCGGGATCAATATGTTGGTCGTGCCTTGGTACGTACTAATTTATTGGTTTCTTCCCTTCTGACGAACCATGATGTCATTAATTTGGTGTCATGGGGAATCAGGACTGTTACTTTGAAAAAATTAGAGTGTTTAAAGCAGGCTCACGCTTGAATACATTAGCATGGAATAATGAAATAGGACGTTTGATTCTATTTTGTTGGTTTCTAGGATCGACGTAATGATTAATAGGGATAGTTGGGTGGAATTCTCGGGTGCCAAGGAACTCCAGTAAATACTCCTTATC
+
CCCCCGGGGGGGGGGGGGGGGGGGGFGGGGGGGGGGGGGGGGGGGGGGGGGGGGGFGGGGGGGGGGGGGGGGGGGGGGGGGGGGGGGGGGGGGGGGGGGGGGGGGFGGGGGGGGGGGGGGGGGGGGGGGGGAFGGGGGGGGFGGGGGGGFFGFGFGGGGGGGGGGGGGGGGFGGGF9FGGFGGGGGGFDCFCAE9DFFGG7<FFFGCFGGGGGFGCG64@D7ECF9EAEEC8:CFGF:CC@FEFG7<,4860>;CF*7C@E99:<F+*9=C58CFC=>5022<C8+<++*0032907?*++
@M03152:184:000000000-AWYW1:1:2106:8270:22271 1:N:0:TACTCCTTATACCTGT
AAGCTCGTAGTTGAATTTCGGGATCAATACGTCGGTCGTGCCTCGGTACGTACTAACGTCATTGATTTCTCCCTTCTGACGAGCCGTGATGTCATTAATTTGGTGTTACGGGGAGTCAGGACTGTTACTTTGAAAAAATTAGAGTGTTTAAAGCAGGCAATCGCTCGAATACATTAGCATGGAATAATGAAATAGGACGTTCGAACCTATTTTGTTGGTTTCTAGGATCGACGTAATGATTAATAGGGATAGTTGGGTGGAATTCTCGGGTGCCAAGGAACTCCAGTCACTACTCCTTATC
+
CCCCCGGGGGGGGGGGGGGGGGGGGGGGGGGGGGGGGGGGGGGGGGGGGGGGGGGGGGGGGGGGGGGGGGGGGGGGGGGGGGGGGG=FGGFGGGGGAFGGGGGGGGGGGGGGGGGGGGGF8FGGGGGGGGGGGGGGG@FGGGGFGGGGGGGGGGGGGGGGCGDCFGGGGGGGGGGGGGGGGGGGGGGGGGGGGGGGFF7FGGGGGGGGGGGGG9FD,,BFDFGGF9BFDEEG51=FGGGGFGFDF+=CC6AGGG?6C755C6CF7:E5*>FDE<FCE@>FGG?DG?CC<=C7C:FFGGG9+
@M03152:184:000000000-AWYW1:1:2106:20140:22285 1:N:0:TACTCCTTATACCTGT
AAGCTCGTAGTTGAATTTCGAACCTGGTCGGGCGGTCTGCCTTACGGTACGTACTGTCTGGCCGGGTTCTACCTCTTGGTGAGCCGGCATGCCCTTAATTGGGTGTGTCGGGGAACCAGGACTTTTACCTTGAGAAAATTAGAGTGTTCAAAGCAGGCCTTTGCCCGAATACATTAGCATGGCATAATAAAATAGGACGTGCGGTTCTATTTTGTTGGTTTCTAGAGTCGCCGTAATGATTAATAGGGATAGTTGGGTGGAATTCTCGGGTGCCAAGGAACTACAGTCACTACGCCTTATC
+
CCCCCEGGGG;EFFGGGGGGGGGFGGGGGGGGFGGGGGGGGGGGGGGGGGGGGFGCGGGGGGFGGGGGGGGGFGGGFFGGGFF@FGGGGGGGGFFFGGADFGGEGGGFGBEGGGGGGFGGGFCG,C@FFGGGFFGGGDGFDGGGGGGGGDGGGCFGGGGGGGG9DCGGDEGGG9<CFFDCCGGGFFGF@;E<FCFF:,<<:EFC<:@FF@:B9CGCFC8EGFGG?<FF9***:EECG??7+03CFFGC6:FF9708C*88*<A69<+19**1/2*01557:++*<A+<<70++/12:C4++
@M03152:184:000000000-AWYW1:1:2106:13165:22287 1:N:0:TACTCCTTATACCTGT
AAGCTCGTAGTTGAATTTCGGGGTTAGTAGGTTGGTCATGCCTCTGGTATGTACTGGTCTCACTGATTCCTCCTTCCTGATGAGCCGTAATGCCATTAATTTGGTGTTGCGAGGAATCTGGACTGTTACTTTGAAAAAATTAGAGTGTTTAAAGCAGGCTAACGCTTGAATACATTAGCATGGAATAATGAAATAGGACGTTCGATCCTATTTTGTTGGTTTCTAGGATTGACGTAATGATTAATAGGGATAGTTGGGTGGAATTCTAGGGTGCCAAGGAACTCCAGTCACTACTACTTAT
+
CCCCCGGGGGGGGGGGGGGGEGGGGGGGGGGGGGGGGGGGGGGGGGGGGGGGFGGGGGGGGGGGGGGGGGGGGGGGGGGGFGGGGGGGGGGGGGGGGGDFGGGGCFGGGGGDGGGGGGGGGFFDGGGGGGGGGGGFFFFGGGGGGGGGGGGGFFFGGGGGGGGGGGGGGGGGGGGCGFFGAFGGGGGGFGGGFFGGFF,<FGDECGGGGFGGGFGGGGGEC69B:EF6EFFGC*B>9:@,2,4B+4=?C8A6C<,;8=188EC97122;95*=DG:3A):?B+@+88C96<<FGG+2C*0+
@M03152:184:000000000-AWYW1:1:2106:14322:22323 1:N:0:TACTCCTTATACCTGT
AAGCTCGTAGTTGAATTTCGGGGTCAGCATGTTGGTCGTGCCACTGGTACGTACTGGCTTTGCTGATTCCTCCCTCTTGACGAACCGTAATGCCATTAATTTGGTGTTGCGGGAAATCAGGACTGTTACTTTGAAAAAATTAGAGTGTTTAAAGCAGGCATGCGCTTGAATACATTAGCATGGAATAATGAAATAGGACGTTCGATCCTATTTTGTTGGTTTCTAGGATTGACGTAATGATTAATAGGGATAGTTGGGTGGAATTCTCGGGTGCAAAGGAACTCCAGTCACTACTCCTTAT
+
CCCCCGGGGGFEFFGFGGGGGGGGGFGFGGGGGFFGGGGGDCGGGGGGGGGGFGGGFFGGGGGGGGGGGGGGGGGGGGGDFGGGGGGGGGGGFCECFGCCF9?EGGGGGGGGDFGGGGGGFFFFFFEEFEDGGGFGFFGGGGGGGGGGGGF<FFCFFE7FFGGB7B=FGFCFFGFGGGCCGGCGFGGFFGFGFGF9FA7<FEBCFGGGGFCFGDGF,4BCFGGGCF9EDFFFG5:5;C991>C7;>+<C*;C+>:985:*:5:9++?C3C:DGG**067FGGFGGCC<9=++9>D+<::+0
@M03152:184:000000000-AWYW1:1:2106:20725:22357 1:N:0:TACTCCTTATACCTGT
AAGCTCGTAGTTGAATTTCGGGCCTGGCTGGCCGGTCCGCCTCACCGCGTGCACTGGTCCGGCCGGGTCTTTCGCACTGGGGAGCCGCATGCCCTTCACTGGGCGTGTGGGGAACCAGGACTTTTACTTTGAAAAAATTAGAGTGTTCAAAGCAGGCCTATGCTCGGATACATTAGCATGGAATAATAGAATAGGACGCGTGGTTCTAGTTTGTTGGTTTCTAGGACCGCCGTAATGAGTAATAGGGATAGTGGGGTGGAATCTCGGGTGCCAAGGAACTCCAGTCACTACTCCTTATATC
+
CCCCCGGE@FB<FFGGGFFEGGDGDGFGFGGGFGGCG@FFGGGGGGDGGGGGGGFGGGGGGDF@FEGEGGFGFGD7FCGGEGDGGGGGCGGGGGFFFFGFGGGGG4:BBFCEC=DBFCCDGGCFFFGFGGGCCEGF@DFFFGGGGEF@DEBC83:D::FG,>FDBCEGGGGFGFGGG@FGFFGFCCCDFFCFFFGG7<=C1=:C7B:9+?F9<:*0:/28+20CFF6C>5::*28:E9+0<<E<:F=6>C<:+858:CE>++30<CCC*:5599*9:?56+:09<+<AC8F<FCF+<+*0<
@M03152:184:000000000-AWYW1:1:2106:21585:22434 1:N:0:TACTCCTTATACCTGT
AAGCTCGTAGTTGAATTTCGGGATCAGTACGCTGGTCATGCCTTCGGTATGTACTGGTGTCACTGGTTCCTCCCTTCTGAAGAACCATCATGCCATTAATTTGGTGTGGTGGGAAATCAGGACTGTTACCTTGAAAAAATTAGAGTGTTTAAAGCAGGCTCGCGCTTGAATACATTAGCATGGAATAATGAAATAGGACGTTAATTCTATTTTGTTGGTTTCTAGGATTGACGTAATGATTAATAGGGATAGTTGGTTGGAATTCTCGGGTGCCAAGGAACTCCAGTCACTACTCCTTATC
+
CCCCCFGEGGGGGGGGGGGGGGGGGGGGGGGGGGGGGGGGGGGGGFGGGGGGGGGGGGGGGGGGGGGGGGGGGGGGGGGGGGGGGGGGGGGGGGGGGFFFGGGGFGGGGGGGGGGGGGGGGGGGGGGGGGGGFFGGGGGGGGGGGGGGGGGGGFEFGGGGGGGGGGGFCDDFGC9D@FFGGDGFFFGGGCGFGGGGGGGGFFF@FCGGGGGGGGGGGGGGGGGGFGGGGGFFDGGFGFFFFD?@CG6E6,6E?GCF*:8C:?F<@7C5<EFG*5@6C)=FCFF<8+<+:BFF+*77CF*9+
@M03152:184:000000000-AWYW1:1:2106:12099:22501 1:N:0:TACTCCTTATACCTGT
AAGCTCGTAGTTGAATTTCGGGATTAATTTATTGGTCGTGCAATAGTACGTACTGGTATTATTGATTCCTACCTTCTGACGAACCATGATGTCATTAATTTGGTGTCATGGGGAATCAGGACTGTTACTTTGAAAAAATTAGAGTGTTTAAAGCAGGCTCACGCTTGAATACATTAGCATGGAATAACGAAATAGGACGTTTGATTCCATTTTGTTGGTTTCTTGGATCGACGTAATGATTAATAGGGTTAGTTGGTTGGAATTCTCGGGTGCAAAGGAACTCCAGTCACTCCTCCTTATT
+
CCCCCGGFGGGGGGGGGGGGGGGGFEEFGGGGGGGGGGGGGGGGGGGGGGGGGGGAFFGGGGGFGGGGGGGGGGGGGFGGGGEEGGGGGGGGFGGGGFGGGGFGGGGGGCG7FEECD<C8FFGGFFACFGGGGGGGFEGGFEFFGGGGGGGGDGGG+@BF9FGGEGFGFFAA?A9F?<;FD@DFFGFF>>CEFGF8AD:+@FEFFGGGDGGGGGFFC,@8EGG,=C6>,***;>*,=C,=,<9CFG,6,46;FFGD/:*86?EB+=B5<5CD*;:C+)2*=C+*5+<BC6E+*2*20+2C+
@M03152:184:000000000-AWYW1:1:2106:15304:22569 1:N:0:TACTCCTTATACCTGT
AAGCTCGTAGTTGAATTTCGGGATCAATTTATTGGTCGTGCTATTGTACGTACTGGTATTATTGATTCCTACCTTCTGACGAACCATGATGTCATTAATTTGGTGTCTTGGGGAATCAGGACTGTTACTTTGAAAAAATTAGAGTGTTTAAAGCAGGCTCACGCTTGAATACATTAGCATGGAATAACGAAATAGGACGTTTGATTCTATCTTGTTGGTTTCTAGGATCGACGTAATGATTAATAGGGATAGTTGGGTGGAATTCTCGGGTGCCAAGGAACTACAGTCACTACTCCTTATT
+
CCCCCGGGGGGGFGGGGGGGGGGGGGGGGGGGGGGGGGGGGGGGGGGGGGGGGGGGGGGGGGGGGGGGGGGGGGGGGGGGGGGGGFGGGGGGGGFFGGGGGGGFGF<FGGFFGGCFGGGGGGGGGGGFCGGGGGGGGGGGGGFGGGGGGGGGFGG8=CCCFGGGGGGGCFGGGGGGFCEFG8FGGGFGGGGCEEGFFCFFFGC>F@,=,,3@EGGGGGGD6CC;EF6DDEEGEBC8F7F7C?FCDCC=6=66EF,>5CGG5BFGCEC5<*ADEFCGGFAGGF+068A9C4CG6CGFGGG++
@M03152:184:000000000-AWYW1:1:2106:16601:22578 1:N:0:TACTCCTTATACCTGT
AAGCTCGTAGTTGAATTTCGGGGTTAGTAGGTTGGTCATGCCTCTGGTATGTACTGGTCTCACTGATTCCTCCTTCCTGATGAGCCGTAATGCCATTAATTTGGTGTTGCGAGGAATCTGGACTGTTACTTTGAAAAAATTAGAGTGTTTAAAGCAGGCAATCGCTCGAATACATTAGCATGGAATAATGAAATAGGACGTTCGAACCTATTTTGTTGGTTTCTAGGATCGACGTAATGATAAATAGGTATAGTTGGGTGGAATTCTCGGGTGCCAAGGAAATCCAGTCAATACTCCTTAT
+
CCCCCGGGGGGGGGGGGGGGGGGGGGGGGGGGGGGGGGGGGGGGGGGGGFGGGGGGGGGGGGGGGGGGGGGGGGGGGGGGGFGGGGGGGGGGGGCFGGGGGGGCGGGGGGGGGDGGGGFCGGGGGGGGGFGGFFDGGDEGGGGGFGGGGGGGGGGG8EGFFFFGGGGGGG@FGFCGGCFCAFFFDGGC9;FGFD;EFGFGGGGCGGGC>CFGGG9FDG,@8DD?A;,:9,4;8E>F=C,9C,==FEFC,1+=FFFC+5*18:CF?+?F<=E;?3C7C@)C:+3>+00<+/++<>7?CFG++
@M03152:184:000000000-AWYW1:1:2106:11902:22613 1:N:0:TACTCCTTATACCTGT
AAGCTCGTAGTTGAATTTCGGGATCAATGGGTCGGTCGTGCCCTCGGTACGTACTGGTTTTATTGGTTCTCACCTTCTAATGAACCATAATGTCATTCATTTGATGTTATGGGGAATTAGGACTGTTACCTTGAAAAAATTAGAGTGTTTAAAGCAGGCTAACGCTTGAATACATTAGCATGGAATAATGAAATAGGACATCGCATTCTATTTTGTTGGTTTCTAGGATCGATGTAATGATTAATAGGGATAGTTTGGTGGAATTCTCGGGTGCCAAGGAACTCCAGTCACTACTCCTTAT
+
CCCCCGGGGGGGGGFGGGGGDGGGGGGGDGGGGGGGGGGGDFFGGGGGGGGG?CGGGGGGGGGGFGFGGGGGGGGGGGGGGGG<FFCFGFGGEDGGGGDFGGFDFFGGFAFGDEFFGGGFG9EEEFFGGGGGG,EFGGGG89EFGGGGFFGGGFGGGGGGFGGGG:CFDFFGGGGGGCFC<=FGGGGGFG9F3EGF,,@CF?FGGGCGFDFGGGGGGG>EGG,DE??CCE>CE9DG,CGFFED:DCFFG6AGGC@,B*=B*85?+1?EG*3;8DD>78:CCC6CF?+;69C@:<CF6FG7+
@M03152:184:000000000-AWYW1:1:2106:23962:22649 1:N:0:TACTCCTTATACCTGT
AAGCTCGTAGTTGAATTTCGGGGTTAGTAGGTTGGTCATGCCTCTGGTATGTACTGGTCTCACTGATTCCTCCTTCCTGATGAGCCGTAATGCCATTAATTTGGTGTTGCGAGGAATCTGGACTGTTACTTTGAAAAAATTAGAGTGTTTAAAGCAGGCTAACGCTTGAATACATTAGCATGGAATAATGAAATAGGACGTTCGATCCTATTTTGTTGGTTTCTAGGATTGACGTAATGATTAATAGGGATAGTTGGGTGGAATTCTCGGGTGCCAAGGAACTCCAGTTACTACTCTTTAA
+
C@@9A<CCFGGGGGGGGGGGEGGGGGGGCFFFGGGG<EGGGGGG?FFGGGGGGGGGGGGGGFGFGFGGGCAEGGGGGFCEEGFCEGGG>EFGGGGGGGG,<EFCGGFEF9E+@CBF<FFGG,<BDFGGGCGGF<EDFFG,F9FDC<FFEA<FDBFGGG7AFGFGFCBDF<?F9DFDFDCEGGC8FC@DCFFGDGCE@<F:FBFG7,<:DEFFGFGGGGF>;8AFFDG4BEGG7BB5>FCFGG?E=C74C66CF,@,:/:C8*>?C<EGD58>*2*10;3*;C6+2<C9+1<70>7C+0:?+
@M03152:184:000000000-AWYW1:1:2106:16274:22708 1:N:0:TACTCCTTATACCTGT
AAGCTCGTAGTTGAATTTCGGGGTCAGTAGGTCGGTCGTGCCAACGGTATGAACTGGCCTCACTGATTCCTCCCTCTTGTAGAACCGTGATGCCATTAACTTGGTGTTGCGGGGAAACAGGACTGTTACTTTGAAAAAATTAGAGTGTTTAAAGCAGGCTAACGCTTGAATACATTAGCATGGAATAATGAAATAGGACGTCGATCTTATTTTGTTGGTTTCTAGGGTTGACGTAATGATTAATAGGGATAGTTGGGTGGAATTCTCGGGTGCCAAGGAACTCCAGTCACTACTCCTTATC
+
CCCCCGGEGGGGGGGGAGGGEEGGGGGGGGGGGGGEEFFGGGCFGDGGGGGGGGGGGGGGGGGGGEFGGGGGGGGGGGFGGGGGGGGGDGGGGGGGGF9FGGGGGGGGGGGGGGGGGEFFGGGFGGGGGGFGGGFGGGGGGGGFFFGFGGGGGGGGCFGGGGGGGC>FCGGEFGGGGFGGGFBF?F9FFFE@,DFFFGGC**<<CFFGFFGGGGGFFFECF9C+>:F?FE?68EFGGGGGFGFG>CFC?FFGC??<CEGG56+<+<+*1>CD/CF4A55EFG79C?F+<*+0<7*+<<7C+
@M03152:184:000000000-AWYW1:1:2106:21469:22797 1:N:0:TACTCCTTATACCTGT
AAGCTCGTAGTTGAATTTCGGGGCTAACAGATTGGTCGCGCCTTTGGTGTGTACTGGTCTAGTTGGTTTCTCCCTTCTGACGAACCACGATGTCATTAATTTGGTGTCGTGGGAAATCAGGACTGTTACTTTGAAAAAATTAGAGTGTTTAAAGCAAGCGATAGCTTGAATACATTAGCATGGAATAATGAAATAGGACGTTTGATCCTATTTTGTTGGTTTCTAGGATCGACGTAATGATTAATAGGGATAGTTGGGTGGAATTCTCGGGTGCCAAGGAACTCCAGTCACTACTCATGAA
+
CCCCBFGEGFCFGGFGGGGGCGGGGGGGGGFGGFGGGGGGGGGGGGFFGGGG9FEFGFGGGDFGGGGGGGGGFGGGG9@EGGGDGGGEGDFGGGGGGFFGGGGGGGGGGCGGGCFGGGGGGGGGF<EFFGGAFFGFGGGGGGGGGFGGGGGFGGGFFGECGGGEAFGGGGGGGGGGG9CAFFGGFGGGA;9FCAFGGGGGEFFGD9@AFGGCFGEFFGGCCCFCDGGF?CE**=:*,/<:79:+;F96C627CCCCF*;CE>+3C+C+9=CCEG0:75;FFG+:8<<9+*++37:C<C*++
@M03152:184:000000000-AWYW1:1:2106:18834:22841 1:N:0:TACTCCTTATACCTGT
AAGCTCGTAGTTGAATTTCGGGCCTGGCCGGGCGGTCTGCCTAACGGCACGTACTGTCTGGGCGGGCCTTACCTCTTGGTGAGCCGGCGTGCCCTTTGTTGGTGTGCGTCGGGGAACCAGGACCTTTACCTTGAGAAAATTAGAGTGTTCAAAGCAGGCCTATGCCTGAATACATTAGCATGGAATAATAAAATAGGACGCGCGGTTCTATTTTGTTGGTTTCTAGAGTCGCCGTAATGATTAATAGGGATAGTTTGGTGGAATTCTCGGGTGCCAATGAACTCCAGTCACTACTCCTTTT
+
CCCCCGGFEGGG@@<FFG<E7FGGGG?CGEDGGGGGGGCGGGGFGGGE7CGF8FGGGGG<DFFG@::FFGGGFFFGGGGGGCEFGGFGGGGGGGG?FFGG8FGGGDEEFGGGGGGGGGGGGCFGGGGGGGCFFFGGG:FGGC:,F;FGGGGGGGGF,CFFGFGDGGGGGGGGGGGGGGGGGDDFGC9CGCF97A?C<FFE58CCCC5EG:AFCFFGC8CEGG+<:++AFCEDGEGGGG7<99<9F7+0*:)6CC+3+1C>*;:C+<CC3**9C<C>6)979E70A00CC?+0+22+<+*++
@M03152:184:000000000-AWYW1:1:2106:12487:22870 1:N:0:TACTCCTTATACCTGT
AAGCTCGTAGTTGAATTTCGGGATCAGTACGCTGGTCATGCCTCCGGTATGTACTGGTGTCACTGGTTCCTCCCTTCTGAAGAACCATCATGCCATTAATTTGGTGTGGTGGGAAATCAGGACTGTTACCTTGAAAAAATTAGAGTGTTTAAAGCAGGCTCGCGCTTGAATACATTAGCATGGAATAATGAAATAGGACGTTAATTCTATTTTGTTGGTTTCTAGGATTGACGTAATGATTAATAGGGATAGTTGGTTGGAATTCTCGGGTGCCAAGGAACTCCAGTCACTACTCCTTATT
+
CCCCCGGGGGGGGGGGGGGGGGGGGGGGGGGGGGGGGGGGGGGGGGGGGGGGGGGGGGGGFGGGGGGGGGGGFGGGGGGGGGAFGGGGGGGGGGGGGGGGGGGGFGFGGCFDGFFGGGGFGGGGGGGGGGFGGGGCFBFF@EEFFGGGGGGGGGGGGGGGGGGDGEEDF@=EFCFFFDDGFGGGGGGGGCFFFCAFCFGEFGFGFFCFGFFGGGFGGGGGG9FGFFDGG6D,CC8@CCFGGGECFGF:6FF6FF7C*5BEF9CFGG+*:*:8CGF<=37*:CC*AF<+:7C93C4+0<C9+
@M03152:184:000000000-AWYW1:1:2106:18264:23056 1:N:0:TACTCCTTATACCTGT
AAGCTCGTAGTTGAATTTCGGGGTTAGTAGGTTGGTCATGCCTCCGGTATGTACTGGCCTCACTGATTCCTCCTTCCTGATGAGCCGTAATGCCATTAATTTGGTGTTGCGAGGAATCTGGACTGTTACTTTGAAAAAATTAGAGTGTTTAAAGCAGGCTAACGCTTGAATACATTAGCATGGAATAATGAAATAGGACGTTCGATCCTATTTTGTTGGTTTCTAGGATTGACGTAATGATTAATAGGGATAGTTGGGTGGAATTCTCGGGTGCCAAGGAACTACAGTCACTACTCCTTAT
+
CBCCCGGGEGGGGDGGGGGFGGGGGGGGGGGGGGDGGGGGGGGGGGGGGGGGGGGFGGGFGFGGGGGGECFFFFGF<FFGGGGGGGGGGGGGGGGGGGEFGFGGFGGGGGG7FECGDGGGGGFFGGGGGFGGGFCGGGE?FEGGCFGEFFGFFD,A<7BFGGEFCFDFF<DG9AEFFFDGGGFFGGBFG;FGFGGGGE<BFGGC,@,B@=AFFGCGGEGGGC,?:DGFC;:F2BC*=CG?CA9?89CGFC),1>CCC=88CC2;E9C7>C*;:**:C45*7;C2<+<997+03*:+3CG7:
@M03152:184:000000000-AWYW1:1:2106:12160:23221 1:N:0:TACTCCTTATACCTGT
AAGCTCGTAGTTGAATTTCGGGACTAACAGGTTGGTCGCGCCTTCGGTGTGTACTGGTCTAGTTGGTTTCTCCCTTCTGACGAACCACGATGTCATTAATTTGGTGTCGTGGGAAATCAGGACTGTTACTTTGAAAAAATTAGAGTGTTTAAAGCAAGCGATAGCTTGAATACATTAGCATGGAATAATGAAATAGGACGTTTGACCCTATTTTGTTGGTTTCTTGGATCGACGTAATGATTAATAGGGATAGTTGGGTGTAATTCTCGGGCGCCAAGGAACTCCAGTCAATACTCTTTAT
+
CCCCCGGGGGGGGGGGGGGGGGGEFFFFGFGEGGGGGGGGGGGGGGGGGGGGFGGEGGFFECEFGGGGGGGGGGGGGGGGGGGDCEFGEGGGEEFGG<FEFGGGGGGFEFCGGGFGGGGGGGGGGGGGGGGGGFFFGGGGGGGC,CDGGGGGGGGGFGGGGDGDGGGFFGGGFGFFFFGGGAFFGFGGFGCF<DEG7FGCFGGG9>>:DBFFFFCEFCCEDC,?,?9,B<CEE5=@7C77C9@9@<9+;*;7+51<+*4B*5+2445+***)*)19*)077FG*0<++<9++202<+3C+0
@M03152:184:000000000-AWYW1:1:2106:14412:23279 1:N:0:TACTCCTTATACCTGT
AAGCTCGTAGTTGAATTTCGGGATTAATTTATTGGTCGTGCAATCGTACGTACTGGTATTATTGATTCCTACCTTCTGACGAACCATGATGTCATTAATTTGGTGTTATGGGGAATCAGGACTGTTACCTTGAAAAAATTAGAGTGTTTAAAGCAGGCTCACGCTTGAATACATTAGCATGGAATAACGAAATAGGACGTTTGATTCGAATTTGTAGGTTTCTAGGATCGACGTAATGATTAATAGGGATAGTTGGGTGGTATTTTCGGGTGGCGAGGACAGCCAGTCACTAGGCCTTATT
+
BCCCCFGFFGEFGEFGDFGGGECFEF<FGFFGFFFEFBFGGDEFGGGGGGGGGGGF<CFFGGEGGGCEAF<EF<FECFCC@BC+CDFEFGGGGCFFGGD<EEGGGGC9FEGGGEEDEFCE<FGGGGCF9?EECDEEB@FB<<EE<<ECFEDFG9DEB+:<<EG,BFFG?DGCFFF,A<F;<ADFD<CEC++8,387,@F<C7C>,8,+,,@FCA,,,,,@;5,7=96@,>5**4687:CG7?,1+>,,,,2A1,41=5***22++:+*/*39*0)/:3)*2**12*+<?*<002*++3*2+
@M03152:184:000000000-AWYW1:1:2106:17102:23317 1:N:0:TACTCCTTATACCTGT
AAGCTCGTAGTTGAATTTCGGGGTCAGTAGGTCGGTCGTGCCAACGGTATGAACTGGTCTCACTGATTCCTCCCTCTTGTAGAACCGTGATGCCATTAACTTGGTGTTGCGGGGAAACAGGACTGTTACTTTGAAAAAATTAGAGTGTTTAAAGCAGGCTAACGCTTGAATACATTAGCATGGAATAATGAAATAGGACGTCGATCTTATTTTGTTGGTTTCTAGGGTTGACGTAATGATTAATAGGGATAGTTGGGTGGAATTCTCGGGTTCCAAGGAACTCCAGTCACTACTCCTTATT
+
CCCCCGGGGGGGGGFGGGGGGGDGFGGGGGGGGGGGGGGGGGGGGGGGGGGGGGGGGGGGGFGGGGGGGFGGGGGGGGGGEGGGGGGGGGGGFGGGGGGGGGGGGFGGGGGGDGGGGGGGGFGFGGGGFFFGGFFGGGGGGFFFGGGGGGCDFFCCGGGGGGGGDGGFFGGGGGGGGFGFFFGGGGFGGGGGGGGGCFGECFGE:CCCGGGGGGGGGCEFGCE?9B>FGDC6CCCCFGGGGGGCF7?EFF4++>@F8EGGFFF+9?<77C5*/***<))62@9*<+<++9<?<7*+3<*++
@M03152:184:000000000-AWYW1:1:2106:22137:23343 1:N:0:TACTCCTTATACCTGT
AAGCTCGTAGTTGAATTTCGGGTATTTGTTGCTAGCTGGTCTAACTGGCCATGTTGGTTAACAGATCCTCATTTGCTGGACGGCTGGCGATGATCTTTATCGATTGTCGTCAGTTGCCAGAACGTTTACTTTGGGAAAATTAGAGTGCTAAAAGCAGGCTCACGCCTATATATATTGCATGGAATAATGAAATAAGATCTCGATTTTATTTCGTTGGTTTTAGAAATTGAGATAATGATTAATAGGGATAGTTGGGTGGAATTCTCGGGTGCCAAGGAACTCCAGTCACTACTCCTTATCT
+
CCCC@DCFFFFGGGGGGGGFFGGEGGGGFGFDGDGCFFGFFFF<EFAGGGCFGFGGGGGGGGGFEFEFGGDGGGGFGGG<FEDFGGGDGGGGGGGGFGGFE7DEF=FFGCFFEGGF9,5=<F<FBFDCFCEAAFE:AFFFFAEF5FF<<E@FGGGFDB:EG,?FEB,6EDGGCCF=,9,@BG8=DFC=E,,9FDDFD<F,F7FF9F9,>@C,@8>>7@*7:,BE7DEGFFF8;;>;,,5,:,2,5>,7:EA,BC?EG5C7CG,2<7CC)//**1*;:;AC6<+;CA+?7+4>E*0<:00+0
@M03152:184:000000000-AWYW1:1:2106:15133:23362 1:N:0:TACTCCTTATACCTGT
AAGCTCGTAGTTGAATTTCGGGCCACCGGCTTGTGGTTGCCTTTCGGTTTTACCCTTGTCCGGTGGTCCTCCTCGCGGGGACGCCGTGGGTCTTCACTGGCTTGCGGATGCGAACCGTGACGTTTACTTTGAAAAAATTAGAGTGTTTAAAGCAGGCGTACGCTTGAATACATTAGCATGGAATAATGGAATAGGGCTGCTGCCCCATTTTGTTGGTTTCTGGGACCGTAGCAATGATTAATAGGGATAGTTGGGTGGAATTCTCGGGTGCCAAGGAAATCCCGTCACTACTCCTTATTTC
+
CCCCCGGGGGGGGGGGGGGGGGGGGGGGGGGGGGGGGGGGGGGGGGGGGGGGGGGGG@GGGGGGGGGFGGGGGGCGGGGGDGGEGGGGGGGGGGGGGGGGGGGGGGD@FGGGGGGGGFGGGGCFGGGFGGGGGFFGG:FGGFGGGGGGGGGGDFGGGGGGGGG7FGGGGGGGGGGGGGGGCCEFC,<+CFFFC+8CFFEGDCC8FC*:CFGEFC8*/;C9C@7:C6CCE**;+<CFFGGGCGGFF**:6EFDFFGG5C80@F@C?*;5*//9+277=F6+3++/2*8*:*0<@FF+0+*<2
@M03152:184:000000000-AWYW1:1:2106:10601:23431 1:N:0:TACTCCTTATACCTGT
AAGCTCGTAGTTGAATTTCGGGATCAATACGTCGGTCGTACCTTCGGTACGTACTAACGTTATTGATTTCTCCCTTCTGACGAACCGTGATGTCATTAATTTGATGTTACGGGAAGTTAGGGCTGTTACTTTGAAAAAATTAGAGTGTTTAAAGGAGGCAATCGCTCGAATACATTAACATGGAATAATGAAATAGGACGTTCGAACCTATTTTGTTGGTTTCTAGGATCGACGTAAGGAGTAATAGGGAAAGTTGGGGGGAATTTTGTGGGGCCAACGAACTCAAGTTACTCCTCCCTAT
+
CCCC-CBB@CFDFGGGGFCCEEEE@6EFE<9CDG7FFGEFECGCFGGG<FFF,C,<EDCF8F8@FAAF9FFFGFGGFEEAC:CGFG:=<C,CE?<99CF9CF<,CE?FGDC:F?>FFFDAFFFC:FGFDE<FF9FF?=:E,E<,B,B5C8BBFC,AB7@>=,58+<@C@FFD@,,7E,78=>,D<<,5@3,@3@>E,@@>33>*@<BE6,:F,7@,:DC1:,4,4,B8,,=8?133/*3+*50<1++37*)2;+++5***2**;+++0*2***/)/1.5*/*2;++++01+0+**2***++
@M03152:184:000000000-AWYW1:1:2106:16437:23431 1:N:0:TACTCCTTATACCTGT
AAGCTCGTAGTTGAATTTCGGGATCAATATGTCGGTCGTGCCTCGGTACGTACTGGCATCATTGGTTTCTCCCTTCTGATGAACCATGATGCCATTAATTTGGTGTCTTGGGGAATCAGGACTGTTACTTTGAAAAAATTAGAGTGTTTAAAGCAGGCTCACGCTTGAATACATTAGCATGGAATAATGAAATAGGACGTTTGATTCTATTTTGTTGGTTTCTAGGATCGACGTAATGATTAATAGGGATAGTTGGGTGGAATTCTCGGGTGCCAAGGAACTCCAGTCACTACTCCTTATT
+
CCCCCGGGGGGGGGGGGGGGGGGGGGGGGGGGGGGGGGGGGGGGGGGGGGGGGGGGGGGGGGGGGGGGGGGGGGGGGGGGGGGGGGGGGGGGGGGGGGGGGGGGGGGGGGGGGGGGGGAFGGGGGGGGGGGGGGGGGGGGGGGGGGGGGGGGFFGGGGGGGGFGGGGFGGGFGGGGFGGGGGG9DGGFGGGGFGCFGGGEGG7AAFGFFFGFG;FFFE>FGDGGC9CEDECG5*>,*44CCFG@:C66:6ADFFF,51:*8+BC+<B*958//;DCE3AFGG9CC8<+389<8>CCGCGC+
@M03152:184:000000000-AWYW1:1:2106:6269:23516 1:N:0:TACTCCTTATACCTGT
AAGCTCGTAGTTGAATTTCGGGATCAGTACGCTGGTCATGCCTTCGGTATGTACTGGTGTCACTGGTTCCTCCCTTCTGAAGAACCATCATGCCATTAATTTGGTTTTGTGGGAAATCAGGACTGTTACCTTGAAAAAATTAGAGTGTTTAAAGCAGGCTCGCGCTTGAATACATTAGCATGGAATAATTAAATAGGACGTTAATTCTATTTTGTTGTTTTCTAGGCTTGACGTAATCATTAATAGGGATAGTTTGGGTGAATTCTCGGGTTCCAAGGAACTCCCGTCACTACTCCTTCAT
+
CCCCCFGGGFFGGGGGFFGGEGGEFGFGCFCGGG7FF9FGGFGGGGGGGGGGFGGGGGGEFDGGA@FFEFGGFEGGGGCFCCFGFCFGG9E@CF@ADCFFFGFGG,6,6C8?FEF,CF9FCCFAEFFGGGGCEE,EF,@EFGF99@CFGGFGFFFFA7F<B:7>CGD<<,ACA@,=F,,,C,:D@BBA,,C39=EF,@C7+@:FCEG9EEF,@@8<7,44,3>D?C,?:1>D*>:F5,11114B:76,,,/45B9,**1*=9EBF9+/**3**2++30.*0+<F5****00:+2>6?C70+
@M03152:184:000000000-AWYW1:1:2106:7962:23675 1:N:0:TACTCCTTATACCTGT
AAGCTCGTAGTTGAATTTCGAGATCAGTACGCGGGTCGTGCCTTTGGTATGCACTGGTGTCACTGGTTTCTCCCTTCTGAAGAACCGTCATGCCATTCAGTTGGTGTGGCGGGGAATCAGGACTGTTGCTTTGAAAAAATTAGAGTGTTTAAAGCAGGCTCGCGCCTGCATACATTAGCATGGAATAATGAAATATGACGTTGGACCCTATTTTGTTGGTTTGTAGGATCGACGAATTGATTAGTAGGGGTAGTTGGGTGGAATTCTCGGGTGCCAAGGAACTCCAGTCACTACTACTTAC
+
CCCCCCFBCGCDFGGDF9AFFC@DFFFGFFGG+FFFC@@F@CFEFFGGGF8<FCDFGGGGFFGFFDGGCGF,@CE9AF<A<E<FF@+BCFGFCFDFFE9FEFGE:FCC7F+@FE:=>,?,5,3,BFD,3F>F9<,:F,@>>AFDCC,F,3DFD8,,@**,83***5>*,6<<CBEC9;,,@::E<F,?9CC,<?<+?9?CB7**2?<@82>B+?+25:C8@G*2++2+<6C*//****2+++0+2+++*18=*3<:+:/88*++<E+?CG5C5*0;3))*02+*<C+++*++09*+<37++
@M03152:184:000000000-AWYW1:1:2106:10322:23751 1:N:0:TACTCCTTATACCTGT
AAGCTCGTAGTTGAATTTCGGGGTTAGTAGGCTGGTCATGCCTCCGGTATGTACTGGTCTCACTGATTCCTCCCTCCTGATGAACCTTAATGCCATTAATTTGGTGTTTTGGGAAATTTGGACTGTTACTTTGAAAAAATTAGAGTGTTTAAAGCAAGCTAACGCTTGAATACATTAGCATGGAATAATGAAATAGGACGTTCGATCCTATTTTGTTGGTTTCTAGGATTGACGTAATGATTAATAGGGATAGTTGGGTGGAATTCTCGGGTGCCAAGGAACTCCAGTCACTACTCCTTAT
+
CCCCCGGGGGGGEGGGGGGGGGGGGGGGGFGGGGGGGGGGGGGGGGGGGGGGGGGGGGGGGGGGGGGGGGGGGGGGGGGGGGGGGGGGGGGGGGGGGGGGGGGGGGGGGGGGGFGFFGGGGGGGFGGGGGGGGGGGFGGGGGGGGC<FGGGGGFGFFGGGFGGGGGGGGGGGGGGGFFFFF?FGGGGGGGGGGGFGFGF7FCGDFGG@F<FCGGAFFG>EGGGGGA9EFG8DD>EGCFC,:ACGGGG6C?AF6CE98**6*=FGG<F@3=595C5D+53=632C0<8CF=CF79C<6?D+2
@M03152:184:000000000-AWYW1:1:2106:14573:23953 1:N:0:TACTCCTTATACCTGT
AAGCTCGTAGTTGAATTTCGGATCGGGTTGGGTGGTCCGCCTGACGGCGTGTTTTACTGCTCGACTGGGTCTTGCCTCTTGGTGAACCTTTGTGTTCTTCATTGCATGCGTCGGGGAACCAGGACTTTTACCTTGAGAAAATTAGAGTGTTCAAAGCAGGCCTATTCCTGAATACATTAGCATGGAATAATAGAATAGGACGTGTGGTTCTATTTTGTTGGTCTTTAAGAACTGACGTAATGATTAATAGGGATAGTTGGGTGGAATGTTCGGGTGCCAAGGAAGTCCAGTCACTACACCT
+
BCCC@AC@@68CFGGGF<CC@C7CFGCCBF@GGCGGGGGDEGD8F@:CGGC,FEEDCGGGDGGGG,@=E<FFGDFAFGGGGG<FFFCFGFGGGCFGDEFG<<FD,CBEFGGFF:CCFC<BDC7DFG=,B@FF,DC9DB?,<C=ADD<=F@BFB<FF,F<DEFFGF,,73E,@C;@E@;,@F;FCFFD3>@ACGFEGGGFFGFECGGG:*,<F@@CFFEGGFE9,+B<9+++3>2+>C=55*<99C9+1<:;**=*0+=9E58:55C++*3+*2)/>75B75**2*<C790<9<CGFD+*2*
@M03152:184:000000000-AWYW1:1:2106:9940:24096 1:N:0:TACTCCTTATACCTGT
AAGCTCGTAGTTGAATTTCGGGGTCAGTAGGTCGGTCGTGCCAACGGTATGAACTGGTCTCACTGATTCCTCCCTCTTGTAGAACCGTGATGCCATTAACTTGGTGTTGCGGGGAAACAGGACTGTTACTTTGAAAAAATTAGAGTGTTTAAAGCAGGCTAAAGCTTGAATACATTAGCATGGAATAATGAAATAGGACGTCGATCTTATTTTGTTGGTTTCTAGGGTTGACGTAATGATTAATAGGGATAGTTGGGTGGAATTCTCGGGTGCCAAGGAACTCCAGTCACTACTCCTTATT
+
CCCCCGGGGGGGGGGGGGGGGGGGDGGGGGGDFGGGGGGGGGGGGGGGGGGGGGGDGGDGGGGGGGGGGGGGGGGGGGGGGGGGGGGGGGGGGGGGFFFGFGFGGFGGGGGGGCCFGGGGGGGGGFGFGGGGGGGGGGGGGG<BF?,BDGGGGD9FFB=<>D,33@FCC@9FBFGGGFFFAFGFFDFEA9CFGACGCFF7*>CC@CCFCC9F,,<,BGGGGFFCCFCFFC?6:CCEGGF7AFCF7CG66*.+>CF+87CGFCCC:?+275;C*9C2A;>F6+3*+0<@F499+?4+<:><+
@M03152:184:000000000-AWYW1:1:2106:12489:24321 1:N:0:TACTCCTTATACCTGT
AAGCTCGTAGTTGAATTTCGGGGTTAGTAGGTTGGTCATGCCTCTGGTATGTACTGGTCTCACTGATTCCTCCTTCCTGATGAGCCGTAATGCCATTAATTTGGTGTTGCGAGGAATCTGGACTGTTACTTTGAAAAAATTAGAGTGTTTAAAGCAGGCTAACGCTTGAATACATTAGCATGGAATAATGAAATAGGACGTTCGATCCTATTTTGTTGGTTTCTAGGATTGACGTATTGATTAATAGGGTGAGTTGGGTGGAATTCTCGGGTGCCAAGTAACTTCCGTCACTACTCCTTAT
+
C@CC?EFCGG@@FED,CFG<CDGGGCFFFGFGFGGGFCEGGGGFGG?FGEGGFFFFFGGGGGGGGGGGGEGGFGEFEGG9,@@FGGGFEEFGG8FGA<FFFGGFGGFEFGGGGGGCGEE9EC=FFFGGGGGGGGG,B,@=<B8?AFEFFEFGFA,AFACEFG@FGG7FF8FCC,CEF,AF<F8>=D>BFGCF<=FE?DCGFFFGFFGCEEFCG9;>EFGECFEEGF9:DC,99>8D,,,,5>@@C7CF6,)=C7C?651BC8CGD:9+:=E<C3*:+0+=++2+5+;C5):C92*+0<::+
@M03152:184:000000000-AWYW1:1:2106:22460:24372 1:N:0:TACTCCTTATACCTGT
AAGCTCGTAGTTGAATTTCGGATCGGGTTGGGTGGTCCGCCTGACGGCGTGTTTTACTGCTCGACTGGGTCTTGCCTCTTGGTGAACCTTTATGTTCTTCATTGAATGCGTCGGGGAACCAGGACTTTTTCCTTGAGAACATTGGAGGGTTCAAAGCAGGCCTATGCCTTAATACATTAGCATGGAATAATAAAATAGGACGTGTGGTTCTATTTTGTGGGTCTTTAAGAACTAACGTAATGATTAATAGGGGTAGGTGGGTGGAATTCTCGGGTGCCAGGAAAGTCCGTCAACTTCTCCT
+
A@CC<<FF@D@<F-,,@EFFCCCGCCCE;EGGGGGFG@BEGGG@F,6CCCEFGGGGDFA@C,BC7CGGGA<F<FFGGGFFG9?,:CFFFGAGGGF,5BF9FAC,?BAFFFGEFE:F7F7=<?F7::CDG,,8<@A,B,F,3FA,,=F77>><FDFC<,F+++@,:DAF9,,,,,7,7D>9DFFF,3226?DC;D;D:>,?::F74CB,47,,@CF,;<2*8*:*>E?9?9+*;++5/;=F5++4+>+1+AA**2//*2988185*9++:C07:C>)1013***2*30+*)****2+<9*37
@M03152:184:000000000-AWYW1:1:2106:9527:24398 1:N:0:TACTCCTTATACCTGT
AAGCTCGTAGTTGAATTTCGGGATTAATTTATTGGTCGTGCAATAGTACGTACTGGTATTATTGATTCCTACCTTCTGACGAACCATGATGTCATTAATTTGGTGTCATGGGGAATCAGGACTGTTACTTTGAAAAAATTAGAGTGTTTAAAGCAGGCTCAAGCTTGAATACATTAGCATGGAATAACGAAATAGGACGTTTGATTCTATTTTGTTGGTTTCTAGGATCGACGTAATGATTAATAGGGATAGTTGGGTGGAATTCTCGGGTGCCAAGGCACTCCAGTCATTACTCCTTATC
+
CCCCCGG@FGGGFGGGGGGGGGGGGGGGGGGGGGGGGDFGGGGFGGGGGGGGGFGGFFGGGGG9EGGGGGGGGGGGGGGGCFGFE8FFCF,EFFCFF<CEFFCF,CFFGFGGD7?FFDGFGGGGGGGGFDFG,<F9FFGGGGFCFE<FGGGGGGGGGGGGC,,CEFG8,FFAEFFD9D=ECFGGGG=DGG>:DFFGG@C7<>:,=FCGC3@FCFFCG,6D:;CCFG8,:@C*:CFFFGFFFGFCCF?:CF;6BF,CEEE782<+<CB***3)3;+*/0)21*+*5+?B9*20+*239777+
@M03152:184:000000000-AWYW1:1:2106:17792:24452 1:N:0:TACTCCTTATACCTGT
AAGCTCGTAGTTGAATTTCGGGATCAGTACGCTGGTCGTGCCTCGGTATGCACTGGTGTCACTGTTTCCTCCCTTCTGAAGAACCGTCATGCCATTCAGTTGGTGTGGCGGTGAACCAGGAGGTTTACTTTTAAAAAATTAAAGTGTTTAAAAAAGGCTCGCGCTTGACTACATTACAATGGAATAATGTAATAGGACGGTTGATCCTATTTTTTTTGTTTCTAGGATGGACGTAAGTATTAATAAGTAGTGGTGGTGGGGAGTTTTGGGTGTAAGGCACTCAAGTTACTACTCTTCATGT
+
CCCCCGGGGGGGGGGGGGGGGGFGGDGGF9B:FEEGG@FGG8FFGEGED,CFFG,EFDGGCFFG@FFC@FF<CGEGG,C,F96E6@8FEFAFE<FGGE,<6,,,CFFGCCF+@+,,B,:+B+++:E=CE@?B9?FFFGC<A,,,,,5C,,:<,,+@>B<@@BBB:<><,8,,>,@=333>,>,>D,33,,@=;9;,3,1*>F1,@27,,7CF9<:F**=B0+5++2+?<3*>=5*8/+++2+09*++0+31+*37*1******2*30*1*//**20+)0::E**02+++0+++2*++02+2
@M03152:184:000000000-AWYW1:1:2106:20982:24529 1:N:0:TACTCCTTATACCTGT
AAGCTCGTAGTTGAATTTCGGGATCAATATGTTGGTCGTGCTTTCGGTACGTACTGGCATCATTGGTTTCTCCCTTCTGATGAACCATGATGCCATTAATTTGGTGTCTTGGGGAATCAGGACTGTTACTTTGAAAAAATTAGAGTGTTTAAAGCAGGCTCACGCTTGAATACATTAGCATGGAATAATGAAATAGGACGTTTGATTCTATTTTGTTGGTTTCTAGGATCGACGTAATGATTAATAGGGATAGTTGGGTGGAATGTTCGGGTGCCAAGGAACTCCAGTCACTACTCGTTAT
+
CCCCCGGGGFCFGGGGGGGGGGGGGGGGGGGEGGGGGGGGGGGGGGGGGGGGGGGGGGGGGGGGGGGGGGGGGGGGGGGGGGGGGGGGGGGGGGGGGGGGGGGGGGGGGGGGGGGGG9FEDGGCGGGGGGGGGGGGGFGGGGGGAFGCFGGGGFEFFGEE@EAFFGEGGGGGGGGGGGGGGGFGGGGDFFGABAEEAFFECGFE9@CFGGF;EFFFGGGGGC,@A,@>FBEE>5CECFF7:<C,=E96C68,,B,585CC**+?+<++:=C7=<>DG::*;8?D+AF9+1<++*:7*:9C5
@M03152:184:000000000-AWYW1:1:2106:19471:24606 1:N:0:TACTCCTTATACCTGT
AAGCTCGTAGTTGAATTTCGGATCTGGTTGGGTGGTCCGCCTGACGGCGTGTTTACTGCTTGACCGGGTCTTGCCTCTTAGTGAACCGGTGTGTTCTTTATTGAATGCACCGGGGAACTGGGACTTTTACCTTGAGAAAATTAGAGTGTTCAAAACAGGCCTATGCCTGAATACATTAGCATGGAATAATAAAATAGGACGTGTGGTTCTATTTTGTTGGTTTTTAGAACTGCCTTAATGACTAATAGGGTTAGTTTGGTGGAATTATCGGGTGCCAAGGAACTCCAGTCACTACTCCTTT
+
C@C<-FC6BFFED9,EEDFGG>@EGGGCFGGEGGGGGGEGEEFFGCEF7FG@FGFGGEFGG9CE<@FDFBEE,EFGGGGGEFG9FFGGG>FFEFFDFGF,FF<?9B@<?5?C7FCGGGGGGFFGGF<<DCFGFC,A,5,,B<EFFCG,<<C==C9DDC,DFFFG@BF=38@<CEBFAACFFFA,D@>,EDDFFCFGFFGGCFCD**@CFGFCE@@CEGGFGGFGGGFFCFFD+5+><+C+1+4<C@C966)2**+++4*A5*80:A+2:==);<*9+))*28:6C2+3<*+3976<+<D7+
@M03152:184:000000000-AWYW1:1:2106:16021:24896 1:N:0:TACTCCTTATACCTGT
AAGCTCGTAGTTGAATTTCGAGATCAGTACGCTGGTCGTGCCTTCGGTATGCACTGGTGTCACTGGTTTCTCCCTTCTGAAGAACCGTCATGTCATTAAGTTGGTGTGGCGGGGAATCAGGACTGTTACTTTGAAAAAATTAGAGTGTTTAAAGCAGGCTCGCGCTTGAATACATTAGCATGGAATAATGAAATAGGACGTTTGACCCTATTTTGTTGGTTTCTAGGATCGACGTAATGATTAATAGGGGTAGTTGGGTGGAATTCTTGGGTGTCAAGGAACTCCAGTCATTACTCCTTAT
+
C@C@6C;@7FFFGCEFGGGFFCFGGGGGGGGG@FEGGEGGGGGGGGGGGGGFGGGGGGGGGGGEGGGGGGGGGGGGGGGFGGFGGGGGGCFFEFFGFGGGG9FDGGGGGGGGGGDGGFGGC@FGGGDCFFGGGFGGGGE>FG?ECD<FFFCFGDFGGGD<AEGGEFGGG@=EGGDF<C?F,:DF:CFGEFFGCFGF7CFC:C7:<F<BCFCFG9FE@FCBCE9?CFGD+<C8CEB;ECEFFF?9CC76=*)1*3<C+5A>5*2<6?7+0<:C=)7C?6:602<*<CC+<*+0<>FF0<>9+
@M03152:184:000000000-AWYW1:1:2107:14170:1765 1:N:0:TACTCCTTATACCTGT
AAGCTCGTAGTTGAATTTCGGGGTCAGTAGGTCGGTCGTTCCAACGTTATGAACTGTTCTCTCTGATTCCTCCCTCTTGTATATCCTTTTTTCCATTTACTTGGTTTTGCGGGTAAACAGTTCTTTTACTTTTTCACTTTTTTTTTGTTTAAATCAGTCTAACTCTTGTTTCCATTATCATTGCATATTTATCTTGTACGTCTTTCTTATTTTTTTGTTTTCTTTTTTTTTCTTATTTTTTCATATTCTTTTTTCTTTTCCTTTCTCTCTTTCCTCGCTCCTCCATTCTCTCCTCCTTTTT
+
C@BC<FFGGGFE--,CFGGG77:C;<DFD--C;++@;:@,;C,,,,,;,;,<,6C,,9CC,,9C,,<C,6CC@@F,EE,C,,,,<6,<,,:+CF,C?,,6<C,,E,CC,5+++8+,,,,,,,9<,,C,:@<A,,,,,,,:?,+++8+:BD,,,5,,,33C,,:,:EF,,,8,,,3@,,7,3:,,,8,,53,,,5,,,,3*333*3,,3,37=53411,62?,2,,,,4:**2+2++5++11++2++++++++0:++0<++++20*0+0++3*0****))*/+***+0++/0+*000*+***
@M03152:184:000000000-AWYW1:1:2107:9768:1824 1:N:0:TACTCCTTATACCTGT
AAGCTCGTAGTTGAATTTCGGGATCAGTACGCTGGTCGTGCCTTGGTATGTACTGGTGTTACTGGTTCCTACCTTCTGACGAACCGTCATGTCATTAATTTGGTGTGGCGGGAAATCAGGACTGTTACTTTGAAAAAATTAGAGTGTTTTAAGCAGGCTAACGCTTGAATCCATTAGCATGGAATTATTTAATTTGTCGATTGCTCCTATTTTTTTGTTTTCTTGCTTTTTAGTCTTTCTTTATATGGCTCGTTTGTTGGCATTCTCGTGTTCCACGGGACTGCATTCACTCCTCTTTATT
+
CB-CCGGGGGEGFCCFGGGGGGGGGFFGFFGGFFGGGGG7F8FFFFGFG,EEFAEEE8EFF<CF8FGG<F<C<EF8FCFCB@+7@6BF,C??CCEA,,6EEEAFCA,FFEDE>+<E<,,,:?FEGFA?<CE<9,:,,+BB,5@<?,CFD,5,CC,D7+=<>,3+>F+,>@,:,,=,7,,7,::@F,,@,,@,E,3@,35*>@6,@2,>,@2DD,=<*,4?C,6+5+++++2*05++5=+<C+5<<+++***2?F=**0**++3<*<+2**29+:0**))****0+++++**+*0*++2***
@M03152:184:000000000-AWYW1:1:2107:21372:1824 1:N:0:TACTCCTTATACCTGT
AAGCTCGTAGTTGAATTTCGGGATCAATACGTCGGTCGTACCTTCGGTACGTACTAACGTTATTGATTTCTCCCTTCTGACGAACCGTGATGTCATTAATTTGATGTTACGGGAAGTTAGGGCTGTTACTTTGAAAAAATTAGAGTGTTTAAAGCAGGCAATCGCTCGAATACATTAGCATGGAATAATGAAATAGTACGTTCGAACCTATTTTGTTGGTTTCTAGGATCTACGTCATGATTAATATGTATATTTTGGTGTACTTCTTGTGTGCCTAGGAACTCCCGTCACTTCTCCTTTT
+
CCCCCGGGGGGGGGGGGGGGGGGGGGGFGFGGFFDFGGGGGGGGG?EGGGGGGGGFCCGGG8FFF9FGGGGEECFGGGFEG7:BCF7?E7F,CE9FF,,EEAE,F<FF<D7C7+>FGA9E@8EGGGFFFFDGA,E,C,+AE,B,CDFGGFF,,5B,:+3=DFGEFDFCG,@<F9FF93><F9C,7@9,@,,,@@,>3@,*@::*,,,>E,>F@GF3D,,>DC;>,,,,6,,,56<,44,,=A;+=++121341@C++*313B+C>+2++1+22+++2*)*1*3++**2*51<+00++0**0
@M03152:184:000000000-AWYW1:1:2107:14306:1905 1:N:0:TACTCCTTATACCTGT
AAGCTCGTAGTTGAATTTCGAGATCAGTACGCTGGTCGTGCCTTCGGTATGCACTGGTGTCACTGGTTTCTCCCTTCTGAAGAACCGTCATGTCATTAAGTTGGTGTGGCGGGGAATCAGGACTGTTACTTTGAAAAAATTAGAGTGTTTAAAGCAGGCTCGCGCTTGAATACATTAGCATGGAATAATGAAATAGGACGTTTGACCCTATTTTGTTGGTTTCTAGGATCGACGTAATGATTAATAGGGTTAGTTGGGTGGAATTCTCGGGTGCCAAGGAACGCCAGTACCTACTCCTTAT
+
CCCC<CFFEEFGFGGGGCFGGGGGGGFFFEFFFGFFCBFGGGFFGGFEGGGGGGFGGGGGFECFEFFGFGGGFGGDEAGFGFEDFEGED@GEEGGGGGGGFFFGCFGGGEEG@EFGGGCFCFGDGGGGGGGGG@FDFGGGGGF9DFCDFGFGG,FFGCF<FFDC@<:>AGFDDGFG9,D@B@FGGGGGGGGGGC@FC:<*<FFED9FGGGFGFF9FFF8CFE+<>E?FCF5*/B?CFEECF7<<9>C6>**1@CC7@C5?CF++6790:*19*9*:*/79****2:*<+*2<+7CC??7*0
@M03152:184:000000000-AWYW1:1:2107:17650:1978 1:N:0:TACTCCTTATACCTGT
AAGCTCGTAGTTGAATTTCGGGATCAGTACGCTGGTCATGCCTTCGGTATGTACTGGTGTCACTGGTTCCTCCCTTCTGAAGAACCATCATGCTATTAATTTAGTGTGGTGGGAAATCAGGACTGTTACCTTGAAAAAATTAGAGTGTTTAAAGCAGGCTCGCGCTTGAATACATTAGCATGGAATAATGAAATAGGACGTTAATTCTATTTTGTTGGTTTCTAGGATTGACGTAATGATTAATAGGGATAGTTGGGTGGAATTCTCGGGTGCCAAGGAACTCAAGTCACTCATCCTTATT
+
CCCCCGGGGGGGGGGGGGGGGGGGGGGGGGGGGGGGGGGGGGGGGGGGGGGGFGGGGGGGGGGGGGGGGGGGGGGGGGGGGGGGGGGGGFGGGCFFGFFGFGGGGGGGGGGGGGGFGGGGFFGGGGGGGGGGGGGGCFGGGGDFGGGGFCGGGFGGGGEFGGGGGGGGGG9DAFGFFGGGGGGGGGGGGGGGGGGGCCFFGGFFDGGGGGGG9,:::ECCFFFGFGFFG,26*BDCGGFFFF79BFEC6CFGGGFC5*B78+?C+<?5==77*2;2<*);68:0AC@<+/:+**2099*2*
@M03152:184:000000000-AWYW1:1:2107:14684:2472 1:N:0:TACTCCTTATACCTGT
AAGCTCGTAGTTGAATTTCGGGGTTAGTAGGTTGGTCATGCCTCTGGTATGTACTTGTCTCACTGATTCCTCCTTCCTGATGAGCCGTAATGCCATTAATGTGGTGTTGCGAGGAATCTGGACTGTTACTTTGAAAAAATTAGAGTGTTTAAAGCAGGCTAACGCTTGAATACATTAGCATGGAATAATGAAATAGGACGTTCGATCCTCTTTTGTTGGTTTCTAGGATTGACGTAATGATTAATAGTGATAGTTGGGTGGAATTCTCGGGTTCAAATGACATCCATTACCATCTCATTAA
+
C<<CCFG+CFFFGGFGFEA8FFFBF@FFEFGGGGDFAFEGGGGFGCDGGGCF9FF<<FGGGGFGCFFCFEFGFGGGDEF,CEC8FFGEE@FAFGGFCDCC,CF?FFF@<F>:CEDAFFC,C,4?FEFF@<A?,9:?<EGD<9,C99CFCDFFFFGGGGGGGG<:@FDG,>FFD,A9FFFFGGC:FGGGG9DGAFDC?,DCF<BC>AF+@,3EAAFC8DCC3@;DFFDFGGC9EC:*,:D,=C9@7:>=9,2=,49=,4:*=*+<7:<9555/*/++2++30530*552++2++*2+++*2*
@M03152:184:000000000-AWYW1:1:2107:23598:2615 1:N:0:TACTCCTTATACCTGT
AAGCTCGTAGTTGAATTTCGGATCTGTTTGGGTGGTCCGCCTCACGGTGTGTTATTGCCCGAGCGGGTCTTGCCTCTTGGTGAACCGTCGTGTCCTTTATTGGATGCGGCGGGGAACCAGGACTTTTACCTTGAGAAAATTAGACTGCTCAAAGCAGGCCTGCGCCTGAATACATTAGCATGGAATAATAAAATAGGACGTGTGGCTCTATTTTGTTTGCCTTTTGAGCTGCCGTAATTATTAATACAGATAGTTGGGTTTAATTCTCGGGTGACACGGGAATCCCGTAACTTCTCCCTAT
+
CC9CCGCGGGGGGGGGGGGFGBFCFGGGGFG7CG7BEE@GGEGFGGG@C@BFG9FE@DFGGD77@F>@=FGFFGDFFGADFGGGGFDCGGG7F,FFGGG9,,=,CF@=:@CFGGFGGFGCFCFFGGGCDG,@F,DC@FFEFCC<,@:FGGD9<3?F:CCGF7F:*=*@+2CEGGGGDGDGG@EDFCGDC++?9B9CC921=<E8528ED++<9CF86*;EFFGC+2*/++++;881?F7A>+3<<*++30:<+0+++*8**+++:03+**29*****1))**230+:@*)/0+*239****
@M03152:184:000000000-AWYW1:1:2107:12594:2725 1:N:0:TACTCCTTATACCTGT
AAGCTCGTAGTTGAATTTCGGGATCAATACGTCGGTCGTGCCTCGGTACGTACTAACGTCATTGATTTCTCCCTTCTGACGAGCCGTGATGTCATTAATTTGGTGTTACGGGGAGTCAGGACTGTTACTTTGAAAAAATTAGAGTGTTTAAAGCAGGCAATCGCTCGAATACATTAGCATGGAATAAGTAAATAGGACGTTCGACCCTATTTTGTTGGTTTCTAGGATCGACGAGTTGTGTGATAGGGATCGGTGGGTGGAATTATCTGTGGCCATGGGACTCCAGTGACAACTCCGTTTA
+
CCAC<FECBFCFFFFG<EAF@EGC<EGGGGG@@+@@F7F7,C@FFG:FF,,CCFEGEEFCC<,,69CFCCEFAGFAEAC,F7=++@=F,EEGFG<E,CCFFG9=F=FEFBC+@:+8B?FFFC44CEGGC?B,F<,CB+B=,=,::,:8,<E<BE3A7FF?,,:+,8@@,,@3>C,3,,7737<CD,,,,,3,@,@CF7C:*>*3**>,,7@,2,,6=C*;82;,C,,>5**3****3+132*+++++2CC*7CEG58?>CC+++0+3+03+*/**200)9A68+203:9**+2*0+*2***
@M03152:184:000000000-AWYW1:1:2107:23391:2858 1:N:0:TACTCCTTATACCTGT
AAGCTCGTAGTTGAATTTCGAACCTGGTCGGGCGGTCTGCCTTACGGTACGTACTGTCTGGCCGGGTTCTACCTCTTGGTGAGCCGGCATGCCCTTAATTGGGTTTGTCGGGGAACCAGGAGTTTTACCTTGAGAAAATTAGAGTGTTCAAAGCAGGCCTTTGCCCTAATACATTAGCATGGCATAATAAAATAGGACGTGCGGTTCTTTTTTGTTGGTTTCTAGAGTCGCCGTAATGAGTACTAGGGACAGTTGGGGGGAATTTTCGGGTGTCAAGGAACTCCAGTCACTACTCCTTACA
+
CC@C<@FG@DCDFEDFGGG<FCFGCGGGFGDGGGDGGGGGG<FGFEFCFGEFFGG@FCF<CCFGC7FGGGGGG9FG<?<FEGDFGCGFCFFEFCEGGFBEFGG:++BFECCEG7FDFBA@F+BDF<B>FDF9<<FDFDF8FGC9,,@FA@CFGGCFF:<<DF,7@:,@@>=9F;FCEGG9,,,><>FCEFGDG992?::*1*=<CE*?+,2248C7BE8889<C79<+5*8*:*1*8<:+:++<:*<:****3++<*******+*02/*/*1*2*:*605*<<E??@++**3+**<@C*00
@M03152:184:000000000-AWYW1:1:2107:8183:2865 1:N:0:TACTCCTTATACCTGT
AAGCTCGTAGTTGAATTTCGAACCTGGTCGGGCGGTCTGCCTTACGGTACGTACTGTCTGGCCGGGTTCTACCTCTTGGTGAGCCGGCATGCCCTTAATTGGGTGTGTCGGGGAACCAGGACTTCTACCTTGAGAAAATTAGAGTGTTCAAAGCAGGCCTTTGCCCGAATACATTAGCATGGCATAATAAAATAGGACGTGCGGTTCTATTTTGGTGGGTTCTAGAGTGTCCGTAATGATTACAAGGGTTAGTTGGGTGGAATTGTCGGGTGCCAAGGAACCCGCGTCACTACGCCTTATA
+
CCCCCGGGGGGGGGGGGGGFGGGGGGGGFGGGGGGGGGFGGGGGC7FGGGGGGGGGGGGGGFFGGGFFCGGGFFFFFGFF<EFFF:FGDGGG?ECE@?FAAFGGGGGGGGEGGGGGGFFE<FF<9<FFD<<993>FCGGGG@DFCCFCEGFGFCGGG7+DCFFFFGGDD:7CCFG9,>FCFGGGFFGGEFGF;CFGC,C:*=*CC::F+<,,?+*=*/*=8*+2++<>++33*;*1*3+0:<0+22;=**16+0+6*;C*/39C*<9=CC*)12:F:F4*******/*2)*+<*)2:5**2
@M03152:184:000000000-AWYW1:1:2107:7233:2902 1:N:0:TACTCCTTATACCTGT
AAGCTCGTAGTTGAATTTCGGGATCAATACGTCGGTCGTGCCTCGGTACGTACTAACGTCATTGATTTCTCCCTTCTGACGAGCCGTGATGTCATTAGTTTGGTGTTACGGGGAGTCAGGACTGTTACTTTGACAAAATGAGAGTGTTTAAAGCAGGCAATCGCTCGAATACATTAGCATGGAATAATGAAATAGGGCGTTCGAACCTCGTTTGTTGGTTTCTAGGATCAACGTAATGATTAGTAGGGAAAGTTGGGTGGACTTATCGGTTTCCAAGCACGTCCAGTCCCAACTCCTTATT
+
CCCCCGGGEGEEAEFGGGGGCEGGGGGGGCGFC77CFDEFGDGFGGGGGGGGGGGG8BFD@CFCED<F9@CE8<F8F<EFEF7CFCFFG?<FFECA9E?CFFDGFF:@EFGEC:C7F9FFFFDEEGFFEEFFG,5EC=E5,E9F<ADF8,,,CDFFG7F>DFFGF8FCFFE9B@D<><FAB>,@FF>E;@>;9,5@,,51>FC:,2>:,*1*6=,6,,1:,CE,92B++*5?8*0*/=7++<+1+3+2***=+4>A5**:/++<:FGF7***+2*0**.*1*2;>+30+0**2**<C?*0*
@M03152:184:000000000-AWYW1:1:2107:16799:3072 1:N:0:TACTCCTTATACCTGT
AAGCTCGTAGTTGAATTTCGGTGGCCCAACGGCGGTCGGCCGCAAGGTCTGTACTGCCGGTCTTCGGACCACCTCTTTCTGGGGGAACGTCGGCCCTTAACTGGGCACGGCGGCCGAACCAGGACGTTTACTTTGAAAAAATTAGAGTGTTTAAAGCAAGCGTACGCTTGAATACATTAGCATGGAATAATGAAATAGGGCTTCAGTTCTATTTTGTTGGTTTTCAGAATCCGAAGCAATGATTAATAGGGATAGTTGGGTGGAATTCTCGGGTGCCAAGGAACTCCAGTCACTACTCCTT
+
CCCCCGGGGGGGGGGGGGGGGGFGGGGGGGGGGGGGGGGGGGGGGGGGGGGGGGGEFFEGGGGGGGGGGGGGGGGGGGGGGGGGGGGGGGGGGDGGGGGGFFGG8DGDGGGGGGDGGGGGGGGCFGEFGFFGFGGGGGGFG<CFGFDFFFCFFGGGGGGDGEGGGGGGDCGFFGGF<CFFFGGGCFGG9FFFC?<CFE6CCGCCFGFF?F?FGGFGGDFFGGGGFGCFGC96?GGGDCC96+:EG79??65?66+<ECCGCE5*2+<9C7***///*:?FG6@6+32@A?=9+*:C769D:
@M03152:184:000000000-AWYW1:1:2107:7756:3129 1:N:0:TACTCCTTATACCTGT
AAGCTCGTAGTTGAATTTCGGGATCAGTAAGCTGGTCGTGCCACCGGTATGTACTGTCTGGCCGGGTTCTACCTTTTGGTGAGCCGGCATGCCCTTAATTGGGTGTGTTGGGGAACCAGGACTTTTACCTTGAGAAAATTAGAGTGTTCAAAGCAGGCCTTTGCCCGAATACATTAGCATGGCATAATAAAATAGGAAGTGCGGTTCTATTGTGTTGGTTTCTAGAGTCGACGTAATGATTAATAGGGATAGTTGGGTGGAATTCTAGGGTGCCAAGTAACTCCAGTAACGAAGTCTTAAT
+
CC@CCEB@FFGFGGGGF<F<@FEGGFCGC-C,CF8EF+@@@,6;,7@CF,@6,,6CF,CEF,,@:CGGDFGEF@6,CC@C@F8FE+76CGG8=,CFGFDFGFCEFGGE4AEGGGG+BFGGGFC,55BF9F<EF8?BDFFEEFDFGGGF,BADDFGGF:@A,,CF,,@FFGGGGFAD,>CGFFDCGGG,5@CC,@3@E;FAE,>C<F>FCEF,5@E,DC=BEGGCF99;<C*1=*3*3+15;>A+2:8*=*0+>9+A**8CF++0:9++0/7C***09*0:<7+<CF<+<B**/5*0++0**
@M03152:184:000000000-AWYW1:1:2107:15067:3146 1:N:0:TACTCCTTATACCTGT
AAGCTCGTAGTTGAATTTCGGGATCAATTTATTGGTCGCGCTATTGTACGTACTGGTATTATTGATTTCTACCTTCTGACGAACCACGATGTCATTAATTTGGTGTTATGGGGAATCAGGACTGTTACTTTGAAAAAATTAGAGTGTTTAAAGCAGGCTCACGCTTGAATACATTAGCATGGAATAACGAAATAGGACGTTTGATTCTATTTTGTTGGTTTCTAGGATCGACGTAATGATTAATAGGGATAGTTGGGTGGAATTCTCGGGTGCCAAGGAACTCCAGTCACTACTCCTTATT
+
CCCCC?FGGGGGGGGGGGCFGFGGGCGGFGGGDFFEEBGGGEGGGCFGGGGGGGGGGGGGGGGGGGGGGGGGGGGGGGGGGGGGGGGGGGGGFGGGFGGAFFFFCFCFGGGGGGGFGCFGG?FGGGFGGGGFGFEG@FGFGGGGGGGGGFGGGGGGGGFEGFGGCEGGGGGGGGGGGGGGGCCE9B;=BGG:>CGGFGGEEFEGGGGEGGGGGGGCGFGGGDGFGCCFDCEEGG5CGGGGGC>CFG687C57>EDGDEGGG9987E98==CDE4>6FF>F*<CFGF:+<4*9<>*+3A***
@M03152:184:000000000-AWYW1:1:2107:13993:3182 1:N:0:TACTCCTTATACCTGT
AAGCTCGTAGTTGAATTTCGGGCTCTGTCAGCCGGTCCGCCTTCTTGGTGTGTACTTGTTTGACGGAGCCTTACCTCCTGGTGAACGGCGATGTCCTTTACTGGGTGTCGTCGCAAACCAGGACTTTTACTTTGAAAAAATTAGAGTGTTCAAAGCATGCCTTTCCCCGAATACATTAGCATGGAATAATAAAATAGAACGCGCGCTCCCATTTTGTTGGTTCCTGAGACCGCCGTAATCGTTAATAGGGATAGTCAGGTGGAATTTTCGGGATCCAAGGAACTCCAGGTACTACCCATTA
+
C?CC<FG:6F;6FEEFGFFC77FGGFGGGFFFCFC@+@F7F7CFGFGGF,FGD9F<FACCF@CEFFFCC:FEFDFACFFFDFGD9?FE7F:CCFEF9,5?FFGE8FEFEDG<CCCFGFGED@+AFBFE,?<FGCA?B<CCEC,=BAFB=@<CFFGGC,EDF=FF,@CCE+>FGG9A;=CCGFFGD9DFCFCFDFGFF9F@**4*4**<BF7<9B9FF*BF8C++1425+?11?88**:*+1/;*:7:<<C*:CGF++3*2<*;<*++0+**)*/**29**0*;0<2++0)*3+0**;+2*2
@M03152:184:000000000-AWYW1:1:2107:23157:3246 1:N:0:TACTCCTTATACCTGT
AAGCCCGTAGTTGAATTTCGAGATCAAATTGTTGGTCGTGCCTTGGTACGTACTGGCATTATTGGTTTCTCCCTTCTGAAGAACCATGATGTCATTAATTTGGTGTCATGGGGAGTCAGGACTGATACTTTGAAAAAATTAGAGTGTTTAAAGCAGGCTCGCGCTTGAATACATTAGCATGGAATAATGGAATAGGACGTTTAATTCTATTTTGTTGGTTTCTAGGATTTACGTAATGATTAATAGGGATAGTTGGGTGGAATTCTCGGGTGCCAAGGAACTCCAGTCACTACTCCTTATT
+
CCCC-FGFGGGGGGGGGGGGGGGGGFGGGGGGGGGGGGGGGGEGGGGGGGGGGGGGGGGGGGGGGGGGGGGGCFGGGGGGFGGGGCGGGGGGGGGGFEGGGGGGGGFFGGGGGEEGGFFCFGGGGGGGGGGGGGGFFGGGGGGGGGGGGGGGGGGGGCGGGGGGGGGGGDGGGGFFFGDG9E8FGGGGGDEGBFGGBFGEGGGGGGGGGGGGGDGGGFECCFGDGDCFF,65*,,=CC,;+4>C<+<CC=?6FFGG5CEEC:FE7C;EFCC8/;C6>D)8;+02<EEF:@GFCG4C9+*:*
@M03152:184:000000000-AWYW1:1:2107:7859:3293 1:N:0:TACTCCTTATACCTGT
AAGCTCGTAGTTGAATTTCGGATCTGGTTGGGTGGTCCGCCTGACGGCGTGTTTACTGCTTGACCGGGTCTTGCCTCTTGGTGAACCGTTGTGTTCTTTATTGAATGCTTCGGGGAACCAGGACTTTTACCTTGAGAAAATTAGAGTGTTCAAAGCAGGCCTATGCCTAAATACATTAGCATGGAATAATAAAATAGGACGTGTGGTTCTATTTTGTTGGTTTTTAGAGCTGACGTAATGTTGCATAGGGATAGTTGGGTGGAATTATAGGGTGCCAAGGAACTCCAGTCAATACTCCTTA
+
CCCCCGGECFGGGGDDGE<DG;BFCFGGFGDG;FFGFF+@FCFGF7F@F@FGGF@FGGFDFGFGCCF7FEGGE9CFFFAE9E=,CEF:?FCGG<EFGGGGGDFE<?FG9AFEDGD7B@B<FB=FBFDFE9FG9<,53,3BFA5>??<,BCAFFG9D8<BDCBDDFCF,,:,:,,33F<,<DF:DG,@,7@E;,EFCC7AC*61,6<BC;FF@CC9<:EFGC8CFCD6?;C9++53=A/*1+5+++1>+0**=8++++5*4C*;+7++30<+97/9*:*0*2*00++++39:+<:*0+0:::
@M03152:184:000000000-AWYW1:1:2107:16934:3307 1:N:0:TACTCCTTATACCTGT
AAGCTCGTAGTTGAATTTCGGTGGCCCAACGGCGGTCGGCCGCAAGGTCTGTACTGCCGGTCTTCGGACCACCTCTTTCTGGGGGAACGTCGGCCCTTAACTGGGCACGGCGGCCGAACCAGGACGTTTACTTTGAAAAAATTAGAGTGTTTAAAGCAAGCGTACGCTTGAATACATTAGCATGGAATAATGAAATAGGGCTTCAGTTCTATTTTGTTGGTTTTCAGAATCCGAAGCAATGATTAATAGGGATAGTTGGGTGGAATTCTCGGGTGCCAAGGAACTCCAGTCACTACTCCTT
+
CCCCCGGGGGGGGGGGGGGGGGGGGGGGGGGGGGGGGGGGGGGGGGGGGGGGGGGGGGGGGGGGGGGGGGGGGGGGGGGGGGGGGGGGGGGGGGGGGGGGGGGGGGGGGGGGGGGGGGGGGGGGFGGGGGGGGGGGGGGGGGGFGFGGG:FFGGGGGGGGGGGGGGGGGGFFGFFGGGCF:C7EGGGFGGGGGGGFGGGG*8C69E?CGGGGF+A9FD>FCFGF7@+<<CFGEGEC5<+:=EFCFGGCGC0002AF79FCCEEFCC609C*>E7<C4>:7*8C*3:8:EFGGGFGE+?002
@M03152:184:000000000-AWYW1:1:2107:17206:3361 1:N:0:TACTCCTTATACCTGT
AAGCTCGTAGTTGAATTTCGGGATCGATTTACTGGTCGTGCCTATGGTACGTACTGGTTTTGTTTTCCGAAGAGCCGCGATGTCATTAATTTAGTGTTGCGGGGAATCGGGACTGTTACTTTGAAAAAATTAGAGTGTTTAAAACAGGCTAACGCTTGAATACATTAGCATGGAATAATGAAATAGGACGATTGATCCTATTTTGTTGGTTTATAGGATCGACGTAATGATTAATAGGGATAGTTGGGTGGAATTCTCGGGTGCCAAGGAACTCCAGTCACTACTCCTTATCTCGTTTTCC
+
CCCCCGGGGGGGGGGGGGGGGGGGGGGGGGGGGGGGGGGGGGGGGGGGGGGGGGGGGGGGGFGGGGGGGGGGGGGGGGGDGGGGGGGGGGGGGGGFFFGFFGGGGGGGGGGGGFFFFFDFGGGGGGGGEGFFDFGGGGGGGGGGGGGGGGFFFGGGGGG79FGGGFGGGGGGFGG9>CGGGGGFGG;FGGGGGCGGFGGGGGE<;FGFFC<FFG@BF?CF5CC**B;CG?CECFGGCGFFGFGCC@+:=E)53<82ACCGDGGECFEG*2A56*>FCGFG?EG+<C?C?*7CF**:*1/2*
@M03152:184:000000000-AWYW1:1:2107:18107:3379 1:N:0:TACTCCTTATACCTGT
AAGCTCGTAGTTGAATTTCGGGGTTAGTAGATTGGTCGTGCCTCTGGTATGAACTGGTCTTACTGATTCCTCCTTCCTGATGAACCGTAATGCCATTAATTTGGTGTTGCGGGGAAACTGGACTGTTACTTTGAAAAAATTAGAGTGTTTAAAGCAGGCTAACGCTTGAATACATTAGCATGGAATAATAAAATAGGACGTTCGATCCTATTTTGTTGGTTTCTAGGATTGACGTAATGATTAATAGGGATAGTTGGGTGGAATTCTCGGGTGCCAAGGAACTCCAGTCACTAATCCTGAT
+
CCCCCGGECFCGFGGGDGGGGGGGGGGGGGAFGGGGGGGGGGGGGGGGGGGGGGG9EFGGGGGGGGGGGGGGGGGGGGGGFGFEGGGGGGGGFGGGGGCFEGFGGFFEGGGGGGGGGGGGGGGGGGGFGFEFCFFGGFGGGCEFGGFFGGFGGGGGGCCGFG@GGC:FFFGGGGGGGGGGGGFGGGGGGGGGGFGG7FGGGGGG:@FFF;BFCGFCFGGG>6CFGEGEGGGGFG:*;7<@7@C9CFGFGCD6FG7<C5CCC8<+;+B9=FG<C<CCDG37:2<C+<2++0*++22+<:**0
@M03152:184:000000000-AWYW1:1:2107:17945:3444 1:N:0:TACTCCTTATACCTGT
AAGCTCGTAGTTGAATTTCGGGGTCAGTAGGTCGGTCGTGCCAACGGTATGAACTGGCCTCACTGATTCCTCCCTCTTGTAGAACCGTGATGCCATTAACTTGGTGTTGCGGGGAAACAGGACTGTTACTTTGAAAAAATTAGAGTGTTTAAAGCAGGCTAACGCTTGAATACATTAGCATGGAATAATGGAATAGGACGTCGATCTTATTTTGTTGGTTTCTAGGGTTGACGTAATGATTAATAGGGATAGTTGGGTGGAATTCTCGGGTTCCAAGGAACTCCAGTCACTACTCCTTTTC
+
CCCCCGGFGGGGGGGGGGFGEEGGGGGGGFFGGGGGGGGGGGGGGCGGGGGGGGG9FGGGGGGGGGGGGGGGGGGGGGGGGGGGGFGFFGGGGGDFFFGFGEFGGGEBFFGGGEFGGGGGGGGGGGGADGGGGGGGFGGFGGGGGGFCFCCFGGGGGGGDGFGGGCGGFCCGGGGGGFGGGFGGFDGC9@EGGGG97FCGFCGGCCFGGGGGFGGGGG759B+?CCCC688<CGGGFGFEG;<7CGFC?C5EFCFF58C5/<CC7CF==C/**27C49:DF+++8<CFG=*30**+<0*0*
@M03152:184:000000000-AWYW1:1:2107:19288:3486 1:N:0:TACTCCTTATACCTGT
AAGCTCGTAGTTGAATTTCGGGATCAGTACGCTGGTCGTGCCTCGGTATGCACTGGTGTCACTGGTTCCTCCCTTCTGAAGAACCGTCATGCCATTCAGTTGGTGTGGCGGGGAACCAGGGCTGTTACTTTGAAAAAATTAGAGTGTTTAAAGCAGGCTCGCGCTTGAATACATTAGCATGGAATAATGAAATAGGACGTTTGATCCTATTTTGTTGGTTTCTAGGATCGACGTAATGATTAATAGGGATAGTTGGGTGGAATTCTCGGGTGCCAAGGAACTCCAGTCACTACTCCTTTTT
+
CCCCCGGGGGGGGGGGGGGGGGGGGGGGGGGGGGGGGGGGGGFGGGGGGGGGGGGGGGGFGGGGGGGGGGGGGGGGGGGGGGGGGGGGGGGGGGGGGGGGGGGFGGGGGGGGG:FFDFGGGE8FFFDGFFGGFFFFFGFGG,@DDFDGGGGGGFGGFGFFGGEGCFGGGGGGG@FFGFCCEGFGGGGF?EGGGGCFFCE@:FE@CFCFFECFFFFG75*;CCF9F9:CGGECEG=FG70<CFFGG767:65+++9+:EC5*+2C7?+*1**)*9><GGFFGGD<F@CEF6DE6*9<F9***
@M03152:184:000000000-AWYW1:1:2107:25088:3560 1:N:0:TACTCCTTATACCTGT
AAGCTCGTAGTTGAATTTCGGGGTCAGTAGGTCGGTCGTGCCAACGGTATGAACTGGTCTCACTGATTCCTCCCTCTTGTAGAACCGTGATGCCATTAACTTGGTGTTGCGGGGAAACAGGACTGTTACTTTGAAAAAATTAGAGTGTTTAAAGCAGGCTAACGCTTGAATACATTAGCATGGAATAATGAAATAGGACGTCGATCTTATTTTGTTGGTTTCTAGGGTTGACGTAATGATTAATAGGGTTAGTTGGGTGGAATTCTCGGGTGCCACGGAACTCCAGTCCCTACTCCTTATT
+
CCCCCFEEFGCEGGGGGGGGGGGGGGCFGCGGG>EGGGGGGFA<FFGGGGGGGGGF@FGGGGGGGGGGGGGGGGGGGCEEFGGGGGGGGGGGGGFGGGGGGGGGG7<F<FGDG@FFGGGG88FFGGDFFGGGGFGGGCBFGGGGF<9DEFGGGGGGGCFFD8DEGGCGFGFGGGGGGGGGGGGGGGGFADFGFGC97DB>CCG71F7CCGGGF,2,,:CF62?<E+8CE8:E=8:@FFF@+5;9E+5**2:6C+<+*;*88C+C79<;:*/)*02*/))97F+AE8:<+)23:6>EECFF7
@M03152:184:000000000-AWYW1:1:2107:14908:3590 1:N:0:TACTCCTTATACCTGT
AAGCTCGTAGTTGAATTTCGGGATCAGTACGCTGGTCATGCCTCCGGTATGTACTGGTGTCACTGGTTCCTCCCTTCTGAAGAACCATCATGCCATTAATTTGGTGTGGTGGGAAATCAGGACCGTTACCTTGAAAAAATTAGAGTGTTTAAAGCAGGCTCGCGCTTGAATACATTAGCATGGAATAATGAAATAGGTCGTTAATTCTATTTTGTTGGTTTCTAGGATTGACGTAATGAGTAATAGGGATAGTTGGGTGGATTCTCGGGTGCCAAGGTAGTCCAGTCCCTACTCCTTATCT
+
A-6ACG@FGCFCAF@E<CC6@F@FEFGEF<@FFB@FGGFCFCFFEB7@BC6E<F@FEEFFGGGGA,ECCCFF<FCCCFGGFGCED@,@ECF9E<FF<,6,6EF9FGFB=FFGC,CFEFFF=,C+88?+8,EFF,B,AFFGC,?,EA<FBFG9,AAEFD7?DE>FF@:=>>CDFG<F=DFAFCCGG:EFA;=,=>3,:3@:<FF@FAFF,@@,;DFCF5E8B;BF:2?9CCEFGGGG:CF,+4=C779=CFC?C9+=*C>CCCE5:+385C*7**09<*@*<@?2+<+++1**026<++020
@M03152:184:000000000-AWYW1:1:2107:21040:4057 1:N:0:TACTCCTTATACCTGT
AAGCTCGTAGTTGAATTTCGGGACTAACAGGTTGGTCGCGCCTTTGGTGTGTACTGGCCTAGTTGGTTTCTCCCTTCTGACGAACCGCGATGTCATTAATTTGGTGTCGTGGGAAATCAGGACTGTTACTTTGAAAAAATTAGAGTGTTTAAAGCAAGCGCTAGCTTGAATACATTAGCATGGAATAATGAAATAGGACGTTTGACCCTATTTTGTTGGTTTCTAGGATCGACGTAATGATTAATAGGGATAGTTGGGTGGAATTCTCGGGTGCCAAGGAACTCCAGTCACTACTCCTTAT
+
ACCC-FBCFFCFGFFFCG@FECCGGFGE@EA@AFDGGGGGGE:@FFEGFGGGGGGG8@EFFCFGGCFGGGGCFGGEFFG,FFEFFEEEEGCFDFGFDEEF<?EFEDEGDA4B+<FCFGGGECDGFAFGF@EAB9E??AEFFGGCFDFEFDFFGGGFCFFGGGG>F,FFGCF@9FFGCECECAF79DGFGFFCEGGAEFGG7CF7,<B>>:FFGGGEFGGGCC@>9FCCFFGDEEEE8EGE++>:?FGGCG**+<<:FCCCE5+<*ACFGGEFEG**9C><GGFC88<E6@GGC0*0<C7**
@M03152:184:000000000-AWYW1:1:2107:12144:4397 1:N:0:TACTCCTTATACCTGT
AAGCTCGTAGTTGAATTTCGGGGTCAGTAGGTCGGTCGTGCCAACGGTATGAACTGGTCTCACTGATTCCTCCCTCTTGTAGAACCGTGATGCCATTAACTTGGTGTTGCGGGGAAACAGGACTGTTACTTTGAAAAAATTAGAGTGTTTAAAGCAGGCTAACGCTTGAATACATTAGCATGGAATAATGAAATAGGACGTCGATCTTATTTTGTTGGTTTCTAGGGTTGACGTAATGATTAATAGGGATAGTTGGGTGGAATTCTCGGGTGCCAAGGAACTCCAGTCACTACTCCTTATT
+
CCCCCGGGGGGGGGCGGGGGGGGGGGGGGGGGGGGGGGGGGGGGGGGGGGGGGGGGGGGGGGGGGGGGGGGGGGGGGGGGGGDGGGGGGGGGGGGGGGGGGFFGGGGGGGGGGFGGGGGGGCFGDEDEGCFFGDEFGGGGGCFGGGGGGCDGEFGGGFEFFEGGGC7FGDFGGEAEFF<CFFGGFGGGGGGGGDCEB@FCFCGFCFFFFG9AFFGC,;=8CC9C;9BGGEFG5CGC5@A++>CF++>6*=7?F7@6CGGEE69+*<<*5C*)*2:4*78F6<@?E6++<7*<C>6A++2**
@M03152:184:000000000-AWYW1:1:2107:17121:4422 1:N:0:TACTCCTTATACCTGT
AAGCTCGTAGTTGAATTTCGGGACTAACAGATTGGTCGCGCCTTTGGTGTGTACTGGTCTAGTTGGTTTCTCCCTTCTGACGAACCACGATGTCATTAATTTGGTGTCGTGGGAAATCAGGACTGTTACTTTGAAAAAATTAGAGTGTTTAAAGCAAGCGCTAGCTTGAATACATTAGCATGGAATAATGAAATAGGACGTTTGACCCTATTTTGTTGGTTTCTAGGATCGACGTAATGATTAATAGTGATAGTTGGGTGGAATTCTTGGGTGCCAGGAAACTCCAGTCACTACTCCTTAT
+
CCCCCFGGGGGGGGAFFGGGGGCGFFGGGGGGGGGGGCEGGGGGGEFFGFGGCGGAFGGGECFGGGEGG<EGGFGGGGGFGCCEC7FGG@FFGGGGGCEEFFGGFDFFFECFCFFCFFAFFGFFGF<EFGGG9FGFGE:E@EGGFGGDFGGGDF,AFGFECGCFGGGGGFFGFADGFAFGGGGDCFGGGGFGEFE9DFBCCF@:BC,DF:,DC@,>E@CE582DE9D6C66;*:::,44CC>99CCG+++;+@=FGG5*=CCC?*+++=+=C5<FF*9)2<C7+<8+0<820+9*3<+**2
@M03152:184:000000000-AWYW1:1:2107:25451:4441 1:N:0:TACTCCTTATACCTGT
AAGCTCGTAGTTGAATTTCGGGCCTGGCTGGGTGGTCTTGCCGAAAGGTAAGCACTGCTCTGGTCGGGTCTTTCCTTCTGGGGAACCAGCGTGCTCTTAATTGAGTGCGTTGGGGATCCAGAACTTTTACTTTGAAAAATTAGAGTGTTTAAAGCAGGCTTACGCTTGAATACATTAGCATGGAATAATAGAATAGGACTTTGGTTCTATTTTGTTGGTTTCTAGGACCGAAGTAATGATTAATAGTGATAGTTGGGTGGAATTCTCGGGTGCCCAGGAACTCCATTCACTACTCCTTCTC
+
CC-CCGEEGGGGGGGGGGGGDFGGEC6FF6BEEFDGGGGFGGG:FFFFF<FGGFFGGGFFFDCFFGGGGGGGGDGGCGGD<<EGGGGGGGGCFGFFDGGGFGDFGC9EEGGDG7:FGGGGGGDGGGGGGGGGGAFGG,<FFGGG,CFFGGGEGFFDDEFGGCFGGGG+6@FGGGGDGCFFGCFGCFGGFA;,EFGFFGGCECFCCGGGGGGGGGGF,;CBFGGF::88:*:C=8C+;++1@7+=F>3+++++5A@+=;;78C9::A?5*7=)*5*2/*02*<A<+++3:8:+<:C7+?*:0
@M03152:184:000000000-AWYW1:1:2107:19372:4485 1:N:0:TACTCCTTATACCTGT
AAGCTCGTAGTTGAATTTCGGGATCAGTACGCTGGTCGTGCCTCTGGTATGTACTGGTGTCACTGGTTCCTCCCTTCTGAAGAACCATCATGCCATTAATTTGGTGTGGTGGGAAATCAGGACTGTTACCTTGAAAAAATTAGAGTGTTTAAAGCAGGCTCGCGCTTGAATACACTAGCATGGAATAATGAAATAGGACGTTAATTCTATTTTGTTGGTTTCTAGGATTGACGTAATGATTAATAGGGATAGTTGGGTGGAATTCTCGGGTGGCATGGAACACCAGTCAATACTCCTCATT
+
<CCCCGGEGGFFCFDFGGAFG7FG<FFFFGDEDGGAFGGGCFGGFGGGFGFE<CFGFF8C<FGECAFGEDEFF:<FGF<@FAFGGGGGGGGGGFGGG9DF6EEGF@FEGGGGCCE8FE?,FACFE?FGCFCFG9BE?A7<<FFB,@FCCGGEDGGC<FEFEGGECGG+BFD9<C=F8FFBE<DD,:EEFGFG<C39FF7@*@DEGCFGGFG9CGGCF>888;9,>@8D>8,DEE;@C,,,4BC7<::=FCFFECCFEGG*5+?8+=;8EEGD**9*9*09C*;***2+3**20?*<<****
@M03152:184:000000000-AWYW1:1:2107:11546:4570 1:N:0:TACTCCTTATACCTGT
AAGCTCGTAGTTGAATTTCGGGGTCAGTAGGTCGGTCGTGCCAACGGTATGAACTGGTCTCACTGATTCCTCCCTCTTGTAGAACCGTGATGCCATTAACTTGGTGTTGCGGGGAAACAGGACTGTTACTTTGAAAAAATTAGAGTGTTTAAAGCAGGCTAACGCTTGAATACATTAGCATGGAATAATGAAATAGGACGTCGATCTTATTTTGTTGGTTTCTAGGGTTGACGTAATGATTAATAGGGATAGTTGGGTGGAATTCTTGGGTGCCAAGGAACTCCAGTCACTACTCCTTATC
+
CCCCCGGGGGGGGGGGGGGGGGGGGGGGGGGGGGGGGGGGGGGGGGGGGGGGGGGGGGGGGGGGGGGGGGGGGGGGGGGGGGGGGGGGGGGGGGGGGFGGGGGGGGGGGGEGGDGGGGGGGGGGGGGGGGGGGGGGFGEGGFGGGGFGGFGGGGGGFFGF,FFEGGGGFFBFEFGGGGGGGGGGGGGGGGGGGGGGGGGG*>EF@FGGGGGGGGGGGCCFF?FFC9EFGDFCC88EF7>F>@<FFGGGCF4FG?768C5EE?FF7C+<ACED5C>4DFFCF+:0<CF+<*CC6CGGFG***
@M03152:184:000000000-AWYW1:1:2107:15175:4650 1:N:0:TACTCCTTATACCTGT
AAGCTCGTAGTTGAATTTCGGGGTCAGTAGGTCGGTCGTGCCAACGGTATGAACTGGTCTCACTGATTCCTCCCTCCTGTAGAACCGTGATGCCATTAACTTGGTGTTGCGGGGAAACAGGACTGTTACTTTGAAAAAATTAGAGTGTTTAAAGCAGGCTAACGCTTGAATCCATTAGCATGGAATAATGAAATAGGACGTCGATCTTATTTTGTTGGTTTCTGGGGTTGACGTAATGATTAATAGGGATAGTTGGGTGGAATTCTCGGGTGCCAAGGAACTCCAGTCACTACTCCTTATC
+
CCCCCGGGGGGGGGGGGGGGGGGGGGGGGGGGGDGGGGGGGGGGGGGGGGGGGGGFGGGGGGGGGGGGGCFGFGGGGGGGFGGGGFGGGGGGGFGGFFGGGGGGGGFGGGGGDGGGGGGGGGGGGGGGGGFGGDFFGGEGDFGGGGGFFFGGGGGGGGDFFCFGGGDGGGFGGGFGGGGGGGGCCFGGFDEFFGFDGGFGC7:<C<CFGFCGC92,BFEGGGGGGGGGGGGGGGGGGGGG+C@CCC?F66F6CGGGEEGGCCFE*AFG*:CD:**09*797CF8<F@CF?C:+*0<CFG**
@M03152:184:000000000-AWYW1:1:2107:16993:4692 1:N:0:TACTCCTTATACCTGT
AAGCTCGTAGTTGAATTTCGGGATCAGTACGCTGGTCGTGCCTTCGGTATGCACTGGTGTCACTGGTTCCTCCCTTCTGGAGAACCGTCATGCCATTCAGTGGGTGTGGCGGGGAATCAGGACTGTTACTTTGAAAAAATTAGAGTGTTTAAAGCAGGCTCGCGCTTGAATACATTAGCATGGAATAATGAAATAGGACGTTTGATCCTATTTTGTTGGTTTCTAGGATCGACGTAATGATTAATAGGGATAGTTGGGTGGAATTTTCGGGTGCCAAGGAACTCCAGTCACTACTCCTTAT
+
CCCCCFGCFGGCCCFFGGGGGGEGGGGGGFGGGGGGGGGGGGGGGGGGGGGGCGGFGGGGGGGGGGGGGFFFGGGGGGGGFGGGGGGGGGGGGGGGGFGC<,CEFG@EGFGGG7@FGGGGE<DFDBE9AAFFFGGGGFGGGGGGGGGGAFFFGGFGCGEG<:7<@FGGGFFGGGCFFGFFGGGFFE,BFECGGGG97,C7:FF*,7?FFB,?9B9FE=G8CB+?9<C6CGGGD5**;CCFGF+2:*<C=69*8<?EFEEGEFGGGCFFDG5C5>4:FG3*A*00AC?FGF*00*2<FFFD*
@M03152:184:000000000-AWYW1:1:2107:13089:4783 1:N:0:TACTCCTTATACCTGT
AAGCTCGTAGTTGAATTTCGGGATCAATACGTCGGTCGTGCCTCGGTACGTACTAACGTCATTGATTTCTCCCTTCTGACGAGCCGTGATGTCATTAATTTGGTGTTACGGGGAGTCAGGATTGTTACTTTGAAAAAATTAGAGTGTTTAAAGCAGGCAATCGCTCGAATACATTAGCATGGAATAATGAAATAGGACGTTCGAACCTATTTTGTTGGTTTCTAGGATCGACGTAATGATTAATAGGGATAGTTGGGTGGAATTCTCGGGTGCCAAGGAACTCCAGTCACTACTCCTTATC
+
CCCCCGGGGGGGGGGGGGGGGGGGGGGGGGGGGGGGGGGGGGGGGGGGGGGGGGGGGGGGGGGGGGGGGGGGGGGGGGGGGGGGGGFGGGGGGGGGGFFGGGGGGGGGGGGGGGGGGGGGGGGGGGGGGFGGGGGGGGGGFGGFGGGGGGGGGGGGGGGGGGGFDFGGGGGGGGGGGGGGG?FGGGGGDFGGGGG?:FFFGFGGG@FGGGGGGGGFGCCCFCGFF9FGGC>EEC*8ACCCFGGGFFGC6*0+<C7EDCEDD:7CFG7/:EFCE9F4*>@F*<+<880<9*C:6><+AFG=*
@M03152:184:000000000-AWYW1:1:2107:15401:4839 1:N:0:TACTCCTTATACCTGT
AAGCTCGTAGTTGAATTTCGGGATCAATGGATTGGTCATGCCGATGGTGTGTACTGGTCATATTGGTTCTCACCTTCTAAGGAACCATAATGTCATTTATTTGATGTTGTGGGGAATTAGGACTGTTACCTTGAAAAAATTAGAGTGTTTAAAGCAGGCTAACGCTTGAATACATTAGCATGGAATAATGAAATAGGACATCGCATTCTATTTTGTTGGTTTCTAGGATGGATGTAATGATTAATAGGGATAGTTGGGTGGAATTTTGGGTTGCCAAGGAACTCCAGTCATTACTCCTTAC
+
CCCCCGGGGGGGGGGGGGGGGGGGGGFGGGFGAGGGGGGGGGDGCGGGGGGFGGGGGGGFFGEGGFGGG9@CFGG8CEEFFGGGGGGGGGGGCFGGGAF<FFG9FGGGGFEGGGGGFFGGGGGGGGGGG9FGGGGGGGGFFFGGGGGGGGGGGGGGGGGGGGGGGGGGGGGCFGGGGGGGGGGGGGGGGGGGFFDGCDF@FFCC<>C3@,EFG9,@,3BEC83,3E9:D,*6@,@:,5>:C,>,=:DDF,;,1D99<*4;*B,?4,,,2:*2:C>C*C5<C3@C6+259;+512+1+=+2*
@M03152:184:000000000-AWYW1:1:2107:22067:4981 1:N:0:TACTCCTTATACCTGT
AAGCTCGTAGTTGAATTTCGAAATCAATTTTCTGGTCATACCTTTGTATGTACTGGTCTTATTGATTTCACCTTTCTGATGAACTACAATGTCATTAATTTGATGTTATGGGGAATCAGGACTATTACTTTGAAAAAATTAGAGTGTTTAAAGCAGGCTTATGCTTGAATACATTAGCATGGAATAATGAAATAGGACGTTTGATTCTATTTTGTTGGTTTCTAGGATTGACGTAATGATTAATAGGGATAGTTGGGTGGAATTCTCGGGTGCCAAGGAACTACAGTCACTACTCCTTATT
+
CCCCCGGGGGGGGGGGGGGGGGGGGGGGGGGGGGGGGGGGGGGGGGGGGGGGGGGGGGGGGGGGGGGGGGGGGGGGGGGGGGGGGGFFGGGGGGGGGGGGGGGGGFFGGGGGDEGGGGGGGFFFGGGGGGGGGGGGGGGGGGGDAGGGGGGGGCFGGGGGGGGAEGFFGGGFGGGGDGGDFFGGFGGGG9FFGGGD=EFCFGECAF=FFFGGGFFGGGEE8E=D8FGGF8E@CCDGDAFGFGFFF+@66@F?GCC?>EC7C:,DC@,5CE55:CGGFFFF6C9<88?9AA7>=7*2<<;7+
@M03152:184:000000000-AWYW1:1:2107:12920:5021 1:N:0:TACTCCTTATACCTGT
AAGCTCGTAGTTGAATTTCGGGATTAATTTATTGGTCGTGCAATCGTACGTACTGGTATTATTGATTCCTACCTTCTGACGAACCATGATGTCATTAATTTGGTGTTATGGGGAATCAGGACTGTTACTTTGAAAAAATTAGAGTGTTTAAAGCAGGCTCACGCTTGAATACATTAGCATGGAATAACGAAATAGGACGTTTGATTCTATTTTGTTGGTTTCTAGGATCGACGTAATGATTAATAGGGATAGTTGGGTGGAATTCTCGGGTGCCAAGGAACTCCAGTTACTACTACTTTTT
+
CCCCCGGGGGGGGGGGGGGGGGGGGGFGGGGGGGGGGGGGGGGGGGGGGGGGGGGGGGGGGGGGGGGGGGGGGGGGGGGGGGGGEGGGGGGGGGGGGGGGGGGGGGGDGFGGGEGFFGGGGGGGGGGGGFFFGGGFEFGGGGGGGGGGGGGGGGGGFGGGGGGGGGGGGGGFGGCFFDFGGGGGFGGDGGGGGGFGFCG<FF+,@@@FFGGGFGGGGGGGG9FFG?CEFC>E5*1;DGFGG?FGGD6C68DFG@F6CE>@C???+=B8C5:)/;+85C;FFGFGGCE+<@:+<7*0<9*0*
@M03152:184:000000000-AWYW1:1:2107:22963:5207 1:N:0:TACTCCTTATACCTGT
AAGCTCGTAGTTGAATTTCGGGATCAATATGTTGGTCGTGCCTTGGTACGTACTAATTTATTGGTTTCTTCCCTTCTGACGAACCATGATGTCATTAATTTGGTGTCATGGGGAATCAGGACTGTTACTTTGAAAAAATTAGAGTGTTTAAAGCAGGCTCACGCTTGAATACATTAGCATGGAATAATGAAATAGGACGTTTGATTCTATTTTGTTGGTTTCTAGGATCGACGTAATGATTAATAGGGATAGTTGGGTGGAATTCTCGGGTGCCAAGGAACTCCAGTCACTACTCCTTATC
+
CCCCCGGGGGGGGGGGGGGGGGGGGGGGGGGGGGGGGGGGGGGGGGGGGGGGGGGGGGGGGGGGGGGGGGGFGGGGGGGGGGGGGGGGGGGGGGGGGGGGGGGFCGGFGGGGGCGGFGFGGGGGGGGGGGGGFGGGGGGGGGGFGGGGGGFGG?FFD@EGGFGFFC7AFGGGGGGFFGGGGDCCFGFG,CDFFECFGGGC+@8>DFFFFDGGGFGGGDEGFCGFA>CGG*@5>C88EGGGCECFFDGF6,CFG,,0*?CE=23++453/>7C5576C3556<C+86<+2/C70**3+020*
@M03152:184:000000000-AWYW1:1:2107:19643:5217 1:N:0:TACTCCTTATACCTGT
AAGCTCGTAGTTGAATTTCGGGCCACCGGCTTGTGGTTGCCTTTCGGTTTTACCCTTGTCCGGTGGTCCTCCTCGCGGGGACGCCGTGGGTCTTCACTGGCTTGCGGATGCGAACCGTGACGTTTACTTTGAAAAAATTAGAGTGTTTAAAGCAGGCGTACGCTTGAATACATTAGCATGGAATAATGGAATAGGGCTGCTGCCCCATTTTGTTGGTTTCTGGGACCGTAGCAATGATTAATAGGGATAGTTGGGTGGAATTCTCGGGGGCCAAGGAACTCCAGTCACTACTCCTTAACTC
+
CCCCCGGGGGGGGGGGGGGGGFGGGGGGGGGGGGGGGGGGGGGGGGGGGGGGGGGGGGGGGGGGGGGFGGGGGGGGGGGGGGGGGGGGGGGGGGGFGGGGGGGEGDGGGGGGGGGGGGGGGGGGGGGGGGGFFFGFGGGGGGDFGGGGGGGFGGFGGGGDEFGGGGCCGGGGGGGGGGGGGFGGGGFGGGGGGGGGGCGGGGGFFG;CGG7CFGGGCE6:CGGGGGCC?CEFGGGFCGCFD<9EFG26:FCF9FDE=EC6@F7CDC8****9CC<*7>;CC@@6FGGCEFGF+0*+++*2*
@M03152:184:000000000-AWYW1:1:2107:23739:5236 1:N:0:TACTCCTTATACCTGT
AAGCTCGTAGTTGAATTTCGGGATTAATTTATTGGTCGTGCAATCGTACGTACTGGTATTATTGATTCCTACCTTCTGACGAACCATGATGTCATTAATTTGGTGTTATGGGGAATCACGACTGTTACTTTGAAAAAATTAGAGTGTTTAAAGCAGGCTCACGCTTGAATACATTAGCATGGAATAACGAAATAGGACGTTTGATTCTATTTTGTTGGTTTCTAGGATCGACGTAATGATTAATAGGGATAGTTGGTGGAATTCTCGGGTGCCAAGGAACTCCAGTCACTACTCCTTATAT
+
CCCCCGGFGGGGGGGGGGGGGGGGGGFCFGGGGGGGGGGGGGGGGGGGFGGGGGGGGGGGGGGGGGGGGGGGGGGGGGGGGGGGGGGCCFFGGGGGGFFFDFGGGGEFGGGGGGGGGGGGGGDGFFGCGFECEGGGEEF@EFGC@EGGGGGGGCFGGGGFFGGGG>FFGGFFGCFGGGDFGGGGGGGG>EEGGD9DFFF+>BEFF;;DFGGFGGFFFGGCFGFEGGGC>EE5CCCFGGFC7;<9FCGDC69C;=FCCF5B?FCBCCCFGFECC@<FG450=<EFG?9<+*:+<9*<9+**2
@M03152:184:000000000-AWYW1:1:2107:20307:5298 1:N:0:TACTCCTTATACCTGT
AAGCTCGTAGTTGAATTTCGGCCTCTGCCGCCCGGTCCGCCTATTTGGGTGTGTACTGGAGCGGTGGAGGCTCACCTCGTGGTGAGCGGCGATGTCCTTTACTGGGCGTCGTCGGGAACCATGACTTTTACTTTGAAAAAATTAGAGTGTTCAAAGCAGGCTTACGCCCGAATACATTAGCATGGAATAATAAAATAGGACGTGCGGTCCTATTTTGTTGGTTTCTAGGATCGCCGTAATGATTAATAGGGATAGTTGGGTGGAATTCTCGGGTGCCAAGGAACTCCAGTCACTACTCCTT
+
CCCCCGGGEGGGGGGGGGGGGGGGGGGGGGGGGGGGGGGGGGGGGGGGGGGGGGGGGGGGGGGGGGGGGGGGGGGGGGGGGGGGGGGGGGGGGGGGGGGGFFGGGGGGGGGGGGGGGGGGGGGGGGGGGGGGGGGGGGGGGGGGGGGGGGGGGGGGGGGGDGGGGGGFFG7FGDGGGGGGGGGGGGGGGGGGGGGGGGGGGGGGGGGEGCFGGGGGGGGGGGGGGGGGGG?8CGCCEGGGGGGGGGGGGGGCFGGGGGFEEGCFGGF?CFCGEGG:FGFFGFGGGF@6CFFEGGGGGFGFF
@M03152:184:000000000-AWYW1:1:2107:17361:5301 1:N:0:TACTCCTTATACCTGT
AAGCTCGTAGTTGAATTTCGGGGTTAGTAGGTTGGTCATGCCTCTGGTATGTACTGGTCTCACTGATTCCTCCTTCCTGATGAGCCGTAATGCCATTAATTTGGTGTTGCGAGGAATCTGGACTGTTACTTTGAAAAAATTAGAGTGTTTAAAGCAGGCTAACGCTTGAATACATTAGCATGGAATAATGAAATAGGACGTTCGATCCTATTTTGTTGGTTTCTAGGATTGACGTAATGATTAATAGGGATAGTTGGTTGGAATTCTCGGGTGCCAAGGAACTCCAGTCACTACTCCTTAT
+
CCCCCGGGGGGGGGGGGGGGGGGGGGGGGGGGGGGGGGGGGGGGGGGGGGGGGGGGGGGGGGGGGGGGGGGGGGGGGGGGGGGGGGGGGGGGGGGGGGGGGGGGGGGGGGGEGGGGGGGGGGGGGGGGGGGGGGFFGGGGGGGGGGGGGGGGGGGGGGEFGGGGGGGGGGGGGGGGGGFGGGGGGGGGGGGGGGGGGGGDCFGEFGFGGGGGGGCFGF@CGGFGGFFGGG6BEGGG>ECFFGG?FFECFCFCGG@,C*;C=6CFGFFC5C*;EDDFFFFGECF?C?<<CFFFGFG?EG>F:
@M03152:184:000000000-AWYW1:1:2107:25907:5544 1:N:0:TACTCCTTATACCTGT
AAGCTCGTAGTTGAATTTCGGGATCAATATGTCGGTCGTGCCCTCGGTACGTACTGGCATCATTGGTTTCTCCCTTCTGATGAACCATGATGCCATTAATTTGGTGTCTTGGGGAATCAGGACTGTTACTTTGAAAAAATTAGAGTGTTTAAAGCAGGCTCACGCTTGAATACATTAGCATGGAATAATGCAATAGGACGTTTGATTCTATTTTGTTGGTTTCTAGGATCGATGTAATGATTAATAGGGATAGTTGGGTTGAATTCTCGGGTGCCAAGGAACTCCAGTAACTACTCCTTAT
+
CCCCCGGGGEFGGGGGCFGGGGDGGGGGGGGG<CFFG@FEGFGGGGGEGGEFE<FGCGFGGGFGDCGFGGGGG,EFFGFGG<FGGGCCA<FFFGDGD99CEC9?:DFGGGFGGGGGGDACFC@FDFGEEFGGGGDG?=FFFGGDFEGGC@GGFEDF,B@E,=A<FE@FG,@DFBFFG,89=CEGE,E9DF,C,,6@<FC<F+,@,,@9E=9@DECFGCGGC67@=F,,?F5:,?:<E:DF>:@9C+>66?F6@CG?6*=*3<+<;=C<5*:FCD5>C4)7E8C76<+2+**397CEC+*00
@M03152:184:000000000-AWYW1:1:2107:14226:5677 1:N:0:TACTCCTTATACCTGT
AAGCTCGTAGTTGAATTTCGAACCTGGTCGGGCGGTCTGCCTTACGGTACGTACTGTCTGGCCGGGTTCTACCTCTTGGTGAGCCGGCATGCCCTTAATTGGGTGTGTCGGGGAACCAGGACTTTTACCTTGAGAAAATTAGAGTGTTCAAAGCAGGCCTTTGCCCGAATACATTAGCATGGCATAATAAAATAGGACGTGCGGTTCTATTTTGTTGGTTTCTAGAGTCGCCGTAATGAGTAATAGGGATAGTTGGGTGGAATTCTCGGGTGCCAAGGAACTCCAGTCACTACCCCTTATT
+
CCCCCGGGGGGGGGGGGGGGGGFGFFGFFFGGGGGGGGGGGGGGGGGGGGGGDGGGGGGAFGGGGGGGGGGGGGGGGDGGG9FFGGGGGGGFAFGGGGGGGGGGGGGGGGEGGGGGGGGGGGGGGGGFGG9<<FFG?FCFFGCEFFFGAFFFGGGGGDGGGFFGFGEEEC:9FGGGFGGC>7FGFG9D;BFFFE,>CCCBFFGGFDCFFGGGF++?C=;BF9>CFFCF<*1;C5*2;<++2<0+00@*06*3+3<CCEC>520<2++1*::C/7C6C7)96<:+30<C+*296*/:C****
@M03152:184:000000000-AWYW1:1:2107:4003:5732 1:N:0:TACTCCTTATACCTGT
AAGCTCGTAGTTGAATTTCGGGATCAATTTGTTGGTCGTGCCTCGGTACGTACTGGCATTATTGGTTTCTACCTTCTGAAGAACCTTGATGTCATTAATTTGGTGTCTTGGGGAATCAGGATTGTTACTTTGAAAAAATTAGAGTGTTTAAAGCAGGCATACGCTTGAATACATTAGCATGGAATAATGAAATAGGACGTTCGAGTCTATTTTGTTGGTTTCTAGGATCGATGTAATTATTAATAGGTATAGTTGGGTGGAATTTTGGGGTGTCAAGGAACTCCAGTCACTACTCCTTATA
+
CB6BC<FEFGGGGGCFGGCGE7@CCF<<ECGGC8E;<@FGGD,;;,CE7CFGGGGGFFA<D966EEGGFFFGD@FE,CFEEGDC@FFG9<FG9<<EAAEE,CFF@CAAF9FFC@:F=FG,,5CEECFFDFGFC,C,<@F<EFF<BCFAEFCF9?EEEEFD<AEGEB@8FGE<FGCFDG;FFE=3,A=D=FFDCFFGD<=@5,@@,7333=@3,,:>>,@8D9@,,,698:E,545,,2,2::,5,2,5,,4BE,,,:4:**4,?+++***282*3+2;5**5++2+5+08*<6:CC@CG*2
@M03152:184:000000000-AWYW1:1:2107:26041:5736 1:N:0:TACTCCTTATACCTGT
AAGCTCGTAGTTGAATTTCGGGGTCAGTAGGTCGGTCGTGCCAACGGTATGAACTGGCCTCACTGATTCCTCCCTCTTGTAGAACCGTGATGCCATTAACTTGGTGTTGCGGGGAAACAGGACTGTTACTTTGAAAAAATTGGAATGTTTAAAGCAGGCTAACGCTTGAATACATTAGCATGGAATAATGAAATAGGACGTCGATCTTATTTTGTTGGTTTCTAGGGTTGACGTAATGATTAATAGGGATAGTTGGGTGGAATTCTCGGGTGCCAAGGAACTCCAGTCACTACCCCTTATT
+
CCCCCCFFEGGGGCFGGFCFGGGGGGGGCCFGAFEGGGGFGGFDGGGGGGGGGGFEGGGGGGGGGGGGGGGGGGGGFGGGGGGGGFGGGGGGG<FEFFFGGCFFGGGGGGGGGGGGGGGFC?FGGAGGGGFGGCFGCFGGGGFGGFGGFGGGFFAFGGGGGGGGGGGGGGGGGFGBDFEAAFGGGGGGGGGGFFG973,CCFG@CFDGGGGGGGGDGC4CF?FFF9CFGD8CEGG8CCF?C9+=CFGG*><FG7++*;8:C@EFDC38E*27CCG*>55CFDG++<C+99F:+**2;:C>*
@M03152:184:000000000-AWYW1:1:2107:10028:5742 1:N:0:TACTCCTTATACCTGT
AAGCTCGTAGTTGAATTTCGGGGTTAGTAGATTGGTCGTGCCTCTGGTATGAACTGGTCTTACTGATTCCTCCTTCCTGATGAACCGTAATGCCATTAATTTGGTGTTGCGGGGAAACTGGACTGTTACTTTGAAAAAATTAGAGTGTTTAAAGCAGGCTAACGCTTGAATACATTAGCATGGAATAATGAAATAGGACGTTCGATCCTATTTTGTTGGTTTCTAGGATTGACGTAATGATTAATAGGGATAGTTGGGTGGAATTCTCGGGTGCCAAGGAACTCCAGTCACTACTCCTTAT
+
CCCCCGGDGGGGGGGGGGGGGGGGGGGGGGGGGGGGGGGGGGFGGGGFGGGGGGGGGGGGGGGGGGGGGGGGGGGGGGGGGGGGGGGGGGGGGGGGGFGGGGGGGGGGGGDGGCFGGGGGGGF?FGGGGGGGGGGGGGGGGGGGGFGFGFFGFEDFFGGGGFGGGGGGCGFGGGGGGGGGGGGGGFGGGGGGFFGGGD@:*<8CCFGGGGFGGGGGGGGCFGFGFGFEFC8CF>EGF5CFF?CGGG?FGDGFGGCCC*1BE>+;CA?<C=51/57:CF3CFCCCC@CC6@:@CG7FFGGG:
@M03152:184:000000000-AWYW1:1:2107:25403:5897 1:N:0:TACTCCTTATACCTGT
AAGCTCGTAGTTGAATTTCGGGATCAGTACGCTGGTCGTGCCTTCGGTATGCACTGGTGTCACTGGTTCCTACCTTCTGAAGAACCATCATGCCATTCAGTTGGTGTGGCGGGGAATCAGGACTGTTACTTTGAAAAAATTAGAGTGTTTAAAGCAGGCTCGCGCTTGAATACATTAGCATGGAATAATGAAATAGGACGTTTGACCCTATTTTGTTGGTTTCTAGGATCGACGTAATTATTAATAGGGATAGTTGGGTGGGATTCTCTGGTGCCAAGGAACTCCAGTCACTATTCCTTCT
+
CCCCCGGGGGGGGGGGGGGGGGGGGGGGGFGGGGGGGGGGGGGGGGGEFFF9CFGGGG?FGGGGGGGGGGGGGGGGGGFFGGGGGGGGGGGGGGGGGFGGGGFGGGGGGGGGGGGGFGGGGFFGGCGFGDDFGFDFGGGFGGGGGGGFFG<DFFGGGG+BF@FEEF@7F<FFGGFFGCC;F,DCE:;;D,@FGCG,<?,*61C@C,CFG7:FCF+=:*8388+?9;+9+>8C58/;8=+<79++<C96CCF:CC?+6CGCE*/+9?C++A6>CFGGG4:**2+3+<02<7700**+02***
@M03152:184:000000000-AWYW1:1:2107:23835:5924 1:N:0:TACTCCTTATACCTGT
AAGCTCGTAGTTGAATTTCGGGATCAATGCGTCGGTCGTGCCTTCGGTACGTACTAGCGTCATCGATTCCTCCCTTCTGAAGAACCGTGATGTCATTAATTTGGTGTTACGGGGAATCAGGACTGTTACCTTGAAAAAATTAGAGTGTTTAAAGCAGGCTAACGCTTGAATACATTAGCATGGAATAATGAAATAGGACGTTCGAACCTATTTTGTTGGTTTCTAAGATCGACGTAATGATTAATAGGGATAGTTGGGTGGAATTCTCGGGTGCCAAGGAACTCCAGTCACTACTCCTTAT
+
CCCCCEFCFGGGGGGGGGGGGGGGGGGGGGGGGGGGGGEGGGGGGGGGGGGGGGGGGGGGGGGGGGGGGGGFGGGGGGGFGGGGFGGGGGGGGG?FFGGCFGGGGGDEGGGGGDCGGGGGGGGGGGGGGGCGGGGGGGGGFGGGGGGFFGFCFFGGGGGGGGGGGDGGGGCFEFGFGGGGGGGGGFGGGGGGGGGEGGGGFGGG@FFGGGGGGD;FGGF;CCFF@CGGFFGDED=FC=9+1><CFGFCFGFF?@9<CECG5E67*:CFECCDEDDCFG3FFFG+<0<C6/0<?F*73+2?:
@M03152:184:000000000-AWYW1:1:2107:15536:6005 1:N:0:TACTCCTTATACCTGT
AAGCTCGTAGTTGAATTTCGGGATCAGTATGTGGTCGTGCTTCGGTACGTACTGTCATTACTGATTTCTCTCTTCTGAAGAACCTTGATGTCATTAATTTGGTGTCTTGGGGAATCAGGACTGTTACTTTGAAAAAATTAGAGTGTTTAAAGCAGGCATACGCTTGAATACATTAGCATGGAATAATGAAATAGGACGTTTGATTCTATTTTGTTGGTTTCTAGGATCGACGTAATGATTAATAGGGATAGTTGGGTGGAATTCTCGGGTGCCAAGGAACTCCAGTCACTACTCCTTATAT
+
CCCCCGGFGGGGGGGGGGGGGGGGGFGFEFGGGGGGGGGGGGGGGGGGGGGGGGGGFGGGGGGGGGGGGGGGGGFGGGGGGGGGGGGFGGGGGGGGGGGGGGGGGGGGGGGGGCGGGGGDGGGGGGGGGGGFGGFFEFGGGFGGGGGGGGGGGGGGGFGGGGGGGGGGGDGGGGGGGGGGGGGGFGG9DGE9BFCFGGFFFGGGGGGCA@=FFGGGGGGGGFGCFGFECGGCGFG:EGFGGGGG,*=?ECFGFCGGEEE79;F97+*;*/**6:<DGFAFFFGFGG+<<AF?F4FFD?F**
@M03152:184:000000000-AWYW1:1:2107:22455:6010 1:N:0:TACTCCTTATACCTGT
AAGCTCGTAGTTGAATTTCGGGTATTTGTTGCTAGCTGGTCTAACTGGCCATGTTGGTTAACAGATCCTCATTCGCTGGACGGCTGGCGATGATCTTTATCGATTGTCGTCAGTTGCCAGAACGTTTACTTTGAGAAAATTAGGGTGCTAAAAGCAGGCTCACGCCTATATATATTGCATGGAATAATGAAATAAGATCTCGATTTTATTTCGTTGGTTTTAGAAATTGAGATAATGATTAATAGGGATAGTTGGGTGGAATTCTCGGGTGCCAAGGAACTCCAGTCACTACTCCTTATCT
+
CCCCCGGGGGGGGGGGGGGGGGGGGGGGGGGGGGGGGGGGGGGGGGGGGGGGGGGGGGGGGGGGGGFGGGGGGGGGGGGGGGGGGGGGGGGGGGGGGGGGGGGGGGGGGGGGGGGGGGGGGGGGGGGGGGGGGGGGGGGGGGGGFGGGGGGGGGGGGFGGGGGFGGGCGFGGGGGGGGGGGGFGGGGGCGGGGGGGGGGGGGGGGGGGGGGG@EGGCEGGGGGDGGGG9?;EGFGGCC7A>FGGEFGC=E*=F?8*=/=@CEGCF9E*7FCC?D7C5FA8CCGGFFC9EFC6<CFGGGGG7
@M03152:184:000000000-AWYW1:1:2107:15859:6063 1:N:0:TACTCCTTATACCTGT
AAGCTCGTAGTTGAATTTCGAACCTGGTCGGGCGGTCTGCCTTACGGTACGTACTGTCTGGCCGGGTTCTACCTCTTGGTGAGCCGGCATGCCCTTAATTGGGTGTGTCGGGGAACCAGGACTTTTACCTTGAGAAAATTAGAGTGTTCAAAGCAGGCCTTTGCCCGAATACATTAGCATGGCATAATAAAATAGGACGGGCGGCTCTATTTTGTTGGTTTCTAGAGTCGCCGTAATGATTAATAGGGATAGTTGGGTGGAATGCTCGGGGGCCAAGGAACTCCAGTTACCACTCCTTAAT
+
CCCCCGGGGGGGGGGGGGGGGGF7CEGGGGG@FEECGGCGG9CEEFGGGCGEGGGGGGGGGGGGGGGFGGGGG9EFGGG<=FCDF@EGGGGGGC8EE<5CFAEFG7FGGC7C7FCFGFGGGGDGGGG9D,FCBFFGGD9BFGFGGGGGGGGGGGFCFDGGCE9;F8F:FCFGGGFGGCGGGGGF<CCGFFCGFF98::B**=8:*=?CCF7ECFCGG511C+CFFGGG+//*1:;8@0<C>FF++:86*:7?FG7F5/A5/+<+*30*77*/2/5CF*.9*++++00+3**+<6*2++7**
@M03152:184:000000000-AWYW1:1:2107:24317:6088 1:N:0:TACTCCTTATACCTGT
AAGCTCGTAGTTGAATTTCGGGGTCAGTAGGTCGGTCGTGCCAACGGTATGAACTGGCCTCACTGGTTCCTCCCTCTTGTAGAACCGTGATGCCATTAACTTGGTGTTGCGGGGAAACAGGACTGTTACTTTGAAAAAATTAGAGTGTTTAAAGCAGGCTAACGCTTGAATACATTAGCATGGAATAATGAAATAGGACGTCGATCTTATTTTGTTGGTTTCTAGGGTTGACGTAATGATTAATAGGGATAGTTGGGTGGAATTCTCGGGTGCCAAGGAACTCCAGTCACTACTCCTTATT
+
CCCCCGGGGGGGGGGGGGGGGGGGGGGGFFFGGGGGGGGGGGGGGGGGGGGGGGGGGGGGGGGGGGGGGGGGGGGGGGGGGGGGFGGGGGGGGGGGGGGGGGGGFGGDGGGGGGGGGFGGGGGGG<EEGGGGGGGGGGGGGGGGGGGGGGCFGFGGGGEGGGGGDFGGGGGGGGGGGFGGGGGGGGGFGGGGGGGFGG7F7:CCFGCFGGGCCCGGGF7CF+<?F?8<83<C=EF8CFCGGGFFGG666*0+3<@??88>*3:C7C9=CDCC:CF643>7:@988C:@?FC9F*0++<720
@M03152:184:000000000-AWYW1:1:2107:11409:6125 1:N:0:TACTCCTTATACCTGT
AAGCTCGTAGTTGAATTTCGGGGTCAGTAGGTCGGTCGTGCCACCGGTATGAACTGGCTTCACTGATTCCTCCCTCTTGTAGAACCGTGATGCCATTAATTTGATGTTGCGGGGGAAAAGGACTGTTACTTTGAAAAAATTAGAGAGTTTAAAGCAGGCTAACGCTTGAATACATTAGCATGGAATAATGGAATAGGACGTCGACCTTGTTTTGTTGGTTTTCTAGGGTTGACGTAATGATTAATAGGGATAGTTGGGTGGGATTCTCGGGTGTCAAGGAACTCCAGTTATTACTCCTTTT
+
CCCCCGGGGGGGGGGGGGGGGC7@66C6@FCCFGGGGDGCG8FE@CFG@FG<C6E<@8F@F9E,C,@9,6,,,,:EGCFGFFEFF=@FG7E,,,96C,,C<E9,<FGECCCCCF++C=3D+<F<AFF9?,,CB,8>FFG<<,>C<,@FBFCFA<>C<<<FG,>3C@<3,,7@,@,@;<7;A,>B,DF;;2>DF9C,23,16*****1?<CC+<=CFG8E5*=2B++>C38=63;88CCF+*9++::+3609*+3+<+**//**+0+3<ECG4:)00:09562++<0<<+1*2<:7C++**0
@M03152:184:000000000-AWYW1:1:2107:13278:6186 1:N:0:TACTCCTTATACCTGT
AAGCTCGTAGTTGAATTTCGGGATTAATTTATTGGTCGTGCAATCGTACGTACTGGTATTATTGATTCCTACCTTCTGACGAACCATGATGTCATTAATTTGGTGTCTTGGGGAATCAGGACTGTTACTTTGAAAAAATTAGAGTGTTTAAAGCAGGCTCACGCTTGAATACATTAGCATGGAATAACGAAATAGGACGTTTGATTCTATTTTGTTGGTTTCTAGGATCGACGTAATGATTAATAGGGATAGTTGGGTGGAATTCTCGGGTGCCAAGGAACTCCAGTCACTACTCCTTATT
+
CCCCCGGGGGGGGGGGGGGGGGGGGGGGGGGGGGGGGGGGGGGGGGGGGGGGGGGGFGGGGGGFCGGGFGGGGGGGGGGGGGGGGGGGGGGFGGGGGGGGGGFGGGGGGGGGGDGGGGGGGGGGGGGFGGGGGGGGGCGGGGGGGGGGGGGGFFGGGGGGGGGGGGGEGGGFGGDDFGGGGFGGGGGGGGEGGGFDGEGGGGGFGGGGGGGGGGGGEFGGFGGFDECFC8EGEGFGGG7@CFGGGGC66:?FGGFC8:;EGEEGGGG==*7)*;C2CGAF69<CF?9AFB>7<74<F9:>*
@M03152:184:000000000-AWYW1:1:2107:17638:6188 1:N:0:TACTCCTTATACCTGT
AAGCTCGTAGTTGAATTTCGGCCTCTGCCGCCCGGTCCGCCTATTTGGGTGTGTACTGGAGCGGTGGAGGCTTACCTCGTGGTGAGCGGCGATGTCCTTTACTGGGCGTCGTCGGGAACCATGACTTTTACTTTGAAAAAATTAGAGTGTTCAAAGCAGGCTTACGCCCGCATACATTAGCATGGAATAATAAAATAGTACGTGCGGTCCTATTTTGTTGGGTTCTAGGATCGCCGTAATGATTAATAGGGATCGTTGGGTGGAATTCTCGGGTGCCAAGTAACTCCAGTCACTACTCCTT
+
CCCCCGGGGGFFGAFFEFCAFG7CEFFGGGDGGGDFGGGGGEEFFG<EGBFGGGGCFFGACCFBFFGFGCFEGDGGFG@FFGGGCEFFEGGEC:FDEGGGFEG,AFGEEGGBFGDECCFGCG<,BDAFA3CFFGGC@,F7@<,@>CFG,@,@3FEFGGG7@C>FCFDDEE*=C=C,@FGGGEFFDGGGD29<,?CB?:,2?:CDCG<==1,,>;FFGCGG5*;**<++3+<</A*?/*8C79CC7*<+0<C?**;CEFD5CE>19<+2+<5<*9)>5*670<<7CFG87=7ECD:++<***
@M03152:184:000000000-AWYW1:1:2107:20236:6258 1:N:0:TACTCCTTATACCTGT
AAGCTCGTAGTTGAATTTCGGATCTGGTTGGGTGGTCCGCCTGACGGCGTGTTTACTGCTTGACCGGGTCTTGCCTCTTAGTGAACCGGTGTGTTCTTTATTGAATGCATCGGGGAACTGGGACTTTTACCTTGAGAAAATTAGAGTGTTCAAAGCAGGCCTATGCCTGAATACATTAGCATGGAATAATAAAATAGGACGTGTGGTTCTATTTTGTTGGTTTTTAGAACTGCCGTAATGATTAATAGGGATAGTTGGGTGGAATTCTCGGGTGCCAAGGAACTCCAGTCACTACTCCTTA
+
CCCC<EFFGGGFGGGGGGGGGCFEGGGFFGGGGGGG@FFGGGGGGGGGGCCGGGGGGGFGGGGGGGGDEFFGGGGGGGGCGGGGFGGGG:=FCGGGGGGAAFGGFGGGGGFGGGGGGCFGG?FGGGGGF<FGA<<FEGFFFGEF9?FFFGGGGGFCFEDFGGFFCGFGGGCFGFAFGG9>FFFGDEEGCEFFG9@CFCGFGGCC7>CCFFCFFG9FF?CE:FGGGFFDFCGCCFCA55FG7CCECCCFC=;C8CCFFC5AC*C9FC+3<5=3FDCFCF59=*CGEFFCF**<C7*9CED7*
@M03152:184:000000000-AWYW1:1:2107:23222:6342 1:N:0:TACTCCTTATACCTGT
AAGCTCGTAGTTGAATTTCGGGGGCATTCAGGCCAAAGCTCGTCCTTGTGGCGTGGCTGGGTCTGGGCTTCCTACGTTTGGATAGTGGGCAACCGCTTCCAATCCTTTACTTTGAAAAAATTAGAGTGTTCAAAGCAGGCGTAACCTTGCCATTTAATATTACAGCATGGGATAATAGAATATGACGTTGGTCTTATTTTGTTGGTTTCTAAGGCTGTTGTAATGATTAATATGGATAGGTCGGTGGAATTTTCGGGTGCCAATGAAATCCAGTCACTACTCCTTATCTTATATGTCTTCT
+
B@-A@FGGGC@FCF@FEFGCCGGGGDGDGFGGG7C86FCFFGGGGGFFEGGFECC7@EGG:FECF@FFFFFFGACGG,FC:=5<FEDDFCFDFDCFGCGGGGFF,CDGFFG?FEC9<BFCDGC8E?,<FFCCED<=F@7==FB@FFFG98D=BF,<,@EFGGGFGDG<BFDFFEA@D=F;@;A,;BB8>D8F,22,<FGFEBE7A<FABF9;CCFCE,?9E<;BF,,++5B++<+5+A++3+***/**+3;++4*/?FG;@+:+7+<+0239CFG7:7=>?F@39:@C78*232*+3+*2:
@M03152:184:000000000-AWYW1:1:2107:16775:6375 1:N:0:TACTCCTTATACCTGT
AAGCTCGTAGTTGAATTTCGGGGTTAGTAGGTTGGTCATGCCTCCGGTATGTACTGGTCTCACTGATTCCTCCTTCCTGATGAACCGTAATGCCATTAATTTGGTGTTGCGGGGAATTTGGACTGTTACTTTGAAAAAATTAGAGTGTTTAAAGCAAGCTAACGCTTGAATACATTAGCATGGAATAATTAAATAGGACGTTCGATCCTATTTTGTTGGTTTCTAGGATTTACGTAATGATTAATAGGGATAGTTGGGTGGAATTCTCGGGTGCAACGGAACTCCATTAACTCATCCTTAT
+
CCCCCGGGGGGGGGGGGGGFGGGGGFGGCGGGGFGGGCGGGGGGGGGGGGGGGGGGGGGGG9FFG<FFGGGGGGGGGG9@FGGGGCEG?EDEGFEGGGCEFCFGGG=:=FG@E7>FFGGGGGGGGGGFGGGGGGEGGGGGF9=FGDCGFGGGC<FAFGGFGC>FGGGGFFGGGGGGGFFCFF,,89E;E,,,,7;>,,7@FCGC<,>BD;<@FGGGGF7EGG;E,,?C9C,C;EC9C*,+3<19<:9+;6<*A=>++*3:*1+2;@F+:**9/7***15*5*8++0+<+/:<+2*3+<CC*
@M03152:184:000000000-AWYW1:1:2107:5096:6377 1:N:0:TACTCCTTATACCTGT
AAGCTCGTAGTTGAATTTCGGTGGCCCAACGGCGGTCGGCCGCAAGGTCTGTACTGCCGGTCTTCGGACCACCTCTTTCTGGGGGAACGTCGGCCCTTAACTGGGCACGGCGGCCGAACCAGGACGTTTACTTTGAAAAAATTAGAGTGTTTAAAGCAAGCGTACGCTTGAATACATTAGCATGGAATAATGAAATAGGGCTTCAGTTCTATTTTGTTGGTCTTCAGAATCCGAAGCAATGATTAATAGGGATAGTTGGGTGGAATTCTCGTGTGCCAAGGAACTCCAGTCACTACTCCTT
+
CC9CCGGGGGGGGGGGGGGGGGGGGGGGGGGGGCFFGGGGGGGGGGGGGGGGGGGGGGGGGGGGGGDGGGGGGGGGGGGGGGGG7>7FGGGGGGGGGGFGGGGGGGFGGGGGGGGGGGGGFGG7EGGGGGGGGGFGFGGGGGGFGGGGGGGGGGGGGGGFGDGFGGGDFGGCFGGGG7<FGEFGGGGGGGGG+AFEC@FFGF>*<FGGGGFGGGGGGGGFECFGGGFGF?FGD*8CCGCE*:EEGF<?FFG*CEF?CEC>EEEDC+8AFCE3CGG=CD4**8CGG?FC6*>CEFC69E**:
@M03152:184:000000000-AWYW1:1:2107:19277:6477 1:N:0:TACTCCTTATACCTGT
AAGCTCGTAGTTGAATTTCGGGACTAACAGATTGGTCGCGCCTTTGGTGTGTACTGGTCTAGTTGGTTTCTCCCTTCTGACGAACCACGATGTCATTAATTTGGTGTCGTGGGAAATCAGGACTGTTACTTTGAAAAAATTAGAGTGTTTAAAGCAAGCGATAGCTTGAATACATTAGCATGGAATAATGAAATAGGACGTTTGATCCTATTTTGTTGGTTTCTAGGATCGACGTAATGATTAATAGGGATAGTTGGGTGGAATTCTCGGGTGCCAAGGAACTCCAGTCACTACTCCTTAT
+
CCCCCGGGGGGGGGGGGGGGGGGGGGGGGGGGGGGGGGGGGGGGGGGGGGGGGGGEGGGGGGGGGGGGGGGGGGGGGGGGGGGGGGGGGGGGGGGGGGGGGGGGGFGGGGCFDGGGGFFFFCGGGGGGGGGGGGGGGGGGGGGGGGGGGGGGGGGGGGGGGGGGGGGCFGGGGGGGGGGGGGGGGGGGGFFGGFCFCCCGGGGDDGGGGFGGGG9FGFGGGG?GFEFGCFEE=EGGGG7>DC7EGGGG67CFFEF9F=C*8:9CG9FF5*>F=DCFFC><GCC9EF+<09CCC4>FGGG*2
@M03152:184:000000000-AWYW1:1:2107:22399:6497 1:N:0:TACTCCTTATACCTGT
AAGCTCGTAGTTGAATTTCGGGATCAATTTATTGGTCGTGCTATTGTACGTACTGGTATTATTGATTTCTACCTTCTGACGAACCATGATGTCATTAATTTGGTGTCTTGGGGAATCAGGACTGTTACTTTGAAAAAATTAGAGTGTTTAAAGCAGGCTCACGCTTGAATACATTAGCATGGAATAACGAAATAGGACGTTTGATTCTATTTTGTTGGTTTCTAGGATCGACGTAATGATTAATAGGGATAGTTGGGTGGAATTCTCGGGTGCCAAGGAACTCCAGTCACTACTCCTTATC
+
CCCCCGGGGGGGGGGGGFGGGGGGGDFGGGFFFFCFGGGGGGGFGCGFGGGG@FGGGFFGCFG<FFEGGGFEEFGGGGFGEE7FGGGGGGGGGFGG,CECGGGG?EGGGFGGG7:FF<FFCFGGGE9FFAFFG,,:AFF?<8AFGGEFGC<FGGGGGGFGGGFGGGGGGGFGGFGGACGA>,DFGFGFC@ECFDE8EF@3>FD9BFGGFFDEGGGG7>EGGGGGF@?D:C8CEGF5@CCFFG<C9:E,A8DFGFCCEGGEE+>FGGDE*5A)=*+*99AFGGCF+CFGGFGDFFGGG:72*
@M03152:184:000000000-AWYW1:1:2107:10500:6517 1:N:0:TACTCCTTATACCTGT
AAGCTCGTAGTTGAATTTCGGGATTGACTCGATGGTCGTGCCTTAAGGGGTATGAACTGTCTTTGTTGATTTCTCACCTTCTGGGGAAGCTCGCTGTCCTTAATTGGATGTCTTGTGGAACCAGGACCTTTACCTTGAAAAAATTAGAGTGTTTAAAGCAGGCATTTTGCTCGAACACATTAGCATGGAATAATAGAATCGGACTGCATTGTTCTATTTTGTTGGTTTCTATGATCACCGTAATGATTAATAGGGATAGTTTGTTGGCATTCTCGGGTGCCACGTACCTTCATTCACTACT
+
@@8B@<CFF9BCF@FAEEAFG7:@EAEGCGGCFC,CFE@FGDCFG9FEFGGCFCFAEFGDE,C<FECGDFDFG<FEFGGGGGFFG7CFGFEFE+8CF9DCFA<FGDACFGFGFFFF<7FFGD,,?4D<FFGG,?EFFD?F9,>EFF?C,@?FFG9C<EF=FFG,:<AEG<A<+38A:3DF;,C:F9FD86D3,>,5,@;,>++@@B,,,,3,7,D@;CFE9FG8CG8EGF;;E;=F,1,4;***4+1C,42,4,:6<,?,C,?CGFG+9?+3+2955D3**++3*9*=+19+37*<<+09*
@M03152:184:000000000-AWYW1:1:2107:26821:6546 1:N:0:TACTCCTTATACCTGT
AAGCTCGTAGTTGAATTTCGGGGTTAGTAGGTTGGTCATGCCTCTGGTATGTACTGGTCTCACTGATTCCTCCTTCCTGATGAGCCGTAATGCCATTAATTTGGTGTTGCGAGGAATCTGGCCTGTTACTTTGAAAAAATTAGAGTGTTTAAAGCAGGCTAACGCTTGAATACATTAGCATGGAATAATGAAATAGGACGTTCGATCCTATTTTGTTGGTTTCTAGGATTGACGTAATGATTAATAGGGATAGTTGGGTGGAATTGTCGGGTGCCAAGGAACTCCAGTCACTACTCCTTAT
+
CCCC9FGEEFFFGGGGGFGFEDG@CFFFFGGGGGGGGGGGGFGGGGGGGGGGGGGGGGGGGGGGGGGGGGGGFFGGGGGFFFGGGFFGGGGGCFFGFAAFFFFFGGGGGGGGGDEEGGGGE,:CFGGGGGGFGFGGEFGGGGDGFGFGFGGGGGCFGGGGGGFFGGGGGFGGGGGGGGGEFGFF@FGGGGGGGGGGGGFGEGGGFGFGF9FFGGGFGG8@:8=DC;>:EGFFFCCCCFFDC,>?ECFDC6*,>C@CEC>GEFEDF0?<CC57C*7:CCFF*:?@???FC=7CFFCFA+::;
@M03152:184:000000000-AWYW1:1:2107:17488:6551 1:N:0:TACTCCTTATACCTGT
AAGCTCGTAGTTGAATTTCGGGATCAATATGTTGGTCGTGCTTTCGGTACGTACTGGCATCATTGGTTTCTCCCTTCTGATGAACCATGATGCCATTAATTTGGTGTCTTGGGGAATCAGGACTGTTACTTTGAAAAAATTAGAGTGTTTAAAGCAGGCTCACGCTTGAATACATTAGCATGGAATAATGAAATAGGACGTTTGATTCTATTTTGTTGGTTTCTAGGATCGACGTAATGATTACTAGGGATAGTTGAGTGGAATTCTCGGGTGCCAAGGAACTCCAGTCCCTACTCCTTAT
+
CCCCCGGGGGGGGGGFGGGGGGGGGGGGGGGGGGGGGGGDGGGGGGGGGGGGGGGGGGGGGGGGA<FGGGGGFGGGGGFAFGGGGGGGEGEGGGGGGFGGGGGGGFGGGG<CGEFGFGGGGGFGFGFFFFFGGCFFGFGGGCCFGGGGGGGGFFDGGGGGGGFGGGGGGGGCD<AFFF,9D?CFGGGGGGGDFGGGC<8BFFD7,FGGGGGGGFDGG>CEGGA;@E9DDE5CG58*8FF7CCA,1+,A=6C6>CF,>,>?5BBEF+3<=**;=58+**)*23>;?@?F+)*++17+89>>*
@M03152:184:000000000-AWYW1:1:2107:15119:6571 1:N:0:TACTCCTTATACCTGT
AAGCTCGTAGTTGAATTTCGGGGTCAGTAGGTCGGTCGTGCCAACGGTATGAACTGGTCTCACTGATTCCTCCCTCTTGTAGAACCGTGATGCCATTAACTTGGTGTTGCGGGGAAACAGGACTGTTACTTTGAAAAAATTAGAGTGTTTAAAGCAGGCTAACGCTTGAATACATTAGCATGGAATGATGAAATAGGACGTCGATCTTATTTTGTTGGTTTCTAGGGTTGACGTAATGATTAATAGGGATAGTTGGGTGGAATTCTCGGGTGCCAAGGAACTCCAGTCACTACTCCTTATT
+
CCCCCGGGGGGGGGGGGGGGGEGGGGGGGGGGGGGGGGGGGGGGGGGGGGGGGGGFGGGGGGGGGGGGGGGGGGGGGGGGGGGGGGGGGGGGGGGGGGGGGGGGGGGGGGGGGGGGGGGGGGGGGGGGGGGGGGGGGDGGGGGGGGGGGGGGFGGGGGGGGC@EGGGGGGGGGGGGGGGGGGFGGGGGGGGGFGGGGGGGGGGEGGGGGGGGGGGG7FGGDGGG7F>FGG?9?EGCGGGGGG7CFGG76C5CFG9?*;*?ACGG7EFEC57C74:27>@CFGGDGCFCFBFGGFFFGGD7*
@M03152:184:000000000-AWYW1:1:2107:21975:6576 1:N:0:TACTCCTTATACCTGT
AAGCTCGTAGTTGAATTTCGGGATCAATACGTCGGTCGTGCCTCGGTACGTACTAACGTCATTGATTTCTCCCTTCTGACGAGCCGTGATGTCATTAATTTGGTGTTACGGGGAGTCAGGACTGTTACTTTGAAAAAATTAGAGTGTTTAAAGCAGGCAATCGCTCGAATACATTAGCATGGAATAATGAAATAGGACGTTCGAACCTATTTTGTTGGTTTCTAGGATCGACGTAATGATTAATAGGGATAGTTGGGTGGAATTCTCGGGTGCCAAGGAACTCCAGTCACTACTCCTTATT
+
CCBC<FGGGGGGFGGGGGGGGGGGGGGGGGGGGGGGGGGGGGGGGGGGGGGGGGGGGGGGGGGGGGGGGGGGGGGGGGGGGEGGGGGGGGGGGGGGGGGGGGGGGGGGGDGGGGGCFGFG?FGGFGGGGGGGGGFGGGGGGGGGGGGGGGGGGGGGGGGGGGFF<DGGGGFEFFCGGGGGGGGGGGGGDGGGGGGGGGGGGGGGGFDGGGGGGGGGCFBFGFGGGFFGGCEGE5CGGGGGCFCEFFFGGG;EGGCCEEC8CCGFC?+;=EG37DFD<CFFCGGGGGF6C6FC6CCEGGD**
@M03152:184:000000000-AWYW1:1:2107:9043:6577 1:N:0:TACTCCTTATACCTGT
AAGCTCGTAGTTGAATTTCGGGATCAGTACGCTGGTCGTGCCTCTGGTATGTACTGGTGTCACTGGTTCCTCCCTTCTGGAGAACCATCATGCCATTTATTTGGTGTGGTGGGAAATCAGGACTGTTACCTTGAAAAAATTAGAGTGTTTAAAGCAGGCTCGCGCTTGAATACATTAGCATGGAATAATGAAATAGGACGTTAATTCTATTTTGTTGGTTTCTAGGATTTACGTACTGATTTATAGGGATAGTTGGTTGGAATTCTTGGGTTCCAAGGAACTCGAGTCTCTACTCCTTATT
+
BC<@<EFF;F@EFF<@@@DFE+7@FGDFGFEFE7@FEGEGG<,CFDGGDFGFFGFECFEFF9F<FC@EEGFCF:<@EAFC,@FGGGG@F<FE9E<DE,,<FFGG<,E,CFDEGDGGC<<D<CDA4C?AFFFGCFGC,87BE9,5CBE<FFFGGC?EE7BAEEGDE7CFFFGGGEC9BC@FGCCFF,@>CAEG,EFGGF7F7>DCCA;F@CF;=EB:8,B>C;,,5,,>,,6DCFC/=F77+154B@9:,0*<BE7?*=E7<+23+=+>+****0+1**8*2A7**;3*+0:++2*3ACD7:
@M03152:184:000000000-AWYW1:1:2107:14894:6598 1:N:0:TACTCCTTATACCTGT
AAGCTCGTAGTTGAATTTCGGGGTTAGTAGATTGGTCGTGCCTTTGGTACGTACTGGTCTTACTGATTCCTCCTTCCTGATGAACCGTAATGCCATTAATTTGGTGTTGCGGGGAAACTGGACTGTTACTTTGAAAAAATTAGAGTGTTTAAAGCAAGCTAACGCTTGAATACATTAGCATGGAATAATGAAATAGGACGTTCGATCCTATTTTGTTGGTTTCTAGGATTGACGTAATGATTAATAGGGATAGTTGGGTGGAATTCTCGGGTGCCAAGGAACTCCAGTCACTACTCCTTAT
+
CCCCCGGGGGGGGGGGGGGGGGGGGGGGFGGGGGEFGGGGGGGGGFGGGGGGGGGEEFGGGGGGGCGFGCFGGGGGGGGFFGGFGGGGGGGGGFFFGGDGGGGGGGGGGGGGGGGDGGGGGFGFGGGGGGGGG9FEGF7FFEFGFGGGGGGGGGFGEFGGGGGGGGGGGGFFFGGGD9FEGGGGGGFFGGGG9EFFGG@FGGGGGGGGG9FGGGGGGGFCCFFGGGFCCF,?CEG*8C9+@EFGFG<?6;;:6EFF6*11*5<CC:<17==<*>C*9DFG?CG?F6+<<=7C9FC+<+::*
@M03152:184:000000000-AWYW1:1:2107:17174:6628 1:N:0:TACTCCTTATACCTGT
AAGCTCGTAGTTGAATTTCGGGATCAGTACGCTGGTCATGCCTCCGGTATGTACTGGTGTCACTGGTTCCTCCCTTCTGAAGAACCATCATGCCATTAATTTGGTGTGGTGGGAAATCAGGACTGTTACCTTGAAAAAATTAGAGTGTTTAAAGCAGGCTCGCGCTTGAATACATTAGCATGGAATAATGAAATAGGACGTTAATTCTATTTTGTTGGTTTCTAGGATTGACGTAATGATTAATAGGGATAGTTGGGTGGAATTCTCGGGTGCCAAGGAACTCCAGTCACTACTCCTTATC
+
CCCCCFFFGGGGGGGGFGGGGGEEGGGGGGECFGGGGGGGGGGGGGGFECFGGGGGGGGGGGGGGGGGGGGGGGGGGGGGGGGGGGGGGDGFGGFGGGGGGFFCFGGGGFFDDGGGFGGGGGGGGEGGGGGGFGGGGGDGGGGGFFGGFGGGG?EFGGGGGGGGGGGGGFFGGGGGGGGGGGD@FGGGGGCF=EFGGGCF@FCGGG9CEGGGGGGGGGGGGGGFCFFFG69>EEE=FGGFC7,CGFFD66C?CGGFCCEEC9C?>FF=ECFG5D@07CF4:F<C?E<AEFFFC740+2::*
@M03152:184:000000000-AWYW1:1:2107:6103:6680 1:N:0:TACTCCTTATACCTGT
AAGCTCGTAGTTGAATTTCGGGACTAACAGGTTGGTCGCGCCTTCGGTGTGTACTGGTCTAGTTGGTTTCTCCCTTCTGACGAACCACGATGTCATTAATTTGGTGTCGTGGGAAATCAGGACTGTTACTTTGCAAAAATTAGAGTGTTTAAAGCAAGCGATAGCTTGAATACATTAGCATGGAATAATGAAATAGGACGTTTGATCCTATTTTGTTGGTTTTTAGGATCGACGTAATGATTAATAGGGATAGTTGGGTGGAATTCTCGTGTGCCAAGGAACTCCAGTCACTACTCCTTAA
+
CCCCCGGG@CFGGDFGGGGG7FGGG,CDAEG<FFEGGGG7FFGGGGDGGGDGGGGFGGGGD<FGGGGGGGGGGGGGGGG<FGGGGEFGGGFGGFGGGAC,CFGEGFGGGEEGDFC<FFGFEGGGGEFGGGGGG,<?CFGGGDE<DCBFFGFGFDFDD<DFEFGGGDG@<,CBAF9FFFGGGCFEFFG9A,=BFFFG?,@FF7FDG,,@DFC,E,@3?@,4*>*>,>,12,::***=:C?FFCG9:@9F6:CC6C99CCCE5*22*=<@G*:>5::>CD>*2A8A++3<9?CCCD:<C?D>*
@M03152:184:000000000-AWYW1:1:2107:22147:6735 1:N:0:TACTCCTTATACCTGT
AAGCTCGTAGTTGAATTTCGGGATTAATTTATTGGTCGTGCAATAGTACGTACTGGTATTATTGATTCCTACCTTCTGACGAACCATGATGTCATTAATTTGGTGTCATGGGGAATCAGGACTGTTACTTTGAAAAAATTAGAGTGTTTAAAGCAGGCTCACGCTTGAATACATTAGCATGGAATAACGAAATAGGACGTTTGATTCTATTTTGTTGGTTTCTGGGATCGACGTAATGATTAATAGGGATAGTTGGGTGGAATTCTCGGGTGCCAAGGAACTCCAGTCACTACTCCTTATC
+
CCCCCGFFCFFGGGGGGGGGGGGGGGGGFGFGGGGGGGGGGGGFFGFFGDFGGGGGFGGGGGGGGGGGGGGGFGGGGGGGGGGGGGGGFGGEGGGGFA9FEAFGGFFFGGGGGCEG9FCGGEFFGGFGGFGG?FFFEEGGGFGGGGGFFGGGFCF@CEFDFGGGGGGGGGFGFGGGGGGGFFGGGGGFGEGGD>DF9<=>FFEGGGGGGGGGFFGDE?8*DEEF778CEGGGG>F,:=77:FGGGGFC?6CGGGGC*AE*/9C?FFGC5CGGGGGG4<AGGF1<C8<+AB7AEGGFFG>70
@M03152:184:000000000-AWYW1:1:2107:26495:6737 1:N:0:TACTCCTTATACCTGT
CAGCCGCCGCGGTAATACGTAGGGGGCGAGCGTTGTCCGGAATTATTGGGCGTAAAGGGCGTGTAGGCGGCCTGTTAAGTCAGGGGTGAAAACCCGTGGCTCAACCACGGGGTTGCCTTTGAAACTGGCGGGCTTGAGTGCTCTAGAGGGCAGTGGAATTCCCGGTGTAGCAGTGAAATGCGTAGAGATCGGGAGGAACACCCGTGGCGAAGGCGGCTGCCTGGGGAGTAACTTACGCTGAGGCGCGAAAGCTAGGGGAGCAAACCGGATTAGATACCCTGGTAGTCCTAGCCGTAAACGC
+
CCCCCEFG>FEGEGGGGGGGGFE@7CFECFGGGG@FEG7@C:FFFGFDCFFGCCGGC,BFGGG?F9,CCBGG7FGGG9<C@,E8A7=F<D?FA:CC:C:FFDEGGF@FCC+CFCGFGGGGG9DEF,<EGGG7F7FGFC>FCAFE:<F:8@@F@,::F9C?C<@88?8;C?2ACFGFFC++<C;5C5<+<A1*:8*:8;C**;***18>ED58*;*:C8:?8FG*18*8*<AEC+0<:ACEC8*5*9:5C*):FFG*2*C*8*80**1*:*29<72*2*/**23++203:4*+2)**12C*)
@M03152:184:000000000-AWYW1:1:2107:22688:6781 1:N:0:TACTCCTTATACCTGT
AAGCTCGTAGTTGAATTTCGGGGTCAGTGGGTTGGTCATGCCACTGGTATGTACTGGTCTCACTGATTCCTCCTTCCTGATGAGCCGTAATGCCATTAATTTGGTGTTGCGAGGAATCTGGACTGTTACTTTGAAAAAATTAGAGTGTTTAAAGCAGGCTAACGCTTGAATACATTAGCATGGAATAATGAAATAGGACGTTCGATCCTATTTTGTTGGTTTCTAGGATTGACGTAATGATTAATAGGGATAGTTGGGTGGAATTCTCGGGTGCCAAGGAACTCCAGTAACTACTCCTTAT
+
CCCCCGGGGGGGGGGGGGGGGGGGGGGFGGGGGGGGGGGGGGGGGGGGGGGGGGGGGGGGGGGGGGGGGGGGGGGGFGGGGGGGGGGGGGGGGGGGGGGGGGGGGGGGGGGGGGGGCFGGGGGGGGGGGGGGGFGGGGGGGGGGGGGGGGGGGGFGGGGGGGGGGGGGGGGGGGGGGGGGGGGGGGGGGFGGF;FFFFFDFGGGGGGGGGFGGGGGGGGEFGGF<FGGGGGGFEGG>EFFGGGGGGGFG6CE8CC7,:BBEDF?FEGEEDECEDCC4D>FGFGG6EGG+8*:<CFECGG70
@M03152:184:000000000-AWYW1:1:2107:10466:6806 1:N:0:TACTCCTTATACCTGT
AAGCTCGTAGTTGAATTTCGGGATCAGTACGCTGGTCGTGCCTTCGGTATGCACTGGTGTCACTGGTTCCTACCTTCTGAAGAACCATCATGCCATTCAGTTGGTGTGACGGGGAATCAGGACTGTTACTTTGAAAAAATTAGAGTGTTTAAAGCAGGCTCGCGCTTGAATACATTAGCATGGAATAATGAAATAGGATGTTTGACCCTATTTTGTTGGTTTCTAGGATCGACGTAATGATTAATAGGGATAGTTGGGTGGAATTCTCGGGTGCCAAGGAACTCCAGTCACTACTCCTTAT
+
CCCCCFGFGGGGGGGGGGGGEGGGGGGGGGGGGGGGGGGGGGGGGGGGGGGGGGGGGGGGGCFGGGGGGGGFGGGGGGGCFGGGGGGGGGGGGGGGFGGGGGGGGGGGGGGGGGGGGGGGGGGGGGGGGGGGGFGGGGGGGGGGGGGGGGGGGGGGGGGGGGGGGGGGGGGGGGGGGGDFGFFFGGG9EF=FFGGGGCFGGGGGFGGCGDGGGGGGF6CEGGCFG?9FGGGDGC?FGGG?FEG?FFF?C?FFCFF?F58B8BCFFFGGGGGGED7FGFFCFC?<CFCGGFGGFGGFGGGGC
@M03152:184:000000000-AWYW1:1:2107:25981:6818 1:N:0:TACTCCTTATACCTGT
AAGCCCGTAGTTGAATTTCGGGATCAGTACGCTGGTCGTGCCTTCGGTATGCACTGGTGTCACTGGTTCCTACCTTCTGAAGAACCATCATGCCATTCAGTTGGTGTGGCGGGGAATCAGGACTGTTACCTTGAAAAAATTAGAGTGTTTAGAGCAGGCTCGCGCCTTAATACATTAGCATGGAATAATGTAATAGGACGTTTGGCCCTATTTTGTTCGTTTCTAGGATCGTCGTATTGATTAATAGGGATAGTTTGGTGGGATTCTAGGGTGCCAAAGAACTGCATTCACTACTCCTTAT
+
BBAC-CFG7FFGGFGGGGGGGFGGG8EFFFE7BFEGAC:FFGGGGGGGGGGEFFFGFGGEFEGDFFGEGGG9FGGF@CFFFGGFFGGGGEFEGGGF,9FAFGFDFEGE:FDD7@>:?<5EEFDAEDDEF,EFEA,BA,6B>FFA,CFCDFCGD,,<<>CFFCC:<*>*,7;,?<<F;DF;B::,,?,?EF,F,,@;FFCFFF7<*7,=;F:<9?+<8+=CBC?B+<?6<CB***//*++<C+30<::6:*<CC9:+3?8;**8+59<++3*0:<*22*)*0000+2++3*2++22+39***
@M03152:184:000000000-AWYW1:1:2107:6378:6825 1:N:0:TACTCCTTATACCTGT
AAGCTCGTAGTTGAATTTCGGGACTAACAGATTGGTCGCGCCTTTGGTGTGTACTGGTCTAGTTGGTTTCTCCCTTCTGACGAACCACGATGTCATTAGTTTGGTGTCGTGGGAAATCAGGACTGTTACTTTGAAAAAATTAGATTGTTTAAAGCAAGCGATAGCTTGAATACATTAGCATGGAATAATGAAATAGGACGTTTGCTCCTATTTTATTGGTTTCTATGATCGATGTACTGATTAATAAGGATAGTTTGTTGGAATTCTCGGTTGCTAATTAACTACAGTCACTACTCCTTCT
+
CCCCCGGEGGGFFFCGGGFFG+CCEFDFFGFFFDFG9FEGGGGCFAFGDGEGFFG9FFGGGGGCG<FGGGDCFFFGGGDFGGGECF?CGEFDG9CEFCEGGGF7F,CFEFCEE,BADE9E=<D@CEGFEFGF<F9D5F@F@5E9,58EAFFEG9FC88F@CFCC,:@FA<9CADDG,CFEG<EG9FGFC@EG=EC,,,7*@:DE;,,@DFD,;D,7DFFFFG,DC9D:>,>C,?C7,,,,4>99C+,,4099C:3<;0*2A899C9<1C**1*8+2+++321+12+23297++**3+37?7
@M03152:184:000000000-AWYW1:1:2107:19116:6836 1:N:0:TACTCCTTATACCTGT
AAGCTCGTAGTTGAATTTCGGGATCAGTACGCTGGTCATGCCTTCGGTATGTACTGGTGTCACTGGTTCCTCCCTTCTGAAGAACCATCATGCCATTAATTTGGTGTGGTGGGAAATCAGGACTGTTACCTTGAAAAAATTAGAGTGTTTAAAGCAGGCTCGCGCTTGAATACATTAGCATGGAATAATGAAGTAGGACGTTAATTCTATTTTGTTGGTTTTTAGGATTGACGTAATGATTAATAGGGATAGTTGGGTGGACTTCTCGGGTGCCAAGGAACTCCAGTCACTACTCCTTATT
+
CCCCCCFCCDGGGGGGGGGGGGGGGGGGGGGGGGEF-CFGDGGGGGGGGGEGGGGGFFGGFGGGGGFGGGGCFGGGGGGGGGGEGFFGCEGFGGGFGGFGGFFGAFGGGDFGGGFGGGFFGFGGFGGGGGGGC9BEFGCGFGGGGFGGGGGGGDGGGGGGGGDEGGGGGGGDCFFFFC8FFG@DFGFGGFFGGBADF<<CFGG7FGGGFGCEGFDA8:EGD*62=7;>FCCB>8*4*4>?DCCG?:C,6?C?CGF?EEDEE+9979<CF*AC=C+;47F*28A8+AC6?=F:6C>CEC7:*
@M03152:184:000000000-AWYW1:1:2107:24603:6837 1:N:0:TACTCCTTATACCTGT
AAGCTCGTAGTTGAATTTCGGTGGCCCAACGGCGGTCGGCCGCAAGGTCTGTACTGCCGGTCTTCGGACCACCTCTTTCTGGGGGAACGTCGGCCCTTAACTGGGCACGGCGGCCGAACCAGGACGTTTACTTTGAAAAAATTAGAGTGTTTAACGCAAGCGTACGCTTGAATACATTAGCATGGGATAATGAAATAGGGCTTCAGTTCTATTTTGTTGGTTTTCAGAATCCGAAGCAATGATTAATAGGGATAGTTGGGTGGAATTCTCGGGTGCCAAGGAACTCCAGTCACTACTCCTT
+
CCCCCGGGGGGGGGGGGGGGGGGGGGGGGGGGGGGGGGGGGGGGGGGGGGGGGGGGGGGGGGGGGGGGGGGGGGGGGGGGGGGGGGGGGGGGGGGGGGGGGGGGGGGGGGGGGGGGGGGGGGGGGG@FGGGGGGGGGGGGGFCFFGGFFFGGFG@FGGGGGGCFGGEGEGGGGFCEGFGF6C@CCGGGGGGGGGGGDGFGGCEFFGCFGFDGGGFGGGGGGGGGGFEC?E?FCEEEEFGDFF7?CCCF7<*20AFGCCG8=CGGGGE::<55599DFF6<*;603+<@6@*C97*+0+9C:
@M03152:184:000000000-AWYW1:1:2107:26538:6846 1:N:0:TACTCCTTATACCTGT
AAGCTCGTAGTTGAATTTCGGGACTAACAGGTTGGTCGCGCCTTCGGTGTGTACTGGTCTAGTTGGTTTCTCCCTTCTGACGAACCACGATGTCATTAATTTGGTGTCGTGGGAAATCAGGACTGTTACTTTGAAAAAATTAGAGTGTTTAAAGCAAGCGATAGCTTGAATACATTAGCATGGAATAATGAAATAGGACGTTTGACCCTATTTTGTTGGTTTCTAGGATCGACGCAATGATTAATAGGGATAGTTGGGTGGAATTCTCGGGTGCAAATGAACTCCAGTCACTACTCCTTAA
+
CCCCCGGGGGGGGCGAGFGGGGFEFFGGGGFEEGDGGGGFGGEGGGDGGGGGGGDFGFGGGGGFGFFFGGGGGGGGGGFEGGGEGCFCC7FFGFGGGEAEFGGFGFGGG7??C8FFGGGGG<DFFGFA95CED@F?<FGFCCF<A<FFFDDFGFAACFFGGGDCGGGGCDGG>9F<8F,E=BF,>FGFGCFC<>CFF:B<CD75E9AFG:FC;DEFFFFBCG@?,@FGG8:1::***/+++<1=C+>FF69CFGCF6E88EC?+2<<ECFC*19*27*/2+<906+3<9=FC?9*<<A:7*
@M03152:184:000000000-AWYW1:1:2107:28091:6907 1:N:0:TACTCCTTATACCTGT
AAGCTCGTAGTTGAATTTCGGGGTCAGTAGGTCGGTCGTGCCAACGGTATGAACTGGTCTCACTGATTCCTCCCTCTTGTAGAACCGTGATGCCATTAACTTGGTGTTGCGGGGAAACAGGACTGTTACTTTGAGACAATTAGAGTGTTTAAAGCAGGCTAACGCTTGAATACATTATCATGGAATAATGAAATAGGCCGTCGATCTTATTTTGTTGGTTTCTAGGGTTGACGTAATGATTAGTAGGGATAGTTGGGTGGATTTCTTGGGTGCTACGGAACTTCAGTCACTAATCCTTATC
+
CC@CBECFCFFFGFGGGGGG@GGEGGGGGCEFGGGGGEGGGGGFGEGCGGGC9FGGGGGGGEFGG9EGGFGCFFFGGFGGGG9FGGGGDFF,EFGFEDGAAFGGCFFGGGGGGFGGGDFGGGF,EFGAE@FFEBFF,B<FFGGDGFGF,BFFGDFFGGGGGGCGGG>GGGGGFGAFF,3,3:@G9=F;@ECA=;EBF,>>CB@7C:DCFG;F@CGG>5CFFECG7CCGGC+<;1/AFC+++<+44+<C*:*=CC@C8EED8+22*3+09**/**:*7*)**<+20<<C?9:33:::+3***
@M03152:184:000000000-AWYW1:1:2107:8115:6965 1:N:0:TACTCCTTATACCTGT
AAGCTCGTAGTTGAATTTCGGGACTAACAGGTTGGTCGCGCCTTCGGTGTGTACTGGTCTAGTTGGTTTCTCCCTTCTGACGAACCACGATGTCATTAATTTGGTGTCGTGGGAAATCAGGACTGTTACTTTGAAAAAATTAGAGTGTTTAAAGCAAGCGATAGCTTGAATACATTAGCATGGAATAATGAAATAGGACGTTTGATCCTATTTTGTTGGTTTCTAGGATCGACGTAATGATTAATAGGGATAGTTGGGTGGAATTCTCGGGTGCCAAGGAACTCCAGTCACTACTCCTTAT
+
CCCCCGGGGGGGGGGGGGGGGGGGGGGGGGGGGGGGGGGGGGGGGGGGGGGGGGGGGGGGGGGGGGGGGGGGGGGGGGGGGGGGGGGGGGGGGGGGGGGGGGGGGGGGGGGGGFGGGGGGGGGGGGGGGGGGGGGFGGGGGGGGGGGGGGGGGGGGFGGGEGGGGGGGGGGGGGGGGGGGGGGGGGGFGGGGGFGGGCFGGGGEGGGGGGGGFDFGGGCEFGGGGG9FGG5CG5:ECFF>7C9EF7;+ACC?EGFG65CCC>BFFCE<CG5CEC*7<43CF6<78C+<C@D7<FFFFFGC2
@M03152:184:000000000-AWYW1:1:2107:13742:7000 1:N:0:TACTCCTTATACCTGT
AAGCTCGTAGTTGAATTTCGGTGGCCCAACGGCGGTCGGCCGCAAGGTCTGTACTGCCGGTCTTCGGACCACCTCTTTCTGGGGGAACGTCGGCCCTTAACTGGGCACGGCGGCCGAACCGGGACGTTTACTTTGAAAAAATTAGAGTGTTTAAAGCAAGCGTACGCTTGAATACATTAGCATGGAGTAATGAAATAGGGCTTCAGTTCTATTTTGTTGGTTTTCAGAATCCGAAGCAATGATTAATAGGGATAGTTGGGTGGAATTCTCGGGTGCCAAGGAACTCCAGTCACTACTCCTT
+
CCCCCGGGGGGGGGGGGGGGGEGGGGDGGGGGGGGGGGGGGGGGGGGGGGGGGGGECGGGGGGGGGGGGEGGGGGGGGGGGGGGGFGGGGGGGGGGGGGGFFGGGGGGDGGGGGGE@FGGGGEBEGGGGFFFCGGGGGGGGGGFFGGGGFFGGGGGGGGGGGGGGGGGGGGGGFGFGGGGGGGGGGDF6CFCEG7CFGGGGGFE+@EGGGCEGGGFFGGDEGGGGGGGF7E<CEGGC6ECGEFCFFGGGFGGGCGGGGFCE8EFF?C:CCEGGG3*9C69EGGFFFFGFFGG?DGGGE<:7
@M03152:184:000000000-AWYW1:1:2107:24455:7023 1:N:0:TACTCCTTATACCTGT
AAGCTCGTAGTTGAATTTCGGATCAGGCACTTCGGTCTATACCTTCGGGATAGTACTGAAGCTGCTGGATCTTACCTTCTAGAGACTGCTGTGCTCTTAACTGGGTGCAGTAGAGCTCTAGGACTTTTACTTTGAAGAAATTAGAGTGTTTAAGGCAGGCTTGCGCTTGAATACATTAGCATGGGATAATGAAATAGGACTTTGGTTCTATTTTGTTGGTTATAGGACCAAAGTAATGATTAATAGGGATAGTTGGGTGGAATTCTCGGGTGCCAAGGAACTCCAGTAACTACTCCATATT
+
CCCCCGGGGGGGGGGGGGGGGGGGGGGGGGGGGGGGGGGGGGGGGGGGGGGGGGGGGGGGGGGGGGGGGGGGGGGGFGGGGGGF<FGDDGCGGGGGGGGGGGG8FGGGDFGGGFGGGGGFFGGGFGGGGGFGGGGGGGGGGGGGGGGFGGGG<EFGGGGGGGGGEGGGGGFGDGGGGGGGFGGGF8DGDFGGGCFGGGGGGFGGGGGGGGGGGGGGGF7BF9A>EAAG88C5DFFGGG7::CFG@DF,=EC6DF77CEG**6,6+=9=EC732*+8C*);AECGGGG+:+2++2;++1+3+
@M03152:184:000000000-AWYW1:1:2107:11528:7024 1:N:0:TACTCCTTATACCTGT
AAGCTCGTAGTTGAATTTCGGGATTAATTTATTGGTCGTGCAATCGTACGTACTGGTATTATTGATTCCTACCTTCTGACGAACCATGATGTCATTAATTTGGTGTCATGGGGAATCAGGACTGTTACTTTGAAAAAATTAGAGTGTTTAAAGCAGGCTCACGCTTGAATACATTAGCATGGATTAACGAAATAGGACGTTTGATTCTATTTTGTTGGTTTCTAGGATCGACGTAATGATTAATAGGGATAGTTGGGTGGAATTCTCGGGTGCCAAGGAACTCCAGTCACTACTCCTTATC
+
CCCCCFFGGGGGGGGGGGGGGGGGGGGGGGFGGGGGGGGGGGGGGGGGGGGGFGGGGGGGGGGGGGGGGGGGGGGGGGGGGGGGGGGGGGGGGGGGGGGGGGGGGGGGGGGFGEGGGGGGFGGGGGGGGFGCCDFGFGGGGGFFGGGGGGGGFGGFGCFGGGGGGGGGFGGGFGGGGGFGGGGGGGGDE8B=<CF8,>FCEGGGGGGGGGGGGFGGGFEGF,ECCE8FCE88;EECG75ACCFG@86:6CDFEFGF5CEEG9FG7C98=5CCEGGFGG4*CFG+A?<FC@7+<>6+<CF>0
@M03152:184:000000000-AWYW1:1:2107:6331:7197 1:N:0:TACTCCTTATACCTGT
AAGCTCGTAGTTGAATTTCGAGACCGGCTTACTGGTCGTGCTATTGTACGTACTGGTATAATCGGTTTCTCCTTTCTGACGAACTTTAATGCCATTAATTTGGTGTTTTAGGGAATCAGGACTGTTACTTTGAAAAAATTAGAGTGTTTAAAGCAGGCTCACGCTTGAATACATTAGCATGGAATAACGGAATAGGACGTTTGATTCTATTTTGTTGGTTTCTAGGATCGACGTAATGATTAATAGGGATAGTTGGGTGGAATTCTCGGGTGCCAAGGAAATTCAGTCACTACTCCTTATT
+
CCCC@FGGCGGGFGFGGGGGGGGGGGGCCFGGGGGGGGGGDDEGGGGGFGGGGGGGGAFFFGGGGGGGGFFFGGGFGFGFGGDFFGGCGG9DEAEFG?AEGGDEGGGGGGGG8<,EF<FGFFGFFGFGGGGGEACFGCGGGGFGGGFFG,FGFAFGGGGGGFFGGGGGFGGCFGGGD8DFFG:FGCDEEDECFGAF,@<+@DG9=;@F;FGGGGFGGCEGG9FGE96AEG5>8:E,=75>CE71<C66CFC6CF7+*AE@*5?F772**55557>*9*)*+++02+<C+**+<DF6CG::*
@M03152:184:000000000-AWYW1:1:2107:20955:7316 1:N:0:TACTCCTTATACCTGT
AAGCTCGTAGTTGAATTTCGGTGGCCCAACGGCGGTCGGCCGCAAGGTCTGTACTGCCGGTCTTCGGACCACCCCTTTCTGGGGGAACGTCGGCCCTTAACTGGGCACGGCGGCCGAACCAGGACGTTTACTTTGAAAAAATTAGAGTGTTTAAAGCAAGCGTACGCTTGAATACATTAGCATGGAATAATGAAATAGGGCTTCAGTTCTATTTTGTTGGTTTTCAGAATCCGAAGCAATGATTAATAGGGATAGTTGGGTGGAATTCTCGGGTGCCAAGGAACCTCAGTCACTACCCCTT
+
@CCCCFEF@FCCFGGFGG@@7F@@8EEGFC;FGGEFGG7BCC7:CFFE,CCE,CFEGG7+@FFD9,B:@FGGG+FFGGF<F9<FGC:@:FFF+=FECF,AB9<FCGG@7CF:+>FGGGGGF,C<BC:FGFFG,;FCCC,<:,<<CFFGGCCGGGCFFGC:FGGG:CEE1CFFFGC:<CFFC?@CC6CC6EDF9EGFFFD*AC*80:+2<7+<+2ACCEGFGG8C79970<EF*;2C5C8C6++39*3<C07*;FFFFG85CEG:CF:EC9***/)9*:?G5@8F***+0179?7*3*27*0
@M03152:184:000000000-AWYW1:1:2107:18727:7388 1:N:0:TACTCCTTATACCTGT
AAGCTCGTAGTTGAATTTCGAACCTGGTCGGGCGGTCTGCCTTACGGTACGTACTGTCTGGCCGGGCTCTACCTCTTGGTGAGCCGGCATGCCCTTAATTGGGTGTGTCGGGGAACCAGGACTTTTACCTTGAGAAAATTAGAGTGTTCAAAGCAGGCCTTTGCCCGAATACATTAGCATGGCATAATAAAATAGGACGTGCGGTTCTATTTTGTTGGTTTCTAGAGTCGCCGTAATGATTAATAGGGATAGTTGGGTGGAATTCTCGGGTGCCAAGGAACTCCAGTCACTACTCCTTATC
+
CCCCCGGGGGGGGGGGGGGGGGGGGGGGGGGGGGGGGGGGGGGGGGGGGGGGGGGFGGGDFGGGGGGGGGGGGGGGGGGGGGGGGGGGGGEGGGGGGFGGGGGGGGGGGEGGGGGGGGGGGGGGGGGGGGGGGGGFGFGGGGGGGGGGGGGGGGCGFGGGGGFGGGGECF:CCGGFFGGF9FFGGGGE@E@GFG@FCFEGDGGEFDGGGGGGGGGGGCCCGGG99+CGGGGG5EC58CCGGGGGGFF=6FDGFGFC5CCE5+<A7CFC=:CDGFD4><FGFGGF6<FF+7::6DFCCF***
@M03152:184:000000000-AWYW1:1:2107:21741:7388 1:N:0:TACTCCTTATACCTGT
AAGCTCGTAGTTGAATTTCGGGATCAGTACGCTGGTCGTGCCTCTGGTATGTACTGGTGTCACTGGTTCCTCCCTTCTGAAGAACCATCATGCCATTAATTTGGTGTGGTGGGAAATCAGGACTGTTACCTTGAAAAAATTAGAGTGTTTAAAGCAGGCTCGCGCTTGAATACATTAGCATGGAATAATGAAATAGGACGTTAATTCTATTTTGTTGGTTTCTAGGATTGACGTAATGATTAATAGGGATAGTTGGGTGGAATTCTCGGGTGCCAAGGAACTCCATTCACTACTCCTTATT
+
CCCCCGGGEGGGGGGGGGGGGGGGGGGGGGGGGGGGGGGGGGGGGGGGGGGGGGGGGGGGGGGGGGGGGGGGGGGGGGGGGGGGGGGGGGGGGGGGGFGGGGGGGGGGGGGGGFFGGGGGGGGGGGGGGGAFGGGGGGGGGGDFFGCGGFGGGFGFFCGDFGGGGGGGGGGGGCFGGFGFGFGGGGGFGGGGGGGGG9FGGGGGGGGG9FGGGFFGG5>>FFG9CCFCFF9CCGF5@F7CCG,1,C6C?EFGGG9C8:57:++?CC9C*:7/58CF<D)9CE@FF9CC+9FA+:C?CF7**
@M03152:184:000000000-AWYW1:1:2107:20067:7389 1:N:0:TACTCCTTATACCTGT
AAGCTCGTAGTTGAATTTCGGATCTGGTTGGGTGGTCCGCCTGACGGCGTGTTTACTGCTTGACCGGGTCTTGCCTCTTAGTGAACCGGTGTGTTCTTTATTGAATGCATCGGGGAACTGGGACTTTTACCTTGAGAAAATTAGAGTGTTCAAAACAGGCCTATGCCTGAATACATTAGCATGGAATAATAAAATAGGCCGTGTGGTTCTATTTTGTTGGTTTTTAGAACTGCCGTAATGATTAATAGGGCTAGTTGGGTGGAATTCTCGGGTGCCAAGGAACTCCAGTCACTACTCCTTT
+
CCCCCGGG7DFGFDFGGDGGG;;FGFGFGGGGGGGGGGGGGGGGGGGGGGGGGGG9CDGGGGGGGGGGGGGGGGGG<CEFA?<FGGGCGGEGCFGGGGGGGGF<<E@FGGGG+C7+:FC9EFGCFFFGFFGFG<,,:E,ADGFGF,3EFDGDF,>FGCFG+BCG9<,@>@,3@B9FEFCGCCCG@FEF;D,@@CC9>C,51CGGGGFFFFFFEGFCGGCFCF@FG7:<CGGCECG:E5@C+;;+:@@7+0*=@=9CGFEE*8*<DGCF+1*7=D37**.C68;<C++3<9CEE7FG6CG=*
@M03152:184:000000000-AWYW1:1:2107:21746:7503 1:N:0:TACTCCTTATACCTGT
AAGCTCGTAGTTGAATTTCGGGATTGACTCGATGGTCGTGCCTTAAGGGGTATGAACTGTCGCCGTTGATTTCTCACCTTCTGGAGAAGCTCGATGTCCTTAGTTGGATGTCTTGTGGAACCAGGACCTTTACCTTGAAAAAATTAGAGTGTTTAAAGCAGGCATTATGCTCGAATACATTAGCATGGAATAATAGAATAGGACGGCATGGTTCTATTTTGTTGGTTTCTAGGATCACCGTAATGATTAATAGGGATAGTTGGGTGGACTTCTCGGGTTCCAAGGAAATTCATTCACTACT
+
CCCCCGEFGGGGGGFGGGGGGGDF@FFGGGGGGGGGGGGGGGGGGGGGGGGGGGEGDGCGGGGGGGGGGGGGGGGGGGGGGGGGGGGGGGGGGGGGGGGGGFFGGF@EFGGGGGFFFCGGGGFFGGGGGGGGGGGGGGGGFCCFCFDGGGGGGCGEGGGGGFGFGACFGFEFCF,ADGFGGGGF;;BDDEGGCG9AF9FF9<D@@:CCEGFFFCFFBCCEBFG68EGF;>2?9DF?,408C:8FG7?CCEFGFGG**3+?FGF*1588+0++4?533<)17@C68C8+2*0++2:C7<CF7
@M03152:184:000000000-AWYW1:1:2107:6667:7563 1:N:0:TACTCCTTATACCTGT
AAGCTCGTAGTTGAATTTCGGGGTCAGTAGGTCGGTCGTGCCACCGGTACGTACTGGCTTCACTGATTCCTCCCTCTTGCAGAACCGTGATGCCATTAGTTGGTGTTGCGGGGAAACAGGACTGTTACTTTGAAAAAATTAGAGTGTTTAAAGCAGGCTAACGCTTGAATACATTAGCATGGAATAATGAAATAGGACGTTGATCTTATTTTGTTTGTGTCTAGGATTGACGTAATGATTAATAGGGATAGTTGGGTGGAATTCTCGGGTGCCAAGGAACTCCAGTCACTACTCCTTATCT
+
CCCCCFFFEFEGGGGGFFFGGGGGGFGGGGGGGGGGGGGGGFE<F7CGGGGGGGGFGGGGFDFGGGGGGFGGFGGFGGGGGFFGGFGGGGFGGGGGGAF<FDFGGGGFFGGGGEGGGGGGGGGGGGGGGGFFGC9FFGFGGGFGGGGGG<FFGGCGFGG7<FCE7FFCGGGGGGGGGCFA,D@>::DF,,><FF;FC,**6,*3,,@FDCCA,2B,?@,2?C<C?CFFF+?5CCFG9?F+;>++1;:6FGFF+++*2:8*3+<+?+8C5:*9*2255*)2CC<86C6+<=:6:29F7:**2
@M03152:184:000000000-AWYW1:1:2107:21979:7657 1:N:0:TACTCCTTATACCTGT
AAGCTCGTAGTTGAATTTCGGGATCAATACGTCGGTCGTGCCTCGGTACGTACTAACGTCATTGATTTCTCCCTTCTGACGAGCCGTGATGTCATTAATTTGGTGTTACGGGGAGTCAGGACTGTTACTTTGAAAAAATTAGAGTGTTTAAAGCAGCCTAACGCTTGAATACATTAGCATGGAATAATGAAATATGACGTCGATCTTCTTTTGTTGGTTTCTAGGGTTGACGTAATGATTAATAGGGATAGTTGGGTGGAATTTTCGGGTGCCAAGGAACTCCAGTCACTACTCCTTATCT
+
CCCC@EFEFFCFFFCEGG9C@@ECDCFGFEGDFFEFEGG77@,CFEE@C@F9CC@EDEG<F@<<AAD<EEFGE<@F@C<FBBC=FC6><8,5,CCEGC<,CEFFF<FEEC@=FFF:FGG?DGFE?<E<A8F5<5B,4@=FDGGGGFFC@BF9CFD<,,@@FA=F+FEGGGF,=FCCC>=<DEFCGF;@@FGGGG,@;@F*>FC*>F9,@<@B9>BC@EC6;E,>@7?EEB<*=8*;?+>++;9+<<=6CCCCGGCEE=5*++<+*018:FEG6769*97FGGG++<@C97:++96C++*0*
@M03152:184:000000000-AWYW1:1:2107:14193:7686 1:N:0:TACTCCTTATACCTGT
AAGCTCGTAGTTGAATTTCGGGGTCAGTAGGTCGGTCGTGCCAACGGTATGAACTGGTCTCACTGATTCCTCCCTCTTGTAGAACCGTGATGCCATTAACTTGGTGTTGCGGGGAAACAGGACTGTTACTTTGAAAAAATTAGAGTGTTTAAAGCAGGCTAACGCTTGAATACATTAGCATGGAATAATGAAATAGGACGTCGATCTTATTTTGTTGGTTTCTAGGGTTGACGTAATGATTAATAGGGATAGTTGGGTGGAATTCTCGGTTGCCAAGGAACTCCAGTCACTACTCCTTATC
+
9CCC-CCCCDCFFGGGGAGGGCDBFEEGGGGGFGGGGGGDGGEEGCCFFFFC,CFFG@FFF9FFFF9CEFF9F7CFFFFGGA9EFA:F<@F,FGG9D9FFGGGGEFEC@FFGCDFEGGGGGF<F<FFABFDG?,BEFFEF<EFFFGGFFCFGGDFF,3FFFGFEDG@<F<CFGACEE;,,3@D,@CCE93EDCCFFGCFG<FECDFF9BF@FFCFGCFGGGFGCFG*=C5B<518;CE7>:CGGGC8=E=DCF7+2:;?CGCFFGGCEF**)*:*2C3)0:8+80<CFDFGC+02+<C7::
@M03152:184:000000000-AWYW1:1:2107:5196:7836 1:N:0:TACTCCTTATACCTGT
AAGCTCGTAGTTGAATTTCGGGATCAATACGTCGATCGTACCTTCGGTACGTACTAACGTTATTGATTTCTCCCTTCTGACGAACCGTGATGTCATTAATTTGATGTTACGGGAAGTTAGGGCTGTTACTTTGAAAAAATTAGAGTGTTTAAAGCAGGCAATCGCTCGAATACATTAGCATGGAATAATGAAATAGGACGTTCGAACCTATTTTGTTGGTTTCTAGTATAGACGTAATGATTAATAGGGATAGTTGGGTGGAATTCTCGGGTGCCAAGGAACTCCAGTCACTACTCCTTAT
+
CCCCCGGEEGGGGGGGGGGGGGGGGGGGGGGGGGGGGGGGGGGGGGGGGDGGGGGGGGGGGFGGGGGGGGFGFGGGGGFFGGGGGGGGGGGGGGGGGGFGGGGGGGGGGGGGGCGGGDGFGGGGGGGFGGGGGFFGGGGGGAGGDG9<BFFGGGGGGGGGGGGFGGGGGGDFGGGGGFCFFGFCGGGGGGF9BBAF,<F@FG@@F<BFF@EF;9;FGGGGGGFDFG,>;,=?FE88FGCG7B7CEFFCFGG69CC?C*11:*2<C+CCEFEDC7>CCC>G6CGC6<6AC@C?EF7089:70
@M03152:184:000000000-AWYW1:1:2107:3117:7849 1:N:0:TACTCCTTATACCTGT
AAGCTCGTAGTTGAATTTCGGGATCAATACGTCGGTCGTGCCTCGGTACGTACTAACGTCATTGATATCTCCCTTCTGACGAGCCGTGATGTCATTAATTTGGTGTTACGGGGAGTCAGGATTGTTACTTTGAAAAAATTAGAGTGTTTAAAGCAGGCAATCGCTCGAATACATTAGCATGGAATAATGAAATAGGACGTTCGAACCTATTTTGTTGGTTTCTAGGATCGACGTCATGATTAATAGGGATAGTTTGGTGGAATTCTTGGGTGCCAAGGAACTCCAGTCACTCTACCTTATC
+
CCCCCEGGGGGGGGGGGGGGGGGGG@FGGGGGGGGGGGGEGGGGGCFGGGFGGGGGGG,@:FGDGGGFGDCGGGGGGGGG7CFGGC,@DGGGGGGF9FFFGGGGGGGGGGGGD7:=F<9EFGGGGG9FFGFFCFGGGCEFFFGFC<CFG9FDF?BFGCBFCFGF@CCGFA>FF@FF9>FFFF@<@FE9EAFGA;=,>:*6>>CCCFGFF@CC,@:C7A:CEC;,>,2>2;5*::*/=CC9@<F<9+>*2*;?FG798F***CFG7?+<?C5**2:7>F)2:CF8@FE+<4:++*2++22**
@M03152:184:000000000-AWYW1:1:2107:9519:7873 1:N:0:TACTCCTTATACCTGT
AAGCTCGTAGTTGAATTTCGGGACCAATATGTCGGTCGTGCCTCGGTACGTACTGGCATCATTGGTTTCTCCCTTCTGATGAACCATGATGCCATTAATTTGGTGTCGTGGGGAATCAGGACTGTTACTTTGAAAAAATTAGAGTGTTTAAAGCAGGCTCACGCTTGAATACATTAGCATGGAATAATGAAATAGGACGTTTGATTCTATTTTGTTGGTTTCTATGATCGACGTTATGATTAATAGGGATAGTTGGGTGGAATTCTCGGGTGCCAAGGAACTCCAGTCACGTCCCCTTATT
+
CCCCCGECFFGGGGGGGGGGGGGGGGGGGGGGGGGGGGGEFGDGEGGGCFGGCGGGGDGFGGGFGGCFFFCF,CF@FFGFGG9FFFFGGGGFCEFCFFGEGGFFGGGEDEFEGC@FGGGGFGGGGG<FC<<F,:CAFGCFGGFGAFGFGFAGGFGGDCFCCAFGGGGCCFG,CF9<B@DFGGFGGGGGFGDFGCG?FFD<CFEFGGGGFGDFGGGGCEEFCB;?,@;FD>8C5**4AE,;C,>,4=86?=FF+<9C*:C*=<FG7=CE=5*2*2>4774*0++8<+C++/*0/*1::=*:*
@M03152:184:000000000-AWYW1:1:2107:13113:7891 1:N:0:TACTCCTTATACCTGT
AAGCTCGTAGTTGAATTTCGGGATCAATGAGTTGGTCGTGCCCTTGGTATGAACTGGCTTTATTGGTTCTCACCTTCTAATGAACCATAATGTCATTCATTTGATGTTTTGGGGAATTAGGACTGTTACCTTGAAAAAATTAGAGTGTTTAAAGCAGGCTCACGCTTGAATACATTAGCATGGAATAATGAAATAGGACATCGCATTCTATTTTGTTGGTTTCTAGGATCGATGTAATGATTAATAGGGATAGTTGGGTGGAATTCTCGGGTGCCAAGGAACTCCAGTCACTACTCCTTCT
+
CCCCCGGGGGGGGGGGGGGGGGGGGGGGGGGGFGGGGGGGGGGGGGGGGGGGGGGGGGGGGFGGGGGGGGGGGGGGGGGGGFFGGGGGGGGFGFGGGGGGGGGEFGDFGGGGGDGEGGGGGGGGGGGGGGGFGGGGGCEGGFFGGGGGGGGGGGGFFGDGGDGGGGGGGGGFGGGGGGGFGG8=FGFGE,EFGGFCECGGGGGGGGGGFGGGGF9FGGDGGGGGGGDFCFGDGCGGCFGGFFGFGCFGG7FC@FCC?EE@G5<E<:EF*4*15C>CF*>C?6CF6++?+;CFFDGGDC7+0
@M03152:184:000000000-AWYW1:1:2107:22700:7901 1:N:0:TACTCCTTATACCTGT
AAGCTCGTAGTTGAATTTCGGGGTTAGTAGGCTGGTCATGCCTCCGGTATGTACTGGTCTCACTGATTCCTCCCTCCTGATGAACCTTAATGCCATTAATTTGGTGTTTTGGGAAATTTGGACTGTTACTTTGAAAAAATTAGAGTGTTTAAAGCAAGCTAACGCTTGAATACATTAGCATGGAATAATGAAATAGGACGTTCGATCCTATTTTGTTGGTTTCTAGGATTGACGTAATGATTAATAGGGATAGTTGGTTGGAATTTTCGGGTGCCAAGGAACTCCAGTCACTACTCCTTAT
+
CCCCCGGGGGGGGGGGGGGGGGGGGGGGGGGGGGGGGGGGGGGGGGGGGGFGFGGGGGGGGDFGGGGGFGGGGGGFEGGDGFGGGGGGGGGGGGGGGGGGGGGGEGGGGGCCEG8FGFDGGGGGGGGGGDGGGFFGGFFGGG@BFGFGGGGGGFFGFFFGGGGEEGGFFGGGGGAFCDF9EG?FFFFFEDAFBDGGG,@FCDGGCCF7FFGFFGGGGF,6DGAF@FG8EG,9EEG*,:,,DE;9@:7C,,24>BE9C4*1?8;9<13<55***8>D*>);6EG@FE>C?=>70*:0<+020
@M03152:184:000000000-AWYW1:1:2107:25749:7932 1:N:0:TACTCCTTATACCTGT
AAGCTCGTAGTTGAATTTCGGGATCAATTTATTGGTCGTGCAATCGTACGTACTGATATTATTGATTCCTACCTTCTGACGAACCATGATGTCATTAATTTGGTGTCATGGGGAATCAGGACTGTTACTTTGAAAAAATTAGAGTGTTTAAAGCAGGCTCACGCTTGAATACATTAGCATGGAATAACGAAATAGGACGTTTGATTCTATTTTGTTGGTTTCTAGGATCGTCGTAATGATTAATAGGGATAGTTGGGTGGAATTCTCGGGTGACAAGGAACTCCAGTCACTACTCCTTATA
+
CCCCC9FCFG;CF<EFGDEE++@F,CE@CF-;CFAF<FE7FEF@EFFEFEGFFFFFFGFFFFGGFGF9<FGDEG<FFDGGGGFCCFEEFFFG,CFC<,9CFGGD=9CEFFFDFCEFGFGD,,EFGGF<@FGFGGCFFCGEFFFG<?FFECFFGC@EFE@FGD8=B?CEF9CBF<??FC;FF,:BCD9>EG+@F,=?@,@3+88,@@FGCGFAC9DFCFEC:3,759,7DC,>:188C,A,5>7CFCFF6,8=C9?<*=EE=:9<:92=75*959++9;)5C6+>8CF00**<7:<F9+***
@M03152:184:000000000-AWYW1:1:2107:20042:7982 1:N:0:TACTCCTTATACCTGT
AAGCTCGTAGTTGAATTTCGGGATCAATACGTCGGTCGTGCCTCGGTACGTACTAACGTCATTGATTTCTCCCTTCTGACGAGCCGTGATGTCATTAGTTTGGTGTTACGGGGAGTCAGGACTGTTACTTTGAAAAAATTAGAGTGTTTAAAGCAGGCAATCGCTCGAATACATTAGCATGGAATAATGAAATAGGACGTTCGAACCTATTTTGTTGGTTTCTAGGATCGACGTAATGATTAATAGGGATAGTTGGGTGGAATTCTCGGGTGCCAAGGAACTCCAGTCACTACTCCTTATT
+
CCCCCGGGGGGGGGGGGGGGGGGGGGGGGGGGGGGGGGGGGGGGGGGGGGGGGGGGGGGGGGGGGGGGGGGGGGGGGGGGGGGGGGGGGGGGGGGGGGGGGGGGGGGGGGGGGGGGGGGGGGGGGGGGGGGGGGGGGGGGGGGGGGGGGFGGGGGGFGGGGFFGGGGGGGGFGGGGGGGGGGGGGGGGGGGGGGGGFECGGGGGGGDGGGGGGGGGFGGFF?FFCFGGGGGGGGGGGGGGCFGFGGGF6CFFEGGGGGGGCFGGGGGECEGGGGGGFG>C:FG?FGG?<=D7?FGFGF*:*
@M03152:184:000000000-AWYW1:1:2107:7476:7987 1:N:0:TACTCCTTATACCTGT
AAGCTCGTAGTTGAATTTCGGGATCAGTACGCTGGTCGTGCCTTCGGTATGCACTGGTGTCACTGGTTCCTCCCTTCTGAAGAACCGTCATGCCATTCAGTTGGTGTGGCGGGGAATCAGGACTGTTACTTTGAAAAAATTAGAGTGTTTAAAGCAGGCTCGCGCTTGAATACATTAGCATGGAATAATGAAATAGGACGTTTGATCCTATTTTGTTGGTTTCTAGGATCGACGTATTGATTAATAGGGATAGTTTGGTGGAATTCTCGGGTACCAAGGAACTCCAGTCACTACTCCTTAT
+
CCCCCGGFGGGGGGGGGGGGGGGGGGGGGGGGGGGGGGGGGGFGGGGGGGGGGGGGGGGGGGGGGGGGGGGGGGGGGGGGGGGGGGGGGGGGGGGGCGFGGGGGGGGGGGGGGGGGGGGGGGGGGGGGGGGGFFGGGGGGGGGGGGGFGGGFGFGGGGGFGGCFE@FCGGFFGGGGGCCFGGGGFGGGG9BFGFGFGCFG1CFEFFGFF9:FGGG7FG>8E6;;CF9@CEE**B:C+<+<7EFFF7??C*7?+<?+<*8*;8<@DCCECFECGGFCFF:FG8CC?CGGF=GFFF:FC9*00
@M03152:184:000000000-AWYW1:1:2107:15522:8052 1:N:0:TACTCCTTATACCTGT
AAGCTCGTAGTTGAATTTCGAGATCAAATTGTTGGTCGTGCCTTGGTACGTACTGGCATTATTGGTTTCTCCCTTCTGAAGAACCATGATGTCATTAATTTGGTGTCATGGGGAATCAGGACCGTTACTTTGAAAAAATTAGAGTGTTTAAAGCAGGCTCGCGCTTGAATACATTAGCATGGAATAATGAAATAGGACGTTTAATTCTATTTTGTTGGTTTCTAGGATTGACGTAATGATTAATAAGGATAGTTGGGTGGAATTCTCGGGTGCCAAGGAACTCCAGTCACTACTCCTTAAT
+
CCCCCGGGGGGGGGGGGGGGGGGGGGGGGGGGGGGGGGGGGGGGGGGGGGGGGGGGGGGGGGGGGGGGGGGGGGGGGGGGGGGGGGGGGGGGGGGGGGGGGGGGGGGGGGGFGEFFGGGGGGGGGGGGGGGFGGGGGGGGGGGGFGGGGGGGGGGGGGGGGGGGGGGGGGFFGFGFGGGGGGGGGGGGFGGGFCFEFCEGGGCFFGGG,FFGGFGCBF:EGDFGCCFGGFGFC8CFC9?C8ACCFF??CGF6FC76=EEEC9+CCGC555*:7;F47DAGGGG+++<++*:<0?G69<***
@M03152:184:000000000-AWYW1:1:2107:16424:8066 1:N:0:TACTCCTTATACCTGT
AAGCTCGTAGTTGAATTTCGGGATCAATACGTCGGTCGTGCCTCGGTGCGTACTAACGTCATTGATTTCTCCCTTCTGACGAGCCGTGATGTCATTAATTTGGTGTTACGGGAAGTCAGGACTGTTACTTTGAAAAAATTAGAGTGTTTAAAGCAGGCAATCGCTCGAATACATTAGCATGGAATAATGAAATAGGACGTTCGGACCTATTTTGTTGGTTTCTAGGATCGACGTAATGATTAATAGGGATAGTTGGGTGGAATTCTCGGGTGCCAAGGGACTCCAGTCACTACTCCTTATT
+
CCCCCGGGGGGGGGGGGGGGGGGGGGGGGGGGGGGGGGGGGGGGGGGGGGGGGGGGGGGGGGGGGGGGGGGGGGGGGGGGGEFGGDFGGGGGGGGGGFGGGGGGGGGGGDGGDGGGGGGGCFGFGGCGGGFFDFFFGGFGGGGGGGGGGAFGFFGGGGGGGGCF3BFGGFDGFFGFG79=EFGFFGFGDFGGGFG?FGGGGGGG7FGGGGGGGGGFGCE5FFGFF9<,<;EEGGGFFFFF7CCFCFG**;D6CFF68:*8;6<:0CCG=5A3**2C<7)75**<8<CEGBC:FC6CEF***
@M03152:184:000000000-AWYW1:1:2107:22123:8078 1:N:0:TACTCCTTATACCTGT
AAGCTCGTAGTTGAATTTCGGGATCAATTTATTGGTCGTGCTATCGTACGTACTGGTATTATTGATTCCTACCTTCTGACGAACCATGATGTCATTAATTTGGTGTCATGGGGAATCAGGACTGTTACTTTGAAAAAATTAGAGTGTTTAAAGCAGGCTCACGCTTGAATACATTAGCATGGAATAACGAAATAGGACGCTTGATTCTATTTTGTTGGTTTCTAGGATCGACGTAATGATTAATAGTGATAGTTGTGTGGAATTCTCGGGTGCCAAGGAACTCCAGTCACTACTCCTTATC
+
CCCC9FGGGGGGFCCFFGGGGGGG8,<F<ECGGFGGGGGDC@CC<6EGGGGG<FC86C<EFFAF9EE@FF@CFGE<FFCGGG@FE,FEDFFDF@,C,6FFCGCFGGGG9CF<EEEG<CFFFGFGGGFGGFAEF<EF,@FEFC<9FFGGGFGEGA=FF7F,EFCGGGGGGGADF<AF<,C?:F,DF@9,3++@FCE,C,@+3@DCFG,@9DFG9ADC:5C*DDCF7E3DC5*88CCCFG?FC;;EC8,4,B+,5=@18CF8A<BCCG<E=*7)1*7;*/)9*3>+20520**00:CFG?7**
@M03152:184:000000000-AWYW1:1:2107:11038:8090 1:N:0:TACTCCTTATACCTGT
AAGCTCGTAGTTGAATTTCGAACCTGGTCGGGCGGTCTGCCTTACGGTACGTACTGTCTGGCCGGGTTCTACCTCTTGGTGAGCCGGCATGCCCTTAATTGGGTGTGTCGGGGAACCAGGACTTTTACCTTGAGAAAATTAGAGTGTTCAAAGCAGGCCTTTGCCCGAATACATTAGCATGGCATAATAAAATAGGACGTGCGGTTCTATTTTGTTGGTTTCTAGAGTCGCCGTAATGATTAATAGGGATAGTTGGGTGGAATTCTCGGGTGCCAAGGAACTCCAGTCACTACTCCTTATT
+
CCCCCGGGGGGGGGGGGGGGGGGGGGGGGGGGGGGGGGGGGGGGGFGGGGGGFGFFGGGGGGGGGGGGGGGGGFGGGGGGGGGGGGGGGGGGGGGGGGGGGGGGGGGGGGGGGGFGGGGGGGGGGGGGGGGGDGGGGGGGGGGGGGGGGFGGFGGGGGGGGGFGGGGGGGGGGGGFFGGGGGGGGGGFC;FDFGGGGGGGCGDGGGGGFGGGGC@F>=CFGFGCFGGF9E5>CGGCCFFFD7EFGFG6?FF?9C968EED*<@FCC<555>97DF***)06CF@8<<:EBGDGFFGFGC:*
@M03152:184:000000000-AWYW1:1:2107:17624:8122 1:N:0:TACTCCTTATACCTGT
AAGCTCGTAGTTGAATTTCGGGGTCAGTAGGTCGGTCGTGCCACCGGTATGAACTGGCTTCACTGATTCCTCCCTCTTGTAGAACCGTGATGCCATTAATTTGATGTTGCGGGGAAACAGGACTGTTACTTTGAAAAAATTAGAGTGTTTAAAGCAGGCTAACGCTTGAATACATTAGCATGGAAAAATGAAATAGGACGTCGATCTTATTTTGTTGGTTTTCTAGGGTTGACGTAATGATTAATAGGGATAGTTGGGTGGAATTCTCGGGTGCCAAGGAACTCCAGTCACTACTCCTTAT
+
CCCCCGGGGGGGGGGGGGGGDGGGGGGGGGGGGGGGGGGGGGGGGGGGGGGGFGGGGGGGGGGGGGGGGGGGGGGGGGGGGGGGGGGGGGGGGGGGGGEGGGGGGGGGGGGGDEGGGGGGGGGGGFGGGGGGGGGGFCGGGFGGGGGGGGGGGGGGGGGGGGFEGGGFGGGGGGGGGGGGGGGGGGGGGGGGGGGCGFFGGGEGGGGGGGGGGFGGGGGGGG?B7CGGGGCEGGGGGFFFGGGGDGFFCCG6CGFE?5EE5CFEF7EE57CFCCCGC/>4?8CFD6+<+9CGGFG6CCCC*
@M03152:184:000000000-AWYW1:1:2107:10830:8122 1:N:0:TACTCCTTATACCTGT
CAGTGCCAGCAGCCGCGGTAATACGGAGGATGCGAGCGTTATCCGGATTTATTGGGTTTAAAGGGTGCGTAGGCGGACAGTTAAGTCAGCGGTAAAATTGAGAGGCTCAACCTCTTCCCGCCGTTGAAACTGATTGTCTTGAGTGGGCGAGAAGTATGCGGAATGCGTGGTGTAGCGGTGAAATGCATAGATATCACGCAGAACTCCGATTGCGAAGGCAGCATACCGGCCCCCAACTGACGCTGAAGCACGAAAGCGTGGGTATCGAACAGGATTAGATACCCTGGTAGTCCACGCAGTA
+
CCCCCGGGGGGFGGGGGGGGGGGGGGGGGD<FGGGGGGGGGGGGGGGEGGGGGGGG@,CFGGGGGGGGG:FFGGGGBBFGDAFGG<9?ADFEGEFFGG8E,E<FGGGGGGGFDG@G<<AFGG@F:F+DFGGGGDGCBFG,CFGGG7<33FFE<FC,,3,@CEGF:F7><FGGGGGGGGGCGGGGGG?GGGGGFGG9?C*1F7EGCGGC8F:FFEGGCEF*8**++<:ECE*1:?ECGG?9CEGGGG@FGGGGGG*CFGGEGGCG4?*;**:DE4DGG7?GGGGGFCFCC4FGFCFC**)1:
@M03152:184:000000000-AWYW1:1:2107:11036:8166 1:N:0:TACTCCTTATACCTGT
AAGCTCGTAGTTGAATTTCGGGATCAATGGGTCGGTCGTGCCCTCGGTACGTACTGGCTTTATTTGTTCTCACCTTCTAATGAACCATAATGTTATTCATTTGATGTTATGGGGAATTAGGACTGTTACCTTGAAAAAATTAGAGTGTTTAAAGCAGGCTAACGCTTGAATACATTAGCATGGAATAATGAAATAGGACATCGCATTCTATTTTGTTGGTTTCTAGGATCGATGTAATGATTAATATGGATAGTTGGGTGGAATTTTCGGGTGCAACGGACCTCCAGTCCCTACTCCTTAT
+
CCCCCGGGFGEGAFFFE96C@+F@DCFFGFGFGGGGDGGCB@FGGGGGGECC@EFGEGGGGGEF,CC<<FFCGFFFCGF@FAC@CD=C6<6<FFEDF<F<EGGG9<FCGGGDGC:FGGF89ECF<FGFEFFGG,E9FCEFGGFA,@EFGFGGFAFG8CFDFGG>:F>=F@FGG,CFG989DDC8C>EDEFGG@;D@:FGGAA8<+:@FG;;FFEA@D88*@,@E@DC896*1;DGGFF7,CCC,4454,4=C,=,=,/CC*1?C4+?97CEFCD*1*/59*:;F88<9+)*3+196+:C77
@M03152:184:000000000-AWYW1:1:2107:18401:8233 1:N:0:TACTCCTTATACCTGT
AAGCTCGTAGTTGAATTTCGGGATCAATATGTCGGTCGTGCCTCGGTACGTACTGGCATCATTGGTTTCTCCCTTCTGATGAACCATGATGCCATTAATTTGGTGTCGTGGGGAATCAGGACTGTTACTTTGAAAAAATTAGAGTGTTTAAAGCAGGCTCACGCTTGAATACATTAGCATGGAATAATGAAATAGGACGTTCGACTCTATTTTGTTGGTTTCTAGGATCGACGTAATGATTAATAGGGATAGTTGGGTGGAATTCTCGGGTGCCAAGTAACTCCAGTCACTACTCCTTATT
+
CCCCCGGGGGGGGGGGGGGGGGGGGGFGGGGGGGGGGGGGGGGGGGGGGGGGGGGGGGGGGGGGGGGGGGGGGGGGGGEFGGGGGGGGGGGGGGGGGGGGGGGGGGGGGGGGGFGGGFGGGGGFGGGGFFD9FCFGGGGGGGGGGGGGGGGGGFCGGGGCCGFGGGEF8C9FFGGGGFDFGFDGGGGFCEFEFFGFGFGG@CEFGEGGGGGGGGGGGGGGGFFDF,>DD>EGEEFGF79C:BFFGGF67EGGGG?6CEE>C9CFC:?*5CE77*:>F07CEF?<0@<A7=F76>C+<FD7*
@M03152:184:000000000-AWYW1:1:2107:4211:8305 1:N:0:TACTCCTTATACCTGT
AAGCTCGTAGTTGAATTTCGGGATCAGTACGCTGGTCGTGCCTTCGGTATGCACTGGTGTCACTGGTTCCTACCTTCTGAAGAACCATCATGCCATTCAGTTGGTGTGGCGGGGAATCAGGACTGTTACTTTGAAAAAATTAGAGGGTTTAAAGCAAGCTCGCGCTTGACTACATTAGCATGGAATAATGAAATAGTACGGTTGACCCTATTTTTTTGGATTTTAGGATCGACGAAGTGATTAATAGGGAAAGTTGGGTGGACTTCTCGGGTGCCATGGAACTACAGTCAATACTCCTCAT
+
CCCC@@FG7CF<EFGFDFD@FE7@C<CCEFFGCGDFGGEGGCFG@F7F<C,@@E<DEGFGGFFD<8CFC,F<,:C<@E@<EFDGC<FF8CF9CCFGFEGGEFGG,DC,BFE@@+48BF,E?AFGGE?<FFAD,B,8C>+BD<3,,,+8B+,:,8CF,:3@FF7>*>F*<,@>@FFFCCC;F9D,,,?;CFC,,,2427,**3**6,<@8+72B++=ECE+?B+5C75+5+1/*2***2<<*00+22:7:0*:@CF+8**1**+2*+2+//:/*907**5*203++0<0<6*++0*0A?***
@M03152:184:000000000-AWYW1:1:2107:21219:8358 1:N:0:TACTCCTTATACCTGT
AAGCTCGTAGTTGAATTTCGGGATCAATATGTTGGTCGTGCTTTCGGTACGTACTGGCATCATTGGTTTCTCCCTTCTGATGAACCATGATGCCATTAATTTGGTGTCTTGGGGAATCAGGACTGTTACTTTGAAAAAATTAGAGTGTTTAAAGCAGGCTCACGCTTGAATACATTAGCATGGAATAATGAAATAGGACGTTTGATTCTATTTTGTTGGCTTCTAGGATCGACGTAATGATTAATAGGGATAGTTGGGTGGAATTCTCGGGTGCCAAGGAACTCCAGTCACTACTCCTTAT
+
CCCCCGGGGGGGGGGGGGGGGGGGGGGGGGGGGGGGGGGGGGGGGGGGGGGGGGGFGGGGGGGGGGGGGGFGGGGGGGGGGGGGGGGGGGGGGGGGGGGGGGGGGGGGGG<FGGGGGGGGGGGGGGGGGGGGGFFGCCGGGGFGGGGGGGGGDFGGGGGGGGGGGGGGGGGFGGGGGGGGGGGGGGGGGDEGDEGGFGGGGDFGGGFEGCGGGGGGGFFGGGGGFFGGGFGDGGGGGFDCCFGFGG?F6=CCFGGFG5B:E5:CF7FGD*595CGF4*:5C8FCFFGGGFGGGGGGGGGG7
@M03152:184:000000000-AWYW1:1:2107:20567:8484 1:N:0:TACTCCTTATACCTGT
AAGCTCGTAGTTGAATTTCGGGCCACCGGCTTGTGGTTGCCTTTCGGTTTTACCCTTGTCCGGTGGTCCTCCTCGCGGGGACGCCGTGGGTCTTCACTGGCTTGCGGATGCGAACCGTGACGTTTACTTTGAAAAAATTAGAGTGTTTAAAGCAGGCGTACGCTTGAATACATTAGCATGGAATAATGGAATAGGGCTGCTGCCCCATTTTGTTGGTTTCTGGGACCGTAGCAATTATTAATAGGGATAGTTGGTTGGCATTCTCGGGTGCCAAGGAACTCCAGTCACTACTCCTTTTCTC
+
@BCCCGGGGGGGGGFGGGG<CEGGGGGEEDFGDEFGGGGGGGGGGGGGGGGGEGFFGCFFGGEGCFGGGGFGGGGGDGGGGGGGGGEEGGGGGGGGGGFFGFFCGGGGFCD@=+CGGFGCFG@FF:FCCFC@FECFGGG,D9?FGGGFG9;FFGF7FEGGGGGGF7EFGFFGGGGFF:FC7,CFGGFGF9+BA?CCFGEGGCGCFGEF@GC:CCF*;8CCE9?C8;CCC>CE+0<+2<@9C3<+<02:6C>C7?85CC6:@C+A7A5?C=CFF:***94*0<C+3<C9?F*<+92++3?>*
@M03152:184:000000000-AWYW1:1:2107:12100:8489 1:N:0:TACTCCTTATACCTGT
AAGCTCGTAGTTGAATTTCGGGGTCAGTAGGTCGGTCGTGCCAACGGTATGAACTGGTCTCACTGATTCCTCCCTCTTGTAGAACCGTGATGCCATTAACTTGGTGTTGCGGGGAAACAGGACTGTTACTTTGAAAAAATTAGAGTGTTTAAAGCAGGCTAACGCTTGAATACATTAGCATGGAATAATGAAATAGGACGTCGATCTTATTTTGTTGGTTTCTAGGGTTGACGTAATGATTAATAGGGATAGTTGGGTTAAATTCTCGGGTGCCAAGGAACTCCAGTCACTACTCCTTATT
+
CCCCCGGGGGGGGGGGGGGGGGGGGGGGGGGGGGGGGGGGGGGGGGGGGGGGGGGFFGGGGGGGGGGGGGGGGGGGGGFGGGGGGGGGGGGGGG9EFFFFGFGGGGGG?FGGGGGGGGGGGECGFGGGGGGGGGGGCFGGGFGGFGCGGGFEGFFDDFCGFFFGGGGCFFGGGGGGFCFGGGGCFGGGGGAFFGFGGGGGGGGGGFGGFGGGGCGGF=EGGGF+>:5FGG+B?EC8E?CG>C+:CFGG6=>CFG9+88*13+9@>FGGF5F75*:C<F@FFGGGGCCCE=CCFGG6<<22*
@M03152:184:000000000-AWYW1:1:2107:19720:8512 1:N:0:TACTCCTTATACCTGT
AAGCTCGTAGTTGAATTTCGAGATCAATTTTCTTGGTCATACCTTTGTATGTACTGGTCTCATTGATTTCTCCCTTCTGATGAACCATGATGTCATTAATTTGGTGTTATGGGGAATCAGGACTATTATTTTGAAAAAATTAGAGTGTTTAAAGCAGGCTCACGCTTGAATACATTAGCATGGAATAATGAAATAGGACGTTTGATTCTATTTTGTTGGTTTCTAGGATTGACGTAATGATTAATAGGGATAGTTGTGTGTAATTCTCGGGTGCCAAGGACCTCCAGTCACTACTCCTTAT
+
CCCCCGGGGGFGGGGGGGGGGGGGGGGGGGGGGGGGGGGGGGGGGGGGGGGGGGGGGGGFFFFGFFGGGGGGFGGGGGGGGGGGGGFFGFFGGGFGFFGGFGGGGDGGDEFGGGGGGGGGGFGGFGGFGFGGF:FAFDCGFC8FFGFGGGGGDCEFFGGFGFAFGGGGGGFEFFFGG9EFGF8FGGDFGFCFFGFGGGG7:FFGFDFFF9FADGGG@?FGGG9E=3D,@E,,@C3@:C35?AE,EF,<69FEGGGF:CFF1?2>@:DFG**;?<C78*4C,/=,=C+>=87;C<GGGGC+3
@M03152:184:000000000-AWYW1:1:2107:8674:8525 1:N:0:TACTCCTTATACCTGT
AAGCTCGTAGTTGAATTTCGGGATCAATACGTCGGTCGTGCCTCGGTACGTACTAACGTCATTGATTTCTCCCTTCTGACGAGCCGTGATGTCATTAATTTGGTGTTACGGGGAGTCAGGACTGTTACTTTGAAAAAATTAGAGTGTTTAAAGCAGGCAATCGCTCGAATACATTAGCATGGAATAATGAAATAGGACGTTCGAACCTATTTTGTTGTTTTCTAGGATCGACGTCATGATTAATAGGGATAGTTGGGTGGAATTCTCTGGTGCCAAGGAACTCCAGTCACTACTCCTTATT
+
CCCCCGGGGGGGGGGGGGGGGEGGGGGGGGFGGGGGGGGGGGGGGDFGGGGGGGFGGGGGGGGGGFGGGGGGGGGGGGEGGGGGGGGGGGFGGGGGGEFFGGGGFGGGGGDCE:CFFAFFGGGGGGGFGFGGC,C<EEFFFGFFGGGGGGGGCFDFDFGGGGGFGG7FFFCF9FGFGGGGGC:F@:FD99;B9;3,7D:<FFDCF>GF>BEEGDGGG6BFFCE;998<BEC*?E58E71+;C99+;?*;=*2>C?+*21?*<FG*AA+<6F*3>CGG*.2*2+<<<C<+/C++:CGC7*0*
@M03152:184:000000000-AWYW1:1:2107:19918:8559 1:N:0:TACTCCTTATACCTGT
AAGCTCGTAGTTGAATTTCGAGATCAATTTATTGGTCGTGCTATTGTACGTACTAGTACTATTGATTTCTACCTTCTGACGAACCATGATGTCATTAATTTGGTGTCTTGGGGAATCAGGACTGTTACTTTGAAAAAATTAGAGTGTTTAAAGCAGGCTCACGCTTGAATACATTAGCATGGAATAACGAAATAGGACGTTTGATTCTATTTTGTTGGTTTCTATGATCGACGTAATGATTAATAGGGATAGTTGGGTGGAATTCTCGGGTGCCAAGGAACTCCAGTCACTACTCCTTATT
+
CCCCCGGGGGGGGGGGGGGGGGGGGGGGGGGGFGGEGGGGGGGGGGGGGGGGGGGCFGGGGGGGGGGGGGCFFGGGGCDFGGGGGGGGGGGGFFDGEFFGGGGGGGGGGGFGGFGGGGGGGGGGGGFGGGGGGGGGGGGFGGGGGCGGGGGGGGFGGGGGGGGGDGGFGGGGGGCFEFFGGGGFFFGGGGGGGFGG9FDF@DGCF;FGFFGGFAGGGCGGGEGG,EDGE**>*>888,<?DC<ECF,96C0<FD,,*=57*2CECG?5*/C37*7*1CA*=@EGG+BEFFG+0>FCCF*:7
@M03152:184:000000000-AWYW1:1:2107:26561:8559 1:N:0:TACTCCTTATACCTGT
AAGCTCGTAGTTGAATTTCGGGATCAAATTGTTGGTCGTGCCTTGGTACGTACTGACATTATTGGTTTCTCCCTTCTGAAGAACCATGATGTCATTAATTTGGTGTCTTGGGGAATCAGGACTGTTACTTTGAAAAAATTAGAGTGTTTAAAGCAGGCTCGCGCTTGAATACATTAGCATGGAATAATGAAATAGGACGTTTAATTCTATTTTGTGGGTTTCTAGGATTGACGTAATGATTAATAGGGATAGTTGGGTGGAATTCTCGGGCGCCAAGCAACTCCAGTCCTTATTCCTTATT
+
B<<CCFF@FFBEFF,EE@<F6:B:<EAFCFGGF6FFGGDE7DFGGGGGGGGGCFGFG?DDFFEFGF@FFF,EF8<CCE@@FF8CFCGGFFFFF<9CCCCFGGGGGCFG9EFGGFBFEFFG8F,CFGFFCE,BEEFG<FGGGGFGF<FFFGFEFC@F++FFGGGGFFGGGGGFD<<FF8FABGGGFG;FF,C=C>D?,8>:7FFFGFG9=FFCFG8,**@C:?BC,4:FEF9,;B:8@F<C8E9C,=EF668FAE,8*:CE59CEF+<855*)*/7C4*0**8+<@+<0+*2++*2++3:**
@M03152:184:000000000-AWYW1:1:2107:19540:8842 1:N:0:TACTCCTTATACCTGT
AAGCTCGTAGTTGAATTTCGGATCTGGTTGGGTGGTCCGCCTGACGGCGTGTTTACTGCTCGACTGGGTCTTGCCTCTTGGTGAACCTTTGTGCTCTTTATTGAATGCATCGGGAAACCAGGACTTTTACCTTGAGAAAATTAGAGTGTTCAAAGCAGGCCTATGCCTGAATACATTAGCATGGAATAATAAAATAGGACGTGTGGTTCTATTTTGTTGGTCTTTAAGAACTGCCGTAATGATTAATAGGGATAGTTAGGTGGAATTTTCGGGTGCCAAGGAACTCCAGTCACTACTCCTT
+
CCCCCGGGGGGGGFGGGGGGGGGGGGGGGGGGGGGGGGGGGGGGGGGGGGGGGGGGGGGGGGGGGGGGGGGGGGGGGGGGGGGGGGGGGGGGGGGGGGGGGGGGCFGGGGGGGGGGGGGGGDGGGGGGGGGGGFFGGGGGGGGGGGGGGGGGGGF@FFGGGGGGGGGGGGFFGGGGGGGGGGGFGGGGGGGGGGGGGFFCF@>FGGCGFFCFGGGCGGC,CCDGGCCF9F6C,CC*A*AF7>CCC771=C46EC6C9??+1<5:*:C+=95>>DCDFDF:5;@FGCD609C@:C*+23CC>
@M03152:184:000000000-AWYW1:1:2107:5540:8959 1:N:0:TACTCCTTATACCTGT
AAGCTCGTAGTTGAATTTCGGGGTCAGTAGGTCGGTCGTGCCACCGGTATGAACTGGCTTCACTGATTCCTCCCTCTTGTAGAACCGTGATGCCATTAATTTGATGTTGCGGGGAAACAGGACTGTTACTTTGAAAAAATTAGAGTGTTTAAAGCAGGCTAACGCTTGAATACATTAGCATGGAATAATGAAATAGGACGTCGATCTTATTTTGTTGGTTTTCTAGGGTTGACGTAATGATTAATAGGGATAGTTGGGTGGAATTCTCGGGTGCCAAGGAACTCCAGTCACTACTCCTTAT
+
CCCC-FFFGGGGGGGGGGGGGGGGGFGFGFGGGGEGGGGGGGGGGGGGGGFGGGGFGGGGGGGGGFGGGGGGGGGGGGGFFFGGGGGGGGGGGGF9EFGCGFGEAFGGGGGGGGGGGGGGGGGGGFCFFFGGGGGGGG7DFCEGGFFGFFFFGBFFGFGGGG8FGG@FGFGGFCGFFF7EFADGFFGGFGGGCFGGFGGGCG7C7<CBFGGCG98<@CBFGFFFCCGG6C*+9BC8@=?CF+<:@CECE?F0+10+<E88CC6+23<9:CCCGG*:**5*:*AACC6C+9>9<DFCF+::2
@M03152:184:000000000-AWYW1:1:2107:19724:9033 1:N:0:TACTCCTTATACCTGT
AAGCTCGTAGTTGAATTTCGGGATTGACACATCGGTCGTGCCTTAAGGGGTATGAACTGGTGTAGTCAATTTCTCACCTTCTGGAGAACCGCAATGCCCTTATTGGGTGTCGCGGGGAACCAGGACCTTTACTTTGAAAAAATTAGAGTGTTTAAAGCAGGCATTTTGCTTGAATACATTAGCATGGAATAATAAAATAGGACGGCATGATTCTATTTTTTTGGTTTCTAGGATCACCGTAATGATTAATAGGGATAGTTGGGTGGAATTCTCGGGTGCCAAGGAACTCCAGTCACTACTC
+
CC@CCEECFGGGGGGGGGFGEFFCEEGFGGGGCFECFEGGCGGF<EGF@FGCFFFFGGGGGGGEGGGGGGGGGGGGGFGGGFCFGGFEGGGGGG,C==DCFGGGGFFF@GGGGGGD:@FG@<FEFGFGGGGGGG9D<AFFGGC<FGGGGGFGFGGFECG@FC<<FGFFGGFGD7FGGFGGGAFFFFFF9?E;@BBF9B,7,@,4:C:=F,7@CEEFGGG98:C5C8CFCB9E+59FG?*;**:0A7@CCFFF?**2*3AF++2C5**2<CGG+**>*).9<EFF*8*<96*3<9C7CFCF6
@M03152:184:000000000-AWYW1:1:2107:14058:9044 1:N:0:TACTCCTTATACCTGT
AAGCTCGTAGTTGAATTTCGAGATCAGTACGCTGGTCGTGCCACAGGTACGTACTGGCGTTGCTGATTCCTCCCTCTTGACGAACCGTAATGCCATTAATTTGGTGTTGCGGGGAATCAGGATTGTTACTTTGAAAAAATTAGAGTGTTTAAAGCAGGCATGCGCTTGAATACATTAGCATGGAATAATGAAATAGGACGTTCGATCCTATTTTGTTGGTTTCTAGGATTGACGTAATGATTAATAGGGATAGTTGGGTGGAATTCTCGGGTGCCAAGGAACTCCAGTCACTCCTCCTTAT
+
CCCCCGGGGGGGGGGGGGGGGGGGGGGGGGGGGGGGGGGGGGGGGGGGGGGGGGGGGGGGG7FGGGGGGGGGGGGGGGGGGGGGGGGGGGGGGGFGGGGGGGGGGGGGGGGGGGGGGGGGGFGGGGGGGGGGGGGGFGGGFGGGGGAFGGGGGGGGGGGGGGGGGGGGGGGGGGGGGGGGGGGGGGGGGGECGGGGDEFGGGGGGGGGGFGGGGGGG6C=FGFFFEGFFF*<<8EDFFC+19>CGG9?*2*28CC+<*/;C5@?DCFF555/*9CDCFFDCCC@FF8CF=F@+*:6:EGC*
@M03152:184:000000000-AWYW1:1:2107:9249:9068 1:N:0:TACTCCTTATACCTGT
AAGCTCGTAGTTGAATTTCGGGGTTAGTAGATTGGTCGTGCCTCTGGTATGAACTGGTCTTACTGATTCCTCCTTCCTGATGAACCGTAATGCCATTAATTTGGTGTTGCGGGGAAGCTGGACTGTTACTTTGAAAAAATTAGAGTGTTTAAAGCAGGCTAACGCTTGAATACATTAGCATGGAATAATGAATTAGGACGTTCGATCCTATTTTGTTGGTTTCTAGGATTGACGTAATGATTAATAGTGATAGTTGGTTGTAATTATCGGGGGCTAAGGAACTCCAGTCACTACTCCTTAT
+
@@CC9EFFFGFGGCEFFCFDFGFBFFFFGGGCEFGGGGGEGGGFFGGGGGGGCEFFGGGGG@FFGCGGGGGGGGGDGGFFFGGCGGGEGGGGGGGGGF<FEGGGGGGGGFGDEGFEC<<DD8,EFAFGFEFGF<FE9=BCED@ACFGGGGGGEFGGFDGGGG@GGGGGG=DG,,@AFGFDFFCFDGGCAF,@,@;D:,@CFGGGCGGEGGGGGD,3D6,CFF9F1@<FFGCC95:E,AC+@FGDC7C1A9:FFFCC?3*=*?+B7+21*7*)*))/22)9:@?EFFCF69*+<<DCCFFF7
@M03152:184:000000000-AWYW1:1:2107:22906:9160 1:N:0:TACTCCTTATACCTGT
AAGCTCGTAGTTGAATTTCGGGGTCAGTAGGTCGGTCGTGCCACCGGTACGTACTGGCTTCACTGATTCCTCCCTCTTGTAGAACCGTGATGCCATTAGTTTGGTGTTGCGGGGAAACAGGACTGTTACTTTGAAAAAATTAGAGTGTTTAAAGCAGGCTAACGCTTGAATACATTAGCATGGAATAATGAAATAGGACGTTGATCTTATTTTGTTGGTTTCTAGGATTGACGTAATGATTAATAGGGATAGTTGGGTGGAATTCTCGGGTGCCAAGGAACTCCAGTCACTACTCCTTATC
+
CCCCCGGGGGGGGGGGGGGGGGGGGFFGGGGGGGGGGGGGGGGGGGGGGGGGGGGDGGGGG9FGGGGGGGGGGGGGGGGGGGGGGFDGFCFFFGCGGGGGGGGGGGGGGGGGGDGGGGGGGGGGFGGGGGGGGGGGGGGFGGGGGGGFGGGGG9EGG?FFFGFG>FDFGGGGCFGFG9FGGGGFGECEGFEFGGGGGGFGFEFDFFFGFFCFFGFG7CE5CFGGE?FGGGCFEGFEFGCCGG7CF7C*=65?CFGC5=/82<FG=EC===57*9*>FGFF*8<+<@CCE@79<D*2<<7C*
@M03152:184:000000000-AWYW1:1:2107:12097:9187 1:N:0:TACTCCTTATACCTGT
AAGCTCGTAGTTGAATTTCGGGATCAATTTATTGGTCGTGCAATCGTACGTACTGATATTATTGATTCCTACCTTCTGACGAACCATGATGTCATTAATTTGGTGTCATGGGGAATCAGGACTGTTACTTTGAAAAAATTAGAGTGTTTAAAGCAGGCTCACGCTTGAATACATTAGCATGGAATAACGAAATAGGACGTTTGATTCTATTTTGTTGGTTTCTAGGATCGACGTAATGATTAATAGGGATAGTTGGGTGGAATTCTCGGGTGCCAAGGAACTCCAGTCACTACTCCTTATC
+
CCCCCGGGGGGGGGGGGGGGGGGGGGGGGGGGGGGGGGGGGGGGGGGGGGGGGGGGGGGGGGGFGGGGGGGGGGGGGGGGGDGGGGGGGGGGGGGGFGGGGGGGGGGGGGGGGGGGGFGGGGGGGGGGGGGGGGGGGGGGGGGGGGGGGGGGGGGGGGGGGGGGGGGGGGGGGFGGGGGGGGGGGGGGGGGGGGGGFFG+FFGGFGGGFGGGGGFGCDEGGGGGG?CGGGGGGGFGGCFGGGGGGCFC?CGGFF??5;E7CCGG:7+8CEGGGGGDFCFFFGGGFCFCFFFGGGFGGGC>0
@M03152:184:000000000-AWYW1:1:2107:4540:9265 1:N:0:TACTCCTTATACCTGT
AAGCTCGTAGTTGAATTTCGGGGTCAGTAGGTCGGTCGTGCCAACGGTATGAACTGGCCTCACTGATTCCTCCCTCTTGTAGAACCGTGATGCCATTAACTTGGTGTTGCGGGGAAACAGGACTGTTACTTTGAAAAAATTGGAGTGTTTAAAGCAGGCTAACGCTTGAATACATTAGCATGGAATAATGAAGTAGGACGTCGATCTTATTTTGTTGGTTTCTAGGGTTGACGTAATGATTAATAGGATAGTTGGGTGGAATTCTAGGGTGCCAAGGAACTCCAGTCACTACTCCTTATCT
+
CCCC@FGGGGGGFGGGGGGGGGGGGGGGGGGGGGEGGGGGGGGGGGGGGGCFGGGGGGGGEEFGGGGGGGGGCGGGGGGFGGGGGGGGGGGGGGGGGFGGGFGFFFGGDFGGGGGGGGGGGFCFGDGGGGGF9CD?F8FFFGGGGGFGGGGGGGGGGCGGBFGGGGGGGGGGG,DFFC:FFE7DEFFGGF@>,?D?CF@*>C7=<<<@CEFCFDG7CCGFG?F?+>*=BEFFGEC5CFCG7<@@++52+<CFG?F*;E*2+<+0:+<@50:**29*1>:*+0+3<:CG+978ED<CDC**0
@M03152:184:000000000-AWYW1:1:2107:2329:9309 1:N:0:TACTCCTTATACCTGT
AAGCTCGTAGTTGAATTTCGGGATCAATATGTCGGTCTTGCCTCGGTACGTACTGGCATCATTGGTTTCTCCCTTCTGATGAACCATGATGCCATTATTTTGGTGTCTTGGGGAATCAGGACTGTTACTTTGAAAAAATTAGAGTGTTTAAAGCAGGCTCACGCTTGAATACATTAGCATGGAATAATGAAATAGGACGTTTGATTCTCTTTTGTTGGTTTCTAGGATCGACGTAATGATTAATAGGGTTAGTTGGGTGGGATTCACGGGTCACAATCAACTCAAGTCACTAATCCTTATC
+
9CCCA@FCC<FCFGFG<-CFFB@CC,,CF-C,C,FGC,;EF8E6CF@,@CFFG?9,6CC@FDFGGGFCGF9CECFDGFEEG<@<FEFE9CFCF@EC,,<9<<FF@FCFFF,CF7=8=?FEC,CF<C9FFGCC,,CE?:F,?9??@5,C,EAF<<<,8>EE9F=F+BF8,F<DDF<<FFGE9,,,,38,,8>3,,668>>+@,8,,@@A9@,,3@@3@:@EG,,@,7,,@**4:>1;FCD,BE9,4=88,0:E1150**=***>92++3*2*)*0+***/**0:+++3++1*++*09+<7*:
@M03152:184:000000000-AWYW1:1:2107:25580:9462 1:N:0:TACTCCTTATACCTGT
AAGCTCGTAGTTGAATTTCGGGATCAATACGTCGGTCGTGCCTTGGTACGTACTAACGTTATTGATTTCTCCCTTCTAACAAATCGTGATGTCATTAATTTGGTGTTACGGGGAGTTAGGACTATTACTTTGAAAAAATTAGAGTGTTTAAAGCAGGCAATCGCTCGAATACATTAGCATGGAATAATGAAATAGGACGTTCGAACCTACTTTGTTGGTTTCTAGGATCGACGTAATGATTAATAGGGATAGTTGGGTGGAATTCTCGGGTGCCAAGGAACTCCAGTCACTACTCCTTATC
+
A-ACCGGEFGEFGFFGGGGCCGFGGGGCFGFFFGF@EGCFDGGFGGGGGEGGFGDDGEFF<FGGFGGGGFFFG,CFGD<EGG<FGCAFA<9FFGFGCFGFGGG@FFGGGEEFC7FBEFFFGFCEG9EFGFGCGGGC,CC<F<9EFFCEG<AEGG@C<7AF8BF7>=7>FEF=E=@BFDG,C,<@DF>EGGCG<DA>C<BGGFEFCF3,?:F@FFDF7:6DCDGG7:CC6CB:CEF,*97+;<>C?7?C;=FGF9C+:881*++?1@FE5:CDC*:D*75C:8C@F+<<C4CF+:6CFC7**
@M03152:184:000000000-AWYW1:1:2107:11469:9479 1:N:0:TACTCCTTATACCTGT
AAGCTCGTAGTTGAATTTCGGGGTTAGTAGGTTGGTCATGCCTCTGGTATGTACTGGTCTCACTGATTCCTCCTTCCTGATGAGCCGTAATGCCATTAATTTGGTGTTGCGAGGAATCTGGACTGTTACTTTGAAAAAATTAGAGTGTTTAAAGCAGGCTAACGCTTGAATACATTAGCATGGAATAATGAAATAGGACGTTCGATCCTATTTTGTTGTTTTCTAGGATTGACGTAATGATTAATAGGGATAGTTGGGTGGAATTTTCGGGTGCCAAGGAACTCCAGTCACTACTCCTTAT
+
CCCCCFFFFDEGGGGGFGFGGGGFECFFGGGFGFGGCGFGGGGGGGGEFGGGGFFFFGGGGFGGGFGGGGFFFGGGGGGFFC@EGGGGGGGGGDAFFFGGGCGGGFGG@FGCFEFAFGGGGEGGD<FEGFECFG?AFEFFDFGGGGGGGCEFGGGGGFGDEGGCFG7FFFGGFFGFGF@<FFGGBFGGGGGGFEFGGFGEGBDC?FGECFGGGGCEGG:>FEF9EE96D9:CFEEF59D?7,<=9DFF6?<?CFCCC8*=5:9C<+57:E*9=<*1CG3CC6E?0+++3029EF76+AC*2
@M03152:184:000000000-AWYW1:1:2107:27642:9657 1:N:0:TACTCCTTATACCTGT
ACTAATGTGCCAGCAGCCGCGGTAATACGGGGGATGCGAGCGTTATCCGGATTCATTGGGTTTAAAGGGTGCGTAGGCTGTGCGTCAAGTCGGGGGTGAAATTCCGGTGCTCAACACCGGGGCTGCCCTTGATACTGTCGCGCTGGAGTGCGGATGCCGCCGGAGGAATGAGTGGTGTAGCGGTGAAATGCTTAGATATCACTCAGAACACCGATTGCGAAGGCATCTGGCGAATCCGTAACTGACGCTGAGGCACGAAAGCGTGGGGATAGAACAGGATTATGTACCCTGGTATTCCACC
+
@BCCCCF<C<FGGGFG9E:7CEF7@FCDFGGG>7FGC:F7F7BCFGEFDGCFEF,CE?8E?:66ECG979C@CGCFEC,?4,CFF@@FEF<8::6@FFCBFGGGGGDG=F9FGGCGD<@:F7@F@*>FGGGF@;AFCC?DCGGGG77FFGCFCFGGG8*4<*:*:85;CF+3<+:+*2<7+?::8*30<FGFEFFCGGFGGGGGCGGG6;F*/CECC7;8C>C**88+<+:8CGE88>2*18+9+**15*//12=F*1?ECF>;55:?=76*27729<>C<@++<<+9C6CG+**+090*0
@M03152:184:000000000-AWYW1:1:2107:8756:9685 1:N:0:TACTCCTTATACCTGT
AAGCTCGTAGTTGAATTTCGGGGTCAGTAGGTCGGTCGTGCCGACGGTATGAACTGGCCTCACTGATTCCTCCCTCTTGTAGAACCGTGATGCCATTAACTTGGTGTTGCGGGGAAACAGGACTGTTACTTTGAAAAAATTAGAGTGTTTAAAGCAGGCTAACGCTTGAATACATTAGCATGGAATAATGAAATAGGACGTCGATCTTATTTTGTTGGTTTCTAGGGTTGACGTAATGATTATTAGGGATAGTTGGGTGGAATTCTCGGGTGCCAAGGAACTCCAGTCACTACTCCTTATT
+
CCCCCFGGEGGGGGGGGGGFGFGGGGGGGGGGGGGFFGGGGGGGG>FGGGGGFGFCEFGGG<FFGGGFGGGGGDFGGGGFGGGGGGGFGGGGGGGGGGGGGGGGGGGGGGGGGGGGGGGGG?<FGFGFGGGGGAFGGGGGGFGGGGCFGGGGGGGGGGGFAF@EGGGGFGFFGGGGGGGFGGGGGGGGGGFGGGGDGFF>FGD*<FFFCGGGGGF+2AECC2<?9FCCEEFGGECFGDG7CC+<?D+=6CF?FC7C5CG*809C*<785EFD:4*7*147EGG6C6<+:@FD0*97C:*7*
@M03152:184:000000000-AWYW1:1:2107:19170:9721 1:N:0:TACTCCTTATACCTGT
AAGCTCGTAGTTGAATTTCGGGATCAATATGTCGGTCGTGCCTCGGTACGTACTGGCATCATTGGTTTCTCCCTTCTGATGAACCATGATGCCATTAATTTGGTGTCGTGGGGAATCAGGACTGTTACTTTGAAAAAATTAGAGTGTTTAAAGCAGGCTCACGCTTGAATACATTAGCATGGAATAATGAAATAGGACGTTTGATTCTATTTTGTTGGTTTCTAGGATCGACGTAATGATTAATAGGGATAGTTGGGTGGAATTCTCGGGTGCCAAGGAACTCCAGTCACTACTCCTTATT
+
CCCCCGGGGGGGGGGGGGGGGGGGGGGGGGGGGGGGGGGGGGGGGGGGGGGGGGGGGGGGGGGGGGGGGGGGFGGGGGGGGGGGGGGFGGGGGGGGGGGGGGGGGGGGGGGGGCFGGGGGGGGGGGGGGGGGGGGGGGGGGGGGGGGGGGGGGGGGGGGGGGGGGGGGGGGGGGGGGGGFGGGGGGGGGGGGGFGGCCGFGGG9DFFGGGGGGGGGGCEG>B;>EGEGGDGGGGECFF>?DFGGFCFC?FGCGF7C5?EGG?FG7FCCF5=DEGG4>C:46CFGGGF6+**+3:CFGEDG*
@M03152:184:000000000-AWYW1:1:2107:7174:9744 1:N:0:TACTCCTTATACCTGT
AAGCTCGTAGTTGAATTTCGGGATCAGTACGCTGGTCGTGCCTTGGTATGTACTGGTGTTACTGGTTCCTACCTTCTGACGAACCGTCATGTCATTAATTTGGTGTGGCGGGAAATCAGGACTGTTACTTTGAAAAAATTAGAGTGTTTAAAGCAGGCTCGCGCTTGAATACATTAGCATGGAATAATGAAATAGGACGTTCGATCCTATTTTGTTGGTTTCTAGGATTGACGTAATGATTAATAGGGATAGTTGGGTGGAGTTCACTGGTGCCAAGGAACTCCAGTCACTTCTCCTTATT
+
CCCCCGGGGGGGGGGGGGGGGGGGGGGGGGGGGGGGGGGGGGGGGGDFGFGGGGGGGGGGGGGGGGGGGGGGGGGGGGGGGGGGGGGGGGGGGGGGGFGGGGGGGGGGGGGGGGGGGGGGGGGGGGFGGGGFGGGFGGFGGFFGGGGGGGGGGGGGGGGGGGGGGGGGFGGGGGGCCFGGGFGGG?GFBFG?FE@EF,CFFFDFCGGGGGGGGGGG7CEGGGGCFFEGG6:CEGFFF@<CFFGG7:86=EFCGFF6CE*8CECF>?:9CG?*<C:*/37C*<AF6C9C+9:+0CGG?C7**
@M03152:184:000000000-AWYW1:1:2107:22648:9813 1:N:0:TACTCCTTATACCTGT
AAGCTCGTAGTTGAATTTCGGGGTCAGTAGGTCGGTCGTGCCACCGGTATGAACTGGCTTCACTGATTCCTCCCTCTTGTAGAACCGTGATGCCATTAATTTGGTGTCATGGGGAATCAGGACTGTTACTTTGAAAAAATTAGAGTGTTTAAAGCAGGCTCGCGCTTGAATACATTAGCATGGAATAATGAAATAGGACGTTTAATTCTATTTTGTTGGTTTCTAGGATTGACGTAATGATTAATAGGGATAGTTGGGTGGAATTCTCGGGTGCCAAGGAACTCCAGTCACTACTCCTTTT
+
CCCCCGFFFFGGGGCGGGGGGGGFGGGGGGGGGGGGGGGDGGGGGGGGGGGGGGGFGGGGGGGGGGGGGGGGGEGGGFGGGGGGGGGGGCGGFGGGGFGGGGGGGGGGCGGDCEEEGGGGFGGGGGGGGG9AFGGFGGGFGGGGGGGG,FGGGGGGGGGGGGGGGEGGGGGGGGGGGGFEFFF@FCGAEGGGGGGGGGGGGGCFGGGGGGGGGGGGGGGGGGGGGGCFGGF9FEGGFCC;D7;<FGFGGGCEFGGDE5CE=8BFFEFCEFGCDC57FG>5FFGGCG?FDBDC+0:<69:**
@M03152:184:000000000-AWYW1:1:2107:20057:9829 1:N:0:TACTCCTTATACCTGT
AAGCTCGTAGTTGAATTTCGGGATCAATACGTCGGTCGTGCCTCGGTACGTACTAACGTCATTGATTTCTCCCTTCTGACGAGCCGTGATGTCATTAATTTGGTGTTACGGGGAGTCAGGATTGTTACTCTGAAAAAATTAGAGTGTTTAAAGCAGGCAATCGCTCGAATACATTAGCATGGAATAATGAAATAGGACGTTCGAACCTATTTTGTTGGTTTCTAGGATCGACGTAATGATTAATAGGGATAGTTGGGTGGAATTCTCGGGTGCCAAGGAACTCCAGTCACTACTCCTTATC
+
CCCC<FGCFGFCGGGGGGGGGGGD<FGGGGGGGEGGGGGGGGGGGGGGGGGFDGGEFEEFGGGGFFFGGD<FGFFEGGGGGGGGGG::DGG<FGCDC?5FFGGGGFGGGGGGG7F=,EFGGGGGGGGGEE<FGG<EBCFFGGGGGGGGEFFDAG,DF@FGC8FGEDGDFGF<F<CFGCFCGDFGGGCE,9ECDFAFGFD>FFGFC7FEDCEG9F@FEFBFG;F;EGGFFE8EE5*8EFC?C;ECFGGG*69CF9;CCED?E9:60<98=**)1906<C5<EC988+0+39FCCFDCEG77*
@M03152:184:000000000-AWYW1:1:2107:4428:9944 1:N:0:TACTCCTTATACCTGT
AAGCTCGTAGTTGAATTTCGGGATCAATACGTCGGTCGTGCCTCGGTACGTACTAACGTCATTGATTTCTCCCTTCTTACGAGCCTTTAGGTCATTAATTTGGTGTTACGGGGAGTCAGGACTGTTACTTTGATAAAATTAGAGTGTTTAAAGCAGGCAAGCGCTCGAATACATTAGCATGAAATAATGAAATATTAGGTTCGACCCTATTTTGTTGGTTTCTATAATCGACTTAATCTTTAATAGGGGTAGTTAGGTGTAAGTCTCGGGTGCCAATGCATTCCCGTCACTACTCCTTAGC
+
CCCCCFEF-CB<CA,C66C6++@:@@FFAEF@F+@CFGG,B6CFFGGDB,CCFG,6CCGDFCFG<EAFFGF9C@E<F,C6FFB:>,,,,,:9C,<CF<CE,CFCF=FE9,,8B++44B,,,BFBF,C,@9,,,,C5CFFFGGDGGGFA=<FAA::,++3A+:@+F=FE<=DADFAC=7==A,>FF,3,,@>FG9,,3,37334@*5>>D,DD;5><D5>8,2@,,,,>46::**,>1,,,3@3=<@@E*2**01+4*3225++5+:?+:*2)**77**)2+3<:+***28*<7**<++***
@M03152:184:000000000-AWYW1:1:2107:14768:9986 1:N:0:TACTCCTTATACCTGT
AAGCTCGTAGTTGAATTTCGGGATCAATGCGTCGGTCGTGCCTTCGGTACGTACTAGCGTCATCGATTCCTCCCTTCTGAAGAACCGTGATGTCATTAATTTGGTGTTACGGGGAATCAGGACTGTTACCTTGAAAAAATTAGAGTGTTTAAAGCAGGCTAACGCTTGAATACATTAGCATGGAATAATGAAATAGGACGTTCGAACCTATTTTGTTGGTTTCTAGTATCGACGTAATGATTAATAGGGATAGTTGGGTGGAATTCTCGGGTGCCAAGGAACTCCAGTCACTACTCCTTAT
+
CCCC<FEGGGGGGGGGGGGGGGGGGGGGGGGGGGGGECGGGGGGFFCGGGGGFGGGGGGGG7FFGFGEGGGGGGGEGGGFCGGGGGEGGGGGFGFGGG<FGGGGF7CFGGGGDGGGGGGGGGGGGGGGGAFGG<<BEFECFF<FAEFGGGFFFFGEDFGGG?EEGGGGGCGGGGGCFG,@DF7C@FFEFGFGEFGDGACFF78CFFFGF@GF@FFGCF@ECCFG7C,5BB*CCGGG5*>9CF?C<+C?G6CFGGFCC*=:E5+C6<<<**5CEGG7*/576A8+<EDFCFGA97>FCEGF*
@M03152:184:000000000-AWYW1:1:2107:26789:10026 1:N:0:TACTCCTTATACCTGT
AAGCTCGTAGTTGAATTTCGGGGTTAGTAGGTTGGTCATGCCTCTGGTATGTACTGGTCTCACTGATTCCTCCTTCCTGATGAGCCGTAATGCCATTAATTTGGTGTTGCGAGGAATCTGGACTGTTACTTTGAAAAAATTAGAGTGTTTAAAGCAGGCTAACGCTTGAATACATTAGCATGGAATAATGAAATAGGACGTTCGATCCTATTTTGTTGGCTTCTAGGATTGACGTAATGATTAATAGGGATAGTTGGGTGGAATTCTCGGGTGCCAAGGAACTCCAGTCACTACTCCTTAT
+
CCCCCGGGGGGGGGGGGGGGGGGGGGGGGGGGGGGGGGGGGGGGGGGGGGGGFGGFGGGGGGGGGGGGGGGGGGGGGGGGGGGGGGGGGGGGGGGGGFGGGGGGGGGGGGGGGG:EGGGGGGGGGGGGGGGFGGGGGGGGGGGGGGGGGGGGGFGGGGGGGFGGGGGGGGGGFGGGGGGGFGGGFFGGGGGGGGGGGGGEGGGDGGGEGGGGACEGGGGFGGGGGFGGGGGFDEEFGGGGFFFBFFDGGCFFCGGGGDECEG9962CCCF5*595CCCADGC@F6CC<C@CFGG*78<CF:
@M03152:184:000000000-AWYW1:1:2107:10224:10030 1:N:0:TACTCCTTATACCTGT
AAGCTCGTAGTTGAATTTCGGGATTAATTTACTGGTCGTGCAATCGTACGTACTGGTATTATTGATTCCTACCTTCTGACGAACCATGATGTCATTAATTTGGTGTTATGGGGAATCAGGACTGTTACTTTGAAAAAATTAGAGTGTTTAAAGCAGGCTCACGCTTGAATACATTAGCATGGAATAACGAAATAGGACGTTTGATTCTATTTTGTTGGTTTCTAGGATCGACGTAATGATTAATAGGGATAGTTGGGTGGAATTCTCGGGTGCCAAGGAACTCCCGTCACTACTCCTTATT
+
CCCCCGGEGGEGGGGGGGGGGGGGGGGGGGGGGGGGGGGGGGGGGGGGGGGGGGGGGGGGGGGGGGGGGGGGGGGGGGGGGGGGGGGGGGGGGGGGGCAFGGGGGGGGGGGGDFGGGFGGGGGGGGGGGGFGFGGGGGGGGGGGGGGGGGGGFFEGG:<<AFGGGGGGGGGGGGGGGGGGGGGGGGGGGGGGGFGCFFGFGFGGFGGGGFGGF9FDFCEFGFF;AFFG@EGEEGGGF?7,=F;FGGDF6?FFGGGCCGG*=9FF>F9;*>5C=<F487A9;CCF*8;5:>CE6:4<?+2**
@M03152:184:000000000-AWYW1:1:2107:14678:10048 1:N:0:TACTCCTTATACCTGT
AAGCTCGTAGTTGAATTTCGGGGTCAGTAGGTCGGTCGTGCCAACGGTATGAACTGGTCTCACTGATTCCTCCCTCTTGTAGAACCGTGATGCCATTAACTTGGTGTTGCGGGGAAACAGGACTGTTACTTTGAAAAAATTAGAGTGTTTAAAGCAGGCTAACGCTTGAATACATTAGCATGGAATAATGAAATAGGACGTCGATCTTATTTTGTTGGTTTCTAGGGTTGACGTAATGATTAATAGGGATAGTTGGGTGGAATTCTCGGGTGCCAAGGAACTCCAGTCACTACTCCTTATC
+
CCCCCGGGGGGGGGGGGGGGDGGGGGGGGGGGGGGGGGGGGGGGGGGGGGGGGGGGGGGGGGGGGGGGGGGGFGGGGGGGGGGGGGGGGGGGGGGGGFGGGGGGGGGGGGGGGGGGGGGGGGGGGGGGGGGGGEFFF8EGFGGFGGGGGGGGGGGGGGGGGGGGGGGGGGGGGGGGGGGGGGGFGGFGGGFGGGGEFG?CGGGGGGGG@FGGGGGF8=;CGGGGGGGGGEGG8ECFGGFG7CE?EGFFFFGGGGGGEGDGEFCGGGGGFEFD:CCDFGFGFFGGFGF?C@GCGCFFFG>F:
@M03152:184:000000000-AWYW1:1:2107:16340:10071 1:N:0:TACTCCTTATACCTGT
AAGCTCGTAGTTGAATTTCGGGATCAATTTATTGGTCGTGCTATTGTACGTACTGGTATTATTGATTTCTACCTTCTGACGAACCATGATGTCATTAATTTGGTGTCTTGGGGAATCAGGACTGTTACTTTGAAAAAATTAGAGTGTTTAAAGCAGGCTCACGCTTGAATACATTAGCATGGAATAACGAAATAGGACGTTTGATTCTATTTTGTTGGTTTCTAGGATCGACGTAATGATTAATAGGGATAGTTGGGTGGAATTCTCGGGTGCCAAGGAACTCCAGTCACTACTCCTTATC
+
CCCCCGGGGGGGGGGGGGGGGGGGGGGGGGGGGGGGGGGGGGGGGGGGGGGGGGGGGGGGGGGGGGGGGGGGGGGGGGGGGGGGGGGGGGGGGGGGGFGGGGGGGGGGGGGGGFEGGGGGGGGGGGGGGGGFGGGGGGGGGGGGGGGGGGGGGGGGGGGGGGGGGGGGGGGGFGGGGGGGGGGGGGGGGGGFGGGGGGGGGGGFGGGGFGGGGGGGGGGGGAFFECFGGDGGGGGGGGFFFDFGGG?F6,;,BGGF=CGG5<BF7FB;C57C58FGFGFGFGD+?FGGGFGGGGG+<C:7*
@M03152:184:000000000-AWYW1:1:2107:27632:10144 1:N:0:TACTCCTTATACCTGT
AAGCTCGTAGTTGAATTTCGGGGTCAATTCACTGGTCGTGCCAATGGTACGTACTGGTTTTGTTGATTCCTCTCTTCTGAGGAGCCGCGATGTCATTAATTTGGTGTCGCGGGGAATCAGGACTGTTACTTTGAAAAAATTAGAGTGTTTAAAGCAAGCTAACGCTTGAATACATTAGCATGGAATAATGAAATAGGACGTTTGATCTTATTTTGTTGGTTTCTAGGATCGACGTAATGTTTAATAGGGATAGTTGGGTGGAGTTCTCGGGTGCCACGGAACTCCAGTCACTACTCCTTAT
+
CCCCCGGGGGGGGGGGGGGGGGGGEGGGGGGGGGGGGGGGGGEEFGF,CFEE,9CFGCFGF,EFEDGFGC<FF@FFFECEECFEGC:@C:FFFF<FEF<DGCGFGCFFCFFGGGGCFC<FE??BFGG9@FGF9FGGGGEFAF,=<8<FFECDFC9,<<+3E,:@CC7>F7@BC=F;>,,@,@<BFAFGGCCF;;D9>,<<*CCC,2?FF;FGGG,FCC,;CC9;;BCCB+:1/33=*A1+259++3>66*9:6CEF+1*858*<C+<2:=55:D2:*))9:5AC?F6F9@CC+0:A2<C77
@M03152:184:000000000-AWYW1:1:2107:12196:10173 1:N:0:TACTCCTTATACCTGT
AAGCTCGTAGTTGAATTTCGGATCTGGTGGGGTGGTCCGCCTGACGGCGTGTTTACTGCTCGACTGGGTCTTGCCTCTTGGCGAACCTTTGTGCTCTTTATTGAATGCGTCGGGGAACCAGGACTTTTACCTTGAGAAAATTAGAGTGTTCAAAGCAGGCCTATGCCTGAATACATTAGCATGGAATAATAAAATAGGACGTGTGGTTCTATTTTGTTGGTCTTTAAGAACTGCCGTAATGATTAATAGGGTTAGTTGGTTGGAATTCTCGGGTGCCAAGGAACTCCATTCACTACTCCTT
+
CCCCCFGGGFFFG9FFGGGGGDGGGGGFGGGGGGGGGGGGGGGGEGGGGGGGGGGGGGGGGGGGGGGGGGGGAFGGGGGGGGGGGGGGGGGGGGGGGGGGGGG<EGDGGGEGGGCECGGGC@F@FFGGCFGFGGGCBFG<FGA=BAFGGFCCFFCFGFFG:FFFFGFCBGFGCCEFGDFCGGGF:CBF?FFE,DFFFD,?FFEACGFGGGDFGGGA@98FGCCFFF9E9?FGGG?C;E*3;+9CFFF77CC**/8<++<*11*:C++2+3*5**)*2:@**C88FGFF+9>9<7*++6**0
@M03152:184:000000000-AWYW1:1:2107:5190:10223 1:N:0:TACTCCTTATACCTGT
AAGCTCGTAGTTGAATTTCGGGATCAATACGTCGGTCGTGCCTCGGTACGTACTAACGTCATTGATTTCTCCCTTCTGACGAGCCGTGATGTCATTAATTTGGTGTTACGGGGAGTCAGGACTGTTACTTTGAAAAAATTAGAGTGTTTAAAGCAGGCAATCGCTCGAATACATTAGCATGGAATAATGAAATAGGACGTTCGAACCTATTTTGTTGGTTTCTAGGATCGACGTCATGATTAATAGGGATAGTTGGGTGGAATTCTCGGGTGCCAAGGAACTCCAGTCACTAATCCTTATT
+
CC<CCGGGGGGGGGGGGGGGDDGGGGGGGGGGGGGGGGGGGGGGGGGGGGGGGGDGGGGGGGGFGGGGGEGGGFGGGGGGGFGGGEFGFFGGGAFFG,EFGFGEGGGGGGGGGGDGGCFGCFCGGGGGGGGGGFD?FGGGGGFFFFGGGFGGFGGGC@FDGFFGDFGGGGCFGGGGGGC=:C>BGGGGD,@FFGA,=@FE*@CCEFGGGGGCFGGG7@BFGCFGGDCCCEGEGD=3@F+C>99@:78C***+5C?C=EGCCCEF7F:8=7E):*?*9C:GFGC6+<++2@C?+2*<+<77*
@M03152:184:000000000-AWYW1:1:2107:6776:10258 1:N:0:TACTCCTTATACCTGT
AAGCTCGTAGTTGAATTTCGGGGTTAGTAGATTGGTCGTGCCTCTGGTATGAACTGGTCTTACTGATTCCTCCTTCCTGATGAACCGTAATGCCATTAATTTGGTGTTGCGGGGAAACTGGACTGTTACTTTGAGAAAATTAGAGTGTTTAAAGCAGGCTAACGCTTGAATACATTAGCATGGAATAATGAAATAGGACGTTCGACCCTATTTTGTTGGTTTCTAGGATTGACGTAATGATTAATAGGGATAGTTGGGTGGAATTCTCGGGTGCCAAGGAACTCCAGTGACTACTCCTTAT
+
C9CC9CFFGGEGGGFDFFGFEDDGGGGGGGGGFFGGGGGGGG@EGFGGGGGGGGGGGGGGGGGGGGGGGGGGGGGGGGGCFGFDEFCEGGGGGGGGGAFCFGGFFDGEFFGGGGGGGFEGGFGGGGGGGGGGGAFF<?FGG<EFCFFFGFGGGFGGGGGGGGCGGCEFCFGAFGCEGGGGG<:FGCG9A;DD9ECGAGFFF@D@FGCCD:FCC9@7DFGEGGGGGGFCGC:CFCEDCFFGGDECGF7CFFFFGG+<+/3;E82BCFGG=55*:7*:CC)9:*<CA?FG+*2<EF7<8EGF*
@M03152:184:000000000-AWYW1:1:2107:6335:10274 1:N:0:TACTCCTTATACCTGT
AAGCTCGTAGTTGAATTTCGGGATCAGTACGCTGGTCGTGCCTTCGGTATGCACTGGTGTCACTGGTTCCTACCTTCTGAAGAACCATCATGCCATTCAGTTGGTGTGGCGGGGAATCAGGACTGTTACTTTGAAAAAATTAGAGTGTTTAAAGCAGGCTCGCGCTTGAATACATTAGCATGGAATAATGAAATAGGGCGTTTGACCCTATTTTGTTGGTTTCTAGGATCGACGTAATGATTAATAGGGATCGTTTGTTGGAATTCTCGGGTGCCAAGGAACTCCAGTCACTACTCCTTAA
+
CCCCCGGGGGGGFGGGGGGGGGGGGGGGGGGGGGGGGGGGGGGGGGGGGGGGGGGGGGCFGGGGGGGGGGGGGGGGGGGGGEFGGGGGGGGFGGCGGGFGGGGGGDGDFGGGGGFGGGDEDFGGGGGGGFGG9CFGGFGGGGCFGFGGGFAFF9FFG+>FFCGGGGGFGFFCA<@FC<F9C>FGFGGFG,9FEFFC7:F7FBE*:FFAFFGDF9+=EEGGFG9EE@EFGGGGDGEFGEC:>FFFGG+<6672/A=*;*:CCFGG>+2+:5*95>FFC7)9C;8++++<9B7F+**<+<::*
@M03152:184:000000000-AWYW1:1:2107:20553:10311 1:N:0:TACTCCTTATACCTGT
AAGCTCGTAGTTGAATTTCGGGGTCAGTAGGTCGGTCGTGCCAACGGTATGAACTGGTCTCACTGATTCCTCCCTCTTGTAGAACCGTGATGCCATTAACTTGGTGTTGCGGGGAAACAGGACTGTTACTTTGAAAAAATTAGAGTGTTTAAAGCAGGCTTATGCTTGAATACATTAGCATGGAATAATGAAATAGGACGTTTGATTCTATTTTGTTGGTTTCTAGGATTGACGTAATGATTAATAGGGATAGTTGGGTGGAATTCTCGGGTGCCAAGGAACTCCAGTCACTACTCCTTAT
+
CCCCCGGGGGGGGGGGGGGGGGGGGGGGGGGGGGGGGGGGGGGGGGGGGGGGGGGFGGGGGGGGGGGGGGGGGGGGGGGGGGFGGGGGGGFGGGGGGGGGGGGGGGGGGGGGGGEEGGGFGGGGGGGGGGGGGGGGGGGGGGGFGGGGGGGGGGGGGGGGGFGGGGGGGGGGGFFGGGGGGGGFGGGGGAAEDFGGCF7FFGGGGGGGGDFGGGCGGFFGGGEFFGDFCF6CGCGGFG9@FGFGG7@6=6CC6@F7ECEE*:<FC?FGGC5CCDGFGGFGGGGCDF8E9=*@A<7C8FFD:
@M03152:184:000000000-AWYW1:1:2107:24243:10325 1:N:0:TACTCCTTATACCTGT
AAGCTCGTAGTTGAATTTCGGGATCAATATGTTGGTCGTGCTTTCGGTACGTACTGGCATCATTGGTTTCTCCCTTCTGATGAACCATGATGCCATTAATTTGGTGTCTTGGGGAATCAGGACTGTTACTTTGAAAAAATTAGAGTGTTTAAAGCAGGCTCACGCTTGAATACATTAGCATGGAATAATGAAATAGGACGTTTGATTCTATTTTGTTGGTTTCTAGGATCGACGTAATGATTAATAGGGATAGTTGGGTGGAATTCTCGGGTGCTGCCAAGGAACTCCAGTCACTACTCCT
+
CCCCCGGGGGGGGCFGGGGGGGGGGGGGGGGGGGGGGGGGGGGGGGGGGGGGGGGGFGGGGGGGGGGGGGGGGGGGGGGGGGGGGGGGEFGGGGGGGGGGGGGGGGGGGGGGGGGDGGGGGGGGFFGGGGGGGGGGGGGGGGGGGGGGGGGGGGGGGGGGGGGGGGGGGGGFGGFGFGFGGGGGGGGGGGGGGGGFGGGGGGGGGGGGG9FGGGGGGCECFGGGGFGGGGGGGGGGGGGFGGGGGGECFFF:?FGFC=E75>9FC:EEG557:7FGGGAC5C6<;CFCGFFGGGGC+09*2
@M03152:184:000000000-AWYW1:1:2107:5984:10335 1:N:0:TACTCCTTATACCTGT
[truncated: 32,862,292 more chars]
