# Supplementary material for: Species diversity and drivers of arbuscular mycorrhizal fungal communities in a semi-arid mountain in China
Source: PeerJ. 2017 Dec 8;5:e4155. doi: 10.7717/peerj.4155 (PMC5724403; doi:10.7717/peerj.4155)
Supplement: Supplemental Information 9 [file peerj-05-4155-s012.zip › HQL09_R2.fastq]

@M03152:184:000000000-AWYW1:1:2106:15854:1824 2:N:0:AGGCTTAGATACCTGT
CCCAACTATCCCTCTTTATCATTACGTCAACCCTAGAAACCAACAAAATAAGATCGACTTCCTATTTCATTATTCCATGCTAATGTATTCATGCGTTAGCCTGCTTTAAACACTCTAATTTTTTTATAGTAACAGTCCTGTTTCCCCGCAACACCACGTTAATTGCATCACCGTTCTACAAGTGGTAGGTCTCAGTTCTTCCAGTTCCTACCGTTTGCTCCACCGAACTACTTACCCCGCACTTCATCTACCATCTTACACCTGACGCGCGTCGTGTCTGTATCGTACATTTTTGTTGCTT
+
@<<C9FF@CC@@F,@F,6C-,CF,CFEFF7,C@CED9,CF@;,8,,C@E,,@,C,,,+,8@DF<EFGA<ED9CCCAC<C,C,,<9E,CF,,,9,+8:@BFCF?4A?A,9???,?AE,,:CFF?B+4,,,:,,5,,94,49C=ED,C,6C+4@8@7+++66,47,,,,7+66,+60@+36,+,,,278,6,,776,7,+3+2=+*@<1++?+++=;A*+*+*)*11))3/*.=+5*3*03(2()76:*+*++*)+2)1))))(/((((((((.((,-,)).)0)*-).((.).)+(0..*.)
@M03152:184:000000000-AWYW1:1:2106:15010:1830 2:N:0:AGGCTTAGATACCTGT
CCCAACTATCCCTTTTAATCATTACATCGATCCTAGAAACCAACAAAATATAATCTGATGTCCTATTTCATTATTCCATGCTAATGTATTCAAGCGTAAGCCTGCTTTAAACTCTCTAATTTTTTCAAGGTAACAGTCCTAATTCCCCATAACATCAAATTAATGACATTATGTTTCTTTATCTGTTGTGCACCAATAATACCAGTACATTCCAAGTCTTGACCGCTCCCTTTTTCCCGTACTTCAACTCCCACCTTTCATCGCATTATCGTCTTGTATGTACAGCACCATTATGTTTTAT
+
CC@CCEF,C;6CF,CEE,CF9AFCEA@F,,@FEGA<@,CCC,6@<<F8F,,,,C@,C,<,CFCE<EEFGGGG,FE9E9F,F<AAAFE,FEE,,,98BB,9E,A,,?BE9,5A,:FGGFGFGFFCC=,,,,C,:59,CE8FA,>9=A4A8E,,@,@D,9,,9=,@9,2@=6+==9==9ED;+,,,6,9,,4,,6@,6=+6+,+2*,4+6+?+66+,+5+*50*50)))*33:A*+*5*13)309;@B*+0*3))398A*37**)--))1*2)0-)/.0+*10+*+*/-3((***,*4+.*)1
@M03152:184:000000000-AWYW1:1:2106:16295:1862 2:N:0:AGGCTTAGATACCTGT
CCCAACTATCCCTATTAATCATTACGTCAACCCTAGAAACCAACAAAATAAGATCGACGTCCTATTTCATTATTCCATGCTAATGTATTCAAGCGTTAGCCTGCTTTAAACACTCTAATTTTTTCAAAGTAACAGTCCTGTTTCCCCGCAACACCAAGTTAATGGCATCACGGTTCTACAAGAGGCAGGACTCAGTGAGACCAGTTCATACCGTTTGCCCCACCGACCTACTGACCCCGAACTTCAACTCCTACCTTATATCGTAAGAGCGTCGGTCATGCAAAGTACAAGTATGGTTCAA
+
C9ACCGGGGGGDGGGG9CEFCGGDGGGF@EDFEGGGFDFGFG,BFFGFAF9;CFF8CCFFD7FFGGGGGFFGGGGFGGGFA9<FFGGGFEF9FF,CFGGGGE<EFCF,5E<AFFGGFFGGGGGG8F9C?FF?FFGGG8@EEFE;94@@CGGG?EC6=87;,@E,E88,+=++@?DGG=?,+,,,6+@++@+,3@,5,+,5900@F?C7CC+:7;EF*1***13/7):*9*<6*102;(:(8(2;C7)3.*/).*0.;)/)))/(/((9=/(6,((((0).)*.*.*.)6-)..+)0*)*))
@M03152:184:000000000-AWYW1:1:2106:17260:1872 2:N:0:AGGCTTAGATACCTGT
CCCAACTATCCCTATTAATCATTACGTCGATCCTAGAAACCAACAAAATAGGATCAAACGTCCTATTTCATTATTCCATGCTAATGTATTCAAGCGTAAGCCTGCTTTAAACACTCTAATTTTTTCAAGGTAACAGTCCTGATTCCTTGCGACACCAAATTAATGGCATCACAGTTCGTCAAGTGGTAGGAATAAATCAAGCCAGTACATACCATTGGTACGACCAACCTATTGACCCCCAAATTCAACTACGAGCTTCGTACGGAACAGAGTCGTGTCGCGACAGAACAGCTACGTGTAT
+
CCCCCGEDFGDEFFGGFFGGFFGGGGGGGGGGGGGGGGGGFGGGGGGGGGGGGFG<CFFE,CFGFFGGFGGG9FGGFAEFGGGGGGGGGCD<F,E:CCF8,@B<EEFGGG,C?FGCGGGGGGGGGDF9A,FFC=FGGFFFGGGF,=EFE88EGCGGFFFGDCCED,AFFDCDGGDFDEC=++6,6>@FFGGF8,2@D+=+6+6:,;DGGFG?C7;8=A05<):=)):>?CFF9+;=*)*)3:46+=*1*2)7>4?(0(*((((.(/8(5/3(...,(;(6()(.-)44.((()+))0,2,.
@M03152:184:000000000-AWYW1:1:2106:13802:2420 2:N:0:AGGCTTAGATACCTGT
CCCAACTATCCCTATTAATCATTACGTCGATCCTAGAAACCAACAAAATAGGGTCAAACGTCCTATTTCATTATTCCATGCTAATGTCTTCAAGCGCGAGCCTGCTTCAAACACTCTAATTTTTTCAAAGTAACAGTCCTGATTCCCCGCCACACCAACTGAATGGCATGACGGATCTTCAGAAGGTAGGAACCAGTGAAACCAGTGCATACCGAAGGCACGACCAGCGTCCTGATCCCGAAATTCAACTACGAGCTTAGATCGGAAGAGGGGCGTGAAGGGAAAGAAAAGGAAAGGGGGG
+
CCCCCEFGGGGGG9EG9FGFAFEGGGGFFEEF;<FFFDGFG8FGEA<FFFGCCGGC<@CC<<FGGEGGAEFGGGGGGGAGGGGEFGG,<<9EFGFG7CFCCEGGGBFFF,AF<??AFCFGGEGFGGDADFGDGGGGGGGGGGGGFG,?+CCCCEF@D,@,6=DAA8FFGG+=+1+@0@9DDGG,0@D3EFGC@D6,@9,5,50=C+35++?3A*95:>)*95:9-62A))(/);*+@)>1.4583+<AEDF@?7=.)()/.5-3141,(1.-((--()-6251)(),(((((.*()),)(-
@M03152:184:000000000-AWYW1:1:2106:14817:2424 2:N:0:AGGCTTAGATACCTGT
CCCAACTATCCCTATTAATCATTACGTCGATCCTAGAAACCAACAAAATAGAATCAAACGTCCTATTTCGTTATTCCATGCTAATGTATTCAAGCGTGAGCCTGCTTTAAACACTCTAATTTTTTCAAAGTAACAGTCCTGATTCCCCATGACACCAAATTAATGACATCATGGTTCGTCAGAAGGTAGGAATCAATAATACCAGTACGTACGATTGCACGACCAATAAATTAATCCCGAAATTCAACTACGAGCTTAGCTCTGAAGAGCGTCGTGCAGGGAAAGAAAAGCAACTGAGAGA
+
CCCCCGGGGGGGFFGGGGGGGGGGGGGGGGGGGGGGGGGFFF@FGGFGGGGGFGGGGGGGGGGGGCGGGGGGCFGGGGGGFG,@C<F9FGGDGGG7FFDCFEFEF=BFD,AFFFGFFD9AEFFGGGGDF9FFCFGFECGGAFGGGGFFFGFCFFGCFD,DFFGFA,@AFFGGF@DFFEGGGGD96DD99?E9=DDDF9A;,??=6@?FGFD6>>FFFBFA?>B>>@CAFFEFFGFC9>*<>);>:FFFE485@745?C=**/*.*)))(/:.((.((0;19)=2(8((,(.((*()*)2)(
@M03152:184:000000000-AWYW1:1:2106:14139:2962 2:N:0:AGGCTTAGATACCTGT
CCCAACTATCCCTATTAATCATTACGGCGACTCTAGAAACCAACAAAATAGAACCGCACGTCCTATTTTATTATGCCATGCTAATGTATTCGGGCAAAGGCCTGCTTTGAACACTCTAATTTTCTCAAGGTAAAAGTCCTGGTTCCCCGACACACCCAATTAAGGGCATGCCGGCTCACCAAGAGGTAGAACCCGGCCAGACAGTACGTACCGTAAGGCAGACCGCCCGACCAGGTTCGAAATTCAACTACGAGCTTAGATCGGAAGAGCGGCGGGTAGGGAAAGAACAGGACTGAGAAGA
+
CCCCCGGGGGGGGGGGGGFGGGGGGGGGGGGGGGGGGGGGGGGGGGGGGGGGGGGDGGGGGGCGGGEGGGGGGGGGGGGGGGGGGGGGGGGGGGGGGFG8F@EGGFGGGGGGGGGGGGGGGGGGGGGGGGGGGGGGGGGDGGFGGGFGCGGGGGGGGG6DFG89D8EFGGGFGEDGGFFGGFFGGFGGGGGG5C@EGGGFGGGFGFFGGFG5DF=?FABFA=F;9;758>;DF4;**-C?FF>AFFAF>F?:?DE>6A>B2-4(:1,0129(49(4,<6<?40),)3,((4((0()0)*(.
@M03152:184:000000000-AWYW1:1:2106:22244:3241 2:N:0:AGGCTTAGATACCTGT
CCCAACTATCCCTATTAATCATTACGTCGATCCTAGAAACCAACAAAATAGGATCAAACGTCCTATTTCGTTATTCCATGCTAATGTATTCAAGCGTGAGCCTGCTTTAAACACTCTAATTTTTTCAAAGTAACAGTCCTGATTCCCCACGACACCAACTTAATGACATCATGGTTCGTCAGAAGGTAGAAATCACTAATACCAGTACGTACAATAGCACGACCAATAAATTGATTCCGCAATTCAACCACTAACCTAAAATCGAAGAGCGTCGTGTAGGGAACAAACAAGAAAATGAAAA
+
C9CCCGF,FFGGGGGGGGGGGGGGGGGGGDGGGFGGGGGGGGGGGGGGGGG,@FFGGFGGGGGGGGGGG8FGGGGGGGGGGGGGGGGGGGGGGGGG,BFGG8FGGCFG9FAGGGG8FFGGGGGGGGGGFGGGC?E<EFGGGGGGGGGA,++@BGGGGF+,,DEGGDFGG6+@AEFGG7CGGC9DFDFGG,@DAFA,@+D9:+=CFF?F7@CD7<,+3<***)*:@C39?+*4+82+:A4):@)>AA5+(*)(.*2(=.07))./(/(/,(((((.(,278;)3)(.38((.((0(**)2.)
@M03152:184:000000000-AWYW1:1:2106:18526:3353 2:N:0:AGGCTTAGATACCTGT
CCCAACTATCCCTATTAATCATTACGTCGATCCTAGAAACCAACAAAATAGAATCAAACGTCCTATTCCGTTATTCCATGCTAATGTATTCAAGCGCGAGCCTGCTTTAAACACTCTAATTTTTCCAAAGTAACAGTCCTGATTCCCCACAACACCAAATAAATGACATCATGGTTCGTCAGAAGGGAGAAACCAACAATACCAGTACGTACCGAGGCACGACCAACAGGATGGTCCCGAAATTCAACTACGAGCTTAGATCGGAAGAGGGTCGTGTAGGGAAAGAACAGGTATGTGTAAA
+
CCCCCGGGGGGGGGGGGGGGGGGGGGGGGGGGGGGGGGGGFGGGGGGGGGGGGGGGGGFGEGGGGFGGGGGGGGGGGGGGGGGFFGFGGGGGGGGGGGGGGGGGGGGFFGGGGGGGFFGGGGFGGGFFG?FFGFFFGGGGGGGGGFGFGGGFEGGGGDFEFGGGGGGGGGGGGGGGF@DEFGGFDGEFGGGGFDEFEGGFGGFC<AF?DFGGCC5*@?AA@AB)8B9A)8-;??3C/5DDB;;)+17@5*),0*.(0).6)13:?:(3((((.2((()6>(7,)(7.1((...38*/6*))
@M03152:184:000000000-AWYW1:1:2106:25226:3482 2:N:0:AGGCTTAGATACCTGT
CCCAACTATCACTATTAATCATTACATCAGCCTTAGAAACCAACAAAATAAGACCAACGTCATATTCTATTATCCCATGCTGTAATATTCAATGGCAAGTTACGCCGGCTTTGAACACTCTAATTTTTTCAAAGTAAATGATTTGTAAGTATTGCTACCTACACAAGATAGGAAGCACCGACCGAGCCACGCCACGAGGCCGAGCTTTAACCGATGCCATTCCGAAATTCAACTACGAGCTTAAATCGGAAGAGCGTCGTGCAGGGTAAGAACAGGTAAATGGACTGTCCTGTAGCCCTCT
+
CCCCCGGFF9FFGEGGGGGGGGFGGGGGFFGGGFGGG9CF8F@EFFG<EFFFFGCCEEGGGGGGGGCGGGDCFGGGFEG8FGGG9E5F<EFFGGCFGFG<DCFGDG7FCFC=<,C<DGGGFACFAAFGDEGGGGGGGFGEEG,C,FFGEGGGG9FEGFFEFGF,=+,,?@F8DG8DFCF+@EDEDEC@8DGEDBCEEDC*A>5)9*3BFFDG495?)/*48/B;5(6=AA5AF1(2.:*3);+)+;6)(:)1/*)(),-7:(4<?0(.(,).(((4.0.))*)*.*.).,))-0-**(*(.
@M03152:184:000000000-AWYW1:1:2106:18913:3717 2:N:0:AGGCTTAGATACCTGT
CCCAACTATCCCTATTAATCATTACGTCAACCCTAGAAAACCAACAAAATAAGATCGACGTCCTATTTCATTATTCCATGCTAATGTATTCAAGCGTTAGCCTGCTTTAAACACTCTAATTTTTTCAAAGTAACAGTCCTGTTTCCCCGCAACATCAAATTAATGGCATCATGGTTCTACAAGAGGGAGGAATCAGTGAAGCCAGTTCATACCGGTGGCACGACCGACCTACTGACCCCGAAATTCAACTACGAGCTTAGATCGGAAGAGCGTCGTGTAGGGAAAGAACAAGTAAGGGTAG
+
CCCCCGGGFGGGGGGGGGGGGGGGGGGGGGGGGGGGGGGGGGGGGGGGGGGGGGGFGGGGFGGGFGGGGGGGGGGGGFGGGGGGGGGGGGGGGGGGFGDFFGGGGFGGEFGFGGGGGGGGGFGGGGGGGFGGGGGGGGGGCFGGGGGGGGGGGGGGGGCDFFGGGCFGG6FGFEDGFGGGGGGGGGGDE68FGCFGGGGF7?+8FFFGGFGGCDGFA>5FF=?44:>F;63;?DECFBD2)6:186<FFGFE?GF>D1C@C??;02:1:1(4-1((-)4:7@FF0)4211(..+)004*.,
@M03152:184:000000000-AWYW1:1:2106:18421:3820 2:N:0:AGGCTTAGATACCTGT
CCCAACTATCCCTATTAATCATTACGTCGATCCTAGAAACCAACAAAATAGGGTCAAACGTCCTATTTCATTATTCCATGCTAATGTATTCAAGCGCGAGCCTGCTTTAAACACTCTAATTTTTTCAAAGTAACAGTCCTGATTCCCCGCCACACCAACTGAATGGCATGAAGGTTCTTCAGAAGGTAGGAACCAGTGACACCAGTGCATACCGAAGGCACGACCAGCGTACTGATACCGAAATTAAACTAAGAGCTTAGATCGGAAAAGCGACGTGTAGGGAAAAAAAAAGAATGTGGAA
+
CCCCCFFGGFGFGFEFDF9CF,CED@CFBGFECFGGGGFGGCFGGGGGGGGGDCEEACFB;CFCGFGFFEFC<,C<<6EE8FFGFF@EEEFG<@9CF7FG7:EFG=FGAGD?AFFFEGGGAFGGCCGAFF@FEFFAD9>?EAEBFE=?@C@CEGG6>DE8DGA,=EFGGGD,@,6,69DD9=:EG?=>DF,@8@??EFGFA=:)4<:8FFGG*;CD*58FF2:A=4/)/89:)+1:+80(:6)(AA)1)20/)20(+/.)4))6810((/(704(--/(6A340,)(((-(-(*)**)*))
@M03152:184:000000000-AWYW1:1:2106:16224:3865 2:N:0:AGGCTTAGATACCTGT
CCCAACTATCCCTATTAATCATTACGGCGATCCTAGAAACCAACAAAATAGGACCGCACGTCCTATTTTATTATTCCATGCTAATGTATTCGGGCGTAAGCCTGCTTTGAACACTCTAATTTTTTCAAAGTAAAAGTCATGGTTCCCGACGACGCCCAGTAAAGGACATCGCCGCTCACCACGAGGTAAGCCTCCACCGCTCCAGTACACACCCAAATAGGCGGACCGGGCGGCAGAGGCCGAAATTCAACTACGAGCTTAGATCGGAAGAGCGTCGAGGAGGGAAAGAAAAGATAAGAGG
+
CCCCCGGGGGGGGGGGGGGGGGGGGGGGGGGGGGGGGGGGGGGGGGGGGGGGGGGGGGGGGDGGGGGGGGGGGGGFEGGGGGGGGGGGGGGFGGGGGGGGGEFGG8BFCFGGGGGFGGGGGGGFGGGGGGGGGGGGGGGGGGGGGGGGGGGGGGEGGGGGGFCF;DFFGGG+:@DEGGF5AFGCGEEGGGGGGGGFGGGFGGDFF:AFGF=CGDG>FBEFF880((4><@()>37<>BC1>9DBF):F9FB6:*<:>F9:A4A2-:?<?FF7(1((,),(-58>15.(4((,4*-**.*)(
@M03152:184:000000000-AWYW1:1:2106:24606:4217 2:N:0:AGGCTTAGATACCTGT
CCCAACTATCCCTATTAATCATTACGTCGATCCTAGAAACCAACAAAATAGAATCAAACGTCCTATTTCATTATTCCATGCTAATGTATTCAAGCGTGAGCCTGCTTTAAACACTCTAATTTTTTCAAAGTAACAGTCCTGATTCCCCAAGACACCAAATTAATGGCATCATGGTTCATCAGAAGGGAGAAACCACTGATGCCAGTACGTACCGAGGGCACGACCGACCTATTGATACCGAAATTCAACTACGAGCTTAGATCGGAAGAGCGTCGTGTAGGGAAAGAACAGGTCGGTGTAA
+
CCCCCGGGFGGFFGGGGGGGGGGGGGGGGGGGGGGGGGGGGGGGCCGGF9F,CFGGFGCFADFGGGGGGGGGGCFFGGGD<ECAFFG@ECDGGG9CFCGGGGGGG<<FF,5FGGGGGGFFGFFFG8<?FE?DAGGDGDFGGG9EFFGC=C@CGGGGGFDDFGAEGGDCDDGG,@DFDA@FGG8,=BBFEEFGGGD6=?A7=DF68FFG>DGGCD+9*58FEFFFFF)*/8>FFG<++>*:>@;DA@7AEGF8(18;B89=C?51(,/4(3(6((-42).5).273FF<0(,1-+())(/))
@M03152:184:000000000-AWYW1:1:2106:11032:4218 2:N:0:AGGCTTAGATACCTGT
CCCAACTATCCCTATTAATCATTACGTCAATCCTAGAAACCAACAAAATAGAATCAAACGTCCTATTTCATTATTCCATGCTAATGTATTCAAGCATAAGCATGCTTTAAACACTCTAATTTTTTCAAAGTAATAGTCCTGATTCCCCATAACATCAAATTAATGATATTGGAGTTCATCAGTAAGGAGAAATCAATAAGACAAGTACATACAAAGGAATAACCAGAAAATTGATTTCGAAATTCAACTATGATCATAGATAGGAAGAACGTATGTTAGGGAAAGAACAAGTAGTGTGGAG
+
@@CC<F<F-6CFG<FGFG@FDFFGGED8@@AFDEFG9FGFGGFGGFGG9<EGG9FEEC,B,CCFEACF<C,@FGFC6C,,BCFGC,5C6<<CFE,FFEEEF,CEF?E?EC9AFGGFGAEB<@FG@DFF?E9?FAD,@,4FECAFFCE,,9=DF94@EF9DEGG8@D,93+6,9==8+9+9+A,9CD8C,@=8,7=,==@+@=+0=1?C?+?DD=EDF*:*+:65813:DFE9+D*?7738AA61+<7+03+*0+?0+;****186A55):)0-*)*2+1):A)/(6((7((18,*/+*2*(
@M03152:184:000000000-AWYW1:1:2106:25920:4234 2:N:0:AGGCTTAGATACCTGT
CCCAACTATCCCTATTAATCATTACATCGATCCTAGAAACCAACAAAATAGAATGCGATGTCCTATTTCATTATTCCATGCTAATGTATTCAAGCGTGAGCCTGCTTTAAACACTCTAACTTTTTCAAGGTAACAGTCCTAATTCCCCAAAACATCAAATGAATGACATTATGGTTCATTAGAAGGTGAGAACCAATAAAGCCAGTTCATACCAAGGGCACGACCAACTCATTGATCCCGAAATTCAACTACGAGCTTAGATCGGAAGAGCGTCGTGTAGGAAAATAACAGGAAATAGCAA
+
CCCCCGGGGGGGGGGFEFGGGGGGGGGGGGGGGFGGGFGGGGGGFGGGCGGGGGGGGGGGGFGGGGGAFGGGFGGGGGGGGAEFGGGGGGGGGGGGGGGEFFFGGGGFGGGGGFGEEEFGGFGGGGGDCF<FGGGDGCGGE;E9F,E?FEGG8>EFGGGGFGGGGGGGGGGGGFDFGGCDG8ACDFGFG,DGGCGFDFGF88=D,D<DFFC8=DGF5?=:B)@=A8=5;8C7CFEC799)38<8=;A>EFFE2452*0:7A4@2>@5>:5>(551.:53)7*);3+7;;4)/(2(++)+.)
@M03152:184:000000000-AWYW1:1:2106:23559:4297 2:N:0:AGGCTTAGATACCTGT
ACCAGTCAATTCTTTTAAGTTTCACCCTTGCCACCATATTACCCAACCTACATACTTAACCATTTCCTCATCCTAACACAAACTAATCAAAAAAAACTGCCATCTATAATTATCCAGACTTATTTACTTTAGCTCTACTCACTTCTCGAAACACCCTTATCTATTCTAAATAAGCATAATCTTCAATTATCCCTACACAAACAACCATCCCCATCACAACACTCCCAATGTATCCAAACACAACATCATCTCCTCAATATCAATACGCACATAACTGCCACAGTTACAACTACCACTTCAC
+
--8-6,;C-<,=,,6<6;,-,,,6,,;:;,;E9,,6;,,6,<CEC<686,6,,,,,CE,6,CC,6,,,,,6,,,6<,@,6,;6,C,,6,,,,68CCEF,,AACE55A5?B,,,59,9,,,,,C9,:,,,,,,,,,,9,,5,,,,44E+,,4+9,8@8,44,4,,,,,,++3,,,6,+,+,+4,,36,,7,@,3,,6,+,*,00),30+6*6==@,+388**)*))))3*30+4+*+393);)*133)+*++/*+*****2**2**)((/(/*.*(***()/)(/)3))1))/.*//)/*))
@M03152:184:000000000-AWYW1:1:2106:24273:4339 2:N:0:AGGCTTAGATACCTGT
CCCAACTATCCCTATTAATCATTACGTCGATCCTAGAAACCAACAAAATAGGTTCGAACGTCCTATTTCATTATTCCATGCTAATGTATTCGAGCGATTGCCTGCTTTAAACACTCTAGTTTTTTCAAAGTAACAGCCCTAACTTCCCGTAACATCAAATTAATGACATCACGGTTCGTCAGAAGGGAGAAATCAATAACGTTAGTACGTACCGAAGGTACGACCGACGTATTGATCCCGAAATTCAACTACGAGCTTAGATCGGAAGAGCGTCGTGTAGGGAAAGAAAAGGTAATTGTAT
+
CCCCCGGGGGGGGFGGGGGGGGGGGGGGGGGGGGGGGGGGGGGGGGGGGGGGFGGGGGGGGGGGGGGGGGGGGGGGDFFGGGGGGGGGGGGGFFEGGGGFGGGGGGFGG9EFGGGGGGGFGGGGGGGGGGFGGGGGGGGFGFGGGGGCGGEGGGGGGCGGGFCFFGGGGGG8?EG>DGGGGDGGGGGGGEGGGGFFCGGFGDFFCFFGGFGC9CG>>BEFFAFFA29BEA2=AC5:6CC0;15;F=EFFCA@?C59D@C<E39:02:>:0412?014034754F()((3((-)0)**-0.)
@M03152:184:000000000-AWYW1:1:2106:20116:4621 2:N:0:AGGCTTAGATACCTGT
CCCAACTATCCCTATTAATCATTACCTCGGTCCTAGAAACCAACAAAATAGAACCAAAGTCCTATTCTATTATTCCATGCTAATGTATTCAAGCGTCAGCCTGCTTTAAACACTCTAATTTTTTCAAAGTAAAAGTTGTGGATTGCCAGCACACACCGTTAGGCGCATGTTGGTTCCCCACAAGGAAAGGCGCGGCCGAACAGTTCTCACCCAAAGGTGGACCGCTCAGCCACGCCCGAAATTCAACTACGAGCTTAGATCGGAAGAGCGTCGTGGAGGGAAAGAAAAGGTACGGGTAGTG
+
CCCCCGGGGGGGGGGGGGGGGGGGGGGGGGGGGGGGGGGGGGGGGGGGGGGGGGGGGFFGGGGGGGFGGGGGGGGGGGGGGGGGGGGGGGGGGGGGGGGGGGGGGGGGGGGGGGGGGGGGGGGGGGGGGGGGGGGGGGGGGGGGGGGGGGFGGGGGGGGGGGFFGGECDFGGGEFA?DFGGGGGGGGGGGGGGGGGGGGEGGGCFFFFC6C9FGGFFFB?FF;@9>BEA;;AADBGFFGFD0AEFFFFFG532DD:FFFA)4<??9?04((--,2(8@BB:)(0(.4((-)))/())(*.(
@M03152:184:000000000-AWYW1:1:2106:23736:4716 2:N:0:AGGCTTAGATACCTGT
CCCAACTATCCCTATTAACCATTACGTCAATCCTAGAAACCAACAAAATAGGATCGAACGTCCTATTTCATTATTCCATGCTAATGTATTCAAGCGTTAGCCTGCTTTAAACACTCTAATTTTTTCAAAGTAACAGTCCAGATTCCTCGCAACACCAAATTAATGTCATTACGACACACAAGGAAGGAGGAATCAGTGAAACAAGTACATAACAGATGCATGACCAACATACCAACCAGGAAATTCAACTACAGACTTAAATCTGAAGAGCGTCGTGAAGGAAAAAAAGCGGAGGTTGTAA
+
CCCCCGGGGGGFGGGGGG<EFGGGGCFGFEGGCFGGGGGF8CCFEGFGGGGGGFDDFGGG88BEFGAF9<@F<FF,C<C,AEF@EE<<C@,@CCE7::@@F8F@AFDFGACFGFG,?FAFGFFFC8ACF,BBG,5EEC,,@FE=499,CG>CEFGDEDFDDF8DE=,,++6,1+++6>++6@,,+6@B=CC8,7@,=2722;+8,4=;E+++0+4*+0*;+*3:):0**31**4>C*)*)/)*:+=ABE+)))*+-)*/*1>**19?3;1=7((..6)6>5)(6/),-(((((/(0.(*-)
@M03152:184:000000000-AWYW1:1:2106:9224:4860 2:N:0:AGGCTTAGATACCTGT
CCCAACTATCCCTATTAATCATTACGTCAACCCTAGAAACCAACAAAATAAGATCGACGTCCTATTTCATTATTCCATGCTAATGTATTCAAGCGTTAGCCTGCTTTAAACACTCTAATCTTTTCAAAGTAACAGTCCTGTTTCCACGCAACACCAAGTTAATGGCATCACGGTTCTACAAGAGGGAGGAATCAGTGAGACCAGTTCATACCGTTGGTAATACGGACCTACTGACCCCGAAATTCAACTACGAGCCTAGAGCGGAAGAGCGTCGTGAAAGGAAAGAACAGGAATGCGGAAA
+
<<@@CF8C<CFFEFGGGFG<CFFFF,EFEGGFEGGFFAFGEFFGGGGGGFGGCF9DC@FGGCGGC9CFFGGGGGFEFFEGFGFEFCFE,CEEFCGG7CEA?<=F<E<EFF<FFED9?,5CFEFGC?AFGFFFFDE<>:EGF9FEFC>CCEGDCE:EF,9@=DA=CD=,0=FC==+@D,=DFFFGF87:CCC==,=DE?@9A?=8E7C9@FGGDGCBF*3++0?)))0<*@>6AG@D*-925>6C6C<6/?F9@1?(5;,;)712(.11((1(((-3())-(8:0()3(,((((+.*.(1((
@M03152:184:000000000-AWYW1:1:2106:16993:4916 2:N:0:AGGCTTAGATACCTGT
CCCAACTATCCCTATTAATCATTACGTCAATCCTAGAAACCAACAAAATAGGATCGAACGTCCTATTTCATTATTCCATGCTAATGTATTCAAGCGTTAGCCTGCTTTAAACACTCTAATTTTTTCAAAGTAACAGTCCAGATTCCTCGCAACACCAAATTAATGGCATTACGGCTCATCAGGAAGGAGGAATCAGTGAGGCCAGTACATACCAGAGGCATGACCAACCTACTAACACCGAAATTCAACTACGAGCTGAGATAGGAAGAGCGCCGTGTAGGGAAAGAACAGGTAAGTTGAG
+
B@BCCGGG<FFGGGGG@EFGCEGGGGGG@FDFGGGGGFCFGCDFFFGGGCFGGEGGEACF<9FCGGGAFDGGGGGGGGGGC9@EFGG@9CE<EE,@6@B@FEDCD,<AFGGGFG98?FGGGAFGGFGG99CFFGGGGEFGGCEF,=EGE+@8CFGDFGGFFGGGGFGGFGGG+6=3@CCCCFFCGGCF@EEF@9ECECFFGF==@0=FGFCG6D??FFD>C=A85>DEFF=AADEF*0C/*:8(18?AECF5>G>>>(77>9./4)98((54((..32;<<7()4),.(40,.+)1*)2)(
@M03152:184:000000000-AWYW1:1:2106:24924:5094 2:N:0:AGGCTTAGATACCTGT
CCCAACTATCCCTATTAATCATTACGGCGAATTTAGAAACCAACAAAATAAAGACGCGCGTCCTATTCTATTATTCCATGCTAATGTATTCGGGCGAAAGCCTGCTTTGAACACTCTAATTTTCTCAAAGTAAAAGTCCTGGTTAATCGACACACCCAACGAAGGGCATGCCGACCCACCAAGAGGTAAGCTTCCATCAAGACCAGTACACAACAAAAGGCGGACCGGCAGACAGAAGCCGAAATTCAACTAAGAACTTAGGACGGAAGAGCGTAGTGTAGGGAAAGAACAGGGACGTGGC
+
CCCCCGEGGGGGGFGGGGGCFGGGGGGGGGGGGGGGGCFGFGFGGGGGEAFGGGGGEFE@FC+BFGGGGGGGCA?FFGFFGGFECGGFFFG<<FGGDFG78GGFGGGG9FDFGDGGDFGGFFF<FFF9AA5@<D?FE4EFD8@FGGGGGFGEEGGGEECBE+@36CCECC6DEDC?GCG@5594C,4<DFGE?96?ECDFEGFBGF8B8BD4*2C;AF;>A@:;116)).337*1C?>GBF>>>4/6@<F4()0*)8)6)))).(2:?0((,(41,4)).6??F<4(407:71*4)),*(,
@M03152:184:000000000-AWYW1:1:2106:18349:5118 2:N:0:AGGCTTAGATACCTGT
CCCAACTATCCCTATTAATCATTACGTCAATCCTAGAAACCAACAAAATAGGATCGAACGTCCTATTTCATTATTCCATGCTAATGTATTCAAGCGTTAGCCTGCTTTAAACACTCTAATTTTTTCAAAGTAACAGTCCAGATTCCTCGCAACACCAAATTAATGGCATTACGGCTCATCAGGAAGGAGGAATCAGTGAGACCAGTACATACCGGAGGCATGACCAGCCTACTAACCCCGAAATTCAACTACGAGCTTAGATCGGAAGAGCGTCGTGTAGGGAAGAAACAGGAAAGGTGAG
+
CCCCCGGGGGFCGGFGGGGGGFGGFGGGGGGGGGGGGGGGGGGGGGGGGFGFAFGGDFEFDGGGGAFGGGGGGGGGGGFF?FEEGGGGGGGGFGFFFCGGG,FFFEFFEFGGGCFGGGGGGGGGGGGFF9FFFFFGGF8AF99FDEGGGGCECFGGGGFGFGGFG8D?FDFEFGGGDGGFGGGGGGG,==CFGFFGFGGFED6@@AFFFFGCCDCBD5=>*)AC@@BA:AB66BCC*7C@EF8(=BCA*+/)6CDF:(/7C?)6;179D@@BB1(4?.,4<3(7().3.(,.(*()),*)(
@M03152:184:000000000-AWYW1:1:2106:14094:5564 2:N:0:AGGCTTAGATACCTGT
CCCAACTATCCCTATTAATCATTACGTCAACCCTAGAAACCAACAAAATAAGATCGACGTCCTATTTCATTATTCCATGCTAATGTATTCAGGCGTTAGCCTGCTTTAAACACACTAATTTTTTCAAAGTAACAGTCCTGTTTCCCCGCAACATCAAATTAATGGCATCACGGTTCTACAAGAGGGAGGAATCAGCGAAGCCAGTTCATACCGGTGGCACGACCGACCTACTGACCCCGAAATTCAACTACGAGCTTAGATCGGAAGAGCGTCGTGTAGGTAAAGAACAGGTATGTGTAGA
+
CCCCCGGGCFGGGGGGGGGGGGGGGGGGGGGGGGGFGFGG<FGGFGGGGFGFFGGGEGGGGGGGCFGFGGF@FGGGCAFGGGGGCFGEEDFFFG@FFFEGFFFGFAFDFGGGGGGGGGGGGGGGGGGGFGF<BFFGFCFFGGGGGGGGDCGGGG8DB9FEEFGFFFGGG6DDEEGGGGGGGGGCF>CEEEDDGGGD6@>*:;D8@FFGGFGFG>7@*9>*/:>2=@@EEA@AAGEGF056>08?6FCF34=78D@0?<>>A4:BB<>B<B>1:99?:><<)8<44=((2((-.+4**.*))
@M03152:184:000000000-AWYW1:1:2106:9175:5588 2:N:0:AGGCTTAGATACCTGT
CCCAACTATCCCTATTAATCATTACTTCGGTCCTAGAAACCAACAAAATAGAACCAAAGTCCTATTCTATTATTCTATGCTAATGTATTCAAGCGTAGGCCTGCTTTAAACACTCTAATTTTTTCAAAGTAAAAGTCCTGGATCCCCAGCGCACCCAATTAAGAGCACACTGGTTACCCAGAAGGAAAGACCCGACCGGCGCAGTGCTTACCTTTCGGAAAGACCACACAGCCAGGCCCGAACTTCAACTACGAGCTTAGATCGGAAGAGCGGCGTGTAGGGAAAGAACAAGTCATGTTGG
+
CCCCCGGFGGAFGGGCFGGGGGFFGGGGEFEGGGGGFGGGGGGEDFGGGGFGECDFG8FF9CFGAC9<CEFFGGF<FDGFGFFF@EF9@FGGGCCEGC7FEFGGD,AFGFG?FAFGGFGGGGEFFEEFCGFA9EEFGD=EG:E,E=DC=DGEGGFGCEFFFFG8,@FEFCFFGG7,6=8=0EFGCBCDFEF=88CE6D+*@CDA1;ACFFG>FCFFD5-9?BF2B=B)86(;?45:)3:,898(+:9C3:6)(/807())).6(431((21(((3(-5(67B04:)((,.(()0)*/.2),
@M03152:184:000000000-AWYW1:1:2106:15724:5689 2:N:0:AGGCTTAGATACCTGT
CCCAACTATCCCTATTAATCATTACGTCAATCCTAGAGACCAACAAAATAGAATTAAACGTCCTATTTCATTATTCCATGCTAATGTATTCAAGCGCGAGCCTGCTTTAAACACTCTAATTTTTTCAAAGTAACAGTCCTGATTCCCCATGACACCAAATTAATGACATCATGGTTCTTCAGAAGGGAGAAACCGATTATACCAGTACGTACAATAGCACGACCAGTAAGCAGGTCTCGAAATTCAACTACGAGCTTAGATCGGAAGAGCGTCGGGTGGGAAAAGAAAAGTAATGCTAACA
+
CCCCCGGGGGGGGGGGGGGGGGGGGGGGGGGGGGGGGGGGGGGGGGGGGGGGGGGGGGGGGGDGGGGGGGGGFFGGFGGGGGGGCEGGGGFFFFFGGGGGGGGGGGGGGGGGGGGGGGGGGGFGFGGDGFG9EFFGG@EFG;EFEGGGGGGGGGGGGGGGFGGGGGFGGGGGGGGGCFDFGFGG6E@F6=33=@CD@DCF8D7@708D+;D6C975A5AA>5>5>C=FF834/;-*4:CEFFFFFFEF40)55:;(29736?DDF<9(:(,.(6((()-4()4)(04.23).)+)**)*(,
@M03152:184:000000000-AWYW1:1:2106:9323:5733 2:N:0:AGGCTTAGATACCTGT
CCCAACTATCCCTATTAATCATTACGTCGATCCTAGAAACCAACAAAATAGAATCAAACGTCCTATTTCATTATTCCATGCTAATGTATTCAAGCGTGAGCCTGCTTTAAGCACTCTAATTTTTTCAAAGTAACAGTCCTGATTCCCAAAGACACCAAATTAATGGCATCATGGTTCATCAGAAGGGAGAAACCAATGATGCCAGTACGTACCGAAGGCACGACCGACATATTGATACCGAAATTCAACTACGAGCTTAGATCGGAAGAGCGTCGGGTAGGGAAAGAACAGGAGTGACGAG
+
CCCCCGGGGGGGGGGGGGGGGFFGGGGGGGGGGGGGGGGGGGGGGGGGGGGGGGGGGGGG<8CFGFFGGGGCGGFFACGFD9@FGGFFGGCFAFGGB@FGG@EDFFEFGAEFFFFEFGGGGGG<FGDFEFFGF,CEE:4EEFFGCCE:,>EFGEFGGGGDFGFCFGFFGGGGGF8,?EGGGGG9FECFGGG?DFGGGGGFGF6DGDFGGFFC+=CD??CFFA58>A2/@BFFF787+98>A2?2+19FCFF)65.,:36=)9?D@;@>@D;9;(1,(7;:?D?F:)(31,20(/(8*)*-,
@M03152:184:000000000-AWYW1:1:2106:3864:6154 2:N:0:AGGCTTAGATACCTGT
CCCAACTATCCCTATTAATCATTACTTCGGTCCTAGAAACCAACAAAATAAGACCAAAGTCCTATTCCATTATTCCATGCTAATGTATTCAAGCGAAACTGCCTGCTTTGCACACTCTAATTTTTTCAAAGTAACTGTCTCGAGTACAAGGTAAATCCCGCAACCAAGTTAAGGGCACAGGCTGTCTTCGAGAAACACGATTTGAACCCCGCCTGCAGTACCGCGCCAACACCCGTTTCCCGGCTTGGGTCTGCGCCCACAACGCATTAAAAACAGGGCCCCGAACTTCAACGACCAGCGT
+
CCCCCGF<-@E@FDECED@-CCFE<CFG;CGGCAGGGGF8EEFCFEFF<FFFGFFFFGFFFFGFFFCCC<CF,,C,E@CFGCE9CCEE,C@FF,@:FD@9CFGFEEFFGC,EC<AEAAFFF9?AF7,C,<<EFF,,,9,99EEEGD;EAFFECEEFED88CGGGFGGCDDG8,,++68==+=D866=,@DD,@CCD8DG>=D?=GFF++*=C*<>AFA=+0*<5)-5@*9>4A)(*/094?2)())65,:)((+0(.(/(((2(4(4()))).(,.(0(-(740()()--)-(*-)<:*((
@M03152:184:000000000-AWYW1:1:2106:25332:6216 2:N:0:AGGCTTAGATACCTGT
CCCAACTATCCCTATTAATCATTACGTCGATCCTAGAAACCAACAAAATAGAATCAAACGTCCTATTTCGTTATTCCATGCTAATGTATTCAAGCGTGAGCCTGCTTTAAACACTCTAATTTTTTCAAAGTAACAGTCCTGATTCCCCATGACGCCAAATTAATGACATCGTGGTTCGTCAGAAGGTAGAAATCAATAATACCAGTACGTACAATAGCACGACCAATAAATTGATCCCGAAATTCAACTACGAGCTTAGATCGGAAGAGCGTCGTGTAGGGAAAGAACAGGTAGGTGTATA
+
CCCCCGGGGGGGGGGGGGGGGGGGGGGGCFGGGGGGGGGGGGGGGGGGGGGGGGGGGGGGGGGGGGGGGGGGGGGGGGG9FGGGGGGGGGGGGGGGGGGGGGGGGGGGGGFGCFGGGGFGGGGGGGGGGGGGGGGCFFGGFFGGGGGGGGGGGGGGGEFGGGGGGFGGGGGGFDGGGDGGGC9DDFGGGFFGGGGFGGGFFGCDEFFGDFFGGGGFFFFFFADBFBC6C><CFGFFF=>):AFEFFFFEGFDF9A>443CEE@603>FDF0.(.3<?FF@1?6>0?BFF<B)-0(*15:))
@M03152:184:000000000-AWYW1:1:2106:11561:6378 2:N:0:AGGCTTAGATACCTGT
CCCAACTATCCCTATTAATCATTACGTCGATCCTAGAAACCAACAAAATAGAATCAAACGTCCTATTTCGTTATTCCATGCTAATGTATTCAAGCGTGAGCCTGCTTTAAACACTCTAATTTTTTCAAAGTAACAGTCCTGATTCCCCATGACACCAAATTAATGACATCATGGTTCGTCAGAAGGTAGGAATCAATAATGCCAGTACGTACAATAGCACGACCAATAAATTAATCCCGAAATTAAACTACGAGCTTAGATCGGAAGAGCGTCGTGTAGGGAAAGAACAGAAAGGTGTAGA
+
CCCCCGGGGGGGGGGGGGGGGGGGGGGGGEGGGFGGGGGGEGGGCGEGGGGGGGGGGGGGGGGGGFGGGGGGGGGGGGGGGGGDFFF<FFGGC9FGGGDGGFGGGGGGGGGGGGGGGGCFGGGGGGGGGGGGGGGGGGGGFFGGGFCGF,@9EGGGGGGGGGFGFFGGGGFGDG8EF8=CFGGAFDBFFCFGGFGCFGGF8DFE,;DFGFCFCCAF7+::>AFBA5CFFFE<9CED6CC49>A?*38A<7;((*:2AEBEF?@D9@B181(3;99DFA370;183501((())3(16):2)
@M03152:184:000000000-AWYW1:1:2106:7820:6597 2:N:0:AGGCTTAGATACCTGT
CCCAACTATCCCTATTAATCATTACGTCAATCCTAGAAACCAACAAAATAGGATCGAACGTCCTATTTCATTATTCCATGCTAATGTATTCAAGCGTTAGCCTGCTTTAAACACTCTAATTTTTTCAAAGTAACAGTCCAGATTCCTCGCAACACCAAATTAATGGCATTACGGCTCATCAGGAAGGAGGAATCAGTGAGACCAGTACATACCAGAGGCATGACCAACCTACTAACCCCGAAATTCAACTACTACCTTAGATTGGCAGAGCGTCGGCTAGGGAAAAAAAAAGTCAGTGTAA
+
CCCCCGGFGDGGGGGGFGGGGGGGGGGGDGGFGGFFFGGGGGFGGG8<FFDFFGGE@FDFC@FGGGGGGFGGEGGFGGFCFEFFGCGGGGGGGGGGGGGGFGGGEFCFGFGGGGGGGGFFGGGGGGGGGGGGGGGGG?FG8DEFGFFG7@C8EECE=,,ECAEFGFFGGGGG+@6?CDCC+3?,=D8>DGEFD?F8EF=+@F=@CFFFGA++0+,*;05>>5*18C@BAFEAFG?FF2C55>)5@+9+*4/347+(**8**0*/3(./(/3../(((),(55?)().34((-.+)*1.:-)
@M03152:184:000000000-AWYW1:1:2106:23986:6741 2:N:0:AGGCTTAGATACCTGT
CCCAACTATCCCTATTAATCATTACGTCGATCCTGGAAACCAACAAAATAGGGTCAAACGTCCTATTTCATTATTCCATGCTAATGTATTCAAGCGCGAGCCTGCTTTAAACACTCTAATTTTTTCAAAGTAACAGTCCTGATTCCCCGCCACACCAACTGAATGGCATGACGGTTCTTCAGAAGGTAGGAACCAGTGACACCAGTGCATACCGAAGGCACGACCAGCGTACTGATCCCGAAATTCAACTACGAGCTTAGCTCGGAAGAGCGTCGTGTAGGGAAAGAACAGGTAGATGTAA
+
CCCCCGGGGGGGGGGGGGGGGGGGGGGGGGGGGGGGGGGGGGGGGGGGGGGGGGGGGGGGGGGGGGGGGGGGGGGGGGGGGGGGGFGGGGGGGGGGGGGGGGGGGFGGGGG9EGGGGGGGGGGGGGGFFFGGGGGGGDFGGGFFFCGGGGGGGGCGFGGDFF9E8@8EGGGGGGGGGF@D7EGAFFGGGG?FGFGGFGGFGGGFFAAGGFGGGGGEBBFAA9DB5(7?B?@DFC<CFEG@>@33CCCF?FF@<G36B14@))129>FF0:?;1:>6:514>8(7(.1:(.((.3)**)*.)
@M03152:184:000000000-AWYW1:1:2106:20581:6749 2:N:0:AGGCTTAGATACCTGT
CCCAACTATCCCTATTAATCATTACGTCAATCCTAGAAACCAACAAAATAGAATTAACGTCCTATTTCATTATTCCATGCTAATGTATTCAAGCGCGAGCCTGCTTTAAACACTCTAATTTTTTCAAGGCAACAGTCCTGATTTCCCACCACACTAAATTAATAGCATGATGGTTCTTCAGAAGGGAGGAACCAGTGACACCAGTACATACCGGAGGCATGACCAGCGTACTGATCCCGAAATTCAACTACGAGCTTAGATCGGAAGAGCGTCGTGTAGGGAAAGAACAGGTATGATGAGA
+
CCCCCGGGGGGGGFEGGGGGGGGGGGGGGDGGGGGGGGGGGGGGGGGGGGGGGGGGGFGGGGGGGGGGGGGGGGGFGGGFFDCGGGGGGGGGGFEGGG7FFF<FGFGGGCEFGGGGGGGGGGGGGGGGGGFGGGFGGGGGDFGFGGGGGGGGGGGG8=EDFFGG8=FGGDGGGGGGGEFEFFDFC>CEGDGGGGFGCFF7=DGCFFF9CCGGGC@?A>=A68*)5>9BD>A>F7>CFFC=E@FE=F5CC4;90*8,=<)95)/2;@13;;1,((34,.)417<)852.:?844+5**)*.)
@M03152:184:000000000-AWYW1:1:2106:23522:6846 2:N:0:AGGCTTAGATACCTGT
CCCAACTATCCCTATTAATCATTACGTCAACCCTAGAAACCAACAAAATAAGATCGACGTCCTATTTCATTATTCCATGCTAATGTATTCAAGCGTTAGCCTGCTTTAAACACTCTAATTTTTTCAAAGTAACAGTCCTGTTTCCCCGCAACACCAAGTTAATGGCATCACGGTTCTACAAGAGGGAGGAATCAGTGAGGCCAGTTCATACCGTTGGCACGACCGACCTACTGACCCCGAACTTCAACTACGAGCTTAGATCGGACGAGCGTCGTGCAGGGAAAGCACAGGAGGGGGTAGA
+
CCCCCGGGGGGGGGGGGGGGGGGGGGGGEGGGGGGGGGFGGGGGGGGGGGGGDFF8:FDGGGGGGGFFGFGGGFGGDFGGGGGGGFFGGGGGGGGGGGGGFGGGGGGGFGFGGGFGFEFGGGGGGGGGFDCFFFGGGFGFGGGGF,@BEGGGGGGFGGGGGFGFFDFFG??ED?DCGED,D,@EG8+CEGGFGGGGEFG51;?>??AGGF7>DGGF5>CC?9?9A2:))*(19+(;;@D98(=CAF46<DA;DG33=43>CE??0((27>(--9>8(7<?0<1FB)4420(((*().(/,)
@M03152:184:000000000-AWYW1:1:2106:16950:6867 2:N:0:AGGCTTAGATACCTGT
CCCAACTATCCCTATTAATCATTACGTCAACCCTAGAAACCAACAAAATAAGATCGACGTCCTATTTCATTATTCCATGCTAATGTATTCAAGCGTTAGCCTGCTTTAAACACTCTAATTTTTTCAAAGTAACAGTCCTGTTTCCCCGCAACACCAAGTTAATGGCATCACGGTTCTACAAGAGGGAGGAATCAGTGAGACCAGTTCATACCGTTGGCACGACCGACCTACTGACCCCGAAATTCAACTACGAGCTTAGCTCGGAAGAGCGTCGTGTAGGGAAAGAACAAGTATGGTTCGA
+
CCCCCGGGGGGGGGGGGGGGGGGGGGGGGGGGGGGGGGGGGGGGGGGGGGGGFGGGGGGGGGGGGGGGGGGGGGGDGGGGGGGGGGGFFCEEEGGGGGGGGG?FGGGGGGFGFGGGGGGGGGGGGGGGGGGCFGFGGGGGFFGGGGGCEGGGGGG?EFGGGGGEGGGGGGG>EFGGGCFCFCFGGEGGEGGGGFFFGDGFGGGFFFFGG9@;CGGF5AEFFDEAFBBAFF=4*:=?FDC6AF);FFFF<FF;@>BBF))..)/4>:>BFFBBB>(48FA2(7801)40((.6)+6)0)2(.
@M03152:184:000000000-AWYW1:1:2106:26399:6898 2:N:0:AGGCTTAGATACCTGT
CCCAACTATCCCTATTAATCATTACGTCGATCCTAGAAACCAACAAAATAGGTTCGAACGTCCTATTTCATTATTCCATGCTAATGTATTCGAGCGATTGCCTGCTTTAAACACTCTAATTTTTTCAAAGTAACAGTCCTGACTCCCCGTAACACCAAATTAATGACATCACGGCTCGTCAGAAGGGAGAAATCAATGACGTTAGTACGTACAGAGGCACGACCGACGTATTGATCCCGAAATTCAACTACGAGCTTAGATCGGAAGATCGTCGTGTAGGGAAAGAACAGAGATATGTAGA
+
CCCCCGGGFFDGGFGGGGGGGGGGGGGG:FGGGGGGGGGGGGGGFGEGGGGGFFGGFGGGEFGGGGGGGGGGGGGGGGGDFGGGGGGGDGFGGGGGGGGGGGGGGGGFGCEGGGGGG9FFGFGGGGGEFFGGGGGGGE@FGGGGGGGGGGGGGGFGF8DCGGGGGGFFGGG9EE8CGGGGGDGAFGCEEGGGCDGGGF7FC9?=7F>;>CGG*?CCFFF*@=BAFBBFBF<A7>?@A@C?FFFFFFFFCGFDD3AB4))))<6?B0(.))3(42718:9>0?154):::7(51+6*94*))
@M03152:184:000000000-AWYW1:1:2106:7946:6900 2:N:0:AGGCTTAGATACCTGT
CCCAACTATCCCTATTAATCATTACCTCGGTCCTAGAAACCAACAAAATAGAACCAAAGTCCTATTCTATTATTCCATGCTAATGTATTCAAGCGTCAGCCTGCTTTAAACACTCTAATTTTTTCAAAGTAAAAGTTGTGGATTGCCAGCACACACCGTTAGGCGCATGTTGGTTCCCCACAAGGAAAGGCGCGGCCGAACAGTTCTCACCCAAAGGTGGACCGCTCAGCTACGCCCGAAATTCAACTACGAGCTTAGATCGGCAGAGAGTCGTGTAGGGAAAGAACAAGAAGATTGAGGT
+
CCCCCGGGGGGGGGGGGGGGGGGGGGGGGGGEGGGGGGGGGGGGGGGGGGGGGGGGGGGGFGFAEGGGGGGGGGGGGGGFFGGGGFEFDFGGFGGGGGGGGGGGGEF9EFFGGGGGGFGGGAFGGGFGGGGGGGGGGFFFGFGFFGGFFGGGGGGGGGG>EC8=EG6@=DFF8ADA6EFGGGGFDFFD?CG66>CEGG8AGGGFGACFFFGC7DGFF95:)7F@29>4669FFD@C>@36>6@?8AEFFG>??GEFF?246:((-9,((,.49((,,*56().)(8(((,(((+)1/,*(,
@M03152:184:000000000-AWYW1:1:2106:16228:6914 2:N:0:AGGCTTAGATACCTGT
CCCAACTATCCCTATTAATCATTACGTCGATCCTAGAAACCAACAAAATAGAATCAAACGTCCTATTTCGTTATTCCATGCTAATGTATTCAAGCGTGAGCCTGCTTTAAACACTCTAATTTTTTCAAAGTATCAGTCCTGATTCCCCAAGACACCAAATTAATGACATCATGGTTCGTCAGAAGGTAGAAATCAATAATACCAGTACGTACAATAGCACGACCAATAAATTGATCACGAAATTCAACTACGAGCTTAGAACGGAAGAGCGTCGTGTAGGGAAAGAAACTGAAGGGTAATA
+
CCCCCGGGGGGGGGGGGGGGGGGGGGGGGGGGGGGGGGGGGGGGGGGGGGGGGGGGGGGGGFGFG9EFGGGGFGGGGGGGGFGGGCGFGGGGGGGFGGGGFGGGGGGGGGGGGGGGGGGGGGGGGFFGGGGGGGGGGGGGGGGGGCFGFGGGGGGGGGFGEGFGEFGGGGGGCFFGGGGGGGFEGGGGGF8@DCFFGGFFGF=DFFFGGFGGGGGAB?A5*:DBAFFFFFF+=CEG+0;>AFFEFFFFEGF2@4A=)631**-((6((53(.,792(097;A?F?FF:().))+(00(*))
@M03152:184:000000000-AWYW1:1:2106:6812:6940 2:N:0:AGGCTTAGATACCTGT
CCCAACTATCCCTATTAATCATTACGTCAATCCTAGAAACCAACAAAATAGGATCGAACGTCCTATTTCATTATTCCATGCTAATGTATTCAAGCGATAGCCTGCTTTAAACACTCTAATTTTTTCAAAGTAACAGTCCAGATTCCTCGCAACACCAAATTAATGGCATTACGGCTCATCAGGAAGGAGGAATCAGTGAGACCAGTACATACCAGAGGCATGACCAACCTACTAACCCCGAAATTCAACTACGAGCTTAGATCGGAAGAGCGTAGTGTAGGGAAAGAAAAGGTTTGTGGAG
+
CCCCCGGFGGGGGFGGGGGGGGGGGGGGG@GGGGGGGGGGGGGGGGGGGGGC<FFGGGGGGFCGGGGGGGGGGGGFGGGCGGGCFGE<EFCFGGGGGCFEGGFGGGGGGAFGGGGGGGGGGGGFDGGGGFB?9?FGGFFGG9EFFGGECEGGGGGDG8BFFGFEFFFG??9E6@CEC9@FGG?DFGECGG6BEFCDDFGFGFGCGFA?FCGFGGG5*3=>*)9:@E)09F@5?DCF4>D2?282:CECC>)5(*:@8@>).767<2;9(632((.,.3)9@)(0(0.1,(((.+-0.(*-(
@M03152:184:000000000-AWYW1:1:2106:12729:6942 2:N:0:AGGCTTAGATACCTGT
CCCAACTATCCCTATTAATCATTACGTCAATCCTAGAAACCAACAAAATAGAATTAGCGTCCTATTTCATTATTCCATGCTAATGTATTCAAGCGCGAGCCTGCTTTAAACACTCTAATTTTTTCACGGTAACAGTCCTGATTTCCCACCACACTAAATTAATAGCATGATGGTTCTTCAGAAGGGAGGAACCAGTGACACCAGTACATACCGGAGACATGACCAGCGTACTGATCCCGAAATTCAACTACGAGCTTAGATCGGAAGAGCGTCGTGTAGGTAAAGCACAGTGTAGTTTAGA
+
CCCCCFFFGGGFGFGGGFGECFGCGGGGGGGGGGGGDGGGFCFGGGGGGGFAEEFGFGGGGCFGFDGGGGGCCCEFGGGFGFFFGGFGFFGCFC7FFDFC@=FFF,FFFGGGGFFGAFGGGGGGCF,E=D<FCE<FGFF9,EEFC99AECCFFGE,>8EGGAFAE8DG+ADE8ED8AA?@3@E>688F>?,D8BD268DD6C+=<FFDGFD+:C:**<@F?;A:@BFE>>@FF+/=8>D(?946B6<=CG?(653,9)).9?16(6(63@;1?018?4)5)*6/4*(.,()).+.9*-*.,
@M03152:184:000000000-AWYW1:1:2106:22833:6947 2:N:0:AGGCTTAGATACCTGT
CCCAACTATCCCTATTAATCATTACGTCAACCCTAGAAACCAACAAAATAAGATCGACGTCCTATTTCATTATTCCATGCTAATGTATTCAAGCGTTAGCCTGCTTTAAACACTCTAATTTTTTCAAAGTAACAGTCCTGTTTCCCCGCAACACCAAGTTAATGGCATCACGGTTCTACAAGAGGGAGGAATCAGTGAGACCAGTTCATACCGTTGGCACGACCGACCTACTGACCCCGAAACTCAACTACGAGCTTAGATCGGACGAGGCTCGTGTAGGGAAAGAACAGGAATGTGGAGA
+
CCCCCGGGGGGGG<EGFCFFGGGFGGFGG7@CCFEG9ECFFFGGDEFGGGGGGGGGGEEB@GGDFGGGGGGDFFFGGD9E9FFGGEGGAF@<CFCB:@@F@<FFGFGGG9?FFF8EF<ECF5FGGGFDC?FEEGEF>FFAEEFCFG8FE8CCFDFF?BD;A;=8@EDGGGFD16?ECEGG?ADF6+>FEC?8D=EC,DG+<0;8<BEF91=C5*A*0*1@>5?A):55?=>A/1.*269006).;F@FFF)(15)4)).)))/(4(-7(((.4((.,..)().)(714.((((+)1*)0.(
@M03152:184:000000000-AWYW1:1:2106:10513:6970 2:N:0:AGGCTTAGATACCTGT
CCCAACTATCCCTATTAATCATTACGTCGATCCTAGAAACCAACAAAATAGGTTCGAACGTCCTATTTCATTATTCCATGCTAATGCATTCGAGCGATTGCCTGCTTTAAACACTCTAATTTTTTCAAAGTAACAGTCCTGACTCCCCGTAACACCAAATTAATGACATCACGGCTCGTCAGAAGGGAGAAATCAATGACGTTAGTACGTACCGAGGCACGACCGACGTATTGATCCCGAAATTCAACTACGAGCTTAGATCGGAAGAGCGTCGTGGAGGGAAAGAACATGGACGCGTAGT
+
CCCCCGGGGGGGF@FGEDGGGGGGGCFGECFGGGGGGAFGFGGGFGGGGFEFCFGGFGGGFGGGGGDGGGGGFGGGAFGGGGGCFCEFGDFGGGDEFDGGGFGCEFF<EGFGCAFDGEEEAFEFDGGGGFG,EFAFFC@EFFF9EFGCE@E>EFGCFGFFFGG8,,@EF6DDGECCD@DEDCF,=87D6CECDFCC7CAFEGCD7BEF7@D7>C:?ABFF>@>@BFBF5>C87>);F;GDFFFE6C?:<F666571)47924::?<>B07>>BFBB()3?(<<:1)((,).22+()0-5,(
@M03152:184:000000000-AWYW1:1:2106:15785:7003 2:N:0:AGGCTTAGATACCTGT
CCCAACTATCCCTATTAATCATTACGTCGATCCTAGAAACCAACAAAATAGAATCAAACGTCCTATTTCGTTATTCCATGCTAATGTATTCAAGCGTGAGCCTGCTTTAAACACTCTAATTTTTTCAAAGTAACAGCCCTGATTCCCCATGACACCAAATTAATGACATCATGGTTCGTCAGAAGGTAGGAATCAATAATACCAGTACGTACTATTGCACGACCAATAAATTAATCCCGAAATTCAACTACGAGCTTAGATCGGAAGAGCGTCGTGTAGGGAAAGAACAGGTATGCGTAAA
+
CCCCCGGFGGGGGGGGGGGGGGGGGGGFGEGGGGGGGGGGGGFGGGGDGGGGFGGGGGGGD@FEFEFGGGGGGGGFGGGFGGGGGGGCEGGGGGGGGDFFFGG<CFGF9BEFF<F<EFFGFGGGGGFGGFGGEGFFGGGGFGFFGGG@FGE9FGGF7CDCDEFGD8DGGGGGD=DGGGDGGE89==8DFGDGDF8ECD@EF??=,@FF>FGGGGCF79;**1958C5A5=ABADEF6)*5?=FEA>E>AFA((/?(;@3@CFF@07(/3(6((1.,6AEF@F<)().343().0(*)43(,
@M03152:184:000000000-AWYW1:1:2106:14950:7017 2:N:0:AGGCTTAGATACCTGT
CCCAACTATCCCTATTAATCATTACGTCGATCCTAGAAACCAACAAAATAGAATCAAACGTCCTATTTCATTATTCCATGCTAATGTATTCAAGCGTGAGCCTGCTTTAAACACTCTAATTTTTTCAAAGTAACAGTCCTGATTCCCCACGACACCAAATTAATGGCATCATGGTTCATCAGAAGGGAGAAACCAATGATGCCAGTACGTACCGAGGCACGACCGACATATTGATCCCGAAATTCAACTACGAGCTTAGATCGGAAGAGCGTCGTGTAGGGAAAGAAAAGGTAGGTGAAGA
+
CCCCCGGGGGGGGGGGGGGGGGGGGGGGGGGGGGGGGGGGGGGGGGGGGGGGGGGGGGGGGGGGGGGGGGGGGGGGGGGGGGGGGGGGGGGGGDGGGGGGGGGDFGGGGGGGGGGGGGGGGGGGGGGGGGGGGGGGGGGGGFGGGGGGGGGGGGGGGGGGGFGGGAFGGGGGGGGFGGGGGGGGGGDGGGGGGGGGGGFFGFFDGFFGCFGDGGGDE>AABFFA=AFE?FC>FGFD=B<=DFFECFEF<CF;?D3>ACEE?E@1??FF(2(,,4338.678;:@(5:(((3)4+46*)*).
@M03152:184:000000000-AWYW1:1:2106:11494:7158 2:N:0:AGGCTTAGATACCTGT
CCCAACTATCCCTATTAATCATTACTGATATCCTAGAAACCAACGAAATCAGGACACCAGTCCTGTTCCATTATCCCATGCTGAAGTATTCAAAGGCTCGATTGCCTGCTTTGAACACTCTAATTTGCTCAAAGTAAAAGAGTAGGAACCCCAGAGATTATGCACAAAAAAAAGAAGGAAAGGTTTGACCCTTTGGCCTTCTTCTTCCATACACGCAACCCCCTTTGACCGCCACCCAGTTAAGGGCAGCGGTGAGTATCCTACAGTGGGGCGTGACCCGGACGGTACAGACCTTGGCGGC
+
CCCCCGGGGGGGGGGFFGGGGGGGGGGGGGGGGGGGGGGGGGGGGGGGGGFFCECFFGGGGCFGFEGGGGGGGFFFGGGGGFGFGGGGGGGGGGGFGCGEFFGGGGGGGGGG<FFGGGGGGGGGGGFFFGEGGGGGGGGFG8FGF9@EGGDGCCGGGGGDGGGGFGG=?D8=EEGGF8DG6,@DDF7=D3D>DFGC?FFFCFF@FFFFGF?+=6+*:5=AD5BAFBE>F>)999@F62C>@EF:6F=6275(,/:;@.6?CE?@E)9711(/2792:F03>DBFB5?69498:687).91(
@M03152:184:000000000-AWYW1:1:2106:9656:7202 2:N:0:AGGCTTAGATACCTGT
CCCAACTATCCCTATTAATCATTACGTCAATCCTAGAAACCAACAAAATAGGGTCGAACGTCCTATTTCATTATTCCATGCTAATGTATTCAAGCGTTAGCCTGCTTTAAACACTCTAATTTTTTCAAAGTAACAGTCCAGATTCCTCGCAACACCAAATTAATGGCATTACGGCTCATCAGGAAGGAGGAATCAGTGAGACCAGTACATACCAGAGGCATGACCAACCTACTAACCACGAAATTAAACTACGAGCTTAGATGAGAAGAGCGCCGTGTAGGGCAAGAACAGGTAAGTTTAT
+
CCCCCGGGDGGFGGGGFCCEFGGFGFGFCGFGGGGGFFFGGACGFGG8F,FFCEFG:FCF@FFGGGGGGGGGFFGGFFFG8EBCDFGGGGGF<FDGGGGEAFGFGDFGG,5CEFFFF9FGFFGGGGF9B,@?<<FFEGEACDG9EFGGCEGEGGGCF,=9DFFDDFCFD+DA6+=@DF+@+=?3A8+,38@,=ED,@?=;,=+8CFFGGFDGDGG53?=??CFFCEBB>F)@9CCGF3D2?@?28/@+>F4>9*)6>(7;C?))4))3(31((,(6(064<)(0,)44::(()2)**)*))
@M03152:184:000000000-AWYW1:1:2106:9148:7206 2:N:0:AGGCTTAGATACCTGT
CCCAACTATCCCTATTAATCATTACGTCAATCCTAGAAACCAACAAAATAGGATCGAACGTCCTATTTCATTATTCCATGCTAATGTATTCAAGCGTTAGCCTGCTTTAAACACTCTAATTTTTTCAAAGTAACAGTCCAGTTTCCCCGCAACACCAAATTAATGGCATTACGGTTCATCAGGAAGGAGGAATCAGTAAGACCAGTTCATACCAGAGGCACGACCAATCTACTAACCCCGAAATTCAACTACGAGCTTAGATCGGAAGATCGTCGTGAAGGGCAATAACAGTTATTTGTAT
+
CCCCCGGGGFGGGGGGGGGGGGGGGGGGGGGGGGGGGGFGGGGGG@FFGGGGGFGGCGGGGGGGGGGGGDDGCFGFGGFFGGGGGGGEFGDFFGGCGEGGG8EFGFGGGGGGFGGGGFDFGGGGGGCFFEGGGGGFE:EACFGGGFGGEDEGGGGG7D,EBAFGD8DGGGGG?CFGGGGGFFED=DC8ECECFGGDFGFFG?8CCFFGGFCD6;C**3:?A=DFFF9AFFFFFGFGFDGFEFF2BFFFCGF=>GA@A(9<4))/6;?;;64(62(.()-).)()8).52)).)+.*1)*))
@M03152:184:000000000-AWYW1:1:2106:12639:7251 2:N:0:AGGCTTAGATACCTGT
CCCAACTATCCCTATTAATCATTACGTCGATCCTAGAAACCAACAAAATAGAATCAAACGTCCTATTTCGTTATTCCATGCTAATGTATTCAAGCGTGAGCCTGCTTTAAACACTCTAATTTTTTCAAAGTAACAGTCCTGATTCCCCATAACACCAAATTAATGACATCATGGTTCGTCAGAAGGTAGGAATCAATAATACCAGTACGTACGATTGCACGACCAATAAATTAATCCCGAAATTCAACTACGAGCTTAGATCGGAAAAGCGTCGTGTAGGGAAAGAAACGTTATGTTTAGG
+
CCCCCGGFAFGGGEFGGFFGGGGCFEFF@FGFGGGF9@EFG8<FCEEGG@FGGGFGGGFGGGGGGGGFGGGGFGGGGGGGGGGFGDFFFFFAEAFCF@E:DGFEFGDFECEGCFGGGFFGGGGGGGGFC??5?FA<EFGG9,C;,FFFGGC?F9=BC?=FFCFFA=EF?==FG8?EF>DEDDA8=,8CD66@?DFE8D,=@F?689BFDFDGGGGFFFE6?A588)8@98@9AGEFFF4@9AF;8EEB86A55*/>ACBC?CB0(((((36?04((,)1/8A@)(0(((,.(,*.11)*))
@M03152:184:000000000-AWYW1:1:2106:16799:7306 2:N:0:AGGCTTAGATACCTGT
CCCAACTATCCCTATTAATCATTACGTCAATCCTAGAAACCAACAAAATAGAATCAAACGTCCTATTTCATTATTCCATGCTAATGTATTCAAGCATAAGCCTGCTTTAAACACTCTAATTTTTTCAAAGTAATAGTCCTGATTCCCCATAACATCAAATTAATGACATTGTAGTTCATCAGAAAGGAGAAATCAATAAGACCAGTACATACAAAGGTATGACCAGAAAATTGATTTCGAAATTCAACTACGAGCTTAGATCGGAAGAGCGTCGTGTAGGGAAAGCACAGGTATGTTTAGA
+
CCCCCGGGGGGGGGGGGGGGGGGGGGGGGGGGGGGGGGGGFGGGGFGGGGGDGGGGGGGGGGGGGGGGGGGGGGGGGGGGGGGGGGGGGGGGGGGGGGGGGGGGGGGGGGGGGFGGGGGGGGGGEFGGGFFGGGGAFGFGGGGGGGGGGGGGGFGFF9EGGDFGCDDFFEG=8=FFCFGFGGGFFEEGCDGGCGGGGGF5,8?=ED9+DDE?DFG?5:;E?EFBEDDFFFFF+=E9CC?CA5AAFC7BEG55)*9>9C@ECCFFFF9@=)---9>576**6;9)()/(/((./+4@+)+))
@M03152:184:000000000-AWYW1:1:2106:20166:7344 2:N:0:AGGCTTAGATACCTGT
CCCAACTATCCCTATTAATCATTACGTCGATCCTAGAAGCCAACAAAATAGGGTCAAACGTCCTATTTCATTATTCCATGCTAATGTATTCAAGCGCGAGCCTGCTTTAAACACTCTAATTTTTTCAAAGTAACAGTCCTGATTCCCCGCCACACCAACTGAATGGCATGACGGTTCTTCAGAAGGTAGGAACCAGTGACACCAGTGCATACCGAAGGCACGACCAGCGTACTGATCCCGAAATTCAACTACGAGCTTAGATCGGAAGAGCGTCGTGTAGGGAAAGAACAGGCATGTTTAG
+
CCCCCGGGGGGGGGGGGGGGGGGGGGGGGGGGGGGGGGGGGGGGGGGGGGGGGGGGGGGGGGGGFGGGGGGGGGGGGGGGGGGGGGGGGGGGGGGGGGGGGGGGGFGGGGGGGGGGGGGGGGGGGGGGGGGGDDFGGGGGGGFGGGGGEGGGGGGGGEGGGGGGGCGCFFGGGGGGDGGGGGGGGFCF?EEFGGGGGGGFGGC0@FFGGFGFGD55@B=FFFFFF=DFFF@E>85BFFGFBBF<FFFFFGFF?<>B:8EFECE06:BB78?;;13-()(.8>?F:>(43:<0(*)01)*6.
@M03152:184:000000000-AWYW1:1:2106:25760:7376 2:N:0:AGGCTTAGATACCTGT
CCCAACTATCCCTATTAATCATTACGTCGATCCTAGAAACCAACAAAATAGGTTCGAACGTCCTATTTCATTATTCCATGCTAATGTATTCGAGCGATTGCCTGCTTTAAACACTCTAATTTTTTCAAAGTAACAGTCCTGACTCCCCGTAACACCAAATTAATGACATCACGGCTCGTCAGAAGGGAGAAATCAATGACGTTAGTACGTACCGAGGCACGACCGACGTATTGATCCCGAAATTCAACTACGAGCTTAGATCGGAAGAGCGTCGTGTAGGGAAAGAACAGATATGTGACGA
+
CCCCCGGGGGGGGEGGGFFGGGGGGGGGGGGGGGGGGGFGGGGGGGGGGGGGGGGGFFGGCF@FGGGGGGGGFGCFFGGEFGGGGGGGGGGGGGGGGGGGGFGFGGFCEECE9FEGGGGGGGGGGGGG9EFGFFGGGGGGGGGGGGGGGBECGGGGGGGGGGGGGDGGGFGGD8>EDEDGGEGFGGEGGGG8DFGFDCCF>=FCEFFGGFGGDDGEABFFFFF=@@>FEFFFFGFGF@D(8:FCACEFEGF?FGB9FA2-64<(8-(1204;0;>BFF>>B4346?<F:0(-605F4)*-(
@M03152:184:000000000-AWYW1:1:2106:13341:7474 2:N:0:AGGCTTAGATACCTGT
CCCAACTATCCCTATTAATCATTACGGCAGTTCTAAAAACCAACAAAATAGAACCACACGTCCTATTTTATTATTCCATGCTAATGTATTCAGGCATAGGCCTGCTTTGAACACTCTAATTTTCTCAAGGTAAAAGTCCCAGTTCCCCGATGCATTCAATAAAGAACACACCGGTTCACTAAGAGGCAAGACCCGGTCAAGCAGTAAACACGCCGTCAGGCGGACCACCCAACCAGATCCGAAATTCAACTACGAGCTTAGATAGGAAGAGCGTCGGGTAGGGAAAGAAAAGGTAGGGGTA
+
CCCCCGGGGGGGGGGGGGGGGGGGGGGGGGGGGGGGGGGGGGGGGGGGGGGGGGGGGGGGGGGGFGGGGGGGGGGGGGGGGGGGGGGFGGGGGGGGGGGCCGGGGGGGGGGGGGGGGGGGGGGGGGGGGGGGGGGGGGGGGGGGCGGFGGGGGGGGGGGGGFGCCEGGGGGGEGCGGFGFFFGGG?CFGGGGGGDCEGG5CFGFG7FFDFGDGGGFEA5AF2A@=@@FDDDAFGDCF<F8AF:;A8?FFCA3;9><F;5:24)).45<7((1(-(,().(-70??)(,(((.3<:7)(1((
@M03152:184:000000000-AWYW1:1:2106:5292:7484 2:N:0:AGGCTTAGATACCTGT
CCCAACTATCCCTATTAATCATTACGTCGATCCTAGAAACCAACAAAATAGAATCAAACGTCCTATTTCATTATTCCATGCTAATGTATTCAAGCGTTAGCCTGCTTTAAACACTCTAATTTTTTCAAAGTAACAGTCCTGATTCCCCACGACACCAAATTAATGTCATCATGGTTCATCAGAAGGAAGAAACCAATGATGCCAGTACGTACCGAGGCACGACCGACAGATTGATCACGAAATTCAACTACGAGCTTAGTACGGCAGCGCGTCTTGTAGGGAACAAACAGGAATGGGTAAA
+
CCCCCGGFGFCFGGGGGGGGGFGGGGGGCGGGGGGGFGGGFGGDEGGGGGGGGGGCGGGGCCCFEGAFGGCFFFFGGGGGGGGGFAF<,FEEF9,BF,B@?@FEE,A?FFGGGFGGGG9AF,AFGFDCEEF9BEDFGFGFF9EAFGGGGGEEGC:FEFFG9DGGC@EGFC?FA8D=DFFFF89B?F,36D8DDFCED6,+79+889B??DFD=;C55*8C?5?A92:>)/4@169=6>D2?5;CFF?6.0021*56)1))))/((((((,(-((--6*).1;:)()(.28(((+)))(*()
@M03152:184:000000000-AWYW1:1:2106:20685:7725 2:N:0:AGGCTTAGATACCTGT
CCCAACTATCCCTATTAATCATTACGTCGATCCTAGAAACCAACAAAATAGGTTCGAACGTCCTATTTCATTATTCCATGCTAATGTATTCGAGCGATTGCCTGCTTTAAACACTCTAATTTTTTCAAAGTAACAGTCCTGACTCCCCGTAACACCAAATTAATGACATCACGGCTCGTCAGAAGGGAGAAATCAATGACGTTAGTACGTACCGAGGCACGACCGACGTATTGATCCCGAAATTCAACTACGAGCTTAGATCGGAAGAGCGTCGTGTAGGGAAAGAACAGGTAGGTTTAGG
+
CCCCCGC8FGGGGGGGGFGGGGGGGGGGGGD?BFGGGGGGDGGGGGGFGGGGCFGGCFGGGGGGGGGGGGFEFGFAGFGGGGFGGGGGFGEFFFEGGGGGGGGGGFCFG9D<FGGGBGAFFEFFGGGFFGBFFGGFGGFGGGGGGF@GEGGGGAFEFCFFGDAF;FGFFF?@CEDCGGDEF>,ED?EDEG?DFFGGF?FFGGGFGFFC5@F?D>E>>BFFFDF>F>08>FEFFFC+@@C1>1)9=@?6?GFBF3394ABB<)3::(7??BF0:>>F25<B:8?4,43(446.-+(**)*))
@M03152:184:000000000-AWYW1:1:2106:24284:7743 2:N:0:AGGCTTAGATACCTGT
CCCAACTATCCCTATTAATCATTACATCGATCCTAGAAACCAACAAAATAGAATCGGATGTCCTATTTCATTATTCCATGCTAATGTATTCAAGCGTAAGCCTGCTTTAAACACTCTAATTTTTTCAAGGTAACAGTCCTAATTCCCCATAACATCAAATGAATGACATTATGGTTCTTTAGAAGGTGAGAACCAATAAGACCAGTACATACCAAGGCATGACCGATCCCTTGATCCCGAAATTCACCTACGAGCTTATATCGGAGGAGCGTCGTGTAGGGAAAGAAAGGGAAGTTGTAGA
+
CCCCCGGGGGGGGGGGGGGGGGGGGGGGGCE?BFGEFFGGGGGGGGGGGGGGGGFC@CDEGGGGGGGGGCGGGGGGGFGFGGGGGGGCFFFFFGGGGEGGGCE@FFGGGGEGGGGGGGGGGGGGGGGFGFEFFGGGGGGGGGGGGFGGFDFFGGGGFFFGGGGFFGGGGGGF;,6EDGGGCDDEFCFFC?FGGGGGGGGFEC+8F8=FGFGDDGGFFD=668;=85>5?*809>CG8@*19>AE>>*4;44:4*:5A4*975>=2(-0(((.(.,34=93<A;504/(((((,2)**)2)6
@M03152:184:000000000-AWYW1:1:2106:6754:7888 2:N:0:AGGCTTAGATACCTGT
CCCAACTATCCCTATTAATCATTACGTCGATCCTAGAAACCAACAAAATAGGTTCGAACGTCCTATTTCATTATTCCATCCTAATGTATTCGAGCGATTGCCTGCTTTAAACACTCTAATTTTTTCAAAGTAACAGTCCTGACTCCCCGTAACACCAAATTAATGACATCACGGCTCGTCAGAAGGGAGAAATCAATGACGTTAGTACGTACCGAGGCACGACCGACGTATTGATCCCGAAATTCAACTACGAGCTTAGATCGGAAGAGAGGCGTGAAGGGAAAGAAAGGAGAGTTGTAGG
+
CCCCCGGGGGGGGGGGGGGGGGGDGGFGCGGGGGGGGGGGGFGGGGGGGF9FCFGG<FGGCDFDGCFGGCDGCFGGGGG,BFGFGGGGFFGGFGFGGGGGGGGGGGG9FGGE?=FFGGGGGGGGGGG9EGGGGGFGEEGGA;FGGGDFE@CECGFGGG89>FGG8=FGGGCFDG6+6>CEGGF;D8=,@E?DGAEF7<7?E>>CGFFGDFFF*CGF*:7*5@>=2@BB>F)0+;?CF;D(8:AEF=?FEG;:B:5(96<>A)2?B6>31((-(4((())4,02)(.(((,..6:)*/6*6)
@M03152:184:000000000-AWYW1:1:2106:16422:7891 2:N:0:AGGCTTAGATACCTGT
CCCAACTATCCCTATTAATCATTACGTCAATCCTAGAAACCAACAAAATAGGATCGAACGTCCTATTTCATTATTCCATGCTAATGTATTCAAGCGTTAGCTTGCTTTAAACACTCTAATTTTTTCAAAGTAACAGTCCAAATTCCCCAAAACACCAAATTAATGGCATTAAGGTTCATCAGGAAGGAGGAATCAGTGAGACCAGTACATACCAGAGGCATGACCAACCTACTAACCCCGAAATTCAACTAAGAGCTTAGATCGGAAAGGCGTCGTGAAGGGAAAGAACAGGAAGGTGTAA
+
CCCCCGGGFGGGGGGGGGGGGGGGGGGGGGGGGGGGGGGGGGGGGGGGGGGGGGGGFGGFFGGGGGGGGGGGGGGGGFGGFGGGGGGGGGGGGGGGGGGGGGGGGGGGGGGGGGGGGFAFGGGGGGEFGFFGGGGGGGGGFFFFGGGGGGGGFGG8=B?GGGGGGGFGGGFFGFGG+CDEDEFGCCE:@EGGDGGFFDGFGFC==FFGGFGDCFFACA5?55:=@@CF*;=A5CC5>87=BFF>FFEFE>F)>;8385@@E589(9>2(2((,(.,3),)6)/A;;5(,883(*(0).2-)
@M03152:184:000000000-AWYW1:1:2106:9609:7922 2:N:0:AGGCTTAGATACCTGT
CCCAACTATCCCTATTAATCATTACGGCGACTCTAGAAACCAACAAAATAGAACCGCACGTCCTATTTTATTATGCCATGCTAATGTATTTGGGCAAAGGCCTGCTTTGAACACTCTAATTTTCTCAAGGTAAAAGTCCTGGTTCCCCGACACACCCAATTAAGGGCATGCCGGCTCACCAAGAGGTAGAACCCGGCCAGACAGTACGTACCGTAAGGCAGACCGCCCGACCAGGTTCGAAATTCAACTACGAGCTTAGCTCGGAAGAGCGTCGTGTAGGGAAAGAACAGGTAGCTTTAGA
+
CCC9CGG8FGGGGGGGGGGGGGGGGGEGE@FGGGGGFG<FGGGGGGGGGGGGFGGGGGGGGGGG9FGGGGGGGGFGGGGGGGGGGGGFGGGGGGGFGGGFGGGGGGGGG9EGGGGGFG,FFGGGGFGGGEGGGGCFGGGGGAFGGGGGEEGGGGGGGGGGGGCF,DE6?FGGGGDGGCGGGGGGGGFFGGGGGGGGGGEF>F*)<+0@7AGGGG5?FFFABFF=60;BE:(=BC<667)1>:@<B*<F<F?:?<@BF2,).:?B((,4,(((--,((0.)404).8(,8?(-)+)**)*.)
@M03152:184:000000000-AWYW1:1:2106:17568:7938 2:N:0:AGGCTTAGATACCTGT
CCCAACTATCCCTATTAATCATTACGTCAATCCTAGAAACCAACAAAATAGAATCAAACGTCCTATTTCATTATTCCATGCTAATGTATTCAAGCGTGAGCCTGCTTTAAACACTCTAATTTTTTCAAAGTAATAGTCCTGATTCCCCATAACACCAAATTAATGACATCATGGTTCATCAGAAGGGAGAAATCAATAAGACCAGTACATACAAAGGTATGACCAAGAAAATTGATCTCGAAATTCAACTACGAGCTTAGATCGGAAGAGCGTCGTGTAGGGAAAGAACAGGTATGTGTAA
+
CCCCCGGGGGGGGGGGGGGGGGGGGGGGGGGGGGGGGGGGGGGGGGGGGGGGGGGGGGGGGGGGGGGGGGGGGGGGGGGGGGGGGGGGGGGGGGGGGGGGGGGGGGGGGGGGFGGGGGGFGGGGGGGGGGGGGGGGGGGGGGGGGGFGGGGGGGGGGGGGGGGGGGGGGGGGGGGGGGGGGGGGGFGFEECGGGGGGGGFGGGDGFFGGFGGGGGFFFFFFFFBEFBFFFFFF:79C=@CADFDFCEFFGFFFG>AB=CEFCEDFD@FBD@@@F>9@=;EAE1A;58@(511)19;+.+9)
@M03152:184:000000000-AWYW1:1:2106:20902:8239 2:N:0:AGGCTTAGATACCTGT
CCCAACTATCCCTATTAATCATTACGTCGATCCTAGAAACCAACAAAATAGGGTCAAACGTCCTATTTCATTATTCCATGCTAATGTATTCAAGCGCGAGCCTGCTTTAAACACTCTAATTTTTTCAAAGTAACAGTCCTGATTCCCCGCCACACCAACTTAATGACATGACGGTTCTTCAGAAGGGAGAAACCAGTGACACCAGTGCATACCGAAGGCACGACCAGCGTACTGATCTCGAAATTCAACTACGAGCTTAGATCGGAAGAGCGTCGTGTAGGGAAAGAACAGGAATGTAGGA
+
CCCCCGGGGGGGGGGGGGGGGGGGGGGGGGGGGGGGGCGGGGGGGGGGGGGGGGGGGGGGFGGGFGGGGGGGGGGGGGGGGGGGGGGGGGGGGGGGGGGGGGGGGFFGGGGGFGGGGGFGGGGGGGGGGDGGGGGGGGGGDEGGGGGGEGCEEFGDDGGGGGFGFFGFGGGGGGGGGGGGGGGFGGGDEEGGGGGGG?A;9DGFFAFFC9BFGGE>DDDAF>?A9@BF48@DAD5:FC>;FD38AFFFEGFF6GF9A4)7>9?D0:?BFFF>12((471<A>0F(.4:(.3((2)0*)*))
@M03152:184:000000000-AWYW1:1:2106:27645:8432 2:N:0:AGGCTTAGATACCTGT
CCCAACTATCCCTATTAATCATTACGGCGACTCTAGAAACCAACAAAATAGAACCGCGCGTCCTATTTTATTATTCCATGCTAATGTATTCAGGCATAGGCCTGCTTTGAACACTCTAATTTTCTCAAGGTAAAGGTACTGGTTCCCCGACGAACACCAACAAAGGGCACGCCGGCTCACCAAGAGGTAAGGCCCGCCCAGACAGTACGTGCCGTTAGGCAGATAGCCCGGCCAGCCCCGAAATTCAAATACGAGCTTCGATCGGAGGCGGCACGTGGGGGGGAACACAAGGAGTGGGTAG
+
CCCC<@8F<;;FE9FGGGEACF<FFDE:7FFC;FCG,FCC@FFGGGGFGEFGGFFE77:B+CFGFC,,EEE9CCCFEC<F=,FGGFFGE<<<F<FFGGEA,=?FFAFFFG<FCFD899EFC,C5CF<B,,CDE9F9>,>EA?EFGG9E+>C+++8@BC6DE6=,=DC6++6@?ECEDCCA9ECBDGG29D?6DCECD55):**76;8D?A539C:))26A=1)))/);436B3>?*511(.4)(*0)1-**46172),)36)4;0(((((,((-(,201(()(70)((.((((/.)),))(
@M03152:184:000000000-AWYW1:1:2106:28570:8589 2:N:0:AGGCTTAGATACCTGT
CCCAACTATCCCTGTTAATCATTACGGCGACTCTAGAAACCAACAAAATAGAACCGCACGTCCTATTTTATTATGCCATGCTAATGTATTCGGGCAAAGGCCTGCTTTGAACACTCTAATTTTCTCAAGGTAAAAGTCCTGGTTCCCCGACACACCCAATTAAGGGCATGCCGGCTCACCAAGAGGTAGAACCCGGCCAGACAGTACGTACCGTAAGGAAGACCGCCCGACCAGGTTCGAAATTCAACTACGAGCTTAGATCGGCAGAGCGTCGGGTAGGGAGAGACGAGAGCTGTGAACG
+
CCCCCGFGFGGFFCGGGGGFFGGDFFDGGGGGGGAFGG<FGDGGGFGGGGGGGGGFGCFGCCC:FFGGGD@AEGGFGGGGGAFFGGGGGFGG8FFGGGCF?FGEFGFGGEE?C,5FC?FFCFDAAAF9<FFGGCEGF=FG9EEGFGGF88B>@,@CGDG8DGDDFCEGFG68EGDEDFCEFGGCCE@9<EEFGCEGGG**,;C@FFAGC?C<7*:?86*;A2)69(()5>1.=<;0*.705:8>@FAFADF?:/5(?<2492<B(-34?B9>1((3(81<:@(7(>((-4((-<,0))7)(
@M03152:184:000000000-AWYW1:1:2106:16554:8611 2:N:0:AGGCTTAGATACCTGT
CCCAACTATCCCTATTAATCATTACGTCAATCCTAGAAACCAACAAAATAAGATCAACGTCCTATTTCATTATTCCATGCTAATGTATTCAAGCGTGAGCCTGCTTTAAACACTCTAATTTTTTCAAAGTAACAGTCCTGATTTCCCGCCACACCAAGTGAATGGCATGACGGTTCGGCGGAAGGTAGGAACCAGTGACACCAGTTCATACGGAATGCACGACCAGCTTACTGATCCCGAAATTCAACTACGATCTTAGATCGGAAGAGTGACGTGTAGGGAAAGAACAGACCTTGTGTAG
+
C@C-CCG8FEGFGFDFCC<@,CCFG@FG;FEGGAFFGFECFFCE@C<6<FFEAGFDCFDGC@FFGFFFGFEG9EC,,;C,F9AFFCDEAF@FDDCG::F,<FFFE<F,C<9CFE,EGFFADFFEFF9<AE?EFGGGG@E9E:DAAEEFE++69>6D,DFG9FFGGGCFGCDGCCG68+6+=+++0,58DCCF+6:2,23B9*98,+4B@BF**/7**=699-*5=9();+.+=+/==2:6)(;CA75+6<F((*;=FF?)..(6(((.()6).2387452(56):F::8:((,0)9*)2))
@M03152:184:000000000-AWYW1:1:2106:23727:8612 2:N:0:AGGCTTAGATACCTGT
CCCAACTATCCCTATTAATCATTACGTCGATCCTAGAAACCAACAAAATAGAATCAAACGTCCTATTCCGTTATTCCATGCTAATGTATTCAAGCGTGAGCCTGCTTTAAACACTCTAATCTTTTCAAAGTAACAGTCCTGATTCCCTAAAACACCAAATTAATGGCATTATAGTTCGTCAGAAAGGAGAAACCGATTATACCAGTACGTACAATAGCACGACCAGTAAGCCGGTCTCGAAATTCAACTACGAGCTTAGATCGGAAGAGCGTCGTGTAGGGAAAGAACAGGAAGAGGTAGA
+
CCCCCGGGGGGGGGGGGGGGGGGGGGGGGGGGGGGGGGGGGFGGGGDGGGGGGGGGGGGGGGGGGGGFGGGGGGGFGGGGGGGGGGGGGGGGGGGGGGGGGGGGGGGGGGGGGGGGGGGGGGGGFAFFGGGDFGGGGGGGGGGGGGGGGGGGGGGDGFGGGGGGGGGGGGGGGFGGGGGGGGG;DGFCCGGGGGGGGGGFGG?DGFFFGFGFGGGFFFFFDFFBFF6AFAEF?D979A?3ADFEAFEFFGFFFG;@FF@;)<01;@9@3@@6<>>@=FE3;??FBF3:77((.0()..03)
@M03152:184:000000000-AWYW1:1:2106:19103:8695 2:N:0:AGGCTTAGATACCTGT
CCCAACCATCCCTATTAATCATTACGTCGATCCTAGAAACCAACAAAATAGAATCAAACGTCCTATTTCGTTATTCCATGCTAATGTATTCAAGCGTGAGCCTGCTTTAAACACTCTAATTTTTTCAAAGTAACAGTCCTGATTCCCCATGACACCAAATTAATGACATCATGGTTCGTCAGAAGGTAGGAATCAATAATACCAGTACGTACAATAGCACGACCAATAAATTGATCCCGAAATTCAACTACGAGCTTAGATCGGAAGAGCGTCGTGTAGGGAAAGAACAGTTATGGTAAGA
+
CCCCCGGGGGGGGGGGGGGGGGGGGGGGGGGGGGGGGGGGGGGGGGGGGGGGGGGGGGGGGGGGGGGGGGGGGGGGGGGGGGGGGGGGGGGGGGGGGGGGGGGGGGGGGGGGGGGGFGGGGGGGGGGGGFDFFFGGGGGGGGGGGGGFFGGGGFEGGGGGGGGGFGFFG?FFGGGGCEGGGGGFG8>DEGGGFCFGGGCFGGGEF?FG6:FDDFC?F5AFAAF>=C@FFFEFFGFG6@*>DFF?+=AF<GA2@C)5)*8C5>2(;((((/.(/(,,,.;@?F@F6F??BF)))+))*)*.)
@M03152:184:000000000-AWYW1:1:2106:3719:8696 2:N:0:AGGCTTAGATACCTGT
CCCAACTATCCCTATTAATCATTACATCGATCCTAGAAACCAACAAAATAGAATGCGATGTCCTATTTCATTATTCCATGCTAATGTATTCAAGCGTGAGCCTGCTTTAAACACTCTAATTTTTTCAAGGTAACAGTCCTAATTCCCCAAAACATCAAATGAATGACATTATGGTTCATTAGAATGTGAGAACCAATAAAGCCAGTTCATACCAAGGTCACGACCAACTCATTGATCCCGAAATTCAACTATGAACTTAGATCGGAACAGCGTCGTGTAGAGAAATAACCGGATTAGGTAA
+
CCCCCCECGG@CF<FGF9FFGGGGGGGG;CEFGGA6EEEFGGGGGGGGG,6CFGGGD,FCEDECGGGGGGGGFFGC<FGDFFCFGFECFCGEGFDCF7C,A@<4?FAFGFGCAECF?EEFGGGFGDFGFFFFEEE?@C8FFGCCDG@E8EBFG,4DECBC;@@AFFG,??FGD,64+CEFGAFG+,8,8EDEFDDA=FFF=8?=@D7+CFFG++2**+5@9)<>FFF>3A@FF9*5+>C)9AF@FFEFFD>*1++1+9>*9A<>A>>(7(8(/6(,(25;)+1)5+)/.(,3(//**)35)
@M03152:184:000000000-AWYW1:1:2106:8436:8785 2:N:0:AGGCTTAGATACCTGT
CCCAACTATCCCTATTAATCATGTTCCTTGGCACCCGAAATTCAACTACGAGCTTAGATCGGAAGAGCGTCGTGTAGGGAAAGAACAGGTATGTGTAGATCTCGGTGGTCGCCGTATCATTAAAAAAAAAAAAAACTACCATCTCACACTATCACTATTACCAGACTCGTATAATCTACCTACTACTAGCACTTGACACACCCACCGTACTTACCCTACTACCTTACAGTTCACGCCGTCACCTCACTCGACAACACCATTTCGCACATCTTCTCTGTGTCTACTGTTTACACCCTCACTA
+
CCCCCGGGFGGGGGGGGGGGGGGGGGGGGGGGGGGGGGGGGGGGGGGGGGGGGGGGGGFGGGGGGGGGGGGGFGGFGGGGGGGGGGGFGGGFGGFFF,A,A<C<F@,>@E@:@=@+=4AE,,:,AFCEFG+@++3+,3,,,,,,,3,74,@,,,,7@,,,,37,,5,,***,4,+,+,5,*,<>:,,,,1,,5,,40+,)*2)(/))2*)1+1++)*),*+15)).(0*+)1++(/)(1-),*.)/(841)-(10()(())-.((,,()).).)4))*))-*-9)*))))--)2,).(9))
@M03152:184:000000000-AWYW1:1:2106:24979:8792 2:N:0:AGGCTTAGATACCTGT
CCCAACTATCCCTATTAATCATTACGTCGATCCTAGAAACCAACAAAATAAAATCAAACGTCCTATTTCGTTATTCCATGCTAATGTATTCAAGCGTGAGCCTGCTTTAAACACTCTAATTTTTTCAAAGTAACAGTCCTGATTCCCTAAAACACCAAATTAATGTCATTATAGTTCGTCAGAAAAGAGAAACCGATTATACCAGTACGTACAAAAGCACGACCAGTAAACCGGCCTCGAAATTCAACTACGAGCTTAGATCGGAAGAGCGTCGTGTAGGGAAAGAACAGGTATGTGTAGA
+
CCCCCF,FFGGGGGGGGGDEE9EFFFGGCGE8FFGGGGGCFEFGFFFGGFGGGGGFCFFDDFCFGGGGFFEFGFFGGGDF8FFCFFGGGGGGFGGDGGGGGFGD@DFGFFDF9?FEF,EDGGFGG?C,CAFFGFGGGGCFGA9EFDGFG8>D@EFECFFFBFGGG,CFGGGGGGGGFGGG?8EFFGDFFGFGGC6@+=CB8C7DDDD7CA99;CFFFF@955@5=508BFCA>C);/5D566;*8B?CCGA>953;A4.;3<D0;(./(612;;22:>)2(02<??3(2(().+(1*)2))
@M03152:184:000000000-AWYW1:1:2106:23136:8862 2:N:0:AGGCTTAGATACCTGT
CCCAACTATCCCTATTAATCATTACGGCGACTCTAGAAACCAACAAAATAGAACCGCACGTCCTATTTTATTATTCCATGCTAATGTATTCGAGCATAAGCCTGCTTTGAACACTCTAATTTTCTCAAGGTAAAAGTCCTGGTTCCCCGACACACCCAGTGAAGGGCATGCCGGCTCACCAAGAGGTAAGGCCCAGCCGGACAGTACATACCTTTCGGCAGACCATCCAGCCAGGTCCGAAATTCAACTCCGACCTTAGATCGGACGCGAGCCGTGTAGGGAAAGAACCAGCAGGTGGAGC
+
CCCCCGF<FGGGFFGGFGG@EEEFFEDE:@CEGGCF,CEGGGGGG8CEFFGFAEDFGEGGFFCCFFGG<E@,C@EFCFGGFAEFGCF,<EEFFGD7FG9?FF@CGGFFA?E8AEFFGDFGDCFFE,A,C=9?BFGCFGDA98@FCG=ECGGGGDG+B+>@D,,@,@C8FG6==CDEDGGDG8FGGC;@C??6CE>CFGEEED7)4+;=+:DFGG7F)89D?B4-53;))*6>FC@FF<<0=98?6+7AC7/4().,14))).4<4(((4,1(4126?4<237:F6).(,((.(*())(*.(
@M03152:184:000000000-AWYW1:1:2106:23303:8871 2:N:0:AGGCTTAGATACCTGT
CCCAACTATCCCTATTAATCATTACGGCGACTCTAGAAACCAACAAAATAGAACCGCACGTCCTATTTTATTATGCCATGCTAATGTATTCGGGCAAAGGCCTGCTTTGAACACTCTAATTTTCTCAAGGTAAAAGTCCTGGTTCCCCGACACACCCAATTAAGGGCATGCCGGCTCACCAAGAGGTAGAACCCGGCCAGACAGTACGTACCGTAAGGCAGACCACCCGACCAGGCTCGAAATTCAACTACGAGCTTAGATCGGAAGAGCGTCGTGTAGGGAAAGAACAGGTAGGGTTAGA
+
CCCCCGGGGGGGGGGGGGGGGGGGGGGGGEGGGGGGGGGGGGGGGGGGGGGGGGGGGGGGGGGGGGDGGGGGGGGGGGGGGGGGGGGGGGGGGGGGGDGGFGGGGGGGFGGGGGGGGCGGGGGGFFGEF?FGGGGGGGGGGFBFG@EFGGGGGGGGGGFGGGGGGGGGGGGCGGGGGGGGGGGGGGGGGGGGGGGGGDCFGGGFFFFGCAGDDGGFFFBFDBFDF?<BBFFDEF;*=@G9?BFBFFDFAGFFF<@F?:2A96??<:FBFFB9:>9<<F<A078)(<<:7(,56+(0)(13)
@M03152:184:000000000-AWYW1:1:2106:5861:8877 2:N:0:AGGCTTAGATACCTGT
CCCAACTATTCCTATTAATCATTACGTCGATCCTAGAAACCAACAAAATAGAATCAAACGTCCTATTTCGTTATTCCATGCTAATGTATTCAAGCGTGAGCCTGCTTTAAACACTCTAATTTTTTCAAAGTAACAGTCCTGATTCCCCATGACACCAAATTAATGACATCGTGGTTCGTCAGAAGGTAGAAATCAATAATACCATTACGTACAATAGCACGACCAATAAATTGATCACGAAATTCAACTACGAGCTTAGATCGGAAGAGCGTAGTGTAGGGAAAGAAAAGGTAAGAGAAGA
+
CCCCCGGGGGGGGGGGGFFGGGGGGGGGGGGGGGGGGGGGGFGGGGGGGGGGG9FGGFGGEGGGGGGFGFGGGFGGGGGGGGGGGGGGGGDGGGGGGGGGFGGGGGDFGGGGGGG8FGGGGFFDGGCFEAEFGGGGGGFGGGGGGGGCFFDFGGGGGGGGGGFGGGGGGCDG?EDFFGD88C9C=>@DGFGGGGGGGGGFG?D>,4C98?DC>?,<88ECEFDFBB)AFA5?+=*?+<7AEFA6+=9+:?*5@C>B)974*/22@?13,3:3,:(36AEE;FD2(.,/3(())+.**(*.(
@M03152:184:000000000-AWYW1:1:2106:27511:8924 2:N:0:AGGCTTAGATACCTGT
CCCAACTATCCCTATTAATCATTACGGCGACTCTAGAAACCAACAAAATAGAACCGCACGTCCTATTTTATTATGCCATGCTAATGTATTCGGGCAAAGGCCTGCTTTGAACACTCTAATTTTCTCAAGGTAAAAGTCCTGGTTCCCCGACACACCCAATTAAGGTCATGCCGGATCACCAAGAGGTAGAACCCGGCCAACCAGTACGTACCGTAAGGCAGACCGCCCGACCAGGTTCGAAATTCAACTACGAGCTTAGAGCGGAAGAGAGTCGAGTAGGGGAAAAAACGGAAGTGGTGGA
+
CCCCCEFGAFGGGGGGGGFFGCFGFF@FEGFCCFGEGGGGGDFGGGFFGGGGGGFF@FG>CFGGEEFGGGGGFFGFCFAED9FFEF@F6EFE,FEGDF84,B,B=,5E,,C=?EFFGGGG9@FEE@FAFFFE@FFEDEGFGG8A;=CE@@EGEGGGE=DBEAFFF,@FFGDD+=+@>FFGG67CC88,5EGFGG9?E9***39-5B+/3;55?DGFAA(;?B4=9(235:>))*402.9(;0).=?>4<CF6155(9>?52<;>(41(.43)-7(3)0)54)(0(0,(((,((/.*1)*((
@M03152:184:000000000-AWYW1:1:2106:21896:8977 2:N:0:AGGCTTAGATACCTGT
CCCAACTATCCCTATTAATCATTACCTTGGTCTTTAAAACCAACAAAATAAGACCACGGTCCTATTTTATTATTCCATGCTAATGTATTCAAGCGTAAGCCTGCTTTGAACACTCTAATTTATTCACAGTAAAAGTCCTAGAACACATGACAAGCGGAACCTGTCAGCATCTAGAAGATAAGACTAAGCAAATCAAGTACAACCACTTAAGGAAGACCTGATTGCAAAGTCCGAAATTCAACTACGAGCTTAGATCGGAAGAGCGTCGTGTAGGGAAAGAAAAGGTAGGGGTAGACTTGGG
+
CCCCCGGGGGGGGGGGGGGGGGGGGGGGGGGGGGGGGGGGGGGGGGGGGGGGGGGGGGGGGGGGGGGGGGGGGGGGGGGGGGGGGGGGGGGGGGGGGGGGGGGGGGGGGGGGGGGGGGGGGGGGGGGGGGGGGGGGGGGGGGGGGGGGGGGGGGGGGGGGGGGGGGGGGFGGGGGGCFGGGGGGGGGGGGGGGDFFGCDFGGGFGFFFFFGD?FFF:6DFAEFFFFFFFCCCDGFGFECEF5ABC?=@=9AFBG9EFDFD>D@B@((8(3?;C@D3@F?;DA5A(*.)6(((/*)++.*5:
@M03152:184:000000000-AWYW1:1:2106:14262:8996 2:N:0:AGGCTTAGATACCTGT
CCCAACTATCCCTATTAATCATTACGTCGATCCTAGAAACCAACAAAATAGGGTCAAACGTCCTATTTCATTATTCCATGCTAATGTATTCAAGCTAGCGCTTGCTTTAAACACTCTAATTTTTTCAAAGTAACAGTCCTGATTTCCCACGACACCAAATTAATGACATCGTGGTTCGTCAGAAGGGAGAAACCAACTAGACCAGTACACACCAAAGGCGCGACCAATCTGTTAGTCCCGAAATTCAACTACGAGCTTAGATCGGAAGAGCGTCGTGTAGGGAAAGAACAGGTGTGTGTAG
+
CCCCCGGGGGGGGGGGGGGGGGGGGGGGGEGGGGGGGGGGGGGGGGGGGGGGGGGGGGGGGFGGGGGGGGGGGGGGGGGGGGGGGGGGGGGGGGGGGGGGDEGGGGGGGGGGGGGGGGGGGGGGGGGGGGGGGGGGGFGGGGGGGGGGGGGGGGGGGGGGGGGGGGGGGDGGGCFGFGGGFGGGFFC:>EFGG8FGGCEFFG6C,?FGGFGG*@>FFADE>5>AF@FFF=7FFD?:8@C2?@8=FFFFFGFF07>1>1;@<1)37;?0:?012?1-:82>FFBFB414(.24)+..),*.)
@M03152:184:000000000-AWYW1:1:2106:9916:9096 2:N:0:AGGCTTAGATACCTGT
CCCAACTATCCCTATTAATCATTACGTCAACCCTAGAAACCAACAAAATAAGATCGACGTCCTATTTCATTATTCCATGCTAATGTATTCAAGCGTTAGCCTGCTTTAAACACTCCAATTTTTTCAAAGTAACAGTCCTGTTTCCCCGCAACACCAAGTTAATGGCATCACGGTTCTACAAGAGGGAGGAATCAGTGAGGCCAGTTCATACCGTTGGCACGACCGACCTACTGACCCCGAAATTCAACTACGAGCTTAGATCGGAAGAGCGTCGTGTAGGGAAAGAACAGGTATGTGTAGA
+
CCCCCGGGGGGGGGGGGGGGGGGGGGGGGGGGGGGGGGGGGGGGGGGGGGGGFGGGGGGEGGGGGGGGGGGGGGGGGGGGGGGGFFGGGGGGGGGGGGGGGGGGGGGEFGGGGGFGGGGGGGGGGGGGCFGGGGGGGGGGGGGGGGGGGGGGGGGG@EFFGGGGC?FGGGGG6FDG?CFEGGGDGGGGGGGGGGA;,:FFGFGDFFFGGFFGDGGFCFFFFFFFFFFFB42;6FFGFFGFFFFCF6CFFCF;0D36FE@;)1::??;??<>;80,,())5:F(01?<<?118<7:4*-*-)
@M03152:184:000000000-AWYW1:1:2106:7550:9097 2:N:0:AGGCTTAGATACCTGT
CCCAACTATCCCTATTAATCATTACGGCAGTTCTAAAAACCAACAAAATAGAACCACACGTCCTATTTTATTATTCCATGCTAATGTATTCAGGCATAGGCTTGCTTTGAACACTCTAATTTTCTCAAGGTAAAAGTCCCAGTTCCCCGATGCATTCAATAAAGAACACACCGGTTCACTAAGAGGCAAGACCCGGTCAAGCAGTAAACACGCCGTCAGGCGGACCACCCAACCAGATCCGAAATTCAACTACGAGCTTAGATCGGAAGAGCGGCGTGTAGGGAAAGAACAGGAAGGGGTA
+
CCCCCGGGGGGFGFGGGGGGGGGGGGFGGGGGFGGGGGFGGFGGGGGGGGGGGGFGGGGGGGEEGGGGFGGGGGGGGGGG<AFGGGGGGGGGGGGGGGGGGGGGGBFGGGGGGFGGGGGGGGGGGFGGGFFDGGGGGDF8EFEGGGGGGGGGDFGGGCEGGGGGCGGGGGGGGGDGDFGCFFFFDFGGGGGGEFE>@CGFGCF@@FFGDFDDGDGF>ADFFBF298:>?4:F5DFDA=F48;31)@)@C>C4435,)(,6,.5)4<?F6:703((-48(.6?B?676<:(.8<*.0.()((
@M03152:184:000000000-AWYW1:1:2106:27043:9120 2:N:0:AGGCTTAGATACCTGT
CCCAACTATCCCTATTAATCATTACGGCGACTCTAGAAACCAACAAAATAGAACCGCACGTCCTATTTTATTATGCCATGCTAATGTATTCGGGCAACGGCCTGCGTTGAACACTCTAATTTTCTCCAGGTAAAAGTCCTGGTTCCCCGACACACCCAATTAAGGGCATGCCGGCTCACCAAGAGGTAGAACCCGGCCAGACCGTACGTACCGTAAGGCAGACCGACCGACCAGGTTCGAAATTCAACTACGAGCTTAGATCGGAAGAGAGTCCTGAAGGGAAAGAACTGGGATGTGCAGA
+
CCCCCGGGFFGGGGGGGGFFGGGGGFE>FFGGGGGGGGGGGGGGGGGGGGGGGFFGGGGGFFEGGGGDGGDGGE9EEEEFEFGG9FEGAFGGGGGGG,=4>>:DF+8C:DDFC=F=A,EGB?FFGF,C<8:FF9EGGC>FFEEEGGFFD7CGGGDEGGG8;F9,3,CGGGFG7CDEGF7:D,,,*3D,9A?CC5C5CCCFF4*(=4)101*9C8C;F41)8;41((.)070B>*4*04<::14:FF2/)0)-4CB()).54<08(-((((,,)-))-0.4()2.(.80))(,(+-0*.*.)
@M03152:184:000000000-AWYW1:1:2106:9318:9123 2:N:0:AGGCTTAGATACCTGT
CCCAACTATCCCTATTAATCATTACGGCGACTCTAGAAACCAACAAAATAGAACCGCACGTCCTATTTTATTATGCCATGCTAATGTATTCGGGCAAAGGCCTGCTTTGAACACTCTAATTTTCTCAAGGTAAAAGTCCTGGTTCCCCGACACACCCAATTAAGGGCATGCCGGCTCACCATGAGGTAGAACCCGGCCAGACAGTACGTACCGTAAGGCAGACCGCCCGACCAGGTTCGAAATTCAACTACGACCTTAGATCGGAAGAGCGTCGTGTAGGGAACGCACAGGAAGGTCGTTT
+
CCCCCFFGGGFGGGGGGGGGFFGGGCF+6@CEGGAFFGGGGGGGGGGGGGFGCFGCEGGGGFCFEGEDFDEFGGFFGFGFGGGCFGFGGGGGGGGGGCF<FEGGF<FF9F<FFGFFGGDGGCFFGF9?EE,CFGG9>;EGC:EFF:E:@CGGEGGGGFDFBD8=D?C8FGC=EG>CD9CFG,:,78FG67<FFE77@CC>,*;4?EF*;=FG45*)?;:F>DF@1095.)2=B*(2/491;(.)09)/6DF::))1?<8A):?8(39<(.4(2,42?FBD??6)(0,,(.4(,*()*()((
@M03152:184:000000000-AWYW1:1:2106:17465:9212 2:N:0:AGGCTTAGATACCTGT
CCCAACTATCCCTATTAATCATTACGTCAACCCTAGAAACCAACAAAATAAGATCGACGTCCTATTTCATTATTCCATGCTAATGTATTCAAGCGTTAGCCTGCTTTAAACACTCTAATTTTTTCAAAGTAACAGTCCTGTTTCCCCGCAACACCAAGTTAATGGCATCACGTTTCTACAAGAGGGAGGAATCAGTGAGACCAGTTCATACCGTTGGCAGGACCGACCTACTGACCCCGAAATTCAACTACGAGCTTAGATCGGAAGAGCGTCGTGTGGGGAAAAAACAAGTATGTTTGCA
+
CC@CCECEFFG@DFFFGFGGFFECE@EDFCGG@E<CFGDF@F@7FGGDCFCDCDDF:@C@FCBEFGCFFGF9FAFFE<FGCEFCGCCGFCFCAECG:CFGGG<8FEGGGFGG@9A??5FFGGGGFFGD,9FFC,9AF:ACFGGGFGDEEGGECGEGFDDBF;DF,,1ADC=+6=DD3CDD?DCFF+3C8>DFFGCF2=,;E++)7B7=;9C9*;;BAA***)3:44>*8AEF8+0;F95@E0A.+:7+7*6(,*236C<<3)(/8(,53:>1(-(4:)(-(0(0(82(((.))+619)*..
@M03152:184:000000000-AWYW1:1:2106:11910:9340 2:N:0:AGGCTTAGATACCTGT
CCCAACTATCCCTATTAATCATTACGTCAACCCTAGAAACCAACAAAATAAGATCGACGTCCTATTTCATTATTCCATGCTAATGTATTCAAGCGTTAGCTTGCTTTAAACACTCTAATTTTTTCAAAGTAACAGTCCTGTTTCCCCGCAACACCAAATTAATGGCATTATGATTCGTCAGAAAGGAGAAACCAATAATACCAGTACGTACAAAAGCACGACCAGTAAACCGGTCTCGAAATTCAACTACGAGCTTAGATCGGAAGAGCGTCGTGTAGGGAAAGAACAGGTATGTGTAGAA
+
CCCCCGGGGGGGGGGGGGGGGGGGGGGGGGGGGGGGGGGGGGGGGGGGGGGGGGGGGGGGGGGGGGGGGGGFGGGGGGCGGGGGGGGGGGGGGGGGGGGDGGGGGGGGGGGGGGGGFGGGGGGGFGGGGGGGGGGGGGFFGGGGGGGGGGGGGGGGGGGGGDFEGGGGGGGDFGGC8DDDGFF=D8FGGGGF?FGGGGG?BDD5FFFDFAGGGGDFAFFEFF>F=ECFFF=54;9:B2D=DDFFFCCFE?B<2)8;FEEC)31?(,(/(,,(-2<617<::5:>?;(41(45-+)**-2))
@M03152:184:000000000-AWYW1:1:2106:28156:9342 2:N:0:AGGCTTAGATACCTGT
CCCAACTATCCCTATTAATCATTACGTCGATCCTAGAAACCAACAAAATAGAATCAAACGTCCTATTTCGTTATTCCATGCTAATGTATTCAAGCGTGAGCCTGCTTTAAACACTCTAATTTTTTCAAGGTAACAGTCCTGATTTCCCACCACACTAAATTAATAGCATGATGGTTCTTCAGAAGGGAGGAACCAGTGACACCAGTACATACCGAAGTCATGACCAGCGTACTGATCCCGAACTTCAACTACGAGCTTAGACCGCAAGACAGGCGTGTAGGGCATGAACAGTCATGTTGCG
+
CCCCCGGGGGGGGGGGGGGGGGGGGGGGGGGGGGGGGGGGEECGGG@FFGGGGGGGGFGGGFGGGFFGGGFGGGGGGGFGGGGGGGGGGGGGGGGGGGGG8E<FGGFGFG<FGGGGG9BFGGGGGGFFGGGGGGDFGGGGFFGGGGGGGG7DEFEFCCDD4E;EFF8EFFC=E,AFFFGGG8D9=,6A?+@DG6D,@?DF,==D,5+=9DDD=C>BE*0+?;=E8856A>5@59*=B;*5@A*>AC?8C:9=(*82:7>B6*/3(,((/(((((./(2663)(0()).6::))+-**)0)(
@M03152:184:000000000-AWYW1:1:2106:7587:9414 2:N:0:AGGCTTAGATACCTGT
CCCAACTATCCCTATTAATCATTACGGCGACTCTAGAAACCAACAAAATAGAACCGCACGTCCTATTTTATTATGCCATGCTAATGTATTCGGGCAAAGGCCTGCTTTGAACACTCTAATTTTCTCAAGGTAAAAGTCCTGGTTCCCCGACACACCCAATTAAGGGCATGCCGGCTCACCAAGAGGTAGAACCCGGCCAGACAGTACGTACCGTAAGGCAGACCGCCCGACCAGGTTCGAAATTCAACTACGAGCTTAGATCGGAAGAGCGTCGTGTAGGGAAAGAACAGGTAGGTGTAGA
+
CCCCCGGGGGGGGGGGGGGGGGGGGGGGGGGGGGGGGGGGFGGGGGGGGGGGGGGGGGGGGGGGGGGGGGGGGGGGGGGGGGGGGGGGGGGGGGGGGGGGGGGGGEFGGGGGGGGGGGGGGFGGGGGGGFEFGGGGGGGGGGGGGGGGGGGGGGGGGGFFGGGGGGGGGGGGG6DDDGGGGGGFGDEGGGGGDGGGGGGFGGGFFCADDFGGDFFFAF@FEDFF;0;D>ABA><2944>?FF@DFFAFFGFFFGE>FFFA)6(4:?B??7(,3((-45<<???F?F0444<4:?0/7):A)
@M03152:184:000000000-AWYW1:1:2106:15813:9462 2:N:0:AGGCTTAGATACCTGT
CCCAACTATCCCTATTAATCATTACGGCAGCTCTAAAAACCAACAAAATAGAACCACACGTCCTATTTTATTATTCCATGCTAATGTATTCAGGCATAGGCCTGCTTTGAACACTCTAATTTTCTCAAGGTAAAAGTCCTGGTTCCCCGAAGCATTCAATAAAGAACACAACGGTTCACCAAGAGGCAAGACCCGGTCAAGCAGTAAACACGCCGTCAGGCGGACCACCCAACCAGGTCCGAAATTCAACTACGAGCTTAGATCGGAAGAGCGTCGTGTAGGGAAAGAACAGGGATGGGTA
+
CCCCCGGGGGGGGGGGGGGGGGGGGGGGDGGGGGGGGGGGGGFGGGGGGGGGGGFGGGGGFGGGGGGGGGGGGGGGFGGGGGGGGGGGGGGGGEGGFGFGGGGGGGGGCEFFGGCEGGGGGGGGGGGGGGGGGGGGGGGGGGGGGGGGGGGGGGGGFA;FGGD8DFGGGFFEG6DEGGGGGGFD8BEGFFGF,@C8=7>CF6?@AFFF?FFC9*@<*959>9*(8(85?B2?E30;A=C3>6D9:A)@?F11)/81)34ABB)),1287?::9(44272<AB?:?48?:.(((*-))(1,)
@M03152:184:000000000-AWYW1:1:2106:14477:9482 2:N:0:AGGCTTAGATACCTGT
CCCAACTATCCCTATTAATCATTACGGCGACTCTAGAAACCAACAAAATAGAACCGCACGTCCTATTTTATTATGCCATGCTAATGTATTCGGGCAAAGGCCTGCTTTGAACACTCTAATTTTCTCAAGGTAAAAGTCCTGGTTCCCCGACACACCCAATTAAGGGCATGCCGGCTCACCAAGAGGTAGAACCCGGCCAGACAGTACGTACCGTAAGGCAGACCGACGGACCAGGTCCGAAATTCAACTACGAGCTTAGATCGGAAGAGCGTCGTGTAGGGAAAGAACATGAGGGTGTAGA
+
CCCCCGGGGGGGGGGGGGGGGGGGGGGGEG@@FGGGGGGGGGGGGG?FGGGGGGGGGEGGGGGGGGGGFFFGGGGGGGGGFGGCGGGGGGGG?CGEGE,FF<FGGGGGCFGGEFGGGGFGGGG?FGGGDFFGGFFFGGGGG,,9EFGG7>BEEGGGDFGGGGG9EFGGGC+DGGGDGC8FG@;EFF>>EDFC,:1***1*4/*-,9322;*2:8C;;4-;5@F1:(622=(=FG:D)4C>>1<A=?>FA<F::D39))5)548?F?0:?B9(,91:3<42(88>:5:(()())*-).7:))
@M03152:184:000000000-AWYW1:1:2106:26275:9566 2:N:0:AGGCTTAGATACCTGT
CCCAACTATCCCTATTAATCATTACGTCGATCCTAGAAACCAACAAAATAGAATCAAACGGCCTATTTCGTTATTCCATGCTAATGTATTCAAGCGTGAGCCTGCTTTAACCACTCTAATTTTTTCAAAGTAACAGTCCTGATTCCCCATGACACCAAATTAATGACATCATGGTTCGTCAGAAGGTAGGAATCAATAATATCGGTCCGTACGATTGCACGACCAATAAATTGATCCCGAAATTCAACTACCAGCTTACATCGGAATCTCGTCTAGTCGGTAAAGAACAGTTACGATAAGA
+
CCCCCGGGGFGGFFGGGGGGGGGGGGGGGGGGGGDFGCFGGFGGFEFGGFGCCFFFFFGG,@FGGGGGFFGFGCFGGFFFGGGGGGGGGGGFG<@CCFCCFCGGGGGGGG,:9?F8FAFGGGGGCFFEFDFFCDCFFGGGGFGGGGGFEEEAFFFF@ECGFFGGGAFFGGG8EE?FFECEGEDCDFDF8=EFFFAGGCFCGF7>83*39?FDC6@CFFCF959))/>ABF*B6CEFA@*:/6A:@A/+*?F(.*/)4;)))712((())/53((())+(.(28167(321))-+-))(*).
@M03152:184:000000000-AWYW1:1:2106:27330:9618 2:N:0:AGGCTTAGATACCTGT
CCCAACTATCCCTATTAATCATTACATCGATCCTAGAAACCAACAAAATAGAATGCGATGTCCTATTTCATTATTCCATGCTAATGTATTCAAGCGTTAGCCTGCTTTAAACACTCTAATTTTTTCAAGGTAACAGTCCTAATTCCCCAAAACATCAAATTAATGACATTATAGTTCCTTAGAAGGTGAGAACCAATATGACCAGTACATACCAATGGCATGACTGACATATTGATCCCGAAATTCAACTACGAGCTTAGATCGGAAGAGCGTAGTGTAGGGAAAGAAAAGGAAAGTAGGA
+
CCCCCGGGDGEFGGGGGFDGGGGGGGFGGGGGFGGGFFGGGCFGGGGGFGGGGGGGGGGEEFEGGGGGGGGGGFGGGGGGGGFFFGGAFFGGGGCGFFFFG@FG8<FGGGFGGGFGGGGGFGGGGGFDEDGFGGGFABEGE=EGGGFFCG@F?E:DFGG9DFGGGF8DFGGDFDDA8EF,DD8E+44AD8EDF,@88A=DGFGE,<=8D?FF??=F?;)3@);5;6:9A?CFFFF9?<78?555;;ABEFFC=>545@;6:9*/)5=(5((/0(82;8?C>31:;A(/((/3(*()+11))
@M03152:184:000000000-AWYW1:1:2106:10237:9678 2:N:0:AGGCTTAGATACCTGT
CCCAACTATCCCTATTAATCATTACGGCGACTCTAGAAACCAACAAAATAGAACCGCACGTCCTATTTTATTATGCCATGCTAATGTATTCGGGCAAAGGCCTGCTTTGAACACTCTAATTTTCTCAAGGTAAAAGTCCTGGTTCCCCGACACACCCAATTAAGGGCATGCCGGCTCACCAAGAGGTAGAACCCGGCCAGACAGTACGTACCGTAAGGCAGACCACCCGACCCGGTTCGAAATTCAACTACGAGCTTAGATCGGAAGAGCGTCGTGTAGGGAAAGAACAGGTAGGTGTAGA
+
CCCCCGGGGGGGGGGGGGGGGGGGGGGGGGGGGGGGGGGGGGGGGGGGGGGGGGGGGGGGGGGGGGGGGGGGGGGGFGGGGGGGGGGGGGGFGGGGGGGGGGGGGFGGGGGGGGGGGGGGGGGFGGGGGGGGGGGGGGGGGGGGGGGGGGGGGGGGGGGGGGFFGEEGGGGGGGGGGGGGGGGGGGCCGGGGGGGGGGGFGGGFGFFDCF<DDFGDFADFF=4=;=(8>EB>):2):;D?F?FFFFFFFGFFFGDFFFBA2<?16<014((-,41:47628:3).524:(4.6+(*1)*.-
@M03152:184:000000000-AWYW1:1:2106:20420:9767 2:N:0:AGGCTTAGATACCTGT
CCCAACTATCCCTATTAATCATTACGTCGATCCTATAAACCATCAAAATAGGATCAATCGTCCTATTTCATTATTCCATGCTAATGTATTCAAGCGTTAGCCTGCTTTAAACACTCTAATTTTTTCAAAGTAACAGTCCCGATTCCCCGCAACACCAAATCAATGACATCGCGGCTCTTCGGAAAGGAGTAACCAACAAAACCAGTACGTACCATAAGCACGACCAGTAAACCGACACCGAAATTAAACTACGAGCTTAGCTCGGAAGAGCGTCGTGTAGGGAAAGAACAGGTAGAGGTAG
+
CAC-ABC6FFGGG9FGCEEDFF@@E<FFGCFFGGEGGFGDF8CC@@C6CF<@<;CF<FDCF<:F<CFGGGFEG9FCF,6<FD<9FE@CEDCFDGD@FC@@F,:E,,,9,C<E,AFEF,?AEB?F7FFFF<BAFFB<EF@GG@C:E9B=EGEEGGGE74@,,6=EADFGGGDGGDCCCD2E?CC78:7<D,5EFGGGD78*A;*14@FDDFC*@>:A4@=FF>EA=(59++*+):>))3*,):>06*96)++)/9803(4))-606>((.((4(36-(>()-)(.(.((.370)+)*/39),
@M03152:184:000000000-AWYW1:1:2106:12279:9777 2:N:0:AGGCTTAGATACCTGT
CCCAACTATCCCTATTAATCATTACATCAGCCTTAGAAACCAACAAAATAAGACCAACGTCATATTCTATTATCCCATGCTGTAATATTCAATGGCGAGGTTACGCCTGCTTTGAACACTCTAATTTTTTCAAAGTAAATGATTGGAAGCGGTTGCCCACTATCCAAACGTAGGAAGCCCAAACCCAGCCACGCCACAAGGACGAGCTTTGGCCTGAATGCCCCCGAAATTCAACTACGAGCTTAGATCGGAAGAGCGTCGGGTAGGGAAAGAACAGATATGTGTAGATCGGTAGGGGGAC
+
CCCCCGGGGGGGGGGGGGGGGGGGGGGGGGGGGGGGGGGGGGGGGGGGGGGGGGGGGGGGGGGGGGGGGGGGGGGGGGGGGGGGGGGGGGGGGGGGGGFGGGGGGGGGGGGGGGGGGGGGGGGGGGGGFGGGGGGGGGGGGGGGGGGGGGGGGGGGGGFGGGGGGGGFGGGGGEFFCEFG?FDFGEEFGGGCEG?EGGC?CFGFGFFDGFFD7FFFFF6B6>FBBFFFDFF8BGEFFFCDFF:E=*1@3D:?DCF@A16<0((.1280(:8?FFF?B))))*)*.9<44<((,*,)0(/((
@M03152:184:000000000-AWYW1:1:2106:24641:9846 2:N:0:AGGCTTAGATACCTGT
CCCAACTATCCCTATTAATCATTACATCAGCCTTAGAAACCAACAAAATAAGACCAATGTCATATTCTATTATCCCATGCTGTAATATTCAATGGCAAGGTTACGCCTGCTTTGAACACTCTAATTTTTTCACAGTAAACGTTTGGAAACGGTGTTCCCCAAGCCGTGAAGCAAGAGGGCCATTATCCAAAGATAGGAAGCGCCCGACGAGCCACACCCAGAAGGCGAGCTTTGCCCGACGCATTCCGAAATTCAACTACGAGCTTAGATCGGAAGAGCGTCGGGTAGGGAAAGAACAGGA
+
CCCCCGGGGGGGGGGGGGGGGFGGGGGGFGFGGGGGGFGGGFGGGGGGGGGGGGGGGGGGGGGGGGGGGGGGG<FDEFGFFGFGGGGGGGGGGGFGGGGGFGGGGDEGGFGGGCFGGGGG@9FFGGGGGGGGCFGGGGGG7EEGGGGFGGFEEDCEDFFGDC,D=EG+@?FFGFGGGCD6DCFGGFG9AEGGGGGGGGGFGCDAGFFGGECCDGC>5@=F4@F9):>E;DBFFF4>A>G@E:EF5A?F<GF?EFF?6)38036>6:BBB<42:1<BB40((0()(043<?0(4507>:<:(
@M03152:184:000000000-AWYW1:1:2106:3280:9893 2:N:0:AGGCTTAGATACCTGT
CCCAACTATCCCTATTAATCATTACATCAGCCTTAGAAACCAACAAAATAAGACCAACGTCATATTCTATTATCCCATGCTGTAATATTCAATGGCAAGGTTACGCCTGCTTTGAACACTCTAATTTTTTCAAAGTAAATGATTGGAAGCGGTTGCCCACTATCCAAACGTAGGAAGCCCAGACCCAGCCACGCCACAAAGACGAGCTTTGGCCTGAATGCCCCCGAAATTCAACTACGAGCTTAGATCGGAAGAGCGTCGTGTAGGGAAAGAACAGGTATGGGTAGAGATCGTTGGTAGC
+
CCCCCGGGFGGGGCFGGGGGGFFGGGGGGGGGGGGGGGGGGGGGGGGGFGGGGGGGGBFGGGGGGCFGFFGGGGGGGGG8FFFFFGGFGGGGG9EFG?FDFGGGD77A<FFGGF9FGGGGGGGGGGGGGGGGFGGGGGFFGGGCGCEGGGG>EEE,EFGGGDAFGFE3DGGGGCGC6>D8D?CEGGFCFGGGGGCEG8,*639>E>>?FFFC5CFFAFE+=@6=2):9?*98FGEGFFD9>(:BFFFCE3><03A;F>>;>(((/9);???:(4:?1)..50(),1(4)).,-0(.)(26)
@M03152:184:000000000-AWYW1:1:2106:6273:9895 2:N:0:AGGCTTAGATACCTGT
CCCAACTATCCCTATTAATCATTACATCAGCCTTAGAAACCAACAAAATAAGACCAACGTCATATTCTATTATCCCATGCTGTAATATTCAATGGCAAGGTTACGCCTGCTTTGAACACTCTAATTTTTTCAAAGTAAATGATCCGAAGCGAGTTGCCTCACTATCGGTAAGATAGGAAACGCCAGTCCAGCCACGCCACAAGGACGAGCTTTGACCAGACGCATTCCGAAATTCAACTACGAGCTTAGATCGGAAGGGAGTCGTGTAGGGAAAGAAAAGGTAAGTGTAGAGTGGCGTGGG
+
CCCCCGGGGGGGGGGGGGGGGGGGGGGGGGGGGGGGGGGGGGGGGGGGGGGGGGGGGGGGGGGGGGGGGGGGGGGGGGGGGGGGGGGDGGGGGGGGGGFGGGGGGCGGGGGGGGCFGGGGGGGDFGGGFGGGGGGGGFGGGGGFFFGEGGGGGGGGFGGGGFGGCGCEDFGFGGGGGGGGGGECDEGGGGGDCDF>CF>?FFFFGFFC>>CCFDCFFFFF4>>BAD4EA42:8@*+48B3A2?=DD3:<F=<;C:;:(/(///.6(6(6414666047:2<94*)/6))).))2()0-)4-
@M03152:184:000000000-AWYW1:1:2106:22306:9901 2:N:0:AGGCTTAGATACCTGT
CCCAACTATCCCTATTAATCATTACGGCGACTCTAGAAACCAACAAAATAGAACCGCACGTCCTATTTTATTATGCCATGCTAATGTATTCGGGCAAAGGCCTGCTTTGAACACTCTAATTTTCTCAAGGTAAAAGTCCTGGTTCCCCGACACACCCAATTAAGGGCATGCCGGCTCACCAAGAGGTAGAACCCGGCCAGACAGTACGTACCGGAAGGCAGACCGCCCGACCAGGTTCGAAATTCAACTACGAGCTTAGATCGGAAGAGCGTCGTGTAGGGAAAGAAACGGTATGGTTAGA
+
CCCCCGGGGGGGGGGGGGGFGGGGGGGGGGGGGGGGGGGGGGFEGGGGGGGGGGGGGGGGGGGGGGGGGGGGGGGGGGGGGGGGGGGGGGGGGGDGGGGGGGGGGGGGFFFGGGGGGCGGGGGEFFGGGGGGGGGGFFFGGGGGGGGGGGGEEFGGGGGFCG8FFG>EFFGG>CGGGGGFGGEFGFGGGGFFGGGEGGEFGGGFGFFGGFGD<)*:56>F:@F89@>38DFD3129929:FBFF=FAFBGF?FG>0:A2)6::??0778<1,449::7--,)40352((((-(2(0*)23)
@M03152:184:000000000-AWYW1:1:2106:16693:9975 2:N:0:AGGCTTAGATACCTGT
CCCAACTATCCCTATTAATCATTACGTCAACCCTAGAAACCAACAAAATAAGATCGACGTCCTATTTCATTATTCCATGCTAATGTATTCAAGCGTTAGCCTGCTTTAAACACTCTAATTTTTTCAAAGTAACAGTCCTGTTTCCCCGCAACACCAAGTTAATGGCATCACGGTTCTACAAGAGGGAGGAATCAGTGAGACCAGTTCATACCGTTGGCACGACCGACCTACTGACCCCGAAATTCAACTACGAGCTTAGATCGGAAGAGCGTCGTGTAGGGAAAGAACAGGTATCAGTAAA
+
CCCCCGGGGGGGGGGGGGGGGGGGGGGGGGGGGGGGGGGGGGGGGGGGGGGGGGGGGGGGGGGGGFGGGGGGGGGGGGGGGGGGGGGGGGGGGGGGGGGGGGGGGGGGGGGGGGGGGGGGGGGGGGGGGGGGDGGGGGGGGGGGEFGGGGGGGGGGGGGGGFFDGGGGGGFGGGDGGGGGGGGGGGGGGGGGGGGGGGGFGGGFGFFGGFGGGGEEAF@6@AFF>BBB>4@FFGFGFDD@EBFEFFFFFGA07DBBFC@<?EF01?BF7?6,266(.05<BF65:?B02324<+)*1-*))
@M03152:184:000000000-AWYW1:1:2106:22899:9996 2:N:0:AGGCTTAGATACCTGT
CCCAACTATCCCTATTAATCATTACGTCGATCCTAGAAACCAACAAAATAGGTTCGAACGTCCTATTTCATTATTCCATGCTAATGTATTCGAGCGATTGCCTGCTTTAAACACTCTAATTTTTTCAAAGTAACAGTCCTGACTCCCCGTAACACCAAATTAATGACATCACGGCTCGTCAGAAGGGAGAAATCAATGACGTTAGTACGTACCGAGGCACGACCGACGTATTGATCCCGAAATTCAACTACGAGCTTAGATCGGAAGAGCGTCGTGTAGGGAAAGAACAGGTAAGTGTAGA
+
CCCCCGGGGGGGGGGGGGGGGGGGGGGGGGGGGGGGGGGGGGGGGGGGGGGGGGGGGGGGGGGGGGGGGGGGGGGGGGGGGGGGGGGGGGGGGGGGGGGGGGGGGGGGGGGGGGGGGFFGGGGGGGGGGGGGGGFFFGGGGGGGGGGGGGGGGGGGGGGGGGGGGGGGGGGGGGDGGDDGGGGGG8CFGGGGGGFGGFGFGGGFGFFGGFGFGGGFFFDFFFFF=9B>5=4AFGEF6:D@F@FEFFCFEFFFF::6?<<<A9?B:?((8?026>BB(75<6:07::?2<:059+5**.*))
@M03152:184:000000000-AWYW1:1:2106:13631:10000 2:N:0:AGGCTTAGATACCTGT
CCCAACTATCCCTATTAATCATTACTTCGGTCCTAGAAACCAACAAAATAGAACCAAAGTCCTATTCTATTATTCCATGCTAATGTATTCAAGCATATGCCTGCTTTAAACACTCTAATTTTTTCAAGGTAAAAGTCCTGGATCTCCGTCACACCAAGTAAATGGCATAGCGGTTCTCCAGAAGGAAAGACCCGGCCAGAAGAGTACAGACCTATGCGGCCGACCACAACAGCCGGGTCCGAAATTCAACTACGAGCTTAGATCGGAAGAGCGTCGGGTAGGGAAAGAACAGGTAAGGGAA
+
CCCCCGGGGGGGGGGGGGGGGGGGGGGGGGGGGGGGGGGGGGGGGGGGGGGGGGGGGGGGGGGGGGGGFGGGGGGGGGGGGGGGGGGGGGGGGGGGGGGGGGGGGGGGFGGGGGGGGGGGGGGGGGGGGGGGGGGGGFFGGGGGGGGGGGGGGGGGGGGGGDAEGGFGGGGGGCGEGGGGGGGGGGGGGGGGGGGGGGGDFFDBDF8F+BF7CFAAAEAEEFFF=7=FFF24AD@DD>55?@>(=@3AEGF;;DF@A>(74>?)8;@?0?:01140(.(-4@BF:524?((,,2)**)2((
@M03152:184:000000000-AWYW1:1:2106:6232:10283 2:N:0:AGGCTTAGATACCTGT
CCCAACTATCCCTATTAATCATTATTTTAGCCCTAGAAACCAACGAAAGTAGGACCAAAATCCTATTTCATTATCCCATGCTAATATATTCAAAGGCTAGGTTACGCCTGCTTTGAACACTCTAATTTTTTCACAGTAAAAGATTTGAACCACTTGATTCCTAAATAATATAAATATTATATTAGGAGTGAATTCAAAAAGAAGGAAGTAAAAATTAATTACACACCTAAAAGATGGACTTTTAATTTTCACTTACCGAAATTCAACTACGAGCTTAGATCGGAAGAGCGTCGTGTAGGGA
+
CCCCCGGGGGGGGGGGGFGGGGGGGGGGEFGFGGGGGGGGGGGGGGGGGGGGGGGGFGFGGGGGGGGGAFFGGGGGGGGGGGGGGGGFGGGGFGGGGGGGGGGGGGGGGGGGGGGGGGGGGGGGGGGGGGGGDGGCDFGGGFGGGGGDGGDGGGGGGGGGGFGFGGGCFFFFDADDDEFGGGGF+4@:D8D9DEGGGGCF>FFE,*;8DFGGCFF6?F*+?EF8DD=?FF=FA?6<*=78FEAE69*=>7<AE8@@?):4>B*>EECEEF)-56/6>AC?5/()(/0=1,,6(28;;)0,,
@M03152:184:000000000-AWYW1:1:2106:25640:10337 2:N:0:AGGCTTAGATACCTGT
CCCAACTATCCCTATTAATCATTACGGCGATCCTAGAAACCAACAAAATAGGACCGCACGTCCTATTCTATTATTCCATGCTAATGTATTCGGGCGTAGGCCTGCTTTGGACACTCTATTTTTTTCAAAGTAAAAGTCTTGGTTCCCTCCGACACCCAGTAAAGAGCATCAAAGTTCACCAAGAAGTAAGCCTCCGATAGACCAGTACACACCAAAAGGCGGACCAGCCATCAGAGGCCGAAATTCAACTACGAGCTTAGATCGGAAGAGCGTCGCGTAGGGAAAGAACAGGTAAGTGGAG
+
CCCCCGGFGGGGGGGGGGGCDFGGGGGGGEGGGGFGFDFGGFGGGGGGGGDFGGGC:FFGFGG@FEEGFGFGGGGGGGGGGGGFGGC?FFGGDFGEFGGGGGGGGGGFEECFCFFCFGGGGFGGEGFGFGFGFGDEGFGCGFECFGGFDDECEEGGDFF@;A=D8@8FFFG7::FGGGG@;:CG53,3@96,5@FGDC*9FF7B99+=FCGGGGGFFA=FD>E;9<6AFFEFF4@C37F1BB329@BFFCF?(15,)(4)5.6::8:B0309(4(((0(-(.,<<>082:(()+)*1)*)(
@M03152:184:000000000-AWYW1:1:2106:9912:10356 2:N:0:AGGCTTAGATACCTGT
CCCAACTATCCCTATTAATCATTACGTCGATCCTAGAAACCAACAAAATAGGTTCGAACGTCCTATTTCATTATTCCATGCTAATGTATTCGAGCGATTGCCTGCTTTAAACACTCTAATTTTTTCAAAGTAACAGTCCTGACTCCCCGTAACACCAAATTAATGACATCACGGCTCGCCAGAAGGGAGAAATCAATGACGTTAGTACGTACCGAGGCACGACCGACGTATTGATCCCGAAATTCAACTACGAGCTTAGATCGGAAGAGCGTCGTGTAGGGAAAAAAGAGATATGTGAGTA
+
CCCCCGGGGGGGGGGGGGGGGGGGGGGGCEGGGGGGGGGGGGGGGGGGGGGGGGGGGGGGGDFGGGFGGFGGGFGGGFEFDGGGGGGGGGGGGFGGGGGGGFFGGFFFGGGGGFF@ECGFFFFGFD9@FBFFGDFGGFGGGGGGGG@FEGE+BFGDGGGGFECF,EEGFGF?ECGC+3@>CEGEGG@BC6E?ACFFFGFFEDGFEFFGGFFCDGED494955):>>>3))))3;CF@@<6A1AC@FFF<*6(4CD>):<B4:3(2(48?099(,,-4FA<241)()-(-4(-6+)**)2))
@M03152:184:000000000-AWYW1:1:2106:19170:10432 2:N:0:AGGCTTAGATACCTGT
CCCAACTATCCCTATTAATCATTACGGCAGCTCTAAAGGCCAACAAAATAGAACCACACGTCCTATTTTATTACTCCATGCTAATGTATTCAGGCGCAGGCCTGCTTTGAACACTCTAATTTTCTCAAGGTAAAAGCCCTGGTTCCCCGCCGCATCCAATAAAGGACACGACGGTTCACCAAGAGGCAAGACCCGCTCGGGCAATAACACACCGTGAGGCGGACCACCCAAACAGATCCGAAATTCAACTACGAGCTTAGATCGGAAGAGCGTCGTGTAGGGAAAGAAAAGGAAAGTGTAA
+
CCCCCGGGGGGGGGGGGGGGGGGGGGGGGGGGGGGGGGGGGGGGGGGGGGGFGGGGGGGGGGGGGGGGGGGGGGGGGGGGGGGGGGGGGGGGGGGGGGGGGGGGGGGGGGGGGGGGGGGGGGGGGGGGGGGGGGGGGGGFFGFGGGGGGGGGGGGGGGGGGGGGGGGGGGGGGGGEGGGGGGGGGCGCFF@FGGGGDDGFG>C@6BBFGFGGDDCA?DFFFBF0;<1AEFFF>GFG@:G?FF>BF=<FAFF0:D:>322<D2<<20<972169?6,-04:<<1@B>(8(47:(6(7*)2))
@M03152:184:000000000-AWYW1:1:2106:16819:10470 2:N:0:AGGCTTAGATACCTGT
CCCAACTATCCCTATTAATCATTACGGCGACTCTAGAAACCAACAAAATAGAACCGCACGTCCTATTTTATTATGCCATGCTAATGTATTCGGGCAAAGGCCTGCTTTGAACACTCTAATTTTCTCAAGGTAAAAGTCCTGGTTCCCCGACACACCCAATTAAGGGCATGCCGGCTCACCAAGAGGTAGAACCCGGCCAGACAGTACGTACCGTAAGGCAGACCACCCGACCAGGTCCGAAATTAAACTACGAGCTTAGATCGGAAGAGCGTCGTGTAGGGAAAGAACAGGGAGGGGTCGA
+
C6CCCGGGGGGGGGGGGGGGGGGGGGGGGGGGGGGGGGGGGGGGGGGGFGGGGGFCGGGGGGGGGGGGGGGGGFGGGGGFFGGGGGGGGGGFGGGGGGGGGGGCGFFFEFGFGGGGGGGGGGGGGGGFGGGGGGGGDGEFGCECGGFGGGGDEFGEGGGGGGGGGCCEGFGCEGGG6,CFGGGFGGGGGGFFFGDEGC>9FGF@GFFDFFCD4CFBF626?BA@F0,8BBBF:/;;AFGFF0;9*/67AD@<BCB6):?>A22((-412,4-4;BF15)5?5<@?)3.((.(,*-)),*((
@M03152:184:000000000-AWYW1:1:2106:10709:10495 2:N:0:AGGCTTAGATACCTGT
CCCAACTATCCCTATTAATCATTACGTCAACCCTAGAAACCAACAAAATAAGATCGACGTCCTATTTCATCATTCCATGCTAATGTATTCAAGCGTTAGCCTGCTTTAAACACTCTAATTTTTTCAAAGTAACAGTCCTGTTTCCCCGCAACACCAAGTTAATGGCATCACGGTTCTACAAGAGGGAGGAATCAGTGAGACCAGTTCATACCGTTGGCACGACCGACCTACTGACCCCGAAATTCAACTACGAGCTTAGATCGGAAGAGCGTCGTGTCGGGAAAGAACAGGTATGAGTAGA
+
CCCCCGGGGFGGGGGGGGGGGGGGGGGGGGGGGGGGGGGGGGGGGGGGGGGGGGGGGGGEGGGGGGGGGGGGGGGGGGGGCGGGGGGGGFGGGGGGGGGGGGGFGCFGGGGGGGGGGGGGGFFGFG<FGGGGFGGFGGGFGGGGFFECEGEEGGGFGGGGGGGCC8FGGFG>>=DEFGGFFG?FGGGGGGGFCGGEGGDFC?D@EFFGGACCCFGDAFFF>>@9ABBE>AB9AFBFFDGFFFF3;C?FEFFF@CA0437)/9??<?><:(,(43(,.)-31<>F658((4(.6+4**)*).
@M03152:184:000000000-AWYW1:1:2106:27312:10499 2:N:0:AGGCTTAGATACCTGT
CCCAACTATCCCTATTAATCATTACGGCGACTCTAGAAACCAACAAGATAGAACCGCACGTCCTATTTTATTATGCCATGCTAATGTATTCGGGCAAAGGCCTGCTTTGAACACTCTAATTTTCTCAAGGTAAAAGTCCTGGTTCCCCGACACACCCAATTAAGGGCATGCCGGCTCACCAAGAGGTAGAACCCGGCCAGACAGTACGTACCGTAAGGCAGACCGCACGACCAGGGTCGAAATTCAACTACGAGCTTAGATCGGAAGAGCGTCGCTTAGGGAAAGAAACGGCAGGTGGAGA
+
CCCCCGFFEDGGGDFGGGGGFGGGGGFDGFFGGGFGGFDFGFGGGGFE@DGFGCFEEBEG,C7FGGGGFGDGGGGGAFGGGFFGGDGGGGGGGCCEGFGCFGGGGGG9AFA,FG,AFFGGGDGCG?EFFGFFGGFFG9C9@F9:EFGEGGGGGGFEGGGGGFGFDFEGGFD,@C7C7CGDG,4:FC8FGCFFGGEG5CEF,;FBGFFG6?<DDDEDFF=FEF4?>>08D>3B5C1*;,>9F0:56F6B>FF(4*.3?A>A)6(20:901<04690(()))(03>?F0,(((-(*-))(*.(
@M03152:184:000000000-AWYW1:1:2106:4993:10516 2:N:0:AGGCTTAGATACCTGT
CCCAACTATCCCTATTAATCATTACGTCAACCCTAGAAACCAACAAAATAAGATCGACGTCCTATTTCATTATTCCATGCTAATGTATTCAAGCGTTAGCCTGCTTTAAACACTCTAATTTTTTCAAAGTAACAGTCCTGTTTCCCCGCAACACCAAATTAATGGCATCACGGTTCTACAAGAGGGAGGAATCAGTGAAGCAAGTTCATACCGGTGGCACGACCGACCTCCTGACCCCGAACTTCAACTCCGAGCTTAGATCGGAAGAGCGTCGGGTAGGGAAAGAACAGGTATGTGTAAA
+
CCCCCGGGGGGGGGGGGGGGGGGGGGGGGGGGCFGDCFGGGGGGGFGGGCGGGG<FFGEFGGGGGGGFFGEGGGGGGAFFGGGGGGGCDFGGFFGGGGGFEFFFCGGCEFFGGGGGGFGGGGGEGGGGFGFF@FABFFFCEFGA9FFGDGGGGGGFGDEBFFEF9?FGFFFGGFDCFA?=FC,>CGGGGGGGFGGGCFFFE+;5F+;EFFFGGDEEEFBA*:?AA=2;>)5?ACE*628>F6A78A;FE*/305>08)/-)63:136(.(-((4((4;?<FF6)484008?<D?4*0.0)-
@M03152:184:000000000-AWYW1:1:2106:2857:10608 2:N:0:AGGCTTAGATACCTGT
CCCAACTATCCCTATTAATCATTACGTCAATCCTAGAAACCAACAAAATAAGATCAACGTCCTATTTCATTATTCCATGCTAATGTATTCAAGCGTGAGCCTGCTTTAAACACTCTAATTTTTTCAAAGTAACAGTCCTGATTTCCCGCAACACCAAGTGAATGACATGACGGTTCGTCAGAATGGAGGAACCAGTGACACCATTGCATACCGAAGGCACGACCAGCGTACTGATCCCGAAATTCAACTACGGACTTATATCGAACGGGCGTCGTCGAGGGAAAGCAAAGTTCAATTGAGG
+
CC?CCGCEE,CFEGGGGGD<FGGGCFCDGGGDGGGEFGAFGDGFGGGGGCFGGF9FGD,CE7CADGGFF9CFGGGGGGGGGFGGCEECCEFGG9CCFGEC@@,,?,C?5CFGFEEFF<FF<F,@EFF<EFFGGGGFD8,CECE9@=ECG+@CFGCF,4@9DFCF,4@=+=D+@==@D36=8AB,3,@FCEDGGGGAADFFFGC*7BFGFFGFC?C*3059083=A4=*:99*989:+(*-6>64+19+*28((/0287)/9?0((((((.(3(-2(()4(1;::().((()).+)/*)2)(
@M03152:184:000000000-AWYW1:1:2106:17522:10642 2:N:0:AGGCTTAGATACCTGT
CCCAACTATCCCTATTAATCATTACATCGATCCTAGAAACCAACAAAATAGAATGCGATGTCCTATTTCATTATTCCATGCTAATGTATTCAAGCGTTAGCCTGCTTTAAACACTCTAATTTTTTCAAGGTAACAGTCCTAATTCCCCATAACATCAAATGAATGACATTATGGTTCATTAGAAGGTGAGAACCAATAAAGCCAGTACGTACCGAGGGCACGACCGACCCATTGACCCCGAAATTCAACTACGAGCTTAGATCGGAAAAGCGTCGTGTAGGGAAAGAACAGGTATGGGTAA
+
CCCCCGGGGGGGGGGGGGGGGGGGGGGGGGGGGGGGGGGGGGGGGGGGGGGGGGGGGGGGGGGGGGGGGGFFGGGGGGGGGGGGGGGGGGGGGGGGGGGGGGGGGGGGGGGFFGGGGGGGGGGGGGGGGG<FEEEGGGFGGGGGGGECGFGGGGGGGGFG9ECDEGGGGGGGGGGAFB9ED;;EDDGGG8FGGGGGGGGFD88=DFF+8DG6+C>5@?5F58585>AEFE56++9+*7>@FFFB8ACF?C835/5(261..).6(6(((//,,(4(-)(62>?FF43:((((.+)0)(2-(
@M03152:184:000000000-AWYW1:1:2106:18466:10671 2:N:0:AGGCTTAGATACCTGT
CCCAACTATCCCTATTAATCATTACGTCGATCCTAGAAACCAACAAAATAGGATCAAACGTCCTATTTCATTATTCCATGCTAATGTATTCAAGCTATCGCTTGCTTTAAACACTCTAATTTTTTCAAAGTAACAGTCCTGATTTCCCACGACACCAAATTAATGACATCGTGGTTCGTCAGAAGGGAGAAACCAACTAGACCAGTACACACCGAAGGCGCGACCAACCTGTTAGTCCCGAACTTCAACTACGAGCTGAGATCGGAAGAGCGTCGGGTAGGGAAAGAACAGGAAAGGTTAG
+
CCCCCGGGGFGGGGGGGGGGGGGGGGGGGGGGEGGGGGGGGGGGGGGGGGGGGGGFGGGGFFGGGGGGGGGGGGGFGFFGGGFGGFFFGGGGGFDFGGGGGGGGGFGGFGGGGGGGGGGGGGGGDFFCEFFFFCAFF@FFFGGGGGGGGGGGGGGGGGGGGGGGFGGCGDDE8CDEFEGGGGGGGGEDGGGFCGFGEGG8EGCC78B?FFC67?>?BACA>>EA(8958)81+=>=C*;>BB),@+9A)+=4;<)7)(/2>)7(8B((.,(42(4((01::B<>17:<:224(0(0))2)(
@M03152:184:000000000-AWYW1:1:2106:17143:10686 2:N:0:AGGCTTAGATACCTGT
CCCAACTATCCCTATTAATCATTACGTCGATCCTAGAAACCAACAAAATAGAATCAAACGTCCTATTTCGTTATTCCATGCTAATGTATTCAAGCGTGAGCCTGCTTTAAACACTCTAATTTTTTCAAAGTAACAGTCCTGATTCCCCAAGACACCAAATTAATGACATCATGGTTCGTCAGAAGGTAGGAATCAATAATACCAGTACGTACAATAGCACGACCAATAAATTGATCCCGAAATTCAACTACGAGCTTAGATCGTAAGAGCGTCGTGTAGAGAAAGAAAAGGTTAAGATAAG
+
CCCCCEFCFGGGGEFGACF<EFGGGGGCFG@<FDCEGDGGGGGDC@CFFGFGGGFFECFFF@:BFFGGEGFDGEGGGFDFFE<F@FF@CFFCA<FGCCCE8,:4FAEFGD,?<,?BFFGFGCEEF8CFGGGFF9??ECCFGGG,,9>F88=EF@:DF8BGCF==A8E=?+8==,+6=+=@?EF,=8@DDFCFDFECFCDCGGGDFFFFDF6+09EFA5>A5>?=ADBFFFFFAC0BF:*-:>9*+=<+*02(:C?(2/7C5*5(((643;;1?(.62AC)7C3)(06(/((.)+)**.*))
@M03152:184:000000000-AWYW1:1:2106:12123:10758 2:N:0:AGGCTTAGATACCTGT
CCCAACTATCCCTATTAATCATTACGTCGACCCTAGAAACCAACAAAATAGGGTCAAACGTCCTATTTCATTATTCCATGCTAATGTATTCAAGCGCGAGCCTGCTTTAAACACTCTAATTTTCTCAAAGTAACAGTCCTGATTCCCCGCCACACCAACTGAATGGCATGACGGTTCTTCAGAAGGGAGGAACCAGTGACACCAGTGCATACCGAAGGCACGACCAGCGTACTGATCCCGAAATTCAACTACGAGCTTAGATCGGAAGAGCGTCGTGTAGGGAAAGAACAGGAATGTGTAG
+
CCCCCGGGGGGGGGGGGGGGGGGGGGGGGGGGGGGGGGGGFGGGGGFGGGGGGGGGGGGGGGGGGGGGGGGGGGGGGGGGGGGGGGGGGGGGGGGGGGGGGCGGGGGGGEFCFGGGGGGGFFGGGDFGFGGGGGGGGGGGGFGGGGGGDGGGGGGGGGGGGGGGGFFDFDFGGG=8DFGGGGFGGGGFGG>FCFGGGCFFG>DDGFFGGFFCGGGEBFD>FFBAFFDFDFFF4BCC6>D?A@B<AFEFFGFEDG>0>E<;E44??(4((4199(4-4@(4534F?FB?2:3:(0:@4-*65
@M03152:184:000000000-AWYW1:1:2106:9380:10800 2:N:0:AGGCTTAGATACCTGT
CCCAACTATCCCTATTAATCATTACTCTAGTCCCAGAAACCAACAAAATAGAACCAGAGTCCTATTCTATTATTCCATGCTAAGATATTCAAGCTTTAAAAAAGCCTGCTTTGAACACTCTAATTTTTTCAAAGTAAAAGTGCTGGCGAGACGTGCGCCCGCCGCCGCAAAGGACAGCAGACGCAGCCGCCAGCAAAATAAAGGGCCCGCCCCCAATGCAAAACACTGGCCATAAAGGCTCAGCGGCCAGGGGCTAAGAGTGACACCCGAAATTCAACTACGAGCTTAGATCGGAAGAGCG
+
CCCCCGGGGGGGGGGGGGGGGGGGGGGFGGGGGGGGGGGGFFGGGGGGGGGGGGGGGGGGGGGGFGGGGGGGGGGGGGGGGGGGGGGFFGGGGGGGGGGGGGGFEFGGGCFGFGEFGGGGGGGGGGGGGFFGAGEFGGGGGDGGGFGGGGGGGGEGGGGGGGGGGGGCGGDG?FFGGGGGGGC@CEEGGGGGEGGE7DD>GCCEDE5DDA:DGDGFFFFFFFFFFF3;AA?F6FEFCA:(;??>F),)7/7:>D5(9:A?<)65-:?0;FBF?A>AA@>B?)(7>37A7AA2:=0@BFGB>
@M03152:184:000000000-AWYW1:1:2106:19513:10945 2:N:0:AGGCTTAGATACCTGT
CCCAACTATCCCTATTAATCATTACGGCGACTCTAGAAACCAACAAAATAGAACCGCACGTCCTATTTTATTATGCCATGCTAATGTATTCGGGCAAAGGCCTGCTTTGAACACTCTAATTTTCTCAAGGTAAAAGTCCTGGTTCCCCGACACACCCAATTAAGGGCATGCCGGCTCACCAAGAGGTAGAACCCGGCCAGACAGTACGTACCGTAAGGCAGACCGCCCGACCAGGTTCGAAATTCAACTACGAGCTTAGATCGGAAGAGCGTCGTGTAGGGAAAGAACAGGTATGTGTAGA
+
CCCCCGGGGGGGGGGGGGGGGGGGGGGGGGGGGGGGGGGGGGGGGGGGGGGGGGGGGGGGFGGGGGGGGGGGGGGGGGGGGGGGGGGGGGGGGGGGGGGGGGGGGGGGGGGGGGGGGGGGGGGGGGGGGFEGGGGGFGGGGGFEFFGGGGGGGGGGGGGDGGGGGGGGGGGCGGGGGGCGGGGGGGGGGGGC8EEEGDE?EFGFGFFGCF<GGGGFAF:AB2A?>>BBB56:>FFD*4C?>B4<FFFFAG66:<72)629).8:FB9BB24(44(485AD?FFFFFF(3:<)6+./*)2)-
@M03152:184:000000000-AWYW1:1:2106:14671:11053 2:N:0:AGGCTTAGATACCTGT
CCCAACTATCCCTATTAATCATTACGTCAATCCTAGAAACCAACAAAATAAGATCAACGTCCTATTTCATTATTCCATGCTAATGTATTCAAGCGTTAGCCTGCTTTAAACACTCTAATTTTTTCAAAGTAACAGTCCTGTTTCCCCGCAACACCAAACTAATGGCATCACGGTTCTACAAGAGGGAGGAATCAGTGAAGCCAGTACGTACCGGTGGCACGACCGACCTACTGACCCCGAAATTCAACTACGAGCTTAGATCGGAAGAGCGTCGTGTAGGGAAAGAACAGGTATGTGTAGA
+
CCCCCGGGGGGGGGGGGGGGGGGGGGGGCGGGGGGGGGGGGGGGGGGGGGGGGGGGGGGGGGGGGGGGGGGGGGGGGGGGGGGGGGGGGGGGGGGGGGGGGGGGGGGGGGGGGGGGGGGGGGGGGGGGDGGGGGGGGGGGGGGGEGGGGGGGGGGGGGGGGDGFCFGGFGGGGGGGGGGGGGCFFGGGGDGGDGFGGGGFGGG@FFFD79:DDGGFFF@FEADFFBBFFFFFFGFFFFG>D6F96CECEGFFFGDBFFE<?EFFFF>B?B021921(0626?:>(5:0((1)69(1*)0))
@M03152:184:000000000-AWYW1:1:2106:27227:11228 2:N:0:AGGCTTAGATACCTGT
CCCAACTATCCCTATTAATCATTACTCTAGTCCCAGAAACCAACAAAATAGAACCAGAGTCCTATTCTATTATTCCATGCTAAGATATTCAAGCTTTAAAAAAGCCTGCTTTGAACACTCTAATTTTTTCAAAGTAAAAGTGCTGGCGAGACGTGCGCCCGCCGCCGCAAAGGACAACAGACGCAGCCGCCAGCAAAATAAAGGGCCCGCCCCCAATGCAAAACACTGGCTATAAAGGCTCAGCGGCCAGGGGCTAAGAATGACCCTCGAAATTCAACTACGACCTTAGATCGGAAGAGCC
+
CCCCCGGGGGGGGGGGGGGGGGGGGGGGGGGGGGGGGGGGGGGGGGGGGGGGGGGGFGGGGGGGDEFGDGGGGGFCFGGGGGGGGFFGCFEGGGFGGGGGGGGEEEFEGGGGCFCFFGFGGGFGGGGGGFDEGGFGGGGFF;FGCACE78=CEGGGGDGC+=CEGEG8=D>GF8DFFGGGGGDGDGGAEGGE:8,??FFFFCF3*:DGGECDGGC:8;1@FE43;DEFFF8AFG?7+/>3)=),8:>:BF549D>?67A4>9).43(-4<2:6)))64<?F@:)-)5))-):?*1>>19((
@M03152:184:000000000-AWYW1:1:2106:27677:11315 2:N:0:AGGCTTAGATACCTGT
CCCAACTATCCCTATTAATCATTACGTCGATCCTAGAAACCAACAAAATAGGTTCGAACGTCCTATTTCATTATTCCATGCTAATGTATTCGAGCGATTGCCTGCTTTAAACACTCTAATTTTTTCAAAGTAACAGCCCTAACTTCCCATAACATCAAATTAATGACATCACGGTTCGTCAGAAGGGAGAAATCAATAACGTTAGTACGTACCGAAGGTACGACCGACGTATTGATCCCGAAATTCAACTACGAGCTTAGATCGGAAGAGCGTCGTGTAGGGAAAGAACAGGTATTGGGAA
+
CCCCCGGGFGGGGGGGGGGGGGGGGGGGGGGGGGGGGGGGGGGGGGGGGGGGGGGGGGGGFGEGGCCGGGGGGGGGGGGGGGGGGGGGGGDFEDGGGGGGGGGFGGGGGGGDFGFGGFGGGGGGGGGGGFGGGGGGGGGGGGGGGGGGGGGGGGEGGGFFGGGGCFGCGGG8@+=CCEGEFGGFGGGGGGGCFGGGGGGFGGFD>FCFGFFFGGGFE58FFFFFFBBBFEBF4+9=:C43>>EFFFEFFGF@0980>(979<C?;::971?F;?>907:)5),02>0<?F<(.:)**)*((
@M03152:184:000000000-AWYW1:1:2106:16546:11520 2:N:0:AGGCTTAGATACCTGT
CCCAACTATCCCTATTAATCATTACGGCGACTCTAGAAACCAACAAAATAGAACCGCACGTCCTATTTTATTATGCCATGCTAATGTATTCGGGCAAAGGCCTGCTTTGAACACTCTAATTTTCTCAAGGTAAAAGTCCTGGTTCCCCGACACACCCAATTAAGGGCATGCCGGCTCACCAAGAGGTAGAACCCGGCCCGACAGTACGTACCGTAAGGCAGACCGCCCGACCAGGTTCGAAATTCAACTACGAGCTTAGATCGGAAGACCGGCGTGGAGGGGAAGAACAGGCAGGTGGCGA
+
CCCCCGGGGGCFGGGGGGGGGGGGGGGGEGGGGGGGGGGGGGGGGGGGGGGGGGGGGGGGFFGGGGGGGGGGGGGGGGGGGGGGGGGGGGGGGFGGGGGGGGGGGEFGCGGGGGGGGGGGGGGGGGGFGGGGGGGGGGFGGGFGGGGGGDGGGGGGGGGGGEFG?GGGG?FFGCCCDFGFGGGGFFFGGGGGGGEED4*:9CD=EF=706DGGGGFFF@F):FFF@@DB36>BG<01<C:F67>FFFF4F?B?CE09A<BA230,3;F((((-419(04:9)4>?444114(413))3*-(
@M03152:184:000000000-AWYW1:1:2106:24540:11630 2:N:0:AGGCTTAGATACCTGT
CCCAACTATCCCTATTAATCATTACGGCGACTCTAGAAACCGACAAAATAGAACCGCACGTCCTATTTTATTATGCCATGCTAATGTATTCGGGCAAAGGCCTGCTTTGAACACTCTAATTTTCTCAAGGTAAAAGTCCTGGTTCCCCGACACACCCAATTAAGGGCATGCCGGCTCACCAAGAGGTAGAACCCGGCCAGACAGTACGTACCGTAAGGCAGACCGCCCGACCAGGTTCGAAATTCAACTACGAGCTTAGATCGGAAGAGCGTCGTGTAGGGAAAGAACAGGTATGTGTAGG
+
CCCCCGGGGGGGGGGGGGGGGGGGGGGGGGGGGGGGGGGGGGGGGGGGGGGGGGGGGGGGGGGGGGGGGGGGGGGFGGGGGGGGGGGGGGGGGGGGGGGGGGGGGGGGFGGGGGGGGGGGGGGFGFFGGGGGGGGGGFFGGGFGGGFGGGGGGGGGGGFGGGGGGGCEFFGCG6C8DGGFGGGGGFBCCFGGGGGGGGGFGGGBGFFGFFGDGGGEFF@FFFF?99;EBB;EFF?7*5D?@(5<6FBFFGF?FGF>FABF9<BFF0;1::;,4672(7)5::BF?:7<771)-<0*/6:4)
@M03152:184:000000000-AWYW1:1:2106:28654:11644 2:N:0:AGGCTTAGATACCTGT
CCCAACTATCCCTATTAATCATTACGTCAATCCTAGAAACCAACAAAATAGGATCGAACGTCCTATTTCATTATTCCATGCTAATGTATTCAAGCGTTAGCCTGCTTTAAACACTCTAATTTTTTCAAAGTAACAGTCCAGATTCCTCGCAACACCAAATTAATGGCATTACGGCTCATCAGGAAGGAGGAATCAGTGAGACCGGTACATACCAGAGGCATGACCAACCTACTAACCCCGAAATTCAACTACGAACTTAGATCGGAAGAGCGCCGTGTAGGGAAAGAAAAGGAATAGGTAA
+
CCCCCGGGGGGGGGGGGGGFGGGGGGGGGGGGGGGGGGGGGGGGGGGGGGGGGGGGFGGGDFGGGGGGGGGGGGGGGGGGGGGGGGGGGGGGGGGGGGGGGGGGGFGGGGGFGGGGGGGGGGGGGGGGGGGGGCEGG?EGG?@FGGGGGGGGGGGGGGGGGGGGGGGFGGGGD6>EDFFFGGGGGGDDFGGGDFFGGGGFGFF>CBEGGFCCGGGFFFAEFDFF:B=A?A=FFF?7AB7=?>)-B6<FFGF=6*).;CACC9)=<D0((6=0((--4).<ABBFBFFF17:B(*)**.2.)
@M03152:184:000000000-AWYW1:1:2106:12746:11704 2:N:0:AGGCTTAGATACCTGT
CCCAACTATCCCTATTAATCATTACGTCAATCCTAGAAACCAACAAAATAGGATCGAACGTCCTATTTCATTATTCCATGCTAATGTATTCAAGCGTTAGCCTGCTTTAAACACTCTAATTTTTTCAAAGTAACAGTCCAGTTTCCCCGCAACACCAAATTAATGGCATTACGGTTCATCAGGAAGGAGGAATCAGTAAGACCAGTGCATACCAGAGGCACGACCAATCTACTAACCCCGAAATTCAACTAAGAGCTTAGATCGGAAGAGCGTCGTGTAGGGAAAGACAGTAATGGGTAAA
+
CCCCCGGGGGGGGGGGGGGGGGGGGGGGFGGGGGGGGGGGGGGGGGGGGGGGGGGGGGGGFFGGGGGGGGGGGGGGGGGGGGGGGGGGGGGGGGGGGGGGGGGGGGGGGGGGGGGGGCCGGGGFEFGGFCGGGFGGGGGGGGGGGGGGGGGGGGGGGGGGGGGGFGGGGFGGGEFEGFGGGG?F?FGFE>GGGGGFDGGBFGFFCAA7C<FF6?CAFFDFFFEF5==*;B499:**;59@EBFFAAEFF8))0;=@F8E8C3??2;02(5;>FD@0/.4>ADBFB:?3:<)).+)*)(*()
@M03152:184:000000000-AWYW1:1:2106:22778:11783 2:N:0:AGGCTTAGATACCTGT
CCCAACTATCCCTATTAATCATTACGTCAATCCTAGAAACCAACAAAATAGAATTAAACGTCCTATTTCATTATTCCATGCTAATGTATTCAAGCGCGAGCCTGCTTTAAACACTCTAATTTTTTCAAAGTAACAGTCCTGATTCCCCAAGACACCAAATTAATGACATCATGGTTCTTCAGAAGGGAGAAACCAATAATGTCAGTACGTACCAAGGCACGACCAACAATTTGATCTCGAAATTCAACTACGAGCTTAGATCGGAAGAGCGTCGTGTAGGGAAAGAACAGGGAGTGGAAAA
+
CCCCCGGGGGGGGGGGGGGGGGGGGGGGGGGGGGGGGGGGGGGGGGGGGGGGGGGGGGGGGGGGGGGGGGGGGFGGGGGGGGGGGGGGGGGGGGGGGGGGGGGGGGFGGGGGGGGGGDGGGFGGDGGGGGGGGGGGGGGGGGGGGGGGGGGGGGGGGGGGGGGGFGGGGGGGGGFGGGGGGGFGGFGFEGGGGGGGGGDCFGFFDFFG>AFFGGGF?ADF>=EFADAFFFFFCGFGA4CEFDAEAFFFFGF295:(?4*9<?<0??9@@8>1;6(825;E<FB>BF?(2<(((*()))*)(
@M03152:184:000000000-AWYW1:1:2106:25520:11798 2:N:0:AGGCTTAGATACCTGT
CCCAACTATCTCTATTAATCATTACGTCAACCCTAGAAACCAACAAAATAAGATCGACGTCCTATTTCATTATTCCATGCTAATGTATTCAAGCGTTAGCCTGCTTTAAGCACTCTAATTTTTTCAAAGTAACAGTCCTGTTTCCCCGCAACACCAAGTTAATGGCATCACGGTTCTACAAGAGGGAGGAATCAGTGAGACCAGTTCATACCGTTGGCACGACCGACCTACTGACCCCGAAATTCAACTACGAGCTTAGATCGGAAGAGCGTCGTGTAGGGAAAGAACAGGTATGTGGAAA
+
CCCCCGGGGGGGGEGGGGGGGGGGGGGGGGGGGGGGGGGGGGGGGGGGGGFCGGGGEGEGGGGGGGGGCEGGGFGGGGGGGGGGGFFFCGGGGGGFFGGGGGGGGGGGFGGGGGGGG<FGGGGEGGGFGEFGEFGGGBFGGGGGGGGGDEGGGGFGGGGFGCGGGG?E?FGGCDDGGGGF?9EGGGEGGGGGGGGGGGGFGGGFGFFGGFGGCGGFFFEFBADFFFB))ABFF@=FF>DFFFAEFFEFEGA<?CDBFC=9CFFF::971:B(,32:.5A<BFF@:@::<F(-6:3@*)*))
@M03152:184:000000000-AWYW1:1:2106:19064:11901 2:N:0:AGGCTTAGATACCTGT
CCCAACTATCCCTATTAATCATTACGTCGATCCTAGAAACCAACAAAATAGAATCAAACGTCCTATTTCATTATTCCATGCTAATGTATTCAAGCGTGAGCCTGCTTTAAACACTCTAATTTTTTCAAAGTAACTGTCCTGATTCCCCACGACACCAAATTAATGGCATCATGGTTCATCAGAAGGGAGAAACCAATGATGCCAGTACGTACCGAGGCACGACCGACATATTGATCCCGAAATTCAACTACGAGCTTAGATCGGAAGAGCGTCGTGTAGGGAAAGAACAGGGAAGTTGAAA
+
CCCCCGGGGGGGGGGGGGGGGGGGGGGGGGGGGGGGGGGGGGGGGGGGGGGGGGGGGGGGFGGGGGGGGGGGGGGGGGGGGGGGGGGGGGGGGGGGGGGGGGGGGGGGGGGGGGGGGFGGGGGGGGGFGGGGGGGGGGGGGFGGGGGGFGGGGGGGGGGGGGGGGGGGGGGGGGFGGGGGGGGDFGGGGEGGGGGGGGFDFFCDEFFGDFDF6CGF>?AFEFFFAFFFBFFFFG?CFFGD465?@F?F34);;CA;FEFFFF37?(671:>2<B6:?>AF04381<B:?F0((*-)*.*)-
@M03152:184:000000000-AWYW1:1:2106:16648:11917 2:N:0:AGGCTTAGATACCTGT
CCCAACTATCCCTATTAATCATTACGTCGATCCTAGAAATCAACAAAATAGGATCAAACGTCCTATTTCATTATTCCATGCTAATGTATTCAAGCGCGAGCCTGCTTTAAACACTCTAATTTTTTCAAAGTAACAGTCCTGGTTCCCCGCCACACCAACTGAATGGCATGACGGTTCTTCAGAAGGGAGGAACCAGTGACACCAGTGCATACCGAGGCACGACAAGCGTACTGATCCCGAAATTCAACTAAGAGCTTAGATCGGAAGAGCGTCGTGGAGGGAAAGAACAGGTATGTATAGA
+
CCCCCGGGGGGGGGGGGGGGGGGGGGGGDGGGGGFFFGGGFGGGGGGGGGGGGGGGGGGGFFGGGGGGGGGGGGGGGGGGGGGGGGGGGGGGGGGGGGGGGGGGGGGGGGGGGGGGGFGGGGGGGGGGGGGGGGGFGFGGGGGGGGGGGGGEGGGGGGGGGFGGG8FGGGD8EECGGGGGGGGFFGGGGGGGGGGFGCFFGGGDFFFGGFF>CDGEEE=ADFD(5@9B)0/5@FECF85;BFFF=FEA?<))72A94C<>E5=6:?>?(8341;(((0,(37:@:FF:012)6+4**)2.-
@M03152:184:000000000-AWYW1:1:2106:20758:11949 2:N:0:AGGCTTAGATACCTGT
CCCAACTATCCCTATTAATCATTACGTCGATCCTAGAAACCAACAAAATAGGGTCAAACGTCCTATTTCGTTATTCCATGCTAATGTATTCAAGCGTGAGCCTGCTTTAAACACTCTAATTTTTTCAAAGTAACAGTCCTGATTCCCCATGACACCAAATTAATGACATCGTGGTTCGTCAGAAGGTAGGAATCAATAATACCAGTACGTACAATAGCACGACCAATAAATTAATTCCGAAATTCAACTACGAGCTTAGATCGGAAGAGCGTCGTGTAGGGAAAGAACAGGTATGTGTAAA
+
CCCCCGGGGGGGGGGGGGGGGGGGGGGGGGGGGGGGGGGGGFGGGGGFGGGGGGGFEFGGGGGGGGGGGGGFGFGGGFGGGGGGGGGGGFFGGGGGGGGGGGGGGFGGGEFFGGGGG<FGGGGGGCGGFGGGGGGFGFGGGCFGGFGGGGGGGGGFGGCGGGGGFFGGGGGFGEGGGGGGGDGADEGGGGGGGGGGGGFFG?FEDFFGGFGFGGCFAFFFFFF5>@CFFFF6F>::=A7@EAFFFFFFFG4@DG)5;;@C4<@?FFFFF@961913=AE33)(74FB:B0().+(1*.*)-
@M03152:184:000000000-AWYW1:1:2106:21368:11956 2:N:0:AGGCTTAGATACCTGT
CCCAACTATCCCTATTAATCATTACGTCAATCCTAGAAACCAACAAAATAGAATTAAACGTCCTATTTCATTATTCCATGCTAATGTATTCAAGCGCGAGCCTGCTTTAAACACTCTAATTTTTTCAAAGTAACAGTCCTGATTCCCCATGACACCAAATTAATGACATCATGGTTCTTCAGAAGGGAGAAACCAATAATGTCAGTACGTACCAAGGCACGACCAACAATTTGACCTCGAAATTCAACTACGAGCTTAGATCGGAGGAGCGCAGTGTAGGGAAATAATAGAATTATTGACA
+
CCCCCGGFGGGGGGGGGFGGGGGGGGGG7FFCFGGFFEFGGGGGGFGDGGGGGGGGGGFECCFGGGGGGFGGGFGGGGGFGFGGGGGGGFFGGFGGDFGDCEFGFGGGGE?<<BFGF<<FGGGGGGGFCFGGGCFFE9>FCFGGGFCFGGGFGCFGGCFGD9EGGGFGGGFDF83EFGGGGG8FGGEGEC8FCDEFFF8?DD7D9FFFG66D69CA5?CF5)5>85)*;3>FF+*2+0*:95AEFFEA@CA52*0-/95@48=<6(.2((((.1,(.3941??4)/6)).)))+)/*)*).
@M03152:184:000000000-AWYW1:1:2106:10360:11962 2:N:0:AGGCTTAGATACCTGT
CCCAACTATCCCTATTAATCATTACGTCGATCCTAGAAACCAACAAAATAGAATCAAACGTCCTATTTCGTTATTCCATGCTAATGTATTCAAGCGTGAGCCTGCTTTAAACACTCTAATTTTTTCAAAGTAACAGTCCTGATTCCCCAAGACACCAAATTAATGACATCATGGTTCGTCAGAAGGTAGAAATCAATAATACCAGTACGTACAATAGCACGACCACTAAATTGATCCCGAAATTCAACTACGAGCTTAGATCGGAAGAGCGTCGTGTAGGGAAAGAACAGGTATGTGGGAA
+
CCCCCGGGGGGGGGGGGGGGGGGGGGGGGGGGGGGGGDFGGGGGGGGGGGGGGGGGGGFGFGGGGGGGGGGGGGGFGGGGGGGGGGGGGGGGGGGGGGGGGFGGGGGGGGGGGGGGGGGGGGGGGGCFFFGFGGGGGFGGGGGGGGGGGGGCGGG?GGGGGGGGDGGDGGFCFGFGGGGGGGFGGGGGGGGGGGGGGGGFGGGDADBF6DFFGGFFFAE5?AE58)3@AFEFFGCGF);=DF4;FFEFEGF@2?A968>C?E29DFF@(=1.696?;A<EFA@A??:??1().+(0*-*((
@M03152:184:000000000-AWYW1:1:2106:15537:11998 2:N:0:AGGCTTAGATACCTGT
CCCAACTATCCCTATTAATCATTACATCAGCCTTAGAAACCAACAAAATAAGACCAACGTCATATTCTATTATCCCATGCTGTAATATTCAATGGCAAGGTTACGCCTGCTTTGAACACTCTAATTTTTTCAAAGTAAATGATTGGAAGCGGTTGCCCACTATCCAAACGTAGGAAGCCCAGACCCAGCCACGCCACAAGGACGAGCTTTGGCCTGAATGCCCCCGAAATTCAACTACGAGCTTAGATCGGAAGAGCGTCGTGTAGGGAAAGAACAGGTATGTATAGATCTCGGGTGGGGC
+
CCCCCGGGGGGGGGGGGGGGGGGGGGGGFGGGGGGGGGGGGGGGGGGGGGGGGGGGGGGGGGGGGGGGDGGGGGGGGGGGGGGGGGGGGGGGGGGGGGFGGGGGGGGGGGGGGGGGGDGGGGGGGGGGGGGGGGGGGGGGGG9FGGGGFGGGGGGGGGGGGGFGGGGGGGGGGEGFGGCF?FGGGGGGG=?EEE6EEF?FC?F=6?9DFFFGGGGFFFEF6@FFAF299A4FFGFGA@DFF@BFFFCAEGFF;CF85:7?@,;13C<???::7127244-)9)*.6-5)-)-,*(080)((
@M03152:184:000000000-AWYW1:1:2106:12235:12031 2:N:0:AGGCTTAGATACCTGT
CCCAACTATCCCTATTAATCATTACGTCGATCCTAGAAACCAACAAAATAGGTTCGAACGTCCTATTTCATTATTCCATGCTAATGTATTCGAGCGATTGCCTGCTTTAAACACTCTAATTTTTTCAAAGTAACAGTCCTGACTCCCCGTAACACCAAATTAATGACATCACGGCTCGTCAGAAGGGAGAAATCAATGACGTTAGTACGTACCGTGGCACGACCGACGTATTGATCACGAAATTCAACTACGAGCTTAGATCGGAAGAGCGTCGTGTAGGGAAAGAACAGGTAGGTGTAAA
+
CCCCCGGGGGGGGGGGGGGGGGGGGGGGGGGGGGGGFFGGGGGGGFGGGGGGFGGGFGGGFGGGGGGGGGGGGGGGGGGGGGGGGGGGGGGGGGGGGGGGGGGGGGGGGGGGGGGGGGGGFFGGGGGGGGGGGGGGGGGGFEGGGGGGGDCEGGGGGFGGGGGGGGGGGGGGD>>CGGGGGGGAFGC@CEFGGGGGGGGFDDFCEFF@DFFFGG*9A>DFFFFF26@BBFEF6+<F7:36ADF?CFEF?*/6?D3>F<<>A<:BF0;?BB62(4(4.5<2:?:>25?81:?))+./*.*))
@M03152:184:000000000-AWYW1:1:2106:21600:12034 2:N:0:AGGCTTAGATACCTGT
CCCAACTATCCCTATTAATCATTACGGTGATCCTAGAAACCAACGAAATAGAATCAGTCCGTCCTATTTCATTATTCCATGCTAATGTATTCAGACGATAGTCTGCTTTAAACACTCTAATTTTTTCAAAGTAACAGTCCTGATTTCCCATCACACCAAATAAATGGCATGAAAGTTCCTCAGAAGGTAGAGATCCATCTCACCAGTGCAGACAATTAAGCCTGACCAATGGGTAGACCCCGAAATTCAACTACGAGCTTAGATCGGAAGAGCGTCGTGTAGGGAAAGAACAGGTATGTGT
+
CCCCCGGGGGGGGGGGGGGGGGGGGGGGGGGGGGGGGGGGGGGGGGGGGGGGGGGGGGGGGGGGGGGGGGGGGGGGGGGGGGGGGGGGGGGGGGGGGGGGGGGGGGGGGGGGGGGGGGGGGGGGGGGGFF9FFGGGGGGGGGGGGGGGGGGGGGGGGGGCDFFFF=FGGGGEG8DGGGCADEGFGGCGGCFGFGGGGGGFDFGDGDFDDDDFGGDBFFFDFFFBD8CFFFFFFGECA7F@EAFAEFFFECAEFC9A?ABEFEF?EFFFF=@DDB@FF:<?@FEE@A<;@F1@(*)++6+.)
@M03152:184:000000000-AWYW1:1:2106:18531:12058 2:N:0:AGGCTTAGATACCTGT
CCCAACTATCCCTATTAATCATTACGTCAACCCTAGAAACCAACAAAATAAGATCGACGTCCTATTTCGTTATTCCATGCTAATGTATTCAAGCGTTAGCCTGCTTTAAACACTCCAATTTTTTCAAAGTAACAGTCCTGTTTCCCCGCAACACCAAGTTAATGGCATCACGGTTCTACAAGAGGGAGGAATCAGTGAGGCCAGTTCATACCGTTGGCACGACCGACCTACTGACCCCGAAATTCAACTACGAGCTTAGATAGGAAGAGAGTCGTGTAGGGAAAGAAAAGGTATGTCTAGA
+
CCCCCGGCFGGGGGGGGGGGGGGGGGGFFFGGGGGGGGGFGGGGGGGGGGGCFGFECGGGGGGGGFFGGGFFGGGGGGFGGGGGGFGGGGDEFEGGGG7@EGGGFGG9FGGGGGGGGDEFGGGGGFDCDF9FAFDFGGGFGGCF;F8CECEGGGGCEFDEGG@EAGGGGGGCE@>EG993+68EDGGGGEEG?FFEC?96@+C>GFFGGA87>FEAFAEAB=D=>@>>;FEFFGEF4(8;51A?FF)@CGF(6*0(;;=54)-2<)(.((-.)((3())3().5,.4(.414)34*/)*).
@M03152:184:000000000-AWYW1:1:2106:20353:12075 2:N:0:AGGCTTAGATACCTGT
CCCAACTATCCCTATTAATCATTACGTCCATCCTAGAAACCAACAAAATAGGATCGAACGTCCTATTTCATTATTCCATGCTAATGTATCCAAGCGCATGCCTGCTTTAAACACTCTAATTTTTTCAAAGTAACAGCCCTGATTCCCCGCAACACCAAATTAATGGCATTACGGTTCGTCAAGAGGGAGGAATCAGCAACGCCAGTACGTACCTGTGGCACGACCAACATGCTGACCCCGCAATTCAACTACGAGCTTAGATCGGAAGCGCGTCGTGTAGGGAAAGAGAAGGTCTGTGTAA
+
CCCCCGGGGGGGGGGGGGGGGGGGGGGG;FGGGGGGGGGGGGGGGFGGGGGFFGGGGGGGFGGGGGGGGFGGGGGGGGGGGGGGGGGGGGGGGGGGGGGGGGGGGGGGGGGGGGGGG9FGGGGGGGGGGGGGGGGGGGDGGGGGGGGGGGGGGGGGGDFGGGGGGGGFGGGGG6DEC>=>FGFFFFE@EGGGGGFCGGFFCG*:*;BGGFDG4EFF>6=A4A4>@BFFFFEFAFEG;BG>)3568+7@CDF3;GF@B1><24A<<(:B026>(29(1.428D05:F?(((,.(+)77)2.-
@M03152:184:000000000-AWYW1:1:2106:25456:12089 2:N:0:AGGCTTAGATACCTGT
CCCAACTATCCCTATTAATCATTACTTCGATCCTAGAAACCAACGAAACATCGAACCGAAATCGTATTCCGTTATCCCATGCTGTAGTATCCATGCCTCCTTTTTTGGCTGCTTTGAACACCCTAATTTATTCAAAGTAAACGAATGGGGACTCCACACATGTAGGCAGTACACGCGCGAGACGTATACCGTTTTGCCATACACATGCTTATGAAGCCGCCGCCCAGTTAAGAGTCGCGGTGAGCATCCCATAGGTGAGAACGAACGGACCAGTACAGGACTTGACGGCCGACTGGGGACT
+
CCCCCGGGGGGGGGGGGGGGGGGGGGGGGGGGGGGGGGGGGGGGGGGGCG<FB<<F@FCF@CF:69EFGC@FECFGGDFGF8<@FFF69EF<ECEF@@<6ABFDEE++9E7F=5C?5B55:,8DE<?BFEG<<AFFAFE,CE++4E>AE+@>E,,6@DECD=@DG,6@8DF,=@++=88=9>E@;CFC:3;43@7C68,=EG>)4@9F7=+5=CFFFF>4?(:50336++.810?*86D156)8F?5<4*/::D<A7ABAFB>?B9((499<:A5448(,4)2*)0(3029>F/4))(9(.
@M03152:184:000000000-AWYW1:1:2106:11153:12116 2:N:0:AGGCTTAGATACCTGT
CCCAACTATCCCTATTAATCATTACGTCGATCCTAGAAACCAACAAAATAGGATCAAACGTCCTATTTCATTATTCCATGCTAATGTATTCAAGCGCGAGCCTGCTTTAAACACTCTAATTTTTTCAAAGTAACAGTCCTGATTCCCCGCCACACCTACTGAATGGCATGACGGTTCTTCAGAAGGGAGGAACCAGTGGCACCAGTGCATACCAAAGGCACGACCAGCGTACTGATCCCGAAATTCAACTACGAGCTTAGATCGGAAGAGCGTCGGGTAGGGAAAGAACAGGTAAGGTTAA
+
CCCCCGGGGGGGGGGGGGGGGGGGGGGGGGGGGGGGGGGGFGGGGGGGGGGGGGGGGGGGGGGGGGGGGGGGGGGGGGGGGGGGGGGGGGCGGGGGGGGGGGGGGGGGGGGGGGFGGFGGGGGGGGGGGCFGGGGGGGGGGGGGGGGGGDGGGGGGGGGGGFGGGGGGGGGGGCDEGGGGGGGA=DBFGGGGGGGGGFFBFGGFFFFGFFGGGFGFFA=?A>EB5(-648@EFGFDFF;;53>0=6CFEGFE;C)7=57<E?FD<?01::09B:>(7),:?EFF<@?B??BB-3)*0)*-)
@M03152:184:000000000-AWYW1:1:2106:15267:12223 2:N:0:AGGCTTAGATACCTGT
CCCAACTATCCCTATTAATCATTACGTCGATCCTAGAAACCAACAAAATAGAATCAAACGTCCTATCCCGTTATTCCATGCTAATGTATTCAAGCGTGAGCCTGCTTTAAACACTCTAATTTTTTCAAAGTAACAGTCCTGATTCCCTATAACACCAAATTAATGGCATTATAGTTCGTCAGAAAGGAGAAACCGATTATACCAGTACGTACAAAAGCACTACCAATAAGCCGGTCTCGAAATTCAACTACGAGCTTAGATCGGAAGAGCGGCGTGTAGGGAAAGAACAGGTATGGGTAGA
+
CCCCCGGGGGGGGFGGGGGGGGGGGFGFFGGGGGGGGGGGGGGGGGGFGGGGGGGGFGGGGGGGGGGGFGGGGGGGCEFFGGGGGGGGGGGGGGGGGGGGGGGGGGGGGGGGFGGGGFGGGGGGGGGGGGGGGGGGGGGGGGGGGFFFGFGGGGGGGFGGGCCFGFGFGGGGGGGGGGGCFGGGGGGC=DFFG8CEGGGFGGDDFFFFCCCFGGGFFA89*3A@CBEFF8**<;:@?4CBAA9:6BC688;229ABAEEC)1=06?>D@F2(,,,23@DB<;6@25::((33)24)),0(-
@M03152:184:000000000-AWYW1:1:2106:23679:12245 2:N:0:AGGCTTAGATACCTGT
CCCAACTATCCCTATTAATCATTACGTCAACCCTAGAAACCAACAAAATAAGATCGACGTCCTATTTCATTATTCCATGCTAATGTATTCAAGCGTTAGCCTGCTTTAAACACTCTAATTTTTTCAAAGTAACAGTCCTGTTTCCCCGCAACACCAAGTTAATGGCATCACGGTTCTACAAGAGGGAGGAATCAGTGAGACCAGTTCATACCGTTGGCACGACCGACCTACTGACCCCGAAATTCAACTACGAGCTTAGATCGGAAGAGCGTCGTGTAGGGAAAGAACAGGTATGTGTAGA
+
CCCCCGGGGGGGGGGGGGGGGGGGGGGGGGGGGGGGGGGGGGGGGGGGGGGGEGAFGGGGGGGGGGGGGGGGGGGGGGGGGGGGGGGGGGGGGGGGGGGGGGGGGGGGGGGFGGGGGFGGGGGGGGGGGGGGGGGGGGGGGGGGGGGGDEGGGGGGGGGGGGGFFGGGGGGGDFGGGGGFDGGGGCCFGGGCEF7CCDCFGFGFGFFGGFFFGGGFFFEF>9@@BFBEF4>F4FFGFFGFF9FEFF?FCCF@FDDFAC<;)7((380<2:(-499B<F<A()473?<(,,3-)+59=4*-)
@M03152:184:000000000-AWYW1:1:2106:27166:12407 2:N:0:AGGCTTAGATACCTGT
CCCAACTATCCCTATTAATCATTACTTTAGCCCTAGAAACCAACGAAAGTAGAACTAAAGTCCTATTTCATTATCCCATGCTAATATATTCAAAGGCTAGATTACGCCTGCTTTGAACACTCTAATTTCTTCACAGTAAAAGATTTGAAACACTTTTATCCCCAAAAAAATTTTAGGGAGTGTATTCAAAAGGAAGGAAACGAGAATAAGGTACACATCAATTTGATGGACCTTAACTACCATTAATCCGAAATTCAACTACGAGCTTAGATCGGAAGAGCGTCGTGTAGGGAAAGAACAA
+
CCCCCGGGGGGGGGGGGGGGGGGGGGGGGGGGGGGGGGGGGGGGGGGGGGGGGGGGGGGGGGGFGGGGGGGFGGGGGGGFGGGGGGGGGCGGGGGGGGGGGGGGGFGGGGGGGGGGGGGGGGGGGGGGGGGGGGGGGGGFGGGGGGGGGGGGGGGDGGGGGGFGGGGFGDGGGGGDF@GEDGGGGG9FFFFF>GGG6FF5?6CBGFFGGFFDDGGFFFEFFEFEEEFFAF@:>76<AC+>*@CFAFFAEDFDFFFCF4*2:0<@=@>BE3;5<((/4:((6>(:956;@FED;GF:AD42(
@M03152:184:000000000-AWYW1:1:2106:14096:12471 2:N:0:AGGCTTAGATACCTGT
CCCAACTATCCCTATTAATCATTACGTCGATCCTAGAAACCAACAAAATAGAATCAAACGCCCTATTTCGTTATTCCATGCTAATGTATTCAAGCGTGAGCCTGCTTTAAACACTCTAATTTTTTCAAAGTAACAGTCCTGATTCCCCATGACACCAAATTAATGACATCATGGTTCGTCAGAAGGTAGGAATCAATAATATCAGTACGTACGATTGCACGACCAATAAATTGATCCCGAAATTCACCTACGAGCTTAGATCGGAAGAGCGTCGTGTAGGGAAAGCACAGATGTGTGTAGA
+
CCCCCGGDGGGGGGGGGGGGGGGGGGGGEGGGGGGGGGGGGG8FFGFFGGGGGGGGGFGDFEGGGFFFGGFGFFGGFGGGFGGGGGGEGGGGGGGGGGGGGGGC@EFGFGDGEFFFG9FFGGGGGGAGGFGFDGFFFFFGF,@EEFCFGGGGGGGGGGFGGCFGGGGGGGGFFGFDFCDECEGFF3DFG6ADFGGFGGFCGGCFCFFFCFGGGDGFA8AA9A5>BF5AFFEFAGFG6BGF>B*98>**.2;((?4>FC=C?7=10;(33(.,897?;5<<6?:F()((.(())0.*)(*))
@M03152:184:000000000-AWYW1:1:2106:21517:12720 2:N:0:AGGCTTAGATACCTGT
CCCAACTATCCCTATTAACCATTACGTCAATCCTAGAAACCAACAAAATAGGATCGAACGTCCTATTTCATTATTCCATGCTAATATATTCAAGCGCGAGCCTGCTTTAAACACTCTAATTTTTTCAAAGTAACAGTCCTGATTTCCCGCCGCACCAAATTAATGACATGACGGTTCGTCAGAAGGTAGGAACCAGTAACACCAGTACATACCAAGGCACGACCAGCGTACTGATCCCGAAATTCAACTACGACCTTAGATCGGAAGAGCGCCGTGTAGGGAAAGAAAGGAAAGGGTAGTT
+
CCCCCGGGGGGGGGGGGGGGGGGGGGGGGGGGGGGGGGGGGGGGGGGGGGGGGGGGGGGGGGGGGGGGGGGGGGGGGFGGGGGGGGFGGGGGGGGGGGGGGCFGGGFGGGGFCAFGGCGGGGGGECGGGGFGD<FGGGDFG9FFGGGGDGGGGGGGGG8EFFFDFGCGFFFGGGDGGGGGFGGGGFFGFDEGFDCFCFF6EG5>CFFGG6;>4C?9F>23@@>@>22)/0(2+:*;158156AC6@9A?F;07)),87)./)28:F><7:0((-491.62:FFFB.08(((((/()0(*))
@M03152:184:000000000-AWYW1:1:2106:27862:12805 2:N:0:AGGCTTAGATACCTGT
CCCAACTATCCCTATTAATCATTACTTCAGCCCTAGAAACCAACGAAAGTAGAACTAAAGTCCTATTTCATTATCCCATGCCAATATATTCAAAGACTTGATTACGCCTGCTTTGAACACTCTAATTTCTTCACAGTAAAAGATTTGGAATACTTGATTACCCTAATTATTAGATAATTTCGGGAGTTATTCCAAAAGTAAGGAAATAAAGATTTTAGTTCTCACTTGTAAAGTGGACCGTAAATTCTTTATTTACCGAAATTAAACTACGAGCTTAGATCGGAAGAGCTTCGTGTAGGGA
+
@C@CCGGFFG8EGCFGGGGGGGGGGGFGFFFGGGGGGGFGGGGGGGGGGGGGGGGEGGFFFFFFFGFGGFGGGGGFFGGGGGGGGGGA9FGFEFFGGGGEGDE9FFGEGGFFGGDFA?FGGGEFGGA@EFGGFFFG9FFEEAD=FGGDGEECG9EFGGGGGF8=EGF8=F@FFF?DDFFFD88+=@BFGGGFFD;88D,?:BG*A5?FGF8CCFGFFDD7C9DE<E*0=2;+??7A05:5:)9)?7=FFGA7;;?*;>@=5@E*>**:A=2794:(08CC8;2D(/-0-*./7*(00)*3(
@M03152:184:000000000-AWYW1:1:2106:5778:12831 2:N:0:AGGCTTAGATACCTGT
CCCAACTATCCCTATTAATCATTACGTCGATCCTAGAAACCAACAAAATAGAATCAAACGTCCTATTTCATTATTCCATGCTAATGTATTCAAGCGTATGCCTGCTTTAAACACTCTAATTTTTTCAAAGTAACAGTCCTGTTTCCCCGCAACATCAAATTAATGGCATCACGGTTCTACAAGAGGGAGGAATCAGTGAAGCCAGTTCATACCGGTGGCACGACCGACCTACTGACCCCGAACTTCAACTACGAGCTTAGAACGGAAGAGCGTCGTGTAGGGAAAGAACAGGACGGTGTAG
+
CCCCCGFGCFFEGGGFGGAFGDFEGFFFEDFGGGGGGCGG@FEGGGEEEGGGFGGGGGGEC@FF<EFFGEFFAFGGGCGEFFEGGGGCFCAAFFFGGGGECFGFG8F,EGFCEGGGGGGGGGGDGFGFGGGFGGG<FFDFGEFGGGGGGGGGGGFFGGFFFGGF=AEFGDGGG8=EDGGGGGGGGGGGGGGFDDDGGGGCA===@F7@FFG8CDDAEF8A>=?>=AAAB4BAFFF4F2CBE9)6@66@?CF;75A9:3><E)74;7?B??:>9?>117(62BF4:>(4(((,(*())(*-)
@M03152:184:000000000-AWYW1:1:2106:21733:12962 2:N:0:AGGCTTAGATACCTGT
CCCAACTATCCCTATTAATCATTACGTCAATCCTAGAAACCAACAAAATAGAATTAACGTCCTATTTCATTATTCCATGCTAATGTATTCAAGCGCGAGCCTGCTTTAAACACTCTAATTTTTTCAAGGTAACAGTCCTGATTTCCCACCACACCAAATTAATGGCATGATGGTTCTTCAGAAGGGAGGAACCAGTGACACCAGTACATACCAGAGGCACGACCAGCGTACTGATCCCGAAATTCAACTACGAGCATAGATCGGAAGAGCGTCGTGTAGGGAAAGAACAGGTATGTGTAGA
+
CCCCCGGGGGGGGGGGGGGGGGGGGGGGGGGGGGGGGGGGGGGGGGGGGGGGFGGGGGGGGGGGGGGGGGGGGGGGGGGGGGGGGGGGGGGGGGGGGGGDGGGGGGGGGGGGGGGGG<FGGGGGGGGGGGGGGGGGGGGGGGGGGGGGGGGGGGGGGGDFFEFGDGGGGGGGCAFGGGGGGGGG6EGGGGGGGGGGGGGFGGGFGFFGGFGGGGGFFFFF5>BFBFDDFE>FCG?FFBD@E@F?CCEFEGF(/9:(297E?7?D@F>;3363(42:3):<0?:5<F<48?4-:+(**-0--
@M03152:184:000000000-AWYW1:1:2106:15017:12981 2:N:0:AGGCTTAGATACCTGT
CCCAACTATCCCTATTAATCATTACGTCGATCCTAGAAACCAACAAAATAGGATTAAACGTCCTATTTCATTATTCCATGCTAATGTATTCAAGCTATCGCTTGCTTTAAACACTCTAATTTTTTCAAAGTAACAGTCCTGATTTCCCACGACACCAAATTAATGACATCGTGGTTCGTCAGAAGGGAGAAACCAACTAGACCAGTACACACCGAAGGCGCGACCAACCTGTTAGTACCGAAATTCAACTACGAGATTAGATCGGAAGAGCGTCGTGTAGGGAAAGAACAGGCATGGGGGG
+
CCCCCG@FFGGGGGGGGGGGGGGGGGGGGGGGGGGGGGGGGGGGGGFGGGGG<EFGGGGGGGGGFGGGGGGGGGGGGGGGGGGGGGGDGGGGGGGGGGGDGEDDFGGGGFFFGGGGG<FGGGGGEFGFEGGGGGGGGGGGCGGGGGFGFGDEGEGGGGGFDFFF;EGGFGGGFG+DCGCGFGGGGG>FEGDFGGGGG?FBAFGC?FFGDFGG+?EBEFDB>=DB25-5))04;+*1+98:BFBFAACFFGF81DDBF49)7)/6:;7(.289(4>6<.8BAFFF:53:017((2,80(*((
@M03152:184:000000000-AWYW1:1:2106:27077:13073 2:N:0:AGGCTTAGATACCTGT
CCCAACTATCCCTATTAATCATTACGTCGATCCTAGAAACCAACAAAATAGAATCAAACGTCCTACTTCATTATTCCATGCTAATGTATTCAAGCGTGAGCCTGCTTTAAACACTCTAATTTTTTCAAAGTAACAGTCCTGATTCCCCACGACACCAAATTAATGGCATCATGGTTCATCAGAAGGGAGAAACCAATGATGCCAGTATGTACCGAGGCACGACCGACATATTGATCCCGAAATTCAACTACGAGCTTAGATCGGAAGAGCGTCGTGTAGGGAAAGAAAAGGTAAGTGTAGA
+
CCCCCGGGGGGGGGGGCFGGGGGGGGGGGGGGGGGGGGGGGGGGGGGGGGGGGGGGGGGGGGGGGGGGGGGGGGGGGGGGGGGGGGGGGGGGGFGDGDGGGGGGGFFGGGGGGGGGGFGGGGGGGGGGGGGGGGGGGGGGGCGGGFG?GGDGGGGGGGGGGGGGFFGFGGGGGCFGCFGFFE8DCE7FGGGFGGGFCFFFGGFDFFFGGEFFCDG>DDFF?DEFFFADEFFFFGFGCDG=E>F4AFEFE6;;DDE9FFFF?3=(43(6@BF>29>6<FB>?F3>:)8(43(.-+,/*)0))
@M03152:184:000000000-AWYW1:1:2106:21874:13119 2:N:0:AGGCTTAGATACCTGT
CCCAACTATCCCTATTAATCATTACGTCGATCCTAGAAACCAACAAAATAGAATCAAACGTCCTATTTCGTTATTCCATGCTAATGTATTCAAGCGTGAGCCTGCTTTAAACACTCTAATTTTTTCAAAGTAACAGTCCTGATTCCCCAAGACACCAAATTAATGACATCATGGTTCGTCAGAAGGTAGAAATCAATAATACCAGTACGTACAATAGCACGACCAATAAATTGATCCCGAAATTCAACTACGAGCTTAGATCGGAAGAGCGTCGTGTAGGGAAAGAACAGGTAGAGGTAAA
+
CCCCCGGGGGGGGGGGGGGGGGGGGGGGGGGGGGGGGGGGGGGGGGGGGGGGGGGGGGGGGGGGGGGGGGGGGGGGGGGGGGGGGGGGGGGGGGGGGGGGGGGGGFGGGGGGGGGGGAGGGGGGGGFGGGGGFDGGGGGGGGGGGGGGGGGGGGGG7FFGGGGGGGGGGGGGGGGGGGDEGGGGGEEAFFGGGGGFFGGFGGCD8DFGG?FGGGFF7+*;589=ADBFFFE+4CED9C4>FBFF6BEFFGF2>*)66@3@CEDFFF03;=03;B2<187=(;7)1A:.8,4)6+)*))*).
@M03152:184:000000000-AWYW1:1:2106:17874:13153 2:N:0:AGGCTTAGATACCTGT
CCCAACTATCCCTATTAATCATTACGGCGACTCTAGAAACCAACAAAATAGAACCGCACGTCCTATTTTATTATGCCATGCTAATGTATTCGGGCAAAGGCCTGCTTTGAACACTCTAATTTTCTCAAGGTAAAAGTCCTGGTTCCCCGACACACCCAATTAAGGGCATGCCGGCTCACCAAGAGGTAGAACCCGGCCAGACAGTACGTACCGTAAGGCAGACCGCCCGACCAGGTTCGAAATTCAACTACGAGCTTAGATCGGAAGAGCGTCGTGTAGGGAAAGAACAGGTATGTGGAGA
+
CCCCCGGGGGGGGGGGGGGGGGGGGGGGGGGGGGGGGGGGGGGGGGGGGGGGGGDGGGGGGGGGGGGGGGGGGGGGGGFGGGGGGGGGGGGFGGGGGGGGGGGGGCFGFGGGGGGGGEDGGGGGGGDGGGGGGGGFGGGGGGEGFGGGEEGGDGGGGFGGGGGGGFEGGGFFECCEGGGGG6CEF8D9EFGGGG5CC*;96CF@GFAGFFFDGGGEFFFA;=;<06>>DE0>5*1298C0>(7698<FA4?:19B0FF>))6?B:?>?1(2(-,4?4)).3715(514(,(.)2.99):1(
@M03152:184:000000000-AWYW1:1:2106:26324:13225 2:N:0:AGGCTTAGATACCTGT
CCCAACTATCCCTATTAATCATTACGGCGACTCTAGAAACCAACAAAATAGAACCGCGCGTCCTATTTTATTATTCCATGCTAATGTATTCAGGCATAGGCCTGCTTTGAACACTCTAATTTTCTCAAGGTAAAGGTCCTGGTTCCCCGACGCACACCAACAAAGGGCACGCCGGCTCACCAAGAGGTAAGGCCCGCCCAGACAGTACGTGCCGTTAGGCAGACCGCCCGGCCAGGCCCGAAATTCAACTACGAGCTTAGATCGGAAGAGCGTCGTGGAGGGAAAGAACAGGTATGTGTAG
+
CCCCCGGGGGGGGGGGGGGGGGGGGGGGGGGGGGGGGGGGGGGGGGGGGGGGGGGGGGGGGGGGGGGGGGGGGGGGGGGGGGGGGGGFGGGGGGGGGGGGGGGGGFGGGGGGGGGGGGGGGGGGGGGGGGGGGCFGGGGGGGGGGFGGGGG>EGGG8EGGGGGGGFEGFGDGF6CCGEGGGG5DCF@FEGGGGDCGDG:8FC8=FFFD<;CDDG*0=B@AFDFFD(,:5@9B:<?FF:>2.4),8@4F9*6,83>B::<<54)8?<:310(7;6046)32(7,5:<2,((.4)+./9:*6)
@M03152:184:000000000-AWYW1:1:2106:8343:13263 2:N:0:AGGCTTAGATACCTGT
CCCAACTATCCCTATTAATCATTACGGCGACTCTAGAAACCAACAAAATAGAGCCGCACGTCCTATTTTATTATGCCATGCTAATGTATTCGGGCAAAGGCCTGCTTTGAACACTCTAATTTTCTCAAGGTAAAAGTCCTGGTTCCCCGACACACCCAATTAAGGGCATGCCGGCTCACCAAGAGGTAGAACCCGGCCAGACAGTACGTACCGTAAGGCAGACCGCCCGACCAGGTTCGAAATTCAACTACGAGCTTAGATCGGAAGAGCGTGCTGTAGGGAAAGAAAAGGGAAGTGTAAA
+
CCCCCGGGGGGGFGGGGGGGGGGGGGGGGGGGGGGGGGGGGGGGGGGGGGGGFGGEGGGGEGGGGGFGGGGGGGFGGFGGGGGFGGGGGGGCEEGGGCFFGGGGGDFFAEFGGGGGGGGGFGAFGDFFGGGGGGFGFFDGG@FGGFFF8BCGGGGGG?FGGCFGGGGGC8DFE=6C6>=CFC6,;DBCFAFG,::7C**3:79BGFFG4FDCDFD?AFBF)-;7(,(:5)1).760=AD<5:)-*9<FA<)4(*)-)6<26)8:62(((,34(((..*.4:)4),).(.5(((*(/0)*))
@M03152:184:000000000-AWYW1:1:2106:10365:13309 2:N:0:AGGCTTAGATACCTGT
CCCAACTATCCCTATTAATCATTACATCAGCCTTGGAAACCAACAAAATAAGACCAACGTCATATTCTATTATCCCATGCTGTAATATTCAATGGCAAGGTTACGCCTGCTTTGAACACTCTAATTTTTTCAAAGTAAATGATCCGAAGTGAGTTTGACCCCACTATCGGTAAGATATGAAACGCCAGTCCAGCCACGCCACAAGGCCGAGCTTTGGCCAGACGCATTCCGAAATTCAACTACGAGCTTAGATCGGAAGAGCGTCGTGTCGGCAAAGAAACAGTATGTAGAGATGCCAGTG
+
CCCCCC<FE<CFE@FGGGFGCFCGGFFA<FGGEDAF8EFCFFGGGCF<FEGGGGG8,B:CFGGGGGGF<FGGGGFGCFFGFGGFFGFAEFFF<@FF8@@FFDFBF7:BFDGGE,AFFEEGGFG<F<FEFEGAC<9FFFD?=9EF,9>CED9,@ECACF,9>E>C@=FFG>=@86?DF,+=DFE78EDF==DFCDFC8==?ECG<6?*0+5+CDF7966=A>CF==A2*=969/958+*+018F=B)5)(2*9.::<:@9@8@>FD01(/((4(7((5)((.),9<9)-))).)2.*))*,)
@M03152:184:000000000-AWYW1:1:2106:13159:13313 2:N:0:AGGCTTAGATACCTGT
CCCAACTATCCCTATTAATCATTACGTCGATCCTAGAAACCAACAAAATAGAACCGCACGTCCTATTTTATTATGCCATGCTAATGTATTCGGGCAAAGGCCTGCTTTGAACACTCTAATTTTCTCAAGGTAAAAGTCCTGGTTCCCCGACACACCCAATTAAGGGCATGCCGGCTCACCAAGAGGTAGAACCCGGCCAGACAGTACGTACCGTAAGGCAGACCGCCCGACCAGGCTCGAAATTCAACAACGAGCTTAGATCGGCAGAGCGTCGTGTAGGGAAAGAACAGGTATGGATAGA
+
CCCCCGGGGGGGGGGGGGGGGGGGGGGGEGGGGGGGEGGGGGGGGGGGGGGGGGGGGGGGGGGGGGGGGGGGGGGGGGGGGGGGFGGFFGGGGGGGGGGGGGGGGGGGGGGGDDGGGCGGGGGGGGFFGGGGGGGGGFGGGFGGGGGGGGGGGGGGGGGGGGFCF8EGGGGGGGGCGGGGGD?7??FFGGGGC6@EGGDFC772CA4;DACCDGDBFFB)59F@22:DDBBF:77*23<;FB>AFFAF3*528C>(?2<)-:::(764:?FFB916?.6)1715:440((,4)0.)*):84
@M03152:184:000000000-AWYW1:1:2106:19722:13363 2:N:0:AGGCTTAGATACCTGT
CCCAACTATCCCTATTAATCATTACGTCGATCCTAGAAACCAACAAAATAGAATCAAACGTCCTATTTCGTTATTCCATGCTAATGTATTCAAGCGTGAGCCTGCTTTAAACACTCTAATTTTTTCAAAGTAACAGTCCTGATTCCCCAAGACACCAAATTAATGACATCATGGTTCGTCAGAAGGTAGAAATCAATAATACTAGTACGTACAATAGCACGACCAATAAATTGATCTCGAAATTCAACTACGAGCTTAGATCGGACGAGCGTCGTGTAGGGAAAGAACAGATAGACGTATA
+
@CCCCGGFGGFFF9FGFFFGGGGCGGEGGGGFGGFGGFAFGFEGF,FFDFGGGCGGCE9FEFGGGGGGGFGFGCAFGFGGGGGGGGGGGGGFGFFFG@FGF<EFF<EFFFE<F,,AE,AEFGFFGDFGFFGEFFGFG9EDGEEFG=>=EE8DGFGFD,DDFFFGGGGGFGGE8DAECGDCDE9E8DGGGDFDAEFFD+@C2?=;,?<DCD=699CA9FEFB5@@9@)AFFEF6:7;<EG);@6A6@<F4CA25<4584.8C<29=(,.690.69;?DFE3?)4>(718?((..0)/)(1))
@M03152:184:000000000-AWYW1:1:2106:8883:13394 2:N:0:AGGCTTAGATACCTGT
CCCAACTATCCCTATTAATCATTACGTCGATCCTAGAAACCAACAAAATAGAATCAAACGTCCTATTTCATTATTCCATGCTAATGTATTCAAGCGTGAGCCTGCTTTAAACACTCTAATTTTTTCAAAGTAACAGTCCTGATTCCCCACGACACCAAATTAATGGCATCATGGTTCATCAGAAGGGAGAAACCAATGATGCCAGTACGTACCGAGGCACGACAGACATATTGATCCCGAAATTCAACTACGAGCTTAGATCGGAAGAGCGTCGTGCAGGGAAAGAACATGTATAGTTAGA
+
CCCCCGGGGGGGGGGGGGGGGGGGGGGGGGGGGGGGGGGGGGGGGGGGGAFCFGGGGGGGFFGGGGGGGFFGGGGGGGGGGGGGGGGGFGGGGGGGGFGGGGGGGGGGGGGGGGGGGDGGGGGGGGGGGCBFFCFGGGGGGGGFFGGGCGGGGGGGGGGGGGCF8=FG?FGFF8=EFDFFGFFF6DEGGD?FFGGGGGFF8D80@DFGGFC9CGD>>>AFBFF)>=BA9FEF9:/=@BD96>A?=B*=5468?G>>FF@>3)68<;@85(162(-((.-2(7(.2),44-())3)**.*))
@M03152:184:000000000-AWYW1:1:2106:21943:13398 2:N:0:AGGCTTAGATACCTGT
CCCAACTATCCCTATTAATCATTACGTCGATCCTAGAAACCAACAAAATAGGGTCAAACGTCCTATTTCATTATTCCATGCTAATGTATTCAAGCTAGCGCTTGCTTTAAACACTCTAATTTTTTCAAAGTAACAGTCCTGATTTCCCACGACACCAAATTAATGACATCGTGGTTCGTCAGAAGGGAGAAACCAACTAGACCAGTACACACCAAAGGCGCGACCAATCTGTTAGTCCCGAAATTCAACTACGAGCTTAGATCGGAAGAGCGTCGTGTAGGGAAAGAACAGATATGTGTAG
+
CCCCCGGGGGGGGGGGGGGGGGGGGGGGGGGGGGGGGGGGGGGGGGGGGGGGGGGGGGGGGFGGGGGGGGGGGGGGGGGGGGGGGGGGGGFGGGGGGGGGGGGCFGFGGGGGGGGGGGFGGGGGGGGGFFGGGGGGGGGGGFGGGGFGGGGGGGGGGGGGGGGGGGGGGGGFGGGGGGGGFGDGGGGGGGGGGGGGC7FFGGGCC<FDF9CDGGGFFFFFDFFBFFFFFA?F+BEFF*;>>>>@CFFFFGFFFGF(5;9<C56?DF?9:?:;>B>>0049AB:F?@13:BF(63)0*)*.)
@M03152:184:000000000-AWYW1:1:2106:7761:13516 2:N:0:AGGCTTAGATACCTGT
CCCAACTATCCCTATTAATCATTACGTCGATCCTAGAAACCAACAAAATAGGTTCGAACGTCCTATTTCATTATTCCATGCTAATGTATTCGAGCGATTGCCTGCTTTAAACACTCTAATTTTTTCAAAGTAACAGCCCTAACTTCCCGTAACATCAAATTAATGACATCACGGTTCGTCAGAAGGGAGAAATCAATAACGTTAGTACGTACCGAAGGTACGACCGACGTATTGATCCCGAAATTCAACTACGAGCTTAGATCGGAAGAGCGTAGTGTAGGGAAAGAAAAGGTAGAGGTAT
+
@CCCCGGFCFGGGFGGGGGGGGGGGGGGECGGGGGGGGGGGGCE@FGGGFGFGGGFEEFF:DCEGGGGGGGGGGGCFG9ECCFGGGGFDGFGFGEGEGFGGGGGGGFCGAFG9AFFGG9FCEFGCGF9EFGFFGEFG?@E@FGGFG>FCEECGGFGGADEFGGGGGGGGGF,180A?G8CFGGGCDGGGGGGAFDFGGGFEGFFGFFFDCFC*CEA5@8@A>D=):9>B/9AAG?78C2(57)=@6?79FFFFGF0)47;>EFF(,((4:?69(((./.587:>:5:?(,(3)<)*/.*,)
@M03152:184:000000000-AWYW1:1:2106:27283:13669 2:N:0:AGGCTTAGATACCTGT
CCCAACTATCCCTATTAATCATTACATCAGCCTTAGAAACCAACAAAATAAGACCAACGTCATATTCTATTATCCCATGCTGTAATATTCAATGGCAAGGTTACGCCTGCTTTGAACACTCTAATTTTTTCAAAGTAAATGATCCGAAGTGAGTTTGACCCCACTATCGGTAAGATAGGAAACGCCAGTCCAGCCACGCCACAAGGACGAGCTTTGACCAGACGCATTCCGAAATTAAACTACGAGCTTCAATCGGAAGAGAGTCGTGTAGGGAATGACAAGTCAGATTTACACATCGAGG
+
CCCCCGG@CFFGGGGGGFCFFGGGGFGGFFFGGGGGFGGGGGFGFGGGGGFGGGGGGGGGFCGGGGEF,@F<FFFDFGGGGGGGGGGFGGGDGFFFGGGGGG<FGEGGGGFEF,EDGFGGGGGFFFFFGG<FFGGGFGGGGGGFGFE=7FFGF;BC;>ECCGGGGFGGGDGGEF@AF9==9EGFGDEECDFCGDGG,=EFEDDC?A6?79DGGCEA>>@>ADFFA):*B:BFEGBC*98>6>FFFE>?42+.);50>13(,(,))./138<A;8?()4))65)*./))))))-2))/(0-(
@M03152:184:000000000-AWYW1:1:2106:24027:13929 2:N:0:AGGCTTAGATACCTGT
CCCAACTATCCCTATTAATCATTACGTCGATCCTAGAAACCAACAAAATAGGTCCGAACGTCCTATTTCATTATTCCATGCTAATGTATTCGAGCGATTGCCTGCTTTAAACACTCTAATTTTTTCAAAGTAACAGTCCTGACTTCCCGTAACACCAAATTAATGACATCACGGCTCGTCAGAAGGGAGAAATCAATGACGTTAGTACGTACCGAGGCACGACCGACGTATTGATCCCGAAATTCAACTACGAGCTTAGAGCGGAAGAGCGTCGTGTAGGGAAAGAACAGGAATTGGTAAA
+
CCCCCGGGGGGGGGGGGGGGGGGGGGFFGGGGGGGGGGGGGGGGGGGGGGGGFGFFGGGGFGGGGGGGGGGGCGGGGGGGFFGAGGGGGGGGGGGGCGGFEGGGGGGFGGGGGFGGG<FGGGGGGGGEGFGGGGGGGGGGGGGGGGGFGFGGGGGGGGGGGGGGGDGACFG?CGGGGCCECEG=DGEEED?@9DEC7CDFGGD@9BFC5**<C7:?>>AFFFBB>22B)896AF?G=;<<>@A3C7?@7CA(4D)-?)).)699>>>:1((-81,1()6A?5?@3?:(((((,3)/)6*))
@M03152:184:000000000-AWYW1:1:2106:14763:13963 2:N:0:AGGCTTAGATACCTGT
CCCAACTATCCCTATTAATCATTACGTCGATCCTAGAAACCAACAAAATAGAATCAAACGTCCTATTTCATTATTCCATGCTAATGTATTCAAGCGTATGCTTGCTTTAAACACTCTAATTTTTTCAAAGTAACAGTCCTGATTCCCCAAGACACCAAATTAATGACATCAAGGTTCTTCAGAAGGTAGAAACCAATAATACCAGTACGTACCGAGGCACGACCAACAAATTGATTCCGAAATTCAACTACGAGCTTAGATCGGAAGAGCGTCGTGTAGGGAAAGAAAAGGTAGGTTATGA
+
CCCCCGGGGGGGGGGGGGGGGGGGGGGGGGGGGGFGGGGGGGGGGGGGGGGGGGGGGGGGFGGGGGGGGFGGFGGGGGGGGGGGGGGFGGGGGGGGGGGGGGGGGGGGGGGGGFGGGFFGGGGGGGGGGGFGGGGGGDGGGG9FFGCFF=EGGGGGGGGGGGGGGGGGGGGGDFDGFCDDFFDFGGFGGGGGGGGGGGGFGGCDDFFGDFGGDGG5?BDFDAF9>5AFF58AAFE>+:D2DAFE6AA=CGFF>5B@;EBC7?;<0@9D@@9(32233AEEFFD4.5:1(4(,.+(1*)*))
@M03152:184:000000000-AWYW1:1:2106:28573:14085 2:N:0:AGGCTTAGATACCTGT
CCCAACTATCCCTATTAATCATTACGTCAACCCTAGAAACCAACAAAATAAGATCGACGTCCTATTTCATTATTCCATGCTAATGTATTCAAGCGTTAGCTTGCTTTAAACACTCTAATTTTTTCAAAGTAACAGTCCTGTTTCCCCGCAACACCAAATTAATGGCATCACGGTTCTACAAGAGGGAGGAATCAGTGAGACCAGTTCATACCAGTGGCACGACCGGCCTACTGACCCCGAAATTCAACTACGAGCTTAGATCGGAAGAGCGTCGTGTAGGGAAAGAACAGGAATGTCTAGA
+
CCCCCGGGGGGGGGGGGGGGGGGGGFGGEGFGGGGGGGGGGGGGGGGGGGGGFGGGGGGGGGGGGGGGFGGGGGGGGFFGGGGGGGGGGGGGFGGGGGGGGGGGGGGGFGGGGGGGG,AFGGGGFFGGAFFGGA9F@EFFGGGG4FGCEEGGGGECFDFGGEFECFGGG6F8EGCGGFGGC?FGFEGGDE@EGGGGG?9A?7FFGF?FGFGGGGCAC>@FBFFAF2):A6BFFFEGFFD9>BF3:CEF3*A6@D:9FE@ECE?0?;>?0196:;6?:><D0<0>??822,((.357*)*))
@M03152:184:000000000-AWYW1:1:2106:13223:14091 2:N:0:AGGCTTAGATACCTGT
CCCAACTATCCCTATTAATCATTACGTCGATCCTAGAAACCAACAAAATAGAATCAAACGTCCTATTTCGTTATTCCATGCTAATGTATTCAAGCGTGAGCCTGCTTTAAACACTCTAATTTTTTCAAAGTAACAGTCCTGATTCCCCATGACACCAAATTAATGACATCATGGTTCGTCAGAAGGTAGGAATCAATAATATCAGTACGTACGATTGCACGACCAATAAATTGATCCCGAAATTCAACTACGAGCTTAGATCGGAAGAGCGTCGTGTAGGGAAAGAACAGGTAGGGTTAGA
+
CCCCCGGGGGGGGGGGGGGGGGGGGGGGGEFGGGGGGGGGGGGGGGGGGFGGCFGGGGGGGDGGGGGGGGGGGGGGGGGGGGGGGGGGFGGGGGGGGGGGGGGGGGGGGFGGGGGGGFFFGGGGDGGGGFGGGGGGFGGGFGGGGGGGGGGGGGGFGGGGGGGGCFGFFGGGG8=DC@DEGGFFFGGGGGFGGGGGD7FFGG@BCFF?C;DDDGGFFFFFFDF>BCEFFFF68DA;@0*:?AFFCFE6EG4(5?D@A>*18C=27(6(5(6(669@@5;E;58FFF?:1((-4+-))(/.)
@M03152:184:000000000-AWYW1:1:2106:25279:14178 2:N:0:AGGCTTAGATACCTGT
CCCAACTATCCCTATTAATCATTACTGATATTCAAGAAACCAACGAAATGAGGACAACAGTCATGTTCCATTATCCCATGCTGAAGTATTCAAAGGCTCGATTGCCTGCTTTGAACACTCTAATTTGCTCAAAGTAAAAGAGTAGGAACCCCAGAGATTATGCACAGAAGTTGCACCACATGCACGAAACCCCCTTTGACCGCCACCCAGTTAAGGACAGCGGTGAGTATCCAACAGTGGGGCGGGACACGGCCGGGACAGACATTGAGGGCCGAACAAGCCTGGGGGCCACGCCGGAAGG
+
CCC@C@,E-E,;;,CEG96EF@@E,F6CCFF,E,66CCF@FC<;6,C@F,;,CC,6,;;CC@,6,CC,,,6F9@EE<C<C8CFCF@F<9FG9F,EEFFFGG8FDDBFF,=E??DEDEDGCBFFG9FFFB?EFFGGFFCE97FGCFCCECF7EGGFGGGGF;FDCFG?DDFGCDF=EF,=FG,,8?FCFECG8CG+@8DEF=8?AE509??+?;+@*5A5*;@A18)89A9*=+3:4?A8)9>A=386>(1)-(1:;)(414(.,)6).).(-(4((,7(,.)()(.,(,(,(-/,))-74(
@M03152:184:000000000-AWYW1:1:2106:8148:14255 2:N:0:AGGCTTAGATACCTGT
CCCAACTATCCCTATTAATCATTACTTTGGTCCTATAACCAACAAAATAGAACCAAAGTCCTATTTCATTATCCCATGCTAATGTATTCAAGCGCAAGCCTGCCTTAAACACTCTAATTTCTTCAAAGTAAAAGTCCTAGAGCCCTACTGCACCCAGTTAAGAGCACAGCAGTCTCTAGAAGGTAAGATCCAGCAGCTTCAGTACTATCCCGAAGGTATATACCGAAGTGCCTGATCCGAAATTCAACTACGAGCTTAGATCGGAAGAGCGTCGTGTAGGGAAAGCACAGGTATGTGGTCA
+
CCCCCGGGGGGGGGGGGGGGGGGGGGGGGGGGGGGGGGGGGGGGGGGGGEFGGGGGG?FGFFFGGGGFFGGGGGGFGGGCFGGGGGFGGGGGFGGGEFGGGDFGGGDFGGEFEGGGGGGGGFGGGG,,CEFGGGGDFG;CEFGGGGGGGCFGGGGDEDFAE8EDFGFFFF?=D,=DF@F,?EFGGGFFGGGGFFC@?8EFFDFEGFB=DBFGGCC5FFF7+*+;5):9?C*<CDCFFC*)*:>E>BEFE>FFFCD=A6==CEF??>9B2(66@BFF<F6<?A<)()/386(/)+41+)*))
@M03152:184:000000000-AWYW1:1:2106:5213:14309 2:N:0:AGGCTTAGATACCTGT
CCCAACTATCCCTATTAATCATTACGTCGATCCTAGAAACCAACAAAATAGGGTCAAACGTCCTATTTCATTATTCCATGCTAATGTATCCAAGCGCGAGCCTGCTTTAAACACTCTAATTTTTTCAAAGTAACAGTCCTGATTCCCCGCCACACCAACTTAATGACATTACGGTTCTTCAGAAGGGAGAAACCAGTGAACACAGTGCATACCGAAGGCACGACACGCGTAAGGATCTCGGACTTCAACTACGAGCTTAGATCGGAATAGCGCAGTTGAGGGAAAGACACGGAATGAGTGG
+
CCCCCCEGGGGFGGGGGGGGGGGGGGGGGGGGGGGGGGFGFGGGGGGGGFGGGGGGGGFG<FCFGCFGGCFGFGGCFGGGGFGGGFG96EFFGFFC7FEGGGGGG8FAEFGGGGFGFFFGFEGGG8<AFFGFGGCCFGGGGGAF,@9F+=EED8F88FCFGF,@DEDGG+?@8+=CCDGGFAD9=CCF8CGG6E6,7+,+,++)@9BFF6;CCCE*@*)3695@)((:)2())*/8)):().)4=+9C?F6@;<36)4<2<<<(1(3()-)((((()*)5(),82)48:(,411()*)*)(
@M03152:184:000000000-AWYW1:1:2106:21584:14380 2:N:0:AGGCTTAGATACCTGT
CCCAACTATCCCTATTAATCATTACGTCGATCCTAGAAACCAACAAAATAGAATCAAACGTCCTATTTCGTTATTCCATGCTAATGTATTCAAGCGTGAGCCTGCTTTAAACACTCTAATTTTTTCAAAGTAACAGTCCTGATTCCCCAAGACACCAAATTAATGACATCATGGTTCGTCAGAAGGTAGGAATCAATAATACCAGTACGTACAATAGCACGACCAATAAATTGATCCCGAAATTCAACTACGAGCTTAGATCGGAAGAGCGTCGTGTAGGGAAATAACAGGTATGAATAGA
+
CCCCCGGGGGGGGGGGGGGGGGGGGGGGGGGGGGGGGGGGGGGGGGGGGGGGGGGGGGGGGGGGGGGGGGFGGGGGGGGGGGGGGGGGGGGGGGGGGGGGGGGGGGGGGGGGGCFGGBFGGGGGGGGFGGGGGGGGGGGGGGGGGGGGGGGGGGGEFGGGGGGGGFGFGCDGAFFGC8DDGEGGFFGGGCGGGGGGGGGFGGGF?DFGDFGGGGFFAF8?9@E9AB@FFFEC6DE>FBDA>AAE8F41>FF2@DBB)>7CECB26<B@DDF(,(,(6AE)6A@F)94)4),..+.**)0.)
@M03152:184:000000000-AWYW1:1:2106:26189:14395 2:N:0:AGGCTTAGATACCTGT
CCCAACTATCCCTATTAATCATTACGGCGACTCTAGAAACCAACAAAATAGAACCGCACGTCCTATTTTATTATGCCATGCTAATGTATTCGGGCAAAGGCCTGCTTTGAACACTCTAATTTTCTCAAGGTAAAAGTCCTGGTTCCCCGACACACCCAATTAAGGGCATGCCGGCTCACCAAGAGGTAGAACCCGGCCAGACAGTACGTACCGTAAGGCAGACCGCCAGACCAGGCTCGAAATTCAACTACGAGCTTAGATCGGAAGAGCGTCGTGTCGGGAAAGAACAGGAATGTGAATA
+
CCCCCGGGGGGGGFFGGGGGGGGGGGFDFFGGGGFGGGFGFGGGGGGGGGGGGGGGGEECEFGGGGFGGEGGFGGGGGGFGGGFGGGGGGAFFGGGGCG@F<FGGFGGGGGGGGDCF<FFFFFE<F9FGGGGGGGEFGFGGFEFGGGGGGGGGGGCGF6=EGFGGFGGGGGFC8D>CFGGFG:DGFFGGGCEDEGGGGGFD7C:FFFG?AF<CFC);AB)8@FD;B>):A(5;*3*)6>9F::<4=9F<C4,4<36@4)6)4::6?02236069-2(.(9>31>658<?7?(.+)/*)0))
@M03152:184:000000000-AWYW1:1:2106:10932:14461 2:N:0:AGGCTTAGATACCTGT
CCCAACTATCCCTATTAATCATTACTTCAGCCAAGCGAAACCAACGAAACAAGACCGAAGTCGTATTCCATTATCCCATGCTAACGTATTCGGAGGCGAGTTACGCCTGCTTTGAACACTCTAATTTCCTCAAAGTAAACGATCCTAGCGGTTGATTCCCCACCCTCGCGGATGAGGACCGTTAGGAACATAGGAGGCCAGCAGCCCGCTCCCCGAAGGGGCGGACTGCTAAGGACCTTCCGAAATTCAACTACGAGCTTAGATCGGAAGAGCGTCGTGTAGGGAAAGAACAGGTCGGGGT
+
CCCCCGGGGGGGGGGGGGGGGGGGGGGGDGGGGGGGGGGGGGGGGGGGGGGGGGGGGGGGGGGGGGGGGGGGGGGGGGGGGGGGGGGGGGGGGGGGGGGGGGGGGGGGGGGGGGGGGGGGGGGGGFGGGGGGGGGGGGGGGGFGGGGGGGGEGGGGGGDGGGGGGGGGGGDGGGGGGGGGGGGDGGGGGGGGCFFGGGGFGGGFGFFGGFGGGGGBDEFFF>FFFFB>5*4@FGFDFFG:??F<EFBFACFDBF>?E;2:<?AAA??F(-3?06,(403,.@<E?::BF02345)))-)((
@M03152:184:000000000-AWYW1:1:2106:16322:14491 2:N:0:AGGCTTAGATACCTGT
CCCAACTATCCCTATTAATCATTACGTCGATCCTAGAAACCAACAAAATAGAATCAAACGTCCCATTTCATTATTCCATGCTAATGTATTCAAGCGTGAGCCTGCTTTAAACATTCTAATTTTTTCAAAGTAACAGTCCTGATTCCCCACAACACCAAATAAATGACATCATGGTTCGTCAGAAGGGAGAAACCAACAATACCAGTACGTACCTAGGCACGACCGACATGATGGTCCCGAAATTCAACTACGAGCTTAGATCGGAAGAGCGGCGTGTAGGGAAAGAACAGGTAGGTGTAGA
+
CCCCCGGGGGGGGGGGGGGGGGGGGGGGGGGGGGGGGGGGGGGGGGGGGGGGGGGGGGGGGGGGGGGGGGGGGGGFGGGGGGGGGGGGGGDGGGFGGGGGGGGGGGGGGGGGGGGGGEGGGGGGGGGGGDGGGGGGGGGGGGGGGGGGFGGGGGGGGGGGGGGGGGGGGFGGGGGGFGGGGGGGGGGGGGGGDGEGGGGFGFFD?DFFDFGGGGFFFFEFBFF>@BBDDFF>AF:>ABDF>B;41:CFEGFDDDEB46@E3?<;@;BFFF9(49(43:<BB@BF?F?:?::)6+(16)*.)
@M03152:184:000000000-AWYW1:1:2106:11029:14663 2:N:0:AGGCTTAGATACCTGT
CCCAACTATCCCTATTAATCATTACGGCAGTTCTTAAAGACCAACAAAATAGAACCACACGTCCTATTTCATTATTCCATGCTAATGTATTCAGGCATAGGCCTGCTTTGAACACTCTAATTTTCTCAAGGTAAAAGTCCTGGTTTCCCGATGCATTCAATAAAGAGCACAAAGGTTCACCAAGAGGCAAGACCCAGTCGAGCAGTAAACACGCCGTCAGGCGGACCACCCAACCAGATCCGAAATTCAAATACGAACTTAGATCGGAAGAGCTGCGGGTAGGGAAAGAACAGGAATGCGT
+
CCCCCGGGGGFGGGGGGGGGGGGGGGGG7FFFGGGGGGGGGGGGGGGGGGGGGGGGGGGGGFGGGGGGGGGGGGGGGGGGGGGGGCFGFGGFFGFGGGGGGGGGGGGGGFGGFFGCGGFGG9FGGGGGGGGGGGFGGGGGFFGFF8AFGGGGGEGFGGGGGCGGCEC8DDGF??+@=EFG79DFFGDCCGFGGCGGGG??C>D==9DFCDFFD7+?A>5*3)*)0>)?>A@FFDDD45;2*(:?E);6?+1.77),)(()).7)9((,2(/(.)(.()-,(7:B?F?<0:(((2()).*((
@M03152:184:000000000-AWYW1:1:2106:12362:14683 2:N:0:AGGCTTAGATACCTGT
CCCAACTATCCCTATTAATCATTACGTCAATCCTAGAAACCAACAAAATAGGATCGAACGTCCTATTTCATTATTCCATGCTAATGTATTCAAGCGTGAGCCTGCTTTAAACACACTAATTTTTTCAAAGTAACAGTCCTGATTCCCCGCAACACCAAATTAATGGCATTACGGCTCGTCAAGAGGGAGGAATAAGCAAGACCAGTACATACCTGTGGCACGACCGACCTGCTTATTCCGAAATTCAACTACGAGCTTAGATCGGAAAAGCGTCGTGTAGGGACAGAAAAGGAATGTGTAA
+
CCCCCGGGGGGGGGGGGGGGGGGGGGGGCFGGGGGGGGGGGGGGGGGGGGGGGGGGGGGGGGGGGGGGGGGGGGGGGGFFGGGGGGGGGGGGGGGGGGGGGDGGGGGGGGGGGGGGGGGGGGGGGGGGFGFFFFGGGGGGGGGGGGGGGGEGGGGGGGGGGGGGGDGGGGGGCCGEGGGGGGGGFGGEEGGGF,,7:FGFGG*:7ACCFBF9C79BFF>FFAFB>F2):5BFADC>CE7@FD>;AFFFFGF;19.6>3>)/))6(--(48(-(-323)4<A),)4)40)((((0))*.:2)
@M03152:184:000000000-AWYW1:1:2106:19546:14767 2:N:0:AGGCTTAGATACCTGT
CCCAACTATCCCTATTAATCATTACGTCAATCCTAGAAACCAACAAAATAGGATCGAACGTCCTATTTCATTATTCCATGCTAATGTATTCAAGCTTAAGCCTGCTTTAAACACTCTAATTTTTTCAAAGTAACAGTCCTGATTTCCCGCAACACCAAATTAATGGCATTACGGTTCGTCAAGAGGGAGGAATCAGCAAGGCCAGTACATACCAGTGGCACGACCGACCTGCTGACCCCGAAATTCAACTACGAGCTTAGATCGGAAGAGCGTCGTGTAGGGAAAGAAAAGGTATGAGTAA
+
CCCCCGGGGGGGGGGGGGGGGGGGGGGG,CGGGGGGGGGGGGGGGGGGGGGGGGGGGGGGGGGGGGGGGGGGGGGGGGGGGGGGGGGGGGGGGGGGGGGGGGGGGGGGGGGGFGGGG9FGGGGGGGGGGGGGGGGGGGGGGGGGGGFFGGGGGGGGGGGGGGGGGGGGGGGGGGGGGGGGGGFGC?EGGGGGGGGGGGGFCF9=+@FGGFGGGGGFFFFFC5BBFAFFFEDFFGFGF=GFFFFFFFEFE>6;DGFFE8C@>?CFFFFB?F<>>?94<)4<<EF4?FB2(((()06?*)*.)
@M03152:184:000000000-AWYW1:1:2106:21416:14814 2:N:0:AGGCTTAGATACCTGT
CCCAACTATCCCTATTAATCATTACGTCAACCCTAGAAACCAACAAAATAAGATCGACGTCCTATTTCATTATTCCATGCTAATGTATTCAAGCGTTAGCCTGCTTTAAACACTCTAATTTTTTCAAAGTAACAGTCCTGTTTCCCCGCAACACCAAGTTAATGGCATCACGGTTCTACAAGAGGGAGGAATCAGTGAGACCAGTTCATACCGTTGGCACGACCGACCTACTGACCCCGAAATTCAACTACGAGCTTAGATCTGAAGCGCGTCGGGACGGGAAAGAACAGGGATATGGAAA
+
CCCCCGCFFGGGGGGGGGGGGGGGGGGG7FGCGGGGDFFGGGGGGGGGGGGGGGGGGGGGGGGGDGEG9FGGGF9@<EFGGEGGFEFAFFGGGF7CFEGGGGGGGFGGGGGGGGGGG9FGGGCFGGGGGGCFGGGGGGFGDGGGF@FGGEEEGGGGCFGGGACA8D8ECFGE6=CGGFGG69,@6CCEECF889:2EGGF9FGFFFFGGFGG5C9@A5@6?AEAFA());@AAFEG)5<3)206AFFFEFF66:A94;7>EC.9?6))(4(-(((-()-1(<>FFFF:?0((4*(**)0)-
@M03152:184:000000000-AWYW1:1:2106:23306:14877 2:N:0:AGGCTTAGATACCTGT
CCCAACTATCCCTATTAATCATTACGTCAATCCTAGAAACCAACAAAATAGGATCAACGTCCTATTTCATTATTCCATGCTAATGTATTCAAGCGTGAGCCTGCTTTAAACACTCTAATTTTTTCAAAGTAACAGTCCTGATTTCCCACCACACTAAATTAATAGCATGATGGTTCTTCAGAAGGGAGGAACCAGTGACACCAGTACGTACCGGAGGCACGACCAGCGTACTGATCCCGAAATTCAACTACGAGCTTAGATCGGAAGAGCGTCGTGTAGGGAAAGAACAGGTATGGATAGA
+
CCCCCGGGGGGGGGGGGGGGGGGGGGGGGGGGGGGGGGGGGGGGGGGGGGGGFFGGGGGGGGGGGGGGGGGGGGGGGGGGGGGGGGGGGGGGGGGGDGGGGGGGGGFFGGGGGGGGGFGGGGGGGGGGGGGGGGGGGGGGGGGGEGGGGEGGGGGGGGGGGGGGGGGGGGGGF,BFGGGGGGF=F6@EGGGGGGGGGGGFGGFBGFFDDFG=DGGFFEFFFDFFFFDFFFFFFFCBFDGFF>FFFFEFFGA=59>@6;;C?C?63;B@;131199B:>AA?F:81@20286)5+()*.*,)
@M03152:184:000000000-AWYW1:1:2106:4361:14932 2:N:0:AGGCTTAGATACCTGT
CCCAACTATCCCTATTAATCATTACGTCGATCCTAGAAACCAACAAAATAGAATCAAACGTCCTATTTCGTTATTCCATGCTAATGTATTCAAGCGTGAGCCTGCTTTAAACACTCTAATTTTTTCAAAGTAACAGTCCTGATTCCCCATAACACCAAATTAATGACATCATGGTTCGTCAGAAGGTAGGAATCAATAATACCAGTACGTACGATAGCACGACCAATAAATTGATCCCGAATTCAACTACGAGCTTAGATCGGAAGAGCGTCGTGTAGGGAAAGAACAGGTAGATTGAGAT
+
CCCCCGGGGGGGGGGGFGGGGGGGGGGGGGGGEFFFGGGGGGGGGGGGGGGGGGGGGGGGGCEGGGFGFGGGGGGGGGGCGGGFGCF@EFDFEGGGGDEGGFFGGGGCFFGGC,E8EFGGGGGGEGEGGGGGGGGCEGGGGGGGFGGGCGGGFGGGGGGFGGAEGGGGGGGFGGFGGEGGFEAAD8DFGGFFGDFCFG,CEDGFFFFGGFDGD>?ABFEF5>>5>@@FFFF>FCEG6=GFB2>EFFC>BF)9@GDEF=:*59@6(.3@@9BF96;D@=43@FDFB).2,(-.)2)*0)2()
@M03152:184:000000000-AWYW1:1:2106:19123:14947 2:N:0:AGGCTTAGATACCTGT
CCCAACTATCCCTATTAATCATTACGGCGACTCTAGAAACCAACAAAATAGAACCGCACGTCCTATTTTATTATGCCATGCTAATGTATTCGGGCAAAGGCCTGCTTTGAACACTCTAATTTTCTCAAGGTAAAAGTCCTGGTCCCCCGACACACCCAATTAAGGGCATGCCGGCTCACCAAGAGGTAGAACCCGGCCAGACAGTACGTACCGTAAGGCAGACCGCCCGACCAGGTTCGAAATTCAACTACGAGCTTAGATCGGAAGAGCGTCGTGTAGGGAAAGAACAGGTATGGGTGAA
+
CCCCCGGGGGGGGGGGGGGGGGGGGGGGGGGGGGGGGGGGGGGGGGGGGGGGGGGGGGGGGGGGGGGGGGGGGGGGGGGGGGGGGGGGGGGGGGGGGFFFFGGGGGGGGGGGFFGGG9FGGGGGGGGGGDFGGGGGGGGGGGGGGGGGGGGGGGGGGCEGGGGGGGGGFGGGDCDGGGGGGDFGGGF9:EFGGGGGGGGF>DGDGFFGGFGCCFG4AF@FE6FFF;F3=>;:5F19*59:4:<A==<B<GF?07:>FD7)4:?BFFF02(-,19((47>764643@(334:2-03)5(*()
@M03152:184:000000000-AWYW1:1:2106:18469:14964 2:N:0:AGGCTTAGATACCTGT
CCCAACTATCCCTATTAATCATTACGTCGATCCTAGAAACCAACAAAATAGGATCAAACGTCCTATTTCATTATTCCATGCTAATGTATTCAAGCGCGAGCCTGCTTTAAACACTCTAATTTTTTCAAAGTAACAATCCTGATTCCCCGCCACACCAACTGAATGGCATTACGGTTCTTCAGAAGGGAGAAACCAGTGACACCAGTGCATACCGAAGGCACGACCAGCGTACTGATCTCGAAATTCAACTACGAGCTGAGATCGGAAGAGCGTCGTGTAGGGAAAGAACAGGTATGTGTCT
+
CCCCCGGEFGFGGGGGGGGGGGGGGGGGEFGGGGFG@EGFGGGGDGFEF9FFFCEGGGGGFGDGDEFGGGGCFGGGGGGFGFGGGGGGGGGFFGGGGGGFFGGFGEFFGDFGGGGFF?<FGGGGGGGFGGGGGGG9FFGGDFGGGFGGCEGGGGGGGGGGFF8E=@FGDDGF6CFEGGGFG,ECFDEFGGFFGFCGFCGFGCCCF<CGFFGG7DED455AFAEBFFFFD8>AACCGFFGFFDFFFFFCEG;=0:5(8(77;C@F;D1(.30;(8>968,)4<.7()..,.(()2-//)2)-
@M03152:184:000000000-AWYW1:1:2106:8849:14979 2:N:0:AGGCTTAGATACCTGT
CCCAACTATCCCTATTAATCATTACGTCAATCCTAGAAACCAACAAAATAGGATCGAACGTCCTATTTCATTATTCCATGCTAATGTATTCAAGCGTTAGCCTGCTTTAAACACTCTAATTTTTTCAAAGTAACAGTCCAGATTCCTCGCAACACCAAATTAATGGCATTACGGCTCATCAGGAGGGAGGAATCAGTGAGACCAGTACATACCAGAGGCATGACCAACCTACTAACCCCGAAATTCAACTACGAGCGTAGATCGGAAGAGCGTCGTGTAGGGAAAGAAACGGTAAGTGTGA
+
CCCCCGGGGGGGGGGGGGGGGGGGGGGG7FGGGGGGGGGGGGGGGGGGGGGGGGGGEGGGCFFGGGGGGGGGGGGGGGGGGFGGGGGGFGGGGFGGGGGGGGFGGGGGGGGGGGGGGGGGGGGGGGGGFGEGGFGGGGGGGGDFEGGFCGGGGGGGGGGGGFCFFDGGFGGGFCC>8ED8=DFEGGGGGGGGGCDGGDACCG?@FFF8@7CD?CCFFFAE*)98=@@>B4=FFGFGFFC=D2ADAFEF4CFB=D)(..66;<)68?<((,39.((((04AD3,<45:?((-((*(//)*))
@M03152:184:000000000-AWYW1:1:2106:4052:15036 2:N:0:AGGCTTAGATACCTGT
CCCAACTATCCCTATTAATCATTACATCAGCCTTAGAAACCAACAAAATAAGACCAACGTCATATTCTATTATCCCATGCTGTAATATTCAATGGCAAGGTTACGCCTGCTTTGAACACTCTAATTTTTTCAAAGTAAATGATCCGAAGTGAGTTTGACCCCACTATCGGTAAGATAGGAAACGCCAGTCCAGCCACGCCACAAGGACGAGCTTTGACCAGACGCATTCCGAAATTCAACTACGAGCTTAGATCGGAAGAGCGGCGTGTCGGGAAAGAAAAGGTCTGTGTAGATGTCGGTG
+
CCCCCGGGGGGGGGGGGGGGGGGGGGGGGGGGGGGGGGGGGGGGGGGGGFGGGFGGGGGGGGGGGGGGGGGGGGEF<FCGGGGGFFFGGFGGGGGGGGGGGGGGGDEFGGGCFAFAEFGGGGGGGGGGGGGGGFFFFFGGGGGGGDGEEFGGFFGFGGGGGGGGGGGGGCDGEGFF8EGDCGFFGGGG?DDEGGGGFGDFEG?CFAFGDADGDFD8@A5*9=CAFA95AAEF?C>CAC8?BBF?EF>E3F6)9:5(>?6@D80(.9>9(.49>(4::??(()-1)/,.).6))+)1*,/-(
@M03152:184:000000000-AWYW1:1:2106:25187:15104 2:N:0:AGGCTTAGATACCTGT
CCCAACTATCCCTATTAATCATTACGGCAGTTCTAAAAACCAACAAAATAGAACCACACGTCCTATTTTATTATTCCATGCTAATGTATTCAGGCATAGGCCTGCTTTGAACACTCTAATTTTCTCAAGGTAAATGTCCCAGTTCCCCGATGCATTCAATAAAGAACACACCGGTTCACTAAGAGGCAAGACCCGGTCAAGCAGTAAACACGCCGTCAGGCGGACCACCCAACCAGATCCGAAATTCAACTACGAGCTTAGATCGGAAGAGCGTCGTGTAGGGAAAGAACAGGTAGATGTA
+
CCCCCGGGGGGGGGGGGGGGGGGGGGGGGGEFGGGGGGGGCFGGGGCDGGGGGGGGGGGGGGGGCFGGGGGGGFGFGFFGGGFGGGGFGGGGGFFGGGGGGGGGGGGGGGGFGDFGGGGGGGGGGGGGGGGGGGGFGGGGGDGGGGGDGGGGGGGGGGGGGFGGFEGDDGG+@@DEDFGGFFFGFDGGGGGGCEGGGGGFGGGDGFFGGFCD>FEEEDAAA=B>F5=F>DBFFG;C))C);25>AFCFFGFFFC>;>@@CF)694?F?61<:>9<63>(14?:42<67?F70(3)/*)*-)
@M03152:184:000000000-AWYW1:1:2106:12264:15108 2:N:0:AGGCTTAGATACCTGT
CCCAACTATCCCTATTAATCATTACGTCAATCCTAGAAACCAACAAAATAGGATCGAACGTCCTATTTCATTATTCCATGCTAATGTATTCAAGCGTTAGCCTGCTTTAAACACTCTAATTTTTTCAAAGTAACAGTCCAGATTCCTCGCAACACCAAATTAATGGCATTACGGCTCATCAGGAAGGAGGAATCAGTGAGACCAGTACATACCAGAGGCATGACCAACCTACTAACCCCGAAATTCAACTACGAGCTTAGATCGGAAGAGCGTCGTGTAGGGAAAGAACAGGTAGGTTGAA
+
CCCCCGGGGGGGGGGGGGGGGGGGGGGGCGGGGGGGGGGGGGGGGGGGGGGGFFGGGGGGGCGGGGGGGGGGGGGGGGGFGGEGGGGGGGGGGGGGGGGGGGGGGFGGGGGGDGFGG9FFFGGGGGFGGGGGGGGCGGGGFEGGGGGGGGGGGGGGDFDGGGFGGGFGGGGGDEGECDGGGGFGFFEGFEEGGGGGGGGFGG6@FFFDGFGCGFC5A?556@FF@@9ABF@FFGA>ABC4*:B=AFEFFGFEFGF>D@33>?)40;?;FD1;3;@6?A04A@BF147<7033)0)01)*()
@M03152:184:000000000-AWYW1:1:2106:9925:15112 2:N:0:AGGCTTAGATACCTGT
CCCAACTATCCCTATTAATCATTACGTCGATCCTAGAAACCAACAAAATAGGATCAAACGTCCTATTTCATTATTCCATGCTAATGTATTCAAGCGCGAGCCTGCTTTAAACACTCTAATTTTTTCAAAGTAACAGTCCTGATTCCCCGCCACACCAACTGAATGGCATAACGGTTCTTCAGAAGGGAGGGACCAGTGGCGCCAGTGCATACCGAGGCACGACCAGCGTACTGATCCCGAAATTCAACTACGAGCTTAGATCGGAAGAGCGTCGTGGAGGGAAAGAACAGGCAAGGTGAAA
+
CCCCCGGGGGGGGGGGGGGGGGGGGGGGGGGGGGGGGGGGGGGGGGGGGGGGFGGGGGGGFCGGGGGGGGGGGGGGGGGGGGGGGGGGGGGGGGGGGDGGGFGGGGGGGGGGGGGGGGGGGGGGGGGGGFGGGCFGGGGGGEGGGGGGGGGGGGGGGGDFGGGGGGGGGGGFGGDEDGCFGFGGGGGGGGGGGGGGGGFBDGCBGFFGGFGGGDC>F>DFFFF29D@FFF>FFGFGF8*3)68?==?F3>F6<DB14>?FF<08?F>FB792111,()4:F@B),7???B((.*()*.:))
@M03152:184:000000000-AWYW1:1:2106:12455:15153 2:N:0:AGGCTTAGATACCTGT
CCCAACTATCCCTATTAATCATTACGTCAACCCTAGAAACCAACAAAATAAGATCAACGTCCTATTTCATTATTCCATGCTAATGTATTCAAGCGCGAGCCTGCTTTAAACACTCTAATTTTTTCAAAGTAACAGTCCTGATTCCCCATGACACCAAATTAATGACATCATGGTTCTTCAGAAGGGAGAAACCAATAATGCCAGTACGTACCAAGGCACGACCAACAATTTGATCTCGAAATTCAACTACGAGCTTAGATCGGAAGAGCGTCGTGTAGGGAAAGAACAGGTATGTGTAGAA
+
CCCCCGGGGGGGGGGGGGGGGGGGGGGGCFGGGGGGFGGGGGGGGGGGGGGGFGGGGGGGGGGGGGGGFGGGGGGGGGGGGGGGGGGGGGGGGGGGGDEGGDDFGGGFGGGGGGGGG9FGGGGGGGGGFGGFFFFGGGGGGGGGGGGGGDGGGGGGGGGGGGGCFGGGGGGFFDGFGGGGDFGCDCGGGGGGGGFGGGGFGGDDDFFDGFGDGGD5CCDBEFF>DAFA99AFF+9:FDFF5>AEFF4==6>(2))783<3?FFFFBD@@06(26(/(;<6?FF42),(,4<<)+)**.*)-
@M03152:184:000000000-AWYW1:1:2106:8605:15191 2:N:0:AGGCTTAGATACCTGT
CCCAACTATCCCTATTAATCATTACGTCGATCCTAGAAACCAACAAAATAGGGTCAAACGTCCTATTTCATTATTCCATGCTAATGTATTCAAGCGCGAGCCTGCTTTAAACACTCTAATTTTTTCAAAGTAACAGTCCTGATTCCCCGCCACACCAACTGAATGGCATGACGGTTCTTCAGAAGGTAGGAACCAGTGACACCAGTGCATACCGAAGGCACGACCAGCGTACTGATCCCGAAATTCAACTACGAGCTTAGATCGGAAGAGCGTCGTGGAGGGAAAGAACAGGTAGGGGTAG
+
CCCCCGGGGGGGGGGGGGGGGGGGGGGGGGGGGGGGGGGGGGGGGGGGGGGGGGGGGGGGGGGGGGGGGGGGGGGGGGGGGGGGGGGGGGGGGGGGGGGGGGGGGFGGGGFGFGGGFAGGGGGGGGGGGGGGGGGGGFGGGGGGGGGGGGGGGGGGGFGGGGGGGGGGGGGG6C=E>,?EGGFDFFFFGFGGGFGCFFF@C9?CCFF>FFGGGGGDBB=AFAD2>BFFFBF;5C?DFC*68:):FFFCEGFFFGAF3@EFE?E@16:1:FBF066-2)432)-)(028(428-0,))(*((
@M03152:184:000000000-AWYW1:1:2106:14613:15218 2:N:0:AGGCTTAGATACCTGT
CCCAACTATCCCTATTAATCATTACGGCAGCTCTAAAGGCCAACAAAATAGAACCACACGTCCTATTTTATTATTCCATGCTAATGTATTCAGGCGCAGGCCTGCTTTGAACACTCTAATTTTCTCAAGGTAAAAGTCCTGGTTCCCCGCCGCATCCAATAAAGGACACGACGGTTCACCAAGAGGCAAGACCCGCTCGGGCAATAACACACCGTGAGGCGGACCCCCCAAACAGATCCGAAATTCAACTACGAGCTTAGACCGGAAGAGCGCCGTGTCGGGAAAGAACAGATATGAGTGA
+
CCCCCGCFFFFFFGGGGGGGGGGGGF;F7CGCFGFGEFFFGFGGGCFFGGGGGGGFDFGC<FEGFFEFGGDFGGGGCFFFGGGFGGFGGDGGGGGGGG7=CGG@FFG9FCF8FFGGGFGGGGGFAFFACFFGGGGGFGGFGF=E;FCA=EGGG@:CFGGFCGFGCF??FDDGGE==DFGFGGFGGFEDE6@C8,1@:DE>EGGF,;4@CAFG4?/;AEB;B;E93((2534)7C<</4*37(74@FB*6:/405.45,.56).,-7(((.(-(((-().-,71),)3((,((-2)**.2)4
@M03152:184:000000000-AWYW1:1:2106:17409:15288 2:N:0:AGGCTTAGATACCTGT
CCCAACTATCCCTATTAATCATTACGTCGATCCTAGAAACCAACAAAATAGGTTCGAACGTCCTATTTCATTATTCCATGCTAATGTATTCGAGCGATTGCCTGCTTTAAACACTCTAATTTTTTCAAAGTAACAGTCCTGACTCCCCGTAACACCAAATTAATGACATCACGGCTCGTCAGAAGGGAGAAATCAATGACGTTAGTACGTACCGAGGCACGACCGACGTATTGATACCGAAATTCAACTACGAGCTTAGATCGGAAGAGCGTCGTGTAGGGAAAGAACAGGTATGTGTAGA
+
CCCCCGGGGGGGGGGGGGGGGGGGGGGGGGGGGGGGGGGGGGGGGGGGGGGGGGGGGGGGGFFGGGGGGGFGGGGGGGGGGGGGGGGGGGGGGGGGGGGGGDFGGGGGGGGGGGGGGFGGGGGGGGGGGGEFFFGGGFGGGGGGGGGGG>EGEFGGGGGGGGGGGFGGGGGFGEDGGGG6DGGCDFGFGEGGGGGGGGGFGDF@7@FGDFGCDDGF4B=F4@B26>@A85>;FCC+15C?BBFC+;78<FA??C:(;AFF<<?B::9?F:B91;;B<>BF053>?FF?22())+,/94:))
@M03152:184:000000000-AWYW1:1:2106:9469:15319 2:N:0:AGGCTTAGATACCTGT
CCCAACTATCCCTATTAATCATTACGTCAATCCTAGAAACCAACAAAATAGAATTAACGTCCTATTTCATTATTCCATGCTAATGTATTCAAGCGCGAGCCTGCTTTAAACACTCTAATTTTTTCAAGGTAACAGTCCTGATTTCCCACCACACCAAATTAATGGCATGATGGTTCTTCAGAAGGGAGGAACCAGTGACACCAGTACATACCGAAGGCATGACCAGCGTACTGATCCCGAAATTCAACTACGAGCTTAGATAGGAAGAGCGTCGTGTAGGGAAAGAACAGGAATGGGGGAA
+
CCCCCGGFGGGGGGGGGGGGGGGGFGGG7FGGGFGGGGGGFFGGFFGGGGGCFGGGGGGGFGGGDDGGFGGGGFGFGGGGGGGGGGGFGGCEGGGGGDGEEGFFG<EGCFFDCGGGGGDFFGGGGFEEFFFGGEEFFAEFGGGEGCCFFGGGFDEGGGGGGGGA=F?=D7=EFA==DBDFDFGGGDFEEDEECFGE8DGFCDGFAC89FF?FDDGFFFCFFEA)3@@F5>@F>:E+=2;>E@F*=A?CEG4@?DB9444<C).63;38@16(;;6;(>ABB42.()4(4,,((+,))()((
@M03152:184:000000000-AWYW1:1:2106:16403:15398 2:N:0:AGGCTTAGATACCTGT
CCCAACTATCCCTATTAATCATTACGTCGATCCTAGAAACCAACAAAATAGGATCAAACGTCCTATTTCATTATTCCATGCTAATGTATTCAAGCTATCGCTTGCTTTAAACACTCTAATTTTTTCAAAGTAACAGTCCTGATCTCCCACGACACCAAATTAATGACATCGTGGTTCGTCAGAAGTGAGAAACCACCTAGACCAGTACACACCGAAGGCGCGACCAACCTGTTAGTCCCGAAATTCAACTACGAGCTTAGATCGGAAGAGCGTCGTGTAGGGACAGACAACGACGATGTAA
+
CCCCCGGFGGGGGGGGCFGCEEGGGFGGGCFGGGCFFCFGGFGGGGGGGGGGGGGGCGGCEEGFFGGGGAFFFFFGGGCGFFGAFGGEC@FECFGFFF<@FGGC7,CFCF9,5,EFGAFGGGGGDGDFFFGG9A?FFCFGGGGFGGGDGGGGGE@>FG8DGDDFFFEAC6DFG6D?D76A8=E,6,8A9DADGGF+AFE+@8?@@FFC9<::DG5@>*09?AB@)>(26/:F8CE819D(/(.3AFFFFGF;;GF()(1)66??0,/((.42,3(-4039))40,.3(41,-(2())-06.
@M03152:184:000000000-AWYW1:1:2106:16689:15416 2:N:0:AGGCTTAGATACCTGT
CCCAACTATCCCTATTAATCATTACGTCAACCCTAGAAACCAACAAAATAAGATCGACGTCCTATTTCATTATTCCATGCTAATGTATTCAAGCGTTAGCCTGCTTTAAACACTCTAATTTTTTCAAAGTAACAGTCCTGTTTCCCCGCAACACCAAGTTAATGGCATCACGGTTCTACAAGAGGGAGGAATCAGTGAGGCCAGTTCATACCGTTGGCACGATCGACCTACTGACCCCGAAATTCAACTACGAGCTTAGATCGGAAGAGCGCCGTGTAGGGAAATAACAGGGAGGTGTGCA
+
CCCCCGGGGGGGGFGGGGGGGGGGGGGGGEFGGGGGGGGGGFGGGGGGGGGGGGGGGGGGGGGGGGGGAFGFGGGGGGGGGGGGGGGGGGGGDGGGGGGGGGGGGGGCCFGFGGGGGFGGGGGGGFFGGGGGGGGGGGGGGGGGGGGEGEEGGGGGGGFEGDGCFFGGGGGCEFGGGGFGG9E@FCCGGGGGGGGGGFGFG+9>GFFDGFGFGFE*;6@FFF42-<AFEFF6FFB?FDG5;=FE=FEAC46((/.:F>@3</:;<12(,,(((((-8).4<FF>2*6.<)3((*-)).*))
@M03152:184:000000000-AWYW1:1:2106:12796:15498 2:N:0:AGGCTTAGATACCTGT
CCCAACTATCCCTATTAATCATTACGGCGACTCTAGAAACCAACAAAATAGAACCGCACGTCCTATTTTATTATGCCATGCTAATGTATTCGGGCAAAGGCCTGCTTTGAACACTCTAATTTTCTCAAGGTAAAAGTCCTGGTTCCCCGACACACCCAATTAAGGGCATGCCGGCTCACCAAGAGGTAGAACCCGGCCAGACAGTACGTACCGTAAGGCAGAACACCCGACCAGGGTCGAAATTCAACTACGAGCTTAGATCGGAAGAGCGTCGAGTAGGGAAAGAAGAGGAAGATGTAAA
+
CCCCCGGGGGGGGGGGGGGGGGGGGGGGFGGGGGFGFGGGGGGGGGGGGGGGGGGGGGGGFEDGGGGFGFGGGGGGGGFGGGGGGG<C<FFGGGGGGDCEGGGGGGGGGGGGGGFGA?FGGFGGFGGGCGFFGGGGGGDGGGFGGGGGEEE>CGGGGGGGGGGFGGD6+?DEEEGG6EDFGGGFF?DFGFGCG5*@CD8*,;DBGFA<6A4CG*4:6A@FED)6@(6>BF@>>C6*0599F0)6*9<=<GF??DD>4>?A2<:614((4(7((4(427)3()15:54(5,,(.*(*0)*))
@M03152:184:000000000-AWYW1:1:2106:29402:15519 2:N:0:AGGCTTAGATACCTGT
CCCAACTATCCCTATTAATCATTACGTCGATCCTAGAAACCAACAAAATAGGGTCAAACGTCCTATTTCATTATTCCATGCTAATGTATTCAAGCGCGAGCCTGCTTTAAACACTCTAATTTTTTCAAAGTAACAGTCCTGATTCCCCGCCACACCAACTGAATGGCATGACGGTTCTTCAGAAGGTAGGAACCAGTGACACAAGTGCATACCGAAGGCACGACAAGCGTACTGATCCCGAAATTCAACTACGAGATTAGATCGGAAGAGCGTAGTGTAGGGAAAGAAAAGGTATGTGTAG
+
AC<C<CCFCFGFG,EFGGFFGGGGGGGGGGEGGGGGGGDFEGFGGGGGGGFGGEFFEFFF,CFCGGFCCCEFGGGCGFGGGGFFFGGGCGGGGGGDGGGCD7ECGF9FFGFFGGGGGGGGGGGGGGFFFF<BFAFFDGGFFAFGCFGGCEEEGE:CFFGFFGGGCF8?DGF8@CDCDE7EC9,=DFGFGGFGGGGGF7EA,?+89CFFGBF7;;CBE>9AF9>A)->A>?5?;CC=+9*5>15(;+)@):;ED<).299)6))/:319:429((-(.*)-55(82.,.((.(53))96*-)
@M03152:184:000000000-AWYW1:1:2106:16264:15544 2:N:0:AGGCTTAGATACCTGT
CCCAACTATCCCTATTAATCATTACGGCGACTCTAGAAACCAACAAAATAGAACCGCGCGTCCTATTTTATTATTCCATGCTAATGTATTCAGGCATAGGCCTGCTTTGAACACTCTAATTTTCTCAAGGTAAAGGTCCTGGTTCCCCGACGCACACCAACAAAGGGCACGCCGGCTCACCAAGAGGTAAGGCCCGCCCAGACAGTACGTGCCGTTAGGCAGACCGCCCGGCCAGGCCCGAACTTCAACTACGAGCTTAGAACGGACGAGCGGCGTGTAGGGAAAGAACAGGGATCGGTGA
+
CCCCCGGGGGGGGGGGFGGGGGGGGGGGGGGGGGGGGGGGGGGGGGGGFFGGGGDGGGDGGDGGGGGGGGGGGGGGGGGGGGGGGGGFFGGGGGGGGGGGGGGGGGGGGGGDGGFFGFGGGGGGGFFFFFFGCGGFGCFGGGGGGGGGEE8EDDGGFGGGGGGGGGGGGDDD6@DGGGGGGGGGF>CFGGGGFFDGDDC)76?BFFFGGFGG:D>:BD@FFFFF;9;:5<9>BGFC5:51)7)(//6F<*6::DB>B?A7<)49044374(((-3--.(6850547(,((4(-*,)),1,,
@M03152:184:000000000-AWYW1:1:2106:12822:15659 2:N:0:AGGCTTAGATACCTGT
CCCAACTATCCCTATTAATCATTACGTCGATCTTAGAAACCAACGAAATAAGATCAAACGTCCTATTTCATTATTCCATGCTAATGTATTCAAGCCAAAGCCTGCTTTAAACACTCTAATTTTTTCAAAGTAACAGTCCTGATTCCCCACGACATCAAATTAATGACATCATGCTTCGTCAGAAGGGAGAAACCAATTGTACCAGTGCGTACCGTTGGCACGACCAATAAATTGATCCCGAAATTCAACTACGAGCTTAGATCGGAAGAGCGTCGTGTAGGGAAAGAAAAGGAATGTGTAA
+
CCCCCGGGGGGGGGGGGGGGGGGGGGGGGGGGGGGGFGGGGGGGGGGGGGGGGGGGGGGGGGGGGGGGGGGGGGGGGGGGGGGGGGGGGGGGGGGGGGGGGGGGGFGGGGGGGGGGGAFGGGGGGGGGGGGGGGGGGGGFFGGGGGGGGGGCGGGGGGGGGGGGFFGGGDGGGGGGGGGGGGGGGGGGGGGGGGGGGGFFGGFE8D?F7@>CDGGE>AEFA=?BFFDFFFFFFFEFFEGA>=4>8+>FFFFEFGF>FF)/9?30,,;((3@9(66>677>F@BFFF:?(4:?0??F@A*))
@M03152:184:000000000-AWYW1:1:2106:21188:15665 2:N:0:AGGCTTAGATACCTGT
CCCAACTATCCCTATTAATCATTACGGCGACTCTAGAAACCAACAAAATAGAACCGCACGTCCTATTTTATTATGCCATGCTAATGTATTCGGGCAAAGGCCTGCTTTGAACACTCTAATTTTCTCAAGGTAAAAGTCCTGGTTCCCCGACACACCCAATTAAGGGCATGCCGGCTCACCAAGAGGTAGAACCCGGCCAGACAGTACGTACCGTAAGGCAGACCGCCCGACCAGGTTCGAAATTCAACTACGAGCTTAGATCGGAAGAGCGTCGTGGAGGGAAAGAACAGGGATGAGGAGA
+
CCCCCGGGGGGGGGGGGGGGGGGGGGGGGGGGGGGGGGGGGGGGGGGGGGGGGGGGGGGGGFGGGGGFGCGGGGGGGGGGGGGGGGEGGGDFGGGGGGGGGGGGGGGGGGGGAAEFG,FFGGGAFGGGGGGFGFGGGGFGGGGGGGGGGGGGGGGGGGGGGGGGGGGGGGGCGGGGDGGGGDF>?FGGFGCFDEGC>C=?>FGFGFAC?ADDDFFBAFDFBBA6:;BBF30538?7/5CBF<;<FF>*:CFFBGE6?6<A26:?FF083<0369(4(7:?BF<)(7.4.(,(-24))(*,.
@M03152:184:000000000-AWYW1:1:2106:10145:15741 2:N:0:AGGCTTAGATACCTGT
CCCAACTATCCCTATTAATCATTACGTCGATCCTAGAAACCAACAAAATAGGATCAAACGTCCTATTTCATTATTCCATGCTAATGTATTCAAGCTATCGCTTGCTTTAAACACTCCAATTTTTTCAAAGTAACAGTCCTGATTTCCCACGACACCAAACTAATGACATCGTGGTTCGTCAGAAGGGAGAAACCAACTAGACCAGTACACACCAAAGGCGCGACCAATCTGTTAGTCTCGAAATTCAACTACGAGCTTAGATCGGAAGAGCGTAGTGTAGGAAAAGAACAGGTATGTGTAA
+
CCCCCGGGGGGGGGGGGGGGGGGGGG8FFGECFFGFFFGGGGGGGGGGGGGGGGGGGGGGFEFGGGGGGGGGFGFGGGFEFFFGGGFGFFEGG9F8FFGGDEFFCGFGGFGGGGGGGGGGGFFFEGGGA<FFFAFCFFGGGFGGGDGC==@GGGGGG8DCE9EGEGGGDDD4@=DFGGGGF6D,8B7=6=FDFFGFGDFFFC+=C8?+2;CCD?>FF5@@D=B=)5>;)4*4+204+*4;F:?2+1<:3;AE?G505.43)))(/;D;((607(43(9)64*./4?BB?1.4.:))1):))
@M03152:184:000000000-AWYW1:1:2106:11086:15983 2:N:0:AGGCTTAGATACCTGT
CCCAACTATCCCTATTAATCATTACGTCGATCCTAGAAACCAACAAAATAGAATCAAACGTCCTATTTCGCTATTCCATGCTAATGTATTCAAGCGTGAGCCTGCTTTAAACACTCTAATTTTTTCAAAGTAACAGTCCTGATTCCCCAAGACACCAAATTAATGACATCATGGTTCGTCAGAAGGTAGGAATCAATAATACCAGTACGTACGATTGCACGACCAATAAATTAATCCCGAAATTCAACTACGAGCTTAGATCGGAAGAGAGTCGTGGCGGGAAAGAACCGCAAATTGTAGA
+
CCCCCGGGGGGGGGGGGGGGGGGGGGGGEGGGGGEGFGFGGGGGGGGGFGGGGGGGGGGGGGGGGGGGGFGGGGGGGGGFGGGGGGGGGGFGGGGGEDGGGFFGGGGGGGGGGFGGGGG9FGGGGEFGGGGGGGGFGGGGGCGFFCEEFCGGGGG?DFGFGGGGFDGFGCCFECDFFEGGGGGGF,@FGGGGGGGGGGFFF7D=D<DDDFGGDGGFFFF9:5*:>5@5AAEAA>?C67CA>AAEA8C@?DF25*:5A=3>4.,17?9D;(,/;0,(()(,,07F:41,((((-*)**)*.)
@M03152:184:000000000-AWYW1:1:2106:15123:15994 2:N:0:AGGCTTAGATACCTGT
CCCAACTATCCCTATTAATCATTACGGCGACTCTAGAAACCAACAAAATAGAACCGCACGTCCTATTTTATTATGCCATGCTAATGTATTCGGGCAAAGGCCTGCTTTGAACACTCTAATTTTCTCAAGGTAAAAGTCCTGGTTCCCCGACACACCCAATTAAGGGCATGCCGGCTCACCAAGAGGTAGAACCCGGCCAGACAGTACGTACCGTAAGGCAGACCGCCCGACCAGGTTCGAAATTCAACTACGAGCTTAGATCGGAAGAGCGTCGTGTAGGGAAAGAACAGACAGGTATAGA
+
CCCCCGGGGGGGGGGGGGGGGGGGGGDGGGGGGGGGGGGGGGGGGGGGGGGGGGGGGGGGGGGGGGGGGGGDGGGGGGGGGGGGGFGGGGGGGGGGGGFGGGGGGGGGGGGGGGGGGFEFGGGGFGGGGGGGGGGGGDFEFFEFGGCGGGGGGCGGGGCGGGGFGGGGGGGGGGGGGGGGDFE>FFFFCDGGGGGGGGCFGG4=F98DGFGGDFGEFABFDFFFF>BF>>938<89?BD:F?FFFFFB4F:2615>FD32-:<:B?9:?B9(42(235>FB)35:F8:?<(,,*(9*62))
@M03152:184:000000000-AWYW1:1:2106:28015:16009 2:N:0:AGGCTTAGATACCTGT
CCCAACTATCCCTATTAATCATTACGTCGATCCTAGAAACCAACAAAATAGAATCAAACGTCCTATTTCGTTATTCCATGCTAATGTATTCAAGCGTGAGCCTGCTTTAAACACTCTAATTTTTTCAAAGTAACAGTCCTGATTCCCCAAGACACCAAATTAATGACATCATGGTTCGTCAGAAGGTAGAAATCAATAATACCAGTACGTACAATAGCACGACCAATAAATTGATCCCGAAATTCAACTACGAGCTTAGATCGGAAGATCGTCGTGTAGGGACAGAACATCAAGTTGGATA
+
CCCCCGGGGGDGGGGFFGGFGGGDGGGGGGEFGGGGGGGGGGGDFGGGGGGGGGGGFFGCCCFGGFGFGGGGGGGGGFGGGFFFGCGGGGCDFFFGGGGGGGG<8:,EFGFGGGGGFFFGGGGGGGGFGGGGGGGFFFBEFCFGDF,EB8ECBFGGG,DGGFGGGGGGGGGGGFFGGEDEGGG9DGFGGGDCGFGGA+EFG?DDFFFGCFGFGGFAC?CA?AE=A@EF*9;<+=E+B@D=9@;EAF8+:*;(5*?=FC7**955807@)4(,(:6;@AEF@F(015)(())).+)11(2).
@M03152:184:000000000-AWYW1:1:2106:11575:16022 2:N:0:AGGCTTAGATACCTGT
CCCAACTATCCCTATTAATCATTACGTCGATCCTAGAAACCAACAAAATAGGTTCGAACGTCCTATTTCATTATTCCATGCTAATGTATTCAAGCGTTAGCCTGCTTTAAACACTCTAATTTTTTCAAGGTAACAGTCCTGATTCCCCGTAACACCAAATTAATGACATCACGGTTCTTCAGAAGGGAGGAATCGATGACGCTAGTACGTACCGAAGGCACGACCGACGCATTGATCCCGAAATTCAACTACGAGCTTAGATCGGAAGAGCGTCGTGTAGGGAAAGAACAGGCATGTGTAT
+
CCCCCGGGGGGGGGGGGGGGGGGGGGGGDGGGGGGGFGGGGGGGGFGGGAGGFGGGGGGGFFGGGGGGGGGGGGGGGGGGGGGGGGGGGGGGGGGGFFGGGGGGGFFFFGGGGGGGGGGGGGGGGGGCGGGGGGGGGGGGG9EBFGGGGGGGGGGGGFGGGFGGDGGGGGFGDEFGGGGGFEFGFFEGGGGGGG8=DGGFEGDDGFCDGFGGDDGFF5@FFABFAFBED)55)8?CAEGFF@A;AFEAEG;@@GD9EB2?A9A?2,41:<?6416,3),)3@<F1)8?((,.(*)79::-)
@M03152:184:000000000-AWYW1:1:2106:15279:16084 2:N:0:AGGCTTAGATACCTGT
CCCAACTATCCCTATTAATCATTACGTCGATCCTAGAAACCAACAAAATAGGTTCGAACGTCCTATTTCATTATTCCATGCTAATGTATTCGAGCGATTGCCTGCTTTAAACACTCTAATTTTTTCAAAGTAACAATCCTGACTCCCCGTAACACCAAATTAATGACATCACGGCTCGTCAGAAGGGAGAAATCAATGACGTTAGTACGTACCGAGGCACGACCGACGTATTGATCCCGAAATTCAACTACGAGCTTAGATCGGAAGAGCGTCGTGTAGGGAAAGAACAGGCATGGTGTAA
+
CCCCCGGGGGGGGGGGGGGGGGGGGGGGGGGGGGGGGGGGGGGGGGGGGGGGGGGGGGGGGGGGGGGGGGGGGGGGGGGGFGCFGGGGGGGGGGGGGFGGGFGGGGGGGGGGGGGGGGGGGGGGGGGGGGGGGGGGGGGGGGGGGGGGGGGGGGGCFGGGGGGGFGGGGFFGGGDGGGCEFCGGDDGGGGGGGGFFGDC8EDFCCFFG5AFFCDGFFFFFF@DFBFFFE>CA@7?F=83/>>FCFFFFEDF:?9B(992>25???F>020(-(41:?FAB<;:>6??(4:(,3+,7/)*))
@M03152:184:000000000-AWYW1:1:2106:5149:16118 2:N:0:AGGCTTAGATACCTGT
CCCAACTATCCCTATTAATCATTACGTCGATCCTAGAAACCAACAAAATAGGTTCGAACGTCCTATTTCATTATTCCATGCTAATGTATTCGAGCGATTGCCTGCTTTAAACACTCTAATTTTTTCAAAGTAACAGTCCTGACTCCCCGTAACACCAAATTAATGACATCACGGCTCGTCAGAAGGGAGAAATCAATGACGTTAGTACGTACCGAGGCACGACCGACGTATTGATCCCGAAATTCAACTACGAGCTTAGATCGGAAGAGCGTCGTGTAGGGAAAGAACCGGTATGTGTAAA
+
CCCCCGGGGGGGGGGGGGGGGGGGGGGGGGGGGGGGGGGGGGGGGGGGGGGGFGGGGGFGFGGGGGGGGGGGGGGGGGGGGGGGGGGGGGGGGGGGGGGGGEGGGGGGGDGGGFFFGGGGGGGGGGGGGGGGGGGGGGGGGGGAFGFGEGEDGGGGGGGGGGGGFGGGG?FGECDCGEGE?8AEFGGGGGGFGFGCE?@A>DGDEF>CCFGGGGG?E>=FEFEF>FFFFFFAFGEGFDGFFFFFFFEFEFFF?7B>FA.6):<:?FFF079-419(...5?F:>4)4((((--2(186*))
@M03152:184:000000000-AWYW1:1:2106:19201:16492 2:N:0:AGGCTTAGATACCTGT
CCCAACTATCCCTATTAATCATTACGTAGATCCTAGAAACCAACAAAATAGGATCAATCGTCCTATTTCATTATTCCATGCTAATGTATTCAAGCGTTAGCCTGCTTTAAACACCCTAATTTTTTCAAAGTAACAGTCCCGATTCCTTGCGACACCAAATTAATGACATCACGGCTCCTCGGAAAGGAGGAACCAACAAAACCAGTACGTACCGTAGGCACGACCAGCAAATTGATCCCGAAATTCAACTACGAGCTTAGATCGGAAGAGCGTCGTGTAGGGAAAGAACAGGGAAGGTGAA
+
CCCCCGGGGGGFGGGGGGGGGGGGGEFGGGGGGGGGGGGGGGGGGGGGGGGGGGGGGGFGFGGGGGFCGGGGGGGGGGGGGGGGGGGGGGGGGGGGGGGGGGGGGFGFGGGGGGGGGGGGGGGGDGFGGGGGGGGGGCFDCGEGGGGGGGGGEGGGFGGFGGGCGGGFGGGCCEGGDEGGDCGGGGGGDGGGFF?F9FGFGGC@FFFFDAFGGG5F59*?ADFF@ADFFFFC>:CC:8?(?@D<F6?FF79)4DB>5@4)9<3=?<?B@BF9>,4(,)4:<5::1787,18((1().(*-)
@M03152:184:000000000-AWYW1:1:2106:17549:16517 2:N:0:AGGCTTAGATACCTGT
CCCAACTATCCCTATTAATCATTACGTCGATCCTAGAAACCAACAAAATAGGTTCGAACGTCCTATTTCATTATTCCATGCTAATGTATTCGAGCGATTGCCTGCTTTAAACACTCTAATTTTTTCAAAGTAACAGTCCTGACTCCCCGTAACACCAAATTAATGACATCACGGCTCGTCAGAAGGGAGAAATCAATGACGTTAGTACGTACCGAGGCACGACCGACGTATTGATCCCGAAATTCAACTACGAGCTTAGATCGGAAGAGCGTCGTGTAGGGAAAGAACAGGTGTGTGTAGA
+
CCCCCGGGGGGGGGGGGGGGGGGGGGGGGGGGGGGGGGGGGGGGGGGGGGGGGGGGGGGGGGGGGGGGGGGGGGGGGGGGGGGGGGGGGGGGGGGGGGGGGGGGGGGGGGGGGGGGGCGGGGGGGGGGGGGGGGGGGFGGGGFFGGGGGEGGGGGGGGGGGGGGGGGFGDGGG6DGGGGGGGGCCF@FEGGEAFGGGGGFGDGFEFFGGFGFGDGFFFFFFFF>@FFF.8<FFGFFA@GFFFFFFFFAEGF??GF;:>2<AFFFFBFFB096?>11,55A:58FFFB:?F03(3()0(:5)
@M03152:184:000000000-AWYW1:1:2106:18713:16549 2:N:0:AGGCTTAGATACCTGT
CCCAACTATCCCTATTAATCATTACTTCGGTCCTAGAAACCAACAAGATAGAACCAAAGTCCTATTCTATTATTCCATGCTAATGTATTCAAGCGTGAGCCTGCTTTAAACACTCTAATTTTTTCAAAGTAAAAGTCCTGGATCCCCAGCGCACTCAACTAAGAGCACACTGGTTCCCCAGAAGGAAAGACCCGACCAGAGCAGTGCTTACCTTGCAGCAAGACCACCCAGCCAGGCCCGAAATTCAACTACGAGCTTAGATCGGAAGAGCGTCGTGTAGGGAAAGAACAGGGATGTGTAA
+
CCCCCGGGGGGGGGGGGGGGGGGGGGGGGGGGGGGGGGGGGGGGGGGGGGGGGGGGGGGGGGGDGGGG9FGGGGGGGGGGGGGGGGGFGGGGGGGGGGGGGGGGGGGGGGGGGGGGG9EGGFFFGFGGGFGGGGGGGGGGGGGGGGGGGGGGGGGFFGGGGGGFFGGGGGGFDFGGGGGGGGGGGGGDEGGGGGGGGGGFFFGDEFFFDCFDFD:AAFFFFFFDDFBBDFFFFGBC>D4@B@;9=88@4DFE(*2::(4)93587(1,,5899;1.2)3:AD(>(.(4(41,(*(00)*.)
@M03152:184:000000000-AWYW1:1:2106:15468:16616 2:N:0:AGGCTTAGATACCTGT
CCCAACTATCCCTATTAATCATTACGGCGACTTTAGAAACCAACGAAATAGAACCGTACGTCCTATTTTATTATGCCATGCTAATGTATTCGGGCAAAGGCCTGCTTTGAACACTCTAATTTTCTCAAGGTAAAAGTCCTGGTTCCCCGACACACCCAATTAAGGGCATGCCGGCTCACCAAGAGGTAGAACCCGGCCAGACAGTACGGACCGTAAGGCAGACCGCCCGACCAGGTTCGAAAGTCAACTACGAGCTTAGAGCGGACGAGAGTCTGGTGGGGAAAGTACAGGGTGGGGTCAA
+
CCCCCGGGGGCGFFGGGGGGGGGGGGGGGGGDEFFFFGFGGFGGGGGGGGFFGDCGGGCCFGDGGGCEGGGGGGGGGGGGGFGGGGGGFF9C@>FEFGFFFFFDFFFGGGFEFFCFGFG9FFCCFFG<CFEBF<EFFGDGG8EF9=9FECGEGGG6@FFDF9DFFDGFFGGFEDCEDFGCGDGGFFCFDFFGFGCEED5*,;95CABD**79DDF4)6(?3851;6::>)())/4*04C(78))9=<=:0748751).,)))117(40611,))).6),6;D250*...)(4.*(0)(*()
@M03152:184:000000000-AWYW1:1:2106:18740:16793 2:N:0:AGGCTTAGATACCTGT
CCCAACTATCCCTATTAATCATTACTTCGGTCCTAGAAACCAACAAAATAGAACCAAAGTCCTATTCTATTATTCCATGCTAATGTATTCAAGCGTAGGCCTGCTTTAAACACTCTAATTTTTTCAAAGTAAAAGTCCTGGATCCCCAGCGCACCCAATTAAGAGCACACTGGTTCCCCAGAAGGAAAGACCCGACCGGAGCAGTGCTTACCTTTCGGCAAGACCACCCAGCCAGGTCCGAAATTCAACTACGAGCTTAGATCGGAAGAGCGTCGGGTAGGGAAAGAACAGGTAGGTGTAA
+
CCCCCGGGGGGGGGGGGGGGGGGGGGGGGGGGGGGGGGGGGGGGGGGGGGGGGGGGGGGGGGGGGGGG<FGGGGGGGGGGGGGDGFFFGGGGGGGGGGGGFGGGGGGGGGGGGGGGE<FGGGGGGGGGGGGGGGGGGFFGGGGGGGGGGGGGGGGGGFGGGGGGGGGGGFGGGFGGGGGGGGGGGGGGGGGCFEEGGGC>EGFFGFFFFF>FGGGFFBB4@BFF9=2?BF=F4<BF?@6@>;>3A@5CCDFE<C:(83)4>??6(3<2(40134>(389?F:2F?4::?:01)2)01)2))
@M03152:184:000000000-AWYW1:1:2106:20792:16848 2:N:0:AGGCTTAGATACCTGT
CCCAACTATCCCTATTAATCATTACGTCGATCCTAGAAACCAACAAAATAGAATCAAACGTCCTATTTCGTTATTCCATGCTAATGTATTCAAGCGTGAGCCTGCTTTAAACACTCTAATTTTTTCAAAGTAACAGTCCTGATTCCCCAAGACACCAAATTAATGACATCATGGTTCGTCAGAAGGTAGGAATCAATAATACCAGTACGTACGATTGCACGACCAATAAATTAATCACGAAATTCAACTACGAGCTTAGATCGGAAGAGCGTCGTGTAGGGAAAGAACAGGTATGTGTAGA
+
CCCCCGGGGGGGGFGGGGGGGGGGGGGGGGGGGGGGGGGGGGGGGGGGGGGGGGGGGGGGFGGGGGGGGGGGGGGGGGGGGGGGGGGGGGGGGGGGGGGGGGGGGGGGGGGGGGGGGGGGGGGGGGGGGDEGGGGGGGGGGGGGGGGGGGGGGGGGGGGGGGGGDFGGGGGGGGGD?=DGGGGGGGGGGDGGCFF=AFGFGG?=EFFFD6DFGGFFFFEFFFFFFFFAAFF>FGFFBE4AFFFEFFFCEGF=FGF=;43:?E9;<DFF@@961;3?;8.77A<FFF?F:1(..+(1/6?))
@M03152:184:000000000-AWYW1:1:2106:7462:16916 2:N:0:AGGCTTAGATACCTGT
CCCAACTATCCCTATTAATCATTACGGTGATCCTAGAAACCAACGAAATAGAATCAGTCCGTCCGATTTCATTATTCCAGGCTAATGTATTCAGACGATAAGCTGCTTTAAACACTCTAATTTTTTCAAAGTAACAGTCCTGATTTCCCATCACACCAAATAAATGTCATAAAAGTTCCTCAGAAGTTACAGATCAATCTCAACAGTGCAGACAATTCAGCACACAACAAGTGTAGCACACGAACTTCAACTACGAGCTTATCTCGGAAGACCGTCGTGCAGGAAAAGAAAATGCCAGTGA
+
CCCCCGGGGGGGG9,;EFGD9<EEGCCFD<@EFAA,@<FEC<FEEG7CCC,C,CCDEFGFCEEB++866CFFADFDFCC,<D@F,6CC<CDEGCFGC+BC,,:,A,,5C,??5<,,AE,9F<9?AF8,5E?FC,C?4E,5E,,C;E;499CDGGGGGF,,=E9AA,9@83+,,=?,+4+46E?EC8==D,,@7,1,,6=9,3+3@9D?7;+++=8+9+13+**)))0*055+?CE++**)*)*5*3/=4=+:6*/:5))(/1**/-/65(((((67(2/((15.,)(((,,,)0))/)2))
@M03152:184:000000000-AWYW1:1:2106:25931:16964 2:N:0:AGGCTTAGATACCTGT
CCCAACTATCCCTATTAATCATTACGGCAGTTCTTAAGGACCAACAAAATAGAACCACACGTCCTATTTTATTATTCCAAGCTAATGTATTCAGGCATAGGCCTGCTTTGAACACTCTAATTTTCTCAAGGTAAAAGTCCTGGTTCCCCGACGCATTCAATGAGGAACACAAAGGTTCACCAAGAGGCAAGACCCAGTCGAGCAGTAAAACACGCCGTCAGGCGGACCACCCAACCCGATCCGAAATTCAACTACGAGCCTAGAGCGGGAGAGAGTCGTGTAGGGAAAGAACAGGAAGGAG
+
CCCCCGGGGGGGGGGGGGGGGGGGGGGGGGGGGGGGGGGGGGGGGGGGGGGGFGGGGGGGGFDFGEGGGFGGGGGGGFFGGGGGGGGGGGGGGGGGGGGAFGGGGGGGGCGGGGGGGGGGGFGGFGGGGGGGGGGFGFFGFFGFF=EGGC8CEGGGGGGFGGG8EGFGGGGGGFDFCFFGGFGFGGGGGGEGGGGGGFG>G+7=FFFGGFDGGGD?B?4?DBFB9@>>>4:>F*,2:>G(5(2(>>7F):7?<F)3;69(,:7)))-((-(-((-54@34,7AF:F2(.(4222:).(1(.
@M03152:184:000000000-AWYW1:1:2106:10568:16979 2:N:0:AGGCTTAGATACCTGT
CCCAACTATCCCTATTAATCATTACGTCGATCCTAGAAACCAACAAAATAGGTCCGAACGTCCTATTTCATTATTCCATGCTAATGTATTCGAGCGATTGCCTGCTTTAAACACTCTAATTTTTTCAAAGTAACAGTCCTGACTTCCCGTAACACTAAATTAATGACATCACGGCTCGTCAGAAGGGAGAAATCAATAACGTTAGTACGTACCAAGGCACGACCGACGTATTGATCCCGAAATTCAACTACGAGCTTAGATCGGAAGAGCGTCGTGTAGGGAAAGAACAGGTATGTGTAGA
+
CCCCCGGGGGGGGGGGGGGGGGGGGGGGGDGGG9FGGGGGGGGGGGGGGGGGGGGGGGGGGGGGGGGGGGGGGGGGGGGGGFGGGGGGGGG?FGGDFGGGGGGGGGGGGGFGCFGGGGGGGGGGGGGGGCGGGGGGGGGGGGGGGGGGGGGGGGGGGFGGGGDFAFGGGGGFECDGGGGGGGGDGFEGGEGCCGGG7EFFGFFDCFFGGFGFGGCAA>BFFFFA=BFEAFC4+:?CCF37DBA7+;CA?GFFFG>0A9=9>4?80040:?0-1(--4@DDFFF)().44?0.)0,*/-*))
@M03152:184:000000000-AWYW1:1:2106:19757:16981 2:N:0:AGGCTTAGATACCTGT
CCCAACTATCCCTATTAATCATTACGTCAATCCTAGAAACCAACAAAATAGAATTAACGTCCTACTTCATTATTCCATGCTAATGTATTCAAGCGCGAGCCTGCTTTAAACACTCTAATTTTTTCAAGGTAACAGTCCTGATTTCCCACCACACTAAATTAATAGCATGATGGTTCTTCAGAAGGGAGGAACCAGTGACACCAGTACATACCGGAGGCATGACCAGCGTACTGATCCCGAAATTCAACTACGAGCTTAGATCGGAAGAGCGTCGGGTAGGGAAAGAACAGGAATGGGTAGA
+
CCCCCGGGGGGGGGGGGGGGGGGGGGGGCGGGGGGGGGGGGGGGGGGGGGGGGGGGGGGGGGGGGGGGGGGGGGGGGGGGGGGGGGGGGGGGEGGGGGGGGGGGGGGGGGGGGGGGGDGGGGGGGGGGCGGGGGFGGGCFGGGGGGDGGGGGGGGGGGGGGGGGGGGGGGGGGG?GCEFGGGGFGEFGGGGGGDFG8DDFGGGFGFFGGFFGCCE>DFFFFEF@EBDFDFAFFFCGB<5@E>FE=FEF?DF>=GF@;;7CE??DFDFFFF0.(((-.8:::@?@:F0434((.3))).*()
@M03152:184:000000000-AWYW1:1:2106:23183:16981 2:N:0:AGGCTTAGATACCTGT
CCCAACTATCCCTATTAATCATTACTTCGGTCCTAGAAACCAACAAAATAGAACCAAAGTCCTATTCTATTATTCCATGCTAATGTATTCAAGCGTAGGCCTGCTTTAAACACTCTAATTTTTTCAAAGTAAAAGTCCTGGATCCCCAGCGCACCCAATTAAGAGCACACTGGTTCCCCAGAAGGAAAGACCCGACCGGAGCAGTGCTTACCTTTCGGCAAGACCACCCAGCCAGGTCCGAAATTCAACTACGAGCTTAGATCGGCAGAGCGTCGTGTAGGGAAAGAACAGGCAAGTATAA
+
CCCCCGGGGGGGGGGGGGGGGGGGGGGGGGGGGGGGGGGGGGGGGGGGGGGGGGGGFFGGGGGGGGGGEEFFGFGGGFGGGGGGGGGGGGGGGGGGDGGFGGCGCFGGGGGGGGGGGGGGGGGGEGFGGEGFGGGGGGGGGGGGGADEGGGGGGFGGGGGGGGGFGGGFGDEFGCFFF?GDFGGGCGCDGG8ECEGGCGBGGCCCFFCFFGGGGGFEBAEEFFF5@F4BFFFFGDF;@G=37./@=EFCGFF<G31853;CEFFF(,2<((4,(-(-81><38F0.320:(((:(0*)264
@M03152:184:000000000-AWYW1:1:2106:21826:16993 2:N:0:AGGCTTAGATACCTGT
CCCAACTATCCCTATTAATCATTACGTCGATCCTAGAAACCAACAAAATAGGGTCAAACGTCCTATTTCATTATTCCATGCTAATGTATTCAAGCGCGAGCCTGCTTTAAACACTCTAATTTTTTCAAAGTAACAGTCCTGATTCCCCGCCACACCAACTGAATGGCATGACGGTTCTTCAGAAGGGAGGAACCAGTGACACCAGTGCATACCGAAGGCACGACCAGCGTACTGATCCCGAAATTCAACTACGAGCTTAGATCGGAAGAGCGTCGTGTAGGGAAAGAACAGGTATGGGTAA
+
CCCCCGGGGGGGGGGGGGGGGGGGGGGGGGGGGGGGGGGGGGGGGGGGGGGGGGGGGGGGFGGGGGGGGGGGGGGGGGGGGGGGGGGGGGGGGGGGGGGDGGGGGGGGGGGGGGGGGGGGGGGGGGGGGGGGGGGGGGGGGGGGGGFGGGGGGGGGGGGGGGGGGGGGGGGGDEGGDGGGDGGFGGGGGGEFGGGFFGGFGGCC>9FFGFGGGCCDBEBFFD4@FBFFFDF4>7<D64C059>@FFFFFGFEFD5;D1><A)6<FF19F0.7>003:F79<@?>:)10(,..)3)0).0)(
@M03152:184:000000000-AWYW1:1:2106:24419:17008 2:N:0:AGGCTTAGATACCTGT
CCCAACTATCCCTATTAATCATTACGTCGATCCTAGAAACCAACAAAATAGGGTCAAACGTCCTATTTCATTATTCCATGCTAATGTACTCAAGCGCGAGCCTGCTTTAAACACTCTAATTTTTTCAAAGTAACAGTCCTGATTCCCCGCCACACCAACTTAATGACATGACGGTTCTTCAGAAGGGAGAAACCAGTGACACCAGTGCATACCGAAGGCACGACCAGCGTACTGATCTCGAAATTCAACTACGAGCTTAGATCGGAAGAGCGTCGTGTAGGGAAAGAACAGGTCGGCGGAG
+
CCCCCGGFGGGGGGF<FFGGGGGGGGGFGDGGGGGGGGGGGGGGGGGGGFF<FGGGGGGGGG@GGGGFGGDGGGGGCGGGGGGGGGGGGGFGFFGCEFGGGGDFG8EFGG9A,AEDAEFGGCDGGGGGGGCEEFEFGGFG9F4AE=FECEEGDECDGFEFGFGGGGGGGFCGE>CECFFF+D:E+,+DEGGGFGFFFFE7CDG=1<3DFFFCDGD**:B49ADF29=6?E2:;D<7+9@()651C67;?7433DB0=;C<ECC;((,43(41,((-4;247)3..),.4((.4+())()((
@M03152:184:000000000-AWYW1:1:2106:16392:17034 2:N:0:AGGCTTAGATACCTGT
CCCAACTATCCCTATTAATCATTACGTCGATCCTAGAAACCAACAAAATAGGGTCAAACGTCCTATTTCATTATTCCATGCTAATGTATTCAAGCGCGAGCCTGCTTTAAACACTCTAATTTTTTCAAAGTAACAGTCCTGATTCCCCACCACACCAACTGAATGGCATGATGGTTCTTCAGAAGGTAGGAACCAGTGACACCAGTGCATACCGAAGGCACGACCAGCGTACTGATCCCGAAATTCAACTACGAGCTTAGATCGGAAGAGCGTCGTGTAGGGAAAGAACAGGTATGGGTAT
+
CCCCCGGGGGGGGGGGGGGGGGGGGGGGGGGGGGGGGGGGGGGGGGGGGGGGGGGGGGGGFGGGGGGGGGGGGGGGGGGGFGFGGGGGGGGGGGGGGGGGGGGGGFFGGGGGGGGGG9FFGGGGGGGGGGGGGGGGGGGGGGGGGGGGGGGGGGGGGGGFGGGGGGGGFGGGGFFGGGGGFFGGGGGGGGGGGFGGF6DFGGGFFAFGGFGG?DEB>B5CFAFF2)<FFFDE::EFFC<=A>DFFFEAC>A@;D>1)6;<EC3/;;?BD@FF(8;4:04<AEB>0507,:(4.9)9)(94)
@M03152:184:000000000-AWYW1:1:2106:17257:17116 2:N:0:AGGCTTAGATACCTGT
CCCAACTATCCCTATTAATCATTACGGCAGCTCTAAAGACCAACAAAATAGAACCACACGTCCTATTCTATTATTCCATGCTAATGTATTCAGGCAAATAGGCCTGCTTTGAACACTCTAATTTTCTCAAGGTAAAAGTCCTGGTTCCCTGCCGCATCCAACAAAGGACACGACGGTTCACCAAGAGGCAAGACTCGGTAAAGGCAGTAAACACGCCGTTAGGCGGACCACCTCACCAAATCCGAAATTAAACTACGAGCTTAGATCGGAAGAGCGTCGTGTAGGGCAAGAACAGGAAGGT
+
CCCCCGGGGGGGGGGGGGGGGGGGGGGGGGGGGGGGGGGGFGGGGGGGGGGGGGGFGGGGGGGGGGGGGGGGGGGFGGGGGGGGGFGGGGGFGGGGGGGGGGGGGGGGGGGGGGFFGGGGGGGGGGGGGGGGGGGGGGFFFFGGGGGFGGGGGEEGGGGGGGGGGGGGGGGGGGGEGGGGGCFDGGGGGDFGGGGFGDEFGFGFCCDFFFGFGDGFFFFFFFA47(():F0>ACEGAEF<FEF6)=9A)*;CEGFFBDB6>0<?<A<::B?BFFB>;37,,73@>3(--31?0C?4)4*((
@M03152:184:000000000-AWYW1:1:2106:3936:17133 2:N:0:AGGCTTAGATACCTGT
CCCAACTATCCCTATTAATCATTACGGCGACTCTAGAAACCAACAAAATAGAACCGCACGTCCTATTTTATTATGCCATGCTAATGTATTCGGGCAAAGGCCTGCTTTGAACACTCTAATTTTCTCAAGGTAAAAGTCCTGGTTCCCCGACACACCCAATTAAGGGCATGCCGGCTCACCAAGAGGTAGAACCCGGCCAGACAGTACGTACCGTAAGGCAGACCACCCGACCAGGTTCGAAATTCAACTAAGAGCTTAGATCGGAAGAGCGTCGTGTAGGGAAAGAACAGGTAGGTACGGA
+
CCCCCGGGGGCFGGGGFGGGGGGGGGGGGGGGGGGGGGGGGFGGGGGGGGGGGGGGGGGGEFGFGGGGGFCGGGGGGGGGGGGGGGGGFGGGFFGEGFFFGF?FGAFFAFGGGGGGGGGGGGFEFFFGFGFGDG,FFFFFGFEFGGGGGEEGGGGGEFFGGFDFFCEFFF+D?E>CCDF,7CGFGGFCFFFGCDECEGGFFGGFGFFGGF<DGGEB6F@45>83;;1):5:3;D@FA3)6;(8<BBBF>G)4)*844<<<<AFFB023:(29(1-425<AF)1;8)4222(.6+,1*)*((
@M03152:184:000000000-AWYW1:1:2106:6271:17212 2:N:0:AGGCTTAGATACCTGT
CCCAACTATCCCTATTAATCATTACGTCGATCCTAGAAACCAACAAAATAGGATCAAACGCCCTATTTAATTATTCAATGTTATGGTCTTAAACTTCGAGCTTCTTTTAAACACTTTAATTTTTTAAAGTAAACATTCCTGTTTCCCCGCCACACAAACTGATTGCCATGACGGTCCTTCAGAAGAGAGGAACCAGTGACACCAGTGCATCCCGAGGCACGACCAGCGTACTGATCCCGAAAATCAACTACGAGCTTAGATCGGAAGAGCGTCGTGTAGGGAAAGCACATATACATGTAGG
+
CCCCCFGFFGGGGDGGGGGGCGGEGGCF+6@FGGGF@,CFGEDGFDADGAAFFEECF,6,+8+8,CF9,<CC,C,C6<96,6C,,,,,<,,6@,,,,84,@+,,,,99E?,A,,,,,C,CEGAF@FFF,5,C,5?,4F;?B4C4,FF@87+++,@+8>>EAE,7@,=,+++3+1C++8=9?C=,=,,,6+3,@+,,@+7+,=+)1@97+5+503*3:9A**:92))-8?B=?F+9CFDGD>()1;835?6A;(:>(8;@3?C1(::3,4023,14235>7?)4)4)((3.)).+)1@)*))
@M03152:184:000000000-AWYW1:1:2106:6325:17232 2:N:0:AGGCTTAGATACCTGT
CCCAACTATCCCTATTAATCATTACGGCTACTCTAGAAACCAACAAGATAGAACCGCACGTCCTATTTTATTATGCCATGCTAATGTATTCGGGCAAACGCCTGCTTTGAACACTCTAATTTTCTCAAGGTAAAAGTACTGGTTCCCCGACACACCCAATTAAGGGCATTCCGGCTCACCAAGAGGTAGAACCCGGCCAGACAGTACGTACCGTAAGGCATCCCGCCCGACCAGCCTCGAAATTCAACTAAGACCTTAGCACGGAAGAGCGGCGTGTAGGGAATGAACAGGTAAGTGAAGA
+
CCCCCCCFGGFGG<@CFC@C<CFEG<EF+FFEGFFFGGCFF,CE<EFG,EE@F,CC:CCCFGEGF<@@<6C9FACAGGG8FEG,,CBFCFF8E+@F<,,84+,<,=EFA@F8?AAA,BAFE<A?5,C<FDEGGG9FF,,9E,9E,A,E=CEGC8FEE?6,=3@=F?CCD8=,1+>809=D=,8,8B>:FF,E,::6C5*39CGFEAADCFCDD9AD4/);6(/752(2)06>B4,*.68()8)/;A)3?*/)7*))/))))-,,43(,40((-2(444)-(.())16<:((.)+)**)*))
@M03152:184:000000000-AWYW1:1:2106:20265:17275 2:N:0:AGGCTTAGATACCTGT
CCCAACTATCCCTATTAATCATTACGTCGATCCTAGAAACCAACGAAACATCGAACCGAAATCGTATTCCGTTATCCCATGCTGTAGTATTCATGCCTCCTTTTTTGGCTGCTTTGAACACCCTAATTTATTCAAAGTAAACGAATGGGAACTCCACAAACATAGGCCTCTTACACACGCGCGAGACGTATGCAAGAGTTTTATTCCTATGTCTGCTTTTTTTTTTGAACCCTCCGCCCAGTTAAGAGTAGAGGTGAGTATCTCATGGGTGAGAAAAAACGGCACAGAAAAAAGGTTAGCG
+
CCCCCGGGGGGGGGGGGGGGFGGGGGGGGGGGGGGGGGGGGGGGGGFEFGGGGGGGGGGGGGGGGGGGGGGGGGGGCFGGGGGGGGGGGGGGGGGGGGGGGFGGGGGGGGGGGDGGGGGGFGGGGGGGGGGGGGGGGFFGGGGCEGGGFGGGGGGGGGGGGGGGGGG8DFGCGGGGDE>EDCEGGGEGGGGGCBFGFF@BAFGFGFED>9>FGGGFFFFFF=42:61>=42)0538>;9;A26>?B)/)*74AG48*4><AF).)-).(((,(.),4)((-)()(04())(((*-1/-*)-
@M03152:184:000000000-AWYW1:1:2106:8473:17334 2:N:0:AGGCTTAGATACCTGT
CCCAACTATCCCTATTAATCATTACGGCGACTCTAGAAACCAACAAAATAGAACCGCACGTCCTATTTTATTATGCCATGCTAATGTATTCGGGCAAAGGCCTGCTTTGAACACTCTAATTTTCTCAAGGTAAAGGTCCTGGTTCCCCGACGCACGCCAACAAAGGGCACGCCGGCTCACCAAGAGGTAAGGCCCGCCCAGACAGTACGTGCCGTTAGGCAGACCGCCCGGCCAGGCCCGAAATTCAACTACGAGCTTAGAACGGACGAGAGGCGGGTAGGGAAAGAAGAGGTAGGGATGG
+
CCCCCEEGGGGGGGGGGGGFGGGGGGGGGGGGGGGGGGGGFGGDGGGGGGGFGGGF@EGGGDFGGE<EGGGDEGGGFGDFCFGGGFFF<FEGGGGGGGDEFGGEGG<EFGG=EFAGG9FGFGGF?E<CFEEEEFGGGGGGEE=E@FFEECCEGGGEGD+@FG8D?DECFGD>?CDGGCFC*@>DCFG>D@CCFGECED4/;255CFA>*0C3>D/=>51AA088(.6<>E0>E<23;?3,)4>46*)9::)2:D:3)5).<)-4?0(-1((,((-(27(--)(0,.8:(5213+43)(2((
@M03152:184:000000000-AWYW1:1:2106:23959:17508 2:N:0:AGGCTTAGATACCTGT
CCCAACTATCCCTATTAATCATTACGTCAATCCTAGAAACCAACAAAATAGAATCAAACGTCCTATTTCATTATTCCATGCTAATGTATTCAAGCATAAGCCTGCTTTAAACACTCTAATTTTTTCAAAGTAATAGTCCTGATTCCCCATAACATCAAATTAATGACATTGTAGTTCATCAGAAAGGAGAAATCAATAAGACCAGTACATACAAAGGTATGACCAGAAAATTGATTTCGAAATTCAACTACGAGCTTAGATCGGAAGAGCGTCGTGTAGGGAAAGAACAGGTAAGGTCAGG
+
CCCCCGGGGGGGGGGGGGGGGGGGGGGGGGGGGGGGGGGGGGGGGGGGGGGGGGGGGGGGFGGGGFFGGGCFGGGGGGGGGGGGGGGGGGGFGEGFGGGGG?FFGFFAFGFGGFGGGGGGGGCGEFGGGGGGGGGGGFGGGGGGGGGGEFGGGGGGGGGEFGGGGFDFGGGGGGGGFEGGGGGEFFGGEEGGGGGGFGGFGG8==FFDGFFGGGGFBDEFFFB=DDDD?DE5DGED?77=AFFEFAE?@G6>=<*:6C5E=>27>A=BF)4/9>@D>F:>DF==0==,=33.9+))+)*((
@M03152:184:000000000-AWYW1:1:2106:12541:17551 2:N:0:AGGCTTAGATACCTGT
CCCAACTATCCCTATTAATCATTACTCTAGTCCCAGAAACCAACAAAATAGAACCAGAGTCCTATTCTATTATTCCATGCTAAGATATTCAAGCTTTAAAAAAGCCTGCTTTGAACACTCTAATTTTTTCAAAGTAAAAGTGCTGGCGAGACGTGCGCCCGCCGCCGCAAAGGACAACAGACGCAGCCGCCAGCAAAATAAAGGGCCCGCCCCCAATGCAAAACACTGGCCATAAAGGCTCAGCGGCCAGGGGCTAAGAATGACCCTCGAAATTCAACTACGAGCTTAGATTGGAAGCGCG
+
CCCCCGGGGGGGGGGGGGGFGGGGGGGG<FGGFGGGGGGGGGGGGDFGGGGGGGGGFGGGFGGGGFGGFGGGGGFGGGGGGGGGGGGFFFGGGGGGGGGGGGGDFCGGGGGGGGFGGG9FFGGGGGFGGGGGCGGGDEGEEE9EFC7EGGGGGFGDEGGGG6@EGDGGDGGD?@FGFFGCGCDC?EGGGDEGDGGGFFGBFF+65B5?D>)7<DE35;==FEFFFF3*.=0AAFEFF3548<?2@B>@>GFB>G)4?23:44<B7:7:9?1?(-).)/).532.(),:8A<..:)9?(142
@M03152:184:000000000-AWYW1:1:2106:11378:17711 2:N:0:AGGCTTAGATACCTGT
CCCAACTATCCCTATTAATCATTACATCAGCCTTAGAAACCAACAAAATAAGACCAACGTCATATTCTATTATCCCATGCTGTAATATTCAATGGCAAGGTTACGCCTGCTTTGAACACTCTAATTTTTTCAAAGTAAATGATTGGAAGCGGTTGCCCACTATCCAAACGTAGGAAGCCCAGACCCAGCCACGCCACAAGGACGAGCTTTGGCCTGAATGCCCCCGAAATTCAACTACGAGCTTAGATCGGAAGAGGGTCGTGTAGGGAAAGAACAGGTATGTGTATATATAGGGGGTGGG
+
CCCCCGGGGGGGGGGGGGGGGGGGGGGGGGGGGGGGGGGGGGGGGGGGGGGFGGGGGGGGGGGGGGGGGGGGGGGGGGGGGGGGGGGGGGGGGGFGGGGGGGGGGGGGGGGGGGGGGFGGGGGGGGGGGGGGGGGGGGGGGGGFGGGGGGGGGGGGGGGGGGGGGGGGGGGG8EGGGGFGFFGDFGGDGGGGGGGGGG,;CGGFGB>DGFGGG>FFFF5CFFFFFFFFFFFFFGCF43?=42?3BFC=<GEFF555)66@9.(65CA@0:6:?<0((4).)).*.0))--)))+(..(),(
@M03152:184:000000000-AWYW1:1:2106:24772:17829 2:N:0:AGGCTTAGATACCTGT
CCCAACTATCCCTATTAATCATTACGTCGATCCTAGAAACCAACAAAATAGGTTCGAACGTCCTATTTCATTATTCCATGCTAATGTATTCAAGCGTTAGCCTGCTTTAAACACTCTAATTTTTTCAAGGTAACAGTCCTGATTCCCCGTAACACCAAATTAATGACATCACGGTTCTTCAGAAGGGAGGAATCGATGACGCTAGTACGTACCGAAGGCACGACCGACGCATTGATCCCGAAATTCAACTACGAACCTAGATCGGAAGATCGTCGTGTAGGGAAAGAACAGGTACGTTGAG
+
CCCCCGGGGGGGGGGGGGGGGGGGGGGGGCFCFGGGGGGGGGGGGGGGGGGGFFGGGGGGGGGGGGGGGGGGGGGGGGGGGGGGGGGGGGGGGGGGGEGGGGGGGFGGGGGGFGGGGGFGGGGGEGGGGGGGGC?FGGGGGGGGGGGGGGGGGGGGGGGGGGGGFGGGGGGGGGDEGGGF8AFEGGGGGEGGGGGFGFD8CDGA>8@F>FGGGGE?BB5AC@BAA>@FFE@>>467+9FFFBFD++7AEGF)(*).),().:A(13?01))2,(,(,0().).78>18031()3.)..*-(
@M03152:184:000000000-AWYW1:1:2106:26340:17842 2:N:0:AGGCTTAGATACCTGT
CCCAACTATCCCTATTAATCATTACGTCGATCCTAGAAACCAACAAAATAGGTTCGAACGTCCTATTTCATTATTCCATGCTAATGTATTCGAGCGATTGCCTGCTTTAAACACTCTAATTTTTTCAAAGTAACAGTCCTGACTCCCCGTAACACCAAACTAATGACATCACGGCTCGTCAGAAGGGAGAAATCAATGACGTTAGTACGTACCGAGGCACGACCGACGTATTGACCCCGAAATTCAACTACGAGCTTAGATCGTAAGAGCGTCGTGGTGGGAAAGAACAGGTATGTGTAGA
+
CCCCCGGGGGGGGGGGGGGGGGGGGGGGGGGGGGGGGCGGFGGGFGGGGFGGGFGGGGGDFFEEFGGGGGGGGGGGGGGGGGGGGGGGGGFGGCGGGCEDGFGGGGGGGGGGGGGGGAFGGGGGGGGGG9EEGGG,EDFFGGGGGGGGGGEGGGGGGGGGFCGGFFGGGFCFCCD=>>DGGGDC=EEGGG6DFAA9ACGFGGF@*?BCCA9*@DG>44>F@@E@BB6>)8466;>C5;C9D0FEFFFF9CFF?DE(?<26).-(24()3(2,(((--.-14)5<04:0((,))3./*)*))
@M03152:184:000000000-AWYW1:1:2106:22849:17960 2:N:0:AGGCTTAGATACCTGT
CCCAACTATCCCTATTAATCATTACGTCGATCCTAGAAACCAACAAAATAGAATCAAACGTCCTATTTCGTTATTCCATGCTAATGTATTCAAGCGTGAGCCTGCTTTAAACACTCTAATTTTTTCAAAGTAACAGTCCTGATTCCCCATGACACCAAATTAATGACATCATGGTTCGTCAGAAGGTAGGAATCAATAATACCAGTACGTACTATCGCACGACAAATAAATTAATCCCGAAATTAAACTACGAGCTTAGATCGGAAGAGCGTCGTGTAGGGAAAGAACAGGTATGTGTAGA
+
CCCCCGGGCFFGGGGGGGGGGGGGGGGGGGGGGFCGGGGGGGGGGGGFGGGGGGGGGGGFFGGGGGGGGGGGGGFFAFGGGEGEGGGGGGGGGGGGGGGDGFGGFFGGEFFCGGDGGGFCFGGGE8@FCFGGGFGCGGGGCGGGEF=8EF8DDEGGGGGGGGFGGEGFFGGGGGGFGDG6FEGFF8DFEGGGG9D?=FEFGG+8DFD7C9?FGG,3@55<ADB):@*3@CEFACE99@4@E=>64@A8CC)/57)6;;*/**6<@?6@;;0(/33;(=;A(23:054(40(.)<296:7)-
@M03152:184:000000000-AWYW1:1:2106:18002:18113 2:N:0:AGGCTTAGATACCTGT
CCCAACTATCCCTATTAATCATTACGGCGATCCTAGAAACCAACAAAATAGGACCGCACGTCCTATTTTATTATTCCATGCTAATGTATTCGGGCGTAAGCCTGCTTTGAACACTCTAATTTTTTCAAAGTAAAAATCATGGTTCCCTGCCACACCCAGTAAAGGGCATAACAGCTCACCACGAGGTAAGCCTCCACCGCTCCAGTACACACCCAAATAGGCGGACCGGGAGGCAAAGGCCGAAATTCAACTACGAGCTTAGATCGGACGAGCGTCGTGTGGGGAAAGAACAGGTATGGGT
+
CCCCCGGGGGGGGGGGGGGGGGGGGGGGGGGGGGGGGGGGGGGGGGGGGGGGGGGCGGGGGF@FGGGGGGGGGEGGGGGGGGGGGGGGGGGCGDGGGGGGGGGGGGGGFGGGGGGGGCEGGGGGGGGGFGGGGGGGGGGGGDFGGGCFEGGGGFGEGGGFFCC:AEEGGGGFGGC?F?FGGGEEGGGGFF6FCFFGGGCDGGD=FFFGFFFGC):A);88)7?=(,:D>.(08<?GF?48>>DFFFA*6CF9?F7::>>:B<:5A?01(--79>3<9.4((0(0(520(,42:5-*940(.
@M03152:184:000000000-AWYW1:1:2106:14117:18139 2:N:0:AGGCTTAGATACCTGT
CCCAACTATCCCTATTAATCATTACGTCGATCCTAGAAACCAACAAAATAAAATCAAACGTCCTATTTCGTTATTCCATGCTAATGTATTCAAGCGTGAGCCTGCTTTAAACACTCTAATTTTTTCAAAGTAACAGTCCTGATTCCCCAAAACACCAAATTAATGGCATTATGATTCGTCAGAAAGGAGAAACCAATAATACCAGTACGTACAAAAGCACGACCAGTAAACCGGTCTCGAAATTCAACTACGACATTAGATCGGAAGAGCGCCGTGTAGGGAAAGAACAGTAATATTTAGA
+
C<CCCF<FGGGGGGGGFGGCGGGGGGGGGGGGGGGGGGGGGGFEGGGGGGFDGGGGGGFEFFGGGFAFFGGGGGGGGGGGFGGGGCFCFGG9FFGGGGGGGGGGFFFGGGCGGGGCFFCGFFGGG?FCFCFGGGGGGGGGGGGF9EEGF@EFGFGEGG?FDGFGFGGGGGGFGFGDDCFGGG9E6,@DC=FF8,@DFFFB8D+*,@FGCDGGCCGF5650*09)51*4BA**3*59*106;=;4=FCA?;)5=))(19)).?;(249D@;((,(.:/553:).<().4<:)..+)/*-:6)
@M03152:184:000000000-AWYW1:1:2106:27817:18241 2:N:0:AGGCTTAGATACCTGT
CCCAACTATCCCTATTAATCATTACGGCGACTCTAGAAACCAACAAAATAGAACCGCACGTCCTATTTTATTATGCCATGCTAATGTATTCGGGCAAAGGCCTGCTTTGAACACTCTAATTTTCTCAAGGTAAAAGTCCTGGTTCCCCGACACACCCAATTAAGGGCATGCCGGCTCACCAAGAGGTAGAACCCGGCCAGACAGTACGTACCGTAAGGCAGACCGCCCGACCAGGCTCGAAATTCAACTCCGAGCTTAGATCGGAAGCGCGTCTGTTAGGGACATAACAGAGATGGAGAGA
+
CCCCCGGFGCFGGGGGGGGGGFGGGGEGFDFGGGGGGGGGGGGGGGFGDFGGGEGGGEGGEFGGGGCFFGFFFDACFGGGFFGGGGGGCFGGDEGGGF8EGGGGGFGGDCFCFFGFF,CEFGGGGGGGGGCCEGF,4=EFGA=FEFFGEGGEGGGEGGGCGEFEEGCDGGCEEDD8:E?FDGG7DGFGGCCFFEE?EG:FGGF2494?8=C?<7=A6)3;;=A;@F0>>B0>EC?*)4)341)6/*:F)*)--)5(/6).-)(,429(,4449(-)-/)..0(0)*.(.2((,+.)).*3,
@M03152:184:000000000-AWYW1:1:2106:23962:18267 2:N:0:AGGCTTAGATACCTGT
CCCAACTATCCCTATTAATCATTACGGCGACTCTAGAAACCAACAAAATAGAACCGCACGTCCTATTTTATTATGCCATGCTAATGTACTCGGGCAAAGGCCTGCTTTGAACACTCTAATTTTCTCAAGGTAAAAGTCCTGGTTCCCCGACACACCCAATTAAGGGCATGCCGGCTCACCAAGCGGTAGAACCCGGCCAGCCAGTACGTACCGTAAGGCAGACCGCCCGACCCGGGTCGAAATTCCACTACGCGCTTCGATCGGCAGAGCGTCGGGTAGGGGAAGGAATGAGATGCTAAGA
+
CCCCCGG<FGGGGFEGGGGGGGGGGGFGGDGGGGGGGGGGFGGGGGGFFGGGCFGGEGGGEFGGFGCFGFFGGGGGGGGFCFGGGGGG?FCFGDGC<F?BFGGGGBFE9EFGGCEFGGGGGDFFEDGGFEGGG9FFG,CFEGGGAFFEC+CEGGG6EG?FFGAEDD6=DGGGGC9>9DCEC67+;CEGGGGGGGG>C7*/*17>FF4*9ACCD*A?AA3)8;.,(6;5)).))1,).790>(.)*06=<D6,(186>(-8).-((--8:?9-2,(34)((,)4)(),,))).6+)**)*,-
@M03152:184:000000000-AWYW1:1:2106:10663:18483 2:N:0:AGGCTTAGATACCTGT
CCCAACTATCCCTATTAATCATTACGTCAATCCTAGAAACCAACAAAATAGGATCGAACGTCCTATTTCATTATTCCATGCTAATGTATTCAAGCGTTAGCCTGCTTTAAACACTCTAATTTTTTCAAAGCAACAGTCCAGATTCCCTGCAACACCAAATTAATGGCATTACAGTTCATCAGGAAGGAGGAATCAGAAAGACCAGTACATACCGGTGGCATGACCAGCCTACTAACACCGAAATTCAACTACGAGCTTAGATCGGAAGAGAGTCGTGTAGGGAAAGAACAGGAAAGTGGAA
+
CCCCCGGGFGGGGGGGGGGGGGGGGGGGEFGFFFGGGGGGGGGGGGGGGGGGGGGFFFGGFGGGGGGGGGGGGGF<FFFFGGFCFFGGGGGGFGGGGEGGGGGGFGGGGFGFGFFGGGFGGGGGCFDADFGGGGGGGGGFGDDGGGGGGGGFFGGEBFGGGGGGGFDFGFGDFGDGGGGFFFG,=DEFGGGG?FGGGGGFGGC==+DFFFGG@DDDB95A8@A558CAFAEFFGFC*0@2?@@>+=EFFGFFFDE2;BC;E?CB@FFFFF(4431(608<AA@A?F@81324(2()*)*))
@M03152:184:000000000-AWYW1:1:2106:19385:18536 2:N:0:AGGCTTAGATACCTGT
CCCAACTATCCCTATTAATCATTACGTCGATCCTAGAAACCAACAAAATAGAATCAAACGTCCTATTTCGTTATTCCATGCTAATGTATTCAAGCGTGAGCCTGCTTTAAACACTCTAATTTTTTCAAAGTAACAGTCCTGATTCCCCATGACACCAAATTAATGACATCGTGGTTCGTCAGAAGGTAGAAATCAATAATACCAGTACGTACAATAGCACGACCAATAAATTGATCCAGAAATTAAACTACGAGCTTAGATCGGCAGAGAGTCGTGTAGGGAAAGAAAAGGAATGTGTAGA
+
CCCCCGGGGGGGGGGGGGGGGGGGGGGGGGGGGGGGGGGGGGGGGGGGGGGGGGGGGGGGGGGGGGGGGGGGGGGGGGGGGGGGGGGGGGGGGGGGGGGGGGGGGFFGGGGGGGGGGGGGGGGGGGGGGGGGGFGGGGDGGGGFGGGGGGFFFGGGGGGGFGDGFCFEFFG?FEGGFCDGFGGEGGFGGFGGGDGGGCGFGGDDFDFGDFGGGC7AF5C?>AF5=CEFFFFF+CEFF*49>@CE*=A4>FFFDC4:4@BC@E2((.(/((63=@(6=FFA6;7A3F;1@@(((0)/*-:))
@M03152:184:000000000-AWYW1:1:2106:4187:18643 2:N:0:AGGCTTAGATACCTGT
CCCAACTATCCCTATTAATCATTACTCAAGTCCTAGAAACCAACGGAAGTAGGAACAAGAGTCCTATTTCATTATCCCATGCTAATATATTCAAAGGCTAGGTTACGCCTGCTTTGAACACTCTAATTTCTTCACAGTAAAAGATTTGAAATACTTTAATCCTTTTTTAAAAATAAATTTTTAAAGAAAGGAGTATATTCAAAAGGAAGGAAATAAAAATATAGTACACATCTTAAAAGATAGACTTTAATTTTTATTTACCGAAATTCAACTACGAGCTTAGATCGGAATAGCGTCGTGG
+
CCCCCGGGGGGGGGGGGGCGGGGGGGGG8FGGGGGGGGGGGFGGGGGGGGGGFGGGGGGGGFGGG9FEGGGGGGGFGGGGGGA<EFGGFGGGGGGGGGGGGFGGG8EEEFGGGGGGFAEGGGGGGCFGGGGGGGGGGGGGGGGDGGGGGBFGGGGGGFGFFGGCFFGGD6DDFGGGGGGFFFGFCAAEF?8DEGFGGGFDGFFBE>BFFDFGGFFFFFFFFFFBEE9FFFE6;DE@FFD>9AA7AFF+;9BE*<BD>AC***1=9::86AE?EEB29?@F5=*8*825@@2;89,0)67((
@M03152:184:000000000-AWYW1:1:2106:14393:18786 2:N:0:AGGCTTAGATACCTGT
CCCAACTATCCCTATTAATCATTACGTCAACCCTAGAAACCAACAAAATAAGATCGACGTCCTATTTCATTATTCCATGCTAATGTATTCAAGCGTTAGCCTGCTTTAAACACTCTAATTTTTTCAAAGTAACAGTCCTGTTTCCCCGCAACACCAAGTTAATGGCATCACGGTTCTACAAGAGGGAGGAATCAGTGAGGCCAGTTCATACCGTTGGCACGACCGACCTACTGACCCCGAAATTCAACTACGAGCTTAGATCGGAAGAGCGGCGTGTAGGGAAAGAACAGGTAGGTGTAGA
+
CCCCCGGGGGGGGGGGGGGGGGGGGGGGGGGGGGGGGGGGGGGGGGGGGGGGGGGGGGGGGGGGGGGGGGGGGGGGGGGGGGGGGGGGGGGGGGGGGGGGGGGGGGGGGGGGGGGGGGGGGGGGGGGGGGGGGGGGGGGGGGGGGGGGGGGGGGGGGGGFGFGGGGGGGGGDGEGGFGGGGGGGGGGGGGGGGGGGFGEFG?FFGFFGGFGGGGGEFFFFFFFABBFFFFFFFGEFF5):BBFFFFFF?FF;;7:>)47CC?@?F:((.(((,4;B0)6<05::?:1((4..-+3*1-:2)
@M03152:184:000000000-AWYW1:1:2106:25116:18960 2:N:0:AGGCTTAGATACCTGT
CCCAACTATCCCTATTAATCATTACGTCAATCCTAGAAACCAACAAAATAGGATCGAACGTCCTATTTCATTATTCCATGCTAATGTATTCAAGCGTTAGCCTGCTTTAAACACTCTAATTTTTTCAAAGTAACAGTCCAGATTCCTCGCAACACCAAATTAATGGCATTACGGCTCATCAGGAAGGAGGAATCAGTGAGACCAGTACATACCAGAGGCATGACCAACCTACTAATCCCGAAATTCAAATACGAGACTAGATCGTAAGAGCGTCGTGTAGGGAAAGAAAAGGTATGTGTAG
+
CCCCCGGGGGGGGGGGGGGGGGGGGGGGGGGGGGGGGGGGGGGGGGGGGGGGCGGGDGGGF<FGGGGGGGGGGGG9FGGGGFFFFGEDFGCGGGGGGGGGGGGGGGFFCGFFGGCFGGGGGGGGGGGGGFGGGFGFGGCFFGGFGAFGGGD+BGGDFGFGGGGGFDGCDFGDGDD88DD9DG,@DFGGGGGGCEFFFGGFD?0=,3=<CAE6CDFAFF=AA5FF:@D>>*:AAF*59A9547?:C87B*:A52*8()*005857(58=4351:61(/.(17>D:17:301:1,+-7*)0-)
@M03152:184:000000000-AWYW1:1:2106:24754:19037 2:N:0:AGGCTTAGATACCTGT
CCCAACTATCCCTATTAATCATTACGTCAACCCTAGAAACCAACAAAATAAGATCGACGTCCTATTTCATTATTCCATGCTAATGTATTCAAGCGTTAGCCTGCTTTAAACGCTCCAATTTTTCAAAGTAACAGTCCTGTTTCCCCGCAACACCAAGTTAATGGCATCACGGTTCTACAAGAGTGAGGAATCAGTGAGGCCAGTTCATCACGTTGGAACGACCGACCTACTGACCTCGAAATTCACCTACGAGCTTAGATCGGAAGAGCGTCGTGTAGGGAAAGAAGGGGTCTGGGTATAA
+
CCCCCGEC@FCEEGFG@CEEFCFGAGFG@@@FGG@AD@EGGFCGFFEEE<ED<FGF@BFEGDGA<C@FGC@@@EFFGGGG9@<FFFGEGGE9FFEGGEFGFAEDEC9AACA@F:FCCFGFADFF9?EFFF,AAEB=8FF?9E;FEGGEGCEFEEFGGGGCFGGCDGGGFDD6D=D9+ED?=8@,6EC8=DF?=DDFEG85@FFEF9C7++5=?FC**+3:?@:5A>)86A>F8F7=;-:7;=+*=+/*.08<?GE;FEC36=;D;>@;804:>F:1(9),(01).)((((-(4*(.0-*.)
@M03152:184:000000000-AWYW1:1:2106:8640:19069 2:N:0:AGGCTTAGATACCTGT
CCCAACTATCCCTATTAATCATTACGTCGATCCTAGAAACCAACAAAATAGGGTCAAACGTCCTATTTCATTATTCCATGCTAATGTATTCAAGCGTTAGCCTGCTTTAAACACTCTAATTTTTTCAAAGTAACAGTCTGATTCCCCACGACACCAAATTAATGACATCGCGGCTCCTCAGAGGGAGAAACCAACAAGACCAGTACGTACCATAGGCACGACCAGTTAGTTGATCCCGAAATTCAACTACGAGCTGAGATCGGAAGAGCGTCGTGGAGGGAAAGAAAAGGAGTGTGTAGAG
+
CCCCCGGGGGGGGGGGGGGGGGGGGGGGGGGGGGGGFGFGGFGGGGGGGGGGGGGGFGGGFGGEGGGGGGGGGGGGGGDCGGGGGGGGFFFGGGGGGGEGGGGGGGGGGFGFFGFGGGGDGGGGGGGGDCFGFFFCGGGGFFGGGGGGGGGGGGGGGGGGGFGGFAFGGGGEGE?>CFGGCFGGDGGGGGEGGGGGGFGFGF5AEFF>FFGG77<A>>>EF=BAFEEAAFEF1=@76@4>EDA?AFE6;<=??GB(13CC<;6;@B;@196B9(,(-;:9(817:)(,5:(((:)0.)*-)
@M03152:184:000000000-AWYW1:1:2106:12950:19239 2:N:0:AGGCTTAGATACCTGT
CCAAGCCACGGACCGCAATCCGTCGGTCCCACCTACTAACACCTAACTAACACTATTAAATACTACATCGATCTTCGAAAATCACAAAATTAAAATAACAGTCATACTTCATCATCTCATTCTAACATATTAAACCACTGGACATGTTTCAACAACCGAATCTTTCCATCGTAACCAGTCTGTATATCACAGACAACAACTTCATACATTACTGTGCACTCCACTGCTAGGACACAATGATACGATCACACAACAGTATCAGACCGATACAGTGCTTGTATAATGAATCATCCGAGTCAAT
+
8----,6,-+++++++@+,C,+:,++76+,,;,,6,,6,;6<,,,;,,,66,,:C,9C<,,,6,,6,,,,,6,,<,:,,,+,,,,,5:,,,,,9,99,5,,,,:,:,,,9,,,99,,:AC9,:C9,,,,,C,,,,,,+,,,,9,,,9:,,,76@8,@+++6+,7,,6,6+++,,+,+8+32,,,23,7,,,,,6,1,+,*,+5;;+13+12+++,++1*+3);8*)*+1+)***-0:**/+*+)0)(2-*)(-8)(+0***)7)((.(((//)))))*().+)+)*-))))))*-0)(*))
@M03152:184:000000000-AWYW1:1:2106:20660:19247 2:N:0:AGGCTTAGATACCTGT
CCCAACTATCCCTATTAATCATTACGTCGATCCTAGAAACCAACAAAATAGGTTCGAACGTCCTATTTCATTATTCCATGCTAATGTATTCGAGCGATTGCCTGCTTTAAACACTCTAATTTTTTCAAAGTAACAGTCCTAACTCCCCGTAACACCAAATTAATGACATCACGATTTGTTAGAAGGGAGAAATCAATAACGTTAGTACGTACCAAGGCACGACCGACGTATTGATCCCGAAATTAAACTACGAGCTTAGATCGGAAGAGCGTCGGGTAGGGAAAAAACAGGTATGTGTGGA
+
CCCCCGGGGGGGGGGGGGGGGGGGGGGGGGGGGGGGGGGGGGGGGGGGGGGGGGGGFGGGGFGGGGGGGGGGGGGGGGGDFGGGGGFGGGGFGGGGGGGFGFGGG?FGGGGGGGGGGGGGGGGGGGGGGGGGGGFFGG8FFFEFFFGGGGGEGGGGGGGFGGFDCFFDGG?FDGGGFGGGGGGGGGEGEEGGGFE=FGGF+;+@C@FECCF6CFGFF>CFB>?45AF>)8=FFGECA(:5>@F3*1?8?FA;;/.:;;/9?<=0(144116(46(0,)2:1??5(0-,3:<-)3(**)*()
@M03152:184:000000000-AWYW1:1:2106:7170:19329 2:N:0:AGGCTTAGATACCTGT
CCCAACTATCCCTATTAATCATTACGGCGACTCTAGAAACCAACAAAATAGAACCGCACGTCCTATTTTATTATTCCATGCTAATGTATTCGAGCATAAGCCTGCTTTGAACACTCTAATTTTCTCAAGGTAAAAGTCCTGGTTCCCCGACACACCCAGTGAAGAGCATGCCGGCTCACCAAGAGGTAAGGCCCAGCCGGACAGTACATACCGTTAGGCAGACCGACCAGCCCGGCCCGAAATTCAACTACACGCTTAGAGCGGCACAGCGTCGTGTGGGGAAAGAACAGGTATTCATAGA
+
CCC?CGFFDGFGGGFGGGGGGFGGGFFG@CFGEGDFE<FEGGCFGGFEFFGG9FGEDGEE<FCFEFDFFGGF9FCGGGCFFAFGGC,6CEFGGGGGDFGDGG8<=FGFGGCE,AFFFF,@<?FF9E,EF8ED?FA?EGFEC,,9>FC=@EEGG8BGGGGCEFGFCGF8F?FC>6C8CF?EGEF,9,83@FCG6>7FGFE?EDD2==FFFFGGGG7??;@F4>6>2(685A?))/.)5956B9><=FAFAFF)(*8:)(.6)6(4(((.3<((-((,4.,(358.(7.,4((.-3)**-*-.
@M03152:184:000000000-AWYW1:1:2106:14878:19337 2:N:0:AGGCTTAGATACCTGT
CCCAACTATCCCTATTAATCATTACGTCGATCCTAGAAACCAACAAAATAGGTTCGAACGTCCTATTTCATTATTCCATGCTAATGTATTCAAGCGTTAGCCTGCTTTAAACACTCTAATTTTTTCAAGGTAACAGTCCTGATTCCCCGTAACACCAAATTAATGACATCACGGTTCTTCAGAAGGGAGGAATCGATGACGCTAGTACGTACCGAAGGCACGACCGACGCATTGATCCCGAAATTCAACTACGAGCTTAGATCGGAAGAGCGTCGTGTAGGGAAAGAAAAGGAACGGTTAG
+
CCCCCGGGGGGGGGGGGGGGGGGGGGGGGGGGGGGGGGGGGGGGGGGGGGGGGGGGGGGGFGGGGGGGGGGGGGGGGGGGGGGGGGGGGGGGGGGGGGGGGGGGGGGGGGGGGGGGGGGGGGGGGGGFGCFGFGGGGGGGGGGGGGGGGGGGGGGGGGGGFGGGFGGGGGGGGGGGGGGGGGGGGG7FGGGGGGCFC9E0CCG5@F9@D*;9DGGFDFFFFFFF2>908)6>)*;CFEC<89B@FC?FE@A@77;134))6:2:6?<(.4:9B<;(3.4<AEF>(0.1..8((*,)0(*-(
@M03152:184:000000000-AWYW1:1:2106:6262:19425 2:N:0:AGGCTTAGATACCTGT
CCCAACTATCCCTATTAATCATTACTTCGGTCCTAGAAACCAACAAAATAGAACCAAAGTCCTATTCTATTATTCCATGCTAATGTATTCAAGCGTAAGCCTGCTTTAAACACTCTAATTTTTTCAAAGTAAAAGTCCTGGATCCCCAGCGCACCCAATTAAGAGCACACTGGTTCCCCAGAAGGAAAGACCCGACCAGAGCAGTGCTTACCTTTCGGCAAGACCGCCCAGCCAGGTCCGAAATTCAACTACGAGCTTAGATCGGAAGAGCGTCGTGTAGGGAAAGAACAGGTATGTATAG
+
CCCCCGGGGGGGGGGGGGGGGGGGGGGGGGGGGGGGGGGGGGGGGGGGGGGGGGGGFGGGGGGGGGGGGGGGGGGGGGGGGGGGGFGGGCGGGGGGGGGGGGGGGGGFGGGGGGGGGGGGGGGGGGDFEFGGGFGGGGFFGGGGGGGGGGGGGGGGGGGGGCDFFGDFGGGGGEGGGCF88DFGGGFGGGGDFEGGGGFFGGGFGFFFGFGGDGEFFFBFACF@B=5?ADBAACBGAB=@EFEDFFFFFGFE@D)353433.7=@@D>32024(--87(6AE(73@:?F<(.)3)0*)*.)
@M03152:184:000000000-AWYW1:1:2106:5141:19610 2:N:0:AGGCTTAGATACCTGT
CCCAACTATCCCTATTAATCATTACGTCGATCCTAGAAACCAACAAAATAGGATCAAACGTCCTATTTCATTATTCCATGCTAATGTATTCAAGCTATCGCTTGCTTTAAACACTCTAATTTTTTCAAAGTAACAGTCCTGATTTCCCACGACACCAAATTAATGACATCGTGGTTCGTCAGAAGGGAGAAACCAACTAGACCAGTACACACCGAAGGCGCGACCAACCTGTTAGTCCAGAAATTCAACTACGAGCTTAGATCGCAAGCGCGTAGTGTAGGGAAACAAAAGGTAGGTGTAT
+
C9<CCECG<<8CFGGGFGGFDEFGGGG?FCCFDEFGFCGDFACGDFFGGGGGG9F<8;C@,6@@F9FGFGAFG@EGDECF,CFDFFGGC,CEFGGGGCDFGGGCFAFFGC?EFEFGGGACEFGGGFGGCF@FB<<EEF8A>EF;EFFFCFEDGCFF7FCEGGFGFFGGGGGGG>FE=CDCD8,C?8>FE8DEF8DGGDFAC<9:;<BDCCGC+0@A*08?>=E2(55?5/-4?F<2+8+);;)9@6<ACC;41<)(.(9<E61=((:(((-,2(-471)6)7?)4)44((,-.<))*)2.)
@M03152:184:000000000-AWYW1:1:2106:9000:19702 2:N:0:AGGCTTAGATACCTGT
CCCAACTATCCCTATTAATCATTACGGTGATCCTAGAAACCAACAAAATAGAACCATGCCGTCCTATTCTATTATTCCATGCTAATGTATTCGAGCATAATGCCTGCTTTAAACACTCTAATTTTTTCAAGGTAAAGGTCCTGGTTCCACAAGACATCCAACTAAGGACATCGAGCTTCTCCAGAAGGTGAGAAATCAACAGCGACAGTTCATACCCCTTAAGGCACGACCATCGAGTCAATCCCGAAATTCAACTACGAGCTTAGATCGGAAGAGCGTCGTTGAGGGAAAGAACAGAGAA
+
CCCCCGGGGGGGGGGGGGGGGGGGGGGGGGGGGGGGGGGGGGGGGGGGGGGGGGGGGGGGGGGGGGGGGGGGGGGGGFGGCGGGGFEFGGGG8EFGGGGGGGGGGGGGGGGFGGGGGFGGGGGGGGGGGGGGGGGFGGGGGGGGGGGGGGGGGGGGGGGFGGEDFGGGGGG?EGGGC>FGGGGGGGGGGFFFGGFGGGDFGG?AGBDDGFCFGGGFFFFFFEFFDFFBEEFFF>AGFF46F4B>/5>>5?FEFGFEFF2=@6(/;8E?<;;FF68((0(678()(),1321((0(...*.(
@M03152:184:000000000-AWYW1:1:2106:15541:19737 2:N:0:AGGCTTAGATACCTGT
CCCAACTATCCCTATTAATCATTACGTCAATCCTAGAAACCAACAAAATAGGATCGAACGTCCTATTTCATTATTCCATGCTAATGTATTCAAGCTTAAGCCTGCTTTAAACACTCTAATTTTTTCAAAGTAACAGTCCTGATTTCCCGCAACACCAAATTAATGGCATTACGGTTCGTCAAGAGGGAGGAATCAGCAAGGCCAGTACATACCAGTGGCACGACCGAACTGCTGACCCCGAAATTCAACTACGAGCTTATATCGGTAGAGCGTCGTGTAGGGAAAGCACAGATAGGAGTGG
+
CCCCCGGGGGGGGGGGGGGGGGGGGFEF@EGGGGGGGGGGGGGGGGGGGFFFGGGGEGGGGGGGGGGGGGGGGGGGGGGGGGFDGGGFGGGGGGGGGGFGDGFEFGGGGGGGG8EDGGGGGGGDGGBFGDEFGGDGGGGGFEFEGGA=+4=EGFGGG?DFGGEFFFGGGFC;?>FGG8DC+=@=A,3CEG6D8DFGFGEF67+8CAACCF+50;9??>AAFDFABFA*3/72@84C;=G>BB5/@FF7?C632<3,=;>)7))(,(6())7442722)(--.45:5(,30:()+))*,0((
@M03152:184:000000000-AWYW1:1:2106:18362:19793 2:N:0:AGGCTTAGATACCTGT
CCCAACTATCCCTATTAATCATTACGGTGATCCTAGAAACCAACAAAATAGAACCAAGCCGTCCTATTTTATTATTCCATGCTAATGTATTCGAGCAATAAGCCTGCTTTAAACACTCTAATTTTTTCAAGGTAAAGGTCCTGGTTCCATATGACACCCAATTAAGGACATCATATTTCTCCAGAAGGTGAGAAATTGACGCAACAGTTCATACCCCTTAAGGCACGACCGTCACGTCAATCCCGAAATTCAACTACGAGCTTAGATCGGAAGAGCGTCGTGTAGGGAAAGAACAGGTAAG
+
CCCCCGGGGGGGGGGGGGGGGGGGGGGGGGGGGGGGGGGGGGGGGGGGGGGGGGGGGGGGGFGGGGGGGGGGGGGGGGGGEFFGGGGGGGGFFGGGGGGGGFGGGGGGGGGGGGGGGGGGGGGGGFGGGGFGGGGGGGGGGGGGGGGGGGGGGGGGGGGGGGGGGGFFGGGGGGGGGGGFGGGGGG8FGGFGGDFGGGF7EGGFGFFGGFGGGGFA?FFFFFFDDFFFFF5:9DFDFFGAFEFFFFFBBGFCEGFE45=?6;EC@E<3=(/66=;5(266(735>F03341:BC:)..2))
@M03152:184:000000000-AWYW1:1:2106:17318:19803 2:N:0:AGGCTTAGATACCTGT
CCCAACTATCCCTATTAATCATTACGTCGATCCTAGAAACCAACAAAATAGAATCAAACGTCCTATTTCGTTATTCCCTGCTAATGTATTCAAGCGTGAGCCTGCTTTAAACACTCTAATTTTTTCAAAGTAACAGTCCTGATTCCCCAAGACACCAAATTAATGACATCATGGTTCGTCAGAAGGTAGGAATCAATAATACCAGTACGTACAATAGCACGACCAATAAATTGATCCCGAAATTCAACTACGAGCTTAGAACGGAAGAGCGTCGTGTAGGGAAAGAAAAGATAGATATAAA
+
CCCCCGGGGGGGGGGGGGGGGGGGGGGGGGDGGGGGGGGGGGGGGGGGGGGGGGGGGGGGGGGGGGFFGGGGGGGGGGGGGGGGGGGGGGGGGGGGGGGGGGGGGFGGGGGGGGGGGGGGGGGGGGGGGFGGGGGGGGGGGGFGFGGGGGCGGGGGGGGGGGGFGGGGGGGGG?DFGGGGGCDFFFGGFFGGFGGGG@FFGG?D,DFFDFGGGGGFFFFFA=D)>95AFFEF+=7B+)*7@AFF6BAFCCF@?C)56@>>*7220833(51669@D6;;<0A;>(<:(4:().3)**)*)-
@M03152:184:000000000-AWYW1:1:2106:4616:19859 2:N:0:AGGCTTAGATACCTGT
CCCAACTATCCCTATTAATCATTACGTCAATCCTAGAAACCAACAAAATAAGATCAACGTCCTATTTCATTATTCCATGCTAATGTATTCAAGCGTGAGCCTGCTTTAAACACTCTAATTTTTTCAAAGTAACAGTCCTGATTTCCCGCCACACCAAGTGAATGGCATGACGGTTCGTCAGACGGGAGGAACCAGTGACCCCAGTGCATACCGAAGGCAAGACAAGCGTACTGATCCGACACTTCAACTACGAGCTTAGATCGGAAGAGCGTCGCGTAGGGAGAGAACAGAAAAGTGGAGT
+
C@@@CFGCFC<6C<A@EFFGGGGFGGGGDEFDGGFF@E9FGGG,C<EFFE9FFG<F86BFF,B<ECF9C,CEF<<FFGDDGG<FFCFF<EGGG,@@BB:FGFFCE9AAB9?5EA8,A,?ECEE7AFAFFG,5<FF,,,9?>FGBAF4@E+BE8>++,@B9E,=,DC=,+68@EG>E6803=8,+=+@>CE?3@87,25,+,+35@:AFFFG*0CCA**)*/:4))-55*:4?AC?F=5*5B2)**3);?CA(2*:1;3)))1(,,315:@>14241(0-:()(7().52(())2,=4)*((
@M03152:184:000000000-AWYW1:1:2106:21912:19933 2:N:0:AGGCTTAGATACCTGT
CCCAACTATCCCTATTAATCATTACGTCAATCCTAGAAACTAACAAAATAGAATTAACGTCCTATTTCATTATTCCATGCTAATGTATTCAAGCGCGAGCCTGCTTTAAACACTCTAATTTTTTCAAGGTAACAGTCCTGATTTCCCACCACACCAAATTAATGGCATGATGGTTCTTCAGAAGGGAGGAACCAGTGACACCAGTACATACCGAAGGCATGACCAGCGTACTGATCCCGAAATTCAACTACGAGCTTAGATCGGAAGAGCGTCGTGTAGGGAAAGAAAAGGTATGTGTAAA
+
CCCCCGGGGGGGGGGGGGGGGGGGGGGGGGGGGGGGGGGGGGGGGGGGGGGGGGGGGGGGGGGGGGGGGGGGGGGGGGGGGGGGGGGGGGGGGGGGGGGGGGGGGGFGGGGGGGGGGGGGGGGGGGGGGGGGFGFGGGGGGGGGGGGGGGGGGGGGGFGGGFGCEGGGFGFGGADGGFFFFFGGG6DFEGDGGGGGFGGFGGGDGFFGGFGGDDEF>58>9CF@@@CA?BF>AFEFFBGA?BF?=F449C65>D46A43CEFF;;@6@@D6.(1(68><7072.,??(,4(,60(**.*-)
@M03152:184:000000000-AWYW1:1:2106:18908:20026 2:N:0:AGGCTTAGATACCTGT
CCCAACTATCCCTATTAATCATTACGTCGATCCTAGAAACCAACAAAATAGAATCAAACGTCCTATTTCGTTATTCCATGCTAATGTATTCAAGCGTGAGCCTGCTTTAAACACTCTAATTTTTTCAAATTAACAGTCCTGATTCCCCAAGACACCAAATTAATGACATCAGGGTTCGTCAGAGGGTAGGAATCAATAATACAAGTACGTACGATTGAACAACCAATAAATTAATCCCAAAATTCAATTACGACCTTAGATCGGAAGACAGTGGTGTAGGGAAAGAAAAGGTATGGAGAGA
+
CCCCCGGGGGGGGGGGGGGGGGGGGGGGGGGGGGFGGGGGGGGGGGGGGGGGGGFEFGGGFFDGGEFGGGGGGFGF9,,@E<F9@FDEGG9FFFACC:@B?FF@EFGGGGGGG<FGG<?FGGGFC@EFA,CC?,9,CF@CDCECFGF@E8>8@8F>FGCGC@,,4@92CD=,,@FF?BC++@,,=B+3=+E,@3EF,?64=D28,5?=9;CD++@***1:+3A)>0)@AA=+@DEG+)*)/4@4>B*+2==)2)28*83***/(0((/(((/)(1/(*17<F2)(;((,/(..+.)+(*((
@M03152:184:000000000-AWYW1:1:2106:4398:20066 2:N:0:AGGCTTAGATACCTGT
CCCAACTATCCCTATTAATCATTACGTCAATCCTAGAAACCAACAAAATAGGATCGAACGTCCTATTTCATTATTCCATGCTAATGTATTCAAGCGCATGCCTGCTTTAAACACTCTAATTTTTTCAAAGTAACAATCCTGATTCCCCGCAACACCAAATTAATGGCATTACGGTTCGTCAAGAGGGAGGAATCAGCAACGCCAGTACGTACCTGTGGCACGACCAACATGCTGACCCCGAAATTCAACTACGAGCTTAGATCGGAAGAGCGTCGTGTAGGGAAAGAACAGGACAGCAGAA
+
CCCCCGGGGGGGGGGGGGGGGGGGGGGGDEGGGGGGGGGGGGGGGGGGGCGG9FFGGGDGGGDGFGGGGFGGFFGGGGGGGDGGFGGEFEGGGFGGDCFGE,EEGFFGG9FGGGGGGFGGGGGGGFGGGCFGFFGFFBFGGGFGGGGD@8CBCFEGGCDDFGGGGFF@FFF8FEGGGGDEGEFFGGGEE88DCGGGGGGFG6C@>CFG5C>FD7,=AA=AA9BFB@BB4F=AFDFF)883:4:DF=CFFGFF09:(5=6;;?),2:<((:06;((4:>?D)74F05.42(.((2(.)(*.(
@M03152:184:000000000-AWYW1:1:2106:13529:20114 2:N:0:AGGCTTAGATACCTGT
CCCAACTATCCCTATTAATCATTACGTCAATCCTAGAAACCAACAAAATAAGATCAACGTCCTATTTCATTATTCCATGCTAATGTATTCAAGCGTTAGCCTGCTTTAAACACTCTAATTTTTTCAAAGTAACAGTCCTGTTTCCCCGCAACACCAAACTAATGGCATCACGGTTCTGCAGGAGGGAGGAATCAGTGAAGCCAGTACGTACCGGTGGCACGACCGACCTACTGACCCCGAAATTCAACTACGAGCTTAGATCGGAAGAGCGTCGTGTAGGGAAAGAACAGGTAGGGGGACA
+
CCCCCGGGGGGGGGGGGGGGGGGGGGGGGGGGGGGGGGGGGGGGGGGGGGGGGGGGGGGGGGGGGGGGGGGGGGGGGGGGGGGGGGGFGGFFGGGGGGGGGGGGGGGGGGGGGGGGGEFGGGGGDGGGCGGGGGGGGGGGGGGGGGGGGGGGGGGGGGGGGDGFGGGGCGGDGFDGGFGDDCEEGCEFGEFGGFGGGGGFGFGFGFFDCFFGGGGEFA@>DFFFFFFFAA>FFG=D?<C9):=CFFFFCGF<0551A6)>)<:BF?03<?71(47?<5486)35:??,804.4+,))(1((
@M03152:184:000000000-AWYW1:1:2106:19465:20158 2:N:0:AGGCTTAGATACCTGT
CCCAACTATCCCTATTAATCATTACGTCAACCCTAGAAACCAACAAAATAAGATCGACGTCCTATTTCATTATTCCATGCTAATGTATTCAAGCGTTAGCCTGCTTTAAACACTCTAATTTTTTCAAAGTAACAGTCCTGTTTCCCCGCAACACCAAGTTAATGGCATCACGGTTCTACAAGAGGGAGGAATCAGTGAGGCCAGTTCATACCGTTGGCACGACCGACCTACTGACCCCGAAATTCAACTACGAGCTTAGATCGGAAGAGCGTCGTGTAGGGAAAGAACAGGAAGGTGTAGA
+
CCCCCGGGGGGGGGGGGGGGGGGGGGGGGGGGGGGGGGGGGGGGGGGGGGGGGGGGGGGGGGGGGGGGGGGGGGGGGGGGGGGGGGGGGGGGGGGGGGGGGGGGGGGGGGGGGGGGGGGGGGGGGGGGGGGGGGGGGGGGGGGGGGGGGGGGGGGGGGGGGGGGEFGGGGGGCGDGGGGGGCGGGEEFGGGGGGGGGFEFFFGFGFFGGFGGDGG>FFFFDDBB2:@EDFEFAFEGFFGFFBFEFFEF<C)(67>B43=<?5?FB6>B??94(4-2.7:8(7:F?43(87((.2(6).2-)
@M03152:184:000000000-AWYW1:1:2106:27137:20163 2:N:0:AGGCTTAGATACCTGT
CCCAACTATTCCTATTAATCATTACGTCGATCTTAGAAACCAACGAAATAAGATCAAACGTCCTATTTCATTATTCCATGCTAATGTATTCAAGCCAAAGCCTGCTTTAAACACTCTAATTTTTTCAAAGTAACAGTCCTGATTCCCCACGACATCAAATTAATGACATCATGCTTCGTCAGAAGGGAGAAACCAATTGTACCAGTGCGTACCGTTGGCACGACCAATAAATTGATCACGAAATTCAACTACGAGCTTAGATCGGAAGAGCGTCGTTTAGGGAAAAAACAGGGAGGTTGCA
+
CCCCCGGGGGGGGGGGGGGGGGGGGGGGGGGFDGGGGGGGGGGGEFGGGGEGFGGGGGGFFFEGGFGCEFFGGDGFGGGGCEFGGF9FGEECFCFGGGGGCFEGGFCFFFG9FGGDF9EFGAGGGGGGGG9FGGGEGFFCFG,CE9EEFGGGCGGGFGG9EFGFGGGD9?FFFCD;FGFGFEGFGDEGGGGGGGE8F7E9ED=;A?DCDAD9?CC*5A<FAAD5A=@FFFC++8A99*0<?=BBF6@C>FF:57B()(7)))90:;D>=832;06((2/67),7.)(4(.,3(*())(*.)
@M03152:184:000000000-AWYW1:1:2106:6616:20225 2:N:0:AGGCTTAGATACCTGT
CCCAACTATCCCTATTAATCATTACGGCGACTCTAGAAACCAACAAAATAGAACCGCACGTCCTATTTTATTATGCCATGCTAATGTATTCGGGCAAAGGCCTGCTTTGAACACTCTAATTTTCTCAAGGTAAAAGTCCTGGTTCCCCGACACACCCAATTAAGGGCATGCCGGCTCACCAAGAGGTAGAACCCGGCCAGACAGTACGTACCGTAAGGCAGACCGCACGACCAGGTTCGAAATTCAACTACGAGCTTAGATCGGAAGAGCGTCGTGTAGGGAAAGAAAAGGCATGTGTAGA
+
CCCCCGGGGGGGGGGGGGGGGGGGGGGGGGGGGGGGGGGGGGGGGGFGGGGGGGGGDGGGGFGGGGGGGGFGGGGGGGGGGGGFFGGGGFFGGGGGGGFGGFGGGFFGGGGGGGGGGGGGGGGGGGFGFGFGGGGGGFGGGGGGFGGFGGGGGGGGGGG?DFFGGFGGGGGGD>DEDGGGGGGGGGGGGGFGFGEGGGGFGGGFGFFGGFGCDGGFF;DFEFF?>@(8>D;DF81;*598467:FFFF)*<??C)(752<B2?1:?FF0(39(436().51??78F?(.,2(,+(//)*))
@M03152:184:000000000-AWYW1:1:2106:8467:20234 2:N:0:AGGCTTAGATACCTGT
CCCAACTATCCCTATTAATCATTACGTCGATCCTAGAAACCAACAAAATAGAATCAAACGTCCTATTCCGTTATTCCATGCTAATGTATTCAAGCGTGAGCCTGCTTTAAACACTCTAATTTTTTCAAAGTAACAGTCCTGATTCCCTAAAACACCAAATTAATGGCATTATAGTTCGTCAGAAAGGAGAAACCGATTATACCAGTACGTACAATAGCACGACCAGTAAGCCGGTCTCGAAATTCAACTACGAGCTTAGATCGGAAGAGCGTCGGGTAGGGAAAGAACAGGTATGTGTAGG
+
CCCCCFGGGGGGGGGGGGGGGGGGGGGGGGGGGGGGGGGGGGGGGGGGGGGGGGGGGGGGGGDGGFGGGGGGGGGGGGGGGGFFGGGGGGGGGGGGGGGGGGGGGFCFGGGGFGGGGEGGGGGGGGGGGGGGGGGGGFGGGGGGGDGFGGGGGGGGGGFGGGEGGGGFGGGFGA9EDEGGDEDFFFEFFFGGDFGGGGGFGDFEFFFC;?FFGFGFFFFFFDE>=CEFFFEFFGF>@EFEFFFFFFFFFG4@=*?>FE;C<5=@?D06((143((-(),4:??FB),..4().+4**)0-)
@M03152:184:000000000-AWYW1:1:2106:7442:20299 2:N:0:AGGCTTAGATACCTGT
CCCAACTATCCCTATTAATCATTACATCGATCCTAGAAACCAACAAAATAGAATGCGATGTCCTATTTCATTATTCCATGCTAATGTATTCAAGCGTTAGCCTGCTTTAAACACTCTAATTTTTTCAAGGTAACAGTCCTAATTCCCCAAAACATCAAATTAATGACATTATAGTTCCTTAGAAGGTGAGAACCGATATGACCAGTACATACCAATGGCATGACCAATCAATTGATCCCGAAATTCAACTACGAGCTTAGATCGGAAGAGCGTCGTGTAGGGAAAGAAAAGGGAAGGTTAA
+
CCCCCGCFAFEG<<FECFGGGGGGGGCFCFGGG<EFFGDFGGGGGGGGGFGGFGFA@:C:,<EFGGGGGGGGFGGGFFEDGGG9FGGGGGGFGGFFGGGGGGGGGCFCEFDFGFGGGGEFFFGGGGGFGGAFGGDDFF89E9EFGGF8EB,DFGGGB9ED,@F;=DGGDFGGGGF;8E?FGGGEFGF?EGCFGGGDC==DGF+8,<DFCBFGF?FFB95AF)*>@C8:;A@F;599;97)0:?@869F4C>=);/9?;C36*19((56BB(5((6680(9=335(;3=(6=1(*())(*))
@M03152:184:000000000-AWYW1:1:2106:10300:20349 2:N:0:AGGCTTAGATACCTGT
CTCCACTATCCCTATTAATCATTACGTCGACTCTAGAAACCAACAAAATAGAACCGCACGTCTTATTTTATTATGCCATGCTAATGTATTTGGACAAAGCCTTCCTTTGAACACTCTAATTTTCTCAAGGTAAAAGTCCTGGTTCCCCGACACACTCAATTAACGGCATGCCGGCCCACCACGTGGTAGAACCCGGCCAAACAGTACGTACCGTAAGGCCGACCTCCCGACCAGATCCGAAATTCACATACGACCTTCGATCGGAATGGCGCCGCGTAGGGCAAGAACAGATCTGGTGACG
+
@-8-6@C<-E<F8<CF@EAC,FAGA<;,+C@CGFAFFFFGGC8@CC6CA<<F,F<@+@FC,,,9CF,CF9F,9,,,C9,,,9C@@@56@<,<,,6,:E,,:,,,,C,C,:C,,4A<E99FGGGA,5,5A,E?F,,,9,C,C,94,9,A@>CCGDE,8@DFFGA,64++=+=,6++++6==86+3+3@FF77CF6+**0@6,*9),1;C>*/;*31*665)0(?92>=EE>(8)/(2/7;;E()/;F.+7:*.4)7>?(-(.,--6((,,,-(-(((-)((-)-),),.22()(+)*1(*,(
@M03152:184:000000000-AWYW1:1:2106:8418:20490 2:N:0:AGGCTTAGATACCTGT
CCCAACTATCCCTATTAATCATTACGTCAACCCTAGAAACCAACAAAATAAGATCGACGTCCTATTTCATTATTCCATGCTAATGTATCCAAGCGTTAGCTTGCTTTAAACACTCTAATTTTTTCAAAGTAACAGTCCTGTTTCCCCGCAACACCAAATTAATGGCATCACGGTTCTACAAGAGGGAGGAATCAGTGAGACCAGTTCATACCAGTGGCACGACCGACCTACTGACCCCGAAATTCAACTACGAGCTTAGATCGGAAGAGCGTCGAGAAGGGAAAGAACAGATATGTGTATA
+
CCCCCGGGGGGGGGGGGGGGGGGGGGGGGGGGGGGGEFGGGGGGGGGGGGGGGGFGGGGGGGGGGGGGGGGGGGFGGGG8FGGCGFGE<FGFGGGGGGGGGGGCFFGGGGGGGGGGGDFGGAGDFFGGGGGGGGGGGGFGGGGGGAFCCEGGGGGGGGGGGGGG8EFFGGG>6DDEGGGFFDGFGCCEG8=8=,,EFGCFG9FCGF?FGFGGGGGA5*)95=B47>@55AEFFGFG658,=>FCCFFFEFA,6*53A4))))(/((,(.80,2((,(0.185:03F:2(.().+-**-:))
@M03152:184:000000000-AWYW1:1:2106:8691:20525 2:N:0:AGGCTTAGATACCTGT
CCCAACTATCCCTATTAATCATTACATCGATCCTAGAAACCAACAAAATAGAATGCGATGTCCTATTTCATTATTCCATGCTAATGTATTCAAGCGTGAGCCTGCTTTAAACACTCTAATTTTTTCAAGGTAACAGTCCTAATTCCCCAAAACATCAAATGAATGACATTAAGGTTCATTAGAAGGTGAGAACCAATAAAGCCAGTTCATACCAATGGCACGACCAACTCATTGATCCCGAAATTCAACTACGAGCTTAGATCGGAAGAGCGTCGTGTAGGGAAAGAACAGGTAGTGGTAG
+
CCCCCGGGGGGGGGGGGGGGGGGGGGGGGGGGGGGGGGGGGGGGGGGGGGGGGGGGGEEGFGGGGGGGGGGGGGGFGGGGGGGGGGGGGGGGGGGGGGGGGGGGGGGGGGGGGGGGGG<FFGGGGGGG9EGGGGGGGGGGGGGGGGGGFGG8,@FGGGGGGGGGGGGFGGGGGGGGFFGGGFDDFFGGGGGGGGGGGGGFGGGFGFFGGFGGFFGDF?8FFFFBFFFFFFFFCFEDA7CAFFDFFFCFEGFFADA9@ECE=C5>(:((3>B=>DB16=343=@A()5@3=(174)*),*.)
@M03152:184:000000000-AWYW1:1:2106:15924:20527 2:N:0:AGGCTTAGATACCTGT
CCCAACTATCCCTATTAATCATTACGTCGATCCTAGAAACCAACAAAATAGAATCAAACGTCCTATTTCGTTATTCCATGCTAATGTATTCAAGCGTGAGCCTGCTTTAAACACTCTAATTTTTTCAAAGTAACAGTCCTGATTCCCTAAGACACCAAATTAATGACATCATGGTTCGTCAGAAGGTAGGAATCAATAATACCAGTACGTACAATAGCACGACCAATAAATTGATCCCGAAATTCAACTACGAGCTTAGATCGGAAGAGAGTCGTGTAGGGAAAGAACAGGAATGTGTAAA
+
CCCCCGGGGGGGGGGGGGGGGGGGGGGGGGGGGGGGGGGGGGGGGGGGGGGGGGGGGGGGGGGGGGGGGGGGGGGGGGGGGGGGGGGGGGGGGGGGGGGGGGGGGGGGGGGGGGGGGGGGGGGGGGGGGFGGGGFGGGGGGGGGGGGGGGCGGGGGGGGGGGGGGGGGGGGGC?FGFGDGGGGGG?EFFCGGGGF?EGFBGDFED?DF+;DDGGGFFFFFFFDFBC@FFFFF>DE>F@GDFFFFFBCACFFD@:45?>3;>@@2>D633(4=@BD<@5C3<A38=FD13=0(.+)0/)*))
@M03152:184:000000000-AWYW1:1:2106:8791:20563 2:N:0:AGGCTTAGATACCTGT
CCCAACTATCCCTATTAATCATTACGTCAATCCTAGAAACCAACAAAATAGGATCGAACGTCCTATTTCATTATTCCATGCTAATGTATTCAAGCGCATGCCTGCTTTAAACACTCTAATTTTTTCAAAGTAACAGTCCTGATTCCCCGCAACACCAAATTAATGGCATTACGGTTCGTCAAGAGGGAGGAATCAGCAACGCCAGTACGTACCTGTGGCACGACCAACATGCTGACCCCGAAATTCAACTACGAGCTTAGATCGGAAGAGCGTCGTGGAGGGAAAGAACAGGTATGTGTAA
+
CCCCCGGGGGGGGGGGGGGGGGGGGGGGGGGGGGGGGGGGGGGGGGGGGGGGFGGGGGGGFGGGGGGGGGGGGGGGGGGGGGGGGGGGGGGFFGGDGGEGGGGGGGGGGGGGGGGGGGGGGGGGGGGGGGGGGGGGGGGFGGGGGGGGGGGGGGGEGGGGGGDGCFGGGGGFGDGED=CEGD8F8EEDDGGFG?GGGGGFGG>@CFFGD>DCDFFFFFBFFFFF29BEFFFFFCCFFDG2D6BFFFFFC@)5(*263;);C?C6;B?>B:?>F<>(()(46@6F6><B(31:7+))*.2-)
@M03152:184:000000000-AWYW1:1:2106:17669:20640 2:N:0:AGGCTTAGATACCTGT
CCCAACTATCCCTATTAATCATTACGTCGATCCTAGAAACCAACAAAATAGAATCAAACGTCCTATTTCGTTATTCCATGCTAATGTATTCAAGCGTGAGCCTGCTTTAAACACTCTAATTTTTTCAAAGTAACAGTCCTGATTCCCCATGACACCAAATTAATGACATCATGGTTCGTCAGAAGGTCGGAATCAATAATACCAGTACGTACTATTGCACGACCAATAAATTAATCCCGAAATTCAACTACGAGCTTAGATCGGAAGAGCGTCGTGTAGGAAAAGAAAAGAACGGTGTAAA
+
CCCCCGGGGGGGGGGGGGGGGGGGGGGGGGGGGGGGGGGGGGGGGGGGGGGGGGGGGGGGGGGGGGGGGGGGGGGGGGGGGGGGGGGGGGGGGGGGGGGGGGGGGFGGGGGGFGGGGGFFGGGDFFGGFEGGGGGGGGGGGGGGGGCGGGGGGFGGGGGGGFGGGGGGFGGGGGGG8>DGGGGGG?DCEGDGGFGGGDDFGGFEGFFGGF?CFGGFFFEAFDF=5C@FFFEFFGFF949):9FE6@5=>6A(><E@FEECEFD(8?0@@3@><922=);A)24.(8(,(((,,*().4*))
@M03152:184:000000000-AWYW1:1:2106:5542:20709 2:N:0:AGGCTTAGATACCTGT
CCCAACTATCCCTATTAATCATTGCTACGGTCCCAGAAACCAACAAAATGGGGCAGCAGCCCTATTCCATTATTCCATGCTAATGTATTCAAGCAAACGCCTGCTTTAAACACTCTAATTTTTTCAAAGTAAACGTCACGGTTCACATCCGCAAACCAGCAAAGGCCCACGGCGTCCCCGCGATGAGGACCACCGGACAAGGGTATAACCGAGAGGCAACCGCAAGCCGGTGGCCCGAAATTCAACTACGAGCTTAGATCGGAAGAGAGTCGTGTAGGGAAAGACCAGGTATCGGTGCGAG
+
<@@CCCECGAGGGEFGGGGGFFGDGGGGGDFGCDFFG8EE@FDCEGGGGFF8:BFGEFF8EEGGGGGGGGGGGCAFGGGGGGGGGGG9CFFF<FFGGFGGE<FGGGGGCACFGGGG99FGFGGGGGGGGGGGGGGF8:CC8:C=9EFGGGGGGCGGGGGGDDFFF8AEDDD6@6CGGEF@7@**;DGFFGGGGGGGEGG4C45@F)=@>;??)9705BFF565(322>A),)09:FEBG()6@<==AFFC)(,)/-*5--2(,-,8((4,56?<(,)=14,>?F(.4(3)6))*-0)(),-
@M03152:184:000000000-AWYW1:1:2106:13161:20738 2:N:0:AGGCTTAGATACCTGT
CCCAACTATCCCTATTAATCATTACGTCGATCCTAGAAACCAACAAAATAGAATCAAACGTCCTATTTCGTTATTCCATGCTAATGTATTCAAGCGTGAGCCTGCTTTAAACACTCTAATTTTTTCAAAGTAACAGTCCTGATTCCCTATAACACCAAATTAATGGCATTATAGTTCGTCAGAAAAGAGAAACCGATTATACCAGTACGTACAAAAGCACGTCAAGTAAACCGGTCTCGAAATTCAACTACGAGCTTCGATCGGAAGAGCGACGCGTAGGTAAAGAACATGTATTGATAGA
+
CCCCCGGGGGGGGGGGGGGGGGGGGGGGEGGGGGGGCGGGGGGGFFEGGGGGFGGGGGD@FFGGGGGGGGGGGGGGGGGGGGFGGFGGGGGGGFGGGGEGGGGGGFGGGGGGGGGGG9FFGGGGGGGGF9FGFGGEGGGGFCGFEFGGGGGGGGFGGDGGGFCEFCFFGFGGGDEGGEDGGGGGGGGCFG8EFFDEGGGFA??DA@FFGFGFD?C?:AEAB@5)0:AFFFE*9?/**19>A=A:=FEFFGF=@569)*(,1/6((/68189(.((((0466@A0)680()(.)0)**):))
@M03152:184:000000000-AWYW1:1:2106:14105:20800 2:N:0:AGGCTTAGATACCTGT
CCCAACTATCCCTATTAATCATTACGTCAATCCTAGAAACCAACAAAATAGGATCGAACGTCCTATTTCATTATTCCATGCTAATGTATTCAAGCGTTAGCCTGCTTTAAACACTCTAATTTTTTCAAAGTAGCAGTCCAGATTCCTCGCAACACCAAATTAATGGCATTACGGCTCATCAGGAAGGAGGAATCAGTGAGACCAGTACATACCGGAGGCATGACCAGCCTACTAACCCCGAAATTCAACTACGAGCTTAGATCGGAAGAGCGTCGTGTAGGGAAAGAACAGTTAAGTGTAG
+
CCCCCGGGGGGGGGGGGGGGGGGGGGGGGGGGGGGGGGGGGGGGGGGGGGGGGGGGGGGGFGGGGGGGGGGGFGGGGGGGGGGGGGGGGGGGFFGGGGGGGGGGGGGGGGGGGGGGGGGGGGGGGGGGGCGGGGGGGGFGGDGFGGGGDCEEGGGGGG8FFG8FGCDGGGGGGGGCGFGGGGGGGGEFGCGGGFC9EGGFFGGF?FFGGFFGGGC>FD>BF09C:;BFFF:AFGFGFDDBFF)9=BC>CFFFFD>@F14=C791;7@93380.16010(6<54FFF71:7().3)*1.*))
@M03152:184:000000000-AWYW1:1:2106:7957:20864 2:N:0:AGGCTTAGATACCTGT
CCCAACTATCCCTATTAATCATTACGTCGATCCTAGAAACCAACAAAATAGGGTCAAACGTCCTATTTCATTATTCCATGCTAATGTATTCAAGCGCGAGCCTGCTTTAAACACTCTAATTTTTTCAAAGTAACAGTCCTGATTCCCCGCCACACCAACTTAATGACATGACGGTTCTTCAGAAGTGAGAAACCCGTGACACAAGTGCATACCGAAGGCACGACCAGCGTACTGAGCTCGAAATTCAACTACGAGCTTAGATCGGAAGAGCGGAGTGTAGGGAAAGAAAAGGTATTTATAA
+
CCCCCGGGEFGG<,FEFGGFGGFGGGGG:@@FGGFGGGDGE,FGFGGGGGGCFGFCCEFCFF@FFDFGFGGGEECGGGGEFGFGGFFG,CFFGGGGGCE7FFG8=AFG9,C9<AFFGGCFGGFGEGAEFDGECF<EEF8<9DC;EFGF7BCEEGGGGG8,@===,=FAF6FG6=8@==?DFG8>D,686DD=F8+7A+@:CF*8CB>>>FDG9C:***:9>2?A(5()682?)+/*));;B=)(3;78CGFE?:89D;377?38608B:::1(-18,1-6<>?F0).,(.(()+)9*)*-)
@M03152:184:000000000-AWYW1:1:2106:5421:20876 2:N:0:AGGCTTAGATACCTGT
CCCAACTATCCCTATTAATCATTACGTCGATCCTAGAAACCAACAAAATAGAATCAAACGTCCTATTTCATTATTCCATGCTAATGTATTCAAGCGTGAGCCTGCTTTAAACACTCTAATTTTTTCAAAGTAACAGTCCTGATTCCCCAAGACACCAAATTAATGGCATCATGGTTCACCAGAAGGGAGAAACCAATGATGCAAGTACGTACTGAGGGCACGATCGACATATTGATCCCGAAATTCAACTACGAGCTTAGATCGGAAGAGCGTCGTGTAGGGACAGAAAAGTTATGGACAC
+
CCCCCGGGFFDFGGGGGGGGFGGGGGGC7FGGGGGFGGGGGGGGGFGGGGGGGGGGFGFGFFGEAFGGAFGGAEFGFEGGFGGGGGFCFGGGGGGGGCGGGFGGGEEE9?,:FGDDFGGGGDGGGGFGGGFG9,9EED4F9;EF,CEEFCCFGGGGGGGGGGGG,9DE7FGGFFFFG9DFGF8ED=C=CCCE?BDCCDG?ED+>EFF7DDFG++C6*:):55*)18=B559BFC4=1:75*49>A6*88FA=5<)95BEFFC?1(/;0=@1(.<(.()67=B@)470),.3).<)*))*,,
@M03152:184:000000000-AWYW1:1:2106:11068:20936 2:N:0:AGGCTTAGATACCTGT
CCCAACTATCCCTATTAATCATTACGTCGATCCTAGAAACCAACAAAATAGGGTCAAACGTCCTATTTCATTATTCCATGCTAATGTATTCAAGCGCGAGCCTGCTTTAAACACTCTAATTTTTTCAAAGTAACAGTCCTGATTCCCCGCCACACCAACTTAATGACATGACGGTTCTTCAGAAGGGAGAAACCAGTGACACCAGTGCATACCGAAGGCACGACCAGCGTACTGATCTCGAAATTCAACTACGAGCTTAGATCGGAAGAGCGTCGTGTAGGGAAAGAACCGGAAGGAGCGA
+
CCCCCGGGGGGGGGGGGGGGGGGGGGGGGGGGGGGGGGGGGGGGGGGGGGGGGGGGGGGGFGGGGGGGGGGGGGGGGGGGGGGGGGGGGGGGGGGGGGGGGGGGGGGGGGFGGGGGGGGGGGGGGGGGDGGGGGGGGGGGGFGGGGGFGGGGGGGGGGGGGGGGGGGGGGGG>>=EGGGGGCFC?FGGE>EFCGGGECDFGGGFGFFGGFGG5CCEFFBFFFEFF=2FEB9DFGFGFCF;F@>DFFEFFFF@F8>>B;)3>5C;<6:9?F?>>FF>1>?AFFFFBF:?((-((*()0(*((
@M03152:184:000000000-AWYW1:1:2106:5909:21199 2:N:0:AGGCTTAGATACCTGT
CCCAACTATCCCTATTAATCATTACGTCGATCCTAGAAACCAACAAAATAGAATCAAACGTCCTATTTCGTTATTCCATGCTAATGTATTCAAGCGTGAGCCTGCTTTAAACACTCTAATTTTTTCAAAGTAACAGTCCTGATTCCCCATGACACCAAATTAATGACATCATGGTTCGTCAGAAGGTAGGAATCAATAATACCAGTACGTACAATAGCACGACAAATAAATTGATCCCGAAATTCAACTACGAGCTTAGATCGGAAGAGCGTCGTGTAGGGAAAGAAAAGGTGTGGATAGG
+
CCCCCGGGGGGGGGGGGGGGGGGGGGGGGGGGGGGGFGGGGGGGGGGGGGGGFFFGGGGGFGGGGGGGGGGGGDDCDFGGCEFEFGGG9FEGGGGGGGFF8FFGFG9FEFGFGGGGGGGGGGGGE8<?<EFGCFFFFFGGDC9=;DFGGGGGGFGGGFEGGGGGGDFF?DGGG,DGDCGEFEGGGGCCFGGGCFE?DGG7EF?DG?DGDFFDGGGFC?CFFFB):8CFFCEC6CE>F1*799AAFA?6>C*(/2)6AC@E45@9@;9(3((.(6(66)6=<FDA0;@(82()(+,)*.:2(
@M03152:184:000000000-AWYW1:1:2106:15642:21203 2:N:0:AGGCTTAGATACCTGT
CCCAACTATCCCTATAAATCATTACGTCAATCCTAGAAACCAACAAAATAGGATCGAACGTCCTATTTCATTATTCCATGCTAATGTATTCAAGCGTTAGCCTGCTTTAAACACTCTAATTTTTTCAAAGTAACAGTCCAGATTCCTCGCAACACCAAATTAATGGCATTACGGCTCATCAGGAAGGAGGAATCAGTGAGACCAGTACATACCAGAGGCATGACCAACCTACTAACCCCGAAATTCAACTACGAGCTTAGATCGGAAGAGCGTCGGGTAGGGAAAGAACAGGTATGGGGAG
+
CCCCCGGGGGGGGGGGGGGGGGGGGGGGGGGGGGGGGGGGGGGGGGGGGGGGGGGGGGGGGGGGGGGGGGGGGGGGGGGGGGGGGGGGGGGGGGGGFGFGFGGGGGGGGGGGGGGGGGGGGGGGGGGGGGGGGGGGGGGGGGGGGGGGGGGGGGG6FGGGFGDFGGGGGGGG6ED8CDGGFGGGGGGFFEEGGFDGGFGFGGCCGFFFGFGGF??FFFFFFBFCB@8A55@A4=ACFB7-95::BFEF9CFF2?5@)64=633=D;;1(3(44<9(-)-18@<F:).3(,((.+./)(1((
@M03152:184:000000000-AWYW1:1:2106:4335:21246 2:N:0:AGGCTTAGATACCTGT
CCCAACTATCCCTATTAATCATTACGTCGATCTTAGAAACCAACAAAATAAGATCAAACGTCCTATTTCATTATTCCATGCTAATGTATTCAAGCGAATGCCTGCTTTAAACACTCTAATTTTTTCAAAGTAACAGTCCTGATTTCCCACGACATCAAATTAATGACATCGTGGTTCGTCAGAAGGGAGAAACCGACAGGGCCAGTACACACCAGAGGCGCGACCGACCCGTCGATCCCGAAATTCAACTACGAGCTTAGATCGGAAGAGCGTCGCGTAGGGAAAGAACAGGTAGGTGCAA
+
CCCCCGGGEG@CFFGGGGGGGGGFGGFGGGGGGGGGGGFFGGGGGGGGFGGGGGGGGGFGFF>,CEFGGFGGGG@FCFGGGGGFEFGFCDGGGGGCGDGGF<FGG<EAEFFFCFE@EECGFGGFGGGGFFEFGGGCFF?FGFF9FGGFF?8>E8FFFGFAFF=DE,AFGGGFFC?FC8C6FGGF6,BFCCDDGG>>EDEA6?DDF6CGG6CG*3@A55554-3:=9@EFA>)8>;3865,::5(*9<F>C?B?G>(732)644((38((,831<9(40(42>1>()4<?:(.4+))/)2))
@M03152:184:000000000-AWYW1:1:2106:6091:21257 2:N:0:AGGCTTAGATACCTGT
CCCAACTATCCCTATTAATCATTACGTCGATCCTAGAAACCAACAAAATAGAATCAAACGTCCTATTTCGTTATTCCATGCTAATGTATTCAAGCGTGAGCCTGCTTTAAACACTCTAATTTTTTCAAAGTAACAGTCCTGATTCCCCATGACACCAAATTAATGACATCATGGTTCGTCAGAAGGTAGGAATCAATAATACCAGTACGTACTATTGCACGACCAATAAATTAATCCCGAAATTCAACTACGAGCTTAGATCGGAAGAGCGTCGTGTAGGGAAAGAACAGGTAGGTGTAGA
+
CCCCCGGGGGGGGGGGFGGGGGGGGGGGGGGGGGGGGGGGGGGGGGGGGGGGGGGGGGGCCFGGGGGGGGGGGGGGGGGGGGGGGGG99FGFGGGGGGGGGGGGGFGGGGGGGGGGGGGGGGGGDGGGGCFFFGGGG:CGCFFEGGFFFGCAEGGGGGFGFFGGGGGGGGGFG9=DG+0CDGGGGFCA9@8>FEFGGGGFGGFEGFFGDDFGGGCCCFEF*=DA=CFFFFF>FGEG+);9BAFC6BEFFGF2=D;@F>34@*6>?@9@8@(,(.6;;FE<6FFFF)6((.,--3(**5C))
@M03152:184:000000000-AWYW1:1:2106:19770:21408 2:N:0:AGGCTTAGATACCTGT
CCCAACTATCCCTATTAATCATTACGTCAATCCTAGAAACCAACAAAATAGAATTAACGTCCTATTTCATTATTCCATGCTAATGTATTCAAGCGCGAGCCTGCTTTAAACACTCTAATTTTTTCAAAGTAACAGTCCTGTTTCCCCGCAACACCAAACTAATGGCATCCCGGTTCTGCAAGAGGGAGGAATCAGTGAAGCCATTACGTACCGGTGGCACGACAGACCTACTGACCCCGAAATTCAACTACGAGCTTAGATCGGAAGACGGTCGTGTAGGGAAATAACAGTGATGTGTAGA
+
CCCCCGGGGGGGGGGGGGGGGGGGGGGGGGGGGGGGGGG8EFGGGGGGGGGGGGGGGGGGGGGGGGGGGGGGGGGGGGGGGGGGGGGGGGGGCGEGGGGGGGGGGGGGGGGGGGGGGGEFFGGGGFGGGGGGGGDFGGFCFFCFFGEEEG8EFGGGGFGGGDFEDFGGC+6A6@CGG9DDDEGG?EGG>>GGGG7EFGF7A=@*9BFFGF7C*7C956:AA9B((89));8A4:.;A2/1:,;;C66CE0/((:>>A).7)1(-(--2((-,-,-(.0)5().7)94<72-).+)01::))
@M03152:184:000000000-AWYW1:1:2106:6010:21560 2:N:0:AGGCTTAGATACCTGT
CCCAACTATCCCTATTAATCATTACGGCGACTCTAGAAACCAACAAAATAGAACCGCACGTCCTATTTTATTATGCCATGCTAATGTATTCGGGCAAAGGCCTGCTTTGAACACTCTAATTTTCTCAAGGTAAAAGTCCTGGTTCCCCGACACACCCAATTAAGGGCATGCCGGCTCACCAAGAGGTAGAACCCGGCCAGACAGTACGTACCGTAAGGCAGACCGCCCGACCAGGTTCGAAATTCAACTACGAGCTTAGATCGGAAGAGCGTCGTGTAGGTAAAGAAAAGGACGGGTTAGA
+
CCCCCGGGGGGGGGGGGGGGGGGGGGGGGGGGGGGGGGGGGGGGGGGGGGGAEFFGGEGGFFGEGGGGGCGGGGGGGGFCGGGGGGGGGGGFEFGGGGGGGGGGGGGGGGGGGCGGG9DFEFGGGGGGGGGCFFGGAFGGGGFGGGGGGGGGGGGGGGGGGGGFGDGGGGF?EGGGGGGF?FGGDFEFFGEFGGGGGDCFGG>@FFFGGFGD:FGFFF@A525?@F73>D0AB7376<G?FB5:6@>FFD)31CDFF4)6)62((2(.170,-,(-..)5)/61:6:(8((((*())(*,)
@M03152:184:000000000-AWYW1:1:2106:4949:21597 2:N:0:AGGCTTAGATACCTGT
CCCAACTATCCCTATTAATCATTACGTCAATCCTAGAAACCAACAAAATAGGATCGAACGTCCTATTTCATTATTCCATGCTAATGTATTCAAGCGCATGCCTGCTTTAAACACTCTAATTTTTTCAAAGTAACAGTCCTGATTCCCCGCAACACCAAATTAATGGCATTACGGTTCGTCAAGAGGGAGGAATCAGCAACGCCAGTACGTACCTGTGGCACGACCAACATGCTGACCCCGAAATTCAACTACGAGCTTAGATCGGACGAGTGTCGCGTAGGGAAAGAACAGGTATCTGTGA
+
CCCCCG<FG9FGGGGGGFF-CFFGFGFF7FFG,C<F,FEEFGGGGFFGECCFEGGG7E87FF@F@<6C9CEFEGEACEGFDFFGGGFDF<FFCF@@CCEEC,C9F8F,<AFCGGGGGFFDCF9BFFEGGCFGGGG<=@ECEDFGE;EB8EEBE8@>D8BFF,6@;ADDDD?;D1=CDCD6D88>DF7FC+=,@EF7<CFF>DC5*042<A*C*+,4;*79?=*5@@2?5AEFCDEF4BC2>(>(+36+6C)3,5.(26643/<;1(1(4((-).((,)(4(7:4,0(,(.((5+)**)*.)
@M03152:184:000000000-AWYW1:1:2106:24708:21640 2:N:0:AGGCTTAGATACCTGT
CCCAACTATCCCTATTAATCATTACGTCGACCCTAGAAACCAACAAAATAGGATCAAACGTCCTATTTCATTATTCCATGCTGATGTATTCAAGCGTTAGCCTGCTTTAAACACTCTAATTTTTTCAAAGTAACAGTCCTGATTCTCCGCGACACCAAGTTAATGACATCGCGGCTCCCCAGAAAGGAGGAACCAACAACACCAGTACGTACCATAGGCACGACCAGTAAATTGATCCCGAAATTCAACTACGAGCTTAGATCGGAAGAGCGTCGTGGAGGGAAAGAAAAGAGAGGTGTAA
+
CCCCCGGGGGGGGGGGGGGGGGGGGGGGGGGDEGGFEFGGFEFGGGGGGGGGGGGGGGGGFFGGGGGGGGGGGGGFGGGGGGGGGGGFFGFFFCFGGGG7FFGFGDGGFGFGGFGGGGGGGFGFGGGGGGGGGGGGGGGGGGGFGDFEEGGGGGFGGGG>BFGFGGGGGFGGGGD>CEF@FGGGFFGGFEGFGCFGGGG*@?CB5AF+;6;?DGFA?F:649AB>>B+BB46++9+;7CDD9>?=+6ACFA@6<),..).<2)43:?9.((4(,-42)80:30>1)1(,,4((:(.0(*-)
@M03152:184:000000000-AWYW1:1:2106:5407:21659 2:N:0:AGGCTTAGATACCTGT
CCCAACTATCCCTATTAATCATTACGGCGACTCTAGAAACCAACAAAATAGAATCAAACGTCCTATTTCGTTATTCCATGCTAATGTATTCAAGCGTGAGCCTGCTTTAAACACTCTAATTTTTTCAAAGTAACAGTCCTGATTCCCCAAGACACCAAATTAATGACATCATGGTTCGTCAGAAGGTAGAAATCAATAATACCAGTACGTACAATAGCACGACCAATAAATTGATCCCGAAATTCAACTACGGCTTAGATCGGAAGAGCGTCGTGTAGGGAAAGAACAGGAATGTGTGGAA
+
CCCCCGGGGGGGGCFFGGGGGGGGGCCFFGGGGGGGGGGGGGGGGGGGGGGGGGGGCGGGGCDGGFGGGGGGGGGGGGGGGGGGGFGGGGGGGFGGGBFEGGGFGGGGGGGGGGGCGAEGGGGGGGGGGCGFGGGCEGGFF9EFGGGGGDFFGGGGGGGGGGGGFGGGGGDGFDGGGGGGGGAEDFFGGGEEGGGFGGGFG<?C6<CGDFGGGFFFF+049=>AFFFFB8A61CA8B>DDFFFE=84=86A2(/800)>?C01710(38;(62@:(,@BF()4)(7(441(4,+)01(*).
@M03152:184:000000000-AWYW1:1:2106:10692:21668 2:N:0:AGGCTTAGATACCTGT
CCCAACTATCCCTATTAATCATTACGGCGACTCTAGAAACCAACAAAATAGAACCGCACGTCCTATTTTATTATTCCATGCTAATGTATTCGGGCATAGGCCTGCTTTGAACACTCTAATTTTCTCAAAGTAAAAGTCCTGGTTCCCCGACACACCCAGTGAAGGGCATGCCGGCTCACCAAGAGGTAAGACCCGGTCAGACAGTACGTACCGTGAGGCAGACCGCCCGACCAGGCCCGAAATTCAACTACGAGCTTAGAGCGGAAGAGCGTCGTGGAGGGAAAGAACAGGAAAGTAGAAA
+
CCCCCGFGFGGGGFGGGGGGGFGGGGGGGGGGGGGFFGEGGGGGGGGGGGGGGGGDGGGDFGEGGFFGGGGGGGGGDGGGFGFGGGGGGGGGGGGGGGGGGGGCFFGGGGGGFGGGG9FFGFFDGGGFGGGGGGGGGGGGGGGCFGGGDEEGEGGGGGGEFGCF8EGGGGGGGGGDDFFF?C?,::8:;<E9@DD749;67CCDFFFDDFCDDF=FB;(8BDAD;;;3)::BEC39:;<(0-0)=F)9296:FDD9?B><))-49((1(1(-31(4(7,(4707(84(.(,(.+.**-2)-
@M03152:184:000000000-AWYW1:1:2106:17642:21750 2:N:0:AGGCTTAGATACCTGT
CCCAACTATCCCCATTAATCATTACGTCGATCCTAGAAACCAACAAAATAGAATCAAACGTCCTATTTCGTTATTCCATGCTAATGTATTCAAGCGTGAGCCTGCTTTAAACACTCTAATTTTTTCAAAGTAACAGTCCTGATTCCCCAAGACACCAAATTAATGACATCATGGTTCGTCAGAAGGTAGGAATCAATAATACCAGTACGTACAATAGCACGACCAATAAATTGATCCAGAAATTCAACTACGAGCTTAGATCGGAAGAGCGTAGTGTAGGGAAAGAACAGGTATGGGTAGA
+
CCCCCGGGGGGGGGGGGGGGGGGGGGGGGGGGGGGGGGGG@FGGGFGGGGGGGGFGGGGGFCCGGGFGGFFGGGGGGGGGGGGGGGGGGGFGGGGDGCGGFFGGGGGGGGGDCFCFGGGGGGGGGGGGGGGGGGGCG9EGFGAFGGGGGGGGGGGGGGGGGGGGGGGGGCFF8FDFGGGGFEGGGC=FG6EFDFGFGGGFFFCDCFFGDFG+:9ECF?CF?=?5:8>FFAE98C*+9*3>FEFC8BA67C4-5C)8)95=792(/:>;8;(.(61@CF440;381;3(6((/4+,.).*()
@M03152:184:000000000-AWYW1:1:2106:9740:21787 2:N:0:AGGCTTAGATACCTGT
CCCAACTATCCCTATTAATCATTACGTCAACCCTAGAAACCAACAAAATAAGATCGACGTCCTATTTCATTATTCCATGCTAATGTATTCAAGCGTTAGCCTGCTTTAAACACTCCAATTTTTTCAAAGTAACAGTCCTGTTTCCCCGCAACACCAAGTTAATGGCATCACGGTTCTACAAGAGGGAGGAATCAGTGGGGCCAGTTCATACCGTTGGCACGACCGACCTACTGACCCCGAAATTAAACTACGAGCTTAGATCGGAAGAGAGTCGTGTAGGGAAGGAAAAGGGAGTTGTAGG
+
CCCCCGGGGGGGGGGGGGGDFGGGGFFCFFFGGFGGGGAF@EGGGGGGGGGGGGGGE>FGG>CFGCFGGGGGGGFCEGFFGGGGGGEC9EFGFFCFCEGGGGFGGGGGFFFEFFGGG8FGGGGG8FGFFGGGFGGGGGFGGGG9=CFFDGGGGGEGGGGFGAFGCC8D8CFCCDD6AFFEDGGGGGGGGEGF,@@EACC5E+9=G869DFGCGF5@F4;A>AE25@=BF6;AFGF*86>9>@47/;E8<DA;<D:17)..)6((--3(,(-.)3(34)65(.4)(<1.4((((*()*)*))
@M03152:184:000000000-AWYW1:1:2106:13030:21898 2:N:0:AGGCTTAGATACCTGT
CCCAACTATCCCTATTAATCATTACGTCGACCCTAGAAACCAACAAAATAGGATCAAACGTCCTATTTCATTATTCCATGCTAATGTATTCAAGCGTTAGCCTGCTTTAAACACTCTAATTTTTTCAAAGTAACAGTCCTGATTCCCCGCGACACCAAGTTAATGACATCGCGGCTCCTCAGAAAGGAGGAACCAACAAAACCAGTACGTACCATAGGCACGACCAGTAAATTGATCCCGAAATTCAACTACGAGCTTAGATCGGAAGAGCGTCGTGTAGGGAAAGAAACGGTTAGTGTCA
+
CCCCCGGGGGGGGGGGGGGGGGGGGGGGCEGGGGGGGGGGGGGGGGGGGGGGGGGGGGGGGGGGGGGGGGGGGGGGGGGGGGGGGFFGGGGFGGGGGGG7F<FGGGGGGGGGGGGGGEGGGGGGGGGGGGGGGGGFGGGGGFGGGGGGGG7CEGGGGGGGG:ADEGGGGFGG>EGGGGFGFGFG?FGG?EGGFGGFGGFACCC>CFFG>6;>DFCA9A=AF@E2>B@8=6<AAFEG6></>(>2FFEFCGFF@G5;A:>?AA9:1?BB<007;BF(-..)-<7F?>(.2((4,*()*)*))
@M03152:184:000000000-AWYW1:1:2106:19257:21943 2:N:0:AGGCTTAGATACCTGT
CCCAACTATCCCTATTAATCATTACTTTGGTCCTATAACCAACAAAATAGAACCAAAGTCCTATTTCATTATCCCATGCTAATGTATTCAAGCGCAAGCCTGCCTTAAACACTCTAATTTCTTCAAAGTAAAAGTCCTAGAGCTCTACTGCACCCAGTTAAGAGCACAGCAGTCTCTAGAAGGTAAGATCCAGCAGCTTCAGTACTATCCCGAAGGTATAGACCGAAGTGCCTGATCCGAAATTCAACTACGAGCTTAGATCGGAAGAGCGTCGTGTAGGGAAAGAAAAGGTATGTGTATA
+
CCCCCGGGGGGGGGGGGGGGGGGGGGGGGGGGGFGGGGGGGGGGGGGGGFGGGGGGGGGGGGGGGGGGGGGGGGGGGGGGGGGGGGGFGGGGFDGGGGGGGGGGGGEFGGGGGGGGGGGGGGFFGGGGGGGGGGGCGGFEFGGGGGGGGGGGGEFGGGFGGGGDGCFGGGGGGEGGFGFADFGEDGGGGGCFGGGGGGGFGGFEDBFF9DFCGCE?9DDFDFF5=>A>CAAFFGFCA*389=;A6BA>ACF=5*/);>*6*1:99>BDD@(.,2((359<;A?ADAD@((4))+(3+)2))
@M03152:184:000000000-AWYW1:1:2106:9091:21972 2:N:0:AGGCTTAGATACCTGT
CCCAACTATCCCTATTAATCATTACGTCGATCTTAGAAACCAACAAAATAAGATCAAACGTCCTATTTCATTATTCCATGCTAATGTATTCAAGCGAATGCCTGCTTTAAACACTCTAATTTTTTCAAAGTAACAGTCCTGATTTCCCACGACACCAAATTAATGACATCGTGGTTCGTCAGAAGGGAGAAACCGACAGGGCCAGTACACACCAGAGGCGCGACCGACCCGTCGATCCCGAAATTCAACTACGAGCTTAGATCGGCAGAGCGTCGTGTAGGGAAAGAACAGGTAGGTGTAA
+
CCCCCGGGGGGGGGGGGGGGGGGGGGGGGGGGGGGGGGGGGGGGGGGGGGGGFGGGGGGGFFGGGGGGGGGGGGGGGFGFGGGFGGGGGGGGGFGGEGCFGDGGGGGGGGFGFGGGGGGGGGFGGGGGGFFGGGGFEFCEGGGGFGGG9EECEGGGGGGGGGGGADGGGFGCGCGGF@CEGGGGCDCFGGGGGCGCGGC:>9@>76=FGFGG7CCFF49:>@DF@@@FDBB>A367ADGFF;B6B=4@AC4)(952:2>?<:A?:(-384?FFFFFB4(6<7?F0><:2,,(.3))*)2.)
@M03152:184:000000000-AWYW1:1:2106:16693:21991 2:N:0:AGGCTTAGATACCTGT
CCCAACTATCCCTATTAATCATTACGTCAATCCTAGAAACCAACAAAATAGGATCGAACGTCCTATTTCATTATTCCATGCTAATGTATTCAAGCGTTAGCTTGCTTTAAACACTCTAATTTTTTCAAAGTAACAGTCCAAATTCCCCGCAACACCAAATTAATGGCATTACGGTTCATCAGGAAGGAGGAATCAGTGAGACCAGTACATACCGGAGGCATGACCAACCTACTAACCCCGAAATTCAACTACGAGCTTAGATCGGAAGAGCGTCGTGTAGGGAAAGAAAAGGTATGTGTAA
+
CCCCCGGGGGGGGGGGGGGGGGGGGGGGCFGGGGGGGGGGGGGGGFGGGGGGGGGGGGGGGGGGGGGGGGGGGGGGGGDGGGGGGGGGGGGGGGGGGGGGGGGGGGGGGGGGGDFGGGGGGGGGGFGFGGGGGGGGGGFGFGGFFFGECECCGEGGGGGGGGGGGFGFGGGGGCFGDGFFGGGFGGGGGGGGFGGGGGGFGGCCFFFGGFGGCD69?5>5FDFF@<7B99BFFGFC*)9>E@A@F=CFECFF<*:>>;C8CEEDFFF2(38@9?B767(6853>:@:4((,-.<6)*)06)
@M03152:184:000000000-AWYW1:1:2106:13519:22023 2:N:0:AGGCTTAGATACCTGT
CCCAACTATCCCTATTAATCATTACGTCGATCCTAGAAACCAACAAAATAGAATCAAACGTCCTATTTCGTTATTCCATGCTAATGTATTCAAGCGTGAGCCTGCTTTAAACACTCTAATTTTTTCAAAGTAACAGTCCTGATTCCCCATGACACCAAATTAATGACATCATGGTTCGTCAGAAGGTAGGGATCAATAATATCAGTACGTACGATTGCACGACCAATAAATTGATCCCGAAATTAAACTACGAGCTTAGATCGTAAGAGCGGAGCGTAGGGAAAGAACAGAGAGGAGTGAA
+
CC@CC,EE@9@F@<FGGCAFGGGGCDF<@FE@FFFFGCDE@EGGGGGFFCEFFGGCFG@:,6,CF@,CEF<@FGG9<F,CF@EGGG@E@CEFG9CFB,,,4,,B=,C9CEEGGGGFDFFAEFFCCFGCGGFEGA<<E=EGECAFG9EFGG@FGGAFGE=EDAFGGGGF+=+@E8FGG@=E?CF,86@F=8CCF6,DFF92C+6;D;@F>DFF6C7*9;0*:03=55>;FFF68CE>+-;:>9*89AA85:)5>4?@4086**8(/38?812(.3((().,85:)(0(..,(.(*()0(2))
@M03152:184:000000000-AWYW1:1:2106:10767:22093 2:N:0:AGGCTTAGATACCTGT
CCCAACTATCCCTATTAATCATTACATCAGCCTTAGAAACCAACAAAATAAGACCAACGTCATATTCTATTATCCCATGCTGTAATATTCAATGGCAAGGTTACGCCTGCTTTGAACACTCTAATTTTTTCAAAGTAAACGATCTGAAGCGAATAAGGAAAGTGTTGCCACCTCCCCCTCACTATCAGAAGATAGGAAACGCCAATCCAGCCACGCCACAAGGACGAGCTTTGATCGAGACGCATTCCGAAATTCAACTACGAGCTTAGATCGGAAGAGCGTCGTGGAGGGAAAGAACAGG
+
CCCCCE@FFFEGGGCGGGGCFFFF<FFFFFGGFFGGGGFGGGGGGGGFEFGFGGGFFEGGGCEEFGGGGFGGGGGFGGFGGGF<EFGFAFGGGGGDGGBFF9EBF7C8FFFFFFFGGGGGGGFCEGGFFGGCE<F?EFFFGGGGGGGGC8C>EGGGFGFGGGGGGGGG=?D8DE6CC@D6DFDFGFFGFGGGDEAFGGGF66@>GFFFGF+=CF7?FEAFFDF5=@F*:*68A@EF5@42?9)()//=;DB@<CC?FFF@)633((64))1961<:>5((-0(0(0(,.4,4:*.87(74(
@M03152:184:000000000-AWYW1:1:2106:16756:22117 2:N:0:AGGCTTAGATACCTGT
CCCAACTATCCCTATTAATCATTACGTCGATCCTAGAAACCAACAAAATAGAATCAAACGTCCTATTTCGTTATTCCATGCTAATGTATTCAAGCGTGAGCCTGCTTTAAACACTCTAATTTTTTCAAAGTAACAGTCCTGATTCCCCATGACACCAAATTAATGACATCATGGTTCGTCAGAAGGTAGGAATCAATAATATCAGTACGTACGATTGCACGACCAATAAATTGATCCCGAAATTCAACTACGAGCTTAGATCGGAAGAGCGTCGTGTAGGGAAAGAACAGGTATGTGTAAA
+
CCCCCGGGGGGGGGGGGGGGGGGGGGGGGGGGGGGGGGGGGGGGGGGGGGGGGGFGGGGGGGGGGGGGGGFGGGGGGGFCGGFGGGGGFGGGGGGDGGGGGGGGGGGGGGGDFGGGDGGGGGGGGGGGGGGGGGGGGGGGGGGGGGGGGGFGGGGGGGGGGGFGFDGGDGGAF8DEF@DEGGGGGCFFFCCAFFGGGGFFGGGEGFFGCFFDGDFFFFFF55BABFBFFFA>8@AFF)9>D=FEFFFFCFA@DG):AC>EFED@686;;3731:31:AEE(5,=1F00(3(-6+(/1-:))
@M03152:184:000000000-AWYW1:1:2106:23357:22152 2:N:0:AGGCTTAGATACCTGT
CCCAACTATCCCTATTAATCATTACGGCGACTCTAGAAACCAACAAAATAGAACCGCACGTCCTATTTTATTATGCCATGCTAATGTATTCGGGCAAAGGCCTGCTTTGAACACTCTAATTTTCTCAAGGTAAAAGTCCTGGTTCCCCGACACACCCAATTAAGGGCATGCCGGCTCACCAAGAGGTAGAACCCGGCCAGACAGTACGTACCGTAAGGCAGACCGCCCGACCAGGTTCGAAATTGAACTACGAGCTTAGATCGGAAGCGCGGCGTGTAGGGAAAGAACAGGGATGAGTAGA
+
CCCCCGGGGGGGGGGGGGGGGGGGGGGGGGGGGGGGGGGGGGGGGGGGGGGGGGGGGGEFFFGGGGGGGGGGGGGGGGGGGGGGGCFGG9EFCEGGGGGGGFGGGGGGFGGFFGFGGGGGGGGGGCFGFGEGGGGGGC=AEFECAFGFEGGGGGG8CFGFFFGGCGGGGGGGGGDEGGGGGGGGGGCFFCFGFEGGGGGFGGGDFFFD<AC575??FF2?DFF(4.1>A3(8)5(09)93;<59*9>4AG?::534)63949:B:3((-(-(-,(-4))-40.5:@7<:(4(2*:?64*))
@M03152:184:000000000-AWYW1:1:2106:23676:22212 2:N:0:AGGCTTAGATACCTGT
CCCAACTATCCCTATTAATCATTACGTCGATCCTAGAAACCAACAAAATAGAATCAAACGTCCTATTTCATTATTCCATGCTAATGTATTCAAGCGTGAGCCTGCTTTAAACACTCTAATTTTTTCAAAGTAACAGTCCTGATTCCCCAAGACACCAAATTAATGGCATCATGGTTCATCAGAAGGGAGAAACCAATGATGCCAGTACGTACCGAAGGCACGACCGACATATTGATCCAGAAATTCAACTACGAGCTTAGATCGGAAGAGCGTCGTGTAGGGGAAGAACAGGTATGGTGAA
+
CCCCCGGGGGGGGGGGGGGGGGGGGGGGGGGGGGGGGGGGGGGGGGGGGGGGGGGGGGGGGGGGGGGGGGGGGGGGGGGGGGGGFF@FFFGGGGGGDGGGGGGGGGGGGGGGGGGGGGGGGGGGGGFGGGFFFGGCEFGGGGGGAFGGFGGGGGGGGGGGGGGG8AEFCFGGCGCFGFDFFFGGGGEG>EGGGFDF8+@CC7DE8FFFCDFGCGGD>?5;*1955>=DFEE>9:<+48*7ABF46+*=*493-26().17>3)(/,3,,33>914.:)84<)()()(3,4((-<)))-*))
@M03152:184:000000000-AWYW1:1:2106:23494:22315 2:N:0:AGGCTTAGATACCTGT
CCCAACTATCCCTATAATCATTACGTCGATCCTAGAAACCAACAAAATAGGTTCGAACGTCCTATTTCATTATTCCATGCTAATGTATTCGAGCGATTGCCTGCTTTAAACACTCTAATTTTTTCAAAGTAACAGTCCTGACTCCCCGTAACACCAAATTAATGACATCACGGCTCGCCAGAAGGGAGAAATCAATGACGTTAGTACGTACCGAGGCACGACCGACGTATTGATCCTGAAATTAAACTAAGAGCTTAGATCGGAAGAGAGTCGGGAGGGGAAAGAAAGGGTAGAGTTACGG
+
CCC@CGGGGGGGFGGGGGGGGGGGGGGGGDGGGGGGGGGGGGGGGGGGGAFEFGBFFEGGGGGGCGFGGGGGGGGGFGCGGFFAEEFFFCGAFEBCFFGGFGGGGFF?EC<FC5AFE<FGG@EE8E9@??FF,CFFC,=EE,9FEGGGE7EEACGGGGFGGGGDGGGGFGGG6>CG6++6@F=GF835@FFFFFEFDF;ACC7@FFFDD9*C*/=59BB85@>(-6>).;(AC+?F+/1)/71)31=73*/)/*/,7)6))4(,(((,.-,)(((((0(,2>6)()((.((((+-*7)*((
@M03152:184:000000000-AWYW1:1:2106:8132:22402 2:N:0:AGGCTTAGATACCTGT
CCCAACTATCCCTATTAATCATTACGTCGATCCTAGAAACCAACAAAATAGGGTCAAACGTCCTACTTCATTATTCCATGCTAATGTATTCAAGCGCGAGCCTGCTTTAAACACTCTAATTTTTTCAAAGTAACAGTCCTGATTCCCCGCCACACCAACTTAATGACATGACGGTTCTTCAGAAGGGAGAAACCAGTGACACCAGTGCATACCGAAGGCACGACCAGCGTACTGATCTCGAACTTCAACTACGAGCTTAGATCGGAAGAGCGTCGTGAAGGGAAAGAACAGGGAAGTGGAG
+
CCCCCGGGGGGGCFGGGGGGGGGGGGGGGGGGGGGGGGFGFGGGGGGGGGGGGGGGGGGGFCGGGGGGGGAGGGG9EGGGGGGCGGGEFGGGGGGGGGGGGDGGGFGGGGGGGGGGGGGGGGGGGGGFGCFGGGGGGGGGGGGGGGGGGCCGGGGEGGGGGGGGGEGGGFFFCC=ECADGGGGGGGGFGGGGG,9CA?FAFC*1@C>CF>FGFDEBDFBF4=DF2@BF5?@E):?1AC>@F35(1;<FFF;@03)(2(.)./98(82((4<;((4(1)-62),76)..(,4((*(09)*.(
@M03152:184:000000000-AWYW1:1:2106:15971:22463 2:N:0:AGGCTTAGATACCTGT
CCCAACTATCCCTATTAATCATTACGGCGACTCTAGAAACCAACAAAATAGAACCGCACGTCCTATTTTATTATGCCATGCTAATGTATTCGGGCAAAGGCCTGCTTTGAACACTCTAATTTTCTCAAGGTAAAAGTCCTGGTTCCCCGACACACCCAATTAAGGGCATGCCGGCTCACCAAGAGGTAGAACCCGGCCAGACAGTACGTACCGTAAGGCAGACCGCCCGAACAGGTTCGAAATTCAACTACGAGCTTAGAACGGAAGAGCGTCGGGTAGGGAAAGAAAAGGAAATGCCATA
+
CCCCCGGGGGGGGGGGGGGFGGGGGGGGEGGGGGGGGGGGGGGGGGGGGGGGGGGGGGGGFGGGGGGGGGGGGGFGFGGGGGGGGGGGDGGGGGGGGGFFGFGGGFGGGGGGGFGGGGGGFGGGGCGGFFEGGGGGFCFGGGFGGEGGGGGGGGGGGGGGGF@9FGC?FFGGCEGGGGGFGG?CGGCCCEGGFDEEGDEFGGFB:BADDACC**76?ABFFBFD@F;E>A1A><;;6<51@659BFBFFG:1:CE0<43)))4(42624(3--4(((032<F?>,5(,.(,.(+.8*,0),
@M03152:184:000000000-AWYW1:1:2106:10244:22505 2:N:0:AGGCTTAGATACCTGT
CCCAACTATCCCTATTAATCATTACGTCGATCTTAGAAACCAACGAAATAAGATCAAACGTCCTATTTCATTATTCCATGCTAATGTATTCAAGCCAAAGCCTGCTTTAAACACTCTAATTTTTTCAAAGTAACAGTCCTGATTCCCCACGACATCAAATTAATGACATCATGCTTCGTCAGAAGGGAGAAACCAATTGTACCAGTGCGTACCGTTGGCACGACCAATAAATTGATACCGAAATTCAACTACGAGCTTAGATCGGAAGAGCGTAGTGTAGGGAACGAACAGGAATGTGTAA
+
CCCCCGGGGGGGGGGGGGGGGGGGGGGGDGGGGGGGGGGGGGGGGGGGGGGGGFGGGGGGFGGGGEGGAFGGGGGGGGGGGGEGGGGGCACFGGGFGFGGGGFFGAFFFGGGGGFGGGGGGGGGGGGGGGGEFGG9EG?FCGFGGEFGGGGGE@BFGGGGGE8FGGGCFFGGGGFGGGCC=E9E?B+A@CF?D?GGGGFDF+=D8?B?DDGG7CFDBF)3609805);FF=F>+>@+>F)5>?28BEF?CAE=D5>A;37<??1,3(:;;;B1,363+7;35:>(7<BFF(((*)/1)*))
@M03152:184:000000000-AWYW1:1:2106:5844:22595 2:N:0:AGGCTTAGATACCTGT
CCCAACTATCCCTATTAATCATTACGGCGACTCTAGAAACCAACAAAATAGAACCGCACGTCCTATTTTATTATGCCATGCTAATGTATTCGGGCAAAGGCCTGCTTTGAACACTCTAATTTTCTCAAGGTAAAAGTCCTGGTTCCCCGACACACCCAATTAAGGGAAGTCCGGCTCACCAGGAGGTAGAACCCGGCCAGACAGTACGTACCGTAAGTCAGACGGCCCGACCAGGTTCGAACTTCAACTCAGAGCTTACATAGAACGAGCTTCGTTTGGGGAAAGACCAGTGAAGTAAGGG
+
CCCCCGGGGGGFGEGGGGDGFGGFGFGGEEGGCFFGGCFFGGGGGFFGAGGGGC<CGGGGGFE@ECF,9CFDFCFCEGFFCFFFDEFGDFFFFFFEDDF@<<A@F8ECFF9FFDFDFEGCED<AE9FFFFAFGDFFE9;EG8,A9A,A4CEGGFGEEF@?>EAF=,,6+263=103@>8E?,+8;+8@,ECGG*4*:4*9,*47<>+/4;CD47=8F88++*;-(.(.8).:);76*75(<()6*96F)**.-0760-)65)))6)((-,(()(((()4((.,8(<1(,(.)-+.**)2.(
@M03152:184:000000000-AWYW1:1:2106:9469:22606 2:N:0:AGGCTTAGATACCTGT
CCCAACTATCCCTATTAATCATTACGTAGATCCTAGAAACCAACAAAATAGGATCAATCGTCCTATTTCATTATTCCATGCTAATGTATTCAAGCGTTAGCCTGCTTTAAACACTCTAATTTTTTCAAAGTATCAGTTCCGATTCCTTGCGACACCAAATTAATGACATCACGGCTCCTCGGAAAGGAGGAACCAACAAAACCAGTACGTACCGTAGGCACGACCAGCAAATTGATCCCGAAATTCAACTACGAGCTTAGATCGGAAGAGCGTCGGGTAGGGAAAGAAAAGGTATGTGTAG
+
CCCCCGGGGGGGGGGGGGGGGGGGGFFGGGGGGGGGGGGGGGGGGGGGGGGGGGFGGGGGGGGGGGGGGGGGGGGGGGFGGGGGGGGGGGGGGGGGGGGGGFGGGFGGGGGGGGGGGCGGGFGGGGGGFGGGGC<AFA;FGCGGGGGGEGGEGGGGGGGGGGGD8EGGD?FDGG>EGGGGGGGGGGCE?EGGGGGGGGGAGFGDCF?+?AGGGGFCB5=FF9AB)5BFFFFFF7:@F4C@DF>(8BC=);AE<D:>>@;)9?C@@@@BDF19((-(()-3(<<F0>??01::5:)97A*))
@M03152:184:000000000-AWYW1:1:2106:13306:22658 2:N:0:AGGCTTAGATACCTGT
CCCAACTATCCCTATTAATCATTACATCAGCCTTAGAAACCAACAAAATAAGACCAACGTCATATTCTATTATCCCATGCTGTAATATTCAATGGCAAGGTTACGCCTGCTTTGAACACTCTAATTTTTTCAAAGTAAATGATCCGAAGTGAGTTTGACCCCACTATCGGTAAGATAGGAAACGCCAGTCCAGCCACGCCACAAGGACGAGCTTTGACCAGACGCATTCCGAAATTCAACTACGAGCTTAGATCGGAAGAGCGTCGTGTAGGGAAAGAAAAGGGATGTGTAACACAGGATG
+
CCCCCGGGGGGGGGGGGGGGFGGGGGGGDGGGGGGGGGGGGGGGGGGGGGGGGGGGGGGGGGGGGGGGGGGGGGGGGGGGGGGGGGGGGGGGGGGGGGGGGGGGGGGGGFFGFDGGGFGGGGGGGGGGGGGGGGGGGGGGGGGGCGGGGGGGGGGD9EGDF?EGGFGGGGGGGGG8=EGGGGF7DBCFGGGGGGCFFGEFGGG@CCFGGBDGDGGBFF@59@F>9@=?F6<>EGBFAEGEFF4>E6@BFG*637)(8;6(63:0;>(;?F4>:?B607321?().73.)--))+,))(*)(
@M03152:184:000000000-AWYW1:1:2106:23656:22663 2:N:0:AGGCTTAGATACCTGT
CCCAACTATCCCTATTAATCATTACGTCAATCCTAGAAACCAACAAAATAGGATCGAACGTCCTATTTCATTATTCCATGCTAATGTATTCAAGCGTTAGCCTGCTTTAAACACTCTAATTTTTTCAAAGTAACAGTCCAGATTCCTCGCAACACCAAATTAATGGCATTACGGCTCATCAGGAAGGAGGAATCAGTGAGACCAGTACATACCAGAGGCATGACCAACCTACTAACCCCGAAATTCAACTACGAGCTTAGATCGGAAGAGCGTCGTGCAGGGAAAGAACAGGCATGTGTAA
+
CCCCCGGGGGGGGGGGGGGGGGGGGGGGGGGGGGGGGGGGGFGGGGGGGGGGCGGGCEDGDFGGGGGGGGGGFGGGGGGGGGGCGGGGGGFFGGGGGGGGFGGGGDFGGGGGGGGGGGGGGGGGGGGGGGGGGGGGGGGGGGGGGFFGGGEGGGGGFGGGGGGGCAFGGGGGDED+=CGCDFFF?,@D@>EFGGFDD?E6D?6)@<+2CCGFC?7CAF9A5@F@@C@>AA9CFFF4A);>?A?D8+*=6CF=><)581)4))72012:;(63(46(2)(),)27<8(4(1.((*).*)2))
@M03152:184:000000000-AWYW1:1:2106:7028:22855 2:N:0:AGGCTTAGATACCTGT
CCCAACTATCCCTATTAATCATTACGTCAACCCTAGAAACCAACAAAATAAGATCGACGTCCTATTTCATTATTCCATGCTAATGTATTCAAGCGTTAGCCTGCTTTAAACACTCCAATTTTTTCAAAGTAACAGTCATGTTTCCCCGCAACACCAAGTTAATGGCATCACGGTTCTACAAGAGGGAGGAATCAGTGAGGCCAGTTCATACCGTTGGCACGACCGACCTACTGATCCCGAAATTCAACTACGAGCTTCGATAGGAAGAGCATCGGGTAGGGAAAAAACAGGAATGGTAAGA
+
CCCCCGFGGGCFGGGGGGGCFGFCFFFFGGFFGGGE@EAFGDG7FGGGGFAFG9FFBCFEGG7@EFFC9C<FGFGGCF,,<C<FGGG,CE<9,6@@6FEGFDCF,AFEGDAEEF8FFE<?F<FFAFF,,:,@EFEEF,;CE,9F,EFEGCGGGG@FD,7@,,7=,,1E6=DE61==83=DA,@D?B7++@?DFGEGC7DFGCCC<8CC7?7DDF*39AEF5>5-:56B>65**1*117<?A9)9FF?FE6;<DDD>)),(.(/3-:(40:)))((-,)4(().5()(-832(2+))1)25)
@M03152:184:000000000-AWYW1:1:2106:23635:23031 2:N:0:AGGCTTAGATACCTGT
CCCAACTATCCCTATTAATCATTACTTCGGTCCTAGAAACCAACAAAATAGAACCAAAGTCCTATTCTATTATTCCATGCTAATGTATTCAAGCGTAGGCATGCTTTAAACACTCTAATTTTTTCAAAGTAAAAGTCCTGGATCCCCAGCGCACCCAATTAAGAGCACACTGGTTCCCCAGAAGGAAAGACCCGACCGGAGCAGTGCTTACCTTTCGGCAAGAACACCCAGCCAGGTCGGAAATTCAACTATGAGCTTATATCGGCAGAGAGTAGAGAAGGGAAAGAACAGATAAGTCTAA
+
A@<BCFG?F9FEFEFGD@EEFGGGGFFGGEGFGGFGDC<CFCFGGGGGF9FFGFFF<C<;6FDAFGGGFFGDEFGGGGGFFGGFFGG9FCFCD,@@FFG@5BFGDEFGEGEAADFFGGGGGDGEGCEGD<FF<FGFG;;FGGGE,97BEGGGGGDEFFGGC==@?FFGFFGFGEDC6E+DCFGGC8BFGDD8,6==E9:*@CC=7;CC7=?*=+<BB5)*:>9))))95/-)2*948>)/:;A)++1@61))17+/+()).1./329:?136:6)--*(((0(.(72400((.+)*1)0.)
@M03152:184:000000000-AWYW1:1:2106:10599:23153 2:N:0:AGGCTTAGATACCTGT
CCCAACTATCCCTATTAATCATTACGTCAATCCTAGAAACCAACAAAATAGGATCGAACGTCCTATTTCATTATTCCATGCTAATGTATTCAAGCGTTAGCCTGCTTTAAACACTCTAATCTTTTCAAAGTAACAGTCCAGATTCCTCGCAACACCAAATTAATGGCATTACGGCTAATCAGGAAGGAGGAATCAGTGAGACCAGTACATACCAGAGGCATGACCAACCTACTAACCCCGAAATTCAACTACGAGCTTAGATCGGAAGAGCGTCGTGTAGGGAAAGAACAGGTACGGTTAA
+
CCCCCGGGGGGGGGFGGGGGGGGGGGGGGGGGGGGGGFGGGGGGGGGGGGGGGGGGGGGGGGGGGGGGGGGGGGGDFFCGFFFFDCGGGGGGGGGGEEGGGGGGGFFGFGGFGGF@EFGGGGGGGGGGGGGGGGFFGFEEFCEFGFGFEGBEGGGGGGGGGGGGGGGG+6D=FC6++8==FFFGFG@A=CCFFGGCDD9DFDGD8DDD?FFFCGDAF?59A@FCCEFF>5)3A@79C@79?A*598>FC8F3(7/6A2@=;4)6713(31812;(61./7<>;)8>?<(,23)0)0).*-)
@M03152:184:000000000-AWYW1:1:2106:10309:23199 2:N:0:AGGCTTAGATACCTGT
CCCAACTATCCCTATTAATCATTACGTCGATCCTAGAAACCAACAAAATAGAATCAAACGTCCTATTTCATTATTCCATGCTAATGTATTCAAGCGTGAGCCTGCTTTAAACACTCTAATTTTTTCAAAGTAACAGTCCTGATTCCCCAAGACACCAAATTAATGGCATCATGGTTCATCAGAAGGGAGAAACAAATGATGCCAGTACGTACCGAGGCACGACCGACATATCGATCCCGAAATTCAACTACGAGCTTAGATTGGAAGAACGTCGTTGAGGGAAAGAACAAGAATATGTAGA
+
C@C<<B,CECCFECFGFGG<<FCGGDCEGGGGGDGGFCGFGGGGGFG8EFAFFGG<CF,,CFCFECEF,@FGG9FCFGFFGGGGFDECEADFF9,BCCCCG,AF8<A<9FEGA<F,C,AF,,CFCFEEFFBFEADAE=EAFDFFCDEF,BE8EEEDCFFDA==FD88@DFCGFF+4D,+==@9E?8@DEC?FF@=FFF8CC920,*5==DFF866@5?89?@D)/5:5*;A+/*70?=528@4CFFFF<<;0;C3:6))77)/()6=((/.,(((((8((4>6F0723((.(.+)**-*)-
@M03152:184:000000000-AWYW1:1:2106:20581:23449 2:N:0:AGGCTTAGATACCTGT
CCCAACTATCCCTATTAATCATTACATAAGCCTTAGAAACCAATAAAATAAGACCAACGTCATATCCTATTATCCCATGCTGTAATATTCAATGGCAAGGTTACGCCTGCTTTGCACACTCTAATTTTTTCAAAGTAAATGATACGAAGAGAGTCTTCCCACACTATTGGTCAGATACGAAACGTCAGTCAAACTACGGCACAAGCACGCGCTCTGATCACGCTAACATCGACACACAACTACCAGCTAGAATCATAAGAGGGACCGTGACGGAAAGAACCAGACTGTGTATATAACCATA
+
CC<CCEF8<CC<C<A9F<9-C,C9FFF,,C<,C,CEC<,;C<F,C,6<@6C<<,,CFB:6@CFC666C,6<,CC6,C,,,,CAFF9E,,,6,<,9,,:,,,:C,,=4,9,FC,<,:A<A,?BAAF5,5?7,?@,?,,4;<EAE,9++9B+9,+@,,,,,,@D+=@8=,6?=,3,?=D,+666@++6@+6,,3,,2@,++3++6)19*++*+3*0**4+0+*)0))0)*13:>*94*)(1>)0)(1)/)*****0+)+1/..(((,((/((,,,/((171(()()())-).-)-+)*1,*))
@M03152:184:000000000-AWYW1:1:2106:12699:23501 2:N:0:AGGCTTAGATACCTGT
CCCAACTATCCCTATTAATCATTACGTCGATCCTAGAAACCAACAAAATAGGGTCAAACGTCCTATTTCATTATTCCATGCTAATGTATTCAAGCGCGAGCCTGCTTTAAACACTCTCATTTTTTCAAAGTAACAGTCCTGATTCCCCGCCACACCAACTGAATGGCATGATGGTTCTTCAGAAGGTAGGAACCAGTGACACCAGTGCATACCGAAGGCACGACCAGCGTACTGATCCCGAAATTCAACTACGAGCTTAGATCGGAAGAGCGTCGGTGAGGGAAAGAACAGGAGAGTGGAG
+
CCCCCGGGGGGGGFDGGGGGGGGGGGGGFGGGGGEFFGGGFGGGGGGGGCFGGGGCFFGDC@FGGGFGGGGGCFGFCFFGGGGCFFFGFGFGGGGGGGGGG7FAFAFGCECFFGFGG,CF<?EF7FGCFGFGF9FGGGGGGGGGGFGDC78C@EGGGGGGGD@,@=DF7+=,ECGCDAFF7=CF68,=EGCF8FGCA+,4@;+::CA7FA7?F7*9@5)99):5-9=))?@))+91+86>>9)/;+77;7;8/1),261).7/,8@(2:0(,-1((-)-217(<(78((,(,,*(76)*)(
@M03152:184:000000000-AWYW1:1:2106:24909:23603 2:N:0:AGGCTTAGATACCTGT
CCCAACTATCCCTATTAATCATTACGTCGATCCTAGAAACCAACAAAATAGGATCAAACGTCCTATTTCATTATTCCATGCTAATGTATTCAAGCGCGAGCCTGCTTTAAACACTCTAATTTTTTCAAAGTAACAGTCCTGATCCCCCGCCACACCAACTGAATGGCATAACGGTTCTTCAGAAGGGAGGGACCAGTGCCGCCAGTGCATACCGAGGCACGAACAGCGTACAGAACCCGAAATTTAACTACGAGCCTAGACCGGCAGAGACGCGTGAGAGGAAAGACACGGAGATAGAATG
+
CCCCCGFGDGFGG9FFGGDGGGGGGGFGE7FFGGAFFDF8EFGGGGGGFFE8CEFGGAGGCEEFDFGGGGFFFGGCFDFDFCFAFGGGFFFGCGDC+@CCGCGEFCFC,AADGGGGEGCEFFGGGGGG9,BAEGFAEEF99EFGGFGGGGEDEE?ECF+>BADGFF?FGGG,=C0CD@9EFCFG?8+,A8++4>CEGC,3@*;4*@A7EFF>4?>5)2>A?@;>F1()2.()3;)*),/3538/*94*)203355(8>4>2)--(4((3,(4(-40()),(.493?(((((((*(*/)0))
@M03152:184:000000000-AWYW1:1:2106:18194:23723 2:N:0:AGGCTTAGATACCTGT
CCCAACTATCCCTATTAATCATTACGTCAACCCTAGAAACCAACAAAATAGAATCAAACGTCCTATTTCATTATTCCATGCTAATGTATTCAAGCGTGAGCCTGCTTTAAACACTCTAATTTTTTCAAAGTAACAGTCCTGATTCCCCAAGACACCAAATTAATGGCATCATGGTTCATCAGAAGGGAGAAACCAATGATGCAAGTACGTACCGAGGCACGACCGACATATTGATCCTGAAATTCAACTACGAGCTGAGATCGGAAGAGCGCCGTGGAGGGAAAGAAAAGACACGTGGGAA
+
CCCCCGGGGGGGGGGGGGGGGGGGGGFGCFCGGGGGGGGGGGGGGGGGGGGGGGCECFGGGCEGGFFGFGGGGGGDFFFFGGGFGGFDGFGFGFCE@FGEFDFGFFGGGGGGFGGGCAFGGGGGDFFEBDFAEFGAECFDGGGGFDFGFBFGGGCDD8EFDGFGGGG=DC?FFGFDDGGGGGGE6>EG>C=88DEGGC@?,B76===?86++=C6*:*8*08*:)-559+*4+:8=@*:@A7=C+=@=7;):9C>3)7/)..4,629;@(((,.(-(031-085:?(((.(((*())(),(
@M03152:184:000000000-AWYW1:1:2106:20680:24009 2:N:0:AGGCTTAGATACCTGT
CCCAACTATCCCTATTAATCATTACGGCAGTTCTTAAAGACCAACAAAATAGAACCACACGTCCTATTTTATTATTCCATGCTAATGTATTCAGGCATAGGCCTGCTTTGAACACTCTAATTTTCTCAAGGTAAAAGTCCTGGTTCCCCGATGCATTCAATGAAGAACACGAAGGTTCACCAAGAGGCAAGACCCAGTCGAGCAGTAAAACACGCCGTCAGGCGGACCACCCAACCAGAACCGAAATTCAACTACGAGCTTAGATCGGCAGCGCGACGTGTAGGGAAAGAACAAGCATGTA
+
CCCCCGGGGGGGGGGGGGGGGGGGGGGGGGGGGGGGFGGFGEGGGGGGGGGGGGGGGFGFDFFGGDGGGGEFGGGGGGGGDDG<FGGGGGGGGGGGFC<BFFGGGGGGFCEFFFFGFGGGGFGGGFGGDGDGEGFFEGF9E9EFFF,EFGC=EE:DFGGGEFE=A=8,=DCGEE68=A+EFFGE8>B+=8+D,,,6A=EBED6AFA7EDC6D7+4059=5*)30:A@4552)/79?D=*(2/>3>)2+4C=356/()491(;<B):(3(-(((,4(4>-254)*,0,4((,(.*.)))*))
@M03152:184:000000000-AWYW1:1:2106:23714:24179 2:N:0:AGGCTTAGATACCTGT
CCCAACTATCCCTATTAATCATTACGTCGATCCTAGAAACCAACAAAATAGGATCAAACGTCCTATTTCATTATTCCATGCTAATGTATTCAAGCTATCGCTTGCTTTAAACACTCTAATTTTTTCAAAGTAACAGTCCTGATTTCCCACGACACCAAATTAATGACATCGTGGTTCGTCAGAAGGGAGAAACCAACTAGACCAGTACACATCAAAGGCGCGACCAATCTGCTAGTCCCGAAATTCAACTACGAGCTTAGATCGGAAGAGCGTCGTGTAGGGAAAGAACAGGTCATTGTAG
+
CCCCCGGGGGGGGGGGGFGGGGGGGGFGGGGGGGGGGGGGGGGGGGGGGGGGGFGGGGGGCFGGGGGGGGGGGGGGGGGFFGGGGGFEFGGGGGCEFDGGGFFGGFGF9FGFFFGGGGGGGGGGGGFEEFGGGGGFGGGGGGGGGGG,,@CEGGGGGFGGGGGG88DFGGGD?DFEGGGGGGGDG?8DEGGGGCCGEC887=2:F5+<EAF+5?7AFF955=?-:9BAF+*+=@CGF4C9?@E9C+?FF7638DB(.3><C?EDF<;9@(804:611)4:25:765::11(()3)**)*))
@M03152:184:000000000-AWYW1:1:2106:22616:24412 2:N:0:AGGCTTAGATACCTGT
CCCAACTATCCCTATTAATCATTACGTCGATCCTAGAAACCAACAAAATAGAATCAAACGTCCTATTTCGTTATTCCATGCTAATGTATTCAAGCGTGAGCCTGCTTTAAACACTCTAATTTTTTCAAAGTAACAGTCCTGATTCCCCATGACACCAAATTAATGACATCATGGTTCGTCAGAAGGTAGGAATCAATAATACCAGTACGTACTATTGCACGACCAATAAATTAATCCCGAAATTCAACTACGAGCTTAGCTAGGCAGAGCGTCGTGTAGGGAAAAAACAGGTCTGTGTTGA
+
CCCCCGGGGGGGGGGGGGGGGGGGGGGFCFGGGGGGGGGGGG8FGGFGGGGGFGGGGFF7FFGGFFGGGGGGGGGGGGGGGGGGGGGFGGGGGFGGGCFCEBEGGFFGGGGGFGGGFFDFFEFGGCGGFEFFFGGFGGGGGGGGGGGFGFGGGGGFFGGGGGGG8FGEGGGGGDAFGEGGGDGCFGGGGGGGGGGGGFGF=DFE8?DGCDGGGGG?7?;@*=D5>@EFFFEFFFA7;C*0?2AEFA*=9CF457;:)43*1**((*((6,(,(6((/.9/(8,.(),((4())+(/*)*()
@M03152:184:000000000-AWYW1:1:2106:8851:24475 2:N:0:AGGCTTAGATACCTGT
CCCAACTATCCCTATTAATCATTACGTCAATCCTAGAGACCAACAAAATAGAATCAAACGTCCTATTTCGTTATTCCATGCTAATGTATTCAAGCGTGAGCCTGCTTTAAACACTCTAATTTTTTCAAAGTAACAGTCCTGATTCCCCATGACACCAAATTAATGACATCATGGTTCGTCAGAAGGTAGGAATCAATAATACCAGTACGTACGATTGCACGACCAATAAATTGATCACGAAATTCAACTACGAGCTTAAATCGGACGAGCGTCGTGTAGGGAAAGAACAGTGAAGGGTAGA
+
CCCCCGGGGGGGGGGGGGGGGGGGGGGGGGGGGGGGGGGGGGGGGGGGGGGGGGGGGGGGGGGGGGGGGFGGGGGGGGGGFGGGGGGGGGGGGCFGGCEGGGGGGCGGGGGFFGFGGDFGGGGGGGGGGFEFGFFGGFGGFGGGGCFFCFGGGGGGGGGGGGGGGGGFG8DGCEDC9@DGGGG9D8=BC+@FFCFGGGFD8=2=D?DFG5?F>DGA?AEF5A?5=@@FFC@A=F5C+8<>DDF;@CEF?CA>49>=A=**1*/(((,6:9(.(63((2)53)3),5((3(.)-+))0.*()
@M03152:184:000000000-AWYW1:1:2106:15999:24840 2:N:0:AGGCTTAGATACCTGT
CCCAACTATCCCTATTAATCATTACGGCAGTTCTTAAAGACCAACAAAATAGAACCACACGTCCTATTTTATTATTCCATGCTAATGTATTCAGGCATAGGCCTGCTTTGAACACTCTAATTTTCTCAAGGTAAAAGTCCTGGTTCCCCGACGCATTCAATAAAGAGCACAAAGGTTCACCAAGAGGCAAGACCCAGTCGAGCAGTAAACACGCCGTAAGGCGGACCAACCCAACAGAACCAGAACTCAACTACAAGCGTAGATCGGACGAGCGTCGGGGAGGGGAAGAAAAGGTAGTGGG
+
CCCCCGGGGGGGGGGGGGGGGGGGGGGGGDFGGGGGGGFFGGGGGGGGGGGGGGGGGGGGGF,BEGGGGGGGGGGGGFGFGGGGFGGFFGGFGFGGGGGGGGGG7AFGGGGGFGGGGGGGGEFGGGGGGF<EFGFFGDFFGCGGGFEGGCCEGEEECCFFGGG=8=?=F?DGGCFF+>?@?FG86=8+CFGCGD8,,==:EC00@8CCC+<+99*330)**)*4:2(?)25))/6*)/*65()/8))2;D))6*/)*(((/((.-,2((((((((-()-(4),)(0((((((.*.9*.0(.
@M03152:184:000000000-AWYW1:1:2106:10930:24860 2:N:0:AGGCTTAGATACCTGT
CCCAACTATCCCTATTAATCATTACGTCAACCCTAGAAAACCAACAAAATAAGATCGACGTCCTATTTCATTATTCCATGCTAATGTATTCAAGCGTTAGCCTGCTTTAAACACTCTAATTTTTTCAAAGTAACAGTCCTGTTTCCCCGCAACATCAAATTAATGGCATCACGGTTCTACAAGAGGGAGGAATCAGTGAAGCCAGTTCATACCGTTGGAACGACCGACCTACTGACCCCGAAATTCAACTACGAGCTGAGATCGGAAGAGCGTAGTGTAGGGAAAGAAAGAGGAGTGGTGA
+
CCCCCEEGFGGGGGGGGGGGGGGGGGGGGGGGGGGGGEGGGGGGGGGGGGGGGGGGFGGGF@CGGAFFFGGGGGGGGFFFEFGGGGGGGGDGGGCF@FEGGFGGFFFGGGFGFFGCF,AFGGGGGGG<FCFGFFCGGGE9EFFGCF=EEGCE8EAFFGCFGGGGGGGGGGDFGGF==>FGDFFDGGGEGGGGFFACGCFFGCF59*=5C9EGF5:***)998@2):9)85>FF450?(:>B(5(1;C;?>F3;CB0=()()).(/((,((.3((,(./452.1)4)((((..(*()0,*()
@M03152:184:000000000-AWYW1:1:2106:15551:24885 2:N:0:AGGCTTAGATACCTGT
CCCAACTATCCCTATTAATCATTACGTCGATCCTAGAAACCAACAAAATAGGATCAAACGTCCTATTTCATTATTCCATGCTAATGTATTCAAGCTATCGCTTGCTTTAAACACTCTAATTTTTTCAAAGTAACAGTCCTGATTTCCCACGACACCAAATTAATGACATCGTGGTTCGTCAGAAGGGAGAAACCAACTAGACCAGTACACACCGAAGGCGCGACCAACATGTGAGTCCCGAAATTCAACTACGAGCTTAGATCGGAAGAGCGTCGTGTCGGGAAGGAAAAGAAAGGTGTAG
+
CCCCCGGGGGGGGGGGGGGGGGGGGGGGGGGGGGGGGGGGGGGGGGGGGGGGFGGGGGGGFGGGGGGGGGGGGGGGGGGGGGGGGGGFGGFGGGGGGGGGGGGGGGGGGGGGGGGGGGGGGGGGGGGFGFGGFGGCFFFGGFFFGGGFGGDGEGGGGGFGGGGG;FGGGGCFEGDFCCDEGGDB+@CDGCDDG8E6>DFFGF+=EAFGGFGGGGE*9*)*9)94@@(:)28818>8=48;>>EFF+7CC@AE67>(8()4><?18:(411199((--713(51>()(.(3(((*()*.22)
@M03152:184:000000000-AWYW1:1:2107:13684:1929 2:N:0:AGGCTTAGATACCTGT
CCCAACTATCCCTATTAATCATTACGTCAACCCTAGAAACCAACAAAATAAGATCGACGTCCTATTTCATTATTCCATGCTAATGTATTCAAGCGTTAGCCTGCTTTAAACACACTAATTTTTTCAAAGTAACAGTCCTGTTTCCCCGCAACATCAAATTAATGGCATCACGGTTCTACAAGAGGGAGGAATCAGTGAAGCCAGTTCATACCGGTGGCACGACCGACCTACTGACCCCGAAATTCAACTACGAGCTTAGATCGGAGGAGAGTCGTGTCGGGAGAGAACAGTGCGAAGTAGA
+
CCCCCGGGGGGGGGGGGGFGFGGGGGGGGGGGGGGGGGGG@FCFGGGGGGGGGGGGCFGGGGGFGGDEFGGGGGFGGGGFGGGFFGGEFFFGGGGGGGGGGGGGGGGFFGGGGGGGGFFGGGGDGGFG9<EFGGGCFFGFGGG=FGGGG>EEGGFGGDFC9DFFG,DFGGGGGFE6EGGGGGGGGCBBEED?FGGFGG7CGFCFGF?@+2=?57CB>FFFFEA25?@A9*>4AFE4D))6:9AEF=38?D6:(>>BF>EF3<:3:(3:((-)504:4)(.1.(04(().()**()0)-*))
@M03152:184:000000000-AWYW1:1:2107:14792:2039 2:N:0:AGGCTTAGATACCTGT
CCCAACTATCCCTATTAATCATTACGTCAACCCTAGAAACCAACAAAATAAGATCGACGTCCTATTTCATTATTCCATGCTAATGTATTCAAGCGTTAGCCTGCTTTAAACACTCTAATTTTTTCAAAGTAACAGTCCTGTTTCCCCGCAACACCAAGTTAATGGCATCACGGTTCTACAAGAGGGAGGAATCAGTGAGACCAGTTCATACCGTTGGCACGACCGACCTACTGACCCCGAAATTCAACTACGAGTTTAGATCGGAATGTCGTCGTGTCGGGAACGAACAGGTATGTGTTGA
+
CCCCCGGGGGGGGGGGGGGGGGGGGGGGGGGGGGGGGGGGCFGGGGGGGGGGGGFGGGGGGGDDFGGGGGGGGGFDGGGGGGGGFAFGGGGGFGGGGGDFFFGGFGGGGGECGGGGGGFGGGGGGGGGGGFFGGGEFGGGGGGGGCGGGGGGGGGFGDFFGGG;DEFGGGGG6D>CFFGA=E,3@C8CGCECFGGCCF6CF7CAGGFGGCCGFCC9666AE*):2*5)5*7A48(8C8=956A4+@CACFF(1*)(;<)).502(4()).,,(-4,,)3<>3(),4?(-((*16)**)*()
@M03152:184:000000000-AWYW1:1:2107:11697:2581 2:N:0:AGGCTTAGATACCTGT
CCCAACTATCCCTATTAATCATTACATCGATCCTAGAAACCAACAAAATAGAATGCGATGTCCTATTTCATTATTCCATGCTAATGTATTCAAGCGTTAGCCTGCTTTAAACACTCTAATTTTTTCAAGGTAACAGTCCTAATTCCCCATAACATCAAATGAATGACATTATGGTTCATTAGAAGGTGAGAACCAATAAGACCAGTACATACCAAGGCATGACCGATCCATTGATCCCGAAATTCAACTACGAGCTTAAATCGAAAGAGCGTCGTGTAGGGAAAGAAACGGTAGTGTTAAA
+
CCCCCGGGGGGGGGGGGGGFGGGGGGGGGGGGGGGCFFGGGGGGFGGGGGGGGGFF778FDDFFGG9FFFGGGGGGGGGGGGGGGGGGGGGFG9EFFGG,EFFFEC<EFGFGGGFGFFFGGGGE+FCF<@FGGGGFEFEFGFGGEGGGGGGFGGFGGGGGGGD84=D8,CDFC8FCF=CFGCFDC,@,@FGGGGF6=8D<FGCF8FF89=D?6FC5?5DFFFE)8>AB=ACC7BE>7*5>?A65+=AF:7A)-;*/*100*/5((//5@@9>;(((()1;(024((6((,()2,/9*-0))
@M03152:184:000000000-AWYW1:1:2107:23573:2779 2:N:0:AGGCTTAGATACCTGT
CCCAACTATCCCTATTAATCATTACGTCGATCCTAGAAACCAACAAAATAGGTTCGAACGTCCTATTTCATTATTCCATGCTAATGTATTCGAGCGATTGCCTGCTTTAAACACTCTAATTTTTTCAAAGTAACAGCCCTAGCTTCCCGTAACATCAAATTAATGACATCACGGTTCGTCAGAAGGGAGAAATCAATAACGTTAGTACGTACCGAAGGTACGACCGACGTATTGATCCCGAAATTCAACTAAGCACTTAGATCGGAAGAGCGTCGTGGAGGGAAAGAACGAGACTGTAGAA
+
CCCCCGGGGGGGGGGGGGGGGGGGGGGGGGGGGGGGGFGGGGGGGGGGGGGGFFGGFGGD6CFE<<FGGGGFAFGGFACAEGGGGGGGGGDFFGGGGGGFD9EFGGGEG9F<EFGGGGFGGGGF:FEDEF<FFFDFGFGCFFGFEFF@CF8EEGGGGGGGGGFGEEGGG,,@C+=CEEC6DCDEF8BDEGFGGCA82CFF>C6CGGFFGGGGEGGF>AFFFEF4AF9?2)5B)197++)6DF:(3+/:);4)/0+(0)1.))/(27:0,(3(-((((.()(0(0417??(()),*/*)*))
@M03152:184:000000000-AWYW1:1:2107:11724:2818 2:N:0:AGGCTTAGATACCTGT
CCCAACTATCCCTATTAATCATTACGTCAATCCTAGAAACCAACAAAATAGGATCGAACGTCCTATTTCATTATTCCATGCTAATGTATTCAAGCGTTAGCCTGCTTTAAACACTCTAATTTTTTCAAAGTAACAGTCCAGATTCCTCGCAACACCAAATTAATGGCATTACGGCTCATCAGGAAGGAGGAATCAGTGAGACCAGTACATACCAGAGGCATGACCAACCTACTAACCCCGAAATTCAACTACGAGCTTAGATCGGAAGCGCGTCAGGGAGGGAAAGAACAAGGATGCAGAG
+
CCCCCGGFGGGGGFCFGGGGGGFFGGGGFGGGGFFFFCGGGDGFDGGGGGGG<FGGCGGGGEGGGFFFGGGGGGFFFGGGGGGGGGGGGGGGGGGGGGGCFEGGFGGGGGGG9FGEGGGGGGGFG8FFGAFG,AEFGGGCG9FGGGGACC8EGGGGFFFCFG=EG,=DFGGGGG6+@>EFDEG,=@68DC>EDE=8@9,+2ADCF?CC+?C9AFGF?59?A598=58?AFEF4=ACGFE=B>BBBFEFFC4==<4@5;9)9?C;06?(4(69(6(((.(79BF4(431,((0)(*0*)*-(
@M03152:184:000000000-AWYW1:1:2107:17370:2902 2:N:0:AGGCTTAGATACCTGT
CCCAACTATCCCTATTAATCATTACGTCGATCCTAGAAACCAACAAAATAGGATCAAACGTCCTATTTCATTATTCCATGCTAATGTATTCAAGCTATCGCTTGCTTTAAACACTCTAATTTTTTCAAAGTAACAGTCCTGATTTCCCACGACACCAAATTAACGACATCGGGGTTCGTCAGAAGGGAGAAACCAACTAGACAAGTACACACCGAAGGCGCGACAAACCAGTTAGTCCCGAAATTCAACTACGAGCTAAGATGGGAAGAGAGTCGTGTAGGGACAGAACAGGAACAGAAAA
+
CCCCCGGGFEGEFFGGGGGGGGGGGGGGCCGGGGGGDFAEGCFGGGGGGGGGGGGGFFGGFGGGAFGGFFGDFCFGCGFFGFGGFFGGGGEFCGGGGFFEGGGGGGGGGGGGGGGFGFDFGGGGGGE9AFFGGGCCF:>F9GGGGGGGCGCEG8FFGGGGGE,=4@CEGGGCE=CCECECDGGC?F6>CGG6@CFFEG?9:F+91++2?EC9?EGFF>AB>EB>(8:F;),2+;);+;67A>F@+@71)1;;;*3()).342),1:(31((2.--3:)(7<)1)-(()(.,)72.)*(*)(
@M03152:184:000000000-AWYW1:1:2107:15339:3038 2:N:0:AGGCTTAGATACCTGT
CCCAACTATCCCTATTAATCATTACGTCGATCCTAGAAACCAACAAAATAGGTTCGAACGTCCTATTTCATTATTCCATGCTAATGTATTCAAGCGTTAGCCTGCTTTAAACACTCTAATTTTTTCAAGGTAGCAGTCCTGATTCCCCGTAACACCAAATTAATGACATCACGGTTCGTCAGAAGGGAGGAATCAATAACATCAGTACGTACCGAAGGCACGACCGACGCATTGACCCCGAAATTCAACTACGAGCTTAGATCGGAAGAGCGTCGTGTAGGGAAAGAACAGGTAAGAGTAG
+
CCCCCGGGGGGGGGGGGGGGGGGGGGGGGGGGGGGGGGGGGGGGGGGGGGGGFGGGGGGGFGGGGGGGGGGGGGGGGGGGGGGGGGGGGGGGGGGGGGGGGGGGGGGGGGGGGGGGGGGGGGGGGGGGGGGGGGGGGFGGGGFFGGGGGGGGGGGGGGGGGGGGGGGGGGGGGG=CGGGGGGCFFGEGEGGGGGGGFGGFFC???FFGGGGGFGDEFFFFFFF=4@>?BB@>);CGGFEFD(5/AACFEFFFFGF632-5A<9?B:19B?(92894:):@7D<7:BFF(((./)*1*5*.)
@M03152:184:000000000-AWYW1:1:2107:17893:3132 2:N:0:AGGCTTAGATACCTGT
CCCAACTATCCCTATTAATCATTACTGATATCCTAGAAACCAACGAAATCAGGACACCAGTCCTGTTCCATTATCCCATGCTGAAGTATTCAAAGGCTCGATTGCCTGCTTTGAACACTCTAATTTGCTCAAAGTAAAAGAGTAGGAACCCCAGAGATTATGCACAGAAGTTGCCCCCCATGCACGAAACCCCCTTTGACCGCCACCCAGTTAAGGACAGCGGTGAGTAACCTACAGTGGGGCGTGACCCGGACGGTACAGAACTTGACGGCCGACCAAGCCCGAGGCGGACGCCGGAATG
+
CCCCCGGGGGGGGGGGGGGGGGGGGGFGGGGGGGGGGGGGGGGGGGGGGGGGGGGGGGGGGGGGGGGGGFGGGGGCGGGGGGGGGGGGGGGGGGGGGGGGGGGFGGCFGGGGGGGFGGGGGFFECGGGFGGGGCGGGGGGGGGGGCFFGGGGDEEFGG9;FFGGGGFGGGGCD8@DF=EEFE8BDGGGG6D>>EG8?DGB,77@69ACCDFGFGGFFFFFFFF=A>BFC+:9BFB4*1+-0:43>B7A;*=@FC:;.4<5A2)4:)62210((,702:(0,8,)-,(,((()737.)-/-)
@M03152:184:000000000-AWYW1:1:2107:22421:3287 2:N:0:AGGCTTAGATACCTGT
CCCAACTATCCCTATTAATCATTACGTCAATCCTAGAAACCAACAAAATAGAATTAACGTCCTATTTCATTATTCCATGCTAATGTATTCAAGCGCGAGCCTGCTTTAAACACTCTAATTTTTTCAAGGTAACAGTCCTGATTTCCCACCACACTAAATTAATAGCATGATGGTTCTTCAGAAGGGAGGAACCAGTGACACCAGTACATACCGGAGGCATGACCAGCGTACTGATCCCGAAATTCAACTACGAGCTTAGATCGGAATAGCGGCGGGTAGGGAAAGACACGATCTGCGCTGA
+
CCCCCGGCFFGFGGGGGDGGGGGEGGGGGGGGFGGGGGGG<FDF<FGGGGGGFGFGGGEGGDEE<FGGDGGGGGGGGGCFGGGGDGGGGFGGGG>FGGC7FF=CFFGCFGGFF?,CFBFAFFGEGEFED9EFDC9AA:EEFGGGG9EFGGGGFGGCFGGDFEFC8EGDACDF82BF8EFFFG8,=CCGGECEFFD89DA7=CD5=DFCGFG+5@>>?DA698CEE609<>B*1=9=:66@EFA4CFC+>F;>DD>6AEEF?)((41();)6(.((-476>35()(.((((())(/*)-)-(
@M03152:184:000000000-AWYW1:1:2107:24811:3557 2:N:0:AGGCTTAGATACCTGT
CCCAACTATCCCTATTAATCATTACGTCGATCCTAGAAACCAACAAAATAGAATCAAACGTCCTATTTCGTTATTCCATGCTAATGTATTCAAGCGTGAGCCTGCTTTAAACACTCTAATTTTTTCAAAGTAACAGTCCTGATTCCCCATGACACCAAATTAATGACATCATGGTTCGTCAGAAGGTAGGAATCAATAATACCAGTACGTACTATTGCACGACCAATAAATTAATCCCGAAATTCAACTACGAGCTTAGATCGGAAGAGAGTCGTGTAGGGAAAGAAACAAGATAGGTTGA
+
CCCCCGGGFGGGGGFGGGGGGGGGGGFGGGGGGGGGGGGGGGFGGGGGGGGGGGGGGFGCFFGG9FGGGGCFF@FGFGGGGGGGGGGGGGGGGGGGGGGGGE8@EFGFAEAECFCCGGFFGGDFGGFAFGGAEGGGGGFGGFGAGGGCEFGGGGGGG8DDFGFGGCFGGCEFGFGGGGEGCEAAEFGGGF8BFGG=DFFD8D6DFFFDGGF6?CG98C@F5958868>CAEFFAE@C>*49=49BF?F6;A25:?2/474?C=29(4,((,)/(/3(;4635?50=(,((()0)*1*)*(.
@M03152:184:000000000-AWYW1:1:2107:17565:3638 2:N:0:AGGCTTAGATACCTGT
CCCAACTATCCCTATTAATCATTACGTCAACCCTAGAAACCAACAAAATAAGATCGACGTCCTATTTCATTATTCCATGCTAATGTATTCAAGCGTTAGCCTGCTTTAAACACTCTAATTGTTTCAAAGTAACAGTCCTGTTTCCCCGCAACACCAAGTTAATGGCATCACGGTTCTACAAGAGGGAGGAATCAGTGAGGCCAGTTCATACCGTTGGCACGACCGACCTACTGACCCCGAAATTCAACTACGAGCTTAGATCGGAAGAGCGTCGTGTAGGGAAAGAACAGGTATGTTAGAA
+
CCCCCGGGGGGGGGGGGGGGGGGGGGGGGGGGGGGGGGGGGGGGGGGGGGGGGGGGGGGGGGGGGGGGGGGGGGGGGGGGGGGGGGGGGGGGGGGGEGGGGGGGGGGGGGGGGGGGGGGGGGGGGGGGGGGGGGGGGGGGGGGGGGGCGGGGGGGGFGEGGGGGGGGGGGGGGGGGGGGFGGGDGDGGGGGGGGGGAFG?FDFFFG7CCFDGAFGFFFFFEEFFAFAB292AA8>29?4/>>A)1;<CCFFF@DF;FEFF<?8;(2(,(40(391837:FF?18,1271111/46/0)*.)
@M03152:184:000000000-AWYW1:1:2107:25485:3920 2:N:0:AGGCTTAGATACCTGT
CCCAACTATCCCTATTAATCATTACGTCGACCCTAGAAACCAACAAAATAGGATCAAACGTCCTATTTCATTATTCCATGCTGATGTATTCAAGCGTTAGCCTGCTTTAAACACTCTAATTTTTTCAAAGTAAAAGTCCTGGATCCCCAGCGCACCCAATTAAGAGCACACTGGTTCCCCAGAAGGAAAGACCCGACCGGAGCAGTGCTTACCTTTCGGCAAGACCACCCAGCCAGGTCCGAAATTCCACTACGAGCTTAGACAGGAAGAGCGTCGTGTAGGGCAAAAACAGGAAAGAGGA
+
CCCCCGGGGGGGGGGGGGGGGGGGGGGGGGGGGGGGGGGGGFGGGGGGGGGGFFGGGGGGCFDGCGGGGGGGGGGGGGFGGFFFGGGGGGCFGFGGDEGGGFGGG?FGGGFGGCGGGGGGGAFGGGGAFGGFGGGGGFGGGGFGGGGGGGGGGGGDGGGFFGGFFCFFCCDFGF3EFGGGGGGDFGGGGFGGGGGGECE57CCFCCAD@DCGFFFAFFFDFFBFBABF@FD4A5BCFFA3>>E@A+.+9::@EC31213))6))((.80(((-(-7-<444=2)(4((-(,).())*(*((
@M03152:184:000000000-AWYW1:1:2107:5800:4099 2:N:0:AGGCTTAGATACCTGT
CCCAACTATCCCTATTAATCATTACGTCGATCCTAGAGACCAACAAAATAGAATCAAACGTCCTATTTCATTATTCCATGCTAATGTATTCAAGCGTGAGCCTGCTTTAAACACTCTAATTTTTTCAAAGTAACAGTCCTGATTCCCCACGACACCAAATTAATGGCATCATGGTTCATCAGAAGGGAGAAACCAATGATGCCAGTACGTACCGAGGCACGACCGACATATTGATCCCGAAATTCAACTACGAGCTAAGATCGGAAGAGCGTCGAGTAGGGAAGGACCAGGTATGGTTAGA
+
CCCCCGGGGGCFGGGGGGGGGGGFGGGGEGDGGGGFGGFGGGGGGGGGGGFGFGGGGGCGGGGGFGFGGCFGGGGGEGGGGGFCFFGGGGDFG9FGGGG7A@FFGGFGGFGGG@EGGBGGGFFFGDECABFGGFGGG:E?EDCGGGG8BEEECCDFDDGFGCFGFADFGCFFGDF=DFFEC=EAGE6F>CD,@DGDFCFFDF6D,=FD>FC?>ED59@D>>BA=AFFD@BFF68@FFAE?FBF)8F?FEGF(25)3*)/77>0<1<0:((47(((-.74=(74)(((-((-)94))*)24)
@M03152:184:000000000-AWYW1:1:2107:20518:4111 2:N:0:AGGCTTAGATACCTGT
CCCAACTATCCCTATTAATCATTACGTCGATCCTAGAAACCAACAAAATAGGTTCGAACGTCCTATTTCATTATTCCATGCTAATGTATTCGAGCGATTGCCTGCTTTAAACACTCTAATTTTTTCAAAGTAACAGTCCTGACTCCCCGTAACACCAAATTAATGACGTCACGGCTCGTCAGAAGGGAGAAATCAATGACGTTAGTACGTACCGAGGCACGACCGACGTATTGATCCCGAAATTCAACTACGAGCTTCGATCGGAAGAGCGTCGTGTAGGGAAAGAACAGGGAGGTGTACA
+
CCCCCGGGGGGGGGGGGGGGGFGGGGGGGGGGGGGGGGGGGGFEFDFGFGGGFEGGCFGG6CFGFGGGGGDGG9FGGFGGGGFGFFFGGGF8FGGGGGGGGFGGGCGFFFEFDEFGGFFFGGFFGGGGCCFGCGGGGGGGFGGGGGGGGCCE@;FGGGGFGFG=DAF+@=EEGGGGGCEEFGCFFGG7>6EFDGGG7+EAGDFFGGAF>>FG5*@BFFFFFFF:5):E35<4A=.;+25<>94?=6<@AG46:3>>F)(()4-10(-3:(928>9:47>=0).56((((,,).())*)*-)
@M03152:184:000000000-AWYW1:1:2107:25403:4390 2:N:0:AGGCTTAGATACCTGT
CCCAACTATCCCTATTAATCATTACGTCGATCCTAGAAACCAACAAAATAGAATCAAACGTCCTATTTCATTATTCCATGCTAATGTATTCAAGCGTATGCTTGCTTTAAACACTCTAATTTTTTCAAAGTAACAGTCCTGATTCCCCAAGACACCAAATTAATGACATCAAGGTTCTTCAGAAGGTAGAAACCAATAATACCAGTACGTACCGAGGCACGACCAACAAATTGATTCCGAAATTCAACTACGAGCTTAGATAGGACAAGCGTAGTGTAAGGAAAGAACAGGTAGGTTTAAA
+
CCCCCGGGCAEGGGGGGGFGGGGGGGFEGGGG@FFGGGGGGGGGFGGGGGGGFGGGFGFGF@FEEFFGFGGGGDFAFGGAEEFGGGGGCGGFG<9FBEFGGFGFCFCAFFFEAABDCFGGGGGEGFGGGCEFGGGDGGFGGGGGGFGB,BEFGFGGG8B9FGFFFGFFAFFGGDEFFDFDGGG;,6DGGGGGFGC?FFGFGGDFDGFG6DC8?+8*<>AF>>B55>5?=*:9BCF@F+9<BFF?6FE87;)(6C426@7/9*0.33(6,(//(4/67+)1)064(58=@@;*+))**)*.)
@M03152:184:000000000-AWYW1:1:2107:11570:4432 2:N:0:AGGCTTAGATACCTGT
CCCAACTATCCCTATTAATCATTACGTCGATCCTAGAAACCAACAAAATAGAATCAAACGTCCTATTCCGTTATTCCATGCTAATGTATTCAAGCGTGAGCCTGCTTTAAACACCCTAATTTTTTCAAAGTAACAGTCCTGATTCCCTAAAACACCAAATTAATGGCATTATAGTTCGTCAGAAAGGAGAAACCGATTATACCAGTACGTACAATAGCACGACCAGTAAGCCGGTCTCGAAATTCAACTACGAGCTTAGATCGGAAGAGAGTCGTGTAGGGAAAGAACAGGTAGGTGTGAA
+
CCCCCGGGGGGGGGGGGGGGGGGGGGGGGGGGGGGGGGGGGGGGGGGGGGGGGGGGGGGGGFGGGGGFGGGGGGGGGGGGGGGGGGGGGGFGGGGGGGGGGGGGGGGFGGGGGGDGGGGGGGGGGGGGGGGGGGGGGGGFFGGGGFGGGGGGGGGGGGGGGGFFGGDGGGGGGFGGFGGDGGGGGGFGGGGGGGGGC8CBF9EF6?FGDCFFFGGFF+=9A>5>ACAFEA66?9>DGFF=A@?CA@CCFGF?@D378>3C?E04??B@8/3).2(635>=?FBF?F70411*92)/04/))
@M03152:184:000000000-AWYW1:1:2107:22204:4492 2:N:0:AGGCTTAGATACCTGT
CCCAACTATCCCTATTAATCATTACGTCGATCCTAGAAACCAACAAAATAGAATCAAACGTCCTATTTCATTATTCCATGCTAATGTATTCAAGCGTATGCCTGCTTTAAACACTCTAATTTTTTCAAAGTAACAGTCCTGATTCCCCAAGACACCAAATTAATGACATCAAGGTTCTTCAGAAGGTAGAAACCAATAATGCCAGTACGTACCGAGGCACGACCAACAAATTGATCCCGAAATTCAACTACGAGCTTAGATCGGAAGAGCGTCGTGTAGGGAAAGAACAGGTATGTGGAAA
+
CCCCCGGGGGGGGGGGGGGGGGGGGGGGGGEGGGGGGGGGCGGGGGGGGGGGGGGGGGGGEGGGFGGGGGGGGGGGGGGGGGGGGGGGGGGGGGGGGGGGGGGGGGGGGGGGFGGGGGFGGGGGGGGFGCFEFGFFGCFGGGGGGGGGGGFGGEFGGGGGGGGGCFGGFGGGGFFAFGGGGGGGCFF;CDFGGGGGGGGFCFCFCGFGCGFF>EGDF5?F>BAFFFFFBF;F6BEGFFE=EFFFFFFFFG)5>D)6A=:C)947?DBF@F9>?@1;2;)66:?F??:7<((**))/*)2).
@M03152:184:000000000-AWYW1:1:2107:18410:4686 2:N:0:AGGCTTAGATACCTGT
CCCAACTATCCCTATTAATCATTACATCGATCCTAGAAACCAACAAAATAGAATGCGATGTCCTATTTCATTATTCCATGCTAATGTATTCAAGCGTTAGCCTGCTTTAAACACTCTAATTTTTTCAAGGTAACAGTCCTAATTCCCCATAACATCAAATGAATGACATTATGGTTCATTAGAAGGTGAGAACCAATAAAACCAGTACGTACCGAGGGCACGACCGACCCATTGATCCCGAAATTCAACTACGAGCTTAGATCGGAAGAGCGTCGTGTAGGGAAGGAAGAGAGAGGGGTGA
+
CCCCCGGGGGGGGGGGGGGGGGGGGGGGEGGGGGGGGGGGGGGGGGGGGGGGGGGGGGGGGGGGGGGGGGGGGGGGGGGGGGGGGGGGGGGGGGGGGGGGGGGGGGFGFGGGGGGDGGGGGGGGGGGGGGFGGGGGGGGDGGGGGGGDFFGGDGGGGGGGGFCCDAFGGGFGGFFGFFGFGCFGGCFEFFGGGFEGFFGFGG>DDDF?CFGC5ADEFFBFF58>59=A4?>AB8;7:A;AA@?BA+9:?@A)(18(2(1)))18;?;1;6(.:0(,8),9834>(((4(4?)0())*(/,(
@M03152:184:000000000-AWYW1:1:2107:14865:4797 2:N:0:AGGCTTAGATACCTGT
CCCAACTATCCCTATTAATCATTACATCAGCCTTAGAAACCAACAAAATAAGACCAACGTCATATTCTATTATCCCATGCTGTAATATTCAATGGCAAGGTTACGCCTGCTTTGAACACTCTAATTTTTTCAAAGTAAATGATTGGAAGCGGTTGCCCACTATCCAAACGTAGGAAGCCCAGACCCAGCCACGCCACAAGGACGAGCTTTGGCCTGAATGCCCCCGAAATTCAACTACGAGCTTAGATCGGAAGAGCGGCGTGTAGGGAAAGAACAGGTGTGTGGAGATCGCGCAGGGCGA
+
CCCCCGGGGGGGGGGGGGGGGCFGGGGGGGGGGGGGGGGGFGGGGGGGGGGGGGGGGGGGGGGGGGGGEFFGGGGGGGGGGGGGGGGGGGGGGGGGGGGGGGGGGGCFFGGGGGGGGGGGGGGGGGGFFGFGGGGGGFGGGGGFGFFGGGGCEEGGGGGGGGGG8EEFGDDDGC9DDGDFFDGGGDEF8DFFGGGGGGGBEGGFGDAGGG7CACDFFFFFAFC4A?5*)84:>>:FGAAD>@D(=6CACDD;7D4()3(.3(3:BD703011(1.,(5-))0.)(.(2(,(.)()))(/-(
@M03152:184:000000000-AWYW1:1:2107:25762:4926 2:N:0:AGGCTTAGATACCTGT
CCCAACTATCCCTATTAATCATTACGTCGATCCTAGAAACCAACAAAATAGGTTCGAACGTCCTATTTCATTATTCCATGCTAATGTATTCGAGCGATTGCCTGCTTTAAACACTCTAATTTTTTCAAAGTAACAGTCCTGACTCCCCGTAACACCAAACTAATGACATCACGGCTCGTCAGAAGGGAGAAATCAATGACGTTAGTACGTACCGAGGCACGACCGACGTAATGATCCCGAAATTCAACTACGAGCTTAGATCGGAAGAGCGTCGTGGAGGGAAAGAACAGGAAAGTGTAGA
+
CCCCCGGGGGGGGGGGGGGGGGGGGGGGGGGGGGGGGGGGGGGGGGFGGGGGGFFGFFGG@FGGGGGGGGGGGGFGGGGCGGGGGGGGGGGGGDGGFGGGGGGGGGEGFGGGGCGFFGGGDFGFGGGGGDGGGFFFCEEGGGGFFGGGGGGGGGGDGGGGGFC8EGGGGFFGCEEGGC=CGGGADFGGGGGGFFCFGGGA+3<?C@FGGCC9D5;*:B>FFFF2>5(:2:(:CFC+CA5386ACFF6@CF),,*04?9))6)4??0-4:7>((44(-)(>0.(52:?:14?).(87*-0.)
@M03152:184:000000000-AWYW1:1:2107:16828:5013 2:N:0:AGGCTTAGATACCTGT
CCCAACCAACGCTATTAACCATTACGCCAATGCTAGAAACCACCACCATGGGAACGTACGCCCTATTTCATTAATCAATACTAATGTATTCAAGCGTATCCCCGCTTGACATACTCTAATTTTTTTATAGTAACAGTCCTTATTCCGCGCAACACAAAATTAATGTCATTAGGTATCGTCAAGAGGCAGGAATCAGAAACGCAATGACGTACAAGTGGAAGTACATACAGGATGGACCCAAAATTGGACTACGACGTGACACACGAAGAATGCGAGTGAGGGAAAAAACAAAGATGAATAG
+
BC-6<B,6-B,+,8@FC@,6F,@,;<,6+@C,;C,,6,,,;,,BF8,CA,6:C,,8,CD:+++@FCE9F<,6,,99,C,,:,<CE9FFCD96,,,86,,,,,,44@,,9,C,,,C=,,,9B,ED@+A5,5CE9<4,44@<,,,,,8,++@7>+33,6D8,,=9,,,3,,,262,,,,6,:+>,,54+88*5>,@EAE+,*4;*3;*=77CDC)4011//1))10*+*/*+0)))(**))()(.)/+(2)*0((*)()((,))((-9(4:()-4(((())*(.,..(49(3(.)(*/2-*--
@M03152:184:000000000-AWYW1:1:2107:26162:5198 2:N:0:AGGCTTAGATACCTGT
CCCAACTATCCCTATTAATCATTACGTCGATCCTAGAAACCAACAAAATAGGGTCAAACGTCCTATTTCATTATTCCATGCTAATGTATTCAAGCGCGAGCCTGCTTTAAACACTCTAATTTTTTCAAAGTAACAGTCCTGATTCCCCGCCACACCAACTTAATGACATGACGGTTCTTCAGAAGGGAGAAACCAGTGACACCAGTGCATACCGAAGGCACGACCAGCGTACTGATCTCGAAATTCACCTACGAGCTTAGACCGGACGAGAGACGTGTAGGGAAAGAAAAGTCATATGTAA
+
BCCCCEGGGGGGGGGGGGGGGGGGGGGGGGGGGGGGGGGGFGGGGGGFFGGGGGFGGGGGGGGGGG<FGGGGGGGGGGGCFGGGGGGGGGGGGGGGGGGGEEGGGGGFFEFGFGB8FCGFGGGGGGGFG<,E9<FFGGGGGGGE9EE@BC@EGGGGGCEFCGGA@AFCFFFFEGGGGGGGGGGBFFGFGGGGGEGG9+<A9?6<,:?8;FGGA7D>>5AFFBFF2BBFB;>D>+9:CC6@F3:(:;7+)2687D>2>EC8<)5(41(,29(((,(-19(747(7,,2((.89*)1*2.0))
@M03152:184:000000000-AWYW1:1:2107:24042:5207 2:N:0:AGGCTTAGATACCTGT
CCCAACTATCCCTATTAATCATTACGTCGATCCTAGAAACCAACAAAATAGAATCAAACGTCCTATTTCATTATTCCATGCTAATGTATTCAAGCGTGAGCCTGCTTTAAACACTCTAATTTTTTCAAAGTAACAGTCCTGATTCCCCACGACACCAAATTAATGGCATCATGGTTCATCAGAAGGGAGAAACCAATGATGCCAGTACGTACCGAGGCACGACCGACATATTGATCCCGAAATTCAACTACGAGCTTAGAACGGAAGAGCGTCGTGTAGGGAAAGAACTGGGAAGGGTAGT
+
CCCCCEE@FGG8FCE@@CF<EAFGGGGGDEGCGC<CFEEGGEGG@FGGGEGGAFDFFE<BCFCED<FGDGGFEEGF@FFGGEFEGAEFFG9EF@FF@FEG89@E8FCC,CFFCA<FEF<<FFADFFFFGGD=CBFDCFGGFAFFFGC,EEEEDGGGFFGGFGD8=A,AFDFF;DGDFEECE?F98BDG68DD??D+2=DFFD=6=DC7++;+*@7?@A?F>B>):A9?284@887C+/?@?1538FE6<6;3(*.(/93)))471/147:B(1((-4FAFFFB42,.())())().*(*,)
@M03152:184:000000000-AWYW1:1:2107:19965:5231 2:N:0:AGGCTTAGATACCTGT
CCCAACTATCCCTATTAATCATTACGGCGATCCTAGAAACCAACAAAATAGGACCGCACGTCCTATTTTATTATTCCATGCTAATGTATTCGGGCGTAAGCCTGCTTTGAACACTCTAATTTTTTCAAAGTAAAAATCATGGTTCCCTGCCACACCCAGTAAAGGGCATAACAGCTAACCACGAGGTAAGCCTCCACCGCTCCAGTACACACCCAAATAGGCGGACCGGGCGGAAAAGGCCGAAATTCAACTACGAGCTTAGATCGGAAGAGCGTCGTGTAGGGAAAGAAAAGGCAAGTGA
+
CCCCCG@FCFGGGGGGGGGGCFCFFFGDGGGGGGGGFGFGCFGGGGGFFGGDFGGGCFEGEFCFFFFGGGFGGGGCAECFFGGGGFGGFGGFGGCFGGGGGDEEFFFGFEFEGFGGDFEGG<EFEGFEFGFFGGGDF:,@FCFGFGEGGGFBGGG+@FF>EDCFECCFFGGGGFF=,68DGG7:7CCFGFGGFC,@FG5?1@*/<=B7E@CG4?C>)*10))-53A78:5;>3),9CF33@BF9:):=6*1-30)(0((()))))4((,-4(04-8(.-036>8<0:?F((0/,.8*42))
@M03152:184:000000000-AWYW1:1:2107:23967:5237 2:N:0:AGGCTTAGATACCTGT
CCCAACTATCCCTATTAATCATTACGTCGATCCTAGAAACCAACAAAATAGAATCAAACGTCCTATTCCGTTATTCCATGCTAATGTATTCAAGCGTGAGCCTGCTTTAAACACTCTAATTTTTTCAAAGTAACAGTCCTGATTCCCTAAAACACCAAATTAATGGCATTATAGTTCGTCAGAAAGGAGAAACCGATTATACCAGTACGTACAATAGCACGACCAGTAAGCCGGTCTCGAAATTCAACTACGAGCTTAGCTCGGAAGAGCGTCGTGTAGGGAAAGAAAAGGGATATAGTGA
+
CCCCCGGGGGGGGGGGGGGGGGGGGGFGGGGGGGGGGGFGGGGGGGGGGGGGGGGGEGGGFGGGGGGGFGGFEFFGGGGGGGGGGGGGGGGFFFGGGGGGFGGDGGGFGGFFGGGGGGGGGGGGEFFFG,FFGGGGGGGGFFGFDGGGGFGGFFGGGFFFGGGGGGFFFFGGGADFAEE>86D@ADBDCFFGGGGC=CG9C7?FF?BCDF?6@E;FCAC9?E>)8A6=;=:>>9=C4:A58=A?FF?F?GF?FD>64>3))9(62;1(:(,,,((4(.6?(0.)(,4(((()..)9*6*-)
@M03152:184:000000000-AWYW1:1:2107:15420:5361 2:N:0:AGGCTTAGATACCTGT
CCCAACTATCCCTATTAATCATTACATCAGCCTTAGAAACCAACAAAATAAGACCAACGTCATATTCTATTATCCCATGCTGTAATATTCAATGGCAAGATACGCCTGCTTTGAACACTCTAATTTTTTCAAAGTAAATGATCCGAAGCAAAGGTTTAACCCCTCACTATCGGAAGATAGGAAGCACAAGCCGAGCCACGCCACAAGGACGAGCTTTGACCAGATGACATTCCGAAATTCAACTACGAGCTTAGATCGGAAGAGCGTAGGGTAGGGAAAGAACAGGTGATGATAGATAGCG
+
CCCCCGFGGGGGGGGGGGGGGGGGGGGGGGGGFGGGGGGGGGGGGGGGGGGFGGGGGGGGGGGGFGGGGGGGGGGGGFGCGGGGGGGGGGGGGGGGGGEGGGGGGGGFFFFGEEFFGGGGGGGGGGGGGDGGGGGDFGFFEGFEGGGGGGF88FFEGGGGADC6EGGFGGGE8C6@EFGGFGGG?FG,@D8DEGG>EFG5CCGFGGFGC6CGFDCF6AA>4AB@@FFABFEFFF@CCAF?FFF?FF=?D353CCF?@72;@;;(59((((6(.8((10,),73?7(.()-.**.***)*)-
@M03152:184:000000000-AWYW1:1:2107:19343:5392 2:N:0:AGGCTTAGATACCTGT
CCCACTATCCCTATTAATCATTACGTCGATCCTAGAAACCAACAAAATAGAATCAAACGTCCTATTTCATTATTCCATGCTAATGTATTCAAGCGTGAGCCTGCTTTAAACACTCTAATTTTTTCAAAGTAACAGTCCTGATTCCCCAAGACACCAAATTAATGGCATCATGGTTCATCAGAAGGGAGAAACCAATGATGCCAGTACGTACCGAAGGCACGACCGACATATTGATCCCGAAATTCAACTACGAGCTTAGATCGGAAGAGCGTCGTGTAGGGAAAGAACAGGTAGGTAGAGA
+
CCCCCGGGGGGGGGGGGGGGGGGGGGDEEFGGDGGGGGGGFGGGGGGGGGGGCFGGGGDEFGGFGGGGGGGDFGGGGGGGGGGGGGGGGGGGCGGGGGEGGGGGGFF,EGGDGGGGGCFGGGGGG99F,ECFAEGGG8EGGGGGGGDFGGGGGGCGGFGGGGDAEFFGGGGG?AEFGGGGGGD?FG8:CFDF8DF8A?AEFFGFGGFDGGF69>C?AFFF>FB5):-@AFEFFF7+=FD(094;FF?BEGF?D5A;F<);?CDFF2(/6@6(/3((,..68:?>2??0,(.//))/*.*))
@M03152:184:000000000-AWYW1:1:2107:15725:5409 2:N:0:AGGCTTAGATACCTGT
CCCAACTATCCCTATTAATCATTACGTCGATCCTAGAAACCAACAAAATAGAATCAAACGTCCTATTTCGTTATTCCATGCTAATGTATTCAAGCGTGAGCCTGCTTTAAACACTCTAATTTTTTCAAAGTAACAGTCCTGATTCCCCATAACACCAAATTAATGACATCATGGTTCGTCAGAAGGTAGGAATCAATAATACCAGTACGTACGATTGCACGACCAATAAATTAATCCCGAAATTCAACTACGAGCTTAGATCGGAAGAGCGGCGTGTAGGGAAAGAACAGGAAGGGGTAAA
+
CCCCCGGGGGGGGGGGGGGGGGGGGGFGEGGGGGGGGGGGFGGGDGFGGGGFGGGGGGGGGGGGGGGGGGGGFGGGGGGFGGGGFFFGGGGGGGGGGEGGGCGGGGGGFGGGGGG@FGFGGGGGGDGGGGFGGGGGFGGGGGG=FGG8EDFGGGGDGFGGGGGGDFFDGGGGGCFFFGGGFCDFGGFDCDGFFFFGGGGFFDDFGD?FCDFG5@CFF8@?FEB50;CFFF5BFF=2+/9:AAFACFEFEGF@FCA>AEB44*>1;0((/80(.63(-7)/,8<F(,3::(()0()))(/()
@M03152:184:000000000-AWYW1:1:2107:20071:5458 2:N:0:AGGCTTAGATACCTGT
CCCAACTATCCCTATTAATCATTACGTCAATCCTAGAAACCAACAAAATAGGATCGAACGTCCTATTTCATTATTCCATGCTAATGTATTCAAGCGTTAGCCTGCTTTAAACACTCTAATTTTTTCAAAGTAACGGTCCAGATTCCTCGCAACACCAAATTAATGGCATTACGGCTCATCAGGAAGGAGGAATCAGTGAGACCAGTACATACCAGAGGCATGACCAACCTACTAACCCCGAAATTCAACTACGAGCTTAGATCGGAAGAGCGTCGTGTAGGGAAAGAACAGGTATGTTGAA
+
CCCCCGGGGGGGGGGGGGGGGGGGGGGGGGGGGGGGGGGGGGGGGGGGGGGGGGGGEGGGFFGGGGGGGGGGGGGGGGGGGGGGGGGGGGGGGGGGGGGGGGGGGGGGGGGGGGGGGGGGGGGGGGGGGGGGGGGGGGGGDGGGGGGGDGGGGGGGGGGCGGGGGGFGGGGGG>EGGGGGGGGGGGGGGGGGGGGGGFGFGGDFFCCGGGGDFGCF>FD>AAB)@FFF>FFFFFFGGADFFFFBFFFFEDF)8C>05=E36<6?@@D>D(31:?96?5:FAEFF?0341:(<*6*02-*6)
@M03152:184:000000000-AWYW1:1:2107:25115:5551 2:N:0:AGGCTTAGATACCTGT
CCCAACTATCCCTATTAATCATTACGTCGATCCTAGAAACCAACAAAATAGAATCAAACGTCCTATTTCGTTATTCCATGCTAATGTATTCAAGCGTGAGCCTGCTTTAAACACTCTAATTTTTTCAAAGTAACAGTCCTGATTCCCCAAGACACCAAATTAATGACATCATGGTTCGTCAGAAGGTAGGAATCAATAATACCAGTACGTACAATAGCACGACCAATAAATTGATCCCGAAATTCAACTACGAGCTTAGATCGGAAGAGCGTCGTTTAGGGAAATAACAAGTCACTATAGA
+
CCCCCGGGGF8FGGGFGFGDGGFGGGGGEGGGGCGGDGDGGGGGGGGGGGAD9FE<FGGGEG7CDGGGFFEFGGGGGGGGCGGDFGGF<FEGGAFFGGGGGGGFFFFFFGG<FFDFGAEFFEGGGGGGGFGGG9EAGC@FGFGGF@E=8>E>FGFGGGGGGGGGFGGADGGE=DGDFGGG?CGAFDDFD8EGGDFFFG8DD7=6AFFG>DGFFGGFF?FFDDFFAF59@FE68B<;8A*7>B*:FFEAEG45@?A9?C>EEFD?((,3(63,12,((.;A(),84<)2>2(9/)***)*))
@M03152:184:000000000-AWYW1:1:2107:19568:5679 2:N:0:AGGCTTAGATACCTGT
CCCAACTATCCCTATTAATCATTACGTCAACCCTAGAAACCAACAAAATAAGATCGACGTCCTATTTCATTATTCCATGCTAATGTATTCAAGCGTTAGCCTGCTTTAAACACTCTAATTTTTTCAAAGTAACAGTCCTGTTTCCCCGCAACACCAAGTTAATGGCATCACGGTTCTACAAGAGGGAGGAATCAGTGAGACCAGTTCATACCGTTGGCACGACCGACCTACTAACCCCGAATTCAAATAAGAAGCTTAAATGGGAAGACCGACGGGAGGGGAAGGAAAAGGAATGGTATAA
+
CCCCCGGGGGGGGGGGGGGGGGGGGGGGGGGGGGGGGGGGGGGGGGGGGGGGGGGGGGGGGGGGGGGGGGFFGGGGGGGGGGGGGGGGGGGGGGDGGGGGGGGFFGGGGGGGGGGGGGGGGGGGGGGGGGGGGGGGGGGFGGGGFGGDEGEGGGGGGGEDDDFFFGGGDGGDGGGGGG8AFED8D>CGCEGGCGGFDGGFCF?FGGFGGGGGDG5>CCFFFFFF=BBF=4;*++8*;:.3>(:)+3)+)++))0);+.)1))),8((/((((-(,(()->1BF>(.,.(.-).)))*)*).
@M03152:184:000000000-AWYW1:1:2107:18096:5700 2:N:0:AGGCTTAGATACCTGT
CCCAACTATCCCTATTAATCATTACGTCGATCCTAGAAACCAACAAAATAGGATCAAACGTCCTATTTCATTATTCCATGCTAATGTATTCAAGCTATCGCTTGCTTTAAACACTCTAATTTTTTCAAAGTAACAGTCCTGATTTCCCACGACACCAAATTAATGACATCGTGGTTCGTCAGAAGGGAGGAACCAACTAGACCAGTACACACCAAAGGCGCGACCAATCTGTTAGTCCCGAAATTCAACTACGAGCTTAGATCGGAAGAGCGTCGTGGAGGGAAAGAAGAAGAGTGTAGAA
+
C@CCCEGGGGGGGGGGGGGFGGGGGGGGEFGGGGGGGGGGGGFFGGGGGGGGFGGGGGGGCFGGGGGGGGGGGGGGGGFGFGFGGGGGGGFGGGGFGGGGGGGFGFGDFGGCEFF@FGGGGGCG@FFFGGGGGGGGGCFFFE9FFGG9E=>8CEGGDFFDGGGGGGGGGGD@FE8DCEGGGGGGGGDF>CED=6DGGGGFGGFFFGFGGGGDDGGFFFFBA5@A2?BA5+01+15:BFF@EFE=F@CFFGFF?C5()6;<E????<;(33:;90,42)-74.1;8?1<(7(9)(092)*-.
@M03152:184:000000000-AWYW1:1:2107:16796:5846 2:N:0:AGGCTTAGATACCTGT
CCCAACTATCCCTATTAATCATTACGGCAGTTCTAAAAACCAACAAAATAGAACCACACGTCCTATTTTATTATTCCATGCTAATGTATTCAGGCATAGGCCTGCTTTGAACACTCTAATTTTCTCAAGGTAAAAGTCCCAGTTCCCCGGTGCATTCAATAAAGAACACACCGGTTCACTAAGAGGCAAGACCCGGTCAAGCAGTAAACACGCCGTCAGGCGGACCACCCAACCAGACCCGAAATTCAACTACGAGCTTAGATCGGAAGAGCGTCGCGTAGGGAAAGAACAGGTAGGATGA
+
CCCCCGGGGGGGGGGGGGGGGGGGGGGGGGFGGGGGGGGGGGGGGGGGGGFGGGGGGGGGGGGGGGGGGGGGGGGGGCGGGGGGGGGGGGGGGFGGGGGGGGGGGGGGGFGGFGGGGGGGGGGGGGGGGGGGGGGGGGGGFGEFGG9FEGGCCGFGGGGGG9@EFFGGFGGE>DEE>FGFGCCFGGGGFGG8@8CGEDGFGGGF@=FGGFFDAG>@?EFFFB=>=ABF969F>E?DG):7DBFFFC9AECC@;7:4@13:>AF<<BF804<BB2,1(83)(73??BFF?008>5F**)*((
@M03152:184:000000000-AWYW1:1:2107:17777:5923 2:N:0:AGGCTTAGATACCTGT
CCCAACTATCCCTATTAATCATTACGTCGATCCTAGAAACCAACAAAATAGGTTCGAACGTCCTATTTCATTATTCCATGCTAATGTATTCGAGCGATTGCCTGCTTTAAACACTCTAATTTTTTCAAAGTAACAGTCCTGACTCCCCGTAACACCAAACTAATGACATCACGGCTCGTCAGAAGGGAGAAATCAATGACGTTAGTACGTACCGAGGCACGACCGACGTATTGATCACGAAATTCAACTACGAGCTTAGATCGGAAGAGCGTCGGTTAGGGAAAGAACAGGTATGGGTAAA
+
CCCCCGGGGGGGGGGGGGGGGGGGGGGGGGGGGGGGGGGGGGGGGGGGGGGGGGGGGGGGFFGGGGGGGGGGGGGGGGGGGGGGGGGGGGGGGGGGGFGGGGGGGGGGGGGGGGGGGGGDFGGGG?FAEGEGGGGGGGGGGGCFGGGGGCEEGGGGGGGGGGGGGGGGGCFGGGGDEGGGGGGGGGCFGGGC9BE@:CGFD>CAEFFFDGGG5;?>4?EAADB@BE@36>E;FAEG:)8;5<A3;@?A3*816CB(96)<<4<1<?><?0>080-((044:F65(3:310(/0)))*(:()
@M03152:184:000000000-AWYW1:1:2107:4367:5959 2:N:0:AGGCTTAGATACCTGT
CCCAACTATCCCTATTAATCATTACGTCAACCCTAGAAACCAACAAAATAAGATCGACGTCCTATTTCATTATTCCATGCTAATGTATTCAAGCGTTAGCCTGCTTTACACACTCTACTTTTTTCAAAGTAACAGCCCTGTTTCCCCGCAACACCAAGTTAATGGCATCACGGTTCTACAAGAGGGAGGAATCAGTGAGGCCAGTTCATACCGTTGGCACGACCGACCTACTGACCCCGAAATTCACCTACGAGCTTACATCGGAAGAGCGTCGTGTGGGTAAACAACAGGCATGTGTCGA
+
CCCCCGCF<C@FFGGGGGGGGGDGGECF@FGGBFFEDFDFFGFGGGGDGGGGGGGG7::FFGGFGFCF,E<FG,AE9FECFFFFGFFEFGFDCEEEEGFGGGGD=EGG,E,58AFGG9EAEEEFCGC9FFGDFGGG++4?8?E;;EDE7EGGGGGG8DGFF8==9DFFGDF68@8?DDGD8BDD?EG@C6CGGGGDC7C5+3??@DA+?CFFFGG*0**9*592>>=D=6=F4B>?FDF0:1AC6A6FE8F0(2),8)).6-3:01((.4(-,(-(,)(0,/(*--,,.3())).0*.*,(
@M03152:184:000000000-AWYW1:1:2107:13937:6000 2:N:0:AGGCTTAGATACCTGT
CCCAACTATCCCTATTAATCATTACTTCGGTCCTAGAAACCAACAAAATAGAACCAAAGTCCTATTCTATTATTCCATGCTAATGTATTCAAGCGTAAGCCTGCTTTAAACACTCTAATTTTTTCAAAGTAAAAGTCCTGGATCCCCAGCGCACCCAATTAAGAGCACACTGGTTCCCCAGAAGGAAAGACCCGACCAGAGCAGTGCTTACCTTTCGGCAAGACCGCCCAGCCAGGTCCGAAATTCAACTACGAGCTTAGATCGGAAGAGCGTCGTGTAGGGAAAGAACAGGTATGTGTAA
+
CCCCCGGGGGGGGGGGGGGGGGGGGGGGGGGGGGGGGGGGGGGGGGGGGGGGGGGGGGGGGGGGGGGGGGGGGGGGGGGGGGGGGGGGGFGGGGGGGGGGGGGGGGGGGGGGGGGGFGGGGGGGGGDGGGGFGGGGGGGFFGGG=CFGGGGGGGGGDFGGGGGGGGFFGGGGGEGGGGGGGGGGGGGGGGGGFEGGEG?FGCFFFGACGFGCFGDFEDFF?5=44AB>B;5AFFFGDFFFFFF6AFEFC7;@DG:9>()4))/8<D0,,(:9(474877F<:::6?<F(:1:=)1)2.:4)
@M03152:184:000000000-AWYW1:1:2107:21320:6191 2:N:0:AGGCTTAGATACCTGT
CCCAACTATCCCTATTAATCATTACGGCGACTCTAGAAACCAACAAAATAGAACCGCACGTCCTATTTTATTATGCCATGCTAATGTATTCAGGCGAAGGCCTGCTTTGAACACTCTAATTTTCTCAAGGTAAAAGTCCTGGTTCCCCAACACACCCAGTAAAGGGCATGCTGGCTCACCAAGAGGTAGAATCCGGCCGGAAAGTACGTACCGTGAAGGCAGACCATCCAACCAGATTCGAAATTCAACTACGAGCTTAGATCGGAAGAGCGTCGTGTAGGGAAAGAACAGGGACGTGTAA
+
CCCCCGGGGGGGGFGGGGGGGGGGGGGGGGGGGGGGFGGGGGFGGFGGGGGGGGGGGGGGFGGGFGGGGGGGGGGGGGGGGGGGGGGGGGGGGGGGGGGGGGGGGGGGFGGGGGGGGFGGGGGGGGGCGCFGGGGGGGGGGGFFGGGGGGGGGGGGGGGFGFDAEGGGGGGGGGGGGGGGGFG8CFGFGGFEGFGGGCEEC9DAGGFGGGGGFGGF;CFFFD=B9A=A@FEAEF65;@A77;E(;65A?C;;1C;>@?25-)-(:?BF?270361(8F09<)(8113337())-))*(*()
@M03152:184:000000000-AWYW1:1:2107:7208:6274 2:N:0:AGGCTTAGATACCTGT
CCCAACTATCCCTATTAATCATTACGTCAACCCTAGAAACCAACAAAATAAGATCGACGTCCTATTTCATTATTCCATGCTAATGTATTCAAGCGTTAGCCTGCTTTAAACTCTCTAATTTTTTCAAAGTAACAGTCATGTTTCCCCGCAACACCAAATTAATGGCATCACGGTTCTACAAGAGGGAGGAATCAGTGAAGCCAGTTCATACCGGTGGCACGCCCGACCTACTGACCCCGAAATTCAACTACGAGCTTAGATCGGAGGAGCGTAGTGTAGGGAAAGAACAGGTGTTTGCAGG
+
CCC9CCEGCFGFEEFGG@F<FFF,CDFF;C9FCFEEEFFFGFGGCFFEGGFG9;FGCFFGGEDAF@F<,C@@@AFFGDDCF9EEFGGGGG9CEGDFFF:FCFFGGEFECEF,,?EGC5FEF9EFEEE<FDGC<,CEE,@FFGAF;EC7@C@EGG7+ECCF,=@DF8E8DEFGC@E=A,,79EDCD8EEGGG8DB=CFC:F?CFCEDAFG++=?5*:?FFF**-/:5)//66A4BEGF:BB3(5)1;);7*9(6/5(2.3)1./,6(((429((4405*.*,)(0(.(.4(41).))2)0<(
@M03152:184:000000000-AWYW1:1:2107:23666:6286 2:N:0:AGGCTTAGATACCTGT
CCCAACTATCCCTATTAATCATTACGTCAACCCTAGAAACCAGCAAAATAAGATCGACGTCCTATTTCATTATTCCATGCTAATGTATTCAAGCGTTAGCTTGCTTTAAACACTCTAATTTTTTCAAAGTAACAGTCCTGTTTCCCCGCAACACCAAATTAATGGCATCACGGTTCTACAAGAGGGAGGAATCAGTGAGACCAGTTCATACCAGTGGCACGACCGACCTACTGACCCCGAAATTCAACTACGAGCTTAGATCGGAAGCGAGTCGAGTAGGGAATGAAAAGGGAGGAGTAGA
+
CCCACEEGCG886<FGFFC<FFECECFF,BEG7FFFFE<EF8AFFFFGGFDFC<9F;6@FGEGF9EAFCFFFGFG@CECGGGFC<CACDFECFGECE7:FAEE<9E,:CEFGGCC?FFAEC??CFFGC,CFGGGG<FFGDG9EEFG,FEE@CGC7BFF==EDFCCEFGFGFCCFC89EFG,@DD,+6:CCC,E9EFFGCA@C757<19EG8=:6866BFFED5-7@)/5*8*8+(**//556.18@?AEC)(6<A()73))9=;@(((4,4,3;((,8604)().5<)),(.0,5)1.75)
@M03152:184:000000000-AWYW1:1:2107:20828:6462 2:N:0:AGGCTTAGATACCTGT
CCCAACTATCCCTATTAATCATTACATCGATCCTAGAAACCAACAAAATAGAATGCGATGTCCTATTTCATTATTCCATGCTAATGTATTCAAGCGTGAGCCTGCTTTAAACACTCTAATTTTTTCAAGGTAACAGTCCTAATTCCCCAAAACATCAAATGAATGACATTATGGTTCATTAGAAGGTGAGAACCAATAAAGCCAGTTCATACCAAGGGCACGACCAACTCATTGATCCCGAAATTCAACTACGAGCTTAGATAGGAAGAGCGTCGGGTAGGGAAAGAAAAGGTAAGTGTAA
+
CCCCCGGGGGGGGFGGGGGGGGGGGGGGCCFGGGFCEGGGGGGGGDCGGGCFAFFGGDGGFGGGGGGGGGFFFGFFDFFGGGGFFGGFFGGGGAFGEDCCFFGGGGGGGGGAFF,EFFAFGGEGGGGGGGFGGFCFGEFGGFGA,>EFGG@FGGC?AFFGFGFGGDEFFFCFG8DEGEFGF,,>E,@FGFFDGGF=8AE?EDDFDFF+CFGFFFDB5*5@AEA):ACEF8CFFA795BF)9A5:8C696@>3>>>2?(17:5*8336335:(8(((4;1510(.,4@;(((.9)1=*):>)
@M03152:184:000000000-AWYW1:1:2107:25209:6464 2:N:0:AGGCTTAGATACCTGT
CCCAACTATCCCTATTAATCATTGCTTCGGATTCTGAAAACCAACAAAATAGAACTGAAGCCCTATTTCATTATTCCATGCTAATGTATTCAAGCGTACGCTTGCTTTAAACACTCTAATTTTTTCAAAGTAAACGTCCTGGTTCGGCCGCCGAGCCCAGTTAAGGGCCGACGTTCCCCCAGAAAGAGGTGGCCCGAAAACCGGCAGTACAGACCTTGCGGCCGACCGCCGTTCGGCCACCGAAATTCAACTACGAGCTTAGATCGGAAGAGCGTCGTGTCGGGAAAGAACAGGTAGTTGG
+
CCCCCGGGGGGGGGGGGGGGGGGGGGGGGGGGGGGGGGGGGGGGGGGGGGGGFFGGGGGGGGGGGGGGGGGGGGGGGGGGGGGGGGGGGGGGGFGGGGGGGGGGGGGGGGGGGGGGGGGGGGGGGGGDGGGGFFGGFGGGGGGGGGGGGGGGGGGGCFGGGGGFFGGGGGGGGGGDGGFGGGCGGG6ACGFGFFCGGDEFGDGFGGFGFGF:AGGFFCFFEEFFFF2BF)3BD)3)/<::F;>9:FBFFFFF0<53>;0:<>>4<?B14-,((49BF)(.(035((((..().,*/*-0)(
@M03152:184:000000000-AWYW1:1:2107:18341:6483 2:N:0:AGGCTTAGATACCTGT
CCCAACTATCCCTATTAATCATTACGTCGATCCTAGAAACCAACAAAATAGGTTCGAACGTCCTATTTCATTATTCCATGCTAATGTATTCGAGCGATTGCCTGCTTTAAACACTCTAATTTTTTCAAAGTAACAGTCCTGACTCCCCGTAACACCAAACTAATGACATCACGGCTCGTCAGAAGGGAGAAATCAATGACGTTAGTACGTACCGAGGCACGACCGATGTATTGATCCCGAAATTCAACTACGAGCTTAGATCGGAAGAGCGTCGGGTAGGGAAAGAACAGAGATGTGTAAA
+
CCCCCGGGGGGGGGGGGGGGGGGGGGGGEGGGGGGGGGGGGGGGGGGGGGGGGGGGGGGGDFGGGGGGGGGGGGGGGGGGGGGGGGGGGGFFGGGDEGGGGGGGGGGGGGGGDGGGGGGGGGGGGGGFF?FGGGGGGGGGGGGGGGFGGEGGEFGGGGGGFGEGGFGGGGFG6CC88CCGGDCFE=8FEGGGGGFGGGFFDD;ACD9+C?FGFEGFFA>F>?=@24188FC=@F?:CFA;>(8?8A3=EGF0<D@B?B?FAA<?:12?B:>;:(((.0-)3.6)((2.31,9:46@F)*))
@M03152:184:000000000-AWYW1:1:2107:16026:6601 2:N:0:AGGCTTAGATACCTGT
CCCAACTATCCCTATTAATCATTACATCGATCCTAGAAACCAACAAAATAGAATGCGATGTCCTATTTCATTATTCCATGCTAATGTACTCAAGCGTGAGCCTGCTTTAAACACTCTAATTTTTTCAAGGTAACAGTCCTAATTCCCCAAAACATCAAATGAATGACATTATGGTTCATTAGAAGGTGAGAACCAATAAAGCCAGTTCATACCAATGGCACGACCAACTCATTGATCCCGAAATTCAACTACGAGCTTAGATCGGAAGAGCGTCGTGTAGGGAAAGAACAGGTATGTTGAA
+
CCCCCGGGGGGGGGGGGGGGGGGGGGGGGGGGGGGGGGGGGGGGGGGGGGGGGGGGGGGGGGGGGGGGGGGGGGGGGGGGGGGGGGGGGGGGGGGGGGGGGGGGGGGGGGGGGGGGGGFGGGGGGGGGFFGGFGGGGGGGGGGGFFEGGGDGGGGGGGCGGFGGGGGGGFGGGGFGFGGGG9FGG@GFFFGGGGF6DGGFEGDDEGFCCFFFFGGFFFFBF>ABAEFFFFEFF+;;+=9AEFE@A>4BAGA@>G>BAEFFCC?=@9@B2-5=9D>6;5;A3>@42;@F=13A;976+)*.)
@M03152:184:000000000-AWYW1:1:2107:21830:6638 2:N:0:AGGCTTAGATACCTGT
CCCAACTATCCCTATTAATCATTACGTCAACCCTAGAAACCAACAAAATAAGATCGACGTCCTATTTCATTATTCCATGCTAATGTATTCAAGCGTTAGCCTGCTTTAAACACTCTAATTTTTTCAAAGTAACAGTCCTGTTTCCCCGCAACATCAAATTAATGGCATCACGGTTCTACAAGAGGGAGGAATCAGTGAAGCCAGTTCATACCGGTGGCACGACCGACCTACTGACCCCGAAATTCAACTACGAGCTTAGATCGGAAGAGCGTCGAGTAGGGAAAGAACAGGTATGTGTGAA
+
CCCCCGGGGGGGGGGGGGGGGGGGGGGGGGGGGGGGFGGGGGGGGGGGGGGGGGGGGGGGGGGGFFGG<FFDGGGGGGGGGGGGGGGGGGGDAFGGGGGGGGGGFGGGGGGGGGGGGGFGGGGGGGGGAFGGGGGGGGGFGGGGGGF@EGGGFCGFF9EDFDDF,@FGGGGGDFGGFADCFD8EGEC=@>FCGGGGGGGFGGGFGCFGGGGFD>DBDFFFFFBFFFF;2AEFAA6DG>B9A>F38FCFC6;?<5>@;><9<5<<0?>20:0(49(,).6???:4:?B(1(1/74;97<*))
@M03152:184:000000000-AWYW1:1:2107:23051:6845 2:N:0:AGGCTTAGATACCTGT
CCCAACTATCCCTATTAATCATTACGTCGACCCTAGAAACCAACAAAATAGGTTCGAACGTCCTATTTCATTATTCCATGCTAATGTATTCGAGCGATTGCCTGCTTTAAACACTCTAATTTTTTCAAAGTAACAGTCCTGACCCCCCGTAACACCAAATTAATGACATCACGGCTCGTCAGAAGGGAGAAATCAATGACGTTAGTACGTACCGAGGCACGACCGACGTATTGATCCCGAAATTCAACTACGAGCTTAGATCGGAAGAGCGTCGTGTGAGGAAAGAAAAGGTATGGTTAAA
+
CCCCCGGEFGG8FGFGFFGFGGGFGGGGFFGFGGGGGEFGGGGGGGGGGGGGGGGEFF@FFFEFGGGGGGGGGGGGGGGGGGGGGGGGGGGGGGGGGGGGGG<D8EEGA<EGGGGFGFGGGGGFFFCFGGGGGFGGGGGGFFC:@CCGCEGGGGGGFCFCEGGCAFGFGGFGGGGEDC+39C7EFEG7EEGGGGCECF9CCGG9EDF79CF4?94?B:>)//99(=>B@AEF6+5;FA>8)7:27FAFAC:6(*57FA2:AA<0(,4??B>((,(,.))96?<9:8((.(3**)))*)2.)
@M03152:184:000000000-AWYW1:1:2107:11099:6931 2:N:0:AGGCTTAGATACCTGT
CCCAACTATCCCTATTAATCATTACGTCGATCCTAGAAACCAACAAAATAGAATCAAACGTCCTATTTCATTATTCCATGCTAATGTATTCAAGCGTATGCCTGCTTTAAACACTCTAATTTTTTCAAAGTAAATGTCTCGAATCCTGAAACCCCCGCCACTCAGTGAAGAGCACGAGGAGTCTTCGAGAAAAAATGTGATGAGGCCCCGCCAGTAGTACAACGAGAATCCCCTCGTAAAAGGGGCCACCGTACGACCACAAAGCTTTTAAATATGAGCCCCGAAAGTCAACTACGAGCTT
+
CCCCCGGGGGGGGGGGGGGGGGGGGGGGGGGGGGGGFGGGGGGGGGGGGGGGGGGGGGGGFDGGGGGGGGGGGGGGGGGGGGGGGGGFGGGGGGGGGDGFGGGGGGGGGGCGDFGGG9EFGGGGGGDGGCFFGFGGGFGGGGFFEGFFFGFGCCGCEEGGGGD8FGGGGGFFGGGGGGGGEGFGEGGDG,=FGDEEGFF9CCFFFF5DCDGC>CF8@9BFFFEBFFBD5F=F;ADD??A=F3:<83(5:DA;?GFF39B<<<??:).).<0:>D2)47)8(72>9>(6)-6*/())*(/((
@M03152:184:000000000-AWYW1:1:2107:13217:6958 2:N:0:AGGCTTAGATACCTGT
CCCAACTATCCCTATTAATCATTACGTCGATCCTAGAAACCAACAAAATAGGTTCGAACGTCCTATTTCATTATTCCATGCTAATGTATTCGAGCGATTGCCTGCTTTAAACACTCTAATTTTTTCAAAGTAACAGTCCTGACTCCCCGTAACACCAAATTAATGACATCACGGCTCGTCAGAAGGGAGAAATCAATGACGTTAGTACGTACCGAGGCACGACCGACGTATTGATCCCGAAATTCAACTACGAGCTTAGATCGGAAGAGCGTCGTGTAGGGAAAGAACCGGAATTGGTGGA
+
CCCCCGGGFGGGGGGGGGGGGGGGGGGGGGGGGGGGGGFGGGGGGGGGGGFGGFGGGFFGFGGGGGGGGGGGGGGGGGGFGGFGGGGGGGFGGGGGGGGGGGGGGGGGGFFGGFGGGGFGGGGGGGGGGGGDGGGGGGGGGGGGGGGGGGGGGGGGGGGGGGGGDFDFGFFFE6@EGGGGGGGDGFDFGG?EAFFFCGGAGDFFEGFGGGG*?@CAB*9ADFFFFFFFFF<F=FFG7=)(=:FCFFEFCC)8?DB>F<2<4A10:<6:??B(,97<?)47<F?5(3<2(41))()9*)*((
@M03152:184:000000000-AWYW1:1:2107:14313:7097 2:N:0:AGGCTTAGATACCTGT
CCCAACTATCCCTATTAATCATTACGTCGATCCTAGAAACCAACAAAATAGAATCAAACGTCCTATTTCGTTATTCCGTGCTAATGTATTCAAGCGTGAGCCTGCTTTAAACACTCTAATTTTTTCAAAGTAACAGTCCTGATTCCCCATGACACCAAATTAATGACATCATGGTTCGTCAGAAGGTGGGAATCAATAATACCAGTACGTACAATAGCACGACCAATAAATTGATCCCGAAATTCAACTACGAGCTTAGATCGGAAGAGCGTCGTGTAGGGAAAGAACAGGTATGTGTAGA
+
CCCCCGGGGGGGGGGGGGGGGGGGGGGG@GGGGGGGGFGGGGGGGGGGGGGGGGGGGGGGGGGGGGGGGGGGGGGGGGGGGGGGGGGGGGGGGGGGGGGGGGGGGGGFGGGGGGGGGFGGGGGGGGGGGEFFCGGGGGGGGGGGGGGGGGGGGGGGGG?FGGGFGGGGGFGGGGGGGGGGGGGDFDFFGGGGGGGEFGFFGFGFGGFGGFDGECCFFFFFFFFBBFFFFF5=BF?B>>DDFFFECFFF?6;@FD6@;:>E?E?;@FFFFFF02;1245;*6@?53:?<((4*9)/**-062
@M03152:184:000000000-AWYW1:1:2107:4429:7104 2:N:0:AGGCTTAGATACCTGT
CCCAACTATCCCTATTAATCATTACGTCAACCCTAGAAACCAACAAAATAAGATCGACGTCCTATTTCATTATTCCATGCTAATGTATTCAAGCGTTCGCCTGCTTTCAACACTCTACTTTTTTCAAAGTAACAGTCCTGTTTCCCCGCCACACCAAGTCACTCGCATCACGATTCTACAAGCGGGACGACTCAGTGAGCCCCGTTCATACCGTTCGCACGACCGCCCTACTGCCCCCGAAATCCCACTACGACCTTAGATCGGAAGCCCCCCGACTAGCCACAGCACACGACTGCACCAA
+
CCC@CGC@EFGG<,@,C@EFGA@@FCCF@@FGGD6;<66EF<CF,E6C9C,66,C8FFC@FG:,<@,C,C9C<6FGCC,C,66<6C6C9E,9,C@:C,,@F?,B=?A,9AF<F<FAA,C?595:FD,,9C,,C,4AFFCC44@FGGG+@+4B=EG8A6>,@,7,4@C+8,=31+,@D,@3,61=8+B+38**@,427+4*;7*3=*;7@2CFA*9)/:)8:)899),=1):*1+/>FF3()(0)/))8(*9((/794).)).,((,-((-(-4,(((.()(1(.(..2((-0)())*,*((
@M03152:184:000000000-AWYW1:1:2107:24008:7117 2:N:0:AGGCTTAGATACCTGT
CCCAGCTATCCCTATTAATCATTACGTCAATCCTAGAAACCAACAAAATAGAATTAAACGTCCTATTTCATTATTCCATGCTAATGTATTCAAGCGCGAGCCTGCTTTAAACACTCTAATTTTTTCAAAGTAACAGTCCTGATTCCCCATGCCACCAAATTAATGACATCATGGTTCTTCAGAAGGGAGAAACCAATAATGCCAGTGCGTACCAAGGCCAGACCAACAATTTGATCCCGAAATTCAACTACGACCTTAGATCGGAAGAGCGTCGTGTAGGCAATGAACTAGTAGGTGAAAT
+
CCCCCGFFGGCFFFGGGGC9FFGGGGFCC,CEFF9C<EGFFCFGGGGGGACE9FFFEEEC<FFGFCEFFFG9,<@<AFFGFEA@FFEGGGFCAC@CF@:CEGGEFFG9<F9?EFEEFGDGCFFFFFC<,9AF@?A99C8FC,9,@FEEGG,,4EDGFG8F9E,E;D9==D,@;9=434,,3@,;8,6:=+D?=DG+,DAF,+=;,6+B+==D>C660**3*;=5@FDFF>*++;*52*3:54>AAF?67*85())8B@*875,/;?(//3(.:69(/.)2)11),.54)))/*)*9*)*))
@M03152:184:000000000-AWYW1:1:2107:3542:7308 2:N:0:AGGCTTAGATACCTGT
CCCAACTATCCCTATTAATCATTACGTCGATCCTAGAAACCAACAAAATAGGGTCAAACGTCCTATTTCATTATTCCATGCTAATGTATTCAAGCGCGAGCCTGCTTTAAACACTCTAATTTTTTCAAAGTAACAGTCCTGATTCCCCGCCACACCAACTGAATGGCATGACGGTTCTTCAGAAGGTAGGAACCAGTGACACCAGTGCATACCGAAGGCACGACCAGCGTACTGATCCCGAAATTCAACTACGAGCTTAGATCGGAAGAGCGTAGTGTAGGGAAAGAAAAGGTATGTGTAA
+
CCCCCGGGGGGGGGGG9FGFF@FFFFFGEGGGGGGGGGGGFGFGGGGGGCFG?FGGGFGDFFGECD<CFGGG9FFGGGGFGGAEFCFF@FFGGGGGGDGGGGGFFEGAA5EFGG9EF9FFFAEGCGGFDGFGGGFFG?8<9=DFGGGGG7CEGGGGGGGGG8ADGGGFGC,,@6=6AFEGFFG9DGGCFGFFE+7CFCCFG6+:ACCCGGFF5EG5@>FFF45>AD=F>)/66CEFF85<>(0(3;<FEDFE0182>33466?@0((-4340((437=49)7,7(((.(..7*)*)*.25)
@M03152:184:000000000-AWYW1:1:2107:4295:7468 2:N:0:AGGCTTAGATACCTGT
CCCAACTATCCCTATTAATCATTACGTCGATCCTAGAAACCAACAAAATAGGATCAAACGTCCTATTTCATTATTCCATGCTAATGTATTCAAGCGCGAGCCTGCTTGAAACACTCTAATTTTTTCAAAGTAACAGTCCTGGTTCCCCGCCACACCAACTGAATGGCATGACGGTTCTTCAGAAGGGAGGAACCAGTGACACCAGTGCATACCGAGGCACGACCAGCGTACTGATCCCGAAATTCAACTACGAGCTTAGAATGGAATAGCGTCTGGTAGGGAAAGAACAGGGAGTGAGAGG
+
CCCCCGGGGFGGGFGGGGGFGGGGFGGGDGGGDGFGGFGGEEGGGGFGGGGGGGGFGGFGGCFDFGEG,CEA<FGGGGGCFFGAFGGGGGGGGGGGDEC@ECFFGGG,A,AEFFGGE,?EFF<C@BFFG,CFF9EGGGGDFFGGAG9?E8CGGFGCG8>DEGGGC8?FGGGFEGGGGGG:7DA;D8>@E>+>DFFCGF,<7;5>7CA8BFCFFDCA4@EF>B@@FF=D2:6=A7C>7A325>FC=:CFE4);(*),).42)).:?2)32>3,,(-(6/.)-)()((..(20))-))*)2)-
@M03152:184:000000000-AWYW1:1:2107:16782:7504 2:N:0:AGGCTTAGATACCTGT
CCCAACTATCCCTATTAATCATTACGGCGACTCTAGAAACCAACAAAATAGAACCGCACGTCCTATTTTATTATGCCATGCTAATGTATTCGGGCAAAGGCCTGCTTTGAACACTCTAATTTTCTCAAGGTAAAAGTCCTGGTTCCCCGACACACCCAGTGAAGGGCATGCCGGCTCACCAAGAGGTAGAACCCAGCCGAACAGTACGTACCGTTAAGGCAGACCGCCCAACCAGGCTCGAAATTCAACTACGAGCTTAGATCGGAAGAGCGTCGTGTAGGGAAAGAACAGGTAGTGTTAG
+
CCCCCGGGGGGGGGGGGGGGGGGGGGGGGGGGGGGGGGGGGGGGGGGGGGGGGGGGGGGGFGGGGGGGGGGGGGGGGGGGGGGGGGGGGGGCGDGGFGGGGGGGGGGGDGGGGGGGGGGGGGGGGGGGGGGFGGGGGGGGGGGGGGGGGDGGGGGGGGGEFDF,=EGGGGGGEGEGGGGGGGGGEFGGGGGGGGGGGGGBGDCFGGFGG=FDEEDF4BFFF;;D?>B>@EFFFFFCG8ABFFF0B4<FBFFFBGFFE?AFBF)30,((1171(,,4,0:F2>0F:<?<7:7)/)***)*-)
@M03152:184:000000000-AWYW1:1:2107:19241:7595 2:N:0:AGGCTTAGATACCTGT
CTAAACCTGTAACAGACAATCCTATGCCGCCGACAATTACAACCAACCATACCCCTTAATCACTCCCTCGATCTTCTAACACAACACAATAAGGTCAAAAGCTCTCTTTACATATTCCATTCTAATGTAATCAATCCCGAGCATTCTTTACACACCCTAAGTTTCTCATCTTCACAGTTCATAATTATGCCCCTCCCAACTGCCTGGCACAACGGCTATTACTACGCGGGCAACGTGTGACACTACTACATCACGACGGCACCAACAACCTACTGATGACGACATCACAAATCTCAGTTAA
+
A-A@-6CC-,,,,,,,;,,-6,;,,,,6++++6+++,,,<,,,66,,,,,;,C,9,,,:@@9,6,,:F@+B,C,,,69,,,:6,6,,:B<?,,,6,,6,,,,,:,,9<,,,5,,,,5,:,,,,9,5,59,C@?,A,9,++++6,,C,,,C4E:9?++4,4,46,,6=3,,,3,=9=6,,7,,,,,,,,,,6,++++=88*,+2*4+*30+++3******++1**//5*))(2/)(**)0)3););))+)*3))*81)6(4(((,,,-..(((.<3)5/)7,.()-,-).)(*/)***)0..
@M03152:184:000000000-AWYW1:1:2107:24637:7615 2:N:0:AGGCTTAGATACCTGT
CCCAACTATCCCTATTAATCATTACGTCGATCCTAGAAACCAACAAAATAGGGTCAAACGTCCTATTTCATTATTCCATGCTAATGTATTCAAGCTAGCGCTTGCTTTAAACACTCTAATTTTTTCAAAGTAACAGTCCTGATTTCCCACGACACCAAATTAATGACATCGCGGTTCGTCAGAAGGGAGAAACCAACTAGGCCAGTACACACCAAAGGCGCGACCAACCTGTTAGTCCCGAAATTCAACTACGAGCTTAGATCGGAAGAGCGTCGTGGAGGGAAAGAACAGGAATGTGTAG
+
CCC@@G@F@EAFFGGGGGGFGCGGGGGFGGGGGGGGFCGEEFGGGGGFGGF8FGGGFE<B;DFEFCCFGGGG9FFGFGFGGGCGFGGFGGGF9FFGGF?FGGGGDDGFAFFECFGFFGDFEGGGEGG<FFFGFGGCFGGGGGGGGGG<EFGGEEEDFGGGDFAEEFFGGGGDGG8CCC=8+BFDEEGCECFCE,;FD??8,:CFGFFFCCDC>*;FA*9?>?=(6?DB@F21;=?CF+A;8>>@FFFFF@AF;3395(7;)-:6?(4(1((29B>32),<?EFF:(3,,80)).)904:5)
@M03152:184:000000000-AWYW1:1:2107:19314:7625 2:N:0:AGGCTTAGATACCTGT
CCCAACTATCCCTATTAATCATTACGGCGACTCTAGAAACCAACAAAATAGAACCGCACGTCCTATTTTATTATGCCATGCTAATGTATTCGGGCAAAGGCCTGCTTTGAACACTCTAATTTTCTCAAGGTAAAAGTCCTGGTTCCCCGACACACCCAATTAAGGGCATGCCGGCTCACCAAGAGGTAGAACCCGGCCAGACAGTACGTACCGTAAGGCAGACCGCCCGACCAGGTTCGAAATTCAACTACGAGCTTAGATCGGAAGAGCGTCGTGTAGGGAAAGAAAAGGTAGGTGTAGA
+
CCCCCGGGGFCGGGGGGGGGGGGGGGGECGGCGGGGGGDFFFGGGGGGGGGGGGGGGGGGEFCGEFGGGGGGGFGGFGGGGGGGGGGGGGGGGEGGGGGGGGGGGGGGGCAFEFGGGGGEFGGFGGGFF8FGEFGGGGGFFGEEGGFEEEGGGGGGGCGDGDDDFGGGGGGDEEGGGGGGGGGGG8>FGGGGGG>GGGGFFGGFGGFGF=CDEGFFFAAF>FD(()6)3B>B>A4969<?F?4<?FF64C66,>B;FF?BFFF:3601.4>>(3144)-?0<3@<82(4:?1*))1987))
@M03152:184:000000000-AWYW1:1:2107:3715:7764 2:N:0:AGGCTTAGATACCTGT
CCCAACTATCCCTATTAATCATTACGTCAATCCTAGAAACCAACAAAATAAGATCAACGTCCTATTTCATTATTCCATGCTAATGTATTCAAGCGTTAGCCTGCTTTAAACACTCTAATTTTTTCAAAGTAACAGTCCTGTTTCCCCGCAACACCAAACTAATGGCATCACGGTTCTACAAGAGGGAGGAATCAGTGAAGCCAGTACGTACCGGTGGCACGACCGACCTACTGACCCCGAAATTCAACTATCAGCTTAGATCGGAAGAGCGTCGTGTAGGGAAAGAACCGGTTCGTGTAGA
+
CCCCCFGD<FFGGGGGGGGGGGGFGCFGGGGGGGGFFFGGGGGGGGGGGFGGGGFFGGGGC7FFFEGGGGGAFFF9EGGFGFGGGFGGGGGGGCGGGGGAEFGAFFFE,A5F<EGGGDGFFFGG<F,BEGGGGGGGGDGAE?EDG,,CC7EE=EDDFGGGGGGFGGGGGFD=@D>EGC,@FF8,,3>>>CDFCFGG8DCFGGGFG?FD76+7@E;55**05?=A9>(:(;5;*+(20)06>())1:9+.C+)1;;7=)))9)6(((,681;906-88:>F(718((.(((-0)()0519-)
@M03152:184:000000000-AWYW1:1:2107:5758:7783 2:N:0:AGGCTTAGATACCTGT
CCCAACTATCCCTATTAATCATTACGGCGACTCTAGAAACCAACAAAATAGAACCGCACGTCCTATTTTATTATGCCATGCTAATGTATTCGGGCAAAGGCCTGCTTTGAACACTCTAATTTTCTCAAGGTAAAAGTCCTGGTTCCCCGACACACCCAATTAAGGGCATGACGGCTCACCAAGAGGTAGAACCCGGCCAGACAGTACGTACCGTAAGGCAGACCGCCCGACCAGGTTCGAAATTCAACTACGAGCTTAGATCGGAAGAACGTCGGGAAGGGAAAGCACAGGACTAGTGAGA
+
CCCCCGGGGGGGGGGGGGGGGGFFFGGGGGGGGGAFFGGGGGGGFFGGGGGGGGGGGGGGFGDG9FGGGGGFGGGGGGFDGGGGGGGGGGGGFGGGGGGFDGGG@EFC9?EFDFG8?E9F?DEFFGGGGGGGCGGGE9FCGGGGDCFF@EEGGGGG7DE,EDE8DFGCGF=DCDD>EFEFGCGGGGGGGGGGG8EG5DC5CFGFGGFGFF:CDGFEF;/A>FB095()659BB8;**6:3>?@A=4.9)*)-3<@94),.466?0<1((.74:>(((0(7:>:8((.2((.)0()00)*)-
@M03152:184:000000000-AWYW1:1:2107:16582:7797 2:N:0:AGGCTTAGATACCTGT
CCCAACTATCCCTATTAATCATTACGTCGATCCTAGAAACCAACAAAATAGGATCAAACGTCCTATTTCATTATTCCATGCGAATGTATTCAAGCGCGAGCCTGCTTTAAACACTCTAATTTTTTCAAAGTAACAGTCCTGATTCCCCGCCACACCAACTGAATGGCATGACGGTTCTTCAGAAGGGAGGAACCAGTGACACCAGTGCATACCAAAGGCACGACCAGCGTACTGATCCCGAAATTCAACTACGAGCTTAGACCGGAAGAGCGTCGTGTAGGGAAAGAACAGGTATGTTTAA
+
CCCCCGGGGGGGGGGGGGGGGGGGGGGGGGGGGGGGGGGGGGGGGGGGGGGGCFGGGGGGGGGGGGGGGGGGGGGGGGGDGGGGGGGGGGGGGGGGGGGGGGGGGGGGGGGGGGGGGGGGGGGGGGGGGEGGGGGGGGGGGGGGGGGGGGGGGGGGGFGGGGGGGGGGGGGGGC@EGGGGGGGFGGD,;CGFGG6,2*:CADGFFGFCGGGGFGFFFA>FADFBFDFA2??AFA?:CFFDF@B@FACFF:A3:D89EE92--4621((.3899036084?ADB4:(2:04279<*00)*))
@M03152:184:000000000-AWYW1:1:2107:23018:7834 2:N:0:AGGCTTAGATACCTGT
CCCAACTATCCCTATTAATCATTACGGCGATCCTAGAAACCAACAAAATAGGACCGCACGTCCTATTTTATTATTCCATGCTAATGTATTCGGGCGTAAGCCTGCTTTGAACACTCTAATTTTTTCAAAGTAAAAATCATGGTTCCCTGCCACACCCAGTAAAGGGCATAACAGCTCACCACGAGGTAAGCCTCCACCGCTCCAGTACACACCCAAATAGGCGGACCGGGCGGCAAAGGCCGAAATTCAACTACGAGCTTAGATCGGAAGAGCGTCGGGTAGGGAAAGAACAGGTATGGGG
+
CCCCCGGGGGGGGGGGGGGGGGGGGGGGGFGGGGGGGGGGGGGGGGGGGGGGGGGGGGGGGGGGGGGGGGGGGGGGGGGGGGGGGGGGGGGGGGGGGGGGGGGGGGGGFGGGFGGGGGGGGGGGGGGCGFGGGGGGGGGGGBEGGGGGGGGGGGGGGGGFGDFFGGGGGGGGGGGGGGGGGGGCE76FFGGGGGF7FGGFGCDFFGFFGGGGFGGFFFFFFF>5@FFF9EFFBEFGGF@FF65>EFAFA>FF0>@?>>6:4<A2<:B?FFF??B6?;)38>FBEB?60<0,.7(*1*.*((
@M03152:184:000000000-AWYW1:1:2107:8084:7858 2:N:0:AGGCTTAGATACCTGT
CCCAACTATCCCTATTAATCATTACGTCGATCCTAGAAACCAACAAAATAGAATCAAACGTCCTATTTCGTTATTCCATGCTAATGTATTCAAGCGTGAGCCTGCTTTAAACACCCTAATTTTTTCAAAGTAACAGTCCTGATTCCCCATGACACCAAATTAATGACATCAAGGTTCTTCAGAAGGTAGAAACCAATAATGCCAGTACGTACCGAGGCACGACCGACAAATTGATCCCGAAATTCAACTACGAGCTTAGATCGGAAGAGCGTCGTGTAGGGAAAGAACAGGTATGTGTAAA
+
CCCCCGGGGGGGGGGGGGGGGGGGGGGGGGGGGGGGGGGGGGGGGGGGGGGGGGGGGGGGFGGGGGGGGGGGGGGGGGGGGGGGGGGGGGGGGGGGGGGGGGGGGFFGGGGGFFGGGGGGGGGGGGGGGGGGGGGGGGGGGGGGGGGGGGGGGGGGGGGCFGGGGFGGGGGFGGEFGGGGGGFGGDGGGGGGGFGGGGGFGG6D8DFGGGGGEDGFFFFF5>=A=>BDAF@F+8?@C;;9?@AFFFE=CCF13D>9F<76<C;?(178@@@(46(4(04?0<:::7:(411*1))9:)2))
@M03152:184:000000000-AWYW1:1:2107:21818:7883 2:N:0:AGGCTTAGATACCTGT
CCGTCAATTCATTTGAGTTTCATCCTTGCGGTCGTACTCCCCAGGCGGAGTGCTTAATGCGTTAGCTGCAGCACTGAGAGGCGGATACCTCCCCACACTTAGCACTCTTCGTTTCCGGCATGGACTACCAGGCTATCTCTTCCTGCTCGCTACCCATGCTTTCGAGCCCCAGAGTCAGTTGCAGACCCGAGAGCCGCCTTCGCCACTGGCGTTCTTCCATATATCCACTCATTCCCCCCCTACACATGGCGAACCACCCTTCTCTCCCTCTATCTCTCTCTACTGTTTCTCATGCAATTCT
+
CCCCCGGGGG<FGGGGGGGGGG9,CFGGGG:6CFGGGGFG8FFGGFEGGGG,EFGG<FGGGGGG7FGGGGGGGGGDG@E,,,@+++,CF<5FC+4+B+E<,,CE<,4,A,+:49,5484CC,,57<?=,=,++6=5,,,,8,,3>,@F8B+>F,D,D,@,5;E8+DE997**,4E7,,5,=F,,,2*,4**4*=,*=?*/3**)*/26**):5:9F7:6;+;63)+9)).(/*92*55)-8(..7F:*(*)(()0(7,3((4<A2)(((4().<2).9)0.*-*).)6)6)*9)8/*)2))
@M03152:184:000000000-AWYW1:1:2107:20978:7895 2:N:0:AGGCTTAGATACCTGT
CCCAACTATCCCTATTAATCATTACGTCAACCCTAGAAACCAACAAAATAAGATCGACGTCCTATTTCATTATTCCATGCTAATGTATTCAAGCGTTAGCCTGCTTTAAACACTCTAATTTTTTCAAAGTAACAGTCCTGTTTCCCCGCAACACCAAGTTAATGGCATCACGGTTCTACAAGAGGGAGGAATCAGTGAGACCAGTTCATACCGTTGGCACGACCGACCTACTGACCCCGAAATTCAACACGAGCTTAACTCGGAAGAGCGTCGTGTAGGGAAAGAACAGGAAGAGGAAAGA
+
CCCCCGGFFGGGGGGGGGGGGGGGGGGGGGGGGGGGEFGGFGGGGGGGGGGGFGGGGCEGGGGGGGGGGGGGGGDGGGGGGGGGGGGGFGGDFFCFGGFGGFGGGGGGGGGGGGGGGGGCGGGGGFGFFFFGGGGGGGGGGFGGGGGGDGGGGGGGGGGGGGGGAFGGCEG>EE+CFGG8EE=EC+BGGGGGFGGGGGGFGDGAGGFGGDG5@FG>FAAA@>@A29>D@F@FFA><FE>(=;4?FF5+7DDF13>EA)/17;?01(((42((((4(17<;?F?F<:?B<(())())*.78(
@M03152:184:000000000-AWYW1:1:2107:24782:7929 2:N:0:AGGCTTAGATACCTGT
CCCAACTATCCCTATTAATCATTACATCGATCCTAGAAACCAACAAAATAGAATCGGATGTCCTATTTCATTATTCCATGCTAATGTATTCAAGCGTTAGCCTGCTTTAAACACTCTAATTTTTTCAAGGTAACAGTCCTAATTTCCCACAACAACAAATAAATGACATCATGGTTCCTTAGAAGGTGAGAACCAATGAAATCAGTACATACCGAGGGCATGACCAACCCATTGATCCCGAAATTCAACTACGAGCTTAGATCGGCAGAGCGTCGTGTAGGGCAAGAACAGGGAAGTGTGA
+
CCCCCGGGGGGGGGGGGGGGGGGGGGGGGFGGGGGGFGFGGGGGGGGGGGGGGGGGGGGEEFFGGGGGGGGGGGGGGGGGFCFGFGGGGGGGGGGEFFGEFEGDDGGFGGGDF<FGGGGGGGGGGGGGGGGGGGGGGGGGGGGGGGFCEGEFGGFGGFGGFGGGEGGGGGGGGFFFFFFGFE,,E,@:ADGGGD??FFFFGGCFEFFFGGCD*1@9>?BFF?<C5FDF50:A8+72;8?)0:>BF8EFECFE2DB(:5C@E?C95((,((3:6<9;?036@)(.3,731834)())*5*))
@M03152:184:000000000-AWYW1:1:2107:15769:7937 2:N:0:AGGCTTAGATACCTGT
CCCAACTATCCCTATTAATCATTACGGCGATCCTAGAAACCAACAAAATAGGACCGCACGTCCTATTTTATTATTCCATGCTAATGTATTCGGGCGTAAGCCTGCTTTGAACACTCTAATTTTTTCAAAGTAAAAATCATGGTTCCCTGCCACACCCAGTAAAGGGCATAACAGCTCACCACGAGGTAAGCCTCCACCGCTCCAGTACACACCCAAATAGGCGGACCGGGCGGCAAAGGCCGAAATTCAACTACGAGCTTAGATCGGAAGAGCGTCGTGTAGGGAAAGAACAGGTAGGTGT
+
CCCCCGGGGGGGGGGGGGGGGGGGGGGGFGGGGGGGGGGGGGGGGGGGGGGGGGGGGGGGFFGGGGGGGGGGGGGGGGGGGGGGGGGGGGGGGGGGGGGGGGGGGFGGGGGGGGGGGGGGGGGGGGGGFFGGGGGGGGGGGGGGGG@FGGGGGGGBFGGGGCEG8EGGGGEGFFDG8EGGGGGCGEEFGGGGGG>FG>EEGGDFGGFFGGGD>CFA4A8?)6>=BABBFF9EB)-9*95(7631@:AB9GF<(*017>>34<425:68((,4(3(-43:5(84:7(3:<:(.041**(0.)
@M03152:184:000000000-AWYW1:1:2107:20906:8246 2:N:0:AGGCTTAGATACCTGT
CCCAACTATCCCTATTAATCATTACTTCGGTCCTAGAAACCAACAAAATAGAACCAGAGTCCTATTCTATTATTCCATGCTAATGTATTCAAGCGTAAGCCTGCTTTAAACACTCTAATTTTTTCAAAGTAAAAGTCCTGGATCCCCAGCGCACCCAATTAAGAGCACACTGGTTCCCCAGAAGGAAAGACCCGACCAGAGCAGTGCTTACCTTTCGGCAAGACCGCCCAGCCAGGTCCGAAATTCAACTACGAGCTTAGATCGGAAGAGCGTCGGGTAGGGAAAGAACAGGTAGGTGTAT
+
CCCCCGCFFFGGGGGGGGGGGGGGGGGGGGGGGGGGGGGGGFFGG?EFGGGGGGGGGFGGGGGGGGGGGGGGGGGGGGGGGGGGGGGGGGGGGG>FGGGGGGGGGGGGGGGGGGGGGGGGGGGGGGF9FFGGGGGGGGGGGGGGGGGGGGGGGGEEGGGFFAFFGGGGGGGGFGGGGGGFGGGGGGGGGGGGGGGGGGGFGGGFGGFFFGDCFGGC>DDFA95>DE292?BAFF942A=@F=>DAFECCGFEFGF0).7;9C57<;<BF?<>669(-)(7:EFFBBB741()*)*.*)*.)
@M03152:184:000000000-AWYW1:1:2107:5358:8258 2:N:0:AGGCTTAGATACCTGT
CCCAACTATCCCTATTAATCATTACGTCGATCCTAGAAACCAACAAAATAGAATCAAACGTCCTATTTCATTATTCCATGCTAATGTATTCAAGCGTATGCCTGCTTTAAACACTCTAATTTTTTCAAAGTAACAGTCCTGATTCCCCAAGACACCAAATTAATGACATCAAGGTTCTTCAGAATGTAGAAACCAGTAATGCCAGTACGTACCGAGGCACGACCAACAAATTGATCCCGAAATTAAACTACAAGCTTAGATCGGAAGAGCGTCGTTTAGGGAAACAAAAGGTATGTTGTGA
+
CCCCCGGGFGGGGFFGCCGFGGGGGGGGGGGGGGFGGGGGGGGG?FFGGGGEGGGGGGGGEGGGFGGDFGGFGFFFGGGGGGGGGGGGFGCGGGGGFGDCFGGGGGGF9FDGGGGGGGFGGGGGG8AFGAEFEFGCF,>E9?CFGGEGFGGDGEGGGGFDFGFG;CFGFGFF,?9DFGGGGGGG,@DADGGGG8=?AFCFC=668DF7C=++:CDB>?>??DA58>8?=;54+89+=4*5A9F**+1;?DA)0*).+****/(623138(1;061(().)/5;)(/(((.(96)/0*)2()
@M03152:184:000000000-AWYW1:1:2107:11679:8279 2:N:0:AGGCTTAGATACCTGT
CCCAACTATCCCTATTAATCATTACATCAGCCTTAGAAACCAACAAAATAAGACCAACGTCATATTCTATTATCCCATGCTGTAATATTCAATGGCAAGGTTACGCCTGCTTTGAACACTCTAATTTTTTCAAAGTAAATGATTGGAAGCGGTTGCCCACTATCCAAACGTAGGAAGCCCAGACCCAGCCACGCCACAAGGACGAGCTTTGGCCTTAATGCCCCCGAAATTCAACTACGAGCTTAGATCGGACGAGCGCCGGGTAGGGAAAGAACAGGTATTGGAAGAGTCGATAGGTGGC
+
CCCCCGGGGGGGGGGGGGGGGGGGGGGGGGGGGGGGGGGGGGGGGDGGGGGGGGGGGGGGGGGFGGGG9FGGGGGGGGGGGGGGGGGGGGGGGGFGDFGGGGGGGGGGGGGGGG9FGGGGGGGFGGGGGFFCGGCFFGFGGGGG;EGFGGGGGGEGGGGGGGGGGGG8CED8=CFGFGFFG8=>6DGFECCFGBEE>G86?FFFGDDGFG85A<2*3<EF>*)8>?):=68CCFFDGFDFDB4@F?CF3D>D0)),80(,,27,(((4:6:<:(,,())*.*)*).(,(--))())*-2((
@M03152:184:000000000-AWYW1:1:2107:22165:8300 2:N:0:AGGCTTAGATACCTGT
CCCAACTATCCCTATTAATCATTACGTCGATCCTAGAAACCAACAAAATAGAATCAAACGTCCTATTTCGTTATTCCATGCTAATGTATTCAAGCGTGAGCCTGCTTTAAACACTCTAATTTTTTCAAAGTAACAGTCCTGATTCCCCATGACACCAAATTAATGACATCATGGTTCGTCAGAAGGTAGGAATCAATAATACCAGTACGTACTATTGCACGACCAATAAATTAATCCCGAAATTCAACTACGAGCTTAGATCGGAAGAGCGTCGTGTAGGGAAAGAACAGATATGGTTAAA
+
CCCCCGGGGGGGGGGGGGGGGGGGGGGGGGGGGGGGGGGGGGGGGFGGGGGGGGGGFGGGGGGGGGGGGGGGGGGGGGGGGGGGGGGGGGGGGGGGGGGGGGGFGGGGGGGGGGGGGGGGGGGGGGCCFGGGGGGFFDFGGGGGGGGGGGGFGGGFFFGGGGGGGEGGGGGGGGFGGGGGGGGFGGFFGFFGGGEEFGGFGGGFFFFGCDDF?DFFF7FFFFF>AFBFEBEFFFEFFA59DAFF6+>8EFF)85?9;=**09>@>9@FF(36;9B;(;>=0F@A(,/(41(*949**)*))
@M03152:184:000000000-AWYW1:1:2107:21904:8318 2:N:0:AGGCTTAGATACCTGT
CCCAACTATCCCTATTAATCATTACGGCGACTCTAGAAACCAACAAAATAGAACCGCGCGTCCTATTTTATTATTCCATGCTAATGTATTCAGGCATAGGCCTGCTTTGAACACTCTAATTTTCTCAAGGTAAAGGTCCTGGTTCCCCGACGCACACCAACAAAGGGCACGCCGGCTCACCAAGAGGTAAGGCCCGCCCAGACAGTACGTGCCGTTAGGCAGACCGCCCGGCCAGGCCCGAAATTCAACTACGAGCTTAGATCGGAAGAGCGTCGTGTCGGGAAAGAACAGGTATGTGTAG
+
CCCCCGGGGGGGGGGGGGGGGGGGGGGGGGGGGGGGGGGGGGGGGFGGGGGGGGGGGGGGFGGGFGGGGGGGGGGGGGGGGGGGGGGGGGGCGGGGGGGGGGGGGGGGFGGGGGGGGGGGFGGGGGFFGCFFGGGGGGGGGGGGGGGGGGGGGGGDGGGCGGGGGGGGGGGGGGGGGGGGGFGGCGDFGGGGGFGGEGGBF<DFGGFGGCGGFGGB58AFA>;3?F(>>FFF>>?FFFFB337<4F<F>CFD63793()4<296???9(.23,4>,(0(075(52(4:1(.<*6*62:2))
@M03152:184:000000000-AWYW1:1:2107:11872:8433 2:N:0:AGGCTTAGATACCTGT
CCCAACTATCCCTATTAATCATTACGTCGATCCTAGAAACCAACAAAATAGGGTCAAACGTCCTATTTCATTATTCCATGCTAATGTATTCAAGCGCGAGCCTGCTTTAAACACTCTAATTTTTTCAAAGTAACAGTCCTGATTCCCCGCCACACCAACTGAATGGCATGACGGTTCTTCAGAAGGTAGGAACCAGTGACACCAGTGCATACCGAAGGCACGACCAGCGTACTGATCCCGAAATTCAACTACGAGCTTAGATCGGAAGCGCGTCGTGTAGTGAAAGAACATGTATGGTTAA
+
CCCCCGGGGGGGGGGGGGGGGGGGGGGGGGGGGGGGGGGGGGGGGGGGGGGGGGGGGGGGGGGGGGGGGGGGDGGGGGGGGGFGGGGGGGGGGGGGGGGGGGGGGGGGGGGGGGGGGGGGGGGGGGAFGEFGGGGAFGGGGGGGGGGGGGGGGGGGGGGGGGGGG?FGG=EDGDECCGGGGGGFFFFDF?FGGFGGGDEFFGFFCD5FGGGGFED5*5AAFBA9AEDFBEDFFFFDFFA1>B5?FF<7CFFFDG:9EFC343606??1((422(--8;18-9:F>A?F?:)00-***)*.)
@M03152:184:000000000-AWYW1:1:2107:8469:8441 2:N:0:AGGCTTAGATACCTGT
CCCAACTATCCCTATTAATCATTACTTTGGTCCTATAACCAACAAAATAGAACCAAAGTCCTATTTCATTATCCCATGCTAATGTATCCAAGCGCAAGCCTGCCTTAAACACTCTAATTTCTTCAAAGTAAAAGTCCTAGAGCTCTACTGCACCCAGTTAAGAGCACAGCAGTCTCTAGAAGGTAAGATCCAGCAGCTTCAGTACTATCCCGAAGGTATAGACCGAAGTGCCTGATCCGAAATTCAACTACGAGCTTAGATCGGAAGAGCGTCGTGTGGGGAAAGAACAGAGATGGACGAG
+
CCCCCEGGGGGGGGFGGCF9F<EEGGGFEFEEFF<FGFGGGGGEGFGGGFGGGGGFGDGGGGDG9DCEAA@FDFGFAEEEFFG9@C6EFDC@7:CF@FEGFGGFGGD:EFGGAFG9AFCAGGEFE9AFGFGFFGGGGGDECFG98EEFECFGGCGGGFGFCFFF?8=DCFFF=D=CFGGFGFCEF;FD@D,==?DGGGC+EC@FGGFGGGGDBGG>?+<D99=>8*:>=CE5=ADG7CF>DAA*=@6B4*/52/:);C:E582@D9-5@D(,/66(/)()2)/)666(((,).6*)*))((
@M03152:184:000000000-AWYW1:1:2107:21668:8541 2:N:0:AGGCTTAGATACCTGT
CCCAACTATCCCTATTAATCATTACGTCAACCCTAGAAACCAACAAAATAAGATCGACGTCCTATTTCATTATTCCATGCTAATGTATTCAAGCGTTAGCCTGCTTTAAACACTCCAATTTTTTCAAAGTAACAGTCCTGTTTCCCCGCAACACCAAGTTAATGGCATCACGGTTCTACAAGAGGGAGGAATCAGTGAGGCCAGTTCATACCGTTGGCACGACCGACCTACTGACCCCGAAATTCAACTACGAGCTTAGATCGGAAGCGCGTCGTGTAGGGAAAGAACAGTTATGTGTCAA
+
CCCCCGGGGGGGGGGGGGGGGGGGGGGGGGGGGGGGFGGGGGGGGGGGGGGGGFGGDGGGGGGGGGGGGGGGGGGGGGGGGGGGGGGGGGGGGGGGGGGGGGGGGGGGGGGGGGGGGGGGGGGGGGGGGGGGDFGGGGGGGGGGGGGGGGGGGGGGFGGGGGGGFGGGGGGDGGGGGDFG9FFGGGGGGGGGGGGGFGGFFGGFGGFGGGGCBGGB6FFFFFFAFFFDFFFFFFEDFFEFA@AFFFEFCFFFFC36AE<45CF04?9(1;B;9>(48FAF6F?FFFBF::.*92==C)*--
@M03152:184:000000000-AWYW1:1:2107:9239:8717 2:N:0:AGGCTTAGATACCTGT
CCCAACTATCCCTATTAATCATTACGTCAACCCTAGAAAACCAACAAAATAAGATCGACGTCCTATTTCATTATTCCATGCTAATGTATTCAAGCGTTAGCCTGCTTTAAACACTCTAATTTTTTCAAAGTAACAGTCCTGTTTCCCCGCAACATCAAATTAATGGCATCACGGTTCTACAAGAGGGAGGAATCAGTGAAGCCAGTTCATACCGGTGGCACGACCGACCTACTGACCCCGAAATTCAACTACGAGCTTAGATCGGCAGAGCGTCGTGTAGGGAAAGAACAGGTATTGATAA
+
CCCCCGGGGGGGGGGGGGGGGGGGGGGGFGGGGGGGGFGGGGGGGDGGGGFGGGFGDGGGGGGGGGFGGGGGGGGGGGFFFFCGGGGGGGGGGGGGGGGGGGGGGGGGGGGGGGFGF<EFGGGGGGGFGFGGGGGGFGGGGGGGGGGGGGGGGGFGDF9,@FGGGFFGGGGGDCGGGGGGG@D8DFGGGGGFGGGGGGGFFGCCFGFFGGGFFGGA5>>CFFF=B>@FBF36FF4*;6A>FFF?FFCFEGFFFGA>F@C8<EE:((41(8?>(3>08)(9<>?><?7?04,>*)***)2.)
@M03152:184:000000000-AWYW1:1:2107:15803:8768 2:N:0:AGGCTTAGATACCTGT
CCCAACTATCCCTATTAATCATTACGGCGACTCTAGAAACCAACAAAATAGAACCGCACGTCCTATTTTATTATGCCATGCTAATGTATTCGGGCAAAGGCCTGCTTTGAACACTCTAATTTTCTCAAGGTAAAAGTCCTGGTTCCCCGACACACCCAATTAAGGGCATGCCGGCTCACCAAGAGGTAGAACCCGGCCAGACAGTACGTACCGTAAGGCAGACCGCCCGACCAGGTTCGAAATTCAACTACGAGCTTAGAGCGGAAGAGCGTCGTGTAGGGAAAGAACAGGAACGAGGAGA
+
CCCCCGGGGGGGGGGGGGGGGGGGGGGGFGGGGGGGAFFGGGFGGFGGGGGGGGFGGGGGFGGGGGGGGGGGGGGGGGGGGGGGGGFFGGGGGCFGGGGGGGGGGGGGGGGGGGGGGGGGGGGGGGGDFGFAFFGGGGGGGGGGGGGGGGGGGCEECDFGG9FDFGGFGGGGGEGGDGGG,BFCFFFEG,@FGEGGGGCF7CCFGFFGGFGGDGFB4FFAAF@;@>@F9EFFFF0909>?>?4<FF)94CF?:D)1))8A-)-76(9?FF;(,29<8>>FF@6.433((((0)())1()((
@M03152:184:000000000-AWYW1:1:2107:21193:8937 2:N:0:AGGCTTAGATACCTGT
CCCAACTATCCCTATTAATCATTACATCAGCCTTAGAAACCAACAAAATAAGACCAACGTCATATTCTATTATCCCATGCTGTAATATTCAATGGCAAGTTACGCCTGCTTTGAACACTCTAATTTTTTCAAAGTAAATGATTTGTAAGTGTTGCTACCTACAAAAGATAGGAAGCACCGACCGAGCCACGCCACGAGGACGAGCTTTAACCGATGACATTCCGAAATTCAACTACGAGCTTAGATCGGAAGAGCGTCGTGTAGGGAAAGAACAGGTATGTGTAGATACGGGGAGCGGCGG
+
CCCCCG?EFFGGGGGGGGGGGCCFGGGGCGGGGGGGGGGGGGGGGGGGGGGGGGGGGEGCGGGGGGGGGGGGGGFGGGGGGGGGGGGGGFGGGGGGGGGEFGGG@FGGCGGGGGGGGGGGGGGFGGGGG@FGFDEGGGGGFG9AEGGGGGGGFFGGGGGCCFD8=DFGGGGGGGGGGF8CEECEG@86@ECG?CGE6CEDG>>DE5*=FGG7@GCEFFFFAAEF2;@ACACFFABFDDB=5;FFF6?F@CD>F4)28036,4:22?B:<:?<(.(()1-0.*46<2)-)((.)(.)19D>(
@M03152:184:000000000-AWYW1:1:2107:18382:9131 2:N:0:AGGCTTAGATACCTGT
CCCAACTATCCCTATTAATCATTACGTCGATCCTAGAAACCAACAAAATAGAATCAAACGTCCTATTTCATTATTCCATGCTAATGTATTCAAGCGTGAGCCTGCTTTAAACACTCTAATTTTTTCAAAGTAACAGTCCTGATTCCCCAAGACACCAAATTAATGGCATCATGGTTCATCAGAAGGGAGAAACCAATGATGCCAGTACGTACCGAGGGCACGACCGACATATTGATCCCGAAATTCAACTACGAGCTTAGATCGGAAGAGCGTCGTGTAGGGAAAGAACAGGTAGGTGTAA
+
CCCCCGGGGGGGGGGGGGGGGGGGGGGGGGGGGGGGGGGGGGGGGGGGGGGGGGGGGGGGGGGGGGGGGGGGGGGGGFGGGGGGGGGGGGGGGGGGGGGGGGFGGGGGGGGGGGGGGGGGGGGGGGGGGGGGGGGGGGGGGGGGGGGGGGGGGGGGGGGGGGGGGFGGGGGGGGEGGGGFFGGGGGDDEGGGGGFDFFGFGG+@DGFGGFGGFGGFF>?CDB=A=DFEB>E8A+8:7@)8;=BBFCEFFFFEDGF>:@FFFCCFFFFFFD@B6?F(8<<FFF7>:BFF101>*)*)*.*))
@M03152:184:000000000-AWYW1:1:2107:8882:9195 2:N:0:AGGCTTAGATACCTGT
CCCAACTATCCCTATTAATCATTACGGCAGCTCTAAAGGCCAACAAAATAGAACCACACGTCCTATTTTATTATTCCATGCTAATGTATTCAGGCGCAGGCCTGCTTTGAACACTCTAATTTTCTCAAGGTAAAAGTCCTGGTTCCCCGCCGCATCCAATAAAGGACACGACGGTTCACCAAGAGGCAAGACCCGCTCGGGCAATAACACACCGTGAGGCGGACCACCCAAACAGATCCGAAATTCAACTACGAGCTTAGATCGGAAGAGCGTCGTGGAGGGAAAGAAGAGGTGTGGGTAG
+
CCCCCGGGGGGGGGGGGGGGGGGGGGGG@EGGGGGGGGGGGGGGGGGGGGGGGGGGGGGGFGGGCGFGGGGGGGGGGGGGGGGGGGGGGGGGGGGGGGDGGFGGGGGGFGGGFGGGGGGGFGGGGGGGGGGGGGGGGGGGGGFFGGGCEGGGGGGGFGGGGFGGGGGGGGGGGE1=CGGGGGGGG7C:DFFGFGGG@9EEEGGFGGFG><DDAEGFFFF4)89;FFFDFFDFF@?F*)96>B>?F?<FBFF?61.(7(.4<)66:8237,(4(3;70)4)470<6:0:(48>)(00*()-(
@M03152:184:000000000-AWYW1:1:2107:10954:9259 2:N:0:AGGCTTAGATACCTGT
CCCAACTATCCCTATTAATCATTACATCAGCCTTAGAAACCAACAAAATAAGACCAACGTCATATTCTATTATCCCATGCTGTAATATTCAATGGCAAGGTTACGCCTGCTTTGAACACTCTAATTTTTTCAAAGTAAATGATTGGAAGCGGTTGCCCACTATCCGAACGTAGGAAGCCCAAACCCAGCCACGCCACAAGGACGAGCTTTGGCCTGAATGCCCCCGAAATTCAACTACGAGCTTAGATCGGAAGAGCGTCGGGTAGGGAAAGAAAAGGTATGTGTAGAACGTGGGGGCCGG
+
CCCCCGGGGGGGGGGGGGGGGGFGGGGGCFGGGGGGGGGFFGGGGFGGGGGGGGGGGDGCFGG9@FGGGGGGGGGGGGGGGGGGGGGGGGGGGGGGGGGFGGGFEGGFCFFGGFGGGGGGGGGGGGGGGGGGGFCGGGGGFGGGFFGFFDCEGGGFFGGGGGGGDECGGGGF8CDEFFCDDGGGDGGGG6=FECCGG+@?C?C>GGF>C7:3;@FFFFFFFA)<:?952A?FFB?FGFF?B>FFAAEFE*=1?GF@FB><;(9:9<FFFBFFFB(40B,7)?9*)).))),0)()))()(,
@M03152:184:000000000-AWYW1:1:2107:20761:9322 2:N:0:AGGCTTAGATACCTGT
CCCAACTATCCCTATTAATCATTACTTCAGCCCTAGAAACCAACGAAAGTAGAACTAAAGTCCTATTTCATTATCCCATGCTAATATATTCAAAGACTTGATTACGCCTGCTTTGAACACTCTAATTTCTTCACAGTAAAAGATTTGGAGTACTTGATTACCCTAATTATTAGATAATTTCGGGAGTTATTCCAAAAGGAAGGAAATAAAGATTTTAGTTCTCACTTGTAAAGTGACCGTAAATTCTTTATTTACCGAAATTCAACTACGAGCTTAGATCGGAAGAGCGTCGTGAAGGGAA
+
CCCCCGGGGGGGGGGGGGGGGGGGGGGGGGGGGGGGGFGGGGGGGGGGGGGGGEGGGGGGGGFFFGGGGGGGGGGFFGGGGGGGGGGGGGGGGGGGGGGFGGGGGGGEFFFGGGGGGGGGGGGGCGGGDEFFGGFGFGGGGGGGGGGGGGGGGGGGGGGGGGG8DGGGGGGGGGGGGGGEF,@BECEGGGDGCC@,@D89DGGFFFFGF89DFFDCFFFF;DEECFEFEFF7DFEGFB>AFDFCFF@B=GFFAC>0?=855A6AE;EE:9475>EC=8CF=>=225>B(.(.2()2:5C0=
@M03152:184:000000000-AWYW1:1:2107:19116:9419 2:N:0:AGGCTTAGATACCTGT
CCCAACTATCCCTATTAATCATTACGGCGACTCTAGAAACCAACAAAATAGAACCGCACGTCCTATTTTATTATGCCATGCTAATGTATTCGGGCAAAGGCCTGCTTTGAACACCCTAATTTTCTCAAGGTAAAAGTCCTGGTTCCCCGACACACCCAATTAAGGGCATGCCGGCTCACCAAGAGGTAGAACCCGGCCAGACAGTACGTACCGTAAGGCAGACCGCCCGACCAGGTTCGAAATTCAACTACGAGCTTAGAGCGGAAGAGCGTCGTGAGGGGACAGAACAGGTATGTGTAGA
+
CCCCCGGGGGGGGGGGGGGGGGGGGGGGGGGGGGGGGGGGGGGGGGGGGGGGGGGGGGGGGGGGGGGGGGGGGGGGGGGGGGGGGGGGGGGGGGGGGGGGGGGGGGGGGGGGGGGGGGGGGGGGGGGGGGGGGGGGGGGGGGGGGGGGEGGGGGGGGCGGGCGDFFEGFFGGEGGGGGGGGGGGGGGGGGFGGGGGGDGF,7?9CGFGGGGGFGGEAFFA5887:3;B6D@E38300=70><F>**:FFFF1:351)6<9))49(9(.14646((2()(86@(0(,3(((.0@)6/26*-6
@M03152:184:000000000-AWYW1:1:2107:14478:9541 2:N:0:AGGCTTAGATACCTGT
CCCAACTATCCCTATTAATCATTACGTCGATCCTAGAAACCAACAAAATAGAATCAAACGTCCTATTTCGTTATTCCATGCTAATGTATTCAAGCGTGAGCCTGCTTTAAACACTCTAATTTTTTCAAAGTAACAGTCCTGATTCCCCAAGACACCAAATTAATGACATCATGGTTCGTCAGGAGGTAGGAATCAATAATACCAGTACGTACAATAGCACGACCAATAAATTGATCCCGAAATTCAACTACGAGCTTAGATCGGAAGAGCGTCGTGTAGGGAAAGAACAGAAATGTTTAAA
+
CCCCCGGGGGGGGGGGGGGGGGGGGGGGGGGGGGGGGGGGGGGGGGGGGGGGGGGGGGGGGGGGGGGGGGGGGGGGGGGGGGGGGGGGGGGGGGGGGGGGGGGGGGGGGGGGGGGGGGGGGGGGGGGGGFGGGGGGGGGGGGGGGGGGGGGGGGGGGGGGGGGGGGGGGGGGGGGGGDGGGGGGGEEGCFFGGGFGGGGFGFGFGFFGGGG6@GGFFFFFDABAFFFFFFFFFFFGCFE=DFFFFFFCEGF2(/)>44=CEC;0<?>F;(3>(69?(ACF;F;FF733:B()0)***)0)-
@M03152:184:000000000-AWYW1:1:2107:4812:9767 2:N:0:AGGCTTAGATACCTGT
CCCAACTATCCCTATTAATCATTACGTCGATCCTAGAAACCAACAAAATAGAATCAAACGTCCTATTTCATTATTCCATGCTAATGTATTCAAGCGTGAGCCTGCTTTAAACACTCTAATTTTTTCAAAGTAACAGTCCTGATTCCCCAAGACACCAAATTAATGGCATCATGGTTCATCAGAAGGGAGAAACCAATGATGCCAGTACGTACCGAGGGCACGACCGACATATTGATCCCGAAATTCAACTACGAGCTTAGATCGGAAGAGCGTCGTGTCGGGAAAGGAAAGGCAAGGTTAG
+
BCCCCGGGGGFGGGGGGGGGGGGGGGGGGGGGCFFGGGGGGGGGGGGGGGGGGGGFGGGGFFGGGGGGAFGGGGGGGGGGGGGGGGGGGGGGGGGGECF:FEAFGDFGGGFABFGCGGGGGFGGDGGGCFFGGGGGGFFFAFGGCFFGGGGGFGGGGGGGCFGGG8@?9FDCCEFG8FF=AFFF8DCFEGFFG8@88=9DF@FF?F7DGGGG>GDEBFAFDD=@)94?>/.+1152++62A9BDF6CFFDF3;D5(5(;<4)<;DF(:8380429(()()47653((4(40))()0*)*-.
@M03152:184:000000000-AWYW1:1:2107:19563:9782 2:N:0:AGGCTTAGATACCTGT
CCCAACTATCCCTATTAATCATTACGTCAACCCTAGAAACCAACAAAATAAGATCGACGTCCTATTTCATTATTCCATGCTAATGTATTCAAGCGTTAGCCTGCTTTAAACACTCTAATTTTTTCAAAGTAACAGTCCTGTTTCCCCGCAACACCAAGTTAATGGCATCACGGTTCTACAAGAGGGAGGAATCAGTGAGACCAGTTCATACCGTTGGCACGACCGACCTACTGACCCCGAAATTCAACTACGAGCTTAGATCGGAAGAGCGTCGTGTAGGGAAAGAAAAGTAATGTGTAGA
+
CCCCCGGGGGGGGGGGGGGGGGGGGGGGGGGGGGGGGGGGGGGGGGGGGGGGGGGGGGGGGGGGGGGGGGGGGGGGGGGGGGGGGGGGGGGGGGGGGGGGGGGGGGGGGGGGGGGGGGGGGGGGGGGGGGGGGGGGFFGGGGGGFFGGGGGGGG>FGGGGGFGGGFEDCFGDCGGGGGGGGFF8D@CGGDGFFGFFGGFFGGGFGGFDFGGGFGGFFFFFFFFFFA@BFFEFFFFGF>DB:9FEFFCFEF4:@<>944=>3501626<00(-496??FAF:FF>??(((,.*/)=8?6>A4
@M03152:184:000000000-AWYW1:1:2107:18331:9853 2:N:0:AGGCTTAGATACCTGT
CCCAACTATCCCTATTAATCATTACGTCGATCCTAGAAACCAACAAAATAGAATCAAACGCCCTATTCCGTTATTCCATGCTAATGTATTCAAGCGTGAGCCTGCTTTAAACACTCTAATTTTTTCAAAGTAACAGTCCTGATTCCCTAAACCACCAAATTACTGGCATTAAAGTTCGTCAGAAAGGAGAAACCGATTAAACCAGTACGTACACTAGCACGACCAGTAAGCAGGCCTCGAAATTCAACTACGAGCTTAGATCGCAAGAGCGTCGTGTAGGGAAAGAACAGGACTTCGATCA
+
CC@CCEFGGGFEGFGGGGGCFGGFGGGGCGEFGF9F,;CFGGGGF@FGFGGFDGFFGGEEGC+@E,CFGGC<F,BFGGGFFA@FGGA@EFGGFGGGB,6CEEFCFGCFBC?FEEFGCF9FGGG?C8E,FFFGGAF9AEFCFG9DF9=FG8E,AFGCFF,EEE,D;=?FGFD;,=@DDEC6DCAB,8,A=8DFGGEGEDEAFFGFG8@8DGGCE:CA*;5;5>A)/9.B<=6+*:)3*;55A@6*=BCAEGF2255())7;333(/233@8;(/,-4:))*(0..,(47:(()0(***-*(-
@M03152:184:000000000-AWYW1:1:2107:29012:9858 2:N:0:AGGCTTAGATACCTGT
CCCAACTATCCCTATTAATCATTACGGCGACTCTAGAAACCAACAAAATAGAACCGCACGTCCTATTTTATTATGCCATGCTAATGTATTCGGGCAAAGGCCTGCTTTGAACACTCTAATTTTCTCAAGGTAAAAGTCCTGGTTCCCCGACACACCCAATTAAGGGCAAGCCGGCTCACCAAGAGGTAGAACCCGGCCAAACAGTACGTACCGTAAGGCAGACCGCCCGACCAGGTTCGAAATTCAACTACGAGCTTAGATCGGAAGAGCGTCGTGTAGGGCAAGAACAAGTATGTGGAGA
+
CCCCCGGGGGGFGGGGGGGGGGGGGGGGGGGGGGGGGGGGGGGGGGGGGGGGGGGGGGGGGDEGFGCFGGGGGGGGGGGGGGGGGGGGGGGGGGGGGGGGGGGGGGGGGGGGFGF?FDGGGGGGGGGGCCFFGGGGGCGFGGGGGFECGEGGGGGGG+>DGGGGGGGG6AFFCECECEFCFGGFGC,EFGGCGGEGGGGFCDGFGGFCCFGGEGGAAA46?F101:@:>F;38529*=>3)3>97@>?476::D39@A72)6:6<0148(4,(((,.7<?()-.(4(,((.01<?6C)*.(
@M03152:184:000000000-AWYW1:1:2107:17508:9902 2:N:0:AGGCTTAGATACCTGT
CCCAACTATCCCTATTAATCATTACGGTGATCCTAGAAACCAACAAAATAAAACCAACCGTCCTATTTTATTATTCCATGCTAATGTATTCGAGCAATAGCCTGCTTTAAACACTCTAATTTTTTCAAAGTAACAGTCCTGATTCCCCTCCGCACCAAGTAAATGGCATGAAGATTCATCAGAGGGTAGGAATTCGTTATACCAGTACAGACAGTGAAGCCTGACCAATAAACAAATCCCGAAATTCAACTAAGAGCTTAGATCGGAAGAGCGTAGGGTAGGGAAAGAAAAGGGAGGGGAA
+
CCCCCGGGGGFGGGGGGEGGGGGGGGGGGGGGGGGGGGGGGGGGGGGGGGGGGGGCGGGGFFDGGGGFGGGGGGGGGGGGFFGGGGGGGGGGGGGGGGGGDFGGGGGGGGGGGGGGGGGGGGGGEGGGGGFFGGGGGGGGGGGGGGGGFGGGGGGGGFGFGGGGGGGGGGGGGGGGGFFFGFGGGGGCEFFFCFCGGGGFFG?FGDDDDGGGFFGCFCFFFFFFCFCFFFFF*?8*<6*:BAFFFF4=A:BB)29.;4(>5=??=DF?@=;36,(66>@ADFDF?3((6(/=;(.))()((
@M03152:184:000000000-AWYW1:1:2107:11319:9935 2:N:0:AGGCTTAGATACCTGT
CCCAACTATCCCTATTAATCATTACTTCGGTCCTAGAAACCAACAAAATAGAACCAAAGTCCTATTCTATTATTCCATGCTAATGTATTCAAGCGTGAGCCTGCTTTAAACACTCTAATTTTTTCAAAGTAAAAGTCCTGGATCCCCAGCGCACTCAACTAAGAGCACACTGGCTCCCCAGAAGGAAAGACCCGACCAGAGCAGTGCTTACCTTGCGGCAAGACCACCCAGCCAGGCCCGAAATTCACCTACGACCTTAGATCGGAAGACCGGCCTGTAGGGAACGAACAGGCAGGTTGAT
+
C@CCCEEGFGEGFGGGCGGE,EFFDFG9FFFFFFCCDDFFGFFGFCEFAFFEGGGGFGFGFGGG9CEGDFGFF99CFFGGCFGGGGGGGEGEFGEGGDGGGGGGGCDF9FAFFGGGFFGGCGGGFFG@F5<A<FGGA?=ECDGEE,=F8EE>@EFBEG?CDDGEDFFGGGGG?,=D>F>8CGGFG@8:8,@@D>>GCDG6,;FFAC892?CCFCCF>55B/9>BBFBD>A(??A>4?;5(/:5=6=?+7*8.3C).>4<))6)66<<>F((-((((-*.035(;((4191,7)(0<<)*(.
@M03152:184:000000000-AWYW1:1:2107:19509:9964 2:N:0:AGGCTTAGATACCTGT
CCCAACTATCCCTATTAATCATTACGTCAATCCTAGAAACCAACAAAATAGAATCAAACGTCCTATTTCATTATTCCATGCTAATGTATTCAAGCGTGAGCCTGCTTTAAACACTCTAATTTTTTCAAAGTAACAGTCCTGATTCCCCAAGACACCAAATTAATGGCATCATGGTTCATCAGAAGGGAGAAACCAATGATGCCAGTACGTACCGAGGCACGACCGACATATTGATCCCGAAATTCAACTACGAGCTTAGATCGGAAGAGCGTCGTGTAGGGAAAGAACAGCGATGCGTAGA
+
CCCCCGFGGGGGGGGGGGGFGGGGGFGGDFGGGGGGGGGGFGGGGFFGGGGGDGGGGFGDFGGGFFFGGGGGFCFGFEEGGGGAFGEFGGGGGGGGGGDGGFFG?E9FGFGEBAFGGCFGFGGGEGBFGGGGFGGGGGGGGGAEFGB=8C,=:EGGGEGGGFDGGDGGGF8DEFGFFFGGGG,@EEEFEEFGGCFGCFGFDFFBE=DFGGGGBG>BBBEFBFABBEFFFFEF69ADCFFF49A8@C<@C4)(,9B@)))73?@D066;;(2600(4,)-9:43;17(,2:()04<))-13(
@M03152:184:000000000-AWYW1:1:2107:13835:10008 2:N:0:AGGCTTAGATACCTGT
CCCAACTATCCCTATTAATCATTACGTCAACCCTAGAAACCAACAAAATAAGATCGACGTCCTATTTCATTATTCCATGCTAATGTATTCAAGCGTTAGCCTGCTTTAAACACTCTAATTTTTTCAAAGTAACAGTCCTGTTTCCCCGCAACACCAAGTTAATGGCATCACGGTTCTACAAGAGGGAGGAATCAGTGAGGCCAGTTCATACCGTTGGCACGACCGACCTACTGACCCCGAAATTCAACTACGAGCTTAGATCGGAAGAGCGTCGTGTAGGGAAAGAACAGGTATGGTGTAG
+
CCCCCGGGFGGGGGGGGGGGGGGGGGGGCEGGGGGGGGGGFGGGGGGGGGGGGGGEGGGGGGGGGGEEAFGGGGGGGGGCGGGFGGGGGGGGGGGGGGGGGGGGFGGGGGGGGGGGGAFGGGGGGGGGGGGFGGGGGGGGGGGGGGCFGGDEFGFGEGGGFGGGCFFGGGGCEFEGGGFFG?EFGGGGGGGGGGCFCFGFGGGFFFFGGGGGFGC5A5;9@DB9AEBEFFFFFFED<B39A1F466?ACGF@FG)2);87<<=-4?BBB0>(461:?44??F0)04380((*1-942)*))
@M03152:184:000000000-AWYW1:1:2107:21581:10012 2:N:0:AGGCTTAGATACCTGT
CCCAACTATCCCTATTAATCATTACGGCAGTTCTAAAAACCAACAAAATAGAACCACACGTCCTATTTTATTATTCCATGCTAATGTATTCAGGCATAGGCCTGCTTTGAACACTCTAATTTCCTCAAGGTAAAAGTCCCAGTTCCCCGATGCATTCAATAAAGAACACACCGGTTCACTAAGAGGCAAGACCCGGTCAAGCAGTAAACACGCCGTCAGGCGGAACACCCAACAAGATCCGAAATTCAACTACGAGATTAGATCGGAAGAACGTCGTGTAGGGAAAGAACAGGACGATGTA
+
CCCCCGGGGGGGGGGGGGGGGGGGGGGGGGGGGGGGGGGGGGGGGGGGGGGGGGGGGGEG<EFGGGGGEFGGGGGGGGGGGGGGGGGGGGFGC9FGGGGGGGGGGGGGEFFGGGGGGGGGGGGGGGGGGGFDFGGCGGFGFG@FGGGGGGGDGGGGGFGGFEDDFGGGGGGGDEEGEFAFGG8BDEEGG?FDGCCE@DEFGGGFAF;FDGCC5CC5ABDFF>A=()5/669AA)(*9/A<A386.A):7+1;.:>()6>C4<<>BFF((.((--(4,<:527:)31.(.(.0.().)-1()
@M03152:184:000000000-AWYW1:1:2107:17010:10026 2:N:0:AGGCTTAGATACCTGT
CCCAACTATCCCTATTAATCATTACGTCAACCCTAGAAACCAACAAAATAAGATCGACGTCCTATCTCATTATTCCATGCTAATGTATTCAAGCGTTAGCTTGCTTTAAACACTCTAATTTTTTCAAAGTAACAGTCCTGTTTCCCCGCAACACCAAATTAATGGCATCACGGTTCTACAAGAGGGAGGAATCAGTGAGACCAGTTCATACCAGTGGCACGACCGACCTACTGACCCCGAAATTCAACTACGAGCTTAGATCGGAAGAGCGTCGTGTAGGGAAAGAACAGGAAAGTGTAAA
+
CCCCCGGGGGGGGGGGGGGGGGGGGGGG7BEFGGGGGGGGGGGGGGGGGGGGGGFGGGGGGGGGGGGGGGGGGGGGGGGGGGGGGGGGGGGGGGGGGGGGGGGGGGGGGGGGGFGGGGGGGGGGFFGGGGGGGGGGGGGFGGGGG?FEGEGGGGGGGGGGGGGGFGGGGFFGGGGGGGGDD9DFGEGGGGGGGFGGFGGFGGGFGFAFGGG*?GGF65CFEFFFBEFBBFEFFFEDF4;@FFFFFFFFEGFFF7)6A<)96760<<>?013,4914:FBF?F:@0::B<00))(89*.*))
@M03152:184:000000000-AWYW1:1:2107:26648:10110 2:N:0:AGGCTTAGATACCTGT
CCCAACTATCCCTAGTAATCATTACGTCAATCCTAGAAACCAACAAAATAGGATCGAACGTCCTATTTCATTATTCCATGCTAATGTATTCAAGCGCATGCCTGCTTTAAACACTCTAATTTTTTCAAAGTAACAGTCCTGATTCCCCGCATCACCAAATTAATGGCATTACGGTTCGTCAAGAGGGAGGAATCAGCAACGACAGTACGTACATGTGGCACGACCGACATGCTAACCCCGAAATTCAACTACGAGCTTACAGCGGAAGACCGGCGTGTAGGGAAGAGACAGGTAGGTCGGA
+
@C9CCCE@CFFDCF,6@9FDF9FG9CFFCCF<,,@CECFFCFCC@FEFFGFA<CF@,<87,,BCFCCA<C@@F9FF,9CC@CE<EDDGGCF@ADCCCE@@EDEG84?,55:?<,?,CFD,?:?FCFFGGCE9E<F?FEGF,CE99EBACCCB@C,,9,@9D8A,74,@A8EG8+16=CECD@@9?,+=8@CFDD=FD77;E+30@CFF7*4C*7=3+*3@F4:@5*(/()>F++*2;5).:6)(++9ACFA4(/).5(9)..,43449<(((((,-3026)8(7(,412(.)/.*)*))-(
@M03152:184:000000000-AWYW1:1:2107:23128:10171 2:N:0:AGGCTTAGATACCTGT
CCCAACTATCCCTATTAATCATTACGTCAATCCTAGAAACCAACAAAATAGGATCGAACGTCCTATTTCATTATTCCATGCTAATGTATTCAAGCGTTAGCCTGCTTTAAACACTCTAATTTTTTCAAAGTAACAGTCCAGATTCCTCGCAACACCAAATTAATGGCATTACGGCTCATCAGGAAGGAGGAATCAGTGAGACCAGTACATACCAGAGGCATGACCAACCTACTAACCCCGAAATTCAACTACGAGCTTAGATCGGAAGAGCGTCGTGTAGGGAAAGAACAGGTATTAGGAA
+
CCCCCGGGGGGGGGGGGGGGGGGGGGGGCGGGGFGFGGGGGGGGGGGGGGGGGGGGGGGGFGGGGGGGGGGGGGGGGGGGGFGGGGGGGGGGGFGGGGGGGGGGGGGGGGGGGGGGGGFGGGGGGGGGGCFGGGGGGG8EFGGGGGGGGGEGGGGGGGFGGGFGG,DFGGGGD>EGDFGFGFGFFGDEGGGGG?EGFDGFGGC:CGFGGFGGFE9AA*:BFFFEEFBDAFFAA9AFCF5>9AEDACE84BF:9DB@36><C<)80;((3=17./:(4.1@2:4:??:017:)*.***)*))
@M03152:184:000000000-AWYW1:1:2107:17291:10213 2:N:0:AGGCTTAGATACCTGT
CCCAACTATCCCTATTAATCATTACGTCGATCCTAGAAACCAACAAAATAGGTCCGAACGTCCTATTTCATTATTCCATGCTAATGTATTCGAGCGATTGCCTGCTTTAAACACTCTAATTTTTTCAAAGTAACAGTCCTGACTTCCCGTAACACCAAATTAATGACATCACGGCTCTTCAGAAGGGAGAAATCAATGACGTTAGTACGTACCGAGGCACGACCGACGTATTGATCCCGAAATTCAACTACGAGCTTAGATCGGAAGAGCTTAGTGTGGGGAAAGAACAGGTAAGTGTTGA
+
CCCCCEFGGGFGGGGGGGFGGGGGGGGGGGGCFGGGGGGGGGGGGGFGGGGGGGGGFGEE6FFGGGGGGGGGGGGGFFFDGGGDFC<FGGGGFFEGCFCGGGFDFDGGGGGEGGGGGGGFEFGGGGGGGGFGGAF,C9@EFGGGGGFF8ECGGGGC:FCFGGGGGC8AD@9D8>CEG,,,,3:=EGGGECGFCEAFGDEFGG+@7+?=DFF5A@>>B*:6?9@5565BB>E4AC3;;;),8.=E++7+6>A;<DFF:44<AF:10((((()())--)/-7(8()(.247117*)190)*.)
@M03152:184:000000000-AWYW1:1:2107:21577:10235 2:N:0:AGGCTTAGATACCTGT
CCCAACTATCCCTATTAATCATTACATCGATCCTAGAAACCAACAAAATAGAATGCGATGTCCTATTTCATTATTCCATGCTAATGTATTCAAGCGTTAGCCTGCTTTAAACACTCTAATTTTTTCAAGGTAACAGTCCTAATTCCCCATAACATCAAATGAATGACATCATGGTTCATTAGAAGGTGAGAACCAATAAGACCAGTACATACCAGGGCATGACCGATCCATTGATCCCGAAATTCAACTACGAGCTTAGATCGGAAGAGCGTCGTGTAGGGAAAGAACAGGTAGGTGTAGA
+
CCCCCGGGGGGGGGGGGGGGGGGGGGGGGGGGGGGGGGGGGGGGGGGGGGGGGFGGGGGGGGGGGGGGGGGGGGGGGGGFGGGGGGGGGGGGGGGGGFGGGGGGGGGFGGGGGGGGGGGGGGGGGFGGGCGGGGGGGGGGGGGGGGGGGGGGGGGGGGGGGGFGGGGGGGGGGGGCFFFGGGGGGGGFGGFGGGFGCFGFGGFFFGFGGGG+;FG5BEFFFFFFFFFFDFEF6CCCDFFFFFFF69A>AFA2@DFFA>:E4C2-6>225==>;9:1?FFFFFF478@1;@(/3))/*5:)-
@M03152:184:000000000-AWYW1:1:2107:2049:10279 2:N:0:AGGCTTAGATACCTGT
CCCAACTATCCCTATTAATCATTACGTCAATCCTAGAAACCAACAAAATAGGATCGAACGTCCTATTTCATTATTCCATGCTAATGTATTCAAGCGTTAGCCTGCTTTAAACACTCTAATTTTTTCAAAGTAACAGTCCAGTTTCCCCGCAACACCAAATTAATGGCATTACGGTTCATCAGGAAGGAGGAATCAGTAAGCCCAGTGCATACCAGAGGCACGACAAATATACTAACCCCGAAATTCAACTACGAGCTTAGATCTGAAGAGCGCAGTGCAGGGACAGAACAGGCATGCTGTT
+
<BCCCGGG9C,CF<EGGFF-<FFG,C@C@BFGFEFG<EFFGGGGGFC<FDF8F<FE,E,@C8FFGG6C,CFAFDFG9EF<FFFGGGFFCEGCE9FGGGGGGCGGFEFCFGF,?<E=FAFFDFGFEFGACCFFEFE<C=9A@AEFE,>=>7CE=CCCEFD9BD4,6=?FGGGCC+6AC,33=98,6DEDFGG,=EA8E@E?,6+;;9FDFCFG*9F5FA5*6<85)*03*12:9BAC9A>BF@F2@C*=*4)82?B0)/)7)95))<5763(6(,,/5+.;(),)(-23((4))())*)0).
@M03152:184:000000000-AWYW1:1:2107:20993:10287 2:N:0:AGGCTTAGATACCTGT
CCCAACTATCCCTATTAATCATTACGGCGACTCTAGAAACCAACAAAATAGAACCGCACGTCCTATTCTATTATTCCATGCTAATGTATTCAGGCAATAGCCTGCTTTGAACACTCTAATTTTCTCAAGGTAAAAGTCCTGGTTCCCCGACGCACGCCAATAAAGGGCACGCTGGCTCACCAAGAGGTAAGACCCAGCCAGACAGTACACGCCGTGAAGCGGACCGCCCAGCCAGGCCCGAAATTCAACTACGAGCTTAGATCGGAAGAGCGCCGTGTAGGGAAAGAACAAGGATGTGTAA
+
CCCCCGGGGGGGGGGGGGGGGGGGGGGGGGGGGGGGGGGGGGGGGGGGGGGGGFGGGGGGGGGGGGGGGGGGGGGGGGGGGGGGGGGGGGGGGGGGGGGGGGGGGGGGGGGGGGGGGGGGGGGGGGGGGGFEGGGGGGGGGGGGGGGGGCGGGGGGGGGGGGG8FFEDDEEGEEGGCGGGGGGGFGFFEFGGGCGGGGGFCFGFGGCFGFDDFCD5FFFFDFFFFFFFBFDFFF@F3@@>:9)4@*:FA>F0:D:1554792<?B??>BFFF((39978@AFF@:BF?(,(7):*7*6:4)
@M03152:184:000000000-AWYW1:1:2107:7187:10296 2:N:0:AGGCTTAGATACCTGT
CCCAACTATCCCTATTAATCATTACGTCAACCCTAGAAACCAACAAAATAAGATCGACGTCCTATTTCATTATTCCATGCTAATGTATTCAAGCGTTAGCCTGCTTTAAACACTCCAATTTTTTCAAAGTAACAGTCCTGTTTCCCCGCAACACCAAGTTAATGGCATCACGGTTCTACAAGAGGGAGGAATCAGTGAGGCCAGTTCGTACCGTTGGCACGACCGACCTACTGACCCCGAAATTCAACTACGAGCTTAGATCGGAAGAGCGTCGTGTAGGGAAAGAACAGATACGTGTTAA
+
CCCCCGGGGGGGGGGGGGGGGGGGGGGGGGGGGGGGGFGGGGGGGGGFGGGGGGGGGGCGGGGGGGGGFFGCFGGGGGGGG99FFFFGGGFFGGGGGGGGGGFGGGGGG9F<ECDBCCGGGGGGFEAFFFG;FGCGFGDAEFFG;FGCECCEGGEF:DEGFGGGFFFGGGG6>@=@EDGGGDFFFGGGGEFEGGGGCD99CFFFG?FDGGGC?FGEFF>A9?2AFFF?2FEFAA=CCE>B>08?CFEFC6A6D3>;A;39<AF(8668::B>2118079F0.(.80,142(**).*04*))
@M03152:184:000000000-AWYW1:1:2107:5533:10512 2:N:0:AGGCTTAGATACCTGT
CCCAACTATCCCTATTAATCATTACGGCAGCTCTAAAGGCCAACAAAATAGAACCACACGTCCTATTTTATTATTCCATGCTAATGTATTCAGGCGCAGGCCTGCTTTGAACACTCTAATTTTCTCAAGGTAAAAGTCCTGGTTCCCCGCCGCATCCAATAAAGGACACGACGGTTCACCAAGAGGCAAGACCCGCTCGGGCAATAACACACCGTGAGGCGGACCACCCAAACAGATCCGAAATTCAACTACGAGCTTAGATCGGAAGAGAGTCGTGTAGGGAAAGAAAAGGTATGGTGAA
+
CCCCCGGGGGGGGGGGGGGGGGGGGGGGGGGGDGGGGGGGGGGGGFGGGGGGGGGGGGGGEFGGGGGGFGGGGGGGGGGGGFGGGGGGGG9FGGGGGGGGGGGGGGGGGGGGGGFFGGGGGGGGFGGFFFF=FFFFGGGGGGEGGGGECCEGGGDGGGGGGGGCAFGGGGGGDCCEEGGFFFFG6EGGGGGGCFGGEGG*9DGFGGFGGGGD4=/6FFFFEFF;BF=DFF@>FFBCCFF?FFF38?)94>???C)7@(6<A)6:?BFB?1(4)89(4)(1853@08(2:(5)*)*)*)*))
@M03152:184:000000000-AWYW1:1:2107:22442:10527 2:N:0:AGGCTTAGATACCTGT
CCCAACTATCCCTATTAATCATTACTTCGGTCCTAGAAACCAACAAAATAGAACCAAAGTCCTATTCTATTATTCCATGCTAATGTATTCAAGCGTAAGCCTGCTTTAAACACTCTAATTTTTTCAAAGTAAAAGTCCTGGATCCCCAGCGCACCCAATTAAGAGCACACTGGTCCCCCAGAAGGAAAGACCCGACCAGAGCAGTGCTTACCTTTCGGCAAGACCGCCCAGCCAGGTCCGAAATTCAACTACGAGCTTAGATCGGAAGAGCGTCGTGTAGTGAATGAACAGGTATGTGTAA
+
CCCCCGGGGGGGGGGGGGGGGGGGGGGGEGGGGGGFGGGGGGGGGGGGGFGGGFGGGGGGGGFGGGGGGGGGGGGFGGCGGFGGGGGGGGGGGGGGGGGGFGGGGGGGGGGGGGGGGGGGGGGGGGGGGGGGGGGGGFFFGGGGGGFGGGGGGGGGGGGGGGGGGFCFFGGGFGGGEFGGGGGGGFGGCFGD,@CGGGFF6?DFGGFGGGGCFGFFF5@BE*<BBE=BBADF;FDGDF4>B?:DF6CFEGFF@D>>A@C3CCC?FFFF0<F>FF99:78F)9<=))5AA-()1)*/2.0))
@M03152:184:000000000-AWYW1:1:2107:28774:10554 2:N:0:AGGCTTAGATACCTGT
CCCAACTATCCCTATTAATCATTACGTCAACCCTAGAAACCAACAAAATAAGATCGACGTCCTATTTCATTATTCCATGCTAATGTATTCAAGCGTTAGCCTGCTTTAAGCACTCTAATTTTTTCAAAGTAACAGTCCTGTTTCCCCGCAACACCAAGTTAATGGCATCACGGTTCTACAAGAGGGAGGAATCAGTGAGACCAGTTCATACCGTTGGCACGACCGACCTACTGACCCCGAAATTCAACTACGAGCTTAGATCGGAAGAGCGTCGGGTAGGGAAAGAACAGGTATGTGTAGA
+
CCCCCGGGGGGGGGGGGGGGGGGGGGGGGEGGGGGGGGGGFGGGGGGGGGGGGGGGGGGGGGGGGGGGGGGGGGGGGGGFGGGGGGGGGGGGGGGGGGEGFGGGGGGGGFGGFGGGFFGFGGGGGGFFGGGFDGGGGGGGGGGGFFGGGEGGGGCFCFFDGGGFCFGGGGGGGGGGGCFGGFDCDEEGGGGGGGGFCCFFFFDFFDAFGFCCBGDB6AAFEF>=FFF>@=BFAC=*?).3A>FEFFFFEC6<;3>BFFF<6E(126;?(8;(2;(4(78FB?<>??B??(2*9.<**6:))
@M03152:184:000000000-AWYW1:1:2107:21062:10589 2:N:0:AGGCTTAGATACCTGT
CCCAACTATCCCTATTAATCATTACGTCAACCCTAGAAACCAACAAAATAAGATCGACGTCCTATTTCATTATTCCATGCTAATGTATTCAAGCGTTAGCCTGCTTTAAACACTCTAATTTTTTCAGAGTAACAGTCCTGTTTCCCCGCAACACCAAGTTAATGGCATCACGGTTCTACAAGAGGGAGGAATCAGTGAGACCAGTTCATACCGTTGGCACGACCGACCTACTGACCCCGAAATTCAACTAAGAGCTTAGATCGGAAGAGCGTCGGGTAGGGAAAGAACAGGTAAGTTGAGA
+
CCCCCGGGGGGGGGGGGGGGGGGGGGGGGGGGGGGGGGGGGGGGGGGGGGGGGGFGGGGGGGGGGGGGGGGGGGGGGGGGGGGGGGGGGGGGGGGGGGGGGGGGDDFGGGGGGGGFGGGGGGGGFGFFGGGGGGGGGFGFDFGGGGFGGGGGGDGGGGEEEEGGGGGGGGGGGGGEFGGGGG8DGGGFEEDFGGGGFDFFGGCFECFGCC+@AGGFFFFFFFFFBFFFBFFFFFEGGEE@F@FFFFEFFG)6);AEAC@C??DFF;>??064<>03:5253::>BFFBB::/6)9*0)*,(
@M03152:184:000000000-AWYW1:1:2107:2776:10601 2:N:0:AGGCTTAGATACCTGT
CTGAACCTCTATTACAAGTTTTCGAATCCTGCCTATCCACCCACATATTCCAATTACTCATTACTTCTATTTCATCAAACATCAAAATCACTCCAAACATCCTGATTGTATAATCATCTAAATTCCACTACAATGGTCGACTCTTCCAGACACCCACATTTTTCTGCACCACTGGTATTGTATCATCTCCATACACCCTTAATTGTACGACCAGCATTCACTACATAACAGCAGTTCCACTACGCGACTCACACGCGTGACTCTCCTATCTGTCACGACCGCATACATCACCAGATACACA
+
8--8868,;,;,,,,;,6,-,,,+,;C6,,,,6,,6,,<,68:B:,C,,,6,,6,C,66,,,,6,;C,<,,,<,A,E9E,,,,:,9,,,6:<6,6,C,,,:<,,,,,,59::,,9,,,,,,,,,5,,,,,,,9,,,,,+@+,,,,,,5,,+,,949++,9,,,,,,,9,,,+,,,4,,,,,,3,,,,,7,,,7,6,,6+*,63+,++++++6*,600+++1+*))+*+)**3*3*++1+5+1*1**1*)39)07*(/(((0**.)6).))))))1)(.()()()().).),)*(0**.2))
@M03152:184:000000000-AWYW1:1:2107:12879:10611 2:N:0:AGGCTTAGATACCTGT
CCCAACTATCCCTATTAATCATTACGTCGATCCTAGAAACCAACAAAATAGGATCAAACGTCCTATTTCATTATTCCATGCTAATGTATTCAAGCTAGCGCTTGCTTTAAACACTCTAATTTTTTCAAAGTAACAGTCCTGATTTCCCACGACACCAAATTAATGACATCGTGGTTCGTCAGAAGGGAGAAACCAACTAGACCAGTACACACCAATGGCGCGACCAATCTGTTAGTCCCGAAATTCAACTACGAGCTTAGATCGGAAGATCGTCGTGTAGGGAAAGAAAAGGAATGGATAG
+
CCCCCGGGGGGGGGGGGGGFGGGGGGFGGGGGGGGGGGGGGGGGGGGGGGGGGFGGGGGGFGGGGGGGGGGFGGGGGGGFGGGGGGGGGGFGGGGGGGGGGGGGGGFGDGGGGGGGGFFGGGFGGGGDGGFGGGGGGFFGCGFGGFG?EGGG:EGGGGFEFGGGGFGDG8EGDAEFGGE==CFFGGGFGGEE8>DGGGFFC+=6@?FDGDGGEFF>9;9D>B=@ADBF3B?B8B<B78A2A>FDFF?+7CFFFGE6>E68C?E0;F?98))-40248>:FFFB5611((.40)())2)*-(
@M03152:184:000000000-AWYW1:1:2107:10288:10694 2:N:0:AGGCTTAGATACCTGT
CCCAACTATCCCTATTAATCATTACGTCGATCCTAGAAACCAACAAAATAGGGTCAAACGTCCTATTTCATTATTCCATGCTAATGTATTCAAGCGCGAGCCTGCTTTAAACACTCTAATTTTTTCAAAGTAACAGTCCTGATTCCCCGCCACACCAACTGAATGGCATGACGGTTCTTCAGAAGGTAGGAACCAGTGACACCAGTGCATACCGAAGGCACGACCAGCGTACTGATCCCGAAATTCAACTACGAGCTTAGATCGGAAGAGCGTCGTGTAGGGAAAGAACAGGGATGGGTAA
+
CCCCCGGGGGGGGGGGGGGGGGGGGGGGGGGGGGGGGGGGGGGGGGGGGGGGGGGGGGGGGGGGGGGGGGGGGGGGCFGGGGGGGGGGGGGGGGGGGGGGGGGGGDGGGGGGFGDGFEGGGFGGGGGGGFGGGFGGGGGFGGGGFAFGGGGGGGGGGGG?FFGGGGFGGGGGGE=8CGGGFGFGGFGFGGGGGGGFGGGFGGGFGGFGGGG5CEDB9>FFFFAB@EFFFF=B?CEC:FF@FFB:FAEFFGF@@GE@E(/=>5)3:?,(4:<02(3(-.3@>378031<(1(5)-.)*.*.(
@M03152:184:000000000-AWYW1:1:2107:21545:10728 2:N:0:AGGCTTAGATACCTGT
CCCAACTATCCCTATTAATCATTACGGCGACTCTAGAAACCAACAAAATAGAACCGCGCGTCCTATTTTATTATTCCATGCTAATGTATTCAGGCATAGGCCTGCTTTGAACACTCTAATTTTCTCAAGGTAAAGGTCCTGGTTCCCCGACGCACACCAACAAAGGGCACGCCGGCTCACCAAGAGGTAAGGCCCGCCCAGACAGTACGTGCCGTTAGGCAGACCGCCCGGCCAGGCCCGAAATTCAACTACGAGCTTAGAGCGGAAGAGCGTCGGGTAGGGAAAGAACAGGTAGGCTTAG
+
CCCCCGGGGGGGGGGGGGGGGGGGGGGGEGGGGGGGGGGGGGGGGGGGGGGGGGGGGEGGGGGGGGGGGGGGGGGGGGGGGGGGGGGGGGDGEGGGGGGGGGGGGGGGFGGGFGGGGGGGGGGGDGFGGGFGGGGFGFGFGGEGGGGF>EGGGGGGGGGFGGFGGC?EFGGEDEDGGGGGGGGGGGFFE7EFGGGGDGGEC/768?>>CFGFFEDAE:AAAE138B>F>)(>;>67C5BFF>F?FF<@>F426DB9D?DF9)622>BF(8?B,42(-72>:B:F(((4(4(./.*)*)*..
@M03152:184:000000000-AWYW1:1:2107:8342:10759 2:N:0:AGGCTTAGATACCTGT
CCCAACTATCCCTATTAATCATTACGTCAATCCTAGAAACCAACAAAATAAGATCAACGTCCTATTTCATTATTCCATGCTAATGTATTCAAGCGTGAGCCTGCTTTAAACACTCTAATTTTTTCAAAGTAACAGTCCTGATTTCCCGCCACACCAAGTGAATGGCATGACGGTTCGTCAGAAGGGAGGAACCAGTGACACCAGTGCATACCGAAGGCACGACCAGCGTACTGATCCCGAAATTCAACTACGAGCTTAGATCGGAAGAGCGGCGTGTAGGGAAAGAACAGGGAGGAGTAAA
+
CCCCCGGGGGGGGGGGGGGGGGGGGGGGGGGGGGGGGGGGGGGGGGGGGGGGGGGGGGGGGGGGGGGGGGGGGGGGGGGGGGGGGGGGGGGGGGGGGGGGGGGGGGGGGGGGGGGGGGGGGGFGGGGGGGGGGGGGGGGGGGGGGGGDGGGGGGGGGGGGGGGGGGGGGGGGEGGGGGGGGGGGFGGGGGGGFGGGGGGFFGGFGGFGGDD?AC59A>F5ADA2AFD?=BBFFF4C:AB>BBFE6ACFEGFFFG>>AEEFFC=(8@@FF@B((1(23.4??FB::?:(8:0).())/(*))
@M03152:184:000000000-AWYW1:1:2107:17234:10784 2:N:0:AGGCTTAGATACCTGT
CCCAACTATCCCTATTAATCATTACATCGATCCTAGAAACCAACAAAATAGAATGCGATGTCCTATTTCATTATTCCATGCTAATGTATTCAAGCGTTAGCCTGCTTTAAACACTCTAATTTTTTCAAGGTAACAGTCCTAATTCCCCAAAACATCAAATTAATGACGTTATAGTTCCTTAGAAGGTGAGAACCAATATGACCAGTACATACCAATGGCATGACCAATCAATTGATCCCGAAATTCAACTACGAGCTTAGATCGGAAGAGCGTCGTGTAGGGAAAGAAAAGGTATGGTTAA
+
CCCCCGGGGGGGGGGGGGGGGGGGGGGGGGGGGGGGGGGGGGGGGGGGGGGGGGGGGGGGGGGGGGGGGGGGGGGGGGGGGGGGGGGGGGGGGGGGGGGGGGGGGGGGGGGGGGGGGGGGGGGGGGGGGGGGGGGFGGGGGGGGGGGGGGGGGFFGGGGGGGGGGGGGGGGGGGGGGGGGGGGGGDFFGGDEGGF@EFFFGG6DGDFGGGGGFGG?FDFFFBEFEFDF@FEFCFACC+@5BBFDFFA9A2;@=D92B:CBA4*<5@>@3=:2@@;(2;8A<5@F?@DF1@1)01+)*)+))
@M03152:184:000000000-AWYW1:1:2107:7421:10791 2:N:0:AGGCTTAGATACCTGT
CCCAACTATCCCTATTAATCATTACGTCAACCCTAGAAACCAACAAAATAAGATCGACGTCCTATTTCATTATTCCATGCTAATGTATTCAAGCGTTAGCTTGCTTTAAACACTCTAATTTTTTCAAAGTAACAGTCCTGTTTCCCCGCAACACCAAATTAATGGCATCACGGTTCTACAAGAGGGAGGAATCAGTGAAGCCAGTGCATACCGGTGGCACGACCGACCTACTGACCCCGAAATTCAACTCCGAGCTTAGATCGGAAGAGCGTCGTGTAGGGAAAGAACAGGTATGTGTAGA
+
CCCCCGGGGGGGGGGGGGGGGGGGGGGGGGFGGGGGGGGGGGGGGGGGGGGGGGFGGGGGGGGGFEGGFFGGGGGDDFGGGGGGGGGGFGGFGCGEGGGGGGGGGGGCAFGFGGGGGGFDGGGGGGGGGFGGGGGFG8EAEFFGEEFGEGEGGGGGGFGGGGFEFFGGGGGGGGGGGGGFED8DFEEGEDGGGGGGGFGA?;FFGG?EGGFFA7C?D5>CDFFFAFFDBFFFFFFGGFFFFFF?AFCF6*67(:A6647C9AF0<37(,81-13;B1>A=?5::(3(4?:(/*.)*26D5)
@M03152:184:000000000-AWYW1:1:2107:5780:10933 2:N:0:AGGCTTAGATACCTGT
CCCAACTATCCCTATTAATCATTACGTCGATCCTAGAAACCAACAAAATAGAATCAAACGTCCTATTCCGTTATTCCATGCTAATGTATTCAAGCGTGAGCCTGCTTTAAACACTCTAATTTTTTCAAAGTAACAGTCCTGATTCCCTATAACACCAAATTACTGTCATCATAGTTCGTCAGAAAGGAGAAACCGATTATACCATTACGTACAATAGCACGACCAATAAGCAGGTCTCGAAATTCAACTACGAGCTTAGATCGGACGAGAGGCGTGTAGGGAATGAACAGCGAGCGGTAGA
+
<CCCCGFFCFFGGFGGCF9E@FGGGGFG7FGGGDFGGGFGGFFGGGGGCFGGGGGGGGFE8CCFGGGGGGGGGGGGGGGGFGGGGGGGGGGGGFGGCFGFFCCBFGFGGGGF?EG8FDFGGF9DFGCFFAFG9?=FEEGGGEF,EFFCDGDFGEACGGFA>=,=E,=,EEGFCED8D8CEFGGGGG8,,6@E,3@888E7=7?:,+4=:;7;?CF?89+;>?A)>6@9@CE>A*74DC/:;-;*+3:C*;6(/*0>68***02;;(,6((6(,66(4>-*(700)-6AA((0)()0)()(.
@M03152:184:000000000-AWYW1:1:2107:20457:10992 2:N:0:AGGCTTAGATACCTGT
CCCAACTATCCCTATTAATCATTACGGCAGTTCTTAAAGACCAACAAAATAGAACCACACGTCCTATTTTATTATTCCATGCTAATGTATTCAGGCATAGGCCTGCTTTGAACACTCTAATTTTCTCAAGGTAAAAGTCCTGGTTTCCCGATGCATTCAATAAAGAGCACAAAGGTTCACCAAGAGGCAAGACCCAGTCGAGCAGTAAACACGCCGTCAGGCGGACCACCCAACCAGATCCGAAATTCAACTAAGAGCTTAGATCGGAAGAGCGCCGTGTAGGGAAAGAACAGGAATGTGG
+
CCCCCGGGGGGGGGGGGGGGGGGGGGGGGGGGGGGGGGGGGGGGGGGGGGGGGGGGGGGGGGGGGGGGGGGGGGGGGGGGGGGGGGGGGGGFGGGGGGGGGGGGGGGGGGGGGGGGGGGGGGGGGGGGGGGGGGGGGGGGGGGFGGGGGGGGGGGGGGGGGGGGGGFGGGGGGGGGFGGGGGGGGGCEGFGGGGFGGGGFGGGFD=FGGFGFADC>?EDACFFFFF2?DEDFF>55*2;(;5?@FFC=?FF)(06=F8454@E561(6863;8(((,)-0(*.0(38?F0(<?0).240))
@M03152:184:000000000-AWYW1:1:2107:21718:11043 2:N:0:AGGCTTAGATACCTGT
CCCAACTATCCCTATTAATCATTACGTCGATCCTAGAAACCAACAAAATAAAATCAAACGTCCTATTTCGTTATTCCATGCTAATGTATTCAAGCGTGAGCCTGCTTTAGACACTCTAATTTTTTCAAAGTAATAGTCCTGATTCCCCAAAACACCAAATTAATGGCATTATGATTCGTCAGAAAGGAGAAACCAATAATACCAGTACGTACAAAAGCACGACCAGTAAACCGGTCTCGAAATTCAACTACGAGCTTAGATCGGAAGCGCGTCGTGTAGGGAAAGAACAGGTAAGATGAGA
+
CCCCCGGGGGGGGGGGFGGFGGGGGGGGGGGGGFGFEGGGGGGGGGGFFGGGGGGGFGGDGGGGFGFGGGEFGGGGFGGGGGGGGGGGGGGGGGGGG@F@EFFGGGGGGGEAFGFGGGGGGFGFGG9<FFGFGGGFFF9FFFGGGAFFGDFF8FGGGGGEFGGGCCCGGGGGGGGFDCFGCEGGGCGGGGGGGG=AFGFFGG+D=DFFGGGFEFFAF5FCFFA>BC8F<AA65*);98*59=AEFFFFEDF(8:?(210;C?6;@F(((.316>B::59F(78F:7???0(1*)/**.082
@M03152:184:000000000-AWYW1:1:2107:22948:11063 2:N:0:AGGCTTAGATACCTGT
CCCAACTATCCCTATTAATCATTACGTCAATCCTAGAAACCAACAAAATAGGATCGAACGTCCTATTTCATTATTCCATGCTAATGTATTCAAGCGCATGCTTGCTTTAAACACTCTAATTTTTTCAAAGTAACAGTCCTGATTCCCCGCAACACCAAATTAATGGCATTACGGTTCGTCAAGAGGGAGGAATCAGCAACGCCAGTACGTACCTGTGGCACGACCAACATGCTGACCCCGAAATTCAACTACGAGCTTAGATCGGACAAGCGTCGTGTAGGGAAAGAAAAGGGATGTAGAA
+
CCCCCGGGGGGGGGGGGGGGGGGGGGGGGGGGGGGGGGGGFFFGGGGGGGGGGGGGGGGGGGGGGGGGGGGGGGGGGGGGGGGGGGGGGGGGGGFGGGGGGGGGGGGFGGGGFCEGGGGGGGGGGDGFFCFGGGFGFCGGGGGGGGGGEGGGCGDEGGGGGGGGGGFFCDGCFEGGG6@E=>EFDFGGGGGGGFGGGGG5@CCBE?FG5?FD>EGFFA4*;*/95;9?BFEA6:@6C6;282>;A6?FEFF3,1:()..)7<)6(4,(,41:((-2:718);10,.81(4:))(0)*)*-)
@M03152:184:000000000-AWYW1:1:2107:2992:11073 2:N:0:AGGCTTAGATACCTGT
CCCAACTATCCCTATTAATCATTACGTCGATCCTAGAAACCAACAAAATAGAATCAAACGTCCTATTTCGTTATTCCATGCTAATGTATTCAAGCGTGAGCCTGCTTTAAACACTCTAATTTTTTCAAAGTAACAGTCCTGATTCCCCATGACACCAAATTAATGACATCATGGTTCGTCAGAAGGTAGGAATCAATAATATCAGTACGTACGATTGCACGACCAATAAATTAATCCCGAAATTCAACTACTAGCTTAGATCGGAAGAGAGTCGTGTAGGGAAAGAACAGGTAGGCTGAAA
+
CCCCCGCF<FGGGGGGGGGGGGGGFEGG:@FGEFGGGGGGDGGGGFFGFGGGGFGGGGGGDGCGGGDFGGEGGFFFGFGGGGGGGGGGAFDCA<EEFEE7@EF<FGDECF9B<F9=FDFGFGGGDFGDGDFGG9ADE9EG,9@ADEE?8ECFGGGGFGFFCFCGGGGGDF8=;?ACFGCGGGFFF=DFG6FGCGGGC@99CFGDEGF?CDFG5+76?AA5:>=:590*9FFFFB@9+9:2@=66++:B*4)*02)*=C31*1:6(6@@@@36)2:(/;4*;57;7(,63,(*+))**(*.)
@M03152:184:000000000-AWYW1:1:2107:10016:11171 2:N:0:AGGCTTAGATACCTGT
CCCAACTATCCCTATTAATCATTACGGCAGTTCTAAAAACCAACAAAATAGAACCACACGTCCTATTTTATTATTCCATGCTAATGTATTCAGGCATAGGCCTGCTTTGAACACTCTAATTTTCTCAAGGTAAAAGTCCCAGTTCCCCGATGCATTCAATAAAGAACACACCGGTTCACTAAGAGGCAAGACCCGGTCAAGCAGTAAACACGCCGTCAGGCGGACCACCCAACCAGAACCGAAATTCAACTACGAGCGTAGATCGGAAGAGCGTCGGGTAGGGAAAGAACAGGTAAGTGAA
+
CCCCCGGGGGGGGGGGGGGFGGGGGGGGEFFGGGGGGGGGGGGGGGGGGGGGGGGGGGGGFGGGGGGGGGGGGGGGGGGGGGGGGGGFFGGGFGGGGGFGGGGGGGGGGGGFFFFGFFGGGGGFFGGGGGGGGGGGGFGGGFGGGGGGGDGGGGGGGGGGGFFFGGGGFGGDEEEGEGGGGGGGGFGGDEGGGGGGEGGFGGGFGGFG;<6C5@DDFFAF4B=>BBB>@4>;B517>);1>9EFAAEAEGFFF5>7B(4:>B)433((31(,(46((0(0:F?):4(.4(()0)1**)0))
@M03152:184:000000000-AWYW1:1:2107:22386:11176 2:N:0:AGGCTTAGATACCTGT
CCCAACTATCCCTATTAATCATTACGTCGATCCTAGAAACCAACAAAATAGGTTCGAACGTCCTATTTCATTATTCCATGCTAATGTATTCGAGCGATTGCCTGCTTTAAACACTCTAATTTTTTCAAAGTAACAGCCCTAACTTCCCGTAACATCAAATTAATGACATCACGGTTCGTCAGAAGGGAGAAATCAATAACGTTAGTACGTACCGAAGGTACGACCGACGTATTGATCCCGAAATTCAACTACGAGCTTAGATCGGAAGAGCGTCGTGTAGGGAAAGAACAGGAATGAGTAG
+
CCCCCGGGGGGGGGGGGGGGGGGGGGGGGGGGGGGGGGGGGGGGGGGGGGGGGGGGFGGGFGGGGGGGGGGGGGGGGGGGGGGGGGGGGGGGGGGGGGGGGGGGGGGFGGGGGGGGGGGGGGGGGGGFGCGGAFGFGDEGGGGGGGGGGGGDDGGGGGGGGGGGGGGGGDEGDGE>=CECGEFDFCGGGGFFGFFFGGGFDGGFDGFG>CCFDEGFFBFFF*7>):=8@;@FFAEC1@F;>BBFFCCFFFF3<G:131)4<E<02??627012(49B>?F7B7F?:32::25).))*.*6)
@M03152:184:000000000-AWYW1:1:2107:12875:11187 2:N:0:AGGCTTAGATACCTGT
CCCAACTATCCCTATTAATCATTACGTCAACCCTAGAAACCAACAAAATAAGATCGACGTCCTATTTCATTATTCCATGCTAATGTATTCAAGCGTTAGCCTGCTTTAAACACTCTAATTTTTTCAAAGTAACAGTCCTGTTTCCCCGCAACACCAAGTTAATGGCATCACGGTTCTACAAGAGGGAGGAATCAGTGAGACCAGTTCATACCGTTGGCACAACCGACCTACTGACACCGAAATTCAACTACGAGCTTAGATCGGAAGAGCGTCGTGAAGGGAAAGAACAGGTATGTGTAGA
+
CCCCCGGFGGGGGGGGGGGGGGGGGGGGCGGCFEGGGGGGGGGGGGGGGGGGGGGGGEGGEFCFGGGGGGGCFGGFGGGGGGGGGGGGGGGGGCGFGGGFGGGGGGDEFGGGGFGGFGGGGGGGGGAFGGGFGGGGGCEGFGFGFFFECEGGGGGGGFEDFFGGGFGGGFFCE=CGGGGG9?DFGEEDEGGG?AEFFD??C9C6:89<FFGFBGC?F59*3A)<25954FEF*>=*;5;@B@FEAC<+<CFDFC3,A;7CCEF0;;18=DBB?B>?:))7(7(.(42(:?2**))*2-79:
@M03152:184:000000000-AWYW1:1:2107:4347:11206 2:N:0:AGGCTTAGATACCTGT
CCCAACTATCCCTATTAATCATTACGTCAACCCTAGAAACCAACAAAATAAGATCGACGTCCTATTTCATTATTCCATGCTAATGTATTCAAGCGTTAGCCTGCTTTAAACACTCTAATTTTTTCAAAGTAACAGTCCTGTTTCCCCGCAACACCAAGTTAATGGCATCACGGTTCTACAAGAGGGAGGAATCAGTGAGGCCAGTTCATACCGTTGGCACGACCGACCTACTGACCCCGAAATTCAACTACGAGCTTAGATCGGAAGAGCGTCGTTTAGGGAAAGAACAGGTAGGTGTAGA
+
CCCCCGFGGGGGGGGGGGGGGGGGGGGGGGGGFFGGGGGGGGGGGGGGGGGGGGGGGGGGDEGGGGGGGGGGGFGGGGGGGGGGGGGGGGGGFGGGGGGGGGGGGGGGGGGGFGGGGGGGGGGGFGGGGGGGCFFFEFF?EFGGEGF:EGGGGGBEFGGGFGGGD8DGFGGGDDCCFGGGFGGGGCGGGGGC?FFGFGGFF+@FGGCGFDFGFFGFFFFFEFFFBDFDFAFFAFBCFB>;E@FF6;<A<C):6DD>A<E<C?=0(39?F49((4(((0.6(01>(8:F7,267))*2.:))
@M03152:184:000000000-AWYW1:1:2107:12531:11211 2:N:0:AGGCTTAGATACCTGT
CCCAACTATCCCTATTAATCATTACGTCAACCCTAGAAACCAACAAAATAAGATCGACGTCCTATTTCATTATTCCATGCTAATGTATTCGGGCGTTAGCTTGCTTTAAACACTCTAATTTTTTCAAAGTAACAGTCCTGTTTCCCCGCAACACCAAATTAATGGCATCACGGTTCTACAAGAGGGAGGAATCAGTGAGACCAGTTCATACCCGTGGCACGACCGAACTACTGACCCCGAAATTCAACTACGAGCTTAGATCGGAAGAGCGTCGTGGAGGGAAAGAACAGGGATGGATAGA
+
CCCCCGGGFGGGGGGGGGGGGGGGGGGGGGGGGGGGGGGGGGGGGGGGFGGGGGGGGGGGGGDGGGGGGFGGGGGGGGGGGGGGGGGGGGGGGGGGGGGGGGGGGGGGGEGGGGGGGGGGGGGGDFGGGGGGEFFGGDGGGGFGGFGGGGGGGEGGGGGGGGGGGFGGGGGGGGGGGGGGGGGGGGEFGGGGCFGA:?FFGGGAEFCFGFGFFGDFEEFFFEF>FB(8;4==AFFD4>B9D1)9AFEFFGF;@:7>4624)6<:1<>?:111:9(((04@(7,5:B?22(())(0)*)2,)
@M03152:184:000000000-AWYW1:1:2107:27586:11507 2:N:0:AGGCTTAGATACCTGT
CCCAACTATCCCTATTAATCATTACGTCGATCCTAGAAACCAACAAAATAGAATCAAACGTCCTATTTCGTTATTCCATGCTAATGTATTCAAGCGTGAGCCTGCTTTAAACACTCTAATTTTTTCAAAGTAACAGTCCTGATTCCCCATAACACCAAATTAATGACATCATGGTTCGTCAGAAGGTAGGAATCAATAATACCAGTACGTACGATTGCACGACCAATAAATTAATCCCGAAATTCAAATACGAGCTTAGATCGGAAGAGCGTCGTGTAGGGAAAGAACAGGTATGTGTAGA
+
CC<CCGDGFGGGGGGGGGGGGGGGGGGFFGDGGGFGGGDGGGGGFGGGGGGGGG9EGFCECFCFFFGFGGGGGFGCFGGGG<FFGF<FFFGGGFGGGGGGGGGGGGGCFFGFGGE,EEEFGGFEFGGGGGGGGFFEFGGFGGGECDFGGGGGGGGGGFGGGGGGGGGEG?AAEC,@@EEGGGGGDGEFGCGGGGG8AEFFCG+;DFFDDDF8?A?9FFFAADB==C@FFF@FFF@F:*92?AFC8B4+9:;9954>A>EF5@5>D<>DF3>>(3(:1)7*(2=43,83:??7*6)/*.;4)
@M03152:184:000000000-AWYW1:1:2107:26257:11750 2:N:0:AGGCTTAGATACCTGT
CCCAACTATCCCTATTAATCATTACGTCGATCCTAGAAACCAACAAAATAGAATCAAACGTCCTATTCCGTTATTCCATGCTAATGTATTCAAGCGTGAGCCTGCTTTAAACACTCTAATTTTTTCAAAGTAACAGTCCTGATTCCCTATAACACCAAATTAATGGCATCATAGTTCGTCAGAAAGGAGAAACCGATTATACCAGTACGTACAATAGCACGACCAATAAGCCGGTCTCGAAATTCAACTACGAGCTTAGATCGGAAGAGAGTCGTGTAGGGAAAGAACAGGAATGGTTAAA
+
A<C-@FCEGGGGGGGGGCGGGEGGGG@FFGGGFGFGG9FGGGGGGGGGGADGGFG9FFGG<@EGFF9EFFFFGGGGCFGCFF9FGGEGGGFFGFGGGGGDG<FGGGGGGDFCABEFF<EFFGF9FFEAB9FEEGGFGGCFF,@FFGCEFG9FGGFEF8FGFFAD8D8DFDFGGFFC,==@E69=,>D,@DGFGE>C6>EFFGCFGCFCGFGGBGGF9+BF*5)8=9CA@A*;4/)3;9*5A5AEFF4=CGF99*:9A<.75?0017>13(14)260654487(.((.1233)85))*.7))
@M03152:184:000000000-AWYW1:1:2107:23095:11800 2:N:0:AGGCTTAGATACCTGT
CCCAACTATCCCTATTAATCATTACGTCAACCCTAGAAACCAACAAAATAAGATCGACGTCCTATTTCATTATTCCATGCTAATGTATTCAAGCGTTAGCCTGCTTTAAACACTCTAATTTTTTCAAAGTAACAGTCCTGTTTCCCCGCAACACCAAGTTAATGGCATCACGGTTCTACAAGAGGGAGGAATCAGTGAGGCCAGTTCATACCGTTGGCACGACCGACCTACTGACCCCGAAATTCAACTACGAGCTTAGATCGGAAGAGAGTCGTGGAGGGAAAGAACAGGAATGTGTAGA
+
CCCCCGGGGGGGGGGGGGGFGGGGGGGGGGGGGGGGGGGGGGGGGGGGGGGGGGGGGGGGGGGGGGGGGGGGGGFGGGGGGGGGGGGGGDEGGGGGGGGGDGGGGGGGGFGGGGGGGGGGGGGGDGEFFFFGGGGGGGFCEGGGGFFEEGDGGGGGGGGGGAFG8FGGGFFDDFGGGGGGFDFGF7CGGGGF8>@FECCFF7CFEFFGGGFGFGGFF>CFEFFFFFF;=ABFAFFG4A:;5:4CFFFAECFDFCA@FF<<EF?0:((.3(-)-((((..)3787??<(((.)).?7757.)
@M03152:184:000000000-AWYW1:1:2107:14760:11900 2:N:0:AGGCTTAGATACCTGT
CCCAACTATCCCTATTAATCATTACGTCGATCCTAGAAACCAACAAAATAGAATCAAACGTCCTATTTCATTATTCCATGCTAATGTATTCAAGCGTGAGCCTGCTTTAAACACTCTAATTTTTTCAAAGTAACAGTCCTGATTCCCCAAGACACCAAATTAATGGCATCATGGTTCATCAGAAGGGAGAAACCAATGATGCCAGTACGTACCGAGGCACGACCGACATATTGATCCCGAAATTCAACTACGAGCTTAGATCGGAAGAGCGTCGTGTAGGGAAAGAACAGTGATGTGGAGA
+
CCCCCGGGGGGGGGGGGGGGGGGGGGGGGGGGGGGGGGGGGGGGGGGGGGGGGGGGGGGGGGGGGGGGGGGGGGGGGGGGGGGGGGGGGGFGGGGGGGGGGGGGGGGGGGGGGGGGGGGGGGGGGFFGGGGGGGGGGGGGGGGGGGGGGDGGGGGGGGGGGGEGGFGGEGGGGDGGGGFGGGGGGGGGGGGFDCDFFCFFGGGFCGFGGGGFFGGDFAFFFFFFAFFEFFFFCFEGGFEFFBFFFFFFFGFD6CAFFE;CCFF<7@FFFF92?B08?><4<F67<B:<<<.*0)1/0)*.(
@M03152:184:000000000-AWYW1:1:2107:11208:11908 2:N:0:AGGCTTAGATACCTGT
CCCAACTATCCCTATTAATCATTACGTCGATCCTAGAAACCAACAAAATAGGTTCGAACGTCCTATTTCATTATTCCATGCTAATGTATTCAAGCGTCAGCCTGCTTTAAACACTCTAATTTTTTCAAAGTAAAAGTTGTGGATTGCCAGCACACACCGTTAGACGCATGTTGGTTCCCCACAAGGAAAGGCGCGGCCGAACAGTTCTCACCCAAAGGTGGACCGCTCAGCTACGCCCGAAATTCAACTACTAGCTTAGATCGGAAGAGCGTCGTGTAGGGAAAGAACAGGTATTTATAGA
+
CCCCCGGGGGGGGGGGFGGGGGGGGGGGGGGGGGGGGGGGGGGGGGGGGGGGFFGGFGGGGGGGGGGGGGGGGGGGGGGGGGGGGGGGGGGGGFFGGGGGGGGGGGGGGGGGGGGGGAGGGGGGGCF9@FGGGGGGGGGGGGFGGGGGFFGFGFGGGCGGGGGGGGDEEGGGGGGGFECF?EEFGFGGGGGGGGECCDGDCDDAEDFGCFGF4CGFFFFFFFFFFFFF;AECFFFGGA>BDFFEFFFFFFF)405AFD?256::BFBFFF0(49((.5>B:F6)(4808:(1/)*1*)*))
@M03152:184:000000000-AWYW1:1:2107:21340:11999 2:N:0:AGGCTTAGATACCTGT
CCCAACTATCCCTATTAATCATTACGTCGATCCTAGAAACCAACAAAATAGAATCAAACGTCCTATTTCATTATTCCATGCTAATGTATTCAAGCGTGAGCCTGCTTTAAACACTCTAATTTTTTCAAAGTAACAGTCCTGATTCCCTAAGACACCAAATTAATGGCATCATGGTTCATCAGAAGGGAGAAACCAATGATGCCAGTACGTACCGAGGCACGACCGACATATTGATCCCGAAATTCAACTACGAGCTTAGATCGAAAGAGCGTCGTGTAGGGAAAGAAAAGGTAGATGTAGA
+
CCCCCGGGGGGGGGGGGGGGGGGGGGGGGGGGGGGGGGGGGGGGGGGGGGGGGGGGGGGGGGGGGGGGGGGGGGGGGGGGGGGGGGGGGGGGGGGGGGGGGGGGGGGGGGGGGGGGGGGGGGGGGGGGGFGGGGGFFGGGGFCGGGGGGFGGGGGGGGGGGAEGGDCFGGGEDFGGGGGGGGGGGGCFGGGGGFFFGDE@F96@EGFDGF?DDC7>B>BA5>>0)*5?)4>A6BC7CABFFBFEFFFAEFF;D>31A;@3)7:(/(1=3,(./2(-45:?0?:73?F(48(**,*0*)2))
@M03152:184:000000000-AWYW1:1:2107:4654:12091 2:N:0:AGGCTTAGATACCTGT
CCCAACTATCCCTATTAATCATTACGTCAACCCTAGAAACCAACAAAATAAGATCGACGTCCTATTTCATTATTCCATGCTAATGTATTCAAGCGTTAGCTTGCTTTAAACACTCTAATTTTTTCAAAGTAACAGTCCTGTTTCCCCGCAACACCAAATTAATGGCATCACGGTTCTACAAGAGGGAGGAATCAGTGAGACCAGCTCATACCAGTGGCACGACCGACCTACTGACCCCGAAATTCAACTACGAGCTTAGATCGGAAGAGCGTCGCGTCGGGAAAGAACAGGTCTGGTTATA
+
CCCCCGGGGGGGGGGGGGGGGGGGGGGG>FGGGGGGFGGGGGGGFGGGGFGGEGGGDGGGGGGGDGGGGGGFFGFGGGGGGGGGGGGGGGFGGGDEGGGGGGGGGGGFGGGFGGGGGFGGGGGCFFFGGFGGGGGGGGGGGGGDDFG>CCGGGGDGGGGEGGGGAFGGGGGGGGCEGGGGDFCDFCCEGGGCGGGGF?FFGGG*,CFFD+2?FGGFADFFDEF4>DB>=AEFF+7CGFE;3(;)@7?F?F4;(:>>A<<C)<=;6:6<:73,,,(4()4>0507(12((.,*))05:)*--
@M03152:184:000000000-AWYW1:1:2107:27631:12093 2:N:0:AGGCTTAGATACCTGT
CCCAACTATCCCTATTAATCATTACGTCAACCCTAGAAACCAACAAAATAAGATCGACGTCCTATTTCATTATTCCATGCTAATGTATTCAAGCGTTAGCCTGCTTTAAACACTCTAATTTTTTCAAAGTAACAGTCCTGTTTCCCCGCAACATCAAATTAATGGCATCACGGTTCTACAAGAGGGAGGAATCAGTGAAGCCAGTTCATACCGGTGGCACGACCGACCTACTGACCCCGAAATTCAACTACGAGCTTAGATCGGAAGAGCGTCGTGCAGGGAAAGAACAGGTATGCGTAAA
+
CCCCCGGGGGGGGGGGGGGGGGGGGGGGGGGGGGGGGGGGGGGGGGGGGGGGGGGGGGGGGGGGFFAFGGGGGGGGFGFEFGGGGGGGGGGGGGGGGGGGGGGGDFFGGFGGFFGGGGGGGGGGGGFFDGGGGGGGGGGGGGGGGGGGGGGGGGGGGGGGGGGF8FFGGGGD@EEGGGGGCF8FDBEGGDGFGDEAD7CFEFGFGGFGGGGDDCDBFF6F9D)>AE9B=F=F8658DDE0=(A?F866C<)/(:)(;C<;?C@6?<;(:<F9?FBF(7)8(81).43:1((/1.6*/4/((
@M03152:184:000000000-AWYW1:1:2107:20581:12112 2:N:0:AGGCTTAGATACCTGT
CCCAACTATCCCTATTAATCATTACGTCGATCCTAGAAACCAACAAAATAGGGTCAAACGTCCTATTTCATTATTCCATGCTAATGTATTCAAGCGCGAGCCTGCTTTAAACACTCTAATTTTTTCAAAGTAACAGTCCTGATTCCCCGCCACACCAACTGAATGGCATGACGGTTCTTCAGAAGGGAGGAACCAGTGACACCAGTGCATACCGAAGGCACGACCAGCGTACTGATCCCGAAATTCAACTACGAGCTTAGATCGGCAGAGCGTCGTGTAGGGAAAGAACAGGAATAGTAAG
+
CCCCCGGGGGGGGGGGGGGGGGGGGGGGEGGGGGGGGGFGGGGGFFCGGFGGGGGGGGGGFGGGGGGGGGGGDFGFGGGGGGGGGGGEFFGGFGGGGGGGGGGGGGGGGGGGGGGGGCCGGGGGGGGGGGGGGGGGGGGGGGGGGGGGCGGGGGGGGGGGGGGGG8DGFFGGGEEGGGGGDGFFFEEFDG6EGGGGGF7CFDGFGGFGGD;CFDGFFFFFFA95>?2A9A=>FFCCFAA?59BFF+);?GA31*80847346A?((4(811263(,,0(15@()((.80:0:0(0*2)*))
@M03152:184:000000000-AWYW1:1:2107:28421:12149 2:N:0:AGGCTTAGATACCTGT
CCCAACTATCCCTATTAATCATTACTTCGGTCCTAGAAACCAACAAAATAGAACCAAAGTCCTAGTCTATTATTCCATGCTAATGTATTCAAGCGTAGGCCTGCTTTAAACACTCTAATTTTTTCAAAGTAAAAGTCCTGGATCCCCAGCGCACCCAATTAAGAGCACACTGGTTCCCCAGCAGGAAAGACCCGACAGGCGCAGTGCTTACCTTTCGGCAAGACCAACCAGCCAGGTCCGAAATTCAACTACGAGCTGAGATCGGCAGAGCGTCGGTGAGGGACAAGAACGCAAGTGTCAC
+
CCCCCGGGFGGGGGGGGFGFGFFFGGFFDECCFFGCF<CD<E<FG86CFFFCFFFFDECFFFFC,CC@,C,<F@EFGGF?EGAGGDFFGGA@<FG:CEEFFFBFEGGGG,FFFGGGF9FFDGFFFAFA9FFFF?FAF;;,8AFF8@FGG?CGCB>B:+@;EFGGC8D88ECFGGA;,@D8C,AFC+6:==?@@@8C+=+*4CDBEGFC+<>C>,86*09*9?BBBA)34;BF46>42?F5)5)1;+)+.:)),*)(:6;()9411((641:((,1(()(04)(.,(((((())()1*.*).
@M03152:184:000000000-AWYW1:1:2107:21912:12155 2:N:0:AGGCTTAGATACCTGT
CCCAACTATCCCTATTAATCATTACGTCAATCCTAGAAACCAACAAAATAGAATCAAACGTCCTATTTCATTATTCCATGCTAATGTATTCAAGCGTGAGCCTGCTTTAAACACTCTAATTTTTTCAAAGTAACAGTCCTGATTCCCCAAGACACCAAATTAATGGCATCATGGTTCATCAGAAGGGAGAAACCAATGATGCCAGTACGTACCGAGGCACGACCGACATATTGATCCCGAAATTCAACTACGAGCTTAGATCGGAAGAGCGTCGGGTAGGGAAAGAACAGGTATGTATAGA
+
CCCCCGGGGGGGGGGGGGGGGGGGGGGGGGGGGGGGGGGGGGGGGGGGGGGGGGGFGGGGFFGGGGGGGGGGGGGGGGGGGGGGGGGGGGGGGFGGGGGGGGGGGGGGGGGGGGGGGGFGGGGGGGGGGEFGGGGGGGGGGGGGGGGGGGGGGGGGGGGFFAAFCDFFGGGGG8@FGGGGGGGFGFGGGGGGGFFGGFGFCG+DDFFGGGGGFGGFFFFFFBA5A>=DA>A>FFEGFF>@FBFFFF?AE<F2853:A;3C?CDFFF9@13:61((135(<(7:>2?B(41:6=)0/*)0))
@M03152:184:000000000-AWYW1:1:2107:28732:12338 2:N:0:AGGCTTAGATACCTGT
CCCAACTATCCCTATTAATCATTACGGCGACTCTAGAAACCAACAAAATAGAACCGCACGTCCTATTTTATTATGCCATGCTAATGTATTCGGGCAAAGGCCTGCTTTGAACACTCTAATTTTCTCAAGGTAAAAGTCCTGGTTCCCCGACACACCCAATTAAGGGCATGCCGGCTCACCAAGAGGTAGAACCCGGCCAGACAGTACGTACCGTAAGGCAGACCACCCGACCAGGTTCGAAATTCAACTACGAGCTGAGATCGGAAGAGCGTCGTGTATGGGAGGAACGAGAAGAGGTAGA
+
CCCCCGGFGGGFGGFFFDGFGGEEFGDGGCGCGGGDGGGGGFGGGGGGGCFGGGAFFGGGF7CFFGGF9AFCEFGDAECFCGFGGDFGCFGGG7FGGG?CFEG?FECGCFFE9EGFEGFGG9FFGGGDFGGGGGFGG,><EFFC;E9A>CEGGFDGGFGGGGGFG86+@DCFD6CCGGGGG6CE?,@A6@;,@B9*74:?CFFA?DFDC4:DDFF)88AF)23(()68(8,::51;*;>2A?45@?F?)*0((104),(--),3,39BBF6239-83>)*()()(-4(((().())*.*))
@M03152:184:000000000-AWYW1:1:2107:24184:12424 2:N:0:AGGCTTAGATACCTGT
CCCAACTATCCCTATTAATCATTACGTCAATCCTAGAAACCAACAAAATAGGATCAACGTCCTATTTCATTATTCCATGCTAATGTATTCAAGCGTGAGCCTGCTTTAAACACTCTAATTTTTTCAAAGTAACAGTCCTGATTTCCCACCACACTAAATTAATAGCATGATGGTTCTTCAGAAGGGAGGAACCAGTGACACCAGTACGTACCGGGGGCACGACCAGCGTACTGATCCCGAAATTCAACTACGAGCTTAGATCGGAAGAGCGTCGTGTAGGGAAAGAACAGGTAGGACTAGA
+
CCCCCGGGEGGGGGFGAFC@@FFGG8ED7CFFGAFGGGGGGFFGFGGGGGGGGEGD@<EFF7BAFGGGEGGGFCFGAFFFGFEGGCGFGGGGFFDC@FEGFFGGEGGGE<AFEF8FFFGGF9FFFGGGGGGGCFGGGFGCFGGGGA=?@8EFGEAFFFCGG,,9@AFEGA8;DFGG8ED;DCEFD+>FECF=DF8EFCE@D?FFGFFGGFF+<CD**/9?A9))5;(8-8(8F88+C;A65;47AFEF?48<<5)(/9376?;01?(3<FF081,-8>)/(76F?10,(2,*1))**(*(-
@M03152:184:000000000-AWYW1:1:2107:6469:12486 2:N:0:AGGCTTAGATACCTGT
CCCAACTATCCCTATTAATCATTACGTCGATCCTAGAAACCAACAAAATAGAATCAAACGTCCTATTCCGTTATTCCATGCTAGTGTATTCAAGCGTGAGCCTGCTTTAAACACTCTAATTTTTTCAAAGTAACAGTCCTGATTCCCTAAAACACCAAATTAATGGCATTATAGTTCGTCAGAAAGGCGAAACCGATTATACCAGTACGTACAATAGCACGACCAGTACGCCGTTCCCGAAATCCAACTACGCGCTTAGATCGGAAGAGCTTCGTGAAGGGAAATAGCAGGTACGTGTAGT
+
CCCCCGCGDFFGECFFDGFFGFGGGGFGDEGFEC@E<A,CF@FGGGGFFGGCFFFGCFGDFGGG9CCECECE:FFFGGCCFDDGG@@DGGFDC<FEE@FCGCFCFFGGGFFG9,?AFFFFG?EEFGFFG9FCCFFF=F8DG9,C=FCF9@EEGFGG7DBEDF,E;@E@DEFDCF=DF6CCEBE98D8,8=8EGC8CGGG9E9EF,ABDDGGF5CCAA+<;*<5:AFE@*3:96/(0**)88@A));4;(*A0()01)6)93<;11((((()(.4,(())0()(.).))))2)*5::*(*))
@M03152:184:000000000-AWYW1:1:2107:8977:12653 2:N:0:AGGCTTAGATACCTGT
CCCAACTATCCCTATTAATCATTACGTCGATCCTAGAAACCAACAAAATAGGGTCAAACGTCCTATTTCATTATTCCATGCTAACGTATTCAAGCGCGAGCCTGCTTTAAACACTCTAATTTTTTCAAAGTAACAGTCCTGATTCCCCGCCACACCAACTTAATGACATGACGGTTCTTCAGAAGGGAGAAACCAGTGACACCAGTGCATACCGAAGGCACGACCAGCGTACTGATCTCGAAATTCAACTACGAGCTTAGATCGGAAGAGGGTAGGGGAGGGAAAGAACAGGAATGAGTGA
+
CCCCCGGGGGGGGGGGGGGGGGGGGGGGGGGGGGGGGGGGGGGGGGFGFGGFGGGGGGGGGFGGGGGGGGGGGGGGGGGGGGGGGDGGGGGGGGGGGGGGGGGGGCFGGGGGGGGGGGGGGGGGGGGGGGGGGGGGGGGGCFGGGGGGDCEGGGGGGGGGGGGGGGGGGGGGGGEEDFGCFEFFFCEC8CFGGFFEGDGFGCFA5<6CGGGGA>9994*?FAD2=894>566?FE=D8FDA;3,+;)39:2)(9833467C73::(3(34((-41(3),;;@65(43((,.))()0*)*))
@M03152:184:000000000-AWYW1:1:2107:17425:12839 2:N:0:AGGCTTAGATACCTGT
CCCAACTATCCCTATTAATCATTACGTCGATCCTAGAAACCAACAAAATAGAATCAAACGTCCTATTTCGTTATTCCATGCTAATGTATTCAAGCGTGAGCCTGCTTTAAACACTCTAATTTTTTCAAAGTAACAGTCCTGATTCCCCATGACACCAAATTAATGACATCGTGGTTCGTCAGAAGGTAGGAATCAATAATACCAGTACGTACAATAGCACGACCAATAAATTAATCCCGAAATTCAACTACGAGCTTAGATCGGAAGAGCGTCGTGTAGGGAAAGAACAGGTATGTGTAGA
+
CCCCCGGGGGGGGGGGGGGGGGGGGGGGDGGGGGGGGGGGGGGGGGGGGGGGGGGGGGGGGGGGGGGGGGGGGGGGGGGGGGGGGGGGGGFGGGGGGGGGGGGGGGGGGGGGGGGGGGFGGGGGGGGGGGGGGGGGGGGGGGGGGGGGFGGGGGGFGGGGGGGGGGGGGGGGGGGGGGGGGGGDFGGGGGG>=EGGGGGFGCGD=DFGGGGGFGGFFFFF>BB)=9@FFFC>FAECCFFFFFFA9FAC5?F((25>;C3***>;(3:@D;B02;9?,);B7A;F:044:(./929**-:<4
@M03152:184:000000000-AWYW1:1:2107:9746:12906 2:N:0:AGGCTTAGATACCTGT
CCCAACTATCCCTATTAATCATTACGGCGACTCTAGAAACCAACAAAATAGAACCGCGCGTCCTATTTTATTATTCCATGCTAATGTATTCAGGCATAGGCCTGCTTTGAACACTCTAATTTTCTCAAGGTAAAGGTCCTGGTTCCCCGACGCACACCAACAAAGGGCACGCCGGCTCACCAAGAGGTAAGGCCCGCCCAGACAGTACGTGCCGTTAGGCAGACCGCCCGGCCAGGCCCGAAATTCAACTACGAGCTTAGATCGGAAGAGCGTCGTGTAGGGAAAGAACAGCGAGGTGTAG
+
CCCCCGGGGGGGGGGGGGGGGGGGGGGGGGGGGGGGGGGGGGGGGGFGGGGGGGGGGGGGGEGGGGGGGGGGGGGGFFFGGGGGGGGGGGGGGGGGGGGGGGGGGGGGGGGGFGGGGGGGGGGGFFFFGGGGGGAFGGGGGGEFFGGGGGGGGGGGGGGGGGGGGGGGGGGGCGDDGGGGGGGGGGGGGGGFGGGGGGGFGGGFGGFGGGGGF7<AFE4=4B<@F3>D>F;D5BBF3BDF3936FBA?B:6::C79)4<D<4>:28:F::(9,(2415(9>34)4:?72:?)),))*40))
@M03152:184:000000000-AWYW1:1:2107:14890:12927 2:N:0:AGGCTTAGATACCTGT
CCCAACTATCCCTATTAATCATTACGTCAACCCTAGAAACCAACAAAATAAGATCGACGTCCTATTTCATTATTCCATGCTAATGTATTCAAGCGTTAGCCTGCTTTAAACACTCTAATTTTTTCAAAGTAACAGTCCTGTTTCCCCGCAACACCAAGTTAATGGCATCACGGTTCTACAAGAGGGAGGAATCAGTGAGACCAGTTCATACCGTTGGCACGACCGACCTACTGACCCCGAAATTCAACTACGAGCTTAGATCGGAAGAGCGTCGTGTAGGGAAAGAAAAGGAATGTGTAGA
+
CCCCCGGGGGGGGGGGGGGGGGGGGGGGGGGGGGGGGGGGGGGGGGGGGGGGFGGGGGGGGGGGGGGGGGGFGGGGGGGGGGGGGGGGGGGGGGGGGGGGGGGGGGGGGGGGGGGGGGGGGGGGGGGGGGGGGGFGGGFGGGGGGGGGGGGGGGGGGGGFFEGGGGGGGGGGGGGGGGFFFG8FFCGGGGGGGGGGGGGFGFGFGG?FFFGGDGGBAFFFB>AFA4@>BFFF4BEFCEFFBFAEFF?FFFF@7C>>A))4.1(((4(44<02:B64,7<=B?<7:<?((.()))06*604)
@M03152:184:000000000-AWYW1:1:2107:23255:12947 2:N:0:AGGCTTAGATACCTGT
CCCAACTATCCCTATTAATCATTACGGCGACTCTAGAAACCAACAAAATAGAACCGCACGTCCTATTTTATTATGCCATGCTAATGTATTCGGGCAAAGGCCTGCTTTGAACACTCTAATTTTCTCAAGGTAAAAGTCCTGGTTCCCCGACACACCAAATTAATGGCATTACGGCTCATCAGGAAGGAGGAATCAGTGAGACCAGTACATACCAGAGGCATGAACAACCTACTAACCCCGAAATTCAACACCGATCTTAGATCGGAAGAGAGTCGTGTAGGGAAAGAACAGGTAGAGGGAG
+
CCCCCGFGGGGGGFGGGGGGGGGGGGGGGGGDGGGGEGGGGD@FGEGGGGGGGGGGGGGGGGGGGGGGGGGGGGFG9EFCFGGGGGGGF9EFGGGGGGG8FF<<FFGGAGGDFDGGGGAFGFGFEFGGDFFFGFGGGFGFCGGFGGGGGEGGGCGGGGDFGCFGADFGGGGCEC>6+DDGFD68;@E7CEGD?FGGE@EA7*095<F8@BFGFD4AAA>B99=/.+>6>FFA*B?4CF45)6A(;ACAC7)(,))6).76<7426:?07:(,)-(-451@BF0501:1(.(.*6***(*((
@M03152:184:000000000-AWYW1:1:2107:16772:13034 2:N:0:AGGCTTAGATACCTGT
CTCAACTATCCCTATTAATTATTACGTCGATCTTAGAAACCAACAAAATAGGGGCAAACGTCCTATTTCATTATTCCATCCTACTGTATTCAGTCGCGAGACCGCTTGCAATATTCTAATTTTTTCAAAGTAACAGTCCTCATTCTCTCCCACACCAACTTAATGGAATGACCGTTCTTACAATGGTAGTAACCACTGACACCAGTGAATACAGAAGTCACGATCGGCGGAATCATCACCAAAATCACATACATACTACACCCCTAAGCTCGTCTGACACTGAATAACAACAGATCTTATT
+
A6-6AF,,@;EA@9F,@CF-,,C<<<E8++6,,,<C,,,6,;,8C,,,C,,,,+6+:FE,C,,6C,CE@FG,,C<EACC,,,C,,,@,C,,6,,:,++>++@,+44?,,:,,,,:,,5<E,A,?F<,,,,:A<,9F,,@?,,94C,9,,,,,,+?++4@D,9,6,,,,2,,,66+616,,7,,,,,6,@3,>,,59,+40@67*585++225*,2**3+115=))*)*0)()2*.+330,*()(*/)))1;74++)+)))/,((((,,())(-3(-)/)))1)9))))))(.)(0)2-:6)
@M03152:184:000000000-AWYW1:1:2107:14636:13130 2:N:0:AGGCTTAGATACCTGT
CCCAACTATCCCTATTAATCATTACATCAGCCTTAGAAACCAACAAAATAAGACCAACGTCATATTCTATTATCCCATGCTGTAATATTCAATGGCAAGGTTACGCCTGCTTTGAACACTCTAATTTTTTCAAAGTAAATGATTGGAAGCGGTTGCCCACTATCCAAACGTAGGAAGCCCAGACCCAGCCACGCCACAAGGACGAGCTTTGGCCTGAATACCCCCGAAATTCAACTACGAGCTTAGATCGGAAGAGCGTCGTGTAGGGAAAGAACAGGTATGGGTAGAGTTCGGAGGTCGG
+
CCCCCGGGGGGGGGGGGGGGGGGGGGGGDGGGGGGGGGGFGGGGGGGGGGGGGGGGGGGGGGGGGGGGFGGGGGGGGGGGGGGGGGGGGGGGGFFGFFGGGGGGGGGGGGGGGGDAFGGGGGGFGGGGGGGDEGFGGGGGGFAFGGGGGGGGGGGEGFGGGFGGFGGAFCECGDGGG@EFGGGCF8FFGGGGGGGGGGGFFCG>C?>DFGGGFGFAAFFFFF)8=BB5=F?8CFFDFFFFFB4BF=4ACG327CFFA968:3(45>31<BFF?1((..)1)0(0,.(.)..*)()0)3*(-
@M03152:184:000000000-AWYW1:1:2107:9019:13157 2:N:0:AGGCTTAGATACCTGT
CCCAACTATCCCTATTAATCATTACGTCAATCCTAGAAACCAACAAAATAGGATCGAACGTCCTACTTCATTATTCCATGCTAATGTATTCAAGCGTTAGCCTGCTTTAAACACTCTAATTTTTTCAAAGTAACAGTCCAGATTCCTCGCAACACCAAATTAATGGCATTACGGCTCATCAGGAAGGAGGAATCAGTGAGACCAGTACATACCAGTGGCATGACCAACCTACTGACCCCGAAATTCAACTACGAGCTTAGATCGGAAGAGCGTCGTGTAGGGAAAGAAAAGGTATGTGTAA
+
CCCCCGGGGGGGGGGGGGGGGGGGGGGGGGGGGGGGGGGGGGGGGGGGGGGGGGGGGGGGGDGGGGGGGGGGGGGCGGGGGGGGGGGGGGGGGGGGGGGGGGGGGGGGGGGFFFGCG9EGGGGGGGGGGFGGGGGGGGGGGGGGGGGGDECEGFGGFGCFGGGGDF?GGFGGFGGGGGGGGFDCFGDGFGGGGGGGG+2?GGCC7CFDCFGGFGFFFFEFAAE>@F@?DFEFF*7;>**5?@EFFFEFFFFF>*)(?BEEE?6?DFF91=1>91;@F)3BA>:@?BF<(4()0-0/*)2))
@M03152:184:000000000-AWYW1:1:2107:23010:13219 2:N:0:AGGCTTAGATACCTGT
CCCAACTATCCCTATTAATCATTACTTTGGCCTTAGAAACCAACAAAATAAGACCAATGTCATATTCTATTATCCCATGCTAATGTATTCGGGCGTAAGCCTGCTTTGAACACTCTAATTTTTTCAAAGTAAAAATCATGGTTCCCTGCCACACCCAGTAAAGGGCATAACAGCTCACCACGAGGTAAGCCTCCACCGCTCCAGTACACACCCAAATAGGCGGACCGGGCGGCAAAGGCCGAAATTCAACTACGAGCTTAGATCGGAAGAGCGTCGTGTAGGGAAAGAAAAGGAGTGTTTA
+
CCCCCGGFFGGFGFGGGGFFGGGGGGGGGGGGGGGGDFGGGGGGGGGGGGGGGGGGCFGGGGGGGGGGGGFFGGGGFGGGGGGGGGGGGGGFEFEFGGGFGGGFGGFFEGFDEFFGGGGFGGGGGCGGGGGGDFGCFEFAEFGGGGF=FGFGGGGGGGGF;==EEGGGGGGGFCGGF>@DDEEEGEGF?F8DGGFGGD>BGGGFCFF79DDD***?FFFF6DAFFFFFBEBE>E;CGFF?@9@>)9<4<DF4:/<8310<2<<A:?:0901:9(273;,)4*8)864:((,6)())9<*()
@M03152:184:000000000-AWYW1:1:2107:12981:13221 2:N:0:AGGCTTAGATACCTGT
CCCAACTATCCCTATTAATCATTACGTCGATCCTAGAAACCAACAAAATAGAATCAAACGTCCTATTTCGTTATTCCATGCTAATGTATTCAAGCGTGAGCCTGCTTTAAACACTCTAATTTTTTCAAAGTAACAGTCCTGATTCCCCATGACACCAAATTAATGACATCGTGGTTCGTCAGAAGGTAGAAATCAATAATACCAGTACGTACAATAGCACGGCCAATAAACTGATCCCGAAATTCAACTACGAGCTTAGATAGGAAGAGCGGCGTGTAGGGAAAGAAAAGGTAATGGTAGA
+
CCCCCGGGGGGGGGGGGGGGGGGGGGGGGGGGGGGGGGGGGGGGGGGGGGGGGGGGGGGGGGGGDGFGGGGGFGGGGGGGGGGGGGGGGGGGGGGGGGGGGFGGGGGGGGGGGGGGGGFFGGGGGGGGGAFGGGGFGFGGGDFFFFCCGGFGGGFGGGDFGFGGGGFDGGGGGGGGGGGGGGGCFGGFCFFGGCFGGGGFFFGFGGFG>DFFA<CF?AAF55>=AFEFFA@AAFEF>FDDFFFEFAAACDA(59?=64=EC*5;EE1833((.(663>4=3;1)4(:(,5(1/)**0.*-)
@M03152:184:000000000-AWYW1:1:2107:12157:13315 2:N:0:AGGCTTAGATACCTGT
CCCAACTATCCCTATTAATCATTACGGCGACTCTAGAAACCAACAAAATAGAACCGCACGTCCTATTTTATTATTCCATGCTAATGTATTCGAGCATAAGCCTGCTTTGAACACTCTAATTTTCTCAAGGTAAAAGTCCTGGTTCCCCGACACACCCAGTGAAGGGCATGCCGGCTCACCAAGAGGTAAGGCCCAGCCGGACAGTACATACCTTTCGGCAGACCATCCAGCCAGGTCCGAAATTCAACTACGAGCTTAGATCGGAAGAGGGTCGGGTAGGGAAAGAACAGGGAAGGGTAGA
+
CCCCCGGGGGGGGGGGGGGGGGGGGGGGGGGGGGGGGGGGGGGGGGGGGGGGGGGGGGGGGGGGGGGGGGGGGGGGGGGGGGGGGGGGGGGGGGGGGGGGGGGGGGGGGGGGGGGGGGGGGGGGGGGGGGGGGGGGGGGGGGGGGGGGGGGGGGGGGGGFEEGFGGGGGGGGGGGGDGGGGGGGGFGGGGGGGGGCGGGFGGGAFDFGF+;FFGGFFE;DEFFFFF@FEFF:5A?;FFFBFFFCFFFCCGF??D@BF44:5<<:?FBB((-((((438<@<438((414:.))(.)*(*()
@M03152:184:000000000-AWYW1:1:2107:28235:13331 2:N:0:AGGCTTAGATACCTGT
CCCAACTATCCCTATTAATCATTACGGCGACTCTAGAAACCAACAAAATAGAACCGCGCGTCCTATTTTATTATTCCATGCTAATGTATTCAGGCATAGGCCTGCTTTGAACACTCTAATTTTCTCAAGGTAAAGGTCCTGGTTCCCCGACGCACACCAACAAAGGGCACGCCGGCTCACCAAGAGGTAAGGCCCGCCCAGACAGTACGTGCCGTTAGGCAGACCGCCCGGCCAGGCACGAAATTCAACTACGAGCTTCGATCGGAAGAGCGGCGTGTAGGGAAAGAACAGGTAGGTGTAG
+
CCCCCGGGGGGGGGGGGGGGGGGGGGGGGGGGGGGGGGGGGGGGGGGGGGGGGGGGGGGGEFFGGGGGGGGGGGGGGGGGGGGGGGGGGGGGGFGGGDFGGCGGGGGGGGFGFGGGGGGGGGGFGGGGGGGGGGGGGFFGGGGGGGGGGDEGDEDCDEGDGGGFFGGGGGDEFEGGGGGGGG7FDFFFCGGGDG*=55CEF<DFF8ADDC4>5E>>B>FFAB;D?37)7>BEFFFD<)8<:;@BFFA*)*9><D@9>:)38)87:?27,,,1((,(-.1@AF?5:((4(38>1.*)*.:))
@M03152:184:000000000-AWYW1:1:2107:10924:13425 2:N:0:AGGCTTAGATACCTGT
CCCAACTATCCCTATTAATCATTACGTCGATCCTAGAAACCAACAAAATAGAATCAAACGTCCTATTTCGTTGCTCCATGCTAATGTATTCAAGCGTGAGCCTGCTTTAAACACTCTAATTTTTTCAAAGTAACAGTCCTGATTCCCCATGACACCAAATTAATGACATCATGGTTCGTCAGAAGGTAGGAATCAATAATACCAGTACGTACTATTGCACGACCAATAAATTAATCCCGAAATTCAACTACGAGCTTAGATCGGAAGAGCGTCGTGTAGGGAAAGAACAAGAAGGTTTAGA
+
CCCCCGGGGGGGGGGGGGGGGGGGGGGGGGGGGGGGGGGGGGGGGGFGGGGGGGGGGGGGGGGGGGGGGGGGGGGGGGGGGGGGGGGGGGGGGGGGGGGGGGGGGGGGGGGGFCGGGFGGGGGGGGGGGGGGGGGGGGGGGGGGGGEFFGGGGGGGGG8FGGGGGGGGGGGGGFEGGCCEF>FDF@FGGGGFEFFGGGFFG?CBFGFGGGGGFG@ABFFF?DFFA>EFFFEFFFF=C*?AEFFF+@E6EDF(09?@FFEE?CBD=;93@;@;<96<@F9F?FFFD@042(()0())*-*).
@M03152:184:000000000-AWYW1:1:2107:18006:13472 2:N:0:AGGCTTAGATACCTGT
CCCAACTATCCCTATTAATCATTACTTCGGTCCTAGAAACCAACAAAATAGAACCAAAGTCCTATTCTATTATTCCATGCTAATGTATTCAAGCGTATGCCTGCTTTGAACACTCTAATTTTTTCAAAGTAAAAGTCCTGGTTCCCTACCACACCCAGTTAAGAGCACGATAGTTCGCCAGAAGGAAATCTCCGTCTAGAGCAGTGCTTACACAGAGCAAGACCACCTAGCCAGAGACAAAATTCAACTACGAGCTTAGATCGGAAGAGCGTCGTGTAGGGAAAGAACACGAAACAGTAGA
+
CCCCCGGGGGGGGGGGGGGGGGGGGGGGGGGGGGFGGGGGGGGGGGGGGGGGGGGGGGGGGGGGGGGGFGGGGGGGGGGGGGGGGGGGGGGGGGGGGGDGGGGGGGGGGGGGGGGGGFGGGGGGGGGGGGGGGGGGGGGGGGGGGGGGGGGGGGGGGGGGGGGGGGGGGGGGDGGGGGCCGFFGGGGGGGGGGDFGGGGFGFFFGGBDGGGGFGF*30AFFFF55FAFEFF5FFF>FF*-;@FEFFFFFD64AC;9FE@FF48-(6@(6((.2;10,.7=@F041=@F(,()0())*.0.-
@M03152:184:000000000-AWYW1:1:2107:14847:13478 2:N:0:AGGCTTAGATACCTGT
CCCAACTATCCCTATTAATCATTACGTCAATCCTAGAAACCAACAAAATAAGATCAACGTCCTATTTCATTATTCCATGCTAATGTATTCAAGCGTTAGCCTGCTTTAAACACTCTAATTTTTTCAAAGTAACAGTCCTGTTTCCCCGCAACACCAAACTAATGGCATCACGGTTCTACAAGAGGGAGGAATCAGTGAAGCCAGTACGTACCGGTGGCACGACCGACCTACTGACCCCGAAATTCAACTACGAGCTTAGATCGGAAGATCGGCGGGTAGGGAAAGAACAGGGATGGGTAGA
+
CCCCCGGGGGGGGGGGGGGGGGGGGGGGGGGGGGGGGGGGGGGGGGGGGGGGGGGGGGGGGGGGGGGGGGGGGGGGGGGGGGGGGGGGGGGGGGGGGGGGGGGGGGGGGFGGEGGGGGGGGGGGGGGFGGFGFFGGGGGGGGGGGGGGGGGGGGGGGGGGGGGGGGGGGGGEGFGGGGGGGFGGGGGEDGGDEDFFFFGFCCFFGGFGFD9CAEDA>FFFFF>=AE2?>AEFFF(;6;>(895?FFFFCD4808:9)78CE)411290))--(-(((7::?56F0(.(2:().4))/.*,)
@M03152:184:000000000-AWYW1:1:2107:2534:13482 2:N:0:AGGCTTAGATACCTGT
CCCAACTATCCCTATTAATCATTACGTCAATCCTAGAAACCAACAAAATAGGATCGAACGTCCTATTTCATTATTCCATGCTAATGTATTCAAGCGCGAGCCTGCTTTAAACACTCTAATTTTTTCAAAGTAACAGTCCTGATTTCCCGCCACACCAAATTAATGACATGACGGTTCGTCAGAAGGTAGGAACCAGTAACACCAGTACATACCAAGGCACGACCAGCGTACTGATACCGAAATTAAACTACGAGCTTAGATCGGAATGGCGGCGTGGAGGGAAAGAACAGGAGTATGTAGA
+
CCCCCGGGFGGGGGGGGGGGGGGGGGFGGGGGGGGGGFGFFGGGGGGGGG9FD9FF;FGD9:FFEFFFGFACEGFG<FGGGFCFFGFGDGAFFGFFGEEEDEDEGFCFDFGFF@FGGFFGGGAFGFFGCEGFC9=EGG8AFFCFEGGGGGEG:8F>+@,@EEF8EEFDGCDD=?8CE6C+@=EGGG8FF@CGFGG?@FFCGFD?5DFGGFGFFF>99FFA4:42>62?@D>>@F/1=FBF?@5)*;<*9;/6;*)(/;<C.7;D<1()(.(((4(,(..56>:51(2(.3()),)/*-*-)
@M03152:184:000000000-AWYW1:1:2107:23264:13506 2:N:0:AGGCTTAGATACCTGT
CCCAACTATCCCTATTAATCATTACGGCAGTTCTTAAAGACCAACAAAATAGAACCACACGTCCTATTTTATTATTCCATGCTAATGTATTCAGGCATAGGCCTGCTTTGAACACTCTAATTTTCTCAAGGTAAAAGTCCTGGTTCCCCGACGCATTCAATGAAGAACACAAAGGTTCACCAAGAGGCAAGACCCAGTCGAGCAGTAAAACACGCCGTCAGGCGGACCACCCAACCCGATCCGAAATTCAACTACGAGCTTAGACCGGAAGAGCGACGGGTAGGGAAAAAACCAGAACGGG
+
CCCCCGFGGGGGGGGGGGGGGGGGGGGGGGFGGGGGGGGGGGGGGGGGGGGGGGGGGGGGGFGEGGGFGGGGGGGGGGGFGGGGGGGGGGGGGGFGGGGGGFGGFGGGGGGGGGGGGGGGGGGGGGGGFGGGGGGGGGGGGGGGGGGFFEGGGGGDGGGGGGGGGC?FGGGGGFDFGDGGFFGFFGGGEGGGDGGGGGGDCGDEGGFFGFDD6ACFE?DDFF9@=D@ADF5>FFFGD>B6A082B>;F?D=))>F?F:1(.-54),7(429((,(,,7()-)4:?<(4(,()0())*(1((
@M03152:184:000000000-AWYW1:1:2107:10918:13565 2:N:0:AGGCTTAGATACCTGT
CCCAACTATCCCTATTAATCATTACGTCGATCCTAGAAACCAACAAAATAGAATCAAACGTCCTATTTCGTTATTCCATGCTAATGTATTCAAGCGTGAGCCTGCTTTAAACACTCTAATTTTTCCAAAGTAACAGTCCTGATTCCCCATGACACCAAATTAATGACATCATGGTTCGTCAGAAGGTAGGAATCAATAATACCAGTACGTACTATTGCACGACCAATAAATTAATCCCGAAATTCAACTACGAGCTTAGATCGGAAGAGCGTCGTGTAGGGAAAGAACGGGTAGTTGTAGA
+
CCCCCGGGGGGGGGGGGGGGGGGGGGGGGGGGGGGGGGGGGGGGGGGGGGGGGGGGGGGGGGGGGGFGGGGGGGGGGGGGGGGGGGEGGGGGGGGGGGGGGGGGGGGGGGGGGGGGGGFGGGGGGGGGGGGGGGGGFGGGGGGGGGGGGGGGGGGGGGGGGGCGEGGGGGGGGGFFDEEEFEGGGGGGGGFGGGGGGGFFGGFFGGFFGGGGFGGFFFFFFBAAAA=CFFC>FFECFFAABBFC+BEFFGF99C;>4**84*69@=>D@39(641((26=15?8188(((,0)(1*2:7))
@M03152:184:000000000-AWYW1:1:2107:27735:13666 2:N:0:AGGCTTAGATACCTGT
CCCAACTATCCCTATTAATCATTACGTCGATCCTAGAAACCAACAAAATAAAATCAAACGTCCTATTTCGTTATTCCATGCTAATGTATTCAAGCGTGAGCCTGCTTTAAACACTCTAATTTTTTCAAAGTAACAGTCCTGATTCCCTAAAACACCAAATTAATGGCATTATAGTTCGTCAGAAAAGAGAAACAGATTATACCAGTACGTACAAAAGCACGACCAGTAAACCGGTCTAGAAATTCAACTACGAGCTTAGATCGGAAGAGCGGCGTCTAGGGAAAGAACAGGGATGGATCGA
+
CCCCCGGGGGGGGGGGGGGGGFGGGGGGGGGGGGGGGGFGGGGGGGGGGGFGGGGGGGFEFFGGGGGGFGGGGGGGGGFFCCFGGGGGFAFGGGCEGGEGCCFGGGF@BFFGGFFGGFGGGGGGGCGFGFEFEAEGF9EEEGGFG9EFGGGGGGECGGGGFEGFD=DGFGDDD8EGFDCC?EAAFC?DFDDGF,6D=DFFG?+;AFFD=D=0:FC:?5A65:==>6:CEF5A*::*7+=884+*1=<8/;)(01)-)1*0/8(((/:@((,((.((())=07:):???:0()..))*)*,(
@M03152:184:000000000-AWYW1:1:2107:12352:13674 2:N:0:AGGCTTAGATACCTGT
CCCAACTATCCCTATTAATCATTACGTCGATCCTAGAAACCAACAAAATAGAATCAAACGTCCTATTTCATTATTCCATGCTAATGTATTCAAGCGTGAGCCTGCTTTAAACACTCTAATTTTTTCAAAGTAACAGTCCTGATTCCCCAAGACACCAAATTAATGGCATCATGGTTCATCAGAAGGGAGAAACCAATGATGCCAGTACGTACCGAAAGCACGACCAACATATTGATCCCGAAATTCAACTACGAGCTTAGATCGGAAGAGCGTCGTGTAGGGAAAGAAAAGGAATGTGTAG
+
CCCCCGGGGGGGGGGGGGGGGGGGGGGGGGGGGGGGGGGGGGGGGGGGGGGGGGGGGGGGFGGGGGGGGGGGGGGGGGGGGGGGGGGGGGGGGGGGGGGGGGGGGGGGFFGGGGGGGGFGGGGGGGGGGGGGGGFGGGGGFGGGGGGGGGGGGGFGGGGGFGGGGGGGGGGGGFEGGGGGGGGGGGGGGGGGGGGGGGGFG7DFGFFFGGGCAGDFDEAFFFAA8AC*>FAF>9A7C84>?>EBCC?AEFFE?DE@D>EEFECD;?FBFF89;<>BF:@FD>?FFFFF(2(.),96*)*6)
@M03152:184:000000000-AWYW1:1:2107:19602:13676 2:N:0:AGGCTTAGATACCTGT
CACTATCCCTATTAATCATTACGTCGATCCTAGAAACCAACAAAGTAGAATCAAACGTCCTATTTCATTATTCCATGCTAATGTATTCAAGCGTGAGCCTGCTTTAAACACTCTAATTTTTTCAAAGTAACAGTCCTGATTCCCCAAGACACCAAATTAATGGCATCATGGTTCATCAGAAGGGTGAAACCAATGATGCCAGTACGTACCGAGGCACGACCGACATATTGATCCCGAAATTCAACTACGAGCTTAGATCGGAAGAGCGTCGTGTAGGGAAAGAACAGGTATATTGAGATAT
+
CCCCCGGGGGGGGGGGGGGGGGGGGGGGGGGGFFGGGGGGGGGGGGGGGGGGGGGGGGGGGGGGGGGGGGGGGGGGGGGGGGGGGGGGGGGGGGEGGGGGGGGGGGGGGGGGGGGGGGGGGGGGGGGGGGGGFGGGGGGGGGCFGGGGGGGGGFGGGGGGGCFGGGFGGGEFGGGGGGGGGGGGGGGGGGGGGGFGGGFFGGGFGGFDFGCDFEGFF>DDDEFFFEEFFFFFCFDGGAEFFCFFFA>6=CEBBFAEF?3?;@?;DD@0(,((-429<>:F0)45,48,-6)**-1/*,*-)
@M03152:184:000000000-AWYW1:1:2107:4736:13687 2:N:0:AGGCTTAGATACCTGT
CCCAACTATCCCTATTAATCATTACGTCGATCCTAGAAACCAACAAAATAGGATCAATCGTCCTATTTCATTATTCCATGCTAATGTATTCAAGCGTTAGCCTGCTTTAAACACTCTAATTTTTTCAAAGTAACAGTTCCGATTCCTTGCGACACCAAATTAATGACATCACGGCTCCTCGGAAAGGAGGAACCAACAAAACCAGTACGTACCGTAGGCACGACCAGCAAATTGATCCCGAAATTCAACTACGAGCTTAGATCGGAAGAGCGTCGTGTAGGGAAAGAACAGGGAAGTGTGA
+
CCCCCGGGGGGGGGGGGGGGGGGGGGGGGGGGGGGGGGGGGGGGGGGGGGGGGGGGGGFFFGGGGGGGGGGGGGGGGGGGGGGGGGGGGGGGGFGGGGGGGGGGGGGGGGGGFGGGGGGGGGGGGGGGGGGGGGGGGGGGGGGGGGGGAFGGGGFFGFGGGGGGGGGGGGGGG+CCEEGGGD=BEDGGGGGGGCFGGGGFGGGFGGFGGFGG>EGFFEFFFFFFBAB4@F;+==CCCF):DBDDF+<FF>F;;550AE)/7?<;;?@>F?7>619(-78=AB:@:?:?(:7>)-)0*,*-)
@M03152:184:000000000-AWYW1:1:2107:11100:13749 2:N:0:AGGCTTAGATACCTGT
CCCAACTATCCCTATTAATCATTACGTCAATCCTAGAAACCAACAAAATAGGATCGAACGTCCTATTTCATTATTACATGCTAATGTATTCAAGCGCATGCCTGCTTTAAACACTCTAATTTTTTCAAAGTAACAGTCCTGATTCCCCGCAACACCAAATTAATGGCATTACGGTTCGTCAAGAGGGAGGAATCAGCAACGCCAGTACGTACCTGTGGCACGACCAACATGCTGACCCCGAAATTCAACTACGAGCTTAGATCGGCAGAGCTGCGGGTAGGGAAATAACAGTGCAGAGCTA
+
CCCCCGGCGGGDGGGFGGGGGGGGGFGFFFGGGGFGFCFGGGGGGGFDGGFGCECE;@CF@FEGGDGGFGFGGGG,CEGFGGCFGG<FGGGFFGGGGGGEAFGGGDAFGF<?,<AFFCFFFCFEFFGFEGFAECECF9@EFGGFF,4AC>EGGFEGGG8EGGGGGGGGFGG8D6=3@BEECGG9DC>@CGGBEGAF68,;CCG>731A*;C9@C78?**;?BFB7?=BD;:)+=8CGFE2>(8/@F<+4+A3;C86>ECE)/?(2,-3(-(-(5((()()-.:)()-),-41*-**2(0))
@M03152:184:000000000-AWYW1:1:2107:26203:13784 2:N:0:AGGCTTAGATACCTGT
CCCAACTATCCCTATTAATCATTACGGCAGTTCTAAAAACCAACAAAATAGAACCACACGTCCTATTTTATTATCCCACGCTAATGTATTCAGGCATAGGCCTGCTTTGCACACTCTAATTTTCTCAAGGTAAAAGTCCCAGTTCCCCGATGCATGCAATAAAGAACACACCGGTTCACTAAGAGGCAAGACCCGGTCAAGCAGTAAACAAGCCGTCAGCCGGACCACCCAACCAGACCCGAAATCAAACTACGAGACCACATCGGAAGCACGCAGTGTCGGGAAAGAGACGGTCAGGGTG
+
C<666BCCFCG8F6;C@9CEA@CEE66C@CC6C<FF,<CF@A,8@EFGF<,C<@,;C,86C@@FFGF<,6EF,6,C,,,866C@C,EFE9@6<9C8C=F8A<FC,AA55,,,::4A<<AAE<BFGEF,,:C=E,4A,9,5@F99CEB8>CE>CFG,EF9>DEA,6=D?@DC8=@+8+6E,EDGD8BE@E8DDFGGEGD6A<C70@8F>7C57ACDBE*9*95>=55>FD5@;4?@*5)5(035,)+)*77*)/*0()((((.))((,4(((((2-(-)5615(528(3((,)0())*(1((
@M03152:184:000000000-AWYW1:1:2107:10270:13790 2:N:0:AGGCTTAGATACCTGT
CCCAACTATCCCTATTAATCATTACGTCAACCCTAGAAACCAACAAAATAAGATCGACGTCCTATTTCATTATTCCATGCTGATGTATTCAAGCGTTAGCCTGCCTTAAACACTCTAATTTTTTCAAAGTAACAGTCCTGTTTCCCCGCAACACCAAGTTAATGGCATCACGGTTCTACAAGAGGGAGGAATCAGTGAGGCCAGTTCATACCGTTGGCACGACCGACCTACTGACCCCGAAATGCAACTACGAGCTTAGATCGGAAGAGCGTCGTGTAGGAAAAGAACAGTAAGGTGTAGA
+
CCCCCGGGFGGGGGGGGGGGFGGGGEFFEFGGGGGGGGGGGGGGGGGGGGGGGGFGCC@FEGDFGGGGDFFFGGGFGGD<FGGFGGGFGFGGGG>FGGGGGGGGEGGGGGFGFGGGG9FCFEFCFFGGGFGGFGGGGEFGEFGGFEGG7CEGGGGGGGGGGGFG8?DFGGGG+6AECC89=>FGGDGGGGFEGGGFGC@F6FGFGGFGGGGGBFDF555@D>@F>B>D>9@FFFFFFFDBFFA);@EF(2)(4:;28;<3/7:?:BF:?03(-43<(7)9)*453???34)*/.)**)26)
@M03152:184:000000000-AWYW1:1:2107:6355:13805 2:N:0:AGGCTTAGATACCTGT
CCCAACTATCCCTATTAATCATTACGTCCATCCTAGAAACCAACAAAATAAGACAGACGTCCTATTTCATTATTCCATGCTAATGTATTCAAGCGTTAGCTTGCTTTAAACACTCTAATTTTTTCAAAGTAACAGTCCTGTTTCCCCGCAACACCAAATTAATGGCATCACGGTTCTACAAGAGGGAGGAATCAGTGAAACCAGTTCATACCAGTGGCACGACCGACCTACTGACCCCGAAATTCAACTACGAGCTTAGATCGGAAGAGCGTAGTGTAGGGAAAGAACAGGTATGGGTAGA
+
CCCCCGGGGGGGGGGGGGGGGGGGGGGGGGGGFGFGGGGGGGGGGGFGGGGGGGGGGGGGGGGGGGGGFGGGGGGGGGGGGGGGGGGGGGCGGGGGGGGGGGGGGFFBEFGGFGGGGGGGGGGGGGCFFGFGFGGGGDEFGGGGAFFGGGGGGGGGGGGFGFGFEGFGGFG6EDECDDGGGG?FGE>FDGCFFGGGGGGFGGD5FGFFG9+0;@FFA*60@D9A9>>5>FEFFFBDD6A@49F3AA);?CF0;*.:A<8E3610?;6@@704118><6<F(78>??B1,,41@2484,:()
@M03152:184:000000000-AWYW1:1:2107:8012:13819 2:N:0:AGGCTTAGATACCTGT
CCCAACTATCCCTATTAATCATTACGTCGATCCTAGAAACCAACAAAATAGGTTCGAACGTCCTATTTCATTATTCCATGCTAATGTATTCGAGCGATTGCCTGCTTTAAACACTCTAATTTTTTCAAAGTAACAGTCCTGACTCCCCGTAACACCAAATTAATGACATCACGGCTCGTCAGAAGGGAGAAATCAATGACGTTAGTACGTACCGAGGCACGACCGACGTATTGATCCCGAAATTCAACTACGAGCTTAGATCGGAAGAGCGTCGTGTAGGGAAAGAAAAAGTAAGTGTAGA
+
CCCCCGGGGGGGGGGGGGGGGGGGGGGGGGGGGGGGGGGGGGGGGGGGGGGGGFGGGGGGFGGGGGGGGGGGGGGGGGGGGGGGGGGGGGGGGFGGGGGGGGGGGGGGGGGGFGGGGGGGGGGGGGGGGFGGGGGGGGGGGGGGGGGGGGGGGGGGGGGGGGGGGGGGGGGGGGGGGECGFGGDFGDF>EGGGGGGGGGFGG6A5EFG5CGGDEGFFBBAEB@@=>BE>AEF7@?F7A):BBFFFFFA5CA(4*89F44>94418((,.((,374?()5BFF0;,3:0((-*1)9*747<)
@M03152:184:000000000-AWYW1:1:2107:4438:13893 2:N:0:AGGCTTAGATACCTGT
CCCAACTATCCCTATTAATCATTACGGCGACTCTAGAAACCAACAAAATAGAACCGCACGTCCTATTTTATTATGCCATGCTAATGTATTCGGGCAAAGGCCTGCTTTGAACACTCTAATTTTCTCAAGGTAAAAGTCCTGGTTCCCCGACACACCCAATTAAGGGCATGCCGGCTCACCAAGAGGTAGAACCCGGCCAGACAGTACGTACCGTAAGGCAGACCGCCCGACCAGGTTCGAAATTCAACTACGAGCTTAGATCGGAAGAGCGTCGTGTAGGGGAAGAAAAGGTATGTGTATA
+
CCCCCGGGGGGGGGGGGGGGGGGGGGGGGGGGGGGGGGGGGGGGGGGGGGGGGGGGGGGGGGGGGGGGGGGGGGGGGGGGGGGGGGGGGGGGGCCGGGGGGGGGGGGGFGGGGGGGGGGGGGGGGGGGGFGFGGCCGGGFGG=FGGGGGGGGGGGGGGFGGGGFGCEGGGGGGEGGGGGGGGGGGGG9FGGGFGGGGGGFGGGFFFFGGGGGECGEFFFFEFDFFF;D>EFB>F?*>*).7:45FFAFB9:?155(<4744:8:B:(3:?>3<7(2,56?:)2707?(,5017:F6*)*))
@M03152:184:000000000-AWYW1:1:2107:23466:14062 2:N:0:AGGCTTAGATACCTGT
CCCAACTATCCCTATTAATCATTACGGCGACTCTAGAAACCAACAAAATAGAACCGCACGTCCTATTTTATTATGCCATGCTAATGTATTCGGGCAAAGGCCTGCTTTGAACACTCTAATTTTCTCAAGGTAAAAGTCCTAGTTCCCCGACACACCCAATTAAGGGCATGCCGGCCCACCAAGAGGTAGAACCCGGCCAGACAGTACGTACCGTAAGGCAGACCGCCCGACCATGTTCGAAATTCAACTACGAGCTTAGATCGGAAGAGCGTCGTGTAGGGAAAGAACAGGTATGTGTAGA
+
CCCCCGGGGGGGGGGGGGGGGFGGGGEGGGGGGGGGGGGGGGGGGGFGGGGFFGGDGGGGGGGGFFFGGGGGGGGGGGGGGGFGGGGGGGGGGCGDGGFFGGGGGGGGGGGGAFGGGGFGGGGGGGGFGGGFGGGGGGEGGGGGGGGGGGGGGGGGGGGGGGGGGCGGGGGGGGDEGGGGCFG?FFGFFCFGGGGGGGGFDGGFGDFGGGGGEF7BFAFFFF8@6>B54B95))62:FB:@?FF46<6>DFB63B>F<22><<01(2:BF(,49;?FFAB<F::?:B1(3(*1))976*)-
@M03152:184:000000000-AWYW1:1:2107:10413:14113 2:N:0:AGGCTTAGATACCTGT
CCCAACTATCCCTATTAATCATTACGTCGATCCTAGAAACCAACAAAATAGAATCAAACGTCCTATTTCGTTATTCCATGCTAATGTATTCAAGCGTGAGCCTGCTTTAAACACTCTAATTTTTTCAAAGTAACAGTCCTGATTCCCCATGACACCAAATTAATGACATCATGGTTCGTCAGAAGGTAGAAATCAATAATACCAGTACGTACTATTGCACGACCAATAAATTAATCCCGAAATTCAACTACGAGCTTAGATCGGAAGAGCGTCGTGTAGGGAAAGAAAAGGTATGGTTAAA
+
CCCCCGGGGGGGGGGGGGGGGGGGGGGGGGGGGGGGGGGGGGGGGGGGGGGGGGGGGGGGGGGFGGFGGGFGGGGGGGGGGGGGGGGGGGDGGGGGGGGGGGGGGGGGGGGGGGGGGGGGGGGGGGGGG9FGGGGGGFGGGGGGGGGGGGGGGGGGGGGGGGGGGGGGGGGGGGFGGGEGGGGFGGGGFGGGFGGGGGGFGGGFCFDGGDDDFGGFFFFFFFFBAFFFFFFFFFCG;>5AEFFF>CCFFGFAFC5@F434*82(9>>F(192;B9;28;*;FF:(3,(,22**)))0)*))
@M03152:184:000000000-AWYW1:1:2107:8519:14167 2:N:0:AGGCTTAGATACCTGT
CCCAACTATCCCTATTAATCATTACGGCAGCTCTAAAGGCCAACAAAATAGAACCACACGTCCTATTTTATTATTCCATGCTAATGTATTCAGGCGCAGGCCTGCTTTGAACACTCTAATCTTCTCAAGGTAAAAGTCCTGGTTCCCCGCCGCATCCAATAAAGGACACGACGGTTCACCAAGAGGCAAGACCCGCTCGGGCAATAACACACCGTGAGGCGGACCACCCAAACAGATCCGAAATTCAACTACGAGCTTAGATCGGAAGAGCGCCGTGTAGGGAAAGAACAGGAATGTGAAA
+
CCCCCGGGGGGGGGGGGGGGGGGGGGGGGGGGGGGGGGGGGGGGGGGGGGGGGGGGGGGGGGGGGGGGGGGGGGGGGGGGGGGGGGGGGGGGGFGGGGGGGGFGGGGGGGGGAFGGGGGGGGGFFGGGGGGGGGFGGGGGF?@EGGGGGGGGGGGGGGGGGGCFGFGGGGGGGGEGGGGGGGGGFCG<FGFGFGEGGGGFGGGACDFGGGGDFGFFFFFFFF>1>8?3<A?F>)89:<F:F?F2@FBFFC431C@6>(6?DAAF?F<6?BB((,4(4>1@>B7;31:?:?:7)())2)*.)
@M03152:184:000000000-AWYW1:1:2107:12027:14209 2:N:0:AGGCTTAGATACCTGT
CCCAACTATCCCTATTAATCATTACGTCGATCCTAGAAACCAACAAAATAGAATCAAACGTCCTATTTCATTATTCCATGCTAATGTATTCAAGCGTGAGCCTGCTTTAAACACTCTAATTTTTCAAAGTTAAAGTCCTTGTTTCCCCAAAAAACCAAATAATTGCCTTCTTGTTCAATCAAAAGGGAAAAACCAAGGATGCAATTACTTACCAAGCAAGACAGGACATATGACTCCCGAATTTCAACTCGAACCTTGAATCGAAACAACTCGTGTAAGGAAAGAACCAGGAAGTTTCAAA
+
CCCCCGGGGGGGGGGGGGGGGGGGGGGGFGGGGGGGGGGGGGGGGGGGGGGGGGGGGGGGFFGGGGGGGGGGGGGGGGGGGGGGGGGGGGGGGGGGGGGGGGGGG?FGGGGGGGGGGGGGGGGG<,A9,:,9,,,,,9,,,4C,@EG=B4,,++4+AD,9,@,,9,,,,,,,76@43,4,,,74@7+8,6@DE=D+,+6@,=++,+++++6?0,+;*****;))0*100+;+++*+9300@)9*++*=6**)0*)0***)**00(((((())(((/(+.;..3)(/((,,().()1+)+))
@M03152:184:000000000-AWYW1:1:2107:14534:14239 2:N:0:AGGCTTAGATACCTGT
CCCAACTATCCCTATTAATCATTACTTTAGCCCTAGAAACCAACGAAAGTAGGACTAAAGTCCTATTTCATTATCCCATGCTAATATATTCAAAGGCTAGATTACGCCTGCCTTGAGCACTCTAATTTCTTCACAGTAAAAGATTTGAAACACTTTGACCCCTAAAATATAATTTTAGGAAGTGTATTCAAAAAGAAGGAAACGAGAATAAGGTACACATCGGAAAGATGGACCTTAAGTTCTCATTAATCCGAAATTCAACTACGAGCTTAGATCGGAAGAACGTCGTGTAGGGAAAGAA
+
CCCCCGGGGGGGGGGGGGGGGGGGGGGGGGGGGDGGGGGGGFGGGGGGGGGGGGGGGGGGGGGGGGGGGGGGGGGGGGGGGGGGGGGGGGGGGGGGGGGGGGGGGGGDGGGGGGGGGGGFFGGGGGGGGGGGGGGGGGGGGFGGGGGGGGGGGGGGGGG9EGGGGGGGGGGGGGGGGGGFGGGGGGGGGGCGGGGGCF@FGD?FGGFG?FGCDADFF7DF?AADFFDFFFEAAF)=<FFEFF>5B9EFFFFCFGF9FF;EEEFFFAA=2(;C=CC45)5A5)()(//,(/,8:A:AG1<8@
@M03152:184:000000000-AWYW1:1:2107:13181:14327 2:N:0:AGGCTTAGATACCTGT
CCCAACTATCCCTATTAATCATTACGTCGATCCTAGAAACCAACAAAATAGGTTCGAACGTCCTATTTCATTATTCCATGCTAATGTATTCGAGCGATTGCCTGCTTTAAACACTCTAATTTTTTCAAAGTAACAGTCCTGACTCCCCGTAACACCAAATTAATGACATCACGGCTCGTCAGAAGGGAGAAATCAATGACGTTAGTACGTACCGAGGCACGACCGACGTATTGATCCCGAAATTCAACTACGAGCTTAGATCGGAAGAGCGTCGTGTAGGGAAAGAAAAGGGATTGTTAGA
+
CCCCCGGGGGGGGGGGGGGGGGGGGGGGGGGGGGGGGGGGGGGGGGGGGGGGGGGGGGGGGGGGGGGGGGGGGGGGGGGGGGGGGGGGGGGFFGGGGGGGGGGGGGGGGGFGGGGGGGADGGGGGGGGGGGGGGGGGGFGGGGGGGGEEGGGGGGGGGGGGGFGGAFFGFFFE8CCGCEGGGDE=FCAEEFFGGGGGFGFGDGFCGFGGFGFFGGFF>>ABDFFFFFF:F9AFFFG=FEFFFFC+7?FEGF6<933?<34)6(313(031>1(7>B2)64:F:).10(.5()7()02-25)
@M03152:184:000000000-AWYW1:1:2107:14197:14338 2:N:0:AGGCTTAGATACCTGT
CCCAACTATCCCTATTAATCATTACGTCAACCCTAGAAACCAACAAAATAAGATCGACGTCCTATTTCATTATTCCATGCTAATGTATTCAAGCGTTAGCCTGCTTTAAACACTCTAATTTTTTCAAAGTAACAGTCCTGTTTCCCCGCAACATCAAATTGATGGCATCACGGTTCTACAAGAGGGAGGAATCAGTGAAGCCAGTTCATACCGGTGGCACGACCGACCTACTGACCCCGAAATTAAACTACGAGCTTAGATCGGAAGAGCGTCGTGTGGGGAAAGAACAGAAATGTGTGAG
+
CCCCCGGGGGGGGGGGGGGGGGGGGGGGEGGGGGGGGGGGGGGGGGGGGGGGGGFGGDGGGGGGGGGGGGGGGGGGGGGGGGGGGGGGGGGGGGGGGGEGGFGCFGGCFGGGFFGGGGGGGGGEFGGGCGGGAFGGGGGGGGGGGGGGGGGGGGFGGGGGGGAFDCGGGGGGGGGGGGFGGGGGGDGGGGGF?DFFGGEAGFCFGGFCFGCFD>DFBFAFFFFFA>@5@FFFFFFGGFE@>@4;*:?BE=A;FGE64<<EEF@,4194((49(-,8.)27-)(0((4(8((0).0/0.*-)
@M03152:184:000000000-AWYW1:1:2107:20394:14379 2:N:0:AGGCTTAGATACCTGT
CCCAACTATCCCTATTAATCATTACATCAGCCTTAGAAACCAACAAAATAAGACCAACGTCATATTCTATTATCCCATGCTGTAATATTCAATGGCAAGTTACGCCTGCTTTGAACACTCTAATTTTTTCAAAGTAAATGATTTGTAAGTATTGCTACCTACAAAAGATAGGAAGCACCGACCGAGCCACGCCACGAGGACGAGCTTTAACCGATGACATTCCGAAATTCAACTACGAGCTTAGATCGGAAGAGAGTCGTGTAGGGAAAGAACAGGAAGGTGAAGAACCAGGTGGTGGGCT
+
CCCCCGFGGGGFGAAFFCFDEFFFGFGGEFDFEFGGGFGGG<DFFGGFFGGGECECAFEFDCFFGG9@CEDF<C@CFGG8<E@FFGFGGEFGC<FFFFDFCGG@CC@DE8E<,CEEEF<FFGEEEAFEEDFGGCFFGGFGGGFE9@EGGGGFGGGDGGFDFGGGGCFC9DF?EEGDC===CC>>CG6+@=CEDGC?9D>5@CDE>7F>FG88>C4*=8A@FF?4>>9F?FEFFA=D*2?=B1C8FAC>18>138)(249((/36<033(.34:03((0(.())1-)((((()0.).1()((
@M03152:184:000000000-AWYW1:1:2107:10836:14432 2:N:0:AGGCTTAGATACCTGT
CCCAACTATCCCTATTAATCATTACGTCAATCCTAGAAACCAACAAAATAGGATCGAACGTCCTATTTCATTATTCCATGCTAATGTATTCGAGCGATTGCCTGCTTTAAACACTCTAATTTTTTCAAAGTAACAGTCCTAACTCCCCGTAACACCAAATTAATGACATCACGATTTGTTAGAAGGGAGAAATCAATAACGTTAGTACGTACCAAGGCACGACCGACGTATCGATCCCGAAATTCAACTACGAGCTTAGATCGGAAGAGCGTCGTGTAGGGAAAGAACAGGCATGGATAGA
+
CCCCCGGGGGGFGGGGGGGGGGGGGGGGGGGGGGGGGFFGGGGGGGGGGGGGGFCFCG8FFGDEGGGGGGGGGGGFGGGGGGGFGGGGGGGG<FGGGGGGGGFFGGGFCCE,BFFGGGGGGGGGGFGGGGGFGGGGCFGFFFGGGCDFGEGGGFGEGGGFFGGGGGGGGGGGGGDEEFFGFGFFFEEGEDDGGGFFGGGFGGDC>CF@DCC:5FDFF5AFA>55:4>D@FFFFF=C<6A@E@AE8AE6<<6;?73:4C@E5???0(4:?014(42:1.4??F?F2:<<:(.)),))*.*()
@M03152:184:000000000-AWYW1:1:2107:18909:14446 2:N:0:AGGCTTAGATACCTGT
CCCAACTATCCCTATTAATCATTACGTCAACCCTAGAAACCAACAAAATAAGATCGACGTCCTATTTCATTATTCCATGCTAATGTATTCAAGCGTTAGCCTGCTTTAAACACTCTAATTTTTTCAAAGTAACAGTCCTGTTTCCCCGCAACATCAAATTAATGGCATCACGGTTCTACAAGAGGGAGGAATCAGTGAAGCAAGTTCATACCGGTGGAAGGACCGACCTACTGACGCCGAAATTAAACTAAGAGCTTAGATCGGAAGAGCGGCGGGAAGGGAAAGAAAAGGTAGTGGGAGA
+
CCCCCGGGGGGGGGCDFDFGGGGFGGGGGEFFEFGGGGGGGFGGGGGGGGGGGGGGGEFFEFGGGFGC99FFDFFGG9FFGFECGFGG9<FGGGGGDCFFGGFGGGGGFGFF8BEFGAF<FF?7F?EEGGGFFAC<?F9F9EC;EFGF>EGGFFGGFGGADC8;EFEGFF?@6+@A9FEGFGFDFEEEGDE>,@E,@CFF,+599C+;+=+=:7*3?*;*30:)0/:*(;(**4(*22030()6*;?BCC)/48)))).9))60;1((,(((-,(-(0-74)4>:73.,,2*0)10*(*((
@M03152:184:000000000-AWYW1:1:2107:14917:14490 2:N:0:AGGCTTAGATACCTGT
CCCAACTATCCCTATTAATCATTACGTCAACCCTAGAAACCAACAAAATAAGATCGACGTCCTATTTCATTATTCCATGCTAATGTATTCAAGCGTTAGCCTGCTTTAAACACTCTAATTTTTTCAAAGTAACAGTCCTGTTTCCCCGCAACACCAAGTTAATGGCATCACGGTTCTACAAGAGGGAGGAATCAGTGAGACCAGTTCATACCGTTGGCACGACCGACCTACTGACCCCGAAATTCAACTACGAGCTTAGATAGGAAGAGCGTGGGGTAGGGAAAGAAAAGGAAGGTGTAGA
+
CCCCCGGGGGGGGGGGGGGGGGGGGGGGGGGGGGGGGGGGGGGGGGGGGGGGGGGGGGGGGGGGGGGGGGGGGGGGGGGGGGGGGGGGGFGGGGGGGGGGGGGGGGGGGGGGGGGGGGGGGGGGGGGGGGGGGGGGGGGGGGGGGGGGGGGGGGGGGGGGGGGGGGGGGGGDGFEGFGGGFFFFFEGGGGGFDGGFGGGFGCCFFGFGFDFGACDBFFFFEFFFFFFF=FEFFFBDF48;EF5C6=EF?CF0?DE0;EEE))73@4?<?044(((((),04FB<080(((())()09)*-)
@M03152:184:000000000-AWYW1:1:2107:25814:14511 2:N:0:AGGCTTAGATACCTGT
CCCAACTATCCCTATTAATCATTACTTCGGTCCTAGAAACCAACAAAATAAGACCAAAGTCCTATTCCATTATTCCATGCTAATGTATTCAAGCGAAACTGCCTGCTTTGAACACTCTAATTTTTTCAAAGTAAATGTCTCGAGTACAAGGTGAATCCCGCAACCAAGTTAATGGCACAGGCTGTCTTCGAGAAACACGATTTGAACCCCGCCTGCAGTACCGCCCCGACACCGGTTTCCCGGCTTGGGTTCCAGCCCACAACGCATTAAAAAAAGGGTCCCGAAATTCAACTACGAGCTT
+
CCCCCGGGGGGGGGGGGGGGGGGGGGGGGGGGGGGGGGGGG8FGGGGGGGGGDEEFGFGGDFFGGFCDFGGGGEFFGGGFGFFGGGGGGGGGGFEGGGGFGGBFGFCFFGGEBFGFGGGGGGDFGGFCGGGFFG,CFA,@EFCFEEEFCDFGGGGFGGCE6ECGGGGFDEFFGGGFGG?DFFFFGGAFDFDGGGGGGC>BGGFBDFF+;777ACDF>FFFAA=82/4?AD>;FE>:)=F)*6:@BD;D;*86;:6.=@6?<BFB>9?6A4)42(9:?3:5?>>:(-(642)*9>FDD<3(.
@M03152:184:000000000-AWYW1:1:2107:11318:14538 2:N:0:AGGCTTAGATACCTGT
CCCAACTATCCCTATTAATCATTACGGCGACTCTAGAAACCAACAAAATAGAACCGCGCGTCCTATTTTATTATTCCATGCTAATGTATTCGGGCATAGGCCTGCTTTGAACACTCTAATTTTCTCAAGGTAAAGGTCCTGGTTCCCCGACGCACACCAACAAAGGGCACGCCGGCTCACCAAGAGGTAAGGCCCGCCTAGACAGTACGTGCCGTTAGGCAGACCGACCGGCCAGGCCCGAAATTCAACTACGAGCTTAGATCGGAAGAGCGTCGTGTAGGGAAAGAACAGAGAAGTGTGG
+
CCCCCGGGGGGGGGGGGGGGGGGGGGGGGGGGGGGGGGGGGGGGGGGGGGGGGGFGGGGGGGGGGGGGGGGGGFGFEFGGGGGGGGGGGGGGGGGGGGGGGGFFGGGGGGFFGGGGGGGGGGG9EDGFGGGGGGGGGFGGGGGCFGFFGGGGEGGGGGGGGGGG?EGGGGCCFCCEEGGFGG5DFGGD9D?FGGEGGGGFFFFFF8FGDFGGFE<;DFFFAEFF<5(79@>DFFFFGF@9>(7678AFF>F?:G:;)5<?<5)3??FFFFF;60---)(94>0716(840,.0.)02)*-(
@M03152:184:000000000-AWYW1:1:2107:24558:14636 2:N:0:AGGCTTAGATACCTGT
CCCAACTATCCCTATTAATCATTACGTCGATCCTAGAAACCAACAAAATAGGTTCGAACGTCCTATTTCATTATTCCATGCTAATGTATTCGAGCGATTGCCTGCTTTAAACACTCTAATTTTTTCAAAGTAACAGTCCTAACTCCCCGTAACACCAAATTAATGACATCACGATTTGTTAGAAGGGAGAAATCAATAACGTTAGTACGTACCAAGGCACGACCGACGTATTGATCCCGAAATTCAACTACGAGCTTAGATCGGAAGAGCGTCGTGTAGGGAAAGAACAGGTATGTGTAGA
+
CCCCCGGGGGGGGGGGGGGGGGGGGGGGGGGGGGGGGGGGGGGGGGGGGGGGGGGGGGGGGGGGGGGGGGGGGGGGGGGGGGGGGGGGGGGFGGGGGGGGGGFGGGGGGGGGGGGGGGGGGGGGGGGGGGGGGGGGGGFGGGGGGGFGGGGGGGGGGGFGGGGGDFGGGGGGGGGGGGGGGGGGGFCFGGGGGCGGGGFFGGFF9CFGGFGGFGGFFFFA>BA2>BFD>FEAFFFGFADDFFFFFAE=CGFDFDD0A<3)))61;?BF0(44<03<?F>F05:54<<311:684?=:)*--
@M03152:184:000000000-AWYW1:1:2107:5207:14739 2:N:0:AGGCTTAGATACCTGT
CCCAACTATCCCTATTAATCATTACATCGATCCTAGAAACCAACAAAATAGAATCGGATGTCCTATTTCATTATTCCATGCTAATGTATTCAAGCGTAAGCCTGCTTTAAACACTCTAATTTTTTCAAGGTAACAGTCCTAATTCCCCATAACATCAAATGAATGACATTATGGTTCTTTAGAAGGTGAGAACCAATAAGACCAGTACATACCAAGGCATGACCGATCCATTGATCCCGAAATTCAACTACGAGCTTAGATCGGAAGAGCGTCGTGTAGGGAAAGAACAGGTATGTAGATA
+
CCCCCGGGCFFGGGGGGGGGGGFGGGGGGGGGGGGGGGGGGGGGGGGGGGGGGGGGGGGG<FGGGGGGGGGGGGGGGGGFFGGGGGGGFGGFGGGGGGGGGGGGGGGGGGGGGGGGGGGGGGGFBCDGCE<CEFGGGGGFGGGGGGGGGGFGGGFEGGGFGFGGA=DFGGFGF?ADA,=EGEFFFGFFGGFDG=@C?GG?,D8@@DB8DDGDBEGFFFD5*@DE=B)3)*;;BFEFFFFFFF5AFFFFEGFFFG576C>:CCB@(5@F((26;91((2)=(;;)6;838:(*;))1*-2)-
@M03152:184:000000000-AWYW1:1:2107:8961:14756 2:N:0:AGGCTTAGATACCTGT
CCCAACTATCCCTATTAATCATTACGTCAATCCTAGAAACCAACAAAATAGGATCGAACGTCCTATTTCATTATTCCATGCTAATGTATTCAAGCGTTAGCTTGCTTTAAACACTCTAATTTTTTCAAAGCAACAGTCCAAATTCCCCGCAACACCAAATTAATGGCATTACGGTTCATCAGGAAGGAGGAATCAGTGAGACCAGTACATACCGGAGGCATGACCAACCTACTAACCCCGAAATTCAACTACGAGCTTAGATCGGAAGAGAGTCGTGTAGGGAAAGAACAGGTAGGGGTAA
+
CCCCCGGGGGGGGGGGGGGGGGGGGGGGGGGGGGGGGGGGGGGGGGGGGGGGGGGGGGCGFFFGGGGGGGGGGEFCFGGFGFCGGGGGGGGGGGGGGEGGGGGGGGGGGGEC<FFCGGGGGGGGGGGGGGDGGFGGGGGEGGGGGGFGD7CGGGGGGGGGGGGGGFFFGGGG?CDGGDGGGGFF8DGFGGGGGGDGFFGFGFGFFGFGFGCCAG6*<*@BFFFFFF=BAFBF*+:CF4?BBBBFFFFFCGFFFGD0.;;@<??0<?018@(35A0(-80@23:4<(8<7:(01)*.*(91(
@M03152:184:000000000-AWYW1:1:2107:14390:14768 2:N:0:AGGCTTAGATACCTGT
CCCAACTATCCCTATTAATCATTACGTCGATCCTAGAAACCAACAAAATAGGATCAAACGTCCTATTTCATTATTCCATGCTAATGTATTCAAGCTATCGCTTGCTTTAAACACTCTAATTTTTTCAAAGTAACAGTCCTGATTTCCCACGACACCAAATTAATGACATCGTGGTTCGTCAGAAGGGAGAAACCAACTAGACCAGTACACACCAAAGGCGCGACCAATCTGTTAGTCCCGAAATTCAACTACGAGCTTAGATCGGAAGAGCGTCGTGTAGGGAAAGAAAAGGAATGTGTAA
+
CCCCCGGGGGGGGGGGGGGGGGGGGGGGGGGGGGGGGGGGGGGGGGGGGGGGGGGGGGGGGGGGGGGGGGGGGGGFGGGGGGGGGGGGGGGGGGGGGGFGGGGGGGGGGFGGGGGGGGGGGGGGGGGGGGGGGGGGGGGGGGGGGGGGGGGGGEGGGGGGGGGGFGGFGGGGGCGGFGGGGGGFGCEGGEGGGGGGGGGF7CCACFFFGFCGAGGFFFF?AB9AAFFFB8CAAAECC>;>DFF6+;?FE:A;;DD6>@C3CE?@FFF288?>B((7?F:8A3:FFBB<0:?>)4700.*.)
@M03152:184:000000000-AWYW1:1:2107:10865:14793 2:N:0:AGGCTTAGATACCTGT
CCCAACTATCCCTATTAATCATTACGGCGACTCTAGAAACCAACAAAATAGAACCGCACGTCCTATTTTATTACGCCATGCTAATGTATTCGGGCAAAGGCCTGCTTTGAACACTCTAATTTTCTCAAGGTAAAAGTCCTGGTTCCCCGACACACCCAATTAAGGGCATGCCGGCTCACCAAGAGGTAGAACCCGGCCAGACAGTACGTACCGTAAGGCAGACCGCCCGACCAGGTTCGAAATTCAACTACGAGCTTAGATCGGAAGAGCGTCGGGTAGGGAAAGAACAGATAAGTGTAGA
+
CCCCCGGGGGGGGGGGGGGGGGGGGGGGGGGGGGGGGGGGGGGGGGGGGGGGGGGGDGGGGGGGFGGGGGGGGGGEGGGGGGGGGGGGGGGGGGGGGF@FGGGGGGGGGGGGG8FGGFGGGGGFGCGAFGGGGGGGGFFFFGGGGGGGDGGGGGGGGGGF9=EEFFGGGGDGGGG>EGGGG6>CCDFFFGGGFEGGGC>F?FFFFGACCFGGFGGFFFFF>A@@BE9D982>DF?C*9>?FFFA/15@<FF??<B9?>?FF)4:?:61409,46(335338?(0(8:8?<(**-1/::C))
@M03152:184:000000000-AWYW1:1:2107:14464:14794 2:N:0:AGGCTTAGATACCTGT
CCCAACTATCCCTATTAATCATTACCTCGGTCCTAGAAACCAACAAAATAGAACCAAAGTCCTATTCTATTATTCCATGCTAATGTATTCAAGCGTCAGCCTGCTTTAAACACTCTAATTTTTTCAAAGTAAAAGTTGTGGATTGCCAGCACACACCGTTAGGCGCATGTTGGTTCCCCACAAGGAAAGGCGCGGCCGAACAGTTCTCACCCAAAGGTTGACCGCCCCGCTACCCCCGAAATTCAACTCCCAGCCTAGATCGGAAGACCTCCGTGCAGGGGACGCACAGCTAATGTTAGAT
+
C<ACCGGEFGFGGGGGGGGGGGGGGEFGFCGGGGGGGGGFGFGGCFG@FAFFFEFGFFGGGG9E,CFGAFGA96<<9EFGC,<FFFG9EECFFE7@FEEGGC8E=EEF,EFFFFG<F5@FCGFE<FCFGFCFFG9?A=@:CAFFEFEFFFFF,E?EDE9@EG8DEGCCGD8F8CFDE@8=CE8@DDCGGC@+6>++@55***9+=:=CF8*;*;94*/+;6A*(()().:1B))//C5>0;(0)974*)*),)1)(),.).403((.(())((.((-/(0(7-)40((4()**)/0*)*.)
@M03152:184:000000000-AWYW1:1:2107:17518:14848 2:N:0:AGGCTTAGATACCTGT
CCCAACTATCCCTATTAATCATTACGTCGATCCTAGAAACCACCAAAATAGGGCCAAACCACCTATTTTATTCTTACATGCTAATGTATTCAAGCTAACGATTCCTTTAAATATTCCAATTTTTTCAAATTAACATTCCTGATTTCCCAAGACACCAAATTATTTACATCTCGCTTCCTCTATACGTAAAAACACCATATACAAGTCATCCCCGAATACGCTACGAACCTATCAGTCCAGACAATCACACACGACCTACGCACCGACACCCTGTGTCTAGCGAAATATATGATATGTTAAA
+
CC?CCG<CF<EEEDFCGFGFD<E9<<F8+:C8@@@<@9,6CE,,C,;CF<F8EEC:FED,,,@CE9@E<96C9E<,,966C,C,,6<<<,6C9@FCFF8F,,4,:,A<<E,,:,9,,:,55A9,:8,,5,,,,,A,9,4,,,4@,@,99,9@8=FED,=EC,,9,,,93@,,161+6D,,,,,,,,,3,+76+,,+6+6+,+++26+++++00+0***533*0))*13)00<*4*++*+)/)3-;*73**//())(/*0(((.,(..(((((()/..3)+))()((6))))*1)/**.2))
@M03152:184:000000000-AWYW1:1:2107:27439:14849 2:N:0:AGGCTTAGATACCTGT
CCCAACTATCCCTATTAATCATTACGTCAACCCTAGAAACCAACAAAATAAGATCGACGTCCTATTTCATTATTCCATGCTAATGTATTCAAGCGTTAGCCTGCTTTAAACACTCTAATTTTTTCAAAGTAACAGTCCTGTTTCCCCGCAACACCAAATTAATGGCATCACGGTTCTACAAGAGGGAGGAATCAGTGAAGCCAGTTCATACCGGTGGCACGACCGACCTACTGACCCCGAAATTCAACTACGAGCTTAGATCGGCAGAGAGTCGTGTAGGGAAAGAACAAGTAAGTTGAGA
+
CCCCCGGFGGGGGGGGFGGGGGGGGGGGGFGGGGGGGGGGGGGGGGGGGGGGGGGFGGGGGGGGGGGGDGGGFGGFFFFGGGGGGGGAFFGFGGGGGGGGEFGGGGGEFCGGFGGGCAFGGGCFFGGGGGGC9EFECGGCFGGGEGF7CEGGGGCFFFFAFCGCFGGFFFGGDFGGFEGFCC??F8EFGGGDGGGGGGG?G67AGGFC9C+ABEDB5?FFEFFF9BF4=FBA46;CF>8>D9FEAFFFECA6(15169@<).3?(42((((,---,,54*8<?),(((((.0*)***)2((
@M03152:184:000000000-AWYW1:1:2107:12683:14887 2:N:0:AGGCTTAGATACCTGT
CCCAACTATCCCTATTAATCATTACGTCGATCTTAGAAACCAACGAAATAAGATCAAACGTCCTATTTCATTATTCCATGCTAATGTATTCAAGCCAAAGCCTGCTTTAAACACTCTAATTTTTTCAAAGTAACAGTCCTGATTCCCCACGACATCAAATTAATGACATCATGCTTCGTCAGAAGGGAGAAACCAATTGTACCAGTGCGTACCGTTGGCACGACCAATAAATTGATCCCGAAATTCAACTACGAGCTTAGATCGGAAGAGCGTCGTGTAGGGAAAGAACAGGTATGTGGAT
+
CCCCCGGGGGGGGGGGGGGGGGGGGGGGCFGGGGGGGGGGGGFGGGGGGGEGFGGGGGGGGGGGFFGGFGGG9FGGGGGGCFFGGGGGGGGGGGGGGGGGGFGGGGGGGGGGFGGGGGEGGFGGCCEFEFGGGGFGF9=?EDGGGGFF8CEDGEFFGGGCD9DFFFGFGGGGGFGF,=4@==FGG@ECEGGGGGGG?=@FF7DFDF?9DGDGEGFE>**69*08=?2>EFEF1BCC+=65BFFDFFF=8:;>(:5(5/9@C69=<@F9;@(64(63;8?FD>?48:B7:<:7/6*9*)*-)
@M03152:184:000000000-AWYW1:1:2107:3506:14889 2:N:0:AGGCTTAGATACCTGT
CCCAACTATCCCTATTAATCATTACATCGATCCTAGAAACCAACAAAATAGAATGCGATGTCCTATTTCATTATTCCATGCTAATGTATTCAAGCGTGAGCCTGCTTTAAACACTCTAATTTTTTCAAGGTAACAGTCCTAATTCCCCAAAACATCAAATGAATGACATTAAGGTTCATTAGAAGGTGAGAACCAATAAAGCCAGTTCATACCAATGGCACGACCAACTCATTGATCCCGAAATTCAACTACGAGCTTAGATCGGAATAGCGTAGATGAGGGAAAGAAAAGGTATATGGAA
+
CCCCCGGGGGGGGGGGGGGGGGGGGGGGGGGGGGGGGGGGGGGGGGGGGEFGGGGGGGGGGG9FGGGGGGGFFFGGFGGGGGDGGFGGGGGGGFFGGGGGFFGGGC<FFCGGAFABE?FFGFGGGGCEDGGGGGGFG:EA=B=EECG<F7FFGGG8FFGFGGDFF9AFGGFCFG,@9DGGEC=EGGF?9,@FG8=8=DFFE?8D8D7+?9E7*9=D56DD@*>>BBBE<BFFA+*+?+;=5@>CFCAA4=AB)35):)83458@=>@(8:4-/(6()+)),./013313(6;*9+++12))
@M03152:184:000000000-AWYW1:1:2107:7706:15010 2:N:0:AGGCTTAGATACCTGT
CCCAACTATCCCTATTAATCATTACGTCAACCCTAGAAACCAACAAAATAAGATCGACGTCCTATTTCATTATTCCATGCTAATGTATTCAAGCGTTAGCCTGCTTTAAACACTCCAATTTTTTCAAAGTAACAGTCCTGTTTCCCCGCAACACCAAGTTAATGGCATCACGGTTCTACAAGAGGGAGGAATCGGTGAGGCCAGTTCGTACCGTTGGCACGACCGACCTACTGACCCCGAAATTCAACTACGAGCTTAGATCGGAAGAGCGTCGGGTAGGGAAAGAACAGGTATGTGTAGA
+
CCCCCGGGGGGGGGGGGGGGGGGGGGGGGGGGGGGGGGGGGGGGGGGGGGGGGGGGGGGGGGGGGGGGGGGGGGGGGGGGGGGGGGGGGGGGGGDGGGDGGGGGGGGFGGGGGGGGGGGGGGGGFGGFFGGGGGGGGGGGGGGGGGGGGGGGGGGGGGGGGGGGGGGGGFGDGGGGCGGFGFGGGGGGGGGFGFGGGGGFGGGFGGFDGGGGFGGDFFFFFFF4@DFABFFFFF86F>EBA6F96ACFFC60685;?ABFAF?0<?9?101211(-(04F1??@0(44221*1)9/*)2).
@M03152:184:000000000-AWYW1:1:2107:9877:15078 2:N:0:AGGCTTAGATACCTGT
CCCAACTATCCCTATTAATCATTACGGTGATCCTAGAAACCAACAAAATAGAACCATGCCGTCCTATTCTATTATTCCATGCTAATGTATTCGAGCAAAATGCCTGCTTTAAACACTCTAATTTTTTCAAGGTAAAGGTCCTGGTTCCACAAGACATCCAATTAAGGACATCGAGCTTCTCCAGAAGGTGAGAAATCAACAACGACAGTTAATACCCCTTAAGGCACGACCATCGAGTCAATCCCGAAATTCAACTACGAGCTTAGATCGAAAGAGCGTCGTGTGGGGAAAGAACAAGAAA
+
CCCCCGGGGGGGGGGGGGGGGGGGGGGGFGGGGGGGGGGGGFGGGGGGGGGGGGGGGGGFGGGGGGGGGGGGGGGGGFGGGGGGFGGGGGGGGGGGGGGGGGGGFGFGGGGGGGGCFGGAFGGGGGGFGGG@FFFGFDFFCGG?FGGFFFGGFD<DFGGGGFGDAD8DFGGGGGCEEFGGGGGGGGGGGGGEFGDFFF8DGFFAGD5=A?+=@AC9FFFAF5;8)*1<=E=DF>=DDA>CFCF@FAAF248*9CFC6>(5653@CE956=(,:>3(8>>)(0()(-19(4,)0407*.*((
@M03152:184:000000000-AWYW1:1:2107:2204:15135 2:N:0:AGGCTTAGATACCTGT
CCCAACTATCCCTATTAATCATTACGTCGATCCTAGAAACCAACAAAATAGGATCAAACGTCCTATTTCATTATTCCATGCTAATGTATTCAAGCGCGAGCCTGCTTTAAACCCTCTAATTTTTTCAAAGTAACAATCCTGATTCCCCGCCACACCAACTGAATGTCATTACGGTTCTTCAGAAGGGAGGAATCAGTGACACCAGTGCATAGTACCGAAGACACGACCAGCATACTGATCCCGAAATTCAACTACGAGCTTAGATCGGAAGAGCGTCGTGCAGGGAAAGACACGTGAACAT
+
C9@CCGGADGGGGCGFGGGGGGGGGGGE@:CFCFGGGGGFFFGGDFGGFGGGFGGGGGG,;CFEFFFGGGGF9CFFGGC,,CFFGFEFBFCFGCGGGCGCGGGGGEEFF9,E,=F@F9EFF?FGGGGGGFGFFFFFFFD<E,9EE9E,@CCEGFGEDDG,,3==E,EFA==EC6,+@>DGGC,@,>E8=68:::CFG77=EGC>7DFC7?9CC,?FF>B***):)9@BBA>AFF@8CFACAB6?:B@6?+1;6;;1>,(.4.3<))6;(((4409(45-;(0).,41(,,2/)(0.*(*).
@M03152:184:000000000-AWYW1:1:2107:11322:15241 2:N:0:AGGCTTAGATACCTGT
CCCAACTATCCCTATTAATCATTACGTCGATCCTATAAACCAACAAAATAGGATCAATCGTCCTATTTCATTATTCCATGCTAATGTATTCAAGCGTTAGCCTGCTTTAAACACTCTAATTTTTTCAAAGTAACAGTCCCGATTCCCCGCAACACCAAATTAATGACATCGCGGCTCTTCGGAAAGGAGGAACCAACAAAACCAGTACGTACCATAAGCACGACCAGTAAATCGATCCCGAAATTCAACTACGAGCTTAGATCGGAAGAGCGTCGTGTAGGGAAAGAACAGGTAAGGTAAG
+
CCCCCGGGGGGGGGGGGGGGGGGGGGGGGGGGGGGGGGGGGGGGGGGGGGGGGGGGGGGGGGGGEFGGGGGGGGGGGGGGGGGGGGGGGGGGGGGGECEGGGGGGGGGCGGCGGGGGGEGGGGGGGGGFGGGGGGEGGFFEGGGGGFFEGGGGFEGGGGGFFAGCFGGGGEEEEEC>GGGGGGGGGGGGGEGDFGGGGGFCCCFGGFGGGGFEGGF6?4BFFD>>D=ACF4=B4BF8D)3>1>?AFCAEGFF(102=;EEAA<??F06?::19<F1?<?FF3(5:67((.(0/6*9*.*))
@M03152:184:000000000-AWYW1:1:2107:20882:15280 2:N:0:AGGCTTAGATACCTGT
CCCAACTATCCCTATTAATCATTACGGCGACTCTAGAAACCAACAAAATAGAACCGCACGTCCTATTTTATTATGCCATGCTAATGTATTCGGGCAAAGGCCTGCTTTGAACACTCTAATTTTCTCAAGGTAAAAGTCCTGGTTCCCCGACACACCCAATTAAGGGCATGCCGGTTCACCAAGAGGTAGAACCCGGCCAGACAGTACGTACCGTAAGGCAGACCGCCCGACCAGGTTCGAAATTCAACTACGAGCTTAGATCGGAAGAGCGGCGTGTAGGGAAAAAAACGGTAAGTGTAGA
+
CCCCCGGGGGGGGGGGGGGGGGGGGGGGGGGGGGGGGGGGGGGGGGGGGGGGGGGGGGGGGGGGGGGGGGGGGGGGGGGGGGGGGGGGGGGGGGGGGGGGGGGGGGGGGGFGGGGGGGGGGGGGGGGGGGGGGGGGGGGGGGGGGGGGGGGGGGGGGGGGGGFGFGGGCGGGGGGGGGGGGGGFFGGFEFFGGGGGGGGFGGGFGGFGCDCGFGGFFFFFEFF29A>BBE6A>A@67=:<FBFFFFFFA<?<?DEBFFFFAA<4:?>FF09((43745:?:)8>((43(-(0)(*1*)2))
@M03152:184:000000000-AWYW1:1:2107:25175:15292 2:N:0:AGGCTTAGATACCTGT
CCCAACTATCCCTATTAATCATTACGTCAATCCTAGAAACCAACAAAATAGAATCAAACGTCCTATTTCATTATTCCATGCTAATGTATTCAAGCGTGAGCCTGCTTTAAACACTCTAATTTTTTCAAAGTAACAGTCCTGATTCCCCAAGACACCAAATTAATGGCATCATGGTTCATCAGAAGGGAGAAACCAATGATGCCAGTACGTACCGAGGCACGACCGACATATTGATCCCGAAATTCAACTACGAGCTTAGATCGGAAGAGCGTCGTGTAGGGAAAGAACAAGTGTGGAGAAA
+
CCCCCGGGGGGGGGGGGGGGGGGGGGGGGGGGGGGGGGGGGGGGGGGGGGGGGGGGGGGGFFGGGGGGGGGGGGGFGGFGGGGGGGGGGGGGGGGGGGGGGGGGGGFFGGGGGGGGGGGGGGGGGGGGGGFGGGGGGGGGGFGGGGGGGGGGGGGGGGFGFGFGGGGGGGGGGGDGGGFGGGGFGGCGGGGFGDFGGFGFGC?DCFFGGGGGEEDDAEFFFFBFFEF>>F<FFF?FFFFFFFFFCFEF4;8@DDB16>E<6?=?<2>F@F69<91:2549().7232,2(40*-*)*,2((
@M03152:184:000000000-AWYW1:1:2107:19301:15361 2:N:0:AGGCTTAGATACCTGT
CCCAACTATCCCTATTAATCATTACTTCGGTCCTAGAAACCAACAAAATAGAACCAAAGTCCTATTCTATTATTCCATGCTAATGTATTCAAGCGTAAGCCTGCTCTAAACACTCTAATTTTTTCAAAGTAAAAGTCCTGGATCCCCAGCGCACCCAATTAAGAGCACACTGGTTCCCCAGAAGGAAAGACCCGACCAGAGCAGTGCTTACCTTTCGGCAAGACCGCCCAGCCAGGTCCGAAATTCAACTACGAGCTTAGATCGGAAGAGCGGCGTGTAGGGAAAGAACAGGTAAGTATAG
+
CCCCCGGGGGGGGGGGGGGGGGGGGGGGGGGGGGGGGGGGGGGGGGGGGGGGGGGGGGGGGGGGGGGF<FGGGGGGGGGGGGGGGGGGGDFFFGGGGGGGGGGGGGGGGGGGFGGGGGGGGGGGGGGGGGFGGGGCCFFGGGGDGGCGGFEEGGGGDGGGGGGGGGGFGFGDFGGGGDFFEGGFFFED?FG=@>EG+=CFCDFFB6BFDFF6BF7ABBAE<@F==DB>55(A?FD406A@F2>DFFFFECF@;C>@5;4)973202;9((4,(4040)464:<F0(42(,,7*-*0*)2-)
@M03152:184:000000000-AWYW1:1:2107:2947:15371 2:N:0:AGGCTTAGATACCTGT
CCCAACTATCCCTATTAATCATTACGTCGATCCTAGAAACCAACAAAATAGAATCAAACGTCCTATTCCGTTATTCCATGCTAATGTATTCAAGCGTGAGCCTGCTTTAAACACTCTAATTTTTTCAAAGTAACAGTCCTGATTCCCTAAAACACCAAATTAATGGCATTAAAGTTCGTCAGAAAGGAGAAACCGACTAAACCAGTACGTACAATAGCACGACCAGTAAGCCGGTCTCGAAATTCAACTACGAGACTAGATCGGAAGAGCGTAGTGTAGGGAAAGAACAGTCAGAGATGTA
+
CCCCCGFGGGFGGGGGGGFDGEFGGGGGEC7FEFEFFGGGGGDFGGGGFGGGGGGGGFEF@<,CFC<EGEFFGFGFGGGGGFFFCDGGGAADFGFGB:C@@FGFFAF9,FEFFGD@9FBF,,?EC<F<?FGFGGGFF9E,>C=FFGGCBFFFGGFB=F?9=9D8=,===EF;;=DDF++=DEGGF,>FFGGFGFCC+=C5DDC?FDCG6?F6?EDFFBCFAAB))3>BA46655:**=;EF9AEFCEBC082>7)(/)/7))/((676(3(,(,649FE=0??40(4(((.*0)***-*).
@M03152:184:000000000-AWYW1:1:2107:20728:15462 2:N:0:AGGCTTAGATACCTGT
CCCAACTATCCCTATTAATCATTACGTCGATCCTAGAAACCAACAAAATAGAATCAAACGTCCTATTTCATTATTCCATGCTAATGTATTCAAGCGTATGCTTGCTTTAAACACTCTAATTTTTTCAAAGTAACAGTCCTGATTCCCCAAGACACCAAATTAATGACATCAAGGTTCTTCAGAAGGTAGAAACCAATAATACCAGTACGTACCGAGGCACGACCAACAAATTGATTCCGAAATTCAACTACGAGCTTAGATCGGAAGAGCGTCGTGTAGGGAAAGAAAAGGTAAGGGAAGA
+
CCCCCGGGGGFGGGGGGGGFGGGGGGGGGGGGGGGGCGFGGGGGGGGGGGGGGGGGGGGDEFGGGGGGGGGGGGGGGGGGGGGGGGFGGGFFGGGGCGEFFAFFFFGFGFGFFFGFG?FGGGGGGGGGG<EECAFGGGGGGGGGGFEGGG8=FGGGGCCGGGCFCAFGGCDDFEDFGDGGGGGGGGFGG8FEGGGGGGGFGC2DDF?FGD869CG>A9BCADFFFFDF@FAFFFEFC6A=BF>E6E4=@84(-*:(/83/75=0?;>3((3:192;3));(8;42:024(39*)/)*(/((
@M03152:184:000000000-AWYW1:1:2107:2873:15467 2:N:0:AGGCTTAGATACCTGT
CCCAACTATCCCTATTAATCATTACGTCGATCCTATAAACCAACAAAATAGGATCAATCGTCCTATTTCATTATTCCATGCTAATGTATTCAAGCGTTAGCCTGCTTTAAACACTCTAATTTTTTCAAAGTAACAGTCCCGATTCCCCGCAACACCAAATTAATGACATCGCGGCTCTTCGGAAAGGAGGAACAAACAAAACCGGTACGTACCATAAGCACGAACAGTAAATCAATCCAGAACTTCAACTAAGAGCTTAGATCGGAAGACAGCAGCGTACGGAAAGAACAGGTACGGATAA
+
CCACCBCG9FFGF@FGGFDCF<FFG,;E7@@<;9FEE@FFFDGGDGGGGGGGG,6C<@FG@8FGGGCFGGFGCGAF@FFGEAFGFGF,BFFEEFDF@FGFGGGCFGF??FFG,?B8AEEF9CFACCC9<F@BGD;FGGGEC:B:=FGGG+BEGC+>=EFADG8DF;=E8=E8++++1,,,63=>9EF@FGGGG,A9FGFFFDD5EDDG*4@75<=AFF*?A52(/6(=>F4+;*/2+8;7=D)/;A.;?+2)/**6+(73>CC0;760((.3(.4((08),03)3(,(373)/)*)),1-)
@M03152:184:000000000-AWYW1:1:2107:11620:15520 2:N:0:AGGCTTAGATACCTGT
CCCAACTATCCCTATTAATCATTACGGCGACTCTAGAAACCAACAAAATAGAACCGCACGTCCTATTTTATTATGCCATGCTAATGTATTCAGGCGAAGGCCTGCTTTGAACACTCTAATTTTCTCAAGGTAAAAGTCCTGGTTCCCCAACACACCCAGTAAAGGGCATGCTGGCTCACCAAGAGGTAGAATCCGGCCAGAAAGTACGTACCGTGAAGGCAGACCATCCAACCAGATTCGAAATTCAACTACGAGCTTAGATCGGAAGAGCGTCGTGTAGGGAAAGAACAGGTATGTGTAA
+
CCCCCGGGGGGGGGGGGGGGGGGGGGGGGGGGGGGGGGGGGGGGGGGGGGGGGGGGGGGGGGGGGGGGGGGGGFGGGGGCGGGGGGGGGGGGGGGGGGGGGGGGGGGGGGGGGGGGGFFFGFGGGFGGGFGGGGGGGGFFGGEGGGGGGGGGGGGGGGGDECGGGGGFGGGGGGGGGFFGGFGFG7EGGGGGFGGGEGGFGGGFGGFGGDDDFGGFFFFFFFD=>F@F2FEFA5BF=F=0@DE?FFEFCFF@FGE;5@<@F?EDD:BFF:26>?4(:.4F<8?5:2<?(2(.*-*)*)2.)
@M03152:184:000000000-AWYW1:1:2107:23982:15608 2:N:0:AGGCTTAGATACCTGT
CCCAACTATCCCTATTAATCATTACGTCGATCTTAGAAACCAACAAAATAAGATCAAACGTCCTATTTCATTATTCCATGCTAATGTATTCAAGCGAATGCCTGCTTTAAACACTCTAATTTTTTCAAAGTAACAGTCCTGGTTTCCCACGACACCAAATTAATGACATCGTGGTTCGTCAGAAGGGAGAAACCGACAGGGCCAGTACACACCAGAGGCGCGAACGACCCGTCGATTCCGAAAGTCAACTACGAGCTTAGATCGGAAGAGCGTCGGGTAGGGAAAGAGAAGGAAGAGGTGA
+
CCCCCGGG9FGGGGDGFGGGFGGGGGGGGGGGDFGGFGGGGCDGGFFGGGGGGCGC<FEECCCEFGGFAEGGFGGGGGFGGGGFEFGGGGGGGGFFEGGFDEEEGEFGGFCF?FFGGGGGGGGFGCEFF9FFG9FFGFGGFD@EDGGGCECGDGEEFFGACFFGG8EDF9==8C=DFECEGG8EGF688>8DGGGG+7@?+++9CD8+;+*C*@D*6**3*)((0?2)6=(:>>>C+;+6A03(:@<47:))(*)4B>4<A993:?F92,,49693(0(0()(04(4((((.)())*.*(.
@M03152:184:000000000-AWYW1:1:2107:17123:15629 2:N:0:AGGCTTAGATACCTGT
CCCAACTATCCCTATTAATCATTACGTCGATCCTAGAAACCAACAAAATAGAATCAAACGTCCTATTCCATTATTCCATGCTAATGTATTAAAGCGTGAGCCTGCTTTAAACACTATAATTTTTTCAAATTAACAGTCCTGATTCCCCAAGACACCAAATTAATGGAATCATGGTTCATCAGAAGGGAGAAACCAATGATGCCAGTACTTACCGAAGGCACGACCGACATATTGATCCCGAAATTCAACTACGAGCCTAGATCGGGAGAGCGTCGTGTAGGGAAAGAACTGGTAGGGGGAA
+
CCCCCGGGGGGGGGGGGGGGGGGGG<FG:+,E;FGGGGGG<FGGGGGGGG9CF9FGG<E:6:BB9F,;C,E<,<BD<,,6,66C6,<,C6,E,C<68,@F8,,444,CE,5?54A4,C5F,A,5@4,5,,,CF,,,49,CFGGG,:44@+E8,49@?=B4DF;;9,,@263,@D3,74=DF?F9@=+8++D8888F=+E?D@86ED9?+?DC?=C>:9*;A?08>EF59BA6++8:2B*6?(2>C6?CE74.-75()(68355(/(.4;((.(6(4:537).(043:2().)*)*)*(1((
@M03152:184:000000000-AWYW1:1:2107:15635:15640 2:N:0:AGGCTTAGATACCTGT
CCCAACTATCCCTATTAATCATTACGTCGATCCTAGAAACCAACAAAATAGGTTCGAACGTCCTATTTCATTATTCCATGCTAATGTATTCGAGCGATTGCCTGCTTTAAACACTCTAATTTTTTCAAAGTAACAGTCCTGACTCCCCGTAACACCAAACTAATGACATCACGGCTCGTCAGAAGGGAGAAATCAATGACGTTAGTACGTACCGAGGCACGACCGACGTATGGATCCCGAAATTCAACTACGAGCTTAGATCGGAAGAGCGTCGTGTAGGGAAAGAAAAGCAAAGGGGAAG
+
CCCCCGGGGGGGGGGGGGGGGGGGGGGGGGGGGGGGGGGGGGGGGGGGGGGGGGGGGGGGGGGGGGGGGGGGGGGGGGGGGGGGGGGGGGGGGGGGGGGGGGGGGGGGGGGGGGGGGGGGGGGGGGGGGGGGFFFGGGFGGGGGGGGGG@EGGGGGGGGGGGGGGGGGFGGGGEGGDGEGGGGGGCEGEEGGGGEFFDGFE+<67CFG5CDFA>7@B>9?9?925?9A4FE4):)0>F31B@5C6=666C76:C5(652<AA:<6?6:7,(((-(4(06?6F<><3314.()0())*()((
@M03152:184:000000000-AWYW1:1:2107:13828:15664 2:N:0:AGGCTTAGATACCTGT
CCCAACTATCCCTATTAATCATTGCGGCGACTCTAGAAACCAACAAAATAGAACCGCGCGTCCTATTTTATTATTCCATGCTAATGTATTCAGGCATAGGCCTGCTTTGAACACTCTAATTTTCTCAAGGTAAAGGTCCTGGTTCCCCGACGCACACCAACAAAGGGCACGCCGGCTCACCAAGAGGTAAGGCCCGCCCAGACAGTACGTGCCGTTAGGCAGACCGCCCGGCCAGGCCCGAAATTCAACTACGAGCTTAGATCGGAAGAGCGTCGGGGAGGGAAAGAAACGGAAATGAGAA
+
CCCCCGGGGGGGGGGGGGGGGGGGGGGGGGGGGGGGGGGGGGGGGGGGGGGGGGGGGGGGGGGGGGGGGGGGGGGGGGGGGGGGGFGGGGGGGDGGGGGGGGGGGGGGGGGGGGGGGGGGGGGGGGGGGFGGGGGGFGGGGGGGGGGGGGGGGGGGGGGGGGGGGGGGGGGGGCEGGGGGGGGFGGGGFGDCCFEGGGG5E47;6CAFGGGGFE*:DDFFFB;5?B9B><9B3765C>EF>6>?FF9F97@B?DBBF:47>)66:029BFB>B(9(()4>9>1@0((.(((0)-)*2)*.)
@M03152:184:000000000-AWYW1:1:2107:4711:15785 2:N:0:AGGCTTAGATACCTGT
CCCAACTATCCCTATTAATCATTACGGCGATCCTAGAAACCAACAAAATAGGACCGCACGTCCTATTTTATTATTCCATGCTAATGTATTCGGGCGTAAGCCTGCTTTGAACACTCTAATTTTTTCAAAGTAAAAGTCATGGTTCCCGACGACGCCCAGTAAAGGACATCGCCGCTCACCACGAGGTAAGCCTCCACCGCTCCAGTACACACCCAAATAGGCGGACCGGGCGGCAGAGGCCGAAATTCAACTACGAGCTTAGATAGGAAGAGCGTCGTGTAGGGAAAGAACAGGTATGGTT
+
CCCCCGGGGGGGGGGGGGGGGGGGGGGGGGGGGGGGGGGGGGGGGGGGGGGGGGGGGGGGGGGGGGGGGGGGGGGGGGGGGGGGGGGGGGGGGGGGGGGGGGGGGGGGFGGGGGGGGGGGGGGGGGGGGGGGGGGGGGGGFFGGGGGGGGGGGGGGGDGGFGEGGGGGGGGGGGGGGGGGGF>GGCEDGGGGGGGGGGGEGCGFGGFGGGGGFGGFAFC9AA;@B@>F;@>E3)49C5:0>>32556FA77<:FEFE007<DA>)6(5<0208626>34)(9234(34(8<)).**2.*.)
@M03152:184:000000000-AWYW1:1:2107:12456:15839 2:N:0:AGGCTTAGATACCTGT
CCCAACTATCCCTATTAATCATTACGTCGATCCTAGAAACCAACAAAATAGGTTCGAACGTCCCATTTCATTATTCCATGCTAATGTATTCAAGCGTGAGCCTGCTTTAAACACTCTAATTTTTTCAAAGTAGCAGTCCTGACTCCCCAAGACACCAAATTAATGGCATCATGGTTCATCAGAAGGGAGAAACCAATGATGCCAGTACGTACCGAAAGCACGACCAACATATTGATCCCGAAATTCAACTACGAGCTTAGATCGGAAGAGCGTCGTGTAGGGAAAGACAAGGTATGTTTAG
+
CCCCCF<FFGGGFGGGGGGGGGGFGFGGCFGGGGGGFGFGCFFFFFFCCF,FCE<C@DFG<<FFDGEGGG<FGGGDFGGGGGGGGGGGGGGGGDFEGGGGGGGF8,<<AFGFGGGGGGBEEGFGGGGGGGGGGEEBGGGGGAFFGGFGFGGGFFGCF8FGGGGGCEGGGGFFAEGGCECFGGGGGFGGDEEGGGGGGGGFGC?DGGFGDGGG>EDDFBFFA?=B5?=4>FBCCA<=+BA24>DFCACACCF:2DB0)5;7))9061323110619>F40@AF?54::(52,)*.17*)*.)
@M03152:184:000000000-AWYW1:1:2107:17113:15843 2:N:0:AGGCTTAGATACCTGT
CCCAACTATCCCTATTAATCATTACGTCAATCCTAGAAACCAACAAAATAGGATCGAACGTCCTATTTCATTATTCCATGCTAATGTATTCAAGCGTTAGCTTGCTTTAAACACTCTAATTTTTTCAAAGTAACAGTCCAAATTCCCCGCAACACCAAATTAATGGCATTACGGTTCATCAGGAAGGAGGAATCAGTGAGACCAGTACATACCGGAGGCATGACCAACCTACTAACCCCGAAATTCAACTACGAGCTTAGATCGGAAAAGCGTCGTGTAGGGAAAGAACAGGGAGGTGTAA
+
CCCCCGGGGGGGGGGGGGGGGGGGGGFGGGGGGGGGGGGGGGGGGGGGGGGGGGGGGGGGFGGGGGGGGGGGGGGFGGFFFFGGGGGGGGGGGGGGGGGGGGGFGGGGGGGCFGGGGGGGGGGGGGGFFGEGGGGGGGGGGFGGGFFGGGGGGGGGGGGGDGGGGGFGGFGFFEGGEGGGGGGGGFGGGGGGDGGFFDG?F8CAGCA:D9FGFGGF5B59AFF85>@5565FAAEC*9?=D@ABFFEFF>FF;G5>A;E7456=?FF(((/1316,4)3*450@?62:41()03)7*(2))
@M03152:184:000000000-AWYW1:1:2107:18366:15881 2:N:0:AGGCTTAGATACCTGT
CCCAACTATCCCTATTAATCATTACGTCAATCCTAGAAACCAACAAAATAGGATCGAACGTCCTATTTCATTATTCCATGCTAATGTATTCAAGCGCATGCCTGCTTTAAACACTCTAATTTTTTCAAAGTAACAATCCTGATTCCCCGCAACACCAAATTAATGGCATTACGGTTCGTCAAGAGGGAGGAATCAGCAACGCCAGTACGTACCTGTGGCACGACCAACATGCTGACCCCGAAATTCAACTACGAGCTTAGATCGGAAGAGCGTCGTGTAGGGAAAGAACAGGAATGTGAAA
+
CCCCCGGGGGGGGGGGGGGGGGGGGGGGGGGGGGGGGGGGGGGGGGGGGGGGGGGGGGGGGGGGGGGGGGFGGGGGGGGGGFGGGGGGGGGGGGGGGGGGGGGGGGGGGGGGGGGGGGGGGGGGGGGGGGGGFFFGGGGGGDFGFGGGGGGGGGGGGGGGFGGGGCFFGGGG6C=CCEEEGDFGDFCCCCEGGGGGGGDC6?0:EDC>DGGGEGGF>;@F>@DF4?D4BFEAFAEDFFF>D6D?FAEFFFFF0DB;FEFFFE),3::9:B?63:;6?.4B<@<FF?BF1<B>)4)/*.*))
@M03152:184:000000000-AWYW1:1:2107:6830:15923 2:N:0:AGGCTTAGATACCTGT
CCCAACTATCCCTATTAATCATTACGTCGATCCTAGAAACCAACAAAATAGAATCAAACGTCCTATTTCGTTATTCCATGCTAATGTATTCAAGCGTGAGCCTGCTTTAAACACTCTAATTTTTTCAAAGTAACAGTCCTGACTCCCCGTAACACCAAATTAATGACATCACGGCTCGTCAGAAGGGAGAAATCAATGACGTTAGTACGTACCGAGGCACGACCGACGTATTGATCCCGAAATTAAACTACGAGCTTAGAACGGAAGAGCGTCGTGTAGGGAAAGAACAGGAGTGTGTAGA
+
CCCCCCFGFGEGGGGGGGGGGGGGGGGGGGGGGGGGGGGGFGGGGGGGGGGGFGFGDGGGC<:FGGGGGFGGGFGCEGGGGGGGGGFFGGGGFFGGGGGGGAFFC@FEFFEG9FGFGFFFFCDFGGGDGGEGCFFGG9EFGGGGGGGDGGGCEFCEFFFFGFFFFGGFD9EEGCEEDGGGGGG==DDBGEE?DFFFEDGFGGFFGCFF7>C*5CCB>>**3?=2>>BFF:>;8A3+@):@E9FE*@5F7;ADF*)-/6.)).72:66:?091:14<?)67()8588<1700))(077(*..
@M03152:184:000000000-AWYW1:1:2107:25647:15972 2:N:0:AGGCTTAGATACCTGT
CCCAACTATCCCTATTAATCATTACGTCAATCCTAGAAACCAACAAAATAGGATCGAACGTCCTATTTCATTATTCCATGCTAATGTATTCAAGCGTTAGCCTGCTTTAAACACTCTAATTTTTTCAAAGTAACAGTCCAGATTCCTCGCAACACCAAATTAATGGCATTACGGCTCATCAGGAAGGAGGAATCAGTGAGACCAGTACATACCAGAGGAATGACCAACCTACTAACCCCGAAATTCAACTACGAGCTTAGATCGGCAGCACGTAGTGTAGGGAAATAACAGGTCTGGTGAG
+
CCCCCGGGGGFGGGGGGGGGGFGGGGGGGGGFGGGGGGGGGFGGGGGGGGGGFGGGEGGGFGGGGGGGGGGGGGGGGDGGGGDGGGGGGEGGGGGECFGCFGGGGGGBDGGFECFFGGEGGGGGGGGGGAFAFEGGGFGGD9=FEGEEEECGGGG6FCDGFFAD8DEFGGCDFGDCCDFGGGC>==B=EEGG8DDADFFF8DGFEC+<E@FCFGGFFF*0A*0*:ACEAFEC>B**9A59?A;2@=EFE883(*22?34)>6?@1(6(((/:2((/5:9A;)4>(-)4)4))1)/)*)0)(
@M03152:184:000000000-AWYW1:1:2107:14675:15996 2:N:0:AGGCTTAGATACCTGT
CCCAACTATCCCTATTAATCATTACGTCAACCCTAGAAACCAACAAAATAAGATCGACGTCCTATTTCATTATTCCATGCTAATGTATTCGAGCGATTGCCTGCTTTAAACACTCTAATTTTTTCGAAGTAACAGTCCTGACTCCCCGTAACACCAAATTAATGACATCACGGCTCGTCAGAAGGGAGAAATCAATGACGTTAGTACGTACCGAGGCACGACCGACGTATTGGTCCCGAAATTCAACTACGAGCTTAGATCGGAAGAGCGTCGTGTAGGGAAAGAACATGTATGTGTAGAA
+
CCCCCGGGGGGGGGGGGGGGGGGGGGGGGGGGGGGGGGGGGGGGGGGGGGGGFGGGGGGGGGGGGGGGGGGGGGGGGGGGGGGGGGGGGGGGGGGGGGGGGGGGGGGGGGGGGGGGGCCGGGGGGGGEFGGGGGFGGGGGGGGGGGGGGGGGGGGGFGGGGGGGGGGGGGG>EGGGDEGFDFGGGGGGGGGGGFFGGGGFGGGFGGFGGGGGFEDFE>A?BDBF2BB=<F3A4@<<FFF@FFFFFFEFFGFFFGB?F3A9<::??F?F0>B69B?38?7D?>BF?12:)../*)9**.2:)
@M03152:184:000000000-AWYW1:1:2107:26021:16039 2:N:0:AGGCTTAGATACCTGT
CCCAACTATCCCTATTAATCATTACGTCGATCCTAGAAACCAACAAAATAGGGTCAAACGTCCTATTTCATTATTCCATGCTAATGTATTCAAGCGCGAGCCTGCTTTAAACACTCTAATTTTTTCAAAGTAACAGTCCTGATTCCCCACCACGCCAACTGAATGGCATGATGGTTCTTCAGAAGGTAGGAACCAGTGACACCAGTGCATACCGAAGGCACGACCAGCGTACTGATCCCGAAATTCAACTACGAGCTTAGATCGGAAGAGCGTCGTGTAGGGAAAGAACAGGGATGTGTAG
+
CCCCCGGGGGGGGGGGGGGGGGGGGGGGGGGGGGGGGGGGFGGGGGGGGGGGGGGGGGGGGGGGGGGGGGGGGGGGGGGGGGGGGGGGGGGGGGGGGGGGGGGGGGGGGFGGGGGGGGGGGGGCFGGGGDGGGGGGGGGGGGGGGGGGGDGGGGGGGGGGGGGGGGGGGGGGGGDFDFC:EFE;,DDFGGGGGGGGGCFCBCCFGGAGFCF?F5>BEBFFF?AAADFFBEFB5ACCCCFFF>B6AFEFFGFFFGEF3;33;?CFF?@BFF:>9<F>2408<)4>?B?<08(.)4)7>A*))
@M03152:184:000000000-AWYW1:1:2107:27022:16040 2:N:0:AGGCTTAGATACCTGT
CCCAACTATCCCTATTAATCATTACATCAGCCTTAGAAACCAACAAAATAAGACCAACGTCATATTCTATTATCCCATGCTGTAATATTCAATGGCAAGGTTACGCCTGCTTTGAACACTCTAATTTTTTCAAAGTAAATGATCCGAAGTGAGTTTGACCCCACTATCGGTAAGATAGGAAACGCCAGTCCAGCCACGCCACAAGGACGAGCTTTGACCAGACGCATTCCGAAATTCAACTACGAGCTTAGATCGGAAGAGCGTCGAGTAGGGAAAGAAAAGTTAGGTGGAGAGCGCGGTG
+
CCCCCGGGGGGGGGGGGGGGGGGGGGGGAFGGGGGGGGFGGGGGGGGGGGGGGGGGGGGGGGGGFGGGFGGGGFEEGGGGGGGGGGGGGDGGG,@DGGGGFFGGDGGGGGGGDFGGGGFADGGFEFAEGEGGGCGGGFGAFFGGAFGCGGGGGGGGGGGGGGGGCF;D68EGGGGGF9?FGGFCEEGG=EFGGFGG?D>FGGGF,05?6DGGBCFFFAAFF5=@9AD>EB:BEAD>:8A@6=F25;5);FFF?FF0;@9(((6,(4,,/,6<1((4457).9)*)-(),((.)()))(1-(
@M03152:184:000000000-AWYW1:1:2107:14477:16084 2:N:0:AGGCTTAGATACCTGT
CCCAACTATCCCTATTAATCATTACGTCGATCCTAGAAACCAACAAAATAGAATCAAACGTCCTATTTCATTATTCCATGCTAATGTATTCAAGCGTGAGCCTGCTTTAAACACTCTAATTTTTTCAAAGTAACAGTCCTGATTCCCCACGACACCAAATTAATGGCATCATGGTTCATCAGAAGGGAGAAACCAATGATGCCAGTACGTACCGAGGCACGACCGACATATTGATCCCGAAATTCAACTACGAGCTTAGATCGGAAGAGCGTCGTGTAGGGAAAGAACATGGCTGTGTAGA
+
CCCCCGGGGGGGGGGGGGGDGGGGGGGGGGGGGGGGGGGGGGGGGGGGGGGGGGGGGGGGCFGGGGGGGGFGGFGGGGGGGGGGGGGGGGGGGGGGGGGGGGGGGFEGGGGGGGGGGGGGGGGGGFGGGGGGGGFFFGFGGGGGGGGGGGGGGGGGGGGGG9DGFGGGGGGGGGGC8DFGGGFGGGEGGGGGGGFG??FFGGDFGGFGDCGGEG?9@ABFFFB==EFB>F<BFFF=7;?@F9A3ACEA3>FFFGF;4;@;?3=6;D>::13(493:275??@<F::BB2-())(077-0)-
@M03152:184:000000000-AWYW1:1:2107:18995:16133 2:N:0:AGGCTTAGATACCTGT
CCCAACTATCCCTATTAATCATTACGTCGATCCTAGAAACCAACAAAATAGGATCAAACGTCCTATTTCATTATTCCATGCGAATGTATTCAAGCGCGAGCCTGCTTTAAACACTCTAATTTTTTCAAAGTAACAGTCCTGATTCCCCGCCACACCAACTGAATGGCATGACGGTTCTTCAGAAGGGAGGAACCAGTGACACCAGTGCATACCAAAGGCACGACCAGCGTACTGATCCCGAAATTCAACTACTAGCTTAGATCGGAAGAGCGTCGTGTAGGGGAAGAACACTGGTGTGGAT
+
CCCCCGGGGGGGGGGGGGGCFGGGFFGGGEGGGGGGGGGGGFGGGGGGGGGGGGGGGGGGGGGGFDEGGGGGGGFGGGGGGGEGGGGGGGGGGGGD@FDEGGGFGGGGFGGFFGFGGGFFGFGGGGGEFCBFF9F9EEF9D=EGFDEGGGEGGCGEEFGEF8EG8EEGG8F8CEEECFFGGGGGGFCGG>CGGGGGF>7AF*7>@>5+9CFF*69?>AAFA49>=>DA@5>6873+;6A<3:;2@C3+93)))++,1))74)/42(46<7014696374/))(80(((,4(**,*)1(*))
@M03152:184:000000000-AWYW1:1:2107:3922:16178 2:N:0:AGGCTTAGATACCTGT
CCCAACTATCCCTATTAATCATTACTTCGGTCCTAGAAACCAACAAAATAGCACCAAAGTCCTATTCTATTATTCCATGCTAATGTATTCAAGCGTAGGCCTGCTTTAAACACTCTAATTTTTTCAAAGTAAAAGTCCTGGACCCCCAGCGCACTCAGTTAAGAGAACACTGGTTCCCCAGAAGGAAAGGCCCGACCAGAGCAGTGCTTACCTTGCGGCAAGACAACTCAGCCAGGCCCGAAATTCAACTACGAGCTTAGATCGGAAGAGCGTCGTGTAGGGAAAGAACAGGTATGTGTAA
+
CCCCCGGGGGGGGGGGGGGGGGGGGGGGGGGEGGGGGGGGGGGGGGGGGGGFA@FGGGGGGGGGGGGGGFGGGGGGGFGGGGGGGGGGGGGFFGGGGGGCGGGGGGG9FGGGGEFGGGGGGGGGCF<FFGGGCGGGFDFDFGGGGGGGDFGGGGEF8FGGGFFCFGGGGGGDFDD,A?CFGGGFGFFFFFC>8CEDEGGFGGGFFGFFGFG5BE+9@BFFB4:>)*:AEFFFFFBGFBFFE9>DFFE7CFFE@D>;E@EFFC??;1;;B8099?196>:FA;7)(..4(.1<44660)06)
@M03152:184:000000000-AWYW1:1:2107:7332:16442 2:N:0:AGGCTTAGATACCTGT
CCCAACTATCCCTATTAATCATTACATCAGCCTTAGAAACCAACAAAATAAGACCAACGTCATATTCTATTATCCCATGCTGTAATATTCAATGGCAAGGCTACGCCTGCTTTGAACACTCTAATTTTTTCAAAGTAAATGATCCGAAGTGAGTTTGACCCCACTATCGGTAAGATAGGAAACGCCAGTCCAGCCACGCCACAAGGACGAGCTTTGACCAGACGCATTCCGAAATTCAACTACGAGCTTAGATCGGAAGAGCGTCGTGTAGGGCAAGAACAGGGATGTCTAGATTGCGGTG
+
CCCCCGGGFGGGGFGGGFGGGGFGGGAEEFGF<FGFFE<FGCGGG8<FGGGGGGGG@FBFGGGGF<FGGDFGGFGGFGF8@6FDAFGGFGFGGGGFGGEGGGGFCFGFGGFGGGFFGGGGGFGFGFGGGGGGEFEFF;FEEGFEFGG7EGDG@FGC?FGFGGEC8DEAEEGGE?E,EDEFCFGFGEG@,6DFCDDFCDG?CDFFFC99CDCD>FGFFAF*;ACFFFA?4@B>B>9@+8C?6>F=?>@88FFE5CF?D6@3;(.(61,380)51(44(7<51?()((,.))6*/)***-)(-
@M03152:184:000000000-AWYW1:1:2107:2623:16451 2:N:0:AGGCTTAGATACCTGT
CCCAACTATCCCTATTAATCATTACATCGATCCTAGAAACCAACAAAATAGAATCGGATGTCCTATTTCATTATTCCATGCTAATGTATTCAAGCGTAAGCTTGCTTTAAACACTCTAATTTTTTCAAGGTAACAGTCCTAATTCCCCATAACACCAAATAAATGACATTATGGTTCTTTAGAAGGTGAGAACCAATAAAACCAGTACATACCGAGGCATGACCGATTCCTTGATCCCGAAATTAAACTACGAGCTTAGATCGGAAGAGCGTCGTGTAGGGAAAGAACAGGAATGTGAAGA
+
CCCCCGGGGGGGGFGGGGGGGGGGGGFGBFGGGFGFFGGGGGGGGGGGGGGGGGGG7FFFFFGGGFGGGGCEEGGFGEFCFCFGGGGFGGCG9EFEGDEGGDFEFGGGGGGFGFGGGECFEFFGGC@@9EGGGFGGGD8@DEF,C,CFGDGGCEEDD=D=FGC=;EECAFGGG8=DEGGFGGGGGGG8EGGCEG@=8DFDG86DDDFFD@DDBGD?59>FFF5)=EA**1>9AFECG9?AEFF;*=4>AF49(*)0?CB48@>DF60=(313891;183B;5(;23317:0)0469*)*))
@M03152:184:000000000-AWYW1:1:2107:10794:16474 2:N:0:AGGCTTAGATACCTGT
CCCAACTATCCCTATTAATCATTACGTCGATCCTAGAAACCAACAAAATAGGGTCAAACGTCCTATTTCATTATTCCATGCTAATGTATTCAAGCTAACGCTTGCTTTAAACACTCTAATTTTTTCAAAGTAACAGTCCTGATTTCCCACGACACCAAATTAATGACATCAAGGTTCTTCAGAAGGTAGAAACCAATAATGCCAGTACGTACCGAGGCACGACCAACAAATTGATCCCGAAATTCAACTACGAGCTTAGATCGGAAGAGCGTCGTGTAGGGAAAGAAAAGGTATGTGTAGA
+
CCCCCGGGGGGGGGGGGGGFGGGGGGGGGGEGGGGGGGGGGGGGGGGGGGGGGGGGFFFGFGGGGGGGGGGGGGGFGEFGGGGGGGGGGGGGGGGGGGGGGGGGGFFGGGGFFGGGGGGGGGGGGGGGGGGGGGCFGFEFGGGGGGGABFGGGGGGGGGGGF@FGGGFGGF,ED=DEFFFFCGDGGGGFGGGGGDC?FGFG72:=DFG6FG6AEDEE>A>BFF5AADFFF;B1=2C+*06ABF:+=?=8?6@@5):47477)68D@FF81:((4(4(7:F1;?4(33((,-**)//*.0))
@M03152:184:000000000-AWYW1:1:2107:20939:16484 2:N:0:AGGCTTAGATACCTGT
CCCAACTATCCCTATTAATCATTACGTCAACCCTAGAAACCAACAAAATAAGATCGACGTCCTATTTCATTATTCCATGCTAATGTATTCAAGCGTTAGCCTACTTTAAACACTCCAATTTTTTCAAAGTAACAGTCCTGTTTCCCCGCAACACCAAGTTAATGGCATCACGGTTCTACAAGAGGGAGGAATCAGTGAGGCCAGTTCATACCGTTGGCACGACCGACCTACTGACCCCGAAATTCAACTACGAGCTTAGATCGGAAGAGCGTCGTGTAGGGAAAGACCAGGTATGTGTAGA
+
CCCCCGGGGGGGFGGGGGGGGGGGGGFGGEGGGGGGGGGGGGGGGGGGGGGGGGGGGGGGGGGGGGEFDFCGFGFGGGGGGGCFGFGGGGGGGGG:FCEGGGGGGGGFGGBF8<F<F8FFGGGG8FEDEGCFCFGGGFGGGGGGDEE@7EGGGGGGGGGGG8CF8==FGG9EGGDEGGCD8,6D?+6@?EE==CFC;FFFGGFFGGFCFGGG>GDBF*39??@>AFBFBFBAFFEFF;D(=,0);;)@69)6;5>@FE@9)<76<?9(4(-3(1-(.)./,5(7.,(.3(-7=2?F757))
@M03152:184:000000000-AWYW1:1:2107:4170:16556 2:N:0:AGGCTTAGATACCTGT
CCCAACTATCCCTATTAATCATTACGGCAGCTCTAAAGGCCAACAAAATAGAACCACACGTCCTATTTTATTATTCCATGCTAATGTATTCAGGCGCAGGCCTGCTTTGAACACTCTAATTTTCTCAAGGTAAAAGTCCTGGTTCCCCGCCGCATCCAATAAAGGACACGACGGTTCACCAAGAGGCAAGACCCGCTCGGGCAATAACACACCGTGAGGCGGACCACCCAAACAGATCCGAAATTCAACTACGAGCTTAGATCGGACGAGCGTCGTGTAGGGAAAGAACAGGTAGGGGTAA
+
CCCCCGGGGGGGGGGGGGGGGGGGGGGGGGGGGGGGGGFGGGGGGGGGGGGGGGGGGGGGAFGGGGGGGGGGGGGGGGGGGGFGFGGFGGGGGGGDGGGGGGFGGGGGGGGGGGGGFFCFGGGGGGGGGGGGGGFGGGGGGFGGCFGGGGGGGGGGGGGGGGGGGFGGGGGDGDGGGGGGGGGECFGFFCGF>FGGGGGFGGDFGFFGGCC5?CCFFD4?>BBF@A@3;F@FFFBF>)=6@?@3FFDF<C?04*.35(4426)(-4(4399>1(74?>?F>:17?1(4(.,764*)1(1-.
@M03152:184:000000000-AWYW1:1:2107:8920:16557 2:N:0:AGGCTTAGATACCTGT
CCCAACTATCCCTATTAATCATTACGTCAATCCTAGAAACCAACAAAATAGGATCGAACGTCCTATTTCATTATTCCATGCTAATGTATTCAAGCGTTAGCCTGCTTTAAACACTCTAATTTTTTCAAAGTAACAGTCCAGATTCCTCGCAACACCAAATTAATGGCATTACGGCTCATCAGGAAGGAGGAATCAGTGAGACCAGTACATACCAGAGGCATGACCAACCTACTAACCCCGAAATTCAACTACGAGCTTAGATCGGAAGAGCGTCGTGTAGGGAAAGAACAGGTAGGGGTAG
+
CCCCCGGGGGGGGGGGGGGGGFGGGGGGGGGGFGGGGGGGFFGGGGGGGGGFFFFGEGGGDFGGGGGGGGGGGGFEGFFGGFGGGGGGGGGGFGGEEGGGGGGGGGGDF@E,ECGGGGGGGGGGGGFGFFGFDFFGGCFGGGGGFFGFGGGGGGGEGFGGGF8=C8?GGGGGG+C==FGGGGCEGGDFGGGF8ECGEFFBG6DFC?CDFFGG5@FFA9*3*3>>EACD)@CF4FCGFFD@A9B>AACFC1?3>C;(5(9;C3<77?;9@;8:;;@(3)41)0852<B01415/)*)/(*(-
@M03152:184:000000000-AWYW1:1:2107:18788:16564 2:N:0:AGGCTTAGATACCTGT
CCCAACTATCCCTATTAATCATTACGTCGATCCTAGAAACCAACAAAATAGGTTCGAACGTCCTATTTCATTATTCCATGCTAATGTATTCAAGCGTTAGCCTGCTTTAAACACTCTAATTTTTTCAAGGTAACAGTCCTGATTCCCCGTAACACCAAATTAATGACATCACGGTTCTTCAGAAGGGAGGAATCGATGACGCTAGTACGTACCGAAGGCACGACCGACGCATTGATCCCGAAATTCAACTACGAGCTTAGATCGGAAGAGCGTCGTGTAGGGAAGAAAAAGGAAAGTGTAA
+
CCCCCGGGGGGGGGGGGGGGGGGGGGGGGGGGGGGGGGGGGGGGGGGGGGGGGGGGEGGGGGGGGGGGGGGGGGGGGGGGGGGGGGGGGGGGGGGGGGGGGFGGGGGGGGGGGGGGGFGGGGGGGGGGGDCFGGGGGGGGGGGGGGGGGGGGGGGGGG89EFGGDFGGGD9DG6@EEGGGGGFGGFEGEEGGGG8FF9BDEDGEEGFGGGGG>EDD>??FFBFAF>9;=4>3>FEGFFA;DBEFFFFFFGFF(/8:)4<<42:?BFFF0,4;6:0((04@7:(5(((.((-))())*.0))
@M03152:184:000000000-AWYW1:1:2107:3037:16594 2:N:0:AGGCTTAGATACCTGT
CCCAACTATCCCTATTAATCATTACATCAGCCTTAGAAACCAACAAAATAAGACCAACGTCATATTCTATTATCCCATGCTGTAATATTCAATGGCAAGGTTACGCCTGCTTTGCACACTCTAATTTTTTCAAAGTAAATGATTGGAAGCGGTTGCCCACTATCAAAACGTAGGAAGCCAAAACCCAGCAACGCCACAAGGACGAACTTTGGCCTGAATGCACCCTAAATTCAACTACGAACTTAGATCGTAACAGAGTCGGGTAGGGAAAGCACAGGCTTGTGTAGATACGAGGGTTGTG
+
CCCCCCGGGGGGGGGGGGGD9FGFGGGGGCFFFG@FAFGCFF<@DFGFFCCA<FCFGGDF?CFCEFGG9EFGF,B<8F,F@CFGGGGCFAFGG,9C8<FFAEG@FE>FDF8FE9,@9F=EFAFAF9EBF:BB<E9EBFGGGCC99,@<,4=+@E>D,DDBDG8E,4=AD+6D=CFGCF8,=,6>C@E,=,D8=@CEEGCFE6D57+*3?>:FACF5?0+?B6*07*)/*=EFF+*2;6*2)54*;40+57/(0*4*0()70(423<(//=?((58;;41)(),/.5).4<)0)()7*,1((
@M03152:184:000000000-AWYW1:1:2107:23559:16610 2:N:0:AGGCTTAGATACCTGT
CCCAACTATCCCTATTAATCATTACGTCAATCCTAGAAACCAACAAAATAGAATTAAACGTCCTATTTCATTATTCCATGCTAATGTATTCAAGCGCGAGCCTGCTTTAAACACTCTAATTTTTTCAAAGTAACAGTCCTGATTTCCCGCAACACCAAATTAATGGCATTACGGTTCGTCAAGAGGGAGGAATCAGCAAAGCCAGTACGTACCAGTGGCACGACCAACATGCTGACCCCGAAATTCAACTACGAGCTTAGATCGGAAGAGCGTCGCGTAGGGAAAGAACAGGTATGTGGAA
+
CCCCCGGGGGGGGGGGGGGGGGGFGGGGGGGGGGGGGGGGGGGGGGGGGGGGFGGGGGGGFGGDGGFGGGGGCFGFGFGGGGGGGGGGGF<CEFFGGDF:CGGGFEGGGGGGGFGGGF9FGGGGGGGGGFGGG<?EFGGGGAFGGGCFEGCCGGGGGGGGFGGGGCFGGGGGGGEE>E>EGGGGG8EGGGGGDGGGDGFFFGGFGGADDGGDBDFF59*AFB5=AE28>?56@F**8?/6?>F0+@?FCCFE(/=@AEFFE?)(6?;9BFB0140(47;D45<)36?:0:()1)9)2)*-,
@M03152:184:000000000-AWYW1:1:2107:13406:16624 2:N:0:AGGCTTAGATACCTGT
CCCAACTATCCCTATTAATCATTACATCGATCCTAGAAACCAACAAAATAGAATGCGATGTCCTATTTCATTATTCCATGCTAATGTATTCAAGCGTTAGCCTGCTTTAAACACTCTAATTTTTTCAAGGTAACAGTCCTAATTCCCCACAACATCAAATAAATGACATTATGGTTCCTTAGAAGGTGAGAACCAATATGACCAGTACACACCATCGGCATGACCAATCCATTGATCCCGAAATTCAACTACGAGCTTAGATCGGAAGAGCGTCGTGTAGGGAAAGAACAGGTATGTGTAG
+
CCCCCGGGFGGGGGGGGGGGGGGGGGGGGGGGGGGGGGGGGGGGGGGGGGGGGGGGGGGGGGGGGGGGGGGGGGGGGFGGGGGGGGGGGGGGGGGGGGGGGGGGGGGGGGGGGGGGGFGGGGGGDGGGGCEGGGGGGGGGGGGGGGGGFGGGGGGGGGGGGGGGGGGGGGGGGGGGGGGGGCFGFCFGGGGGGFF?DGGFGF=DFFFGGDFG5EFDEF>BEFB58ADF@FEF?AAFC+;@AFEBFFEC6:FEDGF29==3C<4>>DDFDD=22619@=;FE>;A?7D;6=@406+)19*6)
@M03152:184:000000000-AWYW1:1:2107:18863:16651 2:N:0:AGGCTTAGATACCTGT
CCCAACTATCCCTATTAATCATTACGTCGATCCTAGAAACCAACAAAATAGGTTCGAACGTCCTATTTCATTATTCCATGCTAATGTATTCGAGCGATTGCCTGCTTTAAACACTCTAATTTTTTCAAAGTAACAGCCCTAACTTCCCGTAACATCAAATTAATGACATCACGGTTCGTCAGAAGGGAGAAATCAATAACGTTAGTACGTACCGAAGGTACGACCGACGTATTGATCCCGAAATTCAACTACGAGCTTAGATCGGAAGAGCGTCGTGTAGGGAAAGAAAAGGGAGATGTAG
+
CCCCCGGGGGGGGGGGGGGGGGGGGGGGGGGGGGGGGGGGGGGGGGGGGGGGGGGGGGGGGGGGGGGGGGGGGGGGGGGGGGGGGGGGGGGGGGGGGGGGGGGGGGGGGGGGGGGGGGGGGGGGGGGGGDFFGGGGGGGGGGGGGGGGGGGGGGGGGGGGFGGGGGGGGGGGGGGGGGGGGGGGGGGGGGGGGGFDGGGFGFCFGGFGGGGGFGGEFEFFFFFFFDBDFFDFAAEFCFA0B0>1CCEFFGFEFGEFEEEEFEC0:0:;??:92<94058FAEF>1:<B<(()).))24:))
@M03152:184:000000000-AWYW1:1:2107:25234:16670 2:N:0:AGGCTTAGATACCTGT
CCCAACTATCCCTATTAATCATTACGTCGATCCTAGAAACCAACAAAATAGGGTCAAACGTCCTATTTCATTATTCCATGCTAACGTATTCAAGCGCGAGCCTGCTTTAAACACTCTAATTTTTTCAAAGTAACAGTCCTGATTCCCCACCACACCAACTGAATGGCATGACGGTTCTTCAGAAGGTAGGAACCAGTGACACCAGTGCATACCGAAGGCACGACCAGCGTACTGATCCCGAAATTCAACTACGAGCTTAGATCGGAAGAGCGTAGTGTAGGGAAAGAAAAGGTGATGGAAG
+
CCCCCGGGGGGGGFGGGGGFGGGGGGGGGGGGGGGGGGGGGGGGGGGGGGGGGGGGGGGGCGGGGGGFGFGGGGGGGGGGGGGGGGFFGGGGGGGGGGGCGFGGGGGGGGGF9EFFGGFGGGGGGGGGG<FF,AECGGGDFGGGGGG<EGGGGGGGGGGGGGGGGGFDD89FG>=CGCFA8;FCGGFGG?FGGGGGGFAACC:F6CFFF@FFFGGFFEFFFFA@B9=FF42):=C=CAFFA(06CAC=?CF3?<D(5(78EF51;@?>???;>(44?6)9A30<(3?((2,</(***)*)(
@M03152:184:000000000-AWYW1:1:2107:7916:16684 2:N:0:AGGCTTAGATACCTGT
CCCAACTATCCCTATTAATCATTACGGCGACTCTAGAAACCAACAAAATAGAACCGCACGTCCTATTTTATTATGCCATGCTAATGTATTCGGGCAAAGGCCTGCTTTGAACACTCTAATTTTCTCAAGGTAAAAGTCCTGGTTCCCCGACACACCCAATTAAGGGCATGCCGGCTCACCAAGAGGTAGAACCCGGCCAGACAGTACGTACCGTAAGGCAGACCGCCCGACCAGGTTCGAAATTCAACTACGAGCTTAGATCGGAAGAGGGTCGTGTAGGGAAAGAAACGGGATGTGCAGG
+
CCCCCGGGFGCGGGGGGGGGGGGGGGGGGGGGGGGGGGGGGGGGGGGGGGGGGGGGGGGGFFEGGGGGGGAFGAFCGGGGGGGGGGGGGGGGFFGGGGGGGGGGG<FFFGCFFGGGGCGGGFGCGGGGGGGGDGFGGGGGGFEEE>9AE@EGGGGGGGFGGGGGGGGD8DDGCGGGGFGGGGGFFCDFGGGGEGGGC79AC>C*<EFD8?DDE*?DFAFFFFD06A0B@EB35:;27?),747<F4:B<C4<:D@>FA>))),,2(28((--47(82)6*2:84(23((,())4)9*)*.(
@M03152:184:000000000-AWYW1:1:2107:16420:16854 2:N:0:AGGCTTAGATACCTGT
CCCAACTATCCCTATTAATCATTACGTCAACCCTAGAAACCAACAAAATAAGATCGACGTCCTATTTCATTATTCCATGCTAATGTATTCAAGCGTTAGCTTGCTTTAAACACTCTAATTTTTTCAAAGTAACAGTCCTGTTTCCCCGCAACACCAAATTAATGGCATCACGGTTCTACAAGAGGGAGGAATCAGTGAGACCAGTTCATACCAGTGGCACGACCGACCTACTGACCCCGAAATTCAACTACGAGCTTAGATCGGAAGAGCGTCGTGTAGGGAAAGAACAGGACTGTGTAGA
+
CCCCCGGGGGGGGGGGGGGFGGGGGGGGGGGGGGGGGGGGGGGGGGGGGGGGGGGFCEGEGGDEGGGGGGGGGGGGGGGGGGGGGGGGGGGGFGGGGGEFGGGGGGGGGGFGGGGGGGGGFGGGGGCGFGGGGFFGGCEDGGGGGGGGGGGGFGGFGDGGE=FFDGGGGGGGGFGGGGGFGG,DCGGGGGDGGGFFGGGFGCFAG?FGGGG59EFF5BFFFFF9>DAEFFFF48;CGFB>B(;7:A3A?FA018>BFF@65?7/107??<B03941(7>?65?5(1(.4<0))(0/0.*-)
@M03152:184:000000000-AWYW1:1:2107:16992:16886 2:N:0:AGGCTTAGATACCTGT
CCCAACTATCCCTATTAATCATTACGGCAGCTCTAAAGGCCAACAAAATAGAACCACACGTCCTATTTTATTATTCCATGCTAATGTATTCAGGCGCAGGCCTGCTTTGAACACTCTAATTTTCTCAAGGTAAAAGTCCTGGTTCCCCGCCGCATCCAATAAAGGACACGACGGTTCACCAAGAGGCAAGACCCGCTCGGGCAATAACACACCGTGAGGCGGACCACCCAAACAGATCCGAAATTCAACTAAGAGCTTAGATCGGAAGAGCGTCGGGTAGGGAAAGAACAGTCAAGTGTGG
+
CCCCCGGF9EGGGGGGGGGGGFGGGGGGGGGGGGGGGG9FFGFGGFFGGGGGGGGGGGGGE@FGGFGGGGGGGGGGGGGGGFFGGGGGFGGGFC8@FCC>FC<F8E9FFCFFFGGF?FFFFGFGGAEFGF<FFGGGDFGGFF8EFGFFECCEGGGCFGFGFGFFFGGGGC+@+8@CCDFGF?FCGGGDGF6>CG7*7CE4>DDAED8@GGGG>59AFEF>3)(,3FFF<:67)>0**94(7:)(9?A4<7/).*94404<))642(,(4:?1429(-7(),0(02(2((((1*)***.2)(
@M03152:184:000000000-AWYW1:1:2107:17293:16905 2:N:0:AGGCTTAGATACCTGT
CCCAACTATCCCTATTAATCATTACGTCAATCCTAGAAACCAACAAAATAGGATCGAACGTCCTATTTCATTATTCCATGCTAATGTATTCAAGCGCATGCCTGCTTTAAACACTCTAATTTTTTCAAAGTAACAGTCCTGATTCCCCGCAACACCAAATTAATGGCATTACGGTTCGTCAAGAGGGAGGAATCAGCAACGCTAGTACGTACCAGTGGCACGACCAACATGCTGACCCCGAAATTCAACTACGAGCTTAGATCGGAAGAGCGTCGTGTAGGGAAAGAAAAGGGAGGTGTAA
+
CCCCCGGGFGGDFGGGGGGGGGGGGGGGGGGGGGGGGGGGGFGGGGGGGGGGGGFGGGGGGCFGGGGGGGGGGGGGGGGGGGGGGGGGGGFEFGGGGGGGGGGGGGGGGGGGGGGGGGGGGGGGGFGGGGGGGGGGGGFGGDFGGGGGGGGDGGGGGGGGFFFGGG8FGGFGGEGGG>EGGGGFGGDFEGGGGG:AECFFGGDDGFFDDGFF5:7<FAD4AEFA5AB>BA=AFFFCCF4=B9>;F=?AE:43?CA(>@C@EE)21(34(((4;(7(478FA::F031:<(3))47)*(0))
@M03152:184:000000000-AWYW1:1:2107:9561:16945 2:N:0:AGGCTTAGATACCTGT
CCCAACTATCCCCATTAATCATTACGGCGACTCTAGAAACCAACAAAATAGAACCGCACGTCCTATTTTATTATGCCATGCTAATGTATTCGAGCAAAGGCCTGCTTTGAACACTCTAATTTTCTCAAGGTAAAAGTCCTGGTTCCCCGACACACCCAATTAAGGGCATGCCGGCTCACCAAGAGGTAGAACCCGGCCAGACAGTACGTACCGTAAGGCAGACCGCCCGACAAGGGTCGAAATTCAACTACGAGCTTAGATCGGAAGAGCGACGTGTAGGGAAAGAACAGGTATGTTGTGA
+
CCCCCGCGGGGGGGGGGGGGGGGGGGGGGGGGGGGGGGGGGGGGGGGGGGGFGGCGGGGGGGGGGGGGGGGGGGGGGGGGGGGGGGG,<FFGGGGGGGGGGFGGGECFFGGGGFFGGGFCGGGGGGFGGGGGGGGGGGGGGGFGGGGGGEGGGGGGGFGFGGFGGCGGFG?FG6EEEGGGGFG??FGGGGGGGGDG>CEFFCDAGC4DGFFDF**?F446B>B@@>@):39)).3*;?545:<A?B>FA4@?<3)7::2<2:<01:028?F(3438455=45.7:072(,(01561*)2()
@M03152:184:000000000-AWYW1:1:2107:16081:16996 2:N:0:AGGCTTAGATACCTGT
CCCAACTATCCCTATTAATCATTACGTCAATCCTAGAAACCAACAAAATAAGATCAACGTCCTATTTCATTATTCCATGCTAATGTATTCAAGCGTTAGCCTGCTTTAAACACTCTAATTTTTTCAAGGTAACAGTCCTAATTCCCCATAACATCAAATGAATGACATTATGGTTCATTAGAAGGTGAGAACCAATAAGACCAGTACATACCAAGGCATGACCGATCCATTGATCCCGAAATTCAACTACGAGCTTAGATCGGAAGAGCGTCGTGTAGGGAAAGAACAGGTATGTGTAGAA
+
CCCCCGGGGGGGGGGGGGGGGGGGGGGGECGGGGFGGGGGGGGGGGGGGGGGGGGGGGGGGGGGGGGGFGFGGGGCGGGFGGGGGGGGGGGGGGGGGGGGGGGGGGGGGGGGGGGGG9EGGGGGGGGGGGGGFFGGGGFGFGGGFEEGGGGGGGGGGGGGGGGGGGGGGGFFDEFGGGGGDGGGFGGGGGFGGGFDFDDFFFGBFGFGGFFGFFD5DFFFFFBBF?>5@EC6ABEDCAFFDCFFFFFA>F4)7@?B6;4C59=?9=DFB29D1(6=1A<BDF35@@@D;(.:14;+:4>A)
@M03152:184:000000000-AWYW1:1:2107:20945:17073 2:N:0:AGGCTTAGATACCTGT
CCCAACTATCCCTATTAATCATTACGTCGATCCTAGAAACCAACAAAATAGGGTCAAACGCCCTATTTCATTATTCCATGCTAATGTATTCAAGCGTTAGCCTGCTTTAAACACTCTAATTTTTTCAAAGTAACAGTCTGATTCCCCACGACACCAAATTAATGACATCGCGGCTCCTCAGAGGGAGAAACCAACAAAACCAGTACGTACCATAGGCACGACCAGTTAGTTGATCCAGAAATTCAACTACGAGCTTAGATCGGAAGAGCGTCGTGTAGGGAAAGAACAGGTAACGTGTAGA
+
CCCCCGGGGGGGGGGGGGCEFGGGFGGGGGGGGGFGFFGFGFCFGEFGGFFGGGGFGGGGGC@FGGGGGFGGFDGFGGFDCFGGGGGGGGCGCGGGGGGDFDFGGCFGFFGGFFGGGCFDFDFAFFF9??FFGDFGGGCFGGGD@EE8+=>BFDFGGFGGFGGGDFC,9=E@@GCEEGD=DGFG>@>FGGFFC6EFFCCFCCDFGC>FGDCGFGGAA*3/@A>5=FCF4B586+/:*//7;.+7:FE638:3<)).+.))16<;0:3(461:13:((1<>B>2)(84:1<)1*)).1(2))
@M03152:184:000000000-AWYW1:1:2107:24155:17075 2:N:0:AGGCTTAGATACCTGT
CCCAACTATCCCTATTAATCATTACGTCGATCCTAGAAACCAACAAAATAGGGTCAAACGTCCTATTTCATTATTCCATGCTAATGTATTCAAGCGCGAGCCTGCTTTAAACACTCTAATTTTTTCAAAGTAACAGTCCTGATTCCCCACCACACCAACTGAATGGCATGATGGTTCTTCAGAAGGTAGGAACCAGTGACACCAGTGCATACCGAAGGCACGACCAGCGTACTGATCCCGAAATTCAACTACGAGCTTAGATCGGAAGAGCGTCGTGTCGGGAAAGAACAGGGATGTTAAA
+
CCCCCGGGGGGGGGGGGGGGGGGGGGGGGGGGGGGGGGGGGGGGGGGGGGGGGGGGGGGGGGGGGGGGGGGGGGGGGGGGGGGGGGGGGGGGGGGGGGGGGGGGGGGGGGGGGGGGGGGGGGGGGGGGGFGGGGGGGGGGGGGGGGGGGGGGGGGGGGGGCAGGGGGGGFGAFC=FCFGGGGGGGGGGGGGGGGGGGFGFGGGF@?FFGGGGFGGFEFFFA0:7AB>AA59)?>4:C@FD?BFFFFFFEFF@;55;:(9)/)/32;?9@134-19(4@(57:>D<<7:,32))-).0)*.)
@M03152:184:000000000-AWYW1:1:2107:14641:17189 2:N:0:AGGCTTAGATACCTGT
CCCAACTATCCCTATTAATCATTACGGCAGTTCTAAAAACCAACAAAATAGAACCACACGTCCTATTTTATTATTCCATGCTAATGTATTCAGGCATAGGCCTGCTTTGAACACTCTCATTTTCTCAAGGTAAAAGTCCCAGTTCCCCGATGCATTCAATAAAGAACACACCGGTTCACTAAGAGGCAAGACCCGGTCAAGCAGTAAACACGCCGTCAGGCGGACAACCCAACCAGATCCGAAATTCAACCACGAGCTTAGATCGGAAGAGCGTCGGTTAGGGAAAGAACAGGCATCGTGA
+
CCCCCGGGGGGGGGGGGGGFGGGGGGGGDFFFGGGGGGGGGGFGGGGGGGGGGFGFFGGGFFEGGGGGDFGGGGGDGGGGGGGGGGGGGFFFGDGGGGFFGFGGGGGGGDAFFGFFF,CFGGGGDCFGGGGGFGGGGGGGGGEFFFFECEDGGGGGGGGFFFEFFFGGGGGDEGGGGF8=EE8DFGGEGF?FFGGDEGGFGGGFCCF?7C+35CD99@@AABAF@)5;DE@FFF@FG=AEF;>@F6)AC+)(/189)(54<><BBFF0(,807,22(.(04@:)(3114174<-))*,*((
@M03152:184:000000000-AWYW1:1:2107:19197:17325 2:N:0:AGGCTTAGATACCTGT
CCCAACTATCCCTATTAATCATTACATCGATCCTAGAAACCAACAAAATAGAATGCGATGTCCTATTTCATTATTCCGTGCTAATGTATTCAAGCGTGAGCCTGCTTTAAACACTCTAATTTTTTCAAGGTAACAGTCCTAATTCCCCAAAACATCAAATGAATGACATTAAGGTTCATTAGAAGGTGAGAACCAATAAAGCCAGTTCATACCAATGGCACGACCAACTCATTGATCCCGAAATTCAACTACGAGCTTAGATCGGAAGAGCGTCGTGTAGGGAAAGAAAAGGTATGGGTAA
+
CCCCCGGGGGGGGGGGGGGGGGGGGGGGGGGGGGGGGGGGGGGGGGGGGGGGGGGGGGGGGGGGGGGGGGGGGGGGGGGGGGGGGGGGGGGGGGGGGGGGGGGGGGGGGGGGFGFGGGGGGGGGGGGGFGGGGGGGGGGGGGGGGGGGGEFFFGGGGGGGGGGGFFGGGCGGGCFFGGGGEDGGGGGCGGGGGGFGDFGFEFGFGGFDFGGG5EFFB;6DFBFAB?CE@8@AFF@C7@>AB=>2B8ABFFFF2D>ABEC3;>C2/922=DDF6(((:;8F<3@FDFF@(/(.*)*)*(0)(
@M03152:184:000000000-AWYW1:1:2107:9909:17343 2:N:0:AGGCTTAGATACCTGT
CCCAACTATCCCTATTAATCATTACGTCGATCCTAGAAACCAACAAAATAGGTTCGAACGTCCTATTTCATTATTCCATGCTAATGTATTCGAGCGATTGCCTGCTTTAAACACTCTAATTTTTTCAAAGTAACAGCCCTAACTTCCCGTAACATCAAATTAATGACATCACGGTTCGTCAGAAGGGAGAAATCAATAACGTTAGTACGTACCGAAGGTACGACCGACGTATTGATCCCGAAATTCAACTACGAGCTTAGATCGGAAGAGCGTCGTGTAGGGAAAGAACAGGAAGTTGTAG
+
CCCCCGGGGGGGGGGGGGGFGGGGGGGGGGGFGGCFFFGGGGGGGFFGGGGGFFFGFGGGFFEGGGGGGGFGGGGGGGGGGGGGGGGGGGGGGGGGGGGGGFGGGGGGGGFCFGGGGGGGGGGGGGGGGGGGGGFGGGGGGGGGGGGGGGGGGGGGGGAFFGEGGFGGGFGG>EFEGGGGGCFFGGGGDGGGGGEFCFCFCCCF;EFF>CFG5@DFBD>FCBDFBE=5>?=FFFFDFFF0B;B?ACEFFDA;(*5:>1CFC73:::34:(((7(74104FAF7F6:??0:?4)45/*)*.-
@M03152:184:000000000-AWYW1:1:2107:21216:17391 2:N:0:AGGCTTAGATACCTGT
CCCAACTATCCCTATTAATCATTACCTTGGTCTTTAAAACCAACAAAATAAGACCACGGTCCTATTTTATTATTCCATGCTAATGTATTCAAGCGTAAGCCTGCTTTGAACACTCTAATTTATTCAAAGTAAAAGTCCTAGAACACATGACAACCGGAACCTGTCAGCATCTAGACTATAAGACTAAGCAAATCAAGTACAACCACTTAAGAAAGACCTGATTGCAACGACAGAACTTAAACTACAACCATGAATCGGAAGAGCGACGGGGAGGGATAGAAAAAGTAGGTATGGGTGTAGG
+
CCCCCGGGGGGGGGGGGGGGGGGGG<A,;;FF@FEEGGGGGGGGGGGGGGGGG9FG<8FFGGGGGGGFGGGGGGGGGGGGGGGGGGGGGGGGGGGGCGGGGGGGFGG<FFGGGGGGGGGGGCFFFG9<FGGGGGGGGGF,,,4E@FF<=F8,C,@++@C88,,94@A,93D,=,3,,66EAFGE,,>A,@F>3,==D3E+@C+3@=*+=D?++1=?5**5;<***?7*)*1*<>=751*3B6=69*>0)***1++1*))0)(0(((-((((.(((((2;+113)4)-))-)*)()0/(:))
@M03152:184:000000000-AWYW1:1:2107:5256:17392 2:N:0:AGGCTTAGATACCTGT
CCCAACTATCCCTATTAATCATTACGGCGATCCTAGAAACCAACAAAATAGAATCAAACGTCCTATTCCGTTATTCCATGCTAATGTATTCAAGCGTGAGCCTGCTTTAAACACTCTAATTTTTTCAAAGTAACAGTCCTGATTCCCTAAAACACCAAATTAATGGCATTATAGTTCGTCAGAAAGGAGAAACCGATTATACCAGTACGTACAATAGCACGACCAGTAAGCCGGTCTCGAAATTCAACTACGAGCTTAGATAGGAAGAGCGTCGGGTAGGGAAAGAAAAGGGAAGGGAAGA
+
CCCCCGGGGGFGGGGGFFGGGGGGGGGGGGGGGGGGGGGGGFGGGGGGGGGGGGGGGGGGCFGGGGGGGGGGGFGFGGGGGFGGGFGGFGEFGAFGGGGGFGGGAFGAFGFD<FFGFGGGGGGGDFEGGGGFGFGGGDDFGGFFCEGDGGGGGGGGGGGGGGGGGFFGCCGFGGGGGCEGGGGGFGDF?FGGFF@C>9EFG7FCGF7<C7C*?FFFFAC8>BB5>F*=8BB6@;-)9BFEFFA4+49+7C)(:7)7);;C3)7;E98;336(33(-(02>:@:F077148()0(0)1(*,(
@M03152:184:000000000-AWYW1:1:2107:25310:17413 2:N:0:AGGCTTAGATACCTGT
CCCAACTATCCCTATTAATCATTACGTCGATCTTAGAAACCAACGAAATAAGATCAAACGTCCTATTTCATTATTCCATGCTAATGTATTCAAGCCAAAGCCTGCTTTAAACACTCTAATTTTTTCAAAGTAACGGTCCTGATTCCCCACGACATCAAATTAATGACATCATGCTTCGTCAGAAGGGAGAAACCAATTGTACCAGTGCGTACCGTTGGCACGACCAATAAATTGATCCCGAAATTCAACTACGAGCTTAGATCGGACTAGCGTCGTGTAGGGAAAGAACAGAGATGCTTAG
+
CCCCCGGGFGGGGGGGGGGGGGGGGGGGGGGGGGGGFCGG@GFFGFGGGGGGFGGGGGFGGGGGGGGGFGGGGGGFFFGFGGGGGGGGGGFGCFGGGGGGGGGGFEFGDGGE?FGGGGGGGGGGGGG<FCGGG9F7F?CFGGGGGGGG8C@EGGGGGGCDFG=FFEGGGDEC;,=EFGDED>FBFFEFEGGF,DFGGFGFGDCFGGADDGGG5EFB?*AFF>A>9AFABFEFFFFFC8A@;2?BA18CEG;@275158<@E?3(32(((/36;;6,()(/))1>?F?:?0?)).6**)2-)
@M03152:184:000000000-AWYW1:1:2107:16552:17558 2:N:0:AGGCTTAGATACCTGT
CCCAACTATCCCTATTAATCATTACGTCGATCCTAGAAACCAATAAAATAGAATCAAACGTCCTATTTCATTATTCCATGCTAATGTATTCAAGCGTGAGCCTGCTTTAAACACTCTAATTTTTTCAAAGTAACAGTCCTGATTTCCCACAACACCAAATAAATGACATCATGGTTCGTCAGAAGGGAGAAACTAACAATACCAGTACGTACCGAGGCACGACCGACATGATGGTCCCGAAATTCAACTACGAGCTTAGATCGGAAGAGCGTCGTGTAGGGAAATATCAGCAGTGTGTAGG
+
CCAACEEEFGC@F<FFGFGECEFFGFGG:C;EGGCE6<CFGFGGGGFGGAFG9FCGC@CF,6BFGFFGGFECFAF<EFGGGGGGFEEGGGGGGFGGEE:FF@FDCD9FCDE<,4,AA<CFAGFEC<AEAFFEFG;?E,=FEFF,C,=,,,@EFCEGGGFGFDFFGDGDE9D,=EC;,6ACGGE>=@6A@>FFF=A?FD,+=D8D8FFGDFGDFED?555AAE5>BBF>5==@A*.=C;D=D>A*:@7;<4)(4*).;7=41)/(68(=@(7,4941(0:164,))6)69))*).)**.*-)
@M03152:184:000000000-AWYW1:1:2107:18849:17580 2:N:0:AGGCTTAGATACCTGT
CCCAACTATCCCTATTAATCATTACGTCAATCCTAGAAACCAACAAAATAAGATCAACGTCCTATTTCATTATTCCATGCTAATGTATTCAAGCGTTAGCCTGCTTTAAACACTCTAATTTTTTCAAAGTAACAGTCCTGTTTCCCCGCAACACCAAACTAATGGCATCACGGTTCTACAAGAGGGAGGAATCAGTGAAGCCAGTACGTACCGGTGGCACGACCGACCTACTGACCCCGAAATTCAACTACGAGCTTAGATCGGAAGAGCGTCGTGTGGGGAAAGAACAGGTATGTGTAGA
+
CCCCCGGGGGGGGGGGGGGGGGGGGGGGGGGGGGGGFGGGGGGGGGGGGGGGGGGGGGGGGGGGGGAFGGGGGGGGGGGGGGGGGGGGGGGGGGDGGGGGFGFGGGGGGGGGGGGGGGGGGGGGGG<FGFFFFGGGGGFFGGGDFGGGGGGGGGGGGGGCF?FGGGGDGGGDGF8CFGGGGFFGFEEDDGGGGGFGGGDBEFGFGGFD7FCCACCDAFFF55@AB>5?2AEFF>(;FB833:;7;ACF340,8586AE<C))/((-((48>41(-23)(0251>67:<<?0*6)9*:-7))
@M03152:184:000000000-AWYW1:1:2107:17502:17651 2:N:0:AGGCTTAGATACCTGT
CCCAACTATCCCTATTAATCATTACGTCGATCCTAGAAACCAACAAAATAGAATCAAGCGTCCTATCTCGTTATTCCATGCTAATGTATTCAAGCGTGAGCCTGCTTTAAACACTCTAATTTTTTCAAAGTAACAGTCCTGATTCCCCAAGACACCAAATTAATGGCATCATGGTTCGTCAGAAGGTAGGAATCAATAATACCAGTACGTACAATAGCACGACCAATAAATTGATCCCGAAATTCAACTACGAGCTTAGATCGGAAGAGCGTCGTGTAGGGAAAGAACAGGTATGTGTAGA
+
CCCCCGGGGGGGGGGGGGGGGGGGGGGGGGGGGGGGGGGGGGGGGGGGGGGGGGGGGGGGGGGGGGGGGGGGGGGGGGGGGGGGGGGGGGGGGGGGGGGGGGGGGGGGGGGGGGGGGGFGFGGGGGGGGFGGGGGGGGFGGGGGGGGGGGGGGGGGGGGGGGGGGGFGGGGFGDGGEGGGFGGGGGGGGFFGF?FCFGGFGG??FDFGDFGDEFDFFBFFFBF=AF5CFFFFFFEDFAEABFFCFFFB?FF=D?BB6>>ECE;?F<>@@;B6(.6;?;>;;FF:?FFF:0(162)926>4-
@M03152:184:000000000-AWYW1:1:2107:3928:17882 2:N:0:AGGCTTAGATACCTGT
CCCAACTATCCCTATTAATCATTACATCAGCCTTAGAAACCAACAAAATAAGACCAACGTCATATTCTATTATCCCATGCTGTAATATTCAATGGCAAGGTTACGCCTGCTTTGAACACTCTAATTTTTTCAAAGTAAATGATTGGAAGCGGTTGCCCACTATCCACTAATAGAAAGGATATGTCGAGCCACACCACAAGGGCGAGCTTTGACACAAACACTTTCGAAATTCAACTACGAGCTTAGACCGGAAGAGCGTCGTGTAGGGAAAGAACCGAGAAGTGTATATCGCGGGCGTGAC
+
CCCCCGGGGGGGGGGGGGDGGGGGGGGGG9FGGGGGGGGGGGGGGFGGGGGGGGGGGDGGGGGGCC9C9FFCFG,EFAEDGGGGGGGGGGGGGFCGGDGFGGGG7FEDF@DF9AEFFEFGGGGGGGFFGGGGG9FGGGGGGFG9=EFCECEEGGGGCEGGGGDGGF,BFFFGEGGA8,@EFDD@DFFFEGGGGG++=?=D8>=?EC>CFG*B@CFFFFFF*9=EEE>F)*/9FCEDCA/>>()6B64*)):609):)((/,(/,(98036?((80(()()(0.*)6)-5)())(0))-1((
@M03152:184:000000000-AWYW1:1:2107:20617:17892 2:N:0:AGGCTTAGATACCTGT
CCCAACTATCCCTATTAATCATTACGGCGACTCTAGAAACCAACAAAATAGAACCGCGCGTCCTATTTTATTATTCCATGCTAATGTATTCAGGCATAGGCCTGCTTTGAACACTCTAATTTTCTCAAGGTAAAGGTCCTGGTTCCCCGACGCACACCAACAAAGGGCACGCCGGCTCACCAAGAGGTAAGGCCCGCCCAGACAGTACGTGCCGTTAGGCCGACCGCCCGGCCAGCCCCGACATTCACCTACGCGATTCGCTCGCAAACGCGTCGTGTAGGGAAAGAACAGCGATGTGGAG
+
CCCCCGGGGGGGGFGGGGGGGGGGGGEGGGGGGGGGG9FFGGFGFFGGGGGGGGGGGFGGGGGGFGGGGGGGGGCFGFGGGGDGGCFGGGGGGGGDGDGFEFFGDDEEFFFG9FFGG9FGGGF9DCF9EFGGFDEFEAFFFF,?EEGE8=CEGCGCGGGCECG883CC68@C61@EEEGGGF>>6>FG,>,DF,AEGGGBCGGA=:F?<D45>=GFAF)))0221)(.45(5;>B*1851>;D6/=9*-99:?3.(.42((-.((--(.(-(,499<>0*)8(),...3:<.)(002-*)(
@M03152:184:000000000-AWYW1:1:2107:26229:17907 2:N:0:AGGCTTAGATACCTGT
CCCAACTATCCCTATTAATCATTACGGCGGCTCTAGAAACCAACAAAATAGAACCGCACGTCCTATTTTATTATGCCATGCTAATGTATTCGGGCAAAGGCCTGCTTTGAACACTCTAATTTTCTCAAGGTAAAAGTCCTGGTTCCCCGACACACCCAATTAAGGGCATGCCGGCTCACCAAGAGGTAGAACCCGGCCAGACAGTACGTACCGTAAGGCAGACCGCCCGACCAGGGTCGAAATTCAACTACGAGCTTAGATCGGAAGAGCGGAGGGGAGGGAAAGAACAGGTATGGGAAAA
+
CCCCCGGGGGGGGGGGGGGGGGGGGGGGGGGGGGGGFFGGFAFGGGGGGGGFGGGGGGGGFGGGGGEFGGGGGGFFGGCCGGGGGEFG<CFGGEGGGGFGFGGGGFGGAFGGGGGGGGCFFFGFGFGCF8EFGCGGAFGGFGG:EGGGGGGGGGGGGGGFGCFGGGGGFGGGCEGEEGCGFFGCGFGGGGG?FGGGGCE?CD46,CFC8?DC)**:5FF5))/3930=981@B:<77?>65244*9:FADF01CD0953><.-12:9::((((,((,)4>05,8(432<21**.).0(2((
@M03152:184:000000000-AWYW1:1:2107:7314:17993 2:N:0:AGGCTTAGATACCTGT
CCCAACTATCCCTATTAATCATTACGTCAATCCTAGAAACCAACAAAATAGAATTAACGTCCTATTTCATTATTCCATGCTATGTATTCAAGCGATTGCCTGCTTTAAACACTCTAATTTTTTCAAAGTAACAGCCCTAACTTCCCGTAACATCAAATTAATGACATCACGGTTCGTCAGAAGGGAGAAATCAATAACGTTAGTACGTACCGAAGGTACGACCGACGTATTGATCCCGAAATTCAACTACGAGCTTAGATCGGAAGAGCGTCGTGCAGGGAAAGAACAGGTAGGGTTAGAA
+
CCCCCGGGGGGGGGGGGGGGGGGGGGGGGGGGGGGGGGGGGGGGGGGGGGGGGGGGGGGGGGGGGGGGGGGGGGGGGGGGGGGGGFFGFFGGGGGGGGGGGGGGGGGFEGFFGCFFGGFGGFFF9F<?FGGGFFFGGF8FGGG9E8EFGGGGGFEF9DFEFGFGCGGGGGCEGGDGGDGGGGDGGGEGFGGGE6CF8+13DFGFEF*=DDGGFG>>CFFFFB9>BEFF2A:AF>?C4545;BFEFFFF@*2((75=A<4/9=63;;D@;>(40,((-*832>8@:7?130.6*()0*-*-)
@M03152:184:000000000-AWYW1:1:2107:5376:18167 2:N:0:AGGCTTAGATACCTGT
CCCAACTATCCCTATTAATCATTACGTCGATCCTAGAAACCAACAAAATAGGATCAAACGTCCTATTTCATTATTCCATGCTAATGTATTCAAGCGCGAGCCTGCTTTAAACACTCTAATTTTTTCAAAGTAACAATCCTGATTCCCCGCCACACCAACTGAATGGCATTACGGTTCTTCAGAAGGGAGAAACCAGTGACACCAGTGCATACCGAAGGCACGACCAGCGTACTGATCTCGAAATTAAACTACGAGCTTAGATAGGAAGAGCGTCGGGTAGGGAAAGAACAGGGATGAGGAG
+
CCCCCGCFGGGGG9FGGFFGGFGGGGEF@FCFFFGFGGFGGECFGE@FGGFGEFGG@FEEFGGGGGGGGGGCFCFAFGG<FCFDFGGGGGGGGCFGCFGGGGGFGGGFFDFFGDGGGF?EEFGGGGF,F9FGGGGGGGGGFEFBFF9EEDGEGFGC78EGF9D:F=E=EEEFGGGGDG8,2ECD8E8:@>,DGCCFGGAAEF7?7F6@DCFGFGGED59AA>@>=DFF@4>E5=888678F@;?@*97=7A@1*.()6)///)/.;CFF?B>>1((-),71><)4:(((.4)0())*)*.(
@M03152:184:000000000-AWYW1:1:2107:10923:18260 2:N:0:AGGCTTAGATACCTGT
CCCAACTATCCCTATTAATCATTACGTCAATCCTAGAAACCAACAAAATAGAATCAAACGTCCTATTTCATTATTCCATGCTAATGTATTCAAGCGTGAGCCTGCTTTAAACACTCTAATTTTTTCAAAGTAACAGTCCTGATTCCCCATGACACCAAATTGATGACATCATGGTTCGTCAGAAGGGAAGAAACCAATAAATTAGTACGTACCAAGGCACGACCAACATATTGATCCCGAAATTAAACTACGAGCTTAGATCGGAAGAGCGTCGTGTAGGGAAAGAAGAGGTATGGGAAGA
+
CCCCCGGGGGGGGGGGGGGGGGGGGGGGGGGGGGGGGGGGGGGGGGGGGGGGGGGGGGGGFGGGGGGGGGGGGGGGGFGGGGGGGGGGGGGGGGGGGGGGGFGGGGFGGGFGGGGGGGGGGGGGEFGFFGGGGGFGGGGGGGGGGGGGFFFGGGGGGGGGGFFGGGGGGGGGFDFGGGCEFEGFGGGGFEGGGG8DD?GBEG@DFFFG6FGDDGG5F*;*<BF5>>=>@FEFC>;DFA94@AFF86<BFGF@@?)8?E388*6@?@B@;@F(69,61=CF;ADF;@F(53.)/)))0(0-.
@M03152:184:000000000-AWYW1:1:2107:27507:18291 2:N:0:AGGCTTAGATACCTGT
CCCAACTATCCCTATTAATCATTACGTCGATCCTAGAAACCAACAAAATAGGTTCGAACGTCCTATTTCATTATTCCATGCTAATGTATTCGAGCGATTGCCTGCTTTAAACACTCTAATTTTTTCAAAGTAACAGTCCTGACTCCCCGTAACACCAAATTAATGACATCACGGCTCGTCAGAAGGGAGAAGTCAATGACGTTAGTACGTACCGAGGCACGACCGACGTATTGATCCCGAAATTCAACTACGAGCTTAGATCGGAAGAGCGTCGTGTAGGGAAAGAACAGGTATGGTGAGA
+
CCCCCGGGGGGGGGGGGGGGGGGGGGGGGGGGGGGGGGGGGGGGGGGGGGGGGFGGGGGGFGGGGGGGGGGGGGGGGGGGGGGGGGGGGGGGGGGGGGGGGGGGGGGGGGGGGGGGGGGGGGGGGGFFGFGGGGGGGGGGGGGGGGGDGGGGGGGGGGGGGGGGGFGGGGGGGGGGGGEGF6EGGEEFEECDFCEGGGGFGCCFEGFFGGG7BGGFDFF4?E=@BFFB;F3AFF?C7AB?F;FEFFFFCGFFFGEB)4<A>BFBFF10834(89(44>AF<:18(4?(((,1*-7)*674)
@M03152:184:000000000-AWYW1:1:2107:23545:18329 2:N:0:AGGCTTAGATACCTGT
CCCAACTATCCCTATTAATCATTACGTCGATCCTAGAAACCAACAAAATAGGTTCGAACGTCCTATTTCATTATTCCATGCTAATGTATTCGAGCGATTGCCTGCTTTAAACACTCTAATTTTTTCAAAGTAACAGTCCTAACTCCCCGTAACACCAAATTAATGACATCACGATTTGTTAGAAGGGAGAAATCAATAACGTTAGTACGTACCAAGGCACGACCGACGTATTGATCCCGAAATTCAACTACGAGCTTAGATCGGAAGAGCGTCGTGTAGGGAAAGAACCGGTATGTGTAAA
+
CCCCCGGGGGGGGGGGGGGGGGGGGGGGGGGGGGGGGGGGGGGGGGGGGGGGGGGGGGGGDFGGGGGGGGGGGGGGGGGGGGGGGGGGGGGGGGGGGGGGGGGGGGGGGGGGGGGGGGGGGGGGGGGFGGGGGGGGGFGGGGGGGGGGGGEGGGGEGGGGGDGGGGGGGFFGGDFGGGGGGGGGGGGGGGGGGGGGGGGFGFGFGGFG6CFG5CFF*0?ADEBBBEFF@FFFAFECC?5>>BA?AFC6CGFFFG>;AEFE?C<?;<6<0104:;-42@BF0845023(((,)0(087)2))
@M03152:184:000000000-AWYW1:1:2107:24235:18430 2:N:0:AGGCTTAGATACCTGT
CCCAACTATCCCTATTAATCATTACGTCGATCCTAGAAACCAACAAAATAGAATCAAACGTCCTATTTCATTATTCCATGCTAATGTATTCAAGCGTGAGCCTGCTTTAAACACTCTAATTTTTTCAAAGTAACAGTCCTGATTCCCCAAGACACCAAATTAATGGCATCATGGTTCATCAGAAGGGAGAAACCAATGATGCCAGTACGTACCGAGGCACGACCGACATATTGATCACGAAATTCAACTACGAGCTTAGATCGGAAGAGCGTCGTGTAGGGAAAGAACAGGTATGTGTAAA
+
CCCCCGGGGGGGGGGGGGGGGGGGGGGGGGGGGGGGGGGGGGGGGGGGGGGGGGGGGGGGFGDGGGGGGGGGGGGGGGGGGGGGGGGGGGGGGGGGGGGGGGGGGGDGGGGGFGGGGGGGGGGGGGGFGGFGDCEFGFGGGGGGGGGGFGGGGGGGGDFFGGGGGGGGGGGGGGFGGGGGGGGGGGGGGGGGFGGGGGGFG7=D8DFGGGGFDC>BDDEF?EA=AEFFFFEA=CEF+;?@F>;;+BEFCFA@FGB9A<)..9;<31715897DF0:B4<B?:40((.(3::**)//*6*))
@M03152:184:000000000-AWYW1:1:2107:23324:18513 2:N:0:AGGCTTAGATACCTGT
CCCAACTATCCCTATTAATCATTACGTCGATCCTAGAAACCAACAAAATAGGGTCAAACGTCCTATTTCATTATTCCATGCTAATGTATTCAAGCGCGAGCCTGCTTTAAACACTCTAATTTTTTCAAAGTAACAGTCCTGATTCCCCGCCACACCAACTGAATGGCATGATGGTTCTTCAGAAGGTAGGAACCAGTGACCCCAGTGCATACCGAAGGCACGACCAACGTACTGATCCAGAAATTCAACTACGAGCTTAGATCGGAAGAGAGACGTGTAGGGAAAGAACAGGAATGGTTAA
+
CCCCCGFGGGGGDFGGGGGGGGGGGGGGGGGGGGFEGGGGGGGGGGGGGGGGGGGGFFGGCFGGGGGGGFFGGCFGGGGGCFGGGGGGGGGGGGGGGGGCGGAFFGGGGFGGGGGGGGGFGGGGDFGAAAFGEFGGG@FGDAFBEFGGGGGGGGG6F?EGGEGFDGGGGGGGGG9EDGGGGCC@?DFGGGCDGGGFFGGA,=9@796DDGFC6CDBBBAF**/):A=45?7F4471+=6*;5FFFFCAEDFE@G59)4>EEE3(4?21/,(((.--,04?<33)34128128).6?*)0))
@M03152:184:000000000-AWYW1:1:2107:23780:18537 2:N:0:AGGCTTAGATACCTGT
CCCAACTATCCCTATTAATCATTACGGCGACTCTAGAAACCAACAAAATAGAACCGCACGTCCTATTTTATTATGCCATGCTAATGTATTCGGGCAAAGGCCTGCTTTGAACACTCTAATTTTCTCAAGGTAAAAGTCCTGGTTCCCCGACACACCCAATTAAGGGCATGCCGGCTCACCAAGAGGTAGAACCCGGCCAGACAGTACGTACCGTAAGGCAGACCGCCCGACCAGGTTCGAAATTAAACTACGAGCTTAGATCGGAAGAGCGTCGTGTAGGGAAAGAACAGGAAGGGGGGAG
+
CCCCCGGGGGGGGGGGGGGGGGGGGGGGGGGGGGGGGGGGGGGGGGGGGGGGGGGGGGGGFGGGGGGGGGGGGGGGGGGGGGGGGGGGGGGG8FGGGGGGGGGGGGGGGGGGGGGGGGGGGGGGGGGGGFGGGG9EFFGGCFEGGGGG7EGGGGCEGGGFGGGG?FGGGGGGGGGGEFFFGGF67DFFGGGFGGEEGGGFFDFFGFFGGGGG?CGEFFFF>A1=>3>AFD>:EFD629B?FF):**49<C?B?C3;F4.).442081((363:;(4:4<F?F1>:<<,,4()0()0)()(,
@M03152:184:000000000-AWYW1:1:2107:25063:18567 2:N:0:AGGCTTAGATACCTGT
CCCAACTATCCCTATTAATCATTACGTCGATCCTAGAAACCAACAAAATAGGATCAAACGTCCTATTTCATTATTCCATGCTAATGTATTCAAGCGCGAGCCTGCTTTAAGCACTCTAATTTTTTCAAAGTAACAGTCCTGATTCCCCGCCACACCAACTGAATGGCATGACGGTTCTTCAGAAGGGAGGAACCAGTGACACCAGTGCATACCGAGGCACGACCAGCGTACTGATCCCGAAATTCAACTACGAGCTTAGATCGGAAGAGCGTCGGGTAGGGAAAGAAAGAGTATGTGTAAG
+
CCCCCGGGGGGGGGGGGGGGGGGGGGGGGGGGGGGGGGGGGGGGGGGGGGGGGGGGGGGGGGGGGGGGGGGGGGGGGGGGGGGGGGGGGGGGGGGGGGGGGGGGGGGGGGGGGGGGGGFGGGGGGGGGGGGGGGGGGGGGGGGGGGFGGGGGGGGGGGGGGGGGGGGGFFGGGDEGGGFFFCFGFGGFGGGD?FGGGGGFGGGFGGFGGGG5C7;DEDDFE4@FBF9D@FFFFFFF@48?DB4?AF36?GFFFGF>?>DB)6:<(8;7?(39B900(78F?4:F034(((,1/)*1::7))
@M03152:184:000000000-AWYW1:1:2107:14148:18578 2:N:0:AGGCTTAGATACCTGT
CCCAACTATCCCTATTAATCATTACGTCAATCCTAGAAACCAACAAAATAAGATCAACGTCCTATTTCATTATTCCATGCTAATGTATTCAAGCGTTAGCCTGCTTTAAACACTCTAATTTTTTCAAAGTAACAGTCCTGTTTCCCCGCAACACCAAACTAATGGCATCACGGTTCTGCAAGAGGGAGGAATCAGTGAAGCCAGTACGTACCGGTGGCACGACCGACCTACTGACCCCTAAATTCAACTACAAGCTTAGAACGGAAGAGCGTCGTGTAGGGAAAGAAACAGAAAGTGTAGA
+
CCCCCGFGGGGGGGGGGGGGGGGGGGGGGGGGGGGGGGGGGGGGGGGGGGGGGGGGGGEFGGGGGGGGGGGCGGGGGGGGFGGGGGEGGGGGGGGGGGGGGGGGGGGFGGGGGGGGG,<FFFFGGGGGFGGCFGGGGGGGGGGGGGFGGGEEGG@EGGGGGGGGGGGGGGFG6F>EFGGGGGGGCCEGGGFD9F==EFFFGFC6@CFGCGGG519959;FBB==AEFF2?(*?FBF44)6A3A);@?FEGFF@C)466.9)/36;;6@83(-2918:)6?6?0>017(((.)0)997)*))
@M03152:184:000000000-AWYW1:1:2107:26361:18779 2:N:0:AGGCTTAGATACCTGT
CCCAACTATCCCTATTAATCATTACGTCGATCCTAGAAACCAACAAAATAGAATCAAACGTCCTATTTCATTATTCCATGCTAATGTATTCAAGCGTGAGCCTGCTTTAAACACTCTAATTTTTTCAAAGTAACAGTCCTGATTCCCCACGACACCAAATTAATGGCATCATGGTTCATCAGAAGGGAGAAACCAATGATGCCAGTACGTACCGAGGCACGACCGACATATTGATCCCGAAATTCAACTACGAGCCTAGAACGGAAGAGCGTCGTGTAGTGAAAGAACAGGTCTTTGGAGG
+
CCCCCGGACFGGGGGGGGGGGGGGGGGFECCFGGAFFGFDEFFGFC@@FFGAAFFGFGGGGGGGCGGGGFFGGGGGGGFGGGGGFGFGGGGGGGGGGGGGGFGGGDFFGGGGDCGGGCEFCFFGGGGC<AFFEFGGGGGGFFGGGGGGGGEEG>FFFGC9ECDFG9DDEGGGGGGGFGF:AFGFDDGC>E=EFDFFGGGFF7DFDDFFDDGG5@D5??DFEB)74*856+5BC6*=+):(83ACFF<+9<F;@*0(.)6)).2;@0(((,((,9;02FA*,*.*-,(.((.1))**2(*.(
@M03152:184:000000000-AWYW1:1:2107:22135:18814 2:N:0:AGGCTTAGATACCTGT
CCCAACTATCCCTATTAATCATTACGTCAATCCTAGAAACCAACAAAATAGAATTAACGTCCTATTTCATTATTCCATGCTAATGTATTCAAGCGCGAGCCTGCTTTAAACACTCTAATTTTTTCAAGGTAACAGTCCTGATTTCCCTCCACACCAAATTAATGGCATGATGGTTCTTCAGAAGGGAGGAACCAGTGACACCAGTACATACCAGAGGCACGACCAGCGTACTGATCCCGAAATTCAACTACGAGCTTAGATCGGAAGAGCGTCGTGTAGGGAAAGAGAAGGGAGGTGTGAA
+
CCCCCGFGCEFGGGGGGGFFGGGGGGCCFFGGFFGGFFGGGGGGGGGGFGGGGFFGGC@F8FGDGGDGFFCEGGGGAGFDFGGCDFEFFFGGDFGFGDEG7AFEGGEGFG?E<FFGFFFGGGDGCFFDC<<F<CEGD8E<EGGFA;EFG7EFGGEGGGGGGFFGGFDDFGFG?=,7@AAECDFE,BDF>EF8DCGFGF@DF+=5EC?CFGF6:,3*:*<F**:=A*)*/?)*49*5=?)05944BAE+*;;2/83(244;56:(3691559>224(4)641)4)(.(4((())())*)*-)
@M03152:184:000000000-AWYW1:1:2107:13937:18858 2:N:0:AGGCTTAGATACCTGT
CCCAACTATCCCTATTAATCATTACGTCGATCCTAGAAACCAACAAAATAGAATCAAACGTCCTATTTCGTTATTCCATGCTAATGTATTCAAGCGTGAGCCTGCTTTAAACACTCTAATTTTTTCAAAGTAACAGTCCTGATTCCCCATGACACCAAATTAATGACATCATGGTTCGTCAGAAGGTAGGAATCAATAATACCAGTACGTACTATTGCACGACCAATAAATTAATCCCGAAATTCAACTACGAGCTTAGATCGGAAGAGCGTCGTGTAGGGAAAGAACAGGTATGTGTAGA
+
CCCCCGGGGGGGGGGGGGGGGGGGGGGGGGGGGGGGGGGGGGGGGFGGGGGGGGGGGGGGFGGGGGGGGGGGGGGGGGGGGGGGGGGGGGGGGDGDGGGGGGGGGFGGGGFGGGGGGAFGGGGGGGGGGFGGGGGGGGGGGFGGGGGGGGGCFGGGGGGGG9EFFGGGGFGGCDEEG>CEGEG9==@996EFCEDFGGF9,6=D?FDG6=8=FFGFFA@FFFFFBA:?@FEFA8A7B>>AEFFE8BEFFFF)>54>FEEFEED(099313,(3923/.9*1A7:@8@<BF0BF4/**-2)-
@M03152:184:000000000-AWYW1:1:2107:25732:18878 2:N:0:AGGCTTAGATACCTGT
CCCAACTATCCCTATTAATCATTACATCGATCCTAGAAACCAACAAAATAGAATCGGATGTCCTATTTCATTATTCCATGCTAATGTATTCAAGCGTAAGCCTGCTTTAAACACTCTAATTTTTTCAAGGTAACAGTCCTAATTCCCCATAACATCAAATGAATGACATTATGGTTCTTTAGAAGGTGAGAACCAATAAGACCAGTACATACCAAGGCATGACCGATCCCTTGATCCCGAAATTCAAATACGAGCTTAAATCGGACGAGCGTAGTGTAGGGAAAGAAAAGGTGTGTGGATA
+
CCCCCGGGGGGGGGGGGGGGGGGGGGFGGGGGGGGGGGGGGGGGGGGGGGGGGGGGGGGGFGGGGGGGGGGGGGGFGGFGGGGGGGGGGGGGGFGGGGGGGDGFGGGGGGGGGGFGGGGGGGGGGGGGGGFGEGGGFG@FGGGFGGGGGGGGGG<?EGGGGGGGGFFFGGGGGGFGFGGFGEDBCEFFGCFGFGGCFGGFGG6DGGFGGCDG?FFBDDFFFFFEA>=?DF<AAFCD+A*8@AAAAA4+9:+-:7AA;9**/1:59((..((.(.((/39=2)/5(/(((((*).))*-0))
@M03152:184:000000000-AWYW1:1:2107:19176:18886 2:N:0:AGGCTTAGATACCTGT
CCCAACTATCCCTATTAATCATTACGTCAACCCTAGAAACCAACAAAATAAGATCGACGTCCTATTTCATTATTCCATGCTAATGTATTCAAGCGTTAGCCTGCTCTAAACACTCTAATTTTTTCAAAGTAACAGTCCTGTTTCCCCGCAACACCAAGTTAATGGCATCACGGTTCTACAAGAGGGAGGAATCAGTGAGGCCAGTTCATACCGTTGGCACGACCGACCTACTGACCCCGCAATTCAACTACGAGCTTAGATCGGAAGAGCGTCGGGTCGGGAAAGAACAGGTATGGTTGAA
+
CCCCCGGGGGGGGGGGGGGGGGGGGGGGGGGGGGGGGGGGGGGGGGGGGGGGGGGGGGGGGGGGGGGGGGGGGGGGGGGGGGGGGGGGGGGGGGGGGGGGGGGGGGGGGGGGGGGGGGGGGGGGGGFGFGGGGGAFGGGGGGGGGGGGGGGGGGGGGGGGGGGGGGGGGGGCEGGGGGGGGDGGGCGGGGGGGGGGGGGFFGGFGGFFGFGGBFGFFFFFB>B>FFF>9AFFFFFG*?>(8(8=FFFFEDF7?GBBFC<EFF:?0:0:70>9B9((.)(8>>BF??F??7(19)0):)*.)
@M03152:184:000000000-AWYW1:1:2107:11562:18911 2:N:0:AGGCTTAGATACCTGT
CCCAACTATCCCTATTAATCATTACGGCAGTTCTAAAAACCAACAAAATAGAACCACACGTCCTATTTTATTATTCCATGCTAATGTATTCAGGCATAGGCCTGCTTTGAACACTCTAATTTTCTCAAGGTAAAAGTCCCAGTTCCCCGATGCATTCAATAAAGAACACACCGGTTCACTAAGAGGCAAGACCCGGTCAAGCAGTAAACACGCCGTCAGGCGGACCACCCAACCAGATCCGAAATTCAACTACGAGCTTAGATCGGAAGAGCGTCGGGTAGGGAAAGAACAGGTATGTGAA
+
CCCCCGGGGGGGGGGGGGGGGGGGGGGGGGGGGGGGGGGGGGGGGGGGGGGGGGGGGGGGGGGGGGGGGGGGGGGGGGGGGGGGGGGGGGGGGFGGGGGGGGGGGGGGGGGGFFFGGGGGGGGGGGGGG8FGGGGGGGGGGGECGGGGGGGGGGGGGGGGGGGGGGGGGGGGDCEGCGGGGGFGGF>@CFGGF?EGCDEFDGGFGGFGFGCD>CDBAFFF>DAFFE9A9)655>85C*A<FFF9FA4AEG6@E<B?>91489-)4??69?7<9;09(),76;:@F((.((3<4)9**)*))
@M03152:184:000000000-AWYW1:1:2107:6015:18931 2:N:0:AGGCTTAGATACCTGT
CCCAACTATCCCTATTAATCATTACGGCGACTCTAGAAACCAACAAAATAGAACCGCACGTCCTATTTTATTATGCCATGCTAATGTATTCGGGCAAAGGCCTGCTTTGAACACTCTAATTTTCTCAAGGTAAAAGTCCTGGTTCCCCGACACACCCAGTGAAGGGCATGCCGGCTCACCAAGAGGTAGAACCCAGCCGAACAGTACGTACCGTTAAGGCAGACCGCCCAACCAGGCACGAAATTCAACTAAGAGCTTAGATCGGAAGAGCGTCGTGTCGGGAAAGAACAGGAATGAGTAG
+
CCCCCGGGFGGGFGGGGGGGFGGGGGGGDGGGGGFGGGGGGGGGGGGGGGGGGGGGGGDGGEFGGGGGGGGGGGGGGGGGGGGGGGGGGGFGFDDGGGGGGFDGFGGGGFGEGGG8FFFFGGGGGGGGGGGGGGGGGFFGGG8FFEEGGGGGDGGGGGGGGGGGGGGGGGCF6@EEEGGGGGGGGGGFGGFECEGGGFGFG4DAFFFDCC45?E4BFF=A447@(8,:9)=33A;C<);;01)27=9F<D6))0*(/(-)6-51<(39B7(43(-4-80)-)()4<18((.8),)/*.*.)
@M03152:184:000000000-AWYW1:1:2107:14400:18956 2:N:0:AGGCTTAGATACCTGT
CCCAACTATCCCTATTAATCATTACGGCGACTCTAGAAACCAACAAAATAGAACCGCACGTCCTATTTTATTATGCCATGCTAATGTATTCGGGCAAAGGCCTGCTTTGAACACTCTAATTTTCTCAAGGTAGAAGTCCTGGTTCCCCGACACACCCAATTAAGGGCATGCCGGCTCACCAAGAGGTAGAACCCGGCCAGACAGTACGTACCGTAAGGCAGACCGCCCGACCAGGTTCGAAATTCAACTACGAGCTTAGATCGGAAGAGCGTCGTGTAGGGAAAGAAAAGGTAAGTGTGAA
+
CCCCCGGGGGGGGGGGGGGGGGGGGGGGGGGGGGGGGGGGGGGGGGGGGGGGGGGGGGGGFGGGGGFGGGGGGGGGGGGGGGGGGGGGGGGGGGGGGGGGGGGGGGGGFGGGGGGGGFGGGGGGGGGGGFGGGGGGGGGGGGGGGGGGGGGGGGGGGGFGGGGGGGGGGGFGGGGGGGGGGGGGGGGFGGGFGGGEGGGFGGGFGGFGGGGGFGGDFFFFFFFF9B9:@EF:>F@97B>?F?49=@AFFGF?:3B0;<?F)::6:?97B?96:6(-45>????5(::,8(,/1)797:*))
@M03152:184:000000000-AWYW1:1:2107:28172:18984 2:N:0:AGGCTTAGATACCTGT
CCCAACTATCCCTATTAATCATCACGTCGATCCTAGAAACCAACAAAATAGAATCAAACGTCCTATTTCATTATTCCATGCTAATGTATTCAAGCGTGAGCCTGCTTTAAACACTCTAATTTTTTCAAAGTAACAGTCCTGATTCCCCAAGACACCAAATTAATGGCATCATGGTTCATCAGAAGGGAGAAACCAATGATGCCAGTACGTACCGAAGGCACGACCGACATATTGATCCCGAAATTCCACTACGAGCTTAGATCGGAAGAGCGTCGTGTAGGGAAAGAACAGGTACGCGTAG
+
CCCCCGGGGGGGGGGGGFGAFFEDGGGGGGGGGGGGGGCGGGGGCFGGGFFGGGGGGGGC<FEEGGGGGF<DGG9EFFFGF9F@FFGFFF,CAEGGECGGGGFGGFGGGG?FFGGFGGGGGGGGCCGCGFEGGGGFEFCFCFGFFEEFFGGGEFGGGGFGFGGFGGGFFGGGGFEEFACEFGGEGFGGGGFGG8AD8DGFGG6DEG9=C=8+<@D5@BFF*08)00)3:4AFFA/+BA)6)>?2=+*=4C6=;<5(=;93C<.;71;1;@F>0(--()487)(.4((,,,.)06*))(),(
@M03152:184:000000000-AWYW1:1:2107:19394:19033 2:N:0:AGGCTTAGATACCTGT
CCCAACTATCCCTATTAATCATTACGGCAGTTCTTAAAGACCAACAAAATAGAACCACACGTCCTATTTTATTATTCCATGCTAATGTATTCAGGCATAGGCCTGCTTTGAACACTCTAATTTTCTCAAGGTAAAAGTCCTGGTTCCCCGATGCATTCAATGAAGAACACAAAGGTTCACCAAGAGGCAAGACCCAGTCGAGCAGTAAAACACGCCGTCAGGCGGACCACCCAACCAGATCCGAAATTCAACTACGAGCTTAGATCGGAAGAGCGTCGTGTAGGGAAAGAACAGGAAAGAT
+
CCCCCGGGGGGGGGGGGGGGGGGGGGGGGGGGGGGGGGGGGGGGGGGGGGGGGGGGGGGGGGGGGGGGGGGGGGGGGGGGGGGGFGGGGGGGGGGGGGGGGGGGFGGGGGGGGGGGGGGFGGGGGGGGGGGGGGGGGGGGGGGGGGFGGGGGGGGGGGGGGGGGGGGGGGFFGGGEGGGGGGGGGGGGGGGGGGGGGGGDGGGBC9DFGGGG5@D?595?DA@ABFF?2)68?F>GC4)*;5AFFE?ACGF9EF;;E@FFEF8;39=?6?3(30((-76B?F<=00(1.2:5),.)0(*()
@M03152:184:000000000-AWYW1:1:2107:16900:19074 2:N:0:AGGCTTAGATACCTGT
CCCAACTATCCCTATTAATCATTACTTCGGTCCTAGAAACCAACAAAATAGAACCAAAGTCCTATTCTATTATTCCATGCTAATGTATTCAAGCGTAAGCCTGCTTTAAACACTCTAATTTTTTCAAAGTAAAAGTCCTGGATCCCCAGCGCACCCAATTAAGAGCACACTGGTTCCCCAGAAGGAAAGACCCGACCAGAGCAGTGCTTACCTTTCGGCAAGACCGCCCAGCCAGGTCCGAAATTCAACTACGAGCTTCGATCGGAAGAGCGTCGCGTAGGGAAAGAAAAGGAGTGTGGAA
+
CCCCCGGGGGGGGGGGGGGGGGGGGGGGGGGGGGGGGDDGGGFGGGGGGGGGGGGGGGGGEGGFGGGGGGGGGGFGGGGGGFFGGGGGGGGGGGGGGGGFGGGGGGGGGGGGGGGGGGGGGGGGGFCFGGFFGGGGGGFGGGGGGDGGDGGGGGGGGCFGGFFDFGFGFGGGGGGGGGGGGGGGGGGCCEGDFGDEGGGFCFFFFFFFGGGCFGFFABD>BF@BFFFBBFBFFFFCCFFFF=>?ACCFFGFEFG:93()62<@@D(39?13996>((04::58F0421(.4))()0*)*))
@M03152:184:000000000-AWYW1:1:2107:9001:19124 2:N:0:AGGCTTAGATACCTGT
CCCAACTATCCCTATTAATCATTACGGCGACTCTAGAAACCAACAAAATAGAACCGCACGTCCTATTTTATTATGCCATGCTAATGTATTCGGGCAAAGGCCTGCTTTGGACACTCTAATTTTCTCAAGGTAAAAGTCCTGGTTCCCCGACACACCCAATTAAGGGCATGCCGGCTCACCAAGAGGTAGAACCCGGCCAGACAGTACGTACCGTAAGGCAGACCACCCGACCAGGGTCGAAATTCAACTACGAGCTTAAATCGGAAGAGCGTCGTGGAGGGGAAGAACAGGTGTGGATAGA
+
CCCCCGGGGGGGGGGGDFGEGGGGGFGEGGGGGFAFGFGGGGGGFFFGFGFGGGGCGGGGGGGGFGGGGGGGGGGGGGGDFGGGGGGGGGFFFGGGGGCE@FEFGGFGG8FFGCFDFGFFGGGGCEFC@DFFAFFGGGGGGGGGGFFGGEGGGGGDG6ECEGFGDC8EGGGD8@CEEFFGGGEGGGGGGGFGGGG5EC7>ECFF<FF*9;D5>C5))/6A?F@(6>2AB>9>5;;*;8)4@(7)=B6*5*7((*0()))---3:3:-(1,((,4(-45(01)(0-(((((./)..)*):()
@M03152:184:000000000-AWYW1:1:2107:6515:19186 2:N:0:AGGCTTAGATACCTGT
CCCAACTACCCCTATTAATCATTACCTCGATCCCGAAAACCAACAAAATAGGATCAGGGTCCTATTCCATTATTCCATGCTAATGTATTCAAGCGAACGCCTGCTTTAAACACTCTAATTTTTTCAAAGTAAACGTCCTGGCCGGACACCGGCCACCCAGCGAAGGGCAGCCGGGCCAACCAGAAGGAGGAGCGCCGGCGGCGCCGAGGCATTGCTGCCTCGTGCCCACGACGCCCCGAAATTCAACTACGAGCTTAGATCGGAAGAGCGTCGTGTAGGGAAAGCACAGGGAGGTGTAGAG
+
CCCCCGGGGGGGGGGGGGGGGGGGGGGGGGGGGGGGGGGGGGGGGGGGGGGGGGGGFGGGGGGGGGGGGGGGGGGGGGGGGGGGGGGGGGGGGGGGGGGGGGGGGGGGGGGGGGGGGEGGFGGGGGGGGGFGCEFGG@EGGGGGGGGGGGGGGGGGGGGGGGGGGGGGF>>DEC@CEGGGGGGG6EB<F=:8CEGGGGGFEDGEEGFGGGGG=CG?FFF?F>:??FF??B0>BF0CGFF>E062@=AF?40(437(*)64)4<(40(((3(43(,.86<B<:..(5(.,8(5)()0*)*).
@M03152:184:000000000-AWYW1:1:2107:6519:19227 2:N:0:AGGCTTAGATACCTGT
CCCAACTATCCCTATTAATCATTACGTCGATCCTAGAAACCAACAAAATAGAATCAAACGTCCTATTTCATTATTCCATGCTAATGTATTCAAGCGTATGCCTGCTTTAAACACTCTTATTTTTTCAAAGTAACAGTCCTGATTCCCCAAGACACCAAATTAATGACATCAAGGTTCTTCAGAAGGGAGAAACCAATAATACAAGTACGTACCGAGGCACGACCAACAAATTGGTCCCGAAATTCAACTACGAGCTTAGATCGGAAGAGCGTCGTGTAGGGAAAGAACAGGTATGGGTAGA
+
CCCCCGGGGGGGGGGGGGGGGGGGGGGGGGGGGGGGGGGGGGGGGGGGGGGGGGGGGGGGEGGGGGGGGGGGGGGGGGGGGGGGGGGGGGFGGGGGGGGGGGGGGGGGGGGGGGGGGGFGGGGGGGGGGFGGGGGGGGGGGGGGGGGDFGGGGGGGGGGGGGFGGGGGGGGFGFEAFGGGGGFGGGCECCFGGGGFGGGFGG+?FGFGGGGGD6C?EFDFAB5=AFFFFFAAFF;FFFBAEFFEFFFFCCF22589F).475=0<09@8D@1<>9@;>AF0547:?:34(2*1)0)*(04)
@M03152:184:000000000-AWYW1:1:2107:23203:19233 2:N:0:AGGCTTAGATACCTGT
CCCAACTATCCCTATTAATCATTACGTCGATCCTAGAAACCAACAAAATAGAATCAAACGTCCTATTTCGTTATTCCATGCTAATGTATTCAAGCGTGAGCCTGCTTTAAACACTCTAATTTTTTCAAAGTAACAGTCCTGATTCCCCATAACACCAAATTAATGACATCATGGTTCGTCAGAAGGTAGGAATCAATAATACCAGTACGTACGATTGCACGACCAATAAATTAATCCCGAAATTCAACTACGAGCTTAGATCGGAAGAGCGTCGTGTAGGGAAAGAACAGAGATGTGTAGA
+
CCCCCGGGGGGGGGGGGGGGGGGGGGGGGGGGGGGGGGGGGGGGGGGGGGGGGGGGGGGGGGGGGGGGGGGGGGGGGGGGGGGGGGGGGGGGGGGGGGGGGGGGGGFFFF<CFGGGGGGGGGGGGGFGGA<FFGGGGGGGGGGFFGGGFGGGGGGGFEGGGGGGGFGGFGGGGGGDEEGEGGGGGGGG?6FGFGFGFGGFGGFFGGFGGGGC>76C5?FF?DBAAFEFFC*BFFFCC49@EFFC6BEFCGFDFD4>FEEEC9210;>@@F;66;1;@5>=;A@4,8<,3:()7-*1*6754
@M03152:184:000000000-AWYW1:1:2107:3680:19344 2:N:0:AGGCTTAGATACCTGT
CCCAACTATCCCTATTAATCATTACGTCGATCCTAGAAACCAACAAAATAGGTCCGAACGTCCTATTTCATTATTCCATGCTAATGTATTCGAGCGATTGCCTGCTTTAAACACTCTAATTTTTTCAAAGTAACAGTCCTGACTTCCCGTAACACCAAATTAATGACATCACGGCTCGTCAGAAGGGAGAAATCAATGACGTTAGTACGTACCGAGGCACGACCGACGTATTGATCACGAAATTCAACTACGAGCGTAGATCGCAAGAGCGTCGTGTAGGGAAAGAAACTGTATCTTTACA
+
CCCCCGGGGGFGGGGGGGGGGFGGGGGGGGGGGG9EGDGGGGGGGGGGGGFGFCCE:FGGFFGGFEFGGGFGGFFGCGFG<FFGGGGGGGFEEFGGGGG,,??EE8EFFFG9FEFGGGGEGGGGF8FGG9FGG9EGG?EF,9@A,>,A8EE>FGGGG,>B@FCGGEDDFDA6+++3=+6=D+@,,,+8:8FCAAAE,5E*:;?>9CFDDGGF?CDD>ADFAB@2@B1>3>EFF=6;+;5<E0)78;?63CF;(15-<:116<:(-370((3,(-,(.064().)(4((().0*)*/*.2-)
@M03152:184:000000000-AWYW1:1:2107:24370:19392 2:N:0:AGGCTTAGATACCTGT
CCCAACTATCCCTATTAATCATTACGTCAATCCTAGAAACCAACAAAATAGGATCGAACGTCCTATTTCGTTATTCCATGCTAATGTATTCAAGCGTGAGCCTGCTTTAAACACTCTAATTTTTTCAAAGTAACAGTCCTGATTCCCCATGACACCAAATTAATGACATCATGGTTCGTCAGAAGGTAGGAATCAATAATATCAGTACGTACGATTGCACGACCAATAAATTGATCCCGAAATTCAACTACGAGCTTAGATCGGAAGAGCGTCGTGTAGGGAAAGAACAGGTATGTGTATA
+
CCCCCGGGGGGGGGGGGGGGGGGGGGGGGGGGGGGGGGGGGGGGGGGGGGGGGGGGGGGGFGGGGGGGGGGGGGGGGGGGGGGGGGGGGGGGGGGGGGGGGGGGGGGGGGGGGGGGGFGGGGGGGGGGGGFEGGGGGGGGGGGGGGGGDGFGGGGGCFGGFGGGFGGGGFGFGCFGCEGGGGGGGGFGFGFGGGGGGGGFGGFFFGFGCGGGFGGFFFFFFFFBA9CFFCCACFFGCFFDF>FAFFFFEDFDFD>28CEFC7(/8@B8;(3:6@(((29=;FF:61:(11(18.00D4:-.
@M03152:184:000000000-AWYW1:1:2107:22511:19488 2:N:0:AGGCTTAGATACCTGT
CCCAACTATCCCTATTAATCATTACGGCGACTCTAGAAACCAACAAAATAGAACCGCACGTCCTATTTTATTATTCCATGCTAATGTATTCGGGCAAAGGCCTGCTTTGAACACTCTAATTTTCTAAAGGTAAAAGTCCTGGTTCCCCGACACACCCAATTAAGGGCATGCCGGCTCACCAAGAGGTAGAACCCGGCCAGACAGTACGTACCGTAAGCCAGACCGCCCGACCACGCTCGAAATTCAACTACGAGCGTAGCTAGTGAGATCGTCGTGTAGGGAAAGTATATCAATGATTAGA
+
CCCCCGFCFGCDFADCCEFFAFF9FCFE:C+CEGFGCFGGG8FFG<EFGE@FF<;+6@C+C@C@F,FFGF,,CC,<6C6CFCC,,,CE9CFC=+=F7C,BBE@,,4CE?F<5B,AFC,ECFF9FG,,,,5?=,A9<F,CF=,@,9,4E7=CGEFE8@D8FGD=ED=8A8,,DCEEEC,9:,,18,>8>,@<,,::77DCAGF44?CAGGG<48/*:686AF//3()(),)(2).3)*.)-7(8)966B)9?B053(02,()),)).)-),,48;(8().96??4(.:-)))*/.**:)2))
@M03152:184:000000000-AWYW1:1:2107:13682:19498 2:N:0:AGGCTTAGATACCTGT
CCCAACTATCCCTATTAATCATTACGTCAACCCTAGAAACCAACAAAATAAGATCAACGTCCTATTTCATTATTCCATGCTAATGTATTCAAGCGTTAGCCTGCTTTAAACACTCCAATTTTTTCAAAGTAACAGTCCTGTTTCCCCGCAACACCAAGTTAATGGCATCACGGTTCTACAAGAGGGAGGAATCAGTGAGGCCAGTTCATACCGTTGGCACGACCGACCTACTGACCCCGAAATTCAACTACGAGCTTAGATCGGAAGAGAGGCGTGTAGGGAAAGAAAAGGTAGGTGTAAA
+
CCCCCGFGGGGGGGGGGGGFGGGGGGGGGGGGGGGGGGGGGGGGGGGGGGGGGGGGGGGGGGGGGGGGGGGGGGGGGGGGGGGGGGGGGGGGGGGGGGGGGGGGGGGGEFFCFFFGGGGGGGGGGFGGGGGG9FGGGGDGGFGGGGGGGGDGGGGGGGGGGGGGGFGGGFFGEGGGGGGFFFGC?CGGDGGGGGGGGGGFGCGFFGFGGGGGFGGFF5>FEEF:AFFEFFEFAF=FG?>@FB:?FF?FEGFFF<59AE46)7=?<DFF7(,((4493FAFFFF>BBF0(,0**)01*.0))
@M03152:184:000000000-AWYW1:1:2107:7757:19623 2:N:0:AGGCTTAGATACCTGT
CCCAACTATCCCTATTAATCATTACGTCAACCCTAGAAACCAACAAAATAAGATCGACGTCCTATTTCATTATTCCATGCTAATGTATTCAAGCGTTAGCCTGCTTTAAACACTCTAATTTTTTCAAAGTAACAGTCCTGTTTCCCCGCAACACCAAGTTAATGGCATCACGGTTCTACAAGAGGGAGGAATCAGTGAGGCCAGTTCATACCGTTGGCACGACCGACCTACTGACCCCGAAATTCAACTACGAGCTTAGATCGGAAGAGCGTCGTGTAGGGAAAGAAAAGGGAGTGCGAGA
+
CCCCCGFGGGGGGGGGGGGGGGGGGGGGGGGGGGGGGGGGGGGGGGGGGGGFFGGG7FDCFDGGGGGGGGGGGGGAFFGCGGFAFFFGGGFGGCCE@FEGFGGCFGFFGGGF@EEFGGGCEFGGGGGFCFGGCDGGGGGFGGGGGDE=8C@EGGDCGGEBFAGGFFFGFDFCEEECDEFD?EE?FGD@CEGGGGGGGGGFGGD?@F?CFGC55CDDFFFA>>9==?9;(6;A*+7;?B>0=0;?87)1<FF615>9A))..71-4:341((-,(,((7470)3537(((.())())*(*(-
@M03152:184:000000000-AWYW1:1:2107:13905:19701 2:N:0:AGGCTTAGATACCTGT
CCCAACTATCCCTATTAATCATTACTTCGGTCCTAGAAACCAACAAAATAGAACCAAAGTCCTATTCTATTATTCCATGCTAATGTATTCAAGCGTAAGCCTGCTTTAAACACTCTAATTTTTTCAAAGTAAAAGTCCTGGATCCCCAGCGCACTCAATTAAGAGCACACTGGTTCCCCAGAAGGAAAGACCCGACCAGAGCAGTGCTTACCTTTCGGCAAGACCGCCCAGCCAGGTCCGAAATTCAACTACCAGCTTAGATCGGAAGCGCGTCGCGTAGGGAAAGAAAAGGGAGTTGAGA
+
CCCCCGGGGGGGGGGGGGGGGGGGGGGGGGGGGGGGFGGGGGGGGFDGGGGGGGGGGGFGGGGCGGGGEGGGGGGGGGGGGGGGGGGGGGGGGGGFGF8FGGGGGGGGGGGGGGGGG,EFGGGGGGGGAFGG9EGGGGGG8DCGGDGGGGDGGGGCEGGGGGEGFFDGGGGGGGGGFGGGGGGGGFGC?FFFGGGGGG?FCCFFFDFGGGGGFEGFEEADEF@@5?A5>42A5)7*2969E=83CA58;+/5(2)3A<77<))/(8?>(:>F43(((0-5-7:44412(.4)).0.26*,(
@M03152:184:000000000-AWYW1:1:2107:12740:19722 2:N:0:AGGCTTAGATACCTGT
CCCAACTATCCCTATTAATCATTACGTCGATCCTAGAAACCAACAAAATAGGTTCGAACGTCCTATTTCATTATTCCATGCTAATGTATTCGAGCGATTGCCTGCTTTAAACACTCTAATTTTTTCAAAGTAACAGTCCTGACTCCCCGTAACACCAAATTAATGACATCACGGCTCGTCAGAAGGGAGAAATCAATGACGTTAGTACGTACCGAGGCACGACCGACGTATTGATCCCGAAATTCAACTACGAGCTTAGATCGGAAGAGCGTCGTGTAGGGAAAGAACAGGGATCTGGATA
+
CCCCCGGGGGGGGGGGGGGGGGGGGGGGGGGGGGGGGGGGGGGGGGGGGGGGGFFGGGGGGGGGGGGGGGGGGGGGGGGGGGGGGGGGGGGGGGGGGGGGGGGGGGGGGGGGGGGGGGCGGGGGGGGGGGGGGGGGGGDGGFFFGGGGGGGGGGGGGGGGGGGGGGGGFGGGCEEGGDEGGGGGGGGGEGGGDGFCFFGFCDDFDFFG5FGGFGGFFFFFFF@2@FFFBFCFCFFGCFFFD>FFFFFFEGA??G>96>?F26?(3128::99?;1:0<<?:?B)(8?::71)5(.*2)*).
@M03152:184:000000000-AWYW1:1:2107:17507:19769 2:N:0:AGGCTTAGATACCTGT
CCCAACTATCCCTATTAATCATTACGTCGATCCTAGAAACCAACAAAATAGGGTCAAACGTCCTATTTCATTATTCCATGCTAATGTATTCAAGCTAACGCTTGCTTTAAACACTCTAATTTTTTCAAAGTAACAGTCCTGATTTCCCACGACACCAAATTAATGACATCGCGGTTCCTCAGAAGGGAGAAACCAACTAGACCAGTACACACCGAAGGCGCGACCAACCTGTTAGTCCCGAAATTCAACTACGAGCTTAGATCGGAAGAGCGTAGTGTAGGGAAAGAACAGGTACGGGTAA
+
CCCCCGGGGGGGGGGGGGGGGGGGGGGGGGGGGGGGGGGGGGGGGFGGGGGGGGFGGGGGFGGGGGGGGGGGFGGGGGGGGGGGGGGGGGGGGGGGGGGGGGGGGGGGGGGGGGGGGGGGGGGGGGGCFGGGGGGGGFBFF9FGGGFGGGCEGGGGGEGGGGEFCFFGECA8C=EGGEDA=FGG8D>=C>DFGGFGGCCAGGCFC:BCDGFDDDDE59*9>AFFFEFEFA28AF4=7CF@)65=FCCFC7A@13A;B@F@39)30::>:079B(240/6F73:F:27:(34>*4*))-1((
@M03152:184:000000000-AWYW1:1:2107:23080:19809 2:N:0:AGGCTTAGATACCTGT
CCCAACTATCCCTATTAATCATTACGTCAATCCTAGAAACCAACAAAATAGGATCGAACGTCCTATTTCATTATTCCATGCTAATGTATTCAAGCGTTAGCCTGCTTTAAACACTCTAATTTTTTCAAAGTAACAGTCCAGATTCCTCGCAACACCAAATTAATGGCATTACGGCTCATCAGGAAGGAGGAATCAGTGAGACCAGTACATACCAGAGGCATGACCAACCTACTAACCCCGAAATTCAACTACGAGCTTAGATCGGAAGAGCGTCGTGTAGGGAAAGAACAGGTATGTGTAG
+
CCCCCGGGGGGGGGGGGGGGGGGGGGGGEGGGGGGGGGGGGGGGGGGGGGGGGGGGGGGGGGGGGGGGGGGGGGGGGGGGGGGGGGGGGGGGGGGGGGGCFGGGGGGGGGGGGGGGGGGGGGGGGGGGGGGGGGGGGGGGGGGGGGGFGGGGGGGGGGFFGGGGFGGGGGGGCEDDGGGGGGGCFGGGGGGGGGGGG7DFGGGFGFFGGGGGFGGF?9>BFFFFECDF=FFFFF/*;>BFDAD5:+5BCGF@>D?=:8<)9?C;;072@88>BF64?),*)82)8?:?0,(06<9?C):))
@M03152:184:000000000-AWYW1:1:2107:11822:19834 2:N:0:AGGCTTAGATACCTGT
CCCAACTATCCCTATTAATCATTACGTCGATCCTAGAAACCAACAAAATAGAATCAAACGTCCTATTTCGTTATTCCATGCTAATGTATTCAAGCGTGAGCCTGCTTTAAACACTCTAATTTTTTCAAAGTAACAGTCCTGATTCCCCATGACACCAAATTAATGACATCATGGTTCGTCAGAAGGTAGGAATCAATAATACCAGTACGTACTATTGCACGACCAATAAATTAATCCCGAAATTCAACTACGAGCTTAGATCGGAAGAGCGTCGTGTAGGGAAAGAACAGGGATGTGTAGA
+
CCCCCGGGGGGGGGGGGGGGGGGGGGGGGGGGGGGGGGGGGGGGGGGGGGFGGGGGGGGGGGGGGGFGGGGGGGGGGGGGGGGGGGGGGGGGGGGGGGGGGFGGGGGGGGGGGGGGGGGGGGGGGGGGGDGGGGGGGGGGGGGGGGGEEEFGGGGGGGGGGGFFFGGGGGGGGGGFGDGGGGCF?DDFGGCDGGGGGGGFGGGFGGFGCFGG5@D9+CFF5EFFFFFFFFFFFFAD7;>5BFFFAAEFEFFA?7?>A=>FE<9(5/,3(=(6706?;46=;A0A6@@(.1()72)/::7-)
@M03152:184:000000000-AWYW1:1:2107:24050:19994 2:N:0:AGGCTTAGATACCTGT
CCCAACTATCCCTATTAATCATTGCGTCGATCCTAGAAACCAATAAAATAGGATCAAACGTCCTATTTCATTATTCCATGCTAATGTATTCAAGCTATCGCTTGCTTTAAACACTCTAATTTTTTCAAAGTAACAGTCCTGATTTCCCACGACACCAAATTAATGACATCGTGGTTCGTCAGAAGGGAGAAACCAACTAGACCAGTACACACCAAAGGCGCGACCAATCTGTTAGTCCCGAAATTCAACTACGAGCTTAGATCGGAAGAGCGTCGAGTAGGGAAAGAACAGGTAGAGGTAA
+
CCCCCGGGFGGGGGGGGGGGGGGGGGGGGGGGGGGGGGGGGGGGGGGGGGGGGGGGGGGGFFGGGGGGGGGGGGGGGGGGGGGGGGGGGGGGGGGGGGGGGGGGGGGGGGGGGGGGGGGGGGGGGGFGGGFGGFGGGGDFGGGGGGGGFGDGGGGGGGGGFGGGGGGGGGCFDEDFEGGGGGGGGGGGGGGGGGFGEGGFGFDFGGFGG?FDEGGFFFFFFFA4>ADFB+@8=BCFFAF@FFE;F6CFFGF@<DD6B(9=C?666@2(13:0(46(46:F<D752?<<30(.*)***(0,)
@M03152:184:000000000-AWYW1:1:2107:25025:20033 2:N:0:AGGCTTAGATACCTGT
CCCAACTATCCCTATTAATCATGAGTTCCTTGGCACCCGAAATTCAACTACGAGCTTAGATCGGAAGAGCGTCGTGTAGGGAAAGAACAGGTATGTGTAGATCTCGGTGGTCGCCGTATCATTAAAAAAAAAAAAACACAGAGACCCGTACACCACGGACCTGCCAAATTTCACACACTGTCAAACTGTTAAGTACTCACACTTAGCTCCTACCCAACGCTTCACCTTTATGCCGCTTATCAATCATACATTATGTCACACACTTACTCTCTGTGGAGACAACTACCCCACGTCGCACAGT
+
CCCCCGGGGGGGGGGGGGGGGGGGGFGGGGGGGGGGGGGGGGGGGGGGGGGGGGGGGGGGG9FG7FEGGGGFEGFF@CFGGGGGGFGGGGGCFFFGAEC9F9?@<EB8,@@,+>=F@+,AB,,,5,A=>>7@F++83,,8,,,3,+,+++8+,,+3*****,445>F,,,,,2,=D*>,,,,,6,?,7,,,25,1,,+,/,**+++2+3*0**02*)))))././*.))+)+12(9)7))0)*./))*-2/))*1)*))).((()).4))).)))())()()()()((,(()),))1,)()
@M03152:184:000000000-AWYW1:1:2107:12414:20054 2:N:0:AGGCTTAGATACCTGT
CCCAACTATCCCTATTAATCATTACGGCGACTCTAGAAACCAACAAAATAGAACCGCACGTCCTATTTTATTATGCCATGCTAATGTATTCGGGCAAAGGCCTGCTTTGAACACTCTAATTTTCTCAAGGTAAAAGTCCTGGTTCCCCGACACACCCAATTAAGGGCATGCCGGCTCACCAAGAGGTAGAACCCGGCCAGACAGTACGTACCGTAAGGCAGACCACCCGACCAGGCTCGAAATTCAACTACGAGCTTAGATCGGAACAGCGCCGTGCTGGGAAAGAAGAGGTATGTTTAGA
+
CCCCCGGGGGGGGGGGGGGFGFFGGGGGGGGGGGGGGGGGGGGGGGGGGGGGGGGGGGGDFGGGGGGGGGGGGGGGGEFFGGGGGGGGGGAFCCGEGCEGGGGGGGGFCGG8EGGGFF,EFFGCFGGGGGGGGGGFFFCFE8EFFEFFEGGGGGGGGGFGFF8E==CFGGCFCC6+1>9DFC7?C7,,@FGGCGGE5DGFGGGFFGFDF**:8CCE4?;65?;1(:2>68(0252*;F)2?(5)*64@)2??:D@B7A<AB21:B:(((3(((,((().96F(72::(48?)92)*2)0))
@M03152:184:000000000-AWYW1:1:2107:23257:20091 2:N:0:AGGCTTAGATACCTGT
[truncated: 33,919,528 more chars]
