# Supplementary material for: Species diversity and drivers of arbuscular mycorrhizal fungal communities in a semi-arid mountain in China
Source: PeerJ. 2017 Dec 8;5:e4155. doi: 10.7717/peerj.4155 (PMC5724403; doi:10.7717/peerj.4155)
Supplement: Supplemental Information 9 [file peerj-05-4155-s012.zip › HQL09_R1.fastq]

@M03152:184:000000000-AWYW1:1:2106:15854:1824 1:N:0:AGGCTTAGATACCTGT
AAGCTCGTAGTTGAATTTCGGGGTCAGTAGGTCGGTCGTGCCCACGGTATGAACTGGTCTCACTGATTCCTCCCTCTTTTAGAACCGTGATGCCTTTTACTTGGTGTTGCGGCGATACAGGCCTCTTCCTTTGTAAAATTTAGAGTGTTTAATGCAGTCTAACTCTTGAATACATTAGCATGGTATAATTATATCGTACCTCGCTCTTATTTTTTTGTTTTCTATGTTTTCCTTACTTATCTCTATTTCTAGTTCTTTTGCATACTCTTTTTCCCTTCATATCCTTTCACACGCTTCTGTC
+
CCCCCGGG@F@9E9<<FG@FCCFBFFGGCCCGEG+@FGGC@,,666:F,@8<,,E9,CCFF<<E,,CC@E<C8,C6CF,C,9,<C@+,,,:,,E,?E,,,<E<<F,C?:?+++++++8,9,+4B,B?,,5C?,5C,,,,3C9A,,C<<DF,,,5,,:,63,,@,,8E9,,:@,,@7,,,87,,,83,5>,,,,8,63,3*73***,662@7,6,>:*,28:,?,,,,?2,,,,6?,+++2++++2+++++++15+++22+++5++4+++11*+0*++)*+++3*+03++*++*)/**0*3+
@M03152:184:000000000-AWYW1:1:2106:15010:1830 1:N:0:AGGCTTAGATACCTGT
AAGCTCGTAGTTGAATTTCGGGATCAAGGGATCGGTCATGCCTTGGTATGTACTGGTCTTATTGGTTCTCACCTTCTAAAGAACCATAATTTCATTCATTTGATGTTATTTGGAATTAGGACTGTTACCTTGACAAAATTATATTTTTTAAATCATGCTTACGCTTTATTACATTATCATGTCATAATTTATTATGTCATCCGCTTCTCTTTTTTTTTTTTCTAGGTTTTCTGTACTTATTCATATTTTTTGTTGTGTTTAATTCTCGTTTTCCATGCATTTCCATTCTCATCCTTCTATT
+
BAB9-;FF7DFGGGFGGGFGGGGGGFCGF-@F9@;B;;F<FEFG88F,E,CCAF,,;CCFCED,;FD@F,CF@CEFG@,9,<<,E,CE,C,CC<CCC,CCC@,C,C<,C,6C,C,CF,9,6,:,C<,CAEC,,,,,,,:ECF9,A,9FE8,,,C,,55CD,9+@BB+,,A9E9@A,,5,7?:,,9<,=,,,,7,,,,7,7,8++8339,37@C:B<++BE88@,,2,,,6,5,?,,,,,5:,,4+5,,,1)44<,=*=++++5?+<+*/*;*5*1+4)0+++21+52<+3=++09?++*0+
@M03152:184:000000000-AWYW1:1:2106:16295:1862 1:N:0:AGGCTTAGATACCTGT
AAGCTCGTAGTTGAATTTCGGGGTCAGTAGGTCGGTCGTGCCAACGGTATGAACTGGTCTCACTGATTCCTCCCTCTTGTAGAACCGTGATGCCATTAACTTGTTGTTGCGGGGAAACAGGTCTGTTACTTTGAAAAATTTAGAGTGTTTAAAGCAGGCTAACGCTTGAATACATTAGCATGGAATAATGAAATAGTACGTCGTTCTTATTTTGTTGGTTTCTAGGTTTGACGTAAGTATTTATAGTGTTAGTTTTGTTGAATTCTCGGTTTCCATGGACTTCCAGTCATAGTCTTATATT
+
CC9CCGGGG@--<FFGGFGGGGG@FGGGG<CFFCEFGEFCFFGDG7@FFFF9EFEEFGGGFF@FFFEF@EGF@7FCC<FGG9E9<@@,CCF,EE<?C?F<FGGCCFCFF9BCC:@CFFCFC,5EDFEE9BF99,:BE<,:<AF,,:?CF,,7B<7AF7+@D@<7=+=FCFFGCFAFB><=CG7,<FGGB,5,3;,;7D36335*1>DFCF2,@FFE,,=FCCGF79?FG*;1*=3**++<A++++>+4++++>>E+*0+<+2>9<?;*2*;*+***3)0++3+*2+<+3*2@9*2+0+*++
@M03152:184:000000000-AWYW1:1:2106:17260:1872 1:N:0:AGGCTTAGATACCTGT
AAGCTCGTAGTTGAATTTCGGGGTCAATAGGTTGGTCGTACCAATGGTATGTACTGGCTTTATTGATTCCTACCTCTTGACGAACTGTGATGCCATTAATTTGGTGTCGCAAGGAATCAGGACTGTTACCTTGAAAAAATTAGAGTGTTTAAAGCAGGCTTACGCTTGAATACATTAGCATGGAATAATGAAATAGGACGTTTTATCCTATTTTGTTGGTTTCTAGTATCGACGTAATGCTTATTACGTATATTTGGGTGGAATTCTCGTGTGTCTAGGAACTTCACTACAAGGCTTTACT
+
CCCCCGGG;FFFGGGGGGGGGGEFGGGGGGGGGGGGGGGGGGGDGGGGGGGGGGGGFGFFGGGGGGGGGGGEFGGGGGFCGGDBFFCFFGGFGGDFGCFGGGGGGGG<CG@CCFFFGGGG?8FGGGGGGGGC??F9FEFG8EC<BFFGGGGGGF9D8DGGEFGGGFC7DADF<FFFCFFGFD88<<9C>,3;9E,@>D,>FD<+3@F,>@@CGG,DE,@CC853;B,@D,*41>:*4=,,:@,,2>,/,,46,5=,1*:**3<9<+2=***;E*++486+4*+++5+2+)+0+**<2+*+0
@M03152:184:000000000-AWYW1:1:2106:13802:2420 1:N:0:AGGCTTAGATACCTGT
AAGCTCGTAGTTGAATTTCGGGATCAGTACGCTGGTCGTGCCTTCGGTATGCCCTGGTGTCACTGGTTCCTACCTTCTGAAGAACCGTCATGCCATTCAGTTGGTGTGGCGGGGAATCAGGACTGGTACTTTGAAAAAATTATAGTGTTTGAAGCAGGCTCGCGCTTGAATACATTAGCATGGAATAATGAAATAGGACGTTTGACACTATTTTGGTGGTTTCTAGGATCGACGTAATGATTTACAGTGATAGGTGGGTGGAAGTTTCGGGTGTCAAGGAACTCTAGTCACAGGCTTAGAA
+
C-ACC9FFBFGGFFGGGGGGGCCEFFGFFGGGGGGGGG@CGGGGGFGGGGGG,<FDFGGGGGFGEGFGGGGAFFFGFGGEEDGFGGGGD,E,EDCGGGFFECFGGGGGGGGGGGF7BA,?5BF,,,:,5BDFC,CD5F+,<9,,C@FGGGFFFF7FF7B>F@F:@:<>,,7@,,@@,7,@,3C?9>,4?,,7C9B93,><=FC*,<,8<,2?;F9*=**3**+5+?+BBB**/::*:*:CFC+<*+20<+0+2+20*:/;55+*3002*2*9C)2*<69:7C?C+<+<08903*9**+7E+
@M03152:184:000000000-AWYW1:1:2106:14817:2424 1:N:0:AGGCTTAGATACCTGT
AAGCTCGTAGTTGAATTTCGGGATTAATTTATTGGTCGTGCAATCGTACGTACTGGTATTATTGATTCCTACCTTCTGACGAACCATGATGTCATTAATTTGGTGTCATGGGGAATCAGGACTGTTACTTTGAAAAAATTAGAGTGTTTAAAGCAGGCTCACGCTTGAATACATTAGCATGGAATAACGAAATAGGACGTTTGATTCTATTTTGTTGGTTTCTAGGATCGACGTAATGATTAATAGGGATAGTTGGTTGGAATTCTCTGTTGCCAAGTAACTCCAGTTCCAGGTTTTACTT
+
CCCCCGGGGGGGGGCGFGGGGG>EF9,CDFGEFF9FGGG>FGGFFFGFGGGGGGGGGFGGFFFF9CCDGGF@EFFFGGCD::+@FFCF9@FF,,F<<CEFGG9FCEA?EFDCC==EF<<F8FGGCAFCEDEF99?,B>B,?FA9E,5CEFF9F<FF7:,=FF8FEG<=<<FAFDGDDF;C?,=EFF9,@6>B@,E8FG7@+@+<FGGA,=CCE@EGGG@*,7@,3ECGF8C88BD,=C,=CC,,+5,6=?/,B7<8*41*+2<<+45+399*+*+9;+;++5+*305++14+**2+*+2+0
@M03152:184:000000000-AWYW1:1:2106:14139:2962 1:N:0:AGGCTTAGATACCTGT
AAGCTCGTAGTTGAATTTCGAACCTGGTCGGGCGGTCTGCCTTACGGTACGTACTGTCTGGCCGGGTTCTACCTCTTGGTGAGCCGGCATGCCCTTAATTGGGTGTGTCGGGGAACCAGGACTTTTACCTTGAGAAAATTAGAGTGTTCAAAGCAGGCCTTTGCCCGAATACATTAGCATGGCATAATAAAATAGGACGTGCGGTTCTATTTTGTTGGTTTCTAGAGTCGCCGTAATGATTAATAGGGATAGTTGGGTGGAATTCTCGGGTGCCAAGGAACTCCAGTCACAGGCTTAGATA
+
CCCCCGGGGGGGGGGGGGFGGGGGGGGGGGGGGGGGGGGGGGGGGGGGGGGGCGGGGGGGGGGGGGEGGGGGGGGGGGGGGGGGGGGGGGGCFGGGGGGGGGGGGGGGGGGGGGGGGGGGGGGGGGGGGGFGGF8BF<FBFGGCFAFGGGGGGGGGFDGGGGGGGGEGGGGGGCGGGGGGDGGGGGGGGGGFFGGGGGG7<FGGCGGGFGGFGGGGGGGGCF@++CF9BECECEGGGGGGC:<0:F6C**86+2AC*:CGF<7C?FC*15*)1009C5>:A09CCF?+<6EG=CCEF6?++
@M03152:184:000000000-AWYW1:1:2106:22244:3241 1:N:0:AGGCTTAGATACCTGT
AAGCTCGTAGTTGAATTTCGGGATCAATTTACTGGTCGTGCTTTCGTACGTACTGGTTTTATTGATTTCTACCTTCTGGCGGACCATGATGTCATTACTTTGGTGTCTTGGGGAATTAGGAATGTTACTTTGAAAAAATTAGAGTGTTTAAAGCAGGGTCCCGCTTGAATAAATTAGCCTGGAATAACGAAATAGGACGTTTGATTCTATTTTGTTGGTTTCTAGGATCGACGGAATGATTAATCGGGATAGTTGGGTGGTATTCTGTGGTTCCAAGGAACTCACGTCCAAGGCTTAGATT
+
CC<CCGGGGGGGGGGGGGGGEGCCFG@F-6-,6CFFFGGGGG,F,@CCE+C,,6,CC,;C,,<,,6CFFA6CF<C6,,,,+6@+@,,,,96EC,C9,,6,CA<DDE,,9,C<7,B8,,,:5:,5<E,C<FF<<FAE,+,,,,,,:,5CF9,EE:,,B+,,:,@=@F+3>D,,,,933,,33D>EE,E9++>F@B9:,<>3D@*33,7,3@9FFCCB,>15@,;,>ECD8E5C:**4*=319;+<+*==**)?FG9?CEG>*2<79C+<?*2*+22?<5)6:+0*+*;15)<@=*6:+0*++
@M03152:184:000000000-AWYW1:1:2106:18526:3353 1:N:0:AGGCTTAGATACCTGT
AAGCTCGTAGTTGAATTTCGGGACCATCATGTTGGTCGTGCCTCGGTACGTACTGGTATTGTTGGTTTCTCCCTTCTGACGAACCATGATGTCATTTATTTGGTGTTGTGGGGAATCAGGACTGTTACTTTGGAAAAATTAGAGTGTTTAAAGCAGGCTCGCGCTTGAATACATTAGCATGGAATAACGGAATAGGACGTTTGATTCTATTTTGTTGGTTTCTAGGATCGACGTAATGATTAATAGGGATAGTTGGGTGGAATTCTCGGGTGCCAAGGAACTACAGTCACAGGATTAGGTC
+
CCCCCGGCFFGGGGGGGGGGGGGGGGGGGGGGGGGGGGGGGGGGGEEGGGFGGGGGFFGGGGGGGGGGGGGGGGGGGGGGGGGGGGGGFGGGGGGGGGGGCGGGGGGGEEGGGEGGGGGGGGFGGGGGGGGGGGGGFGCEFGFA5?FGFGFCDEGGGGGGGDEGGGGGFGGGGGGGGGGGGGGGFFGGDGGG@FG,,@>*<@:,3BFG;FGGGE8FFG8C=CCC7EFGCEDEGGC@C79@E79C>F6=66)+>FGF*:C:8:9@0A9:7:@<29*>*7767F+96EF+A@+91*9A9C*33
@M03152:184:000000000-AWYW1:1:2106:25226:3482 1:N:0:AGGCTTAGATACCTGT
AAGCTCGTAGTTGAATTTCGGAATGTCATCGGTTAAAGCTCGTCCTCGTGGCGTGGCTCGGTCGGTGCTTCCTATCTTTTGTAGGTAGCAATACTTACAAATCATTTACTTTGAAAAAATTAGAGTGTTCAAAGCCGGCGTAACTTGCCATTGAATATTACAGCATGGGATAATAGAATATGACGTTGGTCTTATTTTGTTGGTTTCTAAGGCTGCTGTAATGATTAATAGTGATCGTTGGTTTGAATTCTCTCGTCCCAAGTAATTCCAGTCACATCCTTAGATTCTCTATTCCGTATTC
+
CCCCCGGGC-FFE<EEFEGG7CCFEFFGGGG,CFG9FGGGG,@BFGG7D@CC@@@FGGGG7FF77@,@FEEGGGGCGGGGFGGFGFGDF9,EEFGGFFGGGFCCEGGGGGGGGC<FGCFAEG8EFFEFGGCGF9FB:@BF@@7CDFFEFFGG9,D3,DEDBC<A>>>F?<,>F=3===FFC9ACC@DC,*@@EEGGGF9F:,>F@F,D9,722C7*?6;9CCEFCBC,=CEF?9>,=CC6,3***+1=C7AE++2:***532?9<+2=@++;>:+*+)0<9+0*0++++139+07?6/*3+
@M03152:184:000000000-AWYW1:1:2106:18913:3717 1:N:0:AGGCTTAGATACCTGT
AAGCTCGTAGTTGAATTTCGGGGTCAGTAGGTCGGTCGTGCCACCGGTATGAACTGGCTTCACTGATTCCTCCCTCTTGTAGAACCATGATGCCATTAATTTGATGTTGCGGGGAAACAGGACTGTTACTTTGAAAAAATTAGAGTGTTTAAAGCAGGCTAACGCTTGAATACATTAGCATGGAATAATGAAATAGGACGTCGATCTTATTTTGTTGGTTTTCTAGGGTTGACGTAATGATTAATAGGGATAGTTGGGTGGAATTCTCGGGTGCCAAGGAACTCCAGTCACAGGCTTAGAT
+
CCCCCGGFEFGFGGGGGGFFGGGEGGGGGGGGGGGGGGGGGGDFGGGGEGGGGGGGGGGGGGGGGGGGGGGGGGGGFFGGGGGGGGGGGGGGFFGGFEEGGGGFFFGGGGEGGDEDGEFGGAFCFFGGGGFGGFGGFGDGDD<DFGGGGGGGGF9FF+@88B,>CFGGGGGGGFFFAFGFGG<FCEGCFFFFDGFG7FFEFFE:FEFGCFFG9;@FGC;;C8BGFGGGFFGFGGB=FG?EF99=CC9CGFA*@C7<+::E5;6A6+0+1:C7857C6))0::<>E8<++1+0<7*=*02++
@M03152:184:000000000-AWYW1:1:2106:18421:3820 1:N:0:AGGCTTAGATACCTGT
AAGCTCGTAGTTGAATTTCGGGATCAGTACGCTGGTCGTGCCTTCGGTATGCACTGGTGTCACTGGTTCCTACCTTCTGAAGAACCATCATGCCATTCAGTTGGTGTGGCGGTGAATCAGGACTGTTACTTTGAAAAAATTAGAGTGTTTAAAGCAGGCTCGCGCTTGAATACATTATCATGGAATAATGAAATAGGACGTTTGACCCTATTTTGTTTGTTTCTAGGATAGACGTAATCATTAATAGGGATAGTTGGGTGGGATTTTCTGTTGCCAAGGAACTCCAGTCACAAGCTTAGAT
+
@6@A-CFB@<FFGGGGAFD8F:C:@<C<<-BF;8FFFEF@F@F@DFEBF8EG9FFGGGFAEEE<E<FAFEFF<8EEEED@,<F<ECCEF,E,@6FF9,<E<FEEEGFCGF+C+@+5,,<,E8FCFCFAFGGGFC,<,B>,FFGGDGGAE4EFG95AF<+6D+=@=3@@<3@FGF9F<33@@<FFG<DFGC,>FG;;,,,5*5>*,,@,,?2@92,66,?GC,,6<<,,,,21>C:*/*,4=F79+<+=CFA:8<7+52*=***22041*++*+*2708)2?A+*02+30*<++11+++0++
@M03152:184:000000000-AWYW1:1:2106:16224:3865 1:N:0:AGGCTTAGATACCTGT
AAGCTCGTAGTTGAATTTCGGCCTCTGCCGCCCGGTCCGCCTATTTGGGTGTGTACTGGAGCGGTGGAGGCTTACCTCGTGGTGAGCGGCGATGTCCTTTACTGGGCGTCGTCGGGAACCATGACTTTTACTTTGAAAAAATTAGAGTGTTCAAAGCAGGCTTACGCCCGAATACATTAGCATGGAATAATAAAATAGGACGTGCGGTCCTATTTTGTTGGTTTCTAGGATCGCCGTAATGATTAATAGGGATAGTTGGGTGGAATTCTCGGGTGCCAAGGAACTCCAGTCACAGGCTTAG
+
C9BCCFGCGGGGGGGGGGGGGGGGGGGGGGGGGGGGGGGGGGGGGGGGGGGGGGGGGGGGGGGGGGGGGGGGGGGGCFGGGGFGGGFGGGGGGGGGGGGGGGGCFGGGGGGFGGGGGGGGGGGGGGGGGGGGGGGGGGGGGGGGGGGGGGGGGFGGGGGGGGGFGFGGGGGGGGGFGGGGCFFGFGFFGFGGGGGGGFCFGGGGGEGGGGGGG9CGFGGGFEGGGGGGFCFFDG*::C**30A9:AEFGFFFGFD9@G?8EGGF<CE?FGG38FGCCF6CCFFCFFFG+/+<+:C57672+
@M03152:184:000000000-AWYW1:1:2106:24606:4217 1:N:0:AGGCTTAGATACCTGT
AAGCTCGTAGTTGAATTTCGGGATCAATATGTCGGTCGTGCCCTCGGTACGTACTGGCATCATTGGTTTCTCCCTTCTGATGAACCATGATGCCATTAATTTGGTGTCTTGGGGAATCAGGACTGTTACTTTGAAAAAATTAGAGTGTTTAAAGCAGGCTCACGCTTGAATACATTAGCATGGAATAATGAAATAGGACGTTTGATTCTATTTTGTTGGTTTCTAGGATCTACGTAATGATTAATAGGGATAGTTGGGTGGAATTCTCGGGTGCCAAGGAACTCCAGTCACAGTCTTAGTT
+
C<CCCFCF-<BFFFFFGGGGEGEGGCFFCFGGGGEEGGGGDGFEEEGGGGGFEFGFFGGGGGGGGGGGGGGGGGGGGGGFGDG9FF@EC<F<FG,FFFDF9CFFFDFGGGFFGGGGG9EFGFGGGFGGFGGGGDF,:A>E8E8FFFGAFGAFF?B@CGGGGEFGFEGGC8FEGGGG9,@FFGG?DFFGG9@,@CDCFA77CE:F>CCCEBFFA3,FE6CEFGDFCFC?F,,>DF8,=:C:,,,==CFG6:6C8>EEC*;*1*<2=CCF/7*//7*C6A)*030:+<+0<=FF929+0+2+0
@M03152:184:000000000-AWYW1:1:2106:11032:4218 1:N:0:AGGCTTAGATACCTGT
AAGCTCGTAGTTGAATTTCGAAATCAATTTTCTGGTCATACCTTTGTATGTACTGGTCTTATTGATTTCTCCTTTCTGATGAACTACAATGTCATTAATTTGATGTTATGGGGAATCAGGACTATTACTTTGAAAAAATTAGAGTGTTTAAAGCAGGCTTATGCTTGAATACATTAGCATGAAATAATGAAATAGGACGTTTGATTCTATGTTGTTGGTTTCTAGGATTGACGTAATGATTAATATGGATAGTTGGGGGGAATTCTCGGGTGACAAGGTACTCCAGTCACAGGCTTAGAAA
+
B<CC<-FFEFFFGF<FEEFCGG@-CF@,E6E<EF9FCCEFGG,C@FF9EFFE9CC,E6CE<@@FEFGEAG<EE9FGFGAFCGEGA@8,:69,9ECF,,,,6<6,CCCF9FFGC7F@F,F,C,:,C,CE<FCEF<9F,+B,CEC,5?A@BFE?D,AFDFCEF5??F<=8,C,,C,54F<?EE,A,A9,CBF;EF;EFD@+++6@<?F@D=F,9;=33D88=D;9DEF,39=,,@@EFCEAA,@,,?,@E7@B67<<8**458*;<CE::37C5**::C4*2<0?*08F++9++577C+<*++
@M03152:184:000000000-AWYW1:1:2106:25920:4234 1:N:0:AGGCTTAGATACCTGT
AAGCTCGTAGTTGAATTTCGGGATCAATGAGTTGGTCGTGCCCTTGGTATGAACTGGCTTTATTGGTTCTCACCTTCTAATGAACCATAATGTCATTCATTTGATGTTTTGGGGAATTAGGACTGTTACCTTGAAAAAGTTAGAGTGTTTAAAGCAGGCTCACGCTTGAATACATTAGCATGGAATAATGAAATAGGACATCGCATTCTATTTTGTTGGTTTCTAGGATCGATGTAATGATTAATAGGGATGTTTTGGTGGAATTCGCGGGTGCCAAGGAACTCCAGTCACAGGCTTAGAT
+
CCCCCGGGGGGFGGGGGGFGGGGFGF<FFFFAFGFEGG7@FEGGGGGGGGGGGGGFCFGGGGGFGGGGGGGFGGGFGGG9F9EFGGGGF<FGGGGGGGGGGGGGFCFGGC8BEGFGGGGGGGGGFGGGGFGG<C<EECFEAEFGGGGGGGGGGGGGFDB,=FGGGEFC<FGGFFGGG9EFGFGCGGFF,9=9AEGG@FGGCDEFE@FGGG9;FCCFC86>@8;CAC?FC?>CGGF:E,77<;79:=CCE9A*422,<*48C599C7*=)?CDEC8DCAF6FFGFEG6++1CF+9D6E<FF7
@M03152:184:000000000-AWYW1:1:2106:23559:4297 1:N:0:AGGCTTAGATACCTGT
AAGCTCGTAGTTGAATTTCGGGATTGGGATATATCGGTCGTGCCTTTAGGGGCATGAAATGGTGTGTAGCCAATTTCTCATCTTCTGGTGAGTCGGGATGCTCTTGGGTGTTTCGATGAATCAGGACCTTTACTTTGAAAAAATCAGAGTGTTTAAAGCGGGCATTTTTGCTTGAATACATTAGCATGGAATAATAAAATAGGACGATGGTTCTATTTTGTTGGTTTTAGGACCACGTAATGATTAATAGGGATAGTTGGGTGGAATTCTATAGTGCCAAGGAACTACAGTCACAGGATTT
+
CC9CCGGGGGGGGFEGGGGGGGGGFGGGGGGGGGGEGGGGGEDGGGFFG@GGGCFGFGGGGGEFGGAFFDEFFGFGG<EFGGFGGGFGGGGGGGGGGGGDGGFGGGCEBFGGGEGCCFGFGGCFDFGGGGGGGFGGGCDAFFGFGGEGGDFGFGCEFEFGGD7@=FFGGC9BDDGG<3>FFFGG7,=9D?FGGE;33@F=F9FF@:@C8C<,?F@7@;EGGF7CEGFF2BFGE8**4:8;F9<+:79CE+/*0<FF7?;+**3559>6+:+*0*0::*8C556CGG+3A4A+0**35**+3
@M03152:184:000000000-AWYW1:1:2106:24273:4339 1:N:0:AGGCTTAGATACCTGT
AAGCTCGTAGTTGAATTTCGGGATCAATACGTCGGTCGTACCTTCGGTACGTACTAACGTTATTGATTTCTCCCTTCTGACGAACCGTGATGTCATTAATTTGATGTTACGGGAAGTTAGGGCTGTTACTTTGAAAAAACTAGAGTGTTTAAAGCAGGCAATCGCTCGAATACATTAGCATGGAATAATGAAATAGGACGTTCGAACCTATTTTGTTGGTTTCTAGGATCGACGTAATGATTAATAGGGATAGTTGGGTGGAATTATCGGGTGCCAAGGAACTCCAGTCACAGGCTTAGAT
+
CCCCCGGGGGGGGGGGGGGGDGGGGGGGGGGGGGGGGGGGGGGGGCGGGGGGAFFGGGGGGGGGGGGGGGGGGGGGGGGGGGGGGGGGGGGGGGGGGCFGGFGGGGGGFGGGG?EGFGGGCFGGGGC<FGGGGFGGFGGGGD<EGCFGGGGGGGFFFGGGGGGGDE<C>EFGGGGGGGGGGGGGGGGGGGFGGGGGGGGGGCFFG:DEGFGGGGGGGFEEFGGGGCG,C8CCEEGGGGFFGGGG7>C+==5*>FFFF5E8>8ECF+<F3585CDGCC>:=EFF7CC6C?9CF7CGG?C*+2
@M03152:184:000000000-AWYW1:1:2106:20116:4621 1:N:0:AGGCTTAGATACCTGT
AAGCTCGTAGTTGAATTTCGGGCGTGGCTGAGCGGTCCACCTTTGGGTGAGAACTGTTCGGCCGCGCCTTTCCTTGTGGGGAACCAACATGCGCCTAACGGTGTGTGCTGGCAATCCACAACTTTTACTTTGAAAAAATTAGAGTGTTTAAAGCAGGCTGACGCTTGAATACATTAGCATGGAATAATAGAATAGGACTTTGGTTCTATTTTGTTGGTTTCTAGGACCGAGGTAATGATTAATAGGGATAGTTGGGTGGAATTCTCGTGTGCCAAGGAACTCCAGTCACAGGCTTAGATCT
+
CCCCCGGGCFGGGGGGGGGGGGGGGGGGGGGGGGGGGGGGGGGGGGGGGEFGGGGGGGGGGGGGGGGGGGGGGGGAFGGGGGGGGGGGGGGGGGGGGGGGGGGGGGGGGGGGGGGGGGGGGGGGGGGGGGGGGGGGFDEFGGGGDFGGGGGGGGGGGGGGGGGGGGGGGGDCCFGGGGGGGDGGFGGGGGGFCGGGGFCFGGGGGFGFGGGGF7BC7ECGCCEGFFC585E88<FCGGFFFC+008=6C?FEG?+:;CECC+<+++;*1:27CC<C=;?GGE?F8@<E??7E8CC69+*<<
@M03152:184:000000000-AWYW1:1:2106:23736:4716 1:N:0:AGGCTTAGATACCTGT
AAGCTCGTAGTTGAATTTCGGGGTTAGTAGGTTGGTCATGCCTCTGGTATGTACTGGTCTCACTGATTCCTCCTTCCTGATGAGCCGTAATGCCATTAATTTGGTGTTGCGAGGAATCTGGACTGTTACTTTGAAAAAATTAGAGTGTTTAAAGCAGGCTAACGCTTGAATACATTAGCATGGAATAATGAAATAGGACGTTCGATCCTATTTTGTTGGTTTCTAGGATTGACGTAATGGTTAATAGGGATAGTTGGGTAGAATTCTCGGGTGCCAAGGAACTCCAGTCACAGGCTTAGAT
+
CCCCCGGGGGGGGGGGGGGGGGGBFFGFEGGGGGGGGCFGGGGGGGGGFGGGGGGGGGGGCEFGFGGGFGGFDGGFGGGFGGGGGGGGGDGGGG<FGEGEFGGGGFGGGDGCGGEFGGFFGGGGGGGGGCFGGGGGFGGGGGGFGGGGGGFCGFGGGGGGGGGGGGGGGCDF9F9DFFFGGGFGGFFGGFGGGCEGGG8FGGDGGGGGGFFGFFAGGGGGGDGGCFFCGGG?FEEGFFGGFGECFGGGG?4?C9C9AEE9C??GGFGE3FDGGCGCCA):;BG+55:CCFCGFFCFGDCC<
@M03152:184:000000000-AWYW1:1:2106:9224:4860 1:N:0:AGGCTTAGATACCTGT
AAGCTCGTAGTTGAATTTCGGGGTCAGTAGGTCGGTCGTGCCAACGGTATGAACTGGTCTCACTGATTCCTCCCTCTTGTAGAACCGTGATGCCATTAACTTGGTGGTGCGGGGAAACAGGACGGTTACTTTGAAAGGATTAGAGTGTTTAAAGCAGGCTAACGCTTGAATAGATTAGCATGGAATAATGAAATAGAACGTCGATCTTATTTTGTTGGTTTCTAGGGTTGACGTAATGTTTAATAGGGATAGTTGGGTGGAATTCTGGGGTGCCAAGGAACGACAGTCACAGGCTTAGATA
+
CCCC9<FGC@@CEFGGD<AEFG7@FEDGGGG<-CEG;CCFEC,6C:FFC@EF<FE,EFFDFCEGGGGGCCGGG@E<FFFE<CA,,9>FCEA<CF<9CCEFE?C8FF,8CCFF@7+?=F,4=FD7+B++:,?9B,85,B,:8,,,<3DF,3@FD<,@,+6@BBFG:+83,8@D,>33@<BEECCCF9ECA;FCF9DF,,?<*651<,2;;A;22,=:7CC*8,;BFCGGFEC<EC58*<+++11=CGG*6*.=C+<<:C>E5+0++3+27*:)/279=F4*7;*//*<@+*+3A3C67?C93
@M03152:184:000000000-AWYW1:1:2106:16993:4916 1:N:0:AGGCTTAGATACCTGT
AAGCTCGTAGTTGAATTTCGGGGTTAGTAGGTTGGTCATGCCTCTGGTATGTACTGGCCTCACTGATTCCTCCTTCCTGATGAGCCGTAATGCCATTAATTTGGTGTTGCGAGGAATCTGGACTGTTACTTTGAAAAAATTAGAGTGGTTAAAGCAGGCTAACGCTGGAATACATTAGCATGGAATAATGAAATAGAACGTTCGATCCTATTTTGTTGGTTTCTAGGATTGACGTAATGATTAATAGGGATAGTTGGGTGGAATTCTCGGGTGCCAAGGAACTCCAGTAACAGGCTTAGAG
+
CCCC9F@@;@B<FFFCEAAFCEFFE8<FGGF<ED:FGGGFE@E<FC8FCGFG<FGCFFE<FFFFGGE@@E9@EFAADGGDGDFFGEEGGGFGGC<<F,C6E?EF8=E@FFGFGGE<<FF9CB<A<E?FGGGFF9F?FFEG,<=,,,:+5+C9ED,A=++AE8BF:F+:F<ADA9?@DDDDGFGGCFECFFCDFCCG,@@:@B,CC@@CEFF9D;ED@E53:BFC7>C??98?2BBFGFFFF,,=8;=F6646,44<C***=89C7+4=/1*2?C*:?)87?C6:++<+<*<9E:FG*<=++
@M03152:184:000000000-AWYW1:1:2106:24924:5094 1:N:0:AGGCTTAGATACCTGT
AAGCTCGTAGTTGAATTTCGGCTTCTGTCTGCCGGTCCGCCTTTTGGTGTGTACTGGTCTTGATGGAAGCTTACCTCTTGGTGGGTCGGCATGCCCTTCGTTGGGTGTGTCGATTAACCAGGACTTTTACTTTGAGAAAATTAGAGTGTTCAAAGCAGGCTTTCGCCCGAATACATTAGCATGGAATAATAGAATAGGAAGCGCGTCTTTATTTTGTTGGTTTCTAAATTCGCCGTAATGATTAATAGGGATAGTTTGGGGGAATTCCCGGGTGCCAAGGAACTCCAGTCACAGGATTAGA
+
CBCCCEFGGG;6E9ECEFF8C@FGGGGF9FGAFFG@@CEEG>GGF,@@CFGGC@C6@FFGGGAFFCGCG?F@ECEEFFGGGGCE@FFBFEC7CCEG,CCDF8FFC+4:=4B+4B,4EFFF8@@<FF9E<<F9E<<B,<BEE,A,8BEFAFA<9<<F<F77=><DFE+3>+:CDC<=FCFGFGC8ECB@FCG9=>3,7>=,,,*>F>*:B@;CCFGGCECF=>CCFFFDEF9CC;8:=:=EDF+CD+<:6;8*09+<+</**:*2*3++**2<E3>C7))*:*:9:CFFG?E7977*0:69+
@M03152:184:000000000-AWYW1:1:2106:18349:5118 1:N:0:AGGCTTAGATACCTGT
AAGCTCGTAGTTGAATTTCGGGGTTAGTAGGCTGGTCATGCCTCCGGTATGTACTGGTCTCACTGATTCCTCCTTCCTGATGAGCCGTAATGCCATTAATTTGGTGTTGCGAGGAATCTGGACTGTTACTTTGAAAAAATTAGAGTGTTTAAAGCAGGCTAACGCTTGAATACATTAGCATGGAATAATGAAATAGGACGTTCGATCCTATTTTGTTGGTTTCTAGGATTGACGTAATGATTAATAGGGATAGTTGGGTGGAATTCTCGGTTGCCAAGGAACTCCCGTCACAGGCTTAGTT
+
B-8-AFB@FGGGGGGGGGGGEGGGCGGGGGGFDFGGDEEFFFFGGGGGGGCEEGGGGGFFFGGGGGGGGGGGCGFFFGGF<FFFFGGGGGGCEGE,FGEFGGGGGGEFFGGGGG>FGFFGFGG=FGGGGGFFF9<EFFFABECFGFDFGGGFF,CE=<BCEE<=:B@DGGGG,?FDG<@;CF?D9@EFGGGGAFG9<FGG:3@BC@F7;;FGGF=FG,>CE,,,2D?6D,6>=*4;??F,45=,11@FF,2,5>7C6:8BCC:;FFG7CC*/=8>C+8)*20+:</*2/5*++776?69++
@M03152:184:000000000-AWYW1:1:2106:14094:5564 1:N:0:AGGCTTAGATACCTGT
AAGCTCGTAGTTGAATTTCGGGGTCAGTAGGTCGGTCGTGCCACCGGTATGAACTGGCTTCGCTGATTCCTCCCTCTTGTAGAACCTTGATGCCATTAATTTGATGTTGCGGGGAAACAGGACTGTTACTTTGAAAAAATTAGTGTGTTTAAAGCAGGCTAACGCCTGAATACATTAGCATGGAATAATGAAATAGGACGTCGATCTTATTTTGTTGGTTTCTAGGGTTGACGTAATGATTAATAGGGATAGTTGGGTTGAATTCTCGGGTGCCAAGGAACTCCAGTCACAGGCTTAGAGT
+
CC@CCGGG@EGF-EAFGGGGGGG@FGGGGGGGGGDFGGGGGGGGGGGGGGGGFGG,ECFGGDGGDGGGGGGGCCGGGGGGGGGGGG,CCFFFGGFFGFCEEGGGGAEGDCGG@FEEGGGGFFGGGGGGGFFG9FGGFDGGD<<F9<,BDECFDFADFFFDFFGC7BFGGGGFGFGGAA@F=FFGFFFGGGFEGGGGF,>CC:***6C;@FCCGFC:,CE5CFFFCE5FFC8<8CGFGCCFGF?7+;6=*;A+3<CF***2<9EG??:*9=FD?F>45>FC6+0>CGFC+*+019D60+*0+
@M03152:184:000000000-AWYW1:1:2106:9175:5588 1:N:0:AGGCTTAGATACCTGT
AAGCTCGTAGTTGAATTTCGGACCTGGCTGGGTGGTCTTGCCGAAAGGTAAGCACTGCTCCGGTCGGGTCTTTCCTTCTGGGGAACCAGTGTGCTCTTAATTGGGTGCGCTGGGGATCCAGGACTTTTACTTTGAAAAAATTAGAGTGTTTAAAGCAGGCCTACGCTTTAATACATTAGCATAGAATAATAGAATAGGACTTTGGTTCTATTTTTTTGGTTTCTAGGATCGAAGTAATGATTAATCGGGATAGTTCGGTGGAATTTTCGGGTGCCAAGGAACTCCAGTCACAGGCTTATAG
+
A86866BF@@B<FGFGA@CCF@@+C,6F;FCGDCECFGGGGFE+CFEEEFGC@D6@6CF<EF+66@C76CFE@,CF,6,C<C:B69CFFGFFGGGGGEGG<F98EBFCGGG7@+:?FEFCE=++B<<FEGFCDAB,,84@>B?5EC,CFDEGB=DCGGGDC<F@<CBF+>7@,@<FEB,>,,@9FD@E;,,@7;=9,7,76CA@CE*;BFFF,2,*8*8=::,?+;+2+5=88883:?C9++212+125/)*>C7+*22/8*0<+++2)5=9557D+.)**8<>CE+++*3+9**:*<*3+
@M03152:184:000000000-AWYW1:1:2106:15724:5689 1:N:0:AGGCTTAGATACCTGT
AAGCTCGTAGTTGAATTTCGAGACCGGCTTACTGGTCGTGCTATTGTACGTACTGGTATAATCGGTTTCTCCCTTCTGAAGAACCATGATGTCATTAATTTGGTGTCATGGGGAATCAGGACTGTTACTTTGAAAAAATTAGAGTGTTTAAAGCAGGCTCGCGCTTGAATACATTAGCATGGAATAATGAAATAGGACGTTTAATTCTATTTTGTTGGTCTCTAGGATTGACGTAATGATTAATAGGGATAGTTGTGTGGAATTTTCGGGTGCCAAGGAACCACAGTCACAGTCTTAGATC
+
CCCCCGGGGGGGADGGGGGGG<FGGGGGGGGGGGFGGGFGGFCGFGGGGG8FGGGFGGGGGGGGGGGGGGGGGGGGGGGFGFGGGFGGCFFFGEGFGCFGGFFGGFGFFGGF>=FGGGG8AGFGGGGGGGGGDFFG8FFFG8FGEFGGGFDGGGFGFDEGFGGGEDFGGCGGGGFEADCFD?,@FFFGF;@FGCGGGGGFCFFFFFAEFGGCGGGG7,>;;;C;CFFEFFCF5EF:EGGGGF7C>,<86:)01>C1*2:E++<++4>*9CC3*;@9E);6=*05C*0:+99C+00A<9*0+
@M03152:184:000000000-AWYW1:1:2106:9323:5733 1:N:0:AGGCTTAGATACCTGT
AAGCTCGTAGTTGAATTTCGGGATCAATATGTCGGTCGTGCCTTCGGTACGTACTGGCATCATTGGTTTCTCCCTTCTGATGAACCATGATGCCATTAATTTGGTGTCTTGGGGAATCAGGACTGTTACTTTGAAAAAATTAGAGTGCTTAAAGCAGGCTCACGCTTGAATACATTAGCATGGAATAATGAAATAGGACGTTTGATTCTATTTTGTTGGTTTCTAGGATAGACGTAATGATTAATAGGGATAGTTGGGTGGAATTCTCGGGTGCCAAGGAACTCCAGTCACAGGCTTAGAT
+
CCCCCEEGGGGGGGGGGGGGGGGGGF8FGFGFGGGCEGFGGGFGGGGGGGGGGGGFGGGGG8EGGGFFGDFGGGGGGGGGGGGGGGGGGGGFGG<?FFGEEFGFGGGGGCEFCGGGGGGGDECFGGGGGGGGGGGGGGGCFCEG<FFGG9FGGFFGGGGG8FGGGGGGGGCGGGFGGGDGGF@FGF@9DFFFFFG9C<>FCGFGGFGFDACAA=DFCG,BFG;FGCFCF,DECC*;7*:22><:C,B,=8ACG;:CC*=EEFE;+2+=95**/*0+=A)7?BF>E8C9999:+9*:06CE7
@M03152:184:000000000-AWYW1:1:2106:3864:6154 1:N:0:AGGCTTAGATACCTGT
AAGCTCGTAGTTGAATTTCGGGACCCTTTTTTTAATGCGTTGTGGTCTGAAACCCAAGCCGGGAAACCGGGGTTGGGGCGGTACTGCAGGCGGGGTTCAAAACGGGTTTCTCGAAGACAGCATGTGCCATTAACTTGGTTGCGGGATTTACCTTGTACTCGAGACATTTACTTTGAAAAAATTAGAGTGTTAAAAGCAGGCAGTTTCGCTTGAATACATTAGCATGGAATAATGGAATAGGACTATGGTCTTATTTTGTTGGTTACTCGGACCGAAGGAATGATGAGTAGGGATAGGTGGG
+
C@CCCECGGG@EFECGFGDGGGEEGGGGGGGGCC@EGGC@:@8C@CE<<@@CC,8B,CF7+@FG7FFFFC+@+@FCF@7C:@BCFG9FFGCFDC:@><C=E,3>*85BC,,<@>CFCGGGF,<FGCCFF<FCB<,,><38C,4=:**8<:FFC<2?<F,,<C<AE,<F,??CE9FFF9@5E*2AC:E+<+++2990*<:88/ACCF98EE*;>C+:+9+3AC6CFFGGG7:?9+2++30+320<*+3<<CFGFGFFFG628@;*+++01:E)*7))*07*+39C+++39*+;C4<6+<755
@M03152:184:000000000-AWYW1:1:2106:25332:6216 1:N:0:AGGCTTAGATACCTGT
AAGCTCGTAGTTGAATTTCGGGATCAATTTATTGGTCGTGCTATTGTACGTACTGGTATTATTGATTTCTACCTTCTGACGAACCACGATGTCATTAATTTGGCGTCATGGGGAATCAGGACTGTTACTTTGAAAAAATTAGAGTGTTTAAAGCAGGCTCACGCTTGAATACATTAGCATGGAATAACGAAATAGGACGTTTGATTCTATTTTGTTGGTTTCTAGGATCGACGTAATGATTAATAGGGATAGTTGGGTGGAATTCTCGGGTGCCAAGGAACTCCAGTCACAGGCTTAGATC
+
CCCCCGGGGGGGGGGGGGGGGGGGGGGGGGGGGGGGGGGGGGGGGFGGGGGGGGGGGGGGGGGFFGGGGGGGGGGGGGGGGGGGGFGGGGGGGGGGCFGGGGGGGGGGGAFDCFFFGGGGGGGGGGGGGGGGGGGGGGGGGGGGGGGGGGGGGFGG@EFGFGGGGGGGGGGGGGGGGGGGGDGGF<BFGG7FGGG?CF7FGGDFFGGGGGGGGDGGC8EGGFGC7DFGGG5C8EGGCGF9F9,<+BCECGF8EF@<5A87CBCE:FF5*=C)=<FC=35CFF7*<CEF74+<**7C??:99
@M03152:184:000000000-AWYW1:1:2106:11561:6378 1:N:0:AGGCTTAGATACCTGT
AAGCTCGTAGTTGAATTTCGGGATTAATTTATTGGTCGTGCTATTGTACGTACTGGCATTATTGATTCCTACCTTCTGACGAACCATGATGTCATTAATTTGGTGTCTTGGGGAATCAGGACTGTTACTTTGAAAAAATTAGAGTGTTTAAAGCAGGCTCACGCTTGAATACATTAGCATGGAATAACGAAATAGGACGTTTGATTCTATTTTGTTGGTTTCTAGGATCGACGTAATGATTAATAGGTATAGTTGGGTGGAATTCTCGGGTGCCAAGGAACTCCAGTCACAGGCTTAGACA
+
CC-ACGGGGGGGGGGGGGGGGGCFGG@FGGGGGGGGGEGGDGGGCCGDDDGGGGGGFGGGAFGFFFGFFGGGGGGGGFGF:FCGDGGGGGCGGGGG,FGGGGAFEGGGFEGGG7CFGCGD8FFGGGGGGGGGFFF9<=EDD@AEFGGGGAFGFGGFGEGGGCDFGG+E?CEDFFGABCFFBAFFGECFGEGGFFFFAFCCF@CFGFEGDFGFGAFGF>EBFFGFA,:DEGEGCEG,AE7:<9=1=9<,1=C7AFF68CB@52<C9A957*:>C<FCC:)2:EFFG?C9+8+0//9*6+:+2
@M03152:184:000000000-AWYW1:1:2106:7820:6597 1:N:0:AGGCTTAGATACCTGT
AAGCTCGTAGTTGAATTTCGGGGTTAGTAGGTTGGTCATGCCTCTGGTATGTACTGGTCTCACTGATTCCTCCTTCCTGATGAGCCGTAATGCCATTCATTTGGTGTTGCGAGGAATCTGGACTGTTACTTTGAAAAAATTAGAGTGTTTAAAGCAGGCTAACGCTTGAATACATTAGCATGGAATAATGAAATAGGACGTTCGATCCTATTTTGTTGGTTTCTAGGATTGACGTAATGTTTAATAGGGATAGTTGGGTGGAATTCTCGGTTGCTACGGAACTCCAGTCACAGGCTTAGAA
+
CCCC@FFCFFGGGGGFFDGGGDECF8EEFGGGGGGGFGFGGGGGGGFFEGFFFGGGGGDGGGGGGGGF<E@FEGGGFGGCFEEGGGGGDG@<FFCGG,,CEFFFFGGF<FF=7C+=FEGGGGGGGGGGGGGGG9FEFGGGGAFCFGGGGGGGGGFG8@FD88FCEGGGGGGGGGGCGGFGGG8>FG@>E@C=<EFGC<FCGGGE7FGCE@D;ECGFC,,@F>FGG9FFFG6,DEE51:,,2<4=+510;:AC,>9<?C*;EG?F?FG+:=*2/5+1+:)*/B77++<CF@F?+9**:6C++
@M03152:184:000000000-AWYW1:1:2106:23986:6741 1:N:0:AGGCTTAGATACCTGT
AAGCTCGTAGTTGAATTTCGGGATCAGTACGCTGGTCGTGCCTTCGGTATGCACTGGTGTCACTGGTTCCTACCTTCTGAAGAACCGTCATGCCATTCAGTTGGTGTGGCGGGGAATCAGGACTGTTACTTTGAAAAAATTAGAGTGTTTAAAGCAGGCTCGCGCTTGAATACATTAGCATGGAATAATGAAATAGGACGTTTGACCCTATTTTGTTGGTTTCCAGGATCGACGTCATGATTAATAGGGATAGTTGGGTGGAATTCTCGGGTGCCAAGGAACTCCAGTCACAGGCTTCGAA
+
CCCCCGGGEDCFGGGFFGGGGGGGGGGGGEGEEGGGGGGGGGGGGGGGDGGGGGGGGGGGFCFGGGGGGGGGGGGGGGGFFGGGGGGGGGGGGGFGGGGGFGGFFGGGGGGGGD@FGGGGG8FCBFFGFGCFGGFFFG7>FDGGGGGFGGFGAFGFFGG7FF<<CFGCCGGFGFFGGGGFGGGGGFCCF?CFDFDFC:EGEDCCC:?EBCFFFGG7EGG=CG+<+?6CFGG?ECG*:7997<CFGFF6C6>C6CFGCE8*8:9+<99+*:EDCCG7C47EG6+2+++<A4CF?<CEG*):*
@M03152:184:000000000-AWYW1:1:2106:20581:6749 1:N:0:AGGCTTAGATACCTGT
AAGCTCGTAGTTGAATTTCGGGATCAGTACGCTGGTCATGCCTCCGGTATGTACTGGTGTCACTGGTTCCTCCCTTCTGAAGAACCATCATGCTATTAATTTAGTGTGGTGGGAAATCAGGACTGTTGCCTTGAAAAAATTAGAGTGTTTAAAGCAGGCTCGCGCTTGAATACATTAGCATGGAATAATGAAATAGGACGTTAATTCTATTTTGTTGGTTTCTAGGATTGACGTAATGATTAATAGGGATAGTTGGGTGGAATTCTCGGGTGCCAAGGAACTCCAGTCACTGGCTTAGATC
+
CCCCCGGFGGGGGGGFGGFFC@FGGGGGGGGGGGGGGGGGGGEGGGGGGGGGFGGGGG8EGCGGGCGFFFGGGGGGCGDA<CDFGGFGGCFFFGGGG<FGFGEFGFGGDF7FCCFGGGDG8,FFFGGGGGGGGFGGF8=FGGG<F<EFGF<FBEFGGFGFGGGCGFGFCFFGDFGGCFFGGGC,CBEC9CGFGGCGF<7CFEF*FCFGGGGGFCEGGGG58FGCC98>EF9>8CF55::CE?9C8C6A6=6?EF@C5C*:C+?2+45*75C585C4:)>6:+:*0+<+00+387CC<C79+
@M03152:184:000000000-AWYW1:1:2106:23522:6846 1:N:0:AGGCTTAGATACCTGT
AAGCTCGTAGTTGAATTTCGGGGTCAGTAGGTCGGTCGTGCCAACGGTATGAACTGGCCTCACTGATTCCTCCCTCTTGTAGAACCGTGATGCCATTAACTTGGTGTTGCGGGGAAACAGGACTGTTACTTTGAAAAAATTAGAGTGTTTAAAGCAGGCTAACGCTTGAATACATTAGCATGGAATAATGAAATAGGACGTCGATCTTATTTTGTTGGTTTCTAGGGTTGACGTAATGATTAATAGGGATAGTTGGGTGGAATTCTCGGGTGCCAAGGAACTCCATTCACAGGCTTAGATT
+
CCCCCGGGGGGGGGGGGGGGGGGGGGEGGGGGGGGGGGGGGGGGGGGGGGGFGGGFEGGGGGGGGGGGGGFGGGGGGGGEGGGGEGGGGGGFGGCCGF<FGGGGGGGGGGCGDGGGGGGCF=FGEFGGG9EGFFFGC=FEGGGG<DF<FFGAFFGGGGGGGGGGGGGFFCGGGFGGGAFBFFGGGGGEGGGGGGFG>FFDFFC7FGG99CGGGGGG75CF=+?97+8CE5:FEEC8EGGGG7CFC+3:7C;FGG+A*:E5C9CCFGG555CD5CD4E@4F7EFGC7:999EG5CCC66><7
@M03152:184:000000000-AWYW1:1:2106:16950:6867 1:N:0:AGGCTTAGATACCTGT
AAGCTCGTAGTTGAATTTCGGGGTCAGTAGGTCGGTCGTGCCAACGGTATGAACTGGTCTCACTGATTCCTCCCTCTTGTAGAACCGTGATGCCATTAACTTGGTGTTGCGGGGAAACAGGACTGTTACTTTGAAAAAATTAGAGTGTTTAAAGCAGGCTAACGCTTGAATACATTAGCATGGAATAATGAAATAGGACGTCGATCTTATTTTGTTGGTTTCTAGGGTTGACGTAATGATTAATAGGGATAGTTGGGTGGAATTCTCGGGTGCCAAGGAACTCCAGTCACAGGCTTAGATT
+
CCCC<DFFEGGGEGGGFGGGGGDFGGGGGGGGGGGGGEGGGGGGGGGGGGGGGGGGGGGGFGGFGGGGGGGGGGGGGGGGGDGGGGGEFEGGGGGGGGDGFEEFGFECFGGGGGDGGGGGDCCGGGFGGCGGCFCGAFFFGGFGFFFGGGGGGFGGGBF?FFFGDB@FGGFGE<FFCFGFFFGFDCF9>,@FGCFG:AFE@FCECFGFGGGDG,BGGFEGGGGFGGGGGGGG5E>57FG7CC+=C7A**:A6FEGGEEGG>CGGGGF5FCGCCCF<F:F*2+?C8@FGF@70A3DF<9*<+
@M03152:184:000000000-AWYW1:1:2106:26399:6898 1:N:0:AGGCTTAGATACCTGT
AAGCTCGTAGTTGAATTTCGGGATCAATACGTCGGTCGTGCCTCGGTACGTACTAACGTCATTGATTTCTCCCTTCTGACGAGCCGTGATGTCATTAATTTGGTGTTACGGGGAGTCAGGACTGTTACTTTGAAAAAATTAGAGTGTTTAAAGCAGGCAATCGCTCGAATCCATTAGCATGGAATAATGAAATAGGACGTTCGAACCTATTTTGTTGGTTTCTAGGATCGACGTAATGATTAATAGGGATAGTTGGTTGGAATTCTCGGGTGCCAAGGAACTCCAGTCACAGGCTTAGGTA
+
CCCCCGGGGGEGGGGGGGGGGGGGGGCFGGGGGEEFGGGGGGGGGGGGGGGGGGGGGDGGGGGG<FFG9EFEGGGGGG9FGGDGEDEGGG,?FGGEECFFEGCGGGGGG7FCCCFFEF9FAFGGGGGGGGGCDDEFDGGGGGFGGG9FE<FF?FGCFGGGGGGFGGDECE+<FGGGGGGGGCC@FFGGGFFGGGGGGGGGFFGGFFGGGGFDF9CFDC:EGGGE?FFFFGCCE8*C5??+AFFFF7620;5CCFFC*CG589<CFF7755A3=C72:F4:=8+9++3<CF7CGGFG?+*3+
@M03152:184:000000000-AWYW1:1:2106:7946:6900 1:N:0:AGGCTTAGATACCTGT
AAGCTCGTAGTTGAATTTCGGGCGTAGCTGAGCGGTCCACCTTTGGGTGAGAACTGTTCGGCCGCGCCTTTCCTTGTGGGGAACCAACATGCGCCTAACGGTGTGTGCTGGCAATCCACAACTTTTACTTTGAAAAAATTAGAGTGTTTAAAGCAGGCTGACGCTTGAATACATTAGCATGGAATAATAGAATAGGACTTTGGTTCTATTTTGTTGGTTTCTAGGACCGAGGTAATGATTAATAGGGATAGTTGGGTGGAATTCTCGGGTGCCAAGGAACTCCATTCACAGGCTTAGACAT
+
C<@B@FGGGGGGGGGGGGGGGGGGGGGGGCFGFGGGGGGGGGGGFCGFGGGGGGGGGGGG>CGGGGGGGGFGGGGGGGGGGGEEGGGGGGGGGGGGEGGEGEG:F<EFCAFGGGGGGGGGFEGGGGAFGDFGGFGFFGGFAFGA=FFDFEFGGFGGD@FFFGGG>FFGCFFG9=FFAFFCCFFGGGGGGGF;@DFF:7FFFGGE*=<9CF;FGFFGGGGGGGC9C6CC>EE85<BC91=7CEC:*@F*:*7CFG68;E5*+<++<CCC)/:<*:95C>F6?FED+<+0<??*C45C+00+3
@M03152:184:000000000-AWYW1:1:2106:16228:6914 1:N:0:AGGCTTAGATACCTGT
AAGCTCGTAGTTGAATTTCGGGATCAATTTATTGGTCGTGCTATTGTACGTACTGGTATTATTGATTTCTACCTTCTGACGAACCATGATGTCATTAATTTGGTGTCTTGGGGAATCAGGACTGATACTTTGAAAAAATTAGAGTGTTTAAAGCAGGCTCACGCTTGAATACATTAGCATGGAATAACGAAATAGGACGTTTGATTCTATTTTGTTGGTTTCTAGGATCGTCGTAATGATTAATAGGGATAGTTGGGTGGAATTCTCGTGTGCCAAGGAACTCAAGTCACAGGATTAGATT
+
CCCCCFGFEGEGGGGEEFGGGGGEFC<FCGGGGC9EFFCEEFDFF9FEEFEEFFG<EFCFFGGFGGCFFGF@FGG8FFDEFCEGGFGCGGFGGDFG<CFDFFDG<C=FFGCGGCDCE?EGGGGFFFFFFFCEEFFE@CFGGGGGGFFGGEFFFGGGG+,,ABF8B=FFDFFGFGFGFGFGD8==FFFGDE7B=BDGE<>=+8:9@F;DCF=FDCEF:CE58D93E?FFG5,=EEFGFGC,:;7CD766,8;FG@?8*4=*1BEFFGBC**;CCF74CFF0;CC:9++2+19<8*9+++2A+
@M03152:184:000000000-AWYW1:1:2106:6812:6940 1:N:0:AGGCTTAGATACCTGT
AAGCTCGTAGTTGAATTTCGGGGTTAGTAGGTTGGTCATGCCTCTGGTATGTACTGGTCTCACTGATTCCTCCTTCCTGATGAGCCGTAATGCCATTAATTTGGTGTTGCGAGGAATCTGGACTGTTACTTTGAAAAAATTAGAGTGTTTAAAGCAGGCTATCGCTTGAATACATTAGCATGGAATAATGAAATAGGACGTTCGATCCTATTTTGTTGGTTTCTCGGATTGACGTAATGCTTAATAGGGATAGTTGGGTGGAATTCTCGGGTGCCAAGGAACTCCAGTCACAGGCTTAGAT
+
CCCCCFFFFFFGGCFGGGDFGGGECFGEFGGGCGGGGGGGGA<ECGGGFGFG9EFGDGFGDDGGGGGGFEFFFFFGGFGCFGGGFGGGG7CEEGFFFFEGCEECGGGGFGDG@:4CC,FAE<EEFFF<EFAFGCE9?,4EFDE<A@<FFGFEFEG<EFGGGFCFCA<F<<FDEFDDFDGA,5,@<FBDFGFG,,C,,38+CFCFFGFDGFGGGFC<C6,@D6>F,*>*>E8,>B6D>/,,4==,:=C,;CAF?AFCF*48**3?6++1/**;*5>1+)8EA6<:E<:F+09:+**:?67+3
@M03152:184:000000000-AWYW1:1:2106:12729:6942 1:N:0:AGGCTTAGATACCTGT
AAGCTCGTAGTTGAATTTCGGGATCAGTACGCTGGTCATGCCTCCGGTATGTACTGGTGTCACTGGTTCCTCCCTTCTGAAGAACCATCATGCTATTAATTTAGTGTGGTGGGAAATCAGGACTGTTACCTTGAAAATATTAGAGTGTTTAAAGCAGGCTCGCGCTTGAATACATTAGCATGGAATAATGAAATAGGACGCTAATTCTATTTTGTTGGTTTCTAGGATTGACGTAATGATTAATAGGGATAGTTGGGTGGAATTTTCGGGTGCCAAGGAACTCCAGTCACAGGCTTAGATT
+
B-A9CCFGGFFGFGGGDAFCGGCEG8CFFGGGGGGGGCGGGGGDECCCCGGFAFGECCEGGGGGGGGGFGGGGBFGGGGGFG9EFG,CA9@EDC,EECFEADA<C,EDC6=CCFC8FFFFFFFGGGG?<?EEGA,E<,:A<FF<F?EFGGGGGGGG8DEDA+B:FCFGG=9@FFGFFGGDFGCFCEDEGFFGDDDD7FA7<BF<9FGGA;@==,@EG5EFF9;;@FCEE>FG5>D,=,1=B,=E8CG=,4?CF7<?CEE88?CC+<95<53);CF4CF;**+2*38++01<@C*9ECGCF7
@M03152:184:000000000-AWYW1:1:2106:22833:6947 1:N:0:AGGCTTAGATACCTGT
AAGCTCGTAGTTGAATTTCGGGGTCAGTAGGTCGGTCGTGCCAACGGTATGAACTGGTCTCACTGATTCCTCCCTCTTGTAGAACCGTGATGCCATTAACTTGGTGTTGCGGGGAAACAGGACTGTTACTTTGAAAAAATTAGAGTGTTTAAAGCAGGCTAACGCTTGAATACATTAGCATGGAATAATGAAATAGGACGTCGATCTTATTTGGTTGGTTTCTAGGGTTGACGTAATGATTAATAGGGATAGTTGGGTGGAATTCTCGGGTGCCAAGGAACTCCAGTCACAGGCTTAGATC
+
B-@@CCGCFF8CE@,6;C@FGGDBBFFFGDGFEF7CFEGGGGFDDFEEGGFGG9FFGACF,CFGGGGG<FDFGC@FEFFFA9FGG@FBFCF9FCFGGFCGDFDFFG=F@FCCB:CFFFFFFFGGGGFFF?FF,,<,F<@@GGFFGGGGGGGGGGGGGGGGCGGEEEGF,8=FFFGG;F,DCFGGGGFFG9AFGGFFCCDE::FE7CFFCGG@,>C@CEEF9C@9CFFGG86EC8B:AC++:C+<7+=*02=6C7:EGGEG5:CE<C9CCE*95<CD5>FF6FFCCE<<98?GC5<67+:++
@M03152:184:000000000-AWYW1:1:2106:10513:6970 1:N:0:AGGCTTAGATACCTGT
AAGCTCGTAGTTGAATTTCGGGATCAATACGTCGGTCGTGCCTCGGTACGTACTAACGTCATTGATTTCTCCCTTCTGACGAGCCGTGATGTCATTAATTTGGTGTTACGGGGAGTCAGGACTGTTACTTTGAAAAAATTAGAGTGTTTAAAGCAGGCAATCGCTCGAATGCATTAGCATGGAATAATGAAATAGGACGTTCGAACCTATTTTGTTGGTTTCTAGGATCGACGTAATGATTAATAGGGATAGTTGGGTGGAATTCTCGGGTGCCAAGGAACTCCAGTCACAGGCTTAGACC
+
CCCC@FEGGGFFGGDF<FEGEC@@FF@FGDFFFECCCFEGGC<C@BFGGEDFDFFDDGEFGGFEF,<FFE9EFDDEFGGGG>=>EFCF,CFEEDCDC5?CEGGE7FCA5F+FE:FCFEEG8+,BE?FFFGGC,AE98><,<FC,CFFFBCDCBEGGDFGG,B<F,F@FD7<FDF,@FCCA<>,3@,7@FGFGGGA,3DFE7FEFDGDG6F9;EGGFGGG:=CF<C98B<8*?E8*35++=EC+<F7C=?C;?;+A?=:8**+389:@5F*25A7?7F@:*2+<6?E+<9*<C***0+<*++
@M03152:184:000000000-AWYW1:1:2106:15785:7003 1:N:0:AGGCTTAGATACCTGT
AAGCCCGTAGTTGAATTTCGGGATTAATTTATTGGTCGTGCAATAGTACGTACTGGTATTATTGATTCCTACCTTCTGACGAACCATGATGTCATTACTCTGGTGTCATGGGGAATCAGGGCTGTTACTTTGCAAAAATTAGAGTGTTTAAAGCAGGCTCACGCTTGAATACATTAGCATGGAATAACGAAATAGGACGTTTGATTCTATTTTGTTGGTTTCTAGGATCGACGTAATGATCAATAGTGATAGTTGGGTGGAATTCTCGGTTGCCAAGGAACTCAATTCACAGGCTTAAATC
+
CCCC-DC@@CFFGGGFGGGGG@FGGGGGGGGGG99FFGFGGCEFGGGGGGF@FGGGGDAFF@F<@<6FC<A@@FG8<EFFGDEGEFGCCFDGFDFFA,9,CFEG,FEDGGGGG7?4CEFF8CFE<FCC<EA<,,CF8FFFFFDFGFGGECFD<DFD=:<D=EF<+4??EF9FAGF9,D=FF8BBFGGGGG7+6@B8>F@+3@3,@CCEEGFAFBFFC6CDEGF9FGCCG5***>D8*,25,5<CE71=99B,>9BCEEGGF+<8:<+*51A)CCCF5>5F6:9*3+59+8+>**90++2<+
@M03152:184:000000000-AWYW1:1:2106:14950:7017 1:N:0:AGGCTTAGATACCTGT
AAGCTCGTAGTTGAATTTCGGGATCAATATGTCGGTCGTGCCTCGGTACGTACTGGCATCATTGGTTTCTCCCTTCTGATGAACCATGATGCCATTAATTTGGTGTCGTGGGGAATCAGGACTGTTACTTTGAAAAAATTAGAGTGTTTAAAGCAGGCTCACGCTTGAATACATTAGCATGGAATAATGAAATAGGACGTTTGATTCTATTTTGTTGGTTTCTAGGATCGACGTAATGATTAATAGGGATAGTTGGGTGGAATTCTCGGGTGCCAAGGAACTCCAGTCACAGGCTTAGATT
+
CCCCCGGGGGGGGGGGGGGGGGGGGGGGFGGGGGGGGGGGGGGGGGGGGGGGGGGGGGGGGGGGGGGGGGGGGGGGGFGGGGGGGGGGGGGGGGGGCFGGGGGGGGGGGGGGGEGGGGGGGGGGGGGGGGGGGGGGGDFGGGGGGGGGGGGDGGGGGGGGGGGGGGGGGGGGGGGGGFGGGGGGGGGGGGGGGFFFGGGFGGG;DFFGGGGGGFGGFGGGGGGFFGFGFGGDEC::5<EGGGGGFGFGFD4<FGFG8CEDGFFG:C@CC5CDCFG6*5@GEFGGGGGGGFGGGFGGFC7?+
@M03152:184:000000000-AWYW1:1:2106:11494:7158 1:N:0:AGGCTTAGATACCTGT
AAGCTCGTAGTTGAATTTCGGCGTGCGCCTCGGGCTTGGTCGGCCGTCAAGGTCTGTACCGTCCGGGTCACGCCCCACTGTAGGATACTCACCGCTGCCCTTAACTGGGTGGCGGTCAAAGGGGGTTTCGTGTATGGAAGAAGAAGGCCAAAGGGTCAAACCTTTCTTTCTTTTTTTTGTTCATAATCTCTGGTGTTCCTACTCTTTTACTTTGAGCAAATTAGATTGTTCAAAGCAGGCAATCGAGCCTTTGAATACTTCAGCATGGGATAATGGAACAGGACTGTTGTCCTGATTTCGT
+
C-A-BEGEGG@FGGAF@FFFGGGG@EEEGEFGGGGGFGGGGGGGGGFGEFGGEEFGGGGACF7@FGEGCEGGGGGGGGGGGCFGGGAFGGGGGGGECEEGGGGGGFFGCFGCFDGGGGGGFGEECFGEGEFEFFGG8F>8F@FGFGGG@FFFC,C,?<FGGGC9:F,7@CFGG9FGGGFG+7:B<,5<BE;AF2:EGG9FG@:CF@FFGDCGGG+*C9A+CC?6:+++<:3CC9CF6C5E/;++9*:C5?F9+322CCFF+<9C9:C7/CCDCDGCC*/:C*:CC=+3A>EAFG*2<7C61
@M03152:184:000000000-AWYW1:1:2106:9656:7202 1:N:0:AGGCTTAGATACCTGT
AAGCTCGTAGTTGAATTTCGGGGTTAGTAGGTTGGTCATGCCTCTGGTATGTACTGGTCTCACTGATTCCTCCTTCCTGATGAGCCGTAATTCCATTAATTTGGTGTTGCGAGGAATCTGGACTGTTACTTTGATAAAATTAGAGTGTTTAAAGCAGGCTAACGCTTGAATACATTAGCATGGAATAATGAAATAGGACGTTCGACCCTATTTTGTTGGTTTCTAGGATTGACGTAATGATTAATAGGGATAGTTGGGTGGAATTCTCGGGTGCCAAGGAAATCAAGTCACAGGCTTAGAT
+
CCC?9CFGG<BCEGAFCCECFGGCCCE<E996@AEGGG<FGGF8CCF<EFGGAAFEFGEFGGFFEGGCAAF6CEFFGGFAFD,C,9C7CCC,@<,,CFG9CCC<FFEE@GE7CF+,5=DFCE89FEFEEFGB9,,9<5CF8F85B@EFF8FGEGEFG7FGGGEE>8=+,AFA<,F,A?A,@B,=>,>=@;9=FGGGFG@CEGF7DCEEC7F,;EEF8CDCFFGGCA,,,7,,28B*AFF::;:B7,=<6CFFCC7FD5;8ECFCECGFG**2*/*:CA>6C6+;+5<++1+<C**::<C00
@M03152:184:000000000-AWYW1:1:2106:9148:7206 1:N:0:AGGCTTAGATACCTGT
AAGCTCGTAGTTGAATTTCGGGGTTAGTAGATTGGTCGTGCCTCTGGTATGAACTGGTCTTACTGATTCCTCCTTCCTGATGAACCGTAATGCCATTAATTTGGTGTTGCGGGGAAACTGGACTGTTACTTTGAAAAAATTAGAGTGTTTAAAGCAGGCTAACGCTTGAATACATTAGCATGGAATAATGAAATAGTACGTTCGATCCTATTTTGTTGGTTTCTAGGATTGACGTAATGATTAATAGGGATAGTTGGGTGGAATTCTCGGGTGCCAAGGAACTCCAGTCACAGGCTTAGTT
+
C9CCCGGGGGGGGGGGGGGGGDGFG?FGGGFGGDGGGGGGGGGGFGFGFGGGGGGDFGGGGGGGGFGGGGGGGGGGGGGGGGFGGFFGGDGGGGGGGFGFGGGGGGGG8FCC>FG>FCGGGGGGGGGGGGGGDAFFFGGGGAF9FGGGGGGFFGG?GGDFGGGGGGGGG?FFGGGGGFGFGGCCFCFDFCDDFGFF3ECGGGGGCCCEFCFGGD,DFFGB>EDFG?C8CFF?C:ECGGG7@GCCC;AFCCA6+>FFG*48*;9FF7CF***18<C>C:@6EFGGC@FF<40<<C3=?<7++
@M03152:184:000000000-AWYW1:1:2106:12639:7251 1:N:0:AGGCTTAGATACCTGT
AAGCTCGTAGTTGAATTTCGGGATTAATTTATTGGTCGTGCAATCGTACGTACTGGTATTATTGTTTCCTACCTTCTGACGAACCATGTTGTCATTTTTTTGTTGTTATGGGGAATCAGGACTGTTACTTTGAAAAAATTAGAGTGTTTAAAGCAGGCTCACGCTTGAATACATTAGCATGGAATAACGAAATAGGACGTTTGATTCTATTTTGTTGGTTTCTAGTATCGTCGTACTGATTAATAGGGATAGTTGTTTGGTATTCTCGGGTGCCAATGCACTCCATTCCCAGGCTCAGCGC
+
B9CC9FE:-C-<--6@FFG?6FFCFA<EFA9A-<CFCCG,@,<EFGG,6+CC<6,CEC<,EFFF66;,CE,FCA9CF,CEFG+@F8@F,C,C<,6C,,98CF,4CF<F5FF,,84=E?E<,:,:EFGGEF9EF,A?,7E85A,5,,8C4,,7FD,E++AADFGF:CB<FE,5?,,,>,EA,,,C=,6C8>CFGG,,,8@C3D7,@FFG,,@FC9,D,,6*=>D2,22,;*4=*=2*=C,=9,,,4,06,0/<+5@5**2B*5<C9<C5***)*2+*+/)1=++*++3++*30*/2*+:*/*
@M03152:184:000000000-AWYW1:1:2106:16799:7306 1:N:0:AGGCTTAGATACCTGT
AAGCTCGTAGTTGAATTTCGAAATCAATTTTCTGGTCATACCTTTGTATGTACTGGTCTTATTGATTTCTCCTTTCTGATGAACTACAATGTCATTAATTTGATGTTATGGGGAATCAGGACTATTACTTTGAAAAAATTAGAGTGTTTAAAGCAGGCTTATGCTTGAATACATTAGCATGGAATAATGAAATAGGACGTTTGATTCTATTTTGTTGGTTTCTAGGATTGACGTAATGATTAATAGGGATAGTTGGTTGGAATTCTCTGGTGCCAAGGAACTCCAGTCACAGGCTTAGTTC
+
CCACCGGGGGGGGGFGGGGGFGGGGFFGGGGGGGGFGGGGGGGGGGGGFFGGGGFGGCGGFGGFGGGGGGGGGGGGGGFGGEGGGGGG?GGGGGGGCCFGGGAFGGGFGGGGGDGGGGGFFGGFGG9FGGGGCCAE8FGGG<EGGGGGGFGGAFG8DEFGFGGGGGGC,?<EFGGGGG9E?EEGGG9CECFABE,89=:=FGGGGGGG9ADGGADF8>EGGEE==,,>E,,E8BE,@EFFF7;FC:E,,,;,@DAC:@8C82BDEG9,5,>C,CC*;)8=,<CFC?FCGBCF@FC8+2+4+
@M03152:184:000000000-AWYW1:1:2106:20166:7344 1:N:0:AGGCTTAGATACCTGT
AAGCTCGTAGTTGAATTTCGGGATCAGTACGCTGGTCGTGCCTTCGGTATGCACTGGTGTCACTGGTTCCTACCTTCTGAAGAACCGTCATGCCATTCAGTTGGTGTGGCGGGGAATCAGGACTGTTACTTTGAAAAAATTAGAGTGTTTAAAGCAGGCTCGCGCTTGAATACATTAGCATGGAATAATGAAATAGGACGTTTGACCCTATTTTGTTGGCTTCTAGGATCGACGTAATGATTAATAGGGATAGTTGGGTGGAATTCTCGGGTGCCAAGGAACTCCAGTCACAGGCTTAGAT
+
CCCCCGGGGGGGGGGGGGGGGGGGGGGGGGGGGGGGGGGGGGGGGGGGGGGGGGGGGGGGGGGGGGGGGGGGGGGGGGGGGGGGGGGGGGGGGGGGGGGGGGGGGGGGGGGGGGGGGGGGGDFFFGGFGGGGGGGCGCFFECDFGGGGGGGGGCFFFGGGGGGGGGGGF@FGGGGGGGGGGGGGF9BFGGGGGGGGGGGGEGGEGGGGGFGGGGCGGGFGGGGGGFDCCF>8EGGFCGGCFGCFGFGGGCF:8CF7CGG>C5<EFFGGDGGF5CCF+7FFFEGFG6FGC6A+97<6CEG?<
@M03152:184:000000000-AWYW1:1:2106:25760:7376 1:N:0:AGGCTTAGATACCTGT
AAGCTCGTAGTTGAATTTCGGGATCAATACGTCGGTCGTGCCTCGGTACGTACTAACGTCATTGATTTCTCCCTTCTGACGAGCCGTGATGTCATTAATTTGGTGTTACGGGGAGTCAGGACTGTTACTTTGAAAAAATTAGAGTGTTTAAAGCAGGCAATCGCTCGAATACATTAGCATGGAATAATGAAATAGGACGTTCGAACCTATTTTGTTGGTTTCTAGGATCGACGTAATGATTAATAGGGATAGTTGGGTGGAATTCTCGGGTGCCAAGGAACTCCAGTCACAGGCTTAGATC
+
CCCC<FFGDGGGGGGGGGGDFGGGGGGGGGGGGGGGGGGGGGGFGGGFGGGGGGFFGGGGGGGGFGGGGGGFGGGFGGG9FFECFEEGGGGGGG9F9FGGGGGGFGGGGDGDDEEGGGCFFGGGGGGGGGGGF<DGGCFFD<,5AFGGGGFGGGCFF7FFGGFF,DFEEC<CFD9C,,>EAF?DF<;DCD;FGGFFFGCFGGCFGDGFFGGCGEFG>CGFEGF,=9BCCE8EGG8=FFCGCC7E7EF=**)+5>F?*::>C6+<+0+2*:C<5D>75)5*:+2*+<@9+*<<@<5F7?*+0
@M03152:184:000000000-AWYW1:1:2106:13341:7474 1:N:0:AGGCTTAGATACCTGT
AAGCTCGTAGTTGAATTTCGGATCTGGTTGGGTGGTCCGCCTGACGGCGTGTTTACTGCTTGACCGGGTCTTGCCTCTTAGTGAACCGGTGTGTTCTTTATTGAATGCATCGGGGAACTGGGACTTTTACCTTGAGAAAATTAGAGTGTTCAAAGCAGGCCTATGCCTGAATACATTAGCATGGAATAATAAAATAGGACGTGTGGTTCTATTTTGTTGGTTTTTAGAACTGCCGTAATGATTAATAGGGATAGTTGGTTGGAATTCTCGGGTGCCAAGGAACTCCAGTCACAGGCTTAGA
+
CCCCCGGGGGGGGGGGGGGGGFGGGGGGGGGGGGGGGGGGGGGGGGGGGGGGGGGGGGGGGGGGGGGGGGGGGGGGGGGGGGGGGGGGGGGGGGGGGGGGGGGFGGGGFGGGGGGDGGGGGGGGGGGGGGGGGGGGGGGGGGDGGGGGGGGGGGGGGFGGGGFFGGGGGGFGFGGGGGFGFGGGGFEBFGGGGDFGFCGGGGGGF7FGFC,FFGG9CGCFGGGGGGCGGFGFFGGGGGFG7FGGFGCFFFAFGEGGC?;:*8CEE69::=59F<C<CF>=EFGGGC+8CFCFFGGGGG7E+
@M03152:184:000000000-AWYW1:1:2106:5292:7484 1:N:0:AGGCTTAGATACCTGT
AAGCTCGTAGTTGAATTTCGGGATCAATATGTCGGTCGTGCCTCGGTACGTACTGGCATCATTGGTTTCTCCCTTCTGATGAACCATGATGCCATTAATTTGGTGTCGTTGGGAATCAGGACTGTTACTTTGAAAAAATTAGAGTGTTTAAAGCAGGCTCACGCTTGAATACCTTAGCATGGAATAATGAAATAGGACGTTTGATTCTATTTTGTTGGTTTCTAGGATCGACGTAATTATTAATAGGGATAGTTGGGTTGAATTCTCGGGTGCCAAGGAACTCCAGTCACATGCTTAGATC
+
CC-AAFF@FGGFCAFGGGGG:CGGGGGGGGGFDFCGGGCEGGGGCDEEFGGDFGCEGCDGEGGGGCGGGFGGGGGGGGGGAFGGGGGG9FEGGGGFFAGCFGAEFFFCG,9CF@FGGG<FFGGGFG<EFGGGGFG9A>,9EBC,5FFFGGGCFFBFFGGGE9D<>BA<FCGG,,5E9F9A,@,CFGG9@DDF9FGD,@:FFGC9FFGC,E7FFGGG7EEGGFDACFFGC8CEECFFG9EG7C948>,,06)<A79+=C*1?9F9+<+2*/=/*22;*5;C=8<FGGGC:FC+AC*A<+0++
@M03152:184:000000000-AWYW1:1:2106:20685:7725 1:N:0:AGGCTTAGATACCTGT
AAGCTCGTAGTTGAATTTCGGGATCAATACGTCGGTCGTGCCTCGGTACGTACTAACGTCATTGATTTCTCCCTTCTGACGAGCCGTGATGTCATTAATTTGGTGTTACGGGGAGTCAGGACTGTTACTTTGAAAAAATTAGAGTGTTTAAAGCAGGCAATCGCTCGAATACATTAGCATGGAATAATGAAATAGGACGTTCGAACCTATTTTGTTGTTTTCTAGGATCGACGTAATGATTAATAGGGATAGTTGGTGGGAATTCTCGGGTGCCAAGGAACTCCAGTCACAGGCTTAGATT
+
B9AC-EFCGGCFFGFGGGGGGCCCGGGGFFFFFGGGGGGDCFGGGGGFGGGFCGEGFDFGCGGDGGGGGGFGFGGGGGGGGD7CFFFF,FGGDCACEAFCFGGGFGGGGDEGFFFGGDFF<===?EDGGGGFA9,E,+:AF8?EFFEG8FGGGGGFGGGFFGFC3>:C<FCFFFFFFG>=CC<FAF=ECFB,@BF?:>:FCA@CFFC>6FFFCC4CC,6:4,?,=9:<FG5**:C==7<=C7:EC++;?EFCCC79**/:8+ACEF+*95*71**2*).0*<?*++3:7=+:*7*20<*<+
@M03152:184:000000000-AWYW1:1:2106:24284:7743 1:N:0:AGGCTTAGATACCTGT
AAGCTCGTAGTTGAATTTCGGGATCAAGGGATCGGTCATGCCTTGGTATGTACTGGTCTTATTGGTTCTCACCTTCTAAAGAACCATAATGTCATTCATTTGATGTTATGGGGAATTAGGACTGTTACCTTGAAAAAATTAGAGTGTTTAAAGCAGGCTTACGCTTGAATACATTAGCATGGAATAATGAAATAGGACATCCGATTCTATTTTGTTGGTTTCTAGGATCGATGTAATGATTAATAGGGATAGTTGGGTGGAATTCTCGGGTGCCAAGGAACTCCAGTCACAGGCTTAGATT
+
CCCCCGGGGGGGGGGGGGGGGGGGGGGGGDGGGGGGGGGGGGGGGFGFFGGGGGGGGGGGGGGGGGGGGGGGGGGGFGCGGGGGGGGGGGGGGGGGGGGFGFGGGGGGGGGGG7FGGG8FGGGGGGGGGGGGGDEGGG?AFFGGGGGGGGGGGFGGGGGGGGGGGGCGGGFGGGGGGGGG<<FGGGGGFDDGGGCFG?FFFGGG>+@DFFGFCFG77DEFFGFCFE8;D5B,@FGA7E7C7,2:9DFGCGFCEF?E8**1BB;FGFEC4?FGG;F4CAFGGGG499CC9+=+=FFE<++<+
@M03152:184:000000000-AWYW1:1:2106:6754:7888 1:N:0:AGGCTTAGATACCTGT
AAGCTCGTAGTTGAATTTCGGGATCAATACGTCGGTCGTGCCTCGGTACGTACTAACGTCATTGATTTCTCCCTTCTGACGAGCCGTGATGTCATTAATTTGGTGTTACGGGGAGTCAGGACTGTTACTTTGAAAAAATTAGAGTGTTTAAAGCAGGCAATCGCTCGAATACATTAGTATGGAATAATGAAATAGGACGTTCGAACCTATTTTGTTGGTTTCTTGGATCGACGTAATGATTAATCGGGATAGTTGGGTGGAATTCTCGGGTGCCAAGGAAGTCCAGTCACAGGCTTAGCTT
+
CCCCCGGBFGGGGCFFGGFGGGGGCFGGGGGDGGGGGGGGGFFFGGGGGGGGGGGFGGFGGGFGGGGGGGDGFCEEGFGGGGFC:CFG7CGGF,EFDCAFFGACEGGGGGGGGEEEGDFGEGDGGGGGG9FFG9BEE=FFFFGFFC<FGFFFGGFGCGFF<AFGBBFGFGCFGF<FG3EC=CDFCFDGGFG9;B9CDGEFGDGFCCFG8D@FCFGC,,;*:;E,>>?FCCEC5CEECGDFGCE+1=7E/>5EGDC6**2*;:C8+A@=*/;5;D>F*).:*30:++299B9E*7*7++*++
@M03152:184:000000000-AWYW1:1:2106:16422:7891 1:N:0:AGGCTTAGATACCTGT
AAGCTCGTAGTTGAATTTCGGGGTTAGTAGGTTGGTCATGCCTCTGGTATGTACTGGTCTCACTGATTCCTCCTTCCTGATGAACCTTAATGCCATTAATTTGGTGTTTTGGGGAATTTGGACTGTTACTTTGAAAAAATTAGAGTGTTTAAAGCAAGCTAACGCTTGAATACATTAGCATGGAATAATGAAATAGGACGTTCGATCCTATTTTGTTGGTTTCTAGGATTGACGTAATGATTAATAGGGATAGTTGGGTGGAATTCTCGGGTGCCAAGGAACTCCAGTCACAGGCTTAGAT
+
CCCCCGGFEGFFFFFGGGGGGGGFGGFGGGGGGGGGFGFGGGGGGGGGGGGGGGGGGGGGGGGGGGGGGGGGGGGGGGGGFGFGGGGGGGGGGCEFGFGGGGGGFFFGGGGGGGGGGGGGGGGGGGGGGGGGGFGFGGGGGGGGGGGGGGGFECCFGGGGGGGGEGEDFGGGGFGGGGCGGGGGGGGGGGGGGGGG8FFGGGGEFGGGGFGGGGFGFF,6DF,ECCFFGGCFG5*;CFCFGCC@:@CC67AG8C9985CEGCCGG9C75==F8DC7EF3CFFFGGG+2++13>43::+99+
@M03152:184:000000000-AWYW1:1:2106:9609:7922 1:N:0:AGGCTTAGATACCTGT
AAGCTCGTAGTTGAATTTCGAACCTGGTCGGGCGGTCTGCCTTACGGTACGTACTGTCTGGCCGGGTTCTACCTCTTGGTGAGCCGGCATGCCCTTAATTGGGTGTGTCGGGGAACCAGGACTTTTACCTTGAGAAAATTAGAGTGTTCAAAGCAGGCCTTTGCCCAAATACATTAGCATGGCATAATAAAATAGGACGTGCGGTTCTATTTTGTTGGTTTCTAGAGTCGCCGTAATGATTAATAGGGATAGTTGGGTGTACTTCTCTGGTGCCAAGGAACTCCAGTCCCAGGCTTAGCTC
+
CCCCCGEGEGGGDF9FGFGC@-FGG<,CFGC7FFGGGGGGGGGGGGGG@FEG@FGEFGGEEFGGGGGGGGFGGGGGGGGGDFFGGDGGCGGGGGFG@FGGGFGGGGGGGGGGGEGGGGGGFDFGGG9FGGGAFF<><>DFFGFGGGFGGCGGGGGGCFDGGGFGGCCF7@FGCFFGGGCEFEFGGFGGGGDGGGG,?FF<CGCGGGGG+?CGGGGG>FGGGDF?F99FCEGG5E*CEC+9?FFG*0AFCG@+2C+8=CE*:+<<2?<+;6<*+0*7*57CFGGG8+<<+0<AF5*239*++
@M03152:184:000000000-AWYW1:1:2106:17568:7938 1:N:0:AGGCTTAGATACCTGT
AAGCTCGTAGTTGAATTTCGAGATCAATTTTCTTGGTCATACCTTTGTATGTACTGGTCTTATTGATTTCTCCCTTCTGATGAACCATGATGTCATTAATTTGGTGTTATGGGGAATCAGGACTATTACTTTGAAAAAATTAGAGTGTTTAAAGCAGGCTCACGCTTGAATACATTAGCATGGAATAATGAAATAGGACGTTTGATTCTATTTTGTTGGTTTCTAGGATTGACGTAATGATTAATAGGGATAGTTGGGTGGAATTCTCGGGTGCCAAGGAACTCCAGTCACAGGCTTAGAT
+
CCCCCGGGGGGGGGGGGGGGFGGGGGFCGGGGGGGGGGGGGGGGGGFGGFGGGGGGGGGGGGGGGGFGGGGGDGGGGGGCGGGGGGDFECGGGG,CFFFGGGGGFDGGFEC@CG7FGGGG8FDFGGGGGGGGGGGGGGGGGGGGFGGGGGGGGDAFGGG=<FAEFGGGGDF<EFAFF,FEEE,EB,EFF;FGFGGGFCCFGF8F<FFCF9FFGG;FFFGGGG9D7C96DGGFEEGG,CG7CEC;CA@@6C?C,EFD6EGG*>9>7BFC*7CFC<8@66)0:EFG?>+5<=CEFGFFDE*:+
@M03152:184:000000000-AWYW1:1:2106:20902:8239 1:N:0:AGGCTTAGATACCTGT
AAGCTCGTAGTTGAATTTCGAGATCAGTACGCTGGTCGTGCCTTCGGTATGCACTGGTGTCACTGGTTTCTCCCTTCTGAAGAACCGTCATGTCATTAAGTTGGTGTGGCGGGGAATCAGGACTGTTACTTTGAAAAAATTAGAGTGTTTAAAGCAGGCTCGCGCTTGAATACATTAGCATGGAATAATGAAATAGGACGTTTGACCCTATTTTGTTGGTTTCTAGGATCGACGTAATGATTAATAGGGATAGTTGGGTGGAATTCTCGGGTGCCAAGGAACTCCATTCACAGGCTTAGAT
+
CCCCCGGGGGGGGGGGGGGGGGGGGGGGGGGGGGGGGGGGGGGGGGDFGGGGGGGGGGGGGGGGGGGGGGGGGGGGGGGFFGGFGGGGGGGGGGGGGGFFGEGGGFFCCFGGGGGGGGGFGGGGGGGFGGGGEEFGGCGGGCGGGGDFGGGGFFFFGGGGFEGEGEGGDFGFFCFGGFGGFGGGGGCFG9DDGGGFCFGD:FG7CEFGGFFGGGGGFBFGGG9FFCFGFF58=EEEF*++<+0<C@?FF*)20CFDC**;?5+A?+3<5C578<DF65)=FEC7C?+<EFGECG*:70>?+
@M03152:184:000000000-AWYW1:1:2106:27645:8432 1:N:0:AGGCTTAGATACCTGT
AAGCTCGTAGTTGAATTTCGGGCCTGGCCGGGCGGTCTGCCTAACGGCACGTACTGTCTGGGCGGGCCTTACCTCTTGGTGAGCCGGCGTGCCCTTTGTTGGTGTGCGTCGGGGAACCAGGACCTTTACCTTGAGAAAATTAGAGTGTTCAAAGCAGGCCTATGCCTGAATACATTAGCATGGAATAATAAAATAGGACGCGCGGGTCTATTTTGTTGGTTTCTAGAGTCGCCGTAATGATTAATATGGATAGTTGGGGGGAATTCTCTGTTGCCAAGGCACTCCAGTCACAGGCTTAGAT
+
B<<A-<FFFGCEFGGGGGGGGGD:;@FDFGCGDG@:CCFEF?EFFEFGGGGGF?CF9<C<E8A>FF7@C8=EEECGF<EF<E@<FCC+:FGGEG8DF=FFCG:+><FGFFEFEGGGDGCFE7F@ECBCG,;<@FCFGFF@:?>C:3<,@,<CFFFFCFCC@C9F9F7?<CG@C9F9BFFBAF>CFGFGG?EF??9<??8C*/?8:/:*23:FF9CFGGG88@ACFCC?CC>5CC8*::?9++3<7<+0<0/0<A+3+**28**;7+<0*3+0<***+83:6C***<0A+/++0**2:6=++
@M03152:184:000000000-AWYW1:1:2106:28570:8589 1:N:0:AGGCTTAGATACCTGT
AAGCTCGTAGTTGAATTTCGAACCTGGTCGGGCGGTCTGCCTTACGGTACGTACTGTCTGGCCGGGTTCTACCTCTTGGTGAGCCGGCATGCCCTTAATTGGGTGTGTCGGGGAACCAGGACTTTTACCTTGAGAAAATTAGAGTGTTCAAAGCAGGCCTTTGCCCGAATACATTAGCATGGCATAATAAAATAGGACGGGCGGTTCTATTTTGTTGGTTTCTAGAGTCGCCGTAATGATTAACGGGGATAGTTGGGTGGAATTCTCGGGTGCCAAGGAACTCCAGTCACAGGCTTAGAGA
+
@@CCCFCBCFC@FEGGGGFGGGGEFGGFFGGGGGGGGGGGGGGFDFDFGGGEEGGGGGGGGFFFGE@FFFEGF9FGGGG<F9FFGGGGG@CFFFAF<,E,BFGEC=BBFGGDGFGG7>FDFFFFFFDFGFGGGFDC,3EFGG9>@<D,<FFFGGGGGGGGCCCFD:FGEFF@F3@DF,?@:7>FF72@FB@=A?EC:3C*<CG7FBCF9F,,<7*0;8C*;<C<7<63</2*/:?/:?FCF9<+*275*2)<<:<881;E@<+<<<AECE=)/9:*:>57:CF4<8<39@?F**9E6?*++
@M03152:184:000000000-AWYW1:1:2106:16554:8611 1:N:0:AGGCTTAGATACCTGT
AAGCTCGTAGTTGAATTTCGGGATCAGTACGCTGGTCGTGCCTTCGGTATGCACTGGTGTCACTGGTTCCTCCCTTCTGACGAACCGTCATGCCATTCACTTGGTGTGGCGGGAAATCAGGACTGTTACTTTGAAAAAATTAGAGTGTTTAAAGCAGGCTCACGCTTGAATACATTAGCATGGAATAATGAAATAGGACGTTGATCTTATTTTTTTGTTTTCTAGGCTTGACGTAATGATTAATAGGGATAGTTGGGTGGAATTCTCGGGTGCCAAGGAACTCCATTCACAGTCTTAGATA
+
CC@CC9CFECFG@FGGGGECGCFGFGGGCCCEGC@FFGGGGGCEE?CF8CAFFFGGGGEF8EFD9FA@6CFCFEFGFFDCFGEDGE:FE7F9FG<FFE<FG,?FCFC::<7C+>:?<<,F<,<AEFFGGGGGC,C9C=3DFGGA>FGFCBAFGDAD,3@FE,E<@F:F7FE<,,@FC7>B3>DFGGCEFGA,?DF,D:7<CFCFGGGG,@EFG,=<:2?9:+++1+*5C*=?CEGGFG<CFC:<:17C7=:?7@++*2A:83<8:<7E5*;7=**2*.7F*A+*2+<CC*+<2*??C0*+3
@M03152:184:000000000-AWYW1:1:2106:23727:8612 1:N:0:AGGCTTAGATACCTGT
AAGCTCGTAGTTGAATTTCGAGACCGGCTTACTGGTCGTGCTATTGTACGTACTGGTATAATCGGTTTCTCCTTTCTGACGAACTATAATGCCATTAATTTGGTGTTTTAGGGAATCAGGACTGTTACTTTGAAAAGATTAGAGTGTTTAAAGCAGGCTCACGCTTGAATACATTAGCATGGAATAACGGAATAGGACGTTTGATTCTATTTTGTTGGTTTCTAGGATCGACGTAATGATTAATAGGGATAGTTGGGTGGAATTCTCGGGTGCCAAGGAACTCCAGTCACAGGCTTAGATT
+
CCCCCGGGGGGGGGFFGGGG@FGGGGGGGGGGGGGGGGGGGGGGGGGGFGGGGGGGGGGGGGGGGGGGGGGGGGGGGFGGGGGGGGDGFGGGGGGGGGFGGGGGGGGGGGGGGFGGGGGGGGGGGGGGFFAFFFFEFCFFEFGEFGGGGGGGGDGGGGGGGGGGGGGGGGCFGDFGFDCDEFGGGGGDEGEGFFFGGFFFFGE=FGGGCFFFFGGG7BEGGDF,EEGGGD5CEGGGGG7:CF?FFGGGGF4FGGFF8**=5:C?7C9*:EE33*2*/>FGFF7<F8C6C49C*<FFCECE7
@M03152:184:000000000-AWYW1:1:2106:19103:8695 1:N:0:AGGCTTAGATACCTGT
AAGCTCGTAGTTGAATTTCGGGATCAATTTATTGGTCGTGCTATTGTACGTACTGGTATTATTGATTCCTACCTTCTGACGAACCATGATGTCATTAATTTGGTGTCATGGGGAATCAGGACTGTTACTTTGAAAAAATTAGAGTGTTTAAAGCAGGCTCACGCTTGAATACATTAGCATGGAATAACGAAATAGGACGTTTGATTCTATTTTGTTGGTTTCTAGGATCGACGTAATGATTAATATGGATGGTTGGGTGGAATTCTCGGGTGCCAAGGAACTCCAGTCACAGGCTTAGATA
+
C9BCCFGGGGGGGGGGGGGGGGGGGGGGGGGGGGGGGGGGGGGGGGGGGGGGGGGFGFGGFFGGGGGFGGGGGGGFGFGGGGGGGGGGGGGGFGGGDEGFGGGGGGGGGFGGGEGGGGGGGGGGGGFGGGGGGGGGGDGGFGGGEGGGGGGGGCGGGGGGGGFFFGGGGGCFDFGFG<;FFFGGEGGCEEEGGCFGGGDEGGDFGCFGGGGGGGGGGGGDFFGFCGCFF*>8EEGGGGGG7D?FG7C?7CAGEGG5E51*8C?B9C<5CCG33;CFG3ACECCFGFGFC??F5*CCG+2++
@M03152:184:000000000-AWYW1:1:2106:3719:8696 1:N:0:AGGCTTAGATACCTGT
AAGCTCGTAGTTGAATTTCGGGATCAATGAGTTGGTCGTGCCCTTGGTATGAACTGGCTTTATTGGTTCTCACCTTCTAATGAACCATAATGTCATTCATTTGATGTTTTGGGGAATTAGGACTGTTACCTTGAAAACATTAGAGTGTTTAAAGCAGGCTAACGCTTGAATACATTAGCATGGAATAATGAAATAGGACATCGCATTCTATTTTGTTGGTTTCTAGTATCGATGTAATGATTACTAGGGATAGTTGGGTGTAATTCTCGGATGCCAAGATACTCCAGTCCCAGACTTCTAT
+
B<C@BD@FCF;F-CFAFGACC7FGCFFEF9-<CF<FG7FFFCFAC@EGCE@<FGGGGFE8FG9F9<@<EFCFGGCGGG9CF<EFF@<@9FGGGGF9EFCFEEE@EFFE9E8+7+,BE<EE,:,<=CCA<EFDCGGC?,:BFAE,<,?F@,,F<EAFFFGG,BD=CCE7<FEFC9@,?E,4?<=D<<=@,@FFE9DDA?<BFG+@F==,@FD;,E=>8,6BCF=D3@,7,@**@,6;<CC7:,@,<;7<,,*4,5,,,46;1?9>FF@GDG55=9FGCF)+4+18668++)++0*22++2<+
@M03152:184:000000000-AWYW1:1:2106:8436:8785 1:N:0:AGGCTTAGATACCTGT
AAGCTCGTAGTTGAATTTCGGGTGCCAAGGAACATGATTAATAGGGATAGTTGGGTGGAATTCTCGGGTGCCAAGGAACTCCAGTCACAGGCTTAGATCTCGTATGCCGTCTTCTGCTTGAAAAAAAAAAAAACGTTGCATTATTCCTTTCCCTCCTTAACACCTAACGTCTAACTCTATTCCCGCCTCCACTGTACTACCTCTTCTTCCCACACTTTACGAGTTTACTTGGCATCACTCGTTGTCAATCATATTCTCTATTCTCTTCTGCTATCGCTTGTCCCATTCATGCACGTTCACT
+
CCCCCGGGDGEGGGGGGGGFGGGGGGGGGFFF9D@FGGGGGGGGGGGGGFFGGGGGGGGGGGGGGGGGGGGGGFFGGGGGGFCFGGGGGGGGGGGGGF9FGGGGGGGFGGGGGGGGGGGGGFFEFECC=:>3+++,3,8>,,,8,:8<BF,,,::>,:,,8,,+,,,8+3@5*,@F:337,,7;7****,,,,6@9,<,>D::,,,,,,,,76**6,4,,3***32+2+++++++5+2:+***02++2++)1+++++++3++<92<<+*++*+2***.7*03+0+++0+*3++**/*2900
@M03152:184:000000000-AWYW1:1:2106:24979:8792 1:N:0:AGGCTTAGATACCTGT
AAGCTCGTAGTTGAATTTCGAGACCGGTTTACTGGTCGTGCTTTTGTACGTACTGGTATAATCGGTTTCTCTTTTCTGACGAACTATAATGCCATTAATTTGGTGTTTTAGGGAATCAGGACTGTTACTTTGAAAAAATTAGAGTGTTTAAAGCAGGCTCACGCTTGAATACATTAGCTTGGAATAACGAAATAGGACGTTTGATTTTATTTTGTTGGTTTCTAGGATCGACGTAATGATTAATAGGGATAGTTGGGTGGAATTCTCGGGTGCCAAGGAACTCCAGTCACAGTCTTAGATT
+
CCACCFGGDGGGGFDFFGEGGGGG@CE+@FGGGCFGGECF;FGDGGGGGFGGGGGGGGG<<ECFECGGFF,CEFGAFGFGGGGFGGGFGCC?<6FFGFG?FDA6DFG,4CFGG@EF9CEGFGGGFGGFFGEFF?FFFGG,,?EEGFFFFFFFGD<F<FFF<CFFFGG@8FAECFGGG8,9>3FED@;,+>BC@3>,FCF@+DCCCEAD,@=F;FG?F,8BC;FF,??;8E58EGE8CFFGGF,=:C,,,,)4A7+8*:EEFC9<CG+=3=;D5CF*>F):*3<*<+<:?6+:2**3<F7<+
@M03152:184:000000000-AWYW1:1:2106:23136:8862 1:N:0:AGGCTTAGATACCTGT
AAGCTCGTAGTTGAATTTCGGACCTGGCTGGATGGTCTGCCGAAAGGTATGCACTGTCCGGCTGGGCCTTACCTCTTGGTGAGCCGGCATGCCCTTCACTGGGTGTGTCGGGGAACCAGGACTTTTACCTTGAGAAAATTAGAGTGTTCAAAGCAGGCTTATGCTCGAATACATTAGCATGGAATAATAAAATAGGACGTGCGGTTCTATTTTGTTGGTTTCTAGAGTCGCCGTAATGATTAATAGGGATAGTTGGGTGGAATTCTCGGGTGCCATGGACCTCCAGTCACAGGCTTAGACA
+
CCCC-EFFFFFGGGGFG<<E@@FEGGGFGGGDFFGEGG<E<F@7FF<FGGD,CEFGGGGCDGG@F7EFGGFAA,CCFGDGCFF8FECCF7CFGG8CF<E9FFG<FFEEFGC7F:BFGEDC==FGF?DF,:CBF8,53,5>5B,C5:A<CFG9BBFGD>F=DFGGGFFCCF+,3@FDAFGFF,3;FCFG;DE9@C9D,3@><F7*>F@C;@,;CFG?EGG84=CCGGG++*8CC8**5C7C7<=FFG6006=<3+CG5:EC5CE:C9CCFCF3577*2))+20<*0<<?96<<*/26<+::+
@M03152:184:000000000-AWYW1:1:2106:23303:8871 1:N:0:AGGCTTAGATACCTGT
AAGCTCGTAGTTGAATTTCGAACCTGGTCGGGTGGTCTGCCTTACGGTACGTACTGTCTGGCCGGGTTCTACCTCTTGGTGAGCCGGCATGCCCTTAATTGGGTGTGTCGGGGAACCAGGACTTTTACCTTGAGAAAATTAGAGTGTTCAAAGCAGGCCTTTGCCCGAATACATTAGCATGGCATAATAAAATAGGACGTGCGGTTCTATTTTGTTGGTTTCTAGAGTCGCCGTAATGATTAATAGGGATAGTTGGGTGGAATTCTCGGGTGCCAAGGAACTCCAGTCACAGGCTTAGATT
+
CCCCCGGEGGGGGGGGGGGGGGGGGGGCGGGGGGGGGGGGGGGGGGGGGGGGGGGGGGGGGGGGGGGGGGGGGGGGGGGE<FGGGGGGGGGGGGGGGGGGGGGGGGGGGEEDEGGGGGGGGGGGGGFGGGGGGGGFGGGGGGGGGGGGGGGGGGGGGGGGGGGGCFE>GGCFGFGFFFFCGFGCGGGG;CDFFFFGFCE@*>BD<<CEFGGDFECF7EEGGEGDGG9E?EDGDG>/=@9@F+=E+A6=CG@GGGG6EE888<FD?C0CCE=)19:<FF@60<<4C6FE<6<+/*06+0*<+
@M03152:184:000000000-AWYW1:1:2106:5861:8877 1:N:0:AGGCTTAGATACCTGT
AAGCTCGTAGTTGAATTTCGGGATCAATTTATTGGTCGTGCTATTGTACGTACTGGTATTATTGATTTCTACCTTCTGACGAACCACGATGTCATTAATTTGGTGTCATGGGGAATCAGGACTGTTACTTTGAAAAAATTAGAGTGTTTAAAGCAGGCTCACGCTTGAATACATTAGCATGGAATAACGAAATAGGACGTTTGATTCTATTTTGTTGGTTTCTAGGATCGACGTAATGATTAATAGGAATAGTTGGGTGGAATTCTCGGGTGCCAAGGAACTCCAGTCACAGGCTTAGATC
+
CCCCCGGGGGGGGGGGGGGGGGGGGGGFGFGGGGCFGGGFDGGGGGGGGGGGGGGGGGGGGGGGGGGGGGGGGGGGGGFGGGDG@EFGGGGGGGFGGGGGGGGGGFFEGFGGGECFGGGGGFFGGGGGFGGGF<FFFGFGGGGDAFGGGGGGGFGGF>=FFCEGGGGGGGGGGGDFGGFGFFGGGGGGGGDEBD9DFFG++<FEF9;AGGGGGGGGGGCGFFGGG??CCGEEGCC@FGGF7;?7B>6?FGFGCGC?=5E7CE??CFF5<*=CCGDGFFAF6C99@@@CF4<CC3>FCGC++
@M03152:184:000000000-AWYW1:1:2106:27511:8924 1:N:0:AGGCTTAGATACCTGT
AAGCTCGTAGTTGAATTTCGAACCTGGTCGGGCGGTCTGCCTTACGGTACGTACTGTCTGGCCGGGTTCTACCTCTTGGTGAGCCGGCATGCCCTTAATTGGGTGTGTCGGGGAACCAGGACTTTTACCTTGAGAAAATTAGAGTGTTCAAAGCAGGCCTTTGCCCGAATACATTACCATGGCATAATCAAATAGGACGTGCGGTTCTATTTTGTTCGTTTCTTGAGTCGCCGTCATGATTTATAGGGATAGTTGGGTGGAATTCTCGGGTGCCAAGGAACTCCAGTCACAGGCTTGGATG
+
CBCCCGGECCB9E<<ECFFFECFGGGF<<FG@@6FGGEGA<@F<C<:EFGGG<@FA@FCGF?EECC>?FFEE,6CEGFC?=?<=DE:=:F<D<E,B<<BFGGF:FCCFFGEEGE=BF,3B@F8FG,3:C3C8=FF=,3>,CFAF=>@C<<FC<FBG+8>CD8FC:>FCGGCDF9,;,3?,>>FGF:;D,,<F<=<F9,<*<<<7FEFE9,:CCF8?+*33;?B+>B6++=82?E**23+3++3<*2:*070<E+A68*;**+AECFF5*::5*2:2*.70:C7CF6<<96CC*>CF*:*<+
@M03152:184:000000000-AWYW1:1:2106:21896:8977 1:N:0:AGGCTTAGATACCTGT
AAGCTCGTAGTTGAATTTCGGACTTTGCAATCAGGTCTTCCTTAAGTGGTTGTACTTGATTTGCTTAGTCTTATCTTCTAGATGCTGACAGGTTCCGCTTGTCATGTGTTCTAGGACTTTTACTGTGAATAAATTAGAGTGTTCAAAGCAGGCTTACGCTTGAATACATTAGCATGGAATAATAAAATAGGACCGTGGTCTTATTTTGTTGGTTTTAAAGACCAAGGTAATGATTAATAGGGATAGTTGGGTGGAATTCTCGGGTGCCAAGGAACTCCAGTCACAGGCTTAGATCTCGTAT
+
CCCCCGGGGGGGGGFGGGFGGGGGGGGGGGGGGGGGGGGGGGGGGGGGGGGGGGGGGGGGDGGGGGGGGGGGGGGGGGGGGGGGCGGGGGGGGGGGGGGGGGGGGGGGGGGGGGFGGGGGGGGGGGGGGGGGGGGGGFFGGGGGGGGGGGGGGGGGGGGGGGGGGGGGFGGGGGGGGGGFGGGGGGGGGGGGGGGGGGGGGGGGGGGGGGGFEDGGGGGGGCFGFGCEGCDAFGGG7CGGGF?FGGFGF6>EGDGDCF;FFG*:678CFGGGGG4?=A;FG?:@FFDEGFF9CF7:CFD*2
@M03152:184:000000000-AWYW1:1:2106:14262:8996 1:N:0:AGGCTTAGATACCTGT
AAGCTCGTAGTTGAATTTCGGGACTAACAGATTGGTCGCGCCTTTGGTGTGTACTGGTCTAGTTGGTTTCTCCCTTCTGACGAACCACGATGTCATTAATTTGGTGTCGTGGGAAATCAGGACTGTTACTTTGAAAAAATTAGAGTGTTTAAAGCAAGCGCTAGCTTGAATACATTAGCATGGAATAATGAAATAGGACGTTTGACCCTATTTTGTTGTTTTCTAGGATCGACGTAATGATTAATAGGGATAGTTGGGTGGAATTCTCGGGTGCCAAGGAACTCCAGTCACAGGCTTAGAT
+
CCCCCGGGGGGGGGGGGGGGDGGEFG@GFFFGCFGGGGGGGGGDEGDGGGGGGCFEGGGFA9FGF?FGD<CFF@F<<FFAEGE@FFFGGGGCFF<EF95FFGGCGFGF@C@EEGG@FGFGGGEGGGGFEGGGGGGFGGGGFCEA,:AFGCFGGGAFFF7=7BFE8FG?E>C@B,CD>>:>FFFGDAFGE9CFCFDE<FE@GC,*7DFC8,@FFF,FGG8FFG@DFFD6E6BCC*=C,CCCFCFFGGFFG6AFCAFC?*11**3BC+<<758C8C*:6<>CE*+:@8+AF=?FF4CCF+*0+
@M03152:184:000000000-AWYW1:1:2106:9916:9096 1:N:0:AGGCTTAGATACCTGT
AAGCTCGTAGTTGAATTTCGGGGTCAGTAGGTCGGTCGTGCCAACGGTATGAACTGGCCTCACTGATTCCTCCCTCTTGTAGAACCGTGATGCCATTAACTTGGTGTTGCGGGGAAACAGGACTGTTACTTTGAAAAAATTGGAGTGTTTAAAGCAGGCTAACGCTTGAATACATTAGCATGGAATAATGAAATAGGACGTCGATCTTATTTTGTTGGTTTCTAGGGTTGACGTAATGATTAATAGGGATAGTTGGGTGGAATTCTCGGGTGCCAAGGAACTCCAGTCACAGGCTTAGATC
+
CCCCCGGGGGGGGGGGGGGGGGGGGGGGGGGGGGGGGGGGGGGGGGGGGGGGGGGFGGGGGGGGGFGGGGGGGGGGGGGGGGGGGGGGGGGGGGGGGFGGGGGFGGGGGGGGGGGGGGGGGCGGGGGGGGGGFGGGA8CCFGGGGFFGGGGGGGGGGGGGGGGEGGGDFFGGFFFGFFCFFGFFGG9DFCGGGGGGFGGGGGG77CGGGGGGGGGCFFGFGFF9CC5CFD69CEGFFGFGGGD:;@G=**.<<C?8CEGCEFGGCGFGFC@DCC>CGF>7:CC*<C@FGF7C8*CF7F7<+
@M03152:184:000000000-AWYW1:1:2106:7550:9097 1:N:0:AGGCTTAGATACCTGT
AAGCTCGTAGTTGAATTTCGGATCTGGTTGGGTGGTCCGCCTGACGGCGTGTTTACTGCTTGACCGGGTCTTGCCTCTTAGTGAACCGGTGTGTTCTTTATTGAATGCATCGGGGAACTGGGACTTTTACCTTGAGAAAATTAGAGTGTTCAAAGCAAGCCTATGCCTGAATACATTAGCATGGAATAATAAAATAGGACGTGTGGTTCTATTTTGTTGGTTTTTAGAACTGCCGTAATGATTAATAGGGGTAGTTGGGTGGAATTTTCGGGTGCCAAGGAACTCCAGTCACAGGCTTAGA
+
C@CCAEGG7FFGGGGGGGGGGEFEGGGCFGGGGGGGGFCFGGGFGDGGGFEGGGGGGGGGGGGG?GGGGGGGGGGGGGGGFGFFCFGGGGGGGG8FGGGGGGGGGGGGGFBEGGGDGG8FEFCFF9FF<CFDFDCG<DDFGE?FFCEFGGGGGGGGGGF+BFFFGAAFFDGFGGGGGGFGGGGGGGGFADG@FCCBC7@,:>FGG72>EEGGDGGGFGCC*CC>88C:C9CG9FE==CDFEFCCFGGGF*)1=5<<A6:2;CC?C++<**?C87C49<5FFFCC+8:@C4<CGG<C:**++
@M03152:184:000000000-AWYW1:1:2106:27043:9120 1:N:0:AGGCTTAGATACCTGT
AAGCTCGTAGTTGAATTTCGAACCTGGTCGGGCGGTCTGCCTTACGGTACGTACTGTCTGGCCGGGTTCTACCTCTTGGTGAGCCGGCATGCCCTTACTTGGGTGTGTCGGGGAACCAGGACTTTTACCTTGAGAAAATTAGAGTGTTCAAAGCAGGCCTTTGCCCGAATACATTAGCATGGCATAATAAAATAGGACGTGCGGTTCTATTTTGTTGGGTCCTAGAGTCGCCGTAATGATTAAGAGGGATAGATGGGTGGAATTCTCGGGTTGCAAGGCACTCCAGTCATAGGCTTTGTCT
+
CC9CCFGGGGFDGGGFGGC,FEC+CFFFFGDGGG@CCFFGGFGFGFEFFG@FCEFGGGGFGGGCGCFGFFFGGGGGFCFCFFFGGEDEGDDCFGC8E,,AFGGE7FBEGF@BCFFFF<F=DFG9F9FDFFEF9FDC8FCDFGFFCFFFFDGFG8FFFGEGG9FEFG7F:B73?FCFGGFCFBCCG:FFC92@A,,6CCCB*FFG::CECC,79,42B**3*2?C++95<E*;8::8CF97++0+02:C*:)++3<+;<8*;+++3<02*=8****2+)0:*0<<C+33+*2+2***30*++
@M03152:184:000000000-AWYW1:1:2106:9318:9123 1:N:0:AGGCTTAGATACCTGT
AAGCTCGTAGTTGAATTTCGAACCTGGTCGGGCGGTCTGCCTTACGGTACGTACTGTCTGGCCGGGTTCTACCTCTTGGTGAGCCGGCATGCCCTTAATTGGGTGTGTCGGGGAACCAGGACTTTTACCTTGAGAAAATTAGAGTGTTCAAAGCAGGCCTTTGCCCGAATACATTAGCATGGCATAATAAAATAGGACGTGCGGTTCTATTTTGTTGGTTTCTAGAGTCGCCGTAATGATTCATAGGGATAGTTGGGTGGAATTCTAGGGTGCCAAGTAACTCCAGTCACAGGCGTAGAAA
+
CCCC-CF@@FCEFE@EFFFFGGGG8FDFDGGDCF7F:FFFFEGFGGGGGGCGEF@FGAFEFGD7FEGGGGGGE=ECGFFGGGGFGG:FCGFCEGGGCA@@AEFFEGGGGGCGG=FFFEFCFCCGF<@FFG9FFFGGC@BFEGGFGFFAC<FCDFGGGGGGFF;=FG7F7FFGGGCGGGFD@7:DCG;F@EFCGGGDFFG7**1*4C@9+,<?CGGCGF1BFCF?C9+5;8EC=8E5*+AEG++2:+<:6C47<EG+?EEG59EECE++0****9:<F*97+0<*++<97*03/9)2/7*++
@M03152:184:000000000-AWYW1:1:2106:17465:9212 1:N:0:AGGCTTAGATACCTGT
AAGCTCGTAGTTGAATTTCGGGGTCAGTAGGTCGGTCGTGCCAACGGTATGAACTGGTCTCACTGATTCCTCCCTCTTGTAGAACCGTGATGCCATTAACTTGGTGTTGCGGGGAAACAGGACTGTTACTTTGAAAAAATTAGAGTGTTTAAAGCAGGCTAACGCTTGAATACATTAGCATGGAATAATGAAATAGGACGTCGATCTTATTTTGTTGGTTTCTAGGGTTGACGTAATGATTAATAGGGATAGTTGGGTGAATTTCTCGGGTGCAAAGGAACTCCAGTCACAGGCTTAGATT
+
CCCCCGGGGGGGGGGGGGGGGGGGGGGGGGFGGGGGGGGGGGGGGGGGGGGGGGGGGGGGGFGGGGGGGGGGGGGGGGFGGGGGGGGGGGGGGGGGGG9FFGGGGGGGGGGGGGGGGGGGGCGGGGGGGGGGECAGFGEG8FGGGGGGGGGGGFFGGGGGFDFGEGGGGGGGGFGFFGFFFGGGGGFFGGFFGDGGGGGGGG@<FGFGGGGGGGGGGGGGGGGGGGCFGGFF8C>8CF@@FFEFFG6C*;FCF7CF*:E*++0+2<+:3*1)A*:*<)<?C:?*++<+30+<*7C6+2*2+
@M03152:184:000000000-AWYW1:1:2106:11910:9340 1:N:0:AGGCTTAGATACCTGT
AAGCTCGTAGTTGAATTTCGAGACCGGTTTACTGGTCGTGCTTTTGTACGTACTGGTATTATTGGTTTCTCCTTTCTGACGAATCATAATGCCATTAATTTGGTGTTGCGGGGAAACAGGACTGTTACTTTGAAAAAATTAGAGTGTTTAAAGCAAGCTAACGCTTGAATACATTAGCATGGAATAATGAAATAGGACGTCGATCTTATTTTGTTGGTTTCTAGGGTTGACGTAATGATTAATAGGGATAGTTGGGTGGAATTCTCGGGTGCCAAGGAACTCCAGTCACAGGCTTAGATAT
+
CCC@CGGGGGEGGGCGFGGFGGFGGGDFGGFGGGGGGGGEGGGGGGGGFDFCGGFGGGGFFGGGGGGGGGGGGGGGGGGG>CCFGGG9FCFG@<FEEFFCFGFGGGGFCFCFGCGGGGGG<DG<FGGFFGDDEEGFCCEFA,CDGGCFGGFFG9DFFGFFCF7FFGGGFFCFGGGGGGGGGGGGGGGGG9E;@DFGA:BFCFF7FGC;E;FEGGFG86BFGG9,>8CE8698CFGC??EFGCFCC+=?FCFGCCF5=E*1+<EFCF*:3F5D@74**.7=C764@FFG74<EC>CC+2:+3
@M03152:184:000000000-AWYW1:1:2106:28156:9342 1:N:0:AGGCTTAGATACCTGT
AAGCTCGTAGTTGAATTTCGGGATCAGTACGCTGGTCATGCCTTCGGTATGTACTGGTGTCACTGGTTCCTCCCTTCTGAAGAACCATCATGCTATTAATTTAGTGTGGTGGGAAATCAGGACTGTTACCTTGAAAAAATTAGAGTGTTTAAAGCAGGCTCACGCTTGAATACATTAGCATGGAATAACGAAATAGGACGTTTGATTCTATTTTGTTGGTTTCTAGGATCGACGTAATGATTAATAGGGTTAGTTGGGTGGAATTCTCGGGTGCCAAGGAACTCCATTCACAGGCTTAGAT
+
CCCCCGGGGGGGGGFCFGGGDFGGGGGGFFCFGGEGGGGGGGGGGGGGGGGGCFGGDEF@E@FGGGGFFFGGGGFGGGCEFFGGGGFFGGGGGGGGGC<FEGGEGEGCFFFEC8EDFFFFFCGFGEGGFFGFD9EF?E:FFGGGGGGGGGGGGGGGFDCE<FGFFCCDFBD<F?ADB<FGFFGF,CFFDC7B=,3@,3,@F3D7FFEFG9D;CDGGGGGGDGEF,39DCEE*:81;,=@?:EG,=;7,:,/4=,:BC=:@**?+<+?<*2*;***+3=367CFGF8+0+*<0+13:6C*7+
@M03152:184:000000000-AWYW1:1:2106:7587:9414 1:N:0:AGGCTTAGATACCTGT
AAGCTCGTAGTTGAATTTCGAACCTGGTCGGGCGGTCTGCCTTACGGTACGTACTGTCTGGCCGGGTTCTACCTCTTGGTGAGCCGGCATGCCCTTAATTGGGTGTGTCGGGGAACCAGGACTTTTACCTTGAGAAAATTAGAGTGTTCAAAGCAGGCCTTTGCCCGAATACATTAGCATGGCATAATAAAATAGGACGTGCGGTTCTATTTTGTTGGTTTCTAGAGTCGCCGTAATGATTAATAGGGATAGTTGGGTGGAATTCTTGGGTGCCAAGGAACTCCAGTCACAGGCTTAGATC
+
CCCCCFGGGGGGGGGGGGGGGGGGGGGGGDGGGGGGGGGGGGGGGGGGGGGGGGGGGGGGGGGGGGGGGGGGG9FGGGGGGGGGGGGGGGGGGGGGFGGFGGGGGGGGGGGGGGGFGGGGGGGGGGGGGGGG<FGGGGGGGGGGGGGGGGGGGGGGFGDGGG9=FDEGDEGGGGGGGGGGGGGGGCGGGGEFCFGFGFGGGGGGFFEGGGGGGFG:8;EFGCGG?CGGGGGGDEEGGGCGF+CCCFGGGG?GFGGFEEEEGC9E:<0ADG85C<G45)):*++2<+++30C+ACDF6C70+
@M03152:184:000000000-AWYW1:1:2106:15813:9462 1:N:0:AGGCTTAGATACCTGT
AAGCTCGTAGTTGAATTTCGGACCTGGTTGGGTGGTCCGCCTGACGGCGTGTTTACTGCTTGACCGGGTCTTGCCTCTTGGTGAACCGTTGTGTTCTTTATTGAATGCTTCGGGGAACCAGGACTTTTACCTTGAGAAAATTAGAGTGTTCAAAGCAGGCCTATGCCTGAATACATTAGCATGGAATAATAAAATAGGACGTGTGGTTCTATTTTGTTGGTTTTTAGAGCTGCCGTAATGATTAATAGGGATAGTTGGGTGGAATTTTCGGGTTCCAAGGAACTCCAGTCACAGGCTTAGA
+
CCCCCGGGGGGGGGGGGGGGGEGGGGGGGGGGGGGGGGGGGGGGGGGGGGGGGGGGGGGGGDGGGGGGGGGGGGGGGGGGGGGGGGGGGGGGGGGGGGGGGGGGEGGGGGGGGGGGGGGDEFGGGGGGGGGGGGGGGDEFGGGGGGGGGGFGFGGGGDGEGGGGGGGGGGGGGGGGGGGGFGGGGGEFGFCFGGGFGGFGG@>?BFCCFG,<@CF9BCG58FFDF88CB?EFG5E8C55@+CFFDCEF6E4=*09C@?C8EC539E+<7:CD8**7:**2:**>C8++3/++0:55CFF++
@M03152:184:000000000-AWYW1:1:2106:14477:9482 1:N:0:AGGCTTAGATACCTGT
AAGCTCGTAGTTGAATTTCGAACCTAGTCCGGCGGTCTGCCTTACGGTACTTACTGTCTGGCCGGGTTCTACCTCTTGGTGAGCCGGCATGCCATTAATTGGGTGTGTCGGGGAACCAGGACTTTTACCTTGAGAAAATTAGAGTGTTCAAAGCAGGCATTTGCCCGAATACATTAGCATGGCATAATAAAATAGGACGTTCGGTTCTATTTTGTTGGTTTCTAGAGTCGCCGTAATGATTAATAGGGATAGTTGGGTGGAATTCTCGGGTGCCAAGGCACTCCAGTCACTGGCTTAGATT
+
CCCCCGGGGGGFGGGGGGGGDAC7,,;FC-B@BCFGG@,6E,E,CC,:66,6C,,,<CF,9,,@::FFGGCFGG9,CF@EFGGGGGG7CEG?F,CF@EFF<EGGCGC4EFCE+B@7FEFGGGF<DFGFGGFGG,=FDFGGGGF<FFGG9FGGGGGGGG,3F,@F=<:EEFFGGF=DGFGGGGFFGGCE,DBFGGGEFGGC:CCC<*=BBCGDFCG?CFEGGCCEC+2BF5C?=*58CFFG7+<?FFGGFG:CGFF+1:E5:3<FFGG5CGGCEF*95>)ACCFC@F?+<@+3C*7C+0*0+
@M03152:184:000000000-AWYW1:1:2106:26275:9566 1:N:0:AGGCTTAGATACCTGT
AAGCTCGTAGTTGAATTTCGGGATCAATTTATTGGTCGTGCAATCGTACGTACCGATATTATTGATTCCTACCTTCTGACGAACCATGATGTCATTAATTTGGTGTCATGGGGAATCAGGACTGTTACTTTGAAAAAATTAGAGTGTTTAAAGCAGGCTCACGCTTGAATACATTAGCATGGAATAACGAAATAGGACGTTTGATTCTATTTTGTTGGTTTCTAGGATCGACGTAATGATTAATCGGGATAGTTGGGTGGAATTCTCGGGTGCCACTGAACTCCAGTCACAGGCTTATATT
+
@CACC@@FGGGGGGGGGGGGGG>BFGGGGFFGFDEEFGGGGGGGC<CFGGGGGGGDGEDGGFFFGGGGGGDFGGGFEFGGD7CFGGGFFFFFFEF<C<EFFG,CFGGFGGFFDFGGGGG8<D,<FCEEFGGGF<E<BF88ECFCGGDFFF<A,BFD7F8=,CDGFBF@<FFGGDCEF,@FCBFFF<,=8+@+@F96BB:F<FGAFF;@FGGC9,DC,DBFFFF>,,6?EEB5=EF,A,=CG7,1+4A*21)<@CFC5=*:89FG19B5*2;>CDD*69*<77CF6F90<79:*94AC+:++
@M03152:184:000000000-AWYW1:1:2106:27330:9618 1:N:0:AGGCTTAGATACCTGT
AAGCTCGTAGTTGAATTTCGGGATCAATATGTCAGTCATGCCATTGGTATGTACTGGTCATATTGGTTCTCACCTTCTAAGGAACTATAATGTCATTAATTTGATGTTTTGGGGAATTAGGACTGTTACCTTGAAAAAATTAGAGTGTTTAAAGCAGGCTAACGCTTGAATACATTAGCATGGAATAATGAAATAGGACATCGCATTCTATTTTGTTGGTTTCTAGGATCGATGCAATGATTAATAGGGATAGTTGGGTGGAATTCTCGGGTGCCAAGGAACTCCAGTCACAGGCTTAGAT
+
CCCCCFGGGGGGDGGGGFGCEEECGFGGCFFFGFFFGFFD9F,,EFGF,EFF<FGGGGGGFGFG,EFGGGAFGGGGDGCFEFFCGD<C<FFG@ECFGE,C<<C9FFFGGGGGCEC@AFA8EFFCEGFFFFGFF<<F<EBEFFGGGFG?EAFAE?FF<=FFGFGGD@7=FFFFGG<FFDFG,C88FDFGG,DF9D,DFDEGFGC+6>+,@DGADECA,@D@FGGE:;@:EFCE5F*3,2,,,@A,57@7,1??,5,,11>7C*<9?,,1*7*;*:9@685AC*=2+<:?6A+5>*:6*7C+1
@M03152:184:000000000-AWYW1:1:2106:10237:9678 1:N:0:AGGCTTAGATACCTGT
AAGCTCGTAGTTGAATTTCGAACCTGGTCGGGTGGTCTGCCTTACGGTACGTACTGTCTGGCCGGGTTCTACCTCTTGGTGAGCCGGCATGCCCTTAATTGGGTGTGTCGGGGAACCAGGACTTTTACCTTGAGAAAATTAGAGTGTTCAAAGCAGGCCTTTGCCCGAATACATTAGCATGGCATAATAAAATAGGACGTGCGGTTCTATTTTGTTGGTTTCTAGAGTCGCCGTAATGATTAATAGGGATAGTTGGGTGGAATTCTCGGGTGCCAAGGAACTCCAGTCACAGGCTTAGATC
+
CCCCCGGGGGGGGGGGGGGGGGGGGGGGGGGGGGGGGGGGGGGGGGGGGGGGFGGFGGGGFGGGGGGGGGGGGGGGGGGGGGGGGGGGGGGGGGGGGGGGGGGGGGGGGGGGGEFFGGGGGGGGGGGGGGGCGGGGGGGGGGGCGGGGGGGGFGFBFGGGGGGGGGGGGFFAEFGGCD9FGGGGGGGGFCCGFCEEGGGGGGGGGGGFFFGGGGGG7CBEGGFBE9ECGD8EGGEGGFECFFFFG?66:7?FGGF68EC5@CFF9C95F=8)84795>@67C99CCFED4+0;C5FC+:0+
@M03152:184:000000000-AWYW1:1:2106:20420:9767 1:N:0:AGGCTTAGATACCTGT
AAGCTCGTAGTTGAATTTCGGGATCGATTTACTGGTCGTGCTTATGGTACGTACTGGTTTTGTTGGTTCCTCCTTTCCGAAGAGCCGCGCTGTCATTTATTTGGTGTTGCGGGGAATCGGGACTGCTACTTTGAAAAAATTAGAGTGTTTAAAGCAGGCTAACGCTTGAATACCTTAGCATGGAATAATGAAATAGGACGATTGATCCTATTTTGATGGTTTATAGGATCGACGTAATGATTAATAGGGATAGTTGGGTGGTATTCTCGGGTGCTAAGGCACTCCAGTCACAGGCTTAGAT
+
@<CCCEC:6C6E--6;F9@F++6@8C,;EFGFGFCF<@C@B@FCFGDGFFF,CF,,CCC,,CCE8@FGGGGGGGDFD<BC@EEGFFEF++6@BC,CF,CC9EE<<49B,,7+8CFF?BF:+:C8F,C5FCGCGFCD9D:F,3,3FFGGGFC93FC7<+5,335C*CFFC,,@=,,@@F,,7,2,@D9;,?,@<@><7FBEEEGB:CCF?F;CCFF*<?CFF*4B;C9EC888EEE5*=+++3+37C+2*A>EFGFC8CCG**2++2<C3/*95C*0<45*:C7**+0396:999*26+*+3
@M03152:184:000000000-AWYW1:1:2106:12279:9777 1:N:0:AGGCTTAGATACCTGT
AAGCTCGTAGTTGAATTTCGGGGGCATTCAGGCCAAAGCTCGTCCTTGTGGCGTGGCTGGGTTTGGGCTTCCTACGTTTGGATAGTGGGCAACCGCTTCCAATCATTTACTTTGAAAAAATTAGAGTGTTCAAAGCAGGCGTAACCTCGCCATTGAATATTACAGCATGGGATAATAGAATATGACGTTGGTCTTATTTTGTTGGTTTCTAAGGCTGATGTAATGATTAATAGGGATAGTTGGGTGGAATTCTCGGGTGCCAAGGAACTCAAGTCACAGGCTTAGATATCGTATGCCGTTT
+
CCCCCGGGGGGGGGGGGGGGGGGGGGGGGGGGGGGGGGGGGGGGGGGGGGGGGGGGGFGGGGGGGGGGGFGGFGGGGGGGGGGGGDGGGGGGGGGGGGGGGGGCFGGGGDGGGGGGGGGGGGAFGAAFFGGGGGGGGGGGGGGGGGGFGGGGGGGGEEEAFF<DCF7:FGGEGGGDE;@FFFFGGGGEFGCFFFFFFGGGFGGFCFGGCFCFFGFFG>9BC9@CC99C?9BC9CGCFC6=C+=55?EDFFF9F?==EFCCC@FFF=FEF909CDCGFB**/:CC+0+0<9E=C4C<EGG/C
@M03152:184:000000000-AWYW1:1:2106:24641:9846 1:N:0:AGGCTTAGATACCTGT
AAGCTCGTAGTTGAATTTCGGAATGCGTCGGGCAAAGCTCGCCTTCTGGGTGTGGCTCGTCGGGCGCTTCCTATCTTTGGATAATGGCCCTCTTGCTTCACGGCTTGGGGAACACCGTTTCCAAACGTTTACTGTGAAAAAATTAGAGTGTTCAAAGCAGGCGTAACCTTTCCATTGAATATTACAGCATGGGATAATAGAATATGACATTGGGCTTATTTTGTTGGTTTCTAAGGCTGATGTAATGATTAATAGGGATAGTTGGGTGGAATTCTCGGGTGCCAAGGAACTCCAGTCCCAG
+
BA<CCGGGGGGGGGGGGGGGGGGGGGGGGGGGGGGGGGGGGGGGGGGGGFGEGGDGFFG:FECGB@FGGEGGGGCDD<9FFGGFGGGGGGG8FGGACEGGGGEDFGE=FGFE7F<?FGCF8<<ADFFGGFD<B,3B9=>DEGGG<<FFEGGGGGGG<8CCGGGGBCEFGF,><<C2@77@@FFG9F,?,,BEGGF??FCF?F;AFFF9?CFCF**2=8<BCFDFGEFGCFCFC+<8?C5:+>F7:EF9C:7<?<9FC?*;8C7<EC8*75CCGGF>55):CCE78@*;67++0*0<+3*+0
@M03152:184:000000000-AWYW1:1:2106:3280:9893 1:N:0:AGGCTTAGATACCTGT
AAGCTCGTAGTTGAATTTCGGGGGCATTCAGGCCAAAGCTCGTCCTTGTGGCGTGGCTGGGTCTGGGCTTCCTACGTTTGGATAGTGGGCAACCGCTTCCAATCATTTACTTTGAAAAAATTAGAGTGTTCAAAGCAGGCGTAACCTTGCCATTGAATATTACAGCATGGGATAATCGAATATGACGTTGGTCTTATTTTGTTGGTTTCTAAGGCTGATGTAATGATTAATAGGGATAGTTTGGTGGAATTCTCGGGTGCCAAGGAACTCCCGTTACAGGCTTAGATCTCGTATGCCGTCT
+
CCCCCGGGGGGGGGGGGGGGGG7FFGGGGGGGGGGG<EGCGGGGGGGGGGGGGGGGGGGGGGGGE8FGEGGGGGGGGGGGCEGGGGGGGFGGGGGGGGGGGGGGGGGGGGGGG<FGFGGGFFGCC9FFGGCFGFFG,3FFFF@FGGGGGGGFCDFGG<@FC,EFGCDCEC<CG,@;,6,@:@F,@FCGFFGGFFG9CC@F,,,,,4FFCF9<B,?,22?CGC9E,,?CF925>B**266FF+A5CE=>FFA?@7:C*C*;C+<@E*;:F??**9**27?65CFC<+0+09:EC479+*1/*
@M03152:184:000000000-AWYW1:1:2106:6273:9895 1:N:0:AGGCTTAGATACCTGT
AAGCTCGTAGTTGAATTTCGGAATGCGTCTGGTCAAAGCTCGTCCTTGTGGCGTGGCTGGACTGGCGTTTCCTATCTTACCGATAGTGAGGCAACTCGCTTCGGATCATTTACTTTGAAAAAATTAGAGTGTTCAAAGCAGGCGTAACCTTGCCATTGAATATTACAGCATGGGATAATAGAATATGACGTTGGTCTTATTTTGTTGGTTTCTAAGGCTGATGTAATGATTAATAGGGATAGTTGGGTGGAATTCTCGGGTGCCAAGGAACTCCAGTCACAGGCTTAGATCTCGTATGTCG
+
CCCCCGGG@FGGGGGGGGGGGGGGGGGGGGGGGGGGGGGGGGGGGGGGGGGGGGGGGGGGGGGGGGGGGGGGGGGGGGGGGGGGDGGGGGGGGGGGGGGGGGGGGGGFGGGGGGGGGGGFGGDGGGGGGGGGGGGFFADGGGGFGGGGGGGGGFGFGDFFGDFGGDEGCFGGGG7FFGGGGGGGGGGGGGEFFFEGFGGGGGFGGC@,BGGGFDFGGGFGFGFGGFGGGFC?B@;C6CEFC6<CGFDGGC>FG6?FGGGDGDGGGGG5>F*9@FFGF?FG?E57=F6@:6+3:77*AC*<5
@M03152:184:000000000-AWYW1:1:2106:22306:9901 1:N:0:AGGCTTAGATACCTGT
AAGCTCGTAGTTGAATTTCGAACCTGGTCGGGCGGTCTGCCTTACGGTACGTACTGTCTGGCCGGGTTCTACCTCTTGGTGAGCCGGCATGCCCTTAATTGGGTGTGTCGGGGAACCAGGACTTTTACCTTGAGAAAATTAGAGTGTTCAAAGCAGGCCTTTGCCCGAATACATTAGCATGGCATAATAAAATAGGACGTGCGGTTCTATTTTGTTGGTTTCTAGAGTCGCCGTACTGATTAATAGGGATAGTTGGGTGGAATTCTCGGTTGCCAAGGAACTCCAGTCCCAGTCTTAGATT
+
CCCC-C;FGGGGGGGGGGGFFGFFFGEFGGGGGGGEGGGGGGGGGG@GGGGFDGGGGGG9CFFGGGGC8FCFFFFGGGGGD<AGGGGG:FFEFGFGGEGC?9BCFG:B<BEGC7FGFCEG7DFGAFGGGFGA,D@FFFFC9FGGADFG<BA=EGGGGGGGGGFACFEG@B@9DFFGF?;;9D7:EE9D;C92@9,?<A7**@*=CF7C+F<@C:9<2*BF6<@9C+:;BE*?:CE**<+3A?7?D+A*AE56CC7C55C8>9EG:<9*9**)/:7<5>4CC:CC?CACF):++*2+++00+
@M03152:184:000000000-AWYW1:1:2106:16693:9975 1:N:0:AGGCTTAGATACCTGT
AAGCTCGTAGTTGAATTTCGGGGTCAGTAGGTCGGTCGTGCCAACGGTATGAACTGGTCTCACTGATTCCTCCCTCTTGTAGAACCGTGATGCCATTAACTTGGTGTTGCGGGGAAACAGGACTGTTACTTTGAAAAAATTAGAGTGTTTAAAGCAGGCTAACGCTTGAATACATTAGCATGGAATAATGAAATAGGACGTCGATCTTATTTTGTTGGTTTCTAGGGTTGACGTAATGATTAATAGGGATAGTTGGGTGGAATTCTCGGGTGCCAAGGAACTCCAGTCACAGGCTTAGATT
+
CCCCCGGGGGGGGGGGGGGGGGGGGGGGGGGGGGGGGGGEGGGGGGGGGGGGGGGGGGGGGGGGGGGGGGGGGGGGGGGGGGGGGGGGGGGGGGGGGFGGGGGGGGGGGGGGGGGGGGGGGGGGGGGGGGGGGGGGFGGGGGGGGGGGGGGGGGGGGGFFGGGGGGGGGFGGGGGGFGGGDG7DCFGGGCGGGGGGGGGDFEFE@FFFGGGGGFGFFGGGD;FG9CCFF5?9=CE85<=9C@9EFGFCEFAFFG7F5:>CFDGG7F@CCE=<8C>9E@@G6+39C6@0<?FFFFGF6C2<+
@M03152:184:000000000-AWYW1:1:2106:22899:9996 1:N:0:AGGCTTAGATACCTGT
AAGCTCGTAGTTGAATTTCGGGATCAATACGTCGGTCGTGCCTCGGTACGTACTAACGTCATTGATTTCTCCCTTCTGACGAGCCGTGATGTCATTAATTTGGTGTTACGGGGAGTCAGGACTGTTACTTTGAAAAAATTAGAGTGTTTAAAGCAGGCAATCGCTCGAATACATTAGCATGGAATAATGAAATAGGACGTTCGAACCTATTTTGTTGGTTTCTAGGATCGACGTAATGATTAATAGGGATAGTTGGGTGGAATTCTCGGGTGCCAAGGAACTCCAGTCACAGGCTTAGATC
+
CCCCCGGGGGGGGGGGGGGGGGDGGGGGGGGGGGDGGGGGGGGGGGGGGGGGGGGGGGGGGGGGGGGGGFGGGGGGGGGGGGGGGGGGFGFGGFGGGGGGGGGGGGGGGDGGGEGGGGGGGFGGGGCGGGGGGFFEFGGGGGGGGGGGGGGGGFGGFCFF@FGGFGGGFGCGGGGGGGGGFGFGFEFGFAED9BFGGCGEDGFCFGGGCFGGFGGGGGGGGGGGGCFGGDGGCE8EGG7FEC@FGGGFDGFCCFCCCEEC8CGGGGFGGGGG5CFG=557FGFGGGGFGFG?ECGGG6:<+
@M03152:184:000000000-AWYW1:1:2106:13631:10000 1:N:0:AGGCTTAGATACCTGT
AAGCTCGTAGTTGAATTTCGGACCCGGCTGTTGTGGTCGGCCGCATAGGTCTGTACTCTTCTGGCCGGGTCTTTCCTTCTGGAGAACCGCTATGCCATTTACTTGGTGTGACGGAGATCCAGGACTTTTACCTTGAAAAAATTAGAGTGTTTAAAGCAGGCATATGCTTGAATACATTAGCATGGAATAATAGAATAGGACTTTGGTTCTATTTTGTTGGTTTCTAGGACCGAAGTAATGATTAATAGGGATAGTTGGGTGGAATTCTCGGGTGCCCAGGAACTCCAGTCACAGGATTAGA
+
CCCCCGGGGGG9FGGGGGGGGGGGGGGGGGGGGGGGGGGGGGGGGGGGGGGGGGGGGGGGGGGGGGGGGGGGGGGGGGGGGGGGGGGGGGGGGGGGGGGGGGGGGGGGGGGGGGGGGGGGGGGGGGGGGGGGGGGGGGGGGGGGDGGDGGGGGGGGGGGFGGGGGGGFF@FGGGGGGGGGGGCGCFGEFGGGGGGGGGGGGGGGGGGGDGFEGGGGGDFFGGGFGEFFFGGGGGD87CC+1A@<+<C+=68F?8+>EC8;*:8<9C<?>5*9CD<F66<F=F*CCFG6A=C@9***3<6C+
@M03152:184:000000000-AWYW1:1:2106:6232:10283 1:N:0:AGGCTTAGATACCTGT
AAGCTCGTAGTTGAATTTCGGTAAGTGAAAATTAAAAGTCCATCTTTTAGGTGTGTACTTAATTTTTACTTCCTTCTTTTTGAATTCACTCCTAATATAATATTTATATTATTTAGGAATCAAGTGGTTCAAATCTTTTACTGTTAAAAAATTAGAGTGTTCAAAGCAGGCGTAACCTAGCCTTTGAATATATTAGCATGGGATAATGAAATAGGATTTTGGTCCTACTTTCGTTGGTTTCTAGGGCTAAAATAATGATTAATAGGGATAGTTGGGTTGATTTCTCGGGTGCCAAGGAACT
+
CCCCCGGGGGGG9EGGGGGGCFGEFGGGGGGGGGCGGFGGGGGGGGGGGGGGFGCFGGGGGGGGGGG?FGGFGGGGGGGGGGDFGGGGGGGGGGGGGGGGGFFGGGGGGGFFGGGG8CFGFCFFGFGGGFGGGGGGGGGFCFGG9FCGGGDGDE<F,?EFGGFGGFGF8DEGFGDCCFGFGGGGGGGCEFEFCFG9<AFGFC:F<DFEDEFGGGFFGGGFC+638B;,,BFAEG6,,@EFFG7;F,@CGGFFFA9,,,7@;;@;:,,1;=D@:8***)04,,=+BC**4A?*9CD*=:C*<
@M03152:184:000000000-AWYW1:1:2106:25640:10337 1:N:0:AGGCTTAGATACCTGT
AAGCCCGTAGTTGAATTTCGGCCTCTGATGGCTGGTCCGCCTTTTGGTGTGTACTGGTCTATCGGAGGCTTACTTCTTGGTGAACTTTGATGCTCTTTACTGGGTGTCGGAGGGAACCAAGACTTTTACTTTGAAAAAAATAGAGTGTCCAAAGCAGGCCTACGCCCGAATACATTAGCATGGAATAATAGAATAGGACGTGCGGTCCTATTTTGTTGGTTTCTAGGATCGCCGTAATGATTAATAGGGATAGTTGGGTGGGATTATCGGGTGCCAAGGAACTCCAGTCACAGGCTTAGAT
+
CCCC-CF@FECFGEDGGGCFDGGGGGGEFFFGGGCEDEFGFBFCEFGFGFGGCFFGGGGGGGGGGDGGGGFGGGGFGGGFFCFEFFEGFEGGFFCGGGGGGGGGGCFDC@=FFEGGG<ACFC8FEEFGGGCGCB<BFE@F=BF<ADEGGCFGGF8FFFEG8D=FDFGGG7<+,@,@CFFFAAFF9CCEFGAC>EGGGGEF7>FEDFCGG,C@BBFF7:FEFC,,>9FC9F85*388**1=9;<9C+<C=6.CC79CF*/*:*;+0+3<7CG9*9CFFFFFFG6768+<9/CGF<9*:74C+
@M03152:184:000000000-AWYW1:1:2106:9912:10356 1:N:0:AGGCTTAGATACCTGT
AAGCTCGTAGTTGAATTTCGGGATCAATACGTCGGTCGTGCCTCGGTACGTACTAACGTCATTGATTTCTCCCTTCTGGCGAGCCGTGATGTCATTAATTTGGTGTTACGGGGAGTCAGGACTGTTACTTTGAAAAAATTAGAGTGTTTAAAGCAGGCAATCGCTCGAATACATTAGCATGGAATAATGAAATAGGACGTTCGAACCTATTTTGTTGGTTTCTAGGATCGACGTAATGATTAATATGGATAGTTGGGTGGAATTCTCGGGTGCCAAGGAACTCCAGTCACAGCCTTAGATT
+
CCCC<FGFEGGGGGGGGGGGGGGGGGGGGGGGGGGGGGGGGGGGGGGGGGGGGGGGGEFFFGGGGGGGGFFGGGGGGGGGGGGGGGGGCFFGGGGG<EGGGGGFBGFGGGGGDCEEFCF?FFFGFGGGGGFGGGGGGCFGGGGGFGGGGGFFGFFGCC>DGD<FFGGGGGGGGGGGFCFFA>:ECE,EFFDGGGG?FFFGGGG7,>CF6FFFGFGGGGGGGGGCF+>E6B*=EE8FGFFF++++3+=E7+;CCFD+/C>EF9<F+<C*9CF<5CF**.7ECF74A+:<?/<0*17?6+2++
@M03152:184:000000000-AWYW1:1:2106:19170:10432 1:N:0:AGGCTTAGATACCTGT
AAGCTCGTAGTTGAATTTCGGATCTGTTTGGGTGGTCCGCCTCACGGTGTGTTATTGCCCGAGCGGGTCTTGCCTCTTGGTGAACCGTCGTGTCCTTTATTGGATGCGGCGGGGAACCAGGGCTTTTACCTTGAGAAAATTAGAGTGTTCAAAGCAGGCCTGCGCCTGAATACATTAGCATGGAGTAATAAAATAGGACGTGTGGTTCTATTTTGTTGGCCTTTAGAGCTGCCGTAATGATTAATAGGGATAGTTGGGTGGAATTCTCGGGTGCCAAGGAACTCCAGTCACAGGCTTAGAT
+
CCCCCGGGGGGGGGGGGGGGGEGGGGGGGGGGGGGGGGGGGGGGGGGGGGGGGGGGGGGGGGGGGGGGGGGGGGGGGGGGGFGGGGGGGGGGGGGGGGGGGGGGFGGGGGGGGGGGGGFGGGGGGGGGGGGGGAFFEFGGGFGGGGGGGEFGGFFGGGGGGFGGGGGGGEGGGGGGGGGGGGGGGGGGGFGGGGGGGGGDGGGGGGGGFCGFGF7CGCFFCFFGF?CFGFFGGGGGEFCGCCFFGCFDF6)7@<EF+*;E*:<+<++05=*9?5CGFF>*A@FG?C6AE=CFGG366<=+3
@M03152:184:000000000-AWYW1:1:2106:16819:10470 1:N:0:AGGCTTAGATACCTGT
AAGCTCGTAGTTGAATTTCGGACCTGGTCGGGTGGTCTGCCTTACGGTACGTACTGTCTGGCCGGGTTCTACCTCTTGGTGAGCCGGCATGCCCTTAATTGGGTGTGTCGGGGAACCAGGACTTTTACCTTGAGAAAATTAGAGTGTTCAAAGCAGGCCTTTGCCCGAATACATTAGCATGGCATAATAAAATAGGACGTGCGGTTCTATTTTGTTGGTTTCTAGAGTCGCCGTAATGATTAATAGGGATAGTTGGGTGGAATTCTCGGGTGCCAAGGAACTCCAGTCACAGGCTTAGATT
+
CCCCCGGFGGGGGGGGGGGGGGGGGGGGGGGGGGGGGGGGGGGGGGGGGGGGGGGFGGGGGGGGGGGGGGFGFFFGFGGGGGFGFGGGGGGGGGCFGEGGGGGGGGGGGGGGGGGGGCFGGGFGGGGGGGFCGF<FFDFFGGGGGFGGGGFCGCFG+=FGGGGGGGEGGGGGGGGGGGGFGGGGGGGGGGGGGC>EFFGGGGEGGGG9,@CFF9<FGGGGGGGF@EG<C5C8EB8*79:99+4A>FF6C65CF+2+**1189EC?9377=@D877C5).7CEFFC6<@C=C?E*9*A+29+
@M03152:184:000000000-AWYW1:1:2106:10709:10495 1:N:0:AGGCTTAGATACCTGT
AAGCTCGTAGTTGAATTTCGGGGTCAGTAGGTCGGTCGTGCCAACGGTATGAACTGGTCTCACTGATTCCTCCCTCTTGTAGAACCGTGATGCCATTAACTTGGTGTTGCGGGGAAACAGGACTGTTACTTTGAAAAAATTAGAGTGTTTAAAGCAGGCTAACGCTTGAATACATTAGCATGGAATGATGAAATAGGACGTCGATCTTATTTTGTTGGTTTCTAGGGTTGACGTAATGATTAATAGGGATAGTTGGGTGGAATTCTCGGGTGCCAAGGAACTCCAGTCACAGGCTTAGATC
+
CCCCCFGGGGGGGGGGGGGGGGGGGFGFFGGGGGGFGGGGGGGGGGGGGGGFFGGFFGFGGGGFGGFGGGGFGGFGGGGGGGGGGGGCGGF<DGGGGFGGGFGGGGGGGGGGGGGGGGGGGGGGGGGGGGCEFGGGFGGGGFGFGFGGGGGGFGDGGGGGGG8CE+CEFFFGGGGGGGGGGGGGGGGGGGFF9FGFFGGE*CEGGG7EGFFFGGGGGGGE,?CGGCGGGD<CECC=5C9++5+ACG6CCEFFFGGCEEEDD6CGFGCCCEFD;FGGFFFGCF9FC6+@E?EG5CC66+*3+
@M03152:184:000000000-AWYW1:1:2106:27312:10499 1:N:0:AGGCTTAGATACCTGT
AAGCTCGTAGTTGAATTTCGAACCTGGTCGGGCGGTCTGCCTTACGGTACGTACTGTCTGGCCGGGTTCTACCTCTTGGTGAGCCGGCATGCCCTTAATTGGGTGTGTCGGGGAACCAGGACTTTTACCTTGAGAAAATTAGAGTGTTCAAAGCAGGCCTTTGCCCGAATACATTAGCATGGCATAATAAAATAGGACGTGCGGTTCTATCTTGTTGGTTTCTAGAGTCGCCGTAATGATTAATAGGGATAGTTGGGTGGAATTCTCGGGTGCCAAGGAACTCCAGTCACAGGCTTAGATC
+
CCCC<FG7@FFG9FGGFFEFGFGGGGGGGGDGGGGGGEFGGGGGFGGGGGGGGFGGGFGFFGGGGGFGGGGGGFG9FGFFF<EEEFGEEGGGGGFGFFGF9FCCGGEEFDEGGGGB<F,:DDDCFGGGGG9>=DFGFFGGGGGGGGGCFFGC=FDFG7CFFGEFCGC::EFF@FCC@F,@:,>EGG?ED9=@FF9,@FG<FGG*1=FGGDCFGCC<CB8:8?B2@CCEF8CE8:5EFF9?CFFC:E6C*:5CFG78=EE*;@FGFFG53>C3C7C6574**+<CF?CE099<8>**3<F70
@M03152:184:000000000-AWYW1:1:2106:4993:10516 1:N:0:AGGCTTAGATACCTGT
AAGCTCGTAGTTGAATTTCGGGGTCAGTAGGTCGGTCGTGCCACCGGTATGAACTGGCTTCACTGATTCCTCCCTCTTGTAGAACCGTGATGCCATTAATTTGGTGTTGCGGGGAAACAGGACTGTTACTTTGAAAAAATTAGAGTGTTTAAAGCAGGCTAACGCTTGAATACATTAGCATGGAATAATGAAATAGGACGTCGATCTTATTTTGTTGGTTTCTAGGGTTGACGTAATGATTAATAGGGATAGTTGGGTGGAATTCTCGGGTGCCACGGAACTACAGTGACAGGCTTAGATT
+
C<<-AFCGGGGGGGFGFGCGGGGDEFEFGGGGGGGGGGGEGCEFGGGGCFGGGFFGGGGGGDFGGGGGGGGGGGGGGFEFGGDAAFCCFGGGGFGGGGGGGGGFGGGGGAFGGEGGGGGGCGCGGGFFGGGGGFGFF,CFGGFFCFFDD@AFCCBGFGGCFFFGDEGGCFFFCCGGGGGGGGGGCGGEGGGG@FG9FGGGCB@*<<F@FBFGGCFFB,=;EFG99CGEB*<9C85;*=1+4;777A+A6C;FEC+88C>58A+<9FA5**27C57*>37=*<+9C8E++*++*9C*+30<+
@M03152:184:000000000-AWYW1:1:2106:2857:10608 1:N:0:AGGCTTAGATACCTGT
AAGCTCGTAGTTGAATTTCGGGATCAGTACGCTGGTCGTGCCTTCGGTATGCACTGGTGTCACTGGTTCCTCCCTTCTGACGAACCGTCATGCCATTCACTTGGTGTTGCGGTAAATCAGGCCTTTTACTTTGAAAAAATTAGAGTGTTTAAAGCAGGCTCCCGCTTGTATACATTCGCATGGAATAATGAAATATGACGTTGATCTTATTTTGTTGGTTTCTAGGATTGACGTTATGTTTAATTGGGATAGTTGGGTGGAATTCTCGGGTGCCAATGAACTCCAGTCAAAGGCATAGATT
+
BCC@CEBCEFBFAFEC@D,<+:FC@<CCE6CC7;+CF@F7@@<<@F,CEF@C,;9E,F<ECFGGGFFCE<F6CFFGGGGG9@@CCC:??BFE98,9,9<C<,<<EFF,49=F+7?95<,5,,:FEGEF?,,C5,9,5,@AF9,58,5CD=FFFF,,3:>,3++6>FCF,CECEF9F,,=::3,DAF9,@@AFADC,7,@>*6>*,3,@>;FGF,>7D,1*,,225?,2<69?8**</9,=,,4=+,0*5<A6;<C+**=8*2>B+9225**)/0**+)*0+++9+<<++*3+*/*000*+2
@M03152:184:000000000-AWYW1:1:2106:17522:10642 1:N:0:AGGCTTAGATACCTGT
AAGCTCGTAGTTGAATTTCGGGATCAATGGGTCGGTCGTGCCCTCGGTACGTACTGGCTTTATTGGTTCTCACCTTCTAATGAACCATAATGTCATTCATTTGATGTTATGGGGAATTAGGACTGTTACCTTGAAAAAATTAGAGTGTTTAAAGCAGGCTAACGCTTGAATACATTAGCATGGAATAATGAAATAGGACATCGCATTCTATTTTGTTGGTTTCTAGGATCGATGTAATGATTAATAGGGATAGTTGGGTGGAATTTTCGGGTGTCAAGGAACTCCAGTCACAGGCTTAGAT
+
CCCCCGGGGGGGGGGGGGGGGGGGGGGGGGGGGGGGGGGGGGFDFGGGGGGGGGGGGGGGGGGGGGGGGGGGGGGGGGGGFGGGGGGGGGGGFGFGGGGGGGGGGGCGGFFGGGCGFFFGGGGGGGEGGFEFGGGGGGGGGGGG9FFEGGFGGGGFFFGGGGGDGGGGDDEGGGGDEEFFGFGGFFGGGFGGGFGFGFCCDCEC+>@=;FFGGGGGFGF5:>DFGCGFG,8CGDEF7,,:@7==CFD66,6:EGC???EG5*9BC79:5*?5=10:96AE?*<:CG+<CFE9757*:6DF7
@M03152:184:000000000-AWYW1:1:2106:18466:10671 1:N:0:AGGCTTAGATACCTGT
AAGCTCGTAGTTGAATTTCGGGACTAACAGGTTGGTCGCGCCTTCGGTGTGTACTGGTCTAGTTGGTTTCTCCCTTCTGACGAACCACGATGTCATTAATTTGGTGTCGTGGGAAATCAGGACTGTTACTTTGAAAAAATTAGAGTGTTTAAAGCAAGCGATAGCTTGAATACATTAGCATGGAATAATGAAATAGGACGTTTGATCCTATTTTGTTGGTTTCTAGGATCGACGTAATGATTAATAGGGATAGTTGGGTGGAATTCTCGGGTGCTAAGGAACTCCAGTCACAGGCTTAGAT
+
C@CCCGGGGGGGGGGGGGGGGGGGGGGGGGGGGGGGGGGEF7FFGGGGG:FGGGGGGGGGGGGGGGDGGGGGGGGGFFGGGGGGGGGFGEGGGGGGGGFGGAFGGGGGGCGGGGGGGGGGFFGGGGGGGGGGGGGGGGGGGGFCFGGGCDGGGF9FDGFGGGGGGGGGGGGGGGGGGGCGGGGGGFFFGGGGFFGGDGFGGGGGAD9DFFGGGGGGGGGG5D;DGG??FF>EGDEFCCC?79<<7>C+6:FC8FE9C=EGGG+?C7CC*C*9?D*:<6496;CF8<8++92<F*77*39+0
@M03152:184:000000000-AWYW1:1:2106:17143:10686 1:N:0:AGGCTTAGATACCTGT
AAGCTCGTAGTTGAATTTCGGGATCAATTTATTGGTCGTGCTATTGTACGTACTGGTATTATTGATTCCTACCTTCTGACGCACCATGATGTCATTAATTTGGTGTCTTGGGGAATCAGGACTGTTACTTTGAAAAAATTAGAGTGTTTAAAGCAGGCTCACGCTTGAATACATTAGCATGGAATAACGAAATAGGACGTTTGATTCTATTTTGTTGGTTTGTAGGATGGACGTAATGATTAATAGGGATAGTTGGGTGGAATTCTCGGGTGCCAATGAACACCAGTCACAGGCTTAGATT
+
CCC9AFB@6@8C6FC@AF<<6+C:86EEAFAE9CDEFGG@7F,<EFE96,;6C,CCG,F@FFFGC9E<<FGCG@F<FA,66,@+8,:,99,9,9C@E<CAAFGGG<,66,,C::,,:F<,4D<EFGC<@<C,??<?<7?F,EFGGCFF,@FE,,9=4+,:?EDFGGCB=57,5EC=5,=FF<FGGF;,+6@FGGA,<,@3@,@B<;FFGCD9=@D>BBBC6*353@9B,@FGG**;:=,,5>,5:;FF?8)=C,,<*::**+;6=CGC3C8>*9D4+;8+:+2/*=B++*001***79*++
@M03152:184:000000000-AWYW1:1:2106:12123:10758 1:N:0:AGGCTTAGATACCTGT
AAGCTCGTAGTTGAATTTCGGGATCAGTACGCTGGTCGTGCCTTCGGTATGCACTGGTGTCACTGGTTCCTCCCTTCTGAAGAACCGTCATGCCATTCAGTTGGTGTGGCGGGGAATCAGGACTGTTACTTTGAGAAAATTAGAGTGTTTAAAGCAGGCTCGCGCTTGAATACATTAGCATGGAATAATGAAATAGGACGTTTGACCCTATTTTGTTGGTTTCTAGGGTCGACGTAATGATTAATAGGGATAGTTGGGTGGAATTCTCGGGTGCCAAGGAACTCCAGTCACAGGCTTAGAT
+
CCCCCGGGGGGGGGGGGGGG:FGGGGGGGGGDCGGGGGGGGFGGGGGGGGGGGGGGGGGGGFGGGGGFGGGGGGGGGGGGGGGGGGGGGGGGGGGGGGGGFGGGGGGGGGGGG>FEFGGGGGFCFGGGGGFG,BFFFGGCGGGFGCFFGFGFGGGGGFG<EGGGGEGDFGGGGGGEECGBEGGGFGGDCCDEGGGGGGGEFGG:9;BCFFFFGGFGFDGEGGGGF?EFGFEGGGGC=FF+<C??:9<CEF@?C<ECGCC>8EEFE+<C5C=DC<7F65:7F07>8+<CC@CC:CD66+*:0
@M03152:184:000000000-AWYW1:1:2106:9380:10800 1:N:0:AGGCTTAGATACCTGT
AAGCTCGTAGTTGAATTTCGGGGGTCACTCTTAGCCCCTGGCCGCTGAGCCTTTATGGCCAGTGTTTTGCATTGGGGGCGGGCCCTTTATTTTGCTGGCGGCTGCGTCTGCTGTCCTTTGCGGCGGCGGGCGCACGTCTCGCCAGCACTTTTACTTTGAAAAAATTAGAGTGTTCAAAGCAGGCTTTTTTAAAGCTTGAATATCTTAGCATGGAATAATAGAATAGGACTCTGGTTCTATTTTGTTGGTTTCTGGGACTAGAGTAATGATTAATAGGGATAGTTGGTTGGAATTCTCGGGT
+
CCCCCGGGGFFGGFGGGGGGGGGGGGGGGGGGGGGGGGGGGGGGGGGGGGGGGGGGGGGGGGGGGGGGGGGGGDGGGGGGGGGGDGGGFGGGGGGGFFGGGDGGGGGGEFGFGCFCFGGGGGGDFGDECECEEEEDGFGGCG8CGFGGGGGFFEGGGGGCFG>EEGGGGGGGGGGGGFFCF6CEFFGGGGGFFGGGGGFFC+:9CFGCFFGGGGGGGCFGC?FGGFF?C?FEGGGGGGF?+<9?FGDGGGFCCCGCFCFGF?FGF79C7902+207?5:FCG9FFG*/*7<:97*A<*5C*
@M03152:184:000000000-AWYW1:1:2106:19513:10945 1:N:0:AGGCTTAGATACCTGT
AAGCTCGTAGTTGAATTTCGAACCTGGTCGGGCGGTCTGCCTTACGGTACGTACTGTCTGGCCGGGTTCTACCTCTTGGTGAGCCGGCATGCCCTTAATTGGGTGTGTCGGGGAACCAGGACTTTTACCTTGAGAAAATTAGAGTGTTCAAAGCAGGCCTTTGCCCGAATACATTAGCATGGCATAATAAAATAGGACGTGCGGTTCTATTTTTTTGGTTTCTAGAGTCGCCGTAATGATTAATAGGGATAGTTGGGTGGAATTCTCGGGTGCCAAGGAACTCCAGTAACAGGCTTAGACT
+
CCCCCGGGGGGGGGGGGGGGGGGGGFGGGGGGGGGGGGGGGGGGGGGGGGGGGGGGGGGGGGGGGGGGGGGGGGGGGGGGFGGFFGGGGGGGGGGGGFGGGGGGGGGGGGGGGGGGGGGGGGGGGGGGGGGGEEGGFEFGGGGFGGGGFGFFFGGFGGGGGGGGGGDGGGGFFFGGEFGGFEGGGGGGCECGFGGG?FFEDFGGCFFF?FFGG,8FEGGGGFG??<+<<8?ECC*CFG+<E+<:>FG=?FFGFGC6C=>8:CEG+<+:3*:7CCFGC)):7FFGF6+++9<+19*C3<7+0
@M03152:184:000000000-AWYW1:1:2106:14671:11053 1:N:0:AGGCTTAGATACCTGT
AAGCTCGTAGTTGAATTTCGGGGTCAGTAGGTCGGTCGTGCCACCGGTACGTACTGGCTTCACTGATTCCTCCCTCTTGTAGAACCGTGATGCCATTAGTTTGGTGTTGCGGGGAAACAGGACTGTTACTTTGAAAAAATTAGAGTGTTTAAAGCAGGCTAACGCTTGAATACATTAGCATGGAATAATGAAATAGGACGTTGATCTTATTTTGTTGGTTTCTAGGATTGACGTAATGATTAATAGGGATAGTTGGGTGGAATTCTCGGGTGCCAAGGAACTCCAGTCACAGGCTTAGATT
+
CCCCCGGGGGGGGGGGGGGGGGGGGGGGGGGGGGGGGGGGGGGGGGGGGGGGGGGGGGGGGGGGGGGGGGGGGGGGGGGGGGGGGGGGGGGGGGGGG9CFGGGGGGGGGGGGGGGGGGGGGGGFGGGGGGGGGGGGG8FGGGFGDFGFGGFGGGFGCDGFGGGGGGGGGGGGGFGGGGGGGGGGGFGGDEGGGEF9F:DFGEF@C;FFGGGFGFGFGGGGGFGC9B6FGFFGEEGGF?FFGGGF>F?F?FA6CFCG*AECF<FF9<@*9EGCEGF<F>FC78098CGG+=<CF*CGF?FG7
@M03152:184:000000000-AWYW1:1:2106:27227:11228 1:N:0:AGGCTTAGATACCTGT
AAGCTCGTAGTTGAATTTCGAGGGTCATTCTTAGCCCCTGGCCGCTGAGCCTTTATAGCCAGTGTTTTGCATTGGGGGCGGGCCCTTTATTTTGCTGGCGGCTGCGTCTGTTGTCCTTTGCGGCGGCGGGCGCACGTCTCGCCAGCACTTTTACTTTGAAAAAATTAGAGTGTTCAAAGCAGGCTTTTTTAAAGCTTTAATATCTTAGCATGGAATAATAGAATAGGACTCTGGTTCTATTTTGTTTGTTTCTGGGACTAGAGTAATGATTAATAGGGATAGTTGGGTGGAATTCTCGGGG
+
CCCCCEFFFFFGGGGGF9FFFGDGGDFGGGGGFGGGGGGGGGGGGFFGGGGGGGGGGGG?FCGGGGGGGFFFF6FAFCEEGC:@FGGCFFGGGGGGC@GDEDECGG@FCFGF9FGGGE9,@+>:<CD*<@:FEEEDFFCEFGC:5CC86CFF<FGGG7+37<*?FGGGG7<+3CEF<@EFCF>EE;CG6CG?CFGG7+0<EC:79CC@EC9CCFGC+<:E9?<+3<+38+AC7EC?C99:+<?92C*:CFF+++0;*:8:+3+032<0*+<7FCCF+7):6<2?+8*;*7*+<**<+/***
@M03152:184:000000000-AWYW1:1:2106:27677:11315 1:N:0:AGGCTTAGATACCTGT
AAGCTCGTAGTTGAATTTCGGGATCAATACGTCGGTCGTACCTTCGGTACGTACTAACGTTATTGATTTCTCCCTTCTGACGAACCGTGATGTCATTAATTTGATGTTATGGGAAGTTAGGGCTGTTACTTTGAAAAAATTAGAGTGTTTAAAGCAGGCAATCGCTCGAATACATTAGCATGGAATAATGAAATAGGACGTTCGAACCTATTTTGTTGGTTTCTAGGATCGACGTAATGATTAATAGTGATAGTTGGGTGGAATTCTCGGGTGCCACGGAACTCCAGTCACAGGCTTAGAT
+
CCCCCGGGGGGGGGGGGGGGGGDGGGGGGGGGGGGGGGGGGGGGGGGGGGGGGGGGGGGGGGGGGGGGGGGGGGGGGGGGGGGGGGGGGGGGAFFGGGGGGGGFFGGGF9ED,4AFGFGCFGGGGGGGFFFGGFFFGGE<=<FGFFGGFEFGG,CFEFEGGGGDGFGEGGGGGF9DGC@FFFGGGCFGG9DCBEGC@EG@F@EGAFG>8EFFGGGFF,>>F>;CFCC8B2*:8EEGGC:CEF9CF++2<CFEFFC??EB*:CBCE9C+**:CDGGG+0>5*/A:++3ACFE7CC<E667C<
@M03152:184:000000000-AWYW1:1:2106:16546:11520 1:N:0:AGGCTTAGATACCTGT
AAGCTCGTAGTTGAATTTCGAACCTGGTCGGGCGGTCTGCCTTACGGTACGTACTGTCTGGCCGGGTTCTACCTCTTGGTGAGCCGGCATGCCCTTAATTGGGTGTGTCGGGGAACCAGGACTTTTACCTTGAGAAAATTAGAGTGTTCAAAGCAGGCCTTTGCCCGAATACATTAGCATGGCATAATAAAATAGGACGTGCGGTTCTATTTTGTTGGTTTCTAGAGTCGCCGTAATGATTAATAGGGATAGTTGGGTGGAATTTTCGGGTGCCAAGGAAATCCAGTCACAGGCTTAGATC
+
CCCCCGGGGGFCFGGGGGGGGGGGGGGGGGGGGGGGGGGGGGGGGGGGGGEGGGGGGGGDFGGGGGGGGGGGG?FGGGGGCFGGGGGGGGGGFGGGFEFGGGGCFGGGGGGGGCF<FGGGGGGGGGFGGGCGFFCCFGCFGGGGGGGGGGGGGGGGGGGFFABFGGGGEFGFGFBFFF?FFGFGG:CFCEFB@ECFGGGGF<CEGD@CCGFGF,=CCECCC9FEEF9+?E>ECEG**<+39CCE7CFG*:;CFF0C8:*:89F:0<C*>*/9;CC67:@*+<+9@CGGD*+3@>7?0302+
@M03152:184:000000000-AWYW1:1:2106:24540:11630 1:N:0:AGGCTTAGATACCTGT
AAGCTCGTAGTTGAATTTCGAACCTGGTCGGGCGGTCTGCCTTACGGTACGTACTGTCTGGCCGGGTTCTACCTCTTGGTGAGCCGGCATGCCCTTAATTGGGTGTGTCGGGGAACCAGGACTTTTACCTTGAGAAAATTAGAGTGTTCAAAGCAGGCCTTTGCCCGAATACATTAGCATGGCATAATAAAATAGGACGTGCGGTTCTATTTTGTCGGTTTCTAGAGTCGCCGTAATGATTAATAGGGATAGTTGGGTGGAATTCTCGGGTGCCAAGGAACTCCAGTCACAGGCTTAGATT
+
CCCCCGGGEGGGGGGGGGFGDGGGGG@FCGGGGGGGEGGGGGGGGGGGGGGGFGG<FGGFDGGGGGGGGGGGGGFGGGGGGGGAFGGGGGGFGGGF?AFGFFGGGGGGGGGGGGGGGGGGGGGGGGCGGCFFGFCFDGFFG@CFGGGGGGGGGGGGGGGGGGGGGGCGGGFEGEGFFGGGGGGGGFGCECGCGGGG,::FEGGGGGGGGGGGGGGGGGGGGFG9EB+?EEGGDE5:CC9AFFDFFCG6?C4CFGGCEGGG>:FG?CCE5EG385CD55>66:?D8<E:?8++2>F6?C:C7
@M03152:184:000000000-AWYW1:1:2106:28654:11644 1:N:0:AGGCTTAGATACCTGT
AAGCTCGTAGTTGAATTTCGGGGTTAGTAGGTTGGTCATGCCTCTGGTATGTACCGGTCTCACTGATTCCTCCTTCCTGATGAGCCGTAATGCCATTAATTTGGTGTTGCGAGGAATCTGGACTGTTACTTTGAAAAAATTAGAGTGTTTAAAGCAGGCTAACGCTTGAATACATTAGCATGGAATAATGAAATAGGACGTTCGATCCTATTTTGTTGGTTTCTAGGATTGACGTAATGATTAATAGGGATAGTTGGGTGGAATTCTCGGGTGCCAAGGAACTCCAGTCACAGGCTTAGAT
+
CCCCCGGGGGGGGGGGGGGGGGGCGGGGGGGGGGGGGGGGGGFGGGGGGGGGFGGGGGGGGGGGGGGGGGFEGGGGFGGGGGGGGGGGGGCGGGGGGGGGGGGGGGGGGGDGEGGGGGGGGGGGGGGGGGAFGEFGFGDCFGGGGGGFGGGGGGGGGGEGGGGDGCFGGFGGFFGGFGFFEFGGGGGGGFFFGFDF<@FGGGGGGGG7;;CFGG,@FGGGCF9FFG?,DE>6@EC*A5F@CC@FCCF6C6AFFGC;8EEC8BC?F+C+:*8<*>;FGF3C?8+:<FGC?BGGGFCE?+093
@M03152:184:000000000-AWYW1:1:2106:12746:11704 1:N:0:AGGCTTAGATACCTGT
AAGCTCGTAGTTGAATTTCGGGGTTAGTAGATTGGTCGTGCCTCTGGTATGCACTGGTCTTACTGATTCCTCCTTCCTGATGAACCGTAATGCCATTAATTTGGTGTTGCGGGGAAACTGGACTGTTACTTTGAAAAAATTAGAGTGTTTAAAGCAGGCTAACGCTTGAATACATTAGCATGGAATAATGAAATAGGACGTTCGATCCTATTTTGTTGGTTTCTAGGATTGACGTAATGATTAATAGGGATAGTTGGGTGGAATTCTCGGGTGCCAAGGAACTCCAGTCACAGGCTTAGAT
+
CCCCCGGGGGGGGGGGGGGGGGGGGGGGGGGGGGGGGGGGGGGGGGGGGGGGGGGGGGGGGGGGGGGGGGGGGGGGGGGGGGGGGGGGGGGGGGGGGGGGGGGGGGGGGGGGGGGGGGGGGGGGGGGGGGGGGGCFFCGGGGGGGFFGGGGGGGGGGGGGGGGGGGGFGFGGGGGGGGGGFGFFGGGGGGGGCFGFGFGGEGFGFGGDGGGGGDGGGGGGGGGGGGDCFFCFCEEFGFFEFFG+:CC?CFFGGGGGDCEEGGFCGGDGGG5CEDGFFF)*AEGFGGGGDFFGGGGGC?FF3
@M03152:184:000000000-AWYW1:1:2106:22778:11783 1:N:0:AGGCTTAGATACCTGT
AAGCTCGTAGTTGAATTTCGAGATCAAATTGTTGGTCGTGCCTTGGTACGTACTGACATTATTGGTTTCTCCCTTCTGAAGAACCATGATGTCATTAATTTGGTGTCTTGGGGAATCAGGACTGTTACTTTGAAAAAATTAGAGTGTTTAAAGCAGGCTCGCGCTTGAATACATTAGCATGGAATAATGAAATAGGACGTTTAATTCTATTTTGTTGGTTTCTAGGATTGACGTAATGATTAATAGGGATAGTTGGTTGGAATTCTCGGGTGCCAAGGAACTCCAGTCACAGGCTTAGATT
+
CCCCCGGGGGGGGGGGGGGGGGGGGGCGGGGGGGGGGGGGGGGGGGGGGGGGGGGGGGGGGGGGGGGGGGGGGGGGGGGGGGGGGGGGGGGGGGGGGGGGGGGGGGFGGGGGGEGGGGGGGGGGGGGGGGGGGGGGGGGGGGGGFFGGGGGGGGGFG>EFGGGGGGGGGGFGGGGGGGGCCFGGGGGGGGFGGGGC<FE+FGCFFGGGFGFGFGGGGFEGFGGGDGFED69DCEF>CFFF@D@FC9EGFF;?C9?F*=E7C9CC<C<=CCFGE*:>F)=CEFG4EGG?EA?FC<F?6<:C+
@M03152:184:000000000-AWYW1:1:2106:25520:11798 1:N:0:AGGCTTAGATACCTGT
AAGCTCGTAGTTGAATTTCGGGGTCAGTAGGTCGGTCGTGCCAACGGTATGAACTGGTCTCACTGATTCCTCCCTCTTGTAGAACCGTGATGCCATTAACTTGGTGTTGCGGGGAAACAGGACTGTTACTTTGAAAAAATTAGAGTGCTTAAAGCAGGCTAACGCTTGAATACATTAGCATGGAATAATGAAATAGGACGTCGATCTTATTTTGTTGGTTTCTAGGGTTGACGTAATGATTAATAGAGATAGTTGGGTGGAATTCTCGGGTGCTAAGGAACTCCAGTCACAGGCTTAGATT
+
CCCCCGGGGGFFGGGGGGGGGGGGGGGGGGGGGGGGGGGGGGGGGGGGGGGGGGGGGGGGGFGGGGFGGGGGGGGGGGGGGGFFGGGFGGGGDFGGGGGGGDGGGGFGGFGGGGGGGGGGDGGGGGGGGFGGGGGGGGCFFGGCFFGFGGGGFFGGFGGGGDFGGGGGFCFGGGAFFD7FGGGGGGGGGCGGGFDDFGGGCFGG7FF9,CFGGGGGCFGFGCF?FGGGGGFFEC5**=FFGGD7;C<C?FFG?FFFCEEC>9:CFFGDFEFDC*::+)1:CCF<G6<++*2<5>**0C*++
@M03152:184:000000000-AWYW1:1:2106:19064:11901 1:N:0:AGGCTTAGATACCTGT
AAGCTCGTAGTTGAATTTCGGGATCAATATGTCGGTCGTGCCTCGGTACGTACTGGCATCATTGGTTTCTCCCTTCTGATGAACCATGATGCCATTAATTTGGTGTCGTGGGGAATCAGGACAGTTACTTTGAAAAAATTAGAGTGTTTAAAGCAGGCTCACGCTTGAATACATTAGCATGGAATAATGAAATAGGACGTTTGATTCTATTTTGTTGGTTTCTAGGATCGACGTAATGATTAATAGGGATAGTTGGGTGGAATTCTCGGGTGCCAAGGAACTCCAGTCACAGGCTTAGATT
+
CCCCCGGFGGGGGGGGGGGGGGGGGGGGGGGGGGGGGGGGGGGGGGGGGGGGGGGGGGGGGGGGGGGGGGGGGGGGGGGGGGGGGGGGGGGGGGFGGGGGGGGGGGGG@GGGGGGGGGGGGGGGGGGGGGGGGGGGGGGGGGGGGGGGGGGGGGGGGGGGGGGGGGGGGGGGGGGGGGGGGGGDEFGGGGGGGGCCAFGGFGGCFGGGGGGGGGGGGGGFGFFGGFFGGGGGGEFFGGGFGEEGFGGGG6AFCEFCEGGCG9?F9CCEGGGGGGGFFFFGDCG*88C60/AF8C>*+2:0+
@M03152:184:000000000-AWYW1:1:2106:16648:11917 1:N:0:AGGCTTAGATACCTGT
AAGCTCGTAGTTGAATTTCGGGATCAGTACGCTGGTCGTGCCTCGGTATGCACTGGTGTCACTGGTTCCTCCCTTCTGAAGAACCGTCATGCCATTCAGTTGGTGTGGCGGGGAACCAGGACTGTTACTTTGAAAAAATTAGAGTGTTTAAAGCAGGCTCGCGCTTGAATACATTAGCATGGAATAATGAAATAGGACGTTTGATCCTATTTTGTTGATTTCTAGGATCGACGTAATGATTAATAGGGATAGTTGGGTGGAATTCTCGGGTGCCAAGGAACTCCAGTCACAGGCTTAGATC
+
CCCCCGGGGGGGGGGGGGGGGGGGGGGGGGGGGGGGGGGGGGGGGGGGGGGGGGGGGFGGGGGGGGGGGGGGGGGGGGGGGGGGGGGGGGGGGGGGGGGGGGEGGGGGGGGGGEGFGFGGGGGGGGFGGGGGGGGGDFGGFGGGFGGGGGGGGGGGGGGGGGGGEDGFGGGFGFFFCFCFGGFFFGGGGFGGGGGGGGGGFGFACFGGFGGGGFCC7<EGG9CC7BCCFG*:EGGGFG7+:@EGCG6F20)0+<F85**:*<EG<C+:C=8)19*>FF>FGC7D6CG++*2<CCFF3+*++
@M03152:184:000000000-AWYW1:1:2106:20758:11949 1:N:0:AGGCTTAGATACCTGT
AAGCTCGTAGTTGAATTTCGGAATTAATTTATTGGTCGTGCTATTGTACGTACTGGTATTATTGATTCCTACCTTCTGACGAACCACGATGTCATTAATTTGGTGTCATGGGGAATCAGGACTGTTACTTTGAAAAAATTAGAGTGTTTAAAGCAGGCTCACGCTTGAATACATTAGCATGGAATAACGAAATAGGACGTTTGACCCTATTTTGTTGGTTTCTAGGATCGACGTAATGATTAATAGGGATAGTTGGGTGGAATTCTCGTGTGCCAAGGAACTCCAGTCACAGGCTTAGATT
+
CCCCCGGGGGGGGGFGGCGGGGGGGFFGGGFGGGGGGGGGGFFGGGGGGGGGGGGGGGGGGGGGGGGGGGGGGGGGGGGGGGGGGGGGEGGGGGGGGGGGDEFGGGGGGGGGGGDFGGGGGGGGGGGFGGGGGFGGGGGGFGFGGGGGGGCGGGGGGCFCFGGGCEGFFGGFDFFGGFGFGGGGGGGGC+@FDEGGGDEBDGGGGGGGGGGGGGFD78EGGFGGG?6;:E>E>BFCFG99,CCFGFF8::AEFGGCCE*813BF<<BC*;=*;727*5;E6+<7++<?FF7<*9CG?+*3+
@M03152:184:000000000-AWYW1:1:2106:21368:11956 1:N:0:AGGCTTAGATACCTGT
AAGCTCGTAGTTGAATTTCGAGATCAAATTGTTGGTCGTGCCTTGGTACGTACTGACATTATTGGTTTCTCCCTTCTGAAGAACCATGATGTCATTAATTTGGTGTCATGGGGAATCAGGACTGTTACTTTGAAAAAATTAGAGTGTTTAAAGCAGGCTCGCGCTTGAATATATTAGCATGGAATAATGAAATAGGACGTTTAATTCTATTTTGTTGGTTTCTAGGATTGACGTAATGATTAATAGGGATAGTTGGGTGGAATTCTCGGGTGGCAAGGAACTCCAGTCACAGGCTTAGATC
+
B<CC-FF@FEEGFGFGG<CFFGGGGDGGGGFGFGGGFGC;BFGFGCFGGFGFGGFGDFFGA<D@9FFFFGGFFGGCFF,EEFFGG8ECEFGEGGFG,,CEFEEGG9CFCA9FGEGFFAFGFFGGFGGFDGGGAFGD=4FFFG9?FGGGGGGGGFEFGC<E+::C:>>8FFC,5CF9<3FF<<,,,C3@=@;FDGGFG8F:<FD9B;,@;C,@DA:FGDGFCF@,E,,>;@>9*:D8=FC@C;,=EG,;:C/6,>9:*:C8C:>?FGG=FCC)*2*;C))2=:=*+A<+<69C5757++7<+
@M03152:184:000000000-AWYW1:1:2106:10360:11962 1:N:0:AGGCTTAGATACCTGT
AAGCTCGTAGTTGAATTTCGGGATCAATTTATTGGTCGTGCTATTGTACGTACTGGTATTATTGATTTCTACCTTCTGACGAACCATGATGTCATTAATTTGGTGTCTTGGGGAATCAGGACTGTTACTTTGAAAAAATTAGAGTGTTTAAAGCAGGCTCACGCTTGAATACATTAGCATGGAATAACGAAATAGGACGTTTGATTCTATTTTGTTGGTTTCTAGGATCGACGTAATGATTAATAGGGATAGTTGGGTGGAATTCTCGGGTGCCAAGGAACTACAGTCACAGGCTTAGATC
+
CCCCCGGGEGGGGGGGGGGGGGGGGGGGGGGGGGGGGGGGGGGGGGGGGGGGGGGGGGGGGGGGGGGGGGGGGGGGGGGGGGGGC@FGGGGGGGGGGGGGGGGGGGGGGGGGGGGGGGGGGGGGGGGGGGGGGGGGGGGFGFFGGGGGGGGGGDGGD+AFFGGGGGGGGGGGFFGADGGGGGGFGGGFGGGGFGGGGG7CEFGAFGGF;FGGGGGG,D8CD9EFF?FG@>EEGG5CC?:?FFGGC96C6;AFGGGFD?C7:EF?7EFCC5E3/5+755;6CG30CFG?E?FGGF<6<+:<+
@M03152:184:000000000-AWYW1:1:2106:15537:11998 1:N:0:AGGCTTAGATACCTGT
AAGCTCGTAGTTGAATTTCGGGGGCATTCAGGCCAAAGCTCGTCCTTGTGGCGTGGCTGGGTCTGGGCTTCCTACGTTTGGATAGTGGGCAACCGCTTCCAATCATTTACTTTGAAAAAATTAGAGTGTTCAAAGCAGGCGTAACCTTGCCATTGAATATTACAGCATGGGATAATAGAATATGACGTTGGTCTTATTTTGTTGGTTTCTAAGGCTGATGTAATGATTAATAGGGATAGTTGGGTGGAATTCTCGGGTGCCAAGGAACTCCAGTCACAGGCTTAGATATCGTATGCCGTCT
+
CCCCCGGGGGGGGGGGGGGGGGGGGGGGGGGGGGGGGGFGGGGGGGGGGGGGGGGGGGGGGGGGGGGGGGGGGGGGGGGGGGGGGGGGGGFFGGEGEFEGGFGGFFGGGGGGGGGGCFFGFGC=EF@FFGGGGDGDDGFEGGGGGGGGGGGGGGFGGGGGGGGGDFCFGGGGCFFGGGGGGGFFFFEEFGGC>DFGGG99@FFG>C@GCF;@9::FGDGG7?;;CC9@E999EFG6677+<;?7DGGCE?FDG+:FDGGDGF?CFCFGFG?DCFCFGFF5CFF6C9C+<4=8;DGG:C<5C
@M03152:184:000000000-AWYW1:1:2106:12235:12031 1:N:0:AGGCTTAGATACCTGT
AAGCTCGTAGTTGAATTTCGGGATCAATACGTCGGTCGTGCCACGGTACGTACTAACGTCATTGATTTCTCCCTTCTGACGAGCCGTGATGTCATTAATTTGGTGTTACGGGGAGTCAGGACTGTTACTTTGAAAAAATTAGAGTGTTTAAAGCAGGCAATCGCTCGAATACATTAGCATGGAATAATGAAATAGGACGTTCGAACCTATTTTGTTGGTTTCTAGGATCGACGTAATGATTAATAGGGATAGTTGGGTGGAATTCTCGGGTGCCAAGGAACTCCAGTCACAGGCTTAGATC
+
CCCCCGGGGGGGGGGGGGGGGGGGGGGGGGGGGGGGGGGGGGFGGGGGGGGGGGGGGGGGGFGGGGGGGGGGGGGGGGGGGGGGGGGGFGGGGGGGGGFGGGGGGGGGGGGGGGGGGGGGFGGGGGGGGGGGGGGFGFFFGGGGGGGGGGGGGGGGGGGGGGFGFGGGGGGFGGG9FFGEFGFGGGGGGGGDGGGGGGGGGGDFGGGGGGGGGFGGG>CEGGGFGGFGFGGGGGGGGGGFGF@FFDG*:FFGGFC?C58ECCGF7CEGG5C<8409=>>?*0<*<CFCFFGGGGGC?+2<0
@M03152:184:000000000-AWYW1:1:2106:21600:12034 1:N:0:AGGCTTAGATACCTGT
AAGCTCGTAGTTGAATTTCGGGGTCTACCCATTGGTCAGGCTTAATTGTCTGCACTGGTGAGATGGATCTCTACCTTCTGAGGAACTTTCATGCCATTTATTTGGTGTGATGGGAAATCAGGACTGTTACTTTGAAAAAATTAGAGTGTTTAAAGCAGACTATCGTCTGAATACATTAGCATGGAATAATGAAATAGGACGGACTGATTCTATTTCGTTGGTTTCTAGGATCACCGTAATGATTAATAGGGATAGTTGGGTGGAATTCTCGGGTGCCAAGGAACTCCAGTCACAGGCTTAG
+
CCCCCGGGGGGGGGGGGGGGGGGGGGGGGGGGGGGGGGGGGGGGGGGGGGGGGGGGGGGGGGGGGG8CFGGGGGGGGGGDEGGGFGGGGGGGGGGFGGGFGGFDGGGGGGGGGGGGGGGGGGGGGGGGGGGGGGGGGGFCFGGGGGGGGGGGGGCEEFEGGGFGFGGGFFGFFGGGGGGGGGGGGGFDFFDFGFGGACGGCFGGGGFFGFGFGFFA8BFC?EFFFCCD9DFC8FCGG5CF7;CFGDFGC?*7DFGGCC7*B85*<CFGFE57EGDGGFAFF6CFFFGGGAFC+++=*CGC6
@M03152:184:000000000-AWYW1:1:2106:18531:12058 1:N:0:AGGCTTAGATACCTGT
AAGCTCGTAGTTGAATTTCGGGGTCAGTAGGTCGGTCGTGCCAACGGTATGAACTGGCCTCACTGATTCCTCCCTCTTGTAGAACCGTGATGCCATTAACTTGGTGTTGCGGGGAAACAGGACTGTTACTTTGAAAAAATTGGAGTGTTTAAAGCAGGCTAACGCTTGAATACATTAGCATGGAATAACGAAATAGGACGTCGATCTTATTTTGTTGGTTTCTAGGGTTGACTTAATGATAAATAGGGATAGTTGGGTGGAATTCTCGGGTGCCAAGGAACTCCAGTCACCGCCTTGGATC
+
CCCCCGG@@C-CFFFFGGGGGGGECGFGF@FFGG7FGGGEDFGCFGEGGGGGGGGGGGFGGGGDFGGFFGFGEGGFGGCEFFGGGGDCGGFGFGGGFC9EEGFGGGGGGFC@FEFGG<=F8=<FF?F9FEFGGGGEAGDGGG8B<FGGFDFGGGGGFGGGGGGEGG+3FCF<EF=D;FBFGGGGFGGG98><:,,,,@,>:<CFCFAF9CACFC7CFFBF69CC7B8F*33A++21+=@C++4=>+<EFD46@CF+8C?8:+3CCF7:CCCDE:7C5.57*+<*++3<+*+**)1:++*3+
@M03152:184:000000000-AWYW1:1:2106:20353:12075 1:N:0:AGGCTTAGATACCTGT
AAGCTCGTAGTTGAATTTCGGGGTCAGCATGTTGGTCGTGCCACAGGTACGTACTGGCGTTGCTGATTCCTCCCTCTTGACGAACCGTAATGCCATTAATTTGGTGTTGCGGGGAATCAGGGCTGTTACTTTGAAAAAATTAGAGTGTTTAAAGCAGGCATGCGCTTGGATACATTAGCATGGAATAATGAAATAGGACGTTCGATCCTATTTTGTTGGTTTCTAGGATTGACGTAATGATTAATAGGGATAGTTGGGTGGAATTCTCGGGTGCCAAGGAACTCCAGTCACAGGCTTAGAT
+
CCCCCGGGGGGGGGGGGGGGGGGGGGGGGGGGGGGGGGGGGGGGGGGGGGGGGGGGGGGGGGGGGGGGGGGGGGGGGGGGGGGGGGGGFGGFGGFFFGGGGGGGGGGGDFGGGGGGGGGGGGGGGGGGGGFFGGFGFGDGGGGGGGGGGGGGGGGGFGDGGGGEFEGGEGGGGGGGGGGFGGGGGGGCFFF?CFGGD>FGBFGECFGEE<CFGGGGGG5C@:+;C9CCCGFGG5CF==C9CCF+++=CG?56?C9CFEC*8CCCC7:<>55CEGCDG432C:FCGC60<*++35*7?C*+0
@M03152:184:000000000-AWYW1:1:2106:25456:12089 1:N:0:AGGCTTAGATACCTGT
AAGCTCGTAGTTGAATTTCGGAACTGAACAGTCACCCGTCGGCCGTCAAGGTCTGTACTGGTCTGTTCGTTCCCACCTATGGGATGCTCACCGCTACTCTTAACTGGGCGGCGGCTTCAAAAGCATGTGTAGGGCAAAACGGTATACGTCTCGCGCGTGTACTGCCTACATGTGTGGAGTCCCCATTCGTTTACTTTGAACAAATTCTGTTGTTCAAAGCAGCCAAAAAAGCAGGCAGGGATATTACAGCATGGGATAACGATATACGATTTCGGTTCGATGTCTCTTTGGTTTTTAGGTT
+
CCCCCGGGGGGGGGGGGGGGG@GFC6ECC<CFGE-C<+FB+7@,FFCGFGD@FGGGDGG96F9CFGGG78@F,9CFCAE,C<@<FE,<E<C,=CF@FEFGGAF?FF8<,FDCG7FFGD9?F,3B>FDDCG<FF+8FDGFC+F<+D=,<FF>,@E7:FCGFGGG;,8?FF<;F<<F,C,2@:,7:,,22?2+<<+2+<<B,,,+4>F,++,7,=257<;+*>2+/*0AE**2/+*2*****2;C+*23++6>FC*1*000+1**11+20*:E5:*)/:)07+0A*2++0+06//5*:5C60+
@M03152:184:000000000-AWYW1:1:2106:11153:12116 1:N:0:AGGCTTAGATACCTGT
AAGCTCGTAGTTGAATTTCGGGATCAGTACGCTGGTCGTGCCTTTGGTATGCACTGGTGCCACTGGTTCCTCCCTTCTGAAGAACCGTCATGCCATTCAGTAGGTGTGGCGGGGAATCAGGACTGTTACTTTGAAAAAATTAGAGTGTTTAAAGCAGGCTCGCGCTTGAATACATTAGCATGGAATAATGAAATAGGACGTTTGATCCTATTTTGTTGGTTTCTAGGATCGACGTAATGATTAATAGGGATAGTTGGGTGGAATTCTCGGGTGCCAAGGAACTCCAGTCACAGGCTTAGAT
+
CCCCCGGGGGGGGGGGGGGGGGGGGGGGGGGGGGGGGGGGGGGGGGGGGGGGGGGGGGGGGGGGGGGGGGGGGGGGGGGGGGGGGGGGGGGGGGGGGGGGGFGGGGGGGGGGGGGGGGGGGGGGGGFFFGGGFFGGGGGGGGGGGGGGGGGGGGGGGGGGGGGGGGGFGGFGGGGGGGGGGGGF:CFGGGG?FEGGFBFGGFGD,@FGG9EFFGFGGGGGGG9FGG?EGGGGEEGGFFGCGFGGGC+6CEFF8CF9ECEE5AFGG?CFD*?C=GFGGFFFCFFGGC6CF??CFGGF66>F<
@M03152:184:000000000-AWYW1:1:2106:15267:12223 1:N:0:AGGCTTAGATACCTGT
AAGCTCGTAGTTGAATTTCGAGACCGGCTTATTGGTCGTGCTTTTGTACGTACTGGTATAATCGGTTTCTCCTTTCTGACGAACTATAATGCCATTAATTTGGTGTTATAGGGAATCAGGACTGTTACTTTGAAAAAATTAGAGTGTTTAAAGCAGGCTCACGCTTGAATACATTAGCATGGAATAACGGGATAGGACGTTTGATTCTATTTTGTTGGTTTCTAGGATCGACGTAATGATTAATAGGGATAGTTGGGTGGAATTCTCGGGTGCCAAGGAACTCCAGTCACAGGCTTAGATC
+
CCCCCGGGGGGGGGGGGGGGGGGGGGGGGGGGGGGGDGGGGFGGGGGGGGGGGGGGGGGGGGGFEGGGGGGGGGGGGGAFGGGGGGGGGGFGGGFGFFGGGGGGGFGGGFGGGGFGGGFGGGGGGGGGGGGFFGGGGGGGGGGGGGGGGGGGGGGGEGGDEADGGGGGGGFFGGGGGFGGGGGGG=FFGGG7@CFGGGGFFGGCFGGFAFFGGGGGGGGG6CGGGGFC8CCGGEG=FFF7EFFGGFCGCGFGGF?CGGGGGE?C+<ECFG8>CCDDG:5EFF7*<FF69*:?85<F6+03+
@M03152:184:000000000-AWYW1:1:2106:23679:12245 1:N:0:AGGCTTAGATACCTGT
AAGCTCGTAGTTGAATTTCGGGGTCAGTAGGTCGGTCGTGCCAACGGTATGAACTGGTCTCACTGATTCCTCCCTCTTGTAGAACCGTGATGCCATTAACTTGGTGTTGCGGGGAAACAGGACTGTTACTTTGAAAAAATTAGAGTGTTTAAAGCAGGCTAACGCTTGAATACATTAGCATGGAATAATGAAATAGGACGTCGATCTTATTTTGTTGGTTTCTAGGGTTGACGTAATGATTAATAGGGATAGTTGGGTGGAATTCTCGGGTGCCAAGGAACTCCAGTCACAGGCTTAGATC
+
CCCCCGGGGGGGGGGGGGGGGGGGGGGGGGGGGGGGGGGGGGGGGGGGGGGGGGGGGGGGGGGGGGGGGGGGGGGGGGGGGGGGGGGGGCCFGGGFGGGGGGGGGGGGGGGGGGGEGGGGGGGGGGGFGGGGGFGGFGGGGGGCFGGGGGGGGGGGGGGGGGGGGGGGGGGGGGGGGGGGGFGGGGCFGFGGGC9EDCGGGGGCFGGGGGGGGGGGFFGGFGG?F9EGGGGGDGFFGGF7EGF@@FC=EFFCGFF6:EGGFGG67<<:7CC5CFF**5>FGG?4@EG9CF7C85<C09>C3
@M03152:184:000000000-AWYW1:1:2106:27166:12407 1:N:0:AGGCTTAGATACCTGT
AAGCTCGTAGTTGAATTTCGGATTAATGGGAGTTAAGGTCCATCAAATTGATGTGTACCTTATTCTCGTTTCCTTCCTTTTGAATACACTCCCTAAAATTTTTTTGGGGATAAAAGTGTTTCAAATCTTTTACTGTGAAGAAATTAGAGTGTTCAAAGCAGGCGTAATCTAGCCTTTGAATATATTAGCATGGGATAATGAAATAGGACTTTAGTTCTACTTTCGTTGGTTTCTAGGGCTAAAGTAATGATTAATAGGGATAGTTGGGTGGAATTCTCGGGTGCCAAGGAACTCCAGTCAC
+
CCCCCGGCEGGGGFGGGGGGGGGGGGGGGGGGGFGGGGGGGGGGGGGGGGGGGGGGGGGGGGGGGGGGGGGGGGGGGGGGGGGGGGGGGGGGGGGGGGGGGGGGGGDGGEFGGGGGGAFFGGGFGGGGGGGGGCFFGFGGGGGGGGGGBFFFGGGGGGGEF@FF::FFGGGGFGGGGGGCCEGGGGGGGGFCGGGFGGGGADFGGE,@3>DFGGGGGDFGGCFGGGGGGGGGGGA:FGGGGFFFGFGFCCFGGGFF:7F7DFGF@FF=CE?FGGGGGFEG=G5DCEGGCFEFGGGGCFGGG
@M03152:184:000000000-AWYW1:1:2106:14096:12471 1:N:0:AGGCTTAGATACCTGT
AAGCTCGTAGTTGAATTTCGGGATCAATTTATTGGTCGTGCAATCGTACGTACTGATATTATTGATTCCTACCTTCTGACGAACCATGATGTCATTAATTTGGTGTCATGGGGAATCAGGACTGTTACTTTGAAAAAATTAGAGTGTTTAAAGCAGGCTCACGCTTGAATACATTAGCATGGAATAACGAAATAGGGCGTTTGATTCTATTTTGTTGGTTTCTAGGATCGACGTAATGATTAATAGGGATAGTTGGGTGGAATTCTCGGGTGCCAAGGAACTCCAGTCCCAGGCTTAGATT
+
CCCCCGGGGGCGFEFGGGGGGGGGGFFGDFCEGGGGGDGEGFFGGFGFGGGGGF<EFGGGGGGGGGGGDFGGGGGGGGGGGGGGGGGGGGAFFGFGFAFFGGGGGGGGGGGGEEGEFDGGGGGGGGGGEGFGCEE9?FFGGGG9FGGGGGGFFGGGGGGGGGGGDBCFEDDAGGGGGGFFDFGGAFFFGD7FCADFGG@FEGGGGAFFAFFF9,6@FCEFFFGCFGGC,>>EEB>CFCG7CFGG7F?CFFA,1;CE5CGG5:FG7FG53CEDC<FC*8<CF8C<<?EC+)+0/9<F02*++
@M03152:184:000000000-AWYW1:1:2106:21517:12720 1:N:0:AGGCTTAGATACCTGT
AAGCTCGTAGTTGAATTTCGGGATCAGTACGCTGGTCGTGCCTTGGTATGTACTGGTGTTACTGGTTCCTACCTTCTGACGAACCGTCATGTCATTAATTTGGTGCGGCGGGAAATCAGGACTGTTACTTTGAAAAAATTAGAGTGTTTAAAGCAGGCTCGCGCTTGAATATATTATCATGGAATAATGAAATAGGACGTTCGATCCTATTTTGTTGGTTTCTAGGATTGACGTAATGGTTAATCGGGATAGTTGGGTGGAATTCTCGGGTGCCAAGGAACTCAAGTCACAGGCTTAGATG
+
CCCCCGGGGGGGGEGGFAFGGGGGGGGFGGGGGGGGGGGGGGGGGGGGGGGGGGGGGGGGGGGGGGGGGGGGGGGGGGGGGGGGGGGGGGGGFCFGGGGGGGGGFGGGDDGGGDGGGGGGDFFFCFGGFGGGGGGFFGFGGGCFCEFGFFGGGF7FFGGGGEGGDDGGFGDFGGGG,@CCGGFD<<CGGCCFGGGFF7<FCC@C:FGGFGGGGACCBC*:C9F;9E+<FF:CGGG5*<CEGF7+*8=C5CFGF7+@5C55*9@F<9C=C*2717:CFF@F=?<*0+<AF*+<F*9600*90
@M03152:184:000000000-AWYW1:1:2106:27862:12805 1:N:0:AGGCTTAGATACCTGT
AAGCTCGTAGTTGAATTTCGGTAAATAAAGAATTTACGGTCCACTTTACAAGTGAGAACTAAAATCTTTATTTCCTTCCTTTTGGAATAACTCCCGAAATTATCTAATAATTAGGGTAATCAAGTATTCCAAATCTTTTACTGTGAAGAAATTAGAGTGTTCAAAGCAGGCGTAATCAAGTCTTTGAATATATTGGCATGGGATAATGAAATAGGACTTTAGTTCTACTTTCGTTGGTTTCTAGGGCTGAAGTAATGATTAATAGGGATAGTTGGGTGGAATTCTCGGGTGCCAAGGTACT
+
AA6C--BFFGEGGAEEAFG@+B@CGGGGCGG@E,C<E@;FFGE@<FGGG,CFE@@C@FGCEEFGFGCFFFFE<E9EFECGGFCFEGGEFGF99EECCCCF@ECEGEG9FGF,?8CCE<=?E?BFGGAF<CCA<5EFGAAF<FGGGAAF9F8?FGCF95CA,5@CF9F<,A+CC:CE9<ED,?,C8<EEDDFBFDDB,FF:=3:FF9DDD>9,=9@9D?FGFC3=CEF=ECCF+6@87+:9EGG7CFGFEC*,3,@D7C,9;BCCFC79?7C2,=*854)/=FC+4>48*=EC?>47F+;<+
@M03152:184:000000000-AWYW1:1:2106:5778:12831 1:N:0:AGGCTTAGATACCTGT
AAGCTCGTAGTTGAATTTCGGGGTCAGTAGGTCGGTCGTGCCACCGGTATGAACTGGCTTCACTGATTCCTCCCTCTTGTAGAACCGTGATGCCATTAATTTGATGTTGCGGGGAAACAGGACTGTTACTTTGAAAAAATTAGAGTGTTTAAAGCAGGCATACGCTTGAATACATTAGCATGGAATAATGAAATAGGACGTTTGATTCTATTTTGTTGGTTTCTAGGATCGACGTAATGATTAATAGGGATAGTTGGGTGGAATTCTCGGGTGCCAAGGAACTCCAGTCACAGGCTTAGAT
+
CCCCCGEF@DFFEFCFAFEGEGGCF@CCFFGFF@CFFFFGG?FEAGGC@FFFDGGCFGCEFGEEFGFEFGGGGCEEG9FFCFGFEFC,,:EFEDDGC,E<F<F,CCFGD9CCGG@FG8F8E=<<EFGED?EFG<F9D,>=AAAF?@FEA=FFFDFGGGGGGG9FDFGFC7EE9CFCC;FFBFGCG:@ECGFGE,@DFGEC>>7@3;;99AA9;FCF7:EG8CCGG,9<;,=EEE8CF5CCCF99@CC6C6)2<>9FG5/;5E:EGGGF3E=C534*?FFC6;C>8+A++0<9@75F*27E+
@M03152:184:000000000-AWYW1:1:2106:21733:12962 1:N:0:AGGCTTAGATACCTGT
AAGCTCGTAGTTGAATTTCGGGATCAGTACGCTGGTCGTGCCTCTGGTATGTACTGGTGTCACTGGTTCCTCCCTTCTGAAGAACCATCATGCCATTAATTTGGTGTGGTGGGAAATCAGGACTGTTACCTTGAAAAAATTAGAGTGTTTAAAGCAGGCTCGCGCTTGAATACATTAGCATGGAATAATGAAATAGGACGTTAATTCTATTTTGTTGGTTTCTAGGATTGACGTAATGATTAATAGGGATAGTTGGGTGGAATTTTCGGGTGCCAAGGAACTACAGTCACAGGCTTAGATC
+
CCCCCGGGGGGGGGGGGGGGGGGGGGGGGFGGEGGGFDCFGGGGGGGGGGGGGGGGGGFGFFGGGGGGGGGGGGGGGFFGGGGGGGEGGDC<FGGGGGFFGGGGFGEC@FGGGGGGGFEGEFGGGGGGGGG9EFGGGGGGGGGGCFFGG@FFFFGGGFGE@FEGGGDGGGGGGFGAEFCFDGFGFGGCA9FGGDFFFGGGGFFDCFGFFGGG9,@FG>GFGEGCFC6?CFF7C*1;59E7,CEFCFF,0846=C7<::B@*<?<:9+*/:8<EFDC*<>F68+9+<C++*+<59F?+3*0+
@M03152:184:000000000-AWYW1:1:2106:15017:12981 1:N:0:AGGCTTAGATACCTGT
AATCTCGTAGTTGAATTTCGGGACTAACAGGTTGGTCGCGCCTTCGGTGTGTACTGGTCTAGTTGGTTTCTCCCTTCTGACGAACCACGATGTCATTAATTTGGTGTCGTGGGAAATCAGGACTGTTACTTTGAAAAAATTAGAGTGTTTAAAGCAAGCGATAGCTTGAATACATTAGCATGGAATAATGAAATAGGACGTTTAATCCTATTTTGTTGGTTTCTAGGATCGATGTAATGATTAATAGGGATAGTTGGGTGGAATTCTCTGGTGCCAAGGAACTCAAGTCACAGGCTTAGAA
+
CCCCCGFGCFGGGGFGGGGGGGGGGCGGGGGGGGGGGGGGGGGGGGGGEGGGFGGCCFGGGCFFCFEFFCGGGFGGGGGGGGGGGGGFFEFGGGGGGGEGFFGGGCF<CDEEEC@CFGFFG8FFGGFFFCFAF,C,F,@DFFG,FFDEGCGGFDFFG8FF7FGCAEFDGGFGAFGGCDE9CGDCFEF9DC9F,=;937FCCC:7;FGEGCGGGECGG>CEFG;EFC:,?EGG,C:A1B:C9,=7C74A7*86@E7+>5;8=ECGG+?F+=+0*>8:?>)0**3;+++09@FG9737C64++
@M03152:184:000000000-AWYW1:1:2106:27077:13073 1:N:0:AGGCTTAGATACCTGT
AAGCTCGTAGTTGAATTTCGGGATCAATATGTCGGTCGTGCCTCGGTACATACTGGCATCATTGGTTTCTCCCTTCTGATGAACCATGATGCCATTAATTTGGTGTCGTGGGGAATCAGGACTGTTACTTTGAAAAAATTAGAGTGTTTAAAGCAGGCTCACGCTTGAATACATTAGCATGGAATAATGAAGTAGGACGTTTGATTCTATTTTGTTGGTTTCTAGGATCGACGTAATGATTAATAGGGATAGTTGGGTGGAATTCTCGGGTGCCAAGGAACTCCAGTCACAGGCTTATATT
+
CCCCCGGGGGGGGGFGGGGGGGGGGGGGGGGGGCFGGGGGGGGGGGGGG,FFGGGGGGGGGGGGGFGGGGGGGGGGGGGGGGGGGGGGGGGGGGGGGGGGGGCFGGGGGGDGGGGGGGGGGGGGGGGGGFGGGGGGFFDFGGFGGGGGGGFGGGGFGGGFGGGGGGGGGGGGGGFGGGGGGGGGGFGGGGFCF;FGGGGFGG>FFGFFGGGGG,DFFCEGFFFFEGGGGGGEGGFGFCFG7,:FG7C886?6FFC?CED*=9FGGGG*C78)8<FGC)7?F?CCCCG@?4:AFF*:++2<+
@M03152:184:000000000-AWYW1:1:2106:21874:13119 1:N:0:AGGCTTAGATACCTGT
AAGCTCGTAGTTGAATTTCGGGATCAATTTATTGGTCGTGCTATTGTACGTACTGGTATTATTGATTTCTACCTTCTGACGAACCATGATGTCATTAATTTGGTGTCTTGGGGAATCAGGACTGTTACTTTGAAAAAATTAGAGTGTTTAAAGCAGGCTCACGCTTGAATACATTAGCATGGAATAACGAAATAGGACGTTTGATTCTATTTTGTTGGTTTCTAGGATCGACGTAATGATTAATAGGGATAGTTGGGTGGAATTCTCGGGTGCCAAGGAACTCCAGTCACAGGCTTAGATC
+
CCCCCGGFDGGGGGGGGGGGGGGGGGGGGGGGGGGGGGGGGGGGGGGGGGGGGGGGG9FGGGGGFGGGGGGGGGGGGGGGGGGGGGGGGGGGGGGGFGGGGGGGGGCFG<FGGEGGGGGGGGGGGGGGGGGGGGGFGGFGGGGGGGGGGGCGGFDGGCGGGGGGGGGGGGGGGGGGGGGGGGGGFGGFGGGCF9BFFGE>FEG,F;FGGGGGGGFGGGGGCFFGGGGGGDGEDGGFGGF?EF?FGFDGGGFGGGGC*=EB89CFFCF555CDC4C4C);=FGGFF?FFFF7+17CFF<CE9
@M03152:184:000000000-AWYW1:1:2106:17874:13153 1:N:0:AGGCTTAGATACCTGT
AAGCTCGTAGTTGAATTTCGAACCTGGTCGGGCGGTCTGCCTTACGGTACGTACTGTCTGGCCGGGTTCTACCTCTTGGTGAGCCGGCATGCCCTTAATTGGGTGTGTCGGGGAACCAGGACTTTTACCTTGAGAAAATTAGAGTGTTCAAAGCAGGCCTTTGCCCGAATACATTAGCATGGCATAATAAAATAGGACGTGCGGTTCTCTTTTGTTGGTTTCTAGAGTCGTCGTAATGATTAATAGGGATGGTTGGTTGGAATTCTCGGGTGCCAAGGAACTCCAGTCACAGGCTTAGATC
+
CCCCCGGGGGGGGGFGGGGGGGGGGGGGGGGGGGGGGGFGGGGGGCGGGGGGGGGFGGGFGGGGGGGGGGGGGGGGGGGGGFGGGG7FFGGGGGGGFDFGGGGGGGGFFEEGGCGGGGGGGGGGGGFGGGGGGGGGG8<C3FFEGCFGGGGGCGGGGGGGGGGGGCFEGFGGGCFFFFGGGCFGF,>D;,?CGGFE,?CFCFCFGGGG9FFDFGGG7*=FGFE9A;EE;B*;8:5*1:?FG?EFFFFGC=)*<CEC*:85<CGF7C+2**29E***2)4**2+>6++:+0A7*99F++200
@M03152:184:000000000-AWYW1:1:2106:26324:13225 1:N:0:AGGCTTAGATACCTGT
AAGCTCGTAGTTGAATTTCGGGCCTGGCCGGGCGGTCTGCCTAACGGCACGTACTGTCTGGGCGGGCCTTACCTCTTGGTGAGCCGGCGTGCCCTTTGTTGGTGTGCGTCGGGGAACCAGGACCTTTACCTTGAGAAAATTAGAGTGTTCAAAGCAGGCCTATGCCTGAATACATTAGCATGGAATAATAAAATAGGACGCGCGGTTCTATTTTGTTGGTTTCTAGAGTCGCCGTAATGATTAATAGGGATAGTTGGGTGGAATTCTCGGGTGCCAAGGAACTCCAGTCACAGGCTTAGAT
+
CCCCCGGFGGGGGGGGGGGGGGGGGGGGGGGGGGGGGGGGGGGGGGGGGGGFGGGAFGGGGGCF@FGE>DFGFGDFFGGGGGGFFGGGGGGGGGGFGGGGGGGGG>EEEGGGGGGGGGGGG*DFDEGEGGGGFEEGGFECFGGGGGGGGGGFFFFFFGGGGFGGGGGGC7CFDFGFFCFGGGG7FG99+0<FFCCF<F6:EGGGC8EGG+<EFGFGFGGGGGGGGGGGGFC858EC*:FFCFGGF:CCGA>FGCCFF5ECG>C?FGGGDG5C=DF><@@6:CEG6<:<C9C0+1>>FC=++
@M03152:184:000000000-AWYW1:1:2106:8343:13263 1:N:0:AGGCTTAGATACCTGT
AAGCTCGTAGTTGAATTTCGAACCTGGTCGGGCGGTCTGCCTTACGGTACGTACTGTCTGGCCGGGTTCTACCTCTTGGTGAGCCGGCATGCCCTTAATTGGGTGTGTCGGGGAACCAGGACTTTTACCTTGAGAAAATTAGAGTGTTCAAAGCAGGCCTTTGCCCGAATACATTAGCATGGCATAATAAAATAGGACGTGCGGCTCTATTTTGGTGGTTTCTAGAGTCGCCGTAATGATTAATAAGGATAGTTTGGTGGAATTTTCGGGTGCTAATGAACTCCAGTCCCAGGCTTAGAAT
+
CCCCCGGGEGGGGFAFAFDFFGGGGFFGGGGGDCGGFGGGGGGGGGGGFFCGGGGGGGGFDFGGGGGECFADGGEGGGCG=CFGGGC@F7FGGGCFF9BFGGFCF=CFGD@EGDF?F=D@DGFGFFGG<<=EEGGG@8,=D@AFGGEGGCFFCFGAFGGGGG;3FGEC@CCA>9FF,?F9,>7?F@9DCGB@9C9,<F*CC7C7FGCC9FC:9,*4**3C6?9C+?+CE58*?:5:CC9C+<+<*+3<+<6+<++<*AE580A?+++2)2/)****+/*3CF+988+32)3+279*23:++
@M03152:184:000000000-AWYW1:1:2106:10365:13309 1:N:0:AGGCTTAGATACCTGT
AAGCTCGTAGTTGAATTTCGGAATGCGTCTGGCCAAAGCTCGTCCTTGTGGCGTGGCTGGACTGGCGTTTCCTATCTTACCGATAGTGGGGTCAAACTCACTTCGGATCATTTACTTTGAAAAAATTAGAGTGTTCAAAGCAGGCGTAACCTTGCCATTGAATATTACAGCATGGGATAATAGAATATGACGTTGGTCTTATTTTGTTGTTTTCCAAGGTCGATGTAATGATTAATAGGCATAGTTGGGTGGAATTCTCGGTTGCCAAGGAACTCAAGTCACAGGCTTAGATCCTGTATGC
+
C@CC<FGF7FFEGGGGGGGGEGGGGGGG7FCFFGCFFGGGGEGEEGGEEFGGGGEGGGGGGDFFGGGG:FFGGFFF<F9FEEEG:FGGFFE@FGG9C,ACAFGGEEDEFGCEFEGCEEG9ABEDCFGGF,?FEFE<B,,F@FFGGEGGCFFGGGGGGGGGGGD,<<=FF<F,>C,<ACFA9F;C=F9=EF9:F885FF=;;<@@@;CCE,>>:@C,2,*,,*46CGGGGF9<C?C;,<6++0+<CGF?CCA5AFG6>:9=C*=/*+<CC*:CCG:*319?FG?78;CC+9+++00+30::+
@M03152:184:000000000-AWYW1:1:2106:13159:13313 1:N:0:AGGCTTAGATACCTGT
AAGCTCGTGGTTGAATTTCGAACCTGGTCGGGCGGTCTGCCTTACGGTACGTACTGTCTGGCCGGGTTCTACCTCTTGGTGAGCCGGCATGCCCTTAATTGGGTGTGTCGGGGAACCAGGACTTTTACCTTGAGAAAATTAGAGTGTTCAAAGCAGGCCTTTGCCCGAATACATTAGCATGGCATAATAAAATAGGACGTGCGGTTCTATTTTGTTGGTTTCTAGGATCGACGTAATGATTAATAGGGATAGTTGGGTGGAATTCTCGGGTGCCAAGGAACTCCAGTCACAGGCTTAGATC
+
CCCCCGGGCGFGGGGGGGGGGGGGGGGGGGGGGGGGGGGGGGGGGGGGGGGGGGGGGGGGGGGGGGGGGGGGGGGGGGGGGGGGGGGGGGGGGGGGGGGGGG8FGGGGGGGGGDGGGGGGGGGGGFGGFGGGGGGGFGFFG<A<FECEFFFDCFGGGGDGGGGFGGD7FGGGGGGGGGGGGGGGGGGGDFGCFFGCFGGFGGGGGGGGFGGGGGFFGCECGGGG?FCFGGGECEFGGCGFGGGGFF6F?=4CGF9CCGGGC6EGFCE59CGDCGDFDF@C:@CCC?99CFGG=37C??*32
@M03152:184:000000000-AWYW1:1:2106:19722:13363 1:N:0:AGGCTTAGATACCTGT
AAGCTCGTAGTTGAATTTCGAGATCAATTTATTGGTCGTGCTATTGTACGTACTAGTATTATTGATTTCTACCTTCTGACGAACCATGATGTCATTAATTTGGTGTCTTGGGGAATCAGGACTGTTACTTTGAAAAAATTAGAGTGTTTAAAGCAGGCTCACGCTTGAATACATTAGCATGGAATAACGAAATAGGACGTTTGATTCTATTTTGTTGGTTTCTAGGATCGACGTAATGATTAATAGGGATAGTTGGTTGGAATTCTCGGGTGCCAAGGAACTCCAGTCACAGCCTTAGATC
+
C6CCCGGGGGGGGGGGGAA<FFEGGGCAFFCEFGFGFEGEG@EEGGGGGCFGGGD<FEFGFFGGDCGEFGGGGGGGGGCAFGGEFG9FACFGGFFGA<FCFFGG7CADE?A@FGGC<?FFGGGFGD9F,CFG9EFC<FFFGGD?FEGFGFGGG9=,BFGDFAEFGGGDGGGFGF<FAFEGGG:DC@;EEG+FD99@<FCFE8C,@@FF,@FAFCFGCDB8,,@CA,>>,:***>DDEF,BC:CEC77CCEA6,<=8*4C7<;CCCEFCFEC5=71;5)0:EFF*<@C:7;:<*90+29*++
@M03152:184:000000000-AWYW1:1:2106:8883:13394 1:N:0:AGGCTTAGATACCTGT
AAGCTCGTAGTTGAATTTCGGGATCAATATGTCGGTCGTGCCTCGGTACGTACTGGCATCATTGGTTTCTCCCTTCTGATGAACCATGATGCCATTAATTTGGTGTCGTGGGGAATCAGGACTGTTACTTTGAAAAAATTAGAGTGTTTAAAGCAGGCTCACGCTTGAATACATTAGCATGGAATAATGAAATAGGACGTTTGATTCTATTTTGTTGGTTTCTAGGATCGACGTAATGATTAATAGGGATAGTTGGGTGGAATTCTCGGGTGCCAAGGAACTCCAGTCACAGTCTTAGATT
+
CCCCCGGGFGFFGGGGGGGGGGCFGGGGGGGGGGGGGGGGGGGGGGGGGGGGGGGGGGGGGGGGGGGGGGGGGGGGGGGGGGGGGGGGGGGGGGGGFGGGGGGGGGGDGGGGGGGGGGGGGGGGGGGGGGGGGGFGGGGGGGFFGGGGGGGGGGGGGEGFGGGGGGGGGGGGGGFGGGGGGGGGGGGGFBEGFFFGGGGFDFGCFFGGGGGGGGGGEGGGGGGFCFGGF88CGGDFGGFGGFBC7>6=,*;7FGFG5EE7:C9C?F<C*:CDEGGCF3>CFE0*38CCC6CE+2CFCCFG+
@M03152:184:000000000-AWYW1:1:2106:21943:13398 1:N:0:AGGCTTAGATACCTGT
AAGCTCGTAGTTGAATTTCGGGACTAACAGATTGGTCGCGCCTTTGGTGTGTACTGGTCTAGTTGGTTTCTCCCTTCTGACGAACCACGATGTCATTAATTTGGTGTCGTGGGAAATCAGGACTGTTACTTTGAAAAAATTAGAGTGTTTAAAGCAAGCGCTAGCTTGAATACATTAGCATGGAATAATGAAATAGGACGTTTGACCCTATTTTGTTGGTTTCTAGGATCGACGTAATGATTAATAGGGATAGTTGGGTGGAATTCTCGGGTGCCAAGGAACTCCAGTCACAGGCTTAGAA
+
CCCCCGGGGGGGGGGGGGGGGGGGGGGGGGGGGGGGGGGGGGGGGGGGGGGGGGGGGGGGGGGGGGGGGGGGGGGGGGGGGGGGGGGGGGGGGGGGGGGGGGGGGGGGGGGGGGGGGGGGGGGGGGGGGGGFGGGGGGGGGFGGGFGGGGGGGGGGGGGGGGGGGGGGGGGGGGGGGGGGGGGCF9FGGGGGGGGGGGGGGGGGGFGGGCFDFFGGGGGGGGGGGGGGGGGGCCEFGGC?7EFGGFDFGGFGGFEFGGG@EGFFGGFCG587:55FCFFFGG6DCFFGGFGGGFF=EFF9+
@M03152:184:000000000-AWYW1:1:2106:7761:13516 1:N:0:AGGCTTAGATACCTGT
AAGCTCGTAGTTGAATTTCGGGATCAATACGTCGGTCGTACCTTCGGTACGTACTAACGTTATTGATTTCTCCCTTCTGACGAACCGTGATGTCATTAATTTGATGTTACGGGAAGTTAGGGCTGTTACTTTGAAAAAATTAGAGTGTTTAAAGCAGGCAATCGCTCGAATACATTAGCATGGAATAATGAAATAGGACGTTCGAACCCATTTTGTTGGTTTCTAGGCTCGACGTAATGATTAATAGGGATAGTTGGGTGGAATTTTAGGGTGCCAAGGAACTCCAGTCACAGACTTAGAT
+
CCCCCFGGECFFGGGGEFFGGG7CFCFGGFFFGGDGGGFGGCEGGGGCFGGGDGG<ECFG8EFEEFGGFFGGGGGGGGGGGGCGGCEBFFGGGDGGG<<CEFF9EFEGCGGDGE@B:CFCF<FFGDG9@EEF<9FCA,@FG<?FCFFGGGCFFDACFFDGGG?F<FFGGGEGG,FFFFF;,EF8@FGGF>;CCFEF7ECEFDCFGCE7*>FB@;;FF6DC@B;B9FC,?BC*=5=ECCF+CC9:CEFG=7AC?C?9C74B*;+<<+<+2<*9EDDF<>3*0;AFCFDFG*<C+**<C+:7+
@M03152:184:000000000-AWYW1:1:2106:27283:13669 1:N:0:AGGCTTAGATACCTGT
AAGCTCGTAGTTGAATTTCGGAATGCGTCTGGTCAACGCTCGTCCTTGTGGCGTGGCTGGACTGGCGTTTCCTATCTTACCGATAGTGGGGTCAAACTCACTTCGGATCATTTACTTTGAAAAAATTAGAGTGTTCAAAGCAGGCGTAACCTTGCCATTGAATATTACAGCATGGGATAATAGAATATGACGTTGGTCTTATTTTGTTGGTTTCTAAGGTTGATGTAATGATTAATAGGGATAGTTGGGTGGAATTCTCGGGTGACAAGGAACTACAGTCACAGGCTTAGATCTTGTATGC
+
CCCC<FGGFGGGGGGDEGGGG-CGFFCFEGEGGF9F@EGGGGG7,CFGGGGGCFFCCGDC<FFG8EG@FGGFFGC=FFFGGC@E@CFGCAFGGG@FFFG,:FFFCFGGG=F<C9BAAFDGFGG8FEFC<CGAEFGFFFFG8>DFEFEGGCBFAFGGGFA,<BFACGGBFFFCGF7@FFG>F;FFFCGGFFEGGGGGGCC2@<@FFCFGGCEFFFGFCFE,,24;C;CFFGFFE,=C9:6C**7<;;7A=EEGFCFG1<?C5>8*5?+:CC8C29**<77?9+:7@*6;6*+++20+3+::+
@M03152:184:000000000-AWYW1:1:2106:24027:13929 1:N:0:AGGCTTAGATACCTGT
AAGCTCGTAGTTGAATTTCGGGATCAATACGTCGGTCGTGCCTCGGTACGTACTAACGTCATTGATTTCTCCCTTCTGACGAGCCGTGATGTCATTAATTTGGTGTTACGGGAAGTCAGGACTGTTACTTTGAAAAAATTAGAGTGTTTAAAGCAGGCAATCGCTCGAATACATTAGCATGGAATAATGAAATAGGACGTTCGGACCTATTTTGTTGGTTTCTAGGATCGACGTAATGATTAATAGGGATAGTTGGGTGGAATTCTCGGGTGCCACGGAACTGCAGGCACGGGCTTAGACT
+
CCCCCGGGGGGGGGGGGG<FEGGGFEEDGFGFGGGGGGGEGGGGGGGGGGFFEGGFGGGGGGGGFFFGGGFGGFGCFFGGGGGGGGFGDECCFECDE<C?FFFECFGCEEGGGGCEFEFGCFDFFGGGFGGGFGGFG:BEFGFFFFGGCFFECFEFF7FFFGFGC@ECEFGGGC<;<FF9CFGDBGBEFCECGFFGFFG@:BFGF*FFGGGFGGCF7BBFF,C;?FGF6=CC88**CG?@:CE@FFGF?65<+>E6EEEDFCC6+:05/C85**:**772:F+7<8***)*229)/3<C++
@M03152:184:000000000-AWYW1:1:2106:14763:13963 1:N:0:AGGCTTAGATACCTGT
AAGCTCGTAGTTGAATTTCGGAATCAATTTGTTGGTCGTGCCTCGGTACGTACTGGTATTATTGGTTTCTACCTTCTGAAGAACCTTGATGTCATTAATTTGGTGTCTTGGGGAATCAGGACTGTTACTTTGAAAAAATTAGAGTGTTTAAAGCAAGCATACGCTTGAATACATTAGCATGGAATAATGAAATAGGACGTTTGATTCTATTTTGTTGGTTTCTAGGATCGACGTAATGATTAATAGGGATAGTTGGGTGGAATTCTCGGGTGCCAAGGAACTCCAGTCCCAGGCTTAGATC
+
CCCCCGGGGGGGGGGGGGGGGGGGGGGGFGGGGGGGGGGGGGGGGGGGGGGFFGGGGGGGGGGFGGGGGGAFGGGGGGGGGGGGGGGGGGGGGFGGGGGGGGGGGGGGGGGGGEGGGGGGGGGFGGGGGGGGGGGFF7FGFGFFGGGDGGGGGGGFCFCFGFGGGGGGGGGDGGGGDCFFGGFFGFGGGGGGGGGGDFEFFFEAFGGGGGGFD9FGGCEGGGGGGGGEF5E8EEG:ECFGGC9=FDFFFGFFFFGF5AEGC9FFFGF5C*=DECCCG>F?CC+;89>>+6:@57CF??C9+
@M03152:184:000000000-AWYW1:1:2106:28573:14085 1:N:0:AGGCTTAGATACCTGT
AAGCTCGTAGTTGAATTTCGGGGTCAGTAGGCCGGTCGTGCCACTGGTATGAACTGGTCTCACTGATTCCTCCCTCTTGTAGAACCGTGATGCCATTAATTTGGTGTTGCGGGGAAACAGGACTGTTACTTTGAAAAAATTAGAGTGTTTAAAGCAAGCTAACGCTTGAATACATTAGCATGGAATAATGAAATAGGACGTCGATCTTATTTTGTTGGTTTCTAGGGTTGACGTAATGATTAATAGGGATAGTTGGGTGGAATTCTCGGGTGCCAAGGAACTCCAGTCACAGGCTTAGATC
+
CCCCCGGGGGGGGGGGGGGGGGGGGGGGGGGGGGGGGGGGGGGGGGGGGGFG<FGGGGGGGGGGGGGGGGGGGGGGGGFGGGGFGGGGGGGGGGGGGGGGGGGFGGGD=FGGGGGGGGGEEF@FFGGGFEFG,<EECFGFFAFG,E<DEGFGEB9FDGGGGFFGFGGGGGGGGCFGDAFGGGGGGGGGGCCCDGGGGGFE>CCF@FGGGGGGDCCGF5CCFGGFG989CE++::EGGGGG77+1:CCCFG5?EFECEGD55CC6+C<*>5F<CCCG=3>FEGGF6@C<+7CG59DGGFGC0
@M03152:184:000000000-AWYW1:1:2106:13223:14091 1:N:0:AGGCTTAGATACCTGT
AAGCTCGTAGTTGAATTTCGGGATCAATTTATTGGTCGTGCAATCGTACGTACTGATATTATTGATTCCTACCTTCTGACGAACCATGATGTCATTAATTTGGTGTCATGGGGAATCAGGACTGTTACTTTGAAAAAATTAGAGTGTTTAAAGCAGGCTCACGCTTGAATACATTAGCATGGAATAACGAAATAGGACGTTTGATTCTATTTTGTTGGTTTCTAGGATCGACGTAATGATTAATAGGGATAGTTGGGTGGAATTTTCGGGTGCCAAGGAACTCCAGTCACAGGCTTAGATT
+
CCCCCGGGGGGGGGFGGGGGGGGGGGFGGGGGGGGGGGGGGGGGGGGGGGGGGGGGGGGGGFGFGGGGGGGGGGGGGGGGGGGGGFGGGGGGGGGGGGGGGGGGGGGGGGGGGCFGGGGGGGGGGGGGGGGGGGGGGEGGGGGGGGGGGGGGGGGGCGGGGGGGGGGGGGGGFGGFGFFGGGGGGDGGGG8FFGGFCFDFGGGFFGGFEGGGGFFGGGGGGGGG7,8EGEGGG>BFEFCFGGGE@CC66CFGGGFC*AE7F:EE+=?*5*/787CCG3FC=<<C@+<FFF?95*>ECG70+
@M03152:184:000000000-AWYW1:1:2106:25279:14178 1:N:0:AGGCTTAGATACCTGT
AAGCTCGTAGTTGAATTTCGGCGTGCGCCTCGGGCTTGGTCGGCCGTCAAGGTCTGTACCGTCCGGGTCACGCCCCACTGTGGGATACTCACCGCTGTCCTTAACTGGGTGGCGGTCAAAGGGGGTTTCGTGCATGGGGGGCAACTTCTGTGCATAATCTCTGGGGTTCCTACTCTTTTACTTTGAGCACATTAGAGTGTTCAAAGCAGGCAATCGAGCCTTTGAATACTTCAGCATGGGATAATGGAACAGGACTGGTGTCCTGATTTCGTTGGTTTCTAGGGTATCAGTAATGATTATA
+
CCCC9FFGCFGFFGGGGGGGGGGGGDGGEGGEGDFGGGFGGGEDGGGGGGGGGGGFGGGGGGGGGGGGGGGGGFGGGEFEFCFDAFFCFFGGGGEGG7FGGE<,CFGGGGEDFGEGCEG<FEGGGFFGG+FGEFCFGCEEG5CFGGG,CFGGG77E:7CFFDGGFEEGG?F@9:CFC9E9<EDFE+*<@*2<7:9CCA?FGGGGGGGFFFGGCFGFFFG5;:EGGFGGGFGFCFGEEF=FCCGFGGFFGF@F=*/<@7F?F8@9++3?:3;**>4CFFBGFC6*0+2<+/++<C>+++*++
@M03152:184:000000000-AWYW1:1:2106:8148:14255 1:N:0:AGGCTTAGATACCTGT
AAGCTCGTAGTTGAATTTCGGATCAGGCACTTCGGTCTATACCTTCGGGATAGTACTGAAGCTGCTGGATCTTACCTTCTAGAGACTGCTGTGCTCTTAACTGGGTGCAGTAGGGCTCTAGGACTTTTACTTTGAAGAAATTAGAGTGTTTAAGGCAGGCTTGCGCTTGAATACATTAGCATGGGATAATGAAATAGGACTTTGGTTCTATTTTGTTGGTTATAGGACCAAAGTAATGATTAATAGGGATAGTTGGGTGGAATTCTCGGGTGCCAAGGAACTCAGTCACAGGCTTAGATCT
+
CCCCCGGG@DGGGGDGGGGGGGGGGGGGGGGGGGGGGGGGGGGGGGGGGGGGGGGGGFGGGGGGGFGGGGGGGGGGGGGGGFGGGGGGGGGGDGGGGGGDFFGGGGDGGGGGGGGGGGGGEGGGGGGGGGGGGFGGGCGGGGGGFGGGGGGGGFGGGGGGGGGFGGGGFGCFFGGGGFGFFGGFGGGGGGGGGGGGGFGGGDAFDFDFG9DFGFGGG8CCF@93=>EFGGFCFFFFACGGFGGFCC?6;7AFGFFG*CE7B9CFGF;*/CFGDGDFFFF*CEF>+>+<96+=C4C<C+*+3
@M03152:184:000000000-AWYW1:1:2106:5213:14309 1:N:0:AGGCTTAGATACCTGT
AAGCTCGTAGTTGAATTTCGAGATCAGTACGCTGGTCGTGCCTTCGGTATGCACTGGTGTCACTGGTTTCTCCCTTCTGAAGAACCGTCATGTCATTAAGTTGGTGTGGCGGGGAATCAGGACTGTTACTTTGAAAAAATTAGAGTGTTTAAAGCAGGCTCGCGCTTGGATACATTAGCATGGAATATTGAAATAGGACGTTTGACCCTATTTTGTTGGTTTCTAGGATCGACGTAATGATAAATAGGGTCAGTGGGGTGGAATTATCGGGTAGCAAGGAACTCCATTCGCTTGCTTTGCT
+
CC<C<@C@;FBFGGGGFGGGFCEGGG9FDA@FCCCFFC+CEGDGGGGGCFEFADF?EFGGFEGGGG,EFD6,69CE8FCGFG,:6,@CFEFDFA,CE,,CFECGFGGCFF:F@F7+B9BEF8@FG<E<FFFG98,5,:FFDFFGDF9D@DA9FGGEGFFGGC@<*:FFEGGAFFGF9<CCEGGDCCE,>BFCEFD,<FG*<CA*>F9C87,?C,++?*5*33+3+5C++?5*:18*:=70+++3:CEF0*)/*3+2**:88;6+0++01:*/****<))*:*0*<6<7+*/**19+0+*3+
@M03152:184:000000000-AWYW1:1:2106:21584:14380 1:N:0:AGGCTTAGATACCTGT
AAGCTCGTAGTTGAATTTCGGGATCAATTTATTGGTCGTGCTATTGTACGTACTGGTATTATTGATTCCTACCTTCTGACGAACCATGATGTCATTAATTTGGTGTCTTGGGGAATCAGGACTGTTACTTTGAAAAAATTAGAGTGTTTAAAGCAGGCTCACGCTTGAATACATTAGCATGGAATAACGAAATAGGACGTTTGATTCTATTTTGTTGGTTTCTAGGATCGACGTAATGATTAATAGGGATAGTTGGGTGGAATTCTCGGTTGCCAAGGAACTCCAGTCACAGGCTTAGATT
+
CCCCCGGGGGGGGGGGGGGGGGGGGGGGGGGGGGGGGGGGGGGGGGGGGGFGGGGGGGGGGGGFGGGGGGGGGGGGGGGGGGGGGGGGGGGGGGGGFGGGGGGGGGGGGGGGGGGGGGGGFGGGGGGGGGGGGGGGGGGGGFGEGGGGGGGGGGGGGGGGGGGGGGGGGGGGGGGGGGGGGGGGGGGGGGGGF99E9FG3@FGFGGFGGGGGGFGGGEGGGFFFF9ECF5:?EECGFC?=CGFFGEEG?EACF7C?8?8C1?CC?FFDC*=8C*;4C)=E6EFCFFC+:@FFCFGF?CF:9
@M03152:184:000000000-AWYW1:1:2106:26189:14395 1:N:0:AGGCTTAGATACCTGT
AAGCTCGTAGTTGAATTTCGAACCTGGTCGGGCGGTCTGCCTTACGGTACGTACTGTCTGGCCGGGTTCTACCTCTTGGTGAGCCGGCATGCCCTTAATTGGGTGTGTCGGGGAACCAGGACTTTTACCTTGAGCAAATTAGAGTGTTCAAAGCAGGCCTTTGCCCGAACACATTAGCATGGCATAATAAAATAGGACGTGCGGTTCTATTTTGTTGGTTTCTAGAGTCGCCGTAACGATTAATAGGGATTGCTGGGTGGAATTCTCGGGTGCCCAGGAACTCCAGTCCGAGGCTTAGATT
+
@CCCCE;CECGGGGFGDDFEGFDFGGGFCGEEGGEFFCDFGDEFFGGFFEBCFG7AFFGFDDFBCFCC@FEGGGEFAFC<F5CFGF7FEDFF@DFFCADA?8FGGGG,CFGGG7CFFCDGDGGFGGAFD93ECF,B8>=3BFDDFBFGFDFFGGGCFGGDGCFECF7F7*>F>:@,;6,<C>>?:B;CFG@C;<;?771<FFGG7B*C+CAF;<<FCFE>6+?;FF9>>85*2:2**:C5EC9<79C**7):+++<*:EG;@9@?C+CC=8)*2*2*756*8A968C?+)*2?)/22+73+
@M03152:184:000000000-AWYW1:1:2106:10932:14461 1:N:0:AGGCTTAGATACCTGT
AAGCTCGTAGTTGAATTTCGGAAGGTCCTTAGCAGTCCGCCCCTTCGGGGAGCGGGCTGCTGGCCTCCTATGTTCCTAACGGTCCTCATCCGCGAGGGTGGGGAATCAACCGCTAGGATCGTTTACTTTGAGGAAATTAGAGTGTTCAAAGCAGGCGTAACTCGCCTCCGAATACGTTAGCATGGGATAATGGAATACGACTTCGGTCTTGTTTCGTTGGTTTCGCTTGGCTGAAGTAATGATTAATAGGGATAGTTGGGTGGAATTCTCGGGTGCCAAGGAACTCCAGTCACAGGCTTAG
+
CCCCCGGGGGGGGGGGGGGGGGGGGGGGGGGGGGGGGGGGEGGGGGGGGGGGGGGGGGGGGGGGGGGGGGGGGGGGGGGGGGGGGGGGGGGGGGGGGG7FGGGGGGGGGGGGGGGGGGGGGGGGGGGGGGGGGFGGGGGGGGGGGGGGGGGGGGEFGGGGGGGGGGGGGGGGGGGGGGGGGGGGGGGGGGGGGGFCFGFGGGGGGGDGGGFFFGGEFFFFEGGGGGGGGGGGG>CE??FGDEFGG:EFGGFFG8FGGGGGGDGGFCFFGFDFEFGGGFFGGGGGGGCFGFGGFFGGCCFGC
@M03152:184:000000000-AWYW1:1:2106:16322:14491 1:N:0:AGGCTTAGATACCTGT
AAGCTCGTAGTTGAATTTCGGGACCATCATGTCGGTCGTGCCTAGGTACGTACTGGTATTGTTGGTTTCTCCCTTCTGACGAACCATGATGTCATTTATTTGGTGTTGTGGGGAATCAGGACTGTTACTTTGAAAAAATTAGAATGTTTAAAGCAGGCTCACGCTTGAATACATTAGCATGGAATAATGAAATGGGACGTTTGATTCTATTTTGTTGGTTTCTAGGATCGACGTAATGATTAATAGGGATAGTTGGGTGGAATTCTCGGGTGCCAAGGAACTCCAGTCACAGGCTTAGATT
+
CCCCCGGFGGGGGGGGGGGGGGGGGGGGGGGGGGGGGGGGGGGGGGGGGGGGGGGGGGGGGGGGGGGGGGGGGGGGGGGGGGGGGGGGGGGFGGGGGGGGGFGGGGDFFEGGGGGGGGGGGGGGGGGGGGGGGGGGGGGGGGGGGGGGGGGGGGFGGGGGGGGGGGGGGGGFGGFGGGGGGGGGGGGGGGGGGGGF,,@>@EEFFGGGFGGGGGGGGF8DGCGDGGFGCCCGE8FCFGF?FGECFGFGFFAFCCFFDEGGCCEGC?;CCE:);CGGGFFGGG+9<EG6+*<C:CCFC679+
@M03152:184:000000000-AWYW1:1:2106:11029:14663 1:N:0:AGGCTTAGATACCTGT
AAGCTCGTAGTTGAATTTCGGATCTGGTTGGGTGGTCCGCCTGACGGCGTGTTTACTGCTCGACTGGGTCTTGCCTCTTGGTGAACCTTTGTGCTCTTTATTGAATGCATCGGGAAACCAGGACTTTTACCTTGAGAAAATTAGAGTGTTCAAAGCAGGCCTATGCCTGAATACATTAGCATGGAATAATGAAATAGGACGTGTGGTTCTATTTTGTTGGTCTGTAAGAACTGCCGTAATGATTAATAGGGATAGTTGGGTGGAATTCTCGGGTGCCAAGGAACTCCAGTCACAGGTTTAG
+
CCCCCGGGEGGGGGFGGGGGGGGGGGGFGGGGGGGGGFGGGGGGGDGGGGGGGGGGGCGGGGGFGGFGFFFGGGGGGGGFGGGGFGFGGGGGGGGGGGGGGGEDGGGGGGGGGDGGGGFGGGGGGGGGGGGGGC<FFF?D?FGGGFFFGGGGFGGGGCF7FCFGGDA>FFDEGGGFGGAFCCCFCGGGGGCFFFGGG7FFGGGDFGGGG?CEGCF9:DC>;;D,>;;CC?,>6EEEC5E*BC?FG79+ACA:CF6CCC+*=85*<7?+;:57CC55CF4CGCFDCE?++/++0;D:++23+
@M03152:184:000000000-AWYW1:1:2106:12362:14683 1:N:0:AGGCTTAGATACCTGT
AAGCTCGTAGTTGAATTTCGGAATAAGCAGGTCGGTCGTGCCACAGGTATGTACTGGTCTTGCTGATTCCTCCCTCTTGACGAGCCGTAATGCCATTAATTTGGTGTTGCGGGGAATCAGGACTGTTACTTTGAAAAAATTAGTGTGTTTAAAGCAGGCTCACGCTTGAATACATTAGCATGGAATAATGAAATAGGACGTTCGATCCTATTTTGTTGGTTTCTAGGATTGACGTAATGATTAATAGGGATAGTTGGGTGGAATTCTCGGGTGCCAAGGAACTCCAGTCACAGGCTTAGAT
+
CCCCCGGGGGGGGGGGGGGGGGGGGGGGGGGGGGGGGGGGGGGGGGGGGGGGGGGGGGGGGGGGGGGGGGGGGGGGGGGGGGGGGGGGGGGGGGFGGGGGGGGGGGGGGGGGGGGGGGGGGGGGGGGGGGGGGDFGAFGGGFFGFGGGGGGGGGGGGGGGGGGGFGGGGGGGGGGGGFGGGGGGGGGGGGGGFFGGFFFGGGFCFGGEFGGGGGGGGGGGGGCFFGGGGGGFGEEGC=CFFFGGGGDFCFFCGGF7FGGGGCCGG+:9D*:CEDF>C4:EGFGFCFC@?BDCFFCCC0*93
@M03152:184:000000000-AWYW1:1:2106:19546:14767 1:N:0:AGGCTTAGATACCTGT
AAGCTCGTAGTTGAATTTCGGGGTCAGCAGGTCGGTCGTGCCACTGGTATGTACTGGCCTTGCTGATTCCTCCCTCTTGACGAACCGTAATGCCATTAATTTGGTGTTGCGGGAAATCAGGACTGTTACTTTGAAAAAATTAGAGTGTTTAAAGCAGGCTTAAGCTTGAATACATTAGCATGGAATAATGAAATAGGACGTTCGATCCTATTTTGTTGGTTTCTAGGATTGACGTAATGATTAATAGGGATAGTTGGGTGGAATTCTCGGGTGCCAAGGAACTCCAGTCACAGGCTTAGAT
+
CCCCCGGGGGGGGGGGGGGGGGGGGGGGGGGGGGGGGGGGGGGGGGGGGGGGGGGAGGGGGGGGGGGGGGGGGGGGGGGGGGGDGGGGGGGGGGFGGGGGGGGGGGGGGGGGGGGGGGGGGGGGGGGGGGGGGGGGG@EGGGGGGGGGGGGGGDGGGGGGGGGGGGGGGFGGGGGGGGGGGGGGGGGGGGGFFGGGFGGDGGGGGGGDGGGGGGGGGGFGGGGGGGFGGGGGGGGGGGGGGCF+;9C?FFF68A?CC587CFD?CCFCDG598CDFF:)6?CFFCGFFGFGF?CFCF<CC7
@M03152:184:000000000-AWYW1:1:2106:21416:14814 1:N:0:AGGCTTAGATACCTGT
AAGCTCGTAGTTGAATTTCGGGGTCAGTAGGTCGGTCGTGCCAACGGTATGAACTGGTCTCACTGATTCCTCCCTCTTGTAGAACCGTGATGCCATTAACTTGGTGTTGCGGGGAAACAGGACTGTTACTTTGAAAAAATTAGAGTGTTTAAAGCAGGCTAACGCTTGAATACATTAGCATGGAATAATGAAATAGGACGTCGATCTTATTTTGTTGGTTTCTAGGGTTTACGTAATGATTAATAGGGATAGTTGGGTGGAATTCTGGGGTGCCAAGGAACTCCGGTCGCAGGGTTAGAGT
+
CCCCCFCF7C@-6FEFE@FFFFG:CEFGGGCFFCGG@CGGEC,,:@@,CDE,CAFAFGDFC66C<C,CA<EEE@@,:CFFF@9EF<6?<DEFGGG<FEFGGGG,5=C,EFGDGD:+FDFFGGFBEBE5FC,,85,5DA+3F:A,,,5C=33DA9C><+>DB<<FCFC@F,778@E9>=,@BF,@C=>DF@FCFFGF,DG:1<F:CC,2,@2,;,4,<,6B,,221>*5=*2>*3B**2111+::+1=*?*0=+1<@EE>E>FCC09+<4*2)*2*2*7.*0<?***:85)*/2)2*:*:0<
@M03152:184:000000000-AWYW1:1:2106:23306:14877 1:N:0:AGGCTTAGATACCTGT
AAGCTCGTAGTTGAATTTCGGGATCAGTACGCTGGTCGTGCCTCCGGTACGTACTGGTGTCACTGGTTCCTCCCTTCTGAAGAACCATCATGCTATTAATTTAGTGTGGTGGGAAATCAGGACTGTTACTTTGAAAAAATTAGAGTGTTTAAAGCAGGCTCACGCTTGAATACATTAGCATGGAATAATGAAATAGGACGTTGATCCTATTTTGTTGGTTTCTAGGATTGACGTAATGATTAATAGGGATAGTTGGGTGGAATTCTCGGGTGCCAAGGAACTCCAGTCACAGGCTTAGAGT
+
CCCCCGGGGGGGGFDFGGGGGGGGGGGGGGGGGGGGGGGGGGGGGGGGGGGGGGGGGGCGGGGGGGGGGGGGGGGGGGGFGGGGGGGGGGGGF,FGGGGGGGGGEGGGGFGGGCFCFGGGGGGGGGGGGGGGG99?EGGGFGFFGGFFF=?FGFGGGGGGGGGFGGEFGFGGGGGGFCFGGGGFGGGFFFFGAC;9@C<++@:>FF9DAFGGGGGGGGEGGGGGG9CEGGFGEBFF;CFFGGGE>C6F66ACFGG,?>E*1296<EE5C5FDGFCGD:AGEGF*80<@CBCFF<0?6<C+0
@M03152:184:000000000-AWYW1:1:2106:4361:14932 1:N:0:AGGCTTAGATACCTGT
AAGCTCGTAGTTGAATTCGGGATCAATTTATTGGTCGTGCTATCGTACGTACTGGTATTATTGATTCCTACCTTCTGACGAACCATGATGTCATTAATTTGGTGTTATGGGGAATCAGGACTGTTACTTTGAAAAAATTAGAGTGTTTAAAGCAGGCTCACGCTTGAATACATTAGCATGGAATAACGAAATAGGACGTTTGATTCTATTTTGTTGGTTTCTAGGATCGACGTAATGATTAATAGGGATAGTTGGGTGGAATTCTCGGGTGCCAAGGAACTCCAGTCCAAGGCTTAGATCT
+
CCCCCGGGGGGGGGGGGFCGGGGGGGGGGGGGGGGGGGGGGGGGGGGGGGGGGGGGGGGGGGGGGGGGGGGFFGGGGGGGGGGGFGGAFGGCGGGFGGGGGFFFGGGGGGGGCFEFEGGGGGGGGGGGGGGDGCCGDFGGGGGGGGGGGGGGFEFGCDFFGGFGGGGFGFGGGGFCFGFG8DEF=FGEDGEDGG89FEFGGDCFCFGCFCFGGGFC7>EGAFGG6CFG5:CEECDFGGCFF>@F+,;,AEAF7,<8C5**+?BBCE:F3C*90:95=0;:C967C9+++195;9F+++2+3
@M03152:184:000000000-AWYW1:1:2106:19123:14947 1:N:0:AGGCTTAGATACCTGT
AAGCTCGTAGTTGAATTTCGAACCTGGTCGGGCGGTCTGCCTTACGGTACGTACTGTCTGGCCGGGTTCTACCTCTTGGTGAGCCGGCATGCCCTTAATTGGGTGTGTCGGGGGACCAGGACTTTTACCTTGAGAAAATTAGAGTGTTCAAAGCAGGCCTTTGCCCGAATACATTAGCATGGCATAATAAAATAGGACGTGCGGTTCTATTTTGTTGGTTTCTAGAGTCGCCGTAATGATTAATAGGGATAGTTGGGTGGAATTCTCGGGTGCCAAGGAACTCCAGTCACAGGCTTAGATT
+
CCCCCGGGGGGGGGGGGGGGGGGGGGGGGGGGGGGGGGGGGGGGGGGGGGGGGGGAFGGGGGGFGGGGGGGGGGGGGGGGGGGGGGGGEGGGGGGGFGGGGGGGGGGGGGDDGGGGGGGGGFGGGGGGGFGGGFGGGGGGGGGGGGGGGGGFFGGGGGGGGGFGFFGGGGGGGGGGFCFCFFGGCGGFGEGGGFGGGGGEGGGGEFGGFGGGGGGGGCCFGCEGGGCGFGGGGC5=5CF?F:C:CGCCC67ECFF6=EC8@FGF??0*3*/7=*:0C3>FF8<9<EC+39:CCF47<<:9+
@M03152:184:000000000-AWYW1:1:2106:18469:14964 1:N:0:AGGCTTAGATACCTGT
AAGCTCGTAGTTGAATTTCGAGATCAGTACGCTGGTCGTGCCTTCGGTATGCACTGGTGTCACTGGTTTCTCCCTTCTGAAGAACCGTAATGCCATTCAGTTGGTGTGGCGGGGAATCAGGATTGTTACTTTGAAAAAATTAGAGTGTTTAAAGCAGGCTCGCGCTTGAATACATTAGCATGGAATAATGAAATAGGACGTTTGATCCTATTTTGTTGGTTTCTAGGATCGACGTAATGATTATAAGGGATAGTTGGGTGGAATTCCCCGTTGCCAAGGAACTCCAGTCACAGGCTTAGAA
+
CCCC<FE@CEFFCGGGGGGGG<FGGGGFGGCCDEFGGGE@FGGGGFEGGGGGGGGFGEFGFFFGGGFEFGFAEEFGGGGFCFGGGGEGFCGDGGFGFGEDGGGGECGGGGGGD@FEFFGGG,AEF,CEFFGCF9FG,CFFFDG9FEGFFG=DFFFFG?F7<+C*@7BFC@9AFCFGG,DCDD,D9>DC@>9DC@B9AFGEGF<*7@BEB,7?@B+::95C*3+<+2?89CG*?*****<2999+*<AFC*.:<CG+CE8C5*<@6+++*2/5**:*3)5C68+2<++2+0<@+**:0<*++
@M03152:184:000000000-AWYW1:1:2106:8849:14979 1:N:0:AGGCTTAGATACCTGT
AAGCTCGTAGTTGAATTTCGGGGTTAGTAGGTTGGTCATGCCTCTGGTATGTACTGGTCTCACTGATTCCTCCCTCCTGATGAGCCGTAATGCCATTAATTTGGTGTTGCGAGGAATCTGGACTGTTACTTTGAAAAAATTAGAGTGTTTAAAGCAGGCTAACGCTTGAATACATTAGCATGGAATAATGAAATAGGACGTTCGATCCTATTTTGTTGGTTTCTAGGATTGACGTATTGATTAATAGGGATAGTTGGGTGTAATTCTCGGGTGCCAAGGAACTCCAGTCACAGGCTTAGAT
+
CCCCCGGGGGFGGCGGGGGGGGGGGGGGGGFFGGGGGGGGGGGGGGFGGFGGGGGG@GGGGGGGGGGGGGGGGGGGGGGGGGGGGGGGGGGGGGGGGGGGGGGGGGGGGGGCFEGFGGFGGGGGGGGFGGGGDFGGGFGGGGGGGGGGGGGECFFFG7FFGGGGGGGFFGFGGG9FFAGGGF?EDG9EEDDFCFGGGGGGGGGGCCFGF,@DCFFGGG5EGG,DCGCFGGGG75>E,1:,B?,:D;F?68A61BCEF5EG*?;FC9FDD**;CD4F=A);FCGGG0<C6BC7ECFFD64E3
@M03152:184:000000000-AWYW1:1:2106:4052:15036 1:N:0:AGGCTTAGATACCTGT
AAGCTCGTAGTTGAATTTCGGAATGCGTCTGGTCAAAGCTCGTCCTTGTGGCGTGGCTGGACTGGCGTTTCCTATCTTACCGATAGTGGGGTCAAACTCACTTCGGATCATTTACTTTGAAAAAATTAGAGTGTTCAAAGCAGGCGTAACCTTGCCATTGAATATTACAGCATGGGATAATAGAATATGACGTTGGTCTTATTTTGTTGGTTTCTAAGGCTGATGTAATGATTAATAGGGATAGTTGGGTGGAATTCTCGGGTGCCAAGGAACTCCAGTCACAGGCTTAGATCTCGTATGC
+
CCCC9@FGEFGGGGGGGGFGFDGGGGGGGGFGGFFGCGFGGGGGGGGGGGGGGGGGGGGGGGGCFGGGGGGGGGFGGGFCFGGGGGGGGGGGGGDFGGGGGGGGGEGGGFGEFEGFFGG?FGC@CFD<EAF<FFGGGGGDGGDGGEFCFEGGG9FFCGGGGFGAFFGGGGGFGFGGEFGFGCFGFGGGGGGD3DFCFGGGFGGGGCGG,>>FD;DF,D,:C>EG,C;,?FEFEF,>CCDE6E6?DGGGD*)/*0=@+=C*BCF>EFFFFD*9;7CDF68+02<:FFGFC6+0+7C*1*9:9
@M03152:184:000000000-AWYW1:1:2106:25187:15104 1:N:0:AGGCTTAGATACCTGT
AAGCTCGTAGTTGAATTTCGGATCTGGTTGGGTGGTCCGCCTGACGGCGTGTTTACTGCTTGACCGGGTCTTGCCTCTTAGTGAACCGGTGTGTTCTTTATTGAATGCATCGGGGAACTGGGACATTTACCTTGAGAAAATTAGAGTGTTCAAAGCAGGCCTATGCCTGAATACATTAGCATGGAATAATAAAATAGGACGTGTGGTTCTATTTTGTTGGTTTTTAGAACTGCCGTAATGATTAATAGGGATAGTTGGGTGGAATTCTCGGGTGCCAAGGAACTCCAGTCACAGGCTTAGA
+
CCCC@FGGGGGGGGDGGGGGGGGGGGGEFGGDGGGFGGGGGGGGGGGGGGGGGGGGGFGGGGGGGGGGGGGGFGGGGGGAFFFGGGGGGGCFGFG9FGGAFFBEEGGFGGGGGGGEGGGGFGGGFGGGG9FFDDD<FCDFGFD@CFFFEGGGFGGGCFGGGGFFFGGGG<<BFGGGG9FFGGGFC,@ECFFFF9=FGDG@FEGFFGGGGGGGCGG@8C6FGGGGGGGFGGG?FFEE*7CF+1A9:EFFFFFG?+CF77:C*:C9EF0<7/8<G359FF;*:CCGGGGGGF7+<:*7::997
@M03152:184:000000000-AWYW1:1:2106:12264:15108 1:N:0:AGGCTTAGATACCTGT
AAGCTCGTAGTTGAATTTCGGGGTTAGTAGGTTGGTCATGCCTCTGGTATGTACTGGTCTCACTGATTCCTCCTTCCTGATGAGCCGTAATGCCATTAATTTGGTGTTGCGAGGAATCTGGACTGTTACTTTGAAAAAATTAGAGTGTTTAAAGCAGGCTAACGCTTGAATACATTAGCATGGAATAATGAAATAGGACGTTCGATCCTATTTTGTTGGTTTCTAGGATTGACGTAATGATTAATAGGGATAGTTGGGTGGAATTCTCGGTTGCCAAGGAACTCCAGTCACAGGCTTAGAT
+
CCCCCGGGGGFGGGGGGGGGGGGGGGGGGGGGGGGGGGGGGGFGGGGGGGGGGGGGGGGGGGGGGGGGGGGGGGGGGGGCFGGGGGDGGGGGGGGGFGDGGGGGGGGGGGGGGGGGGGGGGGGGGGGGGGGFFGFGG8=FGGGGGGGGGGGGGDGFGGGGGGFEGGGGGGGGGGGGFGGFGCFGGGGFGGGCGGGGGGFF@FGD,FFEEFCDGGGGGGFEDGGFFE?>DF,,>>CFCFGGGGFGFFCDG6?ECACC?=EE589CFFEC*=*:CF7768)7*=?FA88ECF:9@*>66A602
@M03152:184:000000000-AWYW1:1:2106:9925:15112 1:N:0:AGGCTTAGATACCTGT
AAGCTCGTAGTTGAATTTCGGGATCAGTACGCTGGTCGTGCCTCGGTATGCACTGGCGCCACTGGTCCCTCCCTTCTGAAGAACCGTTATGCCATTCAGTTGGTGTGGCGGGGAATCAGGACTGTTACTTTGAAAAAATTAGAGTGTTTAAAGCAGGCTCGCGCTTGAATACATTAGCATGGAATAATGAAATAGGACGTTTGATCCTATTTTGTTGGTTTCTAGGATCGACGTAATGATTAATAGGGATAGTTGGGTGGAATTCTCGGGTGCCAAGGAACTCCAGTTCCAGGCTTAGATT
+
CCCCCGGGGGGGGGGGGGGGGGGGGGGGGGGGGGGGGGGGGGGGGGGGGGGGGGGFGGGGGGGGGGGGGGGGGGGGGFGGGGGGGGGGGGGGGGGGGGGGGGGGGGGGGGGDGCEFGGGGGGGGGGCGGGGGGGGGGGGGGGGGGGGGGGGGGFFCGF,DFGGGGGFGGGGFF<FF9FGGGGGGGDFGFGGFGGGFFGGGGG>,,CCGGGGGGGGG78EGGFGFGG8C>CEG*/;FGGGGGDFGF76E?*)2CFF?EEE>ECCG+2+*/:EC=C7<EF4C6FEFFGF++9<CE3CF++0++
@M03152:184:000000000-AWYW1:1:2106:12455:15153 1:N:0:AGGCTTAGATACCTGT
AAGCTCGTAGTTGAATTTCGAGATCAAATTGTTGGTCGTGCCTTGGTACGTACTGGCATTATTGGTTTCTCCCTTCTGAAGAACCATGATGTCATTAATTTGGTGTCATGGGGAATCAGGACTGTTACTTTGAAAAAATTAGAGTGTTTAAAGCAGGCTCGCGCTTGAATACATTAGCATGGAATAATGAAATAGGACGTTGATCTTATTTTGTTGGTTTCTAGGGTTGACGTAATGATTAATAGGGATAGTTGGGTGGAATTCTCGGGTGCTAAGTAACTCCAGTCAAATGCTTAGTTTT
+
CCCCCG;FEC;FCFFCFFFFGGCCGGGGGGGGGGGGGGGGGGF<FGGFFGGDGGGCFAFFGGGGGGGCFGGGGFGGGGGGGGFGGGGGFCGGCFGFGGGGGGDGGGGAF9EFEEGGDGGG=FFFFGGGGGG?AFGFG@EGGG9EFGGGGFCFGFGG7FFGFGGGGGGFFGCA?DFGGGGGGFGDG9EGGGGGGGA8BFEE@E+@=CCGEFGG9FECFEFGCA;;9DGC8,>;**2=FFGFGCFCG,=4A?)==,=8C58*3<C2CC*=3CED+;+8+3;+9C?*0>++3/+3AFFCC0:+3
@M03152:184:000000000-AWYW1:1:2106:8605:15191 1:N:0:AGGCTTAGATACCTGT
AAGCTCGTAGTTGAATTTCGGGATCAGTACGCTGGTCGTGCCTTCGGTATGCACTGGTGTCACTGGTTCCTACCTTCTGAAGAACCGTCATGCCATTCAGTTGGTGTGGCGGGGAATCAGGACTGTTACTTTGAAAAAATTAGAGTGTTTAAAGCAGGCTCGCGCTTGAATACATTAGCATGGAATAATGAAATAGGACGTTTGACCCTATTTTGTTGGTTTCTAGGATCGACGTAATGATTAATAGGGATAGTTGGGTGGAATTCTCGGGTGCCAAGGAACTCAAGTCACAGGCTTAGAT
+
CCCCCFGGEGGGGGGGGGGGGGGGGGGGGGGGGGGGGGGGGGGGGGGGGGGGGGGGGGGGGGGGGGGGGGGGGGGGGGGGGGGGGGGGGGGGGGGGGGGGGGGGGFGGGGGGGGFFFGGGGGGGGFGFGGGDFABDFDFGGGGGGFFGGDGGGFF7FGGGGDGGGE7FFFGEGGGGGGGGFGFFFFGG9=EGGGFEFCEFEFGGCFFFGGGGGGGGFFGGGGDF7CGGGFGGG5*CFFGGGGGGGFFGFCFGF?CCCEEEGGCCF:FC55:*879FG:5AEF?7+8+<79+0ACC7CCCE+
@M03152:184:000000000-AWYW1:1:2106:14613:15218 1:N:0:AGGCTTAGATACCTGT
AAGCTCGTAGTTGAATTTCGGATCTGTTTGGGTGGTCCGCCTCACGGTGTGTTATTGCCCGAGCGGGTCTTGCCTCTTGGTGAACCGTCGTGTCCTTTATTGGATGCGGCGGGGAACCAGGACTTTTACCTTGAGAAAATTAGAGTGTTCAAAGCAGGCCTGCGCCTGAATACATTAGCATGGAATAATAAAATAGGACGTGTGGTTCTATTTTGTTGGCCTTTCTAGCTGCCGCAATGATTAATAGGGATAGTTTGGTGGAATTTTCGGGTGCCAAGGAACTCCATTCTCAGGCTTAGAA
+
CACCCGGFGGGGGAFGCF9CCFFGDGGGGGGGGGGGGGGGGDGGGGGFFGGGGFGGFFEFGGGGGGGGGGGGGGDCEGGGFCFFGFGGDDFDGGGGGGGGGGFGGGGGDGGEEG@+><CCGGGGGDCGGDF,,,>>9:@DFFGFEGF@FFGGGFGGGGGGGGGGGGGFDFCEFFGGG,?<CCCBCFGCEFFGGGGD,,,<4<:C5*1<ECFFCEEG8*:CE@6<++<+<?7+/**/::C+90<+:F+76*0*3+3+<E/*85@9<+<+1:8*/1577@36?>?F+++<A*33+*0::0*++
@M03152:184:000000000-AWYW1:1:2106:17409:15288 1:N:0:AGGCTTAGATACCTGT
AAGCTCGTAGTTGAATTTCGGGATCAATACGTCGGTCGTGCCTCGGTACGTACTAACGTCATTGATTTCTCCCTTCTGACGAGCCGTGATGTCATTAATTTGGTGTTACGGGGAGTCAGGACTGTTACTTTGAAAAAATTAGAGTGTTTAAAGCAGGCAATCGCTCGAATACATTAGCATGGAATAATGAAATAGGACGTTCGAACCTATTTTGTTGGTTTCTAGGATCGACGTAATGATTAATAGGGATAGTTGGGTGGAATTTTCGGGTGCCAAGGAACTCCAGTCACAGGCTTAACTC
+
CCCCCEEGGGGGGGGGGFGGGGEGGGFGGGGGGFGGGGGGGGGGGGGGGGGGGGGGGG<FEGGGFGGGGGGGGGGGGGCFGGGGGFGGGGGGGG9FFCFGGGG=FGGAFGGGGGGGFGGGFDBFGGDFGGGGGGGFGGGGGGGGGGGGGGFGCCFGFFFGCFFFFGGCGGGAFFGGGGGGGGGFFGGGG9FEBEG69CCFGDFGGDFGGGGGDFCG>FGGGGGGDG6<:8E8::CFDF9C7CFCCCGGCEA?GG7?8:8*;+AC++3:<EF387C<E>7EFFGGGFGG9=EFCCGF++*3+
@M03152:184:000000000-AWYW1:1:2106:9469:15319 1:N:0:AGGCTTAGATACCTGT
AAGCTCGTAGTTGAATTTCGGGATCAGTACGCTGGTCATGCCTTCGGTATGTACTGGTGTCACTGGTTCCTCCCTTCTGAAGAACCATCATGCCATTAATTTGGTGTGGTGGGAAATCAGGACTGTTACCTTGAAAAAATTAGAGTGTTTAAAGCAGGCTCGCGCTTGAATACATTAGCATGGAATAATGAAATAGGACGTTAATTCTATTTTGTTGGTTTCTAGGATTGACGTAATGATTAATAGGGATAGTTGGGTGGAATTCTCGGGTGCCAAGGAACTCCAGTCACAGGCTTAGATT
+
CCCCCGGCEGGFEGFFFF<EFGGDEEGAFDFFEEGGGFGGGGGGCGGGFGGGFGFGGGGGDFFGGGGGG@FDGEFGFFFGFFFGFGFFEFDFEFGFEEGGGAFF,DFCC<D,C8FF9CEDGGGFGGFGFGDF?,BAF@CGGEDGF@EFFFFFGGGCFDC<AFC=:+@FFEC<FB<DAFF9E<FEDEF;D,@F,=@F7C@F<7FFGAFAFFGGGCC:E>BF8?C,>>?CCD>D8B:::@,BBFGGCEDF?6)<1B78*=C*3:C2+<C*8*3);CD;*5)::+<CC+<0979?59<C++*<+
@M03152:184:000000000-AWYW1:1:2106:16403:15398 1:N:0:AGGCTTAGATACCTGT
AAGCTCGTAGTTGAATTTCGGGACTAACAGGTTGGTCGCGCCTTCGGTGTGTACTGGTCTAGTTGGTTTCTCCCTTCTGACGCACCACGATGTCATTCATTTGGTGTCGTGGGAGATCAGGACTGTTACTTTGAAAAAATTAGAGTGTTTAAAGCAAGCGATAGCTTGAATACATTAGCATGGAATAATGCAATAGGACGTTTGATCCTATTTTGTTGGTTTCTCGGATCGACGACATGATTAATAGGGATATTTGGTGGGAATTCTCGGGTTCCAAGGAACTCCAGTCTCCTGTTTTGAT
+
C@CCCGGCCFGFGGCAFDCEGDGGFE9,F-@CEEEG<7CCFG@C<DFFEFGGEGGGGEGGGGGFF?FGFEEGCEGGFGE,CC,7@FGGC7DCEFFGG,?CECGGG<EF>BCFCEFC8?8<BABFFCAEFGEG9<<B?,8?BE@GC<DFFFFGGCDFCFG7B<>:E3FADF<9B<FFF9FGF9,8@FE,;,,@@EF9CFFEGF3@>;CF;FFD9;@F8,>CFF,21**=EEEC5****29<+>CC77<?E64E+5@CF*****2;C9<<*/11*1*2+*)2*2<F6<+09*<++**30**/+
@M03152:184:000000000-AWYW1:1:2106:16689:15416 1:N:0:AGGCTTAGATACCTGT
AAGCTCGTAGTTGAATTTCGGGGTCAGTAGGTCGATCGTGCCAACGGTATGAACTGGCCTCACTGATTCCTCCCTCTTGTAGAACCGTGATGCCATTAACTTGGTGTTGCGGGGAAACAGGACTGTTACTTTGAAAAAATTAGAGTGTTTAAAGCAGGCTAACGCTTGAATACATTAGCATGGAATAATGAAATAGGACGTCGATCTTATTTTGTTGGTTTCTAGGGTTGACGTAATGATTAATAGGGATAGTTGGGTGGAATTCTCGGGTGCCAAGGAACTTCAGTCACAGGCTTAGATC
+
CCCCCGGGGGGGGGGGFGGGGGGGGGGGGGGGGGGGGGGGGGGGGDGGGGGGGGGGGGGGGGGGGGGGGGGGGGGGGGGGGGGGGGGCAFFFGFGGGGGGGGGGGGGGCGGGGGGGGGGGFFGGFGGGEGGGGGGGGGGGGGGGGGGFGGGGG9EFGGDFGGFGGGGGGGDGDEGGGCGGGGGGGFGGGGGGFGGFGGGGEGDCFGFB9FFGGFFFFCEGGGFG?9EGFBCE8;:@EFGFDFCCCG6ECGFGGGFF==>CFFF6?F7CDECCCG7CE5FF6++:<:+3?BCFCF5CA970+
@M03152:184:000000000-AWYW1:1:2106:12796:15498 1:N:0:AGGCTTAGATACCTGT
AAGCTCGTAGTTGAATTTCGAACCTGGTCGGGTGGTCTGCCTTACGGTACGTACTGTCTGGCCGGGTTCTACCTCTTGGTGAGCCGGCATGCCCTTAATTGGGTGTGTCGGGGAACCAGGACTTTTACCTTGAGAAAATTAGAGTGTTCAAAGCAGGCCTTTGCCCGAATACATTAGCATGGCATAATAAAATAGGACGTGCGGTTCTATTTTGTTGGTTTCTAGAGTCGCCGTAATGATTAATAGGGATAGTTGGGTGGAATTCTCGGGTGCCAAGGAACTCCAGTCACAGGCTTAGATT
+
CCCCCGGGGGGGGGGGGGGGGGGGGGGGGGGGGGGGGGGGGGGGGGGGGGGGGGG9FGGGGGFGGGGGGGGGGFGGFGGGFFGGFGGGGDFGEGGGGGGGGGGEGGGGGGGGGDGFGGGGGGCGGGGGGGGGCEBFGGGGGGGGGGGGFGGGGGGGGGGGGGGGGGGGEEFEFGGGGGGFCFGGGGGGGGGGCD9DC7C:::<F<FGGGCEGGFGDD5C*@BFCC99?<858?EE5EFFE+>+1@??66A:<9+0+:5CE8++<<:9**:CD5*:*/8>*6<7*0<CCC=FEF*9*30*2+
@M03152:184:000000000-AWYW1:1:2106:29402:15519 1:N:0:AGGCTTAGATACCTGT
AAGCTCGTAGTTGAATTTCGGGATCAGTACGCTGGTCGTGCCTTCGGTATGCACTGGTGTCACTGGTTCCTACCTTCTGAAGAACCGTCATGCCATTCAGTTGGTGTGGCGGGGAATCAGGACTGTTACTTTGAAAAAATTAGAGTGTTTAAAGCAGGCTCGCGCTTGAATACATTAGCATGGAATAATGAAATAGGAAGTTTGACCCTATTTTGTTGGTTTCTAGGATCGACGTAATGATTAATAGGGATAGGTGGGTGGAATTGTCGTGTGCCAAGGAACTCAAGTCACAGGAGTAGAG
+
AC@B<9B@CFGFGGFEFGFGGGGGFGGGGGGGGGEGGGGGGFFGGGGCFGGGFDFGGGDFFGGDFCGGGGFFEGG<FGGGGEGGGCGGDFGGGGFFFGFDFFFFBEFGG<FFGGDGFFFCG?FFFGFFFDFGGGGGGGGF>FFD<3C@FD9@CGC<<<:@F:7@:*@B<>B@CBAGDFFG,,5;FEGGGFCGFC<CC,,43@FFD9?CB<:CCFCFFF>BC92<CE?+3+*3?EGG5*+03020C@76C6:*<+<285**::<<C9C7>*:/**27A:FFE*<7+<:9ABCGFG<*2+*++
@M03152:184:000000000-AWYW1:1:2106:16264:15544 1:N:0:AGGCTTAGATACCTGT
AAGCTCGTAGTTGAATTTCGGGCCTGGCCGGGCGGTCTGCCTAACGGCACGTACTGTCTGGGCGGGCCTTACCTCTTGGTGAGCCGGCGTGCCCTTTGTTGGTGTGCGTCGGGGAACCAGGACCTTTACCTTGAGAAAATTAGAGTGTTCAAAGCAGGCCTATGCCTGAATACATTAGCATGGAATAATAAAATAGGACGCGCGGTTCTATTTTGTTGGTTTCTAGAGTCGCCGTAATGATTAATAGGGATAGTTGGGTGGAATTCTCGGGTGCAAAGGACCTCCAGTCACAGGCTTAGAT
+
CCCCCDFFGGC<FGGGCFFFGGDGDGGGGGGGGGGC:CGCEGGGGFGGDGGEE<FFGGGGDFGGCEEFGGGGGFGGGFGGGGGGFCFGGGGGGGD88CF?FFGGGFFFFGGEEGEFG7FFGE@FGGGFGG?@F:C<FFEB3?CGGEECFCFGGGCGGGGGGCGEFCCCAFFGE9A:FCGBCFFGFGGFGG?<<?FF<CFGCEG8C**A9+9EFGGG?CFC8C+<:FGCFF>EE8:5:5F?C+<?F9<66:;:8<AFFC*888?CFC9<D*:9*7**<?)6*8:78@?CEF79947C6<CF7
@M03152:184:000000000-AWYW1:1:2106:12822:15659 1:N:0:AGGCTTAGATACCTGT
AAGCTCGTAGTTGAATTTCGGGATCAATTTATTGGTCGTGCCAACGGTACGCACTGGTACAATTGGTTTCTCCCTTCTGACGAAGCATGATGTCATTAATTTGATGTCGTGGGGAATCAGGACTGTTACTTTGAAAAAATTAGAGTGTTTAAAGCAGGCTTTGGCTTGAATACATTAGCATGGAATAATGAAATAGGACGTTTGATCTTATTTCGTTGGTTTCTAAGATCGACGTAATGATTAATAGGGATAGTTGGGTGGAATTCTCGGGTGCCAAGGAACTCCAGTCACAGGCTTAGAC
+
CCCCCGGGGGGGGGGGGGGGCFFFGGEGEGGGGGGGGGGGGGGGGGGGGGGGGGGGGGFGCGGGGGGGGGGGGGGGGGGGGGGGGGGGGGGGGGGGGGGGGGGGGGGGGGGGGGGGGGGGGFGGGGGGGGGGGGGGGCGGGGGGFGGGGGGGGGGGGGGGGGGGGGGGGGGGGDFFFGGCGCDFGEGGGDGFCFFGFGGGGGGGFGGGGFGGGGGGGFDEFGFGG9F?FGCEGDB@,=CCCD79DACDEFFGGGF;6>GD5EFGG7FF***;=<*:?@FC?FG:<FFG?=?FG**AF6=?+
@M03152:184:000000000-AWYW1:1:2106:21188:15665 1:N:0:AGGCTTAGATACCTGT
AAGCTCGTAGTTGAATTTCGAACCTGGTCGGGCGGTCTGCCTTACGGTACGTACTGTCTGGCCGGGTTCTACCTCTTGGTGAGCCGGCATGCCCTTAATTGGGTGTGTCGGGGAACCAGGACTTTTACCTTGAGAAAATTAGAGTGTTCAAAGCAGGCCTTTGCCCGAATACATTAGCATGGCATAATAAAATAGGACGTGCGGTTCTATTTTGTTGGTTTCTAGAGTCGCCGTAATGATTAATAGGGATAGTTGGGTGGAATTCTCGGGTGCCAAGGAACTCCAGTCACAGGCTTAGATT
+
CCCCCCGGGGGGGGGGGGFGGGGGGGGGGGGGGGGGGGGGFGGGGGGGGGGGGGGGGGGFGGGGGGGGGGGGGGFGGGGGGGGGGGGGGGGGGGFGGGGGGGGGGGGFGEGGGGGFFFFGGGGGGGGGGGGGFFGGGGGGGGGGGGFGGGGGGGGGGGG?FGFGGGGEGGGGGGGGECFGFGFFGGGGGGGFF@B?FFGFFCEECGEF9CCFGGGGGGGGGCGCFGFCCE*CGEEECFGF:C?CGFF6CF4<<C7FGGE*;9<<0?:*7*@<EGFCF3@::CC<8FFGF@EGGGFG++:<+
@M03152:184:000000000-AWYW1:1:2106:10145:15741 1:N:0:AGGCTTAGATACCTGT
AAGCTCGTAGTTGAATTTCGGGACTAACAGATTGGTCGCGCCTTTGGTGTGTACTGGTCTAGTTGGTTTCTCCCTTCTGACGAACCACGATGTCATTAGTTTGGTGTCGTGGGAAATCAGGACTGTTACTTTGAAAAAATTGGAGTGTTTAAAGCAAGCGATAGCTTGAATACATTAGCATGGAATAATGAAATAGGACGTTTGATCCTATTTTGTTGGTTTCTAGGATCGACGTAATGATTAATAGGGATAGTTGGGTGGAATTCTCGGGTGCCAGGAACTCCAGTCACAGGCTTAGATC
+
CCCCCGGGEDGGGGGGGGGGGGGGGGGGGGGGGGGGGGGGGGGGGGGGGGGGGGGFGGGGGEGGGGGGGGGGGGGGGGGGGGGGGGGGGGGGGGGGGGGGGGGGGGGGGGGGGFGGFGGGGGGGGGGGGGGGGGGGGGGGGFFFCGGGGGGGGCGGFGGGGG>FGGGGGGFGGGGGGAFFGGFGGFFFGGGGGFGGGGGGGGG79D;FFGGGGFGFG6:EFGGFGF,?CFC5?CEF=5=CG77:@>FC67A:8CGF+5EEEC?<<<CCC589:D5DEF@=FGG76+3<C@D<***:CCC+0
@M03152:184:000000000-AWYW1:1:2106:11086:15983 1:N:0:AGGCTTAGATACCTGT
AAGCTCGTAGTTGAATTTCGGGATTAATTTATTGGTCGTGCAATCGTACGTACTGGTATTATTGATTCCTACCTTCTGACGAACCATGATGTCATTAATTTGGTGTCTTGGGGAATCAGGACTGTTACTTTGAAAAAATTAGAGTGTTTAAAGCAGGCTCACGCTTGAATACATTAGCATGGAATAGCGAAATAGGACGTTTGATTCTATTTTGTTGGTTTCTAGGATCGACGTAATGATTAATAGGGATAGTTGGGTGGAAGTCTTGGTTGCCAAGGAACTCCAGTCACAGGCTTAGATC
+
C<CCCGGGGGGGGGGGGGGFGGCFFFFGGGGGGGDGGGGGGGGGGGGGGGGGGGGDGGGG@FG9FGGGGGGGGFGGGG<EFGGDGFGGGGGGGDGFCDFFGDFGFFGGFGC<:FEDCFFD,CF<FGAFFGFGGGG,=:EFFGG<FFGCFDCEE9BFCGGGGGGGDFFGCFCD?AFFGGGFGGDFFGDG6>BCGGG8D73F>>CFGGGGGFCCCFGGGC8B>CGGGGFEGEDECGG5EF?7:B,,+>A68,/6C7,>CG*88+*5+<++0+3*827C5>A0=CFC8C:CFFC7*77F+<2++
@M03152:184:000000000-AWYW1:1:2106:15123:15994 1:N:0:AGGCTTAGATACCTGT
AAGCTCGTAGTTGAATTTCGAACCTGGTCGGGCGGTCTGCCTTACGGTACGTACTGTCTGGCCGGGTTCTACCTCTTGGTGAGCCGGCATGCCCTTAATTGGGTGTGTCGGGGAACCAGGACTTTTACCTTGAGAAAATTAGAGTGTTCAAAGCAGGCCTTTGCCCGAATCCATTAGCATGGCATAATAAAATAGGACGTGCGGTTCTATTTTGTTGGTTTCTAGAGTCGCCGTCATGATTAATAGGGATAGTTGGGTGGAATTCTCGGGTGCCAAGGAACTCCAGTCACAGGCTTAGATT
+
CCCCCFGGGGGGGGGGGGGFGGGGGGGEFGGGGGGGGGGGGGGGGGGGGGGGGGGFFFGEFGGEGGGGGGGGGGGGGGGGGFEGGGEEGGGGGGGGGGGGGGGGDGGGGGEGGGGGGCGGCFGGGFGGFGFGGGGGGGFFGGGGGGGGGGGGGGGGGGGGGGGGGGGEGG*DGEGDFGDGGGGGGGGFCG9<F;CCGFGGGFCFGGGGGF9FFFGGGGGGFCFGGGGFF8CECE*CCFCFFEGCFCG66C?E?FGG5CECF9@FCF7*95/<EFF0CF4?C8CFFGC6?B+CCF4FFG=++
@M03152:184:000000000-AWYW1:1:2106:28015:16009 1:N:0:AGGCTTAGATACCTGT
AAGCTCGTAGTTGAATTTCGGGATCAATTTATTGGTCGTGCTATTGTACGTACTGGTATTATTGATTTCTACCTTCTGACGAACCATGATGTCATTAATTTGGTGTCTTGGGGAATCAGGACTGTTACTTTGAAAAAATTAGAGTGTTTAAAGCAGGCTCACGCTTGAATACATTAGCATGGAATAACGAAATAGGACGTTTGATTCTATTTTGTTGGTTTCTAGGATCGACGTAATGATGAATAGGGATAGTTGGGTGGAATTCTCGGGTGCCAAGGAACTCCAGTCACAGGCTTAGATC
+
CCCC-CC@@CFFFD@EE9FGGGCFGFEFFFFGGGGGGCFGGGFFDEFAFF<FFGGFEGGGGCFCFGGGGGGFCFGGGFFGEGGCFEFFGGFFGFFGFGFGF<<CDFF?FGGGGCCECCA8AFGGCE?FFFFG<?EGGGGGGGGGFGGFFGGFG<FGGDGA@D8,BFG@AFFFFFGGDF;DE8D@F@GC6CCGEGGGFD7@DCCCFG=@EFDFFDGCF5C8C;DE7:8F?EGGEGGFGG?<,2==DGGGFGA6CE,1:ECD899BFC@*:*3)*;+>:8);=8779@CGG@C7;5>*<<>E7
@M03152:184:000000000-AWYW1:1:2106:11575:16022 1:N:0:AGGCTTAGATACCTGT
AAGCTCGTAGTTGAATTTCGGGATCAATGCGTCGGTCGTGCCTTCGGTACGTACTAGCGTCATCGATTCCTCCCTTCTGAAGAACCGTGATGTCATTAATTTGGTGTTACGGGGAATCAGGACTGTTACCTTGAAAAAATTAGAGTGTTTAAAGCAGGCTAACGCTTGAATACATTAGCATGGAATAATGAAATAGGACGTTCGAACCTATTTTGTTGGTTTCTAGGATCGACGTAATGATTAATAGGGATAGTTGGGTGGAATTTTCGGGTGCCAAGGAACTCCAGTCACAGGCTTAGAT
+
CCCC@FGGGGGGGGGGGGGGDGGGGGGGGGGGGGDGGGGGGGGGGFBGGGGGGGGGGGGGGGGGGFGGGGGGGGGGGGGGFFFEFGG@FDFGCFAEFA<FGGGGGGFGFGGGGGGCFGGGC<FFGGDGGGGA<?EF9FEGGFGCFGGGGGGGF,ACDFDGGFGGGG7<FEGGFGGGFAFGGFFECCFFFCAFFGGFC=BFGCFEGFGCFFGGGGGGEGGEFGFCCFGFGFDGGGB@57CC?FG9+197C?40AE?>C=EG5@+A6+3:95*1*9<:A>3CFFGG6<FGGFG?E<57?+*<+
@M03152:184:000000000-AWYW1:1:2106:15279:16084 1:N:0:AGGCTTAGATACCTGT
AAGCTCGTAGTTGAATTTCGGGATCAATACGTCGGTCGTGCCTCGGTACGTACTAACGTCATTGATTTCTCCCTTCTGACGAGCCGTGATGTCATTAATTTGGTGTTACGGGGAGTCAGGATTGTTACTTTGAAAAAATTAGAGTGTTTAAAGCAGGCAATCGCTCGAATACATTAGCATGGAATAATGAAATAGGACGTTCGAACCTATTTTGTTGGTTTCTAGGATCGACGTAATGATTAATAGGGATAGTTGGGTGGAATTCTCGGGTGCCAAGGAACTCCCAGTCACAGGCTTAGAT
+
CCCCBFGGGGGGGGGGGGGGGGGGGGGGGGGGGGGGGGGGGGGGGGGGGGGGGGGGGGGGGGGGGGGGGGGGGGGGGGGGGGGGGGGGGGGGGGGGGGGGGGGGGGGGGGGGGEGGGGGGGGGGGGGGGGFGGGGGGGGGFFGGGGGGGGGGDGFGGGGFGGFFFGGGGGFEGGGGEGFGGGGGGGGGGGGGFGFCFGGFFGGGGEE@CGGGGFFGFCBFG9CCGGF;8BCGGCCGGGFCFFGEGFDE*:;F+A9F5CCC;CGF?FGD<=FDD7C<F3@GFGGG58?C9@C?FF*::<=90
@M03152:184:000000000-AWYW1:1:2106:5149:16118 1:N:0:AGGCTTAGATACCTGT
AAGCTCGTAGTTGAATTTCGGGATCAATACGTCGGTCGTGCCTCGGTACGTACTAACGTCATTGATTTCTCCCTTCTGACGAGCCGTGATGTCATTAATTTGGTGTTACGGGGAGTCAGGACTGTTACTTTGAAAAAATTAGAGTGTTTAAAGCAGGCAATCGCTCGAATACATTAGCATGGAATAATGAAATAGGACGTTCGAACCTATTTTGTTGGTTTCTAGGATCGACGTAATGATTAATAGGGATAGTTGGGTGGAATTCTCGGGTGCCAAGGAACTCCAGTCACAGGCTTAGATC
+
CCCCCGGGGGGGGGGGGGGGDGGGGGGGGGGGGGGGGGGGGGGGGGGGGGGGGGGGGCGGGGGGGGGGGGGGGGGGGGGGGGGGGGGGGGGFGGGGGGGGGGGGGGGFGDEGG@FGGGGGGGGFGGFGGGGGFGGGGGGGGGG9FFGGGGGFGGGG7CFGGGGGFGGGGGGGGGGGGGGGGGGGGGGC9BFGECDGGG>FC@CFGGGGGGGGGGGG7FEFGFFGFDGGGDEGGG5/7CF:CEGCFC6CFCFF+>9F*AC5;:<F9FG=3*17?<CCF5@GGGFFGFG6FFG+8*9F?EDG+
@M03152:184:000000000-AWYW1:1:2106:19201:16492 1:N:0:AGGCTTAGATACCTGT
AAGCTCGTAGTTGAATTTCGGGATCAATTTGCTGGTCGTGCCTACGGTACGTACTGGTTTTGTTGGTTCCTCCTTTCCGAGGAGCCGTGATGTCATTAATTTGGTGTCGCAAGGAATCGGGACTGTTACTTTGAAAAAATTAGGGTGTTTAAAGCAGGCTAACGCTTGAATACATTAGCATGGAATAATGAAATAGGACGATTGATCCTATTTTGTTGGTTTCTAGGATCTACGTAATGATTAATAGGGATAGTTGGGTGGAATTCTCGGGTGCCAAGGAACTCCAGTCACAGGCTTAGAT
+
CCCCCGGGGGGGGGGGGGGGGGGGGGGGGGGGGGGGGGGGGGGGGGGGGGGFGGGGGGGGGGGGGGGGGGGGGGGGGGGGGGGGGGEFGFFGGGGGGGGGGGGGEGGFGGGGGGGGGGGGGGGGGGGGGGFFGGFGGGGFGGGFGGGGGGGGGFGGGGGGDFFGGGGFGGGGGGGGGGDGGGGGGGGGGGGGFFGGGFFC<BFCCC,>;FEDCFGGG>GGGG@;>FFGGGGG9BCFGGGG9FEFC9CEGFFGGG7+A=CCCC9BFCGCCGC5EGG7?F:FG6??FCGF?FF@F<CEG649+
@M03152:184:000000000-AWYW1:1:2106:17549:16517 1:N:0:AGGCTTAGATACCTGT
AAGCTCGTAGTTGAATTTCGGGATCAATACGTCGGTCGTGCCTCGGTACGTACTAACGTCATTGATTTCTCCCTTCTGACGAGCCGTGATGTCATTAATTTGGTGTTACGGGGAGTCAGGACTGTTACTTTGAAAAAATTAGAGTGTTTAAAGCAGGCAATCGCTCGAATACATTAGCATGGAATAATGAAATAGGACGTTCGAACCTATTTTGTTGGTTTCTAGGATCGACGTAATGATTAATAGGGATAGTTGGGTGGAATTCTCGGGTGCCAAGGAACTCCAGTCACAGGCTTATATT
+
CCCC9FGGGGGGGGGGGGGGGGGGGGGGGGGGGGGGGGGGGGGGGGGGGGGGGGGGGGGGGGGGGGGGGGGGGGGGGGGGGGGGGGGGGGGGGGGFGGGGGGGGGGGGGGGGGGGEGGGGGGGGGGGGGGGGGFFFGGGGGGGGGGGGGGGGGGGGGGGGGFGGFGGGCFGGGFGFBCEGAFGBFFGGACDGGDFGGGGGGGGGDCGFFGGGGFGGDFEGFBBCF?ECFGEGGCFGGD+CFGFGC7C6=EFCEF79CGG*:97C9:CCFGG7CFD973<AFFE4CGFCCBCC;*2*<+0++
@M03152:184:000000000-AWYW1:1:2106:18713:16549 1:N:0:AGGCTTAGATACCTGT
AAGCTCGTAGTTGAATTTCGGGCCTGGCTGGGTGGTCTTGCTGCAAGGTAAGCACTGCTCTGGTCGGGTCTTTCCTTCTGGGGAACCAGTGTGCTCTTAGTTGAGTGCGCTGGGGATCCAGGACTTTTACTTTGAAAAAATTAGAGTGTTTAAAGCAGGCTCACGCTTGAATACATTAGCATGGAATAATAGAATAGGACTTTGGTTCTATCTTGTTGGTTTCTAGGACCGAAGTAATGATTAATAGGGATAGTTGGGTGGAATTCTCGGGTGCCAAGGAACTCCAGTCACAGGCTTAGAT
+
CCCC9FGGGGGGGGFFGGGGGGGGGGGGGGGGGGGGGGGGGGGGGGGGGGGGGGGGGGGGGGGGGG7FGGGGGGGGGGGGGGGGGGGGGCFGGGGGGGGGGGGGGGGGGDCGGGGEGGGGGGGGGGGGDGGFDFFGF?FCFGGGGGGGFFGGGGGFGGGGGGFGGGGGFGEGGGGGGGGGGGGCCFFFC;EGGFCFFFGGFGGG7FGGGDCFGGGGG6>G>F>DGGGGDBEGGGGGGGGGFCG?FCEGFFF?FGFGF=EEECFF?4?C5FDC=DFGFFFGGF6FGCCFG=C<FGGGCC4<+
@M03152:184:000000000-AWYW1:1:2106:15468:16616 1:N:0:AGGCTTAGATACCTGT
AAGCTCGTAGTTGAATTTCGAACCTGGTCGGGCGGTCTGCCTTACGGTACGTACTGTCTGGCCGGGTTCTACCTCTTGGTGAGCCGGCATGCCCTTAATTGGGTGTGTCGGGGAACCAGGACTTTTACCTTGAGAAAATTAGAGTGTTCAAAGCAGGCCTTTGCCCGAATACATTAGCATGGCATAATAAAATAGGACGTACGGTTCTATTTCGTTGGTTTCTAAAGTCGCCGTAATGATTAATAGGGATAGTTGGGTGGAATTCTCGGGTGCCAAGGAACTCAAGTCACAGGATTATATT
+
ACC@AFEGGGGGGGGGGGGGGGGGGGGGGGGGGGGFGEGGG9FCAFCGFGGGGGFGGGGGDEGCGD6CFFE<F=<9EEFGGCD8=FGGGGGDEA,?EFEG9CG+BFGF<CGGG7B<FGFEFCGGFGFGGFGGAFCFDGADF8FDFC,@FFGGG,><F:FGECE=9FEEGFFF@9FGGGD@,>,,7F>EFECEGGF,<C@FFGFGGF*?EGGGFGFG:8=8C992<BCG9*3882*1*<CEG++?*3<*2:.<<9FG5CGGG?FF7C+:<**98*:6:FFC689:+0<<9@GEF**<+0:30
@M03152:184:000000000-AWYW1:1:2106:18740:16793 1:N:0:AGGCTTAGATACCTGT
AAGCTCGTAGTTGAATTTCGGACCTGGCTGGGTGGTCTTGCCGAAAGGTAAGCACTGCTCCGGTCGGGTCTTTCCTTCTGGGGAACCAGTGTGCTCTTAATTGGGTGCGCTGGGGATCCAGGACTTTTACTTTGAAAAAATTAGAGTGTTTAAAGCAGGCCTACGCTTGAATACATTAGCATGGAATAATAGAATAGGACTTTGGTTCTATTTTGTTGGTTTCTAGGACCGAAGTAATGATTAATAGGGATAGTTGGGTGGAATTCTCGGGTGCCAAGGAACTCCAGTCACAGGCTTAGAT
+
CCCCCGGGGGGGGGFGGGGGDCFGGGGGGGGGGGGGGGGGGGGGGGGGGGGGGGGGGGGDGGGGGGGGGGGGGGGGGGGDGGEGGGGGGG@FGFCFGFFFGGFGGGG7FGGEFDGDGGGGGGGGGGGF9BFEGGGGAGFGGGGGGGGGGGGGGGGGGGGGGGGF@CEGGF<FFFGGGGGGGGGGGGGGGGGGFFGGGFGGGEFGGGFGFFGGGGGGGGGGGGGGFG96E4B5CCEG7:@9FGGFC@+<AE):<<CGDGCG*;+C?CGF3C598CCF6>3CE8FGCCFFEFFC7CG=FCCC0
@M03152:184:000000000-AWYW1:1:2106:20792:16848 1:N:0:AGGCTTAGATACCTGT
AAGCTCGTAGTTGAATTTCGGGATTAATTTATTGGTCGTGCAATCGTACGTACTGGTATTATTGATTCCTACCTTCTGACGAACCATGATGTCATTAATTTGGTGTCTTGGGGAATCAGGACTGTTACTTTGAAAAAATTAGAGTGTTTAAAGCAGGCTCACGCTTGAATACATTAGCATGGAATAACGAAATAGGACGTTTGATTCTATTTTGTTGTTTTCTAGGATCGACGTAATGATTAATAGGGATAGTTGTGTGGAATTCTCGGGTTCTAAGGAACTCCAGTCACAGGCTTAGTTT
+
CCCCCGGGDGGGGGGGGGGGGGGGGGFGFGGGGGGGGGGGGGGGGGGGGGGGGGGGGGGGGGGEFGGGGGEGFGGGGGGGGGGGGGGFCFGGGGGGGFGGGGCGGGGGGGGGGGGGGGFGGFGGGDFGFGGGGGGGGDFFFGGGGGGGGGGGCG?FFGGFGGFGGGFC8FD9?FGE9CFGGDGDFEGGGDEDDDE,,@CFFGECGEFGAFGGGFGGG8>FGAF9C9@CF5>>EGG>>?E7=,=CC9?C66/,><F,:EC*;+?C7A@**CC*=*:3+.;F*>C;++?CCFFC5D*:69*0+
@M03152:184:000000000-AWYW1:1:2106:7462:16916 1:N:0:AGGCTTAGATACCTGT
AAGCTCGTAGTTGAATTTCGGGGTCTACCCATTGGTCAGGCTTAATTGTCTGCACTGGTGAGATGGATCTCTACCTTCTGAGGAACTTTCATGCCATTTATTTGGTGTGATGGGAAATCAGGACTGTTACTTTGAAAAAATTAGAGTGTTTAAAGCAGACTATCGTCTGAATACATTAGCATGGAATAATGAAATAGGACGGACTGATTCTATTTCGTTGGTTTCTAGGATCACCGTAATGATTAATAGGGATAGTTGGGTAGAATTCTCGGGTGCCAAGGAACTCCAGTCACAGGCTTAA
+
CCCCCFGGGGGGGGGGGGGGGEGGGGGGGGGGGGGGFFGGGFGDGGGDFGGGFDEGGGGGFGEDFFFFFFGGGGGGGGGFGGGGCFEEGGFGGGGGGDEFDFGEAFGGG,FCFGGGGGGAFD8=4FGGEFFGGFFE9FF@?89EEFFFFGDGGA?FGFFGGDGFEEFGG9FFGGGFGFAEFFCDDDEEGGGGF>DGGFGGDFGGGGGGGFGGGFGFCFFGDCG?FGFGFDC8EF?8C@G>C,=7C9E?F4;6<=CDF?F7EF5BFFC?8@=C5C53CF455E**>CFCFFF?9:CG=:C6+
@M03152:184:000000000-AWYW1:1:2106:25931:16964 1:N:0:AGGCTTAGATACCTGT
AAGCTCGTAGTTGAATTTCGGATCGGGTTGGGTGGTCCGCCTGACGGCGTGTTTTACTGCTCGACTGGGTCTTGCCTCTTGGTGAACCTTTGTGTTCCTCATTGAATGCGTCGGGGAACCAGGACTTTTACCTTGAGAAAATTAGAGTGTTCAAAGCAGGCCTATGCCTGAATACATTAGCTTGGAATAATAAAATAGGACGTGTGGTTCTATTTTGTTGGTCCTTAAGAACTGCCGTAATGATTAATAGGGATAGTTGGGTGGAATTCTCGGGTGCCAAGGAACTCCAGTCACAGGCTTA
+
CCCCCFGGGGGGGGGGGGGGGGGGGGGGGGGGGGGGDGGGGGGGGGGGGGGGGGGGGGGGFGGGGGGGGGFGGGGGGGGGGGGGECFGGGGDGGGGGGGGCFFCDGGGGGGGGEGGGGGGGGGGGGGGGGGGGGF,FDAEGGGGFGGGGGGGGGGGFFGGGGGGECGGGGGGGGGGGGGGGGGGGGGGGFG9FGGFCFCAFGGGGGGFGFF9;FGFGGGG5E9:CE?FGGGGGGGCGCEEGGGG7@9FGG4FCCCGGGCGEGE?C9?6*+2*279C5;FGD8C5=+0<??0+0*?FGGF?6
@M03152:184:000000000-AWYW1:1:2106:10568:16979 1:N:0:AGGCTTAGATACCTGT
AAGCTCGTAGTTGAATTTCGGGATCAATACGTCGGTCGTGCCTTGGTACGTACTAACGTTATTGATTTCTCCCTTCTGACGAGCCGTGATGTCATTAATTTAGTGTTACGGGAAGTCAGGACTGTTACTTTGAAAAAATTAGAGTGTTTAAAGCAGGCAATCGCTCGAATACATTAGCATGGAATAATGAAATAGGACGTTCGGACCTATTTTGTTGGTTTCTAGGATCGACGTAATGATTAATAGGGATAGTTGGGTGGAATTCTCGGGTGCCAAGGAACTCCAGTCACAGGCTTAGATT
+
CC@CCGGGGGGGGGGGGGGGGGGGGGGGGGGGGGGGGGGGGGGGEGGGGGGGGGGGGGGGGGGGGGGGGGGGGGGGGGGGGGGGGGGGGGGGFGGGGGGGGGGGGGGGGGGGGGGGGFGGGGGGGGFGGGGGGGEFGGGGFEFGGGGGGGGGGFGGGGGGGDGGGGGGGG@FFGGGCFFEGGDGGGGGGFGGGGFGFFFGGGGGGEGFGGGGGFGGGGG5FGC;9EFGGGGGD*3=CG9:CFGGGF?CFCFFCFFF=EGGG9CFFFC*7EFGGFGGGFFGGFFC+<F<C?FCFCFGF6*<+
@M03152:184:000000000-AWYW1:1:2106:19757:16981 1:N:0:AGGCTTAGATACCTGT
AAGCTCGTAGTTGAATTTCGGGATCAGTACGCTGGTCATGCCTCCGGTATGTACTGGTGTCACTGGTTCCTCCCTTCTGAAGAACCATCATGCTATTAATTTAGTGTGGTGGGAAATCAGGACTGTTACCTTGAAAAAATTAGAGTGTTTAAAGCAGGCTCGCGCTTGAATACATTAGCATGGAATAATGAAGTAGGACGTTAATTCTATTTTGTTGGTTTCTAGGATTGACGTAATGATTAATAGGGATAGTTGGTTGGAATTCTCGGGTGCCAAGGAACTCCAGTCACAGGCTTAGATC
+
CCCCCGGGGGGGGGGGGGGGGGGGGGGGGGGGGGGGGGGGGGGGGGGGGGGGGGGGGGDGGGGGGGGGGGGGGGGGGGGGGGGGGGGGGGGGGGGFGFFFGGGEFEGGEGGGGGGGGGGGGGGGGGGGGGGGFBFGAFGGGGGGFGGGGGGGGGGGGGGGGGDEGGGGGGGFGGGGGFFGGGGGGGGGGGGGGFGGGGGGDFGFGGGFGGGGGGGGGDGGF9DE:F8EFD29CGGGGG,,=>CGFC?F66A,BC9</*:*<+BF+=<E:EGDGFGG*)4::EFC@C@C7=0+;<DGF+:<+
@M03152:184:000000000-AWYW1:1:2106:23183:16981 1:N:0:AGGCTTAGATACCTGT
AAGCTCGTAGTTGAATTTCGGACCTGGCTGGGTGGTCTTGCCGAAAGGTAAGCACTGCTCCGGTCGGGTCTTTCCTTCTGGGGAACCAGTGTGCTCTTAATTGGGTGCGCTGGGGATCCAGGACTTTTACTTTGAAAAAATTAGAGTGTTTAAAGCAGGCCTACGCTTGAATACATTAGCATGGAATAATAGAATAGGACTTTGGTTCTATTTTGTTGGTTTCTAGGACCGAAGTAATGATTAATAGGGATAGTTGGTTGGAATTCTCGGGTGTCAAGGAACTCAAGTCACAGGCTTAGAA
+
CCCC9FFF7FFFGGGGGGDFGGGEGGGFGGGEFGDGDGGGGGGGGGGGG,CFGGGGGGFGFGGGGGGGGGGGGGGGGGGEGFGC:FFGGFDEFGGFDFFC<FFFCFFGGGGGGGGGGGEDFGC=DCFFFGFGFGGEFFACBFGGGGGG@<FGF<DDFDGDGGFGGGGGGFCFGFEFGFGGGAFGCFFGCFBCC,,DF:>FFCC9CD>;E,;<C,;F:ECCFGC?9,<28C>888*+11AFFGGC7<C6C*=CF;9AE/1B>6C?F?+A<58DE)2C<??FC67*030<9=FG?7*:C+6<+
@M03152:184:000000000-AWYW1:1:2106:21826:16993 1:N:0:AGGCTTAGATACCTGT
AAGCTCGTAGTTGAATTTCGGGATCAGTACGCTGGTCGTGCCTTCGGTATGCACTGGTGTCACTGGTTCCTCCCTTCTGAAGAACCGTCATGCCATTCAGTTGGTGTGGCGGGGAATCAGGACTGTTACTTTGAAAAAATTAGAGTGTTTAAAGCAGGCTCGCGCTTGAATACATTAGCATGGAATAATGAAATAGGACGTTTGACCCTATTTTGTTGGTTTCTAGGATCGACGTAATGATTAATAGGGATAGTTGGGTGGAATTCTCGGGTGCCAAGGAACTCCAGTCACAGGCTTAGAT
+
CCCCCGGGGGGGGGGGGGGGGGGGGGGGGGGGGGGGGGGGGGGGGGGGGGGG9FGFGGGGGGGGGGGGGGGGGGGGGGGGGGGGGGGGGGGGGGGGGGGGGGGGGGGGGGGGGDEEFGGGGGGGGGGFGGGGGGGGGGGGGGGGGGGGGGGGGGGGGFGGGEEGGGCFGGGGGCFGGFG?FDGGGFFGFGGFGGF;AFGGGGGDFGFGCCCEGCEGG6EGGGFC+B+8C8C?8?ECC=9CFGEG*+37FCFC+09<65?858:?F9A+5*:<*/7:EFFGGCC:<8+<+6C9ECCCC+7++
@M03152:184:000000000-AWYW1:1:2106:24419:17008 1:N:0:AGGCTTAGATACCTGT
AAGCTCGTAGTTGAATTTCGAGATCAGTACGCTGGTCGTGCCTTCGGTATGCACTGGTGTCACTGGTTTCTCCCTTCTGAAGAACCGTCATGTCATTAAGTTGGTGTGGCGGGGAATCAGGACTGTTACTTTTAAAAAATTAGAGTGTTTAAAGCAGGCGCGCGCTTGAGTAAATTATCATGGAATAATGAAATAGGACGTTTGACCCTATTTTGTTGGTTTCTAGGATCGACGTAATGGTTAATAGGGATAGTTTGGTGGGATTATCTGGTGCCAAGGAACCTCAGTCACCAGCTTAGCA
+
C9CCCGGGEGGGGGGFGDFFGGGFCFGGGGGDFF@FEGG7FFCFFFGGGDFGFFGFFF8CEEFFGCGEGGCGGFGG<FFFFFFGF@FF@CFGEAFDC,,CFED8CFF7=FDGGGDGDCBDC<FEFEGFGGAF,5A<5B>AED8D9=DDF@CDFA9D,B7++@B*5*5FCGGC,@@FD9@FBF9,?><FG9BFGG9CFGFC1<FEC99CB2?ACG92B*CGGC+B>+95;:C***/*55+++00+:+++:*)2+3++0*1/***+2+2+*+0**2*2+))2?;***3+03/0++**+<+2++
@M03152:184:000000000-AWYW1:1:2106:16392:17034 1:N:0:AGGCTTAGATACCTGT
AAGCTCGTAGTTGAATTTCGGGATCAGTACGCTGGTCGTGCCTTCGGTATGCACTGGTGTCACTGGTTCCTACCTTCTGAAGAACCATCATGCCATTCAGTTGGTGTGGTGGGGAATCAGGACTGTTACTTTGAAAAAATTAGAGTGTTTAAAGCAGGCTCGCGCTTGAATACATTAGCATGGAATAATGAAATAGGACGTTTGACCCTATTTTGTTGGTTTCTAGGATCGACGTAATGATTAATAGGGATAGTTGGGTGGAATTCTCGGGTGCCAAGGAACTCCAGTCACAGGCTTAGAT
+
CCCCCGGGEFGGGGGGGGGGGGGGGGGGGGGGGGGGGGGGGGGGGGGGFGGGGGGGGGDFGGGGGGGGGGGGGGGGGGGGGGGGGGGGGGGGGGGGGGGGGGGG:FGGGGFGGFGGGGGGGFGGGGGGGGGGGGFFFFGGGGFFGFGGGGGGGGGGGFEGFGGGGG7FGGGGGCEFGGGGGGCGFFGGGGGFGGGGGGFGEFGGGGGGFDGGDCGGFGGGGG?FFFG?EG5/4::F=CFFGGF?D@C6=*8CFFGFFDGGC:?;C+>C3=CFGG7:7FFFC8+C+2AFGF7EEC*CC+CC<
@M03152:184:000000000-AWYW1:1:2106:17257:17116 1:N:0:AGGCTTAGATACCTGT
AAGCTCGTAGTTGAATTTCGGATTTGGTGAGGTGGTCCGCCTAACGGCGTGTTTACTGCCTTTACCGAGTCTTGCCTCTTGGTGAACCGTCGTGTCCTTTGTTGGATGCGGCAGGGAACCAGGACTTTTACCTTGAGAAAATTAGAGTGTTCAAAGCAGGCCTATTTGCCTGAATACATTAGCATGGAATAATAGAATAGGACGTGTGGTTCTATTTTGTTGGTCTTTAGAGCTGCCGTAATGATTAATAGGGATAGTTGGGTGGAATTCTCGGGTGCCAAGGAACTCCAGTCACAGGCTT
+
CCCCCGGGGGEGGGGFCGGGGGGGGGGFGFGGGGGGGDEGGGGGGGGGGGGGGGGGGGGGGGGGGGGGGGGGGGGGGGGGGGGGFGFGEGGGGGGGGGGGGGGGGGGGGEGGGGGGGDFGGGGGGGGGGDGGGGGGGFGGGGGGGGG<FGGGGGGGGGGGGD?EGGGGGGG9FFGDAFEDFB@FCFGGGGFGGGGG9CFGGGGG7F7DEFFEGGGGGEFEECFECBFGF;<C79CEGGC=ECCCGC@<@FFGGG*<CC@9E5BEEG+0>?@*8FGGGBFGGGCCFFFCF?CGGDGFGGGFG
@M03152:184:000000000-AWYW1:1:2106:3936:17133 1:N:0:AGGCTTAGATACCTGT
AAGCTCGTAGTTGAATTTCGAACCTGGTCGGGTGGTCTGCCTTACGGTACGTACTGTCTGGCCGGGTTCTACCTCTTGGTGAGCCGGCATGCCCTTAATTGGGTGTGTCGGGGAACCAGGACTTTTACCTTGAGAAAATTAGAGTGTTCAAAGCAGGCCTTTGCCCGAATACATTAGCATGGCATAATAAAATAGGACGTGCGGTTCTATTTTGTTGGTTTCTAGAGTCGCCGTAATGATTAATAGGGATAGTTGGGTGGAATTCTCGGGTGCCAAGGAACTCCATTCACAGGCTTGGATT
+
CCC9@FEFGGGGGGGGGGFGGGDEGGGGGGGGGG7FGFGGDFGGGGGGGG76FFGGGFFFFDGCFGGGFGGFGEGG9EEFGGGGFGG7CFFGGFGFGFGGCFCFFCFGGG7=FEC?=FDBFFFFGGGGDE,,?BEFF<FEEGGGGGG95BFGGG<F+FCFGCF,=<C7C>FAFCFGGGGCFFFGGC,@;FFF;E98EF@5>*>CC<FFCFFGDG8C8E>8@?9+>9CF?CEC51*8*214+><7CCCF**)+0+9+:>8**+A@?9?=<E/)?5C<*.7::<:98++0<*32;FC:1*990
@M03152:184:000000000-AWYW1:1:2106:6271:17212 1:N:0:AGGCTTAGATACCTGT
AAGCTCGTAGTTGAATTTCGGGATCAGTAGGCCGGTCGTGCCTCGGTTTGCACCGGTTTCAATTGTTTCCTCCTTCTGATAAAACGGCAAGCCCTTCAGCTGGTGTGGACGGGGATCCAGACCTTTAACTTGGAAAAATTTGATGGTTTTAAGGAAGCCTAAGGCTTAAATACATTATAATGGAATAATAAAAACGAGCTTTGATCTTATTTTGTTGGTTTCTAGGATCGACGTAATGATTAATAGGGTTAGTTGGGTGGAATTCTCGGGTGCCAAGGAACTCCATTCACAGGCTTAGATT
+
CCCCCGGGGGGGGGGGGGGGGG7FGGGGG-<6-@FFGGGGGG96,CC,,6;C,,+86+8,,,,,:6C,C,,,C6EFGA,,,6C,C+,>++,,C,,C=F,,C9F=8B++,,@CC:+++::9,845,:,,,5C5,BE<EB,A,,,,5,5CA+CF,,,,B,,6,,:3,B>,,,73,,87,,,,,@,,,,,,3,7@,,*@****57:,@,<DFGGG9<:DDC;FFFFGCG,?,*;CGEGGFG71<<<CDG6C*=06;CCG*=B8*+0<CF@C3*;780>C75@GEF7D8+:<CFFFCCFF+<C9+
@M03152:184:000000000-AWYW1:1:2106:6325:17232 1:N:0:AGGCTTAGATACCTGT
AAGCTCGTAGTTGAATTTCGAACCTGGTCGGGCGGTCTGCCTTACGGTACGTACTGTCTGGCCGGGTTCTACCTCTTGGTGAGCCGGCATGCCCTTAATTGGGTGTGTCGGGGAACCAGGACTTTTACCTTGAGAAAATTAGAGTGTTCAAAGCAGGCCTTTGCCCGAATACATTAGCATGGCATAATAAAATAGGACGTGCGGTTCTATCTTGTTGGTTTCTAGAGTCGCCGTAATGATTCATAGGGTTAGTTGGGTAGAATTCTCGGGTGCCAAGGAACTCCAGTCACCGGCTTAGATC
+
CCCCCGGGGGGGGGGGGGGGGGGGGGGGGGGGGGGGGGGGGGFGGFEGGGGGGGGGGGGGGGGGGDGDGGFGGFGGGGFG7CGGGGGGGGDGGGFGG,BFGFGGGEEFG>EEGEGGGDGGGGGGGGGGGGGA<FCE<FCFFGFGGGGGGDFGGGCFGGGGFCCFGF@FCF7FGGGGGGGFF,FFDGGGFGFGGGCCCEGGGGGGCCFGGGGCGGGFF*;CGFGGGGGEGGC88:C*:FF7?9FC79+C*:76+39CEECEE@FGGG7**5;<57CFG).:C3CFG6@CC@+;*9DGCCF?+
@M03152:184:000000000-AWYW1:1:2106:20265:17275 1:N:0:AGGCTTAGATACCTGT
AAGCTCGTAGTTGAATTTCGGAACTAAACGGTCACCAGTCGGCCGTCAAGCTCTGTACTGGTCCGTTTGTTCTCACCTATGGGATACTCACCTCTACTCTTAACTGGGCGGAGGGTTCAAAAAAAAAAGCAGACAAAGGAAAAAAACTCTTGAATAGGTCTCGCGGGTGTGTAAGAGGCCTAGGTTTGTGGAGTTCCCATTCGTTTACTTTGAATAAATTAGGGGTTTAAAAGCAGCGAAAAAAGGAGGGATGAATACTAAAGCATGGAATAACGGAAAAGGATTTGGGTTGGAAGTTTTG
+
CCCCCGGEGFFGGGGGGGFGGGGGGGGGGGDGGGFGGGGGGGGGG:FGEFFGGGGGGGGGGGGGEEFFEFGGGGGGGGGFGGGGGGGFGFGGC8FFGGGGFAFFAFFFGGGFC>EC<FFGGGGGGGGDC8D=F,D,:=>FC,@FFE78,F,>,<,@,,37,33*1*5***=3<@37:F71,5++,,+*3**,4?<BG,,,772F7F<++?<,C7+37++++39**/*2+2<+</+;C*1*::5*9;05:*0*;69:900+0+<+++02*++*<**/:))*+2*2<+++2)2*****+<*+*
@M03152:184:000000000-AWYW1:1:2106:8473:17334 1:N:0:AGGCTTAGATACCTGT
AAGCTCGTAGTTGAATTTCGGGCCTGGCCGGGCGGTCTGCCTAACGGCACGTACTGTCTGGGCGGGCCGTACCTCTTGGTGAGCCGGCGTGCCCTTTGTTGGCGTGCGTCGGGGAACCAGGACCTCTACCTTGAGAAAATTAGAGTGTTCAAAGCAGGCCTTTGCCCGAATACATTAGCATGGCATAATAAAATAGGACGTGCGGTTCTATTTTGTTGGTTTCTAGAGTCGCCGTAATGATCTATAGGGATAGTTGGGTGGAATTTTTGGGTGCCAAGGAAATCTAGTCACAGGCTTAGTT
+
C<<9@6CGCC;CFEGG<CA8FG7@C@DG<FEGECGGGDF@FF<<F@:CEGGG@<D9FFCF?F,>7=:F+@CFF,C=?5E,=,4:4=CEGGCC7<F,DFFGGGGEG7+C@F7CFDGF7<FGDGC*3,8>C?EFFGC7<<32,?7,<<<2F<CFFFCC8CC<,<<C:?F:C*2;C9<AC++93CF*0:EGG?FC++00+<0*;E*/?/2?+A?CC708:;C;;>7<+A:<<+/**/:8*:<99++0*+<<6*)*<<EEGE5CE5CF?+++/:*7?DG7+07*0+2?+<0<C7+3+95C?+7+3
@M03152:184:000000000-AWYW1:1:2106:23959:17508 1:N:0:AGGCTTAGATACCTGT
AAGCTCGTAGTTGAATTTCGAAATCAATTTTCTGGTCATACCTTTGTATGTACTGGTCTTATTGATTTCTCCTTTCTGATGAACTACAATGTCATTAATTTGATGTTATGGGGAATCAGGACTATTACTTTGAAAAAATTAGAGTGTTTAAAGCAGGCTTATGCTTGAATACATTAGCATGGAATAATGAAATAGGACGTTTGATTCTATTTTGTTGGTTTCTAGGATTGACGTAATGATTAATAGGGATAGTTGGGTGGAATTCTCGGGTGCCAAGGAACTCCAGTCACAGGCTTAGATT
+
CCCCCGGGGGGGGGGGGGGGGGGGGGFGGGGGGGGGGGGGGGGGGGGGGGGFGGGGGGGGGGGGFGGGFGGFGGGAFGGGGGGGGGFGGGGGGFGGGGGGGGEGGGGGFGGGGGGGGGFGGGGGGGGDGFGFFFGGFGGGGGGGGGGGGGGGGFGGGGFFCGGGCGDGGGG<?CFFFGFFGGGGGGGFGFGGFGGGE=ECGGGDFFGGFGGG9CFGGGGGG,8DCGGGGG9@CEED7CCGGGGGGGGGFFFFGGFGGGG7*2?DCE;CFE,)=C8F=FFGFFC4CFG<7;FFGC4E6++4+
@M03152:184:000000000-AWYW1:1:2106:12541:17551 1:N:0:AGGCTTAGATACCTGT
AAGCTCGTAGTTGAATTTCGAGGGTCATTCTTAGCCCCTGGCCGCTGAGCCTTTATGGCCAGTGTTTTGCATTGGGGGCGGGCCCTTTATTTTGCTGGCGGCTGCGTCTGTTGTCCTTTGCGGCGGCGGGCGCACGTCTCGCCAGCACTTTTACTTTGAAAAAATTAGAGTGTTCAAAGCAGGCTTTTTTAAAGCTTGAATATCTTAGCATGGAATAATAGAATAGGACTCTGGTTCTATTTTGTTGGTTTCTGGGACTAGAGTAATGATTAATAGGGATAGTTGGGTGGAATTCTCGGGG
+
CCCCCFGCEFGGGEGGGGGGGGGGGFGGGGGGGGGGGEGGGGGGGGGGGCFGGFFFGGGGGGFFGGGFGFGGGGFGGGGDGGGGGGGGFGGGG9FG9AFCCE:BE>FFEGGFGGDEGGGCGGECFGDDEGCEE>52A8E6AEECEFFECGGFCC7@F7+<FGG5CC78CFFFG7<FGGFCF?FC*AFGGGGGG++2:@@<+<<EFF7CF+AFFFCE6@EGGGGGFCCD@80@7@<C9+03?C?9960CEC>0AFD66*20<7?+<C?FCAC*0:*2A))26:2>@F58:5*<+9:C?ED5*
@M03152:184:000000000-AWYW1:1:2106:11378:17711 1:N:0:AGGCTTAGATACCTGT
AAGCTCGTAGTTGAATTTCGGGGGCATTCAGGCCAACGCTCGTCCTTGTGGCGTGGCTGGGTCTGGGCTTCCTACGTTTGGATAGTGGGCAACCGCTTCCAATCATTTACTTTGAAAAAATTAGAGTGTTCAAAGCAGGCGTAACCTTGCCATTGAATATTACAGCATGGGATAATAGAATATGACGTTGGTCTTATTTTGTTGGTTTCTAAGGCTGATGTAATGATTAATAGGGATAGTTGGGTGGAATTCTCGGGTGCCAAGGAACTCCATTAAAAGGCTTAGATCTCGTATGCCGTCT
+
CCCCCGGGGGGGGGGGGGGGGGGGGGGGGGGGGGGG<FGGGGGGGGGGGGGGGGGGGGGGGGGGFGGGGGGGGGGGGGGGGGGGGGGGFGGGGGGGGGGGGGGGGGGGGGGGGFGGGGGGGGGFGGGGGGGGGGGGFGGGGGGGGGGGGGGGGG>FEE<FGGGGFF?FGGGFFGGGGDFGGDFCGGGCFCDCCFGFFGGGCGFFFGGGGGCFGGGGGFG?CFGG7;?EFGGGG6E86C?9CEGGDGGGE7A+><5==ECEFFC*=CFGGG+*+:**+19EFG?4902+2*0CECFGGECCC
@M03152:184:000000000-AWYW1:1:2106:24772:17829 1:N:0:AGGCTTAGATACCTGT
AAGCTCGTAGTTGAATTTCGGGATCAATGCGTCGGTCGTGCCTTCGGTACGTACTAGCGTCATCGATTCCTCCCTTCTGAAGAACCGTGATGTCATTAATTTGGTGTTACGGGGAATCAGGACTGTTACCTTGAAAAAATTAGAGTGTTTAAAGCAGGCTAACGCTTGAATACATTAGCATGGAATAATGAAATAGGACGTTCGAACCTATTTTGTTGGTTTCTAGGATCGACGTAATGATTAATAGGGATAGTTGGGTGGAATTCTCGGGTGCCAAGGAACTCCAGTCACAGGCTTAGAT
+
CCCCCFGGGGGGGGGGGGGGGGGGGGGGGGGGEGDGGGGGGGGGGGGGGGGGGGGGGGGGGGGGGGGGGGGGGGGGGGGGGGGGGCGFFGGGFGGGGGFGGGGGGGGGGGGGGGGGGGGGGDFFGGGGGGGGGGFGGGGGGGGCGGGFGGGGGFGGFFGGGGFGD7FGFGGGGFFFAFFGCGFCFGFGGGCFGGGG?9@FGGDGGGG76<CFGGGGGGCEGGFGCF9CFFGGGECF5FFFC9<97>CCFCFG6<C?E*;C*;+<CCEF***9:D5>6>FCC*<D+++2297<CD<6E?6++
@M03152:184:000000000-AWYW1:1:2106:26340:17842 1:N:0:AGGCTTAGATACCTGT
AAGCTCGTAGTTGAATTTCGGGGTCAATACGTCGGTCGTGCCTCGGTACGTACTAACGTCATTGATTTCTCCCTTCTGACGAGCCGTGATGTCATTAGTTTGGTGTTACGGGGAGTCAGGACTGTTACTTTGAAAAAATTAGAGTGTTTAAAGCAGGCAATCGCTCGAATACATTAGCATGGAATAATGAAATAGGACGTTCGAACCTATTTTGTTGGTTTCTAGGATCGACGTAATGATTAATATGGATAGTTGGGTGGAATTCTCGGGTGCCAAGGAACTCCAGTCACAGGCTTAGATC
+
CC@CCGDEGGCGGGGGGGGGDEGGGGGGGGGGGGGGGGGGGGGGDEFGGGGGGGEFGDGGGGGGCFGGGGGGGGGGGCFF,BFGGGGGGGDEFEEFEAFFF9,CFGGGGGD:FCFGGGGGFGGGGGGGGFFCEFDGGDGGG8EA@FGGGGGGGAFGBFFGGGGGGGGEGGFCFGGD@FGGFFGFGGGGGF,EFG,:CFEGGF*>CGGGCFGFF,,?C5*;CFG;A9CCEGGGCEFGCFFFGFGGG+4<CGFGF?A6?=*:*9:C3C+**/C)*>F6C)):7@CCE6C9A7EFC5CFC+:<9
@M03152:184:000000000-AWYW1:1:2106:22849:17960 1:N:0:AGGCTTAGATACCTGT
AAGCTCGTAGTTGAATTTCGGGATTAATTTATTGGTCGTGCGATAGTACGTACTGGTATTATTGATTCCTACCTTCTGACGAACCATGATGTCATTAATTTGGTGTCATGGGGAATCAGGACTGTTACTTTGAAAAAATTAGAGTGTTTAAAGCAGGCTCACGCTTGAATACATTAGCATGGAATAACGAAATAGGACGTTTGATTCTATTTTGTTGGTTTCTAGGATCGACGTAATGATTAATAGGGATAGTTGGGTGGAATTCTCGGGTGCCAAGGAACTCTAGTCACAGGCTTAGATT
+
C@CC9C@8;FC<F9<FFGGCGGDGF@CFDG-@FGGF@EF>FGGGGGGFFEGGGGAFGGEGGFFGCFDAF9FG?EDFGFAECGECGFFEFGGGFGGG9FEGGGGGGGGGGFG?E:FGF,EFFGGGGFFGGGGGFG<FFFBEGGGCEEFFFGGGGCFGFDCEGGDFE7BFFGGFGGGGF?FCFFCFFGGGEGEFGFGG<=FCFDGF<FCFCGFFA;,>:DGFGGFGC93,2>*4*4DFGGCE7B@EF?E,:C;CF@CF=C7E>CFGGFCEFGCC522>7>5EFFF*<FFFCFCCCDFFC+*0+
@M03152:184:000000000-AWYW1:1:2106:18002:18113 1:N:0:AGGCTTAGATACCTGT
AAGCTCGTAGTTGAATTTCGGCCTTTGCCGCCCGGTCCGCCTATTTGGGTGTGTACTGGAGCGGTGGAGGCTTACCTCGTGGTGAGCTGTTATGCCCTTTACTGGGTGTGGCAGGGAACCATGATTTTTACTTTGAAAAAATTAGAGTGTTCAAAGCAGGCTTACGCCCGAATACATTAGCATGGAATAATAAAATAGGACGTGCGGTCCTATTTTGTTGGTTTCTAGGATCCCCGTAATGATTAATAGGGATAGTTGGGTGGAATTCTCGGGTGCCAAGGAATTCCAGTCACCGGCTTAA
+
CCCCCGGFGGGFGGFGGGGGDGGGGGGGGGGGGEFGGGGEEFFGGGGGGGGGFGGGGGGGGGFGGGGGGGGGGGGFGGGGGGGGGGGGFGGGGCFGGGGGGGFGGGGGGEGGGFEG@FGGGFC?FGGGGFGGGGDAEECFGGGGGFGGGGGFGGGGGECFBDFGGDEDFCGGGCFCFG;F7;CFDF;3ECFG,?EEG9<>D:>>FGGECFE,,<@;FFFFFGGG;CBF?CF6**3*21*:@>C++1<9??)**;C9++<5*;51?F<+2CEDDFDG276C**0*+3:9FF+0+*1**196+
@M03152:184:000000000-AWYW1:1:2106:14117:18139 1:N:0:AGGCTTAGATACCTGT
AAGCTCGTAGTTGAATTTCGAGACCGGTTTACTGGTCGTGCTTTTGTACGTACTGGTATTATTGGTTTCTCCTTTCTGACGAATCATAATGCCATTAATTTGGTGTTTTGGGGAATCAGGACTGTTACTTTGAAAAAATTAGAGTGTTTAAAGCAGGCTCACGCTTGAATACATTAGCATGGAATAACGAAATAGGACGTTTGATTTTATTTTGTTGGTTTTTAGGATCGCCGTAATTATTAATAGGGATAGTTGGGTGGAATTTTCGGGTGCCAAGGAACTCCAGTCACAGGCTTAGATT
+
CCCCCGGGGGGGGGGGGGGGFCGDGGGGDGFGGGGGGGGDGGGGGGGGGGGGGGGGGFGGGGGGGFGGECFGGGGCGGEGGGGGGCFAFGGGGDGGCFGGGFDGGGGGGFGD@==F9EFGGGGFGGGFGGGGGGGGGGGGGGGGGGFFFCFGFA<EFD<,CFFGGGF8FGGGGGGGF,DFGCGGGCF96@7@E,,@ECCFGBG9FFEB;FGGD@FGG>CFF*>DCE9?B8*=::EEC,,44,,=C7C66CF6;>70*A@CFC92+++=)*=)*0:6C38*:6:7C6A+<6<<:*07++*3+
@M03152:184:000000000-AWYW1:1:2106:27817:18241 1:N:0:AGGCTTAGATACCTGT
AAGCTCGTAGTTGAATTTCGAACCTGGTCGGGCGGTCTGCCTTACGGTACGTACTGTCTGGCCGGGTTCTACCTCTTGGTGAGCCGGCATGCCCTTAATTGGGTGTGTCGGGGAACCAGGACTTTTACCTTGAGAAAATTAGAGTGTTCAAAGCAGGCCTTTGCCCGAATACATTAGCATGGCATAATAAAATAGGACGTGCGGTTCTATTTTGTTGGTTTCTAGAGTCGCCGTAATGATTAATAGGGATAGTTGGGTGGAATTCTCGGGTGCCAAGGAACTCCAGTCACAGGCTTAGATC
+
CC<BC@GGGFFCFFFFEGGCFFFG@GGGG7FCEGGGGGEGGGGGGGGGFG7F9CFEGFFFFFGGGD=7FEFGGGGGGACFGC<FFCFFGFGGGGEFGGCFF,EFGGFGGGGGGGGGGGGD@FGGDFAFGGF>FFGGG8FCD<=DBCGGGGAGGFGGGDGCFGEFFFFE@F*>:;CCCFG9<FCFGGGGGGGFGG98FGEEEGGGGE7CGGGGF,4:+21;6BFGDC9B9C5;CE>ECGG+<+<<C7+*7:763CFCEE58EAEGFCC5<*;)*9C0*05A7F+9EFGGG9C+;*9?6+;?+
@M03152:184:000000000-AWYW1:1:2106:23962:18267 1:N:0:AGGCTTAGATACCTGT
AAGCTCGTAGTTGAATTTCGAACCTGGTCGGGCGGTCTGCCTTACGGTCCGTACTGTCTGGCCGGGTTCTACCTCTTGGTGAGCCGGCATGCCCTTAATTGGGTGTGTCGGGGAACCAGGACTTTTACCTTGAGAAAATTAGAGTGTTCAAAGCAGGCCTTTGCCCGAATACATTAGCATGGCATAATAAAATAGGACGTGCGGTTCTCTTTTGTTGTTTTCTAGAGTCGCCGTAATGATTAATAGGGATCGTTGGGTGGAATTCTCGGGTGCCCAGGAACTCCAGTCACAGGCTTAGATT
+
C@9CCGCFGFEGGGGGFGFFFGGDGFFDGDFGEGDCGFGGGGGGGGGE,CEG,BFECFE<@FEEEECCFFGFF<EFGGGCF<FFFGEDGFGFGGFGGGDFFEGEEGG8CFGGG7CFFDCFGFFFGGFGGGFDFGF,B8F8,,@F,=FFGFGGGG7<7FEGECFFGGG*3CCFFGGGECB7:6DFGFCEFGGGGGF6<:=**6CFFB<++7:FD:CF8*;BEE++>B?F9C5**1C8C?++0A77*:7:66):C***:*8*;9C++90CC>A5:9*9>)0:C8+9C+<:C7<2C54?++:++
@M03152:184:000000000-AWYW1:1:2106:10663:18483 1:N:0:AGGCTTAGATACCTGT
AAGCTCGTAGTTGAATTTCGGGGTTAGTAGGCTGGTCATGCCACCGGTATGTACTGGTCTTTCTGATTCCTCCTTCCTGATGAACTGTAATGCCATTAATTTGGTGTTGCAGGGAATCTGGACTGTTGCTTTGAAAAAATTAGAGTGTTTAAAGCAGGCTAACGCTTGAATACATTAGCATGGAATAATGAAATAGGACGTTCGATCCTATTTTGTTGGTTTCTAGGATTGACGTAATGATTAATAGGGATAGTTGGGTGGAATTCTCGGTTGCCAAGGAAATCAGTCACAGGCTTAGATC
+
CCCCCGGFGGGGGGGGGGFGGGGGGGGGGGGGGGGGGGGGGGGGGGGGGGGGGGGGGGGGGGGGGGGGFFGGGGGFGGGGGGGGFGGGGGGGGFFGGGFGGGGGGGGGFFFFGGGGGGGGGFGGGGGGFGGGGBFFCGGFCECGGGGGGGGGGG9CEGGGFGCEGGGGGGGFFGGGGGGGGFFFFGFCFGGGAFGGFCAEFGFEDGGGF=FGGFAFGGFGGGFGFGGGGGFFAEGG>FGGGGDFGDFEGEAC<FF?C5CGD:CFGEC+*A*9CDDFGFFGF+<CFGF?FA9E8FFGGG7<+
@M03152:184:000000000-AWYW1:1:2106:19385:18536 1:N:0:AGGCTTAGATACCTGT
AAGCTCGTAGTTGAATTTCGGGATCAATTTATTGGTCGTGCTATTGTACGTACTGGTATTATTGATTTCTACCTTCTGACGAACCACGATGTCATTAATTTGGTGTCATGGGGAATCAGGACTGTTACTTTGAAAAAATTAGAGTGTTTAAAGCAGGCTCACGCTTGAATACATTAGCATGGAATAACGAAATAGGACGTTTGATTCTATTTTGTTGGTTTCTAGGATCGACGTAATGATTAATAGGGATAGTTGGGTGGAATTCTCGGGTGCCAAGGAACTCCAGTCACAGGCTTAGATC
+
CCCCCGGGGGGGGGGGGGGGGGGGGGGGGGGGGGGGGGGGGGGGGGGGGGGGGGGGGGGGGGGGGGGGGGGGGGGGGGGGGGGGGGGGDGGGGGGGGFGGGGGGGGGGGGGGGGGGGGGGGGGGGGGGGGGFGGGGGGGGFGGGGGGGGGGGGGGGGG?CFGCGGG7<ADGFGGGGGGFGGGGGGGGFGGCCFFGGGF7@@<CAFFGGGGGGG;FFFFGGGDGGFDCED5585>8;>F::9B<C7E?FCEFCFGGD8EC*B+CE79C*758)=F765>FFC:7><8FG7=7:FFCF6ECF0
@M03152:184:000000000-AWYW1:1:2106:4187:18643 1:N:0:AGGCTTAGATACCTGT
AAGCTCGTAGTTGAATTTCGGTAAATAAAAATTAAAGTCTATCTTTTAAGATGTGTACTATATTTTTATTTCCTTCCTTTTGAATATACTCCTTTCTTTAAAAATTTATTTTTAAAAAAGGATTAAAGTATTTCAAATCTTTTACTGTGAAGAAATTAGAGTGTTCAAAGCAGGCGTAACCTAGCCTTTGAATATATTAGCATGGGCTAATTAAATAGGACTCTTGTTCCTACTTCCGTTGGTTTCTAGTACTTGATTAATGATTAATAGGTATAGTTGGGTGTAATTATCGGGTGCCAAG
+
CCCCCGGGGGGGEG9FGGGG7FEGGFGGFGGGGGGGGGGGGGGGGGGDGFGGGGFGGGGGGFFGGGGFFFGGGGGG8FGGGFEGGGFDGGGGGGGGGFGGCFGGGGGGGGGGGGGFCF>FC,AEFGA9FGGGG,EEFG@FGGGFEFFGABA9<AAFFFFCFGAFCEAE<FG8E+@CFGGGGGG?GGGGDD,=F;=9EFGFBD,,8=,8DFF,CF;?FGF9DE8>EDDD@DF:FGGDC6@F>FGGDCC2@,=5<EC;,2@,@;;EFF,@+,D+2B7CGA877>E*<9CF,+,4*);CC,+6*
@M03152:184:000000000-AWYW1:1:2106:14393:18786 1:N:0:AGGCTTAGATACCTGT
AAGCTCGTAGTTGAATTTCGGGGTCAGTAGGTCGGTCGTGCCAACGGTATGAACTGGCCTCACTGATTCCTCCCTCTTGTAGAACCGTGATGCCATTAACTTGGTGTTGCGGGGAAACAGGACTGTTACTTTGAAAAAATTAGAGTGTTTAAAGCAGGCTAACGCTTGAATACATTAGCATGGAATAATGAAATAGGACGTCGATCTTATTTTGTTGGTTTCTAGGGTTGACGTAATGATTAATAGGGATAGTTGGGTGGAATTCTCGGGTGCCAAGGAACTCCAGTCACAGGCTTAGATT
+
CCCCCGGGGGGGGGGGGGGGGGGGGGGGGGGGGGGGGGGGGGGGGGGGGGGGGGGFGGGGGGGGGGGGGGGGGGGGGGGGGGGGGGGGGGGGGGGGG?FGGGGGGGGGGGGGGGGGGGGGGGGGGGGGGGGGGGFGGGGGGGGGGGGGGGGGGGFGGGGGGGGGGGGGGGGGGGGGGCFGGGGGGGGGGGGGGGGGGGGGGGDGDGFFFGFGGGCFG5CCECGFFGGGGGGFGEFGF7<CGGGGFFFGCFFFFGCF57EEGDF6+:2:D5:7;<FGG::FCEEFGGG6C@FF8CFFF?DC+
@M03152:184:000000000-AWYW1:1:2106:25116:18960 1:N:0:AGGCTTAGATACCTGT
AAGCTCGTAGTTGAATTTCGGGATTAGTAGGTTGGTCATGCCTCTGGTATGTACTGGTCTCACTGATTCCTCCTTCCTGATGAGCCGTAATGCCATTAATTTGGTGTTGCGAGGAATCTGGACTGTTACTTTGAAAAAATTAGAGTGTTTAAAGCAGGCTAACGCTTGAATACATTAGCATGGAATAATGAAATAGGACGTTCGATCCTATTTTGTTGGTTTCTAGGATTGACGTAATGATTAATAGGGATAGTTGGGTGGAATTTTCGGGTGCCAAGGAACTCCAGTCACAGGCTTAGAT
+
CCCCCFGBGGFGGGGGGGGGGGFGGGGGGGGFGGGGGFGGGGGGGGGGGGGGGGGGGGFGGGGGGEGGGGFGGGGGGGGDGCFGGGGGGGFCGGGGG9<FDFEDGGGGGGG7FFGGGGGGGCFGGGGGGGGGGFGGGGGGGGCFGGGEFGGGGGGGGFGGGGGGGEDGGGGGFFGGGGGGGGD@FGGGFFGGGFFGG9FGGGGGGGGEGGGGGCAFGGFEGGEGFFG6CC6DF:B8,=CCCGCCCCF6EFFGC@FGC*6;8*3C6+?AD5:>CC0CCA:FCFGC6>+5<BE::*7CG6*++
@M03152:184:000000000-AWYW1:1:2106:24754:19037 1:N:0:AGGCTTAGATACCTGT
AAGCTCGTAGTTGAATTTCGAGGTCAGTAGGTCGGTCGTGCCAACGGTATGAACTGGCCTCACTGATTCCTCCCTCTTGTAGAACCGTGATGCCATTAACTTGGTGTTGCGGGGAAACAGGACTGTTACTTTGAAAAATTGGAGCGTTTAAAGCAGGCTAACGCTTGAATACATTAGCATGGAATAATGAAATAGGACGTCGATCTTATTTTGTTGGTTTCTAGGGTTGACGTAATGATTAATAGGGATAGTTGGGTGGAATTCTCGGGTGCGAAGGAACTCAAGTCACAGGCTTAGAACT
+
ACC9@6@@@C@EA<@CCC@F@@F@;@FG@FGC<@BF@GCFGGGGCBF8CCDGFGG9FFGGGGGFFGAEGGGGFFE@CEGEFGGAFF@,C@8FFF<EF<F<,?CFGFGGGGGGGGEBFGGCDAFCFF@<FA?FEGGGGGFCF8=<DCCFEFGGG9DABFGFGGGDCC@<CCCGGGGFFFFFFF7DCF;@;7;FFC9633>F71*>A7CCDC<@FGFFFG5F7BCC>FEFC+?EGC8*<4<EGGCFGF666*9:@EFEGG5*+3<++<:CD>:**/)97>56C@?<F?CFGF78;>C6?7*33
@M03152:184:000000000-AWYW1:1:2106:8640:19069 1:N:0:AGGCTTAGATACCTGT
AAGCTCGTAGTTGAATTTCGGGATCAACTAACTGGTCGTGCCTATGGTACGTACTGGTCTTGTTGGTTTCTCCCTCTGAGGAGCCGCGATGTCATTAATTTGGTGTCGTGGGGAATCAGACTGTTACTTTGAAAAAATTAGAGTGTTTAAAGCAGGCTAACGCTTGAATACATTAGCATGGAATAATGAAATAGGACGTTTGACCCTATTTTGTTGGTTTCTAGGATCGACGTAATGATTAATAGGGATAGTTGGGTGGAATTCTTGGGTGCCAAGGAACTCCAGTCACAGGCTTAGACCT
+
CCCCCGGCEF@FFDFGDFEEEGGGFGGGGGGGGGGGGGGGDFGFGGGGFGGGEFGGGGGGGGGGGGGGGGGGGGGDGGFGGGFGGEGF@EEFEEFGECFGGGFFFFGEGFGGFEGGDDGGGGGGGGGGGGFFGGGG:EFFGEFFGGGGGGGFGGGGDFGGGGGGGFCFCFGGGCGFG9@FAC<FGGGFGGFGFGEDFFF7<*@D<>F:FFFGGEEACGGGFGE;DCC>CEEGG8;CF4<FG+@C:FGCFGFGG?F*CE7;B>89++2+*2;*2>9F55?7<EF<8C+++*08*CFGG7*+<
@M03152:184:000000000-AWYW1:1:2106:12950:19239 1:N:0:AGGCTTAGATACCTGT
AAGCTCGTAGTTGAATTTCGGAATTAATTTATTGGTCGTGCTACTGTACGTACTGGTATTATTGATTCCTACCTTCTGACGAACCACGATGTCATTAATTTGGTGTCATGGGGAATCAGGACTGTTACTTTGAAAAAATTAGAGTGTTTAAAGCAGGCTCACGCTTGAATACATTAGCATGGAATAACGAAATAGGACGTTTGATTCTATTTTGTTGGTTTCTATGATCGACGTAATGATTAATAGGGATAGTTGGGTGGAATTCTCGAGTGCCAAGGAACTCCAGTAAAAGGCTTAGAGT
+
CCCCCGGGGGGGGGGGGGGGGGGGGGGGGGGGGGGGGGGCFGCGGGGGGGGGGGGGGGGGGGGFGGGGFGGGGGGGGGFGGDFEFGGGGGGGGGGGGFGGGGGGGGGGGGGGGGGGGGC@AFFGGGGGGGGGGGGGGEGGGGGGGGGGDFGGGGFGGGGGGGGGGGGDFGFCFGGGGFGFGFFGGGFGGGGGG9DC,DF+>7<BCAFGGGGFGGGFCCECE;FG,;CGF>8E8BCE5:,,,2,=CFFG6?A?@C7,*=E*=+<C7CE*;CFFGF785)06*>FGG6C;++3<2946+0*3+
@M03152:184:000000000-AWYW1:1:2106:20660:19247 1:N:0:AGGCTTAGATACCTGT
AAGCTCGTAGTTGAATTTCGGGATCAATACGTCGGTCGTGCCTTGGTACGTACTAACGTTATTGATTTCTCCCTTCTAACAAATCGTGATGTCATTAATTTGGTGTTACGGGGAGTTAGGACTGTTACTTTGAAAAAATTAGAGTGTTTAAAGCAGGCAATCGCTCGAATACATTAGCATGGAATAATGAAATAGGACGTTCGAACCTATTTTGTTGGTTTCTAGGATCGACGTAATGATTAATAGGGATAGTTGGGTGGAATTCTCGTGTGCCAAGGAACTCCAGTCACAGGCTTCGATA
+
CCCCCGGGGGGGGGCGGGGGGGGGGGGGGGGGGCFGGGGGGGGGGGGGGDGGGGAEFGGGGGGGFGGGDDFGGGGGGGGGGGGGGGGGFF9FG<FFE9<FGGGAFFEGGGGCF7FFGGGGFGGFGFGGGGGGFECFC7FFCFF?FGGGGFGGGGFEEEFGGDEE<FF@FGEG9F@DGGGGG7GGGCFG9CGCFG9CGE7>FF7F7,CDGGFB;;FGGGECEDFFCCEFFEGEGGG,/=AC+<+=D+6=F=AFFGG6:CE8CCB:+++1/::C7FF4C)<F7<+9C?:CE4++**9:***0*
@M03152:184:000000000-AWYW1:1:2106:7170:19329 1:N:0:AGGCTTAGATACCTGT
AAGCTCGTAGTTGAATTTCGGACCTGGCTGGACGGTCTGCCTAACGGTATGTACTGTCCGTCTGGGCCTTACCTCTTCGTGCGCCGGCATGCTCTTCACTGGGTGTGTCGGGGAACCAGGACTTTTACCTTGAGAAAATTAGAGTGTTCAAAGCAGGCTTATGCTCGAATACATTAGCATGGAATAATAAAATAGGACGTTCGGTTCTATTTGGTTGGTTTCTAGAGTCGCCGTAATGATTAATAGGGATAGTTGGGTGGAATTCTCGGGTGCCCAGGAACTCCAGGCACGGGCTTAGGTC
+
8A@C@CFGDCB6F6<F9F9FE7:+C@,CC-C,C+@BF7,,C,C<,,@8,,CF,CF,C,6@,,C,C,,,8,,:C,99,,:6C,++8>+C:F<,CFE9,,C?<FDFFGC,,4+67=F=F8EF=<,C,@E9FFF<?B8,B,AF5,,EFF=3,337=,@=FGCFFEFFAF+FFG7FFFCAF,>,3@,@9D;;;,,7F>3,?<7**3**>**?;@FC,2=:C:6;C22>C9C;3:C55**3=C?+<;79@CFG:F:<C9<<E=*//<+<C?955E8D=4*2:@>62<+*+3*2*8*:=D3/++*3+
@M03152:184:000000000-AWYW1:1:2106:14878:19337 1:N:0:AGGCTTAGATACCTGT
AAGCTCGTAGTTGAATTTCGGGATCAATGCGTCGGTCGTGCCTTCGGTACGTACTAGCGTCATCGATTCCTCCCTTCTGAAGAACCGTGATGTCATTAATTTGGTGTTACGGGGAATCAGGACTGTTACCTTGAAAAAATTAGAGTGTTTAAAGCAGGCTAACGCTTGAATACATTAGCATGGAATAATGAAATAGGACGTTCGAACCTATTTTGTTGGTTTCTAGGATCGACGTAATGATTAATAGGGATAGTTGGGTGGAATTCTCGGGTGCCAAGGAACTCCAGTCACAGGCTTAGAT
+
CCCCCGGGGGGGGGGGGGGGGGGGGGGGGGGGGGGGGGGGGGGGGGGGGGGGGGGFFGGGGGGGGGGGFGGGGGGFGFFFGGGGGGGGGGGGGGGGGGGGGGGGGGGGGGGGGGGGGGGGGGGGGGFGGGGGGGGGGEGGGFGGGGGGGGGGGDGFGCFFGGGGGGGGGFGGGGGGGDECFGGGGGFGGCFG9CDCEFGGGGGGGGGDGFFGGFGGGGGGGGGGGGGGF<EEEECFFGGC7@GFCE?FF6=CCCFG6EGGE56@FCGG5557:<9>E@)2:8EF6@E9CFGDCFGGG6*+2
@M03152:184:000000000-AWYW1:1:2106:6262:19425 1:N:0:AGGCTTAGATACCTGT
AAGCTCGTAGTTGAATTTCGGACCTGGCTGGGCGGTCTTGCCGAAAGGTAAGCACTGCTCTGGTCGGGTCTTTCCTTCTGGGGAACCAGTGTGCTCTTAATTGGGTGCGCTGGGGATCCAGGACTTTTACTTTGAAAAAATTAGAGTGTTTAAAGCAGGCTTACGCTTGAATACATTAGCATGGAATAATAGAATAGGACTTTGGTTCTATTTTGTTGGTTTCTAGGACCGAAGTAATGATTAATAGGGATAGTTGGGTGGAATTCTCGGGTGCCAAGGAACTCCAGTCACAGGCTTAGAT
+
CCCCCGGGGGGGGGGGGGGGGGGGGGGGGGGGGGGGGGGGGGGGGGGGGGGGGGGGGGGGGGGGGGGGGGGGGGGGGGGGGGGGGGGGGGGGFGGGGGDAGGGGGGGGGGGGGGGGGGGGGGGGGGGGGGGGGGDGDGFCFFGGFGGGGGGGGFGGFFGGFGFGFGGGGGCFGGGGGGGGGGGGFCE9ACGFGGCFGDFGGGFGG7FFGFGGGGGFFGFGGGFFFGFFFGGGGGGGC?7=CCFFGF+=:CAFGFEG6EG>ECEG6:E<<CEFEDFGFF>FGGGCF8?FEF9CGFGGGC7F2
@M03152:184:000000000-AWYW1:1:2106:5141:19610 1:N:0:AGGCTTAGATACCTGT
AAGCTCGTAGTTGAATTTCGGGACTAACAGGTTGGTCGCGCCTTCGGTGTGTACTGGTCTAGTTGGTTTCTCCCTTCTGACGAACCACGATGTCATTAATTTGGTGTCGTGGGAAATCAGGACTGTTACTTTGAAAAAATTAGAGTGTTTAAAGCAAGCGATAGCTTGAATACATTAGCATGGAATAATGAAATAGGACGTTTGATCCTATTTTGTTGGTTTCTAGGATCGACGTAATGATTAATAGGGATAGTTGGGTTGAATTCTCGGGTGCCACGGAACTCCAGTCACAGGCTTAGAT
+
BBCC@FEFCGFGDEFG99E@CE7FGGGFG9FGGGGGGEDFGGGGCFE:CGGFC<FEGG9FCFG9FFGFGGGDGCFEFGAGA@@CECEFECFGCEFGGCECFEGF<FEE7BBEGGDCGFCEFFD,BF<A?DFAFGGGGGGFGFG9CFFGG8FGFGGFF=3FF,@BAB<FG,:@FGFFGG7DACFG9>DGFGDFGECFFGGDEGGDGG9CCFG9;;BF8>D**DFDBF9,<CG5EEC5CFGCCCFF@CCEF6AFGGGF6*4*38;CC+5:*:=D85<C+.7=E5CCFFGGGF+<77CE?C*A7
@M03152:184:000000000-AWYW1:1:2106:9000:19702 1:N:0:AGGCTTAGATACCTGT
AAGCTCGTAGTTGAATTTCGGGATTGACTCGATGGTCGTGCCTTAAGGGGTATGAACTGTCGCTGTTGATTTCTCACCTTCTGGAGAAGCTCGATGTCCTTAGTTGGATGTCTTGTGGAACCAGGACCTTTACCTTGAAAAAATTAGAGTGTTTAAAGCAGGCATTATGCTCGAATACATTAGCATGGAATAATAGAATAGGACGGCATGGTTCTATTTTGTTGGTTTCTAGGATCACCGTAATGATTAATAGGGATAGTTGGGTGGAATTCTCGGGTGCCAAGGAACTCCATTCACAGCT
+
CCCCCGGEGGGGGGGGGGGGGGGGGGGGGGGGGGGGGGGGGGGGGFGGGGGGGGGGGGGGGGGGGGGGGGGGGGGGGGGGFGGGGGGGGGGGEGGGGGGGGGGGGGGGGGGEGGFGGGGGGGGGGFGFFGGGGGFGGFGGGFGGFGGGCFGFGFGGGCFFEFGGGGFGGF@FFE,AFCGGGF,=D=@C89EF96=DE,@FDCCF:CEGGGCGACFFFGGGGGGGGGDBDF;FGCFFG?EC?FECFFF@E=FGFF6=:68EFGDGGD7**9CGGFDFCAEEA?CG=FG>FFC?+:CECDG*+
@M03152:184:000000000-AWYW1:1:2106:15541:19737 1:N:0:AGGCTTAGATACCTGT
AAGCTCGTAGTTGAATTTCGGGGTCAGCAGGTCGGTCGTGCCACTGGTATGTACTGGCCTTGCTGATTCCTCCCTCTTGACGAACCGTAATGCCATTAATTTGGTGTTGCGGGAAATCAGGACTGTTACTTTGAAAAAATTAGAGTGTTTAAAGCAGGCTTAAGCTTGAATACATTAGCATGGAATAATGAAATAGGACGTTCGCTCCTATTTTGTTGGTTTCTAGGTTTGACGTAATGATTAATAGGGCTAGTTGGGTGGAATTCCCGGGTGCCAAGGAACTCCAGTCACAGGATTAGAT
+
CCCCCGDGDGGGGDGGGGGFGGGGGFGGFGGGGCFGGGGEGGFGGGGGFGGFAFFGGFGFE<FEFGGDCEGGGGGGCFCGGGDG@=CGFFDGGDFGC?<FCFAFF@CFGGGEGGGFFEFFG8<F=BEGGGFG9BA,?ECGGGG?DCEFAAFBFFBFC<>@D8FAAFEGDBFGE9C9ACCF9,@;@AGF;;;F,,,,,,7@F7B**1D*?DFGECFFGG51A:EG7,22<BB79ECF5*=?FFG7:796F*8**>7>C*=B*B+<?++0/>8CGCF767)22*<*0++++/CC79*+2+9+3
@M03152:184:000000000-AWYW1:1:2106:18362:19793 1:N:0:AGGCTTAGATACCTGT
AAGCTCGTAGTTGAATTTCGGGATTGACGTGACGGTCGTGCCTTAAGGGGTATGAACTGTTGCGTCAATTTCTCACCTTCTGGAGAAATATGATGTCCTTAATTGGGTGTCATATGGAACCAGGACCTTTACCTTGAAAAAATTAGAGTGTTTAAAGCAGGCTTATTGCTCGAATACATTAGCATGGAATAATAAAATAGGACGGCTTGGTTCTATTTTGTTGGTTTCTAGGATCACCGTAATGATTAATAGGGATAGTTGGGTGGAATTCTCGGGTGCCAAGGAACTCCAGTCACAGGCT
+
CCCCCGGGGGGGGGGGGGGGGGGGGGGGGGGGGGGGGGGGGGGGGGGGGGGGGGGGGGGGGGGGGGGGGGGGGGGGGGGGGGGGGGGGGGGGGGGGFGGGGGGGDGGGGGGGGFGGGGGGGGGGGGGGGGGGGGGGGGGGGGGGGGGGGGGGGGGGGGGGDGGGGGGGGGGGGGGGGGGGGGGGGGGGGEGFGGGGGGGGFFGGGGGGGCFGGGGGFGGGGGGGGGGGGGGFDGGGGGGGGGGGFGGG7C@EFFFDGFGGFC5EE=BFCFEFGG*9C>BF?@=DGFGGGFGFGGDEFGG5C
@M03152:184:000000000-AWYW1:1:2106:17318:19803 1:N:0:AGGCTTAGATACCTGT
AAGCTCGTAGTTGAATTTCGGGATCAATTTATTGGTCGTGCTATTGTACGTACTGGTATTATTGATTCCTACCTTCTGACGAACCATGATGTCATTAATTTGGTGTCTTGGGGAATCAGGACTGTTACTTTGAAAAAATTAGAGTGTTTAAAGCAGGCTCACGCTTGAATACATTAGCAGGGAATAACGAAATAGGACGTTTGATTCTATTTTGTTGGTTTCTAGGATCGACGTAATGATTAATAGGGATAGTTGGGTGGAATTCTCGGGTGCCAAGGAACTCCAGTCACAGGCTTAGATT
+
CCCCCGGGGGGGGGGGGGFFEFGEGGGGGGGGGGGGGGGGGGGGGGGGGGGGGGFGGGGGGGGGGGGGFGGGGFGGGGGGGGGGGGGGGGGGGGGGFGGFGGGGGGGGGGGGGGGGGGGGGGCGFGGGGGGGGGFGGGGGGGGGGGGGGGGGGGGFGGGGGGGGGGGGGGGGGGGGGGGFG++@FFGDGGEGGG989FF+8@@C9FGGGGGGGDFGGGGGGGGC:CFFGGGCEB8;F,,=CFFGGGG66C6,B9B?==E7C9B8<1+*>EFGC4@7*:)**+<*<CGGC?C?CCF62<>F+
@M03152:184:000000000-AWYW1:1:2106:4616:19859 1:N:0:AGGCTTAGATACCTGT
AAGCTCGTAGTTGAATTTCGGGATCAGTACGCTGGTCGTGCCTTCGGTATGCACTGGTGTCACTGGTTCCTCCCTTCTGACGAACCGTCATGACATTCATTGGGTGTGGCGGGAAATCCGGACTGTTACTTTGAAAAAATTAGAGTGTTTAAAGCAGGCTAACGCTTGAATACATTAGCATGGAATAATGAATTAGGACGCTGATCTTATTTTGTTGGTTTCTAGGGTGTACGTAATGATTAAGAGGGTTAGTTGGGTGGGATTCTCGGGTGCCATGGAATTCCTGTCACAGGCTTAGACA
+
9<@C@EFCGGC@FFECGECC+66@@6EE<EFEGGGFEF+8FCCFGGGGGDCF,CCECAFF<,CAF@F69CAA,6CE<<FACC@@++6?66C?,:C9,,C,5,C8B,48=D7C+:FFG,,+@C>@EB,BFC,E<,,8C8FDD,,<=DF3E<<,,,,@8733,:@7CB*@<7=@::=;FDFA9,:DE,,622,@,,,?FD,1*4*1,@<,,@9,@<=++;13=EBC++*?81CC*2+=C9<++>+++5:***)03+23*1A***003<</<*2/*2:*+))0++2*+3<:<97:85**3C*++
@M03152:184:000000000-AWYW1:1:2106:21912:19933 1:N:0:AGGCTTAGATACCTGT
AAGCTCGTAGTTGAATTTCGGGATCAGTACGCTGGTCATGCCTTCGGTATGTCCTGGTGTCACTGGTTCCTCCCTTCTGAAGAACCATCATGCCATTAATTTGGTGTGGTGGGAAATCAGGACTGTTACCTTGAAAAAATTAGAGTGTTTAAAGCAGGCTCGCGCTTGAATACATTAGCATGGAATAATGAAATAGGACGTTAATTCTATTTTGTTAGTTTCTAGGATTGACGTAATGATTAATAGGGATAGTTGGGTGGAATTCTCGGGTGCCAAGGAACTCCAGTCACAGGCTTAGATT
+
CCCC9FGGGGGGGGGGGGGGGGGGGGGGGGGGGGGGGGGGGGGGGGGGGGGG9FFGGGGGGGGGGGGGGGGGGGGGGCFGGFGGGGGGFGGGGGGGGGFGGGGA=FCECFFGDGGFGGGGGGDFGGGGGGGGGGGGDGGFAFGGGGGGGGGGGDGGGFEGCFECDG7@G=FGGGGGFGGGGG8FEFFFGGGGFGGGFF@7>FG7=FFFFGGG;@FCFFGGEFGGD,?DDB998CFCFGC9EGC<8CF6;EFGF7BF*:ECF:CC+=;C*=@DD4@6*>AGCCCFG?<<CB+:AFCFCC7+0
@M03152:184:000000000-AWYW1:1:2106:18908:20026 1:N:0:AGGCTTAGATACCTGT
AAGCTCGTAGTTGAATTTCGGGATTAATTTATTGGTCGTGCAATCGTACGTACTGGTATTATTGATTCCTACCTTCTGACGAACCATGATGTCATTAATTTGGTGTCTTGGGGAATCAGGACTGTTACTTTGAAAAAATTAGAGTGTTTAAAGCAGGCTCACGCTTGAATACATTAGCATGGAATAACGAAATAGGACGTTTGATTCTATTTTGTTGTTTTCTAGGATCGACTTAATGATTAATAGGGATAGTTGGTTGGATTTTTCGGGTGCCAAGTAACTCCAGTCACAGTCTTGTATT
+
CCCCCCFGGGGGGGGGGGGGGGGGGFFGGGGGGGGGGGGGGGGGGGGGFFGGGGGGGGGGGGGGGGGGGGGGDFGGGGGG7F@EGGGACFGGGGGGGGGGGGAFGGGGGGGFDGGGGFGCGGGGGGFGGGGGGEFD<FFGGC<,@BGFFFCFGACGGGFGDGGGEGFG<FGGGGGGFGGGG8F,A<FGE>@3@;D8,>FFFGG9DEGFDGDFGA:FG>DFF;>@A98D,6***6222=,=,2=C7DEG66),B,=8**8=,,?C+1555CC<84:8CAF799C*+><+3;@G+0:FCC72+
@M03152:184:000000000-AWYW1:1:2106:4398:20066 1:N:0:AGGCTTAGATACCTGT
AAGCTCGTAGTTGAATTTCGGGGTCAGCATGTTGGTCGTGCCACAGGTACGTACTGGCGTTGCTGATTCCTCCCTCTTGACGAACCGTAATGCCATTAATTTGGTGTTGCGGGGAATCAGGATTGTTACTTTGAAAAAATTAGAGTGTTTAAAGCAGGCATGCGCTTGAATACATTAGCATGGAATAATGAAATAGGACGTTCGATCCTATTTTGTTGGTTTCTAGTATTGACGTAATGATTAATAGGGATCGTTGGGTGGAATTCTCGGGTGCCAAGGAACTCCAGTCCCAGGCTTAGAT
+
CCCCCGGGGGGGGGGGGGGGGGGGGGGGGGGGGGGGGGGGGG9FGG?FCGGGFGGGGGGGGGGGGGGGGGGGGGGGGGGGGGGGGGGEFDFFGGGGGGGFGGG,EFGDDFGEEDFFGGFFGGGC<F<FGGGGG9,C9DCGGFFFCDFEGGGFADFFGCFECFCCCFGGGGGGGGFFFAFCFDGGGGGGFGDF;;E?:,?>FFG7=FGGGCGGGGFFGGFE;9<C?F+3>9+3;8BFCGCECF7++5++*2)**2/0;**/**0<<+2+*257:DGG6.):*02:A@0:+)+3<5C:*0993
@M03152:184:000000000-AWYW1:1:2106:13529:20114 1:N:0:AGGCTTAGATACCTGT
AAGCTCGTAGTTGAATTTCGGGGTCAGTAGGTCGGTCGTGCCACCGGTACGTACTGGCTTCACTGATTCCTCCCTCCTGCAGAACCGTGATGCCATTAGTTTGGTGTTGCGGGGAAACAGGACTGTTACTTTGAAAAAATTAGAGTGTTTAAAGCAGGCTAACGCTTGAATACATTAGCATGGAATAATGAAATAGGACGTTGATCTTATTTTGTTGGTTTCTAGGATTGACGTAATGATTAATAGGGATAGTTGGGTGGAATTCTCGGGTGCCAAGGAACTCCAGTCACAGGCTTAGATC
+
CCCC@EGGGFGFGGGGGDFGGGGGGGGFGGGFFGGGGGGGGGGDGGGGGGGG?DGGGGGGCFGDGGGGGGGGGEGGGGGGGGGGGGGGGGGGGG<FGGFEGFGGGGGDGGGGGGGGGGFGGGGGFGGGGGGGGGGGGGGGGGGGGGFGGGGGGGGGGCCFGGGGEGGGGGGGGCCFGGGGGGGGGGGGGGGGGGGGGFF*1=FFGGGGGGGGFCCEFCGFG9CF?F6CCDGFCC5AFGFFF?FGGGGCEG=6A9FFECGCFFFGGGCE3CFDCGF7=>56=F+*<8<FGFGG5*CE76:90
@M03152:184:000000000-AWYW1:1:2106:19465:20158 1:N:0:AGGCTTAGATACCTGT
AAGCTCGTAGTTGAATTTCGGGGTCAGTAGGTCGGTCGTGCCAACGGTATGAACTGGCCTCACTGATTCCTCCCTCTTGTAGAACCGTGATGCCATTAACTTGGTGTTGCGGGGAAACAGGACTGTTACTTTGAAAAAATTAGAGTGTTTAAAGCAGGCTAACGCTTGAATACATTAGCATGGAATAATGAAATAGGACGTCGATCTTATTTTGTTGGTTTCTAGGGTTGACGTAATGATTAATAGGGATAGTTGGGTGGAATTCTCGGGTGCCAAGGAACTCCAGTCACAGGCTTAGATT
+
CCCCCGGGGGGGGGGGGGGGGGGGGGGGGGGGGGGGGGGGGGGGGGGGGGGGGGGGGGGGGGGGGGGGGGGGGGGGGGGGGGGGGGGGGGGGGGGGGGGGGGGGGGGGGGGGGGGGGGGGGGGGGGGGGGGGGGGGGGGGGGGGGGFGGGGGGGGGGGGFGGGDGGGGGGGGGGGGGGGGGGGGGGGGGGGGGGGGFGFGGGGGEGFGGGGGFGGGGGEGFCGGFG5FFGFGGGCFFGF9CCFG@FFGFFFF+AFGDGCC89CG?FF5CEED5<>47:F6CGFCFFG?FFFCCFDG6F>F+
@M03152:184:000000000-AWYW1:1:2106:27137:20163 1:N:0:AGGCTTAGATACCTGT
AAGCTCGTAGTTGAATTTCGGGATCAATTTATTGGTCGTGCCAACGGTACGCACTGGTACAATTGGTTTCTCCCTTCTGACGAAGCATGATGTCATTAATTTGATGTCGTGGGGAATCAGGACTGTTACTTTGAAAAAATTAGAGTGTTTAAAGCAGGCTTTGGCTTGAATACATTAGCATGGAATAATGAAATAGGACGTTTGATCTTATTTAGTTGGTTTCTAAGATCGACGTAATGATTAATAGGAATAGTTGGGTTGAATTCTCGGGTGCCAAGGAACGCCAGTCAGAGGCTTAGAT
+
CCCCCGF7CFFGGGFFGGFGGGGGGGGGGGGGGGGGGGEFGGFF,CFGGGGDBEFGGFFFFGGGFGCFFCFGECFGFGGGFFGEGGFGGGGDEFGGGGGFGGAFGGFEGGEGGGD7F9FFGFGGFF9EGFGADEGF<ECEDFGGGFGFFGGGGGGFFGDA,,FDFGGGFEFGDFFGGGGEFFGDFFGGGGGGCCGCFF@FG@FFF,@@9;FCC,@FGGG5:>D?FCCB,?FDEG*8;*BC:AFE@,BC7:AF?C:FFD:*=C9E??CFDFDCG/7:C::CC***1/:A+1+<CG***3C9+
@M03152:184:000000000-AWYW1:1:2106:6616:20225 1:N:0:AGGCTTAGATACCTGT
AAGCTCGTAGTTGAATTTCGAACCTGGTCGGGCGGTCTGCCTTACGGTACGTACTGTCTGGCCGGGTTCTACCTCTTGGTGAGCCGGCATGCCCTTAATTGGGTGTGTCGGGGAACCAGGACTTTTACCTTGAGAAAATTAGAGTGTTCAAAGCAGGCCTTTGCCCGAATACATTAGCATGGCATAATAAAATAGGACGTGCGGTTCTATTTTGTTGGTTTCTAGAGTCGCCGTAATGATTAATAGGGATAGTTGGGTGGAATTCTCGGGTGCCAAGGAACTCCCGTCACAGGCTTAGATC
+
CCCCCFFGGGGGGGGGGGAFGGGGGGGGGGGGGEFGEGGGGGGGGGGGGGGGGGGGGGGGDFFGGGFFFGGGGGGGGGGGGGGGGGGGGGGGGGGGGGGGGGGGGGGGGGGGGGGGGGGGGCGGGGGGGGGGFG<EGGGGFG9FGGGGGGGGGGFGDGGGGGFGGGGDEGGGDFFFFCFGFGGGGFFGGGFGCGBFGCGGFGGGGGGGGGGGGGFG@CGGFFF99CB;9CGGEGEGGGG+00AEGCFGC65<<9:8E=8EE0+<<AF5CGGC*9C*A>FF6+07*1A>GFGFGFCCC?*++
@M03152:184:000000000-AWYW1:1:2106:8467:20234 1:N:0:AGGCTTAGATACCTGT
AAGCTCGTAGTTGAATTTCGAGACCGGCTTACTGGTCGTGCTATTGTACGTACTGGTATAATCGGTTTCTCCTTTCTGACGAACTATAATGCCATTAATTTGGTGTTTTAGGGAATCAGGACTGTTACTTTGAAAAAATTAGAGTGTTTAAAGCAGGCTCACGCTTGAATACATTAGCATGGAATAACGGAATAGGACGTTTGATTCTATTTTGTTGGTTTCTAGGATCGACGTAATGATTAATAGGGATAGTTGGGTGGAATTCTCGGGTGCCAAGGAACTCCAGTCACAGGCTTAGATT
+
CCCCCGGGGGGGGGGGGGGGGGGGGGGGGGGGGGGGGGGGGGGGGGGGGGGGGGGGGGGGGGGGGGGGGFGGGGGFGGGGGFGGGGGGGGGGGGFGGGGGFFGGGGGGGGGGGAFGFCFGGGGGGGGGGFGGGGFFGEGGGGGGGGGGFGFFFDGGGDFFFGGGGGGGGGFGFGGGF?;FGGGGGGCEEEGGFFGGGCB@>,@>FFGGGGGGGCGGFG8FD?F@FCCEFEEEDEG=ECG?:CE@DG?FFCFGG?:FGGCD*9CF?CF:DGCD5;7CG)5*:8CFCFE9C*++/94EGGGG+
@M03152:184:000000000-AWYW1:1:2106:7442:20299 1:N:0:AGGCTTAGATACCTGT
AAGCTCGTAGTTGAATTTCGGGATCAATTGATTGGTCATGCCATTGGTATGTACTGGTCATATCGGTTCTCACCTTCTAAGGAACTATAATGTCATTAATTTGATGTTTTGGGGAATTAGGACTGTTACCTTGCAAAAATTAGAGTGTTTAAAGCAGGCTAACGCTTGAATACATTAGCATGGAATAATGAAATAGGAAATCGCATTCTATTTTGTTGGTTTCTAGGATCGATGTAATGATTAATAGGGATAGTTGGGTGGACTTCTCTGGTGCCAAGGAACTCCAGTCACAGTCTTAGTG
+
CC@CCGGGGGC-CF9,F9E8@C@BF,<@CF9AFGGAFGGFGGDFAFCFGFGGCFFGFFGGDFECECBFFC9AFGFG8EFGGGEEGGGC<CEEE,<EF9C<EFFEFG<@9FF7BCB?FFGG9,BFF?FFGGF,E,:,,??<F<AFDFCD9BFFEFFA=DF,5B?CGGGGGGF@?FCE<,:FFECEG<DFGC9F<EG9C<,ABAF+3C+CC9FF9F9F,33@DF>C7DFDEGGGFGFE:;C:,,57=,,<E6*=@<,,,41>B>,?C92,+,<CC>8FG640=CF7@+++02A9C0*214;++
@M03152:184:000000000-AWYW1:1:2106:10300:20349 1:N:0:AGGCTTAGATACCTGT
AAGCTCGTAGTTGAATTTCGAGCCTGGCCGGGTGGTCTGGCTTACGGTAAGTACTGTTCTGCTGGGTTCTTCCTTTCTGTGAGACGTCAGTCCCCTTATTTGAGTTGTCGGGGCACCCAGGATTTTAACTTGCGAAAATTTCGGTTTTCAAAGCAAGCCTTTCGCTGGATAAATTAACTTTGTATAAATAGATTGGACCTGCGGTTCTATTTTGTTGGTTCTTAGGGCCTACGTAATCTGTAATAGGGATAGTTGGGTGGAATTCTCGGTTGCCTAGGAACTCCATGCACCACCTTAAAAC
+
CCCCCFEGCCCAAFGGFFEF<-,86C@,-@+66@FGG9,,<,;,;:@CD:<@FFGF<,,,CC,,9F,@@F,9CC@C<,C@@,6,:8,6,,6,:,6C,6,6<C,,<,,<:,=>F+4:=++,4+,:5F,:<FF,,++8CC,=,,:+++++,5@F,,,,,36>,,36=:++@,,,,@,,7,,,,7,@9@3@,55>,,33,,,3,,@C:FCGF;D;D,>B7,=5,,4,5,,4=4,:**5**+++4++:+++02*)<CG9EG5*13:B:+<+:>:8)*2***)0<6++28+3+0*:*1/27++2++
@M03152:184:000000000-AWYW1:1:2106:8418:20490 1:N:0:AGGCTTAGATACCTGT
AAGCTCGTAGTTGAATTTCGGGGTCAGTAGGTCGGTCGTGCCACTGGTATGAACTGGTCTCACTGATTCCTCCCTCTTGTAGAACCGTGATGCCATTAATTTGGTGTTGCGGGGAAACAGGACTGTTACTTTGAAAAAATTAGAGTGTTTAAAGCAAGCTAACGCTTGGATACATTAGCATGGAATAATGAAATAGGACGTCGATCTTATTTTGTTGGTTTCTAGGGTTGACGTAATGATTAATAGGGATAGTTGGGTGGAATTCTCTGGTGCCAAGGAACTCCAGTCACAGGCTTAGATT
+
CCCCCFGGGGEGGFFFFGGGGGDGGGGGGGGFFGGGGGGGGGGGGGGFGGGGGGGFGGGGGGGGGGGGGGGACFEEFGGGGGCFFFC@@FFFGGGGGAEFGGGFEFFGGFGGDGGGFGGGGFDGFEGGGGGGGGGFCFGFFGFDFFGFGGG9FFGGGDFGFGFGGGCF7CGGGFGGGA7;CFFFGGGFFGCFEFCGFFGGCGF:F2DF9<FFFGGGFDEGGGGFFGGGGGFGGGGGGGFGDFFF7@FGGGF6E716CGEEC@F6+<C+:CFFF4:9C)7F=:<*<8C?+9+CCD4?++2<+
@M03152:184:000000000-AWYW1:1:2106:8691:20525 1:N:0:AGGCTTAGATACCTGT
AAGCTCGTAGTTGAATTTCGGGATCAATGAGTTGGTCGTGCCATTGGTATGAACTGGCTTTATTGGTTCTCACCTTCTAATGAACCTTAATGTCATTCATTTGATGTTTTGGGGAATTAGGACTGTTACCTTGAAAAAATTAGAGTGTTTAAAGCAGGCTCACGCTTGAATACATTAGCATGGAATAATGAAATAGGACATCGCATTCTATTTTGTTGGTTTCTAGGATCGATGTAATGATTAATAGGGATAGTTGGGTGGAATTCTCGGGTGCCAAGGAACTCCAGTCACAGGCTTAGAT
+
CCCCCGGGGGGGFGFGGGGGGGGGGGGGGGGGGGGGGGGGGGGGGFFGGGGGGGGDGGGGGGGGCFGGGGGGGGGGGGGGGGGGGGGGGFGGGGCGGFFGGGCFFGGGGGGDFGGGFGFFA9FGGGGGGGGGFCFGGFGGGGFGGGGGGGGGGBEEFFGGGGGGGGGGGFFCGFFECBFGFF@FDFGGGGDFGFFCFAD@FGDGEGGGGAGGGGDGC,:EDECGCG98@BEEFFGG,<,7CC?CF::?>?FD:D7D65E8*1,BF,BC<**>*8>+<A3C68FFFG8B?FCFG45CF6>+2
@M03152:184:000000000-AWYW1:1:2106:15924:20527 1:N:0:AGGCTTAGATACCTGT
AAGCTCGTAGTTGAATTTCGGGATCAATTTATTGGTCGTGCTATTGTACGTACTGGTATTATTGATTCCTACCTTCTGACGAACCATGATGTCATTAATTTGGTGTCTTAGGGAATCAGGACTGTTACTTTGAAAAAATTAGAGTGTTTAAAGCAGGCTCACGCTTGAATACATTAGCATGGAATAACGAAATAGGACGTTTGATTCTATTTTGTTGGTTTCTAGGATCGACGTAATGATTAATAGGGATAGTTGGGTGGAATTCTCGGGTGCCAAGGAACTCCAGTCACAGGCTTAGATC
+
CCCCCGGGGGGGGGGGGGGGGGGGGGGGGGGGGGGGGGGGGGGGGGGGGGGGGGGGGGGGGGG9FFGGGGGGGGGGGGGGGGGGGGGGGGGGCGGGGFGGGGGGGGGGGGGGGGGGGGGGGGGGGGGGGGGGGGFGGGGGGGGGGGGGGGGGGGGGGGGGGGGGGGGGGGGGGGGGGGGFFFGCGGGGGGGGGGGGGGG@FFG9FGGF;FGGGGGGGFGGG9FF<?FGG5>E5EFFCFFGFGGFCCCGGGADFGCC8CE@C?FF?FFCF*=5CFGCFF)=FC+CG?B+39F7=37E?F*++
@M03152:184:000000000-AWYW1:1:2106:8791:20563 1:N:0:AGGCTTAGATACCTGT
AAGCTCGTAGTTGAATTTCGGGGTCAGCATGTTGGTCGTGCCACAGGTACGTACTGGCGTTGCTGATTCCTCCCTCTTGACGAACCGTAATGCCATTAATTTGGTGTTGCGGGGAATCAGGACTGTTACTTTGAAAAAATTAGAGTGTTTAAAGCAGGCATGCGCTTGAATACATTAGCATGGAATAATGAAATAGGACGTTCGATCCTATTTTGTTGGTTTCTAGGATTGACGTAATGATTAATAGGGATAGTTGGGTGGAATTCTCGGGTGCCAAGGAACTCCAGTCGCAGGCTTGGAT
+
CCCCCFGFFGGGGGDGGGGGGGGGGGGGGGGGGGGGGGGGGGGGGGGGGDGGGGGGGGGGGGGGGGGGGGGGGGGGGGGGGGGGGGGGGGGFGGGGGGGGGGGGGGGGGGGGGGGGGGFGGFGGGGGGGGGGGGGGGGGGGGCGGGGGGGGGGGGGEGGGFFFGDGGGGGFGGFGGGGGGGGGGGGGCGGGGGGDFFFCGGGGGG@CBFFECCFCCGFGGGGGGGFFF9C9?FEGGCFF+=ECC7;CGF6AF+<?++*;*CF9FC+A955CFCG*2?>:FFFFFFEFCC5*2AD30:*560
@M03152:184:000000000-AWYW1:1:2106:17669:20640 1:N:0:AGGCTTAGATACCTGT
AAGCTCGTAGTTGAATTTCGGGATTAATTTATTGGTCGTGCAATAGTACGTACTGGTATTATTGATTCCGACCTTCTGACGAACCATGATGTCATTAATTTGGTGTCATGGGGAATCAGGACTGTTACTTTGAAAAAATTAGAGTGTTTAAAGCAGGCTCACGCTTGAATACATTAGCATGGAATAACGAAATAGGACGTTTGATTCTATTTTGTTGGTTTCTAGGATCGACGTAATGATTAATAGGGATAGTTGGGTGGAATTCTCGGGTGCCAAGGAACTCCAGTCACAGGCTTAGATC
+
CCCCCGGGGGGGGGGGGGGGGGGFGFFGGGGGGFFGGGGGGGGGGGGGGGGGGGGGGGGGGGGGGGGGGGGGDGGGGGCGGGGGGGGGGGFGGGGGGFFGGGGGGGGGGGGGGGGGGGGGGGFGGGGGFFGGGGGGFGGGGGGGGGGGGGGGGGGGGGGGGGFGEGGGCGFGGGGGGDGGGFGGFFGGGCE@FGGGDCF7>B:BFGGG9FGGG9DCCGGGFFGAFCCGFEGGGEECFFGGD,=CFDGC,=6,>>,>CEBE>:CGGGFDFCG5EGC7/3A6CFG6+<:0+9EEC3C*+000+
@M03152:184:000000000-AWYW1:1:2106:5542:20709 1:N:0:AGGCTTAGATACCTGT
AAGCTCGTAGTTGAATTTCGGGCCACCGGCTTGCGGTTGCCTCTCGGTTATACCCTTGTCCGGTGGTCCTCCTCGCGGGGACGCCGTGGGCCTTTGCTGGTTTGCGGATGTGAACCGTGACGTTTACTTTGAAAAAATTAGAGTGTTTAAAGCAGGCGTTTGCTTGAATACATTAGCATGGAATAATGGAATAGGGCTGCTGCCCCATTTTGTTGGTTTTTGGGACCGTAGCAATGATTAATAGGTATAGTTGGGTGGAATTCTCGGGTGCCAAGGAACTCCAGTCACAGGCTTAGATCTC
+
CAACCFGEGFGGGGGGGGGGG>DCFGGGFGGGGGGGCFGGGGFFGGG@FEGGGGFGGGG9FGGGGGGGGGFGCFGGGGGGGG7FGGGGDG@BFGGGGGGGFGGDGGGEFDEFD@EFG7FEFFGFFCF9FFCFA,EFDADFFCF<F<FGG9CCGGGFCFFCCFFGG?FFDFCFGGGG7,,<+C@ECCC9C?FCFG+:FFFGG7FGCFCCGGGD;?6C8:6*2*2*2;8EGEGDG07C++0+2++3C0<C9CFGCF=8=58++<<?G5CE<CC7:095:7:ECFFFGC@?F?5;CDFEGF7C+
@M03152:184:000000000-AWYW1:1:2106:13161:20738 1:N:0:AGGCTTAGATACCTGT
AAGCTCGTAGTTGAATTTCGAGACCGGTTTACTGGACGTGCTTTTGTACGTACTGGTATAATCGGTTTCTCTTTTCTGACGAACTATAATGCCATTAATTTGGTGTTATAGGGAATCAGGACTGTTACTTTGAAAAAATTAGAGTGTTTAAAGCAGGCTCACGCTTGAATACATTAGCATGGAATAACGAAATAGGACGTTTGATTCTATTTTGTTGGTTTCTAGGATCGACGTAATGATTAATAGGGATATTTGGGTGGAATTCTCGGTTGCAAAGGACCTCAAGTCCCAGGCTTTGTCT
+
CCCCCGGGGGGGGGGGGGGGGGGGGGGGGGGGGGFGGGGGGGGGGCGGGGGGGGG8FCEFFGGGGGGGGGGGGGGGGGGGGGGGFFGGGGGGGGGGGGDFGGGEFGGGGFGGGGGGGFG8CFCCFGFGAFGFFFFFF@FEGFFAFFFGGGGDFGGC7FGFFFGG7CFCFGGGGGGDG8FFCFCDGGGFEEEGG9ECFDGGG7CCCA9,3@7FGGGGDCG5D;@,:9EDF5*=:BC,=CFFFG7:=,=8,A61>E,=57B7*+?89C+/::*18*+1+0)**;<0++3+0)+0;*9?+<*+0
@M03152:184:000000000-AWYW1:1:2106:14105:20800 1:N:0:AGGCTTAGATACCTGT
AAGCTCGTAGTTGAATTTCGGGGTTAGTAGGCTGGTCATGCCTCCGGTATGTACTGGTCTCACTGATTCCTCCTTCCTGATGAGCCGTAATGCCATTAATTTGGTGTTGCGAGGAATCTGGACTGCTACTTTGAAAAAATTAGAGTGTTTAAAGCAGGCTAACGCTTGAATACATTAGCATGGAATAATGAAATAGGACGTTCGATCCTATTTTGTTGGTTTCTAGGATTGACGTAATGATTAATAGGGATAGTTGGGTGGATTTTTCGGGTGCAAAGGAACTCCAGTCACAGGCTTAGAT
+
CCCCCGGGGFGGGGGGGGGGGGGGGGGGGGFGGGGGGGGGGGGGGGGGGGGGGGGGFG9FGGGGGGGGGGGGGGGGGGGFFGGGGGGGGGGGGGGGGGCFFGFGGGGGDFGGGGGGGGGGGGGGGGGGGGGGGCFAFGDGGGGGGGGGGGGGGG9EFGGGGGGGGGGGGFGGFGGGGGGFCDFFGGG,>ECFFGGGGGGGGGGGCGFGE=FGGGFGGGGGFFCG7D9CFGF698CCCFG,BCF?FF,646;6>B@;8*188B+??+4A<E*;8C*;C;77CC+*<8+<</+2+9CFC349+
@M03152:184:000000000-AWYW1:1:2106:7957:20864 1:N:0:AGGCTTAGATACCTGT
AAGCTCGTAGTTGAATTTCGAGATCAGTACGCTGGTCGTGCCTTCGGTATGCACTGGTGTCACTGGTTTCTCCCTTCTGAAGAACCGTCATGTCATTAAGTTGGTCTGGCGGGGAATCTGGACTGTTACTTTGAAAAAATTAGAGGGTTTAAAGCAGGCTCGCGCTTGAATACATTAGCATGGAATAATGAAATAGGACGTTTGACCCTATTTTGTTGGTTTCTAGGATCGACGTAATGATTAATAGGGATAGTTGGGTGGAATTTTTGGGTGCCAAGGAACTCCGGTCACAGGCTTTGAT
+
A@9A@FC@-C@FFFGCEEGGCFECCF9FFF@:@C8EFGGGGGGFGGGGCFFFFFGGCGECFFGGGECFFGGFGGEEDGAFC<F8CCEF:,,6EEGGC9<,6CCFF,<EFFB:B7FGCF,CF?FG,EFECC,CF,8EGF7BDAF<F,BFFGFDGFCCF+@<<CEEFCGF73E@A,7,;<<;FCAECE,DD;2DE;;BCF:F*<FF9,<BF:FFCFDF<6CEC>CFCEC8+3;CEGGG5:++<CC?>@:C**87<<?<+:C8CF?9++2+/1/9;DC*05):66<76**/:7<+<5DC6+:+3
@M03152:184:000000000-AWYW1:1:2106:5421:20876 1:N:0:AGGCTTAGATACCTGT
AAGCTCGTAGTTGAATTTCGGGATCAATATGTCGGTCGTGCCCTCGGTACGTACTGGCATCATTGGTTTCTCCCTTCTGGTGAACCATGATGCCATTAATTTGGTGTCTTGGGGAATCAGGACTGTTACTTTGAAAAAATTAGAGTGTTTAAAGCAGGCTCACGCTTGAATACATTAGCATGGAATAATGAAATAGGACGTTTGATTCTATTTTGTTGGTTTCTAGGATCGACGTAATGATTAATAGGGATCGTTGGGTGGTATTTTAGGGTGCCATGGAACTCCTGTTATAGGCTTACAT
+
CCCCCGECCCBFF-E9@<AFFDECFAEGFFFGGGGGGGGEG8FDFGGECCEFFFGCEFGFFGGGGGFFGCC6EFGGDGGFGGGGFFFGGGGG9<=F<EC6CFEGGGGGGE,=FGDEGG9FG8BF<FFF@??EF9FFGGCFF9=@DGFGFEE?FFGFCFDEFGGGFFEFF<F9C<,,,@CFEFCF,CF9=3;F>EFF,7>33@>CC7,7@FFGGCGFDGC8:>FGC;F?9D*1=>C*=CF,4,=,=9<6?6A*=:**8=778*2+=+<+;0C8?C57+AAG9CC7<+<0+*++32*+2+*++
@M03152:184:000000000-AWYW1:1:2106:11068:20936 1:N:0:AGGCTTAGATACCTGT
AAGCTCGTAGTTGAATTTCGAGATCAGTACGCTGGTCGTGCCTTCGGTATGCACTGGTGTCACTGGTTTCTCCCTTCTGAAGAACCGTCATGTCATTAAGTTGGTGTGGCGGGGAATCAGGACTGTTACTTTGAAAAAATTAGAGTGTTTAAAGCAGGCTCGCGCTTGAATACATTAGCATGGAATAATGAAATAGGACGTTTGACCCTATTTTGTTGGTTTCTAGGATCGACGTCATGATTAATAGGGATAGTTGGGTGGAATTCTCGGGTGCGAAGGAACTCCATTCACAGGCTTATAT
+
CCCCCGGGGGGGGGGGGGGGGGGGGGGGGGGGGGGGGGGGGGGGGGGGGGGGGGGGGGGGGGGGGGGGGGGGGGGGGGGGFGGFGGGGGGGGGGGGGGGGGGGGGGGGGGGGGGEGGGCFGGGGGGGCGGGGFCCE<FGGGFGGGGGFFGGGGGGGGGGGGDCFGEGGGGGGG<FGGGGGGDGGFG9FF;@FGGGCCFGCFFFFFG9=F<EGGGGGF*BEFGFG+B+BFF*3?8E*:CFFFE+:FC++:2878FG9<CECE5@9C2<:*:8**1)*:5)2?CF:CC9+:6CFF43*6+*++
@M03152:184:000000000-AWYW1:1:2106:5909:21199 1:N:0:AGGCTTAGATACCTGT
AAGCTCGTAGTTGAATTTCGGGATCAATTTATTGGTCGTGCTATTGTACGTACTGGTATTATTGATTCCTACCTTCTGACGAACCATGATGTCATTAATTTGGTGTCATGGGGAATCAGGACTGTTACTTTGAAAAAATTAGAGTGTTTAAAGCAGGCTCACGCTTGAATACATTAGCATGGAATAACGAAATAGGACGTTTGTTTCTATTTTGTTGGTTTCTAGGATCGACGTAATGATTAATAGGGATAGTTGGTTGGAATTCTCGGGTGCCAAGGAACTTCAGTTACAGGCTTAGATT
+
CCCC@FGGGGDFAFGGGGGGGGGGGGGGFGGGGGGGGGGGGGFGGGGGGGGGGGGGFGGGGGGGGGGGGGGGGGG8EFFGGGDGGGFFFGGGFDA<EFGGFGGGGDFAFGGGGCGG?FG8DFGGGGFGGGAEFEEFFGGGGGGACBDFGGGGGGFGGGEFFGGG7FGGCA9FF9AFFCFGGGGGGGF@6>>:DAA?FFCB<<B,@>DEFGFGC,8DC588DED3=@CF,@>:1BFCGFCFC;,=+1?FF6;6=<EG?7ECC++?@C+*7*;)*2:6=>A?6:+3>?;++1<98>*:+0*<+
@M03152:184:000000000-AWYW1:1:2106:15642:21203 1:N:0:AGGCTTAGATACCTGT
AAGCTCGTAGTTGAATTTCGGGGTTAGTAGGTTGGTCATGCCTCTGGTATGTACTGGTCTCACTGATTCCTCCTTCCTGATGAGCCGTAATGCCATTAATTTGGTGTTGCGAGGAATCTGGACTGTTACTTTGAAAAAATTAGAGTGTTTAAAGCAGGCTAACGCTTGAATACATTAGCATGGAATAATGAAATAGGACGTTCGATCCTATTTTGTTGGTTTCTAGGATTGACGTAATGATTTATAGGGATAGTTGGGTGGAATTCTCGGGTGCCAAGGAACTCCAGTCACAGGCTTAGAT
+
CBCCCGFFGGCFF@FGFGGGGGGGGFGGGGGGGGGGGGGGGGGGGGGGGGGGGGGGGGGGGGGGGGGGGGGGGGGGGCGGGGGGGGGGGGGGGGGGGGGGGGGGGGGGGGG@FEGGGGGGGGGGGGGGGGGGGGGGGGGGGGGGGGGGGGGGGGFFGGGCGGGGGGGGGGGGGGGGGGGGGGGGGGGGCGGFGGGFFFGEGGGGGF@EFGGDGGGGGGGE>>FGGCFCFGGGDGG>EGGFFDGCFCG9C666EC@F8CGGGD+<<:CG5/?<53CGFAF6ABCD<<CGG?E7A*9*2+9++
@M03152:184:000000000-AWYW1:1:2106:4335:21246 1:N:0:AGGCTTAGATACCTGT
AAGCTCGTAGTTGAATTTCGGGATCGACGGGTCGGTCGCGCCTCTGGTGTGTACTGGCCCTGTCGGTTTCTCCCTTCTGACGAACCACGATGTCCTTAATTTGATGTCGTGGGAAATCAGGACTGTTACTTTGAAAAAATTAGAGTGTTTAAAGCAGGCATTCGCTTGCATACATTAGCATGGAATAATGAAATAGGACGTTTGATCTTATTTTGTTGGTTTCTAAGATCGACGTAATGATTACTAGGGATAGTTGGGTGGAATTCTCTGGTTCCAAGGAACTCCAGTCACAGGCTTAGAT
+
CCBCCGGGGGGFGFGGGFFGGGGDGE7FFFGGGGGEEGGDG7BFDGFF8C@EFFGGCGDFGGFFFGEGEFFGGGGFGDFGGGGGGGGGGDG<FF,A@FGGGGGAFF,CFFEG+BA@E9AFECFGEFFGGGFD9FEGCG+FFCCFGFGCCFGGGCF<8DFGCC<FBCFC*DAFGGFFCCCCF,<DFGEFF?E9;;FF:FEFGGFFFB9CF9FG@C;FFC,4=8BCC9FG9+3;8:BFF=@++5A+:C705C>FGGG++7:C*;+0A7FG*00:+00*+1)*2*00<0:<C*0C94>CE6*<+
@M03152:184:000000000-AWYW1:1:2106:6091:21257 1:N:0:AGGCTTAGATACCTGT
AAGCTCGTAGTTGAATTTCGGGATTAATTTATTGGTCGTGCAATAGTACGTACTGGTATTATTGATTCCTACCTTCTGACGAACCATGATGTCATTAATTTGGTGTCATGGGGAATCAGGACTGTTACTTTGAAAAAATTAGAGTGTTTAAAGCAGGCTCACGCTTGAATACATTAGCATGGAATAACGAAATAGGACGTTTGATTCTATTTTTTTGGTTTCTAGGATCGACGTAATGATTAATAGGGATATTTGGGTGGAATTCTCGGGTGCCAAGGAACTCCAGTCACAGGCTTAGAAC
+
CCCCCFGGGGGGGDGGGGG<FGGFGDCFGGEFGGGGGGGGGGCGGFGGGGG9FFDFG<EFGFGGGGGGGGDGGGGGGFFGGGGGGGGGFGGGFFFFGFCFCGFGFGGGGGGGGGGFGGGGGGGGCFGGGGGGGGGGGEGGGFGFFEDGGGDF?ADFGGGCGFEGG@FGDGGGGGGGFGGG,AFGGGGFGDB@FFAGFGGCDGG<FGGGFFGGF9CC@EGGG9;DF,2?,CEGC*;=:7:BE7?F>FGF6E)=,>FFEC7CC?FGGG9*:C:CECF7C:5FFFF4+<<<C=<98CGC39*++
@M03152:184:000000000-AWYW1:1:2106:19770:21408 1:N:0:AGGCTTAGATACCTGT
AAGCTCGTAGTTGAATTTCGGGGTCAGTAGGTCGGTCGTGCCACCGGTACGTACTGGCTTCACTGATTCCTCCCTCTTGCAGAACCGTGATGCCATTAGTTTGGTGTTGCGGGGAAACAGGACTGTTACTTTGAAAAAATTAGAGTGTTTAAAGCAGGCTCGCGCTTGAATACATTAGCATGGAATAATGAAATAGGACGTTAATTCTATTTTTTTGGTTTCTAGGATTGACGTAATGATTAATATGGATATTTGGTTGGAATTCTCTGTTGCCAATGAACTCCCGTCACAGGCTTCGATC
+
CCCCCGGGGGGGFGFGGGGGGGGGGFGGGGGGGGGGGGGGGGGGGGGGGGGGGGGAEGGGGFGGFGGGGGGGGGGGGGGGGGDGGGEGGFGFGG<FFEFFGGGGG7FGGGCEGCFGGGGFD@FFGGGGGFFGF<FA,BFGGGGF9F3FGGG9F9FFDGGCFFGGGGG>:FFFGGGG9FFGGC@FFG9;;?CE;EGFA9F7<<CCFC@ECGGFE,C:8*==F9C+++2?9*3+***2:9++2<+3:+:C?EBC@E9</A>*+03A+C+0?<FC@***+)1:0<<C**;8*7+3*7CG***<*
@M03152:184:000000000-AWYW1:1:2106:6010:21560 1:N:0:AGGCTTAGATACCTGT
AAGCTCGTAGTTGAATTTCGAACCTGGTCGGGCGGTCTGCCTTACGGTACGTACTGTCTGGCCGGGTTCTACCTCTTGGTGAGCCGGCATGCCCTTAATTGGGTGTGTCGGGGAACCAGGACTTTTACCTTGAGAAAATTAGAGTGTTCAAAGCAGGCCTTTGCCCGAATACATTAGCATGGCATAATAAAATAGGACGTGCGGTTCTATTTTGTTGGTTTCTAGAGTCGCCGTAATGATTAATAGGGATAGTTGGGTGGAATTCTCGGGTGCCAAGGAACTCCAGTCACAGGCTTAGATT
+
CCC@CGGGGGGGGGGGGGGGGGGGGGGGGGGGGGGGGGGGGGGGGGGGGGGGDGGEFGGGGGGGGGFGGGGGGGGGGGGGGGGGGGGGGGGGFGGGGGGGGGG:FGF?FGGDGGCFFFFGFFGGFGGFFGFGFGDFGGFFGFGGGGGFCFGFFCECFGGGGGCCFFGGGG*3DCFG<FGGGGDFFDGGGGCE@EFGCAFB*<FDFGGFGDCC<C:FFCCG8<?B;FCEFG5CC2*1:EC7C:007<6E6=F6<CFF8=EGGEFGF++75EGG5*00:FFGCCE<8CEC+/3CF<CCCE0++
@M03152:184:000000000-AWYW1:1:2106:4949:21597 1:N:0:AGGCTTAGATACCTGT
AAGCTCGTAGTTGAATTTCGGGGTCAGCATGTTGGTCGTGCCACAGGTACGTACTGGCGTTGCTGATTCCTCCCTCTTGACGAACCGTAATGCCATTAATTTGGTGTTGCGGGGAATCAGGACTGTTACTTTGAAAAAATTAGAGTGTTTAAAGCAGGCATGCGCTTGCATACATTAGCATGGACTAATGAAATAGGACGTTCGATCCTATTTTGTTGGTTTCTAGGATTGACGTTATGATTAATAGGGATAGTTGTGTGGAATTCTCGGGTGCCAAGGAACTCACGTCACAGGCTTAGAT
+
CB@CCFGCF@FF-<CFGGD<FG>F@CF@F@AC@ECFDGGGDG9EECEGGGGGC<<FGGGECFGGCFFFGFEGF:8,EFCFGG@7FCF:DFFGGGGGGCF9<?EFF<EC8EFGE7+C<F,CA<CGGGGCFF9FFAAAFDEGCF?9ACFD,,,@FGGGFC>FC8C:@F@@*,@@33=9,@CCC9<E,?E>D9DB9CBF@:>FF*<=7@C:;F@9,@CFFC>18=+++5?>B;8+>8;**:+7<+AF+59C*6.:+<+<0:A6*<+<++<09F5//*9:C).:*26C++*0*0:C7***:+2<+
@M03152:184:000000000-AWYW1:1:2106:24708:21640 1:N:0:AGGCTTAGATACCTGT
AAGCTCGTAGTTGAATTTCGGGATCAATTTACTGGTCGTGCCTATGGTACGTACTGGTTTTGTTGGTTCCTCCTTTCTGGGGAGCCGCGATGTCATTAACTTGGTGTCGCGGAGAATCAGGACTGTTACTTTGAAAAAATTAGAGTGTTTAAAGCAGGCTAACGCTTGAATACATCAGCATGGAATAATGAAATAGGACGTTTGATCCTATTTTGTTGGTTTCTAGGGTCGACGTAATGATTAATAGGGATAGTTGGGTGGAATTCTCGGGTGCCAAGGAACTCCAGTACCAGGCTTAGAA
+
CCCCCGGGGGGGGGGGGGFGGGGGGGGGGGGGGGGGGGGGGGGGGGGGGGGG@FGGGGGGGGGGGGGGGGGGGGGGGGGGGGGGGGGGGGGGGFFGCFGEFGFGGGGGGGGGGGGGFGGGFFGGGGGFGGGGGGFGGGGGGGGGGGGGAFFGGGGGGGGGGGDGGGGGGGGGGFGGGGGGGGGGGGGGFGGGGGGGGGGGGGGGGGGGGGCFGGGGGGGE8F;FFFGGGGGCEGGF5CGCGCGGFCG67FFGG7:+@58CGCFG6+<<<F5**95:6)77E;?7CFF:+*+28C9ACC42+
@M03152:184:000000000-AWYW1:1:2106:5407:21659 1:N:0:AGGCTTAGATACCTGT
AAGCCGTAGTTGAATTTCGGGATCAATTTATTGGTCGTGCTATTGTACGTACTGGTATTATTGATTTCTACCTTCTGACGAACCATGATGTCATTAATTTGGTGTCTTGGGGAATCAGGACTGTTACTTTGAAAAAATTAGAGTGTTTAAAGCAGGCTCACGCTTGAATACATTAGCATGGAATAACGAAATAGGACGTTTGATTCTATTTTGTTGGTTTCTAGAGTCGCCGTAATGATTAATAGGGATAGTTTGGTGGAATTCTCTGGTGCCAAGGAACTCCAGTCACCGGCTTAGATAT
+
CCCCCGGFGGGGEGGGGGCEFGGGGGGGG9FGGFGGGGEFGGGGGGGGGGGGGGGGCFGGGGEEGGGGGGGGGGGGCGGGGGGGGGGGGGGGGGGFGGGGGGGGGGGG9FGDE7FGGGGDGGGGGGGGGGGGGFFCGGGG=FFGCGEGGGGDF?FCGFGGGGGGGFGGGCFGGDGGGGGGGCGGFGGGGGCFAB=EFGCGGDFFFACCEFG9DCFG,@FGGGA;@?E9EEGE88CFGCC91>FGFG6EC?FCEFGGGF*4?CGFGG++;E0;*7*/:);EG+30<FB+1****55+++:+2
@M03152:184:000000000-AWYW1:1:2106:10692:21668 1:N:0:AGGCTTAGATACCTGT
AAGCTCGTAGTTGAATTTCGGGCCTGGTCGGGCGGTCTGCCTCACGGTACGTACTGTCTGACCGGGTCTTACCTCTTGGTGAGCCGGCATGCCCTTCACTGGGTGTGTCGGGGAACCAGGACTTTTACTTTGAGAAAATTAGAGTGTTCAAAGCAGGCCTATGCCCGAATACATTAGCATGGAATAATAAAATAGGACGTGCGGTTCTATTTTGTTGGTTTCTAGAGTCGCCGTAATGATTAATAGGGATAGTTGGGTGGAATTCTCGGGTGCCAAGGAACTCCAGTCACAGGCTTAGATT
+
CC@CCGGFFG@ECFGGGGFFEGGGGGGFDCGGGGGGGGCFGGGFGGGGGEGG9DFGEEGGGGGGGCFGGCGGF<FFGG?C4,CFFGEGGGGGFEFGFFGEAECGGCEEFGGDE:=>FDGEDF?GGGEADF<=BFDFFFGGF<FGEFFFCGGGGDFC@CFGGGGGGFGEEGGGGGCC@,>F,<<CFGGGGFGGGGBCFEEGG*C:<FGGGFGGG9CF75BCG9B;CC+<7:?E58*//++9C?C?CCFGEGFGGGCCEGD*;CCC+<C=3/CG8CF*5)8?*<E<FGGGF=CF**0:0+2C9
@M03152:184:000000000-AWYW1:1:2106:17642:21750 1:N:0:AGGCTTAGATACCTGT
AAGCTCGTAGTTGAATTTCGGGATCAATTTATTGGTCGTGCTATTGTACGTACTGGTATTATTGATTCCTACCTTCTGACGAACCATGATGTCATTAATTTGGTGTCTTGGGGAATCAGGACTGTTACTTTGAAAAAATTAGAGTGTTTAAAGCAGGCTCACGCTTGAATACATTAGCATGGAATAACGAAATAGGACGTTTGATTCTATTTTGTTGGTTTCTAGGATCGACGTAATGATTAATGGGGATAGTTGGGTGGAATTCTCGGGTGCCAAGGAACTCCAGTCACAGGCTTAGATA
+
CCCCCGGGGGGGGGGGGGGGGGGGGGGGGGGGGGGGGGGGGGGGGGGGGGGGGGGGGGGGFGGFGGGGGGGGGGGGGGGGGGGGGGGGGGGGGGGGCFFGGGGGCGGAGGGGGDCGFGFGGGGGGGGGGGGGGGGGGGGGGGGFFGGGGGGGFGGGGGGGGGGGDGGGGGGGGGGGGGGFF8FGGGGG>EEGGGG8DF7FFFGCFCFGCFGGAFBFG>3DCAFGCFFGFDD5CCF@>,,CFG@FCC6==EFG99=E87C@CCG6<CBC<5C38*:>*55**?@<++2AC@CGFF5F+<>7+
@M03152:184:000000000-AWYW1:1:2106:9740:21787 1:N:0:AGGCTTAGATACCTGT
AAGCTCGTAGTTGAATTTCGGGGTCAGTAGGTCGGTCGTGCCAACGGTATGAACTGGCCCCACTGATTCCTCCCTCTTGTAGAACCGTGATGCCATTAACTTGGTGTTGCGGGGAAACAGGACTGTTACTTTGAAAAAATTGGAGTGTTTAAAGCATGCTAACGCTTGAATACATTAGCATGGAATAATGAAATAGGACGTCGATCTTATTTTGTTGGTTTCTAGGGTTGACGTAATGATTAATAGGGATAGTTGGGTGGAATTTTCGGGTGCCAATGAACTCCAGTCACAGGCTTAGATC
+
AA<BBFCFCGEGFCEGGGGGGGGF@CFFG9FFFFGEGGGG7@<FGGECFG@EFFGFFGGGDGG@FEGDFDGGGGGEGFEFDFGFFGE:EDFFGGDFGFDCFFFGA<FE8?FEEEDCFCCEGF@FFFCE,5ADFAFFF<:>F,DB<FD3@FFBD<9>,3>FCCFE:FCGGFGGG,3@DD7DF,>FCGFCB,DFCCC9?:C:F7<*<:CC,@CFEFC<,,*=*9B9<98F>CCCGC1/=C9+:C+<+++=C*86<C+<*:CC*+3C+<+*/**)2CD*+/=C9<C*3+<<769:8**:7CD7+
@M03152:184:000000000-AWYW1:1:2106:13030:21898 1:N:0:AGGCTTAGATACCTGT
AAGCTCGTAGTTGAATTTCGGGATCAATTTACTGGTCGTGCCTATGGTACGTACTGGTTTTGTTGGTTCCTCCTTTCTGAGGAGCCGCGATGTCATTAACTTGGTGTCGCGGGGAATCAGGACTGTTACTTTGAAAAAATTAGAGTGTTTAAAGCAGGCTAACGCTTGAATACATTAGCATGGAATAATGAAATAGGACGTTTGATCCTATTTTGTTGGTTTCTAGGGTCGACGTAATGATTAATAGGGATAGTTGGTTGGAATTCTCGGGTGCCAAGGAACTCCAGTCACAGGCTTAGAT
+
CCCCCGGGGGEFGGAFGGGGGGCGGGGGGGGGGGGGGGGEGGGFGGGGGGGGFGFGGGGGGGGGGGGGGGGGGGGGGGGGGGGGGGGGGDGGGGGGGGGGGGGGGCGFGGGGGGGGGGFGGGGGGGGGGGGGG9FGGGGGGGFGDGDGGGGGGDGGGGGGGGG@FGGGGGGGGGGGGGFFGF7DFGGFB>;CFE;9@DGCFGG*CECFG?FGGFCFFC5EFGGGGGG5CBCC5EEG5>?@@FGFF7707*7C+<CEF/2/8A?FF9<C/5*7?CDGG5>GGFGG?88:E?C?9FGGG6=7+
@M03152:184:000000000-AWYW1:1:2106:19257:21943 1:N:0:AGGCTTAGATACCTGT
AAGCTCGTAGTTGAATTTCGGATCAGGCACTTCGGTCTATACCTTCGGGATAGTACTGAAGCTGCTGGATCTTACCTTCTAGAGACTGCTGTGCTCTTAACTGGGTGCAGTAGAGCTCTAGGACTTTTACTTTGAAGAAATTAGAGTGTTTAAGGCAGGCTTGCGCTTGAATACATTAGCATGGGATAATGAAATAGGACTTTGGTTCTATTTTGTTGGTTATAGGACCAAAGTAATGATTAATAGGGATAGTTGGGTGGAATTCTCGGGTGCCAAGGAACTCCAGTCACAGGATTAGATA
+
CCCCCGGGGGGGGGGGGGGGGGGGGGGGGGGGGGGGGGGGGGGGGGGGGGGGGGGGGGGGGGGGGGGGGGGGGGGGGGGGGFGFGGGGGGGGGGGGGGGGGGGGGGGGGGGGGGGFGGCFGGGGGGGGGGGGGGDGGGGFGCFCF,EFFFFFEBDAFEGGGGGGGGGECFGGGGGGGFGGGCGFEDDDFGFFCD9>FD<B,FEDC8FGGA9CGGGGGGGGCCFCGA9F*@FEF;>DCCFFFCFGG?ED?16=F@FGCEE75:;C7,;*/5AD50:65;AG=E7CFFF+?8FFG4<C++32+
@M03152:184:000000000-AWYW1:1:2106:9091:21972 1:N:0:AGGCTTAGATACCTGT
AAGCTCGTAGTTGAATTTCGGGATCGACGGGTCGGTCGCGCCTCTGGTGTGTACTGGCCCTGTCGGTTTCTCCCTTCTGACGAACCACGATGTCATTAATTTGGTGTCGTGGGAAATCAGGACTGTTACTTTGAAAAAATTAGAGTGTTTAAAGCAGGCATTCGCTTGAATACATTAGCATGGAATAATGAAATAGGACGTTTGATCTTATTTTGTTGGTTTCTAAGATCGACGTAATGATTAATAGGGATAGTTGGGTGGAATTCTCGGGTGCCAAGGAACTCCAGTCACAGGCTTAGAT
+
CCCCCGGGGGGGGGGGGGGGGGGGGGGGGGGGGGGGGGGGGGFGGGGGFGFGGGGGGGGGGGGGGGGGGGGGGGGGGGGGGGGGGGGGGEFGGGGGGGGGGGGGGFGGGGGGGGGGGGGGGGGGGGGGGGGGGGGGGF>FFGGGGFGGGGGGGGGGGGGGGGFGGGFCGGGGGGGFGABFFCGCFFGGGGGGGGGGFGGDGFFFFFGFG9FGGGGGGGFGGG9F9?CFFC;=CGGGGGCGGGFFFGG6>CF7FFG?+5?E5:6@F7CECC=CED4*<>37CFFFCCFGFFGGG:CFGC*+3
@M03152:184:000000000-AWYW1:1:2106:16693:21991 1:N:0:AGGCTTAGATACCTGT
AAGCTCGTAGTTGAATTTCGGGGTTAGTAGGTTGGTCATGCCTCCGGTATGTACTGGTCTCACTGATTCCTCCTTCCTGATGAACCGTAATGCCATTAATTTGGTGTTGCGGGGAATTTGGACTGTTACTTTGAAAAAATTAGAGTGTTTAAAGCAAGCTAACGCTTGAATACATTAGCATGGAATAATGAAATAGGACGTTCGATCCTATTTTGTTGGTTTCTAGGATTGACGTAATGATTAATATGGATAGTGGGGTGGAATTCTCTGGTGCCAAGGAACTCCAGTCACAGGCTTAGAT
+
CCCCCGGGGGGGGGGGGGGGGGGGGGGFFGGGGGGGGFFGGGGGGGGGGGGGEFGGGGGGGGGGGGGGGGGGGGGGGGGGGGGGGGGGGDGFGGGGGGGGGGGGGFGGGGGGGF=FGGFGGFFGGGGGGGGGGGGGGGGGGGGFGFGGG8FGGGGGGGGGGGFGGGGGGFGABEGFFC,@FAFGGGDFGGGGGGGGFG@FC:FGGFFDECFGGGGG?6EG58BC@C,,?B86<;1*,1:+<AECFC+A7<@96>+/87EGCG?FG99<*98D6C*:<>F66*<CFGGGD9CFF57EC?*+0
@M03152:184:000000000-AWYW1:1:2106:13519:22023 1:N:0:AGGCTTAGATACCTGT
AAGCTCGTAGTTGAATTTCGGGATCAATTTATTGGTCGTGCAATCGTACGTACTGATATTATTGATCCCTACCTTCTGACGAACCATGATGTCATTAATTTGGTGTCATGGGGAATCAGGACTGTTACTTTGAAAAAATTAGAGTGTTTAAAGCAGGCTCACGCTTGAATACATTAGCATGGAATAACGAAATAGGACGTTTGATTCTATTTTGTTGGTTTCTAGGATCGACGTAATGATTAATAGGAATAGTTGGGTGGAATTCTCGGGTGCTAAGGACCTACAGTCACAGGCTTCGAAA
+
CCCCCGGGGEGGAFFGFCEFEEGGFDFFGFEEE<EFAFGGEGEDDFGGFFEFG8CAEEDFGGEDFFG9FEFGEGGCFG<EC@EG7ADFGCEFEGGGGFGFFGGGGFEFG9<CEGDGGDFGGGFFGGGGGDFGFG?E<FD<EFGG<FFGGGGCF<=AD7,A8CFFEGGGG?FFFDG,ACDGGFD9<FE9>>EF,,98DFGGGGCFGG,@9FFGDADC@EG>CCCACFFGFGG*=>:,4:CF=C,9+BF,4==?1,1::CG*=92++4B*5:EDC*@:C46*:B+*@8+00*++*/97*7***
@M03152:184:000000000-AWYW1:1:2106:10767:22093 1:N:0:AGGCTTAGATACCTGT
AAGCTCGTAGTTGAATTTCGGAATGCGTCTCGATCAAAGCTCGTCCTTGTGGCGTGGCTGGATTGGCGTTTCCTATCTTCTGATAGTGAGGGGGAGGTGGCAACACTTTCCTTATTCGCTTCAGATCGTTTACTTTGAAAAAATTAGAGTGTTCAAAGCAGGCGTAACCTTGCCATTGAATATTACAGCATGGGATAATAGAATATGACGTTGGTCTTATTTTGTTGGTTTCTAAGGCTGATGTAATGATTAATAGGGATAGTTGGGTGGAATTCTCGGGTGCCAAGGAACTCCAGTCACA
+
ABACCGB@EFFGGGFFDFGD:F@FDGGGGEGGGGGGEFGCGGGGGEFGFGGDGGFFGDG@CEFCFGGGGGGGFEGG9CFEGGFCGCGGECEEG:>B=?FFGGDGGGGGFGDEFAFF@<ECFEGDCD<FEFEFEFGFGFADCDEGGGFFG,,CFFEFACAF<FGB+8@FFGF9<C9CAFG3E,,@;E,EBCDEGGGGFGGDACG;3DF9DE1>8BCFGG;C7E@EGGGGGG:7<BC;?6<=*>CF+5+++CFFFG?CD7+25+<9<?E53=*>:D777;5*2875C?*:65C6@9<FGG*9:
@M03152:184:000000000-AWYW1:1:2106:16756:22117 1:N:0:AGGCTTAGATACCTGT
AAGCTCGTAGTTGAATTTCGGGATCAATTTATTGGTCGTGCAATCGTACGTACTGATATTATTGATTCCTACCTTCTGACGAACCATGATGTCATTAATTTGGTGTCATGGGGAATCAGGACTGTTACTTTGAAAAAATTAGAGTGTTTAAAGCAGGCTCACGCTTGAATACATTAGCATGGAATAACGAAATAGGACGTTTGATTCTATTTTGTTGGTTTCTAGGATCGACGTAATGATTAATAGGGATAGTTGGGTGGAATTCTCGGGTGCCAAGGAACTCCAGTCACAGGCTTAGATT
+
CCCCCGGGGGGGGGFGGGGGGGGGGDFGGGGGGGGGGGGGGGGGGGGGGGGGGGGGGGGGGGGGFGGGCGGGFGGGGGGGGGGGDCFGGGGGGGGGGFGGGFGGGGGGGGGGGGGGGGGFGGGGGGGGGGGGFCFFC=DGGGGGGGGFGGGGCGGGGGGGGGGGGGGFFGGGGGGGDGDFFCFFADFGGGGGGF9EFFGGCFG,7@FGBCCECFFFGGCGGGFDF98;EEGGEC>CFF,BFGFF77660CF?CC,>*/=7C9EGGG95F5CCCFG<5>AGGGGGGGGF+*<E8D4?7+:++
@M03152:184:000000000-AWYW1:1:2106:23357:22152 1:N:0:AGGCTTAGATACCTGT
AAGCTCGTAGTTGAATTTCGAACCTGGTCGGGCGGTCTGCCTTACGGTACGTACTGTCTGGCCGGGTTCTACCTCTTGGTGAGCCGGCATGCCCTTAATTGGGTGTGTCGGGGAACCAGGACTTTTACCTTGAGAAAATTAGAGTGTTCAAAGCAGGCCTTTGCCCGAATACATTAGCATGGCATAATAAAATAGGACGTGCGGTTCTATTTTGTTGGTTTCTAGAGTCGCCGTAATGATTAATAGGGATAGTTGGGTGGAATTCTCGGGTGCCAAGGAACTCCAGTCACAGGGTTAGATA
+
CCCCCGGGGGEGGGGGGGGGGGGGGGGGGGGGGGGGGGGGGGGGGGGGGGGGGGGCFGGGGGGGGGFGFGGGGGGGGGGGGGGGGGGGGGGGFF8=EEDEGGGGGBFEFGGGGGEFGGGFBDGFGGGGG9DGGGFGGGG@FF=FFGGGGGFGGFFGFGGGEGGGGFGGGGGGCFFGGGGGGF>FFFGFGGFGF9C,FBFGGGGGGC@FGDG9FFCC8:;:CFEEEFGECEG8C*:85:C?+9A?DGGF6E:6@9EC55E>@67++<9=3:CG87><C35E6:+9CGG6<*+<**22*AF7+
@M03152:184:000000000-AWYW1:1:2106:23676:22212 1:N:0:AGGCTTAGATACCTGT
AAGCTCGTAGTTGAATTTCGGGATCAATATGTCGGTCGTGCCTTCGGTACGTACTGGCATCATTGGTTTCTCCCTTCTGATGAACCATGATGCCATTAATTTGGTGTCTTGGGGAATCAGGACTGTTACTTTGAAAAAATTAGAGTGTTTAAAGCAGGCTCACGCTTGAATACATTAGCATGGAATAATGAAATAGGACGGTTGATTCTATTTTGTTGGTTTCTAGGATAGACGTAATGATTAATAGGGATCGTTGGTTGGAATTCTCGGGGGCAACGTAACTTCAGTAACAGGCTTAGCT
+
CCCBBEGGGGEGGGGGGGGGGGGGGGGGGGGFGGGGDEGGGGGGGG@FGGDECFGGGFFGDFGGGGGGGGGGDGGGEFGGGGGGGGGGGFGGGGGGGCEFFGGGGFGGGGGGFGGGGGGGGCCE<FFGFGGGGGGGGFGFFG@EDAFFAFFGFFFFFF+,,=EFGEFF,AAFGF<FFGCDF<,,@>F;;9;=CBDFGA,@+5@F7CFFA;FGF,,D8,,B58,2,,28;,2,>>D4;FFC,,=,2;,<,:)**5,,8**1*5+?F<F735*)*))/*.0:>8<*:@7C+9+<:C3C6?F7+
@M03152:184:000000000-AWYW1:1:2106:23494:22315 1:N:0:AGGCTTAGATACCTGT
AAGCTCGTAGTTGAATTTCGGGATCAATACGTCGGTCGTGCCTCGGTACGTACTAACGTCATTGATTTCTCCCTTCTGACGAGCCGTGATGTCATTAATTTGGTGTTACGGGGAGTCAGGACTGTTACTTTGAAAAAATTAGAGTGTTTAAAGCAGGCAATCGCTCGAATACATTAGCATGGAATAATGAAATAGGACGTTCGAACCTATTTTGTTGGTTTCTAGGATCGACGTAATGATTATAGGGATAGTTGGGTGGAATTCTCGGGTGCCCAGGAACTCCAGTCACAGGCTTATACTT
+
CCCCCFGGGGGGGGFFGGGGDGGGGGGGGGGGGGGGGGGGGGDGGGFGGGGGGGGDFFFGGFFGGGGGGGGGFGGGGGGGGGF=FECEGGGGGGGGGFFGGCGGFFGFGEEDDGGGGGEFBFGGGGFFGGFFEEFFECDFFGGGGDDFGGFFA9=FGDFFF<F7=3++<FGGGGFGFFF9FFF9=F,EFFEGCBC6CCEC*,CFFFEGGGGG@CC<8F=8CFB@9CGGFEE58CGGGGGG<974C97**26<+>6CG7C*+9<3<<E5D=5C**27*05:?9ECEF+:CBCFF<FG++2++
@M03152:184:000000000-AWYW1:1:2106:8132:22402 1:N:0:AGGCTTAGATACCTGT
AAGCTCGTAGTTGAATTTCGAGATCAGTACGCTGGTCGTGCCTTCGGTATGCACTGGTGTCACTGGTTTCTCCCTTCTGAAGAACCGTCATGTCATTAAGTTGGTGTGGCGGGGAATCAGGACTGTTACTTTGAAAAAATTAGAGTGTTTAAAGCAGGCTCGCGCTTGAATACATTAGCATGGAATAATGAAGTAGGACGTTTGACCCTATTTTGTTGGTTTCTAGGATCGACGTAATGATTAATAGGGATAGTTGTGTGGAATTCTCGGGTGCCAAGGAACTCCAGTCACAGGCTTAGAT
+
ACCCCGGGGGGGGGGGGGGGGGGGGGGGGGGGGGDFGDFGGGGGGGGGGGGGGGGGGGFGGGGGGGGGGGGGGGFGGGGGGGGFGGGGGGFGGGGGGGGGG9FDECFEGGGGGGFGCGGFG<FGFGGGFGGGGFGGFFFGGFFGGCFDFFGGGDFGGGGGGEGGD:F:CE,@C9BFGC7ADAFCCFGFC?CFFFFCCC7:FEGGGGDFG?FGGGGFG6FGCF;EFGGGG8CCEGC@CF7:FC?GGGGFF0<:6<?F+::*;CCF++0<9*?DDC*7<@37C;?7CCFE+*3<9C3CFGFC<
@M03152:184:000000000-AWYW1:1:2106:15971:22463 1:N:0:AGGCTTAGATACCTGT
AAGCTCGTAGTTGAATTTCGAACCTGGTCGGGCGGTCTGCCTTACGGTACGTACTGTCTGGCCGGGTTCTACCTCTTGGTGAGCCGGCATGCCCTTAATTGGGTGTGTCGGGGAACCAGGACTTTTACCTTGAGAAAATTAGAGTGTTCAAAGCAGGCCTTTGCCCGAATACATTAGCATGGCATAATAAAATAGGACGTGCGGTTCTATTTTGTTGGTTTCTAGAGTCGCCGTTATGATTAATAGGGATAGTTGGGTGGAATTCTCGGGTGCGTAGGAACTCCAGTCACAGTCTTAGAAC
+
CCCCCGGGGGFGGGGGGGGGGGGGGGGGGGGGGGGGEFGGGGGGGGGGGGGGGGGFGGG<EGGGGGEGFGGGFGGGG<FFGGGGGGGGGGGF@EEGGGFAFEGFGGGGGGGGEDGGGGGGFGGGGGDDFDGF=DFFGGFFEFGFGCF9=CFGGGGFCFDGFFFBC<FE>F>GFGGGGGGGGCFG9@DGCGGGFECFFC7=EFFGGC*<>EECGGGGFGG>C+9BF9CC+=:8EE*15?++3<++0@FF6:)<+@7CCEEE*+<<0002*:CD8)*/*.9+:8EF++0<C?FF+9>++0*++
@M03152:184:000000000-AWYW1:1:2106:10244:22505 1:N:0:AGGCTTAGATACCTGT
AAGCTCGTAGTTGAATTTCGGGATCAATTTATTGGTCGTGCCAACGGTACGCACTGGTACAATTGGTTTCTCCCTTCTGACGAAGCATGATGTCATTAATTTGATGTCGTGGGGAATCAGGACTGTTACTTTGAAAAAATTAGAGTGTTTAAAGCAGGCTTTGGCTTGAATACATTAGCATGGAATAATGAAATAGGACGTTTGATCTTATTTCGTTGGTTTCTAAGATCGACGTAATGATTAATAGGGATAGTTGGGTGGAATTCTCGGTAGCAAAGGAAGTCCAGTAACAGGCTTAGAA
+
CBCCCGGFGGEFGGGGGFGGGGGGGGFGGGGGGGFGGGGGGGGGGDGGGGGGEGGGGGFGGGGGGGGFGGGGGGGGGFGGGGGGGGGDAFGGFGGGGGGGGGGGGGGGFFGGGGGCGGFAFGGGGGGGGGFFFCEGGGGFGGFDF,?FGGFGGGDFG<F8DFGGGG@CFCFGGAD=D<:B9@DCFGDCFFFFCFGGGFFGEGFG9BFGGG9;EGGGGGCEEE;FF9;D;98=CCBGCF,,4<9,1>,=:6A6@F7>C*4*:=BCC79+9C***237?AF:F*<0+0+++/<99>50C6C:+
@M03152:184:000000000-AWYW1:1:2106:5844:22595 1:N:0:AGGCTTAGATACCTGT
AAGCTCGTAGTTGAATTTCGAACCTGGTCGGGCGGTCTGCCTTACGGTACGTACTGTCTGGCCGGGTTCTACCTCTTGGTGAGCCGGCATGCCCTTAATTGGGGGTGTCGGGGAACCAGGCCTTTTACCTGGAGAAAATTAGAGTGTTCAAAGCAGGCCTTTGCCCGACTACATTAGCAGGGCATAATAAAATAGGAAGTGCGGTTATATTTGTTTGGTTTCTAGAGTCGCCGAAATGATTAATAGGGTTAGTTGGTGGGAGTTGTGGGGTGCAAAGGACCTCCGGTCACAGGCTTCGATA
+
CCCBCGGGGGFEGDGGGGFFFFFE8DGGGGGCFCCFEGGFEGG?FFGGGEF@96@FF<FFFEFGGGFGGGDFE=FGGGFGGFFFGGGGGEGG=FG8?<D<EGG:+4=FBCEGC7CF7,>7+8BFCFDCCF,>,38FAD<<>,,8,,@,,@F=F:AF7:CDE,?DD,>@***,3=@,>,7,@*<C<F9@C9@229CC,,4,7,4*41*52?CF+,++5*2/:+<+<9+3+2*;C*2*/99:?FC+:<+*:07C<EGGEGD5@;E67<*295:58*:7A4<**0+**/::E60<*9***:5+*
@M03152:184:000000000-AWYW1:1:2106:9469:22606 1:N:0:AGGCTTAGATACCTGT
AAGCTCGTAGTTGAATTTCGGGATCAATTTGCTGGTCGTGCCTACGGTACGTACTGGTTTTGTTGGTTCCTCCTTTCCGAGGAGCCGTGATGTCATTAATTTGGTGTCGCAAGGAATCGGAACTGATACTTTGAAAAAATTAGAGTGTTTAAAGCAGGCTAACGCTTGAATACATTAGCATGGAATAATGAAATAGGACGATTGATCCTATTTTGTTGGTTTCTAGGATCTACGTAATGATTAATAGGGATAGTTGGGTGGAATTCTCGGGTGCCAAGGAATTCCAGTCACAGGCTTAGAT
+
CCCCCGGGGGGGGGGGGGGGGGGGGGGGGGGGGGGGGGGGFGGDGGGGGGGGGGGGGGGGGGGGGGGGGGGGGGGGGGGGGGGGGGGGGGFCFGGGGGFGGGGGGGGC@FEGGGGGGDFGGGGGGGGFGGGCGCGGFGDGGGGGGGGGGCFGFCDGFGGGGGGDGGD=FFGGFDGFFCAGFFFGGGGCGCDC>9EGGFACEGGGCCFFFFGGFC;FFFFEGCFGGC9FGC?FGCBA;5@4=CCFFEC6CCF?>CCCF**4*;++<<CF*CCFGG*:6:3AC+<7+++<+1+:+15C:3*02
@M03152:184:000000000-AWYW1:1:2106:13306:22658 1:N:0:AGGCTTAGATACCTGT
AAGCTCGTAGTTGAATTTCGGAATGCGTCTGGTCAAAGCTCGTCCTTGTGGCGTGGCTGGACTGGCGTTTCCTATCTTACCGATAGTGGGGTCAAACTCACTTCGGATCATTTACTTTGAAAAAATTAGAGTGTTCAAAGCAGGCGTAACCTTGCCATTGAATATTACAGCATGGGATAATAGAATATGACGTTGGTCTTATTTTGTTGGTTTCTAAGGCTGATGTAATGATTAATAGGGATAGTTGGGTGGATTTCTCGGGTGCCAAGGAAATCCAGTCACAGGCTTAGATATCGTATGC
+
CCCCCGGGGGGGGGGGGGGGGGGGGGGGGGGGGGGG9FFAGGGGGGGGGGGGGGGGGGGGGGGGGGGGGGGGGGGGGGGGGGGGGGGGGGGGGGGGFGGGGGGGGGGGGFFGGGGGGGGGAFGGGGGGCAFFGGGGGGGAFGFFEGGGEGGGGGGGGGGGGGGFGGD,CEGGGFGGGGGFGGGCFFGGGFGGGFFFCBFG9FFGGGFDF7FGGFEF;EFEEFC?,=;;EFCCFFCE?,<6,@=?GGF6*/8*8++3315;*:8*:*:<7FFG+:**<7F?E7<C=58F66++20**2*5A+
@M03152:184:000000000-AWYW1:1:2106:23656:22663 1:N:0:AGGCTTAGATACCTGT
AAGCTCGTAGTTGAATTTCGGGGTTAGTAGGTTGGTCATGCCTCTGGTATGTACTGGTCTCACTGATTCCTCCTTCCTGATGAGCCGTAATGCCATTAATTTGGTGTTGCGAGGAATCTGGACTGTTACTTTGAAAAAATTAGAGTGTTTAAAGCAGGCTAACGCTTGAATACATTAGCATGGAATAATGAAATAGGACGTTCGATCCTATTTTGTTGGTTTCTAGGATTGACGTAATGATTAATAGGGATAGTTGGGTGGAATTCTCGGTTGCCAAGGAACTCCAGTCAACGGCTTAGAT
+
CCCCCGG:CFFGGGGGGGFGGGGGGGGGGGGGGGGGGGGGGGAFGGGGFGGGGGFGGGGGDEGFGFGGGFGGGGGGGGGFGGGGGGDGGGGGGGGFFG9<FFCGGGGGGGGGGCFFFDFFFAFGGGGGGGCGF?BEFGGGGGGGGGCGGGCGFGCCFGGCGGGCCFEFGGGGGF9=,C:DCFGG@FGGGGGGGGC93,,>>CFGG,@EEFGGGGFF:DFCDF;;,,?BEF69F*64AF::<CGFF9768CF,:>@1>5;B**3?71CFGG**/9C7<)8*=*2288030/++211>C6>+0
@M03152:184:000000000-AWYW1:1:2106:7028:22855 1:N:0:AGGCTTAGATACCTGT
AAGCTCGTAGTTGAATTTCGGGGTCAGTAGGTCGGTCGTGCCAACGGTATGAACTGGCCTCACTGATTCCTCCCTCTTGTAGAACCGTGATGCCATTAACTTGGTGTTGCGGGGAAACAGGACTGTTACTTTGAAAAAATTGGAGTGTTTATAGCAGGCTAACGCTTGAATACATTAGAATGGAATAATGAAATAGGACGTCGATCTTATTTTGTTGGTTTCTAGGGTTGAGGTAAGGATTATGAGGGATAGTTGGGTGGAATTCTCGGGTGTCAGGGAAGTCTAGTCACAGGCTTAGATG
+
8@CC-E;FCF--@<FGGGG8FGEGCDFFGGGE9FGGGGFGG<6,9,@@F,C@AEGGGGGFC,CEFECFFAF<FGG@FG9EEFF@FGC=FD<<CCC<FEC,C,,CFF,:<CFED++8E@DC8,8BB,@@A,8,BBB9?C+,3E,8BFF<3D@,3,:7>77,:>7<FF+@FFEF,,3=F,@@@B7FEE,7DC,,,@;,:BCF7>C:F:<@9@,CC92<B5*1AFFC7C**3*++*3++++0=+0++1>67*;AFG+<+*5C8>CF6<<<5*:@)/20**.3**+<*++3<+/+<***0+3>C+
@M03152:184:000000000-AWYW1:1:2106:23635:23031 1:N:0:AGGCTTAGATACCTGT
AAGCTCGTAGTTGAATTTCGGACCTGGCTGGGTGGTCTTGCCGAAAGGTAAGCACTGCTCCGGTCGGGTCTTTCCTTCTGGGGAACCAGTGTGCTCTTAATTGGGTGCGCTGGGGATCCAGGACTTTTACTTTGAAAAAATTAGAGTGTTTAAAGCAGGCCTACGCTTGAATACATTAGCATGGAATAATAGAATAGGACTTTGGTTCTATTTTGTTGGTTTCTAGGAGCGAAGTAATGATTAATAGGGATAGTTGGGTGGAATTCTCGGGTGCAAAGGAACTCCAGTTAAAGGCTTAGGT
+
C-B9CEC@@DCFEFFGCCCEECCGFGFFAFGGFEGFGGGGFFF>F@:DG<FC@C<EF?E<<C@+88FEFCEGGFGGDFFGCFEE:FGGE<FEFF9CEF,<<5CFG:F+7@CB:FGB@+,EFEFFGCFA?<EG9FCEDE,CDFGGC9FGBF,DFEGE8FG+8=FFE7@BF73@8=FFFFF<F9F@7F=@;EFC>FGG,F@::99?C2>EGFCG;FFEC6C*/CFGF,4?,*3**:;1<@7:4>CCG7:?>6;*>A9C6=*888+0+2<29FE<?94*<)0:6*A:CG6++*33CC4+*2*+3
@M03152:184:000000000-AWYW1:1:2106:10599:23153 1:N:0:AGGCTTAGATACCTGT
AAGCTCGTAGTTGAATTTCGGGGTTAGTAGGTTGGTCATGCCTCTGGTATGTACTGGTCTCACTGATTCCTCCTTCCTGATGAGCCGTAATGCCATTAATTTGGTGTTGCGAGGAATCTGGACTGTTACTTTGAAAAGATTAGAGTGTTTAAAGCAGGCTAACGCTTGAATACATTAGCATGGAATAATGAAATAGGACGTTCGATACTATTTTGTTGGTTTCTAGGATTGACGTAATGATTAATAGGGATAGTTGGGTGGAATTCTCGGGTGCCAAGGAACTCCAGTCACAGGCTTAGAA
+
CCCC9EFFGGFGGGGGGGGGGGGGGGGGGGGGGGGGGGGGGGFGGGGGGGGGGGGGFGGGGGGGGGGGGGGGGGGFGGGGGGGGGGGGGGGGG@GGG9CFGFGGGDDGGGGGGGGGGCFGFFGGFGGGGGGGGGGGFGFA<FEGF@FDFFFGGAFGGGGFGGGGGGGCCEGGGGGFGGGFFFFFGGFGGCFGGGGGGGGCF>FGGG,8DCGFACFFCFEE>8FCGFGEACCCDE:D75=C,5=CF;B?E66CC,=,:*6888CG6++4*2****0:7A)2C*=+>96909ECFGC7*+*0+
@M03152:184:000000000-AWYW1:1:2106:10309:23199 1:N:0:AGGCTTAGATACCTGT
AAGCCCGTAGTTGAATTTCGGGATCAATATGTCGGTCGTGCCTCGGTACGTACTGGCATCATTTGTTTCTCCCTTCTGATGAACCATGATGCCATTAATCTGGTGTCTTGGGGAATCAGGACTGTTACTTTGAAAAAATTAGAGTGTTGAAAGCAGGCTCACGCTTGAATACATTAGCATGTAATAATGAAATAGGACGTTTTATTCTATTTTGTTGGTTTCTAGGAACGACGGAAGGATTAAGATGGATAGTTGGGTGGAATTCTCGGGTGCCAAGGAACCTCAGTCACAGGCTTAGATC
+
@CCC9FF+@C6EAFGGGCFCGBF:FC<@@-CCFEC@FF:6CDFC:,B<CFGGFDDFFCFCEE<,CC<,6CFAFGACFAFG9EEGGGGGGFGCFFGFD,C,CFEE,CFA,,CFE,,CF9AFG7BFEGGGG,5F?,9CDG8=<,,B,CAF,A@7?8,A<FAEG<FD7FFCD@9F9@,DD<FCF,7C,@,3>=B,,C,DFGG<<F+@DBEF;C;=,,,3@5EEE,ECF96,4>8E>*;/*:,0,,,,2,=,02+3+>?+5=EE5+2<<++1**=C**00:)020***+02@F4++//0:++20+
@M03152:184:000000000-AWYW1:1:2106:20581:23449 1:N:0:AGGCTTAGATACCTGT
AAGCTCGTAGTTGAATTTCGGAATGCGTCTGGTCAAAGCTCGTCCTTGTGGCGTGGCTGGACTGGCGTTTCCTATCTTACCGATAGTGGGGTCAAACTCACTTCGGATCATTTACTTTGAAAAAATTAGAGTGTTCAAAGCAGGCGTAACCTTGCCATTGAATATTACAGCATGGGATAATAGAATATGAAGTTGGTCTTATTTTGGTGGTTTATAAGGCTGATGTAATGATTAATAGGGATAGTTTGGTGAAATTCTCGGGTGCCAAGGAACCTCCGTCACCGGCTTAGCTCTCCTATGC
+
C<A<AFCFEGFGGCFFFGFGG@FGGGC@FEGGGGGGDGGGFGGGGGFAFGECF:7@EFGGF,CFGGCFCFFFFF<<,<FEEFC@7FDDCFGG:E=,,CFFGFCC@E7BFDGGGGGGGGGFDEF,@AEDFF<F,FEEFEGCCFG=CF=FF7?FGDCFGEEFF9DFFDE,,3@FF<BFC@>FFF,,88383@,,73,@C3@;;;F9FC*>5***D,5,,6?ECF8,><,=;<;CF;;>?FCC6CC01++2*:59EC:C++?1**3:CE+0;5C58***1)8:C;+*:***09:++***3+*2+
@M03152:184:000000000-AWYW1:1:2106:12699:23501 1:N:0:AGGCTTAGATACCTGT
AAGCTCGTAGTTGAATTTCGGGATCAGTACGCTGGTCGTGCCTTCGGTATGCACTGGTGTCACTGGTTCCTACCTTCTGAAGAACCATCATGCCATTCAGTTGGTGTGGCGGGGAATCAGGACTGTTACTTTGAAAAAATTAGAGTGTTTAAAGCAGGCTCGCGCTTGAATACATTAGCATGGAATAATGAAATAGGACGTTTGACCCTATTTTGTTGGTTTCTAGGATCGACGTAATGATTAATAGGGATAGTTGGGTGGAATTCTCGGGGGCCAAGGAACTCCAGTCACAGGCTTAGAA
+
CBCCCFEFFGGGGGGGGGGFGGGGGGGGDFGGGGGGFGGGGGGGGG7FGGGGGGGGGGGGEFGGGGGGGGGGGCFGGGFGFEFGGGGFGGEFFCCFGGGDEFGGFGGDGGGGGGCFGGFGGF@=FGGGDG<FGCE<DFGCEC@E<CDGGFFFGFAE<>FDCEFGGEDFGGGCDCFFC@F,7>FCFF9BD;FF,@;;,7?*6@F*7,?FGGFGFCCGGG*;@C9CCE9<?ECCGDG*5:7<:AGGF7CF*:@689CCCC;*?EFGG+3+/*:)/17DGF36EFGG6CEFGFF7+95=6+9C+
@M03152:184:000000000-AWYW1:1:2106:24909:23603 1:N:0:AGGCTTAGATACCTGT
AAGCTCGTAGTTGAATTTCGGGATCAGTACGCTGGTCGTGCCTCGGTATGCACTGGCGTCACTGGTCCCTCCCTTCTGAAGAACCGTTATGCCATTCAGGTGGGGTGGCGGGGGATCAGGACTGTTACTTTGAAAAAATTAGAGTGTTTAAAGCAGGCTCGCTCTTGAATCCATTAGCATGGAATAGTGAAATAGGACGTTTGAGCCTATTTTGTTGGTTTCTAGGATCGAGTTAATGATTACTAGGTATAGGTGGTTGGAAGTCTCGGGTGCGAAGGAACTCCAGTCACAGGCTTAGATT
+
BBCCC@FFEFFDFA,EGG@C:@FC@DFFGDEC7@FF-@FCGGCEFG@FD<FFGEFFGGCCF@FF8FGFE,FFGCECFFFG@A<C9=8,8=FG<C,:<E<,CAD+4>7>F7++@C7=7DF<8+DB>9<FDC<33,3=F*,38@FCCGGFFGGG9F7>DCFFGG*<:9,3?F,,7<FCF7,?C7<E,?+2+5<779>C:F:F:?*,*2?++3<:<:F**/*/;<72+A+A+***+20<<??++<+:7??++36<+3+/*/88+0*329<<*:F5*)*1*).7:++*+2<0+*<+:35?+<*33
@M03152:184:000000000-AWYW1:1:2106:18194:23723 1:N:0:AGGCTTAGATACCTGT
AAGCTCGTAGTTGAATTTCGGGATCAATATGTCGGTCGTGCCTCGGTACGTACTGGCATCATTGGTTTCTCCCTTCTGATGCACCATGATGCCATTAATTTGGTGGCTTGGGTAATCAGGACTGTTACTTTGAAAAAATTAGAGTGTTTAAAGCAGGCTTACGCTTGAATACATTAGCATTGAATAATGAAATAGGACGTCTGATTCTATTTTGTTGGTTTTTAGGGTTGACGTAAGGATTTATAGGGATAGTTTGGTTGAGTTTTCGTGTGCCAAGGAACTCAAGGCACAGGTTTAGATA
+
@@@C-CBC@F;C@FFFFFFEEG7@CA<<FGFGEFGGGDFF7FFCEFGFGGGFFG9,EFGD8FGGGFGG@F,6CEFFEGCFD,CCFCGG,<<AF,?CEE,CF99,,,,CC7F8,5C,<?E<ECF,BF<FGAFFGG,,<@E8FFGDF,:CD9<FFFEED7C,,BAF7:FFGAFG<EFE9B=F,>9>FE=E9B;A9,C@<,:@+@F,@9;=E,,,@CC>7,4D>**@DCFCE8,,*1*4,0<69,4=+5?=,;6CG7,>*7*=++59+A+**=CC+32*/)5C*<+*0++*2.:C***+02*++
@M03152:184:000000000-AWYW1:1:2106:20680:24009 1:N:0:AGGCTTAGATACCTGT
AAGCTCGTAGTTGAATTTCGGATCTGGTTGGGTGGTCCGCCTGACGGCGTGTTTTACTGCTCGACTGGGTCTTGCCTCTTGGTGAACCTTCGTGTTCTTCATTGAATGCATCGGGGAACCAGGACTTTTACCTTGAGAAAATTAGAGTGTTCAAAGCAGGCCTATGCCTGAATACATTAGCATGGAATAATAAAATAGGACGTGTGGTTCTATTTTTTTGGTCTTTAAGAAATGCCGTAATGATTAATAGGGATAGTTGGGTGGAAGTCTCGGGTGCCAAGGCACTCCATTCATAGGGTTA
+
CCCC<FGFDFFGGGGGGGGGGGGGGGGGGGDFCGEGG8EFGGGGGCGGFGGGGGGGGGGGGGGGGGGFCDFGCFGGGGGGGGFGGGFEFGGGGGGGFGFCB9FFFBG9DFGGGGGGFDGGGGGGGFGGCD9AFFAEGFGFCFFFDCFFG<F?F9DFGGGFGGGGGFGGFGGGGGFGGGCEC>@FFCD9DFD=@DCACFC9FD@CFFGC:CCCFBCB,1:5:BFFGGC9++3*3559*:5:FFCFGDGCG+)****51+++:**?5<*<>?+*/)9CC@4E7C5C*:+8+*++0**++296*
@M03152:184:000000000-AWYW1:1:2106:23714:24179 1:N:0:AGGCTTAGATACCTGT
AAGCTCGTAGTTGAATTTCGGGACTAACAGATTGGTCGCGCCTTTGATGTGTACTGGTCTAGTTGGTTTCTCCCTTCTGACGAACCACGATGTCATTAATTTGGTGTCGTGGGAAATCAGGACTGTTACTTTGAAAAAATTAGAGTGTTTAAAGCAAGCGATAGCTTGAATACATTAGCATGGAATAATGAAATAGGACGTTTGATCCTATTTTGTTGGTTTCTAGGATCGACGTAATGATTAATAGGGATAGTTGGGTGGAATTCTCGGGTGCCAAGGAACTCCAGGCACAGGCTTAGAT
+
CCCCCGGGGGGGFGGGGGGGGDGGGGGGGGGGGGGGGGGGGGGGGGCGFGGGGGFFGGGGGGGGGGGGGGGGGGGGGGFFGGGGGGGFFGGGGGFGGFGFGGGGGGGFGCCFEFECCEDGGEFGGGGGGFFFGFGGCFGGFGCFFCFGGFGGGGGGGGGGECFGFGFDDDGGGE9FF<A;<C,@DGG9;;EFEGGC7,@FG7FCCGFDFFGGGGAFGGGDEFGGG;DCFC8CE5E5,::CFGFF7,4<ECAC9C77A5C*38<;<9C735*;53**+0)*200:CG?*75=CFGC*:+7++
@M03152:184:000000000-AWYW1:1:2106:22616:24412 1:N:0:AGGCTTAGATACCTGT
AAGCTCGTAGTTGAATTTCGGGATTAATTTATTGGTCGTGCAATAGTACGTACTGGTATTATTGATTCCTACCTTCTGACGAACCATGATGTCATTAATTTGGTGTCATGGGGAATCAGGACTGTTACTTTGAAAAAATTAGAGTGTTTAAAGCAGGCTCACGCTTGAATACATTAGCATGGAATAACGAAATAGGACGTTTGATTCTATTTTGTTGGTTTCTAGGATCGACGTTATGATTAATAGGGATAGTTGGGTGGAATTCTTGGGTTCCAAGGAACTCCAGTCTAAGGCTTTGTGA
+
CCCCCGGDGGGGFFFGGGGGGGGFGFGGGGFGGGFGGGGGGFCFGFGGGGGGGGGGGGGGGGGGFGGGGGGGGGGGGGFGGGGGGCGDGGGEFGGGFFGGGDDG7FFDFFFFGGGGGFGG8FGGGFCGGFGGD,CFCCFGGGG9FFGGGGGG9CBFFFGGGGFGGECF8FEGGGGGGGFGF?FFGAB,@+C+,CEGGGGGGFG9<=FGGAEGD,DFFF8B,,,33:,@B**14>*=?FE:E,,,55C=8FA6;9B6*****++::9+2*::*30++=);C*8<>86C+++++52>7++22+
@M03152:184:000000000-AWYW1:1:2106:8851:24475 1:N:0:AGGCTTAGATACCTGT
AAGCTCGTAGTTGAATTTCGGGATCAATTTATTGGTCGTGCAATCGTACGTACTGGTATTATTGATTCCTACCTTCTGACGAACCATGATGTCATTAATTTGGTGTCATGGGGAATCAGGACTGTTACTTTGAAAAAATTAGAGTGTTTAAAGCAGGCTCACGCTTGAATACATTAGCATGGAATAACGAAATAGGACGTTTGATTCTATTTTGTTGTTCTCTAGGATTGACGTAATGATTAATAGGGATATTTGGGTGGAATTCTCGGGTGCCAATTAACTCCATTCACAGGCTTAGAGT
+
CCCCCGGGGGGGFFGGGGGGGGGGGGGGGGGGGGFGGGGGGGFGGFGGGGGGGGGGGFGGGGGEGGGGGGCGGGGGG9EFGEG>FFGGGGGGFGGGGFCEGG9F7FF9FCFGGEEEGC<EFCEFFGEGFFGFEFGG8FGGGFGGFG?FGGGG<CE8+BBEGFFGGCFFGGGGEGGGGGGG9:AFFFFFCGBCDE,@EFGEGGGGFFEEEGG9;98@:,@3DFGGFCCF9@C7CCCC5=CFG?C@+>,4?66,5B,,*4::>9CD@FGG3*=)*7:7++1+4+3*>++?F6+>5<FF?+7++
@M03152:184:000000000-AWYW1:1:2106:15999:24840 1:N:0:AGGCTTAGATACCTGT
AAGCTCGTAGTTGAATTTCGGATCTGGTGGGGTGGTCCGCCTGACGGCGTGTTTACTGCTCGACTGGGTCTTGCCTCTTGGTGAACCTTTGTGCTCTTTATTGAATGCGTCGGGGAACCAGGACTTTTACCTTGAGAAAATTAGAGTGTTCAAAGCAGGCCTATGCCTGAATACATTAGCATTGAATAATAAAATAGGACGTGTGGTTCTATTTTGTTGGTCTTTAAGAACTGCCGTAATGATTAATAGGGATAGGTGGGTGGATTTTTCGGGTGCCAAGGAACTCCAGTCCCTGGTTTAA
+
CCCCCGGGGGGGGGFGGGFFDGGGGGG<FGGGGGGGGGGGGGGGGGGGDGGGGGGGGEFGGGGGGGGCGGGGFGGGGGGDGGFCFGGGGGAEFGGGGGGGGGCFAEEGGEGGDGEGGGGGGEGGGFGGGGGFCF9<D?F8=>,FDFGGGGGGGFC8B8CCFFGGGGGGGFGGDGFFFCA@;9,@F=ECFGEGG9;D@7FC@F7F@7FCBC9CGGG9,<,,=>B;=;CF+5*>6+B*=257C>FCC+2++280<0++5+1*:5**+03+20*9:C)9:7)**00*+3<+CF6++*0*0+23+
@M03152:184:000000000-AWYW1:1:2106:10930:24860 1:N:0:AGGCTTAGATACCTGT
AAGCTCGTAGTTGAATTTCGGGGTCAGTAGGTCGGTCGTGCCAACGGTATGAACTGGCTTCACTGATTCCTCCCTCTTGTAGAACCGTGATGCCATTAATTTGATGTTGCGGGGAAACAGGACTGTTACTTTGAAAAAATTAGAGTGTTTAAAGCAGGCTAACGCTTGAATACATTAGCATGGAATAATGAAATATGACGTCGAGCTTATTTTGTTGGTTTTCTAGGGTTGATGTAATGATTAATAGGGATAGTTGGGTGTAATTCTCGGGTGCCAAGGAATTCCAGTCACAGGCGTAGAT
+
CCCCCFFGFGGGGGGGE9FGGGGGGFGGGGGGGGGGGGGGGGCFGGGGFFFGGFGGGGGGFGFGGGGGGGGGGGGGGGGGGFDGFFE:F7FFFGFGGFFFEFGEFGGGGGGGGGGGDGGGGF7E=AFEFFG9FGFGFFGF89DFEFGGGGGFGFGGDFGFFFGCCBFEFGGGCGGFA9,@CFCFFCGGGGGGF;C,3;FC>*>:*6<8CCCFGFGGGGB;CFG?+B+=CF*>+5?9++41CF?<:1+C6*;7?CEGE5**/++2++0<*1*/:*0*+05:6+379CC9EFF7+*1*2*1A+
@M03152:184:000000000-AWYW1:1:2106:15551:24885 1:N:0:AGGCTTAGATACCTGT
AAGCTCGTAGTTGAATTTCGGGACTAACAGGTTGGTCGCGCCTTCGGTGTGTACTGGTCTAGTTGGTTTCTCCCTTCTGACGAACCACGATGTCATTAATTTGGTGTCGTGGGAAATCAGGACTGTTACTTTGAAAAAATTAGAGTGTTTAAAGCAAGCGATAGCTTGAATACATTAGCATGGAATAATGAAATAGGACGTTTGATCCTATTTTGTTGGTTTCTAGGATCGACGTAATGATTAATAGGGATAGTTGGGTGGAATTCTCGGGTGCCAAGGAACTCCATACTCAGGCTTATAT
+
CCCCCGDGGFGGFFGGGGGFFGGGGGGGGGGGGGGGGGGGGGGGGGGGEGGGGGGGGGGGGGGGGGGGGGGGGGGGGGGGGGGGGGDGGGGGGGFGFGFFGGGGGGFGGGGEGGGGGGGGGGGGGGGGGGGGG9FGAGGGGGGGGAFGGGGGGGGGGGGGGGGGGGGFFGCGFFGGGGGGFFGGGGGGFGFGGGGDFG:@CFF*3;@@ECGFGFEFGFFGCFBDGF96C88EEEE5C5F7+;::;;=6*;FF+C++>5**31BBF+<A*/*CED*:C53CC*2:88++2*3<+7CFC6*++
@M03152:184:000000000-AWYW1:1:2107:13684:1929 1:N:0:AGGCTTAGATACCTGT
AAGCTCGTAGTTGAATTTCGGGGTCAGTAGGTCGGTCGTGCCACCGGTATGAACTGGCTTCACTGATTCCTCCCTCTTGTAGAACCGTGATGCCATTAATTTGATGTTGCGGGGAAACAGGACTGTTACTTTGAAAAAATTAGTGTGTTTAAAGCAGGCTAACGCTTGAATACATTAGCATGGAATAATGAAATAGGACGTCGATATTATTTTGTTGGTTTCTAGGGTTGACGGAATGATTAATAGGGATAGTTGGGTGGAAGTCTCGGGTGCCATGGAACTCCAGTTACAGGCTTAGATT
+
CCCC9FFEFGCEFGGGGGGGGGGFGFGGGGGGGGGGGGGGGCGGGGGGGGGGGGGGGGGFGGGGGGGGGGGGGGFFGFFGGAEGGGGGGGGFFGGGGGGGGAFFGGGGGGEGGGGGGGGGGGGGGGFGGCFGGCF?FGGGGFGGGGGFFFGGGFGGDFGGG8<FEGGGGGGFF93@CFCFFECEFGCFG,5@CFFG7<BF:*:*F,1CEGG;FFFD,;B5CCFB@@FG>CCCE*3*3C+3:C7CFDFGGFC6<:7+*;?**0*<*<08*:ED*9C*950773+<+<0+<=FCEGG?89*>*
@M03152:184:000000000-AWYW1:1:2107:14792:2039 1:N:0:AGGCTTAGATACCTGT
AAGCTCGTAGTTGAATTTCGGGGTCAGTAGGTCGGTCGTGCCAACGGTATGAACTGGTCTCACTGATTCCTCCCTCTTGTAGAACCGTGATGCCATTAACTTGGTGTTGCGGGGAAACAGGACTGTTACTTTGAAAAAATTAGAGTGTTTAAAGCAGGCTAACGCTTGAATACATTAGCATGGAATAATGAAATAGGACGTCGATCTTATTTTGTTGGTTTCTAGGGTTGACGTAATGATTAATATGGATAGTTGGGTGGAATTCTCGGTTGCCAAGGAACTCCTGTCTCAGGTGTCGATC
+
CCCCCGGGGGGGGGGGGGGGGGGGGGGGGGGGGGGGGGGGGGGGGGGGGGGGGGGGGGGGGGGGGGGGGGGGGGGGGGGFGGFGGGGGGGGGGGGGGGGGGGGGGGG>8ECCEGGGGGGGFFFGGGGGGGGGGFGGFFFFFAFFGG9FGGGGGFCCG=7DFEFEFEGGGGGGCCFFCF7FDFFF9AGGGA9DEF,;,@C:F<C7FCGGFG@9C9C7,;:C6,CFC+BFFD:CC8**;7CFFF7+=++3++16>C<FC58*8:CFFFC55*/)/**0>*.*2C<F+2+++12+70*0+/***
@M03152:184:000000000-AWYW1:1:2107:11697:2581 1:N:0:AGGCTTAGATACCTGT
AAGCTCGTAGTTGAATTTCGGGATCAATGGATCGGTCATGCCTTGGTATGTACTGGTCTTATTGGTTCTCACCTTCTAATGAACCATAATGTCATTCATTTGATGTTATGGGGAATTAGGACTGTTACCTTGAAAAAATTAGAGTGTTTAAAGCAGGCTAACGCTTGAATACATTAGCATGGAATAATGAAATAGGACATCGCATTCTATTTTGTTGGTTTCTAGGATCGATGTAATGATTAATAGGGATAGTTGGGTGGAATTCTCGGGTGCCAAGGAACTCATGTCACAGGCTTAGATC
+
CCCCCGGGGGGGGGGGGGGFGGGGGGGGGFGGGGGGGGGGGGGGGGGGGGGGGGGFGGGGGGGFGGGGGGGGGGGGGGGGG9FGGGGGFGGGGGGGFGGGGGGGGFGGGFGCFFGGGGGGFGGGGGGGGFGGDFGGCEGGGCGGFGGFGGGGDGGGGGGFGGGGGGGGGGGGGGGGGGGGGGFFGGGGCEGGGGF,CFF9:FGFG7,EFFFCGD@@BFC?FGF97,B@8EGGGG,@EECF7:@FEFG>FFCFFC,<*AE*CFG6@:?*==F<E4778*.;*>+++5?+++1+=*5*5+3++
@M03152:184:000000000-AWYW1:1:2107:23573:2779 1:N:0:AGGCTTAGATACCTGT
AAGCTCGTAGTTGAATTTCGGGATCAATACGTCGGTCGTACCTTCGGTACGTACTAACGTTATTGATTTCTCCCTTCTGACGAACCGTGATGTCATTAATTTGATGTTACGGGAAGCTAGGGCTGTTACTTTGAAAAAATTAGAGTGTTTAAAGCAGGCAATCGCTCGAATACATTATCATGGAATAATGAAATAGGACGTTCGAACCTATTTTGTTGGTTTCTAGGATCGACGTAATGATTAATAGGGATAGTTGGGTGTAATTCTCTGGTGCCAAGGAACTCCAGTCACAGTCTTAGAT
+
CCCCCGGGGDFGFGGGGGGGGGDGGGGGGGGGGGGGGGGGGGGGGFGGGGGGGGGFFGGGGFFGFGGGGGGGGGGGGGGGGC:BCGGECCCEGFGGGFGGGGGGGGGGDGGG:CFG8EFGGFGGDGGFFG<FF<FFFFEGFGCDDEFEEGG9F,ABF7FFFGDFDGGGG?FGGGFFF9@EGFFFFCGGGG9@@CFCGC@@<DDC:>>>C,DDF9,,?>7*4<2C9;CEB8**=*/**=++;19A2++<*07*5=C++8BE*++9@9C++2+2:>2*29)9E0+<8<+A+9*3<*2<E7:**
@M03152:184:000000000-AWYW1:1:2107:11724:2818 1:N:0:AGGCTTAGATACCTGT
AAGCTCGTAGTTGAATTTCGGGGTTAGTAGGTTGGTCATGCCTCTGGTATGTACTGGTCTCACTGATTCCTCCTTCCTGATGAGCCGTAATGCCATTAATTTGGTGTTGCGAGGAATCTGGACTGTTACTTTGAAAAAATTAGAGTGTTTAAAGCAGGCTAACGCTTGAATACATTAGCATGGAATAATGAAATAGGACGTTCGATCCTATTTTGTTGGTTTCTAGGATTGACGTAATGATTAATAGGGATAGTTGGGTGGAATTCTCGGGTGCCAAGGAACTCCAGTCACATGCTTAGAA
+
CCCCCGG:-CFFGGGGGFGGGGGGGGEGGGGFCFGFGGGGGFDF<FGGGGGGGGFGGGGGGGGGGCGGGGGGGGGGGGGGGGGGGGGGGGGGGGGGDDEFD?FGGGGGGFGFEGGGF9?FGAEGGGGGGEGGG,?E9FFGCEGCEFFGDEGGGGGGGGGGGGGG@BEGEBFGFGGGGGDFGGGGFGFGFFGFGGGGDCF+8D,3>=FG97DFGFGCFF@**4@EFFF6;DFC54CC@FFCF;,,9:,=0=C6FE;CDEEE==9;4:++=E5FEG4+2C5;*0<@+0<<6*23+2*+<C6**
@M03152:184:000000000-AWYW1:1:2107:17370:2902 1:N:0:AGGCTTAGATACCTGT
AAGCTCGTAGTTGAATTTCGGGACTAACAGGTTGGTCGCGCCTTCGGTGTGTACTGGTCTAGTTGGTTTCTCCCTTCTGACGAACCCCGATGTCGTTAATTTGGTGTCGTGGGAAATCAGGACTGTTACTTTGAAAAAATTAGAGTGTTTAAAGCAAGCGATAGCTTGAATACATTAGCATGGAATAATGAAATAGGACGTTTGATCCTATTTTGTTGGTTTGTAGGATCGACGTAATGGTTAATAGGGATAGTTGGGTGGAATTGTCGGGTGCCAAGGAACTCCAGTCACAGGCTTAGAT
+
C<@CBEFGE@FFGG<F@<F<CGDGCEGGG<DCEFGGGE:FFCGGFFGEGBCFD<E@FCE<FGGFF?@@<EEFGCFCD9FDGG@F:F:CG>CFDFGFF:F?A9BFFG=EGDEGGGG8FFCGGGGGG<@,<FCDEEFFGGGG8DDAFBFFC,58DE<AFG@EGGCEF<F@<@9C<FEFF,DFGGGCCAFGGAFG,>BCGGC*CCGF9<,<D,@@C@96DFGG5C*=9BFCDCG5*:3;;5@+15++4;77C05=8AF<C58*?;+AC+3975EFED<77<)**28<+<+02/00+**28+*2*
@M03152:184:000000000-AWYW1:1:2107:15339:3038 1:N:0:AGGCTTAGATACCTGT
AAGCTCGTAGTTGAATTTCGGGGTCAATGCGTCGGTCGTGCCTTCGGTACGTACTGATGTTATTGATTCCTCCCTTCTGACGAACCGTGATGTCATTAATTTGGTGTTACGGGGAATCAGGACTGCTACCTTGAAAAAATTAGAGTGTTTAAAGCAGGCTAACGCTTGAATACATTAGCATGGAATAATGAAATAGGACGTTCGAACCTATTTTGTTGGTTTCTAGGATCGACGTAATGATTAATAGGGATAGTTGGGTGGAAGTTTCGGGTGCCAAGGAACTCCAGTCACAGGCTTAGAT
+
CCCCCGGGGGGGGGGGGGGGGGGGGGGGGGGGGGGGGGGGGGGGGGGGGGGGGGGGGGGGGGGGGGGGGGGGGGGGGGGFGGGGGGGGGGGGGGGGGGGGGGGGGGGGGGGGGGGGGGGGGGGGGGGGGGGGG9EGFGFG=FFFFFGGGGGGGGGGGGGGGGGGGGDFGCCFGGAFG9FFFGGGGGGGFFGGEGFGGF?EFFGGGGGGGGGGGGGGGFGGGC,?FFGGGGGGCEG5:C712<F+<CG?C6CGGG?EG*2;5:9*9+3+*::5:<*:<C@CFFFG+8@EFF>?+9*:FCF:*
@M03152:184:000000000-AWYW1:1:2107:17893:3132 1:N:0:AGGCTTAGATACCTGT
AAGCTCGTAGTTGAATTTCGGCGTGCGCCTCGGGCTTGGTCGGCCGTCAAGGTCTGTACCGTCCGGGTCACGCCCCACTGTAGGATACTCACCGCTGTCCTTAACTGGGTGGCGGTCAAAGGGGGTTTCGTGCATGGGGGGCAACTTCTGTGCATAATCTCTGGGGTTCCTACTCTTTTACTTTGAGCAAATTAGAGTGTTCAAAGCAGGCAATCGAGCCTTTGAATACTTCAGCATGGGATAATGGAACAGGACTGGTGTCCTGATTTCGTTGGTTTCTAGGAAATCAGTAAGGATTAAT
+
CCCCCGGGGGGGGGGGGGGGGGGGGGGGGGGGGCGGGGGGGGGGGGGGGCGGGGGGGGGGGGGGGGGGGGGGGGGGGGFGGGGGGGFGGGFGGGGCGFGGGGGGGGGGGFGDGGGGGEFGGGGGGGGGGGGGGGGGGGGGGEDCCGGGGGGGGGGGGGGGFGFGGGG5CGGGGCECFGGGGGFCFFGGFGGF7+<<FEFFG7AEECFGGG>8@FGFCCEC;FG?F7CF+CCFF:9+<7@C4<FFGGGGGGGG81*7@E<@@<0+0<CFCFG5F*CDGC?F7CG+++000*23+**+0+***
@M03152:184:000000000-AWYW1:1:2107:22421:3287 1:N:0:AGGCTTAGATACCTGT
AAGCTCGTAGTTGAATTTCGGGATCAGTACGCTGGTCATGCCTCCGGTATGTACTGGTGTCACTGGTTCCTCCCTTCTGAAGAACCATCATGCTATTAATTTAGTGTGGTGGGAAATCAGGACTGTTACCTTGAAAAAATTAGAGTGTTTAAAGCAGGCTCTCGCTTGAATACATTAGCATGGAATAATGAAATAGGACGTTAATTCTATTTTGTTGGGTTCTATGATTGACGTAATGATTAATAGGGATAGTTGGGTGGAATTCTAGGGTGCCACGGAACTCCATTTACAGTCTTAGATA
+
AAAC-CFFGGGGGFGGGEC@CCGGFGGGGEGGGGGGGGGGGGGGFEE@FGDFFGEFGF@FGFGGGFFFGFGGGCF<EE@FG?<CFFGGGCGFCEG9C6E?<FFFFGEFGGDFGGGGGGGG8<FFGGEEGGGEGAFGA=7EFFG9FFCG98BEFGGGGGEFC,ACCFFFGDFFGDCFFGGGC9F:FFCDD,C3@CEFCGC:3>E7FCFF,DFGEADC7,*@8E9,,7,@,,4,4>C1*,,2+,555D,=?C<C>9=,4=*8:CF?+A+5+=CD**;*1)8DC<C82+++21+3+**0++::*
@M03152:184:000000000-AWYW1:1:2107:24811:3557 1:N:0:AGGCTTAGATACCTGT
AAGCTCGTAGTTGAATTTCGGGATTAATTTATTGGTCGTGCAATAGTACGTACTGGTATTATTGATTCCTACCTTCTGACGAACCATGATGTCATTAATTTGGTGTCATGGGGAATCAGGACTGTTACTTTGAAAAAATTAGAGTGTTTAAAGCAGGCTCACGCTTGAATACATTAGCATGGAATAACGAAATAGGACGTTTGATTCTATTTTGTTGGTTTCTAGGATCGACGTAATGATTAATAGGGATAGTTGGGTGGAATTCTCGGGTGCCAAGGAACTCCAGTCACAGGCTTGGATC
+
CCCCCGGGGGGGGGFGGGGGGGGGGFEGGGGGGGGGGGFGGG9FGGFFGGGFGGGGGFGGGGGFFGGGGGGGGGGGGDFGGD@:F,EFGGFEFGGGEEGFFGFFGGGGGGCCGGCFGGGGGGGGGAEFFGGGGGGGGGGGGGGGGGGGGGGGGGGG7FC8FGGGCGGGGGGGC?FGGFADGFGGFCGFGGCCFGGG,,@>D7@,@FFFFGGFGFFGC6C*DFG9;D6<,@CGEGGFG?:,2>,:,8C6,?FFGF,<*=EEG9BCFG?***=DEGFG4*896C;6+050+9*0:95:*****
@M03152:184:000000000-AWYW1:1:2107:17565:3638 1:N:0:AGGCTTAGATACCTGT
AAGCTCGTAGTTGAATTTCGGGGTCAGTAGGTCGGTCGTGCCAACGGTATGAACTGGCCTCACTGATTCCTCCCTCTTGTAGAACCGTGATGCCATTAACTTGGTGTTGCGGGGAAACAGGACTGTTACTTTGAAACAATTAGAGTGTTTAAAGCAGGCTAACGCTTGAATACATTAGCATGGAATAATGAAATAGGACGTCGATCTTATTTTGTTGGTTTCTAGGGTTGACGTAATGGTTAATAGGGATAGTTGGGTGGAATTCTCGGGTGCCAAGGAACTCCAGTCACAGGCTTAGCTC
+
CCCCCGGGGGGGGGGGGGGGGGGGGGGGGGGGGGGGGGGGGGGGGGGGGGGGGGGGGGGGGGGGGGGGGGFGFGGGGGGGGGGGGGGGGGGGGGGGGEGFGFGGGGGGGGGGEGGGGGGGGGGGGGGGGGGGGGGGGGGGGGGGG<FG9FGGGGGDCFGGFGGGGGDGGFGGGGGGGGGGGGFGGGGGGDFGC;;9AFGGGGG7<FFFGGGGFCFGC==EFFG9<C5EF55C8*3;8++5;C9EC:C=6=76+@7?58*:C<FGCG7A5=FGCFG**9@FGF9<E?FGGFG@C39:++*0*
@M03152:184:000000000-AWYW1:1:2107:25485:3920 1:N:0:AGGCTTAGATACCTGT
AAGCTCGTAGTTGAATTTCGGACCTGGCTGGGTGGTCTTGCCGAAAGGTAAGCACTGCTCCGGTCGGGTCTTTCCTTCTGGGGAACCAGTGTGCTCTTAATTGGGTGCGCTGGGGATCCAGGACTTTTACTTTGAAAAAATTAGAGTGTTTAAAGCAGGCTAACGCTTGAATACATCAGCATGGAATAATGAAATAGGACGTTTGATCCTATTTTGTTGGTTTCTAGGGTCGACGTAATGATTAATAGGGATAGTTGGGTGGAATTCTCGGGTGCCAAGGAACTCCAGTCACAGGCTTAGA
+
CB@CCGEGGGEGGGFGGGGGGGGGGGGGGGGGGGGGGGGGGGGGGGGGGGGGGGGGGGGGGGGGGGGGFEGGGGGGGGGGGGGGEGGGGGGFGGGGGGGGGGGGGGGGDECGGGGGGGGGGGGGGGGGGGGCFGGFFFGGGFFGGGFGGGGGGGGGD=DG@8DGCCCE7>CFGGGGGGGGG9FFGGGGGGGGFGGGGGGGGG7:CB;CGCFCFGGFG6::BEEE7;<6CG6:CC=?CFFFDF++=7C:CF<=C?<7A+:8CGF+7?<CA5=3CDD5:<F36@*290::FFDFF>*76C7C*
@M03152:184:000000000-AWYW1:1:2107:5800:4099 1:N:0:AGGCTTAGATACCTGT
AAGCTCGTAGTTGAATTTCGGGATCAATATGTCGGTCGTGCCTCGGTACGTACTGGCATCATTGGTTTCTCCCTTCTGATGAACCATGATGCCATTAATTTGGTGTCGTGGGGAATCAGGACTGTTACTTTGAAAAAATTAGAGTGTTTAAAGCAGGCTCACGCTTGAATACATTAGCATGGAATAATGAAATAGGACGTTTGATTCTATTTTGTTGGTCTCTAGGATCGACGTAATGATTAATAGGGATAGTTGGGTGGAATTCTCGGGTGCCAAGGAACTCCAGTCACAGGCTTAGAAA
+
CCCCCGGGGGGGGGGGGGDGGGGGGGGGGGGFGGGGGGGGGGAFFGGGGGGGGGGGGGGGGGGGGGGGGGGGGGGFGGGGFGGGGGGGGGGGGGGGCFGGAEFFDFCGGGGGGCFGEFGGGGGGGGGGGGGGGDGE=FGGGFGGGGGGFEGFGCF@FDFCF5=FD7FGFFFDFFFCDCFGGGGGFFGFA93EF99D9@B8F<CFGGCBFFGGGGD,:8C9,>EFG@:D,41:**=C8EFCC;;CCC,;04>FCCFDGEC7@+>FGG+A55;CED*7CFFGFGF8EFGD+**0/*5:++2**
@M03152:184:000000000-AWYW1:1:2107:20518:4111 1:N:0:AGGCTTAGATACCTGT
AAGCTCGTAGTTGAATTTCGGGATCAATACGTCGGTCGTGCCTCGGTACGTACTAACGTCATTGATTTCTCCCTTCTGACGAGCCGTGACGTCATTAATTTGGTGTTACGGGGAGTCAGGACTGTTACTTTGAAAAAATTAGAGTGTTTAAAGCAGGCAATCGCTCGAATACATTAGCATGGAATAATGAAATAGGACGCTCGAATCTATTTTGTTGGTTTCTAGGATCGACGTAATGATTAATAGGGATAGTTGGGTGTCATTATCGGGTGCCACGGAACTCCACGCACAGCATTAGATT
+
@CBC-FCFGGGGFGGGGGEGGEDEFD<EFGGGF@FFG:@FGGDFG,CFGGFGC@F@<CF,FGG9FFGDFGGF,@F86<FD7B+=+FFCFC@CBCD?5<?,C<F::E:E<CCDG46?F,EFCECE,CAFFFFG9,:EF>F@FGC98B:?BB7?,>CGDEDF<D7FCCC7,>+:8FACCD3,,6@,@@,@C;CCEGFCC,**5>E@3,*,6@@FC;:<F8B*=2<B+?6?EE5EEB*;*<++;;+<@+<70*20CC97**A*+<++*39;**/)*2**1)0*/<:C+*/1275***23+0:**
@M03152:184:000000000-AWYW1:1:2107:25403:4390 1:N:0:AGGCTTAGATACCTGT
AAGCTCGTAGTTGAATTTCGGAATCAATTTGTTGGTCGTGCCTCGGTACGTACTGGTATTATTGGTTTCTACCTTCTGAAGAACCTTGATGTCATTAATTTGGTGTCTTGGGGAATCAGGACTGTTACTTTGAAAAAATTAGAGTGTTTAAAGCAAGCATACGCTTGAATACATTAGCATGGAATAATGAAATAGGATGTTTGATTCTATTTTGTTGGTTTCTAGGTTCGTCGTAATGATTAATCGGGATAGTTGGGTGGAATTCTCGGGTGCCACGGAACTCTAGTCACAGTATTCGATC
+
C@@CCEFGCFGGGGGGFGGGG>@CCEFGDGGGGG@FGDGGGGG@F7FGGGFFGGGGGCFG<CFCFFGGGGFGECEGGAEF9<ECEGG@FFFFGFGGA,CFFA9EFCE9FD,:CFCEFFGGGGGFFFG<FGGFGFFGGGECGFFFGFFFGFG9E9FGCFGGGGGGGG<F8C,CE9FF9<FGGF8C>FFGGF9D=,,,3,,37,8,9,@FFFFCF;BF,6+>:;@CC9,7,***5383D,5,=7,,,3*4**0=,=EGDG>CC?EC+:B****91*;7)883*+5+5>5++1*+0*20+**20
@M03152:184:000000000-AWYW1:1:2107:11570:4432 1:N:0:AGGCTTAGATACCTGT
AAGCTCGTAGTTGAATTTCGAGACCGGCTTACTGGTCGTGCTATTGTACGTACTGGTATAATCGGTTTCTCCTTTCTGACGAACTATAATGCCATTAATTTGGTGTTTTAGGGAATCAGGACTGTTACTTTGAAAAAATTAGGGTGTTTAAAGCAGGCTCACGCTTGAATACATTAGCATGGAATAACGGAATAGGACGTTTGATTCTATTTTGTTGGTTTCTAGGATCGACGTAATGATTAATAGGGATAGTTGGGTGGAATTCTCGGGTGCCAAGGAACTCCAGTCACAGGCTTAGATC
+
CCCCCGGGFFGGGGGGGGGGGGGGGGGGGGGGGGGGGGGGGGGGGGGGGGGGGGGGGGGGGGGGGGGGGGGGGGGGGGGGGFGGGGGGGGGGGGGGGGGGGGDFEGGGGGGFGFGGGGGGA+EFGGGGGGGGGGGGGGGGGGGGGGGGGGGGGGGGGGGCFGGGGGGGGGGGGGGGGGGGGGGCEGGGGGGGFFGGGGECDGGGGGGGGGABFGGGFFGGGGFGGGGE?ECC=8CFECF?@EFGGGDFGFGGG7308E5@CFFFDFB85CF<>FGFGGFCCE<CGGEC<FFF=55C86**2
@M03152:184:000000000-AWYW1:1:2107:22204:4492 1:N:0:AGGCTTAGATACCTGT
AAGCTCGTAGTTGAATTTCGGGATCAATTTGTTGGTCGTGCCTCGGTACGTACTGGCATTATTGGTTTCTACCTTCTGAAGAACCTTGATGTCATTAATTTGGTGTCTTGGGGAATCAGGACTGTTACTTTGAAAAAATTAGAGTGTTTAAAGCAGGCATACGCTTGAATACATTAGCATGGAATAATGAAATAGGACGTTTGATTCTATTTTGTTGGTTTCTAGGATCGACGTAATGATTAATAGGGATAGTTGGGTGGAATTCTCGTGTGCCAAGGAACTCCAGTCACAGACTTATATT
+
CCCCCGGGGGGGGGGGGGGGGGGGGGGGGGGGGGGGGGGGGGGGGGGGGGGGGGGGGGGGGGGGGGGGGGGGGGGGGGGGGGGGGGGGGGGGGGGGGFGGGCGGGGDFGFGGGGGGGFGGGFFGGGGGGGGGCFFDGEGGGGGGGGGGGGGGGCGEGGGGFFGGGDFFFGGGGGGFGGGFGFGGGGGGGFGFCBBF9DC>F@:FFFGGGGGFFCEFFGEFGGGGGGGGG*>BCEGGGGFGGGAFCF6=6;8FGG,,:C**3B9C:E9E*=CFF7FG4CAC*><?CGF++37@+9>FF+2:*
@M03152:184:000000000-AWYW1:1:2107:18410:4686 1:N:0:AGGCTTAGATACCTGT
AAGCTCGTAGTTGAATTTCGGGATCAATGGGTCGGTCGTGCCCTCGGTACGTACTGGTTTTATTGGTTCTCACCTTCTAATGAACCATAATGTCATTCATTTGATGTTATGGGGAATTAGGACTGTTACCTTGAAAAAATTAGAGTGTTTAAAGCAGGCTAACGCTTGAATACATTAGCATGGAATAATGAAATAGGACATCGCATTCTATTTTGTTGGTTTCTAGGATCGATGTAATGATTAATAGGGATAGTTGGGTGGAATTCTCGGGTGCCAAGGAACTCCAGTCACAGGCTTAGAT
+
CCCCCGGGGGGGGGGGGGGGGGGGGGGGGGGGGGGGGGGGGGGGGGGGGGGGGGGFGGGGGGGGGGGGGGGGGGGGGGGGGGGGGGGGGGGGGGGGGGGGGGGGGGGGGGGGGGGGGGGGGGGGGGGGGGGGGGGGGGGGGGGGGGGGGGGGGGGGGFGGGGGGGGGGGFFGGGGGGGGGGGGGGCFGGGGGGGGGGFFGGFGGGGGGFGGGGGGGGGGGGGGDGGFGG?BCGDFGCFFFGGGECF?FGF4:CFC7C=EECC+98@FFCF*>EG5+;C)9CEF+AC+<C9>009CFFE=72
@M03152:184:000000000-AWYW1:1:2107:14865:4797 1:N:0:AGGCTTAGATACCTGT
AAGCTCGTAGTTGAATTTCGGGGGCATTCAGGCCAAAGCTCGTCCTTGTGGCGTGGCTGGGTCTGGGCTTCCTACGTTTGGATAGTGGGCAACCGCTTCCAATCATTTACTTTGAAAAAATTAGAGTGTTCAAAGCAGGCGTAACCTTGCCATTGAATATTACAGCATGGGATAATAGAATATGACGTTGGTCTTATTTTGTTGGTTTCTAAGGCTGATGTAATGATTAATAGGGATAGTTGGGTGGAATTCTCGGGTGCCAAGGAAATCCAGTCACAGGCTTAGATCGCGTATGCGGTCT
+
CCCCCGGGGGGGGGGGGGGGGDEGGGGGGDGGGEGGFFFFGGEGGGFGGGGGGGGGGGGGGGGGGGGGG?EFGGGGGGGGGGFGGGGFGFGGGGGGGGGGGFGGFGGGGFGGGGGGGGGGGGGGGGFCFFFGFGGGGGGGGGGGGEFGGGGGGGGGGGDEEFGGGGGFFFFFFFGGGGGEGGGFGGGCCFFFFGGG?FFFGGGG7<EGFFGGGFCFGGF9,;CEGCD9C9CC+?CC**+<7@GGCC8=<?7:F9ECEGG*;CFEFDF+0+<CCFFFFGFGGFCACC++*0)8CD<F**1)/
@M03152:184:000000000-AWYW1:1:2107:25762:4926 1:N:0:AGGCTTAGATACCTGT
AAGCTCGTAGTTGAATTTCGGGATCAATACGTCGGTCGTGCCTCGGTACGTACTAACGTCATTGATTTCTCCCTTCTGACGAGCCGTGATGTCATTAGTTTGGTGTTACGGGGAGTCAGGACTGTTACTTTGAAAAAATTAGAGTGTTTAAAGCAGGCAATCGCTCGAATACATTAGCATGGAATAATGAAATAGGACGTTCGAACCTATTTTGTTGGTTTCTAGGATCGACGTAATGATTAATAGGGATAGTTGGGTGGAATTCTCGGGTGCCAAGGAACTCCAGTCACAGTCTTAGTTG
+
CCCCCGGGGGGGGGGGGGGGGGGGGGGGGFGGGGGGGGGGGGGGGGGGGGGGGGGGGGDGGGGFGFFGGGGGGGGGGGGGGGGGGGFGDGGFGGGGFGFGGGGGGGGGGGGGDFFFFGGGFGFGGGFGGFFGGAFGFC<DDFGGGGCFGCGFFCDGGGGGGGFGGGGGGCFECFGGGCCFFGCGGGGGGAFCFFGGGFG*>BEGGGEGGGGGD;:FGFE5CFGGGFGFGEE5=EF@FGGC7>C79@?66*>FF+;C=EGC5<CFD<E5=5C<*77C4C57*<+C68A9:6:00*::CC:**
@M03152:184:000000000-AWYW1:1:2107:16828:5013 1:N:0:AGGCTTAGATACCTGT
AAGCTCGTAGTTGAATTTCGGGGTCAGCATGTTGGTCGTGCCACTGGTACGTACTAGCGTTGCTGATTCCTCCCTCTTGCCGCACCGTAATGCTATTTATTTGGTGTTGCGGGGAATCAGGACTGTTACTTTGAAAAAATTATAGTGTTTAAAGCAGGCATGCGCTTGAATACATTAGCATGGAATTATTGAATAGGACGTTCGATCCTATTTTGTTGGTTTTTAGGGTTGACGTAATGTTCAATAGGGATACTTGGGTGAAATTTTCTGGTGCCCAGGGACTCCCATCACTGGCTTACCG
+
C@B@<EC@BFCA<-,EFG9@6B:@;EFECAFD<<FFGGG@C,CFFGG<FG:F<CD<6F@6:@FF,C<EC@FGFG8CF,9,6@6+@F7C,8,CF,CDF,,<EE5FEFF7<?FD+448FGGG,,:BFFCDF@,@???CAF:A=?,5=FGGF@DAF><C,++3,,,>7F+>D@<D9,,@=,,3@,<BF,,7>,,7;2,,>,>16D7*,2CC;@AF;C;4B::;C9*=322/5*8B9****2++1+++++5<CCF*+0<++;;8ECGCC0+<9A7C?F5*0*7118*0<5*+2/*+02C*;+**1
@M03152:184:000000000-AWYW1:1:2107:26162:5198 1:N:0:AGGCTTAGATACCTGT
AAGCTCGTAGTTGAATTTCGAGATCAGTACGCTGGTCGTGCCTTCGGTATGCACTGGTGTCACTGGTTTCTCCCTTCTGAAGAACCGTCATGTCATTAAGTTGGTGTGGCGGGGAATCAGGACTGTTACTTTGAAAAAATTAGAGTGTTTAAAGCAGGCTCGCGCTTGAATACATTAGCATGGAATAATGAAATAGGACGTTTGACCCTATTTTGTTGGTTTCTAGGATCGACGTAATGATTAAGAGGGATAGTTTGGTTGAATTCTATGGTGCCAAGGAACTCCAGTCACCGGCTTTGTT
+
CCCCCFGGGGGGGGGGGFGGGGGGGGGGGFEDGGGGGGEGGGFGGGDGGGGFFFFFGGGGGGGGFGGGGFFGFGGFGGGGGGGFGGGGGGGGAFFFGFGFFGFG?DGGGCFGGGEGGDDCFCFGGFFFGGGG<<AFCFEE@<FGGFEGDCFDFFG8>=C7FGGGGGGGCGGCFCCFFFG9F9>>FA>FFFEGGGGG7CCFCGC@CC:7?<,,?;4<98C8FC<FCC+3+?*33B:@5>CC*+0++*3/155CFG?99CF5C23<DF7++<+*+29*0*05AFCCCCCF?BC+1)9=G+**0
@M03152:184:000000000-AWYW1:1:2107:24042:5207 1:N:0:AGGCTTAGATACCTGT
AAGCTCGTAGTTGAATTTCGGGATCAATATGTCGGTCGTGCCTCGGTACGTACTGGCATAATTGGTTTCTCCCTTCTGATGAACCATGATGCCATTAATTTGGTGTCGTGGGGAATCAGGACTGTTACTTTGAAAAAATTAGAGTGTTTAAAGCAGGCTCACGATTGAATACATTAGCATGGAATAATGAAATAGGACGTATGATTCTATTTTGTTGGTTTCTAGGATCGACTTCATGATAAATAGGGATAGTGGGGTGTAGTTATCGGGTGGCAAGGAACAACAGTCACAGACATAGAGC
+
C@-ACFFFFG;CFEF9CC-C@C7@FEECC<@FACCFCCEGGC<GEG@GB@EFEFFGF<F,CC,EF6F@F@@FFFDC@F,CA@@@,@FFF9E<<C?FGGG,EAF8D,:?DFDGC7BF,5C8AD,BFGG9?B,CAEFFBF,EFFGGGGG9?@FA<9<EF7=F=FD+A=3,7A?,8E@<3>9,>,>F::BFGFAFFGA6CBEC+,,@@FF;=@EAC;,>DE**,,,,,6D,:>***11<1,,,+1,1444,,,2,5,4:8/B4++3279+3>5FD**90**)2:**2;*<+<9:7+1*+03***
@M03152:184:000000000-AWYW1:1:2107:19965:5231 1:N:0:AGGCTTAGATACCTGT
AAGCTCGTAGTTGAATTTCGGCCTTTGCCGCCCGGTCCGCCTATTTGGGTGTGTACTGGAGCGGTGGAGGCTTACCTCGTGGTGAGCTGTTATGCCCTTTACTGGGTGTGGCAGGGAACCATGATTTTTACTTTGAAAAAATTAGAGTGTTCAAAGAAGGCTTACGCCCGAATACATTAGCATGGAATAATAAAATAGGACGTGCGGTCCTATTTTGTTGGTTTCTAGGAACGCCGAAATGATCAATAGGGATAGTTGGTGGGAATTCTGGGGTGCCAAGGAACTCCAGCAACAGACTTAG
+
CCCCCGF@FGGGGGGGGGGGDGGGGGGGGGGGGGGGECECGGGCCFGGDGGGGGGDGGGGGGGGGGGCFCCC8CFEGG:DFFGGFGGGGGGGGGGGG8FFGGGEGEDFFEGGGCGGGGFBEECFFGGGGEFFGDEGGDCE@F@<FGF<FGGF@CCF,>,,:,=F8FECFGGGD@F=CFDB,@FCGGEAFFGGGG9>FCFGFFB*FGG:CCFCG,;@FG:EF*89@@CC?++3*=?**=***3+++*<2A+*:0*+02<C/*;>FG=++33<<=/)9577C5@**<0+32)****9**<***
@M03152:184:000000000-AWYW1:1:2107:23967:5237 1:N:0:AGGCTTAGATACCTGT
AAGCTCGTAGTTGAATTTCGAGACCGGCTTACTGGTCGTGCTATTGTACGTACTGGTATAATCGGTTTCTCCTTTCTGACGAACTATAATGCCATTAATTTGGTGTTTTAGGGAATCAGGACTGTTACTTTGAAAAAATTAGAGTGTTTAAAGCAGGCTCACGCTTGAATACATTAGCATGGAATAACGGAATAGGACGTTTGATTCTATTTTGTTGGTTTCTAGGATCGACGTAATGATTAATAGGGATAGTTGGGTGGAATTCTCGGGTGCCAAGGAACTCCAGTCACAGGCTTAGATC
+
CCCCCGGEFGGGGGCFGGGGFGGGGGGGGGGGGGDGGGGGGGGFFGGGGGGF8FA@EDFFGGGGEEGGFGGGGFGGGFFGGGEGFGEFAEFFEFGCDFGGGGGFGAFFGFG8<CFFDGGFFGGFGGGGGGFGFCFDEFGCFF9FFGFFFEEGGAEDB:4EFFEGDGGFCEDFGFFGGCF,C,DCFF;F>8EEF?DGFFGC<FEAFFGGCCFGGGGGGGG5FCEFG96,2B5CGC:,@9;CFE?FFFCD?,96ECCGDGG*=B9B:ACECECC5CD***)9>C@CGGGGG**3/7*2++***
@M03152:184:000000000-AWYW1:1:2107:15420:5361 1:N:0:AGGCTTAGATACCTGT
AAGCTCGTAGTTGAATTTCGGAATGTCATCTGGTCAAAGCTCGTCCTTGTGGCGTGGCTCGGCTGGTGCTTCCTATCTTCCGATAGTGAGGGGTTAAACCTTTGCTTCGGATCATTTACTTTGAAAAAATTAGAGTGTTCAAAGCAGGCGTATCTTGCCATTGAATATTACAGCATGGGATAATAGAATATGACGTTGGTCTTATTTTGTTGGTTTCTAAGGCTGATGTAATGATTAATAGGGATAGTTGGGTGGAATTCTCGGGTGCCAAGGAAATCCAGTCACAGGCTTAGATCTAGTT
+
CCCCCGGGGGGGGGGGGGGGGDGGGGGGGGGGGFGGGGGFFGGGGGGGGGGGGGGGGGGGGGGGGGGGGGGGGFGGGGGFGGGGGGGGGGGGGGGGGGGGGGGGGGFGGGGGEGGGGGGGGGGGG?FGFFFDFGGGGGGGGGGGGGGFGGGGGFGFGGGGGGGGGGGGGGFGGGGGGGGGGGGGGGGGGGGGF9:@DFGFGFGGGEGFEFGGFEGCB,@BFFGGC,25?9<CFGE9;EC?CFGFCCEF,9CCE=CG6CC+32:8DGDG*1<C=<70:?<D60+<9AFG5<70<C?:0+***
@M03152:184:000000000-AWYW1:1:2107:19343:5392 1:N:0:AGGCTTAGATACCTGT
AAGCTCGTAGTTGAATTTCGGGATCAATATGTCGGTCGTGCCTTCGGTACGTACTGGCATCATTGGTTTCTCCCTTCTGATGAACCATGATGCCATTAATTTGGTGTCTTGGGGAATCAGGACTGTTACTTTGAAAAAATTAGAGTGTTTAAAGCAGGCTCACGCTTGAATACATTAGCATGGAATAATGAAATAGGACGTTTGATTCTATTTTGTTGGTTTCTAGGATCGACGTAATGATTAATAGGGATAGTGGGTGGAATTCTCGGTTGCCAAGGAACTCCAGTCACAGGCTTAGATC
+
CCCCCGGGGGGGGGGGGGFFEEEFGFFFGGGGGGGGGGGCGGGGGGGGGGGGGGGFCGGGFFGGCCGFGEGGGGGGGGGGFEFFFFFGCFGGGGGGG,9EGGGGGFGGGGGGGGGGGGGGD8=FGFFEGGGGGCFFFFGFFE8F,CEFGGGGF,?FGFGGGGGGGDG@DFGFFADFFFFGGGCDFG?E9E;DF>EGCG7F+<>:9;DFGGGGGG;FGGDCBF>,@@EFCEEG>5=*,=,,1><1,+,=6CDDFEC5=:*BF<98CFGGF*/:=0+;C*)0*0200AGFG770:FF*+<0**
@M03152:184:000000000-AWYW1:1:2107:15725:5409 1:N:0:AGGCTTAGATACCTGT
AAGCTCGTAGTTGAATTTCGGGATTAATTTATTGGTCGTGCAATCGTACGTACTGGTATTATTGATTCCTACCTTCTGACGAACCATGATGTCATTAATTTGGTGTTATGGGGAATCAGGACTGTTACTTTGAAAAAATTAGAGTGTTTAAAGCAGGCTCACGCTTGAATACATTAGCATGGAATAACGAAATAGGACGTTTGATTCTATTTTGTTGGTTTCTAGGATCGACGTAATGATTAATAGGGATAGTTGGGTGTAATTCTCGGGTGCGAAGGAATTCCAGTCACAGGCTTAGAGT
+
CCCCCGGGGGGFFGGGGGGGGGEGGGGGGGGGFGCGGGGGGGGGGGGGGGGGGGGGGGGGGGGGGGGGGGGGGGGGGG<FEEEGGGGGGGGFGFGGGFDFFCDFGGGGGGGGGFGGGFGGGGGGGGGGGFFGGGGG8FGGGGGFGGGGGFAF9FDECGGGGEFGGGCFDFFGGGEFDC;FG8FGGGC>EEGGGGF8EFE+DACFG;FCEF;FFCDCDF7DCFGGFC?FF58B:>CE5C7?CFCC,=:,0?FFFCF,8EE*<?CE7CEC7=><E):)1/A5+0<+09<C+97::*7CCC**0
@M03152:184:000000000-AWYW1:1:2107:20071:5458 1:N:0:AGGCTTAGATACCTGT
AAGCTCGTAGTTGAATTTCGGGGTTAGTAGGTTGGTCATGCCTCTGGTATGTACTGGTCTCACTGATTCCTCCTTCCTGATGAGCCGTAATGCCATTAATTTGGTGTTGCGAGGAATCTGGACCGTTACTTTGAAAAAATTAGAGTGTTTAAAGCAGGCTAACGCTTGAATACATTAGCATGGAATAATGAAATAGGACGTTCGATCCTATTTTGTTGGTTTCTAGGATTGACGTAATGATTAATAGGGATAGTTGGGTGGAATTCTCGGGTGCCAAGGAACTCCAGTCACAGGCTTAGAT
+
CCCCCGGGGGGGGGGGGGGGGGGGGGGGGGGGGGGGGGGGGGGGGGGGGGGGGGGGGGGGGGGGGGGGGGGGGGGGGGGGGGGGGGGGGGGGGGGGGGGGGGGFGDGGGGGGGGGGGGGGGGGGGGGGGGGGGGGGGGGGGGGGGGGGGGGGGGGGGGGGGGGGGGGGGGGGGGGGGGFGGGGGGGGGGGGGGGGGGGGGGGGGGFGGGGFFGGAFCGEEGGGGGGFFEGFFGCC5@FGE8CFFFFGC6468?FGGFDG8EFGGGGGFEC*/7:FGGG:FG8CG6FFGEFCFG:CFF?*:*
@M03152:184:000000000-AWYW1:1:2107:25115:5551 1:N:0:AGGCTTAGATACCTGT
AAGCTCGTAGTTGAATTTCGGGATCAATTTATTGGTCGTGCTATTGTACGTACTGGTATTATTGATTCCTACCTTCTGACGAACCATGATGTCATTAATTTGGTGTCTTGGGGAATCAGGACTGTTACTTTGAAAAAATTAGAGTGTTTAAAGCAGGCTCACGCTTGAATACATTAGCATGGAATAACGAAATAGGTCGTTTGATTCTATTTTGTTGGTTTCTAGGATCGACGTAATGATTAATAGGGATAGTTGGGTGGAATTCTAGGGTGCCAAGGAACTCAAGTAACAGGCTTAGATT
+
CCCCCEFGGGCFGGGGGGGGGG@FFCF-CFFGGGGGGGGGGGGG9@FGGGGGGGGGGDFGFGGDFCGEFFGGGGGFGFFFGG@FGFGGDGGGGGGGGGGGGGGGGGG9FADC=BFGGFGGGDFGGFFFGFGGGFFFE:EFGGBFGGEEFFGGGFGG7=EFGGCFGGGD8<AFEGGGCFD<=,,CEFGG6EEEDF98,3>+<+@F<@CGGG9@DEFGFFEDGF9,AFDGGGGDE>@FF:;,BE7:9:8C?GGC971<CEGGC+;++:+3+1**/0;0;3);6+17+0+++1:95*7?8C7**
@M03152:184:000000000-AWYW1:1:2107:19568:5679 1:N:0:AGGCTTAGATACCTGT
AAGCTCGTAGTTGAATTTCGGGGTCAGTAGGTCGGTCGTGCCAACGGTATGAACTGTTCTCACTGATTCCTCCCTCTTGTAGACCCGTGATGCCATTAACTTGGTGTTGCGGGGAAACAGGACGGTTACTTTGAAAAAATTAGAGTGTTTAAAGCAGGTTAACGCTTGAATACATTAGCATGGAATAATGAAATGGACGGTCGACCTTATTTTGTTGTTTTTTGGGTTGACCGTATTGATTAATGGGGTTGGTGGGGGGGATTTTTGGGGTGCCAAGGAACTCAATTCTAAGGTTTGGACT
+
CCCCCGGGGGGGGGGGGGGGGGGGGFGF-C-;;CB@66@8C<F,9C@66,,CF,CF6666,,,,,,C@F,6CFB<CF<C69,C,C@+866,6C,,C6F?,CC<85,E:=,CFE=FFF8=F?=+++B=3,BFA,CFGGGEG=<FD=,3FFEGGD,,:@+,7@@,3+@++@>3;::F3,,,,,>,@>,?,,,@F,,,6,,*1*64***4,,7FE++=+=*;B814*=**;*+++*2:*+2+0*3+3+**1//)*2/********;+20*:***)**0*11>*:AFC++0++1*2*2:+;***2
@M03152:184:000000000-AWYW1:1:2107:18096:5700 1:N:0:AGGCTTAGATACCTGT
AAGCTCGTAGTTGAATTTCGGGACTAACAGATTGGTCGCGCCTTTGGTGTGTACTGGTCTAGTTGGTTCCTCCCTTCTGACGAACCACGATGTCATTAATTTGGTGTCGTGGGAAATCAGGACTGTTACTTTGAAAAAATTAGAGTGTTTAAAGCAAGCGATAGCTTGAATACATTAGCATGGAATAATGAAATAGGACGTTTGATCCTATTTTGTTGGTTTCTAGGATCGACGTAATGATTAAGAGGGATAGTTGGGTGGAATTCTCGGGTGCCAAGGAACTCCAGGCAAAGGCTTAGAT
+
CCCC<FGBFGGGGGGGEDFFEEFGGGFFGGGGFGGGDCFFG7FGFGGFFGFFCGFFFC9FF9EFGGEG,EF6FEFFGGG<FECFFG=,::CFDDAFFCFFGGGGGGG8F7FFG?@FG9FE8F7BE?FA<F9F<<FDFGGFFCFGGEFFCB@<FGFFFF<FCDEFD9DFFG9FFDFDGFDCCGFGGGGGGGFGGGGG>FF7FCGGA9,;>FCFG9;>EFGEGGFF,@EDGFGDGGEG,*4,:99<+:@FE5C*+=<CEGGEE8BEC+<A5**1/>*27<:4E=+2<8:**)7*091+*+0**
@M03152:184:000000000-AWYW1:1:2107:16796:5846 1:N:0:AGGCTTAGATACCTGT
AAGCTCGTAGTTGAATTTCGGATCTGGTTGGGTGGTCCGCCTGACGGCGTGTTTACTGCTTGACCGGGTCTTGCCTCTTAGTGAACCGGTGTGTTCTTTATTGAATGCACCGGGGAACTGGGACTTTTACCTTGAGAAAATTAGAGTGTTCAAAGCAGGCCTATGCCTGAATACATTAGCATGGAATAATAAAATAGGACGTGTGGTTCTATTTTGTTGGTTTTTAGAACTGCCGTAATGATTAATAGGGATAGTGGGGTGGAATTTTCGGGTGCCAAGGAACTCCAGTCACAGGCTTAGA
+
CCCCCGFFGGGGGGEGGGGGGGGGGGGFGGGGGGGGGGGGGGGGGGGGGGGGGGGGGGGGGGGGGGGDGGGGGGGGGGGGGFGGGGGDGGGGGGGGGGGGGGGGGGG9FFFDDFCEGGGGGGGGG9FFFEGAFG<FCFFFGGGGGGGGGCFFCGGFGGGGFFEGGGGDFGFGGGGGGGGFEFFGGGFFCFGGG9DEGFC:@FEGGG<FGCCCGGGFF?FC;;:*=CF6<EGCE388858E:FE9CG@CFGCFCGF+8@*2*::9C6++355C=)/CC*)*202<:CF@FFC<:?55C**0*
@M03152:184:000000000-AWYW1:1:2107:17777:5923 1:N:0:AGGCTTAGATACCTGT
AAGCTCGTAGTTGAATTTCGGGATCAATACGTCGGTCGTGCCTCGGTACGTACTAACGTCATTGATTTCTCCCTTCTGACGAGCCGTGATGTCATTAGTTTGGTGTTACGGGGAGTCAGGACTGTTACTTTGAAAAAATTAGAGTGTTTAAAGCAGGCAATCGCTCGAATACATTAGCATGGAATAATGAAATAGGACGTTCGAACCTATTTTGTTGGTTTCTAGGATCGAAGTAATGATTAATAGGGGTAGTTGGGGGGAATTCTCGGGTGCCAAGGAACTCAAGTCAAAGGCTTAGATC
+
CCCCCFFGGGGGGGGGGGGGGGGGGGGGGGGGGGGGGGGGGGGGGGGGGGGGGGGGGGGGGGGGGGGGGGGGGGGGGGGGGGGGGGGGGGGGGGGGEFGGGGGGGGGGGGGGGDGGGFGGGGGGGGGGGFGGGFFFFGGDGGGGGGGGGGGGG,DFGGGGGGGGCFEFGGGGGGGGGFCCFFGG:FFGGGGGGFFGE<FFGGGGGGEGGDGGGGGD@FG5>;E;FCC7:EC*3BA9>A9@79FC:F66*1:59CCF=**8C>8E>F?E=EEDE>FGGGFG=@F::6A+<*206**:++20*
@M03152:184:000000000-AWYW1:1:2107:4367:5959 1:N:0:AGGCTTAGATACCTGT
AAGCTCGTAGTTGAATTTCGGGGTCAGTAGGTCGGTCGTGCCAACGGTATGAACTGGCCTCACTGATTCCTCCCTCTTGTAGAACCGTGATGCCATTAACTTGGTGTTGCGGGGAAACAGGGCTGTTACTTTGAAAAAATTAGAGTGTTTAAAGCAGGCTAACGCTTGAATACATTAGCATGGAATAATGAAATAGGACGTCGATCTTATTTTGTTGGTTTCTAGGGTTGACGTAATGAATACTAGGGATAGTTGGGTGGAATTCTCGGGTGCCTAGGAACTCCAGTCCAAGGCTTAAATC
+
CCCCCGGGGGCFGGGGAFGFGG@+BFFGFFGGGEECCGFGGG,CFEGGGGGGGGGGGGGGGGGGCFCFFGAFFGGGGDGGGGEGGGGGGGFDFGGGF9FGC,CEFGGGGGGGG+4FF=E8F:FCEG?FGFGGCFFGBFFGGGGGFCF@FFGGGGGBF?CGGFFGGDC@F,,@CF;FGE7F9FEGG,@FGFGG,52;,DFCFGG<:<,,@F@FDF8:F,=BC9EFG9*<2::F=****+<++15<@C95F**32<F6CEC*;:+<*0+;57*):**:DFFGG6+8+<9<6*:@E5**++*0*
@M03152:184:000000000-AWYW1:1:2107:13937:6000 1:N:0:AGGCTTAGATACCTGT
AAGCTCGTAGTTGAATTTCGGACCTGGCTGGGCGGTCTTGCCGAAAGGTAAGCACTGCTCTGGTCGGGTCTTTCCTTCTGGGGAACCAGTGTGCTCTTAATTGGGTGCGCTGGGGATCCAGGACTTTTACTTTGAAAAAATTAGAGTGTTTAAAGCAGGCTTACGCTTGAATACATTAGCATGGAATAATAGAATAGGACTTTGGTTCTATTTTGTTGGTTTCTAGGACCGAAGTAATGATTAATAGGGATAGTTGGGTGGAATTCTCGGGTGCCAAGGAACTCCAGTCACAGGCTTAGAT
+
CCCCCGGGGGGGGGGGGGGGGGGGGGGGGGGGGGGGGGGGGGGGGGGGGGGFGGGGGGGGGFGGGGGGGGGGGGGGGGGGGGGGGGGGGGGGGGGGGGGGGGGGGG>EFGGGGGGGGGGGGGGGGGGGGGGGGGGGGGGGGGGGGGGGGGFGFF9DCCFCFFGGFGGGFCGGGGFGFGAFGGFGGFFFGGGGFFFGGGGGGGGGFGGBEFGFGF;FFG7CFGG?EG9EF;C**1=CFF+<>?EFFF9CG?F??CDGFGGG5C9EDFGFG5*97<5CC*796@FFFGFFF6*9CC7CGFG70
@M03152:184:000000000-AWYW1:1:2107:21320:6191 1:N:0:AGGCTTAGATACCTGT
AAGCTCGTAGTTGAATTTCGAATCTGGTTGGATGGTCTGCCTTCACGGTACGTACTTTCCGGCCGGATTCTACCTCTTGGTGAGCCAGCATGCCCTTTACTGGGTGTGTTGGGGAACCAGGACTTTTACCTTGAGAAAATTAGAGTGTTCAAAGCAGGCCTTCGCCTGAATACATTAGCATGGCATAATAAAATAGGACGTGCGGTTCTATTTTGTTGGTTTCTAGAGTCGCCGTAATGATTAATAGGGATAGTTGGGTGGAATTCTCGGGTGCCAAGGAACTCCAGTCACAGGCTTAGAT
+
CCCCCGGGGGGGGGGGGGGGGGGGGGGGGGGGGGGGGGGGGGGGGGGGGGGGGGGGGGGGGGGGGEEGGGGGGGGGGGGGGGGGGGGGGGGGGGGGGGGGGGGGGGGGGGFGGGGGGGGGGGGGGGGGGGGGGCEFGGGGGGGGGGGGGGGFFFGGGGGGGGGCFGGGGGGFGFGGFF8DEGGC@FFFFGGGFFGFCFGGG@CEG:<BF@FGFFEGGCGGGGGGC@FGGFECE5EDEGG;C7+2=DGGCAFEFFFGGDGCGCFCFFG7:C=CGGF*0/5CGFGCGF6C?FG<?CGFF0*27
@M03152:184:000000000-AWYW1:1:2107:7208:6274 1:N:0:AGGCTTAGATACCTGT
AAGCTCGTAGTTGAATTTCGGGGTCAGTAGGTCGGTCGTGCCACCGGTATGAACTGGCTTCACTGATTCCTCCCTCTTGTAGAACCGTGATGCCATTAATTTGGTGTTGCGGGGAAACAGGACTGTTACTTTGAAAAAATTAGAGTGTTTAAAGCAGGCTAACGCTTGAATACATTAGCATGGAATAATGAAATAGGACGTCGATCTTATTTTGTTGGTTTCTAGGGTTGACGTAATGATTAATAGGGATCGTTGGGTGGAATTCTCGTGTGCCAAGGACCTCGAGTCATGGGCTTAGAGC
+
<BCCCFC+FFGE9-CFD<EFGGGGG8FCEFFFGGGGGGGGGGFDFGGGGGCFDFGCFGCFG,FGG9FFFGGGDGEFGFF6CEEAFGGF8CFEFEGFG95?F<,<EEFEFC7@7:@:FGGF8BDFG<FFE<F9?@,F<:C@C9BFGGFGG8@FFF>8=DGF7E7CCGDGDDGGFFFGCFCDF,@EGG,=>,@,7?,,7,@:>FGCFCEFG9,@@CEG8CC8FGG9E@FG>CFGCG5*:CCFD7A7<CG=****2:*:*;E5;?7EGFGE7CF*9C0*5CF*:CF**20A<**2*95569:*0
@M03152:184:000000000-AWYW1:1:2107:23666:6286 1:N:0:AGGCTTAGATACCTGT
AAGCTCGTAGTTGAATTTCGGGGTCAGTAGGTCGGTCGTGCCACTGGTATGAACTGGTCTCACTGATTCCTCCCTCTTGTAGAACCGTGATGCCATTAATTTGGTGTTGCGGGGAAACAGGACTGTTACTTTGAAAAAATTAGAGTGTTTAAAGCAAGCTAACGCTTGAATACATTAGCATGGAATAATGAAATAGGACGTCGATCTTATTTTGCTGGTTTCTAGGGTTGACGTAATGATTAATAGGGATAGTTGGGTGGAATTCTCGGGTGCCAAGGAACTCCAGTAACAGGCTTAGATG
+
CCCCCGGGGGGGGGGGGGGGCFGGGFGFGGGCFCFGGGGGGFGGGGGGGGGGGGGGGGGGGGGAACGGFGGGGGGFFGGGGFGGGFGCFFFGGGGGGGG9FDFGFFFGGFGDCEGEGGGGGGGGGFGGGFDFFFFGGGGG?FDGGCF,,=DDFGD>DDFGGGGGGGEDFFFGFGGGGGGG9DFFFDFFADAEDGFFGGF*>:>7*DC;@C,F,;,3?CC9EDGGGFGGGDB?C****1>9CCCFFGGGGCFGG+1?**:EFC9F7?@EGC*9*9:4C34>78CC<+++0*:CFDC6+90**
@M03152:184:000000000-AWYW1:1:2107:20828:6462 1:N:0:AGGCTTAGATACCTGT
AAGCTCGTAGTTGAATTTCGGGATCAATGAGTTGGTCGTGCCCTTGGTATGAACTGGCTTTATTGGTTCTCACCTTCTAATGAACCATAATGTCATTCATTTGATGTTTTGGGGAATTAGGACTGTTACCTTTAAAAAATTAGAGTGTTTAAAGCAGGCTCACGCTTGAATACATTAGCATGGAATAATGAAATAGGACATCGCATTCTATTTTGTTGGTTTCTAGGATCGATGTAATGATTAATAGGGATAGTTGGGTGGAATTCTCGGGTGCCATGGAACTCCAGTCACAGGCTTAGAT
+
CCBCCFC@CF@9FCEC-C@CCBFFGFEEFEFGGDFBEEGE@FFGFGGEFGDGAFGGGGGGGGGGGG9CFFFGFGGGGGG9F9<CDFEE@EA<F,,CFE,@CCAEFGCFGFFGGDB6ECFA9<F<CEFFFFGA,:9AEF7<FAFGGGCGGGGGE9?AE<BFFFFF,FGF,EFFAEECDA=?FEGGGGFFG,C=<AFAC,D<CFCCE7BF9@BDCFFCF,DEGC;>3@?6>D>B59EG,2@:=A<EC@D494@7EFFF85C*854,C:CG*4CF*9*;+0);F69@FG+5<+++<*9:*+*++
@M03152:184:000000000-AWYW1:1:2107:25209:6464 1:N:0:AGGCTTAGATACCTGT
AAGCTCGTAGTTGAATTTCGGTGGCCCAACGGCGGTCGGCCGCAAGGTCTGTACTGCCGGTTTTCGGGCCACCTCTTTCTGGGGGAACGTCGGCCCTTAACTGGGCTCGGCGGCCGAACCAGGACGTTTACTTTGAAAAAATTAGAGTGTTTAAAGCAAGCGTACGCTTGAATACATTAGCATGGAATAATGAAATAGGGCTTCAGTTCTATTTTGTTGGTTTTCAGAATCCGAAGCAATGATTAATAGGGATAGTTGGGTGGAATTATCGGGTGCCAAGGAACTCCAGTCACAGGCTTAG
+
CCCCCGGGGGGGGGGGGGGGGGGGGGGGGGGGGDFGGGGGGGGGGGGGGGGGGGGGGDGGGGGGGDGGGGGGGEGGGGGGGGGGGDEGGGGGGGGGGGGGGGGGGGGGGGGGGGGDDGGGGFGGGGEGGGGGGGGFGG9BF@FGGGGGGGGGGGGGGGGGGGEFGGGGGGGGGC?FGGGGGGGGFCGGG7@A<EFCCGGCFGFFDFGGGGCCGFFCFFGFGGFGGC@FGG7FGGEGD+<FGGDG7C<<C?DFFFGGGFG*/8C5CFF+3A5<5CGDG7?F=EFC+:AFEF>?FF778FGD*
@M03152:184:000000000-AWYW1:1:2107:18341:6483 1:N:0:AGGCTTAGATACCTGT
AAGCTCGTAGTTGAATTTCGGGATCAATACATCGGTCGTGCCTCGGTACGTACTAACGTCATTGATTTCTCCCTTCTGACGAGCCGTGATGTCATTAGTTTGGTGTTACGGGGAGTCAGGACTGTTACTTTGAAAAAATTAGAGTGTTTAAAGCAGGCAATCGCTCGAATACATTAGCATGGAATAATGAAATAGGACGTTCGAACCTATTTTGTTGGTTTCTAGGATCGACGTAATGATTAATAGGGATAGTTGGGTGGAATTCTCGGGTGCCAAGGAACTCCAGTCACAGGCTTAGATT
+
CCCCCGGGGGGGGGGGGGGGGGFGGGGGGGGGGGGGGGGGGGGGGGGGGGGGGGGFGGGGGGGGFGFGGGGGGFGGGCGGGFGGGGGG7FGFFGGGEFGGGGGGGGGGGGGGGFGGGGGGCFGGGGGGGGGGG<FFFGGGGGGGGGGGGGGGAGGGGGGFGGGGDGGGGGCABFGFGGFGGGGDG?FGGFFGGFFGGGGGGGDGCFCG@FGGGGGGFCCGGDGGGCGFCE*=CEF5@F7>+>C7+C?=67CGGD<+*/*::<CE*+<*5*:<GCFG*>:*:<+<E+000/:E5<<CC+:0*
@M03152:184:000000000-AWYW1:1:2107:16026:6601 1:N:0:AGGCTTAGATACCTGT
AAGCTCGTAGTTGAATTTCGGGATCAATGAGTTGGTCGTGCCATTGGTATGAACTGGCTTTATTGGTTCTCACCTTCTAATGAACCATAATGTCATTCATTTGATGTTTTGGGGAATTAGGACTGTTACCTTGAAAAAATTAGAGTGTTTAAAGCAGGCTCACGCTTGAGTACATTAGCATGGAATAATGAAATAGGACATCGCATTCTATTTTGTTGGTTTCTAGGATCGATGTAATGATTAATAGGGATAGTTGGGTGGAATTCTCGGGTGCCAAGGAACTCCAGTCACAGGCTTAGAT
+
CCCCCGGGGGGGGGGGGGGGGGGGGGGGGFGGGGGGGGGGGGGGGGGGGGGGGGGGGGGGGGGGGGGGGGGGGGGGGGGGGGGGGGGGGGGGGGGGGGGGGGGFGGGGGGGGGGGGGGGGGGGGGGGGGGGGGGGGGGGGGFGGGGGGGGGGGGGGGGGGGGGFGGGGGGGGGCEGGGGGGGGBFGFFGGGFGGGGGCGGGGGGGGGGGGFFEGGGGGGGGGCGGC9DEGGEGGGGGGCFGGFGGGFFC;C:EGGFF5CBECGFCGGC5E555957C5ACGGFAF6?FC4C7E5CC?+8:*
@M03152:184:000000000-AWYW1:1:2107:21830:6638 1:N:0:AGGCTTAGATACCTGT
AAGCTCGTAGTTGAATTTCGGGGTCAGTAGGTCGGTCGTGCCACCGGTATGAACTGGCTTCACTGATTCCTCCCTCTTGTAGAACCGTGATGCCATTAATTTGATGTTGCGGGGAAACAGGACTGTTACTTTGAAAAAATTAGAGTGTTTAAAGCAGGCTAACGCTTGAATACATTAGCATGGAATAATGAAATAGGACGTCGTTCTTATTTTGTTGGTTTCTAGGGTTGACGTAATGATTAATAGGGATAGTTGGGTGGAATTCTCGGGTGCCAAGGAACTCCAGTCACAGGCTTAGATA
+
CCCCCGGGGGGGGGGGGGGGGGGGGGGGGGGGGGGGGGGEGGGGGGGGGGGGGGGGGGGGGGGGFGGGGGGGGGGGGGGGGFGGGGGGGGGGGGGGGGGFGGGFGFEGGGGGGCCGGGGGGGGGFGGGGFGFGGGGGFGEDFGGGGGGGFGFGGGG8FGGGGGGGGGGGGGGFAFGGFGGGFFEGGFGGGGGGFGFGGGGFGG*=FCGFGFFGGGGC=CEGGFC99CFGG6:CG8CC7+>@7>9:C6C6FCCGGF6:=85:AFC>E985*/1:9767357*++3<<:6+*2+**26<C:C*
@M03152:184:000000000-AWYW1:1:2107:23051:6845 1:N:0:AGGCTTAGATACCTGT
AAGCTCGTAGTTGAATTTCGGGATCAATACGTCGGTCGTGCCTCGGTACGTACTAACGTCATTGATTTCTCCCTTCTGACGAGCCGTGATGTCATTAATTTGGTGTTACGGGGGGTCAGGACTGTTACTTTGAAAAAATTAGAGTGTTTAAAGCAGGCAATCGCTCGAATACATTAGCATGGAATAATGAAATAGGACGTTCGAACCTATTTTGTTGGTTTCTAGGGTCGACGTAATGATTAATAGGGATAGTTGGGTGGAATTCTCTGGTGCCAAGGAACTCCAGTCACAGGCTTAGATC
+
CCCCCEGGGGCFFFGGG9FGGGCFGGGGGGGGGGGGGGGGGGG?C@FGGGGGFGGG?FGGBFGGGGGGGGGGGGDFGCFGGGG7FE:FGGGGG9FEEAF<FGFGGGGGA=FEEGCGG:CG8F>FGGFGGFGGFF:<C:CF>CGGGGFGCGGFCF:FFGBCGFFGFEGG?EGFGGGG?8@:CG?CC?CFCFGGFCF<9A8>*A8FFC>FGF99CFGCCGEGFGGGGFGGGGGCEGC*;++:>C9EFDFD?ECFFFFFCEGG=AFGFEC++?FFFG*94<>C62+03<:6C6*+:**:<<>**
@M03152:184:000000000-AWYW1:1:2107:11099:6931 1:N:0:AGGCTTAGATACCTGT
AAGCTCGTAGTTGAATTTCGGGGCTCATATTTAAAAGCTTTGTGGTCGTACGGTGGCCCCTTTTACGAGGGGATTCTCGTTGTACTACTGGCGGGGCCTCATCACATTTTTTCTCGAAGACTCCTCGTGCTCTTCACTGAGTGGCGGGGGTTTCAGGATTCGAGACATTTACTTTGAAAAAATTAGAGTGTTTAAAGCAGGCATACGCTTGAATACATTAGCATGGAATAATTAAATAAGACGTTTTATTCTTTTTTTTTGGTTTCTAGGATCTACGTAATGATTAATTGGGTATGTTGGG
+
CCCCCGGGGGFGGGGGGGGGGGGGGFGGGGGGGGGGGGGGGGGGGGGGGGGGGGGGGFGGGGGGGGGGGGGGGGGGGGGGGGGGGGGGGGGDECFGGGGG@FFGFFGGGGGGGGGGFFDGGFGGGGGF>F<DFFF9FCFACCEGEGGGGGCFG,<FGFFFCCB<FC77?F9<C7F0AE7C8?FFC+<C@9C9F9:C@98EF5:C+<;E8?>8@@9@7@<+2+0++20<2+:A++++2+++2+*1:CECDFFC+3C?C*:858CCD+2+33<:+00:*2*15++3<7<+0**;***+<+2*)
@M03152:184:000000000-AWYW1:1:2107:13217:6958 1:N:0:AGGCTTAGATACCTGT
AAGCTCGTAGTTGAATTTCGGGATCAATACGTCGGTCGTGCCTCGGTACGTACTAACGTCATTGATTTCTCCCTTCTGACGAGCCGTGATGTCATTAATTTGGTGTTACGGGGAGTCAGGACTGTTACTTTGAAAAAATTAGAGTGTTTAAAGCAGGCAATCGCTCGAATACATTAGCATGGAATAATGAAATAGGACGTTCGAACCTATTTTGTTGGTTTCTAGGATCGACGTAATGATTAATAGGGATAGTTGGGTGGAATTCTCGGTTGCCAAGGAACTCCAGTCACAGGCTTAGATT
+
CCCCCGGGGGGGCFGGGGGGGGGGGGFFGGGGGGGGGGGGGGGGGGGGGGGGGGGAFCFGGGGGGGGGGGFGGGGGGFCFGGDGGGGGFFGGF<CEDFFGGFFGGGCFGGGGGGGGFGDGGGGGGGDGGGGGGFGGFGGGGGGGFDFGGGGG<CGFGG8DGGCFGGGGGGGGGGGGCGGGGGFGGCGFF93FFGFFGGGGGG8,>FGGCF<FG9ECFCGGG?FC;F8E8CE5CEGGG+;C@?9:9C+=CEFFGG+7*AG*;CGGGGG*C*:):CGGGGFFFFACECFGG=*3CCGGC0::*
@M03152:184:000000000-AWYW1:1:2107:14313:7097 1:N:0:AGGCTTAGATACCTGT
AAGCTCGTAGTTGAATTTCGGGATCAATTTATTGGTCGTGCTATTGTACGTACTGGTATTATTGATTCCCACCTTCTGACGAACCATGATGTCATTAATTTGGTGTCATGGGGAATCAGGACTGTTACTTTGAAAAAATTAGAGTGTTTAAAGCAGGCTCACGCTTGAATACATTAGCACGGAATAACGAAATAGGACGTTTGATTCTATTTTGTTGGTTTCTAGGATCGACGTAATGATTAATAGGGATAGTTGGGTGGAATTCTCGGGTGCCAAGGAACTCCAGTCACAGGCTTAGATC
+
CCCCCGGGGGGGGGGGGGGGGGGGGGGGGGGGGGGGGGGGGGGGGGGGGGGGGGCGFGGFGGGGGGGGGGGGGGGGGGGGGEGGGFGGGGGGGGGGGGGGGGCGFFGGGGGGGDGGFGGGGGDFGGGGGGGGGGGFCBCFFGGGGGGGGGGGGGGGFGGGGGGGGGGGGGGGGGGGFGGGGGGGGGGGGGCEFFFFGGE@EGDGGGFGCGGFGGGAEFGGGFGGAFFGGGG>CE5::,>;FGFGCC6F6,?CFDFGDGGGGFGGGGC=FGGDEDFGC3AGGD7CFGG+</?FFFFFFFGGC
@M03152:184:000000000-AWYW1:1:2107:4429:7104 1:N:0:AGGCTTAGATACCTGT
AAGCTCGTAGTTGAATTTCGGGGTCAGTAGGTCGGTCGTGCCAACGGTATGAACTGGTCTCACTGATTCCTCCCTCTTGTAGAACCGTGATGCCATTAACTTGGTGTTGCGGGGAAACAGGCCTGTTACTTTGAAAAAATTAGAGTGTTTAAAGCAGGCTAACGCCTGAATACATTAGCATGGAATAATGAAATAGGCCGCCGACCTTATTTTTTTCGCTTCTAGGGTTGCCGTCATGCTTCATCGCGCTAGTTGGGTGGCATTCTCGTGTGCCAAGGCACTCCCCCCACAGCCCTAGATC
+
CCCCCGGGGGGGGGGGGGGGGGGGGFFGGGGGGGGGGGGGGGGGGGGGGGGGGGGFGGGGGGGGGFGGGGGGGGGGGGGGGGFGGGGGGFFGGG,CFGGGGGGGGGGGGGGGEGGGGGGGF+BE<FD,C5,@E<???,@>=ED,C?B=C,9FE,DA,3@<><C+C+><<<CCG9,=,3@,77:D,7;,5,@,32,27,<**>*=*=<,?,2?++:*+3*31C2+>+*=*31CC8:*0<+30++3+**2*2):@FF6C1/:089@FCC**2119>7*/17CF6A***/2:8***15C0***2
@M03152:184:000000000-AWYW1:1:2107:24008:7117 1:N:0:AGGCTTAGATACCTGT
AAGCTCGTAGTTGAATTTCGAGATCAAATTGTTGGTCGTGCCTTGGTACGCACTGGCATTATTGGTTTCTCCCTTCTGAAGAACCATGATGTCATTAATTTGGTGTCATGGGGAATCAGGACTGTTACTTTGAAAAAATTAGAGTGTTTAAAGCAGGCTCGCGCTTGAATACATTAGCATGGAATAATGAAATAGGACGTTTAATTCTATTTTGTTGGTTTCTAGGATTGACGTAATGATTAATAGGGATAGCTGGGTGGAATTCTCGGGTTCCAGGAACTCCATTCACAGGCTTAGATCT
+
CCCCCFGGCFGGGFGGGFGGGGGGCFEAFFFFGGGCEFGGDEFGGGGGGGGG>FG8FEFFGGGFGGGGCGCEDCFCCFFGG9FGDCGCFGGGGGGGGFFGGGGGGGGGGDFGG7BCFFGFFG@FGGGGGGGGGGGGGGGFEF,CFFFG=F<?FFFF77F,=CBC>B@<<FC9<@DFBDFGFF:CFG9EDC,FC,@D9<<>D>8<,@,E;BFECCGGCGEFG9@,>E,5?8,>:EF5DC:CGF7BFC,4A?8E,=7,=C5CF:?C+4+3/*=*2C7+71=5C<CC+>9??6F5=DC6A+***
@M03152:184:000000000-AWYW1:1:2107:3542:7308 1:N:0:AGGCTTAGATACCTGT
AAGCTCGTAGTTGAATTTCGGGATCAGTACGCTGGTCGTGCCTTCGGTATGCACTGGTGTCACTGGTTCCTACCTTCTGAAGAACCGTCATGCCATTCAGTTGGTGTGGCGGGGCATCAGGACTGTTACTTTGAAAAAATTAGAGTGTTTAAAGCAGGCTCGCGCTTGAATACATTAGCATGGAATAATGAAATAGGACGTTTGACCCTATTTTGTTGGTTTCTCGGATCGACGTAATGATTAATATGGTTAGTTGGGTGGAATTCTCGTGTGCCAAGGAACTCAAGTCACAGTCTTACAT
+
CCCCCGGGC<FGGGGGGGGGGGGGF,<FFGEEGGGGGGGGGGGGGGGGGGGG,EE<FGFGGGGGG?FGGGGGGGGGGGGCCEEFFFGGGGGFGG9EFGGGFGGGGGGGGGGGGG+@FFDF?E7FFGGGGGGDGF9FGC+BFEGFGGGCEGCF<AFGGGGFC:FGDFGGGGG9<FFG;,<;FFGFGFFCGG9FGF;97<,*=F?:CBAFF+CFEFFGGGCCF>;;+B5*::8?EGC88F79*:+AC7+<C+2+2<?7C5CE*/<CC9C?**/9**002*)2C8+0++<C7**<<>*<CF*00
@M03152:184:000000000-AWYW1:1:2107:4295:7468 1:N:0:AGGCTTAGATACCTGT
AAGCTCGTAGTTGAATTTCGGGATCAGTACGCTGGTCGTGCCTCGGTATGCACTGGTGTCACTGGTTCCTCCCTTCTGAAGAACCGTCATGCCATTCAGTTGGTGTGGCGGGGAACCAGGACTGTTACTTTGAAAAAATTAGAGTGTTTAAAGCAGGCTCGCGCTTGAATACATTAGCATGGAATAATGAAATAGGGCGTTTGATCCTATTTTGTTGGTTTCTCGGATCGAAGTAAGTATTACTAGGGTTAGTTGGGTGGAATTTGCGGGTTCCAAGGAACTCAAGTCACAGGCCTCTATT
+
CC@CCGGGGGGGGGFGGCFGEDC@FFGGGGGGGGGGGDCCFGFGDDFGG?FGGGGGG@GGCAFGGGGGFGGGGGGGGGGGGGCFFFEGGGGGCEFFFEGGGGFFDDEEGEDEGEGFGGFGGG8CFFFFFGGFFGGG8=DFFADFGFGGGGDFCDB,@+3<@:@FEED,><;BCA9FCGGCFCFFF?CEF9;F,2,>,,*=:B*,7,CFGFFFD+BB+;;*BF9+/7*;:***;/0+0<<<:9+00*07*0*::C++*;/**3<+*++**2C*:C7:6<)*7+<+++0<<@*+/>*7*+***
@M03152:184:000000000-AWYW1:1:2107:16782:7504 1:N:0:AGGCTTAGATACCTGT
AAGCTCGTAGTTGAATTTCGAGCCTGGTTGGGCGGTCTGCCTTAACGGTACGTACTGTTCGGCTGGGTTCTACCTCTTGGTGAGCCGGCATGCCCTTCACTGGGTGTGTCGGGGAACCAGGACTTTTACCTTGAGAAAATTAGAGTGTTCAAAGCAGGCCTTTGCCCGAATACATTAGCATTGCATAATAAAATAGGACGTGCGGTTCTATTTTGTTGGTTTCTAGAGTCGCCGTAATGATTAATAGGGATAGTTGGGTGGAATTCTCGGGTGCCAAGGAACTCCAGTCACAGGCTTAGAT
+
CCCCCGGGGGGGFGGGGGGGGGGGGGGGGGGGGGGGGGGGGGGGGGGGGGGGGGGGGGGGGGGGGGGGGGGGGGGGGGGGGGGGGGGGGGGGGGGGGGGGGGGGGGGGGGGGGGG:FG8FGDGGGGGGGGGGGFGFFGFFGGGFGGGGGGGGGGGGGGGGGGGCFGGGGGGFFDFGG,@CF,>FCFCGFFG9FGFFFF@E:<@CG@FGGFGGGGGGGCGGGGGGGGFFECEGGGGGGGFFFCCCCC?CG?FEGGG78?G>CCCFFEFEC55DECD7**55CEFGGGGFG47+<*5EG6*22
@M03152:184:000000000-AWYW1:1:2107:19241:7595 1:N:0:AGGCTTAGATACCTGT
AAGCTCGTAGTTGAATTTCGGGATCAGTACGCTGGTCGTGCCTTCGGTATGCACTGGTGTCACTGGTTCCTCCCTTCTGAAGAACCGTCATGCCATTCAGTTGGTGTGGCGGGGAATCAGGACTGTTACTTTGAAAAAATTAGAGTGTTTAAAGCAGGCTCGCGCTTGAATACATTAGCATGGAATAATGAAATAGGACGTTTGACCCTATTTTGTTGGTTTCTAGGATCGACGTAATGATTAATAGGGATAGTTGGGTGGAATTCTCGGCTGCCAAGGAACTCCAGTCACAGGCTTAGAT
+
CCCCCGGGGGGGGGGGGGGGGGGGGGGGGGGGGGGGGGGGGGGGGGGGGGGGGGGGGGGGGGGGGGGGGGGGGGGGGGGGGGGGGGGGGGGGGGGGGGGGFGGGGGGGGGGGGGGGGGGGGGEFFGGGGCFGFGGGGGGCFG@FGGFGGGGGGCDGGGGGGGGGGGGGGGGGFCFGGGGGGGGGGGGGGGGGGFGFGGGGGGGE9:FGFFFGGGGFFGG5C9+C9CFEGGCECEC5C=FCFFGGFFFCF6C?8AG?8EC8C>9@0+<<C=EC57FFFFFGG6CCEGGGGFG?+*7CF6772
@M03152:184:000000000-AWYW1:1:2107:24637:7615 1:N:0:AGGCTTAGATACCTGT
AAGCTCGTAGTTGAATTTCGGGACTAACAGGTTGGTCGCGCCTTTGGTGTGTACTGGCCTAGTTGGTTTCTCCCTTCTGACGAACCGCGATGTCATTACTTTGGTGTCGTGGGAAATCAGGACTGTTACCTTGAAAAAATTAGAGTGTTTAAAGCAAGCGCTAGCTTGAATACATTAGCATGGAATAATGAAATAGGACGTTTGACCCTATTTTGTTGGTTTCTAGGATCGACGTAATGATTAATAGGGATAGTTGGGTGGAATTCTCGGGTGCCAAGGTACTCCAGTCACAGGCTTAGAA
+
CCCCCGGFF<BFAECFGG<E77FFGFGFFFCF@<FF@FEGGG:FFFFFFGGGGGGFFCGGCFGFE?,CFGGGGGGG8FFFGGGG>C6@BEGGDGDGG,,999,EFFGGG7FFC?=CFGDC8FDFGBEFG,?FCBF99AFGFFGC?FGGFFEGGG,D,DDDEC>FGFCFC7F9,@C,>CCEGG?CCGCDA9C,@C,@::FFFFGG;B@FFFG9,6@CCFG8CBEF7EFDF?E*3CC=5*++2+>1:C@<:CC*C+5:+8E>580<FGGGD**97**29<F*<C0@2+0<9=7909<CC?F**
@M03152:184:000000000-AWYW1:1:2107:19314:7625 1:N:0:AGGCTTAGATACCTGT
AAGCTCGTAGTTGAATTTCGAACCTGGTCGGGCGGTCTGCCTTACGGTACGTACTGTCTGGCCGGGTTCTACCTCTTGGTGAGCCGGCATGCCCTTAATTGGGTGTGTCGGGGAACCAGGACTTTTACCTTGAGAAAATTAGAGTGTTCAAAGCAGGCCTTTGCCCGAATACATTAGCATGGCATAATAAAATAGGACGTGCGGTTCTATTTTGTTGGTTTCTAGTGTCGCCGTAATGATTAATAGGGATAGTTGGGTGGAATTCTCGGGTTCCAAGGAACTCCAGTAATAGGCTTTGTTC
+
CCCCCGGBGGFGGFFFGGGGGGGGGGGGDGEGGGGGEGGFGFGGGGGGGGGFGGF@FGG<DFGGGGGGGFGGGCFFAFCC,EFF8FGEGD@DGGGGFAFFGGGFEFGGG7>BFEGF<BFCD>F9BCFGGGF=,=FA<=FFGGGGGGGDCCFFFFGGGGEGGGFCFGC:<FFCCGGGG7CCF7>FGFGGDGFGFFGGCGG1<F1=*4FEFGG?;@CB7@EGCC9B3+53?5*=?8//:97@:++30:C=E6*<<9F6=85*80+A799/CE**/0:7*955=+CE3A9++**33*9*+0*0*
@M03152:184:000000000-AWYW1:1:2107:3715:7764 1:N:0:AGGCTTAGATACCTGT
AAGCTCGTAGTTGAATTTCGGGGTCAGTAGGTCGGTCGTGCCACCGGTACGTACTGGCTTCACTGATTCCTCCCTCTTGTAGAACCGTGATGCCATTAGTTTGGTGTTGCGGGGAAACAGGAATGTTACTTTGAAAAAATTAGAGTGTTTAAAGCAGGCTAACGCTTGAATACATTAGCATGGAATAATGAAATAGGACGTTGATCTTATTTTGTTGGTTTCTAGGATTGACGTAATGATTAATAGGGATAGTTGGGTGGAATTCTCGGGTGCCAAGGAACTCCAGTCAAAGGCTTAGATC
+
CCCCCGGGEGGGGFGGGGGGEGGCFFGFFGGFGGGGGEECGGGGFGGGGGGGFGGGGGGGGGFGFECFDFGGGGGGGGGGFGGGFFCFGGFGF8C<<CA9FEC?FCDGCGGGGGGCGGGFG8,BFDEFG9DGGFGGGGGGGDFGGFFGDFGGGFFGGGDFFDCFFGGGGGGGGB;FCEC;FCGGGGG>;@;DDEFGFFFEFCFGF,;CCCF9E?@<EF::CCCC?CCCEFF9::***=++;@+1::EGCFGG7A@65CCC8CEC*9<CGEGGGGFCCF50ACF<FCC@+**0:/0:<<**0
@M03152:184:000000000-AWYW1:1:2107:5758:7783 1:N:0:AGGCTTAGATACCTGT
AAGCTCGTAGTTGAATTTCGAACCTGGTCGGGCGGTCTGCCTTACGGTACGTACTGTCTGGCCGGGTTCTACCTCTTGGTGAGCCGGCATGCCCTTAATTGGGTGTGTCGGGGAACCAGGACTTTTACCTTGAGAAAATTAGAGTGTTCAAAGCAGGCCTTTGCCCGAATACATTAGCATGGCATAATACAATCGGACGTGCGGTTCTATTTTGTTGGTTTCTAGAGTCGCCGTAATGAATAATAGGGCTAGTTGGGTGGAATTCTCGGGTGCCAAGGAACTCAAGTCAAAGGCTTAGGTT
+
CCCCCDFGGFFGGGGGFGGGGGGGGGGGGGGGGGDFFGFFGFGEADEFFEGEGGGFGFFGGDFCGEFCFFFGGGGGGGGGGGGGGGGG7CF@E@DFFCEFFEDGFGGFEEFGCCFFGGGGGGGGGGGGGGGGG@CBFFDGGGG9FFGGGGGGGGGFEDGGGGGFEGGE7@FFCE<C,?FGDEFFFFGFF,?EB,**:=*1=FEE<C<:CE:7?;2CCE8B*+?CG?B:0:8CC:?EC97+*<<79:+6*:5*++3<C885*0<+:<7C5CGD***9F*02*<<+<00+0/*20/*286*2*
@M03152:184:000000000-AWYW1:1:2107:16582:7797 1:N:0:AGGCTTAGATACCTGT
AAGCTCGTAGTTGAATTTCGGGATCAGTACGCTGGTCGTGCCTTTGGTATGCACTGGTGTCACTGGTTCCTCCCTTCTGAAGAACCGTCATGCCATTCAGTTGGTGTGGCGGGGAATCAGGACTGTTACTTTGAAAAAATTAGAGTGTTTAAAGCAGGCTCGCGCTTGAATACATTCGCATGGAATAATGAAATAGGACGTTTGATCCTATTTTGTTGGTTTCTAGGATCGACGTAATGATTAATAGGGATAGTTGGGTGGAATTCTCGGGTGCCAAGGAACTCCAGTCACAGGCTTAGCG
+
CCCCCGGGGGGGGGGGGGGGGGGGGGGGGGGGGGGGGGGGGGGGGGGGGGGGGGGGGGCGGGGGGGGGGGGGGGGGGGGGGGGGGGGGGGGGGGGGGGGGGFGGGGGGGGGGGGGGGGEFGGGGGGGFGFGGFGGGGGGGGGGGFFGGGGGGFCFFFGGFB@CFGGGGGGGGG@FGFG>:FGGGFGFGGGGFGGGGGGG7:=F@CEFFG,?FFF?FGGGGGGGGGCGFGGGGGGGFGGGCF79CF79?6?7:FGG7+88*:8?GGCGF57CD>CCFDG:5FCFFGFCFC@GGF4CFG6*2)
@M03152:184:000000000-AWYW1:1:2107:23018:7834 1:N:0:AGGCTTAGATACCTGT
AAGCTCGTAGTTGAATTTCGGCCTTTGCCGCCCGGTCCGCCTATTTGGGTGTGTACTGGAGCGGTGGAGGCTTACCTCGTGGTGAGCTGTTATGCCCTTTACTGGGTGTGGCAGGGAACCATGATTTTTACTTTGAAAAAATTAGAGTGTTCAAAGCAGGCTTACGCCCGAATACATTAGCATGGAATAATAAAATAGGACGTGCGGTCCTATTTTGTTGGTTTCTAGGATAGCCGTAATGATTAATAGGGATAGTTGGGTGGAATTCTCGGGTGCCAAGGAACTCCAGTCACAGGCTTAG
+
CCCCCDFGGGGGGGGGGGGGGGGGGGGGGGGGGGGGGGGGGEGGGGGGGGGGGGGGGGGGGGGGGGGGGGGFFGGGGGGGGGEEFGGFGGGGGGGGGGGGGGGGGGGGGGGGGGGGGGGGGGGGGGGGGGGGGGGGGGGGGGGGGGGGGGGGGGGGGGGGGGGGGGGGGGGGGGGGGGGGFGGGGGGGGGGGGGGGGGFGGGG7:CEGGGGGGGGGGGGGCBGGGF9EGFG+>BFEEE=FFCFC77CFCF4CGGGG7+@EE>C8=EC::CC35FDDCF4DFFGF8C6EFF4FG>CFGGGG=
@M03152:184:000000000-AWYW1:1:2107:8084:7858 1:N:0:AGGCTTAGATACCTGT
AAGCTCGTAGTTGAATTTCGGGATCAATTTGTCGGTCGTGCCTCGGTACGTACTGGCATTATTGGTTTCTACCTTCTGAAGAACCTTGATGTCATTAATTTGGTGTCATGGGGAATCAGGACTGTTACTTTGAAAAAATTAGGGTGTTTAAAGCAGGCTCACGCTTGAATACATTAGCATGGAATAACGAAATAGGACGTTTGATTCTATTTTGTTGGTTTCTAGGATCGACGTAATGATTAATAGGGATAGTTGGGTGGAATTCTCGGGTGCCAAGGAACTCCATTCACAGGCTTAGATT
+
CCCCCGGGGGGGGGGGGGGGGGGGGGGGGGGGGGGGGGGGGGEEGGGGGGGGGGGGGGGGGGGGGGGGGGGGGGGGGGGGFGGGGGGGGGFEGGFGCGGGGGGGGFFGGGGGGDDGGGGGGGGGGGGGGGGGGFFGFEGGGFGGGGGGGGGFGFGGGGGGDFCGGGGGGGGGGGGGAFEGGFGGGGGGGGGGGCGCFGGEGFC>DFGFFFGGGGGGGGEGGGGGG9BFGGEGCC@CGCCGGF?BB7C6EGF<FGG68E>7CCFG>F9/:*=77C>0>C@C*<2<++<F7@CF=CGG++20*
@M03152:184:000000000-AWYW1:1:2107:21818:7883 1:N:0:AGGCTTAGATACCTGT
GTGCCAGCAGCCGCGGTAATACGTAGGTGGCAAGCGTTGTCCGGATTTATTGGGCGTAAAGCGAGTGCAGGCGGCACAATAAGTCTGATGTGAAAGCCTTCGGCTTAACTGGAGAATTCCATAAGAAACTGTCGGACTTGAGTGCAGAAGAGGAGAGTGGAACTCAATGTGTACCGGTGGAATGCGTAGATATATGGAAGAAACCCAGTGGCGAGGGGAGCTCCCTGGCTTCCAACTGACGCCGAGCCCCGAAACCATGGGTAGCGAACAGGTTAAGTAACCCTGGAATTCACTGCCGTAA
+
CCCCCGGGGGGGGGGGGGGGGGGGGGGGGGGGGGGGGG7FGGGGG7FGGGGGGGGGGGGGG<F,F7FFGGGGGG+++,C<FCFGGGG9?FGGGGGGCGG,,4BFG+EGG,?,9E,B55,BFG,,,CF<F,E5,3+3++,,:,:,88CF<,6B,,+3+3:+,,37@,,,,,8:,,,@*35*@<=,2>**4*5,,65D,323C,,3@11,?F2*1B********2+/4?8**/*+<++*3++***/1)*:*29CE5***0<EG80***2*:5:*02*00***3<**;**++/:0+0*<***11
@M03152:184:000000000-AWYW1:1:2107:20978:7895 1:N:0:AGGCTTAGATACCTGT
AAGCTCGTGTTGAATTTCGGGGTCAGTAGGTCGGTCGTGCCAACGGTATGAACTGGTCTCACTGATTCCTCCCTCTTGTAGAACCGTGATGCCATTAACTTGGTGTTGCGGGGAAACAGGACTGTTACTTTGAAAAAATTAGAGTGTTTAAAGCAGGCTAACGCTTGAATACATTAGCATGGAATAATGAAATAGGACGTCGATCTTATTTTGTTGGTTTCTAGGGTTGACGTAATGATTAATAGGGATAGTTGGGTGGAATTCTCGGGTGCCAAGGAACTCCAGTCACAGGCTTAGCTCT
+
BCCC@FGGGGGGFGFGGGGDGGEGGGGGGGGCF+CFEGGGGFFGGG@DFFFGGGGFGFEFGGGCECFGG9ECFGGGFGCFGGGGGCFFFGGG?FFGGGGFFGCGFFGGGGGGGGGGGGGGGG8FFGGGGGDFGG9<D7FGCFFFGFDGFF<D=FGGFEG8>DECFEFCFGCGGCCGGGGGGGGGGGGGGGGCFGFGC:FFCEEFGGGGGG9@EECC7=CB;CCGGGGC88F*=8=:<FCF7FG?FF6FD=>EFGFGGGE8<EG+*<:*5/*17*9C3*)2+<8C?9C?FBG=*950<+***
@M03152:184:000000000-AWYW1:1:2107:24782:7929 1:N:0:AGGCTTAGATACCTGT
AAGCTCGTAGTTGAATTTCGGGATCAATGGGTTGGTCATGCCCTCGGTATGTACTGATTTCATTGGTTCTCACCTTCTAAGGAACCATGATGTCATTTATTTGTTGTTGTGGGAAATTAGGACTGTTACCTTGAAAAAATTAGAGTGTTTAAAGCAGGCTAACGCTTGAATACATTAGCATGGAATAATGAAATAGGACATCCGATTCTATTTTGTTGGTTTCTAGGATCGATGTAATGATTAATAGGGATAGTTGGGTGGAATTCTCGGGTGCCAAGGAACTCCAGTCACAGGCTTAGAT
+
CCCC9FFBFGGGGGGGGGGGGEEEGG?FGGGGDC@FGGGGGGGGGGGGGGGGGGGACFGGGAGGGGGGGGGGGEGGGGGGDF<CFFCFFGGF,@9EFEGGGAFGCFGGCC?FE8FFGGGGFGFGGGGGGFADFEGGFDGGGFFGDDFGGGGGGDEGFGEFFFFGGGDFFFFGADAFAFFGGGFGGGF;DF9CFFGF:<:FFGGG>CFGGGGFGFDFGGC6CF9DE9FGECE5DEF7CCFAD7D9,:77?EGCFG,1A8=CCC?E<?@>E55C5C5CFD)*=@E7:9+5AFDDF*:F*3**2
@M03152:184:000000000-AWYW1:1:2107:15769:7937 1:N:0:AGGCTTAGATACCTGT
AAGCTCGTAGTTGAATTTCGGCCTTTGCCGCCCGGTCCGCCTATTTGGGTGTGTACTGGAGCGGTGGAGGCTTACCTCGTGGTGAGCTGTTATGCCCTTTACTGGGTGTGGCAGGGAACCATGATTTTTACTTTGAAAAAATTAGAGTGTTCAAAGCAGGCTTACGCCCGAATACATTAGCATGGAATAATAAAATAGGACGTGCGGTCCTATTTTGTTGGTTTCTAGGATCGCCGTAATGATTAATAGGGATAGTTGGGTGGAATTCTCGTGTGCCAAGGAACTCCAGTCACAGGCTTAG
+
CCCCCGGGGGGGGGGGGGGGEGGGGGGGGGGGGGGGGGGGGGGGGGGGGGGGGGGGGGGGGGGGGGGGGGFGGFGGGGGGGGGGFGGGGGGGGGGGGFGGGGGGGGGGGG7FFGGGGGGGGGGDGGGGGFGGGGGGGFGGCFGG?FGGGDEFEFGGFCFGGGGGGFCEGGCGGFFGFC>CFGEFFGGGGGGFAFFGGDGFFGG7FFEF@CGGGGGGEECC5*BF?9CG9FGGGDG58C5:@7A7ECCF+<D666+<9@65AC5@6EDFFFE*:C<**2975;@A:<886==CFFGGFCDF*
@M03152:184:000000000-AWYW1:1:2107:20906:8246 1:N:0:AGGCTTAGATACCTGT
AAGCTCGTAGTTGAATTTCGGACCTGGCTGGGCGGTCTTGCCGAAAGGTAAGCACTGCTCTGGTCGGGTCTTTCCTTCTGGGGAACCAGTGTGCTCTTAATTGGGTGCGCTGGGGATCCAGGACTTTTACTTTGAAAAAATTAGAGTGTTTAAAGCAGGCTTACGCTTGAATACATTAGCATGGAATAATAGAATAGGACTCTGGTTCTATTTTGTTGGTTTCTAGGACCGAAGTAATGATTAATAGGGATAGTTGGGTGGAATTCTCGGGTGCCAAGGAACTCCAGTCACAGGCTTAGAT
+
CCCC@FGFFGGGFGGGGGEGGDGGGGGGGGGGGGGCEFGGGGGGGEGGFGGGGGGGFGFGGFEGACFGGGGGGGGGGAFGGFGGCFGGGGFGGGGCFAFGGGEGFGGGGGGGGGGGGGEFFFGGGFGGGFFGGGAFF9FEGGGGFG<FFGGGFFGG?BGEGGGGGGGGFGGGGGGGGFGGGGGFGGGGGGGFDGGGGFFGGGGGGCGGG@FGGGGGGGGGGGCCFEFCGGGG5CCFFG7@GFC+A>?+;7CFFGF7@*1;51@FGCCFEC5<CD<7CFFGCFC9<FFFG=DCECFCFCCF7
@M03152:184:000000000-AWYW1:1:2107:5358:8258 1:N:0:AGGCTTAGATACCTGT
AAGCTCGTAGTTGAATTTCGGGATCAATTTGTTGGTCGTGCCTCGGTACGTACTGGCATTACTGGTTTCTACCTTCTGAAGAACCTTGATGTCATTAATTTGGTGTCTTGGGGAATCAGGACTGTTACTTTGAAAAAATTAGAGTGTTTAAAGCAGGCATACGCTTGAATACATTAGCATGGAATAATGAAATAGGACGTTTGATTCTATTTTGTTGGTTTCTAGGATCGACGTAATGATTAATAGTGATAGTTGTGTGGAATTCTCGGGTGCCAAGGAACTCCAGTCACAGGCTTAGATC
+
CC9CBFGGFGGGGGGGGGGGGGGGGGFGGDGFGGFGF7CFGGGGGCGGGGGGGGG8FGGGGGGGGGGGGGGGGGGGGAEFFCGGFCFFGGGGGGCDE<FGGGFGDGGGGG9FCEGFGGFFGFGCGGCGGGGFGAFC@CFGGF9<FGGGGGGGGGGFGGGGGGDEGGGGFGG9FGGGGGGGF,:FGF9;9D,@F@@EC8FF7@CGGFGDFGGGD;DCFC3:@,@>,9CAC**441;,=?E,=599CF,1,:@BE1>,*<E*>,B67:?5**27:*+65*);EGGGG+>B7AF>7CCFG67C7
@M03152:184:000000000-AWYW1:1:2107:11679:8279 1:N:0:AGGCTTAGATACCTGT
AAGCTCGTAGTTGAATTTCGGGGGCATTCAGGCCAAAGCTCGTCCTTGTGGCGTGGCTGGGTCTGGGCTTCCTACGTTTGGATAGTGGGCAACCGCTTCCAATCATTTACTTTGAAAAAATTAGAGTGTTCAAAGCAGGCGTAACCTTGCCATTGAATATTACAGCATGGGATAATAGAATATGACGTTGGTCTTATTTTGTTGGTTTCTAAGGCTGATGTAATGATTAATAGGGATAGTTGGGTGGAATTCTCGGGTGCCAAGGAACTCCAGTCACAGGCTTAGATCTCGTATGCCGTTT
+
CCCCCGGGGGGGGGGGGGGGD@FGGGGGGGGGGGGGGGGGGDGGGGGGGGGGGGGGGGGECFFGFFGFGGGGGGGGGGGGGGGFFGGFGGGGGGGGGGGGGCGGFGGGGFGGGGGFGGGGGGGGGGGDGGGGGGGGGGDEGGGCGGFGGGGGGGFFGGGGGGFGCGFFGGGGFFFD9@FCGGCEGG8EGGGGGG;,@EGGFGGGDG@CCF9@CG?ACGG,?EF9?9CFG+CFFG69@?+C:AF5ED5:++;9;CEG*ACE6CFF*:C2<CCC+2***29F5;FE+3++<****27++/**0
@M03152:184:000000000-AWYW1:1:2107:22165:8300 1:N:0:AGGCTTAGATACCTGT
AAGCTCGTAGTTGAATTTCGGGATTAATTTATTGGTCGTGCAATAGTACGTACTGGTATTATTGATTCCTACCTTCTGACGAACCATGATGTCATTAATTTGGTGTCATGGGGAATCAGGACTGTTACTTTGAAAAAATTAGAGTGTTTAAAGCAGGCTCACGCTTGAATACATTAGCATGGAATAACGAAATAGGACGTTTGATTCTATTTTGTTGGTTTCTAGGATCGACGTAATGATTAATAGGGATAGTTGGGTGGAATTCTCGGGTGCCAAGGAACTCCAGTCACAGGCTTAGATC
+
CCCCCGGFEGGGGGGGGGGGGGGGGECFGGGGGGGGFGGGGGGGGGGGGGFGGGGGGGGGGGGFCGGGGGFGGGGGGGGGGGGGGFGGFFFFGGGGFFGFGGGGGGDFFFFGGGEGGEGGGGGGGGGGGGGGFFFGGEGGGGGGEFGFFGGGFFGGFEGGGGGGGGFGCGFFFGGGGGGGGGGGFEGC6EECEFAFGGGGGGGGGGGGGGGGGGGGGGGGGGGCAC,AE5C8CEF1DGEGGGGGDFGGCGG,CEDG5CGG*?CEGGF=5CF3:>FCF3A**<>9E+<9+9>F:<DC+3::*
@M03152:184:000000000-AWYW1:1:2107:21904:8318 1:N:0:AGGCTTAGATACCTGT
AAGCTCGTAGTTGAATTTCGGGCCTGGCCGGGCGGTCTGCCTAACGGCACGTACTGTCTGGGCGGGCCTTACCTCTTGGTGAGCCGGCGTGCCCTTTGTTGGTGTGCGTCGGGGAACCAGGACCTTTACCTTGAGAAAATTAGAGTGTTCAAAGCAGGCCTATGCCTGAATACATTAGCATGGAATAATAAAATAGGACGCGCGGTTCTATTTTGTTGGTTTCTAGAGTCGCCGTAATGATTAATAGGGATAGTTGGGTGGAATTCTCGGGTGCCAAGGAACTCCAGTCACAGGCTTAGTA
+
CCCCCGGGGGGGGGGGGGGGDGGGGGGGGGGGGGGGGGGGGGGGGGGGGGGGGGGGGGGGGGGGGGGGGGGGGGGGGGGGGGGGGGGEEEGEGGGGGGGGGGGGGEGGGGGDGGEGGGGGGFGFGGGFGGGGGCFFFGFGGGGFGGGGGGGGGGGFGGDGGGG,FGGCGFGGGFGGGGGGGGGGGGGGGF?F?F7<FDGGGDGGGCEEFCCEFGGGGGG*AC9EFEC9CFEGCGG==FGFFCEF9><FFCFFGGF9E5ECCG<F<++<E*595C*:7D@CFGGGFGC<39>+?F:68+7**
@M03152:184:000000000-AWYW1:1:2107:11872:8433 1:N:0:AGGCTTAGATACCTGT
AAGCTCGTAGTTGAATTTCGGGATCAGTACGCTGGTCGTGCCTTCGGTATGCACTGGTGTCACTGGTTCCTACCTTCTGAAGAACCGTCATGCCATTCAGTTGGTGTGGCGGGGAATCAGGACTGTTACTTTGAAAAAATTAGAGTGTTTAAAGCAGGCTCGCGCTTGAATACATTAGCATGGAATAATGAAATAGGACGTTTGACCCTATTTTTTTGGTTTCTAGGATCGACGTAATGATTAATAGGTATAGTTGGGTGGAATTTTCGGGTGCCAAGGAACTCCAGTCACAGGCTTAGAT
+
CCCCCGGGGGGGGGGGGGGGGGGGGGGGGGGGGGGGGGGGGGGGGGGGGGGGGGGFEGEGGGGGGGGGGGGGGGGGGGGGGGGGGGGGGGGFGGGGGGFDFGGGGGGGGGGGGEGGGGDGGGGGGGDFGGGGGGGFGFGGGFGGGGFGGGGGGGGGGGGGGGGGDCEFGFCAFGGFF<@9FCFFGGFGGCFFGFGG7<FF@FE7=FFFG7FGGG9@C*8CGGDCF+++<88CE58;ECF7>FG7<>:6<<:A9CG+<5A*/2<FG+AE**59C52*2>)*6@6<F6@9+/00CFCFG+*2*
@M03152:184:000000000-AWYW1:1:2107:8469:8441 1:N:0:AGGCTTAGATACCTGT
AAGCTCGTAGTTGAATTTCGGATCAGGCACTTCGGTCTATACCTTCGGGATAGTACTGAAGCTGCTGGATCTTACCTTCTAGAGACTGCTGTGCTCTTAACTGGGTGCAGTAGAGCTCTAGGACTTTTACTTTGAAGAAATTAGAGTGTTTAAGGCAGGCTTGCGCTTGGATACATTAGCATGGGATAATGAAATAGGACTTTGGTTCTATTTTGTTGGTTATAGGACCAAAGTAATGATTAATAGGGATAGTTGTGTGGAATTCTCGTGTGCCAAGGAACTCCAGTCACAGGCATAGATT
+
@<CCCFG@FFFFGFEFEFF@FFFFEFGFGGFFGGGGGGGGFGGCFGGGC@CEFGFCFFGGGDGGGCFGFCGGFDG8FGFGGGGGGG9EFGDGFGEEGFGDFFFGGF,6<EFA<CFCFGGGEGFFGFGGFFFEGDAEGCFCDGDGGFFFFFFGGDEGGEFF<EFGEFF7F:FGGGCFCAFGGADGDFE8FF9FCDDAFGGGGGF<<FGFG9@FFACFGFFED,ECFC,<>D5:,,@;AFC2D;=:,:6,7C47=E?,1C6CC9C6CFF**/:*,4+25C);;E+0++5+++25:<*<0++++
@M03152:184:000000000-AWYW1:1:2107:21668:8541 1:N:0:AGGCTTAGATACCTGT
AAGCTCGTAGTTGAATTTCGGGGTCAGTAGGTCGGTCGTGCCAACGGTATGAACTGGCCTCACTGATTCCTCCCTCTTGTAGAACCGTGATGCCATTAACTTGGTGTTGCGGGGAAACAGGACTGTTACTTTGAAAAAATTGGAGTGTTTAAAGCAGGCTAACGCTTGAATACATTAGCATGGAATAATGAAATAGGACGTCGATCTTATTTTGTTGGTTTCTAGGGTTGACGTAATGATTAATAGGGATAGTTGGGTGGAATTCTCGGGTGCCAAGGAACTCCAGTCACAGGCTTAGATT
+
CCCCCGGGGGGGGGGGGGGGGGGGGGGGGGGGGGGGGGGGGGGGGGGGGGGGGGGGGGGGGGGGGGGGGGGGGGGGGGGGGGGGGGGGGGGGGGGGGGGGGGGGGGGGGGGGGGGGGGGGGGGGGGGGGGGGFFGGGGGGGGGGGGGGGGGGGGGGGGGGGGGGGGGGGGGGFFGGGGGGGGGGGGGGGGGGGGGFGF@7:C7<CFGGEGGGGGFGCGGGGGGGGGGFGG69EGGGGGFFFFGGGGGC:C5FGGDF=CECFGFCCFFE5=G7:DD***)2:CAFFFG6CFGGGD<F++2:2
@M03152:184:000000000-AWYW1:1:2107:9239:8717 1:N:0:AGGCTTAGATACCTGT
AAGCTCGTAGTTGAATTTCGGGGTCAGTAGGTCGGTCGTGCCACCGGTATGAACTGGCTTCACTGATTCCTCCCTCTTGTAGAACCGTGATGCCATTAATTTGATGTTGCGGGGAAACAGGACTGTTACTTTGAAAAAATTAGAGTGTTTAAAGCAGGCTAACGCTTGAATACATTAGCATGGAATAATGAAATAGGACGTCGATCTTATTTTGTTGGTTTTCTAGGGTTGACGTAATGATTAATAGGGATAGTTGGGTGGAATTCTCTGGTGCCAAGGAACTCCAGTCACAGGCTTAGAT
+
CCCCCGGGGGGGGGGGGGGFGGGGGGGGGGGGGEFGGGGGGGGGFEDFGGDGGFGFGGGGGGGGGGGGGFGGGGGGGGGGGGFGGFFFGGGGGGGCFEAFGGG<FFGGFGGGGGGGGGGGGCDFGGGGFFGGFFGF,<=FGDBDGGGGGGGGGGGGGGGGFFGGGG>FGFFGGGGGGGGCCCFFCFGGGAFFCF99BD,<CBEEGGGGGGGGGFGGGFGFF>CG7+?AEFCCFGGGGGD?F+>CFCFFC6CAFGF9F8EGDC?9C?9<+AFGF7<:<C55CCF:?CFFCF7:09C=F6C**
@M03152:184:000000000-AWYW1:1:2107:15803:8768 1:N:0:AGGCTTAGATACCTGT
AAGCTCGTAGTTGAATTTCGAACCTGGTCGGGCGGTCTGCCTTACGGTACGTACTGTCTGGCCGGGTTCTACCTCTTGGTGAGCCGGCATGCCCTTAATTGGGTGTGTCGGGGAACCAGGACTTTTACCTTGAGAAAATTAGAGTGTTCAAAGCAGGCCTTTGCCCGAATACATTAGCATGGCATAATAAAATAGGACGTGCGGTTCTATTTTGTTGGTTTCTAGAGTCGCCGTAATGATTAATAGGGATAGTTGGGTGGAATTCTCGGGTGCCAAGGAACTCCAGTCACAGGCTTAGATT
+
CCCCCGGGGGGGGGFGGGGGFGGGGGGGGGGGGGGGGGGGGGGGGGGGGGGGGGGFGGGGGGGGGGGGGGGGG@EGGGGGFGFGGGGGGGGGGGCGFGGGGGGGGGGGGGGGGDGGFGGGGGGGGGGGGFFFCFDFE,EFGGGGDEGGGGGGGGGFFGGGGGGGGGEDEG:FFGGDFGGF9FFGCGFFGEGDFGFD:7FFGGGFCFGG9FGGGFFG8CEG69CGFCFFGDEGE5C**+3@DG?CFCFC**9+CEC6CGGGC9<CCDGE*7:/:C76F55F0CEFCFC6+9CF5CDFFD7CC
@M03152:184:000000000-AWYW1:1:2107:21193:8937 1:N:0:AGGCTTAGATACCTGT
AAGCTCGTAGTTGAATTTCGGAATGTCATCGGTTAAAGCTCGTCCTCGTGGCGTGGCTCGGTCGGTGCTTCCTATCTTTTGTAGGTAGCAACACTTACAAATCATTTACTTTGAAAAAATTAGAGTGTTCAAAGCAGGCGTAACTTGCCATTGAATATTACAGCATGGGATAATAGAATATGACGTTGGTCTTATTTTGTTGGTTTCTAAGGCTGATGTAATGATTAATAGGGATAGTTGGGTGGAATTCTCGGGTGCCAAGGAACTCCAGTCACAGGCTTCGATCTCCTATGCCGTCTTC
+
CCCCCGGGGGGGGGFGEFCGD;BFGGGGGGGEEGGGGGGGGGGGGGGG8ECCCGGGD<FCFGGG:CFFFFEGF9EFCGGFF<FG9CFGGCEGEGGGFGGG9F9FEFGGGGGGGAFGFGG8ADFFFFFDFAEFGAGGF@FGFDGGCGGGGFFGGCDF?FGFFCG,DFGGFGGGGCFG<FFCGGG,>>FF8BFFGG9DFF@FFDCBG:ECFB;@CGGGG7D>BFFCDD95??ECC,A68CC,4*A5C4A+C+24*A5:*=B9+B>F<F69CF6DF7:+*/7*7*1*2*/0+99C?*058**9*
@M03152:184:000000000-AWYW1:1:2107:18382:9131 1:N:0:AGGCTTAGATACCTGT
AAGCTCGTAGTTGAATTTCGGGATCAATATGTCGGTCGTGCCCTCGGTACGTACTGGCATCATTGGTTTCTCCCTTCTGATGAACCATGATGCCATTAATTTGGTGTCTTGGGGAATCAGGACTGTTACTTTGAAAAAATTAGAGTGTTTAAAGCAGGCTCACGCTTGAATACATTAGCATGGAATAATGAAATAGGACGTTTGATTCTATTTTGTTGGTTTCTAGGATCGACGTAATGATTAATAGGGATAGTTGGGTGGAATTCTCGGGTGCCAAGGAACTCCAGTCACAGGCTTAGAT
+
CCCCCGGGGGGGGGGGGGGGGGGGGGGGGGGGGGGGGGGGGGGGGGGGGGGGGGGGGGGGGGGGGGGGGGGGGGGGGGFGGGGGGGGGGGGGGGGGGGGGGGGGGGGGGGGGGGGGGGGGGGGGGGGGGGGGGGGGGGGGGGGGGGGGGGGGGGGGGGGGGGFGGGGGGGGGGGGGGGGFGGGGGGGGGGGGGGG,FFGGGGFEGGGFGGGGGGGGGGFEGGFFFFGFGGGGG5:;FFGGGGGGGFFFFFDEDE@<?5CCEF9CF1BC5=5C7C7@FDFGF*<CCC6C?=CCEFFFFD**2
@M03152:184:000000000-AWYW1:1:2107:8882:9195 1:N:0:AGGCTTAGATACCTGT
AAGCTCGTAGTTGAATTTCGGATCTGTTTGGGTGGTCCGCCTCACGGTGTGTTATTGCCCGAGCGGGTCTTGCCTCTTGGTGAACCGTCGTGTCCTTTATTGGATGCGGCGGGGAACCAGGACTTTTACCTTGAGAAAATTAGAGTGTTCAAAGCAGGCCTGCGCCTGAATACATTAGCATGGAATAATAAAATAGGACGTGTGGTTCTATTTTGTTGGCCTTTAGAGCTGCCGTAATGATTAATAGGGATAGTTGGGTTGAATTCTCGGGTGCCAAGGAACTCCAGTCACAGGCTTAGAG
+
CCCCCFGGGGGGGGGGGGGGGGGGGGGGGGGGGGGGGGGGGGGGGGGGGGGGGGGGGGGGGDGGGGGGGGGGGGFGGGGGGGGGGGGGGGGGGGGGFGGGGGGFGGGGGGGGGGGGGGGGGGGGGGGGGGGGGGGGGFGGGGGGGGGGFGGGGGGGGFGGGGGGGGGGGGGGGGGGGEGGGGGGGGFGFFGGGGGGGGGFEGGGDCGGGG79C<9CF*CFGGGGF:0C7?G6CEGD=CF?7CEFD7+26:FC6999<5A*:<@E>CFGCGEGC30:74.*::CC@FFGG6*++95CF060*
@M03152:184:000000000-AWYW1:1:2107:10954:9259 1:N:0:AGGCTTAGATACCTGT
AAGCTCGTAGTTGAATTTCGGGGGCATTCAGGCCAAAGCTCGTCCTTGTGGCGTGGCTGGGTTTGGGCTTCCTACGTTCGGATAGTGGGCAACCGCTTCCAATCATTTACTTTGAAAAAATTAGAGTGTTCAAAGCAGGCGTAACCTTGCCATTGAATATTACAGCATGGGATAATAGAATATGACGTTGGTCTTATTTTGTTGGTTTCTAAGGCTGATGTAATGATTAATAGGGATAGTTCGGTGGAATTCTAGGGTGCCAATGAACTCCAGTCACAGGCTTAGATCTCGTATGCCCTTT
+
CCCCCGGGGGGGGGGGGGGGGGGGGGGGGGGGGGFGFGGGGGGGGGGGGGDGGGGGGG7:7FGGDGGGEFCDEGGGGGC:7FGG@EFGGGCFDFGFGGCGFGGGGGGGEFEEEA9F9<FGGFGDDDDFGGGGGGDGGFFGGCECEEGGFFGGGGG,FFFGCC,,><CC::F:FFGGCFFFGG9,,@8EEGGFFFFFGF9,,6?C,FGG9@,7@CFG7,?BFFFF7+??;>;B+?*0*2+1++37>>8*096++++2*AGGGG?+9+<+:?6>E7**70=FF6203+33C=*;595?E***2
@M03152:184:000000000-AWYW1:1:2107:20761:9322 1:N:0:AGGCTTAGATACCTGT
AAGCTCGTAGTTGAATTTCGGTAAATAAAGAATTTACGGTCACTTTACAAGTGAGAACTAAAATCTTTATTTCCTTCCTTTTGGAATAACTCCCGAAATTATCTAATAATTAGGGTAATCAAGTACTCCAAATCTTTTACTGTGAAGAAATTAGAGTGTTCAAAGCAGGCGTAATCAAGTCTTTGAATATATTAGCATGGGATAATGAAATAGGACTTTAGTTCTACTTTCGTTGGTTTCTAGGGCTGAAGTAATGATTAATAGGGATAGTTGGGTGGAATTCTCGGGTGCCAAGGAACTC
+
CCCCCGGGGGGGGGFGGGGGFCEGGGGFGGDGGGGGGGGGGGGGGGGGGAFGGF,FFGGGGGGGFFGGGFGGGGFEAFDFGGGDFCFGGGGGGGGGGGGGFFFFGDCCCGFGE9CFGFFEEFFGGGGGF8FFGDGGGFGGGGGFGECAFGGCE<AGGGGFFCGGCCFE+4+6F7FGE=:@FFF,,,@FGGGGFGDDFGGGFFB>9DG,BDF;98FFGGG9D>=DFE;AB>5:DFGFGGCCDE:EF>FCC6?FGFGGA7B@7,6D*=,,4<=79748C)50=ACFGGGGG)8<CD4**=*;+
@M03152:184:000000000-AWYW1:1:2107:19116:9419 1:N:0:AGGCTTAGATACCTGT
AAGCTCGTAGTTGAATTTCGAACCTGGTCGGGCGGTCTGCCTTACGGTACGTACTGTCTGGCCGGGTTCTACCTCTTGGTGAGCCGGCATGCCCTTAATTGGGTGTGTCGGGGAACCAGGACTTTTACCTTGAGAAAATTAGGGTGTTCAAAGCAGGCCTTTGCCCGAATACATTAGCATGGCATAATAAAATAGGACGTGCGGTTCTATTTTGTTGGTTTCTAGAGTCGCCGTAATGATTAATAGGGATAGTTGGGTGGAATTCTCGGGTGCCAAGGAACTCCAGTCACAGGCTTAGATC
+
CCCCCGGGGGGGGGGGGGGGGGGGGGGGGGGGGGGGGGGGGGGGGGGGGGGGGGGFGGGGGGGGGGGGGGGGGGGGGGGGGGGGGGGGGGGGGGGGGGGGGGGGGGGGGGGGGGGGGGGGGGGGGGGGGGGGGGGGFGGGGGGGGGGGGGGGGGGGGGGGGGGGGGGGGGGGDFGGCGGCFFGGGFGGGGGGFGGGGGGEFGGD:FGGGGGGGGGGGGGGGGGGFFGGGGGGGGEGGGGGGFFGG>FDGGFGCEGG=ECGDCCGFC@=5CGDCFFG<35FGGFGCFGGCFFFGGGGGGG**
@M03152:184:000000000-AWYW1:1:2107:14478:9541 1:N:0:AGGCTTAGATACCTGT
AAGCTCGTAGTTGAATTTCGGGATCAATTTATTGGTCGTGCTATTGTACGTACTGGTATTATTGATTCCTACCTCCTGACGAACCATGATGTCATTAATTTGGTGTCTTGGGGAATCAGGACTGTTACTTTGAAAAAATTAGAGTGTTTAAAGCAGGCTCACGCTTGAATACATTAGCATGGAATAACGAAATAGGACGTTTGATTCTATTTTGTTGGTTTCTAGGATCGACGTAATGATTAATAGGGATAGTTGGGTGGAATTATCGGGTGCCAAGTAACTCCAGTCACAGGCTTAGATT
+
CCCCCGGGGGGGGGGGGGGGGGGGGGGGGGGGGGGGGGGGGGGGGGGGGGGGGGGGGGGGGGGGGGGGGGGGGGGGGGGGGGGGGGGGGGGGGGGGGGGGGGGGGGGGGGGGGGGGGGGGGGGGGGGGGFGGGGGGGGGGGGGGGFGGGGGGGGGGFGGGGGGGGGGGGGGGGGGGGGGGGFGGGGGGGGGGGGGDFGD@FF@BFFFFFGGGGG@FFGGGGGGGCGGC?EGGGGGDGFC:CFFGGFGC,:DCGGGCEGDGCECF+19===FGCFFGG+@FEF?C88CFF=FGGGDFCED:*
@M03152:184:000000000-AWYW1:1:2107:4812:9767 1:N:0:AGGCTTAGATACCTGT
AAGCTCGTAGTTGAATTTCGGGATCAATATGTCGGTCGTGCCCTCGGTACGTACTGGCATCATTGGTTTCTCCCTTCTGATGAACCATGATGCCATTAATTTGGTGTCTTGGGGAATCAGGACTGTTACTTTGAAAAAATTAGAGTGTTTAAAGCAGGCTCACGCTTGAATACATTAGCATGGAATAATGAAATAGGACGTTTGATTCTATTTTGTTGGTTTCTAGGATCGACGTAATGATTAATAGGGATAGTTGGGTGGAATTCTCGGGTGCCAAGGAACTCCAGTCACAGTCTTATGT
+
CCCCCGGEFG;FFGGGGGGGGGGGGGGGGGGGGGGGGGGGGFGGGGGCGGGGFGGGGGGGGGGCFFGGGFGGGGGGFGFFGGDGGGGGGGGGGGGGGCFGGGGGGGGGGFFFGCCEGGGGGGGGGGGGGFFGGFEDGFDFGGGFGGGGGGGCFGGFGFGGGGGGFGGGGGGGGGFGGGGGGGFGGGGCFCFGGGGFE=FG+>CFCCFECDFGGGFFFGGGFGGFF@FFC8*>8C*::5,,=>97C7AF6AF,,B@7+*385*<?6+2>*7=<C3;+217C6*<9+0+0+9>29*0+<?**2
@M03152:184:000000000-AWYW1:1:2107:19563:9782 1:N:0:AGGCTTAGATACCTGT
AAGCTCGTAGTTGAATTTCGGGGTCAGTAGGTCGGTCGTGCCAACGGTATGAACTGGTCTCACTGATTCCTCCCTCTTGTAGAACCGTGATGCCATTAACTTGGTGTTGCGGGGAAACAGGACTGTTACTTTGAAAAAATTAGAGTGTTTAAAGCAGGCTAACGCTTGAATACATTAGCATGGAATAATGAAATAGGACGTCGATCTTATTTTGTTGGTTTCTAGGGTTGACGTAATGATTAATAGGGATAGTTGGGTGGAATTCTCGGGTGCCAAGGAACTCCAGTCACAGGCTTAGCTC
+
CCCCCGGGGGGGGGGGGGGGGGGGGGGGGGGGGGGGGGGFGGGGGGGGGGGGGGGGGGGGGGGGGGGGGGGGGGGGGGGGGGGGGGGGGGGGGGGGGGGGGGGGGGGGGGGGGGGGGGGGGFGGGGGGGGGGGDGGGGGGGGGGGGGGGGGGGGGGGGDEGGGGDGGGGGGGGGGGGGFGGCGGGGGGGGGGGGGGEGGGGDGDGGGGGGGGGGGGGGGGGGGG+CFGGGGFCEGFGCC9CF9<=@+=CFCCFGF6EGG>C<C8*<+87=C):9F6*3;*2@E@CCFGG4FGGGGG69***
@M03152:184:000000000-AWYW1:1:2107:18331:9853 1:N:0:AGGCTTAGATACCTGT
AAGCTCGTAGTTGAATTTCGAGACCGGCTTACTGGTCGTGCTATTGTACGTACTGGTTTAATCGGTTTCTCCTTTCTGACGAACTTTAATGCCATTAATTTGGTGTTTTAGGGAATTAGGACTGTTACTTTGAAAAAATTAGAGTGTTTAAAGCAGGCTCACGCTTGAATACATTAGCATGGAATAAAGGAATAAGGAGTTTGATTCTATTTTGTTGGTTTCTAGTATCGACGTAATGATTAATAGGGATAGTTGGGTGGAATTCTCGGGTGCCAAGGTACTCCAGTCACAGGCTTAGTTA
+
CCCC-CF@FFGAF9<FFG<CFED@FGDFEF-CEGCC@FF,FF<A9EF<CDGCECGGGGFGFFCFGFE@CFEGGGGGGGEFCF7CEGGG?<9FFFCE<E,,CFG4CF7CEFGGG,EA,,E9FFFGGDECEG9A<E?F<+B,EF<F?FFDD<E<EBFF7FE,EFFC:F+DDFECD9ACFFFA=8::==E,>,=:D:,@F,<383;CBC;=;,@CFE,,D,*@DBDGF,@@,4*>8BF5DCF,+44=ECC6,,08BFF6*AE7:+<C>FC*=5*)=CCCDC*;C7E66<C<A*?@CFDCEF2*0
@M03152:184:000000000-AWYW1:1:2107:29012:9858 1:N:0:AGGCTTAGATACCTGT
AAGCTCGTAGTTGAATTTCGAACCTGGTCGGGCGGTCTGCCTTACGGTACGTACTGTTTGGCCGGGTTCTACCTCTTGGTGAGCCGGCTTGCCCTTAATTGGGTGTGTCGGGGAACCAGGACTTTTACCTTGAGAAAATTAGAGTGTTCAAAGCAGGCCTTTGCCCGAATACATTAGCATGGCATAATAAAATAGGACGTGCGGTTCTATTTTGTTGGTTTCTAGAGTCGCCGTAATGATTAATAGGGATAGTTGGGTGGAATTCTCGGGTGCCAAGGAAATCCAGTCACAGGCTTAGATA
+
CCCCCGGGGGGGGGGGGGGGGGGGGGGGGGGGGGGGGGGGGGGGCFGGGGGG?FGFGGGGGGGGGGGGGGFFFFFFGGEGGGGCFGGGGGGGGGGGGGGGGGGGGGGFGFEGDFEGGFFFFGGGGGGGGGDGFFGGGGGGGGGFGGGGGGGFFFGGGD@FDFGGGGGGGGGGGGGGGGGGGGGFFGGGGGFGCBCF97FGG7E:*=FGGGGGGCCFCFCFG9CCFFGGBE5CEEE58EF7:+<F+?8CG6<FFCGC=EGEEGGGFF9=FGGD5C7F5CFD+0+<9CG?E@CFCCFD86*02
@M03152:184:000000000-AWYW1:1:2107:17508:9902 1:N:0:AGGCTTAGATACCTGT
AAGCTCGTAGTTGAATTTCGGGATTTGTTTATTGGTCAGGCTTCACTGTCTGTACTGGTATAACGAATTCCTACCCTCTGATGAATCTTCATGCCATTTACTTGGTGCGGAGGGGAATCAGGACTGTTACTTTGAAAAAATTAGAGTGTTTAAAGCAGGCTATTGCTCGAATACATTAGCATGGAATAATAAAATAGGACGGTTGGTTTTATTTTGTTGGTTTCTAGGATCACCGTAATGATTAATAGGGATAGTTGGGTGGAATTATCGGGTGCCAAGGAACTCCAGTCACAGGCTTAGA
+
CCCC9FGFEGGGGFGGGGGGGGGGGFGGGGCFGGGGEGGGGGGGFGGGGDGGGGGGGGGGFGGGGGEFFFGGGFGCEGGGFGGGGGGFGGGGGFGCGFEEFGGGGGGGGGGGGGGGGGGGGGGGGGGGGFFFFCE<EEF7EF?FGGFFGGGGGG,<<EFGGGGGFGGGEE3DDDCGGE98FFFGGGFGFGGGGGGGGEGEFECGGGGGFGEGGFGGGFGFCFGGGGGGGGGFGE*,*//>>C7CCCCFGCCCC6FFG+8BEEC9*C+5=F*9E>3CCC4CEC=FEGCFFFFGEF*:*:9C7
@M03152:184:000000000-AWYW1:1:2107:11319:9935 1:N:0:AGGCTTAGATACCTGT
AAGCTCGTAGTTGAATTTCGGGCCTGGCTGGGTGGTCTTGCCGCAAGGTAAGCACTGCTCTGGTCGGGTCTTTCCTTCTGGGGAACCAGTGTGCTCTTAGTTGAGTGCGCTGGGGATCCAGGACTTTTACTTTGAAAAAATTAGAGTGTTTAAAGCAGGCCCACGCTTGAATACATTAGCATGGAATAATAGAATAGGACTTTGGTTCTATTTTGTTGGTTTCTAGGACCGCAGTAATGATTAATAGGGATAGTTGGGTGGAATTCTCGGGTGCCAAGGAACTCCAGGCACAGGCTTAGTT
+
CCCCC<B@FEEAFGCE<6EFFDEGE@DDCFFGEF@@FCDFFGG7F7FGFFCF9FFCFGDA@F@EFCB+:+6EE@FFF<99C8::,<,969CF?EF,<:F,CCAFFFCFGEDC:+@+B<FFEFFF<FGFGGCFE9,,5FEGGGFGG9CDBC,FFEFG?E7+++8:F:=:>FFGFFCC,>3@;CF?CGGC;D,D@EG;=:FCFFC:7DBFFFF,@,5F8@,6C:<>AC?,<CE*:EG?GCG+;++14+;+67*AFF?+68;E=>FG6F7<5E59:*20997CG6?@++3*/75=:*7**<6*0
@M03152:184:000000000-AWYW1:1:2107:19509:9964 1:N:0:AGGCTTAGATACCTGT
AAGCTCGTAGTTGAATTTCGGGATCAATATGTCGGTCGTGCCTCGGTACGTACTGGCATCATTGGTTTCTCCCTTCTGATGAACCATGATGCCATTAATTTGGTGTCTTGGGGAATCAGGACTGTTACTTTGAAAAAATTAGAGTGTTTAAAGCAGGCTCACGCTTGAATACATTAGCATGGAATAATGAAATAGGACGTTTGATTCTATTTTGTTGGTTTCTAGGATTGACGTAATGAGTAATAGGGATAGTTGGGTGGAATTATCGGGTGCCAATGGATTCCCGTGACAGGCTTGGATT
+
CCC9-F@@B@8<CEA,F9CC@:FEFAFGFFGGGGDFGGG7C<6EFGCG@CEDFGGGGFFEGGFGGGGCFG@CF@FFC<<FFAEFFF9@CEEDFAC?FCEFFEGDFCFE<,:CFGGGGGGFGGGFGFFFF<55F<FF8>=FFFGGGGFFGGGGGFFB<FCFEG<FFD<F,CFCFF,C,>>FG,3CC@BC;FEFGG9@:DF+:,@C@FB;EFGG9@:DBC::D9;9<D,9FF9E5>5@@7:,+2>C18<646CC99FDG=5**2+<+<9**=7C50:9**);++<;+//**)*+/10:***20
@M03152:184:000000000-AWYW1:1:2107:13835:10008 1:N:0:AGGCTTAGATACCTGT
AAGCTCGTAGTTGAATTTCGGGGTCAGTAGGTCGGTCGTGCCAACGGTATGAACTGGCCTCACTGATTCCTCCCTCTTGTAGAACCGTGATGCCATTAACTTGGTGTTGCGGGGAAACAGGACTGTTACTTTGAAAAAATTAGAGTGTTTAAAGCAGGCTAACGCTTGAATACATTAGCATGGAATAATGAAATAGAACGTCGATCTTATTTTGTTGGTTTCTAGGTTTGACGTACTGATTAATAGGGATAGTTGGTTGGAATTCTCGGTTGCCATGGAACTCCAGTCACAGGCTTAGATC
+
CCCCCGGGGGEFGGGGGGGGGGGGGGGGGGGGGGGGGGGGGGGGGGE@FFGGGFGGGGGGGGGGGFFGGGGGGGGGGGGGGGGGGGGGGGGGGGEFFGGGGGGGGGGGCFGGGGG7EGGGGGGGFGGGGGGGCFGGGGGGGGGGGGGGGFGGGDFGGFGGG<BFGGGGGGGGGGGGGECGFGFGGGGDFFGFGCFG,,?CCFGDC::FCGGECFGG7CGFF9C99C2>F5<B8C@33++>C?>A=C8C6CF+;97C*;88C+@C:A:*C*:C7>F*976=6CE@EF?+39:F**9C8E*:*
@M03152:184:000000000-AWYW1:1:2107:21581:10012 1:N:0:AGGCTTAGATACCTGT
AAGCTCGTAGTTGAATTTCGGATCTGGTTGGGTGGTCCGCCTGACGGCGTGTTTACTGCTTGACCGGGTCTTGCCTCTTAGTGAACCGGTGTGTTCTTTATTGAATGCATCGGGGAACTGGGACTTTTACCTTGAGGAAATTAGAGTGTTCAAAGCAGGCCTATGCCTGAATACATTAGCATGGAATAATAAAATAGGACGTGTGGTTCTATTTTGTTGGTTTTTAGAACTGCCGTAATGATTAATAGGGTTAGTTGGGTGGAATTCTCGGGTGCCAAGGAACCCCAGTCACAGGCTTAGA
+
CCCCCGGGGGGGGGFGFGGGGGGGGGGFGDFGGGGGGGGGGGGGGGGEGGGGGGGGGGGGGGGFGGGGGGGGGGGGGGGGGGGGFGGGGGGGGGGGGGGGGGGDGGGGGGGGGGD:BFFFGGGFFFGG<FEFGDDFGFFG,FF?FGGGFGGGGGGGGGGGDGGGGGGGGGGGGCFGGCFFGGGGGGGCGGGFGGGGGGGGGGDGGGCFFFF9BFGGGGCEEGGGFGGCFEGGC*:EEGGGGG7+<@<@?G*0325A78>88EE6CF@F+=C)1/*979:CFG6**21*21:9:FF*87*2*
@M03152:184:000000000-AWYW1:1:2107:17010:10026 1:N:0:AGGCTTAGATACCTGT
AAGCTCGTAGTTGAATTTCGGGGTCAGTAGGTCGGTCGTGCCACTGGTATGAACTGGTCTCACTGATTCCTCCCTCTTGTAGAACCGTGATGCCATTAATTTGGTGTTGCGGGGAAACAGGACTGTTACTTTGAAAAAATTAGAGTGTTTAAAGCAAGCTAACGCTTGAATACATTAGCATGGAATAATGAGATAGGACGTCGATCTTATTTTGTTGGTTTCTAGGGTTGACGTAATGATTAATAGGGATAGTTGGGTGGAATTCTCGGGTGCCAAGGAACTCCAGTCACAGGCTTAGAGT
+
CCCCCFGGGGGGGGGGGGGGGGGGGGGGGGGGGGGGGGGGGGGGGGGGGGGGGGGFFFGGGEGGGGGGGGGFGFGGGGGFGGGGGGGFGGCFGGEFFFGGGGFCFFGGGGGGGGGGGGGGGGGGFGGAEGGGGGGGGGGFFGGFFGGGGGGDFEDFFGCGGC>CGGGGGGGGGGGGGCF9=FFGGGGGGGGGE;BFC9C@>CEBFFGG9D;;F@FGFGGGGDGCED5CF8++3BFEDF+CFG;+=D?C6:5CCFGF*;C58CFF7A9:=*:>E47*/*8CFC9+2+3<C?:C**7:E+:0*
@M03152:184:000000000-AWYW1:1:2107:26648:10110 1:N:0:AGGCTTAGATACCTGT
AAGCTCGTAGTTGAATTTCGGGGTCAGCATGTCGGTCGTGCCACAGGTACGTACTGGCGTTGCTGAGTCCTCCCTCTTGACGAACCGTAATGCCATTAATTTGGTGATGGGGGAAATCAGGACTGTTACTTTGAAAAAATTAGAGTGTTTAAAGCAGGCATGCGCTGGAATACAGTAGCATGGAAGAATGAAATAGGAAGTTCGATCATATTTTGTTGGTTTCTAGGATTGACGGAATGATTAATAGGGATAGGTGGGTGGAATTCTAGGGTGCCAAGGAACTCCAGTCACAGGCTTAGAG
+
AA-A-CB@@FB@F@9@CFFGEEGC@F8-CFC6@,76B++B8F<<F8FEEAFC,FF<DF@BCFGFEC<F6C,,:@E<FEFAF,:6C:F4=,CCF@F9FC,?FEE,,:C9F,A7F+4B:BFF,F7EFDDDF<<,5EEFG,+B><8@BF,CFFGGGCFGC<+,,:C=8++@CF,D=<,@FFFA,@7,>,@BGC,@A>,D?:,<>D;F7,>*6F@@9;;,2<EE*,;,,@,8BF>E;;*331>C>9+<<C+76757C++=C*3*1:EF*+3++<*0****9*7DG66C+00++/*2+17**+200
@M03152:184:000000000-AWYW1:1:2107:23128:10171 1:N:0:AGGCTTAGATACCTGT
AAGCTCGTAGTTGAATTTCGGGGTTAGTAGGTTGGTCATGCCTCTGGTATGTACTGGTCTCACTGATTCCTCCTTCCTGATGAGCCGTAATGCCATTAATTTGGTGTTGCGAGGAATCTGGACTGTTACTTTGAAAAAATTAGAGTGTTTAAAGCAGGCTAACGCTTGAATACATTAGCATGGAATAATGAAATAGGACGTTCGATCCTATTTTGTTGGTTTCTAGGATTGACGTAATGATTAATAGGGATAGTTGGGTGGAATTCTCGGGTGCCAAGGAACTCAGTCACAGGCTTAGATC
+
CCCCCGGGGGGGGGGGGGGGGGGGGGGGGGGGGGGGFGGGGGGGGGGGGGGGGGGGGGGGGGGGGGGGGGGGGGGGGGGGGGGGGGGGGGGGGGGGGGGGGGGGGGGGGGGGGGGGGGGGFGGGGGGGGGGGGFGGGGGGGGGGGGGGGGGFGFGGGGGGGGGGGGGGFGGGGGGGGGCEGGGGGGGGGGFGGFGFG9FEGGGGGGGFGCGGGGGFGGGGGGGGGFFFDGFGG54:;CCDFFFFGFG?E6F6CFCEF*:1*=<CF79A=F=<5>FG>C:GF:FCFCC099C?5CFG6CCF*
@M03152:184:000000000-AWYW1:1:2107:17291:10213 1:N:0:AGGCTTAGATACCTGT
AAGCTCGTAGTTGAATTTCGGGATCAATACGTCGGTCGTGCCTCGGTACGTACTAACGTCATTGATTTCTCCCTTCTGACGAGCCGTGATGTCATTAATTTGGTGTTACGGGAAGTCAGGACTGTTACTTTGAAAAAATTAGAGTGTTTAAAGCAGGCAATCGCTCGAATACATTAGCATGGAATAATGAAATAGGACGTTCGGACCTATTTTGTTGGTTTCTAGTATCGACGTAATGATTAATAGGGATATTTGGTTGGAATTCTCGGGTGCCAAGGAACTCAAGTCACAGGCTTAGATC
+
CCCCCFFCBFGGGFGGGGGGGGGGFGGGGGGGGGGGGGGGGGGGGGGGGDGGGGGFGGGGGGGGGFGGGGGGGGGFGGGGGGGGGDFGFGAFGAFGFFEFGGFFDGGFGGGGGD@EF<FGEGGGFDFGEGGGGFFG,>FFGG9FGGGFGGGGGAFFGDDFFFE7,>+:<F<BAF9<@FGFGG::@>,@EGFGFFFFG:F@CA:CGG<C9<FGGC:<E=C8,;C<;,6>C58=EGGCFEFFDF?7+3CF662+>=+1*8CC@7C87EC=7E=)77?*754>CFG+<9<CF*0<**0?+<***
@M03152:184:000000000-AWYW1:1:2107:21577:10235 1:N:0:AGGCTTAGATACCTGT
AAGCTCGTAGTTGAATTTCGGGATCAATGGATCGGTCATGCCCTGGTATGTACTGGTCTTATTGGTTCTCACCTTCTAATGAACCATGATGTCATTCATTTGATGTTATGGGGAATTAGGACTGTTACCTTGAAAAAATTAGAGTGTTTAAAGCAGGCTAACGCTTGAATACATTAGCATGGAATAATGAAATAGGACATCGCATTCTATTTTGTTGGTTTCTAGGATCGATGTAATGATTAATAGGGATAGTTGGGTGGAATTCTCGGGTGCCAAGGAACTCCAGTCACAGGCTTAGATT
+
CC<CCGGGGGGGGGGFGGGGGGGGGFGGGGGFGGGGGGGGGGGGGGGGGGGGGGGGGGGGGGGFFGGGGGGGGGGGGGGGFGGGGGGGGGGGGGGGGGGGGG9FGGGGGGGFEFGGGGGGGGGGGGGGGGGGGFGGGGGGGEFGGGGGGGGFCGGFFGGGGG>FEGCFFGGGGGG9FGGGGGGGGGGGFGGGGGGGFGGGGGGCFGGGGGGGFGGFG6EGGGGG7ECFGGEFGG7ACCFACCFGGCFC6EFFFG,<8CE7CFGGGF?:55E)=<F*;C4FFGFC6?FCEFF?5>5F9+1:+
@M03152:184:000000000-AWYW1:1:2107:2049:10279 1:N:0:AGGCTTAGATACCTGT
AAGCTCGTAGTTGAATTTCGGGGTTAGTAGATTGGTCGTGCCTCTGGTATGCACTGGTCTTACTGATTCCTCCTTCCTGATGAACCGTAATGCCATTAATTTGGTGTTGCGGGGAAACTGGACTGTTACTTTGAAAAAATTAGAGTGTTTAAAGCAGGCTAACGCTTGAATACATTAGCATGGAATAATGAAATAGGACGTTCGATCCTATTTTGTTGGTTTCTAGGATTGACGTAATGATTAATAGGGATAGTTGGTTTGAATTATCGGGTGCCAAGGAACTCCAGTCACCGGCTTAGAA
+
@@A9CGB6BF@CFFFGGAFFEEG@FDFCDFFGFFCFFEGGDF<F,;FFGGGFG9FFGGGGGGGGGGGGGGGGGGG@,E9@<FFFFGGG<FGGGGC@,CEFCGGGGGFCFGFEGGGG<E9,<,BFFFGGGFGEG<ECFFGG8FFGGGGGA,DDFGDDGGGCFGFGD=FDD=C9DCFGGC7FF=:FFGFGDCFGFGGCFAFGB7EG7;DGF@DGGGC>8C@EGCCF@FGFB?8:C5*4,*>;F7;<9:CG6*;?F9A<C**+33>91+2+:5C<7*7CC*8DFF<+<++3<970*9D7*+***
@M03152:184:000000000-AWYW1:1:2107:20993:10287 1:N:0:AGGCTTAGATACCTGT
AAGCTCGTAGTTGAATTTCGGGCCTGGCTGGGCGGTCCGCTTCACGGCGTGTACTGTCTGGCTGGGTCTTACCTCTTGGTGAGCCAGCGTGCCCTTTATTGGCGTGCGTCGGGGAACCAGGACTTTTACCTTGAGAAAATTAGAGTGTTCAAAGCAGGCTATTGCCTGAATACATTAGCATGGAATAATAGAATAGGACGTGCGGTTCTATTTTGTTGGTTTCTAGAGTCGCCGTAATGATTAATAGGGATAGTTGGGTGGAATTCTCGGGTGCCAAGGAACTCCAGTCACAGGCTTAGAT
+
CCCCCFGFGGGGGGGGGGGGGGGGGGGGGGGGGGGGC:FGEGGFGGGGGGGGGGGEGGGFGGGGGGGGGGGGGGGGGGFGGGGGGGGGGFGGGGGFCFGGGGGGGGGGGFEGGGGGGGGGGGGGGGGCFEFGGGGCFGGGGGGGGGGGGGGGGGGGGGGGGGGGGGCGGFGGFGGGGGGGGGGGCGGGGFFG9B9CFGGG7CFEGCCFG:F:EFGGFCFEGGGEGCFEC9*18E1;;=:+:FFDEC7FGCFC6CE<6EGCGGCEG+AFC5CF=DCDGF:<FCF+<8<:37CFCFG6F?***
@M03152:184:000000000-AWYW1:1:2107:7187:10296 1:N:0:AGGCTTAGATACCTGT
AAGCTCGTAGTTGAATTTCGGGGTCAGTAGGTCGGTCGTGCCAACGGTACGAACTGGCCTCACTGATTCCTCCCTCTTGTAGAACCGTGATGCCATTAACTTGGTGTTGCGGGGAAACAGGACTGTTACTTTGAAAAAATTGGAGTGTTTAAAGCAGGCTAACGCTTGAATACATTAGCATGGAATAATGAAATAGGACGTCGATCTTATTTTGTTGGTTTCTAGGGTTGACGTAATGATTAATAGGGATAGTTGGGTGGAATTCTCGGGTGCCAAGGAACTCCAGTCACAGGCTTAGATT
+
CCCCCGGGGGGFGGGGGGGGGGGGGGGGGGGGG77FGGGGGGFGGGGGGGEGGGFFFGGGGGGGGGGGGGGGGGGGGGGGGFFGGGDGFGFCFGFGGFGGGGGGG7FF=EFEGDGDFFGGGGGGGGFGGDFG9FFGAFGGG9EFBFGGGGGGGGDGGGGGGGGCDFGFGFGF:FGGGGFFF,>CGGGGGEDGF?FGFFF*<=ECCCFFFCFFC@FD+CEGGCFE+B*<C*?CC8@E5+>9C7;C?>+:CGGGEDG+?C;5:C9FFG98=*:)*9CFGGFFEF+<+0CF9?D7*/778620*
@M03152:184:000000000-AWYW1:1:2107:5533:10512 1:N:0:AGGCTTAGATACCTGT
AAGCTCGTAGTTGAATTTCGGATCTGTTTGGGTGGTCCGCCTCACGGTGTGTTATTGCCCGAGCGGGTCTTGCCTCTTGGTGAACCGTCGTGTCCTTTATTGGATGCGGCGGGGAACCAGGACTTTTACCTTGAGAAAATTAGAGTGTTCAAAGCAGGCCTGCGCCTGAATACATTAGCATGGAATAATAAAATAGGACGTGTGGTTCTATTTTGTTGGCCTTTAGAGCTGCCGTAATGATTAATAGGGATAGTTGGGTGGAATTCTCGGGTGCCAAGGAACTCCAGTCACAGGCTTAGAT
+
CCCCCGGGGGGGGGGGGGGGGGGGGGGGGGGGGGGGGGGGGGGGGGGGGGGGGGGGGGGGGGGGGGGGGGGGGGGGGGGGGGFGGGGGGDGGGGGGGGGGGGGGGGGGGGGGGGGGGGGGGFGGGGGGGGGGG9FFFDCFFFFGGDFGGGGGGGFCFGGGGGGGCCFGGGGGGGGGGCGGGGF:CEGGFGGFGEGE,:<FFGGF>CDEGGGDGGGGGG5CFFGGFF<E97+<CEEGD57<:9+<C:7<EC*7+AC<C=GCCCFGC?FF*A515*2:CFFG?8FFGGGC9/:9C:FGG69D*
@M03152:184:000000000-AWYW1:1:2107:22442:10527 1:N:0:AGGCTTAGATACCTGT
AAGCTCGTAGTTGAATTTCGGACCTGGCTGGGCGGTCTTGCCGAAAGGTAAGCACTGCTCTGGTCTGGTCTTTCCTTCTGGGGGACCAGTGTGCTCTTAATTGGGTGCGCTGGGGATCCAGGACTTTTACTTTGAAAAAATTAGAGTGTTTAAAGCAGGCTTACGCTTGAATTCATTAGCATGGAATAATAGAATAGGTCTTTGGTTCTATTTTGTTGGTTTCTAGGACCGAAGTACTGATTCATAGGGGTAGTTGGGTGGATTTCTCGTGTGCCAATGAACTCAAGGAACAGGCTTAGAT
+
A<--AFGC;=CFAFGGGGFCGGGFGGGGF@-;<C@CFCFFFGDGGG>GGFGGGFFC<<E,C<AFG9,@C9@FGFGFCFFG9A::B7F@FFC?EG9<,?B9FCECFBFCFGGG+7=7BBEGD,=AAEDACFD?FACG9FCFD><DAFG9<B>FFGGGG=DFFD,@<CFGC?,,,7,3EFCC;@A,:3ED,5;,@,2,?,,7;,@F:D><E,7@B,,<7,,1:BC9>996BC*=8C8A7C++;+++=+<+**21*=+++***2*++23<<**1757*:>6):++<9+0<3*09C*5**;+90*
@M03152:184:000000000-AWYW1:1:2107:28774:10554 1:N:0:AGGCTTAGATACCTGT
AAGCTCGTAGTTGAATTTCGGGGTCAGTAGGTCGGTCGTGCCAACGGTATGAACTGGTCTCACTGATTCCTCCCTCTTGTAGAACCGTGATGCCATTAACTTGGTGTTGCGGGGAAACAGGACTGTTACTTTGAAAAAATTAGAGTGCTTAAAGCAGGCTAACGCTTGAATACATTAGCATGGAATAATGAAATAGGACGTCGATCTTATTTTGTTGGTTTCTAGGGTTGACGTAATGATTAATAGGGATAGTTGGGTGGAATTCTCGGGTGCCAAGGAACTCCAGTCACAGGCTTAGAAC
+
CCCCCGGGGGGGGGGGGGGFGGGGGGGGGGGGGGGGEGGGGGGGGGGGGGGGGGGEFGGGFGGGGGGGGGGGGCFGGGGGGGGGGGG7EGGGGGFGGGGGGGGGGGGGCGGGGGGGFEFFGGEGGGFGGGFGGGGCGFGGGGGGGGGGGGFFBFGFGFFGFGEFGEGGFFGGGGGFG,FGGGCFGFGGGCCFGG99FDFEFCCC<FGFCCFGGFFGGFGGG9BFCG5ECGFGD*:EGGFD>CFGGGG6EDGCCCFF*;E*;9CFFGFEGCFGCCCG5*;CGFC8C8CGCFF:CC56C97**
@M03152:184:000000000-AWYW1:1:2107:21062:10589 1:N:0:AGGCTTAGATACCTGT
AAGCTCGTAGTTGAATTTCGGGGTCAGTAGGTCGGTCGTGCCAACGGTATGAACTGGTCTCACTGATTCCTCCCTCTTGTAGAACCGTGATGCCATTAACTTGGTGTTGCGGGGAAACAGGACTGTTACTCTGAAAAAATTAGAGTGTTTAAAGCAGGCTAACGCTTGAATACATTAGCATGGAATAATGAAATAGGACGTCGATCTTATTTTGTTGGTTTCTAGGGTTGACGTAATGATTAATAGGGATAGTTGGGTGGAATTCTCGGGTGCCAAGGAACTCCAGTCACAGGCTTAGATT
+
CCCCCGGGGGGGGGGGGGGGGGGGGGGGGGGGGGGGGGGGGGGGGGGGGGGGGGGGGGGGFGGGGGGGGCGGGGGDGGGGGGGGGGGFGGFGGGGGFFGFGGGGGGGGGGDGGEGGGGFGGGGGGGGFF<FGGGGGGGGGGGGGGGGEGFGGGGGGGGGCFFFGDGGGGGGGGGGGGGGGGGGGGGGGGGGFEGGGGGGGG7EGEFGGGGGGGGCGGGGGGGFFGGGGGGGGG8*CFFFGGGGGGGEG66<FFFFGDGGGFCGG7?<E=EGGDDC4C<>F6098FFFF7@C7CGGGGG>C*
@M03152:184:000000000-AWYW1:1:2107:2776:10601 1:N:0:AGGCTTAGATACCTGT
AAGCTCGTAGTTGAATTTCGGGATCAGTACGCTGGTCGTGCCTTCGGTATGCACTGGTGTCACTGGTTCCTACCTTCTGAAGAACCATCATGCCATTCAGTTGGTGTGGCGGGGAATCAGGACTGTTACTTTGAAAAAATTAGAGTGTTTAAAGCAGGCTCGCGCTTGAATACATTAGCATGGAATAATGAAATAGGACGTTTGACCCTATTTTGTTGGTTTCTAGGATCGACGGAATGATTAATAGGGATAAGTGGTTGGAATTCTCGGGTGCCGGAACTCCAGTCACAGGACTAGAGAT
+
CCCCCEFCFGGGGGGGGGGGGGGGGGGGGGGGDGGGGGGGGGGGGGGGGGGGGGGGGGGGFGGGFGGFGGGGGGGGGGGGGGGGGGGGGFFDGGGGGGGGGGGGGGGGGGGGGGECA<FDFC@=EEFGGGFEGFDGCFGF<<EGGFG=FGC@FFGGGGGFFECGG:BCCGGGEGGGE@7DF<:DC,?FEFEGFF9CCFEF*<8*CE9CF@:FGGGCF6EC8FCGF@FF9B*:*:*/;:8CGG9F9C7C**97++3<C+;**<<+C:+9:>*9**9>D975<C686:+++9*/***2<+**0
@M03152:184:000000000-AWYW1:1:2107:12879:10611 1:N:0:AGGCTTAGATACCTGT
AAGCTCGTAGTTGAATTTCGGGACTAACAGATTGGTCGCGCCATTGGTGTGTACTGGTCTAGTTGGTTTCTCCCTTCTGACGAACCACGATGTCATTAATTTGGTGTCGTGGGAAATCAGGACTGTTACTTTGAAAAAATTAGAGTGTTTAAAGCAAGCGCTAGCTTGAATACATTAGCATGGAATAATGAAATAGGACGTTTGATCCTATTTTGTTGGTTTCTAGGATCGACGTAATGATTAATAGGGATAGTTGGGTGGAATTCTCGGGTGCCAAGGAACTCCAGTCACAGGCTTAGAT
+
CCCCCGGGGGGGGGGGGGGGGGGGGGGGCCGGGGGGGGGGGGGGGGGGGGGGGGGGGGGGGGGGFGGGGGGGGGGGGGGCFGGGGGGGGGGGGGGGGGGGGGFGGGGGGGGDEGFFGGFGGDCFGGGGGGGGGGFFGGGDGGGGGGCFGGGGGGGFGGGGGGGDGGGFFFGGCFGGGGFGGGGGGGGECGGA>CCA,>FBCFGCAFABBDFGFGGGGGGGGGE,,@96DEGCECEF:FFFFGGGD++7=C4?+1AC6*C*:=2BCAFE*>*>*97CC5)97:CC88+<9=DGGGGGD+7:7
@M03152:184:000000000-AWYW1:1:2107:10288:10694 1:N:0:AGGCTTAGATACCTGT
AAGCTCGTAGTTGAATTTCGGGATCAGTACGCTGGTCGTGCCTTCGGTATGCACTGGTGTCACTGGTTCCTACCTTCTGAAGAACCGTCATGCCATTCAGTTGGTGTGGCGGGGAATCAGGACTGTTACTTTGAAAAAATTAGAGTGTTTAAAGCAGGCTCGCGCTTGAATACATTAGCATGGAATAATGAAATAGGACGTTTGACCCTATTTTGTTGGTTTCTAGGATCGACGTAATGATTAATAGGGATAGTTGGGTGGAATTCTCGGGTGCCAAGGAACTCCAGTCACAGGCTTAGAT
+
CCCCCGGEGGGGGGGGGGGGGGGGGGGGGGGGGGGGGGGGGGGGGGGGGGGG<FFGGGGGGGGGGGGGGGGGGGGGGGGGGGGGGGGGGGGGGGGGGGGGGGFGGGGGGGGGGGGGGGGGGGGGFGGGGGGGGDFFGGGFFAFGG9F,<FFGGGDGGGGFGGEEGGG>EFGGCGFGGGFCFGF7FFFFGGFGGGGGGFEFFFG7FGGGFGFGFFGGGGGGCGGGGGGGGCEG51:CF5CCGGFGGFFGGFGFGGFCGDCGGFFCF?ECEGGGDD<CFF57:*<CGC@C?BFGGD:6FFGD*
@M03152:184:000000000-AWYW1:1:2107:21545:10728 1:N:0:AGGCTTAGATACCTGT
AAGCTCGTAGTTGAATTTCGGGCCTGGCCGGGCGGTCTGCCTAACGGCACGTACTGTCTGGGCGGGCCTTACCTCTTGGTGAGCCGGCGTGCCCTTTGTTGGTGTGCGTCGGGGAACCAGGACCTTTACCTTGAGAAAATTAGAGTGTTCAAAGCAGGCCTATGCCTGAATACATTAGCATGGAATAATAAAATAGGACGCGCGGTTCTATTTTGTTGGTTTCTAGAGTCGCCGTAATGATTAATAGGGATAGTTGGGTGGAATTCTCGGGTGCCAAGGAACTCCAGTCACAGGCTTAGCA
+
CCCCCFGEGGGGGGGGGGFGEGGGGGGGGGGGGGGGGGGGGGGGGGGGGGG<FGGGGGGGGGGEGGGGGDFGGGGGGGGGFGGGFGGGGGGGGGFGGGGGEFGDFGC<FGEGG>CGFGGGGGGGGGGFGGFFDDFFFGGGGGG@<@FFGGGFFFCGFFGGGGGAFGGGFCDGGFGFGGGCFGGGGGCGFCFFDDFFCFFGG5C>EGGGGGFGFFFGG*@EGF+AEF7+0+2CE5CEECECFFF++:9766>*+<7+<CEG529@4+++:C*1:*9774.9?*<C8F?9<@F9E4<*;6***
@M03152:184:000000000-AWYW1:1:2107:8342:10759 1:N:0:AGGCTTAGATACCTGT
AAGCTCGTAGTTGAATTTCGGGATCAGTACGCTGGTCGTGCCTTCGGTATGCACTGGTGTCACTGGTTCCTCCCTTCTGACGAACCGTCATGCCATTCACTTGGTGTGGCGGGAAATCAGGACTGTTACTTTGAAAAAATTAGAGTGTTTAAAGCAGGCTCACGCTTGAATACATTAGCATGGAATAATGAAATAGGACGTTGATCTTATTTTGTTGGTTTCTAGGATTGACGTAATGATTAATAGGGATAGTTGGGTGGAATTCTCGGGTGCCAAGGAACTCCAGTCACAGGCTTATATG
+
CCCCCGGGGGGGGGGGGGGGGGGGGGGGGGGGGGGGGGGGGGGGGGGGGGGGGGGGGGGGGGGGGGGGGGGGGGGGGGGGGGGGGGGGGGGGGGGGGGGGGGGGFGGGGGGGGGGGGGGGGGGGGGGDFDGGGGGGGGGGGGGGGGGGGGGGGFGGGGGGGGGGGGE@GGCFGGGGGGFGGGGGGGGGGGFFF?;,DFGGDC7@FFFDCGGFGF@CEFGFFFGCFGEFG6?BEC;@EGCFGFGD?FDC07CECF9C=C5EFCGG7C3:E5=3:C775<7DG?C+000<:6>FG7FF++*0*
@M03152:184:000000000-AWYW1:1:2107:17234:10784 1:N:0:AGGCTTAGATACCTGT
AAGCTCGTAGTTGAATTTCGGGATCAATTGATTGGTCATGCCATTGGTATGTACTGGTCATATTGGTTCTCACCTTCTAAGGAACTATAACGTCATTAATTTGATGTTTTGGGGAATTAGGACTGTTACCTTGAAAAAATTAGAGTGTTTAAAGCAGGCTAACGCTTGAATACATTAGCATGGAATAATGAAATAGGACATCGCATTCTATTTTGTTGGTTTCTAGGATCGATGTAATGATTAATAGGGATAGTTGGGTGGAATTCTCGGGTGCCAAGGAACTCCAGTCACAGGCTTAGAT
+
CCCCCGGGGGGGGGGGGGGGGGGGGGGGGGGGGGGGGGGGGGGGGGGGGGGGGGGGGGGGGGGGGGGGGGGGGGGGGGGGGGGGGGGGGGGGGGGGGGGGGGGFFGGGGGFDGGGGGGGGGGGGGGGGGGGGGGGGGGGGGGGGGGGGGGGGGGGGGGGGGGGGGGGGGGGGGGGGGGGGGGGGGGGGGGGGFGGGGGGGGGGGGGGGGGGGGGGGGGGGFGGGGGFGFFEGGGGGGGGGGGGGGGGFGGFGGFGGGGGGEFC,;=EF=F*;CGCFGF3C?6E9FGCCCFD?EGFEEE=2+
@M03152:184:000000000-AWYW1:1:2107:7421:10791 1:N:0:AGGCTTAGATACCTGT
AAGCTCGTAGTTGAATTTCGGGGTCAGTAGGTCGGTCGTGCCACCGGTATGCACTGGCTTCACTGATTCCTCCCTCTTGTAGAACCGTGATGCCATTAATTTGGTGTTGCGGGGAAACAGGACTGTTACTTTGAAAAAATTAGAGTGTTTAAAGCAAGCTAACGCTTGAATACATTAGCATGGAATAATGAAATAGGACGTCGATCTTATTTTGTTGGTTTCTAGGGTTGACGTAATGATTAATAGGGATAGTTGGGTGGAATTCTCGGGTGCCAAGGAACTTCAGTCACAGGCTTAGATT
+
CCCCCFGEGGGGGGGGGGGGGGGG>CFGGGGGGEGGGGGGGGGGGGGGGGGGGFGFGGGGGEGFGGGGGGGFGGGGGFFGGGGGGFGGFECFG@FGGCFGGGGGGGGGGGGDGFGGGGDGFGDFGFGFGA?DF<DAC@CFGGGGFFFGGGGFEG9FGGGGGGGGGGGGGGGGGGGGGC@FFGGDGFGCCFB;FFG?FEFEGGG@FDGGGFFGGFFGFFEGGFGCGGGG>8+<;B8/@E;CGFFGFF?CF6CFGGGFGECEFFG87C757EFGED76CC5D6E++<CE7<@FF5CF:A9:72
@M03152:184:000000000-AWYW1:1:2107:5780:10933 1:N:0:AGGCTTAGATACCTGT
AAGCTCGTAGTTGAATTTCGAGACCGGCTTATTGGTCGTGCTATTGTACGTACTGGTATAATCGGTTTCTCCTTTCTGACGAACTATGATGCCATTAATTTGGTGTTATAGGGAATCAGGACTGTTACTTTGAAAAAATTAGAGTGTTTAAAGCAGGCTCACGCTTGAATACATTAGCATGGAATAACGGAATAGGACGATTGATTCTATTTTGTTGGTTTCTAGGATCGACGTAAGTGTTAATAGGGATAGTTTGGTGGAATTCCAGGGTACCAAGGAACTCCAGTCACAGGCTTAGATA
+
CC@CCGCGG@FFFFFFEG9FF<FGFFEEGGGGAFFGGGGCFGGGGGGFEEFEF@GGGGGGGFFGGEEGGGGDGEFFGGCFDCFCGCFGGEGFEDC,ECD9<EACFCFFCCFFCF<8EFCFG@AFGFFGDFFF9BFFGDGBFGGG,FGGDGFFFC44+:EEEGGF7@FCF<A<?<,BEC;F9<DE::E9CEG7@E>,78++33@:F,@BEFG9EG7FCF*>>DE;A?,>8>*88C=@,,,5+,5<,4,,;CC61<+=*;888+?6++33===*0210/>)8*<;8?C00<=C9C546C+**2
@M03152:184:000000000-AWYW1:1:2107:20457:10992 1:N:0:AGGCTTAGATACCTGT
AAGCTCGTAGTTGAATTTCGGATCTGGTTGGGTGGTCCGCCTGACGGCGTGTTTACTGCTCGACTGGGTCTTGCCTCTTGGTGAACCTTTGTGCTCTTTATTGAATGCATCGGGAAACCAGGACTTTTACCTTGAGAAAATTAGAGTGTTCAAAGCAGGCCTATGCCTGAATACATTAGCATGGAATAATAAAATAGGACGTGTGGTTCTATTTTGTTGGTCTTTAAGAACTGCCGTAATGATTAATAGGGATAGTTGGGTGGAATTCTCGGGTGCCAAGGAACTCCAGTCACAGGCTTAG
+
CCCCCGGGGGGGGGGGGGGGGGGGGGGGGGGGGGGGGGGGGGGGGGGGGGGGGGGGGGGGGGGGGGGGGGGGGGGGGGGGGGGGGGGGGGGGGGGGGGGGGGFGGGGGGGGGGGGGGGGGGGGGGGGGFGFGGGGGGGGGAFGFGGGGGGGGGGGFGDGGDFGGGGGGGG8CFFGGGGGGFGGFGFE9;CCGFFGGGGGGGFEGGGGGCGFGGGG,DF@BBFFGGGGGDGCGFGGDGGGGG7CCFCFFFGCC6C6C??F7C85C7?BCFFDC=FDG<FFGFCFGGGCGGFC9?:CFFFF<*
@M03152:184:000000000-AWYW1:1:2107:21718:11043 1:N:0:AGGCTTAGATACCTGT
AAGCTCGTAGTTGAATTTCGAGACCGGTTTACTGGTCGTGCTTTTGTACGTACTGGTATTATTGGTTTCTCCTTTCTGACGAATCATAATGCCATTAATTTGGTGTTTTGGGGAATCAGGACTATTACTTTGAAAAAATTAGAGTGTCTAAAGCAGGCTCACGCTTGAATACATTAGCATGGAATAACGAAATAGGACGTTTGATTTTATTTTGTTGGTTTCTAGGATCGACGTAATGATTAATAGGGATAGTTGGGTGGAATTCTCGGGTGCCAAGGAACTCCAGTCCCAGGCTTAGATT
+
CC9CCGDGGGGGGGFGGGGGGGGGGGGGCFGGGGGGGGEEE8FGGGGGGGGGGGGCFEGGFGGEFGGGGGGGGGGGGGGGG7FGDFGF<FFFGGGGGGGGFFCAEGEGG8CCEEFGFF98BFC8FEFFCFGGGFGCGGGGCG9,E9FFGGG9FCFGDEF<=E,A:+:AFFEG99<A,DDCGG8FGGGG+6@C=F9,,,8C+DEFGGGF9CFEEA>7@>CGG@@;F,2>6>C>CE5;C7,,2>,BC88E,AFFGG@GECE*3BBC7A<C5*;)2;F4FC5C6C<?8<@9+)*+2>9EEC7**
@M03152:184:000000000-AWYW1:1:2107:22948:11063 1:N:0:AGGCTTAGATACCTGT
AAGCTCGTAGTTGAATTTCGGGGTCAGCATGTTGGTCGTGCCACAGGTACGTACTGGCGTTGCTGATTCCTCCCTCTTGACGAACCGTAATGCCATTAATTTGGTGTTGCGGGGAATCAGGACTGTTACTTTGAAAAAATTAGAGTGTTTAAAGCAAGCATGCGCTTGAATACATTAGCATGGAATAATGAAATAGGACGTTCGATCCTATTTTGTTGGTTTCTAGGATTGACGTAATGATTAATAGGGATAGTTGGGTGGAATTCTCGGGTGCCAAGGAACTCCAGTCACAGGCTTAGAT
+
CCCCCGGGGGGGGGGGGGGGGGGGGGGFGGGGGGGGGGGGGGGGGGGGGGGGGGGGGGGGGGGGGGGGGGGGGGGGGGGGGGGGGGGGGGGGGGGGGFFGGGGGGGGGGGGGGGGGGGGGGGGGGFGFFG?FGGGGGGGGGGGGGFFCGGGGGG9FGGGGDGGGGGGGGGGGAGGGGGGGFGFGGGFGGGGGFGGGGGGDGGFECF7FGFFGGGGGCFGEGECFDCFFGGFGCC8@8CGCDGGFFF7C6CCFGGGGC5CGGGGGGDGG*7EC7CFG<FFFF*<CFF6+947??<<7E7**0
@M03152:184:000000000-AWYW1:1:2107:2992:11073 1:N:0:AGGCTTAGATACCTGT
AAGCTCGTAGTTGAATTTCGGGATTAATTTATTGGTCGTGCAATCGTACGTACTGCTATTATTGATTCCTACCTTCTGACGAACCATGATGTCATTAATTTGGTGTCATGGGGAATCAGGACTGTTACTTTGAAAAAATTAGAGTGTTTAAAGCAGGCTCACGCTTGAATACATTAGCATGGAATAACGAAATAGGACGTTTGATTCTATTTTGTTGGTTTCTAGGATCGCCGTAATGATTAATAGGGATAGTTGGGTGGAATTCTCGGGTGCCAAGGACCTCCAGTCACAGTCTTAGTCT
+
CCCCCGGGGGEFGC@FGFGFCEGFF<<F<CFFGEAEFEGEGG9EF@FGGGF9FGF,C<FEGGGGGGGG9FGGGG<EF9FAFCCFFFGGGGFGFFGGG9FFGGCCFGGG9EFDG:?<<?FCFGGGGC<FGGG9F9FF8>BFGFFGE<FGE<FGGFFFFFGGGGG8+B=8AFF9F,AFFCFF9@DDBFG@CCD@F,@?9,=+@F3>DAFF,@9CEE:,>C85DCAF79,9D5*4=E*8::,9CF,=,2,=?886;CF6*=8B=FEC>?2=5*/)28+02/A*=C88*+++36*<:*2+<+*0*
@M03152:184:000000000-AWYW1:1:2107:10016:11171 1:N:0:AGGCTTAGATACCTGT
AAGCTCGTAGTTGAATTTCGGATCTGGTTGGGTGGTCCGCCTGACGGCGTGTTTACTGCTTGACCGGGTCTTGCCTCTTAGTGAACCGGTGTGTTCTTTATTGAATGCATCGGGGAACTGGGACTTTTACCTTGAGAAAATTAGAGTGTTCAAAGCAGGCCTATGCCTGAATACATTAGCATGGAATAATAAAATAGGACGTGTGGTTCTATTTTGTTGGTTTTTAGAACTGCCGTAATGATTAATAGGGATAGTTGGGTGGAATTCTCGGGTGCCAAGGAACTCCAGTCACAGGCTTAGA
+
CCCCCGGGGGGGGGGGGGGGGGGGGGGGGGGGGGGGGGGGGGGGGGGGGGGGGGGGGGGGGGGGGGGGGGGGGGGGGGGGGGGGGGGGGGGGGGGGGGGFFGCD?FDGFGGGGGGGGGGGGGFGGGGGGGGGGGGGGGGGGGGGGGGGGGGGGGGGGGGGGGGGGGGGGGFGGGGGGGCFGGGGGGGFGGGGFFEAFCGGE:CFGGCFGGFFF@CFGGEFGGG>CEGFGGGFGGC8CEGGGGGGFGFGCGCG?CGCFGCGD>C:CG79<ECDGGCGGF>F=@2<+A8FGFG+<C4*;A9D7
@M03152:184:000000000-AWYW1:1:2107:22386:11176 1:N:0:AGGCTTAGATACCTGT
AAGCTCGTAGTTGAATTTCGGGATCAATACGTCGGTCGTACCTTCGGTACGTACTAACGTTATTGATTTCTCCCTTCTGACGAACCGTGATGTCATTAATTTGATGTTACGGGAAGTTAGGGCTGTTACTTTGAAAAAATTAGAGTGTTTAAAGCAGGCAATCGCTCGAATACATTAGCATGGAATAATGAAATAGGACGTTCGAACCTATTTTGTTGGTTTCTAGGATCGACGTAATGATTAATAGGGATAGTTGGGTGGAATTCTCGGGTTCCAAGGAACTCCAGTCACAGGCTTAGAT
+
CCCCCGGGGGGGGGGGGGGGGGGGGGGGGGGGGGGGGGGGGGGGGGGGGGGGGGGGGGGGGFGGGGGGGGGGGGGGGGG9FGGGGGGGGGGGGGFGGGGGGGGGGFGGFGGGGFGGGGGGGCCE@EFFFGGGDAFGGGEGGGGGFGGFGGGGGAFGGGGGGGGDFGGDGGGGGGGGF9<CF9FCFGGGGGGGFECGGGGGGGGGGFGGGGGGGFGGGGFGGGFFCC98;FEGGDE5F5EFGGGEFGGGD7CC8EGG6CEG=EGFGFGF5C59***2:CFDCG?C+++<+/7@EFGGE6F*2
@M03152:184:000000000-AWYW1:1:2107:12875:11187 1:N:0:AGGCTTAGATACCTGT
AAGCTCGTAGTTGAATTTCGGGGTCAGTAGGTCGGTTGTGCCAACGGTATGAACTGGTCTCACTGATTCCTCCCTCTTGTAGAACCGTGATGCCATTAACTTGGTGTTGCGGGGAAACAGGACTGTTACTTTGAAAAAATTAGAGTGTTTAAAGCAGGCTAACGCTTGAATACATTAGCATGGAATAATGAAATAGGACGTCGATCTTATTTTGTTGGTTTCTAGGGTTGACGTAATGATTAATAGGGATAGTTGGGTGGAATTCTCGGGTGCCAAGGAACCCAGTCACAGGCTTAGATCT
+
CCCCCGGGGGGGGGGGGGGGGGGGGGGGGGGGGGGGGGGGGGGGGGGGGGGCFGGFGFFGGDFGGGGGGGGGGGGGGGGGGGGGGGGGFGGGGGGGGFGGGGGGGGGGCGGGGGGGGGGGGGGGGGGGGGGGGGGGGGGGGGGGGGGGGGGGGGGGGGGGGGGGGGGFFGGGGGGGGGGGGGGGGGGADAEFFGGGGGGGGGGGC:DFGGGFGBFGGGGGGGGGG95<68?EGGCCGGGFGGGGG+>*2;FGFG778?EG5EFC*30ACEGGGGFDC5>FFE5C>@FFC?CFGGF6C?**2
@M03152:184:000000000-AWYW1:1:2107:4347:11206 1:N:0:AGGCTTAGATACCTGT
AAGCTCGTAGTTGAATTTCGGGGTCAGTAGGTCGGTCGTGCCAACGGTATGAACTGGCCTCACTGATTCCTCCCTCTTGTAGAACCGTGATGCCATTAACTTGGTGTTGCGGGGAAACAGGACTGTTACTTTGAAAAAATTAGAGTGTTTAAAGCAGGCTAACGCTTGAATACATTAGCATGGAATAATGAAATAGGACGTCGATCTTATTTTGTTGGTTTCTAGGGTTGACGTAATGATTAATAGGGATAGTTGGGTGGAATTCTCGGGTGCCAAGGAACTCCAGTCATAGGCTTAGATC
+
CCCCCGGGGGGGFGGGGGGGGGGGGGGGGGGGGGGGGGGGGGFGGGGGGGGGGGGDFGGGGGGGGGGGGGGGGGGGGGGGGGGGGGGGGGGGGGGGGGGGGFGGGGGGGGGDGGGGGGGGGCFGGGGGGGGGGGGGGFDGFGGGFFGGGCGGGGGGDGGGGGGGDEGGGGGGGGGGGGGGGGGGGGGGGGGG@EEFGGGC@F@F@<FC@F;BFFFGCFGFFFGFGCFFGGGFE8=CCG>CFG7CFGGG605CFGG68:*1;9@FC?+*AEGG=<***/)9C6+<C@9E9?FFFGCF@+:7*
@M03152:184:000000000-AWYW1:1:2107:12531:11211 1:N:0:AGGCTTAGATACCTGT
AAGCTCGTAGTTGAATTTCGGGGTCAGTAGGTCGGTCGTGCCACGGGTATGAACTGGTCTCACTGATTCCTCCCTCTTGTAGAACCGTGATGCCATTAATTTGGTGTTGCGGGGAAACAGGACTGTTACTTTGAAAAAATTAGAGTGTTTAAAGCAAGCTAACGCCCGAATACATTAGCATGGAATAATGAAATAGGACGTCGATCTTATTTTGTTGGTTTCTAGGGTTGACGTAATGATTAATAGGGATAGTTGGGTGGAATTCTCGGGTGCCAAGGAACTCCAGTTACAGGCTTAGATT
+
CCCCCGGGGGGGGGGGGGGGGGGGGGGGGGGGGGGGGGGGGC<EGDGGGGGGGGGFFGFFFGGGFGGGGGGGGGGGGGGACFFGGGGGGGGGGGGFGC<FA<FGE@CCCFEGGGGEGGGGFGFGGGGGGGFGFCEGGFGGGFGGG,EFCFCCGGFFF@F8CEFGGGGGCEGGGGGGGGGGGGG7<2?DFGGGGGGDGG7<FG7:FFGFCGGFF@4FCEECEE9FFGGGG5?+=CFFFG7+:<1ACF6**07C:CGFGE:E8+2A>F7CFG*)*2*0/>>*2A+2+200+*00?D56<6***
@M03152:184:000000000-AWYW1:1:2107:27586:11507 1:N:0:AGGCTTAGATACCTGT
AAGCTCGTAGTTGAATTTCGGGATTAATTTATTGGTCGTGCAATCGTACGTACTGGTATTATTGATTCCTACCTTCTGACGAACCATGATGTCATTAATTTGGGGTTATGGGGAATCAGGACTGTTACTTTGAAAAAATTAGAGTGTTTAAAGCAGGCTCACGCTTGAATACATTAGCATGGAATAACGAAATAGGACGTTTGATTCTCTTTTGTTGGTTTCTCGGACCGTCGTAATGATTAATAGGGAAAGCTGGGTGGAATTCTCGGGTGCCAAGGAACTCCAGTCACAGGCCTAGCCT
+
CCCCCF6+@C6EFGGFFFFD7FCGFFCDFFDGFG@FABFFCC,;FFFGCGGG,CFGC<CEGGEDGGFAFFF,<FFEFDFG,,:C+@CFD9ECF,9,CDGA<<F,7@>,:C<EC,,9:,CD<D,<BAFGGFCE9BEFFFG,BF9?FFFCFG9EE,BFD>E,,E<<@FD?85,F<FFAFFGF93F>:AFCG@E+=,,3,,++8>@C9F;F,@@CEF3,6,C5B;A,;@C**1*1=B,=5:,;:9CE,=6:;*1A*+5***3**2;++<<E==EC*97*99>DC?+<+<FFG*:9*5*38**0*
@M03152:184:000000000-AWYW1:1:2107:26257:11750 1:N:0:AGGCTTAGATACCTGT
AAGCTCGTAGTTGAATTTCGAGACCGGCTTATTGGTCGTGCTATTGTACGTACTGGTATAATCGGTTTCTCCTTTCTGACGAACTATGATGCCATTAATTTGGTGTTATAGGGAATCAGGACTGTTACTTTGAAAAAATTAGAGTATTTAAAGCAGGCTCACGCTTGAATACATTAGCATGGAATAACGGAATAGGACGATTGATTCTATTTTGTTGATTTCTAGGATCGACGTAATGATTAATCGGGATAGTTGGGTGGAATTCTCGTGTGCCAAGGAACTCCAGTCACAGGCTTAGATC
+
CC@CCGGGGFFGFGGGGGGGEFGGF@FGCCCEEDFFGGG>EC9FFDG9CFEFGG9FFCFCGGFFEFEFFFF9FGGGGEG<FCEGE9EAC?FFGCGG,6CFFGFFDFGGG9F,,,,C<EFFGGDECFDFGGFGG9,BE:F<,?DEFAFGGGDE,ABFCGCGGGGD=F+<BDFFFFG9,DDDCBFDEFFFE7+8@@>8FG7+@D8,@CFFFG9@D9D7@,@;EDCC?F,,,6:>ECGC=CECF,,4,*475=*+><9658***+?C>F<A/=:3<::*735>*<<6@?<+20:@*/9FCC**2
@M03152:184:000000000-AWYW1:1:2107:23095:11800 1:N:0:AGGCTTAGATACCTGT
AAGCTCGTAGTTGAATTTCGGGGTCAGTAGGTCGGTCGTGCCAACGGTATGAACTGGCCTCACTGATTCCTCCCTCTTGTAGAACCGTGATGCCATTAACTTGGTGTTGCGGGGAAACAGGACTGTTACTTTGAAAAAATTAGAGTGTTTAAAGCAGGCTAACGCTTGAATACATTAGCATGGAATAATGAAATAGGACGTCGATCTTATTTTGTTGGTTTCTAGGGTTGACGTAATGATTAATAGGGATAGTTGGGTGGAATTCTCGGGTGCCAAGGAACTCCAGTCACAGGCTTAGATT
+
CCCCCFGGGGGGGGGGGGGGGEGEEDFGGFFGGGGE@FFGGGGGGGGGGGGGGGGF@FCGFFCFGFGGGFGGFCGGGGGGGGGFGGGGGGGGGGGGGCFGGFGGGGGCFFGGCFFGGGGGGE@EGFFGGGAGGEFGGF:DFGFGGGGGGGGGGGGGGFCFGGGGGCGGGGG9DFCGCGCFGFGFGGCFGGGGGGGGGGG>>EE*6CFFCFFGGG:FCFBFG9CGGGCFGGC+=BC5CGFFF?@?FFFFCGF6<FG6:EE8E+<?:7E=EE*1A4*>FG@FGFG+<AFFFBFFED*2<+***
@M03152:184:000000000-AWYW1:1:2107:14760:11900 1:N:0:AGGCTTAGATACCTGT
AAGCTCGTAGTTGAATTTCGGGATCAATATGTCGGTCGTGCCTCGGTACGTACTGGCATCATTGGTTTCTCCCTTCTGATGAACCATGATGCCATTAATTTGGTGTCTTGGGGAATCAGGACTGTTACTTTGAAAAAATTAGAGTGTTTAAAGCAGGCTCACGCTTGAATACATTAGCATGGAATAATGAAATAGGACGTTTGATTCTATTTTGTTGGTTTCTAGGATCGACGTAATGATTAATAGGGATAGTTGGGTGGAATTCTCGGGTGCCAAGGAACTCCAGTCACAGGCTTAGATC
+
CCCCCGGGGGGGGGGGGGGGGGGGGGGGGGGGGGGGGGGGGGGGGGGGGGGGGGGGGGGGGGGGGGGGGGGGGGGGGGGGGGGGGGGGGGGGGGGGGEGGGGGGGGGGGGGGGGGGGGGGGGGGGGGGGGGGGGGGGGGGGGGGGGGGGGGGGGGGGGGGGGGGGGGGGGGGGGGGGGGGGGGGGGGGGGGGGGGGGGDGGGGFFGGGFGGGGGGGGGGFGEGGFFGGGEEEGGEGGGDCFGFGGGFGGCCFGGGGCGGDFCFFDFF==5EDGCGCFF;C=CGGCCF6<7CFGGCFCD77*
@M03152:184:000000000-AWYW1:1:2107:11208:11908 1:N:0:AGGCTTAGATACCTGT
AAGCTCGTAGTTGAATTTCGGGCGTAGCTGAGCGGTCCACCTTTGGGTGAGAACTGTTCGGCCGCGCCTTTCCTTGTGGGGAACCAACATGCGTCTAACGGTGTGTGCTGGCAATCCACAACTTTTACTTTGAAAAAATTAGAGTGTTTAAAGCAGGCTGACGCTTGAATACATTAGCATGGAATAATGAAATAGGACGTTCGAACCTATTTTGTTGGTTTCTAGGATCGACGTAATGATTAATAGGGATAGTTGGGTGGAATTCTCGGGTGCCAAGGAACTCCAGTCACAGGCTTAGATT
+
CCCCCGGGGGGGGEGGGGDEGCFGGGGGGGGGGGGGGGGGGGGGGGEGGGGGGGGGGGGDEGGGGGGGGGGGGGGDGGGGDCCFGGGGGGFGGGGGGGGEGGGGGGGGGGGGGGGGDDFGGGGGGGGGCFGGGGGGFGGGGGGGFGGGGGGGGGGGGGGGGGGGFGGGDGGGGFFGGGGGGF7FFGCEF,>FGGGDEGGG:3BFGGGGGGGGF?F:28CGGCFCFGFF:EBEEGC8=C7EGG9CF7C=FGGDCCC+/;*CFGGFCFG55*CDE4*21<>CFGGC8+<:?6:9=<76++00*
@M03152:184:000000000-AWYW1:1:2107:21340:11999 1:N:0:AGGCTTAGATACCTGT
AAGCTCGTAGTTGAATTTCGGGATCAATATGTCGGTCGTGCCTCGGTACGTACTGGCATCATTGGTTTCTCCCTTCTGATGAACCATGATGCCATTAATTTGGTGTCTTAGGGAATCAGGACTGTTACTTTGAAAAAATTAGAGTGTTTAAAGCAGGCTCACGCTTGAATACATTAGCATGGAATAATGAAATAGGACGTTTGATTCTATTTTGTTGGTTTCTAGGATCGACGTAATGATTAATAGGGATAGTTGGGTGGAATTCTCGGGTGCCAAGGAACTCCAGTCACAGGCTTAGATC
+
CCCCCGGGGGGGGGGGGGGGGGGGGGGGGGGGGGGGGGGGGGGGGGGGGGGGGGDFGGGGGGGFGGGGGGGGGGGGGGGGGGGGGFGGGGFGGFGGFGGGGGGGFGGGGGGDGGGGGFGGGGGGGGGGGGGGGGGGGGGGGGGGGGGGGGGFCGGGGGGGGGGGGGGGGGGGGGGGGGGFFGCGGGGFGGGCFGGFEFDGG7CCFGFGGGGGGGGGGFGGGCFFD@BFCEGGEEFEFGDDFGFFGFC6,:8<AFCG=CCE*>CG7@;AC*=)/*;7555C=CC?E+CFC=>7C*CC+97:*
@M03152:184:000000000-AWYW1:1:2107:4654:12091 1:N:0:AGGCTTAGATACCTGT
AAGCTCGTAGTTGAATTTCGGGGTCAGTAGGTCGGTCGTGCCACTGGTATGAGCTGGTCTCACTGATTCCTCCCTCTTGTAGAACCGTGATGCCATTAATTTGGTGTTGCGGGGAAACAGGACTGTTACTTTGAAAAAATTAGAGTGTTTAAAGCAAGCTAACGCTTGAATACATTAGCATGGAATAATGAAATAGGACGTCGATCTTATTTTGTTGGTTTCTAGGGTTGACGTAATGATTAATAGGGATAGTTGGGTGGAATTCTCGGGTGCCAAGGAACTCCAGTCACAGGCTTAGATC
+
CCCCCGGGGGEGFGGGGGGGGGGGGGGGGGGGGGGGGGGEFGGGFF?FCGGGGGGGGGGGGGGGFFGGGGGGGGGGGGFGGGGGGGGGGGGGGGGGGGGGGFGGGGGGGFFGDGEGGGGGGGGGGGGGGFGGG,FABEDFFGDGGGGGGGGGGGGGGEFGGFFGGEFGFGGGGGGGGGGGG9EGGGGGGFGGFFGGFGGCCCGDGGGGGGGGFG7:=@EF>9BEF@EFFG6CCEFCCFF?FG+41:<**286;C7?EGC5E+<FCCE*::CD:7C<7/.5=8FFF6CE+=D7/>5:+<7C*
@M03152:184:000000000-AWYW1:1:2107:27631:12093 1:N:0:AGGCTTAGATACCTGT
AAGCTCGTAGTTGAATTTCGGGGTCAGTAGGTCGGTCGTGCCACCGGTATGAACTGGCTTCACTGATTCCTCCCTCTTGTAGAACCGTGATGCCATTAATTTGATGTTGCGGGGAAACAGGACTGTTACTTTGAAAAAATTAGAGTGTTTAAAGCAGGCTAACGCTTGAATACATTAGCATGGAATAATGAAATAGGACGTCGATCTTATTTTGTTGGTTTCTAGGGTTGACGTAATGATGAATAGGGATAGTTGGGTGGAATTCTCGGGTGCCAAGGAACTCCATTCACAGGATTAGATA
+
CCCCCFGGGGFGGGGGGGGGGDGGGGFGGGGFGGGGGGGEGFGGGGGGGGGGFGGGFGGGGGGGGGGGGGGGGGGGGGFGGGGGGGEGGGGGGGFGGGFGGGGECFFFGGGGGCEFGGCFG8FFFGGGGFEGFDGGGGGGGGGGFGGGGGFDFDFGDFGCFGGGGGGGGGGFGGGGGGFGFGGGGGGFGAAFCEGC,@CEFGGDFFGGGGGGGFGCGGE>CFC+>9>CGGFFGGFGEFCG+CFC9CFC6:CGG?++:C>EDDGGCFG55**/*7C*9C>FFFGGD+<:9=>FG**<9+7:*
@M03152:184:000000000-AWYW1:1:2107:20581:12112 1:N:0:AGGCTTAGATACCTGT
AAGCTCGTAGTTGAATTTCGGGATCAGTACGCTGGTCGTGCCTTCGGTATGCACTGGTGTCACTGGTTCCTCCCTTCTGAAGAACCGTCATGCCATTCAGTTGGTGTGGCGGGGAATCAGGACTGTTACTTTGAAAAAATTAGAGTGTTTAAAGCAGGCTCGCGCTTGAATACATTAGCATGGAATAATGAAATAGGACGTTTGACCCTATTTTGTTGGTTTCTAGGATCGACGTAATGATTAATAGGGATAGTTTGGTGGAATTTTCGGGTGCCAAGGAACTCCAGTCACAGGCTTAGAT
+
CCCCCGGGGGGGFGGGGGGGGDGGGGGGFFGGGGGGGGGGGGGGGGGGGGGGEGGGGGGGGFGGAFGGGGGGGGGGGGGGAFGGGGGGGDGGGGGGGGGGGGGGGGGGGFGGGGGGGFEDG8FGGGGAEFGGF,CFCGGGGGFDFGGGGGGGC=FFFCFGFCGGGGGGCGEGFFEGFFFDFFGGGGCFF9BFFF9,C9FFGGG7:BEFF:BFFGGGGCFEFGCFC9FFGG5EGGG5CF7<:7+<C7++:*968+A+<*;**;+<9+<C*/:CCCCC4*32?@63CCCG0=C++***2+*2*
@M03152:184:000000000-AWYW1:1:2107:28421:12149 1:N:0:AGGCTTAGATACCTGT
AAGCTCGTAGTTGAATTTCGGACCTGGCTGGGTGGTCTTGCCGAAAGGTAAGCACTGCTCCGGTCGGGTCTTTCCTTCTGGGGAACCAGTGTGCTCTTCATTGGGTGCGCTGGGGATCCAGGACTTTTACTTTGAAAAAATTAGAGTGTTTAAAGCAGGCCTACGCTTGAATACATTAGCATGGAATACTAGAATAGGACTTTGGTTCTATTTTGTTGGTTTCTAGGACCGAAGCAATGATTAATCGGGATAGTTGGGTGGAATTCTCGGGTGCCAAGGAACTCCAGTGACAGGCTTAGAG
+
CCCCCGEFGGF@FE,FFF<E:BCCFGG-CFFG<@F@FFGFCAC+8@F8C6CFC9D,CFCG8F@@CG@CFGF<9FFGGGF,CFGDCGF84C=C?9EFGG,,CEDGGGGGDCF=7FDEFG?EECEFDGG<9?,<FC?E59EFEEC@FFAF<A<D@FD<<DECF8=83<BCFF3,@>FC@FFG9;=>CFD,,7=FAE;9:?FFFGCCC>CCC<FGB@FGGDECF62?EC:,4=88?8*++0<++33+=+3/>5CCCCCC?8;2C/926+9C**5CEG****)0*;8:6+:<+*2++*/*8+902
@M03152:184:000000000-AWYW1:1:2107:21912:12155 1:N:0:AGGCTTAGATACCTGT
AAGCTCGTAGTTGAATTTCGGGATCAATATGTCGGTCGTGCCTCGGTACGTACTGGCATCATTGGTTTCTCCCTTCTGATGAACCATGATGCCATTAATTTGGTGTCTTGGGGAATCAGGACTGTTACTTTGAAAAAATTAGAGTGTTTAAAGCAGGCTCACGCTTGAATACATTAGCATGGAATAATGAAATAGGACGTTTGATTCTATTTTGTTGGTTTCTAGGATTGACGTAATGATTAATAGGGATAGTTGGGTGGAATTCTCGGGTGCCAAGGAACTCCAGTCACAGGCTTAGCTC
+
CCCCCGGGGGGGGGGGGGGGGGDGGGGGGGGGGGGGGGGGGGGGGGGGGGGGGGGGGGGGGGGGGGGGGGGGGGGGGGGGGGGGGFGGGGGGGGGGGGGGGGGGGGGGGGGFCFFGGGGGFGGGGGGGGGGGGFGGGGGGGGGGGGGGGGGGGGGGGGFGGGGFGGGGGGGGGGGGGGACFGGGGGEGFGGCFGGGFFGGGGGDFFGGGGFGGGGGGGGGGGGGGCEGGDGFGECGFGCFGFGGFFCDFGD6FCC6:EECCFGFFG<EF5CDDFF<FFFFFEFGCCC?CBGFCCGG?F*00
@M03152:184:000000000-AWYW1:1:2107:28732:12338 1:N:0:AGGCTTAGATACCTGT
AAGCTCGTAGTTGAATTTCGAACCTGGTCGGGTGGTCTGCCTTACGGTACGTACTGTCTGGCCGGGTTCTACCTCTTGGTGAGCCGGCATGCCCTTAATTGGGTGTGTCGGGGAACCAGGACTTTTACCTTGAGAAAATTAGAGTGTTCAAAGCAGGCCTTTGCCCGAATACATTAGCATGGCATAATAAAATAGGACGTGCGGTTCTATTGTGTTGGTTTCTAGAGTCGCCGTAATGATTAAGAGGGATAGTTGGCGGGAAGTCTCGGGTGCAAAGGAACTCCAGTCACAGGCTTAGATA
+
ABABCFGEEGF<FFGGFGFGGGFEEGGGFGGGC+FEGFFGCFFFF@FFFGGFF<<DFFCFGGGDFG+,6CCFFFF,CFGEFGGGFGEFC7F,CCCEG<<CE8<FFF@BDCCFFEGGGGGGFGE<E<<?EFFGGGGGGGGFCGGFFGFFGGF,><FGGCFFGAFFFFC>@FGFGGGGGFF@FC,>B<FGGAFFFGGG9FC>FFDEF7FGG@@,BF,::=BC*<;2CE+>9:8;?:*=*+>1@99++*255**<@9+<+/*/C**<DFC6*5*9E6>:7C@<FF:+3A+0372<CF**3<2**
@M03152:184:000000000-AWYW1:1:2107:24184:12424 1:N:0:AGGCTTAGATACCTGT
AAGCTCGTAGTTGAATTTCGGGATCAGTACGCTGGTCGTGCCCCCGGTACGTACTGGTGTCACTGGTTCCTCCCTTCTGAAGAACCATCATGCTATTAATTTAGTGTGGTGGGAAATCAGGACTGTTACTTTGAAAAAATTAGAGTGTTTAAAGCAGGCTCACGCTTGAATACATTAGCATGGAATAATGAAATAGGACGTTGATCCTATTTTGTTGGTTTCTAGGATTGACGTAATGATTTATAGGGATAGTTGGGTGGAATTCTCGGGTGCTAAGGAACTCCAGTCACAGGCTTCGAGC
+
CCCCCGE7B@8CF@AFGGGGEGECCEFGCEFGGGGGDFC;@FCEE+@FC@@,9<C@FGGEGGGGGGDF9@C666@CFFF,?E<<FD@FCFGGGCGCF<<EFFFDG,CFG<FGDF8FGB,CEF<FFEEFGGAFG,F<B4:FB?FCEGEFGFGDFBA<B7+D3=DEGGGGGDF9C>AAFF,DFAF8:>,;ECFFEFGCF9:FFGDFFAFC=FGCCFFGGGG*:?F@EG,,?FDD***4CF7>7,>7=1AF,,2CEDGFCEGD522?7+>;C5FCE*+;CC?7AE?CC+:2<*:+:<<:*/***
@M03152:184:000000000-AWYW1:1:2107:6469:12486 1:N:0:AGGCTTAGATACCTGT
AAGCTCGTAGTTGAATTTCGAGACCGGCTTACTGGTCGTGCTATTGTACGTACTGGTATAATCGGTTTCTCCTTTCTGACGAACTATAATGCCATTAATTTGGTGTTTTAGGGAATCAGGACTGTTACTTTGAAAAAATTAGAGTGTTTAAAGCAGGCTCACGCTTGAATACACTAGCATCGAATAACGGAATAGAACTCTTGATTCTATTTTGTTGGTTTCTAGGATCGACGTAATGATAAATAGGGATAGTCGGGTGGAATTCTCGGGTGCCAAGGAACTGCAGTCACAGGCTTAGATT
+
BC9@CCCFE<@CFA,F9C6C<E9@FC@FGEFDFGGFFGEGG@AFG9FFFGGC,DF,E9CCEF<7C@,CAECF9<CEF9CFECBE8<,<CF9<CEGG99??CAC:4C=<EF,=FGFCF,C@DFF<B<?9?EFC9FF9F@FF<FC?CFFDFGDC<,BEDGFFE98>>><FCFFGF,C==FGG,C8@AF;D+C++@EF,3,,,@,3,EF,@,3@F@E,383*6,@,2,>,9B5**448/AF??+>=7CF6C,,86C+*=CE=83<C++:9ECEGG5>D447@C7++2082:9=7<557:++2**
@M03152:184:000000000-AWYW1:1:2107:8977:12653 1:N:0:AGGCTTAGATACCTGT
AAGCTCGTAGTTGAATTTCGAGATCAGTACGCTGGTCGTGCCTTCGGTATGCACTGGTGTCACTGGTTTCTCCCTTCTGAAGAACCGTCATGTCATTAAGTTGGTGTGGCGGGGAATCAGGACTGTTACTTTGAAAAAATTAGAGTGTTTAAAGCAGGCTCGCGCTTGAATACGTTAGCATGGAATAATGAAATAGGACGTTTGACCCTATTTTGTTGGTTTCTAGGATCGACGTAATGATTAATAGGGATAGTTGGGTGGAATTCTCGGGTGCCAAGGAACTCCAGTCACAGGCTTAGAT
+
CCCCCCFFGFGGGGGGGGGGGGFGGGGGGFGGGGGGGGGGGGGGGGGGEGGGGGGEGGEGGEGGGFGGGGGGGGGGGGGGGGFGGGGFGGGGGGGGGGGGGGFGGFGGGGGGGGGGGGGGGGFBEFFDFFG9DFGGGGGGFGGGGGFCFGGF<FAFFGG>CBGGDEGGFFGGGGGGGC?9BEEFGFFFFGCCFGCFG@FGGGGGGFGGG7FFFC<FGGCCFFCF?FGGCFECEDEFCGGGGFFEG7EFD6C?6<EDGG88EC:CD7CC55CGCC<76C@<C6<:++<FGFFEF<*:86670
@M03152:184:000000000-AWYW1:1:2107:17425:12839 1:N:0:AGGCTTAGATACCTGT
AAGCTCGTAGTTGAATTTCGGGATTAATTTATTGGTCGTGCTATTGTACGTACTGGTATTATTGATTCCTACCTTCTGACGAACCACGATGTCATTAATTTGGTGTCATGGGGAATCAGGACTGTTACTTTGAAAAAATTAGAGTGTTTAAAGCAGGCTCACGCTTGAATACATTAGCATGGAATAACGAAATAGGACGTTTGATTCTATTTTGTTGGTTTCTAGGATCGACGTAATGATTAATAGGGATAGTTGGGTGGAATTCTCGGGTGCTAATGAACTCCAGTCACAGGCTTAGATT
+
CCCCCGGGFGFGGGGGGGFGGGGGGGCFGGGGGGGGGGGGGGGGGGGGGGGGGGGGGGGGGGGGGGGGGGGGGGGGGGGGGGEEGGGC:C<EFEGFGEGGGGGGGGGFGGGGGFGGGGGGGGCDGGGGGGGG9BEFFCFGFGGGFFFGGGGGGGGGFEFGGGFDGGFGFGFGGGGGGGGGGGFGGCFFGGGGFFGGGGG<:>EFFGGGFGCFFC@CF,BCFFFCCBCGFGGGDCF,DGFCCB,=@F6,8C68;CC,4AC*/<<ECGECD5A35*2++1;CEGFF6AFC:67CFFFF6CFG0
@M03152:184:000000000-AWYW1:1:2107:9746:12906 1:N:0:AGGCTTAGATACCTGT
AAGCTCGTAGTTGAATTTCGGGCCTGGCCGGGCGGTCTGCCTAACGGCACGTACTGTCTGGGCGGGCCTTACCTCTTGGTGAGCCGGCGTGCCCTTTGTTGGTGTGCGTCGGGGAACCAGGACCTTTACCTTGAGAAAATTAGAGTGTTCAAAGCAGGCCTATGCCTGAATACATTAGCATGGAATAATAAAATAGGACGCGCGGTTCTATTTTGTTGGTTTCTAGAGTCGCCGTAATGATTAATAGGGATAGTTGGGTGGAATTCTCGGGTGCCAAGGAACTCCAGTCACAGGCTTAGAT
+
CCCCCGGGGGGGGGGGGGGGCGGGGGGGGGGGGGGGGGGGGGGGGGGGGGGGGGGGGGGGGGGGGGGGGGGGGGGGGGGGGGGGGGGGGGGGGGGFGGGGGGGGGEGDGGGGGGGEGGGGGGGGGFGGGGGFGFGGFGGFFFGCEFGGGGFGGGFFEFGGGGGGGGGGFGGGGGGGGGGGGGGGGGGGGGGGGGGGGGGGGGGECCCEGGGDGGGGGFEGGGFG7CEG?FCCC>EGGGGFFEGGGGDCFEGGGGG9CEGG5F9FC7C7C5CFEDF7C4<<CCFFFG8C9FF:FFGFG76:0
@M03152:184:000000000-AWYW1:1:2107:14890:12927 1:N:0:AGGCTTAGATACCTGT
AAGCTCGTAGTTGAATTTCGGGGTCAGTAGGTCGGTCGTGCCAACGGTATGAACTGGTCTCACTGATTCCTCCCTCTTGTAGAACCGTGATGCCATTAACTTGGTGTTGCGGGGAAACAGGACTGTTACTTTGAAAAAATTAGAGTGTTTAAAGCAGGCTAACGCTTGAATACATTAGCATGGAATAATGAAATAGGACGTCGATCTTATTTTGTTGGTTTCTAGGGTTGACGTAATGATTAATAGGGATAGTTGGGTGGAATTCTCGGGTGCCAAGGAACTCCAGTCACAGGCTTAGATT
+
CCCCCGGGGGGGGGGGGGGGGGGGGGGGGGGGGGGGGGGGGGGGGGGGGGGGGGGGGGGGGGGGFGGGGGGGGGGGGGGGGGGGGGGGGGGGGGGGGFGGFFGGGGGGFGGGGGGGGGGGFGGGGGGGGGGGGCGGCFFGEFGGGGGGGGGEFFGGGGCGGGGGGGGGGGGGGGGGGGFGGGGFGGGGGGGGEGGGGGGEFGGCEGGFFGGGGGGGGGGF>;FG7C5CGC69C:CCFGFGGFCFGGFGGGGCAFFGCEGC:+AEFGGGDEGGE57CFGF4EGFGCCC9FFFGCFFFGG***
@M03152:184:000000000-AWYW1:1:2107:23255:12947 1:N:0:AGGCTTAGATACCTGT
AAGCTCGTAGTTGAATTTCGGGGTTAGTAGGTTGGTCATGCCTCTGGTATGTACTGGTCTCACTGATTCCTCCTTCCTGATGAGCCGTAATGCCATTAATTTGGTGTGTCGGGGAACCAGGACTTTTACCTTGAGAAAATTAGAGTGTTCAAAGCAGGCCTTTGCCCGAATACATTAGCATGGCATAATAAAATAGGACGTGCGGTTCTATTTTGTTGGTTTCTAGAGTCGCCGTAATGATTAATAGGGATAGTAGGGTGGAATTCTCGGGTGCCAAGGAACTCCAGTCACAGGCTTAGAT
+
CCCCCFF@FGGGF-CEFC<CCCEFE<FE-@FGGGD@FFGGFGGGFGFGGGGEFGGGFGDEFGGGGFGFFEFFGGFFFFFGGFFFFGGG7EGG9CFGEEFGGGGGFFFC<C:BFEFBFF@=F4BFFFFGD9?EEBEFCCDFFGCFBFGGGGFFGGGGGGDEFCEECFFE@7F7FFFGCFDCCG88FF83ED@F9,8@C@,@:CEGGC3FEFGGFCBFFE,6862;,,,<>>1>C5:C5*,;:C999C7F6*0:?@+19=8*:*2?7CFFG5>*:DFG4*)9**+0<38<+9:+0****+97:
@M03152:184:000000000-AWYW1:1:2107:16772:13034 1:N:0:AGGCTTAGATACCTGT
AAGCTCGTAGTTGAATTTCGGGATCAGTACGCTGGTCGTGCCTTCGGTATGCACTGGTGTCACTGGTTCCTACCTTCTGAAGAACCGTCATGCCATTCAGTTGGTGTGGCGGGGAATCAGGACTGTTACTTTGAAAAAATTAGAGTGTTTAAAGCAGGCTCGCGCTTGAATACATTAGCATGGAATAATGAAATAGGACGTTTGACCCTATTTTGTTGGTTTCTAGGATCGACGTAATGATTAATAGGGATAGTTGGGTGGAATTCTCGGTTCCAAGGAACTCCAGTCACAGGCTTAGATC
+
C@CCCGGG7CGGGG9FGGFFGGGGGGGGGCFEGGGGDFGGGGGGGGGGGGGGGGFGGG8FFEGGG8FFFFGGGGFGGGDFFFFGGGGGEEGFFGGGFGAEFCEGGFC@CGDGGD>FGGCFBBFFFGG<FEGGCCGFDFCBFGFGFGGGGGGGD=AGGGD<>FGGGGGFFFGCFCCG9;FGG9ADFGGC,BCGGG@CF:,CBCGG9B<2BCFFGFG788CCFF9B<9CFGFGG5C=88CFFFF+<C>:+A6C6<9C+8=E5*10<CCF+:*:*19**9*.*:EFF8CG++*2<5DFG@97:*
@M03152:184:000000000-AWYW1:1:2107:14636:13130 1:N:0:AGGCTTAGATACCTGT
AAGCTCGTAGTTGAATTTCGGGGGTATTCAGGCCAAAGCTCGTCCTTGTGGCGTGGCTGGGTCTGGGCTTCCTACGTTTGGATAGTGGGCAACCGCTTCCAATCATTTACTTTGAAAAAATTAGAGTGTTCAAAGCAGGCGTAACCTTGCCATTGAATATTACAGCATGGGATAATAGAATATGACGTTGGTCTTATTTTGTTGGTTTCTAAGGCTGATGTAATGATTAATAGGGATAGTTGGGTGGAATTCTCGGGTGCCAAGGAACTCCAGTCACAGGCTTAGATCTCGTATGCCGTCT
+
CCCCCGGGGGGGGGGGGGGGGGGGGGFGGGGGGGGGGGGGGGGGGGGGGGGGGGGGGGGGDGFGFGGGGGGGGGGFGGGDG8FFGGGGGGGGGGGGGGGGGFFGFGGGFGGGGGFGGGGGGGGGFFGGFGGGGFCGGGGDEGEGGGGG9EGFGG,,,@CAFCAF>CFCCFGDFFFFF9FAEFGDGGGGGGGF;C@99DGG@GD@:<<FCCCFEFFF@FGGGFGGG;BC?9CCCBF<CAFGD7+:E3=5<9C7CC5*1@*;CFD*/:C*A?C*CFF7>C?*AEG+<+32<9*;CC*+3:C<5
@M03152:184:000000000-AWYW1:1:2107:9019:13157 1:N:0:AGGCTTAGATACCTGT
AAGCTCGTAGTTGAATTTCGGGGTCAGTAGGTTGGTCATGCCACTGGTATGTACTGGTCTCACTGATTCCTCCTTCCTGATGAGCCGTAATGCCATTAATTTGGTGTTGCGAGGAATCTGGACTGTTACTTTGAAAAAATTAGAGTGTTTAAAGCAGGCTAACGCTTGAATACATTAGCATGGAATAATGAAGTAGGACGTTCGATCCTATTTTGTTGGTTTCTAGGATTGACGTAATGATTAATAGGGATAGTTGGGTGGAATTCTCGGGTGCCAAGGAACTCCAGTCACAGGCTTTGAT
+
CCCCCGGGDGGGGGGGGGGGGGGGGGFFGGGGGGGGGGGGGGGGGGGGGGGGGGGGFGGGGGGGGGGGGGGGGGGGGGGGGFFFGGGGGGGGGGDGGGGGGGGGGGGGGGDFFGGGGGGGGGGGGGGEFGGGGGGGGGGGGGGGGGGGGGGGGGGGGGGGFGGGGGGGGFGGGGGGGGGFGGGGGGGGGGF9=EFFFFF7FFGDFGGGGGGGGGGGG6FEGGGGGGDCFG6CFEGGFF:D+>1BCFFF=CFCCGGGCGGC5;:CF+?<*:58**;@0>>CFGGCFEGF6=:CGGCEC+*2*
@M03152:184:000000000-AWYW1:1:2107:23010:13219 1:N:0:AGGCTTAGATACCTGT
AAGCTCGTAGTTGAATTTCGGCCTTTGCCGCCCGGTCCGCCTATTTGGGTGTGTACTGGAGCGGTGGAGGCTTACCTCGTGGTGAGCTGTTATGCCCTTTACTGGGTGTGGCAGGGAACCATGATTTTTACTTTGACATAATTAGAGTGTTCAAAGCAGGCTTACGCCCGAAAACATTAGCATGGTATAATAGAATATGACATTGGTCTTATTTTGTTGGTTTCTAAGGCTAAAGTAATGATTAATAGGGATAGTTGGGTGGAATTCTCGGGTGCCAATGAACTCAAGTCACAGGCTTAGA
+
@@CC9FGFGGFDGGFFFFEECFFGDGGFFFEEGGGGG@C7F7CEFG,E@FEGGGFGGFFGGEFEE:FFFGGGGGGE,CBCEE@EA,CEFFGEFFFCEGGGFFEFGGF:CCEGFGGGGF@FFF,5E<FGC,B@@EEA,5,:D9FC5AFAFDFCFCFFDBCGGDD<F@C:>FE7+5@@FFC;CGFGGB,7;FFGD,>FF,2D,:;F;,?FFGGEFFFGEG7,;;C?4,<C:C,2,?,>+<91:CC<CFCF66**=A+2<+8;=*=+0<<<C*:>FC55CC)*3+<CC+++<**<?0*/;6*9:
@M03152:184:000000000-AWYW1:1:2107:12981:13221 1:N:0:AGGCTTAGATACCTGT
AAGCTCGTAGTTGAATTTCGGGATCAGTTTATTGGCCGTGCTATTGTACGTACTGGTATTATTGATTTCTACCTTCTGACGAACCACGATGTCATTAATTTGGTGTCATGGGGAATCAGGACTGTTACTTTGAAAAAATTAGAGTGTTTAAAGCAGGCTCACGCTTGAATACATTAGCATGGAATAACGAAATAGGACGTTTGATTCTATTTTGTTGGTTTCTAGGATCGACGTAATGATTAATAGGGATAGTTGGGTGGAATTCTCGGGTGCCAAGGAACTCCAGTCACAGGCTTAGAAT
+
C<CCCEGGGGGGGGGGGGGGGGGGGGGGGGGGGGGGGGGGEGGGGFGGGGGGGGGGGGGGFGGGGGGGGGGGGGGGGGGGGGGGG?FGGGGGGGGGFDGGGFGGGGGGGGGGGGGGGGGGGGGGGGFGFGGFGGGGGGGGGGGGFFGGGGGCAFG8FDCAEGGGGGGGGGGGCFGGDGGGGGDCFFGFGGGDFFFFGGG>FGGGGGGG9FGGGGGGGF>EGDFDGGFGFE5EGGGEF,1,=C;<9>C=6E*,5B7?=EGDG+?E7:CCC5CDCFGFGF4<=898++A6+**<=5<F+<***
@M03152:184:000000000-AWYW1:1:2107:12157:13315 1:N:0:AGGCTTAGATACCTGT
AAGCTCGTAGTTGAATTTCGGACCTGGCTGGATGGTCTGCCGAAAGGTATGTACTGTCCGGCTGGGCCTTACCTCTTGGTGAGCCGGCATGCCCTTCACTGGGTGTGTCGGGGAACCAGGACTTTTACCTTGAGAAAATTAGAGTGTTCAAAGCAGGCTTATGCTCGAATACATTAGCATGGAATAATAAAATAGGACGTGCGGTTCTATTTTGTTGGTTTCTAGAGTCGCCGTAATGATTAATAGGGATAGTTTGGTGGAATTCTCGGGTGCCAAGGAACTCCAGTCACAGGCTTAGATC
+
CCCCCGGFGGGGGGGGGGGGGGGGGGGGGGGGGGGGGGGGGGGGGGGGGGGGGGGFGGGGGGGFGGGGGGGGGGGGGGGGGGGGGGGGGGGGGGGGGGGGGGGGGGGGGGGGGGGGGFGGGGGGGGGGGFGGGGDGFGGGGGGGFGGGGGGGGGGGGGGGEEGGAFGGGGGGGGFCFFCFGGGGGGGGGFFFGGGGGGGF7DGGCEGGGGGGGECGFGEFGGFGGGGGGGGGGEGGGGGCDCFFGFFGFGGFFE+CEGGGGGGGGGC8CCGCEGC*935CEF<<CF?FFFFGDG*:?C7*2
@M03152:184:000000000-AWYW1:1:2107:28235:13331 1:N:0:AGGCTTAGATACCTGT
AAGCTCGTAGTTGAATTTCGGGCCTGGCCGGGCGGTCTGCCTAACGGCACGTACTGTCTGGGCGGGCCTTACCTCTTGGTGAGCCGGCGTGCCCTTTGTTGGTGTGCGTCGGGGAACCAGGACCTTTACCTTGAGAAAATTAGAGTGTTCAAAGCAGGCCTATGCCTGAATACATTAGCATGGAATAATAAAATAGGACGCGCGGTTCTATTTTGTTGGTTTCTAGAGTCGCCGTAATGATTAATAGGGATAGTTGGGTGGAATTCTCGGGTGCCAAGGAACTCCAGTCACAGGCTTCGAT
+
CCCCCGGGGGGGGGGGGGGGGGGGGGGGGGGGGGGGGGGGGGGGGGGGGGGGGGGGGGGGGGGGGGGGDGGGGGGGGGGGGGGGGGGGGGGGGGGGGGGGGGGGEEGGCFFGGGGFGGGGGGGGGGGGGGGGGGGFGGGGGGGFGFFGGGGGFGGGGGDCCGGGGGGGGGGGGGGGGGGGGFFCGGGGGGGCGGGGDCFGDC8ECEEEGGGGGGGGGGGCGGFFFGFGGC8CE>*8EFGGGGCFFCGGGCCAF<E9CGECEC@7CAFGGFE<C39FFFFFGFFGGDGGEF7++97EF*>7*
@M03152:184:000000000-AWYW1:1:2107:10924:13425 1:N:0:AGGCTTAGATACCTGT
AAGCTCGTAGTTGAATTTCGGGATTAATTTATTGGTCGTGCAATAGTACGTACTGGTATTATTGATTCCTACCTTCTGACGAACCATGATGTCATTAATTTGGTGTCATGGGGAATCAGGACTGTTACTTTGAAAAAATTAGAGTGTTTAAAGCAGGCTCACGCTTGAATACATTAGCATGGAGCAACGAAATAGGACGTTTGATTCTATTTTGTTGGTTTCTAGGATCGACGTAATGATTAATAGGGATAGTTGGGTGGAATTCTCGGGTGCCAAGGAACTCCAGTCACAGGCTTAGATT
+
CCCC@FGGGGGGGGGGGGGGGGGGGGFGGGGGGGGGGGGGGGGGGGGGGGGGGGGGGGGGGGGGGGGGGGFGCGGGGGGGGGGGGGGGGGFGGDEGFCFGGGGGGGGCGGGCCCEGGACGGGGGGGGGGGGCEFGGEGGGGGGFGGGGGFGGGGGGGGGGGGGGEFGGGGGGFGGGGGGGFFGGGGCCCFGGGGGGGGG>F77FF=@FGGFGGFGGDCEFGCGGF,8<D:8ECEG5@E7@FCFG?FGFFFC<CFCG*C88@CEGFFG*:5CC=*@FG55*=FGFGCE<+*:E*/CFFF*:*
@M03152:184:000000000-AWYW1:1:2107:18006:13472 1:N:0:AGGCTTAGATACCTGT
AAGCTCGTAGTTGAATTTCGTCTCTGGCTAGGTGGTCTTGCCCTGTGTAAGCACTGCTCTAGACGGAGATTTCCTTCTGGCGAACTATCGTGCTCTTAACTGGGTGTGGTAGGGAACCAGGACTTTTACTTTGAAAAAATTAGAGTGTTCAAAGCAGGCATACGCTTGAATACATTAGCATGGAATAATAGAATAGGACTTTGGTTCTATTTTGTTGGTTTCTAGGACCGAAGTAATGATTAATAGGGATAGTTGGGTGGAATTCTCGGGTGCCAAGGAACTCCAGTCACAGGCTTAGTTC
+
CCCCCGGGGGGGGGGGGGGGGGGGGGGGGGGGGGGGGGGGGGGGGGGGGGGGGGGGGGGGGGGGGGGGGGGGGGGGGGGGGGGGGGGGGGGGGGGGGGGGGGGGGGGGGGGGGEGGGGGGGGGGGGGGGGGGGGGGGGGGGGGGGGGFFGFGGGGGGGDGGGGGGGGGGGGGGGGGGGGGGGGGGGGGFGGGGGGGGE:FFGGGGDEDCEGGGGGG@FGGGFGGGGGGGGGGGGGEGGC7CFFGGG?E?EGFGDFFCEGEGFECFCFD=EGD5DFFCCAF=FF8F690+9DCFDF6C+***
@M03152:184:000000000-AWYW1:1:2107:14847:13478 1:N:0:AGGCTTAGATACCTGT
AAGCTCGTAGTTGAATTTCGGGGTCAGTAGGTCGGTCGTGCCACCGGTACGTACTGGCTTCACTGATTCCTCCCTCTTGTAGAACCGTGATGCCATTAGTTTGGTGTTGCGGGGAAACAGGACTGTTACTTTGAAAAAATTAGAGTGTTTAAAGCAGGCTAACGCTTGAATACATTAGCATGGAATAATGAAATAGGACGTTGATCTTATTTTGTTGGTTTCTAGGATTGACGTAATGATTAATAGGGATAGTTGGGTGGAATTCTCGGGTGCCAAGGAACTCCAGTCACAGGCTTAGATC
+
CCCCCGGGGGGGGGGGGGGGEFDCCGGGGGGGGGGGGGGGGGEGFGGGEGGGGGGGCFFGGGGGGGGGGFGGGGGGGGGGGDGGAFGFGFGGFGGGGAFGFGGEFGGDGGGGGGGGGGGGGCGGGGGGGGFGGGGGGGEGGGGGADFGFGGGGGGGFGEFFGGGDGDGFCFGGFGGGGGGGGGGFGFFGGGGGGGGG@<FGC,1@FFGGGGGGGGGGFGGCEGC9FFG?F9CEG8@E77;7C7C<CCG66CFGGCF=8EE86EF*CCEGGFC5976*9;F=F+ACGC+<?FGCFFGD9C**
@M03152:184:000000000-AWYW1:1:2107:2534:13482 1:N:0:AGGCTTAGATACCTGT
AAGCTCGTAGTTGAATTTCGGGATCAGTACGCTGGTCGTGCCTTGGTATGTACTGGTGTTACTGGTTCCTACCTTCTGACGAACCGTCATGTCATTAATTGGGTGTGGCGGGAAATCAGGACTGTTACTTTGAAAAAATTAGAGTGTTTAAAGCAGGCTCGCGCTTGAATACATTAGCATGGAATAATGAAATAGGACGTTCGATCCTATTTTGTTGGTGTCTAGGATTGAAGTAATGATTAATAGGGATAGTTGGGTGGAATTATCGGGTGCAAAGGAACTCCAGTCACAGGCTTAGCAT
+
CC@CCGGGGGGGGCEG@FGFGGGGGFGGFFGGGGGGGGGGGGGGGGFDGGGGGGGGGGGFGEGGGEFGGGDFFFGFGFGGGGGGGGECCGFGGDGGGC<F,EEFGGGGGGG>FCB<AE<FF7<FFGCEFAFCFEFFFC8FGGFFFGAD,@@BFBFGF7@D7:B<+FFCFGGAFFCEA?F9FFC>@F@;D@?;@;9B:>:=FFC,@:FGDFGGGC:BF5=*=CGCGCF+B6++3+>@C:@+:@79+;876AC6<EG?EGEC8+C6*++2CEF55**242)>*<03+8<0<**07*0*++**0
@M03152:184:000000000-AWYW1:1:2107:23264:13506 1:N:0:AGGCTTAGATACCTGT
AAGCTCGTAGTTGAATTTCGGATCGGGTTGGGTGGTCCGCCTGACGGCGTGTTTTACTGCTCGACTGGGTCTTGCCTCTTGGTGAACCTTTGTGTTCTTCATTGAATGCGTCGGGGAACCAGGACTTTTACCTTGAGAAAATTAGAGTGTTCAAAGCAGGCCTATGCCTGAATACATTAGCATGGAATAATAAAATAGGACGTGTGGTTCTATTTTGTTGGTCTTTAAGAACTGCCGTAATGATTAATAGGGATAGTTGGGTGGAATTCTCGGGTGCCAAGGAACTCCAGTTACAGGCTTA
+
CCCCCGGFGGFGFFEGGGGGGEGGGGGF7FGG7@FGGGGGGGGGGGGGDGGCFGGGGGGGGGGGGEGFGGFFGGGGGGGAFGGGGGGFGGGGGGGF9FGGAEFGFFGFGGGGGGGGGEGGGGGGGGGGGGGGGGGGDEAEFGGGGCEFGGGGGGGGGGGGCGGGG9CCCFDGGFGGGGGC7@CFBCEGCFFGFCFGG<FGGDB:>FCCC@C;BFE9;EF8FG;9CCC9?EDCFC??=EG*7?9C+3<C7CD6*0ACF++0*;EEF6E63<+*:37>*9@CFGGCFC0<F:D+<C7C*:CG*
@M03152:184:000000000-AWYW1:1:2107:10918:13565 1:N:0:AGGCTTAGATACCTGT
AAGCTCGTAGTTGAATTTCGGGATTAATTTATTGGTCGTGCAATAGTACGTACTGGTATTATTGATTCCTACCTTCTGACGAACCATGATGTCATTAATTTGGTGTCATGGGGAATCAGGACTGTTACTTTGGAAAAATTAGAGTGTTTAAAGCAGGCTCACGCTTGAATACATTAGCATGGAATAACGAAATAGGACGTTTGATTCTATTTTGTTGGTTTCTAGGATCGACGTAATGATTAATAGGGATAGTTGGGTGGAATTCTCGTGTGCCAAGGAACTCCAGTCACAGGCTTAGATC
+
CCCCCGGGGGGGGCGGGGGGGGGGGGGGGFGGGGGGGGGGGGGGGGGGGGGGGGGGFFGGGGGFFGFGGGGGCFGGGGGGGGGGGGGGFGGGGFFGGAFFFFDGCFFGGGGGGDGGFC9<FGFGGGGGGGGGGGGEGGFEG?FGGGGGFFGGCGGDFGA@EGGGGGGGGGGGFCFFCF9FFDFFFFAFGGDEGCCEGGGEFGD9FFFG9FFGGFGF7CEFGGFFF967@**@EE>EFG;>CEFFC78E7C46EGFD*AC*/<CC7CFE**;*+3;>F*A<CE;9CFGCFF7+=*06+02:*
@M03152:184:000000000-AWYW1:1:2107:27735:13666 1:N:0:AGGCTTAGATACCTGT
AAGCTCGTAGTTGAATTTCGAGACCGGTTTACTGGTCGTGCTTTTGTACGTACTGGTATAATCGGTTTCTCTTTTCTGACGAACTATAATGCCATTAATTTGGTGTTTTAGGGAATCAGGACTGTTACTTTGAAAAAATTAGAGTGTTTAAAGCAGGCTCACGCTTGAATACATTAGCATGGAATAACGAAATAGGACGTTTGATTTTATTTTGTTGGTTTCTAGGATCGACGTAATGATTAATAGGGATAGTTGGGTGGAATTCTCGGGTGCCAAGGAACCCCAGTCACAGGCTTAGATC
+
CCCCCGDGGGGGGFFFGFGFFFFGGGGGGGGGEGGGGGGGGFFGGGGGGGGGGGGFFGGGDGGGGEGGGGGGGGGGGGGGGGEGGFGGGGGDCFGGGGFGAFEGGGGCFCGGFC=<EFFEFC8DFFFGGFG,EFGAFG?=FFGGGGGGGGGFAGGGGG8EFFFGE@DF?F,CEFGEBFGFGGGFGGGDGGDGGGF?FGD>:FDCFAFG=FAGGGGG7DGFGGGFGG?CF55C>=CGFFCFDF<CFC?=FG6CCEC+8E>78B<8CG95*=;CC;749>57***/2AFCCFDGED7C02:>*
@M03152:184:000000000-AWYW1:1:2107:12352:13674 1:N:0:AGGCTTAGATACCTGT
AAGCTCGTAGTTGAATTTCGGGATCAATATGTTGGTCGTGCTTTCGGTACGTACTGGCATCATTGGTTTCTCCCTTCTGATGAACCATGATGCCATTAATTTGGTGTCTTGGGGAATCAGGACTGTTACTTTGAAAAAATTAGAGTGTTTAAAGCAGGCTCACGCTTGAATACATTAGCATGGAATAATGAAATAGGACGTTTGATTCTATTTTGTTGGTTTCTAGGATCGACGTAATGATTAATAGGGATAGTTGGGTGGAATTCTCGGGTGCCAAGGAACTCCAGTCACAGGCTTAGAT
+
CCCCCGGGGGGGGGGGGGFGGGGGGGGGGGGGGGFGGGGGGGGGGGGGGGGGGGGGGGGGGGGGGGGGGFGGGGGGGGGGGGGGGGGGGGGGGGGGGCGGGGGGGGGGGGGGGGDGGGGGGGGGGGGGGGGGGGGGGGGGGGGGGGGFFGGGCGGGGGGCGGGGGECGGGGGGGGGGGGGGGGFFGGGFGGFFGGGGGCCFGGGGGGGGDFGGGGGGGGGGGFGCFGFCFGGGGGFC>@CCFGFGGFGGCFGCGGGFDGGDF+C69CCGFEFCDGGFGFGG68C+3@FFFDCFFFFF66:7
@M03152:184:000000000-AWYW1:1:2107:19602:13676 1:N:0:AGGCTTAGATACCTGT
AAGCTCGTAGTTGAATTTCGGGATCAATATGTCGGTCGTGCCTCGGTACGTACTGGCATCATTGGTTTCACCCTTCTGATGAACCATGATGCCATTAATTTGGTGTCTTGGGGAATCAGGACTGTTACTTTGAAAAAATTAGAGTGTTTAAAGCAGGCTCACGCTTGAATACATTAGCATGGAATAATGAAATAGGACGTTTGATTCTACTTTGTTGGTTTCTAGGATCGACGTAATGATTAATAGGGATAGTGTGGAATTCTCGGGTGCCAAGGAACTCCAGTCACAGGCTTAGATCTCG
+
CCCCCGGGGGGGGGGGGGGGGGGGGGGFGGGGGGGGGGGGGGGGGEGGGGGGGGGGGGGGGGGGFGGGGGGGGGGGGGGGGGGGGGGGGGGGGFGGGGFGGGFGGGGGGGGGGGGGGGGGGGGGGGGGGGGGGGGGGGGGGGFGGGGGGGGGDGGGFGFGGGGFGGGGGGGGGGGGDGGGGGGGGGGGGGGDGGGGGGGGGFCFCGFECFFGGGGGGGGGGGGFFGGGGGCGGGGGGG7,BFGGGCF=6?FCF?FF=D+CFCFF35BF=C6DGC35DFFFDFFG9EGG+<CGGDDGG?DGC
@M03152:184:000000000-AWYW1:1:2107:4736:13687 1:N:0:AGGCTTAGATACCTGT
AAGCTCGTAGTTGAATTTCGGGATCAATTTGCTGGTCGTGCCTACGGTACGTACTGGTTTTGTTGGTTCCTCCTTTCCGAGGAGCCGTGATGTCATTAATTTGGTGTCGCAAGGAATCGGAACTGTTACTTTGAAAAAATTAGAGTGTTTAAAGCAGGCTAACGCTTGAATACATTAGCATGGAATAATGAAATAGGACGATTGATCCTATTTTGTTGGTTTCTAGGATCGACGTAATGATTAATAGGGATAGTTGGGTGGAATTCTCGGGTGCCAAGGAACTCCAGTCACAGGCTTAGAT
+
CCCCCGGGGGGGGGGGGGGGGGGGGFGGGGGGGGGGGGGGGGGFFEGGGGGGGFGGGGGGGGGGGGGGGGGGGGGGGGGGGGEFGGGGGGGGGGGGGEGGGGGGGGGGGGEGGEGGFCFGCFFGGFGGGGGGGGGGGGDGGGGG9BFEGGGGGGGGGGGGGGGGGGGGGGGGGGGGFFFGGGGFGGGGGGFGEGGGFGGGGGFFFCCCFFFGGG9FFGFGGGGGGGGFG6BCGGEGFFGGGG7<:7EGGGGECFFFFEGE5BECCCGEEGGGGG**65>5C8CC6ECFFF*+<C*6EF4D*
@M03152:184:000000000-AWYW1:1:2107:11100:13749 1:N:0:AGGCTTAGATACCTGT
AAGCTCGTAGTTGAATTTCGGGGTCAGCATGTTGGTCGTGCCACAGGTACGTACTGGCGTTGCTGATTCCTCCCTCTTGACGAACCGTAATGCCATTAATTTGGTGTTGCGGGGAATCAGGACTGTTACTTTGAAAAAATTAGAGTGTTTAAAGCAGGCATTCGCTTGAATACATTAGCATGGAATAATGAAATAGGACGTTCGATCCTATTTTGTTGGTTTCTAGGATTGTCGTAATGATTAATAGGGATAGTTGGGTGGAGTTCTCGGGTGCCAATGAACTCGAGTTCAAGGCTTTGAA
+
CBCC<FGBFGEGGGGGGGGGGGGGGGG9FEE@EE<FAFGCGGGGGGFGGFFGGFFGCGEFGGGGGFGGFGGAFGGEGFC<D:BBF+@CDCFAFGGGGCGGGEGGGGF7<FEDGG+BFF9A=8?@FGCDDFGGFEGDFFE8D>FFGAFGFF<DCB,><FEG<,37FFFFFFFF9,=F;FFGG,@,>FFGGGGGGGEFFFCEF*<<CFG@9@@CGGGGGG>B>CFG+C9EEFF+5:C=:=9+;C@F@7ACC*0=?<C98*2A5;*<79CG=*1>5797**6>+@FE***0*1*0093+*+:*0
@M03152:184:000000000-AWYW1:1:2107:26203:13784 1:N:0:AGGCTTAGATACCTGT
AAGCTCGTAGTTGAATTTCGGATCTGGTTGGGTGGTCCGCCTGACGGCGTGTTTACTGCTTGACCGGGTCTTGCCTCTTAGTGAACCGGTGTGTTCTTTATTGAATGCATCGGGGAACTGGGACTTTTACCTTGAGAAAATTAGCGTGTTCAAAGCAGGCCTATGCCTGAATACATTAGCCTGGAATAATAAAATAGGACGTGTGGGTTTATATTGTTTGATTTTAGATCTGCCGTCATGATTAATAGGGCTAGTTTGGTGGAAGTATCGGGTGCCAAGGATCTCCAGTCACAGTCTTTTA
+
CB6AC9FGCCGGCF,@E@EEC@@6@CFGFGGDCCCFFCE:C;@CC@F::@FEEC9CCFFAEF@@C@@FFEFFGFDFDFFA<F<C<CCF+8+BBAF<ABF<5?,@F5EEAFG++64+BB5A8BF,48C8F5?FF<F8,5:8E8?B,33333CBDB,=>>D@C3@,@<@FEF7<F9@FGG,3,,6*,3@C9=9@<,2,?7?DCFEF:C*=*<,7,6;,6,,,,?<?+<*+++5+12/3**0+1+5+1;91+**2*5>+2+///*;9C?+30*29:3**20.**+++3+++</03<:*320***
@M03152:184:000000000-AWYW1:1:2107:10270:13790 1:N:0:AGGCTTAGATACCTGT
AAGCTCGTAGTTGAATTTCGGGGTCAGTAGGTCGGTCGTGCCAACGGTATGAACTGGCCTCACTGATTCCTCCCTCTTGTAGAACCGTGATGCCATTAACTTGGTGTTGCGGGGAAACAGGACTGTTACTTTGAAAAAATTAGAGTGTTTAAGGCAGGCTAACGCTTGAATACATCAGCATGGAATAATGAAATAGGACGTCGATCTTATTTTGTTGGTTTCTAGGGTTGACGTAATGATTAATAGGGATAGTTGGGTGGAATTCTCGGGTGCCAAGGAACTCCAGTCACAGGCTTAGATC
+
CCCCCGGFGGGGGGGGGGGGDGFGGGGGGGGGGGGGGGGGGGGGGGGGGGGGGGGFGGGGGGGGGGGGGGGGCFGGGGGGGGGGGDGEGGGGGGGGGGFGFGGFGGGDGGGGGGGGGGGGF@DE,CEFGGGGGFGFCBFFFGGGF,C@FFFDFGFGCGDFFGGGGGGFFCFFFGGFFFGGFGGGGGGGGGGGGGGGGFFFFF:C@F<CFDCFCFCFGC8CFCEF+CGFGE6CEECFCFCGFG+9:CCFGC76:C+<88A>C97E>F+::CGG57CG4C5C6C?8??F+C6CF57C6@C:**
@M03152:184:000000000-AWYW1:1:2107:6355:13805 1:N:0:AGGCTTAGATACCTGT
AAGCTCGTAGTTGAATTTCGGGGTCAGTAGGTCGGTCGTGCCACTGGTATGAACTGGTTTCACTGATTCCTCCCTCTTGTAGAACCGTGATGCCATTAATTTGGTGTTGCGGGGAAACAGGACTGTTACTTTGAAAAAATTAGAGTGTTTAAAGCAAGCTAACGCTTGAATACATTAGCATGGAATAATGAAATAGGACGTCTGTCTTATTTTGTTGGTTTCTAGGATGGACGTAATGATTAATAGGGATAGTTGGGTGGAATTCTCGGGTGCCAAGGAACTCCAGTCACAGGCTTAGATT
+
CCCCCGGGGGGGGGGGGGGGEGGGGGGGGGGGGGGGGGGGGGGGGGGGFGGGGGGGGGGGGCFGGGGGGFGGGGGGGGGGGGGGGGGGFFFGGGGGGEFGGGGGGGGGGGGGGGGGGGGGGGGGGGGGGGGGGCGGG8FFFGGGGGCFGGGGGGGGGGGGGGGEGGGG@CFEGGGGGF7FFFGGGGGFFGGGGGGGGF:FFDGGGGGG9BFFFGGGGFGGGGGGGCCFFFFFGGGGGG7EFGGGGC?6EGGDGG7C8EEE5CGGGG7CCGGDCGGGFD>GGGG?F62<C@CG*>FFGG770
@M03152:184:000000000-AWYW1:1:2107:8012:13819 1:N:0:AGGCTTAGATACCTGT
AAGCTCGTAGTTGAATTTCGGGATCAATACGTCGGTCGTGCCTCGGTACGTACTAACGTCATTGATTTCTCCCTTCTGACGAGCCGTGATGTCATTAATTTGGTGTTACGGGGAGTCAGGACTGTTACTTTGAAAAAATTAGAGTGTTTAAAGCAGGCAATCGCTCGAATACATTAGCATGGAATAATGAAATAGGACGTTCGAACCTATTTTGTTGGTTTCTAGGATCGACGTAATGATTAATAGGGATAGTTGGGTGGAATTCTCGGGTGCCAAGGAACTCCAGTCACAGGCTTAGATC
+
CCCCCGGGGGGGGGGGGGGGGGGGGGGGGGGGGGGGGGGGGGGGGGGGGGGGGGGGGGGGGGGGGGGGGGCGGGGGGGGGGDGGGGGGGGGGGGGGFEGGGGGGGGGGGGGGGFFGGGGGGGGGGGGGGGGGGGGFGGGGGGGGGGGGGGGGGCGGGDGGGGGF>FGGFGGGGGGGFGGGGGGGGGFGGFGGGGGGGGEGGGGGDGCFFGGGGGFGGGGGGGGG?FCCCEEEEC=3CFFFGGGGGGCC6=7FCG7CEGG5C6@FGG<*5*2C55:<57FFGGGGG6+3+9D9*9DGCF>7*
@M03152:184:000000000-AWYW1:1:2107:4438:13893 1:N:0:AGGCTTAGATACCTGT
AAGCTCGTAGTTGAATTTCGAACCTGGTCGGGCGGTCTGCCTTACGGTACGTACTGTCTGGCCGGGTTCTACCTCTTGGTGAGCCGGCATGCCCTTAATTGGGTGTGTCGGGGAACCAGGACTTTTACCTTGAGAAAATTAGAGTGTTCAAAGCAGGCCTTTGCCCGAATACATTAGCATGGCATAATAAAATAGGACGTGCGGTTCTATTTTGTTGGTTTCTAGAGTCGCCGTAATGATTAATAGGGATAGTTGGGTGGAATTCTCGGGTGCCAAGGAACTCCAGTCACAGGCTTAGATA
+
CCCCCGGGGGGGGGGGGGGGGGGGGGGGGGGEGGGGGGGGGGGGGGGGGGGGGGG9FGGGGGGGGGGGGGGGGGGGGGGGGGGGGGGG>FGGGGGGFDGGGGGGGGGGGGGGGFFGGGGGGGGGGGGGGGGGFGFGBFGGGGGGGGGGGGGGGGGFGGGGGGGGGGGGGGGGGGGG@CFFFGGGGGFFGGGFGG9FGGGGGG8<::FFGGGGGGGG7CEDFCFGFGGGD51AEGDGGGC7CAFGGGGC66*<+<+<8?E*/+<CCC9C==5<CGFD537FFG?F++39??C@CCC6+<7**
@M03152:184:000000000-AWYW1:1:2107:23466:14062 1:N:0:AGGCTTAGATACCTGT
AAGCTCGTAGTTGAATTTCGAACCTGGTCGGGCGGTCTGCCTTACGGTACGTACTGTCTGGCCGGGTTCTACCTCTTGGTGGGCCGGCATGCCCTTAATTGGGTGTGTCGGGGAACTAGGACTTTTACCTTGAGAAAATTAGAGTGTTCAAAGCAGGCCTTTGCCCGAATACATTAGCATGGCATAATAAAATAGGACGTGCGGTTCTATTTTGTTGGTTTCTAGAGTCGCCGTAATGATTAATTGGGATAGTTGGGTGGAATTCTCGGGTGCCAAGGAACTCCAGTCACAGGCTTATATA
+
CCCCCGGGGGGGGGGGGGGGGGGGGGGGGGGGGGGGGGGGGGGGGGGGGGGGGGGEFGGFDGGGGDGGGGGGGGGGGGDFFGGGGGGGGGGGGGGGCAFGGGGGGGGGGGGGGGFGGGGGGGGGGGGGGGGGFFGGFFCFFGGGGGGGGGGGGGGGGGGGGGFGGGGGFGFGGGGGFGFFCCFFCFDFGCFGGGGGGG*FEFEEFGGGCFFFG+2CCFGGFCG?>E9EF5CEGGGEF7+ACGDF+:?==657@?+C*8*8::98*<98:=CDEFGGCFF4*+0++23<FF7<*CD?++2:*
@M03152:184:000000000-AWYW1:1:2107:10413:14113 1:N:0:AGGCTTAGATACCTGT
AAGCTCGTAGTTGAATTTCGGGATTAATTTATTGGTCGTGCAATAGTACGTACTGGTATTATTGATTTCTACCTTCTGACGAACCATGATGTCATTAATTTGGTGTCATGGGGAATCAGGACTGTTACTTTGAAAAAATTAGAGTGTTTAAAGCAGGCTCACGCTTGAATACATTAGCATGGAATAACGAAATAGGACGTTTGATTCTATTTTGTTGGTTTCTAGGATCGACGTAATGATTAATAGGGATAGTTGGGTGGAATTCTCGGGTGCCAAGGAACTCCAGTCACAGGCTTAGATT
+
CCCCCGGGGGGGGGGGGGGGGGGGGGGGGGGGGGGGGGGGGGGGGGGGGGGGGGGGGGGGGGGGFGGGGGGGFGGGGGGGGGGGGGGGGGGGGGGGFGGGGGGGFGGGGGGGGGGGGGGGGGGGGGGGGGGGGGGFGGGGGGGGGGGGGGGGGGGGGGGGGGGGGGGGGGGGGGGGGGGGFFGGGGGFDGGDGGCDDFFBEGGCFFGGGGGGGGGGCFGGFFDFAFGDFCEEEGFFGGFFGGGCCDF6?886FGCC5EE7C9CB19;C*>FDDGF75*8>CCEFG8FFGFG7537620***
@M03152:184:000000000-AWYW1:1:2107:8519:14167 1:N:0:AGGCTTAGATACCTGT
AAGCTCGTAGTTGAATTTCGGATCTGTTTGGGTGGTCCGCCTCACGGTGTGTTATTGCCCGAGCGGGTCTTGCCTCTTGGTGAACCGTCGTGTCCTTTATTGGATGCGGCGGGGAACCAGGACTTTTACCTTGAGAAGATTAGAGTGTTCAAAGCAGGCCTGCGCCTGAATACATTAGCATGGAATAATAAAATAGGACGTGTGGTTCTATTTTGTTGGCCTTTAGAGCTGCCGTAATGATTAATAGGGATAGTTGGGTGGAATTCTCGGGTGCCAAGGAAATCCAGTCACAGGCTTAGAT
+
CCCCCGGGGGGGGGGGGGGGGDGGGGGGGGGGGGGGGGGGGGGGGGGGGGGGGGGGGGGGGGGGGGGGGGGGGGGGGGFGGGGGGGGGGGGGGGGGGGGGGGGGGGGGGGGGGGGGGGGGGCGGGGGGGGFGGFGGGGGCGGGGGGGGGGGFGGGGGGGEFFGGGGDFGGGGGFCFGGGGGGGFFGGGGFGGDEGFGFGBF@+<EGGCFFGGGGGGA8AF?6CECFCGCC8+;CAEGC7<FGGGGFGGGFDFC?FG+8CG55@FF+<<5E*>5CF*9C)9:+3+<99<+0*33C3*;+9**
@M03152:184:000000000-AWYW1:1:2107:12027:14209 1:N:0:AGGCTTAGATACCTGT
AAGCTCGTAGTTGAATTTCGGGATCAATATGTCGGTCGTGCCTCGGTACGTACTGGCATCATTGGTTTCTCCCTTCTGATGAACCATGATGCCATTAATTTGGTGTCTTGGGGAATCAGGACTGTTACTTTGAAAAAATTGGAGTTTTTAAAGCAGCTTACCGTTTGATTAATTTAGCAGGGAATATTGAATTGGAACGTTTGTTCTTTTTTGTTTGTTTTCTAGCTTCGCGTTATTATTAAAAAGGATTTGTTGGTTGAATTTTTTGGTTGCAAAGGAACTCCATTACAAGGTTTAGATT
+
CCCCCFEGGGFDDE,EFGGGGGGEGGFFGGGGGGGGGGGGEFGGGGGGGGGG?DFFGGEFGGEGGGGGGGGGFCFEGGGGGG9FGAFGGGGGF<FFGGFGFG9FCEGGGCFGD7BE9CFFGGGGGGGGGGGDFFFGB+F,,,,,4,:F+?F9,,,:,,,,,,++8>+9,,,,,:,5,5,,3+33,>,83=D37,3,7,+8@>+<<,,,,7FG*3@,4,428,26>,,,,***44;=,,,5+1,,,2;*+2*1>*0***3+12?21:******/2****87*+<3<++++*0+*22<2<C77
@M03152:184:000000000-AWYW1:1:2107:14534:14239 1:N:0:AGGCTTAGATACCTGT
AAGCTCGTAGTTGAATTTCGGATTAATGAGAACTTAAGGTCCATCTTTCCGATGTGTACCTTATTCTCGTTTCCTTCTTTTTGAATACACTTCCTAAAATTATATTTTAGGGGTCAAAGTGTTTCAAATCTTTTACTGTGAAGAAATTAGAGTGCTCAAGGCAGGCGTAATCTAGCCTTTGAATATATTAGCATGGGATAATGAAATAGGACTTTAGTCCTACTTTCGTTGGTTTCTAGGGCTAAAGTAATGATTAATAGGGATAGTTGGGTGGAATTCTCGGTTGCCAAGGAACTCCAGT
+
CCCCCGGGGGGGGGGGGGFGG;EGGGGGGGGGGGGGGGGGGGFGGGGGGGG@FGGGGGGCFGGGGGGGGGGGGGGGCFGGEGGDGGDFDFGGGGGGGF<,ECFFGGGGGCEFCBFFFGGF<FEGGFGGGCFGGGFEGGGGGGGGGCFEFGGFGFDGAFGGFGG7C@EC7@FFGCFAEFGGGFEFFGGGGG,,?EAC?EFFGGGCFAFGGGDFFCF9,EE9E>=DEDGEFFGGGGGCEE,E>6D5@>FGGC+,,@:CC:>BCC6F4CF@769DEGF*40+1,:=*;EC2?;5*C*201=C4:
@M03152:184:000000000-AWYW1:1:2107:13181:14327 1:N:0:AGGCTTAGATACCTGT
AAGCTCGTAGTTGAATTTCGGGATCAATACGTCGGTCGTGCCTCGGTACGTACTAACGTCATTGATTTCTCCCTTCTGACGAGCCGTGATGTCATTAATTTGGTGTTACGGGGAGTCAGGACTGTTACTTTGAAAAAATTAGAGTGTTTAAAGCAGGCAATCGCTCGAATACATTAGCATGGAATAATGAAATAGGACGTTCGAACCTATTTTGTTGGTTTCTAGGATCGACGTAATGATTAATAGGGATAGTTGGGTGGAATTCTCGGGTGCCAAGGACCTCCAGTCACAGGCTTAGATT
+
CCCCCGGGGGGGGGGGGGGGGGGGGGGGGGGGGGGGGGGGGGGGGGGGGGGGGGGGGGGGGGGGGGGGGGGGGGGGGGGGGGGGGGGGGGGGGGGGGGGGGGGGGGGGGGGGGDFGGGGGGGGGGGGGGGGGGGGGGGGGGGGGGGGGEGGGGGGGGGGGGGGGGGGGGGGGGGGGGGGGGGGGGGGGGFGGGGGCFGGGGGGGGGGGGGGGGGGGFFGGGFGGGCFGGDGGGECGGGFGGGCFCGCC?FG7EFFGC8>5@<FC:FFGG*/7CDGFG3>**;CC8CGC?FGFFGG?8<77*
@M03152:184:000000000-AWYW1:1:2107:14197:14338 1:N:0:AGGCTTAGATACCTGT
AAGCTCGTAGTTGAATTTCGGGGTCAGTAGGTCGGTCGTGCCACCGGTATGAACTGGCTTCACTGATTCCTCCCTCTTGTAGAACCGTGATGCCATCAATTTGATGTTGCGGGGAAACAGGACTGTTACTTTGAAAAAATTAGAGTGTTTAAAGCAGGCTAACGCTTGAATACATTAGCATGGAATAATGAAATAGGACGTCGATCTTATTTTGTTGGTTTCTAGGGTTGACGTAATGATTAATAGGGATAGTTGGGTGGAATTCTCGGGTGCCAAGGAACTCCAGTCACAGGCTTAGATT
+
CCCCCDFFFGEDGGGGGGGG@FGEGGGGGGGGGGGGGGGGGGGGGGGGGGGGGGG,CFGGGFGGFGGGGGGGGGGGGGGGGGGGGGGFGGGFCGFGGFGGGGGFFGGGGGGGGGGGGGGGGGGGGGGGGGGGGAFGGGGGGGCGGGGGGGGGGGDFFDGGGGGGGGGFGGGGGFFGGG?99FCGFF9FGGGGFFGGG,>@:BEDFGGGGGGGFCFDGD;FEFGGGCFGGDGG*=8=@@FECFEGGFFFG=46CGGD=EGC;CCF>CC55C=DE4:CCFFCCCE6<CFF7**<:CFEC+:7*
@M03152:184:000000000-AWYW1:1:2107:20394:14379 1:N:0:AGGCTTAGATACCTGT
AAGCTCGTAGTTGAATTTCGGAATGTCATCGGTTAAAGCTCGTCCTCGTGGCGTGGCTCGGTCGGTGCTTCCTATCTTTTGTAGGTAGCAATACTTACAAATCATTTACTTTGAAAAAATTAGAGTGTTCAAAGCAGGCGTAACTTGCCATTGAATATTACAGCATGGGATAATAGAATATGACGTTGGTCTTATTTTGTTGGTTTCTAAGGCTGATGTAATGATTAATAGGGATAGTTGGGTGGAATTCTCGGGTGCCAAGGAACTCCAGTCACAGGCTTAGATATCGTATGCCGTCTTT
+
CCCCCGGGGGGGGGGGGGGGGGGGGGGGGGGGGGGGGGGGGGGGGGGGGGGGGGGGGGGGGGGGGGGGGGGGGGGGGGGGGGGGGGGGGGGGGGGGGGGGGGGGGGGGGGGGGGGGFGEFGGGGGGGGGGGGGGGGDFFFGGGGGGGGGGGGGGGGGGGGGGGGG9FF7>FGGGG9DGGGGGGFGGGCEGGGGGGGGGGFGGGGGFGGGFGGF@BFFFGGGGFEFFCFDFFFGC68@B9CCEGDDCFF62:CE5=CEC*?CCFGFFGGFFCFC7:FD*)7C<CC:+++:7<FGF7CCEF3*
@M03152:184:000000000-AWYW1:1:2107:10836:14432 1:N:0:AGGCTTAGATACCTGT
AAGCTCGTAGTTGAATTTCGGGATCGATACGTCGGTCGTGCCTTGGTACGTACTAACGTTATTGATTTCTCCCTTCTAACAAATCGTGATGTCATTAATTTGGTGTTACGGGGAGTTAGGACTGTTACTTTGAAAAAATTAGAGTGTTTAAAGCAGGCAATCGCTCGAATACATTAGCATGGAATAATGAAATAGGACGTTCGATCCTATTTTGTTGGTTTCTAGGATTGACGTATTGATTATTAGGGTTAGTTGGGTGGAATTCTCGGGTGCCAAGGAACTCCAGTCACAGGCTTAGATT
+
CBCCCGGGGGGCGGGGGGFGGGGGFGGGGDGFCFGGGGGGGGGGGGGGGDGGGEGGGGGGGGFGEGGGFG<FGFCFFGFFGGGGGGGG@GFFGGGGDFFGGGCFFFGFGCBFCCGGGGGGFGGFGFDFFCG?<?<F<BFAEFCFGGGE<FEEFDFGFEGGGFGGGDGFGG@<D<FBFDCEE,3@FC9EA9D,,7@DF7FGG7CFFCGDFGGF;DF78>4>C;;E?,8CG,2<CGE,14,,4<++1+>=*=C6CC7C*=CE52?F7C+/:::7**:4*170*+:<@8<A9=*<:C0A++***
@M03152:184:000000000-AWYW1:1:2107:18909:14446 1:N:0:AGGCTTAGATACCTGT
AAGCTCGTAGTTGAATTTCGGGGTCAGTAGGTCGGTCGTGCCACCGGTATGAACTGGCTTCACTGATTCCTCCCTCTTGTAGAACCGTGATGCCATTAATTTGATGTTGCGGGGAAACAGGACTGTTACTTTGAAAAAATTAGAGTGTTTAAAGCAGGCTAACGCTTGAATACATTAGCATGGAATAATGAAATAGGACGTCGATCTTATTTTGTTGGTTTCTAGGGTTGACGTAATGATTAATAGGGATAGGTGGGTGGAATTCTCGGGTGCAAAGGAACTCCAGTAACAGGCTTAGAAC
+
CCCCCGGGGGGDGFGGGGGGGGGGGGGGGGGGGGGGGGGGGGGGGGGGGGGGGGGFGGGGGGGGGFGGGGGGGGGGGGGGGGGGGGGGGGGGGGGGGFFGCFCFGG<EGGGGGGGDFCFGGGGGG9EEG,FFFFGGGGGF8FFFC,D@<<CFGGCGGGCGCEFGFEGFGGGGGGF,DC>FFFECFEGGGCBFFACGCF7>5*>C:C,@;,,7;C:,=EG*==<;C@FF6*::C*:8=CF+3+<<C;C66:5++4<==EE889+<*<9AG5:<E*:***)92+3+2C9+<90+:5*:@30**
@M03152:184:000000000-AWYW1:1:2107:14917:14490 1:N:0:AGGCTTAGATACCTGT
AAGCTCGTAGTTGAATTTCGGGGTCAGTAGGTCGGTCGTGCCAACGGTATGAACTGGTCTCACTGATTCCTCCCTCTTGTAGAACCGTGATGCCATTAACTTGGTGTTGCGGGGAAACAGGACTGTTACTTTGAAAAAATTAGAGTGTTTAAAGCAGGCTAACGCTTGAATACATTAGCATGGAATAATGAAATAGGACGTCGATCTTATTTTGTTGGTTTCTAGGGTTGACGTAATGATTAATAGGGATAGTTGGGTGGAATTCTCTGGTGCCAAGGAACTCCAGTCACAGGCTTAGATT
+
CCCCCGGGGGGGGGGGGGGGGGGGGGGGGGGGGGGGGGGGGGGGGGGGGGGGGGGGGGGGGGGGGGGGGGGGGGGGGGGGGGAFGGGGGGGGGGGGGGGGGGGGGGGG8FGEEGGGGGGGGGGGGGGGGGGFGGGGFGGGGGGGGGGGGGGGFFGGGFDFFGGGGGGGGGGGFGGFFFGGGFGGGGGGGGGGFDFGFGGGCG>CFGD@FGFGFGGGGGECFFGGG9BGFCCCEGFCGFFGFGGGF7F62=C6@9FFDGDGF6FG7C?7<+<0<5C9*>@FFG@<@<99EB:C557*++2?*
@M03152:184:000000000-AWYW1:1:2107:25814:14511 1:N:0:AGGCTTAGATACCTGT
AAGCTCGTAGTTGAATTTCGGGACCCTTTTTTTAATGCGTTGTGGTCTGGAACCCAAGCCGGGAAACCGGTGTCGGGGCGGTACTGCAGGCGGGGTTCAAATCGTGTTTCTCGAAGACAGCCTGTGCCATTAACTTGGTTGCGGGATTCACCTTGTACTCGAGACATTTACTTTGAAAAAATTAGAGTGTTCAAAGCAGGCAGTTTCGCTTGAATACATTAGCATGGAATAATGGAATAGGACTTTGGTCGTATTTTGTTGGTTTCTAGGACCGAAGTAATGATAAATAGGGAGAGTTGGG
+
CCCCCFGGGGFGGGGDEFGGGGGEDEGDFGGGGGD<FGG@CFGGGGGGGGGGGGGDGGGGGGGGGGFGG@BFGGGGGGGGGGGGGFEFGGGGGGG<FCFGGGGGFFGFFGGGGGGGGFGA:FGG?DCFFFGGGEG;FFFDEGGDGGDF?FECAFGGFFFGCFGGDCEFFCCFGECCCCFFECGDCGGGGA@9EFGGD?8CE8:6<++28AFFFC7<::+3@9FG?FFFGGC@?9C99CG+97<+3:C?1+)**:8+:+*;EGGCG++<CGC0:DGDD*/22:?C+3<:+/4@7*7CAFFGG
@M03152:184:000000000-AWYW1:1:2107:11318:14538 1:N:0:AGGCTTAGATACCTGT
AAGCTCGTAGTTGAATTTCGGGCCTGGCCGGGCGGTCTGCCTAACGGCACGTACTGTCTAGGCGGGCCTTACCTCTTGGTGAGCCGGCGTGCCCTTTGTTGGTGTGCGTCGGGGAACCAGGACCTTTACCTTGAGAAAATTAGAGTGTTCAAAGCAGGCCTATGCCCGAATACATTAGCATGGAATAATAAAATAGGACGCGCGGTTCTATTTTGTTGGTTTCTAGAGTCGCCGTAATTATTAATAGGGATAGTTGTGTGGAATTCTCGGGTGCCAAGGAACTCCAGTCACAGGCTTAGAT
+
CCCCCFGGGGGGGGGGGGGGDGGGGGGGGGGGGGGGGGGGGGGGGGGGGGGGGGGGGGGGGGGECCEGGGFFCEFGGGFGGGGGGGGGCGCEGGCGGGGGGGDGGGCGGGGGGGGGFGGGGGGGGGFGGGGGGDABCEFFFCFECGGGGGGCGFFFFGGGGGGGGDGEF@FFGGFGGG?CGCBFFFFGFCFFGFG7E9EEE5EEGEEGGFGGGGGGFGC:FG7FGFFGGGGGD>8?CE+0:<9F?FFFFFG6AFGG+AFFG7C7C:C?EG5CCDFGGDFFG@@CFGF@+8C?C:FCF66*0
@M03152:184:000000000-AWYW1:1:2107:24558:14636 1:N:0:AGGCTTAGATACCTGT
AAGCTCGTAGTTGAATTTCGGGATCAATACGTCGGTCGTGCCTTGGTACGTACTAACGTTATTGATTTCTCCCTTCTAACAAATCGTGATGTCATTAATTTGGTGTTACGGGGAGTTAGGACTGTTACTTTGAAAAAATTAGAGTGTTTAAAGCAGGCAATCGCTCGAATACATTAGCATGGAATAATGAAATAGGACGTTCGAACCTATTTTGTTGGTTTCTAGGATCGACGTAATGATTAATAGGGATAGTTGGGTGGAATTCTCGGGTGCCAAGGAACTCCAGTCACAGGCTTAGATT
+
CCCCCGGGGGGGGGGGGGGGGGGGGGGGGGGGGGGGGGGGGGGGGGGGGGGGGGGGGGGGGGGGGGGGGGGGGGGGGGGGGGGGGGGGGGFGGGGGGGFGGGGGFGGGGGDEGEGGGGGGGGGGGGGGGGGGGGCGGGGFGGGGGGGGGGGGGGGGGGGGGGGGGGGGGGGGGGGGGGGGF7FGDGGGFEFGFFGGGFFGCGGGGGGGGGGGGGGG7FEDG;DFG9CFFEEGGG5FFGFCGGGFC:CC0CF69EFFEGGEDFFGDG9CCCFG=CFGF<FG*<EFGGGFGFGGF3CC8F77*
@M03152:184:000000000-AWYW1:1:2107:5207:14739 1:N:0:AGGCTTAGATACCTGT
AAGCTCGTAGTTGAATTTCGGGATCAAGGGATCGGTCATGCCTTGGTATGTACTGGTCTTATTGGTTCTCACCTTCTAAAGAACCATAATGTCATTCATTTGATGTTATGGGGAATTAGGACTGTTACCTTGAAAAAATTAGAGTGTTTAAAGCAGGCTTACGCTTGAATACATTAGCATGGAATAATGAAATAGGACATCCGATTCTATTTTGTTGGTTTCTAGGATCGATGTAATGATTAATAGGGATAGTTGGGTGGAATTCTCGGGTGCCAAGGAACTCCAGTCACAGGCTTAGATC
+
CCCCCGGGGGGGGGGGGGGGGGGGGGGGGGGGGGGGGGGGGGGGGGGGGGGGGGGGGGGGGGGGDFGGFFGGGGGGGGGGGGGGGGGGFGFFGADFGGGGFF9FGFGFGGGGGGGGGGGGFGGGDGFGGGGGGGGGGGGGGGGFB9FEGGGFAFFGGGEEFFGGGGGGGGGGGGGGGGGGGGGGGGGGGGGC,@@8FFDFF8EFFE9FDFAFFF8FFGGGFGGGG?GC8ECFGGFFGGG:ECCFC2D>FFGGGGFDGGD78:??79C55CFD*874C*)87<+AFDF9ACDF*80CC?@++
@M03152:184:000000000-AWYW1:1:2107:8961:14756 1:N:0:AGGCTTAGATACCTGT
AAGCTCGTAGTTGAATTTCGGGGTTAGTAGGTTGGTCATGCCTCCGGTATGTACTGGTCTCACTGATTCCTCCTTCCTGATGAACCGTAATGCCATTAATTTGGTGTTGCGGGGCATTTGGACTGTTGCTTTGAAAAAATTAGAGTGTTTAAAGCAAGCTAACGCTTGAATACATTAGCATGGAATAATGAAATAGGACGTTCGATCCTATTTTGTTGGTTTCTAGGATTGACGTAATGATTAATAGGGTTAGTTGGGTGGAATTCTCGGGTGCCAAGGAACTCCAGTCACAGGCTTCGAT
+
CCCC<EFFEGEGGGGGCFGGGGGCFCFGFDGGGGGGGGGGGGGFGGGGGGGGGGGGGGGGGGGGGGFGF<FGGGGGFFGFFFGGFFGGGGGGGGGGGFGGEAF9CFGGGGGGCG+>FFFGD8<FAGG9EFGGFFFAE<>=FGGGGGGGGFGGGGGGGGDFFDCGGGGGGGGGCFGFGGGFCGGGGG@DFFC,@FGGG9FEFFCCFFFEFDFGGGGGGGEEFGGFFFF?FGG97CECEFFC7>AFEF@FF*75AEFFGGGDEF9BFF@E==*9CGGGCF>CC*<@C++0+/:@CGDCE67C*
@M03152:184:000000000-AWYW1:1:2107:14390:14768 1:N:0:AGGCTTAGATACCTGT
AAGCTCGTAGTTGAATTTCGGGACTAACAGATTGGTCGCGCCTTTGGTGTGTACTGGTCTAGTTGGTTTCTCCCTTCTGACGAACCACGATGTCATTAATTTGGTGTCGTGGGAAATCAGGACTGTTACTTTGAAAAAATTAGAGTGTTTAAAGCAAGCGATAGCTTGAATACATTAGCATGGAATAATGAAATAGGACGTTTGATCCTATTTTGTTGGTTTCTAGGATCGACGTAATGATTAATAGGGATAGTTGGGTGGAATTCTCGGGTGCCAAGGAACTCCAGTCACAGGCTTAGAT
+
CCCCCGGGGGGGGGGGGGGGGGGGGGFFGGFGGGGGGGGFGGGGGGFGGGGGGGGCGGGGGGGGGGGGGFFEGGGGGGGDGGGGGGGFFGGGGGFGGFFFGGGGGGGGGGGGC=EFGGGGG?FGGGGGGGFGGGDGGGGGGGGCGGGGGFGGFGGGGGGGGFEFFFGGGGGGGFGGFGFGGGFGGFFFGGFFFGGFFGGFGFGF,@FFGFGGFFGGGGGEEFEGDGGGGD>EEDC@=GGCCF7CGGGF=FFGGGG76=EEC5BCD+BEEC5C7997F:3*:CFFGGCFCFC<9DCEF6*22
@M03152:184:000000000-AWYW1:1:2107:10865:14793 1:N:0:AGGCTTAGATACCTGT
AAGCTCGTAGTTGAATTTCGAACCTGGTCGGGCGGTCTGCCTTACGGTACGTACTGTCTGGCCGGGTTCTACCTCTTGGTGAGCCGGCATGCCCTTAATTGGGTGTGTCGGGGAACCAGGACTTTTACCTTGAGAAAATTAGAGTGTTCAAAGCAGGCCTTTGCCCGAATACATTAGCATGGCGTAATAAAATAGGACGTGCGGTTCTATTTTGTTGGTTTCTAGAGTCGCCGTAATGATTAATAGGGATAGTTGGGTGGAATTTTCGTGTGCCAAGGAACTCCAGTCACAGGCTTAGATC
+
CBB9@<FGEGGGGFAFFEF@DC<FFGGCFGGGGGGGGGGGGGGGFGEEGGGGGFGDFFGGG8EECD=FGGGGFGGGGEFF@ACCCCCDGGDFGGGGFGGGG@CFCFGFGCCECC@FGFGG<FGGFFF9BD@FGD8DFFGFFECGGGGGCFGFGFFGFF@F@FFFGFE:FEFFGGGFCFGFGGGGEGDEFFGC;C9,,,*1141<BCG2<<:CF+EFF*1=B;BCG9CFF*8***2*80+97++03:6**64<++0<*;>EFFGC0:+1*:ECFCC*937CF6C@?+2A+=*+:DFF?6*0*
@M03152:184:000000000-AWYW1:1:2107:14464:14794 1:N:0:AGGCTTAGATACCTGT
AAGCTCGTAGTTGAATTTCGGGCGTAGCTGAGCGGTCCACCTTTGGGTGAGCACTGTTCGGCCTCGCCTTTCCTTGTGGGGAACCAACATGCGCCTAACGGTGTGTGCTGGCAATCCACAACTTTTACTTTGACAAAATTAGAGTGTTTAAAGCAGGCTGACGCTTGAATACATTAAAATGGAATAATAGAATAGGACTTTGTTTCTATTTTGTTGGTTTCTAGGACCGAGGTAATGATTAATAGGGTTAGTTGGGTGGAGTTCTCGGGTTCCAAGGACCTCCAGTCACAGGCTTAGATCT
+
CCCC-C@@F@B<9FG<@@FFG@:F@+8-6C<FDCECF@EEFEFGA,:@F,@,CFE8EC,,+CC,CCFGCFG?C<C9?9=,6:8=CFFEG8E,+8CC4A??+FFF+EF9,CFGGFGCF9?F,8BEDE<EFGEC<,<9>FBFD8<DBAFFFF<>,C3>F7<>,:+>++7>D<,E<CGF,3>C9,,@ECCD,@,7@>DF:B7>,:,6FCC@@F<F,>B7:CF>;C,>68,ACCC**<5>++><@CC<CF=2*=C@;++=EG5@*<*+2<E*5**/3*:=9*)1*+/*+0+0<*02/*5<+<***
@M03152:184:000000000-AWYW1:1:2107:17518:14848 1:N:0:AGGCTTAGATACCTGT
AAGCTCGTAGTTGAATTTCGGGACTAACAGGTTGGTCGCGCCTTCGGTGTGTACTGGTCTAGTTGGTTTCTCCCTTCTGAGGAACCGCGATGTCATTAATTTGGTGTCGTGGGAAATCAGGACTGTTACTTTGAAAAAATTAGAGTGTTTAAAGCAAGCGTTAGCTTGAATACATTAGCATGGAATAATAAAATAGGACGTTTGGCCCTATTTTGTTGGTTTCTAGGATCGACGTAATGATTAATAGGGATAGTTGGGTGGAATTCTCGGTTCCAAGGAACTCCAGTCACAGGCTTATATT
+
CCCCCGGGGGGGGGFGGGGGGGGGGGGGGGGGGGGGGGGGGGGGGGGGGGGGGGGGGGGGGFFGGGGGGGGGGGEGGGGGGGGGGGGGGDGEGGEFGGGGGFFGGGGGEGEGGGG?FGGGGCFGGGGGGDFGGGEFGFGGGGGFGFGGGGGGGGCABFFGGGGEFGGGGGFFGGFGFFGGGGGGGGGGGGGGGGGFA9FFFFDFGFG>8:FFCFGGGGGE>EGGGGFFF6ECEDGG=7F+79C<CGG?F*;;?C@@C=EE=8CFCEFCE5C*:9CCF<5>78:E8@9AEFF?=37680:**
@M03152:184:000000000-AWYW1:1:2107:27439:14849 1:N:0:AGGCTTAGATACCTGT
AAGCTCGTAGTTGAATTTCGGGGTCAGTAGGTCGGTCGTGCCACCGGTATGAACTGGCTTCACTGATTCCTCCCTCTTGTAGAACCGTGATGCCATTAATTTGGTGTTGCGGGGAAACAGGACTGTTACTTTGAAAAAATTAGAGTGTTTAAAGCAGGCTAACGCTTGAATACATTAGCATGGAATAATGAAATAGGACGTCGATCTTATTTTGTTAGTTTCTAGGGTTGACGTAATGATTAATAGGGATAGTTGGGTGGAATTCTCGGGTGCCAAGGAACTCCAGTCACAGGCTTAGATC
+
CCCC@FFFEGFGGGGGGGGGGEEEGG?ECGGFFFCF@@FEGGGGGGGGGGFGGFFEFC@FFGGFFGGGGFFFGGGGGGFFGGDGDFEGGDFF<E,?EECFGGGGGGEFCAFGGCGGGDGG?AFGFGGGC<DFCFA,BDFGGEGFFFCFFFGCFD<F<D7<>FGGGFGFG7AFDFGCFFCFCFFGFF9,;9@CGCGGF3,5*>CE1C<@FCFGCGGG,56C<99>;+B@>C6CEE5@C?+9:CGG7+>66*;7CF++??*5*0<+:<+1**27:0:9/*)9*8<EE6:<:=FC=<*:+<C**
@M03152:184:000000000-AWYW1:1:2107:12683:14887 1:N:0:AGGCTTAGATACCTGT
AAGCTCGTAGTTGAATTTCGGGATCAATTTATTGGTCGTGCCAACGGTACGCACTGGTACAATTGGTTTCTCCCTTCTGACGATGCATGATGTCATTAATTTGATGTCGTGGGGAATCAGGACTGTTACTTTGAAAAAATTAGAGTGTTTAAAGCAGGCTTTGGCTTGAATACATTAGCATGGAATAATGAAATAGGACGTTTGATCTTATTTCGTGGGTTTCTAAGATCGACGTATTGATTAATGGGGATAGTTGGGTGGAATTCTCGGGTGCTAAGGAACTCCAGTCACAGCCTTATAA
+
CCCC9CFFCGFEGGGGGGCCF@FF@F8FGGCFGGFGF@FFGGGFDFEFGGFCCFFG8FFCEAECGFFGGGGGGGGGGGGFGGD,C:@FCFFGF9FFGFGFGGGCGGGF89CCEGGG@BAFD<=FEFFGGGAFG99BDBFC<?FEDGFFGGGFCB9FA7C<BBD@FGGEDBD@?C<,>>DGFGF8:,,E;ADE<EGGGGCF7DC+3@FCE@CCA,@@*38>BC,?D,?9CBBCGCCE,,>@1B,4:+5,**7*8<<E+*11:;:E6+5>E**/=5*229446@C+<6+2<*:<7*1*<+*2*
@M03152:184:000000000-AWYW1:1:2107:3506:14889 1:N:0:AGGCTTAGATACCTGT
AAGCTCGTAGTTGAATTTCGGGATCAATGAGTTGGTCGTGCCATTGGTATGAACTGGCTTTATTGGTTCTCACCTTCTAATGAACCTTAATGTCATTCATTTGATGTTTTGGGGAATTAGGACTGTTACCTTGAAAAAATTAGAGTGTTTAAAGCAGGCTCACGCTTGAATACATTAGCATGGAATAATGAAATAGGACATCGCATTCTATGTTGTTGGTTTCTAGGATCGATGTAATGATTAAGAGGGATAGTTGGGTGGAATTCTCGGGTGCCAAGGAACTGCAGTCACATGCTTAGAA
+
@@CCCFGGGGGGGGGGGCGGGGDCCFGGGDGFGGGGGGGEGGGGGGGGGGGGGDEC@EGGGAFFGCCFFGGGG<FFGGGFFDFFGGGGGGDGGC@FFEFEDGGFGGFGFGGGGCFBFGFGDAFGGFGGGGGFDE<FDFEGGGGFGGF9FFCFGDFFEGEGGGGGEFEFGGGGGGGGDGFGC<DFGGGGGDFDFGGGGGGF9<8@++6@DFF,8@9,>@FEFFBCFGDA@@8EF98,@CAE>C:2,+4,=57?FFFDG51BE8BF6=E75C=FE95:8/8<CC?+2322+22++20=FG4:*
@M03152:184:000000000-AWYW1:1:2107:7706:15010 1:N:0:AGGCTTAGATACCTGT
AAGCTCGTAGTTGAATTTCGGGGTCAGTAGGTCGGTCGTGCCAACGGTACGAACTGGCCTCACCGATTCCTCCCTCTTGTAGAACCGTGATGCCATTAACTTGGTGTTGCGGGGAAACAGGACTGTTACTTTGAAAAAATTGGAGTGTTTAAAGCAGGCTAACGCTTGAATACATTAGCATGGAATAATGAAATAGGACGTCGATCTTATTTTGTTGGTTTCTAGGGTTGACGTAATGATTAATAGGGATAGTTGGGTGGAATTCTCGGGTGCCAAGGAACTCCAGTCACAGGCTTAGATA
+
CCCCCGGGGGGGGGFGGGGGGGGGGGGGGGGGGGGGGGGGGGGGGGGGGGGGGGGEFGGGGGGGDGGGGGGGGGGGGGGGGGFFGGGGGGGGGGGGGGGGGGGGGFGGCGGGGGGGGGGGGGGGGGGGGGGGGEFCGCEGGGGGGGGGFGGGGGG7CFGGGGGGGGGGGGGGGGGFG?FGGGGGGGGGGGGGGGGGGCGE7FEEEGGGGGGGGGCFFGGGGGGFGGCCFGC9EGFGGGGGGFGGGG6>6FG6FFG6=GECEEFG7?FC==G5EFGD4>)0:C@FC6FFGFGE5CG?<F=:*
@M03152:184:000000000-AWYW1:1:2107:9877:15078 1:N:0:AGGCTTAGATACCTGT
AAGCTCGTAGTTGAATTTCGGGATTGACTCGATGGTCGTGCCTTAAGGGGTATGAACTGTCGTTGTTGATTTCTCACCTTCTGGAGAAGCTCGATGTCCTTAATTGGATGTCTTGTGGAACCAGGACCTTTACCTTGAAAAAATTAGAGTGTTTAAAGCAGGCATTTTGCTCGAATACATTAGCATGGAATAATAGAATAGGACGGCATGGTTCTATTTTGTTGGTTTCTAGGATCACCTTAATGATTAATAGGGATAGTTGGGTGGAATTCTTGGGTTCCAAGGGACTCCAGTCACAGCC
+
CCCCCGGGGGGGGGGGGGGGGGGGGGGGGGGGGGGGGGGGGGGGGGGGGEGGGGGGGGFFFEGGGGGGGGGGGGGGGGGGGGGGGGGGGGGGGGFFFGGGGAFFGGG9FFGGGGDFFGGGGGGGGGGGGGGGGGGGCGFFGGGGGGGGGGGGGGGFGC9FGGGGGGGGGGGGEGGG7FCGFEFFGGG@FFG?FEGFGCCE:<,><:FECF:FFCB,7DEGFFG88>FFGG9><2=ECEC,*,5=@8CFGFC,CC,4,,,6>B+*>CE=9CD:A+;6*:)/+1>C5=E*:)9<7F6E++**/
@M03152:184:000000000-AWYW1:1:2107:2204:15135 1:N:0:AGGCTTAGATACCTGT
AAGCTCGTAGTTGAATTTCGGGATCAGTATGCTGGTCGTGCCTTCGGTACTATGCACTGGTGTCACTGATTCCTCCCTTCTGAAGAACCGTAATGCCATTCAGTTGGTGTGGCGGGGAATCAGGATTGTTACTTTGAAAAAATTAGAGTGTTTAAATCAGGCTCGCGCTTTAATACATTAGCATGGAAGAATGAAATAGGACGTTTGATCCTATTTTGTTGGTTTCTACGCTCGACGTGATGATTAATAGGGATAGTTGGGTGGAATTCTCGGGTGCCAAGGAACTCCCGTCACATGCTTT
+
BB6C9ECG7EG9CFGGGGGGGDGGGGFGGGAFGGGEFGGGGFFC<FEFGGGGG9EGFGGCGGGGGGGGGGGGGAEFEFDFG<E<:@EGGCGDEFE@EF9FGC9CF9<BFFCFGGGGGECEE9?F8AFFFGGGFFC<,CFFGEFF<,C=,:,3FDFD,3EC<D7FFG:@@**7DFACFFGGFD;<7:E9,,,?BC,?FE,,,@=<:F<,@;><C;C:C+4BB5C8@+5C+1*88CEC5>*/9+:+0*3:9+***02<+3++*2**/+<E7:+1*7*)1966***0*+2:/)**2**++3?:*
@M03152:184:000000000-AWYW1:1:2107:11322:15241 1:N:0:AGGCTTAGATACCTGT
AAGCTCGTAGTTGAATTTCGGGATCGATTTACTGGTCGTGCTTATGGTACGTACTGGTTTTGTTGGTTCCTCCTTTCCGAAGAGCCGCGATGTCATTAATTTGGTGTTGCGGGGAATCGGGACTGTTACTTTGAAAAAATTAGAGTGTTTAAAGCAGGCTAACGCTTGAATACATTAGCATGGAATAATGAAATAGGACGATTGATCCTATTTTGTTGGTTTATAGGATCGACGTAATGATTAATAGGGATAGTTGGGTGGAATTCTCGGGTGCCAAGGAACTCCAGTCACAGGCTTAGAT
+
CCCCCGGGGGGGGGGGGGGGGGGGGGGGGGGGGGGGGGGGGGFCFFGGGFGEGGGGGGGGGGGGGGGFFGGGGEFGFGGGGGGGGGGGGGGGGGGGGGGGFFGFGFGGGGDGGG7FGGGGGDGGGGGGGGCGG9<FD@FGGGGFDFFGGGGGGGGGGGGCFCEEEGCGGFFGGAFGG;FC;FFGGGGGFGGGFFGGGGGGEFFF9FGGGGFCECCFFGFGFFEFFGGGGGGGD>8CFCF7F7EGGFGGDGFC8<CE68ACE>?FFCEF5:*7**9CCGFCFFGFGG+:9=DFGG*:?CFC0
@M03152:184:000000000-AWYW1:1:2107:20882:15280 1:N:0:AGGCTTAGATACCTGT
AAGCTCGTAGTTGAATTTCGAACCTGGTCGGGCGGTCTGCCTTACGGTACGTACTGTCTGGCCGGGTTCTACCTCTTGGTGAACCGGCATGCCCTTAATTGGGTGTGTCGGGGAACCAGGACTTTTACCTTGAGAAAATTAGAGTGTTCAAAGCAGGCCTTTGCCCGAATACATTAGCATGGCATAATAAAATAGGACGTGCGGTTCTATTTTGTTGGTTTCTAGAGTCGCCGTAATGATTAATAGGGATAGTTGGGTGGAATTCTCGGGTGCCAAGGAACTCCAGTCACAGGCTTAGATT
+
CCCCCGGGGGGGGGGGGGGGGGGGGGGGGGGGGGGGGGGGGGGGGGCFGGGGGGGFGGGGGGGGGGGGGGGGGGGGGGGGGGGGGGGGGGGGGGFCDGGGGGGGGGGGGGGGGGGGGGGGGGFGGGGGGGEFGGGGFGGGGGGGGGGGGFFGGGGFDGGCGGGGGGGEFFGGGGG?FGCGFGGGGGFFGGFGGGDCFGGGGGGGFEGGGGGDFGGGGGGGGGGGGGGGCE>GGG=EFGFFFFGGGCFC6CFGGFGG5CE5@?@ECGGE=ECDCFDFGC>FGCFG+<FCFFC?>FFGGGFD*
@M03152:184:000000000-AWYW1:1:2107:25175:15292 1:N:0:AGGCTTAGATACCTGT
AAGCTCGTAGTTGAATTTCGGGATCAATATGTCGGTCGTGCCTCGGTACGTACTGGCATCATTGGTTTCTCCCTTCTGATGAACCATGATGCCATTAATTTGGTGTCTTGGGGAATCAGGACTGTTACTTTGAAAAAATTAGAGTGTTTAAAGCAGGCTCACGCTTGAATACATTAGCATGGAATAATGAAATAGGACGTTTGATTCTATTTTGTTGGTTTCTAGGATTGACGTAATGATTAATAGGGATAGTTGGGTGGAATTCTCGGGTGCCAAGGAACTCCAGTCACAGGCTTAGATT
+
CCCCCGGGGGGGGGGGGGGGGGGGGGGGGGGGGGGGGGGGGGDFCFGGGGGGGGGGGGGGGGGGGGGGGGGFGGGGGGGGGGGGGGGGGGGGGGGGGGGGGGGGGGGGGGGGGGGGGGGGGGGGGGGGGGGGGGGGGGGGGGGGGGFGGGGGGGGGFEFFGGGFGDGGGGEGGGFFDCFAFGGGGGGFGGCFGGGFGGGBEFC@CFFGGGGGGGGGG5@FDGFGGG,<D>FFEGGGGGGGFGECBFG60;CEGGGGGGGGGGFGFF;8FGFDDCDGC<5CF6EGG6@6EBGGCDF*+<*2*
@M03152:184:000000000-AWYW1:1:2107:19301:15361 1:N:0:AGGCTTAGATACCTGT
AAGCTCGTAGTTGAATTTCGGACCTGGCTGGGCGGTCTTGCCGAAAGGTAAGCACTGCTCTGGTCGGGTCTTTCCTTCTGGGGAACCAGTGTGCTCTTAATTGGGTGCGCTGGGGATCCAGGACTTTTACTTTGAAAAAATTAGAGTGTTTAGAGCAGGCTTACGCTTGAATACATTAGCATGGAATAATAGAATAGGACTTTGGTTCTATTTTGTTGGTTTCTAGGACCGAAGTAATGATTAATAGGGATAGTTGGGTGGAATTCTCGGGTGCCAATGAACTCCAGTCACAGGCTTAGCT
+
CCCCCGGGGGGGGGGGFGFFEGGGGGGGGGCDFGGGGGF<FCEGGGGGGGGGGGGGGGGGGGGGGGGEGGGGGGGGGGGFGGDECFGGDEDFGGCGGG<<?FGFFFGDFDGGCEGGDGEGGGFGGFGGGGF9DCFGCGFEEGGGGFAFFGGGGGEGFFFFGGFGGG7@F?BCGGGGGGGCFGGG@FCCCFFGG9DFGGGGGFFG?FGFCFGG;FGGGGCCFG;9<CFCBEECG>GFGGC7CC+<<:FGGGGFEEGGFEGC580:>?FC5=CFC3DGG*9:9C@::<E<+67:?5DC@67**
@M03152:184:000000000-AWYW1:1:2107:2947:15371 1:N:0:AGGCTTAGATACCTGT
AAGCTCGTAGTTGAATTTCGAGACCGGCTTACTGGTCGTGCTATTGTACGTACTGGTTTAATCGGTTTCTCCTTTCTGACGAACTTTAATGCCATTAATTTGGTGTTTTAGGGAATCAGGACTGTTACTTTGACAAAATTAGAGTGTTTAAAGCAGGCTCACGCTTGAATACATTAGCATGGAATAACGGAAGAGGACGCTAGATTCTATTTTGTTGGTTTCTAGGATCGACGTAATGGTTCACAGGGATAGTTGGGTGGAATTCTCGGGTGCCAAGGAACTCCAGTCACAGGCTTAGAGC
+
CCCCCGCGGD@FFGFGFAFFFGG@D7FC:CCCE<<CFE:;EF9CEDEECC,CD<@8EFDD,,CDCBF@EFGAF9CCFEFGGC@FFFCCE<D9<C<<EEE,CCCEFFC8E,CFF,<=CF<FCFG8CFFAFCABF,?<=FEGC@AEGF5,,,:C?AFGFC=?,?EF:+A8>,,,C,AAC3CFF8DFGGG9>++++3D,8@C3@+*,,@;,,=@F,@BB@,BE6;;>:,?9,>>>/C4A5C,5+5,,4+,**0*0>1<6=EG889++3=CC*:C<*0*2>*.700+<+2+<C4*<7**:CF7**
@M03152:184:000000000-AWYW1:1:2107:20728:15462 1:N:0:AGGCTTAGATACCTGT
AAGCTCGTAGTTGAATTTCGGAATCAATTTGTTGGTCGTGCCTCGGTACGTACTGGTATTATTGGTTTCTACCTTCTGAAGAACCTTGATGTCATTAATTTGGTGTCTTGGGGAATCAGGACTGTTACTTTGAAAAAATTAGAGTGTTTAAAGCAAGCATACGCTTGAATACATTAGCATGGAATAATGAAATAGGACGTTTGATTCTATTTTGTTGGTTTCTAGGATCGACGTAATGATTAATAGGGATAGTTGGGTGGAATTCTCGGGTGCCAAGCAACTCCAGTCACAGGCTTCGATC
+
CCCCCGGGCGGGGGGGGGGGGCFFGFGGGGAFGGGGGGGGGG9FGCF@;FG@FFGGGGGGGFGFFFFGFGGGGGGGGFGGCGCGGFFG9FFGGGGGGFFGGGGGGGGGFC9ED7FFGFGDEFFFGGFGGCFGGECGGDDFGGF,EFD<FGFFGGGGGCFGGGGGGGFDFGEC9?FFCGGFEB,CFGCFDFDAFAAD,8+8@F7=FFGGGGGGGFGGG6B@DFG97,DDFB5EEE5FF?A?CFC<,+,468*=EGF6*;:C5,;CCFG*:=C3*;768*06CFG66+3:+3:CCF<*0*/2*
@M03152:184:000000000-AWYW1:1:2107:2873:15467 1:N:0:AGGCTTAGATACCTGT
AAGCTCGTAGTTGAATTTCGGGATCTATTTACTGGTCGTGCTTATGGTACGTACCGGTTTTGTTGGGTCCTCCTTTCCGAAGAGCCGCGATGTCTTTGATTTGGTGTGGCGGGGAATCGGGACTGTTACTTTGAAAAAATTAGAGGGTTTAAAGCAGGCTAACGCTTGAATACATTAGCATGGAATAATGAAATAGGACGATTGATCCTATTTTGGTGGTTTATAGGATTGACGTAAGTATTAAAAGGGAAAGTTGGGTGGAATTCTCGGGTGCCAAGGTAAGACAGTCACAGGCTTAGAT
+
ACB<9;CF@FFFFFGGGDF@FGE8<,CFF<E<-FF<EF:BF,E<AEGF<9CFDCCCC+6CGFGGF,+8,FFGCGFFEEG@F+6,6C@FG7=,4C,,C,C9<EGGE<F+CDFCECFBB=FEEEGGGD93C,,38FF=@,8@@F8CE,*CF*CB3FA7:F>><<B@>*>CDC;@FG;;;7,>CFFFBC@FGG99<;+5,?<71C8*,,,7+>:,+++*2*=1;*090<+:C+2++/2;8*2<*<9++*<:****2+++</2;EF60*+++2:>*29>C*9>00++22<*2A47+95*0*+77*
@M03152:184:000000000-AWYW1:1:2107:11620:15520 1:N:0:AGGCTTAGATACCTGT
AAGCTCGTAGTTGAATTTCGAATCTGGTTGGATGGTCTGCCTTCACGGTACGTACTTTCTGGCCGGATTCTACCTCTTGGTGAGCCAGCATGCCCTTTACTGGGTGTGTTGGGGAACCAGGACTTTTACCTTGAGAAAATTAGAGTGTTCAAAGCAGGCCTTCGCCTGAATACATTAGCATGGCATAATAAAATAGGACGTGCGGTTCTATTTTGTTGGTTTCTAGAGTCGCCGTAATGATTAATAGGGATAGTTGGGTGGAATTCTCGGGTGCCAAGGAACTCCAGTCACAGGCTTAGAT
+
CCCCCGGGGGGGGGGGGGGGGGGGGGGGGGGGGGGGGGGGGGGGGGGGGGGGGGGGGGGGGGGGGGGGGGGGGGGGGGGGGGGGGGGGGGGGGGGGGGGGGGGGGGGGGGCGGGGGGGGGGGGGGFGGGGGGGGGGGGGFGGGGGGGGGGFGGGGGGGGGGGGGGGGGGGFGCGGFFBEGGGDFFGGGGGGGGGGCC<DFEEGGGGGGGGGGGGFGGFGGC>BFG,;D;BE>=EG5CFGD7BFFFCFDCFGFFECF6E8ECGGFG<FFEFGGGGGG*<>CFGG7@C6<<9CFFFGF6?FF7
@M03152:184:000000000-AWYW1:1:2107:23982:15608 1:N:0:AGGCTTAGATACCTGT
AAGCTCGCAGTTGAATTTCGGGATCGACGGGTCGGTCGCGCCTCTGGTGTGTACTGGCCCTGTCGGTTTCTCCCTTCTGACGAACCACGATGTCATTAATTTGGTGTCGTGGGAAACCAGGACTGTTACTTTGAAAAAATTAGAGTGTTTAAAGCAGGCATTCGCTTGAATACATTAGCATGGAATAATGAAATAGGACGTTTGATCTTATTTTGTTGGTTTCTAAGATCGACGTAATGATTAATAGGGATAGTTGGGTGGAATTATCGGGTGCCAAGGAACTCCACTCACAGGCTTAGAA
+
CCCC@FF+@C@FGGGGGFFF>FEE@GEGGG:@CEEG@FEEEGFGGGGGGGDG<FGFGG@FGGGDGDGEDFFGEFFFGGC,CFEGFEFGGGGF4FFGGGGGGFGFGGGGGFCCD,BFE=4?FFDFEFG9DF,BB,CF9<C8FDD<FEGFD<ACB<FFC@75,@FA<:FFGGGGFFGGGF,?FGGGGGGGGG;DA;>CCC<<C<FGC9;CGFCGGCCF7CC8BFCDC2+9BFB5:EE587E+3>9CC:EC66>?FFC9E8EEG>+<*+3AC=5>577CF*52:8FGF6*+*)7C+9CC?6=7*
@M03152:184:000000000-AWYW1:1:2107:17123:15629 1:N:0:AGGCTTAGATACCTGT
AAGCTCGTAGTTGAATTTCGGGATCAATATGTCGGTCGTGCCTTCGGTACGTACTGGCATCATTGGTTTCTCCCTTCTGATGAACCATGATGCCATTAATTTGGTGTCTTGGGGAATCAGGACTGTTACTTTGAAAAAATTAGAGTGTTTAAAGCAGGCTCACGCTTGAATACATTAGCATGGAATAATGGAATAGGACGGTTGATTCTATTTTGTTGGTTTCTAGTATCGACGTATTGTTTAGTAGGGATAGTTGGGTGGAATTATCGCGTGCCACGGAACTCCAGTCACAGGCTTGTAT
+
CCCCCGGGGGGGGGGGGGGGGG@@FG,C<<F6CC68-@@@F@F@F<,8;BF@@CDGCA<E<6@FGGF@F,<E,,9@6E<9CC9F@,66F9@6FG<,C6669,6C=CF,C<,5=FFG8CFF=,+4A5E@DE?,,EDAFDB<FAEFC@CG94EF95<F<+6F4FGED73=D8,F,F?FGG,CD>:8C7@;BFG9<E9>=,,3+8B7,@F,D,3,=;@F7,8>DB;D,@2,5,*>5B?E70C,4,,1=7C,*,24,4+<C*=;*BC99@;C**2)/*:7*15C=5+<8C0<3*2+3*7:AC0*2
@M03152:184:000000000-AWYW1:1:2107:15635:15640 1:N:0:AGGCTTAGATACCTGT
AAGCTCGTAGTTGAATTTCGGGATCAATACGTCGGTCGTGCCTCGGTACGTACTAACGTCATTGATTTCTCCCTTCTGACGAGCCGTGATGTCATTAGTTTGGTGTTACGGGGAGTCAGGACTGTTACTTTGAAAAAATTAGAGTGTTTAAAGCAGGCAATCGCTCGAATACATTAGCATGGAATAATGAAATAGGACGTTCGAACCTATTTTGTTGGTTTCTAGGATCGACGTAATGATTAATAGGGATAGTTGGGTGGAATTCTCGGGTGCCAAGGAACTCCAGTCACAGGCTTAGATC
+
CCCCCGGGGGGGGGGGGGGGGGGGGGGGGGGGGGGGGGGGGGGGGGGGGGGGGGGGGGGGGGGGGGGGGGFGGGGGGGGGGGGGGGGGGGGGGGGGGGGGGGGFGFEGGGGGGGGDGFFFGGGGGGGGGGGGGGGGGGGGGGGGGGGGGGGECGGGGGGGGGGGFGGGGGGGGFFEFFFFGGGGGGFFFGGGGGGFFFEGGGDGGGGFFGGFGDFFGGDGGGFCCGFFG>8:C*=CE:++;FFDFGGGGGD?;FCFEEGEGCCGFG9AFEG<CC>DGGFC=CFCCGGFCFF7EFDE6FF**
@M03152:184:000000000-AWYW1:1:2107:13828:15664 1:N:0:AGGCTTAGATACCTGT
AAGCTCGTAGTTGAATTTCGGGCCTGGCCGGGCGGTCTGCCTAACGGCACGTACTGTCTGGGCGGGCCTTACCTCTTGGTGAGCCGGCGTGCCCTTTGTTGGTGTGCGTCGGGGAACCAGGACCTTTACCTTGAGAAAATTAGAGTGTTCAAAGCAGGCCTATGCCTGAATACATTAGCATGGAATAATAAAATAGGACGCGCGGTTCTATTTTGTTGGTTTCTAGAGTCGCCGCAATGATTAATAGGGATAGTTGGGTGGAATTCTCGGGTGCCAAGGAACTCCAGTCACAGGCTTAGAT
+
CCCCCGGGGGGGGGGGGGGGGGGGGGGGGGGGGGGGGGGGGGGGGGGGGGGGGGGFGGGGGGGGGGGGGGGGGGGGGGGGFFGGGGGGGGGGGGGGGGGGGGGGGEGGGGGGGGGGGGGGGGGGGGGGGGGGGGFGGFGGGGGGGGGGGGGGGGFFGGGGGGGGGGGGGGGGGFGGGFGGGGFFGFFGGGGGGGGGFGGEE8EGG>C8ECCFGGC>FCCCG6@FFFFGGGGGGGGGG5AEGGGGGGFGFEGGGGGFC=C5*;@FG9EE=C***7CFGFFGC*<C<++<?**2AFG=F6***
@M03152:184:000000000-AWYW1:1:2107:4711:15785 1:N:0:AGGCTTAGATACCTGT
AAGCTCGTAGTTGAATTTCGGCCTCTGCCGCCCGGTCCGCCTATTTGGGTGTGTACTGGAGCGGTGGAGGCTTACCTCGTGGTGAGCGGCGATGTCCTTTACTGGGCGTCGTCGGGAACCATGACTTTTACTTTGAAAAAATTAGAGTGTTCAAAGCAGGCTTACGCCCGAATACATTAGCATGGAATAATAAAATAGGACGTGCGGTCCTATTTTGTTGGTTTCTAGGATCGCCGTAATGATTAATAGGTATAGTTGGGTGGAATTCTCGGTTGCCAAGGAACTCCAGTCACAGGCTTAG
+
CCCCCGGGGGGGGGGGGGGGGGGGGGGGGGGGGGGGGGGGGGGGGGGGGGDGGGGGGGGFFGGGGGGGGGGGGGGGGGGGGGGGGGGGGGGGGGGGGGGGGGGGGGGGGGGGGGGGGGGGGGGGGGGGGGGGGFCFFGGCFGGFGGGGGFFGGGGGCGGGGFGGGGGGGDEDGGGGGGGGGGGGCGGGGGGG9CGGGBCGGGG:FGGGGGCGGGGGGGG6FG5FCF9<CGGCGGG5ECEFGFGGGFGGGF*9C7+<9+<:E:58CEFCE?EC**77>>)5CFGCFF?FFF4CC>CCGFGG6
@M03152:184:000000000-AWYW1:1:2107:12456:15839 1:N:0:AGGCTTAGATACCTGT
AAGCTCGTAGTTGAATTTCGGGATCAATATGTTGGTCGTGCTTTCGGTACGTACTGGCATCATTGGTTTCTCCCTTCTGATGAACCATGATGCCATTAATTTGGTGTCTTGGGGAGTCAGGACTGCTACTTTGAAAAAATTAGAGTGTTTAAAGCAGGCTCACGCTTGAATACATTAGCATGGAATAATGAAATGGGACGTTCGAACCTATTTTGTTGGTTTCTAGGATCGACGTAATGATTAATAGGGATAGTTGGGTGGAATTCTCGGGTGCCAAGGAACTCCAGTCACAGGCTTAGAT
+
CCCC@FGGGGEGGA<FGGGGGGGGGGGGGGFGCFFGGGGGGGGGGGG@FGGFGGGGGGGGGGCFGGGGGGGCFGFGGCGGFGFFGGGGGC<EFGCGGEAFGGGCFGAFGGGGCFCFGFGGGGGGGGGGGGGGGF,?EFFGGGGGFGGFFC<EDFCGGGG<EEGGGCGGFGGGGGGGGFGGGGDGGGGADDD>FGGGGGFCFGFC<:BF@FGGGFG7D<>EFGGGCFF:?ECCEGE85:C,B99::CE,;?60<CCECCCEDFF9CC?9=D*8E**29<3<F60<CECGF4?EGFFGGE6**
@M03152:184:000000000-AWYW1:1:2107:17113:15843 1:N:0:AGGCTTAGATACCTGT
AAGCTCGTAGTTGAATTTCGGGGTTAGTAGGTTGGTCATGCCTCCGGTATGTACTGGTCTCACTGATTCCTCCTTCCTGATGAACCGTAATGCCATTAATTTGGTGTTGCGGGGAATTTGGACTGTTACTTTGAAAAAATTAGAGTGTTTAAAGCAAGCTAACGCTTGAATACATTAGCATGGAATAATGAAATAGGACGTTCGATCCTATTTTGTTGGTTTCTAGGATTGACGTAATGATTAATAGGGATAGTTGGGTGGAATTCTCGGGTGCCAAGGAACTCCAGTCACAGGCTTAGAT
+
CCCCCGGGGGGGGGGGGGGGDDGGGFGGGGGGGGDGGGGGGGGGGGGGGGGGGGGDEFGGGGGGGGGGGGGGGGGGGGGGGGDGGFEGFGGGGGGGGFGGGGGGGGGGGGGGGGEEGGGGGFGDGGGFGGGGFFFGGGGGGGGCGECGFGGGFD9FFGGGGGGGGGGFGFDFG99=CF,=FCGAFFGGGFFGGFGGFFGGGGGGG;::BFGGFGGGGGFGFEGFG@CFGG6BF>CFCCGGGCFECF++;*>CFG7:65CCC5CF6:CF*::7*1*:C*77FF8A6A@A987CFFFFG6670
@M03152:184:000000000-AWYW1:1:2107:18366:15881 1:N:0:AGGCTTAGATACCTGT
AAGCTCGTAGTTGAATTTCGGGGTCAGCATGTTGGTCGTGCCACAGGTACGTACTGGCGTTGCTGATTCCTCCCTCTTGACGAACCGTAATGCCATTAATTTGGTGTTGCGGGGAATCAGGATTGTTACTTTGAAAAAATTAGAGTGTTTAAAGCAGGCATGCGCTTGAATACATTAGCATGGAATAATGAAATAGGACGTTCGATCCTATTTTGTTGGTTTCTAGGATTGACGTAATGATTAATAGGGATAGTTGGGTGGAATTCTCGGGTGCCAAGGAACTCCAGTCACAGGCTTAGAA
+
CCCCCGGGGGGGGGGGGGGGGGGGGGGGGGGGGGGGGGGGGGGGGGGGGGGGGGGGGGGGGGGGGGGGGGGGGGGGGGGGGGGDGGGGGGGGGGGGGGGGGGGGGGGGGGGGGGGGGGGGGFGGGGGGGGGGGGGGGGGDFG<ECDGGGGGGGFGGGGCE7FCCFGDGF>@CCFFGGGGGCFEGDFGGFCGGGGGGGGGGGGG:7@FG97FFGGGACGFGGG@??9ECF9*?AB*==FDCFCCFFGGG=?GFGG7:CCED=FCFF7F?CCEFG3FDFGFGCF6@+0<C?=C?F*7C*+*0*
@M03152:184:000000000-AWYW1:1:2107:6830:15923 1:N:0:AGGCTTAGATACCTGT
AAGCTCGTAGTTGAATTTCGGGATCAATACGTCGGTCGTGCCTCGGTACGTACTAACGTCATTGATTTCTCCCTTCTGACGAGCCGTGATGTCATTAATTTGGTGTTACGGGGAGTCAGGACTGTTACTTTGAAAAAATTAGAGTGTTTAAAGCAGGCTCACGCTTGAATACATTAGCATGGAATAACGAAATAGGACGTTTGATTCTATTTTGTTGGTTTCTAGGATCGACGTCATGATTAATAGGGATAGTTGGGTGGAATTCTCGGGTGCCAAGGAACTCCAGTCACAGGCTTAAATC
+
CC9@BFGGGGEGGGGGGFFEGG7CFEFGGGGFGGGGGGFGGGGGGGGGGGGGGGGCGGGGGGGGGGGGGGFGGFFFF<EFGECEGGFGFGFGC,CAEE9AFFGGGFGGGD7FE@FFFBFGFGFFGGFFFGDFG?EA?FA,CDC9FFFFGFFFFGFFGGFGGA@C7:CDGGG9FCF9,@>FGFCCCCFCEEGGC;ECF,>*6,>3,@,@CFC<F,2CEFCCC9;@F9EGF1*4?8**=9C+@+1=<7C6CG5E?C+<:;B58:FFC9?5A55C5*:7*5)9C003<CFG9F>9*/>F?+2*2
@M03152:184:000000000-AWYW1:1:2107:25647:15972 1:N:0:AGGCTTAGATACCTGT
AAGCTCGTAGTTGAATTTCGGGGTTAGTAGGTTGGTCATGCCTCTGGTATGTACTGGTCTCACTGATTCCTCCTTCCTGATGAGCCGTAATGCCATTAATTTGGTGTTGCGAGGAATCTGGACTGTTACTTTGAAAAAATTAGAGTGTTTAAAGCAGGCTAACGCTTGAATACATTAGCATGGAATAATGAAATAGGACGTTCGATCCTATTTTGTTGGTTTCTAGGATTGACGTAATGATTAATAGGTATAGTTGGGTGGAATTCTCGGGTGCCAAGGAACTCCAGTCACCGGCTTAGAT
+
CCCCCFGE;@CFG<FGDGGCGGGFFFEFFGGGGGGGGGGGGEFFGGGGGGGGFGGFFGFGGGGGGGGGF9FGGEGGGGGGGCE@EEFEEGFDGGCFFCECGAFFGFGGFGFFGDE@FG,E<<CFDEFGGGGGBEGGFGGFGGGGGGGGGFGGGGGGGGGGFFE7=FGF8A@FGFGGCFGGGGG>FCFFFGGFGGFCCFG@C@ECBCCGGGGG9=,@EFG*DF;F7EC?BFG,2CGF5?CFFC,1=CGG,:@7EFGGGDGG5*5BFE?7CDCGGG5;CCACFFGG+<+<99D+5)>58CF7*
@M03152:184:000000000-AWYW1:1:2107:14675:15996 1:N:0:AGGCTTAGATACCTGT
AAGCTCGTAGTTGAATTTCGGGACCAATACGTCGGTCGTGCCTCGGTACGTACTAACGTCATTGATTTCTCCCTTCTGACGAGCCGTGATGTCATTAATTTGGTGTTACGGGGAGTCAGGACTGTTACTTCGAAAAAATTAGAGTGTTTAAAGCAGGCAATCGCTCGAATACATTAGCATGGAATAATGAAATAGGACGTCGATCTTATTTTGTTGGTTTCTAGGGTTGACGTAATGATTAATAGGGATAGTTGGGTGGAATTCTCGGGTGCCAAGGAACTCCAGTCACAGGCTTAGATCT
+
CCCCCGGGGGGGGGGGGGGGGGGGGGGGGGGGGGGGGGGCGGGGGGGGGGGGGGGGGEFGGGGGGGGGGGGGGGGGGFFGGGGGGGGGGGGGGGGGGFGGGGGGGGGGGGGGGGGGFGGGGGGGGGGGGGGGGGEGGGGGGGGGGGGGGGGGGGGGGGGGGGGGGGGGGGGFGGGCFGGGGCGC=FFGGGGGGGCFFGGGGDEEGGGFGGGGFFGCGGGGGGGGC7EE*?B:E>CFGGGGGGG??4<7CFDGG7C5CECCE7CCGFE5CF53CDFGFFFF+9<CEFD7F*>8CDGEC?>CC
@M03152:184:000000000-AWYW1:1:2107:26021:16039 1:N:0:AGGCTTAGATACCTGT
AAGCTCGTAGTTGAATTTCGGGATCAGTACGCTGGTCGTGCCTTCGGTATGCACTGGTGTCACTGGTTCCTACCTTCTGAAGAACCATCATGCCATTCAGTTGGCGTGGTGGGGAATCAGGACTGTTACTTTGAAAAAATTAGAGTGTTTAAAGCAGGCTCGCGCTTGAATACATTAGCATGGAATAATGAAATAGGACGTTTGACCCTATTTTGTTGGTTTCTAGGATCGACGTAATGATTAATAGGGATAGTTGGGTGGAATTCTCGGGTGCCAAGGAACTCCAGTCACAGGCTTAGAT
+
CCCCCGGFFGGGGGGGGGGGGGGGGGGGGGGGGGGGGGGGGGGGGGGGGGGGFGGFGGGGGGGGGGGGGGGGGGGGGGGGGGGGGGGGGGGGGGGGGGFGGGGGGGGGGGGEDGGGGGGCFCFGGGGGGGGGCFGGGFGGGGGGGGGGGGGCFEGGGGEGGGGFGFGGGGGGGGGGFFFGGGGFGGGGGGGGGGG,>DFGFFD@GGGGGFGFCGGG?8FGFGGC7;CECFDGEGGG=5>C77;?F+C+;**2@C7F6CGGGDEEGGGGGGGFED4CFG)970CGGGCFF*CFF*9=C69:*
@M03152:184:000000000-AWYW1:1:2107:27022:16040 1:N:0:AGGCTTAGATACCTGT
AAGCTCGTAGTTGAATTTCGGAATGCGTCTGGTCAAAGCTCGTCCTTGTGGCGTGGCTGGACTGGCGTTTCCTATCTTACCGATAGTGGGGTCAAACTCACTTCGGATCATTTACTTTGAAAAAATTAGAGTGTTCAAAGCAGGCGTAACCTTGCCATTGAATATTCCAGCATGGGATAATAGAATATGACGTTGGTCTTATTTTGTTGGTTTCTAAGGCTGATGTAATGATTAATAGGGATAGTTGGGTGGAATTCTCGGGTGCCAAGGAACTCCAGTCCCAGGCTTAGATATCGTATGC
+
CCCCCGGGGGGGGGGGGGGGDGGGGGD;FGGGGGGGGGGF?FGGGGGGGGGGGGDGEGGGGGFGGGGGGGGGGGGGGGGGGGGGGGGGFGGGGGGGGGGGGGGGGDDGGGFFGCFGGGGGGGD8FGGEFGGGGGGGGGGGGGGGGGG>FGGGGGGGGGGGGGFGGG,EFACFFGGGFFGFGGFFGGGGGFAGCF7DGDFFFGGDCDFGG>>FDCFGGF7CFGG?EF979;9<EEGF;F6C4CGFE7;6=EG*=+@FCGFG88CDDCFG5CFFFFGGG4/*+0<EFFGGG47@+:?5C740:
@M03152:184:000000000-AWYW1:1:2107:14477:16084 1:N:0:AGGCTTAGATACCTGT
AAGCTCGTAGTTGAATTTCGGGATCAATATGTCGGTCGTGCCTCGGTACGTACTGGCATCATTGGTTTCTCCCTTCTGATGAACCATGATGCCATTAATTTGGTGTCGTGGGGAATCAGGACTGTTACTTTGAAAAAATTAGAGTGTTTAAAGCAGGCTCACGCTTGAATACATTAGCATGGAATAATGAAATAGGACGTTTGATTCTATTTTGTTGGTTTCTAGGATCGACGTAATGATTAATAGGGATAGTTGGGTGGAATTCTCGGGTGCCAAGGAACTCCAGTCACAGGCTTAGAGC
+
CCCCCFGGGGGFGGGGGGGG:FCEGGDFGGGGGGGGGGGGGFAEFBFFGDGGGGGGGGGGGGGGGGGFGGGGGGGGGFCFDEGGGGGGFGGFGGGGGGGGGGGGFFFGGGG7FGGGGGGF?FFGFGGGDGGGG9FGGGGGGGGG<FGGGDGGFCFGFGGGGGGGGGGGGGFGGEFGGGGFGGGGCG;EF9DF<FECEGF<FGGFFCCGAFGGGGGGFFGGFGFC7FGGFE>*=C8,*BC?D;CFFGDF?FFC7CFFGGG75BFCCGGD=5A<EGDC4757:+3<88C6:8*+:<5:+<*02
@M03152:184:000000000-AWYW1:1:2107:18995:16133 1:N:0:AGGCTTAGATACCTGT
AAGCTCGTAGTTGAATTTCGGGATCAGTACGCTGGTCGTGCCTTTGGTATGCACTGGTGTCACTGGTTCCTCCCTTCTGAAGAACCGTCATGCCATTCAGTTGGTGTGGCGGGGAATCAGGACTGTTACTTTGAAAAAATTAGAGTGTTTAAAGCAGGCTCGCGCTTGAATACATTCGCATGGAATAATGAAATAGGACGTTTGATCCTATTTTGTTGGTTTCTAGGATCTACGTAATGATTAATAGGGATAGTTGGGTTGAATTTTCGTGTTCCAAGGAACTCCAGTCACAGGCTTAGAT
+
CCCCC9C@FGGFGFCACC-;@:@FGGGCDFCGE@FF<CFEE<FCGGGEGGFFEGGGGGCFCEFGGGGGGFGFFGGG8CFEEE<FGFGCFEFFGGGGGG,9C?FFGGG,=F:CFGECGGB5FBF<BFDCDDFGG,D<FGGCF>,,3,3@=FDFFAADABCCC7@CE7FFGB9@,3@FFF*>F7:<<::EF,2C<;,<F<CE:<ECFGFG?FFGGG?FC6C:EF@C++<+3++5;8C+=:CCFGF?+0:CCCF66<@FDDE*:3<7:+<0:/:5*02*:4)2?C++++<<6@GGD:C6C6CG*
@M03152:184:000000000-AWYW1:1:2107:3922:16178 1:N:0:AGGCTTAGATACCTGT
AAGCTCGTAGTTGAATTTCGGGCCTGGCTGAGTGGTCTTGCCGCAAGGTAAGCACTGCTCTGGTCGGGCCTTTCCTTCTGGGGAACCAGTGTTCTCTTAACTGAGTGCGCTGGGGGTCCAGGACTTTTACTTTGAAAAAATTAGAGTGTTTAAAGCAGGCCTACGCTTGAATACATTAGCATGGAATAATAGAATAGGACTTTGGTGCTATTTTGTTGGTTTCTAGGACCGAAGTAATGATTAATAGGGATAGTTGGGTTGAATTCTCGGGTGCCAAGGAACTCCAGTCACAGGCTTAGAT
+
CCCCCGGGGGGGGGGGGGFGGGGGGGGGGGGGGGGGGGGGGGGGGGGGGGGGGGGGGGGGGGGGGGGGGGGGGCFGFGGGGGGGGGFGFGGGGFGGGGGGGGGGGGGGGGGGGGGGGGGGGGGGGGGGGGGGGGDF9FGGGGGGFGFFEGCFGGGGFFFGGGGGGGGGGGGGGGGGGGGGGGGGGGGDFFGGCFCGGGGGGGGGGGGGGGFFGF,:B:7CGGGGFGCC<CEGG5=+>EFFGGFFGGG6=7DC+1+2>EG*:<<9*2:9*:C**9CGFD>FG*++3<FGGFFGGGG=C6770
@M03152:184:000000000-AWYW1:1:2107:7332:16442 1:N:0:AGGCTTAGATACCTGT
AAGCTCGTAGTTGAATTTCGGAATGCGTCTGGTCAAAGCTCGTCCTTGTGGCGTGGCTGGACTGGCGTTTTCTATCTTACCGATAGTGGGGTCAAACTCACTTCGGATCATTTACTTTGAAAAAATTAGAGTGTTCAAAGCAGGCGTAGCCTTGCCATTGAATATTACAGCATGGGATAATAGAATATGACGTTGGTCTTATTTTGTTGGTTTCTAAGGCTGATGTAATGATTAATAGGGATAGTTGGGTGGATTTCTCGGGTGCCAAGGAACTCCTGTCACAGGCTTAGATTTCGTTTGC
+
CCCCCGGFGGGGCF@FFFEC@7@FCFFFFEGEGGFGGGGG@FFBFEFFFG>GG7FC:6BFG8EGG8C@++,,CC,CFF<CEGCGGGE,,F+@:EFGGFF<?EF,FF+FFGFFF,@FAFG9?<,EBEGC=,?8EEGCFGG<8DFGG7BCCFFGG=CCGGGGG=FGGF99E,FC,3DFFFFFF,7FFGCFC93@6*,,*,@B;=FGGFG:>7<FC,@,22,,?C7BAB,5?EFG,,;A>,,,*=*7AFG6C5**=+5<+++**:CE500<C*:769****1*2+++2;>F+*09+*:C*015*
@M03152:184:000000000-AWYW1:1:2107:2623:16451 1:N:0:AGGCTTAGATACCTGT
AAGCTCGTAGTTGAATTTCGGGATCAAGGAATCGGTCATGCCTCGGTATGTACTGGTTTTATTGGTTCTCACCTTCTAAAGAACCATAATGTCATTTATTTGGTGTTATGGGGAATTAGGACTGTTACCTTGAAAAAATTAGAGTGTTTAAAGCAAGCTTACGCTTGAATACATTAGCATGGAATAATGAAATAGGACATCCGATTCTATTTTGTTTGTTTCTAGGATCGATGTAATGATTAATAGGGATAGTTGGGTGGAATTCTCGGGTGCCAGGGAACTCGAGTCACAGGCTTAGATC
+
CCCCCGEGGGGGGGGGCFFGEGGGGGGGGFFFEFFGGGFGGGGGGGGGFGGFG9FFFGF8EFGGGGGFFGGGGGGGGFGGGGGGGGGGGGFFGGGCFGGGGGFGFGGADFGGF7CFGFGGGGGGECFF<FGGFGEE,CFEBFEFGGGGFFGCECEE8FFFGCFDCEFFGDDFGGGAFFGFFGGEEFGDFDD9=B=,EDFFG,CBCE;DFGGGCFFG,6>>:,@;F9DC:85:EFF,,;,5+<<C=2<CFF79DCCF5::*;BC6=C;=*5:)1;>**95FF>+*38C7E=:<=D7C8?***
@M03152:184:000000000-AWYW1:1:2107:10794:16474 1:N:0:AGGCTTAGATACCTGT
AAGCTCGTAGTTGAATTTCGGGATCAATTTGTTGGTCGTGCCTCGGTACGTACTGGCATTATTGGTTTCTACCTTCTGAAGAACCTTGATGTCATTAATTTGGTGTCGTGGGAAATCAGGACTGTTACTTTGAAAAAATTAGAGTGTTTAAAGCAAGCGTTAGCTTGAATACATTAGCATGGAATAATGAAATAGGACGTTTGACCCTATTTTGTTGGTTTCTAGGATCGACGTAATGATTAATAGGGATAGTTGGGTGGAATTCTCGGGTGCCGAGGAACTCCAGTCACAGGCTTAGACT
+
CCCCCGGGGGGGGGGGGGGGGGCGGGFGGGGGGGGGGGGGGGGGGGGGGGGGGGGGGGGGGGGGGGGGGGGGGGGGGGGGGGGGGGGGFGGGGGGGGGGGGGGGGGGGGGGGGGGGGFFGGGGGGGGGGGGGGGGFFGGGFGGGGGGFGGGFGGGGGGGGGGGGDFCGGGGGGGGGGGGGGFGGGGFGGDFGGGCCFGGCCGGG9DFGGGGGGGDGF5>>6;D;DB?9?>BEGGGGGGGCFGC,,=ECCGGGG,,<83**;+?C:EC8EC*7=CD)CDDGGFGFGGG?C=FGGD4CFG7**
@M03152:184:000000000-AWYW1:1:2107:20939:16484 1:N:0:AGGCTTAGATACCTGT
AAGCTCGTAGTTGAATTTCGGGGTCAGTAGGTCGGTCGTGCCAACGGTATGAACTGGCCTCACTGATTCCTCCCTCTTGTAGAACCGTGATGCCATTAACTTGGTGTTGCGGGGAAACAGGACTGTTACTTTGAAAAAATTGGCGTGTTTAAAGTAGGCTAACGCTTGAATACATTAGCATGGAATAATGAAATAGGACGTCGATCTTATTTTGTTGGTTTCTAGGGTTGACGTAATGATTAATAGGGATAGTTGGGTGGAATTCTCGGGTGCCAAGGAACTCCAGTCACAGGCCTAGATT
+
BACCCCGFGGGCFDFGGGGGGGG:FEGGFGFGGGEF7CFG,FFGGEGFGGGGGGGGGGGGG<FCFGFGGDAFCC<FFGEGGG9EFGG:=CEGG?CEE<EEAFF,CF,BAFGGEGGFGGCF@AFCCBFGGGFAAGGDDAFFGFF,>FDGFFFGDGF@,3B7@CACGFDFGC9@FCC9@9FCFCCCFFCC@;;CCFCFG9>C>BED*=F;CGDBGGGGGCEGFFFDE+;*<EC+=EC85:C7:C?GG+CF67CFGCF+?GGD5<CGFC7*7*1/5009C355CEGCGGG?E**0:3*<866**
@M03152:184:000000000-AWYW1:1:2107:4170:16556 1:N:0:AGGCTTAGATACCTGT
AAGCTCGTAGTTGAATTTCGGATCTGTTTGGGTGGTCCGCCTCACGGTGTGTTATTGCCCGAGCGGGTCTTGCCTCTTGGTGAACCGTCGTGTCCTTTATTGGATGCGGCGGGGAACCAGGACTTTTACCTTGAGAAAATTAGAGTGTTCAAAGCAGGCCTGCGCCTGAATACATTAGCATGGAATAATAAAATAGGACGTGTGGTTCTATTTTGTTGGCCTTTAGAGCTGCCGTAATGATTAATAGGGATAGTTGGGTGGAATTCTCGGGTGCCAAGGAACTCCAGTCACAGGCTTAGAG
+
CCCCCGGGGGGGGGGGGGGGGGGGGFGGGGGGGGGGGGGGGGGGGGGGGGGGGGFGGGGGGEGGGGGGGGGGGGGGGGGGGGGGGGGGGGGGGGGGGGGGGGGFGGGGGGGGGDEGGGGGGGGGGGGGGGGGG9FFGGGGGGGGGFFGGGGGGGGGGGGGGGGGGDEGGGGGGGGGFGGFFGDFGGGGGGFGGGGCGC<:<CFCE6C:FGGGGGGGGGGGGGGGGCFC7EFEFEGEC5C<DFG7+7<6F**:8AE968E8=@FCFEGGGGEGEDG79C>>F;<<CECGGFGCGGCCF+27*
@M03152:184:000000000-AWYW1:1:2107:8920:16557 1:N:0:AGGCTTAGATACCTGT
AAGCTCGTAGTTGAATTTCGGGGTTAGTAGGTTGGTCATGCCTCTGGTATGTACTGGTCTCACTGATTCCTCCTTCCTGATGAGCCGTAATGCCATTAATTTGGTGTTGCGAGGAATCTGGACTGTTACTTTGAAAAAATTAGAGTGTTTAAAGCAGGCTAACGCTTGAATACATTAGCATGGAATAATGAAATAGGACGTTCGATCCTATTTTGTTGGTTTTTAGGATTGACGTAATGATTAATAGGGATAGTTGGGTGGAATTTTCGGGTGCCAAGGAACTCCAGTTACAGGCTTAGAT
+
BCCCCGGCGG;CEC,CEFEF@FGCFEFFGGGCFE7FFGGGCCFFFGGFDFFFGCEFGFEECCFAEDFFGCFFGGFF8EGCD9,C<F@CCCFGGDFAFEFF6FFFGGEE<E==CGCGF<<FFCFGDGGGGFGFGCCGGGEGFF8FFGGG9FGFEFFGDCFFFFF+>CBF?EFCFC,CC?@AFAFGDGGCDBCGBD;9,,@CFF:>FFGDGEFFF;FFGF7>5:*3=,4,?>,:2BE*DE1,=;E,@F,AF6DFCCGG8*1**8:CC++5>E5CEC4+6*)CEGF@C+:@+90+<*9*8+2*0
@M03152:184:000000000-AWYW1:1:2107:18788:16564 1:N:0:AGGCTTAGATACCTGT
AAGCTCGTAGTTGAATTTCGGGATCAATGCGTCGGTCGTGCCTTCGGTACGTACTAGCGTCATCGATTCCTCCCTTCTGAAGAACCGTGATGTCATTAATTTGGTGTTACGGGGAATCAGGACTGTTACCTTGAAAAAATTAGAGTGTTTAAAGCAGGCTAACGCTTGAATACATTAGCATGGAATAATGAAATAGGACGTTCGAACCTATTTTGTTGGTTTCTAGGATCGACGTAATGATTAATAGGGATAGTTGGGTGGAATTCTCGGGTGCCAAGGAAATCCAGTCACAGGCTTAGAA
+
CCCCCGGGGGGGGGGGGGGGGGGGGGGGGGGGGGGGGGGGGGGGGGGGGGGGGGGGGGGGGGGGGGGGGGGGGGGGGGGGGGGFFGGGGGGGGGGGGGGGGGGGGGGGGGGGGGGGGGGGGGGGGGGGGGGGGGGGGGGGGGGGGGGGFGGGGGGGGGGGGGGGGGGGGGGGGGGFGGGGGGGGGGGGGGGGFGGGGGG7FEF:FGGGGGGGFGGGF8BGGGGGGFEFGGGGGGGGGGGGFGF?CGGDDGGG+=99+*;CEC@?C<F75:EFCD<FGGFGE6:0+0+C+9FFGGGGGGG7*
@M03152:184:000000000-AWYW1:1:2107:3037:16594 1:N:0:AGGCTTAGATACCTGT
AAGCTCGTAGTTGAATTTCGGGGGCATTCAGGCCAAAGCTCGTCCTTGTGGCGTGGCTGGGTCTGGGCTTCCTACGTTTGGATAGTGGGCAACCGCTTCCAATCATTTACTTTGAAAAAATTAGAGTGTTCAAAGCAGGCGTAACCTTGCCATTGAATATTACAGCATGGGATAATAGAATATGACGTTGGTCTTATTTTGTTGGTTTCTAAGGCTGATGTAATGAGTAATAGTGATAGTTGGATGGAATTCTCGGGTGCCAAGGAACTCCAGTCACAGGATTAGGTCTAGTATGCCGTAT
+
@<@CBEFFGGEGDEFCGGGC:FF7CFGFEEEEDGGG@FDFGC@@FFG9F,@CCFEGE8,BFGCFG8F<F,,6CEFF<F,,4CCEGGG8=,4DCGFGEC7=<E?EFFEF,FE9<FFFGF?+<FEFF<F,CFFADFGFFFG7>FE:F<,C:BFEAFGG9FFGGGFEBG<=E,<CC,>3D,3EFGDGGFE*687<;D,?,39;@DD7,6*<;,@F@78:BG9CF9@;1@,1+>CC;+++5=A;C+++3*/:9+9+>9C*CFG8*<:C3FEFGFGCCGCF:*@**+39++2++**3<7F7+*112
@M03152:184:000000000-AWYW1:1:2107:23559:16610 1:N:0:AGGCTTAGATACCTGT
AAGCTCGTAGTTGAATTTCGGGGTCAGCATGTTGGTCGTGCCACTGGTACGTACTGGCTTTGCTGATTCCTCCCTCTTGACGAACCGTAATGCCATTAATTTGGTGTTGCGGGAAATCAGGACTGTTACTTTGAAAAAATTAGAGTGTTTAAAGCAGGCTCGCGCTTGAATACATTAGCATGGAATAATGAAATAGGACGTTTAATTCTATTTTGTTGGTTTCTAGGATTGACGTAATGATTAATAGGGATAGTTGGGTGGAATTCTCGGGTGCCAAGGAACTCCAGTCACAGGCTTATAT
+
CCCCCGGGGGFGGGGGFFGGDGGGGFGGGGGGGAFGGGFGGGGGGGGGGGEGGGGGGGG,CEGGFFGGFFGFGEFDCGFGGGGGG@CF@FGECFFGGF<A<FGEGGGGGGGGDGCGFGAFF,+BFGGGGGFE<ACAFFEEEGDE9FGFFFGGGGGGGDC@FGGEGDGGFFGGAFGDFFCGFC77FFGGF;FGGGFCEFAFFGF:@FE,@9;<@FGGGGGEFGCFGD,CGGECEECAEG+52+312;<C6;CEG<FG65E7C5:CF:<+:FE4*197<C57**<9886@FFF<C****<0**
@M03152:184:000000000-AWYW1:1:2107:13406:16624 1:N:0:AGGCTTAGATACCTGT
AAGCTCGTAGTTGAATTTCGGGATCAATGGATTGGTCATGCCGATGGTGTGTACTGGTCATATTGGTTCTCACCTTCTAAGGAACCATAATGTCATTTATTTGATGTTGTGGGGAATTAGGACTGTTACCTTGAAAAAATTAGAGTGTTTAAAGCAGGCTAACGCTTGAATACATTAGCATGGAATAATGAAATAGGACATCGCATTCTATTTTGTTGGTTTCTAGGATCGATGTAATGATTAATAGGGATAGTTGGGTGGAATTCTCGGGTGCCAAGGAACTCCAGTCACAGGCTTAGAT
+
CCCCCGGGGGGGGGGGGGGGGGGGGGGGGGFGGGGGGGGGGGGGGEGDFGGGGGGGGGGGGFGGGGGGGGGGGGGGGGGGGGGGGGGFEGGGGGGGGGGFAFFFGGGGFFGGGGGGGGGGGGFGGGGGGGGCEECEFGGGFFGGGGGGFFGGFGGGGGGGGGGGGGGGGFFGGGGGGGGGGGGGGGGGGGGGGFGGFGCGGGDECF7;EFGGGGGGGGGGGGEGGGGGGGGGFFGGGGG,=:AFF9ECGFGFCGC7FEC8ECBC89BFGF*>EDGGGGFGFFFGC?CFC=C9EFCCF66>*
@M03152:184:000000000-AWYW1:1:2107:18863:16651 1:N:0:AGGCTTAGATACCTGT
AAGCTCGTAGTTGAATTTCGGGATCAATACGTCGGTCGTACCTTCGGTACGTACTAACGTTATTGATTTCTCCCTTCTGACGAACCGTGATGTCATTAATTTGATGTTACGGGAAGTTAGGGCTGTTACTTTGAAAAAATTAGAGTGTTTAAAGCAGGCAATCGCTCGAATACATTAGCATGGAATAATGAAATAGGACGTTCGAACCTATTTTGTTGGTTTCTAGGATCGACGTAATGATTAATAGGGATAGTTGGGTGGAATTCTCGGGTGCCAAGGAACTCCAGTCACAGGCTTAGAA
+
CCCCCGGGGGGGGGGGGGGGGGGGGGGGGGGGGGGGGGGGGGGGGGGGGGGGGGGFGGGGGFGGGGGGGGGGGGGGGGGGGGGCGGGGGGGGGGGGGGGGGGGFGGGGFGGGGFGGGGGGGGGGGGGGGGGGFFGFGGGGGGGFGGGGGGGGGGGCGGGGGGGGGGGGGGGGGGGFAFGGGGFFGGGFGGCFGGGGGGGGGFGEGGFGGGGGGGFGGGGGGGFGGGGGGGGDGCEF5=9CCCCGGG?E*2;?FCE7EE>*CC69CCG7ACCF=DGGGG3DFGGGGG?FEFFF?F<FFFCC*
@M03152:184:000000000-AWYW1:1:2107:25234:16670 1:N:0:AGGCTTAGATACCTGT
AAGCTCGTAGTTGAATTTCGGGATCAGTACGCTGGTCGTGCCTTCGGTATGCACTGGTGTCACTGGTTCCTACCTTCTGAAGAACCGTCATGCCATTCAGTTGGTGTGGTGGGGAATCAGGACTGTTACTTTGAAAAAATTAGAGTGTTTAAAGCAGGCTCGCGCTTGAATACGTTAGCATGGAATAATGAAATAGGACGTTTGACCCTATTTTGTTGGTTTCTAGGATCGACGTAATGATTAATAGGGATAGTTGGTTGGAATTTTCGGGTGCCAAGGAAATCCAGTCACAGGCTTAGAT
+
C@<CCGGGGGGGGGDGGGGGGGGGGGGGGGGGGGGGGGGGGGGGGGGGGGGGGGGGGGGGGGGGFFGGFGFGGGGGGGGGGGGGGGGGGGGGGGGGFGGGFFEGGGFGGFFDGGGGGFGF8FFGGGGGGGGGGGGGAEC<=FGGGFGGGGGGGFFGGGCEGGGGGGGGGFGFGGGGGGGGGFCGGGGGDGCFFGGGGFGGEGGCFGGAFFGCFFEFFFCGGFFB,B98;>BGD5C8@*+@@FGFFGDDG69??GG?C*1C8:?C*<<@5CCCE32CFF3D*+<@+3+<+9:7:4DG6+0**
@M03152:184:000000000-AWYW1:1:2107:7916:16684 1:N:0:AGGCTTAGATACCTGT
AAGCTCGTAGTTGAATTTCGAACCTGGTCGGGCGGTCTGCCTTACGGTACGTACTGTCTGGCCGGGTTCTACCTCTTGGTGAGCCGGCATGCCCTTAATTGGGTGTGTCGGGGAACCAGGACTTTTACCTTGAGAAAATTAGAGTGTTCAAAGCAGGCCTTTGCCCGAATACATTAGCATGGCATAATAAAATAGGACGTGCGGTTCTATTTTGTTGGTTTCTAGAGTCGCCGTAATGATTAATAGGGATAGTTGGGTGGAATTCTCGGGTGCCAAGGAACTCCAGTCACAGGCTTAGATC
+
CCCCCFGGGGGGGGGGGGGGGGGGGGGFAFGGEGGGGEGGGGGFGGGGGDGGEFGCFGGGGGGGGGGGGGCC<<FGGGGFGFGGGGGGGGGGGGGGGFGGFGGGGGGGGGCGGEFGDDFGGGGGGGG9BBDCGGFGGGGGGG<FGGGFFAACGGGGGGGGGGGGF8CCCF:CFFGFFDGGG@FFFFGGFFEGGGEFFFG:@FCD4C@F9CFGGGGGGGGFFFFG?F?F98=?5*;EFCG9><F9CC6*7:5<<CFGDGGC89FFCC+*:5F3:FGCC7)90+:++3<+<60:C7CF++::*
@M03152:184:000000000-AWYW1:1:2107:16420:16854 1:N:0:AGGCTTAGATACCTGT
AAGCTCGTAGTTGAATTTCGGGGTCAGTAGGTCGGTCGTGCCACTGGTATGAACTGGTCTCACTGATTCCTCCCTCTTGTAGAACCGTGATGCCATTAATTTGGTGTTGCGGGGAAACAGGACTGTTACTTTGAAAAAATTAGAGTGTTTAAAGCAAGCTAACGCTTGAATACATTAGCATGGAATAATGAAATAGGACGTCGATCTTATTTTGTTGGTTTCTAGGGTTGACGTAATGATTATTAGGGATAGTTGGGTGGAATTCTCGGGTGCCAAGGAACTCCAGTCCCCGGCTTAGAAA
+
CCCC9FEFBFFCGFFGFFEEFFFFEGGGFFFCGGEGC@FEGGFFGGFFGGGGFGGCCE@DFFEGGAFFGGGGGGFGGEGGGEDFDFCCACFGEDFGF9FCFGGGGGCF@FGCCFEGGGGGEEGGGGFGGGGGGEFGB<:<,?<FFGGGFCFGGGGGFF@<FF8>FGGG<>FCGGFGG9FF;D7FCFFGG9BFA;EFFGFG><C:*@EGFGEEGGB7C=;BFGGGGF>GCEF?CCEF=FGFC;++A77C*6*6>7CCCE58=CFGGFG=5EGG=4:<FC)0:CG8+3A++)*/:C)/+3***
@M03152:184:000000000-AWYW1:1:2107:16992:16886 1:N:0:AGGCTTAGATACCTGT
AAGCTCGTAGTTGAATTTCGGATCTGTTTGGGTGGTCCGCCTCACGGTGTGTTATTGCCCGAGCGGGTCTTGCCTCTTGGTGAACCGTCGTGTCCTTTATTGGATGCGGCGGGGAACCAGGACTTTTACCTTGAGAAAATTAGAGTGTTCAAAGCAGGCCTGCGCCTGAATACATTAGCATGGAATAATAAAATAGGACGTGTGGTTCTATTTTGTTGGCCTTTAGAGCTGCCGTATTGATTTATAGGGATAGTTGGGTGGAATTCTCGGGTGCCAAGGAACTCCAGTCACAGGCTTAGAT
+
CCCC-CCGGEEGGGCGGDFF>BFFGGEFGGGGGGGGGGGGGF@CFGG@FFGGGGGGGGGGG@FGGGGCEGGGGGGGGFGGGGGFDCFEGGGGGGFGFGGGGGGFGGGGGGGCCGEGGGG7+<CFFGGGFACC>AF@GGGGFGCEC@>FFC9FDCCC:C7CC@G:CFGFGE:F9FFFG9FCCGGFCGGGFFBFFGCFFCGEFCFFE*8F?<99:ECEG=CCCE:CCG6CEG0</8:5*<:<>++3CDG7E:CC++<??EEGG5EFC+<<5C=DE30:>43**2<C0++<C77<F4/*;+**2
@M03152:184:000000000-AWYW1:1:2107:17293:16905 1:N:0:AGGCTTAGATACCTGT
AAGCTCGTAGTTGAATTTCGGGGTCAGCATGTTGGTCGTGCCACTGGTACGTACTAGCGTTGCTGATTCCTCCCTCTTGACGAACCGTAATGCCATTAATTTGGTGTTGCGGGGAATCAGGACTGTTACTTTGAAAAAATTAGAGTGTTTAAAGCAGGCATGCGCTTGAATACATTAGCATGGAATAATGAAATAGGACGTTCGATCCTATTTTGTTGGTTTCTAGGATTGACGTAATGATTAATAGGGATAGTTGGGTGGAATTCTCGGGTGCCAAGGAACTACAGTCACAGGCTTAGAT
+
CCCCCGGGGGGGGGGGGGGGGGGGGGGGGGGGGGGGGGGGGGFGFFGGGGGGGGGEGGGGGGGGGGGGGGGGGGGGGGGGGGDGGGGGGGGGGFGGGGGGGGFGGFGGGGGGGGGGGDGG@GGGGGGGGGGGGGGGGGCDAFGGFGGGGGGGFGGGGGGGEGGGCEEGGGGGCFGGGGFFGG>7:,@EFGFGEFGGGGGEGGFGGF:CEBFFGFFFGGGECCCF?9FFFGGFCEEFFGC@FCGGGGFGFCFFFG+:6C8>E@+<CCE7*::/7C<FF4>5?*+3<<EGC@FGGG*AFD*20
@M03152:184:000000000-AWYW1:1:2107:9561:16945 1:N:0:AGGCTTAGATACCTGT
AAGCTCGTAGTTGAATTTCGAACCTGGTCGGGCGGTCTGCCTTACGGTACGTACTGTCTGGCCGGGTTCTACCTCTTGGTGAGCCGGCATGCCCTTAATTGGGTGTGTCGGGGAACCAGGACTTTTACCTTGAGAAAATTAGAGTGTTCAAAGCAGGCCTTTGCTCGAATACATTAGCATGGCATAATAAAATAGGACGTGCGGTTCTATTTTGTTGGTTTCTAGAGTTGCCGTAATGATTAATGGGGATAGTTGGGTGGAATTCTCGGGTGCCAAGGAACTCCAGTCACAGGCTTAGATC
+
CCCCCGGGGGGGGGGGGGGGGGGGGGGGGGGGGGGGGGGGGGGGGGGGGGGGGGGGGGGGGGFEFGGGGGGGGGGGGGGGGCFFGGGGGGGGGGGGGGFGGGGGGGGCFGGGDCFGGGGGFFGGGGGCFGGGGGGGGGGGGGGDGGGGGGGFFCFGDFGGGGGGGGDCC,>FGGGG97FFFFDGGGGGGGGFGGFGGGGGGFGCFGGGCGGGGGGGC*8:FGGGGF9>+29>=8*2CC+0:CFGGD6>CEF?@?CCE5;8@6CF7C<=*7=5>5**>F4CFGC<++<CC47+7>CC86*2*
@M03152:184:000000000-AWYW1:1:2107:16081:16996 1:N:0:AGGCTTAGATACCTGT
AAGCTCGTAGTTGAATTTCGGGATCAATGGATCGGTCATGCCTTGGTATGTACTGGTCTTATTGGTTCTCACCTTCTAATGAACCATAATGTCATTCATTTGATGTTATGGGGAATTAGGACTGTTACCTTGAAAAAATTAGAGTGTTTAAAGCAGGCTAACGCTTGAATACATTAGCATGGAATAATGAAATAGGACGTTGATCTTATTTTGTTGGTTTCTAGGATTGACGTAATGATTAATAGGGATAGTTGGGTGGAATTCTCGGGTGCCAAGGAACTCCAGTAACAGGCTTAGAGTT
+
CCCCCGGGGGGGGGGGGGGGGGGGGGGGGGGGGGGGGGGGGGGGGGGGGGGGGGGGGGGGGGGGGGGGGGGGGGGGGGFGGGFGGGGGGGFGGGGFGGGGGGAFGGGGGGGGGFGGGGGGGGGGGGGGGGGGGGGGGGGGGGGCFGFCGGGFGGGF<FGGGGGGGCFGGGGECFFFFGGAEGGGGGFG9CDFGFG8FFGGGG873FE;ECFG9FF7DEFG9DCF98BGC9@3AF8EG:DFGFE;A>F7CEGGCCE5ACC7,?B,=9:*:EEDFC<DGDF5+1+>:>+<7AGG=>4C6+*++
@M03152:184:000000000-AWYW1:1:2107:20945:17073 1:N:0:AGGCTTAGATACCTGT
AAGCTCGTAGTTGAATTTCGGGATCAACTAACTGGTCGTGCCTATGGTACGTACTGGTTTTGTTGGTTTCTCCCTCTGAGGAGCCGCGATGTCATTAATTTGGTGTCGTGGGGAATCAGACTGTTACTTTGAAAAAATTAGAGTGTTTAAAGCAGGCTAACGCTTGAATACATTAGCATGGAATAATGAAATAGAGCGCTTGACCCTATTTTGTTGGTTTCTAGGATCGACGTAATGATTAATAGGGATAGTTGGGTGGAATGTTCGGGTGCCAAGGAACTCCAGTCACAGGCTTAGACTT
+
CCCCCFGGDD;FDGGGEFFFEGGG@FFCFGGGGCFGGGGGGFGGG<EFGGGGFGFFGGGGG8FGFGGGGFGFFGGGCG9EFGGGGGCEGEEGG9<FCDGGGGGGCGEF=CFC7?FFGF9=E<EFFEFGGCFFFBAFC8FGGGGGGFCEGFGG<E@GEG@F<CG+CDC,7C<DGGC,<DAFC<>,:FFACCF9CF,@,@*@C*:7,,?CFFDCFBFB7EGGFGGFGFCC8*=C=8:=+:CCGC79CC6FCC44998E88*4<C+++2;**:***:27**70<<+<E@CEG=F8:CC+++*20
@M03152:184:000000000-AWYW1:1:2107:24155:17075 1:N:0:AGGCTTAGATACCTGT
AAGCTCGTAGTTGAATTTCGGGATCAGTACGCTGGTCGTGCCTTCGGTATGCACTGGTGTCACTGGTTCCTACCTTCTGAAGAACCATCATGCCATTCAGTTGGTGTGGTGGGGAATCAGGACTGTTACTTTGAAAAAATTAGAGTGTTTAAAGCAGGCTCGCGCTTGAATACATTAGCATGGAATAATGAAATAGGACGTTTGACCCTATTTTGTTGGTTTCTAGGATCGACGTAATGATTAATAGGGATAGTTGGGTGGAATTCTCGGGTGCCAAGGAACTCCAGTCACAGGCTTAGAT
+
CCCCCGGGGGGGGGGGGGGGGGGGGGGGGGGGGGGGGGGGGGGGGGGGGGGGGGGGGGGGGGGGGGGGGGGGGGGGGGGGGGGGGGGGGGGGGGGGGGFGFGGGGGGGGGGGGGGGGGGGGGGGGGGGGGGGGGGGGGGGGGGGGGGGGGGGGGGGGGGGGGGGGGGGGGGFGGGGGGGGGGGGGGGGGGGGGGGGGFGGGGGGGGGGGGGGGGGGGFGGFFGGGGGFCF>EGGGGGFCEGFFGGGG?ECDFGFF+@5EGGGFFGDGG555CEG7CGF5<FGGFFGGFC?DFG:CGGCC72
@M03152:184:000000000-AWYW1:1:2107:14641:17189 1:N:0:AGGCTTAGATACCTGT
AAGCTCGTAGTTGAATTTCGGATCTGGTTGGGTGGTCCGCCTGACGGCGTGTTTACTGCTTGACCGGGTCTTGCCTCTTAGTGAACCGGTGTGTTCTTTATTGAATGCATCGGGGAACTGGGACTTTTACCTTGAGAAAATTAGAGTGTTCAAAGCAGGCCTATGCCTGAATACATTAGCATGGAATAATAAAATAGGACGTGTGGTTCTATTTTGTTGGTTTTTAGAACTGCCGTAATGATTAATAGGGATAGTTGGGTGGAATTCTCGGGTGCCAAGGAACTCCAGTCACAGGTTTAGA
+
CCCCCEFGGGGGGCGGDFGGGCGGGDFFFGGGGGGGGGGGGGGGGGGDGGGGGEFGGGGGGGFFGGGGGGGGGGGGGGGGGGGGGGGGGCCGGGGGGFGGFGG5BFGFFFGGGGGGGG8FFGFFGFGFFC,,FDCGCDFGGGAFFG,CFFGGCGFGGCFGGGGGGFFCEDCFGG9CFAF7FFFGGGGFFGFGABFGF@9FECCFGGFGGG9<9;@,:@7CC::F8C:CF9E9<*C8*7C7+>C<<+<E+:**30CFFD5;8C8+CC+A9:*):)7>7C>FGG*2+<<8:=:EF7>0<CFD*
@M03152:184:000000000-AWYW1:1:2107:19197:17325 1:N:0:AGGCTTAGATACCTGT
AAGCTCGTAGTTGAATTTCGGGATCAATGAGTTGGTCGTGCCATTGGTATGAACTGGCTTTATTGGTTCTCACCTTCTAATGAACCTTAATGTCATTCATTTGATGTTTTGGGGAATTAGGACTGTTACCTTGAAAAAATTAGAGTGTTTAAAGCAGGCTCACGCTTGAATACATTAGCACGGAATAATGAAATAGGACATCGCATTCTATTTTGTTGGTTTCTAGGATCGATGTAATGATTAATAGGGATAGTTGGGTGGAATTCTCGGTTGCCAAGGAACTCCAGTCACAGGCTTAGAT
+
CCCCCGGGGGGGGGGGGGGGGGGGGGGGGGGGGGGGGGGGGGGGGGGGGGGGGGGGGGGGGGGGGGGGGGGFGGGGGGGGGGGGGGGGGGGGGGGGGGGGGGGGGGGGGGGGGGGGGGGGGGGGGGGGGGGGGGGGGGGGGGGGGGGGGFGGGGGGGGGGGFFGGGGGGGFGGGGGGGGGGGDGGGGGGGGGGGGGGGFGFFEEFGGGGFGGGGAFCEGGGG;DGGFCADGGGG<FFGGGGGC7,5AFFCF7:<C@G5CEDEC,99E?EG*75<D>8<FFG=EC88+?6=7CFGCCE6*72
@M03152:184:000000000-AWYW1:1:2107:9909:17343 1:N:0:AGGCTTAGATACCTGT
AAGCTCGTAGTTGAATTTCGGGATCAATACGTCGGTCGTACCTTCGGTACGTACTAACGTTATTGATTTCTCCCTTCTGACGAACCGTGATGTCATTAATTTGATGTTACGGGAAGTTAGGGCTGTTACTTTGAAAAAATTAGAGTGTTTAAAGCAGGCAATCGCTCGAATACATTAGCATGGAATAATGAAATAGGACGTTCGAACCTATTTTGTTGGTTTCTAGGATCGACGTAATGATTAATAGGGATAGTTGGGTGGAATTCTCGGGTGCCAAGGAACTCCAGTCACAGGCTTAGAT
+
CCCCCGEFEGFGGGGFGGFGGEGGGGGGGGGFGGGGGGGGGGFFGGGGGGGGGGGGGFDGGGGGGGGGGGGGGGGGGGGG<CFGGGGGGGGGGGGGGEFGGGGGGGGGGGGGCC=F<EFFFGGGD=?CGF9FFFFGFGGGGGGGCFFGFGGGGFGFGGGGFF=<=FGGDFDFG<AFGGF<CFFGCFGGFFFGCFFGGEFDGGGG7FGFGFGGGGGCGGDCFGGGFGGGG:E:88::F=CFG7C7C:>6F6C6C<CGGGGC=>CGCCFFGGGGGGGC*>FFGC6CGGDG6@*:FCDCFF420
@M03152:184:000000000-AWYW1:1:2107:21216:17391 1:N:0:AGGCTTAGATACCTGT
AAGCTCGTAGTTGAATTTCGGACTTTGCAATCAGGTCTTCCTTAAGTGGTTTTATTTGATTTGCTTAGTCTTATCTTCTCGATGCTGACAGGTTCCGCTTGTCATGTGTTCTAGGACTTTTACTGTGACTAAATTAGAGTGTTCAAAGTAGGCTTACGCTTGAATATATTAACATGGAATAATAAAATAGGACCGTGGTCTTATTTTTTTGGTTTTAAATACTACGGTAATGATTAATAGGGATAGTTGTGTTGAATTCTCGTTTGCCAAGGAAATCCAGTCACAGGCTTAGCTCTCTTTT
+
CCCCCGGGGGGGGGGGGGGGGC>FAAFAF<<C-EFGGGGFF<C,,CC,,66,66,6C;,C@F<<<C<6<FFA9<,,C,,,,6C9F9FFFG@F66C,6BCE7F<CCFGC<,,,<C<<6,<C?EFEGG<F,E,95,,C,F<F9FEBA9@E,,:5,,4:,BBF:+,,5,,55C<,?FF8,,,5C<EGG;EE4C,C88+6F+3,DFDFGEF,@F++D8DG;?9,5E,3533463@;DE,@,EC,2:,@,;,,,,31,,,,5>,6>*****4,,,,2:*00:0**13+>EC*87=4+01++0+++1
@M03152:184:000000000-AWYW1:1:2107:5256:17392 1:N:0:AGGCTTAGATACCTGT
AAGCTCGTAGTTGAATTTCGAGACCGGCTTACTGGTCGTGCTATTGTACGTACTGGTATAATCGGTTTCTCCTTTCTGACGAACTATAATGCCATTAATTTGGTGTTTTAGGGAATCAGGACTGTTACTTTGAAAAAATTAGAGTGTTTAAAGCAGGCTCACGCTTGAATACATTAGCATGGAATAACGGAATAGGACGTTTGATTCTATTTTGTTGGTTTCTAGGATCGCCGTAATGATTAATAGGGATAGTTGGGTGGAATTCTCGGGTGCCAAGGAACTCCAGTCACAGGCTTAGATC
+
CC@@CGGGGGGGGGGGGGGGGGGGGGGGGGGGGGGGGGGGGFGGGGGGGGGGGGGGGGGFGFGGGFGGGFGGGGGGGGGGGGGGGFG<FGGFGGGGGGGGDFGGGFCGGGGFGDFFCGGGFGGGGGGGGCGGGGGGGGGGGGGGGGGGGGGGGGGGGGGGGGGGGGGGGAGGGFGGGGGGGGGGGGGGDGGGGGGGGGGFCFGGGGFGGGGCFFF?FF@5,DFFFGCFDEG>ECCGFGGGGEGGGG?F?FGF9F7?538B:?CG7A?EFEGGGGGGFGFG66<+++2+09CGCC4*++2**
@M03152:184:000000000-AWYW1:1:2107:25310:17413 1:N:0:AGGCTTAGATACCTGT
AAGCTCGTAGTTGAATTTCGGGATCAATTTATTGGTCGTGCCAACGGTACGCACTGGTACAATTGGTTTCTCCCTTCTGACGAAGCATGATGTCATTAATTTGATGTCGTGGGGAATCAGGACCGTTACTTTGAAAAAATTAGAGTGTTTAAAGCAGGCTTTGGCTTGAATACATTAGCATGGAATAATGAAATAGGACGTTTGATCTTATTTCGTTGGTTTCTAAGATCGACGTAATGATTAATAGGGATAGTTGGGTGGAATTCTCGGGTGCCAAGGAACTCCAGTCACAGGCTTAGAT
+
CCCCCGGGGGGGGGGGGGGGGGGGGGGGGGGGGFGGGGGGGGGGGGGGCGGGEGGGGGGGGGGGGGGGGGGGCFFGGGGCFGGGGGGGGGGGGGGGGGGGGGCGGEFGFDFGGDGFGGGGGGGGDFFFGGGFFDGGDFGGGAFGGGGGGGGGGDF<DD+D<DFDGGGGGGGGGGGGGDFGDFDGGGGGCEFAFF,,F<FGEGGECFFFECFDGGDABF7*1DCFGCCFFFG>EGGG@5F?FGCGGGGFF6;=CGGE6=EGCC9CC1<9E7*;55CF44)*:8@:+30A+9?F0***;<D**
@M03152:184:000000000-AWYW1:1:2107:16552:17558 1:N:0:AGGCTTAGATACCTGT
AAGCTCGTAGCTGAATTTCGGGACCATCATGTCGGTCGTTCCTCGGTACGTACTGGTATTGTTAGTTTCTCCCTTCTGACGAACCATGATGTCATTTATTTGGTGTTGTGGGCAATCAGGTCTGTTACTTTGAAAAAATTAGAGTGTTTAAAGCAGGCTCACGCTTGAATACATTAGCATGGAATAATGAAATAGGACGTTTGATTCTATTTTATTGGTTTCTAGGATCGACGCAATGATTAATAGGGATAGTTGGGTGGAATTCTCGGGTGACAAGGAACTCCAGTCACAGGCTTAGATA
+
@ACCCEFBFG-<ECCFGFGFCCE@FFGGFGECEEC:FEG,CFGCCCGF::FFFDEFGGEDFFGGGFGGGGFGGG9CA<FFEB+@FEA?C<EFFFFCFFFAFFDCFF=E,BF@,CBEE=FC,,?<C@EC,EFGG<FF,6E<A8,CCDFFGGGGGGCEFGGDG9F,+8+AFFGCF9FFGG9@EG,38,,@DF;FG;9BADF+>,>DABFCFFFA9D@@F6@FFFGC,28,6C*>C*:=CFGF79BFE7FC8=86;++6*;E73+;EFFCC5>F)***:<*79F8E8@FG+<*:+/9C7<9*:7
@M03152:184:000000000-AWYW1:1:2107:18849:17580 1:N:0:AGGCTTAGATACCTGT
AAGCTCGTAGTTGAATTTCGGGGTCAGTAGGTCGGTCGTGCCACCGGTACGTACTGGCTTCACTGATTCCTCCCTCTTGTAGAACCGTGATGCCATTAGTTTGGTGTTGCGGGGAAACAGGACTGTTACTTTGAAAAAATTAGAGTGTTTAAAGCAGGCTAACGCTTGAATACATTAGCATGGAATAATGAAATAGGACGTTGATCTTATTTTGTTGGTTTCTAGGATTGACGTAATGATTAATAGGGATAGTTGGGTGGAATTATCGGGTGCCAAGGAACTCCAGTCACAGGCTTAGATT
+
CCCCCGGEDGGGFGGGGGGGGCFCGCFFGGGGGGGGGGGGGCFGGGGGGGGGGGG<FGGGG@EGGGGGGGGFGGGGGGGGGGGGGGGGGGGGGGF<EFGFGGGGGFGGAEFGGGGGGGFGGFGFFGGGGFFDFEFFGGEGGGGFCFFGGGGGGGGGFFGGGGGDEGGGGEFGGGGGGGFFGGGGGGGGGGFGG?FG7?FDFFDGGFGGGGGGGGCGGGGGGGGGGGGGG8FFEE8E=759@EC?CF6::CFF9CCC8CEEEGC8*<<FG*1):F:FC<FFFGFFG8F+3**<CCGFEEF**
@M03152:184:000000000-AWYW1:1:2107:17502:17651 1:N:0:AGGCTTAGATACCTGT
AAGCTCGTAGTTGAATTTCGGGATCAATTTATTGGTCGTGCTATTGTACGTACTGGTATTATTGATTCCTACCTTCTGACGAACCATGATGCCATTAATTTGGTGTCTTGGGGAATCAGGACTGTTACTTTGAAAAAATTAGAGTGTTTAAAGCAGGCTCACGCTTGAATACATTAGCATGGAATAACGAGATAGGACGCTTGATTCTATTTTGTTGGTTTCTAGGATCGACGTAATGATTAATAGGGATAGTTGGGTGGAATTCTCGGGTGCCAAGGAACTCCAGTCACAGGCTTAGATC
+
CCCCCGGGGGGGGGGGGGGGGGGGGGGGGGGGGGGGGGEGGGGGGGGGGGGGGGGGGGGGGGGGFGGFGFFGGGFFGGGGEGGGGGGGGGGGGGGGGAFGGGGGGGGGGGGGGGGGGGGGEFFGGGGGGGGGGFGCGGGGGGGGGGGGGGGG<FGGGGGGCCGGGGGDGGGGGGGGGGGGGGFGGCGGGGDCFGGFAC:@GGCFGGGG=FGGGFGGFGGGGGGGGGGGGDGGGGCEG?9<BCCF7+1:6CFCFGGG=EG7@CFGCFFE5=CDCFGFF3FGDGFC@830<FCFC<CF<C*0*
@M03152:184:000000000-AWYW1:1:2107:3928:17882 1:N:0:AGGCTTAGATACCTGT
AAGCTCGTAGTTGAATTTCGAAAGTGTTTGTGTCAAAGCTCGCCCTTGTGGTGTGGCTCGACATATCCTTTCTATTATTGGATAGTGGGCAACCGCTTCCAATCATTTACTTTGAAAAAATTAGAGTGTTCAAAGCAGGCGTAACCTTGCCATTGAATATTACAGCATGGGATAATAGAATATGACGTTGGTCTTATTTTGTTGGTTTCTAAGGCTGATGTAATGATTAATAGGGATAGTTGGGTGGAGTTCTCGGGTGCCAAGGAATTCCAGTCACAGGCTTAGATCTCGTATGCCGTCT
+
CCCCCGGGGGGGGGGGGGGGFAFGGGGGGGGGGFGG<FCFGGGGGGGGGGGGGGGGGGGGGDGGGGGGGGGGGGFGGGGGGFFGGGGGGGGGGGGCFGGGGEFGGGGGFFFGFACFGGGGGGGGGFFGGFEDGGGGGGGGGGGGGGGGGFFGGGFGAFGGGGCFDFFGAAFFGFACEGGEGCFCEFCEBE7CAEFFGGFGGGFGCFFFECCFAFGC>@GAD9EE,62>;DFGGC6DF6@EF98CE**4?<?9CD=F5;8EGGFF3=F++4<+9;8+3++*:*<0+032<*0;A>4<E*>/1
@M03152:184:000000000-AWYW1:1:2107:20617:17892 1:N:0:AGGCTTAGATACCTGT
AAGCTCGTAGTTGAATTTCGGGCCTGGCCGGGCGGTCTGCCTAACGGCACGTACTGTCTGGGCGGGCCTTACCTCTTGGTGAGCCGGCGTGCCCTTTGTTGGTGTGCGTCGGGGAACCAGGACCTTTACCTTGAGAAAATTAGAGTGTTCAAAGCAGGCCTATGCCTGAATACATTAGCATGGAATAATAAAATAGGACGCGCGGTTCTATTTTGTTGGTTTCTAGAGTTGCCGTAATGATTAATAGGTATAGTTTGGTGTAATTCTCTGTTGCCAAGGAACTCCAGTCCCAGGCTTATAT
+
CCCCCGGGGGGFGGFFGGGGGGEGFGGGGG7FCGGGGGGGGGG8A:FGEEGGCFFDGFGFGFFCGC@FGGFG@FFCFF@F7EEGGG7CEGGGGGGGGFGGGGGEG:FFGGGGG7CEFGGGG@@CFGGCF9FF9<FCF8CGGFGGG@FGGGGGGGGC<CC:FFG@9FFGC7FGGGGGGGEGF:FFCFCCGFGGFG+++2<CEEGD>CCGF70AF7:CF85CFF<@+++9A+++08E*8:@+:9+++*<+++*32+03+/;:;+000+3:+<00+02275>FFFFEC++<0)976<*0;+***
@M03152:184:000000000-AWYW1:1:2107:26229:17907 1:N:0:AGGCTTAGATACCTGT
AAGCTCGTAGTTGAATTTCGAACCTGGTCGGGCGGTCTGCCTTACGGTACGTACTGTCTGGCCGGGTTCTACCTCTTGGTGAGCCGGCATGCCCTTAATTGGGTGTGTCGGGGAACCAGGACTTTTACCTTGAGAAAATTAGAGTGTTCAAAGCAGGCCTTTGCCCGAATACATTAGCATGGCATAATAAAATAGGACGTGCGGTTCTATTTTGTTGGTTTCTAGAGCCGCCGTAATGATTAATAGGGATAGTTGGGTGGAATTCTCGGGTGCCAAGGAACTCCAGTCACAGGCTTAGATC
+
CCCCCGGGGGGGGGGGGGGGGGGGGGGGGGGGGGGGGGGGGGGGGFGGGGGGGGGCGGGGGGGGGGGGGGGGF9EFGGGGGGGGGGGGGGGGGGGGGGGGGGGGGGDGGGGGGGGGGGGGGGGGGGGGGGGGFGGGGGCG<FGGGGGGGGGGGGGGDGGGGGGGGGGGGGFDGGFGGGGGGFGGGGFGFDF9CFGGCFEGGGDGFGGGDFGGGGGG7FGFFFGGDCGCG88EEE8=8CEC>EFFEGF67CFFCFC?CE>GDFGGFG98=**):77>F*5CFG+08CEFG?CF5<FF++7::
@M03152:184:000000000-AWYW1:1:2107:7314:17993 1:N:0:AGGCTTAGATACCTGT
AAGCTCGTAGTTGAATTTCGGGATCAATACGTCGGTCGTACCTTCGGTACGTACTAACGTTATTGATTTCTCCCTTCTGACGAACCGTGATGTCATTAATTTGATGTTACGGGAAGTTAGGGCTGTTACTTTGAAAAAATTAGAGTGTTTAAAGCAGGCAATCGCTTGAATACATAGCATGGAATAATGAAATAGGACGTTAATTCTATTTTGTTGGTTTCTAGGATTGACGTAATGATTAATAGGGATAGTTGGGTGGAATTCTCGGTTGCCAAGGACCTCCAGTCACATGCTTATAGCT
+
CCCCCGGGGGGGGGGGGGGGGGGFGGGGGGGGGGGGDGGGGGGGGGGGGGGGGGGFGGGCFFGGGGGGGGGGGGGGGGGGGGGGGGGGGGFGGGGGGGGEGDGAFFGGGGGGGEGGGCFFGGGGGFGGGGGFGCFFF8CEBCFGGGGGGCFCAGGG8CFGGGGGGGGGGFGGGDGGG8DFGGGGGGGFGGGGFCFGA7<@FCFG9FGGGGCC9DFA@8>>FGGG68>ECF,;C*,4CFG@D7CCFFG,A*0CCC+*=*:*+9<2;9*=:*/*309DCC)**+20<@67+8*<6C>+++2*2
@M03152:184:000000000-AWYW1:1:2107:5376:18167 1:N:0:AGGCTTAGATACCTGT
AAGCTCGTAGTTGAATTTCGCGATCAGTACGCTGGTCGTGCCTTCGGTATGCACTGGTGTCACTGGTTTCTCCCTTCTGAAGAACCGTAATGCCATTCAGTTGGTGTGGCGGGGAATCAGGATTGTTACTTTGCAAAAATTAGAGTGTTTAAAGCAGGCTCGCGCTTGAATACATTAGCATGGAATAATGAAATAGGACGTTTGATCCTATTTTGTTGCTTTCTATGATCGACGTACTGATTAATAGGGATAGTTTGGTGGAATTTTCGGGTGCCATGGAACTGCAGTCCATGGCTTCGCT
+
CCCC<FGGEGCEC-6EFGDF,@FC<@FEF-F7FEFGGGGC;CFGGFGCFFEF,FF@<C@EFCEC,CCEFFGG@FCF<FDEFGAEFGCE,BC<CFG9<<,CFGFGBFCG7@FE++@CFGGGF@,DFFFDFDBF,,5CD<7,>,3<<FGGG8C9>=BF87FC,8+*>FGGG@<B@F@C99F,D,2FEFC9?,6,=BF9,3,*=CF*,@:C+,7?;92=E8+2B?2<+5<1<F*8/B*=**<+:C77<*<+:*90+<0++**28/++2+0+*2*9:C5>**.90A8+<C+<+0*++*1:C:)9*
@M03152:184:000000000-AWYW1:1:2107:10923:18260 1:N:0:AGGCTTAGATACCTGT
AAGCTCGTAGTTGAATTTCGGGATCAATATGTTGGTCGTGCCTTGGTACGTACTAATTTATTGGTTTCTTCCCTTCTGACGAACCATGATGTCATCAATTTGGTGTCATGGGGAATCAGGACTGTTACTTTGAAAAAATTAGAGTGTTTAAAGCAGGCTCACGCTTGAATACATTAGCATGGAATAATGAAATAGGACGGTTGATTCTATTTTGTTGGTTTCTAGGATTGACGGAATGATTAATAGGGATAGTTGGGTGGAATTCTCGGGTGCCAAGGAACTCCAGTCACAGGCTTCGATC
+
CCCC@EGGGGFGGGGGGCGFGGDE@FGGGGGGG@FGGGGGGFGGGGGGGGFG?FFGGGG<FFGGGGGFGGF,EEFGGGGGGGGGGFGFGEGGGAFGECFGGGGGGGG<EFGGDBF<<EFFC@FGGGGGGGFG9FGFEFFFGGGGGGEFGGGGGGGGGDC8FGGFCF@FFGGGGGGFFFGCGGGFFGGGGGGGGGCFAEC+8:8>A;F9ACGGCCFG@FG5B7@;:EFCG622A*=A5?9<:,9CF78CCFFCFGGFGGECF<CEDGEC5=GGGGFCFFFC=C+>2++++9>:CC*0**9:*
@M03152:184:000000000-AWYW1:1:2107:27507:18291 1:N:0:AGGCTTAGATACCTGT
AAGCTCGTAGTTGAATTTCGGGATCAATACGTCGGTCGTGCCTCGGTACGTACTAACGTCATTGACTTCTCCCTTCTGACGAGCCGTGATGTCATTAATTTGGTGTTACGGGGAGTCAGGACTGTTACTTTGAAAAAATTAGAGTGTTTAAAGCAGGCAATCGCTCGAATACATTAGCATGGAATAATGAAATAGGACGTTCGAACCTATTTTGTTGGTTTCTAGGATCGACGTAATGATTAATAGGGATAGTTGGGTGGAATTCTCGGGTGCCAAGGAACTCCAGTCACAGGCTTAGATT
+
CCCCCGGGGGGGGGGGGGGGGGGGGGGGGGGGGGGGGGGGGGGGGGGGGGGGGGGGGGGGGGGGGGGGGGGGGGGGGGGGGGGGGGEGGGGGGGGGFGGGGGGGGGGGGGGGGGGEGGGGGGFGGFGGGCGGFFGGGEFFGGGGGGGGGGGGGGGGGGGGDFFFGGGGGGGGGFGGGGGGGGGGGGGGGFDEGG9FGGGGGGGGGGDFGGGGGGGGGGEG6BEFFDGGG>8CEGGGGGGFDE;CGDG=FG;FFC;6=EG*;@ECF7CEC5CC=CFGDFFD=8@CE6@EGFGGFGGG6+:**
@M03152:184:000000000-AWYW1:1:2107:23545:18329 1:N:0:AGGCTTAGATACCTGT
AAGCTCGTAGTTGAATTTCGGGATCAATACGTCGGTCGTGCCTTGGTACGTACTAACGTTATTGATTTCTCCCTTCTAACAAATCGTGATGTCATTAATTTGGTGTTACGGGGAGTTAGGACTGTTACTTTGAAAAAATTAGAGTGTTTAAAGCAGGCAATCGCTCGAATACATTAGCATGGAATAATGAAATAGGACGTTCGAACCTATTTTGTTGGTTTCTAGGATCGACGTAATGATTAATAGGGATAGTTGGGTGGAATTCTCGGGTGCCAAGGAACTCCAGTCACAGGTTTAGATT
+
CCCCCGGEGGEGGGGGGGGGGGGGGGGGGGGGGGGGGGGGGGGGGGGGGGGGGGGGGGFGFGGGGGGGGGGGCGGGGGGGGGGGGGGGGGG6EFGGGGFFGGGEGFGGGGGDGBGGGEFGGFGGGGGGGGCFGFEGGGFGGGGGGGGGGGGGGCFFDEGGFG7DFGGECFGGGGGGGGEFGGGGGGGGGG>DFGGFGCFGGFGGF@FGGGFFGCCF>DEGGF@CFG?C6*C8CEFGGFECFGFGCFGCC*8CGC+6CCEE*:CC+<BC5CFGC4:*95@*C6AFG+A+<@7:C0*3<9C:*
@M03152:184:000000000-AWYW1:1:2107:24235:18430 1:N:0:AGGCTTAGATACCTGT
AAGCTCGTAGTTGAATTTCGGGATCAATATGTCGGTCGTGCCTCGGTACGTACTGGCATCATTGGTTTCTCCCTTCTGATGAACCATGATGCCATTAATTTGGTGTCTTGGGGAATCAGGACTGTTACTTTGAAAAAATTAGAGTGTTTAAAGCAGGCTCACGCTTGAATACATTAGCATGGAATAATGAAATAGGACGTTTGATTCTATTTTGTTGGTTTCTAGGATCGACGTAATGATTAATAGGGATAGTTGGGTGGAATTCTCGGGTGCCAAGGAACTCCAGTCACAGGCTTAGATT
+
CCCCCGGGGGGGGGGGGGGGGGGGGGGGGGGGGGGGGGGGGGGGGGGGGGGGGGGGGGGGGGGGGGGGGGGGDFG@FGFFDGGGGGGGGGGGGGDGEFGC9?FFGGGGGGGFGGGGGGGGCCGGGGGGGGGG9CFFFGFGGGGGGGGGGGGGG9FGGGGGGGGGG7FGCGGCFFFGD8FGGDF?FGGGGGG9FEAD>BFFCFGCEFGFGGGGGGGGGGGGGGGGGG?D8E5EGCGC*CCEF?E@ED6:,CFDFCF,8;8EDCE<:?F8/*=C=4CDG3=GG@E8<8FCC?FGGGFFF6C7*
@M03152:184:000000000-AWYW1:1:2107:23324:18513 1:N:0:AGGCTTAGATACCTGT
AAGCTCGTAGTTGAATTTCGGGATCAGTACGTTGGTCGTGCCTTCGGTATGCACTGGTGTCACTGGTTCCTACCTTCTGAAGAACCATCATGCCATTCAGTTGGTGTGGCGGGGAATCAGGACTGTTACTTTGCAAAAATTAGAGTGTTTAAAGCAGGCTCGCGCTTGAATACATTAGCATGGAATAATGAAATAGGACGTTTGTCCCTATTTTATTTGTTTTTCGGATCGACTTACTGATTAATAGGGATAGTTTGGTGGACTTTTCGGTTGCCAGGGTACTCCATTCACAGGCTTAGAT
+
CC@CCFE@FFGGE<FFGGCEFDGGEFGGGGGFFGGGGGGGEFGGGGG:ECFDAFG<6EEED,EEF@@F@FGGFGGG,@FEEGADFGGGFFFCC<FFG9<,C?EF:DEF7DEECECFEGGG@8BFDEGFF<?,:,?,BD@D=<FF,CF?FFFAFFGG<D+,33+8BE*3D7@FCCC;@E7,@9D,?F92;2,>3?99FFC*<<C:32@B,,7CF,,,6,<?EC8C94=*;858**3++1++31<+1*+0:*00+:9+<***2*+39++3***//9****0*3<+<C0+3<F*0+/76*09*2
@M03152:184:000000000-AWYW1:1:2107:23780:18537 1:N:0:AGGCTTAGATACCTGT
AAGCTCGTAGTTGAATTTCGAACCTGGTCGGGCGGTCTGCCTTACGGTACGTACTGTCTGGCCGGGTTCTACCTCTTGGTGAGCCGGCATGCCCTTAATTGGGTGTGTCGGGGAACCAGGACTTTTACCTTGAGAAAATTAGAGTGTTCAAAGCAGGCCTTTGCCCGAATACATTAGCATGGCATAATAAAATAGGACGTGCGGTTCTATTTTGTTGGTTTCTAGAGTCGCCGTAATGATTAATAGGGATAGTTGGGTGGAATTCTCGGGTGCAAAGGAACTCCAGTCACAGGCTTAGATC
+
CCCCCGGGGGEGGGGGGGFGGGGGGGGGGGGGGGGGGGGGGGGGGFGGGGGGGGGGGGGGGGGGGDFGGGGGGGGGGGGGGGGGGGGGGGGGGGGGGGFGGGGGGGGGGGGGGGGGGGGGGGGGGGGGGFGFFGGGGGGGGGGGGGGGGGGGGCFCGGGGGFFGFFGGGGFGGGGGF?FGGGDFCBFGGGGF99C?FFG::FEGCFFCFDGFFGGFD8CFGGGFGGGFCEG58?E5CCDFC??EFGD**096C<+6**;8E?@F7C9EG5=CE*2:<5)500<CGGGF+9CC5*9?CF*02
@M03152:184:000000000-AWYW1:1:2107:25063:18567 1:N:0:AGGCTTAGATACCTGT
AAGCTCGTAGTTGAATTTCGGGATCAGTACGCTGGTCGTGCCTCGGTATGCACTGGTGTCACTGGTTCCTCCCTTCTGAAGAACCGTCATGCCATTCAGTTGGTGTGGCGGGGAATCAGGACTGTTACTTTGAAAAAATTAGAGTGCTTAAAGCAGGCTCGCGCTTGAATACATTAGCATGGAATAATGAAATAGGACGTTTGATCCTATTTTGTTGGTTTCTAGGATCGACGTAATGATTAATAGGGATAGTTGGGTGGAATTCTCGGGTGCCAAGGAACTCCAGTCACAGGCTTAGATT
+
CCCCCGGGGGGGGGGGGGGGGGGGGGGGGGGGGGGGGGGGGGGGGGGGGGGGGGGGGGGGGGGGGGGGGGGGDGGGGGGGGGGGGGGGGGGGGGGGGGGGGGGGGGGGGGGGG7FFFGGGGGGGGGGGGGGGGGGGGGGGGEGGGGGGGGGGGGGGGD<FGGGGEGFGGGGFCFCCFGFFFGFFFFGGGD?FGFFCFGGGFGGFG:FGFGFFFGGGCF8EFEG9?98<6EEGGEFGGG7CF9CFF*2*775++::EDC8CCFGG7E@=FEGDCD7FF*7F6@C@8FF696>+:CGG69702
@M03152:184:000000000-AWYW1:1:2107:14148:18578 1:N:0:AGGCTTAGATACCTGT
AAGCTTGTAGTTGAATTTCGGGGTCAGTAGGTCGGTCGTGCCACCGGTACGTACTGGCTTCACTGATTCCTCCCTCTTGCAGAACCGTGATGCCATTAGTTTGGTGTTGCGGGGAAACAGGACTGTTACTTTGAAAAAATTAGAGTGTTTAAAGCAGGCTAACGCTTGAATACATTAGTATGGAATAATGAAATAGGACGTTGATCTTATTTTGTGGGTTTCTAGGATTGACGTAATGATTAATAGGTATAGTTGGGTGTAATTCTCGGGTGCCAAGGAAGTCCAGTCACAGGCTTAGCTT
+
CCCCCGCFFEEEFGGGGGFGGGGFCFF<FGFFGGGGGGGGGDFGF@FGGGGGDGFEFFGGGGGGGGGFFFCAEGGFGGGFFGGFGGGGGGFGGGGAEEG<FFFEG<FGEFGEGGGDEEEGGGGGFGGGG9EFGAAAFGGGF<FFGGEF,,:=CDAE8FC7CCCFEG@FECFGFDGCFG,7@;F9EF9EC@EGFCEF7FFGCCGFF@FFCG9CCFF,;:E85CC9C:69;CC9*1A5::+<+>;C<7E+1++1>+16*2**+2:+0<@E7/:<57**1*.**+0+++30A=7<//>?E6***
@M03152:184:000000000-AWYW1:1:2107:26361:18779 1:N:0:AGGCTTAGATACCTGT
AAGCTCGTAGTTGAATTTCGGGATCAATATGTCGGTCGTGCCTCGGTACGTACTGGCATCATTGGTTTCTCCCTTCTGATGAACCATGATGCCATTAATTTGGTGTCGTGGGGAATCAGGACTGTTACTTTGAAAAAATTAGAGTGTTTAAAGCAGGCTCACGCTTGAATACATTAGCATGGAATAATGAAATAGGACGTTTGATTCTATTTTGTTGGTTTCTAGGATCGACGTAATGATTAATAGGGATAGTTGGGTGGAATTCTCGGGTGCCAAGGAACTCCAGTCACAGGCTTAGAAT
+
CCCCCGEGGGGGGFGGGGGGGDFGGFGFGGGGGGGGG+FEEGEFGGGGGCFFEGFGCFFFCFGEGGGGGGFGGFFGF9CF<CFF<FGGGGGGGFGGGGGFGGGGFGC@FECEG>FGGFFG8F@FGGGGG9EEAAAEFGGFEGGGGGEGFGGGGGGGFEF@EFGGGC<E@FDFCFGGFDDAB>:ACFGGGGGGGGGFGGGE7FCCFGGG9=ACGGGFFDE5DFDFFGFCFC>EGEFF:@CF@,4CF78=ACG6EAE6*EE7=CC<+1+/*1=<ECD*>C><C8@FEGG?+=F77CC*++***
@M03152:184:000000000-AWYW1:1:2107:22135:18814 1:N:0:AGGCTTAGATACCTGT
AAGCTCGTAGTTGAATTTCGGGATCAGTACGCTGGTCGTGCCTCTGGTATGTACTGGTGTCACTGGTTCCTCCCTTCTGAAGAACCATCATGCCATTAATTTGGTGTGGAGGGAAATCAGGACTGTTACCTTGAAAAAATTAGAGTGTTTAAAGCAGGCTCGCGCTTGAATACATTAGCATGGAATAATGAAATAGGACGTTAATTCTATTTTGTTGGTTTCTAGGATTGACGTAATGCTTAATAGGGATAGTTGGGTGGAATTTTCGGGTGCCAAGGAACTCCAGTCATAGGCTTATATT
+
BC-8AEB@FGGDGF9F9EFFCCEFGGGGGGGCCCFF9:@FC<EG@FG@CFDEFGGGGG8F<FCFFGFFEEFDGCFFGGGGGA9FGFFEFGGGG<@EFG9FFFGG@FFCFD<?>BCFF<F9,CF<FGGGCE,@??=F?FFFG9FGGGG?AC?EEEFDF7@FGE7C+CF<BDFFAE<CF=,CFF,FFFCDFAE,>FG9<FGG*6,@;==FD9EEFFG@,11>8,,,=,4=>,6,=E5:C,,,=BF9,+4,04801++0/3*:/+5?:<985CC5C*****7CCC+0+<C?+*:++**2++2*2
@M03152:184:000000000-AWYW1:1:2107:13937:18858 1:N:0:AGGCTTAGATACCTGT
AAGCTCGTAGTTGAATTTCGGGATTAATTTATTGGTCGTGCAATAGTACGTACTGGTATTATTGATTCCTACCTTCTGACGAACCATGATGTCATTAATTTGGTGTCATGGGGAATCAGGACTGTTACTTTGAAAAAATTAGAGTGTTTAAAGCAGGCTCACGCTTGAATACATTAGCATGGAATAACGAAATAGGACGTTTGATTCTATTTTGTTGGTTTCTAGGATCGACGTAATGATTAATAGGGATAGTTGGGTGGAATTATCGGGTGCCAAGGAACTCCAGTCACAGGCTTAGATA
+
CCCCCGGEGGGGGGGGGGGGGGGFGFFGGGGGGGGGGGGGGGGGGGGGGGGGGGGGGGGGGGGGGGGGGGGGCGGGGDFGGGGGGGGGGGCGGGGG@FFGGGGGGGGGGGG?FGGGGGGGGGGGGGGGGGGGGGDGCGFGDGGGGGGGGGGGGGGGGGGGGGGGGGGGGGEFGGGGGGGGGGGGGFGGGGDCFFGGDFEGGGCFEGGGFEFGGGGF@FEGGEFGGGCFFEE5CEFGF??FGF?E9:<66CF,>@?C*=E889>C+45*=*A<=FFD4*;5=?C?E+<0+1:?55C:<<*:2
@M03152:184:000000000-AWYW1:1:2107:25732:18878 1:N:0:AGGCTTAGATACCTGT
AAGCTCGTAGTTGAATTTCGGGATCAAGGGATCGGTCATGCCTTGGTATGTACTGGTCTTATTGGTTCTCACCTTCTAAAGAACCATAATGTCATTCATTTGATGTTATGGGGAATTAGGACTGTTACCTTGAAAAAATTAGAGTGTTTAAAGCAGGCTTACGCTTGAATACATTAGCATGGAATAATGAAATAGGACATCCGATTCTATTTTGTTGGTTTCTAGGATCGATGTAATGATTAATAGGGTTAGTTGGGTGGAATTCTCGGGTGCCAATGAAATCCAGTCACAGGCTTATATA
+
CCCCCGGEGGGGGGGGGFGGDGGGCGGGGGGGGGGGGGGGGGGGGGGGGGGGDGGGGGGGGGGGGGGGGGGGGGGGGGGGGGGGGGGGGGGGGGGGGGGGGGAGGGGFFFFCGGGFFGGDFEGGGGFGGFGGGGGEDC@FEFFGGGGGGCFFCFEGGGGGGGGGGGGGGFEGGGGFFCFFG8FGFGFGGGG99EFFGGCCFFG:BFGGGGGACF@,@EGGCCFFCCFFFDDFFGCCFF7:FC;A::?F,,3CFGGF*;E*/<B?+==*5*CC5C@0*;+2+5>+:AC<<:7CECDA81;++
@M03152:184:000000000-AWYW1:1:2107:19176:18886 1:N:0:AGGCTTAGATACCTGT
AAGCTCGTAGTTGAATTTCGGGGTCAGTAGGTCGGTCGTGCCAACGGTATGAACTGGCCTCACTGATTCCTCCCTCTTGTAGAACCGTGATGCCATTAACTTGGTGTTGCGGGGAAACAGGACTGTTACTTTGAAAAAATTAGAGTGTTTAGAGCAGGCTAACGCTTGAATACATTAGCATGGAATAATGAAATAGGACGTCGATCTTATTTTGTTGGTTTCTAGGGTTGACGTAATGATTAATAGGGATAGTTGGGTGGAATTCTCGGGTGCCAAGGAACTCCAGTCACAGGCTTAGATC
+
CCCCCGGGGGGGGGGGGGGGGGGGGGGGGGGGGGGGGGGGGGGGGGGGGGGGGGGFGGGGGGGGGGGGGGGGGGGGGGGGGGGGGGGGFGGGGGGGGGGGGGGGGGGGGFGGGGGGGGGGGGGGGGGGGGGGGGGGGGGGGGGGGGGGGGGGGGGGGGGGGGGGGGGGGGGGGGGGGGGCGGFFGGGFGGFGGGGFGGGGGGGDGFFGDGGGGGGGGGEFFFGGGCFGGDFGGGGGGGGGFGGGGGGG6CFGGF9EEGC5CCFE>FGDG*7CCCCFGD>GFGGGGGGGGFGCE:FGGGGD7
@M03152:184:000000000-AWYW1:1:2107:11562:18911 1:N:0:AGGCTTAGATACCTGT
AAGCTCGTAGTTGAATTTCGGATCTGGTTGGGTGGTCCGCCTGACGGCGTGTTTACTGCTTGACCGGGTCTTGCCTCTTAGTGAACCGGTGTGTTCTTTATTGAATGCATCGGGGAACTGGGACTTTTACCTTGAGAAAATTAGAGTGTTCAAAGCAGGCCTATGCCTGAATACATTAGCATGGAATAATAAAATAGGACGTGTGGTTCTATTTTGTTGGTTTTTAGAACTGCCGTAATGATTAATAGGGATAGTTGTGTGGAATTCTCGGGTGCCAAGGAACTCCAGTCACAGGCGTAGA
+
CCCCCFGFFGGGGGGGGGGGGFFEGGGGGGGGGGGGGGFDGGGGGGGGGGGEGGGGGGGGGF?FGGGGGGGGFGGGGGGGGGGGGGGGGGGGGGGGGGGGGGGGGGGGGGGGGGCEFGGGGGGGGGGGGGGFGDEGGFGGGGGGGGGGGGGGGGGGGGGGGGGGGGGFCGGCFFGGFGGGGGGG@FFGFGGCEFGG:EFFGGGGGGFGGGGGGGG9FFFFGFGGGF?EGCF9F:CEE58FD9EGFC7<667C6+;:<+39*1<AFGEGC=5)5><FFGF*=FFG:8@FF9FCFGGF*C5>1
@M03152:184:000000000-AWYW1:1:2107:6015:18931 1:N:0:AGGCTTAGATACCTGT
AAGCTCGTAGTTGAATTTCGAGCCTGGTTGGGCGGTCTGCCTTAACGGTACGTACTGTTCGGCTGGGTTCTACCTCTTGGTGAGCCGGCATGCCCTTCACTGGGTGTGTCGGGGAACCAGGACTTTTACCTTGAGAAAATTAGAGTGTTCAAAGCAGGCCTTTGCCCGAATACATTAGCATGGCATAATAAAATAGGACGTGCGGTTCTATTTTGTTGGTTTCTAGAGTCGCCGTAATGATTAATAGGGATAGTTGGGTGGAATTCTCGGGTGCCAAGGAACTCCAGTCACAGGCTTAGAT
+
CCCCCEGGGGGGGGGGGGGGGGGGGGGGGGGGGGGGGGGGGDGGGGGGGGGGGGGGGGGGGGGGGDEGEGGGGGDGFGGGGGGGGGGEGGEGGGGGGGGGCGGFGDEEGGGGGGGGGGGGDGGGGGG9FFDFGGGGGGGFGD8<=CFFGGGGGGGGGGGGGGGGGCGGGGGGGFGGGFFGGCGGGFG9D@DFFGGFCCG@**=FGGGEGCFGGGFFEDCGDGGGGGFGGG58CEG8EFEGGG7??FFF6AFG8<99E5EG58++2+3AC5=7ED**9D:DCCC9:+3<FFG7+>FG60***
@M03152:184:000000000-AWYW1:1:2107:14400:18956 1:N:0:AGGCTTAGATACCTGT
AAGCTCGTAGTTGAATTTCGAACCTGGTCGGGCGGTCTGCCTTACGGTACGTACTGTCTGGCCGGGTTCTACCTCTTGGTGAGCCGGCATGCCCTTAATTGGGTGTGTCGGGGAACCAGGACTTCTACCTTGAGAAAATTAGAGTGTTCAAAGCAGGCCTTTGCCCGAATACATTAGCATGGCATAATAAAATAGGACGTGCGGTTCTATTTTGTTGGTTTCTAGAGTCGCCGTAATGATTAATAGGGATAGTTGGGTGGAATTCTCGGGTGCCAAGGAACTCCAGTCACAGGCTTAGTGT
+
CCCCCGGGGGGGGGGGGGFGGGGGGGGGGGGGGGGGGGGGGGGGGGGGGGGGGGGEFGGGFGGCGGGGGGGGGGGGGGFGDFGGGGGGGGGGGGGGGGGGGGGGGGGGGGGGGGFGGGGGGGGGGGGGGGGGGGGGGFGGFFGGGGGGGGGGGFGFFGGGGGGGGGGGGGGGGGGFGGGG@FGFFGGE@F9<@9FGGGGGFGGEGGGGGGCFGF+FCC8FGEGG?9EGG>>58EGCFG:FGGGGGG6:*0*+AFFFDGGE=CFF7E@E==:C=9FC<3FF6FGG8CFFF?CC5>7ECG***
@M03152:184:000000000-AWYW1:1:2107:28172:18984 1:N:0:AGGCTTAGATACCTGT
AAGCTCGTAGTTGAATTTCGGGATCAATATGTCGGTCGTGCCTTCGGTACGTACTGGCATCATTGGTTTCTCCCTTCTGATGAACCATGATGCCATTAATTTGGTGTCTTGGGGAATCAGGACTGTTACTTTGAAAAAATTAGAGTGTTTAAAGCAGGCTCACGCTTGAATACATTAGCATGGAATAATGAAATAGGACGTTTGATTCTATTTTGTTGGTTTCTAGGATCGACGTGCTGATTAATAGGGATAGTTGGGTGGAATTCTCGGGTGCCAAGGCACTCCAGTCACATGCTTAGAT
+
B@<<CFGEGGCEFEFGEEFCCCFFFGGFCGGGGGDGFGEBGFAAFCGGGGGG9FFFCGGGGGFGGFGFGFCGGGGGDE99FFGGG<@@FFFAEFFGGFFGGCFCGGGCF9CEGGCCFFFG?,B8FFG<F9FEGAFFF8@A8?FFFGFFGAFF9BEFCCC<,EA8FGGG8,AFAFGEGG?FGGGGGG?9>EF,,;EG,@8@F@C@,3;FC9AFFGFC:,@BFGADFGCCC?*>EE;8*45,;E,=,4,,=,;CF:@785E*:=++9+>F=5C>535+**.*2C8FD++<+=:C79FFC+60*
@M03152:184:000000000-AWYW1:1:2107:19394:19033 1:N:0:AGGCTTAGATACCTGT
AAGCTCGTAGTTGAATTTCGGATCTGGTTGGGTGGTCCGCCTGACGGCGTGTTTTACTGCTCGACTGGGTCTTGCCTCTTGGTGAACCTTTGTGTTCTTCATTGAATGCATCGGGGAACCAGGACTTTTACCTTGAGAAAATTAGAGTGTTCAAAGCAGGCCTATGCCTGAATACATTAGCATGGAATAATAAAATAGGACGTGTGGTTCTATTTTGTTGGTCTTTAAGAACTGCCGTAATGATTAATAGGGATAGTTGGGTGGAATTCTCGGGTTCCAAGGAACTCCAGTCACAGGCTTA
+
CCCCCGGFGGGGGGGGGGGGGGGGGGGGGGGGEGGGGGGGGGGGGGGGGGGGGGGGGGGGGFGGGGGGGGGGGGGGGGGGGGGGGGGGGGGGGGGGGGGGGGGGGGGGGGGGEGGGGGGGFGGGGGGFFFDEFGGFFGGGFGGGGGGGGGGGGGGGGFCGGGGGGGGGGGFFGGGGGGGGGGGFGFGGGGGGGGGGGGFFGGGGGGGGGGGFGGFFFGGGGGDGGGGGF?FCFCC,:CEGFGGGFGFGFFCFCFFFFGGGGGG5/<FG?++9*>C*9CFFF5CF>F+<<?D9F7:9F*7D*
@M03152:184:000000000-AWYW1:1:2107:16900:19074 1:N:0:AGGCTTAGATACCTGT
AAGCTCGTAGTTGAATTTCGGACCTGGCTGGGCGGTCTTGCCGAAAGGTAAGCACTGCTCTGGTCGGGTCTTTCCTTCTGGGGAACCAGTGTGCTCTTAATTGGGTGCGCTGGGGATCCAGGACTTTTACTTTGAAAAAATTAGAGTGTTTAAAGCAGGCTTACGCTTGAATACATTAGCATGGAATAATAGAATAGGACTTTGGTTCTATTTTGTTGGTTTCTAGGACCGAAGTAATGATTAATAGGGATAGTTGGGTGGAATTTTCGGGTGCCAAGGAACTCCAGTCACAGGCTTAGAG
+
CCCCCFGFGG@9EFFGGGGGGGGGGGGGGGGGGGGGGGGGGGGGGGGGGGGGGGGGGGGGGGGEGFGGGGGGGGFGGGGGGGGFGGGGGGGGGGGGGGCFGGGGGGGGDGGBFGGFEDFFFFGGGGGGGGGGGCGFGGGGGGGGFFEGGFGGGGCFFGFGGGGFEGCGGGFGGFGGGGDGCBFFGFG@GGGGFCFGGGFCGGFFCFGGGGGGGGGGGGEGCFGGGG,0C8B>EEFG99+>+@+1ACCFGFF6@AC9FCGGCF9F4++<E5E<EGCCFFF068<CEGEG9F7<+5*:C76:*
@M03152:184:000000000-AWYW1:1:2107:9001:19124 1:N:0:AGGCTTAGATACCTGT
AAGCTCGTAGTTGAATTTCGAACCTGGTCGGGTGGTCTGCCTTACGGTACGTACTGTCTGGCCGGGTTCTACCTCTTGGTGAGCCGGCATGCCCTTAATTGGGTGTGTCGGGGAACCAGGACTTTTACCTTGAGAAAATTAGAGTGTCCAAAGCAGGCCTTTGCCCGAATACATTAGCATGGCATAATAAAATAGGACGTGCGGTTCTATTTTGTTGGTTTCTAGAGTCGCCGTAATGATTAATAGGGATAGTTGGGTGGAATTCTCGGGTGCCAAGGAACTCCAGTCACAGGCTTAGGTC
+
CCCCCFGCGGCGGFFAFGFAFGGGGGG@FGGGGGGGGGGFGGGGGGGGGDEGFGFEGFGGFGFGGF@FGGGGGFGGGG9FGFGGFFGG@GFGG8<FF<FFGGGECFGGGGGGGCFDFGGGGF=FEFGGGGAFD@@<BBFDFCFDFGCCGGGGGDFFGGGFGGFGC<+:7F<9FFAACFEGFFG:=C=@AC;FGF@:AF*65D::<F:F,<FFFFF,48;8B?;;<+<>?EG8*==8C73C++;+1:C=*:5+<<@+:1?5*+<CFFEE/52)*9CF<F4*0++A++2++*22*9<:+0***
@M03152:184:000000000-AWYW1:1:2107:6515:19186 1:N:0:AGGCTTAGATACCTGT
AAGCTCGTAGTTGAATTTCGGGGCGTCGTGGGCACGAGGCAGCAATGCCTCGGCGCCGCCGGCGCTCCTCCTTCTGGTTGGCCCGGCTGCCCTTCGCTGGGTGGCCGGTGTCCGGCCAGGACGTTTACTTTGAAAAAATTAGAGTGTTTAAAGCAGGCGTTCGCTTGAATACATTAGCATGGAATAATGGAATAGGACCCTGATCCTATTTTGTTGGTTTTCGGGATCGAGGTAATGATTAATAGGGGTAGTTGGGTGGAATTCTCGGGTGCCAAGGAACTCCAGTCACAGGCTTAGATCT
+
CCCCCDGCFGGGGGGGGGGGEGGGGGGGGGGGGGGGEGGGGGGGGGGGGGGGGGGGGGGGGGGGGGGGGGGGGGGGGGGGGGGGEFGGGGGGGGGGGCGGGGGGGGGGGCEGGGGGGGGGCCFGCGGFGCEFGCGGFEFGGGCGGGGGGGGGGFFGFGGGGGGGGGGGGFGGGGGGGGGGGGFEFGGGG?FCFFGGGG5CG>EFGGGGGGFGGGGFCEGGGFE5CGGCE5>EGGGGGGGCF+:EF<6EEEGGFF+CEGECEGGGGGD=CGEGFDFCC4<<7CCFGGGGGF7**C<FG9**2
@M03152:184:000000000-AWYW1:1:2107:6519:19227 1:N:0:AGGCTTAGATACCTGT
AAGCTCGTAGTTGAATTTCGGGACCAATTTGTTGGTCGTGCCTCGGTACGTACTGGTATTATTGGTTTCTCCCTTCTGAAGAACCTTGATGTCATTAATTTGGTGTCTTGGGGAATCAGGACTGTTACTTTGAAAAAATAAGAGTGTTTAAAGCAGGCATACGCTTGAATACATTAGCATGGAATAATGAAATAGGACGTTTGATTCTATTTTGTTGGTTTCTAGGATCGACGTAATGATTAATAGGGATAGTTGGGTGGAATTTTCGGGTGCCAAGGAACTCCATTCACAGGCTTATATT
+
CCCCCGGGGGGGGGGGGGGGGGGGGGGGGGGGGGGGGGGGGGGGGGGGGGGGGGGGGGGGGGGGGGGGGGGGGGGGGGGGGGGGGGGGGGGGGGGGGGCFGGFGGGGGGGGGGDGGGGGGGGGGGGGGGGGGGGGGGGGGGGGGGGGGGGGGGGGGGGGGGGGGGGGGGFCFCGFDGFFGGFEFAFGGGGGGGGGGGCE+DEGFGGCFGCFFC;DF7EGFGFGFC@,@,*1CCEGFGGFGGG,=F7C66FFGFF,6*/C8E9CF+25*55552C7;4*;<EFF6<7@++/:9EFFGC+:77
@M03152:184:000000000-AWYW1:1:2107:23203:19233 1:N:0:AGGCTTAGATACCTGT
AAGCTCGTAGTTGAATTTCGGGATTAATTTATTGGTCGTGCAATCGTACGTACTGGTATTATTGATTCCTACCTTCTGACGAACCATGATGTCATTAATTTGGTGTTATGGGGAATCAGGACTGTTACTTTGAAAAAATTAGAGTGTTTAAAGCAGGCTCACGCTTGAATACATTAGCATGGAATAACGAAATAGGACGTTTGATTCTATTTTGTTGGTTTCTAGGATCGACGTAATGATTAATAGGGATAGTTGGGTGGAATTCTCGGGTGCCAAGGAACTCCAGTCACAGGCTTAGAGT
+
CCCCCFFBCDFDFGGCFGGFGGGGGGGFCGGGGGGGGGGGGGFEFGFGEEFGGGGGFFGGGGGGGGGGGGGGGGGGGGGGGGGGGGGGDFGGGFGGGF9FGGG=F=FFGGFFGDGGGGGGGGGGFGGGGFFEFFEGFGGGGGGGGGGGGGGGGFGGGCFGGGFFFGGGGGFFF9EGGGGGGFGGGGGFCGEGGGACFFEFF,@DFGFFGGGGDDDFCEEG>BCAC@DCDEEGGG8DCE;?CG7EFDF66CCFGFCGCCCC=9;8:C?CF==DA>@<F*.;=>F<<C<CG=7+>FC*0<C**
@M03152:184:000000000-AWYW1:1:2107:3680:19344 1:N:0:AGGCTTAGATACCTGT
AAGCTCGTAGTTGAATTTCGGGATCAATACGTCGGTCGTGCCTCGGTACGTACTAACGTCATTGATTTCTCCCTTCTGACGAGCCGTGATGTCATTAATTTGGTGTTACGGGAAGTCAGGACTGTTACTTTGAAAAAATTAGAGTGTTTAAAGCAGGCAATCGCTCGAATACATTAGCATGGAATAATGAAATAGGAAGTTCGGACCTATTTTGGTGGTTTCTAGGATCGACGTAATGATTAATAGGGATAGTTGGGTGTAATTCTCAGGGGCCAAGGCACTCCATTCACAGGCTTCGTCC
+
CCCCAFFEGGGGGCFFGGGCGGCEGGGEFGGCFGCGGGCFEFGFE7FGGEGFFGGGGGGGGFGFFGGGGGFGCEFFFDFGEGF=+C,@7FEGGDGGFAFGGGGFFGDGDGDFDFFGGCF8FEGDGEFGAEFAF,CFF>,BEFGGEFF9FG<A?DDACFFCFCFFCEGGFGGGG9=@>@,8@FFEFGFCF@EGDEF6=3FC9@:F**>CFC7<;5*,*41=:?F,>,2>:ED888@*8+@FG9+=+3<*27>FG7E65C>*+2:FD+3++**1*/>C*/)0**3*++2<C4*+*12:*:***
@M03152:184:000000000-AWYW1:1:2107:24370:19392 1:N:0:AGGCTTAGATACCTGT
AAGCTCGTAGTTGAATTTCGGGATCAATTTATTGGTCGTGCAATCGTACGTACTGATATTATTGATTCCTACCTTCTGACGAACCATGATGTCATTAATTTGGTGTCATGGGGAATCAGGACTGTTACTTTGAAAAAATTAGAGTGTTTAAAGCAGGCTCACGCTTGAATACATTAGCATGGAATAACGAAATAGGACGTTCGATCCTATTTTGTTGGTTTCTAGGATTGACGTAATGATTAATAGGGATAGTTGGGTGGAATTCTCGGGTGCCAAGGAACTCCAGTCACAGGCTTATATC
+
CCCCCGGGGGGGGGGGGGGGGGGGGGGGGGGGGGGGGGGGGGGGGGGGGGGGGGGGGGGGGGGGGGGGGGGGGGGGGGGGGGGGGGGGGGGGGGGGGCFGGGGGGGGGGFGGGGGGGGGGFGGGGGGGGGGGCFGG<FGCFGGGGGGGGGGG9FGGCGGGGGGGGGGCFGFGGFFGAFGGGGGGGGGGGGGGGGGGGGDFGGGGGGGG9FEGCFGGG5CGGGGGGGGFFCFCEGFFF7DFCGGFFDFFEFF6@GDCEG5EFFGG7C;/75CD5DFCF3F<7>EFGGFFGFGD5CCE++*00
@M03152:184:000000000-AWYW1:1:2107:22511:19488 1:N:0:AGGCTTAGATACCTGT
AAGCTCGTAGTTGAATTTCGAACCTGGTCGGGCGGTCTGGCTTACGGTACGTACTGTCTGGCCGGGTTCTACCTCTTGGTGAGCCGGCATGCCCTTAATTGGGTGTGTCGGGGAACCAGGACTTTTACCTTGAGAAAATTAGAGTGTTCAAAGCAGGCCTTTGCCCGAATACATTAGCATGGCATAATAAAATAGGACGTGCGGTTCTATTTTGTTGGTTTCTAGAGTCGCCGTAATGATTAATAGGGATAGTTGGGTGGAATTCTCGGGTGCCAAGGAACCCAGGAACAGGCTTAGATAT
+
CCCC?FGGGGGGGGGGGGGGGGGGGGGGGGGGGGGGGGGGGGGFGGGGGGGFFGGGGGGGCFGEGGGGGGGFGEEFGGFGGGGGGGGGGGGGGGEG?FGFGGGGGEGGGGGGDDGGGGACGGGGGGGGBDFF9FFGGGFGGGGGGG<FGGGGGCFFGGDGFGGCFF*3CBBFFDFGFGGGFDFCED?CFCGCFCFG9:F*4@:F<:FGGGGFC@CFFCC56?CFFFGF9B>GEGGE=FEEDEEGFC+6:=C6+<<7EGGEC99F7C7E5*/)/977<GFG**;****2A>FGG<*29+**2
@M03152:184:000000000-AWYW1:1:2107:13682:19498 1:N:0:AGGCTTAGATACCTGT
AAGCTCGTAGTTGAATTTCGGGGTCAGTAGGTCGGTCGTGCCAACGGTATGAACTGGCCTCACTGATTCCTCCCTCTTGTAGAACCGTGATGCCATTAACTTGGTGTTGCGGGGAAACAGGACTGTTACTTTGAAAAAATTGGAGTGTTTAAAGCAGGCTAACGCTTGAATACATTAGCATGGAATAATGAAATAGGACGTTGATCTTATTTTGTTGGTTTCTAGGGTTGACGTAATGATTATTAGGGATAGTTGGGTGGAATTCTCGGGTGTCAAGGAACTCCAGTTACAGGCTTAGATC
+
CCCCBFGGGGGADGGGGGGGGGGGGFGGGGGFGGGGDGGGGGGFGGGGGGGGGGGFFGGGGFGFGGGGGCFGFGGFGFDFFGGFFGGGCFCEFGGGF<FEFGGGGGGGGG=CEGGGGGGGGGGGGGGGGGGGG9F9FGGGGFCGGGGGGGGCGFFFGGGGGGGGGGGGGGFGFGFGGG7B=FCFGGGGGGFFD?FFDDFGECF7FF9F9EGGGGGFFGE:E=FCC9E?ECGGGG=*AF77CG+<+:F56A*=A77<*;CGDFGGD238=EFC*90:*65CFCCFF+<+3*2<EFF6CGF72
@M03152:184:000000000-AWYW1:1:2107:7757:19623 1:N:0:AGGCTTAGATACCTGT
AAGCTCGTAGTTGAATTTCGGGGTCAGTAGGTCGGTCGTGCCAACGGTATGAACTGGCCTCACTGATTCCTCCCTCTTGTAGAACCGTGATGCCATTAACTTGGTGTTGCGGGGAAACAGGACTGTTACTTTGAAAAAATTAGAGTGTTTAAAGCAGGCTAACGCTTGAATACATTAGCATGGAATAATGAAATAGGACGTCGATCTTATTTTGTTGGTTTCTAGGGTTGACGTAATGATTAATAGGGATAGTTGGGTGGAATTCTCGGGTGCCAAGGAACTCCAGTCACAGGCTTAGATC
+
C@CCCGGGGGGGGGGGGFGGGGGGGGGGGGGGGGGGGGGGGGGGGGGGGGGGGGGFG?FFFFFGCCFGGGGGGGGGFGGGGGGGGGGDGFGGGGGFGGFGGGGFGGGGGFEEGGGGGEGGGGGGGGGCFFFGFFFGFFGGFECGGFGE9FFGFFFGGD7FGG,FEGEFGFFFGGFFGFGGGG>FGGGCAFEGCDCF7B,CCF@FCCFFFGFG@C2,<E:5>?FGFFDGGDEGEEEGGF7FC;9@97@6:CGFGG7EEGE58<FF=C:;5=/)*2**13)>CC9CEFEF<409AFG*<97>0
@M03152:184:000000000-AWYW1:1:2107:13905:19701 1:N:0:AGGCTTAGATACCTGT
AAGCTCGTAGTTGAATTTCGGACCTGGCTGGGCGGTCTTGCCGAAAGGTCAGCACTGCTCTGGTCGGGTCTTTCCTTCTGGGGAACCAGTGTGCTCTTAATTGAGTGCGCTGGGGATCCAGGACTTTTACTTTGAAAAAATTAGAGTGTTTAAAGCAGGCTTACGCTTGAATACATTAGCATGGAATAATAGAATAGGACTTTGGTTCTATTTTGTTGGTTTCTAGGACCGAAGTAATGATTAATAGGGATATTTGGGTGGAATTCTCGGGTGCTAAGGAACTCCAGTCCCAGGCTTAGAT
+
CCCCCGGGGGGGGGGGGGGGGEGGGGGFGGGGGGGGGGGGGGGGGFGDG,EFGGCGGFFGFGCGFGGGGGGGGGFGEGGGFGGGEGFC=CEGGGFAFG<5F<FG9FCFGGEGGGGDFGGFGGFGGGGGGGGGGGGG9FGDGGGGGGGFGGGGGGGGCGGGGG7FF+C:+3,:@F:CGF;>AAF:<:DFGGCFAFCFF72<FGGGGGG<EDFFGE;FGFDGGG9CF;C6CC5*88*>++++;<12<@FFG*;*+2A+95:5*2+<C?EC5=*1*9*2:9)***3A<<+<+)*3<C<*8+0*2
@M03152:184:000000000-AWYW1:1:2107:12740:19722 1:N:0:AGGCTTAGATACCTGT
AAGCTCGTAGTTGAATTTCGGGATCAATACGTCGGTCGTGCCTCGGTACGTACTAACGTCATTGATTTCTCCCTTCTGACGAGCCGTGATGTCATTAATTTGGTGTTACGGGGAGTCAGGACTGTTACTTTGAAAAAATTAGAGTGTTTAAAGCAGGCAATCGCTCGAATACATTAGCATGGAATAATGAAATAGGACGTTCGAACCTATTTTGTTGGTTTCTAGGATCGACGTAATGATTAATAGGGATAGTTGGGTGGAATTCTCGGGTGCCAAGGAACTCCAGTCACAGGCTTAGATC
+
CCCCCGGGGFGGGGGGGGGGGGGGGGGFGGGGGGGGGGGGGGGGGGGGGGGGGGGDGGGGGGGGGGGGGGGGGGGGGGGGGGGGGGGGFGGGGGGGGGGGGGGGGGGGGGGGGFDGGGGGGGGGGGEGGGFGFGGGGGGGGFGGGGGGGGGGGGGGFDGGGGGGGGGGGGGGGGGGGGGGFGGGGGGGGGGGGGGGGGGEGGGGGGGGGGGGGGGGGGGGGGC@FGFFGB>CEGGGG7>CFC<C?7FCCCFFGFCCDGGDG:EFGGAC5C73ACFFFCF>=FG?@EGGGFGGGFCF8C7:0
@M03152:184:000000000-AWYW1:1:2107:17507:19769 1:N:0:AGGCTTAGATACCTGT
AAGCTCGTAGTTGAATTTCGGGACTAACAGGTTGGTCGCGCCTTCGGTGTGTACTGGTCTAGTTGGTTTCTCCCTTCTGAGGAACCGCGATGTCATTAATTTGGTGTCGTGGGAAATCAGGACTGTTACTTTGAAAAAATTAGAGTGTTTAAAGCAAGCGTTAGCTTGAATACATTAGCATGGAATAATGAAATAGGACGTTTGACCCTATTTTGTTGGTTTCTAGGATCGACGTAATGATTAATAGGGATAGTTGGGTGGAATTCTCGGGTGCCAAGGAACTCCAGTCACAGGCTTAGAT
+
CCCCCGGGGFGGGFFGGGGGGDFGGFGGGGFGGGGGGGGGGGGGGGGGDFGGFGGFGGCFFGGGGGGGGGGGGGGGGGGGGGGGGGGGGEGGGGGGGGCEGG<EGGGFGGGGGGGGGGFCGGGGFGGGGFGGGGGGGFEGGG?<FGDGGGGGGFFGGGGGGGGGGGGGGGFFGFCFFFFCFGF@<FFGFGFGGFGGFFGGGFGGFCCC>BFGCFFF:CFGFDGG@CG?;6*=88CGFECED@E+=@F66C5*ACF7?C>*=89C6+0+:C=9CDGG*7FGDA8CE6+<<@F:CDGGD+6:7
@M03152:184:000000000-AWYW1:1:2107:23080:19809 1:N:0:AGGCTTAGATACCTGT
AAGCTCGTAGTTGAATTTCGGGGTTAGTAGGTTGGTCATGCCTCTGGTATGTACTGGTCTCACTGATTCCTCCTTCCTGATGAGCCGTAATGCCATTAATTTGGTGTTGCGAGGAATCTGGACTGTTACTTTGAAAAAATTAGAGTGTTTAAAGCAGGCTAACGCTTGAATACATTAGCATGGAATAATGAAATAGGACGTTCGATCCTATTTTGTTGGTTTCTAGGATTGACGTAATGATTAATAGGGATAGTTGGGTGGAATTCTCGGGTGCCAAGGAACTCCAGTCACAGGCTTAGTT
+
CCCCCFGEGGGGGFFGGGGGGGGGGGGGGGGGGGGGGGGGGGFGGGGGGGGGGGGGGGGGGGGGGGGGGGGGGGGGGGGGGGGGGGGGGEGGGGGGGFGGGGGGGGGGGGGGGGGGGGGGGGGGGGGGGGFGGGFGGGGGGGGGGGGGFGGGGGGGGGGGGGFDGGGGGFGGGGGGGGGGGGFGGFGGGGGGGGGGCCFECFGGG9FDGGGGGFFGFGGGDFGFFGF6DGFCFGGGGGFG7EGFGGCG668CC9FGFCEGCCCGF+?9E5EFCDGDFC35ECC9CG?FFFFCFFFFG?D**
@M03152:184:000000000-AWYW1:1:2107:11822:19834 1:N:0:AGGCTTAGATACCTGT
AAGCTCGTAGTTGAATTTCGGGATTAATTTATTGGTCGTGCAATAGTACGTACTGGTATTATTGATTCCTACCTTCTGACGAACCATGATGTCATTAATTTGGTGTCATGGGGAATCAGGACTGTTACTTTGAAAAAATTAGAGTGTTTAAAGCAGGCTCACGCTTGAATACATTAGCATGGAATAACGAAATAGGACGTTTGATTCTATTTTGTTGGTTTCTAGGATCGACGTAATGATTAATAGGGATAGTTGGGTGGAATTTTCGGGTGCCAAGGAACTCCAGTAACAGGCTTAGATT
+
CCCCCGGFGGGGGGGGGGGGGGGGGGGGGGGGGGGGGGGGGGGGGGGGGGGGGGGGGGGGGGGGGGGGGGGGGGGGGGGGGGGGGGGGGGGGGGGGGFFFGGGGGGGGEFGGGGEGGGGGGGGGGGGGGGGFGGGGGGGGGGG9FGGGGGGGCFGGGGGGGGGGGGGGGGGGGGGGGGGCG8FGFGGGDEGGGGFGGGG7>CEFGGFGCFGGGGGGCCBFGGGF:9DFDEDE8C:>F,,:CGFDC+A,?C*,4BCFCEG8:+?C+:+:CCE875CG4*;C*9<+5<C7+**3*>FC8+0**
@M03152:184:000000000-AWYW1:1:2107:24050:19994 1:N:0:AGGCTTAGATACCTGT
AAGCTCGTAGTTGAATTTCGGGACTAACAGATTGGTCGCGCCTTTGGTGTGTACTGGTCTAGTTGGTTTCTCCCTTCTGACGAACCACGATGTCATTAATTTGGTGTCGTGGGAAATCAGGACTGTTACTTTGAAAAAATTAGAGTGTTTAAAGCAAGCGATAGCTTGAATACATTAGCATGGAATAATGAAATAGGACGTTTGATCCTATTTTATTGGTTTCTAGGATCGACGCAATGATTAATAGGGATAGTTGGGTGGAATTCTCGGGTGCCAAGGAACTCCAGTCACAGGCTTAGAT
+
CCCCCGGGGGGGGGGGGGGGGGGGGGGGGGGGGGGGGGGGGGGGGGGGGGGGGGGGGGGGGGGGGGGGGGGGGGGGGGGGGGGGGGGGGGGGGGGGGFFGGGGGGGGGGFGGGGFGGGGGGGGGGGGGGGGCEGGGFGGGFGFEGFGFGGGGGGGGGGFGGGGGFGGGGGGGGGGGGGGFGGGGGGGGGGGFGGGFGGFEGGGDFGGGGGGGGGEGGFGCFG;FGGGGGCEEEGGECCFFFFGGGGGGFF<F6<FG6CEEGGEEG9CF5>***9*:7>:<?CGG?FC:9@GEFGFCGFG72
@M03152:184:000000000-AWYW1:1:2107:25025:20033 1:N:0:AGGCTTAGATACCTGT
AAGCTCGTAGTTGAATTTCGGGTGCCAAGGAACTCATGATTAATAGGGCTAGTTGGGTGGAATTCTCGGGTGCCAAGGGACTCCAGTCACAGGCTTAGATCTCGTATGCCGTCTTCTGCTTGAAAAAAAAAAACCAACATCCTACACCTACACGCCGCATGGACCCCGAATACCTAAATCCCATCCTCCGTTGTCCACCCTCTCTTTCCTCCCTCGATACAAATACCTTGTACTCACTCCGTATGAGTAGTGCTCTTCACACCTCTGCTACATGCCATGTCTTACATATTCACCATTCTTT
+
CCCCCFGGGGGGGGGGGGGFGGGGGGGGGGFFF@FFFGGDFGGGGGGG,CDGGGG?CGGG@DEEEGCFGGGGGGGGGGGGGGFEGGGGCAFG@FFGGGFF9CFGGGGGFCG:=F<FFG9F9B?AFGGGDGC7+++,+8+::,5,C:,,3,:,,+6:38+++,3@,*6CE***,,,,,,7,6,,,5,2,?**,*144,,,**12,,,7,4,,+14+*4***+++5++53+3+2++++0++0//****++++0+++0++30+0+***+++3+3*+**2**0*<0:+++++0**00:*+++*:7
@M03152:184:000000000-AWYW1:1:2107:12414:20054 1:N:0:AGGCTTAGATACCTGT
AAGCTCGTAGTTGAATTTCGAACCTGGTCGGGCGGTCTGCCTTACGGTACGTACTGTCTGGCCGGGTTCTACCTCTTGGTGAGCCGGCATGCCCTTAATTGGGTGTGTCGGGGAACCAGGACTTTTACCTTGAGAAAATTAGAGTGTTCAAAGCAGGCCTTTGCCCGAATACATTAGCATGGCATAATAAAATAGGACGTGCGGTTCTATTTTGTTGGTTTCTAGAGTCGCCGTAATGATTAATAGGGATAGTTGGGTGGAATTCTCGGGTGCCAAGGAACTCCAGTCACAGGCTTAGATC
+
CCCCCFGEGGFGGGGGGGGGGGGGGGGGGGGGGGGEGGGGGGGGGGGGGGGGGGGEGGGGGGGGGGGGGGGGGCGGGGGGGGGGGGGGGGGGFFGEFFGGGGGEGGGFGGGGGGGGGGFGGD@FGGGGGGGFGGGFGGGDGGGGGGGGGGFFGGGGG>F:CFGGCGGGGGGFGGGGFGFGDGGFGFGGF@CGGFGGGGDEEFGGGG7CEGGGGGGGGGEDGFGCF9CFGEEGGEGE5:CGFF7<:CGC*=7C7C7EEEEEGGGFFFFE*=FG5CF<<F)96CC<CCG69@7AC:7C?C**2
@M03152:184:000000000-AWYW1:1:2107:23257:20091 1:N:0:AGGCTTAGATACCTGT
[truncated: 33,919,528 more chars]
