# Supplementary material for: Species diversity and drivers of arbuscular mycorrhizal fungal communities in a semi-arid mountain in China
Source: PeerJ. 2017 Dec 8;5:e4155. doi: 10.7717/peerj.4155 (PMC5724403; doi:10.7717/peerj.4155)
Supplement: Supplemental Information 10 [file peerj-05-4155-s013.zip › HQL10_R2.fastq]

@M03152:184:000000000-AWYW1:1:2106:12799:1822 2:N:0:TCGCCTTAATACCTGT
CCCAACTATCCCTATTAATCATTACGTCGATCCTAGAAACCAACAAAATAGAATCAAACGTCCTATTTCATTATTCCATGCTAATGTATTCAACCGTGAGCCTGCTTTCACCACTCTAATTTTTTCCAATTAACAGTCCTGATTCCCCACAACCCCAAATAAATGACATCATGGTTCGTCCGAAGTGAGACACCACCCATACCATTCCTTACCGACGCACTACCGACATGATCGTCCCGAAATCCACCTACGACCTTACATCTCTATCACGTCTGGCACGCACTGTACCCTCATGTCTCAT
+
CCCCCGF@FAF@F,CE9,C@,CF,CCCE@+BC@FCGC,,C@,CC8,,,C,,,6FG,,,CBE8:C6FFED,CC,<CEF9C,@F,CFFG9C@E,,,C@B,,,AE@,AEFC,?,:,4A<E,5@F@<F=?,,,,A,,A9AC,9FE,C=@A>?,>B8++@C@+,4,,,@,,6==A+=;,===+=@++++++8,6,,66D?+++63,098,9+<+4+=+3+*0*)3*)3):):))*01+/(/2/)()()))*(0,*;,())(*/./)1))).1))1,(-.(().,-(.()(*.))),-,+)/*-0))
@M03152:184:000000000-AWYW1:1:2106:15165:1896 2:N:0:TCGCCTTAATACCTGT
CCCAACTATCCCTATTAATCATTACGTCGATCCTAGAAACCAACAAAATAGGTCCGAACGTCCTATTTCATTATTCCATGCTAATGTATTCGAGCGATTGCCTGCTTTAAACACTCTAATTTTTTCAAAGTAACAGTCCTGACTTCCCGTAACACCAAATTAATGACATCACGGCTCGTCAGAAGGGAGAAATCAATGACGTCAGTACGTACCGAGGCCCGACCGACGTATTGATACCGAAATTCAACTACGAGCTTAGATCGGAAGAGCGTGTGGTAGGCAAAGAACAGATATGATGTGG
+
CCCCCCGGFFGGF9FFGGDGGGGGGGFGEGGGGGGD<,FFAECGGGGGGFFGDFG7FEFGGGGF<FGGFGGGEGFGGGG9FGGFGCFF,CFFDEFFDFGGFCA,A=FFD@FF?FCGGGGGGFGCFA<@FA,CAFF9=EEF9BFGGGFGGGGGGAFEGGGGGFFGCGAAD==ACCDC=CD??+9>=8=AEE8:ECF6,?7ACDD>5;AD>ACCDDEB*:)3):?=@>>D08>FF7?+;;D;B1:4;@<*<*)-:95;F6).)611:1123(49(-(41/),)*,)./(417())+)**)*))
@M03152:184:000000000-AWYW1:1:2106:14713:1969 2:N:0:TCGCCTTAATACCTGT
CCCAACTATCCCTATTAATCATTACGGCGATCCTAGAAACCAACAAAATAGGACCGCACGTCCTATTTTATTATTCCATGCTAATGTATTCAAGCGTTAGCCTGCTTTAAACACTCTAATTTTTTCAAAGTAACAGTCCAGTTTCCCCGCAACACCAAATTAATGGCATTACGGTTCATCAGGCAGGAGGAATCAGTAAGACCAGTTCATACCAGAGGCACGACCAATCGACTAACCCCCAAATTCAACTACGAGCTTAGATCGGAAGAGAGTCGTGTAGGGAACGACAACGAAGGAGATG
+
CCCCCGGGGGGGGGGGGGGGGGGGGGGGGEGGGGGGGGGGGGGGGFFGGGGFGCFEGDGGCFGGGGGGGGGGGGGGGGGFGGGGGGGFGGCGGGGGEEGFGGGGGFGGGGGGAEFGFFAFFEGGGGGFCFEGD<FEFFF,@FEFGGCG>GGEEFGGFGGGFGCG8ECGGGG,A==ECFGFDFF,3CCFGC6DC?FFCFFFCDCCFA=FGF784;A***0:*:*6@(5;;)0?)179A;*(81))11917:AF(7=15@C8<ADF?FFF<0(4.811183<))(0,),,(((((*()).*()
@M03152:184:000000000-AWYW1:1:2106:12329:2106 2:N:0:TCGCCTTAATACCTGT
CCCAACTATCCCTATTAATCATTGCTTCGGATTCTGAAAACCAACAAAATAGAACTGAAGCCCTATTTCATTATTCCATGCTAATGTATTCAAGCGTACGCTTGCTTTAAACACTCTAATTTTTTCAAAGTAAACGTCCTGGTTCGGCCGCCGAGCCCAGTTAAGGGCCGACGTTCCCCCAGAAAGAGGTGGTCCGAAAACCGGCAGTACAGACCTTGCGGCCGACCGCCGTTGGGCCACCGAAATTAAACTAACAGCTTAGACCGGGAGAGAGCGCGGGAGGGAAGAAACAGAGTAGGGG
+
CCCCCGGGGGGGGGGGGGGGGGGGGGGGGEGGDFGGGGGGGGGGGGGGGGGCFEGGGGGFGGGGGGGGGGGGGGGGGGGGGGDGEGGGGGGGGGGGGGGGGFGGFFGGFGGGGGGGG9BFGFGGGGDEFFGGGGGGFGEEGF=FFCEGCGGG7+48EFGGD9:E8EGGG>DEGGGGGGCCD>>EGGGGGDEDCGFECDEFGGGFD?A474B+1;FF=F@B>;>>6@6>D),055:3)8/85179F))1<794)2/,/()--3:))4-(,((,(-(((.(,(<9)()(((482(*(0*)2((
@M03152:184:000000000-AWYW1:1:2106:20087:2175 2:N:0:TCGCCTTAATACCTGT
TTAAAGCATTCAAATTAATTTCTATTTCGACTCTAGACCCCAATAACATAGCGGCAATTGAATTTTTTTATCTTTCCATCTTAATGTCTACAAGCAACCACTAGTTATAAATATTCTGTTTCTTTCCTATCAACAGATCTCATTATCCTGGTTACCAAATTAATGTATCTGCACTCCATGACATTGGAACACCAGCATAAACAGTTATCCACCGAAGTCCCGCACAATGTGTAAGCACCTCAGCTCAAATCAGCGACGAGCACTATAGTCAGCTGTATAGACAACGAACAGACTTCACCAA
+
6----6,C-,@<,<6,,,<6<,,,6,,,,,6,,C<CC9,,8@,,,,;C,,66@@@++6,,66,C,<,8@,<,<<,<CC,,,,,,,<,,,6,<C,,,,,:8,,,,,:,55,,,:,,,:,99,5,,:5,,,:,,C==,,,,,,,,C4,4C,,9,,,94,@=,9,@;,9,,+++,6,+6+8+42,,6+4,,73@>8+,,,+74@D+)2+2=+?=?6=+***55*89):):8*+*33+0*+)3)*)*)+3.;*+**1*/-)(((((/)))1)))))))/..+.))*))(.(66(//(0-9=)0.,
@M03152:184:000000000-AWYW1:1:2106:7668:2451 2:N:0:TCGCCTTAATACCTGT
CCCAACTATCCCTATTAATCATTACGTCGATCCTAGAAACCAACAAAATAGGGTCAAACGTCCTATTTCATTATTCCATGCTAATGTATTCAAGCGCGAGCCTGCTTTAAACACTCTAATTTTTTCAAAGTAACAGTCCTGATTCCCCGCCACACCAACTGAATGGCATGACGGTTCTTCAGAAGGGAGAAACCAGTGACACCAGTGCATACCGAAGGCACGACCAGCGTACTGATCTCGAAATTCAACTCCGAGCTTAGATCGGAAGAGCTTAGTGTAGGGAACGAACATGAAAGGATAG
+
CCCCCFDGCFFGGGGGGGGGGGGGGGGGGGGGGGGGGGGGGGGGGGGGGD@FF@FGGGGGAEFFF9CEFFFFG9FCCFG9FEGGGGGGG9EFFGGCFGGGGCDGD@9?F,FFGGGGGGGGGGGFGGGEEFFGGGGFGGGFEAEF,CEGEEGG=8BEFGGGGGGGGGGDCDGG>C=>D99=FFC;DFCA88DEFDG,@;7;CD*5496CFFFCFDGB99BFFAF=@>2A;A@)8@?D=?F()6)36ACC97*)65)63=34)1)(-33-(.().-5).*458)27(),432),)3)/.(2).
@M03152:184:000000000-AWYW1:1:2106:23252:2612 2:N:0:TCGCCTTAATACCTGT
CCCAACTATCCCTATTAATCATTACGTCGATCCTAGAAACCAACAAAATAGGATCAAACGTCCTATTTCATTATTCCATGCTAATGTATTCAAGCTAACGCTTGCTTTAAACACTCTAATTTTTTCAAAGTAACAGTCCTGATTTCCCACGACACCAAATTAATGACATCGTGGTTCGTCAGAAGGGAGAAACCAACTAGACCAGTACACACCAATGGCGAGACAAATCTGTTAGTCCAGAAATTCAACTACGAGCTTAGATCGGCAGAGCGGCGTGTAGGGAAAGACACAGAGAGCTTAG
+
CCCCCGGGGGGGGFGGGGGGGGGGGGGGGGGGGGGGGGGGGGGGGGGGGGGGGGGGGGGG8,FEGGGGCFFFGGGGFGGGGGGGGGGGF<FGDFAFCFFEGGGGGGGGGGFGGGGGGDAFGGGGG@FCFFGGGGFGEAEGGEFGGGFGC888EGCDFFFGFDCFCCGGGGGG?EDFFDG+=6DCACGG>EF,DDFG+=D8CF+86AF<9CFDDCC***1<*/>@4))+39<9+57:+7+08()14+948BFE>55>>EE@))1(((,((81((.((-0()-<7>04,((((,.0()))*-,
@M03152:184:000000000-AWYW1:1:2106:8916:2820 2:N:0:TCGCCTTAATACCTGT
CCCAACTATCCCTATTAATCATTACGTCAACCCTAGAAACCAACAAAATAAGATCGACGTCCTATTTCATTATTCCATGCTAATGTATTCAAGCGTTAGCCTGCTTTAAACACTCTAATTTTTTCAAAGTAACAGTCCTGTTTCCCCGCAACACCAAGTTAATGGCATCACGGTTCTACAAGAGGGAGGAATCAGTGAGACCAGTTCATACCGTTGGCAAGACAGACCTACTGACCCCGAACTTCAACTACGAGCTTAGAACGGAAGAGCGTCGTGTAGGGAAAGAACAGGAAGGGATAGA
+
CCCCCEFGGGGGGGGGGGGGGGGGGGGFCCFGGGGGGGGGGFGGGGGFGGGGGGFGG7BFFCFFGGGGGGGFFGGGGGGG@CCEFGGEFGGGGGGGGGGGGFFFGFF?EFFGGGGGGGEEFGFG8FF9EFGGEFGGG8,C;EGFFFFFGCBEC7F=CEEFGGF8=FD,8D?E>DDGGEDGCGGG68CFGGG,@E<@:DGAE?D8A+CCC927?CE*@F:*0@*)-:5F4AFFFFB>4<C5A()9+8>FCCF2?C:@;4)1)/2074388(,.3(31())4152)(),..(.((*())(*.)
@M03152:184:000000000-AWYW1:1:2106:24748:3030 2:N:0:TCGCCTTAATACCTGT
CCCAACTATCCCTATTAATCATTACGTCAACCCTAGAAACCAACAAAATAAGATCGACGTCCTATTTCATTATTCCATGCTAATGTATTCAAGCGTTAGCCTGCTTTAAACACTCTAATTTTTTCAAAGTAACAGTCCTGTTTCCCCGCAACACCAAGTTAATGGCATCACGGTTCTACAAGAGGGAGGAATCAGTGAGGCCAGTTCATACCGTTGGCACGACCGACCTACTGACCCCGCAATTCAACTACGAGCTTAGATCGGAAGAGCGTCGTGTAGGGAAAGAACAAGTATGCGGAGA
+
CC9BCGDFFGGFFGGGGGGGGGGGFGGGGGGGCE,EFGGGGGGDFGGGGGGGGGFGFGGGG@FFGEGGFFDFGGGFGGGGGGGFGGGGCFFGGGGGGFFFGFFFEFGGGGGGGGEGGAFGDDEGGG9EAFAE<EFEFDGGFGGGGDFFGGGGGGG=8FGFFGDF8FGGGGGEGCDGGGGCDGCGGEGGEGGFGGGGGGGF6@FCF79;C+87?CE5*95CFFBF>9>BAF2*61(2;(:(:6A)AF?:7FF6(7594>@C)6<:1<B(414(1((42)641?6).5,3((..)+.*)()-(
@M03152:184:000000000-AWYW1:1:2106:13898:3070 2:N:0:TCGCCTTAATACCTGT
CCCAACTATCCCTATTAATCATTACGTCGATCCTAGAAACCAACAAAATAGGTTCGAACGTCCTATTTCATTATTCCATGCTAATGTATTCGAGCGATTGCCTGCTTTAAACACTCTAATTTTTTCAAAGTAACAGTCCTGACTCCCCGTAACACCAAATTAATGACATCACGGCTCGTCAGAAGGGAGAAATCAATGACGTTAGTACGTACCGAGGCACGACCGACGTATTGATCCCGAAATTCAACTACGAACTTAGATCGGAAGAGCGTCGTGTAGGGAAAGAACAGGAAGTGAGGGA
+
CCCCCGGGGGGGGGGGGGGGGGGGGGGGGGGGGGGGGGGGGGGGGGGGGGGGGGGGGGGGGGGGGGGGGGGGGGGGGGGGGGGGGGGGGGGFGFGGGGGGGGGGGFE9EEFGGGDGGGGGGGGGGGGFFABEFFGGGGGGGGGGGGGGG@CGGGGGGGGGGGGGGAGGGGFG6=+CDEDDGGGA??EDECFGAFGFAFFFC=9CEFAE5F5CDDGFFEDFFFF2@B9BBFFFAC?CF;D@=>AC+;CF?CFF0*0(/549)612,8((3:;1:>(-,7254)4)(5341:0(.0.**)*((
@M03152:184:000000000-AWYW1:1:2106:17335:3111 2:N:0:TCGCCTTAATACCTGT
CCCAACTATCCCTATTAATCATTACGTCAATCCTAGAAACCAACAAAATAAGATCAACGTCCTATTTCATTATTCCATGCTAATGTATTCAAGCGTTAGCCTGCTTTAAACACTCTAATTTTTTCAAAGTAACAGTCCTTTTTCCCCGCAACACCAAACTAATGGCATAACGGTTCTGCAAGAGGGAGGAATCAGTGAAGCCAGTACGTAACGGTGGCACGACCGACCTACTGACCCCGAAATTCAACTACGAGCTTAGATCGGCAGAGCGTCGTGTAGGGAAAGAACAGATATGTGTAGA
+
CCCCCGGGGGGGGFGGGGGGGGGGGGGG7CFGGGGGGGGGGGGGEFGGGGGGFFGGG?@9CFEEEFGAEDFFAF<FFA,9,6@,,<B,CCFAFEC,B:,,AE<DF,C9FFC9,AFG9FFFGGCF,,FD?@5A,5,9,AE,CA,4=FFEE+>BFGD8EFCG9DA,=@FD++0+@E+ADF?,DGGEGG7=>EG,,7@==FGC,+0)219300+37?@>*;@A>=EF=A>5?F2**:>FFFC:DBA4+;?A5081<DB(=>3><??;(,-8876(431:(067(0448)4,3:())+)**6*))
@M03152:184:000000000-AWYW1:1:2106:15671:3138 2:N:0:TCGCCTTAATACCTGT
CCCAACTATCCCTATTAATCATTACGGCGACTCTAGAAACCAACAAAATAGAACCGCACGTCCTATTTTATTATGCCATGCTAATGTATTCAGGCAAAGGCCTGCTTTGAACACTCTAATTTTCTCAAGGTAAAAGTCCTGGTTCCCCAACACACCCAATTAAGGGCATGCCGGCTCACCAAGAGGTAGAACCCAGCCAGACAGTACGTACCCAATAGGCAGACCGCCCGACCAGGTTCGAAATTCAACTACGAGCTTAGATCGGAAGAGCGTCGTGTAGGGAAAGAAAAGGTAGAGTGAG
+
CCCCCGGGGGGGGGGGGGGGGGGGGGGGGEGGGGGGGGGGGGGGGGGGGGGGGGCFGGGGGGGGFFGGGGGGGGGGGGGGFGGGGGGGFFGGGGGGGGGFGGGGGGGGDGGGGGGGGGGGGGGGGGGGGCFGGGGGGGGGGF>BEAFFGGGGGGGGGGGBBEFDGGGGGGGDGCDEGGGF6@FCFFFDGGGGFGGCFC>FFFGFGAFG?AFCFGGAAA3AA=FDD@>??DFFFGDG6<G;FFF?AACF;CF@;DB>37ABB2<?:?09?<<;7<92<;?FAFF>:428?((44+)*/)*-)
@M03152:184:000000000-AWYW1:1:2106:13417:3263 2:N:0:TCGCCTTAATACCTGT
CCCAACTATCCCTATTAATCATTACGTCAATCCTAGAAACCAACAAAATAGGATCGAACGTCCTATTTCATTATTCCATGCTAATGTATTCAAGCGTTAGCCTGCTTTAAACACTCTAATTTTTTCAAAGTAACAGTCCAGATTCCTCGCAACACCAAATTAATGGCATTACGGCTCATCAGGAAGGAGGAATCAGTGAGACCAGTACATACCAGAGGCATGACCAACCTACTAACCCCGAAATTCAACTACGAGCTTAGATCGGAAGAGCGTCGTGTAGGGAAAGAAAAGGTCTGTGGCG
+
CCCCCGGGGGGGGGGGGGGGGGGGGGGGCGGGGGGGGGGGGGGGGGGGGGGGFGGGCGFGFGGGGCGGGGGGGGGGGGGFGGGCFGGGGGGGGGGGGGGGG@FGG8FGGGFCECF@FAFGGGFGGGGGGGFGGGFFFGGGGGFGGFGCEGGGGGGGGFGGGGGFAFGGFFGGGCDGDGGGFGGGGGGGGGGGGFGFFFGFFFDC69BFGFGFGGCAFF5@*:AC9E@EEF@FFGA>A=7>FF>588@>CFFE5D5(./>@E3C?0;01(3331(6(/8:B27:444::(47()+))1)*((
@M03152:184:000000000-AWYW1:1:2106:20859:3303 2:N:0:TCGCCTTAATACCTGT
CTCAACTCTCCCCATTAATCATTACTTTGGCCCTAGAAACCAACAAAATAAGACCAATGTCATATTCTATTATCCCATGCTAATGTATTCATGATGCCAGGTTGTGCCTGCTTTGAACACTCTAATTTTTTCAAAGTAAACTATCTGGAACTAACTACCTATTGCTAGATAGCAATTCACAGAACTAAAGGAGGTCAACACACAGTACGCACCAAGAGAATGTCAAGGTGGACTTTGATGATGACTACTGCTACACTAGCCACCTGTTTAGGGGCGGCTCGGATAACAACTCCGAAATTAA
+
--86-C6,6C,C,C6F,C,@@C<96CEF,CCFE<C8,E<F8<8F,C8,6CF<9FFFCD@C<<FDE9FF9FEDGFGCF9,<ECFFFCEEFFGGCCFAFFGCFFEGGEDGGGGGCAF9AFGFAFGG9EFG9FGFGGGGFFGGDGFGFGGGGG8DGGCFAFEGD,C@,EFF=F=EFGGG?EGD?D8EGFGGFC8F8C8=EF,@E+@A8DFF69>+C?FDFFBDBE@CECE??55FF6*50;9*;7+*;+;A75?78+*3+0*))*-/5)/*/*1))(89()./()-),@)).(,)4C>E)(2.<
@M03152:184:000000000-AWYW1:1:2106:22043:3357 2:N:0:TCGCCTTAATACCTGT
CCCAACTATCCCTATTAATCATTACGTCAACCCTAGAAACCAACAAAATAAGATCGACGTCCTATTTCATTATTCCATGCTAATGTATTCAAGCGTTAGCCTGCTTTAAACACTCTAATTTTTTCAAAGTAACAGTCCTGTTTCCCCGCAACACCAAGTTAATGGCATCACGGTTCTACAAGAGGGAGGAATCAGTGAGGCCAGTTCATACCGTTGGCACGACCGACCTACTGACCCCGAAATTCAACTACGAGCTTAGATCGGAAGAGCGGCGTGTAGGGAAAGAACAGGTAGATGTAGA
+
CCCCCGGGGGGGGGGGGGGGGGGGGGGGGGGGGGGGGGGGGGGGGGGGGGGGGGGGGEGGGGGGGGGGGGGGGGGGGGGGGGGGGGGGGGGGGGGEDGGGGGGGGGGGGGGGGGGGGGGGGGGGGGGGFGGGGGGGGGGGGGGGGFFGGGGGGGCFGGGGGEGFGGGGGGGGGC8EGGGGGGGCGCCGG>FFGFGCCFFAC9FFFFFGFFGGGCED55@FFD>=A>>>)*(;;FBFF@C>FBF4AFEF<6;4(1).;C=E)9=<??01<:F(17(41).8?42)(0,(,.().+)//.*6)
@M03152:184:000000000-AWYW1:1:2106:24728:3685 2:N:0:TCGCCTTAATACCTGT
CCCAACTATCCCTATTAATCATTACTTCGGTCCTAGAAACCAACAAAATAGAACCAAAGTCCTATTCTATTATTCCATGCTAATGTATTCAAGCGAAAGCCTGCTTTAAACACTCTAATTTTTTCAAAGTAAAAGTCCTGGATCCCCTGCGCACTAAGTTAATAGCACGCAGGTTCCCCAGAAGGAAAGACCCGACCAGAGGCAGTGCTTGACGTGAGCCAAGACCACCCAGCCAGGTCCGAAATTCAACTACGAGCTTAGATCGGAAGAGAGTCGTGTAGGGAACGAACAGGTAAGTGTA
+
CCCCCGGFGFGGGGGGGGGGGGGGGFGGGGGGGGGGGGGGGGGGCGGFGFGGGGGGGDGF<FGECGGGGGGGGGGGGGGGFGGGGGGGGGGGGGGDGGGCGEFDCGCGGGG,EFFGGGGGGDGEGGGGGGGGFFFEFEFGFGFGEG@FGFGDGGGGGGGGGFGGCGGGGDGCCF?FGGFDDFDGDG@D8FF,DE>EGGG*CFDFCFFGFFFGGD>>AEEFF2;@B@B9@9<AAGDG>>*7?=8=FFFFFFFEF5=05(54=C<671(668@(4)8>(0412=?):),420324<4*/)*..
@M03152:184:000000000-AWYW1:1:2106:16851:3700 2:N:0:TCGCCTTAATACCTGT
CCCAACTATCCCTATTAATCATTACGTCAACCCTAGAAACCAACAAAATAAGATCGACGTCCTATTTCATTATTCCATGCTAATGTATTCAAGCGTTAGCCTGCTTTAAACACTCTAATTTTTTCAAAGTAACAGTCCTGTTTCCCCGCAACACCAAGTTAATGGCATCACGGTTCTACAAGAGGGAGGAATCAGTGAGACCAGTTCATACCGTTGGCACGACCGACCTACTGACCCCGAAATTCACCTACGATCTTAGATCGGAAGAGCGGCGGGAAGGGAAAGAAAAGGGATGTGGATA
+
CCCCCGGGCFEGGGGGGGCGGGGGGGGG@FGGGGGGFGGGGGGGGGGGGGGGGGGCFCCGDC@FGCGGGGGFEFFGGCEF<FF9,CFAFGGGGGGGDGGGFFFGGCF9FEGCFGFFCFGGFGEGGGDGGGGFFFFEDGGFGGGGDBE7BBEGGGGGGE,6>AFF8DFGFFDC6@DEGFF3=E8DCEEC=@FBFGFEFDEAFFFBGFA@CAFF*<@BF*>>5>E54>@BE4>FF>@D6@D9)3;.8C)*)*6(/*;36).195=(((4..16(2(((,)(,-.4<05,(,(((.0,)1)0))
@M03152:184:000000000-AWYW1:1:2106:25526:3980 2:N:0:TCGCCTTAATACCTGT
CCCAACTATCCCTATTAATCATGAGTTCCTTGGCACCCGAAATTCAACTACGAGCTTAGATCGGAAGAGCGTCGTGTAGGGAAAGAACAGGTATGTGTAGATCTCGGTGGGCGCCGGATCATTAAAAAAAAAAAAACACCTCTAAATAACCAAACTTTATACGCACAGTTTCAACACGCATACACAGATGTAGCACGCAAACCTACACATCAACTCAACTCACTAGCTCTCACCTACACACTAACACACAACGCCCAAGACTATAGCTGCACATCCCACCTCTGACCCACTCTTCCTGTCT
+
CCCCCGGGGGGFGGGGGGGGGGGGGGGGGGGGGGGGGGGGGGGGGGGGGFGGCFGGGGFGGGGGEGGGGGGFFGCF,FFGDEEGGGGFGGFFFEGGG<A9<,A9E,?F,@+,+86:+@+@<F@?<<C<CGD7+@+3>7@+,,,,,,,,,,,,*,6,,7,5,,,3**1,*++>,,+,*****4,22,,,,1>,,24:*23)**16+/)226*+**+/*)/1=)))1),1**)*/*)*).*45,)5))5)(1)(()),)(.(4))..)42).(,)..,,),(().0-*(((-,()+)/*)2)-
@M03152:184:000000000-AWYW1:1:2106:25218:4040 2:N:0:TCGCCTTAATACCTGT
CCCAACTATCCCTATTAATCATTACGTCAATCCTAGAAACCAACAAAATAAGATCAACGTCCTATTTCATTATTCCATGCTAATGTATTCAAGCGTTAGCCTGCTTTAAACACTCTAATTTTTTCAAAGTAACAGTCCTGTTTCCCCGCAACACCAAACTAATGGCATCACGGTTCTGCAAGATGGAGGAATCAGTGAAGCCAGTACGTACCGGTGGCACGACCGACCTACTGACCCCGAAATTCAACTACGACCTTAGATCGGAAGAGCGTCGTGTAGGGAAAGAACAGGAAATTGTCTT
+
CCCCCGGFGGGGGGGGGGGGGGGGGGGGGGGGGGGGGGGGGGFGFFGGGGGGAFGGGGGGGDGGGGGGGGGGGGGGAFG8EFGGGGGFEFGGGGGGGGGGFCFFDEFEGGGGGGGGDEFGGGGGGGGGGGGGGGDFGGGGGGGGGFGGGGDEDEGFGGGGG8==EDDEFFGG6DGGGDFF7EE,?8DFEEC89FEGCFFF,===D7A7??GDCDGFFFDFFFF57@AEFAEFFGEGF9)6=>F);A?FECA<;):3B<<))168024:(3((-((48)6>FF()45::((((.+-**-*))
@M03152:184:000000000-AWYW1:1:2106:22109:4069 2:N:0:TCGCCTTAATACCTGT
CCCAACTATCCCTATTAATCATTACATCAGCCTTAGAAACCAACAAAATAAGACCAACGTCATATTCTATTATCCCATGCTGTAATATTCAATGGCAAGGTTACGCCTGCTTTGAACACTCTAATTTTTTCAAAGTAAATGATCCGAAGTGAGTTTGACCCCACTATCGGTAAGATAGGAAACGCCAGTCCAGCCACGCCACAAGGACGAGCTTTGACCAGACGCATTCCGAAATTCAACTACGAGCTTAGATCGGAAGAGCGTCGTGTAGGGAAAGAACAGATAAGTGTAGAACCTGCGT
+
CCCCCGGGGFGGGGGGGGGGGFGGGGGGGGGGGGGGGGGGGGGGGGGGGGGGGDFGGGGGGGGGGGGGGGGGGGGGGGFFGGGGGGGGFGGGGGGGGGGGGGGGGGGGGDFGGGGGGGFGGGGGGGGGGGGGGFGGGFGGGGGGGGEFGGGGGGGGFFG9FEGGGGF8CDGGGGGGGFGGFGFCDCEGGGGGGGGDFDCFEGG<FF?+=?G>*;A5@A@A@DFA)>@AC6.>>CDGFFGFFFADFF256:AE?788A?08@FFB@>6;(69<6(8??FFF??(*)*-.:<).4+.0).*((
@M03152:184:000000000-AWYW1:1:2106:16187:4167 2:N:0:TCGCCTTAATACCTGT
CCCAACTATCCCTATTAATCATTACGTCAATCCTAGAAACCAACAAAATAGGATCGAACGTCCTATTTCTTTATTCCATGCTAATGTATTCAAGCGTTAGCCTGCTTTAAACACTCTAATTTTTTCAAAGTAACAGTCCAGATTCCTCGCAACACCAAATTAATGGCATTACGGCTCATCAGGAAGGAGGAATCAGTGAGACCAGTACATACCAGAGGCATGACCAACCTACTAACACCGAAAGTCAACTACGAGCTTAGATCGGAAGAGCGTCGTGGAGGGAAAGAACAGGAAGGTAGAA
+
CCCCCGGGGGGGGGGGGGGGGGGGGGGGGEFGGGGGGGGGGGGGGGGGGGGGFGGGGGGGGGGGGGGGGGGGGGGGGGCGGGGGGGGGGGGGFGGGGGGGGGGGGGFFFFFGGGGGGGFFGGGCGGGGGGGGGGFGGGCFGGGGGGGGGGGDGFGGGGGGGGDDDD8F8?GFFGGGGGGGFFGEC8EGGGEGFGG9=9D5FFC@FFF7;9DC+97F55@FAFFEFEDA>5@AAFEF*<>AFA>(=BCC38;=@DD=5;EEF5<?2;?95(390;61()-18::@().4:<?0,:()0)*))
@M03152:184:000000000-AWYW1:1:2106:26069:4448 2:N:0:TCGCCTTAATACCTGT
CCCAACTATCCCTATTAATCATTACGTCAACCCTAGAAACCAACAAAATAAGATCGACGTCCTATTTCATTATTCCATGCTAGTGTATTCAAGCGTTAGCCTGCTCTAAACACTCTAATTTTTTCAAAGTAACAGTCCTGTTTCCCCGCAACACCAAATTAATGGCATCACGGTTCTACAAGAGGGAGGAATCAGTGAAGCCAGTTCATACCGGTGGCACGACCGACCTACTGACCCCGAAATTCAACTACGAGCTTAGATCGGAAGAGCGTCGTGTAGGGAAAGAACAGGAGTAGTGCTA
+
CCCCCEGGGGGGGFGGGGGFGDEFGFGG,FEFGG8ECAEGG8FEFEECCEFGCGGC6@FCFCFG,CFF<<F<EAFGGGGGGG9EEFFGDGGAFFGEECCE=@DFC,A<?EDEFCFF9,?FFFE7,CF9?FEFFFG?>?A<EDE;@:>CEGGG8E:DF8EFC=D8DFDFFFG6CDD6ADFD88=8688FCEF?EFCCFDF7,AD54?+?C9B*99CDFFF5*29:=@@))6;66+7CFF<;E>)9AAEAC6)(//.())))16221321329(43(3()626?,.2)3:?B((,*(**(*))
@M03152:184:000000000-AWYW1:1:2106:17923:4477 2:N:0:TCGCCTTAATACCTGT
CCCAACTATCCCTATTAATCATTACTTCGGTCCTAGAAACCAACAAAATAGAACCAAAGTCCTATTCTATTATTCCATGCTAATGTATTCAAGCGAAAGCCTGCTTTAAACACTCTAATTTTTTCAAAGTAAAAGTCCTGGATCCCCTGCGCACTAAGTTAATAGCACGCAGGTTCCCCAGAAGGAAAGACCCGACCAGAGGCAGTGCTTGACGTGAGCCAAGACCACCCAGCCAGGTCCGAAATTCAACTACGAGCTTAGATCGGAAGAGCGTCGGGTAGGGAAAGAACAGGAATGTGGA
+
CCCCCGGGGGGGGGGGGGGGGGGGGGGGGGGGGGGGGGGGGGGGGGGGGGGGGGGGGGGGGGGGGGGGGGGGGGGGGGGGGGGGGGGGGGGGGGGGGGGGGGGGF9FGGGGGGGGGGGGGGGGGDGGGGGGGGGGGGGGGFGGGGGGGGGDGGGGGGGB;FFGGCFGGGDGGDEGFGCGGGGGGGGGCGGGFGGCE9CFFGGCDG5A79AFF5DC>FECFF@AB2<@F>BFFF4>?FBCBA>B=FCFFEFFF;C:151=9<C<?7@@@9@F?6(,4(71(8FBFB)(.4,1::*./96*))
@M03152:184:000000000-AWYW1:1:2106:20290:4544 2:N:0:TCGCCTTAATACCTGT
CCCAACTATCCCTATTAATCATTACGTCGATCCTAGAAACCAACAAAATAGGATCAAACGTCCTATTTCATTATTCCATGCTAATGTATTCAAGCTAACGCTTGCTTTAAACACTCTAATTTTTTCAAAGTAACAGTCCTGATTTCCCACGACACCAAATTAATGACATCGTGGTTCGTCAGAAGGGAGAAACCAACCAGACCAGTACACACCAAAGACGCGACCAATCTGTTAGTCCCGAAATTCAACTACGAGATTAGATCGGAAGAGCGTCGTGTCGGGAAAGAAAAGGCATGGGAAA
+
CCCCCGGGGGGGGGGGGGGGGGGGGGGGG7@FFGGGGGFGGGGGGGGGGGGGCGGGGGGGFGGGGGGGGGGGGGFG9FFGGGGGGGGDEFCGGCGGFGGGGCCCDDFFFFGFGGGGGGGGGGGGGGGGGFEGG<AAFC8FGGG9FFGEGGCEGGGGGG89FGGG8DGC8FDGG6=8FCGGGDCC?FDCGGGDG8EFEDGFGGDCGFF?FFGGGGGFAFB>ABE25>BAF6/:++8CAED=F>=;FAC@7DFFDC5,;)4=E??;@<;>B?B0,-340)(-1505,)34723((0)..(*,(
@M03152:184:000000000-AWYW1:1:2106:7391:4562 2:N:0:TCGCCTTAATACCTGT
CCCAACTATCCCTATTAATCATTACGTCGATCCTAGAAACCAACAAAATAGGTTCGAACGTCCTATTTCATTATTCCATGCTAATGTATTCGAGCGATTGCCTGCATTAAACACTCTAATTTTTTCAAAGTAACAGTCCTAACTCCCCGTAACACCAAATTAATGACATCACGATTTGTCAGAAGGGAGAAATCAATAACGTTAGTACGTACCAAGGCACGACCGACGTATTGATCCCGAAATTCAACTACGAGCTTAGATAGGCAGAGCGTCGTGTAGGGAAAGAACAGGTAGGAGTAGA
+
@<@CCF<FFCEGGGGGFGGEEGGGG@FGCEGGGAEFGFAFFGGGG@E@E9FFC9FEGFGG@8CF9FGGGFFADCAFCFGGGGGGGCG9@FFEA<CE@CBGDFGGG,5AFF9FAFGGGEFGDE9FFGGGF<<<FFFG@DEGG9ED9FGGDGCEGGG>=DECEFGGAAFGFFGG8E8==,=3=E,@AE7F68=FF,=DEGE6@795+?CGD697DGGA5?D>?@55)))6868?8C5@=5*>A>:)@FE65CF0;DF(;9))/))(//1=:?96?>>6?;4<(72.4)(20(,-5<(*0.>))
@M03152:184:000000000-AWYW1:1:2106:22310:4816 2:N:0:TCGCCTTAATACCTGT
CCCAACTATCCCTATTAATCATTACGTCGATCTTAGAAACCAACGAAATAAGATCAAACGTCCTATTTCATTATTCCATGCTAATGTATTCAAGCCAAAGCCTGCTTTAAACACTCTAATTTTTTCAAAGTAACAGTCCTGATTCCCCACGACATCAAATTAATGACATCATGCTTCGTCAGAAGGGAGAAACCAATTGTACCAGTGCGTACCGTTGGCACGACCAATAAATTGATCCCGAAATTCAACTACGAGCTTAGATCGGAAGAGCGTCGTGTAGGGAAAGAACAGCGATGGATAG
+
CCCCCGGGGGGGGGGGGGGGGGGGGGGGGEGGGGGGGGGGGGGGGGGGGGGGFGGGGGGGGCGGGGGGGGGGGGGGGGGGGFGGGGGGGGFGGGGGGGGGGGGGGGGGGGGGDGGGGCEGGGGGGGGGGGGGGGGGGEFFGFGGGGF8@EGDGGCFGGGGGGGGGGGGGGGGGGGGFGGGGGGGGGCD68FDFFGDGFCFGG7D=F?FDFGGCG?BBFFFF5>AFBBFFFFFA8;9=6D2?BD(1B?F47F=@<8@BEF@C69;@?@BFF(32(64?><AABFF:F3:7<B((2()).*)(
@M03152:184:000000000-AWYW1:1:2106:26057:4881 2:N:0:TCGCCTTAATACCTGT
CCCAACTATCCCTATTAATCATTACGGTGATCCTAGAAACCAACAAAATAGAATCATGCCGTCCTATTTTATTATTCCATGCTAATGTATTCAAGCAAACTGCCTGCTTTAAACACTCTAATTTTTTCAAAGTAAAGGTCCTGGTTCCCCGTGACACCCAATTAAGGTCATCGCGGTTCTCCAGAAGGTGAGAAATTGACTACACCAGTTCATACCCCTTAAGGCACGACCGATGTGTCAATCCCGAAATTCAACTACGAGCTTAGATCGGAATAGAGTCGTGTAGGGAAAGAACAGGTAA
+
CCCCCGGGEEGGGGGGGGAFGFGGGGGGFGGG9AFGDGGGGGCGGGGFFFFGGGGGGFEGG@FGGGGE<CFEC<EF9FGFGDGGGGGGGGGFFG<FGGG,EF9FFGGGGGGG,?EEGGGGGGG<<FFCEFCGAFDFGAE,EFFFGEFEEGGGGGGGGFGGGGG8;,@,?DGCD8DCC7>DC89>8?EFGF8DFG8FADFFGGFECFFGGFGFG@CF?5CFF@+08=)*<@A5?D=?F6CAEEFB4:9B988;CCA7AE(,6>6(.4;?CF6;1077/;7),8()(9):7101:607)(26)
@M03152:184:000000000-AWYW1:1:2106:24605:4928 2:N:0:TCGCCTTAATACCTGT
CCCAACTATCCCTATTAATCATTACGTCGATCCTAGAAACCAACAAAATAGGGTCAAACGTCCTATTTCATTATTCCATGCTAATGTATTCAAGCTAACGCTTGCTTTAAACACTCTAATTTTTTCAAAGTAACAGTCCTGATTTCCCACGACACCAAATTAATGACATCGCGGTTCCTCAGAAGGGAGAAACCAACTAGACAAGTACACACCGAAGGCGCGACCAATCTGTTAGTCCCGAAATTCAACTACGAGCTTAGATCGGAAGAGCGTCGTGTAGGGAAAGAACAGGTATGTGGAT
+
CC@CCGFGGGEGGGGGGGGGGFGGGGGGGGGGGGGGGGGGGGGGGGGGGGGGGFCFCDGGGGGGGGGGGGGGGGGGGGGGGGDGGFGGGF9ECE@FA@FEGE@FDCCFGGGEDFFGFGGGFFGGGGGGGEFB<FAEGC@EFGGGGG94=FD6EEEGGGGGGGGGDAFGGFGC?+=8>FGGFG8C8F>8++@DFEGFDGG?GG8=FFFGGFF5D>CB9BB4?>5(5>@FF6/4:+9=69*6=.>1FF?A?FFFDD8>:1)4;??0(28(4:761123(7()8)35<4(3383:)<-)9)*))
@M03152:184:000000000-AWYW1:1:2106:25936:4958 2:N:0:TCGCCTTAATACCTGT
CCCAACTATCCCTATTAATCATTACGTCGATCCTAGAAATCAACAAAATTGGTACGAAAGTCCTATTTCATTATTCCATGCTAATGTATTCGAGCGATTGCCTGCTTTAAACACTCTAATTTTTTCAAAGTAAACGCTCTAACTTCCCGTAACATCAAATTAATGACATCACGGTTCGTCAGAAGGGAGAAATCAATAAAGTTAGTACGTAGACAAGGTACGACAGGGGCATTGAGCCAGAAATTCAACTATGCGAGCAGATAGGGAGAGCGTCGTGTAGGGGAAGAACAGGTAAGCGTCG
+
CCCCCGGGGGGGGGGGGGGGGGG9FGGGGC,,,,,CFGG,C6F,,CFG<,,C6,<,6C,@6CFGGGGGGFGGGGGGGGGGGGGGGGGGGGGCGFGG7,4BF<FGGGGGGGGGFGGGGGGGGGGCGGGGGGFGG9,@++@D=FEF4,9E=>7++CAE,,@>F,@@DD,93?DGGGGCD=0CFGGG+D+,@6DFEC,,2?E+,=CE,+12+3=+++,**30+459)800*/*/;FGE*9-*-/()*+11:*1)*/+2()((/3..)((((((11./((-.(.4@(04)40((4437)**(/((
@M03152:184:000000000-AWYW1:1:2106:21063:5018 2:N:0:TCGCCTTAATACCTGT
CCCAACTATCCCTATTAATCATTACGTCGATCCTAGAAACCAACAAAATAGGATCAAACGTCCTATTTCATTATTCCATGCTAATGTATTCAAGCTAACGCTTGCTTTAAACACTCTAATTTTTTCAAAGTAACAGTCCTGATTTCCCACGACACCAAATTAATGACATAGTGGTTCGTCAGAAGGGAGAAACCAACTAGACCAGTACACACCAATGGCGCGACCAATCTGTTAGTCCCGAAATTAAACTACGAGCTTAGATCGGAACGGCGTCGCGTAGGGAAAGAACCAGGCAGTTGAA
+
C@9CCG@EEFCAF<EFFCCEEGGFGDEF@FGCF<EEEGDEGCGGG@FGGGGGGAFFCF<FFCFGGFGCFEGDCFGG9,FGFAFDGFGGE,6C9E<9,E@@>@FF<?<A95AFFGG?F?FDECD?F8AB<A5,C99FFF,EEDF,EFG?E8=>ED:8E?F9>=;EC8ECC+==A83+?BDGGG89DE3663=FE8=DCF,4<++:CAAGGFFD=C?FA6)9@59):>BFAFE:8D?CA4?(8@A2=*7FA++):D>(54>375.4(40((/42(39(-8;><3:51)48(4(((*,0))2)-
@M03152:184:000000000-AWYW1:1:2106:22805:5020 2:N:0:TCGCCTTAATACCTGT
CCCAACTATCCCTATTAATCATTACGTCAACCCTAGAAACCAACAAAATAAGATCGACGTCCTATTTCATTATTCCATGCTAATGTATTCAAGCGTTAGCCTGCTTTAAACACTCCAATTTTTTCAAAGTAACAGTCCTGTTTCCCCGCAACACCAAGTTAATGGCATCACGGTTCTACAAGAGGGAGGAATCAGTGAGGCCAGTTCATACCGTTGGCACGACCGACCTACTGACCCCGAAATTCAACTACGAGCTTAGATCGGAAGAGCGTCGTGTAGGGAAAGAAACGGTTTGAGTACA
+
CCCCCGGGCFFGGGGGGGEFGGGGGGGGCGGGGGGGGGGGGGGGGGGGGGGGGGGGGGGGDGGGGGGGGGGGGAEFGGGGFGDGGFGGFGFGGFCFGFCF8CF@FGGFGFGGFGF,EFFFGGGGGGFGGGGFGFFF@FFGGGEFDF,@CCGEFGE6BDDD@DFAFGFFFGDCEGDGGFGFG88@D6E7CEFF?EFGGGCFCCGDGFF@GF79CFGEF*:9*<A4:@F)8A=AAGFFFFC;AB=)+;.65DFFF*)(;734)<<?B2(,8(2,4>>03@>D:F2),041(-,3(*-*))*.-
@M03152:184:000000000-AWYW1:1:2106:10680:5050 2:N:0:TCGCCTTAATACCTGT
CCCAACTATCCCTATTAATCATTACGTCAACCCTAGAAACCAACAAAATAAGATCGACGTCCTATTTCATTATTCCATGCTAATGTATTCAAGCGTTAGCCTGCTTTAAACACTCTAATTTTTTCAAAGTAACAGTCCTGTTTCCCCGCAACATCAAATTAATGGCATCACGGTTCTACAAGAGGGAGGAATCAGTGAGGCCGGTTCATACCGTTGGCACGACCGACCTACTGACCCCGAAATTCAACTACGAGCTTAGATCGGAAGAGCGTCGTGTAGGGAAAGAACAGGAATGTGTAGG
+
CCCCCGGGGGGGGGGGGGGGGGGGGGGGGGGGGGGGGGGGGGGGGGGGGGGGGGGGGGGGGGGGGGGGGGGGGGGEFGGGGGGGGGGAFGGGGGGGGGGFGEFGFAFGGGGGGGGGGFFGGGGGGEFGGGGGGGGGGGGGGGGGGGGGGGGGGFFGGGGFFGGCCFEDGDFEEGGDDGGGGGGGGGGGGGGCEFGGGGGF?FGFGFFFGFGFGGGFFFEFFFBFFF@E;FFFFGFFF?DFFF43AFFFCGFFFG:1AA?FAD?B?4;??072<>2?:<>A?F:@:?:12(1((+./1574)
@M03152:184:000000000-AWYW1:1:2106:15289:5179 2:N:0:TCGCCTTAATACCTGT
CCCAACTATCCCTATTAATCATTACGGCAGTTCTTAAAGACCAACAAAATAGAACCACACGTCCTATTTTATTATTCCATGCTAATGTATTCAGGCATAGGCCTGCTTTGAACACTCTAATTTTCTCAAGGTAAAAGTCCTGGTTCCCCGACGCATTCAATAAAGAGCACAAAGGTTCACCAAGAGGCAAGACCCAGTCGAGCAGTAAACACGCCGTCAGGCGGACCACCCCACCAGATCCGAAATTCAACTACGAGCTTAGAGAGGAAGAGCGTCGTGTAGGGAAAGAACAGGAATGGAA
+
CCCCCGGGGGGGGGGGGGFGGGGGGGGGGGGGGGGGGGGGGGGGGGGGGGGGGGGGGGGGGFGGGGGGGGGGGGGGGGGFGGGGGGGGGGGGGGGGGGGGGGGGEFGFGGGGGFGGGGGGGGGGFGGGGGFFFGGGGGFCFGCGGGGGGEGGGGGGGGGGGGGGGGFGGGGGGGGGGGFGGGGGGGGGGGGGGGGGGGDFGGGFG@FDGCG?6CFD>DAEF2AAB9>//6>5?D3552;;/:B;D5;+9FFEF45<59-4:?>))48<B?7:?B314.4.3BA3?F8BF?031:27654))
@M03152:184:000000000-AWYW1:1:2106:17889:5203 2:N:0:TCGCCTTAATACCTGT
CCCAACTATCCCTATTAATCATTGCTTCGGATTCTGAAAACCAACAAAATAGAACTGAAGCCCTATTTCATTATTCCATGCTAATGTATTCAAGCGTACGCTTGCTTTAAACACTCTAATTTTTTCAAAGTAAACGTCCTGGTTCGGCCGCCGAGCCCAGTTAAGGGCCGACGTCCCCCCAGAAAGGGGTGGTCCGAAAACCGGCAGTACAGACCTTGCGGCCGACCGCCGTTGGGCCACCGAAATTCAACTACGAGCTTAGATCGGAAGAGAGGCGTGTAGGGAAAGAACAAGTAGGGTT
+
CCCCCGGGGGGGGGGGGFGCGGGGGGGGGGGGGGGGGGFGGGECGGGGGGGGGGGGGGGGGFGGGGGGGGDFGGGGGGGGDFGGFEFFFFGGGGGGGGGGGEGFGEFFEGGGGFGGGEFGGGGGGGGCFFFGDCFGGGGEGGFFGGGGGGGCEGGGGGGGFCGGGGGDDDGCEGGCD8@EGGGGGFGGDEGCGFGGEC:A8DGFGFFF7BGFC<=;AF@E3(<>94>ED>9B57?35(9:F>5955A4:FFBBDB?30-89>ADD:04<;,.(((-7068:445704,(42((25=*4*((
@M03152:184:000000000-AWYW1:1:2106:13981:5240 2:N:0:TCGCCTTAATACCTGT
CCCAACTATCCCTATTAATCATTACTTCGGTCCTAGAAACCAACAAAATAGAACCAAAGTCCTATTCTATTATTCCATGCTAATGTATTCAAGCGAAAGCCTGCTTTAAACACTCTAATTTTTTCAAAGTAAAAGTCCTGGATCCCCTGCGCACTCAATTAAGGGCACACAGGTTCCCCAGAAGGAAAGACCCGACCAGAGGCAGTGCTTACCTTGCGGCCAGACCACCCAGCCAGGCCCGAAATTCAACTACGAGCTTAGATCGGAAGAGCGTCGTGAGGGGAAAGAACAGATATGTGTA
+
CCCCCGGGGGGGGGGGGGGGGGGGGGGGGGGGGGGGGGFGGGGGGGGGGGGGGGGGGFFGGFFE9FFFFCGEFGGGGGGGEFGGGGFCEFFFCECFGG@EFGGGGGGCE9EEGGGGGGGGGGGGGGGGFEFGGGGG9FFACEF8ECDDGGDG7@>DFFGFGGC8=EDGGGGGG=?8D9DGGFEG+DBBD?E8DBCEGGFFGF6=EFAFGCFC7=CCFD9**:9==2@F))();/87)-*/.2B.56;F)::E;D>051;937<?;06?9<0014,(-)((()4<6)..24:((+66*6*.)
@M03152:184:000000000-AWYW1:1:2106:7483:5280 2:N:0:TCGCCTTAATACCTGT
CACAACTATCCCTATTAATCATTACGGCGGTCCTAGAAACCAACAAAATAGAACCGCACGTCCTATTCTATTATTCCATGCTAATGTATTCGAGCAAAGGCCTGCATTGAACACTCTCATTTTTTAAAAGTAAAAGTCCTGGTTCCCCGACACACCCAGTGAAGGGCAAGTGGTTCTCCAGAAGGAAAGGCCCGGCCCGACCAGTGCACGCGGTGAGGCGGACCGGCCAGCCAGGCCCGACATTCAACTACGAGCCGAGAGACGCACACCGTCGTCTAGGGATACAACGTGTATGCGTAAA
+
A-ACCFFEEFGGGFFGGGGGFGGGGFGGGGEGGGGDFGGGGGGEGGGGFGCFFGGDGGDCFFCC999FG9@FCFCFGF6<FFE,CCBD,,<FE<CEFE=8EGEGG,?F<FADEFF8F,?FCFGFG,E,C<AFFEFFF,,C,,@:>,C?=EE63DFGGGEDFC=,,=+1+6DC9@DGGE7@7<9EFGC<:DCD*3;;*@CD5CDDEFF+8;DDD<CFFF?D3(0--9(<))(0<7(5@1),)())9*6FA4;:<G3(),(-((((((,((--(424(().3()(0)13)(--(.+.*)-*((
@M03152:184:000000000-AWYW1:1:2106:22629:5368 2:N:0:TCGCCTTAATACCTGT
CCCAACTATCCCTATTAATCATTACTGTGATCTTAGAAACCAACAAAATAAGACCAAAGTCCTATTCTATTATTCCATGCTAATGTATACAAGCGTGCGCCTGCTTTGAACACTCTAATTTTTTCAAGGTAAACGTTCTGGCTTCCCAGCCCGCCCAGTAAAGGGCAGACTGGTTCCCCAGAAGGAAAGGGTCGGTCGCGGCAGTACTCGCCGAAACGGCGGACCACCCGACCAACCCCGAAATTCAACTACGAGCTTAGATCGGACGCGCGACGTGTAGGGAAAGAATAGGAAGGTATGA
+
CCCCCGGGGGGGGGGGGGGGGGGGGGGGGGGGGGGGGGGGGGGGGGGGGGGGGGGGFGGGGGGGGGGGGGGFGGGGGGGGGGGGGGGGGFGGGGGGCGEGGGGGGGGGGGFGGGGGGEGGGGGGGGGACFGGGGGGGEEFGGGGGCEFCGFGEDEGEGGGGGGFEEFEFGGFDDDGDFC=CCFGCGGDGGGFGGGGGGGFGGD@GFFDDEGGGGGFF;9D36>:>?63;3(7>GFGF0D>:;E1FF>4<CFB?D@B336<<A2<?B((((,4(4244;:D<D05:>(4)).,)3()0)*()
@M03152:184:000000000-AWYW1:1:2106:24495:5421 2:N:0:TCGCCTTAATACCTGT
CCCAACTATCCCTATTAATCATGAGTTCCTTGGCACCCGAAATTCAACTACGAGCTTAGATCGGAAGAGCGTCGTGTAGGGAAAGAACAGGTATGTGTAGATATCCGTGGTTGCCGTATCAGTAAAAAAAAAAAATCAATCATCTAAGATAGCTGCACTATAGTGCTTCCGCGTAAGTGGAACCCCAGCACTCATGCTTCCCCCACTCGCTACATCACACTCTCGAAGAATCCAACAATTACACCATACATCATGTCATACAACATTGCACTCAGACACCCAAGTGTAAATGACCATGTCA
+
CCCCCGGGFAEGGFEGGGGGGGGGCFFGGGGFEFFGGGGGDEGGGGGGGGGGGGGDGFDF<EFGFEGGFFG@FFFGFFGFFGGGFGFCFFDFF,,C6C<65C,C,,,9,84,,4?C++,A?,ABAE,?F:C7=F+,8A,,336,,,,,,6,,;,,,,==,,,,,,,,25+3++4*4*7+,*,,*31*5,1,6,,2,5DE+,2*(*0/2*)/*:*11+*)/)/0;()(22)/2/*)*)(*.37/);7)*.*0)6*1)*)-)-).).().6)4).,)).)(-(0().*-6)-4))35)))*.)
@M03152:184:000000000-AWYW1:1:2106:21494:5461 2:N:0:TCGCCTTAATACCTGT
CCCAACTATCCCTATTAATCATTGCTTCGGATTCTGAAAACCAACAAAATAGAACTGAAGCCCTATTTCATTATTCCATGCTAATGTATTCAAGCGTACGCTTGCTTTGAACACTCTAATTTTTTCAAAGTAAACGTCCTGGTTCGGCCGCCGAGCCCAGTTAAGGGCCGACGTTCCCCCAGAAAGAGGTGGTCCGAAAACCGGCAGTACAGACCTTGCGGCCGACCGCCGTTGGGCCACCGAAATTCAACTACGAGCTTAGATCGGAAGAGCGTCGTGTAGGGAAAGAACAGGTATGGGT
+
CCCCCGGGGGGGGGGGGGGGGGGGGGGGGGGGGGGGGGGGGGGGGGGGGGGGGGGGGGGGGGGGGGGGGGGGGGGGGGGGGFGGGGGGGGGGGGGGGGGGGFGGGGGGGFGGGCFGGGGGGGGGGGGGGDGGGGGGGGGGGGGGGGGGGGGDGE:EGFGGGGGGGGGEGGDGE7?EGFFEGGFGGGGGGGGGGGGGG7EEGDGFC4>FGFGFGGGA*:=>D>A2;>BFFEFF:3:DF0*(8>39B4>FAFFBF47:>>136?))<:<:04(((196>),(.9<F::?:74(8:=)**(*(,
@M03152:184:000000000-AWYW1:1:2106:19702:5612 2:N:0:TCGCCTTAATACCTGT
CCCAACTATCCCTATTAATCATTACGTCAACCCTAGAAACCAACAAAATAAGATCGACGTCCTATTTCATTATTCCATGCTAATGTATTCAAGCGTTAGCCTGCTTTAAACACTCCAATTTTTTCAAAGTAACAGTCCTGTTTCCCCGCAACACCAAGTTAATGGCATCACGGTTCTACAAGAGGGAGGAATCAGTGAGGCCAGTTCATACCGTTGGCACGACCGACCTACTGACCCCGAAATTCAACTACGAGCTTAGATCGGAAGAGCGGCGTGTAGGGAAAGAACAGGTATGTGTAAA
+
CCCCCGGGFGGFFGGGGGGGGGGGGGGGGGGGGGGGGGGGGGGGGGGGGGGGGGFGGGGGGGGGFGGGGGGGGGGGGGGGGGGGGGGGFFEFFGGGGGEGGGGFGGGGGGGGGGGGGFGGGFFGGGGGGGGGGGGGGGGGGGGGGGGGEGGGGGGFGGGGGGGFGCGGGGGGGFGGGGGFFGGDDD7ECGFE8CFFGFGFGDG>GFFGGFGGDGGFFFFFFFFFFF@?BFFFFGFCFDDBFFFFFFCFCCFDDDEFF344)9:<1?B1019((437<><A:FB41)4(8<0.-+(/1)*))
@M03152:184:000000000-AWYW1:1:2106:21895:5718 2:N:0:TCGCCTTAATACCTGT
CCCAACTATCCCTATTAATCATTACTTCGGTCCTAGAAACCAACAAAATAGAACCAAAGTCCTATTCTATTATCCCATGCTAATGTATTCAAGCGTAAGCCTGCTTTAAACACTCTAATTTTTTCAAAGTAAAAGTCCTGGATCCCTTGCGCACCACAATTAAGAGCACACAAGTTCCCCAGAAGGAAAGACCCAACCAGAGCAGTGCTAACCTTTCGGCAAGACCACCCAGCTACGTACGAAATTCAACTACGAGCTGAGATCGTAAGAGCGTCGGGTAGGGCAAGAACAGGTAGGGGAA
+
CB<@C@@EGAGGGG,F@FC<ECC<CCCEG@6CFGGGGDFDGCECCDD@FGGGFFC@CFEGC,<CDACFGFCGDE<,6,C6EE@C,CEC<FCFGGGG@:E@CGG,95C9CAAFG<,CFEB5CFF7FF?<BFE<,EGDE=BD8:A8=E8B88CC=+4D8=@99EDGGFFF=FFEDFFF9C?,=3@EGFFGGGGGCGFGGDC??88:@C5+2?FFC+2<B@55BAF)8089*:B*@*:*:0*)//62A=CACC=7=*/6).()(9)./(/58).((.6(,).(4)4)(0(3<(((.36*)()((
@M03152:184:000000000-AWYW1:1:2106:22617:5820 2:N:0:TCGCCTTAATACCTGT
CCCAACTATCCCTATTAATCATTACTTCGGTCCTAGAAACCAACAAAATAGAACCAAAGTCCTATTCTATTATTCCATGCTAATGTATTCAAGCGTATGCCTGCTTTAAACACTCTAATTTTTTCAAAGTAAAAGTCCTGGATCCCCAGCGCACTCAATTAAGAGCACGCTGGTTCCTCAGAAGGAAAGACCCGACCAGAGCAGTGCTTACCTTTCGGCAAGACCGCCCAGCCAGGTCCGAAATTAAACTACGAGCTTAGATCGGAAGAGCGTCGTGTAGGGAAAGAAAAGAGAAGGGAAG
+
CCCCCGGGGGGGGGGGGGGGGGFGGGGGGGGGGGGGGGGGGGGGGGGGGGGGGGGGGGFFG9FGGECEGGGFGFFGGFFG<FGGGCF@CFFGGEGGGEGGFEFGGFGGGGGGGEFGGDGGGGGGGFAGFEFGGGGGGFFFGGGFFFGGCGGGGGGGGGGGGGGGGGFEDDDECD78?ADGGGGFGGGFDFFG8EEGGGFFCDFCE?CFCFGG7CAFA5AEACF@BFFF>ABFFGFCA38=59DF6*9+.:FE6CB>E@<@3)971;11(((2(-(,-024>D?:(040(.8(4*(7)4*2(
@M03152:184:000000000-AWYW1:1:2106:26463:5968 2:N:0:TCGCCTTAATACCTGT
CCCAACTATCCCTATTAATCATTACTTCGGTCCTAGAAACCAACAAAATAGAACCAAAGTCCTATTCTATTATTCCATGCTAATGTATTCAAGCGTAAGCCTGCTTTAAACACTCTAATTTTTTCAAAGTAAAAGTCCTGGATCCCTTGCGCACCACAATTAAGAGCACACAAGTTCCCCAGAAGGAAAGACCCAACCAGAGCAGTGCTAACCTTTCGGCAAGACCACCCAGCCAGGTCCGAAATTCACCTACGAGCTTAGATCGGAAGAGCGTCGTGGAGGGAAAGAACAGGAAAGGGGA
+
CCCCCGGGGFFGGGGGGGGGGGGFGGGGGGGGCFGGGGGGGGGGGGGGGGGGGGGGGGGEFACFFCFGGGGGGGGADGGFGEFGGGGFCFEFGFGFECFG,EEFGGDFDFDFGEFGEFFFGGGGGFFFGGGGFFGFGGGGGGCFCGGGCDGDC@CEGGF9BFGGE@,@=DFGGFFAD9=@=EGGG8EFGFGGFEEFGGEFC==D8=0:+3C?7=9AFBFAEA5=@08?*9<A47B7A@**9(52?F4=*26>>DD@)4(;=E3583?<B@D391(:33(4:@0)3)(3:(236*())(*((
@M03152:184:000000000-AWYW1:1:2106:14242:6034 2:N:0:TCGCCTTAATACCTGT
CCCAACTATCCCTATTAATCATTACGTCAATCTTAGAAACCAACAAAATAAGATCAAACGTCCTATTTCATTATTCCATGCTAATGTATTCAAGCGCTTGCCTGCTTTAAACACTCTAATTTTTTCGAAGTAACAGTCCTGATTCCTCGCAACACCAAATTAATGGCATTACGGCTCATCAAGAGGGAGGAGTCAGCAAGGCCAGTACATACCAGTTGCACGACCAACCTGCTAACCCCGAAATTCAACTACGAGCTTAGATCGGAAGAGCGTCGTGTAGGGAAAGAAAAGGTAGGGAACG
+
CCCCCGGGGGCFGGGGGGGGGGGGGGGGEGGGGFFGGGGGGGGGGGGGAFFGGGGFGGGGEEEGGCGGGGGGGGFACEFGCEFGGGG9<CACFGGGEGGG?FGGGEA<?@FFDFCDGCFFGGGGEGGFDCCFF9FGGDFGFCFCAFGGGGGGGGGGGFDEEGGGG9?FGGGG?G+3=FCGDFGGCDECEECGGGFF=DGD?F+8C697C7CD69E01=CAF5?85@>9:FBF4C<C9BD=BFF>++9=?=/)(:)38())./9333?91(/2((,(-0(68),5:523(4.-)<)5)(*(,
@M03152:184:000000000-AWYW1:1:2106:23660:6233 2:N:0:TCGCCTTAATACCTGT
CCCAACTATCCCTATTAATCATTACATCAGTCTTAGAAACCAACAAAATAAGACCAACGTCATATTCTATTATCCCATGCTGTAATATTCAATGGCAAGGTTACGCCTGCTTTGAACACTCTAATTTTTTCAAAGTAAATGATTGGAAGCGGTTGCCCACTATCCAAACGTAGGAAGCCCAGACCCAGCCACGCCACACGGACGAGCTTTGGCCTGAATGCCCCCGAAATTCAACTACGAGCTTAGATCGGAAGAGCGTCGTGTAGGGAAAGAACAGGTATGTGAAAGACGAGGGTGTGGG
+
CCCCCGGGGGGGGEFGGGGGGFGGGGGGGGGGGGFGGGGFDFFGGGGGGGGGGGGGGGGGFEEE9F@FCGFGGGGGGFGGGGGGGGGGGGFFGFFGGFGGGGFGGDGGGGGGGGGAFGGFFGGDGGGGGGGFFFGGGGGCFAEGGFD;EGGGGDGFGCGG?,BDDFGFFDGGGGGA?C@FDDGGFGGGGGGGGGGGGF8?C?DAEFFDFFGCCFFF9FEFFFFFBAF8BACFFF?7;=<2?9=4AFC;CD3((15=AF963,8805)3<1(4:003(0.4.))*)1))(.(-4*()0(*-(
@M03152:184:000000000-AWYW1:1:2106:15996:6289 2:N:0:TCGCCTTAATACCTGT
CCCAACTATCCCTATTAATCATTGCGTCGATCCTAGAAACCAACAAAATAGGTTCGAACGTCCTATTTCATTATTCCATGCTAATGTATTCGAGCGATTGCCTGCTTTAAACACCCTAATTTTTTCAAAGTAACAGTCCTAACTCCCCGTAACACCAAATTAATGACATCACGATTTGTTAGAAGGGAGAAATCAATAACGTTAGTACGTACCAAGCCACGACCGACGTATTGATCCCGAAATTCAACTACGAGCTTAGATCGGAAGAGCGTCGTGTAGGGAAAGAACAGGTAATTGTAGA
+
CCCCCGGGGGGGGGGGGGGGGGGGGGGGGGGGGGGGGGGGGGGGGGGGGGGGEFGGGGGGFGGGGGGGGGGGGGGGGGGFGGGGGGGGGDGGGCGGEFGGGFGGGFGGFG9DGGGGGGDGGGGGGGGGGGGGGGGGGGGGGGGGGGGGEECGGGGGGGGGGFGGGGGGGGGGGGGGGGGGFFDCFGCFGGGGGFF?FGFA6F?C7CFFGAC9DG66*3@659B9A>@FBF=FFC?CFF:;BFFEAF?F64;1?CF2A<4C4>:BF?6??<99?(4(.8>>0?:0(.,4:4())+)**)*.)
@M03152:184:000000000-AWYW1:1:2106:25360:6315 2:N:0:TCGCCTTAATACCTGT
CCCAACTATCCCTATTAATCATTACGGCGATCCTAGAAACCAACAAAATAGGACCGCACGTCCTATTTTATTATTCCATGCTAATGTATTCGGGCGTAAGCCTGCTTTGAACACTCTAATTTTTTCAAAGTAAAAATCATGGTTCCCTGCCACACCCAGTAAAGGGCATAACAGCTCACCACGAGGTAAGCCTCCACCGCTCCAGTACACACCCAAATAGGCGGACCGGGCGGCAAAGGCCGAAATTCAACTACGAGCCTAGATCGGAAGAGCGTCGCGTCGGGAAAGAACAGGGATGTGT
+
CCCCCGGGGGGGGGGGGGGGGGGGGGGGFGGGGGFCGGGGGGFFFFGGG9FFGGGGGGGGFFFGGGGGGGGGGGGGGGGGGGGGGFG9FGGG?FGGGGGGGGGGGGGGFGGGGFGGGFFGGGGGDGGGFAFFGGGGGCFGE9EGGGGGGGGDFGGGGFGGC,3,===EF?GGGCFD?DGGGGG7DDGGGGGE<,@CGFGFGCCEFFFGGFGG4CFFAB4+)0:(626::A;8>C>DF:C0FB79>4<=AC7A?G><E((.447)6<<0(,31(3>:0)((,.4@9F0:1<(((2())(2))
@M03152:184:000000000-AWYW1:1:2106:11862:6329 2:N:0:TCGCCTTAATACCTGT
CCCAACTATCCCTATTAATCATTACTTCGGTCCTAGAAACCAACAAAATAGAACCAAAGTCCTATTCTATTATTCCATGCTAATGTATTCAAGCGAAAGCCTGCTTTAAACACTCTAATTTTTTCAAAGTAAAAGTCCTGGATCCCCTGCGCACTAAGTTAATAGCACACAGGTTCCCCAGAAGGAAAGACCCGACCAGAGGCAGTGCTTGACGTGAGCCAAGACCACCCAGCCAGGTCCGAAATTCAACTACGAGCTTAGATCGGAAGAGCGTCGTGTAGGGAAAGAAAGGGTATGTGTG
+
CCCCCGGGGGGGGGGGGGGGGGGGGGGGGGGGGGGGGGGGFGGGGGGGGGGGGGGGG?FFGGGFGGGGGGGGGGGGGGGGGGGGGGGGGGGGGGGGGGGFGGGGGGGGGGGGGGGGFGGGGGGGGGGFEGFGGGGGGGGGGGGGGGFGGGGGGGGGGFGGGGGGFGGGGGGGCDFGGGGCCFGGGGGGGGGGGGDGEGGAFFDFEFFFGFGGC5A>6@E>>CFBBBDFFDDFF4>?47CBB@B=;+8B<GFFEDD0:>EFE<<?;;?FFDD816(4-<??>??F:)4:(.((-*()0-*.(
@M03152:184:000000000-AWYW1:1:2106:21049:6419 2:N:0:TCGCCTTAATACCTGT
CCCAACTATCCCTATTAATCATTACGGCGACTCTAGAAACCAACAAAATAGAACCGCACGCCCTATTTTATTATGCCATGCTAATGTATTCAGGCAAAGGCCTGCTTTGAACACTCTAATTTTCTCAAGGTAAAAGTCCTGGTTCCCCAACACACCCAATTAAGGGCATGCCGGCTCACCAAGAGGTAGAACCCAGGCAGACAGTACGTACCCAATAGGCAGACCGCCCGACCAGGTTCGAAATTCAACTACGCACTTTGACCGGAAGAGCGCCAGGTAGGGAAAGAACAGGAATATGTAG
+
CCCCCGGGGGGGGGGGGGGGGGGGGGEGGGGGGGGGGGFGG<FGGGGGGGGGGGGGEFGGGFGGGGFFGGGGGEAGGGGGGGGGGFGGGGGGGGGGCC<D8EG,,EFAFD?E,?FE?FFGAEGG?F,EFGEGGGC9EF9CF8@F=F@E8BC6==CGD8F,@AAAECG+DFG?E=>EGGGFCCF8?>;FFFGFFGG7*<:9AFF5A>F4*97*;>*;4+49355(6-8;)=08=5;7));;):E0@FE6);A;())-73))))),0(-3,(,,(,((-6:71)4>0)(.(,,8(0.*/.;)-
@M03152:184:000000000-AWYW1:1:2106:14702:6468 2:N:0:TCGCCTTAATACCTGT
CCCAACTATCCCTATTAATCATGAGTTCCTTGGCACCCGAAATTCAACTACGAGCTTAGATCGGAAGAGCGTCGTGTAGGGAAAGAACAGGTATGTGTAGATCTCGGAGGGCGGCGTAATATTAAAAAAAAAAAAAAGAATGCGGAACGATACGGAGGGGTTCGAACCTCAACAGACGCGCACTGCCAGAAACAAGCATTTGGCACTGTTGGCATTCATACTATCAAGGACGTTGCTCACACGATGATGGATGCCGTTGGAGCAGACACGCACGTAGATTTGTCAGTCTAATCACAATCAC
+
CCCCCEGGGFFFGFGGCGGGGFFGFAFGGGGGDGFGGGGDGEFFGDGGGCFGEGGGGGGGGGGGDGGGGGGGGGFC<8EFGGGGFGFG8ECF,96F,C,,CFGFA,,++8+,++4+6+++,97,CAABCF8++3<5***6,,,*4*******4******1*/*******00+*0*3/4)*//***+*++0*+*0*02*+/+**)+*)0****0*+1**./*)/))))*)).))*(**-*))()()))*)*0))*)()-((.(((((((((((((,(,))))/-1)*))-))-)+.**)0)(
@M03152:184:000000000-AWYW1:1:2106:13359:6556 2:N:0:TCGCCTTAATACCTGT
CCCAACTATCCCTATTAATCATTACGTCGATCCTAGAAATCAACAAAATAGGTTCGAACGTCCTATTTCATTATTCCATGCTAATGTATTCGAGCGATTGCCTGCTTTAAACACTCTAATTTTTTCAAAGTAACAGCTCTAACTTCCCGTAACATCAAATTAATGACATCACGGTTCGTCAGAAGGGAGAAATCAATAACGTTAGTACGTACCAAAGGTACGACCGACGTATTGATCCCGAAATTCAACTACGAGCTTAGATGGGAAGAGCGTAGTGTAGGGAAAGAACAGGGATGGTTAA
+
CCCCCGGGFEGGGFGGGGGGGGGGGGCEEGGGDGGFEGGGGGGGGGGGGGGGGGGEFGFGFGEGGGFGGGGGGGGGGGGFGGGGGGFFCFGCGFCGGGDGGFFEEEFFFGGGFGGGGGGGGGGGGGGDFCFGGGGGGFGGGGGGGGGGEGDGGGGGGGGGGGGGGGGGFCGGGG?EGCGEGGG96,+@CCF=D;EDGD30@;0:CCEC+3AF7CGCC*:>8@D555=EABBFA+8@C**/?@5<FFCFFGFE1C)6A(;@C?)4;(/(,(6>B(4,8*-62345<)43(,,(-14)0):4)
@M03152:184:000000000-AWYW1:1:2106:18142:6604 2:N:0:TCGCCTTAATACCTGT
CCCAACTATCCCTATTAATCATTACGGTGATCCTAGAAACCAACAAAATAGAATCATGCCGTCCTATTTTATTATTCCATGCTAATGTATTCAAGCAAAATGCCTGCTTTAAACACTCTAATTTTTTCAAAGTAAAGGTCCTGGTTCCCCGCGACACCCAATTAAGGGCATCGTGGTTCTCCAGAAGGTGAGAAATTGACTACACCAGTTCATACCCCTTAAGTCACGACCGATGTGTCAATCCCGAAATTCAACTACGAGCTTAGATCGGAAGAGCGTCGTGTAGGGAAAGAAAAGGTAA
+
CCCCCGGGGGGGGGGGGGGGGGGGGGGGGGGGGGGGGGGGGGFGGGGGGGGGGGGGGGGGGFEGGCGGGGGGGGGGGGGGGGGGGGGGFGGDFGGGGGGGGGGGGGGGGGGGDGGGGGGGGGGGGGGGGGFDFGCFFGFFGGGFGGGGGGGGGGGGGFGGGGGGGGCFGGFFGGGCGCFGGGGGGGGEGGGGGFFGFGGFADCEFAFGGFGGGGGFF>=CF5A*;=E>DB@FA:=;=EGEAECBFB>D0>FFF7:CFF?D@@>;<EC?52,67617<>>69.37:?-2813(4*,5)494)
@M03152:184:000000000-AWYW1:1:2106:11143:6724 2:N:0:TCGCCTTAATACCTGT
CCCAACTATCCCTATTAATCATTACGGCGATCCTAGAAACCAACAAAATAGGACCGCACGTCCTATTTTATTATTCCATGCTAATGTATTCGGGCGTAAGCCTGCTTTGAACACTCTAATTTTTTCAAAGTAAAAATCATGGTTCCCTGCCACACCCAGTAAAGGGCATAACAGCTCACCACGAGGTAAGCCTCCACCGCTCCAGTACACACCCAAATAGGCGGACCGGGCGGCAAAGGCCGAAATTCAACTACGAGCTTAGATCGGAAGAGCGCCGGGTAGGGAAAGAACAGGTACATGT
+
CCCCCGGGEGFFGGGGGGGGGGGGGGGGFFGGGGGGGGGFGGGGGGGGGGGGGGGGGGGG@FGGFFGGFGGGGGGGDGGGGGGGGGFGGGGDG7FEGGGGGGGGGFFFEGGFFEGGGG<EFFGGCFFFGFGEFGG9FEFGCFG;EGGGFGGGGGGDGFGEEGGGFC>@DFFEF,=DDGG69FE@DCE,@EGFCFFCFF@>*;@=CCADFFFGGGF5AB>86>520:>BB5(:57(15:7:)4:>>F)0::@28F>0>0;?2<AA<16?(-11?>(7;)223@:EF)3(3((.42)8*)26)
@M03152:184:000000000-AWYW1:1:2106:5995:6760 2:N:0:TCGCCTTAATACCTGT
CCCAACTATCCCTATTAATCATTGCGGCAGTTCTTAAAGACCAACAAAATAGAACCACACGTCCTATTTTATTATTCCATGCTAATGTATTCAGGCATAGGCCTGCTTTGAACACTCTAATTTTCTCAAGGTAAAAGTCCTGGTTCCCCGACGCATTCAATAAAGAGCACAAAGGTTCACCAAGAGGCAAGACCCAGTCGAGCAGTAAACACGCCGTCAGGCGGACCGCCCCACCAGATCCGACATTCAACTACGAGCTCAGATCGGAAGAGCGTAGTGAAGGGAAAGAACAAGAATATGT
+
CCCCC7<CFGFFGCFGDGGGGFEEEEGGGGEAFGGGGDFFGGGFDC8FCFC@C@CEFGFGDGEGC9FEFFFGGFGGFGAFGCEG<@F6F<C<F9@@FGGG<,E8CFFFG9FG<EFCFFBEEAFFGAEFFGCEFGFG;:E,CFCAECCGGGDCEC:EGFG9EDFGAE??=D8,@=?==DDDDC=FFFCEE=+@@E=DGGGBEGDAF<8<CFGFDG*<@4>A4<?@2>(:5=:B>C1*;28;F@F()0<7>7?926),7;F433>)5(-32-8(4,-((0.)5/,8(08:F.(.(*(0*-2))
@M03152:184:000000000-AWYW1:1:2106:21268:6763 2:N:0:TCGCCTTAATACCTGT
CCCAACTATCCCTATTAATCATTACGTCGATCCTAGAAACCAACAAAATAAGATCGACGTCCTATTTCATTATTCCATGCTAATGTATTCAAGCGTTAGCCTGCTTTAAACACTCTAATTTTTTCAAAGTAACAGTCCTGTTTCCCCGCAACACCAAGTTAATGGCATCACGGTTCTACAAGAGGGAGGAATCAGTGAGGCCAGTTCATACCGTTGGCACGACCGACCTACTGACCACGAAATTCAACTACGAGCTTAGTTCGGACGAGCGCCGTGTAGGGAAAGAACATGCATGTGGAAA
+
CCCCCGGGGGGGGGGGGGGGGGGGGGGGGGGGGGGGGGGGGGGGGGGGGFGGGGGGEGGGGGGGGGGGGFGGGGGGGGGGGGGGGFGGGGGGFGGGFGCFDEGGGGFDGGGGFGFGFGGFGGGGGGFGFFGGGGGFCGGGGGFGCF8@78CEGGDGFFGFGAF8DFGFFCF++6=@D@=8+,@BD@=F8C,6@FFFG<@5?FFCGFFDFFG>9CEA5A@FB)*:49@456>AFGB?)65:D2)7CFCC<FF(18B@F9<))7398(462(,((472,.:2(04),)(.,),).+)//.*))
@M03152:184:000000000-AWYW1:1:2106:26598:6841 2:N:0:TCGCCTTAATACCTGT
CCCAACTATCCCTATTAATCATTACGTCGATCCTAGAAACCAACAAAATAGGGTCAAACGTCCTATTTCATTATTCCATGCTAATGTATTCAAGCGCGAGCCTGCTTTAAACACTCTAATTTTTTCAAAGTAACAGTCCTGGTTCCCCGCCACACCAACTGAATGGCATGACGGTTCTTCAGAAGGTAGGAACCAGTGACACCAGTGCATACCGAAGGCACGACCAGCGTACTGATACCGAAATTCAACTACGAGCTTGGATCGGAAGAGCGTAGGGGAGGGAAAAAAGAGGTATGGGGAA
+
AC9@CCFGFGGDF9EFFFGFGGCFFGGGGEGGGDFGFAFGFGGFFFFGFFFCFFEFFCECFFGGFFFGEGFGA@F9,FFE@CFGGGFCG<EFGFFGGGGE+@FEGEFCFGGGGFGGGGFGFGGGDC<@AFFEE?FFGGGGGGGGFC@GGG7BEGGEEFGCFCD8FGFGGGGGDEDCCBFG9=,>DD,><;@EFDC6A9@FGC+=FFF7C;ECG975?>BFFFFB2(/2)/-))29++.68:9E(8A<7)2;EFC>055(,4/.3(28>F:091(-1(),39<(81),(((.4)+)/),*-(
@M03152:184:000000000-AWYW1:1:2106:18645:6861 2:N:0:TCGCCTTAATACCTGT
CCCAACTATCCCTATTAATCATTACGTCGATCCTAGAAACCAACAAACTAGAATCAAACGTCCTATTTCATTATTCCATGCTAATGTATTCAAGCGTATGCCTGCTTTAAACACTCTAATTTTTTCAAAGTAACAGTCCTGATTCCCCAAGACACCAAATTAATGACATCAAGGTTCTTCAGAAGGGAGAAACCAGTAATGACAGTACGTACCGAAGCACGACCAACATACTGATCCCGAAATTCAACTACGAGCTTAGATCGGAAGAGCGTCGTGTAGGGAAAGAACAGGTATGTATAGA
+
CCCCCGGGGGGGGGGGGGGGGGGGGGGGFGGGGGGGGCFFGGGGGGGGGGGGGGGGFGGEFGGGFGGGGDFFGFGGGGGGGFGGGGGCECFGGCFGGGDGFAFGGEF9AGF9?FGGGGGEGDGGGGDCEGGFGGGCE@FGGGGGGA9FFG8FFEGCEE8DF8EFFFGFFGGGGD2@FGFDGCEED=B3+3@DGFE@FDDFEFFDG?DGGFFG6CEDA>=FDAFBB5>FFF599C7C+>4:BBFEFFCF<6)-(:B@)*8*7<@6?(38@@@;(69?=FC3(047:FF1.0,.)3(/*)2)-
@M03152:184:000000000-AWYW1:1:2106:15010:6929 2:N:0:TCGCCTTAATACCTGT
CCCAACTATCCCTATTAATCATTACGTCAATCCTAGAAACCAACAAAATAGGATCGAACGTCCTATTTCATTATTCCATGCTAATGTATTCAAGCGCATGCCTGCTTTAAACACTCTAATTTTTTCAAAGTAACAGTCCTGATTCCCCGCAACACCAAATTAATGGCATTACGGTTCGTCAAGAAGGAGGAATCAGCAACGCCAGTACGTACCTGTGGCACGACCGACATGCTGACCCCGAAATTCAACTACGAGCTTAGATCGGAAGAGCGTCGTGTAGGGAAAGAACAGGCATGTGTAA
+
CCCCCGGGGGGGGGGGGGGGGGGGGGGGGGGGGGGGGGGGFGGGGGGGGGGGFGGGGGGGFGGGGGGGGGGGGGGFGGGGGGGGGGGGGGGGGGGGGGGGGGGGGGGGGGGGGGGGGGGFGGGGGGGGGFGGGGGGGGGGGGGGGGGGGGGGGGGGGGGGGGGGFGGGGGGGGGGGGEDGGEC9AFFGGGGGGCFAFFFFGDDAGFFCDFGCGFGF5>24*>AF255?DFEFFDCFF1>15681AFCFFGFF<GABE4A?46:<?<F9?B0;>F0(-03AA>B>(<?<(((((*))*)*.)
@M03152:184:000000000-AWYW1:1:2106:5979:6956 2:N:0:TCGCCTTAATACCTGT
CCCAACTATCCCTATTAATCATTGCTTCGGATCCCGAAAACCAACAAAATAGGACTGAAGCCCTATTCCATTATTCCATGCTAATGTATTCAAGCGAACGCCTGCTTTGAACACCCTAATTTTTTCAAAGTAAACGTCACGGTTCCCGAGAGTGGCCAATCAAGGCAACCCCCGTTTCCCGCGAGGAGGACTGCCCGCCGGGGCGAGACCGAGAGGCCTGCCACCAGCTGGCAGCCCGAAATTCACTTACGAGCTTAGATCGGAAGAGCGTCGTGTAGGGAATGAAAGGGTGTGTCTTGTT
+
CCCCCEGGFGGGGGFGGGGGGGGGGGGGGGGGGGGGGGGGGGGGGGGGGGGGGGG@FGFGCF8FGGGGGGGGGGGGGGGGGGGGGGFGFFFFGGGGGGGGEFGGGFFFFFGGGGGDGGGGGGGGGGFGFGGGGGGEGFGGEGG@ECFEDEGGGFCEGDFFGFF8?FGGG=8>=CGFFF7ADGGGDE7CC**2DEC>EGEFGGG@G3AGGF55DDG@D))7>86,281)/)(.)91574)4>?64@4)*6D)((9>(*.)4:103(,8:?>B3214(8?7(,.())*))(-,,,*(**)*.-
@M03152:184:000000000-AWYW1:1:2106:21486:6987 2:N:0:TCGCCTTAATACCTGT
CCCAACTATCCCTATTAATCATTACGTCAATCCTAGAAACCAACAAAATAGGATCGAACGTCCTATTTCATTATTCCATGCTAATGTATTCAAGCGTTAGCTTGCTTTAAACACTCTAATTTTTTCAAAGTAACAGTCCAAATTCCCCAAAACACCAAATTAATGGCATTAAGGTTCATCAGGAAGGAGGAATCAGTGAGACCAGTACATACCAGAGGCATGACCAACCTACTAACTCCGAAATTCAACTACGAGCTTAGATCGGAAGAGCGTCGTGTAGGGAAAGAACAGATATGTCAAA
+
CCCCCGGGFFGGGAFGGGGGGEFFGGGFGCFGGGGF9FECFGFGGGGGGFFG9CFEFGGGFGGEFFFGGFEGEGCGGGGGGEGDFFFF9<EFF9FCCF,@FGGGGGGGGGGG9AF<EF9A@FGE=EFC,5A?,AA<@FF<9FFF;EFEC88DFFGCEG,@AAAEECDD=DF=,@=,+4?FF,,,=,8>DCGF8FGFGGFFDG?D@?FGFFC6=8E6A55AF@FEBEF>:C);*BAC8A555-55>>EF;+*):3355.C.8*8926=2(56(3((.(;1630350A5:8@@0)+./9)*.)
@M03152:184:000000000-AWYW1:1:2106:24602:7072 2:N:0:TCGCCTTAATACCTGT
CCCAACTATCCCTATTAATCATTACGGCGACTCTAGAAACCAACAAAATAGAACCGCACGTCCTATTTTATTATTCCATGCTAATGTATTCAGGCATAGGCCTGCTTTGAACACTCTAATTTTCTCAAGGTAAAAGTCCTGGTTCCCCGGCGCACGCCAGTGAAGGGCACGCCGGTTCACCAAGAGGTAAGACCCAGCCAGACAGTACACGCCGTTAGGCGGACCGCCCAGCCAGGCCCGAAATTCAACTACGAGCTTAGATCGGAAGAGCGTCGTGTAGGGAAAGAACAGGGCGGTATAA
+
CC?CCGGGFGGGGFGGEFGGGGGGGGGGEGGGGGGGGGGGGGGGG<FGFGGGGGGDGGGGE7@FGGGGGGGGGDGGGGGFGFGGGGGC9FGFGGGGGGGFGGGGGGGGCGFG<FFGGCCGGGGGGGGGGGEFGFFGGGGGGG8FGFGGGDCGEGGGGGGGGGAFG?CCG=?EGDD>>EGGGCEGFGGGFGGFGCFGG>:AFFGBGFFGFFGDGGCBBD@FF@B03>>5>524>C?CFBC2;(7./8>*6>))4C>1)45<4461?:6>(,26;?14-874758;?>8:8(40(*())(*.)
@M03152:184:000000000-AWYW1:1:2106:16540:7095 2:N:0:TCGCCTTAATACCTGT
CCCAACTATCCCTATTAATCATTACGTCAACCCTAGAAACCAACAAAATAAGATCGACGTCCTATTTCATTATTCCATGCTAATGTATTCAAGCGTTAGCCTGCTTTAAACACTCTAATTTTTTCAAAGTAACAGTCCTGTTTCCCCGCAACACCAAGTTAATGGCATCACGGTTCTACAAGAGGGAGGAATCAGTGAGGCCAGTTCATACCGTTGGCACGACCGACCTACTGACCCCGAAATTCAACTACGAGCTTAGATCGGAAGAGCGTCGTGTAGGGAAAGAACAGGAATGGGTAGA
+
CCCCCGGGGGGGGGGGGGGGGGGGGGGGGGGGGGGGGGGGGGGGGGGGGGGGGGGGGGGGGGGGGGGGGGGGGGGGGGGGGGGGGGGGGGGGGGDGGGGGGGGGGGGGGGGGGGGGGGGGGGGGGGGGGEFGGGGGGGGGGFGGGGGGGGGGGGGGGGGFGGGCAFFGG6DGCGGGD@FGGG8EFEGGGGGGGGGGGGFFGGGDGFFGGFGG>FD@FFFFFFEFF9@FE6BAAGEDFDDFFFAEFFFFEGFDDGFBFF@C6?<((-237:96:>-48842?F?F?F??7(((43))).*()
@M03152:184:000000000-AWYW1:1:2106:4205:7164 2:N:0:TCGCCTTAATACCTGT
CCCAACTATCCCTATTAATCATTACTGTGATCTTAGAAACCAACAAAATAAGACCAAAGTCCTATTCTATTATTCCATGCTAATGTATACAAGCGTGCGCCTGCTTTGAACACTCTAATTTTTTCAAGGTAAACGTTCTGGCTTCCCAGCCCGCCCAGTAAAGGGCAGACTGGTTCCCCAGAAGGAAAGGGTCGGTCGCGGCAGTACTCGCCGAAACGGCGGACAACCCGACCAACCCCGAAATTCAACTACGAGCTTAGATCGGAAGAGCGTCGTGTAGGGACAGAAAAGGAATTGGTAA
+
CCCCCGGGGGGGGGGGGGGGGGGGGGGGGGGGGGGGGGGGGGGGGGGGGCGFGGGGGGGGGGGGGGGGCFGGFGGCGGGGGGGDFFGGEGGGGFDEF@FCGG<FFFGGGGGGGFCFGGGGGGGGAFFFGFFGFFEFF?FFEDFFFGGGFGGGGGDEEGGBFGG8CE6@FGGFFGG8DF?@DC=8D8D,3DEFFEGCED6@GGG=7AAC=97CCDGFB;=DF9:;20=8>>;>35,95<3(>>54FFFFAFFFF37>3:4)----4(4471((41711).)5).)()())(5((*,)*(2.)
@M03152:184:000000000-AWYW1:1:2106:12879:7225 2:N:0:TCGCCTTAATACCTGT
CCCAACTATCCCTATTAATCATTACTTCAGCCCTAGAAACCAACGAAAGTAGAACCAAAGTCCTATTTCATTATCCCATGCTAATATATTCAAAGACTTGGATACGCCTGCTTTGAACACTCTAATTTCTTCACAGTAAAAGATTTGAAATACTTGATACCCTAATTATTAGATAATTTCGGGAGTTATTTCAAAAGGAAGGAAATAAAGATTTTAGTTCTCACTTTGTGAAGTGGACCGTAAATTCTTTATTAACCGAAATTCAACTACGAGCTTAGATTGGCAGAGCGTCGTGTAGGGA
+
CCCCCGGGGGGGGGGGGGGGGGGGGGGGGGGGGGFGFGGGFFGGGGDCFGGGGGGGGGGGFFGGGGGGGGGFFGGGGGGGGGG9FEF,FFGGGGFEFGGGF8FFGFGGGGFGGGCFF8?FFGGDCFGFGGCC9<E<FCFGGG8DEGFAD9EDFDG9EEAD=DGD8FE8DDG8,@DFGGGGDE67CCGFGFGFFD,EC6?;=6?)@DFDF++?=DAEFDC9=>FDE;DFFB;51D@C6@9):)35B;A9CC>ECF+*;)>9@DF;<*/:E=)79@@EFA=C*8()0//(/(6((1(;A)045
@M03152:184:000000000-AWYW1:1:2106:21489:7312 2:N:0:TCGCCTTAATACCTGT
CCCAACTATCCCTATTAATCATTACGTCGATCCTAGAAACCAACAAAATAGAATCAAACGTCCTATTTCATTATTCCATGCTAATGTATTCAAGCGTGAGCCTGCTTTAAACACTCTAATTTTTTCAAAGTAACAGTCCTGATTCCCCATGACACCAAATTAATGACATCATGGTTCGTCAGAAGGGAAGAAACCAATAAATTAGTACGTACCAAGGCACGACCAACATATTGATCCCGAAATTCAACTACGAGCTTAGATCGGAAGAGCGTCGTGTAGGGAAAGAACAGGTAGGGATAAA
+
CCCCCGGGGGGGGCGGGGGGGGGGGGGGGGGGGGAFGGGGGGGGGGGGGGGGGGGGGGGGGGGGGGGGGGGGFGGGGGFGGGGGGGGGGGGGG9F7F@FGGEGGGGGFGFGGGGGGGGGGGGGGGGGGGGGGGGGGGGGGFFGGGGGGGGGGGGGGGFGGGGGGGGGGGG?CFGGGGCDGGGGFGGGGF68??E8EFGG?GG7B,?CEGFGFGGGFFFFFA=BFFB>?6A5B++>C62*<5>A?FFEC?DF9@5BBFEFFFF;;;06(53(33(33(09)(837?F:7:(8>A+())(2))
@M03152:184:000000000-AWYW1:1:2106:28387:7383 2:N:0:TCGCCTTAATACCTGT
CCCAACTATCCCTATTAATCATTACGTCAACCCTAGAAACCAACAAAATAAGATCGACGTCCTATTTCATTATTCCATGCTAATGTATTCAAGCTTTAGCCTGCTTTAAACACTCTAATTTTTTCAAAGTAACAGTCCTGTTTCCCCGCAACACCAAGTTAATGGCATCACGGTTCTACAAGAGGGAGGAATCAGTGAGACCAGTTCATACCGTTGGCACGACCGACCTACTGACCCCGAAATTCAACTACGAGCTTAGATCTGAAGAGCGTCGTGTAGGGAAAGAACAAGTATCAGTGAA
+
CCCC@EGGAEFGGGGGFGGGGGGGGGDGCFGGEGGGGGGGGGGGGG@GGGGGDEEDCFGGGGG9FE,E@FGGGGGFAFG,EFGGGEDCCGGGGG,AE<FGGGCEA<9?FA<AFAFFGEFGGFGGDCAE9EFGFG,?EFG9>:EEFEFFGDGGGGG+=>=DDFG=9DDGFGFE>DC8D;8E+38,=8CF6>DF99AFD78+2;:8FFFDEFFGDG59A*6C>=992>=A?FEFA75?F2C@D0ACFFEFE4)(6937FE3))/)9<C)9@134496<64)-(0453?00((.--+)**)*-)
@M03152:184:000000000-AWYW1:1:2106:27724:7484 2:N:0:TCGCCTTAATACCTGT
CCCAACTATCCCTATTAATCATTACGTCAATCCTAGAAACCAACAAAATAAGATCAACGTCCTATTTCATTATTCCATGCTAATGTATTCAAGCGTTAGCCTGCTTTAAACACTCTAATTTTTTCAAAGTAACAGTCCTGTTTCCCCGCAACACCAAACTAATGGCATCACGGTTCTGCAAGAGGGAGGAATCAGTGAAGCCAGTACGTACCGGTGGCACTACCGACCTACTGACCCCGAAATTCAACTACGCGCTTAGAACGGAAGAGCTACGGGTAGGTAAAGAACAGGGAAGAGTGAG
+
C@CCCED<CGGGGGGG9FFFFGGGGFGGCFFG8FFGGCFGFFFGGGFGGGFFA9FFFC:DFDGGGGGGFFGGGEGCEFFG@@ECEDDFE,FGGG,BCGGFFCFFA,C<FCFGGGGFE?EFAEC@<F?FGGGGGGCFE:@?EEGGED8:C7CGGGGFG,94@==,EFGGG?GDCGGCD;+=+9D8=>B@EEGGGGGDDFGFCC+=F7++=;DCDCE5?ACF*:C5>>=>**5399E*6(8@D(?:F6)+.0;((:)6>?)).73???(1,,)).,((-)-4)*.1)93(38:,(*-)0.*))
@M03152:184:000000000-AWYW1:1:2106:8744:7563 2:N:0:TCGCCTTAATACCTGT
CCCAACTATCCCTATTAATCATTACGGCGACTCTAGAAACCAACAAAATAGAGCCGCACGTCCTATTTTATTATGCCATGCTAATGTATTCGGGCAAATGCCTGCTTTGAACACTCTAATTTTCTCAAGGTAAAGGTCCTGGTTCCCCAACACACCCCACAAAGGGCATGCCGGCTCACCAAGCGGTAGAACCCTGTCGGACAGTGCATACCGTGAGGCAGACCGCCCACCCAGGTTCGAAATTCAACTACGAGCTTAGATCGGAAGAGCGTCCTGTGGGGAAAGAAACGGTCAGTGGAGA
+
CCCCCGGGGGGGGGGGGGGDCFGGG8CF@CFGGG9EFCFFFGGGG8FFFGGGGFGGG7FGGGGEGGGGGAFGGEEGGGE<FGGAF<FEFFGF8FFCFGGCFFE,EEFGFCFFC8?,CE9EFGGGFGADGGGAFA<,EBECF,@FEGGGC@C8CEFGD+@ECF8==CEDFDF8@+=CCCFGGG6+@+@*:E,EF>,@FGG4*39)4B9+=BCFC:,856>))(;(33:3:),557(2;7:=5<5-@?A*66)405>6F4.))4:((4(3:?646(,46).(,5(8153((,(,(*.1*(*.,
@M03152:184:000000000-AWYW1:1:2106:26893:7596 2:N:0:TCGCCTTAATACCTGT
CCCAACTATCCCTATTAATCATTACGGCGACTCTAGAAACCAACAAAATAGAACCGCACGTCCTATTTTATTATGCCATGCTAATGTATTCAGGCAAAGGCCTGCTTTGAACACTCTAATTTTCTCAAGGTAAAAGTCCTGGTTCCCCAACACACCCAATTAAGGGCATGCCGGCTCACCAAGAGGTAGAACCCAGCCAGACAGTACGTACCCAATATGCATAACGCCCGACCAGGATCGAAATTCAACTACGAGCTTAGATCGGAAGAGCTTCGTAGAGGGAAAAGACAAGAATGGGGAG
+
CCCCCGGGEFFEAEFEGGC<FFGDFCFDEGEEFGCGFEGGGDFFGGGGFFFGGGGGDGGE@FFFGGGGGFDECFCFFFGFF@FA?FFGCCFGFGGFGF?=E=E=E8AEF9F?BFEFC,AF<,C@BDFCFGGEGGFG=,CFGG8?EGFE8BBF+@:EG+6DECFFEFE8DFD=CE+=+C=D=3=7:CB@6DECFCEGG>,*4;F@:=+<?AC>4CE*;+:E6*+*0)(/)////73<3)*/8;D;66?A?CF465).8@<3-4>B?0:1((()(.,,()(.374:6)(44((((0)*6,*((
@M03152:184:000000000-AWYW1:1:2106:6552:7616 2:N:0:TCGCCTTAATACCTGT
CCCAACTATCCCTATTAATCATTACGTCGATCCTAGAAACCAACAAAATAGGGTCAAACGTCCTATTTCATTATTCCATGCTAATGTATTCAAGCGCGAGCCTGCTTTAAACACTCTAATTTTTTCAAAGTAACAGTCCTGATTCCCCGCCACACCAACTTAATGACATGACGGTTCTTCAGAAGGGAGAAACCAGTGACACCAGTGCATACCGAAGGCACGACCAGCGTACTGCACTCGAAATTCAACTACGAGCTTAGATAGGAAGAGCGTCGTGATGGGAAAGAACAGGTGTGTGTAG
+
CCCCCGGGGGGGGAFEFGGGGGGGGGGGGDEFGGGGGGGGGGGGGGGGGGGCGGGGGCFCCCCEGGGAFFGGGGGGGGFGGGGGGFGGCAFGCGCGGGGGG7<EFFFGGGGGGGFFFFGGGGGDE,CFCEEFGGGGFFC,,A,FFFGGGGGGGGGGG?EEFEFFEEFGGGGGGGGECDDGGGAEDDEGGGGGGFGCFFGAG69=FFF7EFF*;?E>A4>FFFF5@9@FB):?FC**2;*2;;80++7C?CF;0*0,8(97)))/(/62:??>>0(-3),-)74@0F72(.(4)+.00,*))
@M03152:184:000000000-AWYW1:1:2106:24208:7699 2:N:0:TCGCCTTAATACCTGT
CCCAACTATCCCTATTAATCATGACTTCGGTCCTAGACACCAACAAAATAGAACCAAACCCCTTATCTCTTATTCCATTCTAATGTATTCAAACGTAAGCCTGCTTTTAACACTCTAATTTTTTCAAAGTAAAAATCCTGGATCAACTTGCACACTAAGTTAAGAGCACGCAAGAGCTACAGAAAGAAAGACCCCACAAGAGCAGTGCTTACCTTGCGGCAAGACCACACAGCGAGGCACGAAATTCAACTACGCACTAAGATCGGAAGAGCGTCGTGCACGGGATGAACAGGTATGTGTG
+
CCCCCGGGGGGGGGGGGGGGGG,F8EFG,,F,66F,6,,C6FG@,,,C,,,CFF@F8,,,6,C,;C,<,CFE,C,C,,,C6,C@9<:,CC6,,,,:,CA@=6,,,:5,C5,C<F,EC9EEGFGG,55AA,C,?,,A,,,,>:4,@A,9C>9,C9E8,@>D;D;,@,==++04=@D@D>+,=D9FFE8=3,=>=>+@C+3D?+AD=+;7<=CD6+,+;@)*310)@@@F**0*;*7*)(*0/(/()+)1?C6;)*)(23)6).9)(3(6((61,(((,)(()04)-)((-.6(43)0/67)(
@M03152:184:000000000-AWYW1:1:2106:11750:7712 2:N:0:TCGCCTTAATACCTGT
CCCAACTATCCCTATTAATCATTACTTCGGTCCTAGAAACCAACAAAATAGAACCAAAGTCCTATTCTATTATTCCATGCTAATGTATTCAAGCGAAAGCCTGCTTTAAACACTCTAATTTTTTCAAAGTAAAAGTCCTGGATCCCCTGCGCACTCAATTAAGGGCACACAGGTTCCCCAGAAGGAAAGACCCGACCAGAGGCAGTGCTTACCTTGCGGCAAGACCACCCAGCCAGGTCCGAAATTCAACTACGAGCTTAGATCGGAAGAGCGTCGTGTAGGGAAAGGAAAGGAATGGGTA
+
CCCCCGGGGGGGGGGGGGGGGGGGGGGGGGGGGGGGGGGGGGGGGGGGGGCGGGGGGGGGGGGGGGGGGGGGGGGGGGGGGGGGGGGGGGGGG9BFGFGGGGGGGGGGGGGGGGGGGFGGGFGGGGGAFGCGGGEFFGGFGGGGFGGGGFGGGGGGGGGFGCFC8EDEGGGGFGGFGGGGGGG8?8FFDDFFG66CEGFAF+=>EFFGF>97FCG69>8?BBA4=45?B55;AFBFFEGFFFFFF6):<FA;E3B(:;@EFC5<=D7;>?1?93:>6@23<=:7?:2(((.28*.))(*()
@M03152:184:000000000-AWYW1:1:2106:15678:7783 2:N:0:TCGCCTTAATACCTGT
CCCAACTATCCCTATTAATCATTACGTCGATCCTAGAAACCAACAAAATAGGTTCGAACGTCCTATTTCATTATTCCATGCTAATGTATTCGAGCGATTGCCTGCTTTAAACACTCTAATTTTTTCAAAGTAACAGTCCTGACTCCCCGTAACACCAAACTAATGACATCACGGCTCGTCAGAAGGGAGAAATCAATGACGTTAGTACGTACCGAGGCACGACCGACGTATTGATCCCGAAATTCAACTACGAGCTTAGATCGGAAGAGCGTCGTGTAGGGAAAGAACAGGAAGGTGTAGA
+
CCCCCGGGGGGGGGGGGGGGGGGGGGGGGGGGGGGGGGGGGGGGGGGGGGGGGFGGGGGGGGGGGGGGGGGGGGGGGGGGGGGGGGGGGGGGG?FGGGGGGGGFGGGGGGGGGGGGGGGGGGGGGGGGGFFGGGGGGGGGGGGGGGGGGGGGGGGGGGGGGGGGDGGGGGGGDGGGDGGGGGGGFGEFEGGGGGGGGFGFGDGDEFFG5AGGGGGFFEFFFFDFFF@FBFEFFGFFFFGFF>F9AFEFFGFFFG39?<<D496B6:9?B1;;0>1?B@AAF?B:?F84?F?((*()).*)-
@M03152:184:000000000-AWYW1:1:2106:20748:7852 2:N:0:TCGCCTTAATACCTGT
CCCAACTATCCCTATTAATCATTGCGTCGATCCTAGAAACCAACAAAATAGAATCAAACGTCCTATTTCGTTATTCCGTGCTAATGTATTCAAGCGTGAGCCTGCTTTAAACACTCTAATTTTTTCAAAGTAACAGTCCTGATTCCCCATGACACCAAATTAATGACATCATGGTTCGTCAGAAGGTAGGAATCAATAATACCAGTACGTACAATAGCACGACCAATAACTTAATCCCGAAATTCAACTACGAGCTTAGATCGGAAGAGCGTCGAGTAGGGAAAGAACCGGCAGTATTAAA
+
B9BCCGFGAFDFGFFGFGGGGGGGGGEFCEG@FGFA@6FFGECECGFEFFGGFFFFAFF@ACCCAFGGGGGFGGGGGGGGC@FGGDGFGCEDGC9FF@FCGGGGG8?EEBEF9FAFFG9FGGGFGGGFGGGGFGGFEDEF>EDGG;EDFGFFG9FGGCGGFFEF;EFFF6DC;FGFDB88DEC9=>DFGG?DGGGGGGGFGGGF897:?FF?C;E?+9:A5=*>===5C**=A8/=+5/<@>;>CFEFFG4897?2A43>3C((6768313((.((/;6<8@BF<53(.(,(-*(0*)*))
@M03152:184:000000000-AWYW1:1:2106:15348:7911 2:N:0:TCGCCTTAATACCTGT
CCCAACTATCCCTATTAATCATTACGTCGATCCTAGAGACCAACAAAATAGAATCAAACGTCCTATTTCATTATTCCATGCTAATGTATTCAAGCGTATGCCTGCTTTAAACACTCTAATTTTTTCAAAGTAACAGTCCTGATTCCCCAAGACACCAAATTAATGACATCAAGGTTCTTCAGAAGGGAGAAACCAATAATACCAGTACGTACCGAGGCACGACCAACAAATTGGTCCCGAAATTCAACTACGAGCTTAGATCGGAAGAGCGTCGTGTAGGGAAAGAACAGGTATGGGTAGA
+
CCCCCGGGGGGGGGGGGGGGGGGGGGGGGGGGGGGGGGGGGGGGGGGGGGGGGGGGGGGGGGGGGGGGGGGGGGGGGGGGGGGGGGGGGGGGGGGGGGGGGGFGGGGGGGGGGGGGGGGGGGGGGGGGDFGGGGGGGGGGGGGGGGFGGGGCGGGGGDGGGGFGG8FGGGGGGEFGFGGGGGGEFGGGGGGGGGGGGGFFGGFDDFFGGFGFDGEFFFFABAFFFFFFFFF68C6BAFGA>@;?FFFFEFFDFG4>FC<EEE@?6;1@@(0331,:?FAAFFFF?FB?BF?.5+.))(2-)
@M03152:184:000000000-AWYW1:1:2106:28703:7970 2:N:0:TCGCCTTAATACCTGT
CCCAACTATCCCTATTAATCATTACGTGGTCCTAAAACCAACAAAATAGAACCATCGTCCTATTTTATTATTCCATGCTAATGTATTCAGGCAAAAATGCCCGCTTTAAACACTCTAATTTTTTCAAAGTAAAGGTCCTGATTCATCGAAGCACCCAAGAGCATCCCGACTCACCAGAAGGTGAGAAATTGGCTACACACCGTTTCATGCCCCTAAAGGCACGATCGATATATCCCAATCCCGAAATTCAACTACGAGCTTAGATCGGAAGAGCGTCGGGTAGGAAAAGAACAGATATGTG
+
CCCCCGGGGGGGGGGGGGGGGGGGGGGGGGGGGGGGFGGFGGGGGGGGGCFGGGGGCDFGE@FGGGGGGFGGGAGGGGGGFEGGGFGCGFGGGGGGGFGGGGGGGCGGFFFGGFGGG9FGGGGGFG99EFCFGGGGGCFFGGGGGGGDFFGGFFGGGGG8F8DGGF8EGDDGGGGG?FFGF8EFDGGGGCDB8E8@EGFDGGGFG?FGGFD6CFFF?8=FF@>@5CFBAFAFFG4;?@DD4BD2??BFFGFCE*)/:?07ECEFF3=0239@DF(,()((.885)*5,(-22<*(*1)0.)
@M03152:184:000000000-AWYW1:1:2106:23796:8073 2:N:0:TCGCCTTAATACCTGT
CCCAACTATCCCTATTAATCATTACGGCGACTCTAGAAACCAACAAAATAGAACCGCACGTCCTATTTTATTATGCCATGCTAATGTATTCAGGCAAAGGCCTGCTTTGAACACTCTAATTTTCTCAAGGTAAAGGTCCTGGTTCCCCAACACACCCAATTAAGGGCATGCCGGCTCACCAAGAGGTAGAACCCAGCCAGACAGTACGTACCCAATAGGCAGACCGCCCGACCAGGTTCGAAATTCAACTACGAGCTTAGATCGGAAGAGCGTCGTGTAGGGAAAGAACAGGTAAGGTGAA
+
CCCCCGGGGGGGGGGGGGGGGGGGGGGGGGGGGGGGGGGGGGGGGGGGG9FGGGGGGGGGFGGGGGGGGGGGGGGGGGGGGGGGGGGGDEFGGGGGGGGGGGGGGFGGGGGGGGGGGGCGGGGGGGGGG?FFGDFEGGGGGGDGGGGGGGGGGGGGGGFGGGCGGGDGGGGFEGGGGGGGGGFFGGGFGGGGGGGGFFGFGGGFGFFGDFF>FFFFFFFFFFFF2>=?;B>E>57C=3;>FF3:8FCFFGAE6D3;)5:<B.)4?FFBB(,94199<>(5AD?F?>:??B?12<)0).*.)
@M03152:184:000000000-AWYW1:1:2106:9506:8113 2:N:0:TCGCCTTAATACCTGT
CCCAACTATCCCTATTAATCATTACGTCGATCCTAGAAACCAACAAAATAGAATCAAACGTCCTATTTCATTATTCCATGCTAATGTATTCAAGCGTATGCCTGCTTTAAACACTCTAATTTTTTCAAAGTAACAGTCCTGATTCCCCAAGACACCAAATTAATGACATCAAGGTTCTTCAGAAGGTAGAAACCAATAATGCCAGTACGTACCGAGGCACGACCAACAAATTGATCCCGAAATTCAACTACGAGCTTAGATCGGAAGAGCGTCGTGTAGGGAAAGAACAGGTATGTGTAGA
+
CCCCCGGGGGGGGGGGGGGGGGGGGGGGEGGGGGGGGGGGGGGGGGGGGGGGGGFFGGGGFGGGGGGGGGGGGGGGGGGGGGGGGGGGGGGGGFGGGGGGGAFFGGGGGGGGGGGGGGGGGGGGGGGGGAFFFGFFGGGGGDFGAFFF8EGGFGGGGGGGGGCDCEGGGGGGCFFGGGGGGGGGGGGFGGGGGDGCDFFFCDD8@DFDGFGGGGD?5DA6@AE5AFDFFFFFFFED6)*>DBA;AC<85D4925A-A6*8))4(:<@@;14630:;<;C<@F:FB@?7:0().<(/0.0.)
@M03152:184:000000000-AWYW1:1:2106:13149:8186 2:N:0:TCGCCTTAATACCTGT
CCCAACTATCCCTATTAATCATTACATCAGCCTTAGAAACCAACAAAATAAGACCAACGTCATATTCTATTATCCCATGCTGTAATATTCAATGGCAAGGTTGCGCCTGCTTTGAACACTCTAATTTTTTCAAAGTAAATGATCCGTAGCGAGTTTGACCCCACTAACGGAAGATAGGAAACGTCTGTCCAGCCACGCCACAAGGACGAGCTTTGACCTACGCATTCCGAAATTCAACTACGAGCTTAGATCGGAAGAGCGTCGTGTAGGGAAAGACAAGGTAAGAGTAGAGCACTGTGGG
+
CCCCCGGGGGGGGFGGGGGGGGGGGGGGGGGGGGGGGGGGGGGGGGGGGGGGGGGGGGGGGGGGGGGGFGGGGGFGFGFGGGGFGGGGGGGFGGGGGCFDFCFGGDFGFFGGGGGGGFFFGGGGGGGGGGFGGGGGGGFFGCCGGGGGDGGEECFFGGGFDECEGGFGGDDGGEGGG@FEF=EFGGGGGGGGGGGGGGGFGGD@FFFGCDGGGGGFFFFFFFFFADC64AAFAGFGFEG2)5):>B@A3;7C@DE;3//=93811:(167:8:,:0204137)*)*)).)-))+.)).:((
@M03152:184:000000000-AWYW1:1:2106:10512:8200 2:N:0:TCGCCTTAATACCTGT
CCCAACTATCCCTATTAATCATTACGTCGATCCTAGAAACTAACAAAATAGGTCCGAACGTCCTATTTCATTATTCCATGCTAATGTATTCGGGCGATTGCCTGCTTTAAACACTCTAATTTTTTCAAAGTAACAGTCCTGACTTCCCGTAACACCAAATTAATGACATCACGGCTCGTCAGAAGGGAGAAATCAATGACGTTAGTACGTACCGAGGCACGACCGACGTATTGATCCCGAAATTCAACTACGAGCTTAGACCGGAAGAGCGTCGTGTAGGGAAAGCAAAGTTAGGTGTATA
+
-B9CCGGGGGGFGFFGGFGGGGGCFGGG7@FFGGGFEGGGGGGGF<FGGGGGGGGGFEEGDFGEGGGGGAFE9FGGGGGDFGGGGGEFFGFDFGGGGGFGGGGFGGGGGGGGCGGGGFGGGGGGGEF9FCBFGGGFGG?FEFGGGGGGGGGGGGGGGFCEFGGGGCEFGGC9ECGEG8C6DECAD@CDGDEGFAFFFDAFCDFBEFCGGCFF9DG>AB>AADD>24@FFFEA;@CCA8D(:65E6FAF9C@6:959?<34))-4>(413:6311,4,8:A:48)(054(.-.60(**-*))
@M03152:184:000000000-AWYW1:1:2106:18552:8295 2:N:0:TCGCCTTAATACCTGT
CCCAACTATCCCTATTAATCATTACGTCAACCCTAGAAACCAACAAAATAAGATCGACGTCCTATTTCATTATTCCATGCTAATGTATTCAAGCGTTAGCCTGCTTTAAACACTCTAATTTTTTCAAAGTAACAGTCCTGTTTCCCCGCAACACCAAGTTAATGGCATCACGGTTCTACAAGAGGGAGGAATCAGTGAGGCCAGTTCATACCGTTGGCACGACCGACCTACTGACCCCGAAATTCAACTACGAGCTTAGATCGGAAGAGCGTCGAGTAGGGAAAGAACAGGTATGTGGAAA
+
CCCCCGGGFGGGGGGGGGGGGGGGGGGGGGGGGGGGGGGGFGGGGGGGGGGGGGGGGGGGGGGGGGGGGGGGGGGGGGGGGGGGGGGGGGGGGGGGGGGGGGGGGFGGGGGGGGGGFGGGGGGGGGGGCFGGGGGGGFGFGGGGGGGGGGGGGGGGCGGGGGGEGGGGGGGDDFGEG;=9?=FGG8CGEDGGFFFGGGGFGGFBGFCCFFGGGDEBFFEFFFFF)((:?4>A6CBCFFD@=@F48ACFE4F1;D>6FEEE<36161(22:97?0((,04>FF4@BF(((.()4+(**)0))
@M03152:184:000000000-AWYW1:1:2106:10589:8336 2:N:0:TCGCCTTAATACCTGT
CCCAACTATCCCTATTAATCATTACGTCGATCCTAGAAACCAACAAAATAGAATCAAACGTCCTATTTCATTATTCCATGCTAATGTATTCAAGCGTATGCCTGCTTTAAACACTCTAATTTTTTCAAAGTAACAGTCCTGATTCCCCAAGACACCAAATTAATGACATCAAGGTTCTTCAGAAAGAAGAAACCAGTAATGACAGTACGTACCGAAGCACGACCAACATACTGATCCCGAAATTCAACTACGAGCTTAGATCGGAAGAGCGTCGTGTAGGGAAAGAACAGGTAGGTGTAAA
+
CCCCCGGGGGGGGGGGGGGGGGGGGGGGGGGGGGGGGGGGGGGGGGGGGGGGGGGGGGGGGGGGGGGGGGGGGGGGGGGGGGGGGGGGGGGGGGGCFGGGGAFFGGGGGGGGDGGGGGGGGGFGGGGGGFFGAFGGGGGGGGGGGGGGGGGGGGGGGGEFDGGGGGGGGGGDEGCAFGGGGFGFFGGGGGGGGCFFADGFDGGE?DFGGFFGDDGE>ACFBABFFFFFAFEF6EE:9@CDFFFF+BEAEFA@=DDB)4>E??D(,:>FDF9(6;1:?F<E<F=F?FB037()-+-/77>))
@M03152:184:000000000-AWYW1:1:2106:5624:8337 2:N:0:TCGCCTTAATACCTGT
CCCAACTATCCCTATTAATCATTACGTCGATCCTAGAAACCAACAAAATAGGGTCAAACGTCCTATTTCATTATTCCATGCTAATGTATTCAAACGCGAGCCTGCTTTAAACACTCTAATTTTTTCAAAGTAACAGTCCTGATTCCCCGCCACACCAACTTAATGACATGACGGTTCTTCAGAAGGGAGAAACCAGTGACACCAGTGCATACCGAAGGCACGACCAGCGTACTGATCTCGAAATTCAACTACGAGCTTAGACCGGAAGAGCGTCGTGTAGGGAAAGAACAGGGATGTGTAA
+
CCCCCGGGGGGGGGGGGGGGGGGGGGGGGGGGGGGGGGGGGGGGGGGGGGGGGGGGGGGGDGGGGGGGGGGGGGGGGGGGGGGGGGGGGGGGGGGEDEEGGGGGGGGGGGGGGGGGGGGGGGGGGGGGCCGGGGGGFGGGGGGGGGGFEGGGGGGGGGGGGGGGFFGGGFGGGC8CGGGGGGGGGGGGGCEFEGGGGGGFGGGFGFCGGFGG5DGF>BFFFFFF@BBF>?>;FFFCFF73A8:?F6CFFG6@@DE0D;<=7)/66(9710:>>B((,045A>?48)08017:(58>))*.)
@M03152:184:000000000-AWYW1:1:2106:19780:8339 2:N:0:TCGCCTTAATACCTGT
CCCAACTATCCCTATTAATCATTACGTCAATCCTAGAAACCAACAAAATAGGATCGAACGTCCTATTTCATTATTCCATGCTAGTGTATTCAAGCGTTAGCCTGCTTTAAACACTCTAATTTTTTCAAAGTAACAGTCCAGTTTCCCCGCAACACCAAATTAATGGCATTACGGTTCATCAGGAAGGAGGAATCAGTAAGACCAGTGCATACCGGAGGCACGACCAATCTACTAACCCCGAAATTCAACTACCAGCTTAGATCGGCAGAGCGTCGGGTAGGGAAAGAACAGGTAGTGTTAA
+
CCCCCGGGGGGGGCFGGGFFGGGFGFGGGGGGGGGGFCFFEEFGDGFFGGGGGGGGGGGEFGGGGGGFGGGGGFGGGGGGGGGGGGGFGGGCC<EEGGGGGGGGD=FFFGGGGCFGGGFGGGGGGGGGGFG<EFEGGG?FGGGGGFGEEEGGGGGEG?FGGGGGGAFFGGGGG=DGGDGFGGGFG8EFGGGGGGGGGGGFGG6@FFADGFGC6DGEA5)*;=B9):@AFF4@A9?F6(99B>>5:AC+/;63(*;6)747.192(.3.6=303(((-.((,8(0()43(,2()3)*0)*))
@M03152:184:000000000-AWYW1:1:2106:19819:8351 2:N:0:TCGCCTTAATACCTGT
CCCAACTATCCCTATTAATCATTACGTCAACCCTAGAAACCAACAAAATAAGATCGACGTCCTATCTCATTATTCCATGCTAATGTATTCAAGCGTTAGCCTGCTTTAAACACTCCAATTTTTTCAAAGTAACAGTCCTGTTTCCCCGCAACACCAAGTTAATGGCATCACGGTTCTACAAGAGGGAGGAATCAGTGAGGCCAGTTCATACCGTTGGCACGACCGACCTACTGACCCCGAAATTCAACTACGAGCTTAGATCGGAAGAGCGTCGTGTAGGGAAAGAACAGGTATGTGAAGA
+
CCCCCGGGGGGGGGGGGGGGGGGGGGGGGGGGGGGGGEGGGGGGGGGGGGGGGGGGFGGGGGGFGGGGGGGGGGGGFGGGGGGGGGGGGGGGGGDGGGDFGGGGGDFEFGGGGGGGFFFFGGGGFGGGDFFGGFGGGGGFGGFFGGGGGGCGGGGGCFGGG8FGAFGGGGGDEFCGGGGGGG?@FCECE=DDCFFC:DEFGF?=@FFGG>+ADFE>5*89?DEFFFF;DFFFAC@DADG@3;F?FFEFFGFFDD>;A37C351:B(,(.(34:9BF<7>B:FB:2F4(((,.)2(9*)*))
@M03152:184:000000000-AWYW1:1:2106:13760:8356 2:N:0:TCGCCTTAATACCTGT
CCCAACTATCCCTATTAATCATTACTTCGGCTCCAGAAACCAACGAAATAAGAACCAAAATCGTTTTCCGTTATCCCATGCTGTAGTATTCAAGGCTCTTTTTTGCCTGCTTTGAACACCCTAATTTATTCAAAGTAAACGAATGGGAACTCCACGCTGCGCAGCAGAGTTGCCCCCACTGTGCAGCGCTTTTACCTCCGCCCAATTAAGGGTAGAGGTGAGTATCCCATAGGTAGAACGGGAGAGCTGGTACAGACCATACGCACGACCAACGTCTCCCTCTTCCGAAATTAAACTACTC
+
CCCCCGGDFFGGGCFGFGGGFEGGGGGGFEFGGGGGGC@EFFFGDGGGFGCAFFGGF<FGGGGGGFCGGGGGEFGFGGGDGGGGF<FFFGGGF9@D8F<<FFFGCCFBD@FCC<ACFGGGEDFFCFG9FFG9ECC?EF9FE7@FECCFGGGGFGGGG=CEEGC?>?,@=F@,@=DGDDGG6C9EG985@+88D,,EGDGEDDD9@A88B8C>CC*++*09FF8*:EE448=)?+*2?*;2?9BBFFFF(883);CE)((//(/,((((46(,((-3<F2:()(*./(8((3))+)9=2*))
@M03152:184:000000000-AWYW1:1:2106:27003:8370 2:N:0:TCGCCTTAATACCTGT
CCCAACTATCCCTATTAATCATTACGTGGTCCTAAAACCAACAAAATAGAACCATCGTCCTATTTTATTATTCCATGCTAATGTATTAAGGCAAAAATGCCCGCTTTAAACACTCTAATTTTTTCAAAGTAAAGGTCCTGATTCATCGAAGCACCCAAGAGCATCCCGACTCACCAGAAGGTGAGAAATTGGCTACACACCGTTTCATGCCCCTAAAGGCACGATCGATATATCCCAATCCCGAAATTCAACTACGAGCTTAGACCGGAAGCGCGTCGAGGAGGACAAGAACAGGGATCGG
+
CCCCCGGGFFGFGGGGGGGGGGGGGGGGGGGGFFAFGEFGFFGGGGGGGFFGFGGGFGGGGFGFGGGGGFGC<FGGGGGGFFDFGGC,C,CFFGGGDCFGGFCGGGGG9EFGGGGGFEEEGCGGGGFFFFGGGGGFDEEEEGGGEFGGGF7CGFF68FGGFGFGGEG>DGDGGGGDDGFD+@DGGGCFFEF?CFGFGGFBEG?=F61=@+;+=:CF5>*;*:*)08)*;?=99C*;A5*)9;?25?@CEGFEFGF(:(1,46);)).((30,391;()((()45().3<?B4?:()),1((
@M03152:184:000000000-AWYW1:1:2106:17656:8410 2:N:0:TCGCCTTAATACCTGT
CCCAACTATCCCTATTAATCATTACGTCGATCCTAGAAACCAACAAAATAGGTTCGAACGTCCTATTTCATTATTCCATGCTAATGTATTCGAGCGATTGCCTGCTTTAAACACTCTAATTTTTTCAAAGTAACAGTCCTGACTCCCCGTAACACCAAACTAATGACATCACGGCTCGTCAGAAGGGAGAAATCAATGACGTTAGTACGTACCGAGGCACGACCGACGTATTGATCCCGAAATTCAACTACGAGCTTAGATCGGAAGAGCGTCGTGTAGGGAAAGAACAGGAGTGTTTGAA
+
CCCCCGGGGGGGGGGGCGGGGGGGGGGGGGGGGFFGGGGGGGGGGGGGGGGGGGGGFGGGDFDGCFGGGFFGGGGGGGGGGGGGGGGFGGGGGGGGGGGCFGGGGGGGGGGC<FFGGGGFGGGGFFFGG,FFGFFGGGCG9AFGGFGGDGGGGGGGCDDGGG?EFDGFGCFGCC8EDEDGGGE9=>EFEEFFFGGFG?9A7C?8*1=?D;90@**39929B@D>BF>:8ACFFGEF6=5(:1:CCFCFE4=<65319>?24):(-((,(,,,2>(13)-215:)3?7:::.(-2(**(*))
@M03152:184:000000000-AWYW1:1:2106:4646:8412 2:N:0:TCGCCTTAATACCTGT
CCCAACTATCCCTATTAATCATTACTTCGGTCCTAGAAACCAACAAAATAGAACCAAAGTCCTATTCTATTATTCCATGCTAATGTATTCAAGCGAAAGCCTGCTTTAAACACTCTAATTTTTTCAAAGTAAAAGTCCTGGATCCCCTGCGCACTAAGTTAATAGCACGCAGGTTCCCCAGAAGGAAAGACCCGACCAGCGGCAGTGATTGACGTGTGCCAAGACCACCCAGGCAGGTCAGAACTTCAACCACGAGCTTAGAAAGGAACAGCGTAGTGTAGGGAAAGAAAATAAATGGGTA
+
CCCCCGGFFGAFFGEFFDEGGGGG9CFFE7FGFEDFGDD<FCD@CDDGFGFCFCCFF8<EEFFGACFGGGG9<CFGGAE,,EFG,9B,ECCEF?C,F@@FF,A8,,9FFCEF8?,AF9<AF,E@,9AE?FE?EF9ACF,E884,@:>=D,8CEE=DGC,>E,CD=AE,=CC88=23=B?,+,6=+@DCDDF@8B+8+3,*++38*3*++4+98*4?*38=B:A24)78/)/))2-289C)07683+/:C7.(3*:1563977))/,6(,(.3933((6))5*()..(4((..)0-**)*()
@M03152:184:000000000-AWYW1:1:2106:19773:8439 2:N:0:TCGCCTTAATACCTGT
CCCAACTATCCCTATTAATCATTACGTCGATCCTAGAAACTAACAAAATAGGTCCGAACGTCCTATTTCATTATTCCATGCTAATGTATTCGAGCGATTGCCTGCTTTAAACACTCTAATTTTTTCAAAGTAACAGTCCTGACTTCCCGTAACACCAAATTAATGACATCACGGCTCGTCAGAAGGGAGAAATCAATGACGTTAGTACGTACCGAGGCAAGACCCACGTATTGATCCCGAAATTTAACTACGAGCTTAGATCGGAAGAGCGGCGTGGAGGGAAAGAACAGTGAAGTGTAAT
+
CCCCCGGGGGGGGGGGGGGGGGGGGGGG7EEGGGGGGGGGGFGGGGGGGGGGFCFGGGGGGGGGGGGGGGGGFGGGGGGGGGGGGGGGGGGGGGGGBFGGGGGGGGGGGGGGGGGGGGGFGGGGGGFGG<FGGGGGGGGGFEEGGGGGGGGCGCGGGGGGFGGGFFGGGGGFC@>CG7=EGCFGGDCC>EGGGGGCF9D5:;78@F>=*;CFG*@*:@9*3464)0(:/0*2=C?:B2*2>>A?++61);F0(2:(/6/1)),(63-((((((--(().8;)27:48,(3-).+)**)0))
@M03152:184:000000000-AWYW1:1:2106:3515:8481 2:N:0:TCGCCTTAATACCTGT
CCCAACTATCCCTATTAATCATTACGTCAATCCTAGAAACCAACAAAATAGGATCGAACGTCCTATTTCATTATTCCATGCTAATGTATTCAAGCTTAAGCCTGCTTTAAACACTCTAATTTTTTCAAAGTAACAGTCCTGATTTCCCGCAACACCAAATTAATGGCATTACGTTTCGTCAAGAGGGAGGAATCAGCAAGGCCAGTACATACCAGTGGCACGACCGACCTGCTGACCCCGAAATTCAACTACGAACTTAGAGCGGACGAGCGACGTGTGGGGAGAGAACAGGTATGATTAG
+
CCCCCGGGFG<FFFGGGGGCGGGCFGGGEGGGGGGGGFGGFGFGGGGGGGFGAFGGGGCGFDCGFFFGGGGGGGGGGGGGGFFGGGFGEGGGGGGGGGGGGGGGG,A,?FFFDCFGGGGFGGFFGGGE@?@?AF,CCE,AEFEEFGGGDEGGDEB>C,DCEFEF8EGGGGGGG,0@D8=CCE9DF8@7E68?FFFFFGF*@8FCC@ACFFGGF?E09;869)3)155@49=FFG=GF2C()557F+/+7:)),*)(2?3).)9(3>((4(69(,2(()(,4)-)4)1:)12()+)9*)*-,
@M03152:184:000000000-AWYW1:1:2106:12326:8488 2:N:0:TCGCCTTAATACCTGT
CCCAACTATCCCTATTAATCATTACGTGGTCCTAAAACCAACAGAATAGAACCATCGTCCTATTTTATTATTCCATGCTAATGTATTCAGGCAAAAATGCCCGCTTTAAACACTCTAATTTTTTCAAAGTAAAGGTCCTGATTCATCGAAACACCCAAGAGCATCCCGACTCACCAGAAGGTGAGAAATTGGCTACACACCGTTTCATGCCCCTAAAGGCACGATCGATATATCCCAATCCCGAAATTCAACTACGAGCTTAGATCGGAAGAGCTACGTGTAGGGAAAGAACAGGACAGTG
+
CCCCCGGGGGGGGGGGGGGGGGGGGFGGGGGGGGGGGFGGGGGGFEGGGGFGGGGGGEGGGFGFFFFGGGGGGGGGGGGFDDGGGGGGGGGGGGGGGGGAF@FEGFGGC?EFGGGGGGGGGGGGGGCFFGDGAFCFAFFAFGGGGGGGGCEGGGGGGGFGFFFCAFGEDGGGGGDDF=?GDFGGGFG@C,9@FGG8963<+@+:@6FC7<;?GGGAFFEFA@BA9@59AFAFFG*;9@C@FBBFB47BEFFFF*)5)3(,5CFEFCD<F;((3()./:/3()7=2@<?B?(((2()..*.)
@M03152:184:000000000-AWYW1:1:2106:21188:8512 2:N:0:TCGCCTTAATACCTGT
CCCAACTATCCCTATTAATCATTACGTCAACCCTAGAAAACCAACAAAATAAGATCGACGTCCTATTTCATTACTCCATGCTAATGTATTCAAGCGTTAGCCTGCTTTAAACACTCTAATTTTTTCAAAGTAACAGTCCTGTTTCCCCGCAACATCAAATTAATGGCATCACGGTTCTACAAGAGGGAGGAATCAGTGAAGCCAGTTCATACCGGTGGCACGACCGACCTACTGACCCCGAAATTCAACTACGAGCTTAGATCGGAAGAGCGTCGTGTAGGGAAAGAACAGGTAAGGAGAA
+
CCCCCGGGGGGGGGGGGGGGGGGGGGGGGGGGGGGGGGGGGGGGGGGGGGGGGGGGGGGGGGGGGGGGGGGGGGGGGGGGGGGGGGGGGGGGGGGGGEGGGGGGGGGFGGGGGGGGGGGGGGGGGGF9F<FFGGGGGGGGGFGGGGGGGEGGGGGGGGGGGAFGGGGGGGGFGGCEGGGFFG9EFGG>EEGGGGGGDCGFGGDDFCF79ECFGGD>*980*<DFFBBEEEFFF68CABG@FB>6A+.:CF;;<D)351744)68??:BF:019<FB:)84A31>?>::00(45A2*))*,(
@M03152:184:000000000-AWYW1:1:2106:22378:8552 2:N:0:TCGCCTTAATACCTGT
CCCAACTATCCCTATTAATCATTACGTCAATCCTAGAAACCAACAAAATAAGATCAACGTCCTATTTCATTATTCCATGCTAATGTATTCAAGCGTTAGCCTGCTTTAAACACTCTAATTTTTTCAAAGTAACAGTCCTGTTTCCCCGCAACACCAAACTAATGGCATCACGGTTCTGCAAGAGGGAGGAATCAGTGAAGCCAGTACGTACCGGTGGCACGACCGACCTACTGACCCCGAAATTCAACTACGAGCTTAGATCGGAAGAGCGTCGTGTAGGGAAAGAAAAGGTACGTGTAGA
+
CCCCCGGGGGGGGEFGGGGGGGGGGGGGGDFGGGGGGGGGGGGGGGFFDGFG@FGGFGGGGGGGGGGGGGGGGGGGFGGGGGGGGGGG9FGFGGGFGGGGGDGGFFG9FGFGGGGG,5EDFGGGGGCFFGGC<F9FDAFFGGGG9FEGGG8EGGGG8FFF9,@E@D?A8=DDEFDGG9DEFEFGDGEFEDEFFDC:=D,9DCGFGFFCGFG>DCEB>F@F>9D5A==>4F@FFGFG)8D0;6A4CF)6)>F;(98(;<<77CF;(((3:?B4?0((.0-)2?0.2F2(.30.)+,8)57))
@M03152:184:000000000-AWYW1:1:2106:24204:8581 2:N:0:TCGCCTTAATACCTGT
CCCAACTATCCCTATTAATCATTACATCAGCCTTAGAAACCAACAAAATAAGACCAACGTCATATTCTATTATCCCATGCTGTAATATTCAATGGCAAGGTTACGCCTGCTTTGAACACTCTAATTTTTTCAAAGTAAATGATTGGAAGCGGTTGCCCACTATCCAAACGTAGGAAGCCCAGACCCAGCCACGCCACAAGGACGAGCTTTGGCCTGAATGCCCCCGAAATTCAACTACGAGCTTAGATCGGAAGAGCGTCGTGTAGGGAAAGAACAGGTAGGGGTAGATGACGGTGGTAGG
+
CCCCCGGGGGGGGGGGGGGGGGGGGGGGGGGGGGGGGGGGGGGGGGGGGGGGGGGGGGGGGGGGGGGGGGGGGGGGGGGGGGGGGGGGGGGGGGGGGGGGGGGGGGGGGGGGGFGGGGGGGGGGGGGGGGGGFGFGGGGGGGGGGGGGGGGGGGGGGEFGGGFGGGFFGCFGGGGGGGGGGGGGGFGGGGGGGGFGGGGFFGFFGFFDGFGGGGCFFFFFFFADFFAEFFFCFFFFF=D@DFF28A<=3<E@?3)5;0(3:(66=EEFF?<FF03::F49))()-)()))).(5(7)4*5(
@M03152:184:000000000-AWYW1:1:2106:10866:8692 2:N:0:TCGCCTTAATACCTGT
CCCAACTATCCCTATTAATCATTACGTCAATCCTAGAAACCAACAAAATAAGATCAACGTCCTATTTCATTATTCCATGCTAATGTATTCAAGCGTTAGCCTGCTTTAAACACTCTAATTTTTTCAAAGTAACAGTCCTGTTTCCCCGCAACACCAAACTAATGGCATCACGGTTCTGCAAGAGGGAGGAATCAGTGAAGCCAGTACGTACCGGTGGCACGACCGACCTACTGACCCCGAAATTCAACTACGAGCTTAGATCGGAAGAGCGTCGTGTAGGGAAAGAACGGGTATGGTCAGA
+
CCCCCGGGGGGGGGGGGGGGGGGGGGGGGGGGGGGGGGGGGGGGGGGGGGFG9FGFGGGGGGGGFFGGGGGGGGFCFGGGFFCFGEFGC9FEGFGGGGGGGGGGGGGCFGGFFGFFBFGFGGEFGGFGFGGGGGGGGGFGGGGEC=E@EEGGGGEDFGGGGGGGCCFGGGGECFGEC;8D=9FDFEGGDEGGGGGGF?:DG6?C<AFDGFGDD>E>5A=ADFEFAFFADAFFFD=FF?C9EBFFFFC664;;<*8>A64))9;D:?BF?099(34<:F9<05<)3@70((-(,38)*)*()
@M03152:184:000000000-AWYW1:1:2106:28062:8700 2:N:0:TCGCCTTAATACCTGT
CCCAACTATCCCTATTAATCATTACGTCGATCCTAGAAACCAACAAAATAGGTTCGAACGTCCTATTTCATTATTCCATGCTAATGTATTCGAGCGATTGCCTGCTTTAAACACTCTAATTTTTTCAAGGTAACAGTCCTGACTCCCCGTAACACCAAATTAATGACATCACGGCTCGTCAGAAGGGAGAAATCAATGAAGTTAGTACGTACCGAGGCACGACCGACGTATTGATCCCGAAATTCAACTACGAGCTTCGATCGGAAGAGCGGTGGGAAGGGAAATGACAGAGATGTGTACG
+
CCCCCGGGDGGGGFGGGGGGGGGGGGGGGGGGGGFGGGGGGGGGGGGGGGGGEGGGCEGGFDFGGGGGGGGGGGGGGGGGGGGDGGGGGGGCFGGGGGGG9E<FGCEDE9ABFFGGFEFGGGGGGGGFFF<FG9FFGFFFGCFE;=E@==EDC,E6EGGGGGGGFDGGGGGFDCDEDGGGGGGGGGG8:CFFFGGGGG71,25;:?@+CACF?DGAE4-?:>B=592)28>F6+);6=:054;?FFFA5DF00*)2))-24<>F1(41(86((-(((0((-)4.)*.35,(((3)*/)*),
@M03152:184:000000000-AWYW1:1:2106:13896:8747 2:N:0:TCGCCTTAATACCTGT
CCCAACTATCCCTATTAATCATTACGGCGACTCTAGAAACCAACAAAATAGAACCGCACGTCCTATTTTATTATTCCATGCTAATGTATTCGAGCATAAGCCTGCTTTGAACACTCTAATTTTCTCAAGGTAAAAGTCCTGGTTACCCGACACACCCAGCGAAGGGCATGCCGGCTCACCAAGAGGTAAGGCCCAGCCAGACAGTACATACCGTTAGGCAGACCATACGGCCAGGCCCGAAACTCCACTACGCGCTTAGATCGGAAGAGCGGCGTGGGGGGAAAGGACGGGCTGCTGTAGA
+
CCCCCGGGGGGGGFGGGGGGDGCD@FEGG@FGGGFGFGGFGFGGFFGGGFCF9CFFC:BEGGGCCEGGGGGGFFFGFFGGGG9FFFFGGGGFFF@:EFGGG,9BDGGG<?FF<49EFF<FGGGG<AF<E8FGEGGCEEDA49>FEDEFGGGGG@FEG6=E+++6=EEFF==D8E++=EFEF:F,ACB::,:E>8@7CF:?7FF=?6A++=479C=6)8;*85)55@*;).6BEGFGFDC0:9).*)/7)*)((13()(3-)6604134:<9(,3,(,)-4231>().((,-1(*,)).*..
@M03152:184:000000000-AWYW1:1:2106:18349:8759 2:N:0:TCGCCTTAATACCTGT
CCCAACTATCCCTATTAATCATTACGTCAACCCTAGAAACCAACAAAATAAGATCGACGTCCTATTTCATTATTCCATGCTAATGTATTCAAGCGTTAGCCTGCTTTAAACACTCTAATTTTTTCAAAGTAACAGTCCTGTTTCCCCGCAACACCAAGTTAATGGCACCACGGTTCTACAAGAGGGAGGAATCAGTGAGACCAGTTCATACCGTTGGCACGACCGACCTACTGACCCCGAAATTCAACTACGAGCTTAGATAGGAAGAGCGTCGTGTAGGGAAAGAACAGGTATGTGGAGA
+
CCCCCGGGGGGGGGGGGGGGGGGGGGGGGGGGGGGGGGGGGGGGGGGGGGGGGFGGGGGGGGEEGGGGGGGGGGGGGGGFGGGGGFEFGFFGGGGGGGGGFGDGGFGGGGGGFGCFCGGGGGGGGGCFDFGGGFGFBFGFGFGGGFGGGGGGGGGGFFCDGAFFAFGGGGGGEGGGDCFG6EFGFB@FGG?DFGGGGGGA@9+)@BFGGFGGDGG>F>C>@=>AFFBFFFFFFGFFF>DFE@44+@?=CFF?F<A@F;;E./7:<FFFF:B7(79?B4)2<@858F3.3,8863576)*((
@M03152:184:000000000-AWYW1:1:2106:12847:8795 2:N:0:TCGCCTTAATACCTGT
CCCAACTATCCCTATTAATCATTACGTCAATCCTAGAAACCAACAAAATAGGATCGAACGTCCTATTTCATTATTCCATGCTAATGTATTCAAGCGTTAGCCTGCTTTAAACACTCTAATTTTTTCAAAGTAACAGTCCAGTTTCCCCGCAACACCAAATTAATGGCATTACGGTTCATCAGGAAGGAGGAATCAGTAAGACCAGTGCATACCGGAGGCACGACCAATCTACTAACCCCGAAATTCAACTACGAGCTTAGATCGGAAGAGCGTCGCGTAGGGAAAGAACAGGTAGTGTGAG
+
CCCCCGGGFGGGGFGGFGGGFGGGGGGGGGGCGGFGFGGGGGGGCFGFGGGGFEGGDGFECCEEGGGGGFGGCFGFGGGFFFFFGGGGGGGGGGGGFGEFGGG<FGGFGFGFGGGGGGGGGGGGDFGFECFGGAFFGGGGGGGGGGGGGGG6EFGGGGFAEGFGFDFGGGGGCEFEGGGG8FFCFF7AD6CFGGFGGGDFDDF5EF??CCCCFCCE5A)?FD5-:>D4*+6BA:<F)5/(55?288?FE7;;2:>BA;<@C5C0,6(.((6((,((-0-4:>BF0)2((,(,)34*6)*))
@M03152:184:000000000-AWYW1:1:2106:17092:8990 2:N:0:TCGCCTTAATACCTGT
CCCAACTATCCCTATTAATCATTACGTCGATCCTAGAAACCAACAAAATAGGGTCAAACGTCCTATTTCATTATTCCATGCTAATGTATTCAAGCTAACGCTTGCTTTAAACACTCTAATTTTTTCAAAGTAACAGTCCTGATTTCCCACGACACCAAATTAATGACATCGCGGTTCCTCAGAAGGGAGAAACCAACTAGACCAGTACACACCGAAGCCGCGACCAACCTGTTAGTCCCGAAATTCAACTACGAGCTTAGATCGGAAGAGCGTCGGGTAGGGAAAGAACAGGATTGTGTAG
+
CCCCCGFG9FFGGGGGGGGGGGGGGGEFEGEFGGGGGGGGGGDGGGGGGFGGGCFFFGCEFFCGFGGGCGGGGGGGGFFGGGGGGGFGGGGGGGGGGFGGDCGGFGG9FGGFG?FFFGGFGGGGFE<FG9?FGGGGGGFFC9B=EGF9EFE8CGGGGGFGGG=8=;EFGGD6EC?CDGF88?DBDDC:=EGGGGGGE?CFCF7=FBCFGFGGD5*5**-94>A=@2B>AA-16@?7A5C083)2;AEFFGF8@D39>@A?<)46?:(4110713(((.-32)(8:F7087:1(+))*)*.)
@M03152:184:000000000-AWYW1:1:2106:23355:9102 2:N:0:TCGCCTTAATACCTGT
CCCAACTATCCCTATTAATCATGAGTTCCTTGGCACCCGAAATTCAACTACGAGCTTAGATCGGAAGAGCGTCGTGTAGGGAAAGAACAGGTATGTGTAGATCTCGGTGGTCGCCGTCTCAATAAAAAAAAAAAAAAGAACAGTGTCAAGTGTGGATCGACTATCTCGAATGGAATATGACACTACGGCATTGGACTCGTGTAAGCACAAGCTACTTCCCTGGCGGACAGTCATAGTCGTATAGCGCTAGTGCATGCGGTGCACATCTGCATAGTGTGACCAGAGGTGTCGCATGTCACTC
+
CCCCCGGGGGGGGGGGGGGGGGGGGGGGGGGGGGGGGGGGGEGGFGGGGGGGFGGGGGGGFCFG7FGCFFGFGGGEGGGGGGGGGGGGGGDF9<,6,CEFF,,,@EF@:>??F+@F:4,,,,55AEAF@FFDCC7+++6,8D7=,,,3,,,,,,3,8,*****,,,7,***,4,*,3,+2+,42*,**/**,,,4,4;*)4*2)4*/0*.**2290++.)2))((((77))***)**)/,)().*.-)()*))**)),((,())))))))).4)))-1))))(0(),()),1(*39@2:).
@M03152:184:000000000-AWYW1:1:2106:13040:9112 2:N:0:TCGCCTTAATACCTGT
CCCAACTATCCCTATTAATCATTACGTCGATCCTAGAAACCAACAAAATAGAATCAAACGTCCTATTTCGTTATTCCATGCTAATGTATTCAAGCGTGAGCCTGCTTTAAACACTCTAATTTTTTCAAAGTAACAGTCCTGATTCCCCATGACACCAAATTAATGACATCATGGTTCGTCAGAAGGTAGGAATCAATAATACCAGTACGTACAATAGCACGACCAATAAATTAATCCCGAAATTCAACTACGAGCTTAGATCGTAAGAGCGTCGTGTAGGGAAAGAACAGGTAGTAGTAGA
+
CCCCCGGGGGGGGGGGFGGGGGGGGGGGGDGGGGGGGGGGGGGGGGGGGGGGGGGGGGGGGGGGFGGGGGGGDGGGGGGGGGGGGGGGGGGGGGGGGGGCFGGGGGGFGGGFEGGGGGGGGGGGGGGG9AFFGGFFGGGGGCFFFGGFGGGFGGGGGGFGGGAFFGGGGGGGGGGGGEGGFED;?>EF8EFGD9DGGG8?EGF6FFFGDFF=DFCFFFFFEDF=ACFF>FFFFGEC9@C>DFFEAFEFFGF=@7D96C;:8?9((0(;8@6;;09<DFEE?)2A()6,/(()-0)*/6F))
@M03152:184:000000000-AWYW1:1:2106:22094:9133 2:N:0:TCGCCTTAATACCTGT
CCCAACTATCCCTATTAATCATTACGTCAATCCTAGAAACCAACAAAATAGGATCGAACGTCCTATTTCATTATTCCATGCTAATGTATTCAAGCGTTAGCTTGCTTTAAACACTCTAATTTTTTCAAAGTAACAGTCCAAATTTCCCAAAACACCAAATTAATGGCATTAAGGTTCGTCAGGAGGGAGGAATCAGTGAGACCAGTACATACCGGAGGCATGACCAGCCTACTAACCCCGAAATTCAACTACGAGCTTAGATCGGAAGAGCGTCGTGTAGGGAAAGAACAGGTATGTGTAG
+
CCCCCGGGGFGGGGGGCFGEGGGGGGGGGGGGGGGGGGFGGFGGGGGGGGGGFFGGGFCC@FFGGGGGGGGGGFGGGGGGGEGCC<FFEGAFGGGGGGGGGGDEFDCG<FF9<=FAF,CFFCCGGFGGGGGGGFGGFA,F=EFGGGEFGGGGGGGCCEGGG9DFGGG?DGGFGFGGGGGGGGG,@=EEE68FGGCGFFADFGGB@AA8F?CC+9759B5?F@BEE08AAFE>F77*AD9-59?:AFC>C+6>2/.:5(/.)951;0215/69B<(.,.())).78F348BF(.2)096FA)
@M03152:184:000000000-AWYW1:1:2106:10912:9134 2:N:0:TCGCCTTAATACCTGT
CCCAACTATCCCTATTAATCATTACGGCAGTTCTTAAAGACCAACAGAATAGAACCACACGTCCTATTTTATTATTCCATGCTAATGTATTCAGGCATAGGCCTGCTTTGAACACTCTAATTTTCTCAAGGTAAAAGTCCTGGTTCCCCGACGCATTCAATAAAGAGCACAAAGGTTCACCAAGAGGCAAGACCCAGTCGAGCAGTAAACACGCCGTCAGGCGGACCACCACACCAGACCCGAAATTCAACTACGAGCTTAGCTCGGAAGAGGGGCGCGGAGGGAAAGAACACGGATGTGG
+
CCCCCGFEFGEGGF?FFGGCGGGGGGEFCEFFGFGGGGGGGGGGGGGFGGGGGGFEFGFF@FEGEFGGGGFGFGGGGGDFFEFGGDEFGCGGGG9FG?EECFFFGGGGGBFGGGGFDGGGGGFGGAFFGEAFFGGFFGFAEGCFFD8FGGGGGGGGGGCFGGCF,EDGDCFFFD?D8DDG7ECFDGEGD8?BFGFFGDE>8CDBF?FDD?CFDDGBBAD>/<9@@F>FF?(08C=CA=*/=1D1=)1+/:ACEC>05(3(.2-)-,4732(((((,-)(-(86.4<((,(.((/(0)-24)
@M03152:184:000000000-AWYW1:1:2106:19567:9146 2:N:0:TCGCCTTAATACCTGT
CCCAACTATCCCTATTAATCATTACTTCGGTCCTAGAAACCAACAAAATAGAACCAAAGTCCTATTCTATTATTCCATGCTAATGTATTCAAGCGTAAGCCTGCTTTAAACACTCTAATTTTTTCAAAGTAAAAGTCCTGGATCCCTTGCGCACCACAATTAAGAGCACACAAGTTCCCCAGAAGGAAAGACCCAACCAGAGCAGTGCTAACCTTTCGGCAAGACCACCCAGCCAGGTCCGAAATTCAACTACGAGCTTAGATCGGAAGAGCGTCGGGTAGGGAAAGAACAGATATGTGTA
+
CCCCCGGGGGGGGFGGGGGGGGGGGGGGGGGGGDGGGGGGGGGGGGGGGGGGGGGGGGGGGGGGGGGGGGGGGGGGGGGGGGGGGGGGGGGGGGGGGGGGGFGGGGGGGGGGGGGGCFGGGGGGGGGGGGGGGGCFGGGGGCFGGGDGFGGGGGCCGGGGFGGGCFDGGGGGGGGGGGGGGEGGGGGFGGGGGGGGGGGFGGGFEFAFCFFGGGGFC>AE>5@CBCDFD4@?AC-;/>47?5?5?FEF4=CEE4:2)2=C3;?E@FF<>;D1;0(((0396F(0,03:?B<:(+-09.*)-
@M03152:184:000000000-AWYW1:1:2106:22069:9210 2:N:0:TCGCCTTAATACCTGT
CCCAACTATCCCTATTAATCATTACGTGGTCCTAAAACCAACAAAATAGAACCATCGTCCTATTTTATTATTCCATGCTAATGTATTCAGGCAAAAATGCCCGCTTTAAACACTCTAATTTTTTCAAAGTAAAGGTCCTGATTCATCGAAACACCCAAGAGCATCCCGACTCACCAGAAGGTGAGAAATTGGCTACACACCGTTTCATGCCCCTAAAGGCTCGATCGATATATCCCAATCCCGAAATTCAACTACAAGCTTAGATCGGAAGAGCGTCGTGTAGGGAAAGAAAAGGAAAGTT
+
CCCCCGGGGGGGGGGGGGGGGGGGGGGGGGGGGGGGGGGGGGGGGGGGGGGGGGGGGFFGGGGGGGGGGGGGGGGGGGFGGGGGGGGCGGGGGGGGGGGGGGGGGGGFGGGGGGGFG,EGGGGGFGGFFFFGGGGGGFGGGGGGGGGGGGGGGGGEGGGGGGGGGGGDDDGGGGGGC@8DGGGGGGGGGGGG8DGGGGGFGGGFGFFGGFFGGGGFFFCFFDA>DBBEFFFFFGF>A2;BF=B@BFFFCFFC?G4=A3(6ACFFE<3<FF;@8=>6?A6?:7<F6@441(4((0())(1))
@M03152:184:000000000-AWYW1:1:2106:26525:9223 2:N:0:TCGCCTTAATACCTGT
CCCAACTATCCCTATTAATCATTACGTGGTCCTAAAACCAACAAAATAGAACCATCGTCCTATTTTATTATTCCATGCTAATGTATTCAGGCAAAAATGCCCGCTTTAAACACTCTAATTTTTTCAAAGTAAAGGTCCTGATTCATCGAAACACCCAAGAGCATCCCGACTCACCAGAAGGTGAGAAATTGGCTACACACCGTTTCATGCCCCTAAAGGCACGATCGATATATCCCAATCCCGAAATTCAACTACGAGCTTAGATAGGAAGAGTCTCGTGTCAGGAAATAAAAGGCACGGT
+
CCCCCGGGGGGGGGGGGGGGGGGGGGGGDGGGGGGGGGGGGGGGGGFGGCGGGGGGGGFEGGGGGGFGGGGGGGGGGGGGGGGGGGGFGGFGGGGFGFFGGGGCCFDFFGGGGGGGGGGGGGGGGGGGGGGGGGFGGGGGGGFCEGGF?EEGGFG6DC,,@FGGGFF>DGGGGGGDFG6DFEGFFCAD9FADDDFFCDF?EGGFGFCCGFGFFGGFFFEFFDBACDAEFFBF67<CFDGFAB4@FDBCEGFF?<6(5(6(/7@CC)/;AC@;@1)).0,(())3/2/()))-)3()0,*-(
@M03152:184:000000000-AWYW1:1:2106:10645:9255 2:N:0:TCGCCTTAATACCTGT
CCCAACTATCCCTATTAATCATTACGTCGATCCTAGAAACCAACAAAATAGGTTCGAACGTCCTATTTCATTATTCCATGCTAATGTATTCGAGCGATTGCCTGCTTTAAACACTCTAATTTTTTCAAAGTAACAGTCCTAACTCCCCGTAACACCAAATTAATGACATCACGATTTGTTAGAAGGGAGAAATCAATAACGTTAGTACGTACCAAGGCACGACCGACGTATTGATCCCGAAATTCAACTACGAGCTTAGATCGGAAGAGCGTCGTGTAGGGAAAGAACAGGTATGTTACAA
+
CCCCCGGGGGGGGGGGGGGFGGGGGGGGGGGGGGGGGGGGGGGFGGGGGGGGFGGGFGGGGC@CFFCGFCGGFGGFGDGGDEGFCGGGCFEGGGGGGGGGGFGGGGGFG<B?FECFFGGFFGGGGFGEEFGGFDFGGCFCFGGDGC,C=EGGGG8@D,@9;FACGCGDF8DG>>88DFCDDG9EDG7FEGGGGGEFFGCF6:7=>CFF+;969CGFF58>*:B49AFFBFF4=:*4+(92>6F?FAEFEGF((2).6744<??;?D;:?(-(-796354<25:::),(,31)4<7**)2))
@M03152:184:000000000-AWYW1:1:2106:5463:9267 2:N:0:TCGCCTTAATACCTGT
CCCAACTAACCCTATTAATCATTACGTCAATCCTAGAAACCAACAAAATAAGATCAACGTCCTATTTCATTATTCCATGCTAATGTATTCAAGCGTTAGCCTGCTTTAAACACTCTAATTTTTTCAAAGTAACAGTCCTGTTTCTCCGCACCACCAAACTAATGGAATCACGGTTCTGCATGAGGGAGGAATCAGTGAAGCCAGTACGTACCGGTGGCACGACCGACCTACTGACCCCGAACTTACACTACGAGCTTAGAGCGGCAGATCGTCGCGTAGGGAACGAACAGAAATGTACAGA
+
<-BC<B,E-CCE<@FGFGFFCF<F<9;,B@EC;<CCAFE,CE<BCFE8FGGGFFGA,,8FFFG9A@;CCE9CA9,C<9,,@FFGGFFC<E9CEFC@@C:FFEFF8EF,CC,5:EADFCFGGFCF?@EFCEEF<FEF,A@EEEBD,9,444+69DCCG89@D,3@=,=28+=4@?DCD,+@+=E8=@+6==DD@,=EF+@FG86)6++3=6C=7+1*3@59*8B))-)9)63**+(;;()(8())*+7447)(6CB(;).))),(4((-)53..((31)-((0,)4)((47())+.0*)2))
@M03152:184:000000000-AWYW1:1:2106:23132:9269 2:N:0:TCGCCTTAATACCTGT
CCCAACTATCCCTATTAATCATTACGTCAATCCTAGAAACCAACAAAATAGGATCGAACGTCCTATTTCATTATTCCATGCTAATGTATTCAAGCTTAAGCCTGCTTTAAACACTCTAATTTTTTCAAAGTAACAGTCCTGATTCCCCGCAACACCAAATTAATGGCATTACGGTTCGTCAAGAGGGAGGAATCAGCAAGACCAGTACATACCAGTGGCACGACCGACCTGCTGACCCCGAAATTCAACTACGAGCTTAGATCGGAAGAGCGTCGTGTAGGGAAAGAACAGGTAGGTGGAA
+
CCCCCGGGGGGGGGGGGGGGGGGGGGGGGGGGGGGGGGGGGGGGGGGGGGGGGGGGGGGGFGGGGGGGGFGGFGGGGGGGGGGFGGGGGGGGGGGGGGGGGGGGGGGGGGGGGGGGGAFGGGGGGGGGG9FGGGGGGGGFGGGGGGGGGGGGGGGGGGEGGGGG8FGGGGFFFCFCDCDECCFGFBCFGGDGGGFFGGGFGGD5,<ACGFF7DFGFFFAFFFFBAFFEF4BFA84CFFGF>B)8FFCFFGF4<*)6=4CEC?63;01(4779((42?@()8:<F0>::(((,-<))98*-)
@M03152:184:000000000-AWYW1:1:2106:9633:9295 2:N:0:TCGCCTTAATACCTGT
CCCAACTATCCCTATTAATCATTACGTCGATCCTAGAAACCAACAAAATAGGGTCAAACGTCCTATTTCATTATTCCATGCTAATGTATTCAAGCTAACGCTTGCTTTAAACACTCTAATTTTTTCAAAGTAACAGTCCTGATTTCCCACGACACCAAATTAATGACATCGCGGTTCCTCAGAAGGGAGAAACCAACTAGACCAGTACACACCGAAGGCGCGACCAATCTGTTAGTCCCGAAATTCAACTACGAGCTTAGATCGGAAGAGCGTCGTTTAGGGAAAGAAAAGGTAGTTGTAG
+
CCCCCGGGGGGGGGGGGGGGGGGGGGGGGGGGGGGGGGGGGGGGGGGGGFGGGGGGGGGGGGGGGGGGGGGGGGGGGGGGGGGGGFGGGGGGGGGGGGGGGGGGGGGGGDGCDFFFGGGGGGGGGGGGGGGGGGGGGGFGDFGGGGFCGGGGGGGCFGGGFGGGGGGGGGGGDEGGGCGGGGCFGF+>EEGFGFF6CCFFGGFDGFACGFGGGDGF>B@?E=>BBFFFFCCACFEDF<D(.:DFF=<FECA@@G36:@CEC?ED<F:0,4(((3((()(62>?>:>41(3,2):)9*)*))
@M03152:184:000000000-AWYW1:1:2106:19046:9306 2:N:0:TCGCCTTAATACCTGT
CCCAACTATCCCTATTAATCATTGCTTCGGATTCTGAAAACCAACAAAATAGAACTGAAGCCCTATTTCATTATTCCATGCTAATGTATTCAAGCGTACGCTTGCTTTAAACACTCTAATTTTTTCAAAGTAAACGTCCTGGTTCGGCCGCCGAGCCCAGTTAAGGGCCGACGTTCCCCCAGAACGAGGTGGTCCGAAAACCGGCAGTACAGACCTTGCGGCCGACCGCCGTTGGGCCGCCGAAATTCAACTACGAGCTCAGATCGGAAGAGCGTCGTGGAGGGAAGGACAAGGCAGGAGT
+
CCCCCCFFGGGGF@EECDFCFFGGGGGG@CFFGCDGGFFEEEECGF?FFFGGGCDF<FGFFFEGGGGGFGFGGG9E,C@ECFFGAEFCF9<@FDCFC@:BF@FFGGGGGGFGE<EFCCFFGCGG=<FDGEFGGGD,@DCFC:F,E+@+>BGG484BEG?=DEA@AFFGGGGGGGFCGGGC6C58*58:C>F:CGGG57*9?CD=EF?C+;1+387/;@E3:93(290))79@F*(17<39)(5155)9.:*)2C)(779),4-<:30(-(((,(4((0-(,7():>0(3((,4*(.)(/(,
@M03152:184:000000000-AWYW1:1:2106:3297:9350 2:N:0:TCGCCTTAATACCTGT
CCCAACTATCCCTATTAATCATTACGGCGATCCTAGAAACCAACAAAATAGGACCGCACGTCCTATTTTATTATTCCATGCTAATGTATTCGGGCGTAAGCCTGCTTTGAACACTCTAATTTTTTCAAAGTAAAAATCATGGTTCCCTGCCACACCCAGTAAAGGGCATAACAGCTCACCACGAGGTAAGCCTACACCGCTCCAGTACACACCCAAATAGGCGGACCGGGCGGCAAAGGCCGAAATTCAACTACGAGATTAGATCGGAAGAGCGGCGTGTAGGGAAAGAAAAGGTAGGGGT
+
CCCCCGGGFGGDEFGGGGGCGGGFEFEDC>FGGGGGGGGGCGGGFGFGFFGFFEEFGGGGE@FF,EFGGCGFGGGGCCCFGGF<FF<<<9,FFDGGGEGFGGGG8FFFGGF,BEFGG9EGEFGE@<F9FFGGFFFFGFEFFGFGGGGGGG8D,@FCEFGGGAEGFDEG?+=DFAFFD>A6?CC8CECEFGFGG6,,1;5@74;>?FFFFA>7D)=4);4843B@FB(88=>>>CB57:*359:1))66>G76077850(5)))))-,4828:B((--.(-(97>(.43<:(48*5/1-*((
@M03152:184:000000000-AWYW1:1:2106:12265:9429 2:N:0:TCGCCTTAATACCTGT
CCCAACTATCCCTATTAATCATTACGTCGATCCTAGAAACCAACAAAATAGAATCAAACGTCCTATTTCATTATTCCATGCTAATGTATTCAAGCGTGAGCCTGCTTTAAACACTCTAATTTTTTCAAAGTAACAGTCCTGATTCCCCAAGACACCAAATTAATGACATCATGGTTCTTCAGAAAGGAGAAATCAATAATGCCAGTACGTACCGAGGCACGACCGACAATTTGATCTCGAAATTAAACTACGAGATTAGATCGGAAGAGCGTCGTGTAGGGAAAGAAAAGTAAAGGTTAGG
+
CCCCCGGGGGGGGGGGGGGGGGGGGGGGGGGGGGGGGGGGGGGGGGGGGGGGGGGGGGGGGGGGGGGGGGGGGGGGGGGGGGGGGGGGGGGGGGGGGGGGGGGGGGGGGGGGGGGGGGGGGGGGGGGFG9EGGGGFGGGGGGGGGGGGGGGGGGGGGGGGGGGGGGGGCGGCDDDG8FGFCEFGGGGGGGGGGGGGGGGF8@?DCFFGCD=+@D8@E>AFFFF95=AEFFEB+=A+=C<>A@F4*=5=?FF(550/87373?;0;?1;D((.:(66.5:<?FBF:@7(,5))-+)*/-*,(
@M03152:184:000000000-AWYW1:1:2106:10323:9512 2:N:0:TCGCCTTAATACCTGT
CCCAACTATCCCTATTAATCATTACGTCAACCCTAGAAACCAACAAAATAAGATCGACGTCCTATTTCATTATTCCATGCTAATGTATTCAAGCGTTAGCCTGCTTTAAACACTCTAATTTTTTCAAAGTAACAGTCCTGTTTCCCCGCAACACCAAGTTAATGGCATCACGGTTCTACAAGAGGGAGGAATCAGTGAGACCAGTTCATACCGTTGGCACGACCGACCTCTGACCCCGAAATTCAACTACGAGCTTAGATCGGAAGAGCGTCGTGTAGGGAAATAACAGGTATGGTTAGGA
+
CCCCCGGGFGGGGGGGGGGGGGGGGGGGGGGGGGGGGGGGGGGGGGGGGGGGGGGGGGGGGGGGGGGGGGGGGGGGGGGGGGGGGGGGGGFGGGGGGGGGGGGGGCFGGGGGGGGGGGGGGGGGGGGGAGFGGGGGGGGGGGGGGGGGGGGGGGFGGGFGGGGGCFGGGGGDEGDEFFGGFFGGGEGGGGGGGGGGFGGFG?FDGAFG9CGGGFGF>FFFDADA=B9B;FFAFGEGEB34=?FFF6?FFGEFF:8;647?<?13<>FF?9((,((.4B<0:F(*)1,.2:<>)+(0*)*()
@M03152:184:000000000-AWYW1:1:2106:10570:9522 2:N:0:TCGCCTTAATACCTGT
CCCAACTATCCCTATTAATCATTACGGCGACTCTAGAAACCAACAAAATAGAACCGCACGTCCTATTTTATTATGCCATGCTAATGTATTCAGGCAAAGGCCTGCTTTGAACACTCTAATTTTCTCAAGGTAAAAGTCCTGGTTCCCCAACACACCCAATTAAGGGCATGCCGGCTCACCAAGAGGTAGAACCCAGCCAGACAGTACGTACCCAATAGGCAGACCGCCCGACCAGGTTCGAAATTCAACTACGAGCTTAGATCGGAAGAGCGTCGTGGAGGGAAAGAAACGGAGTGAGTAG
+
CCCCCGGGGGGGGGGGGGGGGGGGGGGGGGGGGGGGGGGGGGGGGGGGGGGGGGFGGGGGEFGGGGFEGGGGGGGFGGGGGGGGGGGGGGGFGGGGGGGGGFGGGFGGGGGGG8FGGGGGGGGFGGGGGGGGFGGGGCFGGGFGGGGGGGGGGGGCEF=DDFFGFGGFGG?DC=>EDGGGGG8FGFFGGFGFFGGGGGF*A>C@C6?DFFGGGGGAFF5AF>F)6@9):ABB55=C)7D1;@8(::?FFCFE;G>6@(67A2A<:B?;<7(4,8((-)(,(>,03<?(4(,((*(0*)0.)
@M03152:184:000000000-AWYW1:1:2106:25076:9558 2:N:0:TCGCCTTAATACCTGT
CCCAACTATCCCTATTAATCATTACGTCGATCCTAGAAACCAACAAAATAGGTTCGAACGTCCTATTTCATTATTCCATGCTAATGTATTCGAGCGATTGCCTGCTTTAAACACTCTAATTTTTTCAAAGTAACAGTCCTGACTCCCCGTAACACCAAATTAATGACATCACGGCTCGTCAGAAGGGAGAAATCAATGACGTTAGTACGTACCGAGGCACGACCGACGTATTGATCCCGAAATTCAACTACGAGCTTAGATTGGAAAAGCGTGGAGTAGGGAAAGAACAGTGATGAGAAGA
+
CCCCCGGGGGGGGGGG9FGGGGGGG@FFFEEGGGGGGGGGGGGGGGGGGGGGEFGGGGGGGGGGGGGGGGGFGGGFFGGFFGGGGGFEE<6FGFEGE@FFFGGGGF<FE@FGGDFCEFGGGGGGGGCECBFFGGGGGGGGGEFFFGGGGCGGGGG6FEGGEAFGGGGGGGGGDEDGCCCEGD9DGE@FCEFGGGFFG?D*@DFD*+3?7AFFGGEEF>AFBD>=2(,525;A+1)2;8*(8>F9685+9F60(/5;:)).))...))42(3-(-(44)).(0(0().2(.)))0)*))*((
@M03152:184:000000000-AWYW1:1:2106:14532:9574 2:N:0:TCGCCTTAATACCTGT
CCCAACTATCCCTATTAATCATTACTTCGTTCCCGAAAAACCAACAAAATAAGAACAAAGTCCTATTCCATTATCCCATGCTGTAGTATTCAAGGCGTAAAGAGCCTGCTTTAGACACTCTAATTTTTTCAAGGTAAACGATCCAGAGCCCCAGAAACGCGGCCGACACGGTCGCCCGCGCCGAACCGCGCCCCCTTTGGACTCCCACTCAGTCAAGAGCAGGAGTGAGCACCTGGAAGGCTAAAGAACGAGGAAGCCAGTACACACCATCCCGGCAGACCGGACCTCCTCGGTTCCCAAA
+
CCCCCGGGGGGGGGGGGGGGGFGGGGGGGGGGGGGGGGGGGGGGGGGGGGGDGGCGGGGGGGGGGGGGGGGGGGGGGGGGGGGGGGGGGGGGGGGGGGGGGCFGGFGGGGGGGGGGGFGGGFGGGGGGGGGGGGGGGGGGGFGEGGGGGGGGGGG?GGGGGGGGGGGGGGGGGGGGGG>@9CGCDGGGG:CGGGGEFGFFCFC;GFFGDF4FFG77=F;FF@F??:(6?F>F><:<F?GFFFFFFFAF?GFFFDF?F(38244)-4,1:4,:026>>F01:>0BF>:B0(.38E?BF)*24
@M03152:184:000000000-AWYW1:1:2106:15242:9618 2:N:0:TCGCCTTAATACCTGT
CCCAACTATCCCTATTAATCATTACGTCAATCCTAGAAACCAACAAAATAGGATCGAACGTCCTATTTCATTATTCCATGCTAATGTATTCAAGCGTTAGCTTGCTTTAAACACTCTAATTTTTTCAAAGTAACAGTCCAAATTCCCCGCAACACCAAATTAATGGCATTACGGTTCATCAGGAAGGAGGAATCAGTGAGACCAGTACATACCGGAGGCATGACCAACCTACTAACCCCGAAATTCAACTACGAGCTTAGATCGGAAGAGCGTCGGGTAGGGAAAGAACAGGTATGAGGAA
+
CCCCCGGGFGGGGGGGGGGGGGGGGGGGGGGGGGGGGGGGGGGGGGGGGGGGGGGGGGGGFGGGGGGGGGGGGGGGGGGGGGGGGGGGGGGGGGGGGGGGGGGGGGGGFGGGGFGGGGGGGGGGGGGGGGGGGGGGGGGGGGGGGGGGGDGDGGGEGCGGGGGGGFGGGGGGGEDGCGGFFGGFFGGGGDDG,,@DE+9+@FFCC8FDGFG6FDGEFDDEA@B586>>A4<F>FFG>4C@DB5>88CFF8FE65=@)6CE><77(2?13@FB9<1(2098671825470733)+)0*.*.(
@M03152:184:000000000-AWYW1:1:2106:24836:9627 2:N:0:TCGCCTTAATACCTGT
CCCAACTATCCCTATTAATCATTACGTCGATCCTAGAAACCCACAAAATAGTCTCGAACATTCTATTTCATTATTCCATGCTAATGTATTCGAGCGATTGCCTGCTTTAAACCATCTAATTTTTTCAAAGTAACAGTCCTGACTCCCCGTAACACCAAACTAATGACATCACGGCTAGTAAGAAGGGATAAATCAATGACTATAGTACGTAACGAGGGACGACCGACGAATAGAGCCTGAACTTCAACTATTAGGTTAGAACGGTACACAGTCGATTAGGGAAAGAACAGTGACAGTGAAA
+
C-AA@@<<F,C<@9,6CFGGD<<,CCCE+@@8FGFCF,;@C,8,8CF<A,,6,,,;6CE+,,<6,<FFG@C<F9F,CC96EDGAE,9C,CC<9@,7+C@,C,?9,,,55E9<,,C4C,CFE,@F+<E9,5,CFC,CE9,CA9EFG:=?C+>B7EBC@CG+>DEF=;A2==+=++=++82,3,=,6,33,67D,;6E2D9+,6=2,+?2+5;+03+35*)*3)9)-)8)0)()*21+5(766(+1@8)358+))++1113C).(,(/(.).(55((()).)(.()().(.3-))0)1/.74)
@M03152:184:000000000-AWYW1:1:2106:14237:9782 2:N:0:TCGCCTTAATACCTGT
CCCAACTATCCCTATTAATCATTACTTCGGTCCTAGAAACCAACAAAATAGAACCAAAGTCCTATTCTATTATTCCATGCTAATGTATTCAAGCGAAAGCCTGCTTTAAACACTCTAATTTTTTCAAAGTAAAAGTCCTGGATCCCCTGCGCACTAAGTTAATAGCACGCAGGTTCCCCAGAAGGAAAGACCCGACCAGAGGCAGTGCTTGACGTGAGCCAAGACCACCCAGCCAGGTCCGAAATTCAACTACGAGCTTAGATCGGAAGAGCGTCGTGTAGGGAAAGAACAGGTATGTGTA
+
CCCCCGGGGGGGGGGGGGGGGGGGGGGGGGGGGGGGGGGGGGGGGGGGGGGGGGGGGGGGGGGGGGGGGGGGGGGGGGGGGGGGGGGGGGGGGGGGGGGGGFFFGGGGGGGGGGGGGGGGGGGGGGGGGFGGGGGGGGGGGGGGGGGGGGGGGGGGGGGGFFGGGGGGDGGGGGGG?GGGGFGGGGGFFGGGFEGGGDFFGFGFGFAGGCGGGGGEFFFFF9*5B:>>?>B;4C=7A58=EFF>FFEFF77@EGFD3>;EEFF)68?62;D?B3196B(,:F??8437:<:22+-10)*.)
@M03152:184:000000000-AWYW1:1:2106:20971:9804 2:N:0:TCGCCTTAATACCTGT
CCCAACTATCCCTATTAATCATTACGTCGATCCTAGAAACCAACAAAATAGAATCAAACGTCCTATTTCGTTATTCCATGCTAATGTATTCAAGCGTGAGCCTGCTTTAAACACTCTAATTTTTTCAAAGTAACAGTCCTGATTCCCCATGACACCAAATTAATGACATCATGGTTCGTCAGAAGGTAGGAATCAATAATACCAGTACGTACAATAGCACGACCAATAAATTAATCCCGAAATTCAACTACGAGCTTAGATCGGAAGAGCGTCGTGTGGGGAAAGAACAGGAAGGTGTAGA
+
CCCCCGFFFGFGGGGGGGGGGGGGGGGGGGGGGGGGGGGGGGGGGGGGGGFFGFGGGGGEF<EEGGGGGG<FGGGGGGGGGGGGGGGGGGGGGGGGGGGECFGGG8<<FGFGFEGGGGGGGGGGGGGGGGGGGFGGFGGGGGGGGGGGGGGGGGGGGGGGGGGGGGGGGGGGGFFFGGDGDGGGGGGGGGFGGGGGGGGFGFC=DFFGGFGGDF7FFAEFEF9AAB9AFFEFFGEF659:DF6C+=A>EC4-55)66@EC*8>223(6@19.391<,)(26B<>1F:(:0:(4*-6))0)-
@M03152:184:000000000-AWYW1:1:2106:21335:9836 2:N:0:TCGCCTTAATACCTGT
CCCAACTATCCCTATTAATCATTACTAAGACCCTAGAAACCAACGAAATCAGGATCCCAGTCCTGTTCCATTATCCCATGCTGAAGTATTCAAGGCTCGATTGCCTGCTTTGAACACTCTAATTTGCTCAAAGTAAGAGAGTAGGAACCCCAGTCATAATATCCAGAGTTGCCCCCAGAAAGTACTACAACCTTTGACCGCCACCCAGCTAAGGACAGCGGTGAGTATCCTACAGTGGGGCGTCACCCAACAGGTACAGACCATGACGGCCGACCAGCACGCGCGCACGCCGAAATTCAAC
+
CCCCCGGGFGGGGGGGGGGGGGGGGGGGGGDGGGGGFEEGGCGGDCFGGGGGFGGGGGGGGDGGGGGGFCGGGGGG<EGGGFFEFFGGFGGGGGGGDEEEAFGGFGGGGADFGG<EGFG?E?FGFGFGCF9FFFEGGGGGDGFGCCAD8CEEGGGGGGGCG,@DD?E?DFFFCFCEGBDGGGGBDDGGGFFGGFGFEDF>C>DFG>*++;CF7C6AAFDDB8B=5:739BEAACEC4:4)9>)(2:*==G)335;>C6?E@;@)17=@0>1311(((>(((0-)-)((((((-:>46)046
@M03152:184:000000000-AWYW1:1:2106:25949:9999 2:N:0:TCGCCTTAATACCTGT
CCCAACTATCCCTATTAATCATTACGTCAACCCTAGAAACCAACAAAATAAGATCGACGTCCTATTTCATTATTCCATGCTAATGTATTCAAGCGTTAGCCTGCTTTAAACACTCTAATTTTTTCAAAGTAACAGTCCTGTTTCCCCGCAACACCAAATTAATGGCATCACGGTTCTACAAGAGGGAGGAATCAGTGAAGCCAGTTCATACCGGTGGCACGACCGACCTACTGACCCCGAAATTCAACTACGAGCTTAGATCGGAAGAGAGGCGTGTAGGGAAAGAACAGGTATAGGTAGA
+
CCCCCGGGFFGGGGGGGGGGGGGGGGGGFGGGGGGGGGGGFGGGGGGGGGGGGGGGDGGGGGGEFGGGGGGGGGGGGGFFGGGAFFGGEGFGFGCFGGGGFGGGGGFGEGGGGGGGGDFGGGCGGFGFGGGGGC9EGGGFGFFGGGFG7CEGGG@FFGGGGGGGAFGGGGGDEGGGGGGFF?DDGE>FGGGGGFFGEFFF6CF@CBFGGFCCG>EEFFBFFFB7=B-)/1(;ACBCFFGFEFAEFFEFCD4;@CE;AC@C<A<:66>?<(4(,4(427:7?)472?(.8<0)6+)**)2))
@M03152:184:000000000-AWYW1:1:2106:10751:10000 2:N:0:TCGCCTTAATACCTGT
CCCAACTATCCCTATTAATCATTACTTCGGTCCTAGAAACCAACAAAATAGAACCAAAGTCCTATTCTATTATTCCATGCTAATGTATTCAAGCGAAAGCCTGCTTTAAACACTCTAATTTTTTCAAAGTAAAAGTCCTGGATCCCCTGCGCACTAAGTTAATAGCACGCAGGTTCCCCAGAAGGAAAGACCCGACCAGAGGCAGTGCTTGACGTGAGCCAAGACCACCCAGCCAGGTCCGAAATTCAACTACGAGCTTAGATCGGAAGAGAGTCGTGTAGGGAAAGAACAGGCATGTGAA
+
CCCCCGGGGGGGGGGGGGGGGGGGGGGGGGGGGGGGGGGGGGGGGGGGGGGGGGGGGGGGGGGGGGGGGGGGGGGGGGGGGGGGGGGGGGGGGGGGGGGGGGGFG9FGGGGGFGGGGGGGGGGGGGGGGGGGGGGGGGGGBCGFGGGGGGGGGGGGEFGGEEFGFGGGGGGGGGGGGGGGGGGGGGGGGGGGGDEEEGGFFDGDGFFCFFGGGGEFFFFFFDFFFBF?BBBAFFDCF54>DFF946CFEFFEF:.3=9@)7;951;;@9D3(,,.(-72()9:F05?0?<7?:*,/8)2))
@M03152:184:000000000-AWYW1:1:2106:20508:10059 2:N:0:TCGCCTTAATACCTGT
GTAGAGCCGTCAATTCATTTGAGTTTCACCGTTGCCTGCGTACTCCCCAGGTGGAATGCTTATCGCTTTCGCTGCGCCCCCCAGGGGCAAATCCCCCCGGACAACCAGCATTCATCGTTTACTCCGTGGACTACCAGTGTATCTAATCCTGTTCGCTACCCACGCTTTCGTCCCTCAGCGTCCGTGTGGGGCCGGCAGGCTGCCTTTGCAACCGGGGTTCTGCGCGATTTCTATGCATTTCTCCGCTACACCTCGCACTCCCCACGCCTGTCCCTAACCCACGCCCGCCAGTTTCACCGCC
+
@ACCC,@FC@FG@66CFCFDF<FGEFGDFGGFCFG9,6C66BFFGFFGGGGG8FFCFCFFFD<@FFF@@CCEGCE7@FGFF>FCCEGGDCF9FGGCFFGE7CF,9+8<E,<FF<FFEFCF@D?,AFG3+8=5,,@,,,69,@=E;FAFA3,@=C<+8@EE:,@*;?ECC*;*9>:@4D4;?>***1=<:/*;*1*5*9*8A**6++**0/0*9)/)5025*)9(3>9)).6***):7<7:F)/6)),.(254(/.4)((5((,((-0(.(.))5).,7((4<,72)(-2,(,-+-**)1(-
@M03152:184:000000000-AWYW1:1:2106:5581:10070 2:N:0:TCGCCTTAATACCTGT
CCCAACTATCCCTATTAATCATTGCTTCGGATTCTGAAAACCAACAAAATAGAACTGAAGCCCTATTTCATTATTCCATGCTAATGTATTCAAGCGTACGCTTGCTTTAAACACTCTAATTTTTTCAAAGTAAACGTCCTGGTTCGGCCGCCGAGCCCAGTTAAGGGCCGACGTTCCCCCAGAAAGAGGTGGTCCGAAAACCGGCAGTACAGACCTTGCGGCCGACCGCCGTTGGGCCACCGAAATTCAACTACGAGCTTAGATCGGAAGAGCGTCGTGTAGGGAAAGAACAGGTATGTGG
+
CCCCCGGGCGGGGGGGGGGGGGGFGGGGEEGGGGGGGGGGGGGGGGGGFGGGGGGGFGGGDGGGGGGGGGGGGGGGGGGGFGGGGGGGGEGGGDGGGGGGGFGGGFGGFFGGGGGGGGGGGGGGDFEFFCEAFFGGGGGGGGGDFEGEGGGGGG@EDFFFFGGGGGG+@=CEGGGGCFGDDEGGDGF:FGGGGGGDGGGFGGGFGFFGGFGGGGFFAC@35;A>FBF)8797@3:CFFG647B0@F<FFCFA?*<:EF2:AB<:><,:(-8<114(4)4::FF),)((2,(,(1./9(*6)
@M03152:184:000000000-AWYW1:1:2106:10354:10128 2:N:0:TCGCCTTAATACCTGT
CCCAACTATCCCTATTAATCATTACGTCGATCCTAGAAATCAACAAAATAGGTTCGAACGTCCTATTTCATTATTCCATGCTAATGTATTCGAGCGATTGCCTGCTTTAAACACTCTAATTTTTTCAAAGTAACAGCTCTAACTTCCCGTAACATCAAATTAATGACATCACGGTTCGTCAGAAGGGAGAAATCAATAACGTTAGTACGTACCAAAGGTACGACCGACGTATTGATACCGAAATTCAACTACGAGCTTAGATAGGAAGAGCGTAGTGGAGGGAAAGAAAAGGTATGAGTAA
+
CCCCCGGGGGGGGGGGGGGGGGGGGGGGGGGGGGGGGGGGGGGGGGGGGGGGGGGGGGGGFGGGGGGGGGGGGGGGGGGGGGGGGGGGGGGGGGGGGGGGGGGGGGGGGGGGGGGGGGGGGGGGGGGGFFFGGGGGGGGGGGGGGGGGGGGGGGGGGGGGGGGGGGGGGGGDEGGEGGGGGEGCFCEGGEFGGFFGGGGF>=9CE9FGGFGG>FF>>A@FAAE>A=BFFF@FACEG+>C>E>A06:5@;76=DGD0)./7;?)7().(36364(42.).30;,5(0.4((.()0)9*.*))
@M03152:184:000000000-AWYW1:1:2106:11828:10192 2:N:0:TCGCCTTAATACCTGT
CCCAACTATCCCTATTAATCATTACGTCGATCCTAGAAACCAACAAAATAGAATCAAACGTCCTATTTCATTATTCCATGCTAATGTATTCAAGCGTATGCCTGCTTTAAACACTCTAATTTTTTCAAAGTAACAGTCCTGATTCCCCAAGACACCAAATTAATGACATCAAGGTTCTTCAGAAGGGAGAAACCAATAATACCAGTACGTACCGAGGCACGACCAACAAATTGGTCCCGAAATTAAACTACGAGCTTAGATCGGAAGAGCGTCGGGAAGGGAAAAAACAGGAAGAGTGAGA
+
CCCCCGGGGGGGGGGGGGGGGGGGGGGGGGGGEGGGGGGGGGGGGGGGGGGGGGGGGGGGGGGGGGGGGGGGGGGGGGGGGGGGGGGGGGGGGGGGGGGGGCGGGGGGGGGGGGGGGGGGGGGGGGFFGGFGGGGGGGGGFFGGGGGGGGGGGGGGGGGGGGGGGGGGGGGGCEGEFGGGGFGEFEEGGEGGGGGGGGGFGG+8,@FF6DF?6CG>>5>FE=5=@DFFFFF+=F6CABCAE@FE*=<*7>8@FD>@A;7<3)=(18(33(.(40(((.-4:FB5(04,((((.*()*.*32
@M03152:184:000000000-AWYW1:1:2106:18155:10233 2:N:0:TCGCCTTAATACCTGT
CCCAACTATCCCTATTAATCATTACGTCGATCCTAGAAACCAACAAAATAGAATCAAACGTCCTATTTCATTATTCCATGCTAATGTATTCAAGCGTGAGCCTGCTTTAAACACTCTAATTTTTTCAAAGTAACAGTCCTGATTCCCCATGACACCAAATTAATGACATCATGGTTCGTCAGAAGGGAAGAAACCAATAAATTAGTACGTACCAAGGCACGACCAACATATTGATCCCGAAATTCAACTACGAGCTTAGATCGGAAGAGCGTCGTGTAGGGAAAGAACAGGTATGTATAGA
+
CCCCCGGGGGGGGGGGGGGGGGGGGGGGGGGGGGGGGGGGGGGGGGGGGGGGGGGGGGGGGGGGGGGGGGGGGGGGGGGFGGGGGGGGGGGGGGGGGGGDGGGGGGGGGGGGGGGGGGGGGGGGGGGGGGGGGFGGGFGGGGGGGFGGGGGGGGGGGGGGGGGGGGGGGGGDF?=EFCGGFCGGGGGGGGGGGGF8FFFFFGGE8EFDDFGGGGGACFCFFFAABBAFFFCCFGFGFBGDFFF;>CCFFGF?DCB>A>=CC51??FFFF@>9@9>DDFEA8;34:F74(1.-6+(**)25)
@M03152:184:000000000-AWYW1:1:2106:15313:10244 2:N:0:TCGCCTTAATACCTGT
CCCAACTATCCCTATTAATCATTACTTCGGTCCTAGAAACCAACAAAATAGAACCAAAGTCCTATTCTATTATTCCATGCTAATGTATTCAAGCGAAAGCCTGCTTTAAACACTCTAATTTTTTCAAAGTAAAAGTCCTGGATCCCCTGCGCACTCGATTAAGGGCACACAGGTTCCCCAGAAGGAAAGACCCGACCAGAGGCAGTGCTTACCTTGCGGCAAGACCACCCAGCCAGGTCCGAAATTCAACTACGAGCTTAGATCGGAAGACCGTCGTGTAGGGAAAGAACAGCTAGGAGTA
+
CCCCCGGGGGGGGGGGGGGGGGGGGGGGGFGGGGGGGGGGGGGGGGGGGGGGGGGGGGGGGGGGGGGGGGGGGGGGGGGGGGGGGGGGGGGGGGGGGGGGGGGGGGGGGGGGGGGGGGGGGGGGGGGGGGGGGGGGFGGGGGGGF:DCFGGGGGGGGGFFGGGGGGFGGGGGFGFGGGFGDFGGGGGGCGGGGGGDEGEFGGDDG5A>CFFGFFA6>AAFFFFFF2>4>4>;6FFFF>FE4;BF)1);?FF@EGADF@1>;9358@@BF<((-((3,7..6=<)2;??B?(.(060).*(,
@M03152:184:000000000-AWYW1:1:2106:7867:10363 2:N:0:TCGCCTTAATACCTGT
CCCAACTATCCTATTAATCATTACGTCGATCCTAGAAACCAACAAAATAGAATCAAACGTCCTATTTCATTATTCCATGCTAATGTATTCAAGCGTGAGCCTGCTTTAAACACTCTAATTTTTTCAAAGTAACAGTCCTGATTCCCCACAACACCAAATAAATGACATCATGGTTCGTCAGAAGGGAGAAACCAACAATGCCAGTACGTACCGAGGCACGACCGACATGATGGTCCCGAAATTCAACTACGAGCTTAGATCGGAAGAGCGTCGTGTAGGGAAAGAACAGGTAGGTGTCGGA
+
CCCCCGGGGGGGGGGGGGGGGGGGGFGGEFGGFGGGGGGGGGGGGGGGGGDGCEFGGGGFGGGGGFGGFCFEGGGGGGGGGGGGG9FFGGGGFFGGC@CFE<EEF?EFDCFFGFGGG9FFDCGGGGFGDGGGGGFFGFCG9:EFGGCGGGGEGEEGGGGGFF8DDFFFGGGG?E=,=8CGGFDGFEG:EFGGCFGGG8,+=D=56BF?F?F>C>C?BDCFDA4AFF>EAFCAA:@*/:DB>?:4:@C+;F3;D3036<E9.(:?1,8?B04:(-,,467:<:4>?>(4(.)-)1)**)*((
@M03152:184:000000000-AWYW1:1:2106:2606:10381 2:N:0:TCGCCTTAATACCTGT
CCCAACTATCCCTATTAATCATTACGTCGATCCTAGAAACCAACAAAATAGAATCAAACGTCCTATTTCATTATTCCATGCTAATGTATTCAAGCGTATGCTTGCTTTAAACACTCTAATTTTTTCAAAGTAACAGTCCTGATTCCCCAAGACACCAAATTAATGACATCAAGGTTCTTCAGAAGGTAGAAACCAATAATACCAGTACGTACCGACGCACGACCAACAAATTGATTCCGAAATTCACATACGAGCTTAGATCGGAAGAGCGCCGTGTAGGCAACGAACAGGGACGACTAGA
+
CCCCCFFGDGFGGFGGGGGGGGGGGGGGGCCCGGGGGGGGGGGGGGGGGGFGGGGGFGCCF@FGGFGGGGCGGGGGGGG<EEFFGGGFGGGGGDDEGG:<9AFG7EFDG9?FFCGFFGGGGGGGGGGEGCFAF99FGDFEEDFC9BEFF+8DFFFGGGGGGGFFDEGGGGGGG?+4=,DDCGGCD=>FDGGFGEGFGGF=8+=>=@FGGFF?C8=*3*19?5?>F@D?FAA>AC*5+;*/:>ACFF*+1?*7B?5()/73)617(4(63@((,,,(/792)*3)()-39<((-*()),)(6
@M03152:184:000000000-AWYW1:1:2106:14367:10382 2:N:0:TCGCCTTAATACCTGT
CCCAACTATCCCTATTAATCATTACGTCGATCCTAGAAACCAACAAAATAGGATCAAACGTCCTATTTCATTATTCCATGCTAATGTATTCAAGCGTATGCCTGCTTTAAACACTCTAATTTTTTCAAAGTAACAGTCCTGATTCCCCAAGACACCAAATTAATGACATCAAGGTTCTTCAGAAGGGAGAAACCAATAATACCAGTACGTACCGAGGCACGACCAACAAATTGGTCCCGAAATTCAACTACGAGCTTAGATCGGAAGAGCGTCGTGTAGGGAAAGAACAGGTATGTGTAGA
+
CCCCCGGGGGGGGGGGGGGGGGGGGGGGGGGGGGGGGGGGGGGGGGGGGGGGGGGGGGGGGGGGGGGGGGGGGGGGGGGGGGGGGGGGGGGGGGGGGGGGGFGGGFGGGGGGGGGGGGGGGGGGGGGGGGGGGGGGGCGGGGGGGGGGGGGFGGGGGCGGGDFGFDGGGGGGGCGFGGFGDDGFGGGGEGGGGGGGDGGFGGFEEDFGGFGGGGGEFFFF58B5@CDFFFBCBCCFFDGFD>A?8BCFFGF@?DD@;<8CE3=;?;9(,52(6;6?.)<>(<?>BFB18?2)6A?64-2))
@M03152:184:000000000-AWYW1:1:2106:12952:10383 2:N:0:TCGCCTTAATACCTGT
CCCAACTATCCCTATTAATCATTACGTCAATCCTAGAAACCAACAAAATAGGATCGAACGTCCTATTTCATTATTCCATGCTAATGTATTCAAGCGTTAGCTTGCTTTAAACACTCTAATTTTTTCAAAGTAAACGTCCTGGTTCGGCCGCCGAGCCCAGTTAAGGGCCGACGTTCCCCCAGAAAGAGGTGGTCCGAAAACCGGCAGTACAGACCTTGCGGCCGACCGCCGTTGGGCCACCGAAATTCAACTACGAGCTTAGATCGGAAGAGCGTCGTGTAGGGAAAGAAAAGATATGTGT
+
CCCCCGGGGGGGGGGGGGGGGGGGGGGGGGGGGGGGGGGGGGGGGGGGGGGGFGGGGGGGFGGGGGGGGGGGGGGGGGGGGGGGGGGFGGGGGGGGGGGGGGGGGGGGGGGGGGGGGGGFGFGGGGGGGGGGGGGGGFEGG8FGGGGGGGGGGGGGGGGGFGGFGGGGGGGEGGDGGGGGGG5EFGGGGGG5A:FEEGGAGDGFGEDGGBGFGGGFFFFE3932;9@>@)4BEG:5FFG?FFF63>6F4*76:F>B:6>B<?>AF:<?(((.31>F;>BB76<37F6::7(,.*.**.*-)
@M03152:184:000000000-AWYW1:1:2106:6454:10510 2:N:0:TCGCCTTAATACCTGT
CCCAACTATCCCTATTAATCATTACGTCGATCCTAGAAACCAACAAAATAGGTTCGAACGTCCTATTTCATTATTCCATGCTAATGTATTCGAGCGATTGCCTGCTTTAAACAATCTAATTTTTTCAAAGTAACAGTCCTAACTCCCCGTAACACCAAATTAATGACATCACGATTTGTTAGAAGGGAGAAATCAATAACGTTAGTACGTACCAAGGCACGACCGACGTATTGATCCCGAAATTCAACTACGAGCTTAGATCGTAAGCGCGTCGTGTAGGGAAGGAACCGATAGATGTAGA
+
CCCCCGFGGGGFGF@FGGGGGGGGGGGGFGGGGGFEEFGGGGGGFGGFGCEFFFFD8EFGD<FEGDGGGFC@EEFF9FFGGGGGECBEFFGGGFGGGFFD9FEFG=FFCFEEE,5AFFDDEGGGGGGFFGGGG,?FGFFGGFFGGEF:7C=EGFFGGGFGGCFFFCFAC8?FGGGGGFGFF,BAFF7D6CDF=CFFCFFFGFC@CAF@CAF+?DFF>FC*9@5=):@D6?486B?FFFG>E184++.;<GF63>:;FF373<8(:@7)(((--4(3(.).().)(),((((((*)**)2.)
@M03152:184:000000000-AWYW1:1:2106:21314:10514 2:N:0:TCGCCTTAATACCTGT
CCCAACTATCCCTATTAATCATTACGTCGATCCTAGAAACCAACAAAATAGGGTCAAACGTCCTATTTCATTATTCCATGCTAATGTATTCAAGCTAACGCTTGCTTTAAACACTCTAATTTTTTCAAAGTAACAGTCCTGATTTCCCACGACACCAAATTAATGACATCACGGCTCGTCAGAAGGGAGAAATCAATGACGTTAGTACGTACCGAGGCACGACCGACGTATTGATCCCGAAATTCAACTACGAGCTTAGATCGGAAGGACGTAGTGTAGGGAAAGAACTGAGACATGTAAA
+
CCCCCGGGGGGGGGGGGGGGGGGGGGGGGGGGGGGGGGGGGGGGGGGGGGGGGGGGGGGGFGGGGGGGGGGGGGGGGGFGEEGDEEEGGGGGFFGFGGGEGGGGGFGFGG9EEEEEFGFGGGGGEFFGF,@FB@B?@FEEECFEGGGGFG7>BEGFFDEGEGFGGGFEGCD,8ACCC+++689>FFBDEEG8D,EEC;EFEG0:7CFC*3CG;DE>AB>FBDD9@F=?E>EF6FCFF;D;A9ACAFEFCGF?DDD9?-.4)60(,4;((.(-(.4:<FDA6;?F0??()).))+(**.*))
@M03152:184:000000000-AWYW1:1:2106:10149:10515 2:N:0:TCGCCTTAATACCTGT
CCCAACTATCCCTATTAATCATTACGTCGATCCTAGAAACCAACAAAATAGAATCAAACGTCCTATTTCATTATTCCATGCTAATGTATTCAAGCGTGAGCCTGCTTTAAACACTCTAATTTTTTCAAAGTAACAGTCCTGATTCCCCATCACACCAAATTAATGACATTATGGTTCGTCAGAAGGGAAGAAACCAATAAATTAGTACGTACCAAGGCACGACCAACATATTGATCCCGAAATTCAACTACGAGCTTAGATCGGAAGAGCGTCGTGTAGGGAAAGTACAGGGAATTGTAGA
+
CCCCCFGGGGFFFGGGGGFCGFGGFGGD@FEGGGCF9EGGGGGGGGGGGGFFAFGFGGF76CEEFFGGGGFFGGGFGGFEFFFGGGGFFGGFFGGEGGGGF@<FFDE9EFF9EEFGGGGFGEGGEFGGGGFGEGG?E:E<,FDFAEEDC>EFGGGEFG>AEFFD8=A2==D8D8=DF7C=FGGGDD>8D8D?FGFGGGGFGF+8@3CC=FGGCGFF?FF?EF>1=@95?FE>9><+927>>2;A:FEAEGF>924(;@3;54>?;;>@@(63,6416=<<00(83*6).-((-*()*.72)
@M03152:184:000000000-AWYW1:1:2106:4537:10601 2:N:0:TCGCCTTAATACCTGT
CCCAACTATCCCTATTAATCATTACGTCAATCCTAGAAACCAACAAAATAAGATCAACGTCCTATTTCATTATTCCATGCTAATGTATTCAAGCGTTAGCCTGCTTTAAACACTCTAATTTTTTCAAAGTAACAGTCCTGTTTCCCCGCAACACCAAACTAATGGCATCACGGTTCTGCAAGAGGGAGGAATCAGTGAAGCCAGTACGTACCATTGGCACGACCGACCTACTGACCCCGAAATTCAACTACGAGCTTAGATCGGAAGAGCGTCGTGTAGGGAAAGCAAAGGTATGGGTAGA
+
CCCCCGGGGGGGGGGGGGGGGGGFGGGGGGGGGGGGGGFGGGGGGGGGGFGGGGGGGGGGGGGGGGGGGGGGGGGGGGGFFGGGGGGGGGGGGGDGGGGGGGGGGFCFGGGGGGGGGGFGGGGGGGGGCGGGGGGGGDGGGFGGGGGGGGGGGGGFEFGGGGGFGGGGGFFGGDCEGGGGGCFFF+=FGGGGGGDFGGGFG6F@GFAGFFGG?+7=5A@F>AF8AFF5@A3FAFFCA@DFFBA3FF?FCDF0;*8169@FE<?;?0:;(,2,49;?<FFF?F?>().(,(,).0.)).012
@M03152:184:000000000-AWYW1:1:2106:16649:10610 2:N:0:TCGCCTTAATACCTGT
CCCAACTATCCCTATTAATCATTACTTCGGTCCTAGAAACCAACAAAATAGAACCAAAGTCCTATTCTATTATTCCATGCTAATGTATTCAAGCGTAAGCCTGCTTTAAACACTCTAATTTTTTCAAAGTAAAAGTCCTGGATCAATTTGCGCACTCGGTTAAGAGCACGCAAGAGCTCCAGAAAGAAAGACCCGACCAGAGCAGTGCTTACCTTGCGGCAAGACCACCCAGCCAGGTCCGAAATTCAACTACGAGCTTAGATCGGAAGAGCGTCGTGTAGGGAAAGAACAGGAAAGTGGA
+
CCCCCGGGGGGGGGGGGGGGGGGGGGGGGGGGGGGGGGGGGGGGGGGGGGGGGGGGGGGGGGGGGGGGGGGGGGGGGGGGGGGGGGGGGGGGGGGGGGGGGGGGGGGGGGGGGGGGGGGGGGGGGGGGGGFFGGGGGFFCGG9FDFGGGGGGGGGGGGGGGGGGGGGGGGDGGGGGGGGGGGGFFGGGGGGGFGCGGDEFGG6@FFACGFCDFCC6ADB>45@2))<F59BA)/>C>3DFFFFBFF4@CGFFFDD?39(73;?E7((,.3,(4-8>2728:?0544:?0((.,*.)0-*))
@M03152:184:000000000-AWYW1:1:2106:9072:10624 2:N:0:TCGCCTTAATACCTGT
CCCAACTATCCCTATTAATCATTATATCGATTTTAAAAACCAATAAAATAGGTTCGAACGTCCTATTTCATTATTCCATGCTAATGTATTCGAGTGATTGCCTGCTTTAAATACTCTAATTTTCTCAAAGTAACAGTCCTAACTTCCCGTAACATCAAATTAATGACATCACAGTTCGTCAGAAGAGAGAAATCAATAACGTTAGTATATACCGAAGGTATGACTGATGTATTAATCCCGAAACTCAACTACGAGCTTAGATCGGAAAAGCGTAGTGGAGGGAAAGAAAAGGTAAGGTTAA
+
CCCCCGGGGGGGGGGGGGGGGGGGGGGGGGGGGGGGGGGGGGGGGGGGGGGGGGGGFGGDGGGGGGGGGGGGGGGGCFFDGGGGGGGGGGGGFCGGGFGGE9FGGGGGGGGGEGGGAGGGGGGGGGGFGFGGGFGGGGDFGFGGGGGGDGGGGGGGGGGGCGGGGGGGGCFGGGCGGDGGFGGGDCEFEGGGGGGGFGFB>DGFCFFGGFF8DCED5>DFFBDE*:C7F9EA?FEC9;9@>B>59FBFBFAC9D>)5.8@E68)4>((06(-5(662))40)(268@@@FE@@7)*))+1)
@M03152:184:000000000-AWYW1:1:2106:25650:10752 2:N:0:TCGCCTTAATACCTGT
CCCAACTATCCCTATTAATCATTACGGCGACTCTAGAAACCAACAAAATAGAACCGCACGTCCTATTTTATTATGCCATGCTAATGTATTCAGGCAAAGGCCTGCTTTGAACACTCTAATTTTCTCAAGGTAAAAGTCCTGGTTCCCCAACACACCCAATTAAGGGCATGCCGGCTCACCAAGAGGTAGAACCCAGCCAGACAGTACGTACCCAATAGGCAGACCGCCCGACCAGGTTCGAAATTCAACTACGAGCTTAGATCGGAAGAGCGTCGTGTAGGGAAAGAAACGGGAAGTAGAA
+
CCCCCGGGGGGGGGGGGGGGGGGGGGGGGGGGGGGGGGGGFGGGGGGGGGGGGGGGGGGGFFGGGGGGGGGGGGGGGGGGGGGFGGGGGGGGGGGGGGGGGGGGGGGGGGGGGGGGGGGGGGGGGGGGGGGGGGGGGGGGGGEFFGGGGGGGGGGGGGGGGGEGGFGGGGGGGGGEGGGGGGGGGFGFGFGGFGGFGGGFFGGFGFFGGFGGGGGFA=>?FDF=DB5B>BFEFDDDA3F;F@A;FF?C3@;EF:<;>7ADFAA:BFFFF704((,((.,)55:@<5?3:((,(*(89)*))
@M03152:184:000000000-AWYW1:1:2106:18770:10814 2:N:0:TCGCCTTAATACCTGT
CCCAACTATCCCTATTAATCATTACGGTGATCCTAGAAACCAACAAAATGGAATCATGCCGTCCTATTTTATTATTCCATGCTAATGTATTCAAGCAAAATGCCTGTTTTAAACACTCTAATTTTTTCAAAGTAAAGGTCCTGGTTCCCCGTGACACCCAATTAAGGGCATCGCGGTTCTCCAGAAGGTGAGAAATTGACTACACCAGTTCATACCCCTTAAGGCACGACAGACGTGTCAATCCCGAAATTCAACTACGAGATACTATCGGAAACGCACGTTGTAGGAAAGGAAAAGGAAT
+
@CCCCGGGD@EFGCFDFCFGFFCFCFGGGF<FFGCAAEFF,6CFFGGEG,<@F<9<<<9EEF7:@CC@6,,CCCEE@EDF@F@<FC<E<FFGFGGFGF@FCB9,5<,,9?BEFDFDDFAFFFGGCFGFGGGCGGG<EGGC9FFCGGF?CFEEGGGFG>E??DEFCD?E?DDD6=CCDE@,+3EF7DD@3@E,@,6=,=DBDD?D,9D7+?;CFFE5:*):5A+*1=8@B>)3A*7;*09/9>BBF42?=G848D@?A=82((/)))))1,(//(((.)(,,)())14))54(4*(.01*()
@M03152:184:000000000-AWYW1:1:2106:8484:10823 2:N:0:TCGCCTTAATACCTGT
CCCAACTATCCCTATTAATCATTACGTCGATCTTAGAAACCAACAAAATAGGATCAAACGTCCTATTTCATTATTCCATGCTAATGTATTCAAGCTAACGCTTGCTTTAAACACTCTAATTTTTTCAAAGTAACAGTCCTGATTTCCCACGACACCAAATTAATGACATCGTAGTTCGTCAGAAGGGAGAAACCAACTAGAACAGTACACACCAATGGCGCGACCAATCTGTTAGTCCAGAAATTCAACTACGAACTTAGCACGGAAGAACTGCGGATAGGGAATAAACAGGAATATGTAA
+
CCCCCD8FGG8FFGFGGGGGGGGGGGGGGGDGGGAFEFFFFGGDFGEGGGGGFGFGGF?FC,:CFDDGGGFGDGGGGGG9F9FGD,CFDCFGG@ECFFEG77FGCCFFFF?CEEEFFGGGGG9FEFECFCFGGCE,,9=?DDEEECGFEFDED@7B8EGGGGCDE8AA9DCFG++,3=CEDEGFFC7FCEGGDCGFCGG5A78@GFF7;;DCCDFFFF@**1?@AA2*;+*++1/4=4B685F>6BCFC>F@;C:0)/77).),32128(()/473()-5>474(*-6))(4(*)**.0))
@M03152:184:000000000-AWYW1:1:2106:22885:10911 2:N:0:TCGCCTTAATACCTGT
CCCAACTATCCCTATTAATCATTACGTAGATCCTAGAAACCAACAAAATAGGATCAATCGTCCTATTTCATTATTCCATGCTAATGTATTCAAGCGTTAGCCTGCTTTAAACACTCTAATTTTTTCAAAGTAACAGTTCCGATTCCTTGCGACACCAAATTAATGACATCACGGCTCCTCGGAAAGGAGGAACCAACAAAACCAGTACGTACCGTAGGCACGACCAGCAAATTGATTCCGAAATTCAACTACGAGCTTAGATCGGAAGAGCGTCGTGTAGGGAAAGAAAAGGTATGTGTAA
+
CCCCCGGGGGGGGGGGGGGGGGGGGGGGGGGGFGGGGGGGGGGGGGGGGGGGGGGGGGGGGGGGGGGGGGGGGGGGGGGGGGGGGGGGGGGGGGGGGGGGGGGGGGGGGGGGGGGGG<FFGGGGGGFGGDFFGGGGGGGGCDGGGGGGCGGGGGGGGGGGGGFGGGFGGGGGGGGEGGFGGGGGGGGGGGGGGGDGGGEFGDGDGFFGGFGFGDCF9?C>FAEF=AB4FFFC1:>FA<CEFF>=FFFF9>F30CB>A;EFE?<?D?;@@@D9>(3(,).)873FFF:((.4(.?)9/-*))
@M03152:184:000000000-AWYW1:1:2106:13782:10977 2:N:0:TCGCCTTAATACCTGT
CCCAACTATCCCTATTAATCATTACGTCGATCCTAGAAACCAACAAAATAGGGTCAAACGTCCTATTTCATTATTCCATGCTAATGTATTCAAGCTAACGCTTGCTTTAAACACTCTAATTTTTTCAAAGTAACAGTCCTGATTTCCCACGACACCAAATTAATGACATCGCGGTTCCTCAGAAGGGAGAAACCAACTAGACCAGTACACACCGAAGGCGCGACCAACCTGTTAGTCCCGAAATTCAACTACGAGCTTAGATCGGAAGAGCGTCGTGGAGGGAAAGAACAGGTGTGAGTAA
+
CCCCCGGGGGGGGGGGGGGGGGGGGGGGGGGGGGGGGGGGGGGGGGGGGGGGGGGGGGGGGGGGGGGGGGGGGGGGGGGGFFGGGGGGGGGGGGGGGGGGGGGGGGGGGGGGGGGGGGGGGGGGGGGGGGGGGGGGGGGGGGGGGGGGGGGGGGGGGGGGGGGGGAFGGGGGGGGGGFGGGGGDFFEGGG8FGGGFGFGFGGFDGFFGC;DGGGGFF>@>FFFFFFFFFF=BFD?BAEGFEFED6FEFFGFFFGF6>8E@E3<??F04::099<>(,7(8?B?F:442(.,()+)0*)*))
@M03152:184:000000000-AWYW1:1:2106:15456:10983 2:N:0:TCGCCTTAATACCTGT
CCCAACTATCCCTATTAATCATTACTTTGGCCCTAGAAACCAACAAAATAAGACCAATGTCATATTCTATTATCCCATGCTAATGTATTCATGATGCCAGGTTGTGCCTGCTTTGAACACTCTAATTTTTTCAAAGTAAACTATCTGGAACTAACTACCTATTGCTAGATAGCAATTCACAGAACTAAAGGAGGTCAACACCCAGTACGCACCAAGAGGATGTCAAGGTGGACTTTGATGATGACTACTGCTACCCTAGCCACCTTTTTAGGGGCGGTTCAGATAAAAACTCCGAAATTCA
+
CCCCCGGGGGGGGGGGGGGGGGGGGGGGGGGGGGGGGGGGFGGGFCFGFGGGGGGGGGGGGGGGGGGGGFGGGGFGGGGGGGFGGGGGGGGGGGGBFGGFGFCFFGGGGGGGGGFDGGGGGGGGGGGGGGGGGGGCCGGGGGGGGGGGGGGGGGGGGGGGGGGGFGGGGFFEFGGGFFFFGGD=8=FFGFFFGC>?DCFFE6CDGFFGGBDDD?8D?BDFF@F<7**90;CAA?C7FEFEFEFECAEFFGFFFG3)35<E=EFFF366;>3>((50;D62.+)+98)7)(/2>E6BBBC)6
@M03152:184:000000000-AWYW1:1:2106:15279:11032 2:N:0:TCGCCTTAATACCTGT
CCCAACTATCCCTATTAATCATTACTTCGGTCCTAGAAACCAACAAAATAGAACCAAAGTCCTATTCTATTATTCCATGCTAATGTATTCAAGCATATGCCTGCTTTAAACACTCTAATTTTTTCAAAGTAAAAGTCCTGGATCCCCAGCACACTCAATAAAGAGCATACTGGTTCCCCAGAAGGAAAGGCCCAGTCGGTCCAGTACACGCCTTTCGGCGGACCGGACAACCAGGCCCGAAATTCAACTACGAGCTTAGATCGGAAGAGCGTCGTGTAGGGAAAGAACAGGTATGGTTAGA
+
CCCCCGGGGGGGGGGGGGGGGGGGGGGGGFGGGGGGGGGGGGGGGGGGGGGGGGGGGGGGGGGGGGGGCGGGGGGGGGGGGGGGGGGGGGGGGGGGGGGGGGGGGGGGGGGGGGGGGGGGGGGGGGGGGGGGGGGGGGFGGFGGGGGGGGGGGGGGGGFGGGGFGGGGGGGGGGGGGFGGGGGGG8E8=EFFCEGGGGCDEGGEGFFGGD8DGGGFFFFEFFFFBA2?BFFFFFDGFFG>E0=)1AEFEFA3@CE9;7EFAFF66:;:80792;9:(0:ABF6FBF?1410-.<(5*67()
@M03152:184:000000000-AWYW1:1:2106:6855:11081 2:N:0:TCGCCTTAATACCTGT
CCCAACTATCCCTATTAATCATTACTTCGGTCCTAGAAACCAACAAAATAGAACCAAAGTCCTATTCTATTATTCCATGCTAATGTATTCAAGCGAAAGCCTGCTTTAAACACTCTAATTTTTTCAAAGTAAAAGTCCTGGATCCCCTGCGCACTAAGTTAATAGCACGCAGGTTCCCCAGAAGGAAAGACCCGACCAGAGGCAGTGCTTGACGTGAGCCAAGACCACCCAGCCAGGTCCGAAATTCAACTACGAGCTTAGATCGGAAGAGCGTCGTGTAGGGAAAGAACAGGTATGTGGA
+
CCCCCGGGGGGGGGGGGGGGGGGGGGGGGGGGGGGGGGGGGGGGGGGGGGGGGGGGGGGGGGGGGGGGFGGGGGGGGGFGGGGGGGGGGGGGGGGGGGGFFGGGGEFGGGGGGGGGGGGGGGGGGGGGGGGGGGGGGGGGGGFGFGGGCGGGGECGGGGGGGGGCGGGGGGGG8ACDGGGGGGGGGGGGGGGGDDEEGGFGGDAEFFCDCGGGGGFFFFFFFFFFBDFAD>FFGFGFFD=EBDFFFFFEFF@ECBD:>1>;91<=?;;0@@09;693@(4<F:7:::??0:86<)9?6*))
@M03152:184:000000000-AWYW1:1:2106:25755:11162 2:N:0:TCGCCTTAATACCTGT
CCCAACTATCCCTATTAATCATTACGGCGACTCTAGAAACCAACAAAATAGAACCGCACGTCCTATTTTATTATGCCATGCTAATGTATTCAGGCAAAGGCCTGCTTTGAACACTCTAATTTTCTCAAGGTAAAAGTCCTGGTTCCCCAACACACCCAATTAAGGGCATGCCGGCTCACCAAGAGGTAGAACCCAGCCAGACAGTACGTACCCAATAGGCAACCGCACAGACCACGTCGCAAATTCAACTACGAACTTACATGGGAAGAGGGCCGTGTAGGGAAGGAAAAACTATGTGAGA
+
CCCCCGGGGGGGGGGGGGFGGGGGGGGGGGGGGGGGGGGGGGGGFFGGGGGGGGGGGGGGGGGGGGGGGGGGGGGGGGGGFGGGFGGGGGGDFGGGGGGGGGGGGEGEFGGGGGGGGGGGGGGGGGGGGGGGGGGGG,CFGF@EGGGGEGGCGGGGGCGFFFCEFGGGGGFFE>++=DFGGGG7CFCFG7:;FC+@C>FFCFGFFFFGFFGGG***/1)**-*-(((2)/(2);(1=;)(:>8>@+)1)1))(/0(;)4)64),,((,(((((-,-(8(.)).>()(4(((,)+)1/6*))
@M03152:184:000000000-AWYW1:1:2106:21025:11164 2:N:0:TCGCCTTAATACCTGT
CCCAACTATCCCTATTAATCATTACGTCAACCCTAGAAACCAACAAAATAAGATCGACGTCCTATTTCATTATTCCATGCTAATGTATTCAAGCGTTAGCCTGCTTTAAACACTCTAATTTTTTCAAAGTAACAGTCCTGTTTCCCCGCAACACCAAGTTAATGGCATCACGGTTCTACAAGAGGGAGGAATCAGTGAGACCAGTTCATACCGTTGGCACGACCGACCTACTGACCCCGAAATTCAACTACGAGCTTAGATCGGAAGAGCGTCGTGTAGGGAAAGAACAGAAAGTGTTAGA
+
CCCCCGFGFGGGGGGGGGGGGGGGGFFGGGGGGGGGGGGGGGGGGGGGGFGGGGGGGGGGGGGGGGGGGFFFGCFGFGGGGGGGGGGEGGGGGGGGGGGGF9AFGGGGGGGGGGGFFFGGGGGGGGFGFFGGGGGGGFGGGGDGGGFCEGGGGGGGGGGEEEFF8DD9DGGG+6=CDD?GDCEDDCCC>EGFFGGFFFFAECCCG899DFGFCF@559CA9AFF9)(856>6*16<69C@BBA)8CEFFGF?:9>B)6@EF?0<:692:((--3-4:;AD<??73?0((.(),+.90)2))
@M03152:184:000000000-AWYW1:1:2106:22316:11183 2:N:0:TCGCCTTAATACCTGT
CCCAACTATCCCTATTAATCATTACATCGATCCTAGAAACCAACAAAATAGAATCGGATGTCCTATTTCATTATTCCATGCTAATGTATTCAAGCGTAAGCTTGCTTTAAACACTCTAATTTTTTCAAGGTAACAGTCCTAATTCCCCATAACACCAAATAAATGACATTATGGTTCTTTAGAAGGTGAGAACCAATAAAACCAGTACATACCGAGGCATGACCGATTCCTTGATCCCGAAATTCAACTACGAGCTTAGATCGGAAGAGCGTCGTTTAGGGAAAGAACAGGTATGAATAAA
+
CCCCCGGGGGGGGGGGGGGGGGGGGGGGGGGGGGGGGGGGGGGGGGGGGGGGGGGGGGGGGGGGGGGGGGGGGGGGFGGDGEGGGGFFGGGGGCFGGGGGGGGGGGGGGGGGGGFGGFFEFGGGGGGGC@BEF?FGGGGGGGGGGGGGGGFGGFGGGGGGGGGG8FGGGGGFGGGGGGGGG8FCD8E=FFFEF8?CDDGFGF=D8<DFGFGDF8=?ABDF5@?E=AFDF>=6<:@GF:>=DBFEFFEFEGF(57?@A=5@8?99240=@(,.3;,((2.44;@A<FD1210)6+(**)*))
@M03152:184:000000000-AWYW1:1:2106:28082:11200 2:N:0:TCGCCTTAATACCTGT
CCCAACTATCCCTATTAATCATTACGGCGACTCTAGAAACCAACAAAATAGAACCGCACGTCCTATTTTATTATGCCATGCTAATGTATTCAGGCAAAGGCCTGCTTTGAACACTCTAATTTTCTCAAGGTAAAAGTCCTGGTTCCCCAACGCACCCAATTAAGGGCATGCCGGCTCACCAAGAGGTAGAACCCAGCCAGACAGTACGTACCCAATAGGCAGACCGCCCGACCAGGTTCGAAATTCAACTACGAGCTTAGATCGGAAGAGCGTCGGGTAGGGAAAAAACAGGTATGGGAAG
+
CCCCCGGGGGGGGGGGGGGGGGGGGGGGGGGGGGGGGGGGGGGGGGGGGGGGGGGGGGGGGGGGGGGGGGGGGGGFGGC@CFGGGGGGDGGGGGGGGGGFFFGGGGGGGGFGGCGGGGGGGGGGGGGFGG9EFGGGGGFGGGGGGGGGGGGDEGEEGGGGGGGFGGGGGGGGDCDGDCFFGGCF?DFGFGGAD+CFGGG>,;FDG9?CFFGGGGC4AF9FFFF@@@25?BB3BD1:)/C6FD30A:7:CDFEBG>>34ADB2:?0(41<01((-3(()-2:3:@().4(..()3)))(*((
@M03152:184:000000000-AWYW1:1:2106:21171:11201 2:N:0:TCGCCTTAATACCTGT
CCCAACTATCCCTATTAATCATTACTTCGGTCCTAGAAACCAACAAAATAGAACCAAAGTCCTATTCTATTATTCCATGCTAATGTATTCAAGCGTATGCCTGCTTTAAACACTCTAATTTTTTCAAAGTAAAAGTCCTGGATCCCCAGCGCACTCAATTAAGAGCACGCTGGTTCCCCAGAAGGAAAGACCCGACCAGAGCAGTGCTTACCTTTCGGCAAGACCGCCCAGCCAGGTCCGAAATTCAACTACGAGCTTAGATCGGAAGAGCGTCGTGTAGGGAAAGAACAGGTATGAGTAA
+
CCCCCGGGGGGGGGGGGGGGGGGGGGGGGGGGGGGGGGGGGGGGGGGGGGGGGGGGFGGGGGGGGGGGGGGGGGGGGGGGGGGGGGGGGGGGGGGGGGGGGGGGGGGGGGGGGGGGGGGGGGGGGGGGGGGGGGGGGGGGGFFGGGGGGGGGGGFGGGGGGGGGGFGGGGGGGGGGGGGGGGGGGGFEFGGGGGGGGGEFEFGFGFFGFFFGGGGFEBAFFDFFFFAE?EDFFG=??BGFA?E@FFCFEFF@;G>9FE3@FEED60797<?FBF>7?)(6<BFFFFB7<:((-+))*)*.)
@M03152:184:000000000-AWYW1:1:2106:28525:11416 2:N:0:TCGCCTTAATACCTGT
CCCAACTATCCCTATTAATCATTACGTCGATCCTAGAAACCAACAAAATAGAATCAAACGTCCTATTTCGTTATTCCATGCTAATGTATTCAAGCGTGAGCCTGCTTTAAACACTCTAATTTTTTCAAAGTAACAGCCCTAACTTCCCGTAACATCAAATTAATGACATCACGGTTCGTCAGAAGGGAGAAATCAATAACGTCAGTACGTACCGAAGGTACGACCGACGTATTGATCCAGAAATTCAACTACGAGCTTAGATCGGAAGAGCGTCGTGTAGGGAAAGAAAAGGACAGAGTGA
+
CCCCCGGGGGGGGFGGGGGGGGGGGGGGGGGGGGGGGGGGGGFGGGGGGGGGGGGGGGFFFGGGFGGGGGGGGGGGGGGGGGGGGGGGGGCGFCGGGGGGFGFGGEGGGFGGGGGGGGFGGGGG@FFGDFFFGFGGG7CCF@EFGGG8CDEGGGGGGGGGGGGGACEGDFGGECFG>CGD=+DFGFDG6EFFCFFGFGFFC9CACCFGC:769DEEA>5;85A)25>?>)6=)+888@07A8)>F+9ACCF@8D.(5(7).1),3?@FFFFF;B>(:5(6)73::>2:(.54(*(.),26)
@M03152:184:000000000-AWYW1:1:2106:2567:11470 2:N:0:TCGCCTTAATACCTGT
CCCAACTATCCCTATTAATCATTACGTCGATCCTAGAAACCAACAAAATAGGTTCGAACGTCCTATTTCATTATTCCATGCTAATGTATTAGAGCGATTGCCTGCTTTAAACACTCTAATTTTTTCAAAGTAACAGTCCTAACTCCCCGTAACACCAAATTAATGACATCACGATCTGTTAGAAGGGAGAAATCAATAACGTTAGTACGTACCAAGGCACGACCGACGTATTGATCCCGAAATTCAACTACGAGCTTAGATCGGCAGAGCGTCGTGTAGGGAAACAACAGCCATGTGTAGT
+
CCCCCEGGGGGGGGGGGGGEFGGGGGGGGGGGGGGGGGGGFGGDG@F?<FGGEDGGGGGGGGG@EEFEFEGFGCFFFGGG8CEGGGGGGF,CCFGGGGGFG,CFG?FGGFGEFFGGE?,@FEFGDGCFG9B?5@,AEGGGGGGF=AFCBEEGGC=EFDFFF,=EEF8AFGGFDC?,6@=DDGFADFB,+A8BFGD9=DEFGFFC7CCC>AGDGGF5:FBFBFF=BA=>85>487*==BGFD2A?6A<CEGA(05;24>)))67((6(-,(74191885<<07(.(0(,,1((.+)0*.*..
@M03152:184:000000000-AWYW1:1:2106:22743:11479 2:N:0:TCGCCTTAATACCTGT
CCCAACTATCCCTATTAATCATTACGTGGTCCTAAAACCAACAAAATAGAACCATCGTCCTATTTTATTATTCCATGCTAATGTATTCAGGCAAAAATGCCCGCTTTAAACACTCTAATTTTTTCAAAGTAAAGGTCCTGATTCATCGAAACACCCAAGAGCATCCCGACTCACCAGAAGGTGAGAAATTGGCTACACACCGTTTCATGCCCCTAAAGGCACGATCGATATATCCCAATCCCGAAATTCAACTACGAGCTTAGATCGGAAGAGCGTCGTGTAGTGAAAGAACAGGGACGTG
+
CCCCCGGGGGGGGGGGGGFGGGGGGGGGGGGGGGGGGGGGGGGDGGGGGGGGGGGGGGGEGGGGGGGDFGGGGGG<FGGGGGGGGGGGGGGGGFGGGGFFDGEGEGGAFADDFFFGFFBFFCGFGGGGGDFFGCFFGFGFFGFFEAEE@CEGGFGGGGGCBGEDFFFGGGDGFGGGGC=@DDFFGGGFDGFGFGFGG=?BGDC=FFFGGF+A?C?A>F@FFDFFF5>AFFFF69AFA=FDF489EA(6;CFFCC6()3:9;C@FFFD1189;8164(54:4>B*(*64647:7*()7(1,,
@M03152:184:000000000-AWYW1:1:2106:12277:11490 2:N:0:TCGCCTTAATACCTGT
CCCAACTATCCCTATTAATCATTGCTTCGGCAAAGTCCGAAAACCAACAAAATAGAACCGGAGCCCTATTCCATTATTCCATGCTAATGTATTCAAGCGAACGCCTGCTTTGAACACTCTAATTTTCTCAAAGTAAACGACGTGGGTCCCCGGGACGCCCAGTTAAGGGAACCTCGGTTGCTCCACGCGGGAGGACCGCCGCCGACGAGTATGAGCCGTGAAGCCCACCCGCCGGATCGACGGCCCGAAATTCAACTACGAGCTTAGATCGGAAGAGCGTCGTGGCGGGAAAGAACAGGTA
+
CCC<BGCFFGGGFGFGFGGCGGGGGFGGCFGCGGGGFGGGGGGGGGGGGFGDFGGGGGGGGGGGGGGGGGGGGGFGGGGGGGGGGGGGGFGGGGGGGGGGGGGGGGGGGGGGGGGGGGGGGGGGGGGGGGFGAFFFGGGGGGEGGGGGGFGGGGECEGGGGGFFGGG6CFFDG7DEGGDGGGGGGGGCCGGGGECGGGGBE3>.=>D3C)*7CFGFFF2@F3=:?0?DDFB>>G>D59D?598(877B>D)6<FF24441(10(5)5>2:(48(3<?FB33>>>()-93(-46*3)<?C4-
@M03152:184:000000000-AWYW1:1:2106:7471:11654 2:N:0:TCGCCTTAATACCTGT
CCCAACTATCCCTATTAATCATTACGGCGATCCTAGAAACCAACAAAATAGGACCGCACGTCCTATTTTATTATTCCATGCTAATGTATTCGGGCGTAAGCCTGCTTTGAACACTCTAATTTTTTCAAAGTAAAAATCATGGTTCCCTGCCACACCCAGTAAAGGGCATAACAGCTCACCACGAGGTAAGCCTCCACCGCTCCAGTACACACCCAAATAGGCGGACCGGGCGGCAAAGGCCGAAATTCAACTACGAGCTTAGATCGGAAGAGCGTCGTGTAGGGAAAGAACATGTATGTGT
+
CCCCCGGGFGGGGGGGGGGGGGGGGGDGGGGGGGGGGGGGGGGGGGGGGGGGGGGGGGGGGGGGGGGGGGGGGGGGGGGGGGGGFGGGGGFGGGGGGGGGGGGGGGGGGGGGGGGGGGGGGGGGGGGGGGGGGGGGGGGGGFBFCCFFCGGGGFGGGGGDFDGGGGGGFGDEFFFFGGGGFC>CGGEFEFGGGGGGGGGFDDGFC>FG7+;CDGG>;FC=6655;63>BBFDFC0C:0C<>B:B3)-99CF2(97<)1779<):AF??0914:;;12.1((9)8<>112((..<4*/6:))
@M03152:184:000000000-AWYW1:1:2106:11414:11677 2:N:0:TCGCCTTAATACCTGT
CCCAACTATCCCTATTAATCATTGCTTCGGATTCTGAAAACCAACAAAATAGAACTGAAGCCCTATTTCATTATTCCATGCTAATGTATTCAAGCGTACGCTTGCTTTAAACACTCTAATTTTTTCAAAGTAAACGTCCTGGTTCGGCCGCCGAGCCCAGTTAAGGGCCGACGTTCCCCCAGAAAGAGGTGGTCCGAAAACCGGCAGTACAGACCTTGCGGCCGACCGCCGTTGGGCCACCGAAATTCAACTACGAGCTTCGATCGGAAGACCGTGGTGTGGGGACAGAACAGGACAGATT
+
CCCCCGGGGGDGGGGGGGGGGGGFGGGGCGGGGGGGGGGGGGGGGGGGGGGFFFGGGGGCGGGGGGGGGGGGGGGGGGGGGGGGGGGGGGGGGCGGGGGGGCFGFGGGGGCECFFGGGGGGGGGGGGFFGGFGGGGGGDFGGEFFCEGGCEGDECEGGGGGGFFFGFDGDDEGGGGCGFEGG,@CC,<DD@88DEGE7CAGGC@5AED7?FCF:EFB65>51>61>97>EFFDD0))45:<9D9E>A?>DF2:F52)4>0)-1).304(33((-3(471,(8433)((4)((.2())-*-)
@M03152:184:000000000-AWYW1:1:2106:20368:11705 2:N:0:TCGCCTTAATACCTGT
CCCAACTATCCCTATTAATCATTACGTCGGCCCTAGAAACCAACAAAATAAGATCGACGTCCTATTTCATTATTCCATGCTAATGTATTCAAGCGTTAGCCTGCTTTAAACACTCTAATTTTTTCAAAGTAACAGTCCTGTTTCCCCGCAACATCAAATTAATGGCATCACGGTTCTACAAGAGGGAGGAATCAGTGACGCCAGTTCATACCGGTGGCACGACCGACCTACTGACCCCGAAATTCAACTACGAGCTTAGATCGGAAGAGCGTCGTGTAGGGAAAGAACAGGTATGTGTAGG
+
CCCCCGGGGGGGGGGGGGGGGGGGGGGGGGGGGGGGGGGGGFGGGGGGGGGGGGGGCFGFGGGGGGGG,CFDGFGGGGGGGGGGGGGGGGGFGGGGDCGGFFGGGFGGFGGGGGGGG,@FGGFC<FFGGGGGFGAFFGGCFFGGGFECECBEGGGGG9EFF8FDDFGGGGGGDFGGGGGEF9?FDEGGGGGGGGGGGF,:CGGFGFFGGFGFG5?>?FDFAAFFBFFB>AEFFGFGF;<652048AEF66;;;<D9FD>D943,((28((((4((,4>92:5:7(<:712().3(*/6*-)
@M03152:184:000000000-AWYW1:1:2106:11010:11859 2:N:0:TCGCCTTAATACCTGT
CCCAACTATCCCTATTAATCATTACGTCAACCCTAGAAACCAACAAAATAAGATCGACGTCCTATTTCATTATTCCATGCTAATGTATTCAAGCGTTAGCCTGCTTTAAACACTCTAATTTTTTCAAAGTAACAGTCCTGTTTCCCCGCAACACCAGGTTAATGGCATCACGGTTCTACAAGAGGGAGGAATCAGTGAGGCCAGTTCATACCGTTGGCACGACCGACCTACTGACCCCGAAATTCAACTACGAGCTTAGATCGGAAGAGCGTCGTGTAGGGAAAGAACAGGTATGGTGAGA
+
CCCCCGGGGGGGGGGGGGGGGGGGGGGGDFGGGGGGGGGGGGGGGGGGGGGGGGGGGGGGGGGGGGGGGGGGGGGGGGGGGGGGGGGGGGGGGGCCFGGGGGGGGFGGGGGGGFGGGGGGGGGGGGGGFGGGGGGGGGGGGGGGEGGGGGGGGGGGGGGGGGGFGGGGGGGGDGGGGGGGGGGFDEDFGGGFFGGFGFGFGGGBGFFGGFGGDG>>FFEFEDEFFFFFFFFAAC@?;DGFFFACFF3A<FF60C3(8CEECCB?BBFFF?>;?99117AA?FFF6)4(4?(.5A2)*)::4
@M03152:184:000000000-AWYW1:1:2106:6896:11890 2:N:0:TCGCCTTAATACCTGT
CCCAACTATCCCTATAATCATTACTTCGATCCTAGAAACCAACGAAACATCGAACCGAAATCGTATTCCGTTATCCCATGCTGTAGTATTCATGCCTCCTTTTTTGGCTGCTTTGAACACCCTAATTTATTCAAAGTCAACGAATGGGAACTCCACAGATATGGGCCGCATGGCGCGAGGCCATACGGGTTTGCCCCGTACCTGCTTTTTTTTTTTGTTTGGCCTCCCCCCAGTCAACGGGAGAGTGGGGTTTCCCATTGGGTGGACTGAAAGGACTGGACATGACGTTGAACGCCCGTTG
+
CCCCCGGGGGGFGFGGGGGGGGEFFGGGGFFGFDGGFGFFDFGGGEGGDDFGGGCFGGGGEFEG8FGGGGGGGGGEFGGGGGGGGGGFCF<EFGGCC<FFGDFGFCCFFGGFGCEEGG9FEGGGFDDC9FF99AEA@,CEFGGDECFGGGGFFEEFGG?,>=D8D?8CDCGG,=DEG>DEG6,4+>4C**:3*,<?*;8***57;6:CFFGGGGEB);3FF06))/6)))-.7C)*0)*()()(0)6)(1)(,:=>*).)5(41(-,),,)))(,.()((()-*.9(,-3()):(00()(-
@M03152:184:000000000-AWYW1:1:2106:9525:11940 2:N:0:TCGCCTTAATACCTGT
CCCAACTATCCCTATTAATCATTACGTCGATCCTAGAAACCAACAAAATAGGGTCAAACGTCCTATTTCATTATTCCATGCTAATGTATTCAAGCGCGAGCCTGCTTTAAACACTCTAATTTTTTCAAAGTAACAGTCCTGATTCCCCGCCACACCAACTTAATGACATGACGGTTCTTCAGAAGGGAGAAACCAGTGACACCAGTGCATACCGAAGGCACGACCAGCGTACTGATCTCGAAATTCAACTACGAGCTTAGATCGGAAGAGCGGCGGGTAGGGAAAGACAAGGGAACGCTGA
+
CCCCCGGGGGGGGGGGGGGGGGGGGGGGGGGGGGGGGGGGGGGGGGGGGGGGGGGGGGGGFGGGGGGGGGGGGGGGGGGGGGGGGGGGGGDGGGGGGGGGGGGGGGGGGGGGGGGGGGGGGGGGGGGGGGFGGGGGGGGGGGGGGGGGGGGGGGGGGGGGGGGGFGGGGGGFGDCEDGGGGGGGGCE@>6DGGGGGFFGFGGGF7A5FGFGFFCC55@DFF9B=@>F:BED>FGC86?7;68D6F=EFF>AE6CB1);EFE9<?D?B04:(4(4((-)-(3>7)2>B(.,,((/()),*((
@M03152:184:000000000-AWYW1:1:2106:21831:11971 2:N:0:TCGCCTTAATACCTGT
CCCAACTATCCCTATTAATCATTACGTCAACCCTAGAAACCAACAAAATAAGATCGACGTCCTATTTCATTATTCCATGCTAATGTATCCAAGCGTTAGCCTGCTTTAAACACTCTAATTTTTTCAAAGTAACAGTCCTGTTTCCCCGCAACACCAAATTAATGGCATCACGGTTCTACAAGAGGGAGGAATCAGTGAAGCCAGTTCATACCGGTGGCACGACCGACCTACTGACCCCGAAATTCAACTACGAGCTTAGATCGGAAGAGCGTCGTGTAGGGAAAGAACAGGTATGTGTAAG
+
CCCCCGGGGGGGGGGGGGGGGGGGGGGGGGGGGGGGGGGGGGGGGGGGGGGGGGGGGGGGGGGGGGGGGGGGGGGGGGGGGGGGGFGGGGGGGGGGGEGGGGGGGGGFGGGGGGGGGEGGGGGGGGGGGGGGGGGGGGGGGGGGGFGGGGGGGGGG8FGFG;EDFGGGGGGCEGDDGGGFGGG8DCEGGGGGGGGGGGF7?FGBGFFCFFFFG5@BAFFFEFF>FFFEAFEAFGFGFDG@)7;?FA?FFGFFFGFFF<@FAA06:0;BF(1-(24<B)63?43<0?2???().<70*-0))
@M03152:184:000000000-AWYW1:1:2106:17592:12029 2:N:0:TCGCCTTAATACCTGT
CCCAACTATCCCTATTAATCATTACGTCGATCCTAGAAACCAACAAAATAGAATCAAACGTCCTATTTCGTTATTCCATGCTAATGTATTCAAGCGTGAGCCTGCTTTAAACACTCTAATTTTTTCAAAGTAACAGTCCTGATTCCCCATGACACCAAATTAATGACATCATGGTTCGTCAGAAGGTAGAAATCAATAATACCAGTACGTACAATAGCACGACCAATAAATTGATCTCGAAATTCAACTACGAGCTTAGATCGGAAGAGCGTCGTGTAGGGAAAGAACAGGGATTTGTGTA
+
CCCCCGGGGGGGGGGGGGGGGGGGGGGGGGGGGGGGFGGGGGFGGGGGGGGGGGGGGGGGGGGGGGGGGGGGGGGGGGGGGGGGGGGGGGGGGGGGGGGGGGGGGGGGGGGGGFGGGGGGGGGGGFGGCGGGGGFGGGGGGGGGGGGGGGGGGGGGGGGCFGGGCFGGGGGGGGGGF@DDFEFED,@FFFGGGGGFFDFFGGGF=DFGGFGGDGGFFFFBB9BBFFEF?FEB+=A767>CFFFCFF4CAGAADD426;7=CE2>@D>B11:;?>>F3.>E(=(5(06@@3((-0(1/6*(.
@M03152:184:000000000-AWYW1:1:2106:26961:12030 2:N:0:TCGCCTTAATACCTGT
CCCAACTATCCCTATTAATCATTACATCAGCCTTAGAAACCAACAAAATAAGACCAACGTCATATTCTATTATCCCATGCTGTAATATTCAATGGCAAGGTTACGCCTGCTTTGAACACTCTAATTTTTTCAAAGTAAATGATTTGTAAAGCGTTTAACCGCCTCACAAACGATAGGAAGCACCAGCCGAGCCACGCCACAAGGACGAGCTGTGACCAGAAGCGCTCCGCAATTCAACTACGCGCTTAGATCGGCAGAGCGTCGTGTAGGGAAAGACAAGCACTGCGTATCACGCGGGGGC
+
CCCCCGGGFGGGGGGGGFFFFGFGGGGEFGGGGGGFGFGGGGCGFGGGFGGGAEEFECEGGGGGGFGF<F<9FFGGFGGCGGGGGGGGGGFGG9ECGGGGGGDGG7FCDFGGCAFGGGGGGDF9DFGGGGFFGGAFEGF9,?EFGFGFCCFDG8F6+>@,@ECCC@=,==DGDFCEGFDCDCFDD?FGECCCGFFEGFGD6C?5?FD;C>7*=;@9AABF*)3))//2:)5?;7>78C86;().8)6>;@:<(9)6)(,41--((-.(-)((,1:7(0,,().)(*(-((())*())()((
@M03152:184:000000000-AWYW1:1:2106:6320:12100 2:N:0:TCGCCTTAATACCTGT
CCCAACTATCCCTATTAATCATTGCTTCGGATTCTGAAAACCGACAAAATAGAACTGAAGCCCTATTTCATTATTCCATGCTAATGTATTCAAGCGTACGCTTGCTTTAAACACTCTAATTTTTTCAAAGTAAACGTCCTGGTTCGGCCGCCGAGCCCAGTTAAGGGCCGACGTTCCCCCAGAAAGAGGTGGTCCGAAAACCGGCAGTACAGACCTTGCGTCCGACCGCCGTTGGGCCACCGAAATTCAACTACGAGCTTAGCTCGGAAGAGCTTCGGGTAGGGAAAGACTAGTTATGTTT
+
CCCCCDGGGGGGGFFGACEFDEFFGGGGGCGGGGGGD9FGFGGEEGGGGGGGA,EFGFGFCFCFDFEEF,EDGGGFFGGFGF<CFGGG@AFGGFEDGEGEFGGGG,EC,AEFAFGGGF?EGFEFGGF<AEFD999?E@CB9EEEEF7+CEGG>BFCE?=DFFG8EDCEGDGGDGGGG9C?GEE8C88DFGGGGF7EEC*)05?2CDDFGBC7C4/;6A@5)4.,2705>EFE>C().-<<F9:1<46=9:4::C7?DFF?43))-413((((().-(),4276)37,22())(+.0*)*))
@M03152:184:000000000-AWYW1:1:2106:18751:12241 2:N:0:TCGCCTTAATACCTGT
CCCAACTATCCCTATTAATCATTACGTCGATCCTAGAAACCAACAAAATAGGGTCAAACGTCCTATTTCATTATTCCATGCTAATGTATTCAAGCGCGAGCCTGCTTTAAACACTCTAATTTTTTCAAAGTAACAGTCCTGATTCCCCGCCACACCAACTGAATGGCATGACAGTTCTTCAGAAGGGAGAAACCAGTGACACCAGTGCATACCAAAGGCACGACCAGCGTACTGATCTCGAAATTCAACTACGAGCTTAGATCGGAAGAGCGTCGCGTAGGGAAAGAACAGGTAAGTGTAG
+
CCCCCGGGGGGGGGGGGGGGGGGGGGGGGGGGGGGGGFGGGGGGGGGGGGGGGGGGGGGGFGGGGGGGGGGGGGGGGGGGGGGGGGGGGGGGGGGGGGGGGGGGGDGGGFGGGGGGGFGGGGGGGGFGG<FGGGGGGGGGGGGGGGGGGGGGGGGGGFC8EGGG8DFGGGGGGGFGGGDGDGCEGGDDEGGFGFFCG?;@AC60:FFGGFGGGG6AF55>C=>A9AFABE@F4=EC+9DB8>A2;CFFE>/.6<575=<;<3<?127018@F61(((0-91>?F()(47((()+)0*-:4)
@M03152:184:000000000-AWYW1:1:2106:28765:12297 2:N:0:TCGCCTTAATACCTGT
CCCAACTATCCCTATTAATCATTACATCAGCCTTAGAAACCAACAAAATAAGACCAACGTCATATTCTATTATCCCATGCTGTAATATTCAATGGCAAGGTTACGCCTGCTTTGAACACTCTAATTTTTTCAAAGTAAATGATCCGAAGTGAGTTTGACCCCACTATCGGTAAGATAGGAAACGCCAGTCCAGCCACGCCACAAGGACGAGCTTTGACCAGACGCATTCCGAAATTCAACTCCGAGCTTAGATCCGAAGAGCGTCGTGTCGGGAAAGAACCGACAGTTTTCGCTTTCGGTG
+
<BCC@FCGAFEGGGGGAFAEEGGGGGGG<DFG,CFGDGG<FGGGG8FDEDGF9<FEFC7FCCF,FEGFA9FAEGEF,CFFGGEAFFDFCFGGGGGGGGCDDFEB:,8FFCDFD9,AF<ECGGFGGFGGDGGGFFGGFB;FCDFGGGGE8>E99>EAE9>EFE=EF8=DDDD?EGGGGED9?EGGDE7==E,,@E6?=CEF+=05@?A+@5C7DCFFABC0*:@94@9D694>BC2BA<+9C*2(/:28(2=47+*(.(6(6;>9;;664(,4(43,15:0(),)48.)559((2()0()--
@M03152:184:000000000-AWYW1:1:2106:16044:12319 2:N:0:TCGCCTTAATACCTGT
CCCAACTATCCCTATTAATCATGAGTTCCTTGGCACCCGAAATTCAACTACGAGCTTAGATCGGAAGAGCGTCGTGTAGGGAAAGAACAGGTATGTGTAGATCTCGGTGGTCGCCGTGTCATTAAAAAAAAAAAAACAATCGCATACAAAAAGAATGGACTCAAATAAAAATATAACGAAAACACGGTTGTCTACTACTCAATAAATAACAACGAGAAGAGCACCTACTGCAAGTAGCAATGCCATATGTAGAGTGTCAGTGTAGACATATAGAGTGTCTCACTCGCCAATGATATGGTAA
+
CCCCCGGGGGGGGGGGGGGGGGGGGGGGGGGGGGGGGGFFGGGGGGGGGGGGGGGGGGGGGGGGGGGGGGFFEFFGGGGGGGGGGGGFGGGCFFFGGF99A,5<@FC:BC,,@@FFF+4,:?,CEDDFGECB:::>+,,,,+++++,,,,,+++,,,,,67,,,,,,,5+23,,+5+**43*,,*******,1,,4,+,),*2*++3++2*2*):).)(0.66,2,()*0)/**)2*)*)*)/)*1)*)01.)2*)*.)--))))).))).).))).*)))*.*.)((-((()3.**)*))
@M03152:184:000000000-AWYW1:1:2106:14864:12460 2:N:0:TCGCCTTAATACCTGT
CCCAACTATCCCTATTAATCATTACTTCGGTCCTAGAAACCAACAAAATAGAACCGCACGTCCTATTCTATTATTCCATGCTAATGTATTCAGGCAATAGCCTGCTTTGAACACTCTAATTTTCTCAAGGTAAAAGTCCTGGTTCCCCGACGCACGCCAATAAAGGGCACGCCGGCTCACCAAGAGGTAAGACCCAGCCAGACAGTACACGCCGTGAAGCGGACCGCCCAGCCAGGCCCGAAATTCAACCACGAGCTTAGATCGGAAGACAGTCGTGGAGGGAAAGAACAGGGCAGGGTAA
+
CCCCCGGGGGGGGGGGGGGGGGGGGGGGGGGGGGGGGGGGGGGGGGGGGGGGGGGGGGGGGGGGFGGGGGGGGGGGGGGGGGGGGGGGGGGGGGGGGGGGGFGGGGGGGGGGGGGGGGGGGGGFGGGFGGFGGGDGGFFGGFFGGGFGGGGGGGGGGGGDG8FA8FGGGDDGGG>CGGGGGGGGGGGGGCFFGG>CGGGFFFGCGFFGGFGGGGGFFFFFD=>BFFFFFFFF:*65A<D>@>F?F?>*6*7145:20343<4<6:129?((.-.3(()-30><528(.2476(*())(*,(
@M03152:184:000000000-AWYW1:1:2106:23936:12532 2:N:0:TCGCCTTAATACCTGT
CCCAACTATCCCTATTAATCATTACTAAGACCCTAGAAACCAACGAAATCAGGATCCCAGTCCTGTTCCATTATCCCATGCTGAAGTATTCAAGGCTCGATTGCCTGCTTTGAACACTCTAATTTGCTCAAAGTAAAAGAGTAGGAACCCCAGTCATAATATCCAGAGTTGCCCCCAGAAAGTACTACAACCTTTGACCGCCACCCAGTTAAGGACAGCGGTGAGTATCCTACAGTGGGGCGTGACCCAAACGGTACAGAACATGACGGCCGACCAGCCTGGGCGCACGCCGAAATTCAAA
+
CCCCCGFGDGGGGFGGGGGGGGGGGGGGGGGGGGGGGGGGGGGGGGGGGGGGGGCFGGGGGGGGGGGGGGGFGGGFGGDEGFGGGGGGGGGGGGGGFGGGGGGGDFFFGGGGFGGGGGGGGGGFGGGGGGEDFGGGGGGGGGGFGFEEFEEEGFFGGGG;EAFGFGGGGGGGFFGEDEFFGGGG8AFDFGGG8EFCD8=BDCGDGBFGGCFGGFGFFFFFF9>=CAA9BFFFADEFFBG9DB59>?=)(:;?@G3=AEFF36;@FE@FF;>F>9>>BF:(()(0-76>F9069E>4*)2))
@M03152:184:000000000-AWYW1:1:2106:22641:12533 2:N:0:TCGCCTTAATACCTGT
CCCAACTATCCCTATTAATCATTACATCAGCCTTAGAAACCAACAAAATAAGACCAACGTCATATTCTATTATCCCATGCTGTAATATTCAATGGCAAGGTTACGCCTGCTTTGAACACTCTAATTTTTTCAAAGTAAATGATTGGAAATGGTTGCCCACTATCCAAACGTAGGAAGCCCAGACCCAGCCACGCCACAAGGACGAGCTTTGGCCTGAATGCCCCCGAAATTCAACTACGAGCTTAGATCGGAAGAGCGTCGTGTAGGGAAAGAACAGGTATGTTTAGATAGTGGGGGGGGG
+
CCCCCGGGGGGGGGGGGGGGGGGGGGGGGGGGGGGGGGGGGGGGGGGGGGGGGGGGGGGGGGGGGGGGGGGGGGGGGGGGGGGGGGGGGGGGGGGGGGGGGGGGGGGGGGGGGGGGGGGGGGGGGGGGGGGGGGGGGGGGGGGGGGGGGGGGGGGGGGGGGGGGGGGFGGGGGGGGGFGDDEFFGGGGGGGGGGGGGGGFEFGFGFDGGAFCFCF>FFFFFEF5@BFFAFFFFGFGFBD@F=DFAAEFEGF?<DF@F>1;>>@?DFFFDF@FF((47>4<)0-*)0-.)).)./(0)()((
@M03152:184:000000000-AWYW1:1:2106:21920:12537 2:N:0:TCGCCTTAATACCTGT
CCCAACTATCCCTATTAATCATTACGGTGATCCTAGAAACCAACAAAATAGAATCATGCCGTCCTATTTTATTATTCCATGCTAATGTATTCAAGCAAAATGCCTGCTTTAAACACTCTAATTTTTTCAAAGTAAAGGTCCTGGTTCCCCGTGACACCCAATTAAGGGCATCGCGGTTCTCCAGAAGGTGAGAAATTGACTACACCAGTTCATACCCCTTAAGGCACGACCGATGTGTCAATCCCGAAATTCAACTACGAGCTTAGATCGGAAGAGCGTCGTGTAGGGAAAGAACATGTAA
+
CCCCCGGGGGGGGGGGGGGGGGGGGGGGGGGGGGGGGGGGGGGGGGGGGGGGGGGGGGGGGGGGGGGGGGGGGGGGGGGGGGGGGGGGFGGGGGGGGGGGGGGGGGGGGGGGGFGGGGGGGGGGGGGGGFGGGGGGGGGGGGGFGFGGGGGGGGGGGGGGCFGGGGGGDGGGGGGEDGGGGGGG7DFGGGGGGGGGGGGFCGFEF?FGGFGGGGGFFFBFFFFEDFFBEFAD>CA>6ACEFFFFFFFF9C=6CGFEFF0<FF9EFEF?)614<BD1;DFB;>BFBF767823<F0@*.*-)
@M03152:184:000000000-AWYW1:1:2106:18280:12547 2:N:0:TCGCCTTAATACCTGT
CCCAACTATCCCTATTAATCATTACTTCGGTCCTAGAAACCAACAAAATAGAACCAAAGTCCTATTCTATTATTCCATGCTAATGTATTCAAGCGAAAGCCTGCTTTAAACACTCTAATTTTTTCAAAGTAAAAGTCCTGGATCCCCTGCGCACTCAATTAAGGGCACACAGGTTCCCCAGAAGGAAAGACCCGACCAGAGGCAGTGCTTACCTTGCGGCAAGACCACCCAGCCAGGTCCGAAATTCAACTACGAGCTTAGATCGGAAGAGCGTCGTGTAGGGAAAGAACAGGTATGTGTA
+
CCCCCGGGGGGGGGGGGGGGGGGGGGGGGGGGGGGGGGGGGGGGGGGGGGGGGGDGGGGGGGGGGGGG<FGGGGGGGGGGGGGGGGGGGFGGGGGGGGGGGGGGGGGGGGGGGGGGGFGGGGGGGGGGDGGGGGGGGGGGGGGGGGGGGGGGGGGGGGGGGGGGGGGGGGGGGGFGGFGGGGFGGGGGGGGGGGGGGGGFGDC@CFFGCFGGGCEFFEBFFFFB:BB5AFDFFGFGFEGFE@FFFF?FEGFF8C><>137<46?D;@D>1113(69>>(3<?0)4)(,44::2+)*).*))
@M03152:184:000000000-AWYW1:1:2106:26686:12547 2:N:0:TCGCCTTAATACCTGT
CCCAACTATCCCTATTAATCATTACGTCAACCCTAGAAACCAACAAAATAAGATCGACGTCCTATTTCATTATTCCATGCTAATGTATTCAAGCGTTAGCCTGCTTTAAACACTCTAATTTTTTCAAAGTAACAGTCCTGTTTCCCCGCAACACCAAGTTAATGGCATCACGGTTCTACAAGAGGGAGGAATCAGTGAGGCCAGTTCATACCGTTTGCACGACCGACATACTGACCCCGAAATTCAACTACGAGCTTAGAACGGAAGAGCGTCGGGTAGGGAAAGAACAGGGAAGTTGAGA
+
@CCCCGGGGGGGGGGGFGGGGGGGGGGGGGFGGGGGGFFGGGGGGGGGGGGGGGGGGGGGGDGGGGGGGGGGFGAFGGGGEGGGGFGGAFDFGGGFEGGGG9FCGG<FFGGFGGFGGFFFFFDGGDDFCEEF9EFEGGGGGGGGGG8FDBCG=>@FFFEFGEFG88?ECFGGD8CGGGGGD@DGGEGGGGGG?>7,7:FA69CDGFA+CF+;DFC*99;AFA>@BFB)?FFFAFECA@G9EBFEFFEFFG4(3:.3)94<)71(4((.2.(--4((.8(3844:2;7(:11(,/49*6*((
@M03152:184:000000000-AWYW1:1:2106:24741:12594 2:N:0:TCGCCTTAATACCTGT
CCCAACTATCCCTATTAATCATTACGTCGATCCTAGAAACTAACAAAATAGGTCCGAACGTCCTATTTCATTATTCCATGCTAATGTATTCGAGCGATTGCCTGCTTTAAACACTCTAATTTTTTCAAAGTAACAGTCCTGACTTCCCGTAACACCAAATTAATGACATCACGGCTCGTCAGAAGGGAGAAATCAATGACGTTAGTACGTACCGAGGCACGACCGACGTATTGATCCCGAAATTAAACTACGAGCTTAGATCGGAAGAGCGGCGTGTCGGGAAAGAACAGGACTGTTCAGA
+
CCCCCE<F<FFFFCFGGGFGGGAFGGGGGFFF@FAEEGFGGFGGGGGGGGFGFEFF7FFFFFGGGGGGGGGD9CFCFAFGGGGGGGGC9FFGGGGGGGGF<FGGG<FGGGGGGFFGGFGGGGGGGGGFFGGGGGGGGGGGGGGGGGGGGEGGGGGGGGFGDECD=EAD8DFCECDCDGD>6EGGFG@GGEGGGG:CFCF5CDCDE9ADGFFFDD5?BAF*9>;@=FBF5A)=FFEG6=<@B1)9;AEFCGF<6/5,954<66::0:9?B(7(3;((4),-(035<F?(.2((,+.**)0.)
@M03152:184:000000000-AWYW1:1:2106:5182:12639 2:N:0:TCGCCTTAATACCTGT
CCCAACTATCCCTATTAATCATTACATCGATCCTAGAAACCAACAAAGTAGAATCGGATGTCCTATTTCATTATTCCATGCTAATGTATTCAAGCGTAAGCTTGCTCTAAACACTCTAATTTTTTCAAGGTAACAGTCCTAATTCCCCATAACACCAAATAAATGACATTATGGTTCTTTAGAAGGTGAGAACCAATAAAACCAGTACATACCGAGGCATGACCGATTCCTTGATCCCGAAATTCAACTACGAGCTTAGATCGGACGAGCGTCGTGTAGGGAAAGAACAGGTATGTGTGAA
+
CCCCCGGGGGGGGGGGGGGGGFFGCGFFCDECFGGGGGGGEGGGGGDFEFGGGGCFGGGGGCAFGGGGFGGGGGCFGGFGGGGGGGGFGGEGFGGGGGGGGFCFGFGGGGGGGGGFGFFFGFGGGGGFGGGGGGGGGGCFGGGG;,EDGGGGGEFCGGGFGGGGDFDGGFGDF8?@DGGGGDGDDFEFA,E,6@ED8FGFGGCD@DFGGFGC?DEBB>@FA@AEAFF5@?AF>8EC68*-:A*>CFFC7C4>255>A=74*@D>5(.96;9(/(3;?048(.(8:::2311<A7,**.*..
@M03152:184:000000000-AWYW1:1:2106:15813:12652 2:N:0:TCGCCTTAATACCTGT
CCCAACTATCCCTATTAATCATTACGTCGATCCTAGAAACCAACAAAATAGAATCAAACGTCCTATTTCATTATTCCATGCTAATGTATTCAAGCGTATGCCTGCTTTAAACACTCTAATTTTTTCAAAGTAACAGTCCTGATTCCCCAAGACACCAAATTAATGACATCAAGGTTCTCCAGAAGGGAGAAACCAATAATACCAGTACGTACCGAGGCACGACCAACAAATTGGTCCCGAAATTCAACTACGAGCTTAGATCGGAAGAGCGTCGTGTAGGGAAAGAACAGGTATGTGTAGA
+
CCCCCGGGGGGGGGGGGGGGGGGGGGGGGGGGGGGGGGGGGGGGGGGGGGGGFGGGGGGGFGGGGGGGGGGGGGGFGGGGGGGGGGGGGGGGGDFEGGGGGFGGGGGGGGGGGGGGGGGGGGGGGGGGGGGGGGGGGGGGGGGGGGFGFEGGGGGGGGGGGGFFFGGGGGFFFGGFGGGGGGGGGGEGGGGFFGGGGGGFFD?EDDFFGDDD8DG>E>AFEF>85CDFFA8=9DAC6B44?BFFFFFFFGFDF5594CEECCF;;?6;@176;B>F1F<7?FFF6:71712)6A29=6>))
@M03152:184:000000000-AWYW1:1:2106:21290:12717 2:N:0:TCGCCTTAATACCTGT
CCCAACTATCCCTATTAATCATTACTTCGGTCCTAGAAACCAACAAAATAGAACCAAAGTCCTATTCTATTATTCCATGCTAATGTATTCAAGCGAAAGCCTGCTTTAAACACTCTAATTTTTTCAAAGTAAAAGTCCTGGATCCCCTGCGCACTCAATTAAGGGCACACAGGTTCCCCAGAAGGAAAGACCCGACCAGAGGCAGTGCTTACCTTGCGGCAAGACCACCCAGCCAGGTCCGAAATTCAACTACGAGCTTAGATCGGACGAGCGTCGTGTAGGGAAAGAACAGCTATGGTGG
+
CCCCCGGGGGGGGGGGGGGGGGGGGGGGGGGGGGGGGGGGGGGGGGGGGGGGGGGGFFGGGGGGGGGGAFGGGCGGGGGGGGGGGGGGGGGGGGGGGGGGGGGGG9AFGGGGGGGGGEFGGGCFFGGGCGGGGGGGGGGGGDFGGGGGGGGGGGCFEGGEFEEFFDCECGDFGFDGFGGGGGGGGGG8EGGGGEGGGGGF?;7=E@;7CA9>FGFCAFFFE>F=:BFFFFD4FCD<;0;=>@F(;A?=EGA@@DB1A>EEEC)<?<<1>FFBF,8;(741<??435817((,(+.**)*)(
@M03152:184:000000000-AWYW1:1:2106:26437:12780 2:N:0:TCGCCTTAATACCTGT
CCCAACTATCCCTATTAATCATTACGTCGATCCTAGAAACCAACAAAATAGGGTCAAACGTCCTATTTCATTATTCCATGCTAATGTATTCAAGCGCGAGCCTGCTTTAAACACTCTAATTTTTTCAAAGTAACAGTCCTGATTCCCCGCCACACCAACTTAATGACATGATGGTTCTTCAGAAGGGAGAAACCAGTGACACCAGTGCATACCGAAGGCACGACCAGCGTACTGATCTCGAAATTCAACTACGAGCTTAGATCGGAAGAGCGTCGTGGAGGGAAAGACACGGAGGTGTAGA
+
CCCCCGGGGGGGGGGGGGGGGGGGGGGGGGGGGGGGGGGGFGGGGGGGGGGGGGGGGGGGGGGGFGGGGGGGGGGGGGGGGGGGGGGGGGGGGGGGGGGGGGGGG<FGFGGGGGGGGCGGGGGGGGGGGGGGGGGGGGGGGGGGGFGGGGGGGGGGGGGGGGGGGGGGGGGGGFFGGGFGGDGGGGGFCGGGGGGFGGGFGGGCGFFFFFGGCDG9ADBFFDFFFA2;;A@>FGC>+0=:8@B@+;<FCC)36DFBE;C@E57=???B(1(,219(()(4:>6).7302(-((*()04*.)
@M03152:184:000000000-AWYW1:1:2106:11196:12794 2:N:0:TCGCCTTAATACCTGT
CCCAACTATCCCTATTAATCATTACGTCGATCCTAGAAATCAACAAAATAGGGTCAAACGTCCTATTTCATTATTCCATGCTAATGTATTCAAGCTAACGCTTGCTTTAAACACTCTAATTTTTTCGAAGTAACAGTCCTGATTTCCCACGGCACCAAATTAATGACATCGCGGTTCCTCAGAAGGGAGAAACCAACTAGACCAGTACACACCGAAGGCGCGACCAACCTGTTAGTCCCGAAATTCAACTACGAGCTTAGATCGGAAGAGCGTCGGGATGGGAAAGAACAGGTAAGGGTAA
+
CCCCCGGGGGGGGGGGGGGGGGGGGGGGGGGGGGGGGGGFCGFFGGGGGGGGGGGGGGGGFGGGGGGGGGGGGGGGGGGGGGGGGGGGGGDFGGCFGGGDGGGGFFGGGGGGGGFGGGGGGGGGEGGFGGGGGGGGGGGGGGGGGGGGFGG8CEGGFGGGGGGGGGGGFFGGGGGGGGFGFGGFGGEGGGGGGGFFGGGFGGD@7FCCFFGGGDGFA5):BBF>BFD?EA5=+B)37586368?6AEF)+A@(3.7=(93).6?BFF;(346180(4)(-4>1<0542(.(4)3)*).*((
@M03152:184:000000000-AWYW1:1:2106:22894:12800 2:N:0:TCGCCTTAATACCTGT
CCCAACTATCCCTATTAATCATTACGTCGATCCTAGAAACCAACAAAATAGGTTCGAACGTCCTATTTCATTATTCCATGCTAATGTATTCGAGCGATTGCCTGCTTTAAACACTCTAATTTTTTCAAAGTAACAGTCCTGACTCCCCGTAACACCAAATTAATGACATCACGGCTCGTCAGAAGGGAGAAATCAATGACGTTAGTACGTACCGAGGCACGACCGACGTATTGATCCCGAAATTCAACTACGACTTAGATCGGAAGAGCGTCGTGTAGGGAAAGAACAGGTATGTGGAGAT
+
CCCCCGGGGGGGGGGGGGGGGGGGGGGGGGGGGGGGGGGGGGGGGGGGGGGGEFDGGGGGGGGGGGGGGGGGGGGGGGGFGFGGGGGGGGGGGGGGGGGGGCGGGGGGGGGGGGGGGAEGGGGGGGGFGFDCFGFGGDGGGGGGGGGGGGCEGGGGGGGGFFFGGGGGGGGGDEGGGGCGGGGGGDCFGGGGGGGGGFFFGG6CECFF90ADDDE?ADFF>@D@@FFD:F38:D<D6=CDF@47A8CFEGF04<:195<9>??FFF::F9-46-213BB07F?FBF(24(.:)+)1*)*.(
@M03152:184:000000000-AWYW1:1:2106:16909:12870 2:N:0:TCGCCTTAATACCTGT
CCCAACTATCCCTATTAATCATTACTAAGACCCTAGAAACCAACGAAATCAGTATCCCAGTCCTGTTCCATTCTCCCATGCTGAAGTATTCAAGGCTCGATTGCCTGCTTTGAACACTCTAATTTGCTCAAAGTAAAAGAGTAGGAACCCCAGTCATAGTAGCCAGCGTTGCCCCCAGAAAGTACTACAACCTTTGACCGCAACCCAGTTAAGTACAGCGGTGAGTATCCTACAGTGGGGCGTGACCCAACCGGTACAGACCATGACGACCGAACAGCAGGAGCGCACACCGAAATTCAAA
+
6<A-@F<FFF@FGFFE@F9C<FEGGGGFACFGCFFG9ACEGDFGGGGCFFGF,C<,,,CEFFEF,CFF96EC,,<E,C<E8EEFFFF6C@CEEA,A,C@@EE7<CEACCFF,AFEDEF8EDEEFEFCFFGF,E<B9@FF,9FE,,4===+@4=9:DDF;EC,3@DF+6=CCC9FF>=+0=6@FGG,CFEGGGG9,3:+@*C++)@@5+?8CCC+,4=C55>8A55>E+?409>CBCC)*-*5?>EA*;=*)(,)),5?7C6=:))/=;(,(-,(-(.)(((0-<7)(((((,(23:6:7>)
@M03152:184:000000000-AWYW1:1:2106:24251:12947 2:N:0:TCGCCTTAATACCTGT
CCCAACTATCCCTATTAACCATTACTTCGGTCCTAGAAACCAACAAAATAGAACCAAAGTCCTGTTCTATTATTCCATGCTAATGTATTCAAGCGTAAGCCTGCTTTAAACACTCTAATTTTTTCAAAGTAAAAGTCCTGGATCCCTTGCGCACCACAATTAAGAGCACACAAGTTCCCCAGAAGGAAAGACCCAACCAGAGCAGTGCTAACATTTCGGCAAGACCACCCAGCCAGGTCCGAAATTCAACTACGAGCTTAGATCGGAAGAGCGTCGTGTAGGGAAAGAACAGGAATAGGTA
+
CCCCCGGGGGGGGGGGGGGGGGGGGGGGGGGGGGGGGGGGGGGGGGGGGGGGGGGFGGEGGCFGFGGGFGGGGGGGGGGGGGGGGGGGGGGGGGGGGGGGGGFGFFFFGGGGGGGGGBFGGGGGGGGGG9<FFGGGGCEFGGGGGGGGGFGGGGGGGGGGGGGGGCFGGGGGGGF8DC?=DGGGCEDFGGD?F,AEGGGFGG+8CBCDFFFG+<@C7A8ABBF:C@CFA4>FACBDF427>@A2?AEFFGF=3<)9;119=)/<?7<7033(6,1((748<*2)478:?8BF<*./*.*))
@M03152:184:000000000-AWYW1:1:2106:2573:12960 2:N:0:TCGCCTTAATACCTGT
CCCAACTATCCCTATTAATCATTACGGCAGTTCTTAAAGACCAACAAAATAGAACCACACGTCCTATTTTATTATTCCATGCTAATGTATTCAGGCATAGGCCTGCTTTGAACACTCTAATTTTCTCAAGGTAAAAGTCCTGGTTCCCCGACGCATTCAATAACGAGCACAAAGGTTCACCAAGAGGCAAGACCCAGTCGAGCAGTAAACACGCCGTCAGGCGGACCCCCCCACCAGATCCGAAATTCAACTACGAGCTTAAATCGGCAGAGCGTCGTCTAGGCAAAGAACAGGTACACGT
+
C9C@CGEGDDFDG<FGGGGGGGGGGFGG7@FGGGGGGGGFFGGFCDFFFFGGGGGGF8FFEFF7C9FGGEGGFGGGGGGGGGGGGAFFEFGGGAEFEDF<AAFG?<FFFAEF?DFFCAFGFFGGFGGGFG,EFC<<,C@<E9>EE9E=E7C8CE78CGC,=;=,+6@CDFG88,66AFD=DD8,=D@ECEFFGG8D@F?*:0?@:9=;@A?5C5F*3*0**:/(-55)):1:>GFFF?*69<A?35)76*16:D5()((,6.-)6(8(4(218(-:0)(.49))5).30((,,*)9*)*((
@M03152:184:000000000-AWYW1:1:2106:10661:12960 2:N:0:TCGCCTTAATACCTGT
CCCAACTATCCCTATTAATCATTACGGCCGTTCTTAAAGACCAACAAAATAGAACCACACGTCCTATTTTATTATTCCATGCTAATGTATTCAGGCATAGGCCTGCTTTGAACACTCTAATTTTCTCAAGGTAAAAGTCCTGGTTCCCCGACGCATTCAATAAAGAGCACAAAGGTTCACCAAGAGGCAAGACCCAGTCGAGCAGTAAACACGCCGTCAGGCGGACCACCCCACCCGATCCGAAATTCAACTACGAGCTTAGACCGGCAGAGCGTCGTGCAGGGAAAGAACAGGTACAGCG
+
CCCCCGCGGGCEFFGGGGGCFFFGGGGG7CFGGGGGEFGGGGGGG?FGGGGGFGGFGGGGGEFGGFGCFG9FGGGGGGFFGGGGFGGGGGGGGGFGGGGEFFGGGGGGG9FGCGGGCGGGGGGGGGGGFGGG?FGGGGGFGCEFGGCDGGEGGGEGGFGFG8AD;DEGGGFFFGGED9AGFDFGFGGGDDFFFGGGGGGFGGGFGFFGDFFCDD7??9A>>2?=@F@F;B<>>)4*27)(:152>5C+9FFA07543;1(5)6)53((4((((-,((0((-/,)4)428B<4(/)1*.*)(
@M03152:184:000000000-AWYW1:1:2106:6760:12977 2:N:0:TCGCCTTAATACCTGT
CCCAACTATCCCTATTAATCATTACTTCGGTCCTAGAAACCAACAAAATAGAACCAAAGTCCTATTCTATTATTCCATGCTAATGTATTCAAGCGAAAGCCTGCTTTAAACACTCTAATTTTTTCAAAGTAAAAGTCCTGGATCCCCTGCGCACTAAGTTAATAGCACGCAGGTTCCCCAGAAGGAAAGACCCGACCAGAGGCAGTGCTTGACGTGAGCCAAGACCACCCAGCCAGGTCCGAAATTCAACTACGAGCTTAGATCGGAAGAGCGTCGTGTAGGGAAAGAACAGGTATGTGTA
+
CCCCCGGGFGGGGGGGGGGGGGGGGGGGGGGGGGGGGGGGGGGGGGGGGGGGGFGFEGGFGGGGGGGGGGGGGGGGGGGGGGGGGGGGGGGGGGGGGGGGFGGGGGGGGGGGGGGGGGFGGGGGGFGGGGEFGGGGGGGGGFFGGGGGGGGGGGF?FGGGGCGGGGGFGDDD>FGGGGGCDCG86DFDFGGGGGGG6C@AGGGAEFFGGFGGGDGFAEFFFDA254:9>BB);C=FFBCBD@D25:CFEFF1):)(2(4;3C<C680023=1(-469:(.5?:047:??B:2(0)1))2.-
@M03152:184:000000000-AWYW1:1:2106:16992:12988 2:N:0:TCGCCTTAATACCTGT
CCCAACTATCCCTATTAATCATCCTTGGCACCCGAAATTCAACTACGAGCTTAGATCGGAAGAGCGTCGTGTAGGGAAAGAACAGGTATGTGTAGAACTCGGTGGGCGCCGTATCTATTAAAAAAAAAACACTGATATCTAATCGTGTCTACTTACCACGCCCTCATGACTCATTTTACGTTACACTCCAGTCACACTCGCGTGCCACTTACATTGTCTCATCTATCACTGCACATAGACTCTACACTCGCACTTGCACTTTACACCGCTGCTCTCTATATCTCCCATGTCACACACGAAC
+
CCCCCGGGFGGGGGGGGGGFGGGGGGGGFFFGGGGGGGGGGGGGGGGGGGEFFGGGGFGDEEGGGGGGGCFFGGGGGGGGGGFDGFFFGGGGGGEE,65C:=CF7+,:7F@++44,,A,9?E,?=C:+3+:3,,,,8,,7:>ED+,8,3=,733,,6,4++5+:::9,+2+7,,+,+7**04,3+4,,5,45,2,,,*,**))(*)+2*+4+++++++)1+)+/)..+3+)2/*)++)+)+)1)13(1(*.(()/)*.)-.))--41((-(-).-),/))./)1)8()(.-))+,))()((
@M03152:184:000000000-AWYW1:1:2106:6098:12999 2:N:0:TCGCCTTAATACCTGT
CCCAACTATCCCTATTAATCATTACGTCGATCCTAGAAACCAACAAAATAGAATCAAACGTCCTATTTCATTATTCCATGCTAATGTATTCAAGCGTATGCCTGCTTTAAACACTCTAATTTTTTCAAAGTAACAGTCCTGATTCCCCAAGACACCAAATTAATGACATCAAGGTTCTTCAGAAGGGAGAAACCAATAATACCAGTACGTACGGAGGCACGACCAACAAATTGGTCCCGAAATTCAACTACGAGCTTAGATCGGAAGAGCGTCGGGAAGGGAAAGAACAGGTATGTGTAGA
+
CCCCCGGGEGGGGGGGGGGGGGGGGGGGGGGGGGGGGGGGGGGGGGGGGGGGCFGGGGFGEEGGAFGGGGGGGGFFFGGGGCFFGGGFGGGGGGGDGGGCGGGGGGGGGGGGGGGGGGGGGGGGGCFGGGGGGGGDFFCFFGGFGFGGFEGGGGGGGGGGGGGGGGFEGCGGDEDACCFG@DFGGGGFGGDGGFFFGFF9FG8D@FFFDFGF++@*9BAF5@E5ACFF5AB+3;8:6>4>DFFCFFF@5DF(5<;=;>=EECF03?B@D;>48(2(()(4(>6FB4(,.(.).34/*.2))
@M03152:184:000000000-AWYW1:1:2106:17488:13020 2:N:0:TCGCCTTAATACCTGT
CCCAACTATCCCTATTAATCATTACATCGATCCTAGAAACCAACAAAATAGAATGCGATGTCCTATTTCATTATTCCATGCTAATGTATTCAAGCGTTAGCCTGCTTTAAACACTCTAATTTTTTCAAAGTAACAGTTCTGTTTCCCCGCAACACCAAGTTAATGGCATCACGGTTCTACAAGAGGGAGGAATCAGTGAAGCCAGTTCATACCGGTGGCACGACCGACCTACTGACCCCGAAATTCAACTACGAGCTTAGATCGGAAGAGCGTCGTGTAGGGAAAGAAAAGATAAGAGTAT
+
CCCCCGGGGGGGGGGGGGGGGGGGGGGGGGGGGGGGGFGGGGGGGGGGGGGGGGGGGGGGFEFFGGGGGGDGGGGGGGGGGGGFG9FGGGGGGCGGGGGGGGGGGGDFGGGGG?EGFFGGGGGGGGGFGGGF<FFGGGGGGEGGDGGEGGCEEG7C@FFGGGGGG8?88D6DG6=C6EFFFGGFGGEGGGCCEGGGGFGFG?6DFAFCCFFGGGCBDB9FF5@=):25>DEFFF?8FFD=E=>?A66FEC);(*:6>(;34)76;6(,(414>6;-(.(6>E?F0<((.(5,5:)**)*))
@M03152:184:000000000-AWYW1:1:2106:13188:13085 2:N:0:TCGCCTTAATACCTGT
CCCAACTATCCCTATTAATCATTACTTCGGTCCTAGAAACCAACAAAATAGAACCAAAGTCCTATTCTATTATTCCATGCTAATGTATTCAAGCGTATGCCTGCTTTAAACACTCTAATTTTTTCAAAGTAAAAGTCCTGGATCCCCAGCGCACTCAATTAAGAGCACGCTGGTTCCCCAGAAGGAAAGACCCGACCAGAGCAGTGCTTACCTTTCGGCAAGACCGCCCAGCCAGGTCCGAAATTCAACTACGAGCTTAGATCGGAAGAGCGTCGTGGAGGTAAAGAACAGGTAGTCGTAG
+
CCCCCGGGGGGGGGGGGGGGGGGGGGGGCGGGGFGG<FFGGCFGGFGGFGGGGGGGGGGGGGGFGFGGGDF9FDGGGGGGGGGGGGGGFFGGGGGGGGGGGGGGGGGGGGGGGGGGGDFGGGGGGGGGFFA<,CAFDGG9EFFGGGG,@FGE8EGGGGGCFGGGFGGGGGGG6FFFFGGGDG?EFGGGGGGGGGGEGGGFCDF@EFAFGFGG8DFFF>A>BBFFFFF4?DFFF4(9?:C@??E7CFFFEGFFF:59A;<3CEC@<@;6<(4;1<>4()4,4).949)..4::)0)/*(/4-
@M03152:184:000000000-AWYW1:1:2106:19059:13152 2:N:0:TCGCCTTAATACCTGT
CCCAACTATCCCTATTAATCATTACGTCAATCCTAGAAACCAACAAAATAGGATCGAACGTCCTATTTCATTATTCCATGCTAATGTATTCAAGCGCATGCTTGCTTTAAACACTCTAATTTTTTCAAAGTAACAGTCCTGATTCCCCGCAACACCAAATTAATGGCATTACGGTTCGTCAAGAAGGAGGAATCAGCAACGCCAGTACGTACCTGTGGCACGACCGACATGCTGACCCCGAAATTCAACTACGAGCTTAGATCGGAAGAGCGTCGTGTAGGGAAAGAACAGGGAGGTGTAA
+
CCCCCGGGGGGGGGGGGGGGGGGGGGGG;FGGGGGGGGGGGGGGGGGGGGGGGGGGGGGGFGGGGGGGGGGGGGGGGGGGGGGGGGGGGGGGGGGGGGGGGFFGGCGGGGGGGGGGG<FGGGGGGGGGGGGGGGGGGGGFGFGGGGGGGGGGGGGGGGGGGGGGGGGGFFGFFGFGGGGGGGGGGGGGGGGGGGGGFGFFE>9>79FGGFFGCFFF>FDFFAFB=@BFEFEFFCED)6*,51>@FACFECF@05893=A?FFAF<?0771:6(8;1:).)5).>?F1?:<:1(2())(*))
@M03152:184:000000000-AWYW1:1:2106:5556:13176 2:N:0:TCGCCTTAATACCTGT
CCCAACTATCCCTATTAATCATTACGTCGATCCTAGAAACCAACAAAATAGAATCAAACGTCCTATTTCATTATTCCATGCTAATGTATTCAAGCGTGAGCCTGCTTTAAACACTCTAATTTTTTCAAAGTAACAGTCCTGATTCCCCACAACACCAAATAAATGACATCATGGTTCGTCAGAAGGGAGAAACCAACAATACCAGTACGTACCGAGGCACGACCGACATGATGGTCCCGAAATTCAACTACGAGCTTAGATCGGAAGAGCGTCGTGTAGGGAAGGAAAAGGTATGTGTAAA
+
CCCCCGGGGGGGGGGGGGGGGGGGGGGGGGGGGGGGGGGGGGGGGGGGGGGGGGGGGGGG<FGGGGGGGGGGGGGGGGGGGGGGGGGGGGGGGGGGGGGGGGGGGCGGGGGGGCGGGGGGGGGGGGGGGGGGGGGGGGGGGGGGGGGGGGGGGGGGGGGGGGGGGFGGGDGGGGGGDEGGGGGGGCDDCGGGGGFFCDD?FG6DDFAFDFGF7CGFEFFFF=B=2@BFFFF>FGEC6>GDEFFFAFFFFGF(6DF>43)>CED;?;><1:;41(-34:<B0?1)-0((..(,6+.19)*))
@M03152:184:000000000-AWYW1:1:2106:10076:13227 2:N:0:TCGCCTTAATACCTGT
CCCAACTATCCCTATTAATCATTACGGCAGCTCTAAAAACCAACAAAATAGAACCACACGTCCTATTTTATTATTCCATGCTAATGTATTCAGGCATAGGCCTGCTTTGAACACTCTAATTTTCTCAAGGTAAAAGTCCTGGTTCCCCGAAGCATTCAATAAAGAACACAACGGTTCACCAAGAGGCAAGACTCGGTCAAGCAGTAAACACGCCGTCAGGCGGACCACCCAACCAGATCCGAAATTCAACTACGAGCTTATATCGGAAGAGCGTCGTGTAGGGAAAGAACAGGTATGTGAA
+
CCCCCGGGGGGGGGGGGGGGGGGGGGGG:FGGGGGGGFGGGGGGGGGGGGGGGGGGGGGGFGGGGGGGGGGGGGGGGGGFGGGGGGGGGGGGGGGGGGFGGFGGGFGGGFGGGGGGGGGGGGGFFGGGGGGGGGGGGGGFGEFFGGGGGGGGGGGGGGGGG8FAFGGGGGGGDDGEGGGGGF8DGEGGGGFFGGGGGGGFDFGBGF7CFFGGGGGFFB=FF9>AFFBFEFFFFGDGF<27A?>>F6CFEFFFFDFFF9;4)).6616?>:F2;(4>37(.5F<FF::2?7::6<<*))*))
@M03152:184:000000000-AWYW1:1:2106:18191:13247 2:N:0:TCGCCTTAATACCTGT
CCCAACTATCCCTATTAATCATTACGTCGATCCTAGAAACCAACAAAATAGGTTCGAACGTCCTATTTCATTATTCCATGCTAATGTATTCGAGCGATTGCCTGCTTTAAACACTCTAATTTTTTCAAAGTAACAGCCCTAACTTCCCGTAACATCAAATTAATGACATCACGGTTCGTCAGAAGGGAGAAATCAATAACGTTAGTACGTACCGAAGGTACGACCGACGTATTGATCCCGAAATTCAACTACGAGATTAGATCGGAAGAGCGTCGGGTAGGGAAAGAACAGGAATGTGGAA
+
CCCCCGFGCGGGGGGGGGGGGGGGGGGGGGGGGGGGGGGGGGGGGGGGGGGGGGGGGGGGFGGGGGGGGGGGGGGGGGGGGGGGGGGGGGGGGGGGGGGGGFGGGFGGGGGGGGGGGGGGGGGGGGGGGGGGGGGGGGGGGGGGGGGGGEGGGGFGGGGGGGFGFGGGGGGFEGGGGGGGGGGGGGGGGGFGGGFGGGGFGGGDEFFGGFGF5CEF55CFFFFFAB=?DEF6):?>17C2>@BDFFFFFGA;6D5(8)7=?????:19(4<;>:((457<FF0>?42<3??:(2)9*)*.)
@M03152:184:000000000-AWYW1:1:2106:4526:13248 2:N:0:TCGCCTTAATACCTGT
CCCAACTATCCCTATTAATCATTACGGCGACTCTAGAAACCAACAAAATAGAACCGCACGTCCTATTTTATTATGCCATGCTAATGTATTCAGGCAAAGGCCTGCTTTGAACACTCTAATTTTCTCAAGGTAAAAGTCCTGGTTCCCCAACACACCCAATTAAGGGCATGCCGGCTCACCAAGAGGTAGAACCCAGCCAGACAGTACGTACCCAATAGGCAGACCGCCCGACCAGGGTCGAAATTCAACTACGAGCTTAGATCGGAAGAGCGTCGGGCAGGGAAATAAAAGGGCATTGAAA
+
CCCCCGGGFGGGGAFGGFGGGGGFFGGGGGGGGFFGGFGGGGGGGGGFGGGGGGGGGG7FC@FGCGGGGGGGGGGGGGGGGAFFGGFCFFGGGFGGGF8FGGFDFCGGFFG@GFFFFFAFFGGGCFAFG?FFGG,F@,>5ECEFEEFGGDGFGGGGGFFFGADFEG>FFGG8======8DGGGG6F@FCFFF?CGC673;,538EF?5;;94*;CFF65?9)*7>@BF>)7DBD<*),*4)650@:.@CGA8(37(74-)-).4::?;?0:69(((()-(2)()(*-.)---3*()*)*))
@M03152:184:000000000-AWYW1:1:2106:21396:13265 2:N:0:TCGCCTTAATACCTGT
CCCAACTATCCCTATTAATCATTACTTCGGTCCTAGAAACCAACAAAATAGAACCAAAGTCCTATTCTATTATTCCATGCTAATGTATTCAAGCGTATGCCTGCTTTAAACACTCTAATTTTTTCAAAGTAAAAGTCCTGGATCCCCAGCGCACTCAATTAAGAGCACGCTGGTTCCCCAGAAGGAAAGACCCGACCAGAGCAGTGCTTACCTTTCGGCAAGACCGCCCAGCCAGGTCCGAAATTCAACTACGAGCTTAGATCGGAAGAGCGTCGTGTAGGGAAAGAACAGGTATGTGTAG
+
CCCCCGGGGGGGGGGGGGFGGGGGGGGGDGGGGGGGGGGGGFGGGFGFGGGGGGGGGGFGGGGGGGGGFGFGGGGGGGGGGGGGGGGFGGGFGGGGGEGCGGGGG9EFGGGGFGGGG9FFGGDGFGFFFFGGGEFGGDFFGGFGGGFBEFGGGGGGGDEGGFFGGGGGGGGGGGGGGGDFGCFGGGFFFGFFCCEEEGCFFFGFFFFGGFGGGFGF>BFBFDFBDFBAEFFFFFDC).C=B@F<AAEF?FFF6C5()//)7?EF0289:2:>3<99<@()8:0@<@?<4114-+.9*)*..
@M03152:184:000000000-AWYW1:1:2106:5893:13296 2:N:0:TCGCCTTAATACCTGT
CCCAACTATCCCTATTAATCATTACGTCAATCCTAGAAACCAACAAAATAAGATCAACGTCCTATTTCATTATTCCATGCTAATGTATTCAAGCGTTAGCCTGCTTTAAACACTCTAATTTTTTCAAAGTAACAGTCCAGATTCCTCGCAACACCAAATTAATGGCATTACGGCTCATCAGGAAGGAGGAATCAGTGAGACCAGTACATACCAGAGGCATGACCAACCTACTAACCCCGAAATTCAACTACGAGCTTAGATCGGAAGAGCGTCGTGTAGGGAAAGAACAGGCATGTTTATA
+
CCCCCGGGGGGGGGGGGGGGGGGGGGGGGDGGGGGGGGGGGGGGGGGGGGGGGGGGG?FGGGGGGGGGFAEGFGFGGGDGGGGCFFGGGCFGGGGGGGGGGFGGAFFFCFFFFGGGGGGGGGGGGGGGFFGGFGGG@EEEGGGGGGGGGGGGGGGGGGGGGGGGGGGGGGGGDGGDGGGGGGGDFEGGGGFFGGGGF=AFF6=DFFFGGFFFGGFFFEFFFF>EFFFEFFEFFGF4A=D2AA>6FFE8@GFDF4;(/63*)?;@?16;@DF@;;1(6AFEDFFF254:72(((+,*06*.-
@M03152:184:000000000-AWYW1:1:2106:18470:13317 2:N:0:TCGCCTTAATACCTGT
CCCAACTATCCCTATTAATCATTACGTCAACCCTAGAAACCAACAAAATAAGATCGCCGTCCTATTTCATTAATTCATGCTAATGTATTCAAGCGTTAGGCTGCTTTAAACACTCTAATTTTTTCAAAGTAACAGTTCTTTTTCCCCCCAACACCACATTAATGGCATCACGGTTCTACAGAAGGGAGGAACCAGTGAAGCAAGTTCATACGGTTGGTACGACCGGCCAGCTGACCCCGACATTCAACTACGAGCTTAGATCAGAAGAGCGGCGGGTGGGGAAAGAAAACAACTGTATAGG
+
CCCCCGGGGGGGGGGGGGGGGGGGGGFE77;C@FGGFDEGCCGGGGFEDDF9E,CF7,+@+@7,,CEG,<C,,9,<EC,C,6C,,<@,<,,C,,8,6B,,4,:,,CFA@E,5A<8,,:,@FFFG8?FECFCF5F9C,A9,@99,@E=+@88B++@E+@6DFCAA=,,2++==CF>+28CD+,,D68F+6+8,D84,,+@+,+55,+=D@++*33**3*1+/<E9)((/))-2/9>FA059),)76:CF)*)6(9=9)97964),))(.,.(((-(,-),((04.,)(..((((3,**)*.)
@M03152:184:000000000-AWYW1:1:2106:6534:13346 2:N:0:TCGCCTTAATACCTGT
CCCAACTATCCCTATTAATCATTACGGTGATCCTAGAAACCAACAAAATAGAATCATGCCGTCCTATTTTATTATTCCATGCTAATGTATTCAAGCAAAATGCCTGCTTTAAACACTCTAATTTTTTCAAAGTAAAGGTCCTGGTTCCCCGTGACACCCAATTAAGGGCATCGCGGTTCTCCAGAAGGTGAGAAATTGACTACACCAGTTCATACCCCTTAAGGCACGACCGATGTGTCAATCCCGAAATTCAACTACGAGCTTAGATCGGAAGAGCGTCGAGTAGGGAAAGAACAGGTAT
+
CCCCCGGGGGGGGGGGGGGGGGGGGGGGGGGGGGGGGGGGGGGGGGGGGGGGGGGGGGGGGGGGGGGGGFFGGGGGGGGGGGGGGGGGGGGGGGGGGGGGGGGGGGGGGGGGGGGGGGFFCGGGFGGGGFGGGGGGGGGGGGGGGGGFGGEGGFGCFGGGGGGGGFFGDGGGGGGC>CDGGGFG?FGFFFGGGGGGGGGFFGFEGFAFGFGGGGGFFFFFFBF@@CCF5?AF?;2;86D?BFF=FBDB2DF?48ACF87<?B;;EE)1<67;((,31>311)(/.=)4(31<:F(57(2-)
@M03152:184:000000000-AWYW1:1:2106:4396:13385 2:N:0:TCGCCTTAATACCTGT
CCCAACTATCCCTATTAATCATTGCTTCGGATTCTGAAAACCAACAAAATAGAACTGAAGCCCTATTTCATTATCCCATGCTAATGTATTCAAGCGTACGCTTGCTTTAAACACTCTAATTTTTTCAAAGTAAACGTCCTGGTTCGGCCTCCGAGCCCAGTTAAGGGCCGACGTTCCCCCAGAAAGAGGTGGTCCGAAAACCGGCAGTACAGACCTTGCGGCCGACCGCCGTTGTGCCACCGAAATTCCACTACGAGCTTAGATCGGAAGAGCGTCGTGTCGGGAAAGAACAGCTTACGTT
+
CCCCCGGG<FGGGEFFGGGGGGGGGGGGGGGGGGGGGGGGFGGGG@CFFGGEEEFF9FGF?FDGF8FGFGGGGG9FGFFAFG9FGGGGGDGGFGFEFFFGG:,DF?FG<FCGFEGGGFGGGGGFCFG,E<BFGCF7>FEEFAGGF777B+>D8ECEG6DDBE8DFCFGDGDGGEDFCF6>D>?7?6::CFGGG9<E5C*<C>C2EBEF+;@:CF5A*+6A)()(.:@35)4:@D(1=>7<59)435:6):69?G3(.9,4).6458(4103??--(171:00350<?(8(,(,*.**.*(,
@M03152:184:000000000-AWYW1:1:2106:16315:13427 2:N:0:TCGCCTTAATACCTGT
CCCAACTATCCCTATTAATCATTACGTCGATCCTAGAAACCAACAAAATAGGTTCGAACGTCCTATTTCATTATTCCATGCTAATGTATTCGAGCGATTGCCTGCTTTAAACACTCTAATTTTTTCAAAGTAACAGTCCTGACTCCCCGTAACACCAAATTAATGACATCACGGCTCGTCAGAAGGGAGAAATCAATGACGTTAGTACGTACCGAGGCACGACCGACGTATTGATCCCGAAATTCAACTACGAGCTTAGATCGGAAGAGCGCCGTGTCGGGAAAGAACAGATATGCGTTGT
+
CCCCCGGGGGG@FAFGGGGGGGGFEFG8@FFGGGGDDCFEFGGGGA8FGGGGGFAF@FGGFGGGFFFFGFGCF<EFCFFF8CF@FGGFFFCDFGGEGGG7AA5BDE,,,,C55A?FFECCEFGGG=B,C<FFGFGG=,EGEFFFGGEGG8CEGDGDFGEFFDFC,=EGFFGGC668=@DDF+EDF8BCCCCFGGFEEC,;CD?:*?;<>F>F7DE>4?AAE=B5/(388>C6;D3+;(87:95?61<=C6;?0/34@<<42:(40(-(1<((,--9B5((-)-51?(,,.().+)/7(1(,
@M03152:184:000000000-AWYW1:1:2106:3395:13497 2:N:0:TCGCCTTAATACCTGT
CCCAACTATCCCTATTAATCATTACGTCGATCCTAGAAACCAACAAAATAGGTTCGAACGTCCTATTTCATTATTCCATGCTAATGTATTCGAGCGATTGCCTGCTTTAAACACTCTAATTTTTTCAAAGTAACAGTCCTGACTCCCCGTAACACCAAATTAATGACATCACGGCTCGTCAGAAGGGAGAAATCAATGACGTTAGTACGTACCGAGGCACGCCCGACGTATTTATCCCGAAATTCAACTACGAGCTTAGATCGGCAGAGCGTCGTGTGGGGACAGAACAGGTACGTGTAGA
+
C@BCCGGGGGGGGGGGGGGGFGGFGGGEFGEGEGGGGGGGGGGGGEFFEFFGFGGGFGGGG@FGCGGGGGGGGGFGGACFGGGFGGGEFGGGFEGGDGGGGCFGFFCGGGFGGEFGGGFGGGGGEFGGGGGGEGGGFFEFDFGE;=EGGGGGGGGCGG8BF,=;,@8DFGGGGCDEGGDGCEGC6FGFGGFCFFGFGG;:EGGCCFFGGFCD9C*:5>4A4()/5>BB>><)+2<FF3C2>9);+;?6.;A;;DD(7>399<00(491449(-,,-:),827(.()..(4:4)0,7)(*.-
@M03152:184:000000000-AWYW1:1:2106:29497:13506 2:N:0:TCGCCTTAATACCTGT
CCCAACTATCCCTATTAATCATTACATCAGCCTTAGAAACCAACAAAATAAGACCAACGTCATATTCTATTATCCCATGCTGTAATATTCAATGGCAAGTTACGCCTGCTTTGAACACTCTAATTTTTTCAAAGTAAATGATCCGGAGCGCGTTTAACCCCACTATCGTAAGATAGGAAGCATCAGCCGAGCCACGCCACCAGGACGAGCTTTGACTGAAAGCGTTCCGCAACTCAACTACGAGCTTAGATCGGAAGAGCGTCGTGTAGGGAAAGAACAAGTATGTAGCAAGAGAGATGGA
+
CCCCCC8F9EEEFEGGG@C-CCCECE@C<EFFGGGCEFFFGFGEG,CFGF<FFA8FE,6DD:@C,;C,E9,CFCFE@FEE9FGCFDFAF9FFFGFDFG7CAFGEGE,A,:?EEF<FCF<FF,:E@CDEFGGGAF9<@;DGGCD,>FCE@C+@8@@>FG6@CEE8@,7A++6=ADFGCF+@636,=3,@@EEGG6,@1=E5,300?F>5*9/3+*5=+36*;A*60(568)())2/;A1D@;<>?5)(1.C;<?D;<5@F;9-39(4(442?(4(13(81,.*)/)0))))50(*(0))0)(
@M03152:184:000000000-AWYW1:1:2106:8011:13569 2:N:0:TCGCCTTAATACCTGT
CCCAACTATCCCTATTAATCATTACTTCGGTCCTAGAAACCAACAAAATAGAGCCAAAGTCCTATTCTATTATTCCATGCTAATGTATTCAAGCGTAAGCCTGCTTTAAACACTCTAATTTTTTCAAAGTAAAAGTCCTGGATCCCCAACGCACTCAGTCAAGAGCACGCTGGTTCCCCAGAAGGAAAGACCCGACCAGAGCAGTGCTTACCTTTCGGCAAGACCACCCAGCCAGGCCCGAAATTCAACTACGAGCTTAGATCGGAAGAGCGTCGCGTCGGGAAAGAAAAGGTAGGTGTAT
+
CCCCCGGGGGGGGGGGGGGGGGGGGGGGGGGGGGGGGGGGGGGGGGGGGGGGEFGGFFGGCEGGGFGFGFGCFGGGGEFGFGFFGGGDFGGGAFGGGGGFFGFFGEEFFGGGGGGGGGGGGGGGFGGGGGGGGGCFE;EGGFGGFGCFDEGGGGCDGGGGGGGGFGGGGDGEEGGGFBDGGGGFDCFDCD8@FDGGGGC*@CFDGFACFADFFFEA?BAEDD4>):BBEFFA9?B*;@GBA@A8A63@CC6;@*06>=<@EEFF;03(5@;2,(2(,8(41>95()380(.(,3))*.0))
@M03152:184:000000000-AWYW1:1:2106:23296:13572 2:N:0:TCGCCTTAATACCTGT
CCCAACTATCCCTATTAATCATTACTTCGGTCCTAGAACCCAACAAAATAGAACCAAAGTCCTATTCTATTATTCCATGCTAATGTATTCAAGCGAAAGCCTGCTTTAAACACTCTAATTTTTTCAAAGTAAAAGTCCTGGATCCCCTGCGCACTAAGTTAATAGCACGCAGGTTCCCCAGAAGGAAAGACCCGACCAGAGGCAGAGCTGGACGTGAGCCAAAACAACCCAGCCAGGTCCGAAATTCAACTACGAGCTTAGATCGGAAGAGCGGCGTGTAGGGAAAGAACAGGTAACTGCA
+
CCC@CCEE-FFGGFFGFGFAGEFDCFCAEE@EEFFFFF,CFFFEGC@FFEFFGGGFDGGGGGGDC9@FEFDCG<F<CDDFGGGGGAFFGGG<FF:FFCEGGE@FGFAFGGFCGFGGG9EF?EGGGGFCG@FFAFFGG9E<8EFFFG@F7FGEGG+D,=@9E,EE89AFCDDECG?D6E?FDGFGFD88@EDGG8EEEG,;6?DD9*0A:*;C9DE>9?4AF=647)799B2/)*(2)0?=DFF>.1.:?FCE=5),.,4>@))16/1(32(.(((4(73(4=:41;0:7:?0?3-**.*))
@M03152:184:000000000-AWYW1:1:2106:14468:13631 2:N:0:TCGCCTTAATACCTGT
CCCAACTATCCCTATTAATCATTACTTCGGTCCTAGAAACCAACAAAATAGAACCAAAGTCCTATTCTATTATTCCATGCTAATGTATTCAAGCGTAAGCCTGCTTTAAACACTCTAACTTTTTCAAAGTAAAAGTCCTGGATCCCTTGCGCACCACAATTAAGAGCACACAAGTTCCCCAGAAGGAAAGACCCAACCAGAGCAGTGCTAACCTTTCGGCAAGACCACCCAGCCAGGTCCGAAATTCAACTACGAGCTTAGATCGGAAGAGCGTCGTGTAGGGAAAGAACAGGTAAGAGGA
+
CCCCCGGGGGGGGGGGGGGGGGGGGGGGGGGGGGGGGGGGGGGGGFGGGGGGGGGGGGGGGGGGGGGGEFGGGGGFGGGGGGGGGGGGGGGGGGGGGGGGGGGGGGGGGGGGGFGGGGGGGGGFGGGGGGGGGGGGGGGGGGGGGGFFFGGGGGGGGGGGGGGGGGGGGGGGGGGGGGGGGGGGGGGGGGGGGGGGGGGFGFDDF@FDFFG6C?FFFA=BDBADD5=>@EDFFGFF9>4@EFFBFAFFCFFE9CD@BFFFEE3C((8?>@@8>3(6::;;BFFF:@<::0:8(3)**)*((
@M03152:184:000000000-AWYW1:1:2106:9713:13641 2:N:0:TCGCCTTAATACCTGT
CCCAACTATCCCTATTAATCATTACGTCAACCCTAGAAACCAACAAAATAAGATCGACGTCCTATTTCATTATTCCATGCTAATGTATTCAAGCGTTAGCCTGCTTTAAACACTCTAATTTTTTCAAAGTAACAGTCCTGTTTCCCCGCAACACCAAGTTAATGGCATCACGGTTCTACAAGAGGGAGGAATCAGTGAGACAAGTTCATACCGTTGGCACGACCGACCTACTGACCCCGAAATTCAACTACGAGCTTAGATCGGAAGAGCGTCGTGTAGGGAAAGAACAGGTAGGTATAGA
+
CCCCCGFGGGGGGGGGGGGGFGGGGGGG7@CEGGFGFFGGGFFGGGGGGGGGGGGGGGGFGGFGGGGGGGGGFGF<FGGGDGGGGGGEF9EFFFGFCGGFF<FGGGFGGGGGGC8FFGGGGGGGGGGGEFGE<FGE9,EECFFGGGCEECEDFDFFEEGGGDFGGFGGGGFGGGDGFFFFFFEGGGC7CCG?EGGCFGGFG6;8CFFG@FGGGG79>5>AA=?9AA@FFFBFF=:CA9D6A0AC6FCA?FA(39>9;<3>)16@(8908(--(((4,74A?F?:0?::0,1)-+(**-0)-
@M03152:184:000000000-AWYW1:1:2106:11913:13842 2:N:0:TCGCCTTAATACCTGT
CCCAACTATCCCTATTAATCATTACGGCAGTTCTAAAAACCAACAAAATAGAACCACACGTCCTATTTTATTATTCCATGCTAATGTATTCAGGCATAGGCCTGCTTTGAACACTCTAATTTTCTCAAGGTAAAAGTCCCAGTTCCCCGATGCATTCAATAAAGAACACACCGGTTCACTAAGAGGCAAGACCCGGTCAAGCAGTAAACACGCCGTCAGGCGGACCACCCAACCAGATCCGAAATTAAACTACGAGCTTAGATCGGAAGAGCGTCGTGTAGGGAAAGAACAGGTATGTGTA
+
CCCCCGGGGGGGGGGGGGGGGGGGGGGGCFGGGGGGGGGGGGGGGGGGGGGGGGGGGGGGGGGGFGGGGGGGGGGGFGGGGGGGGGGFFGGGFGGGGGGGG@FDGGGGGGGGGGGGGFGGGGGGGGGGE?FFGGGGGGGGGGGGGGGGGGGGEGGGGGGGGGGFFF8FGGGGDC>=DFGGGGGGGFGGGFGGGGGD=CGFGGGFEFFGFFGDD>7?AFDAAA5@2>BFFDBF;DFFF@C@FF>@5A)@CFFFFDA;E(5><<2:6<::,((4(-(-4<(,6B6)3><BFB(,(+.9/6*))
@M03152:184:000000000-AWYW1:1:2106:13360:13959 2:N:0:TCGCCTTAATACCTGT
CCCAACTATCCCTATTAATCATTACGTCAACCCTAGAAAACCAACAAAATAAGATCGACGTCCTATTTCATTATTCCATGCTAATGTATTCAAGCGTTAGCCTGCTTTAAACACTCTAATTTTTTCAAAGTAACAGTCCTGTTTCCCCGCAACATCAAATTAATGGCATCACGGTTCTACAAGAGGGAGGAATCAGTGAAGCCAGTTCATACCGGTGGCACGACCGACCTACTGACCCCGAAATTCAACTACGAGCTTACATCGGAAGCGCGTCGGGTAGGGAAAGAACCAGCACGCGTAG
+
CCCCCDFEFGGFGCEDCFF<@FFFGFGF,BCFGCEG@F<FGGGGGFGGGGGGACFE@CCECE:F@@F@FDF@@@6,FGGFF<6CFGE<FFFFGGGG@@@CF,?E<:CFFCE<,E<FE9FFFEFAF@EGGDFC,A?FFEFGGFGGFD,A4+84C=ADFG9FFCDFG8D=DDFGEE=8@FGG?9ADGD+3@CGGCFGGACACGG75CFF++3<BFD5?>>:*58?=AABFFBEAF=CG4>D1D;51A6<FF>0),389EE3)).<?66((.(-39;(((.(,150>,)(3(((,(*())-142
@M03152:184:000000000-AWYW1:1:2106:21467:14018 2:N:0:TCGCCTTAATACCTGT
CCCAACTATCCCTATTAATCATTACGTCAACCCTAGAAAACCAACAAAATAAGATCGACGTCCTATTTCATTATTCCATGCTAATGTATTCAAGCGTTAGCCTGCTTTAAACACTCTAATTTTTTCAAAGTAACAGTCCTGTTTCCCCGCAACATCAAATTAATGGCATCACGGTTCTACAAGAGGGAGGAATCAGTGAAGCCAGTTCATACCGGTGGCACGACCGACCTACTGACCCCGAAATTCAACTACGAGCTTAGATCGGAAGAGCGTCGTGTAGGGAAAGAACATGTTTGTGTCG
+
CCCCCGGGGGGGGGGGGGGGGGGGGGGGGGGGGGGGFGGGGGGGGGGGCGGGGGGGGGGGFGGGGGGGGGGGGGGGGGGGGGGGGGGFGGGGGGGGGGGGG@FGG<FGGGGGGGGCF,CFGGGGGGGGGGGGGGGGGFFGGGGGGGGGEGGGGGGGGGFGEGGGGCGGGGGGGEDGGGGGGGEDGGDFEGGFGGGFGGGFGF?893BFFFGGG>>AD5CA>59-:=>EBAEFFGFG;>G0.7518FEFEGFF;381A@FFFFC?<B<BF:?F>FFBF53>BE:F?F?BB1).)+)00:*)(
@M03152:184:000000000-AWYW1:1:2106:16560:14080 2:N:0:TCGCCTTAATACCTGT
CCCAACTATCCCTATTAATCATGAGTTCCTTGGCACCCGAAATTCAACTACGAGCTTAGATCGGAAGAGCGTCGTGTAGGGAAAGAACAGGTATGTGTTGATCTCGGTTGGCGCCGTATCATTAAAAAAAAAATAATCCTGATTGCTCGCAGTGCTATACTTACTCCACGTGCGATATACGTTTTTAAGATGCATTGTAACTAGTTGGTCTCTCTGTTCTCTAGCGATTTCACCCACACACTCCACCTTACTCCTCCTAAATCTCACTCCTCTCAAACCGCATTCATCAGCATGACCCACG
+
CCCCCGGGGGGGGFGGGGGFFGFGGGGGGGGGGGGGGGGEGGGGGGGGGFGGEGGGGGGGGGGGGFFCFGGFGGFFE<EGDFFFFGGGGGGGGGGACE,,9FF<,9A@,++4>4+@4+4:,@@@,9AC++@>+,,,,,3,,,,3,3,C+88++,7,,58,332<3;,,5++,*4<***5,*4,,**,,;,2;D,=:,+2+,++*,+1*2++41;,+11/8+9:*)((0)21+3*(*)(*(2()/).()/0)-)2*.)(,.).))))))-()(-(-))1((()-.)*-))))))2./)(*,-
@M03152:184:000000000-AWYW1:1:2106:16637:14114 2:N:0:TCGCCTTAATACCTGT
CCCAACTATCCCTATTAATCATTACGGCGACTCTAGAAACCAACAAAATAGAACCGCACGTCCTATTTTATTATTCCATGCTAATGTATTCCGGCGTAAGCCTGCTTTGAACACTCTAATTTTCTCAAGGTAAAGGTCCTGGTTCCCCGACACACCCAGTGAAGGGCATGCCGGCTCACCAAGAGGTAAGGCCCGGCCAGACAGTACACACCGTTAGGCGGACCGCCCGGTCAGGTCCGAAATTCAACTACGAGCTTAGATCGGAAGAGCGTCGTGTAGGGAAAGAACAGGACGGTGTAGG
+
CCCCCGGGGGGGGGGGGGGGGGGGGGGGGGGGFGGGGGGGGGGGGGGGGGGGGGGGGGGGGGGGGGGGGGGGGGGGGGGGGGGGGGGGGGGGGGGGGGGGGGGGGGGGDGGGGGGGGEGGGGGFGGGGGGGGGGGGGGGGGFGGGGGGGGGGGGGGGGGEFGGGGGGGGFGGGGGEGGGGGGGDGGGGGGGGGGGDEC558FC=FF=:DFGGDFEBEFEEF@FFFFB:>B9@FGB>@?D0@9FFFB9BDG6?19D>FF?ABFF:(390((--31(4()62:)1)(53(,(:((*())-*))
@M03152:184:000000000-AWYW1:1:2106:19496:14205 2:N:0:TCGCCTTAATACCTGT
CCCAACTATCCCTATTAATCATTACGGCGATCCTAGAAACCAACAAAATAGGACCGCACGTCCTATTTTATTATTCCATGCTAATGTATTCGGGCGTAAGCCTGCTTTGAACACTCTAATTTTTTCAAAGTAAAAATCATGGTTCCCTGCCACACCCAGTAAAGGGCATAACAGCTCACCACGAGGTAAGCCTCCACCGCTCCAGTACACACCCAAATAGGCGGACCGGGCGGCAAAGGCCGAAATTCAACTACGCGCTTAGATCGGAAGAGCGTCGGGTAGGGAAAGACAAGGGATGTGA
+
CCCCCGGGGGGGGGGGGGGGGGGGGGGGGGGGGGGGGGGGGGGGGGGGGGGGGGGGGGGGGGGGGGCGGGGGGGGGGGGGGGGGGGFFFGGGGGGGGGGGGGGGCFGGGFGGGGGGG9FFGGGGGGGGGGGGFE,CEFGFEGFGGGGGFGGGGGCC>6DD;3:EFEG?D=FGAFGGGGGGGGGGGDGGGGCFGGGGGGCBGGGFCBFGGFGGGGCFFFFF6;B@B;152>15>3>)5(*354)45>A@AGFA:F5(.312?<A2-(-,-1(.39(,()((-)3)..(474(332-7<(06)
@M03152:184:000000000-AWYW1:1:2106:19179:14209 2:N:0:TCGCCTTAATACCTGT
CCCAACTATCCCTATTAATCATTGCTTCGGATTCTGAAAACCAACAAAATAGAACTGAAGCCCTATTTCATTATTCCATGCTAATGTATTCAAGCGTACGCTTGCTTTAAACACTCTAATTTTTTCAAAGTAAACGTCCTGGTTCGGCCGCCGAGCCCAGTTAAGGGCCGACGTTCCCCCAGAAAGAGGTGGTCCGAAAACCGGCAGTACAGACCTTGCGGCCGACCGCCGTTGGGCCACCGAAATTCAACTACGAGCTTAGATCGGAAGAGCGTCGGGTAGGGAAAGAACAGGTATGGGG
+
CCCCCGGGGGGGGGGGGGGGGGGGGGGGGGGGGGGGGGGGGGGGGGGGGGGGGGGGGGGGGGGGGGGGGGGGGGGGGGGGGGGGGGGGGGGGGGGGGGGGGGGGGGGGGGGGGGGGGAGGGGGGGGGGGGGGFGGGGGGGGGGGGGGGGGGGGGGGGGGGGGGGGFGGGGGGGGGGGGGGGGFGFGDGGGGGGGGGGGEEGGG@GEFGGFGGGGGFFFFFFFFFFFBFDEBEEDFCF<G?FFFBEF2/6DFFFGFFD06?AFF<<?BF:;<F:6;6>)0((08E<56?B013(A5=*(*.(
@M03152:184:000000000-AWYW1:1:2106:15764:14228 2:N:0:TCGCCTTAATACCTGT
CCCAACTATCCCTATTAATCATTACTTCGGTCCTAGAAACCAACAAAATAGAACCAAAGTCCTATTCTATTATTCCATGCTAATGTATTCGAGCGATTGCCTGCTTTAAACACTCTAATTTTTTCAAAGTAACAGTCCTGACTTCCCGTAACACCAAATTAATGACATCACGGCTCGTCAGAAGGGAGAAATCAATGACGTTAGTACGTACCGAGGCGCGACCGACGTATTGATCCCGAAATTCAACTACGAGCTTAGATCGGAAGAGCGTCGTGTCGGGAAAGAACAGGTCTGGGTAAAT
+
CCCCCGGGGGGGGGGGGGGGGGGGGGGGGGGGGGGGGGGGGGGGGGGGGGGGGGGGGFGGGGGGGGGG,FFGGGGGGGGGGGGGGGGGGFFFGGGGGGGFGGGGGGGGGGGGGGGGGAFEGGGGGGGGFGGGGGGGGGGGCGGGGGGEDBEGGGGGGGGGGGGGGGGGGGG6?EGG>CDFGGFDFGGCDGGGGGGGGGGFGGGAGFFGFFGGDDE5>BFFFFFFF@>:AF@67+7;A7D@DDFCFFFF@FFFFGF:FFF4>B?FF>B:06;F>>?:05;;6@(53;7:<:-.)*.)))*))
@M03152:184:000000000-AWYW1:1:2106:22045:14274 2:N:0:TCGCCTTAATACCTGT
CCCAACTATCCCTATTAATCATTACGGCGACTCTAGAAACCAACAAAATAGAACCGCACGTCCTATTTTATTATGCCATGCTAATGTATTCAGGCAAAGGCCTGCTTTGAACACTCTAATTTTCTCAAGGTAAGAGTCCTGGTTCCCCAACACACCCAATTAAGGGCATGCCGGCTCACCAAGAGGTAGAACCCAGCCAGACAGTACGTACCCAATAGGCAGACCGCCCGACCAGGTTCGAAATTCAACTACGAGCTTAGATCGGAAGAGCGTCGCGTAGGGAAAGAACAGGTATGAGGAA
+
CCCCCGGGGFGGGGGGGGGGGGGGGGGGGGGGGGGGGFGGGGGGGGGGGFGGGG@FGCFGGGGGGGGGGGGGEFFGEFGGFGGFGEBFCEFGFGGGCGGGGGGGGGGGFFFBE?DFE9EDFFGGFDDAAFB?FFDGFCEFFFEFGGGGGGGGDGDGGGFEDAFF?EGGGG6,@ECCCFGGFF,D+@DFFFFF?ECC6DGFCFGFGF+;9CFDFDF>4A=AFAFB25-68?0>81,997D9=5)(;+5A)@6)35)45(6?B99?B0(7::03(4((-)22,>7>4>:<7??()+)0*-*.(
@M03152:184:000000000-AWYW1:1:2106:23208:14332 2:N:0:TCGCCTTAATACCTGT
CCCAACTATCCCTATTAATCATTACGTCAATCCTAGAAACCAACAAAATAGGATCGAACGTCCTATTTCATTATTCCATGCTAATGTATTCAAGCGTTAGCTTGCTTTAAACACTCTAATTTTTTCAAAGTAACAGTCCAAATTTCCCAAAACACCAAATTAATGGCATTAAGGTTCGTCAGGAGGGAGGAATCAGTGAGACCAGTACATACCGGAGGCGTGAACAGCCTACTAACCCCGAAATTCAACAAAGAGCTCAGACAGGAAGATCGTCCTGGAGGAAAAGAAAAAATAGTAGTAA
+
CCCCCG<F-FCF,EFGGGFEDFFGD<F,6@C,FFAFGGGCECFFGGC6CFC8CF<,BE<FC@BFF9C@E<CFFFCFFD<ECAE<FCBF9CFGFEGGGGG:?@BECDFEF9?A?4EFGGDF,EEE:FCEFEBEFGFFGGGGG9=FGGCF=EECGFGGFCGBFGGGGFCEGGGGG8=DGED>DEDF88@F=E>D3@EFDFG?FG==EFFGF+<+0C>DF5)*34/)*/-*:4./AC<C8>DF4=ED689+9*)(,2)(+)/(7)(/213(())(,/(/7)443)2).?2(.((-,<4**.2))
@M03152:184:000000000-AWYW1:1:2106:4602:14335 2:N:0:TCGCCTTAATACCTGT
CCCAACTATCCCTATTAATCATTACTTCGGTCCTAGAAACCAACAAAATAGAACCAAAGTCCTATTCTATTATTCCATGCTAATGTACTCAAGCGAAAGCCTGCTTTAAACACTCTAATTTTTTCAAAGTAAAAGTCCTGGATCCCCTGCGCACTAAGTTAATAGCACGCAGGTTCCCCAGAAGGAAAGACCCGACCAGGGGCAGTGCTTGACGTGAGCCAAGACCACCCAGCCAGGTCCGAAATTCAACTACGAGCTTAGATCGGAAGAGCGTAGTGTAGGGAAAGAACAGGTATGTGTA
+
CCCCCGGGGGGGGGGGGGGGGGGGGGGGGGGGGGGGGGGGGGGGGGGGGGGGGGGGGGGGGGGGGGGGGGGGGGGGGGGGGFFEGGGGGGGGGGGGGFGGGGGGGGGGGGGGGGGGGGGGGGGGGGGGGGGGGFGGGEFFFFGGGAFGGGDGGGGGGGFGFEFEFGGGGGGGGGCFGGGGDGGGF?DGGGGFFGEGGGGFDCDBEFAGGAFGGGGFFFE4A:?DDBDFEFDFFGDGFFG>B>59FACCEGFFFGF<F9834><C@0179:?06;((,/.))*3)()((43(((+.9?6:))
@M03152:184:000000000-AWYW1:1:2106:6187:14440 2:N:0:TCGCCTTAATACCTGT
CCCAACTATCCCTATTAATCATTGCTTCGGATTCTGAAAACCAACAAAATAGAACTGAAGCCCTATTTCATTATTCCATGCTAATGTATTCAAGCGTACGCTTGCTTTAAACACTCTAATTTTTTCAAAGTAAACGTCCTGGTTCGGCCGCCGAGCCCAGTTAAGGGCCGACGTTCCCCCAGAAAGAGGTGGTCCGAAAACCGGCAGTACAGACCTTGCGGCCGACCGCCGTTGGGCCACCGAAATTCAACTACGAGCTTAGATCGGAAGAGCGTCGTGTAGGTAAAGAAGAGGTAAGGGG
+
CCCCCGGGAFGGGGGGGGGG9FGFGGGGGGGGGGGGGFGGGGGDG?EGGGGGGEGGGGGGFDFGFFFGGGGGGFGGGGGGGGGFGGGGEGFFGGGGGGCFG@CEFGGGGGGGGGGGFCFGGGGGGGGGGFDFGGGDFGG>D:FGGGGDE7EDCEDGGC8EGGGFGGFE8CDGEEGFDFCEDGFEGGGGGGGGGGGGGGGFFGDFDFFGFFGFDDFF=FE>>037>>9)75;EBDBGF6*47>D>F>B*4CF27FDBE6(,:))5<0::?><??>;?0)48.@<0)14<<1(,.*)**)*((
@M03152:184:000000000-AWYW1:1:2106:27715:14473 2:N:0:TCGCCTTAATACCTGT
CCCAACTATCCCTATTAATCATTACTTCGGTCCTAGAAACCAACAAAATAGAACCAAAGTCCTATTCTATTATTCCATGCTAATGTATTCAAGCGTATGCCTGCTTTAAACACTCTAATTTTTTCAAAGTAAAAGTCCTGGATCCCCAGCGCACTCAATTAAGAGCACGCTGGTTCCCCAGAAGGAAAGACCCGACCAGAGGCAGTGCTTGACGTGAGCCAAGACCACCCAGCCAGGTACGAAATTCAACTACGAGCTTAGATCGGAAGAGCGTCGTGAAGGGAAAGAACAGGTATGAGTA
+
C@@CCGGGGGFGGFGGFGGGGGGGGGGDFGGGGGGGGGGGGGGGGGGGGGGGGFGFFCFFGEFGGGGGGGGGGGGGGGGGGFFGGGGDCGGGGFGGEFGGFGGGGGFGFGGEGGGGGGGGGGGGFFAFE@EGGGGGGEFEFGFGGGDEEFGGGGGGGGGGGGGGCGGGGGGGG?DDFFGGGCFCFFGFGGDFGGGGEGEAE+7=EAFFCFFGDCEEF>CAFBABDDB>5*<FFGBFF3+9?DFF4+;@CFA@E553:>;CEE3524@FFF((((4945(-.9?51>?24(17(+.*/):<-
@M03152:184:000000000-AWYW1:1:2106:4824:14493 2:N:0:TCGCCTTAATACCTGT
CCCAACTATCCCTATTAATCATGAGTTCCTTGGCACCCGAAATTCAACTACGAGCTTAGATCGGAAGAGCGTCGTGTAGGGAAAGAACAGGTATGTGTAGATCTCAGTGGTCGACGAAGCATTAAAAAAAAAAAAAATCTAATAATATTTGCTCCCCATTCTTTCGGGACTCAGCGTCATCTACAATCGAGCCATCCGCCTTAGCAACTGTTATTCATCCCGCTATCTCACACTTTCCCCGCCATACCTGTCCTTACCATGTCTTCCTCTGCCTACATGCCTCACACTTTACTATCCACTT
+
CCCCCGGGGGGGGGGGGGGGGGGGGFGGGGGGGGGGGGGGCGAFGG<EFGGEGFG@FEFGGFF,CFGA,EF@@FFCE@FGGFEFCFFFGFGGG<<@9EE<FGGGAAFFC@E9@++4+++7:,A,CF9,@F+F:>++3,,CC,3,,@,86,,3@,868,,,,3@E7**4***4,2*43>*,+55,+,2?*,**4?4,/1*:*:*)0+20;8+3++113368)/)((/6:++))22)**)*()-)(0/.)-**.)2*-7(-.-..)..))6))).)).(*)))*)).9((.))))+)*/6*-)
@M03152:184:000000000-AWYW1:1:2106:23108:14499 2:N:0:TCGCCTTAATACCTGT
CCCAACTATCCCTATTAATCATTACGTCGATCCTAGAAACCAACAAAATAGAATCAAACGTCCTATTCCGTTATTCCATGCTAATGTATTCAAGCGTGAGCCTGCTTTAAACACTCTAATTTTTTCAAAGTAACAGTCCTGATTCCCTATAACACCAAATTAATGGCATTATAGTTCGTCAGAAAGGAGAAACCGATTATACCAGTACGTACAATAGCACGACCAGTAAGCCGGTCTCGAAATTCAACTACGAGCTTAGATCGGAAGAGCGTAGTGTAGGGAAAGAACAGATATGGGTAGA
+
CCCCCGGGGGGGGGGGGGGGGGGGGGGGGGGGGGGGGGGGGGGGGGGGGGGGGGGGGGGGGGGGGGGGGGGGGGGGGGGGGGGGGGGGGGGGGGGGGGGGGGGGGGGGGGGGGGGGGFGGGGGFF8EEFFECGF?FGFFEEFGGGGGGGGEGGEE+D??EEGGGGGGFFGGGGGGGGEGGGGGEFGGGFFGE?8+@=?EFGG9D,<DGDFF9CFCB8AA*@8:@8@AFFF5A>>A45;>>F9AE8C?+8FF(/2)6)9;<<6/(3<BF@3(((6;17+9=;A(73F:47:14:+6*)(*()
@M03152:184:000000000-AWYW1:1:2106:18140:14503 2:N:0:TCGCCTTAATACCTGT
CCCAACTATCCCTATTAATCATTACGGCGACTCTAGAAACCAACAAAATAGAACCGCACGTCCTATTTTATTATGCCATGCTAATGTATTCAGGCAAAGGCCTGCTTTGAACACTCTAATTTTCTCAAGGTAAAAGTCCTGGTTCCCCAACACACCCAATTAAGGGCATGCCGGCTCACCAAGGGGTAGAACCCAGCCAGACAGTACGTACCCAATAGGCAGACCGCCCGACCAGGTTCGAAATTCAAATACGAGCTTAAATCGGAAGAGCGTCGGGTAGGGAAAGAACAGGAGGTGGTAA
+
BCCCCGGGFGFGGGGGGGGGGGGGGGGGGGGGGGGGGGGGGGGGGGGGGGGGGGGGGGGGGGGGGGGGGGGGGGGGGGGGGGGGGGGGGGGGGGGGFFGFGGFGGFFFCGGFFGCFGFGGGGGGFAFGGGEFGGGGGGGGGGEFGGGGGGGFGGGGGGFEFGGFDGGGGGGG6?D8=EFGGGG+CCEEGGGGGCGGGGGAFGGFFFFG;;DDFGGFF>>FF>?B=@(??DFF:)/707C9FFFF6AEF);F@<C),5(4))).4?::2:2:942((4>03(728:),...3,(*(0)-*-)
@M03152:184:000000000-AWYW1:1:2106:9312:14506 2:N:0:TCGCCTTAATACCTGT
CCCAACTATCCCTATTAATCATGTTCCTTGGCACCCGAAATTCAACTACGAGCTTAGATCGGAAGAGCGTCGTGTAGGGAAAGAACAGGTATGTGTAGATTTCGGTGGTCGCCGTACCAATAAAAAAAGAATCTCACCCTCATCTATACACGCACTCTCTCGTCACAGCTTAAGTAGCATCCAATGACTCTTTCCTCTCACTTTGAGTACTTCATTCTATATCTGCACATTCCACCTCTACTTATACTCCTCCCTTATGCTTGCTACATGATACTTAACATCTTTGCCACCACTCCTATCC
+
CCCCCGGGGG@FGCFGGGGFGGGFGGGGGGGGGGGDEGEGGFGGGGGGGGGGGDGGDGEFFGEC:EFFEFFGCBCFFGGGGGGGGGCCEC?ECF<<EAF,,,,,+4@+4,44@FG7+8,,,5:?E9==++:,,,,,4,44+,,,33,CB,@+3+8+8,7,,++336E<:++9:95,+,2,+,,,5,,3,37577,57=4*,++*,+*2+1++++5+++;3+2+2***;++*14+*2;(*0=*+*++11.*2((*)))1)))/),))))))/))))/)+))))/3)16)))(,(+..*4*)(
@M03152:184:000000000-AWYW1:1:2106:10834:14577 2:N:0:TCGCCTTAATACCTGT
CCCAACTATCCCTATTAATCATTACTTCAGCCCTAGAAACCAACGAAAGTAGAACCAAAGTCCTATTTCATTATCCCATGCTAATATATTCAAAGACTTGGATACGCCTGCTTTGAACACTCTAATTTCTTCACAGTAAAAGATTTGAAATACTTGATACCCTAATTATTAGATAATTTCGGGAGTTATTTCAAAAGGAAGGAAATAAGGATTTTAGTTCTCACTTTGTGAAGTGGACCGTAAATTCTTTATTAACCGAAATTCAACTACGAGCTTAGATCGGAAGAGCGTCGTGTAGGGA
+
CCCCCGGGGGGGGGGGGGGGGGGGGGGGFGGGGGGGGGGGGGGGGGGGGGGGGGGGGGGFGFGGGGGGGGGGGGGGGGGGGFFGGGGGFGGGGGGGGGFGGGGGGGGGGGGGGGFGFGFFFGGGGGGGGGGGGFFFFGGGCGGGGGGGGGGGFGGGGGGEFGGGGGGGGGGGGFGGGGGFGCEGGGGFGGFGFG8=EDCFGDGFGFFGGFGGGGGFFFF7;*<D7;DFD?DFFGFGFECADFF>AF5>7FFE@FF5*:>BF9EFEEFEF=2<2@>EFFE?5A@B9>@@19((11(2)9D6(
@M03152:184:000000000-AWYW1:1:2106:13029:14581 2:N:0:TCGCCTTAATACCTGT
CCCAACTATCCCTATTAATCATTACGTCAATCCTAGAAACCAACAAAATAGGATCGAACGTCCTATTTCATTATTCCATGCTAATGTATTCAAGCGTTAGCCTGCTTTAAACACTCTAATTTTTTCAAAGTAACAGTCCAGTTTCCCCGCAACACCAAATTAATGGCATTACGGTTCATCAGGAAGGAGGAATCAGTAAGACCAGTTCATACCAGAGGCACGACCAATCTACTAACCCCGAAATTCAACTACGAGCTTAGATCGGAAGAGCGTCGTGTAGGGAAAGAACAGGTATGTGTCA
+
CCCCCGGGGGGGGGGGGGGGGGGFGGGG,BFFGFGCCFGGGGGGGGGGGGGFDGGGGGGGFGGGGGGGGGGGGGGEGGGGGGGGGGGAFFFGFGGGGGGGGGGGGGGGGGGGGGGGG9EFFGGGGGGGGCGGC<DFGGDCEFGGGFFFGGGGGGGGGGFGGFFGGGF=FGGGGDFGGFGGGGGEFGEFCEGGGGGGGCDFDDCCGFFCEAC<CD?*?5)<C9EFFB>F6=EFFG?FABDBF2?B8+9B::6=5D>9E;EE9<CF;D;9@@;(.(.420(65)4>1@?F72(.-3))1-*))
@M03152:184:000000000-AWYW1:1:2106:22828:14599 2:N:0:TCGCCTTAATACCTGT
CCCAACTATCCCTATTAATCATTACGGCGATCCTAGAAACCAACAAAATAGGACCGCACGTCCTATTTTATTATTCCATGCTAATGTATTCGGGCGTAAGCCTGCTTTGAACACTCTAATTTTTTCAAAGTAAAAATCATGGTTCCCTGCCACACCCAGTAAAGGGCATAACAGCTCACCACGAGGTAAGCCTCCACCGCTCCAGTACACACCCAAATAGGCGGACCGGGCGGCAAAGGCCGAAATTCAACTACGAGCTTAGATCGGAAGAGCGTCGTGTAGGGAAAGAAAAGGAATGTGG
+
CCCCCGGGGGGGGGGGGGGGGGGGGGGGGGGGGGGGGGGGGGGGGGGGGGGGGG,@FGGDFGGGGGGGGGGGGCGDCFGGGGGGGGGGGGGGG7FGGGGGGGGGGGGGGGGGGFGGG,EFFGGGEGGFGGGGGGGFFGGGGGGG9EFGGGGGGGGGEGFEF8FGGEGGDGFGGGGCFGGCCEGEDECGGGGC:FCCFGGFGGC@CFFGGFFDGCGFFFFFF=;>>>@FFEFFDC0C>FFB54>0>>)9<C44?F:1)4149799A?F?:>08(4--4044:B<E7>?B?(((47(0/,*.)
@M03152:184:000000000-AWYW1:1:2106:9921:14698 2:N:0:TCGCCTTAATACCTGT
CCCAACTATCCCTATTAATCATTACTTCGGTCCTAGAAACCAACAAAATAGAACCAAAGTCCTATTCTATTATTCCATGCTAATGTATTCAAGCGAAAGCCTGCTTTAAACACTCTAATTTTCTCAAGGTAAAAGTCCTGGTTCCCCGAAGCATTCAATAAAGAACACAACGGTTCACCAAGAGGCAAGACCCGGTCAAGCAGTAAACACGCCGTCAGGCGGACCACCCAACCAGATCCGAAATTCAGCTACGAGCTTAGAGCGGAAGAGCGTCGTGTAGGGAAAGAACAGGTATGGATAA
+
CCCCCGGGGGGGGGGGGGGGGGGGGGGGGGGGGGFGGGGGGGGGGGCFGGGGGGGGGGGGGGGGGGGGDFFGGGGGGGGGGGGGFFGGFFFGGGGGGGDGGGGGGGGGGGGGGFGGGGGGGGGGGGFGFFGGGGGGGGEFGEGGGGGGGGGGGGGGGCEFFGFGGGGGGGGG68CCFFGGGGGG?C=F@GGDCEGCGDDFEGGEFFFCGF7679?A>5@FE2?=@>BEEFF>DGF<*4*4>;53@6C+4:BF;D.653>4<))4999B???>,89((8(6>DFFF743(,20-3)0)-2))
@M03152:184:000000000-AWYW1:1:2106:8993:14711 2:N:0:TCGCCTTAATACCTGT
CCCAACTATCCCTATTAATCATTACGTCAACCCTAGAAACCAACAAAATAAGATCGACGTCCTATTTCATTATTCCATGCTAATGTATTCAAGCGTTAGCCTGCTTTAAACACTCTAATTTTTTCAAAGTAACAGTCCTGTTTCCCCGCAACACCAAGTTAATGGCATCACGGTTCTACAAGAGGGAGGAATCAGTGAGGCAAGTTCATACCGTTGGCACGACCGACCTACTGACCCCGAAATTCAACTACGAGCTTAGATCGGAAGAGCGTCGTGTAGGGAAAGAACAGGTGTGTGTAGA
+
CCCCCGGGGGGGGGGGGGGFGGGGGGGGEGGGGGGGFGGGGGGGGGGGGGGGGGGGEEGGGGGGFGFGGGGGGGGGGGGGEGGGGGGGGGGGGGGGGGDFGGGGE<FFGGGGGGGGGDGGGGGGGGGG9FFFFGFGCFGGGGGGC:>CCEGGGGGGGFDAE;FFGCFGGFDGGGGGGGGDFGEDGCCEEGFEDGFCCFFFC+:>GFAFGFGFGGGBF>EF*<AB=9@)5?EFFGEC4=D6B9FEFFEFC*;;7C37;C;37E0(43417<1,,428,7)4:FFF?F4(,((.,<18),*)-
@M03152:184:000000000-AWYW1:1:2106:26264:14715 2:N:0:TCGCCTTAATACCTGT
CCCAACTATCCCTATTAATCATTACGTCGATCCTAGAAACCAACAAAATAGGTTCGAACGTCCTATTTCATTATTCCATGCTAATGTATTCAAGCGTTAGCCTGCTTTAAACACTCTAATTTTTTCAAAGTAACAGTCCTGTTTCCCCGCAACACCAAGTTAATGGCATCACGGTTCTACAAGAGGGAGGAATCAGTGAGACCAGTTCATACCGTTGGCACGACCGACCTACTGACCCCGAACTTCAACTACGAGCTTAGATCGGAAGAGCGTCGTGTAGGGAAAGAACAGGTAATGGGAG
+
CCCCCGGGGGFGGGGGGGGGGGGGGGGGGGDGGGGGGDFGGGGGGGGGGCFGFFGFFGGGDFFEFGGGGGGGFGGGGGGGGGGGGEFGGGGFEGGGGGGDGGGFCFCFGGEDGGGGGAFGGGGGGGGGGGGGGGGGGCFFFGGGGGGGEGGDGGGGFEGGGGFFGA?F7FFFEEDEGGGA+==EDFEEEGGDFGGG:?CF7CF@CFFGGFGGGGGFDFEC5=BA57>EFE5;A=?CA@<;:@)1AFEAEGF@(1=;DEEE;3<?F?02(879661(,)3:AEFF2.(.8<<13?)**-*.,
@M03152:184:000000000-AWYW1:1:2106:16058:14739 2:N:0:TCGCCTTAATACCTGT
CCCAACTATCCCTATTAATCATTACGGCGATCCTAGAAACCAACAAAATAGGACCGCACGTCCTATTTTATTATTCCATGCTAATGTATTCGGGCGTAAGCCTGCTTTGAACACTCTAATTTTTTCAAAGTGAAAATCATGGTTCCCTGCCACACCCAGTAAAGGGCATAACAGCTAACCACGAGGTAAGCCTCCACCGCTCCAGTACACACCCAAATAGGCGGACCGGGCGGCAAAGACCGAAATTCAACTACGAGCTTAGAGCGAAAGAGCGTGGGGGGGGGAAAGAAGAGGTGTGGAG
+
CCCCCG?FFGEFFEGGGGGFGGGGGGGGGGGGGGGGDGGGGGGGGGGGGGGGGGGGFG@F@FGGGGGFGFGGGGGGGFFFGGGCFGFE9EFGGEGGGGDFGFGGGGGGGFFFFEFGGGGGFGGGE@FFDGCD<FFGGC9FG9@ECG@9>EFGC8FG@EFDFGADGDCFGGFFGG8D+DF83D9>DGCGG?6FCGGGG78A9>7BF9C7=9DGGDFFF*6+)(8520658>B>))33>2*459B9>).*<CF9:*),)-(.),))69(1(-31(,((,)(((8371..(4((((*.)*(*)(
@M03152:184:000000000-AWYW1:1:2106:10108:14754 2:N:0:TCGCCTTAATACCTGT
CCCAACTATCCCTATTAATCATTACGTCGATCCTAGAAACCAACAAAATAGGTTCGAACGTCCTATTTCATTATTCCATGCTAATGTATTCGAGCGATTGCCTGCTTTAAACACTCTAATTTTTTCAAAGTAGCAGTCCTGACTCCCCGTAACACCAAATTAATGACATCACGGCTCGTCAGAAGGGAGAAATCAATGACGTTAGTACGTACCGAGGCACGACCGACGTATTGATCCCGAAATTCAACTACGAGCTTAGATCGGACGAGCGTCGTGTAGGGAAAGAACAGGAAGGGGTTGA
+
CCCCCGGGFGCGGGGGGGGGGGGGGGGGGGGGGGGGGGGGGGGGFGGGGGGGGGGGGGGGDCFFGGFGGCFGGDFGGFGFGGGFGGGFCFGFGGGDDFGGFFFCFGFGGGGFFGGDGFGGFFGGGGGGFFGGGGDFEEEGFGGGAFEFE>8CGG8EGGGGGDDCEGGGGGGGC>D6CCCCCEFFFFDDEGGF9@CE:+@AC>CC5BAFGAC59>E5A*>AEDA=B@0>5A3=FFEFF@D?B;FE6A?6?FF03*>;F)24).414(49039(496<2).38:(5,03.((.(,*,))-/43
@M03152:184:000000000-AWYW1:1:2106:7029:14763 2:N:0:TCGCCTTAATACCTGT
CCCAACTATCCCTATTAATCATTACGTCAACCCTAGAAACCAACAAAATAAGATCGACGTCCTATTTCATTATTCCATGCTAATGTATTCAAGCGTTAGCCTGCTTTAAACACTCTAATTTTTTCAAAGTAAAAGTCCTGGATCCCCTGCGCACTAAGTTAATAGCACGCAGGTTCCCCAGAAGGAAAGACCCGACCAGAGGCAGTGCTTGACGTGAGCCAAGACCACCCAGCCAGGTCCGAAATTCAACTAGGAGCTTAGATCGGAAGAGCGTCGTGTAGGGAAAGAACAGGGATGTGTA
+
CCCCCGGGGGGGGGGGGGGGGGGGGGFGGGGGGGGGGGGGGGGGGGGGGGGGGGDGFEGGGGGGGGGGGGGGGGGGGGGGGGFGFGGDFGGGGGGGGGGGGGGGGGGGGGGGGGGGGGGGGGGGFGGGGFGGGGFGGGGGGGGGGGGFGGGGGGDCFGGGFGGFGGGGGGGGG8FFCFGGGGGGGGGGDFGGCCEEECCAFCDDC99>+??F5?C>FDBAABAD=:>F)8=AF42C5>43AFA;;F3;?F+5)2/5)3(7.)..6;7;9@B?0((74B48AB?F?5,(4(2:(*().,*-)
@M03152:184:000000000-AWYW1:1:2106:16530:14770 2:N:0:TCGCCTTAATACCTGT
CCCAACTATCCCTATTAATCATTACTTCGGTCCTAGAAACCAACAAAACAGAACCAAAGTCCTATTCTCTTATTCCATGCTAATGTATTCAAGCGTAAGCCTGCTTTAAACACTCTAATTTTTTCAAAGTAAAAGTCCTGGATCCCTTGCGCACCACAATTAAGAGCACACAAGTTCCCCAGAAGGAAAGACCCAACCAGAGCAGTGCTAACCTTTCGGCAAGACCACCCAGCCAGGTCCGAAATTCAACTACGAGCTTAGATCGGAAGAGCGTCGTGTAGGGAAAGAACAGCTATGTGTG
+
CCCCCGGGGGGGGGGGGGGGGGGGGGGGGGGGGGGGGGGGGGGGGGGGGGFGGGGGGGGFGFGEGGGG,CFFGGGFGGGGGGGGGGFGGGGEGGGGGGGGCFDGGACFFGGGGFGGEFGGGGGG?FGFCFFGCGGGGGFGGFFGGGGGFGGEGGEFFFGGGGGFFFFGGGGCF?GGGGGCFGG8D>DGGFGGGGGFG6=:8?+:FFAFDFGGFGCAAEBBEF>CDFFFEDFA4FBC>>FFFFFFF64AEFF@:?D<B;F9<3??D@FF>;38,(69;:28>48)4>1:0<:0(+)174*.(
@M03152:184:000000000-AWYW1:1:2106:13800:14777 2:N:0:TCGCCTTAATACCTGT
CCCAACTATCCCTATTAATCATTACGGTGATCCTAGAAACCAACAAAATAGAATCATGCCGTCCTATTTTATTATTCCATGCTAATGTATTCAAGCAAAATGCCTGCTTTAAACACTCTAATTTTTTCAAAGTAAAGGTCCTGGTTCCCCGCGACACCCAATTAAGGGCATCGTGGTTCTCCAGAAGGTGAGAAATTGACTACACCAGTTCATACCCCTTAAGGCACGACCGATGTGTCAATCCCGAAATTCAACTACGAGCTTAGATCGGAAGAGCGTCGTGTAGCGAAAGAACAGGTGT
+
CCCCCGGFGGGCFECFGGGFGGGGFG,CCFGGGGGGEFGGGGGGGGGGG9FFCG9FGFGGGGGGGFFGCG,EFCDAFGGGGGFFAEFF9FGGGGGGGGG8AFFGFGG@FGGFGFAFGGGGFGGGGGG8E<DFEFGGF9><EFGFFGGGGGCEEGGEECEF6@=,4,6@@?DCEGGGFBF8D9==?7,@DE8D=EGG9BCFGGG@FA?FGFFFGGC**95>FC@5@589>A):5596BCGE+@8BA47B0<67?FFFA;;@0(6;7@F?31(/((,((7((3.4<:?)-3(((.*4?54*()
@M03152:184:000000000-AWYW1:1:2106:24256:14841 2:N:0:TCGCCTTAATACCTGT
CCCAACTATCCCTATTAATCATTACTTCGGTCCTAGAAACCAACAAAATAGAACCAAAGTCCTATTCTATTATTCCATGCTAATGTATTCAAGCGTAAGCCTGCTTTAAACACTCTAATTTTTTCAAAGTAAAAGTCCTGGATCAATTTGCGCACTCAGTTAAGAGCACGCAAGAGCTCCAGAAAGAAAGACCCGGCCAGAGCAGTGCTTACCTTGCGGCAGGACCACCCAGCCAGGTCCGAAATTCAACTACGAGCTTCGATCGGAAGAGCGTCGTGTAGGGAAGGAACAGGAACGTGTG
+
CCCCCGGGGGGGGGGGGGGGGGGGGGGGGGGGGGGGGGGGGGGGGGGGGGGGGGGGGGGGGGGGGGGGFGGGGGGGGGGGGGGGGGGGGGGGGGGGGGGGGGGGGGGGGGGGGGGGGGGGGGGGGGGFFGGGGGGGGGGGFFFGGGGGGGGGGGGGGGGGGGGGGDCFGGGGGGFCGFGGGGGDFFCGGGGG8F6EGGGFGGFFGFFGDAGF9FGFFFBFFF>=>2@>FFBAAGFGFBD3B=EFAFCFFFFFEDEFFF@).05;@F<:;?::>1(,-88(46150)-212:<(*()),93(
@M03152:184:000000000-AWYW1:1:2106:19333:14851 2:N:0:TCGCCTTAATACCTGT
CCCAACTATCCCTATTAATCATTACGGCGACTCTAGAAACCAACAAAATAGAACCGCACGTCCTATTTTATTATGCCATGCTAATGTATTCAGGCAAAGGCCTGCTTTGAACACTCTAATTTTCTCAAGGTAAAAGTCCTGGTTCCCCAACACACCCAATTAAGGGCATGCCGGCTCACCAAGAGGTAGAACCCAGCCAGACAGTACGTACCCAATAGGCAGACCGCCCGACCAGGTTCGAAATTCAACTACGAGCTTAGATCGGAAGAGCGTCGTGTAGGGAAAGAACAGGGATGTGTAG
+
CCCCCGGGGGGGGGGGGGGGGGGGGGGGGGGGGGGGGGGGGGGGGFGGGGGGGGGGGGGGFGGGGGGGGGGGGGGGGGFGGGGGGGGGFGGGGGGGGGGFGGGFGGGGGGGGGGFFGFGGGGGGFADGGDGGGGFGGF;FGGDGEGGFGGGGGGGGGGGDGFGGGGGGGGGGGEG6DGGGGGGFGFEGFGGGFGGGGGGFGGGFGFFG7>FDFFGFFB@FFFF@==@4;E65>3;C9@F6F8D<AFEFEGFEDD>;@(-<9<4::6494<09(46(().)8B?4?F0:7?(((*,)).:A)
@M03152:184:000000000-AWYW1:1:2106:22445:14861 2:N:0:TCGCCTTAATACCTGT
CTCAACTATCCCTATTAATCATTACTTAAGCTCTAGAAACCAACGAAAGTAGAACTTAAGTCCTATTTCATTATCCCATGCTAATATATTCAAAGGCTAGGTTACGCCTGCTTTGAACACTCTAATTTCTTCACAGTAAAAGATTTAGATTACTTTGATCCCAATATAAAAATAAAGGGAGTAAATCTAAAAGGAAGGAAATAAAGAATTTAGTTCATACTTTAGAAGTAGACTTTAAATCCCTTATTAACCGAAATTCAACTACGAGCTTAGATCGGAAGAGCGTCGTGTAGGGAAAAAA
+
CCCCCGGGGGGGGGGGGGGGGGGGGGGGGGGGGGGGGGGGGGGGGGGGGGGGGGGGGGGGGGGGGGGGGGGGGGGGGGGGGGGGGGGGGGGGGGGGGGGGGGGGGGGGGGGGGGGGGGGGGGGGGGGGGGGGGGGGGFGGGFDGGGGGGGGGGGGGFGGGGGGGGFGFGGGGFCFGDGDGGGGGGGG;FGGGGEGGGGGFGGGFG?FFGBFGGFG?FBFFFEFE7DEFFF>E+?DFFEFF?);8+ACF@F@C)?DAFF5AECEE):=AAB=E=*4154@F=4:)(:(-1(/5991FF1*/6
@M03152:184:000000000-AWYW1:1:2106:18839:14926 2:N:0:TCGCCTTAATACCTGT
CCCAACTATCCCTATTAATCATTACGTCAATCCTAGAAACCAACAAAATAGGATCGAACGTCCTATTTCATTATTCCATGCTAATGTATCCAAGCGTTAGCCTGCTTTAAACACTCTAATTTTTTCAAAGTAACAGTCCAGATTCCTCGCAACACCAAATTAATGGCATTACGGCTCATCAGGAAGGAGGAATCAGTGAGACCAGTACATACCAGAGGCATGACCAACCTACTAACCCCGAAATTCAACTACGAGATTAGATCGGAAGAGCGTCGTGTAGGGAAAGAACAGGTAGGTGGAA
+
CCCCCGGGGGGGGGGGGGGGGGGGGGGGGFGGGGGGGGGGGGGGGGGGGGGGGGGGGGGGGGGGGGGGGGGGGGGGGGGGGGGGGGGGGGGGGGGGGGGGGGGGGGGGGGGGGGGGGGGGGGGGGGGGGGGGGGGGFFFGFGFFGGGGGGGGGGGGGGGGEFGGDGFGGGGGGGDGGGGGGGGGGGGFGGGDDFFGFGGFGD7@FFFGGFFGGGGAF?DEF9F5@:8@EF@AAGFGF2C=DFFDF8C@C+)058?2)94357)67<21//(617937),6857F1..4(((()0)0*)*-.
@M03152:184:000000000-AWYW1:1:2106:9905:14941 2:N:0:TCGCCTTAATACCTGT
CCCAACTATCCCTATTAATCATTACGTCGATCCTAGAAACCAACAAAATAGGGTCAAACGTCCTATTTCATTACTCCATGCTAATGTATTCAAGCGCGAGCCTGCTTTAAACACTCTAATTTTTTCAAAGTAACAGTCCTGATTCCCCGCCACACCAACTTAATGACATGACGGTTCTTCAGAAGGGAGAAACCAGTGACACCAGTGCATACCGAAGTCACGACCAGCGTACTGATCTCAAAATTCAACTACGAGCTTAGATCGGAAGAGAGTCGGGTCGGGAAAGAAAAGGTCTGTTGAA
+
CCCCCGGGFGGGGGGGGGGGGGGGGGGGEGGGGGGGFCGGGGGGGGGGGGGGGGGGCGFGCFGGGGFGGCGGGGGGGGGGGGFGGGGFGGGGGGCFGGGGGGFGGCFFGGGDGGGGGGFGGGFGCFFGGGFFGFGGGCFGGGGGGGGGC@E>E8F68>BFFFFEFCFGGGGFCC8ECDGGGGGGGCGFGGGGGFGGGGGFGF5>@CFFGFFG>DCBF*8BA=DF)5>F>B?0?DE7B*+<FE8866<AEFFE<D56>E3.;)13;1;9<,(-.50(4),-3<93:)80(1(4.+))1)*.)
@M03152:184:000000000-AWYW1:1:2106:16776:15020 2:N:0:TCGCCTTAATACCTGT
CCCAACTATCCCTATTAATCATTACTTCGGTCCTAGAAACCAACAAAATAGAACCAAAGTCCTATTCTCTTATTCCATGCTAATGTATTCAAGCGAGAGCCTGCTTTAAACACTCTAATTTTTTCAAAGTAAAAGTCCTGGATCCCCTGCGCGCTCAATTAAGGGCACACAGGTTCCCCAGAAGGAAAGACCCGACCAGAGGCAGTGCTTACCTTGCGGCAAGACCACCCAGCCAGGTCCGAAATTCAACTACGAGCTTAGATCGGAAGAGCGTCGTGTAGGGAAAGAACAGAGACATGTG
+
CCCCCGGGGGGGGFGGGGGGGGGGGGGGCFGGGGGGGCGGGGGGGGGGGFAEGGGGGGGEFGGFFGGG,CFFGGGGGGGFGAFGGGGGGGGGCFE>E@CGGGGGGGGF@CGGGGGFDCGGGGGGGGGFFFFGGGDGGGFEEFGGGGGGGGGGCD7EGGFFGGG88CGGGGGCGF8FGGFGG?F@D8DDGGGGGG>EGGF5CCDDCA>CGFGFCGG+9*:>5:?2B@DFFFF;AGB*?4>4)(22FACFEGF;@C:<F94)765A:<029:(((-20(081:??)()((.380,+,)))26)
@M03152:184:000000000-AWYW1:1:2106:3364:15091 2:N:0:TCGCCTTAATACCTGT
CCCAACTATCCCTATTAATCATTACGTCGATCCTAGAAACCAACAAAATAGAATCAAACGTCCTATTTCATTATTCCATGCTAATGTATTCAAGCGTGAGCCTGCTTTAAACACTCTAATTTTTTCAAAGTAACAGTCCTGATTCCCCACAACACCAAATAAATGACATCATGGTTCGTCAGAAGGGAGAAACCAACAATGCCAGTACGTACCGAGGCACGACCGACATGATGGTCCCGAAATTCAACTACGAGCTTAGAGCGGAAGACAGTCGGGTAGGGAAAGAACAGGAATGTGTAGA
+
CCCCCGFGGGGGGGGGGGGGGGGGGFGGGGDGGGGGGGGGFGGGGGGGGGCFFGGGGFGG@DFGCGFFGGGGGGGGGGGGGGGGFGGFEFGGGGGDFGGCFFG@GFFDGFDFEGGGGGGGGGGGGGGGGFCFF<EGGG8FGFFGCDF@8CEGGGG8DCDCE=FF8@D9=+?DF9FG?BD>DGGGGFDFGGGGDFEFGGEF8D?==:8=DFGG6CGFFFA6*0@):AFD?4@F>C>7)54>>;A)1@<=6*96(*0064=E).469(((((..433((),(-7(0,042((.(.+)1*)0))
@M03152:184:000000000-AWYW1:1:2106:19300:15095 2:N:0:TCGCCTTAATACCTGT
CCCAACTATCCCTATTAATCATTACGTCAACCCTAGAAACCAACAAAATAAGATCGACGTCCTATTTCATTATTCCATGCTAATGTATTCAAGCGTTAGCCTGCTTTAAACACTCTAATTTTTTCAAAGTAACAGTCCTGTTTCCCCGCAACACCAAGTTAATGGCATCACGGTTCTACAAGAGGGAGGAATCAGTGAGGCCAGTTCATACCGTTGGCACGACCGACCTACTGACCCCGAAATTCAACTACGAGCTTAGATCGGAAGAGCGTCGTGTAGGGAAAGAACAGGGAGTGAGAGA
+
CCCCCGGGGGGGGGGGGGGGGGGGGGGG7BFGGGGGGGGGGGGGGGGGGGGGGGGGGGGGGGGGGGGG9FGGGGGGGGGGGGGGGGGGGGGGGGGGGGGGGFFGGGGGGGGGGGGGGAFFGGGGGGGGGGGGGGGGGGGGGGGGGGGGGGGGGGGGGGGGG8EFDFGGGGG>EFGGGGGGG8DFGC8CGGGGGGGGGDFAGGFFGFFGFFFGGGGFFFEFEFEB=@956AEFFGFD?@GFD>:CCFFFFC6;;C>2=;<<?E@??197014(49(,45:<17,.472((,2(-*-)*)*)(
@M03152:184:000000000-AWYW1:1:2106:13841:15216 2:N:0:TCGCCTTAATACCTGT
CCCAACTATCCCTATTAATCATTACATCCTTGTCACACGCCAACACCATAAGACCATCGTCATTTACTATTATCCCATGCTGTAATATTCAATAGAAAATTACGCCTGCATTTAACACTCTAATATTTTCAAAGTAAATGATTTGAAATTCTTGCGACCTCCAAACGATAGGAAGCACCAGCCAAGCCACGCCACAAGGACGAGCTTTGACCAGAAAGCATTCCAAAATTCAACTAAGAGCTTAAATCGGAAGAGAGTCGAGTAGGGAAATAACAGTTATGTTTAGATCTTCGTGTGCGAA
+
CCCCCGGGGGGGGGGGGGGGGG9F,,CFE6,,6,<,,,++,@F,,8,C,,,,;F,C,C,9,CF,,,,6<FGG<,,CF96EF@66C<B<,,C,9,,,,C,9,6C,6=49A,C,:?,,C<F<F,5:,9,,C?5EE,999=E54CA;,C;,,,C>;4=++4+@8,@,E++6=00,2,6,0@+@8,1,=,+AD,+8=8+@1+6*1=+07*5?++++=376;*)*+*+3*;*;;*:9B@87*)*19.3A+3*+0CE?9<)(:..:23.6<A0;:0))))/..3)))1.39AE)/)))/26)..*(,
@M03152:184:000000000-AWYW1:1:2106:23093:15265 2:N:0:TCGCCTTAATACCTGT
CCCAACTATCCCTATTAATCATTACGTCGATCCTAGAAACCAACAAAATAGGTTCGAACGTCCTATTTCATTATTCCATGCTAATGTATTCGAGCGATTGCCTGCTTTAAACACTCTAATTTTTTCAAAGTAACAGTCCTGACTCCCCGTAACACCAAATTAATGACATCACGGCTCGTCAGAAGGGAGAAATCAATGACGTTAGTACGTACCGAGGCACGAACGACGTATTGATCCCGAAATTCAACTACGAGCTTAGATCGGAAGAGCGTCGTGTAGGGAAAGAACAGGGATTGGAAGA
+
CCCCCGFGFGGGGGGGGGFGGGGGGFFGGGGGGGGGGGGGGGGGGGGGGGGGFGFFFGGGDFGGGGGGGGGGGGFGGGGGGGGFGGGGFEGG<FEGGGGDEFFGGGCGGGGGGGGGGCGGGGGGG8F,EAFFGGGGGFGGGGGGGGGEEEGECFGGGGGFGGGGGGGGGGGG>>DEGGDGGGGGGGCFEGFG7CCFCDFAEDD@CCFG5;FFDDEEFEFAD@)65@=;:AEFFGEC:8D<5>5?F=<A56A;FDB1;45<-.46?09BB(7,(43(()).45676@(4<?6(42()))*((
@M03152:184:000000000-AWYW1:1:2106:27112:15294 2:N:0:TCGCCTTAATACCTGT
CCCAACTATCCCTATTAATCATTACTTCGGTCCTAGAAACCAACAAAATAGAACCAAAGTCCTATTCTATTATTCCATGCTAATGTATTCAAGCGAAAGCCTGCTTTAAACACTCTAATTTTTTCAAAGTAAAAGTCCTGGATCCCCTGCGCACTAAGTTAATAGCACGCAGGTTCCCCAGAAGGAAAGACCCGACCAGAGGCAGTGCTTGACGTGAGCCAAGACCACCCAGACAGGTCCGAACTTCAACTACGATCTTAGATCGGAAGAGCGTCGTGTAGGGAAGGAAACGGTATGGGTA
+
CCCCCGGGGGGGGGGGGGGGGGGGGGGGGGGGGGGGGGGGGGGGGGGGGGGGGGGGGGGGGGGGGGGGGGGGGGGGGGGGGGGGGGGGGGGGGGGGGGGGGGGGGGGGGGGGGGGGGGGGGGGGGGGFGGGGGGCGGGGGGGGGGFFGC8EEGGGGGFGGFGE,4@FGGDC+@@FGGGGGGGF8DDF8@FGF8BE>60,;C76>+@?8FACGDGGDFFFFFDF@:2)3/:@F)92;)7*7?2?();5CCC6;3:315=5C99?C;;?DFFFF9(477E((.?050)-2(830(*-)/(*()
@M03152:184:000000000-AWYW1:1:2106:15637:15329 2:N:0:TCGCCTTAATACCTGT
CCCAACTATCCCTATTAATCATTACTTCGGTCCTAGAAACCAACAAAATAGAACCAAAGTCCTATTCTATTATTCCATGCTAATGTATTCAAGCGTAAGCCTGCTTTAAACACTCTAATTTTTTCAAAGTAAAAGTCCTGGATCAATTTGCGCACTCAGTTAAGAGCACGCAAGAGCTCCAGAAAGAAAGACCCGACCAGAGCAGTGCTTACCTTGCGGCAAGACCGCCCAGCCAGGTCCGAAATTCAACTACGAGCTTAGATCGGAAGAGCGTCGTGTAGGGAAAGAACAGGTAGGTGTA
+
CCCCCGGGGGGGGGGGGGGGGGGGGGGGGGGGGGGGGGGGGGGGGFGGGGGGGGGGGGGGGGGGGGGGGGGGGGGFGGGGGGGGGGGGGGGGGGGGGGGDGGGGGFGGGGGGGGGGGFGGGGGGGGGGGGFGGGGGDF;EGGGGGGGGGGGGGGGGGFFGGGGGGGGGGGGGGGGGGGGGFFGGGGGGGGGGGGDGGGGFGGGEG?FCFFGGG7FAFFFFA2@BDBBFFF>;;C>CFFGEEFEFFFECCFAE;DE;ABFFEECE;?;<B?F199?>4>6BFFFF?)((3:<140./))2))
@M03152:184:000000000-AWYW1:1:2106:16248:15335 2:N:0:TCGCCTTAATACCTGT
CCCAACTATCCCTATTAATCATTACGTGGTCCTAAAACCAACAAAATAGAACCATCGTCCTATTTTATTATTCCATGCTAATGTATTCAGGCAAAAATGCCCGCTTTAAACACTCTAATTTTTTCAAAGTAAAGGTCCTGATTCATCGAAACACCCAAGAGCATCCCGACTCACCAGAAGGTGAGAAATTGGCTACACACCGTTTCGTGCCCCTAAAGGCACGATCGATATATCCCAATCCCGAAATTCAACTACGAGCTTAGATCGGAAGAGCGTCGTGTAGGGAAAGAAAAGGTATATG
+
CCCCCGGGGGGGGGGGGGGGGGGGGGGGGGGGGGGGGGGGGGGGGGGGGGGGGGGGGFGGGGGGGGGGGGFGGGGGGGGGGGGGGGGFGGGGGGGGGGGGGGGGGGGGGGGGGGGGGCGGGGGGGGGGGGGGGGGGGGGGGGGGGGGGGGGGGGCGGGGGGGGGGDGEGGGGGGGGGFGGGGGGGGGGFFGGGFGFGGFEGGGFGFEFGEFFDGGFFF@*;8AADFFDFFFF6E7CADFBFEBDFFBACFCE?FFFF;993EEC?C=6@F038;>9?E6?:5:F6:3:<FF((0-*9)*.)
@M03152:184:000000000-AWYW1:1:2106:9559:15384 2:N:0:TCGCCTTAATACCTGT
CCCAACTATCCCTATTAATCATTACGTCGATCCTAGAAACCAACAAAATAGGTTCGAACGTCCTATTTCATTATTCCATGCTAATGTATTCGAGCGATTGCCTGCTTTAAACACTCTAATTTTTTCAAAGTAACAGTCCTGACTCCCCGTAACACCAAACTAATGACATCACGGCTCGTCAGAAGGGAGAAATCAATGACGTTAGTACGTACCGAGGCACGACCGACGTATTGATCCCGAAATTCAACTACGAGCTTAGATCGGAAGAGCGTCGCGTAGGGAAAGAACAGGACGGGGTAGA
+
CCCCCGGGGGGGGGGGGGGGGGGGGGFGGGGGGGGFGGGGGGGGGGGGGGGGGGGGGGGGFGGGGGGGGGGGGGGGGGGGGGGGGGGGGGGGGGGGGGGFGFGFGGGGGFGGGGGGGGGGGGGGGGGGGGGGGFGGGGGGGGGGGGGGGGGGGGGGGGGGGGGGGGGGGFGFDEGEGGGDGGGGGC8=;ECG9@EGGGG?EDFCEFFDCFGDDGGFF>A>BFD@FFFFBF<F=F?GA;GFFFF?FFEFCFF08C@0@F?A)<:FF:01107239(-47111)4725<??7(((*-))-/2)
@M03152:184:000000000-AWYW1:1:2106:20883:15406 2:N:0:TCGCCTTAATACCTGT
CCCAACTATCCCTATTAATCATTACGGCGACTCTAGAAACCAACAAAATAGAACCGCACGTCCTATTTTATTATGCCATGCTAATGTATTCAGGCAAAGGCCTGCTTTGAACACTCTAATTTTCTCAAGGTAAAAGTCCTGGTTCCCCAACACACCCAATTAAGGGCATGCCGGCTCACCAAGAGGTAGAACCCAGCCAGACAGTACGTACCCAATAGGCAGACCGCCCGACCAGGTTCGAAATTCAACTACGAGCTTAGATCGGAAGAGCGTCGTGTAGGGAAAGAACCGGTACGTGTAG
+
CCCCCGGGGGGGGGGGGGGGGGGGGGGGDGGGGGGGGGGGGGGGGFFFGGGGGGGGGEGG@EGGGGGGGGGGGGGGGGGGGGGGGGG9FDFGGGGFGG8FGFFFFE9FFDFC<EFGG?FGGGGGFCFGGGGGGGGGGG=EGGCG9AEGGGGGGGGGGDCGG8FGGFGGGGGGDG8+6BDF6DEED:>D,@E9DEGGGGGFGGGFFFBD7?DCFGG>A>B>F=F:BBFFFEB).)/*)7C181A76CECC:A@D*09>:A7))66:(4;7(29234(-83AB>3@1718((,--*()),*.)
@M03152:184:000000000-AWYW1:1:2106:20821:15435 2:N:0:TCGCCTTAATACCTGT
CCCAACTATCCCTATTAATCATTACGTCAATCCTAGAAACCAACAAAATAGGATCGAACGTCCTATTTCATTATTCCATGCTAATGTATTCAAGCGTTAGCTTGCTTTAAACACTCTAATTTTTTCAAAGTAACAGCCCAAATTCCCCGCAACACCAAATTAATGGCATTACGGTTCATCAGGAAGGAGGAATCAGTGAGACCAGTACATACCAGAGGCATGACCAACCTACTAACCCCGAAATTCAACTACGAGCTTAGATCGGAAGAGCGTCGTGTAGGGAAAGAACAGGCATGTGTAA
+
CCCCCGGGGGGGGGGGGGGGGGGGGGGG;FGGGGGGGGGGGGGGGGGGGGGGGGGGGGGGFFGGGGGGGGGGGGGFGGGGGGGGGGGGGGGGGGGGGGGGGGGGGEEGGGGGGGGCF,FGGGGGGCFGGFGGGGGGGGGGGGGGGGGGGGGGGGGGGGGGGGGGGGFGGGGFGEFGGGFGGF8,=EEFGGGGGGGGGGGACF9C?AFGGFGGFFFFFF9?A@FE5CFEFFBF4BECA=C4DFBB++9FEDF=9<B(5=936<?0:@<>13;62399:72-4)85:5:B:?2((2)589:9)
@M03152:184:000000000-AWYW1:1:2106:20736:15459 2:N:0:TCGCCTTAATACCTGT
CCCAACTATCCCTATTAATCATTACGTCGATCCTAGAAACCAACAAAATAGGGTCAAACGTCCTATTTCATTATTCCATGCTAATGTATTCAAGCGCGAGCCTGCTTTAAACACTCTAATTTTTTCAAAGTAACAGTCCTGATTCCCCGCCACACCAACTGAATGGCATGACGGTTCTTCAGAAGGTAGGAACCAGTGACACCAGTGCATACCGAAGGCACGACCAGCGTACTGATCCCGAAATTCAACTACGAGCTTAGATCGGAAGAGCGTCGGGTAGGGAAAGAACAGGTCTGTGTAG
+
CCCCCGGGGGGGGGGGGGGGGGGGGGGGGGGGGGGGGGGGGGGGGGGGGGGGGGGGGGGGGGGGGGGGGGGGGGGGGGGGGGGGGGGGGGGGGGGGGGGGGGGGGGGGGGGGGGGGG9FGGGGGGGGGGGGGGGGGGGGGGGGGGGGGGGGEGGGGGFEFGGGGGGFGGGGGEGDDGEFGFGGFGFGGGGGGGGG?EGGFGGFFDFFGGFGGGGGFFFBFFFFAA>BF>FDDFFFGC8F?B9>;F6<FCGA@DDF;:EFF<<5??BBFFFB690((()43:<:F0>BF08143+)0/-04.
@M03152:184:000000000-AWYW1:1:2106:6452:15527 2:N:0:TCGCCTTAATACCTGT
CCCAACTATCCCTATTAATCATTACGGCGACTCTAGAAACCAACAAAATAGAACCGCACGTCCTATTTTATTATTCCATGCTAATGTATTCGGGCATAGGCTTGCTTTGAACACTCTAATTTTCTCAAAGTAAAAGTCCTGGTTCCCCGACACACCCAGTAAAGAGCATGCCGGCTCACCAAGAGGTAAGACCCAGTCAGACAGTACATACCGTGAGGCAGACCGCCCGACCGAGCCCGAAATTCAACTACGAGCTTAGATCGGAAGAGCGTCGAGTAGGGAAAGAACAGGCAGGTTTAGA
+
CCCCCGGFGGGGGFGGGGGG<DEGGGGGGGEGGGFGF@EGGGGGGCGGGGGGGFCEFCF@EFCFEDG9FCFFGEFGFGGGGFFGGGFFCCFFF@FCCFG8<BFGGGFG,EAAFFEGGFDGGFGG<5E<BFCGGFC999EE,AFGG:@FEGGGGGGGGGFGGGGGFFGFGFF@=CD@DG?FFGG,?BDFGFGFFGCG<DAC9CGFGFFGGFFF495?DF9@4=?-5(6.=>>:BC(1:6C05972@FFFFG@??7516A2)).(,4(3<<01-07(-3;A86F0<64:082(((*()/)2))
@M03152:184:000000000-AWYW1:1:2106:21793:15537 2:N:0:TCGCCTTAATACCTGT
CCCAACTATCCCTATTAATCATTACGTCAATCCTAGAAACCAACAAAATAGGATCGAACGTCCTATTTCATTATTCCATGCTAATGTATTCAAGCGTTAGCTTGCTTTAAACACTCTAATTTTTTCAAAGTAACAGTCCAAATTCCCCAAAACACCAAATTAATGGCATTAAGGTTCATCAGGAAGGAGGAATCAGTGAGACCAGTACATACCAGAGGCATGACCAACCTACTAACCCCGAAATTCAACTACGAGCTTAGATCGGAAGAGCGACGTGTAGGGAAAGAACAGGAATGGTTAA
+
CCCCCGGGFGGGGGGGGGGGGGGGGGGGGGGGGGGGGGGGGGGGGGGGGGGGGGGGGGGGFGGGGGGGGGGFDFGGGGGGGGFGGGGGGGGFGGGGCFEGGFFGGCGFFGGGGGGGG9FGFGGGGGGGGFGGGGGGGBGGGGGGGGFGGGGFGGGGGFFGGGGGGGGGG=D8;EDFGGGGGFGDFGGGGGGGGGFFFGGFGG88ADFFFFGGCFGFA?8BFFFFFCCF5@@F5CAD*:0:9@ADFAEF6+?324)2)7>3@<?2@FD;8(61(66(,23><38;?4:B:?72(2)/)-*6)
@M03152:184:000000000-AWYW1:1:2106:18862:15669 2:N:0:TCGCCTTAATACCTGT
CCCAACTATCCCTATTAATCATTACGTCGATCCTAGAAACCAACAAAATAGAATCAAACGTCCTATTTCATTATTCCATGCTAATGTATTCAAGCGTGAGCCTGCTTTAAACACTCTAATTTTTTCAAAGTAACAGTCCTGATTCCCCACAACACCAAATAAATGACATCATGGTTCGTCAGAAGGGAGAAACCAACAATGCCAGTACGTACCGAGGCACGACCGACATGATGGTCCCGAAATTCAACTACGAGCTTAGATCGGAAGAGCGGCGGGGAGGGAAAGAACAGGAATGTGTGAA
+
CCCCCGGGFGGGGGGGGGGGGGGGGGGGGGGGGGGGGGFGGGGGGGGGGGGGGFGGFGGGACCFFGGGGGGGGGFGGGFGFFGGGGFGFGGGGGGDFGGEFCFGGEDGGGGGFGGGGGFGFGGGGFFFGFGGGGGGGGGGGGGGGGGGGGGGGGGGGGGF9DAFFFGGGDGAD?FGGGGCFGDFGGDDCCFGDFFFEG?DGGCDDFFGGFF?:7EAD>>FEFF=929?BF9+BFEFFFC>.:4?6@<AC<)/8<B0AE8C5C?DFD9:013(-4((,049933>45:01:134+.9*)*))
@M03152:184:000000000-AWYW1:1:2106:26472:15677 2:N:0:TCGCCTTAATACCTGT
CCCAACTATCCCTATTAATCATTACGTCGATCCTAGAAACCAACAAAATAGGGTCAAACGTCCTATTTCATTATTCCATGCTAATGTATTCAAGCGCGAGCCTGCTTTAAACACTCTAATTTTTTCAAAGTAACAGTCCTGATTCCCCGCCACACCAACTGAATGGCATGACAGTTCTTCAGAAGGGAGAAACCAGTGACACCAGTGCATACCAAAGGCACGACCAGCGTACTGAACTCGAACTTCAACTACGAGCTTAGATCGGAAGAGCGTCGTGTAGGGAAAGAACAGGATGATGTAA
+
CCCCCGGGGGGGGGGGGGGGGGGGGGGGGDEGGGGGGGGGG?FGGG8FEFG8EGGF<FFGCGDFGFEFGAFEFEFGFGCGFFGGGGGEEFGGGG@E@F7:F+FFG<EFCFF<EGEGGFAEGGGGDFGGGGGFGGGGGGGFGA,EE;ECEGCCGGG>8BEGGGCG8EF8FGGFCGGGCFFF9=EE8DCFGDG8@F?FCFGFDG6>CFF>GFGGC5EAFFFF>2>2>>>FBEF>FF5*;@:2F@)4@CEFEGFF(/5(54;=EC<;1(:(63=B91(((0,6)735,5(((..((+./*.:))
@M03152:184:000000000-AWYW1:1:2106:23444:15727 2:N:0:TCGCCTTAATACCTGT
CCCAACTATCCCTATTAATCATTACGTCGATCCTAGAAACCAACAAAATAGGTCCGAACGTCCTATTTCATTATTCCATGCTAATGTATTCGAGCGATTGCCTGCTTTAAACACTCTAATTTTTTCAAAGTAACAGTCCTGACTTCCCGTAACACCAAATTAATGACATCACGGCTCGTCAGAAGGGAGAAATCAATGACGTTAGTACGTACCGAGGCACGACCGACGTATTGATCACGAAATTCAACTACGAGCTTAGATCGGAAGAGAGTCGTGTAGGGAAAGAAAAGGTAGGTGTGAA
+
CCCCCGGGGGGGGGGGGGGGGGGGGGGGGGGGGGGGGGGGGGGGGGGGGGGGGGGGGGGGGGGGGGGGGGGGGGGGGGGGGGDGGGGGGGGGGFGGGGGGGGGGGFGGGGGGGGGGGAFGGGGGGGGGGFGGGGGGGGGGGGGGGGGGGGGGGGGGGGFGGFGGGGGGGGGGGGGGGE?EGGGGGGGGGGGGGGFFGGGB6?CDEFFGD9?C5DGE>DFFEFB>@=@FDFCFADCF+6D?325CFFFFFFF01959?A<>AFF?FFF??(48A>(-.5><173:B?:(((,).+(1*.*))
@M03152:184:000000000-AWYW1:1:2106:9501:15764 2:N:0:TCGCCTTAATACCTGT
CCCAACTATCCCTATTAATCATTACTGATATCCTAGAAACCAACGAAATCAGGACACCAGTCCTGTTCCATTATCCCATGCTGAAGTATTCAAGGCTCGATTGCCTGCTTTGAACACTCTAATTTGCTCAAAGTAAAAGAGCAGGAACCCCAGAGATATACACAGAGTTGCCCCCATGTACAAGCCCCTTTGACCGCCACCCAGTTAAGGACAGCGGTGAGTATCCTACAGTGGGGCGTGACCCGAACGGTACAGACCTTGACGGACGACCAGCCCGAGCGCACGCCGAAATTGAACTAAG
+
CCCCCGEGGGGGGGGGGGFDFGGGGGGGGGGGGGGGGGGGGGGGGGGGGGGGGGFE8@FFGGFGGGGGGFGGGGGFEFFFFGGGGGGGGGGGGGGFFGGGFFGFGGGGGGCEFGGGGGGGGGGGFCGF9FFGGGGFGGGGGGGGGGGFGGEGGGGGGGGGGGGFGGGGDC+@A6CE8D=EDFG,88+++=8DEFDGEDDBFGGD,BFC;F7CF6F>50>5?=CAEEEAF9@CA*-3*5:>DBF@;A936*)/6;@<:?3)743;9(4>B9-731403)9>9)7)(029>2;(5+-969>))
@M03152:184:000000000-AWYW1:1:2106:14666:15783 2:N:0:TCGCCTTAATACCTGT
CCCAACTATCCCTATTAATCATTACGGCGATCCTAGAAACCAACAAAATAGGACCGCACGTCCTATTTTATTATTCCATGCTAATGTATTCGGGCGTAAGCCTGCTTTGAACACTCTAATTTTTTCAAAGTAAAATTCATGGTTCCCTGCCACACCAATTAAAGGGCATAACAGCTCACCACGATGTAAGCATCCACACCTCCAGTACACACCCACATATGCAGCCCGGGAGCAACAGACCGAAATTCAACTACGAGCGTAGCTCGGCAGAGAGTAGTGTAGTGAACGAAGTCATACATGT
+
CC@<CGGGFFFGGGGGGGDGGGGGGG7@6@7<;ECFFGGGGFGEGGGGGGCFGGG@@CFFFGGD9FEGGFEDG9F,EEA,6@FFDCE9<FF,,7:FEEE@FFFBFEFG<EDEFB?FG,?FFCEDFGEF,,,CEEG,=AFFGGFDDC@AE8EGGGEE+@DDF9,,6+@=0+6===DGF=+@F:+3+6@FF7E,,@4<,**3,;08<<B<9+A?3;7***:3+9+*.(())2().*/*)(*,).:(2;4+):16485(),(((,()6((,((,-(-4))9:44=5))*)((((4)+)**)*))
@M03152:184:000000000-AWYW1:1:2106:5974:15810 2:N:0:TCGCCTTAATACCTGT
CCCAACTATCCCTATTAATCATTACGTCGATCCTAGAAACCAACAAAATAGGTTCGAACGTCCTATTTCATTATTCCACGCTAATGTATTCAAGCGTTAGCCTGCTTTAAACACTCTAATTTTTTCAAGGTAACAGTCCTGATTCCCCGTAACACCAAATTAATGACATCACGGTTCTTCAAGAAGGGAGGAATCGATGACGCCAGTACGTACCGAAGGCACGACCGACGCATTGATCCCGAAATTCAACTACGAGCTTAGAGCGGAAGAGCGTCGTGTAGGGAAAGAACAGGATTGCGTA
+
CCCCCGGGGGGGGFGGGGFGGGGGGGGGGGGGGGGGGGGGGGGGGGGGFGGGDGGGFGGGDCGGGGFGGGFGGCFGGG<FGEGGGGGGGGGGGGGGGGG7EEFGGFCFGGGGGGGGFGCEFFGGGGGGGCFFGGCGGCGFGGCFGGGGECC6BFGGGGGDDFEGGGGGGGFFD8=>>CDA=9:,=3@FFEE6DDGGGDCFA7;>EFFDG*;>CDGFFFFFFFEF2>@AE>>>:C3719:=:6).AFEFC::;3C707(,48)).21691(331-49(<:?D*2;()((4382<*.*.)/4(
@M03152:184:000000000-AWYW1:1:2106:13311:15893 2:N:0:TCGCCTTAATACCTGT
CCCAACTATCCCTATTAATCATTACGTCAACCCTAGAAACCAACAAAATAAGATCGACGTCCTATTTCATTATTCCATGCTAATGTATTCAAGCGTTAGCCTGCTTTAAACACTCCAATTTTTTCAAAGTAACAGTCCTGTTTCCCCGCAACACCAAGTTAATGGCATCACGGTTCTACAAGAGGGAGGAATCAGTGAGGCCAGTTCATACCGTTGGCACGACCGACCTACTGACCCCGAAATTCAACTACGAGCTTAGATCGGAAGAGCGTCGTGTAGGGAAAGAACAGGTAGTAGATGA
+
CCCCCGGGGGGGGGGGGGGGGGGGGGGGCFGGGGGGGGGGGGGGGGGGGGGGGGGGEEGEGGGGGGGGGGGGGGGGGGGGGGGGGGGGGGGGGGGGGGGGGGGGGGFGGGGGGGGGGFGGGGGGGGGGGGGGGGGGGFFGGGGGGGGGGGGGGGEGGGGGGGGGDGGGGGGGGFGGFFGGGDGGGGGGGGGFGGGGGGGFGGGFGFFGGFGGGGGFFFFFFFFA29@DBFFFFGFG6>DFF9FEFFCFFGFFFDEFFC=C<CB??8>:7:;>:9>FFF424785()4.1((55+)**-2.)
@M03152:184:000000000-AWYW1:1:2106:19584:15895 2:N:0:TCGCCTTAATACCTGT
CCCAACTATCCCTATTAATCATTACGGCGACTCTAGAAACCAACAAAATAGAACCGCACGTCCTATTTTATTATGCCATGCTAATGTATTCAGGCAAAGGCCTGCTTTGAACACTCTAATTTTCCCAAGGTAAAAGTCCTGGTTCCCCAACACACCCAATTAAGGGCATGCCGGCTCACCAAGAGGTAGAACCCAGCCAGACAGTACGTACCCAATAGGCAGACCGCCCGACCAGGGTCGAAATTCAACTACGAGCTTAGAACGGAAGAGCGGCGTGTAGGGAAAGAACAGGTCTGGTTAA
+
@BCCCGGGDFGFFGGFGFGFDGGGGGGDGGGGGGGGGGDGGGGGG?CEFGGGGGG@GGGGGFCFEGAFGGGFGGGGFG<FCGFGGGGGGGCF9<FGFFC8AFGGFGFG9<??FAFGGEFFFFGFGGGCGGCEEGFGGFGGGGFGGDFGGDGGEFDEE8FEDEGFGGGFGFGC+8?CDFGD?87DDBFFCEFGFDGF5C86,;C@FFFGCF>DFFFFA6>A4AFFDF2:ABBF:)2/),;:):)/:F<AE@F201>105A<))5606?9(3(,(((-(034)0(04FB?1141)+-)))06)
@M03152:184:000000000-AWYW1:1:2106:7026:15944 2:N:0:TCGCCTTAATACCTGT
CCCAACTATCCCTATTAATCATTGCTTCGGATTCTGAAAACCAACAAAATAGAACTGAAGCCCTATTTCATTATTCCATGCTAACGTATTCAAGCGTACGCTTGCTTTAAACACTCTAATTTTTTCAAAGTAAACGTCCTGGTTCGGCCGCCGAGCCCAGTTAAGGGCCGACGTTCCCCCAGAAAGAGGTGGTCCGAAAACCGGCAGTACAGACCTTGCGGCCGACCGCCGTTGGGCCACCGAAATTCAACTACGAGCTTAGATCGGAAGAGCGTCGTGTAGGGAAAGAACAGGTATGTTG
+
CCCCCGGGGGGGFGGGGGGGGGGGGGGGGGGGGGGGGGGGGGGGGGGGGGGGGGGGGGGGGGGGGGGGGGGGGGGGGGGFGGGGGGGGGGGGGFGGGGGGGGGGGEGGGGGGGGGGGGGGGEGGGGGGGGGGGGG7EGDCEGGGGGGGGGGGGGGGGGGGGGDFGD?CDGGGC>FFGGGGGG>GGGGGGGGGGGFE*@?4FDC@GFFGFFGGGDEFFFFFB9EFFFFFF31>D309@?/,71)9>:5@AFFF:<@?F>;:23):A?FFF97:?BF(-)4,2@2DF>?0(4(.(:-**,*)-
@M03152:184:000000000-AWYW1:1:2106:16545:15969 2:N:0:TCGCCTTAATACCTGT
CCCAACTATCCCTATTAATCATTATTCATGTCCTAGAAACCAACAAAACGAGGACACGAATCCTGTTCTATTATCCCATGCTAATGTATTCAAGGCCCCTTTATGCCTGCTTTGAACACTCTAATTTATTCAAAGTAAATGAATGGGAACCCCACAGAGATGGTCGAGTTGCCCCGGCCACCACTGCTTTTTAACCTTCACCCAGTTAAGAGCGAAGGTGAGTATCCCATAGAAGAGGATGAAGAAACCAGTTCACGCCTTGACGGCGGACCGATTCCTTCGATCCCGACATTCAACTACC
+
CCCCCGGGGGGGGGGGGGGGGGGGGGGGGGGGFGGGGGGGGGGGGGGGGGGGCGFGGGGGGGGGGGGGGGGGGGGGGGGGGGGGGGGGFGGGGGGGDGGGGGGGGGGGGGGGGFGGGGGGGGGGGGGGGGGGGGGGGGGGGGGGGGGGGFGCEGGGGGF?FGGGFGGGGGGG8=DEGGGGGDGGCGGGGGGGGGGGGFFFGCGDGFFFFFGFC9EDEEFFFFFFFF5AFFFFFFEFFDFEFFF@FFBA2DF>:FFFF=9@@EFF6;9996>(7>B629><<>06:D26<(,16+:662>2(
@M03152:184:000000000-AWYW1:1:2106:20896:15977 2:N:0:TCGCCTTAATACCTGT
CCCAACTATCCCTATTAATCATTACTTCGGTCCTAGAAACCAACAAAATAGAACCAAAGTCCTATTCTATTATTCCATGCTAATGTATTCAAGCGAAAGCCTGCTTTAAACACTCTAATTTTTTCAAAGTAAAAGTCCTGGATCCCCTGCGCACTAAGTTAATAGCACACAGGTTCCCCAGAAGGAAAGACCCGACCAGAGGCAGTGCTTGACGTGAGCCAAGACCACCCAGCCAGGTCCGAAATTCAACTACGAGCTTAGATCGGAAGAGCGTCGTGGAGGGAAAGAACAGGCACGGATA
+
CCCCCGGGGGGGGGGGGGGGGGGGGGGGGGGGGGGGGGGGGGGGGGGGGGGGGGGGGGGGGGGGGGGG9EGGGGGGGGGGGGGGGGGGGGGGGGGGGGGGGGGFFFGGGGGGGGGGG9FGGGGGGGGGGGFGFGFGGGFGGGGGGFGGGGGGGGFGDGGGGDADDFGFGGGG=DFGCGFCDGGG?GFFGEG>DEGG66D?EFCAEFFF@FGD5CEBFBE>FBFDBBBFFEFFAGFFFFGFF252?FEFFGF@;>A@E>=9;C3<;@@06@@D6(41,5(,4@9:(040(((((*,)7()(,
@M03152:184:000000000-AWYW1:1:2106:13509:15981 2:N:0:TCGCCTTAATACCTGT
CCCAACTATCCCTATTAATCATTACGTCGATCCTAGAAACCAACAAAATAGGTTCGAACGTCCTATTTCATTATTCCATGCTAATGTATTCGAGCGATTGCCTGCTTTAAACACTCTAATTTTTTCAAAGTAACAGTCCTGACTCCCCGTAACACCAAATTAATGACATCACGGCTCGTCAGAAGGGAGAAACCAATGACGTTAGTACGTACCGAGGCACGACCGACGTATTGATCCCGAAATTCAACTACGAGCTTAGATCGGAAGAGCGTCGTGTAGGGAAAGAAAAGGAATGGTGAGG
+
CCCCCGGGGGGGGGGGGGGGGGGGGGGGGGGGGGGGGGGGGGGGGGGGGGGGGGGGFGGGFGGGGGGGGGGGGGGGGGGGGGGGGGGGGGGGGGGGGGGGGGGGGGGGGGGGGGGGG9FGGGGGGGGGGGGGGGGGG@FFAFFFGGGGGGGGGGGGGGGGGGGGGGGGFGGGGEDGGGGGGGGGGGGGGGGGGGGGGGFFGDFFCAFGGFGGGGGDFFDFFFF>BFFFAF9;ACCFCDGD>9AEFFEFFGFBBG>14<7<><?2,89?F<>7((31(75>?F008F:(.2(((044*)*((
@M03152:184:000000000-AWYW1:1:2106:13520:16062 2:N:0:TCGCCTTAATACCTGT
CCCAACTATCCCTATTAATCATTACTTCGGTCCTAGAAACCAACAAAATAGAACCAAAGTCCTATTCTATTATTCCATGCTAATGTATTCAAGCGTATGCCTGCTTTGAACACTCTAATTTTTTCAAAGTAAAAGTCCTGGTTCCCTACCACACCCAGTTAAGAGCACGATAGTTCGCCAGAAGGAAATCTCCGTCTAAAGCAGTGCTTACACAGGGCAAGACCACCTAGCCAGAGACGAAATTCAACTACGAGCTTAGAACGGAAGAGGGTCGTGTAGGGAAAGAAAATGAAGTGGAAAA
+
CCCCCGGGFGGGGGGGGGGGGGGGGGGGCFGGGGGGGGGGGFGGGFGGGGGGGGGGGFCFGGGGGFGGGGGGGGGGGFGGGFGGGFGGCFGGGGGGGGFGGGGGGGGGFGCGGGFFG,EFFGGGGGGFGGGGGGGGG9CDD?EDGFEGGGGGGGGGGG?DAF8;DGE?CDGC>DF;DGCEDGDFG,@FFF,;=EGGGGGDFGFDD9+CDCFGD?65*<CA:8CCDBA;CA5@F5)0*-;=B2F6BFFF4;F2>7)(987***8((431((((,,((()7)2A@5,=04().--066*)*)(
@M03152:184:000000000-AWYW1:1:2106:5290:16148 2:N:0:TCGCCTTAATACCTGT
CCCAACTATCCCTATTAATCATTACGTCAACCCTAGAAACCAACAAAATAAGATCGACGTCCTATTTCATTATTCCATGCTAATGTATTCAAGCGTTAGCCTGCTTTAAACACTCTAATTTTTTCAAAGTAACAGTCCTGTTTCCCCGCAACACCAAGTTAATGGCATCACGGTTCTACAAGAGGGAGGAATCAGTGAGGCCAGTTCATACCGTTGGCACGACCGACCTACTGACCCCGCAATTCAACTACGAGCTTAGATCGGAAGAGCGTCGTGTAGGGAAAGAACAGGAAAGTTCAAA
+
CCCCCGGGFGGGGGGGGGGGGGGGGGGGGGGGGGGGGCDGFGGGGGGGGGGGGGGGGGGGGGGGGGGGFGGGGGGGGGGGGGGGGGGGGGGGGGGGGGGGGGGGGGGGGFFGGGGGGGGGGGGGGGGGGGGGGGGGGFGGGGGGF@ECGGGGGGGGFGDDEFG8E?FDFFGDEGGGGGGFFC8D=@EEGGGGFFFG7CGFF?FCFFCGGFGGGGCDAFFFEFF=>9@BEFFFAFFGFDD(:9))+396?FF((28>A<)6<46?14;,(12,3;>B(06>04.7:5::?B((,+(**)*))
@M03152:184:000000000-AWYW1:1:2106:26821:16177 2:N:0:TCGCCTTAATACCTGT
CCCAACTATCCCTATTAATCATTACGTCGATCCTAGAAACCAACAAAATAGGTCCGAACGCCCTATTTCATTATTCCATGCTAATGTATTCGAGCGATTGCCTGCTTTAAACACTCTAATTTTTTCAAAGTAACAGTCCTGACTTCCCGTAACACCAAATTAATGACATCACGGCTCGTCAGAACGGAGAAATCAATGACGTTAGTACGTACCGAGGCACGACCGACGTATTGATCCCGAAATTCAACTACGAGCGTAGCGCGGAAGAGCGTAGTGTCGGGGGAGAACAGAGAGGGATAAG
+
CCCCC7CF<FEFFGGGGCCEFEGGDDE@+@BFEGFG9<EEGGCCFF<FG<EFEEGECGGD,@@@FDADGFGCE9EFFG<<@CFFGGEFCFGF,@CGCEF@AFFGC@,AEEG<FF9DE<A<FFGGDCF,ABFGFG,5@FEGGGF:ECFGG,>CCA8CD88@CFGCDD,,=+?DG+=E6+6=DEGC+>7F>6,DFFGFC<D*43*)*3?CDFG*7?***/(;6()/51(.)).;FFFF=(1().866*4/)2/(-17104,(((40>1((..72(348A40(()(0(808?F(((2(5)4*)-
@M03152:184:000000000-AWYW1:1:2106:9269:16240 2:N:0:TCGCCTTAATACCTGT
CCCAACTATCCCTATTAATCATTACGTCGATCCTAGAAACCAACAAAATAGGGTCAAACGTCCTATTTCATTATTCCATGCTAATGTATTCAAGCGCGAGCCTGCTTTAAACACTCTAATTTTTTCAAAGTAACAGTCCTGATTCCCCGCCACACCAACTTAATGACATGACGGTTCTTCAGAAGGGAGAAACCAGTGACACCAGTGCATACCGAAGGCACGACCAGTGTACTGATCTCGAAATTCAACTACGAGCTTAAAACGGAAGAGCGTCGGGTCGGGAAAGAACAGGTAGGTGTAT
+
CCCCCGGGGGGGGGGGGGGGGGGGGGGGGGGGGGGGGGGGGGGGGGGGGGGGGGGGGGGGFGGGGGGGGGGGGGGGFGGGGGGGGGGFFGGGGGGGGGGGGDGGGFGGGGGGGGGGGGGFGGGGGGFGFFFGGGGGGGGGFGGGGGGGDGGGGGG8EFGGGGGGGGGGGGGGGEDGGGDEGGED+>@DCEGG6DGGE+<FGG6>,@A7C<9A?DE>4@>AA>B):@B84BE6@:*4+7:59>;1=AEA4+)),:A1)44)))/1((62(.(2>06(75(3(718:)(.,,(.52)./):2)
@M03152:184:000000000-AWYW1:1:2106:18107:16584 2:N:0:TCGCCTTAATACCTGT
CCCAACTATCCCTATTAATCATTACGTCAACCCTAGAAACCAACAAAATAAGATCGACGTCCTATTTCATTATTCCATGCTAATGTATTCAAGCGTTAGCCTGCTTTAAACATTCCAATTTTTTCAAAGTAAATATTCTGTTTCCTCGCAACACCAAGTTAATGGCATAACGGTTCTATGAGAGGGAGGAATCAGAGAGGCCAGTTAATACCGTTGTCACTACAGACGTACTGACCACGAAATGCAACTACGAGCTGAGAGAGGTACAGCGTCGTGTGAGAAAAACAAAAGTAAGTTCAAA
+
6<-66@8EAFFDGGFGCFGGGGGGGGGGEGF8@8A@ECGGGC8,DFFCCECCFE<@CCFGE7BF9,;E<<A,<C9,,,,<@FG<,,:<C6EEE,8,B@:ED<F,=FFDG?C<,:?@F9?<<<A+,AA99EEF,,,:,:,?E9;A,,4++@7BF7CGF8DA>;D,,619+++++60A2,+,+63@?@+@8+D,,7@,===51+:5C++5;3+39?7?*0;++3;)3:8*:9>>F7)3*-795@F*:::42?6(-*/())/>)(61.7).93(,(,((,))--/4.()4(((().+)**)*).
@M03152:184:000000000-AWYW1:1:2106:14677:16592 2:N:0:TCGCCTTAATACCTGT
CCCAACTATCCCTATTAATCATTGCTTCGGATTCTGAAAACCAACAAAATAGAACTGAAGCCCTATTTCGTTATTCCATGCTAATGTATTCAAGCGTACGCTTGCTTTAAACACTCTAATTTTTTCAAAGTAAACGTCCTGGTTCGGCCGCCGAGCCCAGTTAAGGGCCGACGTTCCCCCAGAAAGAGGTGGTCCGAAAACCGGCAGTACAGACCTTGCGGCCGACCGCCGTTGGGCCACCGAAATTCAATACGAGCTTAGATCGGAAGAGCGTCGTGTAGGGAAAGAACAGGTAGGTGGA
+
CCCCCGGGGGGGGGGGGGGGGGGGGGGGGGGGGGGGFGGFGGGFGGGGGGGGGGGGGGGGCGGGGGGGGGGGGGGGGGGGGCFGGGFFCFGFGGGGFGGGGCEFGG9FGGGGDGGGGGGGGGGDGGGGGGGFFGFGGDE7E:EGGGGGEEGEGGGGGGFEGFGGGEDGCGGGG>FGGFFC5CCFFGGGGFFFGEGGGGGFGGGFDB>DFA>FGCDA*16>808(:@9>EF>5>3055:DBF>BB>F44:FF<)9;6D6(47A26266:>(2<>61;45((.787:)(3((.(4<)*.-*((
@M03152:184:000000000-AWYW1:1:2106:4004:16627 2:N:0:TCGCCTTAATACCTGT
CCCAACTATCCCTATTAATCATTACGTCGATCCTAGAAACCAACAAAATAGAATCAAACGTCCTATTTCATTATTCCATGCTAATGTATTCAAGCGTGAGCCTGCTTTAAACACTCTAATTTTTTCAAAGTAACAGTCCTGATTCCCCACAACACCAAATAAATGACATCATGGTTCGTCAGAAGGGGGAAACCAACAATGCCAGTACGTACCGAGGCACGACCGACATGATGGTCCCGAAATTCAACTACGAGCTTAGATCGGAAGAGCGTCGTGTAGGGAAAGAACAGGAAGGTGTAGA
+
CCCCCGGGGGGGGGGGGGGGGGGGGGGGGGGGGGGGGGGGGGGGGGGGGGGGGFGGGGGGFGGGGGGGGFGGGGGGGGGGGGGGGGGGGGGGGGGGGGGGGGGGG?FGFGGGGGGGGGGGGGGGGGGGGGGGGGGGGGGGGGGGGGG?FGGGGGGGGGGGGGGGGGGFGGGFGDGFGGGGGGGGFFGGGGGGGGGGGGEFFFCCFFFG6AFG?DEFEBDFFFFFFFFF>FF8==@>FDGFFFF)3@EACDF6DDF9FEEFA48(306?FF94(1,:106>BFFF(04(41((.0())-:))
@M03152:184:000000000-AWYW1:1:2106:16558:16663 2:N:0:TCGCCTTAATACCTGT
CCCAACTATCCCTATTAATCATTACTTCAGCCCTAGAAACCAACGAAAGTAGAACCAAAGTCCTATTTCATTATCCCATGCTAATATATTCAAAGACTTGGATACGCCTGCTTTGAACACTCTAATTTCTTCACAGTAAAAGATTTGAAATACTTGATACCCTAATTATTAGATAATTTCGGGAGTTATTTCAAAAGGAAGGAAATAAAGATTTTAGTTCTCACTTTGTGAAGTGGACCGTAAATTCTTTATTAACCGAAATTCAACTACGAGCTTAGATCGGAAGAGCGTCGTGTAGGGA
+
CCCCCGGGGGGGGGGGGGGGGGGGGGGGGGGGGGGGGGGGGGGGGGGGGGGGGGGGGGGGGGGGGGGGGGGGGGGGGGGGGGGGGGGGGGGGGGGGGGGGGGGGGGEFGGGGGGGGGGGGGGGGGGGGGGGGF@FGGGGGGGGGGGGGGGGGGGGGGGGGGGGFDEGGGGG8EGGGGGFGFGGGGGGGGCGDGGAEF>EFGGGFGFFGGFGGGGCFBFDFFFFFFDEFFFEFFGBFFCF5@CEBAF*9@7BE5BAC>555=BF6A<EEFFF2>9=@EACF4>(?83=@869?>=(2A77((
@M03152:184:000000000-AWYW1:1:2106:17340:16697 2:N:0:TCGCCTTAATACCTGT
CCCAACTATCCCTATTAATCATTACGGCGATCCTAGAAACCAACAAAATAGAACCACACGTCCTATTCTATTATTCCATGCTAATGTATTCAGGCAAAGGCCTGCTTTGAACACTCTAATTTTCTCAAGGTAAAAGTCCTGGTTCCCCGACGCAACCAATAAAGGCCACGCCGGCTCACCAGGAAGTAAGACAGAGCCAGACAGTACTCGCCGTTAAGCGGACCGCCCAGCTCCGCCCGAAATTCAACTACGAGCTTAGATCGGAAGAGCGTCGTGTAGGGAAAGAACAGGAACGGGTAGA
+
CCCCCGGGGGGGGGGGGGGGGGGGGGGGGGGGGGGGGGGGGGGGGGGGGGGGGGGGGGGGGGGGGGGGGGGGGGGGGGGGGGGGGGGGGGFGGGGGGGGGGGGGGFGGGGGGGGGGGGGGFGGGFGGGGGGGGGGGGGGGGGEFGGGGGEGCGEGGGGGGGGGGGFGFGGGFGEGE6BFGGGGFGGGGGGFGGGGGGFGFGGGBFCAF>?DGGG58?CEEF@FB;0>FFFFAFG@GFFGF3>5>FFAFFGF:?3),):?<:AB<(3>BF097:>2:1).):?B4:F7(87?(1*())(13)
@M03152:184:000000000-AWYW1:1:2106:22241:16740 2:N:0:TCGCCTTAATACCTGT
CCCAACTATCCCTATTAATCATTACGGCAGCTCTAAAAACCAACAAAATAGAACCACACGTCCTATTTTATTATTCCATGCTAATGTATTCAGGCATAGGCCTGCTTTGAACACTCTAATTTTCTCAAGGTAAAAGTCCTGGTTCCCCGAAGCATTCAATAAAGAACACACCGGTTCACCAAGAGGCAAGACCCGGTCAAGCAGTAAACACGCCGTTAGGCGGACCACCCAACCAGATCCGAACTTCAACTACGAGATTAGATCGGACGAGCGTCGAGTAGGGAAAGACAAGGTGTGTGTA
+
CCCCCFGGGGGGGCFGGGGFDFGGGDCE@6C<FFFGGGGEGDGGGGG@EFEEFCE@DGECF?EG9E@FFGDFGAGGGGA<,FFFGGGGFFFGFGGGGGCGFCF7EFGDEFGGAEC4E,?FFDEG9FAGG8:EDFAEGGGCE:,4CEF?@CC6B8FA=,@AF8EGCGGGGF+==+=CGG?98=,DFDCF8+,33,@CCG69E6CCF79?=+*3;7C9**-**-35:2()::28)/1/A36=41=(;;5AE71/4*0()-45,.4-2:<(-130(4(-(..2)*,5(.((((.(.<(1).*.)
@M03152:184:000000000-AWYW1:1:2106:9034:16740 2:N:0:TCGCCTTAATACCTGT
CCCAACTATCCCTATTAATCATTACGTCAATCCTAGAAACCAACAAAATAGGATCGAACGTCCTATTTCATTATTCCATGCTAATGTATTCAAGCGCATGCCTGCTTTAAACACTCTAATTTTTTCAAAGTAACAGTCCTGATTCCCCGCAACACCAAATTAATGGCATTACGGTTCGTCAAGAAGGAGGAATCAGCAACGCCAGTACGTACCTGTGGCACGACCGACATGCTGACCCCGAAATTCAACTACGAGCTTAGATCGGAAGAGCGTCGTGTAGGGAAAGAACAGTAATGTCTAA
+
CCCCCGGGGGGGGGGGGGGGGGGGGGGGGCFGGFGGGDFGFGGGGGGGGGGGGGGGGGGGGGGGGGFFGGGGGGGGGGGGGGGGFGGGFGGGGGGGGGGGGGGGGFGGGGGGGGGGGGGGGGGGGGGGGCFGGGGEGGGGGGGGFEFEEEEGGGGGFCGGGGFGGGFGGGGFGEGGGGGGGEFCDGF8DGGGGGG,7DC5EDG@GFFGGFGF*BCCFFFFFFEBBBBDA5=AFFFGFFD;32><F6<A?CA;@D;;B@242<22::(48707(4>BF;:<ABB>BF078<F).2)*1)*))
@M03152:184:000000000-AWYW1:1:2106:12772:16810 2:N:0:TCGCCTTAATACCTGT
CCCAACTATCCCTATTAATCATTACTTCGGTCCTAGAAGCCAACAAAATAGAACCAAAGTCCTATTCTATTATTCCATGCTAATGTATTCAAGCGTAAGCCTGCTTTAAACACTCTAATTTTTTCAAAGTAAAAGTCCTGGATCCCTTGCGCACCACAATTAAGAGCACACAAGTTCCCCAGAAGGAAAGACCCAACCAGAGCAGTGCTAACCTTTCGGCAAGACCACCCAGCCAGGTCCGAAATTCAACTACGAGCTTAGATCGGAAGAGCGTCGTGTAGGGAAAGAACAGGTAAGTTGA
+
CCCCCGGGGGGGGGGGGGGGGGGGGGGGGGGGGGGGGGGGGGGGGGGGGGGGGGGGGGGGGGGGGGGGGGGGGGGGGGGCGGGGGGGFGGGGGFDEGGFGCDFGGGGCGGGGGFGGGAFGGGGGGGCGGGGGFGGGAGEFFGGGGGGGFGDGGGEDFGGGGFGFFFGGGGGGFF9FGGGGGGGFGGFGFGFFGFGGGGGF?FCD?FFGCFCFFCFFFE>>5>AFD)8?9>=F*99D9>76A>:@AFFFCGFFF*/(:6173>)5(6<DFF110,/,,.,3:=?F<@::B(.4(+.**-*.)
@M03152:184:000000000-AWYW1:1:2106:5449:16820 2:N:0:TCGCCTTAATACCTGT
CCCAACTATCCCTATTAATCATTACGTCGATCCTAGAAACCAACAAAATAGGTTCGAACGTCCTATTTCATTATTCCATGCTAATGTATTCGAGCGATTGCCTGCTTTAAACACTCTAATTTTTTCAAAGTAACAGTCCTGACTCCCCGTAACACCAAATTAATGACATCACGGCTCGTCAGAAGGGAGAAATCAATGACGTTAGTACGTACCGAGGCACGACCGACGTATTGATCCCGAAATTCAACTACGAGCTTAGATCGGAAGAGCGTCGGGTAGGGAAAGAACAGGTATGTGTAGA
+
CCCCCGGGGGGGGGGGGGGGGGGGGGGGGGGGGGGGGGGGGGGGGGGGGGGGGGGGGGGG<FGGGGGGGGGGGGGGGGGGGGGGGGGGGGGGGGGGGGGGGGGGGFGGGGGGGGGGGGGGGGGGGGGGGGGGGGGGGGGGGGGGGGGGGEEGGGGGGGGGGGGFCFGGGGGGGGGGGGDEFGGGGGGGGGCFF9:EGFGFCDCC*19E5AGFDDG>>>A45>DFFF>B=FFFCFC@63D?FFFFFACACD)(4C3(9AFFFF?FB?;2:(4(40(((0:BF::F0)..42(-)+,79-*).
@M03152:184:000000000-AWYW1:1:2106:4619:16828 2:N:0:TCGCCTTAATACCTGT
CCCAACTATCCCTATTAATCATTACGGCGACTCTAGAAACCAACAAAATAGAACCGCACGTCCTATTTTATTATGCCATGCTAATGTATTCAGGCAAAGGCCTGCTTTGAACACTCTAATTTTCTCAAGGTAAAAGTCCTGGTTCCCCAACACACCCAATTAAGGGCATGCCGGCTCACCAAGAGGTAGAACCCAGCCAGACAGTACGTACCCAATAGGCAGACAGCCCGACACGGTTCGAAATTCAAATACGAGCTTAGATCGGACGAGCGACGTGTAGGGAAAGAACAGGTCAGTGGAA
+
CCCCCGFGGGGGGFGGGGGGGGGGGGGGGGGGGGGGGCGGGGGGGGGGGFGGGGGGEGGGCGGGGGGFGDEGGGGGGFGGGGGGGGGFDGGGFGGGGGFGGGGGG=E9EGGGGGGGGGGGGGGGGFGGFGGGGGGGGGGCFFGFGGG8EGGGGGGEGGG?;D=FGFGGGGGDGD8+6EFFGGGFGGGGFGF9EEGFFFGFGGFFA9CGFFFDGGF4AA=FFAFD)0-6))8A)/4/8,*6A@B<FFEA):AA09.650<<..4301(((-4;(--(290)7DB4:;::(4,()+)0*)*))
@M03152:184:000000000-AWYW1:1:2106:6246:16878 2:N:0:TCGCCTTAATACCTGT
CCCAACTATCCCTATTAATCATTACGTCAACCCTAGAAACCAACAAAATAAGATCGACGTCCTATTTCATTATTCCATGCTAATGTATTCAAGCGTTAGCCTGCTTTAAACACTCTAATTTTTTCAAAGTAACAGTCCTGTTTCCCCGCAACACCAAATTAATGGCATCACGGTTCTACAAGAGGGAGGAATCAGTGAAGCCAGTTCATACCGGTGGCACGACCGACCTACTGACCCCGCAATTCAACTACGCGCTTAGATCGGAAGAGAGTCGTGAAGGGAAGGAACAGGTATGGGTATA
+
CCCCCGGGGGGGG9FGGCGGGGGGGGGGGGGGGGGGGGGGGCGGGGGGGFGGGGGDEDGGGGGGGGGGGGGGGGGGGGGGGGDGGGGFGGGGGGEEGEFCF9EFGGFFGFFGGGGGG9FGGFGGGGGG,CFGGGGGGGGFFGGGGEGDGGDG4CFGG,@=9EFFFGGGGFFG+ACEDEFFF8,=DEEFGG8,DFGGFGA7CFFFEFFGGFGGG5EDEF@FDDFA4@F)/?=AFFBFF02(2:57AFEFCGA6(/7>5(4:>FF(21601(,.-2:1(.)(-4:)().(,(().+,)).:))
@M03152:184:000000000-AWYW1:1:2106:20625:16888 2:N:0:TCGCCTTAATACCTGT
CCCAACTATCCCTATTAATCATTACTGTGATCTTAGAAACCAACAAAATAAGACCAAAGTCCTATTCTATTATTCCATGCTAATGTATACAAGCGTGCGCCTGCTTTGAACACTCTAATTTTTTCAAGGTAAACGTTCTGGCTTCCCAGCCCGCCCAGTAAAGGGCAGACTGGTTCCCCAGAAGGAAAGGGTCGGTCGCGGCAGTACTCGCCGAAACGGCGGACCACCCGACCAACCCCGAAATTCAACTACGAGCTTAGATCGGAAGAGCGTCGTGTAGGGAAAGAACAGGGCTGTGTAA
+
CCCCCGGCGGGGGGGGGGGGGGGGGGGGGGGGGGGGGGGGGGGGGGGGGGGFFGGGGGGGGFGGGGGGGGGGGGGGGGFGGGGGGGEGFGGGFGGGGGGGGGGGFGGAGGGGGGGGFBFGGGGGGGG9CFGGGGGGGGGGGGGGGGGGGGGGGGGGGGFGGFGFEGGGDGGGGGGGDGFGGGFGGGG8,@EFFGGGG>EEDGGBGFFGGFGGGGG>DFFF37AB9@F3>>>BDDFGB(9>3>DBFFF*):)8:3;9B7)46924?F(4:011(2121),6431>:@:7(((((*(00(2-)
@M03152:184:000000000-AWYW1:1:2106:11690:17232 2:N:0:TCGCCTTAATACCTGT
CCCAACTATCCCTATTAATCATTACTTCGGTCCTAGAAACCAACAAAATAGAACCAAAGTCTTATTCTATTATTCCATGCTAATGTATTCAAGCGTAAGCCTGCTTTAAACACTCTAATTTTTTCAAAGTAAAAGTCCTGGATCAATTTGCGCACTCAGTTAAGAGCACGCAAGAGCTCAAGAAAGAAAGACACGACCAGAGCAGTGCTTACCTTGCGGCAAGACCACCCAGCCAGGTCCGAAAATCAACTACGAGCTTAGATCGGAAGAGCGTCGTGTAGGGAAAGAAGAGGTAAGGGTA
+
CCCCCEECFFGFGEFG9FFFGFEEFFGGGDEGGGGFFEGEGFFG<E<DEGGGGGFF<FGGG,CF,FFGGGGFGGG<6,C86@@FFGG<EFGGG9FFCCEE@,4,<FAFFFFCF?AFF,FFG9EFGGF<FEGGE@FEB,@F88@EFGGGFE;88BF6EFDDB8D,=EF8+=?6@C8F+,6,=EDDDFG:D8FG,6=@C+3*C76::BFCC7C7:C:8C*:?5=>BBF=59556**(*)78>B@85)+/0;;7;)7A(>04>@E?<(((4.(/(43(-,740)9?F?)41?(,,83.*/)*((
@M03152:184:000000000-AWYW1:1:2106:9381:17244 2:N:0:TCGCCTTAATACCTGT
CCCAACTATCCCTATTAATCATTGCTTCGGATTCTGAAAACCAACAAAATAGAACTGAAGCCCTATTTCATTATTCCATGCTAATGTATTCAAGCGTACGCTTGCTTTAAACACTCTAATTTTTTCAAAGTAAACGTCCTGGTTCGGCCGCCGAGCCCAGTTAAGGGCCGACGTTCCCCCAGAAAGGGGTGGTCCGAAAACCGGCAGTACAGACCTTGCGGCCGACCGCCGTTGGGCCACCGAAATTCAACTACGAGCTTAGATCGGAAGAGCGTCGGGTAGGGAAAGAACAGGTAGGGTG
+
CCCCCGGGGGGGGGGGGGGGGGGGGGGGGGGGGGGGGGGGGGGGGGGGGGGGGGGGGGGGGGGGFGGGGGGGGGGGGGGGGGGGGGGGGGGGGGGGGGGGGGGGGGGGGGGGGGGGGGGGGGGGDGGGGGGGGGGGGGGGGGGGGGGGGGGGGGGGGGGGGGGCFGGGGGDEGGGFCFFGGGGGFGGGGGGGGGGGGGEEGGGFCDEGGFFFGGGFFFFEFFFFF>FFEFF@BD?DF<G<F>F0>@9FAGFFFGFFEFFFF>22)41<1((.8>63;518>F?).8..1?04?*)**-*((
@M03152:184:000000000-AWYW1:1:2106:8264:17248 2:N:0:TCGCCTTAATACCTGT
CCCAACTATCCCTATTAATCATTACATCGATCCTAGAAACCAACAAAATAGAATGCGATGTCCTATTTCATTATTCCATGCTAATGTATTCAAGCGTTAGCCTGCTTTAAACACTCTAATTTTTTCAAGGTAACAGTCCTAATTCCCCAAAACATCAAATGAATGACATTATGGTTCCTTAGAAGGTGAGAACCAATATGACCAGTACATACCAACGGCATGACCAATCCATTGATCCCGAAATTCAACTACGAGCTTAGATCGGAAGAGCGTCGTGTAGGGAAAGAACAGGTATGTGTAA
+
CCCCCGGGGGGGGGGGGGGGGGGGGGGGGGGGGGGGGGGGGGGGGGGGGGGGGGGGGGGGGGGGGGGGGGGGGGGGGGGGGGGGGGGGGGGGGGGGGGGGGGGGGGGGGGGGGGGGGGGGGGGGGGGGGFFGGGGGGGGGGGGGGGGGGGFFGGGGGGGGGGGFGGGGGGFGGDFGGGGGGGGFGCFGGGDAFGGGGGFBG?FEFFBFGFGD?FGFFFA>D<A@@@CAFAECFCC@?97=>=DDFFFF?DF354/>>EF3**18@@2=B2:9@0:22.5C@BDF<5=D@D@D)<5A67:?)
@M03152:184:000000000-AWYW1:1:2106:21939:17270 2:N:0:TCGCCTTAATACCTGT
CCCAACTATCCCTATTAATCATTACATCGATCCTAGAAACCAACAAAATAGAATGCGATGTCCTATTTCATTATTCCATGCTAATGTATTCAAGCGTTAGCCTGCTTTAAACACTCTAATTTTTTCAAGGTAACAGTCCTAATTCCCCAAAACATCAAATGAATGACATTATGGTTCCTTAGAAGGTGAGAACCAATATGACCAGTACATACCAACGGCATGACCAATCCATTGATTCCGAAATTCAACTACCTTAGATCGGAAGAGCGCCGTGTAGGGAAAGATAAGGTCTGGGTAGCGT
+
CCCCCGDGGGGGGGGGGGGGGGGGGGGGGGGGGGGGGGGGGGGGGGGGGGGGGGGGGGGGGGGGGGGGGGGGGGGFDGFGGGGGGGGGGGGGGGGGGGGGGGGGGGFGGGGGGGGGGFGGGGGGGGGGGFFGGGGGGGGGGGGGGGGGDGGGGGFFGGGGCDFGCGGGGGDGGFGGFFF=E8FFG8EAD?DFGGGGFGFFGCFEGF7+?DGGF??@>>5BFCFF58@AFF@E@:E@9*+3@AFD>6;F*5/.:C@A?488>49=>BDB=(9(/.3=)8(325(8)+1).9)),*(0+(*(/
@M03152:184:000000000-AWYW1:1:2106:13198:17391 2:N:0:TCGCCTTAATACCTGT
CCCAACTATCCCTATTAATCATTACGTCGATCCTAGAAACCAACAAAATAGGGTCAAACGTCCTATTTCATTATTCCATGCTAATGTATTCAAGCGCGAGCCTGCTTTAAACACTCTAATTTTTTCAAAGTAACAGTCCTGATTCCCCGCCACACCAACTTAATGACATGACGGTTCTTCAGAAGGGAGAAACCAGTGACACCAGTGCATACCGAAGGCACGACCAGCGTACTGATCTCGAAATTCAACTACGAGCTTAGATCGGAAGAGCGTCGGGTAGGGAAAGAACAGGTAGGTGGTA
+
CCCCCGGGGGGGGGGGGGGGGGGGGGGGGGGGGGGGGGGGGGGGGGGGGGGGGGGGGGFGGGGGGGGGGGGGGGGGGGGGGGGGGGGGGGGGGGGGGGGGGGGGGFFGGGGGGGGGGGGGGGGGGGGGGGGGGGFGGGGGGFGGGGFGGGGGGGGGGGGGGCEGGGFGGGGGGGGGGDGGGGGFGCEGGGGGFGGGGGGFGFFCCFFGGFGGGGGFFFDFFFFFFFFFFB@BAF?719D8FFF;F6?FE>FED5=>>@E<E<?@D??6:137>69(40(,(0276)2224<()+))*)/()
@M03152:184:000000000-AWYW1:1:2106:17968:17447 2:N:0:TCGCCTTAATACCTGT
CCCAACTATCCCTATTAATCATTACGGCGACTCTATGAAAACCAACAAAATAGAACCGCACGTCCTATTTTATTATTCCATGCTAATGTATTCAGGCATAGGCCTGCTTTGAACACTCTAATTTTTTCAAGGTAAAAGTCCTGGTTCACCAGCGCACACCAGTAAAGGGCACACTGGCTCACCAAGAGGTAAGACCCAGTCAGACAGTACACACCGTTAGGCGCACCACCCAACCAGATCCGAAATTCACCTACGAGCTTAGATCGGAAGCGCTCCGTGTAGGGAAAGAACAGGTCAGTGT
+
CCCCCGGGGGGGGGGGGGGGGGGGGGGGGGGGGGGGGFGFGGGGFGGGGGGFFCFGFEGGGGEFGGGGGGGFFFGGFGGCFGFFGGGGGGGGGGGGGGGGGFGFGGGGGGGGGGFGGGG9FGGGGEFFFCGFGFDGGFGDFGFGFFFCGDC8EEGGGGGDGGGGGF,96CFGGGGGGGGGGGGC?FF@:F,DDGGFDFG?6?@CGFFD7A>FFDGAF?)@*:B)>BFFFFFFFG>D5(248(0,=;C=C+8;@G>0:90;C2):4(4(41((3((((0-(26).153(1:B?B7.)).0)-
@M03152:184:000000000-AWYW1:1:2106:3290:17521 2:N:0:TCGCCTTAATACCTGT
CCCAACTATCCCTATTAATCATTACGGTGATCCTAGAAACCAACAAAATAGAATCATGCCGTCCTATTTTATTATTCCATGCTAATGTATTCAAGCAAAATGCCTGCTTTAAACACTCTAATTTTTTCAAAGTAAAGGTCCTGGTTCCCCGCGACACCCAATTAAGGGCATCGTGGTTCTCCAGAAGGTGAGAAATTGACTACACCAGTTCATACCCCTTAAGGCACGACCGATGTGTCAATCCCGAAATTCAACTACGCGCTTAGATCGGAAGAGCGTCGTGTAGGGAAAGAAAGAGTAT
+
CCCCCGGGGGGGGGGGGGGGGGGGGGGGGGGGGGGCEEFGGGGGGGGGCGCFGGGGG,EEFFGGGGGGGGG<EFFGGFGGGGGGFFGFFFGGGGCFGGGGEBFGGD=EGFEGGEGFGGGF9EFDFGGC<FGFGFCGGGG,@EFGGFCAB,@E8EEEEGEGFGG,@,=8=DGGGGGGG?DFFDFGFGGGF?FGADEGGFFFGGFEGFFGGFGGGDACAFC9*:B5:C)*9?2>4292B?@5BE63A4084CFFEGF?;@1(,3,43<<6)848?9080>689)(0(/4??:6<?*,)).*.)
@M03152:184:000000000-AWYW1:1:2106:27410:17697 2:N:0:TCGCCTTAATACCTGT
CCCAACTATCCCTATTAATCATTACGTCGATCCTAGAAACCAACAAAATAGAATCAAACGTCCTATTTCATTATTCCATGCTAATGTATTCAAGCGTGAGCCTGCTTTAAACACTCTAATTTTTTCAAAGTAACAGTCCTGTTTCCCCGCAACACCAAGTTAATGGCATCACGGTTCTACAAGAGGTAGGAATCAGTGAGACCAGTTCATACCGTTGGCACGACCGACCTACTGACCCCGAAATTCAACTACGAGCTTAGACCGGAAGAGCGTCGTGTAGGGAAAGAACAGGTTAGTTTAA
+
CCCCCGFGDGGGGFGGGGGGGGGGGGGGGGGGGFGGGGGGGGGGGGGGGFGFFGFGGG?FFGGGGGGGGGGGGGGGGGGGGGGGGGGGGGGGGGGGGGGE?FGGGGGGGFGGGGGGGAGGGGGGCFGEFGGGGGGGGCFFFFEAFE9FEEGGGGGECCDFGFFFGGFCGGGGE>DEDGFDCD?BDFEGGGGDFGGGFFGFFGFCCFFG+9CF6?CDDF5>F>?AF2=EBEBFA4<<FBD>D>)66+1+1;)),856);6)4))6(3(3((4234,(477A>:?4?)((((.44+)084*.)
@M03152:184:000000000-AWYW1:1:2106:5949:17762 2:N:0:TCGCCTTAATACCTGT
CCCAACTATCCCTATTAATCATTACGTCGATCCTAGAAACCAACAAAATAGGGTCAAACGTCCTATTTCATTATTCCATGCTAATGTATTCAAGCGCGAGCCTGCTTTAAACACTCTAATTTTTTCAAAGTAACAGTCCTGATTCCCCGCCACACCAACTTAATGACATGATGGTTCTTCAGAAGGGAGAAACCAGTGACACCAGTGCATACCGAAGGCACGACCAGCGTACTGATCTCGAAATTCAACTACGAGCTTAGATCGGAAGAGCGTCGTGGAGGGAAAGAACAAGTAGGTGAAA
+
CCCCCGGGGGGGGGGGGGGGGGGGGGGGGGGGGGGGGGGGGGGGGGGGGGGGGGGGGGGGFGGGGGGGGGGGGGGGGGGGGGGGGGGGGGGGGGGGGGGEEGGGGGGGGGGGGGGGGGGGGGGGGGGGGFGGGGGGGGGGGGGGGGGGGEGGGGGGGGGGGGGGGGGGFFGFGFFGGGGGGGGGGFGGGGGGGFGGGGGFGGGCCA5>FFGGGGGF>EFFFFFFAB9A>?@F4@48BCCDF@><FFCFFGFFFG=;B;EFFCC?16<1@71;(30-()4<(7:><@B?1,(.)0.=*)*))
@M03152:184:000000000-AWYW1:1:2106:15529:17827 2:N:0:TCGCCTTAATACCTGT
CCCAACTATCCCTATTAATCATTACTTCGGTCCTAGAAACCAACAAAATAGAACCAAAGTCCTATTCTATTATTCCATGCTAATGTATTCAAGCGAAAGCCTGCTTTAAACACTCTAATTTTTTCAAAGTAAAAGTCCTGGATCCCCTGCGCACTCAATTAAGGGCACACAGGTTCCCCAGAAGGAAAGACCCGACCAGAGGCAGTGCTTACCTTGCGGCAAGACCACCCAGCCAGGTCCGAAATTCAACTACGAGATTAGATCGGAAGAGCGTCGGGTAGGGAAAGAACAGGTCAGCGTG
+
CCCCCGGGGGGGGGGGGGGGGGGGGGGGGGGGGGGGGGGGGGGGGGGGGGGGGGGGGGGGFGGGGGGGGGGGGGGGGGGGGGGGGGGGGGGGGGGGGGGGGGGG8FGGGGGGGFDFGGGGGGGGGGGGGGGGGGGGGGFADFCFG8DFGGGGGEGGGFFGGFGFCGGGGGGGFEDCCGGGGGGGGGGGFGF>DCD8ECDF?9:=EAFB7+BDGGGF>BAB>=FFF25*9)86F5@<>6F3?=56A64ACCA34*:72()1/7))/4?0:??F0336(0,4-70715?02820(+)))))((
@M03152:184:000000000-AWYW1:1:2106:9603:17933 2:N:0:TCGCCTTAATACCTGT
CCCAACTATCCCTATTAATCATTACGTCGATCCTAGAAACCAACAAAATAGGTTCGAACGTCCTATTTCATTATTCCATGCTAATGTATTCGAGCGATTGCCTGCTTTAAACACTCTAATTTTTTCAAAGTAACAGTCCTGACTCCCCGTAACACCAAATTAATGACATCACGGCTCGTCAGAAGGGCGAAATCAATGACGTTAGTACGTACCGAGGCACGACCGACGTATTGATCCCGAAATTCAACTACGAGCTTAGATCGGAAGAGCGTCGTGAAGGGAAAGAACAGGTAGGTGTAGA
+
CCCCCGGGGGGGGGGGGGGGGGGGGGGGGGGGGGGGGGGGGGGGGGGGGGGGGGGGGGGGFFGGGGGGGGGGGGGGGGGGGGGGGGGGFGGGGGGGGGGGGGGGGGGGGGGGGGGGGGGGGGGGGGGGGFFGGGGGGGDFFGGEFGGGGEGGGCGGGGGGGGGGGGGGGGF8C>DEGEDGGGGGGG@+5@GGGGGGGGGFGDGDEFFGGFGGGGCBEEFFE@?BFFF>BF6AFF3@A;GFFF>A?FAFAGF:?DD00<7B2<61:?>F7(4186(,(06::@642)23??0260-7*5:A9
@M03152:184:000000000-AWYW1:1:2106:8547:18082 2:N:0:TCGCCTTAATACCTGT
CCCAACTATCCCTATTAATCATTACTTCAGCCCTAGAAACCAACGAAAGTAGAACCAAAGTCCTATTTCATTATCCCATGCTAATATATTCAAAGACTTGGATACGCCTGCTTTGAACACTCTAATTTCTTCACAGTAAAAGATTTGAAATACTTGATACCCTAATTATTAGATAATTTCGGGAGTTATTTCAAAAGGAAGGAAATAAAGATTTTAGTTCTCACTTTGTGAAGTGGACCGTAAATTCTTTATTAACCGAAATTCAGCTACGAGCTTAGATAGGAAGAGCGTCGTGTAGGGA
+
CCCCCGGGGGGGGGGGGGGGGGGGGGGGGGGGGGGGGGGGGGGECGGGGGGGGFGGGGGGFGGGGGGGGGGGGGGGGFFGGGGGGGGGGGGGGGGGGGGFGGGGGGGGFC@FGGCEDGGGGGGGGGGGGGGGGGGGGGGGGGGCG9=CEFEGFGGGGGGFFGFG?FGGGGGDEGGFGGGF?E>CGGGGGGGGFFFGGDCFFDGFGFFGGFGGGGGFFFBF?DDE<;DFDFBFFG<CC5F5?>>=99*B@>BEAC+9*)=:=DF4AC4CF34>@2(.*28?*;;ACF22/:;,32(00);8(
@M03152:184:000000000-AWYW1:1:2106:18287:18104 2:N:0:TCGCCTTAATACCTGT
CCCAACTATCCCTATTAATCATTACGTCGATCCTAGAAACCAACAAAATAGGTTCGAACGTCCTATTTCATTATTCCATGCTAATGTATTCGAGCGATTGCCTGCTTTAAACACTCTAATTTTTTCAAAGTAACAGTCCTGACTCCCCGTAACACCAAATTAATGACATCACGGCTCGTCAGAAGGGAGAAATCAATGACGTTAGTACGTACCGAGGCACGACCGACGTATTGATCCCGAAATTCAACTACGAGCTTAGATCGGAAGAGCGTCGTGTAGGGAAAGAACAGGGAGGGGTGAA
+
CCCCCGGGGGGGGGGGGGGGGGGGGGGGGGGGGGGGGGGGGGGGGGGGGGGGFGGGGFGGGGGGGGGGGGGGGGGGGGGGGGGGGGGGGGGGGGGGGGGGGGGGGGGGFGGGGGGGGGGGGGGGGGGGGGGGGGGGGGGGGGGFFGGGGGEGGGGGGGGGGGGGGGGGGGGDE>DGGGGGGGFFFGEGGGGGGGFGFFGFGGF@EFFFGFGFDGGEF>>FF@E5>@BF>><AFG<@FDC1A9FF6=CFFF6:?C>>):?D<4::1:>??7(-(,,((.4)(.4)1?1777((-*()0()(.
@M03152:184:000000000-AWYW1:1:2106:17893:18175 2:N:0:TCGCCTTAATACCTGT
CCCAACTATCCCTATTAATCATTACGTCGATCTTAGAAACCAACAAAATAGGATCAAACGTCCTATTTCATTATTCCATGCTAATGTATTCAAGCTAACGCTTGCTTTAAACACTCTAATTTTTTCAAAGTAACAGTCCTGATTTCCCACGACACCAAATTAATGACATCGTAGTTCGTCAGAAGGGAGAAACCAACTAGACCAGTACACACCAATGGCGCGACCAATCTGTTAGTCCCGAAATTCAACTACGAGCATAGATCGGAAGAGCGTGTGGTAGGGAAAGAACAGGAAGGTGTAA
+
CCCCCGGGGGGGGGGGGGGGGGGGGGFGFGGGGGGGGGGGGFGGGGDGGGGGGGDGGGGGCFGGGGGGGGGF9FG9FFG9BFGGFCEF<FCFG9FGGGGG>FFFGGGGFFGGG?FFF,EFGGGGDFG9F9FGGECEF@=F9=EFGGFFGGCGGGGFGGGEGG8A8,EAF68DF?CADECED+@>+>+>>EGFGGGGGFFBFF7@,5B7CCGG6D6A59=**=?:5/<A6+/1++1=8**(:9)(=8?AE=AE(C>1))179E3(82?@@;362((((0-4371;:>??B:0((2()0503)
@M03152:184:000000000-AWYW1:1:2106:6763:18330 2:N:0:TCGCCTTAATACCTGT
CCCAACTATCCCTATTAATCATTACGTCGATCCTAGAAACCAACAAAATAGGTCCGAACGTCTTATTTCATTATTCCATGCTAATGTATTCGAGCGATTGCCTGCTTTAAACACTCTAATTTTTTCAAAGTAACAGTCCTGACTTCCCGTAACACCAAATTAATGACATCACGGCTCGTCAGAAGGGAGAAATCAATGACGTTAGTACGTACCGAGGCACGACCGACGTATTGATCCCGAAATTAAACTACGAGCTTAGATCGGAAGAGCGTCGTGTAGGGAAAGAACAGGTATGTGTAAA
+
CCCCCGFFFFFGGGGGGGGGGGGGGGGGGGGGGGGGGGGGGGGGGGGGGGGGFGGGEFGGFFGGGGGGGGGGGGGGGGGC8FFGCGGFFF9EEGGEGGFDFGGGGFGGGAFFA=FGGGGGGGFGGGGGGGEGGGCFFG8DEGFGGC9FE8EGGFGGGFGCFGCDFGGF?DGFGCGCDGGGGGFFD8CGDEGGC;AE:FF8CCCCGFFGD9>5<9C>5B=4@DFBFFBFFFCAFGEF@@C1;20)/+9*<+):<C51644<))(-(2(((,((496:1)43??(.,08(871)6+518)7))
@M03152:184:000000000-AWYW1:1:2106:11078:18417 2:N:0:TCGCCTTAATACCTGT
CCCAACTATCCCTATTAATCATTACTGTGGTCTTAGAAACCAACAAAATAAGACCAAAGTCCTATTCTATTATTCCATGCTAATCTATACAAGCGTGCGCCTGCTTTGAACACTCTAATTTTTTCAAGGTAAAAGTCCTGGCTCCCCGGCACACCCACTGAAGGGCACACCGGTTGACCAGAAGGAAAGGACCGGCCGAAAGGCAGTACTCGCCGAAACGGCGGACCGCCCGGCCAGCCCCGAAATTCAACTACGAGCTTAGATCGGAAGAGCGTCGTGTAGGGAAAGAACAGGGAGGTGT
+
CCCCCGGGGGGGGGGGGGGGGGGGGGGGGGGGGGGGGGGGGGGGGGGGGGGGGGGGGGGGGGGGFGGGGGGGGGGGGGGGGGGGGGGGGGGGGGGGGGGGGGGGGGGFGGGGGGGGGGGGGGGGGGGGFGAEFGGGG=E9FGGGGGEGGGGGGFCEDEGGGGGGGGGGGDGGGGGGGGGGFGGGGGGGGGGGGGGGGGCEEGDBFEFCCACDDCGFD6>FBFFFF9>DDD;EED9DF(1(81505>A*<>FA:G>13910><B44:?B:92049(--0-(4?A3(.(.,4::(2(8)3*4)
@M03152:184:000000000-AWYW1:1:2106:11186:18423 2:N:0:TCGCCTTAATACCTGT
CCCAACTATCCCTATTAATCATTACTTCGGTCCTAGAAACCAACAAAATAGAACCAAAGTCCTATTCTATTATTCCATGCTAATGTATTCAAGCGTAAGCCTGCTTTAAACACTCTAATTTTTTCAAAGTAAAAGTCCTGGATCCCCAACGCACTCAGTTAAGAGCACGCTGGTTCCCCAGAAGGAAAGACCCGACCAGAGCAGTGCTTACCTTTCGGCAAGACCACCCAGCCAGGCCCGAAATTCAACTACGAGCTTAGATCGGAAGAGCGTCGTGTAGGGAAAGAACAGGAGAGGGAAG
+
CCCCCGGGGGGGGGGGGGGGGGGGGGGGGGGGGGGGGGGGGGGGGGGGGGGGGGGGGGGGGGGGGGGGGGGGGGGFFGGGGGGGGGGGGGGGFFGGGGGGGGGGGGGFGGGGGGGGGGGGGGGGGGGGFGGGGGGGGGEGEGGGGGGGGGGGGGGGGGGGGGGC?FGGDGGCEFFGFFFGGGGGGGGGGGGDCC8E>DGFGFG@FFFFF?FCFGFFE5>DBB4)7@@*@54A>DFF?DD=?28;6+9AEDFF03:(=@C<E)<(:?66;@((412467:FBB7>081:274?(2())(*(-
@M03152:184:000000000-AWYW1:1:2106:15000:18439 2:N:0:TCGCCTTAATACCTGT
CCCAACTATCCCTATTAATCATTACGTCAATCCTAGAAACCAACAAAATAGGATCGAACGTCCTATTTCATTATTCCATGCTAATGTATTCAAGCGTTAGCTTGCTTTAAACACTCTAATTTTTTCAAAGTAACAGTCCAAATTTCCCAAAACACCAAATTAATGGCATTAAGGTTCGTCAGGAGGGAGGAACCAGTGAGACCAGTACATACCGGAGGCATGACCAGCCTACTAACCCCGAAATTCAACTACGAGCTTAGATCGGAAGAGCGTCGTGTAGGGAAAGAACAGGTATGTGTAA
+
CCCCCGGGGGGGGGGGGGGGGGGGGGGGDGGGGGGGGGGGGGGGGGGGGGGGGGGGGGGGGGGGGGGGGGGGGGGGGGGGGGGGGGGGGGGGGGGGGGGGGGGGGGGGGGGGGGGGGGDGGGGGGGGGGEGGGGGGGGGGGGGGGGGGGDGGGGGGGGGGFGGGFGGGGGGFGGGFGGGGGDFGGCGGGGGGG6DGGGGDC?8C7+BFG7C?FDEF>BDFF9?CB=BAF*)3/C<FF=D@BF49=A?BEC;62DA6>3E<C?CD@(31;8;>>@91608ABF:>?:7?(141-+6)1-24)
@M03152:184:000000000-AWYW1:1:2106:28524:18495 2:N:0:TCGCCTTAATACCTGT
CCCAACTATCCCTATTAATCATTACTTCGGTCCTAGAAACCAACAAAATAGAACCAAAGTCCTATTCTATTATTCCATGCTAATGTATTCAAGCGAAAGCCTGCTTTAAACACTCCACTTTTTTCAAAGTAAAAGTCCTGGATCCCCTGCGCACTCAATTAAGGGCACACAGGTTCCCCAGAAGGAAAGACCCGACCAGAGGCAGTGCTTACCTTGCGGCAAGACCACCCAGCCAGGTCCGAAATTCAACTACGCGCTTAGATCGGAAGAGCGTCGTGTAGGGAAAGAACTGGTATCGTGT
+
CCCCCGCFGGFGEGCGGGC<EFGFFGGCF@FFEFFGGGGGGGGGGGGGGFFGGGCFGGGGGGGGFAFFGGGGGGFGGDEFFD<FGFGF<<FGGFGFCFEF8FEFGGAEFEGGGFGGG,,EGGFGFGCB,CFGFEFGGGGGGFF@E8BF+>BCEEGGGFFCGC8?FEGGG80D8=AEDGFGDD?BDGC8DFFG?3@E6CFACFC=96C>=9FGGGC6>?AE4:>BFFFF)8>FFGFCF=D*83::F87:7FFF;7)681;()66<?BB0(8:27;:6333()/47:51212).504@71*,(
@M03152:184:000000000-AWYW1:1:2106:4310:18560 2:N:0:TCGCCTTAATACCTGT
CCCAACTATCCCTATTAATCATTACGTGGTCCTAAAACCAACAAAATAGAACCATCGTCCTATTTTATTATTCCATGCTAATGTATTCAGGCAAAAATGCCCGCTTTAAACACTCTAATTTTTTCAAAGTAAAGGTCCTGATTCATCGAAACACCCAAGAGCATCCCGACTCACCAGAAGGTGAGAAATTGGCTACACACCGTTTCATGCCCCTAAAGGCACGATCGATATATCCCAATCCCGAAATTAAACTACGAGCTTAGATCGGAAGATCGTCTTGACGGGAAAGAACAGATAGGTG
+
CCCCCGGGGGFGFCGGFFGGGGGGGFGGGGGGGGGGGGGGFGGGGGGGGGGGGGGGGFGEGFGGGGGGGGGGGGGGGGGGGGGGGGF9@CFFG<F@FG,@F8FGG@FFFFCFFGGGG?FGFFGGGGGGFCCFEE,CFCFA;FFEFGGCGGGGGGEDC6B,>8DFFDDGCGGGGF?EFDGCC=?9DECDDCC8DF,=DD8@C>?=7ACF97?CD?656C@59)9>C=5?FA5+128FF2749=)655(=*+4>?:A@B101177ECC??1((5.70,()(/)2()-),.44:1(6(1*)26)
@M03152:184:000000000-AWYW1:1:2106:11029:18586 2:N:0:TCGCCTTAATACCTGT
CCCAACTATCCCTATTAATCATTACGTCGATCCTAGAAGTCAACAAAATAGGTTCGAACGTCCTATTTCATTATTCCATGCTAATGTATTCGAGCGATTGCCTGCTTTAAACACTCTAATTTTTTCAAAGTAACAGCTCTAACTTCCCGTAACATCAAATTAATGACATCACGGTTCGTCAGAAGGGAGAAATCAATAACGTTAGTACGTACCAAAGGTACGACCGACGTATTGATCCCGAAATTCAACTACGAGCTTAGATCGGAAGAGCGTCGTGTAGGGAAGGAAAAGGTATGTGTAG
+
CCCCCGGGGGGGGGGGGGGGGGGGGGGGGGGGGGGGGGGGGGGGGGGGGGGGGGGGGGGGGGGGGGGGGGGGGGGGGGGGGGGGGGGGGGGGGGGGGGGGGGGGGGGGGGGGGGGGGGGGGGGGGGGGGGGGGGGFF:8EFFFGGGGGDFEG>FFGGGGGGGGGGGGFGFGCEGGGGGGGGDGGGCBFGG?BEEFGGGD5=C?C@9EF>AF7CFGFFFBFFFEB):59A)5=AGECC=2>B@3;F@CCEC6)48503=))))93(6;111<9,(--(0348::8(),:(,4()+)0*)*.-
@M03152:184:000000000-AWYW1:1:2106:9663:18588 2:N:0:TCGCCTTAATACCTGT
CCCAACTATCCCTATTAATCATTACTTCGGTCCTAGAAACCAACAAAATAGAACCAAAGTCCTATTCTATTATTCCATGCTAATGTATTCAAGCGAAAATTGCCTGCTTTAAACACTCTAATTTTTTCAAAGTAAAAGATCCTGGCCGAAATAATCCACCCCGCGAGGAGCAGACTATCCACCCAGAAAAGGTAAGAAACGACACTTGCAGTGCTCACCTTGCGGCGAGACCACAACGGCCGACCCCGCAATTCAACTACGAGCTTAGATCGGAAGAGCGTCGTGCAGGGAAAGAACGGGG
+
CCCCCGGGGGGGGFGGGGGGGGGGGGGGGGGGGGGGGGGGGGGGGGGGGGGGGGGGGGGGGGGGGGGGFGGGGGGDGGGGGGGGGGGGGGGGGGGGGGGFGGEFFGFGFGGFGFGGGGGGGGGGGGDGGGF9FDGGGGGGFGGGGDFGCCEGGGFFFFG>BCGGGGGEGDFGGFGGGCGEFFCEDFFFGGGGFFFGGGGFGC>5@CFG7?>FGGEABB=6ACA9=@=)58>FFFFG5952)7B()8,)(1.22**)9677(,-4-8A?F44(30102:((-.3)(),64((4172>)(*((
@M03152:184:000000000-AWYW1:1:2106:21502:18632 2:N:0:TCGCCTTAATACCTGT
CCCAACTATCCCTATTAATCATTGCTTCGGATTCTGAAAACCAACAAAATAGAACTGAAGCCCTATTTCATTATTCCATGCTAATGTATTCAAGCGTACGCTTGCTTTAAACACTCTAATTTTTTCAAAGTAAACGTCCTGGTTCGGCCGCCGAGCCCAGTTAAGGGCCGACGCTCCCCCAGAAAGAGGTGGTCCGAAAACCGGCAGTACAGACCTTGCGGCCGACCGCCGTTGGGCCACCGAAATTCAACTAAGAGCTTAGATCGGAAGAGCGTCGTGAGGGGAAAGAAAAAGAAGGTGT
+
CCCCCGGGGGGGGGGGGGGGGGGGGGGGGGGGGGGGGGGGGGGGGGGGGGGGGGGGGGGGGGGGGGGGGGGGGGGGGGGGGGGGGGGGGGGGGGGGGGGGGCGGGFGGGGGGGGGGGGGGGGGGGGGGFGFGGGGGGGGGDFEGGDEGGGGGGEFGGGGFFFGGDFGEGGGGGDDEDDDEGGFGGGGGGGGGEGGGDG>EFGGFGFFDFFGGFCG4=6@D=@>669(5)79>D33D)47:;17(7<A*6DF)(*/.6:28<2<9A<?B((,4(,-(,)-(,01@6:1((3(((/(.08*8)
@M03152:184:000000000-AWYW1:1:2106:13651:18635 2:N:0:TCGCCTTAATACCTGT
CCCAACTATCCCTATTAATCATTACGTCAACCCTAGAAACCAACAAAATAAGATCGACGTCCTATTTCATTATTCCATGCTAATGTATTCAAGCGTTAGCCTGCTTTAAACACTCTAATTTTTTCAAAGTAACAGTCCTGTTTCCCCGCAACACCAAGTTAATGGCATCACGGTTCTACAAGAGGGAGGAATCAGTGAGGCCAGCTCATACCGTTGGCACGACCGACCTACTGACCCCGAAATTCAACTACGAGCTTAGATCGGAAGAGCGCCGTGTAGGGAAAGAAATGGAAAGTCAAGA
+
CCCCCE8F<FEFEFFGGGGFFFGGGFFF7@FGFGFG9FE@F@DGGGCFGGGGACFF::@FFGGEFFGGEFCCFCFGFGFC@FGGGGGGGGGG<EFGGGEGGDECFGA?EFDFGGGGG,AA,AFEGGGF,5@FEAFG?,CFFGGGGCECE>EECCGE@8=C=,@EDGGGGGF6CGC>F=8EC9EDFGGB@GG?DDE2@F6;?CGFGAFF>AFGGGGEFF=A>9D:79>>E*(1;C(;F0):A(;?FFEFFGF2<7=>/7)963(--3(.479(((-((8:>,88F054().)),3(**)*))
@M03152:184:000000000-AWYW1:1:2106:22188:18647 2:N:0:TCGCCTTAATACCTGT
CCCAACTATCCCTATTAATCATTACTTAAGCTCTAGAAACCAACGAAAGTAGAACTTAAGTCCTATTTCATTATCCCATGCTAATATATTCAAAGGCTAGGTTACGCCTACTTTGAACACTCTAATTTCTTCACAGTAAAAGATTTAGATTACTTTGATCCCAATATAAAAATAAAGGGAGTAAATCTAAAAGGAAGGAAATAAAGAATTTAGTTCATACTTTAGAAGTAGACTTTAAATCCCTTATTAACCGAAATTCATACGAGCTTAGATCGGAAGAGAGTCGTGTAGGAAAAGAACA
+
CCCCCGGGGGGGGGGGGGGGGGGGGGGG9FGGFGGGGGGGGGGGGDFGGGGFFGGGGGGGGCFGGGGGGGGGGGGGGFGGGGGGGGGGGGGGFGGGGGGGGGGGGDEGGGFGGGEGGGGFGFGGGGGGGGGGGGFFGGGEGGGGGGGG8FGGGGGGFGGGCFGGGGGGGGD=DFDFGA8FDEGGGGGCGGGFGGGDFCDFFFDBFFFFG7=D?FGB?FFFFFFFFFFFDFFFFCEGFBF@A@*@AFFAEGFC>DBBFF@EEA:CCF2==EF=6>)/:B2B(/0?EA>=(747*44;A0856
@M03152:184:000000000-AWYW1:1:2106:25290:18693 2:N:0:TCGCCTTAATACCTGT
CCCAACTATCCCTATTAATCATTACGTCGATCCTAGAAACCAACAAAATAGGTTCGAACGTCCTATTTCATTATTCCATGCTAATGTATTCGAGCGATTGCCTGCTTTAAACACTCTAATTTTTTCAAAGTAACAGTCCTGACTCCCCGTAACACCAAATTAATGACATCACGGCTCGTCAGAAGGGAGAAATCAATGACGTTAGTACGTACCGAGGCACGACCGACGTATTGATCCCGAAATTAAACTACGAGCTTAGATCGGAAGAGCGGCGGGTAGGGAAGAAATAGGTAGGGGTTGA
+
CCCCCGGGGGGGGGGGGGGGGGGGGGGGGGGGGGGGGGGGGGGGGGGGGGGGGGGGFGGGDFGGGGGGGGGGGGGGGGGGGGGGGGGGGGGGGGGGGGGGGGGGGGGGGGGGGGGFGGGGGGGGGGGGGGGGGGGGGGFGGDGFFGGGGGGGGGGGGGGGGGGGFGGGGFGGE>CEG7CCFCFGGGDGGGGGGGGFGGGFDDCC@CFGGFFFDGGFF>DFB>A2:@BFF3;);DCG6=<;:08?*17A3;;:B*)(99354AFFB69((,-(,3((,08?15()()())-,).+1).()((
@M03152:184:000000000-AWYW1:1:2106:13693:18748 2:N:0:TCGCCTTAATACCTGT
CCCAACTATCCCTATTAATCATTACGTCGATCCTAGAAACCAACAAAATAGAATCAAACGTCCTATTTCGTTATTCCATGCTAATGTATTCAAGCGTGAGCCTGCTTTAAACACTCTAATTTTTTCAAAGTAACAGTCCTGATTCCCCATGACACCAAATTAATGACATCATGGTTCGTCAGAAGGTAGGAATCAATAATACCAGTACGTACAATAGCACGACCAATAAATTAATCCCGAAATTCAACTACGAGCTTAGATCGGAAGAGCGTCGTGTAGGGAAAGAACAGGTATGTGTAAA
+
CCCCCGGGGGGGGGGGGGGGGGGGGGGGGGGGGGGGGGGGGGGGGGGGGGGGGGGGGGGGGGGGGGGGGGGGGGGGGGGGGGGGGGGGGGGGGGGGGGGGGGGGGGGGGGGGGGGGGAFGGGGGGGGGGGGGGGGGGGGGGGGGGFGGGGGGGGGGGGGGGFGGGGGGGGGGGGFGGGGGGGGGGFGGGGGGGGGGGGCFFG?EGFFGGFGGGGC??AEFFFFFFB@AFFFFFGFCF:7@BAFFFF?CEGFDFDEF4=EF<?BFF<2@F8;(6>@?DFFFFFFF1A?1?F<>4+4*9<>))
@M03152:184:000000000-AWYW1:1:2106:4971:18980 2:N:0:TCGCCTTAATACCTGT
CCCAACTATCCCTATTAATCATTACGTCGATCCTAGAAACCAACAAAATAGGTTCGAACGTCCTATTTCATTATTCCATGCTAATGTATTCGAGCGATTGCCTGCTTTAAACACTCTAATTTTTTCAAAGTAACAGTCCTGACTCCCCGTAACACCAAATTAATGACATCACGGCTCATCAGAAGGGAGAAATCAATGACGTTAGTACGTACCGAGGCACGACCGACGTATTGATCCCGAAATTCAACTACGAGCTTAGATCGGAAGAGCGTAGTGTAGGGAAAGAACAGGTATGTGTAGA
+
CCCCCGGGGFGGGGGGDGGGGGGGGGGGGGGGGGGGGGGGGGGGGGGGGGGGGFGGGGGGFFGGGGGGGGGGGGGGGGGGGGGGGGGGGGGFFGGGGGGGGGGGGGGGGGGGGGGGGGGGGGGGGGGFEFGGGGGGGGGGFGFFGGGGGGDGGGGGGGGGGGGFDGGGGGGD6AD@DF8EFFFFGGGGGGC8==EGGGFFDDD=;=<FGFGGDGCE5>=94>B=@F@B8><FFCEGF1C<EBFC6A5176A(,3>04655>AF?FB1721(,((4::*-<04().)(,18,--328*6*))
@M03152:184:000000000-AWYW1:1:2106:11996:19067 2:N:0:TCGCCTTAATACCTGT
CCCAACTATCCCTATTAATCATTACGTCAACCCTAGAAACCAACAAAATAAGATCGACGTCCTATTTCATTATTCCATGCTAATGTATTCAAGCGTTAGCCTGCTTTAAACACTCTAATTTTTTCAAAGTAACAGTCCTGTTTCCCCGCAACACCAAATTACTGGCATCACGGTTCTACAAGAGGGAGGAATCAGTGAAGCCAGTTCATACCGGTGGCACGACCGACCTACTGACCCCGAAATTCACCTACGACCTTAGATCGGAAGAGCGTCGTGTAGGGAAAGAACAGTATAGTGGGAA
+
CCCCCGGGGGGGGGGGGGGGGGGGGGGGFGGGGGGGGGGGGGGGGGGGGGGGGGGGGGGGGGGGGGGFGGGGGGGGGGGGGGDGGGGGGGGGGGGGGGGGGGGGGFGGCFGGGGGGGCFGGGGGGGGGGGGGGGGGGFFGGGGGGGGGGGGGGGGGGGGGG,=@FFGGGGGGGGGDGGFGGGGGGCGGGGGGGGGGCDFFGF?@CFCFGFG5C5;?BA=C>AEFFFFFAFBFFFBFF@D059A9AA)2.0;3<)51A<;AAABF?0,3(212469<,).)(7,5.;70::).)+.*0(1(.
@M03152:184:000000000-AWYW1:1:2106:7078:19096 2:N:0:TCGCCTTAATACCTGT
CCCAACTATCCCTATTAATCATTACGTCGATCCTAGAAACCAACAAAATAGGATCAAACGTCCTATTTCATTATTCTATGCTAATGTATTCAAGCTAACGCTTGCTTTAAACACTCTAATTTTTTCAAAGTAACAGTCCTGATTTCCCACGACACCAAATTAATGACATCGTGGTTCGTCAGAAGGGAGAAACCAACTAGACCAGTACACACCAATGGCGCGACCAATCTGTTAGTCCCGAAATTCAACTACGAGCTTAGATCGGAAGAGCGTCGTGTTGGGAAAGAACAGAGAGGTATAG
+
CCCCCGGGFGGGGGGGGGGGGGGGGGGGGGGFGGGGFGGFGFFGGGGGGGGGCEFGDGFGCFFGDFGGGGGGGGGGGGGGGGGGFCEFFFGFGGGGGGGDEGGGGFGGGGCFAFGGGGGFGGFGGGGFFAFCGAEBFFGGGAFGGGGEFE@=EGCFGGGGGG8F=DFEFFD8=CD6DE=EG>=,=>8FGEDDFEGFGGFFGG6@FFFGG796**;ACA=*?2>=A==FFF58CGFGFFF=B@6(6@CFFGFEFG>0>(7@<E58DF<936(,(37>:7(.4>6@,53:034((*(./)2))
@M03152:184:000000000-AWYW1:1:2106:11204:19102 2:N:0:TCGCCTTAATACCTGT
CCCAACTATCCCTATTAATCATTACGTCGATCCTAGAAACCAACAAAATAGGGTCAAACGTCCTATTTCATTATTCCATGCTAATGTATTCAAGCTAACGCTTGCTTTAAACACTCTAATTTTTTCAAAGTAACAGTCCTGATTTCCCACGACACCAAATTAATGACATCGCGGTTCCTCAGAAGGGAGAAACCAACTAGACCAGTACACACCGAAGGCGCGACCAACCTGTTAGTCCCGAAATTAAACTACGAGCTTAGATCGGAAGAGCGTCGTGTAGGGAAAGAACAGGTATGTGTAG
+
CCCCCGGGGGGGGGGGGGGGGGGGGGGGGGGGGGGGGGGGGGGGGGGGGGGGGGGGGGGGGGGGGGGGGGGGGGGGGGGGGGGGGGGGGGGGGGGGGGGGGDGGGGGGGGGGGGGGGGGGGGGGGGGGGGGGGGGGGGGGGGGGGGGGGGGGGGGGGGGGGGGGGGGGGFGCE6CEDGGGGGCFFFCFEDGGFGGGGGGFGG7C:<CGGFFCDGGEF>CBF=EF=@DBD)7=98<D8?F@B>8?C*9FA7651983>@<8964:1??FB7(--1((,.4<A@?F(5::2<B6-+)0/.:))
@M03152:184:000000000-AWYW1:1:2106:19301:19123 2:N:0:TCGCCTTAATACCTGT
CCCAACTATCCCTATTAATCATTACGTCAACCCTAGAAACCAACAAAATAAGATCGACGTCCTATTTCATTATTCCATGCTAATGTATTCAAGCGTTAGCTTGCTTTAAACACTCTAATTTTTTCAAAGTAACAGTCCTGTTTCCCCGCAACACCAAGTTAATGGCATCACGGTTCTACAAGAGGGAGGAATCAGTGAGACCAGTTCATACCGTTGGCACGACCGACCTACTGACCCCGAAATTCAACTACGAGCTTAGATCGGAAGACCGTCGTGTAGGGAAAGAACAGGGATGTGTAGA
+
CCCCCGGGFGGGGGGGGGGGGGGGGGGGFGGGGGGGGGFGGGGGGGGGGGGGGGGGGGGGGGGGGGGGGGGGGGGGGGGGFGGGGGGGGGGGFGGGEGGGGGGGGGGF<FFGGGGGGFGGGGGGFGFFGGGGEGGGGGGGGGGG9F46BEEGGGGGGGFCDEFFGFFFGG6>6DDEFFGGGF,DDG7FGGCFFGGGGGGAFGD@F7FGGCFCGGGFFFFFBAF>>B=;BF@FAFFGF259E@ACFF5@CF4;;*:6633/6626:?F2(((-42,1.)6>FFFF???2(((((0()*)*))
@M03152:184:000000000-AWYW1:1:2106:12261:19135 2:N:0:TCGCCTTAATACCTGT
CCCAACTATCCCTATTAATCATTGCTTCGGATTCTGAAAACCAACAAAATAGAACTGAAGCCCTATTTCATTATTCCATGCTAATGTATTCAAGCGTACGCTTGCTTTAAACACTCTAATTTTTTCAAAGTAAACGTCCTGGTTCGGCCGCCGAGCCCAGTTAAGTGCCGACGTTCCCCCAGAAAGAGGTGGTCCGAAAACGGGCAGTACAGACCTTGCGGCCGACCGCCGTTGGGCCACCGAAATTCAACTACGAGCTTAGATCGCAAGAGCGTCGTGTAGGGAATGAACAAGACAGTGT
+
CCCCCGGGFFGFFGGGGGGCGFGFGGGGCEFGGFGFFGEEEFFGGGGGGG<EFGGGGFF@CGGG,CFFGGGFGGG,CFF,E9<@EFFGA<CEF9,CEGG7@CCGDEGGCFFGDGGGG,EFEFGG@<A<BFGGGGDFGG78>FGGGGDGGDGGGDFGGBD,3ECFC,=DD==C+6=DF,=>CCEC:CBFGC@FEDFGE4**=*3<*85CDFC884CA4+.)),.69(3A>51055./.(9(81)7)))1.*1.847:5(,.).:))4((--,801,(,),31*2>1)(.-46)(2())(26)
@M03152:184:000000000-AWYW1:1:2106:5105:19139 2:N:0:TCGCCTTAATACCTGT
CCCAACTATCCCTATTAATCATTATTTTAGCCCTAGAAACCAACGAAAGTAGGACCAAAATCCTATTTCATTATCCCATGCTAATATATTCAAAGGCTAGGTTACGCCTGCTTTGAACACTCTAATTTCTTCACAGTAAAAGATTTGAAACACTTTTATCCAAATTAATATTAAAAATATTAAAAAGGAGTGTATTCAAAAAGAAGGAAACAAAAATTAAGTACACACCTAAAAGATGGACTTTTAATTTTCATTTACCGAAATTCAACTACGAGCTTAGATCGGAAGAGCGTCGTGTAGG
+
CCCCCGGGGGGGGGGGGGGGGGGGGGGGGGGGGGGGGGGGGGGGGGGGGGGGGGGGGGGGGGGGGGGGGGGGGGGGGGGGGGGGGGGGGGGGGGGGGGGGGGGGGGGGFGGGGGGGGGGGGGGGGGGGGGGGGGFGGGFGGGGGFGGGGGGGGGGGGGGGCGGGGGGGGGGGGGGFGGGF=8=CFFCFEF=D,@FDCDF+EFCDGF*==FGGGCFFDDDF+;DDD;DAF?EFFC<CAED=?*;;BFEF@FACF7B<E56>=BAFFEFEFE)7):565;C7EFFF=;5(,(6:;C0>36CC<
@M03152:184:000000000-AWYW1:1:2106:13246:19143 2:N:0:TCGCCTTAATACCTGT
CCCAACTATCCCTATTAATCATTACGGTGATCCTAGAAACCAACAAAATAGAATCATGCCGTCCTATTTTATTATTCCATGCTAATGTATTCAAGCAAAATGCCTGCTTTAAACACTCTAATTTTTTCAAAGTAAAGGTCCTGGTTCCCCGCGACACCCAATTAAGGGCATCGTGGTTCTCCAGAAGGTGAGAAATTGACTACACCAGTTCATACCCCTTAAGGCACGACCGATGTGTCAATCCCGAAATTCAACTACGAGCTTAGATCGGAAGAGCGTCGTGTAGGGAAAGAACAGGGAG
+
<CCCCGGGGGFGGGGGGGGGGGGGGGGGGGDGGGGGGGGGGGGGGFGGGGGGGGGGGGGGGGGGGGGGGGGGGGGGGGGGGGGGGGGFGGGGGFGGGGGGGGFGGGGGGGGGGGCFGGGGGGGGGGGGFGGGFGFGG9EAEGGGGGGGCGGGGGGGGGGGGGFGFFGG6DCFCFFDFDFGCFGG?FFBFFGGGGFGEFFFFGGFGFFCFFGGGGCAAFBFF@F@5CFA*95@ED?68@G<47ABFDDF>GFEFGFEF;(61,3(636)9=(219(4?5(3;>1)18.((,(((2,57(*((
@M03152:184:000000000-AWYW1:1:2106:8751:19224 2:N:0:TCGCCTTAATACCTGT
CCCAACTATCCCTATTAATCATTACTTCGGTCCTAGAAACCAACAAAATAGAACCAAAGTCCTATTTTATTATTCCATGCTAATGTATTCAAGCGAAAGCCTGCTTTAAACACTCTAATTTTTTCAAAGTAAAAGTCCTGGTTCCCTGCCGCGCTGAGTAAACAACACGACAGCTCACCAGAAGGTGAGACCCGGTCAGGACAGTACATACCAAAGGCAGACCATCCAACCGAGTCCGAAATTCAACTACGAGCTTAGACCGGAAGAGCGTCGTGAAGGGAAAGAACAGGTATGAGTAAAA
+
CCCCCGGGGGGGGGGGGGGGGGGGGGGGGGGGGGGGGGGGGGGGGGGFGGGGGFGGGGGGGGFGGGGGGGGGGGGGGGG<FGGGGGGGADGGGGGGGGGGGGGGGGGGGGGGFGFGGGGGGGGDGGEFGGGGGGGGGGGFGGGGG?FGGGGGGGFGGGGFGGFGFDGGGGGGGFCGGFCCCEG@FFFF@FGGGGGGGGCAGGGCCFFGGF*?FGFF>FF>FBFDBB@FFF2?>)6D?9DFB?A?7@3:;D5,(/05A.>)62;17><8?BB(,(((-9:?0>88<F(.,()5)+)**-*..
@M03152:184:000000000-AWYW1:1:2106:21525:19275 2:N:0:TCGCCTTAATACCTGT
CCCAACTATCCCTATTAATCATTACTTCGGTCCTAGAAACCAACAAAATAGAACCAAAGTCCTATTCTATTATTCCATGCTAATGTATTCAAGCGAAAGCCTGCTTTAAACACTCTAATTTTTTCAAAGTAAAAGTCCTGGATCCCCTGCGCACTAAGTTAATAGCACGCAGGTTCCCCAGAAGGAAAGACCCGACCAGAGGCAGTGCTTGACGTGAGCCAAGACCACCCAGCCAGGTCCGAAATTCAACTACGAGCTTAGATCGGAAGAGCGTCGTGTAGGGAAAGAACAGAGATGTGGA
+
CCCCCGGGGGGGGGGGGGGGGGGGGGGGGGGGGGGGGGGGGGGGGGGGGGGGGGGGGGGGFGGGGGGGFDGGGGGGGGGGGGGGGGGGGGGGGGGGGGDEGCGGGGGGGGGGGGGGGGGGGGGGGGGGGGGGGGGGCAEFFGGGGFGFGGGGGGGGFGGGFDEGGGDGGGGGGGGG?FGGGFGGFGGGGGGFFEGGGD6AGDC@E?FGFFGGGGEFFFFFFFA=B):F?4>FFC>CFEGEB2A5AF)@777@ECEF>2()763<@FDD;1=:;((42>8?5?:)4>207?72(+./*)2))
@M03152:184:000000000-AWYW1:1:2106:16863:19374 2:N:0:TCGCCTTAATACCTGT
CCCAACTATCCCTATTAATCATTACGTCAACCCTAGAAACCAACAAAATAAGATCGACGTCCTATTTCATTATTCCATGCTAATGTATTCAAGCGTTAGCCTGCTTTAAACACTCTAATTTTTTCAAAGTAACAGTCCTGTTTCCCCGCAACACCAAGTTAATGGCATCACGGTTCTACAAGAGGGAGGAATCAGTGAGGCCAGGTCATACCGTTGGCACGACCGACCTACTGACCCCGAAATTCAACTACGAGCTTAGAACGGAAGAGCGTCGTGTAGGGAAAGAACAGGTAGGGGTAAA
+
CCCCCFFGCGFGGGGGGGGGGGGGGFEFGGGGGGGGFCGGEFEGFDFGGGGGGGDFFGGFGGGGGGGGGGFGCFGFGGFGFGDCGGGGGGGGGGGGGGGGGCFGFAFDFGGGGGGGGGFFGGGGFGGGGGGGFGFGGGFFGGGGGGGDEGEEGGGGFFGFGGFEGGGFGGGGCGDCFFGGFGGDDEGGGGFCDGGGGGEAFDFDC?FGGFCGGGDFFFFFFFBBBF>:;AEFAGEFF@G@FF:3:ACFEGA07CB@AEFC)/7?BB07:0(((42((06AF::;:88333:44+(0)(*()
@M03152:184:000000000-AWYW1:1:2106:14864:19378 2:N:0:TCGCCTTAATACCTGT
CCCAACTATCCCTATTAATCATTACGGTGATCCTAGAAACCAACAAAATAGAATCATGCCGTCCTATTTTATTATTCCATGCTAATGTATTCAAGCAAAATGCCTGCTTTAAACACTCTAATTTTTTCAAAGTAAAGGTCCTGGTTCCCCGTGACACCCAATTAAGGGCATCGCGGTTCTCCAGAAGGTGAGAAATTGACTACACCAGTTCATACCCCTTAAGGCACGACCGATGTGTCAATCCCGAAATTCAACTACGAGCTTAGATCGGACGAGCGTCGTGTAGGGAAAGAACAAGAAA
+
CCCCCFGGFF@FFGGGGGGFFGGGGGGGFGGGGFGG@FFGGGEGGGGGGGFGGFFCGFDAF@FCFGFEFGGGDAFFCGGAFFGGGGFFGGGGGGGFGGF@FEGGCFGGGGGGGD?FFGGGGGGECGGEFEGGGGCGDGG?DFGFGGG?=EGGGGGGGGE8@DGGGFGFGCGFEGGEGGGFGGGFDDF83DFGGG8EAB99EGGFGFDDGFC7FGGAF?=FFF7:@@D*?9@9975;>9+51862?AFF9CF?<@F?FEF;22(4))9)<0/;(6(2(7(-7@F>(9)(240((64)).*((
@M03152:184:000000000-AWYW1:1:2106:6061:19391 2:N:0:TCGCCTTAATACCTGT
CCCAACTATCCCTATTAATCATTACGTCGATCCTAGAAACCAACAAAATAGGTTCGAACGTCCTATTTCATTATTCCATGCTAATGTATTCGAGCGATTGCCTGCTTTAAACACTCTAATTTTTTCAAAGTAACAGTCCTGACTCCCCGTAACACCAAATTAATGACATCACGGCTCGTCAGAAGGGAGAAATCAATGACGTTAGTACGTACCGAGGCACGACCGACGTATTGATCCCGAAATTCAAATACGAGCTTAGATCGGAAGAGCGGCGGGTAGGGAAAGAAAAGGGAGGTGAAGA
+
CCCCCGGGGGGGGGGGGGGGGGGGGGGGGGGGGGGGGGGGGGGGGGGGGFGGFFGGGGGGFFGGGGGGGGGGGGGGCGGGCGGGGGGGGGGFFGGGGFGGGFFGGFGGFCGFGGGGFGGGGGGGGGFGFFEGGFGGGFGFAFDGGGGGGCEECFGGGGGFGGFGCGGDGCGFG=0@>GD6DEGGGGGGE+DCEACGGGG9CC+8CFFF*@CCC>>>B*/9B@)-/59D3)6AFGF>6;*,>;FEFC<+7D4;?D)-)626448-341(1(,(42(475(81535(08((((-31()))2))
@M03152:184:000000000-AWYW1:1:2106:26455:19513 2:N:0:TCGCCTTAATACCTGT
CCCAACTATCCCTATTAATCATTACTTCGGTCCTAGAAACCAACAAAATAGAACCAAAGTCCTATTCTATTATTCCATGCTAATGTATTCAAGCGAAAGCCTGCTTTAAACACTCTAATTTTTTCAAAGTAAAAGTCCTGGATCCCCTGCGCACTAAGTTAATAGCACGCAGGTTCCCCAGAAGGAAAGACCCGACCAGAGGCAGTGCTTGACGTGAGCCAAGACCACCCAGCCAGGTCCGAAATTCAACTACGAGCTTAGATCGGAAGAGCGTCGGGTAGGGAAAGAAAAGGTATGCGTA
+
CCCCCGGGGGGGGFGGGGGGGGGGGGGGFFGGGGGDGGGGGGGGGGCFGGGGGGGGGGGGCGGGGGGGGGGGGGGGGGGGGGGGGGGGGGGGGGGGGEFGGGGGGGD<EFEGFGGGGCFGGGGGGFGFFGGGGGGF;FFFGGGGG8DGFG>EEGGGDGGGGFFGFGGEGGGGGFFGCDFGCFGGFGGDFFG8E6CEGG6C6CDD>FFGGFGGGDE**9@FADA:45@FAFFFFD=D>FFEF>E>FA?FFGF@353(8:E4@<3<0;2(113:>11(1).4:>0.1)3:((((-<6/))*,,
@M03152:184:000000000-AWYW1:1:2106:20569:19588 2:N:0:TCGCCTTAATACCTGT
CCCAACTATCCCTATTAATCATTACGTCGATCCTAGAAACCAACAAAATAGGTTCGAACGTCCTATTTCATTATTCCATGCTAATGTATTCGAGCGATTGCCTGCTTTAAACACTCTAATTTTTTCAAAGTAACAGCTTTAACTTCCCGTAACATCAAATTAATGACATCACGGTTCGTCAGAAGGGAGAAATCAATAACGTTAGTACGTACCAAAGGTACGACCGACGTATTGATCCCGAAATTCAACTACGAGCTTAGATCGGAAGAGCGTCGTGTAGGGAAAGAAAAGGTATGGTTAA
+
CCCCCGGGGGGGGGGGGGGGGGGGGGGGGGGGGGGGGGGGGGGGGGGGGGGGGGGGFGGGGGGGGGGGGGGGGGGGGGGGGGGGGGGGGGGGFGGGGGGGGFGFGGGGGGFGGFFGGGGGGGGGGFFGGGGGFGGGGGGGGFGGGGGGGGGGGGFGGGGGGFGGG8EFFGGGGGGGGGGDGGFGGGCFEGGGGGGFGGGFCFGFCFFG>FFG59<A5CC>FFFA5=BBF62897?C+1C2A>BDFFEFCC;;;7565=9)7)1=01;93<B6;BB62>:BB34F:>7:(((,.<))0)*.)
@M03152:184:000000000-AWYW1:1:2106:16660:19607 2:N:0:TCGCCTTAATACCTGT
CCCAACTATCCCTATTAATCATTACGTCAACCCTAGAAACCAACAAAATAAGATCGACGTCCTATTTCATTATTCCATGCTAATGTATTCAAGCGTTAGCCTGCTTTAAACACTCTAATTTTTTCAAAGTAACAGTCCTGTTTCCCCGCAACACCAAGTTAATGGCATCACGGTTCTACAAGAGGGAGGAATCAGTGAGGCCAGTTCATACCGTTGGCGCGACCGACCTACTGACCCCGAAATTCAACTACGAGCTTAGATCGGAAGAGCGTCGTGTAGGGAAAGAACAGGTATGTCTAGA
+
CCCCCGGGGGGGGGGGGGGGGGGGGGGGGGGGGGGGGGGGGGGGGGGGGGGGGGGGGGGGGGGGGGGGGGGGGGGGGGGGGGGGGGGGGDGGGGGGEGEGGGGGGFGGGGGGGGGGGDGGGGGGGGGGFGGGGGGGGGGGGGGDEFDFGGGGGGGGGGGGGGGCEGGGGGGGGGGEGGGGCFGGGGGGGGGGGGGGGGGFGGGFGFFGGFGGGGGFFFFBDBEF@>=DDFEFFGEGFFGF>3FCAFCFCFF<DGFFFFBF<AF0(80:?FFFFFF:3:9A?48FFFF7:7()6+(**-*))
@M03152:184:000000000-AWYW1:1:2106:8217:19696 2:N:0:TCGCCTTAATACCTGT
CCCAACTATCTCTATTAATCATTACTTCGGTCCTAGAAACCAACAAAATAGAACCAAAGTCCTATTCTATTATTCCATGCTAATGTATTCAAGCGTAAGCCTGCTTTAAACACTCTAATTTTTTCAAAGTAAAAGTCCTGGATCAATTTGCGCACTCAGTTAAGAGCACGCAAGAGCTCCAGAAAGAAAGACCCGACCAGAGCAGTGCTTACCTTGCGGCAAGACCACCCAGCCAGGTCCGAAATTCAACTACGAGCTTGGATCGGAAGAGCGTCGTGTAGGGAAAGAACAGGGATGTGTA
+
CCCCCGGGGGGGGGGGGGGGGGGGGGGGDGGGGGGGGGGGGGGGGGGGGGGGGGGGGGGGGGGGGGGGGGGGGGGGGGGGGGGGGGFFGGGGGGGGGGGGGGGGGGGGGGGGGGGGGGGGGGGGGGGFFGGGGGGFGGGFGGGGGGGGGFGGGGGGGGGGGGFGGGGGGGGGGEGGGGGGGGFGGFFGGFGGGGGGGDGFGGGFGFFGGFFGFGCBA55*9542>))9@4>6AC2?FEF34(:6;F:F<+;1=>)()..((/))267;;F3(--4((7:0)70)4>?BF:143*-))(*))
@M03152:184:000000000-AWYW1:1:2106:10564:19700 2:N:0:TCGCCTTAATACCTGT
CCCAACTATCCCTATTAATCATTACGTCGATCCTAGAAACCAACAAAATAGGTTCGAACGTCCTATTTCATTATTCCATGCTAATGTATTCGAGCGATTGCCTGCTTTAAACACTCTAATTTTTTCAAAGTAACAGTCCTGACTCCCCGTAACACCAAATTAATGACATCACGGCTCGTCAGAAGGGAGAAATCAATGACGTTAGTACGTACCGAGGCACGACCGACGTATTGATCCCGAAATTCAACTACGAGCTTAGATCGGAAGAGGGTCGTGTAGGGAAAGAACAGGTATGGGTCAA
+
CCCCCGGGGGGGGGGGGGGGGGGGGGGGGGGGGGGGGGGGGGGGGGGGGGGGGGGGGGGGFGGGGGGGGGGGGGGGGGGGGGGGGGGGGGGGGGGGGGGGGGGGGGGGGGGGGGGGGGGGGGGGGGGGGGGGGGGGGGGGGGGGGGGGDEGGGGGDGGGGGGGGGGGGGGGGGGGGGDCEGGGGGFEGGGGGECCFGFFFGGGF>FFFGFFFCDGF>EFFF>A@BFFFFFFFA><CF=GFFFFFAFEFEGFFFCD6?ABA6438<4;BF(-,8(4337>A?@?;<?1(,82):+.))(2()
@M03152:184:000000000-AWYW1:1:2106:7065:19720 2:N:0:TCGCCTTAATACCTGT
CCCAACTATCCCTATTAATCATTACTTCGGTCCTAGAAACCAACAAAATAGAACCAAAGTCCTATTCTATTATTCCATGCTAATGTATTCAAGCGAAAGCCTGCTTTAAACACTCTAATTTTTTCAAAGTAAAGGTCTTGGATCCCCTGCGCACTAAGTTAATAGCACGCAGGTTCCCCAGAAGGAAAGACCCGACCAGAGGCAGTGCTTGCGTGGAACAAGAACAACCCGGCCAGGTCCGAATTTCAACTACGCAGTTAGAACGAAGAGCGTAGGTGTAGGAGAAGACCAGGAAGGAGAA
+
CCCCCFGGFGGGGGGGGGGGGGGGGGGFFGGGEFD9FGFFGFFEGDEGFFFGGGGGGGGGGGGGGCFGFGGCGGGGCFGGGGGGGGECCFGFAFEGG:@F,6<@<,,,C<F9FE<?FBAFG9FBF<CF,CFFE,59>,9,@AEEF8+4+4@>CE7=EFGDE;C;;,32=?+@+A+,=CDE>FDG6D,>@FF8=@E=CDFFG6+>7A*BF+******3*0*3)*)0))//*(20)-*))*8.4>()+)1)+1.)*)(),.199))3(-2(((((((-./.).9))(027(.(.0*(0)(*((
@M03152:184:000000000-AWYW1:1:2106:10183:19795 2:N:0:TCGCCTTAATACCTGT
CCCAACTATCCCTATTAATCATTACTTCGGTCCTAGAAACCAACAAAATAGAACCAAAGTCCTATTCTATTATTCCATGCTAATGTATTCAAGCGTAAGCCTGCTTTAAACACTCTAATTTTTTCAAAGTAAAAGTCCTGGATCAATTTGCGCACTCAGTTAAGAGCACGCAAGAGCTCCAGAAAGAAAGACCCGACCAGAGCAGTGCTTACCTTGCGGCAAGACCACCCAGCCAGGTCCGAAATTCAACTACGAGCTTAGATCGTCAGAGAGTCGTGTAGGGAAGGAACAGATTCAGTTA
+
CCCCCGGFGGGGFEGGGGGGGGGGGGGGG@FGGFCGGGGGGGFGGC<FDFCFGFCFGGGFEFGGGGGGFGGGGGGGFGFGGGGGGGGGGEGFFECFGBFGGFGGGFGEECFGCGGGGFGGGGGFGGFFGEFGC<9FGGG?@,EEFFGGGGG6B7CEGGGAEE3@DFCFGGGG6C?FFBDF?,@DDDGFGFGGFDCEGG+*5=C@;1;CE7=CFF@6A5=>*:@5):@*3*-;ACB<4=FE4()0)=):?FF34>A<D94>;C<?D(,61>7(2/)((.43A?()()(.4((((3)**-26)
@M03152:184:000000000-AWYW1:1:2106:24280:19797 2:N:0:TCGCCTTAATACCTGT
CCCAACTATCCCTATTAATCATTACGTCAATCCTAGAAACCAACAAAATAGGATCGAACGTCCTATTTCATTATTCCATGCTAATGTATTCAAGCGTTAGCCTGCTTTAAACACTCTAATTTTTTCAAAGTAACAGTCCAGTTTCCCCGCAACACCAAATTAATGGCATTACGGTTCATCAGGAAGGAGGAATCAGTAAGACCAGTGCATACCGGAGGCACGACCAATCTACTAACCCCGAAATTCAACTACGAGCTTAGATCGGAAGAGCGTCGTGTAGGGAAAGAACAGGAAGGTGGAG
+
CCCCCGGGGGGGGGGGGGGGGGGGGGGGGGGGGGGGGGGGGGGGGGGGGGGGGGGDGGGGFGGGGGGGGGGGGGGGGGGGGGGGGGGFGGGGGGGGGGGGGGGGGGGGGGGGGGGGGGGGGGGGGGGGGFGCGGGGGGGGGGGGGDGGCGGGGGGGGGGGGGGGGGGGFFGGGGDGDGGGF8D@DGGFDEGD8DFGGGGFGF=5CAF+C9CG6DEB>AAFA8A=@ABFFF4B9FFGF=G=;9B9B=CF?FA38<B9B44343<<DFFFFD1991(-4>().774:F?((348(*(0),*,(
@M03152:184:000000000-AWYW1:1:2106:9320:19818 2:N:0:TCGCCTTAATACCTGT
CCCAACTATCCCTATTAATCATGACATTGGTCCTCAAAACCAACAAAATAGAACCAAAGTCCTATTTTATTATTCCATGCTAACGTATTCAGGCAAAAGCCTGCTTTGAACACTCTATTTTTCTCAAGGTAATCGTCCTGGTTCCCCAGAGCGCCCAGTAAAGGACACCCTGTTTCCCCAGAAAAAAGATTCGAATTACCCAGTACAAGGCGAACCTAGACCGGGAACTCTCCTCCGAAATTCAACTACGAGCTTAGATCGGAAGAGCGGCGTGTAGGGAAAGAAAAGAGAGTGGTAAGTA
+
CCCCCDGGGGGGGGCGGGGGGGGGGGGGGGGGGGGGGGGGGGGGGGGGGGGGGGGGGGFGGGGGGGGEFGGGFGGGGGGGDFGGGGGGGGGGGGGGGFGGFCFGCFGGGGGGGGGGDGGFGGGFFGGGFGAFGD?FEEGFD9@FGCGFGGGGGGDGGCFGGGGDGGGG=CFGGGGD9CDGGFF88DEGGGGGGFGGFBD5AFFEGFFG?AF09C79A586AEFFFFA>FAEFF8:0?@GFACC?F6CF3>:<B<4;A3)917;0238(,(,1-4(.)71(451.8)(5(((,)+(1*)*.)
@M03152:184:000000000-AWYW1:1:2106:11856:19853 2:N:0:TCGCCTTAATACCTGT
CCCAACTATCCCTATTAATCATTACGTCAATCCTAGAAACCAACAAAATAGGATCAAACGTCCTATTTCATTATTCCATGCTAATGTATTCAAGCGCGAGCCTGCTTTAAACACTCTAATTTTTTCAAAGTAACAATCCTGATTCCCCGCCACACCAACTGAATGGCATTACGGTTCTTCAGAAGGGAGGAATCAGTGAAACCAGTGCATACCGAAGGCACGACCAGCGTACTGATCCCGAAATTCAACTACGAGCTTAGATCGGAAGAGCGTAGTGTAGGGAAAGAACAGGTATGTGTAA
+
CCCCCGGGGGGGGFGGGGGGGGGGGGGGGGGGGGGGGGGGGGGGGGGGGGGGGGGGGGGGGGGGGGGGGGGGCGGGGGGGGGGGGGGGGGGGGGGDGGGGGGGGGFGGGGGGGGGGGCGGGGGGGGGGFGGGGGGGGGGGGGGGGGGGGGGGGGGGGGGGGAFGGGGGGGFGG>DEDGGGGGFGGGEGGGGGGGGGGGGFGGGFGFFGGFGGGGGFF5@AFFEFAFFFFFFFFC5=8C;@FFFFFFFACFFFFGEF>EEFFFEFFF?>FFFBF(11:B>AF>0>?F<<:7:?AG))*.*6)
@M03152:184:000000000-AWYW1:1:2106:16528:19873 2:N:0:TCGCCTTAATACCTGT
CCCAACTATCCCTATTAATCATTACGTCGATCCTAGAAACCAACAAAATAGGTTCGTACGTCCTATGTCATTACTCCATGCTACTGTATTCGATCGATTGCCTGCTTTTAACACTCTAATTTTTTCAAAGTAACAGTCCTGACTCCCCGTAACACCAAATTAATGACATTCCGGCTCGTCACAAACGAGAAATCAATGAAGTTATTACGTACCGAAGCACGACCGACGTATTGACTCCACAATTCATTCACGAACTTTATTCCGAAGAGCGTCGTCTAGGTTAACATAAGTTAGCGAACTT
+
CC9<-B@F-;66E,CC@,FGGGG9C,@EFG7E@EF,;C,,CF@@,6CFF@@,EFC@,;CFF,6B<E,9C,6<,,,C<EF6:<F,CC96,6CC,E@+6CF<EEAE@,EF,?,5:A9,?CF<E9BC:A,,,,C,,:E,C=,9=,9,C:EFE+@+4,,@+,44,EFCFGCD=++,6++66>=CD+@,+,+836+6,@7,2+,+,?D*,5;C*32?D7130*093<?4(/6):))/1:)++/*(;2A);C)+)38,().(1)))).)6((((,3(,4(--()-3)*)1)*-)).-6-0)))()()
@M03152:184:000000000-AWYW1:1:2106:20156:19899 2:N:0:TCGCCTTAATACCTGT
CCCAACTATCCCTATTAATCATTACGTCGATCCTAGAAACCAACAAAATAGAATCAAACGTCCTATTTCGTTATTCCATGCTAATGTATTCAAGCGTGAGCCTGCTTTAAACACTCTAATTTTTTCAAAGTAACAGCCCTGATTCCCCATGACACCAAATTAATGACATCATGGTTCGTCAGAAGGTAGGAATCAATAATACCAGTACGTACAATAGCACGACCAATAAATTAATCACGAAATTCAACTACGAGCTTAGATCGGAAGAGCGTCGTGTAGGGAAAGAACAGGCATGGTTAGA
+
CCCCCGGGGGGGGGGGGGGGGGGGGGGGGGGGGGGGGGGGGGGGGGGGGGGGGFGGFGGGFGGGGGFGGFEFGGGGGGGGGGGGGGGGGGGGGGGGGGGGGGFFGGGGGCEEGGGGGGGGGGGFGGGGGGGGFFGFFFGGGFGGGGGGGGGGGGGGGFGCFFDGFGGGGGGFF8DGDG?EDCAEF8EFGFGFG?DFGGGFGF=8D?DGG?FFGGFFAFF5?AE=>5:FFF;>ADEG>=4AFFFF8EEFCFA2945@FC=4*922<D@((,4.3(,(,0)7(5(.673(.31(.+()1)*()
@M03152:184:000000000-AWYW1:1:2106:25115:19921 2:N:0:TCGCCTTAATACCTGT
CCCAACTATCCCTATTAATCATTACTTCGGTCCTAGAAACCAACAAAATAGAACCAAAGTCCTATTCTATTATTCCATGCTAATGTATTCAAGCGAAAGCCTGCTTTAAACACTCTAATTTTTTCAAAGTAAAAGTCCTGGATCCCCTGCGCACTCAATTAAGGGCACACAGGTTCCCCAGAAGGAAAGACCCGACCAGAGGCAGTGCTTACCTTGCGGCAAAACCACCCAGCCAGGTCCGAAATTCAACTACGAGCTTAGATCGGAAGAGCGTCGTGGAGGGAAAGAACAGGGAGGGTGG
+
CCCCCGGGGGFGGFFFGFGGGGGGGGGGFFGGGGGGGGGGGFGGGCEFCFF9FFFGGGFFFGFG9C@EFGGGGGGGGGGGGGGGFGGGEFGGDFC@@6@8BCFGGGGGGGGGGGCGGGGGDEG7FEGFFFGFGGFGGGGFCFFFFEGGCFCEGGGGFFGGFGG?8EFGFGGG8AFFF,=ECGGGGGGGGGGC8E6>C6,9,5+8;A6C9BFG5CFA*95AA=*-:>BFDE>)6:B6?3*>)():AAFA57+;ECA20.6><C)64((/9?:03;0((0(3<5,.(0(477:1,*())(/((
@M03152:184:000000000-AWYW1:1:2106:22739:19925 2:N:0:TCGCCTTAATACCTGT
CCCAACTATCCCTATTAATCATTACGTCGATCTTAGAAACCAACAAAATAGGATCAAACGTCCTATTTCATTATTCCATGCTAATGTATTCAAGCTAACGCTTGCTTTAAACACTCTAATTTTTTCAAAGTAACAGTCCTGATTTCCCACGACACCAAATTAATGACATCGTAGTTCGTCAGAAGGGAGAAACCAACTAGACCAGTACACACCAATGGCGCGACCAATCTGTTAGTCCCGAAATTCAATTACGAGCTTAGATCGGAAGAGCGTCGAGTAGGGAAAGAAAATGTAGGTGTAG
+
CCCCCGGGGGGGGGGGGGGGGGGGGGGGGGGGGGGGGGGGGGGGGGGGGGGGGGGFGGGGGCGGGGGFGGGGGGFGGGGGGGGGGGGGFGGGGGGGGGGGGGGGGGGGGGGGGGFFGGGGGGGGGGGGGGGGGGGGGFFGGFGGGGGGGGGEGGGGGGGGGFCFGGFGGGDGGGDFGGGGGGFGDFGFGGG?FGFGGCD5FFC=7ACGGFGGDGFFF6C5?BDF>@FFABC8AGCGF4C>E=B=6BEF);AFFGE@F;E8<95:8@<>133:9:0((*()4)(.104:(().)+)**.2))
@M03152:184:000000000-AWYW1:1:2106:22510:19969 2:N:0:TCGCCTTAATACCTGT
CCCAACTATCCCTATTAATCATTACTTCGGTCCTAGAAACCAACAAAATAGAACCAAAGTCCTATTCTATTATTCCATGCTAATGTATTCAAGCGTAAGCCTGCTTTAAACACTCTAATTTTTTCAAAGTAAAGGTCCTGGATCAATTTGCGCACTCAGTTAAGAGCACGCAAGAGCTCCAGAAAGAAAGACCCGACCAGAGCAGTGCTTACCTTGCTGCAAGACCACCCAGCAAGGTCCGAACTTCAACTACGAGCTTAGATCGGAAGAGAGTCGTGTAGGGAAAGAACAGGAACGTGTG
+
CCCCCGGGGGGGGFGGGGGGGGGGGGGGDGGGGGGGFGGGGGGGGGGGGGGGGGGGGG?FGGGGGGGGEFGCGGGGGDGGGGGGGGGGGGGGGGGGGFFGGGGGGGGGGGGGGGGGGFGGGGGGGGGGGGGGGGGGFEFGGGDGGGGGGFGGGEGGGGGGGFFGCEFGGGC>C8FFGD6D6@GGFFFGGGGGGGGGGGGFGFFFFFFGGFGGFGFFF+:A58F@:5)*3:@FF*0;A:FEFFF(/1*4>CA2575@B@F3.))9;<676((5,/;>(2,6)084()(,1.(3(2()0(*,(
@M03152:184:000000000-AWYW1:1:2106:15797:19997 2:N:0:TCGCCTTAATACCTGT
CCCAACTATCCCTATTAATCATTACGGCGACTCTAGAAACCAACAAAATAGAACCGCACGTCCTATTTTATTATGCCATGCTAATGTATTCAGGCAAAGGCCTGCTTTGAACACTCTAATTTTCTCAAGGTAAAAGTCCTGGTTCCCCAACACACCCAATTAAGGGCATGCCGGCTCACCAAGAGGTAGAACCCAGCCAGACAGTACGTACCCAATAGGCAGACCGCCCGACCAGGTTCGAAATTCAACTACGAGCTTAGATCGGAAGAGCGTCGCGTAGGGAAAGAACAGCAACGCGTAG
+
CCCCCGGGGGGGGGGGGGGGGGGGGGGGGGGGGGGGGGGGGGGGGGGGGGGGGGGGGGGGFGGGGGGGGGGGGGDGGGGGGGGGGGGFGGGGGGGGGFFGGFGGGGGGGGGGGGGGGGGGGGGGGGGGGGGGGGGGGGGGGFGFGGFGGGGGGGGGGGFGFE89F?GGGFGGGGGGGGGECDD7FCEEGGFGGDG66C:AEDFCGFFDFFGGGG>F4BBAFAF)6>BFBFFFFG@D)/:>F(81AFFFFGFF<CE078A2A2)33:1((.399?6(()-13),7::4((,(((*().(14(
@M03152:184:000000000-AWYW1:1:2106:7097:20029 2:N:0:TCGCCTTAATACCTGT
CCCAACTATCCCTATTAATCATTACGTCAACCCTAGAAACCAACAAAATAAGATCGACGTCCTATTTCATTATTCCATGCTAATGTATTCAAGCGTTAGCCTGCTTTAAACACTCTAATTTTTTCAAAGTAACAGTCCTGTTTCCCCGCAACACCAAGTTAATGGCATCACGGTTCTACAAGAGGGAGGAATCAGTGAGACCAGTTCATACCGTTGGCACGACCGACCTACTGACCCCGAAATTCAACTACGAGCTTAGATCGGAAGAGCGTCGTGTAGGGAAAGAACAGGTATTGTGAGA
+
CCCCCGGGGGGGGFGGGGGGGGGGGGGGGGGGGGGGGGGGGGGGGGGGGGGGFGGGEEGGCFGGGEGGGGGGGGGGGFGEGGGGGGGGGGGGGFGGGGEFFGGFGGFGGGGFGGFFFGGGGGGGGGGGFGGGGGGFGCFEGGGGG:BCGD7EGGGGGG9EGCEGADFGFGFGEGGGGF=DFGFFFB=@EEFFCFGGGG9;6DGBGFFGGFGFDGG>>FEA50*79A5BFF:FFC3CF@D6ABFF=FEFEGA6;356A94<5.:?::>(8(36?>(4(0).3)8@:5:<F7(..+)0*)*))
@M03152:184:000000000-AWYW1:1:2106:4024:20174 2:N:0:TCGCCTTAATACCTGT
CCCAACTATCCCTATTAATCATTACGTCGATCCTAGAAACCAACAAAATAGAATCAAACGTCCTATTCCGTTATCCCATGCTAATGTATTCAAGCGTGAGCCTGCTTTAAACACTCTAATTTTTTCAAAGTAACAGTCCTGATTCCCTATAACACCAAATTAATGGCATTATAGTTCGTCAGAAAGGAGAAACCGATTATACCAGTACGTACAAAAGCACGACCAATAAGACGGTCTCGAAATTCAACTACGAACATAGATAGGAAGAGAGACGGTGTGGGAAAGAACAGGTATGGTGAGA
+
CCCCCGCFFGGGGGGGGGGGGGGGGGGGGGG?FFGGGGFGGGGGFGGGGGGGCGGFGGGGF8FGGGG,FFGGGG9C,CF<FAFGGGGGFGGGFGEGEEGGGGFFFFGGGGGFFDGGGDGGGGGGG?FFGGGGGGGGGGECFGGGCGFGFEFGGGG+DCGGFGFGGGGGFG+EDGDF@CDGCEGGGGFGFGGGEGEGGDG?FCGDEFAF6CF6CC9A*@@A>@>5@D5A8+*;@4-/*144A@;?FFE8<*)-5*2(27).))/67)/(((,(//((()/61)6)(0.2(3,.)+()*)*,)
@M03152:184:000000000-AWYW1:1:2106:18596:20311 2:N:0:TCGCCTTAATACCTGT
CCCAACTATCCCTATTAATCATTACTTCGGTCCTAGAAACCAACAAAATAGAACCAAAGTCCTATTCTATTATTCCATGCTAATGTATTCAAGCGAAAGCCTGCTTTAAACACTCTAATTTTTTCAAAGTAAAAGTCCTGGATCCCCTGCGCACTCAATTAAGGGCACACAGGTTCCCCAGAAGGAAAGACCCGACCAGAGGCAGTGCTTACCTTGCGGCAAGACCACCCAGCCAGGTCCGAAATTCAACTACGAGCTTAGATCGGAAGAGCGTCGTGTAGGGAAAGAACAGGTATGTGTA
+
CCCCCGGGGGGGGGGGGGGGGGGGGGGGGGGGGGGGGGGGGGGGGGGGGGGGGGGGGGGGGGGGGGGGGGGGGGGGGGGGGGGGGGGGGGGGGGGGGGGGFGGGGEFGGGGGGGGGGFGGGGGGGGFFGGGGGGGGGGGGGGGGGGGGGGGGGGGGGGGGGGGGGGGGGGGGGGCCFGGGDGGGGGGGGGGFFGGGGGFF?CD>E?FGCCFGG>FAADFFFBFDFFBF46BFFCBFF=GF4>E@FFEFFGFFFGEFF03936?5=<@?BFFF1,29;F:0:?BF?>((14:<(3.*))*)-
@M03152:184:000000000-AWYW1:1:2106:8089:20424 2:N:0:TCGCCTTAATACCTGT
CCCAACTATCCCTATTAATCATTACGGCGACTCTAGAAACCAACAAAATAGAACCGCACGTCCTATTTTATTATTCCATGCTAATGTATTCAGGCATAGGCCTGCTTTGAACACTCTAATTTTCTCAAGGTAAAAGTCCTGGTTCCCCGACGCACGCCAGTGAAGGGCACGCCGGTTCACCAAGAGGTAAGACCCAGCCAGACAGTACACGCCGGTAGGCGGACCGCCCAGCCAGGCCCGAACTTCAACTACGAGCTTAGATCGGAAGAGCGTCGTGTAGGGAAAGAACAGGTCAGTGTAA
+
CCCCCGGGGGGGGGGGGGGGGGGGGGGGGGGGGGGGGGGGGGGGGGGGGGGGGGGGGGGGFGGGGGGGGGGG<FGGGGGFFGGGGGGGFEGGGGGGGGGGGGGGGEGGAFEFFGGGGGGGGGGGGGGGFFGGFFFGGGFFFGGGGGGGCGGGGGGGGGGGFGDGGGGGGGGG6CDGDCDGGGCCGGGGGGGEGGGGGFE4C>CBGACGGFGGDDEBF:6AD;>BBB9<7DFFF4<C3:9939).9FFF<76::D@>7?47-4:<B?F92:<B>B96()(.55(5:4,4:???5+).0)*))
@M03152:184:000000000-AWYW1:1:2106:13241:20432 2:N:0:TCGCCTTAATACCTGT
CCCAACTATCCCTATTAATCATTACTTCGGTCCTAGAAACCAACAAAATAGAACCAAAGTCCTATTCTATTATTCCATGCTAATGTATTCAAGCGTATGCCTGCTTTAAACACTCTAATTTTTTCAAAGTAAAAGTCCTGGATCCCCAGCGCACTCAATTAAGAGCACGCTGGTTCCCCAGAAGGAAAGACCCGACCAGAGCAGTGCTTACCTTTCGGCAAGACCGCCCAGCCAGGTCCGAAATTCAACTACGAGCTTAGATCGGAAGAGCGTCGTGTAGGGAAAGAAAAGGTATGCTTAG
+
CCCCCF?FEEGGGGGGGGFECGFGGGGGEGGGGEFGCFFFGFGGG<FEDFGEFFGECFDGFGGEFGGGEGGGGGGGGGGGGGGFGGFFGGGGFGGGGGGGFGGGGGGGGGEFDGGGGGFGGGGGGGGGGFGGGGGGGCFFEDCFE:DFEGGDGGGGGFFAECFGGGFGGGDGGDGGFCFDDFGFGCFGFGGCGGDE6CCFF?F=EACGDFGFCFGBBB>BBDFD:A4@):>FFG2125C@>;)6;FEFFG;=DG>;>E<@C))371?;:7<B119--.42<>2>65430:?<)+)/*)*.)
@M03152:184:000000000-AWYW1:1:2106:21724:20533 2:N:0:TCGCCTTAATACCTGT
CCCAACTATCCCTATTAATCATTACTTCGGTCCTAGAAACCAACAAAATAGAACCAAAGTCCTATTCTATTATTCCATGCTAATGTATTCAAGCGAAAGCCTGCTTTAAACACTCTAATTTTTTCAAAGTAAAAGTCCTGGATCCCCTGCGCACTAAGTTAATAGCACGCAGGTTCCCCAGAAGGAAAGACCCGACCAGAGGCAGTGCTTGACGTGAGCCAAGACCACCCAGCCACGTCCGAAATTCAACTACGAGCTTCGAACGGAAGAGCGTCGGGTAGGGAAAGAAAAAGTACCGCTG
+
CCCCCGCFFGGGGGGGGGGGGGGGGGGGGGGGEFGFCFGGGGGGFGFGFFFGGGGGCGDGGGGGGFGG<CFGGGGGGGGGGGGGGGGGGGFGGFGGGGGGFFFFGGGGGGFFGCEFG?FG<FGGFFGCE@FGFAFGFDGGGGGFF?CFGGGGGGGGF,4EE8ED;DDDGCDGDGGGGGGGGDFGDFG8DFFGGGGECGFAF++:A?>FD+9**0@95@CFFBA=B::A4@564/(*/085)2?1.:?75:A;@35()(().(,607;161,4(-((().((8156).4((,(4+6**()((
@M03152:184:000000000-AWYW1:1:2106:17297:20554 2:N:0:TCGCCTTAATACCTGT
CCCAACTATCCCTATTAATCATTACGTCGATCCTAGAAACCAACAAAATAGGTTCGAACGTCCTATTTCATTATTCCATGCTAATGTATTCGAGCGACTGCCTGCTTTAAACACTCTAATTTTTTCAAAGTAACAGTCCTGACTCCCCGTAACACCAAATTAATGACATCACGGCTCGTCAGAAGGGAGAAATCAATGACGTTAGTACGTACCGAGGCACGACCGACGTATTGATCCCGAAATTCAACTACGAGCTTAGATCGGAAGAGCGTCGTGTAGGGAAAGAAAAGGTAAGTTTAGA
+
CCCCCGGGGGGGGGGGGGGGGGGGGGGGGGGGGGGGGGGGGGGGGGGGGGGG@FFGGGGGGGGGGGGGGGGGGGGGFGGGGGGGGGGGGGGGGGGGGGGGGGGGGGGGGGGGGGGGGGGGGGGGGGGGGFFGGGGGGGGGGGGGGGGGGGGGGGGGGGGGGGGGGGGGGGGGGGGGGDGGGGGGGGGFEGGGFCFGGFFFGCGFCFFG>CGC>GGFF>AFFFF>>0;DAF9AFD?7;@DFEFAC@@CCAFFB?7<66<<9)<10,4;01191?B96(<<A0;?56:<((4(.)+,1*)*6)
@M03152:184:000000000-AWYW1:1:2106:6939:20564 2:N:0:TCGCCTTAATACCTGT
CCCAACTATCCCTATTAATCATTACGTCAATCCTAGAAACCAACAAAATAGGATCGAACGTCCTATTTCATTATTCCATGCTAATGTATTCAAGCGTTAGCTTGCTTTAAACACTCTAATTTTTTCAAAGTAACAGTCCAAATTCCCCGCAACACCAAATTAATGGCATTACGGTTCATCAGGAAGGAGGGATCAGTGAGACCAGTACATACCGGAGGCATGACCAACCTACTAACCCCGAAATTCAACTACGAGCTTAGATCGGAAGAGCGTCGTGTAGGGAAAGAACAGGTATGTGTAG
+
CCCCCGGGGGGGGGGGGGGGGGGGGGGGGGGGGGGGGGGGGGGGGGGGGGGGGGGGGGGEDFGGGGGGGGGGGGGGGGGGGGGGGGGGGGGGGGGGGGGGGGGGGFGGGGGGGGGGGGGGGGGGGGGCFGGGGGGGGGFGGFFGGGFGGGGGGGGGGGGGGGGGGGGGGGGGGCDGGGGGGGGGFGGGGEEEGGGGGFFAGGCCFFFGGFGGGGGFFFFFFFFFFE5?99BAFGFGFFGBFFFDF6?F9FF33C>0B;<<EC6=?DDF@@;96:B2?5:<B3:@6F7<13?0)<)0*)*.)
@M03152:184:000000000-AWYW1:1:2106:14053:20616 2:N:0:TCGCCTTAATACCTGT
CCCAACTATCCCTATTAATCATTGCTTCGGATTCTGAAAACCAACAAAATAGAACTGAAGCCCTATTTCATTATTCCATGCTAATGTATTCAAGCGTACGCTTGCTTTAAACACTCTAATTTTTTCAAAGTAAACGTCCTGGTTCGGCCGCCGAGCCCAGTTAAGGGCCGACGTTCCCCCAGAAAGAGGTGGTCCGAAAACCGGCAGTACAGACCTTGCGGCCGACCGCCGTTGGGCCACCGAAATTCAACTACGAGCTTAGATCGGAAGAGCGTCGTGTAGGGACAGAAAAGAGATGTGT
+
CCCCCGGGGGGGGGGGGGGGGGGGGGGGGGGGGGGGCGGGGGGGGGGGGGGGGGGGGGGGFGGGGGGGGGGGGGGGGGGGGGGGGGGGGGGGGGGGGGGGGGGGGGGGGGGGGGGGGGGFGGGGGGGGGGGGGGGGGGECGFGGFDECGGGGGGGGGGGGGGGFDGGGGGGGGGGGGGGGDGGDGFGGGGGGEFEGGGGFGGGFGFFFFFFC>8CFFFFFBBEBB>9BF@BEFGF5>BGBF>EBF@AFFGFFF:<1>690>B96:(4?29(410(((0-4?F<B?)4172).4*()/)06)
@M03152:184:000000000-AWYW1:1:2106:12435:20674 2:N:0:TCGCCTTAATACCTGT
CCCAACTATCCCTATTAATCATTACTTAAGCTCTAGAAACCAACGAAAGTAGAACTTAAGTCCTATTTCATTATCCCATGCTAATATATTCAAAGGCTAGGTTACGCCTGCTTTGAACACTCTAATTCCTTCACAGTAAAAGATTTAGATTACTTTGGTCCCAATATAAAAATAAAGGGAGTAAATCTAAAAGGAAGGAAATAAAGAATTTAGTTCATACTTTAGAAGTAGACTTTAAATCCCTTATTAACCGAAATTCAACTACGAGCTTAGATCGGAAGAGCGTCGTGTAGGGAAAAAA
+
CCCCCGGGGGGGGGGGGGGGGGGGGGGGAFGGGGGGGGGGAFGGGGGGGGGGGGGGGGGGGGGGGGGGGGGGFGGGGGGGFFGGGGGFGGGGGGGGGGGGFGGGGGGEFGGGGFGGFFGFGGGGGGGGGGFEFFFGGGGGFAEGGGGGGGGFGGGGGGFFDGGFGFFFGGGGFGGGGG+9==FGCDA,@FGGGDCFGGFFGGFFF7DGGFFF+C=9DFEFFEFE7<D7CFDF?FE@FCCCF5*5?AEAEFF9=DD>FE*>C5A))=AA>57A=C4<4622()(;28991((/)=7FF(*4:
@M03152:184:000000000-AWYW1:1:2106:21498:20698 2:N:0:TCGCCTTAATACCTGT
CCCAACTATCCCTATTAATCATTACGTCAACCCTAGAAACCAACAAAATAAGATCGACGTCCTATTTCATTATTCCATGCTAATGTATTCAAGCGTTAGCCTGCTTTAAACACTCTAATTTTTTCAAAGTAACAGTCCTGTTTCCCCGCAACACCAAGTTAATGGCATCACGGTTCTACAAGAGGGAGGAATCAGTGAGACCAGTTCATACCGTTGGCACGACCGACCTACTGACCCCGAAATTCAACTACGAGCTTAGATCGGAAGAGCGTCGTGTAGGGAAAGACCAGGTAAGTGTAGA
+
CCCCCGGGGGGGGGGGGGGGGGGGGGGGGGGGGGGGGGGGGGGGGGGGGGGGGGGGGGGGGGGGGGGGFGGGGGGGGGGGGGGGGGGGGGGGGGGGGGGGGGGGGGGGGGGGGGGGGGGGGGGGGGGGGGGGGGGGGGGGGGGEGGGGGGGGGGGGGGGGGFGGGGGGGGGGGGGGGGGGGFGFGGGGGGGDGGGGGGGFGGG@GFFGGFGGDGGEAFEFFDFFAA@;?FFFFGFGF@GFF;FCFFFFEGFD@DEF;33><CD?0:6??(44?B>1?):):F14(7((41<4.+.*9.0))
@M03152:184:000000000-AWYW1:1:2106:10052:20900 2:N:0:TCGCCTTAATACCTGT
CCCAACTATCCCTATTAATCATTACGTCGATCCTAGAAACCAACAAAATAGGTTCGAACGTCCTATTTCATTATTCCATGCTAATGTATTCGAGCGATTGCCTGCTTTAAACACTCTAATTTTTTCAAAGTAACAGTCCTGACTCCCCGTAACACCAAACTAATGACATCACGGCTCGTCAGAAGGGAGAAATCAATGACGTTAGTACGTACCGAGGCACGACCGACGTATTGATCCCGAAATTCAACTACGAGCTTAGATCGGAAGAGCGTCGTGTAGGGAAAGAACAGGTATGGTTAGG
+
CCCCCGGGGGGGGGGGGGGGGGGGGGGGGGGGGGGGGGGGGGGGFGGGGGGGGGGGGDFGGGGGGGGGGGGGGGGGGGGGGGGGGGGGGGGGGGGGGFGGGEGGGGFGFGFGGGGGGGGGGGGGGGGGCFGGFGGGGGGG9DFGEFGGGEGGD9FEDFF?DF?FGGGGGGGGGCGDDBCCDGGFGFCDCGCFDGGGGFGFGGGFCFFGDCFFDD5?>AAF99?B@BFE)=CF6CCFF@D@F>FCFFFFFFFB?DD>FA299480(46:B0233;((47<<<?:>??:1<(24)3,)1.*((
@M03152:184:000000000-AWYW1:1:2106:13966:20953 2:N:0:TCGCCTTAATACCTGT
CCCAACTATCCCTATTAATCATTACGTCGATCCTAGAAACCAACAAAATAGGGTCAAACGTCCTATTTCATTATTCCATGCTAATGTATTCAAGCTAACGCTTGCTTTAAACACTCTAATTTTTTCAAAGTAACAGTCCTGATTTCCCACGACACCAAATTAATGACATCGCGGTTCCTCAGAAGGGAGAAACCAACTAAACCAGTACACACCGAAGGCGCGACCAACCTGTTAGTCCCGAAATTCAACTACGAGCTTAGATCGGAAGAGCGTCGTGTAGGGAAGGAACAGGCAAGGGTCA
+
CCCCCGGGGGGGGGGGGGGGGGGGGGGGGGGGGGGGGGGGGGGGGGGGGGGGGGGGFGGGFFGGGGGGGGGGEGGGGGGGGGGGGGGFGGGGGGGGGGGGDGGGGGGGGGGGGGGGGFGGGGGGGGGAFGGGGGFGGGGGGGGGGGGGGGGGG7FGFGFGFFGGFGGFGGDEGDGGGFDFFDG9DGEFGGGGGGGGGFG*2:?@CFFFGF?DGDGEF>2@E)9(6@BFE9>C4B?CAEF;B0>;=+<8;DFE?5>:BEF<E5>B6:861(1(((-(()4<B>1>(0440(.1(2())-*((
@M03152:184:000000000-AWYW1:1:2106:6535:20971 2:N:0:TCGCCTTAATACCTGT
CCCAACTATCCCTATTAATCATTACGTCAATCCTAGAAACCAACAAAATAAGATCAACGTCCTATTTCATTATTCCATGCTAATGTATTCAAGCGTTAGCCTGCTTTAAACACTCTAATTTTTTCAAAGTAACAGTCCTGTTTCCCCGCAACACCAAACTAATGGCATCACGGTTCTGCAAGAGGGAGGAATCAGTGAAGCCAGTACGTACCGGTGGCACGACCGACCTACTGACCCCGAAATTCAACTACGAGCTTAGATCGGAAGCACGTCGTGTAGGGAAAGAACAGGGATGTGTGAG
+
CCCCCGGGGGGGGGGGFGGGGGGGGGGGGGGGGGGGGGGGGGGGGGGGGAFGCFGGGGGGGGGGGGGGGGGGGGGGFGGDGFGGGGGGGGFFGGGGGGGGGGFGGGGGGGGFGGGGGEGGGGGGGFFFFGGGGGGGGGGGGFFFGGFED@CEGGGGG?FGG8EEE?FGGGFEGFGGGFGCFFGFGECGGGDEFGGG8DEFCCFCGFFCFFGGGGGFFA5*95@BBFB?BFEFF=:645)3)1:)+:6FCF4?D339A3;).9=0(((((.(.3;;??F4<2?04.7((.((-,*,9@-0))
@M03152:184:000000000-AWYW1:1:2106:13773:20994 2:N:0:TCGCCTTAATACCTGT
CCCAACTATCCCTATTAATCATTACGTCGATCCTAGAAACCAACAAAATAGAATCAAACGTCCTATTTCATTATTCCATGCTAATGTATTCAAGCGTATGCCTGCTTTAAACACTCTAATTTTTTCAAAGTAACAGTCCTGATTCCCCAAGACACCAAATTAATGACATCAAGGTTCTTCAGAAGGGAGAAACCAGTAATGACAGTACGTACCGAAGCACGACCAACATACTGATCCCGAAATTCAACTACGAGCTTAGATCGGAAGAGCGTCGGGTAGGGAAAGAACAGGTAGGTGTAGA
+
CCCCCGGGGGGGGGGGGGGGGGGGGGGGEGGGGGGGFGGGGGGGGGGGGGGGGGGGFGFGFFEFFFGGFGGGGGGGGGGGGGGGGGGGGGGGGFGGGGGGGGGGGFFGGGGGAADGGBFGGGGGGFGFGGGGGFFGGGGGGGGGGGGGGGGGGFGGG?FFGGGG8AFCGGGGGGFGFFGGGGGGGFD@EGGGGGGGGGFFGGFDGFFFGFGGDGGDF>E*9=>AAC9CAFFF6B4:8=D@?=48>FFFFGF@@DF9;;3>C5=?671@3,:>32(6;DFFFFB4:FF774(-)+(//5:A)
@M03152:184:000000000-AWYW1:1:2106:15772:21199 2:N:0:TCGCCTTAATACCTGT
CCCAACTATCCCTATTAATCATTACGGCGACTCTAGAAACCAACAAAATAGAACCGCACGTCCTATTTTATTATTCTATGCTAATGTATTCGGGCATAAGCCTGCTTTGAACACTCTAATTTTCTCAAGGTAAAAGTCCTGGTTCCCCGACACACCCAGTGAAGAGCATGCCGGCTCACCAAGAAGTAAGACCCAGCCAGACAGTACATACCGTTAGGCAGACCGCCCAGCCAGGCCCGAAATTAAACTACGAGCTTAGATCGGAAGAGCGGCGGGTAGGGAAAGAAAAGGGATGAGTAGA
+
CCCCCGGGGGGGGGGGGGGGGGGGGGGGGGGGGGGGGGGGGGGGGGGGGGGGGGGGGGGGFGGGGGGGGGGGGGGGGGGGGGGGGGGGGGGGGGGDGGGGGGGGGGFGGGGGGGGGGGGGGGGGGGGGGGGGGGGGGCFGGGFGGGGGGGEDGGGG@?F=FGGGFGGGGGGGCEGGGGGGFGGGGGGGGGGG,DEGFCFFFGGFGFFGFFCGD?EAFAEFBFF26(85>F?>FF05>6D(:>FC*1<A)+<(37<962,)))3::?138(1(-(((,0-365<><)3((,3(,*4)).2-)
@M03152:184:000000000-AWYW1:1:2106:22423:21259 2:N:0:TCGCCTTAATACCTGT
CCCAACTATCTCTATTAATCATTACGTCGATCCTAGAAACCAACAAAATAGGGTCAAACGTCCTATTTCATTATTCCATGCTAATGTATTCAAGCGCGAGCCTGCTTTAAACACTCTAATTTTTTCAAAGTAACAGTCCTGATTCCCCGCCACACCAACTTAATGACATGACGGTTCTTCAGAAGGGAGAAACCAGTGACACCAGTGCATACCGAAGGCACGACCAGCGTACTGATCTCGAAATTCAACTACGAGCTTAGATCGGAAGAGCGTCGTGTAGGGAAAGAACAGGTATGTGTAG
+
CCCCCGGGGGGGGGGGGGGGGGGGGGGGGGGGGGGGGGGGGGGGGGGGGGGGGGGGGGGGGGGGGGGGGGGGGGGGGGFFGGGGGGGGGGGGGGGGGGGGGGGCFGFGGGGFGGGGGGGGGGGGGGGGGGGGGGGGGGGGGGGGFGGG7ECEGGGGGGGGGG8D=FFEFFFGGGGGGCFGGGCAFCEFGGGFGCGGGGGFGGCCGFFGGFGG>>EBAD9AFDFAFBDFFE=D4:?CACFDFF57CFC7?F;EDGF@EF987C<;;;(18??>><>9<>?>232>.)4:<:?0.0./9)*.)
@M03152:184:000000000-AWYW1:1:2106:7003:21261 2:N:0:TCGCCTTAATACCTGT
CCCAACTATCCCTATTAATCATTACTGATATCCTAGAAACCAACGAAATCAGGACACCAGTCCTGTTCCATTATCCCATGCTGAAGTATTCAAAGGCTCGATTGCCTGCTTTGAACACTCTAATTTGCTCAAAGTAAAAGAGTAGGAACCCCAGAGATTATGCACAGAAGTTGCCCCCCATGCACGAAACCCCCTTTGACCGCCACCCAGTTAAGGACAGCGGTGAGTATCCTACAGTGGGGCGTGACCGGGACGGTACAGACCTTGACGGCCGACCAAGCCCGAGGCGCACGCCGAAATT
+
CCCCCGGGFGGGGFGGGGGGGGGGGGGGGGGGGGGGGGGGGGGGGGGGGGGGGGGGG@FFEGGGGGGGGGGGCEGGGGGGGGGGGGGGGFGGGGGGGEF@FDGGF<BFGGFGDEGFGGFGEGGGGGGFFGGGGGGGGEFDGGGGGFGGGGGGGGGFGBFGGGGFFGGFGGGGGG+@8CCGGGGDDGGEEGCEGGGGGFFF,;+:CBFGGFGFFGGAFFBFFA*-7@=CFC*9BF>DAEFFF@)(8>0><)).3971)-4):4.())6<::((-3126;(3:),7451(,4((45(57(9(.
@M03152:184:000000000-AWYW1:1:2106:14291:21272 2:N:0:TCGCCTTAATACCTGT
CCCAACTATCCCTATTAATCATTACTTCGGTCCTAGAAACCAACAAAATAGAACCAAAGTCCTATTCTATTATTCCATGCTAATGTATTCAAGCGAAAGCCTGCTTTAAACACTCTAATTTTTTCAAAGTAAAAGTCCTGGATCCCCTGCGCACTAAGTTAATAGCACGCAGGTTCCCCAGAAGGAAAGACCCGACCAGAGGCAGTGCTTGACGTGAGCCAAGACCACCCAGCCAGGTCCGAAATTCAACTACGAGCTTAGATCGGAAGAGCGCCGTGTAGGGAAAGAACAGGAAGGTGTT
+
CCCCCGGFGGGGGGGGGGGCGGGGGGGGGGGDGGGGGGGGGGGGGGGGGGGGGFGGGGGGEFGFDCFGGGGGGGFGGGGGFGGGGGEFFGGGGGGGGGGAFGGGGFGGFGAEAFFFGGFFGGGCEDFFGGFDFGGGCFGGGGGGGCCFGDGGGGGGGGGGFEFE;FGGGGGGGGGG6EFFDCGFGFGC8DFFCEEGEGCFGFGDEFFDFFGCFGGFFD@FF=FDDBDFE*<6FGFF>7C@EBE2;F);77FFFG3;EF1)7>)),82<9FFBB((((8(.6=1??43:<(.46*()0,0)(
@M03152:184:000000000-AWYW1:1:2106:7387:21337 2:N:0:TCGCCTTAATACCTGT
CCCAACTATCCCTATTAATCATTACGTCGATCCTAGAAACCAACAAAATAGGTCCGAACGTCCTATTTCATTATTCCATGCTAATGTATTCGAGCGATTGCCTGCTTTAAACACTCTAATTTTTTCAAAGTAACAGTCCTGACTTCCCGTAACACCAAATTAATGACATCACGGCTCGTCAGAAGGGAGAAATCAATGACGTTAGTACGTACCGAGGCACGACCGACGTATTGATCCCGAAATTCAACTACGAGCTTAGATCGGAAGAGCGGCGTGTAGGGAAAGAACAGGTATGTGTAGA
+
CCCCCGGGGGGGGGGGGGGGGGGGGGGGGGGGGGGGGGGGGGGGGGGGGGGGGGGGGGGGFGGGGGGGGGGGGGGGGGGGGGGGGGGGGGGGGGGGGGGGGGGGGFGFGGGGGGGGGGGGGGGGGGGGGFGGGAFGGGGGFFEGGGGGGGGGGGGGGGGGGGG8EFGFG?FGG68CDGDEFGGGGCEGGGGGG,9EGDFFGG?D5BFGGFGF>CEF44=AB@A=2>BF5>9)+:)1+63;DBAC6@<6<DF0:D@;442)4640--3::30((-29(06<?51517818:(-5+(10.*))
@M03152:184:000000000-AWYW1:1:2106:16115:21372 2:N:0:TCGCCTTAATACCTGT
CCCAACTATCCCTATTAATCATGAGTTCCTTGGCACCCGAAATTCAACTACGAGCTTAGATCGGAAGAGCGTCGTGTAGGGAAAGAACAGGTATGTGTAGATCTTGGTGGTAGCCGGATCATTAAAAAAAAAAATGTCAGACGTAATGTACGCCAAACTATATAGCATCAACTTCATTTCAATCAAGAACAATGTACTTCGTCCATTTAGGTAACGCACCTCTATCCAATATTCATGATGGAGGTCTTACTGACGTTCTGCGTACTGTCCTGCCGTCTACATTCTGTTGACTTGGCTCACC
+
CCCCCGFGGGGGGGGGGFGEGGGGGGGGGGGGGGGGGGGGGGGGGFGGGGGGGGGGGEGGFFFGGGGGGGGFFFFG@FFFGFFGGFFFFEG9?AFFF,,<,B,C,C=<D@=5,9CC>+++4<,,5AFECCC=+3,,3,,,38+++,+,,,83==+>,+6,7,5,,,,,+++3,,+,+,25+3=,*,,,,,4,,,5,,5,+1*/0*1:+2+22+1,2))-))(****/+/1)31+.++)+)2()()))+)3+))*)/)((.)(((-().-,))((,-()(.)*)*)*.)).,6)+,0))*-(
@M03152:184:000000000-AWYW1:1:2106:12313:21374 2:N:0:TCGCCTTAATACCTGT
CCCAACTATCCCTATTAATCATTACATCAATCCTAGAAACCAACAAAATAGGATCGAACGTCCTATTTCATTATTCCATGCTAATGTATTCAAGCGTTAGCCTGCTTTAAACACTCTAATTTTTTCAAAGTAACAGTCCAGTTTCCCCGCAACACCAAATTAATGGCATTACGGTTCATCAGGAAGGAGGAATCAGTAAGACCAGTGCATACCGGAGGCACGACCAATCTACTAACCCCGAAATTCAACTACGAGCTTAGATCGGAAGAGCGTCGTGTAGGGAAAGAACAGGTACAGAGGA
+
CCCCCF?DFFGGFGGGGGGGDGGGG9FD<FFGGGGGFGGGGGGGGGGGGGGCGDGC:FCCCFGGGGFGGGGGGGGGGG<FDDFGGGGGGGGGGGGGGGGDGGGGGGGGGGGFGGGGGCFCGCFGGDGGGGGGG,CFGFGGGGFFFGGCEGGGGGGGEFGGGGGG8DGGGDGDFEGGGFGC8FFGGGGGGGCGGGGGGGC?A=8DGFF7CFGDCDC?A5):FAFAFADFFCEC9DAFF97=D>?2++9AC+831C>05=67<3<@6?D0(((6((((-0()).45()4.(,1()+)**)*((
@M03152:184:000000000-AWYW1:1:2106:11417:21586 2:N:0:TCGCCTTAATACCTGT
CCCAACTATCCCTATTAATCATTACGTCAACCCTAGAAACCAACAAAATAAGATCGACGTCCTATTTCATTATTCCATGCTAATGTATTCAAGCGTTAGCCTGCTTTAAACACTCTAATTTTTTCAAAGTAACAGTCCTGTTTCCCCGCAACACCAAGTTAATGGCATCACGGTTCTACAAGAGGGAGGAATCAGTGAGACCAGTTCATACCGTTGGCACGACCGACCTACTGACCCCGAAATTCAACTACGAGCTTAGATCGGAAGAGCGCCGGGTAGGGAAAGAACAGAGATATGCAGA
+
CCCCCGGGGGEFGDGGGGGFEFGGGFGG@FFGGGFDFEGGGGGGGDGGGCEFFGGFGGGGGGGGGGGGFCFFGFGCECF?FFFGFEFAEFFGGGGBFCFGGFGGFFG9FCDFDFGGF,E9FBDGFGGGGGGGGEAFFGGEFGGGGGGEEGGGGDGGGGGGF8EF,@=AFFGGED+@8DFDFF,3=8CGEGG8DFDCCCEAEGFDFFFGDADGGG5@6FCA>AEF>ABBBF=AFGFGF9C>EF:EFFC@.;=617::)973363<:(((,1((-(((30361)(.1??0.,((.+)/0):).
@M03152:184:000000000-AWYW1:1:2106:24910:21588 2:N:0:TCGCCTTAATACCTGT
CCCAACTATCCCTATTAATCATTACGTCAACCCCAGAAACCAACAAAATAAGATCGACGTCCTATTTCATTATTCCATGCTAATGTATTCAAGCGTTAGCCTGCTTTAAACACTCTAATTTTTTCAAAGTAACAGTCCTGTTTCCCCGCAACACCAAGTTAATGGCATCACGGTTCTACTAGAGGGAGGAATCAGTGAGACCAGTTCATACCGTTGGCACGACCGACCTACTGACCCCGAAATTCAACTACGAGCTTAGATCGGAAGAGCGTCGTGTAGGGAAAGAACAGGTAGGTGTACG
+
A@CC@FFGFGGGGFGGGGGGGGGGGGGGGGGGGGGGFFGGFGGGGGGGGGGGFGFGGGGGGGDGGGCEGGGGGGGGGGGGGGGGGGGGCFGGGGGEGGFFGGGGGGGFGGGGGGGGGGGGGGGGFDFGFFGGCFGGFFFEGFGFFGGGE7EGGEGFGGGFF;DFFGGGGGCGDFG>F93@=,=BDCEFE68E:F,5,2,3,0A57BFFGCCFGGGE>C@FDDE=29B)8AEFFGFGFDG@FFA?+:9A?CF60C>(6)736)(-439?<(34:0,445)5(.4;6@:<0.(-)+(*/.*)(
@M03152:184:000000000-AWYW1:1:2106:15518:21645 2:N:0:TCGCCTTAATACCTGT
CCCAACTATCCCTATTAATCATTGCTTCGGATTCTGAAAACCAACAAAATAGAACTGAAGCCCTATTTCATTATTCCATGCTAATGTATTCAAGCGTACGCTTGCTTTAAACACTCTAATTTTTTCAAAGTAAACGTCCTGGTTCGGCCGCCGAGCCCAGTTAAGGGCCGACGTTCCCCCAGAAAGAGGTGGTCCGAAAACCGGCAGTACAGACCTTGCGGCCGACCGCCGTTGGGCCACCGAAATTCAACTACGAGCTTAGATCGGAAGAGCGTCGTGTAGGGAAAGAACAGGTATGCGT
+
CCCCCGGGGGGGGGGGGGGGGGGGGGGGGGGGGGGGGGGGGGGGGGGGGGGGGGGGGGGGGGGGGGGGGGGGGGGGGGGGGGGGGGGGGGGFGGGGGGGGGGGGGGGFGGFEGGGGGFGGGGGGGGGGGGGGGGFDFF7FGGGGGGGGGGGGGGGGGGGGGGGGGGFCDGGGGGGGGGGGGGCFFGGGGGGGGGGGG4CDGCD2EBFCCAD@F:*28A;EE@FFB@FF57;@>GFG4,<?@>B9B44F<79286<BEF13AFBB<?FFBF<<0,-837(.49AE<>:0<24?1:)1*5*((
@M03152:184:000000000-AWYW1:1:2106:17233:21688 2:N:0:TCGCCTTAATACCTGT
CCCAACTATCCCTATTAATCATTACGTCGATCCTAGAAACCAACAAAATAGAATCAAACGTCCTATTTCATTATTCCATGCTAATGTATTCAAGCGTGAGCCTGCTTTAAACACTCTAATTTTTTCAAAGTAACAGTCCTGATTCCCCACAACACCAAATAAATGACATCATGGTTCGTCAGAAGGGAGAAACCAACAATGCCAGTACGTACCGAGGCACGACCGACATGATGGTCCCGAAATTCAACTACGAGCTTAGATCGGAAGAGCGTAGTGTAGGGAAAGAACAGGTAGAGGTAGA
+
CCCCCGGGFGGGGGGGGGGGGGGGGGGGGGGGGGGGGGGGGGGGGGGGGGGGGGGGGGGGFGGGGGGGGGDGGGGGGGGGGGGGGGGGGGGGGGGGGGGGGGGGGGGGGGGGGGGGGGGGGGGGGGGGGGGGGFGGGGGGGGGGGGGFGGGCEGGGGGGGGGGGGGGGC+DFDDGEGC?EGGGGGG7D@EGGGGFGGGGBD?=DFACGDFGFGGGE>E>CFFFABA>BBFFB6C3DFBDDFF:EAFEF?8A4;C>@F<8<3C7@@<;(.(4((-(5AFA<<585:??:1(3)60)*),*))
@M03152:184:000000000-AWYW1:1:2106:21156:21704 2:N:0:TCGCCTTAATACCTGT
CCCAACTATCCCTATTAATCATTACGTCAACCCTAGAAACCAACAAAATAAGATCGACGTCCTATTTCATTATTCCATGCTAATGTATTCAAGCGTTAGCCTGCTTTGAACACTCTAATTTTTTCAAAGTAAAAGTCCTGTTTCCCCGCAACACCAAGTTAATGGCATCACGGTTCTACAAGAGGTAGGAATCAGTGAGACCAGTTCATACCGTTGGCACGAACGACCTACTGACCCCGAAATTCAACTAGGAGCTTAGATCGGAAGAGCGTCGTGTAGGGAAAGAAACGGCTGGTGAAGT
+
C<@CCG@EFCFGGFGGGGFFFGGFFFDFGGFGGAFGGGGEGGGGGGGGGGFGGGGCFFECCEFGFGFGDFGEF<FGFGGGGGFGGGGCGGGGGGEEFGGGFGGFDGGGGGGGGGGGGGGCFDFEF<FF9FGC,AE?FAECFCFCFGDCEDCCFEGFGGFFFFEF,@DE6=8C@@=E?DFFG?DGC,8=?FGGFFGGGGGFG6CDD89EFFC?CGGEF>8@AA*:=F9A>AEFAF=<6>DFFFFF+1>FFG*6=CFDAC3)9770(/,88@11((4:8<-4(5,5(80((-(-(*()0)0))
@M03152:184:000000000-AWYW1:1:2106:15588:21739 2:N:0:TCGCCTTAATACCTGT
CCCAACTATCCCTATTAATCATTACGTCAATCCTAGAAACCAACAAAATAGGATCAAACGTCCTATTTCATTATTCCATGCTAATGTATTCAAGCGCTTGCCTGCTTTAAACACTCTAATTTTTTCAAAGTAACAGTCCTGATTCCCCGCAACACCAAATTAATGACATTACGGCTCATCAAGAGGGAGGAATCAGCAAGGCCAGTTCATACCATTGGCACGACCAACCTGCTGACCCCGAAATTCAACTACGAGCTTAGATCGGAAGAGCGTCGGGTAGGGAAAGAACAGGTATGTTTAA
+
CCCCCGGGGGGGGGGGGGGGGGGGGGGGGGGGGGGGGGGGGGGGGGGGGGGGGGGGGGGGGGGGGGGGGGGGGGGGGGGGGGGGGGGGGGGGGGGGGGGGGGGGGGGGGGGGGGGGGFGGGGGGGGGGGGGGGGGGGGGGGGGGGGGGEGGGGGGGGGGGGGGGGGGGGGFAFEGEGGGGGGGGGGGGGGDGG9DFFGGFGF+=@AFDFF@CCFGFAAEFFAEB=>@>9FBAFDE7FFD=F@45CCEFCFF31CEBF=>3;)<<;DD((6(1(/((-87??B?@::?:04:(.<.)/)2))
@M03152:184:000000000-AWYW1:1:2106:9943:21746 2:N:0:TCGCCTTAATACCTGT
CCCAACTATCCCTATTAATCATTACGTCGACCCTAGAAACCAACAAAATAGGGTCAAACGTCCTATTTCATTATTCCATGCTAATGTATTCAAGCGCGAGCCTGCTTTAAACACTCTAATTTTTTCAAAGTAACAGTCCTGATTCCCCGCCACACCAACTGAATGGCATGACAGTTCTTCAGAAGGGAGAAACCAGTGACACCAGTGCATACCAAAGGCACGACCAGCGTACTGATCTCGAAATTCAACTACGAGCTTAGAACGGAAGAGCGTCGTGTAGGGAAAGAAAAGGAAAGTAGAA
+
CCCCCGGGGGGGGGGGGGGGGGGGGGGGGGGGGGGGGGGGGGGGGGGGGGGFFFGGGGGGEFGGGGGGGFCFFGGGGGGFGAFGGGGGFGGGGFGGGGGGD@FGFFGGGGGGGGGGGGGGGGGGGGGGGGFGGGGGGCGFGGGFGGGGGGCGGGGGGGGFFGGGGCFFGDFGGGDFDE?:FGGFGGGGGDGGGEGGGGGFCFC=EFFFFFGGDFGA*;>F>9?=@ABABA9DFCE>8/+78@BF=63A?>A;0D>(846;<)718<;B:?0(-(4(,08<<>?>4)3.,((-(*()1)*))
@M03152:184:000000000-AWYW1:1:2106:26253:21756 2:N:0:TCGCCTTAATACCTGT
CCCAACTATCCCTATTAATCATTACGTCGATCCTAGAAACCAACAAAATAGGTCCGAACGTCCTATTTCATTATTCCATGCTAGTGTATTCGAGCGATTGCCTGCTTTAAACACTCTAATTTTTTCAAAGTAACAGTCATGACTTCCCGTAACACCAAATTAATGACATCACGGCTCGTCAGATGGGAGAAATAAATGACGTTAGTACGTACCGAGGCACGACAGACGTCTGGATCCCGAAATTCAAATACAAGCTTAGATCGGAAGAGCGTCGTGGAGGGAACGGACAGCAGTGTGTAAG
+
-ACCCGFG<FCFGGFGGGGFFGFG9FFECGGGCFGACCFGDFFGGEFGGGGGCFGGFCFCFF7FGGGFCFCEFGGFFGGGGGGDGGGCEFEFFGGG7FFFGGAFF=FGGG9EGAEEFGEGGGCEF@?,CEFCFGFAGD,9,,@F9FEG>FGCBEE>D8D>,6@==@,@9??88=+=CCC6?3=,6,8D+4@,<,2EGDC5+;9=C;>+<?DFCDE>4>=A4>8(/85B58()00*9.372).)76+9+.28))2).+/))))4((-,.(.(-1(-(()4((0.)()-,41((.34*/(2)-
@M03152:184:000000000-AWYW1:1:2106:8675:21770 2:N:0:TCGCCTTAATACCTGT
CCCAACTATCCCTATTAATCATTACTTCGGTCCTAGAAACCAACGAAATAGAACCAAAGTCCTATTTTATTATTCCATGCTAATGTATTCGGGCGTAAGCCTGCTTTGAACACTCTAATTTTTTCAAAGTAAAAATCATGGTTCCCTGCCACACCCAATAAAGTGCATAACAGCTCACCACGAGGTAAGCCTCCACCGCTCCAGTACACACCCAAATAGGCGGACCGGGCGGCAAAGGCCGCAATTCAACTACGAGCTTAGATCGGAAGAGCGTCAGGTAGGGAAAGAAAAGGCAAGTGTG
+
CCCCCGGGGGGGGGGGGGGGGGGGGGGGGGGGGGGGGGGGGGGGGFGGGGGGGGGGGGGGCFGGGGGGDGGGGGGGFGGGGG9FFGGGFGGGGGDEFCCFFFGGGGGGCGGGGGGGGFGGGGGGFFFFFGGGGGGGGFGFFGFGGCFGGGGFGGGGGGG?E,,,7@EFGGGFGF???FGGGGE7CCF;9EGGFFFGFGGFGDGFGFFDFFGGGCGFF>=*35>@>BBA>DFAB)6<6?F:3(7(5=4/<>840953)(()))6)2(((((4(31,((066)<(5<)(((.(((*(.))0-)
@M03152:184:000000000-AWYW1:1:2106:24805:21802 2:N:0:TCGCCTTAATACCTGT
CCCAACTATCCCTATTAATCATTACGTCGATCCTAGAAACCAACAAAATAGGTTCGAACGTCCTATTTCATTATTCCATGCTAATGTATTCGAGCGATTGCCTGCTTTAAACACTCTAATTTTTTCAAAGTAACAGTCTTGACTCCCAGTAACACCAAACTAATGACATCACGGCTCGTCAGAAGGGAGAAATAAATGACGTTAGTACGTACCGAGGCACGACCGACGTATTGATCCCGAAACTCAACTACGAGCTGAGATCGGAAGAGAGTCGTGTAGGGAATGAACAGGTATAGGTCGA
+
@CCCCGGGFGGGGGGFGFGGGGGFFGGECEGGEGGGF9EF8EFFFGGGFFEGFF9FGGFGC@FFGGGGCGGGGGDFFFGGG@EFGGFD9FG@EFCCFFGGF9FCFFFFEEEFF,A<FFGFGGGFGGGGE9FFGGGGGG,9,,@DFGG,@EDAFGGCEGCGGEFC8;=D88?DE+=8@CC6+3EBDEDFGCDD,>F,@CA?EDD5@CCF*AF75?C*@A2@A)*/25>ADFF4+77;1(1/86)7*2;56*660<326)(:>2?((-((,.(,)-8:?55>?:0).*-.4(.5)+)//)*((
@M03152:184:000000000-AWYW1:1:2106:9176:21883 2:N:0:TCGCCTTAATACCTGT
CCCAACTATCCCTATTAATCATTACGCCGATCCTAGAAACCAACAAAATAGGGTCAAACGTCCTATTTCATTATTCCATGCTAATGTATTCAAGCGCGAGCCTGCTTTAAACACTCTAATTTTTTCAAAGTAACAGTCCTGATTCCCCGCCACACCAACTTAATGACATGACGGTTCTTCAGAAGGGAGAAACCAGTGACACCAGTGCATACCGAAGGCACGACCAGCGTACTGATCTCGAAATTCAACTACGAGCTTACATCGGAAGAGCGTCGTGTAGGGAAACAATATGTAGGGGTAT
+
CCCCCGGGGGGGG<EGFFGGGGGGGCFGGGGDGGGGG9AFFFFGGCFGGCGGGFGGGGG>FDFGGGGGGCFGGGGGGGFCFGGCF9FG<FFFAEFGGGGEGGGFGFFEFGDF9=FDFFFEGFGGGGGF,?EFFFCGG9FFAFFCCFGG+CE+BECEGB>DGCFDDEFGG?AFCEDGGFGGGGCGDDE7EEGEGGFGGGGFDFGCGF>FFFDGGCC>D*:>A(5>>9BF)2,=>7)2:57:F@EF6+.;CGA=6D>0>@<).-6-33(3(((((-(--)(.).(0(..())).)+.*)(*-)
@M03152:184:000000000-AWYW1:1:2106:11592:21990 2:N:0:TCGCCTTAATACCTGT
CCCAACTATCCCTATTAATCATTACTAAGACCCTAGAAACCAACGAAATCAGGATCCCAGTCCTGTTCCATTATCCCATGCTGAAGTATTCAAGGCTCGATTGCCTGCTTTGAACACTCTAATTTGCTCAAAGTAAAAGAGTAGGAACCCCAGTCATAATATCCAGAGTTGCCCCCAGAAAGTACTACAACCTTTGACCGCCACCCAGTTAAGGACAGCGGTGAGTATCCTACAGTGGGGCGTGACCCAAACGGAACAGACCAGGACGGCCGACCAGCCGGAGGGCACGCCGAAATTCAAA
+
CCCCCGGGGGGGGGGGGGGGGGGGGGGGGGGGGGGGGGGGGGGGGGGGGGGGGGGGCFFFFFGGGGGGGGGGGGGGGGGGGGGGGGGGFGFFGGGGGGGGGGGGGGGGGGGGEFFGGFFGGGGGGGGGGGGGFFGGGAEFGGGGGGGGG+CEGFGGGGCEECGGGCDFGG?AFCFGDCCC?EFC8=FGFGG>,DA8EGDDG>DA85FGDFC;CGGAFFFBF=5=DCEFFA569C9=+:9>*26=E4@49<5(6<)6)338(4;(((,6:>(291(71)-((0,),)4((,12>E0)*.24)
@M03152:184:000000000-AWYW1:1:2106:9137:22004 2:N:0:TCGCCTTAATACCTGT
CCCAACTATCCCTATTAATCATTACGTCGATCCTAGAAACCAACAAAATAGAATCAAACGTCCTATTTCATTATTCCATGCTAATGTATTCAAGCGTATGCCTGCTTTAAACACTCTAATTTTTTCAAAGTAACAGTCCTGATTCCCCAAGACACCAAATTAATGACATCAAGGTTCTTCAGAAGGGAGAAACCAGTAATGACAGTACGTACCGAAGCACGACCAACATACTGATCCCGAAATTCAACTACGAGCTTAGAACGGAAGAGCGTCGTGTAGGGAAAGAACAAGTAGGTGTAGA
+
CCCCCGGGGGGGGGGGFFGGGGGGGGGGGGGGGGGGGGGGGGGGGGGGGGGGGGGGGGGGFFGGGGGGGGGGGGGGGGGGGGGGGGGGFGFGGGGGGDGFFFFFCFGGGGGFFGGGGGGGGGGFGGFGGGGGGGCEGGGGGFGEFGGC8CGG?EGGGGGFGGGGAAFDFDGGGG?EGGGCGGC;FF7,6@DEG8DFGGGBDFFDFD?FGFF?D6@BF559?8*:>@=>FF9C+B6B@BD=A=4A8BCF??;@24;9F8*4**.3,,(((/62,(,3:F<ADFFFF471((,.57)@F2*))
@M03152:184:000000000-AWYW1:1:2106:17709:22053 2:N:0:TCGCCTTAATACCTGT
CCCAACTATCCCTATTAATCATTACGGTGATCCTAGAAACCAACAAAATAGAATCATGCCGTCCTATTTTATTATTCCATACTAATGTATTCAAGCAAAATGCCTGCTTTAAACACTCTAATTTTTTCAAAGTAAAGGTCCTGGTTCCCCGCGACACCCAATTAAGGGCATCGTAGTTCTCCAGAAGGTGAGAAATTGACTACACCAGTTCATACCCCTTAAGGCACGACCGATGTGTCAATCCCGAAATTCAACTACGAGCTTAGATCGGAAGAGCGTCGTGTAGGGAAAGAACAGGTAA
+
CCCCCGGGCFFFGGGGGGGFFGGGGGGGGGGGGGGFFGGGGGGGGGFFFGGGGGGCFFGFGFGGGGGGGFGGCDFGGGGGFGGGGGFFGGFGGGGFGGGDCGGCF,E8FGGGABFDGGGGGGGGFGFGGGGGFGFGGGE?9FGGFGGF9>8ECGGGGGGGGGGFGGGGDGFDEFGFDFCGFECEDFGFFGGGGGGGGGGFGGGEG?FF7BFFGGGFFF=F>CC@CCC>BBBD4?(2=8+98>65AD?EBF6?C7+.A;(3;>9EF<C?)1;;?0:(4),,4)(),9317:((.:1?)(06.
@M03152:184:000000000-AWYW1:1:2106:15131:22068 2:N:0:TCGCCTTAATACCTGT
CTCAACTATCCCTATTAATCATTGCTTCGGATTCTGAAAACCAACAAAATAGAACTGAAGCCCTATTTCATTATTCCATGCTAATGTATTCAAGCGTACGCTTGCTTTAAACACTCTAATTTTTTCAAAGTAAACGTCCTGGTTCGGCCGCCGAGCCCAGTTAAGGGCCGACGTTCCCCCAGAAAGAGGTGGTCCGAAAACCGGCAGTACAGACCTTGCGGCCGACCGCCGTTGGCCACCGAAATTCAACTACGAGTTAGATCGGAAGAGCGTCGTGTAGGGAAAGAACAGGGATGTGGAA
+
CCCCCGGGGGGGGGEGGGGGGFGGGGGGGGFGGGGGGGGGGGGGGGGGGGGGGGGGGGGGGFGGGGGGGGGGGGGGGGGGGGGGGGGGGGGGGGGGGGGDGFGGGGGGFGGGGDFGGGGFFFFGGGGGGGGGGGGGGCEGFFGGFGDGEGGGGGGGGGGGGGGGGGGGGDGGGGGGGGFGGGGGFCFGGCFGCFGGGGGEFDG>GFEFFFGGFGF6FFEEB(:@F1;EEEFFEGBGFFGFFFFB>457<D@24>B<:?FFB>A????>?::>6?9,278>FFFF6>14(313(=(./)2-)
@M03152:184:000000000-AWYW1:1:2106:8162:22100 2:N:0:TCGCCTTAATACCTGT
CCCAACTATCCCTATTAATCATTACGTCAACCCTAGAAACCAACAAAATAAGATCGACGCCCTATTTCATTATTCCATGCTAATGTATTCAAGCGTTAGCCTGCTTTAAACACTCTAATTTTTTCAAAGTAACAGTCCTGTTTCCCCGCAACACCAAGTTAATGGCATCACGGTTCTACAAGAGGGAGGAATCAGTGAGGCCAGTTCATACCGTTGGCACGACCGACCTACTGACCCCGAAACTCAACTACGAGCTTAGATCGGCAGAGCGTCGGCTAGGGAAAGAACAGGTATGGGTAGA
+
CCCCCGFG9FFGGGGGGGGFFEFGGFEGGFGGGGGGGGFGGGGGGGGGGGGGGFGGCGGDGGGCF9FCDFFGGGGGFGGFGGGGGGGE9EGCFG@6CFCDFFGDFGGFGGGGGGGEGAFGG9FGGEGGDGFGCGGGGFFGFGFDFFFFDGGGGGGGGEDGGAFFFFEE=DF6ED8=DGGFCEFEF=+@@CFDGGFGGFGFGGF=@B6F99BCDG55AA@?DDD2=@=8BA@FFF2;5;CB:>);AA(;<FFF@C56F<22)5:0(-4(8?9(((4((04,151>:542((.-)0()).:1)
@M03152:184:000000000-AWYW1:1:2106:6373:22310 2:N:0:TCGCCTTAATACCTGT
CCCAACTATCCCTATTAATCATTACTTCGGTCCTAGAAACCAACAAAATAGAACCAAAGTCCTATTCTATTATTCCATGCTAATGTATTCAAGCGAAAGCCTGCTTTAGACACTCTAATTTTTTCAAAGTAAAAGTCCTGGATCCTCTACGCACTAAGTTAATAGCACGCAGGTTCCCCAGAGGGAAAGACCCGACCAGAGGCAGTGCTTGACGTGAGCCAAGATCACCCAGCCAGGTCCGAAATTCAACTACGAGCTTAGATCGGAAGAGCGTCGGATAGGGACAGAACAGAGAAGTGTG
+
CCCCCGGGGGGGGF<EEFGGGGGGGGGGGGG>FGFGGGGGGGGGFFEECFDFGGGGGFGFGGFGACFF<EEFFGGGF9C<FCF9CFFFCAFGGGGGGEGFEF@FFFCGDGFFFFFGGGGGGFCFFADFCEC<CFAFGFFCEGGCB,C;9;8C>ECEFGGGGGGFGGGGG8CC6DF8=9DDDGF7CDG@,@,D=CECC6:A,9C87C@+C+;CFC79A?@56:*)**.3/*5*99@DF@*.?@B26+8+97;(.1.689()))1?(1760;DD>9?1-)(-.)()()((58:4(+.)0)*6.
@M03152:184:000000000-AWYW1:1:2106:24177:22348 2:N:0:TCGCCTTAATACCTGT
CCCAACTATCCCTATTAATCATTACGTCGATCCTAGAAACCAACAAAATAGGTTCGAACGTCCTATTTCATTATTCCATGCTAATGTATTCGAGCGATTGCCTGCTTTAAACAATCTAATTTTTTCAAAGTAACAGTCCTGACTCTCCGTAACACCAAACTAATGACATCACGGCTCGTCAGAAGGGAGAAATCAATGACGTTAGTACGTACCGACGTACGACCGACGTATTGATCCCGAAAGTAAAATAAGAACTTACATCAGCATAGCGTTGTGTAGGGAAAGAACAGCGATGAGTCAT
+
CCBCCGFGGGG@FFGGFGC@EGFGGGG8@FFFGFECF<EDGFGCGGGGA,E86CCC,;E@:,,BF@FEGGCDFCE,CF9@6CFC@EFF<6@F<<BFGGF,9,5?E8EFD,A?A,,:CECGGGGFG,5,AF<AB,,?E9,<EG8,E,@=4DFCDA8CDF=DDGCFAFD=?8=,=+=6=C+@DAEF?888=E8@9>E,,5=8E00:7EA@7AC**3**/30**02652252=<FCD)+;(/,5:)111/17:+..+.665)6.4)5)6)6).(4((,-./580.3>6)4(1333>*(*).*))
@M03152:184:000000000-AWYW1:1:2106:11759:22396 2:N:0:TCGCCTTAATACCTGT
CCCAACTATCCCTATTAATCATTACTTAAGCTCTAGAAACCAACGAAAGTAGAACTTAAGTCCTATTTCATTATCCCATGCTAATATATTCAAAGGCTAGGTTACGCCTGCTTTGAACACTCTAATTTCTTCACAGTAAAAGATTTAGATAACTTTAATCCTCAATTACGAATAAAAGAGGAGTATATCTAAAAGGAAGGAAATAAAGATTTTAGTTCACACTTTAAAAGTGGACCGTAAATTCTCTATTAACCGAAATTCAACTACGAGCTTAGATCGGAAGAGCGTCGTGTAGGGAAAA
+
CCCCCGGGGGGGGGGGGGFGGGGGGGGGDFGGGGGGGGGGGGGGGGGGGGGGGGGGGGGGGFFGGGGGGGGGGGGGGGGGGG<EDGGGGGGGGGGGGGGGGGGGGGGGGGGGGGGFEEGFC@FGGFFGGGGGFCFGEGGGGGGCEGGGGGGGGGGGGGGGFGFFEGFFGGGD?FDGGGGGGFGEFFGFGGGGGGGEEGCEGG?EGFFDGFGGGGFCDB;<DEB8DEFCFFDD5DDD*:CDA*3*=F*?C;AE;*9>95:**1/9643<4-):5>7*/+/(6?(8(0-4/3.((*16)(2,(
@M03152:184:000000000-AWYW1:1:2106:10708:22674 2:N:0:TCGCCTTAATACCTGT
CCCAACTATCCCTATTAATCATTACGTCGATCCTAGAAACCTACAAAATAGGGTCAAACGTCCTATTTCATTATTCCATGCTAATGTATTCAAGCTAACGCTTGCTTTAAACACTCTAATTTTTTCAAAGTAACAGTCCTGATTTCCCACGACACCAAATTAATGACATCGCTGTTCCTCAGAAGGGAGAAACCAACTAGAACAGTACACACCGAAGGCGCGACCAACCTGTTAGTCCCGAAATTCAACTACGAGCTTAGATCGGAAGAGCGTCGTGTAGGGAAAGAACAGGAATGTATAG
+
CCCCCGGGGGGGGGGGGGDFGGGGG@FGGGGGDGGGGGGGGGFGGGGGGGGGGGGGGGG7CFEGGGGGGGGGGGFDEFFEFGGGGFGGDECFGGCEFFGGGCGGGADFGGFFGGGGG9DF,CFCCGGGGGAFG9CCF?FFGGGG;F;AEGECGGGGGG8DCFGFDFFDFCCE,==93=9FGGG9DFEGGGFGGEGGGGGF,++51?@8CACCD69BDD@?5)@=)4-?59BF4C?@85?@DBA6+1?FE7;)(226).177).1;026<((,-4((().:A3140).2(,((.*))1)*.-
@M03152:184:000000000-AWYW1:1:2106:25084:22714 2:N:0:TCGCCTTAATACCTGT
CCCAACTATCCCTATTAATCATTACGTCAACCCTAGAAACCAACAAAATAAGATCGACGTCCTATTTCATTATTCCATGCTAATGTATTCAAGCGTTAGCCTGCTTTAAACACTCTAATTTTTTCAAAGTAACAGTCCTGTTTCCCCGCAACACCAAATTAATGGCATCACGGTTCTACAAGAGGGAGGAATCAGTGAAGCCAGTTCATACCGGTGGCACGACCGACCTACTGACCCCGAAATTCAACTACGAGCTTAGATCGGAAGAGCGTCGTGTAGGGAAGGAACAGGAGTGTGGAGA
+
CCCCCGGGGGGGGGGGGGGGGGGGGGGGGGGGGGGGGGGGGGGGGGGGGGGGGGDGGDGGGGGGGGGGGGG9FGGCFGAFFGGGGGGGGGGGGGGGGGDGGGGGGGGGFFGGGGGGGGGGGGGEEGDGGGGGEGGFGGFFGGGGGCFGGGGGGGGFGDGGGGGFGGGGGGFEGGDEGGGDCG=8DCECCEGDGGFGDFF+@7FFGFFGGFG5?DEEBA=AB>@A25@EBF=F4FF4?1<@D0AE=FFF3;A??>>@F3/><96:1(((((4(473??)6A(04)(74.(,(((*.**(*,(
@M03152:184:000000000-AWYW1:1:2106:10506:22876 2:N:0:TCGCCTTAATACCTGT
CCCAACTATCCCTATTAATCATTACGTCAACCCTAGAAACCAACAAAATAAGATCGACGTCCTATTTCATTATTCCATGCTAATGTATTCAAGCGTTAGCCTGCTTTAAACACTCTAATTTTTTCAAAGTAACAGTCCTGTTTCCCCGCAACACCAAGTTAATGGCATCACGGTTCTACAAGAGGGGGGAATCAGTGAGACCAGTTCATACCGTTGGCACGACCGACCTACTGAACCCGAAATTCAACTACGAGCTTAGAACGGAAGAGCGTCGGATAGGGAAAGAACGGGAAAGGGTAGA
+
CCCCCGFGGGGGGGGGGGGGGGGGGGGGGGGGGGGGGGGGGGGGGGGGGGGGGGGGEGGGGGEGGGGGGGGGGGGCFGGFGFGGGFGGGGGGGGGGGGGGGGGGGGGGGGGGFGGGGAFEGGGGGGGGGGGGGGGGGGGGEDGGDFGEGG@EGG+BEGGGGGGGGGGGGGGEGEGGGFGGGGGGGGGGGGG>FGGFGGCFC*;?FFFG*0:CGGGFFF?45<56066BE?BF6*)2<?G>EFFFBFA=<FFFBDDBFA>5))-(((2(,(---,,(-)58(7343)4(((-((*.))(2()
@M03152:184:000000000-AWYW1:1:2106:12461:22973 2:N:0:TCGCCTTAATACCTGT
CCCAACTATCCCTATTAATCATTACGTCAACCCTAGAAACCAACAAAATAAGATCGACGTCCTATTTCATTATTCCATGCTAATGTATTCAAGCGTTAGCCTGCTTTAAACACTCTAATTTTTTCAAAGTAACAGTCCTGTTTCCCCGCAACACCAAGTTAATGGCATCACGGTTCTACAAGAGGGAGGAATCAGTGAGACCAGTTCATACCGTTGGCACGACCGACCTACTGACCCCGAAATTCAACTACGAGCTTAGATCGGAAGAGCGTCGTGTAGGGAAAGAACAGGTTACATGAGG
+
CCC@CFGGGGGGGGGGGGGFGGGGGGGG;@EFGAAFGFGGGGGGG@FGGGGFFFCFEEFGEGGGCGGGGFGGGGGFFGGGGGGGGGGFFGEGDGGCGGGGGGGGGGGGGGGCFGGGGAEFFFEGGCCFGGGFFGGGCBEFGGGCFGGEGEEGFEBF8BFGFGFGGFCFGGGDGGGGGFGF6@?GG++@CED,@FGGGGGFG9FDFBFFGFFGGGG>AF@AB@EAAF>):AEFFG=8F=D>>>)/@;.;CCAD;<B0AEFFFF3(147(.3;666((,0).34(03:0(313-.+)*0)*5(
@M03152:184:000000000-AWYW1:1:2106:8567:23160 2:N:0:TCGCCTTAATACCTGT
CCCAACTATCCCTATTAATCATTACGTCGATCCTAGAAACCAACAAAATAGGGTCAAACGTCCTATTTCATTATTCCATGCTAATGTATTCAAGCGCGAGCCTGCTTTAAACACTCTAATTTTTTCAAAGTAACAGTCCTGATTCCCCGCCACACCAACTTAATGACATGACGGTTCTTCAGAAGGGAGAAACCAGTGACACCAGTGCATACCGAAGGCACGACCAGCGTACTGATCTCGAAATTCAACTACGAGCTTAGATCGGAAGAGCGTCGTGTAGGGAAAGAACAGATCAGTATAG
+
CCCCCGGGFFGGGGGGGGGGGGGGGGGGGGGGGGGGGGGGGGGGGGGGGGGGGGGGGGGGGEGGGGGGGGGGGGGGGGFGGGGFGGGGCFGGGGGGGGGDGGGGGGGGGGGGGGGGGFGGGGGGGGGGGGGGGGGGGGGGGGFGFGGGGGEGEGGGGGGFGGFGGFGDGGGFEGDGGGGGGGFCGGGGGGGFGFFFGGGFGCGDFFFGGFGGDGGDFF>AADEA@=>FEB@FFGF=8)C16=BDF=CCCGFFFGFF5;<EE)<?6:19???>28B9?)4)-)(8104<4?B()+)/*)*))
@M03152:184:000000000-AWYW1:1:2106:12832:23166 2:N:0:TCGCCTTAATACCTGT
CCCAACTATCCCTATTAATCATTACGTCAACCCTAGAAAACCAACAAAATAAGATCGACGTCCTATTTCATTATTCCATGCTAATGTATTCAAGCGTTAGCCTGCTTTAAACACTCTAATTTTTTCAAAGTAACAGTCCTGTTTCCCCGCAACATCAAATTAATGGCATCACGGTTCTACAAGAGGGAGGAATCAGTGAAGCCAGTTCATACCGGTGGCACGACCGACCTACTGACCCCGAAATTCAACTACGAGCTTAGATCGGAAGAGTGTGGTGTAGGGAAAGAAAAGGGCAGGGGAA
+
CCCCCGGGGGGGGGGGGGGGGGGGGGGGEGGGGGGGGGGGGGGGGGGGGGGGGGGGGGGGFGGGGGGGGGGGGGGGGGGGGGGGGGGGGGGGGGGGGGGGGFGGGGGGGGGGGGGGGGGGGGGGGGGGGGGGGGGGGGGGGGGGGGGGGGGGGGCFFFAFGGGGFGGGGGGGDGFEGGGGGGGFDGBC>EGFF,ECFFGFCC+=FAFGGFF:F>ED595AF9B=B2(8;4=A**16?BGFF;D0;A<ACDFEFG>6B@E@EFE06(,4((..))((38)6>FB),048(,(-(*(0)(1((
@M03152:184:000000000-AWYW1:1:2106:19033:23185 2:N:0:TCGCCTTAATACCTGT
CCCAACTATCCCTATTAATCATTACGTCGATCCTAGAAATCAACAAAATAGGTTCGAACGTCCTATTTCATTATTCCATGCTAATGTATTCGAGCGATTGCCTGCTTTAAACACTCTAATTTTTTCAAAGTAACAGCTCTAACTTCCCGTAACATCAAATTAATGACATCACGGTTCGTCAGAAGGGAGAAATCAATAACGTTAGTACGTACCAAAGGTACGACCGACGTATTGATCCCGAAATGCAACTACGAGCTTAGATCGGAAGAGCGTAGGGTAGGGAAAGAACAGGGATGGGTAA
+
CCCCCGGFGGGGGGGGGGGGGFGGGFGGGGDGGGGGGGFFFGGGFGGGFGGFFFGGGGGGGCEGGGGGGFGGGGGGGFFGGFGGGGGGGGGGGGGGGGFGGFGGFGGGGGGFEFFGGGGGGFFGCGGGGGFGGGGGFGGGGGFEFEFGEFEEGGGGGG9EFGFDEDGCF=DGD>DGGGGGFEGGGGGG>CGGGGDGFG8D65+:EFF96CGF++CFF>CFF5A>AAFFDD=BFCECC6C2?@F1++6A8DFF1DE()/.).)<(6?FF?1(1;(((-053?:8::>770((.(1()0(2)(
@M03152:184:000000000-AWYW1:1:2106:18511:23238 2:N:0:TCGCCTTAATACCTGT
CCCAACTATCCCTATTAATCATTACTTCAGCCCTAGAAACCAACGAAAGTAGAACCAAAGTCCTATTTCATTATCCCATGCTAATATATTCAAAGACTTGGATACGCCTGCTTTGAACACTCTAATTTCTTCACAGTAAAAGATTTGAAATACTTGATACCCTAATTATTAGATAATTTCGGGAGTTATTTCAAAAGGAAGGAAATAAAGATTTTAGTTCTCACTTTGTGAAGTGGACCGTAAATTCTTTATTAACAGAAATTCAACTACGAGATTAGATGGGAAGAGCGTAGTGGAGGGA
+
C9BCCGGGGEGGGGGGGGGFFGGGGGGGCFGGGGGGGGDGGGGGGGGGGGGGGGFFGGGFGGGGGGGGGGGGGGGGGGGGGC@EFGGGGGGFFGGGGGGGGGGGGFG7DFCFECAFFDCGGGGGGGGGGGGGFDGG9FFGGFDFFGGGGGGG=EEFGGFAF,@DGGGGGGGAEGGGGFGG+@6EDCFEFFFGFFDA8=8DD6DDGF?=FFF+=+@@*?9;+D9DDE*@F5EC+DC6A57):>*0B@*4@9<5;;=8+158C;84>CEAB)555))1/65**22A(27B2(((.=5)*//((
@M03152:184:000000000-AWYW1:1:2106:17159:23453 2:N:0:TCGCCTTAATACCTGT
CCCAACTATCCCTATTAATCATTACGTCGATCCTAGAAACCAACAAAATAGGTTCGAACGTCCTACTTCATTATTCCATGCTAATGTATTCGAGCGATTGCCTGCTTTAAACACTCTAATTTTTTCAAAGTAACAGTCCTAACTCCCCGTAACACCAAATTAATGACATCACGATTTGTTAGAAGGGAGAAATCAATAACGTTAGTACGTACCAAGGCACGACCGACGTATTGATCCCGAAATTCAACTACGAGCTTATATCGGAAGAGCGTCGTGAAGGGAAAAAACAAGAAGGTGTAGA
+
CCCCCGGGGGGGGGGGGGGGGGGGGGGGGGGGGGGGGGGGGGGGGGGGGGGGGGGGGGGGGGGGGGGGGGGGGGGGGGFGGGGGGGGGGGGFGGGGGGGGGEGGGGGGGCGGGGFGGGGGGGGGGGFGGGGGGGGCBFFGGGGGGG?GGGC@EGGDGFFCGGGGCFCFGDGGGGGCGFGGGGGGGFBFEGFGGDDFGG@67?CCC+=CGAG9CFGF5@@A5:?A>4=4)89A8C48+:D9BBFCF6C6CG41(*:067)9)7;>0(9?:(36?11,(0-3,71)(0432(4(.+()).2))
@M03152:184:000000000-AWYW1:1:2106:11540:23589 2:N:0:TCGCCTTAATACCTGT
CCCAACTATCCCTATTAATCATTACGTCGATCCTAGAAACCAACAAAATAGAATCAAACGTCCTATTTCATTATTCCATGCTAATGTATTCAAGCGTATGCCTGCTTTAAACACTCTAATTTTTTCAAAGTAACAGTCCTGATTCCCCAAGACACCAAATTAATGACATCAAGGTTCTTCAGAAGGTAGAAACCAATAATGCCAGTACGTACCGAGGCACGACCAAAAAATTGATCCCGAAATTCAACTACGACCTTAGATCGGAAGAGCGTCGTGTAGGGAAAGAACAGGTAGGGTTAGA
+
CCCCCGGGGGGGGFGGGGGGGGGGGGGGGGGGGGGGGGGGGGGGGGGGGGGGGGGGGGGGFGGGGGGGGGGGGCFGGGGGGGGGGGGGFFGGGGFDGGDGF9FDG8FGGGGGGGGGCFGGGGGGDFGFGGGGGGGGG,,E9EEGGGGGGGGGGGGGGG8B=EG8AFGGGDDFGGD=DGFG9DGGGF>E8DEF8D@DGGDDE8?8=DF=C?DFDGE>E>A6@AABAC);?5=4+B881);>D@FC=@C+>FF25)/74;;45?13236@;131,:(6,8:>B510,)4.3(...+())./,)
@M03152:184:000000000-AWYW1:1:2106:20626:23630 2:N:0:TCGCCTTAATACCTGT
CCCAACTATCCCTATTAATCATTACTTCGGTCCTAGAAACCAACAAAATAGAACCAAAGTCCTATTCTATTATTCCATGCTAATGTATTCAAGCGAAAGCCTGCTTTAAACACTCTAATTTTTTCAAAGTAAAAGTCCTGGATCCCCTGCGCACTAAGTTAATAGCACGCAGGTTCCCCAGAAGGAAAGACCCGACCAGAGGCAGTGCTTGACGTGAGCCAAGACCACCCAGCCAGGTCCGAAATTCAAGTAAGAGGTTAGATAGGAAGAGGGGCGGGTAGGGAAAGAACAGGAAAGTGAG
+
CCCCCGGGGGGGGFGGGGGGGGGGGGGGEGGGGGGGGGGGGGGGGGGGGGGGGGFGGGGGGFGGEGGGGGGGGGGGGGFGFCFGGGGGGFGFGGGDGGDGFGGGGGFFGFGGGGFGDEGGGGGGGGFG<FGGGGGGCEE98F,EGGGGGFG6EEEGGGGGGGF,,@EADGGGG?FFFGFDDEF=?EG88@F88>68CDGF?CDACFFCFFC5*<*?**:**:67>5=*355AF*5*8)*84(85FFE=)+37)21/)/5.3)))/.)73,(/((-(,0(-(.801<11<(.((*()).*))
@M03152:184:000000000-AWYW1:1:2106:19654:23688 2:N:0:TCGCCTTAATACCTGT
CCCAACTATCCCTATTAATCATTACGGCGACTCTAGAAACCAACAAAATAGAACCGCACGTCCTATTTTATTATGCCATGCTAATGTATTCAGGCAAAGGCCTGCTTTGAACACTCTAATTTTCTCAAGGTAAAAGTCCTGGTTCCCCAACACACCCAATTAAGGGCATGCCGGCTCACCAAGAGGTAGAACCCAGCCAGACAGTACGTACCCAATAGGCAGACCGCCCGACCAGGCTCGAAATTCAACTACGAACTTAGATCGGAAGAGCGTCGTGTAGGGAAAGAACAGGTAAGATGGA
+
CCCCCGFGGGGGGGGGGGGGGGGGGGGGGGGGGGGGGGGGGGGGGGGGGGGGGGGGGGGGFGGGGGGGGGGGGGGGGGGGGGFGGGGFFGGGGGGGGGGGFFGGGGGGGGGGGGGGGGGCFGGGGGGGG?AFGGGGGGGGGFEFGGGGGGGGGGGGDDGGGFFGGFEFGCDFGEGEGFDFFEGGGGGGGGGFGGGCFGFFGGGCFFF>00*;A**?>+)?FDF)69=6)5():D@3./*,51>?FFCF3:F)(7),)).-4))-2:(-(((4((-4().4))(.(.1(..,4)+)1*)*),
@M03152:184:000000000-AWYW1:1:2106:16465:23689 2:N:0:TCGCCTTAATACCTGT
CCCAACTATCCCTATTAATCATTACTTCGGTCCTAGAAACCAACAAAATAGAACCAAAGTCCTATTCTATTATTCCATGCTAATGTATTCAAGCGTAAGCCTGCTTTAAACACTCTAATTTTTTCAAAGTAAAGGTCCTGGACCCCCTGTGCACCCAATTACGAGCACGCAGCTTCTCCAGAAGGAAAGATCCGACCAGAGCAGTGCTAACCGTGCGGCAAGACCACCCAGCCAACTCCGAAATTAAACTAAGAGCTTAGCTCGGAAGACGGTCGGTGAGGGGAAGAAACGAGCTGTGTAG
+
CCCCCGFGCFFGGGGGGGGCFFEDEEFFEEGGGGFFGFEEGECFG<FGGGEFEEFFDFFGGFFFCEFFEFGGGEGF<CDCFGGGGGGDGGGGFFGGEGGGGFGG<5?EF<EFGFFFGFG9FGGGFGG9?FEFGGGGGFFG8FEFEGGGCFFGGGGGG6D9F,8@+=EGGGGG6E79=>FGFCFF?FGC=DD9DEGCCGGFCGGD7@CC97CD*<>>A05@9@FB2>4:B)5?FF(*/*9265.2=*)171/).;48A@C))./3((,./,(-(-71,)(4(.(0-5((,,-((/(01,:))
@M03152:184:000000000-AWYW1:1:2106:10405:23754 2:N:0:TCGCCTTAATACCTGT
CCCAACTATCCCTATTAATCATTACGTCAACCCTAGAAACCAACAAAATAAGATCGACGTCCTATTTCATTATTCCATGCTAATGTATTCAAGCGTTAGCCTGCTTTAAACACTCTAATTTTTTCAAAGTAACAGTCCTGTTTCCCCGCAACACCAAGTTAATGGCATCACGGTTCTACAAGAGGGAGGAATCAGTGAGGCCAGTTCATACCGTTGGCACGACCGACCTACTGACCCCGAAATTCAACTACGAGCTTAGATCGGAAGAGCGTCGTGTTGGGGAATAACAGGTATGTTGTGA
+
CCCCCGGGGGGGGGGGGGGGGGGGGGGGGGGGGGGGGGGGGGGGGGGGGGGGGGGGGGGGGGGGFFGGDGGGGGGGGGGGGGGGGGGGGGGGGGGGGGGGGGGGGGGFGGGGGGGGG9EFFFGGGGGGFGGGGGGGGFFGGGGGGGGGGGGGGGGGGGGGGGGFFGGGFGGGDGGDC;EC?DDF6EGE>DGFGG7CFGGFGGG=GAFGGFFCDGE50@CFE29:ABFEFFFA*BECF(:1>>47CC<FC4612*86;<)4<?D:0(3(((4(474::)200)35(/-.45(54+(**-0()
@M03152:184:000000000-AWYW1:1:2106:21978:23848 2:N:0:TCGCCTTAATACCTGT
CCCAACTATCCCTATTAATCATTACGTCAATCCTAGAAACCAACAAAATAGGATCGAACGTCCTATTTCATTATTCCATGCTAATGTATTCAAGCGTTAGCTTGCTTTAAACACTCTAATTTTTTCAAAGTAACAGTCCAAATTTCCCAAAACACCAAATTAATTGCATTAAGGATCGTCAGGAGGGAGGAATCAGTCAGACAAGTACATACCGGCGGCATGACCAGCCTACTAACCCCGAAATTCAACTACGAGATGAGATCGGAGGACCGTCGTGTAGGGAGAAAGCAGGTAAGTGTAT
+
CCCCCGGG9EEEFFGGGGGFGGCFGGGFDCGG8EFGGFFFGGGGGGGGGFGGG<FG7FCDFFFGGFGFFFGGGFFGGGFGCFCFEG<6FFFGGCEEFGEGC<EE7FCD,,E5,AFGEGCDFFGGDGF@9FFAFGEFFA,A=FGFGECEA@CFGDF>F8DFFDG;4=;;==F,;=+6=BFDDG8=D6@:EDGFGF8AE+3+2=+8,1?=FFFG+97*0*4?4)*.7;=F;4;A6=*;)09-:;:1+:CFEFF347)(2)1)).)(((((4(((-3(-,)468)304)(,(((-(+)1*)0))
@M03152:184:000000000-AWYW1:1:2106:9392:23977 2:N:0:TCGCCTTAATACCTGT
CCCAACTATCCCTATTAATCATTGCTTCGGATTCTGAAAACCAACAAAATAAGATCGACGTCCTATTTCATTATTCCATGCTAATGTATTCAAGCGTACGCTTGCTTTAAACACTCTAATTTTTTCAAAGTAAACGTCCTGGTTCGGCCGCCGAGCCCAGTTAAGGGCCGACGTTCCCCCAGAAAGAGGTGGTCCGAAAACCGGCAGTACAGACCTTGCGGCCGACCGCCGTTGGGCCACCGACATTCAACTACGAGAGTAGATCGGAAGAGCGTCGGGGAGGGACAGAACAGGTAGGTGG
+
CCCCCGGGGGCFGGFFGGGGGGFGGGGGGGGGDGGGGFGGGGGGGGGGFFGGGGGGGGDGDGGGDGGGGGGGGGGGGGGGGGGGGGFFFGFGGGGGGGGGDGGGF9FGGGGGGGGGG9FGGGGGGGGGGFFG9FFDGFGGFBEFGGGGGGGEGEEGGGGFGFFDG8?EGDCE>EFC9BFGGGFFGGGGFCGFGGFGGGGFGG<9EABFFB>CFFGFFFFB5>36>FB>)<>5)939>0<<:(0()0-=9FFF?F;(.((..5)).,(,(4,379;(-)-(,3()4),84)((.*.**(*.(
@M03152:184:000000000-AWYW1:1:2106:21127:24099 2:N:0:TCGCCTTAATACCTGT
CCCAACTATCCCTATTAATCATTACGTCGATCCTAGAAACCAACAAAATAGAGTCAAACGTCCTATTTCATTATTCCATGCTAATGTATTCAAGCGCGAGCCTGCTTTAAACACTCTAATTTTTTCAAAGTAACAGTCCTGATTCCCCGCCACACCAACTTAATGACATGACGGTTCTTCAGAAGGGAGAAACCAGCGACACCAGTGCATACCGAAGGAACGACCAGCGTACTGATCTCGAAATTCAACTACGAGCTTAGATCGGACGAGAGTAGTGTAGGGAAAGAACAGGCACGGTACA
+
C9BCCGGGGGGGGGGGGGGFFGGGGGCCFGGGGGCGGGGGFF<CFEFGGFFGGGGFGF?FED7FFGGFD@FFGFGGCF<@CEAFDFFGGF9FCFFGGGGGGFFGGFFGGEEFEGG?FGGGGGGCGCGFFFF9F9?FEF8FG99FCFGCGG7BEGGGFFDFDFGGGGFFGFG866=EGGGGFG:@@EDCCE:FEGGG69C>EG5>A5@CFFGFGGG9:>)3;=68299)).:8.+9C@?D()=A7@+);6+9@;7:(.(6.6<)(,32(76(12)6477).47(58)4,3((((*,)0-*,)
@M03152:184:000000000-AWYW1:1:2106:12265:24188 2:N:0:TCGCCTTAATACCTGT
CCCAACTATCCCTATTAATCATTACTTCGGTCCTAGAAACCAACAAAATAGAACCAAAGTCCTATTCTATTATTCCATGCTAATGTATTCAAGCGAAAGCCTGCTTTAAACACTCTAATTTTTTCAAAGTAAAAGTCCTGGATTCCTTGCGCCCCCAATTAAGGGCACACAGGTTCCCCAGAAGGAAAGACCCGACCAGAGGCAGTGCTTACCGTGCGGCAAGACCACCCAGCCCGGTCCGAACTTCAACTAAGAGCTTATATCGGAAGACCGTCGACTCGGGGAATAAACTGTGTGGTAG
+
CCCCCGFFFFC@F<EECEGFGGGAFGGGGGGGGGFGF9EGGGGGGGGDCFGGG<8EFGFG,CE,C<,EEFFDGFFCFFFGGGFFDC<E<<FCA<FFEF7,,6AEFCFBA,C945A,E<?FFGCCFFCFFGF9B@A?@,C,==B,4A,C4=8++8+6@CFC=,@DFGG+=88@8=?=6>?86@=EGDD,,@==DC86CC;96C6>E95D@FG57*@6545@B4>=3(()28=FA5(1:7D38(51)+.;4@:4)*1)2);>)--)((-((,,,-(4(()((()-)(0(,-.)))3)/)(*.)
@M03152:184:000000000-AWYW1:1:2106:14947:24211 2:N:0:TCGCCTTAATACCTGT
CCCAACTATCCCTATTAATCATTACGGCGACTCTAGAAACCAACAAAATAGAACCAAAGTCCTATTCTATTATTCCATGCTAATGTATTCAAGCGTAAGCCTGCTTTAAACACTCTAATTTTTTCAAAGTAAAAGTCCTGGATCAATTTGCGCACTCAGTTAAGAGCACGCAAGAGCTCCAGAAAGAAAGACCCGACCAGAGCAGTGCTTACCTTGCGGCAAGACCACCCAGCAAGGTCCGAAATTCAACTACGAGCTTAGATCGGAAGAGCGCCGGGTGGGGAAAGAACAGGGAACGAGA
+
CCCCCGGGGGGGGGGGGGGGGGGGGGGGGEFGGGGGGGGGGGGGGGGGGGGGGGGGGGGGGGGGGGGGGAFGGGGGGGGFGGGGGGGGGGGGGGGGGGFFEAFGGGFGGGFGFGGGGGGGGGGGGGGGFGGGGGGGG9E<@FEGGGGGGGCEGGGE8DFDGGGDGFFGGDD>>CFFGFGGFGGGGDFGGGGFDE7EG>CA>*78?+;F9@FF7B,46?2*9)87(0>F45-)0*(207F):9)(;+96<7A@3/8;533)).)6(((-32(.(((,,8((-8-72>(.3((((*,))(*((
@M03152:184:000000000-AWYW1:1:2106:17971:24297 2:N:0:TCGCCTTAATACCTGT
CCCAACTATCCCTATTAATCATTACGTCAACCCTAGAAACCAACAAAATAAGATCGACGTCCTATTTCATTATTCCATGCTAATGTATTCAAGCGTTAGCCTGCTTTAAACACTCTAATTTTTTCAAAGTAACAGTCCTGTTTCCCCGCAACACCAAGTTAATGGCATAACGGTTCTACAAGAGGGAGGAATCAGTGAAGCCAGTACGTACCGGTGTAACGACCGACCTACTGCTCCCGAAATTAACCTACGAGCTTTCTTGGGAAGAGCTACTTGTAGGGAAGGAAAAGGATGGGTGAGT
+
CCCCCGGG9FCFGGGGDFCGGGGGCGGGFEDFGFGGGAEGFCGGFFEGGGGGGGFFEGC@CFGGFGFFGGFEFGF,@FFGC<AEEFGGGEFGGFGGECEF<@FGG?E9FFDEDFGEFCFEECECGA<<,A<F9EFFFE9F@,>;E:EEEDC>EB+DEGAFG,;DCCCE++===EGDGGGD?8=FFEEEGGCB,3EC,=7<,;+=210+;AFCDDGD**2=?9*/568;?65**+*0)/16>>;?*;)/7CA0<733)))).),(,(-.(.).,))..*63(),)(..((.-4)+(0)(1.)
@M03152:184:000000000-AWYW1:1:2106:23602:24344 2:N:0:TCGCCTTAATACCTGT
CCCAACTATCCCTATTAATCATTACGTCGATCCTAGAAACCAACAAAATAGAATCAAACGTCCTATTTCATTATTCCATGCTAATGTATTCAAGCGTATGCCTGCTTTAAACACTCTAATTTTTTCAAAGTAACAGTCCTGATTCCCCAAGACACCAAATTAATGACATCAAGGTTCTTCAGAAGGGAGAACCCAGTAATGACAGTACGTACCGAAGCACGACCAACATACTGATCCCCAAATTCCACTACGAGCTTAGATCGGAAGAGCGTCGATTAGTGAAATAACAGGTCTCTGTAGA
+
CCCCCGGGGGGGGGGGGGGGGGGGG@FGCEGGGGGEGFAFFFGGFGFGGGF<FGGGCFGGGGGG@FGGFFGGDGGGGAFGFGFAFFFAGGGGGGG7FEG,FFGGGFGGG9FFFGGGGG9FGGGGGGGF9,AEAGFGGGGGEAGGGFCG8C,@ECGGGGGEDFGGFCGADFGF8,?=DGGGGFFG?C7,8CE8D>68AG,D2=A88DF8C;?DDC7A*@CA5)@0)=AF>9:B97:7A)*)*/;9++78AFF@2*59A6;***/((/(,((6(,6((1.7/.1)+/3)43).53+)**)*).
@M03152:184:000000000-AWYW1:1:2106:10286:24354 2:N:0:TCGCCTTAATACCTGT
CCCAACTATCCCTATTAATCATTACGGTGATCCTAGAAACCAACAAAATAGGATCATGCCGTCCTATTTTATTATTCCAGGCTAATGTATTCAAGCAAAATGCGTGCTTTAAACACTCTAATTTTTTCAAAGTAAAGGTCCTGGTTCCCCGCGACACCCAATTAAGGGCATCGTGGCTCTCCAGAAGAGGAGAAATTGACTACACTAGTTCATACACCTCAAGTCACGAACGATAGCTCAAACCCGAAATTCAAGTAGACGCTTGAATCTGAACAGCTGGGTGATGGGAGAGCACAGGGCG
+
CCCCCGGGGGGGGGGGGGGGGGGGGGEDFGGGGGGGGGGGGGFGGGGGGGF,CEFGE6C@B,@+,;CE<69EEEGGGFF,BD@E8,59@FFDFEF9@,A<A@E+?,@7EEECGG9FFC?:5AFGFC=<E,,A,C@<,,45499:=9,4,@8=8BCE8D+44=,,,3=,6==DE+0@=36,23@,+,@,,56+::C,,+3+7B7@@+3;+1+5+22*3*:*;@6*17/*5*5))*(*+*=7A*/(/)6>(*1;);+1;)))(.(,(())).19<()(()((-)()-*.12((((+())(*((
@M03152:184:000000000-AWYW1:1:2106:11580:24375 2:N:0:TCGCCTTAATACCTGT
CCCAACTATCCCTATTAATCATTACTTCGGTCCTAGAAACCAACAAAATAGAACCAAAGTCCTATTCTATTATTCCATGCTAATGTATTCAGGCAAAAATGCACGCTTTAAACACTCTAATTTTTTCAAAGTAAAGGTCCTGATTCATCGAAACACCCAAGAGCATCCCGACTCACCAGAAGGTGAGAAATTGGATACACACCGTTTCATGCCCCTAAAGGCACGATCGATATATCCCAATCCCAAAATTCAACTAAGAGATTAGATCGGAACAGCGTGGGGAGTGGAAAGACAAGGTAGG
+
CCCCCGGGGGFGGCGGGGGFGGGGGGGGGGGDGGGGGGGGGGGGG?FFGGGGGAFGGGGGFGG<CF<EFFGFAEGGGDFDFFFECFFCFFFFE8EG8FGGGC,,94FEDGFF<EEEFFGGGGGGGFGGFEG<EFCGGD9<CEECFFFGFDFFGDFG8E?6B?88=EGG6=CCGD?,=,=,@?D>FFFCFGFFDD8,2AD*A=8==@*=<<F?CFF?F5=F58A8)885?DFF*:6=A6D=*:>=*;2)*2+1*++()0.7(8;;3?>1(1((,(,,,2(((0()-72>BBB?:F()74>)(
@M03152:184:000000000-AWYW1:1:2106:23333:24421 2:N:0:TCGCCTTAATACCTGT
CCCAACTATCCCTATTAATCATTACGTCGATCCTAGAAACCAACAAAATAGGTTCGAACGTCCTATTTCATTATTCCATGCTAATGTATTCGAGCGATTGCCTGCTTTAAACACTCTAATTTTTTCAAAGTCACAGTCCTGACTCCCCGTAACACCAAATTAATTACATCACGGCTCGTCAGAAGGGAGAACTCAATAACGTTAGTACGTACCGAGGCACGCCCCACGTATTGAACCCCAAATTCAACTACGAGCTTCAATTCGCAAACGCTCTGTTCGGGCAACAACAGTGCTGTGTGCC
+
CCCCCGGGFGGGFGGGGGGGGGGGGGGGE@FGGGGGGGGGGDFG8CCEEFCEDFGDFC,CC<FFDGGGCEGGGGGGEAFCFFCFGFGGGGAF9EC7BGGGGGGGGFFFA95<BGGGFDFGGGGGGGF?<EA,C9A,EFGGF9EGGG?FBE78EEGEGCFGFGDF,,EAFFGDC+0=DCDGG6E;DC+@++3,@;,@,+5*@CC)4B+B3@*3@5***3///)20(05)/;*?A7)2.(*6.(*)++9:6<A(4*:9A3)))))-(4((((((-(.5)*(((.,0(..4((-))36*)6*-.
@M03152:184:000000000-AWYW1:1:2106:11324:24435 2:N:0:TCGCCTTAATACCTGT
CCCAACTATCCCTATTAATCATTGCTTCGGATTCTGAAAACCAACAAAATAGAACTGAAGCCCTATTTCATTATTCCATGCTAATGTATTCAAGCGTACGCTTGCTTTAAACACTCTAATTTTTTCAAAGTAAACGTCCTGGTTCGGCCGCCGAGCCCAGTTAAGGGCCGACGTTCCCCCAGAAAGGGGTGGTCCGAAAACCGGCAGTACAGACCTTGCGGCCGACCGCCGTTGGGCCAACGAAATTCAACTACGAGCTTAGATCGGAAGAGCGTCGGGGAGGGAAAGAACAGGCGAGGTG
+
CCCCCGGGGFGGGFGGGGGGGGGGGGGGGGGDGGGGGGGGFGFGGDGGGGGG<FGGGGFGGGGGGGGGGGGGGGGGGGGGGGGFGGGGFFDCGGGGGGGGGDGGGGGGGAGGGGGGG9FEFGGGGGGGFGGGGGGDFGEEFFFGGGGCCE=E=EGGGGGGGFGGGGGDGGGGEEFGGGC:DEGCCFGDEGGC*??GGG=AFGD=58>>7A7@@D5A=FE:BFFFF09>)79)0*.104C(8:@(84)9>FFF?*)4)7186>).:262(7,,10(-()-(,79B<)4:::77(/())4)-(
@M03152:184:000000000-AWYW1:1:2106:20124:24468 2:N:0:TCGCCTTAATACCTGT
CCCAACTATCCCTATTAATCATTACGGCGATCCTAGAAACCAACAAAATAGGACCGCACGTCCTATTTTATTATTCCATGCTAATGTATTCGGGCGTAAGCCTGCTTTGAACACTCTAATTTTTTCAAAGTAAAAATCATGGTTCCCTGCCACACCCAGTAAAGGGCATAACAGCTCACCACGAGGTAAGCCTCCACCGCTCCAGTACACACCCAAATAGACGGACCGGGCGGCAAAGGCCGAAATTCAACTACGAGATTAGATCGGAACAGCGGCGTCAGGGGTAAGAAAAGGACACGAA
+
CCCCCGGGGGGGGGGGGGGGGGGGGGDGGG>FGFGGGGGGGGGGGGGGGGGGGFGGGDGFGFGGGGGGGGGFGFGGGGFGGGGGGGGGGFGFFGEEGGGGGGGGGGFGGG9EFFGFFGGGGFECCGGFF9,5FCBFFFFEEB,AC:ECC8FC@FGEGF,@BDGCCGGGGGFEE=+@=@DFGGGGDGGGGF6,,@;E6C>DEDC)<BFC9B7CGD5??9CA+78(6@@55...)11)0(00>3)(75)747*4(*)()-()..2).801<((.1-((()((().)-<().).(,*()),*,(
@M03152:184:000000000-AWYW1:1:2106:17460:24604 2:N:0:TCGCCTTAATACCTGT
CCCAACTATCCCTATTAATCATTACGGCGACTCTAGAAACCAACAAAATAGAACCGCACGTCCTATTTTATTATGCCATGCTAATGTATTCAGGCGAAGGCCTGCTTTGAACACTCTAATTTTCTCAAGGTAAAAGTCCTGGTTCCCCAACACACCCAGTAAAGGGCATGCTGGCTCACCAAGAGGTAGAATCCGGCCAGAAAGTACGTACCGTGAAGGCAGACCATCCAACCAGACTCGAAATTCAACTACGAGCTTAGATCGGAAGAGCGTAGGGTAGGGGACGAAAAGGTGTGGGGAG
+
@BCCCGGGCFGFGGGGGFGGGGGGGGGEGDEGGGGGGGGGGFGGGFGGGGGGGGGGGGDG8CFEGGGGGGGGCFGGGGGCFGGGGGGGGGGGGGGGGEGGGGGGGGGGGGF@EEGGGGGGGGGGGDDEFG9EAGFGEFGGGGG9E8EFGCCEED7CCGGFGGGGGGGGGG6,=CD8?FGEFFD=CEGGGGGGCG6959*:E*?5FFEDFFFDGC,3@+<AFDFD9:E))/8;8C=F)6*(053,+17@);0)/*:0)(.;457=1(-(380(-(-((0,(-.()(04((((34+)8)(14,
@M03152:184:000000000-AWYW1:1:2106:17367:24810 2:N:0:TCGCCTTAATACCTGT
CCCAACTATCCCTATTAATCATTACGGCGACTCTAGAAACCAACAAAATAGAACCGCACGTCCTATTTTATTATGCCATGCTAATGTATTCAGGCAAAGGCCTGCTTTGAACACTCTAATTTTCTCAAGGTAAAAGTCCTGGTTCCCCAACACACCCAATTAAGGGCATGCCGGCTCACCAAGAGGTAGAACCCAGCCAGACAGTACGTACCCAATAGGCAGACCGCCCGACCAGGTTCGAAATTCAACTACGAGCTTAGATCGGAAGCGCGGCGTGTGGGGAAAGAAAAGAGAGTGGTAA
+
CCCCCGGGGGGGGGGGGGGGGGGGGGGGGGGGGGGGGGGGGFGEGGGGGGGGGGGGGGGGGGGGGFGGGGGGGGGGGGGFGGGGGGGGGGGGGGGGGGGGGGGGGGGGGGGFCGDGGGGGGGGGGGGGGGGGGGGGG=FGGFEGGGGGFGGGGGG8CGGEFGGGGGGGGGGFGDDGG,=EGFCGFFEFCGGGCGGGD>FFGGFC,<AC?F7C77EAFFE*@4A=2>@45?@E)8372.07F@FFF6<A)16.2C@>>BA?<))21,,(((((,-,--.(((0(0..(3(((((*-)1(*-)
@M03152:184:000000000-AWYW1:1:2106:13887:24815 2:N:0:TCGCCTTAATACCTGT
CCCAACTATCCCTATTAATCATTACGTCAATCCTAGAAACCAACAAAATAGGATCGAACGTCCTATTTCATTATTCCATGCTAATGTATTCAAGCGTTAGCTTGCTTTAAACACTCTAATTTTTTCAAAGTAACAGTCCAAATTCCCCAAAACACCAAATTAATGGCATTAAGGTTCATCAGGAAGGAGGAATCAGTGAGACCAGTACATACCAGAGGCATGACCAACCTACTAACCCCGAAATTCAACTACGAGCTTAGATCGGAAGAGCGCAGTGTAGGGAAAGAACAGACAGCTTTAG
+
CCCCCGGGGGGGGGGGGGGGGGGGGGGGGGGGGGGGGGGGGGGGGGGGGGGGFGGGGGGGFFGGGGGGGGGGGGGGFGGGGGGGGGBEFGGGGGGGGGGGAEFGGDGDGGGGGGGGGGGGGGGGGGGGGGGFGFGGCGGGGGGGFGGGGGFGGGGDGGGGGGGEGGFFDFGGFGFFCDDFDG88DE88@6CB89DAF8DFGG6DFDFCFFF+@DFF**)<F5A5@C@AD5:FAGEG*)01?AADFF8A4@9=@GD2)6***/58@216;;((,(.(/1))):6;0A=@;36(,2(.))*))
@M03152:184:000000000-AWYW1:1:2106:14782:24938 2:N:0:TCGCCTTAATACCTGT
CCCAACTATCCCTATTAATCATTACTTCGATCCTAGAAACCAACGAAACATCGAACCGAAATCGTATTCCGTTATCCCATGCTGTAGTATTCATGCCTCCTTTTTTGGCTGCTTTGAACACCCTAATTTATTCAAAGTAAACGAATGGGAACTCCACAAACGTAGGCAGTCACGCGCGAGACGTAACCGTTTTACACTGCGCCTGCTTTATGCCTCCGCCCAGTTACGAGTAGAGGTGAGCATCCAATAGGTGAGAACGAACAGTCCAGAGCAGACATTGACGGCAGCCTGGTGCCTGTCT
+
CCCCCGGGGGGGGGGGGGGGGGGGGGGGGGGGGGGGGGGGGGGGGGGGGGGG@FGGDGGGCFGGGGGGGGGGGGGGFGGGGGGGGGGGGFDGFGFGGFGGGGGGGE+CFGGGFFG9F9EFFGGGF8EGGGGGGGAFEGGGGA7F8FGGGGDGGGFGFGG?F6FGDEC,CFFGFGFED=CEDGGGCFEDE:CGEGG,@>,3@DD<9AFFFFG9FCCFAAFBE=;BC8*8).6A67;*/2+6A3AEF46+5+=73C:CC).22>(2),.:)44,2,38(84<A*(54)(3,(3((*-)0.*))
@M03152:184:000000000-AWYW1:1:2107:19923:1994 2:N:0:TCGCCTTAATACCTGT
CCCAACTATCCCTATTAATCATTACGTCAACCCTAGAAACCAACAAAATAAGATCGACGTCCTATTTCATTATTCCATGCTAATGTATTCAAGCGTTAGCCTGCTTTAAACACTCCAATTTTTTCAAAGTAACAGTCCTGTTTCCCCGCAACACCAAGTTAATGGCATCACGGTTCTACAAGAGGGAGGAATCAGTGAGGCCAGTTCATACCGTTGGCACGACCGACCTACTGACCCCGAAATTCAACTACGAGCTTCGATCGGAAGAGGGTCGTGTAGGGAAAGAACAGGTATGGTTAAG
+
CCCCCGFGGGGGGGGGGGGGGGGGGGGGGGGGGGGGGGGGGGGGGGGGGGGGGGGGGEGGGGGGGGGGGGGGGGGGGGGGGGGGGGGGEGGGDEGGGGGGGGGGGGGFGGGGGGFGGGGGGGFGGGGGGGGGDGFGGGGGDDGGGGGGGGGGGGGGGGGAFGGG8FGGGGGGGGCGGGGGGGGGFGG7EGGGGGGGAF6AFFGFCFAFCFGGFGGAFAFF>?)>AB>E@FEAFFFFGF3;D0F3AC);?GA;;3;9)/,1.1904:>(2(-,44(,(.)*-5(04:?(.7(0/6/.*)*))
@M03152:184:000000000-AWYW1:1:2107:21802:2056 2:N:0:TCGCCTTAATACCTGT
CCCAACTATCCCTATTAATCATTACGTCGATCCTAGAAACCAACAAAATAGGGTCAAACGTCCTATTTCATTATTCCATGCTAATGTATTCAAGCGCGAGCCTGCTTTAAACACTCTAATTTTTTCAAAGTAACAGTACTGATTCCCCGCCACACCAACTTAATGACATGACGGTTCTTCAGAAGGGAGAAACCAGTGACACCAGTGCATAACGAAGGCACGACCAGCGTACTGATCTCGAAATTCAACTACGAGCTTAGACCGGACGAGCGTCGTGTAGGGAACGAACAGGGAGGTGTAG
+
CC<6A@CF@FCF<EFGG,CFFD<FCFGGE:6;66E<@FA86CC6DGEGDAF,;;@@<ECF;6,8<@F9FGA@@6,<C9CFAFDDFGGFGC9FFGGGGGGGGBFGGF9CFB99EFC8FGGGGGGGDCEFFFGGFCFGG,9AE=E;AFGFGGDGEEEGGGGFGGGCFGFGGGG?8CCCDGGGGGG,@DGDC8@FGCF1@DFFGG:FFCFCC+;29@GA5?FFAB@=2)(/5?=D)1@:+4B3A=311:6AC7A@@G>2)4;@6)/((,((-4(-22246)(1<B:7((,,(3.7)())1,*.)
@M03152:184:000000000-AWYW1:1:2107:8488:2088 2:N:0:TCGCCTTAATACCTGT
CCCAACTATCCCTATTAATCATTACGTCGATCCTAGAAACCAACAAAATAGGTTCGAACGTCCTATTTCATTATTCCATGCTAATGTATTCGAGCGATTGCCTGCTTTAAACACTCTAATTTTTTCAAAGTAACAGTCCTAACTCCCCGTAACACCAAATTAATGACATCACGATTTGTTAGAAGGGAGAAATCAATAACGTTAGTACGTACCAAGGCACGACCGACGTATTGATCCCGAAATTCAAATACGACCTTAGATCGGAAGAGCGTCGTGTAGGGAAAGACCAGGTAGTTGGATC
+
CCCCCGGGGGGGGGGGGGGFGGGGGGGGGGGGEGGGGGGGGGGGGGGGGGGGGGCEGGGDDGGGGGGGGGGGGGGCGGGGGGGGGGGGADF@EFGGGGFFFGGGGGFGG<EFFEGGGFGGGGGFGGFG99EFGGGGFECFGGGC@@FG7>ECFGGGGGGGGGGGFGGGG?9@C>EGGGGC8AFGFG>88=@E8,=DFGGF6F?F6C?FDGGGFGD55*;65@55)/:4586?+=7+C8>@FFFEFFE+9;AD6).68)77).((669(416(,(3(())*4585,0((,(-)/)***(*))
@M03152:184:000000000-AWYW1:1:2107:22320:2148 2:N:0:TCGCCTTAATACCTGT
CCCAACTATCCCTATTAATCATTACGTCAACCCTAGAAACCAACAAAATAAGATCGACGTCCTATTTCATTATTCCATGCTAATGTATTCAAGCGTTAGCCTGCTTTAAACACTCTAATTTTTTCAAAGTAACAGTCCTGTTTCCCCGCAACACCAAGTTAATGGCATCACGGTTCTACAAGAGGGAGGAATCAGTGAGACCAGTTCATACCGTTGGCACGACCGACCTACTGACTCCGAAACTAAACTACGAGCTTCGATCGGAAGCGCGTCGTGTAGGAAAACAACAGAGCAGTGCAGT
+
6A-BCGFAC@E,E6CF@6C-6CFCFCFGE:<CFCGGFGDFG<<FFDFDF<@FFE@DC@+8,86@EDG@CFGEFDGGGEFGCDC9FDFDFEDFEFGGGGEFGAC8,EFC,?E,EAEB?FGE@FGGG9F@,CEF9,FF::E9EECA;E>C@==EFE=BEGCCF8D4=8D8ADGEG?=C83EGGG?8D+=+=?E8EG7;,<CA9CC5:8CC7+=**@>>**9A9*:/)@9DBFF4*@>;89)(8.)9+)6AEF)27*)164(6<(43:(4(,4((4,(425-4)*.0(,4((.()))01*)26)
@M03152:184:000000000-AWYW1:1:2107:14726:2193 2:N:0:TCGCCTTAATACCTGT
CCCAACTATCCCTATTAATCATTACGGCGACTCTAGAAACCAACAAAATAGAACCGCACGTCCTATTTTATTATGCCATGCTAATGTATTCAGGCAAAGGCCTGCTTTGAACACTCTAATTTTCTCAAGGTAAAAGTCCTGGTTCCCCAACACACCCAATTAAGGGCATGCCGGCTCACCAAGAGGTAGAACCCAGCCAGACAGTACGTACCCAATAGGCAGACCGCCCGACCAGGTTCGAAATTCAACTACGAGCTTAGATCGGAAGAGCGTCGTGTAGGGAAAGACAAGGCAGTAGTCA
+
CCCCCGGGGGGGGGGGGGGGGGGGGGGGGGGGGGGGGGGGGGGGGGFGGGGGGGGGGGGGFGGGGGGGGGGGGGGGGGGGGGGGGGGFGGGGGGGGGGGGGGGGGGGGCFGGE8EFFFEGGGG9FFFGGGGGFGGGGFGGFFFFGGGGFGGGGGCGE6DCFFF9E8CGGGGGGGGGGGGGGGGGCFCF:CF,@>EC6DGACFGAFC>D9*3;FF766=*@>4:B9?9?@E>E>>;:4*0443>(;8);?764(:>1>2<<9))8((3170(4,(-((0,7))(.(,4(4(,)),))*.:.)
@M03152:184:000000000-AWYW1:1:2107:18723:2197 2:N:0:TCGCCTTAATACCTGT
CCCAACTATCCCTATTAATCATTACGTCGATCCTAGAAACCAACAAAATAGGGTCAAACGTCCTATTTCATTATTCCATGCTAATGTATTCAAGCTAACGCTTGCTTTAAACACTCTAATTTTTTCAAAGTAACAGTCCTGATTTCCCACGAAACCAAATTAATGACATCGCGGTTCCTCAGAAGGGAGAAACCAACTAGACCAGTACACACCGAAGGCGCGACCAACCTGTTAGTCCCGAAATTCAACTACGAGCTTACATTGGAAGAGCGGCGTGTAGGGGACGAACAGGGAAGGGGAG
+
CC9<BFGGGGFGFFFGGGGGGGGGGGGGDCEFGGGGGGDGGGGGGGGGGGFFGGGGFGGDCC@,EFFGFD9EC<FGGGGGGGGGGGGGGGAFFGGGGGGGG7FF7FFEFGGGGGGGFFGGGGGGGDGAEGFGGFFGGGDGEAFGGGGGG@EG+BFFFFFEFFG8=E9FCG@8E+8=CFFFGDCGFGGF+@=DFBFD++@*,++3@8ADF7CCECD>*0*9**/:@A=):)7+++>>FF).=(:(+:5CCDAE(*)()(9/.))//7-.,(4709,4(0305)(.(((4(((.)-0)/()-(
@M03152:184:000000000-AWYW1:1:2107:24152:2321 2:N:0:TCGCCTTAATACCTGT
CCCAACTATCCCTATTAATCATTACGTCAATCCTAGAAACCAACAAAATAGGATCGAACGTCCTATTTCATTATTCCATGCTAATGTATTCAAGCGTTAGCTTGCTTTAAACACTCTAATTTTCTCAAAGTAACAGTCCAAATTCCCCGCAACACCAAATTAATGGCATTACGGTTCATCAGGAAGGAGGAATCAGTGAGACCAGTACATACCGGAGGCATGACCAACCTACTAACCCCGAAATTCAACTACGAGCTTAGATCGGAAGAGCGTCGTGTAGGGAAAGAACAGATAGTTGTAT
+
CCCCCGGGGGGGGGGGGGGGGGGGGGGGEGGGGGGGGGGGGGGGGGGGGGGGGGGGGGGGFFGGGGGGGGGGGGGGGGGGGGGGGGGGGGGGFGGGGGGGGGGGGGGGFGGGFGGGGGGGGGGGFFGFFFFAFGEGGGCFGGFGDFEEGGGCEFGGGGGGGGGGGGFDGGGGGDD6CFFGG9D8AFEFGGGGGFGC2+=DFC66DDFCD++3?EDE>>ADAAEEEFFFFFFFFFCF49?))/:(=+/4>2/)6C;088CE<EE;62((3833(/3.-.(/)3:@.42:(41)0)*/*.0))
@M03152:184:000000000-AWYW1:1:2107:7399:2718 2:N:0:TCGCCTTAATACCTGT
CCCAACTATCCCTATTAATCATTACATCAGCCTTAGAAACCAACAAAATAAGACCAACGTCATATTCTATTATCCCATGCTGTAATATTCAATGGCAAGGTTACGCCTGCTTTGAACACTCTAATTTTTTCAAAGTAAACGATCCGAAGCGAGTTTGACCCCACTAGCGGAAGATAGGAAACGCAAGTCCAGCCACGCCACAAGGACGGGCTTTGACCGAGACGCATTCCGAAATTCAACTACGAGCTTAGATCGGAAGAGCGTCGTGTAGGACAAGAAAAGGTATGAGCAGATGTCGGTG
+
CCCCCGGGFGFGGGGGGGGFGGGGGGGGGGGGFGGGEGGGGFFEGFGGGGGGGGGGFDGGGGFGGGAF9EFCFGCFFFEFFFGGGGGGFGGGGGGGGEEGFEGG7FCF@E,FFFGFGDFEFGGGGFGFCGFFFDAFGGGCCFGFCEE@EC@GCE?DCFG4DCD>FF,,@>CEEGGGGDGFFF8C+++C9,;D,@??EGC?CF5A5?FDGGC*/A:9B*98):>@BF@))3=AFF(+:@:?FE)(080>8C4)9FF0314:?BB9?442645-),,.,7(0()-/))(-)).)))*1*4)-(
@M03152:184:000000000-AWYW1:1:2107:18695:2838 2:N:0:TCGCCTTAATACCTGT
CCCAACTATCCCTATTAATCATTACGTCAATCCTAGAAACCAACAAAATAGGATCGAACGTCCTATTTCATTATTCCATGCTAATGTATTCAAGCGTTAGCCTGCTTTAAACACTCTAATTTTTTCAAAGTAACAGTCCAGATTCCTCGCAACACCAAATTAATGGCATTACGGCTCATCAGGAAGGAGGAATCAGTGAGACCAGTACATACCGGAGGCATGACCAACCTACTAACCCCGAAATTCAACTACGAGCTTAGATCGGAAGAGCGTCGTGTAGGGAAAGAACAGATATCGGTAA
+
CCCCCGGGGGGGGGGGGGGGGGGGGGGGGGGGGGGGGGGGGGGGGGGGGGGGCFGGEGGGCFGGFGGGGGGGGGGGGGGGCFGGGGGGGGFGGGFGGGGGGGGGGGGECFGGGGGGGGGGGGGGGFGGGGAFDCDGGFFGGGGGADGGGGGEFGGGGGGGGGGGGGFGGGGDGGDCEFGFGGFGGG6=D6EF=?DAEDE5FF+?C?<CF@G6FGCB***<?>@C5?>BFF>F*1:9C6*/88:21=CA*8).-*53)6C)7)76(2(3@@(6.64((.(1)<::((..(,1)/)***,*((
@M03152:184:000000000-AWYW1:1:2107:22219:2896 2:N:0:TCGCCTTAATACCTGT
CCCAACTATCCCTATTAATCATTACTTCGGTCCTAGAAACCAACAAAATAGAACCAAAGTCCTATTCTATTATTCCATGCTAATGTATTCAAGCGTAAGCCTGCTTTAAACACTCTAATTTTTTCAAAGTAAAAGTCCTGGATCCCTTGCGCACCACAATTAAGAGCACACAAGTTCCCCAGGAGGAAAGACCCAACCAGAGCAGTGCTAACCTTTCGGCAAGACCACCAAGCAAGGTCCGAAATTCACCTACGAGCTTAGCTCGGAAGAGCGTCGTGTAGGGAAAGACAAGGAATTAGAA
+
CCCCCGGGGGFGGGFGGGGGGGGGGGGGGGGGGFGGGFGGGGGGGGGGGGGGG<FFEFFF@FGD<EAFACEFEFGGGGFGFGGDCGFDGGGGGCFCGGGGGG8FEGGCEC9A<FGFFGGGGGGGGDCGGFGDFGFGAFGGFEG@F8F?,@CEGGDGFGGGGGGGGFGGGGGGCEGGGFDCFGFGEEGGFDF8=,=AC8CF8DDD7<0@CFFGACCFFF55>DFBBFC>2*0*@640*3A*:2;64=*:*28@EG4(:1;EE)9411:<133@>:;2()..4=(0:1:3((.0737)0)0))
@M03152:184:000000000-AWYW1:1:2107:13012:3026 2:N:0:TCGCCTTAATACCTGT
CCCAACTATCCCTATTAATCATTACGTCAATCCTAGAAACCAACAAAATAGGATCAAACGTCCTATTTCATTATTCCATGCTAATGTATTCAAGCGCGAGCCTGCTTTAAACACTCTAATTTTTTCAAAGTAACAATCCTGATTCCCCGCCACACCAACTGAATGGCATTACGGTTCTTCAGAAGGGAGGAATCAGTGAAACCAGTGCATACCGAAGGCACGACAAGCGTACTGATCGCGAAATTCAACTACGAGCTTAGATCGGAAGAGCGTAGTGTAGGGAAAGAAAAGGCAAGGTAAG
+
CCCCCGGGGGGGGGGGGGGGGGGGGGGGGGGGGGGGGGGGFGGGGGGGGGGGGGGGGGGGEFGGGGFGFGGGGGGGGGGGGGGGGFFGGGGGGCFGEGGGGGGGGGGGGFFFGGGGGGGGGGGGDGGGCFFGGGGGGG?FFDFEGEEFEGGGGFDEGGDDFGGGGGFGFGGEGE,@>FGGGG8EGGGGGGGGDCFGFFGA;=C;7<CFGGGCFDGFFFFA*@==):=A@4@D4A/+1))639E0;+<F)3641*)6;=><7)<?B?10(((-7(,(4*684::>012:0(()),)05)0))
@M03152:184:000000000-AWYW1:1:2107:8248:3060 2:N:0:TCGCCTTAATACCTGT
CCCAACTATCCCTATTAATCATTACTTCGGTCCTAGAAACCAACAAAATAGAACCAAAGTCCTATTCTATTATTCCATGCTAATGTATTCAAGCGTAAGCCTGCTTTAAACACTCTAATTTTTTCAAAGTAAAAGTCCTGGATCCCTTGCGCACCACAATTAAGAGCACACAAGTTCCCCAGAAGGAAAGACCCAACCAGATCAGTGCTAACCTTTCGGCACGACCACCCAGCCAGGTACGAAATTCAACTACGAGCTTATATAGGAAGAGCGTCATGTAGGGAAAGAACAGTTAGGTGTA
+
CCCCCGGGFGGGGGGGGGGGGGGGGGGGGGGGGGGGGFFGFFGGGGFGFGGGGGGGGGGGGFCE9FFGGGGGGGGFFGGGGGGGCFGGFFGGGFGGGGGFGGGG8FCDFGGGGGGGGGGGGGGGGGGCFFDGGG9?A,CAEFFFF8EGGGDGGGEFGGGGFFGEDD,@D@=CD=EFAFFDF+1@FEGGCFFGFDFGEGGB,++3=?+BFGFFFE8AF>5A?0)))0:54*>A4@B>*3+9A2A9A+/+>7+;:*26).(.)1)).)/;@F@1>:,((+.+);3)34:::?1:0)*1*)2.)
@M03152:184:000000000-AWYW1:1:2107:6967:3122 2:N:0:TCGCCTTAATACCTGT
CCCAACTATCCCTATTAATCATTACGTCGATCCTAGAAACCAACAAAATAGAATCAAACGTCCTATTTCATTATTCCATGCTAATGTATTCAAGCGTGAACCTGCTTTAAACCCTCTAATTTTTTCAAAGTAAAAGTCCTGGATCCCCTGCGCACTAAGTTAATAGCACGCAGGTTCCCCAGAAGGAAAGACCCGCCCAGAGGCAGTGCGTGACGTGAGCAAAGACCACCCAGCCAGGTCCGAAAATCAAATACGAGCTTAGAACGGAAGAGCTCCGCGTAGGGAACGAAAAAGTCGGTTT
+
6A@C@FEGC<FGGGGGGGGAEC<F,FFEFGFG@FFFDGGGGGGGGGGFDF<CFFGF?GGGCGEGGGGGGDGEFFFFGFE<EACFGGEF9FFEGGGGFE7DFFGGG?D?ED9?,4A<EFCFFGGGEGA<?E<E9FF?FFEF>4,EFFCF@8E44+@8F,@4@EFFF,=DF=8=>+,@F,@,,+6@=@,@EG,@F,++4+AF,=CD5;9;C*;;DFDABF>9**0).A)@2?9FAFFGC4))26>()))0)*+94+2=:>0@C3)./.(,4((.4)).(),03)47:0-(-:65)(1*1()-(
@M03152:184:000000000-AWYW1:1:2107:6567:3211 2:N:0:TCGCCTTAATACCTGT
CCCAACTATCCCTATTAATCATTACTTCGGTCCTAGAAACCAACAAAATAGAACCAAAGTCCTATTCTATTATTCCATGCTAATGTATTCAAGCGTAAGCCTGTTTTAAACACTCTAATTTTTTCAAAGTAAAAGTCCTGGATCAATTTGCGCACTCAGTTAAGAGCACGCAAGAGCTCCAGAAAGAAAGACCCGACCAGAGCAGTGCTGACCTTGCGGCAAGACCACCCAGCCAGGTCCGAACTTCAACTACGATCTTAGATCGGAAGAGCGTCGGGTAGAGCAAGAACATGTATGGTAG
+
CCCCCGFGGGGGGGFGGGGGGGGGGGGGGGFGGAFFCFGGGGGGFGGGGGGGGGFFGCFF@FGGCF9FFFDGGFFGGGGGFFGFGGGGGGGGGGGGGGGGGGFDF<A,,EAECEFA,CFFGGFCEGGGDEEAFF??E;F9E84,@>FGF9E@GGGCAB8EFC==@8EGGDGGG>,,6@F,,@FFCGGC@8E?FFC=8CCFGGGCACFGG+=D5@:8AB*?AA==B*4:7579FA2;*19;B(?(;+9F>CC@@58(.(/..)))/48316:1((3((),.4*.*.((((,(*))//*(*))
@M03152:184:000000000-AWYW1:1:2107:24089:3447 2:N:0:TCGCCTTAATACCTGT
CCCAACTATCCCTATTAATCATTACGTCGATCCTAGAAACCAACAAAATAGAATCAAACGTCCTATTTCGTTATTCCATGCTAATGTATTCAAGCGTGAGCCTGCTTTAAACACTCTAATTTTTTCAAAGTAACAGTCCTGATTCCCCAAGACACCAAACTAATGACATCATGGTTCGTCAGAAGGTAGAAATCAATAATACTAGTACGTCCAATAGCACGACCAATAAATTGATCACGAAATTCAACTACGAGCTTAGATCGGAAGAGCGTCGGGTAGGGAAAGAACAGGACGTTATAGG
+
CCCCCECGFGFGDGGGGCFFGGCFFCG@FFCGGGGGFFEFEFGCGC@EGFGFGFFEGGGGCDFG9FDFFF@EFGGFCEGFFAFGGGGGCFEFG9EFC,@@<,ADFCGFE,A?<EFGGGGGGGGFGGGFEC,CE,EFF,@,>,C=EEFFFEFCF8A+DDGFCFF8E84,79A,6,,=,+6==CCG?DDEFDA,=EGGFGF78F9D===FG++33<@CF+=89@>))013@<;9BF0<+/3/:<A?9B63AG45@4/-)8.45<B(-6168@17(10((8(8().)27?B02()0())*(*))
@M03152:184:000000000-AWYW1:1:2107:15239:3691 2:N:0:TCGCCTTAATACCTGT
CCCAACTATCCCTATTAATCATTACGGCGATCCTAGAAACCAACAAAATAGGACCGCACGTCCTATTTTATTATTCCATGCTAATGTATTCGGGCGTAAGCCTGCTTTGAACACTCTAATTTTTTCAAAGTAAAAATCATGGTTCCCTGCCACACCCAGTAAAGGGCATAACAGCTCACCACGAGGTAAGCCTCCACCGCTCCAGTACACACCCAAATAGGCGGACCGGGCGGCAAAGGCCGAAATTCAACTACGAGCTTAGATCGGAAGAGCGTCGGGTAGGGAAAGAAGAGGTATGGTT
+
CCCCCGGGGGGGGGGGGGGGGGGGGGGGGGGGGGGGGFGGGGGGGGGGGDFGGGFGEGGGGGGGFGGGGGGGGGGGGGGGGGGGGGGGGGCFFGGGGGGGGGCGGGGGGGGGGGFDFF<FGGGGGFEGFFGGFGGG8=EGGGEEFGDGGGFFGGGEGGGCFFGFGCCFGFEFGGGDGGGEFFCEGGGGGGG6@DCCG*7*4CDAFGFGGGGDEGGFFAA;AA=BB>>;4>>FFE9GFFF6)-76>>)8:FF<078<)9((),-44<B1:11313((,),0(56B?11:02(75:0**(*))
@M03152:184:000000000-AWYW1:1:2107:15301:3807 2:N:0:TCGCCTTAATACCTGT
CCCAACTATCCCTATTAATCATTACGTCGGTCCTAGAAACCAACAAAATAGAACCAAAGTCCTATTCTATTATTCCATGCTAATGTATTCAAGCGTAAGCCTGCTTTAAACACTCTAATTTTTTCAAAGTAAAAGTCCTGGATCAATTTACGCACACAGTAAAGACAACGCAAGAGCTCCAGAAAGAAAGACCAGACAAGAGCAGTGCTAACCTTGGGGCAACACACCCCAGCAAGGTCCGAAAGTAAAATGCGAGCTGAGAGGAGAAGAGCCGCGTAGAGGGAGAACAAGGCAAGGTAGA
+
CCCCCGGGGGGGGGGGGGGGGGGGG8FG++8BFGGGGGGGGGGGGGGGGG,6E,F8F,EFGGGGGG<6FGGGGGGGGGGGGGGGGGGGGGGGGGGG:FGGGGGGGGGGGGGGGGGGGGGGGGGGGGGGGGGGFGGGGGGGC,EF,>=,,,,448F444,9,@,@4,,,=+@+6+,3,,@3AFG8,DGD83@,@,@1@+6@,0+0,=*+?5<C0BCF5309*3)0)30/)*-**/)***+*)0)()+*+/++*//).)((773.((,(:@1=(/7(4(.4)6.()(-()4(())())*.*.)
@M03152:184:000000000-AWYW1:1:2107:7621:3836 2:N:0:TCGCCTTAATACCTGT
CCCAACTATCCCTATTAATCATTACGTCAATCCTAGAAACCAACAAAATAAGATCAACGTCCTATTTCATTATTCCATGCTAATGTATTCAAGCGTTAGCCTGCTTTAAACACTCTAATTTTTTCAAAGTAACAGTCCTGTTTCCCCGCAACACCAAACTAATGGCATCACGGTTCTGCAAGAGGGAGGAATCAGTGAAGCCAGTACGTACCGGTGGCACGACCGACCTACTGACCCCGAAATTCAACTAAGAGCTTAGATCGGAAGAGCGTCGTGTCGGGAAAGAAAAGGTAAGTGTAGG
+
CC9@C7@CFGGGGGGFGGGGFGGGGGGGFEFGGGGGGGGGEGGEFFFF<FGACFGGGGGGGEGGFFGEGCFGGGGGECGFCFGGGGFFG9FGGDFEGGGCEGGCCECFAFFCFGGGGGGFGGGG,AFEFFEFFCAFC:9AFFGGG@EFGGC=F@C=BDFGGCFGFGGG8D?+=AE8EFFFGGFFGDDGGCEFFGGDFFC?D?9FFGFDGG;C95@?DA9>BE=)7A@>=FEAFFFC46?B37A36F?:5D);8D))/9<C).2(022?:<6(41(-,045177.,(424>(1*)100-*))
@M03152:184:000000000-AWYW1:1:2107:25376:3848 2:N:0:TCGCCTTAATACCTGT
CCCAACTATCCCTATTAATCATTACTTCGGTCCTAGAAACCAACAAAATAGAACCAAAGTCCTATTCTATTATTCCATGCTAATGTATTCAAGCGAAAGCCTGCTTTCAACACTCTAATTTTTTCAAAGTAAAAGTCCTGGATCCCCTGCGCACTAAGTTAATAGCACGCAGGTTCCCCAGAAGGAAAGACCAGACAAGAGGCAGTGCTTGACGTGAGCCAAGACCACCCAGCCAGGTCCGAAATTCAACTACGAGCTTAGATCGGAAGAGCGTCGTGTAGGGAAAGAACAGGTATGCGTG
+
CCCCCGGG9FFGGGGGGGGGFGGGFFGGGGGGEG,CEFFGGEGGGG8FGGGGFGGGGGCFCF9FFEFGFE<FAGGGFF@DGFEGGGGGGAECGGGDGGGGGGG?FFF,CFEDGDGGG<FFFGFGGGGGGDEGGGGFG9E?EFGFGGGGGGGGFGG89@E,@@FG,=DEECCEGGGGFGGG>8D?FCFFEFGF,=?F,8D*9CGFGFFCCFCCAGGF>BFFF*)88;)/7>@FFFFGG?4>E>;2)@CFCGA23DBDE>;EFFCE?D?;3(:@@6024>(7:??F?:?1841)03*9F45:(
@M03152:184:000000000-AWYW1:1:2107:23398:3871 2:N:0:TCGCCTTAATACCTGT
CCCAACTATCCCTATTAATCATTACGTCGATCCTAGAAACCAACAAAATAGGTCCGAACGTCCTATTTCATTATTCCATGCTAATGTATTCGAGCGATTGCCTGCTTTAAACACTCTAATTTTTTCAAAGTAACAGTCCTGACTTCCCGTAACACCAAATTAATGACATCACGGCTCGTCAGAAGGGAGAAATCAATGACGTTAGTACGTACCGAGGCACGACCGACGTATTGATCCCGAAATTCAACTACGAGCTTAGATCGGAAGAGCGTCGTGTAGGGAAAGAACAGGTACGTGGAGA
+
CCCCCGGGGGGGGGGGGGGGGGGGGGGGGGGGGGGGGGGGGGGGGGGGGGFGFFGGGDGGGGGGGGGGDGGCFGFAFGGFFGFGFGFGFGFGGEGGGGGGGAFGG8EAEE<BFCFFGG9?FFFGGGGGGGFGGGFGFG8<=FEFGGGGEEECGGGEGGDGGGGGGCFGG8DF++66+6==?>DACGGGG+@EFEC9EDGFG6;AEFFF>D90@EGF>EFFEFB59>18(:CFCC3+:;5@36).87<F6CA?6G:>F2246>1??1073?>900(-3>)1()()(.(.4.4**))0*(*.(
@M03152:184:000000000-AWYW1:1:2107:8740:3911 2:N:0:TCGCCTTAATACCTGT
CCCAACTATCCCTATTAATCATTACCTCGGTCCTAGAAACCAACAAAATAGAACCAAAGTCCTATTCTATTATTCCATGCTAACGTATTCAAGCGTAGGCCTGCTTTAAACACTCTAATTTTTTCAAAGTAAAAGTCCTGGATCCCCAGCGCACTCAGTTAAGAGCACGTTGGTTCCCCAGAAAGAAAGGTCCGACCAGAGCAGTACTTACCATTGGCAAGACCACTCAGCCGGACCCGAAATTCAACTACGAGCTTAGATCGGAAGAGCGTCGTGTCGGGAACGAACAGGTATGGTTAGT
+
CCCCCGGGGGGGGGGGGEGGGGGGGGGGGGGGGGGGGGGGGGGGGGFGGGGGGGFGEG@FGGGGFGGGDGFGGGGDFDFGGGFGGFGGCFFACGGEE7FFFFGGGGGDFGGGGGGGFAGGGGGGFCCGEFGFFGDEGGFDFG9AEGFFEG7@+B>DFGGGFEC,==FC>FFDFEDGFCDEGGGCGGDFF??EGGGGGGGFGCFFGFF9CFGFFGGFA5>F55@5)9=>B?3FB>>DG4:(?@A4@6?=?CF2(252A)347??,((((/36(4630()4>;3()44:((((90.))*-0.)
@M03152:184:000000000-AWYW1:1:2107:8403:3966 2:N:0:TCGCCTTAATACCTGT
CCCAACTATCCCTATTAATCATTACTTCGGTCCTAGAAACCAACAAAATAGAACCAAAGTCCTAGTCTATTATTCCATGCTAATTTATTCAAGCGTGAGCCTGCTTTAAACACTCTAATTTTATCAAAGTAAAAGTCCTGGATCCCCAGCGCACACAACTAAGAGCACACTGGTTCCCCAGAAGGAAAGACGCGACCAGAGCAGTGCTTACCTTGCTGCAAGCACACCCACCCAGGCCCGAAATTCAACTACAAGCTTAGATACGCACACCGGCGTGTAAGAAACAAAAACATAGTTCAGG
+
CC98C,<<FGG<FC866CFEEFF9,CF,,8@BF<,<E<FGGGG,66;;,;,C@,CFD8FD;6FC,;@,C,6E966<FEF,EF<F,@FE@CFF<,8FFE,@FFC8F9A?5,,C,,E?AFADGF,5,F,,CFG,5<994,@,>BF,=,4A4,+@CE+@=D=FCF,E=8E,8==4,,@=@?CF>,1@D,D:6,6+@+1@9+,3,3=3,+1+?<?;1E:5++****0))3:>)9):5@B**:5>?B>(+857C763);/6639);C5)(/311(((((41(0(*.*.5((((..()*-*0*)*))
@M03152:184:000000000-AWYW1:1:2107:7490:4001 2:N:0:TCGCCTTAATACCTGT
CCCAACTATCCCTATTAATCATTACTTCGGTCCTAGAAACCAACAAAATAGAACCAAAGTCCTATTCTATTATTCCATGCTAATGTATTCAAGCGAAAGCCTGCTTTAAACACTCTAATTTTTTCAAAGTAAAAGTCCTGGATCCCCTGCGCACTAAGTTAATAGCACGCAGGTTCCCCAGAAGGAAAGACCCGACCAGAGGCAGTGCTGGACGTGAGCCAAGACCACCCAGCCAGGTCCGAAATTCAACTACGAGCTTAGATGGGAAGAGCGTCGTGTAGGGAAAGAACAGGTATGTGTG
+
@CCCCGFG<CCFFGGGGGGDFFFFFGGGGGGG:CFFEGGGFGGDGGFGGGFFFGGF<F@F,EEFGFFGGGGFGFGGCFGFGGGGGGGGAFGGFGGGGGGGGGFGGFEFGGDFAFGGFGFGFGGGGEBF<EFFGFGDG9EFGGC8@,DF78B@FE7,AEC,EFGGD9FCEGGE=@9=DDFFEF=8DFGF?@E8?>CEGG?AF:CBG698@+*;AGGFFEFAA>=BB6559D=A:65CF/A*858:8:);?CCE8D34)3(9<>?)5(/67=1(,(4(,<:59B:7::B0(((.))**06*-(
@M03152:184:000000000-AWYW1:1:2107:15313:4072 2:N:0:TCGCCTTAATACCTGT
CCCAACTATCCCTATTAATCATTACGTGGTCCTAAAACCAACAAAATAGAACCATCGTCCTATTTTATTATTCCATGCTAATGTATTCAGGCAAAAATGCCCGCTTTAAACACTCTAATTTTTTCAAAGTAAAGGTCCTGATTCATCGAAACACCCAAGAGCATCCCGACTCACCAGAAGGTGAGAAATTGGCTACACACCGTTCCATGCCCCTAAAGGCACGATCGATATATCCCAATCCCGAAATTCAACTACGAGATAAGATCGGAAGAGAGTCGAGTAGGGAAAGAAAAGGGATGTG
+
CCCCCGGGGGGGGGGGGGGGGGGGGGGGGGGGGGGGGGGGGGGGGGGGGGGGGGGGGGGGGGGGGGGGDGGGGGGGGGGGGGGGGGGGGGGGGGGGGGGGGGGGGDGEGGFGGGGGGGGGGGGGGFFGGGGGGGGGGGGGCEFFGGGGGGGGGGGGGGGFGGGGG8FEEGEEFFGGGFGGGGGGFGGGFFGGGGGGGGF?C8CADGFGCFD?FFFAFFFAFFFFB*:ABF=F6B29;964*5?@EA286FF??FFFF09())/79)60;?238(,6)8(2)06623<117:)0()0*(*()
@M03152:184:000000000-AWYW1:1:2107:21765:4089 2:N:0:TCGCCTTAATACCTGT
CCCAACTATCCCTATTAATCATTACGTCGATCCTAGAAACCAACAAAATAGAATCAAACGTCCTATTTCATTATTCCATGCTAATGTATTCAAGCGTATGCTTGCTTTAAACACTCTAATTTTTTCAAAGTAACAGTCCTGATTCCCCAAGACACCAAATTAATGACATCAAGGTTCTTCAGAAGGTAGAAACCAATAATACCAGTACGTACCGAGGCACGACCAACAAATTGATCCCGAAATTCAACTACGAGCTTAGATCGGAAGAGCGTAGGGTAGGGAAAGAACAGCTATGTGTAGA
+
9CCCCGGGFGGGGGGGGGGGGGGGGGGGGGGGGGGGFGGGGGGGGGGGGGGGGGGGGGGGGGGGFFGFFGGGGGGGGGG9FGGGGGGGGGGGFFFFFGGGGGGGGCGGFFFGFGGGFCGGGGGGGGGGGGGGGGGFGGGGGGGFGDGFC8D@CFGGGG8>FDGGGGGGGGGGGGDF8FFGGGGGGCEFCDCGGDFFGGGFGGFFAFFG6DFGAEGBFAFFEFF>A>AFFAE6+88B:F>ADAFE1B*19CF(9CAFA>365<212;93(,3((((65FDF7.:A113:2(()*.102.:-6
@M03152:184:000000000-AWYW1:1:2107:11091:4248 2:N:0:TCGCCTTAATACCTGT
CCCAACTATCCCTATTAATCATTACATCGATCCTAGAAACCAACAAAATAGGATGCGATGTCCTATTTCATTATTCCATGCTAATGTATTCAAGCGTTAGCCTGCTTTAAACACTCTAATTTTTTCAAGGTAACAGTCCTAATTCCCCAAAACATCAAATGAATGACATTATGGTTCCTTAGAAGGTGAGAACCAATATGACCAGTACATACCAACGGCATGACCAATCCATTGATCCCGAAATTCAACTACGAGCTTAGATCGGAAGAGCGTCGTGTAGGGAAAGAACAGGAATGGTGAA
+
CCCCCFGGGGGGFFGGGGGEFFGGGGGFGGGGFGGGGGDGEFGEEGGGAFGGGGGGEGGGD<FGGGGGGFCFGGFDFGGGGFGGFCB<<EAEFFCFEGEEGGGGGGGGGGGGEGGGGGGGGGGGGGGDFFFGGEEFGFFFFFDFFGD@FCGGGECDFGE@DFGGGGGGGFCFG8E8EGGFE9DFGB?AEGEF,@ADF6E;D9=DFGFDFGG6*=F>A>**3:C@5A861**+=1;+?+;=?)38+?>FE>FE>G5@554>=<ED=(>2>B=2:(,.4.68):851;;;(33)),))*-*))
@M03152:184:000000000-AWYW1:1:2107:7650:4390 2:N:0:TCGCCTTAATACCTGT
CCCAACTATCCCTATTAATCATTACTTCGGTCCTAGAAACCAACAAAATAGAACCAAAGTCCTATTCTATTATTCCATGCTAATGTATTCAAGCGAAAGCCTGCTTTAAACACTCTAATTTTTTCAAAGTAAAAGTCCTGGATCCCCTGCGCACTAAGTTAATAGCACGCAGGTTCCCCAGAAGGAAAGACCCGACCAGAGGCAGTGCTTGACGTGAGCCAAGACCACACAGCCAGGTCCGAAATTCAACTACGAGCTTAGATCGGAAGAGCGTCGTGTAGGGAAAGAAAAAGTATGTGTA
+
CCCCCGGGGGGGGGCGGGGFGGGGGGGGGGGGGGFGGGGGGFFDDGCFC@<FGGFGGGGFGGGFCGGGGGGD<EDGGFGDFGFFFGGGGCFFE9FFEGGGGGGGGGGCFGFGGCGFDGGGGGGEGGGGGFGGGGGGGEGFCFE:EFGDEF+=@EGGGC;DFDFG8EFGGGG>>==EGGGGGGGFEF8FDGFFDGCEGDCFGGDBEDACGFGGF@C>F9**;?B=@*-:5AAFA>(*:A6>>@ABFA9FEF8;8*:;>2(..)).:<;;9;813-4((0().78:084(((()..**25*.)
@M03152:184:000000000-AWYW1:1:2107:16646:4522 2:N:0:TCGCCTTAATACCTGT
CCCAACTATCCCTATTAATCATTACGTCAATCCTAGAAATCAACAAAATAGGATCGAACGTCCTATTTCATTACTCCATGCTAATGTATTCAAGCGCATGCCTGCTTTAAACACTAATTTTTTCAAAGTAACAGTCCTGATTCCCCGCAACACCAAATTAATGGCATTACGGTTCGTCAAGAGGGAGGAATCAGCAACGCCAGTACGTACCTGTGGCACGACCAACATGCTGACCCCGAAATTCAACTACGAGCTTAGATCGGAAGAGCGTCGTGTAGGGAAAGAACAGGTATGTGTAGAT
+
CCCCCGGGGGGGGGGGGGGGGGGFGGGGGGGGGGGGGGGGGGGGGGGGGGGGGGGGDGGGGGGGGGGGGGGGGGGGGGGGGGGFGGGGGGGGGGGGGGGGGGGGGGGGGFFGGGGGGGGGGGGGGGGDFGGGEAFGGGGGGGGGFGGG7EGGDGGDGGGEGG8FDFGGGGF@DCEEEGGGGFGFGGDGCEGGGGGGGGG>+@CFGGFGDFGDFGG5@FFEDEFADFFFFFFFFFEGCBAF>DFEFFFA8FE;;DA@FFCE<@0(4931:(4:1223(8A3(7(0(4??:(./9(9*0-*.)
@M03152:184:000000000-AWYW1:1:2107:5628:4574 2:N:0:TCGCCTTAATACCTGT
CCCAACTATCCCTATTAATCATTACGTCGATCCTAGAAACCAACAAAATAGGTTTGAACGTCCTATTTCATTATTCCATGCTAATGTATTCGAGCGATTGCCTGCTTTAAACACTCTAATTTTTTCAAAGTAACAGTCCTGACTCCCCGTAACACCACATTAATGACATCACGGCTCGTCAGAAGGGAGAAATCAATGACGTTAGTACGTACCGAGGCACGACCGACGTATTGATCCCGAAATTCAACTACGAGCTTAGATCGGAAGAGCGTCGTGTAGGGAAATAACAGGTATGTATAGA
+
CCCCCG8E9CFGGGGGGGGDGFGGFFEGGGGGCFFGFGGGCGGDCFFFGGFCFCFFEFGFG@BFFGCEGFGGDFFF9EFEGFGFGGDFGFGFEFGDF?@@E9FD<EFGFEFE,9A<?AFE9FAAFGCF<D?=<AAFFCCE9EFFDDGGEEC@:>D+F+@EGFGGGDFGG,,,@++3+@CGGGGEF8+DC=DFGGCCFC78:79A;CFGGGGGFC*954*AD?225)(265C4@F7F+;>0>>FE66<+18;((2)()).6)6:B?B222((,4(((,0-*(015)-))-4(17))1*-*))
@M03152:184:000000000-AWYW1:1:2107:24502:4593 2:N:0:TCGCCTTAATACCTGT
CCCAACTATCCCTATTAATCATTACGGCAGTTCTTAAAGACCAACAAAATAGAACCACACGTCCTATTTTATTATTCCATGCTAATGTATTCAGGCATAGGCCTGCTTTGAACACTCTAATTTTCTCAAGGTAAAAGTCCTGGTTCCCCGACGCATTCAATAAAGAGCACAAAGGTTCACCAAGAGGCAAGACCCAGTCGAGCAGTAAACACGCCGTCAGCCGGACCACCCCACCAGATCCGAAATTCAACTACGAGCTTAGATCGCAAGAGCGTCGTGTCGGGAAAGAACAGGAAGTCTT
+
CCCCCGGGGGGGGGGGGGGGGGGGGGGGDGGGGGGGGGGGGGFGGGFGGGGGFGG@FGGGFFGGGFFGFGGGGEFGGEFGGGGFGGGGGGGGGFEFFFGFFFGGCFFCFFGGECEFGGCEGGGGGGCF@E?AFF;FGG9FFGFFEGGGFDCGGGFEGGGGFFFEDA?DGGGF8DD9=EFGGGGCG@,FE=FFGGGG8=EB++=AECC92?FC5>5@AABD**09-99FF):8BE=??:;;F@F0>FC66CCEEGB@>B94934<CF(1(-:143((,04.()40-76?0:(08().2)0)-
@M03152:184:000000000-AWYW1:1:2107:14562:4663 2:N:0:TCGCCTTAATACCTGT
CCCAACTATCCCTATTAATCATTACGTCAACCCTAGAAACCAACAAAATAAGATCGACGTCCTATTTCATTATTCCATGCTAATGTATTCAAGCGTTAGCCTGCTTTAAACACTCTAATTTTTTCAAAGTAACAGTCCTGTTTCCCCGCAACACCAAGTTAATGGCATCACGGTTCTACAAGCGGGAGGAGTCAGTGAGACCAGTTCATACCGTTGGCACGACCGACCTACTGACCCCGAAATTCAACTACGAGCTTAGATCGGAAGAGCGACGTGTAGGGAAAGAACAGGAGACGGTAGA
+
CCCCCGGGGGGGGGGGGGGGGGFGGGGGGGGGGGGFGGGGGGGGDFGGGGGGFGEGGDEFCGGGFDFGGFFGGGGGGGGGGGFGGGFGGGGGGGGGGGGGGGFGFGGGFF?FGGGGCGGGFFGFGGGFFFGGAFCFCF;EFGGGGGG>EEGGGGD6A8==DFGFGGGGGGGGGFDGGGF,=@,>8CE+@EECCGEFFC?FGCFFF>ADC+=7?9C566A45BA=@?B>B42**159CB508,59FFEA5CF;@C:1FA<A9)4((42:070((--4(0:B(52)(.1(,(())())*(*-)
@M03152:184:000000000-AWYW1:1:2107:8252:4782 2:N:0:TCGCCTTAATACCTGT
CCCAACTATCCCTATTAATCATGGCACCGGACATTCAACTCCGAGATTAGATCGGAAGAGCGTCGTGTAGGGAAAGAACAGGTATGTGTTGAAGCGGGAGGCTGCCTTAAACATTATAATAAATTCAAAGTAACAGTCAGAATACCACGTGACACCAAAGTAATGAAATCATGGTTCGTAAGAAGGTAAGAATCAATCATATAAGTACGTACAATAGCACGACCAGTATATGAATCCGAAAGTTCAACTACGAGCTAAGATAGAAAGAGAGGTCACTAGGATAAGAAATCCACACTCTAGA
+
CCCCCGGGGGGGGGGGGGGGGG9,C,,C+7:67EC,FG<C,C:@++6,;,<C66,F7+;@,+66+86C<FA,C@,66C,,,,6CCGF,C,,<,6,++@+@4+9B:,,,9?E,,9C<,CFC,,,:9,CFG9BCFFFCF:,,,,,,,=,8++,8+8,+8@D==@,8,,,,,7=,,,232+3=@>CC6:,>,3@@AC<2;+415++4@;B2*0;7?E++196;*9)7))*+*418+:8+*))/8(3)++)+1*;<DCA@*.).))/)))(/((/2)()))*)))/)*).-(.)(*/())*)2))
@M03152:184:000000000-AWYW1:1:2107:21046:4878 2:N:0:TCGCCTTAATACCTGT
CCCAACTATCCCTATTAATCATTACGTCGATCCTAGAAACCAACAAAATAGAATCAAACGTCCTATTCCGTTATTCCATGCTAATGTATTCAAGCGTGAGCCTGCTTTAAACACTCTAATTTTTTCAAAGTAACAGTCCTGATTCCCTAAAACACCAAATTAATGGCATTATAGTTCGTCAGAAAGGAGAAACCGATTATACCAGTACGTACAATAGCACGACCAGTAAGCCGGTCTCGAAATTAAACTACGAGCTTAGATCGGAAGAGCGTCGTGTAGGGAAAAAACAGAGATGGGACAA
+
CCCCCGFGGGGGGGGGFGGCGGGGGGGGGGCFGEGFGEFGGGGFGFGGGFGGGGFFFEEGCFGEGDGGGGEFGFFFDF<F@FGGGGGGFFGGGGGGGGGGFGDGCFGGFGGFFDFFAFGGGFGDGCEGGGGGFFFGE:8EFFGGFF@FGGEGGGFEFGGGGFGGGGGFDFGDFGGG8EGEFEGFEFFGGGGGGGEG@D?DD2CFF?B?GCGFACC9B8?A>985>FAF@FE4545;*B*;A@A4*B?F4CF@FDE9;C@<)93:D3(/611./:.635:9:F(5(.2(40()..*)*(*((
@M03152:184:000000000-AWYW1:1:2107:5127:4948 2:N:0:TCGCCTTAATACCTGT
CCCAACTATCCCTATTAATCATTACGTCAACCCTAGAAACCAACAAAATAAGATCAACGTCCTATTTCATTATTCCATGCTAATGTATTCAAGCGTTAGCCTGCTTTAAACACTCTAATTTTTTCAAAGTAACAGTCCTGTTTCCCCGCAACACCAAGTTAATGGCATCACGGTTGTACAAGAGGGAGGAATCAGTGAGACCAGTTCATACCGTTGGCACGACCGACCTACTGACCCCGAAATTCACCTACGAGCTTCGATCGGAAGAGCGTCGTGTAGGGCAAGAACAGGAATTGTTATT
+
ACCCCGFG9FFGGDGGGGGGGGGGGGGGGGGGGGGGFGGGFGCEFGGGGGGGGGDFFGFGFGGGFFEFFGDFGGGGGGGGFFGGGGFFAFGFGGGFE@BFGGGGGDDF<FBFFGCGF<FEGCFFFGGFFGG95ECGF:B5CAFFG9EFDEEGGEGGGFGEF8EE8@EFFGFECFD+@,=DD9F@EGECCG?F8DGGGGGF?FGFGGFGGG+9:FG>FFFF>?B>999:5?56*+;*8)/633:7AC);4;),6D36;)(258231-1(.(13?69((769()(0-,(.1(.))))*2)*))
@M03152:184:000000000-AWYW1:1:2107:24730:4984 2:N:0:TCGCCTTAATACCTGT
CCCAACTATCCCTATTAATCATTACGTCAACCCTAGAAACCAACAAAATAAGATCGACGTCCTATTTCATTGTTCCATGCTAATGTATTCAAGCGTTAGCCTGCTTTAAACACTCCAATTTTTTCAAAGTAACAGTCCTGTTTCCCCGCAACACCAAGTTAATGGCATCACGGTTCTACAAGAGGGAGGAATCAGTGAGGCCAGTTCATACCGTTGGCACGACCGACCTACTGACACCGAAATTCAACTACGAGCTTAGATCGGAAGAGCGTCGAGTAGGGAAAGAACAGGACAGTGTAAA
+
CCCCCGGGFGGGGGGGGGGGGGGGGGGGDFGGGGGGGGGGGGGGGGGGGGCGFGGGGGGGGGGGFGGFDFGGGGDCFGDGGGGGGGGDGGGGGGGGGGG9FFFFGGGFGGGGGGGGGGGGGGGGGFF<?FFG<FGGGCEGGGFGFGEEGGGEGEGGGGGGGGG8ACFGGGGGGGGGGGGGGFFFGECEGGGFGGGDFGF56CFFFFFGGGGGEGGFFF5>AE9AFF=>@F:9?FF4?FEF)3;4;C?+7>F;;DD1A<;>)?;?6?B7?0446>((,0.9:::)(,428<045(0**-*))
@M03152:184:000000000-AWYW1:1:2107:17174:4992 2:N:0:TCGCCTTAATACCTGT
CCCAACTATCCCTATTAATCATTACGGCAGCTCTAAAAACCAACAAAATAGAACCACACGTCCTATTTTATTATTCCATGCTAATGTATTCAGGCATAGGCCTGCTTTGAACACTCTAATTTTCTCAAGGTAAAAGTCCTGGTTCCCCGAAGCATTCAATAAAGAACACAACGGTTCACCAAGAGGCAAGACCCGGTCAAGCAGTAAACACGACGTCAGGCGGACCACCCAACAAGATCCGAAAGTCAACTACGAGACTAGATCGGAAGAGAGTCGTGTAGGGAAAGAAAAGGAAGGGGGG
+
CCCCCGGGFGFGGGFGGGGFGGGGGGGGGGFGFFDGGGGGFDFEGGGGGGGGGGFFGGGG@F7FFGGFGFCFGFGGGFFGGGFFFGGGFGFGGGFGDEFGFCGGGGAAFFGFGGGFCFGFCEGEGGFFGGCFFGGGGGF9FF=FEGGGEGGE7DACADF;FFFFGFFD??F=EC=8C=E,@EGGGFECGFF,@8CE@D:AFC?F,<CF@F6C*:<@5@EF*9:=(85)5/5?A52872+..6>>)3):9:+6)78;)()-39))-4<1121(4,--(08.6B??00411(,)3(.)1(),(
@M03152:184:000000000-AWYW1:1:2107:12826:5031 2:N:0:TCGCCTTAATACCTGT
CCCAACTATCCCTATTAATCATTACGTCGATCCTAGAAACCAACAAAATAGAATCAAACGTCCTATTTCATTATTCCATGCTAATGTATTCAAGCGTATGCTTGCTTTAAACACTCTAATTTTTTCAAAGTAACAGTCCTGATTCCCCAAGACACCAAATTAATGACATCAAGGTTCTTCAGAAGGTAGAAACCAATAATACCAGTACGTACAGAGGCACGACCAACAAATTGATTCCGAAATTCAACTACGAGCTTAGATCGGAAGAGCGTCGTGTAGGGAAAGAACAGGTATGTTCAGA
+
CCCCCGGGFGGGGGGGGGGGGGGGGGGGFGGGGGGGGGGGGGGGGGGGGGGGGGGGGGGDFFGGGGGGGGGGGGGGGGGGGGGGGGGGGGGGGGGGGGGGGGGGGGGGGGGGGGGGGFGGGGGGGGGGGFGGGFGGGGG9FFFGGGGFGGGGGGGGGGCFGGFFEGGGGGGGFGGCCFGFGGGGGGGDGGGFGDEFGGGFGG6DFGFGCGGG5@FFFDDADEA0=FFFFFC6@FE;;=*>BFF49EEAEG45)?526;5;54>@FFFFF1(.6361/A3A0;7:?DD@@(.1/6//*)0))
@M03152:184:000000000-AWYW1:1:2107:11896:5176 2:N:0:TCGCCTTAATACCTGT
CCCAACTATCCCTATTAATCATTACGTCAACCCTAGAAACCAACAAAATAAGATCGACGTCCTATTTCATTATTCCATGCTAATGTATTCAAGCGTTAGCCTGCTTTAAACACTCTAATTTTTTCAAAGTAACAGTCCTGTTTCCCCGCAACACCAAGTTAATGGCATCACGGTCCTACAAGAGGGAGGAATCAGTGAGACCAGTTCATACCGTTGGCACGACCGACCTACTGGCCCCGAAATTCAACTACGAGCTTAGATCGGAAGAGCGTCGGGTAGGGAAAGAACAGGTAGGTGTAGA
+
CCCCCGFGGGGGGGGGGGGGGGGGGGGGGGGGGGGGGGGGGGGGGGGGGGGGGGGGGGGGGGGGFGEGGGGGGGGGGGGGGGGGGGGGGGGGGGGGGGGGDGGGFGGGGGGGGGGGGGGGGGGGGGGFFGGGGGGGGGAFGGGGGGGGGGE@FGGFCGFGGGGGGGGGFGFGDGGEDFGGFGGGGCEEGGGCC9A;789FCCCA9C9DFG75@FGF*AFF>>549D@D=FEFAFD;CBA9BBF3CFFFFGF?FG314>@>E216?631343,46((.0(<:@?>?<?(4210@))*0)0))
@M03152:184:000000000-AWYW1:1:2107:12379:5229 2:N:0:TCGCCTTAATACCTGT
CCCAACTATCCCTATTAATCATTACGTCGATCCTAGAAACCAACAAAATAGGTTCGAACGTCCTATTTCATTATTCCATGCTAATGTATTCGAGCGATTGCCTGCTTTAAACACTCTAATTTTTTCAAAGTAACAGTCCTGACTCCCCGTAACACCAAATTAATGACATCACGGCTCGTCAGAAGGGAGAAATCAATGACGTTAGTACGTACCGAGGCACGACCGACGTATTGATCCCGAAATTCAACTACGAGCTTAGATCGGAAGAGCGTCGTGTAGGGAAAAGAAAAGAATGATTAAA
+
CCCCCGGGGGGGGGGGGGGGGGGGGGGGGGGGGGGGGGGGGGGGGGGGGGGGFFGGGGGGFFGGGGGGGGGGGGGGGGGGGGGGGGGGGGFEFGGGGGGGGGGGGGGGFGGGGGGGGGGGGGGGGGGFFGFFGGGGGGGGDFGGGGGGGGGEGGGGGGGGGGFGDGFGGGGFGGGGGG6EFGGGGFGGEGGFFFFGGFGFGD?FGGFGDGGG5EGAFEFFEBF=BFF>4878F@)+1;BDA;A9FFFFCGFBB<;(042:)418<?((,(((,944444???B:((4.((4)0)1**)*))
@M03152:184:000000000-AWYW1:1:2107:4880:5235 2:N:0:TCGCCTTAATACCTGT
CCCAACTATCCCTATTAATCATTACGGCGACTCTAGAAACCAACAAAATAGAACCGCACGTCCTATTTTATTATGCCATGCTAATGTATTCAGGCAAAGGCCTGCTTTGAACACTCTAATTTTCGCAAGGTAAAAGTCCTGGTTCCCCAACACACACAATTAAGGGCATGCCGGCTCACCAAGAGGTAGAACCCAGCCAGACAGTAAGTACCCACTAGTCAGACCGCCCGACCAGGTTCGAAATTCAACTACGAGCTTAGATCGGAAGAGCGTCGTGTAGAGACAGAAAATAAATGTTCAT
+
CBCCCGDGFGGGGGGEFC<EAFGFGGCEGGGGGGADCGGGGF,@FGGGGGGGGFGGEDCCGFEG<FAFCEGCEGGGFGFGGGG,EFGFEEFFGGFG?FF8FFGGGFFA,?FEGGGFGGCFAD,5+=FFGFEGGDEF,A,5==4,C@@CFEEGG8C4@+>,,,3,6=>F8@F8+1+@ADC,9,:,A7D>EFCF,8AFGGGF,9*6<C+=F9:CF,***3+=:B;)//(:(825:3;*0AA383)4+;?AC+)//55()443644,,((-8<014?>>3786)9<.(((808.**-0*0)*..
@M03152:184:000000000-AWYW1:1:2107:24319:5380 2:N:0:TCGCCTTAATACCTGT
CCCAACTATCCCTATTAATCATTACGTCAACCCTAGAAACCAACAAAATAAGATCGACGTCCTATTTCATTATTCCATGCTAATGTATTCAAGCGTTAGCCTGCTTTAAACACTCTAATTTTTTCAAAGTAACAGTCCTGTTTCCCCGCAACACCAAGTTAATGGCATCACGGTTCTACAAGAGGGAGGAATCAGTGAGACCAGTTCATACCGTTGGCACGACCGACCTACTGACCCCGAAATTCAACTACGAGCTTAGATCGGAAGAGCGTAGTGTAGGGAAAGAACAGATATGAGTAAA
+
CCCCCGGGGGGGGGGGGGGGGGGGGGGGGGGGGGGGFGGGFGGGGGGGGGGGGGGGGGGGGGGGGGECEEGFGGGFGGGGGGGGGF@FGGGGGFEEFGGGGFGGGGGFGGGGGGGGGGGGFGGCGGGFGGGGGGCGGGGGGGGGGGGGGGGGGGGGFFFGGGGCDFFDFGGEEEEGG;D9FGGCCEGG+@DEFEFCCF?FF6CFCFFFGDFGFGD>AFFFA5=A=BFF9=@F*@BDFDB156AEFA?CCGF0(7>>4;<<<E;@FF08:7;>?(((.82*-)8F048?:0(0*-**2-*).
@M03152:184:000000000-AWYW1:1:2107:18247:5465 2:N:0:TCGCCTTAATACCTGT
CCCAACTATCCCTATTAATCATTACTTCGGTCCTAGAAACCAACAAAATAGAACCAAAGTCCTATTCTATTATTCCATGCTAATGTATTCAAGCGAAAGCCTGCTTTAAACACTCTAATTTTTTCAAAGTAAAAGTCCTGGATCCCCTGCGCACTAAGTTAATAGCACGCAGGTTCCCCAGAAGGAAAGACCCGACCAGAGGCAGTGCTTGACGTGAGCCAAGACCACCCAGCCAGGTCCGAAATTCAACTACGAGCTTAGATCGGAAGAGCGTCGGGTAGGGAAAGAACAGGGATGTGTA
+
CCCCCGGGGGGGGGGGGGGGGGGGGGGGGGGGGGGGGGGGGGGGGGGGGGGGGGGGGGGGGGGGGGGGGGGGGGGGGGGGGGGGGGGGGGGGGGGGGGGGGGGGGGGGGGGGGGGGGGGGGGGGGGGGGCFGGGGGGGGGGGGGFGGGGGGGGGGFFGGGGGGGGGGGGGEED?DFFGGGGGFFGGGGGGFFGGGGGGGFGGGFDFFFFFGG5ED>A?FFFFBDFFB44::848=<CFA;A=B@FAEFCCFE@GF?B03)))1)6007((3(43:9(8?.4F:84:?:B(3).,8)9(*-)
@M03152:184:000000000-AWYW1:1:2107:9216:5511 2:N:0:TCGCCTTAATACCTGT
CCCAACTATCCCTATAATCATTACGTCGATCCTCGAAACCAACAAAATAGGTTCGAACGTCCTATTTCATTATTCCATGCTAATGTATTCGAGCGATTGCCTGCTTTAAACACTCTAATTTTTTCAAAGTAACAGTCCTGACTCCCCGTAACACCAAATTAATGACATCACGGCTCGTCAGAAGGGAGAAATCAATGACGTTAGTACGTACCGAGGCACGACCGACGTATTGATCCCGAAATTCAACTACGAGCTTAGATCGGAAGAGCGTCGTGTAGGGAAAGAACAGGAAGGTGTAGTA
+
CCCCCGGGGGGGGGGGGGGGGGGGGGGGGGGGG,CGGGGGGGGGGGGGGFGGGGGGGGGGGGGGGGGGGGGGGGGGGGGGGGGGGGGGGGGGGGGGGGGGGGGGGGGGDGGFGGGGGGGGGGGGFGGGGGGGGGGGGGGGGGGGGGGGGCEGGGGGGGGGFGGFGGGGGGGGDGGGDEGGCFFFGGGGGGGGGGGGFGGAECFFGGF>FGG7?EDEDFFBEA@>(8:>;6;FFF3CF3:(=;FC=19@>C5:?<7(9<<6)4,(-28(,391;,(.,9ABB4:7?<0(...7)(090-*6)
@M03152:184:000000000-AWYW1:1:2107:13801:5517 2:N:0:TCGCCTTAATACCTGT
CCCAACTATCCCTATTAATCATTACGTCAATCCTAGAAACCAACAAAATAGGATCAAACGTCCTATTTCATTATTCCATGCTAATGTATTCAAGCGCTTGCCTGCTTTAAACACTCTAATTTTTTCAAAGTAACAGTCCTGATTCCCCGCAACACCAAATTAATGGCATTACGGCTCATCAAGAGGGAGGAATCAGCAAGGCCAGTTCATACCATTGGCACGACCAACCTGCTGACCCCGAAATTCAACTACGAGCTTAGATCGGAAGAGCGGCGTGTAGGGAAAGAAAAGGGACGTGTAG
+
CCCCCGGGGGGGGGGGGGGGGGGGGGGGGGGFGGGGGGGGGGGGGGGGGGGGGGGGGGGGFFGGGGGGGGGGGGGGGGGGFGGGGFGGGGGGGGGGEGGGFGGGGGGCFFGGGGGGGGGGGGGGGGGGGGGGFGGGGGGGGGGGGGGGGGGGEFGGGGGGGGGGFDFGGGGGCEC8>FGGGFFFDFCGGGE>A@AFFGF5@6?A+:8EG@CCFGDFA5AAA>AAAD>EDFFAFFCF;A5@E@;B8F?FE8A318:9A1.47CF;(6413;@6(-(-3>:=<>?503141(,5)())*(242
@M03152:184:000000000-AWYW1:1:2107:11934:5522 2:N:0:TCGCCTTAATACCTGT
CCCAACTATCCCTATTAATCATTACGTCGATCCTAGAAACCAACAAAATAGGTTCGAACGTCCTATTTCATTATTCCATGCTAATGTATTCGAGCGATTGCCTGCTTTAAACACTCTAATTTTTTCAAAGTAACAGTCCTGACTCCCCGTAACACCAAATTAATGACATCACGGCTCGTCAGCAGGGAGAAATCAATGACGTTAGTACTTACCGAGGCACGACCGACGAATTAATCCCGAAATTCAAGTACGAGCTTTGATCGGAAGACCGTGGTGGAGGGAAAGAAAAGGGAGGAGTGGG
+
C@CCCGGGGGGDFFGGGGGAFEFFGFGF+@@FGGGGGFDFFGE;DDFFCFFG@FFGGGGCEGGF9CFGDGGGGFCDDD@FFCGFG,CFFGGCFEDECFC@?FFGGDG?<?E<FEEFGGGGGGAEFEA95<FCDFGFG:@EDFGC9,=FE>B>FEFDF8DEAFGCFCGG8DA8A++6=8=+8C,@ECC+88DB9DE2,+,9:+*345<++5?CFCC>>*?*9?>=(2:8(0,)+17+:A3(.:4667)+9:+-49)-7)-).)-(3:1.(,,((,-3(),5(5().3(((4())-))*.*((
@M03152:184:000000000-AWYW1:1:2107:8878:5613 2:N:0:TCGCCTTAATACCTGT
CCCAACTATCCCTATTAATCATTACTTCGGTCCTAGAAACCAACAAAATAGAACCAAAGTCCTATTCTATTATTCCATGCTAATGTATTCAAGCGTAAGCCTGCTTTAAACACTCTAATTTTTTCAAAGTAAAAGTCCTGGATCAATTTGCGCACTCAGTTAAGAGCACGCAAGAGCTCCAGGAAGAAAGACCCGACCAGAGCAGTGCTTACCTTGCGGCAAGACCACCCAGCCAGGTCCGAAATTCAACTACGAGCTTAGATCGGAACAGCGACGGTAGAGGAAAGAATAGGGTTGGAGA
+
CCCCCGFGGGCFGGGGFECFDGGGGGFGGGGGG9EED@FFGGGGGGGGDDGFECFF<FCCCC@E9FFGGFEGG9FFGE,9@CFECFFFFFGCE<BBCGFEGG8A<E9C?FG9E9EFGGGGGGGE=EF99?FGGCGFF;=,,ACEFDFEC,,@CCGBFG8>DC,@;,@DD>EEGC8=D9E,=,AFGGGA@EFD?3@EEGCAF6CFGG??;ED+;=C+*05>9/45)*09>5@9;49**);362?=A=4:9CFEE3)3B((.).9<((/(.(((4(,(()())1().2((.))*)(.))(*,(
@M03152:184:000000000-AWYW1:1:2107:21380:5645 2:N:0:TCGCCTTAATACCTGT
CCCAACTATCCCTATTAATCATTACGTCAATCCTAGAAACCAACAAAATAGGATCGAACGTCCTATTTCATTATTCCATGCTAATGTATTCAAGCGTTAGCTTGCTTTAAACACTCTAATTTTTTCAAAGTAACAGTCCAAATTCCCCGCAACACCAAATTAATGGCATTACGGTTCATCAGGAAGGAGGAATCAGTGAGACCAGTACATACCGGAGGCATGACCAACCTACTAACCCCGAAATTCAACTACGAGCTTAGATCGGAAGAGCGTCGTGTAGGGAAAGAACAGGTATGTTTAA
+
CCCCCGGGGGGGGGGGGGGGGGGGGGGGGGGGGGGGGGGGGGGGGGGGGGGGGGGGFGGGFGGGGGGGGGGGGGGGFFFGGGGGGGGGGGGGGGGGGGGGGGGGGGGGGGGGGGGGGGGGGGGGGGGGGGGGGGGGGGGGGFFGFGGGGGGGGGGGGGGGGGGGGGGGGGCACGFEEGGGGGGGGGGGGGGGGGGGGGGFGF6AE?FFFGGGFGDEAA5?AF@EEABD@FFFFFFG>F49?9B2@6@F4@43;DB@A;9@EF?@1;(0==;@F;B(,.(=A@14,(87((()9)*0*)*.)
@M03152:184:000000000-AWYW1:1:2107:12345:5683 2:N:0:TCGCCTTAATACCTGT
CCCAACTATCCCTATTAATCATTACGGCAGCTCTAAAAACCAACAAAATAGAACCACACGTCCTATTTTATTATTCCATGCTAATGTATTCAGGCATAGGCCTGCTTTGAACACTCTAATTTTCTCAAGGTAAAAGTCCTGGTTCCCCGAAGCATTCAATAAAGAACACAACGGTTCACCAAGAGGCAAGACCCGGTCGAGCAGTAAACACGCCGTCAGGCGGACCACCCAACCAGATCCGAAATTCAACTACGAGCTTAGATCGGAACAGCGCCGTGTAGGGAAACAAACAGAATGTAGG
+
CCCCCGGGGGGGGGGGGGGGGGGGGGGGGGGFGGGGGGGGGGDGGGFGGGGGGGGGGGGGEFEGGGGGGGGGFDGGGGGGGGGGGGGGGGDFGGGGGGGGCFGGFGG9DDFGEGGGFGFGGGGGGGFFFGGGGGDGGGGGGFFFGGGGGEEEGGF9CFFCGFFGFGFDGFGG>?@EGGGGGGGGGGDEG?FGGFEGGGCEG6CFCCFGGFGC9:799*9*@B(25?>FFFFFEA(*;*;=A;DFA:CF?C7@@5><)4:>7A<9:?::(.3:(((-().54B<)42(((..)0()*0-*))
@M03152:184:000000000-AWYW1:1:2107:8786:5742 2:N:0:TCGCCTTAATACCTGT
CCCAACTATCCCTATTAATCATTACGTAGATCCTAGAAACCAACAAAATAGGATCAATCGTCCTATTTCATTATTCCATGCTAATGTATTCAAGCGTTAGCCTGCTTTAAACACTCTAATTTTTTCAAAGTAACAGTCCCGATTCCTTGCGACACCAAATTAATGACATCACGGCTCCTCGGAAAGGAGGAACCAACAAAACCAGTACGTACCGTAGGCACGACCAGCAAATTGATCCCGAAATTCAACTACGAGCTTAGATCGGAAGAGCGTCGTGTAGGGAAAGAACAGGTAGATGATA
+
CCCCCGGGGGGGEFGGGGGGGGGGFGGFFFGFFGCGGGGGEGGGGFFGGGGGFGGFFGFGFDGGGGFGFFGGGGGFGGGFFFGGFDFGGD,CF<FEGGGGGEFGGGGAEAGAEGGGG<FGGGFFCGFGG<EEBEFGGFEFGGGDFFGFFF+=FEGFEFF9EGA=DFFGD8ECCGGC8EFGGC6CCFG8ECEGGDFGGGG?C6:AFFF7DCFC*@>A9?FFAEFF99@FFFE+1B8@8B/:B@F(;:576C4)/>53>6C3)))(6(6(6(697(-4<;?FB)17?B?:0405*)***)*))
@M03152:184:000000000-AWYW1:1:2107:6655:5751 2:N:0:TCGCCTTAATACCTGT
CCCAACTATCCCTATTAATCATTACGTCAACCCTAGAAAACCAACAAAATAAGATCGACGTCCTATTTCATTATTCCATGCTAATGTATTCAAGCGTTAGCCTGCTTTAAAAACTCTAATTTTTTCAAAGTAACAGTCCTGTTTCCCCGCAACATCAAATTAATGGCATCACGGTTCTACAAGAGGGAGGAATCAGTGAAGCCAGTTCATACCGGTGGCACGACCGACCTACTGACCCCGAAATTCAACTACGAGCTTAGATCGGAAGAGCGTCGAGTAGGGCAAGCACAGGAATGGGTAA
+
CC@C@FEF9FGGGGDGCFGFGGEGFDGFEEGG;FEGGGGGG7FCGGGGFGGGGGFFF7FG:@CFGGGFFFGGGDEE<FEF@FGGGF<9EE<FGGGGGGGGGGGFGCF?FFF,,@FFEDEFGGGACF?FGFGGG,C<FGCGGGGF9E9FBEEE:FGGGGFFGG8DFA?@F8D,=6DCE9=EFFGFFFCFGG>FFFFGGGG7,7+:CCBDGGGF?EDBBBFFF4:>BFFF>53);A?9?)>9E@)(3ACFED;3075@F1>3CCC0:(,3(4003(7(-98F))(),,(...17)())*.2)(
@M03152:184:000000000-AWYW1:1:2107:10009:5776 2:N:0:TCGCCTTAATACCTGT
CCCAACTATCCCTATTAATCATTACTTCAGCCCTAGAAACCAACGAAAGTAGAACCAAAGTCCTATTTCATTATCCCATGCTAATATATTCAAAGACTTGGATACGCCTGCTTTGAACACTCTAATTTCTTCACAGTAAAAGATTTGAAATACTTGATACCCTAATTATTAGATAATTTCGGGAGTTATGTCAAAAGGAAGGAAATAAAGATTTTAGTTATCACTTTGTGAAGTGGACCGTAAATTCTTTATTAACAGAAATTCAACTACGAGCTTAGATCGGACGAGCGTAGGGTAGGGA
+
A<CCCGGGGFGGGGGGGGGCEGGGGAFGEFFEFGGGGFGGGGGGGGGGGGGGGGGGGGGC<FGGGGGGGGGGGGGGGEFGGFGGGGFGFACEFFGD8@EGFFFFG<C8A<AE5F,AFGEFFFGFGE<E9FGGFCECEFGFFFEFFGGGDFAGB;DGGADEGD@,@;;=D8=@EGGGGFFF,@6@CE8A=,@7=7@DF6DFF68:D+9=DBD7@C9F*3C+?+;33=DBE5CC7C*+=*9=?55>A9*=*@9A7<98+:CC57**12:AF:2479>(944+152B2(((.(.)0(8)2(2(/
@M03152:184:000000000-AWYW1:1:2107:8117:5779 2:N:0:TCGCCTTAATACCTGT
CCCAACTATCCCTATTAATCATTACGTCGATCCTAGAAACCAACAAAATAGAATCAAACGTCCTATTTCATTATTCCATGCTAATGTATTCAAGCGTGAGCCTGCTTTAAACACTCTAATTTTTTCAAAGTAACAGTCCTGATTCCCCACGACACCAAATTAATGGCATCATGGTTCATCAGAAGGGAGAAACCAATGATGCCAGTACGTACCGAGGCACGACCGACATATTGATCCCGAAATTCAACTACGAGCTTAGATCGGAAGAGCGTCGTGTGGGGAAAGAACAGTTAATAGTAAT
+
CCCCCGGGFGGGGGGGGGGGGGGFFGFGGGGGGFFGGGGGGGGGGGGGGGGGGGGGGGGGFCFC9FGFFGFGGGGGFGGGGGGGGGGGGGGGGGGGGGGGGFGGGGGGGGGGGGGGGGCFGGGGGGGFEFFGCGGGAEFCAFGGGGGGGGGGGDGFGDFFGFFFD8?FGGGGGFAEGGGGGGGGGGDFGGCFDFE8DDGFG7+0D69CDGGFAED*@BEFFD=@AFFF@F4:++8BF):@FBFFFF?A7;A?@CE;FFFE3??(33><??B96(4(.)-)3)2)(32(2()*0)**2)*.)
@M03152:184:000000000-AWYW1:1:2107:16408:5861 2:N:0:TCGCCTTAATACCTGT
CCCAACTATCCCTATTAATCATTGCTTCGGATTCTGAAAACCAACAAAATAGAACTGAAGCCCTATTTCATTATTCCATGCTAATGTATTCAAGCGTACGCTTGCTTTAAACACTCTAATTTTTTCAAAGTAAACGTCCTGGTTCGGCCGCCGAGCCCAGTTAAGGGCCGACGTTCCCCCAGAAAGAGGTGGTCCGAAAACCGGCAGTACAGACCTTGCGGCCGACCGCCGTTGGGCCACCGAAATTCAACTCGAGCTTAGATCGGAAGAGCGTCGTGTAGGGAAAGAAAAGGGCAGAGTA
+
CCCCCGGGGGGGGGGGGGGGGGGGGGGGGEGGGGGGGGGFGGGGGGGGGGGGGFFGGGGGGFGGGGGGFGGGGGGGGGGGGGGGGGGGGGGGGGGGGEGGGGFGGFGGGFGGFGGGGGGGGGGGGFFGGFFFFEGEFGGGGGGGGGGGGGGGGE7+@BEBE8DFFGGGDGGGGGGGGGGGGGGGDGGGGDGGGFGGGGGFFDDA=CEFGGFDF;>FFF4BEBF0;D9:9EBF)7<D70>0>;>237)/.:B2ADF?B1?2?AAAF<:?F??:6(17,>456=<406<,(,())(0)1(14)
@M03152:184:000000000-AWYW1:1:2107:8145:5989 2:N:0:TCGCCTTAATACCTGT
CCCAACTATCCCTATTAATCATTACTTCAGCCCTAGAAACCAACGAAAGTAGAACCAAAGTCCTATTTCATTATCCCATGCTAATATATTCAAAGACTTGGATACGCCTGATTTGAACACCCTAATTTCTTCACAGTAAAAGATTTGACATACTTGATACTCTAATTATTACATAATTTCGGGAGTTATTTCAAAAGGAAGGAAATAAAGATTTTAGTTCTAACGTTGTGAAGTGGACCGTAACTTCTTTATTACCCGACATTCACATAAGATCTAGGACTGGACTAGCGTCGTGGATGGG
+
CCCCCGGG9CFGGGGGGGGFGGGGG9FGCCF<CFGGGGGGGGGG7FGGGFGCFAFE,<,@CFFFCGG9,CCFGGGGGGGGGGGDFFFDFAFCF<@FA,<F@8FF@CB4EB,5?E9,,,CA@+DEFB@<?@E;BCFEG,C?9E7F,49A4EEFFF9ECFC;,,9A=F8AE;D,9@FEAC;,@6=CC84,@FA,,6,@=D8D8+?5EDF8FGC7<C+2;9CFFDB*)3):=@FFAC@6:;685C>)1+*+*5BA=F68*79):=6//*12.0.**00***0)(0(/(*..(.220())*)*,(
@M03152:184:000000000-AWYW1:1:2107:22581:5990 2:N:0:TCGCCTTAATACCTGT
CCCAACTATCCCTATTAATCATTACGTCAACCCTAGAAACCAACAAAATAAGATCGACGTCCTATTTCATTATTCCATGCTAATGTATTCAAGCGTTAGCCTGCTTTAAACACTCTAATTTTTTCAAAGTAACAGTCCTGATTCCCCGCCACACCAACTGAATGGCATGACGGTTCTTCAGAAGGGAGAAACCAGTGACACCAGTGCATACCGAAGGCACGACCAGCGTACTGATCTCGAAATTCAACTACGAGCTTAGATCGGAAGAGCGTCGTGTAGGGAAAGAACAGGTATGTGTAGA
+
CCCCCGGGGGGGGGGGGGGGGGGGGGGGGGGGGGGGGGGGGGGGGGGGGGGGGGGGGGGGGGGGGGGGGGGGGGGDGGGGGGGGGGGGGGGGGGGGGGGCFGGGGGGEGGGGGGGGGGGGGGGGGGGGGGGGFGGGGGGGGGGGGGGGGGGGGGCFGGGGFFGFGGGGGGGGGEGGGGGGGFFDGEGGGFFFFGGGFDGFDGGFGGFGGCFFFGGFFFFFEEBFFAB>>BF>=F4=D>FEFFFFFFCCEGFFF3)6A94475=@<09@@@>9<;9B<FAF?FFF:48::127*69*0)2))
@M03152:184:000000000-AWYW1:1:2107:25149:6035 2:N:0:TCGCCTTAATACCTGT
CCCAACTATCCCTATTAATCATTACGGCGATCCTAGAAACCAACAAAATAGAACCGCACGTCCTATTCTATTATTCCATGCTAATGTATTCGGGCATAGGCCTGCTTTGAACACTCTAATTTTTTCAAAGTAAAAATACTGGTTCCACGACACACCGAATAAACGGCATGCCGCATCACCAAGAGGTAAGGTCCGGCCGACCAGTACACACCGTGAGGCGGACCAGCCAACCAGACCCGAAATTCAACTACGAGCTTAGATAGGAAGAGCGACGAGGCGGGAAATAAAAGATATGTGAAGA
+
CCCCCGCGFGGGGGGGGGGFGGGGGGGGGGGGCEGGGGGGGGGGGGGGEGGGGFDGDF@FCFDGGGGGEFGGGGGGGFAFDGGGGGGGGGGGG=FGGFGGGFFDDFGGACF,FEGGGGE9FGFFFCFFGFFCEGGFG,9<;:FGFGGE+@EGGGEECCECFFGFECEEEGGFCGGDEG6EGEG6EBCFGFGGABCGG>ED?DGF7C4FFFDC?5*8>A55).6:?FFF?F4>5).7/7>>DF))9=A?946(4D@1?42>4)).4.3:<02,(-(((),0-<1))66)-)(*1.**2)7-:
@M03152:184:000000000-AWYW1:1:2107:10303:6036 2:N:0:TCGCCTTAATACCTGT
CCCAACTATCCCTATTAATCATTACGTCGATCCCAGAAACCAACAAAATAGGTCCGAACGTCCTATTTCATTATTCCGTGCTAATGTATTCGAGCGATTGCCTGCTTTAAACACTCTAATTTTTTCAAAGTAACAGTCCTGACTTCCCGTAACACCAAATTAATGACATCACGGCTCGTCAGAAGGGAGAAATCAATGACGTTAGTACGTACCGAGGCACGACAGACGTATTGATCCCGAAATTCAACTACGAGCTTAGATCGGAAGAGCGTCGTGTAGGGAAAGAACAGGTATGAGTAGA
+
CCCCCGGGGGGGGGGGGGGGGGGGGGFGGGGGG,FGGGGGGGGGGGGGGGGGGGGGGGGGCFGGGGGGGGGGFGGGGGFGGGGGGGGGGGGGGGGGGGGGGFGGGGGGGGGGGGGCFGGGGGGGGGGGGGGGGCFGGGGGGGGGFGGEEFGGGGFGGGGGGGGGFGGGG9DEG6CEGGGGGGGGGFEGGGGGGAAGFFGFGDDFGGFGGGG5@CDAB>?FAF@29FBE5AEFFFCFGAE<FBFCFFEACC)/(C5>)65<<<81::B?04>0:F(3275/3),04:7(.(,**)0*262))
@M03152:184:000000000-AWYW1:1:2107:18257:6099 2:N:0:TCGCCTTAATACCTGT
CCCAACTATCCCTATTAATCATTACGGCGACTCTAGAAACCAACAAAATAGAACCGCACGTCCTATTTTATTATGCCATGCTAATGTATTCAGGCAAAGGCCTGCTTTGAACACTCTAATTTTCTCAAGGTAAAAGTCCTGGTTCCCCAACACACCCAATTAAGGGCATGCCGGCTCACCAAGAGGTAGAACCCAGCCAGACAGTACGTACCCAATAGGAAGACAGCCCGACCAGGTCAGAAATTAAACTACGAGCTAAGATAGGAAGAGCGTAGTGGAGGGAAAGAGAAGATAGGTGTAG
+
CCCCCGFFFGGGGFGGGGGCFFFGGGGGGEGDGFEEGGGGGGGGGGGF<FGGGCFGGGGGCFDGF<EEEDAFGGGFFFFFGGGGGGGGGFGGGGGGGGGGFGGGGFGGEADEEFF<FGGGEFFFGGGGGGGGGGGGG,EFFGG9,EFGGGGGEGGEGF?8>EGGFEEGGGG?EEC>EEFGGFGGGG,>DDC98:E?,7@AFGGFCG5C*;33;FF?AFF*+/:>)3(:(:>?)8;3*)/,+9A)3*97<+/53C31:)73<)))(54<F?01,(4(5))0:D3>438((,.)1.0)2)0.-
@M03152:184:000000000-AWYW1:1:2107:23591:6145 2:N:0:TCGCCTTAATACCTGT
CCCCTATCCCTATTAATCATTACATCAGCCTTAGAAACCAACAAAATAAGACCAACGTCATATTCTATTATCCCATGCTGTAATATTCAATGGCAAGGTTACGCCTGCTTTGAACACTCTAATTTTTTCAAAGTAAAAGATTGGGAGCGGTTGCCCACTACCCAAACATAGGAAGCCCAGACCCAGCCACGCCACAAGGACGAGCTTTGGCCAGAAACTCCCGAAATTCAACTACGAGCTTAGATCGGAAGAGAGTAGTGTAGGGAAAGAACAGGGATGTGTGGATATAGGTGGTTGGAGG
+
CCCCCGFFGGFGFEFGGGE@CEGGGGGGGGGGGGGGGGGGGGGGGGGGGGGFEFGGGFGGFGFGFFFCCFFFGGG9A@FGGGGGGFGFGGCEGGGGGGFGGGEFGGF<89EFGGGGG9FGGFFFGCCEEEFFGFGGEFGFFCFGGGGCGGGEE@FGEEF8BFCEEFCFFGGGGGGG8DEEFFD8=D?7DDGG?EGFG?CFFDDE*39FFG>5CGF>FFA4>9AF9D5:E=AF6A=<DBE(/8AE+4/>DDEF@*:6+//6)9>@;;1:<@1(5:1(,)-0)/()..))..)**-))*-*,(
@M03152:184:000000000-AWYW1:1:2107:20473:6203 2:N:0:TCGCCTTAATACCTGT
CCCAACTATCCCTATTAATCATTACGTCAACCCTAGAAACCAACAAAATAAGATCGACGTCCTATTTCATTATTCCATGCTAATGTATTCAAGCGTTAGCCTGCTTTAAACACTCTAATTTTTTCAAAGTAACAGTCCTGTTTCCCCGCAACACCAAGTTAATGGCATCACGGTTCTACAAGAGGGAGGAATCAGTGAGACCAGTTCATACCGTTGGCACGACCGACCTACTGACCCCGAAATTCAACTACGAGCTTAGATCGGAAGAGCGTCGTGTAGGGAAAGAACAGGTAGCTGAGAA
+
CCCCCGGGGGGGGFGGGGGGGGGGGGGGGGGGGGGGGGGGGGGGGGGGGGGGGGGGGGGGGGGGGGGGGGGGGGGGGGGGGGGGGGGGGGGGGGGGGGGGFGGGGGGGFGGGGGGGGGGGGGG@@FFGGGGGGGGGGGGGGGGGGGGGDGEGGGGGGGGFGGGFGGGGGGGGGGGGGGGGGFGGFCGGGGGGCGGGGGGFFFGFEC9EFGG59>DFFFFFFEAB2@BE==@FFFFFFFFF>BFF+:CF56FD<GF944<3)<=/:?BFFFFB(4;?1><F:F:)8?::<7:FB))**)1))
@M03152:184:000000000-AWYW1:1:2107:13384:6247 2:N:0:TCGCCTTAATACCTGT
CCCAACTATCCCTATTAATCATTACAGCGGTCCTAGAAACCAACAAAATAGAACCTCTGTCCTATTCTATTATTCCATGCTAATGTATTCGAGCAAAGGCCTGCTTTGAACACTCTAATTTTTTCAAGGTAAAAGTCCTGGTTCCCCGCGACGCCCAGTGAAGGACATCGGGCTCCCCAGAAGGAAAGGCCCGACCGAATCCGTGCGCTCGATTAGGAGGACAGATCAGCCAGGCCCGAAATTCAACTACGAGCTTAGATCTGCAGAGCGTCGTGTAGGGAAAGAACAGGTATGGTATGAT
+
CCCCCGGGFGFGGGGGGGGGGGGGGGGGGGGGGGGGFGGGGGDFFEGGGGGGGGGGGFEFFGG9DFGGGGGGGGGCFGGGGGGGGGGFGGFCAFG<FEFGGGD<=FEC<FEED9EFGDFGFGFE<FFEGGGAGFFGG9;,,AF9>EGCEECCFE>EF?DFCFD88DGFGG@=>CFCGGGGGDCFEECCCECEGGGGGG>>GF5F54?CDGGCFGGAF+5>BFF0@FEA36;4A5=CCB32;0=A6/<60*)489B?*<AF))-)6:-((4((--(../5)()(0.((.(.5?9(56*)0))
@M03152:184:000000000-AWYW1:1:2107:21184:6274 2:N:0:TCGCCTTAATACCTGT
CCCAACTATCCCTATTAATCATTACTTCGGTCCTAGAAACCAACAAAATAGAACCAAAGTCCTATTCTATTATTCCATGCTAATGTATTCAAGCGTAGGCCTGCTTTAAACACTCTAATTTTTTCAAAGTAAAAGTCCTGGATCCCCAGCGCACTCAATTAAGCGCACGCTGGTTCCCCAGAAGGAAAGACCCGACCAGAGCAGTGCTTACCTTTCGGCAAGACCGCCCAGCCAGGTCCGAAATTCAACTACGAGCTTAGATCGGAAGAGCGTCGTGTAGGGAAAGAACAGGTATGTGTAG
+
CCCCCGGGGGGGGGGGGGGGGGGGGGGGGGGGGGGGGGGGGGGGGGGGGGGGGGGGGGGGGGGGGGGGFGGEGGGGGGGGGGGGGGGGGGGGGGGGGGGGGGGGGGGGGGGGGGGGGGGGGGGGGGFGGGGGFGGGGGGGGGGGGGGGGGGGGGCFFGGGGGGGGGGGGGGGGFGGFGGGGGGGGFGFGGGGGGGGGGGFDFGFGGFGGGGGFGGFFEEFEFFFFDF>@FFFFFFGGFFBDD3=FFCFEGFFD3:;>;CB2<21?F<B:<:B>69-8>?FFFF>??F?01(0*)8;::C))
@M03152:184:000000000-AWYW1:1:2107:6419:6302 2:N:0:TCGCCTTAATACCTGT
CCCAACTATCCCTATTAATCATTACATCGATCCTAGAAACCAACAAAATAGAATGCGATGTCCTATTTCATTATTCCATGCTAATGTATTCAAGCGTTAGCCTGCTTTAAACACTCTAACTTTTTCAAGGTAACAGTCCTAATTCCCCACAACATCAAATGAATGACATCATGGTTCCTTAGAAGGTGAGAACCAATGTGACCAGTACATACCAACGGCATGACCGATCCATTGATCCCGAAATTCAACTACGAGCTTAGATCGGAAGAGCGTCGTGTAGGGAAAGAACGGGAATGGGGAG
+
CCCCCGGGGGGGGGGGGGGGGGGGGGGGGGGGGGGGGGGGGGGGGGGGGGGGGGGGGGGGGGGGGGGGGGGGGGGGGGGGGGGGGGGGFGGDGGGGGGGGGGGGGGGFGGGGGGGGGGGFGDGGFGGGGGGGFFFGGFGFFFFGGGGGFGGFGGGGGGGGGGGGGGGGGGGGGFGGGGGGEFFCC@EDFGGGGGGGGFGFGGFF?FFGGDG6?EFBD5?BFFF@@>5B@?CFFFC;?F>@>A>DF8>96DFEFGEF57*5;47B@FDFFDFF;;23()(173(;;?1@((-)),))*(*((
@M03152:184:000000000-AWYW1:1:2107:22158:6316 2:N:0:TCGCCTTAATACCTGT
CAGTCAATTCCTTTGAGTGTCATTCTCGCGAACAAATCCCACAGGTGGATCACTTATCGCTAACGCCTACGCCGCGATAATGCACCGCCGTCACCGATTTATCATCTTTTACTGCGTGGAGTACCCTAGTACCCCATCCTGGTTTTTACCCACTCTATCGTGGCGCAACCAGACAACTAATCTGGTATGTTGTCTTCGCATTTCATCCTCCGTATCACCTCCACGCGTGCAAGCCATCTCCCGGACTTTTGTACCTCCGCTACTGCAACTATGCGACACATACGCAGCGGCAACTTCGTAG
+
--6A<@<,-6,6CC,6,,,-=,,6,C,,B+8:B+,,,,;CADCEFC,,,CFEEF<E@,F,,,+6,7+:,,8:++++6+,B,<,,,:84F++@4?,44+4B,C,:<F,,9,,,:,9C++++,4,,7,,8,:B,,,++8A=<,,8,3++8,C33@B7;,7@8F6+@**411,*,1*1,,,,,,,,,25,,4,,,,2,,1**)42++,2++2>7>)*0)++2*.)(/(.(0()(**)(**)*)1..(0)(*)**,)**-/,((-((,))))..()-)(((0,))0,0((((((-.)-9*:(2,,
@M03152:184:000000000-AWYW1:1:2107:23007:6427 2:N:0:TCGCCTTAATACCTGT
CCCAACTATCCCTATTAATCATTACGGTGATCCTAGAAACCAACAAAATAGAATCATGCCGTCCTATTTTATTATTCCATGCTAATGTATTCAAGCAAAATGCCTGCTTTAAACACTCTAATTTTTTCAAAGTAAAGGTCCTGGTTCCCCGCGACACCCAATTAAGGGCATCGTGGTTCTCCAGAAGGTGAGAAATTGACTACACCAGTTCATACCCCTTAAGGCACGACCGAGGTGTCAATCCCGAAATTCAACTACGAGCTTAGATCGGAAGAGCGTCGTGTAGGGAAAGAACAGGTAA
+
CCCCCGGGGGGGGGGGGGGGGGGGGGGGFGGGGGGGGGGGGGGGGGGGGGGGGGGGGGGGGGGGGGGGGGGGGGGGGGGGGGGGGGGGGGGGGGGGGGGGGGGGGGGGGGFGFGGGGGGGGGGGGFFGAEAEFGCFFGGFGGGGGGGGGGEGGGGGGGGFFGGGGGGGGGGGDDFGGGGGGGDGFDFFGGGGDFGGGGGFFCFFEFFGGFGGFGGFAFFFAF5=@FFFFD>FD)(19BFF6>C2AA(59CFCE=FFFE7(,238>3C??@B:2187?FFD;38;147(83(7):>FG<FF)
@M03152:184:000000000-AWYW1:1:2107:12139:6641 2:N:0:TCGCCTTAATACCTGT
CCCAACTATCCCTATTAATCATTACGGCGACTCTAGAAACCAACAAAATAGAACCGCACGTCCTATTTTATTATTCCATGCTAATGTATTCGAGCATAAGCCTGCTTTGAGCACTCTAATTTTCTCAAGGTAAAAGTCCTGGTTACCCGACACACCCAGCGAAGGGCATGCCGGCTCACCAAGAGGTAAGGCCCAGCCAGACAGTACATACCGTTAGGCAGACCATCCGGCCAGGCCCGAAATTCAACTACGAGCTTAGATCGGAAGAGCGTCGTGTAGGGAAAGAACAGGGAAGAGAAGA
+
CCCCCGGGGGGGGFGGGGGGGGGGGGGGGGGGGGGGGGGGGGGGGGGGGGGGGGGGGGGGFGGGGGGGGGGGGGGGGGGFGGGGGGFGGGGFGFGGGGGGGGGFFGGGGGFGGDGGGGGGGGGGGGCGFDDDGCGGGGGGGGGGGGGGGGDEGGGGGC8DEGGEGGGGGGGGCE>EEGGGGCCCFFCGFFFGGGGCFDGAFGGFGFFGFGGGEGGDFFF4))7>B4>A?B9BB>(/*=8059FEFF24<6)((5>2)))-5<<::?>?FFF66>;2(766:F6)((40212)).))*(2.,
@M03152:184:000000000-AWYW1:1:2107:7353:6690 2:N:0:TCGCCTTAATACCTGT
CCCAACTATCCCTATTAATCATTACATCGATCCTAGAAACCAACAAAATAGAATGCGATGTCCTATTTCATTATTCCATGCTAATGTATTCAAGCGTTAGCCTGCTTTAAACACTCTAATTTTTTCAAGGTAACAGTCCTAATTCCCCATAACATCAAATGAATGACATTATGGTTCATTAGAAGGTGAGAACCAATAAGACCAGTACATACCAAGGCATGACCGATCCATTGATCCCGAAATTCAACTACGAGCTTAGATCGGAAGAGCGTCGTGTAGGGAAATAACAGGCATAAGGAGG
+
CCCCCGGGGGGGGGGGGGGGGGGGGGCFGFGGEGGGGGGGFGFGF<@FGGGGGGGGGGGGFGGGGGGGGGGGGGGGGGGGGGGGEGGGGGGFGGGGGGGGFGGGGGGGGGGFEFGGGD9FGGGGGGGGFGGGFGFGGGGGFGGGAFGFGGGGGFGGGGGGDGAEFGFEFFGEFCEFDGGGGFGFF8D?EEFGGGE?FFGFD?DF?FFFGGGFBFGBFFFBBFDD5?9D5ACFFFCF76BDEF5A>FFFEGFFF7*74*08CEB>9@BB:@>(832028<6@F?))17/4.())))++)*4(
@M03152:184:000000000-AWYW1:1:2107:20068:6702 2:N:0:TCGCCTTAATACCTGT
CCCAACTATCCCTATTAATCATTACGTCAATCCTAGAAACCAACAAAATAGGATCGAACGTCCTATTTCATTATTCCATGCTAATGTATTCAAGCGTTAGCTTGCTTTAAACACTCTAATTTTTTCAAAGTAACAGTCCAAATTCCCCGCAACACCAAATTAATGGCATTACGGTTCATCAGGAAGGAGGAATCAGTGAGACCAGTACATACCGGAGGCATGACCAACCTACTAACCCCGAAATTCAACTACGAGCTTAGATCGGAAGAGCGTCGTGTAGGGAAAGAACAGGTAAGTGTAG
+
CCCCCGGGGGGGGGGGGGGGGGGGGGGGEGGGGGGGGGGGGGGGGGGGGGGGGGGGEGGGGGGGGGGGGGGGGGGGFFGGGGGGGGGGGGGGGGGGGGGGGGGGGGGGGGGGGFFFGFGGGGGGGGGGGCGGGGGFGGGGGGGGGGGFEGGEGGGGGFGGGGGGGFGGGGGGGGGGGFFGGGGDGGGGGGGGEFGGEFGFFCFFEGFGGGG?AEDEE5>BFFEFEADF5A@AFFEG>FB=5>8@AA5FFFF:2CB0AEF@FC)(,8;>F@((.66,(.4@A)474.::((()*)*02405)
@M03152:184:000000000-AWYW1:1:2107:9203:6733 2:N:0:TCGCCTTAATACCTGT
CCCAACTATCCCTATTAATCATTACGTCGATCCTAGAAACCAACAAAATAGGGTCAAACGTCCTATTTCATTATTCCATGCTAATGTATTCAAGCTAACGCTTGCTTTAAACACTCTAATTTTTTCAAAGTAACAGTCCTGATTTCCCACGACACCAAATTAATGACATCGCGGTTCCTCAGAAGGGAGAAACCAACTAGACCAGTACACCCCGAAGGCGCGACCAATCTGTTAGTCCCGAAATTCAACTACGAGCTTATATCGGAAGAGCGCCGTCTAGGTAAAGAAACGGAATGTGGTG
+
CCCCCGDF<FDFFEFGGCGCDFGGGGFFEFEGCFC,6C<FFCFGG8EEGEEGGFGGFFGC@DFEDGGFGFCFGGGFGGFE8DFFFGGGGGGF,FFEC@EBFC84DC,5A,<,,,?EC,CFCFGG>,A9,99C,EFGFAEFG9F9EG=EEE+BFEE8@FFF;4@,,,6,79@>8CEG+=FDC8=3=EE,+@D8@EFFG?7A<F9;,=BF7?+*34**9*9>4*:2-)76:+8=+=9:@6A05;:2A16;C7A;?C5>D@C3))/46(4(2.42(,(3()2*)*)/)-:1(((0)(0/*)*.,
@M03152:184:000000000-AWYW1:1:2107:10189:6742 2:N:0:TCGCCTTAATACCTGT
CCCAACTATCCCTATTAATCATTACATCAGCCTTAGAAACCAACAAAATAAGACCAACGTCATATTCTATTATCCCATGCTGTAATATTCAATGGCAAGGTTACGCCTGCTTTGAACACTCTAATTTTTTCAAAGTAAATGATTGGAAGCGGTTGCCCACTATCCAAACGTAGGAAGCCCAGACCCAGCCACGCCACAAGGACGAGCTTTGGCCTGAATGCCCCCGAAATTCAACTACGAGCTTAGATCGGAAGAGCGTCGTGTAGGGAAAGAACAGGTCAGCGTAAATCGGAGTGGTAGG
+
CCCCCGGGGGGGGGGGGGGGGGGGGGGGFGGGGGGGGGGGGGGGGFGGGGGGGGGGGGGGGGGGFFGGGGGGGGGGGGGGGGGGGGGGGGCGGGGGFGGGGGGGGGGGGGGGC9AEGCFCFFEGFGGGGGGGFEFGGGGGGGGGGGGGGGGGGGFGGGGGGGGGGAFFGGGGGDDFFFG6DFGFGFFBFFFGGEGGG+=DC?FBEDEDGCDGFGGFFA6EFADB>4:4:AFACFEFGFD@EF5@FF<=?C><<3),.6969.868E@?(46?:7:BFF)))),0(((,)-()),.5/)*.,
@M03152:184:000000000-AWYW1:1:2107:15573:6779 2:N:0:TCGCCTTAATACCTGT
CCCAACTATCCCTATTAATCATTACGTCAACCCTAGAAACCAACAAAATAAGATCGACGTCCTATTTCGTTATTCCATGCTAATGTATTCAAGCGTTAGCCTGCTTTAAACACTCTAATTTTTTCAAAGTAACAGTCCTGTTTCCCCGCAACACCAGATTAATGGCATCACGGTTCTACAAGAGGGAGGAATCAGTGAAGCCAGTTCATACCGGTGGCACGACCGACCTACTGACCCCGAAATTCAACTACGAGCTTAGATCGGAAGAGCGTCGTGTAGGGAAAGAACAGGTATGTGTATA
+
CCCCCGGGGGGGGGGGGGGGGGGGGGGGGGGGGGGGGGGGGGGGGGGGGGGGGGGGGGGEGGGGGGGGGGGGGGGGGGGGGGGGGGGGGGGGGGGGGGGGGGGGGGGGGGGGGGGGGGGGGGGGGGFGGGGGGGDFEFGGGGGFGGGGGGGGGGGGGGGGAFFFFGGGGGGGEFGGGGGGG=FGG+8FDEGFGGGGGGFFGGGFGGFFFGFFEGGFDFFFEFF=2?FFFABFFFFFFFD;F@A?=FEFFGFDF<)3A4)44)23:(72:?>21746?F2=?:1023<3:?0?F2F9F-*))
@M03152:184:000000000-AWYW1:1:2107:10196:6930 2:N:0:TCGCCTTAATACCTGT
CCCAACTATCCCTATTAATCATTACGGCAGTTCTAAAAACCAACAAAATAGAACCACACGTCCTATTTTATTATTCCATGCTAATGTATTCAGGCATAGGCCTGCTTTGAACACTCTAATTTTCTCAAGGTAAAAGTCCCAGCTCCCCGATGCATTCAATAAAGAACACACCGGTTCACTAAGAGGCAAGACCCGGTCAAGCAGTAAACACGCCGTCAGGCGGACCACCCAACCAGATCCGAAATTCAACTACGAGCTTAGATCGGAAGAGCGTCGTGTAGGGAAAGAACAGGTATGTGAA
+
CCCCCGGGGGGGGGGGGGGGGGGGGFEGBFGGGGGGGGGGGGGGGFGGGGGGGGGGGGGGEGGGGGGGGGGGGGGGGGGFGGFGGGGGGGGGGGGGGGFGGGGGGGGFFFGGGFFFGC<FGGFCFFECEAFGFGGFGGG8EDGGGGGGGGGGG9FGGGGGGFFGAFDFGGGGGGEEEDGGG?=96=CGGCFGCGEG?CGFGGG?EFFGGGGGFGGFFBB>FEB99B=?F4-8>>0/C*=4FDE@;ACF57+3)/=132>A?D25(3:(((((4;0(-8:4)*(0(447:(.5))*1*)0))
@M03152:184:000000000-AWYW1:1:2107:20515:6953 2:N:0:TCGCCTTAATACCTGT
CCCAACTATCCCTATTAATCATTACGTCAACCCTAGAAACCAACAAAATAAGATCGACGTCCTATTTCATTATTCCATGCTAATGTATTCAAGCGTTAGCCTGCTTTAAACACTCTAATTTTTTCAAAGTAGCAGTCCTGTTTCCCCGCAACACCAAGTTAATGGCATCACGGTTCTACAAGAGGGAGGAATCAGTGAGGCCAGTTCATACCGTTGGCACGACCGACCTACTGACCCCGAAATTCAACTACGAGCTTAGCTCGGAAGAGCGTCGTGTGGGGAAAGAACAGGCATGAGAAGA
+
CCCCCGGGGGGGGGGGGGGGGGGGGGGGGGGGGGGGFGGGGGGGGGGGGGGGGGGGGGGGGGGGGGGGGGGFGGGGGGGGFGGGGGAFGGGGGGGGGGGGGGGGGF9,CFGGGGGGGGGGGGGGGGGGAFGGGGGGGGFGGGGGGGGGGGGGGGDGCFGGFFGGGGGGGGGEGECCGFGGFD?CF>CFGGDFCGGGGGGFG?FFGGFFFFGGDGDDFF>A>EBABFFFFFE4AFEDC4>BE9F?+:6FFG46;78;46<)7)4118972122297?(),89B?52<<???<)78)*9)*,(
@M03152:184:000000000-AWYW1:1:2107:7065:7158 2:N:0:TCGCCTTAATACCTGT
CCCAACTATCCCTATTAATCATTACGTCAATCCTAGAAACCAACAAAATAAGATCAACGTCCTATTTCATTATTCCATGCTAATGTATTCAAGCGTTAGCCTGCTTTAAACACTCTAATTTTTTCAAAGTAACAGTCCTGTTTCCCCGCACCACCACACTAATGGCATCACGGTTCTGCAAGAGGGAGGAATCAGTGAAGCCAGTACGTACCGGTGGCACGACCGACCTACTGACCCCGAAATTCAACTACGCGCTTAGATCGGAAGAGCGGCGTGTAGGGAAAGAACAGAGAACGGTTAG
+
CCCCCGGFGGGGGGGGGGGGGGGGGGGG,CE<FFGGFGGGGGGGGGGGGGGGGCFFE,6CFF@D<CF,,;CCEFFFC@AF9FFCDD<@F<FGGGGC@FGFGAFC=<F,<FFE@F,5?FDGGGGC8AFGAFEGAEFGFFCFGBEDGGG78C+4,9@D+>4@EGGFAF,,6=EC8=63=>E8AFDDFE6=EEGDFDCE8=E<,;DFFC8DGGFD:*<BE5*A9*))59@E(/(2*1(26)),..).;A<FEGF;0))6>1).)),4(33(3((((((--05B??(7:07?::()7())9,*((
@M03152:184:000000000-AWYW1:1:2107:27379:7172 2:N:0:TCGCCTTAATACCTGT
CCCAACTATCCCTATTAATCATTACGTCAATCCTAGAAACCAACAAAATAGGATCGAACGTCCTATTTCATTATTCCATGCTAATGTATTCAAGCGCATGCCTGCTTTAAACACTCTAATTTTTTCAAAGTAACAGTCCTGATTCCCCGCAACACCAAATTAATGGCATTACGGTTCGTCAAGAGGGAGGAATCAGCAACGCCAGTACGTACCTGTGGCACGACCAACATGCTGACCCCGAAATTCAACTACGAGCTTAGATCGGAAGAGCGTCGTGTAGGGAACGACCAGGTATGTGATT
+
-CCCCG8F@FFGGGGGGGGGGEFGCFFE;CFGDCEECFFGGGGGGG<EFEGGEFGC,F,@DFBF<FEAEFFEGGGGFG@FGC<EGFCFGGAFGG?CFGGDCEEF@85?F,AEFGGCEFGGGGGGEC<F9<FGBF9<EF@,=AEEGGCEEG8CGEE>F8@DE9;D;8DFFGFEF+@EGCG+=EDADF=>8EECEE7A77CFGD+51;@FGGGGFGGFF/?AFB=A@455()6;C=EFFFF939B166)1);))6:03)5>@>3.31:1917?B13791028A3<)(-1(-74:6566*)*))
@M03152:184:000000000-AWYW1:1:2107:7122:7174 2:N:0:TCGCCTTAATACCTGT
CCCAACTATCCCTATTAATCATTACTTCGGTCCTAGAAACCAACAAAATAGAACCAAAGTCCTATTCTATTATTCCATGCTAATGTATTCAAGCGTAGGCCTGCTTTAAACACTCTAATTTTTTCAAAGTAAAAGTCCTGGATCCCCAGCGCACCCAACTAAGAGCACACTGGTTCCCCAGAAGGAAAGACCCAACCAGAGCAGTGCTTACCTTGCGGCAAGACCACCCAGCCAGGTCCGAAATTCAACTACGAGCTTAGATCGGAAGAGCGTCGTGTAGGGAAAGAACAGGGATGTGTAG
+
CCCCCGGGGGGGGDGGGGGGGGGGGGGGGGGGGGGGGGGGGGGGGGGGGGGGGFGGGGGGGFFFAFGGCFGGGGGGGGGGGGGGGGGGGGGDEDGGGGGGGGGGGGGFFFGGGCEF9AEEFCEGGGGGCFEFGGGFGEGAEFGCEDGFGFGDCGGGGGGGGGFFG?EFGGFG==A8?EDF>E8FGGGF@FFCDG8ACD?58??ACC+9EFGF7FGAF5?DEFF7BABF2:BFAAB*;);>>@D=F=CACDFF6DB0:;)4C<?1<D?B@@D96(4(-5(625.5:B?0(,())(0)0)*))
@M03152:184:000000000-AWYW1:1:2107:25438:7308 2:N:0:TCGCCTTAATACCTGT
CCCAACTATCCCTATTAATCATTACGTCAATCCTAGAAACCAACAAAATAGGATCAAACGTCCTATTTCATTATTCCATGCTAATGTATTCAAGCGCTTGCCTGCTTTAAACACTCTAATTTTTTCAAAGTAACAGTCCTGATTCCCCGCAACACCAAATTAATGACATTACGGCTCATCAAGAGGGAGGAATCAGCAAGGCCAGTTCATACCATTGGCACGACCAACCTGCTGACCCCGAAACTCAACTACGAGCTTAGATCGGAAGAGCGGCGTGTAGGGAAATAACAGGCATGTGTAA
+
CCCCCGGGGGGGGGGGGGGGGGGGGGGGFEGGAFFGGGGGGGFGGGFGGGGGGGGGGGFG8FGGGGGGGGCFEFGFGGGGGGGGGGGGGGGGGGGDGGGGG8AFGEFFFDGGAFEEFF9AFFGGGGGGGDFFEDGGGGDGGGGGGGGDEGGCEGFEGGGGGGFGACFGGGGGG6CCC>9AF>E9DF=E>EGFF=DADFFF@F6?ECF?CFGGF679B659F*88@D4AA4@FFF**;9)(2:6(16>FFFFEFD)(564);E?=(/,3@@@9.(-40047251>1)-4,42))()024*.)
@M03152:184:000000000-AWYW1:1:2107:4814:7344 2:N:0:TCGCCTTAATACCTGT
CCCAACTATCCCTATTAATCATTACGTCAACCCTAGAAACCAACAAAATAAGATCGACGTCCTATTTCATTATTCCATGCTAATGTATTCAAGCGTTAGCCTGCTTTAAACACTCTAATTTCTTCAAAGTAACAGTCCTGTTTCCCCGCAACACCAAGTTAATGGCATCACGGTTCTACAAGAGGGAGGAATCAGTGAGACCAGTTCATACCGTTGGCACGACCGACCTACTGACCACGAAATTCAACTACGAGCTTAGATCGGAAGAGCGTCGTGTAGGGAAAGCACAGGTATTGTTAGA
+
CCCCCGGGFGGGGGGGGGGGGGGGGGGGGGGGGGGGGFGGGGGGGGGGGGGGGGGGGGGGGGGGGGGGEGGGGGGGGGGGGGGGGGGGGGGGFGGGDGGGGGGFFFGGGGGGGGGGGGGGGCFGGAFCEFGGGGGGGGGGEFFGGGG7EGDGFGGGGGCGGGGG9DFGGGGDCEECFGGG8E8F8>=CCEFCGDGGGFGFGGGFGCFDGGGGFGGFFA9CE>A@FFFF=6BFA6>F*8;@?>FF6@CFF<F@0>56;<8<<E@0,((/5:1((4((.0-?:F:5((5<?0(19)***.:.)
@M03152:184:000000000-AWYW1:1:2107:7504:7361 2:N:0:TCGCCTTAATACCTGT
CCCAACTATCCCTATTAATCATTACTTCAGCCCTAGAAACCAACGAAAGTAGAACCAAAGTCCTATTTCATTATCCCATGCTAATATATTCAAAGACTTGGATACGCCTGCTTTGAACACTCTAATTTCTTCACAGTAAAAGATTTGAAATACTTGATACCCTAATTATTAGATAATTTCGGGAGTTATTTCAAAAGGAAGGAAATAAAGATTTTAGTTCTCACTTTGTGAAGTGGACCGTAAATTCTTAATTAACCGAAATTCAACTACGAGCTTAGATCGGAAGAGCTGCGTGAAGGGA
+
CCCCCGGGFGGGGGGGGGGGGGGGGGGGGGGGGGGGGGGGGGGGDGGDGGGGGGGGGGGGGGGGFGFGGGGFFFGCFGGGGGGGGGGGGGGGGGFGGGGDGGGGGCFDGGFGGGCFGGGGFFGGGGGGGGGGGGGGFGGAECGFFFDGGGGGAFGGGFG;DEGFFGGGGGGGGGE;DF8D,+@8+BFFGC@=FFE88+@9E8=DGGFGGGG8DEBE*?DD79E:E+89>*;?8=<+=;*)*19=A+*1A+3*;C;94)=>>B486>8CEF)06(-;*//=7)(690,33)())())*160(
@M03152:184:000000000-AWYW1:1:2107:22582:7391 2:N:0:TCGCCTTAATACCTGT
CCCAACTATCCCTATTAATCATTACATCAGCCTTAGAAACCAACAAAATAAGACCAACGTCATATTCTATTATCCCATGCTGTAATATTCAATGGCAAGGTTACGCCTGCTTTGAACACCCTAATTTTTTCAAAGTAAATGATTGGAAATGGTTGCCCACTATCCAAACGTAGGAAGCCCAGACCCAGCCACGCCACAATGACGAGCTTTGGCCTGCATGCCCCCGAAATTCAACTACGAGCTTAGATCGGAAGAGCGTCGTGTAGGGAAAGAACAGGGATGTTATGATGTCAGTTCATAG
+
CCCCCGGGGGGGGGGGGGGGGGGGGGGGGGGGGGGGFGGGGGGG@DFGGGGGGGGGGGGGGGGGGGGGFGGFGGGGGGGGGGGGGGGGGFGGGC@FGF@FFGGGGGGGGGGGGGFGGGGGGGGGGGGGGGGGGFGGGGGGGGGGFFGGGFGGGGEGGGGGGGFGGF8ADCD8?8FGF?DFG8=EGG8>EGFC>EG>EG8DADF5?0@CCD?CAFD?*9B9FA:>A9)95?6CCAEFGF)55:>@6;4>CFD=;>)6A@9;B2;(/97(51=1(24308().0(9)).)))66*)/*0)*)6
@M03152:184:000000000-AWYW1:1:2107:17001:7397 2:N:0:TCGCCTTAATACCTGT
CCCAACTATCCCTATTAATCATTACGGCGATCCTAGAAACCAACAAAATAGGACCGCACGTCCTATTTTATTATTCCATGCTAATGTATTCGGGCGTAAGCCTGCTTTGAACACTCTAATTTTTTCAAAGTAAAAATCATGGTTCCCTGCCACACCCAGTAAAGGGCATAACAGCTCACCACGAGGTAAGCCTCCACCGCTCCAGTACACACCCAAATAGGCGGACCGGGCGGCAAAGGCCGAAATTCAACTACGAGCTTAGATCGGAAGAGCGTCGTGTAGGGAAAGAACAGGTAAGGTT
+
CCCCCGGGGGGGGGGGGGGGGGGGGGGGFGGGGGGGGGGGGGGGGGGGGGGGGGGGGGGGGGGGGGGGGGGGGGGGGGGGGGGGGGGGGGGGGGGGGGGGGGGGGGGGGGGGFGGGGGGGGGGGGGGGGGGGGGGGGGGGGGGGGGGGCGGGGGGGGGGGFGGFGGGGGGGGGGGGGGGGFGGEGDGGFCFGGFG7FGGDEGGFCFFF>FGGFEG>8FFF)8>=;E;E9B9B)5;C0?>:F1@0B@AFAGFABG:1>9>?28446:?BFB73:B>(9)(0,/8DFF0((4(..86**,*))
@M03152:184:000000000-AWYW1:1:2107:14038:7426 2:N:0:TCGCCTTAATACCTGT
CCCAACTATCCCTATTAATCATTACGTGGTCCTAAAACCAACAAAATAGAACCATCGTCCTATTTTATTATTCCATGCTAATGTATTCAGGCAAAAATGCCCGCTTTAAACACTCTAATTTTTTCAAAGTAAAGGTCCTGATTCATCGAAACACCCAAGAGCATCCCGACTCACCAGAAGGTGAGAAATTGGCTACACACCGTTTCATGCCCCTAAAGGCACGATCGATATATCCCAATCCCGAAATTCAACTCCGAGCTTAGATCGGAATAGCGTCGTGTAGGGAAAGAACAGGTAGTGT
+
CCCCCGGFGGGGG<FGGGGGGGGGGGGGGFGGGGDFFGGGGGFCF,EFGGGGGGGGCGGGGCFGFFFGGGGGGGGGGGGFGGGGGGGGGFGGDFGGGGGGGGGGGGGDECGFGFGGF9EFGGGEFGAFEFGG,AFFGGGFAGGFFGGDEE>EGGDEFD8,>DFGGCFEGGGGGGGFFDFGGGFFFFG8EEFEFE8FFGGFDG?DEFAG7FFGFGFF5FA695@=5FBB99BFFFFC79A:9@?=;EBF*1=??*;5A(363EF3750(81(73)132)4><FB?(2263125),)1:)2()
@M03152:184:000000000-AWYW1:1:2107:8894:7434 2:N:0:TCGCCTTAATACCTGT
CCCAACTATCCCTATTAATCATTACGTCAATCCTAGAAACCAACAAAATAGGATCGAACGTCCTATTTCATTATTCCATGCTAATGTATTCAAGCGTTAGCTTGCTTTAAACACTCTAATTTTTTCAAAGTAACAGTCCAGTTTCCCCGCAACACCAAATTAAAGGCATTACGGTTCATCAGGCAGGAGGAATCAGTAAGACCAGTACGTACCAAAGGCACAACCAATCTACTAACCACGAAATTCAACTACCAGCTTAGATCGGAAGAGCGTCGGGTAGCGAAATAACAATACTGTTTAA
+
CCCCCC@EFFGGGFFGEGFFCDC@F,FF6BFFGCEF,C@FG8FE@8EDGGFFAFFC7FE+6:C@FCGGGCGFG<EEFGGCGG9CEEEEE@ECAEFFGCCFEFFDCECGCFFG<EECA,9CEFFGFB5FFCG9BE;EFD@AEAFFF;><786@F@FEG,,EDE8D,9D,@EGGGC=CEDG3,@D,A++6++333EE,7+@+@DGF@CFF+97;<@+9AF*;A*:>59);>=AFFFEGG*@5?(?2BB*B:=)00285AE=*1/6202(353=,.((((0-7))3),()))))**)*0*60.)
@M03152:184:000000000-AWYW1:1:2107:26593:7498 2:N:0:TCGCCTTAATACCTGT
CCCAACTATCCCTATTAATCATTACGTCAATCCTAGAAACCAACAAAATAAGATCAACGTCCTATTTCATTATTCCATGCTAATGTATTCAAGCGTTAGCCTGCTTTAAACACTCTAATTTTTTCAAAGTAACAGTCCTGTTTCCCCGCAACACCAAACTAATGGCATCACGGTTCTGCAAGAGGGAGGAATAAGTGAAGCCAGTAAGTACCGGTGGCACGACCGACATACTGACCCCGAAATTCAACTACGAGCTTAGCTCGGAAGAGCGTCTGGTGGGGAAAGAAAAGGTAGGAGTAAA
+
CACCCGDFGGGGGGF9EFCFFGFFFGGGGGFGGFGCGGCGGGGGFGGGGGGGGGFGGGGDFGGG9EFGGCEEFGCG@CF8@FGGG@F9FCCEFGGCFGGGGGF8=?FGGGGEEFEFDFGFGGCCGFFGCGCGFFDFGFGDFDGDFFGEGGGCGGGGGGFGGDF8AFGFFGG6EG6CFGFEGG?8D>=F+6@>,,EC:@CF=7;FGF+B;=?8*70*>*9CBBA)::)/(4*884(2884(.629@@9@)2;<?D31/;E))./.4:9((.(((((.6),<0)4)370.:((192)*24*))
@M03152:184:000000000-AWYW1:1:2107:6395:7503 2:N:0:TCGCCTTAATACCTGT
CCCAACTATCCCTATTAATCATTACTTTGGTCCTAGAAACCAACAAAATAGAACCAAAGTCCTATTCTATTATTCCATGCTAATGTATTCAAGCGTAAGCCTGCTTTAAACACTCTAATTTTTTCACAGTAAAAGTCCTAGTTCCCTAGAACACCCAATTAAAGGCACTCTAGTTCCCTAGAAGGAAGAGCTCAACAGAACAGTACTAGACAAATGCCAAGAACGTTTGTCAAGCTCGAAATTCAACTACGAGCTTAGATCTGAAGACCGTCGTGTAGGGAAAGAAAAAGCATGGTGAATG
+
CCCCCGGGAFFGGGGGGFGDGGGGGGGGDFGGGGGGGCFGGFGGGDGGGGFFGGGGGG8@FFEFGGGG,FFGFGGGGGGGGDFGGGGGFGFCFE7FGEEGGGFCGGG,EFAFCFGGGGFDGGFEFGGF<FEGGGGGGGGGGGGGFFFGGGCCEG7CC+D>DFGGGGGGGGGC8CEGGGF98=9;,8@:@@8EFF,ADDGFGGGFGFDG888DFFG?B?963*)00@5*5A79CA622:?CEBAEFFCAED>84*9)BEAE6*:AA74((06@(/((0+7),)/)3(/((//)+/)+2)01.
@M03152:184:000000000-AWYW1:1:2107:22928:7613 2:N:0:TCGCCTTAATACCTGT
CCCAACTATCCCTATTAATCATTACTTCGGTCCTAGAAACCAACAAAATAGAACCAAAGTCCTATTCTATTATTCCATGCTAATGTATTCAAGCGAAAGCCTGCTTTAAACACTCTAATTTTTTCAAAGTAAAAGTCCTGGATCCCCTGCGCACTCAATTAAGGGCACACAGGTTCCCCAGAAGGAAAGACCCGACCAGAGGCAGTGCTTACCTTGCGGCAAGACCACCCAGCCAGGTCCGAAATTCAACTACGAGCTTAGATCGGAAGAGCGTCGTGTAGGGAAAGAACAGGTATCGTTA
+
CCCCCGGGGGGGGGGGGGGGGGGGGGGGGGGGGGGGCFGGGGGGGGGGGGGGGGGGGGGGGGGGGGGGFGGGGGGGGGGGGGGGGGGGGGGGGGGGGEGGGGFGEGGGGFGGGGGGGGGGGFGEGFFFF?AFDGGGGGGGFGGFGG7<DFGGGGEGGFFGGEG8DCFGGGGGGCEGGGGGGFFGGGFFGGGGGGGEGGGAGFGFGGFFGCDGFGGFFFFD>B4=@;:FAB=FFFFDC;FFF=B>F+9C7FFE@G3;E((9@FC?DF((((,(3,291B6)-*3?(4<?0::@55F**,*((
@M03152:184:000000000-AWYW1:1:2107:6288:7666 2:N:0:TCGCCTTAATACCTGT
CCCAACTATCCCTATTAATCATTACGGCGACTCTAGAAACCAACAAAATAGAACCGCACGTCCTATTTTATTATTCCATGCTAATGTATTCAGACATAGGCCTGCTTTGAACACTCTAATTTTCTCAAGGTAAAAGTCCTGGTTCCCCGACGCACGCCAGTGAAGGGCACGCCGGTTCACCAAGAGGGAAGACCCAGCCAGACAGTACACGACGTTAGGCGGACCGCCCAGCCAGGCCCGAAATTCAACCACAACCTTAGATCGGAAGCGCGTCGTGTTGAGAATGAAAAGGGAAGTTTAA
+
CCCCCGFDGGGGGGFGGGGGGGGGGGCFF@FFGFFGGGGGGGGEFFFGF<CEFCFCFEFGFFEGGGGGF9FFGGFGFFGGGFGGGGFEFGFFE,CFFCFE?FFG8<FE9EFG?<FEFGGGFAECCCDCF,,A@FCDFF,@>8EFCGGFCGDC7+@CGGGGGGCFGFC6=CCEF77+4@<AF9@,7:5*@FG>D,A>F4CFG4???F144=5))4):=;5=BE6(00651...8>6**8B>EB51@*.9)*.,(*),6)9AB>A(((-,(-(440((-0())0(1.)).6)37)3)82)*))
@M03152:184:000000000-AWYW1:1:2107:8655:7745 2:N:0:TCGCCTTAATACCTGT
CCCAACTATCCCTATTAATCATTACGTCAACCCTAGAAACCAACAAAATAAGATCGACGTCCTATTTCATTATTCCATGCTAATGTATTCAAGCGTTAGCCTGCTTTAAACACTCTAATTTTTTCAAAGTAACAGTCCTGTTTCCCCGCAACACCAAGTTAATGGCATCACGGTTCTACAAGAGGGAGGAATCAGTGAGGCCAGTTCATACCGTTGGCACGACCGACCTACTGACCCCGAAATTCAACTACGAGCTTAGATCGGAAGAGCGTCGTGTAGGGAAAGAACAGTAAGGTGTAGA
+
CCCCCGGGGGGGGGGGGGGGEGGGGGGGEGGGGGGGGGGGFGGGGGGGGGGGGGGGGGGGGGGDGDGGGGGFGGGFGGGGGGGGGGGGGGGCFGGGGGGGGGGGGCGGGGFFGGGGGFGGGGGGGGGGFFGGFGGGGFGEFEGFFGGGEGGGGGGGGGGGFGGCFGGGGGGGDDEGCCFGGG8DFEGGGGGGGGGGGGGFFCF?GF7FGGGCDGGAFFFFFF9A=EFEFFFFF>BCFEEFF;:46;C6CGF@(>>@F<<C6?;4?F(:03>,2;(-(74*:?1<?((3::)19-9=D87.)
@M03152:184:000000000-AWYW1:1:2107:21167:7794 2:N:0:TCGCCTTAATACCTGT
CCCAACTATCCCTATTAATCATTACTTCGGTCCTAGAAACCAACAAAATAGAACCAAAGTCCTATTCTATTATTCCATGCTAATGTATTCAAGCGTATGCCTGCTTTAAACACTCTAATTTTTTCAAAGTAAAAGTCCTGGATCCCCAGCGCACTCAATTAAGAGCACGCTGGTTCCCCAGAAGGAAAGACCCGACCAGAGCAGTGCTTACCTTTCGGCAAGACCGCCCAGCCAGGTCCGAAATTCAACTACGAGCTTAGATCGGAAGAGCGTCGTGTAGGGAAAGAACAGGGAAGTGGAA
+
CCCCCGGGGGGGGGGGGGGGGGGGGGGGGGGGGGGGGGGGGGGGGGGGGGGGGGGGGGGGGGGGGGGGGGGGGGGGGGGGGGGGGGGGGGGGGGEFGGGGGGGGGGGGGGGGGGGGGGGGGGGGGGGGGGGGGGGGGGGGGGGGGGGGGGGGGGGGGGGGGGGGGGGGEEGGGGGDEGGGGGGFGGGGCEFEGDGGGGGFGGGFGGFDGGGGFGGFEDEFFFFBFFFF2BFFFFFGGFA@DFE0CFFFFFFFF<D;D(9@9EC63<26??199?F1-7:=A@B>18::314))-).2)*,)
@M03152:184:000000000-AWYW1:1:2107:20883:7802 2:N:0:TCGCCTTAATACCTGT
CCCAACTATCCCTATTAATCATTACGTCAACCCTAGAAACCAACAAAATAAGATCGACGTCCTATTTCATTATTCCATGCTAATGTATTCAAGCGTTAGCCTGCTTTAAACACTCTAATTTTTTCAAAGTAACAGTCCTGTTTCCCCGCAACATCAAATTAATGGCATCACGGTTCTACAAGAGGGAGGAATCAGTGAAGCCAGTTCATACCGGTGGCACGACCGACCTACTGACCCCGAAATTCAACTACGAGCTTAGATCGGAAGAGCGTCGTGTAGGGAAAGAAAAGGTATGGGTAGA
+
CCCCCGGGGGGGGGGGGGGGGGGGGGGGGGGGGGGGGGGGGGGGGGGGGGGGGGGGGGGGGGGGGGGGGGGGGGGGGGGGGGGGGGGGGGGGGGGGGGGGGGGGGGGGGGGGGGGGGGGGGGGGGGFGGGGGGGGGGGGGGGGGGGGDGGGGGGGGGGGGGGGCFFGGGGGGCFEEGGGCGGFFGEGGGGGG?FGGFGGFGFGFGGFGGGGGEGGF5AAFFEF=BEFAFFFF=>;FG4>>:6:EFFEFCFF;<>A@F3=E)?74811:7((-49,43)6=0@1<<?:(4::9=AF)*(*(.
@M03152:184:000000000-AWYW1:1:2107:20696:7937 2:N:0:TCGCCTTAATACCTGT
CCCAACTATCCCTATTAATCATTACGTCGATCCTAGAAACCAACAAAATAGGGTCAAACGTCCTATTTCATTATTCCATGCTAATGTATTCAAGCGCGAGCCTGCTTTAAACACTCTAATTTTTTCAAAGTAACAGTCCTGATTCCCCGCCACACCAACTGAATGGCATGACGGTTCTTCAGAAGGGAGAAACCAGTGACACCAGTGCATACCAAAGGCACGACCAGCGTACTGATCTCGAAATTCAACTACGAGCTTAGATCGGAAGAGCGTCGTGGAGGGAACGAACAGTTAATAGTAG
+
CCCCCGGGFGGGGGGGFFGGGGGGGGFGGEGGGGGGGGGGGGGGGFGGGCFGGGGGGGEFEGGGFGGGGGGGGGFGGGGGDFGFGFEGGGGFGGGGGGGDEFCFGGGFGGGGAFA<FEFGGGGEEGGGGAFEDFGFGFFGGFGFGFGFEGGGGGDE@FGFFG=FCEEGGGGFGGEGGGGGGGGCFCGCE>FGGCFGGFGFFG>FFGFFFGGGFGGF*3?>FDAA@B2)(8:?A64C:11:8=A,@AFFFCFFD3)35473C6.(:1(77?B97:B9()-760(0(,30-(.**.***.2--
@M03152:184:000000000-AWYW1:1:2107:17009:8114 2:N:0:TCGCCTTAATACCTGT
CCCAACTATCCCTATTAATCATTACATCAGCCTTAGAAACCAACAAAATAAGACCAACGTCATATTCTATTATCCCATGCTGTAATATTCAATGGCAAGGTTACGCCTGCTTTGAACACTCTAATTTTTTCAAAGTAAATGATTGGAAGCGGTTGCCCACTATCCAAACGTAGGAAGCCCAGACCCAGCCACGCCACAAGGACGAGCTTTGGCCTGAATGCCCCCGAAATTCAACTACGAGCTTAGATCGGAAGAGCGTCGCGTAGGGAAAGAACAAGTATGTGTAGATCACGGGGGTCGG
+
CCCCCGGGGGGGGFGGGGGGGGGGGGGGGGGGGGGGGGGGGGGGGGGGGGGGGGGGGGGGGGGGGGGGGGGGGGGGGGGGFGGGGGGGGGGGGGGGGGGGGGGGGGGGGGGGGGGGGFGGGGGGGGGGGGGFFCGGGGGGGGGGGGGFFGGGGGGGGGGGGGGGGGFDFGFFG8FGGG,DDDGG?FGFGFGGGGFEGGGFGGGFE>ACFGGCFGGFFFFFFFBFFF9ABFECABCFFADFF=8BCA<@CGFFFGFFA>17>(.,(336???0::02(..=AF44)-)-).))),).),*(,
@M03152:184:000000000-AWYW1:1:2107:14346:8159 2:N:0:TCGCCTTAATACCTGT
CCCAACTATCCCTATTAATCATTACGTCAATCCTAGAAACCAACAAAATAGGATCGAACGTCCTATTTCATTATTCCATGCTAATGTATTCAAGCGCATGCCTGCTTTAAACACTCTAATTTTTTCAAAGTAACAGTCCTGATTCCCCGCAACACCAAATTAATGGCATTACGGTTCGTCAAGAGGGAGGAATCAGCAACGCCAGTACGTACCTGTGGCACGACCAACATGCTGACCCCGAAATTCAACTACGAGCTTAGATCGGAAGAGCGTCGGGTAGGGAAAGAACAGGTATGTGGAG
+
CCCCCGGGGGGGGGGGGGGGGGGGGGGG7FGGGGCFCFGGGGGGGFGGGGGGFGGGDFFGFGGGGGGGGGGGGGGGGGGGGGGGGGGGGGCDFGFGGGGGGGGGGGGGGGGGGGGGGDEGGFGGEGFCDFFGCCGGGGGGGGGGGGFGGD=CFFGGGGFDFFFGGGGFGGGDGGFEGGGGFEF,@FDFGEEFGFGGGCGFGDGEEGFGGGFCBGGCFA>@FAA=AEBFBFEFFACCGF8@E>DDFFFFFGA@FG>;)19=<E?0(4:1:77>6?9((0()-),0,(4?04<)*6*)06*)(
@M03152:184:000000000-AWYW1:1:2107:8850:8196 2:N:0:TCGCCTTAATACCTGT
CCCAACTATCCCTATTAATCATTACGTCGATCCTAGAAACCAACAAAATAGGTCCGAACGTCCTATTTCATTATTCCATGCTAATGTATTCGAGCGATTGCCTGCTTTAAACACTCTAATTTTTTCAAAGTAACAGTCCTGACTTCCCGTAACACCAAATTAATGACATCACGGCTCGTCAGAAGGGAGAAATCAATGACGTTAGTACGTACCGAGGCACGACCGACGTATTGATCCCGAAATTCAACTACGACCTTAGATCGGAAGAGCGTCGTGTAGGGAAAGAAACGGATGATGTAGA
+
CCCCCGGGGGFGGGGGGGGGGGGGGGGGEGGGGGGFGGGGGGGGGGFGGGGGEFGGCEGGFFGGGGGGGGGGGGGGGGGGGGFGGGGGGGGGGGGGGGGGGGGGGGGGGGGGGGGGG9FGGGGGGGGFFAFGCCFCGG?GGGGGGGGGGGGGGGGGGGGGGGGG8AFGGFFGGGGDEGGGGEDD,>6FGGFGGGFEG7F*CDCFEGFGG??FEGC>DEFF>/(8546:(8/8@75@@FA<BBFEFF36?FF18)0(7))-..,-1((,2((4(1(-(8:??:2>:13((-())()**)2).
@M03152:184:000000000-AWYW1:1:2107:20188:8273 2:N:0:TCGCCTTAATACCTGT
CCCAACTATCCCTATTAATCATTACGTCGATCCTAGAAACCAACAAAATAGAATCAAACGTCCTATTTCATTATTCCATGCTAATGTATTCAAGCGTATGCCTGCTTTAAACACTCTAATTTTTTCAAAGTAACAGTCCTGATTCCCCAAGACACCAAATTAATGACATCAAGGTTCTTCAGAAGGGAGAAACCAATAATACCAGTACGTACCGAGGCACGGCCAACAAATTGGTCCCGAAATTCAACTACGAGCTTAGATCGGAAGAGCGTCGTGTAGGGAAAGAACAGTGATGGGTAGA
+
CCCCCGGGGGGGGGGGGGGGGGGGGGGGGGGGGGGGGGGGGGGGGGGGGGGGGGGGGGGGFGGGGGGGGGGGGGGGGGGGGGGGGGGGGGGGGFGGGGGGGGGGGFGGGGFGGGGGGGGGGGGGGGGGGGGGGGGGGGGGGGGGGGGGGGGGGGGGGGFGGGGGGCGGGGGGG8DFFGGGGGGGGGDFEEGGGGGGGGGFGGFFGGFGGGGGFGGDFFFFFEFA>FFFFFFFFA9B*;A>EFAFFFEFEGF@DDFFFE<ECFDFF7>DD;931(.68@AF0764?BB02()*9)**1(22-
@M03152:184:000000000-AWYW1:1:2107:24679:8450 2:N:0:TCGCCTTAATACCTGT
CCCAACTATCCCTATTAATCATTACGGCGACTCTAGAAACCAACAAAATAGAACCGCACGTCCTATTTTATTATGCCATGCTAATGTATTCAGGCAAAGGCCTGCTTTGAACACTCTAATTTTCTCAAGGTAAAAGTCCTGGTTCCCCAACACACCCAATTAAGGGCATGCCGGCTCACCAAGAGGTAGAACCCAGCCAGACAGTACGTACCCAATAGGCAGACCGCCCGACCAGGTTCGAAATTCAACTACGAGCTTAGATCGGAAGAGCGTCGTGTAGGGAAAGACAAGGTATGTGTAA
+
CCCCCGGGGGGGGGGGGGGGGGGGGGGGGGGGGGGGGGGGGGGGGGGGGFGGGGGGGGGGGFGGGGGGGGFGGGGFGGGGGCGGGGGGGGGGFGGGGGGGGGGGGGGGGGGGGGGGGGGGGGGCFFDCFGGFGFFGFGGGGGGGGGGGGGGGGGGGGGGGFGFAEFGGGGGGGGDECGGGGCFCECGD69FFCGGGGGGFGG*;EFCDFF>DFFG4AAF49@@=F?>5@?68BE<C2AA9:@F@AFEFF7F@0/50>>F2).)((,4;<??;660(4)49257>:??((.4)*)1)0)0))
@M03152:184:000000000-AWYW1:1:2107:16431:8473 2:N:0:TCGCCTTAATACCTGT
CCCAACTATCCCTATTAATCATTACATCAGCCTTAGAAACCAACAAAATAAGACCAACGTCATATTCTATTATCCCATGCTGTAATATTCAATGGCAAGGTTACGCCTGCTTTGAACACTCTAATTTTTTCAAAGTAAATGATTGGAAGCGGTTGCCCACTATCCAAACGTAGGAAGCCCAGACCCAGCCACGCCACAAGGACGAGCTTTGGCCTGAATGCCCCCGAAATTCAACTACGAGCTTAGATCGGAAGAGCGCCGTGTAGGGAAATACACGGTATGTGTAATTACGTGTGGTGGC
+
CCCCCGFGGGGGGGGGGGGGGGGGGGGGFFGGGGGGGGGGGGFGG@GGGGGGGGGFFECGGGGFGGGGGGGFGGGGDCFGGGGGGGGGGF<FGCGGGFFGGGGGGGGFGGGGGAEEFGGFGGGCFFFGGGGFGGGGGFGGCGGG9CFFG8CEGG7?FGGGGGGGFAFDGGGFDEGGGGGCEDDFF=BADFD8=CFCEG8DC6DBE6?6CC*;*@CF5AAEF65):>9?AAEFFFE>DF45?>D3BAE8CFB028)6F>(6:>33,63(.2()-).),7()446*.6))6))))())/./((
@M03152:184:000000000-AWYW1:1:2107:28044:8570 2:N:0:TCGCCTTAATACCTGT
CCCAACTATCCCTATTAATCATTACGTCAACCCTAGAAACCAACAAAATAAGATCGACGTCCTATTTCATTATTCCATGCTAATGTATTCAAGCGTTAGCCTGCTTTAAACACTCTAATTTTTTCAAAGTAACAGTCTTGTTTCCCCGCAACACCAAATTAATGGCATCACGGTTCTACAAGAGGGAGGAATCAGTGAAGCCAGTTCATACCGGTGGCACGACCGACCTACTGACCCCGAAATTCAACTACGAGCTTAGATCGGAAGAGCGTCGTGTAGGGAAAGAACAGGTAGGTGTAGA
+
CCCCCGGGGGGGGGGGGGGGGGGGGGGGCEGGGGFCDGGGGGGGGGGGGGGFGGGGGGGGGGGGGGGGGGGGGFGGFAAFFGGGGGFFFGGDA9FEGGGGGGGFGGGAEFGGFGGGCGGGDEGGGFFC?FGGGGGGGGGGGFGGFE8FEGG@:CGGGCFGGCGGCDGGGGGGGGG6DFF9D,=8DCCCE+=D?D7CCFGFFGFAFGFF@C=F5CDE?FFF>B>>AFFF>A@FFFE4CBBFF6AEFFEFCC436*36FE@C?B:0:69((40,,791(85B(5:.(,,.(((/0))**.*)-
@M03152:184:000000000-AWYW1:1:2107:26932:8604 2:N:0:TCGCCTTAATACCTGT
CCCAACTATCCCTATTAATCATTACGGCAGCTCTAAAAACCAACAAAATAGAACCACACGTCCTATTTTATTATTCCATGCTAATGTATTCAGGCATAGGCCTGCTTTGAACACTCTAATTTTCTCAAGGTAAAAGTCCTGGTTCCCCGAAGCATTCAATAAAGAACACAACGGTTCACCAAGAGGCAAGACCCGGTCAAGCAGTAAACACGCCGTCAGGCGGACCACCCAACCAGATCCGAAATTCAACTACGAGCTTAGATCGGAAGAGCGCAGTGTAGGGAAAGAACAGGTAGGGGTA
+
CCCCCGGGGGGGGGGGGGGGGGGGGGGGGGGGGGCFGGGGGGGGGFGGEGCGGGGGGGGGGGGGGGGGGGGGDGGGFGGGGGGGGGGGFGCGGCFF<FCFGGGGGGFGFCFFGGFEFCGFDGG9<FGGG8,CFGGGGG9FB:@EFGGGGGGE>FFFGGGGGGFFGG?F8EFGC8+=CFDDFG?EFFEGGGGGGC=CEDGFEFCAFGFCFGFDA5?A??A>99@F=E9A9BBFE:0;D4A8A;5>);4CC+@8=/)(0(.6)).-4:2(44:((((,,0.*)90.:1(4?((0).0**()((
@M03152:184:000000000-AWYW1:1:2107:9943:8607 2:N:0:TCGCCTTAATACCTGT
CCCAACTATCCCTATTAATCATTACGTCAATCCTAGAAACCAACAAAATAAGATCAACGTCCTATTTCATTATTCCATGCTAATGTATTCAAGCGTTAGCCTGCTTTAAACACTCTAATTTTTTCAAAGTAACAGTCCTGTTTCCCCGCAACACCAAACTAATGGCATCACGGTTCTGCAAGAGGGAGGAATCAGTGAAGCCAGTACGTACCGGTGGCACGACCGACCTACTGACCCCGAAATTCAACTACGAGCTTAGATCGGAAGAGCGTCGTGTAGGGAAAGAACAGATGTGTGGTAT
+
CCCCCGGGFGGGGGGGGGGFGGGGGCFD7BFFGGGG9FDFGDGGGFFFGGGGFCGFDFCGGGDFGFCFCGDCCEFGGGGGFGGGGGGGGGGDFGDCFE7BFCCFGFFFDEFFFGGGGDGGGGGGGCFF9EFGFADFGFGFFEGBEEE+@EEGFGGG,BFGD==E,DFFEFGECFEGGGG889=D8+>CE+DDFFFGC?EDFDGAFGFGGGGGDCCE5A*?5A>=A59D>FFF=FFFGFFBD>FEF75A66A01533AC<C?EF7<(4((:(-412(,0)/(5(7(,(.4((0*.8**(*)-
@M03152:184:000000000-AWYW1:1:2107:11504:8676 2:N:0:TCGCCTTAATACCTGT
CCCAACTATCCCTATTAATCATTACGGTGATCCTAGAAACCAACAAAATAGAATCATGCCGTCCTATTTTATTATTCCATGCTAATGTATTCAAGCAAAATGCCTGCTTTAAACACTCTAATTTTTTCAAAGTAAAGGTCCTGGTTCCCCGCGACACCCAATTAAGGGCATCGTGGTTCTCCAGAAGGTGAGAAATTGACTACACCAGTTCATACCCCTTAAGGCACGACCGAGGTGTCAATCCCGAAATTCAACTACGAGCTTAGATCGGAAGAGCGTCGGTTAGGGAAAGAACAGATAA
+
CCCCCGGGGGGGGGGGGGGGGGGGGGGGGGGGGGGGGGGGGGGGGGGGGGGGGGGGGGGGGGGGGFGGFFGGGGGGGGGGGGGGGGGGGGGGGGGGGGGGGGGGGGGGFGGGGGGGGFGGGGGFGDGEGGGGFGGGGGGDEFGGGGGGGGGGGGGGGGGGGGGGGGFGDGGGGGFGGGGGGGGGGDFFEFGGGGGGGGGFDF??EF?FGGG@FGGFFFFFFFFFFFFBDFAEF)(2?AAFFFFDFF6DBF66?G8?FF;;?9;8C<93??BF?904:E>E0)(0(.424:15735<C(*.)
@M03152:184:000000000-AWYW1:1:2107:18020:8692 2:N:0:TCGCCTTAATACCTGT
CCCAACTATCCCTATTAATCATTACGTCGATCCTAGAAACCAACAAAATAGGTTCGAACGTCCTATTTCATTATTCCATGCTAATGTATTCGAGCGATTGCCTGCTTTAAACACTCTAATTTTTTCAAAGTAACAGCCCTAACTTCCCGTAACATCAAATTAATGACATCACGGTTCGTCAGAAGGGAGAAATCAATAACGTTAGTACGTACCGAAGGTACGACCGACGTATTGATCCCGAAATTCAACTACGAGCTTAGATCGGAAGAGCGTCGTGTAGGGAAAGAACAGGAATTTGAAA
+
CCCCCGGGFGGGGGGGGGGGGGGGGGGGGGGGGGGGGGGGGGGGGGGGGGGGDFGGGGGGGGGGGCGGFGGGGFGFGGGGGGGGGGGGGGGGGGGGGGGGGFCGGGGGGGFGGGGCGFEGGGGGGGGFGGGFGFGGGCCGGGGGGGAFEGGEGGGGGGGGGG=DFGGGGGGGGGFGGGEGDE8EGGGCCEFFGBEGGG,*@CFACGFFGC7;9C>DABCFF>A5=A(:=ABAF6CG7@F?EBD<F66C;7636>=6>@E33)94?F1-8??6><0,,0,8>>144.411:(.),))*.*))
@M03152:184:000000000-AWYW1:1:2107:2942:8746 2:N:0:TCGCCTTAATACCTGT
CCCAACTATCCCTATTAATCATTACATCTATCCTAGAAACCAACAAAATAGAATCGGATGTCCTATTTCATTATTCCATGCTAATGTATTCAAGCGTAAGCCTGCTTTAAACACTATAATTTTTTCAAGGTAACAGTCCTAATTCCCCATAACATCAAATGAATGACATTATGGTTCTTTAGAAGGTGAGAACCAATAAGACCAGTATATACAAAGGCATGACCAATCCCTTAATCCCGAAATACACTTACAAGCTTAGATCGGAAGAGCGTCGGGTAGGGAGCGACAAGGACGTTACAAA
+
66@C-66FD<CFFGGGEGFCEEDGAFEF,CCF8CFG<FFFGCGGF@F@,ECFEAF@7F,@,;EGF96C,C@6@C<F@CCEEDGGGF@F,C<FGGFGGGEF9E,EFECEFA,5BBC,:C<EC9FC:EFGDG<?EFGC;,45EFCFFGF,,=EG?ECBFEFFFG4@;94A=3B;,@E,39,9@,@FGDD8=88@,,,1@8A+,6+0,+3+6=EG+@=**0;D6+D8)5>6)*8?*+5++;*8@@F3<F)+*2+30**04AC;A*:):05)))//-((-(5()(0()(,(.((())(0:*(2))
@M03152:184:000000000-AWYW1:1:2107:20300:8772 2:N:0:TCGCCTTAATACCTGT
CCCAACTATCCCTATTAATCATTACGGCGATCCTAGAAACCAACAAAATAGGACCGCACGTCCTATTTTATTATTCCATGCTAATGTATTCGGGCGTAAGCCTGCTTTGAACACTCTAATTTTTTCAAAGTAAAAATCATGGTTCCCTGCCACACCCAGTAAAGGGCATAACAGCTCACCACGAGGTAAGCCTCCACCGCTCCAGTACACACCCAAATAGGCGGACCGGGCGGCAAAGGCCGAAATTCAACTACGAGCTTAGATCGGAAGAGCGTCGTGGAGGGAAAGAACAGGTAAGTGT
+
CCCCCGGGGGGGGGGGGGGGGGGGGGGGFGGGGGGGGGGGGGGGGFGGGGGGGGFGGGGGFGGGGGGGFGGFGGGGGGGGGGGFGGFCGGGGGGGGGGGFGGDGGGGGFGGGFGGGGGGGGGGGDCFGFGGFFGG@FFG99?FGGGGGGGGGGGGGGGGDGCFGGDEGGFGGGGGGGGGGGGGEGC6BFFFG8FGGGDED5DGFG>FGFF4?BCCFF=FAA65@>F@D9B>DDEFDFF5:FFFBF:9=<DF<>4.:563(6)54:<<?B(31861:3)4)47?F:?BFFF040,94*)2.)
@M03152:184:000000000-AWYW1:1:2107:28422:8798 2:N:0:TCGCCTTAATACCTGT
CCCAACTATCCCTATTAATCATTACGCCAACCCTAGAAACCAACAAAATAAGATCGACGTCCTATTTCATTATTCCATGCTAATGTATTCAAGCGTTAGCCTGCTTTAAACACTCTAATTTTTTCAAAGTAACAGTCCTGTTTCCCCGCAACACCAAGTTAATGGCATCACGGTTCTACAAGAGGGAGGAATAAGTGAGGCCAGTTCATACCGTTGGCACGACCGACCTACTGACCCCGAAATTCAACTACGAGCTTAGATCGGAAGAGCGTCGTGTAGGGAAAGAACAGGTTTGTTTATA
+
CC@@CGGGGGGGGGGGGGGGGGGGGGGGGCEF7FFGFGGFFGGGGGGFGDDDFGFGCCFF:FCFGDCFEAFGGFEGGGAEGGGGGFEEFDEFFCGGEDFCFGGG@DCC,CEAFCFFGFGFGGDFGGGGGGC=,FF@A:EFGGFGGG=:CGGGGGGG8DEDFFGFFGGFCGF88@ECGEFA9E?,@CCFEEG6,3@FE;99?FGFFF>FGDCGA*;?FCFFAE>9>E>EFFFFFC@8FBFFF0.76AE=7CA;15A(;4=<ADFF(80403,((((,()6*35::6?BBF?(**))00(*))
@M03152:184:000000000-AWYW1:1:2107:8627:8910 2:N:0:TCGCCTTAATACCTGT
CCGGACCAACTCTATTACCCATTATGTCAAACGTAGCATACTAACACAACAAGATCAACGAACAAGTCCATTATTGCAAAAAAAAGTATTCAAGCATTCGTCCGCTCTCAATACTCGATTCTTTTGAATTTACCAGTACTTTTTAATCGAAATTTCTACTAACTTTTTACAAGTTACAAGTAGAGCGCAGAATCATAAAAGAAAATTAACACTGGTGACACTACCAGCCTAATAACCAACAAAATCTATTCGGCGAGGTGAACGCAACAGCCTGGACGCGGGAAATGACATCATGATACGA
+
6---66+6-B,;,,6@,9C-CC,<,,<,,<,;,;,,,,,6;6,66,,;,,,6,,C,,;@7<,++;,6,<,C,,,9<,C9:,:@++,:C,,,,,<6,,9,<4B:+@F:,,5C5A<EF:,,:,9C,?,+,9,,,,999,,4,,A,4,,9C888+,,,>,,,4,7,,64,,,,,,,37,7,,,,7,6,,>++3@,,>9,,55+,++5,+*+5++0*4?96+;+**0))*)*)3)*+1***3/)*(//*)*+*++(0)0()(,()/)((((,((((.(((()(0,.,.()-))-)/*)1**)*(-
@M03152:184:000000000-AWYW1:1:2107:25101:8958 2:N:0:TCGCCTTAATACCTGT
CCCAACTATCCCTATTAATCATGAGTTCCTTGGCACCCGAAATTCAACTACGAGCTTAGATCGGAAGAGCGTCGTGTAGGGAAAGAACAGGTATGTGTAGATATCGGGGGTCGCCGGATCATTAAAAAAAAAAAATATCAAATCAACGTAATCCACGAATCTTCATATCATAAGACTGAGTACTAACTAGAGTTTAATATATAGCTTGCTTATGTGAACTAGCTCTGCACTCACTCTACCTCACAAGCGATCGCTATAGTTACCACGACCTCTGTGACACAAAGTACTTCTATCACTATAA
+
CCCCCGGGGGGGGGGGGGFCFGGGGGGGGGGGGGGGGGGGGGGGGGGGGGGGGGEEGGDGCFGDGGFGGGGCFGEGGGGGGGGGGGGGGGGFGGGFC,96?@:,?:F=CF:+=+4++6++,,8B97C>C+>C>+3,7,,,37,7,,,*6,,*,6,,*1*,4,,55,,,41,,,=01,2,4=BC9,,,,5++23++4+:7++++++++**+++++++++++0*/).+/*)/)/)))*2*1-*.)(0*()(*.((*)().6)4-4)).((-(().).))1-)()())-)))))**)*/*)2))
@M03152:184:000000000-AWYW1:1:2107:6193:9067 2:N:0:TCGCCTTAATACCTGT
CCCAACTATCCCTATTAATCATTACTTCGGTCCTAGAAACCAACAAAATAGAACCAAAGTCCTATTCTATTATTCCATGCTAATGTATTCAAGCGAAAGCCTGCTTTAAACACTCTAATTTTTTCAAAGTAAAAGTCCTGGATCCCCTGCGCACTAAGTTAATAGCACGCAGGTTCCCCAGAAGGAAAGACCCGACCAGAGGCAGTGCTTGACGTGAGCCAAGACCACCCAGCCAGGTCCGAAATTCAACTACGAGCTTAGATAGGAAGAGCGTCGTGTAGGGAAAGCACAAGTTAGAGTT
+
CCCCCGGGGGGGGFGGGGGGGGGGGGGGGGGGGGFGGCGGGGGGGFEGFGGFFGGGDFGGGGGAFGGG<FGDGGGGGGGGGGCFGFFGGCEGGGGCGGEGGGGGGGGEFGGGGGGG9<FFGGGGDFGGEFGFGG9EFGGDGFFGGGGGGGEC:EGGGGGGGGD4@DFG+@=CCFGGGGGGD8DEGDF>,6@DG61=6CCF?FDFEGFGGGF7FEGEAAFFF45=BABFFEFFFA2<D9?>D@D2FFFFECF8;3)6ABE<;CE)7;343;;@@><11>1><=0F:21(5(()0.**2)*.)
@M03152:184:000000000-AWYW1:1:2107:18227:9098 2:N:0:TCGCCTTAATACCTGT
CCCAACTATCCCTATTAATCATTACTTCGGTCCTAGAAACCAACAAAATAAGACCAAAGTCCTATTCCATTATTCCATGCTAATGTATTCAAGCGAAACTGCCTGCTTTGAACACTCTAATTTTTTCAAAGTAAATGTCTCGAGTACAAGGTAAATCCCGCAACCAAGTTAATGGCACAGGCTGTCTTCGAGAAACACGATTTGAACCCCGCCTGCAGTACCGCCCCAACACCGGTTTCCCGGCTTGGGGTTCAGACCACACCGCATCAAAAAAAGGGTCCCGAAATTCAACTACGAGCTT
+
CCCCCGGGGGGGGGGGGGGGGGGGGGGGGGGGGGGGGFFGGGGGGGGGGGGGGGGGGGGGGGGGGGGGGGCGGGGGGGFGGGGGGGGGGGGGGGGGGGGGGFGGFGGGGGGGGGGGGCG9<FGGGEGGGGGGGGGGGGDEFGFGGGGGGGGGGGGGGG8E8EEGGGGFFGGGGGAF?EGGGGDG=>FGD6DEFGGGGG>E?FDBGGFDD>D>5*3*;;<B8;555?ADFD>>BB2):):5;2:9>)()/):((2;)06313((,(-4(5><A:BBF()4)101)-(46<4<@9>4)*,1,5
@M03152:184:000000000-AWYW1:1:2107:11963:9127 2:N:0:TCGCCTTAATACCTGT
CCCAACTATCCCTATTAATCATTACGTCGATCCTAGAAACCAACAAAATAGGGTCAAACGTCCTATTTCATTATTCCATGCTAATGTATTCAAGCTAACGCTTGCTTTAAACACTCTAATTTTTTCAAAGTAACAGTCCTGATTTCCCACGACACCAAATTAATGACATCGCGGTTCCTCAGAAGGGAGAAACCAACTAGACCAGTACACACCGAAGGCGCGACCAATCTGTTAGTCCCGAAATTCAACTACGAGCTTAGATCGGAAGAGCGTCGTGTAGGGAAAGAACCAGTAATGTAAA
+
CCCCCGGGGGGGGGGGFFGGGGGGGGGGGGGGGGGGFFGGGGGGGGGGGGGGGGGGGGGGFGGGGGGGGGGGFGGGGGGGGGGGGGFEEGFFEFGGGGGGGGGGGGGGGGGGGGGGGGFGGGGGGGGGGDGGCGGFGFGGA9FGGGG?GGGGGGGGGGGGGGGGFGFDGEAE6EGGGGGGGC8BGGEGE8DFGGGFEFFFGGFFCCAGGGGGF>5>BBADDFFFFFDFDF7B149=:84,:9:?FA<FFFF;;75>F@47469?(,(,..49>(,31)4F))1>2,(:0(()/)***-*-)
@M03152:184:000000000-AWYW1:1:2107:5296:9213 2:N:0:TCGCCTTAATACCTGT
CCCAACTATCCCTATTAATCATTACGTCGATCCTAGAAACCAACAAAATAGGGTCAAACGTCCTATTTCATTATTCCATGCTAATGTATTCAAGCGCGAGCCTGCTTTAAACACTCTAATTTTTTCAAAGTAACAGTCCTGATTCCCCGCCACACCAACTGAATGGCATGACGGTTCTTCAGAAGGTAGGAACCAGTGACACCAGTGCATACCGAAGGCACGACCAGCGTACTGATCCCGAAATTCAACTACGAGCTGAGAGCGGAAGAGCGTCGTGTAGGGAAAGAACAGGTAGGTGGTA
+
CCCCCGGG9FFGGGGGGGGFGGGGDGGGGDGGGGGGGGGGGGGGGGGGGGGGGFGGGGGDCEEGGGGGGGGGGGGGGGFCGGGGGGGFGGGGGGGGGGGGGGGGGGGFFFFGG8FGGGGGFGGFGGGGGFGGFGGGGGGGGGFFGGGGGGGGGGGGGGG?DGGGFGFCEGGGGE+@C,=EE;FGGGGGGGGGGGGGCGGFCFGFC>CCGGGGFC>B*5;AFFA@FE9F@DD>FC<@FAFFE9DFFFFFFFF3;*)65(.87)4(179;:::>(363:80/-525008181()9:17*,*()
@M03152:184:000000000-AWYW1:1:2107:23616:9216 2:N:0:TCGCCTTAATACCTGT
CCCAACTATCCCTATTAATCATTACGTCGATCCTAGAAACCAACAAAATAGAATCAAACGTCCTATTTCGTTATTCCATGCTAATGTATTCAAGCGTGAGCCTGCTTTAAACACTCTAATTTTTTCAAAGTAACAGTCCTGATTCCCCATGACACCAAATTAATGACATCATGGTTCGTCAGAAGGTAGGAATCAATAATACCAGTACGTACAATAGCACGACCAATAAATTAATCCCGAAATTCAACTACGAGCTTAGATCGGAAGAGCATCGTGTAGGGAAAGAACAGAAATGTGTAGA
+
CCCCCGGGGGGGGFGGGGGGGGGGGGGGGGGGGGGGGGGGGGGGGGGGGGGGGGGGFGGGGGGGFGGGGGGGFGGGGGGGGGGGGGGGGGGGGGGGGGGDFFGGGGGGGGGGGGGGGG<FCFGFGGFFFGGGGGGGGFGGGGGGGGGFGGGFGGGGGGGGGGGGGGGGGGGGGGGGGDGGGGGGEDFGFGGGGGGGGFFFGGGFDGFGGGG6@FFF?AFF>DBFFFFFEF@FFFEC>?B7>AFEFFFAEGF=>CA@A=7C?E22@<0@DD)).67@FFFADF<5186(6=()))11*-*))
@M03152:184:000000000-AWYW1:1:2107:23910:9246 2:N:0:TCGCCTTAATACCTGT
CCCAACTATCCCTATTAATCATTACGGCGACTCTAGAAACCAACAAAATAGAACCGCACGTCCTATTTTATTATTCCATGCTAATGTATTCCGGCGTAAGCCTGCTTTGAACACTCTAATTTTCTCAAGGTAAAGGTCCTGGTTCCCCGACACACCCAGTGAAGGGCATGCCGGCTCACCAAGAGGTAAGGCCCGGCCAGACAGTACACACCGTTAGGCGGACCGCCCGGTCAGGTCCGAAATCCAACTACGAGCTTAGATCGGAAGAGCGTCGGGTAGGGAAAGAACAGGCATGTTGAGA
+
CCCCCGGGGGGGGGGGGGGGGGGGGGEG@FGGGGGGCCCFGGGGGFFGGGGGFGGGGGGGFGGGGCGGGGGGGGGCFGGGGGGDGGGGGGGGGGGGGEGGGGGGGGGGGGGGGGGGGGCDFGGGGGGGGGGGFFGGGGGGGGGGGGDG@EGGGGGGGGGFGCGGGGGGGGFGGGGGGFGGGGEGFCGGGGGFFGGGGGGF6C8?CFFGFDDG5FGFFAFAEEFFFF9D9E>F3>3CFF>(<6)))13;?<),47B0644).:0::B9(24(,--4((0:>17?).(((,.4).8./*.*((
@M03152:184:000000000-AWYW1:1:2107:21156:9259 2:N:0:TCGCCTTAATACCTGT
CCCAACTATCCCTATTAATCATTACTAAGACCCTAGAAACCAACGAAATCAGGATCCCAGTCCTGTTCCATCATCCCATGCTGAAGTATTCAAGGCTCGATTGCCTGCTTTGAACACTCTAATTTGCTCAAAGTAAAAGAGTAGGAACCCCAGTCATAGTATCCAGAGTTGCCCCCAGAAAGTACTACAACCTTTGACCGCCACCCAGTTAAGGACAGCGGTGAGTATCCTACAGTGGGGCGTGACCCAAACGGTACAGACCATGACGGCCGACCAGCCTGAGCGCACGCCGAAATTCAAC
+
CCCCCGGGGGGGGGGGGGGGGGGGGGGGGGGGGGGGGGGGGFGGGGGGGGGGGGGGGGGGGGGGGGGFGGGGGGGGGGGGGGGGGGGGGGGGGGFGFGGGGGGGGGGGGGGGAFFGGGGGGGGGFGGGGGGFGGGGGGGFCGFADGGGGGGGGGGCEGGGGGGCA?DGGGGG8FFGGGGGFGGGGGGDGGGGGGF,EF?BGGGFG6FGGDCFCF+0@?FED?=CC85+;+;;>5@D+*;)*58(:FF;1>F<?G5=BCEED@@EF@3;0>629>6>?5()4F?@90(-49:@51>>C<7:)
@M03152:184:000000000-AWYW1:1:2107:10483:9327 2:N:0:TCGCCTTAATACCTGT
CCCAACTATCCCTATTAATCATTACGTCGATCCTAGAAACCAACAAAATAGGGTCAAACGTCCTATTTCATTATTCCATGCTAATGTATTCAAGCGCGAGCCTGCTTTAAACACTCTAATTTTTTCAAAGTAACAGTCCTGATTCCCCGCCACACCAACTGAATGGCATGACAGTTCTTCAGAAGGGAGAAACCAGTGACACCAGTGCATACCAAAGGCACGACCAGCGTACTGATCTCGAAATTCAACTACGAGCTTAGATCGGAAGAGCGTCGTGTAGGGAAAGAACAGGAAAATGTAG
+
CCCCCGGGGGGGGGGGGGGGGGGGGGGGGGGGGGGGGGGGGGGGGGGGGGGGGGGGGGGGGGGGGGGGGFGFGGGGGGGGGGGGGGGGGGGGGGGGGGGGGGGGGGGGGGGGGGGGGFGGGGGGGGGGGGGGGGGGGGGGGGGGGGGGCGGGGGGGGGGFFFGGGGGGGGGGGGGFGGDFGGCGGGEGGGFGFGGGEGFFGGGFFGFGGDFFF,7A>F>FFEDABFBFFF@FF8781::@FFBBFAEFFGF@?G:0.39=<5C?008@@836((49B42FA@17:?:?0(.))())*)*.)
@M03152:184:000000000-AWYW1:1:2107:23664:9363 2:N:0:TCGCCTTAATACCTGT
CCCAACTATCCCTATTAATCATTACGTCAACCCTAGAAACCAACAAAATAAGATCGACGTCCTATTTCATTATTCCATGCTAATGTATTCAAGCGTTAGCCTGCTTTAAACACTCTAATTTTTTCAAAGTAACAGTCCTGTTTCCCCGCAACACCAAGTTAATGGCATCACGGTTCTACAAGAGGGAGGAATCAGTGAGACCAGTTCATACCGTTGGCACGACCGACCTACTGACCCCGAAATTCAACTACGAGCTTAGATCGGAAGAGCGTCGTGTAGGGAAAGAACAGGTATGTGTAGA
+
CCCCCGGGGGGGGGGGGGGGGGGGGGGGGGGGGGGGGGGGGGGGGGGGGGGGGGGGGGGGGGGGGGGGGGGGGGGGGGCGGGGGGGGGGGGGGGGGGGGGGGGGGGGGGGGGGGGGGGGGGGGGGGGGFFGGGGGGGGGGGGGGGFGGGGGGGGGGGGFGFGGGDFFGGGGGEGGGGGGGGFGGFEGGGGGGGGGGGGGFGGGFGGCGGGGGFGGFFAFFEFFB):5AFAEFFF=FGFF0:6FEFFFFFGFFFCBFFEECFFD@B?>:BF>21>;:4<A*258@:77:BF(*1))0:40))
@M03152:184:000000000-AWYW1:1:2107:21252:9461 2:N:0:TCGCCTTAATACCTGT
CCCAACTATCCCTATTAATCATTACGGCGATCCTAGAAACCAACAAAATAGAACCGCACGTCCTATTCTATTATTCCATGCTAATGTATTCGGGCATAGGCCTGCTTTGAACACTCTAATTTTTTCAAAGTAAAAATCCTGGTTCCACGACACACCGAATAAACGGCATGCCGCATCACCAAGAGGTAAGGTCCGGCCGACCAGTACACACCGTGAGGCGGACCAGCCAACCAGACCCGAAATTCAACTACGAGCTTAGATCGGAAGAGCGGCGTGTAGGGAAAGAACAGGTAAGGGTAGA
+
CCCCCGGGGGGGGGGGGGGGGGGGGGGGGGGGGGGGGGGGGGGGGGGGGGGGGGGGGGGGGGGGGGGGGGGGGGGGFGGGGGGGGGGGGGGGGGGGGGGFGGGGGGGGGGGGFGGGGGEGGGGGGGGFGGGFGFGFGEGFAFFGGGDFEDEGGGGGGEGGGFDGE6>EEGGGGCGGGGGGGGGGGGGGG?:BCFDEGGGFGGGFGGFGGFGD55<>DFFB5>6>?>BF?F6>@:6CGFEB395ABFAFFG63:<B6@B72.:1(44(,,11(41-7::)/8:65((41(((**)//*,9:4
@M03152:184:000000000-AWYW1:1:2107:14744:9474 2:N:0:TCGCCTTAATACCTGT
CCCAACTATCCCTATAATCATTACGGCATTTCTTAAAGACCAACAAAATAGAACCACACGTCCTATTTTATTATTCCATGCTAATGTATTCAGGCATAGGCCTGCTTTGAACACTCTAATTTTCTCAAGGTAAAAGTCCTGCTTCCCCGACGCATTCAACAAAGAGCACACAGGTTCACCAAGAGGCAAGACCCACTCGAGCAGTAACCGCCCCGTCAGGCGGACCACCCCACCATACACGAAATTCACCTACGAGCGTAGATCGGAAGAGCGACGTGCAGGGAATGAACACGCAGATGTA
+
C<CCCGGGAF,E,,EECFFGGGEGGG7@+;<C@@CEFFEF<FEFDFGEDG<FCG@CFGGC,<F,CCE<6EFCEF<E<EDCCCFDC<@CAE9E<EFGGGDFF@F7<?FFFF,9?4A??<<F@FGFBEGCFFFFB<AEBGGGG,@EF,@F+6@=FEDE;;;,,6D8EGG86=,@FDF,,7@9==FGG86>D@FFFFG+,68DCDD?2:C9:++**4*:BEEFF*(2@EF>5?(8=:@*C)*/875<A6)3)*/.45)4)(--4().12(--8((-(-(4.(.4)(7,(.-6A)))().).2))
@M03152:184:000000000-AWYW1:1:2107:3180:9502 2:N:0:TCGCCTTAATACCTGT
CCCAACTATCCCTATTAATCATTACGTCGATCCTAGAAACCAACAAAATAGGTTCGAACGTCCTATTTCATTATTCCATGCTAATGTATTCGAGCGATTGCCTGCTTTAAACACTCTAATTTTTTCAAAGTAACAGCTCTAACTTCTCGTAACATCAAATTAATGACATCACGGTTAGTCAGAAGGGAGAAATCAATAACGTTAGTACGTACCAAAGGTACGACCGACGAATTGATCCCGAACTTCAACTACGAGCTTAGATCGGAAGAGCGTCGGGTAGGGAAAGAACAGGTCAGTGGAA
+
CCCCCGFGGGGFGGGGGGGCFDFFFEEGEFCFEGFGFG9EFGF@FGGGGGDCFGGEEGEEDFGG9,EFFGCEEEF<FGFGGCGGGGGGGGGGG,CFEGGGGC,:=EFGCFGCFGFGGGFGGGGGD,@EFFGGGGGFFGFE;EEDEGB<CBEFFGGGFFGA=8AGFEGGG83,6=1@+@=EF9DDFDCC>EGGEGA,=+EDC+094+?CDDGG*,;AFFAFFBD):*5A=)-/:?C@C8?>>(),++.@?+8)4D3().;<4670;717;?:;>:;(4.3B1>17((,2<7:)/)))*)0))
@M03152:184:000000000-AWYW1:1:2107:18894:9556 2:N:0:TCGCCTTAATACCTGT
CCCAACTATCCCTATTAATCATTACGTCGATCCTAGAAACCAACAAAATAGGGTCAAACGTCCTATTTCATTATTCCATGCTAATGTATTCAAGCTAACGCTTGCTTTAAACACTCTAATTTTTTCAAAGTAACAGTCCTGATTTCCCACGACACCAAATTAATGACATCGCGGTTCCTCAGAAGGGAGAAACCAACTAGACCAGTACACACCGAAGGCGCGACCAACCTGTTAGTCCCGAAATTCAACTACGAGCTTAGATCGGAAAAGCGTCGTGTAGGGAAAGAACAGGAAGGAGTAA
+
CCCCCGGGGGGGGGGGGGGGGGGGGGGGGGGGGGGGGGFGGGGGGGGGGGGGGGGGGGGGGGGGGGGGGGGGGGGGGGGGGGGGGGGGGGGGGGGGGGGGGGGGGGGGGGGGGGGGGGGGGGGGGGGGGGGGGGGGGGGGGGGGGGGGGGGGGGGGGGGGGGDFFGFGGGGGGGGGGGGGGGGGGGGGGGGGGGGGGGGFGGFFFFFGGGGGFEGFF@FEE4>BBFFFF?>F?BE8CFFFFB33AFEFFFFE?C59EEC<FEE?:?0((.49<:9(4><FA>B43??:8?<@)4).*.97)
@M03152:184:000000000-AWYW1:1:2107:4258:9598 2:N:0:TCGCCTTAATACCTGT
CCCAACTATCCCTATTAATCATTACGGCGACTCTAGAAACCAACAAAATAGAACCGCGCGTCCTATTTTATTATTCCATGCTAATGTATTCAGGCATAGGCCTGCTTTGAACACTCTAATTTTCTCAAGGTAAAGGTCCTGGTTCCCCGACGCACACCAACAAAGGGCACGTCGGCTCACCAAGAGGTAAGGCCCGCCCAGACAGTACGTGCCGTTAGGCAGACCGCCCGGCCAGGCCCGAAATTCAACTACGAGCTTAGATAGGAAGAGCGTCGTGGAGGGAAAGAACAGGTAACTCGCG
+
CCCCCGGGCGGGGGGGGGGGGGGGGGGGGGGGFGGGGGGGGGCGGGDGGGGGGGGGGGGG@FGGDG9EFGFGGGGGGGGGGGGGGGGGGGGGGGGGGGGGGCGGGGGFFFGGGGGGGGGGGGGGEGGGGGGGGGGGFD9AGG@FGGGGDEGGGGGGGGGGGGGFFF6EFGGGGDEGGGGGGGFDCB8FCGGGGFGG>DE>EGGFGGFGGGFFFGGE>>FA=;6/:B>FFEFF:D:<C)725(8(9F>F27?4(981),).62)).3:8227118>2,)(.456041(4((,71)***)*(-
@M03152:184:000000000-AWYW1:1:2107:19758:9613 2:N:0:TCGCCTTAATACCTGT
CCCAACTATCCCTATTAATCATTACTGAGATCCTAGAAACCAACGAAATCAGGACCCCAATCCTGTTCCATTATCCCATGCTAATGTATTCAAGGCTCGATTGCCTGCTTTGAACACTCTAATTTATTCAAAGTAAACGAATAGGAACTCCAAGACGACGTCGAGGGTTGCCCCCCGGCGCCGCCTCTTTTACCTCCATCCAGTTAAGGACAGCGGTGAGTATCCTATAAGGAGCACGACATGGACGGTACAGAGCATTGCGCCCGACCAGCCCATCATCGTCCCGCAATTCAACTACCAC
+
CCCCCGGGFFGGGGGGGGGGGGGGGGFGGGGGGGGG@FFFGF8FECCGFGCFFGGFGDGGGGGGGGGGGGGGGGGGG?FFFGFGGGGGFCFFFFFGFG@7EFFFCFFBEDC?<CEFF<<?FGGGGFFGDGGGGFFGEFGGGGGGGFGFFCECFDGGGCEEBEE>+CEE,@,@@DCEC>EE+@?5C7B>;;DFGGDCG>:BEFF9BD888*;<A,:::8>FFA).7A9:AACFFAD:7>>BF@F@694@B*).4:?B).522,24991(,41:?0:(,7)9,)(04,-,4()0=)*/9:*3.
@M03152:184:000000000-AWYW1:1:2107:9213:9621 2:N:0:TCGCCTTAATACCTGT
CCCAACTATCCCTATTAATCATTACGTCAATCCTAGAAACCAACAAAATAGGATCGAACGTCCTATTTCATTATTCCATGCTAATGTATTCAAGCGTTAGCTTGCTTTAAACACTCTAATTTTTTCAAAGTAACAGTCCAAATTCCCCGCAACACCAAATTAATGGCATTACGGTTCATCAGGAAGGAGGAATCAGTGAGACCAGTACATACCGGAGGCATGACCAACCTACTAACCCCGAAATTCAACTACGAGCTTAGATCGGAAGAGCGTCGTGGAGGGAAAGAACAGATGATTTGAA
+
CCCCCGGGGGGGGGGGGGGGGGGGGGGGCGGGGGGGGGGGGGGGGGGGGGGGGGGGFGGGFGGGGGGGGGGGGGGGGGGGGGGGGGGGGGGGGGGGGGGGGGGGGGGGGGGGGGGGGGGGGGGGGGGF9<EGGGGGGGGFGFGGGGFGGCEGGGGGGGGGGGGGFCFFGGGGD>DGGGGGGGGFFGEFGGGGGGGFGGGFGG+?7DFGGGGGFGGF?EEFFFF@EA49AA@FFFEG4;B2?@DDF6CF:DFFDC>(8364<5CD0(313((..4921),><5272((82:?.*)***)*-)
@M03152:184:000000000-AWYW1:1:2107:11778:9632 2:N:0:TCGCCTTAATACCTGT
CCCAACTATCCCTATTAATCATTACTTCGGTCCTAGAAACCAACAAAATAGAACCAAAGTCCTATTTTATTATTCCATGCTAATGTATTCAAGCGAAAGCCTGCTTTAAACACTCTAATTTTTTCAAAGTAAAAGTCCTGGTTCCCTGCCGCGCTGAGTAAACAACACGACAGCTCACCAGAAGGTGAGACCCGGTCAGGACAGTACATACCAAAGGCAGACCATCCAACCGAGTCCGAAATTCAACTACGAGCTTAGATCGGAAGAGAGGCGTGTAGGGAAAGAACAGGAATGTGAACAA
+
CCCCCGGFEFFEFCGGGGDDFG9FFGGGGGEGGFDFGFEDGGFGFGFGGGGGGCFFCEFGGG9EFGGFECEDFCGGFDFGGGGGGFFAEGFGFGGGEEFG@FF8=FFGF9EEAFEFED<F,AFDGGGAFGFEEFGGD,@EFGFGE99FGGGGGGGEGFG9DFF8=DEGEDGGGG8EE=DFFGFGGF8>DFFFEEEEGGGFGGGFGFFGDC97AF7>5AABFF276A=A=9>;?/6C76)5)(3)3@?FEG5?(8:@F<C<?7<@@B;?(3(-4-3,8FA@?F00(470(3,)))*1*)*)(
@M03152:184:000000000-AWYW1:1:2107:20759:9637 2:N:0:TCGCCTTAATACCTGT
CCCAACTATCCCTATTAATCATTGCTTCGGATTCTGAAAACCAACAAAATAGAATCAAACGTCCTATTTCATTATTCCATGCTAATGTATTCAAGCGTGAGCCTGCTTTAAACACTCTAATTTTTTCAAAGTAACAGTCCTGATTCCCCACAACACCAAATAAATGACATCATGGTTCGTCAGAAGGGAGAAACCAACAATGCCAGTACGTACCGAGGCACGACCGACATGATGGTCCCGAAATTCAACTACGAGCTTAGATCGGAAGAGCGTCGGGTAGGGAAAGAACAGGTAAGGGTAA
+
CCCCCGGGGGGGGGGGGGGGGGGGGGGGGGGGGGGGGGGFGGGGGGGGGGGGGGGGGGGGGGGGDGGGGGGGGGGGGFFGGGGGGGGGGGGGGGGGGGGGGFGGGGGGFGGFGGGGGGGGGGFGGGGGGGGGGGGGGGGGGFGGGGGGGGGGFGGGGGGGGGG=DFGGGGGGGGDGGFECEGGGGGGDGGGGGGCFGGGFF8DDFFFGGGGGFGGFAFFFFFFFFFFFFAFF6CE7C4)9?BF@FFFFFGFFFGFBF;<<C5)/(6301406(41(4)7@?B7F:6?F08:F*.*1*(7((
@M03152:184:000000000-AWYW1:1:2107:22151:9645 2:N:0:TCGCCTTAATACCTGT
CCCAACTATCCCTATTAATCATTGCTTCGGATTCTGAAAACCAACAAAATAGAACTGAAGCCCTATTTCATTATTCCATGCTAATGTATTCAAGCGTACGCTTGCTTTAAACACTCTAATTTTTTCAAAGTAAACGTCCTGGTTCGGCCGCCGAGCCCAGTTAAGGGCCGACGTTCCCCCAGAAAGAGGTGGTCCGAAAACCGGCAGTACAGACCTTGCGGCCGACCGCCGTTGGGCCACCGAAATTCAACTACGAGCTTAGATCGGAAGAGCGTCGTGTAGGGAAAGAACAGGAAGGGGG
+
CCCCCGGGGGGGGGGGGGGGGGGGGGGGGGGGGGGGGGGGGGGGGGGGGGGGGGGGGGGGGGGGGGGGGGGGGGGGGGGGGGGGGGGGGGGGGGGGGGGGGGGGGGFGGGGGGGGGGGGGGGGGGGGGGGGGGGGGGGGGGGGGGGGGGGGGGGGGGGGGFGGGGGGGEGGGGGGGGGGGGGFGGGGGGFFGGGGGGGGFGGGFGGFGGGGGFGFFAAFBFF99@BBFFFFFBEFGFFEFF>@>B5A?AFFFF<>?>(27AFF<>?:B09?BFF1<7768?F>B(2(((.(076)0*(*((
@M03152:184:000000000-AWYW1:1:2107:15635:9665 2:N:0:TCGCCTTAATACCTGT
CCCAACTATCCCTATTAATCATTACGTCAACCCTAGAAACCAACAAAATAAGATCGACGTCCTATTTCATTATTCCATGCTAATGTATTCAAGCGTTAGCCTGCTTTAAACACTCCAATTTTTTCAAAGTAACAGTCCTGTTTCCCCGCAACACCAAGTTAATGGCATCACGGTTCTACAAGAGGGAGGAATCAGTGAGGCCAGTTCATACCGTTGGCACGACCGACCTACTGACCCCGAAATTCAACTACGAGCTTAGATCGGAAGAGCGTCGTGTAGGGAAAGAACAGGTATGTGTAGG
+
CCCCCGGGGGGGGGGGGGGGGGGGGGGGCFFGGGGGGGGGGGGGGGGGGGGGGGGGGGGGDGGGGGGGGGGGGGGGGGGGGGGGGGGGGGGGGGGGGGGGGGGGGGGGDFGGGGGGGFFGGGGGGGGGGGGGFGFGGGGGGGGGGGFGGGGGGGGGGFGGGGGGGGGGGGGDGGGGGGGGGGFGGGGGGGGGGGGGGGGFGGGFGGFGGGGGFGGFFF>FFFFFADBFFFFFFFFGGFE>E@FFFFFFEGFFFD:1AEEEFF:08?F?7:B><>03:5AF:??>?B:?7?0*1.9**)2))
@M03152:184:000000000-AWYW1:1:2107:12339:9666 2:N:0:TCGCCTTAATACCTGT
CCCAACTATCCCTATTAATCATTACGTCAACCCTAGAAACCAACAAAATAAGATCGACGTCCTATTTCATTATTCCATGCTAATGTATTCAAGCGTTAGCCTGCTTTAAACACTCTAATTTTTTCAAAGTAACAGTCCTGTTTCCCCGCAACACCAAGTTAATGGCATCACGGTTCTACAAGAGGGAGGAATCAGTGAGGCCAGTTCATACCGTTGGCACGACCGACATACTGACCCCGAAATTCAACTACGAGCGTAGAGCGGAAGAGCGTCGTGTAGGAAAAGAACAGGTAGGCAGATT
+
CCCCCGGGGGGGGFGGGGGFCGGFGGGGGGGGGGGGGGGGGGGGFFGGCGGG,CAFGGGFGGGGGEFF<DFEGAEFGGGGGGDFGGFFGCGGGFFGGGCEGGGCFEF9<EECEFFDFFGGGFFC=FFDFGGGGG=FCGFEFGGGGE>FEEGGGGGGCBGGGGGGGGDFGGGEGFCGFDDGDC8,@CEGEGDDFFEFCC9:69;C?8CCCFGGFGGFFAAA*@>B95@)6A=@+B@CFDB0>054+;/ACFF;05)(2,4()--((,1,41;;16(4074?)1()(422(4:/6)0**(1))
@M03152:184:000000000-AWYW1:1:2107:19951:9721 2:N:0:TCGCCTTAATACCTGT
CCCAACTATCCCTATTAATCATTACGTCGATCCTAGAAACCAACAAAATAGGTTCGAACGTCCTATTTCATTATTCCATGCTAATGTATTCGAGCGATTGCCTGCTTTAAACACTCTAATTTTTTCAAAGTAACAGTCCTGACTCCCCGTAACACCAAATTAATGACATCACGGCTCGTCAGAAGGGAGAAATCAATGACGTTAGTACGTACCGAGGCACGACCGACGTATTGATCCCGAAATTCAACTACGAGCTTAGATCGGAAGAGCGTCGTGTAGGGAAAGAACAGGGATGTGTAGA
+
CCCCCGGGGGGGGGGGGGGGGGGGGGGGEGGGGGGGGGGGGGGGGGGGGGGGGGGGFDFEFFGGGGGGGGGGFGGGGGGGGGGGGGGGGGGGGGGGGGGGGGGGGGGCGAFGGGGGGGGGGGGGGGGGGGGGGGGGFGFGGGGGGFGCGGDGGGGGGGGGGGFGGGGGGGGFGDEEDGGGGGGGG8EF>CGGGDGFGGG5@CFFGGFG>DFDEC>?>ABA5B@FBFFF18))+:6;DAD8>:5)+;7;?4=1(*89;AF9:AB<F?F?7<>4(-(-(7<=?F?:087(4<3)<(77*-0).
@M03152:184:000000000-AWYW1:1:2107:28686:9841 2:N:0:TCGCCTTAATACCTGT
CCCAACTATCCCTATTAATCATTACGGCGACTCTAGAAACCAACAAAATAGAACCGCACGTCCTATTTTATTATTCCATGCTAATGTATTCGAGCATAAGCCTGCTTTGAACACTCTAATTTTCTCAAGGTAAAAGTCCTGGTTACCCGACACACCCAGCGAAGGGCATGCCGGCTCACCAAGAGGTAAGGCCCAGCCAGACAGTACATACCGTTAGGCAGACCATCCGGCCAGGCCCGAAATTCAACTACGAGCTTAGATCGGAAGGGCGTCGTGTAGGGAAAGAACAGGAATGGGAGGA
+
BCCCCF@FGGGGGGGGGGGCGGGGGGGGGGGGGGGGGGGGGGGGGGGGGGGGGFGFFGGGGGGGGGGGGGGGGGGGGGGGGGGGGGGGGGFGG8FGGGGGGGGGGGGFGGGGGGGGGGGGGFFDFGGGGGFFGGGGGGGGFGGGGGFFEEGGGGG6FFGGGGGGGGGGGGGGGG66CCFCFFFF;C@FGGGDGC@CCFGF69FFFCFGGGFGBCDDFAAFEFFFDF=A0>9>BFFGC:;;59)9F8?FACFF<DF>65<D:.-::89((,-3(,,4.)6FFF1..41??0()0))9*(/((
@M03152:184:000000000-AWYW1:1:2107:11005:9855 2:N:0:TCGCCTTAATACCTGT
CCCAACTATCCCTATTAATCATTACGTCGATCCTAGAAACCAACAAAATAGGTTCGAACGTCCTATTTCATCATTCCATGCTAATGTATTCGAGCGATTGCCTGCTTTAAACACTCTAATTTTTTCAAAGTAACAGTCCTGACTCCCCGTAACACCAAATTAATGACATCACGGCTCGTCAGAAGGGAGAAATCAATGACGTTAGTACGTACCGAGGCACGACCGACGTATTGATCCCGAAATTCAACTACGAGCTTAGATCGGAAGAGCGTCGTGTAGGGAAAGAACAGATCAGGGAATG
+
CCCCCGGGGGGGGGGGGGGGGGGGGGGGGGGGGGGGGGGGGFGGGGGGGGGGFFGGGGGGFGGGGGGGGGGGFGGGGGGGGGGGGGGGGGGDCGGGGGGGGGGGCCGFFGGGGGGGGAEGGGGGGGGFGGGGGGGGGGGGDGGGGGGGGGGGGGGGGGGGGGGGGGEGFGGGDCECGD=@FGGFFGEGGEFGGGGGGGGFGGGFDFFGGGGGFGCDDDAFFF>=2)6>1><;AFCG:A>DBBFFFCEFFGF(,1<6;<>FFFF?:19??(4,49(32)6*45()(.8(2((*/)1)*(*()
@M03152:184:000000000-AWYW1:1:2107:13025:9860 2:N:0:TCGCCTTAATACCTGT
CCCAACTATCCCTATTAATCATTACTTCAGCCCTAGAAACCAACGAAAGTAGAACCAAAGTCCTATTTCATTATCCCATGCTAATATATTCAAAGACTTGGATACGCCTGCTTTGAACACTCTAATTTCTTCACAGTAAAAGATTTGAAATACTTGATACCCTACTTATTAGATAATTTCGGGAGTTATTTCAAAAGGAAGGAAATAAAGATTTTAGTTCTCACTTTGTGAAGTGGAACGTAAATTCTTTATTAACCGAAATTCAACTACGAGCTTAGCTCGGAAGAGGGTCGTGGAGGGA
+
CCCCCGGGGGGGGGGGGGGGGGGGGGGGGGGGGGGGGGGGGGGGGGGGGGGGFFFGGGGGGGFGGGGGGGGGGGG9FGGGGGGGGGGGGGGGFFGEFGGGCEGGGGGGDFGGGGGGGGGGCFGGGGGGFGGGGGFGFFGFGGGGGGGGGGGGGGCFEGGG?FFG,@;=DFGGGGGA;EFDGD6CGGFG8==,DF8EFCCDGGFFGGFDD9DDB8DF5ED92?DD*;8DE5DCAC539*;)*:@)+1;F=+?;EGFC*1884=EAEE/*007@925:@**=*/266(63(((2=:).*6<6(
@M03152:184:000000000-AWYW1:1:2107:20013:9919 2:N:0:TCGCCTTAATACCTGT
CCCAACTATCCCTATTAATCATTACGTCGATCCTAGAAACCAACAAAATAGGGTCAAACGTCCTATTTCATTATTCCATGCTAATGTATTCAAGCTAACGCTTGCTTTAAACACTCTAATTTTTTCAAAGTAACAGTCCTGATTTCCCACGACACCAAATTAATGACATCGCGGTTCCTCAGAAGGGAGAAACCAACTAGACCAGTACACACCGAAGGCGCGACCAACCTGTTAGTCCCGAAATTCAACTACGAGCTTAGATCGGAAGAGCGTCGTGTAGGGAAAGAACAGGAAGGAGTAG
+
CCCCCGGGGGGGGGGGGGGGGGGGGGGGGGGGGGGGGGGGGGGGGGGGGGGGGGGGGGGGFFGGGGGGGGGGGGGGGGGGGGGGGGGGGGGGGGGGGGGGGGGGGGGGGGGGFGGGGGGGGGGGGGGGGEEGGGGGGGFGGGFGGGGGGGGGDGGGGGGGGGGGGGGGGFEDG>EEGGDGGGGFGGGGGCGDEGGGGGGFF8;AFCFGGGGG>GGB5>CB>9:@BDFFFF:@BACFCAF6>B>06AEFFGFFFGF;>@E;<<CFBFFB?:?B46313736>B<>B14?(1(0).).*(2()
@M03152:184:000000000-AWYW1:1:2107:6548:9926 2:N:0:TCGCCTTAATACCTGT
CCCAACTATCCCTATTAATCATTACGTCGATCCTAGAAACCAACAAAATAGGTTCGAACGTCCTATTTCATTATTCCATGCTAATGTATTCGAGCGATTGCCTGCTTTAAACACTCTAATTTTTTCAAAGTAACAGTCCTAACTCCCCGTAACACCAAATTAATGACATCACGATTTGTTAGAAGGGAGAAATCAATAACGTTAGTACGTACCAAGGCACGACCGACGTATTGATCCCGAAATTAAACTACGAGCTTAGATCGGAAGAGCGTCGTGTAGGGAAAGAACAGGTATGTGGAGA
+
CCCCCGGGGGGGGGGGGGGGGGGGGGGGGGGGGGGGGGGGGGGGGGGGGGGGGGGGGGGGFGGGGGGGGGGGGGGGGGGGGGGGGGGGFGFGGGGGGGGGGGGGGGGGGGGGGGGFGGGGGGGGGFGGGGGGGGGGGFEFGFGGGGGGGGGGDFFEFFGGGGCFADGGGDGFGGGGGGGGGDGGGGGGGGGGDE@6:=FFCDGFDEFE>9FDEGDFF>FF>@B>=BAE=F486:<=BAE=E(53*;78?>A7<D:2;>3>)<?@F;9<F(12?B(8?FDFFFBF?<<03(.*/-)0*)2(.
@M03152:184:000000000-AWYW1:1:2107:21335:9937 2:N:0:TCGCCTTAATACCTGT
CCCAACTATCCCTATTAATCATTACGTCGATCTTAGAAACCAACGAAATAAGATCAAACGTCCTATTTCATTATTCCATGCTAATGTATTCAAGCCAAAGCCTGCTTTAAACACTCTAATTTTTTCAAAGTAACAGTCCTGATTCCCCACGACATCAAATTAATGACATCATGCTTCGTCAGAAGGGAGAAACCAATTGTACCAGTGCGTACCGTTGGCACGACCAATAAATTGATCACGAAATTCAACTACGAGCTTAGATCGGAAGAGCGTCGTGTAGGGAAAGAACAGGTATGTGTAG
+
CCCCCGGGGGGGGGGGGGGGGGGGGGGGGGGGGGGGGGGGGGGGGGGGGGGGGGGGGGGGFGGGGGGGGGGGGGGGFGFGGGGGGGGGGGGGGGGGGGGGGFGGGGGGGGGGGGGGGGGGGGGGGGGGGGGGGGGGGGGGFGGGGGFGGGGGGGEFFGGGGGGGFFGGGGGGGGGGGGGGGGGGGGEGGGGGGGGGGGGFFF9C?FFGDGGDBGGFEF*6?BDFFFFFFFEFC@EDG+;AA@ADFFEFFGFE=DFBFFFF<9C?;;?@1@8;B?@BF;?FF38>((,3::(89419:6*6)
@M03152:184:000000000-AWYW1:1:2107:5138:9958 2:N:0:TCGCCTTAATACCTGT
CCCAACTATCCCTATTAATCATTACGGCGACTCTAGAAACCAACAAAATAGAACCGCACGTCCTATTTTATTATGCCATGCTAATGTATTCAGGCAAAGGCCTGCTTTGAACACTCTAATTTTCTCAAGGTAAAAGTCCTGGTTCCCCAACACACCCAATTAAGGGCATGCCGGCTCACCAAGAGGTAGAACCCAGCCAGACAGTACGTACCCAATAGGCAGACCGCCCGACAAGGGTCGAAATTCAACTACGAGATTAGATAGGAAGAGCGTCGTGGAGGGAAAGAACAGGTATGTGTAG
+
CCCCCGFGGGGGGGFGGGGGGGGGGGGGGGGGGGDFCEFGGGGGGGGGGGFGGAEGC:FEFFCFFFGGGGGFFEFCCFEGGGGGGGGGFFGGG9EFFGGGGGFGGGG9E9D<FGGGFG,?EFF<?FGGGGGGFC;<F;EFGGEFGFEEGGGGGGGGGGGGGGGFCGCGFF@CEGE>CFFGGGGCCGDFEGGG6CC?FFFFCCFFGGAGCFFGF?CAFF>FF5@=BF>59A@FD3=5*;A6BF>=FFEFC7A;8C)(0668-6)).7A?((.,(-141)(.:B45(4:81015/-*02)*6.
@M03152:184:000000000-AWYW1:1:2107:6891:9987 2:N:0:TCGCCTTAATACCTGT
CCCAACTATCCCTATTAATCATTACGTCAATCCTAGAAACCAACAAAATAGGATCGAACGTCCTATTTCATTATTCCATGCTAATGTATTCAAGCGTTAGCCTGCTTTAAACACTCTAATTTTTTCAAAGTAACAGTCCTGTTTCCCCGCAACACCAAGTTAATGGCATCACGGTTCTACAAGAGGGAGGAATCAGTGAGGCCAGTTCATACCGTTGGCACGACCGACCTACTGACCCCGAAATTCAACTACGAGCTTAGATCGGAAGAGCGTCGTGTAGGGAAGGAAAAGGTATGGTGAA
+
CCCCCGGGGGGGGGGGGGGGGGGGGGGGGGGGGGGGGGGGGGGGGGGGGGGGFFFGGGGGFGDFGGGGGGGGGGGGGGGGGGGGGGGGGGGGGGGGGGGGGFGGGGGGGGGGGGGGGGGGGGGGGGGGGFGGGGGGGGGGGFGGGGGGEGGGGGGGGGGBDFDFGDGGGGFGDGGGGGGGGEG?FGGGGCEGGGFFGGGFGGGFGGFGGGGDF5FE>?FAFFFB4?FF=BBFFFFFGFFF>0>1A:CFFFFFFCD053).9<?<68:>711>0(746>84)7?F(((.(,,7*)*)2)*))
@M03152:184:000000000-AWYW1:1:2107:25242:10023 2:N:0:TCGCCTTAATACCTGT
CCCAACTATCCCTATTAATCATTACGTCGATCCTAGAAACCAACAAAATAGGTTCGAACGTCCTATTTCATTATTCCATGCTAATGTATTCGAGCGATTGCCTGCTTTAAACACTCTAATTTTTTCAAAGTAACAGTCCTAACTCCCCGTAACACCAAATTAATGACATCACGATTTGTTAGAAGGGAGAAATCAATAACGTTAGTACGTACCAAGGCACGACCGACGTATTGATCCCGAAATTCAACTACGAGCTTAGATCGGAAGAGCGTCGTGTAGGGAAAGAACAGGTATGTGAAGA
+
CCCCCGGGGGGGGGGGGGGGGGGGGGGGGGGGGGGGGGGGGGGGGGGGGGGGFFFGFGFGGGGGGGGGCFGGGDGGGGGGGGGGGGGGGGFGGCFEGGGGGFGFGCADFFGGA@FGGGGGGGGGGGGGGCGGGGGGGGFGCFGCFCFEGGGD7EGGGGGGGGGGGGGGFGG8CGGDGGFGFGGGC@=:CCGGGFD?8=FFCCCF6CCEDGGF5<AC5FFFD>>@95>45?C68BEF86>2>>FE+@?A?<F?@3B1AC44))32<@9::(((,-(48>2B?F05:?F(((.*9>6B7)2))
@M03152:184:000000000-AWYW1:1:2107:24142:10119 2:N:0:TCGCCTTAATACCTGT
CCCAACTATCCCTATTAATCATTACGTCAACCCTAGAAACCAACAAAATAAGATCGACGTCCTATTTCATTATTCCATGCTAATGTATTCAAGCGTTAGCCTGCTTTAAACACTCTAATTTTTTCAAAGTAACAGTCCTGTTTCCCCGCAACACCAAGTTAATGGCATCACGGTTCTACAAGAGGGAGGAATCAGTGAGGCCAGTTCATACCGTTGGAACGACCGACCTATTGACCCCGAAATTACACTACGAGCTTAGATCGGAAGAGCGGAGGGTAGGGAAGAAACAGGTCTGTTTGTA
+
CCCCCGGGCFGGGGGGGGGFGGGGGGGGGGGDEFGGGGGGGGFGGGGGGGGGFEFGGGGGGDGGCGGGFGGGGFGFGGGGGFGGGGGFAFFGGFGGGGGGGGGGDFGGGGGFEFDFEGGGGFEFEDFFAEFGFGDFC@FF4EEFCCEGGGEGGG7>EFEFEG8C,DFGGDF>EFE6DEFFDCFGFED@EGGG89,=@?CFDFF?FGF9C9DFEFD>**+3**):5;>56**4=8>F455(.(;62:.8)942<*=;;97CC<;<(391(4((((((-03:()3)((.348(0)))126*.)
@M03152:184:000000000-AWYW1:1:2107:25492:10142 2:N:0:TCGCCTTAATACCTGT
CCCAACTATCCCTATTAATCATTACGTCAATCCTAGAAACCAACAAAATAGGATCGAACGTCCTATTTCATTATTCCGTGCTAATGTATTCAAGCGCATGCCTGCTTTAAACACTCTAATTTTTTCAAAGTAACGGTCCTGATTCCCCGCAACACCAAATTAATGGCATTACGGTTCGTCAAGAAGGAGGAATCAGCAACGCCAGTACGTACCTGTGGCACGACCGACATGCTGACCCCGAAATTCAACTACGAGCTTAGATCGGAAGAGCGTCGTGTAGGGAAAGAACAGACAGGTGTCA
+
ACCCCGGGGGGGGGGGGGGGGGGGGGGGGGGGGGGGGFGGGGGGGGGGGGGGGGGGGGGGFFGGGGGGGGGGAGGGGGGGGGGGGGGGGGFGGGGDGGGGGGGGGGGGGFFFFGGFGDGGGFGGGGGGGGFGGGGGGGGGGGGGGGGGEDGDGGGGGGCFFGFGF9FGAFGFCEDGE+CEFGFGGG8F@EE>FFFGCFGF>5DACFFGGGGGAGGFAFFFABF>BBBEFFFFFA;<G4:@FBA7C6?CEFAE0>5>FFA<DAB(8:?>0:1((43265:F2B1)487:8BB4).0)2(0))
@M03152:184:000000000-AWYW1:1:2107:23779:10175 2:N:0:TCGCCTTAATACCTGT
CCCAACTATCCCTATTAATCATTACGTCGATCCTAGAAACCAACAAAATAGGGTCAAACGTCCTATTTCATTATTCCATGCTAATGTATTCAAGCGCGAGCCTGCTTTAAACACTCTAATTTTTTCAAAGTAACAGTCCTGATTCCCCGCCACACCAACTGAATGGCATGACGGTTCTTCAGAAGGGAGAAACCAGTGACACCAGTGCATACCGAAGGCACGACCAGCGTACTGATCTCGAAATTCAACTACGAGCTTAGATCGGAAGAGCGTCGTGTAGGGAAAGAACCGGCATGTGTAA
+
CCCCCGGGCGGGGGGGGGGGGGFGGGGGGGGGGGGGGGDGGGGGGGGGGFGGGGGGGGGGFFEGFCFGGFFFGFGFFGGGGGGGGGFFGGGGGGGGGGGDGEGGGFGGFGGGGGGGGFFEFGGGGGFGGCFGGGGGGGGGFGG,CA9F>EGGGGGGGGGFGGGGGGGFFGGGGGEDEE8DFGGGDC>,@:EFGGGGFF:BCF>?9FFFF++*;1;93/*;?BDB2)2;=69;?@?7FFADF88@=FFFF7F@<350.54)9).(1:<(4(1(432,3).82>(7::01(4,)),.>*6*6)
@M03152:184:000000000-AWYW1:1:2107:15600:10191 2:N:0:TCGCCTTAATACCTGT
CCCAACTATCCCTATTAATCATTACGGTGATCCTAGAAACCAACAAAATAGAATCATGCCGTCCTATTTTATTATTCCATGCTAATGTATTCGGGCGTAAGCCTGCTTTGAACACTCTAATTTTTTCAAAGTAAAAATCATGGTTCCCTGCCACACCCAGTAAAGGGCATAACAGCTCACCACGAGGTAAGCCTCCACCGCTCCAGTACACACCCAAATAGGCGGACCGGGCGGCAAAGGCCGAAATTCAACTACGAGCTTAGATCGGAAGAGCGTCGTGTAGGGAAAGCACAGGTATGTG
+
CCCCCGGGGGGGGGGGGGGGGGGGGGGGFGGGGGGGGGGGGGFGGGGGGGGGGGGGGFGGGGGGGFGGGGGGGFGGGGGGGGGGGGGGGGGGGGGGGGGGGGGGGGGGG9DFGGGGGGGGGGGGGGGGGGGFGGGGGGGGGD9FFGGGFFGGGGGGGGGGGGG8FGGECFGGGGGFGGGGGGFEGCEFDFFFGFG?=969EDGEGGFFGGFFDGGFF6AFAAEBFE@F9B=3539CC>@2@BF>:B67>>?DA*90)33>BAFA):2(4611330,8B05,).61?F0((.7@7470)06.
@M03152:184:000000000-AWYW1:1:2107:10754:10203 2:N:0:TCGCCTTAATACCTGT
CCCAACTATCCCTATTAATCATTACGTCGATCCTAGAAACCAACAAAATAGAACCAAAGTCCTATTCTATTATTCCATGCTAATATATTCAAGCATAAGCCTGCTTTAAACACTCTAATTTTTTCAAAGTAAAAGTTCTGGTTCCCCATCCCACCCAGTTAAGAGCAAGATGGTTCGCCAGAAGGAAAGGCCCAGCCAAGCAGTACTGACCGTAAGGCCGACCGCTCGGCTGTGCCCGAAATTCAACTACGAGATTAGATCGGAAGAGCGTCGTGTAGGGAAAGAAGAGGAATGGGGAGAA
+
CCCCCGGGGGGGGGGGGGGGGGGGGGGGGGGGGGGGGGGGGGGGGGGGGGGGGGGGGGGGGGGGGGGGGGGGGGGGGFGGGGGFDFGGGGGGGGGGGGGGGGGGGGGGGGGGEGFFFEFFGGGGGGGGGGGGGGGGGGGGGGGGGGGGGGGFGGGGFDDCFFGGGGGGGGDGGGDDGGGGGGGGGGGFG8DGC>EDGCEFGFGFGG?9FD:DFGD5A?9?BE==>B>D>FDEFA4@*8?>?2A6FF6:34>@67=)8=EECDF3;;1(,.-34(-.(74.(8(043(.(.()),))*-90(
@M03152:184:000000000-AWYW1:1:2107:9041:10264 2:N:0:TCGCCTTAATACCTGT
CCCAACTATCCCTATTAATCATTACGTCGATCCTAGAAACCAACAAAATAGGGTCAAACGTCCTATTTCATTATTCCATGCTAATGTATTCAAGCGCGAGCCTGCTTTAAACACTCTAATTTTTTCAAAGTAACAGTCCTGATTCCCCGCCACACCAACTTAATGACATGACGGTTCTTCAGAAGGGAGAAACCAGTGACACCAGTGCATACCGAAGGCACGACCAGCGTACTGATCTCGAAATTCAACTACGAGCTTAGATCGGAAGAGCGTCGTGTCGGGAAAGAACAGGTATGGGAAG
+
CCCCCGGGGGGGGGGGGGGGGGGGGGGGGGGGGGGGGGGGGGGGGGGGGGGGGGGGGGGG@FGGFGGGGGGGGGGGGGGGGGGGGGGGGGGGGGGGGGGGGGGGGFGGGGGGGGGGGGCFGGGGGGGGFDGGGCCGGGGGGGGGGGGGDGGGGGGGFGGGGGGGAGGGGGGGDG>GGGGGGGGFDFEGED6DGE?CCFGFCC?FGCCDGGGGFGDEFFFFFADA@>24>BDFFF<@>FFFF@EFFF<A?FFE?GD;D@<7<3C=;:BB0(10(393:)(01@;::?FF(13)169<*(*((
@M03152:184:000000000-AWYW1:1:2107:22771:10321 2:N:0:TCGCCTTAATACCTGT
CCCAACTATCCCTATTAATCATTACTTCGGTCCTAGAAACCAACAAAATAGAACCAAAGTCCTATTCTATTATTCCATGCTAATGTATTCAAGCGAAAGCCTGCTTTAAACACTCTAATTTTTTCAAAGTAAAAGTCCTGGATCCCCTGCGCACTAAGTTAATAGCACGCAGGTTCCCCAGAAGGAAAGACCCGACCAGAGGCAGTGCTTGACGTGAGCCAAGACCACCCACCCAGGTCCGAAATTCAACTACGAGCTTAGATCGGAAGAGCGTCGGGTAGGGAAAGAACTGTTATTATGA
+
CCCCCGGGGGGGGFFGGGGGGFGGGGGGDDGGGGGGGGGGGGGGGGGGGGCFFFFEDFFGFFGGGGGGGFGFGGGGGGGGGGGGGGGGGGGGGGEGGGD8EFGGGGFFAGFFFGGGGGGGGGGECEEFGGGGGGGGFFGGGGGG@@FGGGDEGGGGGGG9@@EEFCGAEG8?CFG8DFGDE8EGGGGG8F@FDB6@?DG?C7+5@C>FFGC>FGGFFFFFFAD@B4>9=A>)/)8?*;ABB>415:;FCC=@E1)/)((7);77(((((/.(4((-(0,533:@B0(4.()0*)170-*))
@M03152:184:000000000-AWYW1:1:2107:19428:10340 2:N:0:TCGCCTTAATACCTGT
CCCAACTATCCCTATTAATCATTACGTCAACCCTAGAAACCAACAAAATAAGATCGACGTCCTATTTCATTATTCCATGCTAATGTATTCAAGCGTTAGCCTGCTTTAAACACTCTAATTTTTTCAAAGTAACAGTCCTGTTTCCCCGCAACACCAAATTAATGGCATCACGGTTCTACAAGAGGGAGGAATCAGTGAAGCCAGTTCATACCGGTGGCACGACCGACCTACTGACCCCGAAATTCAACTACGAGCTTAGATCGGAAGAGCGTCGTGTAGGGAAAGAACAGGTATGTGTAGA
+
CCCCCGGGGGGGGGGGGGGGGGGGGGGGGGGGGGGGGGGGGGGGGGGGGGGGGGGGGGGGGGGGGGGGGGGGGGGGGGGGGGGGGGGGGGGGGGGGGGGGGGGGGGGGFEGGGGGGGGGGGGGGGGGGGGGGGGGGGGFGGGGGGGGGGGGGGGCGGFCFDFGGFGGGGGFDEGGDGGGGFGDGG7CGGGF8EGGGGGGFGGGFGGFGGGGFAGGF>FFAEFFFFFBEFFEFFFFF48898;AECFFFEFFF;CD>4>E;?FFFF?>B??B1<03827<F6FB:(3:14(1=@B?*?A*6)
@M03152:184:000000000-AWYW1:1:2107:15095:10420 2:N:0:TCGCCTTAATACCTGT
CCCAACTATCCCTATTAATCATTACTTCGGTCCTAGAAACCAACAAAATAGAACCAAAGTCCTATTCTATTATTCCATGCTAATGTATTCAAGCGAAAGCCTGCTTTAAACACTCTAATTTTTTCAAAGTAAAAGTCCTGGATCCCCTGCGCACTAAGTTAATAGCACGCAGGTTCCCCAGAAGGAAAGACCCGACCAGAGGCAGTGCTTGACGTGAGCCAAGACCACCCAGCCAGGTCCGAAATTCAACTACGAGCTTAGATCGGAAGAGGTGCGGGTGGGGAAGGAAAAGGGAGGGTAA
+
CCCCCGGGGGGGGGGGGGGGGGGGGGGGGGGGGGGGGGGGGGGGGGGGGGGGGGGGGGGGGGGGGGGGGGGGGGGGGGGGGGGGGGGGGFGGGGGGGGGGGGGGGGGFGGGGGGGGGFFGGGGGGGGGGGGGGGGGGEEGGGGGGGGGGGGGGGGGGGGGGFGEDGDGGGGGEGGG8FEEGFGFFFGGGGGFGGGGCDGFGF+0?7AG@9DCAE755?AFFA52>67F9AB6/?=471;>BFFFAFEFFFFF@DDD52=EEC)<08;1133(),.30)-)48(.4(-4:2,))(0))(1((
@M03152:184:000000000-AWYW1:1:2107:29406:10428 2:N:0:TCGCCTTAATACCTGT
CCCAACTATCCCTATTAATCATTACGGCGACTCTAGAAACCAACAAAATAGAACCGCACGTCCTATTTTATTATGCCATGCTAATGTATTCAGGCAAAGGCCTGCTTTGAACACTCTAATTTTCTCAAGGTAAAAGTCCTGGTTCCCCAACACACCCAATTAAGGGCATGCCGGCTCACCAAGAGGTAGAACCCAGCCAGACAGTACGGACCCAATACGCAGACCGCCCGACCAGGTTCGAAACGCAAATACGAGCTTAGATCGGAAGAGCGTCGTGGAGGGAAAGAAAAGGGATGTGGAG
+
BCCCCC8F9FCGGGGGGGGGCFDGDGG>EGGGCFGG9CFFGGGGDE8FFFGGG9EECGGGEFEGCF<F9F9D,CCCCCCF8EGCFGGG9FCAFGFF,EDF8,,=8FGGD9D,,4EA,<,A,EC??E<DCC=FFGFDGGGFFG,E9E@8EEGFEFCG78B8ECADC,@=@F8?>C>EGFFFC?8EFF@<9,A,:6>CEGGFCCF>7C>**/;7*,9*;*98?;52(/(80=93>>?D*0865;>())27(*7)(/),70))))4:11110:01,(-,2),)4)(7:?(((,())(.50.*)(
@M03152:184:000000000-AWYW1:1:2107:20271:10438 2:N:0:TCGCCTTAATACCTGT
CCCAACTATCCCTATTAATCATTACGTCGATCCTAGAAACCAACAAAATAGAATCAAACGTCCTATTCCGTTATTCCATGCTAATGTATTCAAGCGTGAGCCTGCTTTAAACACTCTAATTTTTTCAAAGTAACAGTCCTGATTCCCTAAAACACCAAATTAATGGCATTATAGTTCGTCAGAAAGGAGAAACCGATTATACCAGTACGTACAATAGCACGACCAGTAAGCCGGTCTCGAAATTCAACTACGAGCTTAGATCGGAAGAGCGTCGTGTAGGGAAAGAACAGGTATGTTTAGA
+
CCCCCGGGGGGGGGGGGGGGGGGGGGGGGGGGGGGGGGGGGGGGGGGGGGGGGGGGGGGGGGGGGGGGGGGGGGGGGGGGGGGGGGGGGGGGGGGGGGGGGGGGGFGGGGGGGFGGGGFGGGGGGGGGGFDFGGGGGGGGGGGGGGGGGGGGGFGGGGGGGGGGGCFGGFGGGAEGFGGGGGGFGGGGGGGGGGEE>CEBDFGFGGFGDFFFAFGFFFFF>DFAA68AEF3A59@GDFF@FDFC8FFFEGF5>D59FEEFFF0<D;0@F;6639((3>AF?FF:6?7::00/*)9/*-2))
@M03152:184:000000000-AWYW1:1:2107:11020:10592 2:N:0:TCGCCTTAATACCTGT
CCCAACTATCCCTATTAATCATTACGTCGATCCTAGAAACCAACAAAATAGAATCAAACGTCCTATTCCGTTATTCCATGCTAATGTATTCAAGCGTGAGCCTGCTTTAAACACTCTAATTTTTTCAAAGTAACAGTCCTGATTCCCTATAACACCAAATTAATGGCATTATAGTTCGTCAGAAGGGAGAAACCGATTATACCAGTACGTACAATAGCACGACCAGTAAGCCGGTCTCGAAATTCAACTACGAGCTTAGATCGGAAGAGCGTCGTGTAGGGAAAGAACAGGTATGTGTAGA
+
CCCCCGGGFGGGGGGGGGGFGGGGGGGGGGGGGGGGGGGGGGGGGGGGGGGGGGGGGGGGGGGGGGGGGFFGGGGGGGFFGGGGGGGGDGGGGGGGGGGGGGGGGGGGGGGGGGGGGGGGGGGGGGGGGGGGGGGFGFGGFDFGAFGGGGGGCGFGFFE=EGGGGGGGFGGGGGGGGGGDGGD;DDEFGE=FDG6=CDGFGG7DEFFGG9?+:EFF=AFFFFFFBF;FEFFFEEADGFFBF@FFFC*+/8;(02.2;>369<;DFDF;;@>@(6404)678F:F:B?71(4*9<)*2)2)-
@M03152:184:000000000-AWYW1:1:2107:8762:10613 2:N:0:TCGCCTTAATACCTGT
CCCAACTATCCCTATTAATCATTACGTCGATCCTAGAAACCAACAAAATAGGTTCGAACGTCCTATTTCATTATTCCATGCTAATGTATTCGAGCGATTGCCTGCTTTAAACACTCTAATTTTTTCAAAGTAACAGTCCTGACTCCCCGTAACACCAAATTAATGACATCACGGCTCGTCAGAAGGGAGAAATCAATGACGTTAGTACGTACCGAGGCACGACCGACGTATTGATCCCGAAATTCAACTACGAGCTTAGATCGGAAGAGCGTCGTGTAGGGAAAGAACAGGGATGTGTGGA
+
CCCCCGGGGGGGGGGGGGGGGGGGGGGGGGGGGGGGGGGGGGGGGGGGGGCGGFGGGGGGGGGGDFGGGGGGGGGGGGGFDGGGGGGGGGGGGGGGGGFFGGGGGGGGGFGGGGGGGFGGGGGGGGGGGEGGFCFGGGGGFFGGGGGGDGGGGGGEGGGGGGGG8EFGGGGGCEEGGGGGGGGGGGGFGGGGGGGFGGGFGDFFGGFGGGGFEGGEEEFFFFF@>;6).=E;FF37CABFFFFCCAC+7CF:?GE>FA794A?1?:2:B<6;B910,7:F0@67(.(,7<0)),))*.*()
@M03152:184:000000000-AWYW1:1:2107:14490:10663 2:N:0:TCGCCTTAATACCTGT
CCCAACTATCCCTATTAATCATTACTTTGGCCTTAGAAACCAACAAAATAAGACCAATGTCATATTCTATTATCCCATGCTAATGTATTCATGATGCCTAGTTATGCCTGCTTTGAACACTCTAATTTTTTCAAAGTAAACTATCTGGACTAACTACTACATTGCTGCAGTAGAAGTACCAGAAAAAAAGGAGGTCAACACCCAGTACACACCAAGAGAATATCGAGGTGGACTATGATGAAGACTACTGTTACCATACCCTCCCCACTTTTGACGGTGAAGAGGTTCAGATAACAACTCC
+
CCCCCGGGGGGGGGGGGGGGGGGGGGGGEFFGGGGGFFGGGGGGGGGGGGGGGGEFGGGGGGGGGGGGGGGGGGDFGGFGGGGGGFGGGGGGGGGGGEFGGGGGGFFGGGGGGGGGGGGGGGGGGGGGGGGGFGFFFFGGGGGGGG9FFGGGGGGGGGGGGGFG8FDGGGGGGGGGGGGGGGGGGGGGGGGGFEEGGGG?E+=FEGFGG?FC*=DFFFAFFFE=9?CB0@=@>C=?ECACF@FFCAEA=>BEF7?*=>B2@E=A@FBBB4*8>29@FE?F@CFF@E@3>ECFFEAFG?F)6
@M03152:184:000000000-AWYW1:1:2107:6253:10667 2:N:0:TCGCCTTAATACCTGT
CCCAACTATCCCTATTAATCATTACGTCAACCCTAGAAACCAACAAAATAAGATCGACGTCCTATTTCATTATTCCATGCTAATGTATTCAAGCGTTAGCCTGCTTTAAACACTCTAATTTTTTCAAAGTAACAGTCCTGTTTCCCCGCAACACCAAGTTACTGGCATCACGGTTCTACGAGAGGGAGGAATCAGTGAGACCAGTTCATACCGTTGGCACGACCGACCTACTGACCCCGAAATTCAACTACGAGCTTAGATCGGAAGAGCGTCGTGTAGGGAAAGAACAGGGATGGGTAAA
+
CCCCCGGGGGGGGGGGGGGGGGGGGGGGGGGGGGGGGGGGGGGGGGGGGGGGGGGGGGGGGGGGGGGGEFGGGGGGGGGGGGGGGGGGGGGGGGGGGGGGGGGGGGGFGGGGGGGGGGGGGGGGGGGGFGGGCFCFGEDGGGGGGGGGGGGGGGGGGGGGGGGGGGGGGGGGGGGDGDG6CEEGG@CFEGGGGGDFCCFAFGGFGGFGGGG?BGD5AAFFFFFFFFBE2AEFFFEFGFD>>;:C=ACFEGF??DEFF)))6<<::?3(,89;?>664))/1<0>67<?<(107())*(*()
@M03152:184:000000000-AWYW1:1:2107:15711:10715 2:N:0:TCGCCTTAATACCTGT
CCCAACTATCCCTATTAATCATTACATCAGCCTTAGAAACCAACAAAATAAGACCAACGTCATATTCTATTATCCCATGCTGTAATATTCAATGGCAAGGTTACGCCTGCTTTGAACACTCTAATTTTTTCAAAGTAAATGATTGGAAGCGGTTGCCCACTATCCAAACGTAGGAAGCCCAGACCCAGCCACGCCACAAGGACGAGCTTTGGCCTGAATGCCCCCGAAATTCAACTACGAGCTTAGATCGGAAGAACGTCGTGTAGGGGAAGAACAGGTATGTGTAGAGCGCATTGGGAGC
+
CCCCCGGGGGFGGGGGGGGFFGGGGGGGDFGGGGGGGGGGGGGGGGGGGGGGGGFGGGGGGGGGFGGGGGGGGGDFGFGGFGGGGGGGGGGGGCEGGGGGGGGGGGGGGGGDFGGGGGGGGGGGGGGGG>EFFGDFGGGFGFGGGGGGCGGEGGGFFGGGG?FFDGFEDGFC,1@EDCFGGCEFDDFCF?FFGGFGCD8FD:?AGD5CD>:FFF7**6BAFF5>@9@>=FCABAE+C4695:)(1*)17<:(17)()(/32(66=>81(4-,::?B:8)*))69).-4))(.)(.19(*((
@M03152:184:000000000-AWYW1:1:2107:19028:10848 2:N:0:TCGCCTTAATACCTGT
CCCAACTATCCCTATTAATCATTACTTCGGTCCTAGAAACCAACAAAATAGAACCAAAGTCCTATTCTATTATTCCATGCTAATGTATTCAAGCGTATGCCTGCTTTAAACACTCTAATTTTTTCAAAGTAAAAGTCCTGGATCCCCAGCGCACTCAATTAAGAGCACGCTGGTTCCCCAGAAGGAAAGACCCGACCAGAGCAGTGCTTACCTTTCGGCAAGACGGCCCAGCCAGGTCCGAAATTCAACTACGAGCTTAGATCGGAAGAGCGTCGTGTAGGGAAAGAACAGGCATGTGTGG
+
CCCCCGGGGGGGGGGGGGGGGGGGGGGGGGGGGGGGGGGGGGGGGGGGGGGGGGGFGGGGFGGGGGGGGGGGGGGGGGGGGGGGGGGGGGGGGGGGGGGGGGGGFGGGGGGGGGGGGGGGGGGGGGGGGGGGGGGGGFGFGFGGGGGGGGGGGGEGGGGFFFGGGFEGGGDCEFECDGGFGFGF8DGGGGGGG8EGDGCFD?FFGGFGGGGCFCCF?B>BEAFB)9:BAB2FFF9CCFF>B2>?FFFFFGA;<CB;>@<E4)<?D@6174:6(193<F(/47:4<FFB0724)().0.:((
@M03152:184:000000000-AWYW1:1:2107:27867:10870 2:N:0:TCGCCTTAATACCTGT
CCCAACTATCCCTATTAATCATTACGTCAACCCTAGAAACCAACAAAATAAGATCGACGTCCTATTTCATTATTCCATGCTAATGTATTCAAGCGTTAGCCTGCTTTAAACACTCTAATTTTTTCAAAGTAACAGTCCTGTTTCCCCGCAACACCAAGTCAATGGCATCACGGTTCTACAAGAGGGAGGAATCAGTGAGACCAGTTCATACCGTTGGCACGACCGACCTACTGACCCCGAAATTCAACTACGAGCTTAGATCGGAAGAGCGTCGTGTAGGGAAAGAACAGGTAGGGGTAGA
+
CCCCCGGGGGGGGGGGGGGGGGGGGGGGEFGGGGGGGGGGGGGGGGGGGGGGGGGGGGGGGGGGGGGGGGGGGGGGGGGGGGGGGGGGGGGGGGGGGGGGGGGGGGGGGGGGGFGGGGGGGGGGGGGGGGGGGGGGGGGGGGGGGGGGGGGGGGGGGGGGGFEDGGGGFGGGGGGGGGGGGGGGGGGGGGGGGGGGAFGFGGGFGGFGGGGGFGDEFFFFB?B>AF>EBFEFFFB<FBEBFFF?ACEF<<;@2CD>AC<E?E?060((1(766926(54B?;:F6?F?FF07@))))-14)
@M03152:184:000000000-AWYW1:1:2107:19037:10940 2:N:0:TCGCCTTAATACCTGT
CCCAACTATCCCTATTAATCATTACGTCAACCCTAGAAACCAACAAAATAAGATCGACGTCCTATTTCATTATTCCATGCTAATGTATTCAAGCGTTAGCCTGCTTTAAACACTCTAATTTTTTCAAAGTAACAGTCCTGTTTCCCCGCAACACCAAATTAATGGCATCACGGTTCTACAAGAGGGAGGAATCAGTGAAGCCAGTTCATACCGGTGGCACGACCGACCTACTGACCCCGAAATTCAACTACGAGCTTAGATCGGAAGAGCGTCGTGTAGGGAAAGAACAGGAATGTGTAGA
+
CCCCCGGGGGGGGGGGGGGGGGGGGGGGGGGGGGGGGGGGGGGGGGGGGGGGGGGGGGGGGGGGGGGGGGGGGGGGGGGGGGGGGGGGGGGGGGGGGGGGGGGGGGGGGGGGGGGGGGGGGGGGGGFGEGGGFGGGGFGGGGGGFDGGGGGGGGGGGGGGGGGGGGGGCFDGEFEDGGGGDFFGGGGGGGGGGGGFAFFFF?FAGGFGGGGGEGDFFFFFFFFBFFFFFABFFFFFGBB;3;FFFFEF?GFFFD>9A<=CCF:06892:?F>?91<?:AF(08:?:?:FF0)7)6/*.72)
@M03152:184:000000000-AWYW1:1:2107:26911:10947 2:N:0:TCGCCTTAATACCTGT
CCCAACTATCCCTATTAATCATTACGTCAACCCTAGAAACCAACAAAATAAGATCGACGTCCTATTTCATTATTCCATGCTAATGTATTCAAGCGTTAGCCTGCTTTAAACACTCTAATTTTTTCAAAGTAACAGTCCTGTTTCCCCGCAACACCAAGTTAATGGCATCACGGTTCTACAAGAGGGAGGAATCAGTGAGACCAGTTCATACCGTTGGCACGACCGACCTACTGACCCCGAAATTCAACTACGAGCTTAGAACGGAAGAACGCCGTGTAGGCAAAGAACAGCTATGCTTATA
+
CCCCCGCFGGGFGGGGGGGGGGGGGFGGCGGGGGGGGGFGGGGGGGGGCFGGGGFCGGGF>FGFFFGGGFFGFFGDGGGFGEFFGGEGCGGGGGGGGGCAFGGGGFGGGGFGDGFGGFDFGF9FGGEFAGGFGGFF,EAAFGFFEFGGG@CGGGGFDDFGGGGG,DGGFFF+?@CEGGGGGF,8@CCCEEGGFFEFEGGFF6D59;CCGGFDEGG56>9F>9:)::(:(?=A*+(008;6).)7AFC6566;<33()4))/.26:61<(.((((((.0)0)*,8:7?0<0()9)***)0))
@M03152:184:000000000-AWYW1:1:2107:27024:10998 2:N:0:TCGCCTTAATACCTGT
CCCAACTATCCCTATTAATCATTACAGCGGTCCTAGAAACCAACAAAATAGAACCGATGTCCTATTCTATTATTCCATGCTAATGTATTCGAGCAAAGGCCTGCTTTGAACACTCTAATTTTTTCAAGGTAAAAGTCCTGGTTCCCCACTACGACTACTGAAAGACATAGGGATCCCCAGAAGGAAAGGTCCGATCGAATCCGTGCGCTCGATTAGGAGGACAGATCAACCAGACCCGAAATTCAACTACGAGCTTAGATCGGAAGAGCGTCGTGTCGGGAAAGAACAGGCATGTGTAGAA
+
CCCCCGGGFGGGGGGGGGGGGGGGGG<FFDGGGGGGGGFGGFFB@FGGGGGGGGFGGGGGGGGGGGGD<FGGGFGGGGGGGGGGGGGGGGGGGGGGGGGGGGGG?FGDEFFGGGFFG9FGEFGGGGFFGFFGGGGGGGGGGFCFDG8EEFGFGGG>FGGGDAEDEGGGGDGGDFGFGGGGGGGFDFFFF9DFGGEEDGGFEGDF+CBGDCDGFFDF8=ABDADB=8>FF4(8?FD:FFFFF<FEA7?FE4>12DB;A<CCC62<((4<07(14-2.(0()-8:537::3(()0.9/:::6)
@M03152:184:000000000-AWYW1:1:2107:7470:11027 2:N:0:TCGCCTTAATACCTGT
CCCAACTATCCCTATTAATCATGGCACCCGAAATTCAACTACGAGCTTAGATCGGAAGAGCGTCGTGTAGGGAAAGAACAGGTATGTGTAGATCTCGGGGGTCGCCGTATCATTAAAAAAAAAAAAGCGCACTTCTATGAGCGTACAGGTTGACAACACACTCCAACACGTACAACAATCTTGATCGTCATCCGTACTACATAAACACCTACACACACACTAATCACACTGTCATGTACAGACAGTCAACTACTGTCGCAGTCACTACAGACTCATTCTTGACTTGTCACGTCTACGCATC
+
CCCCCGGGFGGGGGGGGGGGGGGGGGGGGGG>FFGGGGGGGGGGGGGGGGGGGGGGGGGGGGFGEFFFGGGGGGGGGGGGGGGGGGFFFG9C,CFG8F+:C+4@@FGF+==F9,E?FFGGGG7FG7+,+++3+,3,77,,,,**6*6,,66,,4,,,,6,6,05,,4***,0/*,>**+++5+2++*58**++**2*2++++2++*//1***)20.))))))())1(/())//*)***/)*)0()*.*-21()20-*-(((((--))(,)).).)))1-*.*)*)))-))()0()*1,/8;
@M03152:184:000000000-AWYW1:1:2107:25511:11056 2:N:0:TCGCCTTAATACCTGT
CCCAACTATCCCTATTAATCATTACGTCGATCCTAGAAACTAACAAAATAGGTCCGAACGTCCTATTTCATTATTCCATGCTAATGTATTCGAGCGATTGCCTGCTTTAAACACTCTAATTTTTTCAAAGTAACAGTCCTGACTTCCCGTAACACCAAATTAATGACATCACGGCTCGTCAGAAGGGAGAAATCAATGACGTTAGTACGTACCGAGGCACGACCGACGTATTGATCCCGAAATTCAAATCAGAGCTTAGATCGGAAGAGCGGCGGTGAGGGGAAGAACAAGTATGTGAAGA
+
CCCCCGFGFGGGGGGGGGGGGGGGGGGGGCGCFGGGGGGGGGFGGGGGGGGGGGGGEGGGCFGGGGGGGGGGGFGGGGGGGGGGGGGGGGGGGGGGGGGG<FGGGGGCGGGCFFFGGGGGGGGGG8FDFGGGGGGFGFFGCFFGGGGGCEEGEGCEG8EGGGGGFF8AE9DFG>C8@>E>EEFFGGGGGGGGGGGGGGFFG7CF6DFCGFFF>EG5DFD64/95@A>5,2/)83?CF4)(>1);A=<+.**.74;AFF<6).84<0((.((((4((-08F?)(0(.4(((.1*)**0)*-)
@M03152:184:000000000-AWYW1:1:2107:28343:11151 2:N:0:TCGCCTTAATACCTGT
CCCAACTATCCCTATTAATCATTACGTCAATCCTAGAAACCAACAAAATAAGATCAACGTCCTATTTCATTATTCCATGCTAATGTATTCAAGCGTTAGCCTGCTTTAAACACTCTAATTTTTTCAAAGTAACAGTCCTGTTTCCCCGCAACACCAAACTAATGGCATCACGGTTCTGCAAGAGGGAGGAATCAGTGAAGCCAGTACGTACCGGTGGCACGACCGACCTACTGACCCCGAAATTCAACTACGAGCTTAGATCGGAAGAGCGTCGTGTAGGGAAAGAACAGGAACGCGTAGG
+
CCCCCGGGGGGGGGGGGGGGGGGGGGGGGGGGGGGGGGGGGGGGGGGGGGGGGGGGGGGGGGGGGGGGGGGGGGGGGGGGGGGGGGGGGGGGGFGGGGGGGGGGGGGEGGFGGGGGGGGGGGGGGGGGFFGGFFDGGAFGGGGGGGGGGGGGG7FGFGGGGGGGEGGFGGGGGGEEGGGGGGGGDCDGGGGGGGGGGGGFGFGFGGFGGGGGFGGFFA56<AB):B=BFFBFFCFGGFABB;ACFFEFFGFFD3>>6C34?C;03491::0,-2(((0:?0;0)32:??B())()))-7((
@M03152:184:000000000-AWYW1:1:2107:18729:11178 2:N:0:TCGCCTTAATACCTGT
CCCAACTATCCCTATTAATCATTACGTCGATCCTAGAAACCAACAAAATAGGGTCAAACGTCCTATTTCATTATTCCATGCTAATGTATTCAAGCGCGAGCCTGCTTTAAACACTCTAATTTTTTCAAAGTAACAGTCCTGATTCCCCGCCACACCAACTGAATGGCATGACGGTTCTTCAGAAGGGAGAAACCAGTGACACCAGTGCATACCGAAGGCACGACCAGCGTACTGATCTCGAAATTCAACTACGAGCTTAGATCGGAAGAGCGTCGTGTAGGGAAAGAACAGGAATGTGTTA
+
CCCCCGGGGGGGGGGGGGGGGGGGGGGGGGGGGGGGGGGGGGGGGGGGGGGGGGGGGGGGFGGGGGGGGGGGGGGGGGGGGGGGGGGGGGGGGGGGGGGGGGGGGGGGGGGGGFGGGGDFGGGGGGGGGGGGCFGGGGGGGGGGGFGGGGGGGFGGCGGGGCGGAFGGFGGGGDEGGGGGGFGGGGEFEECGGFGGEFCFGGGFFGFGGGGGFGGBE>FAFDDF=BBF@D=D?AE:C87;F8>0::C=?D);05>()6><7?E@??:>?010709((.8F25104(41(((.)./)*)2.)
@M03152:184:000000000-AWYW1:1:2107:28745:11179 2:N:0:TCGCCTTAATACCTGT
CCCAACTATCCCTATTAATCATTACTTCGGTCCTAGAAACCAACAAAATAGAACCAAAGTCCTATTCTATTATTCCATGCTAATGTATTCAAGCGTAGGCCTGCTTTAAACACTCTAATTTTTTCAAAGTAAAAGTCCTGGATCCCCAGCGCACTCAATTAAGCGCACGCTGGTTCCCCAGAAGGAAAGACCCGACCAGAGCAGTGCTTACCTTTCGGCAAGACCGCACAGCCAGGTCCGAAATTCAAATACGAGCTTAGATCGGAAGCGCGTCGTGTAGGGACAGAACAGGTATGGGTAG
+
CCCCCGGGGGGGGGGGGGGGGFGGGGGGFEFGGGFGGGGGGGGE8DFGFGGGGGGGGGCFGGG@<CEA@<FFGGGFGGGGGGGGGCFGFCGGCABFGGEDFGCFGGD,EF,CDFGFGGGGGGFFCGFE9??EFG,AE,CF8BFF=>@C@FGDGDFGGGFFGFFGDGEECEEEGFDD?9DFE8@DGCFGGD8@?6CGGGFF7CGFGGA7C+;?FGGFA>5?D5:=))()0?BF>AB4*;F(=;><==?=7>6)(93(816;><<((13((4(-(4(-(0394:<)(((4.14)/)*0*4*.(
@M03152:184:000000000-AWYW1:1:2107:27453:11222 2:N:0:TCGCCTTAATACCTGT
CCCAACTATCCCTATTAATCATTACGTCAACCCTAGAAACCAACAAAATAAGATCGGCGTCCTATTTCATTATTCCATGCTAATGTATTCAAGCGTTAGCCTGCTTTAAACACTCTAATTTTTTCAAAGTAACAGTCCTGTTTCCCCGCAACACCAAGTTAATGGCATCACGGTTCTACAAGAGGGAGGAATCAGTGGGACCAGTTCATACCTTTGGCACGACCGACCTACTGACCCCGAAATTCAACTACGCGCTTAGATCGGAAGAGCGTCGTGTAGGGAAACAACAGGAATGTGAAGA
+
CCCCCGDGGGFFGGGGFGFFFGGGGGGGGEGGGGGFGGGGGGGGGGGGGGGGGGGF;FGGGGGGEEFFFGGFGGGGGGGGGGGGGGFGGGGGGGGGGGGFGGGGGGGGGGGGFFGGGGGCFFFEGGGGGGGFFFFGGCFFGGGGFGGGGGGGGGGGGFFGGEGG8DDGDCDED8CE8;C8E?,=8CCEGGGGFGCFCFCACGGFGGF9F7<*15=A*;AADFFA@E95@6@FFFE<F:>>3(89+;<:764((1:053>49A<(4:6<0?141166<F240707(4<B:?()03)=*)2))
@M03152:184:000000000-AWYW1:1:2107:12487:11254 2:N:0:TCGCCTTAATACCTGT
CCCAACTATCCCTATTAATCATTACTGAGATCCCAGAAACCAACGAAATCAGGACCCCAGTCCTGTTCCATTATCCCATGCTGAAGTGTACATGACGCGATTGTCTGCTCTGAACACTCTAATTTGCTCAAAGTAAATGAGCAGGAACCCCAGATACGCCCGCAGAGTTGCCCCCACGAACGCACCCTTTTACCGCCACCCAGTTAAGGACAGCGGTGAGTATCCTGCAGTGGAGCGTGACATGAACGGTGAAGACCATGCCGGCGGACCTGTCCAAGCGCACGGCGAAATTAAAATAAGG
+
BC-@AC<F9E86C<FGG,CDFGFAFCEA<F<9@E@FFFDFFGGGDFEGCEECFCC,86@:C6,,E@FEFG<,ECD,@FGGGGGGGFCC@FF<,FFGGGGD:D99CEE,F,,,,?,5A,?,CAEDAF,,CFF:FFFF,E4,4E9AFD88@EC8:D,>FDE=@+=8=CCFGF86A+6@=B=>C3+>EEEB,5EFGGG97D*?CCC6,BB>>*339>DD65?A@6/09CE)-608)2(*185;5.:./1)02*),)++6)()7(),-((,-19(2.))-)/(89)7)-33(-((0*)1**.2.)
@M03152:184:000000000-AWYW1:1:2107:27140:11282 2:N:0:TCGCCTTAATACCTGT
CCCAACTATCCCTATTAATCATTACGTCGATCCTAGAAATCAACAAAATAGAACCAAAGTCCTATTCTATTATTCCATGCTAATGTATTCAAGCGAAAGCCTGCTTTAAACACTCTAATTTTTTCAAAGTAAAAGTCCTGTATCCCCTGCGCACTAAGTTAATATCACGCAGGTTCCCCAGAAGGAAAGACCCGACCAGAGGCAGTGCTTGACGTGAGCCAAGACCACCCAGCCAGGTCCGAAATTCAACTACGAGCTTAGATCGTGAGAGCGCCGTGTAGGGAAAGAACAGGTATGTGTA
+
CCCCCGGGCGFGGGGGGGGDFFFFGGFFGGGG7FGGCCC,;@FEGGEGGGFGGFCCCFCFGFEGGGGGFFGGGGG9FGFEGGGGGFFFFGGFFGGGGGGG,AFF<FFFAFGBFGGG9EEDDEFECEFEGGGGGGFAF,=F,A=EF8>EEFGGGE7DDDGGGGG=,@FG6DEGGF6=1,@FGGFC?D8F8DFFGGGGCDGFC6+<+?5=D99FAEC9F59AFA4BD9=FFFB*;>(//1?3?9B26+4=?DFE@55;A1(9.><C0(((6C)/(((-471:4F0).1((42()))**0-2))
@M03152:184:000000000-AWYW1:1:2107:15378:11334 2:N:0:TCGCCTTAATACCTGT
CCCAACTATCCCTATTAATCATTACGGCGACTCTAGAAACCAACAAAATAGAACCGCACGTCCTATTTTATTATGCCATGCTAATGTATTCAGGCAAAGGCCTGCTTTGAACACTCTAATTTTCTCAAGGTAAAAGTCCTGGTTCCCCAACACACCCAATTAAGGGCATGCCGGCTCACCAAGAGGTAGAACCCAGCCAGACAGTACGTACCCAATAGGCAGACCGCCCGACCAGGTTCGAAATTCAACTACGAGCTTAGATCGGAAGAGCGTCGTGTAGGGAAAGAACAGGTATGTGTGG
+
CCCCCGGGFGGGGGGGGGGGGGGGGGGGGGGGGGGGGGGGGGGGGGGGGGGGGGGGGGGGFGEEFGFFGGGGGGGGGGDFGGGGGGGDEGGGGGGGGGGGGGGGGGGGGGGGGGGGGGGGGGFGGGGGGGGGGGGGGFFGGFEGFGFGGGGGGGGDGGGDGGGGGGGGGGGEEGGDCGGGGCGGFGGFGAEGDEGGGDFFFGGFFFFGGGGGFGGFFFF4?DBF2B>>@FFF33872/81)6A(:C?FFGFF;*71529?F>FFFF?,4??13(34-.,9)72F(4<B07?)1-*/*.0((
@M03152:184:000000000-AWYW1:1:2107:11667:11438 2:N:0:TCGCCTTAATACCTGT
CCCAACTATCCCTATTAATCATTACTTCGGTCCTAGAAACCAACAAAATAGAACCAAAGTCCTATTCTATTATTCCATGCTAATGTATTCAAGCGAAAGCCTGCTTTAAACACTCTAATTTTTTCAAAGTAAAAGTCCTGGATCCCCTGCGCACTAAGTTAATAGCACGCAGGTTCCCCAGAAGGAAAGACCCGACCAGAGGCAGTGCTTGACGTGAGCCAAGACCACCCAGCTAGGTCCGAAATTCAACTACGAGCTTAGATCGGAAGAGCGTCGTGTAGGGAAAGAACGGGTAAGTGAA
+
CCCCCGGGGGGGGGGGGGGGGGGGGGGGGGGGGGGGGGGGGGGGGGGGGGGGGGGGGGGGGGGGGGGGGGGGGGGGGGGGGGGGGGGGGGGGGGGGGGGGGGGGGGGGGGGGGGGGGFGGGGGGGGGGGGGGFGFGGGGGGGGGGGGGFGGGGGEGGGGGGGGGGGGGGGGGGDEGGGGGGFGGGGGGGGGGGGGGEGGFGGGFGGFGGCFFFGGFFEF66?9=DFDFABFA))88<=88A@EFFF?FEGFFFDAD)7;E)9).4;6DB;;6918>7::))9:)42(0<0(0<-.)*.:))
@M03152:184:000000000-AWYW1:1:2107:8681:11444 2:N:0:TCGCCTTAATACCTGT
CCCAACTATCCCTATTAATCATTACGGCGACTCTAGAAACCAACAAAATAGAACCGCACGTCCTATTTTATTATGCCATGCTAATGTATTCAGGCAAAGGCCTGCTTTGAACACTCTAATTTTCTCAAGGTAAAAGTCCTGGTTCCCCAACACACCCAATTAAGGGCATGCCGGCTCACCAAGAGGTAGAACCCAGCCAGACAGTACGTACCCAATAGGCAGACCGCCCGACCAGGTTCGAAATTCAACTACGAGCTTAGATCGGAAGAGCGTCGTGTAGGGAAAGAACAGGTAGAGGTAA
+
CCCCCGGGGGGGGGGGGGGGGGGGGGGGGGGGEGGGGGGGGGGGGGGGGGGGGGGGGGGGFGGGGGGGGGGGGGGDGGGGGGGGGGGGGGGGGFGGGGGGGDGGGGGGFGGGFGGGGGAEGGGGGGGGG?EFGGCFGFGGGC>FGGGGGEGGGGGGGGGGGGGDFFEGGFGF>8C6CGGG8DFGGGGGGGGGGGGGGGFAFG5ACGFDFGGGF9CFAFFF>>B>B>B>@EFAB;<5;AFFFF>1CFFFFFFFD<@0@0645--8<:?9BF?>24;-27:?<E?F:?2:((47*-**23C))
@M03152:184:000000000-AWYW1:1:2107:7176:11457 2:N:0:TCGCCTTAATACCTGT
CCCAACTATCCCTATTAATCATTACTTCGGTCCTAGAAACCAACAAAATAGAACCAAAGTCCTATTCTATTATTCCATGCTAATGTATTCAAGCGTAAGCCTGCTTTAAACACTCTAATTTTTTCAAAGTAAAAGTCCTGGATCAATTTGCGCACTCAGTTAAGAGCACGCAAGAGCTCCAGAAAGAAAGACCCGACCAGAGCAGTGCTTACCTTGCGGCAAGACCACCCAGCCCGGTCCGAAATTCAACTACGAGCTTAGATCGGAAGAGCGTCGTGTAGGGAAAGAACAGGTATGTGTA
+
CCCCCGGGGGGGGGGGGGGGGGGGGGGGGGGGGGGGGGGGGGGGGGGGGGGGGGGGGGGGGGGGGGGGGGGGGGGGGGGGGGGGGGGGGGGGGGGGGGGGGGGGGGGEGGGGGGGGGGGGGGGGGGGGGGGGGGGGFGFFFGGGFGGGGDGCFC@CGGGGGGG8CAFFG>CCGGGGGGGGGGFGGGGGCFGGG8CEEGGFGFFFGC9?FGGFFGC6>BBF5@FDFFBFDFFFF4(98:):D>F@FFF=CGFFFDA?E1=EEE?C?D@FF07?64393B?FFF().481(4().44@*)0))
@M03152:184:000000000-AWYW1:1:2107:16292:11491 2:N:0:TCGCCTTAATACCTGT
CCCAACTATCCCTATTAATCATTACATCAGCCTTAGAAACCAACAAAATACGACCAACGTCATATTCTATTATCCCATGCTGTAATATTCAATGGCAAGTTACGCCTGCTTTGAACACTCTAATTTTTTCAAAGTAAATGATCCGGAGCGAGTTTAACCCCACTACCGGAAGATAGGAAGCATCAGCCGAGCCACGCCACAAGGACGAGCTTTGACCGAAAGCGTTCCGAAATTCAACTACGAGCTTAGATCGGAAGAGCGACGGGTAGGGAAAGAACAGGTAAGGTGAGAGATAGGGGAG
+
CCCCCGGGGGGGGGGGGGGGGAFGGGGGGGGGFGGGGGGGGGGGGGGGGGGGGGGGGGGGGGGGGGGGFGGGGGGGGGGGGGGGGGGGGGGGGGGGGGGFGGGGGGGGGGGGDFGGGGGGGGGGGGGGGGGGGGGGGGFGGGGGGGGGGGGGGGFFGGFGGGGGGFGGG>6CGFDGFGFFFGGDGFGFCEGEDG6ECDEFGCDFGGFGGGGGFGGFFFEFD>9@>>@408@FAFCCFF=;F;>10)467;+9;DF3588,7(,101(48:?:631(4)47(*)*.).4)()00<*9*(1(,
@M03152:184:000000000-AWYW1:1:2107:17266:11566 2:N:0:TCGCCTTAATACCTGT
CCCAACTATCCCTATTAATCATTACGTCAATCCTAGAAACCAACAAAATAAGATCAACGTCCTATTTCATTATTCCATGCTAATGTATTCAAGCGTTAGCCTGCTTTAAACACTCTAATTTTTTCAAAGTAACAGTCCTGTTTCCCCGCAACACCAAACTAATGGCATCACGGTTCTGCAAGAGGGAGGAATCAGTGAAGCCAGTACGTACCAGTGGCACGACCGACCTACTGACCCCGAAATTCAACTACGAGCTTAGATCGGAAGAGCGACGTGTAGGGAAAGAACAGGTATGTTGAGA
+
CCCCCGGGGGFGGGGGGGGGGGGGGGGGGGGGGGGGGGGGGGGGGGGGGGGGGGGGGGGGGGGGGGGGGGGGGGGFGGFGGGGGGGGGGGGGGGGGGGGGGGGGGGGGEFGG@FFGGGGGGGGGGGGGGGGGGGGGGFAFGGGGGGGGGGGGGGGGGGGGGFFGGGGG8?EGE?CGCGEGGGFGGGGGGGFF8EC=FGGFCCFFGGFGFFGDC7?:CAAADFFAAF=*-AB*;CEFD4BFFFF3::?CCGFFFGFF4>E4)<1?03@@F?>(427:37<F?@B5:7?B:7:7*6)**-*4(
@M03152:184:000000000-AWYW1:1:2107:9793:11717 2:N:0:TCGCCTTAATACCTGT
CCCAACTATCCCTATTAATCATTACGTCAATCCTAGAAACCAACAAAATAGGATCGAACGTCCTATTTCATTATTCCATGCTAATGTATTCAAGCTTAAGCCTGCTTTAAACACTCTAATTTTTTCAAAGTAACAATCCTGATTTCCCGCAACACCAAATTAATGGCATTACGGTTCGTCAAGAGGGAGGAATCAGCAAGGCCAGTACATACCAGTGGCACGACCGACCTGCTGACCCCGAAATTCAACTACGAGCTTAGATCGGAAGAGCGTCGTGTGGGGAAAGAACAGCGATGCGTAA
+
CCCCCGGGGGGGGFGGGGGGGGFFFGGGGGFGGGGGGGGGGGGGGGGGGGGGGGGEGGGGFFGGGGGGGGGGGGGGGGGFGFGGGGGGGGGGGGGGGGGGGGGGGGGFFGGGGGGGGGGGGGGGGGGGGGGGGGGGGGGGDGFFGG9F@EGGGGGGGGGGEFCFGDCEGGGGFGFG>EGGEGGGGGGGEGGGGGFGGGGFGFCFGGFGGFGFFFCFFFEFFEFF=EFFF;BFFFCFFFB@E05/1;CFFCFFFDF>)/73C?7=F;@>FB(7(292:;()452)41:<.87))-)0*(*((
@M03152:184:000000000-AWYW1:1:2107:17512:11737 2:N:0:TCGCCTTAATACCTGT
CCCAACTATCCCTATTAATCATCACTTCGGTCCTAGAAACCAACAAAATAGAACCAAAGTCCTATTCTATTATTCCATGCTAATGTATTCAAGCGTAAGCCTGCTTTAAACACTCTAATTTTTTCAAAGTAAAAGTCCTGGATCCCTTGCGCACCACAATTAAGAGCACACAAGTTCCCCAGAAGGAAAGACCCAACCAGAGCAGTGCTAACCTTTCGGCAAGACCACCAAGCCAGGTCCGAAATTCAACTACGAGATTAGATCGGAAGAGCGTCGTGTAGGGAAAGACCAGGTATGGGTA
+
CCCCCGFGG9@FFGGGGGGFFGFGGGGFEGEGGGGGEGGFGGGGGGGFGGGGFFGEGGGGCAFEGGFG9EFFGGGGGGGGGGGGCFGGGFGGGGGGGGGCFGGGFGGGAFFEFGGGGEFGGGGGGFFGFGGGFFGGGGCFFC9FG=EGGGDGGGGGGGGGGGGGFG?FGFGGGEGCDG?@DEGCE>8FFFGGFDFEEDGFCD?FGFAGGGGGFEC?CBAEDE=CFACFF*>FF>2CCF>>BFE9;8*BCG6BB55=)(1)..55=@D0683;;(292>3.6?<F?:61((45),9*2(2,-
@M03152:184:000000000-AWYW1:1:2107:13316:11802 2:N:0:TCGCCTTAATACCTGT
CCCAACTATCCCTATTAATCATTACTGATATCCTAGAAACCAACGAAATCAGGACACCAGTCCTGTTCCATTATCCCATGCTGAAGTATTCAAGGCTCGATTGCCTGCTTTGAACACTCTAATTTGCTCAAAGTAAAAGAGTAGGAACCCCAGAGATATACACAGAGTTGCCCCCATGTACAAGCCCCTTTGACCGCCACCCAGTTAAGGACAGCGGTGAGTATCCTACAGTGGGGCGTGACCCGAACGGTACAGACCTTGACGGCCGACCAGCACGAGCGCACGCCGAAATTCAACTACC
+
CCCCCGGGGGGGGGGGFGGGGGGGGGGGGGGFGGGGGGGGGGGGGGGGGGGGGGGGGGGGGGGGGGGGGGGGGGGGGGGGGGGGGGGGGGGGGGGGGGGGCGFGGGG?FGGGGGGGGGGGGGGGGGGCCGGGGGGGGGGGGGGFGGFFG7EGGGGGGGGGGGGGCGGGGGG9DFGGGGGGFFFFFFFGFFFGFFFGGGG5D>FD@DFGGDFFFCGFF>AFA=AECF@FFFFFFFFGDED>BFFDBD()6CA@0CFEA@@<EE369>FFBBBF6?(49BBB0>3>34-,0,3)*:FF740)(
@M03152:184:000000000-AWYW1:1:2107:28370:11934 2:N:0:TCGCCTTAATACCTGT
CCCAACTATCCCTATTAATCATGAGTTCCTTGGCACCCGAAATTCAACTACGAGCTTAGATCGGAAGAGCGTCGTGTAGGGAAAGAACAGGTATGTGTAGAACTGGGGGTCCACTGTTGCAGAAAAAAAAACAAATCACACTTAATCTATTAACGGACAATCATTTAGAGCAACGGAGCATAATCCATATCAGAAGGCGTTCTAAACATGCTGAATGGCGTGTCATACCGACGCTCATTAGCGATCCGAACAGCATTCTACCTACACACATCACCATGACACACATATGTAGTACAGCCTG
+
CCCCCEFGGGFGGCFGGGGGGGGGGDFCFGGGGGGEDFDD:FFGGDFGGFFGCFGGAFGGGGGG7FG8EFE@CF7BFFCEEG?FGG?<6C8?EFF<6C@,,,5,,,,++44,,59,,,,:,,,,94AF7=B+4,,,,,,,,,,,,,,5,88376++++3>==,,,,,,,,,,,,++1*34<,,,,377,,,5,,,,,**9*/3:,+)+**2++,*11)))00(/9+)1,)()=)6*)+1)1(0()0(0(*),(*))*..)..46(..),-)).).))*))))4)())))))10.6**)*((
@M03152:184:000000000-AWYW1:1:2107:28288:11981 2:N:0:TCGCCTTAATACCTGT
CCCAACTATCCCTATTAATCATTACGTCAATCCTAGAAACCAACAAAATAAGATCAACGTCCTATTTCATTATTCCATGCTAATGTATTCAAGCGTTAGCCTGCTTTAAACACTCTAATTTTTTCAAAGTAACAGTCCTGTTTCCCCGCAACACCAAACTAATGGCATCACGGTTCTGCAAGAGGGAGGAATCAGTGAAGCCAGTACGTACCAGTGGCACGACCGACCTACTGACCCCGAAATTCAACTACGAGCTTAGATCGGAAGCGCGTCGTGTAGGGAAAGAACAGGAATGTGTAGA
+
CCCCCGGGFFGGGGGGGGGGGGGGGGGG@FFG,C@F<FGGGGGGGGGGFGGGG9FGFFCGDGEFGFGGGGGFGGGGGGGFGGGGGGFFGGGGGGGGGGGGGGGGEGGFGGGGFFGA<CFFDFFGGGEF9FFGCED?EEFEGGGGFGECE7CG=EGBFDDFE8DEGFGGGFGEGFECCFD:E9FFGD6CC@EG8DDDCDC=FFGFGFF>;CFGFGGF**39>DAF>BA*>FEFFFFG4BF>>>:7+39F57)26*86A<3<5<;7369((-4(473:1)4*-56)27:0,7154)//*)*--
@M03152:184:000000000-AWYW1:1:2107:19989:12058 2:N:0:TCGCCTTAATACCTGT
CCCAACTATCCCTATTAATCATTACGTCAACCCTAGAAACCAACAAAATAAGATCGACGTCCTATTTCATTATTCCATGCTAATGTATTCAAGCGTTAGCCTGCTTTAAACACTCCAATTTTTTCAAAGTAACAGTCCTGTTTCCCCGCAACACCAAGTTAATGGCATCACGGTTCTACAAGAGGGAGGAATCAGTGAGGCCAGTTCATACCGTTGGCACGACCGACCTACTGACCCTGAAATTCAACTACGAACTTAGAGCGTAAGAGCGGCGTGTAGCGAGACAAAGAATCTGTGAGAA
+
CCCCCE<FEGGGGGGGGGGGFGGGGGGG@EGGGGGGGGGGGGCGGGGGGGGGGGGGEGGGGGGGGGGFFGGGGGDFGGGFEEGGGGGFGFFGGGEECFGGGGGGGDGGFGGGCFGGGGF9FGGDCAEFFFGFFGGGEFGCFGFFGFCGGDGGGGGGD?DEFFGD9FFFGGFEEGEEGGGGG9ED8CGGGGGFCFG;EFF5FFFFGF+=9CGC51C5AAFAEFAA=?=4(/(;*=3;F)03;<F3+@?6CG)((*22AEE3.6:((62480((-4,((0.*-7(7(,(.(((**)//*)*))
@M03152:184:000000000-AWYW1:1:2107:6741:12061 2:N:0:TCGCCTTAATACCTGT
[truncated: 34,502,177 more chars]
