# Supplementary material for: Species diversity and drivers of arbuscular mycorrhizal fungal communities in a semi-arid mountain in China
Source: PeerJ. 2017 Dec 8;5:e4155. doi: 10.7717/peerj.4155 (PMC5724403; doi:10.7717/peerj.4155)
Supplement: Supplemental Information 10 [file peerj-05-4155-s013.zip › HQL10_R1.fastq]

@M03152:184:000000000-AWYW1:1:2106:12799:1822 1:N:0:TCGCCTTAATACCTGT
AAGCTCGTAGTTGAATTTCGGGACCATCATGTCGGTCGTGCCTCGGTACGTACTGGTATTGTTGGTTTCTCCCTTCTGACGAACCATGATGTCATTTATTTGTTGTTGTGGGGAATCAGGACTGTTACTTTGTCAACATTTTAGTGTTTAAAGCAGTCTCTCGCTTGAATACCTTAGCATGGAATATTTTATTACGCCTTTTGTTTCTATTTTTTTGTTTTCTCTGATCGCCGTCTTTATTTCTATTGCTCGTTTGTTTGAATTCTCGTTTGCCACTTCTCTTCATTCCCTCTCCGTAATT
+
CCCCCGGFGGGGG-CEGGGGGG7FGGGFFGGGGF7FFGGGGDGG7CGDF7F9FFFGG9FG9FFF8FEG@F6@FFE@F9@D7B@:CEC,6C<EE9?EE,CFFC5E8EF4C,B,+++9?<,,,49BFG,BB,E,,,,<,,B@,,C?B?FFGD<E9,4?,,,5,:@FCFF,,A,A,CF99@EF9,@,7,,8,,,,8,,3+8,8=>,,353;5;@FC,@5428>6,6,5,,5,**441*,4,,1,,+41++++2+/3=*/02+2++23+4;//*/*3*0*+*/+22+2++03+102****1*//+
@M03152:184:000000000-AWYW1:1:2106:15165:1896 1:N:0:TCGCCTTAATACCTGT
AAGCTCGTAGTTGAATTTCGGGATCAATACGTCGGTCGTGCCTCGGTACGTACTGACGTCATTGATTTCTCCCTTCTGACGAGCCGTGATGTCATTAATTTGGTGTTACGGGAAGTCAGGACTGTTACTTTGAAAAAATTAGAGTGTTTAAAGCAGGCAATCGCTCGAATACATTAGCATGGAATAATGAAATAGGTCGTTCGGACCTATTTTGTTGTTTTCTAGGATAGCCGTAATTATTAATAGGGTTAGTTGGGTGGAATTCTCGGGTGCCACGTATCTACAGTCACTCTCATTAATA
+
CCCC@<BFFFFG<AFGGGGGGGDDCGGGGFFA@FCCGGCGGGGGGGGGGGGGGGFFFGFEFGFGGGGGGGGFGGGGGFDEGGEGGD:FGGGFGGGGD<FFDFFFDFGDFG7:?CCFGGG?EDGGFDGEEGFGGGGGCGG8BFGCEFGAFEGGEADFF:A<BECFF<>CFGGFGFCGCEGFG7>,FGF9,3DFFE,4,7*<FCG*@FC@EFC;;,,@B822A,,,;,,2,6,,3;;**+4=7++22+600*)2;C?+=*4*1+3<++3*95*9*9?**0)+*3+*++2+0*3++2*+3<7+3
@M03152:184:000000000-AWYW1:1:2106:14713:1969 1:N:0:TCGCCTTAATACCTGT
AAGCTCGTAGTTGAATTTCGGGGTTAGTAGATTGGTCGTGCCTCTGGTATGAACTGGTCTTACTGATTCCTCCTTCCTGATGAACCGTAATGCCATTAATTTGGTGTTGCGGGGAAACTGGACTGTTACTTTGAAAAAATTAGAGTGTTTAAAGCAGGCTAACGCTTGAATACATTAGCATGGAATAATAAAATAGGACGTGCGGTCCTATTTTGTTGGTTTCTAGGATCGCCGTAATGATTAATAGGGATAGTTGGGTGTAATTCTCGGGTGCCAAGGAACTCCATTCTCTCGCCTTAAT
+
CCCCCGGFEGGGGGGGGGGGGGGFGFFGGGGGGGGGGGGGGFFCGGGGGGDG<CFFGGFGGFGGGGGGGGGCF8FFGGGFGGGGGGGGG>FGGFEFGGGCEFGGGGGGFFGGGGGGFGGGGC?AFCFGGGCFEDFG,BFFF9FECFDFGGGGG?DGFFDFGFGGGGCFF8A<9BC@@@FGGGCFFGGCFGGGFGGG,@D<FCCCF@FECF@FFG,6CGGGGGFFFCFFD<*;EEGG*5+7C>1@@+@CC*;66;<;C*4;*<9+++3+75:*:3C*253*:60*20+3<*<C+*7*2/720
@M03152:184:000000000-AWYW1:1:2106:12329:2106 1:N:0:TCGCCTTAATACCTGT
AGGCTCGTAGTTGAATTTCGGTGGCCCAACGGCGGTCGGCCGCAAGGTCTGTACTGCCGGTTTTCGGACCACCTCTTTCTGGGGGAACGTCGGCCCTTAACTGGGCTCGGCGGCCGAACCAGGACGTTTACTTTGAAAAAATTAGAGTGTTTAAAGCCAGCGTACGCTTGAATACATTAGCATGGAATAATGAAATAGGGCTTCAGTTCTATTTTGTTGGTTTTCAGAATCCGAAGCAATGATTAATAGGGATAGTTGGGTGGAATGTTCGGGTGCCAAGGAACTCCAGTCAAGCGCCTTA
+
A-888FF@FGGGGGGGGGGGGGGGGGGGGGGDGGDFFGGEGGGGGGGGGGGGGGGGGGGGGGGGGDF,@FFGG?GDFFGGFFGGG:CE@FFGFGCEGGGGAFFFGGGGGGGGGGGGCGEGGFG7FGGGGFGFC;<FFFGGG:FGC,C?FFFCFFGG?,=F7<<F:CGG>E*<9CFFDGFGGDFFF@?96AGC@EFGGCCC*;8@CCCEF7?FG9FGEG>FGFCGGGG?:@2088C8:CF+<+++2<CF9676*0++<9ED8E*;+<+0*+2):C<DC=4*C@0>++<CC7<@+*01:C3=?
@M03152:184:000000000-AWYW1:1:2106:20087:2175 1:N:0:TCGCCTTAATACCTGT
AAGCTCGTAGTTGAATTTCGGGACTAACAGATTGGTCGCGCCTTCGGTGTGTACTGGTCTAGTTGGTTTCTCCCTTCTGAGGTACCGCGATGTCATTAATCTGGTGTCGTGGGAAATCAGGACTGTTACTTTGAAAAAATTAGAGTGTTTAAAGCAAGCGTTAGCCTGAATATATTAGCATGGAATAATGAAATAGGACGTATGACCCTAGTTTGTTGGTTTCTAGGCTCGACGTAATGATAAATAGGGATAGTTGGGTGGAATTCTCGGGCGTAAGGAACTCCAGTCACTCGCCTTAATT
+
-6BCCF@7BDFFGGCFEGFFEFCECCEFGFA9CE@@F@C@E+FFGGG@:FFC9,@EFC@EFCFFFG,,EF<,CF8FFGC,@<,C<A,>FC+=E<CCFD,,,CEEFF=5=BFC+9EGG9BF=<F,BBFA<,@F9,,?C,@,B5AEF<FFA<@FD<9=FGGEFC:=,,:>,>FF,3CD93:FFFGGFGGE9,@=CDEG<,3C**3@@9<D8<,DD,?>,>,**,?;2,>,?,==:8:*=2=<9+1+;<?FGCA6EC73>E:C58>9+4+2>=*)*))**096:C9<++<0<@<:*/>**3*2+
@M03152:184:000000000-AWYW1:1:2106:7668:2451 1:N:0:TCGCCTTAATACCTGT
AAGCTCGTAGTTGAATTTCGAGATCAGTACGCTGGTCGTGCCTTCGGTATGCACTGGTGTCACTGGTTTCTCCCTTCTGAAGAACCGTCATGCCATTCAGTTGGTGTGGCGGGGAATCAGGACTGTTACTTTGAAAAAATTAGAGTGTTTAAAGCAGGCTCGCGCTTGAATACATTAGCATGGAATAATGAAATAGGCAGTTTGACCCTATTTTGTTGGTTTCTAGGATCGACGTAATGATTAATAGGGATAGTTGGGTGGAATTCTCTGGTTGCCAGGAACTCCAGTCACTCGCCTTAAT
+
CCCCCGGG-C@FGGGGGGGGGGGGGGGGGGGGEGGGGGGGEGGGGGGGGFGGCCGGGG@GGGAE<FFFFFGGGGCGGGGGGGGGGGGGGGGGGGGDGG6?FGGGGGGGGF+@CF@CFFGFE<=BF,C<<FF?9@,E9<CGGA89,C<@9=BFGDE<CFG<D@BF><<FC:;C@>FF>;FCB9CCGAFD;9@FCFG9333*@,@,9CFDG,,7?F@+?9EC8CCC@9CB+2**3C**=:7<C79FGCF66:>6<<7++*2*:50<++9<*:+2+*/*:93/:C67<E0<9@C?77DC/**++
@M03152:184:000000000-AWYW1:1:2106:23252:2612 1:N:0:TCGCCTTAATACCTGT
AAGCTCGTAGTTGAATTTCGGGACTAACAGATTGGTCGCGCCATTGGTGTGTACTGGTCTAGTTGGTTTCTCCCTTCTGACGAACCACGATGTCATTAATTTGGTGTCGTGGGAAATCAGGACTGTTACTTTGAAAAAATTAGAGTGTTTAAAGCAAGCGTTAGCTTGAATACATTAGCATGGAATAATGAAATAGGACGTTTGCTCCTATTTTGTTGGTTTCTAGGATCGACGTAAAGATTAATAGGGATAGTTTGGTGGAATCTTCGGGTGCACAGGAACTCCATTCAATCGCCTTAAT
+
CCCCCECFGGGGGGGGGGGGGGGGG?FGGEEGGGGGGEGGGGEEFFGG8FDFGGGAFGGGFGGGGGGGGEFGGGGGGGGCDFD+@FEFGGGGGGGGFFFGGGGGGGGGG7=FEFCFGGCGGEG8EEGGGGGGGFGGFF7F8BAFGEFGGGDF,ADFD=FF@F@:<FG@8<@=FFFD<DFG,>F;>B@FC9ECFDGGF9E*@>FE,3@,@9DFGGGGFFC8EFFE7??FF?1=EEE*=*4=?F7FFFED6?A75C++5*;:>CC<++>+3::CE<**085***+28+00+/020*/*A5*++
@M03152:184:000000000-AWYW1:1:2106:8916:2820 1:N:0:TCGCCTTAATACCTGT
AAGCTCGTAGTTGAATTTCGGGGTCAGTAGGTCGGTCGTGCCAACGGTATGAACTGGTCTCACTGATTCCTCCCTCTTGTAGAACCGTGATGCCATTAACTTGGTGTTGCGGGGAAACAGGACTGTTACTTTGAAAAAATTAGAGTGTTTAAAGCAGGCTAACGCTTGAATACATTAGCATGGAATAATGAAATAGGACGTCGATCTTATTTTGTTGGTTTCTAGGGTTGACGTAATGATTAATAGGGATAGTTGGGTGGAATTCTCGGGTGCCAAGGAACTCCAGTAACTCGCCTTAACC
+
CCCCCGGGCFGGGGGGGGGFEGGGGGGGGGGGFFGGGGGGGGFFFFGCFGGGGFGFGFFGGGGGGGGGGFGGFGGFFGGFFCG@FCFFGFGGFGGCGGG9CEFFFGF7CFGGGDGGGCAF8=<<F<EAFGGFGDGFFF@FE9EAD,CF<DFGF9FGCFD8FGGDEFFGG,,EFEFGFGFFGGGGCEDCCCGCFCFGGG>C:CCCC7CGGFFGGGC?CFEFGFGC7CGGGGGCEE>8*49:+ACC7@FG**)<<CGG5EGC;2AE:F<CGE8D**:*A)02*:<CFFF09*?+*19CE+*+0
@M03152:184:000000000-AWYW1:1:2106:24748:3030 1:N:0:TCGCCTTAATACCTGT
AAGCTCGTAGTTGAATTTCGGGGTCAGTAGGTCGGTCGTGCCAACGGTATGAACTGGCCTCACTGATTCCTCCCTCTTGTAGAACCGTGATGCCATTAACTTGGTGTTGCGGGGAAACAGGACTGTTACTTTGAAAAAATTAGAGTGTTTAAAGCAGGCTAACGCTTGAATAAATTAGCATGGAATAATGAAATAGGACGTCGATCTTATTTTGTTGGTTTCTAGGGTTGACGAAATGATTAATAGGGATAGTTGGGTGGAATTCTCGGGTGCAAAGGAACTCCGGTCACTCGCCTTCATA
+
C@CC-CFFGGFFGGFGGGGGGGGGDEFGGGGFCFBFEGFEGGGFFFGGFGGGFFGGFFGGGGGFGG<FCAFGGGGGGGCFGGGGFGG,,CFFFCFGGGFFFGGGGFE7EFGGGGEGFFCFFDEDGEFFGGGGGGGGDEC8<BDFD3F@FCDF=B=FGGGGGGGGG+>7<CCF,@;CC7DF,>FC,>6=;EGF,6,;FD7F*>>4<F:CBA,<@CB?CEECC+4+3+**3=8+8*=:5CE<EF79C9?E6A47+9?ECCC5@++++3<7CG*78*0*3556*0<**2?5E40:8>DDC+*++
@M03152:184:000000000-AWYW1:1:2106:13898:3070 1:N:0:TCGCCTTAATACCTGT
AAGCTCGTAGTTGAATTTCGGGATCAATACGTCGGTCGTGCCTCGGTACGTACTAACGTCATTGATTTCTCCCTTCTGACGAGCCGTGATGTCATTAATTTGGTGTTACGGGGAGTCAGGACTGTTACTTTGAAAAAATTAGAGTGTTTAAAGCAGGCAATCGCTCGAATACATTAGCATGGAATAATGAAATAGGACGTTCGAACCTATTTTGTTGGTTTCTAGGATCGACGTAATGATTAATAGGGATAGTTGGGTGGAATTTTCGGGTGCCAAGGAACTACAGTCACTCGCCTTAATC
+
CCCCCGGGGGGGGGGGGGGGGGGGGGGGGGGGGGGGGGGGGGGGGGGGGGGGGGGGGGGGGGGFGGGGGGGGGGGGGGGGGGGGGGGGGGGGGDGGGGGEGGGGGFGGGGGGGDGGGAEFGGGGGFCGGGGEGGGGDGGGFCG?DFGGGGGGBFE@+FFGGGG7FFGGFGGGF,EE,FD9FFFGGGG9,@DFCGD,,7FC>FEGFFCFGDGGG;6?75CFFCEF7CEF6C1*/=EFGCGGG?FF@CFE?6A69+2ACED>8C++0++*)1*//*29E)):*+3*3<EGF*+3855C=6*+3
@M03152:184:000000000-AWYW1:1:2106:17335:3111 1:N:0:TCGCCTTAATACCTGT
AAGCTCGTAGTTGAATTTCGGGGTCAGTAGGTCGGTCGTGCCACCGGTACGTACTGGCTTCACTGATTCCTCCCTCTTGCAGAACCGTGATGCCATTAGTTTGGTGTTGCGGGGAAACAGGACTGTTACTTTGAAAAAATTAGAGTGTTTAAAGCAGGCTAACGCTTGAATACATTAGCATGGAATAATGAATTAGGACGTTGATCTTATTTTGTTGGTTTCTAGGATTGACGTAATGATTAATAGGGATAGTTGGGTGTAATTCTCGGGTGCCACGGAACTCAATTCACTCGCCTTAATC
+
CCCCCGGGGGGGGGGGGGGGGGGGGGGGG-FGGGGGGGGGGGGECCECEECFC@G96CF<@9C,ECFGGAEGGGGGGC,FF=<FF8:=FFC9F8<FEF9F,,CCFGG>BE=FE=48E<ECC,:4BFF9@FGGC?D?FGGG88:,D,CFFFFAE<,<<<7@CFF<+++6@3,@:,@;BE7D,=>C<DC;,2@F,2;D,,3*4*@*,2@@CFFFC,CAFGCCCC@ECF8C9*2@5CFFGGCECE7CDGDE?FA699:C****0+9<+<9C<5*)29C0:@>C=:C7<+<3393<ECDEC+0++
@M03152:184:000000000-AWYW1:1:2106:15671:3138 1:N:0:TCGCCTTAATACCTGT
AAGCTCGTAGTTGAATTTCGAACCTGGTCGGGCGGTCTGCCTATTGGGTACGTACTGTCTGGCTGGGTTCTACCTCTTGGTGAGCCGGCATGCCCTTAATTGGGTGTGTTGGGGAACCAGGACTTTTACCTTGAGAAAATTAGAGTGTTCAAAGCAGGCCTTTGCCTGAATACATTAGCATGGCATAATAAAATAGGACGTGCGGTTCTATTTTGTTGGTTTCTAGAGTCGCCGGAATGATTAATAGGGATAGTTGGGTGGAATTCTCGGGTGCCACGGAACTCCAGTCACTCGCCTTAAT
+
CCCCCGGGGGGGGGGGGGGGGGGGGGGGGGGGGGGGGGGGGGGGGGGGGGGGGGGGGGGGFGGGGGGGGGGGFGDG9EGGGGGGGGGGGCDGFGGGGGGFGGFGFEGG?EFGGGGGGGGGGGGGGGGGGGGGGGGGG8FGGGFFAFGGGGGGGFGGGGGGGGGFEFGGGGGGGGGGGFGGGGGGGGGGGCGGG9;9:FGG777FEC7CCA9@;<;FGGF5CFF;CFCF?C8?=5*3*:C7?C9EGFGFF*8CEF?+<CA55;00+0<?DEG*2777+8BC=/<CFGGC6=EFCC3:55603
@M03152:184:000000000-AWYW1:1:2106:13417:3263 1:N:0:TCGCCTTAATACCTGT
AAGCTCGTAGTTGAATTTCGGGGTTAGTAGGTTGGTCATGCCTCTGGTATGTACTGGTCTCACTGATTCCTCCTTCCTGATGAGCCGTAATGCCATTAATTTGGTGTTGCGAGGAATCTGGACTGTTACTTTGAAAAAATTAGAGTGTTTAAAGCAGGCTAACGCTTGAATACATTAGCATGGAATAATGAAATAGGACGTTCGATCCTATTTTGTTGGTTTCTAGGATTGACGTAATGATTAATAGGGATAGTTGGGTGGAATTCTCGGGTGCCAAGGAACTCCAGTCACTCGCCTTAAT
+
CBCCCGGGGF;FGGGGGGGGGGGGGGGFGGGGGGGGGGGGGGCFFGGGGGGGGGGGGGGGGGGFGGGGGGGGGGGGGGGGGGGGGGGGGGGGGGGGGGGGGGGGEGGGCFGGGGGGFF9FGGGGEGF9EFGGDGGGGCGCCGGGGGGGGFFGFFGGGGGGGGGGEG:FGGGEGFGGFGCGEGGGFFDGGGFGGGGGGGFG:FC:DBFD;9FCEGGGFGFCDFFGCEGGFF6:<EGF99C7B@CFGFDGC?4C8,:FCGCGGGC96++4*A=<8D4++5)*==<FFFGF9?:FCC3/:CCC+
@M03152:184:000000000-AWYW1:1:2106:20859:3303 1:N:0:TCGCCTTAATACCTGT
AAGCTCGTAGTTGAATTTCGGAGTTGTTATCTGAGCCGCCCCTAAAAAGGTGGCTAGGGTAGCAGTAGTCATCATCAAAGTACACCTTGACATTCTCTTGGTGCGTACTGGGTGTTGACCTCCTTTAGTTCTGGGAATTGCTATCTAGCAATAGGTAGTTAGTTCCAGATAGTTTACTTTGAAAAAATTAGAGTGTTCAAAGCAGGCACAACCTGGCATCATGAATACATTAGCATGGGATAATAGAATATGACATTGGTCTTATTTTGTTGGTTTCTAGGGCCAAAGTAATGAGTAATAG
+
CCCC-CF@@CCCCFGFGFAFC@FFECEFG9EEC<-CFC7CCEEG<AAA:F<FGFFEA8CF8F<F,CE9CEC,6<@FGGFGE,E<FE<E<F,,66F9C9CEE,CF:FF>EFD@,474EC5?,EFB9,EB5AFFG9,B4FFGGF9<D<FAFFEGCGFC<,?E,F?FCFD9FF?<CFA;F<;F9DDGF>+@DFDA9EGGFFFGFGGGDEGCC<,FCGFGGFF6DFFF79FGGGGGGGGGGCFGG6CFG?FG:FF@,><CGG726=C?FGFFCG?C5DC<1::=+*:>8:8?<:@>C@+=C9FF+
@M03152:184:000000000-AWYW1:1:2106:22043:3357 1:N:0:TCGCCTTAATACCTGT
AAGCTCGTAGTTGAATTTCGGGGTCAGTAGGTCGGTCGTGCCAACGGTATGAACTGGCCTCACTGATTCCTCCCTCTTGTAGAACCGTGATGCCATTAACTTGGTGTTGCGGGGAAACAGGACTGTTACTTTGAAAAAATTAGAGTGTTTAAAGCAGGCTAACGCTTGAATACATTAGCATGGAATAATGAAATAGGACGTCGATCTTATTTTGTTGGTTTCTAGGGTTGACGTAATGATTAATAGGGATAGTTGGGTGGAATTCTCGGGTGCCAAGGAACTCCAGTCACTCGCCTTAATT
+
CCCCCGGGGGGGGGGGGGGGGGGGGGGGGGGGGGGGGGGGGGGGGGGGGGGGGGGGGGGGGGGGGGGGGGGGGGGGGGGGGGGGGGGGGFGGGGFFGGGEFGGGGGGGGGGGGGGGGGGFGGGGGGGGGGGGGCGF<FGGGGGGGFFGGGGFGCFGGFGGGGGGDGGGGGGFD9FFGGGGGGGGGGGGGGGFGGGGF:CGEGGEFGGGCCGGC9CGGGGFG9CBEGGGGEFCEEGG=F:FFGGC+97FCCF6+AF+CECGFFCF9F9ECCFD=7D*:))2AFFGCGF+AFGC8CD5:+C?+
@M03152:184:000000000-AWYW1:1:2106:24728:3685 1:N:0:TCGCCTTAATACCTGT
AAGCTCGTAGTTGAATTTCGGACCTGGCTGGGTGGTCTTGGCTCACGTCAAGCACTGCCTCTGGTCGGGTCTTTCCTTCTGGGGAACCTGCGTGCTATTAACTTAGTGCGCAGGGGATCCAGGACTTTTACTTTGAAAAAATTAGAGTGTTTAAAGCAGGCTTTCGCTTGAATACATTAGCATGGAATAATAGAATAGGACTTTGGTTCTATTTTGTTGGTTTCTAGGACCGAAGTAATGATTAATAGGGATAGTTGGGTGGAATTCTCGGGTGCCAAGGAACTCCAGTCACTCGCCTTAA
+
CCCCCGGGGGGGGGCGFGGGGGCGGGGGGEGGCGGGGGGGGGGGGFGFG,CFGGGGGGGGGGGGGGGGGGGGGFFGGGGFFAFGGGGFFGGGGGGGGGGGGGGGGGGGGGGGGGGGF@EFFGFFFGGFGGGGGFGFFEEFFFGGFGG,EFFGG9FGGGGGGGGCF>FEFFEFGGGECFGGGFGGGFFGFCFGCFFGGGFA7:FFFGGGGGFGGGFGCGGGGGGGGGG?6,=:88C5C9C@7@FC7>AC6:;C?GGGGCEGGG:EF?79C=FDGGGGF?F56CEFC6++AFGGG7<5EGD?+
@M03152:184:000000000-AWYW1:1:2106:16851:3700 1:N:0:TCGCCTTAATACCTGT
AAGCTCGTAGTTGAATTTCGGGGTCAGTAGGTCGGTCGTGCCAACGGTATGAACTGGTCTCACTGATTCCTCCCTCTTGTAGAACCGTGATGCCATTAACTTGGTGTTGCGGGGAAACAGGACTGTTACTTTGAAAAAATTAGAGTGTTTAAAGCAGGCTAACGCTTGAATACATTAGCATGGAATAATGAAATAGGACGGCGATCTTATTTTGTTGGTTTCTAGGGTTGACGTAATGATTAATAGGGATAGTTGGGTGGAATTCTCGGGTGCCAAGGAACTCTAGTCACTCGCCTTAATC
+
CCCCCGGFGGGGGGGFGGGGGGGGGFGGGGGGGGGFGGFGGGGFGDCGGGFEFGGGGFGGGFGFGGGGGGGGGEGGGCFGGGGGGFGCECFGGCFGGCFC<EFGGF@FFGGGCGGGGFFGFAFFGGFGGGGGGEFGG?FCFFFGAFFFFFGGGFGFGF@@FGGEG@FFFC9FFGFFF;EGG,F@9:EGGD;FFGGGGGF7*5<F*@:CC99FG<BFE*B5=9B279FG>86+:EGFFFC@@70+7C+**07?9<9<8=5**+++<C+7/:8);7:**75:2@:*+0<+<@GCCGGCEFCA7
@M03152:184:000000000-AWYW1:1:2106:25526:3980 1:N:0:TCGCCTTAATACCTGT
AAGCTCGTAGTTGAATTTCGGGTGCCAAGGAACTCATGATTAATAGGGATAGTTGGGTGGAATTCTCGGGTGCCAAGGAACTCCAGTCACTCGCCTTAATATCGTATGCCGTCTTCTGCTTGAAAAAAAAAATAGAAAATTGCGATTTTGATCAAACTCTCACCAGTCCACCTGTATAGCTGATCTACATAGTTATCTATAAGCCCTGCGCTTAAACATATGGTCTCCTATTTGACTCGTGGCGATTATGCAACAACTAGCGTCTATTCCAGTCTACTCTAGAACGTTTTCATCCGATATT
+
CCCCCGGGGGGGGGGGGGGGGGGGGGGFFFFF?@FGCEF<EFFGGGGG<FGGFFGGGGGGGFC8CEGFFGGG7EGGGGGGGGG8EFGGFF9,F6>:BEG,,<CFEAFGG<C48E7E9FF,EF8<FFFGGGG=:5,,,,,,,5,++8++,<+,,,,,3,:3,,3,8,,,,33,,383,,,,8,,,,,3,5337,,@377,,,3,,6@,,,****5,,,,,,,,,,,6,,,,,,,2,54,*/***2)*2*+41+++**3+++**3***++2++*+*00+/)+<++2+*/**)+++2**/*)10
@M03152:184:000000000-AWYW1:1:2106:25218:4040 1:N:0:TCGCCTTAATACCTGT
AAGCTCGTAGTTGAATTTCGGGGTCAGTAGGTCGGTCGTGCCACCGGTACGTACTGGCTTCACTGATTCCTCCCTCTTGCAGAACCGTGATGCCATTAGTTTGGTGTTGCGGGGAAACAGGACTGTTACTTTGAAAAAATTAGAGTGTTTAAAGCAGGCTAACGCTTGAATACATTAGCATGGAATAATGAAATAGGACGTTGATCTTATTTTGTTGTTTTCTAGGATTGACGTAATGATTAATAGTGATAGTTGGGTGGAATTCTCGGGTGCCAAGGAACTCCAGTCACTCGCCTTAATT
+
CCCC@EEGFGGGGFGGGGGGGGGGGGFFGGGGGGDGGDEGGGFFGGGGGFGGDCGGGGGGGDGGGGGGGGGGGGGGGGGGGGGGGGGEF<FEFGEFG9FEGGGCGFECDGGDGGDGGFFGFGGGGGGGGGGGGCAF<<6D<=FFF,EFCFGAFGGGGFGGGCFEFEGGGFFGGCGFGGFGGGCG@3DB>F,7>@CG@CGGF7F*@;B;;A;FFGGFG6CGGFF?C9:;BB+>?ECC5@9+<CFG+++<9:CC;C98*A?5/+<ECC757:EG*9CC*))::8FF?8CF:6EF*)9=CFGF+
@M03152:184:000000000-AWYW1:1:2106:22109:4069 1:N:0:TCGCCTTAATACCTGT
AAGCTCGTAGTTGAATTTCGGAATGCGTCTGGTCAAAGCTCGTCCTTGTGGCGTGGCTGGACTGGCGTTTCCTATCTTACCGATAGTGGGGTCAAACTCACTTCGGATCATTTACTTTGAAAAAATTAGAGTGTTCAAAGCAGGCGTAACCTTGCCATTGAATATTACAGCATGGGATAATAGAATATGACGTTGGTCTTATTTTGTTGGTTTCTAAGGCTGATGTAATGATTAATAGGGATAGTTGGGTTGAATTCTCGGGTGCCAAGGAACTCCAGTCACTCGCCTTAATCTCGTATGC
+
CCCC<FGGGGGGGGGGGGGGGGGGGGGGGGGGGGGGDFGGGGGGGGGGGGGGGGGGDFGGCGGGGGGGGGGGGGGGGGGGGGGGGGFGGGGGGGGGGGGGGGGGGGGGG8FFFDFGGGGGGGGGGGGGGGGGGGGCCFFGGGGGGGGGGGGGGADFGFFFGGGGGGGAFD8CFGFDGGGGGGGFCFFGGGGGGFGGGGGGGFGFGGGG67>CEFGF9F::CD@CCCEF9ECGF?CF,,8C,<CF777+5C)=F?CF9C;***;C5:FC<*;9CC*CFFFGCFGGFC8/*/++32*2AE<67
@M03152:184:000000000-AWYW1:1:2106:16187:4167 1:N:0:TCGCCTTAATACCTGT
AAGCTCGTAGTTGAATTTCGGGGTTAGTAGGTTGGTCATGCCTCTGGTATGTACTGGTCTCACTGATTCCTCCTTCCTGATGAGCCGTAATGCCATTAATTTGGTGTTGCGAGGAATCTGGACTGTTACTTTGAAAAAATTAGAGTGTTTAAAGCAGGCTAACGCTTGAATACATTAGCATGGAATAAAGAAATAGGACGTTCGATCCTATTTTGTTGGTTTCTAGGATTGACGTAATGATTAATAGGGATAGTTGGGTGGAATTCGCGGGTGCCAAGGAACTCCAGTCACTCGCCTTAAA
+
BBCCCGGFGGEEGGGGGGGGGGGGGGGGGGGGGGGGFFGGGGGGGGGGGGGGGGGGGGGGGGGGGGGGGGFGGGGGCFGFDFGGGGGGGGGGGGGGGGGCFGGGGGGGGGGGGGGDFFFGGAEGEGGFFFGGGGEGCGFGFAGGCEFDFFDEGFFCFDGGGGCEGGGGCDFGFGGGGGGG9DGF<FGGGGGGCGADDFFGB7BGGGG7DDFGG9@FFGGGGGGGDGGGG9DCDC>@7;E?FGCFFF7866),AF@?FE*:889+=+*/:5CDD54:F>FCE@<7@8<@FFCCFGGG*AF7+
@M03152:184:000000000-AWYW1:1:2106:26069:4448 1:N:0:TCGCCTTAATACCTGT
AAGCTCGTAGTTGAATTTCGGGGTCAGTAGGTCGGTCGTGCCACCGGTATGAACTGGCTTCACTGATTCCTCCCTCTTGTAGAACCGTGATGCCATTAATTTGGTGTTGCGGGGAAACAGGACTGTTACTTTGAAAAAATTAGAGTGTTTAAAGCAGGCTAACGCTTGAATACACTAGCATGGAATAATGAAATAGGACGACGATCTTATTTTGTTGGTTTCTAGGGTTGACGTAATGATTAATAGGGATAGTTGGGTGGAATTCTCGGGTGCCAAGGAACTCCAGTCACTCGCCTTAAAC
+
CCCC@FGFGGGCFFGGGFGFE:FFEGGGGGGDCCGFEGG7FGFGGD7FFGGGGGGFFFCFDFEFFGFC<@FGG@FFCEEFF9,<FD:=AFGFGFEGGF9FFGGCGD<FGFGGGGEEFF,E<,D<,:BFGFFAFD?9,8CDFFFFD3FFF@D<FF=,>D:DF8@FE:FFEDFGGACCGDGGF:,@,=@FGC,@7;;9>?F7*=<71=<CCC,CF;C+C5B59CCGGGC2BB6C*18CCCCGFG:FFDC=607C+<9FCEGDG6+<FE9E<=8<*976C)5*0+<*++33+*33/9)1702++
@M03152:184:000000000-AWYW1:1:2106:17923:4477 1:N:0:TCGCCTTAATACCTGT
AAGCTCGTAGTTGAATTTCGGACCTGGCTGGGTGGTCTTGGCTCACGTCAAGCACTGCCTCTGGTCGGGTCTTTCCTTCTGGGGAACCTGCGTGCTATTAACTTAGTGCGCAGGGGATCCAGGACTTTTACTTTGAAAAAATTAGAGTGTTTAAAGCAGGCTTTCGCTTGAATACATTAGCATGGAATAATAGAATAGGACTTTGGTTCTATTTTGTTGGTTTCTAGGACCGAAGTAATGATTAATAGGGATAGTTGGGTGGAATTCTCGGGTGCCAAGGAACTCCAGTCACTCGCCTTAA
+
CCCCCGGFGFGGGGGGGGGGGGGGGGGGGGGGGGGGGGGGGGGGGGGGGGGGGGGGGGGGGGGGGGGGGGGGGGGGGGGGGGGGGGGGGGGGGGGGGGGGGGFFGFGGGGGGG@EGGGFDGDGFGGGGGGGGGGGG9EFDGGGGGGGGGGGGGEGGFGGGGGGGGGGGGGGGGGGFFGGGGGGGGGBFGGGGGGGGGG?CFFGGF@FGGGFGGGGGGGCGGGF?FFFF6<FECB>=7CEF7+<=DGGCFFFFG?F?C6EEG5C6E?<?D*;3;5<5?F)*:CGGGDGGCFDFF**2>EGD9
@M03152:184:000000000-AWYW1:1:2106:20290:4544 1:N:0:TCGCCTTAATACCTGT
AAGCTCGTAGTTGAATTTCGGGACTAACAGATTGGTCGCGTCTTTGGTGTGTACTGGTCTGGTTGGTTTCTCCCTTCTGACGAACCACGATGTCATTAATTTGGTGTCGTGGGAAATCAGGACTGTTACTTTGAAAAAATTAGAGTGTTTAAAGCAAGCGTTAGCTTGAATACATTAGCATGGAATAATGAAATAGGACGTTTGATCCTATTTTGTTGGTTTCTAGGATCGACGTAATGATTAATAGGGATAGTTGGGTGGAATTCTCGGGTGCCAAGGAACTCCAGTCACTCGCCTTAAT
+
CCCCCGGGGGGGGG9EFGGGGGDGGGGGGGGGGFFFGGGGGGGGGGGGGGGGGGGGFGGGGFGGGGGGGFGGGGGFGGGGGGGGGGGGGGFFFG<FFFGDFGG9FFGGGGGGGGGGGGGGG?FFGGG9FDGGGEFGGFGGGAE<FEFGGGFGFFGGDGGEGGGGGFFCFGGGGFAFDDA;=9FGG<E;EFGGGGGF@9CCGGG7;3EFGBFFFGFGGCCEFCFCCF,2BCGG*8BFEGGGGGG9FC++AFF7F9E?EGG*85+2++?<<:=FED*0057=F2C:+88<07<FEG<:*:4:0
@M03152:184:000000000-AWYW1:1:2106:7391:4562 1:N:0:TCGCCTTAATACCTGT
AAGCTCGTAGTTGAATTTCGGGATCAATACGTCGGTCGTGCCTTGGTACGTACTAACGTTATTGATTTCTCCCTTCTAACAAATCGTTATGTCATTAATTTGGTGTTACGGGGAGTTAGGTCTGTTACTTTGAAAAAATTAGAGTGTTTAAAGCAGGCAATCGCTCGAATAAATTAGCATGGAATAATGAAATAGGACGTTCGAACCTATTTTGTTGGTTTCTAGGTTCGACGTAAGTATTAATAAGGATAGTTGGGTGGAATTCTCGGGTGCCAAGGAACTCCAGTAACTAGCCTTAATT
+
BCC9CFGGBECFFF<D9FE@FC7@FFGDAEGFFFG@GEFGGFGGGGGGGGFAFGFFE7F<EFFCFCECDFGG,<<<EG9EDFFFE7:,,CEA<FEFF9EG,C<FF8FEEF7CC@CFG@<,<5CFCEDDA9FAFFGGF7,=FGGGF,@BB@?E<?,,B:FEC<:>E,+C,3<,93=E@@3ECFFGGGFFGGFB@B,>FC:FCF7DA7>DFFGCCG2FD5*6,6;;FC,B28,*:**4*+4+2+@?7+3+3=A6+>+>CEGDC++?<C+*>*;3C**0:))0*++7FC0++*+++22<<F*+0
@M03152:184:000000000-AWYW1:1:2106:22310:4816 1:N:0:TCGCCTTAATACCTGT
AAGCTCGTAGTTGAATTTCGGGATCAATTTATTGGTCGTGCCAACGGTACGCACTGGTACAATTGGTTTCTCCCTTCTGACGAAGCATGATGTCATTAATTTGATGTCGTGGGGAATCAGGACTGTTACTTTGAAAAAATTAGAGTGTTTAAAGCAGGCTTTGGCTTGAATACATTAGCATGGAATAATGAAATAGGACGTTTGATCTTATTTCGTTGGTTTCTAAGATCGACGTAATGATTAATAGGGATAGTTGGGTGGAATTCTCGGTTGCCAAGGAACTCCAGTCACTCGCCTTAAT
+
CCCCCGGGGGGGGGGGGGGGGGGGGGGGGGGGGGGGGGGGGGAFGGGGGGGGGGGGGGGGGGGGGGGGGGGGGGGGGGGFGGGGGGFFGCGGFDGFGGGGGGGGGGGGGGGGGGGEGG9AFGGGFGGGGGGGGFGFEF>FFFCFF?FGGGGGGCFFGGGGGFGGGGGGGGGGGDGGGGGGDFFGAFGDFGGGACGG@AF7FGGGGGGGGFGGGGCFCFFGFGFFFFGFFFGDE*=CCCFDDFFFGGGD=GFFGF?C@=EEG>9??999CG*8CC>+6<FC68C*CEGFFFGGG<C57=C?0
@M03152:184:000000000-AWYW1:1:2106:26057:4881 1:N:0:TCGCCTTAATACCTGT
AAGCTCGTAGTTGAATTTCGGGATTGACACATCGGTCGTGCCTTAAGGGGTATGAACTGGTGTAGTCAATTTCTCACCTTCTGGAGAACCGCGATGCCCTTAATTGGGTGTCACGGGGAACCAGGACCTTTACTTTGAAAAAATTAGAGTGTTTAAAGCAGGCATTTTGCTTGAATACATTAGCATGGAATAATAAAATAGGACGGAATGATTCTATTTTGTTGGTTTCTAGGATCACCGTAGTGATTAATAGGGATAGTTTGTTGGCAGTCTCGGGTGCAAAGGAACTCAAGTCACTCGC
+
CCCCCEFEFGGGGFFGGGGGGGEEGGFGGGGGGGCFGG+BFDFGGGGGGGCEGGGGGGGGGGFGGGC<EGGGGGGGGGGGGGDFGGGFEFEDCFGGGFGEACC,C,,CFFGCGCEEGGGECBCEGGF<EEGGEGGDE@EGD:FCCCEGG,C<C=FFFE9DAFEG<EFGGGGGF8<FFBF9C>EF<,,4:4@33E=9=E@33,:D7:1>B3<FC9;,;D,2DFF,=BCGGG;,>8BCF6,=/@*/;+<<AFA9FF65*78++2?**0*+7*52AF<*:5):+03*2:;:7=+<6:D9<9755
@M03152:184:000000000-AWYW1:1:2106:24605:4928 1:N:0:TCGCCTTAATACCTGT
AAGCTCGTAGTTGAATTTCGGGACTAACAGATTGGTCGCGCCTTCGGTGTGTACTGGTCTAGTTGGTTTCTCCCTTCTGAGGAACCGCGATGTCATTAATTTGGTGTCGTGGGAAATCAGGACTGTTACTTTGAAAAAATTAGAGTGTTTAAAGCAAGCGTTAGCTTGAATACATTAGCATGGAATAATGAAATAGGACGTTTGACCCTATTTTGTTGGTTTCTAGGATCTACGTAATGATTAATAGGGATAGTTTGGTGGAATTCTCTGGTGCCAAGGAACTCCAGTCACTCGCCTTAAT
+
CCCCCDG:CFE9FCFG9EGFEECCGGGGC9FFG9F@C:FEGDGGC<@8BFEEFFG<FCFGFGFFF<FGGGGDG@FGGCCEEGGFDD:>F:CF<,CFFEC5CFGGGFG<=D=FEG<FGGGFFGGGGFGEF9,B<BFFFFFDFGGG<BFCFGGGG9FDFD7FGGCGGCFGG?FFGCFGGDGGGGFGGGDFF;@@BGGG,FEE@F@:FGGGFCF;E9,DECCBCFFGFD,?;B,<ECBC,*=7ECF++<C6CCAF@E@+>*****53=+4<++<+*+2;<A>FFCF7A<<A9=+20/)*/*29+
@M03152:184:000000000-AWYW1:1:2106:25936:4958 1:N:0:TCGCCTTAATACCTGT
AAGCTCGTAGTTGAATTTCGGGATCAATACGCCGGTCGTACCTTTGGTACGTACTAACGTTTTTGATTTCTCCCTTCTGACGAACCGCGATGTCCTTAATTTGATGTTACGGGCCGTTCGAGCTGTTACTCTGTAAAAATTAGAGTGTTTAAAGCAGGCACTCGCTCGAATATACTATCACGGAATAATGAAATAGGACGCTCCAACCTTTTTTTTTGATTTCTCGGAATGACGTAAAGATTAATATGGATAGTTGGTGGGGATTTTCTGGTGCCAAGGAAATCTACTCTCACGCGTTATA
+
CCCCCGGGGGGGGGGGGGGGGC66D,6@FGG7FGGGDGF,F,,,,CFGC@FGGGG<,CF<F,CF+@C9,C,EC,,E<F6,?FB==+6+@++B4F?,@5E,,CFAA,A5<B+BF++@4+,+BF:+=??,,5,C5,,BFGG<,5,CF,CF9F<,>,,3,++:,8,+@<F77,3D,@,,,,,3,***31?,6,,?FCE9,,35*<1*?2,1,,,2?F**=*1BCG+C+*=8**3:@8/:=/<:0+++*2+2+:6C+0++2**/*****+<C7E7:C7**+0)*0++2++++3*<+<*7*****+
@M03152:184:000000000-AWYW1:1:2106:21063:5018 1:N:0:TCGCCTTAATACCTGT
AAGCTCGTAGTTGAATTTCGGGACTAACAGATTGGTCGCGCCATTGGTGTGTACTGGTCTAGTTGGTTTCTCCCTTCTGACGAACCACGATGTCATTAATTTGGTGTCGTGGGAAATCAGGACTGTTACTTTGAAAAAATTAGAGTGTTTAAAGCAAGCGTTAGCTTGAATACATTAGCATGGAATAATGAAATAGGACGTTTGATCCTATTTTGTTGGTTTCTAGGATTGACGTAATGATTAATAGGGATAGTTGGGTGGAATTCTCGGGTGCCAAGGAACTCCAGTCACTCGCCTTAAA
+
@-6C<FE@@C@F<@DF@E<C6@C:EF<AE-F<-,EF-@:@F@@@F<EC8FGGFFCE<CC9DFC@<F6C<C@,:C@F<C,FFGG@BFG<F7FC=E,E?E,<FD<AFF=FC4BCFAF@FGGD88BFDFAFFGGDFCEF9==4F<F?F<A??BEEFGC==BFFBCFCFCCFFFFGFA9F<FDFDAE7<DC@A3E=FFFG7F<>@@,:;@F3BFEGFFFB7BF*845?2DG:;,>:7C8*A*4,,><,:,,,4,;C?G?F+=88**+++4+45C=<E*77E)>*:CGD00++3*AC?CCE=E4?9
@M03152:184:000000000-AWYW1:1:2106:22805:5020 1:N:0:TCGCCTTAATACCTGT
AAGCTCGTAGTTGAATTTCGGGGTCAGTAGGTCGGTCGTGCCAACGGTATGAACTGGCCTCACTGATTCCTCCCTCTTGTAGAACCGTGATGCCATTAACTTGGGGTTGCGGGGAAACAGGACTGTTACTTTGAAAAAATTGGAGTGTTTAAAGCAGGCTAACGCTTGAATACATTAGCATGGAATAATGAAATAGGACGTCGATCTTATTTTGTTGGTTTCTAGGGTTGACGTAAGTATTAATAGGGTTAGTTGGGTGGAATTTTCGGGTGCCAAGGAACTCCAGTCACTCGCCTTAATC
+
CCCCCGGGF@@FGFDGFFFGGGGGG<DFFFFFGGGFGGGGGF9AFEEGFFFCFGGFDFFGGFGGGGGGGGGGGGFD8<FFC<FFE,=,C7FCFFGGGFGG<EF,,8FF:EC:FDGGGGFFFCGGFG<FFF9FF9FFD>CGGG<9B<BG9,@D9CFFG7C<DCF:>F+>,<FFG:;FF,F@,@7>@A@EGFGC<CDFC>>C1=CG7B@9,@B;@@EFG81BCCFGG9FE632AECBC*++=<+1=@7EF*276<9+<CEGG>+0++305DCFDD4*9:>FF*3:*<8<9C6++*)11*20++
@M03152:184:000000000-AWYW1:1:2106:10680:5050 1:N:0:TCGCCTTAATACCTGT
AAGCTCGTAGTTGAATTTCGGGGTCAGTAGGTCGGTCGTGCCAACGGTATGAACCGGCCTCACTGATTCCTCCCTCTTGTAGAACCGTGATGCCATTAATTTGATGTTGCGGGGAAACAGGACTGTTACTTTGAAAAAATTAGAGTGTTTAAAGCAGGCTAACGCTTGAATACATTAGCATGGAATAATGAAATAGGACGTCGATCTTATTTTGTTGGTTTCTAGGGTTGACGTAATGATTAATAGGGATAGTTGGGTGGAATTCTCGGGTGCCAAGGAACTCCAGTCACTCGCCTTAATT
+
C@ABCGGGGGGGGGGGGGGGGGGGGGGGGGGGGGGGGGGGGGFGGGGGGGGGGGGGGGGGGGGGGGGGGGGGGGGGGGGGGGGGGGGGGFGGGGGGGGGGFGGGGGGGGGGGGGGGGGGGGGGGGGGGGGGGGGGGGGGGGFGGGGGGGGGGGGGGGGGGGGGGGFGGGGGGGGGGGGCGGGGGGGGGGGFGE@EG?FGGEGFF7FFGGGGFCEGGGG>FGGGCFGGGGGGGGGGFGFCCFF7+:9CDCFFGGCFE?75CCC7C7C<CGGF<*7:6EFFF78748EF6C6++;)CC59CF7
@M03152:184:000000000-AWYW1:1:2106:15289:5179 1:N:0:TCGCCTTAATACCTGT
AAGCTCGTAGTTGAATTTCGGATCTGGTGGGGTGGTCCGCCTGACGGCGTGTTTACTGCTCGACTGGGTCTTGCCTCTTGGTGAACCTTTGTGCTCTTTATTGAATGCGTCGGGGAACCAGGACTTTTACCTTGAGAAAATTAGAGTGTTCAAAGCAGGCCTATGCCTGAATACATTAGCATGGAATAATAAAATAGGACGTGTGGTTCTATTTTGTTGGTCTTTAAGAACTGCCGTAATGATTAATAGGGATAGTTGGGTGGAATTCTCGGGTGCCAAGGAACTCCAGTCACTCGCCTTA
+
C@CCCGGGGGGGGGGGGGGGGGGGGGGGGGGGGGGGGGGGGGGGGGGGGGGGGGGGGGGGGGGGGGGGGGGGGGGGGGGGGGGGGGGGGGGGGGFGGGGGGGGGGGGGGGGGGGGGGGGGGGGGGGGGGGGGGGGGGGGGG@FFGGGGGGGGGGGGGGGGGEGGGFGGGCFFFGGFFGGGGFGGGGGGDGGGGGGGFFFGGFGGGGGGGGGGGGGGGGGGGGGGGGGGGGGGGGGGCEE*:+=7C9+AFFFCCCGGGGGD/:>CCC+0*2;55*9*:7FFFCCFE7:<EF?FF70AE*9C6
@M03152:184:000000000-AWYW1:1:2106:17889:5203 1:N:0:TCGCCTTAATACCTGT
AAGCTCGTAGTTGAATTTCGGTGGCCCAACGGCGGTCGGCCGCAAGGTCTGTACTGCCGGTTTTCGGACCACCCCTTTCTGGGGGGACGTCGGCCCTTAACTGGGCTCGGCGGCCGAACCAGGACGTTTACTTTGAAAAAATTAGAGGGTTTAAAGCAAGCGTACGCTTGAATACATTAGCATGGAATAATGAAATAGGGCTTCAGTTCTATTTTGTTGGTTTTCAGAATCCGAAGCAATGCTTCATGGGGATAGTTGGGTGGAATTCTGGGGTGCAAAGGAACTCCAGTCATTCGCCTTT
+
CCCCCGEGGFGDEGFG9FC6@@@FGGGFGEE7@F:FG:@EFGG7:@CEFEEFFECGGGGDGEEFGGG:>>FGGGGDFGD<EGD@:@7>FBC:F*FFF:C@FGGGGC,=<F7FFGEEEEEG688/://;CFFGGFG7@C<8CG8:2<E,*1;8<FGCGGG**;;C88CE:*;8<79CC?@FG99:E6+2<CC:A<FFCC?FF6;;CFGD9E@0<@CEF68CGFGFGGFGGF0<EEDEEGG7++3C7CF++:3*;*0+<985C58CF7<?*+37E5)9+96<=20*8<CCC7C9+0*<5//A+
@M03152:184:000000000-AWYW1:1:2106:13981:5240 1:N:0:TCGCCTTAATACCTGT
AAGCTCGTAGTTGAATTTCGGACCTGGCTGGGTGGTCTTGCCGCAAGGTAAGCACTGCCTCTGGTCGGGTCTTTCCTTCTGGGGAACCTGTGTGCCCTTAATTGAGTGCGCAGGGGATCCAGGACTTTTACTTTGAAAAAATTAGAGTGTTTAAAGCAGGCTTTCGCTTGAATACATTAGCATGGAATAATAGAATAGGACTTTGGTTCTATTTTGTTGGTTTCTAGGACCGAAGTAAGGATTAATAGGGATAGTTGGTTGGAATTCTCGGGTGCCAAGGAACTCCAGTCATTCGCCTTAA
+
ACCCCGGCFFGGFGGFGGGGD@FGGGFGGGGGFGGGGGGAFFCGGGEEFDGEFFGGGGFFGGGGGGGGGGGGGGGEAFGGG,EBFCFGFFFFGGGFGGEGGGGGGGGGGGG>@BEEDFGCFFD7?FFFGGGGGGD<FFC=CFCCADGGFAFFECF,CFGD+FEGG+@CFGG@FDA>DFGCGGFGFD9CFGGGGG9BFGGGD7<C>?>D;F,@FDFBBEGGG>BCCGG9C2B8C51/=+++20<9:CGGGFFFGGFGGG*;88E9C+<CFDFGFDD006FF6CG<C+8<F=+++22CC*>F9
@M03152:184:000000000-AWYW1:1:2106:7483:5280 1:N:0:TCGCCTTAATACCTGT
AAGCTCGTAGTTGAATTTCGGGCCTGGCTGGCCGGTCCGCCTCACCGCGTGCACTGGTCGGGCCGGGCCTTTCCTTCTGGAGAACCACATGCCCTTCACTGGGTGTGTCGGGGAACCAGGACTTTTACTTTGAAAAAATTAGAGTGTTCAAAGCAGGCCTTTGCTCGAATACATTAGCATGGAATAATAGAATAGGACGTGCGGTTCTATTTTGTTGGTTTCTAGGACCGCCGTAATGATTAATAGGGATAGTTGGGTGGAATTCTCGGGTGCCAGGAACTCCAGTCACTCGCCTTAATCT
+
CCCCCFGGGGDGFGGGGGGGEGGGGGCFGFCGGGDGGGGGGGGCGGGGGGGGDGGGGGGFGGGGEDEGGGGGFGGGGGCGGFGGGGGGGFGGGGGGGGGDFGGFFGGGGGGGGGFGGGGGGGGGGCGGGDGGGAFG=FGGGFFGGGFFFGGGFEEC*@CEGCF99FFG7>CF@,@<CEFFFFFGGDGGGGGGFFGGGFG::BF@<FCCGFG9B9=FCCC>CFFCFGGGGDGDGEEE5:??FC?FFEDF6*56@7CG5:EEF<9:<73:C5@<CGG47776<@E4+<A:+*3*2/>ECFF99
@M03152:184:000000000-AWYW1:1:2106:22629:5368 1:N:0:TCGCCTTAATACCTGT
AAGCTCGTAGTTGAATTTCGGGGTTGGTCGGGTGGTCCGCCGTTTCGGCGAGTACTGCCGCGACCGACCCTTTCCTTCTGGGGAACCAGTCTGCCCTTTACTGGGCGGGCTGGGAAGCCAGAACGTTTACCTTGAAAAAATTAGATTGTTCAAAGCAGGCGCACGCTTGTATACATTAGCATGGAATAATAGAATAGGACTTGGGTCTTATTTTGTTGGTTTCTAAGATCAAATTAAGGATTAATAGGGATAGTTGGGTGGAATGCTCGGGTGCCAAGGAACTCCAGTCAATCGCCTTAAT
+
C<C@CFGFGGGGGGGGGGGGEC@@FG@FFG>FD@@@EFGDEGGGGFGDGGGGGGGGGGFGEECECGGEF@GFGGGGGGGGGGDGGGFCGFEGGFE@FFFGGFFGGGGGCCGGGC,DFGFG7BAEGG8FGGG;FF:FGGGGG,C<8,3<><FFGFGG8FFFEDEEG>CCFG9@FEFGCGGGGFGCFGGGFFGGGEGF+<CGCC9@5E6:CCGGFE70A@CGGGEGGG77CCF+0++0++<<?:69?C:+:6<6C9++<***8;9F+++<7:*9EC4C+)067:+:<88<9*+++/95*/2<+
@M03152:184:000000000-AWYW1:1:2106:24495:5421 1:N:0:TCGCCTTAATACCTGT
AAGCTCGTAGTTGAATTTCGGGTGCCAAGGAACTCATGATTAATAGGGATAGTTGGGTGGAATTCTCGGGTGCCAAGGCACTCCAGTCACTCGCCTTAAAATCGTATGCCGTCTTCTGCTTGAAAAAAAAAAAACTGGAGCCATTGAGTGCACACAACTATCCAGTGTATCATGGTATATCGTCGATATGCGTAGCAACACTGCAGAACTCCACTCACGAAGGCAACTGTACTGACTGCAAGTGCAGCTAAGGCTCCAACCTCACGGTATCAAAAACGACTAGCAATCTCTTTCTCACTCA
+
BC@C9<FG;@-CC@FGA<C<FGGCGCFDGGGGFFD<CF<FFF9FGCCF<@FEGG9,@FFG?@FGFEEFGFGDGCCFFF,CF<EF<<FFFEFDGFCBFDG6,CEFEFCFEF4,4BBFFCAFF9,<F,B@F::F@++8,:8<,+,,,BF,3:,3,,,3:8>,,3@9,@,,373=,,,733E=C<3,***>:,,6****,7,,*7>,,,,,,,,,,,262?**3******2+52>9F+++2*=0+42++1+*+:0**+**+3+*0*3:*;>FF+*+**1*))**/+*+++3+1++02*0+0*+2
@M03152:184:000000000-AWYW1:1:2106:21494:5461 1:N:0:TCGCCTTAATACCTGT
AAGCTCGTAGTTGAATTTCGGTGGCCCAACGGCGGTCGGCCGCAAGGTCTGTACTGCCGGTTTTCGGACCACCTCTTTCTGGGGGAACGTCGGCCCTTAACTGGGCTCGGCGGCCGAACCAGGACGTTTACTTTGAAAAAATTAGAGTGTTCAAAGCAAGCGTACGCTTGAATACATTAGCATGGAATAATGAAATAGGGCTTCAGTTCTATTTTGTTGGTTTTCAGAATCCGAAGCAATGATTAATAGGGATAGGTGGGTGGAATTCTCGGGTGCCAAGGAACTCCAGTCACTCGCCTTA
+
CCCCCGGGGGGGGGGGGGGGGGGGGGGGGGGGGGGGGGGGGGGGGGGGGGGGGGGFGGGGGGGGGGGDGGGGGGGGGGGGGGGGGGGGGGGGDGGGGGFGGGGGGGGGGGEGGGGGGGGGGGGGGGGGGGGFGGGGGFGGGFGGGGGCFFGGGGGFFGGGFGGGGGGGGGGGGFCC@CGGGGGGGGGGGGGGCGGGGGGGG6FG?F?FGGFGGGGDFF6FEGGGDFGGGGGFGGGGGGF9C?CEG?GGFGFFGF++3<58:E5;6<<+:CEG5>3CCFF*70:7<C+A0=C9AF>==E*:0
@M03152:184:000000000-AWYW1:1:2106:19702:5612 1:N:0:TCGCCTTAATACCTGT
AAGCTCGTAGTTGAATTTCGGGGTCAGTAGGTCGGTCGTGCCAACGGTATGAACTGGCCTCACTGATTCCTCCCTCTTGTAGAACCGTGATGCCATTAACTTGGTGTTGCGGGGAAACAGGACTGTTACTTTGAAAAAATTGGAGTGTTTAAAGCAGGCTAACGCCTGAATACATTAGCATGGAATAATGAAATAGGACGTCGATCTTATTTTGTTGGTTTCTAGGGTTGACGTAATGATTAATAGGGATAGTTGGGTGGAATTCTCGGGTGCCAAGGAACTCCAGTCACTCGCCTTAATC
+
BB@B9FGGGGGGGGEGFGFGGGGGGGDEGAFEGG@FGG@FGG9EFGGG@DGGGGGFFFG<FEFGGGGGEGGGGGCFGFEEF6ECEFE7EFFFGGGDGEFGGFFG?,=:CFFGGGGGGGGGFGFGGECFGFGG?EE<DBFD=D@BEAFD=8FDDFACF7>FCG<><+5@EFFGGGAFGFGG=FF@FGGGGGCGC@>9DGFFGGC*CF:EFGGGGFGCD888CEFFC9CFF>:9E:>*5:CCCF?@CCCG*05CCCFFGG5C89+AEC+*1:CD5CC*53)00<9*CFF+0*+029C*C9*:+
@M03152:184:000000000-AWYW1:1:2106:21895:5718 1:N:0:TCGCCTTAATACCTGT
AAGCTCGTAGTTGAATTTCGGACCTGGCTGGGTGGTCTTGCCGAAAGGTTAGCACTGCTCTGGTTGGGTCTTTCCTTCTGGGGAACTTGTGTGCTCTTAATTGTGGTGCGCAAGGGATCCAGGACTTTTACTTTGAAAAAATTAGAGTGTTTAAAGCAGGCTTACGCTTGAATACATTAGCATGGGATAATAGAATAGGACTTTGGTTCTATTTTGTTGGTTTCTAGGACCGAAGTAATGATTAATAGGGATAGTTGGGTGGAATTCTCGGGTGTCAAGGAACTCCAGTCACTCGCCTTAA
+
BA<ACECFEFGGFGFGCDFFGC7@FEFC-FGEECCFF9FFFGEFCGGGGGGCGGGGGFFGGFGFFDC+CFFGGF<FGFFC<FEECDFGFF8EFCFEFGGDF9F?FCC<,:F=:C7+EFFGG@E<FDFB?EFGG<FG<E,=F=F95,ACF?@A@57A9DCGG8DFEFGFGG,>@,>F=F3DFGFA<<7>FAFDA=BFGC@:7>3,3:>D9,@FEFBBD>6:CGFC7@D,?8FEG*:A?F79?@CG>FCFGF;C?E@F9<EE*:*<0=+<7>EGGD)*+9?+0;:F+030AF9CE:5E5736<
@M03152:184:000000000-AWYW1:1:2106:22617:5820 1:N:0:TCGCCTTAATACCTGT
AAGCTCGTAGTTGAATTTCGGACCTGGCTGGGCGGTCTTGCCGAAAGGTAAGCACTGCTCTGGTCGGGTCTTTCCTTCTGAGGAACCAGCGTGCTCTTAATTGAGTGCGCTGGGGATCCAGGACTTTTACTTTGAAAAAATTAGAGTGTTTAAAGCAGGCATACGCTTGAATACATTAGCATGGAATAATAGAATAGGACTTTGGTTCTATTTTGTTGGTTTCTAGGACCGAAGGAATGATTAATAGGGATAGTTGGGTGGAATTCTCGGGTGGCAAGGAACTCCAGTCACTCGCCTTAAA
+
CCCC-C@@FFCEFGGGGGGGGGE@FGGDDGCFFGGF+@,CFFGGGGECFGGGGGCEGGG9<FGGGGEDGEGGGGCGF9FCFGG8F8==<<CG:@FD??<FFCFGF?FGCFEE7F:7??FFFFGFCEFFG?DE<?,B?BFGFEAAFDDF<BFGGABFGED7F<<<FGCCFGCFF9F9FFFGFFBECCDFGF;;9>DGGA:<B,>F:<7;F7<FB9@<CB,6A8;;>C,:?CE55C*30<=++19<FFEF**06A<+987**/:<C60+<9589:)95?>3=**+*+<:9+*<+0/)1:=*+0
@M03152:184:000000000-AWYW1:1:2106:26463:5968 1:N:0:TCGCCTTAATACCTGT
AAGCTCGTAGTTGAATTTCGGACCTGGCTGGGTGGTCTTGCCGAAAGGTTAGCACTGCTCTGGTTGGGTCTTTCCTTCTGGGGAACTTGTGTGCTCTTAATTGTGGTGCGCAAGGGATCCAGGACTTTTACTTTGAAAAAATTAGAGTGTTTAAAGCAGGCTTACGCTTGAATACATTAGCATGGAATAATAGAATAGGACTTTGGTTCTATTTTGTTGGTTTCTAGGACCGAAGTAATGATTAATAGGGATAGTTGGGTGGAATTCTTGGGTGCCAAGGAACTCCAGTCACTCGCCTTAA
+
BC<@<FG@CFCGGFGGGGGGDGGGGGGGGGGGGGCGGGGGGGGGGGGGFGGGGGGFGGFGGGGFGCFGGGGGGGGGGGGGGGGGGGGGGGGEDF9CFGFGFGGGGGGFFGGGE:BEFGGGCGGGGFFFGFGGFGGA?FFFGGGGGCEFFFFFGFFGGGFGGGGGGGDEFFGFGGGGGGGGFFDCFCFFGFGGGFFGFGCGFGFFFGF>FGGGGCGF,>BFGGGCFF;D?,*CEEGFFG@FF9FG7CFGGFFGGGGC+?71BCC:762<+1CFCC/9C6)A6A**<+<@C*30<7C555*30
@M03152:184:000000000-AWYW1:1:2106:14242:6034 1:N:0:TCGCCTTAATACCTGT
AAGCTCGTAGTTGAATTTCGGGGTTAGCAGGTTGGTCGTGCCACTGGTATGTACTGGCCTTGCTGACTCCTCCCTCTTGATGAGCCGTAATGCCATTAATTTGGTGTTGCGAGGAATCAGGACTGTTACTTCGAAAAAATTAGAGTGTTTAAAGCAGGCAAGCGCTTGAATACATTATCATGGAATAATGAAATAGGACGTTTGATCTTATTTTGTTGGTTTCTAAGATTGACGTAATGATTAATAGGGATAGTTGGGTGGAATTCTCGGGTGCCAAGGAACTCCAGTCACTCGCCTTAAT
+
AAA<86CFDE@FFFGGF9FEEGEFC@FGFGG;@FDFFGGGGFF@FGFFGGFG9,FFGGFGG,,ECGFGGCGGDEDEGGGGDE<EEACFGGGGGGCFDFG,CFFDFFECFG>FGG@FGG?FEGGGG9B<FGGFCFGFGFCDDFF<?FFCFFDFGFDFEGC,=FFGG@FB=BFGGGFGG,3@9FGED>FGGGFF<FFGCGFG*>BFGFFGG9C9F@DFFCGC@FEBFCCFGGC?CC1;=*=,4>49CEC<CEF6C3<E6:=C5:9C615+:5C5?DDF?<>*7C6:0<<998<@<751AEG90
@M03152:184:000000000-AWYW1:1:2106:23660:6233 1:N:0:TCGCCTTAATACCTGT
AAGCTCGTAGTTGAATTTCGGGGGCATTCAGGCCAAAGCTCGTCCTTGTGGCGTGGCTGGGTCTGGGCTTCCTACGTTTGGATAGTGGGCAACCGCTTCCAATCATTTACTTTGAAAAAATTAGAGTGTTCAAAGCAGGCGTAACCTTGCCATTGAATATTACAGCATGGGATAATAGAATATGACGTTGGTCTTATTTTGTTGGTTTCTAAGACTGATGTAATGATTAATAGGGATAGTTTGGTGGAATTCTCGGGTGCCAAGGAACTCCAGTCACTCGCCTTAATCTCGTATGCCGTCT
+
CCCCCFEFEGEFGG9FGGGFEGGGGGGGCGGGGG<FGGGFGGGEGGGGFFDGGGGGGD:FGGGGG8FGGFGGGFGGGF8?FCEEGGFGCFGFFFDFGGGGFEGG?FE?,EFGGGFGCFFEGDD@CFGGFCGFFFFFFGGGGGG7CDDFFGGFFDDC,CCCE,EFGCFCFF+BF7@FFFCGG=FEGGGGFFGGGGGGFCF@;FFG,FFB;CFACFGFEFGCC,@BEFGGFCFGG6C**;7F7+175**7<9AFE@5*?CE8:F8C*:CE<C8CGFGGGFFGGGGDC70++/2C*09CEE3*/
@M03152:184:000000000-AWYW1:1:2106:15996:6289 1:N:0:TCGCCTTAATACCTGT
AAGCTCGTAGTTGAATTTCGGGATCAATACGTCGGTCGTGCCTTGGTACGTACTAACGTTATTGATTTCTCCCTTCTAACAAATCGTGATGTCATTAATTTGGTGTTACGGGGAGTTAGGACTGTTACTTTGAAAAAATTAGGGTGTTTAAAGCAGGCAATCGCTCGAATACATTAGCATGGAATAATGAAATAGGACGTTCGAACCTATTTTGTTGGTTTCTAGGATCGACGCAATGATTAATAGGGATAGTTGGGTGGATTTCTCGGGTGCCAAGGAACTCCCGTCACTCCCCTTAATC
+
CCCCCGGGGGGFGGGGFGGGGGGGFGGGDFGGGGEFGGGGGGGGGGGGGGGGGGGGGDGGGGGGGGGGGGGGGGGGGFGGGGGGGGGGGGGGGGGGDFGGGGGGGG@EFGGCGFECGCGFGGGCGGGGGGGGAFG9FGCGCEGGGGGGGGGGGFGGGGGGGFGGGGGGGGGGGGGGFGFGGGCFGGCFGGEGGGFDFCFGGGGGGGDC?GGGGGGGGFEFG9;C,,?C,;CC=CE=59CCF?EGFCF*2*;+>EF6EE@*;++<2?<*//*)/50>*50**3?4**21*)++*1/CG+*++
@M03152:184:000000000-AWYW1:1:2106:25360:6315 1:N:0:TCGCCTTAATACCTGT
AAGCTCGTAGTTGAATTTCGGCCTTTGCCGCCCGGTCCGCCTATTTGGGTGTGTACTGGAGCGGTGGAGGCTTACCTCGTGGTGAGCTGTTATGCCCTTTACTGGGTGTGGCAGGGAACCATGATTTTTACTTTGAAAAAATTAGATTGTTCAAAGCAGGCTTACGCCCGAATACATTAGCATGGAATAATAAAATAGGACGTGCGGTCCTATTTTGTTGGTTTCTAGGATCGCCGTAATGATTATTAGGGATAGTTGTGTGGAATTCTCTGTTGCCAAGGCAATCCAGTTCCTCGCCTTT
+
CCCCCGGGCGGGGGGGGGGGEGGGGGGGGGGGGGGFFGBGGEGGGGGGG::FGFFGGGGFGGDGGGEGGGGGG@FGFG@FGGGGEFDGGGGCF,?EDGFGFGGGFGGCGCGFGE>CFDFFGGCFGGGGGGCFGGGAFFGFCFF,,,,<AFGGGCFFFGGGGGD8DFGG7FCCG*:@@@@;<CFCF7ECFCGG9C9FGDBFF*>>FE7CEE:@;;,<BF?B*B@6+?C9+5BA*3:*2**:<77:F++0<+72A:+39E088@5++3<+:9+*+2*237)/C*6*<C8@+0++22777E*2+
@M03152:184:000000000-AWYW1:1:2106:11862:6329 1:N:0:TCGCCTTAATACCTGT
AAGCTCGTAGTTGAATTTCGGACCTGGCTGGGTGGTCTTGGCTCACGTCAAGCACTGCCTCTGGTCGGGTCTTTCCTTCTGGGGAACCTGTGTGCTATTAACTTAGTGCGCAGGGGATCCAGGACTTTTACTTTGAAAAAATTAGAGTGTTTAAAGCAGGCTTTCGCTTGAATACATTAGCATGGAATAATAGAATAGGACTTTGGTTCTATTTTGTTGGTTTCTAGGACCGAAGTAATGATTAATAGGGATAGTTGTGTGGAATTCTCGGGTGCCAAGGAACTCCAGTCACTCGCCTTAA
+
CCCCCGGGGGGGFGGGGGGGE@FGGGGGGGGGGGGGGGGGGGGGGGGGGGGGGGGGGGGGGGGGGGGGGGGGGGGGGGGGGGGGEGGGGGGGGGFFFGGEGGGGGEGGGGGGGGGECFGGGGGCGGGGGFGGGGGFFFGGGGGGGGGGGGGGFFFFGGGGGGGGGFDFGGGGG9FFGGFFFDFGFDCECCFGCCCEC=FAFFFGG7FGCC9FFGG9FF,2CFGGF9DGFGG58CG:7@:+<CEG7E7CF=.;98FFG+=FGE?ECFCGGGE);/9*+<7*7;CGGGGDGFF?CFGGGGDG?
@M03152:184:000000000-AWYW1:1:2106:21049:6419 1:N:0:TCGCCTTAATACCTGT
AAGCTCGTAGTTGAATTTCGAACCTGGTCGGGCGGTCTGCCTATTGGGTACGTACTGTCTGGCTGGGTTCTACCTCTTGGTGAGCCGGCATGCCCTTAATTGGGTGTGTTGGGGAACCAGGACTTTTACCTTGAGAAAATTAGAGTGTTCAAAGCAGGCCTTTGCCTGAATACATTATCATGGCATAATAAAATAGGGCGTGCGGTTCTATTTTGTTGGTTTTTAGAGTCGCCGTAATGATTTATAGGGCTAGTTGGTTGGAATTCTCGGGTGCTATGGACCCCCAGTCACTCGCCTTTAT
+
C-CC@EGEEGCEFEAFGGG@F<C@FGGGGGGGGG:F+FFAGFAFGF,66CCFC<@FDEFGG8<FGEGFEGGFGG?E6FF9FFC8FFGG@=@FF=EFF=,CEEFFFEEEGGGF@CGGGGD,:BFFDFGGGAFGF<B8<8FGCF,@>BDF@=CFF,3>FC:>AFE,FGFA@FF,,,,@3,7DC>@E,@3>CF,B,B@F7,3>1*><*1=:B7<@@94C9*5:*=****+?EC8C*33/**+++++023A9C*0:8+<+<**28+0+<C<75=8/:3**+*/0+2**22*+2*2:C3)*:C*<+
@M03152:184:000000000-AWYW1:1:2106:14702:6468 1:N:0:TCGCCTTAATACCTGT
AAGCTCGTAGTTGAATTTCGGGTGCCAAGGAACTCATGATTAATAGGGATAGTTGGGTGGAATTCTCGGGTGCCACGGAACTCCAGTCACTCGCCTTAATCTCGTATGCCGTCTTCTGCTTGAAAAAAAAATATCAAGCTAACGTACAGTAGAGGTAAGCGGAATTCCTAATGTAGCGGTGAACTGCTTAGAGATCAGTACGAACACCAAGGGACATAGATGCTTTCTGTAGTGCACAGTTATCTGAGTGAAGACATCGCGGGTAACGCGCTGTCTTAGATACCGTCACAGGACAATGCTG
+
CCCCCGC@CFGGGGFEGGFG7C<:@EFCGGFGGFGDFFEFCECEFAFGFDGGGCCFCGEEFFGGGGFCCCFC@FG,8@+:FFFFFAF@9EFF=FGCC,5,,CFCGDG,C,7?FFFCFCFGA=F,9?,+=F+4,<,CA,=,,,338,B+,,,5C9,,,3,3+=+@F,,,@=,,77,,,8*6**>,,,3,,@D=?9D,,3,,31*,**61*,6*1,*14,,,44+51+2++5+++++5++*+++++++++=++4++*0+=**/**2*++2)**)1**2+**++32*******+**10/+09:+
@M03152:184:000000000-AWYW1:1:2106:13359:6556 1:N:0:TCGCCTTAATACCTGT
AAGCTCGTAGTTGAATTTCGGGATCAATACGTCGGTCGTACCTTTGGTACGTACTAACGTTATTGATTTCTCCCTTCTGACGAACCGTGATGTCATTAATTTGATGTTACGGGAAGTTAGAGCTGTTACTTTGAAAAAATTAGAGTGTTTAAAGCAGGCAATCGCTCGAATACATTATCATGGAATAATGAAATAGGACGTTCGAACCTATTTTGTTGATTTCTAGGATCGATGTAATGATTAATAGGGATAGTTGGTTGGTATTCTCGGGTGCCAAGGAACTCTATTCACTCACCTTAAT
+
CCCC9FECEFGFGGFGGGGGGG@7FGCGGGGGGGGEDGGGGGFGGGGFGFEGFGFCFGFFFGGGGGGGGGGGGFGG,FFCGGGCGGDEEFFGGGGGGC,,5CF<FCGF<CFDC:ECFGGGFFC9FFFGGGGGF9F,??FE<FGFGGGGGGGGFFGFDFGGGGG@@=<C:3DDFGAEF,D39@DBFGGCFCGG3@C9FCFGC7B<F,38D,DCGF,DF6EGFF@@:CB,;,;C,,,5,4,,=BB,=,4=,0?*>CFD+/1;**3?C+<+***;CC57CF3***0*+022<9::C*0:?6::+
@M03152:184:000000000-AWYW1:1:2106:18142:6604 1:N:0:TCGCCTTAATACCTGT
AAGCTCGTAGTTGAATTTCGGGATTGACACATCGGTCGTGCCTTAAGGGGTATGAACTGGTGTAGTCAATTTCTCACCTTCTGGAGAACCACGATGCCCTTAATTGGGTGTCGCGGGGAACCAGGACCTTTACTTTGAAAAAATTAGAGTGTTTAAAGCAGGCATTTTGCTTGAATACATTAGCATGGAATAATAAAATAGGACGGCATGATTCTATTTTGTTGGTTTCTAGGATCACCGTAATGATTAATAGGGATAGTTGGGTGGAATTCTAGGGTGCCAAGGAACTCCAGTCACTCGC
+
CCCCCGGGGGGGGGGGGGGGGGEFGGGGGGGGGGGGGGGGGGGGGFGGGGGGGGGGFGGGGGGGGGGGGGGGGGFGGGGGFGGGGGGGGGGGGGGGGFFGGGGGGGGGGGGGGFGGGGCFGGGGGGGGGGGGGGDGFGFGGGGGGGGGGGFGGGGGFFGGGCEFFGGGGGGGGGFFFFGGGGGGGGGC?>FEGGGGGGGGGGCGFGGGGGGGGGFCGGGGFGGGGGGGGGGG6EG9EGGEGF==7AFFGCFGGG68=A<7CC?EEECFF9F>F7*9:;BGGCFCGFE@FFCEFC470925:
@M03152:184:000000000-AWYW1:1:2106:11143:6724 1:N:0:TCGCCTTAATACCTGT
AAGCTCGTAGTTGAATTTCGGCCTTTGCCGCCCGGTCCGCCTATTTGGGTGTGTACTGGAGCGGTGGAGGCTTACCTCGTGGTGAGCTGTTATGCCCTTTACTGGGTGTGGCAGGGTACCATGATTTTTACTTTGATAAAATTAGAGTGTTCAAAGCAGGCTTACGCCCGAATACATTAGCATGGAATAATAAAATAGGACGTGCGGTCCTATTTTGTTGGTTTCTAGGATCGCCGTAATGATTAATAGGGATAGTTGGGTGGAATTCTCGGGTGCCAAGGAACTCCAGTCACTCGCCTTT
+
BC@<@FEGFGGGGACFFGGGGEEEGGGFGGG@FB@FGGGGGFBFFE@FEGGGGGFD<FF@AEFCFGGFFEGGGGGFGGGGGGGFGGGGGGGGGGGADGDFAFGGGGGGGGGFCEDF,,:F9EF,E?@FECGGGGGE,5<B<FFFGAFGGEEFGCAFFECFEGGD<DEFG>>CC7FGCGGDFFFGGFFE:EFECECE:=FGG7FGGDGEG:A@;;E;CFFGFGGGGF9CF?ECCEGCE5=7++<<7;<9:?F*A;E<A+<*;885<C?FGGEC*9)9667FGG?DGC6+2=+0<>75CEC5+
@M03152:184:000000000-AWYW1:1:2106:5995:6760 1:N:0:TCGCCTTAATACCTGT
AAGCTCGTAGTTGAATTTCGGATCTGGTGGGGCGGTCCGCCTGACGGCGTGTTTACTGCTCGACTGGGTCTTGCCTCTTGGTGAACCTTTGTGCGCTTTATTGAATGCGTCGGGGAACCAGGACTTTTACATTGAGAAAATTAGAGTGTTCAAAGCAGGCCTATGCCTGAATACATTAGCATGGAATAATAAAATAGGACGTGTGGTTCTATTTTGTTGGTCTTTAAGAACTGCCGCAATGATTAATAGGGATAGTTGGGTGGAATTCTAGGATGCCAAGGAACTCCAGTCACTCGCCCTA
+
@<<<C9C8FFBDGAC<@C<@:FGCDFGAFGGCFFEGEFF@B@G8EGGCFGEFFFFGGGGGEEGGDEGGEEFFG<EAFF,?FFGDGF7,5,EFG9+CFG<5EEG,CFDA4BCC7F:FD++,3FCG@FGGFG<<A<<>3=@FGG>8=,88EFE;@FFFCDFCFDCG9D:CF,3@;<CFEFGG@9,C@<9:EGF<F,2<<,?<1112=<4*??FFE,2?=89C5++?@99E?>A?++:82:C*<ACE7+<<76@FC8AECFGGGGG;6+<A7+<7+:6C+9?F*0AC@F6+67++<:7*C***0
@M03152:184:000000000-AWYW1:1:2106:21268:6763 1:N:0:TCGCCTTAATACCTGT
AAGCTCGTAGTTGAATTTCGGGGTCAGTAGGTCGGTCGTGCCAACGGTATGAACTGGCCTCACTGATTCCTCCCTCTTGTAGAACCGTGATGCCATTAACTTGGTGTTGCGGGGAAACAGGACTGTTACTTTGAAAAAATTAGAGTGTTTAAAGCAGGCTAACGCTTGAATACATTAGCATGGAATAATGAAATAGGACGTCGATCTTATTTTGTTGGTTTCTAGGATCGACGTAATGATTAATAGGGATAGTTGGGTGGAATTCTCGGGTGCCAAGGAACTCCAGTCACTCGCCTTAATC
+
CCCCCGGFGGGGGFGGGGGGGGGGGGG<FGGFFGCGDGGDGGGGGGGGGGGGGGGFFGGGGGGGGGGGGGGGGG8FGGFAFGGGGFGFG7FFGGGGGGGGGGGCGFGGGGEGGGGGDFEEGGGGFGGCGGFGG9FFAFFGG?<FGGGGGGGGFFGGGGGGG?,CFGGGFDFA,>FFFGGFFFGCGGFGGGGGGCCFGGB@6C<*6CFGGGGGGGGGG5BFG9EFDC6;<BEEGGGFDF7F7<CGGCG6*:7FE9<F*/;E*<9E:E?CD5198F>FF)8:*<C7+8@AC62<=D)*2<*3+
@M03152:184:000000000-AWYW1:1:2106:26598:6841 1:N:0:TCGCCTTAATACCTGT
AAGCTCGTAGTTGAATTTCGGGATCAGTACGCTGGTCGTGCCTTCGGTATGCACTGGTGTCACTGGTTCCTACCTTCTGAAGAACCGTCATGCCATTCAGTTGGTGTGGCGGGGAACCAGGACTGTTACTTTGAAAAAATTAGAGTGTTTAAAGCAGGCTCGCGCGTGAATACATTAGCATGGAATAATGAAATAGGACGTTTGACCCTATTTTGTTGGGTTCTAGGATCGACGGAATGATTAATAGGGATAGGTGGGTGGAATTCTCGGGTGGCAAGGAACTCCAGTCACTCGCCTTAAA
+
CCCCCEFFFGFGGGGGGGFGGGDEGGGGFFGCFFGFFGCGGGDGGGGFGGGGGGGGGGGGGGGDFFGGGGGGGGFFGGGFGGGGDFGGGGGGGGGGC9FGFDFGFGGGGGFGGGGG7DFGGGD8D<FGC,CAECBFG8C<D=D<F3CC3BE@F=CFC++,,<FGG**>6<@;,?;CDGCFBC>:B<CGC9;C<,62<F,1=BFF?CGG8CFFGC@2<ED*=EGGGGG?@:E=5?**::C999CCCEC6F?>C6+3+A:*/::6+7+++*2***129?>>CE6<*<@<+<9CCCC9>EE6++
@M03152:184:000000000-AWYW1:1:2106:18645:6861 1:N:0:TCGCCTTAATACCTGT
AAGCTCGTAGTTGAATTTCGGGATCAGTATGTTGGTCGTGCTTCGGTACGTACTGTCATTACTGGTTTCTCCCTTCTGAAGAACCTTGATGTCATTAATTTGGTGTCTTGGGGAATCAGGACTGTTACTTTGAAAAAATTAGAGTGTTTAAAGCAGGCATACGCTTGAATACATTAGCATGGAATAATGAAATAGGACGTTTGATTCTAGTTTGTTGGTTTCTAGGATCGACGTAATGATTAATAGGGATAGTTGGGTGGAATTCTCGGGTGCCAAGCAACTCCAGTTACTCGCCTTAATC
+
C9CCCGGGGGGGGGGGGGCFGGGGGDFGGDGGGGGGGGGGGFGFEGGGGGGGGGFGFFGGFFGFFFGGGGGGGGGCFGCFFGGGGGGGAF9FGGGGE9FFGGGGGFGGG9CEG@7FGEGF,CFCFGCCEFGFG9FDF=FFGFECGGGGGGGFFGGCGGAFFFGGGGGFFG9?F:@;C<DDGC,CFG;EG,3EFCF8A,>=FGF,<FFFA98@EGFEG?EFG9,3,>8B,B*C5>F,4<,<C;,:+CC=6E6EGGG6CGGGFEFGCCC5*=:8CFF;E)50*2=8F6B+<9F7CDCCGCG9+
@M03152:184:000000000-AWYW1:1:2106:15010:6929 1:N:0:TCGCCTTAATACCTGT
AAGCTCGTAGTTGAATTTCGGGGTCAGCATGTCGGTCGTGCCACAGGTACGTACTGGCGTTGCTGATTCCTCCTTCTTGACGAACCGTAATGCCATTAATTTGGTGTTGCGGGGAATCAGGACTGTTACTTTGAAAAAATTAGAGTGTTTAAAGCAGGCATGCGCTTGAATACATTAGCATGGAATAATGAAATAGGACGTTCGATCCTATTTTGTTGGTTTCTAGGATTTACGTAATGATTACTAGGGATAGTTGGGTGGAATTCTCGGGTGCCAAGGAACTCCAGTCACTCGCCTTAAT
+
CCCCCGGGGGGGGGGGGGGGGGGGGGGGGGGGGGGGGGGGGGGGGGGGGGGGGGGGGGDGGGGGGGGGGGGGGGGGGGGFGGGGGCGGGDGGFGC<FFGGFGGFGCGGFGGGGDEGFGFGG=FFGGGGGGGGFGDFG8CGGDGGFFGGGGGGGDGGG?FDGFGGD:CFGGGCGA9FFGGGGGGGGG?@EGGF>EGGGFGGGGGGGGGDF9FEGGCGFF>EGGGG?FG6CF+<@58<EFFGGGG+;<F?7A7:EFG+@*AE>>6C?9FFCECCGDGGG@FFFEGGG?+0+/0975)/CEFF?
@M03152:184:000000000-AWYW1:1:2106:5979:6956 1:N:0:TCGCCTTAATACCTGT
AAGCTCGTAGTTGAATTTCGGGCTGCAAGCTGGTGGCAGGCCTCTCGGTCTCGCCCCGGCGGGCAGTCCTCCTCGCGGGAAACGGGGGTTGCCTTGATTGGCCACTCTCGGGAACCGTGACGTTTACTTTGAAAAAATTAGGGTGTTCAAAGCAGGCGTTCGCTTGAATACATTAGCATGGAATAATGGAATAGGGCTTCAGTCCTATTTTGTTGGTTTTCGGGATCCGAAGCAATGATTAATAGGGATAGTTGGGTGGAATTCTCGGGTGCCAAGGAACTCCAGTCACTCGCCTTAATCT
+
CCCC@CFFFGGGGGGGGGGGDEEGGGGGCCGGGGCGGGGGGGGGGGGGGGGGGGCFGGDGGGGGGGGDGGGGGGEGGGGCGGFGGGGGGGGGGGGGGGEFFGGGDCGCGGGGCGGGGGGFGGGGGGGFGGGGFFGGGGGGGGGGGEFGCFG@FCFG>FFFGDFGGFGGGF+@CCEFFGGGGCFGG9+2@CFCFGGFG>EEFFGFGGGGF?@FFGGF5CCCCCD>8>;@F8CEE+<+<CE:7CFCG+7EFFFFC768=E5*<CGGFE*:CGCCCFF4*)77+<+>CCF776CGGD*7C+*+0
@M03152:184:000000000-AWYW1:1:2106:21486:6987 1:N:0:TCGCCTTAATACCTGT
AAGCTCGTAGTTGAATTTCGGAGTTAGTAGGTTGGTCATGCCTCTGGTATGTACTGGTCTCACTGATTCCTCCTTCCTGATGAACCTTAATGCCATTAATTTGGTGTTTTGGGGAATTTGGACTGTTACTTTGTAAACATTAGAGTGTTTAAAGCAAGCTAACGCTTGAATACATTAGCATGGAATAATGAAATAGGACGTTCGATCCTATTTTGTTGGTTTCTCGGATTGACGTAATGATTAATAGGGATAGTTGGGTGGAATTCTCGGGTGCCAAGGAACTCCAGTCACTCGCCTTAAT
+
-6A--CCGGFECGECFEGFGG-C;C<E6FEFCD@+8FACCFE<E,CECEFGC@EF9,CCFG9A<EFFC@FFG@EECF,,,6C,<EFFA,,@F<FGAE6,96CC<C,:BE,,6=CEFG8CF,=<FEGGFFGGGA,C?C,BCFFCC99BE<?CF,A,=,<?=,?E?CF7?,5EF9:ACA?E;AFG?9A@9;,,C<EA9FFF++6F+,8>C63,CD;;B=6@8:FCC,4++4@,5<5*:,4<E,<@,5;C?>=;:EC2,898C*=,?,,24*7:85**:+):**3+;8+<C+9FF+*)/***03
@M03152:184:000000000-AWYW1:1:2106:24602:7072 1:N:0:TCGCCTTAATACCTGT
AAGCTCGTAGTTGAATTTCGGGCCTGGCTGGGCGGTCCGCCTAACGGCGTGTACTGTCTGGCTGGGTCTTACCTCTTGGTGAACCGGCGTGCCCTTCACTGGCGTGCGCCGGGGAACCAGGACTTTTACCTTGAGAAAATTAGAGTGTTCAAAGCAGGCCTATGCCTGAATACATTAGCATGGAATAATAAAATAGGACGTGCGGTTCTATTTTGTTGGTTTCTAGAGTCGCCGTAATGTTTAATAGGGATAGTTGGGTGGAATTCTCGGGCTCCAAGGAACTCCATTCACTACCCTTAAT
+
CCCCCFC@;FFGGGGGFGGDF@FEFDFGGGGGGGGGGGGGGGGGGGGGDFG@FGGGEFGGGGGGGGGGCFGGGG<E,CFFFGFGGEGGF@EGGCCFFGGEE8F7+@FDFC:BFGGEFFGGC+DFGFFFGGA9CBFF;F<,@AFFEBF@<FFFF,?A@*>FFECFGGFFCFGG?:FEF<CGGGFGFFCFB9;FFGGC:?7<<FFGGC@C?:<C@CGFG>8>=6++2+:<F9EEE8C=*1<+<+++2AF+:2>*8@?78EEED*9:F++37*5)*//0<?)2A8+:<<++0/+0+*07C67C7
@M03152:184:000000000-AWYW1:1:2106:16540:7095 1:N:0:TCGCCTTAATACCTGT
AAGCTCGTAGTTGAATTTCGGGGTCAGTAGGTCGGTCGTGCCAACGGTATGAACTGGCCTCACTGATTCCTCCCTCTTGTAGAACCGTGATGCCATTAACTTGGTGTTGCGGGGAAACAGGACTGTTACTTTGAAAAAATTAGAGTGTTTAAAGCAGGCTAACGCTTGAATACATTAGCATGGAATAATGAAATAGGACGTCGATCTTATTTTGTTGGTTTCTAGGGTTGACGTAATGATTAATAGGGATAGTTGGGTGGAATTCTCGGGTGCCAAGGAACTCCAGTCACTCGCCTTAATT
+
CCCCCGGGGGGGGGGGGGGGGGGGGFGGGGGGGGGGGGGGGGGGGGGGGGGGGGGGGGGGGGGGGGGGGGGGGGGGGGGGGGGGGGGGGGGGGGGGGGGGGGGGGGGGGGGGGGGGGGGGGGGGGGGGFGGGGFGGGGGGGGGGGGGGGGGGGFFGGGGGGGGGGGGGGGGGGGGGGDGGGGGGGGGGGGGGGGGGGGGGGGG>EGFGCGGGGGGGGFEFFGGFCGGGGD>EEGGGFFGFGG?CGGGFDGFGGG?CEGGGC?CFGEECDEFG*>D7E3FFFGG<8?GGGFGGGGGDEA><+
@M03152:184:000000000-AWYW1:1:2106:4205:7164 1:N:0:TCGCCTTAATACCTGT
AAGCTCGTAGTTGAATTTCGGGGTTGGTCGGGTGGTCCGCCGTTTCGGCGAGTACTGCCGCGACCGACCCTTTCCTTCTGGGGAACCAGTCTGCCCTTTACTGGGCGGGCTGGGAAGCCAGAACGTTTACCTTGAAAAAATTAGAGTGTTCAAAGCAGGCGCACGCTTGTATACATTAGCATGGAATAATAGAATAGGACTTTGGTCTTATTTTGTTGGTTTCTAAGATCACAGTAATGATTAATAGGGATAGTTGGGTGGAATTCTCGGGTGCCAAGGAACTCCAGTCACTCGCCTTAAT
+
CCCCCGGDCFGGGGGGGGGGGCFGGGGGFEEGFEGGGGGGGGEGGGGGGEGGGGGGGGGGGGGGGG>EGGGGGFFGGGGGGGEGGGGGGGGGGGGGGGGDGGFGGGGGG7CGGGGFEGGGGGFFGFGFFGFGCFFGG,=<CEFFGGCFCFFGF,<FGGGFG@EEE7CGGFFGG+<CCFE6C9FFE@C6@FFGGGFFGFGGGF?FGFCFGFGGGGGGGGGGGGFGCFGF?+3AFFFGG+:?CCGCGEGGG6)08C<EFGGC*;+:ECFCCFCGGGFFGFF*:2AFC689+=CFGCD=GEC7+
@M03152:184:000000000-AWYW1:1:2106:12879:7225 1:N:0:TCGCCTTAATACCTGT
AAGCTCGTAGTTGAATTTCGGTTAATAAAGAATTTACGGTCCACTTCACAAAGTGAGAACTAAAATCTTTATTTCCTTCCTTTTGAAATAACTCCCGAAATTATCTAATAATTAGGGTATCAAGTATTTCAAATCTTTTACTGTGAAGAAATTAGAGTGTTCAAAGCAGGCGTCTCCAAGTCTTTGAATATATTAGCATGGGATAATGAAATAGGACTTTGGTTCTACTTTCGTTGGTTTCTAGGGCTTAAGTAATGTTTAATAGGGATAGTTGGTTGGAATTCTCGGGTCCCAAGAAACT
+
CCCCCG@FCDFFFFGFGGGGGFGFFGGGFADCDGGGGGCFECEGGGGGGGAAFF@EFCAEFDCGFGGEGFEFGGGDEEFDDFGGGGGGFFGGGGGDGCCCEFAE9FCFGAAFGGDCFFCECFEEE9FGGGCAFC@CF<D@FGEFA,,C<8,C<FDAA?FBF9F9F9E@FDFCE+CF,,6CFFFFG9EE;EF9AFDDG,C=,8,8AFFGGCE;DEG9>FGFA,8DEA;3@EFF+@DFCE?E9C:C*8@,,2=7@@A7,,@;,2;>?671@F,=;B4*=?4,,?C+14**/2*33C*2***2+
@M03152:184:000000000-AWYW1:1:2106:21489:7312 1:N:0:TCGCCTTAATACCTGT
AAGCTCGTCGTTGAATTTCGGGATCAATATGTTGGTCGTGCCTTGGTACGTACTAATTTATTGGTTTCTTCCCTTCTGACGAACCATGATGTCATTAATTTGGTGTCATGGGGAATCAGGACTGTTACTTTGAAAAAATTAGAGTGTTTAAAGCAGGCTCACGCTTGAATACATTAGCATGGAATAATGAAATAGGACGTTTGATTCTATTTTGTTGGTTTCTAGGATCGACGTAATGATTAATAGGGATAGTTGGGTGGAATTCTCGGGTGCCAAGGAACTCCAGTCACTCGCCTTAATT
+
CCCCCGGG-CGGGGGGGGGGGGGGGGGGGGGGGGGGGGGGGGGGGGGGGGGGGGDFGGGGGGGGGGGGGGGGGGGGGACGG:FGGGGGFFFGGGFF<A9FGGFGCFGGGGGG@FGGGGGGGFGAEFGGGGGGGCGAECDFF8,CDFGGGGGGGGGDGCFGGGGFGGGG,@,EFGCFAC=F9B8DDGGGGFA>D9EFEGGGG?7FGGFC;FGGGGGGGGGGGGGD:9DFF8*?EE1DF7FDFF7=D9CF,AAC@E7A*/=8CCFFCCF*95=5E;F**);CGGCGG6<639<<8<7=E+?++
@M03152:184:000000000-AWYW1:1:2106:28387:7383 1:N:0:TCGCCTTAATACCTGT
AAGCTCGTAGTTGAATTTCGGGGTCAGTAGGTCGGTCGTGCCAACGGTATGAACTGGTCTCACTGATTCCTCCCTCTTGTAGAACCGTGATGCCATTAACTTGGTGTTGCGGGGAAACAGGACTGTTACTTTGAAAAAATTAGAGTGTTTAAAGCAGGCTAACGCTTGAATACATTAGCATGTAATAATGAAATAGGACGTCGATCTTATTTTGTTGGTTTCTAGGGTTGGCGTAATGATTAATAGTGTTAGTTGGTTGGAATTCTCTGGTGCCAAGGAACTACAGTAACTAGCCTTAATC
+
CC<CCEFFGGGGGG<EFGEEEGDGGGGFFGGGGGGGGGFEGGGGGGGEFGGGAFFFFGGGGGGGFGGGGGGGGEGGGGFGDFFGGG7BFDGFFE<CFGFGGGGGGGGG8FEEF7>:EFGF,,B8EFGGGGGGF?EE<<=DFGCFGG9FFGFCAF9FFFGG8=FGDGDFGGGGC9=DC;FFFF,@EFCC,,@@FBG9,?:*1>FGG7CFFG,CF9E7=>EFFG,;>+=BF51<*3=5A+41@C+<C++1+111<9++**//<:<@+02+:03*02*05572:8<CFA9+09C++9C?F<::+
@M03152:184:000000000-AWYW1:1:2106:27724:7484 1:N:0:TCGCCTTAATACCTGT
AAGCTCGTAGTTGAATTTCGGGGTCAGTAGGTCGGTCGTGCCACCGGTACGTACTGGCTTCACTGATTCCTCCCTCTTGCAGAACCGTGATGCCATTAGTTTGGTGTTGCGGGGAAACAGGTCTGTTACTTTGAAAAAATTAGAGTGTTTAAAGCAGGCTAACGCTTGATTACATTAGCATGGAATAATGAAATAGGACGTTGATCTTATTTTGTTGGTTTCTAGGATTGACGTAATGATTAATAGGGATAGTTGGGTGGAATTCTCGGGTGCCAAGGAACTCCAGTCACTCGCCTTATTC
+
C-AC<FGCFFGGFE@FGGFGGGGGEFFG<ED@ACCF@FFGGGGGG+7FGGCFFGFFEFD<F9FFAFGGCGGGGEGFGGGGGDGGGGG7C@FFGGGG<C<,CEEEGCFEDE@:C+FEFFGF8,BA,8B<ADFE9<?B,3@AFG,:38BFGGGGCFG8FB:CG8,5@<C<E,EA,>733,@=FDFF9,?DF9@>9D,D:,?FC7<:CGGF9FFEFFCEF>:86CGC7B6CC6C@?EG;=F9@9F+=C+A*2;)+>FC+/AE>*+<<AE7ED*;);C**:55*:6:68<E<?@CC@37:56*3+
@M03152:184:000000000-AWYW1:1:2106:8744:7563 1:N:0:TCGCCTTAATACCTGT
AAGCTCGTAGTTGAATTTCGAACCTGGTTGGGCGGTCTGCCTCACGGTATGCACTGTCCGACAGGGTTCTACCTCTTGGTGAGCCGGCATTCCCTTTGTTGGGTGTGTTGGGGAACCAGGACCTTTACCTTGAGAAAATTAGAGTGTTCAAAGCAGGCATTTGCCCGAATACATTAGCATGGCATAATAAAATAGGACGTGCGGCTCTATTTTGTTGGTTTCTATAGTCGCCGTAATGATTTATATGGATTGTTGGGTGGAATTCTCGGGTGCCATGGACCTCCAGTTTCTCCCCTTTATA
+
CCCC@GGGGGGGGAAFGGGFGFGGGGCGGGDGGGGGGGFCGEGGGGGGFG,CFGGGGGGCEFEEG>FGGGGGGCFGFE9FFFGGG+=@@C,CFFAFDGEFFDFFFC+9BE,7F7B=FG8+:8FFGGGGGGF,,,<,3BDD<,:,CFGFFFAF>DFF7@DCFGGAF<<B+>+=9CEG9DFCF>F8FD9CEDCDF9D,DFGGCEF7C7<C<CFFGFFC+:1;C9EC+<>B?*1=8**3*0+3<++3:97CE+*03C**:5:**0+<<<<A*:@)*2**+./+2*09*+A0+8C++21*2+:++
@M03152:184:000000000-AWYW1:1:2106:26893:7596 1:N:0:TCGCCTTAATACCTGT
AAGCTCGTAGTTGAATTTCGAACCTGGTCGGGCGGTCTGCCTAGTGGGTACGTACTGTCTGGCTGGGTTCTACCTCTTGGTGAGCCGGCATGCCCTTAATTGGGTGTGTTGTGGAACCAGGACTTTTACCTGGAGACAATTAGAGTGTTCAAAGCAGGCCGTTGCCTGAATACATTAGCATGGCATAATAAAATAGGAAGTGCGGTTCTATTTTGTTGGTTTCTAGAGTCGCCGTAATGATCAATAGGGATAGTTGGGTTGAATTCTCCGATGCCCTGGAACTCCAGTCACTCTCCTTATT
+
@B@A-E;@@D@CF<,ECFF<,66CDFGE9FF@FEECF7,E<,,,:<8CF,CFGE<@6<CF,<E<CCCFF?F9<F<<FAE=CC9<EFEGGF@<8?E<F<?5CE,FFGECFCF4B+CC<CFG:+BE@FGCEA,,B33,+3B<<FC9DFGGGGG,@,:8,7::+C7FCE<F<AAFFCC,D@>,F:,@FCC,>,59?D9>C9,,77>**=<CB@9@F9B4:<2=C6BF+++?BFD58::*/*9C?+==799?E6>*0<7:+/;*:+<0A9<:*:*/*5**+..*70+28<C:9B++3*2CA<7+0
@M03152:184:000000000-AWYW1:1:2106:6552:7616 1:N:0:TCGCCTTAATACCTGT
AAGCTCGTAGTTGAATTTCGAGATCAGTACGCTGGTCGTGCCTTCGGTATGCACTGGTGTCACTGGTTTCTCCCTTCTGAAGAACCGTCATGTCATTAAGTTGGTGTGGCGGGGAATCAGGACTGTTACTTTGAAAAAATTAGAGTGTTTAAAGCAGGCTCGCGCTTGAATACATTAGCATGGAATAATGAAATAGGACGTTTGACACTATTTTGTTGGTTTTCAGGATCGACGGAAGGATTAATAGGGATAGTTGGGTGGCATTCTCGGGTGGCAAGGAACTCAAGTGCATGGCCTTAAA
+
CC@BCFGCFGGGGGGGGGGEGGGGGGGGGCEC@GGGFGGGGGGGGGGGGGGFFFGGGFFGGFGFGGGGGFGGGDEGFGGGGGFGGCF@CFGGFFAEFGGGFCFGGGFC@FGGGGGGFEF<D8F=EEFGGGFCGAFFBFFGGGC<3EDFG8CDBFGGGG+@FE7FGC*@DFFGGFGGGG,<3?,><>9,,,@BFGCCFC?CF<CF,@72?A<<2,?<+=E*8**+5<CB8:8*/=*;:**7A0<:77<?**.:8:978788C**<+303>CE**)*23..A?C7*++0<+*+0+29A<?99+
@M03152:184:000000000-AWYW1:1:2106:24208:7699 1:N:0:TCGCCTTAATACCTGT
AAGCTCGTAGTTGAATTTCGGACCTGGCTGGGTGGTCTTGCCGCAAGGTAAGCACTGCTCTGGTCGGGTCTTTCTTTCTGGAGCTCTTGCGTGCTCTTAACTGAGTTCGCAAGTTGATCCAGGACTTTTACTTTGAAAAAATTAGAGTGTTTAAAGCAGGCTTACTCTTGAATACATTAGCATGGCATAATAGAATAGGACTTTGTTTCTATTTTGTTGGTTTTTAGGACCGCAGTAATGTTTAATAGGGTTAGTTGGGTGGAATTTTCGGGTGCCAAGGAATTCACGCTTAATAGGTATA
+
CCCC<FGGGGEGGGGGGGGGE77BEEFGG@;CFGGGFFGGGG7@6CC@EFEF9<@,FEC,C<EGGG>CEFGG,6EFEG9EDEFF<FGGEA7>:BF9ECF<CFF9CE,C?FEGGCEF<<?A@9<BDGGFGCGGFFEFAFGF+,6FFDFGCDFC?CFCCG<+C,AAD,,3,>,@3=,7,C,,3,@,,,@D8D,;E==;F>3@FFFCC7,6>@@FAFF,DD6,A8D*:DC6,D*=*444=1CF,,=C8E7=77)2*:C++7*BCEG99?+<+7=5E)**29>**0+*3++**.//37:?6+09+
@M03152:184:000000000-AWYW1:1:2106:11750:7712 1:N:0:TCGCCTTAATACCTGT
AAGCTCGTAGTTGAATTTCGGACCTGGCTGGGTGGTCTTGCCGCAAGGTAAGCACTGCCTCTGGTCGGGTCTTTCCTTCTGGGGAACCTGTGTGCCCTTAATTGAGTGCGCAGGGGATCCAGGACTTTTACTTTGAAAAAATTAGAGTGTTTAAAGCAGGCTTTCGCTTGAATACATTAGCATGGAATAATAGAATAGGACTTTGGTTCTATTTTTTTGGTTTCTAGGCCCGAAGTAATGTTTAATTGGGTTAGTTGGTTGGAATTTCCGGGTGTCAAGGAACTCCAGTACCTCGCTTTAA
+
C@CCCGGGEGGGGGGGGGGGGGGGGGGGGGGGGGGGGGGGGGGGGGGCGGGGGGFGGGGGGGGGG9FGGGGGGGGGGGGDGGGEGDFGGGGFG?GEFGGCGFFDFFEEC+C+>EGG>EFGDCF7AEFGFAEEG9A<9,?EGGFCD9DGGGFFFGDDA8FFGGFGG+>CC7F<FFFEFGGCCCGFCF@EGDDGFGFGGGGCFGBFCFCF,D9BFGG9>E55;FFCC,>,,<;5E8C8+:1:+>:7:C+202)*3=E;+6A8>5++0<++*1*/19)2<F6+2*27+2<6+*++0**2*:C:9
@M03152:184:000000000-AWYW1:1:2106:15678:7783 1:N:0:TCGCCTTAATACCTGT
AAGCTCGTAGTTGAATTTCGGGATCAATACGTCGGTCGTGCCTCGGTACGTACTAACGTCATTGATTTCTCCCTTCTGACGAGCCGTGATGTCATTAGTTTGGTGTTACGGGGAGTCAGGACTGTTACTTTGAAAAAATTAGAGTGTTTAAAGCAGGCAATCGCTCGAATACATTAGCATGGAATAATGAAATAGGACGTTCGAACCTATTTTGTTGGTTTCTAGGATCGACGTAATGATTAATAGGGATAGTTGGGTGGAATTCTCGGGTGCCAAGGAACTCCAGTCACTCGCCTTAATT
+
CCCCCGGGGGGGGGGGGGGGGGGGGGGGGGGGGGGGGGGGGGGGGGGGGGGGGGGGGGGGGGGGGGGGGGGGGGGGGGGGGGGGGGGGGGGGGGGGGGGGGGGGGGGGGGGGGGGGGGGGGGGGGGGGGGGGGGGGGGGGGGGGGGGGGGGGGGGGGGGGGGGGFGCFFFFGGGGGGGGGGGGGGGFFFGGGGGCEFGGGGGECGGGGGG?FGGGGGGGGGGGGGGFEF5BEEGGFGFGGGGGGGGGFGGFF9ECCCEG*89:FCEC53EGGGCFFGF>7C+<DFGGGGFGGGG5=E?FG+
@M03152:184:000000000-AWYW1:1:2106:20748:7852 1:N:0:TCGCCTTAATACCTGT
AAGCTCGTAGTTGAATTTCGGGATTAATTTATTGGTCGTGCTATTGTACGTACTGGTATTATTGATTCCTACCTTCTGACGAACCATGATGTCATTAATTTGGTGTCATGGGGAATCAGGACTGTTACTTTGAAAAAATTAGAGTGTTTAAAGCAGGCTCACGCTTGAATACATTAGCACGGAATAACGAAATAGGACGTTTGTTTCTATTTTGTTGGTTTCTCGGATCGACGCAAGGATTTATATGGATAGTTGGGTGGAATTCTCGGTTGCACAGGATATCAAGCCACTCGCTTTAATC
+
A6CC-CFC@6@EFDFGC6CFGG>FFE<EF9<<F<EFGBFGGECF<,F<@DEE,,C@FCGGCCC6EFCGGGFF<EFAEA@E@,+6@6CCFFAFFFCE9<D<FCCF,C=FGGG,?=:EF,,CC4,CCF9FFFG<,5,,94BF,,<FFG<FFC5?E9<E<:F,,:<E+=D<=F958EF9B,9A+@:8DF>D+633@DFDDE@<+3+38@FFACFCCCFFE53:<9,,**>>>88*1=8***04,14=:,4++21+>@?C5**1*22:+9+*12;3/**22>4++3:*+++2*0<;*/*:/+2+2
@M03152:184:000000000-AWYW1:1:2106:15348:7911 1:N:0:TCGCCTTAATACCTGT
AAGCTCGTAGTTGAATTTCGGGACCAATTTGTTGGTCGTGCCTCGGTACGTACTGGTATTATTGGTTTCTCCCTTCTGAAGAACCTTGATGTCATTAATTTGGTGTCTTGGGGAATCAGGACTGTTACTTTGAAAAAATTAGAGTGTTTAAAGCAGGCATACGCTTGAATACATTAGCATGGAATAATGAAATAGGACGTTTGATTCTATTTTGTTGGTCTCTAGGATCGACGTAATGATTAATAGGGATAGTTGGGTGGAATTCTCGGGTGCCAAGGAACTCCAGTCACTCGCCTTAATT
+
CCCCCGGGGGGGGGGGGGGGGGGGGGGGGGGGGGGGGGGGGGGGGGGGGGGGGGGGGGGGGFGFGGGGGGGGGGGGGGGGGGGGGGGGGGGGGGGGGDFGGGFGGGGGGGGGGGGGGGGGGCFGGGGGGGGGGGGGGGGGGGGGGGGGGGGGEGFGDGFGGGGGCFGGGGFCGFGFAF=FFGGGGG=@EGGGGGGCAFGGGGGFGGGGGGGGG;FGG>GAFFGGGG6CFCCECEFGFCFFGGGGGGFGGGFGGC?8CCG7CCFGGFDECD=DECCC*).=:8=6<<@E7FF:;<):EFCC+
@M03152:184:000000000-AWYW1:1:2106:28703:7970 1:N:0:TCGCCTTAATACCTGT
AAGCTCGTAGTTGAATTTCGGGATTGGGATATATCGATCGTGCCTTTAGGGGCATGAAACGGTGTGTAGCCAATTTCTCACCTTCTGGTGAGTCGGGATGCTCTTGGGTGCTTCGATGAATCAGGACCTTTACTTTGAAAAAATTAGAGTGTTTAAAGCGGGCATTTTTGCCTGAATACATTAGCATGGAATAATAAAATAGGACGATGGTTCTATTTTGTTGGTTTTAGGACCACGTAATGATTAATAGGGATAGTTGGGTGGAGTTCTCGGGTGTCAAGGAACTCCAGTCACTCGCCTT
+
CCCCCGGGGGGGGGGGGGGGGGGGGGGGGGGFFGGG<AFEFCGGGGFFCFGDGGGGGGGGGGGFGGGGGGGGGFGGGGGGGGGGGGG9<CFGGGGGGEGCFGGE<FGGGEGGGGGGAGGCFGGC,BFGGGGAAFGGAEFCF,CFGGDGGFFEGEFGFBEFGGGGGGGGGGFGF<FFGGGCEEGFDCFCCFCGGGFGGGCFFFGGGDFEGDGEFGFFF@C9DEC5EFGGFF,5<;88C?,;=F9C73AFFF;**=:E+<9+:BC57*<?1A9D53*7*09<+30CGFFGGFC++2:CEGDEE
@M03152:184:000000000-AWYW1:1:2106:23796:8073 1:N:0:TCGCCTTAATACCTGT
AAGCTCGTAGTTGAATTTCGAACCTGGTCGGGCGGTCTGCCTATTGGGTACGTACTGTCTGGCTGGGTTCTACCTCTTGGTGAGCCGGCATGCCCTTAATTGGGTGTGTTGGGGAACCAGGACCTTTACCTTGAGAAAATTAGAGTGTTCAAAGCAGGCCTTTGCCTGAATACATTAGCATGGCATAATAAAATAGGACGTGCGGTTCTATTTTGTTGGTTTCTAGAGTCGCCGTAATGATTAATAGGGATAGTTGGGTGGAATTCTCGGGTGCCAAGGAACTCCAGTCACTCGCCTTAAT
+
CCCCCGGGGGGGGGGGGGGGGGGGGGGGGGGGGGGGGGGGGGGGGGGGGGGGGGGGGGGGGFGGGGGGGGGGGGGGGGGGGGGGGGGGGGGGGGGGGFGGGGGGGGGGGGFGGGGGGFGGGCFGGGGGGGFFGGG?C@FGGGGGGGGGFGFFGGGGGGGDGGGGCC<FGFGCGFGGGGGGGGGGGGGGGGFGFGGFFGFGFCGGGGCGD9FGGGGGGGGGFFGFGGGFGGGGGGEGECFCGGGCC+<CFC>CG9EC6=C8EFGCCCGG*:5FGG9CF>3:CGF7880<CFE@9CDE=E=F9
@M03152:184:000000000-AWYW1:1:2106:9506:8113 1:N:0:TCGCCTTAATACCTGT
AAGCTCGTAGTTGAATTTCGGGATCAATTTGTTGGTCGTGCCTCGGTACGTACTGGCATTATTGGTTTCTACCTTCTGAAGAACCTTGATGTCATTAATTTGGTGTCTTGGGGAATCAGGACTGTTACTTTGAAAAAATTAGAGTGTTTAAAGCAGGCATACGCTTGAATACATTAGCATGGAATAATGAAATAGGACGTTTGATTCTATTTTGTTGGTTTCTAGGATCGACGTAATGATTAATAGGGATAGTTGGGTGGAATTCTCGGGTGCCAAGGAACTCCAGTCACTCGCCTTAATA
+
CCCCCFGGGGGGGGGGGGGGGGGGGGGGGGGGGGGGGGGGGGGGGGGGGGGGGFGGGGGGGGGGGGGGGGGGGGGGGGF9FGFGGGGGFGFFGGGGGGGGGGGGGGGGGGGGGEGGGGGGGFGGEGGGGGGGGGGG?FGGGCFGDFGGGGGGDEFFGGGGGFFGGGDGCCEGGGGFGGGGFG8DGGGGGGCGFEDDFGGEGGGGGGGGGGGGGFGGGGGGGCGGGGCGCE558>>DEGGGGGGC:FFGGFAFGFFC=GEC>C9FCC+2*=FD=CF*/5;FGGGFCFGEE?G9CC3=G6:<+
@M03152:184:000000000-AWYW1:1:2106:13149:8186 1:N:0:TCGCCTTAATACCTGT
AAGCTCGTAGTTGAATTTCGGAATGCGTAGGTCAAAGCTCGTCCTTGTGGCGTGGCTGGACAGACGTTTCCTATCTTCCGTTAGTGGGGTCAAACTCGCTACGGATCATTTACTTTGAAAAAATTAGAGTGTTCAAAGCAGGCGCAACCTTGCCATTGAATATTACAGCATGGGATAATAGAATATGACGTTGGTCTTATTTTGTTGGTTTCTAAGGCTGATGTAATGATTAATAGGGATAGTTGGGTGGAATTCTCGGGTGCCAAGGAACTCCAGTCACTCGCCTTAATCTCGTATGCCG
+
CCCCCCGGGGGGGFGGGGGGGEGGGGGGGGGGGGGGFFDGGFGGGGFGGGFGEGEFGGFFGGGGGGGGGGGFFGGGFFGEFGGDGGGGGGGGGGGGF:FGGDFGGGGGGGGGGGGGGCFGGGGG?FFFFGGGGGGDFFCGEDEGGGGGGGGGCECFG9FFDFCGEGAFCFEFCG7@<<FFFCFFEGGGGGECF,3DFGGGDGF;FGGFGBEGGGDDFFFG,?9CFC9BCGGG@;FC6CG66C<FGDCEE=>?CGCGF*;8CCECFC*:9:;<?9<FEF0A<97CCEGF38CGC*17667C5
@M03152:184:000000000-AWYW1:1:2106:10512:8200 1:N:0:TCGCCTTAATACCTGT
AAGCTCGTAGTTGAATTTCGGGATCAATACGTCGGTCGTGCCTCGGTACGTACTAACGTCATTGATTTCTCCCTTCTGACGAGCCGTGATGTCATTAATTTGGTGTTACGGGAAGTCAGGACTTTTACTTTGAAAAAATTAGAGTGTTTAAAGCAGGCAATCGCCCGAATACATTAGCATGGAATAATGAAATAGGACGTTCGGACCTATTTTGTTAGTTTCTAGGATCGACGTAATGATTAATAGGGGTAGTTGGGTGGAATTCTCGGGTGCCAAGGAACTCCAGTCACTCGCCTTAATC
+
A<8@<@FG@DFAGFGGGGGGGG7@FCFEGFGFEFCCFEBFGDGE@BFEEGFG7FGECFGDECFGFGDEC<,ED,@FG<CE@::>6>6@=FEFFGFF,CC5CE?C4:CFCB::FFC9,<FGGG,,59F5,CFE,BE??C<4CF9AFGEEF9,CD9FF=FC@CF7+CF:@+C+EFC<=BDC;,>@DFEGG9CCCFGG:97<3@<<B>E:F,>7@;FGGG;E6,?C9>9,;?E**=EF@FFCEF999@+<=*2=5<EGCGCE*200+7C<=DC;)*9CCFFFG6827089<C?FG=<5EE67++
@M03152:184:000000000-AWYW1:1:2106:18552:8295 1:N:0:TCGCCTTAATACCTGT
AAGCTCGTAGTTGAATTTCGGGGTCAGTAGGTCGGTCGTGCCAACGGTATGAACTGGCCTCACTGATTCCTCCCTCTTGTAGAACCGTGATGCCATTAACTTGGTGTTGCGGGGAAACAGGACTGTTACTTTGAAAAAATTAGAGTGTTTAAAGCAGGCTAACGCTTGAATACATTAGCATGGAATAATGAAATAGGACGTCGATCTTATTTTGTTGGTTTCTAGGGTTGACGTAATGATTAATAGGGATAGTTGGGTGGAATTCTCGGGTGCCAAGGAACTCCAGTCACTCGCCTTAATC
+
CCCCCGGGGGGGGGGGGGGGGGGGGGGGGGGGGGGGGGGGGGGGGGGGGGGGGGGGGGGGGGGGGGGGGGGGGGGGGGGGGGGGGGGGGGGGGGGGGFGFGGGGGGGGGGGGGGGGGGGGFGGGGGGGGGGGGGGFDBFGGGFEGGGGGGGGGCGGGGGGGGGGGGGGGGGGGGGGGGGGGGGGGGGGFGGFFGGGFCCC>FE<FGGGGGGGGCGGGCEGGFGG+CCFF:CE=GGGGGCFG7=<F7E=CFFFFG7F*:8E>FGG+CF55CE)A<26C3;6:80*<+ACFFFGGGDGD+::+
@M03152:184:000000000-AWYW1:1:2106:10589:8336 1:N:0:TCGCCTTAATACCTGT
AAGCTCGTAGTTGAATTTCGGGATCAGTATGTTGGTCGTGCTTCGGTACGTACTGTCATTACTGGTTTCTTCTTTCTGAAGAACCTTGATGTCATTAATTTGGTGTCTTGGGGAATCAGGACTGTTACTTTGAAAAAATTAGAGTGTTTAAAGCAGGCATACGCTTGAATACATTAGCATGGAATAATGAAATAGGACGTTTGATTCTATTTTGTTGGTTTCTAGGATCGACGTAATGATTAATAGGGATAGTTGGGTGGAATTCTCGGGTGCAAAGGAACTCCAGTCACTCGCCTTAATT
+
CCCCCGGGGGGGGGFGGGGGGGGGGGGGGGGGGGGGGGGGGGGGGGGGGGGGGGGGGGGGGGGGGGGGGGGGGGGGGGGFGGGGGGGGFGGGGGGGGGGGGGGGGGGGGGGGG7FGGFGGGGGGGGGGGGGGGGGFCGGGGGGGGFGGGGGGGGGGGGGGFFFGGECFCABFGGGGG8CFGFGGGGGGCFCFFFE8,DFCFGE,@FFEAFGGGCGCCFGGF9DCF,6EE5B5;EGDFG7,=D=F7FF6,A/6BEF6CGGGGEEGCFF7C*;CE*7:+).*2?F*<<9++1C+195C53*A+
@M03152:184:000000000-AWYW1:1:2106:5624:8337 1:N:0:TCGCCTTAATACCTGT
AAGCTCGTAGTTGAATTTCGAGATCAGTACGCTGGTCGTGCCTTCGGTATGCACTGGTGTCACTGGTTTCTCCCTTCTGAAGAACCGTCATGTCATTAAGTTGGTGTGGCGGGGAATCAGGACTGTTACTTTGAAAAAATTAGAGTGTTTAAAGCAGGCTCGCGTTTGAATACATTAGCATGGAATAATGAAATAGGACGTTTGACCCTATTTTGTTGGTTTCTAGGATCGACGTAATGATTAATAGGGATAGTTGGGTGGAATTTTCGGGTGCCAAGGAACTCCAGTCACTCGCCTTAAT
+
CCCCCGGGGGGGGGGGGGGGGGGGGGGGGGGGGGGGGGGGGGGGGGGGGGGGGGGGGGGGGGGGGFGGGGGGGGGGGGGGGGGGGGGGGGGGGGGGGG9EGCFGGGGGGGGGGGGGGGGFGFGE<FFGGGGGGEFGGGGGGD=FADDFGGGGGCFGDFGECCFGEFGEFG,,>EFFFCF9,>,DC>EFEGCGGGGGF<FGGGGEGGGGGDGGGF9FGG5EGGFGD9?FFCG5=**/5*0<C9+AFF+CC*7*<FG9F5ED58+<<7+3>**/*>C767@F?6E:+0+<CFGFCFD=5=*++
@M03152:184:000000000-AWYW1:1:2106:19780:8339 1:N:0:TCGCCTTAATACCTGT
AAGCTCGTAGTTGAATTTCGGGGTTAGTAGATTGGTCGTGCCTCCGGTATGCACTGGTCTTACTGATTCCTCCTTCCTGATGAACCGTAATGCCATTAATTTGGTGTTGCGGGGAAACTGGACTGTTACTTTGAAAAAATTAGAGTGTTTAAAGCAGGCTAACGCTTGAATACACTAGCATGGAATAATGAAATAGGACGTTCGATCCTATTTTGTTGGTTTCTAGGATTGACGTAATGATTAATAGGGATAGTTGGGTGGAATTCTCGGGTGCCATGGAACTCCAGTCACTCGCCTTAAT
+
C<A<CFEF;DECFFCFFFGFGGGEFG@;CFFGEF9EFFFEGC<FDEGEG@EFFGFGCFFGGGGGGGFCACGGGGGGGGGFC,9EFGCGC7DCCFCFCGGGD<EFGGGEGGDE7>@@AFFGGCFFGEGFCGFFGF<<?E=FGGDGAFFGGGGG,<?=FFGG,=<=:F>FF7FFFGCFFGFGGGGFGGEFFC,@,@FGGAFEGDC:AFGDGCFFF9@BB65BCCCFGDCCFF6AFEEFC7+=CC9+;<@F66AFFFFFD5EGCC+<C?0+1A*9E<D*+08+08<:<6<EC=000*)2AE*23
@M03152:184:000000000-AWYW1:1:2106:19819:8351 1:N:0:TCGCCTTAATACCTGT
AAGCTCGTAGTTGAATTTCGGGGTCAGTAGGTCGGTCGTGCCAACGGTATGAACTGGCCTCACTGATTCCTCCCTCTTGTAGAACCGTGATGCCATTAACTTGGTGTTGCGGGGAAACAGGACTGTTACTTTGAAAAAATTGGAGTGTTTAAAGCAGGCTAACGCTTGAATACATTAGCATGGAATAATGAGATAGGACGTCGATCTTATTTTGTTGGTTTCTAGGGTTGACGTAATGATTAATAGGGATATTTGGGTGGAATTCTCGGGTGCCAAGGAACTCCAGTCACTCGCCTTAATT
+
CCCCCFGEFGFFCFGGGGGGGGGGGGGGGGGGGGGGEGGECGGGGGGGGGGGGGGGFGGGGGGDDGGGGGGGGGGGGGGGGFFGFFE?FCEEGGCECECEFFFFFGFGGD@EDGEGGGGGG8B<E<FFGGFF9FGDFDDDFFFGGGGFFGGGCFGFGFGG?CCGGGDGCFGFGCFGDFCCF:FFGGGFFEFFGFGFC9BFGEGCEGGGGCFGGFGF7FGGFGF9CC5<9:<C8;BC:=?EG79<++=6?F5+<<?7*:C>ACFC+<CC5*;C85DFD).*::<FC6C?+/<C/CDGD9*3+
@M03152:184:000000000-AWYW1:1:2106:13760:8356 1:N:0:TCGCCTTAATACCTGT
AAGCTCGTAGTTGAATTTCGGAACAGGGAGACGTTGGTCGGGCGTATGCTCTGTACCAGCTCTCCCGTTCTCCCTATGGGATACTCACCTCTACCCTTAATTGGGCGGAGGTAAAAGCGCTGCACAGTGGGGGCAACTCTGCTGCGCAGCGTGGAGTTCCCCTTCGTTTACTTTGACTAAATTAGGCTGTTCCAACCAGGCAACAAAGAGCCTTGAATACTACAGCCTGCGATAACGGAAAACGATCTTGCTTCTTATTTCGTTGCTTTCTGGCGCCCAAGTACTGATTCATAGGGATCGT
+
C98CCGGGEGGGEFGGGGGGDEEEGFG,6FECFFGFGGGC7+C7FGDGGGGGFGEFGGGGGFGGGGGGGGFGGGGGGG<F<FGGGGAFF<FE,FCFCF<?FE<,CFFD7:F?9?<9EE+FCFG8FFEGAFF++F:3B>D<=FG8FF:+@F7>3*@<FF@B>,>CFFFEF7F<FF,@,@,<,@,2:F,88CGG,@B,*4*4FGG7+=*??C@FFF79+?CEFC92<?**=*:8;EGF*1/:50C=)/**++*+3<?F+C79C*2*0*+0*<+*+0)97)0*:2+*+++++/+0+0*6*2*::
@M03152:184:000000000-AWYW1:1:2106:27003:8370 1:N:0:TCGCCTTAATACCTGT
AAGCTCGTAGTTGAATTTCGGGATTGGGATATATCGATCGTGCCTTTAGGGGCATGAAACGGTGTGTAGCCAATTTCTCACCTTCTGGTGAGTCGGGATGCTCTTGGGTGCTTCGATGAATCAGGACCTTTACTTTGAAAAAATTAGAGTGTTTAAAGCGGGCATTTTTGCCTGAATACATTAGCATGGAATAATAAAATAGGACGATGGTTCTATTTTGTTGGTTTTAGGACCACGTAATGATTAATAGGGATAGTTGGGTGGAATTCTCGGGTGCCAAGGAACTCCAGTCACTCGCCTT
+
CCCCCFGGGGGGGGGGGGGGGGDGGGGGFFGGGGGGEGGGGGGGCFGFGGGGGCFFFCFFGDGGGGGGGGGGCGGGGGGGGGGGGGGGGGCF<FEGGGGGGEGAFGGF:FGGGGGGFFGGGGGGGCEDFGGGGGGGGFGEBFCGFGG9BEFF,BA<FCGFCEGGGGGGDCFGGFGGGGGGGGG9FCFC?DGF>CGFGFGCGDDFFGG7:>2?CFFDECFFF6BFE1=FGFGDFCFFCC6C59CFG9CFEFFD?FG6>:2C5E>5/0B6+=E7;3CD57*<5:77CEGGGF9<C>FFF=<EE
@M03152:184:000000000-AWYW1:1:2106:17656:8410 1:N:0:TCGCCTTAATACCTGT
AAGCTCGTAGTTGAATTTCGGGATCAATACGTCGGTCGTGCCTCGGTACGTACTAACGTCATTGATTTCTCCCTTCTGACGAGCCGTGATGTCATTAGTTTGGTGTTACGGGGAGTCAGGACTGTTACTTTGAAAAAATTAGAGTGTTTAAAGCAGGCAATCGCTCGAATACATTAGCATGGAATAATGAAATAGGACGTTCGAACCTATTTTGTTGGTTTCTAGTATCTACGTAATGATTAATAGGGATAGTTGGGTGGAATTCTCGGGTGCCAAGGAACTCAATTCACTCTCCTTATTC
+
CCCCCGGGGGGGGGGGGGGGGGGGGGGGGGGGGGGGGGGGGGGGGGGGGGGGGGGGGGGGGGGCDFGFGGGGGGGFGGGGGGGGG:BCFGCGGFEFGGGGGGGGGGGGGGDDGCFGGGFG<FF<FGFGGGGFFFGGGDGDFGGGGGGGGGGGGGGGDCFGGGDFGGGG7AFFECFFFG>EF7:DCGAEDFFFG>E,>FCCFGGGFGEG8FGGG9BFGDEFGGG=C,?CG+2CEEC5CE7C9;+9@+<6?E;7EGG?EGGGG+:EFGCE35EDE<72A0567?F*++32+1<<+2>FGG:++
@M03152:184:000000000-AWYW1:1:2106:4646:8412 1:N:0:TCGCCTTAATACCTGT
AAGCTCGTAGTTGAATTTCGGACCTGGCTGGGTGGTCTTGGCTCACGGCAAGCACTGCCTCTGGTCGGGTCTTTCCTTCTGGGGAACCTACGTGCTATTAACTTAGTGGGCAGGGTATCCAGGACTTTTACTTTGAAAAAATTAGAGTGTTTAAAGCAGGCTTTCGCTTGCATACATTAGCATGGAATAATAGAATAGGACTTTGGTTCTATTTTGTTGGTTTCTAGGACCGAAGTAATGATTAATAGGGATAGTGGGTTTGAATTGTCGTGTGCCACGGAACTCCACTCCCTCTACTTAA
+
@CCC-;FF;DBD9EEFFGFGGGG@FG,CEBF7EC7FFG,CCFC<FG@,7@FDFC8EFFGGGGGCFFGGG@@FECC<69CF<CFG7FG7F,C,C<=@,EFFGDDC<CCF8,=EC+4,BFF,<,,9DFGEFAGEFFG,CCEFC<FFFCFGFEAF9F9FFG?7C8D8,++@:=+7@CCFGAFFGGGFCGC=,@DF<>CFG:CGGC9FC7F*@FDF,DDEFE6,;*:D,>292:*=/**;B@CCCF7EGFEF+*.6*+1+*=41*32;+<4A7=E*;*2:F*)***2*0<+*+)***0*++22+0
@M03152:184:000000000-AWYW1:1:2106:19773:8439 1:N:0:TCGCCTTAATACCTGT
AAGCTCGTAGTTGAATTTCGGGATCAATACGTCGGTCGTGCCTCGGTACGTACTAACGTCATTGATTTCTCCCTTCTGACGAGCCGTGATGTCATTAATTTGGTGTTACGGGAAGTCAGGACTGTTACTTTGAAAAAATTAGAGTGTTTAAAGCAGGCAATCGCTCGAATACATTAGCATGGAATAATTAAATAGGACGTTCGGACCTATTTTTTTAGTTTCTAGGATCTACGTAATGATTAATAGGGATAGTTGGGTGGAATTCTCGGGTGCCAAGGAACTCCAGTTACTCGCCTTAATT
+
CCCCCGGGGGGGGGGGGGGGGG@FGGGGGGGFGGGGGGGGGGGG:FGFGGGGGGEFGEFGGGGEFFGGGG<FGGGGG9FFC@FGGGGGCCEGGFGGDFFGGCFG<FE<FCFGEEEGGGGF=CFFGGAF?FGB?FE<FGGGGGFGFGGGGCGGGG?FGGDAFFFFEGEGF?<,,@@F>CFCEFFCFGGG99E;B@9EFFGGGCG@FGGCEGGGG,1C@CFGG,;;>9:?E+?9;FFC>:<EF9CEC7666F5CCF+<***2*<9F0<+/5/;38>F4:;)?CGFFG@F+:@EGE35CAC*9+
@M03152:184:000000000-AWYW1:1:2106:3515:8481 1:N:0:TCGCCTTAATACCTGT
AAGCTCGTAGTTGAATTTCGGGGTCAGCAGGTCGGTCGTGCCACTGGTATGTACTGGCCTTGCTGATTCCTCCCTCTTGACGAACCGTAATGCCATTAATTTGGTGTTGCGGGAAATCAGGACTGTTACTTTGAAAAAATTAGAGTGTTTAAAGCAGGCTTAAGCTTGAATACATTAGCATGGAATAATGAAATAGGACGTTCGCTCCTATTTTGTTGGTTTCTAGGATTGACGTAATTATTAATAGGGATCGTTGGGTGGAATTCTCGGGTGCCAAGGAACTCCAGTCACTCGCCTTAAC
+
BCCCBEFGGG7FFFGAEFGG@FBFGGGGFFCFGGDFCCFEGG9FC<DGFGGGEFGDFGGGGEGGDGGGGGGGGGGGGEFCGGGEFFGFG@FFGFGGGA9FEFFFFGC7FFC7::F,B?,?8,?EE?F9E,CEF9FEE8:F<?<FAA<5C<F9,,CDBF@D8DAFD,CFGGA=>BAF9,FFAEFCGCDC@D;D>C;EEFG7C:D:**@E6,<;,;;>FDGGGF9CFC9BFG>9E:EC5/2+4C1+;E776*.*/0=@**4*38+3<+:C**19*79*+)0*0A?F6C+:9*0<+795CE=C+
@M03152:184:000000000-AWYW1:1:2106:12326:8488 1:N:0:TCGCCTTAATACCTGT
AAGCTCGTAGTTGAATTTCGGGATTGGGATATATCGATCGTGCCTTTAGGGGCATGAAACGGTGTGTAGCCAATTTCTCACCTTCTGGTGAGTCGGGATGCTCTTGGGTGTTTCGATGAATCAGGACCTTTACTTTGAAAAAATTAGAGTGTTTAAAGCGGGCATTTTTGCCTGAATACATTAGCATGGAATAATAAAATAGGACGATGGTTCTATTCTGTTGGTTTTAGGACCACGTAATGATTAATAGGGATAGTTGGGTGGAATTCTCGGGTGCCAAGGAACTCCAGTCACTCCCCTT
+
C<BCC9FGEGGFGGGG<FCAFG7CFGFEEGGGGFD@FFCFFGC8@FDEFFFEG7F<CEFFGGGDGGGCGFE<EFFFDGCGCFGGGGGFGCCFFFC=E:FFGFFFGGAFGEGEGGEFFGGGGGFFGC7=FGGGA,9FFAEEG<+BE?FF9EFFFFGA9FFEGGGEGFFFC+CCFGD8C,@@FGFGFFF9?BFF9EGF9=CCGGFGGGGC>7D>DGFGGFFGGGGGGGGG?<CCF>FGCFDC5<9C>FC@99=C9FF6+=B+8EE8=+C?FDED557CC?=+**79*3@EFFC3+:>3*1>FC
@M03152:184:000000000-AWYW1:1:2106:21188:8512 1:N:0:TCGCCTTAATACCTGT
AAGCTCGTAGTTGAATTTCGGGGTCAGTAGGTCGGTCGTGCCACCGGTATGAACTGGCTTCACTGATTCCTCCCTCTTGTAGAACCGTGATGCCATTAATTTGATGTTGCGGGGAAACAGGACTGTTACTTTGAAAAAATTAGAGTGTTTAAAGCAGGCTAACGCTTGAATACATTAGCATGGAGTAATGAAATAGGACGTCGATCTTATTTTGTTGGTTTTCTAGGGTTGACGTAATGATTAATAGGGATAGTTGGGTGTAATTCTCGGGTGCCAAGGAACTCCAGTCACTCGCCTTAAT
+
CCCCCGFFEFFGDFFGGGGGGGGFGFGGGGGGGGFGGGGGGGGGGGGGGGGGGGGAFGGGGGFGGFGGF9FGFGGGGGGGGGEED,@FGEFGGFG<FCFGFGG9FFGFFF:CECFGGGFEGFGGGGGGGFAFE9FDDFEGGCGFFG,EFGGGGFAFGFGDFGGGDFGGGGG,><@CF;C9FGGG@GGCFCFFAE99FEFGGEG7<FFC9CGGGFGGDDC>CCCF7E?CCF>C6BC=EF9FFDC+CC76C6A:@@:<6CEG:<@CC03+<C5>=34:+.87?EDGGC6<0*+:+77:AE4:7
@M03152:184:000000000-AWYW1:1:2106:22378:8552 1:N:0:TCGCCTTAATACCTGT
AAGCTCGTAGTTGAATTTCGGGGTCAGTAGGTCGGTCGTGCCACCGGTACGTACTGGCTTCACTGATTCCTCCCTCTTGCAGAACCGTGATGCCATTAGTTTGGTGTTGCGGGGAAACAGGACTGTTACTTTGAAAAAATTAGAGTGTTTAAAGCAGGCTAACGCTTGAATACATTAGCATGGAATAATGAAATAGGACGTTGATCTTATTTTGTTGGTTTCTAGGATTGACGTAATGATTAATAGGGATAGTTGGGTGGAATTCTCGTGTGCCATGGAACTCCAGTCACTCGCCTTACTT
+
CA@@CGGEGGFGGG9FAFFFGGGGGGGGGGGGGGGGGEGGGGGGGGGGGGGGFFGGGFGGGGGCFFGGGGGGFGFGGGGGCD9FFFGGFGGGGGAEFCFFFFGGGGGDAFGDDE=FFEBD@FGFGGFGGG,FD?FGF@EG<FGGFGGGAE,CDCFFFGGGG<@FFEGGGGGGGFFFFGGGGFGGFGD;DF@FBGGGGG7:*CFFGFC,;FGGFGGGC8:FC<C9++?C+2BF*;58=C+<:9+A7F6:66=CE7?68CC*/+<EFCGG*:;5<:C*<)9CCCF*2+<@77++:7)*:?*2+
@M03152:184:000000000-AWYW1:1:2106:24204:8581 1:N:0:TCGCCTTAATACCTGT
AAGCTCGTAGTTGAATTTCGGGGGCATTCAGGCCAACGCTCGTCCTTGTGGCGTGGCTGGGTCTGGGCTTCCTACGTTTGGATAGTGGGCAACCGCTTCCAATCATTTACTTTGAAAAAATTAGAGTGTTCAAAGCAGGCGTAACCTTGCCATTGAATATTACAGCATGGGATAATAGAATATGACGTTGGTCTTATTTTGTTGGTTTCTAAGGCTGATGTAATGATTAATAGGGATAGTTGGGTGGAATTCTCGGGTGCCAAGGAACTCACGTCACTCGCCTTAATCTCGTATGCCGTCT
+
CCCCCGGGEGGGGGGGGGGGDEGGGGGGFGGFGGGG-FGGGGGGGGGGGGGGGGDGGGGGGGGGFGCFFFCFGDGGGFGFGEGGGGGGGGGGGGGFGEGGFFGGGGGGAGGGGGGGGGGGFGCFFFGGCFGGGGFF<DFEGG>FGGGGGGGGGGGGGFFGE<ECFGDCFGGGGGFCGFFFGGGGGGDGGG7>DFGCGGGFCGGFGGGGGGGGGGD:BFGEGGGFGFGGGFGG7EG6CF6CF9FEGCCFFFF7EFGF=FC>?+@CFGFF4?+**9C35*0AEEDD<9:<<=7E*9C?2CGE5
@M03152:184:000000000-AWYW1:1:2106:10866:8692 1:N:0:TCGCCTTAATACCTGT
AAGCTCGTAGTTGAATTTCGGGGTCAGTAGGTCGGTCGTGCCACCGGTACGTACTGGCTTCACTGATTCCTCCCTCTTGCAGAACCGTGATGCCATTAGTTTGGTGTTGCGGGGAAACAGGACTGTTACTTTGAAAAAATTAGAGTGTTTAAAGCAGGCTAACGCTTGAATACATTAGCATGGAATAATGAAATAGGACGTTGATCTTATTTTGTTGGTTTCTAGGATTGACGTAATGATTAATAGGGATAGTTGGTTGGAATTCTCGGGTGCCAAGGAACTCAAGTCACTCGCCTTAATT
+
CCCC@FGGFGGGGGGGFGGGGGGGGGGGGGGGGGGGGGGGGGGGGGGGGGGGGGGDGGGGFEGGGGGGGGGFGGGGFGGGGFFEFFCCFGGGGGEFGGFFFGGGGGGGGGGGGGGGGGC<BEFFGGFFGFGGGGDFG8CFCFFFG9=FGGGG9>FGG7>@FFFGGGGCGGGGGAFFGGGFFGGGGGG9FGCFFFDFBEGE<:,<@FFFBFFCF<FGGGGGG9CFDFGGG*2>/CFGG7?CC944+>C6CC;CEC9A*12*<++<+<9*>58);<FCF3@*2+<*++3A+8<E87D7*2:++
@M03152:184:000000000-AWYW1:1:2106:28062:8700 1:N:0:TCGCCTTAATACCTGT
AAGCTCGTAGTTGAATTTCGGGATCAATACGTCGGTCGTGCCTCGGTACGTACTAACGTCATTGATTTCTCCCTTCTGACGAGCCGTGATGTCATTAATTTGGTGTTACGGGGAGTCAGGCCTGTTACCTTGAAAAAATTAGAGTGTTTAAAGAAGGCAATCGCTCGAATACATTAGCATGGAATAATGAAATACGACGTTCGAACCTATTTTGTTGGTTTCTAGGATCGTGTTAAAGAATAATAGGGATAGGTGGTTGGAATGCTTGGGTGCCAAGGAAATCCAGTCACTTGCCTTTATC
+
CCCC@FGCCDFFGGGGGGGGGCFGFGGFG@FGGGGEGGECCFGCEEFG>FGFGFFGGGEFFGFFFFGGAEFDCEF8FCCGGGGGGGFF<8CF99F5?EGGGA9CCFEGGG@C74@4EF,E,BFECFFFG?FGG8,E,>BFFF<,5:FAD<FGG9FFG,><DFG7>FGGGGG,@,@FC>==>FC93,@@E9E9,,,46*>5@F*,6:BFGG99,,,6,:48CC9;A>+B8B***3+++++*0+2=+1+=:E)++>C**1CE++<++3++958*19*07>):+++*3+++0*++3*2<?+:?+
@M03152:184:000000000-AWYW1:1:2106:13896:8747 1:N:0:TCGCCTTAATACCTGT
AAGCTCGTAGTTGAATTTCGGGCCTGGCCGGATGGTCTGCCTAACGGTATGTACTTTCTGGCTGGGCCTTACCTCTTGGTGAGCCGGCATGCCCTTCGCTGGGTGTGTCGGGTAACCAGGACTTTTACCTTGAGAAAATTAGAGTGTTCAAAGCAGGCTTATGCTCGAATACATTAGCATGGAATAATAAAATCGGACGTGCGGTTCTATTTTGTTGGTTTCTAGAGTCGCCGTAATGATTAATAGGGATAGTTGGGTGGAATTCTCGGGTGCCAAGGAACTCCAGTAACTCGCCTTAAGC
+
B<CC9@FCGGFFGEEFGFFA@@@CFDGFC@@7@F-C-ECEFCFDEFDFGGGFAEF,ECEEACGEGF@<FEEFGGFGG,9FFGGG<=FG+@<=EFDF=<:78FEE+@FFFBF+BCEEFFF@+B?<?FFDGGGGGGG,48FDFGCECDDC9FGGGGGGFGGGGG,<,::=FF+,@,7@FFF;FF@D3735@E9FF,34@>:<>B<*1*16,@CCFFFGFG:C=FG9<+53?EE=8CG*ACC99++1;;66=6??F+0+?E5E8+<C9<95C5@CEDC<5>:FG?:F+6C++*3C;7<5*0*++
@M03152:184:000000000-AWYW1:1:2106:18349:8759 1:N:0:TCGCCTTAATACCTGT
AAGCTCGTAGTTGAATTTCGGGGTCAGTAGGTCGGTCGTGCCAACGGTATGAACTGGTCTCACTGATTCCTCCCTCTTGTAGAACCGTGGTGCCATTAACTTGGTGTTGCGGGGAAACAGGACTGTTACTTTGAAAAAATTAGAGTGTTTAAAGCAGGCTAACGCTTGAATACATTAGCATGGAATAATGAAATAGGACGTCGATCTTATTTTGTTGGTTTCTAGGGTTGACGTATTGATTAATAGGGATAGTTGGGTGGAATTTTCGGGTGCCAAGGAACTCCAGTCACTCGCCTTAATT
+
CCCCCGGGDFFGGGGGGGGGGGGGGGGGGCGGFGGGGGGGGGFFGGGGGGFFGGGEFFGGFGGGGGGGGGGGGEGGGGGGGGF,EFG8FEGDFCGGGGGGGFF8CFEGGGGGGEEEFCFA<EFFGEGGEFFGGFGFGGGG8AFFGGGGGGGGGA,@DDGFGFGGGGGFCGFFAEFB;3,DFGGFDF@FF;97;;DFFGGD:C@FEFFF9FGGGGGGCGEGFFFFF+2BE5<9EEG++4<EF7+<79C66EA<E92<*:8?*9<8+<77352)29*7C)7:CGG68?FGGFE?F:DEG?7++
@M03152:184:000000000-AWYW1:1:2106:12847:8795 1:N:0:TCGCCTTAATACCTGT
AAGCTCGTAGTTGAATTTCGGGGTTAGTAGATTGGTCGTGCCTCCGGTATGCACTGGTCTTACTGATTCCTCCTTCCTGATGAACCGTAATGCCATTAATTTGGTGTTGCGGGGAAACTGGACTGTTACTTTGAAAAAATTAGAGTGTTTAAACCAGGCTAACGCTTGAATACATTAGCATGGAATAATGAAATAGGACGTTCGATCCTATTTTGTTGGTTTTTAGGATTAACGTAATTATTAATAGGGATAGTTGGGTGGAATTTGCGGTGGCCACGGAACTCCAGTCACTCGCCTTAAA
+
C@CC9CF@FFFGGGGGGDFGGGGGGCEFGGADFFDF9CGGGGGCF:@FEGCFFGGFGFEGG<EFFFFGGGGCFGGD8EG9CCF<EF@F@FEFGG?FFAEEFFFFGCGGFFGG7FD=<FDEFG8B=FE?FG<EA,CF9<@CACDEDGGGFD,A<,:BFF7D,3DFEEGDC@@9BDECF=@CEG7CCA;EFC;=@,=EFFGEGEGC:92BFFFFGF9<B6=C/B6::68;=E,++33*:*4+<++27CCCFD)0+>9@?5;ECGC?++3+15/)**091))***+:<<+33*++39):EC6++
@M03152:184:000000000-AWYW1:1:2106:17092:8990 1:N:0:TCGCCTTAATACCTGT
AAGCTCGTAGTTGAATTTCGGGACTAACAGGTTGGTCGCGCCTTCGGTGTGTACTGGTCTAGTTGGTTTCTCCCTTCTGAGGAACCGCGATGTCATTAATTTGGTGTCGTGGGAAATCAGGACTGTTACTTTGAAAAAATTAGAGTGTTTAAAGCAAGCGTTAGCTTGAATACATTAGCATGGAATAATGAAATAGGACGTTTCACCCTATTTTGTTGGTTTCTAGGATCGACGCAATGATTAAGAGGGATAGTTGGGTGGAATTCTCGGGTTCCAAGGAACTCCAATTCCTCGCCTTAAC
+
C<CC@FF@FGB9AEACFGFGDC@CFFCFFGGDCF7F-6BCGGFGGGCF:FCEC@FFFEFFFGGGF<6CAEFDAFFF,C,,C<ECFFF@FCFE,EFFF,?FGAFDG<:?8+BFC84,:???,,BFFC@EE5A9E,CF<,=,E<F<BEFA9B<DGD?B,BF>BF:3FGFGFCFGDC9C>B,D@3@@EDE,@,@9F9>D79,*56>,7D74:C,D@FF@8B8EFC?CCCGGGFE=E***2*0++><71;CF=*;FE;+;+1*4:F6:?:+<<C=1***:<70CC;6:<6+<+/++2>D=CEFC0
@M03152:184:000000000-AWYW1:1:2106:23355:9102 1:N:0:TCGCCTTAATACCTGT
AAGCTCGTAGTTGAATTTCGGGTGCCAAGGAACTCATGATTAATAGGGATAGTTGGGTGGAATTCTCGGGTGCCAAGGAACTCCAGTCACTCGCCTTAATCTCGTATGCCGTCTTCTGCTTGAAAAAAAAAAAAAAACTCGCATAGATATCGTTAACCTTCTACCAGACGCACAACAATAATTCTCACTCCATCGGCGTTCCACCGCGATCGTTGCAGAACTCACCGACTGCTAACACGCACTATCTGTCATGCTGTAAGCAAATCTTGTCCTAATACGTGAACAAACTGTATATCTAGTT
+
CCCCCGGGGGGGCDGGGGGGGGGGGGGGGGGFGGGGDGEFGGFGGGGG8@FFFGFGGGGGGGGGGGGGGGGGGGGGGGGGGGGGGGGGGGGGFCCEEFF,,,EFFGGGGGDGGGCEFGE,C,BEFGGG@++++8++6+,,3+33+,,,,3,@,,3*,37,,,,,,,,,***1*1@*,,,,7,7,,,2,,2,,,6**4***1+7,+4**3*****0*++20*23++2****2:?+0++3/****3*+++03*2++++++++++202+:+*3+2+***+/.+*/**+***+*+3+*02+200+
@M03152:184:000000000-AWYW1:1:2106:13040:9112 1:N:0:TCGCCTTAATACCTGT
AAGCTCGTAGTTGAATTTCGGGATTAATTTATTGGTCGTGCTATTGTACGTACTGGTATTATTGATTCCTACCTTCTGACGAACCATGATGTCATTAATTTGGTGTCATGGGGAATCAGGACTGTTACTTTGAAAAAATTAGAGTGTTTAAAGCAGGCTCACGCTTGAATACATTAGCATGGAATAACGAAATAGGACGTTTGATTCTCTTTTGTTGGTTTCTAGGATCGACGTAATGATTAATAGGGTTAGTTGGGTGGAATTCTCGGGTGCCAAGGAACTCAAGTCACTCGCCTTAAAC
+
CCCCC9FGGGGFGF9E<EFGGGCGGGGGGGGGGGGGGGGGGGGGGGFGGGFFGGGFGAFGFGGFFECFFGGGGGGGGEFGCFCFGFFGFF<FGGGG9EEAFFGFFGGGGGGGGG7EG?EFEGEGGGAFGGFGGGFCECE<FGFC5CFFGGEGGFGGCCCFDCFAFCCG<F<F?DFGFGGGGGF@FDFGDE+>FFG?9,3@>CGD<;C@,@,7EAE<:8EGFFFFCE6FFC*4@8>5CC,==;,=FFFC0=?EFGCC5E*:8+?C@E9>5EGGG<7C=>A60:C7+0<++0<9/)):C+*++
@M03152:184:000000000-AWYW1:1:2106:22094:9133 1:N:0:TCGCCTTAATACCTGT
AAGCTCGTAGTTGAATTTCGGGGTTAGTAGGCTGGTCATGCCTCCGGTATGTACTGGTCTCACTGATTCCTCCCTCCTGACGAACCTTAATGCCATTAATTTGGTGTTTTGGGAAATTTGGACTGTTACTTTGAAAAAATTAGAGTGTTTAAAGCAAGCTAACGCTTGAATACATTAGCATGGAATAATGAAATAGGACGTTCGATCCTATTTTGTTGGTTTCTAGGATTGACGTAATGATTAATAGGGATAGTTGGGTGGAATTCTCGGGTGCCAAGGAACTCCAGTCACTCGCCTTAAT
+
CCCCCGGGGGGGGFCFFGGDEEDGEGGGGGGGFFGGGGGGGGGGGGGGEGGGAEFGGGFGGGGGGGGAFFFGGECFGGGGGCBCEGEFCFFGGGFGFFDEGFGGGGFGEFFBC,CCFDFFFGEFFFGCFCGGC99E94>EE5?FGGFFF<EFFFFEFCCDGGGG=FGGGFGG9FFGGGF>@D@@FGGGGGFFGGGGFFGGE7FCF;:EFECEC9,>FFDEFG9D:>C,?FFGDBEFFEF,,59=8,=E68A4>@FE,5ECC82+31?7CFGG=C*+==A6?*?CCCE@FFGFC59CC7793
@M03152:184:000000000-AWYW1:1:2106:10912:9134 1:N:0:TCGCCTTAATACCTGT
AAGCTCGTAGTTGAATTTCGGATCTGGTGGGGTGGTCCGCCTGACGGCGTGTTTACTGCTCGACTGGGTCTTGCCTCTTGGTGAACCTTTGTGCTCTTTATTGAATGCGTCGGGGAACCAGGACTTTTACCTTGAGAAAATTAGAGTGTTCAAAGCAGGCCTATGCCTGAATACATTAGCATGGAATAATAAAATAGGACGTGTGGTTCTATTCTGTTGGTCTTTAAGAACTGCCGTAATGATTAATAGGGATAGTTGGGTGGAATTCTCGGGTGCCAAGGAACTCCAGTCACTCGCCTTA
+
C@CC@EGCCFB<FEFFGGFFGCGCFFGGGGGEFGEGFCFCFEGEFBFDGGEGGGGGGFFEFG@@F:FGGGFGGGGGFGGGGGGGGECCFG<CEF<DFGC<<EFGDCFGGBFGGGGGGBFFGGFCFFCFFGGGGG9F,5>F>FG8BF<FFFFGGGGGGGGGCF@FFGGGG7<@FGGGGFGGGGGGGGEFGGGFCFGGGCGFCBC:CFFEC,F;FF9FGFGG=CFFCF?G?BBCCEFGGG=1=C+:F+=FGGFG6*C;FE6CGG5C69EDGGGGGFGGC*95:@7<?A+0ABFCFCGGD=D=<
@M03152:184:000000000-AWYW1:1:2106:19567:9146 1:N:0:TCGCCTTAATACCTGT
AAGCTCGTAGTTGAATTTCGGACCTGGCTGGGTGGTCTTGCCGAAAGGTTAGCACTGCTCTGGTTGGGTCTTTCCTTCTGGGGAACTTGTGTGCTCTTAATTGTGGTGCGCAAGGGATCCAGGACTTTTACTTTGAAAAAATTAGAGTGTTTAAAGCAGGCTTACGCTTGAATACATTAGCATGGAATAATAGAATAGGACTTTGGTTCTATTTTGTTGGTTTCTAGGACCGAAGTAATGATTAATAGGGATAGTTGGGTGGAATTCTCGGGTGCCAAGGAACTCCAGTCACTCGCCTTAT
+
CCCCCGGGGGGGGGGGGGGGGGGGGGGGGGGGGGGGGGGGGGGGGGGGGGGFGGGGCGGGGGGGGEGGGGGGGGGGGGGGGGGGGGGGGGGGGGGGGGFFGGGGGDG7F7FEDEGGGGGFGGGGGFGFGGGGGGCED9FGGGGGGGGGGGGGGGDGGGGGGGGGGGGDGFFGG9FGGGGGGGGGGGF>@DGCFFGFGGGF,@FG9:EFGGGGGFGCGGG>CFGCGGC9DEFEC::/9E9?FFFEF?9++*0A8@@F+67B8*83+A<FF*C3ADG>E:@FGGGGGCCCF*0++:*>**/3+
@M03152:184:000000000-AWYW1:1:2106:22069:9210 1:N:0:TCGCCTTAATACCTGT
AAGCTTGTAGTTGAATTTCGGGATTGGGATATATCGATCGAGCCTTTAGGGGCATGAAACGGTGTGTAGCCAATTTCTCACCTTCTGGTGAGTCGGGATGCTCTTGGGTGTTTCGATGAATCAGGACCTTTACTTTGAAAAAATTAGAGTGTTTAAAGCGGGCATTTTTGCCTGAATACATTAGCATGGAATAATAAAATAGGACGATGGTTCTATTTTGTTGGTTTTAGGACCACGTAATGATTAATAGGGATAGTTGGGTGGAATTCTCGGGTGCCAAGGAACTCCAGTCACTCGCCTT
+
CCCCCGGGGGGGGGGGGGGGGGGGGGGGGGGGGGGGGGGGGGGGGGGGGGGGGGGGGDFGGGGGGGGGGGGGGGGGGGGGGCFGGGGGGGGGGGGGGGGGGFFGGGGGGGGGGGGGGGGGGGGGGGGGFFGFGGGGG9FEGGGGGGGGGCFGFGFGDEGEGGGEEDGGGG9>FFF8AFGFFGGDFGG9CGGFCCFG9CFFGCFAFEFGGGGGGFFFCFGGGFGCEGGGF6CFGGGGGGFGGG?1CFEFGCF=FFEGF++4CE5BFGGG:+55C57D=FFCFG>72CE0AFGFG=7CFGGGC
@M03152:184:000000000-AWYW1:1:2106:26525:9223 1:N:0:TCGCCTTAATACCTGT
AAGCTCGTAGTTGAATTTCGGGATTGGGATATATCGATCGTGCCTTTAGGGGCATGAAACGGTGTGTAGCCAATTTCTCACCTTCTGGTGAGTCGGGATGCTCTTGGGTGTTTCGATGAATCAGGACCTTTACTTTGAAAAAATTAGAGTGTTTAAAGCGGGCATTTTTGCCTGAATACATTAGCATGGAATAATAAAATAGGACGATGGTTCTATTTTGTTGGTTTTAGGAACACGTAATGATTAATAGGGATAGTTGGGTGGAATTCTTGGGTGCCAAGGAACTCCAGTCAATCGCCTT
+
CCCCCGGFEDGGGGGGGFGGGGGE8FFFFGGGGGGGC<FFGGGGGGG9EFGEEGGFFGGGFECFGGGFGGGGGGGFFGGGGGGGGGGGCEEGGGDFDCGG?DFGGGGGCFCFGGGCBCEGGCGEFFFGGCFABAEFGF<,?E7=EF?GGCFFGGGGFGFEGGGGFGCFFF9FAGGGGGFGFD9,<EFBCC9CFFCGEGGGGCC@>@BEFGG9DEBGCDFGGGG5/C6EGGC?,6EGEFGFGG?F++4CC?=***;01CFGC>>852+=7C+:94***083CF6D6CG+A@C+9029E*>*:
@M03152:184:000000000-AWYW1:1:2106:10645:9255 1:N:0:TCGCCTTAATACCTGT
AAGCTCGTAGTTGAATTTCGGGATCAATACGTCGGTCGTGCCTTGGTACGTACTAACGTTATTGATTTCTCCCTTCTAACAAATCGTGATGTCATTAATTTGGTGTTACGGGGAGTTAGGACTGTTACTTTGAAAAAATTAGAGTGTTTAAAGCAGGCAATCGCTCGAATACATTAGCATGGAATAATTAAATAGGACGTTCGAACCTATTTTGTTGGTTTCTAGTATCGACGTAATGATTAATAGGGATAGTTGGGTGGAATTCTCGGGTGCCAAGGAACTCCATTCACTCGCCTTCATT
+
CCCC<CF@CEFFEGGGCFGFFGCGFGFFGGFGD+FFCEFGCFGDFCFFGGEGGGGGCFECDGGCFFGGGGF9CFG<FFFFFFGGFGFGFFFGGC?FGCGGGFF=DFD9CCGGG+CBE,B89FFCFFGGCG9<E<,<<CF<5BEG9EFCEGFGG9BFCE=,B,+AFBE:FDGGGGGGDDBF9CA>AFF9,@A;@D=8F7*535C@>@C@DFFGGGGF,,CF8,6>F,?,?5CC5CF5*4=<+3@ECCD6E6=F7@9FGEBE*5+59+2=<5C)/579*)0:2<02+++30*0CC37=5+7<+
@M03152:184:000000000-AWYW1:1:2106:5463:9267 1:N:0:TCGCCTTAATACCTGT
AAGCTCGTAGTTGAATTTCGGGGTCAGTAGGTCGGTCGTGCCACCGGTACGTACTGGCTTCACTGCTTCCTCCCGCTTGCAGCACCGTTATGCCAATAGTTTGGTGTTGCGGGGAAAAAGGACTGTTACTTTGAAAATATTAGAGTGTTTAAAGCAGGCTAACGCTTGAATACATTAGCATGGAATAATGAAATAGGACGTTGATCTTATTTTGTTGGTTTCTAGGATTGACGTCATGATTCATAGGGATGGTTGGGTGGAATTCTCGGGTGCCACTGAACTCCCTTCACTCTCCTTAATT
+
@8A-AE;@CF7@EC9EF9,E+C:@B,FF<-E@FEC@CFE,@@,CFFGGDFEFF7@CCEC@<EF9C,9C6CEF8F++86CFFF,C<6@=,,CE,5C,,,,,<5CFB7A:BDC>EGGCF,,+>3=DBFEFEFEECB?F,,,@<,,,:8>B,3B9><,>F++D@F,<+@**,,3@=,3,>F7BECFCFGF,,,,79@,;,<,4*@CC,9@C@;FF9CBA8C18E9CBEGD99C+<*1*3;E79<+<9+16**0)200/**:C5*+++009:5*111***+0*9+0<6**32+1<9+75+<0*++
@M03152:184:000000000-AWYW1:1:2106:23132:9269 1:N:0:TCGCCTTAATACCTGT
AAGCTCGTAGTTGAATTTCGGGGTCAGCAGGTCGGTCGTGCCACTGGTATGTACTGGTCTTGCTGATTCCTCCCTCTTGACGAACCGTAATGCCATTAATTTGGTGTTGCGGGGAATCAGGACTGTTACTTTGAAAAAATTAGAGTGTTTAAAGCAGGCTTAAGCTTGAATACATTAGCATGGAATAATGAAATAGGACGTTCGATCCTATTTTGTTGGTTTCTAGGATTGACGTAATGATTAATAGGGATAGTTGGGTGGAATTCTCGGGTGCCAAGGAACTCCAGTCACTCGCCTTAAT
+
CCCCCGGGGGGGGGGGGGGGGGGGGGGGGGGGGGGGGGGGGGGGGGGGGGGGGGGGGGGGGGGGGGGGGGGGGGGGGGFEFGGGGGGGGGGGGGGGGFGGGGGGGFGGCFGGGGGGGGDGGFGGFGGGGGGGFDEFGFGGGGGGGGGGGGGGGGGGGGGGGGGCGGGGGGGGGGFGGFGGGFDFFFFGFGFFGDGG7BFCFGGGGGGGGEGGGGGGGFCGGGFGGCDGGG6@F>EGF5CFGGDFFC+=ECFC6F7+0>C*5;CFG9<A>CEF8DF>E)):68EGGCFGC=:<CGDGGE4++
@M03152:184:000000000-AWYW1:1:2106:9633:9295 1:N:0:TCGCCTTAATACCTGT
AAGCTCGTAGTTGAATTTCGGGACTAACAGATTGGTCGCGCCTTCGGTGTGTACTGGTCTAGTTGGTTTCTCCCTTCTGAGGAACCGCGATGTCATTAATTTGGTGTCGTGGGAAATCAGGACTGTTACTTTGAAAAAATTAGAGTGTTTAAAGCAAGCGTTAGCTTGAATACATTAGCATGGAATAATGAAATAGGACGTTTGACCCTATTTTGTTGGTTTCTAGGATCGACGTAATGATTAATAGGGATAGTTGGGTGGAATTCTCGGGTGCCAAGGAACTCCAGTCACTCGCCTTAAT
+
CCCCCGGGGGGGGGGGGGGGGGGGGGGGGGGGGGGCFGGGGGGGGGGGGGGGFGGGEFGGGGGGGGGGGGGGGGGGGGGGGGGGGFGGGDGGGGGGGGGGGGGGGGFGGGFGGGGGCFGCGGGGGGFGGGGGCGFGGFCAEFGC<FGGGFGGGGGGGGGGEGGGGGGG8=FGFGGFGFGGGGGGFGGGEFGGGGGGFGEEEFGGF,EFF:FFF9,6DFC>CFFGF?C?BFECECEEC5+=CFCFF;CGG?FGGCE@CGG78C9CC99+9=*9*7<*<)5:?AC7AF+<CF:CC<DCEEG+3
@M03152:184:000000000-AWYW1:1:2106:19046:9306 1:N:0:TCGCCTTAATACCTGT
AAGCTCGTAGTTGAATTTCGGCGGCCCAACGGCGGTCGGCCGCAAGGTCTGTACTGCCGGTTTTCGGACCACCTCGTTCTGGGGGAACGTCGGCCCTTAACTGGGCTCGGCGGCCGAACCAGGACGTTTACTTTGAAAAAATTAGAGTGTTTAAAGAAAGCGTACGCATGAATACATTAGCATGGAATAATGAAATAGGGAGTACGATCTATTTTGTTGGTTTTCAGAATCCGAAGACATGCTTAATAGGGATAGTTTGTGGGACTTTCACGGTTCGAAGGAACTCCAGTCACTGCCCTTA
+
C@CC@EFF7C-EF-CAADEECC@@@@6C66:7FBB@FG7@FEGCECFGGF8FA<FF<C>CEEG7,=F:>CFG+?E+DFG7ECE:F+B3BC@F>B3==F8=<<FFGGGF:*@>**=C*FFCC:1*148<?FGDFG:98<,*<<,,,,,,<A@*:<EF,,*2282::C**;8++3+03AA9CFG+9*+0+0<+++3+0<96@**2++1*/;:+<:@9+**;88*;C9C+3A+98/CGC**00++3:>+000+)**2A++0<;*1;***0+*+018/*/*87**A6CC7:++1+3+**+2:4:+
@M03152:184:000000000-AWYW1:1:2106:3297:9350 1:N:0:TCGCCTTAATACCTGT
AAGCTCGTAGTTGAATTTCGGCCTTTGCCGCCCGGTCCGCCTATTTGGGTGTGTACTGGAGCGGTGGAGGCTTACCTCGTGGTGAGCTGTTATGCCCTTTACTGGGTGTGGCAGGGAACCATGATTTTTACTTTGAAAAAATTAGAGTGTTCAAAGCAGGCTTACGCCCGAATACATTAGCATGGAATAATAAAATAGGACGTGCGGTCCTATTTTGTTGGTTTCTAGGATCGCCGTAATGATTAATAGGGATAGTTGGGTGGAATTCTTGGGTGCCAAGGAACTCCAGTCACTAGCCTTA
+
AA<@-CFGGGGGGGGECFGGFGGDGGGGGGGGGGGGGGGGGG7F9FGGGGGGGFGFGG<FFGD@@FG@E@FDGGGFG<FGDGGCEDDFFGGGGGFGGGFG99BEFGGGEDGGGDECFGGGCDF,5FG<FFGGAFG95E,BFCFAB9,E9<FF9ABFDGEFF@E<3DFGGE+FFGGGGF;9,=@AF?@D?CFGGGFGDFFF>CFDF@F@ECGGBFGF,298*3;CE+++32;9EGDEC5**<+<?F<<FC+5*2;0+0<0?EE*/<E+<D7E4@7*5:*9*:;?*<CFGG@C7+0*+*::?+
@M03152:184:000000000-AWYW1:1:2106:12265:9429 1:N:0:TCGCCTTAATACCTGT
AAGCTCGTAGTTGAATTTCGAGATCAAATTGTCGGTCGTGCCTCGGTACGTACTGGCATTATTGATTTCTCCTTTCTGAAGAACCATGATGTCATTAATTTGGTGTCTTGGGGAATCAGGACTGTTACTTTGAAAAAATTAGAGTGTTTAAAGCAGGCTCACGCTTGAATACATTAGCATGGAATAATGAAATAGGACGTTTGATTCTATTTTGTTGGTTTCTAGGATCGACGTAATGATTAATAGGGATAGTTGGGTGGAATTCTCGGGTGCCAAGGAACTCCAGTCACTCGCCTTAATT
+
CCCCCGGGGGGGGGGGGGGGGGGGGGGGGGGGGGGGGGGGGGGGGGGGGGGGGGGGGGGGGGGGGGGGGGGGGGGGGGGGGGGGGGGGFGGGGGGGGGGGGGGGGGGGGGGGGGDGGGGGGGGGGGGGGGGGGGGGGGGGGGGCFGGGGGGGGGGGGGGGGGGGGGGGGGGGGGGGGGGGGGGGGGGGGGFGGGFGGGDC@FGGFGC9FGGGGDGGGGGGGGGGGGGGGEGEGGGCFGC<CEGGFGFGGFFCFFGG5EEGGDGGGGECD5EDCF:C5)26AFFGGGG:?=EC8C3=EECE+
@M03152:184:000000000-AWYW1:1:2106:10323:9512 1:N:0:TCGCCTTAATACCTGT
AAGCTCGTAGTTGAATTTCGGGGTCAGAGGTCGGTCGTGCCAACGGTATGAACTGGTCTCACTGATTCCTCCCTCTTGTAGAACCGTGATGCCATTAACTTGGTGTTGCGGGGAAACAGGACTGTTACTTTGAAAAAATTAGAGTGTTTAAAGCAGGCTAACGCTTGAATACATTAGCATGGAATAATGAAATAGGACGTCGATCTTATTTTGTTGGTTTCTAGGGTTGACGTAATGATTAATAGGGATAGTTGGGTGGAATTCTCGGGTGCCAAGGAACTCCAGTCACTCGCCTTAATCT
+
CCCCCGGGGGGGGGGGGGGGGGGGGGGGGGGGGGGGGGGGGGGGGGGGGGGGGGGGGGGGGGGGGGGGGGGGGGGGGGGGGGGGGGGGGGGGGGGGGGGGGGGFGGGGGGGGGGGGGGGGGGGGFGGGGGGGGGGGGGGGGGGGGGGGGGGFGGGGFGGGGGGGGGGFGGGGFGGGGFFGGGEFGGGGGGGGGFGFGGGGGCGGFFGGGGGGFGGGGGGFFGGGCGGFG+BECCFEEGGFGGGGFGC6CGFGGF?5EEC>FGG?F?EGDG5>;FGGFFF=GF6<@FCFF=F5C75EC9C+3
@M03152:184:000000000-AWYW1:1:2106:10570:9522 1:N:0:TCGCCTTAATACCTGT
AAGCTCGTAGTTGAATTTCGAACCTGGTCGGGCGGTCTGCCTATTGGGTACGTACTGTCTGGCTGGGTTCTACCTCTTGGTGAGCCGGCATGCCCTTAATTGGGTGTGTTGGGGAACCAGGACTTTTACCTTGAGAAAATTAGAGTGTTCAAAGCAGGCCTTTGCCTGAATACATTAGCATGGCATAATAAAATAGGACGTGCGGTTCTATTTTGTTGGTTTCTAGAGTCGCCGTAATGATTAATAGGGATAGTTGGGTGGAATTCTCGGGTGCCAAGGAACTCCAGTCACTCGCCTTAAT
+
CCCCCFGGGGGGGGGGGGGGGGGGGGGGGGGGGGGGGGGGGGGGGGGGGFGGGGGGGGFGGGGGGGGGGGGGGGGGGGGGGGGGGGGGGGGGGGGGGFGGGGGGGGGGGGGGGGGGGGGGGGGGGGGGGGGGGFGGFGGGGGGGGGGGGGGGGGGGGGGGGGGGGGGGGGGGGGGGGGFGGGGGGGGFFGGGGGFFFGGGGGGGGGGEGGGGGGGGGGGGFF9CEFGFFGGGGGGGECFDGFG97FFFG27:CFG?FEGGGGGGFCGFG=8DGG4:6FFGG6C>CGGGGFGGF557CGG++
@M03152:184:000000000-AWYW1:1:2106:25076:9558 1:N:0:TCGCCTTAATACCTGT
AAGCTCGTAGTTGAATTTCGGGATCAATACGTCGGTCGTGCCTCGGTACGTACTAACGTCATTGATTTCTCCCTTCTGACGAGCCGTGATGTCATTAATTTGGTGTTACGGGGAGTCAGGACTGTTACTTTGAAAAAATTAGAGTGTTTAAAGCAGGCAATCGCTCGAATACATTAGCATGGAATAATGAAATAGGACGTTCGAACCTATTTTGTTGGTTTCTAGGATCGACGTAATGATTAAGAGGGATAGTTGGGTGGAATTCTAGGGTGCCAAGGAACTCCAGTCACTCGCCTTAATA
+
@@CC@CFFGGGGGGGGGGFCFGEEGFGFGGGFFFGGGDGGGGGDECGEGGGFE@FFF>FD:EFGGFGGGGGGGGGGGGGGGGGGEG=F<CFFCGCFECFAEFFF=FFGGFGGD7BFGCGFGFCFG9EFCFAFFBEA<=FFGGGFDFFGGFGFG,AFGGGG8A+D><BE<FFGGD9=F,>=<<,3EFFFEF9FGG98=B*6D<>@CEF72?<B,,23:C*=8;BCCC6?,*:*:*3*=FCC7E9+30CE5C)<<E7E5CECF63@9<0<678C:<>C57.6:3+*0+A038+<@)97*2*++
@M03152:184:000000000-AWYW1:1:2106:14532:9574 1:N:0:TCGCCTTAATACCTGT
AAGCTCGTAGTTGAATTTCGGAACCGAGGAGGTCCGGTCTGCCGGGATGGTGTGTACTGGCTTCCTCGTTCTTTAGCCTTCCAGGTGCTCACTCCTGCTCTTGACTGAGTGGGAGTCCAAAGGGGGCGCGGTTCGGCGCGGGCGACCGTGTCGGCCGCGTTTCTGGGGCTCTGGATCGTTTACCTTGAAAAAATTAGAGTGTCTAAAGCAGGCTCTTTACGCCTTGAATACTACAGCATGGGATAATGGAATAGGACTTTGTTCTTATTTTGTTGGTTTTTCTGGAACGAAGTAATGATTA
+
CCCCCGGFFFGGGGGGGGGGGGGCFGGGGEGGGGGGGGEGGGGGGGGGGGGGGGGGGGGGGGGGCGGGGGGGGGGGGGGGG?GGGGGFFGGGFGGGGGGGGGGGGGGGGGGGGFGGGGEFGGCGEFEFGGGGGGGGGCEGGGGGGGGGGFGFGGFGGGGGCE7CFFGGEGGGGGGGGGGGGFGGFFGEFFFCGGGFG?FGFGGGFG7FGGGFEGGGGG7@CEGGGEFFGFFGGG?F66E+AFGGGGFF+3=EGFFCFGF9<FC?FC+<C?F7CFC<CF>=E<9:CAF8:@7:CFC:++000
@M03152:184:000000000-AWYW1:1:2106:15242:9618 1:N:0:TCGCCTTAATACCTGT
AAGCTCGTAGTTGAATTTCGGGGTTAGTAGGTTGGTCATGCCTCCGGTATGTACTGGTCTCACTGATTCCTCCTTCCTGATGAACCGTAATGCCATTAATTTGGTGTTGCGGGGAATTTGGACTGTTACTTTGAAAAAATTAGAGTGTTTAAAGCAAGCTAACGCTTGAATACATTAGCATGGAATAATGAAATAGGACGTTCGATCCTATTTTGTTGGTTTCTAGGATTGACGTAATGATTAATAGGGATAGTTGGGTGGAATTCTCGGGTGCCAAGGAACTCCAGTCACTCGCCTTAAT
+
CCCCCGG@FGFGGGGGGGGGGGGGGGGGGGGGGGGGGGGGGGGGGGGGGGGGGGGGGGGGGGGGGGGGGGGGGGGGGGGGGGGGGGGGGGGGGGGGGGGGGGFFGGGGGGGGGGGGGGGGGGGGGGGGGGGGGFGGGGGGGGGGGFFGFGGGGGGGGGGGGGGGGGGFGGGGGGGGGGGGGGGGGGGGGGFGGGGGGGFGGGGGFFGC;DEGFGGGGGGGDGGGGGGGGGGF7EGGG*A9C?GDGGGGC6FFCCD9C=CEGFEFGGGGDGCCCD9>7F@CG;CG+8<CEFF977C5=C4+0
@M03152:184:000000000-AWYW1:1:2106:24836:9627 1:N:0:TCGCCTTAATACCTGT
AAGCTCGTAGTTGAATTTCGGGATCAATACGTCGGTCGTGCCTCGGTACGTACTAACGTCATTGATTTCTCCCTTCTGACGAGCCGTGATGTCATTAGTTTGGTGTTACGGGGAGTCAGGACTGTTACTTTGAAAAAATTAGAGTGTTTAAAGCAGGCAATCGCTCGAATACATTAGCATGGAATAATGAAATAGGACGTTCGAACCTATTTTGTTGGTTTCTAGGATCGACGTAATGATTAATAGGGATAGTTGGGTGGAATTTTCGGGTGCCAAGGAACTCCAGTAACTCGCCTTAATC
+
CC<CCGGGGGGCGGFGGGGGEGECFFEFFF@EE@FFGDCGGGGGDCFGDGFCFCGGGEEGGGGGGGGGFFECFFGGGGGGGGEEC+BFDE<FF5F9?DFFFFGGDGCF?FEGGFGFGFGGGGGGGCDFGGGG9EBEB7FCEGGFGCGGFCDDFGGGGGGGGFG<=DGEGGGFFFFF973,DD:9DFEF9;>F9DFFC>>FECCFEFGFCFGFFGFGG>B*AE9;99,;BC*=C8;*=CGCC7<:7CFD?*)++1<8EECGFF9CCFE=CECC82*0:<):CF+98FE?F7C9C37ECF>F7
@M03152:184:000000000-AWYW1:1:2106:14237:9782 1:N:0:TCGCCTTAATACCTGT
AAGCTCGTAGTTGAATTTCGGACCTGGCTGGGTGGTCTTGGCTCACGTCAAGCACTGCCTCTGGTCGGGTCTTTCCTTCTGGGGAACCTGCGTGCTATTAACTTAGTGCGCAGGGGATCCAGGACTTTTACTTTGAAAAAATTAGAGTGTTTAAAGCAGGCTTTCGCTTGAATACATTAGCATGGAATAATAGAATAGGACTTTGGTTCTATTTTGTTGGTTTCTAGGACCGAAGTAATGATTAATAGGGATAGTTGGGTGGAATTCTCGGGTGCCAAGGAACTCCAGTCACTCGCCTTAA
+
CCCCCGGGGGGGGGGGGGGGGGGGGGGGGGGGGGGGGGGGGGGGGGGGGGGGGGGGGGGGGGGGGGGGGGGGGGGGGGGGGGGGGGGGGGGGGGGGGGGGGGGGAFGGGGGGGGGGFGGGGGGFGGGGGGGGGGGGGGGGGGDGGGGGGGGGGGGGGGGGGGGGGGGGGGGGGGGGGGGGDGGGGGGGGGGGGGGGGGGGFGGGGGGGGGFGGGGGGFFGCFG?FECFCFFCEGGGGGGGGGGGGGCCGGFGGGCG@EGGGGF?96<CCEGGFGC<E?>FFFCFG+<FF??CEFGG=5>?:
@M03152:184:000000000-AWYW1:1:2106:20971:9804 1:N:0:TCGCCTTAATACCTGT
AAGCTCGTAGTTGAATTTCGGGATTAATTTATTGGTCGTGCTATTGTACGTACTGGTATTATTGATTCCTACCTTCTGACGAACCATGATGTCATTAATTTGGTGTCATGGGGAATCAGGACTGTTACTTTGAAAAAATTAGAGTGTTTAAAGCAGGCTCACGCTTGAATACATTAGCATGGAATAACGAAATAGGACGTTTGATTCTATTTTGTTGGTTTCTAGGATCGACGTAATGATTAATAGGGATAGTTGGGTGGAATTCTCGGGTGCCAAGGAACTCCAGTCACTCGCCTTAATT
+
CCCCCGGGGEEFGFFGGG9FFGGDFCFGGCEFFGGGGGGGGGGGGFGGGGFGGGGGFGGGGGGG,EFCCFGFGFGCFGFAFGEGGGGGGFEG9FFGC<FFGGFGFGGGGGGGGCEGFFGGGGGGGGGGFFGGGFFFFGGGGGGGGGGGGGGFGAFGGDFFFGGGGGGFFFGFGGAFFGGGGGGGGGG9>EEEFEGFGGGFDFF<CCFGFGGGGGGGCDCFGGGCFFFGGDEGGGGG5CC<FGGGGGFFFFFGGFGFEGGDG99BECBGGD8<EDGFF>F6*<@FFGC+?=FEFDGE=C*0+
@M03152:184:000000000-AWYW1:1:2106:21335:9836 1:N:0:TCGCCTTAATACCTGT
AAGCTCGTAGTTGAATTTCGGCGTGCGCTCAGGCTGGTCGGCCGTCATGGTCTGTACCGTTTGGGTCACGCCCCACTGTAGGATACTCACCGCTGTCCTTAACTGGGTGGCGGTCAAAGGTTGTAGTACTTTCTGGGGGCAACTCTGGATATTATGACTGGGGTTCCTACTCTCTTACTTTGAGCAAATTAGAGTGTTCAAAGCAGGCAATCGAGCCTTGAATACTTCAGCATGGGATAATGGAACAGGACTGGGATCCTGATTTCGTTGGTTTCTAGGGTCTTAGTAATGATTAATAGGG
+
AACCCFGGGGGGGGFGGGGGGGFGDGGGGGGGCFFGCFFGDGGGEFGGGGGGFGGFFG@GGGGGGGGGGGDFGGGGGGGFGGGGGGGGFGGEGGGG<BFGFGGFGGGGGGFGGGGGF9FGADGGGGGGGGCC9??<,++@FFFFGGFFFFFGGGGGFCEFG7FGFGGGGEFG9FGGGCF<FFCGGFCCCFGGFCFFGGGG9FFG7FFGF<,?BF=C@FCCC?FGFG9+9;E?FFGD6??CCF+<DGF6*C>6E@F*</AFG7<@C7:FFCCDGG7:094*286CFGGG7?F+C7>+<97C6
@M03152:184:000000000-AWYW1:1:2106:25949:9999 1:N:0:TCGCCTTAATACCTGT
AAGCTCGTAGTTGAATTTCGGGGTCAGTAGGTCGGTCGTGCCACCGGTATGAACTGGCTTCACTGATTCCTCCCTCTTGTAGAACCGTGATGCCATTAATTTGGTGTTGCGGGGAAACAGGACTGTTACTTTGAAAAAATTAGAGTGTTTAAAGCAGGCTAACGCTTGAATACATTAGCATGGAATAATGAAATAGGACGTCGATCTTATTTTGTTGGTTTCTAGGGTTGACGTAATGATTAATAGGGATAGTTGGGTGGAATTCTCGGGTGCGAAGGAACTCCAGTAACTCGCCTTAATC
+
CCCC<FGGGGGFFCGGGGGGGGGGGGGGGGGGGGGGGGGGGGGGGGGEGGGGGGGAFGGGGDGGGGGGGGGGGGFGGGGFGGGGGGGGGGGGEEEFGGGCCGGGFGGDCFGGDEGGGGGGGGFGGFCCFGGGGFGFGGCFGG8DGGGGGFGGFDGEFFGCFG,>@@CGGGFFFFGGGCCFGGFFGGGF;9CFEGGGGFFE7CF:*C<CFCGFCC8:75=C8CEFGGFGGGGFGE>CC7<CFC?+;>+=**)0<+3+8C5EF0+33A9CF5*)/)19E>)023:6C8E+:99219)*:+2<+
@M03152:184:000000000-AWYW1:1:2106:10751:10000 1:N:0:TCGCCTTAATACCTGT
AAGCTCGTAGTTGAATTTCGGACCTGGCTGGGTGGTCTTGGCTCACGTCAAGCACTGCCTCTGGTCGGGTCTTTCCTTCTGGGGAACCTGCGTGCTATTAACTTAGTGCGCAGGGGATCCAGGACTTTTACTTTGAAAAAATTAGAGTGTTTAAAGCAGGCTTTCGCTTGAATACATTAGCATGGAATAATAGAATAGGACTTTGGTTCTATTTTGTTGGTTTCTAGGACCGAAGTAATGATTAATAGGGATAGTTGGGTGGAATTCTCGGGTGCCAAGGAAATCCAGTCACTCGCCTTAA
+
CCCCCGGGGGGGGGGGGGGGGGGFGGGGGGGGGGGGGGGGGGGGGGGGGGGGGGGGGGGGGGGGGGGGGGGGGGGGGGGGGGGGGGGGGGGGGGGGGGGGGGGGGGGGGGGGGGGGGGGGGGGGGGGGGGGGGGGGGGGGDFGGGGGGGGGGGFGGGGGGGGGGGGGGGGGGGGFCFGGGGGGGGGGGGGFFGGGGGGGGGGGGGGFGGFFCFGGCFGGGGGFFGF;:CCFGGGD*1+4<9@CFFGG?CC5C9+<;C67*188A?FCC7/:5;<D4965CGG+:FGDC?4EEE>95*:C++
@M03152:184:000000000-AWYW1:1:2106:20508:10059 1:N:0:TCGCCTTAATACCTGT
CAGTGCCAGCAGCCGCGGTAATACGGAGGATGCGAGCGTTATCCGGATTTATTGGGTTTAAAGGGTGCGTAGGCGGCGAGTTAAGTCAGCGGTAAAAGCCCGGGGCTCAACCCCGGCCCGCCGTTGAAACTTGCTGGCTTGAGTTGGGGAAAGGCAGGCGGAATGCGCGGTGTAGCGGTGAAATGCATAGATATCGCGCAGAACCCCGATTGCGAAGGCAGCCTGCCGGCCCCACACTGACGCTGAGGCCCGACAGCGTGGGTATCGAACAGGATTAGATACCCTGGAAGCCCACGCAGCA
+
CC-ACGGEEFEEFGEFGGF@CDFEGG@FE;CGGC;CFC:B7FFC:+8,86CEFEFF6B@,,:FCFFGGGF7:=FFGGEGCB:BEFF<F<CCGFCBEEFEGGGGCCC:FFGGFCC+FEG+FGCFG@FGFGEG,,,?9:FCFC:F3@FF@C7<<CCCFGGCF:<C7FGCFEGEG>CF?EEEDFGGC?FE:CGG?9CFE8CE8::ECFGE>>EC*0*8:**;C85FFG>CC8://:*:5:C?+<25=C81:5*)1:*2:5C*2:E*<+<EG*/*9*9**+1*:CCGCEF5*+0*2A7//5C)**
@M03152:184:000000000-AWYW1:1:2106:5581:10070 1:N:0:TCGCCTTAATACCTGT
AAGCTCGTAGTTGAATTTCGGTGGCCCAACGGCGGTCGGCCGCAAGGTCTGTACTGCCGGTTTTCGGACCACCTCTTTCTGGGGGAACGTCGGCCCTTAACTGGGCTCGGCGGCCGAACCAGGACGTTTACTTTGAAAAAATTAGAGTGTTTAAAGCAAGCGTACGCTTGAATACATTAGCATGGAATAATGAAATAGGGCTTCAGTTCTATTTTGTTGGTTTTCAGAATCCGAAGCAATGATTAATAGGGATAGTTGGGTGGAATTCTCGGGTGCCAAGGAACTCAAGTCACTCGCCTTA
+
CCCCCGGGGGGGGGGGGGGGGGGGGGGGGGGGGGGGGGGGGGGGGGGGGGGGGGGGGGGGGGGGGGGGGGGGGGGGGGGGGGGGGGGGGEFEGGGGGGGGGGGGGGGGGGGGGGGGGGGGGGG<FGGGGGGGFGGFFGCGGAFGGGGGFGFGGGFCC:CFFEEGCGG7FGGGGG?CCFGGGGG78<CFFGGFCF?CGCEFF8C69F+C?9FGGGG+;EF8CGGG7+3CFGFDGGGG57?CF??EFFDEC+5?GFF++:888C8:<CFC>CG3=CCCFF)*:8C7<E+<<@?F?FFG=EG5+
@M03152:184:000000000-AWYW1:1:2106:10354:10128 1:N:0:TCGCCTTAATACCTGT
AAGCTCGTAGTTGAATTTCGGGATCAATACGTCGGTCGTACCTTTGGTACGTACTAACGTTATTGATTTCTCCCTTCTGACGAACCGTGATGTCATTAATTTGATGTTACGGGAAGTTAGAGCTGTTACTTTGAAAAAATTAGAGTGTTTAAAGCAGGCAATCGCTCGAATACATTAGCATGGAATAATGAAATAGGACGTTCGAACCTATTTTGTTGATTTCTAGGATCGACGTAATGATTAATAGGGATAGTTGGGTGGAATTCTCGGTTGCCAAGGAACTCCAGTCACTCGCCTTAAT
+
CCCCCGGGGGGGGGGGGGGGGGGGGGGGGGGGGGGGGGGGGGGGGGGGGGGGGGGGGGGGGGGGGGGGGGGFGGGGGGGGGGGGGGGGGGGGGGGGGGGGGGGGGGGGDGGGG@FFGGGFFGGGGGGGGGGGGFGGGGGGGFGGGGGGGGGGFFGGGF7DFGGFGGGGCGGGAFGGGGGGGGGGFCFGGGFGGGFFCCFGGGCEGGGCFGGFGGGGGC?FFC,DF9FCCFGGECEGGFGGG@F7CFG?**.=8EG+@***8;<F?+;29:/1*97CF45CEEE>CFCGGF+:<CD=CEGC<
@M03152:184:000000000-AWYW1:1:2106:11828:10192 1:N:0:TCGCCTTAATACCTGT
AAGCTCGTAGTTGAATTTCGGGACCAATTTGTTGGTCGTGCCTCGGTACGTACTGGTATTATTGGTTTCTCCCTTCTGAAGAACCTTGATGTCATTAATTTGGTGTCTTGGGGAATCAGGACTGTTACTTTGAAAAAATTAGAGTGTTTAAAGCAGGCATACGCTTGAATACATTAGCATGGAATAATGAAATAGGACGTTTGATTCTATTTTGTTGGTTTCTAGGATCGACGTAATGATTAATAGGGATAGTTGGGTGGAATTCTCGGGTGCCAAGGAACTCCAGTCAATCGCCTTAATT
+
CCCCCGGGGGGGGGGGGGGCEECFGGGGGGGGGGGGGGGGGGGGGGGGGGGGGGGGGGGGGGGFFGGGGGGGGGGGGGGGGGGGGFGGGGGGGGGGAFGGGGGGGGGGGFGGGFFGGFGFGGGFFGGGGGGG<BCFFDFGGFFGGGGGGGGFGGGGGGGGGGGGGGFGGGGFGGGG9FDFGGCFFDDGGGGGFFFGAGEFGGGGGFFF9FGGGCGFCFEGGCGFFFGG,:CE:>EGGGG7BB@@FFFCDE)<1>C?*4:C*3<B+ACGGC=5E4:7=AAGGGG*<6CCA4+<*91/7+0++
@M03152:184:000000000-AWYW1:1:2106:18155:10233 1:N:0:TCGCCTTAATACCTGT
AAGCTCGTAGTTGAATTTCGGGATCAATATGTTGGTCGTGCCTTGGTACGTACTAATTTATTGGTTTCTTCCCTTCTGACGAACCATGATGTCATTAATTTGGTGTCATGGGGAATCAGGACTGTTACTTTGAAAAAATTAGAGTGTTTAAAGCAGGCTCACGCTTGAATACATTAGCATGGAATAATGAAATAGGACGTTTGATTCTATTTTGTTGGTTTCTAGGATCGACGTAATGATTAATAGGGATAGTTGGGTGGAATTCTCGGGTGCCAAGGAACTCCAGTCACTCGCCTTAATT
+
CCCCCGFFGGGGGGGGGGGGGGGGGFGGGGGGGGGGGGGGGGGGGGGGGGGGGGGGGGGGGGFGGGGGGGFGGGGGGFGGGGGGGGGGGGGGGGGGF9EGGGGGGGGGGGGGGGGGGGGGGGGFGGGFGGGFGGGGGGGGGGGGGGGGGGGGDFGGGGGGGGGGGGGGGGGGGFGFGGGGGGGGGGGGGGGGGGDFDGGEGGGDFDFCCGCGGCFG8CBCCCGACG?F:EEGGEF5*D7:FG9C7C,==F2?FG?C55:B89BF+<;*958)**;FG:FGCB289>E?9FFEDD37CFDF7
@M03152:184:000000000-AWYW1:1:2106:15313:10244 1:N:0:TCGCCTTAATACCTGT
AAGCTCGTAGTTGAATTTCGGACCTGGCTGGGTGGTCTTGCCGCAAGGTAAGCACTGCCTCTGGTCGGGTCTTTCCTTCTGGGGAACCTGTGTGCCCTTAATCGAGTGCGCAGGGGATCCAGGACTTTTACTTTGAAAAAATTAGAGTGTTTAAAGCAGGCTTTCGCTTGAATACATTAGCATGGAATAATAGAATAGGACTTTGGTTCTATTTTGTTGGTTTCTAGGACCGAAGTAATGATTAATAGGGATCGTTGGGTGGAATTCTCGGGTGCCAAGGAACTCCAGTCACTCGCCTTAA
+
CCCCCGGGFGGGGGGGGGGGDGGGGGGGGGGGGGGGGGGGGGGGGGGGGDGGGGGFGGGGGGGGGGGGGGGGGGGGGGGGGGGGEEGGGGGGGFFGGGGGGGGG8FGGGGGGGGDGEGGGGGGFGGFGGGGGGGGGGGGGGGGGGGGGGGGGGGGGFFGGCGGGGGGGGG?FGFGGGGGGGGGGDCFGGFGGGGGGGGGCFFGGGGGGGGGGGGGGGGGGGGGFGGC?:CGG888EGCFFCE+<@FGGGFAC*8C58FEGGGF++<EF>E55;CDDC@FC6C69+<CEFFFF?C*:*2>F7
@M03152:184:000000000-AWYW1:1:2106:7867:10363 1:N:0:TCGCCTTAATACCTGT
AAGCTCGTAGTTGAATTTCGGGACCATCATGTCGGTCGTGCCTCGGTACGTACTGGCATTGTTGGTTTCTCCCTTCTGACGAACCATGATGTCATTTATTTGGTGTTGTGGGGAATCAGGACTGTTACTTTGAAAAAATCAGAGTGTTTAAAGCAGGCTCACGCTTGAATACATTAGCATGGAATAATGAAATAGGACGTTTGATTCTATTTTGTTGGTTTCTAGGATCGACGTAATGATTATTAGGATAGTTGGTTGGAATTTTTGGTTGTCAAGGAACTCCAGTAACTCGCCTTAATAT
+
C<CCCFECEF@EECFFFGG8:FGGEG?GFGGFC<FGGGGGEGGGGDEECEGGGFGFEFGFFFGEFFGGGE<FGFG8FCEGEGCEGGGGGG?CEFGGGEEGAFEEGEFAEGGCCFGDGC?,,B<EFGGGGGGGCBAF8+<,5EFFFF<F@G9<FGDGG@DDDFDF>FGDFGGGF3@FD8A=F77B,<>C>;DA,3>:D>F:FFF,FF9C;9,@D9::,,4>DCGC@9EC8C*/=EG5*=,429+4@C7=<C)+>CF/*AEFGFG+=785/*;*<0*6+.7673<*+3++<@+**9CEF?*+<
@M03152:184:000000000-AWYW1:1:2106:2606:10381 1:N:0:TCGCCTTAATACCTGT
AAGCTCGTAGTTGAATTTCGGAATCAATTTGTTGGTCGTGCCTCGGTACGTACTGGTATTATTGGTTTCTACCTTCTGAAGAACCTTGATGTCATTAATTTGGTGTCTTGGGGAATCAGGACTGTTACTTTGAAAAAATTAGAGTGTTTAAAGCAAGCATACGCTTGAATACATTAGCATGGAATAATGAACTAGGACGTTTGATTCTATTTTGTTGGTTTATAGGATCGACGTAAGGATTAATAGGGATAGTTGGGTGGAATTCTCGGGTGCAACGGAACTCAAGTCAATCCCCTTAATC
+
CCCCCGGGFF@FGFGGCFGEEG@CFEFFFGGG9,-CFGGGGGGFGGGFEGGGGFFGGGGGFFECFFFGGFGGGGGGFFAE,EEFGFEFGFGG9FFG,,C<EC,99E@FD9<E+BFDFGEFGFGGEFGGGGGCFGGGCFFEAFGGF9FGDAEFG9BAB?FFFFFDCFGG?FGFG<FB,FA;,3A9,7>EF,E,739DGGGE@FC<DC@9AEFGC@FF,,3@E,@DEGGD8::CE51,4996CAFF7,7,,4;6AF,<5C788:+2=AC*>*@CE*2*28>5*<C*++3++003*2*:=A>F+
@M03152:184:000000000-AWYW1:1:2106:14367:10382 1:N:0:TCGCCTTAATACCTGT
AAGCTCGTAGTTGAATTTCGGGACCAATTTGTTGGTCGTGCCTCGGTACGTACTGGTATTATTGGTTTCTCCCTTCTGAAGAACCTTGATGTCATTAATTTGGTGTCTTGGGGAATCAGGACTGTTACTTTGAAAAAATTAGAGTGTTTAAAGCAGGCATACGCTTGAATACATTAGCATGGAATAATGAAATAGGACGTTTGATCCTATTTTGTTGGTTTCTAGGATCGACGTAATGATTAATAGGGATAGTTGGGTGGAATTCTCGGGTGCCAAGGAACTCCAGTCACTCGCCTTAATC
+
CCCCCGGGEGGGGGGGGGGGDGDGGGFGGGGGGGGGGGGGGGGGDGGGGGGGGGGGGGGGGGGFGGGGGGDFGGGGGGGGGGFGGFGGGGGFGGGGGGGGGGGGGGGGGGGGGGGGGGGGGGGGGGFGGFGGGGGGGCGFGGGFGGGGGGGGGCFGGGGGGGGGGGGFGGGGGGGGGFGGGDG?FC=EAFGDFGGFDFGEGGFA9;;EGGGGGGGGGGEGGFEC7EGE81BC>EC>FF:CC<7BCECF6CF0BC7@==EGGFFG<@9:5EG58<F7C35CGFE98+++0*++*17CE+2++
@M03152:184:000000000-AWYW1:1:2106:12952:10383 1:N:0:TCGCCTTAATACCTGT
AAGCTCGTAGTTGAATTTCGGTGGCCCAACGGCGGTCGGCCGCAAGGTCTGTACTGCCGGTTTTCGGACCACCTCTTTCTGGGGGAACGTCGGCCCTTAACTGGGCTCGGCGGCCGAACCAGGACGTTTACTTTGAAAAAATTAGAGTGTTTAAAGCAAGCTAACGCTTGAATACATTAGCATGGAATAATGAAATAGGACGTTCGATCCTATTTTGTTGGTTTCTAGGATTGACGTAATGATTAATAGGGATAGTTGGGTGGAATTCTCGGGTGCCAAGGAACTCCATTCACTCGCCTTA
+
CCCCCGGGGGGGGGGGGGGGGGGGGGGGCGGDGGGGGGGGGGGGGGGGGGGGGGGGGGGGGGGGGGEGGGGGGGGGGGGGGFCEGEGGGGG7FGGGGGGGGG9FCGGGGGFCFGGGDGDGGGGCFEGGGFGFGGGGGGGCEGGCGFGGGGGGGGGGGGGGGGFFGGDCEGGGFFFGGEFFGGGGFF6FFGGCCFFF9C?:CCGFGC*+;EG7EGGGDEEC=CGGGGGCC?AC*:AE5=CCGEGGG7CFDC46CC6EGF68E5>A++A+:CEF*9D3CB4***7>8@FC+9FC9CC*>CCC+
@M03152:184:000000000-AWYW1:1:2106:6454:10510 1:N:0:TCGCCTTAATACCTGT
AAGCTCGTAGTTGAATTTCGGGATCAATACGTCGGTCGTGCCTTGGTACGTACTAACGTTATTGATTTCTCCCTTCTAACAAATCGTGATGTCATTAATTTGGTGTTACGGGGAGTTAGGACTGTTACTTTGAAAAAATTAGAGTGTTTAAAGCAGGCAATCGCTCGAATACATTAGCATGGAATAATGAAATAGGAGGTTCGAACCTATTTTGTTGGTTTCTAGGATCGACGTAATGATTAATTGGGATAGTTGTGTGGAATTCTCGGGTGCCAAGGAATTCCAGTCACGCGCATTATTT
+
BCC?CFF+@C6-;-C6C@@,@7F:@CFCE<FCF7@FGGG7CC66FGEF9,;@@F<6FFG8FGCFC9@CEA,6C6CCCFGD@@E9,6FGCC<CE6C<F<,ECFGFF=F?E?=>=4C4BF?D9F,49?EFE?C,,C,F<:,=,?FGGGFFFGGCE<6?<+:>B53AF,6:@=FF=F<@<F=FF,8@F,=,,@3@DF9,,,@@>::F,@FDF:@FCF>FCDECCCD,=B8CCECE*:CF*<71+5+<+575;6AFE+++3:F7<9B++1?CC5;CD4?**)5E+2+*099<9@*/19)**+*++
@M03152:184:000000000-AWYW1:1:2106:21314:10514 1:N:0:TCGCCTTAATACCTGT
AAGCTCGTAGTTGAATTTCGGGATCAATACGTCGGTCGTGCCTCGGTACGTACTAACGTCATTGATTTCTCCCTTCTGACGAGCCGTGATGTCATTAATTTGGTGTCGTGGGAAATCAGGACTGTTACTTTGAAAAAATTAGAGTGTTTAAAGCAAGCGTTAGCTTGAATACATTAGCATGGAATAATGAAATAGGACGTTTGACCCTATTTTGTTGGTTTCTAGGATCGACGTAATGATTAATAGGGATAGTTGGGTGGAATTCTCGGGTGCCAAGGAACTCCAGTCACTCGCCTTAATC
+
CCCCCGGGGGGGGGGGGGGGGGGGGGGGGGGGGGGGGGGGGGGGGGCEGDFGGGFGGGGGGGGDGGGGGGGGGGGGG<CFFEGDFDEGEGCCFFFGEGGGGFGGGGCFFGGGGGGEGAGGCGGGGGFFDGGG?EGGGDGGGFGFG9FFGDGFGGGGGGGGGGGGGGGGGG9<FGGGCGGFGCFFGDFG9DGFG>=6FGG7FFEFAFCGGGFGGGGG8FGGGGGGF98CCC5CEGGGFG7EC+AFGGF6CCFEGGG6CE@EEFGGDGFEFDGDCFC<G:FGGG?CGF@FGFGG8CCGG+:?+
@M03152:184:000000000-AWYW1:1:2106:10149:10515 1:N:0:TCGCCTTAATACCTGT
AAGCTCGTAGTTGAATTTCGGGATCAATATGTTGGTCGTGCCTTGGTACGTACTAATTTATTGGTTTCTTCCCTTCTGACGAACCATAATGTCATTAATTTGGTGTGATGGGGAATCAGGACTGTTACTTTGAAAAAATTAGAGTGTTTAAAGCAGGCTCACGCTTGAATACATTAGCATGGAATAATGAAATAGGACGTTTGTTTCTATTTTGTTGGTTTCTTGGATCGTCGTATTGATTAATAGGGATAGTTGGTTGGAATTTTTGGGTGCCAAGGAACTCCATTCACTAGCCTTACTT
+
C<@CCGGCFGGC-6EFFGGEEGGG8FC@AEGDG9FGGGGF@FGEFCFFF@F<FGGCFGCEFGF@FFGFFG<E@CFCFE<EB@+@EFGE,<EC@<<FEDFGCECEGA:<CC@,44BFGCC8,FGFGDCC<DAAF,BFCFD,:ED9A?BFFEF<,FCFD7F<<FGGGEGGGFEFG?CF9FD=FF,C<<,C=@=DFB8>3>:@+<+8@FGG,FBFFFGC,DBFF9F3=,89,*,=CE8,==,=:,,=F9F=6:)4<7,>*=::6+??+4+*)*3**;+**)2**?+<++?++2@+09<CG+*:+
@M03152:184:000000000-AWYW1:1:2106:4537:10601 1:N:0:TCGCCTTAATACCTGT
AAGCTCGTAGTTGAATTTCGGGGTCAGTAGGTCGGTCGTGCCACTGGTACGTACTGGCTTCACTGATTCCTCCCTCTTGCAGAACCGTGATGCCATTAGTTTGGTGTTGCGGGGAAACAGGACTGTTACTTTGAAAAAATTAGAGTGTTTAAAGCAGGCTAACGCTTGAATACATTAGCATGGAATAATGAAATAGGACGTTGATCTTATTTTGTTGGTTTCTAGGATTGACGTAATGATTAATAGGGATAGTTGGGTGGAATTCTCGGGTGCCAAGGAACTCCAGTCACTCGCCTTAATT
+
C-A<CGGCFGGGGFFGGGGGGGGGGGGGGGGGGGGGGGGGGGGFGGGGGGGGGGGGGGGFFGEGFGGGGGGFGGGGGGGGGGGGGGGGGGGGGGGGGGGGGGGGFGGGGGDGGGGGGGGGGGCFEGGCEFGGFFGGGGGGGGGGGGGGDFGCGAFGFCFDFFGDGGGGGGGGGGGGGACAF9FEGDGFC;FF9;C9:<FGEGE:FEGFFFGGGGGGF,BCGGGEGDFFGFFG*=CEFGGGGGGG7;+A7FFFGGGG*CCCGFGFFG?*97C<8CGFC>:CGCCGF+AEGFGF57/:C?CF+
@M03152:184:000000000-AWYW1:1:2106:16649:10610 1:N:0:TCGCCTTAATACCTGT
AAGCTCGTAGTTGAATTTCGGACCTGGCTGGGTGGTCTTGCCGCAAGGTAAGCACTGCTCTGGTCGGGTCTTTCTTTCTGGAGCTCTTGCGTGCTCTTAACCGAGTGCGCAAATTGATCCAGGACTTTTACTTTGAAAAAATTAGAGTGTTTAAAGCAGGCTTACGCTTGAATACATTAGCATGGAATAATAGAATAGGACTTTGGTTCTATTTTGTTGGTTTCTAGGACCGAAGTAATGATTAATAGGGATAGTTGGGTGGAATTCTCGGGTGCCAAGGAACTCCAGTCACTCGCCTTAA
+
CCCCCGGGGGGGGGGGGGGGGGGGGGGGGGGGGGGGGGGGGGGGGGGGGGGGGGGGGGGGGGGGGGGGGGGGGGGGGGGGGGGGGGGGGGGGGGGGGGGGGGGGGGGGDGGGEGGGFFGGGGGCEGFGGGGFGGGGGGGGGGGGGFGGGGGGGGGGGGGGGGGGGGGGGGGGGFGCAFGGFFFGGGGGGGGGGCFGGGGGGGGCFGFGFGGGGFGCCGGGGGFGGGFGGGGECEGGGC9CC9FGGFF7?CAC=8<;EFGEG*89EF<FFCCCC<CDGF4E6CE4<FGFGFGFGGG*:5D9<
@M03152:184:000000000-AWYW1:1:2106:9072:10624 1:N:0:TCGCCTTAATACCTGT
AAGCTCGTAGTTGAGTTTCGGGATTAATACATCAGTCATACCTTCGGTATATACTAACGTTATTGATTTCTCTCTTCTGACGAACTGTGATGTCATTAATTTGATGTTACGGGAAGTTAGGACTGTTACTTTGAGAAAATTAGAGTATTTAAAGCAGGCAATCACTCGAATACATTAGCATGGAATAATGAAATAGGACGTTCGAACCTATTTTATTGGTTTTTAAAATCGATATAATGATTAATAGGGATAGTTGGGTGGAATTCTCGGGGGCCAAGGAACTCCAGTCAATCGACTTAAT
+
CCCCCFGGGFGGGGGGGGGGGGGGGGGGGGGGGGGGGGGGGGGGGGGGGGGGGGGGGGGGGGGGGGGGGGGFGGGGGGGGGGGGGGGGGGGFGGGGGGGGGGGGGFGGGGGCGGFGGGGDFGGGGFGGGGGGGGGGFGGGGGGGAFGGGGGGGGGG8<FFGGCGGGGGGFGGGGGGFCFFGGFCFGFGGFGGGGGDBF8FFGGGGFGGF8C9D99FFGGEGGGGGGGGG:CFGGCFGFG77:==C?7C7;AC@;:D,=C7*;9CC9;BC**:*5<D=4)2:6CD?EGGGF+<<**/A=G+3
@M03152:184:000000000-AWYW1:1:2106:25650:10752 1:N:0:TCGCCTTAATACCTGT
AAGCTCGTAGTTGAATTTCGAACCTGGTCGGGCGGTCTGCCTATTGGGTACGTACTGTCTGGCTGGGTTCTACCTCTTGGTGAGCCGGCATGCCCTTAATTGGGTGTGTTGGGGAACCAGGACTTTTACCTTGAGAAAATTAGAGTGTTCAAAGCAGGCCTTTGCCTGAATACATTAGCATGGCATAATAAAATAGGACGTGCGGTTCTATTTTGTTGGTTTCTAGAGTCGCCGTAATGATTAATAGGGATAGTTGGGTGGAATTCTCGGGTGCCAAGGAACTCCCGTCACTCGCCTTAAT
+
CCCCCGGGGGFGGFGGGGGGGGGGGGGGGGGGGGGGGGGGGGGGGGGGGGGGGGGGGGGGGGGGGGGGGGGGGGGGGGGGGGGGGGGGGGGGGGGGGCGGGGGGGGGDFGGGGGGGGGGGGGGGGGGGGGGFGGFCDGGFGGGGGGGGGGGGGDGGFGGGGDGGGGDFGGGGGGGGGFGGGEGGGGGGGGGGFFFGCCGGB:B<:C:1CCFGGGDFGCEGCG@EFGEGG9EGGGEEDFGF?FGGCGFFGGFDGFGGGGECEFF7E++:>FGGDD5*<>@GGFGFC*:C77C?CFGCGG49+
@M03152:184:000000000-AWYW1:1:2106:18770:10814 1:N:0:TCGCCTTAATACCTGT
AAGCTCGTAGTTGAATTTCGGGATTGACACATCGGTCGTGCCTTAAGGGGTATGAACTGGCGTAGTCAATTTCTCACCTTCTGGAGAACCGCGATGCCCTTAATTGGGTGTCACGGGGAACCAGGACCTTTACTTTGAAAAAATTAGAGTGTTTAAAGCAGGCATTTTGCTTGAATACATTAGCATGGAATAACAAAATAGGACGGCCTGATTCCATTTTGTTGGTTTCTAGGATAACCGTAAAGATTAATAGGGATAGTTGGGTGGATTTTTCGGGCGCAAAGGAACTCCAGTCAATTGC
+
@CCC@F>F-C@F<F@FGGCFGDGEGF9FGGDGGG7FCE:CFFFGEDCF<C@FFGCFGFCF,@@FECGFFDFFFFFFEF9F<C99F<<8CF+@BF@,?<8<D,?F5C,,8BF,@FCD7F7BDEC8CD<DBEC,?,?EA9,C?8+D,FFFGFCFFGGGCDFF8DCC8D@D,DD9,,33@=>AF9>8<D98?9>,,,63F>F37,,,1****:BF9;;,@ECF@CEC,==C+<CEC?2+=<+1A5**++3@C+:9+C**3*2+?3+*:**52<+*<4))*)0:*//7**88+80+3*7:+A00:
@M03152:184:000000000-AWYW1:1:2106:8484:10823 1:N:0:TCGCCTTAATACCTGT
AAGCTCGTAGTTGAATTTCGGGACTAACAGATTGGTCGCGCCATTGGTGTGTACTGGTCTAGTTGGTTTCTCCCTTCTGACGAACTACGATGTCATTAATTTGGTGTCGTGGGAAATCAGGACTGTTACTTTGAAAAAATTAGAGTGTTTAAAGCAAGCGTTAGCTTGAATACATTAGCATGGAATAATGAAATAGGACGTTTGATCCTATTTTGTTGGTTTCTAAGATCGACGTAATGATTAATAGGGATAGTTGGGTGGAATTCTTGGGTGCCAAGGAACTCCAGTCACTCGCCTTATC
+
CCCCCGGGGFGGGGGGGGGGGGGGGGGGGGGGGGGGGGGGGGGGGGGGGGGGGGGGGGGGFFGGGGGGGGGGGGGGGGGGGGGGGGGGGGGGEGGFFGCAFGFFGGGGG,BFGFEEFFEFFGGGGGGGGGGGGGGGFGECF<EFFFFDCGFGFGGGFGGGGGGGGGGFGGGGGGGFDFGGG9DGGGGFGGGCFGEG@FCF>@FFGGFF>BFGGCFEGGGG5EFGFFGGG95:CCBFFGGD?FGFG?C6CFFGG<FF?C8E5B9C7@@7+=C*;*8:?)>C:F6*+0+33=+<<>DE5CFC+
@M03152:184:000000000-AWYW1:1:2106:22885:10911 1:N:0:TCGCCTTAATACCTGT
AAGCTCGTAGTTGAATTTCGGAATCAATTTGCTGGTCGTGCCTACGGTACGTACTGGTTTTGTTGGTTCCTCCTTTCCGAGGAGCCGTGATGTCATTAATTTGGTGTCGCAAGGAATCGGAACTGTTACTTTGAAAAAATTAGAGTGTTTAAAGCAGGCTAACGCTTGAATACATTAGCATGGAATAATGAAATAGGACGATTGATCCTATTTTGTTGGTTTCTAGGATCTACGTAATGATTAATAGGGATAGTTGGGTGGAATTCTCGGGTGCCAAGGAACTCCAGTCACTCGCCTTAAT
+
CCCCCGGGGGGGGGGGGGGGGGGGGFFGGGFGGGGGGGGGGGGGGGGGGGGGGGGGGGGGGGGGGGGGGGGGGGGGGGGCFFGGGGG@FGGGGGGGGFEGGGGGGGGGGGGEGGFGGGGGGGGGGGGGGGGGGCFFGGGGGGFGGGGFGGGGGDFGGFDGGGGGGGGGGGGGFGGGGGGGFCFGGGGGGGFGGGGFGGGGEFECFGGGGAFFCFGGGGFGGG;CDGGGGFGFDFEG,*=@:CF7@FFGGF4EE@FGFGEGG>?EF<B7>CC5870?373C6CGF8C+9<=FC+*1/:=4:+
@M03152:184:000000000-AWYW1:1:2106:13782:10977 1:N:0:TCGCCTTAATACCTGT
AAGCTCGTAGTTGAATTTCGGGACTAACAGGTTGGTCGCGCCTTCGGTGTGTACTGGTCTAGTTGGTTTCTCCCTTCTGAGGAACCGCGATGTCATTAATTTGGTGTCGTGGGAAATCAGGACTGTTACTTTGAAAAAATTAGAGTGTTTAAAGCAAGCGTTAGCTTGAATACATTAGCATGGAATAATGAAATAGGACGTTTGACCCTATTTTGTTGGTTTCTAGGATCGACGTAATGATTAATAGGGATAGTTGGGTGGAATTCTCGGGTGCCAAGGAACTCCAGTCACTCGCCTTAAT
+
CCCCCGGGGGGGGGGGGGGGGGGGGGGGGGGGGGGGGGGGGGGGGGGGGGGGGGGFGGGGGGGGFGGGGGFGGGGGGGGGGGGGGGGGGGGGGGGGGGGGGGGGGGGFGFGGEFGGGGGGGGGGGGGGGGGGGFGGFGGGGGGGGGGGGGGGGFGGGFGGGGDDGGGGGGGGGGGGFGGFCEGGGGGGFGGFGGGFDGGGGGGCGGGGGGGGGGGGGGGEFGCGFGGGGGEGGGGG=FGGGGFFFA96C*8ACGG?+7CGD50CG7CFGDCF5D9DDFF=CFC>+<+<9BCFE5CEEG*9+
@M03152:184:000000000-AWYW1:1:2106:15456:10983 1:N:0:TCGCCTTAATACCTGT
AAGCTCGTAGTTGAATTTCGGAGTTGTTATCTGAACCGCCCCTAAAAAGGTGGCTAGGGTAGCAGTAGTCATCATCAAAGTCCACCTTGACATCCTCTTGGTGCGTACTGGGTGTTGACCTCCTTTAGTTCTGTGAATTGCTATCTAGCAATAGGTAGTTAGTTCCAGATAGTTTACTTTGAAAAAATTAGAGTGTTCAAAGCAGGCACAACCTGGCATCATGAATACATTAGCATGGGATAATAGAATATGACATTGGTCTTATTTTGTTGGTTTCTAGGGCCAAAGTAATGATTAATAG
+
CCCCCGGGGGGGGGGGGGGGGDGGGGGGGGGGGFGFGGGGGGGGGGGGGGGGGGGGGGGGGDGGGGGGGGGGGGGGGGGGGGFGGGGGGGGGGGGGGGGGGA7FFGGGFGGGGGGGGGGGGGGGGFGGGGGGGGGGGGAFFGGGFEGFFEGGGGFFFFGGGCGGGDEFFG9EFGGFGGGCG9>DGDEEFGGGFGGG9DGG9DFFFGG??GGG7CC7FCC:DFGAEGGGGF>,9:2DF69:EGFGGGGGGGFCFDFGCFGGFGG,=EG7FGF4@DD;<FF79;65*8:BFA++51:<:+::E
@M03152:184:000000000-AWYW1:1:2106:15279:11032 1:N:0:TCGCCTTAATACCTGT
AAGCTCGTAGTTGAATTTCGGGCCTGGTTGTCCGGTCCGCCGAAAGGCGTGTACTGGACCGACTGGGCCTTTCCTTCTGGGGAACCAGTATGCTCTTTATTGAGTGTGCTGGGGATCCAGGACTTTTACTTTGAAAAAATTAGAGTGTTTAAAGCAGGCATATGCTTGAATACATTAGCATGGAATAATAGAATAGGACTTTGGTTCTATTTTGTTGGTTTCTAGGACCGAAGTAATGATTAATAGGGATAGTTGGGTGGAATTCTCGGGTGCCAAGGAACTCCAGTCACTCGCCTTAATT
+
CCCCCGGGGGGGGGGGGGGGGGGGGGGGGGGGGGGGGGGGGGGGGGGGGGGGGGGGGGGGGGGGGGGGGGGGGGGGGGGGGGGGGGGGGGGGGFGGGGGGGGGGGGGGGGGGGGEGGGGGGFGFGGGGGGGGGGGGGGGGGGGGGGGGGGGGGGGDG7FGGGGGGGGGGGGGGGGGGGGGGFGGGGGGGGGGGGGGGFGFGGGGGGGGGGGGGGGGGGEGGFFEG9EFGEEGGGGG<CFDFGFGF?FGGG;<+AFFCE7?C::FCDGCFGGGGGGFGF>GGGGFF8+0<@FGFDDEEFCC+
@M03152:184:000000000-AWYW1:1:2106:6855:11081 1:N:0:TCGCCTTAATACCTGT
AAGCTCGTAGTTGAATTTCGGACCTGGCTGGGTGGTCTTGGCTCACGTCAAGCACTGCCTCTGGTCGGGTCTTTCCTTCTGGGGAACCTGCGTGCTATTAACTTAGTGCGCAGGGGATCCAGGACTTTTACTTTGAAAAAATTAGAGTGTTTAAAGCAGGCTTTCGCTTGAATACATTAGCATGGAATAATAGAATAGGACTTTGGTTCTATTTTGTTGGTTTCTAGGACCGAAGTAATGATTAATAGGGATAGTTGGGTGGAATTCTCGGGTGCCAAGGAACTCCAGTCACTCGCCTTAA
+
CCCCCGGFGGGGGGGGGGGGGGGGGGGGGGGGGGGGGGGGGGGGGFGGGGGGGGGGGGGGGGGGGGGGGGGGGGGGGGCFGFGGGGGGGGGGGGGGGGGGGGGGGFGGGGDGGGEGGGGGGGGGGGGGFGFGFGGGGGGGGGGGGGGGGGDGGGGGFGGGGGGGGGGCEGFGGGGGGGFGF>AED@EGGGGGGGGGGFFGGFGD9DEGGDEGCGGGGGGFGFG?@;F9CFEEEEG=FG9@9+=CC+1CCG;E*++>;C8885C69C<C?E5DFDCDF?F*:CC7A+C8C4C7ECC:CE*?+
@M03152:184:000000000-AWYW1:1:2106:25755:11162 1:N:0:TCGCCTTAATACCTGT
AAGCTCGTAGTTGAATTTCGAACCTGGTCGGGCGGTCTGCCTATTGGGTACGTACTGTCTGGCTGGGTTCTACCTCTTGGTGAGCCGGCATGCCCTTAATTGGGTGTGTTGGGGAACCAGGACTTTTACCTTGAGAAAATTAGAGGGTTAAAAGCAGGCCTTTGCCTGAATACATTAGAATGGCATAATAAAATAGGACGTGCGGTTCTATTTTGTTGGTTTCTAGAGTCGTCGTAATGATTAATAGGGATGGTTGGTTGGAATTCTCGGTTGCCAAGCAACTCCAGTCACTCGCTTTATT
+
BCCC@AFGGGGGGGFGFEFFGG@CFGGGGGGGGGGGGGGGGG,C<FGCCE<@EF@FCC<,CFG?C:7C:<E?FE,CF?F<?CC,EFF7+4+,:E,??FCE9BBB=444<8BFE>F>DE<FG<ADEFF,F?F,??DGF?<C,3<88,+8,+CFCF,,@CFF>CFAEFA=F<3737F3;,,3,@C,::DEC@;F;;D;,?B>BC7C*14*63@FG9;FFGGGC89;7+2+?E5*/B1*2C@+=>99:AF?**.*/0<8C**2?C+<E:++*///29*:37)032+*+++30*+32*1*1:F++
@M03152:184:000000000-AWYW1:1:2106:21025:11164 1:N:0:TCGCCTTAATACCTGT
AAGCTCGTAGTTGAATTTCGGGGTCAGTAGGTCGGTCGTGCCAACGGTATGAACTGGTCTCACTGATTCCTCCCTCTTGTAGAACCGTGATGCCATTAACTTGGTGTTGCGGGGAAACAGGACTGTTACTTTGAAAAAATTAGAGTGTTTAAAGCAGGCTAACGCTTGAATACATTAGCATGGAATAATGAAATAGGACGTCGATCTTATTTTGTTGGTTTCTAGGGTTGACGTAATGATTAATAGGGTTAGTTGGGTGGAATTTTCGGGTGCCAAGGAACTCCAGTCACTCGCCTTAAGC
+
C@CCCFFGGGE9<EGGGGFGGGGGGGGGGGGGGEGGGGGGGGGGGE7CFFGGDFGFFFGGGFFGDGGGGGGEFGGGFFDCEFGGGFDFGG?FFCGGGFDCFG9FFGE,4FEGGGGGFCGFEEDFGGFFFFCFFEFFGGCGCFFF,BFGAFGDBEFG8BBDGG<FDGGGF@FG<<AFG;7F9:,@FG3ECC@FADC>CFC*6*>BF@FGFGGGGGGGGGG5A,??+<*2*=6+;C8**AF7+<<CDC66**)=CGF68CE5897:+++29CC<C0>*:))2C8+*3+<99/9<CGGD=9*2+
@M03152:184:000000000-AWYW1:1:2106:22316:11183 1:N:0:TCGCCTTAATACCTGT
AAGCTCGTAGTTGAATTTCGGGATCAAGGAATCGGTCATGCCTCGGTATGTACTGGTTTTATTGGTTCTCACCTTCTAAAGAACCATAATGTCATTTATTTGGTGTTATGGGGAATTAGGACTGTTACCTTGAAAAAATTAGAGTGTTTAAAGCAAGCTTACGCTTGAATACATTAGCATGGAATAATGAAATAGGACATCCGATTCTATTTTGTTGGTTTCTAGGATCGATGTAATGATTAATAGGGATAGTTGGGTGGAATTCTCGGGTGCCAAGGAACTCCAGTCACTCGCCTTAATT
+
CCCCCGGGGGGGGGFGGGGGGGGGGGGGGGGGGGGGGGGGGGGGGGGGGGGGGGFGGGGGGGGGGGGGGFGGGGGGGGGGGGGGGFGFGGGGGGGGGGGGGGGEFGGGGGGCF?FFGFFFFGGGGGGGGGGGGGGGGGGGGGGGGGGGGGGGFGGGGGGGGGGGGGGGGGACFGGGGGGGGGGFGGGFEFEFGGGCDFGF9FFC@FDFGGGGG9EGG6:EGAFFE9DFF58EFGG7@FFEGG?F>7,=?CA6DFGCCE7C*?FGF@,:*5C5=CGDF3;66FGGGGC:?AECFC)7CG7++
@M03152:184:000000000-AWYW1:1:2106:28082:11200 1:N:0:TCGCCTTAATACCTGT
AAGCTCGTAGTTGAATTTCGAACCTGGTCGGGCGGTCTGCCTATTGGGTACGTACTGTCTGGCTGGGTTCTACCTCTTGGTGAGCCGGCATGCCCTTAATTGGGTGCGTTGGGGAACCAGGACTTTTACCTTGAGAAAATTAGAGTGTTCAAAGCAGGCCTTTGCCTGAATACATTAGCATGGCATAATAAAATAGGACGTGCGGTTCTATTTTGTTGGTTTCTAGAGTAGCCGTAATGATTAATAGGGATAGTTGGGTGGAATTCTCGGGTGCCAAGGAACTCCAGTAACTCGCCTTAAT
+
CCCCCGGGGGGGGGGGGGGGGGGGGFGGGGGGGGGGGGGGGGFGGGGGG9EEGGGGGGGGGGGGGGGGGGGGGGGGGGGGGGGGGGGGGGGFGGGGGGGGFGGGGGGGGGCGGGGGGGGGDGGGGGGGGGGGGFDFDDGGGFFFGGGGGGGGGGGGGFGGGGGGGGGGGGGGGFGGGCFGGGGGGGGAEFGFGGGFGGGG@*<FEGGGGAFGGF9<FFGDGG9FFGGFG29CA*;E5=FE7E:FF79EF?F6C9EF+:E8889<?+AF3*CD=3726<F7:CC7EFC?+*<CFGGGGGFF9
@M03152:184:000000000-AWYW1:1:2106:21171:11201 1:N:0:TCGCCTTAATACCTGT
AAGCTCGTAGTTGAATTTCGGACCTGGCTGGGCGGTCTTGCCGAAAGGTAAGCACTGCTCTGGTCGGGTCTTTCCTTCTGGGGAACCAGCGTGCTCTTAATTGAGTGCGCTGGGGATCCAGGACTTTTACTTTGAAAAAATTAGAGTGTTTAAAGCAGGCATACGCTTGAATACATTAGCATGGAATAATAGAATAGGACTTTGGTTCTATTTTGTTGGTTTCTAGGACCGAAGTAATGATTAATAGGGATAGTTGGGTGGAATTCTCGGGTGCCAAGGAACTCCAGTCACTCGCCTTAAT
+
CCCCCGGGGGGGGGGGGGGGGGGGGGGGGGGGGGGGGGGGGGGGGGGGGGGGGGGGGGGGGGGFGGGGGGGGGGGGGGGGGGGGGGGGGGGGGGGGGGGGGGGGGGGGGGGGGGGGGGGGGGGGGGGGGGGGGGGGGGGGGGGGGGGGGGGGGGGGGGGGGGGGGGGGGGGGFGGGGGGGGGGFGGFFEFDEFFGGGGGGGGGGGGGGG;EGGGGGGGGGGGGGGG+?FGGGGGGGDFGGGGGGGGGCGFFGGGF7F=EGGFFGGGGFDFDFGGFGGFFGGGGDGGGGCFGGGGGGGGGC9
@M03152:184:000000000-AWYW1:1:2106:28525:11416 1:N:0:TCGCCTTAATACCTGT
AAGCTCGTAGTTGAATTTCGGGATCAATACGTCGGTCGTACCTTCGGTACGTACTGACGTTATTGATTTCTCCCTTCTGACGAACCGTGATGTCATTAATTTGATGTTACGGGAAGTTAGGGCTGTTACTTTGAAAAAATTAGAGTGTTTAAAGCAGGCTCACGCTTGAATACATTAGCATGGAATAACGAAATAGGACGTTTGATTCTATTTTGTTGGTTTCTAGGATCGACGTAATGATTCATAGGGATAGTTGGGTGGAATTCTCGGGTGCCAAGGAACTACAGTCACTCGCCTTAAT
+
CCCCC9CBFGGGGGGGGGGGGGEGGGFFFFGGGGGGGGGGGGGGGGGGGGGGCFFCEGGGGGGGGGGGGGGGGGGGGGGGGGGGG7FFCD8EFCAFGCFCFGFE9E<CFGGGGCGGGGCGGGGFCFGGGGFGG,B,FFBEEFFGGFFGFGGAGC?AAFCDDAFFGEGGGGGGGABFDDCCACGFCFGGGGGCC7@EFAF*6@C@F;CD,,@<@FF:FDF>>F9D,,?2>,=CCE:FFGG?:C+1;1+6*0;2>CF?FEE7E8?EF=FGG5*/87<DG>56F*+*<8+00900A93*:5=7<
@M03152:184:000000000-AWYW1:1:2106:2567:11470 1:N:0:TCGCCTTAATACCTGT
AAGCTCGTAGTTGAATTTCGGGATCAATACGTCGGTCGTGCCTTGGTACGTACTAACGTTATTGATTTCTCCCTTCTAACAAATCGTGATGTCATTAATTTGGTGTTACGGGGAGTTAGGACTGTTACTTTGAAAAAATTAGAGTGTTTAAAGCAGGCAATCGATCGAATACATTAGCATGGAATAATGAAATAGGACGTTCGAACCTATTTTGTTGGTTTCTAGGATCGACGTAATGATTAATAGGGATAGTTGGGTGGAATTCTCGGGTGCCAAGGAACTCCAGTCACTCGCCTTACTC
+
CC@C-CFC;FFEGGGGGGGGGGCFGF8FFGGEGGEEGGGCGGFGGGGGGGGGGGGEGDCDGGGGGCGFGGGGGGGGGGAFGG?<FFGGGGGGGGGFGGGGGGGFFEGGGECEGCE8BFGG,BFGGGGGGFFFGGGE8>EFGFG9CFGGFGGGG?AE==FCB,A,,,8>=F<F9@@FA,FDFDFGGFFG9FCFCGFFG?EEF,@D<DFG6:@FECD7>:1BEGFFGFC?F5B8EEE:7:FDF79+1>7*7*;CGGGFEGG>8++<<<@EGGF<*9:0::5666+9EFFCC4AE8>DD=9*++
@M03152:184:000000000-AWYW1:1:2106:22743:11479 1:N:0:TCGCCTTAATACCTGT
AAGCTCGTAGTTGAATTTCGGGATTGGGATATATCGATCGTGCCTTTAGGGGCATGAAACGGTGTGTAGCCAATTTCTCACCTTCTGGTGAGTCGGGATGCTCTTGGGTGTTTCGATGAATCAGGACCTTTACTTTGAAAAAATTAGAGTGTTTAAAGCGGGCATTTTTGCCTGAATACATTAGCATGGAATAATAAAATAGGACGATGGTTCTATTTTGTTGGTTTTAGGACCACGTAATGATTAATAGGGATAGTTGGGTGGAATTCTCGGGTGCCAAGGAACTCCAGTCACTCGCCTT
+
A@@CBCFFE@@EE@<FCCE<FG7@@CCFDGGGGGGGGCCGFGGGCGGGFGFC7@FF9<AFFGGGGDGFGGA<CFEFEEGFFGGG8CAAFG<AFC7FEFFEDGG9EFEAFEG:FC:DFCF<EFGDFGAFEAGGGGCFA<,B<EFGGGGFFA<FF<FAFFGFGGGGGGDEF:DDFCCEACF:FFFG7FFFCDCFFGFGAFCCFGGGGE7*6>CCD,@@,?EFCDF8=:CFGGGGC:CG7/,15<EGGGFF?CAG*3:<A+?88CE*/+4<D7CDDD*9557?5@67*<<:7:F+<CGFFG5CC
@M03152:184:000000000-AWYW1:1:2106:12277:11490 1:N:0:TCGCCTTAATACCTGT
AAGCTCGTAGTTGAATTTCGGGCCGTCGATCCGGCGGGTGGGCTTCACGGCTCATACTCGTCGGCGGCGGTCCTCCCGCGTGGAGCAACCGAGGTTCCCTTAACTGGGCGTCCCGGGGACCCACGTCGTTTACTTTGAGAAAATTAGAGTGTTCAAAGCAGGCGTTCGCTTGAATACATTAGCATGGAATAATGGAATAGGGCTCCGGTTCTATTTTGTTGGTTTTCGGACTTTGCCGAAGCAATGATTAATAGGGATAGTTGGGTGGAATTCTCGGGTGCCAAGGAACTCCAGTCACTCG
+
CCCCCFGEFFEFGGGFGGFGGGGGEFGDEGGGGGGEGGGGGGGGGFGGEGGGGGGGGGG,ECFC@ECCBFGDCDGGGGEGFGC<@CGGGG7FGGGGGGGGGGGFEEGGGGGCGFEGGEGGGGGGGGGGCGFFC<FCF7CGGG8CGFEFFGFGGDFGGEGGC5>EEGGGGGGGG?FFGGGGGFGGCGGGGGGGFGGGGGGGGGFCEEGGGEDGFCFGGCCFGGGGGG?EE8CDEGFFFGGGDEC6*<?EFFFGFCFF8C2CCE7CEEGDDFGG+:CCC>FGGDCFGFFGGFGGGGD6:C>C*
@M03152:184:000000000-AWYW1:1:2106:7471:11654 1:N:0:TCGCCTTAATACCTGT
AAGCTCGTAGTTGAATTTCGGCCTTTGCCGCCCGGTCCGCCTATTTGGGTGTGTACTGGAGCGGTGGAGGCTTACCTCGTGGTGAGCTGTTATGCCCTTTACTGGGTGTGGCAGGGAACCATGATTTTTACTTTGAAAAAATTAGAGTGTTCAAAGCAGGCTTACGCCCGAATACATTAGCATGGAATAATAAAATAGGACGTGCGGTCCTATTTTGTTGGTTTCTAGGATCGCCGTTATGATTAATAGGGATAGTTGGGTGGAATTCTCGGGTGCCAAGGAACTCCAGTAACTCGCCTTT
+
CCCCCGGGGGGGGGGGFGGGGGGGGGGGGGGDGGGGGGGGGGGGGGGGCFGGGGGGGGGGGGGDEEGGGGGGGGGGGGGFGGGCGGGGGGGGFGGGGGGGFGGGGGGGEGGG8FFGFGGFGFG9FGGGGGGFGGGGGGGGGGDDDCFGFFFFDGAFFGGGGFFFGFGGGGGGEFGFFGGFGGGGFFGGFGGCGG9EGGG:FGGDFFDEGEG?EFEG@F6C5:CCCF<CG?FFCCEC**1*+>A?CE?CC6>680<EFF6EGGGCCFG?CECFEG<5:7@F5CFFFF6+A@+99*0/5*>E7
@M03152:184:000000000-AWYW1:1:2106:11414:11677 1:N:0:TCGCCTTAATACCTGT
AAGCTCGTAGTTGAATTTCGGTGGCCCAACGGCGGTCGGCCGCAAGGTCTGTACTGCCGGTTTTCGGACCACCTCTTTCTGGGGGAACGTCGGCCCTTAACTGGGCTCGGCGGCCGAACCAGGACGTTTACTTTGAAAAAATTAGAGTGTTTAAAGCAAGCGTACGCTTGAATACATTAGCATGGAATAATGAAATAGGGCTTCAGTTCTATTTTGTTGGTTTTCAGAATCCGAAGCAATGATTAATAGGGATAGTTGGGTGGAATTCTCGGGTGCCCAGGAACTCCAGTCACTCGCCTTA
+
CCCCCGGGGGGGGGGGGGGGGGGGGGGGGGGGGGGGGGGGGGGGGGFGGGGGGGGGGGGGGGGGGGGGGGGGGGGGGGGFGGGGGGGGGGGGGEGGGGGGGGGGGG@FGGGGGGGGGGGGFGGGGGGCGGGGFGGG;CGGGGG9FCC>F<FGGGGGEFGFGDGGCFFCCGFGGDGGGGGFGGGGGFFGGFGGGGGCCFGFGGGGFGCFFG?FGFF+CCFEGGGFG9CGCF7CE5CGGGGC69CEG7CGC6768;6A?C+:/;8@6CEEG<=FEFG:*)05*1:<8CC8C=FFFG**CCDE0
@M03152:184:000000000-AWYW1:1:2106:20368:11705 1:N:0:TCGCCTTAATACCTGT
AAGCTCGTAGTTGAATTTCGGGGTCAGTAGGTCGGTCGTGCCACCGGTATGAACTGGCTTCACTGATTCCTCCCTCTTGTAGAACCGTGATGCCATTAATTTGATGTTGCGGGGAAACAGGACTGTTACTTTGAAAAAATTAGAGTGTTTAAAGCAGGCTAACGCTTGAATACATTAGCATGGAATAATGAAATAGGACGTCGATCTTATTTTGTTGGTTTCTAGGGCCGACGTAATGATTAATAGGGATAGTTGGGTGGAATTCTCGGGTGCCAAGGAACTCCAGTCATTCGCCTTAACT
+
CCCCCGGFGGFCFFGGGGGGGGGGGGGGGGGGGGGGGGGGGGGGGGGGGGGGGGGGGGGGGGGGGGDFGGGGGGFGFGGFGGFGGGGG?FGGGGGGGGFFFGGGGAEEGGGGGGGGGGGGGFGGGFGGGGGGGGFEFGECEFFGFGGGGFGFFFFGGGGGGGFGGEGGGGGGGGFFFFGGFDFGGGEGGG9FBFGGGGGGCGGGGFEFEGFCGGG@@EEGE?FFCFFCCGEE8*;FDFG7<+<FFCFFEG4FCC9+?CECEEFGEFDG3CGDEGDFCF>CGCF<+0C+<*++399EGG7++
@M03152:184:000000000-AWYW1:1:2106:11010:11859 1:N:0:TCGCCTTAATACCTGT
AAGCTCGTAGTTGAATTTCGGGGTCAGTAGGTCGGTCGTGCCAACGGTATGAACTGGCCTCACTGATTCCTCCCTCTTGTAGAACCGTGATGCCATTAACCTGGTGTTGCGGGGAAACAGGACTGTTACTTTGAAAAAATTAGAGTGTTTAAAGCAGGCTAACGCTTGAATACATTAGCATGGAATAATGAAATAGGACGTCGATCTTATTTTGTTGGTTTCTAGGGTTGACGTAATGATTAATAGGGATAGTTGGGTGGAATTCTCGGGTGCCAAGGAACTCAAGTCACTCGCCTTAATC
+
CCCCCGGGGGGGFGGGGGGGGGGGGGGGGGGGGGGGGGGGGGGGGGGGGGGGGGGGGGGGGGGGGGGGGGGGGGGGGGGGGGGGGGGGGGGGGGGGGGGGGGGGGGGGGGGGGGGGGGGGGGGGGGGGGGGGGFGGGGGGGGGGGGGGGGGGGGGGGFGFGGGGGGDFGGGGGGGGGGGGGGGGG:>FGGGGGGGGG9FGFGEEECFGFGGGGGGGGFGGGFEEGGGGGCEE5BFFFCCCGFFGGGFF6C)+<CFG5EEGFFGGCF7CC=CCC<7C7576:8?*+3CCE69CFGDEGD>9<
@M03152:184:000000000-AWYW1:1:2106:6896:11890 1:N:0:TCGCCTTAATACCTGT
AAGCTCGTAGTTGAATTTCGGAACTGAACAGTTCACCAGTCGGCCGTCAAGGTCTGTGCTGGTCTGTTCGTTCCCACCTATGGGATACTCACCTCTACTCTTAACTGGGCGGAGGCCAAACAAAAAAAAAAAGCAGGCACGGGGCAAAAACGTATGACAGCGGGCCAGTCGGACCATATCTTTGGATTTTCCTTTTGTTTTCTTTGATTAGATTAGGTTGTTTATAGCAGCCACAAAAGGAGGGAGGAACAATACTTCACGGGATAACTGACGCCGTTATCTGTTCACTGTTTCGTTGGGT
+
B@A-AFGG7FFFCGCC@EFCEEFGGFGGGGGGGFFGG9FFGF7FEGGGGGGGGGGDEAFFFGEGGGFFFGGDGGGC<CF8FDFF<DFGGGFGGGEGGFGCGGFDGGGGCGEGFEGG?@FEGGGGEGGGGGGG@8BF+3:,++:++88@F7F*@,,3,,,,8**1*1=*,7*411=*,,,,7,,5,,22?++,,+++2<F@+2,2,,,+++3+0+++<0+;85*+++3+2+:**2*2/:********1*0*0*0<E++0++******++*3+0**))/0)2++30+2++0*3<:2*/*0**2
@M03152:184:000000000-AWYW1:1:2106:9525:11940 1:N:0:TCGCCTTAATACCTGT
AAGCTCGTAGTTGAATTTCGAGATCAGTACGCTGGTCGTGCCTTCGGTATGCACTGGTGTCACTGGTTTCTCCCTTCTGAAGAACCGTCATGTCATTAAGTTGGTGTGGCGGGGAATCAGGACTGTTACTTTGAAAAAATTAGAGTGTTTAAAGCAGGCTCGCGCTTGAATACATTAGCATGGAATAATGAAATAGGACGTTTGACCCTATTTTGTTGGTTTCTAGGATCGACGTAATGATTAATAGGGATAGTTGGGTGGAATTCTCGGGTGCCAAGGAACTCCAGTCACTCGCCTTAAT
+
CCCCCGGGGGGGGGGGGGGGGGGGGGGGGGGGGGGGGGGGGGGGGGGGGGGGGGGGGGGGGGGGGGGGGGGGGGGGGGGGGGGGGGGGGGGGGGGGGGGGGGGGGGGGGGGGGGGGGFGGGDGGGGGGFGGGFGGGGGGGFFGGGGGGGGGGGDGGGGEFGGGGGDGGGGCFGGGGGGGGGGGFGGGGFCFGGFGFGFGG@FGGGGGGG?FGFGFGF6CBEF<BFF+?CE85=ECEC*<9E7CE:9:FG?>??+<9F=*:C>C?E7E?3=5/8/CFGFF=F860+<::<=7:+9<7C=C?+
@M03152:184:000000000-AWYW1:1:2106:21831:11971 1:N:0:TCGCCTTAATACCTGT
AAGCTCGTAGTTGAATTTCGGGGTCAGTAGGTCGGTCGTGCCACCGGTATGAACTGGCTTCACTGATTCCTCCCTCTTGTAGAACCGTGATGCCATTAATTTGGTGTTGCGGGGAAACAGGACTGTTACTTTGAAAAAATTAGAGTGTTTAAAGCAGGCTAACGCTTGGATACATTAGCATGGAATAATGAAATAGGACGTCGATCTTATTTTGTTGGTTTCTAGGGTTGACGTAATGATTAATAGGGATAGTTGGGTGGAATTCTCGGGTGCCAAGGAACTCCAGTCACTCGCCTTAATT
+
CCCCCGGGFGGGGGGGGGGGGGGGGGGGGGGGGGGGGGGGGGGGGGGGGGGGGGGGGGGGGGGGGGGGGGGGGGGGGGGGGGGGGGGGGGGGGGFFGGGGGGGGFGGGGGGGGGGGGGGGGGGGGGGGGGGGGGGGGGGGGFGGFGGFGGGGGFGGFFGCGGGDGGGGGGGGGGGGGGFGGGGGGGGGGGGGGFGGGGGGEGDGGGGGGGGGGGFGGGGGGFGGCGFGGCFCECEF5CCFGG7FFF66;CF?FFEG5CG>;9FGGGG7C*/>;DFCCFFF=FFFG?C+<9FC83<EG6*<+
@M03152:184:000000000-AWYW1:1:2106:17592:12029 1:N:0:TCGCCTTAATACCTGT
AAGCTCGTAGTTGAATTTCGAGATCAATTTATTGGTCGTGCTATTGTACGTACTGGTATTATTGATTTCTACCTTCTGACGAACCATGATGTCATTAATTTGGTGTCATGGGGAATCAGGACTGTTACTTTGAAAAAATTAGAGTGTTTAAAGCAGGCTCACGCTTGAATACATTAGCATGGAATAACGAAATAGGACGTTTGATTCTATTTTGTTGGTTTCTAGGATCGACGTAATGATTAATAGGGATAGTTGGGTGGAATTCTCTGGTGCCAAGGAACTCCAGTCACTCGCCTTAATC
+
CCCCCGGGGGGGGGGGGGGECFGGFGGGGGGGGGGGGGGGGGGGGFGGGGGGGGGGGGGGGGGFFGGGGGGGGGGGGGFGFGCGEDFAAFGGGGGGCCFGGGGGEGGFGFG@@:FFGAFGFFGGGGGGGGGGGFGGFBF8FG9FFFGGGGGCEGCF7FBFGGGGGEDGGGGGGBFF,<FC9FFDFCGGGDBFG9FCFFGBEFC=FFEF,FGGGACFFGGGGCBE79BF65885:8E>:,C7@?CF7,?;CA,BFE6*:;EF,BFFFF+;+0;;CFDEF4EGBF8FFFGGFGF8DCEGAC2+
@M03152:184:000000000-AWYW1:1:2106:26961:12030 1:N:0:TCGCCTTAATACCTGT
AAGCTCGTAGTTGAATTTCGGAACGCGTCTGGTCAACGCTCGTCCTTGTGGCGTGGCTCGGCTGGTGCTTCCTATCGTTTGTGAGGCGGTTAAACGCTTTACAAATCATTTACTTTGAAAAAATTAGAGTGTTCAAAGCAGGCGTAACCTTGCCATTGAATATTACAGCATGGGATAATAGAATATGACGTTGGTCTTATTTTGTTGGTTTCTAAGGCTGATGTAATGATTAATAGTGATAGTTGGGTGGAATTCTCGGGTGACAAGGAACTCTTGTCACTCGCCTTAATCTCGTCTGCCG
+
86AC-<F@FGB@FGC<FFAF@CCEGGGECEFGFG9E-,@FG:FBBFGFG8:<FGCD7E,@F@FEGE<C?F9FFGGGGCFGGCFFFGCE7FFEGGG7BCFB<9?,:A,ADGFCFGFCA,?EGDD8DFBF9@FDFF<DDDEC>7+@FFGGGFFAEFCCGCEAFAFG<CFGC@9C,>,3<3,ECF;;FF,@,>B*,:>FFC@,;C9F<<F@GGGGEGCDDFCFCF9>+3<CGFFG7BFF+=CCFGGC++:=E>3CFG+23:CEC:*3+<8*>CCC0***344A+A5<8*2<?FCEC*9*:*7?7
@M03152:184:000000000-AWYW1:1:2106:6320:12100 1:N:0:TCGCCTTAATACCTGT
AAGCTCGTAGTTGAATTTCGGTGGCCCAACGGCGGTCGGCCGCAAGGTCTGTACTGCCGGTTTTCGGACCACCTCTTTCTGGGGGAACGTCGGCCCTTAACTGGGCTCGGCGGCCGAACCAGGACGTTTACTTTGAAAAAATTAGAGTGTTTAAAGCAAGCGTACGCTTGAATACATTAGCATGGAATAATGAAATAGGGCTTCAGTTCTATTTTGTCGGTTTTCAGAATCCGAAGCAATGATTAATAGGGATAGTTGGGTGGAATTCTCGGGTGCCAAGGAACTCCAGTCCCTCGCCTTA
+
@CCCCGGG7<FFGGGGGGGCFGEGGCDCFEGEEGGGGGCEGGGGGGGGGGFGGGGGGGGGGGGFE@CEGGGGGCGEGGGGGGGGDG7DCGGGEGGEGG@DGGFF?FGGGCFGE@EGFCGGGGGDFEGGGGGGGGGFC9<EFFGGF:,8<FFGF<FB9CBECEGGGEGGD*0+A+<:FFFGGGFGF+<CCFGC+0AC@@8*:8;CCFCGGGFFDFG9@@8CEGEGECGFFGA?5CG5C76<69<E:7<<+257F6+3C7C8C55*<?AC:029CC)9FF4CGFEDGGC6+9E+3:<CGGGG+
@M03152:184:000000000-AWYW1:1:2106:18751:12241 1:N:0:TCGCCTTAATACCTGT
AAGCTCGTAGTTGAATTTCGAGATCAGTACGCTGGTCGTGCCTTTGGTATGCACTGGTGTCACTGGTTTCTCCCTTCTGAAGAACTGTCATGCCATTCAGTTGGTGTGGCGGGGAATCAGGACTGTTACTTTGAAAAAATTAGAGTGTTTAAAGCAGGCTCGCGCTTGAATACATTAGCATGGAATAATGAAATAGGACGTTTGACCCTATTTTGTTGGTTTCTAGGATCGACGTAATGATTAATAGGGATAGTTGGGTGGAATTCTCGGGTGCCAAGGAACTCCAGTCACTCGCCTTAAT
+
CCCCCGGGGGGGGGGGGGGGGGGGGGGGGGGGGGGGGFGGGGGGGGGGGGGGGGGGGGGGGGGGGGGGGGGGGGGGGGGGGGGGGGGGGGGGGGGGGGFGGGGGEGGGEGGGEGGGGGGGG?FGGGGGGGGGGFFGCGGGGGGGGGGGGGGGGFFF,FGGGEGGGGEGGGFGGGGGGCFGGG,8FCFGF?EGCE@FGDFGEFG@CFGGG,CFGFFGFGCCGGFGF;??<B5CCGGGGGG7CG9CFFDFG6>CCFFC@58EECFFF9CF5=8C*9CF7)77:CFC6+0<?49:C35:C5>C+
@M03152:184:000000000-AWYW1:1:2106:28765:12297 1:N:0:TCGCCTTAATACCTGT
AAGCTCGTAGTTGAATTTCGGAATGCGTCTGGTCAAAGCTCGTCCTTGTGGCTTGGCTGGACTGGCGTTTCCTATCTTACCGATAGTGGGGTCAAACTCACTTCGGATCATTTACTTTGAAAAAATTAGAGTGTTCAAAGCAGGCGTAACCTTGCCAGTGAATATTACAGCATGGGATAATAGAATATGACGTTGGTCTTATTTTGTTGGTTTCTAAGGCTGATGTACTGATTAATAGGGATTGTTGGTTGGAATTTCTGGGTTCCAAGGAACTCCAGTCACTCCCCTTCATCTCCTTTGC
+
CCCCCGGEGG-CFFC<<FECEE@FCCCC@F@FFGGG-@EGFGGGG>CFGEGG,CCCFFGCFFFDGFEGCEEFFGCFEF<EFECEEGGGGGDB,FFAFGDECEGFFD:=CFFEFCFF9FFDEFCAEFFDC?,CFFF,,CEGCFC+6F=@F7F<A<FDG,>,>BFCF9,C=>FGGGGG,<F3,@,E><D@;B,@C*@,*@D;CEFCC;F8F7FBFFCABFDGFGG?A;,,,,,5BCCGGG,,48,,+12;*2=*+97++++?+**3*2++;=<<@C:*3)0+++3**1;8C)2:<**+++*++
@M03152:184:000000000-AWYW1:1:2106:16044:12319 1:N:0:TCGCCTTAATACCTGT
AAGCTCGTAGTTGAATTTCGGGTGCCAAGGAACTCATGATTAATAGGGATAGTTGGGTGGAATTCTCGGGTGCCAAGGGAACTCCAGTCACTCGCCTTAATCTCGTATGCCGTCTTCTGCTTGAAAAAAAAAAAACAGAATTCTACAGAATTTATTCACCTTCCACATATCACCAAACACACACCACAAACTCGCTTTTACGTCACTCTAAACTTATCTTCAACTATACGCACTTTCTGTATCAGATTCTTTTCATACTCATGCGTCATACCACCCATACCTGATCTTCTGTTCGTCATGA
+
CCCCCGGGGGGGGGGGGGGGGGGGGGGGGGGGGGGGGFFFFFGGGGGGGGGGGGGGGGGGGGGGGGFGGGGGGGGGGGGGGGGGGGGGGGGGGGGGGGGGCEFFGGGGGGGGGEFGGGGGGGCFFGGGGGGGG+6+:,:,,,,,,:,,,,,,,,333,3,,,,,,:3,,,333,3,,*,,,3****3,,,>,7*1***,7,*,,*1,,,7,,,74,,,,2,?++33<++*1***3+1+++2+4<++++++++1++++4+2++++*****20*20*95))**++*+2+++0+++******++
@M03152:184:000000000-AWYW1:1:2106:14864:12460 1:N:0:TCGCCTTAATACCTGT
AAGCTCGTAGTTGAATTTCGGGCCTGGCTGGGCGGTCCGCTTCACGGCGTGTACTGTCTGGCTGGGTCTTACCTCTTGGTGAGCCGGCGTGCCCTTTATTGGCGTGCGTCGGGGAACCAGGACTTTTACCTTGAGAAAATTAGAGTGTTCAAAGCAGGCTATTGCCTGAATACATTAGCATGGAATAATAGAATAGGACGTGCGGTTCTATTTTGTTGGTTTCTAGGACCGAAGTAATGATTAATAGGGATAGTTGGGTGGAATTCTCGGGTGCCAAGGAACTCCAGTCACTCGCCTTAAT
+
CCCCCGGGGGGGGGGGGGGGGGGGGGGGGGGGGGGGGDGGGGGGGGGGGGGGGGG<FGGGGGGGGGGGFGGGGGGGGGGGGGGGGGGGGGGGGGGGGGGGGGGGGDEGFGGGGGGGGGGGGGGGGGGGGGGGCDFGGGGGGCGGGGGGGGGGGFEFGGGGGGGGGGGGGGGGGFGGG@FGGCFGGGDGGGFG9EGGGDGGGGGGGGDGGFFFGG?FGGGGGGEGFGFGGGGGGEA9<CCGGGGGGGGG=CFGGC9CEDCEDGFGGFGG:CGDEGGGGF:6*06>FF6CEBCCC5CECE=F+
@M03152:184:000000000-AWYW1:1:2106:23936:12532 1:N:0:TCGCCTTAATACCTGT
AAGCTCGTAGTTGAATTTCGGCGTGCGCTCAGGCTGGTCGGCCGTCATGGTCTGTACCGTTTGGGTCACGCCCCACTGTAGGATACTCACCGCTGTCCTTAACTGGGTGGCGGTCAAAGGTTGTAGTACTTTCTGGGGGCAACTCTGGATATTATGACTGGGGTTCCTACTCTTTTACTTTGAGCAAATTAGAGTGTTCAAAGCAGGCAATCGAGCCTTGAATACTTCAGCATGGGATAATGGAACAGGACTGGGATCCTGATTTCGTTGGTTTCTAGGGTCTTAGTAATGATTAATAGGG
+
CCCCCFGGGGGGGGGGGGGGGGGGGGGGGGGGGGGGGGGGGGGGGGGGGGGGGGGGFGGGGGGGGGGGGGGGGGGGGGGGGGGGGGGGGGGGGGGGGGGGGGGCEFGEGGGGGEFGGGGGGGGFGGFGGGFCFGGGF@FGGGCFFGGGFGFGFFGGFFFGGGGEGGGDFGGGGGGGFGGFCFEFABEFCFFGGGGGGGGFFFGCFFCEGGGG7@@EGFG?FCGGGGGFC<CCFGFGCF6?C99+78CCE>FCFGGFC5C+3<CFFF**2:;DEC::9*0CC*6:+<CFG4FC7?7:73:EG
@M03152:184:000000000-AWYW1:1:2106:22641:12533 1:N:0:TCGCCTTAATACCTGT
AAGCTCGTAGTTGAATTTCGGGGGCATTCAGGCCAAAGCTCGTCCTTGTGGCGTGGCTGGGTCTGGGCTTCCTACGTTTGGATAGTGGGCAACCATTTCCAATCATTTACTTTGAAAAAATTAGAGTGTTCAAAGCAGGCGTAACCTTGCCATTGAATATTACAGCATGGGATAATAGAATATGACGTTGGTCTTATTTTGTTGGTTTCTAAGGCTGATGTAATGATTAATAGGGATAGTTGGTTGGAATTCTCGGGTGCCAAGGAACTCCAGTCACTCGCCTTAATTTCGTATGCCGGCT
+
CCCCCGGGGGGGGGGGGGGGGGGGGGGGGGGGGGGGGGGGGGGGGGGGGGGFGGGGGGEGGGGGFGGFEFGGGGGDGGGGGGGFFGFGFFGGGGGGGGGGGGGGGGGGCFGGGGGGGGGGGGGGGGGGGGGGGGGGGGGGGGGGGFGGFGGDFGGGGGDGGGGGDFFFFFFAC<ED,@FGGGFFFGGEGGGGGGFAFGGG;BFFGEGF;FGFF7BFGFGGFGFB9CFGCC@ACGD,6:FFF7E5<8ECFFFFGDEGGGGCFGG>C7;:FEGGGG*:?@FFDECG6+0+3@CF:55+<*/*2
@M03152:184:000000000-AWYW1:1:2106:21920:12537 1:N:0:TCGCCTTAATACCTGT
AAGCTCGTAGTTGAATTTCGGGATTGACACATCGGTCGTGCCTTAAGGGGTATGAACTGGTGTAGTCAATTTCTCACCTTCTGGAGAACCGCGATGCCCTTAATTGGGTGTCACGGGGAACCAGGACCTTTACTTTGAAAAAATTAGAGTGTTTAAAGCAGGCATTTTGCTTGAATACATTAGCATGGAATAATAAAATAGGACGGCATGATTCTATTTTGTTGGTTTCTAGGATCACCGTAATGATTAATAGGGATAGTTGGGTGGAATTCTCGGGTGCCAAGGAACTCCAGTCACTCGC
+
CCCCCGGGFGGGGGGGGGGGGGGGGGGGGGGGGGGGGGGGGGGGGGGGGGGGGGGGGGGGGGGGGGGGGGGGGGGGGGGGGGGGGGGGGGGGGEDFGGGGGGGGGGGGGGGGGGGGEGGGGFGGGGGGGGGGGGGGGGFGFGGGGGGGGGGGGGGGGGFGGGGGGGGGGGGGGGFFFCFGGFEFGGGGGGGGGGGGGGFGGFGGGGGGGGGGGGGGGGGGGFGGGGGGFG;CFGGGGGGGGFGGGFG7EFFFFF6@FGGFGCFGGGGD7CFFGGGCDFBEFFGGGFGCGFFGFGFGGECFE
@M03152:184:000000000-AWYW1:1:2106:18280:12547 1:N:0:TCGCCTTAATACCTGT
AAGCTCGTAGTTGAATTTCGGACCTGGCTGGGTGGTCTTGCCGCAAGGTAAGCACTGCCTCTGGTCGGGTCTTTCCTTCTGGGGAACCTGTGTGCCCTTAATTGAGTGCGCAGGGGATCCAGGACTTTTACTTTGAAAAAATTAGAGTGTTTAAAGCAGGCTTTCGCTTGAATACATTAGCATGGAATAATAGAATAGGACTTTGGTTCTATTTTGTTGGTTTCTAGGACCGAAGTAATGATTAATAGGGATAGTTGGGTGGAATTCTCGGGTGCCAAGGAACTCCAGTCACTCGCCTTAA
+
CCCCCGGGGGGGGGGGGGGGGGGGGGGGGGGGGGGGGGGGGGGGG:@CFDGGGGGGGGGGGGGGGGGGGGGGGGGGGGGGGGGGGGGGGGGGGGFGGGGGGGGGGGGGGGGGGGGGGGGGGGGGGGGGGGGGGGGGGGGFGGGGGGGGGGGGGGGGGGGGGGGGGGGGGGGGGFGGGGGGGGGGGGGGGGGGGGGGGFGGGGGGGGFFGGGCGGGGGGGGGGGFGG?FGGFDG8EEGFA9ECGGDGG7FFFGFGGGFGDGEGGGDECGGG5DEDDGGF:C*@EGGGGGGFGG?CFC=CDGC
@M03152:184:000000000-AWYW1:1:2106:26686:12547 1:N:0:TCGCCTTAATACCTGT
AAGCTCGTAGTTGAATTTCGGGGTCAGTAGGTCGGTCGTGCCAACGGTATGAACTGGCCTCACTGATTCCTCCCTCTTGTAGAACCGTGATGCCATTAACTTGGTGTTGCGGGGAAACAGGACTGTTACTTTGAAAAAATTAGAGTGTTTAAAGCAGGCTAACGCTTGAATACATTAGCATGGAATAATGAAATAGGACGTCGATCTTATTTTGTTGGTTTCTAGGGTTGACGTAATGAGTAATAGGGATAGTTGGGTGGAATTCTCGGGTGCCAAGGAACTCCAGTCACTCGCCTTAATC
+
CCCC<EFGGFFGGGGGGDFGGGGGGGGGGGGGGDGGCFGEGGF<FEFFFGGECGGFGGG<CFGGGGGFGGGFF:FGGGGGGGGGGGG?FFGDGGEFFGGGGGGGFCFGGFDGEDE@FEGFGGFFGGGGGAFGGCFFCDEGCEGGGFEFDCGFC,@DFFCFGG7F@FCFGGGABC,@DE7;=F@BCE9EFE9ECECGCF?F<BFBFFCE9B9C;FCEFF1*=CFGC9CEFC8+/1;;5C+1=51<C+?=EGAAFGGD=:*CCFFGGF+:9:/9CC>FCFF6*<09C+A:94+AED)**9:3+
@M03152:184:000000000-AWYW1:1:2106:24741:12594 1:N:0:TCGCCTTAATACCTGT
AAGCTCGTAGTTGAATTTCGGGATCAATACGTCGGTCGTGCCTCGGTACGTACTAACGTCATTGATTTCTCCCTTCTGACGAGCCGTGATGTCATTAATTTGGTGTTACGGGAAGTCAGGACTGTTACTTTGAAAAAATTAGAGTGTTTAAAGCAGGCAATCGCTCGAATACATTAGCATGGAATAATGAAATAGGACGTTCGGACCTATTTTGTTAGTTTCTAGGATCGACGTAATGATTAATAGGGATAGTTTGGTGGAATTCTCGGGTGCCAAGGAACTCCAATCACTACCCTTAATT
+
CCCCAFG+BFFC9EFGGGGGEDFGGGGGFFGGFFFEEFFGGGG<FGGFEGGGGGGGGGGGCFGGGGGGGGFFEFGDFEF9@:@:CFGGGGGGGFF9EF9EFGGFFGGEFGGEGGEGGFGGGGGGGGGGGGGFGGEB?CFGGFFGGGGGGGGFDDFFF7FFGGGGDGGGFGG,>CFFCCEFCFFFFFCEF,=CFGC6FFE@*53<**1>?AF9B@@C@;>E72@?EGGGGDEGCBFGGGFF+>??:CFGG6=C;7+>8CG71?BEGGGGGGG3*0:0*)0*20+9<++2<@FC+999FG7++
@M03152:184:000000000-AWYW1:1:2106:5182:12639 1:N:0:TCGCCTTAATACCTGT
AAGCTCGTAGTTGAATTTCGGGATCAAGGAATCGGTCATGCCTCGGTATGTACTGGTTTTATTGGTTCTCACCTTCTAAAGAACCATAATGTCATTTATTTGGTGTTATGGGGAATTAGGACTGTTACCTTGAAAAAATTAGAGTGTTTAGAGCAAGCTTACGCTTGAATACATTAGCATGGAATAATGAAATAGGACATCCGATTCTACTTTGTTGGTTTCTAGGATCGATGTAATGATTAATAGGGATAGTTGGGTGGAATTCTCGGGTGCCAAGGAACTCCAGTCACTCGCCTTAATA
+
CBCC9EFFGGGGGGGGGFGGGEFGGGGFGFGGFGGGGCFGGGGGGGGGGFGGGGGGGGGGGGGGGGGFFGGGGGGGFC9EEGFEGGGGGGGGGCFGACEGGGGE@GFGGGDGCFG=FCFECAFDFGG<FFFFGEFF8=FFGGGG<<FECFGDGFGGGGGGG=DC7B?EFFCFFFBFGDFBDCDEDDCGGGFGGAEGC<FD9FEGGEDF;FCFCFFFCCCFGFGFE?8EGG@CGDFCGFGE:C:EF,9>?CA?FG7FDE7E5C??F@C=C5A5=5+<=>4CGGGFGGCF969FCDC=E?*9+
@M03152:184:000000000-AWYW1:1:2106:15813:12652 1:N:0:TCGCCTTAATACCTGT
AAGCTCGTAGTTGAATTTCGGGACCAATTTGTTGGTCGTGCCTCGGTACGTACTGGTATTATTGGTTTCTCCCTTCTGGAGAACCTTGATGTCATTAATTTGGTGTCTTGGGGAATCAGGACTGTTACTTTGAAAAAATTAGAGTGTTTAAAGCAGGCATACGCTTGAATACATTAGCATGGAATAATGAAATAGGACGTTTGATTCTATTTTGTTGGTTTCTAGGATCGACGTAATGATTAATAGGGATAGTTGGGTGGAATTCTCGTGTGCCAAGGAACTCCAGTCACTCGCCTTAATT
+
CCCCCGGGGGGGGGGGGGGGGGGGGGGGGGGGGGGGGGGGGGGGGGGGGGGGGGFGGGGGGGGGGGGGGGGGGGGGGGGGGGGGGGGGFGGGGGGGFGGGGGGGGGGGGGGGGFGGGGGGGGGGGGGGGGGGGGGGGGGGGGGGGGGGGGGGGGGGGGGGGGGGGGGGGGDGGGGGGGGGGFDFGGGGGGAFFFFFGGGFFFGGGGGGGGGGGGGGGGDGFEFGGFGGF5EGGGGGFF,1CEFGFGGGGGFFGGGG*487BCEFEFDE*=FFC7CFFFFC6CGFGGGGGFGGGDDGGGD9+
@M03152:184:000000000-AWYW1:1:2106:21290:12717 1:N:0:TCGCCTTAATACCTGT
AAGCTCGTAGTTGAATTTCGGACCTGGCTGGGTGGTCTTGCCGCAAGGTAAGCACTGCCTCTGGTCGGGTCTTTCCTTCTGGGGAACCTGTGTGCCCTTAATTGAGTGCGCAGGGGATCCAGGACTTTTACTTTGAAAAAATTAGAGTGTTTAAAGCAGGCTTTCGCTTGAATACATTAGCATGGAATAATAGAATAGGACTTTGGTTCTATTTTGTTGGTTTCTAGGACCGAAGTAATGATTAATAGGGATAGTTGGGTGGAATTCTCGGGTGCCAAGGAACTCCAGTCACTCGCCTTAA
+
CCCCCGGGGGGGGGGGGGGGGGGGGGGG?FFGGGGGGGGGGGGGGGGGGGGGGGGFGGGGGGGGFGGGGGGGGFGGAFFCGFGGGGCGGGGGGGGGGCF@ACFGGG<EEGGGGGGGE@4EFGGFGGCFFGFGGFGGGGGGCFGGGGGFGGAEFEGGFGGFGGGGFCFGDFACGF9FGGGGGGGGGGGGFGCBFGGGGGGCFFGC:FGGCFG;D;DCGGGGEGGFCFGGGGGGC5C@C?1AEF<?:C?F6CA68EA?FGG*B8*0<6@F7A@DEG3*09@GCE7CCFGGF499@7CEC77<+
@M03152:184:000000000-AWYW1:1:2106:26437:12780 1:N:0:TCGCCTTAATACCTGT
AAGCTCGTAGTTGAATTTCGAGATCAGTACGCTGGTCGTGCCTTCGGTATGCACTGGTGTCACTGGTTTCTCCCTTCTGAAGAACCATCATGTCATTAAGTTGGTGTGGCGGGGAATCAGGACTGTTACTTTGAAAAAATTAGAGTGTTTAAAGCAGGCTCGCGCTTGAATACATTAGCATGGAATAATGAAATAGGACGTTTGACCCTATTTTGTTGGTTTCTAGGATCGACGTAATGATTAATAGGGATAGTTGGGTGGAATTCTCGGGTGCCAAGGAACGCCAGTCACTCGCCTTACT
+
CCCC-FFGGGGGGGGGGGGGGGGGGGGGGGGGGGEGGGGGGGGGGGGGGGGGGGGGGG@DCEGGGGGGGGGGGGGGGGGGGGGCGGGGGGGGDEEGGGGGGFAFFFGGGGGGGGDGGGGAF@FGGGGGC<FFCCGCCGGGGGG9BFDFGGGGG9FFGFC=DF<FGFCCCFFA,3@@DF7FGGGCE:@DC,6<?FG9F:<<4=A7<>F@?7BFCF?FFG5E5F+?9CC8CFGC8C1*A5:<FGGGGC??F6>?89C++*;>C*2:FFC397CC*92:+0):*25*28:<+9?+C*92*:*+0
@M03152:184:000000000-AWYW1:1:2106:11196:12794 1:N:0:TCGCCTTAATACCTGT
AAGCTCGTAGTTGAATTTCGGGACTAACAGGTTGGTCGCGCCTTCGGTGTGTACTGGTCTAGTTGGTTTCTCCCTTCTGAGGAACCGCGATGTCATTAATTTGGTGCCGTGGGAAATCAGGACTGTTACTTCGAAAAAATTAGAGTGTTTAAAGCAAGCGTTAGCTTGAATACATTAGCATGGAATAATGAAATAGGACGTTTGACCCTATTTTGTTGATTTCTAGGATCGACGTAATGATTAATAGGGATAGTTGGGTGGAATTCTCGGGTGCCAAGGAACTCCAGTAACTCGCCTTAAT
+
CCCCCGGGGGGGGGGGGGGGGGGGGGGGGGGGGGGGGGGGGGGGGGGCGEGGGGGEGFGGGGGGGGGGGFFFFGGGFGGGGGGGGGGGGGGGGGGFGGFGGGGGGG,EFGGGDGGGGGGGGGFGGGGGGCGGGDGGGGGGFCFFFGGGGGGGGGDFFFGEGGGGGGFGGFCCFGGGGGGGGGGDFGGGFGGGGGGGGGFGGGGGGGGGGFFFGGGFEF;CFG@FFGFEGGGDGGGGF7EC7<F7++AFG?FGGGGCFGGED8CGG0<CCEEDCDD:<F3=ECCCCF+A+/0A?*)/:CC7+
@M03152:184:000000000-AWYW1:1:2106:22894:12800 1:N:0:TCGCCTTAATACCTGT
AAGTCGTAGTTGAATTTCGGGATCAATACGTCGGTCGTGCCTCGGTACGTACTAACGTCATTGATTTCTCCCTTCTGACGAGCCGTGATGTCATTAATTTGGTGTTACGGGGAGTCAGGACTGTTACTTTGAAAAAATTAGAGTGTTTAAAGCAGGCAATCGCTCGAATACATTAGCATGGAATAATGAAATAGGACGTTCGAACCTATTTTGTTGGTTTCTAGGATCGACGTAATGATTAATAGGGATAGTTGGGTGGAATTCTCGGGTGCCAAGGAACTCCAGTCACTCGCCTTAATCT
+
CCCCCEGEFEGGGGGGGGGGGCFGGGGGGCFGGGGEGGGGGGGGGGGGGGGGGFGGGGGGGGGGGGGFGFGGGGGGGGGGGGGGGFGGGGGCFGGFFGGGGGGGGGGGGEE@FGGGGGGGGGGGGGGGGFGGGGGCFGGGGGGGGGGFCFGGGGGGDGGGGCC@GGGGGGGGGFGGGGGFFFEFFGGADFGGFGGGFGGGGGGGGFFFGGGGGEGGGEG8EFFGGGGG5EDEEGE5@@GFF?CFGFC2AFFGGGF?CE8C?FG7CFEED*8CGC*7557EGCCGFGG?FFGEGGGGD+*0+
@M03152:184:000000000-AWYW1:1:2106:16909:12870 1:N:0:TCGCCTTAATACCTGT
AAGCTCGTAGTTGAATTTCGGCGTGCGCTCAGGCTGGTCGGCCGTCATGGTCTGTACCGTTTGGGTCACGCCCCACTGTAGGATACTCACCGCTGTCCTTAACTGGGTGGCGGTCAAAGGTTGTAGTACTTTCTGGGGGCAACTCTGGATACTATGACTGGGGTTCCTACTCTTTTACTTTGAGCAAATTAGAGTGTTCAAAGCAGGCAATCGAGCCTTGAATACTTCAGCATGGGTTAATGGAAAAGGACGGGGATTCTGATTTCGTTGGTTTCTATGTTCTTTGTAATGCTTAATAGGG
+
C<CC<FFFFGFGGEFFFEEEEGGC@FG7FGGFECCFEGDGGGGGF@@FGCF<AGFCEAFFFFGGGGGGGGCFFEEGGGGGFGFGGGGFFE<F>CEG,BFFFFE<<FFBFG8:CFFGG9FFFF@FFGFFGGDCGGAFGD@EGGF@FBFAFFFFCEGDFFAFCG7FE@CF@>C7FFG9,>FFGC,>A<>D?F,<;,6?FC<,@EG7CC7CBF@FGF**4?FD7ECFE?F9C995++2:+*/=:7CC*+00**)**8**2*<@++3<FCGGGEE*;77:+*9+0:9C+9<0+*+++**+3+*2*
@M03152:184:000000000-AWYW1:1:2106:24251:12947 1:N:0:TCGCCTTAATACCTGT
AAGCTCGTAGTTGAATTTCGGACCTGGCTGGGTGGTCTTGCCGAAAGGTTAGCACTGCTCTGGTTGGGTCTTTCCTTCTGGGGAACTTGTGTGCTCTTAATTGTGGTGCGCAAGGGATCCAGGACTTTTACTTTGAAAAAATTAGAGTGTTTAAAGCAGGCTTACGCTTGAATACATTAGCATGGAATAATAGAACAGGACTTTGGTTCTATTTTGTTGGTTTCTAGGACCGAAGTAATGGTTAATAGGGATAGTTGGGTGGAATTCTCGGGTGCCAAGGAACTCCAGTCACTCGCCTTAA
+
CCCC@FGGGFGGGGGGGGGFGFGEFGGGGGGGGGGG@FGGGGGGG@EGGGGGGGGGGGGCFGDFGGEGGGGGGGGGGGGGGGGECGGGGGFGDFFGGGGGGGGGGDGGGGGGGGGGCFGGGGGCGFGGGGGFFFGFCFEFGGGGGGGGGGGGGCGGGGGGGGGFFG@EGGCFGGGGGGGGGGGGGGGGGGGGFGGGGFFGGGGGGGGGAFAADFGFFGFGGFGFFF9?CC>C*:CC:FGFGGGGGGGFGCFGGFEG7C*=E5F::EEEG5@3CCDCE45EFGGG+AC@<FEGGGC*:AD++
@M03152:184:000000000-AWYW1:1:2106:2573:12960 1:N:0:TCGCCTTAATACCTGT
AAGCTCGTAGTTGAATTTCGGATCTGGTGGGGTGGTCCGCCTGACGGCGTGTTTACTGCTCGACTGGGTCTTGCCTCTTGGTGAACCTTTGTGCTCTTTATTGAATGCGTCGGGGAACCAGGACTTTTACCTTGAGAAAATTAGAGTGTTCAAATCAGGCCTATGCCTGAATACATTAGCATGGACTAATAAAATAGGACGTGTGGTTCTATTTTGTTGGTCTTTAAGAACTTCCGTAATGATTAATAGGGTTAGTTGGGTTGAATTCTCGGGTGCCAAGGAACTCCAGTCACTCGCCTTT
+
C@CCCFGEEFFGCDFGGGFFGCEGGGGEFGGGCCGFGGGGGGG,,@FEGGGGFGGGGGGGGGDEGGADFGFAFGGGGGGGGGFFFGGFGGCF4?CFEFGGGCECFG9CFGGE7:F+=FCEGGGCFFFD5FCEEG,A<CDDCFFC9F<,CFGGGG,CFDGFGGGCA,@,<@7EFFGGGGGGFFGGG,@C9@C,7DC>CF9BF@C<FEFECA9C9<;;,?,:ECCFECF;9CC?+?E5C**:C7:<@;F7CGF*<87FC?@88*:+9A:<CC5*/9CCE=67F*:58<886@+<CFG*5*1:+
@M03152:184:000000000-AWYW1:1:2106:10661:12960 1:N:0:TCGCCTTAATACCTGT
AAGCTCGTAGTTGAATTTCGGATCTGGTGGGGTGGTCCGCCTGACGGCGTGTTTACTGCTCGACTGGGTCTTGCCTCTTGGTGAACCTTTGTGCTCTTTATTGAATGCGTCGGGGAACCAGGACTTTTACCTTGAGAAAATTAGAGTGTTCAAAGCAGGCCTATGCCTGAATACATTAGCATGGAATAATAAAATAGGACGTGTGGTTCTATTTTGTTGGTCTTTAAGAACTGCCGTAATGATTAATAGGGATAGTTGGGTGGAATTCTCGGGTGCCAAGGAATTCCAGTCACTCGCCTTA
+
CCCCCGE@@FFEFCGGGGGGGEFEGGGEFGGGGGGGGFGGGGGGGGDGGGGGGGGGGDGGGCCCGGGGGGGGGGFGGGFFGGGGGGGGGGGFGGFFG9FCFGFFEFGGGGGD:FFGGGFFFFFFCEGFFCFFGFBFCFD@FGFCA9FGBDFGGDEGGGDECFFGGGGDGGGFGGGGGCECF9FFG9EFFGGFG;B?FGGGEGDGGGGFGF9FCC;<CF:8:2B9C9B9;+<F6:??C5=EF+=FGCC+<FA68*0CFFGC8E:>?CC+:+***9)*:7)*:*00++3<9=E73:**:/1>+
@M03152:184:000000000-AWYW1:1:2106:6760:12977 1:N:0:TCGCCTTAATACCTGT
AAGCTCGTAGTTGAATTTCGGACCTGGCTGGGTGGTCTTGGCTCACGTCAAGCACTGCCTCTGGTCGGGTCTTTCCTTCTGGGGAACCTGCGTGCTATTAACTTAGTGCGCAGGGGATCCAGGACTTTTACTTTGAAAAAATTAGAGTGTTTAAAGCAGGCTTTCGCTTGAATACATTAGCATGGAATAATAGAATAGGACTTTGGTTCTATTTTGTTGGTTTCTAGGACCGAAGTAATGATTAATAGGGATAGTTGGGTGGAATTCTCGGGTGCCAAGGAACTCCAGTCACTCGCCTTAA
+
CCCCCGGGDGGGGGGGGGGGGGGGGGGGGGGGGGGGDGGGGGGGGGGGGGGGGGFGGGGGGGGGGGGGGGGGGGGGGGGGGGGGGGGGGGGGGGGGGGFGGGGGDGGCGGDDGGGGEGGFGGGFGGGGGGGGGGFFEGFEGGGGGGGFGGGGGAFGGCGGGGGGGGGGGGDCFFFFGGFGGGGGGGFGGGGGGGGGGGGGGFGFGFFGFG@FFGG9EGGCGGGGGEGGGFCEGGGGGG+=CC?GFFCFFGA*5AFGGG74;8FCFCCCDC8589CDF?>5CCFFCCF?FFGGFGGECCC+3
@M03152:184:000000000-AWYW1:1:2106:16992:12988 1:N:0:TCGCCTTAATACCTGT
AAGCTCGTAGTTGAATTTCGGGTGCCAAGGATGATTAATAGGGATAGTTGGGTGGAATTCTCGGGTGCCAAGGAACTCCAGTCACTCGCCTTAATCTCGTATGCCGTCTTCTGCTTGAACAATACAATTCAGCTCTCTAGATTACACAACATGTCCGCTGCTGCTTGTATATATCGCACACCTCCCTATTTTTAAGCACGCCATTTTCTCAAAACGCTCACTTACCTGTTGTTACCTATTCTCTCGTCCTAAATTCTGCTCCACCATTCTTCTCTCACCTCCTTGGTCTCTCACGCCGCCA
+
CCCC@EFFGGGGGFDFGGCCCEG:,CE<FF<9E@FG9CCCFDF8ECEFAEFGGGEFADDFGGGCGFGGGDCFFFFEEGAEC<DEGEAFEEFGGG9,CFGGCEFGF:8@8CF<5,?,=,=,CB,9,:=,,,,5,,,9:,,,,,C,,,,,++44,<,,8+6++,,,,,,,,,,,,C,+++++,+@,363,,38,,,,,,733+:**,7,57,,,,,,*16*45262>>C>,,4,,,?<,,,,4,,,**4*4*+<+3+31+2422+*2*+2+15+5+2;3+)+1:=+3++3+1+++**27*)/*
@M03152:184:000000000-AWYW1:1:2106:6098:12999 1:N:0:TCGCCTTAATACCTGT
AAGCTCGTAGTTGAATTTCGGGACCAATTTGTTGGTCGTGCCTCGGTACGTACTGGTATTATTGGTTTCTCCCTTCTGAAGAACCTTGATGTCATTAATTTGGTGTCTTGGGGAATCAGGACTGTTACTTTGAAAAAATTAGAGTGTTTAAAGCAGGCATACGCTTGAATACATTAGCATGGAATAATGAAATAGGACGTTTGATTCTATTTTGTTGGTTTCTAGGATCGACGTAATGATTAATCGGGATAGTTGGGTGGAATTCTCGGGTGCCAAGGAACTCCAGTCACTCGCCTTAATT
+
CCCCCGDFGGGGGCGGGGGFCGGGGFDGGFGGGGGGGGGGGGGGGGGGGGGGGGFGGGGGGGGGFGGGGGGGGGGGGF<EGGFC@<FFGGGGGGGGFCDGFGGGGGFGGFGGGGEGGFGGGGGGGGGGFGGGF<<B4CGGGGGGGGGGFGFGCGGG@CGGGGGDGGGGGGFFGADBDCGGFFGFGGGGGGGGGGGGAFEFGGG9FAGGGGGGGGGGGGGGGGGGG9ECFECGDGGD9:CFCEGD+/:7=EF6C;C:CCEEF9CF9CFG3CGDC;FFF)8*:?FG6?:<?@<<AD:EGFG++
@M03152:184:000000000-AWYW1:1:2106:17488:13020 1:N:0:TCGCCTTAATACCTGT
AAGCTCGTAGTTGAATTTCGGGGTCAGTAGGTCGGTCGTGCCACCGGTATGAACTGGCTTCACTGATTCCTCCCTCTTGTAGAACCGTGATGCCATTAACTTGGTGTTGCGGGGAAACAGAACTGTTACTTTGAAAAAATTAGAGTGTTTAAAGCAGGCTAACGCTTGAATACATTAGCATGGAATAATGAAATAGGACATCGCATTCTATTTTGTTGGTTTCTAGGATCGATGTAATGATTAATAGGGATAGTTGGGTGGAATTTTCGGGTGCCAAGGAACTCCAGTCACTCGCCTTAAT
+
CCCCCGEGCFGGGGGGGGGGGGGGGGGGGGFGGGGGFGGGGGGGGGGG7FGGGGGGGGGGGGGGGGGDGGGFGGGGGGGGGFGGGGGGGFGGGGGGGGC?EGGGGGGDGGGGGEGCDGGGGF?FFGG9FFGGF9BF9FGGGGGGGGGGGGGGGGGGGGGGGGG7FGEFGF<FG=FG9DGGGGCF@CGGGGGGGEEGD9FGGGFGGGGEFEFCFD9FFGGGGGGFFFG:+<CE=98<<<FC@?9CG7+66;=661C7CEGG5A?EC+++1:8**97><5):E>FDFF62<=+0<C32/>6+0
@M03152:184:000000000-AWYW1:1:2106:13188:13085 1:N:0:TCGCCTTAATACCTGT
AAGCTCGTAGTTGAATTTCGGACCTGGCTGGGCGGTCTTGCCGAAAGGTAAGCACTGCTCTGGTCGGGTCTTTCCTTCTGGGGAACCAGCGTGCTCTTAATTGAGTGCGCTGGGGATCCAGGACTTTTACTTTGAAAAAATTAGAGTGTTTAAAGCAGGCATACGCTTGAATACATTAGCATGGAATAATAGAATAGGACTTTGGTTCTATTTTGTTGGTTTCTAGGACCGAAGTAATGATTAATAGGGATAGTTGGGTGGAATTCTCGGGTGCCAAGGAACTCCAGTCACTCGCCTTAAT
+
CCCC?FGFCFFGGGFGGGG@EEGGGGGGGEGGGGGGGGGDGGGGGDGGGGGGGGGGEFCGGGGGGGGGGGGGGGGGGGGDFFGGDGGGGGGGGGGGGG9EFGGFGFGGGDCFGEGG@4B=FGGGGGFGFGGGGCEC,EEEFGCFDFGFGGGGGGGGGFGGGGGGFFGGFFFFGGFFGGFDGEGFFFE@BF@C;CFGFDFEF:BC7CCCC,CCGFGGGGFEGEFF++?FFG8ECC>F79ACE+=9C@FCC*;FGE:E?58:C>FFG7E:DF=>CD7DCF):ACGDGF+<+*<++1>CEG*<+
@M03152:184:000000000-AWYW1:1:2106:19059:13152 1:N:0:TCGCCTTAATACCTGT
AAGCTCGTAGTTGAATTTCGGGGTCAGCATGTCGGTCGTGCCACAGGTACGTACTGGCGTTGCTGATTCCTCCTTCTTGACGAACCGTAATGCCATTAATTTGGTGTTGCGGGGAATCAGGACTGTTACTTTGAAAAAATTAGAGTGTTTAAAGCAAGCATGCGCTTGAATACATTAGCATGGAATAATGAAATAGGACGTTCGATCCTATTTTGTTGGTTTCTAGGATTGACGTAATGATTAATAGGGATAGTTGGGTGGAATTCTCGGGTGCCAAGGAACTCCAGTCACTCGCCTTAAT
+
CCCCCGGGGGGGGGGGGGGGGGGGGGGGGGGGGGGGGGGGGGGGGGGGGGGGGGGGGGGGGGGGGGGGGGGGGGGGGGGGGGGGGGGGGGGGGGGGGGGGGGGGGGFGGGGGGGGGGGGGGGGGGFGGGGGGGGGGGGEDGGGFGGGGGGGGGGGGGGGGFCFGGGDDFGGGGFFFFGCFF9FFGGGGGGG9CGGGGGGGGGG77FFEGGGGGGFGG6ECFGGGFGCFCC*<+:=;F5C77CEGFF?CD?FE?9C?F=CE5CE@F:CDC==FGDFGG>::6*<?CF+<C?+3<CGGGG*<+
@M03152:184:000000000-AWYW1:1:2106:5556:13176 1:N:0:TCGCCTTAATACCTGT
AAGCTCGTAGTTGAATTTCGGGACCATCATGTCGGTCGTGCCTCGGTACGTACTGGTATTGTTGGTTTCTCCCTTCTGACGAACCATGATGTCATTTATTTGGTGTTGTGGGGAATCAGGACTGTTACTTTGAAAAAATTAGAGTGTTTAAAGCAGGCTCACGCTTGAATACATTAGCATGGAATAATGAAATAGGACGTTTGATTCTATTTTGTTGGTTTCTAGGATCGACGTAATGATTAATAGGGATAGTTGGGTGGAATTCTCGGGTGCCAAGGAACTCCAGTCACTCGCCTTAATC
+
CCCCCGGGGGGGGGGGGGGGGGGGGGGGGGGGGGGGGGGGGGGGGGGGGGGGGGGGGGGGGGGGGGGGGGGGGGGGGGGGEGGGGGGGGGGGGGGGFFGGGGGGGGGGGDGGGGGGGFGGG7<8FGAFGGGGGGGGFGGFG8FFFGGGGGFGGGGGGGGGGGGGGGGGGGEGFFGGFEGCFGG?DFGGGGGGGFGFEFE:CGECGFGGFFCGGGGGCCGFGE@9;D?BFCEEG*1:CFEGGDFG77CFC65FGGDC=E7@5BEFFG?7*:ACEGGFGFFGC?9CFCF6C@FF837EGDGG+
@M03152:184:000000000-AWYW1:1:2106:10076:13227 1:N:0:TCGCCTTAATACCTGT
AAGCTCGTAGTTGAATTTCGGATCTGGTTGGGTGGTCCGCCTGACGGCGTGTTTACTGCTTGACCGAGTCTTGCCTCTTGGTGAACCGTTGTGTTCTTTATTGAATGCTTCGGGGAACCAGGACTTTTACCTTGAGAAAATTAGAGTGTTCAAAGCAGGCCTATGCCTGAATACATTAGCATGGAATAATAAAATAGGACGTGTGGTTCTATTTTGTTGGTTTTTAGAGCTGCCGTAAGGATTAATAGGGATAGTTGGGTGGAATTCTTGGGTGCCAAGGAACTCCAGTCACTCGCCTTAA
+
CCCCCGGGGGGGGGGGGGGGGGGGGGGGGGGGGGGFGGGGGGFGGGGGGGGGGGGGGGGGGGFGGGGGGGGGGGGGGGGGGGFEFGGGGGGGGGGGGGGGGGGGGGGGGGGGDGGGGGGGGGGGGGGGGGGGGGGFFGGGGFFGGGGGGGGGGGGGGGGGGGGGGGGGG7EFGGFFGFCFGGGFFFE@DFGFGGGGGGGGEGGGGGGGGGFEGFG@CGGGGGGGGGFCGECFGGGGGD*<C?FFDGFE6F4CCEGF?FEG58;F?F9E*:E5;5>F9?F5CFFGFFG@<?GFGGDECCG+2
@M03152:184:000000000-AWYW1:1:2106:18191:13247 1:N:0:TCGCCTTAATACCTGT
AAGCTCGTAGTTGAATTTCGGGATCAATACGTCGGTCGTACCTTCGGTACGTACTAACGTTATTGATTTCTCCCTTCTGACGAACCGTGATGTCATTAATTTGATGTTACGGGAAGTTAGGGCTGTTACTTTGAAAAAATTAGAGTGTTTAAAGCAGGCAATCGCTCGAATACATTAGCATGGAATAATGAAATAGGACGTTCGAACCTATTTTGTTGGTTTCTAGGATCGACGTAATGATTAATAGGGATAGTTGGGTGGAATTCTCGGGTGCCAAGGAACTCCAGTCACTCGCCTTAAT
+
CCCCCCGGGGGDFGGGGGFGGGEGG@FGGGGGGGGGGGGGGDGGGGGGGGGGGGGGGFGGGGGGGGGGGGGGGGFGFGFFFGGGGDEGGGGGGGGGGGFGGFGDGGGGGGGGGBFGGDGGGGGGGGGGGGGGGGGGGGGGGGGGGGFFGGGGF<DFEF7DFFGGFDEGGD=DCGGGFFGGDGFGGFGGGGGFFFFEGCA@CBCF>FFC>:FFFGFGGGDEGG@CFGGGBFEECBC*:CC7@ECFGGGGCEF?EF7<CECCDCCF6+<+5CEG5C<FCFFGGGGGD?C@+*3+3*):757++
@M03152:184:000000000-AWYW1:1:2106:4526:13248 1:N:0:TCGCCTTAATACCTGT
AAGCTCGTAGTTGAATTTCGAACCTGGTCGGGCGGTCTGCCTATTGGGTACGTACTGTCTGGCTGGGTTCTACCTCTTGGTGAGCCGGCATGCCCTTAATTGGGTGTGTTGGGGAACCAGGACTTTTACCTTGAGAAAATTAGAGTGTTCAAAGCAGGCCTTTGCCTGAATACATTAGCATGGCATAATAAAATAGGACGTGCGGTTCTATTTTGTTGGTTTCTAGAGTCGCCGTAATGATTAATAGGGATAGTTGGGTGGAATTCTTGGGTGCCAAGGAACTCCAGTCACTCGCCTTAAT
+
CCCCCGGGGGEFGGGGGGGGGGFGGGGGF+@FGGGGGG@FGGEFDEGGGGG7FGGGGGGGG8FDGGEGGFFGGFGGGFGGGFF@FEFCCEGGGGFFF<FDGFG@FGCFCFEGFGGGG7F=FD?FF9FEGGGGCGFFGFDFFGGG<FFGFCDFG9FFC7C+<FEG9BF9>FFG<FGFG,:@9FFD7FF,@E@D,@,,?>>C>*FEE:FEFCEFG;;F@8CC5C<EFD++5C8C8CEEE:91+;+2:3<66C5:6<++85EGD:?<?0++29*1*15>0.<:C*<*3<+0</AF:39*::=7+
@M03152:184:000000000-AWYW1:1:2106:21396:13265 1:N:0:TCGCCTTAATACCTGT
AAGCTCGTAGTTGAATTTCGGACCTGGCTGGGCGGTCTTGCCGAAAGGTAAGCACTGCTCTGGTCGGGTCTTTCCTTCTGGGGAACCAGCGTGCTCTTAATTGAGTGCGCTGGGGATCCAGGACTTTTACTTTGAAAAAATTAGAGTGTTTAAAGCAGGCATACGCTTGAATACATTAGCATGGAATAATAGAATAGGACTTTGGTTCTATTTTGTTGGTTTCTAGGACCGAAGTAATGATTAATAGGGATAGTTGGGTGGAATTCTCGGGTGCCAAGGAACTCCAGTCACTCGCCTTAAT
+
CCCCCGGCFGEGGGGGGGG@CGCCGGGGGGGGGGEGFGGGGGGGGGGGGACGGGGGGGGGGGGGGGGGGEGGGFFGGGGFGGGGGGEF?CC?FGGFFFF<AFGFGGGGGEGGGGGGGGGEFEFFFGGGGGDGGFAF9D8FFGGGDG<>FFGFGGGFGGGGFGGFCFGGFFGFFCGGGGGGGGGF?CEFDFF;9DFFGFFGCCCC3CCFFD@FC;FEFGGEGGCF?CGGGGGGGG5FG:?CFGF<@<C6CC;A6<CGG*8>55<:++037>=*/35CCF3CCF?*<08<9@C+CFGGGCG7+
@M03152:184:000000000-AWYW1:1:2106:5893:13296 1:N:0:TCGCCTTAATACCTGT
AAGCTCGTAGTTGAATTTCGGGGTTAGTAGGTTGGTCATGCCTCTGGTATGTACTGGTCTCACTGATTCCTCCTTCCTGATGAGCCGTAATGCCATTAATTTGGTGTTGCGAGGAATCTGGACTGTTACTTTGAAAAAATTAGAGTGTTTAAAGCAGGCTAACGCTTGAATACATTAGCATGGAATAATGAAATAGGACGTGGATCTTATTTTGTTGGTTTCTAGGATTGACGTAATGAGTAATAGGGATAGTTGGGTGGAATTCTCGGGTGCCAAGGAATTCCATTCACTCGCCTTAATC
+
CCCCCGGGGGGGGGGFGGGGGGGGGGGGGGGGGGGGGGGGGGGGGGGGAFGGGGGGGGGGGGGGGGGGGGGGGGGFDFGEDFEFGGGGGGGGGEFGFGECEEGGGGGGGFFDFGGGGGGGDFFCGDFGGGGGGFGGGGGFFF<ACBEGGGGFGGGGGFFGGGGGGGGGGGGGGFGGGGGGCFD@GGGDFGGA=DFGGGGGG7CFFGGGFGGGGFGGGGGGGDBCFDGGGGGGDEE>7C,,=:FFDGGC,CACGGGF5EG8*?>C=EGGGEGGE4@6*0;6+<CDC+++29FCG5DCE?*<0
@M03152:184:000000000-AWYW1:1:2106:18470:13317 1:N:0:TCGCCTTAATACCTGT
AAGCTCGTAGTTGAATTTCGGGGTCAGTAGGTCGGTCGTGCCACCGGTATGAACTGGCTTCACTGATTCCTCCCTCTTGTAGAACCGTGATGCCATTAATTTGGTGTTTCGGGGAAACAGGACTGTTACTTTGAAAAAATTAGAGTGTTTAAAGCAGGCTAACGCTTGAATACATTAGCATGGAATAATGAAATAGGACGTCGATCTTATTTTGTTGGTTTCTAGGGTTGCCGTAATGATTAATAGGGATAGTTGGGTGTAATTCTCGGGTGCCAAGGAACTCCAGTCACTCTCCTTAATC
+
CCCCCGGEEGGGGGGGGGGGGGG@@CEF9CC@FGGGGDG@EF9EGCGFEFG9FGGFGFFCEFGEGC<FFCGEFGG8EFGF99FFGGD?:DFEFFFEGE9FF9EEGGGC,5FEDCF>EGGFGC7E8FA?EFCDFGGGFFGGFGC9<AFFEEFGGFCFF@CCF<B++33>F,CEF<FEF>C9<D3@73EDDEF9,@DC,3>*6FE*C7,@DEFCF@FC8BE5CFC;,<,6:C,1:EEGCFCFGGGFFFECFFFGGGGFGECBCCFGGF9C*227CCFC*7FFFG79@<:6CFFG9>DGG77C9
@M03152:184:000000000-AWYW1:1:2106:6534:13346 1:N:0:TCGCCTTAATACCTGT
AAGCTCGTAGTTGAATTTCGGGATTGACACATCGGTCGTGCCTTAAGGGGTATGAACTGGTGTAGTCAATTTCTCACCTTCTGGAGAACCGCGATGCCCTTAATTGGGTGTCACGGGGAACCAGGACCTTTACTTTGAAAAAATTAGAGTGTTTAAAGCAGGCATTTTGCTTGAATACATTAGCATGGAATAATAAAATAGGACGGCATGATTCTATTTTGTTGGTTTCTAGGATCACCGTAATGATTAATAGGGATAGTTGGGTGGAATTCTCGGGTGCCAAGGAACTCCAGTCACTCGC
+
CCCCCGGGGGGGGGGGGGGGGGGGGGGGGGGGGGGGGGGGGGGGGGGGGGGGGGGGGGGGGGGGFGGGGGGGGGGGGGGGGGGGGFGGGGGGGGGGGGGGGGFGGFGFE7FFGGGGGGGGGGGGGGGCFGGGGGGGGGGDFFGGGGGGGFFEFGGGGGFGGDEGFGGG9DGGFGCC=FGGGGGGC9EGGC9C@DADFGGGG?:FFGGCCCCF,2,;DFGFFB8EFECGGGF;A:FFCFFC=@CCGGEG7<C9F679@6:F9<+1C5:5*+2:@FD3E>DGFD6CG*;*<*+A+:DCCF7**
@M03152:184:000000000-AWYW1:1:2106:4396:13385 1:N:0:TCGCCTTAATACCTGT
AAGCTCGTAGTTGAATTTCGGTGGCCCAACGGCGGTCGGCCGCAAGGTCTGTACTGCCGGTTTTCGGACCACCTCTTTCTGGGGGAACGTCGGCCCTTAACTGGGCTCGGCGGCCGAACCAGGACGTTTACTTTGAAAAAATTAGAGTGTTTAAAGCAAGCGTACGCTTGAATACATTAGCATGGAATAATGAAATAGGGCTTCCGTTCTATTTTGTTGGTTTTCAGAATCCGAAGCAATGATTAATAGGGATAGTTTGGTGGAATTTTCGGGTGCCAAGGAACTCCAGTCACTCGCCTTA
+
<CCCCGGGEGGGGGGGGGGFEFEEEGGGDGGGGGGGGGGCECGFGFGGGGGGGGGGGGGGGGGFGGGG>7FFGGG<FGFG9,4@FEGDGFGG>CCCCGDD<CA?D@EFGCGGGGDEEGGEFFFCG7FCFGGGGGGG;C9CFCFFFFFFEEFGGCGFC,CFFDGC7:FGGGGGGFGGCF?++<<CC++<<EG?9@:C7:C8;FG?+;EGGD+CFGGGFGGGGGGFDGC7CEGFE5;EE6CC?<?C7CGGF6:*;8C9++98CCECCEF+2+*)87C5FF4*28AC69<E+7A9C*:>CE*:+
@M03152:184:000000000-AWYW1:1:2106:16315:13427 1:N:0:TCGCCTTAATACCTGT
AAGCTCGTAGTTGACTTTCGGGATCAATACGTCGGTCGTGCCTCGGTACGTACTAACGTCATTGATTTCTCCCTTCTGACGAGCCGTGATGTCATTAATTTGGTGTTACGGGGAGTCAGGACTTTTACCTTGAAACAATTAGAGTGTTTAAAGCAGGCAATCGCTCGACTACATTAGCATTGAATAATGAAATAGTACGCTCGAATCTATTTTGTTGTTTTCTTGGATCGACGTACTGCTTAATACGCTTAGTTTGTTGGCATTCTTGTGTGGCTAGTAACTCCCGTCCTTCTCCTTAATT
+
A@@-8CB@@F;6C-,C@@,6@FE@<<C@FEFCFEGGGGGGC@FEEGGGG@FC@D<,,8,6CF<F,CF9FC<,9,C<F,,C6,6=@:FE,C<C,,<5<,<9EF94CFE,BFD+:+++,,:=?FF,C,55,,,5C,:,,,5,:E,CA,C,D???FG8=B+AB8DFGC8B>+@+5D,,,3,@9,@,,8,@@@,,,=B@33@**@::*,,6,,7,7DF4322;CC,B,,,,68**=:C**2=+=+11:>+>7**0+5<+5*2+*+3<<+<+00+2**/*0**1<+<+***/2*)2+3::?0+*+2
@M03152:184:000000000-AWYW1:1:2106:3395:13497 1:N:0:TCGCCTTAATACCTGT
AAGCTCGTAGTTGAATTTCGGGATCAATACGTCGGTCGTGCCTCGGTACGTACTAACGTCATTGATTTCTCCCTTCTGACGAGCCGTGATGTCATTAATTTGGTGTTACGGGGAGTCAGGACTGTTACTTTGAAAAAATTAGAGTGTTTAAAGCAGGCAATCGCTCGAATACATTAGCATGGAATAATGAAATAGGACGTTCGAACCTATTTTGTTGGTTTCTAGGATCGACGTCATGATTAATAGGGATAGTTGGGTGGAATTCTCGGGTGCCAAGGAACTCCAGTCACTCGCCTTAATT
+
CCBCCFGGGGFFGGGGGGDGGGFGGGGFGGGGGGCGGGGGGGGGGGGGGGGGGGGFGGGFGGGFFGGGGGGGGGFGGGEEFGGGGGGGGGGFDFGGGGGFEGGGGGGGGGGGG:FFGGGGFFGGGGCCFGGGC?FFCFFGGGGGFGGFGGGGG9FG?7FGCGGGDG7CFFBFGGGGGGGFGCFFCF9EFGGGFFA,,FEGC7<FGG<ECFGFCFGGGFCDCFFC,:<B8EGEGE*8CFGGFGFG7??F6C4?FCG?E:CEC6C8+CF57CGDEGFGC5576ECCFGG6CFCE8)1:79*3+
@M03152:184:000000000-AWYW1:1:2106:29497:13506 1:N:0:TCGCCTTAATACCTGT
AAGCTCGTAGTTGAATTTCGGAACGCTTTCGGTCAACGCACGTCCTTGTGGCGTGGCTCGGCTGATGCTTCCTATCTTCCGGTAGTGGGGTTAAACTCGCTCCGGATCATTTACTTTGAAAAAATTAGAGTGTTCAAAGCAGGCGTAACTTGCCATTGAATATTACAGCATGGGATAATAGAATATGACGTTGGTCTTATTTTGTTGGTTTCTAAGGCTGATGTAATGATTAATAGGGTCAGTTGGGTGGAATTTTCGGGTGCCAAGGAAATTCAGTCAATCTCCTTAATCTCGTCTGCTG
+
B9C@AFGCBFC<F9CE<FFF7BFFECE@DFF@FGCE-B@+7@ED7@EFG8FCFBEC:CFGE,DC,CFACF,C<<CCF96E=F+=FCE8<F===DFFG9==?E@CE:C8F,AF<F,?BA,B,5B+B=?FDF?D9F???,AFEFF76FF@CCD<,F=FB9DFCE9F9<CFCC,>B<C:,,7,@;,,@@;3EGE*5D>;FC9@;BCCFDFE;<F,2<9,:,<549?C>++??+2;C+++32****=++0:EG=)+A+1<+:C5*2/0++*:*0+:+2*0<?6++3:>@70++1+<07//***++
@M03152:184:000000000-AWYW1:1:2106:8011:13569 1:N:0:TCGCCTTAATACCTGT
AAGCTCGTAGTTGAATTTCGGGCCTGGCTGGGTGGTCTTGCCGAAAGGTAAGCACTGCTCTGGTCGGGTCTTTCCTTCTGGGGAACCAGCGTGCTCTTGACTGAGTGCGTTGGGGATCCAGGACTTTTACTTTGAAAAAATTAGAGTGTTTAAAGCAGGCTTACGCTTGAATACATTAGCATGGAATAATAGAATAGGACTTTGGCTCTATTTTGTTGGTTTCTAGGACCGAAGTAATGCTTAATAGGGCTAGTTGGGTGGAATTCTCGGGTGCCAAGGACCTCCAGTCACTCGCCTTAAC
+
CBCC9<F@-DB@FCDFGGGFF7CFGGGGG@CCEEEGEFE@FGGFGEG?F@CFEFFFG999@FGGF@FEGGGGGGFGGADEFFGCFDFGGFGGGGFCC??<EFF,AFE9BCC=FFEGE7A,AAD+BAEGF<FGGGGGC,EFF<DFCFF<FG@FG<FGD<D:>DCF+BCFGGFFFF9FC=F:FFGC,<EFDGF9;CEFGCFF:FFG7FGCF;,D,@EFGGF5CGC<<,<,CFGGCC131+2+11+419CC*2;F=9EC+*418*0<02A+/:898**20<5F****;C8EC69+C35CCE4F0
@M03152:184:000000000-AWYW1:1:2106:23296:13572 1:N:0:TCGCCTTAATACCTGT
AAGCTCGTAGTTGAATTTCGGACCTGGCTGGGTGGTCTTGGCTCACGTCAAGCACTGCCTCTGGTCGGGTCTTTCCTTCTGGGGAACCTGCGTGCTATTAACTTAGTGCGCAGGGGATCCAGGACTTTTACTTTGAAAAAATTAGAGTGTCTAAAGCAGGCTTTCGCTTGAATACATTAGCATGGAATAATAGAATAGGACTTTGTTTCTATTTTGTTGGTTTCTAGGACCGAAGTGATGATTAATAGGGATAGTTGGGTGGATTTCTCGGGTGCCGAGGAACTCCAGTCTCTCGCCTTAA
+
88AC9ECFEF@<EACEF@C,:;+FFEFGGGGFGGGGGGGF9CF,CF<EFGGG9@EF8<FCGG,,CFGGCF:@FCDFE,:CFGCE>@7C8=FECCGG9E9C59E<<EFDG7F+@FCB7C7E9FF@7,=E@BFECFE,88,BC,,,,5BA,5,C5,EFDDFFE@@F33@@D+@>,,@:<FF9FCFGDF9F?F;BFCEE;DCFGGGGG,,4?F,<DFCC,DFDEGCBE9;,,::?***32<+++5CE7F7<6=47*><;1+8:BEF+<?7:**1)11<**)87>*299<+++*++32*2*:793
@M03152:184:000000000-AWYW1:1:2106:14468:13631 1:N:0:TCGCCTTAATACCTGT
AAGCTCGTAGTTGAATTTCGGACCTGGCTGGGTGGTCTTGCCGAAAGGTTAGCACTGCTCTGGTTGGGTCTTTCCTTCTGGGGAACTTGTGTGCTCTTAATTGTGGTGCGCAAGGGATCCAGGACTTTTACTTTGAAAAAGTTAGAGTGTTTAAAGCAGGCTTACGCTTGAATACATTAGCATGGAATAATAGAATAGGACTTTGGTTCTATTTTGTTGGTTTCTAGGACCGAAGTAATGATTAATAGGGATAGTTGGGTGGAATTCTAGGGTGCCAAGGAACTCCAGTCACTCGCCTTAA
+
CCCCCGGEGGGGGGGGGGGGGGGGGGGGGGGGGGGGGGGGGGGGG:FGGGGGGGGGGGGGGGGGGGGGGGGGGGGGGGGGGGGCGGGGGGGGGGGGGFGGGGGGGGGGGGGGGGGGGFGGGGGDGGGGGFGGGGGGGGGGGFGGGGGGGGFGGGGGFGFGGGGGGGGGGGGGGGGGGGGCGGFGGGGACFGGGGGGGGGGGGGGGGGGGGGGGGGGGGGGEGGGGFGGGDFGGGGGGGFF9;CCCGGGGC;*0CCGGGEC>8CFCF9++<CGGGGGGFF57@CFF@FGGFGGGGF5=EC92
@M03152:184:000000000-AWYW1:1:2106:9713:13641 1:N:0:TCGCCTTAATACCTGT
AAGCTCGTAGTTGAATTTCGGGGTCAGTAGGTCGGTCGTGCCAACGGTATGAACTGGTCTCACTGATTCCTCCCTCTTGTAGAACCGTGATGCCATTAACTTGGTGTTGCGGGGAAACAGGACTGTTACTTTGAAAAAATTAGAGTGTTTAAAGCAGGCTAACGCTTGAATACATTAGCATGGAATAATGAAATAGGACGTCGATCTTATTTTGTTGGTTTCTAGGGTTGACGTAATGATTAATAGGTATAGTTGGGTGGAATTCTTGGGTGCCAAGGAACTCCAGTCACTCGCCTTACTC
+
CCCCCCFFGGECFGGGGGGGGGGGGFEFGGGGFGGGGGGGGGGGGGGGFGGGGGGFGGGGGFGGGFGGGGEDFEG@EGGGGGFGGCEFDFCCFGFFGGGGG9EE,CFFGGGGGGGGG8AFFGGGGGEFGGGGGFGGGF@DEDFGGGGGGGGGC<<>DGGGGCFGFGGGGGGGGAA;FA,7@FGGGGGGGGGFFGGGCEGG@C@FGFFC;FFGCBGGF5EF=CGFGG>FG>?F=;1A*=+<:?9<:+=+21;CGGG?CGGGC+0<CC9:45ED85>C*7.2*:+6@FGGDB7<CD3>ED42+
@M03152:184:000000000-AWYW1:1:2106:11913:13842 1:N:0:TCGCCTTAATACCTGT
AAGCTCGTAGTTGAATTTCGGATCTGGTTGGGTGGTCCGCCTGACGGCGTGTTTACTGCTTGACCGGGTCTTGCCTCTTAGTGAACCGGTGTGTTCTTTATTGAATGCATCGGGGAACTGGGACTTTTACCTTGAGAAAATTAGAGTGTTCAAAGCAGGCCTATGCCTGAATACATTAGCATGGAATAATAAAATAGGACGTGTGGTTCTATTTTGTTGGTTTTTAGAACTGCCGTAATGATTAATAGGGATAGTTGGGTGGAATTCTCGGGTGCCAAGGAACTCCAGTCACTCGCCTTAT
+
CCCCCGGGGGGGGGFGGGGGGGGGGGGGGGGGGGGGGGGGGGGGGGGGGGGGGGGGGGGGGGDGGGGGGGGGGGGGGGGGGGGGGGGGGGGGGGGGGGGGGGGGGGGGGGGGGGGDGGGGGGGGGDFFFGGGGGGGGGGGGGGFGGGGGGGGGGGFGGG>FGGGGDDGGGGGGGFFCC=CFGGGGGDECDFGGCEFAFCCFG7FFGGGGGGGGGGFGGGGGGGGG5BCEGG?FF8EE*>?79<CCGGF?FAGGGGGGFC8E*A0CC+CF*87F<CFF;F*:8CDG6+<FFGGF7**:5CG+
@M03152:184:000000000-AWYW1:1:2106:13360:13959 1:N:0:TCGCCTTAATACCTGT
AAGCTCGTAGCTGAATTTCGGGGTCAGTAGGTCGGTCGTGCCACCGGTATGAACTGGCTTCACTGATTCCTCCCTCTTGTAGAACCGTGATGCCATTAATTTGATGTTGCGGGGAAACAGGACTGTTACTTTGAAAATATTAGAGTGTTTAAAGCAGGCTAACGCTTGAATACATTAGCATGGAATAATGAAATAGGACGTCGATCTTATTTTGTTGGTTTTCTTGGGTTGACGTAATGATTAATAGGGATAGTTGGGTGGAAGTCTCGGGTGCCAAGGAACTCCAGTCACTCGCCTTATT
+
CCCCCGE@FG9CF<,EEFFFCDGGGFEF<FGGFE:CCCFDEFGGGGGGCFCFGGGGGCEG8FECFFGGGCGFEG8@EF<@CFCFGFC=CDEFD<<,?FFGA9EEGF<F<?@:@F@@F??,FCFE=FGGGCEEA,ADF,:BCFGGDGGGFAEFFFGGFFDGFDFCGGGGCFGCGCF,FC:CCFGGGGGC9ECFGGGFGGEECCEF:FAF@FGGGCEFEEE>:8CB,?9:CGGGGD*/=*111++<71A+*256E@+1+:;8C*+*3<?CC**9=*97+53CC6ACFC6<39CGGGGG55*+0
@M03152:184:000000000-AWYW1:1:2106:21467:14018 1:N:0:TCGCCTTAATACCTGT
AAGCTCGTAGTTGAATTTCGGGGTCAGTAGGTCGGTCGTGCCACCGGTATGAACTGGCTTCACTGATTCCTCCCTCTTGTAGAACCGTGATGCCATTAATTTGATGTTGCGGGGAAACAGGACTGTTACTTTGAAAAAATTAGAGTGTTTAAAGCAGGCTAACGCTTGAATACATTAGCATGGAATAATGAAATAGGACGTCGATCTTATTTTGTTGGTTTTCTAGGGTTGACGTAATGATTAATAGGGATAGTTGGGTGGAATTCTCGGGTGCCAAGGAACTCCAGTCACTCGCCTTAAT
+
CCCC@FGGEGGFAFGGGGGGGGGGGGGFGGGGGEGGGGGGGGGGGGGGGFGGGGGDGGGGGGGGGGGGGGFFGGGGGGGGGGGGFGGGGGGGGFGFGGGFGGGGGGFFGGCFGGE:EEFGGGGGGGGGFEFFGCFGFGGGGGFGGGGGGGGGGCGGFEFGFGGGGGG7FCGGGDFFFGGGGG7DFFGGGFGG9@;F,>FF@FG:FGGGGGF9CCGGG5EFGGFC?CFDGGEFCEEGGC9FFDCGFEG?FGF*+>C9C=?>EEEFGC79C5*9CG<>6@):E6FGCF@FFFE+<C3*:CC9<
@M03152:184:000000000-AWYW1:1:2106:16560:14080 1:N:0:TCGCCTTAATACCTGT
AAGCTCGTAGTTGAATTTCGGGTGCCAAGGAACTCATGATTAATAGGGATAGTTGGGTGGAATTCTCGGGTGCCAAGGAACTCCAGTCACTCGCCTTAATCTCGTATGCCGTCTTCTGCTTGCAAAAAAAAACATTTTCTCGCAATTCGATTCTTTATTCTGCATATTTTACATCTAGCTTCCCTTCATCTCGATCCCACCTACCCCCGATTGCGCCTGCAGCTTCCAAATCTATCTAGTACACTTTGTCCCCCCATCTATTGCCGACACCGACCTACTCTTCTCTACCATTCCCCACATT
+
CCCCCGGFEFFGGGGGGGGGGGFCCGFGGGCEGGGG9FAFFGGGGGGFCFGGGGGGGFCFGGGGGGGGGDGGGGGGCFCFGGGGGGGFGGGF7FFGDFFCFGGGGGFFGFGC:FDFFEGGGG7E,5B=+46>+,,<5,C?,+++83,,+5@E9,:?D<A3:,,C,,,,@,,,,,,3,,,8,,,,,,,,,5,,,,@8:>DB*5,,,661>****,*4***2,6,?,<?,4++3+++++++4+5441++3+++0*****2+++0+3+**2)*2)*)))2)*+0++*30++200++*0****<+
@M03152:184:000000000-AWYW1:1:2106:16637:14114 1:N:0:TCGCCTTAATACCTGT
AAGCTCGTAGTTGAATTTCGGACCTGACCGGGCGGTCCGCCTAACGGTGTGTACTGTCTGGCCGGGCCTTACCTCTTGGTGAGCCGGCATGCCCTTCACTGGGTGTGTCGGGGAACCAGGACCTTTACCTTGAGAAAATTAGAGTGTTCAAAGCAGGCTTACGCCGGAATACATTAGCATGGAATAATAAAATAGGACGTGCGGTTCTATTTTGTTGGTTTCTAGAGTCGCCGTAATGATTAATAGGGATAGTTGGGTGGAATTCTCGGGTGCCAAGGAACTCCAGTCACTCGCCTTAATT
+
CCCCCGGGGGGGGGGGGGGGGGGGGGGGGGGGGGGGGGGGGGGGGGGGGGGGGGGFGFGFGGGGGGGGGGGGGGGGGGGGFGGGGGGGGGGGGGGGGGGGGGGGGGGGGGDGGGGGGGGGGGGGGGGGGGGGGGGGGGGGGFGCFGGGGGGGGGGGFGGG8GGGGGGGGGGGGGGGGGGC@FGGGGFFFGGGGFFFCEFECFGGGGGG9FGGGGGGGGGGGGGEGFCFDGGGGGGGCFGGGGFC>7?C6AFCEFC?8:*:;<CE+AEGCE8);FGFG:>GGFCGGF<+<@9@EDDGG9*++
@M03152:184:000000000-AWYW1:1:2106:19496:14205 1:N:0:TCGCCTTAATACCTGT
AAGCTCGTAGTTGAATTTCGGCCTTTGCCGCCCGGTCCGCCTATTTGGGTGTGTACTGGAGCGGTGGAGGCTTACCTCGTGGTGAGCTGTTATGCCCTTTACTGGGTGTGGCAGGGAACCATGATTTTTACTTTGAAAAAATTAGAGTGTTCAAAGCAGGCTTACGCCCGAATACATTAGCATGGAATAATAAAATAGGACGTGCGGTCCTATTTTGTTGGTTTCTAGGATCGCCGTAATGATTAATAGGGATAGTTGGGTGGAATTCTCGGGTTCCAAGGAACTCCAGTCACTCGCCTTA
+
CCCCBFFGGGGGGGGGGGGGGGGGGGFGGGGEGEGGGGFGGGGGGGGGGGGG:FGGGGGGCFGGGGGCCGGGGGGFGGGGGDFGGGGGGGGGGGGGGGGFGFGGGGGGGGGGGGDGGGGGGFD<FFGGGCFFCFGFFGGGDGFGGGGGGGGGGGGGDGGGGGGFFFGEGGGGGCFGGGGGGFFFGGG9DFDFGFGGGGFCD@>:FG71=FCFGGE;@EGGGGGGGGGGC8FGEC:::=*:CCCFG?7+9C@:F6E:<CC*;:?FFFD9CF*>*1*1<879EGF4@@F6?9<@F7*2:5>E+
@M03152:184:000000000-AWYW1:1:2106:19179:14209 1:N:0:TCGCCTTAATACCTGT
AAGCTCGTAGTTGAATTTCGGTGGCCCAACGGCGGTCGGCCGCAAGGTCTGTACTGCCGGTTTTCGGACCACCTCTTTCTGGGGGAACGTCGGCCCTTAACTGGGCTCGGCGGCCGAACCAGGACGTTTACTTTGAAAAAATTAGAGTGTTTAAAGCAAGCGTACGCTTGAATACATTAGCATGGAATAATGAAATAGGGCTTCAGTTCTATTTTGTTGGTTTTCAGAATCCGAAGCAATGATTAATAGGGATAGTTGGGTGGAATTCTCGGGTGCCAAGGAACTCCAGTCACTCGCCTTA
+
CCCCCGGGGGGGGGGGGGGGGGGGGGGEGGGGGGGGGGGGGGGGGGGGGGGGFGGGGGGGGGGGGGGGGGGGGGGGGGGGGGGGGGGGGGGGGGGGGGGGGGGGGGGGEGGGGGGGGGGGGGGGGGGGGGGGGGGGGGGGGGGGGGGEGGGGGGGGFGGGGGGGGGGGGGGGGGGCFGGGFDFEFGGGGGGGFGGGGFGGGGGGGGGGGGGGGGFGGGGGCFFGFCFGGGGGGGGGGFGDG<EGGCGGGFF:EFGGGGGGGCGFFE?CFGEDE5557=?57:FGGG?F??6@?*:7EEGE9
@M03152:184:000000000-AWYW1:1:2106:15764:14228 1:N:0:TCGCCTTAATACCTGT
AAGCTCGTAGTTGAATTTCGGGATCAATACGTCGGTCGCGCCTCGGTACGTACTAACGTCATTGATTTCTCCCTTCTGACGAGCCGTGATGTCATTAATTTGGTGTTACGGGAAGTCAGGACTGTTACTTTGAAAAAATTAGAGTGTTTAAAGCAGGCAATCGCTCGAATACATTAGCATGGAATAATAGAATAGGACTTTGGTTCTATTTTGTTGGTTTCTAGGACCGAAGTAATGATTAATAGGGATAGTTGGGTGGAATTCTCGGGTGCCAAGGAACTCCAGTCACTCGCCTTAAGCT
+
CCCCCGGGGGGGGGGGGGGGGGCFGGGGGGGGGGGGGGGGGGGGGGGGGGGGGGGGGGGGGGGGGGGGGGGGGGGGGGFGGGGGGGCFFGGGGGGGGGGFFGGGGGGGGGGGGGGGGGGGGGGGGGGGGGGGGGGGGGGGGGGGGGGGGGCFGGGGGGGGGGGGGGGGGGFGGGGGFFFGGCCFGDEDGFDGGGFG9CFFGGGGGGGGGGGG;FG78CFGGGGF9CCB>EE5@CE9FGGGGGGGC6C6CCA9EE6=*/*;<CF9CG5C):C<*095F4FFF7CFGG99CFCGGGGGDE*+0
@M03152:184:000000000-AWYW1:1:2106:22045:14274 1:N:0:TCGCCTTAATACCTGT
AAGCTCGTAGTTGAATTTCGAACCTGGTCGGGCGGTCTGCCTATTGGGTACGTACTGTCTGGCTGGGTTCTACCTCTTGGTGAGCCGGCATGCCCTTAATTGGGTGTGTTGGGGAACCAGGACTCTTACCTTGAGAAAATTAGAGTGTTCAAAGCAGGCCTTTGCCTGAATACATTAGCATGGCATAATAAAATAGGACGTGCGGTTCTATTTTGTTGGTTTCTAGAGTCGCCGTAATGATTAATAGGGATAGTTGGGTGGAATTCTCGGGTGCCAAGGAACTCCAGTTACTCGCCTTAAT
+
CCCCCGGEGGEFGEFFFFGGGGFGGGFGGGGFGCGGGGFF<FGFFFGGGFGGGGFFGG<F<FGGGGEGGGGGGGGGGGGGGD9FFGD:FFGGF?FDGGGEA?EC@FCFGGGGGFGCFFFGGCFC<FFFGFCFGAFFGGGGGCCGGFFGE<FEGEFGFFGGGGGG9DFGEFCF<,FAAC,@DF78>FCFGGF9;;>;C<FECFCGG7C8,,@FFFFC7,;1=BFG@F9BCFGEG*=*=*1+<@ECC+<+22)2<+<@F=8*:*0+30<?5:E7*9C*<<@=6C6*<<<<0*<++*9:E59++
@M03152:184:000000000-AWYW1:1:2106:23208:14332 1:N:0:TCGCCTTAATACCTGT
AAGCTCGTAGTTGACTTTCGGGGTTAGTAGGCTGGTCATGCCTCCGGTATGTACTGGTCTCACTGATTCCTCCCTCCTGACGAACCTTAACGCCATTAATTTGGTGTTTTGGGAATTTTGGACTGTTACTTTGAAAAAATTAGAGTGTTTAAAGCAAGCTAACGCTTGAATACATTAGCATGGAATAATGAAATAGGACGTTCGATCCTATTTTGTTGGTTTCTCGGATTGACGTAATGTTTAATTGGGATAGTTGGGTGTAATTCTCGGGTGCCAATGAATTCCAGTGACTTCCATTAAT
+
@9A9@F;FGGCF@9,,CCCF+@:@CF@@FE9<FEDE-,C@9FGGEGGF@F@CDF9FEG<EAEE,E,<CC<E@E76C:E8,,,6@B8E<FA,BC@7,CCD<FC<E4D==FC,>+,,,:?<57,?5BFGFFA<,A9?,E,+4BCADFGG?@??F<ECE8<DDFAA:7FEFCA,C<BF,C,33=BFE9F9,,,@>DFG97,,@>*@*,,,@BFFF9F=<8,>>5>;;:*6*>12<C*=*=*9,,,1,+,=+:/00++2+55:E1<2;1<9@<****/*:+)03<+0:C:0<+*+++*0023*++
@M03152:184:000000000-AWYW1:1:2106:4602:14335 1:N:0:TCGCCTTAATACCTGT
AAGCTCGTAGTTGAATTTCGGACCTGGCTGGGTGGTCTTGGCTCACGTCAAGCACTGCCCCTGGTCGGGTCTTTCCTTCTGGGGAACCTGCGTGCTATTAACTTAGTGCGCAGGGGATCCAGGACTTTTACTTTGAAAAAATTAGAGTGTTTAAAGCAGGCTTTCGCTTGAGTACATTAGCATGGAATAATAGAATAGGACTTTGGTTCTATTTTGTTGGTTTCTAGGACCGAAGTAATGATTAATAGGGATAGTTGGGTGGAATTCTCGGGTGCCAAGGAACTCCAGTCACTCGCCTTAA
+
CCCCCGGGGGGGGGGGGGFGGGGGGGGGGGGGGGGGGGGGGGGGGGGGGGGGGGGGGFGGGGGGGGGDGGGGGGGGGGGGGGGGGGGGGGGGGGGGFGGGGGGGGGGGGGGGGGGGEEGGGGFDFFGGGFCFGGGGCGGGGFGFGGGGGGGGGAAGFGGGGGGGGGGGGGGGGGGGGGGGGGGGGFGGGGGFGGFGCF?CFGGGGGEFGGGGGGGFGGGGGGFCFGCF8FFGGGGGCG7CFFGGFF+<FFACFGGGGD7EC58<CFAGG*A3CCDCFF):6C=C7AFGGFE<97/:*:>+0
@M03152:184:000000000-AWYW1:1:2106:6187:14440 1:N:0:TCGCCTTAATACCTGT
AAGCTCGTAGTTGAATTTCGGTGGCCCAACGGCGGTCGGCCGCAAGGTCTGTACTGCCGGTTTTCGGACCACCTCTTTCTGGGGGAACGTCGGCCCTTAACTGGGCTCGGCGGCCGAACCAGGACGTTTACTTTGAAAAAATTAGAGTGTTTAAAGCAAGCGTACGCTTGAATACATTAGCATGGAATAATGAAATAGGGCTTCAGTTCTATTTTGTTGGTTTTCAGAATCCGAAGCAACGATTAATAGGGATAGTTGGGTGGAATTCTCGGGTGCCAAGGAACTCCAGTCACTCGCCTTA
+
CCCCCFFEGGGGGFAFGGFGGGGDFGGCFGGGGGDGGGGGGGGGGGGGGGGGGGGGGGGGGGGGGGGGGGFGGGGFFGGGGGGG>FEFGGGGGGCGGGGGGGGFGFGGGGGGGDEGCC:FGGG*1><FGGGGGFGGGDGGDGG9CFFFFFGCFFGG?F@CEGGGG@F@CGFGGCFGGFFGGGGGGFGGGFGFFFGGGCGGGGGGGFEFGF+<EFG?;ECGEGEF?F?9CFGGGGGGGGC*::**9<?CF?FCCCFF+<6>E>EC978<:?EGDFGGFF?CCFF5<C8C6=6+<:>CGGGE<
@M03152:184:000000000-AWYW1:1:2106:27715:14473 1:N:0:TCGCCTTAATACCTGT
AAGCTCGTAGTTGAATTTCGGACCTGGCTGGGTGGTCTTGGCTCACGTCCAGCACTGCCTCTGGTCGGGTCTTTCCTTCTGGGGAACCAGCGTGCTCTTAATTGAGTGCGCTGGGGATCCAGGACTTTTACTTTGAAAAAATTAGAGTGTTTAAAGCAGGCATACGCTTGAATACATTAGCATGGAATAATAGAATAGGACTTTGGTTCTATTTTGTTGGTTTCTAGGACCGAAGTAATGATTAATAGGGATAGTTGGGTGGAATTCTCGGGTGCCAAGGAACTCCAGTCACTAGCCTTAA
+
AA@BCFECGGGGGGGG-EGFGGCFGFGGFGGGGGGGFGGG9FFGGGGFE,@AFGGGGGGGGGGGGGEGGFGGGGGGGGGGFFFGGGGGGGFC:FEDCFFGFG?FGGCFAE:7CBEGFGGGGGGGGGFFGGGGGFGGGCF8>=FCFAFDGCEFGGGGCFGGGGGGFFEG:FDDGGCGFEFGDFCDGCEFDFGGDCGGGFF=A>@CBDFGG:C;DGCCFFFGCEGGCCC,:?CEC8E8<F7:@?+4@7<ECC;C8CCA7C8CCGF2CE+<:CCD8C5CC)):7?ACCFCCF4C+A**0:<:C9
@M03152:184:000000000-AWYW1:1:2106:4824:14493 1:N:0:TCGCCTTAATACCTGT
AAGCTCGTAGTTGAATTTCGGGTGCCAAGGAACTCATGATTAATAGGGATAGTTGGGTGGAATTCTCGGGTGCCAAGGAACTCATGATTAATAGGGATAGTTGGGTGGAATTCTCGGGTGCCAAGGAACTCCAGTCACTCGCCTTAATCTCGTATGCCGTCTTCTGCTTGAAAAAAAAAAAATTCTAAGCTCTACTTAGGCACCCCATTCACTACGTGATCTATCTTACGACTCTCTACATCTTTAGCTATAAATACTCCATAGCATGTAGCTCTACAATCCTTTTTATGCAACTCCTTCT
+
CBCC<CFFBFGGGGFGGGFGGEFCFGFFGGFFFFGGGFGGGGGGGGGGGCCFEFGGGGGGEGFGGGGGGGGGGGGGGGFFGCE@9CC@EE<FF?CF8FFFAFGGGEGED99FGFGGGGGFG?FFGDFGGG9EFGG,ABFGDCBCCED,,AFFF:?F,,@FCAFD,AF9DFD@<B,=><<*5@:,7,,52>,,7,22,,,,,32****2,,,7,,4*2*2*12++19++5*3*31+00+++1++++++++++++5+++++++++++3++*3+*+*2*3**+30+2+++1+1+3+7*+++*0+
@M03152:184:000000000-AWYW1:1:2106:23108:14499 1:N:0:TCGCCTTAATACCTGT
AAGCTCGTAGTTGAATTTCGAGACCGGCTTACTGGTCGTGCTATTGTACGTACTGGTATAATCGGTTTCTCCTTTCTGACGAACTATAATGCCATTAATTTGGTGTTATAGGGAATCAGGACTGTTACTTTGAAAAAATTAGAGTGTTTAAAGCAGGCTCACGCTTGAATACATTAGCATGGAATAACGGAATAGGACGTTTGATTCTATTTTGTTGGTTTCTAGGATCGACGTAATGATTAATAGGGATAGTTGGGTGGAATTCTCGGGTGCCAAGGAACTCCAGTAACTCGCCTTAATC
+
CCCCCGGGGGGGGGGGGGGGGGGGGGGGGGGGGGGGGGGGGGGGGGGGGGGGGGGGGGGGGGGGGGGGGGGGGGGGGGGGGGGGGGGGGGGGGGGGGGGGGGGGGGGGGGGGGGGGGGGGFGGGGGGGGGGGFFGGCFGGGGGGGGGGDGFFGGGGGDFGGGGGCBF@FGGGFFF9D8C9DCFFGFGDCC8C<CFFG,3>FE7FGF9D>FCFGCFGGGGGG;CFG9,,6>*@ECBCF9FCCFFGDCF66:)<FFG?EGGB8+BC@C2=*>:7*;7>E))::<74<+A+:990*)7**<CG9
@M03152:184:000000000-AWYW1:1:2106:18140:14503 1:N:0:TCGCCTTAATACCTGT
AAGCTCGTAGTTGAATTTCGAACCTGGTCGGGCGGTCTGCCTATTGGGTACGTACTGTCTGGCTGGGTTCTACCCCTTGGTGAGCCGGCATGCCCTTAATTGGGTGTGTTGGGGAACCAGGACTTTTACCTTGAGAAAATTAGAGTGTTCAAAGCAGGCCTTTGCCTGAATACATTAGCATGGCATAATAAAATAGGACGTGCGGTTCTATTTTGTTGGTTTCTAGAGTCGCCGTAATGATTAATAGGGATAGTTGGGTGGAATTCTCGGGTGCCAAGGAACTCCAGTCACTCGCCTTAAT
+
CCCCCGGB@DFGFGGGGGGGGGGGGGGGGGGGGDDGFFGGGEGGCFGFFECCFFGGGGFFCFFCCB:FFGFGGDFFFFGGGGGGGGGCEEEGGGFGFFGFEFFGEFGEGFFFEGDGGGGGGGFCFCFAFFGFFGGGGFGEDDFGFGGGDCFFGFGGF@C@FFFFGFFFGGGGGGGGACEGGGFGEFGDGGGGG;BF:FFDFF*FBBEGGCFGGGGFCFGGG>FGFGCF?+8CC58=7*11=9C:D@9AE6>CF9CCC5EDG>9@C:CCCGCCGDCFGFFGFGGGFCFFEF++<5>7EGG+3
@M03152:184:000000000-AWYW1:1:2106:9312:14506 1:N:0:TCGCCTTAATACCTGT
AAGCTCGTAGTTGAATTTCGGGTGCCAAGGAACACGATTAATAGGGATAGTTGGGTGGAATTCTCGGGTGCCAAGGAACTCCAGTCACTCGCCTTAATCTCGTATGCCGTCTTCTGCTTGAAAAAAAAATATCCTCCTTTACTGCTCTTGAAGTCCGCTGACTTTCTCATTTCTCTTATCACTTCCTACATTTCACATATCCATCCTCTTTCTACCACCTCTTACTGTCCATCTACTTCCTCTGCTTCTCTCACTTTCTTATCTACACCCTTCTTCTGTACCCTGCTATTACTCACACTCC
+
B<<C6<F@FG@6FGEFGD<FC7FGGGGG-FAEFF-B6FEC<,CFE8,CFGGGFF7FGEGGFGEGGEGGDFEGGF@7F<FGEFFFFGF,CECCGCE<F?FGAFF:FFG9BFECFC,,CF?9E<<CFEGDD,,,,,,CF8<@F99,,:,,,88,,<,,+6++6,,,,,,9,8,,,,,8,,3,3@=,7,,,,,@,7,,77,,,,,,,3,,,2,,72,,,,6*,,,65>,4,,,2,4,6>,,,,,1:,2,,4,=++>9<+0+42<++2+2+*5***30++++1+4+=*3*3+3*0+22*3++2**
@M03152:184:000000000-AWYW1:1:2106:10834:14577 1:N:0:TCGCCTTAATACCTGT
AAGCTCGTAGTTGAATTTCGGTTAATAAAGAATTTACGGTCCACTTCACAAAGTGAGAACTAAAATCCTTATTTCCTTCCTTTTGAAATAACTCCCGAAATTATCTAATAATTAGGGTATCAAGTATTTCAAATCTTTTACTGTGAAGAAATTAGAGTGTTCAAAGCAGGCGTATCCAAGTCTTTGAATATATTAGCATGGGATAATGAAATAGGACTTTGGTTCTACTTTCGTTGGTTTCTAGGGCTGAAGTAATGATTAATAGGGATAGTTGGGTGGAATTCTCGGGTGCCAAGGAACT
+
CCCCCGEGGGGGGGGGGGGGGEGGGGGGGGGGGGGGGGGGEDGGGFGGGGGGGGGGGGGGGGGGGGGGGGGGGGGFFGGFGGGGGDFEEGGGFFGGGGGGGGGGGGGFFGFGGGGGGGGGGGGFGGGGGGGGGGGGGGGFGGGGCFCEFFGGGFGFGGGFGGGGGG8FG7=CGECGGGG?FFFFE9E;EFGGGGG9,<CFFEGGGGGGGGGCFEGDGGCGGGGDFGGGGGFGGGGGGG7@BF,BCFGGGC9@AEFGGGGFFFGGGGFFGGGG@7C5??>5,>C8@955=ACE6CFGGGGF<
@M03152:184:000000000-AWYW1:1:2106:13029:14581 1:N:0:TCGCCTTAATACCTGT
AAGCTCGTAGTTGAATTTCGGGGTTAGTAGATTGGTCGTGCCTCTGGTATGAACTGGTCTTACTGATTCCTCCTTCCTGATGAACCGTAATGCCATTAATTTGGTGTTGCGGGGAAACTGGACTGTTACTTTGAAAAAATTAGAGTGTTTAAAGCAGGCTAACGCTTGAATACATTAGCATGGAATAATGAAATAGGACGTTCGATCCTATTTTGTTGGTTTCTAGGATTGACGTAATGATTAATAGGGATAGTTGGGTGGAATTCTCGGGTGCCAAGGAACTCCAGTCACTCGCCTTAAT
+
C9@BCGGF7F@DG@6FEFFDGGGFGGGGGGGGGEFFGEGEDGGGEGGGFFEGGGGGGGGGGGGFGGGGGGGGGGDDFFFGGGGGGGGFFGGGGGGGDDFFFGGFGGGGFGGCFE7FGGGDF<=FGGGGGGGGEGEE<CF8EGGFGGGFFFGAFFGGGGDGGGGGGGGGFCGFGGGGACFGGGGGGGGGGFGGGGGFGGGGGGGDFGFGFEEGGGGGGGGE8EGGFG?GEGG?C58/?5@CGGFGF?+=6:56@EE7F*CB5=:;+2<?CFDFEDFD?5:EFCGFDC6<+9?FFCGC5EF++
@M03152:184:000000000-AWYW1:1:2106:22828:14599 1:N:0:TCGCCTTAATACCTGT
AAGCTCGTAGTTGAATTTCGGCCTTTGCCGCCCGGTCCGCCTATTTGGGTGTGTACTGGAGCGGTGGAGGCTTACCTCGTGGTGAGCTGTTATGCCCTTTACTGGGTGTGGCAGGGAACCATGATTTTTACTTTGAAAAAATTAGAGTGTTCAAAGCAGGCTTACGCCCGAATACATTAGCATGGAATAATAAAATAGGACGTGCGGTCCTATTTTGTTGGTTTCTAGGATCGCCGTAATGATTAATAGGGATAGTTGGGTGGAATTCTCGGGTGCCAAGGAACTCCAGTCACTCGCCTTA
+
CCCCCGGFEFGFGGGCGGGGGGGGGGGFGGGGGGD@FGGCGG:FCFFFDGGCGGFGGGGGGGGGGGGGGGGEGFGFCFGGGDFFEFFGGGFGGGGGGGGCFGDFGEFGEECFGGCGFFGGGGG9FCFGFGGGCGGGFGGABCBFGGGGFFAFGADFFFFFDGGFFFDFGGGGGGFFBFGCCFGFFFFGGGGFFGGFGGGGGGECFGC8:*<FD;,<EEFGGGDGGFCCFFGG=BCEC5>C<<FG7?ECGFF6;CCC7CFGGGGD99<E>7CF=*)7:@):5;:4+<+8?@<F<>C5*/9=+
@M03152:184:000000000-AWYW1:1:2106:9921:14698 1:N:0:TCGCCTTAATACCTGT
AAGCTCGTAGTTGAATTTCGGATCTGGTTGGGTGGTCCGCCTGACGGCGTGTTTACTGCTTGACCGGGTCTTGCCTCTTGGTGAACCGTTGTGTTCTTTATTGAATGCTTCGGGGAACCAGGACTTTTACCTTGAGAAAATTAGAGTGTTTAAAGCAGGCTTTCGCTTGAATACATTAGCATGGAATAATAGAATAGGACTTTGGTTCTATTTTGTTGGTTTCTAGGACCGAAGTAAGGATTAATAGGGATAGTTGGGTGGAATTCTCGGGTGCCAAGGAACTCCAGTCACTCGCCTTAAT
+
CCCCCGGGGG-CFFGGGGGGGGEGGGGFGGGGGGGGGGGGGGCFGGGGGGGGGGGGGGGGGFFFFG@GGGGGGGGGGGFGGGGFGGGGGGGGGGGGGGGFGGEFEGGGGGGGGCCF@FFGGGGGGGGGGGGGGGGEDGEGGGGFEGGGFDGED><CFGGGGGFGGGGGG7FGGCCFAEGFCFGGGGFG>EEECCDCGCFG,?DAEFGGGCFG9@FGGCFGGD;E<CEEFGG888CCC+=9?@EGFC?6=*=*+CCFC5CEGGFC6+<+9**7850:6)7:FFGGD8CFG=?7+9):CEC++
@M03152:184:000000000-AWYW1:1:2106:8993:14711 1:N:0:TCGCCTTAATACCTGT
AAGCTCGTAGTTGAATTTCGGGGTCAGTAGGTCGGTCGTGCCAACGGTATGAACTGGCCTCACTGATTCCTCCCTCTTGTAGAACCGTGATGCCATTAACTTGGTGTTGCGGGGAAACAGGACTGTTACTTTGAAAAAATTAGAGTGTTTAAAGCAGGCTAACGCTTGAATACATTAGCATGGAATAATGAAATAGGACGTCGATCTTATTTTGTTGGTTTCTAGGGTTGACGTAATGATTAATAGGGATAGTGGGTTGGAATTCTCTGGTGCCAAGGAACTACAGTCACTCGCCTTAATT
+
CCCCCGEGGGFGGGGGCGGGGDGGGGGGGGGFFGDFGEGGCFGGGGGFGGGGGGGGGGGGGGGGGGGGGGGGGGDEFGGGGGGGGGGG@FGCFGCEFGGGGCFGGF8FGGG+>CEEGGGF8?FFGGFFFFGDEFF9FF7DF9DFCGGFGEAFGFA=FFGGGGGGGGECE7<FEGGF9,,7=FEFGGGGGDGAEGGCFGCE:CE<CBFG,<CFGFGF>F:F8;E;C9>9=E:>*=5**=++=3AFG+A*265+5+:52/:EE+<E7?<+:<C7:*29C5>D=?+9CFCC9@F08<D=*3:C+
@M03152:184:000000000-AWYW1:1:2106:26264:14715 1:N:0:TCGCCTTAATACCTGT
AAGCTCGTAGTTGAATTTCGGGGTCAGTAGGTCGGTCGTGCCAACGGTATGAACTGGTCTCACTGATTCCTCCCTCTTGTAGAACCGTGATGCCATTAACTTGGTGTTGCGGGGAAACAGGACTGTTACTTTGAAAAAATTAGAGTGTTTAAAGCAGGCTAACGCTTGAATACATTAGCATGGAATCATGAAATAGGACGTTCGAACCTATTTTGTTGGTTTCTAGGATCGACGTACTGATTAATAGGGATAGTTGGGTGGAATTCTCGGGTGCCAAGGAACTCCAGTCACTCGCCTTATC
+
CCCCCGGGDGGGGGGGGGGGGGGGGGGGGGFGGGGGGGGGGGGGGGGGGGGGGGGGGGGGGGGGGGGGGGGGGEGFGGGGGGAEFFGE8FGGFGGEGG9AFGGFGGG>FGD7FGEGGGFGFDEGCFGCFFGGFGGGDGGGGGFFDGGGGG9FGGGFGFGGGGGGGEGGGGGGGGFGGDGFAFGD9:,=ECFGGGGF7>,>FCC*>FGG>,?BEGCCFF5;CGGGGGFEEFCGGGGF*/<@+@C?7+=?**;?FGGG?5CCGGCCFCG?CF=FCDFFF43CCFF>FCFGGFGGGFDEDDGFC
@M03152:184:000000000-AWYW1:1:2106:16058:14739 1:N:0:TCGCCTTAATACCTGT
AAGCTCGTAGTTGAATTTCGGCCTTTGCCGCCCGGTCCGCCTATTTGGGTGTGTACTGGAGCGGTGGAGGCTTACCTCGTGGTGAGCTGTTATGCCCTTTACTGGGTGTGGCAGGGAACCATGATTTTCACTTTGAAAAAATTAGAGTGTTCAAAGCAGGCTTACGCCCGAATACATTAGCATGGAATAATAAAATAGGACGTGCGGTCCTATTTTGTTGGTTTCTAGGATCGCCGTAACGATTAATAGGGATAGTTTGGTGGAATTCTCGGGTTCGAAGGAACTCCAGTCACTGCCCTTA
+
CCCC<FGFFFF<FFGGGGGCEGEEGGGGCGGEDDGGGGGG::EFGCFGG7B@CFFDFFEFFGEGGGGDFGF=DFG<FGDFDEFGFFGGGGDGGGGDFGDFFGGGGGGGGGGGFGEG@D@FGGGGGFGGGGGGGGGFGEEFEGGGGG9AFF<,8<3>>3DDCFGGGGEF7FEGDCFFFGGCFCFGFE9ECCFFCFB;CFFGGEGCCFG:CEF,B;FC;:<CDBC<ECECCFGG=*8?CC=/:8=C50++3+0:C*<<9+AC@F5*0<8?F+2*C5*9/7):7*020++2+99?7C*+*20:+
@M03152:184:000000000-AWYW1:1:2106:10108:14754 1:N:0:TCGCCTTAATACCTGT
AAGCTCGTAGTTGAATTTCGGGATCAATACGTCGGTCGTGCCTCGGTACGTACTAACGTCATTGATTTCTCCCTTCTGACGAGCCGTGATGTCATTAATTTGGTGTTACGGGGAGTCAGGACTGCTACTTTGAAAAAATTAGAGTGTTTAAAGCAGGCAATCGCTCGAATACATTAGCATGGAATAATGAAATAGGACGTTCGAACCTATTTTGTTGGTTTCTAGGATCGACGTAATGATTAATAGGGCAAGTTGTGGGGGATTCGCGGGTGCCAAGGAACTCCAGTCACTCGCCTGAATC
+
CCCCCGEFFGGGGGGGGGGFGCGBGFFFGGFGGG@FEGGEGGGGGGGFFGGFFGGGGGGFEGGGGGCGFGGFGGF<FDFFDGDDCCF+F@<FAF,EF?CFGGG9DFGGACFDC=FGGFGGGGFFFFFGB<EFF<AFEDB<AFEFFGDFFGGFCFGGGGGGFBBEFEGGGGCCC,8DFGGGG7@>F:,53DDDGGGCFGGFCFCFGGGCFFD<CCFC,BE8FFGCFG6;CCBEE:F55=9CCF+=C+<*2*)23+2+1****2;?95*>CCC3*2*2*;)**000+0207*+3C<C5***0+
@M03152:184:000000000-AWYW1:1:2106:7029:14763 1:N:0:TCGCCTTAATACCTGT
AAGCTCGTAGTTGAATTTCGGACCTGGCTGGGTGGTCTTGGCTCACGTCAAGCACTGCCTCTGGTCGGGTCTTTCCTTCTGGGGAACCTGCGTGCTATTAACTTAGTGCGCAGGGGATCCAGGACTTTTACTTTGAAAAAATTAGAGTGTTTAAAGCAGGCTAACGCTTGAATACATTAGCATGGAATAATGAAATAGGACGTCGATCTTATTTTGTTGGTTTCTAGGGTTGACGTAATGATTAATAGGGATAGTTGGGTGGAATTCTCGGGTGCCAAGGAACTCCAGTCACTCGCCTTAA
+
CCCCCGGGGGGGGGGGGGGGGGGGGGGGGGGGGGGGGGGGGGGGGGGGGGGGGGGGGGGGGGGGGGGGGGGGGGGGGGGGGGGGGGGGGGGGGGGGFGFGFGGFGGGGGGGGGGGGGGGGGGGFFGGGGGGGGGGGGGGGG8FGGGGGGGGGGGGGGGGGGGGGGGGEGFGGGFGGGFFGGGEGGGGGGGGGGGEFGGGGGGGGGFGGGGGGGGGGFGGGEFGGGGGGFGGGGGGGGG*ACF?FC7EEGGFG?FGGFFGGGGFFCFEGFG53CDDDGFFGCCCFF8CFGFGGF7FE=5DGC
@M03152:184:000000000-AWYW1:1:2106:16530:14770 1:N:0:TCGCCTTAATACCTGT
AAGCCCGTAGTTGAATTTCGGACCTGGCTGGGTGGTCTTGCCGAAAGGTTAGCACTGCTCTGGTTGGGTCTTTCCTTCTGGGGAACTTGTGTGCTCTTAATTGTGGTGCGCAAGGGATCCAGGACTTTTACTTTGAAAAAATTAGAGTGTTTAAAGCAGGCTTACGCTTGAATACATTAGCATGGAATAATAGAATAGGACTTTGGTTCTGTTTTGTTGGTTTCTAGGACCGAAGTAATGATTAATAGGGATAGTTGGGTGGATTTCTCGGGTGCCAAGGAACTCCAGTCACTCGCCTTAA
+
CCCC-9@FECGFFGEFGGGGGEGGGDDFFGDGGGGGFFGGGCGCG68C<FFFFFGGGGF9,CFGGGGGGEFGGGCFFGGGFFG@FGGGGGGG<<FFGGGCFGGGE749<FDEEDC7FFCFFGC<FGFF9CFF9F<98CFFG,F9FFAFFGGGGEFGF,AF@FFGCGGDDFGAFCB>DCCFC,FFFG9FCED,D,=;CA7,,,,@F@FDEGG,@F@CFFF,;D:55DEE6C5C**:=1<?C<EC:+;FFGG):@+:CCF*1;5B++=B9+:E3C35*9)):6A*9F+800?FF:DCC5:CC:
@M03152:184:000000000-AWYW1:1:2106:13800:14777 1:N:0:TCGCCTTAATACCTGT
AAGCTCGTAGTTGAATTTCGGGATTGACACATCGGTCGTGCCTTAAGGGGTATGAACTGGTGTAGTCAATTTCTCACCTTCTGGAGAACCACGATGCCCTTAATTGGGTGTCGCGGGGAACCAGGACCTTTACTTTGAAAAAATTAGAGTGTTTAAAGCAGGCATTTTTCTTGAATACATTAGCATGGAATAATAAAATAGGACGGCATGATTCTATTTTGTTGGTTTCTAGGATCACCGTAATGATTAATAGGGATAGTTGGGTGGGATTCTCGGGGGCCAAGGAACTTCAGTCACTAGC
+
CCCCCFGGC@@FGFGDCCEFGD:EC8FFAECFGGGGGGFCGDEFF9@CDEBFFGGA<FFGG8FGGGEGFGCDCFFEFFGG8FDFFGFFE,F7C:FGG<F<<<?ECFC8CBFFFGGGC77CBF=,BFFGGGFGGFDFG9,?DB+D=<,C,CFFGGC=<>CEFGGGGCG9,5@B;;AE@>FFGGG,>B@3,@>:3,2;9FFA,3,7>BEG5AF@FCF<FF@;7CDF5CBC+<++989<0C*:/:>FFG+4A?7:+8C6*0+3C+:**1/*9CF030/C*))1*;*98*0*<*<C+:::++*00
@M03152:184:000000000-AWYW1:1:2106:24256:14841 1:N:0:TCGCCTTAATACCTGT
AAGCTCGTAGTTGAATTTCGGACCTGGCTGGGTGGTCCTGCCGCAAGGTAAGCACTGCTCTGGCCGGGTCTTTCTTTCTGGAGCTCTTGCGTGCTCTTAACTGAGTGCGCAAATTGATCCAGGACTTTTACTTTGAAAAAATTAGAGTGTTTAAAGCAGGCTTACGCTTGAATACATTAGCATGGAATAATAGAATAGGACTTTGGTTCTATTTTGTTGGTTTCTAGGACCGAAGTAATGATTAATAGGGATAGTTGGGTGGAATTCTCGGGTGCCAAGGAACTCCAGTCACTCGCCTTAA
+
CCCCCGGGGGGGGGGGGGGGGGGGGGGGGGGGGGGGGGGGGGGGGGGGGGGGGGGGGGGGGGGGGGGGGGGGGGGGGGGGGGGGGGGGGGGGGGGGGGGGGGFEFGGGGGGGGGGGGGGGFGGFGGGGGGGGGGFFGGGGGGGGGGGGGGGGGGGGGDFGGGGGGGEGGGGGFGGGGGGGGGGGGFGGGGGGGGGGGGCFF@EGGGGGGGGGGGGGGGGGGGGGGGGGGGGG*BEFGDFCFGG7@F7E6CAFGGGFGGDGG>FF?F?@C5E<F537?7>FC67DC6C+<?GGGGGG>*9C9
@M03152:184:000000000-AWYW1:1:2106:19333:14851 1:N:0:TCGCCTTAATACCTGT
AAGCTCGTAGTTGAATTTCGAACCTGGTCGGGCGGTCTGCCTATTGGGTACGTACTGTCTGGCTGGGTTCTACCTCTTGGTGAGCCGGCATGCCCTTAATTGGGTGTGTTGGGGAACCAGGACTTTTACCTTGAGAAAATTAGAGTGTTCAAAGCAGGCCTTTGCCTGAATACATTAGCATGGCATAATAAAATAGGACGTGCGGTTCTATTTTGTTGGTTTCTAGAGTCGCCGTAATGATTAATAGGGATAGTTGGGTGGAATTTTCGGGTGCCAAGGAACTCCAGTCACTCGCCTTAAT
+
CCCCCFEFGGGGGGGGGGGGGGGGGGGGGGGGGGGGGGGGGGGGGGGGGGGGGGGGGGGGGGGGEGGGGGGGGGGFGFGGGGGGGGGGGGGGGGGGGGGGGFGGGGGGGFGGGGGGGGGGDGGGGGGGGGGGGFCFFFGGGGGGGGGGGGFGGG?F?FEGGGGGCGGGGGGGGGGGCFCGGCFC>DGGGGFGGGGDF9FGEDFGD<FEECFG9FGFGGGGGFGGGCCFGCGD8E8E**12+>:?FGGCGC>CFF7?FEEC5C:+A+03):*9=D9:?F300*<D+<+<CF9A777CEC7++
@M03152:184:000000000-AWYW1:1:2106:22445:14861 1:N:0:TCGCCTTAATACCTGT
AAGCTCGTAGTTGAATTTCGGTTAATAAGGGATTTAAAGTCTACTTCTAAAGTATGAACTAAATTCTTTATTTCCTTCCTTTTAGATTTACTCCCTTTATTTTTATATTGGGATCAAAGTAATCTAAATCTTTTACTGTGAAGAAATTAGAGTGTTCAAAGCAGGCGTAACCTAGCCTTTGAATATATTAGCATGGGATAATGAAATAGGACTTAAGTTCTACTTTCGTTGGTTTCTAGAGCTTAAGTAATGATTAATATGGATAGTTGAGTGGAATTCTCGGGTGCCAAGGAACTCCAGT
+
CCCCCGGGGGGGGGGGGGGGGGGGGGGGGGGGGGGFGGGGGGGGGGGGGFGGGGGGGGGGGGGGGGGGGGGGGGGGGGGGGGGFGFGGGGGGGGGGGGGGGGGGGGGGGFFCCFGGGFEGGFGGGGGGGGGGGGGGGFGFFGDCGGGGGGGGGFGGGGGFGGGGGGGGE:FGGGGGGGGGGGGGDF=FGGGGFGGGFGFEEFF9FFGGFFFGFGFFFGDGFFGGGG9CFG8DGGGGFC7;9CGFCDF;;CFECFGF7BE,,@,@F9@E7C?<,*;7FF6CFE*;FE5CFA5*C<FGFFG,4
@M03152:184:000000000-AWYW1:1:2106:18839:14926 1:N:0:TCGCCTTAATACCTGT
AAGCTCGTAGTTGAATTTCGGGGTTAGTAGGTTGGTCATGCCTCTGGTATGTACTGGTCTCACTGATTCCTCCTTCCTGATGAGCCGTAATGCCATTAATTTGGTGTTGCGAGGAATCTGGACTGTTACTTTGAAAAAATTAGAGTGTTTAAAGCAGGCTAACGCTTGGATACATTAGCATGGAATAATGAAATAGGACGTTCGATCCTATTTTGTTGGTTTCTAGGATTGACGTAATGATTAATAGGGATAGTTGGGTGGAATTCTCGGGTGCCAAGGAACTCCAGTCACTCGCCTTAAT
+
CCCCCGGFGGGGGGGGGGGGDGGGGGGGGGGGGGGGGGGGGGGGGCFGGGGGGGGGGGGGGGGGGGGGGGGGGGGGGGGGGGGGGGGGGGGGGGGGGGAFGGGGGGGGGGGFGGGGGGGGGGGGGGGGGGGGFFGGFGGGGGGGGGGGGGGGGGGGGGGGGGGGGDEGG?9FFAFFFGGGGGFGFCDFFGGCFFGGDGFFGGGGGGFGFFAFGGGGFGGGGGGGGG?BFGGGG5CGG5B7CFCEFFFCFEFGGGFCCCG8CFB+?FCCDFGGGGCGG4:=CEFGGGEGG6C9:5CEG5*0+
@M03152:184:000000000-AWYW1:1:2106:9905:14941 1:N:0:TCGCCTTAATACCTGT
AAGCTCGTAGTTGAATTTTGAGATCAGTACGCTGGTCGTGCCTTCGGTATGCACTGGTGTCACTGGTTTCTCCCTTCTGAAGAACCGTCATGTCATTAAGTTGGTGTGGCGGGGAATCAGGACTGTTACTTTGAAAAAATTAGAGTGTTTAAAGCAGGCTCGCGCTTGAATACATTAGCATGGAGTAATGAAATAGGACGTTTGACCCTATTTTGTTGGTTTCTAGGATCGACGTATTGATTAATAGGGATAGTTGGGTGGAATTCTCGGGTGCCAAGGAACTCCAGTCACTCGCCTTTAA
+
CCCC@FGCGGGGGGGCGGGGGGFGGGGGGGGFDGGGGGGGGGGGG8CFGGGGGGGGGGGGGGGGGGGGGGGGGGGGGGGGGGGFGFGGGGGFFGGGGGGGGGGGGGFGDGGGGGGDFFFGGGFGFFFGGGGCG<FGGGGGCG@DAFGGFGGFGEFFGGFGC>EGGGGGFGGGGGGCFC<99<FCCFFGGG?FCGGGGGGG6@:<;FFGGC@CDG9<B6EE5F9CFFGFFEG=8C8E+0++0++:*+<<=656C7<98=/8?5<FGCFED5*9**0:<737CCC7+<+++1<+<9):5C*<+
@M03152:184:000000000-AWYW1:1:2106:16776:15020 1:N:0:TCGCCTTAATACCTGT
AAGCTCGTAGTTGACTTTCGGACCTGGCTGGGTGGTCTTGCCGCAAGGTAAGCACTGCCTCTGGTCGGGTCTTTCCTTCTGGGGAACCTGTGTGCCCTTAATTGAGCGCGCAGGGGATCCAGGACTTTTACTTTGAAAAAATTAGAGTGTTTAAAGCAGGCTCTCGCTTGAATACATTAGCATGGAATAATAGAATAGGACTTTGGTTCTATTTTGTTGGTTTCTAGGACCGAAGTAATGATTAATAGGGATAGTTTGGTGGCATTCTCGGGTGCCAATGATCTCCAGTCACTCGCCTTAA
+
CC@CCFGGGGFGGD,EFGFGCFDEGGGGG@@FGEGGGGGGGGEGG@@CFCFFGGGGGGGGGGEFGGCEGGGGGGFFGGGFGDCCFCFGG@,,CEFGG<FCCDF<A<<FEGGD7@FCCB7=DFGEFGGGF9<FGFGGGDDC7F<FGGFGCECFGFGGG@FGGFFGG<@FFCFEF9BCFG9;FFGD,,@E9,E,,?BE9F<97:<FC,DE9:;FCFF9CGGFEGG;=<;C6EBEGE>;+::<+>++3CFC?6);90=++<*/*;*;C99A*:83C<C5+))2<++;F+<C96+<FF3CCEGE?
@M03152:184:000000000-AWYW1:1:2106:3364:15091 1:N:0:TCGCCTTAATACCTGT
AAGCTCGTAGTTGAATTTCGGGACCATCATGTCGGTCGTGCCTCGGTACGTACTGGCATTGTTGGTTTCTCCCTTCTGACGAACCATGATGTCATTTATTTGGTGTTGTGGGGAATCAGGACTGTTACTTTGAAAAAATTAGAGTGTTTAAAGCAGGCTCACGCTTGAATACATTAGCATGGAATAATGAAATAGGACGTTTGATTCTATTTTGTTGGTTTCTAGGATCGACGTAATGATTAATAGGGATAGTTGGGTGGAATTCTCGGGTGCCAAGGAACTCCAGTCACTCGCCTTAATT
+
CCCCCGGGFGEGGGGGGGFGGGGGGCGGGGGGGGGGGGGGDGFGGGGGGGGGGGGGG@EGGGGGGGGGGGGGGGGFGGFGGGGGGGGGGGGGCFGCADG,,5EFGGGGG7CEE>FFF,FFFGGGFFGFFGG9EA<EFCC8FGGGFEAFGGDFG?FGGGGGGCFCE>7<DF<,D9FFGGGGGDDF9<DFGGFCFFFF9BBCF7CCA;FFFFCCFC>FFGGFGGG9?FDF68C*?EF5C@<B7C+=@FG*:FF6+>785EEGB9CC+=+=5EGDEGGGG)76CFFG8+CCC@FC5C):5972+
@M03152:184:000000000-AWYW1:1:2106:19300:15095 1:N:0:TCGCCTTAATACCTGT
AAGCTCGTAGTTGAATTTCGGGGTCAGTAGGTCGGTCGTGCCAACGGTATGAACTGGCCTCACTGATTCCTCCCTCTTGTAGAACCGTGATGCCATTAACTTGGTGTTGCGGGGAAACAGGACTGTTACTTTGAAAAAATTAGAGTGTTTAAAGCAGGCTAACGCTTGAATACATTAGCATGGAATAATGAAATAGGACGTCGATCTTATTTTGTTGGTTTCTAGGGTTGACGTAATGATTAATAGGGATAGTTGGGTGGAATTCTCGGGTGCCAAGGAACTCCAGTCACTCGCCTTAATC
+
CCCCCGGGGGDGGGGGGGGGGGGGGGGGGGGGGGGGGGGGGGGGGGGGGGGFGGGGGGGGGGGGGGGGGGGGGGGGGGGGGGGGGGGCGGGGGGGGGGGGGGGGFGGGGGGGEGGGGGGGGGGGGGGGGGGGFFGGGGGGFGGGFGGGGGGGFFFGGGGGGGGGGGGGGFGGGGGGGFGGGGGGGGGCEEGGGGF?FGFDGCF7FCEGBFGGFFFGGGGGGCFGGGGFECFG5*;C:@GG?CFGGC6C6F4CFFCF=GGEGGCCCFFG:EGGG97C*7>FF?FCGGGGFFC?C9)/CC>:+
@M03152:184:000000000-AWYW1:1:2106:13841:15216 1:N:0:TCGCCTTAATACCTGT
AAGCTCGTAGTTGAATTTCGGAATGCTTTCTGGTCAAAGCTCGTCCTTGTGGCGTGGCTCGGCTGGTGCTTCCTATCTTTTGGAGGTCGCAAGACTTTCAAATCATTTACTTTGAAAAAATTAGAGTGTTCAAAGCAGGCGTAACTTGCCATTGAATATTACAGCATGGGATAATAGAATATGACGTTGGTCTTATTTTGTTGGTTTCTAAGGCTGATGTAATGATTAATATGGATAGTTGGGTGGAATTCTCGGGTGCCAAGGAACTCATGATTAATTGGGATAGTTGGGTGGAATTTTC
+
CCCCCGGGGGGGGGGGGGGGGGGGGGGGGGGGGGGGGGGGGGGGGGGGGGGGGGGGGGGGEGGGGGGGGGGGGGGGGGGGGGGFGGGGGGGGGGGGGGGFGFFGGGGGGGGGGGGGGGGGGGGGGGGGGGGGGGGGGGFGGGGGGGGGGGGGGGGGGGGGGGFDGGDFFGFFGFGGGGGGGFGGGGGCFGGFGFA;FGGGGF:7CFG9FFGGGEFGFGCFE;;FFGGC?>;,>9??,9<@,@5ACEG6CC+=;CC*;7;:EDCC*=8CD:>:+@FD?6+++3**08AF7:5:C)*+<C*++
@M03152:184:000000000-AWYW1:1:2106:23093:15265 1:N:0:TCGCCTTAATACCTGT
AAGCTCGTAGTTGAATTTCGGGATCAATACGTCGGTCGTGCCTCGGTACGTACTAACGTCATTGATTTCTCCCTTCTGACGAGCCGTGATGTCATTACTTTGGTGTTACGGGGAGTCAGGACTGTTACTTTGAAAAAATTAGAGTGTTTAAAGCAGGCAATCGCTCGAATACATTAGCATGGAATAATGAAATAGGACGTTCGAACCTATTTTGTTGGTTTCTAGGATCGACGTAATGATTAATAGGGATAGTTGGGTGGAATTCTCGGGTGCCAAGGAACTCCAGTCACTCGCCTTAATA
+
CCCC<FGFGGFAEFGGGGGGCFGGDFFGGGFDFFGGGGGGGGGFFGGGGGGG<FGGFEAFFGDGGFFFFFAFGGGGGF9EEFGCGG7F,<E<?FAFG,CEFGGADGEGGGGDGFEEFGFG8CFGGGGG,BFGGGGGG=FG9F<F@FGGCFGAFFFGG>BFFGGF>FGEGGGGG<,=FFG=FDGGFGDGFDCGGG=DCFC>FF@FF>FFFGGGFC@7<CE5C;C,>,?,2*1?:CCFGFDGFG7CFFGG6CAGFGGF5CCE;EFFCF?5>EC<;C*95)0?6<:*C6CEC4?+;CD=*0:++
@M03152:184:000000000-AWYW1:1:2106:27112:15294 1:N:0:TCGCCTTAATACCTGT
AAGCTCGTAGTTGAATTTCGGACCTGGCTGGGTGGTCTTGGCTCACGTCCAGCACTGCCTCTGGTCGGGTCTTTCCTTCTGGGGAACCTGCGTGCTATTAACTTAGTGCGCAGGGGATCCAGGACTTTTACTTTGAAAAAATTAGAGTGTTTAAAGCAGGCTTTCGCTTGAATACATTAGCATGGAATAATAGAATAGGACTTTGGTTCTATTTTGTTGGTTTCTAGGACCGAAGTAATGATTAATAGGGATAGTTGGGTGGAATTCTCGGGTGCCAAGGAACTCCAGTCACTCGCCTTAA
+
CBCCCGGGGGGGGGGGGGGGGGGGGFGGGGGGGGGGGGGGGGGGFGGGG,FGGGGGGGGGGGGGGGGGGGGGGGGGGGGGGGGGGGGGGGGGGGGGFGGFGGGGGGGGGGGGGGGGGGGGGGGGGGGGGGGGGGGGGGGGGGGGGGGGGGGGGGGGGGGGGGGGGGCCGGGFGFCFGGGGCFGGCBCFFGGF=;FFFF7CCGGGGGGGGGGGGGGDFG,DEC8BGGGCEGFDGEGGGG9:FFCGGGCGGDFGCCE@7E7:8C>97CEFFG=DGG3CF9;C=FF4<8CCFFG7EC57*ADF9
@M03152:184:000000000-AWYW1:1:2106:15637:15329 1:N:0:TCGCCTTAATACCTGT
AAGCTCGTAGTTGAATTTCGGACCTGGCTGGGCGGTCTTGCCGCAAGGTCAGCACTGCTCTGGTCGGGTCTTTCTTTCTGGAGCTCTTGCGTGCTCTTAACTGAGTGCGCAAATTGATCCAGGACTTTTACTTTGAAAAAATTAGAGTGTTTAAAGCAGGCTTACGCTTGAATACATTAGCATGGAATAATAGAATAGGACTTTGGTTCTATTTTGTTGGTTTCTAGGACCGAAGTAATGATTAATAGGGATAGTTGGGTGGAATTCTCGGGTGCCAAGGAACTCCAGTCACTCGCCTTAA
+
CCCCCGGGGFFGGGGGGGGGGGDGGGGGGGGGGGGGGGGGGGGGGGGFG9FGGGGFGGGGGGGGGGGGGGGGGGGGGGGGGGGGGGGGGGGGDGGGGGGGFGGGGGFGGGGGGGGGGG9FGGGDFFCGGCGGGGGGFGGGGGGGFFGDFFGGGGGGGGGFGGFGGGGEGGGGGCEGGGGGGGGGGGGGGGGGGFGGFFFGGGGGGGGGGGGGGGGGGGFGCFGC,6BCFC>E=GGFGGGGGGGCCF7:?=5C8C?FFC8ACC5@7E+<:CFDC57>CF)A=FFG?FG6C69<<2**:CCF+
@M03152:184:000000000-AWYW1:1:2106:16248:15335 1:N:0:TCGCCTTAATACCTGT
AAGCTCGTAGTTGAATTTCGGGATTGGGATATATCGATCGTGCCTTTAGGGGCACGAAACGGTGTGTAGCCAATTTCTCACCTTCTGGTGAGTCGGGATGCTCTTGGGTGTTTCGATGAATCAGGACCTTTACTTTGAAAAAATTAGAGTGTTTAAAGCGGGCATTTTTGCCTGAATACATTAGCATGGAATAATAAAATAGGACGATGGTTCTATTTTGTTGGTTTTAGGACCACGTAATGATTAATAGGGATAGTTGGGTGGAATTCTCGGGTGCAAAGGAACTCCAGTCACTCGCCTT
+
CCCCCGGGGGFGGGGGGGGGGGGGGGGGGGGGGGGGGGGGGGGGGGGGGGGGGGGGGGGGGGGGGGGGGGGGGGGGGGGGGGGGGGGGGGGGGGGGGEGGGGGGGGGGGGGGGGGGGGGGGGGGGGGGGGGGGGGGGGGGGGGGGGGGGGGGGGGGGFGGGGGGGGGGGGGGGGGGGGGFGGGGFGGGFGEGGGGF9CFAFFFG@EGDFGFGGGGGGGGGFEGFGGGGGF?FCCCDEGGG=FFGGF@FFFFFCGEG9FEFDGGGE9EGFG9<C3C35)9?FFCCC8F+CFGFGCF+:C):A
@M03152:184:000000000-AWYW1:1:2106:9559:15384 1:N:0:TCGCCTTAATACCTGT
AAGCTCGTAGTTGAATTTCGGGATCAATACGTCGGTCGTGCCTCGGTACGTACTAACGTCATTGATTTCTCCCTTCTGACGAGCCGTGATGTCATTAGTTTGGTGTTACGGGGAGTCAGGACTGTTACTTTGAAAAAATTAGAGTGTTTAAAGCAGGCAATCGCTCGAATACATTAGCATGGAATAATGAAATAGGACGTTCGAACCTATTTTGTTGGTTTCTAGGATCGACGTAATGATTAATAGGGATAGTTGGGTGGAATTCTCGGGTGCCAAGGAACTCCAGTCACTCGCCTTAATT
+
CCCCCGGGGGGGGGGGGGGGGGGGGFGGGGGGGGGGGGGGGGGGGEGGGGGGGGGGGGGGGGGGGGGGGGGGGGGGGGGGGGEGGGGGGGGGGGG9CFGGGGGGGGDFGFGEGGGGGGGGGGGGGGGGG9DF9FGGGGGGGGGGGGGGGGGGFGFGFGGGGCGFFBFGGGGFFGGFGGFGGGGGGFGGGFGGGGGF9FE7FACCFFEG?FGGGGGGGGE58BCFCGGF88;EEGGC*=CFDGFFGGG6CFFG9CCFGECEF6CFFGED3=/5C**0/7<E6+<7FDF?+9CC89<*=CD?+
@M03152:184:000000000-AWYW1:1:2106:20883:15406 1:N:0:TCGCCTTAATACCTGT
AAGCTCGTAGTTGAATTTCGAACCTGGTCGGGCGGTCTGCCTATTGGGTACGTACTGTCTGGCTGGGTTCTACCTCTTGGTGAGCCGGCATGCCCTTAATTGGGTGTGTTGGGGAACCAGGACTTTTACCTTGAGAAAATTAGAGTGTTCAAAGCAGGCCTTTGCCTGAATACATTAGCATGGCATAATAAAATAGGACGTGCGGGTCTATTTTGTTGGTTTCTAGAGTCGCCGTAATGATTAATCGGGATAGTTGGGTGGAATTTTCGGGTGCCAAGGAACTCCAGTCACTCGCTTTAAT
+
CCCCCFFGGGCFGGGGGGGFFEFGGGGGCEFCGGGGGGGGGGGGGFDEF9FEGGGFDGFFFCFFGGGCDFGFCF@FG9FGGGGGFGGDGG@=FFGDFFBFGGFGCE:FDDFFEFEEGFGDFGGGGFGCFG<<D,DDDFGGGDFGGGGGDGGDFDCFGGDEGCCAC@,7C,FFGACF9B,3@CDBCFC9DCCAFCFCC>FC1*****4BC,@B@FEGG*81=6291?+:BFGEC>8C=:?++:<:C+:5C7;*+<++0//*/*+32+++)*8C8D4*0).*:87:C++3+*<9+9D*//2+3
@M03152:184:000000000-AWYW1:1:2106:20821:15435 1:N:0:TCGCCTTAATACCTGT
AAGCTCGTAGTTGAATTTCGGGGTTAGTAGGTTGGTCATGCCTCTGGTATGTACTGGTCTCACTGATTCCTCCTTCCTGATGAACCGTAATGCCATTAATTTGGTGTTGCGGGGAATTTGGGCTGTTACTTTGAAAAAATTAGAGTGTTTAAAGCAAGCTAACGCTTGAATACATTAGCATGGAATAATGAAATAGGACGTTCGATCCTATTTTGTTGGTTTCTAGGATTGACGTAATGATTAATAGGGATAGTTGGGTGGAATTCTCGGGTGCCAAGGAACTCCAGTCACTCGCCTTAAT
+
CCCCCGGGGGGGGGGGGGGGGGGGGGGGGGGGGGGGGGGGGGGGGGGGGGGGGGGGGGGGGGGGGGGGGGGGGGGGGGGGGGGGGGGGGGGGGGGGGGDGGGGGGGGGGGGGGGCFGGGGGGGGGGGGGGGGGGGGGGGFGGGGGGGGGGGGGGGGEGFGGGGGGGGGGFGGGGGGGGGGGGGGGGGGFGGGGGGGGGGGGGGGGGGGFGGGGGGGGGGGGGFGGGFGGGCEFEGGGGGGGGGFFFGDC?AEFGGGGDGGCFFGFCFFDG59EG<FF>FCFFCC8<@@FFFG7FD:EC0A3
@M03152:184:000000000-AWYW1:1:2106:20736:15459 1:N:0:TCGCCTTAATACCTGT
AAGCTCGTAGTTGAATTTCGGGATCAGTACGCTGGTCGTGCCTTCGGTATGCACTGGTGTCACTGGTTCCTACCTTCTGAAGAACCGTCATGCCATTCAGTTGGTGTGGCGGGGAATCAGGACTGTTACTTTGAAAAAATTAGAGTGTTTAAAGCAGGCTCGCGCTTGAATACATTAGCATGGAATAATGAAATAGGACGTTTGACCCTATTTTGTTGGTTTCTAGGATCGACGTAATGATTAATAGGGATAGTTGGGTGGAATTTTCGGGTGCCAAGGAACTCCAGTCACTCGCCTTACT
+
CCCCCGGGGGGGGGGGGGGGGGGGGGEGGGGGGGGGGGGGGGGGGGGGGGGGGGGFGGFGGGGGGGGGGGGGGGGGGGGGGGGGGGGGGGGFGGDGGGGGGGGGGGGGGGGGGGEGEGGGGCCGGGGCGGGG9CFFAFGGF9=FGGGGGGGEGCCFGGGGGGGGGDG7DAA9>CCGFGFGFGGGG@CFG;@FCEFF:FFG<FFGCEGEG7:EGF9CC**;EGCEF9E8;<CEEEECC5+3<EEF20++67)6+3A98=C55;9EG+:9<C*1*12:<::>6CF*28:FCB9:+*1:75=++
@M03152:184:000000000-AWYW1:1:2106:6452:15527 1:N:0:TCGCCTTAATACCTGT
AAGCTCGTAGTTGAATTTCGGGCTCGGTCGGGCGGTCTGCCTCACGGTATGTACTGTCTGACTGGGTCTTACCTCTTGGTGAGCCGGCATGCTCTTTACTGGGTGTGTCGGGGAACCAGGACTTTTACTTTGAGAAAATTAGAGTGTTCAAAGCAAGCCTATGCCCGAATACATTAGCATGGAATAATAAAATAGGACGTGCGGTTCTATTTTGTTGGTTTCTAGAGTCGCCGTAATGATTAATAGGGATAGTTGGGTGGAATTCTCGGGTGCCAAGGACCTCCAGTCACTCGCCTTAATC
+
B@CC<FG@CF@<E<EFGF<@:FFEGFGEFGEGDFEGEGGGG9CCGFGGGGCEDGG<FF<FFFFAE8CCEDFGFFDFFG9FEGG@FGGGGG?FEGEFGFGGGGGEFFEDGCBC7>>>DF<FFGFFGGGGGEFABF<=,:C=A,EFCCFFAFGGFFBFEFFFGGGGFAEE*5>>E;CC;FGFG7FBF,>FD99C<FCF,?<:=FGE:FEG+C:AC92CCCC>@9CE+BFFGCEGE??8C?+<90<EFGGC6676CCCG*:EC:+<@CFG=CE;5;4><C:>*AG6**+<20@:CEC7*7<*<+
@M03152:184:000000000-AWYW1:1:2106:21793:15537 1:N:0:TCGCCTTAATACCTGT
AAGCTCGTAGTTGAATTTCGGGGTTAGTAGGTTGGTCATGCCTCTGGTATGTACTGGTCTCACTGATTCCTCCTTCCTGATGAACCTTAATGCCATTAATTTGGTGTTTTGGGGAATTTGGACTGTTACTTTGAAAAAATTAGAGTGTTTAAAGCAAGCTAACGCTTGAATACATTAGCATGGAATAATGAAATAGGACGTTCGATCCTATTTTGTTGGTTTCTAGGATTGACGTAATGATTAATAGGGATAGTTGGGTGGAATTCTCGGGTGCCAAGGAACTCCAGTCACTCGCCTTAAT
+
CCCC@FFFBDGGGGGGGFGGGGGGC?E9FGGGGGGGDGCGGGGGGGCDGGGGGGGGGGGGGGGGGGFEFGGFCGGCGFG<@EEFFFGGGFEDFFFFFFFGGDGGE@EFGGGGGD7:=FFGGFGGGEGGGCEEFGGFGGGGCCFEDFFG9F?FGGFGGGGGGGGGGGDFGGGGDFFDCB,A<,DECFFDFGGGGGGGGDFEFFCCCCFEGGCDGGGFEFCEFCCGGECEFGGF,@CC>5CEGGGGCEFGDGFGGGFFGG8**8:FCFFCDD=78D<:C4)2=CGFEC+>=/:?FGDCCEG++
@M03152:184:000000000-AWYW1:1:2106:18862:15669 1:N:0:TCGCCTTAATACCTGT
AAGCTCGTAGTTGAATTTCGGGACCATCATGTCGGTCGTGCCTCGGTACGTACTGGCATTGTTGGTTTCTCCCTTCTGACGAACCATGATGTCATTTATTTGGTGTTGTGGGGAATCAGGACTGTTACTTTGAAAAAATTAGAGTGTTTAAAGCAGGCTCACGCTTGAATACATTAGCATGGAATAATGAAATAGGACGTTTGATTCTATTTTGTTGGTTTCTAGGATCGACGTAATGATCAATAGGGATAGTTGGGTGGAATTCTCGGGTGCCAAGGAACTCCAGTCACTCGCCTTAATT
+
CCCCCGGGGDBCEFDGGGGGGGGGGFGGGGGGGGGGGGGGGGFGGGGGGGGG<FGFDFGGGFFGGCGGFGGGGGGFGGGGGGGGF@FGGGGGFGGGGGFFGFD<DGGDFGGD7+=EFGGGGGEFGFDCGGGGGGGGEGGBEDFGGGGGGDCFFFGGGB<DGGCFCEGFGGFGGDCFFEFFFGGGGGGGGDGGGG,@,,@F*@:F@FGGFGGGGGGGGGB8CCFGCFFFB::?GEC,*4@7+1<:@E6=**)+>;@98CEGFF?>++<:D5/789D*5)8CG?F*02<EDFG?*/9E*+:?+
@M03152:184:000000000-AWYW1:1:2106:26472:15677 1:N:0:TCGCCTTAATACCTGT
AAGCTCGTAGTTGAATTTCGAGATCAGTACGCTGGTCGTGCCTTTGGTATGCACTGGTGTCACTGGTTTCTCCCTTCTGAAGAACTGTCATGCCATTCAGTTGGTGTGGCGGGGAATCAGGACTGTTACTTTGAAAAAATTAGAGTGTTTAAAGCAGGCTCGCGCTTGAATACATTAGCATGGAATAATGAAATAGGACGTTTGACCCTATTTTGTTGGTTTCTAGGATCGACGTAATGATTATTAGGGCTAGTTGGGTGGAATTCTCGGGTGCCAAGGAACTCCAGTCACTCGCCTTAAT
+
BBCCAFCGFGGGAEEGGGGGGFGGGDFFGGGFEDGGGGG>CDFFGFGGGGFGGGGGGGF<EGGGGGFFGGGGGGGGFGGGGGGGGG9EEFGGGFFGGFFC@<FFGFGEDFEEFG7FEG,EFGEFFFGGGGGGGGF<5FBF8?B9,5ABEFF9<DFC=CFFFFCGFG<F7FGGGGGGFGGGGF:@B9;?D;;F<,5D7?C7<CG<3,7CEFFFFC,<?EFE5F@GC9+2?3=**:BC57CCF??+*0325*02:<<9C5/*/*3:C:FF****19<C085FC8ED+<@@FF99<CCCG56++
@M03152:184:000000000-AWYW1:1:2106:23444:15727 1:N:0:TCGCCTTAATACCTGT
AAGCTCGTAGTTGAATTTCGGGATCAATACGTCGGTCGTGCCTCGGTACGTACTAACGTCATTGATTTCTCCCTTCTGACGAGCCGTGATGTCATTAATTTGGTGTTACGGGAAGTCAGGACTGTTACTTTGAAAAAATTAGAGTGTTTAAAGCAGGCAATCGCTCGAATACATTAGCATGGAATAATGAAATAGGACGTTCGGACCTATTTTGTTGGTTTCTAGGATCGACGTAATGATTAATAGGGATAGTTGGGTGGAATTCTCGGGTGCCAAGGAACTCCAGTCACTCGCCTTAATC
+
CCCCCGGGGGGGGGGGGGGGGGGGGGGGGGGGGGGGGGGGGGGGGGGGGGGGGGGGGGGGGGGGGGGGGGGGGGGGGGGGGGGGGGFGGGGGGFGGCFGGGGGGGGGGGGGDGGGGGDFGGGGGGGFGGGGGGFGGDFGGGGGGDFGGFFCFGGGGGGGGGGGGGGGGGGGGFGGGCFFFGGEGGGGGGGGFGGGGGGDFFG:FGGGGGGGGGA@G@CCEFEFFFGCCE8E=EEGGGFFGGFGGGGGGFFFFGGGGGGGCCCCF?FEECEGGECDCCFFGGGDFGGG6CF?9CCDGGGG?+
@M03152:184:000000000-AWYW1:1:2106:9501:15764 1:N:0:TCGCCTTAATACCTGT
AAGCTCGTAGTTGAATTTCGGCGTGCGCTCGGGCTGGTCGGCCGTCAAGGTCTGTACCGTTCGGGTCACGCCCCACTGTAGGATACTCACCGCTGTCCTTAACTGGGTGGCGGTCAAAGGGGCTTGTACATGGGGGCAACTCTGTGTATATCTCTGGGGTTCCTGCTCTTTTACTTTGAGCAAATTAGAGTGTTCAAAGCAGGCAATCGAGCCTTGAATACTTCAGCATGGGATAATGGAACAGGCCTGGTGTCCTGATTTCGTTGGTTTCTAGGATATCAGTAATGATTAATTGGGATAG
+
B<@BCGGGGGGGFDFFGGGFDFEGDGG@:FGGGGGGGGGGGGGGFGEEFFGGGGGGGGGGGFGGGGEGGGGDGGGGGGGGGGG<DEDAFGGGGGEGGGGGGGGFGGGACEFEGGGGGFFFGGGGDFGGGGGFFCFGEGGGGFDGGGFFFCD=@,FFDFEFDFDGGD:CEFGGFGFG@:BFACFF9@@CGFFFCCFGFDFFFC7:A=FFGFFGCGGGCBFG7CGGGFGGEGGCCGGD:9CC6?EG7**35=:*;8FGGCFGFG?/:FCEGC:C9FD4<*@<9CC7C7<9CFG99*2?E*0*+
@M03152:184:000000000-AWYW1:1:2106:14666:15783 1:N:0:TCGCCTTAATACCTGT
AAGCTCGTAGTTGAATTTCGGGATCAGTACGCTGGTCGTGCCTTCGGTATGCACTGGTGTCACTGGTTCCTACCTTCTGAAGAACCGTCATGCCATTCTGTTGGGGTGGCGGGGAAAAACGACTGTTTCTTTTTAAAAATTAGAGTGTTTAAAGCAGGCTCACGCGTGAATATATTAGAATGGAGTAATATAATAGACCGCTTGCGTTCATTTTTTTGTTTTTTAGAATCTACGTAATGATGATTATGGATATTTGGGGGTAATTTTCGGTGCAAGGAACGCCAGTCACTCAATCGCTTCT
+
CCCCCGGGGGGGGGGGGGGGG::F,;F<-;8F6CFFG:@,CC9FC,CF<FGD@<C,,CFE<69,9@F@<696,6<,9,C,,C,9696F@@F,,,,6,<,,,,,C+@FG+,@+6@+=,,,3+++++CD,,3,C,,,3EDG<,83=C@FGCG9,@,,5,+53@>=,@*1*5*,,,@,,7,,,,,,4,36,4,,7F,@,,,31*44<**4**,7<BF+F8/20*;*:8*++3<+0:*00*/++<+2+*3+37+*3+3<++*****++3AF9)2/9**00*0<***/11<<F7F+*+**/**1*+
@M03152:184:000000000-AWYW1:1:2106:5974:15810 1:N:0:TCGCCTTAATACCTGT
AAGCTCGTAGTTGAATTTCGGGATCAATGCGTCGGTCGTGCCTTCGGTACGTACTGGCGTCATCGATTCCTCCCTTCTTGAAGAACCGTGATGTCATTAATTTGGTGTTACGGGGAATCAGGACTGTTACCTTGAAAAAATTAGAGTGTTTAAAGCAGGCTAACGCTTGAATACATTAGCGTGGAATAATGAAATAGGACGTTCGAACCTATTTTGTTGGTTTCTAGGATCGACGTAATGATTAATAGGGATAGTTGGGTGGAATTCTCGGGTGCCAAGGAACTCCAGTCACTCGCCTTAA
+
CCCCCGGGGGGGGGGGGGGGGEGGGGFGGGGGGGEGGGGGGGGGGGGGGGGGGGGGDCGGGGGGFGGGGGFGGGGGGGGFGGGGGGGGGGG,CFGFFGCFGGDFDFFFGGGGGGGG>GGGGFCDDFGGGGG9<AEGEFFGGFGGGCFEFDFFGFFFFA@FGGFGGDGEGGFGGGGGFGGFFFGGGGGGGFFGGGGGFADFCFFGDCAGG>FBF@C;B?CBCFCDEGDG+B+8C8EGGF*<C+AFGGGGFFFFECEFD6EEC5ECGG?GGG*7FC<FG@F5CFGGC<<C<@FGGGGGC5C6<
@M03152:184:000000000-AWYW1:1:2106:13311:15893 1:N:0:TCGCCTTAATACCTGT
AAGCTCGTAGTTGAATTTCGGGGTCAGTAGGTCGGTCGTGCCAACGGTATGAACTGGCCTCACTGATTCCTCCCTCTTGTAGAACCGTGATGCCATTAACTTGGTGTTGCGGGGAAACAGGACTGTTACTTTGAAAAAATTGGAGTGTTTAAAGCAGGCTAACGCTTGAATACATTAGCATGGAATAATGAAATAGGACGTCGATCTTATTTTGTTGGTTTCTAGGGTTGACGTAATGATTAATAGGGATAGTTGGGTGGAATTCTCGGGTGCCAAGGAACTCCAGTCACTCGCCTTAATT
+
CCCCCGGGGGGGGGGGGGGGGGGGGGGGGGGGGGGGGGGGGGGGGGGGGGGGGGGGGGGGGGGGGGGGGGGGGGGGGGGGGGGGGGGGGGGGGGGGGGGGGGGGGGGGGGGGGGGGGGGGGGGGGGGGGGGGGGGGGGGGGGGGGGGGFGGGGGGGGGGGGGGGGGGGG?FGGGGGGGGGGGGGGGGGGGFGGGGGGGGGGGGCCFGGGGGGGFGGGGGGGGGGGG*CFGCFEGG**=:CFCCCF7C6=CFCFDCCEGGCGECFC::7CEGGG4>*::F76CFDGFF6EFFFGGGEEFC++
@M03152:184:000000000-AWYW1:1:2106:19584:15895 1:N:0:TCGCCTTAATACCTGT
AAGCTCGTAGTTGAATTTCGAACCTGGTCGGGCGGTCTGCCTATTGGGTACGTACTGTCTGGCTGGGTTCTACCTCTTGGTGAGCCGGCATGCCCTTAATTGGGTGTGTTGGGGAACCAGGACTTTTACCTTGGGAAAATTAGAGTGTTCAAAGCAGGCCTTTGCCTGAATACATTAGCATGGCATAATAAAATAGGACGTGCGGTTCTATTTTGTTGGTTTCTAGAGTCGCCGTAATGATTAATAGGGATAGTTGGGTGGAATTCTCGGGTGCCAAGGAACTCCAGTCACTCGCCTTAAT
+
CCCCCGGGGGGGGGGGGGGGGGGGGGGGGGGGGGGGGGGGGGFGGGGGGEFGGGGGFGGGGDGGGGGGGFGFGGGGGGGGGGGGGGGGGCGGGGGDF@FGGGGGGGGGGGGG7FEGFGGGGGGGGGGGGG9DFGGFECEFGFFGGGCFGGFGGFFCFGGCFGGGGGGGGDGGGGDFGFGGGGGGGGGGGGFFGGGGGGFFFG7FC<CEGGGGGGGGGGG8FGGFDG+?C<58E5EC=FGC<EC@D<CFG?@66C7+0*;*8;CFC9FD*ACG875:E>F6C;6C82:E<*+<FCD*A**<+
@M03152:184:000000000-AWYW1:1:2106:7026:15944 1:N:0:TCGCCTTAATACCTGT
AAGCTCGTAGTTGAATTTCGGTGGCCCAACGGCGGTCGGCCGCAAGGTCTGTACTGCCGGTTTTCGGACCACCTCTTTCTGGGGGAACGTCGGCCCTTAACTGGGCTCGGCGGCCGAACCAGGACGTTTACTTTGAAAAAATTAGAGTGTTTAAAGCAAGCGTACGCTTGAATACGTTAGCATGGAATAATGAAATAGGGCTTCAGTTCTATTTTGTTGGTTTTCAGAATCCGAAGCAATGATTAATAGGGATAGTTGGTTGGAATTCTCGGGTGCCAAGGAACTCCAGTCACTCGCCTTA
+
CCCCCGGGGGGGGGFGGGGGGGGGGGGGGGGGGGDGGGDGGGGGGGGGGGGGGGGGGGGGGGGGGFGGGGGGGGGGGGGGGGGCGEGGGGGGDGGGGGGFGGGGGGGGGGGGGGGCFGGGGGGFGGGGGFFCGGGFF<FGGGGGGFGGGGGF9:FDCEFGGGGGE7FFGFGGG7?CCGDGGGGGGGG?FFGGFFCCFFDGFG5CFCFGGGFDGFG+CFF5EEGFC?FC:EFFC>*8CF++++2AC720<C4CC*7<E?C/;/?8?FGCFFC5*/)7:?FGGFGGFF8<C=C?+2**2=C5+
@M03152:184:000000000-AWYW1:1:2106:16545:15969 1:N:0:TCGCCTTAATACCTGT
AAGCTCGTAGTTGAATTTCGGGATCGAAGGAATCGGTCCGCCGTCAAGGCGTGAACTGGTTTCTTCATCCTCTTCTATGGGATACTCACCTTCGCTCTTAACTGGGTGAAGGTTAAAAAGCAGTGGTGGCCGGGGCAACTCGACCATCTCTGTGGGGTTCCCATTCATTTACTTTGAATAAATTAGAGTGTTCAAAGCAGGCATAAAGGGGCCTTGAATACATTAGCATGGGATAATAGAACAGGATTCGTGTCGTCGTTTTTTTGGTTTCTAGGACATGAATAAGGATTAATAGGGATTG
+
CCCCCGGGGGGGGGGGGGGGGGGGGGGGGGGFFGGGGGGGGGGGGEFGGGGGGGGGGFDGGGGGGGGGGGGGGGGGGGG8EGGGGGGFGGGG<FGGGGGGFGGGGGGGGFFFGGGGGGGGFGGFGGFGGGFGGGGGGGGGGGGGGGGGFGGGFGGGGGEFFGGGGGGGFFGGGGGGCCFGGCEEGGFGGGGGGCFCFF@FCFFFFCFEFGDGGGGFGFGCFFGFGFD999FG?C69CCCCF9FG*3??6*=*=@*3;5:CFC*:=C*CCC+:+2>*6>F99+<7:++++/9<+*:67****
@M03152:184:000000000-AWYW1:1:2106:20896:15977 1:N:0:TCGCCTTAATACCTGT
AAGCTCGTAGTTGAATTTCGGACCTGGCTGGGTGGTCTTGGCTCACGTCAAGCACTGCCTCTGGTCGGGTCTTTCCTTCTGGGGAACCTGTGTGCTATTAACTTAGTGCGCAGGGGATCCAGGACTTTTACTTTGAAAAAATTAGAGTGTTTAAAGCAGGCTTTCGCTTGAATACATTAGCATGGAATAATAGAATAGGACTTTGGTTCTATTTTGTTGGTTTCTAGGACCGAAGTAATGATTAATAGGGTTTGTTGGGTGGAATTCTCGGGTGCCAAGGAACTCCAGTCACTCGCCTTAA
+
CCCC<FGGGGGGGGGGGGGGCFGGGGGGGGGGGGGGFGGGGGGGGGGGG:FGGGGGGGGGGGGCFFGGDGGGGGGGFGFGGEGGDGGGGGGGFGGGGCEFGGGGGGGGGEEGGGGGGGGGGGGGGGGGGGGGGBFGGG9FGDGFGFGGGGGGGFGGGGGGGGGFGGGGGG?FF<FGGGGGGGGGFECGGGGGGGGGGGFGGGGGGGGFGGFGGGGGGGGG5FGCDFFFCC8ECC*;,=9C794<7;2++:)**/2@E**CC8;+=C9::CFD5)*2<?F56C6<:8EC?=?C90/:5:CF:
@M03152:184:000000000-AWYW1:1:2106:13509:15981 1:N:0:TCGCCTTAATACCTGT
AAGCTCGTAGTTGAATTTCGGGATCAATACGTCGGTCGTGCCTCGGTACGTACTAACGTCATTGGTTTCTCCCTTCTGACGAGCCGTGATGTCATTAATTTGGTGTTACGGGGAGTCAGGACTGTTACTTTGAAAAAATTAGAGTGTTTAAAGCAGGCAATCGCTCGAATACATTAGCATGGAATAATGAAATAGGACGTTCGAACCTATTTTGTTGGTTTCTAGGATCGACGTAATGATTAATAGTGATAGTTGGTTGGAATTCTCGGGTGCCAAGGAACTCCAGTCACTCGCCTTTATC
+
CCCCCGGEEGGGGGGDGGGGGGGGGGGGGGGGGGGGGGGGGGGGGGEGGGGGGGGGGGGGGGGGGGGGGGGGGGGGGGGGGGGGGGBF@FGFG9FFFGGGGGGGGGGGGGGGGEEGGGGGGGGGFFGGFCFCDGGGG@FGGGGGGGGGGGGGG9DFEGFFGGGG8F@7FGGGGEGGGCAFGCFFGG;EF;AFFF9CFG>>FGGGGGDGFGCFG9:<8:CFGE9<,<6E<*3:CEGGGFCG?E<AFF+4++;@C9@F8:8*<+CC+<9/5**)29:<:546=8968<<0<@E@*1955+*++
@M03152:184:000000000-AWYW1:1:2106:13520:16062 1:N:0:TCGCCTTAATACCTGT
AAGCTCGTAGTTGAATTTCGTCTCTGGCTAGGTGGTCTTGCCCTGTGTAAGCACTGCTTTAGACGGAGATTTCCTTCTGGCGAACTATCGTGCTCTTAACTGGGTGTGGTAGGGAACCAGGACTTTTACTTTGAAAAAATTAGAGTGTTCAAAGCAGGCATACGCTTGAATACATTAGCATGGAATAATAGAATAGGACTTTGGTTCTATTTTGTTGGTTTCTAGGACCGAAGTAATGATTAATCGGGATAGTTGGTTGGAATTCTCGGGTGCCAAGGAACTCCAGTCACTCGCCTTATTA
+
CCCCCGGGEFGGGGGFGGGGGGGGGGGGFAEGGGGGFGGGGGGGGGGGGGGGGGGGGGGGGFGFGGBEGGGGGGGGGGGGGGGGGGG<FGGG@FGGDGAEGGGGGCEGFCFFGECFGGF8FFFGGGGCF<FA9BDE98CFFFGFGCFFGGGECAFGGGGGGFFFGGGGDFFGGFGGAF:BA=FGGFCEFGGF=EFF<EFCGGF7FFGF,DAFGB>FGDE5D;=;7:8FG58*1>?,,4,4,,,=+;5==?FCCCCF*/*=+BFE+=C5<ECGE*765)5*AEGGG?:9?@F+1)9CEF70+
@M03152:184:000000000-AWYW1:1:2106:5290:16148 1:N:0:TCGCCTTAATACCTGT
AAGCTCGTAGTTGAATTTCGGGGTCAGTAGGTCGGTCGTGCCAACGGTATGAACTGGCCTCACTGATTCCTCCCTCTTGTAGAACCGTGATGCCATTAACTTGGTGTTGCGGGGAAACAGGACTGTTACTTTGAAAAAATTAGAGTGTTTAAAGCAGGCTAACGCTTGAATACATTAGCATGGAATAATGAAATAGGACGTCGATCTTATTTTGTTGGTTTCTAGGGTTGACGTAATGATTAATAGGGATAGTTGGGTGGAATTCTCGGGTGCCAAGTAACTCCAGTCACTCGCCTTAATC
+
CCCCCGGGGGGGGGGGGGGGGGGGGGGGGGGGGGDFGGGGGGGGGGGGGGGGGGGGGGGGGGGGGGGGGGGGGGGGGGGGGGGGGGGGGGGGGGGGGEGFGGGFGGGGGGGGGGGGGGGGGGGFGGGGGGGGGFFGFGGGGGGGGGGGGGGGGGGGGGGGGFGGGFFFFGGGGGGGGEGGGGGFGGGGGGGGGGGFFGFGCGGGGGGGGGGGGCFFG>EDFCFGFGDCF>:+?BB=F??FGFGGG?+0*7;?FGFFEEGEGGGFDG0:5*;5C>CDG*90<C?FF?<EDFGGFDDEECCC+
@M03152:184:000000000-AWYW1:1:2106:26821:16177 1:N:0:TCGCCTTAATACCTGT
AAGCTCGTAGTTGAATTTCGGGATCAATACGTCGGTCGTGCCTCGGTACGTACTAACGTCATTGATTTCTCCCTTCTGACGAGCCGTGATGTCATTAATTTGGTGTTACGGGAAGTCAGGACTGTTACTTTGAAAAAATTAGAGTGTTTAAAGCAGGCAATCGCTCGAATACATTAGCATGGAATCATGAAATAGGACATTCGGACCTATTTTGTTTGTTTCTTGGATCGACGTAATTGTTAATGGGGTATGTTGGTTGGAATTCTCGTGTTCCAATGAACTCCCGGCATGTCCCTTACTC
+
@BBC<FFCFF@-6<AGCD@<@FGC,E8CFGGCFCCGGGGCFFFFGGGGG:E<DGGGG7:FGGFF,<<FE<CG<8,CE@FFCB6@F=,@7F<?A,C?C,,5CF,4CCFGGGG7=+?,B,A88=,:ED<,559FFEF5ACGD,FDB,8@@>CD<AF=D<7AA,B<+=:>+FEF9,,7,><@8,,:E,3=DC;,=9;,,,7,@F;3,**52,>ACE96,,42,=;C,5,,2,**::CFC5++=+5+:+<6=**)3>++;3*=C+++++<9*****32*2+)9+322*1/*2*)*2+2*0++*++
@M03152:184:000000000-AWYW1:1:2106:9269:16240 1:N:0:TCGCCTTAATACCTGT
AAGCTCGTAGTTGAATTTCGAGATCAGTACACTGGTCGTGCCTTCGGTATGCACTGGTGTCACTGGTTTCTCCCTTCTGAAGAACCGTCATGTCATTAAGTTGGTGTGGCGGGGAATCAGGACTGTTACTTTGAAAAAATTAGAGTGTTTAAAGCAGGCTCGCGCTTGAATACATTAGCATGGAATAATGAAATAGGACGTTTGACCCTATTTTGTTGGTTTCTAGGATCGACGTAATGTTTAATAGGGATAGTTTGGTGGAATTCTCGGGTGTCAAGGAACTCCAGTCAATCGCCTTTAT
+
CCCCCGGGGGGGGGGGGGGGGGGGGGGGGGGGGGGGGGGGGGGGGGGGGGGGGGGGGGGGGGGGGGGGGGGGGGGGGGGGGGGGGGCGGGGGGGGGCFGGGGGGGGGGGGGGGGBFDDFFGDFFFGFFGEGG9FCFGCF8FG?GGFF<<FAFFGGF?FGDFGGGG>CCF@FFFFGFFFFCEGGGGGEGGGCGGGGGFGGGEFCFFGCFFFDGGFFFGGCGCF+21BBBFC>8EC:8A*A+:0<<>??6CCFGG?E+:EGGG>A76<:?C5EFG/<7?=<:C;<:FGFC+9+2+1*:5C*<+
@M03152:184:000000000-AWYW1:1:2106:18107:16584 1:N:0:TCGCCTTAATACCTGT
AAGCTCGTAGTTGAATTTCGGGGTCAGTAGGTCGGTCGTGCCAACGGTATGAACTGGCCTCACTGATTCCTCCCTCTTGTAGAACCGTGATGCCATTAACTTGGTGTTGCGGGGAAACAGGACAGTTACTTTGAAAAAATTGGAGTGTTTAAAGCAGGCTAACGCTTGAATACATTAGCATGGAATAATGAAATAGGACGTCGATCTTATTTTGTTGGTTTATAGGGTTGACGTAAGGATTAATAGGGATAGTTGGGTGGAATTCTCGGTGCCAAGGAACTCCAGTCACTCGCCTTAAGCT
+
CCCCCGGGGGGGGGGGGGGGGGGGGGGFGGGGGGGGGGGGGGGGGGGGGFGGGGGGGGGGGGGGGGGGGGGGGGGGGGGGGGGGGGGFGGGGGGGGGGGGAFGGGGGGGGGGGGGGGGGGGGGGGGGGGGGGGGGFFGGGGGGGGGGGGGGGGGGGGGGGGGGGGGEFGGGGFGGGGFGGGGGGGGCGFGGGGGGGGFDFFBFCEFC;FGGGGGGGFGEGG+CCFGGGGDEFCCEC/+3=+ACC>CFG607FF+AFC=EGG6EFCC9EFEGGG7CDD@@2<+<68C+C?FC**9>5C7*+0
@M03152:184:000000000-AWYW1:1:2106:14677:16592 1:N:0:TCGCCTTAATACCTGT
AAGCTCGTATTGAATTTCGGTGGCCCAACGGCGGTCGGCCGCAAGGTCTGTACTGCCGGTTTTCGGACCACCTCTTTCTGGGGGAACGTCGGCCCTTAACTGGGCTCGGCGGCCGAACCAGGACGTTTACTTTGAAAAAATTAGAGTGTTTAAAGCAAGCGTACGCTTGAATACATTAGCATGGAATAACGAAATAGGGCTTCAGGTCTATTTTGTTGGTTTTCAGAATCCGAAGCAATGATTAATAGGGATAGTTGGGTGGAATTCTCGGGTGCCAAGGAACTCCAGTCACTCGCCTTAA
+
CCCCCGEGGFGGGGGGFGGGGGGGGGGGGGDGEGGG@CCCGGG:FGFFGFFFGGGGGGGGEGGGCB:FEGGGGGFGGFGGGGDC7?DEFC+FCEGGGGDFBAFGG886=CFCFGGGGGGDG@FF<F7C<C,FFCCFFFGGGGGF9FF<<FCFGFG9C:FGC:FCFG74<B8:9+<CFGGCC708CEEGFCEECE>7<CC8*AFGG+AFCFGCE9EGGFFGG8FGGG+AC9FE8C>CG+2<CCECFC++<:?>689C+</:?ECCC?CE7CFGFG*99@5C6CF0+8A@+*++3:5=:C*0+
@M03152:184:000000000-AWYW1:1:2106:4004:16627 1:N:0:TCGCCTTAATACCTGT
AAGCTCGTAGTTGAATTTCGGGACCATCATGTCGGTCGTGCCTCGGTACGTACTGGCATTGTTGGTTTCCCCCTTCTGACGAACCATGATGTCATTTATTTGGTGTTGTGGGGAATCAGGACTGTTACTTTGAAAAAATTAGAGTGTTTAAAGCAGGCTCACGCTTGAATACATTAGCATGGAATAATGAAATAGGACGTTTGATTCTATTTTGTTGGTTTCTAGGATCGACGTAATGATTAATAGGGATAGTTGGGTGGAATTCTCGGGTGCCAAGGAACTCCAGTCACTCGCCTTAATC
+
CCCCCGGGGGGGGGGGGGGGGGGGGGGGGGGGGGGGGGGGGGGGGGGGGGGGGGGFGGGGGGGDGGGGGGGGGGGGGGGGGGGGGGGGGGGGGGGGGGGGGGGGGGGGGGGGGGGGGGDEGGGGGGGGGGGGGGGGGGGGFGGGGGGGGADGGGGGGGGGGGGGEFGGFGFDEFGGGGGGGGGGGGGGGFFGGGGGGGGGGGEEFGGFFGGGGDGGGGGGGDGGGGGGFG8EGEFCFGFCGCCGG+<*;CFF?ECCCEGGGCFF7CF535CD5CG*>:5E669CGFFGC=E@FGDGG2*3+
@M03152:184:000000000-AWYW1:1:2106:16558:16663 1:N:0:TCGCCTTAATACCTGT
AAGCTCGTAGTTGAATTTCGGTTAATAAAGAATTTACGGTCCACTTCACAAAGTGAGAACTAAAATCTTTATTTCCTTCCTTTTGAAATAACTCCCGAAATTATCTAATAATTAGGGTATCAAGTATTTCAAATCTTTTACTGTGAAGAAATTAGAGTGTTCAAAGCAGGCGTATCCAAGTCTTTGAATATATTAGCATGGGATAATGAAATAGGACTTTGGTTCTACTTTCGTTGGTTTCTAGGGCTGAAGTAATGATTATTAGGGATAGTTGGGTGGAATTCTCGGGTGCCAAGGAACT
+
CCCCCGGGGGGGGGGGGGGGGGGGGGGGGGGGGGGGGGGGGGGGGGGGGGGGGGGGGGGGGGGGGGGGGGGGGGGGGGGGGGGGGGGGGGGGGDGGGGGEGGGGGGGGGGGGGGD9FGGGGGCFGGGGGGGDFGGFGGGGDGGGGGGFCFGGGGGGGGGGGGGGGEDGGGGDFCFGGGDFGGGGGGGFFCFGGGGG?<FGCGCGGGGGFFGGGGGGGBFGGGGFFGGDFGFFGGGFGGGDFGGCD569*,3@FF7FC,;DF,>>:?F6CC,=@D4<5)8=9E6:A9BF=AGEEF*5C:F*2
@M03152:184:000000000-AWYW1:1:2106:17340:16697 1:N:0:TCGCCTTAATACCTGT
AAGCTCGTAGTTGAATTTCGGGCGGAGCTGGGCGGTCCGCTTAACGGCGAGTACTGTCTGGCTCTGTCTTACTTCCTGGTGAGCCGGCGTGGCCTTTATTGGTTGCGTCGGGGAACCAGGACTTTTACCTTGAGAAAATTAGAGTGTTCAAAGCAGGCCTTTGCCTGAATACATTAGCATGGAATAATAGAATAGGACGTGTGGTTCTATTTTGTTGGTTTCTAGGATCGCCGTAATGATTAATAGGGATAGTTGGGTGGAATTCTCGGGTGCCAAGGAACTCCAGTCACTCGCCTTAATT
+
CCCCCGGFGGGGGGGGGGGGGGGGGGGGGGGGGGGGGGGGGGGGGGGGEEGGGGGGGGGGGGGGGGGGGGGGGGGGGGGGGGGGGGGGGGGGGGDGFFAGGGGGGGEGEFGGGGGGGGGGGGGGGGGFGGGGGFGGGGGGGG9DFGGGGGGGGGGGGGGEGGGGGGGGGGGGGFGG9CAFGGGGGGGGGGGGGGGGGGG<<?FGGGCFFGFGGCCFFFC5=FCCCF?GGEDECCGDECFCFFF:CGGGFF?FFFFGGGGCF6E?9:<C5525CCGCGF)?E?AFGCG99=?:8/)*:+7:+
@M03152:184:000000000-AWYW1:1:2106:22241:16740 1:N:0:TCGCCTTAATACCTGT
AAGCTCGTAGTTGAATTTCGGATCTGGTTGGGTGGTCCGCCTGACGGCGTGTTTACTGCTTGACCGGGTCTTGCCTCTTGGTGAACCGTTGTGTTCTTTATTGAATGCTTCGGGGAACCCGGACTTTTACCTTGAGAAAATTAGAGTGTTCAAAGCAGGCCTATGCCTGAATACATTAGCATGGAATAATAAAATAGGACGTGTGGTTCTATTTTGTTGGTTTTTAGAGCTGCCGTAATGATTAATAGGGATAGTTGGGTGGAATTCTCGGGTGCCAAGGAACTCCAGTTACTCGCCTTAA
+
C@<C-@7@;@@C<@CFFCGGGFGDGGGFFE@7FECFGGGGG;FGGF77FBFGGFGGGGGGGAFGGGD@C@8<CE<CFFGGEFGG,F=:BF7?BBFFGGGFFGG5EFEGEFG@BFCGE7++84CECABFG,59E,,B,B,=FGCD<BFGGGFDA<FFF,<FGGGGFGGCF7,7=C,ECFEFFFFDCFDE;DDD@,@CFFF,*6C71F4:EGCC9<@3<CFFE:FGGG*<CCFG?FE8*1A?9+2<CECF6EA=:3<@F+*;*8*ACCFF7*8)*1*9C?4C*AFC<+<8E*<@@C3C5*930
@M03152:184:000000000-AWYW1:1:2106:9034:16740 1:N:0:TCGCCTTAATACCTGT
AAGCTCGTAGTTGAATTTCGGGGTCAGCATGTCGGTCGTGCCACAGGTACGTACTGGCGTTGCTGATTCCTCCTTCTTGACGAACCGTAATGCCATTAATTTGGTGTTGCGGGGAATCAGGACTGTTACTTTGAAAAAATTAGAGTGTTTAAAGCAGGCATGCGCTTGAATACATTAGCATGGAATAATGAAATAGGACGTTCGATCCTATTTTGTTGGTTTCTAGGATTGACGTCATGATTAATAGGGATAGTTGGGTGGAATGCTCTGGTGCCAAGGAACTCAAGTCACTCGCCTTAAT
+
C9A@CFGGGGGGGGGGGGGGGGGGDGGGGGGGGGGGGGGGGGGGGGGGGGGGGGGFFGGGGGGGGGGGGGGGGGGGDFF<,?CCGGGGGGGGGGGGGGGGGGGGGGGG?FGGGGGGGGGGGGGGGGGGGGGFFCFGDFG?FGGG9FFFGGG9FCCFGFDGGGFGGGGFGCBFGGGGGA<EFGGFGGGGGFCC9BFG>FGG:C:@:CFGFCFGGGGCFFFC=FCF@+:BFG99;E**76@7+>CFC+:<*6<E+AE78*;;E5@F++<:*<+*27>FEF3FCFG70+00+97+2195C599+
@M03152:184:000000000-AWYW1:1:2106:12772:16810 1:N:0:TCGCCTTAATACCTGT
AAGCTCGTAGTTGAATTTCGGACCTGGCTGGGTGGTCTTGCCGAAAGGTTAGCACTGCTCTGGTTGGGTCTTTCCTTCTGGGGAACTTGTGTGCTCTTAATTGTGGTGCGCAAGGGATCCAGGACTTTTACTTTGAAAAAATTAGAGTGTTTAAAGCAGGCTTACGCTTGAATACATTAGCATGGAATAATAGAATAGGACTTTGGTTCTATTTTGTTGGCTTCTAGGACCGAAGTAATGATTAATAGGGATAGTTGGGTGGAATTCTCGGGTGCCAAGGAACTCCAGTCACTCGCCTTAA
+
CCCCCGGGGGGGGGGGGGGGGGGGGGGGGGGGGGGGGGGGGGGGGGGGGGGGGGGGGGGGGGGGGGGGGGGGGGGGGGGGGGGCEGGFGGGGGGGFGGGGGGGGGDGGGGGGGGGGGGGGGGGFGGGGGFGGGGGGGDGGGGGGGGGGGGGGGGGGAFGGGGGGGGGGGGGGFFGGGGGGGGGGGGGEFGGGGGGGGG7FG@FGGGFFGGGGGGGFGFDGEGG?FGGGGGGGGEE:?FGGEFFGGGGGGGFDGFFGDF7EEGF9+=BGGCFGGCC<F4:CFGFGG6@?<=F9+:CEC=>6<
@M03152:184:000000000-AWYW1:1:2106:5449:16820 1:N:0:TCGCCTTAATACCTGT
AAGCTCGTAGTTGAATTTCGGGATCAATACGTCGGTCGTGCCTCGGTACGTACTAACGTCATTGATTTCTCCCTTCTGACGAGCCGTGATGTCATTAATTTGGTGTTACGGGGAGTCAGGACTGTTACTTTGAAAAAATTAGAGTGTTTAAAGCAGGCAATCGCTCGAATACATTAGCATGGAATAATGAAATAGGACGTTCGAACCTATTTTGTTGGTTTCTAGGATCGACGTAATGATTAATAGGGATAGTTGGGTGGAATTCTCGGGTGCCAAGGAACTCCAGTCACTCGCCTTAAAC
+
CCCCCGGGGGGGGGGGGGGGGGGGGGGGGGGGGGGGGGGGGGGGGGGGGGGGGGGGGGGGGGGGGGGGGGGGGGGGGGGGGGGGGGGEFGGGCFGGGFGGGGFFFGGGGGGGGCCCGFGFFGGGGGGGGGGCFFGGGGGGFFGGGGEFFGGFGGGGGGGGGFGGFFDEGGFGGC9=>FFFGFGGG<FGGGGGFCGFFFCGFGGDFCGGGGGGGGGGGFCFGGGGGGFG:5BCE>8FEFF?FGGFCF6A?F4+1>E+C=58;FGG+<<=F=@);DG<577FEGCDCCA<?9C755)559*++
@M03152:184:000000000-AWYW1:1:2106:4619:16828 1:N:0:TCGCCTTAATACCTGT
AAGCTCGTAGTTGAATTTCGAACCTGGTCGGGCGGTCTGCCTATTGGGTACGTACTGTCTGGCTGGGTTCTACCTCTTGGTGAGCCGGCATGCCCTTAATTGGGTGTGTTGGGGAACCAGGACTTTTACCTTGAGAAAATTAGAGTGTTCAAAGCAGGCCTTTGCCTGAATACATTATCATGGCATAATAAAATAGGACGTGCGGTTCTATTTTGTTGGTTTCTAGAGTCGCCGTAATGATTAATAGGGATAGTTGGGTTGAATTCTCGGGTGCCAAGGAACTCCAGTCACTCGCCTTAAT
+
CCCCCFGGGGEGGGGGGGGGGGFEGGGGGGGGGGGGGGGGGG@EGGGFGFFGGGFGGFGGGGGGGGGFCGGGGGGGGGGGGFFFGGGGGGGGGGGGGGGGGGGGGEEGE8FGEGG7DFFEEG@FGGGGGGFFCEFFFGGGGAFD,BFFC<FFDCFEFBEGGGGGGGGGFEFGGFDDB,@FFCGGFGFCAACGGFGGGGGD>@FGGD@E?@FCCGGDG6C=FG9FFF?2>+:8;C*/A5<C997+@9C6CC:??C9+<78*:@+:<+<?5C=5**9:6F3AEAEFGF6<9*<CGFDG5:7F+
@M03152:184:000000000-AWYW1:1:2106:6246:16878 1:N:0:TCGCCTTAATACCTGT
AAGCTCGTAGTTGAATTTCGGGGTCAGTAGGTCGGTCGTGCCACCGGTATGAACTGGCTTCACTGATTCCTCCCTCTTGTAGAACCGTGATGCCATTAATTTGGTGTTGCGGGGAAACAGGACTGTTACTTTGAAAAAATTAGAGTGTTTAAAGCAGGCTAACGCTTGAATACATTAGCATTGAATAATGAAATAGGACGTCGATCTTATTTTGTTGGTTTCTAGGGTTGACGTAATGATTAATAGGGATAGTTTGGTGGAATTCTCTGGTGCCAAGGAACTCCAGTCACTCGCCTTAATC
+
CCCC@FGGGGGGCGEFGGGFGGGGGGGGGGGGGGGGGGFFGGGGGGEGGGGGGGGF<FFGGGGGGFGGGGGGGGGGGGEGGGFDGGGGGFFFGGGGGDFGGGGGGGGGDFGGGGGGFGGGGGGGGGGGGGGGFFFGCEEGDC<CFFFGG8FEG=DFG7FCFGGGGGGGG,FEGFGGF9:;;,@DFGFFGCGGGGFF?EGG*>E:CFGGGGGGGGGG,88CFCG?C98CCC+5=EF5E+++1+<C+>+=*;5CF7+0;>C*2+<@+3:+2?C7AC*0:)77EGGG8@FFGF+3;CCEG<0C+
@M03152:184:000000000-AWYW1:1:2106:20625:16888 1:N:0:TCGCCTTAATACCTGT
AAGCTCGTAGTTGAATTTCGGGGTTGGTCGGGTGGTCCGCCGTTTCGGCGAGTACTGCCGCGACCGACCCTTTCCTTCTGGGGAACCAGTCTGCCCTTTACTGGGCGGGCTGGGAAGCCAGAACGTTTACCTTGAAAAAATTAGAGTGTTCAAAGCAGGCGCACGCTTGTATACATTAGCATGGAATAATAGAATAGGACTTTGGTCTTATTTTGTTGGTTTCTAAGATCACAGTAATGATTAATAGGGATAGTTGGGTGGAATTCTCGGGTGCCAAGGAACTCCAGTCACTCGCCTTAAT
+
CCCCCGGGGGGFGGGGGGGGGGGGGGGGGGGGGGGGGGGGDGGGGGGGGGGGGGGGGGGGGGGGGGCFGGGGGGGGGGGGGGGGDGGGGGGGGGFGGGGGGGGGFGGDGGGGGGGGGGGGGGFFGFGGGGGGG9FFAC@FGGGGGGGGGGGGGCFCFGGGGEGGEGGEGGGGFFGGGCFGGFGGFGF69EGGGFDEAFGCFGGG+2<EFF@FFG?CFC>EFGCFGCFFFD+0C?CCG?77?EGGGF97CA5*+<?+<*CC*;CCCC?CCF*117>7<>FF6@FFDF6C9=EGGFGGGGF7+
@M03152:184:000000000-AWYW1:1:2106:11690:17232 1:N:0:TCGCCTTAATACCTGT
AAGCTCGTAGTTGAATTTCGGACCTGGCTGGGTGGTCTTGCCGCAAGGTAAGCACTGCTCTGGTCGGGTCTTTCTTTATGGAGCTCTTGCGTGCCCTTAACTGAGTGCGCAAATTGATCCAGGACTTTTACTCTGAAAAAATTAGAGTGTTTAAAGCAGGCTTACGCTTGAATACATTAGCATGGAATAATAGAATAGGACTTTGGTTCTATTTTGTTGGTTTCTAGGACCGAAGTAATGATTAATAGGGATAGTTGGGTGGAATTCTCGGGAGCCAAGGAATTCCAGTCACCCGCCTTAA
+
CCCC<F;F@DCGGGCGFEE@CCCCFE8F<CFDFG>@F,;CFGGEC::FGAFGF9EE6EFGAFG9@FGGGGGGFGGGD,CCCC<<F,EG9CFCB:,9<E<9CE<,C9,ECGD7FEE,<A5<EF,B7F,EBFGG,CFA@B544EFF8FF<FCE8<B?<,FDF7F=F8<F7F<<8D=B3FFEF7EFE?73EFGGGEGCGG:FCFECC:7@@EAFGGC;,>D2:C*4DF;,6BFGGGEEFC,<@7FG97CFFF6)*<3:+>+*=8>CCC6F<7*:)*)//0075C6+2<<+0<?::+*9/12/+<
@M03152:184:000000000-AWYW1:1:2106:9381:17244 1:N:0:TCGCCTTAATACCTGT
AAGCTCGTAGTTGAATTTCGGTGGCCCAACGGCGGTCGGCCGCAAGGTCTGTACTGCCGGTTTTCGGACCACCCCTTTCTGGGGGAACGTCGGCCCTTAACTGGGCTCGGCGGCCGAACCAGGACGTTTACTTTGAAAAAATTAGAGTGTTTAAAGCAAGCGTACGCTTGAATACATTAGCATGGAATAATGAAATAGGGCTTCAGTTCTATTTTGTTGGTTTTCAGAATCCGAAGCAATGATTAATAGGGATAGTTGGGTGGAATTCTCGGGTGCCAAGGAACTCCAGTCACTCGCCTTT
+
CCCCCGGGGGGGGGGGGGGGGGGGGGGGGGGGGGGGGGGGGGGGGGGGGGGGGGGGGGGGGGGGGGGGGGGGGGGGGGGGGGGGGGGGGGGGGGGGGGFGGGGGGGCFGGGGGGGGEGGGGGGCFFCGG7FFCGFGGGGGGGGGGGGGGGGFGGGGGGGGGGGGGGGDEGGGGGGGGGGGGFFGGGGGGGGGDFFFFFGGGGGGGFGFGGGGGGGGGGGGGGGGGGGGGGGGGGEGGGGCF7?GGGGGF?F:80<CGGCE>5?>FGGGFFEG=953EFFG5@FCFGGCGBGCGCFGGGGG+
@M03152:184:000000000-AWYW1:1:2106:8264:17248 1:N:0:TCGCCTTAATACCTGT
AAGCTCGTAGTTGAATTTCGGGATCAATGGATTGGTCATGCCGTTGGTATGTACTGGTCATATTGGTTCTCACCTTCTAAGGAACCATAATGTCATTCATTTGATGTTTTGGGGAATTAGGACTGTTACCTTGAAAAAATTAGAGTGTTTAAAGCAGGCTAACGCTTGAATACATTAGCATGGAATAATGAAATAGGACATCGCATTCTATTTTGTTGGTTTCTAGGATCGATGTAATGATTAATAGGGATAGTTGGGTGGAATTCTCGGGTGCCAAGGAACTCCAGTCACTCGCCTTAAT
+
CCCCCGGGGGGGGGGGGGGGGGGGGGGGGGGGGGGGGGGGGGGGGGGGGGGGGGGEGGGGGGGGGGGGGGGGGGGGGGGGGGGGGGGGGGGGGGGGGGGGGGGGGGGGGGGGGGGGGGGGGFGGGGGGGGGGGGGGGGGGGGGGGGGGGGGGGGFGFGGGGGGGGGGGGGGGGGGFFFCGGGFGGGGGGGGFGGGGGGGGGG>FFGGGGGGGGGGGGGGGGGGGGGGGGGGGGGGGGGFGGGGGGGGGFGFGGGGG6=EE8FGGGGGGGFDGDD0@CA>GFGCGD@FG?FGGG<<=CC4:0
@M03152:184:000000000-AWYW1:1:2106:21939:17270 1:N:0:TCGCCTTAATACCTGT
AAGGTAGTTGAATTTCGGAATCAATGGATTGGTCATGCCGTTGGTATGTACTGGTCATATTGGTTCTCACCTTCTAAGGAACCATAATGTCATTCATTTGATGTTTTGGGGAATTAGGACTGTTACCTTGAAAAAATTAGAGTGTTTAAAGCAGGCTAACGCTTGAATACATTAGCATGGAATAATGAAATAGGACATCGCATTCTATTTTGTTGGTTTCTAGGATCGATGTAATGATTAATAGGGATAGTTGGGTGGAATTCTCGGGTGCCAAGGAACTCCAGTCACTCGCCTTAATCTC
+
CC@CCFGGGFFGFG9FFGGGFGFFGGGGGGGGGGDG@C@F@FEFGCGDGDGGC<CEAFFGG99E<FGCGCFE8CFGCF8C<<FFGEFGGGF@<F@<FFFGGGGGCEEEFDE7F<@C8,CC<6?E<F<95CE<FFFBAEA,CFEFGGFD<FEEECE7EEFDCCC:F<FEE9,@AAFGGGCF@@FGADDF,@EG93=8DD<F:CC+=FFG;FFEG@,@CFFGF;F>D9:+443D:,3ECA@BFGAC*39EGG9,>D5??*=99BCFG57CFGC*BCC8*.5CC+<9C++?9=C5CCD?7+;+2
@M03152:184:000000000-AWYW1:1:2106:13198:17391 1:N:0:TCGCCTTAATACCTGT
AAGCTCGTAGTTGAATTTCGAGATCAGTACGCTGGTCGTGCCTTCGGTATGCACTGGTGTCACTGGTTTCTCCCTTCTGAAGAACCGTCATGTCATTAAGTTGGTGTGGCGGGGAATCAGGACTGTTACTTTGAAAAAATTAGAGTGTTTAAAGCAGGCTCGCGCTTGAATACATTAGCATGGAATAATGAAATAGGACGTTTGACCCTATTTTGTTGGTTTCTAGGATCGACGTAATGATTAATAGGGATAGTTGGGTGGAATTCTCGGGTGCCAAGGAACTCCAGTCACTCGCCTTGAC
+
CCCC<FGFGGGGGGGGGGGGGGGGGGGGGGDGGGGGFGGGGGGGGGGGGGGGGGGGGGGGGGGGGGGGGGGGGGGGFCFFGGGGGGGGGGGGDGGGGGGGFGGGGDGGGGGGGGGGGGGGGGGFGGGGGGFGGFGGFFG8DF?FEEFA<FFGGGGGGGGFGGGGGGGGGGGGGGAFGGFGGGGGGGGGGGFGFGCCDFGG7FFC<FCFGGGGGCFGGGG>=FGG79B:F6=8CC*;/:FFGG?9DFFFG?4:@E0++C;>5:0:F+<:DCE*/9**+))*2*<:6F?@+*<++/9CGG*++
@M03152:184:000000000-AWYW1:1:2106:17968:17447 1:N:0:TCGCCTTAATACCTGT
AAGCTCGTAGTTGAATTTCGGATCTGGTTGGGTGGTCCGCCTAACGGTGTGTACTGTCTGACTGGGTCTTACCTCTTGGTGAGCCAGTGTGCCCTTTACTGGTGTGCGCTGGTGAACCAGGACTTTTACCTTGAAAAAATTAGAGTGTTCAAAGCAGGCCTATGCCTGAATACATTAGCATGGAATAATAAAATAGGACGTGCGGTTCTATTTTGTTGGTTTTCATAGAGTCCCCGTAATGATTAATCGGGATTGTTGGGTGTAATTCTCGGTTGCCACTGAACTCCCTTCACTCGCCTTT
+
CCCCCGGGGGGGGGGGGGGGGGGGGGGGGGGDEGGGGGGGGGGGGGGGGGGFFFGFGGGFCFGGGGGGFGGGGGGGGGCFCDFFGGGGGGGGGGGFGGGGGGGGGG?:FGDEGGAFFGCFGFGGGGGAGAEF9BD<FECGG9FEEFFFFCFCCFFDFCGDD8FFFGGGG?FFGGGCCFEFGGF@FGFCDF,;ECA;<9B@@FF*@FECG@;BF@,DGCFEFGFF7D,,6BFF,6C5?5*/479CC+:+**./**2>CF*:CE8?CCC114***119<**+3+C79C6**1:+C:CC5*/:+
@M03152:184:000000000-AWYW1:1:2106:3290:17521 1:N:0:TCGCCTTAATACCTGT
AAGCTCGTAGTTGAATTTCGGGATTGACACATCGGTCGTGCCTTAAGGGGTATGAACTGGTGTAGTCAATTTCTCACCTTCTGGAGAACCACGATGCCCTTAATTGGGTGTCGCGGGGAACCAGGACCTTTACTTTGAAAAAATTAGAGTGTTTAAAGCAGGCATTTTGCTTGAATACATTAGCATGGAATAATAAAATAGGACGGCATTATTCTATTTTGTTGGTTTCTAGGATCACCGTCAAGATTAATAGGGATAGTTGGGTGGAATTCTCGTGTGCCAAGGAACTCAAGTCACTCGC
+
CCCCCGGGGGGFFFGGGGCD@FGEGGGGGGGGGECGGGGGGGGGFGGCFGGFGGGGGGGFFGGFFFGFGFGGGGGGGFGGGGG,C@FGGGGGGGFGGGGGGGGDCFGFGDGGGGGGDGEEGCFGCDFFDGFDF@FA?5CFF8FFFFCFFFAFGGGGGGGGGFECCCFGGGGGGCFFFGFGGG9FECCF6DCFGGGD;FCGCFGG::FEG,>,C9ECF9<BFGG6C8>BE?+A?FG6C*=*2*=*2<FGGGFF+0C8@GF+3<<CGGDG498CGG3//73<CCF5@*ACGF+A9?FGGGFFG
@M03152:184:000000000-AWYW1:1:2106:27410:17697 1:N:0:TCGCCTTAATACCTGT
AAGCTCGTAGTTGAATTTCGGGGTCAGTAGGTCGGTCGTGCCAACGGTATGAACTGGTCTCACTGATTCCTACCTCTTGTAGAACCGTGATGCCATTAACTTGGTGTTGCGGGGAAACAGGACTGTTACTTTGAAAAAATTAGAGTGTTTAAAGCAGGCTCACGCTTGAATACATTAGCATGGAATAATGAAATAGGACGTTTGATTCTATTTTGTTGGTTTCTAGGATCGACGTAATGATTAATAGGGATAGTTGGGTGGAATTTTCGGGTGCCAAGGAACTCCAGTCACTCGCCTTAAT
+
CCCCCFGGGGFGGGGGGGGGDGGGGGGGGGGGGGGGGGGGDGCGGGGGGGGGDFGGGGGGGGGGGGGGGGGGGGGFGGGGGGGGGGGGFGAFGGGGGFGAFG9EFGGGEGGGDGGGFGGF8ECF<FFGFGGGGGGD<>FF=FEFDFGGGGGGFGGGGGGGGGAD<FGGFC=FFFGGGFF9FFCGGG?FFCFGGGGCFD7F>CGGFGGGC@CGGGGGFEGGCC,=CD?FFCCECDE=FF7C+>@+11A6F:;*<CGG?*1C5*0<++235>*1?CG705>6E;C:?<8C68?FFFD7EEG73
@M03152:184:000000000-AWYW1:1:2106:5949:17762 1:N:0:TCGCCTTAATACCTGT
AAGCTCGTAGTTGAATTTCGAGATCAGTACGCTGGTCGTGCCTTCGGTATGCACTGGTGTCACTGGTTTCTCCCTTCTGAAGAACCATCATGTCATTAAGTTGGTGTGGCGGGGAATCAGGACTGTTACTTTGAAAAAATTAGAGTGTTTAAAGCAGGCTCGCGCTTGAATACATTAGCATGGAATAATGAAATAGGACGTTTGACCCTATTTTGTTGGTTTCTAGGATCGACGTAATGATTAATAGGGATAGTTGGGTGGAATTCTCGGGTGCCAAGGAACTCCAGTCACTCGCCTTAAT
+
CCCCCGGGGGGGGGGGGGGGGGGGGGGGGGGGGGGGGGGGGGGGGGGGGGGGGGGGGFGGGGGGGGGGGGGGGGGGGGGGGFGGGGGGGGGGGGGGGFGGGGGGGGGGGGGGGGGGGGGGGFGGGGGGGGGGGGGGGGGGGGFGFGGGGGGGGFFGGGGGDG>FGGGGGGGGFGFGGCGGCGFFGGFCCFGGGGGGCFGG:FGGCFGGGGGGGG@CFG51CFFGGGFGGC>EEE*=C*CFDC?FD<EFFCFFGFG7F=8*8/:+A?9CDCE*:*9CFFFGG>GC?EFFC?0:+1):5CF73
@M03152:184:000000000-AWYW1:1:2106:15529:17827 1:N:0:TCGCCTTAATACCTGT
AAGCTCGTAGTTGAATTTCGGACCTGGCTGGGTGGTCTTGCCGCAAGGTAAGCACTGCCTCTGGTCGGGTCTTTCCTTCTGGGGAACCTGTGTGCCCTTAATTGAGTGCGCAGGGGATCCAGGACTTTTACTTTGAAAAAATTAGAGTGTTTAAAGCAGGCTTTCGCTTGAATACATTAGCATGGAATAATAGAATAGGACTTTGGTTCTATTTTGTTGGTTTCTAGGACCGAAGTAATGATTAATAGGGATAGTTGGGTGGAATTCTCGGGTGCCAAGTAACTCCAGTCACTCGCCTTAA
+
CCCCCGGGGGGGGGGGGGGGGGGGGGGGGGGGGGGGGGGGGGGGGGCGGGGGGGGGGGGGGGGFGGGGGGGGGGGGGGGGGGGG>FGGGGGGGGGGGGGDFGGGGGGGGGGDGGGGGGGGGGGFGGGGGFGGGGGGGGGGGGGDFFGGF?FEEFGGGFGGDGGGFFGGGGGGGGG9@FGFGGGGCFCFGGFG9=EGGGCCGGGGGGDFGGGFGGG?>FFGEGGGG,B9EFFGGDGF+CGGGGDC7+196*)686=79?718C86CF++2CF:C3CFF@F++<CFCGGFC?7?EF*:CGG?+
@M03152:184:000000000-AWYW1:1:2106:9603:17933 1:N:0:TCGCCTTAATACCTGT
AAGCTCGTAGTTGAATTTCGGGATCAATACGTCGGTCGTGCCTCGGTACGTACTAACGTCATTGATTTCTCCCTTCTGACGAGCCGTGATGTCATTAATTTGGTGTTACGGGGAGTCAGGACTGTTACTTTGAAAAAATTAGAGTGTTTAAAGCAGGCAATCGCTCGAATACATTAGCATGGAATAATGAAATAGGACGTTCGAACCTATTTTGTTGGTTTCTAGGATCGACGTAATGATTAATAGGGATAGTTGGGTGGAATTCTCGGGTGCCAAGGAACTCCAGTCACTCGCCTTAAGT
+
CCCCCGGGGGGGGGGGGGGGGGGGGGGGGGGGGEGGGGGGGGGGGGGGGGGGGGGGGGGGGGGGGGGGGGGGGGGGGGGGGGGCEGGGGGGGGGGGGFFGGGGGGGDFGGGGG=FGGGGGGGGGGGGGGGGFFBFFGEGGGGGFGGGGGDFGGGGGGGFFGGGGDFEFFFCCFGFGEGCGF<FFFGCFGGFFGGGCGGGGGGCFGGGG?ACFFGGGGGGF6=FGGFFEF5B583*A=<CFEG9CFG?*6056@F7C*:CGGGGGFGGE35;7;<7>FF@FFGGCC+A++*<<@C9CEC*++
@M03152:184:000000000-AWYW1:1:2106:8547:18082 1:N:0:TCGCCTTAATACCTGT
AAGCTCGTAGCTGAATTTCGGTTAATAAAGAATTTACGGTCCACTTCACAAAGTGAGAACTAAAATCTTTATTTCCTTCCTTTTGAAATAACTCCCGAAATTATCTAATAATTAGGGTATCAAGTATTTCAAATCTTTTACTGTGAAGAAATTAGAGTGTTCAAAGCAGGCGTATCCAAGTCTTTGAATATATTAGCATGGGATAATGAAATAGGACTTTGGTTCTACTTTCGTTGGTTTCTAGGGCTGAAGTAATGATTAATAGGGATAGTTGGGTGGAATTCTCGGGTGCCAAGGAACT
+
CCCCCGGGFGGGGGGGGGGGGGGGGGGGGGGGGGGGGGGGGGGGGGGGGGGGGGGGGGGGGGGGGGGGGGGGGGGGGGGGGGGGGGGGGGGGGGGGGGGGGGGGGGGGGGGGGFDGGGGGGGGGGGGGGGGGGGGGGGGGGGGGGGGGGFGGGGGGGGGGGGGFGGGGGGGDFFG@FFGFEGGADEFDGGGGGGGG<?FGGFGGGGGGGGGGGF8>FGGGCGGGFGGEGFGGECFFGGGGCFGGDGFGGF>?3@==;7DFF;FCG67,9?FFGF*:=B>C9,?+AFDF5;=EG+;E=CFEF
@M03152:184:000000000-AWYW1:1:2106:18287:18104 1:N:0:TCGCCTTAATACCTGT
AAGCTCGTAGTTGAATTTCGGGATCAATACGTCGGTCGTGCCTCGGTACGTACTAACGTCATTGATTTCTCCCTTCTGACGAGCCGTGATGTCATTAATTTGGTGTTACGGGGAGTCAGGACTGTTACTTTGAAAAAATTAGAGTGTTTAAAGCAGGCAATCGCTCGAATACATTAGCATGGAATAATGAAATAGGACGTTCGAACCTATTTTGTTGGTTTCTAGGATCGACGTAATGATTAATAGGGATAGTTGGGTGGAATTCTCGGGTGCCAAGGAACTCCAGTCACTCGCCTTAATT
+
CCCCCGGGGGGGGGGGGGGGGGGGGGGGGGGFGGGGGGGGGGGGGGGGGGGGGGGGGGGGGGGGGGGGGGGGGGGGGGGGGGGGGGGGGGGGGGGGGGFGGGGGGGGGGGGDGGGEGGFGGGGGGGGFGFGGGGGGCCFGGGGGGGGGGGGGGCFGFGDFGGGG@E7FGGFDGFGCFFGFGGGGGGGGGDGGGGGFFF7FFCF:EEC7FGGGCGGC:CE58C;C?B6BC:EGECC=5ECGGGGC@C6C76)<>+=F**25;++<2<+A5C*7*9CDFFFGFFE<CCG6?*A<8)9=C9*:+
@M03152:184:000000000-AWYW1:1:2106:17893:18175 1:N:0:TCGCCTTAATACCTGT
AAGCTCGTAGTTGAATTTCGGGACTAACAGATTGGTCGCGCCATTGGTGTGTACTGGTCTAGTTGGTTTCTCCCTTCTGACGAACTACGATGTCATTAATTTGGTGTCGTGGGAAATCAGGACTGTTACTTTGAAAAAATTAGAGTGTTTAAAGCAAGCGTTAGCTTGAATACATTAGCATGGAATAATGAAATAGGACGTTTGATCCTATTTTGTTGGTTTCTAAGATCGACGTAATGATTAATAGGGATAGTTGGGTGGAATTCTCGGGTGCCAAGGAACTTCAGTCACTCGCCTTACT
+
CCCCCGGGGGGGGGGGGGGGDGGGGGGGGGGGGGGGGGGGGGGGGGGFGGGGGGGGGGGGGGGGGGGGGGGGGGGGGGGGFGGGGGFGGGGGGGGFGGFFGGGGGFFGGGCFGGGGGGGGGGGGDGGFGGGGGCFGFGGGGG?EFFFGGGFGGGGGGGGGGGGGGFECCEFFGGGGGGCDFGGGGGG9@CAF<@;F,<FCCGGGG9FFAFFFGABFFF>EGF9DFECGG?5CEGGGF=FC7<9@FGG686;?8E7+9=E8EF+BF79<5:*;CDC*6))2:8+:9AFGGF9C9*D*:50+0
@M03152:184:000000000-AWYW1:1:2106:6763:18330 1:N:0:TCGCCTTAATACCTGT
AAGCTCGTAGTTGAATTTCGGGATCAATACGTCGGTCGTGCCTCGGTACGTACTAACGTCATTGATTTCTCCCTTCTGACGAGCCGTGATGTCATTAATTTGGTGTTACGGGAAGTCAGGACTGTTACTTTGAAAAAATTAGAGTGTTTAAAGCAGGCAATCGCTCGAATACATTAGCATGGAATAATGAAATAAGACGTTCGGACCTATTTTGTTGGTTTCTAGGATCGACGTAATGATTAATAGGGATAGTTGGGTGGAATTATCGGGTGCCAAGGTACTCCAGTCACTCGCCTTAAGT
+
CCCCCGG@BF6CFDCFGGCFEEG>FDFFDEFEGGGGGGGGG@CFGGEGEGGGGGGFFGGGGGEGGGGGGFGFFEFFGGFFGEGGGGEDFFG9CEFFGGGGGFFGGGGFGGEGEEGGGGGCFFFBGGGGF?FF9EEFGGF?EFDFFGGGGFGGGGGGGGGGFGGGDGEGFGGCFFGGGFCGGDFGGGFFFCCFFGFCFEGBFGGBCFEGGGFG@FG7CFEFGGCFFCEC8E5CGGCC*=9:C9?E>FCF6CA6E79CECE58+<60?EFCE=5*2:75.*3++<C?CFF??9+*<D=/+*0+
@M03152:184:000000000-AWYW1:1:2106:11078:18417 1:N:0:TCGCCTTAATACCTGT
AAGCTCGTAGTTGAATTTCGGGGCTGGCCGGGCGGTCCGCCGTTTCGGCGAGTACTGCCTTTCGGCCGGTCCTTTCCTTCTGGTCAACCGGTGTGCCCTTCAGTGGGTGTGCCGGGGAGCCAGGACTTTTACCTTGAAAAAATTAGAGTGTTCAAAGCAGGCGCACGCTTGTATAGATTAGCATGGAATAATAGAATAGGACTTTGGTCTTATTTTGTTGGTTTCTAAGACCACAGTAATGATTAATAGGGATAGTTGGGTGGAATTCTCGGGTGCCAAGGAACTCCAGTCACTCGCCTTA
+
CBCCCGGGGGGGGGGFGGGGGGGGGGGGGGGGGDGGGGGGGGGGGGGGGGDGGGGGFGGGGGGGGGGGGGGGGGGGGGGGGGGGGGGGGG7FEE=FGGGGGGGGGFGGEGGGFFDCGFEGFFGGEGGGGGGGFGGF9FFGGGGGG,@CCFGGGFGCEGEGGGGGD<FGC@FCFGGFFGGCF<A@F>FFFFCFFEFGFGG?@8?6@?CCF+A<FGFFGG?CGC>C9CCG+A<**;@FGFFC7+<+:E<C7EFDC*+CFFG5E>5*<9+<C<?3C973*6?FF8C5FG?:7@A?EDFGG5<5+
@M03152:184:000000000-AWYW1:1:2106:11186:18423 1:N:0:TCGCCTTAATACCTGT
AAGCTCGTAGTTGAATTTCGGGCCTGGCTGGGTGGTCTTGCCGAAAGGTAAGCACTGCTCTGGTCGGGTCTTTCCTTCTGGGGAACCAGCGTGCTCTTAACTGAGTGCGTTGGGGATCCAGGACTTTTACTTTGAAAAAATTAGAGTGTTTAAAGCAGGCTTACGCTTGAATACATTAGCATGGAATAATAGAATAGGACTTTGGTTCTATTTTGTTGGTTTCTAGGACCGAAGTAATGATTAATAGGGATAGTTGGGTGGAATTCTCGGGTGCCAAGGAACTCCAGTCACTCGCCTTAAT
+
CCCCCGGGFGGGGGGGGGGGGGGGGGGGGGGGGGGGGGGGGGGGGGGGGGGGGGGGGGGGGGGGGGGGGGGGGGGGGGGGGGGGGGGGGGGGGGGGGGGGGGGGGGGGGGGGGGGGGGGGGGGGGGGGGGGGGGGGGFGGGGGGGCFGGGGGGGGGGGGGGGGGGGGGC@CFGGGGGGGGFFGGGGGGFFGGGGGGGGGGGGGGGGGGGFGGGGGGGGGGGGFFFF9CFGDCEGGGGGGEGCG9CFF6CCF?CFG7CDGDCC@FF+<CCGGGGGGGGFFGGGGGFGGGC?CF9C5CGG=E0
@M03152:184:000000000-AWYW1:1:2106:15000:18439 1:N:0:TCGCCTTAATACCTGT
AAGCTCGTAGTTGAATTTCGGGGTTAGTAGGCTGGTCATGCCTCCGGTATGTACTGGTCTCACTGGTTCCTCCCTCCTGACGAACCTTAATGCCATTAATTTGGTGTTTTGGGAAATTTGGACTGTTACTTTGAAAAAATTAGAGTGTTTAAAGCAAGCTAACGCTTGAATACATTAGCATGGAATAATGAAATAGGACGTTCGATCCTATTTTGTTGGTTTCTAGGATTGACGTAATGATTAATAGGGTTAGTTGGGTGGAATTCTCGGGTGCCAAGGAACTCCAGTCACTCGCCTTAAT
+
CCCCCGGGGGGGGGGGGGGGGGGGGGGGGGGGGGGGGGGGGGGGGGGGGGGGGGGGGGGGGGGGGGGGGGGGGGGGGGGGGGGGGGGGGGGGGGGGGFFGGGGGGGGGGGGGGEFGGGGGGGGGGGGGGGGGFGGGGGGGGGGGGGGFGGFGGGGGGGGGGGGGGGGGGGGGGGGGGGGGGGGGGGGCEFGGGGGG7FF:FGFEFGGGGFEGGFCGGFGCGGFFGCCGFG>,;*>DFGGCFGGGGGCGC,;5FFGCF5E8CC:+C?@CDFCDGGGGFFFCF2CF?C8@FF+<+9CECG7C7
@M03152:184:000000000-AWYW1:1:2106:28524:18495 1:N:0:TCGCCTTAATACCTGT
AAGCTCGTAGTTGAATTTCGGACCTGGCTGGGTGGTCTTGCCGCAAGGTAAGCACTGCCTCTGGTCGGGTCTTTCCTTCTGGGGAACCTGTGTGCCCTTAATTGAGTGCGCAGGGGATCCAGGACTTTTACTTTGAAAAAATTGGAGTGTTTAAAGCAGGCTTTCGCTTGAATACATTAGCATGGAATAATAGAATAGGACTTTGGTTCTATTTTGTTGGTTTCTAGGACCGAAGTAATGATTAATAGGGATAGTTGGGTGGAATTCTCGGGTGCCAACGAACTCCAGTCACTCGCCTTAA
+
CCCC<FF:@:BE@EGGGGGFGEGGFFFF@CBEGEGCCFGGFGGCG7CFF,CFFGGFGGG@,6FCFCGFGF7F,EF,FFEF<FGDC@,CFF?FFFGEFGF,<,C?9?FG9:FGGDGEF7FGCFE@FGGG9FGG<F9,AEDF+<DFGFGGGFFGG9AD,,@7F@CCEECC<D<FE,FGFGC9FGFGGD3@DA=FCF9DFGGGG@,3?CECCEFGGG@F>BDC*;EFGCEGF8CGCC**<=CFCFDG>CCFE64708C?9C*8:8*@7F<9*/8<FD39CF)**2*1<AF+<?FC9*9C::*9<
@M03152:184:000000000-AWYW1:1:2106:4310:18560 1:N:0:TCGCCTTAATACCTGT
AAGCTCGTAGTTGAATTTCGGGATTGGGATATATCGATCGTGCCTTTAGGGGCATGAAACGGTGTGTAGCCAATTTCTCACCTTCTGGTGAGTCGGGATGCTCTTGGGTGTTTCGATGAATCAGGACCTTTACTTTGAAAAAATTAGAGTGTTTAAAGCGGGCATTTTTGCCTGAATACATTAGCATGGAATAATAAAATAGGACGATGGTTCTATTTTGTTGGTTTTAGGACCACGTCAGGATTAATAGGGATAGTTGGGTGGAATTCTCGTGTGCCAGGGAACTCCATTCACTCGCCTT
+
CC9CCGGEEFGGGFFEEFEFCF@CGGG?EGGGGGFGFCEGGGGGFGGGEFGGGGGCCFGFFGCDFGGGFAEGGGGFG9EFGGGGGGGFGGGEGFEGGGGGFFGGFFGGGGGEFGDGGFFCFDFGGGGFGGFFCGGGG,5?5,@<<FFA9CEFGFGGGC<EEG:FFGGGGGGEGFDFFCCFF9FCC,==E89FGGGGCFGCFDCAFGGG5FFFGFBC@DFGGGGFGFGGFC,,,=BE5?*2/*+2;CF9FFA*<C6+>+?+5C55*<+<7:+>19CCF6*+1;5CF<C@C*30<CCDCEDEE
@M03152:184:000000000-AWYW1:1:2106:11029:18586 1:N:0:TCGCCTTAATACCTGT
AAGCTCGTAGTTGAATTTCGGGATCAATACGTCGGTCGTACCTTTGGTACGTACTAACGTTATTGATTTCTCCCTTCTGACGAACCGTGATGTCATTAATTTGATGTTACGGGAAGTTAGAGCTGTTACTTTGAAAAAATTAGAGTGTTTAAAGCAGGCAATCGCTCGAATACATTAGCATGGAATAATGAAATAGGACGTTCGAACCTATTTTGTTGACTTCTAGGATCGACGTAATGATTAATAGGGATAGTTGGGTGGAATTCTCGCGTGCCAAGGAACTCCAGTCACTCGCCTTAAT
+
CCCCCGGGGGGGGGGGGGGGGGGGGGGGGFGGGGGGGGGGGGGGGGGGGGGGGGGGGGGGGGGGGGGGGGGGGGGGDGGGGGGGGGGGGGGGGGGGGGGGFGFFGFGFGGGGGFEGGGGGGGGGGGGGGCEDFFGGGGGGFG?EFFGFGFGGGEFGGGDGGGGGGFGGGGGGGGGGGGGD9DDFCFE9BCDCFEFG<>FGEGGGGGGE>DFEG9;DFGFEFGGGFF9BGDBEGGGGGEEFDC@C@7<EF?FFFFGGG*EGC5<E69BF5*/9ED3DCFF6?CFG+++3<=<7:<7//:*<+
@M03152:184:000000000-AWYW1:1:2106:9663:18588 1:N:0:TCGCCTTAATACCTGT
AAGCTCGTAGTTGAATTTCGGGATCGGCCGTTGTGGTCTCGCCGCAAGGTGAGCACTGCAAGTGTCGTTTCTTACCTTTTCTGGGTGGATAGTCTGCTCCTCGCGGGGTGGATTATTTCGGCCAGGATCTTTTACTTTGAAAAAATTAGAGTGTTTAAAGCAGGCAATTTTCGCTTGAATACATTAGCATGGAATAATAGAATAGGACTTTGGTTCTATTTTGTTGGTTTCTAGGACCGAAGTAATGATTAATAGGGATAGTTGGGTGGAATTCTCGGGTGCCAAGGAACTCCAGTCACTC
+
CCCCCGGCFFFGGGGFGGGGGGGGGGGGGGGGGGGGGGGGGGGGGGGGGGGGGGGGGGGGGGGGGGGGGGGGGGGGGGGGGGGGGGGGGGFGGGGGGGGGGGGEGGGGFGGFGGGGGGG@CDGCFGGGGGGGGGGFCFCEFBFFGEGGGGGGGGGC;@CFEGGGGGGGGFGEGGFGFGGGGFGFGF;BEGCCFCEF;;FEGGGGGG,:CFFGGFC@FGGGGGGGGG5:CG?E9B+8CF5*:8:C7CFFCEF7CFGFF*8;+<@:C5857>+>C7DD*0<F*8C>6*;C6FF9+77<<AC?<
@M03152:184:000000000-AWYW1:1:2106:21502:18632 1:N:0:TCGCCTTAATACCTGT
AAGCTCGTAGTTGAATTTCGGTGGCCCAACGGCGGTCGGCCGCAAGGTCTGTCCTGCCGGTTTTCGGACCACCTCTTTCTGGGGGAGCGTCGGCCCTTAACTGGGCTCGGCGGCCGAACCAGGACGTTTACTTTGAAAAAATTAGAGTGTTTAAAGCAAGCGTACGCTTGAATACATTAGCATGGAATAATGAAATAGGGCTTCAGTTCTATTTTGTTGGTTTTCAGAATCCGAAGCAATGATTAATAGGGATAGTTGGGTGGAATTCTCGGTTGCCAAGGAACTCCAGTCACTCGCCTTA
+
CCCCCGGGGGGGGGGGGGGGGGGGGGGGGGGGGGGGGGGGGGGGGGGGGGGG9FFGGDGGGGGGGFGEGGGGGGGGGGGGGGGGGGGGGGGGFDGGGGGGGGGGGGGGGGGDGDGGGGGGGGGGGGGGGGGGGFGGGGGGGGGGGGFCFFGFGGGGGGGGGGGGGGGGCFCCCFGG7CEGGGFFGGGGGGGDEGGGGGEGGG5EDFGFFFEEFGGCGGGFGFGFFFGGGGG8*858CC?9C<<EG?0+07)*28+ACFCGGCDFFFC9>:57*7DFFFFF5F65CFCF?B?7<:**1:D5<
@M03152:184:000000000-AWYW1:1:2106:13651:18635 1:N:0:TCGCCTTAATACCTGT
AAGCTCGTAGTTGAATTTCGGGGTCAGTAGGTCGGTCGTGCCAACGGTATGAGCTGGCCTCACTGATTCCTCCCTCTTGTAGAACCGTGATGCCATTAACTTGGTGTTGCGGGGAAACAGGACTGTTACTTTGAAAAAATTAGAGTGTTTAAAGCAGGCTAACGCTTGAATACATTAGCATGGAATAATGAAATAGGACGTCGATCTTATTTTGTTGGTTTCTAGGGTTGACGTATGGCTTAATAGGGATAGTTGGGTGGAATTCTCGGGTGCTAAGGAACTCCAGTCACTCGCCTTACTC
+
C9CCCGGC7F@6EE,EFA<@@EGGEFFFEGGFFCEFGGG;,FE,FGEEGGFGGDFGGGGGGGGCFFFGGFGCFGGGGGGGGGGGGGG=C<FDFFGG<EFFDEFGGG,B,CF@:F>FFGF<AFEGEFFFFC<B<5CD,B=AFGFGFGG@9B@D9FC8FDG<CF,33@FDBCFFEFF;;BFCFFCEGGGGDAF9FF@9,?>F1*:*<<FG;B;F@FBF8CEGF9;++?8BEGEFCEC+*0*0*>197+7;C6)62+<C8/;EC+<C+90:*5818*2*0)*06:7*++3A+/:+*)1*:+*2+
@M03152:184:000000000-AWYW1:1:2106:22188:18647 1:N:0:TCGCCTTAATACCTGT
AAGCTCGTATGAATTTCGGTTAATAAGGGATTTAAAGTCTACTTCTAAAGTATGAACTAAATTCTTTATTTCCTTCCTTTTAGATTTACTCCCTTTATTTTTATATTGGGATCAAAGTAATCTAAATCTTTTACTGTGAAGAAATTAGAGTGTTCAAAGTAGGCGTAACCTAGCCTTTGAATATATTAGCATGGGATAATGAAATAGGACTTAAGTTCTACTTTCGTTGGTTTCTAGAGCTTAAGTAATGATTAATAGGGATAGTTGGGTGGAATTCTCGGGTGCCAAGGAACTCCAGTCA
+
CCCC-EFGGGGGFG<CFEEGGGFGGDEGGEEDGGAEAFA9FGGGGGECGGGGGGGGDAFFCGGGGGF,CECGFACFFGGGGGGCFC9FFGFFGFGGGGGFCGCF9FEFG8,E@FFFFFCDC?ECAGG,BFAEGGGGG9@995,4EEF<FGFGFF<FFFGGGGA<FFG@:?FFFFEECFGCFF4@@EEFFGFGCGGCGGGCEFCG9FFG9ACFF9BEEAFGCEBCECDF>>C+8D;F,@DF,392+,5,729,7:AFD:,:D>FGGFG,*@CCC;D*5++41>=8/,,?6?6A,C>FCFD+3
@M03152:184:000000000-AWYW1:1:2106:25290:18693 1:N:0:TCGCCTTAATACCTGT
AAGCTCGTAGTTGAATTTCGGGATCAATACGTCGGTCGTGCCTCGGTACGTACTAACGTCATTGATTTCTCCCTTCTGACGAGCCGTGATGTCATTAATTTGGTGTTACGGGGAGTCAGGACTGTTACTTTGAAAAAATTAGAGTGTTTAAAGCAGGCAATCGCTCGAATACATTAGCATGGAATAATGAAATAGGACGTTCGAACCTATTTTGTTGGTTTCTAGGATCGACGTAATGATTAATAGGGATAGTTGGGTGGAATTCTCGGGTGCCAAGGAACTCCAGTCACTCGCCTTAATT
+
CCCCCGGGDGGGGGGGGGGGGGGGGG8FFGGGGGGGGGGGGGGGGGGGGGGGGGGGGGGGGGGGGGGGGGGGFFGGGGFFG:CEGGFGGGGGGGGGFFGGGGGGGGGGGGGGD>CGGBFF<FFGGGGGGGGFF9FED@FDFGFGGGGGGGGDDGGGGGFGGGFCFGGG?FGGGGGGGGGGGGGGGGGGGCEFFF>FGGGGGGGFFCGFFGFFGFFFCFGGG;EC9F?FE**=CGGG=FDCFFGFDGDC*7A?>CCC=EGEFEFCFGGDC587?4C*5:.?EC+9F6FFGBG?;37:CFG?+
@M03152:184:000000000-AWYW1:1:2106:13693:18748 1:N:0:TCGCCTTAATACCTGT
AAGCTCGTAGTTGAATTTCGGGATTAATTTATTGGTCGTGCTATTGTACGTACTGGTATTATTGATTCCTACCTTCTGACGAACCATGATGTCATTAATTTGGTGTCATGGGGAATCAGGACTGTTACTTTGAAAAAATTAGAGTGTTTAAAGCAGGCTCACGCTTGAATACATTAGCATGGAATAACGAAATAGGACGTTTGATTCTATTTTGTTGGTTTCTAGGATCGACGTAATGATTAATAGGGATAGTTGGGTGGAATTCTCGGGTGCCAAGGAACTCCAGTCACTCGCCTTAATT
+
CCCCCGGGGGGGGGGGGGGGGGGGGFFGGGGGGGGGGGGGGGGGGGGGGGGGGGGGGGGGGFGFGGGGGGGGGGGGGGGGDDEGGGGGGGGGGGGGGGGGGGGGGGGFGGGGG@CFGGGGDFGGGGGGGGGGCFFGGGGGGGGGGFFGGGGGGGGGGGGGFFGGGGGGGGFFGFGGFGGGFGGGGGGCECEEGGFGAFEGFCFFFGGGGGGGFFGF7CEGGGGEEFFFEE>EGGDD*=<EFGFFCGFFC0),>7,CC=ED=BCB:F;E3*:C89C4C)8C=BCF68EC+799*97CEC*++
@M03152:184:000000000-AWYW1:1:2106:4971:18980 1:N:0:TCGCCTTAATACCTGT
AAGCTCGTAGTTGAATTTCGGGATCAATACGTCGGTCGTGCCTCGGTACGTACTAACGTCATTGATTTCTCCCTTCTGATGAGCCGTGATGTCATTAATTTGGTGTTACGGGGAGTCAGGACTGTTACTTTGAAAAAATTAGAGTGTTTAAAGCAGGCAATCGCTCGAATACATTAGCATGGAATAATGAAATAGGACGTTCGAACCTATTTTGTTGGTTTCTAGGATCGACGTAATGATTAATAGGGATAGTTGGGTGGAATTCTCGGGTGCCAAGGAACTCCAGTCACTCGCCTTATCT
+
CC<ACGGGGGGGGGGGGGGGGGGGGGGGGGGGGGGGGGGGGGGGGGGGGGGGGGGGGGGGGGGFGGGGGGGGGGGGGGGGFFGGGGFEGGGGGGGGGGGGGGFGGGGGGGDGGGGFGGGGGGFGGGGGGGGF<EEEECFFGGCFAFGGGEGG,DFCGGGGGFGFFFGGGGGGGGFEGGF9AFFFFGGFG9EFC,989<CFFFE:FG7E>CGGGGGGGCCFFCFCC?EFDECGDE8*A+=C@>CGF?C*2AF?F9+6*1=ECF?FCGG5*/;/?7705@4CC6CDGCFFFFF?F)9A*3*<C
@M03152:184:000000000-AWYW1:1:2106:11996:19067 1:N:0:TCGCCTTAATACCTGT
AAGCTCGTAGTTGAATTTCGGGGTCAGTAGGTCGGTCGTGCCACCGGTATGAACTGGCTTCACTGATTCCTCCCTCTTGTAGAACCGTGATGCCATTAATTTGGTGTTGCGGGGAAACAGGACTGTTACTTTGAAAAAATTAGAGTGTTTAAAGCAGGCTAACGCTTGAATACATTAGCATGGAATAATGAAATAGGACGTCGATCTTATTTTGTTGGTTTCTAGGGTTGACGTAATGATTAATAGGGATAGTTGGGTGGAATTCTCGGGTGCCAAGGAACTCCAGTCACTCGCCTTAATT
+
CCCCCFGGGGGGGGGGGGGGGGGGGFGGGGGGGGGGGGGGGGGGGGGGGGGGFFGGGGGGGGGGGGGGGGGGGGGGGGGGGCGFGFEGGGFGGGGGGGGGGEFGGGGGGGGGGGGCFGGFFGGGGGGDGGGGGGGGGGGGGGGFFGFGGGGGFGGFGGGGGGGGGGGGG7FFGGGFGFGGGGGGGGGGGGGGGFEGGGGEC<FEEFFF9F@FFGGGGGGGG9FGGGGGGD6@EEF55:9AFE7+7;666CF6@E7CCGGEDFFG::3*95/7E476C<>6=FDF6C:+<BGE*9>EGCF?+
@M03152:184:000000000-AWYW1:1:2106:7078:19096 1:N:0:TCGCCTTAATACCTGT
AAGCTCGTAGTTGAATTTCGGGACTAACAGATTGGTCGCGCCATTGGTGTGTACTGGTCTAGTTGGTTTCTCCCTTCTGACGAACCACGATGTCATTAATTTGGTGTCGTGGGAAATCAGGACTGTTACTTTGAAAAAATTAGAGTGTTTAAAGCAAGCGTTAGCTTGAATACATTAGCATAGAATAATGAAATAGGACGTTTGATCCTCTTTTGTTGGTTTCTAGGATCGACGTAATGATTAATAGGGATAGTTGGGTGGAATTCTCTGGTGCCAAGGCACTCAAGTCACTCGCCGTCAC
+
CCCCCFGGEFFGGFGGGCFEGGEGF<FGGGFGGGFGGGEEGGEGGG?CFGGGFFGGGGGGFDGGGGGGGGGGGGGGGFGFGGGGECFFGCGGGGGGG<FFGGFGGGGGGD77@A,F<FGG8F?8F<F9E<FD9EFE9B>?E,EAEAFFG8AFFGGGBDDFCFCGFGGGG,EFFGGG<FCCF9F9FCGFGFG9<=EGF9,C@FGGCCC=E,@,3>CG86>>@D,>:9,,?858=8CFE:,,:94:C<<+07;=@>:C+7ECC*+?69CC+1>C*:0*+7)*2*:0*+3<0=+<9*12*2)**
@M03152:184:000000000-AWYW1:1:2106:11204:19102 1:N:0:TCGCCTTAATACCTGT
AAGCTCGTAGTTGAATTTCGGGACTAACAGGTTGGTCGCGCCTTCGGTGTGTACTGGTCTAGTTGGTTTCTCCCTTCTGAGGAACCGCGATGTCATTAATTTGGTGTCGTGGGAAATCAGGACTGTTACTTTGAAAAAATTAGAGTGTTTAAAGCAAGCGTTAGCTTGAATACATTAGCATGGAATAATGAAATAGGACGTTTGACCCTATTTTGTTGGTTTCTAGGATCGACGTAATGATTAATAGGGATAGTTGGGTGGAATTCTCGGGTGCCAAGGAACTCCAGTCACTCGCCTTAAT
+
CCCCCGGGGGGGGGGGGGGGGGGGGGGGGGGGGGGGGGGGGGGGGGGGGGGGGGGGGGGGGGGGGGGGGGGGGGGGGGGGGGGGGGGGGGGGGGGGGGFGGGGGGGGGGGGGGGGGGGGGGGGGGGGGGGGGGFGGGGGGGGGGGGGGGGGGFGGGGGGGGGGGGGGGGGGGGGGGGGGGGGGGGGGGGFFGFGGGEFGDGFGGGGGEGGGGGG@F78CGGGGCAECCFC*4:8CFGGGFFGGF7>CCF6FFFFGGDCCEEDCFC<EFDG=FDGFDF:56:;FDGF6<?*+<F*C*2:6:+
@M03152:184:000000000-AWYW1:1:2106:19301:19123 1:N:0:TCGCCTTAATACCTGT
AAGCTCGTAGTTGAATTTCGGGGTCAGTAGGTCGGTCGTGCCAACGGTATGAACTGGTCTCACTGATTCCTCCCTCTTGTAGAACCGTGATGCCATTAACTTGGTGTTGCGGGGAAACAGGACTGTTACTTTGAAAAAATTAGAGTGTTTAAAGCAAGCTAACGCTTGAATACATTAGCATGGAATAATGAAATAGGACGTCGATCTTATTTTGTTGGTTTCTAGGGTTGACGTAATGATTAATAGGGATAGTTGGGTGGAATTCTCGGGTGCCAAGGAACTCCATTCAATCGCCTTAATT
+
CCCCCGGGGGGGGGGGGGGGGGGGGGGGGGGGGGGEGGGEGGGGGGGGGGGGGGGGGGDGGGGGGGFFFGGFGGGGGGGGGGGGGGDGGGGGGFFFGGFGGGGGGGGGEFGGGGGGGGGGGGGGGGGFGGGGGFGFAFFGGGGGGGGGGGGGGD<DDFGGGGFGGDGEF7FFA>D=DBFGFFGFFFGGFGFFE;FC,::CFGGCCFGFGGF@EGGGGGGGGGGFCFGGGGCGGCE=*=CF7;C9DECCF6.<EFGFC7;8CFFGGGFCFEFGE*:7=>7?CG76<<<:+*<2*1*7=EF?+
@M03152:184:000000000-AWYW1:1:2106:12261:19135 1:N:0:TCGCCTTAATACCTGT
AAGCTCGTAGTTGAATTTCGGTGGCCCAACGGCGGTCGGCCGCAAGGTCTGTACTGCCGGTTTTCGGACCACCTCTTTCTGGGGGAACGTCGGCCCTTAACTGGGCTCGGCGGCCGAACCAGGACGTTTACTTTGAAAAAATTAGAGTGTTTAAAGCAAGCGTACGCTTGAATACATTAGCATGGAATAATGAAATAGGGCTTCAGTTCTATTTTGTTGGTTTTCAGAATCCGAAGCAATGATTAATAGGGATAGTTGGGTGGAATTTTCGGGTGCCAAGGAACTCCAGTCACTCGCCTTA
+
CCCCCGGGGGGGGGGGGGGGGGGGGGGGGGGGGGGGGGGGGGGGGGGGGGGGGGGGGGGGGGGGGGGGGGGGGFGGGGGGGGGGGGGGGGGGGGGGGGGGGGGGGGGGGGGGGGGGGGGGGGGGGGGGGGGFGGGGGGGGGGGGGGGFFGGGGGGGGGGGGGGGGGGGGGGGGFGGGGGGGGGGGGGGGFGGGGGFGGGGGGGGGGGGGGGGGGGGGGGGGGGGGFGGGGFFCDGGGGGGGGGFF9:<AFF*;AEGGGGGGGEFCFFGGGGGDC3>FB@FGF6>FG6FEF?7<7*7E55C+
@M03152:184:000000000-AWYW1:1:2106:5105:19139 1:N:0:TCGCCTTAATACCTGT
AAGCTCGTAGTTGAATTTCGGTAAATGAAAATTAAAAGTCCATCTTTTAGGTGTGTACTTAATTTTTGTTTCCTTCTTTTTGAATACACTCCTTTTTAATATTTTTAATATTAATTTGGATAAAAGTGTTTCAAATCTTTTACTGTGAAGAAATTAGAGTGTTCAAAGCAGGCGTAACCTAGCCTTTGAATATATTAGCATGGGATAATGAAATAGGATTTTGGTCCTACTTTCGTTGTTTTCTAGGGCTAAAATAATGATTAATAGGGATAGTTGGGTGGAATTCTCGGGTGCCAAGGAA
+
CCCCCGGGGGGGGGGGGGGGGGGGGGGGGGGGGGGGFGGGGGGGGGGGGGGFGGGGGGGGGGGGGGGGGGGGGGGGGGGGGDGGGGGGGGGGGGGGGGGGGGGGGGGGGGGGG<FGGCDDFGFGAEEAFFGFGGFGGGGGGFFF?FGGFFGGGGGCEFGGGGGGD@@F8FFFDE@FGG9F<EFFGGG9DFGGGGGGF<@AAD:7DFGFGDFDGCGA8EFEFAFGFAFD;==9F@+@CC1,@FCEFF6,7,;C9DFG7AA;>@;,B<@,?CCG89=:,49=5*9?C9E?E4*@C35CC=C6C
@M03152:184:000000000-AWYW1:1:2106:13246:19143 1:N:0:TCGCCTTAATACCTGT
AAGCTCGTAGTTGAATTTCGGGATTGACACATCGGTCGTGCCTTAAGGGGTATGAACTGGTGTAGTCAATTTCTCACCTTCTGGAGAACCACGATGCCCTTAATTGGGTGTCGCGGGGAACCAGGACCTTTACTTTGAAAAAATTAGAGTGTTTAAAGCAGGCATTTTGCTTGAATACATTAGCATGGAATAATAAAATAGGACGGCATGATTCTATTTTGTTGGTTTCTAGGATCACCGTAATGATTAATAGGGATAGTTGGGTGGAATTCTCGGGTGCCAAGGAACTCCAGTCACTCGC
+
CCCCCGGGGGGGGGGGGGGGGGDGGGGFFFGGGGEGGGGGGGGGGGGGGGCEGGGGGGGGG@FGGGGGGEGGDGGGGGGGGGGGGGGGGGGGGGGGGFGGGGFFGGGGGGGFEGGGCGGGGFGFGGGGCFFFGFFGGCD9D3CBF>FGGGGGGGG@@3DFFGDECEGG9FGEEFCFGFCAFGDFDFFFGGGGFFF9<,,?<>B@@FGGG72@;FGGF@@FCFG>*38:FG+;CGGGGC*2/=52;7:F7CF9?CC880<C?:+:ECEF6C6*3**1*07=6+<CC=*:?FGG6:*3ACD55
@M03152:184:000000000-AWYW1:1:2106:8751:19224 1:N:0:TCGCCTTAATACCTGT
AAGCTCGTAGTTGAATTTCGGACTCGGTTGGATGGTCTGCCTTTGGTATGTACTGTCCTGACCGGGTCTCACCTTCTGGTGAGCTGTCGTGTTGTTTACTCAGCGCGGCAGGGAACCAGGACTTTTACTTTGAAAAAATTAGAGTGTTTAAAGCAGGCTTTCGCTTGAATACATTAGCATGGAATAATAAAATAGGACTTTGGTTCTATTTTGTTGGTTTCTAGGACCGAAGTAATGATTAATAGGGATAGTTGGGTGGAATTCTCGGGTGCCAAGGAACTCCAGTCACTCGCCTTAATCT
+
CCCCCGGGGG;FGCCFGGFEGDGGGGDGGEGGFGGGGGGGGGFGGGGGGGGGCGGGGGGGGFGGDGGGGGGGGCFGGEGGGAFFGGEEFGGGGGEFGFGFFGFGDGGCFGGGEFFDDCGGGGGGGGGGGGG9F,B9EFGG,BFGGGFGGGGGGFFGGGEGGFGGE@FGGGACGGGFFGFGGGGFGGCFGGCFGFGGGGG@C@,>FGGGGGGGGGGFEGGGGGFEC?::C5CCFGC7CGG79@C+;+6;C?A:FFGGECGFDFG0+0;5CFCDF*9**<@=6+CG+3AC9@CFEGD5+9C+2
@M03152:184:000000000-AWYW1:1:2106:21525:19275 1:N:0:TCGCCTTAATACCTGT
AAGCTCGTAGTTGAATTTCGGACCTGGCTGGGTGGTCTTGGCTCACGTCAAGCACTGCCTCTGGTCGGGTCTTTCCTTCTGGGGAACCTGCGTGCTATTAACTTAGTGCGCAGGGGATCCAGGACTTTTACTTTGAAAAAATTAGAGTGTTTAAAGCAGGCTTTCGCTTGAATACATTAGCATGGAATAATAGAATAGGACTTTGGTTCTATTTTGTTGGTTTCTAGGACCGAAGTAATGATTAATAGGGATAGTTGGGTGGAATTCTCGGGTGCCAAGGAACTCCAGTCACTCGCCTTAA
+
CCCCCGGGGGGGGGGGGGGGGGGGGGGGGGGGGGGGGGGGGGGGGGGGGGGGGGGGGGGGGGGFGGGGGGGGGGGGGGGGGGGGGGGGGGGGGGGGGFGGEFGFFFDFGGGGGGGGGGGGGGGGGGGGGGGGGGGGGG?EGFGGDGGGGGGGGGGGGGFGGGGGCGGEGGFGGGGFGGDGGGGGGGCFGGEF9DFGGGDF@:,FDGGGGGGGGGGFEGGGGGGGGGGGGFEGG>EFFFF?FGGGFE7EGGFFCFGGGGCGE*=@C+0::CFGFGCGGFF=0A=FF8:@E6<CFCG52:CF?
@M03152:184:000000000-AWYW1:1:2106:16863:19374 1:N:0:TCGCCTTAATACCTGT
AAGCTCGTAGTTGAATTTCGGGGTCAGTAGGTCGGTCGTGCCAACGGTATGACCTGGCCTCACTGATTCCTCCCTCTTGTAGAACCGTGATGCCATTAACTTGGTGTTGCGGGGAAACAGGACTGTTACTTTGAAAAAATTAGAGTGTTTAAAGCAGGCTAACGCTTGAATACATTAGCATGGAATAATGAAATAGGACGTCGATCTTATTTTGTTGGTTTCTAGGGTTGACGTAATGATTAATAGGGATAGTTGGGTGGAATTCTCGGGTGCCAAGGAACTCCAGTCACTCGCCTTAATA
+
CCCCCGGGGGGGGGGGGGGGGGGGGGGGGGGGGGGGGGGGGGGGGGGGGGGGGGGGFGGG@FGGGGGGGGGGGGGFGGGGGGGGGGGGGGGGGGGGGGGGGGGGGGGGGFGGGGGGG@CFGGGGGGGGGGGGGGGGGGGGFGGGGFDFAEGFGFFGGGGGGGEGGGGGGGGGGGGGGGGGGGFGGGGGFCFGGFGGGGGGCFGGDGF9CGFCCGG?FFECFCGGGGGGGGEGD88:/@CE+@CGGGGGGFACC7<FCEEEE:?:ED<CGGGGDGGGGF@CFGFF@C9CFBG7CDGCGC*++
@M03152:184:000000000-AWYW1:1:2106:14864:19378 1:N:0:TCGCCTTAATACCTGT
AAGCTCGTAGTTGAATTTCGGGATTGACACATCGGTCGTGCCTTAAGGGGTATGAACTGGTGTAGTCAATTTCTCACCTTCTGGAGAACCGCGATGCCCTTAATTGGGTGTCACGGGGAACCAGGACCTTTACTTTGAAAAAATTAGAGTGTTTAAAGCAGGCATTTTGCTTGAATACATTAGCATGGAATAATAAAATAGGACGGCATGATTCTATTTTGTTGGTTTCTAGGATCACCGTAATGATTAATAGGGATAGTTGGGTGGAATTTTCGGGTGCCAAGGAACTCCAGTCACTCGC
+
CCCCCGGGGGGGGGGGGGGGGGEEGGGGGGGGFGGGGGGGGGGGGGGGGGGGFFGGGECCGGGGGGGGGGGGGGGGGFGGGGGGGGGGFGGGGGDGGGGDFGGGGGGCGDGGGGGGGGGGGGGGDFFFGFGGGFGGGGGGG8CGDEGFGGGGGGGGGFFGGGGGGGDFFFEGGGGFGGGGGFGGGGGGGGGGGGGGGGGGCCDG@E7BEFF;DCFFFGGGGEEDFB5:9BBFFC?CFGGDGGGEGG7FDGA:++=007BFEC+*=E5=77C*+*/97))*297C=0:*2*?8+:=F+A75:
@M03152:184:000000000-AWYW1:1:2106:6061:19391 1:N:0:TCGCCTTAATACCTGT
AAGCTCGTAGTTGAATTTCGGGATCAATACGTCGGTCGTGCCTCGGTACGTACTAACGTCATTGATTTCTCCCTTCTGACGAGCCGTGATGTCATTAATTTGGTGTTACGGGGAGTCAGGACTGTTACTTTGAAAAAATTAGAGTGTTTAAAGCAGGCAATCGCTCGAATACATTAGCATGGAATAATGAAATAGGACGTTCGAACCTATTTTGTTGGTTTCTAGGATCGACGTAATGATTAATAGGGATAGTTGGGTGGAATTCTCGGGTGCCAAGGAACTCCAGTCACTCGCCTTAATA
+
CCCCCGGGGGGGGGGGGGGGGGCGGGFGGGGGGGGGGGGGGGGGGGGGGGGGGGGGGGGGGGGGGGGGGGGGGGGGGGGGGGGGEGEGGGGFGGGGGGGGGGFGGGGGGGGGGGDGFGGGGGGGGGGGGGGGGFFGGGGFGFGFDGFGGGGGGGGGCEFGGGGG8<FEGGGGGGGGFFGGGEGGGFGGGGGGCFGGGE@FGFFDGEEGGGGGDGGGGGG5CCFGGGGGGCEGG8=CCGCGFGGGGGGG6*2<>CFG5CGGFFFFC+95CEGDE**9CFFGFG?CE+<+<@EACD)C:+:++
@M03152:184:000000000-AWYW1:1:2106:26455:19513 1:N:0:TCGCCTTAATACCTGT
AAGCTCGTAGTTGAATTTCGGACCTGGCTGGGTGGTCTTGGCTCACGTCAAGCACTGCCTCTGGTCGGGTCTTTCCTTCTGGGGAACCTGCGTGCTATTAACTTAGTGCGCAGGGGATCCAGGACTTTTACTTTGAAAAAATTAGAGTGTTTAAAGCAGGCTTTCGCTTGAATACATTAGCATGGAATAATAGAATAGGACTTTGGTTCTATTTTGTTGGTTTCTAGGACCGAAGTAATGATTAATAGGGATAGTTGGGTGGAATTCTCGGGTGCCAAGGAACTCCAGTCACTCGCCTTAA
+
BCC96CEGGFFGGGGGGEFGFGGGGGGGGGGGGGGGGGGGGGGGGGGGGCFFGGGGGGGGFGCFGGGGGGGGGFGGGGFGGGGGEFGFGGEGGGEGFC<FGGGCAFGFFCFEGGGGEGGFGGG7FEFGFFGFDFAEEFEFGGGCCEGGCGGC9CFFDFG?EDFFFFGGGCGAFGGGGGGGGFGFC7EGGFA;CFCF9FF9F7DGGF<DGF,@BFCE8DF5*B:CFFGGFFGEC*=8<FFFFG7=DC+:C=F*9CGGGGEEE**3+33A:EFDC3**A?>56CC6A6CA<?CCFFD*:CG++
@M03152:184:000000000-AWYW1:1:2106:20569:19588 1:N:0:TCGCCTTAATACCTGT
AAGCTCGTAGTTGAATTTCGGGATCAATACGTCGGTCGTACCTTTGGTACGTACTAACGTTATTGATTTCTCCCTTCTGACGAACCGTGATGTCATTAATTTGATGTTACGGGAAGTTAAAGCTGTTACTTTGAAAAAATTAGAGTGTTTAAAGCAGGCAATCGCTCGAATACATTAGCATGGAATAATGAAATAGGACGTTCGAACCTATTTTGTTGGTTTCTAGGATCGACGTAATGATTAATAGGGATAGTTGGGTGGAATTCTCGGGTGCCAAGGAACTCCAGTCACTCGCCTTAAT
+
CCCCCGGG7FGGGGGFGGGGGGGGGGGGGGGGGGGGGCGGGGGGGGCFGGCGGGGFGGGFFEGGGGGGGGGGGGGGGGDEGGEEFGGF,DF9FFGFFFFGGGGFGGGFFGGGGGGDGGGGA9EAFGG9FGGC<EE<?FFGGGGGCFFFGFGGGFGGGCGGGGF=FGDFGD@<DFAFGAGGFCGC><BFCFA;@DFGFGGGGGFEGGGDFBCF@FGFGGGGF>;DFCFBF68**4=;7/=9CGGCC>@+A:;*+ACFCGGGDG9BCED?DF55:75CF>FF6CEF<00A<@<0<*9>GG=C+
@M03152:184:000000000-AWYW1:1:2106:16660:19607 1:N:0:TCGCCTTAATACCTGT
AAGCTCGTAGTTGAATTTCGGGGTCAGTAGGTCGGTCGCGCCAACGGTATGAACTGGCCTCACTGATTCCTCCCTCTTGTAGAACCGTGATGCCATTAACTTGGTGTTGCGGGGAAACAGGACTGTTACTTTGAAAAAATTAGAGTGTTTAAAGCAGGCTAACGCTTGAATACATTAGCATGGAATAATGAAATAGGACGTCGATCTTATTTTGTTGGTTTCTAGGGTTGACGTAATGATTAATAGGGATAGTTGGTTGGAATTCTCGGGTGCCAAGGAACTCCAGTCACTCGCCTTAATC
+
CCCCCFGGEGGGGGGGGGGGGGGGGGGGGGGGFGGFGGGGGGGGGGGGGGGGGGGGFFGGGGGGGGGGGGGGGGGGGGGGGFGGGGGGGGGFGGGGGEFFGGGGGGGGGFGGGGGGGGGGGFGGGFF@FGGGC?FGGG7DF<FGFFGGGGGGGGFGDFFGGGGGGGGGFFEGG9FB@FFGGGGGGGCFGGGGGG99D9>F*CFCFFEG;BFGGGFGGCEFGGGD?EFGGD8CCEF=EE7@F@FGF7F=F6)<CEFG*C8*AGGGGGFE3=@DD*:<5))7CF+CCEF9EFF<FDGGG67C+
@M03152:184:000000000-AWYW1:1:2106:8217:19696 1:N:0:TCGCCTTAATACCTGT
AAGCTCGTAGTTGAATTTCGGACCTGGCTGGGTGGTCTTGCCGCAAGGTAAGCACTGCTCTGGTCGGGTCTTTCTTTCTGGAGCTCTTGCGTGCTCTTAACTGAGTGCGCAAATTGATCCAGGACTTTTACTTTGAAAAAATTAGAGTGTTTAAAGCAGGCTTACGCTTGAATACATTAGCATGGAATAATAGAATAGGACTTTGGTTCTATTTTGTTGGTTTCTAGGACCGAAGTAATGATTAATAGAGATAGTTGGGTGGAATTCTCTGGTGCCAAGGAACTCCAGTCACTCTCCTTAA
+
CCCCCGGGGGGGGGGGGGGGGGGGGGGGGGGGGGGGGGGGGGGGGGGGGGGGGGGGGGGGGGGGGGGGFGGGGGGGGGGGGFGGGGGGGGGGGGGGGGGGGGGGGGGGGGGGGGGGGGGGGGGFGGGGGFGGGGFFGCGFDGFFFGGGGGGGGGGBFGGCGGGGGGGGGGG8FFGFGFGCGGGGGGCFGGGFGGGCFFGGFGFA:FFFFGGGGGG?EG,DEGGGGFBFFCFGGGGGGF7,4<C@791++<:C7+AF@+:E88:EFG9C7+>*59>CGF)C7CFCCC?+A*7<F7*0:EDE3
@M03152:184:000000000-AWYW1:1:2106:10564:19700 1:N:0:TCGCCTTAATACCTGT
AAGCTCGTAGTTGAATTTCGGGATCAATACGTCGGTCGTGCCTCGGTACGTACTAACGTCATTGATTTCTCCCTTCTGACGAGCCGTGATGTCATTAATTTGGTGTTACGGGGAGTCAGGACTGTTACTTTGAAAAAATTAGAGTGTTTAAAGCAGGCAATCGCTCGAATACATTAGCATGGAATAATGAAATAGGACGTTCGAACCTATTTTGTTGGTTTCTAGGATCGACGTAATGATTAATAGGGATAGTTGGGTGGAATTCTCGGGTGCCAAGGAACTCCAGTCACTCGCCTTAATC
+
CCCCCGGGGGGGGGGGGGGGGGGGGGGGGGGGGGGGGGGGGGGGGGGGGGGGGGGGGGGGGGGGGGGGGGGGGGGGGGGGGGGGGGDGGGGGGGFGGGGGGGGGGGGGGGGGGGGGGGGGGGGGGGGGGGGGGGGEDFGGGGGGGGGGGGGGGGGGGGGGGGGFFGGGGGGGGGGGGGGGFFGGGGGGGGGGGCCFCGGEGGGGGGGEFFGGFFGGG5CFGGGGGGFFFGGGGGGGDGECGDFFGGGGGGACF7+@C58CCCCFGG<*9CCDCFGGG@FFFGFGF6:<9*:CCCCCEG><+
@M03152:184:000000000-AWYW1:1:2106:7065:19720 1:N:0:TCGCCTTAATACCTGT
AAGCTCGTAGTTGAATTTCGGACCTGGCTGGGTGGTCTTGGCTCACGTCAAGCACTGCCTCTGGTCGGGTCTTTCCTTCTGGGTAACCTGCGTGCTATTAACTTAGTGCGCAGGGGATCCAGGACTTTTACTTTGAAAAAATTAGAGTGTTTAAAGCAGGCTTTCGCTTGAATACATTAGCATGTATTAATAGAATAGGACTTTGTTTCTATTTTTTTGGTTTCTAGGACCGAAGTATGGATTAATAGGCGTAGTTTGGTGGAATTCTTGGGTGCCACGGAACTCCATTCACTCTCCTTAA
+
CCCCCFEC-CFGG9AFFCGC+8@FGGG@FGGCFEGGGGGC<CFFGGFAEGCFGGGGCGGGGG,6FEGDDACFGGGCFFFCFFF6C=CFGGGBCEGFFE<5,CFFEFD<A@F@:+FGDFEGG9FEFGG<FCF<@F9<,C,BCFGGF<,<BBFGFGFG9=BC=FC>,+++:+@88,>=FCC,3,8@,,,8@D9=9D9BC9,7:><33,@,@F9FGGC;:E8*:;C9C;C,,>88*1=*4++*+5<+;+:+0+)2**1>+1**//*+3<++*0<*2***3*8***2>+<<:?=E<9:*<*A:<+
@M03152:184:000000000-AWYW1:1:2106:10183:19795 1:N:0:TCGCCTTAATACCTGT
AAGCTCGTAGTTGAATTTCGGACCTGGCTGGGTGGTCTTGCCGCAAGGTAAGCACTGCTCTGGTCGGGTCTTTCTTTCTGGAGCTCTTGCGTGCTCTTAACTGAGTGCGCAAATTGATCCAGGACTTTTACTTTGAAAAAATTAGAGTGTTTAAAGCAGGCTTACGCTTGAATACATTATCATGGAATAATAGAATAGGACTTTGGTTCTATTTTGTTGGTTTCTAGTACCGAATTAATGATTAATAGGGATAGATGGGTGGAATTCTCGGGTGCCAAGGAACTCCAGTTACTCGCCTTAA
+
@668AFF@FGGGGGGFFFFFG7FFGEFFGGGGGGDGGGG<DF@CCEE?FEFFGEAFFGGGGGGCCGGGGGGGGGGGGGGFAE8EEFGFFGEGEFGG?FCFGFGEEFFFGGD7>EFGGGGCFEEE?FGGGGGGGGGGGG<FFFGG,,EFDGCGGGA,B8FG:8FF8<F7B<FGGGGFGGF,3@3@B,@ECB3@3E=@FFGA,:F;:DDCFGFGGGGGDDB88*2?F;D,6;B=::*AF<1CF?EF+9BF6*)=*++5<C8F***+3=<@@A;5@5><+9F*0209<3C80*0<A75*::5++
@M03152:184:000000000-AWYW1:1:2106:24280:19797 1:N:0:TCGCCTTAATACCTGT
AAGCTCGTAGTTGAATTTCGGGGTTAGTAGATTGGTCGTGCCTCCGGTATGCACTGGTCTTACTGATTCCTCCTTCCTGATGAACCGTAATGCCATTAATTTGGTGTTGCGGGGAAACTGGACTGTTACTTTGAAAAAATTAGAGTGTTTAAAGCAGGCTAACGCTTGAATACATTAGCATGGAATAATGAAATAGGACGTTCGATCCTATTTTGTTGGTTTCTAGGATTGACGTAATGATTAATAGGGATAGTTGGGTGGAATTCTCGGGTGCCAAGGAACTCCAGTCACTCGCCTTAAT
+
CCCCCGGGGGGGGGGGGGGGGGGGGGGGGGGGGGGGGGGGGGGGGGGGDGGGGGGFGGGGGGGGGGGGGGGGGGGGGGGGGGGGGGGGGGGGGGFGGFGGGGGGGGGGGGGGGGGGGGGGGGGFGGGGGGGGGGGGGGGGGGGGGGGGGGGGGFGGGGGGG8FGGGGGGFGGGGGGGGGGGGGGGGGGEFGGFFGGFGGGGGG7C@FEEFFGGGGGGGFEFFFGGGFGGGGFFGGGGGGGGGGGFFDGCFFGFGG?6CGGCCEFGEFC<5895<<CFFFFCCCD86@CF@FGG*9**:C:+
@M03152:184:000000000-AWYW1:1:2106:9320:19818 1:N:0:TCGCCTTAATACCTGT
AAGCTCGTAGTTGAATTTCGGAGGAGAGTTCCCGGTCTAGGTTCGCCTTGTACTGGGTAATTCGAATCTTTTTTCTGGGGAAACAGGGTGTCCTTTACTGGGCGCTCTGGGGAACCAGGACGATTACCTTGAGAAAAATAGAGTGTTCAAAGCAGGCTTTTGCCTGAATACGTTAGCATGGAATAATAAAATAGGACTTTGGTTCTATTTTGTTGGTTTTGAGGACCAATGTCATGATTAATAGGGCTAGTTGGGTGGAATTCTCGGGTGCCAAGGAACTCCAGTCACTCGCCTTAAGCTC
+
CCCCCGGCFGGGGFGFGGGGGGGGGGGGGGGGGGGGGGGGGGGGGGGGGGGGGGGGGGGGGGGGGGGGGGGGGGGGGACFGGGGGGGGGGGGGGEFGFGEGGGGGGGGGGGGGDGGGGGGGGEED7AEGGG9FEAFFFGGGGGFGGGGGGFFGGGGGGGGGCFGGGG8CFDGGGFCC<,E7<CEFBGGF@=,:9,,>F?AFCCCFFFGGGF,4?DFGGGF,6*BC>>B:CFFG@CFGCGF9C:7;*2*:CF7;@*;8E@+?B+C:5175C=7F4CG6?FFG+0*3<F?C=*:*/99::7?7
@M03152:184:000000000-AWYW1:1:2106:11856:19853 1:N:0:TCGCCTTAATACCTGT
AAGCTCGTAGTTGAATTTCGGGATCAGTACGCTGGTCGTGCCTTCGGTATGCACTGGTTTCACTGATTCCTCCCTTCTGAAGAACCGTAATGCCATTCAGTTGGTGTGGCGGGGAATCAGGATTGTTACTTTGAAAAAATTAGAGTGTTTAAAGCAGGCTCGCGCTTGAATACATTAGCATGGAATAATGAAATAGGACGTTTGATCCTATTTTGTTGGTTTCTAGGATTGACGTAATGATTAATAGGGATAGTTGGGGGGAATTTTCGGGTTCCAAGGAACTCCATTCACTCGCCTTTAT
+
CCCCCGGGGGGGGGGGGGGGGGGGGGGGGGGGGGGGGGGGGGGGGGGGGGGGGGGGGGGGGGGGGGGGGGGGGGGGGGGGGGGGGGGGGGGGGGGGGGFGGGGGGGGGGGGGGGGGGGGGGG?FGFGGGGGGDEFGG@FFGGFFGGGGGGGGGGGGGC@F>BFGGGGFGEFFFGGFCFFFF:B8DFGGGCEGGG;CFC74<FD*>F<@FCFGGG9FGGGGGGF;9<F+BC869*=;7:1+3CC?70:?F*8600<+8>**:8**<+C9C*:*/9CCFF@*7:EC<C+:+*CCC*1::E*2+
@M03152:184:000000000-AWYW1:1:2106:16528:19873 1:N:0:TCGCCTTAATACCTGT
AAGCTCGTAGTTGAATTTCGGGATCAATACGTCGGTCGTGCCTCGGTACGTACTAACGTCATTGATTTCTCCCTTCTGACGAGCCGTGATGTCATTAATTTGGTGTTACGGGGAGTCAGGACTGTTACTTTGAAAAAATTAGAGTTTTTAAAGCAGGCAATCGCTCGAATACATTAGCATGGAATAATGAAATAGGACGTTCGAACCTATTTTGTTGGTTTCTAGGATCGACGTAATGATTACTAGGGATAGTTGGTTGGAATTCTAGGGTGCCTGTGAACTCCATTCACTCGCCTTAATT
+
CCCCCGECCEGF<FDFGGC@@FGEEFFEEAFGGGGGC+@7CFGFFCFFGGGGFGGFGGDGEGGGGGGGGFFFGGFGG@FGG8FFGDFE@<,,C?FECAFGCFGGC8:EF7@CEC:C?FD8EFG?FF,EECFGG9?B4+,,,,,58,:BFGCCCA<BFFC<<8<F3B++:F<3>ADEACF9C7,37@AEF,3D=@E6FEGC7>:,>FEGGGFGGF2?@,**=CC;,?6;E51?ECF5*++:<C+13++:*7;+5++>**28<:<C<<+<**0*/2**0)*+30:6+++0</+0*1CCE60++
@M03152:184:000000000-AWYW1:1:2106:20156:19899 1:N:0:TCGCCTTAATACCTGT
AAGCTCGTAGTTGAATTTCGGGATTAATTTATTGGTCGTGCTATTGTACGTACTGGTATTATTGATTCCTACCTTCTGACGAACCATGATGTCATTAATTTGGTGTCATGGGGAATCAGGGCTGTTACTTTGAAAAAATTAGAGTGTTTAAAGCAGGCTCACGCTTGAATACATTAGCATGGAATAACGAAATAGGACGTTTGATTCTATTTTGTTGGTTTCTAGGATCGACGTAATGATTAATAGGGATAGTTGGGTGGAATTCTTGGGTGCCAAGGAACTCCAGTCACTCGCCTTAATT
+
CCCCCDGGGGGGGGGGGGGGGGGGGCGGGGGGGGGGGGGGGGGGGGGGGGGGGGGGGFFGGFGFCFGGGGGGGGGGGGGGGDEEGDFGAFGGGGGGFGGGGGFGGGG9FGGGGEGGGFGF8FGGGGEGGGGGFFFFF7FEGGFFEFGGFGGCFGGGGGGGGGGG@FGGGGGFGCFGFFFGF?CEGFGDCGEEEGADCG7FGGG,<FFGCFGFFFG@DDE8E;EFCCC>D5EEGGGGGFGGGF?C7,<CFG;?FG,6*CE7CFFGG++4*/=C5>+9=)8E=FGG6+>9+*:<CCDC=C*:0
@M03152:184:000000000-AWYW1:1:2106:25115:19921 1:N:0:TCGCCTTAATACCTGT
AAGCTCGTAGTTGAATTTCGGACCTGGCTGGGTGGTCTTGCCGCAAGGTAAGCACTGCCTCTGGTCGGGTCTTTCCTTCTGGGGAACCTGTGTGCCCTTAATTGAGTGCGCAGGGGATCCAGGACTTTTACTTTGAAAAAATTAGAGTGTTTAAAGCAGGCTTTCGCTTGAATACATTAGCATGGAATAATAGAATAGGACTTTGGTTCTATGTTGTTGGTTTCTAGGACCGAAGTAATGATTAATAGGGATAGTTGGGTGGAATTCTCGGGTGCCAATGAACTCCATTCACTCGCCTTAA
+
CCCCCF>CFGGD9FCFGAAFGGGGAFGGGGGCFEGGGGGGGGDDECFGGGGGFGGGGGGGGGGGGGGGGGGGGFGGFGGGFCFDCGCGFGG8FF,CFGFFFGGCE,C<F@CGGGGCFEFGGGGGDGFGGGGGFGGFFDGEGCFCGGGA<<?FADFFFGFGGCFFE>=FC+3F<,@FGGDF79FF7,@93@FCDGGCF,@>:CAFCGFGG9@F,@FC8DF5?CF;C;99BBCEE:*=C++++++ACFGCEG4FCC++++4*;*/<C?C7*/:7:D*9<?)<+CFC+<C++10CE7*:=776:
@M03152:184:000000000-AWYW1:1:2106:22739:19925 1:N:0:TCGCCTTAATACCTGT
AAGCTCGTAGTTGAATTTCGGGACTAACAGATTGGTCGCGCCATTGGTGTGTCCTGGTCTAGTTGGTTTCTCCCTTCTGACGAACTACGATGTCATTAATTTGGTGTCGTGGGAAATCAGGACTGTTACTTTGAAAAAATTAGAGTGTTTAAAGCAAGCGTTAGCTTGAATACATTAGCATGGAATAATGAAATAGGACGTTTGATCCTATTTTGTTGGTTTCTAAGATCGACGTAATGATTAATAGGGATAGTTGGGTGGAATTCTCGGGTGCCAAGGAACTCCAGTCACTCGCCTTAAA
+
CCCCCGGGGGGGGGGGGGGGGGGGGFGGGGGGGGGGGEGGGGGGGGGGFGGG<FGGGGGGGGFGGGGGGGGGGGGGGGGGGGGGGFGGGDGDFCGGGGGGGGGGGGGGGGGDGGFDGGGGGGGGGGGGGGGGGGGGGGGGGGF9FFFGGGEGGGFGGGGGGGGGGGGGG@FGGFGGGGGGGGGFGDGGGGGGGGGGFFFGGGGGDGGFGGGGFFGGGGGGGGGGGC9EF;>8CCB=GFGGGGGDGGFGC:=CFFGGC78CEGCCFGG7555F=<4C7@@GGGG*<C6C+9CFGDDGGDG?9
@M03152:184:000000000-AWYW1:1:2106:22510:19969 1:N:0:TCGCCTTAATACCTGT
AAGCTCGTAGTTGAATTTCGGACCTGGCTGGGTGGTCTTGCCGCAAGGTAAGCACTGCTCTGGTCGGGTCTTTCTTTCTGGAGCTCTTGCGTGCTCTTAACTGAGTGCGCAAATTGATCCAGGACCTTTACTTTGAAAAAATTAGAGTGTTTAAAGCAGGCTTACGCTTGAATACATTAGCATGGAATAATAGAATAGGACTTTGGTTCTATTTTGTTGGTTTCTAGGACCGAAGTAATGATTAATAGGGATAGTTGGGTGGAATTCTCGGGTGCCAAGGAACTCCAGTCACTCGCCTTAA
+
CCCCCFEFEFGGGEFGGGGGGGGGGGGGCFGDFGGGFGFEGGGGGGGGGFGGGGGGGGGGGGGGGDGGFGGGGGGGGGGGFFGFGGGGCGBFEGGGGGGGGGGGGGGGGGGG@FGDFEGFCFGGGGGGFAFGGFFFGGGEGGFGGGGGGCFFFGGGGGGGGGGGGGGGGGFFGFGGGGGGGGGGGCFF9FGGG9;D3D:FGFFGCFGGGGCFGFCCGGGCEGGGGGFFFGGGDGGG79:CGGGGF??FCFFGGF9EDF*;8C5<?C4AF=FGGG<4967*:8=4+<8<C67C@7**:CG++
@M03152:184:000000000-AWYW1:1:2106:15797:19997 1:N:0:TCGCCTTAATACCTGT
AAGCTCGTAGTTGAATTTCGAACCTGGTCGGGCGGTCTGCCTATTGGGTACGTACTGTCTGGCTGGGTTCTACCTCTTGGTGAGCCGGCATGCCCTTAATTGGGTGTGTTGGGGAACCAGGACTTTTACCTTGAGAAAATTAGAGTGTTCAAAGCAGGCCTTTGCCTGAATACATTAGCATGGCATAATAAAATAGGACGTGCGGTTCTATTTTGTTGGTTTCTAGAGTCGCCGTAATGATTAATAGGGATAGTTGGGTGGAATTCTCGGGTGCCAAGGAACTCCAGTCACTCGCCTTACT
+
CBCCCCFGGGGGGFCFFGGGFGGGGGGGGGGGGGGGGGEGGFFGGGCCFFGGGGGGGGGGGGGGDEGGGGGFGGGFGFGGGF<FFFEGGDFGGGGGG?FGGGGGGGGGGGGFEGGDGGGGEFGGGGGGGFCFDGGDFCFGGGDDFFGGGGGGGDFFGFEGFGGFGGGFFFFGGGGGGC7FCFG>:EFFDEC,@DFGFGFGC@EEG<CEFFGFGGFGF6CCFGGGF9CCFF58*88?**++AE7:@+<66CFFCC++<*;8C8@FGGGGGG5183<C+73:CGCCEF+<EF9E<<):EEC62
@M03152:184:000000000-AWYW1:1:2106:7097:20029 1:N:0:TCGCCTTAATACCTGT
AAGCTCGTAGTTGAATTTCGGGGTCAGTAGGTCGGTCGTGCCAACGGTATGAACTGGTCTCACTGATTCCTCCCTCTTGTAGAACCGTGATGCCATTAACTTGGTGTTGCGGGGAAACAGGACTGTTACTTTGAAAAAATTAGAGTGTTTAAAGCAGGCTAACGCTTGAATACATTAGCATGGAATAATGAAATAGGACGTCGATCTTATTTTGTTGGTTTCTAGGGTTGACGTAATGATTCATAGGGATAGTTGGGTGGAATTCTCGGGTGCCAAGGAACTCCAGTCACTCGCGTTAATC
+
CC-BCCFGFGCFGE,FCEGFGGGFC<FFFDDFGGGGGGEGGGGGGEEEGGGGGGFF8FFGGDEFGGFGGGGGGGGFFGGGGFGGGGFCG@FGFGGGGFDF9AECF@CCDEFCECFCEFGGFFDGGBF<FGCDFFEC93+AFFG,DFDAFCEFF9<FFGEFGG<FCFGCCDFCFFGFFCCGGGGG?FGGGGAC9,?9D:3CB>:F:F:FGGCCCCF7CCEDFGC+A<8CGEC<81;*=C=+<++4;CC**=FGGGGGGGCE5FCG?F<5>CF<A5CFFF>?C8C*+<FFF*<CFD)::=<+9
@M03152:184:000000000-AWYW1:1:2106:4024:20174 1:N:0:TCGCCTTAATACCTGT
AAGCTCGTAGTTGAATTTCGAGACCGGCTTATTGGTCGTGCTTTTGTACGTACTGGTATAATCGGTTTTTCCTTTTTGACGAACCATAATGCCATTAATTTGGTGTTATAGGGAATCAGGACTGTTACTTTGAAAAAATTAGAGTGTTTAAAGCAAGCTCACGCTTGAATACATTAGCATGGGATAACGGAATAGGACGTTTGATTCTATTTTGTTTGTTTTTAGGATCGACGTAATGATTAATAGGGTTAGTTGGGTGGAATTTTCGGGTGACAAGGAACCCCCGTAACTCGCCTTAATT
+
CCCCCGGGGGGGGGGGGGGGGGG:DEG7:666EFGGGGGGGCFF9EFFEFFGDFGFFEF9FFC@FCGE,:6CAEF,:C:FC:FF+CE,CFFGC,EE,CC9EFGCFEEEFDFGF@FGBFDFFGCFFGEF@FGGFGCGGB8FEC<EFCEGF9AFF<,,:+:ADFDF7CCCFFCFGFF,,8B,FFGGFFD988BEF,@CD7>*@FECB7,,5,@FCAFF,D>FF,>,4DCC288*:C85*1,4C7,,+57*00)2<7A6*2BE>2?++4?*):@3*2*2:>)A:**/**2/*0++*5)*/+*+2
@M03152:184:000000000-AWYW1:1:2106:18596:20311 1:N:0:TCGCCTTAATACCTGT
AAGCTCGTAGTTGAATTTCGGACCTGGCTGGGTGGTCTTGCCGCAAGGTAAGCACTGCCTCTGGTCGGGTCTTTCCTTCTGGGGAACCTGTGTGCCCTTAATTGAGTGCGCAGGGGATCCAGGACTTTTACTTTGAAAAAATTAGAGTGTTTAAAGCAGGCTTTCGCTTGAATACATTAGCATGGAATAATAGAATAGGACTTTGGTTCTATTTTGTTGGTTTCTAGGACCGAAGTAATGATTAATAGGGATAGTTGGGTGGAATTCTCGGGTGCCAAGGAACTCCAGTCACTCGCCTTAA
+
CCCCCGGGGGGGGGGGGGGGGGGGGGGGGGGGGGGGGGGGGGGGGGGGGGGGGGGGGGGGGGGGGGGGGGGGGGGGGGGGGGGGDGGGGGGGGGGGGGGGGFGFCEGGGGGGGGGGGGGGGGGGGGGGGGGGGGGGGGGGGGGGGGGGGGGGGGDFGGGGGGGGGDGGGGGCGFGFGGGFGGGGGGGEGGGGGGGFFGFCEGGAF@<CC:9FEGGGEGGGGFGGGGGGGGFEC5CCFG@EFGGF>FGGGGAEF@GGGG>EG>CDGFEGGE59CDDDGFFGGF=FC8CGGFGGFDFDCGDG9
@M03152:184:000000000-AWYW1:1:2106:8089:20424 1:N:0:TCGCCTTAATACCTGT
AAGCTCGTAGTTGAATTTCGGGCCTGGCTGGGCGGTCCGCCTACCGGCGTGTACTGTCTGGCTGGGTCTTACCTCTTGGTGAACCGGCGTGCCCTTCACTGGCGTGCGTCGGGGAACCAGGACTTTTACCTTGAGAAAATTAGAGTGTTCAAAGCAGGCCTATGCCTGAATACATTAGCATGGAATAATAAAATAGGACGTGCGGTTCTATTTTGTTGGTTTCTAGAGTCGCCGTAATGATTAATAGGGATAGTTGGGTGGAATTCTCGGGTGCCAAGGAACTCCAGTCACTCGCCTTAAT
+
CCCCCGGCGGGGGGGGGGGGGGGGGGGGGGGGGGGGGGGGGGGGGGGGGGGGFGGGGGGDGGGGDGFGFGGGGGGGGGGGGGGGGGGGGGGEGGFGGGGGGGGGGGGGEGGEGGGGGGGGGGFGGFGFGGECFEGEFGFCG9FGGGGGGGGGGDCFCEDEGGGGGGGGGGGGGFGGGG7FGAFGGGG?E9CFFGGCFGFGGCG7@<FE+7?F@FGGGCCCCC9CC?7EGGGEE5CEG=CFCGGFGF7CFCFG6CFE8:>E>>@GG9@?*:87*><76:F6?;FFFCCGGF++01>EECF7+
@M03152:184:000000000-AWYW1:1:2106:13241:20432 1:N:0:TCGCCTTAATACCTGT
AAGCTCGTAGTTGAATTTCGGACCTGGCTGGGCGGTCTTGCCGAAAGGTAAGCACTGCTCTGGTCGGGTCTTTCCTTCTGGGGAACCAGCGTGCTCTTAATTGAGTGCGCTGGGGATCCAGGACTTTTACTTTGAAAAAATTAGAGTGTTTAAAGCAGGCATACGCTTGAATACATTAGCATGGAATAATAGAATAGGACTTTGGTTCTATTTTGTTGGTTTCTAGGACCGAAGTAATGATTAATAGGGATAGTTGGGTGGAATTCTCGGGTGCTAAGGAACTCCAGTCACTCGCCTTAAA
+
C@CC9<FCGG@CFFEGGFD<@CCFFGGGGGGGFGE+@CFFGGGGGEGGE,<CEA@FECDGGGGGG@F@FEGCGCGGGEGECGGCG<DFFCFGGGG<EFG?EEGFGGF,:C:FC@EGGFG=EG7@EFGGCCGGAD9<?,:=BD=DGGDFG<FFGFGGGGG7FFC@8@FCGD,@A,,7@CG7EFAD:>EG9CFF,5,,@>F><DF<F<<BF,@@FFFGG88C=F9=FCGGFFC88ECE7<F7+>9979<6FCA6F0<+8*2AC59+0+:<9FCFE5*:+9)<78EDE++3+*397><EE57+0
@M03152:184:000000000-AWYW1:1:2106:21724:20533 1:N:0:TCGCCTTAATACCTGT
AAGCTCGTAGTTGAATTTCGGACCTGGCTGGGTGGTCTTGGCTCACGTCCAGCACTGCCTCTGGTCGGGTCTTTCCTTCTGGGGAACCTGCGTGCTATTAACTTAGTGCGCAGGGGATCCAGGACTTTTACTTTGAAAAAATTAGAGTGTTTAAAGCAGGCTTTCGCTTGAATACATTAGCATGGAATAATAGAATAGGACTTTGGTTCTATTTTGTTGGTTTCTAGGACCGAAGTAATGATTAATAGGGATAGTTGGGTGGAATTCTCGGGTTCCAAGGAACTCCAGTCACTCGCCTTAA
+
A@CC9FC@FFFFCAFFGGFEGFGCEFGGFGGGAEEGFFGCFGGFFGGGG7CF@EE@,FGGFFCGGGGGGGCFFFGGGGGAFGDEE,CDFDGFFGGGAFC?<5ECFCFFFGGCFE::=?FGFGG+BFGDFEFGGFGE,?,84>FDDFDFGGFFCC,AD<FFFGCFDE@BEC,DF@FCFFGCC,@D>,,@,;@CC;CEAFG9FCFFC:FGGCCFF9EFGG>CGGG;CF,B8CFEC>:@+A<C+AFFFEGFCFAC<0=9+0:**B*+<A:?0:55C***:6*:E8A7<@6::47+27>5=57+<
@M03152:184:000000000-AWYW1:1:2106:17297:20554 1:N:0:TCGCCTTAATACCTGT
AAGCTCGTAGTTGAATTTCGGGATCAATACGTCGGTCGTGCCTCGGTACGTACTAACGTCATTGATTTCTCCCTTCTGACGAGCCGTGATGTCATTAATTTGGTGTTACGGGGAGTCAGGACTGTTACTTTGAAAAAATTAGAGTGTTTAAAGCAGGCAGTCGCTCGAATACATTAGCATGGAATAATGAAATAGGACGTTCGAACCTATTTTGTTGGTTTCTAGGATCGACGTAATGATTAATAGGGATAGTTGGGTGGAATTCTCGGGTGCCAAGGAACTCCAGTCACTCGCCTTAATC
+
CCCCCGGGGGGGGGGGGGGGGGGGGFGGGGGGGGGGGGGGGGGGGGGGGGGGGGGGGGGGGGGGGGGGGGGGGGGGGDGGG7EEGGFGGGGGGGGGGGGGGGGFGGGGGGGGGGGGGGGGGGGGGGGFGGGGGGGEGGGGGGDFGGGGGGGFGGGGGGGGGGDGGGGGGGGGGGGGGGGAFGGGGGGGGGGGGGGGCFEFGGGGGGGE?FFGGGGC7FEEFGGGFG?FFEG=EBCFGGGF+>CGGGGG6*8FGFGG=EEG>ACF?F@CGGGD59CF5;F?C6:6<EGGGFFFF)/:C?7?+
@M03152:184:000000000-AWYW1:1:2106:6939:20564 1:N:0:TCGCCTTAATACCTGT
AAGCTCGTAGTTGAATTTCGGGGTTAGTAGGTTGGTCATGCCTCCGGTATGTACTGGTCTCACTGATCCCTCCTTCCTGATGAACCGTAATGCCATTAATTTGGTGTTGCGGGGAATTTGGACTGTTACTTTGAAAAAATTAGAGTGTTTAAAGCAAGCTAACGCTTGAATACATTAGCATGGAATAATGAAATAGGACGTTCGATCCTATTTTGTTGGTTTCTAGGATTGACGTAATGATTAATAGGGATAGTTGGGTGGAATTCTCGGGTGCCAAGGAACTCCAGTCACTCGCCTTAAT
+
CCCCCGGGGGGGGGGGGGGGGGGGGGGGGGGGGGGGGGGGGGGGGGGGGGGGGGGGGGGGGGGGGGGGGGGGGGGFGGGGGGGGGGGGGGGGGCCFGFGGGGGGGGGGGGGGGGGGGGGGGGGGGGGGGGGGGAFGGGGGGGGGGGFFFGGGGGCFGGFGGGGGGGGGGGGGGGGGGFGGGGGGGFGDFGDGGGGGFEGGGGGG@FGGGCFGFGGGGGGGGGGGFGFFGGGGCEGGFGGCFGGGGGGGGEA7EE7CCEE@8C9FF7<<<=8CEG5CGF:CEGFGGGGG?=<C@CDEGE=C<
@M03152:184:000000000-AWYW1:1:2106:14053:20616 1:N:0:TCGCCTTAATACCTGT
AAGCTCGTAGTTGAATTTCGGTGGCCCAACGGCGGTCGGCCGCAAGGTCTGTACTGCCGGTTTTCGGACCACCTCTTTCTGGGGGAACGTCGGCCCTTAACTGGGCTCGGCGGCCGAACCAGGACGTTTACTTTGAAAAAATTAGAGTGTTTAAAGCAAGCGTACGCTTGAATACATTAGCATGGAATAATGAAATAGGGCTTCAGTTCTATTTTGTTGGTTTTCAGAATCCGAAGCAATGATTAATAGGGATAGTTGGGTGGAATTCTCGGGTGCCAAGGAACTCCAGTCACTCGCCTTA
+
CCCCCGGGGGGGGGGGGGGGGGGGGGGGGGGGGGGGGGGGGGGGGGGGGGGGGGGDGGGGGGGGGGGGGGGGGGGGGGGGGGGGGGGGGGGGGGGGGGGFEFGGGF8FGGGGGGGDFGGGGGGGGG<@FGGCGGGGGGGDGGCFGGGGGGGGGGGGFFDDGGGDCCDEGGGGGFGGGGGGGGGFGGGGGGGF9CFCEFGGGGGGCFGFFGGGCGG:FGGFGGGGGG7C@FD8?CCEGFG7CCC:D<C79+<*2;+<F+A>ECE5FGGCF+;<**1>EBF=GFGGGGG6+=?+0:7/*:CG+
@M03152:184:000000000-AWYW1:1:2106:12435:20674 1:N:0:TCGCCTTAATACCTGT
AAGCTCGTAGTTGAATTTCGGTTAATAAGGGATTTACAGTCTACTTCTAAAGTATGAACTAAATTCTTTATTTCCTTCCTTTTAGATTTACTCCCTTTATTTTTATATTGGGACCAAAGTAATCTAAATCTTTTACTGTGAAGGAATTAGAGTGTTCAAAGCAGGCGTAACCTAGCCTTTGAATATATTAGCATGGGATAATGAAATAGGACTTAAGTTCTACTTTCGTTGGTTTCTAGAGCTTAAGTAATGATTAATAGGGATAGTTGGGTGGATTTCTCGGGTGCCAAGGAACTCCAGT
+
CCCCCGGGGGGGGGGGGGGGGGGGGGGGGGGGGGGGAEGGGGGGGGGGGDGGGGGEFGGGGGGGGGGGGGGGGGGGGGGGGGGGGGGGGGGGGGGGGGGGGGGGFGGGGGGGGGDGF8FGGGGGGGCFGGGGGGFFFGGGFAF8F8EFF=<AFGFGCFGGGGGFDECFGGGFGF?EGFFGEGFGGGGGGEEE9EFGG8<FFGGGGFECFDFGFFGFCFB,@=@DFFGDDDGECFGGFC7C6DFCBA7E7CF7DCAA3B=F?88@E,@F7,13:7@;CA+5=555FCC?=?:*4523+077<
@M03152:184:000000000-AWYW1:1:2106:21498:20698 1:N:0:TCGCCTTAATACCTGT
AAGCTCGTAGTTGAATTTCGGGGTCAGTAGGTCGGTCGTGCCAACGGTATGACCTGGTCTCACTGATTCCTCCCTCTTGTAGAACCGTGATGCCATTAACTTGGTGTTGCGGGGAAACAGGACTGTTACTTTGAAAAAATTAGAGTGTTTAAAGCAGGCTAACGCTTGAATACATTAGCATGGAATAATGAAATAGGACGTCGATCTTATTTTGTTGGTTTCTAGGGTTGACGTAATGATTAATAGGGATAGTTGGGTGGAATTCTCGGGTGCCAAGGAACTCCAGTCACTCGCCTTAATT
+
CCCCCGGGGGGGGGGGGGGGGGGGGGGGGGGGGGGGGGGGGGGGGGGGGGGG9FFFFGGGGGGGGGGGGGGGGGGGGGGGGGGGGGGGGGGGGGGGGFGGGGGGGGGGGGGGGGGGGGGGGGGFGGGGGGGGGGGFGGGGGGGGGGGGGGGGGGGGGGGGGGGGGGGGFGGGGGGGGGGGGGGGGGGGGFGGGGGGCCGDFGGGGGGGGGGGGFGGC>EFG9EGC9CGGCCFGGGGFFGGGGGG7CFFA=AGEGFF=G5C>EGGFF<53CFGCFGFC37FGGGFFGG6?=FG=CDCE+*++
@M03152:184:000000000-AWYW1:1:2106:10052:20900 1:N:0:TCGCCTTAATACCTGT
AAGCTCGTAGTTGAATTTCGGGATCAATACGTCGGTCGTGCCTCGGTACGTACTAACGTCATTGATTTCTCCCTTCTGACGAGCCGTGATGTCATTAGTTTGGTGTTACGGGGAGTCAGGACTGTTACTTTGAAAAAATTAGAGTGTTTAAAGCAGGCAATCGCTCGAATACATTAGCATGGAATAATGAAATAGGACGTTCGAACCTATTTTGTTGGTTTCTAGGATCGACGTAATTATTAATATGGATAGTTGGGTGGAATTTTCGGGTGCCATGGAACTCCAGTCACTCGCCTAAATT
+
CCCCCGGGGFGGGGGFFFADG>FEGCGFGG@GGGGGGGG7FFEFGGGGGDGFGGGGGDGCEGGGFGGFGCFGGGGGGEEC7CC@BCFFGGGGGGGGGGGAFGGGGEFCFECEGDFGGFGG8FF8FFDGFCGGGGGG@FGCGC<FGGDGGGCFF9FB7:<FFFF7>BB+DEEGGFF;FF;,,:>9FCCF9DGACB,@97:>7BCCCD:BFGGGB;=CFGGGGGC?9,BE+=*=58*/*++4A<CE++<CC?;E@7C687:5*<CE+++*15@);0:*37?66+<DD?<@?BGG57<G*7*3+
@M03152:184:000000000-AWYW1:1:2106:13966:20953 1:N:0:TCGCCTTAATACCTGT
AAGCTCGTAGTTGAATTTCGGGACTAACAGGTTGGTCGCGCCTTCGGTGTGTACTGGTCTAGTTGGTTTCTCCCTTCTGAGGAACCGCGATGTCATTAATTTGGTGTCGTGGGAAATCAGGACTGTTACTTTGAAAAAATTAGAGTGTTTAAAGCAAGCGTTAGCTTGAATACATTAGCATGGAATAATGAAATAGGACGTTTGACCCTATTTTGTTGGTTTCTAGGATCGACGTAATGATTAATAGGGATAGTTGGGTGGAATTCTCGGGTGCCAAGGAACTCCAGTCACTCGCCTTAAT
+
CCCCCGGGGGGGGGGGGGGGGGGGGFFGGGGGGGGGGGGGGGGGGGGGGGGGGGGGGGGGG<FGGGGGGGGGGGGGGGGFGGDGGGGGGGGGGGGGGFAGGGGGGGGFGFGGGFGGGGGGGCGGGGGFGGGGFEEFFEFGGFGGGBCGGGGGGGGGD=FEGGCGGGGFGGGGGGGGFCBBFECFGGGGCEFGCFGGGDFEEGGDCGGGGFGGGGCFGDC>FGDF72CCFF>?E88CCCFGGGC7@3+=*2.*5CFGG5B8*=<<?:CGDF=>:C5:CF3C7*<*<<<CGFC7CFG7>CFF<
@M03152:184:000000000-AWYW1:1:2106:6535:20971 1:N:0:TCGCCTTAATACCTGT
AAGCTCGTAGTTGAATTTCGGGGTCAGTAGGTCGGTCGTGCCACCGGTACGTACTGGCTTCACTGATTCCTCCCTCTTGCAGAACCGTGATGCCATTAGTTTGGTGTTGCGGGGAAACAGGACTGTTACTTTGAAAAAATTAGAGTGTTTAAAGCAGGCTAACGCTTGAATACATTAGCATGGAATAATGAAATAGGACGTTGATCTTATTTTGTTGGTTTCTAGGATTGACGTAATGATTAATAGGGATAGTTGGGTGGAATTCTCGGGTGCCAAGGAACTCCAGTCACTCGCCTTACTC
+
CCCCCGGCEFGGGGGGGGGGGGGGGGGGGGGGGGGGGGGGGGGGGGGGEGGGGGGGFGGGGFFFGGGGGGGGGGGGGGGGGGGGGGGGGGGGGGFGGEG<FDGGGGGGGGGGGGGGGGGGGGGGGGGFGGFGG9<FGGGGGGGGGGGGGGFGACFGFGEFGGGGGGDGDFGGGGGGGGGFGGGGGGGGGGG9FFGGCGGDFCF:;;FFFGGGGFEGGGGGGGGCCFGGGBEFCECC5EFCFGGG7E66CF;6FGGG5CEE@ECFEFGEG*2)29*6*)0::EFGFFG99=CGGGG=EC*<+
@M03152:184:000000000-AWYW1:1:2106:13773:20994 1:N:0:TCGCCTTAATACCTGT
AAGCTCGTAGTTGAATTTCGGGATCAGTATGTTGGTCGTGCTTCGGTACGTACTGTCATTACTGGTTTCTCCCTTCTGAAGAACCTTGATGTCATTAATTTGGTGTCTTGGGGAATCAGGACTGTTACTTTGAAAAAATTAGAGTGTTTAAAGCAGGCATACGCTTGAATACATTAGCATGGAATAATGAAATAGGACGTTTGTTTCTATTTTGTTGGTTTCTAGGATCGACGTCATGATTTATAGGGATAGTTGGGTGGAATTCTCGGGTGCCAAGGAACTCCAGTCACTCGCCTTAAGC
+
CCCCCGGDGGGGGGFGGGGGGGGGFGGGGGGFFFGGGGGGGGGGGDGFGGGGGGGGFACGGDFGCFGGGGGFFGDCFCFEGEFGGGGGGGFFGGGGCFEGGGEFGFF<FGGFDBFGG9EGCGGFGGGGGGGFGCEFGCFFGGGGGCEGECF<FGFFDFFGGGGGEEGGFGFGFEDFFFGGGGGGFGGGG9E=@DCCFG:>@FE,@DCCEFFGC,3FC8EFFEF;,@6,,@*:8E*:;C,::,24:E?6,8),>9,::EG@F9CC+:2*27E)*;;*:)82AC=76@C9+*30*79E50*0+
@M03152:184:000000000-AWYW1:1:2106:15772:21199 1:N:0:TCGCCTTAATACCTGT
AAGCTCGTAGTTGAATTTCGGGCCTGGCTGGGCGGTCTGCCTAACGGTATGTACTGTCTGGCTGGGTCTTACTTCTTGGTGAGCCGGCATGCTCTTCACTGGGTGTGTCGGGGAACCAGGACTTTTACCTTGAGAAAATTAGAGTGTTCAAAGCAGGCTTATGCCCGAATACATTAGCATAGAATAATAAAATAGGACGTGCGGTTCTATTTTGTTGGTTTCTAGAGTCGCCGTAATGATTAATAGGGATAGTTGGTTGGAATTCTCGGGTGCCAAGGAACTCAAGTCACTCGCCTTAATT
+
CCCCCGGGGGGGGGGGGGGGGGGGGGGGGGGGGGGGGGGGGGGGGGGGGGGGFGGGGGGGFGGGGGGGGGGGGGGGGGGGGGGGGGGGGGGGGGGGGGGGGGGGGGEGFGGGGGGGGFGGGGGGGGGGGGGGGGGGGGGGGGGGGGGGGGGGGGGGGGGGGGGGGGGDGGGGGDGGGGGGGGGGFDGGGGDFFCD6FCF1>@=FEEEGFGGGGFGGG>ECFEGCCEFFCGGGGGECF79CGFGFFEF6*7569EEG=*:800@60A9*7CCD5FFC5>>FFCC*+<<<FFC+8/)=C+:?+
@M03152:184:000000000-AWYW1:1:2106:22423:21259 1:N:0:TCGCCTTAATACCTGT
AAGCTCGTAGTTGAATTTCGAGATCAGTACGCTGGTCGTGCCTTCGGTATGCCCTGGTGTCACTGGTTTCTCCCTTCTGAAGAACCGTCATGTCATTAAGTTGGTGTGGCGGGGAATCAGGACTGTTACTTTGAAAAAATTAGAGTGTTTAAAGCAGGCTCGCGCTTGAATACATTAGCATGGAATAATGAAATAGGACGTTTGACCCTATTTTGTTGGTTTCTAGGATCGACGTAATGATTAATAGAGATAGTTGGGTGGAATTCTCGGGTGCCAAGGAACTCCAGTCGCTCGCCTTAAT
+
CCCCCGGGGGGGGGGGGGGGGGGGGGGGGGGGGGGGGGGGGGGGGGGGGGGG9FGGGGGGGGGGGGGGGGGGGGGGGGGGGGGGGGGGGGGGGGGGGCGGGGGGGGGDGGGGGGEGGGFGGCFGCEGEGGGGGFGGGDEGGGDAFFGFGFGGGGGGF7FFGGGGGEGFGGGGG<FGGGGFGGFGGGGGGFEF;;CG?:3<FGGGFFGGFFGGGDFCCFFECC+;99CCFE>8CEEFGC9CCFGCFC7+<<97CFGG6CC>5;F7C+:C55558*9*77)2:CDFGG60+0:**97/:560+
@M03152:184:000000000-AWYW1:1:2106:7003:21261 1:N:0:TCGCCTTAATACCTGT
AAGCTCGTAGTTGAATTTCGGCGTGCGCCTCGGGCTTGGTCGGCCGTCAAGGTCTGTACCGTCCGGGTCACGCCCCACTGTAGGATACTCACCGCTGTCCTTAACTGGGTGGCGGTCAAAGGGGGTTTCGTGCATGGGGGGCAACTTCTGTGCATAATCTCTGGGGTTCCTACTCTTTTACTTTGAGCAAATTAGAGTGTTCAAAGCAGGCAATCGAGCCTTTGAATACTTCAGCATGGGATAATGGAACAGGACTGGTGTCCTGATTTCGTTGGTTTCTAGGATATCAGTAATGATTAAT
+
CCCCCGGGGFFGGGGGGGGGGGGGGGGGGGGDGGGGGGGGGGGGGGGGGGGGGGGGGGGGGGGGGGGG=EFGGGGDEGGGGEGFCGGGGGFGGGGGGGGGFGFGGGGGGGGEGGGGGCGGGGGGGGGDGGDGGFFFGFGCE>EFGGGGGGGGGFGFFGGGCGGGGGGEFGFGG6CG9CFGGGGGGDFGGGGFGGDFGCFGG9CF?9FGGFEGGGGGGGGGGGGGGFGGGGGGGGGCFGGF*<E9DCFGGFFG5;EFFE?FFGFGC<C9CFGGGGG*CFFGCGC47<+<<*<9<FC?FGFC9
@M03152:184:000000000-AWYW1:1:2106:14291:21272 1:N:0:TCGCCTTAATACCTGT
AAGCTCGTAGTTGAATTTCGGACCTGGCTGGGTGGTCTTGGCTCACGTCAAGCACTGCCTCTGGTCGGGTCTTTCCTTCTGGGGAACCTGCGTGCTATTAACTTAGTGCGCAGGGGATCCAGGACTTTTACTTTGAAAAAATTAGAGTGTTTAAAGCAGGCTTTCGCTTGAATACATTAGCATGGAATAATAGAATAGGACTTTGGTTCTATTTTGTTGGTTTCTAGGACCGAAGTAATGATTAATAGGGATAGTTGGGTGGAATTCTCGGGTGCCAAGGAACTCCAGTCACTCGCCTTAT
+
BCCCCEGGGFEFGFGGGGGEFEFGGGGGGGGGGGGGGGGGGGFGGCEFFFGGFEDFGGGGFGGGGGGGGGGGGGGFGGGGGGGGGDGGGGGGGGGGGGFGGGGGGGEFFB@CGGGCCGGFGGG7BFFFG9?FGDGEGGGF7>AC@DFDGGGGAFFGFGGEEFGGBCGDFEG@F=F=@FFFFGGGGGGBDGFG9ECC;:CFE@EAGGGGGGCCCFG@:DFFEF@;C;BF8>F5C8>8++=791<43>4<7F5**>@;7=*=***2+<+02*;3;7<7<:>C:C64:82+<9799:9C5*99+
@M03152:184:000000000-AWYW1:1:2106:7387:21337 1:N:0:TCGCCTTAATACCTGT
AAGCTCGTAGTTGAATTTCGGGATCAATACGTCGGTCGTGCCTCGGTACGTACTAACGTCATTGATTTCTCCCTTCTGACGAGCCGTGATGTCATTAATTTGGTGTTACGGGAAGTCAGGACTGTTACTTTGAAAAAATTAGAGTGTTTAAAGCAGGCAATCGCTCGAATACATTAGCATGGAATAATGAAATAGGACGTTCGGACCTATTTTGTTGGTTTCTAGGATCGACGTAATGATTAATAGGGATAGTTGGGTGGAATTCTCGGGTGCCAAGGAACTCCCGTAACTCGCCTTAAGC
+
CCCCCGGGCEGGEFGGGGGGGGGGGGGGGGGGGGGGGGGGGGGGGGGGGGGGGGGGGGGGGGGGGGGGGGGGGGGGGGGGGGGGGGGGGGGGGGGGGFGGGGGGGGGGGGGGGGGGGGFGGGGGGGGGGGGFGGGGGGGGGGGGGGGGFGGGGGGGGEGGGCFFFGDEFGGGGFGGGGGGG7CEFGGGGGGGGGFGGDCFFFF7:FEGGFGFGGGGGFGGF;B,>CFFE5EGGEG=*:C?9@CFDG66FF5E?FGF5CECC?FF+A:75>/);****55E=FG***/2:3CF5<CECC*++
@M03152:184:000000000-AWYW1:1:2106:16115:21372 1:N:0:TCGCCTTAATACCTGT
AAGCTCGTAGTTGAATTTCGGGTGCCAAGGAACTCATGATTAATAGGGATAGTTGGGTGGAATTCTCGGGTGCCAAGGAACTCCAGTCACTCGCCTTAATCTCGTATGCCGTCTTCTGCTTGAAAAAAAAAAATAATACTACAAGGCATCAACGCCACCGTCAATCCCAATACTATCGTTTCATTACACAGATCATCGCATTAACACCCATAGTCACCACACACATTCCACCTTTAACTTACTCTAGTCCATTACACTCTATGCGCACCACACGCTAAACTTCATCATCAACGTCACTACA
+
CCCCCGGGGEFGGGGGGGGGGGGGGGGGGGGFGGGGGFGGGGGGGGGGFGGGGGGGGGGGGGFGGGGFGDEFDGGGGGGGGGGGDEGFGGGGGGGEGGGE<FGGGGGGEFGGGG@EFFGG<EGGDGGGGGGG4,,,,,C,,,,5,,:,,,,,,+8+++5+:8C:E,D3,3,,3;3,,*75:,@,33,,,6,2,6,6,,*6**,3,,,6=*,,2,,@,2,6**1**3++++500+55<++++024:++1+++4++2>++*2+++2/*::1:85*)1**)*3+++*++++3*+***/*1+*++
@M03152:184:000000000-AWYW1:1:2106:12313:21374 1:N:0:TCGCCTTAATACCTGT
AAGCTCGTAGTTGAATTTCGGGGTTAGTAGATTGGTCGTGCCTCCGGTATGCACTGGTCTTACTGATTCCTCCTTCCTGATGAACCGTAATGCCATTAATTTGGTGTTGCGGGGAAACTGGACTGTTACTTTGAAAAAATTAGAGTGTTTAAAGCAGGCTAACGCTTGAATACATTAGCATGGAATAATGAAATAGGACGTTCGATCCTATTTTGTTGGTTTCTAGGATTGATGTAATGATTAATAGGGATAGTTGGGTGGAATTCTCGGGTGCCAAGGAACTCCAGTCACTCGCCTTAAT
+
CCCCCGE@F@FFDFGFGGGFDFD@C8EFFGGGCFFGGGGEFCAFGGGGCFFGDGGGGGGGGGGFG@FEA,CAFFGGGGE9EFGGECFGGCEFFFGGF<EFEGCFGEGGFGDCGGDGGFD<F=E,AEGGGG,EFA9?FFCFGFFF<?BFDFGGGGGFF7BFE?@FCFEB7FA@==@CFFCCFGFG9F9FEABF;E33,@BFF7FECCFGFFGGG9DFFGGCFGGG;FC?2;BF,2?FF7AC?9C9:>:<ECF69+=CEC8*1=BC?C?EDC*1C<C765@C:;EGGGGG6799:<D*:**:0
@M03152:184:000000000-AWYW1:1:2106:11417:21586 1:N:0:TCGCCTTAATACCTGT
AAGCTCGTAGTTGAATTTCGGGGTCAGTAGGTCGGTCGTGCCAACGGTATGAACTGGTCTCACTGATTCCTCCCTCTTGTAGAACCGTGATGCCATTAACTTGGTGTTTCGGGGAAACAGGACTGTTACTTTGAAAAAAGTAGAGTGTTTAAAGCAGGCTAACGCTTGAATACATTAGCATGGAATAATGAAATAGGACGTCGATCTTATTTTGTTGGTTTCTAGGGTTGACGTAATGATTAATAGGGATAGTTGGGTGGAATTGTTGGGTGCCAAGTAACTCAAGTCACTCGCCTTAATC
+
@-@@CFEECC@;C9,CFEFG7B:FFCGGGGGG<FGFEGCG@CFG@@F@DFFCGGGFFGGGAFADFFAF<FFGDFGGCC,CC@C<EEGEECFCGFCFEGG?C<EFFFEC,CBFFF+B8EF===+BEFF<B<@?<9<,CF:+:87CFEFFF?DGFDADF@+F55,>@=@DD8=FF9DFFAFFGGEGGA,;,C;FFCFEA3,@@F7*6<DFB,,@DCEFF,64CE@,,4,<C*<:EC*=2<EGC?C7+5+*2=40>E?6**44199<+<+:C58C8***:/*2+3<*0+32A*23*/)/*20+3
@M03152:184:000000000-AWYW1:1:2106:24910:21588 1:N:0:TCGCCTTAATACCTGT
AAGCTCGTAGTTGAATTTCGGGGTCAGTAGGTCGGTCGTGCCAACGGTATGAACTGGTCTCACTGATTCCTCCCTCTAGTAGAACCGTGATGCCATTAACTTGGTGTTGCGGGGAAACAGGACTGTTACTTTGAAAAAATTAGAGTGTTTAAAGCAGGCTAACGCTTGAATACATTAGCATGGAATAATGAAATAGGACGTCGATCTTATTTTGTTGGTTTCTGGGGTTGACGTAATGATTAATAGGGATAGTTGGGTGGAATTCTCGGGTGCAAAGGAACTCCAGTCACTCGCCTTAATT
+
CCCCCGGEGGGFGGGGGGGGGGGGGGGGGFGFCGGGGGGGGG9AFGGGGG8FGFGGGGFF,FFGGGGGGGGGGGGGGDDAFFGGGGGGGGGGGFFGE,C,,CFGGGGGGGCCFGDGG@F8FGG8EFFGGGGGGGGGG?F8DFGCGDEFGGDFGBFFGGGGGGFGGGG7AFCF9E<F<FFB,7,@FDGGGGGGG,E?,@?<*FE@:ACGFC@FGGCCCFEFGGGFGFG5**+5A888*1=C99FCD+77CFF?:CF?C58CG678CG7*7EED?*:7?47ACE9CEFG+:9C+CD1:EF>F+
@M03152:184:000000000-AWYW1:1:2106:15518:21645 1:N:0:TCGCCTTAATACCTGT
AAGCTCGTAGTTGAATTTCGGTGGCCCAACGGCGGTCGGCCGCAAGGTCTGTACTGCCGGTTTTCGGACCACCTCTTTCTGGGGGAACGTCGGCCCTTAACTGGGCTCGGCGGCCGAACCAGGACGTTTACTTTGAAAAAATTAGAGTGTTTAAAGCAAGCGTACGCTTGAATACATTAGCATGGAATAATGAAATAGGGCTTCAGTTCTATTTTGTTGGTTTTCAGAATCCGAAGCAATGATTAATAGGGATAGTTGGGTGGAATTCTCGGGTGCCAAGGAACTCCATTCACTCGCCTTA
+
CCCCCGGGGGGGGGGGGGGGGGGGGGGGGGGGGGGGGGGGGGGGGGGGGGGGGGGGGGGGGGGGGGGGGGGGGGGGGGGGGGGGGGGGGGGGGGGGGGGGGGGGGGGGGGGGGGGGGGGGFGGGGGGGGGGGGGFFFGGGGFGGFFGGGEGGGFFGFGGFCGGGGGGGDEGC?+AFFFGGGGG78AFGGGF<CFCEGFGFFGF8:?FFFGGGGFGGGGFGGGGGGFG9EGCFEEEE5+<+<9?+:<3:9?70:C69CFG5?E8@CEGFG+;CCDGD6@:E=;CC6<0A+/+<+2*/5/1*+
@M03152:184:000000000-AWYW1:1:2106:17233:21688 1:N:0:TCGCCTTAATACCTGT
AAGCTCGTAGTTGAATTTCGGGACCATCATGTCGGTCGTGCCTCGGTACGTACTGGCATTGTTGGTTTCTCCCTTCTGACGAACCATGATGTCATTTATTTGGTGTTGTGGGGAATCAGGACTGTTACTTTGAAAAAATTAGAGTGTTTAAAGCAGGCTCACGCTTGAATACATTAGCATGGAATAATGAAATAGGACGTTTGATTCTATTTTGTTGGTTTCTAGGATCGACGTAATGATTAATAGGGATAGTTGGGTGGAATTCTCGGGTGCCAAGGAACTCCAGTCATTCGCCTTAATT
+
CCCCCGGGGGGGGGGGGGGGGGGGGGGGGGGGGGGFGGGGGGGGGGGGGGGGGGGGGGGGGGGGGGGGGGGGGGGFGGGGGDEGGCGGGGGGGFGGGGGGGGGFGGGGG>FGGGGGGFFEFGGGGGGGGGGGGFGGGGGGGGGGGGGGGGEGGGGGGDFGGGGGGGGGGGGGGGGDDDGGGGGGGGGGGGFGGGG?BFFGGGGGGFFGGEGGGGGGGGGGGGFFC9CFFGEGDGGF?7,,=CFC7E6;*7)+5>C6*AE7BCFG9C;CFGG5EFCCF:>CCE?FF@F6?*2++195:C::+
@M03152:184:000000000-AWYW1:1:2106:21156:21704 1:N:0:TCGCCTTAATACCTGT
AAGCTCGTAGTTGAATTTCGGGGTCAGTAGGTCGGTCGTGCCAACGGTATGAACTGGTCTCACTGATTCCTCCCTCTTGTAGAACCGTGATGCCATTAACTTGGTGTTGCGGGGAAACAGGACTGTTACTTTGAAAAAATTAGAGTGTTCAAAGCAGGCTAACGCTTGAATACATTAGCATGGAATAATGAAATAGGACGTCGATCTTATTTTGTTGGTTTCTAGGGTTGACGTAATGATTACTAGGGATAGTTGGTTGGAATTCTCGGGGGCCAAGGAACTCCAGTCACTCGCCTTAATC
+
A8BC-CFCFGFFGD<EFGFC:FGGCDGGGGFGDG>FFEBCFGGC@CCGGGFAFGGF8FFFFGGGGGGGC9CFGEGGGGFFGA9FGFGEGFGGF@F9FFFF,FFGGGECFGGCFGGGDDGBE<FF@BDFGGGCFGGGGFGG,C<D<FGGGGFEFFGGF?:<FFD7FGGFC79F<CCFF9FFDF,><FCE9;F9=CC>FGGD7:7B7AFCFGFGC9,:BFE>FGGGFBEGF>F+=C8@C7CF7>+4CC6**;)+3+<?*28?E?96:CC*57*)*195*<:CCE+9@F73<7<9FDDCECF+2
@M03152:184:000000000-AWYW1:1:2106:15588:21739 1:N:0:TCGCCTTAATACCTGT
AAGCTCGTAGTTGAATTTCGGGGTCAGCAGGTTGGTCGTGCCAATGGTATGAACTGGCCTTGCTGATTCCTCCCTCTTGATGAGCCGTAATGTCATTAATTTGGTGTTGCGGGGAATCAGGACTGTTACTTTGAAAAAATTAGAGTGTTTAAAGCAGGCAAGCGCTTGAATACATTAGCATGGAATAATGAAATAGGACGTTTGATCCTATTTTGTTGGTTTCTAGGATTGACGTAATGATTAATAGGGATAGTTGGGTGGAATTCTCGGGTGCCAAGGAACTCCAGTCACTCGCCTTAAT
+
CCCCCGGGGGGGGGGGGGGGGGGGGGGGGGGGGGGGGGGGGGGGGGGGGGGGGGGGGGGGGGGGGGGGGGGGGGGGGGGGGGGGGGGGGGGGGGGGGGGGGGGGGGGGFGGGGGGGGGGGGGGGGGGGGGGGGGGGGGGGGGGFGGGGGGGGGGFGGDGGGGCEDGGGGGCFGGGGGGGGGGFG@AFFECFGGGGG7CFFEFFGGFGGDFEGGGGGGFF>@6CGG;CFFC:?9C>=:>ECFCFGFFFFF?AC?;?<8CECCFCG69CCDC8C5DDCF@FEC>FFF62<6=7CC3C*1CF:0
@M03152:184:000000000-AWYW1:1:2106:9943:21746 1:N:0:TCGCCTTAATACCTGT
AAGCTCGTAGTTGAATTTCGAGATCAGTACGCTGGTCGTGCCTTTGGTATGCACTGGTGTCACTGGTTTCTCCCTTCTGAAGAACTGTCATGCCATTCAGTTGGTGTGGCGGGGAATCAGGACTGTTACTTTGAAAAAATTAGAGTGTTTAAAGCAGGCTCGCGCTTGAATACATTAGCATGGAATAATGAAATAGGACGTTTGACCCTATTTTGTTGGTTTCTAGGGTCGACGTAAGGATTAATCGGGATAGTTGGGTGGAATTCTCGGGTGCCAAGGAACTCCAGTCACTTGCCTTAAT
+
CCCCCGGGGGGGFGGGGGGGGGFGGGGGGGFGGGGGGGGGGGGGGGGGGGGGFGGGGGGGGGGGGGGGGGGGGFGGGGGGGDGGGGGGGGGGGCFGGGGGGGGGFGCE7FEGEGDE<F?<FEGGGGGGGDGG9CEGCBFGFE,5?FFGGGGGDCFGGC7FFFGFGGG7,<EFGFFGACFGF97DDFGGGG@GGFFG:,,=FFG7<>AEG7<FFF,48**3AFCC+++*?*8?8:**/*++23<<C+:55*.*2A:??5?5**39E793/>C4/95>?>>FF66*<8+<+0<<+27CG7*+0
@M03152:184:000000000-AWYW1:1:2106:26253:21756 1:N:0:TCGCCTTAATACCTGT
AAGCTCGTAGTTGAATTTCGGGATCAATACGTCGGTCGTGCCTCGGTACGTACTAACGTCATTGATTTCTCCCTTCTGACGAGCCGTGATGTCATTAATTTGGTGTTACGGGAAGTCAGGACTGTTACTTTGAAAAAATTAGAGTGTTTAAAGCAGGCAATCTCTCGAATACACTAGCATGGAATAATGAAATAGGACGTTCGGACCTATTTTGTTGGTTTCTAGGATCGAGCTTATGATTAATAGGGTTAGTTGTGTGGAATATTAGGGTGCCAAGGAACTCCAGTCACTCGCATTAATA
+
CC9<CFFG;FFGGFGGGGGF7FC7FFFGFGFGF7FFG7@CF8EFGGGGFFGGFGDFGCGGGGDF,,CF,C<<FFGGGG9FG,>:F:FGGG,9?5CFFFFEFEGFFFFC?F7=FFFFE9?FF@FGGFAAFGGGG<FEBF8FGFG9C<AAD9,?59FFD+=FDA,,,:+,:==,CD,:C3E;,@>;F<=@>>9=,@,:9D@B7:FFG7<89,;@D2>C7,:1,?CB,,<?8BE**3+5<79++5A711+2**.*+1++32+*?+++2++++******9*)8:6<77++:0A49+2))2*+030
@M03152:184:000000000-AWYW1:1:2106:8675:21770 1:N:0:TCGCCTTAATACCTGT
AAGCTCGTAGTTGAATTTCGGCCTTTGCCGCCCGGTCCGCCTATTTGGGTGTGTACTGGAGCGGTGGAGGCTTACCTCGTGGTGAGCTGTTATGCCCTTTATTGGGTGTGGCAGGGAACCATGATTTTTACTTTGAAAAAATTAGAGTGTTCAAAGCAGGCTTACGCCCGAATACATTAGCCTGGAATAATAAAATAGGACTTTGGTTCTATTTCGTTGGTTTCTAGGACCGAAGTAAGGATTAATAGGGATAGTTGGTTGGAATTCTCGGGTGCCAAGGAACTCAATCCACTCGCCTTAC
+
B@6CCEEGCGGGFGFGGGG<@FGGGGGGGEGGGGDGGGFGGG7FGGGG7FGE7FFFGCC<FG7CFG@FG@FGGGGGGGGFGCFCFAFGGGGGFGG,CFFFFGGGGGGEGEFGFGDGCGG+=EFFGGGFCE<9BFGCFG?<+3FCFFFGGDFBDFG@8FFGGGGGCDGGG+:FF:AFFFG;<,3DFA7B,DCCFCF;D:7DFCE>A7FFGFCECFG,2?F5E*:,>C,9+>**?C8@C<++9CCCFD9976)0*+3<+</;CC+++30A7>*)2>75:?F**867C++++.2<EFGEECCC+
@M03152:184:000000000-AWYW1:1:2106:24805:21802 1:N:0:TCGCCTTAATACCTGT
AAGCTCGTAGTTGAATTTCGGGATCAATACGTCGGTCGTGCCTCGGTACGTACTAACGTCATTGATTTCTCCCTTCTGACGAGCCGTGATGTCATTAGTTTGGTGTTACGGGGAGTCAGGACTGTTACTTTGAAAAAATTAGAGTGTTTAAAGCAGGCAATCGCTCGAATAAATTAGCATCGAATAATGAAATAGGACGTTCGAACCTATTTTGTTGGTTTCTAGGATCGACGTAATGATTAATAGGGATAGTTGGGTGGAATTTCCGGGTGCAAAGGAACTGCAGTCACTCGACTTAATC
+
CC@9C@BFGGGGGGGGGFFGGGCGGGDFGGGGGGGEECFGEGFGGGGGFEEGGG9E8:F@FFFFGFFGFF9C<FAFGGAFDE7CED:CFGDFCFGGFFG<DFGGEGGDEF@EE:FGFFGG@<<BFFEGDDEGC9EEFDG,EFFGEEF<8CCFFFGGGGFG=BFECDDCFCEF9=DEFD9,,*63@*@E,3;@@>>6,@B1DFG@D@@<8:;;B924,;8:6,,,5,<C+3**38;@C+99<?CC++A6**)<@<@E*:EG5<+<++32/:C3*02:<).2*C+9@FCCE6C+/*)/22C++
@M03152:184:000000000-AWYW1:1:2106:9176:21883 1:N:0:TCGCCTTAATACCTGT
AAGCTCGTAGTTGAATTTCGAGATCAGTACGCTGGTCGTGCCTTCGGTATGCACTGGTGTCACTGGTTTCTCCCTTCTGAAGAACCGTCATGTCATTAAGTTGGTGTGGCGGGGAATCAGCACTGTTCCTTTGAAAAAATTAGAGTGTTTAAAGCAGGCTCGCGCTTGAATACATTAGAATGGAATAATGAAATAGGACGTTTGACCCTATTTTGTTGGTTTCTAGGATCGGCGTAAAGGTTAATAGGGGTAGTTGGGTGTAATTCACGGGTGCCAATGAACTGCAGTCACTCGCCTTAAT
+
@ACC@DFFGGGGGGEFGFFFGGFGGCFGFCF7BFEFGEFFGGGCECCFFFGEFGFGCGGGFFGGC,CFGCFGGGGGFF<9CCFGEE@FFFF9FG9AF9,C6<FFG?E:@DEDEEGE<=<E,CB,,<?,<EDF,,5,8B73,3FFF3BC@DAFG3=AFFGGFEGEE7*@B7FE,,,@>B,@;F7DFFD,;>D2,;623,3*FCC7;;<C8<CFE<F:CCDEFF9CCBFGCCEE=EG***++333+;9+76*)/*+<++:2C/<<CC<+<1585*19*3)99+<<*<++27?CF@FGGEGG73
@M03152:184:000000000-AWYW1:1:2106:11592:21990 1:N:0:TCGCCTTAATACCTGT
AAGCTCGTAGTTGAATTTCGGCGTGCGCTCAGGCTGGTCGGCCGTCATGGTCTGTACCGTTTGGGTCACGCCCCACTGTAGGATACTCACCGCTGTCCTTAACTGGGTGGCGGTCAAAGGTTGTAGTACTTTCTGGGGGCAACTCTGGATATTATGACTGGGGTTCCTACTCTTTTACTTTGAGCAAATTAGAGTGTTCAAAGCAGGCAATCGAGCCTTGAATACTTCAGCATGGGATAATGGAACAGGACTGGGATCCTGATTTCGTTGGTTTCTAGGGGCTTAGTATGGATTAATGGGG
+
CCCCCGGGGGGGGGGGGGGGGGGGCGGGGGGGGGGGGGGGGGGGGGGGGGGGGGGGGGGGGGGGGGGGGGGGGGGGGGGGGGFGGGGGGGGGGGGGGGGGGGGGGGGGGGGGGGGGGGGGGGGGFGGGGGGGGGGGFGG7CCCFGGFFGGGGGFFGGFAFGGGGGGFFGFCGGGGGGGGGGGGGGGGGF;9>CE@BFFGGGD9,CFFDGCCE7CEG7B;?G?FGGGGDCGCCFFGGFC:<+<<FCGEFGG3+2@=*0:29@FG7CFCA<CC*A<?DC*9**/:>+90A+*2+<7=+++26=
@M03152:184:000000000-AWYW1:1:2106:9137:22004 1:N:0:TCGCCTTAATACCTGT
AAGCTCGTAGTTGAATTTCGGGATCAGTATGTTGGTCGTGCTTCGGTACGTACTGTCATTACTGGTTTCTCCCTTCTGAAGAACCTTGATGTCATTAATTTGGTGTCTTGGGGAATCAGGACTGTTACTTTGAAAAAATTAGAGTGTTTAAAGCAGGCATACGCTTGAATACATTAGCATGGAATAATGAAATAGGACGTTTGATTCTATTTTGTTGGTTTCTAGGATCGACGTAATGATTAATAGGGATAGTTGGGTGGAATTCTCGGGTGCCAAGGAACTCCAGTCACTCGCCTTAATT
+
CCCCCGGGGGGGGGGGGGFGGGEGFGGGGGGGGGFGGGGGGGGGGGGGGGFFGGFGGFGGGGGGGGGGGFGFDFGGGAEEEFFG@DEGGGDGDFFEE,,CF9AFGGCGGGGG@:FCFFFGFFGGFGFGGF9?FEE,EGCECGFGGGGGGGGGGGGGGCFFFFGGGGGFGGGDFGGGDFBFGGGGGG9;EFAFFGGGGFDEFGGF@FCFBFGFGGGGGGGFCFEG7D8E,B>EGGGFCGF7@ECF+,0,:E6?GF?CGGGG*:C8CFCCFGG):*;*:35**?<0CCEE?F?+;)9=E<7<+
@M03152:184:000000000-AWYW1:1:2106:17709:22053 1:N:0:TCGCCTTAATACCTGT
AAGCTCGTAGTTGAATTTCGGGATTGACACATCGGTCGTGCCTTAAGGGGTATGAACTGGTGTAGTCAATTTCTCACCTTCTGGAGAACTACGATGCCCTTAATTGGGTGTCGCGGGGAACCAGGACCTTTACTTTGAAAAAATTAGAGTGTTTAAAGCAGGCATTTTGCTTGAATACATTAGTATGGAATAATAAAATAGGACGGCATGATTCTATTTTGTTGGTTTCTAGGATAACCGTAACGCTTAATAGGAATAGTTGGGTGGAATTATGAGTTGCCAAGGAACTCAAGTAACCCGC
+
CCC@CF@CEGGFFGFGFFCEEECFFGGGEFFDG,8CFFGCFGF<C@FC?:F@FFCACFD8EEF<CF9FAFDGGEFAFGCFCFEFFGDG@CFFEDFDC,F,CDCEA9F84,8F:7:F@FG@DGGF@@D78?DEFGFG?FCA?,@8FEGGF9B,8>@FG99CGFCFFGFAC<CFF7DFFFDFCFA@9BEGGGFDAF;>F;,>F7D@F:E8::,,@FC@;B9;98C6*B8F99C7++3>CG6718*****2*09:CG+<A+3CC7C5*:8CC:<*+***0*0++<C*/0;*<8<+32*3++11*
@M03152:184:000000000-AWYW1:1:2106:15131:22068 1:N:0:TCGCCTTAATACCTGT
AACTCGTAGTTGAATTTCGGTGGCCAACGGCGGTCGGCCGCAAGGTCTGTACTGCCGGTTTTCGGACCACCTCTTTCTGGGGGAACGTCGGCCCTTAACTGGGCTCGGCGGCCGAACCAGGACGTTTACTTTGAAAAAATTAGAGTGTTTAAAGCAAGCGTACGCTTGAATACATTAGCATGGAATAATGAAATAGGGCTTCAGTTCTATTTTGTTGGTTTTCAGAATCCGAAGCAATGATTAATAGGGATAGTTGAGTGGAATTCTCGGGTGCCAAGGAACTCCAGTCACTCGCCTTAAA
+
CCCCCGGDGGGGGGGFGGGGGGGGGGGGGGGGGEGGGGDGGGGGGGGGGGGFGGGGGGGGGGGGGGGGGGGGGGGGCFGDFGGGGFGGGGGDGGGGGGGGGGGFGGDEGECFECFGGGGCGGGGCGGGGGGFGGGGEFFCAFGGGBFGGGCFGFGGGGGEFEEGGCGGCFFGGGGGGGGFCFGGGGGGGFFGFECGCG60*;CC<CCCCGGG??@C8CG*AE@+<9<F?ECECCECF<F7+C7C70<CFC5:C2?F7E<@C960CACF5C=CG*2>F47C7AEGGGGGC?F?F3DCEEG7+
@M03152:184:000000000-AWYW1:1:2106:8162:22100 1:N:0:TCGCCTTAATACCTGT
AAGCTCGTAGTTGAATTTCGGGGTCAGTAGGTCGGTCGTGCCAACGGTATGAACTGGCCTCACTGATTCCTCCCTCTTGTAGAACCGTGATGCCATTAACTTGGTGTTGCGGGGAAACAGGACTGTTACTTTGAAAAAATTAGATTGTTTAAAGCAGGCTAACGCTTGAATACATTAGCATGGAATAATTAAATAGGGCGTCGATCTTATTTTGTTGGTTTCTAGGGTTGACGTAATGATTAATAGGGTTTGTTGGGTGGAATTCTTGGGTTCCAAGGAACTCCAGTCACTCGCCTTTATT
+
CCC@AFF@@F@6@<<FE<CEGGGGECGDFGGFA6FGGGGGEF9EFGCBFFGFDD@<CFGFECEGFGGGGFG9@CG8FGAFFF<CEGGBAFEGFF,EFF<9F95CFGE,45CC>CCEAFF,?AFFGBFF,5,,C,DFAD7<FC<,,3>B<F,@C<<>B@BFDF7<FE<FG@EG,,73,7:,;>,BF>B,3,,@CFCGCFG7**1*=2C,2@FGF,=F@5=8E9F;9C*?*=EF5C***+++1++439+2**)/2C****;*8CFC?F+<*:E*1*0*+7766239++02+/++*)15*+0++
@M03152:184:000000000-AWYW1:1:2106:6373:22310 1:N:0:TCGCCTTAATACCTGT
AAGCTCGTAGTTGAATTTCGGACCTGGCTGGGTGGTCTTGGCTCACGTCAAGCACTGCCTCTGGTCGGGTCTTTCCCTCTGGGGAACCTGCGTGCTATTAACTTAGTGCGTAGGGGATCCAGGACTTTTACTTTGAAAAAATTGGAGTGTCTAAAGCAGGCTTTCGCTTGAATACATTAGCATGGGATAATAGAATAGGACTTTGGTTCTATTTTGTTGGTTTCTAGGACCGAAATAATGATTAATATGGATAGTTGGGTGGAGTTCTCGGGTGCCAAGGAACTCCAGTCACTAGCGTTAA
+
C<CCADFG7FFGFEEFGGGG>CCGFFGF9FFGGF7@FFFDAGGGGGGGGDEFF8FGFGGFGGGF6FG7CD7F@FGFGFFGEEGDEGCCFFGGCC=DEGGDFEFECC<,FFEGDGGCGGG?GFC7D@,CEFFCA9EFGDEDF<F,:CFCEGGFADFC,BFFG>FFCFCFGC>FDFBAFFGGGGFGG+,3DEFGF9EFCGECF<BAFCDCDF,;C9DGG8D58BFGGC9:2,*::>**1?+::CFF1>C+=7@7+>C+1?**:BB*A*+CC7=DF)**095**;:C20<++*+3<2*2*:75*
@M03152:184:000000000-AWYW1:1:2106:24177:22348 1:N:0:TCGCCTTAATACCTGT
AAGCTCGTAGTTGAATTTCGGGATCAATACGTCGGTCGTGCCTCGGTACGTACTAACGTCATTGATTTCTCCCTTCTGACGAGCCGTGATGTCATTAGTTTGGTGTTACGGGGAGTCAGGACTGTTACTTTGAAAAAATTAGAGTGTTTAAAGCAGGCAATCGCTCGAATACATTAGCATGGAATAATGAAATAGGACGTTCGAACCTATTTTGTTGGCTTCTAGGATCGACGTAATGATTAATAGGGTTAGTTGGGTGGAGTTCTCGCGAGCCACGGAACTCCAGTCACTCGCCTTCATC
+
CCCCC@BF;CBEFGGGGGFGFDCEFGGFGFFEFFEGGGGEGGCGGGGGCEFGGFCGFEGCFGCAFCFGGG,CFGFFFGGGGGGGGG=FC,CFFEEAFEFGFGG8=CF9?CCCE@C=AE<F8F@EFGCAA?9AFGEEBFD,<A<FFGFGGGFFFFCGD+@@FDFF88C:FFGDFFGGA@B;FGGGF@DFC,@D9@D,@,1>:BE:FEE8CF9;,;,62=,2=:CG?E?;2:EE5*=;5@7+=@CE7C6=**.*+>9A8ECE**3009@**2*)*1***0;5C+<9<+32<*++8))2*+*++
@M03152:184:000000000-AWYW1:1:2106:11759:22396 1:N:0:TCGCCTTAATACCTGT
AAGCTCGTAGTTGAATTTCGGTTAATAGAGAATTTACGGTCCACTTTTAAAGTGTGAACTAAAATCTTTATTTCCTTCCTTTTAGATATACTCCTCTTTTATTCGTAATTGAGGATTAAAGTTATCTAAATCTTTTACTGTGAAGAAATTAGAGTGTTCAAAGCAGGCGTAACCTAGCCTTTGAATATATTAGCATGGGATAATGAAATAGGACTTAAGTTCTACTTTCGTTGGTTTCTAGAGCTTAAGTAATGATTAATAGGGATAGTTGGGTGGAATTCTCGGGTGCCAAGGAACTCCA
+
CCCCCGGGGGGFGGGGGGGGDGGGGGGGGGGGGGGGGGGGFFGGGFEFGGGGGGGGGGGGGGGGGGGGGGGGGCGGGGGGGGGGGCEEGGGGGGGGGGGGGGGCFGGCFEFFGGGGGFEAFGDEGCFGGFGDGGGGGFFGGGC@EFGCFDGG9EFFGGGFFGDDFEEEGGEGEDE8FG:AFGFDBEFGGGFDF8@D9FGCDFFGGGFGCFCGG:F=FDGCFGCD8DGFEEGFC6@DC,@=A;9,=C=AFB+,,3,:ECFEDCCCF>@FC@CD*@C>F9=E,=@DG5CECF@8:3CF6?++3
@M03152:184:000000000-AWYW1:1:2106:10708:22674 1:N:0:TCGCCTTAATACCTGT
AAGCTCGTAGTTGAATTTCGGGACTAACAGGTTGGTCGCGCCTTCGGTGTGTACTGGTCTAGTTGGTTTCTCCCTTCTGAGGAACCGCGATGTCATTAATTTGGTGTCGTGGGAAATCAGGACTGTTACTTTGAAAAAATTAGAGTGTTTAAAGCAAGCGTTAGCTTGAATACATTAGCATGGAATAATGAAATAGGACGTTTGACCCTATTTTGTAGGTTTCTAGGATCGACGTAAGGATTAATAGGGTAAGTTTGGTGGAATTCTCGGGTGCCAAGGAACTCTAGTTACTCTCCTTCAT
+
CCCCCGGGGGGGGGGGGGGGGGEGGGGGGGGGGGGGGGGGGGGGGGGGGGGGGGGEGGGGGGGGGGGGGGGGGGGGGGGGFFFCGGGGGECGGGFFGGFGGGGGGFFFGGGGBCFGGFGGG<FFGGGGGGFFGGGGGGG8FEEFGFDDFFFGGAFFGCFDGGGGDG9<FFGAC@FFCCFFEFFCFFGGGFGFFFFG7D7*@FEF;FFFE,>FCC;<2;,?;;,?;;CCCCC=CE*/2*0+<;CGF9@+*2)+5>7+5:B*8=:CFFC9>5**190?6)766*<C+3<<+*+30202<+*<+
@M03152:184:000000000-AWYW1:1:2106:25084:22714 1:N:0:TCGCCTTAATACCTGT
AAGCTCGTAGTTGAATTTCGGGGTCAGTAGGTCGGTCGTGCCACCGGTATGAACTGGCTTCACTGATTCCTCCCTCTTGTAGAACCGTGATGCCATTAATTTGGTGTTGCGGGGAAACAGGACTGTTACTTTGAAAAAATTAGAGTGTTTAAAGCAGGCTAACGCTTGAATACATTAGCATGGAATAATGAAATAGGACGTCGATCTTATTTTGTTGGTTTCTAGGGTTGACGTAATGATTAATAGGGATAGTTGGGTGGAATTCTCGGGTGCCAAGGAACTCCAGTAACTCGCCTTAATA
+
CCCCCGGGDGGGGGGGGGGGGGGGGGGGGGGGGGGGGGGGGGAFGGGGGGGGGGGFGGGGGGGGGGGGGGGGGGGGGGGGGCFGGGGGGGFGGGGGGGGGGGGGGGGGDGGGGGGGGFGFGGGFFGGGGGGGGGFCFDGGGF8BFFGGFFGGFDGGGGGCGGDFGGGDCFGGGGGCCGFGFE7CEGGFGFG?D9FGGGFE>CGEFFFGGFFFGGGFFGGE69CFEGGD688>ECFFFCF9+<:9:766C*;C+<+@EEEG*<7:C79:FD87:*:0A:5E7C96F+<+0/32;C)2*9*++
@M03152:184:000000000-AWYW1:1:2106:10506:22876 1:N:0:TCGCCTTAATACCTGT
AAGCTCGTAGTTGAATTTCGGGGTCAGTAGGTCGGTCGTGCCAACGGTATGAACTGGTCTCACTGATTCCCCCCTCTTGTAGAACCGTGATGCCATTAACTTGGTGTTGCGGGGAAACAGGACTGTTACTTTGAAAAAATTAGAGTGTTTAAAGCAGGCTAACGCTTGAATACATTAGCATGGAATAATGAAATAGGACGTCGATCTTATTTTGTTGGTTTCTAGGGTTGACGTAATGATTAATAGGGATAGTTGGGTGGAATTCTCGGGTGTCAAGGAACTCCAGTCACTCGTCTTAATT
+
CCCCCGGGGGGGGGGGGGGGGGGGGGGGGGGGGGGGGGGGGGGGGGGEFGCFGGGGGGGGGGGGGGGGGGGGGGGGGGGGGGGFGGGCGGGFGGGGGGGFFGGGGGGGGGGGGGGFEGGGGEGGGGGGGGGGGGFFGGGGGGFFGDFGGGGGCFFCGFFFFGGFGGGGEFGGGFGGGGCFGGGGG?9>>?CFFE@FFGGEFGGGGGGECCCFF9FGGGEGFGGCGG*BE>+>EC8;EFFGGFC?C7?=CF:69:96?EG58@9E9:+:9EGG*6**0)5:2@+7EFC@F9C+8**1A?7C+
@M03152:184:000000000-AWYW1:1:2106:12461:22973 1:N:0:TCGCCTTAATACCTGT
AAGCTCGTAGTTGAATTTCGGGGTCAGTAGGTCGGTCGTGCCAACGGTATGAACTGGTCTCACTGATTCCTCCCTCTTGTAGAACCGTGATGCCATTAACTTGGTGTTGCGGGGAAACAGGACTGTTACTTTGAAAAAATTAGAGTGTTTAAAGCAGGCTAACGCTTGAATACATTAGCATGGAATAATGAAATAGGACGTCGATCTTATTTTGTTGGTTTCTAGGGTTGACGTAATGATTAATAGGGATAGTTGGGTGGAATTCTCGGGTGCCAAGGAAATCCAGTCACTCGCCTTAATT
+
C<@@CGGEGGCEGF,FFGGFGGG@BFFGGGGFG:FFGGGG7D<CFGGGGGDG9FGGGGGGGGGGGGFFGGGGGGC8EFFG6C<FCFGC<7C<A<FCE9C,CCEEEFGG8FEG>FFECGGG8BFFEGGGGFA?,,ED8B==DEFFGGGGGFFGGF,DCEC<FGD::FGDB>CC9FECGA7FGGFEGG@DG;CCFFF?@FFGEECC<A7B2FCCFGGCFC*=@9C;@9CFFG6ACE8@CCEFGGGFF7CCCCAFGDFED*8E5<FFCE9*9CCC**29*350+++9+03+213+*9C=*2*3+
@M03152:184:000000000-AWYW1:1:2106:8567:23160 1:N:0:TCGCCTTAATACCTGT
AAGCTCGTAGTTGAATTTCGAGATCAGTACGCTGGTCGTGCCTTCGGTATGCACTGGTGTCACTGGTTTCTCCCTTCTGAAGAACCGTCATGTCATTAAGTTGGTGTGGCGGGGAATCAGGACTGTTACTTTGAAAAAATTAGAGTGTTTAAAGCAGGCTCGCGCTTGAATACATTAGCATGGAATAATGAAATAGGACGTTTGACCCTATTTTGTTGGTTTCTAGGATAGACGTAATGATTAATAGGGATAGTTGGGTGGAATTCTCGGGTGCCAAGGAACTCCAGTCACTCGCCTTAAT
+
CCCCCGGGGGGGGGGGGGGGGGGGGGGGGGGGGGGGGGGGGGGGGGGGGGGGGGGGGGGGGGGGGGGGGGGGGGGGGGGGGGGGGGGGGGGGGGGGGGGGGGGGGGGGGGEEGGGGGGGGGGGGGGGGGGGGFGGGGFGGFGGF9<<FGGGFG<FGFGDCF7CEGCDGFGBFBFGGGGGGDF<?DAEFEFFFF@<9BCF7F7FCF@FGGFFFGGGGFG>CEFEGFGGCG++<+BE=>7C+<@?9*:<CECF6++3+3=CEGC<AC9C?C=*9*5DFE::CGGFD?C+++/09217:*:7++
@M03152:184:000000000-AWYW1:1:2106:12832:23166 1:N:0:TCGCCTTAATACCTGT
AAGCTCGTAGTTGAATTTCGGGGTCAGTAGGTCGGTCGTGCCACCGGTATGAACTGGCTTCACTGATTCCTCCCTCTTGTAGAACCGTGATGCCATTAATTTGATGTTGCGGGGAAACAGGACTGTTACTTTGAAAAAATTAGAGTGTTTAAAGCAGGCTAACGCTTGAATACATTAGCATGGAATAATGAAATAGGACGTCGATCTTATTTTGTTGGTTTTCTAGGGTTGACGTAATGATTAATAGGGATAGTTGGGTGGAATTCTCGGTTGCCAAGGAACTCCAGTCACTCGCCTTAAT
+
CCCCCGGGGGGGGGGGGGGGGGGGGFGFGGGGGGGGGGGGGGGFGGGGGGGGGGGGGGGGGGGGGGGGGGGGGGGGGGFGGFGGGGGGGGGGGGGGGGGFGGGGGGGGGGGDFGGGGGGGGGF@FGGGGGGGGFFGAFGGGGFFGGGGGGGGGGGGDFGFFGGGGGGGGGGF>CCFGFAFAFFGGFGGGGGGGGGGCFFGGGGGDGCFGGCG@FFEF5=CCCBECCGGFF>FFC:=E5CCFFGFGCFF=*.6CGC7@5CEEGCG6?9<CF8**9*2<@FGFG?7?F6<<?9@95CE5CFC9
@M03152:184:000000000-AWYW1:1:2106:19033:23185 1:N:0:TCGCCTTAATACCTGT
AAGCTCGTAGTTGAATTTCGGGATCAATACGTCGGTCGTACCTTTGGTACGTACTAACGTTATTGATTTCTCCCTTCTGACGAACCGTGATGTCATTAATTTGATGTTACGGGAAGTTAGAGCTGTTACTTTGAAAAAATTAGAGTGTTTAAAGCAGGCAATCGCTCGAATACATTAGCATGGAATAATGAAATAGGACGTTCGAACCTATTTTGTTGATTTCTAGGATCCACGGAATGATATATAGGGATGGTTGGGTGGAATTGTCTGGGGCACAGGAACTCCAGTCACTATCTTTACA
+
CACCCEFGEFGGFGFGFGGGDGEEGEGFE<FFCG>FGGGCGEGGGGFGGGGGDFFGGFGFGCFAAFFCCGGGGGFEF99C6F:@FFBBFCGFGGGGGDFGGGFAFFGGFGE,>FGGC??5<CEF@FF9A?A5FFG9EDCFFGDA9EE@EFG5?CAFED7DF<<=FG=>F33>>DEFF,@=@,D8>9@;C9EFF;E,>=,>63<::C7:DA:,5;;:8>>BFG,52,4,2?,,4C**4*,=B,,1+5+0**2**5+*3*4=C*++=++1+=***1)**)0/*002++3A+*+++*2+3+:3+
@M03152:184:000000000-AWYW1:1:2106:18511:23238 1:N:0:TCGCCTTAATACCTGT
AAGCTCGTAGTTGAATTTCGGTTAATAAAGAATTTACGGTCCACTTCACAAAGTGAGAACTAAAATCTTTATTTCCTTCCTTTTGAAATAACTCCCGAAATTATCTAATAATTAGGGTATCAAGTATTTCAAATCTTTTACTGTGAAGAAATTAGAGTGTTCAAAGCAGGCGTATCCAAGTCTTTGAATATATTAGCATGGGATAATGAAATAGGACTTTGGTTCTACTTTCGTTGGTTTCTAGGGCTGAAGTAATGATTAATAGGGATAGTTGGGTGGAATTCTCGGGTGCCAAGGAACT
+
CCCC9CB@BGGCFGGGGFG?CGEGGGGGGGGGGGGFDGGGGGGGGCGGGFGGGGGFGGGFGGGGGA8CFFEGFEGGEGGGCFGGGEFGEFEFEFGGGGGDGFEFFGGDFFGE?EFG8C<FFFFGGFGGGGGFBFCFGCGGGGGG99FGGGBF<FGGG,EF9F?FFFDFFGCFGGGGFFGGFFE;FFCEDFFGFACGGFGCCFGFGGGGCFFFGFGFGGCF8EEFFFGGGGCF6BDEEECFCGFFF>F7C:6FEDE,,7DFFFFEGFEEFFGD<+47CB)*AC,1>,*4>)/**3;=5;52+
@M03152:184:000000000-AWYW1:1:2106:17159:23453 1:N:0:TCGCCTTAATACCTGT
AAGCTCGTAGTTGAATTTCGGGATCAATACGTCGGTCGTGCCTTGGTACGTACTAACGTTATTGATTTCTCCCTTCTAACAAATCGTGATGTCATTAATTTGGTGTTACGGGGAGTTAGGACTGTTACTTTGAAAAAATTAGAGTGTTTAAAGCAGGCAATCGCTCGAATACATTAGCATGGAATAATGAAGTAGGACGTTCGAACCTATTTTGTTGGTTTCTAGGATCGACGTAATGATTAATAGGGATAGTTGGGTGGAATTCTCGGGTGCCAAGGAACTCCAGTAACTCGCCTTAATT
+
CCCCCGGGGGGGGGGGGGGGGGGGGGFGGGGGGGGGGGGGGGGGGGGGGEGGGGGGFDGGGGGGGGFGGGGGGGGGGGGGGGGGGGGDFGGGGGGGGGGGGGGFGGGGGGGGE7BCFGGFGGFBFDGGGGGGADCFFFGGGGGGGGGFFGGGGGGDGGGGFF@FFFEDFGGAFGGGFGACDFFFFGCFGGGGFG,9@FEGGGGGGGEEGFGGGGGFCFCCF,2>19>FFEGEC>8:FFC9CEFGC7+:CCF6@+<+3=CC8CECF7<5/*;<CD07*7@**:3>C8<7+*3<*1CE5+:9+
@M03152:184:000000000-AWYW1:1:2106:11540:23589 1:N:0:TCGCCTTAATACCTGT
AAGCTCGTAGTTGAATTTCGGGATCAATTTGTTGGTCGTGCCTCGGTACGTACTGGCATTATTGGTTTCTACCTTCTGAAGAACCTTGATGTCATTAATTTGGTGTCTTGGGGAATCAGGACTGTTACTTTGAAAAAATTAGAGTGTTTAAAGCAGGCATACGCTTGAATACATTAGCATGGAATAATGAAATAGGACGTTTGATTCTATTTTGTTGGTTTCTAGGATCGACGTAATGATTAATAGGGATAGTTGGGTGGAATTCTCGGGTGCCAAGGAACTCCAGTAACTCGCCTTAATA
+
CCCCCGGGGGGGGFEGGGGFGGGGGGGGGGGGGGGGGGGGGGGGGGGGGGGGGGFGGGGGGGGGGGGGGGFGGGGGFGCFFFGGGGFCFEFFFFFGGFGGGGFGE=FFGGGGGCE8=,<CFGGGGGGGGGGCFGGCDGFGGGGGGGGGGGGGGGFGFGGGGGGGGCGFFFFD<FGFGGGGDFFEFGGFGEFGGGGCFFE@FGGGGGCFCAFGFGGFGFGGGGGB79,;8:*=C88:*=,<<@<@FGFC,,68,>BC**;*B?<+<9C*:=/85*@*=3)*032;8+<A9@:AE3)*:E?+0
@M03152:184:000000000-AWYW1:1:2106:20626:23630 1:N:0:TCGCCTTAATACCTGT
AAGCTCGTAGTTGAATTTCGGACCTGGCTGGGTGGTCTTGGCTCACGTCAAGCACTGCCTCTGGTCGGGTCTTTCCTTCTGGGGAACCTGCGTGCTATTAACTTAGTGCGCAGGGGATCCAGGACTTTTACTTTGAAAAAATTAGAGTGTTTAAAGCAGGCTTTCGGTTGAATACATTAGCATGGAATAATAGCATAGGACTTTGGTTCTATTTTGTTGGTTTCTTGGACCGAAGTAAGGATTAATAGGGATAGTTGGGTGGAATTCTCGGGTGCCAAGGAAGTTAAGTTCTTCGCCTTAA
+
CCCCCGG:-FGGGGGGGGGGDGGGGGGGEGGGGGGGGFGGGGGGGGGGGGGGGGGGGGGGGGCGGGGGGGGFFGFGGGGCGGGGGEGGGGGDCEGGCFGGEEFEGFEGGGFGFEDEEGFGGGG?<FFFGGGGGGGGGCFC@FEGFGGFFGGGFFEB?DDC7FGGEE+@EC,8@CGGGCGAF<,EFGDCEAAFG,7EFGF,D7,=C@GGGGGGGFFFCFG,;;,,<,<CC6:C5E5;:@+++>CF7<9<CF)=*<9C+<*=*2;EC6@EF**);75*0)0*08*2++3+0*2+30*1*2>+0
@M03152:184:000000000-AWYW1:1:2106:19654:23688 1:N:0:TCGCCTTAATACCTGT
AAGCTCGTAGTTGAATTTCGAACCTGGTCGGGCGGTCTGCCTATTGGGTACGTACTGTCTGGCTGGGTTCTACCTCTTGGTGAGCCGGCATGCCCTTAATTGGGTGTGTTGGGGAACCAGGACTTTTACCTTGAGAAAATTAGAGTGTTCAAAGCAGGCCTTTGCCTGAATACATTAGCATGGCATAATAAAATAGGACGTGCGGTTCTATTTTGTTGGTTTCTAGATTCGCCGTAATGATTAATAGGGATAGTTTGGTGGAATTTTCGGGTGCCAAGGAACTCCATTCACCCGCCCTATT
+
CCCCCGGGGGGGGGGGGGGGGGGGGGGGGGGGGGGGGGGGGGGGGGGGGGGGGGGGGGGGGGGGGGGGGGGGGGGGGGGG<FFGGGGGGGGGGGFGGGFGGGGGGGGFFGCFGGGGGGGGGGGGGGGGFGGGGEGFFGGGGGGGGGGGGGGGGG8FGGGGGGGGCFC9<FGGGGGG9FG9FGGGFD,5EC=FCFGG7FDBBFF:FFGGGAFGGC@FF6,=8>CC>93+5?EGG5C*=/<+=++=@1++*2.08CC++*2:*/+<++0A5EED**9:<))02@?:E6+<99++2)1**200+
@M03152:184:000000000-AWYW1:1:2106:16465:23689 1:N:0:TCGCCTTAATACCTGT
AAGCTCGTAGTTGAATTTCGGATCTGGCTGGGTGGTCTTGCCGCAAGGTTAGCACTGCTCTGGTCGGATCTTTCCTTCTGGAGAAGCGTCGTGCTCTTAATTGGGTGCACAGGGGGTCCAGGACCTTTACTTTGAAAAAATTAGAGTGTTTAAAGCAGGCTTACGCTTGAATACATTAGCATGGAATAATAGAATAGGACTTTGGTTCTATTTTGTTGGTTTCTAGGACCGAAGTAATGATTCATAGGGATATTTGGGTGGGAGTCTCTGGTGTCAAGGGACTCCAGTCACTCGCCTTAAT
+
88@-8EC@BF@AD9EFCFFFGCCFGGGD@@F@FEGGGFG<AEF:@BC<,@FGG9CF,F,@E,9C6C:+B:EECGDFGGFDGCCCC6C+,684C:<5EF?FFF9FG:+B,55?,+4+6F@==A7??=<A,5@EEDEF<FDCB,,5A,:E@<FCFD9=B=+:>DFFF@F@B,FFFF9B<,7@=FE7FDE,,>@FC;@BCFGG,F<FCFCGF@FGF@@C::ECG6,>,69B2BEGEG>+++++=??++1++0;A=+>19+7=*2***107+*<?F6*0*+9)*/;2*<+02A6+<+1):C**++
@M03152:184:000000000-AWYW1:1:2106:10405:23754 1:N:0:TCGCCTTAATACCTGT
AAGCTCGTAGTTGAATTTCGGGGTCAGTAGGTCGGTCGTGCCAACGGTATGAACTGGCCTCACTGATTCCTCCCTCTTGTAGAACCGTGATGCCATTAACTTGGTGTTGCGGGGAAACAGGACTGTTACTTTGAAAAAATTAGAGTGTTTAAAGCAGGCTAACGCTTGAATACATTAGCATGGAATAATGAAATAGGACGTCGATCTTATTTTGTTGGTTTCTAGGGTTGACGTAATGATTAATAGGGATAGTTGTGTGGAATTCTCGGGTGCCAAGGACATCCAGTCACTCGCCTTAACA
+
CCCCCGGGGGGGGGGGGGGGGGGGGGGGGGFGGEGGGGGGGGGFGGGGGGGGGGGGGGGGGFGGGGGGGGGGGGGGGGGGGGGGGGDFGGGGGGGGGDGGFGGGGGGGFGGGGGGGGGGGFGGGGGGGGGGGGFFGGGGGFGGFGGGGGGGGGGGGDFEGGGGGGGGFEGGGGGDGGCFGGGFFFDFGFCGGGGGGCFG*6>::*=FBCFFFGGGFC,B8C+?CFG>F6:+38CCFF9+<C??9+<CDAE;F@C?+;0*/02<FCF2**/83:CC7C))**3958+<:9*+0/<CGG9*++
@M03152:184:000000000-AWYW1:1:2106:21978:23848 1:N:0:TCGCCTTAATACCTGT
AAGCTCGTAGTTGAATTTCGGGGTTAGTAGGCTGGTCATGCCTCCGGTATGTACTGGTCTCACTGATTCCTCCCTCCTGACGAACCTTAATGCCATTAATTTGGTGTTTTGGGAAATTTGGACTGTTACTTTGAAAAAATTAGTTTGTTTAAAGCAAGCTAACGCTTGAATACATTATCATGGAATAATGAAATAGGACGTTCGATCCTATTTTGTTGTTTTTTATGATTGCCGTACTTATTTATCGCACTAGTTGGTTGGAATTTCCGGGTGCCATGGAACTCCAGTCACCCGCCTTAAT
+
BA@-AFGGDFCFGFGADFF8EGGGGGFFEGFDGGEGGCFCEEGFC:BFGG@E<EDF<CFGGAE<AEFGGFGGCEF8,CEFGE7CFEFFGCF,C<C9CC,EE,,CFGGGCCC=,:EFFA<9?85E,:?@CEGF,?,B?EC<,,:,,59B<B9AAEDGGF7?FCB7:EF7<,:A??<,8,,7,>,888D,@9;,=@;,8>@C:CGD7@F*33@FCGCGGB,6,,344,,,?,,2,**4*/,,,,,,+,4***039<<A?5***++?++++:**2*2;7+7)++<C:A6+<+*3+*1/:>A*++
@M03152:184:000000000-AWYW1:1:2106:9392:23977 1:N:0:TCGCCTTAATACCTGT
AAGCTCGTAGTTGAATTTCGGTGGCCCAACGGCGGTCGGCCGCAAGGTCTGTACTGCCGGTTTTCGGACCACCTCTTTCTGGGGGAACGTCGGCCCTTAACTGGGCTCGGCGGCCGAACCAGGACGTTTACTTTGAAAAAATTAGAGTGTTTAAAGCAAGCGTACGCTTGAATACATTAGCATGGAATCATGAAATAGGACGTCGATCTTATTTTGTTGGTTTTCAGAATCCGAAGCAATGATTAATAGGGATATTTGGGTGGAATTATCGGGCGCCAAGGAACTCCAGTAACTCTCCTTA
+
CACCCFGGGGGGGGFGGGGFGFGGFGGGGGG+@FGGGDGEGGG@FGGFEFFDAFGCFFEEGGGGGGFGGGGGGDFCEFFGGGGGG7FGFFG77C=FGGGGGG<EC<FDFEEGC7FECFDF<DFGGGCGG7CFCF9C;C9FGF::F:<FC,?:<EFG@FGDGE@7:@F@CF*<CC?CA<C7FC9EGGC:+<:7+AFFC96<+2;EEG**;7+<CFFCG8**;@F5C@9<@9++2*CE5C+2+3+<2++<97>*;C+<++2;*28/+<8+:0/7*))12)71A*6*0+<++1+3<7*+7C*<+
@M03152:184:000000000-AWYW1:1:2106:21127:24099 1:N:0:TCGCCTTAATACCTGT
AAGCTCGTAGTTGAATTTCGAGATCAGTACGCTGGTCGTGCCTTCGGTATGCACTGGTGTCGCTGGTTTCTCCCTTCTGAAGAACCGTCATGTCATTAAGTTGGTGTGGCGGGGAATCAGGACTGTTACATTGAAAAAATTAGAGTGTTTAAAGGAGGCTCGCGCTTGAATACATTAGCATGGAATTATGAAATAGGACGTTTGTCTCTATTTTGTTTGTTTCTAGGATCGTGGTAACGATTAATAGGGATAGTTGGGTGGAATTCTCAGGTGCCCAGGACTTCCCGTAATCTCCCTGTAT
+
CCCC-<B86CFFGGGG9FGGGGGFDFFGGGECGCCFGC@F@6F<E@;FFFG9<CECEGGGFCFGGGGGFFG,:EAFEFG<ECADFF7FEGF<66?<?EACFGGFF7FGGCFGC7+BE9?FGF+,=FA,C,CD9,,<FF73B=FCC@DGGF,EA<,,:3+,,@***@F*>F99?,FDF,,<93BFC:,6,4;2=CEF7<::1*?<27FG+,729:;C+*?**?++9CFC9+B***33<+2*1;*+*<9E60766<:96=E*?CG7++3+*3**0*27<4>*/03:+**1:)*0+*226+*++
@M03152:184:000000000-AWYW1:1:2106:12265:24188 1:N:0:TCGCCTTAATACCTGT
AAGCTCGTAGTTGAATTTCGGACCTGGCTGGGTGGTCTTGCCGCAAGGTAAGCACTGCCTCTGGTCGGGTCTTTCCTTCTGGGGAACCTGTGTGCCCTTAATTGAGAGCGCAGGGGATCCAGGACTTTTACTTTGAAAAAATTAGAGTGTTTAAAGCAGGCTTTCGCTTGAATACATTAGCATGGAATAATAGAATAGGACTTTGGTTCTATTTTGTTGGTTTCTAGGACCGAAGTAATGATTAATAGGGCTAGTTGGGTTGAATTCTCGGGTGACAAGGAACTCACGTCATCCGCCTTCA
+
9CC9<F;FCDBFEF9CDGGCFE7FFE@@FDFF@FCFEFGCFGDC7FEGGCFF@CEEC,,CFFFGGDFFCCFGGFD,C,CEF9FFFEDFF=FCFFCFGCFC,5,CCEE8DGG:C@FG7CEFGFFGCFB?F?EEGF9,,5,,6F<B,C?CFGGFDGGDGFFFCFFGAFFGGGA<C3@@CC>,,=,@CD9DF9,,,=DE,37:FD:C@FFCFEFFB;C,D6E5;FGG7,24,214?ECC7<++1+2=+>9CC*)*3*+++=****++<+++21;DCG3*+*0**0:*++<*2)*2+***/**++
@M03152:184:000000000-AWYW1:1:2106:14947:24211 1:N:0:TCGCCTTAATACCTGT
AAGCTCGTAGTTGAATTTCGGACCTGGCTGGGTGGTCTTGCCGCAAGGTAAGCACTGCTCTGGTCGGGTCTTTCTTTCTGGAGCTCTTGCGTGCTCTTAACTGAGTGCGCAAATTGATCCAGGACTTTTACTTTGAAAAAATTAGAGTGTTTAAAGCAGGCTTACGCTTGAATACATTAGCATGGAATAATAGAATAGGACTTTGGTTCTATTTTGTTGGTTTCTAGAGTCGCCGTAATGATTAATAGGGATAGTTGGGTGGAATTCTCGGGTGCCAAGGAACTCCAGTCACTCGCCTTAA
+
CCCCCGGFFGGFGGGGGGGGGGGGGGGFFGGGFGGEGGGFGGGEEGGGGGGGGGGGGFGGGGG9FGGGGGGGGGGGGGGGFDGGGGGGFGGGCE<FGGGGGGFFGGGGGGEGGGGDGGGGEEFGGGGGGGGGGGGDFGAEF8EE=E9FDFFFGGGGFGGGGG,AFEGGGEFGG<D=DEGGGGGE@CFEEGGFAFFCEA7@EGCGGFGGFF;EFFGGFFGGGGGFC,56,?E5=EGCEEG7AE7+1<:@6FFG*+:><+BEGG>CF?@?D585*1*9<95ECCCF<CE6C@FE0C<:CE*++
@M03152:184:000000000-AWYW1:1:2106:17971:24297 1:N:0:TCGCCTTAATACCTGT
AAGCTCGTAGTTGAATTTCGGGGTCAGTAGGTCGGTCGTGCCACCGGTACGTACTGGCTTCACTGATTCCTCCCTCTTGTAGAACCGTGATGCCATTAACTTGGTGTTGCGGGGAAACAGGACTGTTACTTTGAAAAAATTAGAGTGTTTAAACCAGGCTAACGCTTGAATACATTAGCATGGAATAATGAAATAGGACGTCGATCTTATTTTGTTGGTTTCTAGGGTTGACGTAATGATTAATAGGGATAGTTGGGTGGAATTTTCGTGTGTCAAGGAACCTCAGTTACTCACCTTAATA
+
CCC@CGGCFCGFEFCFGED<CG@FGEFFGFGGCBFCFGEGGGGGGGGGGGGGGGGFDDFCEFGCFFGGGCCFGGGGGGGGDEGGGGGGGFGE9CAFGFCDC?FGGGGGGCGEGGG:EGFFGFF8FEFGGGFFG?<FE,FFEFGCDFGGA<FBD,:FE@EEGGCGGECBFF99B:;;,EF,,,@,7@;EF;C@;@CE<F77>C1CFE<@,@FF9,=7B5*BFC<FG9CF9C89C;EF5:+7+1491;77075+<<9?*2:8*++3++<**2/>*0:*0)5C=**23+<+09C:+**+3+2++
@M03152:184:000000000-AWYW1:1:2106:23602:24344 1:N:0:TCGCCTTAATACCTGT
AAGCTCGTAGTTGAATTTCGGGATCAGTATGTTGGTCGTGCTTCGGTACGTACTGTCATTACTGGTTTCTCCCTTCTGAAGAACCTTGATGTCATTCATTTGGTGTCTTGGGGAATCAGGACTGTTACTTTGAAAAAATTAGAGTGTTTAAAGCAGGCATACTCTTGATTACATTATCATGTAATAATGAAATAGGACGTTTGATTCTATTTTGTTGGTTTCTAGTATCTACGTAATGATTACTAGGTATATTTGGGTGTTTTTCTCTGTTTCCAGTGTACTCCATTCCCTCACTTTATTC
+
A@<@8CB@-CFE9-,CFGF8+++@<CEFCG9FGC@B9@F7@DFGCCFEG>FFGG,FFAFFFGGC<CEFFGEFCFFGGEFA99<FFGGA9E<FEFEF,,CEF9EFCFGGG<9,=7,C<,5E8FFCFG9FGGG,E??5,4BFEFC,B,CCF,A<,FF8+CEEDG,EFA<B,9:C?F,F,,,AC,,CC?,C,,3CAC,7<>+6+@+,C@=F,3DDD94B8:8:E9F,;3,;E,@A*6,@@7,;,@,5:7C,5:+::DE,*1*1*2,;,<@:DGC1B8C71?+1=BF4+33++*30*2123++++
@M03152:184:000000000-AWYW1:1:2106:10286:24354 1:N:0:TCGCCTTAATACCTGT
AAGCTCGTAGTTGAATTTCGGGATTGACACATCGGTCGTGCCTTAAGGGGTATGAACTGGTGTAGTCTATTTCTCACCTTCTGGCGAGCCACGATGCCCTTAATTGGGTGTCGCGGGGGACCATGACCTTTACTTTGAAAAAATTAGAGTGTTTAAAGCAAACATTTTGCTTGAATACATTAGCATGATATAATAAAATGTTACGGCATGATTTTTTTTTGTTGGTTTTTTGCATAATAGTAAATATTAATAGGTATAGTTTATTTGCAGTTTCCAGGGCAATGGAACTCCAACCTCTTAC
+
CCCCCGGGGGGGGGGGGGGGGGGGF,EE-;C<@FGGGGGGGGGFFCF9,+88C8,;;E<<FFG9FCA,9CF<FGA@FG<<C<<<,++868<C=F<,,:CFG,,,CF8<:?:5CD:++8+@78+,CC<,<CA9:,838@@<<C<<<>D;,<37,,,@,FE:,,6,3@F@,,@;,>,@F:F9F9F,FF,,,,2@BCG9,@;,3,,,*4<*==2<C,+,438?8CF****2****+0<+<+++++0+*3+:+:6:C++++++++++0++++*+023>**+05:AF+20++20*+0+**+*3:+2
@M03152:184:000000000-AWYW1:1:2106:11580:24375 1:N:0:TCGCCTTAATACCTGT
AAGCTCGTAGTTGAATTTCGGGATTGGGATATATCGATCGTGCCTTTAGGGGCATGAAACGGTGTGTAGCCAATTTCTCACCTTCTGGTGAGTCGGGATGCTCTTGGGTGTTTCGATGAATCAGGACCTTTACTTTGAAAAAATTAGAGAGTTTAAAGCGGGCATTTTTGCCTGAATAAATTAGCATGGAATAATAGAATAGGCTTTTGGTTCTTTTTTGTTGGTTTCTAGGACAGACGTAAAGATTAATAGGGAGCGTGGGGTGGATTTTTCGGGGGCAACGGAACTCCAGTCACTGGCC
+
CCCCCGGFFDFFFGGGGGGGGGGGFFDGCFGGAEAF-6,@CDEFGGGAFFFGG@GGAF<;CFGGCFGCFFFCFFGFFDE9E8@EFFFFGFCFEDGEE=FC8CEFFFDFGGGGFGGF<EFC<FAFE8+BEAFDFFACC99?CFC,BFF9F,B,??EE?EAF@CFC8FAD<C93EF<F3<,8@AFE,>=,@8E9<E99FF;@FG7,,63@9*>75,,75:CBE,B>*8,2BBF,,26=?/>*1/*12+4+++3+0*****4*3*2:77*+*++*0))/*))*2/57*1*+3903+*03+0*A*
@M03152:184:000000000-AWYW1:1:2106:23333:24421 1:N:0:TCGCCTTAATACCTGT
AAACTCGTAGTTGAATTTCGGGATCAATACGTCGGTCGTGCCTCGGTACGTACTAACGTCATTGATTTCTCCCTTCTGACGAGCCGTGATGTCATTAATTTGGTGTTCCGGGGAGTCAGGACTTTTACTTTGAAAAAATTAGAGTGTTTAAAGCAGGCAATCGCTCCAATACATTAGCATGGAATAATGAAATAGCACGTTCCAACCTATTTTGTTGGTTTTTAGTATCTATCGTATGATTTATAGGGATATTTGGGTTGTTATCTTTGGTGCCCTGGAACTCCCATCCATTGCCTTTTAT
+
A--8@CBFED@FC9FE<FF8BCCFG,<C<<DF@7@FECCCFGEF:,BFEGGFGE,,C7CF7FGGFCD<F<FFG<EFGC9F:,@@F@CGCF9FFAFF9?CC<,,C<FGA?B+@++:=??C=,BA,CF99EBFDFG9E=>FDGF,ABA,C<<?9CF8FCCF<DFG=,B+,>AFFACF9=7E=<D,@F,,@@9;F;D>,@3*@,3,7,D*:,3;<@,:7,,B:<**:C;E;C,,,,**0**1<<+<9++<:EFA++54+87BC**2?9@2++0/9+9**10)+++<***32*0+032*3A+*+0
@M03152:184:000000000-AWYW1:1:2106:11324:24435 1:N:0:TCGCCTTAATACCTGT
AAGCTCGTAGTTGAATTTCGGTGGCCCAACGGCGGTCGGCCGCAAGGTCTGTACTGCCGGTTTTCGGACCACCCCTTTCTGGGGGAACGTCGGCCCTTAACTGGGCTCGGCGGCCGAACCAGGACGTTTACTTTGAAAAAATTAGAGTGTTTAAAGCAAGCGTACGCTTGAATACATTAGCATGGAATAATGAAATAGGGCTTCAGTTCTATTTTGTTGGTTTTCAGAATCCGAAGCAATGATTAATAGGGATAGTTGGGTGGAATTCTCGGGTGCCAAGGAACTCCATTCACTCGCCTTA
+
CCCCCGGGGGGGGGGGGGGGGGGGGGFGGGGGGEGGGGGGGGGGGGGGFGGGGGGGGGGGGGGGGGCCGGGGGGGGGGGGGGGGGGGGDGGGGGGGFGGGGFGGGFGGGGGGGGGGGEEGGGGGGGGGGGFFGGGGGGFG>GGGGGGGG<FGGGFGFGGGC@FGGGG@EGGGF:CCFGFGGGGGGGGEGGGFGGFFGFGGCG**0AEGGG?CFGGFFFF>EGG5CFGF:??8EEEC5+<E9+<97CGEGGFC**+<++<CEE>;+<++:FEG5739FFFGG*:0<?<++*3A7*;*2:DE<
@M03152:184:000000000-AWYW1:1:2106:20124:24468 1:N:0:TCGCCTTAATACCTGT
AAGCTCGTAGTTGAATTTCGGCCTTTGCCGCCCGGTCCGTCTATTTGGGTGTGTACTGGAGCGGTGGAGGCTTACCTCGTGGTGAGCTGTTATGCCCTTTACTGGGTGTGGCAGGGAACCATGATTTTTACTTTGAAAAAATTAGAGTGTTCAAAGCAGGCTTACGCCCGAATACATTAGCATGGAATAATAAAATAGGAAGTGCGGTCCTATTTTGTTGGTTTCTAGGATCGCCGTAATGATTAATAGGGATAGTTGGGTGGAATTATCGGGTGCTAAGGAACTCCCTTCACTCGCCTTA
+
CCCC-FF@B@@CECD@EEFE+@@FEGGGAEF@FGFGGCFFGG8C,C,E7FCC6FCEEG8F8,FFF+F,CECCFGEAFACFE@DFFFGFF?FFGGD,<F<E9FAFG@FCC:CD=FEGCEG<BFF<FGFGGGGGF9?<?EE,@,35,A?CD?DEF?F,<F,=@B>FC@FGG>:>FC=D7,=,7FE9,3>FEGGGGFC>CFF9>A>,D<>4:FF9B9C996:,:=FCCE++<8+58:*:/*2A?F+++5:1<0)***0<+06*:EC*3+++*<C3**)*+**3*<:FC7<**/*300:*:*9C9
@M03152:184:000000000-AWYW1:1:2106:17460:24604 1:N:0:TCGCCTTAATACCTGT
AAGCTCGTAGTTGAATTTCGAATCTGGTTGGATGGTCTGCCTTCACGGTACGTACTTTCTGGCCGGATTCTACCTCTTGGTGAGCCAGCATGCCCTTTACTGGGTGTGTTGGGGAACCAGGACTTTTACCTTGAGAAAATTAGAGTGTTCAAAGCAGGCCTTCGCCTGAATACATTAGCATGGCATAATAAAATAGGACGTGCGGTTCTATTTTGTTGGTTTCTATAGTCGCTGTAATGATTTATAGGGATAGTTGGGTGGAATTTTCGGGTGCTAATGGACTCCAGTTAATCGCCTTTAT
+
CCCCCGGCFGFFGGGGFGGFGGGF9FGGGGGGEGGGGGGFGGFGGGGGGGGGGCFFGGGGFEFGGGGGEFGGGFFFEGD@FG<EFGGG7FGGG@FGGGGGGGGGGGGGEGGGECCFDGGGGGGGGGGGGDFAD,EFGCFCFAFFFGGACGCEDE8EFCBCFCCFCEGFC@CD,?CADFGGGGFG<FFDFEEF9CGCC<,CC+<>E*F:,3@;EFEGFGG8EF9D:,,?FF88**=4,,<BC,,4+,44=;A7+3++5***3*59++?C)*?78**2<*9+<++9++0<+7+<29CE5=702
@M03152:184:000000000-AWYW1:1:2106:17367:24810 1:N:0:TCGCCTTAATACCTGT
AAGCTCGTAGTTGAATTTCGAACCTGGTCGGGCGGTCTGCCTATTGGGTACGTACTGTCTGGCTGGGTTCTACCTCTTGGTGAGCCGGCATGCCCTTAATTGGGTGTGTTGGGGAACCAGGACTTTTACCTTGAGAAAATTAGAGTGTTCAAAGCAGGCCTTTGCCTGAATACATTAGCATGGCATAATAAAATAGGACGTGCGGTTCTATTTTGTTGGTTTCTAGAGTCGCCGTAATGTTTAATAGGGATAGTTGGGTGGAATTCTCGGGTGCCAAGGCACTCCAGTCACTCGCCTTAAT
+
CCCCCGGGGGGGGGGGGGGGGGGGGGGGGGGGGGGGGGGGGGGGGGGGGFFGGGGGGGGGGGGGGGGGGGGGGGGGGGGGGGGGGGGGGGGGGGGGGGGGGGGGFGFGGGGGGGGGGGGFGGGGGGGGGGGGGGGFGGGGGGGGGGGGGGGGGCFFGGGGGGGGGGA<FFFFCGGGGGDGGCEGGGGFGGGGFFGGGG7CGGGEGGGGGGGGGC9FGDGE=F@CC9CFG9EEGDG=5*<+4;9:@@9E=6>C?FFG+:8C>89CF+AAC5EFE<47?>F*::67CFGGF@9+<CD**:=<:
@M03152:184:000000000-AWYW1:1:2106:13887:24815 1:N:0:TCGCCTTAATACCTGT
AAGCTCGTAGTTGAATTTCGGGGTTAGTAGGTTGGTCATGCCTCTGGTATGTACTGGTCTCACTGATTCCTCCTTCCTGATGAACCTTAATGCCATTAATTTGGTGTTTTGGGGAATTTGGACTGTTACTTTGAAAAAATTAGAGTGTTTAAAGCAAGCTAACGCTTGAATACATTAGCATGGAATAATGAAATAGGACGTTCGATCCTATTTTGTTGGTTTCTAGGATTGACGTAATGATTAATAGGGATAGTTGGGTGGAATTCTCGGGTGCCAAGGAACTCCAGGCATTCGCCTTTAT
+
CCCCCGGFGGGGGEGGGGGGGGGGGGGGGGGGGGGGGGGGGGGGGGGGGGGGGGGGGGGGGGGGGGGGGFFGGGGGGGGDFGFFGGGGGGGGGGFGGGGEGGGGGGGGGGGDEFGFFFDFGDGG?FGDFGGGGGGGFGGGGFGGDA<FGGGGGFGFFFFGGGGGGGGGDCFGFFFGGGGGG<B8DFEGEAFGGDED,,@EGGGGC,@@FEEGGFAFGFCEFF;EAFF8FF,@A*>DGE,:CDEF722?>EF?FE,,>*1BEB:CGCC93*:C*7;C68>=6*CC6++**)+03;5:75*2+
@M03152:184:000000000-AWYW1:1:2106:14782:24938 1:N:0:TCGCCTTAATACCTGT
AAGCTCGTAGTTGAATTTCGGAACTGAACAGTCACCAGGCGGCCGTCAAGGTCTGCTCTGGTCTGTTCGTTCTCACCTATGGGATGCTCACCTCTACTCTTAACTGGGCGGAGGCATAAAGCAGGCGCAGGGTAAAACGGTTACGTCTCGCGCGTGACTGCCTACGTTTTTGGAGTTCCCATTCGTTTACTTTGAATAAATTAGGGTGTTCAAAGCAGCCAAAAAAGGAGGCATGAATACTACAGCATGGGATAACGTAATACTATTTCGGTTCGATGTTTCGTTGTTTTCTATGATCTAA
+
C9CC@E7C-<FFA9<CEFF,6@FFGFFGGGGGGGGGGFGGFGGGFGGGGGGGGGDFFGGGGGGGGGGF@FGGGGGGGGGGGGGFF:FDFFFGGFGAFGGGGDFGGFGFGGGGGGGGGGG9EFGGGGGGCCFCFGFFGGGGGGGGGGGGFGGDGEGG>FFFGGCCG7F7B*51:F@FGEFGFGGF;FCFGGGGGFGCF@FCFGGGDG:81B@9B<EGGFF>*B?5@CGGGG>=5+*09:FGG9+<C66EGG3*CFGGG*8*;<C+00<<C6**29)7CB@GGC*C*2*/:?FG+*:+<+*++
@M03152:184:000000000-AWYW1:1:2107:19923:1994 1:N:0:TCGCCTTAATACCTGT
AAGCTCGTAGTTGAATTTCGGGGTCAGTAGGTCGGTCGTGCCAACGGTATGAACTGGCCTCACTGATTCCTCCCTCTTGTAGAACCGTGATGCCATTAACTTGGTGTTGCGGGGAAACAGGACTGTTACTTTGAAAAAATTGGAGTGTTTAAAGCAGGCTAACGCTTGAATACATTAGCATGGAATAATGAAATAGGACGTCGATCTTATTTTGTTGGTTTCTAGGGTTGACGTAATGATTAATAGGGATAGTTGGGTGGAATTCTCGGGTGCCAAGGAACTCCAGTAACTCTCCTTAATC
+
CCCCCGGGGGGGGGGGGGGGGGGGGGGGGGGGGGGGGGGGGGGGGGGFGGGGGGGEFGGGGGGGGGGGGGGGGGGGGGGGGGGGGGGGGGGGGGGGGGGGGFGGFGGGGGGGGGGGGGGGGGGGGGGGGGGGGGGGGGGGGFGGGAFGGGGGGFGGG7CFGGG7FFGGGFGGCACFFFGGGFCGGGFGGGFGFGDCE:FFFFC<FFCFGGGGGGGGGGGGDBCEFG*3=5+<CG88/@7>FC>2+28E*:5<F?7+8?EEG?:C*<+/5EFGEF>D4*)92<98?FG9+*:C+*2?7?F7*
@M03152:184:000000000-AWYW1:1:2107:21802:2056 1:N:0:TCGCCTTAATACCTGT
AAGCTCGTAGTTGAATTTCGAGATCAGTACGCTGGTCGTGCCTTCGGTATGCACTGGTGTCACTGGTTTCTCCCTTCTGAAGAACCGTCATGTCATTAAGTTGGTGTGGCGGGGAATCAGGACTGTTACTTTGAAAAAATTAGAGTGTTTAAAGCAGGCTCGCGCTTGAATACATTAGCATGGAATAATGAAATAGGACGTTTGACCCTATTTTGTTGGTTTCTAGGATTGAAGTAATGATTAATAGGGATAGTTGGGTGGTATTCTCGGGTGCCAAGGAAGTTCAGTTACTAGCATTAAA
+
CCCC@<F+-C;CEA,FEFFG8;F@<E<CC<FGGCCFE@FF@,EFG8,BEFFF,CE,CFFCFCEECGGDFGCC,@E<CFC@CC,CE<BFE7F,@66,C,6CE<CE?FCCECGGGDCFFFGFGCGCFFD<FFGFFG9CBDF<CA==>F<FFGC9<,>FGG7C7FGGGFEF@EF;:<<CE<DFGCF<>C9>C,,7<CBBF9,<*=CE@,,6:+?FFF@+BFC8CF+C99B+2+3++5+;;FC7@;+=7C++20*2<+<7C=8>5*3+:+3+:*:>597**1<4**3+0+<:+172+2*+0+22*
@M03152:184:000000000-AWYW1:1:2107:8488:2088 1:N:0:TCGCCTTAATACCTGT
AAGCTCGTAGTTGAATTTCGGGATCAATACGTCGGTCGTGCCTTGGTACGTACTAACGTTATTGATTTCTCCCTTCTAACAAATCGTGATGTCATTAATTTGGTGTTACGGGGAGTTAGGACTGTTACTTTGAAAAAATTAGAGTGTTTAAAGCAGGCAATCGCTCGAATACATTAGCATGGAATAATGAAATAGGACGTTCGAACCTATTTTGTTGGTTTCTAGGATCTACGTCATGATTAATAGGGATAGTTGGGTGGAATTCTCGGGTGCCACGGCACTCCAGTCGCCCGCCTTTATT
+
CCCCCGGGGGGGGGGFGGGGGGGGGGEGGGGGGGDGGCGGGGFGFFGGGGGGGCFGGGGGGGGGGGGGGGGGCGGGGGGGGDEGGGGGGGGGGGGGFECEGGGDFGGGGGGGGFGEG<FDCGGGFFGGGFGGGFGGCCFGEDFEGGGEGGDFGFGG?FGCGEGGGDC:FF?FEDCFF?FDFF7FE>BADGGA9;E::FFFFGGFDFGGDFGGGGBFCCB>CGCFCC?C,,6,*,4/,=E<+;1<=@C6262C@++<8CC78++?7+<*=7*954C6)9)120<6++3:*)*2//1C*+2**
@M03152:184:000000000-AWYW1:1:2107:22320:2148 1:N:0:TCGCCTTAATACCTGT
AAGCTCGTAGTTGAATTTCGGGGTCAGTAGGTCGGTCGTGCCAACGGTATGAACTGGTCTCACTGATTCCTCCCTCTTGTAGAACCGTGATGCCATTAACTTGGTGTTGCGCGGAAACAGGACTGTTACTTTGAAAAAATTAGAGTGTTTAAAGCAGGCTAACGCTTGAATACATTAGCATGGAATAATGAAATAGGACGACGATCTTATTTTGTTGGTTTCTAGGGTTGCCGTAATGTTTAAGAGGGGTAGTTGGGTGGAATTCTCCGGTGATAAGGAACTCCATTCACTTTCCTGTACG
+
CCC9CGDGEF6CC<DFGFDEGD7@F,CFFCFFGGG:FGG;F<,CFC@G<FEC@<CE<F@F9CCEFFAEEGGGGGGCEEAFGAFGF,76EFGF9,6CE6FE,CF?FDFFEG7+8++@FFE=EFFF,E9EF@@FG9C<548AFFD:BB9CB,5@9FCFFF+,@FFE7FEG,<B<9DF9,<@=3>@<,,EDGGCG,,,3@>:7*14>*5,;,<FFFGCBC5**6,6,,2*59**2==8CF?+++++++2****/:<<++:EG5*<+3:?++*21)***2*0/920:C+++0+123+:CC++0**
@M03152:184:000000000-AWYW1:1:2107:14726:2193 1:N:0:TCGCCTTAATACCTGT
AAGCTCGTAGTTGAATTTCGAACCTGGTCGGGCGGTCTGCCTATTGGGTACGTACTGTCTGGCTGGGTTCTACCTCTTGGTGAGCCGGCATGCCCTTAATTGGGTGTGTTGGGGAACCAGGACTTTTACCTTGAGAAAATTAGAGTGTTCAAAGCAGGCCTTTGCCTGAATACATTAGCATGGCATAATAAAATAGGACGTGCGGTTCTATTTTGTTTGTTTCTAGAGTCGCCGTAAGGATTAATAGGGATAGTTGGGTGGAATTCTCGGTTGCCAAGGACCTCCAGTCACTCCCCTTACT
+
CCCCCGGGGGGGGGGGGGGGGGGGGGGGGGGGGGGGGGGGGGGGGGGGGGGGGGGGGGGGGGGGGGGGGGGGGGGGGGGGGGGGGDGGGEFGGGGGGGGGGFGGGGGGGGFFGD>FGGGCEFGGGGGGGGGGFGGGGGGGGGGGGGFGGGFGGGGGGGGGGGGGGGGGCECCFCGGGFGGGGFGGF7@DF,FFGGGGGG>FCCC71=*?CFGGCCCG,?CFC;FCFCEC985CE8;**++0>AC@CC6F6>600<CFEGGG*<F:9<F*711/*:765:***28*8@FC4:<3*/*;C4**
@M03152:184:000000000-AWYW1:1:2107:18723:2197 1:N:0:TCGCCTTAATACCTGT
AAGCTCGTAGTTGAATTTCGGGACTAACAGGTTGGTCGCGCCTTCGGTGTGTACTGGTCTAGTTGGTTTCTCCCTTCTGAGGAACCGCGATGGCATTAATTTGGTGGCGTGGGAAATCAGGACTGTTACTTTGAAAAAATTAGAGTGTTTAAAGCAAGCGTTAGCTTGAATACATTAGCATGGAATAATGAAATAGGACGTTTGACCCTATTTTGTTGGTTTCTAGGATCGACGTAAGGATTAATAGGGATAGTTGGGTGGACTTCTCGGGTGCCAAGGAACTCCAGGCAGTCGCCTTAAT
+
CCCC@FEGGDCGGFFGCFFGGGDGGFEFCFGEFGGGGGGCECCGFFGBCFEFCFGGG<<@F,FFFGGFGGAFGDGGGFGGFGGGCCFFF+@F,,4<C,F?<AFFFD+,FCGGGCDGGCEFFDFFFFA?F,F9F<FGDGGG,DFFF,B?,FDGFGGGFFFGC@ECDE,@FFCGGGDDG97FCFF:>FCGGFFCFCF9CFGGGGGGFC9FFGCFE;,,6:;:869E,@C6B<::C:C8**@6CFF?F7?+625*>+3=?E>C82+0*00+:**/**0799>*:*<+A@?**.*;+1)***02*
@M03152:184:000000000-AWYW1:1:2107:24152:2321 1:N:0:TCGCCTTAATACCTGT
AAGCTCGTAGTTGAATTTCGGGGTTAGTAGGTTGGTCATGCCTCCGGTATGTACTGGTCTCACTGATTCCTCCTTCCTGATGAACCGTAATGCCATTAATTTGGTGTTGCGGGGAATTTGGACTGTTACTTTGAGAAAATTAGAGTGTTTAAAGCAAGCTAACGCTTGAATACATTAGCATGGAATAATGAAATAGGACGTTCGATCCTATTTTGTTGGTTTCTAGGATTGACGTAATGATTAATAGGGTTAGTTGGGTGGAATTCTCGGGTGCCAATGAACACCAGTCATTCGCCTTCAT
+
CCCCCGGGGGGGGGGGGGGGGGGEGGGGGGGGGGGGGGGGGGGGGGGGGGGGGFGGGGGGGGGGGFGGGGGGGGGGFGGGGGGFFGFGGGGGGFEFGAEEGEGGGGGGGGGGGGGDGGGGGGGGGGGGGFGF9BEGG,:EFDFGFFGGGGGFFCDGFGDGGGGGGGGGG?DCFGBDGEFCFFGGFGGGGD=FGFD9CEFGEGGGGCFFG9;FGGFCEGD>EF,=999A?;,?9*=8F5CGFE+<C77?7*0*0=9CD8C*:*2<*12+//=C*75:<*0:C@+285*<</*3<CCGGG**0
@M03152:184:000000000-AWYW1:1:2107:7399:2718 1:N:0:TCGCCTTAATACCTGT
AAGCTCGTAGTTGAATTTCGGAATGCGTCTCGGTCAAAGCCCGTCCTTGTGGCGTGGCTGGACTGGCGTTTCCTATCTTCCGATAGTGGGGTCAAACTCGCTTCGGATCGTTTACTTTGAAAAAATTAGAGTGTTCAAAGCAGGCGTAACCTTGCCATTGAATATTACAGCATGGGATAATAGAATATGACGTTGGTCTTATTTTTTTGGTTTCTAAGGCTGATGTAATGATTAATAGGGATAGTTGGGTGGAATTCTCGGGTGCCAAGGAACTCCAGTCACTCGCATTAGTATGTGATGG
+
CCCCCGGCFGCFGFGGGGGGFEGGGGGGGEGGGGEGFGGGGGGGGCFGGGGGGGGGGGGGG88EFGGGGGE@CFFDFFGGGGGGGGGGGGGGGGGGGGGEDGGCDGEG7FFCE@GGFFFFGGGGCGGGGGGGFGGAFGGF<DFGGGGGGC9FD98DGFGGABCCGGF9E<,,,@DCCDFFFFGG977,@@=F7BDG7;BC,@ECG,1<B>2<<@FGGF@9EF8+>?+>+CFGD<FFFG6F4C*01++3=:***3+<2:CGGDCE**+3**:**220*9B9::++*1*;*0*2+2*3+3CC*
@M03152:184:000000000-AWYW1:1:2107:18695:2838 1:N:0:TCGCCTTAATACCTGT
AAGCTCGTAGTTGAATTTCGGGGTTAGTAGGTTGGTCATGCCTCCGGTATGTACTGGTCTCACTGATTCCTCCTTCCTGATGAGCCGTAATGCCATTAATTTGGTGTTGCGAGGAATCTGGACTGTTACTTTGAAAAAATTAGAGTGTTTAAAGCAGGCTAACGCTTGAATACATTAGCATGGAATAATGAAATAGGACGTTCGATCCTATTTTGTTGGTTTCTAGGATTGACGTAATGATTAATAGGGATAGTTGGTGGGAATTTTCGGGTGCCAAGTAACTCCAGTCACTCGCATTAAT
+
CCCCCGGFGGEFGGGGGGGGGGGGGGGGGGGGGGGGGGGGGGGGGGGGGGGGGGG<EGGGGGGGGGGGGGGGGGGGGGGGGGGGGGGGGGGGGGGGGGGGGGGGGGGGGGGEGGGGGGGGGGGDCFGGFFGGGGGGGGGGGFGFGEGGGGGFGGAFFDFGFFEGGGGGGGGGGGGGGGCGFGGFFGGFGFDFGFGGGGFEG@ECBC:F=,DFFFG:FFCGGF9>>CF?FG6F<EGF8/;4=@FC@DCC6,*4:C,,>**4*;+*;+3+=CDFCDC77C+02:9:08<@C@*+293*/::*2
@M03152:184:000000000-AWYW1:1:2107:22219:2896 1:N:0:TCGCCTTAATACCTGT
AAGCTCGTAGTTGAATTTCGGACCTGGCTGGGTGGTCTTGCCGAAAGGTTAGCACTGCTCTGGTTGGGTCTTTCCTCCTGGGGAACTTGTGTGCTCTTAATTGTGGTGCGCAAGGGATCCAGGACTTTTACTTTGAAAAAATTAGAGTGTTTAAAGCAGGCTTACGCTTGAATACATTAGCATGGAATAATAGAATAGGACTTTGGTTCTATTTTGTTGGTTTCTAGGACCGAAGAATTGATTAATAGGGAGAGTTGGGTGGAATTCTCGGGTGCCAAGGAACTCCAGTCACGTGCCTTTA
+
CCCCCGGGGDCFFGGGGGGGGGGGGCA@@CFGFGGCGFGEGFE@FFGGGGGGGGGGGCGGGGGFFFGGGGGCF<EFE<EGGGGGEFGGFFGGE<<FE<EAF<FGGGGCFGGCFGFC@,<A<FFFFFFFGFFFGGGEEGGDEGGGGGGACFFCFFGGF8FFFFFF<>CE@FFFFGGGGGGGFD;>EFGFGGGGFC;,@F7,7,3@@>@:,DAFDGGG:8DDB>F,>;;?,,=88*:*1,,0;9312+5=3:**3*>9CFE1*:89*=;9CGFC:7**:7:3:C*<E+++3**2*25/C+>*0
@M03152:184:000000000-AWYW1:1:2107:13012:3026 1:N:0:TCGCCTTAATACCTGT
AAGCTCGTAGTTGAATTTCGGGATCAGTACGCTGGTCGTGCCTTCGGTATGCACTGGTTTCACTGATTCCTCCCTTCTGAAGAACCGTAATGCCATTCAGTTGGTGTGGCGGGGAATCAGGATTGTTACTTTGAAAAAATTAGAGTGTTTAAAGCAGGCTCGCGCTTGAATACATTAGCATGGAATAATGAAATAGGACGTTTGATCCTATTTTGTTGGTTTCTAGGATTGACGTAATGATTAATAGGGGTAGTTTGGTGGGATTCTCGGGTGCCAAGGAACTCCAGTCACTCGCCCTCAA
+
CCCCCGGGGGGGGGGGGGGGGGGGGGGGGGGGGGGGGGGGGGGGGGGGGGGGGGGGGGGGGGGGGGGGGGGGGGGGGGGGGGGGGGGGGGGGGGGGGGGGGFGGGGGGGGGGGGFCFGAFGD8FFFEGFGFGGCGGGGGFGECFFFFFGGGGGGGGGGCF7CFCFCFCFFFGGGGGGDFGGFF@:BDEGG@CFGC9CFBF@FGGCCCFBC@@C99FGG@88C;B79C8+B6<>:8@C*1+:@F:EG7?6:>C5<C+<*;8**/02+0+*:=5:*2>DC>F?*<9+8+0<=*3+/95*****
@M03152:184:000000000-AWYW1:1:2107:8248:3060 1:N:0:TCGCCTTAATACCTGT
AAGCTCGTAGTTGAATTTCGGACCTGGCTGGGTGGTCTTGCCGAAAGGTTAGCACTGCTCTGGTTGGGTCTTTCCTTCTGGGGAACTTGTGTGCTCTTAATTGTGGTGCGCAAGGGATCCAGGACTTTTACTTTGAAAAAATTAGAGTGTTTAAAGCAGGCTTACGCTTGAATACATTAGCATGGAATAATAGAATAGGACTTTGGTTCTATTTTGTTGGTTTCTAGGACCGAAGTAATGATTAATAGGGATAGTTGGGTGGAATTATCGGGTGCCAAGGACATCCAGTCACTCACCTTAA
+
CCCC9FGGGGGGGGGGGGGGGGGGGEFGGGDGGGGGGGGGGGGGGGGGGGGGGGGGGGGGGGGGGGGGGGGGGGGGGGGGGGGGGGGGGFGGGGDCFFGGGGGFGCG?FGGGGGFGGGGGGGFGGGGGGGGGGFGGFFFFGGGGGGGGGGFGGFGGGDFGGGGGGGDGD@FFFDFFGGGG7FFGGCFGFGFF,EFGGGFFGGC,>:,:BFEGGGGGGGFG5B>DGFFDEBFEDG=CFG=C=EDFA+>+<E5*AFG7C+:::*1::<++<5C3:<C*2*)/:*0<EFC6C*:EC>*3:9CC:
@M03152:184:000000000-AWYW1:1:2107:6967:3122 1:N:0:TCGCCTTAATACCTGT
AAGCTCGTAGTTGAATTTCGGACCTGGCTGGGTGGTCTTGGCTCACGTCAAGCACTGCCTCTGGTCGGGTCTTTCCTTCTGGGGAACCTGCGTGCTATTAACTTAGTGCGCAGGGGATCCAGGACTTTTACTTTGAAAAAATTAGAGTGTTTAAAGCAGGTTCACGCTTGAATACATTAGCATGGAATAATGAAATAGGAGGATTGCTTCTATTTTGTTGGGTTCTAGGATCGACGTATGGATTAATAGGGATAGTTGGGGGGAATTCTCGGGGGCCAAGGAACTCCAGTGTCTCGCCTTT
+
BCC9AEEFC-BCFGGGD-C@B7:C<EFECFGGGEGGGDF<E8<CEFFD6BCF9FGGGFFGG8FGF,C@EGDFE<CAFGGGGGGGGDGGGFGGGGGD<EE?FED<D9FEFEGG>++>6BFCEFFC=FFFGGFGGGD<CEEF4BDFGFG@FFCFGFFG<<AFF,3C,,,>CC<DC,,>@9FCCEF:7DFGG9,,3>3;>FGF,@*@F,,76,?,D,@,,128>*18:E,B9:,B?***3*+0;+5+01;+13*6:?6<<@6**=C5D*33+<=<5)9))9)75;C*3<+++0*++**3/****
@M03152:184:000000000-AWYW1:1:2107:6567:3211 1:N:0:TCGCCTTAATACCTGT
AAGCTCGTAGTTGAATTTCGGACCTGGCTGGGTGGTCTTGCCGCAAGGTAAGCACTGCTCTGGTCGGGTCTTTCTTTCTGGAGCTCTTGCGTGCTCTTAACTGAGTGCGCAAATTGATCCAGGACTTTTACTTTGAAAAAATTAGAGTGTTTAAAACAGGCTTACGCTTGAATACATTAGCATGGAATAATAGAATAGGACTTTGGTTCTGTTTTGTTGGTTTCTAGGACCTGAGTAGTGATTAATGGGGATAGTTGGGTGGAATTCTCGGGTGCCAAGGAACTCACATCACTCGCCTTAA
+
A-<@<EFGCFGFGGGGGGGGG@@7EC@FGCGG<;B@FFGFGGGGGG7<E9CFFFGGDGFGFGCGGFFDC+,C,<CFGG9FGG8CEFFDED+@=FFCEEFE9CC<<?5<CC@FEDE9E,<?A9FFG,5,C5FFC,C,C58,@<?E,C,C9,ADDDFF,B,>=,AADB+:3+,3C@FG@FGFGFDFCFE9@@AF,>,@A,>,<,3,@:,*>,,75;D:::D>>BF;FFC9<C*,0<,51,,,4,>41B,=6=5=C6+4A6E7:8*+*<<9+AE)/)1*2*)9*2;6<++++0*9+*/*2/*0*
@M03152:184:000000000-AWYW1:1:2107:24089:3447 1:N:0:TCGCCTTAATACCTGT
AAGCTCGTAGTTGAATTTCGAGATCAATTTATTGGTCGTGCTATTGTACGTACTAGTATTATTGATTTCTACCTTCTGACGAACCATGATGTCATTAGTTTGGTGTCTTGGGGAATCAGGACTGTTACTTTGAAAAAATTAGAGTGTTTAAAGCAGGCTCACGCTTGAATACATTAGCATGGAATAACGAAATAGGACGTTTGATTCTATTTTGTTGGTTTCTAGGATCGACGTAATGTGTAATAGGGATAGTTGGGTGGAATTCTCGGGTGCTAAGGCACTCCAGTCACTCGCATTACTG
+
CCCCCFGGEGEGGFFGGGDC@<FFCFFFCFF9F9E6EEFEG@@F9FGG<DEDF,CCCFGGGGGGGFGGGC@F<FFFGFDGGCGGEGGGGGCE,CF9EFC,E,@FFC8CEFFGD7BFGCCFFFGGGGGDGGGGGFGGGGGGGGGCFFGFFAF<FGFFFDGGGGF8FCFFGC,7CECFF,CDFCEFGGCECEE7,@FFG@E3+@C,=CC@=;FFFCE<EF@88;@AF9EF,@EC>>:;:=5,5>7:75:C668=9C?EEGCCC?9C7E9CC*1)**++*;)*1*8*<+B2=AD+:)1/*3072
@M03152:184:000000000-AWYW1:1:2107:15239:3691 1:N:0:TCGCCTTAATACCTGT
AAGCTCGTAGTTGAATTTCGGCCTTTGCCGCCCGGTCCGCCTATTTGGGTGTGTACTGGAGCGGTGGAGGCTTACCTCGTGGTGAGCTGTTATGCCCTTTACTGGGTGTGGCAGGGGACCATGATTTTTACTTTGAAAAAATTAGAGTGTTCAAAGCAGGCTTACGCCCGAATACATTAGCATGGAATAATAAAATAGGACGTGCGGTCCTATTTTGTTGGTTTCTAGAATCGCCGTAATGATTAATAGGGTTAGTTGGGTGGAATTCTCGGGTGCCACGGAACTCCAGTGACTCTCCTTT
+
CCCCCGGGGGGGGGGGGGGGGGGGGGGGGGGGGGGGGGGGGGGGGGGGGGGGDGGGFDGGGGGGGGEGGGGGGGGGGGGFGGGGGGGGGGGGGEFGGFFGGGGGGGGGGDEGG77F+=FGGGGFGGGGGFFGGGEAFGEFDFGGGGGGGGGGGGGGGGGGGGGGGGGGGGGGGGAFACFEGGGGGFGFGFFFF?@FF:F9:>EEG7<<EGGGFGDGFFDF*88CFGC7+3?BFC8=CG=/0<:ACF<<+A7*21ACEGG5*:8*7+<:<:*/5/9*97*9E8=83+3<6**+<?*++ACC*
@M03152:184:000000000-AWYW1:1:2107:15301:3807 1:N:0:TCGCCTTAATACCTGT
AAGCTCGTAGTTGAATTTCGGACCTGGCTGGGTGGTCTTGCCGCAAGGTTAGCACTGCCCTGGTCGGGTCTTTCTTTCTGGAGCTCTTGCGTCCTCTTAACTGGGGGCGCAAATTGACCCAGGACTTTTACTTTGAAAAAATTAGAGTGTTTAAAGCAGGCTTACGCTTGTATACATTAGCATGGAATAATAGAATAGGACTTTGGTTCTATTTTGTTGGTTTCTAGTACTGGAAATATGAATAATGGGGAGAGTTGGGTGGATTTCTGGGGTGCCAAGGCACTCCTGTCTCATCCCTTAA
+
CCCCCGGGGGGGGGGGGGGGG;@+6,C9-BF,6BFGGFGGGGCC:7F,;,66C,,:EG,,9,6C9+++,@F<6CF,F,6,6,66,C,EEG+7+@8,C5E5,CE,,+++@FB@:<9?F,,4:=++3BFF<,,C9B9FFGGA=:,EF9CD,E=<DCC<3:,++,37F**::<,@,@,73,3,,7,<2,D9,2;F;,?>9?<,,,,,,,@C9B,@C,@,,,,*=*<+++?<+++2+*+++111++3+:++3**/*/*++<+:2;*/+2<:++3*1*)****0***2*+*0+09*<+2*0/A:*0
@M03152:184:000000000-AWYW1:1:2107:7621:3836 1:N:0:TCGCCTTAATACCTGT
AAGCTCGTAGTTGAATTTCGGGGTCAGTAGGTCGGTCGTGCCACCGGTACGTACTGGCTTCACTGATTCCTCCCTCTTGCAGAACCGTGATGCCATTAGTTTGGTGTTGCGGGGAAACAGGACTGTTACTTTGAAAAAATTAGAGTGTTTAAAGCAGGCTAACGCTTGAATACATTAGCATGGAATAATGAAATAGGACGTTGAACTTATTTTGTTGGTTTCTAGGATTGACGTAATGATTAATAGGGATAGTTGGGTGGAATTCTCGGGTGCAAAGGAAATCCAGTCACTCGACTTAATA
+
CCC9CFG+BF@FFGGFGFGCBC:@BFECEFFGGGGGGGGGGDCF8CCGFEFGGGGGFFGCEFFGGCFECFGEGGGFFGGAEGGGFCEGFFFE9,CDE,C,EEFGGGGGGCEFGGGFFFDGFFGGFCGGFCGFA?FDD<:F8FFGGGGGGGFGGGGGGFCGGF7CFGGGGCGA9FGGGG7CCAFGG:>DFCFFFGFGCC7F:CF7,?F9CCEGCB26BC**B?;<C9+;CCF+*CCFFC++:+1CFGGGGEFFE+<FGG*:@67A7<9*7*:>=0:*95;0+<+<<+++<6:<5*7:C+2**
@M03152:184:000000000-AWYW1:1:2107:25376:3848 1:N:0:TCGCCTTAATACCTGT
AAGCTCGTAGTTGAATTTCGGACCTGGCTGGGTGGTCTTGGCTCACGTCAAGCACTGCCTCTGGTCGGGTCTTTCCTTCTGGGGAACCTGCGTGCTATTAACTTAGTGCGCAGGGGACCCAGGACTTTTACTTTGAAAAAATTAGAGTGTTTAAAGCAGGCTTTCGCTTGAATACATTAGCATGGAATAATAGAATAGGACTTTGGTTCTATTTTGTTGGTTTCTTGGACCGAAGTAACGATCAATAGGGATAGTTGGGTGGAATTCTCGGGTGCCAAGGAACTCCAGTCACTCGCCTTAA
+
CCCCCG@@FGCFGFCDEGGGGG7EFEC96@FGFGCFGDGGGG8EFGGADFGGGGGGGGGFGGFDGFGGFAEFGG,FFFEGF@FDEEFFGGGG@?C,?C,,,CCF9CCEEFG:FEEGC++?=FC+FFFGGGFCFCFFGAE,>AFFFGGFDAFFDFDEF=<FGFGFFGGGGGF<FCFGGGGGGGGGG7F>EFFGFFEFGGGFF7EFGGCGFF@DFCDEFCFCE>FFG,4>,86***:8+<+*7=*/+:<+2:2=C6+1C8*4*823*7<++279FCC2*67*2:8ECE0C7979+*/:*/*02
@M03152:184:000000000-AWYW1:1:2107:23398:3871 1:N:0:TCGCCTTAATACCTGT
AAGCTCGTAGTTGAATTTCGGGATCAATACGTCGGTCGTGCCTCGGTACGTACTAACGTCATTGATTTCTCCCTTCTGACGAGCCGTGATGTCATTAATTTGGTGTTACGGGAAGTCAGGACTGTTACTTTGAAAAAATTAGAGTGTTTAAAGCAGGCAATCGCTCGAATACATTAGCATGGAATCATGAAATAGGCCGTTCGGACCTATTTTGTTGGTTTCTAGGATCGACGTCATGATTAATAGGGATAGTTGGGTGGAATTCTCGGGTGCCAAGGAACTCCAGTCACTCGCCTTAATC
+
CCC9CGEFEFFGDGGFGG-CF7FCFGGGGFDFGGGGGGGGGGEFGGGGEGGFGGGF8CGGGGGGFGGGGGGGGCGGF@<FCBFGCFBFDCDECFFFGFGGAFFGGDCFGG@CEGFGGAFG@FGGGGGCG,EFFFFGFEGGGFFGGGGA<DCG<A=A7CBD<FC@FEE:8FCE=38=FFFF:<B:=,@E;@E9@33,,355>781CFGFFGGD@CGECF16B?@;9F8,2:8B**3=67++1>FFCCGCCE5+;++=8/8CF6<A*+2*2::C/7*975496+<++0+<<=>F:/7*/+20*
@M03152:184:000000000-AWYW1:1:2107:8740:3911 1:N:0:TCGCCTTAATACCTGT
AAGCTCGTAGTTGAATTTCGGGTCCGGCTGAGTGGTCTTGCCAATGGTAAGTACTGCTCTGGTCGGACCTTTCTTTCTGGGGAACCAACGTGCTCTTAACTGAGTGCGCTGGGGATCCAGGACTTTTACTTTGAAAAAATTAGAGTGTTTAAAGCAGGCCTACGCTTGAATACGTTAGCATGGAATAATAGAATAGGACTTTGGTTCTATTTTGTTGGTTTCTAGGACCGAGGTAATGATTAATAGGGATAGTTGGGTGGAATTCTCGGTTGCCAAGGACCTCCAGTCACTCGCCTTAATC
+
CCCCBFFGGGGGGFFFGGEFGGFGGGGGGGGGGGGGGGGGGGGGGGGGGFGGGGGADGGGGFGGEGFGGGGGGGGGGGGGGGGCFGGGGGGGGFGGGFGGGGGGGGGGGGGDGGGCFFFGG<FGGGGCFFFGGFGFFCGGGGGGGGGGGGGGGGGG<FGGG?FGGGGGFEFGGGGGGEFGFCGGGGFGG9EF9E=97FFGGGCCGFGGDGGEFCFGG5>FGFFFFCGG>E*B::CFFGFGFC+:=DGGCGGGGGCDE=C7=FGF7FG5C*57:CF9**7*:C<FGFGFDF=<5)9EG<DF7
@M03152:184:000000000-AWYW1:1:2107:8403:3966 1:N:0:TCGCCTTAATACCTGT
AAGCTCGTAGTTGAATTTCGGGCCTGGCTGGGTGGTCTAGCCGCAAGGTAAGCACTGCTCTGGTCGGGTCTTTCCTTCTGGGGAACCAGTGTGCTCTTAGTTGAGTGCGCTGGGGATCCAGGACTTTTACTTTGAAAAAATTAGAGTGTGTAAAGCAGGCTCACGCTTGACTACATTAGCATGGAATAGTAGAATAGAAGATTGGTGCTATTTTGTTGGTTTGTATGCTCGAAGAAAGGATTAATTGGGAGATGTGGGTGTAAGTAGCGGGTACCAATGAACTCCATTCACGCACCGTAAT
+
@@<CCGGGGGCFGGG,CFF@@FC:BFC@FEGD-B8BCE,,<EC:F@F8F9@FEACFFCGFCFGC9CBEFCC@<,C@FDFFFGGGDFFCE,C<FD,C<C?FFAFGGFED@ECCD7C?FFFEFFB+BFFDGF,5<?9,C?D=8,?DAFGGF,DFDA9?<BF:83>>>AFDF8,@<,<=,,,@FBAF<7>C,7@AF9@C,,7,,753>7*,?D2@,,@3,12>:E*<7,,,246:A5*,5,/0*+++++5+:**/*+>1+*3:*+++312+/:*)*202*2)0<+0<?C+++9*/2)1**//**
@M03152:184:000000000-AWYW1:1:2107:7490:4001 1:N:0:TCGCCTTAATACCTGT
AAGCTCGTAGTTGAATTTCGGACCTGGCTGGGTGGTCTTGGCTCACGTCAAGCACTGCCTCTGGTCGGGTCTTTCCTTCTGGGGAACCTGCGTGCTATTAACTTAGTGCGCAGGGGATCCAGGACTTTTACTTTGAAAAAATTAGAGTGTTTAAAGCAGGCTTTCGCTTGAATACATTAGCATGGAATAATAGAATAGGACTTTGGTTCTATTTTGTTGGTTTCTAGGACCGAAGTAATGATTAATAGGGATAGTTGGGTGGAATTCTCGGGTGCCAAGGAACTCCAGTCACTCGCCTTAA
+
CCCCC9FCFGGEFFGFGGGGGGDGGGGGGGGFEFFGEFGGGFFGGGGGFGGGF8FFGDGFCGGCFFFGDFF8EFG,EEFGFGGGEGFGGFFCFGG7EFCFG9F9CEGGGGGGGEGFEC7EFEFGGGGAFFFGDCF<EFGGEF,D<FGFF,@FDGFGF8FF:DEFGE7++:<FFGGFGGGG73ECFCGGGADGGGGGGGCFFGD9CGCF@9FFF@CAEFDFEGGFGGGGFFD>888E9+3++>EG++<<7F5**+3=C6CB=8C@FF9<+AE)2)95C7:F6CCGG?C6C67+:7/::=*=7
@M03152:184:000000000-AWYW1:1:2107:15313:4072 1:N:0:TCGCCTTAATACCTGT
AAGCTCGTAGTTGAATTTCGGGATTGGGATATATCGATCGTGCCTTTAGGGGCATGGAACGGTGTGTAGCCAATTTCTCACCTTCTGGTGAGTCGGGATGCTCTTGGGTGTTTCGATGAATCAGGACCTTTACTTTGAAAAAATTAGAGTGTTTAAAGCGGGCATTTTTGCCTGAATACATTAGCATGGAATAATAAAATAGGACGATGGTTCTATTTTGTTGGTTTTAGGACCACGTAATGATTAATAGGGATAGTTGGGTGGAATTCTCGGGTGCCAAGGAACTCCAGTCACTCGCCTT
+
CCCCCGGGGGGGGGGGGGGGGGDGGGGGFGGGGGGGGGGGGGGGGGGGGGGGGGGGGGGGGGGGGGGGGGGGGGGGGGFGGGGGGGGGGGGGGGGGGGGGGFGGGGGGGGGGGGGGGGGGGGGGGGGGGGGGGEGGGFGGGGGFEGGGGGGGFGGGGFGGGGGGGGGGDFGGFGFEFGGGGGGGGFGAFGCFGGGGGGGGGFFFFF*>FCFC,?D;FGGGGGG>?G8FEFFECF5/8*5**1+<CGGF9AFG86<<C7C@*;*B*9++0<:**>CD<C=4:=*;*+3+<?FFC:C+:*1/9
@M03152:184:000000000-AWYW1:1:2107:21765:4089 1:N:0:TCGCCTTAATACCTGT
AAGCTCGTAGTTGAATTTCGGGATCAATTTGTTGGTCGTGCCTCGGTACGTACTGGTATTATTGGTTTCTACCTTCTGAAGAACCTTGATGTCATTAATTTGGTGTCTTGGGGAATCAGGACTGTTACTTTGAAAAAATTAGAGTGTTTAAAGCAAGCATACGCTTGAATACATTAGCATGGAATAATGAAATAGGACGTTTGATTCTATTTTGTTGGTTTCTAGGATCGACGTAATGATTAATAGGGATAGTTGGGTGGAATTCTCGGGTGCCAAGGAACTCCAGTCACTCGCCTTAATC
+
CCCCCGGBFFEG<FFCG9@FEEGGGFGGGGGGFGGGGGGGGGAFGGGGCCFC<FGGGGGGGGGGGEEFGFGGGFGGCFAEEEFCFGAFEFCFGGFFG<,CFGFGG=FFGGFEFBF@FAFGFGCFGGFEGDFAFF?FCE<FFGGFGGDGGGFGFEEGGCGGGF8?FFFG?FFFGGFEDFEAFFFGGGGGFGFGFFCFFGG+F8EGB;@DAFGGGGGGGG7DFF=C79FCDG*@CC5D5CCC7@CEFGFDC=*=FCC6CCGG5+?8;CFGFEFDECC*/:;F68CECFG9?FGFGGGEGF*C*
@M03152:184:000000000-AWYW1:1:2107:11091:4248 1:N:0:TCGCCTTAATACCTGT
AAGCTCGTAGTTGAATTTCGGGATCAATGGATTGGTCATGCCGTTGGTATGTACTGGTCATATTGGTTCTCACCTTCTAAGGAACCATAATGTCATTCATTTGATGTTTTGGGGAATTAGGACTGTTACCTTGAAAAAATTAGAGTGTTTAAAGCAGGCTAACGCTTGAATACATTAGCATGGAATAATGAAATAGGACATCGCATCCTATTTTGTTGGTTTCTAGGATCGATGTAATGATTAATAGGGATAGTAGGGTGGAATTCTCGGGTGCCAAGGAACTCCAGTCACTCGACTTAAA
+
CCCC9CC@CFECFC<FEC9F7+@FFCG<FGFF<FFCFFFGGFEFEFFEEFGGFEFGFECFGDDEF@FGEFCFFFEGFFG9@CFGGGGGGGGGGGGFEEG9<FFCCCEC,CECFG=CG?F8FCEFGGGGGCFFEGGCGFFGGFFDC@FEF<FGGC,EGGGGG<8:=CCCEGCFGGFGFGGGD,=FFDFFGGFDFGGDFFDDG,66>+CCCC,@EACB>:8CG>CFE9EEAFG5CFFFGGG77,>B=C:FGG4?6=,5,*?:5*C94FGG5*:5EDDCD*);C*9@+++2+;@F7**=?****
@M03152:184:000000000-AWYW1:1:2107:7650:4390 1:N:0:TCGCCTTAATACCTGT
AAGCTCGTAGTTGAATTTCGGACCTGGCTGGGTGGTCTTGGCTCACGTCAAGCACTGCCTCTGGTCGGGTCTTTCCTTCTGGGGAACCTGCGTGCTATTAACTTAGTGCGCAGGGGATCCAGGACTTTTACTTTGAAAAAATTAGAGTGTTTAAAGCAGGCTTTCGCTTGAATACATTAGCATGGAATAATAGAATAGGACTTTGGTTCTATTTTGTTGGTTTCTAGGACCGAAGTAATGATGAATAGGGATGGTTGGGTGGAATTCTCGGGTGCCAAGGAACTCCAGTCACTCGCCTTAA
+
CCCCCGGGGGEGAFGGGGGGGGGGGGCGGGGGGGFGGGFFGGGGGGGGG,FFGGGGGGGDGEEEFGGDCFGGGGGFGGGG,,E+CCFFGFFGG@GGEEGFGDFEDFGCCFGCC7BEGGGGGGCDEGGFAFG<?F,EFEDGGGGGCF9FFFFFGFGGFFB@FB@DECFDGGCFGCCCCFFGGG;CCG9E9@DFGA;EC@7BFE@;,>>FCFGDGFCAGGG5EECCF@FGGCC5E:E;@FGFCE+:1CFD?**2*1>:=E*:8*;90++32A*/*9**00.*:8*23+3++10+<**5?=CF7
@M03152:184:000000000-AWYW1:1:2107:16646:4522 1:N:0:TCGCCTTAATACCTGT
AAGCTCGTAGTTGAATTTCGGGGTCAGCATGTTGGTCGTGCCACAGGTACGTACTGGCGTTGCTGATTCCTCCCTCTTGACGAACCGTAATGCCATTAATTTGGTGTTGCGGGGAATCAGGACTGTTACTTTGAAAAAATTAGTGTTTAAAGCAGGCATGCGCTTGAATACATTAGCATGGAGTAATGAAATAGGACGTTCGATCCTATTTTGTTTATTTCTAGGATTGACGTAATGATTAATAGGGATAGTTGGGTTGAATTTCCGGGTTCCAAGGAACTCCAGTCACTCGCCTTAATCT
+
CCCCCGGGGGGGGGGGGGGGGGGGGGGGGGGGGGGGGGGGGGGGGGGGGGGGGGGGGGGGGCGGFFGGFGGGGGGGGGGGGGGGGGGGGGGGGGGGGEFGGGGGGFGGFGGGGGE>FGGGGDFGGGGAFGGGGFGGGGGGGA<FGFGGGFFGGEGGGFGFGEGGGGGGGGGGGGFFFGGGGFCFGGG9>;EFBD7FGCCCFGFFGEE<FGGGFGG,@BEGGGEFG7FF8BF8EGGGF?FGCE;=9D=C7*>CFCFC=*/<2:C7*+1*:E*/7C7DFF:DDGEC6@+++/*/*1<E?+200
@M03152:184:000000000-AWYW1:1:2107:5628:4574 1:N:0:TCGCCTTAATACCTGT
AAGCTCGTAGTTGAATTTCGGGATCAATACGTCGGTCGTGCCTCGGTACGTACTAACGTCATTGATTTCTCCCTTCTGACGAGCCGTGATGTCATTAATTTGGTGTTACGGGGAGTCAGGACTGTTACTTTGAAAAAATTAGAGTGTTTAAAGCAGGCAATCGCTCGAATACATTAGCATGGAATAATGAAATAGGACGTTCACACCTATTTTGTTGGTTTCTAGGATCGACGTAATGAGTAATAGGGATAGTTGGGTGGAATTCTCGGGTGACAAGGAACTCAAGTCACTCGCCTTAATA
+
CC9@CGGGFFFGC<FGGGAAEDCCCFGEGGFEDCGFGGGEEFFFDCFFEEFGFFFF<FADGGECFEDGFCCGGGGGFFGGECCCFCFE=FE<FGGFFEEAGGDGGGGGGGG>FEEFF?FGGFCFGBFCG,<<FFGEC=FGG,EEGG?FGF,?F,:DEEFGG8FFFGEE>D7FF<,@=<FFF?C,3F9=5@,@FGGG=@F>BFD3@<1:,?F,DF8:EFC:8CFGCFFE28;E5C8/8C9+35CC+26*000<59AC*=C*2++<*<78=5:)*2:7<C55:+++30A9??C759)*:+20*
@M03152:184:000000000-AWYW1:1:2107:24502:4593 1:N:0:TCGCCTTAATACCTGT
AAGCTCGTAGTTGAATTTCGGATCTGGTGGGGTGGTCCGCCTGACGGCGTGTTTACTGCTCGACTGGGTCTTGCCTCTTGGTGAACCTTTGTGCTCTTTATTTAATGCGTCGGGGAACCAGGACTTTTACCTTGAGAAAATTAGAGTGTTCAAAGCAGGCCTATGCCTGAATACATTAGCATGGAATAATAAAATAGGACGGGTGGTTCTATTTTGTTGTTATTTAAGTACTGCCGTAATGACTAATAGGGTTAGTTGGGTGGAATTCTCGGGTGCCAAGGAACTCAACTCTATCCCACTA
+
CC@CCGGGDGCFDGCGAFFEDGCFDF9CFGGGG7CFFGGG@FF8FGGGDGECFGGFG<EFF7CECFCGGGFGEFGGFGGDFG@FFE=CFFFGGFFFFFF9FF,9FGFDCFGEEE@B=44E8FFGGGGG99FFGDD,:?D=FFA8D9CFFGFFFF,DCEFCFGF9=FCC=C,D,FCEGG,>,@C,:,@4>@E@F,2>,7?F7*4FFFGFGG9F9;,24:+**+5CC9+>+5<C++=:E==FFG+<<*>CF670**0+3<C*;*?54CE?C?***197*2)**2@F::++***++**+3+09*
@M03152:184:000000000-AWYW1:1:2107:14562:4663 1:N:0:TCGCCTTAATACCTGT
AAGCTCGTAGTTGAATTTCGGGGTCAGTAGGTCGGTCGTGCCAACGGTATGAACTGGTCTCACTGACTCCTCCCTCTTGTAGAACCGTGATGCCATTAACTTGGTGTTGCGGGGAAACAGGACTGTTACTTTGAAAAAATTAGAGTGTTTAAAGCAGGCTAACGCTTGAATACATTAGCATGGAATAATGAAATAGGACGTCGATCTTATTTTGTTGGTTTCTAGGGTTGACGTAATGATTAATAGGGATAGTTGGGTGGAATTCTCGGTTGGCAAGGAAATCCAGTCACTCGCCTTAATC
+
CCCCCGGGGGGGGGGGGGFGGGGGGGGGFEGFGGGGGGGGGGGGGGGGFFGEGGGGGGEGGGGGGGGGGGGGGGGFGGDFGCGGGGGCGG8<EFGGGFGGGGGGGGFGGGGGGDGGFGEGGDGF8?F?FF9FE9EDF?CGGGGAFGGFFGGGFGGGGGGGDFGDGCCGGCFFCGGGGFGGGGGGGGCGFCGGGG;CFFFFCDGECF7FFGFEFFFF@F8FCEC9C@CFF5EFGC*A@C@<7<+:978CC*><+AA6:C>ED++<*<2*:**/*29=DC5C++<+00A9C?DF5735/9:C:
@M03152:184:000000000-AWYW1:1:2107:8252:4782 1:N:0:TCGCCTTAATACCTGT
AAGCTCGTAGTTGAATTTCGGGTGCCATGATTAATAGGGATAGTTGGGTGGAATTCTCGGGTGCCTAGGAACTCCAGTCACTCGCCTTAAGCTCTTATGCTGTCTTCTGCTGGAAAAAAAAAAGTTACTTTGAAAAAATTAGAGTGTTTAAAGCAGGCTCTAGCTTGTATACATTACAATGAAATTACTAGATATGACGTGTGATTCTATCTTGTTCGTTTCTTGGATGGACGTAATGCTTAATAGGGTAAGTGGGGTGGTAGTCTAGTGTGGCAAGGAATTTCATTAATTCACTAATAAT
+
CCCCCGGGGGGGGGGGGGGGGG@+@CEFG9CFC6,,CFG,;<,CFG8+,@+FDFC<<E:,6C+,6,6C@6CF@,6,,,,:@6@CF+F@EFC,,C,CC?6,,C<,,CC<,,,,CCC,=F=>F++4C,CF,,5,8,CE?7:,:55?85AA8,CBE98,::,3,,:33,>,@,@9BFF9,,@=F,,8E,>,,8,,,83,,,*3*6*@;;,73D,7@F@,,4*?D8,,,,,5,*264:C,4=,,4,5=,+,*0+*+>++**3**35+5+=<3<:<C/>D**/09+++++0+++**23:*+++***
@M03152:184:000000000-AWYW1:1:2107:21046:4878 1:N:0:TCGCCTTAATACCTGT
AAGCTCGTAGTTGAATTTCGAGACCGGCTTACTGGTCGTGCTATTGTACGTACTGGTATAATCGGTTTCTCCTTTCTGACGAACTATAATGCCATTAATTTGGTGTTTTAGGGAATCAGGACTGTTACTTTGAAAAAATTAGAGTGTTTAAAGCAGGCTCACGCTTGAATACATTAGCATGGAATAACGGAATAGGACGTTTGATTCTATTTTGTTGGTTTCTAGGATCGACGTAATGATTAATAGGGATAGTTGGGTGGAATTCTCGGGTGCCAAGGAACTCCAGTCACTCGCCTTAATC
+
CCC9BFF:FFFGFGFFEGCEGFGGGGGGGGGGGFGGGGGGGGGGAFGFEFGGF@FGGFFGGCFGGGGCFFFGDEFECCF<FGGGDAFFFGGG8AFFGFCFFGGEFFGFFGCEF4EGGGFFFGFGGGGGGGFDE<FGFCBFGGGGGGBF,@FEFFFEDF8<BAEFGGFCCDF9DFFFF8ACGGGGGGGFEEEG<FCFC<F++3:FC,@@DFFGGGF@FGG>6D@>D9D?EGEGG1/;44,,4BCGCFFF6CFG79CGGGGEF9++;9B85::D50C6**897CFGFF++3=7757)**A>**
@M03152:184:000000000-AWYW1:1:2107:5127:4948 1:N:0:TCGCCTTAATACCTGT
AAGCTCGTAGTTGAATTTCGGGGTCAGTAGGTCGGTCGTGCCAACGGTATGAACTGGTCTCACTGATTCCTCCCTCTTGTAGAACCGTGATGCCATTAACTTGGTGTTGCGGGGAAACAGGACTGTTACTTTGAAAAAATTAGAGTGTTTAAAGCAGGCTAACGCTTGAATACATTAGCATGGAATAATGAAATAGGACGTTGATCTTATTTTGTTGGTTTCTAGGGTTGACGTAATGATTAATAGGGTTAGTTGTGTGGAATTCTCGGGTGCCACGGCACTCCAGTCACTCGCCTTCATT
+
CCCCCCFGGGGGGGGGGFAFFGFG7<FGGGCFACFGGGGGGG96FGEEGGGGCFFFGGGGGGFGGGGGGGGGFE?FG9,:EFFFGDGGGFGGG<FGGG9FC9FFGGFFFGGGG+=FDFF8EADFFDEGGGGA99FF,>:=<FFGG?FDDFGGGGFCFCCC8=FCC8FEFFC<FGGGG;FFGCGGGFBFFGCF9@>9D<:F118*@FFF,@;,@9<CCFE8CCC?@,2ACE?9=;=EGGGGCG++++56*2*2+2A+3@F*+::E*+3;C*1959**/))1:8@*08CC7009*1C5:+***
@M03152:184:000000000-AWYW1:1:2107:24730:4984 1:N:0:TCGCCTTAATACCTGT
AAGCTCGTAGTTGAATTTCGGGGTCAGTAGGTCGGTCGTGCCAACGGTATGAACTGGCCTCACTGATTCCTCCCTCTTGTAGAACCGTGATGCCATTAACTTGGTGTTGCGGGGAAACAGGACTGTTACTTTGAAAAAATTGGAGTGTTTAAAGCAGGCTAACGCTTGAATACATTAGCATGGAACAATGAAATAGGACGTCGATCTTATTTTGTTGGTTTCTAGGGTTGACGTAATGATTAATAGGGATAGTTGGGTGGAATTCTCGGGTGCCAAGGAACTCCAGTCACTCGCCTTATTT
+
CCCCCFGGGGGGGGGGGGGGGDGGGGFFFGGGGGGGGGGGGGGGGGGGGGGGGGGFGEGGGGGGGGGGGGGGFGE?FGGGGGCGDGGG?FGFFGGGGGGGGGFGGGGGGGGGGGGGGGFGG8FCFFGGGGGGGGGGGGGGGGGGGGGGGGFGGGGGGGGDFG?FCFBFCFGGEFGGGFFE;FFEGFGGDFGGGGGGGGFEFGGDG7FGFFFGGGFFGGEGF9BEGGFGGG6<EG58321>;;CFG=6FFD57:+:C*;>C@:FF7E7C***175*2C*7C0+3AFFEFG4:FG3C=E9*2*
@M03152:184:000000000-AWYW1:1:2107:17174:4992 1:N:0:TCGCCTTAATACCTGT
AAGCTCGTAGTTGAATTTCGGATCTGGTTGGGTGGTCCGCCTGACGGCGTGTTTACTGCTTGACCGGGTCTTGCCTCTTGGTGAACCGTTGTGTTCTTTATTGAATGCTTCGGGGAACCAGGACTTTTACCTTGAGAAAATTAGAGTGTTCAAAGCAGGCCTATGCCTGAATACATTAGCATGGAATAATAAAATAGGACGTGTGGTTCTATTTTGTTGGTTTTTAGAGCTGCCGTAATGATTAATAGGGATAGTTGGGGGGAATTCTCGGGTGCCAAGGAAATACAGTAACTCGCCGTAA
+
CCCC<FGGGGFGGGGGGFGGGGFGGFGFFFGGFGGGFGGGGGGGGGGCGFFCFFFFEFGGGGGGGGGGGDGGGFGFFGGGGGGGGFFGCFGFGEFGGGDFGCFGGGGFDFGGGGGDEFFFGGGFG9FCEEFDFFFFFFGGFFFGGGCFDDFDGGGFEGG>CFGGGFFAFGGAFFFDFFF@C;FFGGGGGGGGGGGGGEGFF>C>FE25>,CF@@;C@8EF88:5@CFDGBCCC8EE85*>:79<C7@@FG<=87;CECC*?C>8*+390:CC:C55>*>578++++2<0*0++2/*2*1/*
@M03152:184:000000000-AWYW1:1:2107:12826:5031 1:N:0:TCGCCTTAATACCTGT
AAGCTCGTAGTTGAATTTCGGAATCAATTTGTTGGTCGTGCCTCGGTACGTACTGGTATTATTGGTTTCTACCTTCTGAAGAACCTTGATGTCATTAATTTGGTGTCTTGGGGAATCAGGACTGTTACTTTGAAAAAATTAGAGTGTTTAAAGCAAGCATACGCTTGAATACATTAGCATGGAATAATGAAATAGGACGTTTGATTCTATTTTGTTGGTTTCTAGGATCGACGTAATGATTAATAGGGATAGTTGGGTGGAATTCTCGGGTGCCAAGGAACTCCAGTCACTCGCCTTAATT
+
CCCCCGGGGGGGGGGGGGGGGGGFGGGGGGGGGGGGGGGGGGGGGGGGGGGGGGGGGGGFGGGGGGGGGGGGGGGGGGGGGGEFFGGGGGGCFGGGFFGDGGGGGGGGGGGGGCFGGFGGGGGGGA9FFGDGGDGGGGGEFGGGGGGGGGGGCAFGGGGGFEGEGGCGGGFFGGFGGDFGGFGGGGGGGGGFFGGCFGG@FF@==FGGGGGGGGGFGGGGFFGGFG:CFGE*@BC:57<,=CGF,:C7EDGGFF7C5:E:F9987<9AFCFGG;C95*AF6FF<<8+4=+1:EGGGCECD*
@M03152:184:000000000-AWYW1:1:2107:11896:5176 1:N:0:TCGCCTTAATACCTGT
AAGCTCGTAGTTGAATTTCGGGGCCAGTAGGTCGGTCGTGCCAACGGTATGAACTGGTCTCACTGATTCCTCCCTCTTGTAGGACCGTGATGCCATTAACTTGGTGTTGCGGGGAAACAGGACTGTTACTTTGAAAAAATTAGAGTGTTTAAAGCAGGCTAACGCTTGAATACATTAGCATGGAATAATGAAATAGGACGTCGATCTTATTTTGTTGGTTTCTAGGGTTGACGTAATGATTAATAGGGATAGTTGGGTGGAATTCTCGGGTGCCAAGGAACTCCAGTCACTCGCCTTAATT
+
CCCCCGGGEGGGGGGGGGGGGGGGGGGGGGGGGGGGGGGGGGGGGGGGGGGGGGGGGGGGGGGGGGGGGGGGGGGGGGGGGGGGGGGGGGGGGGGGGGGGGGGGGGFEGGGGGGGGGGGGGGGGGGGGGGGGGGGGGGGGGGGGDGGGGGGGGGGGGGGGGGFGGGGGGGGGGGGGGGGGGGGGGGGGGGFGGGGGGGGGFCEE*<FG@FF;C9BCG=BFFDGFFGGGC>E?E*=C*<>+;CFGG79*0*9C+<@?EEDE5CGGCG+;C*2)/*09CF>F6<9CGCF9FFF9=<9CCF***
@M03152:184:000000000-AWYW1:1:2107:12379:5229 1:N:0:TCGCCTTAATACCTGT
AAGCTCGTAGTTGAATTTCGGGATCAATACGTCGGTCGTGCCTCGGTACGTACTAACGTCATTGATTTCTCCCTTCTGACGAGCCGTGATGTCATTAATTTGGTGTTACGGGGAGTCAGGACTGTTACTTTGAAAAAATTAGAGTGTTTAAAGCAGGCAATCGCTCGAATACATTAGCATGGAATAATGAAATAGGACGTTCGAACCTATTTTGTTGGTTTCTAGGATCGACGTAATGATTAATAGGGATAGTTGGGTGGAATTCTCGGGTGCCAAGGAACTCCAGTCACTCGCCTTAATC
+
CCCCCGGGEGGGGGGGGGGGGGGGGGGGGGGGGGGGGGGGGGGGGGGGGGGGGGGGGGGGGGGGGGGGGGGGGGGFGGGGGGGGGGGEGGGGGGGFGDGGFGGGGGGGGCGGGGEFGGGGGGGGGFGGGGGGG?FGGGCFDGEFFGGGGDGGGGGGGEFGGGGGGGGGGFFGFGGGGGGGFGGGGGGGGFFGDGFFGGGG*@CFFFFFGGGGGGGFGGCGFGGGGF67?>EEEEGGGGFG7>++2;FDF=<CE7@<ECCE=@<@D?AGEGGGGCC7CDFD6<C++<@9FFFF5D57=EC*2
@M03152:184:000000000-AWYW1:1:2107:4880:5235 1:N:0:TCGCCTTAATACCTGT
AAGCTCGTAGTTGAATTTCGAACCTGGTCGGGCGGTCTGCCTCTTTGGTACGTACTGTCTGGCTGGGTTCTACCTCTTGGTGAGCCGGCATGCACTTAATTGGGTGTGTTGGGGAACCAGGACTTTTACCTTGAGAATATTAGAGTGTTCAAAGCAGGCCTTTGCCTGAATACATTATCATGGCATAATAAAATAGGACGTGCGGGTCTATTTTGTTGGTTTCTAGAGTCGCCGACATACTTTATAGGGCTAGTTGGTTGGAATTCTCGGGGGTCAAGGAAATTAATTCACCAGCCCTAAA
+
B<CC<-B@@F;CF<CEECC8FAEF<EEFFEEGCGG@CC<FG,,:E,,<CCF@FCDFACE9@FEDF6FGEFCEC<,<CFFCF7EE8<ECE:=F@<,,B5C9?@EEF7+CE,B<F=FCF<BFCGGG9,BFC9<<FEF8,,5<@<,,<,C8D,@FCF<BAD:B,3@>FFFCB7@,FFF9<,,73@>7FFGGGGED,3>,<F7>1*>*5*1=B,;,@,,69****32<C9B+++*3;C8***++23+2+0:A***:C0<+<***2+3+9<+<:F5)*)/94C4900<+++++3700+/*2***2*
@M03152:184:000000000-AWYW1:1:2107:24319:5380 1:N:0:TCGCCTTAATACCTGT
AAGCTCGTAGTTGAATTTCGGGGTCAGTAGGTCGGTCGTGCCAACGGTATGAACTGGTCTCACTGATTCCTCCCTCTTGTAGAACCGTGATGCCATTAACTTGGTGTTGCGGGGAAACAGGACTGTTACTTTGAAAAAATTAGAGTGTTTAAAGCAGGCTAACGCTTGAATACATTAGCATGGAATAATGAAATAGGACGTCGATCTTATTTTGTTGGTTTCTAGGGTTGACGTAATGATTAATAGGGATAGTTGGGTGGAATTCTCGGGTGCCAAGGAACTCCAGTCCCTCGCCTTAATC
+
CCCCCGGGGGGGGGGGGGGGGGGGGGGGGGGGGGGGGGGGGGCAFEGGGGFGCFFFAGGGGGGGFGGGGGGGGGFF8FGGGGGGGGGGGGGGGGGGGCEEGGGFFDEFDGEFDGDFGGGGGGGGGEFGGFFGDFGGFDEGG<=DDEGGGGGEFFGGGGEFDFGCEGGGFGGAFGFGGGGGGFFGDFFFFEAFFEBCC,>FF7B::FFFFGGGGGCGGFGFDGGFCG5CF*<EC8EGE7F7@F7FGFG=CGFFEF9<CGG5CEGFGGGC5*7/:CFF*754CC9CFG+++02;5)>E89C?*
@M03152:184:000000000-AWYW1:1:2107:18247:5465 1:N:0:TCGCCTTAATACCTGT
AAGCTCGTAGTTGAATTTCGGACCTGGCTGGGTGGTCTTGGCTCACGTCAAGCACTGCCTCTGGTCGGGTCTTTCCTTCTGGGGAACCTGCGTGCTATTAACTTAGTGCGCAGGGGATCCAGGACTTTTACTTTGAAAAAATTAGAGTGTTTAAAGCAGGCTTTCGCTTGAATACATTAGCATGGAATAATAGAATAGGACTTTGGTTCTATTTTGTTGGTTTCTAGGACCGAAGTAAGGATTAATAGGGATAGTTGGGTGGAATTCTCGGGTGCCAAGGAACTCCAGTCACTCGCCTTAA
+
CCCCCGGGGGGGGGGGGGGGGGGGGGGGGGGGGGGGGGGGGGGGGGGGGGGGGGGGGGGGGGGGGGGGGGGGGGFGGGGGGGGGGGGGGGGGGGGGGGFGGGGGGGGGGGGGGGGGGGGGGGGGGGGGGGGGGGGFGGGGGGGGGGGGGGGGGGGGGGGGGGGGGGGGGGGGGGGGGGGGGGGGGGGGGGGGFGGGGGFFGGGFCFFFGGGDCFG9DFFGGGFFGGFDGGFGCGGGCC+58ECFGGG7A6C6661A7C58C>><*?+9<EEDCDG9DFFGGG6+:A8?:?C+<>DG=EGFC
@M03152:184:000000000-AWYW1:1:2107:9216:5511 1:N:0:TCGCCTTAATACCTGT
AAGCTCGTAGTTGAATTTCGGGATCAATACGTCGGTCGTGCCTCGGTACGTACTAACGTCATTGATTTCTCCCTTCTGACGAGCCGTGATGTCATTAATTTGGTGTTACGGGGAGTCAGGACTGTTACTTTGAAAAAATTAGAGTGTTTAAAGCAGGCAATCGCTCGAATACATTAGCATGGAATAATGAAATAGGACGTTCGAACCTATTTTGTTGGTTTCTAGGATCGACGTAATGATTATAGGGATAGTTGGGTGGAATTCTCGGGTGCCAAGGAACTCCAGTCACTCGCCTTAATCT
+
CCCCCGGGGGGGGGGGGGGGGGGGGGGGGGGGGGGGGGGGGGGGGGGGGGGGGGGGGGGGGGGFGGGGGGGGGGGGGGGGGGGGGGGGGGGGGGGGGGGGGGGGGGGGGGGGGGGGGGGGGGGFGGGGGEFGGGGGGDEGGGGGGGGGGFGGDCGGCEFGGGGGFGDEFF<DGGFGGGGGGGGGGGGGGDFFFGGGDEFFGFGGGGGGGGFFFFFGCFGGGGGGEGGGGGGGG53;CEEDFFGCF+CFCFFFFGF588C5<CC:CFGF=75<FG6<C*5CFG66+3++01**1)7CCGCC7
@M03152:184:000000000-AWYW1:1:2107:13801:5517 1:N:0:TCGCCTTAATACCTGT
AAGCTCGTAGTTGAATTTCGGGGTCAGCAGGTTGGTCGTGCCAATGGTATGAACTGGCCTTGCTGATTCCTCCCTCTTGATGAGCCGTAATGCCATTAATTTGGTGTTGCGGGGAATCAGGACTGTTACTTTGAAAAAATTAGAGTGTTTAAAGCAGGCAAGCGCTTGAATACATTAGCATGGAATAATGAAATAGGACGTTTTATCCTATTTTGTTGGTTTCTAGGATTGACGTAATGATTAATAGGGATAGTTGGGTGGAATTTTCTGGTGCCAAGTAACTCCAGTCAATTGCCTTAAT
+
CCCCCGGGGGGGGGGGGGGGGGGGGGGGGGGGGGGGGGGGGGGGGGGFGGGGGGGFGFGGGFGGGCGGGGGGGGGGGGGGGGDGGGGGGGGGGG,CFGGGGGFGGGGGGFGGGG>FGGGGG8BFFGGGGGFGGEGGGGGGGGCFADGGGGGGGEGGGGGGG?FGGGGGGGGGGGAFGFGGGAFFGGGFGFCFGFGGFCFFGGG*@FFGGDFFFFCFD87:BF;BEF:CCGCC7**335+1@EF+<79+6EC6+1>C+::**150C+<++<C>C>D:>5*:A7<+A++<08*++9:C@CG7:
@M03152:184:000000000-AWYW1:1:2107:11934:5522 1:N:0:TCGCCTTAATACCTGT
AAGCTCGTAGTTGAATTTCGGGATCAATACGTCGGTCGTGCCTCGGTACGTACTAACGTCATTGATTTCTCCCTTCTGACGAGCCGTGATGTCATTAATTTGGTGTTACGGGGAGTCAGGACTGTTACTTTGACAAAATTAGAGTGTTTAAAGCAGGCAATCGCTCGAATACATTAGCATGTAATAATGAAATAGGACGTTCAAACCTATTTTGTTGGTTTCTAGGATCGACGTAAGGATTAATAGGTATAGTTGGGTGGAATGATCGGGTGCCAAGGAACTGCAGTCATTCGCATTACAC
+
BC<-<<CCCGGDGGCEFFEEFGGGGFGGECFFGCDFGGGEG<FFGGGFFEGGGFEGFDGFGGGCGGGGGFDGGGGGGDCFECFGG7:BDFFDFGFGGEDFEF94DEEGCEG7C>CGD9FG<D=FFAA<ECGFG,E9B=F,B8EAFDGGGG,E9FFGFFFGFGGF:DCGCFC<FCCD9<FCC,@@=@9=@E;=B9E8B7*@7F,7<FCC@DCE;,,?>@*=E9E9C,,>6***=:*;*<++;@+A<+>+11+4;+++*38:C+3+*0<***:/*9>*7*.9C6+++3<0?*:+<C1*2:***
@M03152:184:000000000-AWYW1:1:2107:8878:5613 1:N:0:TCGCCTTAATACCTGT
AAGCTCGTAGTTGAATTTCGGACCTGGCTGGGTGGTCTTGCCGCAAGGTAAGCACTGCTCTGGTCGGGTCTTTCTTCCTGGAGCTCTTGCGTTCTCTTAACTGGGTGCGCAAATTGATCTAGGACTTTTACTTTGAAAAAATTAGAGTGTTGAAAGCAGGCTTACGCTTAAATACATTATCATGGAATAATAGAATAGGACTTTGGTTCTATTTTTTTGGTATCTACGAACGAAGTAATGATTATTAGGGATAGGTGTGTGGAATTCTCGCGTGCTAAGGAACTCCAGTAACTCGCATTAA
+
ACC98FC@@DF96EACC<<6@@FGC@CC@@EGCCCCFFG<@C6FB+76EFFED,6:C@F<EEG@66@@98C,<FCC<6C@,6,,6:EEGC:+,,4,CF<,FGA,EC,8>+=44?5EF,E,9,5FGG9B,FFG<E9,,58,+885,,,<5,A,E,5583>++A,@=+C+C+7,3,,,8<7,3@@;,7E=9E=F9E;EFGGD:<,7>3@3,,,7@D,,*4=*2,,2>;,*1,4=E8*3>:?9++51+2<C?54:*+++001CGE++7+A9+**1*)**2;?5+02+308C:**+<CCC*:C**
@M03152:184:000000000-AWYW1:1:2107:21380:5645 1:N:0:TCGCCTTAATACCTGT
AAGCTCGTAGTTGAATTTCGGGGTTAGTAGGTTGGTCATGCCTCCGGTATGTACTGGTCTCACTGATTCCTCCTTCCTGATGAACCGTAATGCCATTAATTTGGTGTTGCGGGGAATTTGGACTGTTACTTTGAAAAAATTAGAGTGTTTAAAGCAAGCTAACGCTTGAATACATTAGCATGGAATAATGAAATAGGACGTTCGATCCTATTTTGTTGGTTTCTAGGATTGACGTAATGATTAATAGGGATAGTTGGGTGGAATTCTCGGGTGCCAAGGAACTCCAGTCACTCGCCTTAAT
+
CCCCCGE@CFGGGGGGDG@FGGGFGGGFGGGGGGGGGGGGEGEGGGGGGGGGGGGGGGFGGGGGGGGGGFFGGGGGGGGGGEGGGGGFGEGGGGGGGGCGGGEFGGGGFEFGG7FCEFGGCAFFGFGGGGAFGFGGGGGGGGGGGGGGGFDFGGGGGGGFFGGGEGGGGGGGGCGGGGGGGFGDCFFGGGCF@EGFGFGG@F@FEFFGGGGGGGGGGGGGGFCEF@FFFGGCFGGGG=F7FGG9:@7?FCFGGF?9EEGCEFF9F+5<==5FCGG7CCFF6;+9C6+<99>FGF<ECCF7:
@M03152:184:000000000-AWYW1:1:2107:12345:5683 1:N:0:TCGCCTTAATACCTGT
AAGCTCGTAGTTGAATTTCGGATCTGGTTGGGTGGTCCGCCTGACGGCGTGTTTACTGCTCGACCGGGTCTTGCCTCTTGGTGAACCGTTGTGTTCTTTATTGAATGCTTCGGGGAACCAGGACTTTTACCTTGAGAAAATTAGAGTGTTCAAAGCAGGCCTATGCCTGAATACATTAGCATGGAATAATAAAATAGGACGTGTGGTTCTATTTTGTTGGTTTTTAGAGCTGCCGTAATGATTAATAGGGATAGTTGGGTGGAATTCTCGGGTGCCAAGGAACTTCAGTCACTCGCCTTAA
+
CCCCCGGGGGGGGGGGGFGGEFGGGGFFGGGDGGGGGGGGGGGGGGGGGGGGGGGGGGGGGGGGEGGG:FGGGGGGFFGGGGGGGGGGGGGGGGCFGGGGGGGGGGGGGGGGGGGGGGGGGGGGGGGFGGGFGGGDGGGGGGFDFGGGGGGFFFCEFGFGCGGGGGCFGCFFGF9FFCGGGAGGGFGGGGGGG?FGFE@<C<CGCGFFEGGGFGGDGFGGGCFGGFC@++CG6FEGGG5C>?F@EFFFF6*=C?FFCFCC8E><>E+<955C:/9*:7>FGFC8+09<C4:FCF<CCEC*2
@M03152:184:000000000-AWYW1:1:2107:8786:5742 1:N:0:TCGCCTTAATACCTGT
AAGCTCGTAGTTGAATTTCGGGATCAATTTGCTGGTCGTGCCTACGGTACGTACTGGTTTTGTTGGTTCCTCCTTTCCGAGGAGCCGTGATGTCATTAATTTGGTGTCGCAAGGAATCGGGACTGTTACTTTGAAAAAATTAGAGTGTTTAAAGCAGGCTAACGCTTGAATACATTAGCATGGAATAATGAAATAGGACGATTGATCCTATTTTGTTGGTTTCTAGGATATACGTAATGATGAATAGGGATAGTTGGTTGGAATTCTAGGGTGCCAAGGACTTCCAGTCACTCGCCTTAAT
+
BC<C@EEGEFEFGGGG-EFGGGGGGGGCFGGDF9FGGGGGGGGGGGGEFGFAEGGGFEGFFGGGGFGGF8FDFDGGGGGGEEECGGGBF=AFGGGGGFGGGGGGGGACC7@CGF@FF9FDDGGDEEGGGFGGGC<FFFEGFGGDGGDDFGGAFADF?EEFFFCFGGGGFFGF<FFGGG?DCFGGGGGFFCCF;EC9@F:*CCGGF;DFCGGFF@E>DG7E5C9EGCB8C6?,=CA?=5C7849C:@9CF**:C@EFG8BEEE;CG+?+=0;F5*07*>3C*+<@+2+3+92:?GD5C5**2
@M03152:184:000000000-AWYW1:1:2107:6655:5751 1:N:0:TCGCCTTAATACCTGT
AAGCTCGTAGTTGAATTTCGGGGTCAGTAGGTCGGTCGTGCCACCGGTATGAACTGGCTTCACTGATTCCTCCCTCTTGTAGAACCGTGATGCCATTAATTTGATGTTGCGGGGAAACAGGACTGTTACTTTGAAAAAATTAGAGTGTTTAAAGCAGGCTAACGCTTGTATACATTAGCATGGAATAATGAAATAGGCCGTCGATCTTATTTTGTTGGTTTTCTAGGGTTGACGTAATGATTAATAGGGATAGTTGGGTGGAGTTCTTGGGTTCCAAGGAAATCATGTCATTAGCCTTAAT
+
866-6EC@FCFF<E<FE9FGFCE@@CFGDAGGE7CFGCFC@<CFGGDB:DF9FFFEF8F<CF?CFGGGG<FAD@FGCD<FC<CFADFG?CE<E,C<EGGGGGGDCEFEFGDCG>@CFGC=F8F8<CFDGGGGAA,,CDEGDFGG9A5FGGAC99D8<<=FFGFGCG@B,7@FF9@@<@DFF:@D,EC,@D;CGCGGC,,*111<<:CF,@CFFF<:,A:8CCCG+++/BCC+9=38;FFF@CF9CC37CF4*5CFC6=?*:**<4++3++*1***20*7973<C++<C77*<7**3<<C**
@M03152:184:000000000-AWYW1:1:2107:10009:5776 1:N:0:TCGCCTTAATACCTGT
AAGCTCGTAGTTGAATTTCGGTTAATAAAGAATTTACGGTCCACTTCACAAAGTGAGAACTAAAATCTTTATTTCCTTCCTTTTGAAATAACTCCCGAAATTATCTAATAATTAGGGTATCAAGTATTTCAAATCTTTTACTGTGAAGAAATTAGAGTGTTCAAAGCAGGCGTATCCAAGTCTTTGAATATATTAGCATGGGATAATGAAATAGGACTTTGGTTCTACGTTCGTTGGTTTCTAGGGCTGAAGTAAGGATTAATAGGGATAGTTGGGTGGAATTCTTGGGTGCCACGGAAAT
+
CCCC9;C@@FFGGGFFG9C<+@FFFGGGFGGGCE<CEG@FGGFG9FFCFEGGGGFAFGGCFFFFGEFFFGGGGFEGGAFGCCEFEGFC9AEG@E<@CBFG8CECFCFF?,CAAFGGEGGGGFGG9F5?EFEAEGGFGDCFGCG<FGDABFGGFGAFDFFA?,?,@,,A<<=4C=FGFCF9A,AAB9FFEDDFF,EFGGAE3<6FFF99=3,8EFGFG,,6@,3379>E+6,@C+:6D+;,=D,,,*:::7C6,@2,522,2>DCF?,1,=C:788)2?)2<9C,,13::::/*+*1=58)+
@M03152:184:000000000-AWYW1:1:2107:8117:5779 1:N:0:TCGCCTTAATACCTGT
AAGCTCGTAGTTGAATTTCGGGATCAATATGTCGGTCGTGCCTCGGTACGTACTGGCATCATTGGTTTCTCCCTTCTGATGAACCATGATGCCATTAATTTGGTGTCGTGGGGAATCAGGACTGTTACTTTGAAAAAATTAGAGTGTTTAAAGCAGGCTCACGCTTGAATACATTAGCATGGAATAATGAAATAGGACGTTTGATTCTATTTTGTTGGTTTCTAGGATCGACGTAATGATTAATAGGGATAGTTGGGTGGAATTCTCGGGTGCCTAGGAACTTCAGTCACTCGCCTTAAGC
+
CCCCCGGGGGGGGGFGGGGGGGGGGGGGGGGGGFGDGGGGGGGGGGGGGGGGGGGDGGGGGGGGGGGGGFGGGGGGGGGGGGFGGFFFGGGGGGGGGGGGFGGGGGGDEGGGGGGFGGGGGGGGGGGGGGFGFFGGGFGFGAEFFG9EFGGGGFGGGGFGGFGGDFCFGGFGFFGGDFFFFGGGFGFFCFDEFGGFA@C:CF*@FG9,@DFGBC8CGDGDCFGG7DD9D*6::BC=5CFCFFCCF7C6,*2+5++2:ECE8?9>3C5::5:):**27FFGGG+A9++3+/*+/735E+:**
@M03152:184:000000000-AWYW1:1:2107:16408:5861 1:N:0:TCGCCTTAATACCTGT
AAGCTCGAGTTGAATTTCGGTGGCCCAACGGCGGTCGGCCGCAAGGTCTGTACTGCCGGTTTTCGGACCACCTCTTTCTGGGGGAACGTCGGCCCTTAACTGGGCTCGGCGGCCGAACCAGGACGTTTACTTTGAAAAAATTAGAGTGTTTAAAGCAAGCGTACGCTTGAATACATTAGCATGGAATAATGAAATAGGGCTTCAGTTCTATTTTGTTGGTTTTCAGAATCCGAAGCAATGATTAATAGGGATAGTTGGGTGGAATTCTCGGGTGCCAAGGAACTCCAGTCACTCGCCTTAA
+
CCCCCGGCFFGFGGGGGGGGGGGGGGGGGGGGGGGGGGGEFGEGGGGGGGGGGGGGFGGGGGGGGGGGGGGG?FGGGGGGGGGGDFFGDFBFGGEFGGGGGGGFGFGGEEGEEEGGGGGGGGFGGGGGGGGGGGGGGGGGGGGGGGECEGGGGGGGGGGGGGGGGGGGGGFGG7CGGGGGGCFFDCFDFGGGFGFGFC8C*;CFC<EGGGC9E?FFFFGE>EFG9<C@FC6EGGG=CF<EGCCCCFFFFGGGGG<FGGG>CE>+:CE?EGFGGDG*:<>FFGFCGGF8+*:<FF5E=EGG7
@M03152:184:000000000-AWYW1:1:2107:8145:5989 1:N:0:TCGCCTTAATACCTGT
AAGCTCGTAGTTGAATTTCGGTTAATAAAGAATTTACGGTCCACTTCACAAAGTTAGAACTAAAATCTTTATTTCCTTCCTTTTGAAATAACTCTCGAAATTATCTAATAATTAGGGTATCAAGTATTTCAAATCTTTTACTGTGAAGTAATTAGGGTGTTCAAAGCAGGCGTATCCACGTCTTTGAATATATTAGCATGGGATAATGTAATATGATTTTGGTTATACTTTCCTTGGTTCTTAGGGATGTAGTAATGTTTTATAGGGCTAGTTTGGTGGAATTTTCGGGTGCTATGGAACT
+
CCCCCGG@FFFGGGGGGGGGG;-BCFFADFGG9<F6CFE;86@CAF@CF,@<,6,6C<<@F,;CCEFEGFFF,EFAFG@,CCFE9BF9CCFG<F,C,@,8CF<C6EDEF@9?ECD969EFFG,CC,C<6E5<,9:?<FDD,,,95,@,,,59@,B,FF:CCDCEF<8=F++86BC,9F,@A<EF;,6>;EEFA=DDC9C,:A,A,,CC3C338,C38@D=;6,D,,>:FA;,,,7@,5+,+7@2,;,@9,22,,7::,@9,3@22,,,,;,A:++*3/5CA,>,6,1*4/9*3;+0<+202
@M03152:184:000000000-AWYW1:1:2107:22581:5990 1:N:0:TCGCCTTAATACCTGT
AAGCTCGTAGTTGAATTTCGAGATCAGTACGCTGGTCGTGCCTTCGGTATGCACTGGTGTCACTGGTTTCTCCCTTCTGAAGAACCGTCATGCCATTCAGTTGGTGTGGCGGGGAATCAGGACTGTTACTTTGAAAAAATTAGAGTGTTTAAAGCAGGCTAACGCTTGAATACATTAGCATGGAATAATGAAATAGGACGTCGATCTTATTTTGTTGGTTTCTAGGGTTGACGTAATGATTAATAGGGATAGTTGGGTGGAATTCTCGGGTGCCAAGGAACTCCAGTCACTCGCCTTAATC
+
CCCCCGFGGGGGGGGGGGGGGGGGGGGGGGGGGGGGGGGGGGGGGGGGGGGGGFGGGGGGGGGGGGGGGGGGGGGGGGGGGGGGGGGGGGFFGGGGGGGGGGFFFGFGGGGGGGGGGGFGFGGGGGGFGGGGGGGGGGGGGGGGGGGGGGGFGAF8FGGGGGGGGGGGGCGAFGGG9FFGDGGGGGFGFGGG9CCDEDFFGEEFDCFF;FGGG;2FFGGGG9CF7CFGGDC+*=ACF9CFFFGGE=?FC65EEGCE*:;?8@CC>?<8:EC3*C76DG4C=E:+++<CF?F7:<3CE67**
@M03152:184:000000000-AWYW1:1:2107:25149:6035 1:N:0:TCGCCTTAATACCTGT
AAGCTCGTAGTTGAATTTCGGGTCTGGTTGGCTGGTCCGCCTCACGGTGTGTACTGGTCGGCCGGACCTTACCTCTTGGTGATGCGGCATGCCGTTTATTCGGTGTGTCGTGGAACCAGGATTTTTACTTTGAAAAAATTAGAGTGTTCAAAGCAGGCCTATGCCCGAATACATTAGCATGGAATAATAGAATAGGACGTGCGGTTCTATTTTGTTGGTTTCTAGGATCGCCGTAATGATTAATAGGGATAGTTTGGTGGAATTCTCGGGTGCCAAGGAACTCCAGTCACTCGACTTAATT
+
BA@B<EGGGGFGGGGGGGGFDFFGGGGGGFEGGGGGGGGGGGGGGGGFFGFGGGGGGGCCGCGG:@C7FCFF@9FFGGGFGGFGGGEGDEGGGGGGGGFCFGGGGGGDGEGGGGGE7EEGGGGGDG@FGGCDFGGGGGGGFGGGFGGGGCFDFFGGGGGGGGGGGGGGGDFGG=9CFGGGDE<DFEGGGGGGGGDC>>FFG*=<<FFGGGCF,@CF@E:FGF9;@B6>?>C*:8=C*19<779C?706:C<F99+08**AC@+<7?C***:C55:4*3)7:<C+<8++<87::*1*/<0**
@M03152:184:000000000-AWYW1:1:2107:10303:6036 1:N:0:TCGCCTTAATACCTGT
AAGCTCGTAGTTGAATTTCGGGATCAATACGTCGGTCGTGCCTCGGTACGTACTAACGTCATTGATTTCTCCCTTCTGACGAGCCGTGATGTCATTAATTTGGTGTTACGGGAAGTCAGGACTGTTACTTTGAAAAAATTAGAGTGTTTAAAGCAGGCAATCGCTCGAATACATTAGCACGGAATAATGAAATAGGACGTTCGGACCTATTTTGTTTGTTTCTGGGATCGACGTAATGATTAATAGGGATAGTTGGGTGGAATTCTCGGGTGCCAAGGAACTCCAGTCACGCGCCTTAATT
+
CCCCCGGGGGGGGGGGGGGGGGGEGGGGGGFFGGGGGGGGGGGGGGGGGGGGGGGGGGGGGGGGGGGGGGGGGGGGDGGGGGGGGGCGGGGGGGGGGFGDFGGGGGGGGGGGGGGFGFGGGGGGGGGGGGGGGGGGGGGGFGGGFGGGGGGGGFGGGGFGGEFGDFGGGGGGGGEGD7FGGGGGFGGGGGFFEGGGGGGFGFECGGGCGF@BC98:,<8:CF9<ACFFB8EEGECFCC9+;E7@EGGGF=DGGCFFDEGC5CC6*<+8CE195CCCFGFF:@<88C9+<****)9:C6:2*
@M03152:184:000000000-AWYW1:1:2107:18257:6099 1:N:0:TCGCCTTAATACCTGT
AAGCTCGTAGTTGAATTTCGAACCTGGTCGGGCGGTCTGCCTATTGGGTACGTACTGTCTGGCTGGGTTCTACCTCTTGGTGAGCCGGCATGCCCTTAATTGGGTGTGTTGGGGAACCAGGACTTTTACCTTGAGAAAATTAGAGTGTTCAAAGCAGGACTTTGCCTGAATACATTAGCATGGCATAATAAAATAGGACGTGCGGTTCTATTTTGTTGGTTTCTAGAGTCGCCGTAATGATTAATAGGGATAGTTGGGTGGAATTCTCGGGTGCCAAGGAACTCCAGTCACTCGCCTTAAT
+
CC@CCG@@FG@FGFGFDEFGGGCFGGGGGGGGGGDGEEGGGEDC<FE@F9EFFFFFGGAFCC8@FGGFGGACCF,CCEEFF<DCF<FGGGGGGGFFGG?EGFFGBFFGGGGAFFGGG@FFDDFFGGGGG9?DECCFGFG9B=FGGGFFE=FFGGC>FF+DEFAC9=F<FEGA<A9DFFGDGGGGGFGFGGGFGGGGF,>F>FCF@C:CEFGGFFFC:CE;*=<FF990<C885:?**1C7;+>F9+5?E*90<::?A5CCE*<@09??CFD7:DFFFFFDG*++<08<39><:*/:*:*0*
@M03152:184:000000000-AWYW1:1:2107:23591:6145 1:N:0:TCGCCTTAATACCTGT
AAGCTCGTAGTTGAATTTCGGGAGTTTCTGGCCAAAGCTCGTCCTTGTGGCGTGGCTGGGTCTGGGCTTCCTATGTTTGGGTAGTGGGCAACCGCTCCCAATCTTTTACTTTGAAAAAATTAGAGTGTTCAAAGCAGGCGTAACCTTGCCATTGAATATTACAGCATGGGATAATAGAATATGACGTTGGTCTTATTTTGTTGGTTTCTAAGGCTGATGTAAGGATTAATAGGGATAGGGGTGGAATTCTCGGGTGCCAAGGAAATCCAGTCAATCGCCTTAAACTGGGATGCCGTGTTCT
+
CCCCCGGGDFGGGGGGGGGGGGGGGGGGGGGGGGGGGGGGGGGGGGGGGGGGGGGGGGGGGGGGGGGEDFGGGGGGGGGGGFGGGGGGGGGGGGGCFGGGGFGCGGGGGGGGGFGGGGGFGGGGGFGFFGGGGGGFEFEGEE7FFGGGCFGGGGFEGGDFF8CFGG9@FFCFFE,D=FFGGGGGCE@8BF>DFGFGGGFCCFGF@C7BCBCFGFFC,,,,,6,2,,69<,?<E>,,04:@D**:*7A6++;*3C*:*CF:*;8E*?9F<F7*+2:7F35D*<2+03++*)*2*07::C400
@M03152:184:000000000-AWYW1:1:2107:20473:6203 1:N:0:TCGCCTTAATACCTGT
AAGCTCGTAGTTGAATTTCGGGGTCAGTAGGTCGGTCGTGCCAACGGTATGAACTGGTCTCACTGATTCCTCCCTCTTGTAGAACCGTGATGCCATTAACTTGGTGTTGCGGGGAAACAGGACTGTTACTTTGAAAAAATTAGAGTGTTTAAAGCAGGCTAACGCTTGAATACATTAGCATGGAATAATGAAATAGGACGTCGATCTTATTTTGTTGGTTTCTAGGGTTGACGTAATGATTAATAGGGATAGTTGGGTGGAATTCTCGGGTGCCAAGGAACTCCAGTCACTCGCCTTAATC
+
CCCCCGGGGGGGGGGGGGGGGDGGGGGGGGGGGGGGGGGGGGGGGGGGGGGGGGGFGGGGGGGGGGGGGGGGGGFGGGGGGGGGGGGGGGGGGGGGGGFGGGGGGGGGGGG7CGGGGGGGGFGGGGGGGEGGGFGG?DCFGGGGGDFGGGGEGGGGGGGGGGGCGEGGGGGGGGGFFGGGGGGGGGGGGGFGFCFGFFGGGGGGEGGGCCFGGGGG>EEFFGCEFGGFFD++/CF=8<>CFCCF9@C=EFG+1=EFEGEEF9EF*<<8=CFGGG><*5:C*C@C6EGF?FDGDG3=ED7*2
@M03152:184:000000000-AWYW1:1:2107:13384:6247 1:N:0:TCGCCTTAATACCTGT
AAGCTCGTAGTTGAATTTCGGGCCTGGCTGATCTGTCCTCCTAATCGAGCGCACGGATTCGGTCGGGCCTTTCCTTCTGGGGAGCCCGATGTCCTTCACTGGGCTTCGCGGGGAACCAGGACTTTTACCTTGAAAAAATTAGAGTGTTCAAAGCAGGCCTCTGCTCGAATACATTAGCATGGAATAATAGAATAGGACAGAGGTTCTATTTTGTTGGTTTCTAGGACCGCTGTAACTATTAATAGGGATAGTTGGGTGGAGTTCTCGGGTGCCATGGAACTCCAGTCACTCGCCTTCATCT
+
B<BC-;CFFD@EGGGGG@E@FGE7BDFFFCFGGGGGGCFFG@C@C,,;CFF+BCCC7CGFEGGDGEDECFF?CFCGF<FCFGD@C4<@FF@GFGGCDEFGCFDE,BFGGDEFCC=FFGGGGGFGEAFGGGGGGC<>,@FCFFGAFFGGGF;AFDGCF7CF,8>,3?<@,@7<CFB;F79F,=,,>FGC9B9FFF@6,C7F+?CA7F@AFFF2CFGF7:*BFG?+<0<**/:5;+3++2<::+<:<CF*A*90@C6*C85@2<8:>9E*:/776:*2**/76+8@+<<CCFFFE)1*+3**0
@M03152:184:000000000-AWYW1:1:2107:21184:6274 1:N:0:TCGCCTTAATACCTGT
AAGCTCGTAGTTGAATTTCGGACCTGGCTGGGCGGTCTTGCCGAAAGGTAAGCACTGCTCTGGTCGGGTCTTTCCTTCTGGGGAACCAGCGTGCGCTTAATTGAGTGCGCTGGGGATCCAGGACTTTTACTTTGAAAAAATTAGAGTGTTTAAAGCAGGCCTACGCTTGAATACATTAGCATGGAATAATAGAATAGGACTTTGGTTCTATTTTGTTGGTTTCTAGGACCGAAGTAATGATTAATAGGGATAGTTGGGTGGAATTCTCGGGTGCCAAGGAACTCCAGTGACTCGCCTTAAT
+
CCCCCGGGGGGGGGGGGGGGGGGGGGGGGGGGGGGGGGGGGGGGGGGGGGGGGGGGGGGGGGGGGGGGGGGGGGGGGGGGGGGGGGGGGGGGGGGGGGGGGGGGGGGGGGGGGGGGGGGGGGGGGGGGGGGGGGGFGGGGGGGGGGGGFGGGDFGGGGGGGGFGGGGDGGCFGGGGF>FFGGGGFGGGFGEGGFGGGFGFEDGGGCGGGGGGGFGGG=CGGGFGGGGGGGGEGGGGG:FCDGGGGGGGG6CEGGG9EEG5C><AF+99:E5<CCGGGCFFG6@F???F+*:CC*75*:*:7
@M03152:184:000000000-AWYW1:1:2107:6419:6302 1:N:0:TCGCCTTAATACCTGT
AAGCTCGTAGTTGAATTTCGGGATCAATGGATCGGTCATGCCGTTGGTATGTACTGGTCACATTGGTTCTCACCTTCTAAGGAACCATGATGTCATTCATTTGATGTTGTGGGGAATTAGGACTGTTACCTTGAAAAAGTTAGAGTGTTTAAAGCAGGCTAACGCTTGAATACATTAGCATGGAATAATGAAATAGGACATCGCATTCTATTTTGTTGGTTTCTAGGATCGATGTAATGATTAATAGGGATAGTTGGGTGGAATTCTCGGGTGCCAAGGAACTCCAGTCACTCGCCTTCAT
+
CCCCCGGGGGGGGGGGGGGGGGGGGGGGGGGGGGGGGGGGGGGGGCGGGGGGGGGGGGGGGGGGGGGGGGGGGGGGGGFAFGGGGGGGGGGGGGGGGGGFGGGGGGGGGGGGGGGGGGGGGGGGGGGGGGGGGDGGEGEFGGFCGGGGGGGGGGGGGGGGGGGGGGGGGFGFG9DGGGGGGGGGGGGGGGGGEEFGFDFGGGEGGGGGGGDFGGGGGGGGGFEEGCFCBCGGG9EC:<>:C@C?E9F?F,0,4=;7<8ECEFGGFCC95CGCGGCG;D)27CF<:@++AB>7C<D585*9*
@M03152:184:000000000-AWYW1:1:2107:22158:6316 1:N:0:TCGCCTTAATACCTGT
TGAGTGCCAGCCGCCGCGGTAATACGTAGGTGGCAAGCGTTATCCGGATTTACTGGGTGTAAAGGGCGAGTAGGCGGGATTGCAAGTCAGATGTGAAAACTATGGGCTCAACCGATAGAGTGCATTTGAAACTGCAGTTCTTGAGTGATGGAGAGGCAGGCGGAATTCCCGGTGTAGCGGTGGAATGCGTAGATATCGGGAGGAACACCAGTGGCGAAGGCGGCCTGCTGGACATTAACTGACGCTGAGGCGCGAAAGCGTGGGGAGCAAACAGGATTAGATACCCTGGTAGTCCACGCTG
+
CCCCCGGGGGGGGGGGGGGGGGGGGGGGGGC<9FGGGGGGGGGGGGGGGGGGGGGGGGDGGGGGGGGGCGGGGGGGGGCEGGGGGGGGGGGGGGGGGGGGGCFGGGGGGGGGGGCFGGGCFGGFFFGGGGGGGGGFGDFGGGGGGFGGEFFFGCEGGGGGGGGGGGGG9FGGGGGGGGGGEEGCFGGGGGGGGGGGGGEGGGD5EGGGGFGGGGGGGGGGGGGGGGFF8FGEAEFCG?GGGFGGGGGGGCGGGGEGGGFE85:8CGGGGFGGGDG4C7@FGGGGGFFGGFCEFFGGGGGDC
@M03152:184:000000000-AWYW1:1:2107:23007:6427 1:N:0:TCGCCTTAATACCTGT
AAGCTCGTAGTTGAATTTCGGGATTGACACATCGGTCGTGCCTTAAGGGGTATGAACTGGTGTAGTCAATTTCTCACCTTCTGGAGAACCACGATGCCCTTAATTGGGTGTCGCGGGGAACCAGGACCTTTACTTTGAAAAAATTAGAGTGTTTAAAGCAGGCATTTTGCTTGAATACATTAGCATGGAATAATAAAATAGGACGGCATGATTCTATTTTGTTGGTTTCTAGGATCACCGTAATGATTAATAGGGATAGTTGGGTGGAATTCTCGGGTGCCAAGGAACTCCAGTCACTCGC
+
CCCCCFGGDFGGGGGGGGGGGGGGGGGGGGGGGEGGGGGGGGGGGGGGGGGGGGGGGGGGGGGGGGGGGGGGGGGGGGGFFGGGGGGGGGGGGGGGGGGGGGGGGGGGGGGGGGGGGDGGGGGGGGGGGGGGGGGGAFGGFFGGGGGGFGGGGGGGGGFGGGGGGGGGGFGGG7EGAFFGGFGFGFGGDEGCFGC;FGFFD79BF7FEEGFFDDGCCGGF?FGG=EGF9E9;ECDGG?FGG5EFFDGE+:C<+287;*8CE0C5C=85?CG>FFD*/9)7*+<CE86;F99EFGGD9:DG:
@M03152:184:000000000-AWYW1:1:2107:12139:6641 1:N:0:TCGCCTTAATACCTGT
AAGCTCGTAGTTGAATTTCGGGCCTGGCCGGATGGTCTGCCTAACGGTATGTACTGTCTGGCTGGGCCTTACCTCTTGGTGAGCCGGCATGCCCTTCGCTGGGTGTGTCGGGTAACCAGGACTTTTACCTTGAGAAAATTAGAGTGCTCAAAGCAGGCTTATGCTCGAATACATTAGCATGGAATAATAAAATAGGACGTGCGGTTCTATTTTGTTGGTTTCTAGAGTCGCCGTAATGATTAATAGGGATAGTTGGGTGGAATTCTCGGGTGCCAAGGAACTCCAGTCCCTCGCCTTAATC
+
CCCCCGGGGGGGGGFGGGGGGGGGGGGGGGGGGGGGGGGGGGGGGGGGGGGGGGGGGGGGFGGGGGGGGGGGGGGGGGGGGGGGGGGGGGGGGGGGGGGGGGGGGGGGGGGGGGGGGGGGGGGGGGGGGGGGGGGGGGGGFGGGGFGGGGGGGGGGGGGGGGGGFFEGGGGGGFGGCGGGGGGGGGGGFGGGGGGGGGGGEGGGEGGGGGFGGFGGGGEFGGGGFGCFFGGGCEEEGCACF?EGF7FC6FCFG7++*;;8C9?F7CC5:77)1>F65<>GGFFG+<F++)*219DCGFGG*
@M03152:184:000000000-AWYW1:1:2107:7353:6690 1:N:0:TCGCCTTAATACCTGT
AAGCTCGTAGTTGAATTTCGGGATCAATGGATCGGTCATGCCTTGGTATGTACTGGTCTTATTGGTTCTCACCTTCTAATGAACCATAATGTCATTCATTTGATGTTATGGGGAATTAGGACTGTTACCTTGAAAAAATTAGAGTGTTTAAAGCAGGCTAACGCTTGAATACATTAGCATGGAATAATGAAATAGGACATCGCATTCTATTTTGTTGGTTTCTAGGATCGATGTAATGATTAATAGGGATAGTTGGGTGGAATTCTCGGGTGCCAAGGAACTCCAGTCACTTGCCTTAATT
+
CCCCCGGGGGGGGGCFGGGGGGGGGGGGGGGGGGGGGGGGGFGGGGGGGGGGGGGGGGGGGGGGGEGFGGGGGGGGGGGGGGGGGGGFGGGGGGGGGGGGGGFGGGGGGGGGGDGGGFGGGGGGGGGGGGGGGGGGGGGGFGGGGGGGGGGGGFGDGGGFFGGGGEGFGGGGGGGGFGFGFGGGFGGGGFGGGFGGGFGGGGD:@FFGGGDGFDGGGFEFGCFGGCF9BEC>DG7;CAAEFGA,,5@C:>C?FEG7*CEGE?C?1=?:5?E4CDFFG:=GG6++BEC99@7+9@6CE+:@+
@M03152:184:000000000-AWYW1:1:2107:20068:6702 1:N:0:TCGCCTTAATACCTGT
AAGCTCGTAGTTGAATTTCGGGGTTAGTAGGTTGGTCATGCCTCCGGTATGTACTGGTCTCACTGATTCCTCCTTCCTGATGAACCGTAATGCCATTAATTTGGTGTTGCGGGGAATTTGGACTGTTACTTTGAAAAAATTAGAGTGTTTAAAGCAAGCTAACGCTTGAATACATTAGCATGGAATAATGAAATAGGACGTTCGATCCTATTTTGTTGGTTTCTAGGATTGACGTAATGATTAATAGGGATAGTTGGGTGGAATTCTCGGGTGCCAAGGAACTCCAGTCACTCGCCTTAAT
+
CCCCCGGFGGGFGGGGGGGGGGGGGGGDFGGGGGGGGGGGGGGGGGGGGGGGGGGFGGGGGGGGGGGGGGGGGGGGFGGFGGGGGGGGGGGGGGGGGGFGGGGGGGGGGGGGGGGGGGFFGFGGGGG9FFGGGGGGGGGGGGGFGFFGDFGFGGGGFBGGGGGGGDGGGGGFGGGGGFGGGGGGGGGGGGGGGGGG@FDDEGGGFGGGGFFGGGFGGGGEGGGFFFGGGG6CECCECGFGGFG+::CF6FGFFGGGGCCGCFEG4<EA**:FCCCF6C3FFC8+<C63<=*3<C:55CG70
@M03152:184:000000000-AWYW1:1:2107:9203:6733 1:N:0:TCGCCTTAATACCTGT
AAGCTCGTAGTTGAATTTCGGGACTAACAGATTGGTCGCGCCTTCGGTGTGTACTGGTCTAGTTGGTTTCTCCCTTCTGAGGAACCGCGATGTCATTACTTTGGTGTCGTGGGAAATCAGGACTGTTACTTTGAAAAAATTAGAGTGTTTAAAGCAAGCGTTAGCTTGAATACATTAGCATGGAATAATGAAATATGACGTTTTACCCTATTTTGTTGCTTTCTATGATCGACGTAATGATTAATAGGGATCGTTGTGTTGAATTCTCTGGTGCCAAGGAACTGCAATCACTCGCCTTAAT
+
CCCC?EEFFFC@<<,CFFCGGGGGFFDDGFCF@C<CFGFF@BFEGGD,6B7FAAD<C@FEE,<C@,BFG9FGGGAFCEECAE<<<FEC76@:C,C<FC,?FFCDGGCF+4B7BD,?FFGG<<<EFFC<E<C9?,8,,B+?E,5,:BF55F<<,,5D8D<>+::><C,DD,@@,,8EFGCCG=,@EFF,7,3,,@=,@@,5CFD*,3@CG<,@;;,3?6,>DF;DC,5,?<*=5*4*;:C,=;+42+>+6*>23AEC*A:+3<29:4+51++22>;:**)**2<+32+3<6*C+1):*A*::
@M03152:184:000000000-AWYW1:1:2107:10189:6742 1:N:0:TCGCCTTAATACCTGT
AAGCTCGTAGTTGAATTTCGGGGGCATTCAGGCCAAAGCTCGTCCTTGTGGCGTGGCTGGGTCTGGGCTTCCTACGTTTGGATAGTGGGCAACCGCTTCCAATCATTTACTTTGAAAAAATTAGAGTGTTCAAAGCAGGCGTAACCTTGCCATTGAATATTACAGCATGGGATAATAGAATATGACGTTGGTCTTATTTTGTTGGTTTCTAAGGCTGATGTAATGATTAATAGGGATAGTTGGGTGGAATTCTCGGGTGCCAAGGAACTCCAGTCACTCGCCTTAATCTCGTATGCCGTCT
+
CCCCCGGGGGGGGGGGGGGGGGGGGGGGGGGGGGGGGGGGGGGGGGGGGGGGGGGGGGGGGGGGDCGGGGGGGAFGGGGGGFFGGGGGFFGFGGGGGGGGGFFGGGGGGGGGGGGGGGGGGGGGDGGFGGGGGEFGGGGDFGGGGGGGDGGGGGDFFGFGGGGGGGGGCGFGGGCFF9DEGGGFGCCGGGGGFGGDGGFG,>D::>EG@E9@;7CGF8B2CB;;E@CFG9CFCFC68:FGFC65AC**<:C+><;=8:?AEF619C?EGFECGGGG7CFGGGGDF97@C75A29*9AE*)*
@M03152:184:000000000-AWYW1:1:2107:15573:6779 1:N:0:TCGCCTTAATACCTGT
AAGCTCGTAGTTGAATTTCGGGGTCAGTAGGTCGGTCGTGCCACCGGTATGAACTGGCTTCACTGATTCCTCCCTCTTGTAGAACCGTGATGCCATTAATCTGGTGTTGCGGGGAAACAGGACTGTTACTTTGAAAAAATTAGAGTGTTTAAAGCAGGCTAACGCTTGAATACATTAGCATGGAATAACGAAATAGGACGTCGATCTTATTTTGTTGGTTTCTAGGGTTGACGTAATGATTAATAGGGATAGTTGGGTGGAATTCTCGGGTGCCAAGGAACTCCAGTCACTCGCCTTAATC
+
CCCC<FGGGGGGGGGGGGGGGGGGGGGGGGGGGGGGGGGGGGGGGGGGGGGGGGGFGGGGGGGGGGGGGGGGGGGGGGGGGGGGGGGGGGGGGGGGGEFGGGGGGGGGFGGGGGGGGGG8EEGGGGGDGFGGGDFFFGGGFGGFFGGGGGGGGGGGGGGGGGGGGGGEGGFGGGGGGGGGGGGGGGGGGGGGGGF?7FG>FGGGGGGGGGGGGFGGG=EGGGGFGCFGGGGGGG=CCE7CFG<EC>C67C5ECFFFCEDCFFGC7CFG5EC3*2*973:**3C88+<CGFGG=DDGGFC7*
@M03152:184:000000000-AWYW1:1:2107:10196:6930 1:N:0:TCGCCTTAATACCTGT
AAGCTCGTAGTTGAATTTCGGATCTGGTTGGGTGGTCCGCCTGACGGCGTGTTTACTGCTTGACCGGGTCTTGCCTCTTAGTGAACCGGTGTGTTCTTTATTGAATGCATCGGGGAGCTGGGACTTTTACCTTGAGAAAATTAGAGTGTTCAAAGCAGGCCTATGCCTGAATACATTAGCATGGAATAATAAAATAGGACGTGTGGTTCTATTTTGTTGGTTTTTAGAACTGCCGTAATGATTAATAGGGATAGTTGGGTGGAATTCTCGGGTGCCAAGGAACTCCAGTCACTCCACTTAT
+
CCCCCGGGGGGGGGGGGGGGGGGGGGGFFGGG7FFFGGGGGGGGGGGGGGGGFGGGGGGGGGGGFGGGGGGGCGGGGGGGGGGGGGGGGGGFGFGGGGFGGEFA?FGGFGGGGGGDGGGGGGGGGGGGDFGGGGAFD<FFGGGGGGGGGGGGGFGGGGGGGGGGGGFGDFBFAFGGGFGFGGGGGGF@,DE=@DFG?CFGDFGFF7FGGGCFGGGGF:EDE>CFGG6EGCGGGGEEE*8@FFFG+@++<6CGCC9C9E*:;EFGF<:C?==7=3*9>657::8F+<<<CFF+<**+2<FG7
@M03152:184:000000000-AWYW1:1:2107:20515:6953 1:N:0:TCGCCTTAATACCTGT
AAGCTCGTAGTTGAATTTCGGGGTCAGTAGGTCGGTCGTGCCAACGGTATGAACTGGCCTCACTGATTCCTCCCTCTTGTAGAACCGTGATGCCATTAACTTGGTGTTGCGGGGAAACAGGACTGCTACTTTGAAAAAATTAGAGTGTTTAAAGCAGGCTAACGCTTGAATACATTAGCATGGAATAATGAAATAGGACGTCGATCTTATTTTGTTGGTTTCTAGGGTTGACGTAATGATTAATAGGGATAGTTGGGTGGAATTCTCGGGTGCCAAGGAACTCCAGTCACTCGCCTTAAGT
+
CCCCCFGFEGGGGGGGGGGGGGGGGGGGGGGGGGGGGGGGGGGGGGGGGGGGGGGGFGGGGGGGGGGGGGGGGGGGEFGGGCFGGGGGGGGGGGGGGGGGGGGGGFGGGGGGGDGGGGGGGGGGGDGGGGFGFFGGGCFGGGGGGDGGGGGGGFGGGGGGGGGGGGGEFFGGGFFGFGGGGGGGGGFFFCFGFGGGGGGGG@8E7FGGGGGGG9:C8EGGG?;E7BCF>82988=F*+1;CA@F?CG=*=4+3?FFGCEGCFGGGGGGGECC5CF4FF)9FCFECCFF+6FFGDC5;97*0
@M03152:184:000000000-AWYW1:1:2107:7065:7158 1:N:0:TCGCCTTAATACCTGT
AAGCTCGTAGTTGAATTTCGGGGTCAGTAGGTCGGTCGTGCCACCGGTACGTACTGGCTTCACTGATTCCTCCCTCTTGCAGAACCGTGATGCCATTAGTTTGGTGTTGCGGGGAAACAGGACTGTTACTTTGAAAAAATTAGAGTGTTTAAAGCAGGCTAACGCTTGAATACATTAGCATGGAATAATGAAATAGGACGTTGATCTTATTTTGTTGGTTTCTAGGATTGACGTAATTATTAATAGGGATAGTTGGGTGGAATTCTCGGGTGCCAAGGAACTCCAGTCACTCGCATTAATC
+
CCCCCGGGGGGGFGGGGGGGFE766CFF9FFGGGGGGCF@FDF9<FGGCCCGFGC<EE@FFEFGGFGGDGGGGGGGGGGGFGGGGGGF,CFFGG9FGFEFGFGGGGG7<,>@EGGGFGGGGFGG8FFGGDEGGGDFGFGGGGGFGGGGG8FGGGGGGGGGCF,>F:FGGDFFGGGGGGGGGGGFGGGGGCGFFFDGFGCGGFF*F,FG,@BFF9EG78BBC+2BEFEGF*:;EC*AC+++3+>@1;CCCGF+CG+A8E>5*@CG7ECEFD=)/9*99C>FDF+<++<:7=79*))/1+0*0
@M03152:184:000000000-AWYW1:1:2107:27379:7172 1:N:0:TCGCCTTAATACCTGT
AAGCTCGTAGTTGAATTTCGGGGTCAGCATGTTGGTCGTGCCACAGGTACGTACTGGCGTTGCTGATTCCTCCCTCTTGACGCACCGTAATGCCATTTATTTGGTGTTGCGGGGAATCAGGACTGTTACTTTGAAAAAATTGGAGTGTTTAAAGCAGTCATGCGCTTGAATACATTAGCATGGAATAATGAAATAGGACGTTCGATCCTCTTTTGTTGGTTTCTACGATTGACGTAATGCTTAATAGGGATAGTTGGGTGGAATTCTCGGGTGCCAAGGACATCCAGTCACTCGCCTTAAT
+
CCC@6EF+8C-C@<<EFFD@F>C@@EFGGGFFGA<FGGGGGG9FCE@FDFGGFGGFGGGBE:CFFAFFFDC<FGCEFFACFF,@C:BFFEGG9<EAF,C<CC5FFGGD8<FFDG:7EEF9,,BF,EAFGG9@?<FF?CEF<,,:3B<DE@FFFF=<F,@<F<<:<FEF7FFEE:,@CFEFG9FFCD@CEE5FBC,?F9,*6@,<,,=FG9FCF@@C:,,4BE99C+33:;=+>*C*/*++35>+++5+*2;?F<:+<58/81<9*+3:*2*1:****1)9**+38F+<+17C+*9>***2*
@M03152:184:000000000-AWYW1:1:2107:7122:7174 1:N:0:TCGCCTTAATACCTGT
AAGCTCGTAGTTGAATTTCGGACCTGGCTGGGTGGTCTTGCCGCAAGGTAAGCACTGCTCTGGTTGGGTCTTTCCTTCTGGGGAACCAGTGTGCTCTTAGTTGGGTGCGCTGGGGATCCAGGACTTTTACTTTGAAAAAATTAGAGTGTTTAAAGCAGGCCTACGCTTGAATACATTAGCATGGAATAATAGAATAGGACTTTGGTTCTATTTTGTTGGTTTCTAGGACCGAAGTAATGATTAATAGGGCTAGTTGGGTGGAATTCTCGGGTGCCAAGGAACTCCAGTCACCCGCCTTAAT
+
C<CC@FFF@FFGGFCFGEFGD@CFFFGFFGGGGCGGGGG<FGEDG7C@FFGGGGGGFFFFGFGGFCGEGGGGGFFGGGGGGFGGGGFGF,CFA<,EA9<EED<E@?FGGG@F7FE:FFGCF8DDGEFGGGF<A<@FDFFGFGAFFFFGEDFGGGGGGGGCFGGGGGDCF,FFFGGGGGDFGGGGGCDFAFGGG,,EF7:FGC9CC<FCFFGGGGDGGCD*D:;>CE9@E>:*=CFGFFGCC7C:9@FFF><5A<FCF***/=5<60AC*75*57CCFG3>FG6++<CGG*2+/171;*6:*
@M03152:184:000000000-AWYW1:1:2107:25438:7308 1:N:0:TCGCCTTAATACCTGT
AAGCTCGTAGTTGAATTTCGGGGTCAGCAGGTTGGTCGTGCCAATGGTATGAACTGGCCTTGCTGATTCCTCCCTCTTGATGAGCCGTAATGTCATTAATTTGGTGTTGCGGGGAATCAGGACTGTTACTTTGAAAAAATTAGAGTGTTTAAAGCAGGCAAGCGCTTGAATACATTAGCATGGAATAATGAAATAGGACGTTTGATCCTATTTTGTTGGTTTCTAGGATTGACGTAATGATTAATAGGGATAGTTGGGTGGAATTCTCGGGTGCCATGGAACTTCGTTCACTCGCCTTCAT
+
CCCCCGGFGGGGGGGGGGGGG@CGGGGGGGGGGGGGGGGGGGGGGGGGGGGGGGGDFGGGGGGGGFGGGFGGGGGGFGGGGGFGGGGGGCEDGCEFFFFGGGCGGGGFGGGG>GGGGGFGD<FGGFGGGGGGG9?<F<:FGGGGFGGFGGGGG9DGC7CCGGFFGGGGGCFFGCGGGCDGGGGGGGGGDC3,,@>5D97CFGGGGFF?FCGCCC;FECFGGGGGCF9<EF8:F58C87C9@C9FF=FC*;7?62>A+*3:8*>@C7:+/*7>7*9D*7)2CFG+<****/2A:DDECG*00
@M03152:184:000000000-AWYW1:1:2107:4814:7344 1:N:0:TCGCCTTAATACCTGT
AAGCTCGTAGTTGAATTTCGGGGTCAGTAGGTCGGTCGTGCCAACGGTATGAACTGGTCTCACTGATTCCTCCCTCTTGTAGAACCGTGATGCCATTAACTTGGTGTTGCGGGGAAACAGGACTGTTACTTTGAAGAAATTAGAGTGTTTAAAGCAGGCTAACGCTTGAATACATTAGCATGGAATAATGAAATAGGACGTCGATCTTATTTTGTTGGTTTCTAGGGTTGACGTAATGATTAATAGGGATAGTTGGGTGGAATTTTCGGGTGCCAAGGAACTCCAGTCACTTGCCTTAATC
+
CCCCCFGGGGGGFFGGGGGGGGGGGCGGGGGGGEGGGGGGGGGGGGGGGGGGGGGGGGGFG9FGGGGGGGGGGGGGGGGGGGGGGGGEGFGGGGGGGGGGGAFGGGCGGGGGGCGEFFGGGGGGGFGGGGGFGGGGGGGGGGGGGGGGGGGEGA<FFCGGGGGEGGG?FFGGGGFGGFGGGGGGGCGGGGGGFGGGCFCE:*>*>FDGGGGGGF,<7@=CFBCED@EGGGC??G88*=1<CE7C9D+;7CFC?CFC*=CC*<E6*<+8*:E<5CC*/7>5*<7++<ACF?*++00:C220*
@M03152:184:000000000-AWYW1:1:2107:7504:7361 1:N:0:TCGCCTTAATACCTGT
AAGCTCGTAGTTGAATTTCGGTTAATAAAGAATTTACGGTCCACTTCACAAAGTGAGAACTAAAATCTTTATTTCCTTCCTTTTGAAATAACTCCCGAAATTATCTAATAATTAGGGTATCAAGTATTTCAAATCTTTTACTGTGAAGAAATTAGAGTGTTCAAAGCAGGCGTATCCAAGTCTTTGATTATATTAGCATGGGATAATGAAATAGGACTTTGGTTCTACTTTCGTTGGTTTCTAGGGCTGAAGTAATGATTAATAGGGATAGTTGGGTGGAATTCTCGGGTGCCAAGGCACT
+
CCCCCGGGGGGGGGFGGGGGDGGGGGGGGGGGGGGGGGGGGGGGGGGGGGGGGFGGGGGGGFGGGGGGGGGGGGGGGGGGGGGGGDFFGGGGFGCFGE:FFFFEFEGCC,<FFGGGGG,EFGGGFGGGGGGGGGGGGGGAFGFGFFFFFGFGGFCFGGDFFBDFGGFFFGGGFGGG9F8FC,AFGFG,,CE9?>9EE5CF8D>FG9;CFABFFG8EE,9BFDDGGFA:EFGG6DFG6@D,=:D;?58,174<<C=2A;DCF,?D+<,:;6=+=C*)2*)2=>6>C18*:AD52+;/3*077
@M03152:184:000000000-AWYW1:1:2107:22582:7391 1:N:0:TCGCCTTAATACCTGT
AAGCTCGTAGTTGAATTTCGGGGGCATTCAGGCCAAAGCTCGTCATTGTGGCGTGGCTGGGTCTGGGCTTCCTACGTTTGGATAGTGGGCAACCATTTCCAATCATTTACTTTGAAAAAATTAGGGTGTTCAAAGCAGGCGTAACCTTGCCATTGAATATTACAGCATGGGATAATAGAATATGACGTTGGTCTTATTTTGTTGGTTTCTAAGGCTGATGTAATGATTAATAGGGTTAGTTGGGTGGAATTCTCGGGTGCCAAGGAACTCCAGTCACTCGCCTTAATCTCGTATGCCGTCT
+
CCCC<FFFFFGGDGGGGGGGGGGGGGGGGGGGGGGGGGGGGGGGGGGGGGGGDGGGGGGG>FGGCFFGFGGGFAFFGGGEEGGFGGGGFGGGGGGGGGGGGGGG,EFGFGGGGADFGCFFGGGGFGGGGGGGGAEFGGGGDGEGGGGGGGGGGGFGGFGGGCDGCFCGFFFD@,DFFGGFGFFE9BGEGGGEGGE9CGFC,>>,:CFG9FFGGCFGG,?;C@;,>,;;=;B,<,:*<28>D@C*2*=70=DFGG5CCFEEF++1*C;8?FG4+:6:7:B5EEEG6+C7?F4;:9>99*777
@M03152:184:000000000-AWYW1:1:2107:17001:7397 1:N:0:TCGCCTTAATACCTGT
AAGCTCGTAGTTGAATTTCGGCCTTTGCCGCCCGGTCCGCCTATTTGGGTGTGTACTGGAGCGGTGGAGGCTTACCTCGTGGTGAGCTGTTATGCCCTTTACTGGGTGTGGCAGGGAACCATGATTTTTACTTTGAAAAAATTAGAGTGTTCAAAGCAGGCTTACGCCCGAATACATTAGCATGGAATAATAAAATAGGACGTGCGGTCCTATTTTGTTGGTTTCTAGGATCGCCGTAATGATTAATAGGGATAGTTGGGTGGAATTCTCGGGTGCCCAGGAACTCCAGTCACTCGCCTTT
+
CCCCCGGGGGGGGGGGGGGGGGGGGGGGGGGGGGGGGGGGGGGGGGGGGGGGGGGGGGGGGGGGGGGGGGDGGGGGGGGGGGGGGGGGGGGGGGGGGGGGGGGGGGGGGGGGGGGGGGGGGGGEGGGGGEGGGGFGGFGGGGGGGGGGGGGGGGGFGGGGGGGGGEGGGGGCFFGFGGGDGGGGFCGGFGFFGCFDFFCFGFE>FGGGGGGFGGGGFGGGGEGGGG?FFC?FECC5?EGGD9EFGCFGCE*:CF8EFFE*8C*;9?FC9A*1599D<*67=E8EGGGG67DGCFC=E5CD*
@M03152:184:000000000-AWYW1:1:2107:14038:7426 1:N:0:TCGCCTTAATACCTGT
AAGCTCGTAGTTGAATTTCGGGATTGGGATATATCGATCGTGCCTTTAGGGGCATGAAACGGTGTGTAGCCAATTTCTCACCTTCTGGTGAGTCGGGATGCTCTTGGGTGTTTCGATGAATCAGGACCTTTACTTTGAAAAAATTAGAGTGTTTAAAGCGGGCATTTTTGCCTGAATACATTAGCATGGAATAATAAAATAGGACGATGGTTCTATTTTGTTGGTTTTAGGACCACGTACTGATTAATAGGTATAGTTGGTTGGAATTCTCGGGTGCCAAGGAACTCCAGTCACTCGCCTT
+
CC@CCGEGGGGDFGFFGGGGGGGGGGGGGGGGGGGGGGGGGGGGGGGGGGCFGCFED<CFFCBFF@FGGGGGGGGGCFG<FFFGGGGGFFFGGGGD>:BFGFGGGGGGGDGGGGCFF<E?FFCFG@EGGGGGGGGGDEFFC<CEEFGGEF,EFGFGA,C:FGGGGGFGG@@EG9BDG<FFFGCDCFF9B7DDBFF9FFGFGF,33C*>*17D9FGGFGDBDGC5;FGE,,,68=CFGFG81++1@+5@+=*++<91<ECF*C*8D7EF+A+*=)9C*>497=8F>89CF)*+37:?8/9CD
@M03152:184:000000000-AWYW1:1:2107:8894:7434 1:N:0:TCGCCTTAATACCTGT
AAGCTCGTAGTTGAATTTCGGGGTTAGTAGATTGGTCGTGCCTTTGGTACGTACTGGTCTTACTGATTCCTCCTTCCTGATGAACCGTAATGCCTTTAATTTGGTGTTGCGGGGAAACTGGACTGTTACTTTGAAAAAATTAGAGTGTTTAAAGCAAGCTAACGCTTGAATACATTAGCATGGAATAATGAAATAGGACGTTCGATCCTATTTTGTTGGTTTCTAGGATTGACGTAATGATTAATAGGGATAGTTGTGTGGAATTCTAGGGTGCCAAGGACCTCCATTCACTCGTCTTAAA
+
CCCCCGGGGGGGGGGGGAFFGGGGGFGGFGGGGGGGGGEGGGGGGFGGGGDGGGGEFGGGGEFGGDEGGEFGGGGFCFGGGEECGGGGGFFFD@FGGGF<F<6EFGF>FGGG7FGGGGGGF?FGGGGGGGGGG9FGGGGFFFGG9FGGGGGC99FE<3<FGDC7FGCFFAFGAFGGGAFGCC7<F:C>EC@;;@C>:,@CFBE7>;,>D;<C,DFGC,>C5B;<@9B?EF>B,C:C@5CCDC>=1+>+:74*029<+3=<*5<+;<F++<*95C7:>C54**2+/*0++*2<+9*:*:***
@M03152:184:000000000-AWYW1:1:2107:26593:7498 1:N:0:TCGCCTTAATACCTGT
AAGCTCGTAGTTGAATTTCGGGGTCAGTAGGTCGGTCGTGCCACCGGTACGTACTGGCTTCACTGATTCCTCCCTCTTGCAGAACCGTGATGCCATTAGTTTGGTGTTGCGGGGAAACAGGACTGTTACTTTGAAAAAATTAGAGTGTTTAAAGCAGGCTAACGCTTGAATACATTAGCATGGAATAATGAAATAGGACGTTGATCTTATTTTGTTGGTTTCTAGGATTGACGTAATGATTAATAGGGATAGTTGGGTGGAATTCTCGGGTGCCAAGGAACTCCAGTCACTCGCCTGAACA
+
AC6BAFFFBDCFGFFGGCFFGGGGGFG<EGGGFEGDGFGGGGGGGGGGGGEGGGGGGFGCGGGFGGGGGGCEGGDGFGGGEFFFFFGFGGFFEGDCCFG9,?C:CDF@FGGGGGGGGDGGGGC@FFFEGC<9DFFFGGFF<=DEG,BDF,CEGGCFGG7FEG,>B:FFD:@FFBCACADD9DFGCDDFGFFGC;CD7>,C*1:<9?,@;@CF,@:7BFEG69@CF96@FC99=:@;8@;;+;>9@CGC6=CF9CG6??EGGF7+0<<8E**/*9>CFF><:<+3<83+<@>+:)1:*26*0
@M03152:184:000000000-AWYW1:1:2107:6395:7503 1:N:0:TCGCCTTAATACCTGT
AAGCTCGTAGTTGAATTTCGAGCTTGACAAACGGTCTTGGCATTTGTCTAGTACTGTTCTGTTGAGCTCTTCCTTCTAGGGAACTAGAGTGCCTTTAATTGGGTGTTCTAGGGAACTAGGACTTGTACTGTGAAAAAATTAGAGTGTTTAAAGCAGGCTTACGCTTGAATACATTAGCATGGAATAATAGAATAGGACTGTGGTTCTATTTTGTTGGTTTCTTGGACCAAAGTAATGATTAATAGGGATAGTTGGGTTGGATTCTCGGGGGCCAAGGAACTCCCGTCACTCCCCTTAATTT
+
<CCC@FG:FGGGGFGGGGF8DFGFGGEFF9E@FG;@CFEEDFG<EGGGF,CCE,E<FFFGGGF9EFGGG9FCEFFEGDA,,9FGFFC<6,,696CFG<CE,E@FGGGGGFFFFCGGG,FFG<FG,C,CF,5?9FGGCEFCGD9<B,BFF,E,,,9AFGDCC<DFGD@F<ACFD<FAFAEE,ADDD:>=,CFGA,,>CF=,@F8>FFF;EF9DA=,,@@CFCFA,,,@,@86>EDC73<,7C,@::*4,1,;C@,:7****,2,,2,*****/*/**/0)23;C*:;8859**/9CF6+:**
@M03152:184:000000000-AWYW1:1:2107:22928:7613 1:N:0:TCGCCTTAATACCTGT
AAGCTCGTAGTTGAATTTCGGACCTGGCTGGGTGGTCTTGCCGCAAGGTAAGCACTGCCTCTGGTCGGGTCTTTCCTTCTGGGGAACCTGTGTGCCCTTAATTGAGTGCGCAGGGGATCCAGGACTTTTACTTTGAAAAAATTAGAGTGTTTAAAGCAGGCTTTCGCTTGAATACATTAGCATGGAATAATAGAATAGGACTTTGGTTCTATTTTGTTGGTTTCTAGGACCGAAGTAATGATTAATAGGGATAGTTGGGTGGAATTCTCGGGTGCCAAGGAACTCCAGTCACTCGCCTTAA
+
CCCC<FGGGGGGGGGGGGGGGGDFGGGGGGGGGGGGGGGGGFGGGGGGGGGGFGGGGGGFFGGGGFGGEGGGGGGAGGCFEFGGGDFGEGGGGGGGFG8CFGGGAFGGGGGEEG7FCGGFGEF@<BEGGDGAAFFF9FFGGGGGGGGGGGGGFFEC?88BGCFFEGEGDCDFGGGGFGGEGDFCCCCD?CFC9;FFABE:C<@FDCGFGF9FC@FCGGGF>FGFFC?FCFGGDC?F7CCECFFG7;5<EFFC86CCDF5CCE5?D67+955CGG3>>F4528;8E6EE9=7C9:>E*576*
@M03152:184:000000000-AWYW1:1:2107:6288:7666 1:N:0:TCGCCTTAATACCTGT
AAGCTCGTAGTTGAATTTCGGGCCTGGCTGGGCGGTCCGCCTAACGGCGTGTACTGTCTGGCTGGGTCTTACCTCTTGGTGAACCGGCGTGCCCTTCACTGGCGTGCGTCGGGGAACCAGGACTTTTACCTTGAGAAAATTAGAGTGTTCAAAGCAGGCCTGTGCCTGAATACATTAGCATGGAATAATAAAATAGGACGTGCGGTTCTATTTTGTTGGTTTCTAGAGTAGCCGTAATGATTACTATGGATAGTTGTTTGGAATTTTCTGTTGCCAAGTAACTCCAGTCACTCGTCTCAAT
+
BCC@@FFC@@EFFAEECFCFE7FGEDEFFEGGGGGGGCFE@FFG<F7F:FCGGGG9F9CA<@EEG,6CFFFFG?FFF9DE7FFFF:7:FFEFFEFGGFDE<?=F++4::=CE7+6=DBEG7+DFGG9=9<DE,:@CFGCCF=3DB,@<,3@FGGG7:FGGC*7,>DAFGG?FFBF@BCC@G@FFGCFBC99F@BFG7BF*4<8::F:<B,<<+>92*:@8CGF9CEGGG++<CEEGC:@073<++*++<?*A++3<+/*2*<+<*++<+<+*+*2:**9*3<<++<8<<FCGF31:*****
@M03152:184:000000000-AWYW1:1:2107:8655:7745 1:N:0:TCGCCTTAATACCTGT
AAGCTCGTAGTTGAATTTCGGGGTCAGTAGGTCGGTCGTGCCAACGGTATGAACTGGCCTCACTGATTCCTCCCTCTTGTAGAACCGTGATGCCATTAACTTGGTGTTGCGGGGAAACAGGACTGTTACTTTGAAAAAATTAGAGTGTTTAAAGCAGGCTAACGCTTGAATACATTAGCATGGAATAATGAAATAGGACGTCGATCTTATTTTGTTGGTTTCTAGGGTTGACGTAAGTATTAATAGGGATAGTTGGGTGGAATTCTCGGGTGCCAAGGAACTCCAGTCACTCGCCTTACTC
+
C@<CCGGG@DFEGFFGFFGGEGFGGGGGGGGGGGGGGGGGGGGGFEGGGGGGFFECDFGGGGCFFGGGGGGCFCFGGGFGGGFGGGGGGGGGGFGGFDDFGGGGGFGGGFEDECGGGGGFGEDGGGFFGCFGGCFA<,8=FGGCFGGGGGGGFEGGFFFEGEGGGEGGGGGGGGGGG9DEGFGGGFGGGF9FGGGFFGGGG78FCGGFFGGGGGDF,ACFGGGGG@CCF*<+=E@**+5C>;5@+:?FCF4CFG77=EEEF:CGCG7CCCFG*9?*9<572CF+00<FC4:+AD):;+*2*
@M03152:184:000000000-AWYW1:1:2107:21167:7794 1:N:0:TCGCCTTAATACCTGT
AAGCTCGTAGTTGAATTTCGGACCTGGCTGGGCGGTCTTGCCGAAAGGTAAGCACTGCTCTGGTCGGGTCTTTCCTTCTGGGGAACCAGCGTGCTCTTAATTGAGTGCGCTGGGGATCCAGGACTTTTACTTTGAAAAAATTAGAGTGTTTAAAGCAGGCATACGCTTGAATACATTAGCATGGAATAATAGAATAGGACTTTGGTTCTATTTTGTTGGTTTCTAGGACCGAAGTAATGATTAATAGGGATAGTTGGGTGGAATTCTCGGGTGCCAAGGAACTCCAGTCACTCGCCTTAAT
+
CCCCCGGFGFGGGGGGGGGGGGGGGGGGGGGGGGGGGGGGGGGGGDGGGGGGGGGGGGGGGFG<FGGGGGGGGGGGGGGGGGGGGGGGGFGEGGGFGGGGGGGGGGGGGGGGGGGGGGGFGGGGGGGFFGGGGBCFGGGGGGGGGGGGGGGGGFGFGGFGGGGGGGGGGGFGGGFFGGGCCFGGCGGGGEGGGGGGGCCFEFGGG::FFGGGGGGGC=CECBCFFFGGGGGDEG;C+4>?CCFECFFF=***<EGCCEC8CGCEFFFGGFC<5D5FCCFD6AFGC?F++9:7:19EE=CF7
@M03152:184:000000000-AWYW1:1:2107:20883:7802 1:N:0:TCGCCTTAATACCTGT
AAGCTCGTAGTTGAATTTCGGGGTCAGTAGGTCGGTCGTGCCACCGGTATGAACTGGCTTCACTGATTCCTCCCTCTTGTAGAACCGTGATGCCATTAATTTGATGTTGCGGGGAAACAGGACTGTTACTTTGAAAAAATTAGAGTGTTTAAAGCAGGCTAACGCTTGAATACATTAGCATGGAATAATGAAATAGGACGTCGATCTTATTTTGTTGGTTTCTAGGGTTGACGTAATGATTAATAGGGATAGTTGGGTGGAATTCTCGGGTGCCAAGGAACTCCAGTCACTCGCCTTAATT
+
CCCCCGGFGGGGGGGGGGGGGGGGGGGGGGGGGGGGGGGGGGGGGGGGGGGGGGGFFGGGGGGGGGGGGGGGGGGGGGGGGGGGGGGGGGGGGGGGGFGGGGGGGGGGGGGGGGGGGGGGGGGGGGGGGGGGGGGGAGGGGFDFGGGGGGGGGGGGGGGGGGGGGGGG7FGGGFF9CCCGGGGGGGGGGGCGCFFGGFGDGGGE7CFGGGGGGGGFEGEGFFG?F@5CGGCCCGGG=C?<FFFGEFG=CFGCEEFFEGGDFGCFFGGGG5CCC*?*95:FCFFEFGFGGFGGF:7EEF72*
@M03152:184:000000000-AWYW1:1:2107:20696:7937 1:N:0:TCGCCTTAATACCTGT
AAGCTCGTAGTTGAATTTCGAGATCAGTACGCTGGTCGTGCCTTTGGTATGCACTGGTGTCACTGGTTTCTCCCTTCTGAAGAACCGTCATGCCATTCAGTTGGTGTGGCGGGGAATCAGGACTGTTTCTTTGAAAAAATTAGAGTGTTTAAAGCAGGCTCGCGCTTGAATACATTAGCATGGAATAATGAAATAGGACGTTTGACCCTATTTTGTTGGTTTCTAGGATCGACGTAATGATTAATAGGGATAGTTGGGGGGAATTCTCGGGTGCCAAGGAACTCCATTCACTCGCCCTAAT
+
CCCCCFFFFEFGGGFGFEFEFGCFGFFGGFGGGGGGGGGGGGGGGAFGGFGGFCFFGGGG@ECFGFGGGFGGGGGGGGGGFGGCDGGGGCFEFGEGGFGGEGGGEFDEGGDCCE+CEC9BEAF=,:A,B,CAF95B,B+AF<,,ECFGFGG9A3EFD@+3@CF::*@7CFG9@FGG375,@F:>D>>;BCCEF9,,?,F<*:BC37BFG,,,;C+4<=@C5FG;<4:++?**3*/***2<29+2<:@6EF>6+20+3?***//8>70+/7***/*00*)*:8?9CC3++/2+<5)7*2*2*
@M03152:184:000000000-AWYW1:1:2107:17009:8114 1:N:0:TCGCCTTAATACCTGT
AAGCTCGTAGTTGAATTTCGGGGGCATTCAGGCCAAAGCTCGTCCTTGTGGCGTGGCTGGGTCTGGGCTTCCTACGTTTGGATAGTGGGCAACCGCTTCCAATCATTTACTTTGAAAAAATTAGAGTGTTCAAAGCAGGCGTAACCTTGCCATTGAATATTACAGCATGGGATAATAGAATATGACGTTGGTCTTATTTTGTTGGTTTCTAAGGCTGATGTAATGATTAATAGGGATAGTTGGGTGGAATTCTCGGGTGCTAAGGAAATCCAGTAACTCGCCTTAATTTCGTATTCCGTCT
+
CCCCCFFCFGGGGGGGGGGGGGGGGGGGGGGGGGGGGGGGGGGGGGGGGGGGGGGGGGGGGGGGGGGDFGFGGGGGGGGGGGGGGGGGGGFGGGGGGGGFGGGGGGGGFFDEFGGGGFGGGGGFGGFGGGGGGGGGFEGGEGGGDA=FDGFGGGCFGGGGGFEFF<<FFGGGGGGGGFCA;FGGGFEE877<FBBEGFGGFFE:FGGGFG9@BEC@C8CF=,429;BF?9FDEGF*A?CFFD?CGCGG?FCFGCE5*AEC+2C8C68+<?FD9C*:*2/>C88;C+<7+/7:***30A095
@M03152:184:000000000-AWYW1:1:2107:14346:8159 1:N:0:TCGCCTTAATACCTGT
AAGCTCGTAGTTGAATTTCGGGGTCAGCATGTTGGTCGTGCCACAGGTACGTACTGGCGTTGCTGATTCCTCCCTCTTGACGAACCGTAATGCCATTAATTTGGTGTTGCGGGGAATCAGGACTGTTACTTTGAAAAAATTAGAGTGTTTAAAGCAGGCATGCGCTTGAATACATTAGCATGGAATAATGAAATAGGACGTTCGATCCTATTTTGTTGGTTTCTAGGATTGACGTAATGATTAATAGGGATAGTTGGGTGGAATTCTCGGGTGCCAAGGAACTCCATTCCCTCGCCTTAAT
+
CCCCCGGEGGGGGGGGGGGGGEGGGGEDEFFGGGGGFGGGGGGGGGGGGGGGGGGFGGGGGDEGGEGGGGGGGGCGGGGDGFGGGEGGGGGGGG9FF?FGGGFFFCFGCFEGDGGGGDGDD,FCEEFCFGGGCBDFAFDFGAFC<FAFGGGGGCFGGFGCFCGGGGGG7FFFFF;C;AFGGEGCFGF;D@FGFFGCEFGGFGG:,C,<C@F9CC9FF=@C589?+2:FBC6+;E8*3=+A@C9<97;+7**76CFG?=***;+39<E757EGG3*:7>3DF8<CEF+++**+09<7C597*
@M03152:184:000000000-AWYW1:1:2107:8850:8196 1:N:0:TCGCCTTAATACCTGT
AAGCTCGTAGTTGAATTTCGGGATCAATACGTCGGTCGTGCCTCGGTACGTACTAACGTCATTGATTTCTCCCTTCTGACGAGCCGTGATGTCATTAATTTGGTGTTACGGGAAGTCAGGACTGTTACTTTGAAAAAATTAGAGTGTTTAAAGCAGGCAATCGCTCGAATACATTAGCATGGAATAATGAAATAGGACGTTCGGACCTATTTTGTTTGTTTCTAGGATCGACGTAATGATTAATAGGGATAGTTGGGTGGAATTCTCGGGTGCCAAGGAACTCCAGTCACTCGCCTTAATT
+
CCCCCGGGGGGGGGGGGGGGGGGGGGGGGGGGGGGGGGGGGGGGGDGGGGGGGGGGGGGGGGGGGGGGFGGGGGGGGGGGGCFGGGGGGGGGGGGGDDGGGGGDFGGGGEGGGEEGGGGGGFGGFGFGGFFGFFDFGCFGGGGGGGFGDGGGGFGGGEFGEFGGGGGCFCEGGGGFFCFFGGFGGFBDFGCFGGGGGGGEGGGG7CEFFGGGCCGF,,4?CEGFG9<C:EECGGFFGGG?D79+1:+2***7CFF6CCEG5+<C7<0;5/:7:7>*19>GGG7?66+<C?79C)7:*9***
@M03152:184:000000000-AWYW1:1:2107:20188:8273 1:N:0:TCGCCTTAATACCTGT
AAGCTCGTAGTTGAATTTCGGGACCAATTTGTTGGCCGTGCCTCGGTACGTACTGGTATTATTGGTTTCTCCCTTCTGAAGAACCTTGATGTCATTAATTTGGTGTCTTGGGGAATCAGGACTGTTACTTTGAAAAAATTAGAGTGTTTAAAGCAGGCATACGCTTGAATACATTAGCATGGAATAATGAAATAGGACGTTTGATTCTATTTTGTTGGTTTCTAGGATCGACGTAATGATTAATAGGGATAGTTGGGTGGAATTCTCGGGTGCCAAGGAACTCCAGTCACTCGCCTTAATC
+
CCCCCGGGGGGGGGGGGGGGGGGGGGGGGGGGGGGGGGGGGGGGGGGGGGGGGGGGGGGGGGGGGGGGGGGGGGGGGGGGGGGGGGGGGGGGGGGGGGGGGGGGGGGGGEGGGGGGGGGGGGGGGGGGGGGGGFGGGGGGGGGGGGGGFFGGGGGGGGGGGGGGGGGGGGDFGGGGGGGGGGGGGGGGGGGACFGFF@EGGGDGGGCFGGGGGGGGEFGGFGD;EECFGDGDEB>FC:ECGGGGFCEF?8FFGCF?CEE7@?CFFGE**:CD5CCFG:A<CCF<C8C99@G9>DGGGG*:*
@M03152:184:000000000-AWYW1:1:2107:24679:8450 1:N:0:TCGCCTTAATACCTGT
AAGCTCGTAGTTGAATTTCGAACCTGGTCGGGCGGTCTGCCTATTGGGTACGTACTGTCTGGCTGGGTTCTACCTCTTGGTGAGCCGGCATGCCCTTAATTGGGTGTGTTGGGGAACCAGGACTTTTACCTTGAGAAAATTAGAGTGTTCAAAGCAGGCCTTTGCCTGAATACATTAGCATGGCATAATAAAATAGGACGTGCGGTTCTATTTTGTTGGTTTCTAGAGTCTCCGTAATGATTAATAGGGATAGTTGGGTGGAATTCTCGGGTGCCAAGGAACTCCAGTCACTCGCCTTAAT
+
CCCCCGGGDGGGGGGGGGGGGGGGGGGGGGGGGGGGGGGGGGGGGGGGEGFGGGGGGGGGGGGGGGGGGGGGGGGGGGGGGGGGGGGGGGGFGFGFFEFGGGGGGGGGGGGGGGGGGGGGGGGGGGGGGFBFGGFCFGGGGGGGGGGGGGGGGGGGGGGGGGGCFGGGGGFGGGGGGFGGGF:F7FGGFGFFFC@?CFGEFGGGGGGGGGFGGFCFGCC8EGCFGFGDGF9CFEFC**+>:+>9EC7EFFDEFGF++?EG**3:C+:+55CDGGGCG7)9:CE?CF6:0**++*1:?E*:*
@M03152:184:000000000-AWYW1:1:2107:16431:8473 1:N:0:TCGCCTTAATACCTGT
AAGCTCGTAGTTGAATTTCGGGGGCATTCAGGCCAAAGCTCGTCCTTGTGGCGTGGCTGGGTCTGGGCTTCCTACGTTTGGATAGTGGGCAACCGCTTCCAATCATTTACTTTGAAAAAATTAGAGTGTTCAAAGCAGGCGTAACCTTGCCATTGAATATTACAGCATGGGATAATAGAATATGACGTTGGTCTTATTTTGTTGGTTTCTAAGGCTGATGTAATGATTGATAGGGCTAGTTGGGTGGAATTCTCGGGTGCCAAGGAACTCCAATTACCTGCCTTAATCTCGTCTGCCGTCT
+
CCCCCGGFGGGGGFGGGFDGDECEEEGFFCAFFGGGGFGGFGFEDGGAF,@FGGGGDGGGGCFGCGGFGGCGGFEBCF8,8CFCEFGGFFEFG<:C+?FE<,EF@FGFFGCFGGFGDFFCC<EF<AEDAFFFGGGG<,+:+86CCFFAE>DAFGFEFGGGAFC<@F<FFGG@<@DAFFFC=FGGGC**@3,6,,66@EE9;>2,,6=F9F@9C7B:CC,<C29?,42B++2+1+8**2*>+++:CDE*9<*2>C85*;C*09@85CC*<96*+**2**/0:E9F?C++20*;7<*?+*/11
@M03152:184:000000000-AWYW1:1:2107:28044:8570 1:N:0:TCGCCTTAATACCTGT
AAGCTCGTAGTTGAATTTCGGGGTCAGTAGGTCGGTCGTGCCACCGGTATGAACTGGCTTCACTGATTCCTCCCTCTTGTAGAACCGTGATGCCATTAATTTGGTGTTGCGGGGAAACAAGACTGTTACTTTGAAAAAATTAGAGTGTTTAAAGCAGGCTAACGCTTGAATACATTAGCATGGAATAATGAAATAGGACGTCGATCTTATTTTGTTGGTTTCTAGGGTTGACGTAATGATTAATAGGGATAGTTGGGTGGAATTCTCGGGTGCCAAGTAACTCCCGTCACTCGCCTTAATT
+
CBACCGGGGGGGGGGGGGGFEGGGGGGGGGGGGGGGGGGGGDFGGGGGEGGGGGGGGGGGGFGGGGFGGGGGGGGGGFGGGGGGGGGCFGGGGGGGGGGFFEFFGFCGFFGGGCGEGGGCEFFGEDFGGFGGCAEGGDCFGFGGGGCGFGGGGFGGGGGGFG77>FE<EEGFGGGCF9<@AFGGFGDCG;FFGDGD:FGGCFCEEGGGGGFFGG::2AE5FGGFEG558B<9CEGFC+<C:>;EG7EG?FCCEFFG*;8C59CGFG+;5EEDCDFC**1*<?C<*:;>EDC<*>DEEFCC7
@M03152:184:000000000-AWYW1:1:2107:26932:8604 1:N:0:TCGCCTTAATACCTGT
AAGCTCGTAGTTGAATTTCGGATCTGGTTGGGTGGTCCGCCTGACGGCGTGTTTACTGCTTGACCGGGTCTTGCCTCTTGGTGAACCGTTGTGTTCTTTATTGAATGCTTCGGGGAACCAGGACTTTTACCTTGAGAAAATTAGAGTGTTCAAAGCAGGCCTATGCCTGAATACATTAGCATGGAATAATAAAATAGGACGTGGGGTTCTATTTTGTTGGTTTTTAGAGCTGCCGTAATGATTAATAGGGATAGTTGGGTGGAATTCTCGGGGGCCAAGAAAATCCAGTCACTCGCCTTAA
+
CC9BCGGGGGGGGGGGGGGGGGEFGGGGGGGGC;EFFGGGGGGGGGGGCFGGGGGGGGGGGGGGGGGGGGGGGGGCGGGGGGGGGGGGGGGGDEGGGGDCGGDGFGCFGGGGGFGFFDFFGGGFGFFGGGGGGEDCBFGGGGFFFGFFFDFFFGFFFGGGGGFG9FC9F@EGGGGGGFGFF,@ACFE,EECFGGGGD<C::>B*>BFFFGEGGGGDFFGDE5CGFG6C9+?+0=:/*=87C@?FFGGGCCC=@FFF7C58*C@CC+<CFC*5*1))9*>**0*0<@C6FFGC:7*:E5CC:
@M03152:184:000000000-AWYW1:1:2107:9943:8607 1:N:0:TCGCCTTAATACCTGT
AAGCTCGTAGTTGAATTTCGGGGTCAGTAGGTCGGTCGTGCCACCGGTACGTACTGGCTTCACTGATTCCTCCCTCTTGCAGAACCGTGATGCCATTAGTTTGGTGTTGCGGGGAAACAGGACTGTTACTTTGAAAAAATTAGAGTGTTTAAAGCAGGCTAACGCTTGAATACATTAGCATGGAATAATGCAATAGGACGTTGATCTTATTTTGTTGGTTTCTAGGATTGACGTAATGATTAATAGGGATAGTTGGGTGGAATTCTCGGGTGCCAAGGAACTCCAGTCACTCGCCTTAATC
+
CCCC@6FGDCBFGGAFD@FAFEGGG8E@F@EFG+FFGGEGGFE<@6@FFGGF@CF<FFGG8,6CFGGGGGGAFGGFCCFFF<CCCFF:F,6C?C=<FCE<?F?CF,CF<FC@FGE@=F,E@EGGGFE<BFDFECF,A<:DC=F99FFGGG<=AFEFGGGFGG,@FEGGA<@A:FFGGFFGFGGDFFGGGG,?:BDC,?D*6<E:9<CC2C<FF9EFG,=EFFGGF9+A;6++/3=8CC9<@++4ACC:6CDCCCFGCEGD;F9E*<@=7C:)>FF7<C@F7CGGGFGCC8C0*99CE+*02
@M03152:184:000000000-AWYW1:1:2107:11504:8676 1:N:0:TCGCCTTAATACCTGT
AAGCTCGTAGTTGAATTTCGGGATTGACACATCGGTCGTGCCTTAAGGGGTATGAACTGGTGTAGTCAATTTCTCACCTTCTGGAGAACCACGATGCCCTTAATTGGGTGTCGCGGGGAACCAGGACCTTTACTTTGAAAAAATTAGAGTGTTTAAAGCAGGCATTTTGCTTGAATACATTAGCATGGAATAATAAAATAGGACGGCATGATTCTATTTTGTTGGTTTCTAGGATCACCGTAATGATTAATAGGGATAGTTGGGTGGAATTCTCGGGTGCCAAGGAAATCCAGTCAATCGC
+
CCCCCGGGGGGGGGGGGGGGGGGGCFGGGGGGGGEGGGGGGGFGGGGGGGGGGGFECGGGG<FFGGGFGGGGGGGGGGGGGGGGGGGGGGGGCGGGEFGGGFGGGFGGGDGGGGGGGGGEFGGGGGGGGGGGGGGGGGGGGGGGGFFGGGGFGGGGFGCGGGGGGGGGGGGGGGGGGFGGGGGGGGGGDFGGCFGGFGGGGCFGGG@CGGCFFGCCCFGFGGGGGGGD?EFGGCCFGC6C<F5*ACFD9@DFC+;:CFCCF768DCEGGDF>+29<D/737@F=>@F69**AEGGG++:**
@M03152:184:000000000-AWYW1:1:2107:18020:8692 1:N:0:TCGCCTTAATACCTGT
AAGCTCGTAGTTGAATTTCGGGATCAATACGTCGGTCGTACCTTCGGTACGTACTAACGTTATTGATTTCTCCCTTCTGACGAACCGTGATGTCATTAATTTGATGTTACGGGAAGTTAGGGCTGTTACTTTGAAAAAATTAGAGTGTTTAAAGCAGGCAATCGCTCGAATACATTAGCATGGAATAATGAAATAGGACGTTCGAACCTATTTTGTTGGTTTCTAGGATCGACGTAACGATTAATAGGGATAGTTGGGTGGAATTTTCGGGTGCCAAGGAACTCCAGTCACTCGCCTTATT
+
CCCCCGGFGCCGEECDGGAED+C@DFGGGGGEGGGGGGGDF;CEFFDGFGGGFEFAE,@FFGGGGFDAFGFGFFGGGFCC,:FEFGE=FFGGGEFGF<?FFCCAE<FC<F?:CCFGGGFFGFGGGG@EFC<EFFDFGFFGGGGG<@BCFGGGGG,AFDEFGGGGGGGDEGG<,7@FF<>>F=CFC99;FFDG9,E9:F>C@<F<FCFGGGGGGFC>7<F>CEFFGEGGEFEE*=8C5**;8*/CFFG6CFCCG9>FFGG*:8<7<+00:=57EDCF47>G*0+2A8?++9:FG*)*1:4**
@M03152:184:000000000-AWYW1:1:2107:2942:8746 1:N:0:TCGCCTTAATACCTGT
AAGCTCGTAGTTGAATTTCGGGATCAAGGGATCGGTCATGCCTTGGTATATACTGGTCTTATTGGTTCTCACCTTCTAAAGAACCATAATGTCATTCATTTGATGTTATGGGTAATTAGGACTGTTACCTTGAAAAAATTAGAGTGTTTCAAGCAGGCTTAAGCTTGAATACATTAGCATGGAATAATGAAATAGGACATCCGAATATATTTTGTTGGTTTCTAGGATCTATGTAATGATTAATAGGGATAGTTGGGTGGAATTGTGTGGTGCAAAAGAAATCAAATCACACGCCTTAATT
+
CCBC@FGEC@FCFGGGGFDFEGGF8<FFG;E<DCFEGGFGGFEFGFGGG9<;C@FFF9F9C,CFGFFGAAFGGEFAGGFF,9EEFFEGFGGDEDF9EEEGFGGFFGGFCFG<,,:<E,FGG?8FC<FCFC<FFGFEF+B<F<A,5C,AA,AFGFG@7+,<F,C<,:FEEFFD?@,,C,9,8ED,,C>A,CD,FFFCB@><,6+++3+,83,C@C=BFG>8:B=9:@CE,,7@EB,EE,,35,;,@+,@C69?@,,,11*1*2>,*=2,45C5,*1+*;?C,490+++++)*52:/;=++++
@M03152:184:000000000-AWYW1:1:2107:20300:8772 1:N:0:TCGCCTTAATACCTGT
AAGCTCGTAGTTGAATTTCGGCCTTTGCCGCCCGGTCCGCCTATTTGGGTGTGTACTGGAGCGGTGGAGGCTTACCTCGTGGTGAGCTGTTATGCCCTTTACTGGGTGTGGCAGGGAACCATGATTTTTACTTTGAAAAAATTAGAGTGTTCAAAGCAGGCTTACGCCCGAATACATTAGCATGGAATAATAAAATAGGACGTGCGGTCCTATTTTGTTGGTTTCTAGGATCGCCGTAATGATTAATAGGGATAGTTGGGTGGAATTCTCGGGTGCCAAGGAACTCCAGTCACTCGCCTTA
+
CCCCCGGGGGGGGCFGGGGFGGDGGGGFGGGGGDGGGGGGCF:<F<EFGFEEEGGFGDEFGFFEGEGC<FCCAAFGGGGGGGFFGGGGFGGGGGGFGG,FEEGGGDF@FGEFCGGFFG?FF@FDGCFFGDG<FGGC59EDGGGCGFFGGGFFGCFFCGCGG8FFGGGDGGCGG*>FGGGGGGGGGF9E9;@F<FFEFFFGFGG@7CC*=:B;;FCFEGFGFBGGGGGFG6F?**=8CEC=F;FFCCCC?E4:F6??FDFCEEE*2<<<::C3*>DDCF)7=F?CCF?8CBC9+0:7=5CC*
@M03152:184:000000000-AWYW1:1:2107:28422:8798 1:N:0:TCGCCTTAATACCTGT
AAGCTCGTAGTTGAATTTCGGGGTCAGTAGGTCGGTCGTGCCAACGGTATGAACTGGCCTCACTGATTCCTCCCTCTTGTAGAACCGTGATGCCATTAACTTGGTGTTGCGGGGAAACAGGACTGTTACTTTGAAAAAATTAGAGTGTTTAAAGCAGGCTAACGCTTGAATACATTAGCATGGAATAATGAAATAGGACGTCGATCTTATTTTGTTGGTTTCTAGGGTTGTCGTAATGATTAATCGGGATAGTTGGGTGGAATTCTCGGGTGCCAAGGAACTCCAGTCACTCGCCTTAATT
+
AC<C<FGGGGGGFFCFGFGGGGGGGGGGGCGFGGGEGGGEGGGGDEGGGGGGGGGGFGGFGGGGGGGFCGFF8:FEGG9FGFCGGGD@@@FGGGDGFGEF9CF8E7FG8?=@7++BFCFD?,BFGGGGFFGGGDF<AC=F@?FACFGGFCFDEDG8F=FFG8CCC<<FFCFGF9;@C=@FAA7F:FG9D;9@F>D92?F:<>8F<CFGGFCFF98FGGG5CGGB998E9C*+AF8*/<C7CG3:+**=5C<+CC?+:EG5C+<FCCF5*5C7:*****77A<+23<<9<@FCC5<EC<70*
@M03152:184:000000000-AWYW1:1:2107:8627:8910 1:N:0:TCGCCTTAATACCTGT
AAGCTCGTAGTTGAATTTCGGGGTCAGTAGGTTGGTCGTGCCACCGGTATGAACTGGCTTCGCTGATTCCTCCCTCTTGTAGAACCGTGATGCCATTAACTTGATGTTGCGGGGAAACAGGACTGTTACTTTGAAAAAATTAGAGTGTTTAAAGCAGACTAACGCTTGAATACATTAGCATGGAATAATTAAATAGGACGTCGATCTTATTTTGTCGGTTTTCTAGGGTTGATGTAAGTATTAATAGGGATAGTTGGGTGGAATTCTCGGGTGCCAAGCACTCGATTCACTCGCCTTAACT
+
CCCC9CCFEG;9C<EFE9@<+F@@,@FFFEG<-,@FFFG@;C,CF@++C,,6,;C,@E@9E+@7@@@F@<CF@F,,::9C<FFFEC:?=DCEG,E6F9,,C,CCFFEAC9FCB7CC<BFFG=7<F?EAF,<,<,8?,>3B,?<F<BFC9F9=9C,<<<FEG9<>:CCGG@@FC,,@,7:BFA:FF,,73,3>9B;>FF<:6<8F<,@,6,2@C;2,***6*;+?;+>=CCE?+++>9+1+11+1<7C7CFGF?<9=+:2;*A<+7+++2**1*/*0*1)*2<8*;*+3?7*01CC*;?***
@M03152:184:000000000-AWYW1:1:2107:25101:8958 1:N:0:TCGCCTTAATACCTGT
AAGCTCGTAGTTGAATTTCGGGTGCCAAGGAACTCATGATTAATAGGGATAGTTGGGTGGAATTCTCGGGTGCCAAGGAACTCCAGTCACTCGCCTTAATCTCGTATGCCGTCTTCTGCTTGAAAAAAAAAATCCAGTACTTCCCTCCCGCCGACACCACTACTTCCCACTTACTGTCAATGATCAGACTATATCTATTCATGCATACCAAATTCACATACCGCCCTCCTTGCCCACACATCCACCCATACCCCTAACACTGCCACTCACGTAACACGACGTCCATACACAGCTGATACTC
+
CCCCCGGGGGGGGGGGGFGGGGGGGGGGGGGGGEGG9FGGGGGGGGGGGGGGFDFCFGGGGGGGGGGGGGGGGGGDGGGGGFGGGGGGGGFFCGGEGGGFDGFEFGGGGFG:F8BFGF9,CF<FGD8CC=CG,,,,,,855,:C,,,8+3+++33+3++:3,3,,,7,7,,,3,@,,,3,,37,7,,,246,,,6,,,,,,,,33,,,,,,,,,4,45@,2,1*/4*/1*3B?6++*/***5<+=7;***2*+2**2:+++++**382*+********.12/*/*++*+)2***2+++***
@M03152:184:000000000-AWYW1:1:2107:6193:9067 1:N:0:TCGCCTTAATACCTGT
AAGCTCGTAGTTGAATTTCGGACCTGGCTGGGTGGTCTTGGCTCACGTCAAGCACTGCCTCTGGTCGGGTCTTTCCTTCTGGGGAACCTGCGTGCTATTAACTTAGTGCGCAGGGGATCCAGGACTTTTACTTTGAAAAAATTAGAGTGTTTAAAGCAGGCTTTCGCTTGAATACATTAGCATGGAATAATAGAATAGGACTTTGGTTCTATTTTGTTGGTTTCTAGGACCGAAGTAATGATTAATAGGGATAGTTGGGTGTAATTCTCGGGTGCCAAGGAACTCCAGTCACTCGCCTTAT
+
CCCCCGGGGGGGFGFFGGGGGGGGGGGGGGGGGGGGGGGGGGGGGGGGGGGGGGGGGGGGGGGFGGGGGGGGGGGGGGGGGGGGGGGGGGGGGGGGFGGFCGGGFGGGG@FCFE>FDGGGFGGFGGGGGFGGGGGCC,?EGGGGDFGGGGGGGDGGGFGGGGGGGCFGGGG<FCGCFGGGGGGGF<E>DFGACFFGFG7FGGGGGCCGGGFGGGGFGGEGGGGGGF;EGGG*:8CF?C@9:FE+1;+++:7CCFGF765EE*?<7FEGG=CDGDGGFC:FGGGDGFC6C?7:C75C*AD=*
@M03152:184:000000000-AWYW1:1:2107:18227:9098 1:N:0:TCGCCTTAATACCTGT
AAGCTCGTAGTTGAATTTCGGGACCCTTTTTTTAATGCGTTGTGGTCTGAAACCCAAGCCGGGAAACCGGTGTTGGGGCGGTACTGCAGGCGGGGTTCAAATCGTGTTTCTCGAAGACAGCCTGTGCCATTAACTTGGTTGCGGGATTTACCTTGTACTCGAGACATTTACTTTGAAAAAATTAGAGTGTTCAAAGCAGGCAGTTTCGCTTGAATACATTAGCATGGAATAATGGAATAGGACTTTGGTCTTTTTTTGTTGGTTTTTAGGGCTGAAGTAATGGTTAATAGGGATAGTTGGG
+
CCCCCGGEEGEGGGGFGGGGGGGGGGGGGGGGGGGGG9FGGGGFFFGGGGGGGGDGFFGGGGGGGGEFEGCEGGGDG:@FGEGGGFGGGGGGDGC>C<FDF@CCFGGGGGDGGFGGGGEGGFC:FGGGFGGFFGGG9DFGDGGDDGGGGFG9CF,CFC,2CFGGGGGGGGGGGEFGCFFGGGA<8CFFFCC+ACECC@88CFE?FFGGGGGDDCEFG@FCE<6+<<;8C:6CEFC++A69C@660:+<:9>C+<FED*;@058@C/**7+******2*/007+<:0<<+*20092++0**1
@M03152:184:000000000-AWYW1:1:2107:11963:9127 1:N:0:TCGCCTTAATACCTGT
AAGCTCGTAGTTGAATTTCGGGACTAACAGATTGGTCGCGCCTTCGGTGTGTACTGGTCTAGTTGGTTTCTCCCTTCTGAGGAACCGCGATGTCATTAATTTGGTGTCGTGGGAAATCAGGACTGTTACTTTGAAAAAATTAGAGTGTTTAAAGCAAGCGTTAGCTTGAATACATTAGCATGGAATAATGAAATAGGACGTTTGACCCTATTTTGTTGGTTTCTAGGATCGACGTAATGATTAATAGGGATAGTTGGGTGGAATTCTCGTGTGCCAAGGAACTCCAGTCACTCGCCTTAAT
+
CCCCCGGGGGGGGGGGGFGGGGGGGGFGGGGGGGGGGGGGGGGGGFDFDEEGGGG<FGGGF9FFDGGGGFGGGGGGGGGFFGGGGFCFGDGDGGDFG?FFFGGGG7FGEFCG@EFAFGGGGGGGGGGFGGGGCECFGFE@DAFFFDFGGGGGGGGGGGGGGE:+@DGGGGGGGGGCFD7DF9:FFGFFEFF9@;FFEGG@B<BCEC:FFFFG@F@FF,,>EF<CC99<CBBEGGG5CF+1;E@@E=+2**02<C71<5CEEFFGC?++:**1*;:D6*7<*2<9:<+<F7:90*1:8C4:*
@M03152:184:000000000-AWYW1:1:2107:5296:9213 1:N:0:TCGCCTTAATACCTGT
AAGCTCGTAGTTGAATTTCGGGATCAGTACGCTGGTCGTGCCTTCGGTATGCACTGGTGTCACTGGTTCCTACCTTCTGAAGAACCGTCATGCCATTCAGTTGGTGTGGCGGGGAATCAGGACTGTTACTTTGAAAAAATTAGAGTGTTTAAAGCAGGCTCGCGCTTGAATACATTAGCATGGAATAATGAAATAGGACGTTTGACCCTATTTTGTTGGTTTCTAGGATCGACGTAAGGATTAATAGGGATAGGTGGGTGGAATTCTCGGGTGCCAAGGAACTCCAGTCACTCGCCTTAAA
+
CCCCCGGFGGGGGGGGGGGGGGGGGGGGGGGGGDEGGGGGGGGGGGGGGGGGFGGGGGGFFGGGGGGGGGGGGGGGGGGGGGGGGGGGGGGGGGGGGGGGGGGGGGGDFGGDGGGGGGGGGGGGGGGFGFGGGFCFGCFDFFF@A<=FGGGGGGGGG7FCGEG7CGEFEFGEC>EGFC@DFGF7FGGGDC;C;=FGC9<F:CEFFFCCEG@FG9B<CCFG>CCC>;F+?88B8>*AC*89F7+<<*+6=7CE++3<F*:*:8CFGF?CG=*7E3****09:FF?CE6@F@F<+5):*29:*
@M03152:184:000000000-AWYW1:1:2107:23616:9216 1:N:0:TCGCCTTAATACCTGT
AAGCTCGTAGTTGAATTTCGGGATTAATTTATTGGTCGTGCTATTGTACGTACTGGTATTATTGATTCCTACCTTCTGACGAACCATGATGTCATTAATTTGGTGTCATGGGGAATCAGGACTGTTACTTTGAAAAAATTAGAGTGTTTAAAGCAGGCTCACGCTTGAATACATTAGCATGGAATAACGAAATAGGACGTTTGATTCTATTTTGTTGGTTTCTAGGATCGACGTAATGATTAATAGTGATAGTTGGGTGGAATTCTCGGGTGCCAAGGAACTCCAGTCACTCGCCTTAATT
+
CCCCCGGGGGGGGGGGGGGGGGGGGGEGGGGGGGGGGGGGGGGGGGGGGGGFGGGGGGFGGGGGGGGGGGGGGGGGGGGGGGGGGGGCCFGGGGGGEFFGGGGGGGFGGFF7EFGGGGGGFGDGGGGGFGGGGGGGGEGGGGGDFFFGGGGGGGGGGDGFGGGGGGGC<FGGGGGGCGFGFAC:FGGF>CCGGEG,DFEFG?8C9BFFEFFGGGGGGGGGGGGGG>,ACEEG5CF88@DFGGFGGG1BBEFCEEG6:CEC8+;C@F?8===)2CFG*9;FGGGGGGG9:=D@=)/58+7:*
@M03152:184:000000000-AWYW1:1:2107:23910:9246 1:N:0:TCGCCTTAATACCTGT
AAGCTCGTAGTTGAATTTCGGACCTGACCGGGCGGTCCGCCTAACGGTGTGTACTGTCTGGCCGGGCCTTACCTCTTGGTGAGCCGGCATGCCCTTCACTGGGTGTGTCGGGGAACCAGGACCTTTACCTTGAGAAAATTAGAGTGTTCAAAGCAGGCTTACGCCGGAATACATTAGCATGGAATAATAAAATAGGACGTGCGGTTCTATTTTGTTGGTTTCTAGAGTCGCCGTACTGATTAATAGGGATAGTTGGGTGGAATTCTCGGTTGCCAAGGAACTCCAGTCACTCGCCTTAAGC
+
CCCCCGGGGFFGGGGG<EGGC@CGGGGGGGGGGCFGGGCGGGGGGGGGGGGGGGGFGGGCCFGGDFGGGGGGGGGGGGGGGGGGF7CCGGGGGCGGGGGGGGFGCFEGGGCGGCFGDFFGFG7FDGFG9FGGGG7,<FFGGCF,FC@F=9FGCFGGGGFGGFGGEGEGEFFGGGGGGGGGGGGGGGFGEF9<@9EC?FC:*=CF=:FFCF79@FGGGFGGFFFDFGFGFCE8=EE8@F9+C+2A+:E6**9<E79CC8CEG6EF7:<*5**1*2C755)2*C:8A<C9+*0+:7):C+::*
@M03152:184:000000000-AWYW1:1:2107:21156:9259 1:N:0:TCGCCTTAATACCTGT
AAGCTCGTAGTTGAATTTCGGCGTGCGCTCAGGCTGGTCGGCCGTCATGGTCTGTACCGTTTGGGTCACGCCCCACTGTAGGATACTCACCGCTGTCCTTAACTGGGTGGCGGTCAAAGGTTGTAGTACTTTCTGGGGGCAACTCTGGATACTATGACTGGGGTTCCTACTCTTTTACTTTGAGCAAATTAGAGTGTTCAAAGCAGGCAATCGAGCCTTGAATACTTCAGCATGGGATGATGGAACAGGACTGGGATCCTGATTTCGTTGGTTTCTAGGGTCTTAGTAATGATTAATAGGG
+
CCCCCEGFGGGGGFGGGGGFFGGGGDGGGGGGGGGGGGGGGGGGFGGGGGGGGGGFFGGGFGGGGFGCFGGGGGGGFGGGGGGGFGGGGGGGGGGG9FFGFFFGGGGGGGFEGGGGF<EGFGFGGGFFGGGGGGG9DCCFEGCGGGGGGGFFGGGGGGGGGGGGGGGFGCGGGGGGFFFFGFCFFFFFGGEG9CFFGGGGGG?CCBFFGGGGGFCCEFFGGFFFFGGGGCFGGGGC67CGDF66EFGFGFGC55EFGCAFG7CF7EFEGFFGGGFG7**>CEGF7+3<9?7?FGFCFFDGC
@M03152:184:000000000-AWYW1:1:2107:10483:9327 1:N:0:TCGCCTTAATACCTGT
AAGCTCGTAGTTGAATTTCGAGATCAGTACGCTGGTCGTGCCTTTGGTATGCACTGGTGTCACTGGTTTCTCCCTTCTGAAGAACTGTCATGCCATTCAGTTGGTGTGGCGGGGAATCAGGACTGTTACTTTGAAAAAATTAGAGTGTTTAAAGCAGGCTCGCGCTTGAATACATTAGCATGGAATAATGAAATAGGCCGTTTGACCCTATTTTGTTGGTTTCTAGGATCGACGTAATGATTAATAGGGATAGTTGGGTGGAATTCTCGGGTGCCAAGGAACTCCAGTCACTCGCCTTAAT
+
CCCCCGGGGGGGGGGGGGGGGGGFGFFGGGGGGGGGGGGGGGGGGGGGGGGFFFGGGGGGGGGGGGGGGGGFGGGGGGGGGGCGGAFGGGGGGGGGGGGGGGGGGGG:BFGGEGECFGGGGGGGFGGFCFEGGFGGGGGGGGGGFGGGGGGGGFGGGGGGGGEGGGGFGFGGGGGGGGGFF9F:DC;EEG?FGGGGC,>F7FC<9<FGG7FGF9;=FGGEFGGGGCGGGC>CC5?F=CF?7F797*<CFFGC+<++2CEEE>CFG?C?***1:CD7*5)*:8FCFGG+09>CED3:85*:0
@M03152:184:000000000-AWYW1:1:2107:23664:9363 1:N:0:TCGCCTTAATACCTGT
AAGCTCGTAGTTGAATTTCGGGGTCAGTAGGTCGGTCGTGCCAACGGTATGAACTGGTCTCACTGATTCCTCCCTCTTGTAGAACCGTGATGCCATTAACTTGGTGTTGCGGGGAAACAGGACTGTTACTTTGAAAAAATTAGAGTGTTTAAAGCAGGCTAACGCTTGAATACATTAGCATGGAATAATGAAATAGGACGTCGATCTTATTTTGTTGGTTTCTAGGGTTGACGTAATGATTAATAGGGATAGTTGGGTGGAATTCTCGGGTGCCAAGGAACTCCAGTCACTCGCCTTCATC
+
CCCCCGGGGGGGGGCGGGGGGGGGGGGGGGGGGGGGGGGGGGGGGGGGGGGGGGGGGGGGGGGGGGGGGGGGGGGGGGGGGGGGGGDGGGGGGGGGGGGGGGGGGGGGGGGGGGGGGGGGGGGGGGGGGGGGGFGGGGGGGGGGGGGGGGGGGGGGGGGCFCGEGGGFGGGGGGGGGGGGGGGGGGGGFGCGGGG9FCCCFGGDEGEGGGGCFFGGGGGGGGGGGGCCFDC?EGGGF97CCFE?<@6CCFDFGGCFEEEGFCFGFG9*A5FDC979DC5FGGGGGGGGF?FGDGGGG+2?*
@M03152:184:000000000-AWYW1:1:2107:21252:9461 1:N:0:TCGCCTTAATACCTGT
AAGCTCGTAGTTGAATTTCGGGTCTGGTTGGCTGGTCCGCCTCACGGTGTGTACTGGTCGGCCGGACCTTACCTCTTGGTGATGCGGCATGCCGTTTATTCGGTGTGTCGTGGAACCAGGATTTTTACTTTGAAAAAATTAGAGTGTTCAAAGCAGGCCTATGCCCGAATACATTAGCATGGAATAATAGAATAGGACGTGCGGTTCTATTTTGTTGGTTTCTAGGATCGCCGTAATGATTAATAGGGATAGTTGGGTGGAATTCTCGGGTGCCAAGGAACTCCAGTCACTCGCCTTAATC
+
C@@CCFG@FGCDF@<AECA@@@F@FGGGFGGGFCFDEGGDGCBFFGGD@F:EF9EFGGF>::CGGE@FAC?FCEF<FF@F=6C9?GCF:FFA<:FFGGGGGFGGGGEGFEFE7BFGFGGGC8?<FGFCEFCCCAFAFGF<?DFFBEGGFGGGFF8F7=+FFGB,,8C7FGGGGFFFGGC;:EFGC:D9;FFGGG?C,,>>:<ED1<FCFCEGD@=E7@CFD;99;9FF6C***=C=*4+A7@CGC7C=*0>FC+<?E?CC*+:8CCDE*1:5*0:757:<*<C88@F<+/:@*97A5<*2*
@M03152:184:000000000-AWYW1:1:2107:14744:9474 1:N:0:TCGCCTTAATACCTGT
AAGCTCGTAGTTGAATTTCGGATCTGGTGGGGTGGTCCGCCTGACGGCGCGTTTACTGCTCGACTGGGTCTTGCCTCTTGGTGAACCTTTGTGCTCTTTATTGACTGCGTCGGGGAACCAGGACTTTTACCTTGAGAAAATTAGAGTGTTCAAAGCAGGCCTATGCCTGACTACATTAGCATGGAATAATAAAATAGGACGTGTGGTTCTATTTTGTTTGTCTTTAAGAACTTCGCGCATGTGTATCGGGATAGTTGGGTGGAATTCTCGGGTGCCACGGAACTCCAGTCACTCTCTTTAA
+
CC9BC<;@6-8E<<EFAEGG7FFGGG9;C@F7F7:C6EFEGBF,C@@CFDDEGGGGCEDCG=FF>B@FGGGAFD,C=<EF,:C9554BFF<F8?F<EFGFCE?F,EF8FCCGEGGD@FA,=7FFDD9F9=DD9<FGG9D,3D=DFD@F,@FBACECEFC+@<F9::FF,,,7=><DBCGGFFF,,??D;DF,F2;,>FA:=*8C:C<:B:FF,?<EB*+*3?<<C9+C?<*5+<****/;*203+*+2**1C*7+<:FD85C;9D?<@FE57/)1C7*73/8*2+00+<6*<+**<02:*0
@M03152:184:000000000-AWYW1:1:2107:3180:9502 1:N:0:TCGCCTTAATACCTGT
AAGCTCGTAGTTGAATTTCGGGATCAATACGTCGGTCGTACCTTTGGTACGTACTAACGTTATTGATTTCTCCCTTCTGACGAACCGTGATGTCATTAATTTGATGTTACGAGAAGTTAGAGCTGTTACTTTGAAAAAATTAGAGTGTTTAAAGCAGGCAATCGCTCGATTACATTAGCATGGAATAATGAAATAGGACGTTCGAACCTATTTTGTTGGTTTCTAGGATCTACTCAAAGATTAATAGGGATAGTTGTGTGGAATTTTCGGGTGCCATTGAACTCCAGTGACTCGCCTTCAT
+
BC9@AFF@;FFFA<CFC9E<+@F:@C<CFFG<C:FGGGEG,,CEFC@FFFGCCCF9;E@GF,C,@FGG9E<E<ECFFF9ECFDGGG:?D,6CFC9<FE9FGGFA9FFGG,=,=7+BA?E?9,<EFFFFF,B,5,C,,B+4B<5,?FGAE<F<,?E?F7==AA86+BFFG,,@D,=FG<D9DGDGGGCE533@>;;,8>7+FG,*3,@F@,3,2;;>,,6>C6,D@,:>CC,?C;,18,,,21,=,+>C,8D69<9C+**4*+++*+5;=C5CC<*11+90++3<F?+2+*2<<*35CG**2
@M03152:184:000000000-AWYW1:1:2107:18894:9556 1:N:0:TCGCCTTAATACCTGT
AAGCTCGTAGTTGAATTTCGGGACTAACAGGTTGGTCGCGCCTTCGGTGTGTACTGGTCTAGTTGGTTTCTCCCTTCTGAGGAACCGCGATGTCATTAATTTGGTGTCGTGGGAAATCAGGACTGTTACTTTGAAAAAATTAGAGTGTTTAAAGCAAGCGTTAGCTTGAATACATTAGCATGGAATAATGAAATAGGACGTTTGACCCTATTTTGTTGGTTTCTAGGATCGACGTAATGATTAATAGGGATAGTTGGGTGGAATTCTCGGGTGCCAAGGAACTCCAGTCACTCGCCTTAAT
+
CCCCCGGGGGGGGGGGGGGGGGGGGGGGGGGGGGGGGGGGGGGGGGGGDGGGGGGGGGGGGGGGGGGGGGGGGGGGGGGGGGGGGGGGGGGGGGGGGGGGGGGGGGGGGGGGGGGGGGGGGGGGGGGFGGGGGGGGGGGGGFGGGGFGGGGGGGGGEGCGGGGGGDGGGGGGGGGGGGGGGGGGGGGGGGGGGGGGFFFGGGGGGGGGGGGGGGGGGF7>>FCGGEGGFFEEGGGGCF9+@FE1AFFG6=CFGCFFCEGG5C?9FFGGGGG575C:9459EFGG8FGGF=FGCCD*CCFD*
@M03152:184:000000000-AWYW1:1:2107:4258:9598 1:N:0:TCGCCTTAATACCTGT
AAGCTCGTAGTTGAATTTCGGGCCTGGCCGGGCGGTCTGCCTAACGGCACGTACTGTCTGGGCGGGCCTTACCTCTTGGTGAGCCGACGTGCCCTTTGTTGGTGTGCGTCGGGGAACCAGGACCTTTACCTTGAGAAAATTAGAGTGTTCAAAGCAGGCCTATGCCTGAATACATTAGCATGGAATAATAAAATAGGACGCGCGGTTCTATTTTGTTGGTTTCTAGAGTCGCCGTAATGATTAATAGGGATAGTTGGGTGGAATTTTCGGGTGCCAAGGAACTCCAGTCACTCGCCTTAAT
+
CCCCCGGGGGGGGGGGGGGGGDGGGGGGGGGGGGGGGGGGGGEGGGGGGGGGCGGGGGGGGGGGGCGGGGGGGGGGGGGCDGGGGDDGGGGGGGGGGFGGGGGGGEFGGCEGGGGGGGGGGGFGGCGGGFCFGCGGGGGGGGGGGGGGGFGFGGFGGGGGGGGGGGGFD@FGFCCCFCFEACFGGGGGGCGGGGFF++<CGGGGGEGGGGFGGGCFFGFGGFGGGDFFGGGCEGGEECC?799+A7C+6?FEFGF7<EC*:80<F+@+>C5C5CGFCD:7EF6CEG?F+*2<F3C=CCC>*
@M03152:184:000000000-AWYW1:1:2107:19758:9613 1:N:0:TCGCCTTAATACCTGT
AAGCTCGTAGTTGAATTTCGGCACGATGATGGGCTGGTCGGGCGCAATGCTCTGTACCGTCCATGTCGTGCCCCTTATAGGATACTCACCTCTGTCCTTAACTGGATGGAGGTAAAAGAGGCGGCGCCGGGGGGCAACCCTCGACGTCGTCTTGGAGTTCCTATTCGTTTACTTTGAATAAATTAGAGTGTTCAAAGCAGGCAATCGAGCCTTGAATACATTAGCATGGGATAATGGAACAGGATTGGGGTCCTGATTTCGTTGGTTTCTAGGATCTCCGTAATGATTAATTGGGATAGTT
+
BBBCCFFGFFF<EDCGGGD,7@BFG7D@GEGGCFAFGA<CEG@FECFCEFFGGGGAAFCDFECGAFGFGE,,,:CF,C?EE<CFFAFGGE=<FEFGFFGAAFGGG@9<D:B+FE9E??FGDGDGEGGEED7FEBEGC>,:CF5*:88C8:@FFF6CFFFGGC9@7@CCGG>7E9@FC79E9+C@E:E+02<C<FGF9?F;>/C*8+28:>CFC8C+<+9?7C@C6+<EFF?68+2<F960**;*<>F=C7CEC+<+<9EGFG*29E860<+*A*;DDF?DF5C8+++<+*2+<4*/+29DC
@M03152:184:000000000-AWYW1:1:2107:9213:9621 1:N:0:TCGCCTTAATACCTGT
AAGCTCGTAGTTGAATTTCGGGGTTAGTAGGTTGGTCATGCCTCCGGTATGTACTGGTCTCACTGATTCCTCCTTCCTGATGAACCGTAATGCCATTAATTTGGTGTTGCGGGGAATTTGGACTGTTACTTTGAAAAAATTAGAGTGTTTAAAGCAAGCTAACGCTTGAATACATTAGCATGGAATAATGAAATAGGACGTTCGATCCTATTTTGTTGGTTTCTAGGATTGACGTAATGATTAATAGGGATAGTTGGGTGGAATTCTCGGGTGCCAAGGAACTCCAGTCACTCGCCTTAAT
+
CCCCCGGGGGGGGGGGGGGGGGGGGGGGGGGGGGGGGGGGGGGGGGGGGGGGGGGGGGGGGGGGGGGGGGGGGGGGGGGGGGGGGGGGGGGGGGGGGGGGGGGGGGGGGGGGGGGGGGGFGCFGGGGGGGGGGFGGGFEGGGGGGGGGFGGGGGGGGGGGGGGGGGGGGGGGGGGGGFGGGGGGGGGEGFGGGEF,>CFGGGGGCGGEGFGGGF;CFDCC8FFGGG?FGG6EFGGC8/AFFC?7C7FCC=C?FGGGF=E7:BFFF7EC*:*95CFD49FFG6CFGEGGCF7@09CEGGG>*
@M03152:184:000000000-AWYW1:1:2107:11778:9632 1:N:0:TCGCCTTAATACCTGT
AAGCTCGTAGTTGAATTTCGGACTCGGTTGGATGGTCTGCCTTTGGTATGTACTGTCCTGACCGGGTCTCACCTTCTGGTGAGCTGTCGTGTTGTTTACTCAGCGCGGCAGGGAACCAGGACTTTTACTTTGAAAAAATTAGAGTGTTTAAAGCAGGCTTTCGCTTGAATACATTAGCATGGAATAATAAAATAGGACTTTGGTTCTATTTTGTTGGTTTCTAGGACCGAAGTAATGATTACTGGGGCTAGTCGGGTGGAATCCTCGGGTGCCAAGGAACGCCAGTCACTCGCCGTAAGCT
+
B<BC@FGFCFFDGAAFGGFE7;F@FFG-B@CGFGGGGGGGG@FGFGGF9E,CDEFCFGD6E@FEG+@FFAFFG@EFF<F@EC6@C8CEF@CE@F@FFAFCF<EFGGD>FCFE@@FFD8EEBGGGGABF,C<FDFAFCE@,FFDFEGGGFCGCFFFGFFGFFFEGDFG@FG<9>F3>F,E<DGAFFGFFFCCFGFCEF7:7B9D>F;B;CFEDFFG>8E8,4;,2,,::>***;C++>+A71<C+7*=**:C0+1/58*C52+++*32;*/:5*:*57*)7*;*/8C<<EFD=*7)21*102
@M03152:184:000000000-AWYW1:1:2107:20759:9637 1:N:0:TCGCCTTAATACCTGT
AAGCTCGTAGTTGAATTTCGGGACCATCATGTCGGTCGTGCCTCGGTACGTACTGGCATTGTTGGTTTCTCCCTTCTGACGAACCATGATGTCATTTATTTGGTGTTGTGGGGAATCAGGACTGTTACTTTGAAAAAATTAGAGTGTTTAAAGCAGGCTCACGCTTGAATACATTAGCATGGAATAATGAAATAGGACGTTTGATTCTATTTTGTTGGTTTTCAGAATCCGAAGCAATGATTAATAGGGATAGTTGGGTGGAATTATCGGGTGCCAAGGAACTCCAGTCACTCGCCTTAAT
+
CCCCCGGGGGGGGGGGGGGGGGGGGGGGGGGGGGGGFGGGGGGGGGGGGEGGFGGGGGGGGGGGGGGFGGGGGGGGGGFGFGGGGGGGGGGGGGGGGGGGGGGDFGGGGEGGGEFGFGGGGFGGGGGGGGGGGGGGGGGFFFG9EFGGGGGGGDFGGGFGGGGGDGGGGGGFGGGGGGGGGGGGGGF9CEGFFFGGGDGFGGEFGGGGGGGGG9>CFFGGGF;F7@FGGGCEEGGGF<EFCGGGGGCCGCDC6C7FE*318;9CD:<CFC*175DGFGFGGGGG?FDGGFFF?FC5EEGG*
@M03152:184:000000000-AWYW1:1:2107:22151:9645 1:N:0:TCGCCTTAATACCTGT
AAGCTCGTAGTTGAATTTCGGTGGCCCAACGGCGGTCGGCCGCAAGGTCTGTACTGCCGGTTTTCGGACCACCTCTTTCTGGGGGAACGTCGGCCCTTAACTGGGCTCGGCGGCCGAACCAGGACGTTTACTTTGAAAAAATTAGAGTGTTTAAAGCAAGCGTACGCTTGAATACATTAGCATGGAATAATGAAATAGGGCTTCAGTTCTATTTTGTTGGTTTTCAGAATCCGAAGCAATGATTAATAGGGATAGTTGGGTGGAATTCTCGGGTGCCAAGGAACTCCAGTCACTCCCCTTA
+
CCCCCGGGGGGGGGGGGGGGGGGGGGGGGGGGGGGGGGGGGGGGGGGGGGGGGGGGGGGGGGGGGGGGGGGGGGGGGGGGGGGGGGGGGGGDGGGGGGGGGGGGGGGGEGGGGGGGGGGGGGGGGGGGGGGGGGGFGGGGGGGGGGGGFGDGFGGGGFGGGGGGGGGGGGGGGFGGGGGGGGGG>FGGGGGGGGG?@CFGGGGGGGGGFGGGGGGF@FGGGGGGFGGGGGFFGGEGGCE+*+A7FGGGGGGFFGFGF7CE;EE5FGG9C9CFEFC5<FFGGGFEGFGGC=FG9***2:5C*
@M03152:184:000000000-AWYW1:1:2107:15635:9665 1:N:0:TCGCCTTAATACCTGT
AAGCTCGTAGTTGAATTTCGGGGTCAGTAGGTCGGTCGTGCCAACGGTATGAACTGGCCTCACTGATTCCTCCCTCTTGTAGAACCGTGATGCCATTAACTTGGTGTTGCGGGGAAACAGGACTGTTACTTTGAAAAAATTGGAGTGTTTAAAGCAGGCTAACGCTTGAATACATTAGCATGGAATAATGAAATAGGACGTCGACCTTATTTTGTTGGTTTCTAGGGTTGACGTAATGATTATTAGGGATAGTTGGGTGGAATTCTCGGGTGCAAAGGAACTCCAGTCACTCGCCTTAATC
+
CCCCCGGEGGGGGGGGGGGGGGGGGGGGGGGGGGGGGGFEGGGGGGGGGGGGGGGGGGGGGGGGGGGGGGGGGGGGGGGGGGGFGGGFFGGGGGGGGGGGFFGGGGGDFGGGGGGGGGFC@EEFGFFGGGGGGGGGGG@<FFGGGFFGFFGGFGEFGD:FGGFDG@FGGFGC:FGGFFGC;DFFFGGC99DGCDGFCEEG<FG@*<F?,CFGGCFFGGEF6BGF@+=EGGFFGGGGGGGG7F+2=CF5*22<<FFGC8CC5?F6:+3CGC=CE*2265576<F6+<E69/*0:DD=EF***
@M03152:184:000000000-AWYW1:1:2107:12339:9666 1:N:0:TCGCCTTAATACCTGT
AAGCTCGTAGTTGAATTTCGGGGTCAGTAGGTCGGTCGTGCCAACGGTATGAACTGGCCTCACTGATTCCTCCCTCTTGTAGAACCGTGATGCCATTAACTTGGTGTTGCGGGGAAACAGGACTGTTACTTTGAAAAAATTAGAGTGTTTAAAGCAGGCTAACGCTTGAATACATTAGCATGGAATAATGAAATAGGACGTCGACCTTATTTTGTTGGTTTCTAGGGTTGACGTAATGATTAATAGGGATAGTTGGGTGGAATTCTCGGGTGCCAAGGAACTCCAGTCACCCGCCTTAATC
+
C@CCCFFEGGEGGGGGGDCFGGGGGGFGGGGGGGGGGGEFGGGGFGGGGFFGGGGGGFGGGCFGFGGGGCGGGGGFGGCFGGGFGFG?<EGGGGCFE,6?EFGGGCGGCGGGGGGGGGFFFGGGCEEFGFGGGGGGGGGE>FDF9CFF<,@E>BFCEFGGGGGGE<>FGEF,@CGGCC7BFCFG9CGFFFGFC>,DEFF><FE7*4=,9FFGGGGEG5CGFFC3;9CFGGGC*1=CFGGC>E?FGGDC*622<C++8EGDC9FGGGGGGGGGC*?DFC)27AFG?<E++**217)C;6***
@M03152:184:000000000-AWYW1:1:2107:19951:9721 1:N:0:TCGCCTTAATACCTGT
AAGCTCGTAGTTGAATTTCGGGATCAATACGTCGGTCGTGCCTCGGTACGTACTAACGTCATTGATTTCTCCCTTCTGACGAGCCGTGATGTCATTAATTTGGTGTTACGGGGAGTCAGGACTGTTACTTTGAAAAAATTAGAGTGTTTAAAGCAGGCAATCGCTCGAATACATTAGCATGGAATAATGAAATAGGACGTTCGAACCTATTTTGTTGGTTTCTAGGATCGACGTAATGATTAATAGGGATAGTTGGGTGGAATTTCCGGGTGCCAAGGAACTCCAGTCCCTCGCCTTAATT
+
CCCC<EGGGFFGGGGGGAFGGGDGGFFGGGGGFGGGGGGEGGGCFDGGGGGGGFGGGGGFGFG<FGDGFFA<8FEFFFF<@EEFGGFCGGGGG<FG9CFDFFGG7ECEFGGGGCGGGGGGGGFFGABCA?FFFFC?F+FFDFFGFFDFEFFCFFGGGGGGGCDFGGGG7F<9F9@<,<=FC?,D=AGF9@=CABC?=,*6>FCFGGDC7FFFFGFF:=ECFGGCG9C7?58*:BC8CF9C+>@77+0*0=<C<EGGD8EEGFF6*+317*C<EFGCF5:F*8+<8+<0+97**)):C<C**
@M03152:184:000000000-AWYW1:1:2107:28686:9841 1:N:0:TCGCCTTAATACCTGT
AAGCTCGTAGTTGAATTTCGGGCCTGGCCGGATGGTCTGCCTAACGGTATGTACTGTCTGGCTGGGCCTTACCTCTTGGTGAGCCGGCATGCCCTTCGCTGGGTGTGTCGGGTAACCAGGACTTTTACCTTGAGAAAATTAGAGTGTTCAAAGCAGGCTTATGCTCGAATACATTAGCATGGAATAATAAAATAGGACGTGCGGTTCTATTTTGTTGGTTTCTAGAGTCGCCGTAATGATTAATAGGGATAGTTGGGTGGAATTCTCGGGTGCCAAGGAACTCCAGTCACTCGCCTTAATC
+
CCCCCGGGGGGGGGGGGGFGEGEGGGGF-FGGDGGGEGGACFCFGGGEFDFFFCDFFGECEFDEBCDFCFFFGGGGGGGGGGGGGGGGD@E@EFCFGGGGGGG<FFFFCEFGGEEFFFGDFFGGGGAF9B9BFFDEGGFFGFGFGFGGGG9@<FECFGGGGGGGGGC+@FF9<EFA,,,8EF7FGFGG9@DFGBEC9,@@FCCCFEGGGCFGGFCE7;CFD9C,9CFAE5C*=CEGCFCCF7+=7;F66CFFFGGG**25*<:C:99C=CFGG5CFF3)9EG9C+2<F7=7EDDG*;+***
@M03152:184:000000000-AWYW1:1:2107:11005:9855 1:N:0:TCGCCTTAATACCTGT
AAGCTCGTAGTTGAATTTCGGGATCAATACGTCGGTCGTGCCTCGGTACGTACTAACGTCATTGATTTCTCCCTTCTGACGAGCCGTGATGTCATTAATTTGGTGTTACGGGGAGTCAGGACTGTTACTTTGAAAAAATTAGAGTGTTTAAAGCAGGCAATCGCTCGAATACATTAGCATGGAATGATGAAATAGGACGTTCGAACCTATTTTGTTGGTTTCTAGGATCGACGTAATGATTAATAGGGATATTTGGGTGGAATTCTCGGGTGCCAAGGCACTCCAGTCATCTCCCTTAATT
+
CCCCCGGGGGGGGGGGGGGGEGGGGGGGGGGFFGGGGGGGGGGGGGGGGGGGGGGGGEGFGGGGGGGGCFGFGGGGGCGGEEEGGGGGGDGGGEGGGEGGGGGGGGGFGGGGGDEFGGGGGGGGGGFGGGFDGG<BEEGCFFFGGGGGGFGFGAFFFGFFGGG+>DGGACFF>FGGEFFGGGGCFGCEFGGDEAFCFGGG>:BCF7*5DFGEG@CCGFCFFFFG,24CFCG*:E5=5C77;C@@+786CG4+3<CFCECEFGC+000*:=C3:7C*75)9*;<0:++0<**3000C+0***
@M03152:184:000000000-AWYW1:1:2107:13025:9860 1:N:0:TCGCCTTAATACCTGT
AAGCTCGTAGTTGAATTTCGGTTAATAAAGAATTTACGGTCCACTTCACAAAGTGAGAACTAAAATCTTTATTTCCTTCCTTTTGAAATAACTCCCGAAATTATCTAATAATTAGGGTATCAAGTATTTCAAATCTTTTACTGTGAAGAAATTAGAGTGTTCAAAGCAGGCGTATCCAAGTCTTTGAATATATTAGCCTGGGATAATGAAATAGGACTTTGGTTCTACTTTCGTTGGTTTCTAGGGCTGAAGTAATGATTATTTGTAAAAGTTGGGTGGAATTCTCGGTTGCCAAGGAACT
+
@<ACCGE@FGEGGGGGCFGCCFFFFGGGGGGGG9FGFEGGEGFGEFFGGGGGGGGGFEGCGGGGGFCFGGGGFGGGGGGGGGFFFECFGDFGG9FFGGF7EDFGGGFECFGAEDFG,66FF9,EGCFGFE95EDCF?<5E?C<FG9AFCC8FDGDCBFGGGGFGCECFFFG:F7?,AFE,C,ADGG9FGGGGGA;@,,8,AEFEFFFF;F=@DDCAE8BADEFE,,,,3,DGDCGGF+DFC7E,,3:6@,;,,@<@,;BFC,2,52,2,5,=@C4CDD4/,159;,4=E835+06CC;74*
@M03152:184:000000000-AWYW1:1:2107:20013:9919 1:N:0:TCGCCTTAATACCTGT
AAGCTCGTAGTTGAATTTCGGGACTAACAGGTTGGTCGCGCCTTCGGTGTGTACTGGTCTAGTTGGTTTCTCCCTTCTGAGGAACCGCGATGTCATTAATTTGGTGTCGTGGGAAATCAGGACTGTTACTTTGAAAAAATTAGAGTGTTTAAAGCAAGCGTTAGCTTGAATACATTAGCATGGAATAATGAAATAGGACGTTTGACCCTATTTTGTTGGTTTCTAGGATCGACGTAATGATTAATAGGGATAGTTGGGTGGAATTCTCGGGTGCCAAGGAACTCCAGTCACTCGCCTTAAT
+
CCCCCGGGGGGGGGGGGGGGGGGGGGGGGGGGGGGGGGGGGGGGGGGGGGGGGGGGGGGGGGGGGGGGGGGGGGGGGGGGGGGFGGGGGGGGGGGGGGFGGGGGGGGGGGGGGFFGGGGGGGGGGGGGGGGGGGGFCGGGGGGGGGGGGGGGGGGCF<FEGGGGGGGGGGGGGGGGGGFGGGGGGGGGGFGGGGGGGGGGGGGGGGGGGCGFGFGGGGFGGGGGGGGFGG5CGGGGFFGGC9EGGG9EFGGFGGF79CE@58@FGCCGGGDG=7CCF>7*:CCEF?<CCBGFDFGEC59**
@M03152:184:000000000-AWYW1:1:2107:6548:9926 1:N:0:TCGCCTTAATACCTGT
AAGCTCGTAGTTGAATTTCGGGATCAATACGTCGGTCGTGCCTTGGTACGTACTAACGTTATTGATTTCTCCCTTCTAACAAATCGTGATGTCATTAATTTGGTGTTACGGGGAGTTAGGACTGTTACTTTGAAAAAATTAGAGTGTTTAAAGCAGGCAATCGCTCGAATACATTAGCATGGAATAATGAAATAGGACGTTCGAACCTATTTTGTTGGTTTCTAGGATCGACGTCATGATTAATAGGGATAGTTGGGTGGAATTCTCGGGTGCCAAGGAACTCCAGTAACTCGCCTTAATC
+
CCCCCGGEGGGGGFGGGGFGGGGGGGGGGGGGGGGGGGGGGGGGGGGGGGGGGGGGGGFGGGGGGGGGGGGGGGGGG9FGGGGGGGGGCGDFFCFGGGGGGGGGGGGGGGGGGDGGGGGGGGGGGFGGGGFGFGGGDGGGFGGFFGGGGGGGGGGGFGGGGFCFDFCGGGGGGGGGGGGFGFFGGGGGGGGGGGGGGGG::DEDGGCFFGGGG,D@FGGGFGGCG98AFD5:***3*1@9++CFC>FF6:<FCC++*CE*:9CCCEEE5E=DE4:<DGFCCCCGFFF99@GGGG>E5+2**
@M03152:184:000000000-AWYW1:1:2107:21335:9937 1:N:0:TCGCCTTAATACCTGT
AAGCTCGTAGTTGAATTTCGGGATCAATTTATTGGTCGTGCCAACGGTACGCACTGGTACAATTGGTTTCTCCCTTCTGACGAAGCATGATGTCATTAATTTGATGTCGTGGGGAATCAGGACTGTTACTTTGAAAAAATTAGAGTGTTTAAAGCAGGCTTTGGCTTGAATACATTAGCATGGAATAATGAAATAGGACGTTTGATCTTATTTCGTTGGTTTCTAAGATCGACGTAATGATTAATAGGGATAGTTGGGTGGAATTCTCGGGTGCCAAGGAACTCCAGTCACTCGCCTTAAT
+
CCCCCGGGGGGGGGGGGGGGGGGGGGGGGGGGGGGGGGGGGGGGGGGGGGGGGGGFGGGGGGGGGGGGGFGGGGGGGGGGGGGGGGGGGGGGGGGGGGGGGFGGGGGGGGGGGGGGGGGGGGGGGGGGGGGGGGGGGGGGGGGGGGGGGGGGGGGGGGGGGGG?FGGGDGGGGGGGGGGGGGGGGGGGGGGGGGGF?FGGGGGGGGGGGGGGGGGCFGFEGGCGG@CGFGFGGGGGGGGFGCEGGG7FCFGCGGGG?5CE5CFGFCF75FEGGDFGFG>5ECCF8@6A9@FGGG3=CEGC*
@M03152:184:000000000-AWYW1:1:2107:5138:9958 1:N:0:TCGCCTTAATACCTGT
AAGCTCGTAGTTGAATTTCGAACCTGGTCGGGCGGTCTGCCTATTGGGTACGTACTGTCTGGCTGGGTTCTACCTCTTGGTGAGCCGGCATGCCCTTAATTGGGTGTGTTGGGGAACCAGGACTTTTACCTTGAGAAAATTAGAGTGTTCAAAGCAGGCCTTTGCCTGAATACATTAGCATGGCATAATAAAATAGGACGTGCGGTTCTATTTTGTTGGTTTCTAGAGTCGCCGTAATGATTAATAGGGATAGTTGGGTGGAATTTTCGGGTGCCAAGGAACTCCAGTCACTGGCCTTCAT
+
AB@C9CFGFGGGFGGGGGGGGGGGGDGGGEGGEGGGGGDFF<FFGAFGGDEFGGEFEFGFGGGFGGGGGGGGDFGGGGACGGGFGCFDGGGGGGGGGFGGGGFGGGGGGGGCEG7CFFFEFFGGDFGFFEFGGFGG9BDFFDFCC9,CFAFDFDGFFGCEFCFFGFGGGGGG<<@FA>FFFFF@:FFF9@@CCDG9E9>F@@EEG**1?FFCFC9,BFFCG69EGGGFFCCEGGG885@+++3+11AEC**2C?EGF5C5CCG9*+3:=*79:*2:>C@<FCFC?F6C2/:3+*15C6*2*
@M03152:184:000000000-AWYW1:1:2107:6891:9987 1:N:0:TCGCCTTAATACCTGT
AAGCTCGTAGTTGAATTTCGGGGTCAGTAGGTCGGTCGTGCCAACGGTATGAACTGGCCTCACTGATTCCTCCCTCTTGTAGAACCGTGATGCCATTAACTTGGTGTTGCGGGGAAACAGGACTGTTACTTTGAAAAAATTAGAGTGTTTAAAGCAGGCTAACGCTTGAATACATTAGCATGGAATAATGAAATAGGACGTTCGATCCTATTTTGTTGGTTTCTAGGATTGACGTAATGATTAATAGGGATAGTTGGGTGGAATTCTCGGGTGCCAAGGAACTCCAGTCACTCGCCTTAAT
+
CCCCCGGGGGGGGGGGGGGGGGGGGGGGGGGGGGGGGGGGGGGGGGGGGGGGGGGGGGGGGGGGGGGGGGGGGGGGGGGGGGGGGGGGGGGGGGGGGGGFGFGGGGGGGGGGGGGGGGGGGGGGGFGGGGGGGGGGGGGGGGGGGGGGGGGGGGGGGGGGGGGGGFGGGGGGGFFGGGGGGFGGGGGGGGGGGGGGGCFG@CF:FFGGGGGGGGCFGGFGFGFEFGGGGGGGGG8*;C7CFF7CFGGFGGGGFCG?E***:AFCCCGGGG5DEGFGCCFCECFC+<8C?B7EFG3C=ED>0
@M03152:184:000000000-AWYW1:1:2107:25242:10023 1:N:0:TCGCCTTAATACCTGT
AAGCTCGTAGTTGAATTTCGGGATCAATACGTCGGTCGTGCCTTGGTACGTACTAACGTTATTGATTTCTCCCTTCTAACAAATCGTGATGTCATTAATTTGGTGTTACGGGGAGTTAGGACTGTTACTTTGAAAAAATTAGAGTGTTTAAAGCAGGCAATCGCTCGAATACATTAGCATGGAATAATGAAATAGGACGTTCGAACCTATTTTGTTGGTTTCTAGGATCGACGTAATGATTAATAGGGATCGTTGGGTGGAATTCTCGGGTGCCAAGGAACTCCAGTCACTCGCCTTAATT
+
CCCCCGGFFGGGDFGGGGGF>EGGGGGGGGGGGGGGGGGGGGGFGGGGFFGGGGFGGGGGGGGGGGGGGGDGFFGGGEFGGGDFGGFGCFFFGGFGGFGGGGGGGGGGGGGGGGG@FGFGGGGGFCBCFGEEGC<EEEFFGGGFGGGG@FGGGGGGGGFFCDDGAEECFGFCFBFDFFFE9@FGCCCFF,;@FF96BD@3@DCCC7FGFCGFFGGGD518DGG@E,<9BE55**=,8+>77@CCF7+6CC35::C58EE78BFGF?F5==5)5>**195<CF?CFFGFG*?AFGGGG9C7*
@M03152:184:000000000-AWYW1:1:2107:24142:10119 1:N:0:TCGCCTTAATACCTGT
AAGCTCGTAGTTGAATTTCGGGGTCAGTAGGTCGGTCGTGCCAACGGTATGAACTGGCCTCACTGATTCCTCCCTCTTGTAGAACCGTGATGCCATTAACTTGGTGTTGCGGGGAAACAGGACTGTTACTTTGAAAAAATTAGAGTGTTTAAAGCAGGCTAACGCTTGAATACATTAGCATGGAATAATGAAATAGGACGTCGATCTTATTTTGTTGGTTTCTAGGGTTGACGTAATGATTAATAGGGTTAGTTGGGTGGAATTCTAGGGTGGCAAGGAACTCCAGTCACTCGACTTAATA
+
CCCCCGGGGGGGFGGGGGGGGGGGGG,CFFGGGGGGGGEGGGGGGGGGGGGGGGGFGGGFGGGGEGGGGGGGGGGGGGGGGGFGGGGGGGGCFFGFF<FG9,CFGGCCGG+C7=FGGGGGFGGGGFGGCEEFCFGF9FFG<D8,?FGGGCFGFGGFDGEFFGFB@F@7F@DFGGGGGGGGGFGFGG@;F9E9<DFD7BC7><@FEGGGFCFFGG8C@E:BF+<>@+;:B*<F*;A*=:9++@+9:@CG*;DCF<C?=8/?5C?F=F+0C5C**2**/7>FFC+<C+<+00::**/1A?C>*
@M03152:184:000000000-AWYW1:1:2107:25492:10142 1:N:0:TCGCCTTAATACCTGT
AAGCTCGTAGTTGAATTTCGGGGTCAGCATGTCGGTCGTGCCACAGGTACGTACTGGCGTTGCTGATTCCTCCTTCTTGACGAACCGTAATGCCATTAATTTGGTGTTGCGGGGAATCAGGACCGTTACTTTGAAAAAATTAGAGTGTTTAAAGCAGGCATGCGCTTGAATACATTAGCACGGAATAATGAAATAGGACGTTCGATCCTATTTTGTTGGTTTCTAGGATTGACGTAATGATTAATAGGGATAGTTGGGTGGAATTTTCGGGTGCCAAGGAACTCCAGTCACTCCCCTTACA
+
CCCCCDGGGGGGGG<FFGGGGGGGGGGGGGGGFGGFGGGGGGGGGGGGGGGGCGGCFGGGGGEGGGGGGGGGGGGGGFDFGDEDCEGGCFGGGGEFFCFFFG9<FFEF8F>FGGG7FGG9=FBDF:FFEBFG9F<<BF7>DGDFDFGGGGFGF9AD8FEEGGFGGGGG7ECF9FGGGDFEFGGFDFGGGGCCF4>CFCG:CF8FG9CCFCGFGGCGGGG>5BCG9CEECG6<;B85;EGGGF9?FFG6E0>*<<F78EG88*0AC+@+:5CGE<9><4>CC*<7@E6+0*0<725*0:***
@M03152:184:000000000-AWYW1:1:2107:23779:10175 1:N:0:TCGCCTTAATACCTGT
AAGCTCGTAGTTGAATTTCGAGATCAGTACGCTGGTCGTGCCTTCGGTATGCACTGGTGTCACTGGTTTCTCCCTTCTGAAGAACCGTCATGCCATTCAGTTGGTGTGGCGGGGAATCAGGACTGTTACTTTGAAAAAATTAGAGTGTTTAAAGCAGGCTCGCGCTTGAATACATTAGCATGGAATAATGAAATAGGACGTTTGACCCTATTTTGTTGGTTTCTAGGATCGACGTAAGGATTAATAGGGATAGTTGGGTGGAATTCTCGGGTGCCAAGGAACTCCAGTTACTCGCCTTAAT
+
CCCCCFGGDGGGFD,CFFAFFCFGGFGGGGGG;FGGGGGCCDGGGGEBEFDFFEFFDF8FEGGGGGFFGGGGGGGFEFG<EFGDCFEGF@FFGDF9EEAFEAFCFGGGGGGD7FE7FG95F,FGFFFGG<CCFGCFDAFF@BFDACDFAFCGA=CCFDEF@@CGGGGFCGGGGG;FFF,FBFG?F9;;EB9C,;=EC7?CGFGCA;BF8<CGG9CFFG71CEFC7B:E?61=8BEG**<+999:?7CFG:7:FG70A5?CEF9FD++3A=:975<**9376202<86E9B*03*9CE5*7*
@M03152:184:000000000-AWYW1:1:2107:15600:10191 1:N:0:TCGCCTTAATACCTGT
AAGCTCGTAGTTGAATTTCGGCCTTTGCCGCCCGGTCCGCCTATTTGGGTGTGTACTGGAGCGGTGGAGGCTTACCTCGTGGTGAGCTGTTATGCCCTTTACTGGGTGTGGCAGGGAACCATGATTTTTACTTTGAAAAAATTAGAGTGTTCAAAGCAGGCTTACGCCCGAATACATTAGCATGGAATAATAAAATAGGACGGCATGATTCTATTTTGTTGGTTTCTAGGATCACCGTAATGATTAATAGGGATAGTTGGGTGGAATTCTCGGGTGCCAAGGAACTCCAGTCACTCGCCTT
+
CCCCCGGGGGGGGGGGGGGGGGGGGGGGGGGGGGGGGGGGGGGGGGGGGGGGGGFGGFFFCFEGGFECGGGGGGGGGGDFGGGGGGGGGGGGGGGGGFGGFGGGGGGGGGGGGGGG7FFGGGGGGGGGGCGGGGGGGGGDGGGGGGDGGGGGGFGGGGGGGGGGGGGGGGC@FFGGGGGFGGGGGFFGFGGGGFGGFFGGGGDGGGGGGGGG@FGGGGGGFFGGGFF@9C8;FGGGGFFCCFFGFF;CCF4E?C8E9EFC*CE59<C?<FC<53CD*786:8;FGGC8EFFCGGGGFGC5C
@M03152:184:000000000-AWYW1:1:2107:10754:10203 1:N:0:TCGCCTTAATACCTGT
AAGCTCGTAGTTGAATTTCGGGCACAGCCGAGCGGTCGGCCTTACGGTCAGTACTGCTTGGCTGGGCCTTTCCTTCTGGCGAACCATCTTGCTCTTAACTGGGTGGGATGGGGAACCAGAACTTTTACTTTGAAAAAATTAGAGTGTTTAAAGCAGGCTTATGCTTGAATATATTAGCATGGAATAATAGAATAGGACTTTGGTTCTATTTTGTTGGTTTCTAGGATCGACGTAATGATTAATAGGGTTAGTTGGGTGTAATTCTCGGGTGCCAAGGAACTCCAGTCACTCGCCTTATTCT
+
CCCCCGGGGGGGGGGGGGGGGGGGGGGGGGGGGGGGGGGGGGGGGGGGGGGGCGGGGGGGGGGGGGGGGGGGGGGGGGGGGGGGGFGGGGGGFGGGGDFGGGGFFGGGGGGGGGGGGGGGGGFGGGGGGGGGGGG<FGGGGGGF<FGGGGGGGGGGGGGGGFGGGC9BCFGFGGFFFEGGCGFFGGGGGAFFFFGGG7?AEGFFGD:DEGGGGGGGFEGGFGGC?FFF5BCCEG8*@CC7@9C9FF6*25*272@CEG*<:+A:CF5**:=C0>FGGGFCE++0<F?C<87CC<DGF+*0:
@M03152:184:000000000-AWYW1:1:2107:9041:10264 1:N:0:TCGCCTTAATACCTGT
AAGCTCGTAGTTGAATTTCGAGATCAGTACGCTGGTCGTGCCTTCGGTATGCACTGGTGTCACTGGTTTCTCCCTTCTGAAGAACCGTCATGTCATTAAGTTGGTGTGGCGGGGAATCAGGACTGTTACTTTGAAAAAATTAGAGTGTTTAAAGCAGGCTCGCGCTTGAATACATTAGCATGGAATAATGAAATAGGACGTTTGACCCTATTTTGTTGGTTTCTAGGATCGACGTAATGATTAATAGGGATAGTTGGGTGGAATTCTCGGGTGCCAAGGAACTCCAGTCACTCGCCTTAAT
+
CCCCCGGGGGGGGGGGGGGGGGGFGGDGGGGGGDGGGGGGGGGGGGGGGGGG9FGFGGFGGGGGGGGGGGGGGGGGGGGGGGGGGGGGGGGGGGGGGEFGGGFDECFGDGGGGGGGGGGGGGFGGEGGGGGGGCGGG8FEGGGGGGDGGGGGGGGGGGGGGGGGGDDGGFFGGGGGGGGFGC<EGGGGGGGGFGEFFGG:CFF*;CFGF7CFCF@FG*;E8EEC?9?ABECG5EGGGGGGG7C9CD7CGFF:6C?E6?GEEF6C4+23=5C<E5*795>5CCCFGD6E680<C<CEEGD>7
@M03152:184:000000000-AWYW1:1:2107:22771:10321 1:N:0:TCGCCTTAATACCTGT
AAGCTCGTAGTTGAATTTCGGACCTGGCTGGGTGGTCTTGGCTCACGTCAAGCACTGCCTCTGGTCGGGTCTTTCCTTCTGGGGAACCTGCGTGCTATTAACTTAGTGCGCAGGGGATCCAGGACTTTTACTTTGAAAAAATTAGAGTGTTTAAAGCAGGCTTTCGCTTGAATACATTAGCATGGAATAATAGAATAGGACTTTGGTTCTATTTTGTTGGTTTCTAGGACCGAAGTAATGATTAATAGGGTTAGTTGGGTGGAATTTTCGGGTGCCAAGGAACTCCAGTCACTCGCCTTAA
+
CCCCCDFFFGGGGGGGGGGCEGGGGGGGGGGEGGGGGGGGGGGGGFCGGGGGGGGGGGGGGGGGGGGEGGDGFGGGGGGGGFCCFGGGGD?:CFGDEEGGGGGG9FCCFGD@GG@FD:7FFDE@FFFGGCFDEFA9FCG<FFFGGGGGGGGGEGG<AFGF7F=FCFGGGG<,@FG9DFFCFF;9C@FFFCFGFACDFFGFDCFFF,>:,?DFGGGFGFGG::84BBFF,:C*?E=E+<>C73><9:5+3:*2*=F?7E51C5EC7A+20:=5:)75:*.>CF*3<6+0+/*+07/5E5CC0
@M03152:184:000000000-AWYW1:1:2107:19428:10340 1:N:0:TCGCCTTAATACCTGT
AAGCTCGTAGTTGAATTTCGGGGTCAGTAGGTCGGTCGTGCCACCGGTATGAACTGGCTTCACTGATTCCTCCCTCTTGTAGAACCGTGATGCCATTAATTTGGTGTTGCGGGGAAACAGGACTGTTACTTTGAAAAAATTAGAGTGTTTAAAGCAGGCTAACGCTTGAATACATTAGCATGGAATAATGAAATAGGACGTCGATCTTATTTTGTTGGTTTCTAGGGTTGACGTAATGATTAATAGGGATAGTTGGGTGGAATTCTCGGGTGCCAAGGAACTCCAGTCACTCGCCTTAATC
+
CCCCCGGGGGGGGGGGGGGGGGGGGGGGGGGGGGGGGGGGGGGGGGGGGGGGGGGEFFGGGGGGGGGGGGGGGGGGGGGGGGGGGGGGGGGGGGGGGGGGGGGGGGGGGGGGGGGGGGGGGGGGGGGFGGGGGFGGGGGGGGGG9DFGDGGGGGGGFGCGGGGGGGGGGGGGDGGFGGGGGGECFGGGGGGGGGGGFGGGGGG:FGGGGGGGGGGDFCGGGGG9CG>FGCF9=C*A@?;CFGGGGGCC6FG+<:7?CGEGGCEG>FGC*CFC50>**>>DFGGGGGGCE4CF5CDEC?7C*
@M03152:184:000000000-AWYW1:1:2107:15095:10420 1:N:0:TCGCCTTAATACCTGT
AAGCTCGTAGTTGAATTTCGGACCTGGCTGGGTGGTCTTGGCTCACGTCAAGCACTGCCTCTGGTCGGGTCTTTCCTTCTGGGGAACCTGCGTGCTATTAACTTAGTGCGCAGGGGATCCAGGACTTTTACTTTGAAAAAATTAGAGTGTTTAAAGCAGGCTTTCGCTTGAATACATTAGCATGGAATAATAGAATAGGACTTTGGTTCTATTTTGTTGGTTTCTAGGACCGAAGTAATGATTAATAGGGATAGTTGGGTGGAATTTTCGGGTGCCAAGGAACTCCAGTCACTTCCCTTAA
+
CCCCCFGGDGGGGGGGGGGGGGGGGGGGGGGGGGGGGGGGGGGGGGGFGEGGGGGGGGGGFGGGGGGDGGGGGGGGGGGGGGGGGGGGGGGGGGGGFFGGGGGGGGGGGGGGGGGGEGFGGGGGGGGGGGGGGFCFGGGGGGGGGGGGGGFGGGGGGGFGGGGGFEGGG@D<FFFFGFGGFFGG7:DFEGGGGGGGGG?9FFGFG7FGFGGFGFG,DEGGGGGFFC;9CF55CEEFE75@DCGCCCCC6:*0*<1<+>5B::8+0<+<<*:)29CFCD>3:E6<C?80<6>F7**02<DF:
@M03152:184:000000000-AWYW1:1:2107:29406:10428 1:N:0:TCGCCTTAATACCTGT
AAGCTCGTAGTTGAATTTCGAACCTGGTCGGGCGGTCTGCCTATTGGGTACGTACTGTCTGGCTGGGTTCTACCTCTTGGTGAGCCGGCATGCCCTTAATTGGGTGTGTTGGGGAACCAGGACTTTTACCTCGAGAAAATTAGAGTGTTCAAAGCAGGCCTTTGCCTGAATACATTAGCATGGCATAATAAAATAGGACGTGCGGTTCTATTTTGTTGGTTTCTAGAGTCGACGTAATGATTAATAGGGATAGTTGGGTGGAAGTCTCGGGTGCCGAGGAACGTCAGTCACTCGCCTTCAA
+
CBCCCEGGGGF9F-CEFCA@@?9CFGGEGEGGGDGDGGGGC9,EFGGGCFGGGCC7FFFGCGGCGDDCCEFCCGDDF,EDCF9F<C>DD7CFDCC?FC,A<FFGFFFC,EA8@DC@+BDGEDGFFGGADCA,B+=8:@CFGDFFF9DFDF9C9DDG<CEED8CG,=FGGFGFGCFF;CFFFFGGGGEFFC;;FFC9<,,***8C:=1<@C@9BFF,:=CB5*<BCFC9?EC*3B**85CD+>+1+*0<FCGCCFDCFE*;E*9**+3<6557EC*))9>):8**2;E:+*0A+9CE=**9*
@M03152:184:000000000-AWYW1:1:2107:20271:10438 1:N:0:TCGCCTTAATACCTGT
AAGCTCGTAGTTGAATTTCGAGACCGGCTTACTGGTCGTGCTATTGTACGTACTGGTATAATCGGTTTCTCCTTTCTGACGAACTATAATGCCATTAATTTGGTGTTTTAGGGAATCAGGACTGTTACTTTGAAAAAATTAGAGTGTTTAAAGCAGGCTCACGCTTGAATACATTAGCATGGAATAACGGAATAGGACGTTTGATTCTATTTTGTTGGTTTCTAGGATCGACGTAATGATTAATAGGGATAGTTGGGTGGAATTCTCGGGTGCCAAGGAACTCCAGTCACTCGCCTTAATC
+
CCCCCGGGGGGGGGGGGGGGGGGGGGGGGGGGGGGGGGGGGGGGGGGGGGGGGGGGGGGGGGGGGGGGGGGGGGGGG9FGGGGGGGGGGGGGGGGGGGGGGGGGGGGGGGGGGGGGGFGGGGGGGGGGGGGGGGGGGGGGFGGGGGGGGGGGGGGGGGFDGGGGGGGGGFGCFGGGGGGGFGGGGGACCGGGGGGGGGGGFFE9FFACFGGGGGGGGGEGGGGCFGGFF5EDEGGGGFDG@FFGGGCF8FGFGG?C5EG7=?FFGGC5=EF35CFFCGFDFGGFD@CCF=D<FDDGGF*:*
@M03152:184:000000000-AWYW1:1:2107:11020:10592 1:N:0:TCGCCTTAATACCTGT
AAGCTCGTAGTTGAATTTCGAGACCGGCTTACTGGTCGTGCTATTGTACGTACTGGTATAATCGGTTTCTCCCTTCTGACGAACTATAATGCCATTAATTTGGTGTTATAGGGAATCAGGACTGTTACTTTGAAAAAATTAGAGTGTTTAAAGCAGGCTCACGCTTGAATACATTAGCATGGAATAACGGAATAGGACGTTTGATTCTATTTTGTTGGTTTCTAGGATCGACGTAATGATTAATAGGGATAGTTGGGTGGAATTCTCGGGTGCCAAGGAACTCCAGTCACTCGCCTTAATT
+
CC9CCAFGGGGGGGGGGGGGGGGGGGGGGGGGGGGGGGGGGGGGGEGFGGGGGGGGGGGG<EGGEFGGGFGGGGFGAFFGGDGGF?FFFGE9FFGGGDGGGGF=CFGCGEEGDEDFEGG8E<FFGGFEGCFGGGFFGGGGE8EFGGGGGGCGGGGFFEGGGGGGDDCGGGDEAFFGGGGGGCFGFFD@EEDFGGCC,,>FFFCGGFGFFGGGGCGGF>@B8DFGGGGF8EGECCG8*,4>=E9@?C68,47CFCGG=8E7899B:C?*7CC3=C76C<5C7?C?:@C69=>9*99C;+70*
@M03152:184:000000000-AWYW1:1:2107:8762:10613 1:N:0:TCGCCTTAATACCTGT
AAGCTCGTAGTTGAATTTCGGTATCAATACGTCGGTCGTGCCTCGGTACGTACTAACGTCATTGATTTCTCCCTTCTGACGAGCCGTGATGTCATTAATTTGGTGTTACGGGGAGTCAGGACTGTTACTTTGAAAAAATTAGAGTGTTTAAAGCAGGCAATCGCTCGAATACATTAGCATGGAATAATGAAATAGGACGTTCGAACCTATTTTGTTGGTTTCTAGGATCGACGTAATGATTAATAGGGATAGTTGGGTGGAATTCTCGGGTGCCAAGGAACTCCAGTCACTCGCCTTAATT
+
CCCCCGGGGGGGGGGGGGGGGCFGGGGGGGGGGGGGGGGGGGGGGGGGGGGGGGGGGGGGGGGGFGGGGGGGGGGGGFFGGGGGGGFGGGGGGGGGG9FFGGGGGGGFGGGGGFGGGGFFGGFGGGGGGGGGFGDFEGGGFGGGGGGGGGFGGGFFDGFFGEGGGGGGFGGGGGGGFGFGGGGGGGGFGGGGGGDD9<CGGG>FGGGGCFFGGGGGGCEGGFG,7,?C?BEGGGGGGGCFFC7FCC3;6CCGGGGGGEEE89CGDGG*:CGGEFC47C59:8<EFCFF9BGC5)>*;A7**
@M03152:184:000000000-AWYW1:1:2107:14490:10663 1:N:0:TCGCCTTAATACCTGT
AAGCTCGTAGTTGAATTTCGGAGTTGTTATCTGAACCTCTTCACCGTCAAAAGTGGGGAGGGTAGGGTAACAGTAGTCTTCATCATAGTCCACCTCGATATTCTCTTGGTGTGTACTGGGTGTTGACCTCCTTTTTTTCTGGTACTTCTACTGCAGCAATGTAGTAGTTAGTCCAGATAGTTTACTTTGAAAAAATTAGAGTGTTCAAAGCAGGCATAACTAGGCATCATGAATACATTAGCATGGGATAATAGAATATGACATTGGTCTTATTTTGTTGGTTTCTAAGGCCAAAGTAATA
+
CCCCCGGGGGCCFGGGGGGGGDGGGGFCFGD9FGGGGGGGGDFCGGFGGEGFGGGGGGDCFGFGFGGGGGGGGGGGFGGGGEGGGGGFG<EEEFGGGEFGCFGGGGGCFFF<C=EFGGFG=FGGGGD9FGGGGGGGGG<FG9FAEFF9FF9<AEFG8E,?FFGDGGGGGGCGCCBFCGGGGGGGFGGGC;D,E8CEFCCGGCEF@FFE93@FGG>FG?CCCGGC:CFGFFGGGCFGCGGGG?EF7FD6CFGFG799BCC9CE;CFGC+4<E:FC7@7CA**;EG99B9+AC@CC5?<@CF+
@M03152:184:000000000-AWYW1:1:2107:6253:10667 1:N:0:TCGCCTTAATACCTGT
AAGCTCGTAGTTGAATTTCGGGGTCAGTAGGTCGGTCGTGCCAACGGTATGAACTGGTCTCACTGATTCCTCCCTCTCGTAGAACCGTGATGCCAGTAACTTGGTGTTGCGGGGAAACAGGACTGTTACTTTGAAAAAATTAGAGTGTTTAAAGCAGGCTAACGCTTGAATACATTAGCATGGAATAATGAAATAGGACGTCGATCTTATTTTGTTGGTTTCTAGGGTTGACGTAATGATTAATAGGGATAGTTGGGTGGAATTCTCGGGTGCCAAGGAACTCCAGTCACTCGCCTTAATC
+
CCCCCGGGGGGGGGGGGGGGGDGGGGGGGGGGGGGGGGGGGGGGGGGGGGGGGGGFGGGGGGGGGGGGGGGGGGGGGGGGGGGGGGGGGGGGGGGGFFEGGGGGGGGGGGGGGGGGGGGGGGGGGGGGGGGGGGGGGGEGGGGGGGGGGGGGFEGGGGGGGGGGGGGGGGGGGGGGGGGGGCGGGGGGCCGGGGGGFGGGGGGGGGGGGGFGGGGGGGDGGCFGFGGCGEFFEG8EFFCFGGGG9C+AFG7?FGGGDGGGGGDC7ACE=EGGGFGGFG:FGG7CFFE+2=FG53CECC>C*
@M03152:184:000000000-AWYW1:1:2107:15711:10715 1:N:0:TCGCCTTAATACCTGT
AAGCTCGTAGTTGAATTTCGGGGGCATTCAGGCCAAAGCTCGTCCTTGTGGCGTGGCTGGGTCTGGGCTTCCTACGTTTGGATAGTGGGCAACCGCTTCCAATCATTTACTTTGAAAAAATTAGAGTGTTCAAAGCAGGCGTAACCTTGCCATTGAATATTACAGCATGGGATAATAGAATATGACGTTGGTCTTATTTTGTTGGTTTCTAAGGCTGATGTAATGATTAATAGGGATAGTTGGGTGGAATTCTCGGGTGCCAAGGAAATTCAGTCACTCGCCTTAATTTCGTATTGCGTCT
+
CCCCCGGGGGGGGGGGGGGGDGGGGGGGGGGGGGGGGGFGGGGDGGGGGGGGGGGGGGGGGGGGGGGFGGGGGGGGGGGGEGGGGGGGGGGGGGGGGGGGGGGGCFGGGGGGGGGGGFEEFGGCGEAFDGGGGGG8FGGGGGGGGFFGGGFGGGGGGGGGGGFGGGC9FGFDGGGGGGGFGFAFF3B6D7DC<DFGGGGGGGGFGBFC;F9F@FD,:89B,?E;CEGGGGGB?EF*=CGGFDGCECE5C?4<9+:CGGC;F7C85*2+3+<:+C::*?4>GGGGGGC+0/9C7**+0:7)9
@M03152:184:000000000-AWYW1:1:2107:19028:10848 1:N:0:TCGCCTTAATACCTGT
AAGCTCGTAGTTGAATTTCGGACCTGGCTGGGCGGTCTTGCCGAAAGGTAAGCACTGCTCTGGTCGGGTCTTTCCTTCTGGGGAACCAGCGTGCTCTTAATTGAGTGCGCTGGGGATCCAGGACTTTTACTTTGAAAAAATTAGAGTGTTTAAAGCAGGCATACGCTTGAATACATTAGCATGGAATAATAGAATAGGACTTTGGTTCTATTTTGTTGGTTTCTAGGACCGAAGTAATGATTAATAGGGATAGTTGGGTGGAATTCTCGGGTGCCAAGGAACTCCAGTCACTCGCCTTAAT
+
CCCCCGGGGGGGGGGGGGGGGGGGGGGGGGGGGGGGGGGGGGGGGGGGGGGGGGGGGGGGGFGGGGGGGGGGGFGGGGGGGGGGGGGGGGGGGGGGGGFFGGGGGGGGGGGGGGEGGGGGGGFGGGGGGGGGGGGGGGGGGFFGGGGGGGGGGGGGGFGGDGFGGGGGGGGCFGGGGGGGGGGGGGFGFGGGGGGFGDGGGGGGGGGGGDFGGGGCCEGGFFCGGGFGGGG>EGGGGGGGGGGGG=CFF6FFF9C:FCEEGCCFDGFCG5=5EGCGCF@GGGGCFGDFF?>9CGGGDGD>*
@M03152:184:000000000-AWYW1:1:2107:27867:10870 1:N:0:TCGCCTTAATACCTGT
AAGCTCGTAGTTGAATTTCGGGGTCAGTAGGTCGGTCGTGCCAACGGTATGAACTGGTCTCACTGATTCCTCCCTCTTGTAGAACCGTGATGCCATTGACTTGGTGTTGCGGGGAAACAGGACTGTTACTTTGAAAAAATTAGAGTGTTTAAAGCAGGCTAACGCTTGAATACATTAGCATGGAATAATGAAATAGGACGTCGATCTTATTTTGTTGGTTTCTAGGGTTGACGTAATGATTAATAGGGATAGTTGGGTGGAATTCTCGGGTGCCAAGGAACTCCAGTCACTCGCCTTAAAT
+
CCCCCGGGGGGGGGGGGGGGGGGGGGGGGGGGGGGGGGGGGG9FGGGGGGGGGGGGGGGGGGGGGGGGGGGGGGGGGGGGGGGGGGGGGGGGGGGGGGGGGGGGGGGGGGGGGGGGGFGGGGGGGGGGGGGGGFFGGGGEFGFGGFGGGGGGGGGGGGGFGGGGGGGGGGDFEFEFGDFGFFFGGGGGGGGGGGGGGGG>FFEEDCGGGGGCFGGGGFEEGGFGGGGGGGGGEBGC*=FFFG?FDFGFF=DCCGGGCECCFC+C>FDGGDC3AFF6D3)>EF+A6F9@F?GF5)1:;<***
@M03152:184:000000000-AWYW1:1:2107:19037:10940 1:N:0:TCGCCTTAATACCTGT
AAGCTCGTAGTTGAATTTCGGGGTCAGTAGGTCGGTCGTGCCACCGGTATGAACTGGCTTCACTGATTCCTCCCTCTTGTAGAACCGTGATGCCATTAATTTGGTGTTGCGGGGAAACAGGACTGTTACTTTGAAAAAATTAGAGTGTTTAAAGCAGGCTAACGCTTGAATACATTAGCATGGAATAATGAAATAGGACGTCGATCTTATTTTGTTGGTTTCTAGGGTTGACGTAATGATTAATAGGGATAGTTGGGTGGAATTCTCGGGTGCCAAGGAACTCCAGTCACTCGCCTTAATC
+
CCCCCGGGGGGGGGGGGGGGGGGGGGGGGGGGGGGGGGGGGGGGGGGGGGGGGGGFGGGGGGGGGGGGGGGGGDGGGGGGGGGGGGGGGGGGGGGGGGGGGGGGGGGGGFGGGGGGGGGGGGGGGGGGGGGGGFGGFGGGGGGGGFGGGGGGGGGGGFGGGGGGGGDFGGGGGGGGGFGGGGGFGGGGGGGGGGGG7,DFGGGGGG7FCFGGGGGFDCECFFGGGGCGF>BCC>C@*<9CFEFF9@6EEF5FGGFG5CEEFFGF?EF55C7DD4FC735C78E6<+00<9DCFD<CEF:**
@M03152:184:000000000-AWYW1:1:2107:26911:10947 1:N:0:TCGCCTTAATACCTGT
AAGCTCGTAGTTGAATTTCGGGGTCAGTAGGTCGGTCGTGCCAACGGTATGAACTGGTCTCACTGATTCCTCCCTCTTGTAGAACCGTGATGCCATTAACTTGGTGTTGCGGGGAAACAGGACTGTTACTTTGAAAAAATTAGAGTGTTTAAAGCAGGCTAACGCTTGAATACATTAGCATGGAATAATGAAATAGGACGTCGATCTTATTTTGTTGGTTTCTAGGGTTGACGTAATGATTAATAGGGATAGTTGGGTGGAATTCTCGGGTGCCATGGAAATCCAGTCACTCGCCTTAATC
+
CCCCCEGGGGFGGGGGGGGGGDGCFGGGGGGGGGGGEGGGGFGGGGGGGGGGGGGEFGGGGCFGGGGGGGGGGGFGGGFGD9FFF@E:<FGGCFDEE,EFG?F8FGGDGGGGEGDCFGGGGGGGGGGGFE@9,FFAE8C=FGDEEDFGGFGGGCDFFGGFFFECFGGGGGCGFEF@FFCFFE,@FGE9,,EFGGCF:FAF>C8CFGGC9BFG9C@C@EEGGFFG+9BCF5CC=**8*4A+@@9CC+8**2*++4>6EE5*;+9C7C+?CEC55C>*2*09+<CGGCF+<**3*/9CCFG*2
@M03152:184:000000000-AWYW1:1:2107:27024:10998 1:N:0:TCGCCTTAATACCTGT
AAGCTCGTAGTTGAATTTCGGGTCTGGTTGATCTGTCCTCCTAATCGAGCGCACGGATTCGATCGGACCTTTCCTTCTGGGGATCCCTATGTCTTTCAGTAGTCGTAGTGGGGAACCAGGACTTTTACCTTGAAAAAATTAGAGTGTTCAAAGCAGGCCTTTGCTCGAATACATTAGCATGGAATAATAGAATAGGACATCGGTTCTATTTTGTTGGTTTCTAGGACCGCTGTAATGATTAATAGGTATAGTTGGGTGGAATTCTCGGGTGCCAAGGAACTCCAGTCACTCGCCTTAATCT
+
CCCC@FGGDGGGGGGGGGGGGGGGGGGGGCDFGGGGGGGGGGGGGGGGGGGGGGEFGGGGGGGGGGDG>FGGDGGGGGGGGGGGGGGGDGGFGGGGGGGGGGGGGGGGGGGGGGGFCFGGGGGGGGGGGGGGGGDFGGGFGFEBFGFGGGGG9FFGGCFGGFGGGGGGGGGFGFGFCC9CC<:FGCFEGGFFGFF?FGFFGGDGGGGC;2@92DFF7:EF,DFGG7B*4:E88C,CFEFFG79:+03+2<;F+++>88*43BCEFAEG*A*9FC*9*90*+38C6CF7+/7*:5DECE>77
@M03152:184:000000000-AWYW1:1:2107:7470:11027 1:N:0:TCGCCTTAATACCTGT
AAGCTCGTAGTTGAATTTCGGGTGCCATGATTAATAGGGATAGTTGGGTGGAATTCTCGGGTGCCAAGGAACTCCAGTCACTCGCCTTAATCTCGTATGCCGTCTTCTGCTTGAAAAAAAAAAAATCACATCTTACTTCAATTCACCACTACTCACATAAAGATACCACATTCACTCCGATCACCTCACTACCTTACGCCTCATAGTTTATATATTCAACAGCTCTTTAATGTACCTCATATCTCTCACCTATCCTCTCGCTAAACCCAACATAGTTCCAATCCTCCATCCTTCAATCATT
+
CCCCCGGGGGGGGGGGGGGGGGGGGGG<CFGGGGGGGGGGFGFFGFGGGGGGGGGGFGGGGGGGGGFFGGGGGGGGGGGGGGGGGG>FGGE,?FCDCGFGGGGGFDGGGGGGGFGGDEFGGGF>+,,,,:,8,,<,,,,,,5,,:,C,B,,33,,:8,,,,:,,:3,>F7,,33,,,,++***5,,3,,,,3,,,5,***65,33,,,2,,,,,,,,56,6,2,1,6,,,++1++5+09++3+2+++0+*2++0++0+******++2*****22***0**2+2*0+**+/*++*0+++***
@M03152:184:000000000-AWYW1:1:2107:25511:11056 1:N:0:TCGCCTTAATACCTGT
AAGCTCGTAGTTGAATTTCGGGATCAATACGTCGGTCGTGCCTCGGTACGTACTAACGTCATTGATTTCTCCCTTCTGACGAGCCGTGATGTCATTAATTTGGTGTTACGGGAAGTCAGGACTGTTACTTTGAAAAAATTAGAGTGTTTAAAGCAGGCAATCGCTCGAATACATTAGCATGGAATAATGAAATAGGACGTTCGGACCTATTTTGTTAGTTTCTAGGATCGAAGTAATGATTAATAGGGATAGTTGGGTGGAATTCTCGGGTGCCCAGGAACTCCAGTCACTCGCCTTACTT
+
CC@CBGGFFGGGGFGGGGCGEEGGGGGGGGGGGGGGGGGE@FGGGGGGGGGGGGGGG>FGGGGGGGGFFFGGGGGGGAEGGEGDCGC=FGGGGEEEDFDFFGGGGDGFFGGCFGGFFGGGGGGGGGGGG<FEFAAFGGGGGGGCF<FFGGGFGGGGGCFFFG<<DFECFGCFFE@<F,,FCDGG9FFCFF9@DEF,FEFFFFGGDFCFGGGGDGFF;F@EB;BEGFGGGGD,/B?C+<@9+;CFDCFEC707>@?6C=E**2++3A<C=EG)*2*2**09:@++<+23A?C9A59*29*2*
@M03152:184:000000000-AWYW1:1:2107:28343:11151 1:N:0:TCGCCTTAATACCTGT
AAGCTCGTAGTTGAATTTCGGGGTCAGTAGGTCGGTCGTGCCACCGGTACGTACTGGCTTCACTGATTCCTCCCTCTTGCAGAACCGTGATGCCATTAGTTTGGTGTTGCGGGGAAACAGGACTGTTACTTTGAAAAAATTAGAGTGTTTAAAGCAGGCTAACGCTTGAATACATTAGCATGGAATAATGAAATAGGACGTTGATCTTATTTTGTTGGTTTCTAGGATTGACGTAATGATTAATAGGGATAGTTGGGTGGAATTCTCGGGTGCAAAGGAACTCCAGTCACTCGCCTTAATT
+
CCCCCGGGGGGGGGGGGGGGGGGGGGGGGGGGGGGGGGGGGGGGGGGGGGGG9FGFFGGGGGGGFGGGGGGGGGFGGGGGGGGGCCGCFGGGGGGFGFCEFGGGFDGGGGGCGGGGGGGGFGGGGGGGGGGGGGGGFGGGGCGFFGGGGGGGGGGCF7CGGGGGGGCGFGGGGGGGGGFGGGGGGGGGGDGCFGC9DFGGGGGGF?FGGGGGFGGGG=EFGGFBF9BFGGGGDGCF@EA<:FF@<+<66:56;C++*;ECCGFFCC9E*CC<E**:*55DCE+<@CCAFFGF*9)520*2*
@M03152:184:000000000-AWYW1:1:2107:18729:11178 1:N:0:TCGCCTTAATACCTGT
AAGCTCGTAGTTGAATTTCGAGATCAGTACGCTGGTCGTGCCTTCGGTATGCACTGGTGTCACTGGTTTCTCCCTTCTGAAGAACCGTCATGCCATTCAGTTGGTGTGGCGGGGAATCAGGACTGTTACTTTGAAAAAATTAGAGTGTTTAAAGCAGGCTCGCGCTTGAATACATTAGCATGGAATAATGAAATAGGACGTTTGACCCTATTTTTTTGGTTTTTAGGATCGACGTAATGATTAATAGGGATAGTTGGGTGGAATTCTTGGGTGCCCAGGAACTCCGGTGCCTTGCCTTACA
+
CCCCCGGGGGGGGGGGGGGGGGGGGFGGGGGGGGGGGGFFGGGGGGGGGGGGFGGFFF@FGGGGGEGGGGGGGGGGGGGFGG9CFGGGGGGGGGFFGGFGGFGGGGGGGGGGGGGGGGGFD8FGGGGGGGEGFGGGGGDFFFCCFGFGGGDCFGGGGGGFFFG7@<E*>DFGC>FGF@FGGB7>CE9>;;,F;?<B7FB@FCFE,CFC++?FFG+4=8CEGG*::CG??C5EG>C5**3+;FFC?*+36*7C8CF+<*2?*:+C<+<+3+2>5DD*9531:;CC?**2*.7++2960?***
@M03152:184:000000000-AWYW1:1:2107:28745:11179 1:N:0:TCGCCTTAATACCTGT
AAGCTCGTAGTTGAATTTCGGACCTGGCTGGGCGGTCTTGCCGAAAGGTAAGCACTGCTCTGGTCGGGTCTTTCCTTCTGGGGAACCAGCGTGCGCTTAATTGAGTGCGCTGGGGATCCAGGACTTTTACTTTGAAAAAATTAGAGTGTTTAAAGCAGGCCTACGCTTGAATACATTAGCATGGAATAATAGAATAGGACTTTGGTTCTATTTTGTTGGTTTCTAGGACCGAAGTAATGATTAATAGGGATAGTTGTGTGGAATTCTCGGGTTCCAAGGAACTCCAGTCACTCGCCTTAAT
+
CC@CCFGGGGGFFGGGGGG8:CEGGGGGGGGGGGGGGGGFGGGCGGGGF9FFGGGGGGGAFEFFGGGDGGGGCFFGGGGGFEGGGGGGDFFFEE7FGGGGC9FFFGGGGGGGDGGGGGGFG8<FG9FFGGDGGGGGGDDFGGGGGDFGGDCGGGCFF8CFECGG7FF*@FAFG@AGGGCC>@,>>:DC?9@CCB,>CBF77:B@@:*CF@9,@@,3,*;;8F+<CFG688CGE58?F71<@99+3:EF=:*0CC+<<E>C59<+*2<CE*:9*9C:C6)2:8C9+0A039:CF3CD**20*
@M03152:184:000000000-AWYW1:1:2107:27453:11222 1:N:0:TCGCCTTAATACCTGT
AAGCTCGTAGTTGAATTTCGGGGTCAGTAGGTCGGTCGTGCCAACGGTATGAACTGGTCCCACTGATTCCTCCCTCTTGTAGAACCGTGATGCCATTAACTTGGTGTTGCGGGGAAACAGGACTGTTACTTTGAAAAAATTAGATTGTTTAAAGCAGGCTAACGCTTGAATACATTAGCATGGAATAATGAAATAGGACCCCGATCTTATTTTGTTGGTTTCTAGGGTTTACGTAATTATTCATAGTGATAGTTGGGTGTAATTTTCGGGTTCTAAGGAACTCCAGTCACTCGCCTTAATT
+
CCCCCGGEGFGGCGDFGGGCFC+@FFGGGECFGG>GGGGEGG,ECFEGGGGFFFGFCFCGDGGGGGGGGGGGGGGGGF9FF9FFFG=C8<EGGFGGCCEFFGCD,=FC8E:+B7EGFGGGG8DEFGGGGFDGGCFFFG>F=,,D,5,CFBBF9>FGGDFFA<FFDGGGFBFCF,7@FFF,DF3@9=D9,7;@,>,?,>,*15*544C;,7FGE,=7,,14<;C99<*=**+3/B98*+++++59<@+<<:FDC++0*;5*++3+*++***2***22*2/CC+<C6<99:**+*/)*;+0**
@M03152:184:000000000-AWYW1:1:2107:12487:11254 1:N:0:TCGCCTTAATACCTGT
AAGCTCGTAGTTGAATTTCGGCGTGCGCTTGGGCAGGTCGGCCGTCATGGTCTGAACCGTTCAGGTCACGCTCCACTGCAGGATACTCACCGCTGTCCTTAACTGGGTGGCGGTAAAAGGGTGCGTTCGTGGGGGCAACTCTGCGGGCGTATCTGGGGTTCCTGCTCATTTACTTTGAGCAAATTAGAGTGTTCAAAGCAGACAATCGCGTCATGTACACTTCAGCAGGGGGTAATGGAACAGGACTGGGGTCCTGGTGTCGTTGTTTTCCGGGATCTCAGTATGGTTTAATAGGGAGAGG
+
<CCC@FE7BD6-6<EEFF9C@::BE;C++6-,@6,B+;6+@BE@F7FFF9FFFEFC<DF7BCC@CC,,6CFCFF<FF<=CF8CFFFC,CCE@F7FFFFCFG,CFF88F+8FFG=+B,C9F7BC:CC=3C:<:FFGG+@7<B,,8:<FF@>>FB,CCFGG7=FFFGGGFDFCFFFE9C<FC9F<FG9B;C;CCF?;BF,?FBCEGFCFGGC8:8@F++:0ACGG+:73*:***2/+3<C6<78E*/9+:5/9/**3<+<*/0*/;5*2**++1*)19<***+3:+3;<7=)*+<*92***/*
@M03152:184:000000000-AWYW1:1:2107:27140:11282 1:N:0:TCGCCTTAATACCTGT
AAGCTCGTAGTTGAATTTCGGACCTGGCTGGGTGGTCTTGGCTCACGTCAAGCACTGCCTCTGGTCGGGTCTTTCCTTCTGGGGAACCTGCGTGCTATTAACTTAGTGCGCAGGGGACCCAGGACTTTTACTTTGAAAAAATTAGAGTGTTTAAAGCAGGCTTTCGCTTGAATACATTAGCATGGAATAATAGAATAGGCCTTTGGTTCTATTTTGTTGGTTTCTCGGATCGACGTAATGATTAATAGTGATGGTTTTGTGGAATTCTCGGGTGCCAAGGAACTCCAGTCACTCGCCTGAC
+
@C9@CFG@BFCFDCC<ECE@C;7FFGGG9FF7F;FEFFGD9;FDFAEEF7B@9FFG?FFFFG,FFFF@EEFGFDF@F<FEGG,7C,CCF8F@8=F,EFGCFDF9??E?ECG>@++C+++8B,B+4?,?FFFFEF9E<,ECCFG?<,CAFGGGGF,?<8FGEG<CF@F3F<,7,,@DCFGC7>FFF7,@9>FC,@9@@B,6<FCF,,D*?FCF@;C@DCC,4*=;C,**4=:>5B5CF*A?11<9+2<++4+1++31**343*3+:FEF?5*7:C3409>C7@@CF+3:26D+A7**:>*2*
@M03152:184:000000000-AWYW1:1:2107:15378:11334 1:N:0:TCGCCTTAATACCTGT
AAGCTCGTAGTTGAATTTCGAACCTGGTCGGGCGGTCTGCCTATTGGGTACGTACTGTCTGGCTGGGTTCTACCTCTTGGTGAGCCGGCATGCCCTTAATTGGGTGTGTTGGGGAACCAGGACTTTTACCTTGAGAAAATTAGAGTGTTCAAAGCAGGCCTTTGCCTGAATACATTAGCATGGCATAATAAAATAGGACGTGCGGTTCTATTTTGTTGGTTTCTAGAGTCGCCGTAATGATTAATAGGGATAGTTGGGTGGAATTCTCGGGTGCCAAGGAACTCCAGTCACTCGCCTTCAT
+
CCCCCCFGGGFFFGGFDFGGGGFGGGGFGGGGGGGGGGGGGGGGGGGGGGGFGFFGFGGGAGGGGGGGGFGFGGGGGGGGGGFFGFGGGGGGFGFEFAAFGGEGGGEFFFEGGGDGGGGGGGGGG9FFGFFCFGECGGGDGGGGCFF=FGGGGGCFGGGGDGGCA=>FGCGGGFGGGGGGGGGGGGGGFFF=C9CFGGG@@CFCDFEGG@CFCFGGCGG8:CC97<EGG?EEGGG55*;@C+3AFG7?6:7*<CF7E5;EE5CFGCGCE5:D=DFG47FCG6C:CC+A<BCE7*5/*:*70
@M03152:184:000000000-AWYW1:1:2107:11667:11438 1:N:0:TCGCCTTAATACCTGT
AAGCTCGTAGTTGAATTTCGGACCTAGCTGGGTGGTCTTGGCTCACGTCAAGCACTGCCTCTGGTCGGGTCTTTCCTTCTGGGGAACCTGCGTGCTATTAACTTAGTGCGCAGGGGATCCAGGACTTTTACTTTGAAAAAATTAGAGTGTTTAAAGCAGGCTTTCGCTTGAATACATTAGCATGGAATAATAGAATAGGACTTTGGTTCTATTTTGTTGGTTTCTAGGACCGAAGTAATGATTAATAGGGATAGTTGGGTGGAATTCTCGGGTGCCAAGGAACTCCAGTCACTCGCCTTAA
+
CCCCCGGFGGGGGGGGGGGGGGGGGGGGGGGGGGGGGGGGGGGGGGGGGGGGGGGGGGGGGGGGGGGGGGGGGGGCGGGGGGGGGGGGGGGGGGGGGGFGGGGGGFGGGGGGGGGGGCFGGGGGGGGGGGGGFGGGGGGGGGFGGGGGGGGGGGGGGGGGEFGGGGGGGGGDFCFGGGGFGGGGGGFGGGFGGGGGGGGFCFFGGGGCDFGGGGGGGGGGGGFGGGF?FGGGGGGD9C+CFCGDGFE9+:<FEGGG798EGGC?DGFGFCG:=D*9>D4CGFFGG6E+<?G?:F555=DCC
@M03152:184:000000000-AWYW1:1:2107:8681:11444 1:N:0:TCGCCTTAATACCTGT
AAGCTCGTAGTTGAATTTCGAACCTGGTCGGGCGGTCTGCCTATTGGGTACGTACTGTCTGGCTGGGTTCTACCTCTTGGTGAGCCGGCATGCCCTTAATTGGGTGTGTTGGGGAACCAGGACTTTTACCTTGAGAAAATTAGAGTGTTCAAAGCAGGCCTTTGCCTGAATACATTAGCATGGCATAATAAAATAGGACGTGCGGTTCTATTTTGTTGGTTTCTAGAGTCGCCGTAATGATTAATAGGGCTAGTTGGGTGGAATTCTCGGGTGCCAAGGAACTCCAGTCACTCGCCTTAAT
+
CCCCCGGGGGGGGGGGGGGGGGGGGGGGGGGGGGGGGGGGGGGGGGGGGGGGGGGGGGGGGGGGGGGGGGGGGGGGGGGGGGGGGGGGGGGGGGGGGGGGGGGGGGGGGGGGGGGGGGGGGGGGGGGGGGGGFCFGGGGGGGGGGGGGGGGGGGGGGFGGGGGGGGFGGGGGGFGGGGGGGGGGGGGGGFGFGGGGCFGCGGGGGGG>CEFGGGGGGGGGFGFGFCC?EGGGGEGG8=CEFF7@FGGFC*9:@CGFF=EGC5@FG79+7=*9CCGF<<5CFEGCCC+<CFGGEGDEGC=**
@M03152:184:000000000-AWYW1:1:2107:7176:11457 1:N:0:TCGCCTTAATACCTGT
AAGCTCGTAGTTGAATTTCGGACCTGGCTGGGTGGTCTTGCCGCAAGGTAAGCACTGCTCTGGTCGGGTCTTTCTTTCTGGAGCTCTTGCGTGCTCTTAACTGAGTGCGCAAATTGATCCAGGACTTTTACTTTGAAAAAATTAGAGTGTTTAAAGCAGGCTTACGCTTGAATACATTAGCATGGAATAATAGAATAGGACTTTGGTTCTATTTTGTTGGTTTCTAGGACCGAAGTAATGATTAATAGGGATAGTTGGGTGGAATTCTCGGGTGCCAAGGAACTCCAGTCACTCGCCTTAA
+
CCCCCGGGEGGGGGFGGGGGFGGGGGGGGGGGGGGGGGGGGGGGGGGGGGGGFEFGGGFGGGGGGGDGGGGGGGFGGGGGGFGGGFFFFGGGGCFFGGGFGFDCF<EG@EEECFGFFGGGFGGCFGGGGGGFGGGF9FFCGGGGGGGGGGGGGGFDGGGGGGGGGGGGF=FGGGGGGGGGFA;FG:CEGECFFGFE9CG,FD9FFGCGGGGFG9FEGCFFCFGGFD?C6:5*?8:FFGC,7;C7+;1+=***5CFF?FEGGC*+*=B?@*C<=>CCDC;FEGC6CCF6CFGGGGFGG559*
@M03152:184:000000000-AWYW1:1:2107:16292:11491 1:N:0:TCGCCTTAATACCTGT
AAGCTCGTAGTTGAATTTCGGAACGCTTTCGGTCAAAGCTCGTCCTTGTGGCGTGGCTCGGCTGATGCTTCCTATCTTCCGGTAGTGGGGTTAAACTCGCTCCGGATCATTTACTTTGAAAAAATTAGAGTGTTCAAAGCAGGCGTAACTTGCCATTGAATATTACAGCATGGGATAATAGAATATGACGTTGGTCGTATTTTGTTGGTTTCTAAGGCTGATGTAATGATTAATAGGGATAGTTGGGTGGAATTCTCGGGTGCCAAGGAACTCCAGTCACTCGCCTTAATCTCGTATGCCG
+
CCCCCFGFGGGGGGGGGGGGGGGGGGGGGGGGGGGGGGGGGGGGGGGGGGGGGGGGGGGGGGFGFGGGGGFGGGGGGGGGGGGFFEFGGGGGGGGGGGGDGGGGGGGGGGGGGGCGGGGGGGGGGGGGGGGG<FFGGGGGDFGGGGGGGGCGGGGGGGGFFGGGGGGGFFGGGGGFGGGGGGGGGGGGGGEGGFCGGGGGGGGGGGGGGGGGGFGGGFFFFGGGGGGCFCFGFGGFGF9@DGGGGGDEGGG?CF+<FEGGFGG6C?EGGGGGGGFFGD?F7<FG588@<@*<9>>CCF7C/
@M03152:184:000000000-AWYW1:1:2107:17266:11566 1:N:0:TCGCCTTAATACCTGT
AAGCTCGTAGTTGAATTTCGGGGTCAGTAGGTCGGTCGTGCCACTGGTACGTACTGGCTTCACTGATTCCTCCCTCTTGCAGAACCGTGATGCCATTAGTTTGGTGTTGCGGGGAAACAGGACTGTTACTTTGAAAAAATTAGAGTGTTTAAAGCAGGCTAACGCTTGAATACATTAGCATGGAATAATGAAATAGGACGTTGATCTTATTTTGTTGGTTTCTAGGATTGACGTAATGATTAATAGGGATAGTTGGGTGGAATTCTCGGGTGCCAAGGAACTCCAGTCACTCGCCTTAATT
+
CCCCCGGGGGGGGGGGGGGGGGGGGGGGGGGGGGGGGGGGGGGGGGGGGGGGGGGFFGGGFGGGGGGGGGGGGGGGFGGGGGGGGGGEFGGGFGGGGGGGGGGGGGGGGGGGGGGGGGGGGGGGGGGGGGGGGGGGFGGGGGGGGGGGGGFGGGGGGGGGGGGGGGDGFFGGGGCGGGGGGGGGFGGGGCFGGGGGFEECF7>>;FFCCGGGGGGGGGEGGGG9CCEGFGGFDEGFCFA9CD?FEFGF**9CFGGG=EE*;?E?DFCCFEFGD9C<7C:>C8F8C@9<E?CFGD9CC+C**
@M03152:184:000000000-AWYW1:1:2107:9793:11717 1:N:0:TCGCCTTAATACCTGT
AAGCTCGTAGTTGAATTTCGGGGTCAGCAGGTCGGTCGTGCCACTGGTATGTACTGGCCTTGCTGATTCCTCCCTCTTGACGAACCGTAATGCCATTAATTTGGTGTTGCGGGAAATCAGGATTGTTACTTTGAAAAAATTAGAGTGTTTAAAGCAGGCTTAAGCTTGAATACATTAGCATGGAATAATGAAATAGGACGTTCGATCCTATTTTGTTGGTTTCTAGGATTGACGTAATGATTAATAGGGATAGTTGGGGGGAATTCTCGGGTGCCAAGGAACTCCAGTCACTCGCCTTAAT
+
CCCCCGGGGGGGGGGGGGGGGGGGGFGGGGGEFEGGGGGGGEEFGGGGGGGGFGGGGGGGGGGAGGGGGGGFGGFGGGDFGGGGGGGGGGGFGGCGGGGGFGGGCGGGGGGGGDGGFGEGGAFFGCFFGGFGGGFAFEGGGGFCFFFFGFEAFGGGFGGGGGGGFFCFGGGGGGGGGGGGGFGFDFFGGGGGGGGGGGGGGFGGDCGGGGGFCF;DFFGGG:,?CGGGFFEDGGGGGGGFG;7<?FGGC2>*<E9CC5*4CC?*C0+2:A5CGGGDCG5**;?:CCA@CB::+*5*;C=72
@M03152:184:000000000-AWYW1:1:2107:17512:11737 1:N:0:TCGCCTTAATACCTGT
AAGCTCGTAGTTGAATTTCGGACCTGGCTGGGTGGTCTTGCCGAAAGGTTAGCACTGCTCTGGTTGGGTCTTTCCTTCTGGGGAACTTGTGTGCTCTTAATTGTGGTGCGCAAGGGATCCAGGACTTTTACTTTGAAAAAATTAGAGTGTTTAAAGCAGGCTTACGCTTGAATACATTAGCATGGAATAATAGAATAGGACTTTGGTTCTATTTTGTTGGTTTCTAGGCCCGAAGTGATGATTAATAGGGATAGTTGGGTGGAATTCTCGGGTGCAAAGGAAATCCAGTCACTCGCCTTAA
+
CCCCCFGGGGFEGGGGGGGGGG7FFGGGGDCFGGGGGGGGGGGGGDGGGGGGGGGGGGGGGFGGGGGGGGGGGFGGGGGGGGG:FGFFGGGGGGDDFFEGG<CFF7FGG7:CEEGC=F<<EEF=DEGGGABF9ECFFGAF@FF9BEFGGGFCAAFGGFGFECBFFFGGGGGGGGG9DGGG7<@,@FFFECDCFGGGGGG=>FD;D<FGGGGFFACFGGGGGF>DFGC6,2=>=BEC<9<<8FF7+;9:7FFGFG@FEF*=C*1+*++><A5C597*20<*:C+<C+<+01C?FG:5C=5*2
@M03152:184:000000000-AWYW1:1:2107:13316:11802 1:N:0:TCGCCTTAATACCTGT
AAGCTCGTAGTTGAATTTCGGCGTGCGCTCGGGCTGGTCGGCCGTCAAGGTCTGTACCGTTCGGGTCACGCCCCACTGTAGGATACTCACCGCTGTCCTTAACTGGGTGGCGGTCAAAGGGGCTTGTACATGGGGGCAACTCTGTGTATATCTCTGGGGTTCCTACTCTTTTACTTTGAGCAAATTAGAGTGTTCAAAGCAGGCAATCGAGCCTTGAATACTTCAGCATGGGATAATGGAACAGGACTGGTGTCCTGATTTCGTTGGTTTCTAGGATATCAGTAATGATTAATAGGGATAG
+
CCCCCFGG7FFFGGGGGGGGGGGGGGGGGECGEGGGGGGGGGGGGGGGFFGGGGGCGGEFFAFGGFGDGGFEFGGGDEFFFGEFFGGGFGFGGC@FFG9FFGGGDGDFG@FEGGGGGGGGGGGGGGGGGFGGGGGGGGGFG9FGDEGGGFEFGGFEFEGGGGFGEGGGGGGGGGFGGGGDFG:FCF@FF@CFGCFGGFEFGFCFGGCF*FFF@F@FFGGGFGGGG?FGCFFG*3;CFGCFCFFGCCFG=CFDCFCCG7CGGFF5>6C87*2:?7*9FDFGGF9+<9+<C=DCC7FGG?FD6
@M03152:184:000000000-AWYW1:1:2107:28370:11934 1:N:0:TCGCCTTAATACCTGT
AAGCTCGTAGTTGAATTTCGGGTGCCAAGGAACTCATGATTAATAGGGATAGTTGGGTGGAATTCTCGGGTGCCAAGGAACTCCAGTCACTCGCCTTAATCTCGTATGCCGTCTTCTGTTTGAAAAAAAAATCTGATATTGTTACTGCTCTTCCTACTCTTAGTCTATCTTACTCCATTCCCTATCTACATTGCATTCCCAACATTAACAATGATACCAACGAACTCCCTAATCATTCTTTTCATCACCCTCTTGTGCTGTTTACTCACTATGTTATAGTGCCTATCATTACTAACCCTAC
+
AACC6FEFGGGGG<FFGGGFFEGGGCDFGC9EGCFG;C@<@FCFGC8EEGDFGGGGGFGGGFGGGAAF7FGGG8C,CDFGGGG@FFGG,,CCFCF=?CFA,CCFFCDGGEGGC=B9BF5B,4<EAEFG:>B,,C,,,5,,,855,,,,C,,:?,8:,8,,,,:5,,,8,7,3,>,,8<,,,,3,,3@,3,53,,8@,7,,,,33,@B,,,,7,@,,,5,,**4**2,562,,5?E;,,,>+1147C,,4,/*,,5+0+2+52++3++37++113CC+2+3+>+;+5+++++3++++3*27*
@M03152:184:000000000-AWYW1:1:2107:28288:11981 1:N:0:TCGCCTTAATACCTGT
AAGCTCGTAGTTGAATTTCGGGGTCAGTAGGTCGGTCGTGCCACTGGTACGTACTGGCTTCACTGATTCCTCCCTCTTGCAGAACCGTGATGCCATTAGTTTGGTGTTGCGGGGAAACAGGACTGTTACTTTGAAAAAATTAGAGTGTTTAAAGCAGGCTAACGCTTGAATACATTAGCATGGAATAATGAAATAGGACGTTGATCTTATTTTGTTGGTTTCTAGGATTGACGTAAGGATTAATAGGGATAGTTGGGTGGAATTCTCGGGTGCCAAGGAACTCCAGTCACTCGCCTTATGA
+
CCCCCGGG@FGGGGGGGGGGGGGGGFFCFGGGGGGGGGGGGGFFFFCFGGGGFGGFGGGFGGGGGGGGGGGGGGGGGGGGGGGGGGGGG@FGFDCGGAFEFDFDDFGGGGGDG>FEFGFDFFGGGGGGGGGGFAFFGGGDGGGGGGGEGEFCGGGGGGGGGGGCFGGGDFGGGFFGGAGGGGGGGGCCFC9CFDDBF9F@FFGG;FFEG;FFGFEG>FE8CCFFC98<E6:CGGC5*=A+CC9:97C=*:9?9C7+?858::+<7<<ED5FD5F729CFC:CF08+<++9DGGG)**+***
@M03152:184:000000000-AWYW1:1:2107:19989:12058 1:N:0:TCGCCTTAATACCTGT
AAGCTCGTAGTTGAATTTCGGGGTCAGTAGGTCGGTCGTGCCAACGGTATGAACTGGCCTCACTGATTCCTCCCTCTTGTAGAACCGTGATGCCATTAACTTGGTGTTGCGGGGAAACAGGACTGTTACTTTGAAAAAATTGGAGTGTTTAAAGCAGGCTAACGCTTGAATACATTAGCATGGAATAATGAAATAGGACGTCGATCTTATTTTGTTGGTTTCTAGGGTTGACGTAATGATTAATAGGGATAGTTGGGTGGAATTCTCGGGTGCCAAGGAACTTCAGTCACTGGCCTTAATT
+
CCACCGDGEGGGGGGGGGGGGGGGGGGGGGGGGGGGGGGGGGGGGGGGGGGGGGGGGGGGGGGGGGGGGGGGGGGGGGGGGGGGGGFBFGGGGGGGGGGGGGGGGGGFGGGGGGGGGGGGGGCGGGGFFFEFGGGDFGGGGGGGGGFGFFDGGGGGGGGFGGGEGGGCCG@FFFGFFCFFGGGGGGDFFCGGGGG?:<FFFCE>*:CGFCEFFC,?::EGGFG9ACFGGDFCEECEDGDFGGC7@DCCDGFCGF?FEGGEGFEG=FEE*:CC:9CCF*.7:8EGG7+2?FF+0/7CF+220
@M03152:184:000000000-AWYW1:1:2107:6741:12061 1:N:0:TCGCCTTAATACCTGT
[truncated: 34,502,177 more chars]
