# Supplementary material for: Species diversity and drivers of arbuscular mycorrhizal fungal communities in a semi-arid mountain in China
Source: PeerJ. 2017 Dec 8;5:e4155. doi: 10.7717/peerj.4155 (PMC5724403; doi:10.7717/peerj.4155)
Supplement: Supplemental Information 11 [file peerj-05-4155-s014.zip › HQL11_R2.fastq]

@M03152:184:000000000-AWYW1:1:2106:10720:1857 2:N:0:ACTAGCTAATACCTGT
CCCAACTATCCCTATTAATCATTACTTTGGTCCTAGAAACCAACAAAATAGAACCAAAGTCCTATTCTATTATTCCATGCTAATGTATTCAAGCGTAAGCCTGCTTTAAACACTCTAATTTTTTCACAGTAAAAGTCCTAGTTCCCTAGAACACCCAATTACAGGCACTCTAGTTCCCTAGAAGGAAGAGCTCAACAGAACATTACTAGACAAATTCCAAGACCGTTTGTCACGCTCGAAATTCAACTACGAGCTTAGATCGGAAGATCGTCGTGTAGCGCACGCACAAGTTATGTTTCAT
+
CCCCCGGFGFCGGCGGDEGCCGGGGGGGGFGGGGGGGAFGFFGGG?FGGGFGCGGCFCFGGEFFFGGFEGGGGGGDEFGGGGFGGGGGF<99F@CFCFFGGCC@FFF9FE5EAEGGECEGGGGGC<E<AFGDFCCGFFEFEGFFFEGF8EFF?FFEG6EGC,@,@88DDFCDFA=D=EF8=,=;?CG88D8DDF,@=8D*@D+0==DD?5D7D+7+=7*4+8*008::*;;=+=)*30<)08B5=F*4>49)5/3<A1*910((/((/.(0/63((/+).(8()(.(.(()))+-/*)*).
@M03152:184:000000000-AWYW1:1:2106:12575:1943 2:N:0:ACTAGCTAATACCTGT
CCCAACTATCCCTATTAATCATTACTTCGGTCCTAGAAACCAACAAAATAGAACCAAAGTCCTATTCTATTATTCCATGCTAATGTATTCAAGCGTATGCCTGCTTTAAACACTCTAATTTTTTCAAAGTAAAAGTCCTGGATCCCCAGCGCACTCAATTAAGAGCACGCTGGTTCCCCAGAAGGAAAGACACGACCAGAGCAGTGCTTACCTTTCGGCAAGACCGCCCAGCACGGTCCGAAATTAAAATACGAGATTAGATCGGAAAAGAGGCGTGGAGGGGAAGAACAGGATGAGCGGG
+
CCCCCFEFGGGGFAAFGCGGC9<CFGGGGGGGGCFGGCFGGCFGGGGFGCACA@FFGCGGGGGGA<EF,FF9EF<CFEGGGCDF9,5@6@FGA97FFFFFA<AFFGGFB,FFFGGGGFGGGCGGFAF9FEF9EFGGG,E,=FF8EB>FEGGGGG:FFFGDD4EF8E?FCGDEGADD8@D?DEFGD88FFFG,D+@>C9,*5;DCEF?FGFGFCCAB?31?A96@4>):)826)*5)26).81B(1*6+)+/4(*),)))/..62((/((.(((43(-;18:0()(.,((.:10+,))))((
@M03152:184:000000000-AWYW1:1:2106:22390:2105 2:N:0:ACTAGCTAATACCTGT
CCCAACTATCCCTATTAATCATTACGGCGACTCTAGAAACCAACAAAATAGAACCGCACGTCCTATTTTATTATGCCATGCTAATGTATTCAGGCAAAGGCCTGCTTTGAACACTCTAATTTTCTCAAGGTAAAAGTCCTGGTTCCCCAACACACCCAATTAAGGGCATGCCGGCTCACCAAGCGGTAGAACCCAGCCAGACAGTACGTACCCAATAGGCAGACCGCCCGACCAGGTTCCAAATTCAACTACGAGCTTAGAACGGGAGATCGGTGTGTTGGGAAAACACACACAGGTGTGT
+
CCC@CFGGFGGFGEGGGGGGGGGGGGGGGGGGGGGGGGGGGGGGGGGGGGGGGFGGGGGGGGGGGCGFGGGGGFDDGGG8FC9FFGGGFF?FGGGGDFFFFEBCEECFE9?AAFEGGGFGFFGGGGEE@AE9EF9F>EEG9=>FGGGGGGGGG8?=CFF?DFDDF8>@6D68CGDGGF8FGG,+0@@FECG9:EGCGGGF6**:<F5;0;;97*;69+)*;2?D(5>):),:)5(*)/2(+/1)11/;;C6)(2)(.(.,.).,((,(,(.4((((()(.(0()..434((((*()*(*((
@M03152:184:000000000-AWYW1:1:2106:10337:2467 2:N:0:ACTAGCTAATACCTGT
CCCAACTATCCCTATTAATCATTGCTTCGGATTCTGAAAACCAACAAAATAGAACTGAAGCCCTATTTCATTATTCCATGCTAATGTATTCAAGCGTACGCTTGCTTTAAACACTCTAATTTTTTCAAAGTAAACGTCCTGGTTCGGCCGCCGAGCCCCGTTAAGGGCCGACGTTCCCCCAGAAAGAGGTGGTCCGAAAACCGGCAGTACAGACCTTGCGGCCGACCGCCGTTGGGGCACCGAAATTCCACTACGAGCTTAGATCGGAGTGGAGTCGTGTAGGGAAAGAACAGTGATGTGG
+
CCCCCGGFGA@FGGGGGGGGGGFGGGGGGGGGGGGGGGGGFFGGGGGFGCFGGDEGGFFGGGGGGGGFGGGGGGGGFCF<,CD@FG<ECACFGGGD@FFDDC7@DGGFAE?A9BF8FFEEFCGGG@EGCGGGGFCFEC@7D8,EGG8FCE@@C++@EF8CED>FG8DED>86C>6,:DCGGGFD*88D>:DEGFCEGGE5,290=?B>>FDC7<*A==4356).3;05)),05C?))->:F909)))*):8)(272>0(()4)))-16((((),(,()-,(9)5()(((..(30)0*.*.)
@M03152:184:000000000-AWYW1:1:2106:19347:2648 2:N:0:ACTAGCTAATACCTGT
CCCAACTATCCCTATTAATCATTACGTCGATCCTAGAAACCAACAAAATAGGTTCGAACGTCCTATTTCATTATTCCATGCTAATGTATTCGAGCGATTGCCCGCTTTAAACACTCTAATTTTTTCAAAGTAACAGTCCTGACTCCCCGTAACACCAAACTAATGACATCACGGCTCGTCAGAAGGGAGAAATCAATGACGTTAGTACGTACCGAGGCACGACCGACGTATTGATCCCGAAATTCAACTACGAGCTTAAACGGACAGATCGTCGTGGAGGGAAGGAACCAGAGAGAGAAGA
+
CCCCCGGGGGGGGGGGGGGGGGGGGGGGGGGGGGGGGGGGGGGGGGGGAAAEEFFGDFCFCGGGFGGGGGGGFGGGGGAFEGGGGGGG9EFFGGEDGGGGGDFGGGEGGGGGGGGGGGGGGGGGGGGGGFGGGAFFGGFGGGGGFFCGGGGGGGFEGGGGGCGGGGFFFDCG6+==8C6@DGGCFFEG6CCFG,<<CCC*4*3:9?=BGA;9*;*35@@4;@):(((02.9)33)3+/*3>9=CFF<44660(*026-)))-(((,(()(-((-(-(.(,(..)(),(((.(.*().,*40
@M03152:184:000000000-AWYW1:1:2106:11154:3077 2:N:0:ACTAGCTAATACCTGT
CCCAACTATCCCTATTAATCATTACGTCGATCTTAGAAACCAACAAAATAAGATCAAACGTCCTATTTCATTATTCCATGCTAATGTATTCAAGCCAAAGCCTGCTTTAAACACTCTAATTTTTTCAAAGTAACAGTCCTGATTCCCCACGACATCAAATTAATGACATCATGCTTCGTCAGAAGGGAGAAACCAATTGCACAAGTGCGTACCGTTGGCACGACCAATAAATTGATCCCGAAATTCAACTACGAGCTTAGATCGGAAGTGCGTCGTGGAGGGAAAGAAGAGGAAAGGTTAG
+
C@CCCGCFGFFGGGGGGGFGGGGGGGGGGDCGGGGGGF@FEGGGGGGGGDGGGFGGGGGGGDEGGGGGGGGGFGGFGFGGGFGGCFGGGGGEGFGGGGGCGFGFF,EFGAFGG<EFGGGGGGGGDGEFF9EDGCFGGAFF9FE;EEGG@EEEECFDGGE=DFGGDFGGG6=;DA=E88D6DCGGF?7DEEGGG?FGG7=DGF+08BDC?AGCDGGE?FEFFDEBFF9*9BEFF+998C*/@@5@+=?AE7?B=D)5)64;966;(((())1.32961)4(:B<F?@7(((.((0(0))*.(
@M03152:184:000000000-AWYW1:1:2106:16273:3141 2:N:0:ACTAGCTAATACCTGT
CCCAACTATCCCTATTAATCATTACGTCGATCCTAGAAACCAACAAAATAGAATCAAACGTCCTATTTCATTATTCCATGCTAATGTATTCAAGCGTGAGCCTGCTTTAAACACTCTAATTTTTTCAAAGTAACAGTCCTGATTCCCCACAACACCAAATAAATGACATCATGGTTCGTCAGAAGGGAGAAACCAACAATACCAGTACGTACCGAGGCACGACCAACATGATGGTCCCGAAATTCAACTACGAGCTTAGATCGGAAGAGCGTCGGGTAGGGAAAGAAAAGGTACGGTGAGA
+
CCCCCGGGGGGGGGGGGGGGGGGGGGGGGGGGGGGGGGGGGGGGGGGGGGGGGGGFGGGGGGDGGGGGGGGGGGGGGGGGGGGGGGGGGGGGGGGDGGEEFGGGGGFGGEFGFGGGGGGGGFGGGGGGGGGGGGGGGGGGFGGGGGGGGGGGGGD6EGGGGFGGGGGGGFC8EDDF?CDEGEFE?FEGGGGGGGFECGGBFF8D8?FGGFG7DDC?B*:CFFDA=DAF49EBFFB:A=DF6568+19+87)6<>3()).).5(;;0(/6@:66;004:???7::(70(((-)-+-).(*.)
@M03152:184:000000000-AWYW1:1:2106:18139:3184 2:N:0:ACTAGCTAATACCTGT
CCCAACTATCCCTATTAATCATTACGTCGATCCTAGAAACCAACAAAATAGGGTCAAACGTCCTATTTCATTATTCCATGCTAATGTATTCAAGCGCGGGCCTGCTTTAAACACTCTAATTTTTTCAAAGTAACAGTCCTGATTCCCCGCCACACCAACTTAATGACATGATGGTTCTTCAGAAGGGAGAAACCAGTGACACCAGTGCATACCGAAGGCACGGCCAGCGTACTGATCTCGAAATTCAACTACGAGCTTAGAGCGGAAGAGGGTCGTGTAGGGAAGTAAAAGGGATAGAGTA
+
CCCCCGGGGGGGGGGGGGGGGGGGGGGGGGGGDEGGGGGGGGGGGGGGFFGGGGGGGGGGGGGGGGGGFGGGGGFFGGGGFGFGGGGGGGFGGGGGGGGGGGGGG8FFGGGGFGGFGGGGGGGGGGGEGGGGGGGGGGFGGGGGGGGGEGGGGGGGGGGGGGGGGDGGGFFCF,AEDGFGFFFGGGEFEGGGGFFDGFGFAC>CF+;CF>DDCGGFF>BAA@EB=@B?AA<B)CEFF?@;;D3;6FCFF+4;;DEB)(-,6)69(707??(4280-3),623(<()).)..,(*()/)2))
@M03152:184:000000000-AWYW1:1:2106:12367:3193 2:N:0:ACTAGCTAATACCTGT
CCCAACTATCCCTATTAATCATTACCTCTACCCTAGAAACCAACAAAATAAGATCGAAGTCCTATTTTATTATTCCATGCTAATGTATTCAAGCGGAAGCCTGCTTTAAACACTCTAATTTTTTCAAAGTAACAGTCCTGTTTCCCTGCAACACCAAGTAATTTACATCACGATTCTACAAGAGGGAAGAACCAGTAATCACAGTAAATACAATTGGCACAACAGACGACATAAGTCAGACATCAACATACGACTTTAGACAGTGAGCGCTTCGTGCAGAAAAAAAACAGTGAGGTCACAA
+
CCCCCGF<<,CEFCGAFGA<FGGGA,<F,,,;,6CFCEC@FFG,CF@GFAF9,,C,BA,C<9F9FE<,C,CEEFF<@F,<EEGFFCF,,9E<,@C++7@E@E8FFCE,9?<FAFGFG5AEG,5=9,C9,:,E,,,9,,CF9EFF,A,,4@=8@EC68BD,;,994DF,3A++++0@+@9,6,186++,63=,,,,7,+,+6A8DDD2+?CF2++23*0*:A5*):0)0*0)30=*++*5:@59*;*)*-+*0)3/)+**)**0****0((((/(/66.)).)()().-.4)-)+,/))0-)
@M03152:184:000000000-AWYW1:1:2106:17737:3341 2:N:0:ACTAGCTAATACCTGT
CCCAACTATCCCTATTAATCATTACGTCGATCCTAGAAACCAACAAAATAGAATCAAACGTCCTATTTCATTATTCCATGCTAATGTATTCAAGCGTGAGCCTGCTTTAAACACTCTAATTTTTTCAAAGTAACAGTCCTGATTCCCCACAACACCAAATAAATGACATCATGGTTCGTCAGAAGGGAGAAACCAACAATACCAGTACGTACCGAGGCACGACCGACATGATGGTCCCGAAATTCAACTACGAGCTTAGATCGGAAGAGCGTCGGGTAGGGAAAGAAAAGGGAGATGCAAA
+
CCCCCGGFGGGGGGGGGGGGGGGGGGGGEGGGGGGGGGGGGGGGGGGGGGGGFGGGEGGGFGGGGGGGGGGGGGGGGGGGGGGGGGGFGGGGGGGGGGGGGGGGGGGGGGGGGGGGGGGGGGGGGGGGGGGGFGGGGDFGDFEEGGGGGGGGGGGGGFGGGGGGFGGGGGGGFE=FGGGGGGGFFGC:=@EGGGGGGGGFGGGFCFFG6@FGGGDEEBDFFA>=AB9;)AEBF=@FFBGF>BA?FFCA?FF;<5>28<8C<)(((3420103(((,4)(4(7:5().(.43(.*()*)*).
@M03152:184:000000000-AWYW1:1:2106:15608:3357 2:N:0:ACTAGCTAATACCTGT
CCCAACTATCCCTATTAATCATTACTTCGGTCCTAGAAACCAACAAAGTAGAACCAAAGTCCTATTCTATTATTCCATGCTAATGTATTCAAGCGTATGCCTGCTTTAAACACTCTAATTTTTTCAAAGTAAAAGTCCTGGATCCCCAGCGCACTCAATTAAGAGCACGCTGGTTCCCCAGAAGGAAAGACCCGACCAGAGCAGTGCTTACCTTTCGGCAAGACCGCCCAGCCAGGTCCGAAATTCAACTACGCGCTTAGACCGGAAGAGCGTCGTGTAGGGAAAGAACAGGTAGGGGGAG
+
@C@CCGFGGGFGGFGGGGCFGGGGGGGGGGGGGGGGGGGGGGGGGFGGFDGGGGGGGFGGGGCCGGGGGGGFCGGGGGGGGDGGGGGFCGGGGGGGGGGGAFGGF,EFC9EFGFGFGFEEEFE:DEFGGGGGCFGGGAFCCDAFEGGGGGGD@+@DFFGGE=E89CFGGD6CDD7;+DFFDDFFGGCGCFGGC>EGE>D9FGGDGFF;=CGDFG7<?BA<@DFBD2@>D5@FFGFGFF4=5@5;AF<CCGF;@)0(:3?@E).-(,39:??F6:9087:<AE0718(4(.(()+)))-)4(
@M03152:184:000000000-AWYW1:1:2106:9055:3430 2:N:0:ACTAGCTAATACCTGT
CCCAACTATCCCTATTAATCATTACGTCGATCCTAGAAACCAACAAAATAGAATCAAACGTCCTATTTCATTATTCCATGCTAATGTATTCAAGCGTATGCCTGCTTTAAACACTCTAATTTTTTCAAAGTAACAGTCCTGATTCCCCAAGACACCAAATTAATGACATCAAGGTTCTTCAGAAGGTAGAAACCAATAATGCAAGTACGTACCGAGGCACGACCAACAAATTGACCCCGAAATTCAACTACGAGCTTAGATCGGAATAGCGTCGTGTAGGGAAAGAACAGGTACGTATAAA
+
CCCCCGGFFEEGGGGGGGGGGGGGFCFGGGGGCGGGGGGGGGGGFGGGFGGGGGGGGFGGG8FFGEFGGGGGF9F9FD,CFGGGGGGGGGGGGCECGGGGG@FGGFGDFGGCFFGGGCGGGGGCCFFFGCGGGAFGFAEGF99ECGG8,@=,@8FGGFGGG9EFEFFE+AD=,6AEFGCFF8DEDF@FGGGGGGGFG?97,B+*69;DD*+++6@50*>F5=58=C=FA**1+5*2;5DAEBF:CFEF5*2(05)()))955(,(2(7<3.(6(.((;.4(.4>0<4,3(().+(.*)*.)
@M03152:184:000000000-AWYW1:1:2106:20807:3449 2:N:0:ACTAGCTAATACCTGT
CCCAACTATCCCTATTAATCATTACGTCAATCCTAGAAACCAACAAAATAGGATCGAACGTCCTATTTCATTATTCCATGCTAATGTATTCAAGCTTAAGCCTGCCTTAAACACTCTAATTTTTTCAAAGTAACAGTCCTGATTTCCCGCAACACCAAATTAATGGCATTACGGTTCGTCAAGAGGGAGGAATCAGCAAGACCAGTACATACCAGTGGCACGACCGACCTGCTGACCCCGAAATTCAACTACGAGCTTAGATCGGAAGAGCGTCGTGTAGGGAAAGAACAGGGATGTGTAG
+
CCCCCGGGDGGGGGGGGGGGGGGGGGGGGGGGGGGGGGGGGGGGGGGGGGGGGFGGEGGGFFEGGGGGGGGGGGGFFGGFGGGGGGGGGGGGGGGGGGGGGEGGGGGGGGGGGGGGGDFFGGGFGGGGFGGGGDGGGGGGGFGGGFFGDGGGGFGGGGGGGGGGGGFFGGGGGGDCDGGGD6DEFGEGGGGFDCFGGG?5FG6=FFFGGA;9CCGBFCDFFABFAABDEFFFFGFGF=D@FF888A?1);A;;G:>E(;@E3?@@FFF7((-(23(3706>D:46)21(4:((1(0/67))
@M03152:184:000000000-AWYW1:1:2106:25627:3650 2:N:0:ACTAGCTAATACCTGT
CCCAACTATCCCTATTAATCATTACGTCAATCCTAGAAACCAACAAAATAGGATCGAACGTCCTATTTCATTATTCCATGCTAATGTATTCAAGCGTTAGCTTGCTTTAAACACTCTAATTTTTTCAAAGTAACAGTCCAAATTCCCCGCAACACCAAATTAATGGCATTACGGTTCATCAGGTAGGAGGAATCAGTGAGAACAGTACATACCAGAGGAATGACCAACCTAATAACACCGAAATTAAACTAAGAGCTTCGATCGGAATAGAGTCGTGTAGGGACAGACCAGGCTGTGGTAG
+
CCCCCGGGGFFEECFEGFE<FFACFFFFEGGFDFGGGFEGGFDCFCGGGGGG9FFG@@FECF:F9CDE9F9E,FECEGGGGCDFGG@C9FGG9,,B8BF7F<C@CG9EBFCF,ABFFF<EFGEE=E9,,,FFEDGGG,>?EFAG,ECFEGEGGGG6+D8EFCC,@FGGG?8,D>D6CEF8D??,6>@=@CC,@E8=:=86,+==,<?CFA=C+;,9:5)6?EF5=C@?5950=F5;35*//)@)1*1+*2+))42(0(*/-8>2?FF(7)9<<A62(;())2()/),((.4:(*,.)(26)
@M03152:184:000000000-AWYW1:1:2106:25532:3697 2:N:0:ACTAGCTAATACCTGT
CCCAACTATCCCTATTAATCATTACATCAGCCTTAGAAACCAACAAAATAAGACCAACGTCATATTCTATTATCCCATGCTGTAATATTCAATGGCAAGTTACGCCTGCCTTGAACACTCTAATTTTTTCAAAGTAAATGATTGGGAGCGGTTGCCCACTACCCAAAGCTAGGAAGCCCAAACCCAGCCACGCCACAAGGACGAGCTTTGGCCTGAAACCCCCGAAATTCAACTACGAGCTTAGATCGGAAGAGCGGCGTGTAGGGAAAGAAAAGGTATGTGTAGATAGCGGTGGCGGCAG
+
CCCCCGGGGGGGGDGGGGGFGCGGGGGGGGGGFGGGGDFGGGGGGGGGGGGAAEFGGGGFGGGGGGGGGFFGGAEGGGGGGGGGCFGGGAFGGGCGGGGGFDDGGDGGGGGGF<EFF??45,EEEFGGGCFFGGGG;,=EGGFFGGGGGGGGEGCFFGGGGCFGF@DD?FF8D?FFGDFGGGGG6ECFG=D86>8AFCEFFGD):9BC7*39CCFA?FCF>@DFF)2AAFE6AFFGE>G@A@FEF6.51*89DG42069;34<4)416268(24(4.9)()*.9)*).))(3:*,5.1)((
@M03152:184:000000000-AWYW1:1:2106:16771:3766 2:N:0:ACTAGCTAATACCTGT
CCCAACTATCCCTATTAATCATTACGGCGATCCTAGAAACCAACAAAATAGAACCGCACGTCCTATTTTATTATGCCATGCTAATGTATTCGGGCAAAGGCCTGCTTTGAACACTCTAATTTTCTCAAGGTAAAAGTCCTGGTTCCCCGACACACCCAGCGAAGGGCATGCTGGCTCACCAAGAGGTAGAACCCGGCCGAGAAGTACGTACCGTGAAGGCAGACCACCCAACCAGGCGCGACATGAAAATACGAGATTAGATCGGAAGATCGTCGTGTAGGGAAGAAAACGAGAGAGGGAA
+
CCC-@@CFGFGGGGGGGGGEFGGGGGGGEGGGGFG9FGGGGGGGGGGGGGGGGF8FEGCEFGGGGF9FECFFGGFEAFEFCFFGFADED99C<F+=<FFEF,AFGCAFAAA:AEEGGGFGGFCBBFE<9BF9A<EEA,4ECA9=E4EF78CEEGGCEC,,==86@CEGFDC,266D7;CFGGGF6>>,,EFC8E*9*;:*;)/(=8+**;DD4FC5>=1;8253(6;058:8)>7DF(76>(0(/*-9)0@<<C>().)<B2)8??:40))(..0(4<<A<)(0().(.(2((/())(1-(
@M03152:184:000000000-AWYW1:1:2106:6878:3939 2:N:0:ACTAGCTAATACCTGT
CCCAACTATCCCTATTAATCATTACTTCGGTCCTAGAAACCAACAAAATAGAACCAAAGTCCTATTCTATTATTCCATGCTAATGTATTCAAGCGTATGCCTGCTTTAAACACTCTAATTTTTTCAAAGTAAAAGTCCTGGATCCCCAGCGCACTCAATTAAGAGCACGCTGGTTCCCCAGAAGGAAAGAACCGACCAGAGCAGTGCTTACCTTTCGGCAAGACCGCCCAGCCAGGTCCGAAATCCAACGACGAGATTAGATCGGAAGAGCGTCGTGTAGGGAAAGAAAAGGTGGGATTAG
+
CCCCC7CE<FD8F<EFGGGGGFGGGGAFGGEGFFFGGGFGGCDFG8CFFFGGA,,CF@FGGFFFFFCFAFEFDGG<CFF<@FGGGGGF,6FFAFGCFGDGAA:E8<<F<EFAFFF9FE?F5,C:=<FAFFFF,FFEG,EE8FE,EFGGBFGCEEECF8DACFGCF8F8CGD66@D88,=DGCFGGGG=@@,=D8@=CDFA:++82*<5?CGGGFAADBAF4/*0:==*0)/)2?252);:B;BF+94A3*8265.(:9?44<>06?66B<B9((-(-02:>F(7().(.4((.3,5)(*,)
@M03152:184:000000000-AWYW1:1:2106:22268:3957 2:N:0:ACTAGCTAATACCTGT
CCCAACTATCCCTATTAATCATTACGTGGTCCTAAAACCAACAAAATAGAACCATCGTCCTATTTTATTATTCCATGCTAATGTATTCAGGCAAAAATGCCCGCTTTAAACACTCTAATTTTTTCAAAGTAAAGGTCCTGATTCATCGAAACACCCAAGAGCATCCCGACTCACCAGAAGGTGAGAAATTGGCTACACACCGTTTCATGCCCCTAAAGGCACGATCGATATATCCCAATCCCGAAATTCAACTACGAGCTGAGAACGGAAGAGCGTCGTGTAGGGAAAGAACAGGTATGTT
+
CCCCCGGGGGGGGFGGFGGGGGGGGGGGGGFGGGGFGGBF<FEFGGGGGGGGGGGGGGGGGGGGGGGGGGFGGFGFGGGGGGGFFFEGDE9EEGGGGGGCGGGGGGGGGGGGGGGGGFGFGGGGGGGGGGCFDE9EGDFCEEEGFFGGGGGGGGEEFGFFGGCE8@8CDCGGGEDFG8DFGEGGGGGGGFAFCGGGGG?*=@FDGF7CDC7FC?FFFF566)<AD@AFF499>9<4ABC=>4)(:89AEGFCCC45D09((),))/3(4,23((.(/8,2(.)94?<<:0818*(09406)
@M03152:184:000000000-AWYW1:1:2106:18293:4101 2:N:0:ACTAGCTAATACCTGT
CCCAACTATCCCTATTAATCATTACGTCGATCCTAGAAACCAACAAAATAGGGTCAAACGTCCTATTTCATTATTCCATGCTAATGTATTCAAGCGCGAGCCTGCTTTAAACACTCTAATTTTTTCAAAGTAACAGTCCTGATTCCCCGCCACACCAACTGAATGGCATGACGGTTCTTCAGAAGGGAGAAACCAGTGACACCAGTGCATACCGAAGGCACGACCAGCGTACTGATCTCGAAATTCAACTACGAGCTTAGACCGGAAGAGCGTCGTGTAGGGAAAGAACAGGAAGAGGTAA
+
CCCCCGGGGGGGGGGGGGGGGGGGGGGGGGGGGGGGGGGGGGGGGGGGGGGGGGGGGFGGFGGGGGGGGGGEGGGGGGGGGFGGGGGGGGGGGGGGGGGGGGGGGFGGGGFGFGGGGGGGGGGGGGGGGGGGFGGGAFECFFGGGF=:EEDGGGGGGGGGGGGGGGFGGGGGGGDGD,?EDGGDFGGGDEGG6EGFFGGFGC>C:<A>CFGFGGG4BB=>FAFAF@BFF?>A?FECF<C3A@>3AFEFFGFEFG508;<4>)),49B9::?F1<((-..627(7(87<101,(7()04*.)
@M03152:184:000000000-AWYW1:1:2106:16144:4109 2:N:0:ACTAGCTAATACCTGT
CCCAACTATCCCTATTAATCATTACGTCGATCCTAGAAACCAACAAAATAGGGTCAAACGTCCTATTTCATTATTCCATGCTAATGTATTCAAGCGTTAGCCTGCTTTAAACACTCTAATTTTTTCAAAGTAACAGTCTGATTCCCCACGACACCAAATTAATGACATCGCGGCTCCTCAGAGGGAGAAACCAACAAAACCAGTACGTACCATAGGCACGACCAGTTAGTTGATACCGAAATTCAACTACGAGCTTAGATCGGAAGAGCGTCGTGTAGGGAAGGAACAGGAAGGGTTGGAA
+
CCCCCGGGGGGGGGGGGGGGGGGGGGGGGGGGGGGGGGGGGGGGGGGGGGGFGGGGGGGGGGGGGGGGGGGDFGGGGFGGGGFFFGDFGG,E@FGGGGEFGEEGGFFGGGGGFGCGFGGGGGGGGFGGFFFGG<FFFFEFFFFFFGFGGG8EGGFFGGGFFCCECEFGGDC6C6+==BFFGDFGGGGGGG6@EG7EGGFF*;9AG5?0@CDG+3A96*)3@2A924@8=8*+82*4/(/8B?6);A97=<;(1)).1)9)1=?<7,(4.9(49(-.(1-47>1).7(.(4(((2())().)
@M03152:184:000000000-AWYW1:1:2106:18540:4145 2:N:0:ACTAGCTAATACCTGT
CCCAACTACCCCTATTAATCATTACGTCGATCCTAGAAACCAACAAAATAGGTTCGAACGTCCTATTTCATTATTCCATGCTAATGTATTCGAGCGATTGCCTGCTTTAAACACTCTAATTTTTTCAAAGTAACAGTCCTGACTCCCCGTAACACCAAATTAATGACATCACGGCTCGTCAGAAGGGAGAAATCAATGACGTTAGTACGTACCGAGGCACGACCGACGGATTGATCCCGAAATTCAACTACGAGCTTAGATCGGAACAGCGTCGGTGAGGGAAAAAAAAGTGAACTGTACA
+
CCCCCGGGGFGGGGGGGGGFGGGGGGGGGGGGGGGGGGGGGGGGGGGGGGGGEFGGGGGGGGGGGGGGGGGGGGGGGGFGCFGGGGGCGGGGGFGGGGGGGGGGGGGGGGDGGGFGGGGGGGGGGGFFGGGGGGGGGGGGGFGCFGGGGEEEGDFGGGGGGGGG8EGGGGFDE+=EGGGGGGGCFGGF6>FGFFGFGFGFGGG@7E>F*@F*;@EB>DFFFFF(-06>))6));)1A;3159A4*9>B27@:65;B)),)))(,((((,,4((,(-(0(48>B)()(((-.))+)*/)*))
@M03152:184:000000000-AWYW1:1:2106:22235:4212 2:N:0:ACTAGCTAATACCTGT
CCCAACTATCCCTATTAATCATTACGTCGATCTTAGAAACCAACAAAATAAGATCAAACGTCCTATTTCATTATTCCATGCTAATGTATTCAAGCCAAAGCCTGCTTTAAACACTCTAATTTTTTCAAAGTAACAGTCCTGATTCCCCACGACATCAAATTAATGACATCATGCTTCGTCAGAAGGGAGAAACCAATTGTACAAGTGCGTACCGTTGGCACGACCAATAAATTGATCCCGAAATTCAACTACGAGCTTAGATCGGAAGAGCGTCGTGTAGGGAAAGAACAGGTAGGGTGAA
+
CCCCCG?AFGGFCFGDGFGGGGGGGGGGGGGGGGGCFGGGFGGGGGGGGGCCCFFFGFFGFGGGGGGGGGFFGGGGAEGFGCFFF<FFFG<CAFFGFGGGGFFGGGGGGGFFCEFGGGFGGGGGFGGCFE?DGGGFFG8FE9F;EFG8EEEDEECBEGGG9FDF8EFDFC=EFGFEFCDEC8DFDD8=EGFFG8F?C=DCFF+CADFF>ADCGCG>>F=5A=DF585?FF6F6287BC?DBA)(=67FC+;BDGFBA())177;61(63,(.2(,(6;4AF3:F6).,(40(4E).)(*()
@M03152:184:000000000-AWYW1:1:2106:23380:4394 2:N:0:ACTAGCTAATACCTGT
CCCAACTATCCCTATTAATCATTACGTCAATCCTAGAAACCAACAAAATAGGGTCGAACGTCCTATTTCATTATTCCATGCTAATGTATTCAAGCGTTAGCTTGCTTTAAACACTCTAATTTTTTCAAAGTAACAGTCCAAATTCCCCGCAACACCAAATTAATGGCATTACGGTTCATCAGGAAGGAGGAATCAGTGAGACCAGTACATACCAGAGGCATGACCAACCTACTAACCCCGAAATTCAACTACGAGCTTAGATCGGAAGAGCGCAGTGTAGGGAACGACCAGATATGTGTAA
+
CCCCCDGGGGGGGFGGGGGFGGGFGFFGF7FGFFGGFGGGFGGGGGGGGGGCFGGGGGFGGGGGGAFDFFGGGGGGGGGGGGGGGGGE<FGGGGGGGDCCGGGGGFFFGFGGFDFGECEGFGGGCFGEEAEGGGGGGAE<9DAFGGGF@CG>EGGGGFG9ECDEFCGGGGD8E+==6@ECFFFCFFGCGGDC89FGFG9FGF7@FFF7?9CFDGGF*5=>A:BEFE5BA4>FADCFFD450>BFAFFAEG4>=G:;B.>@CC<;6((4@@10((4,(1)-4;()(04((-((.3)8@)*.)
@M03152:184:000000000-AWYW1:1:2106:8877:4420 2:N:0:ACTAGCTAATACCTGT
CCCAACTATCCCTATTAATCATTACGTCAACCCTAGAAACCAACAAAATAAGATCGACGTCCTATTTCATTATTCCATGCTAATGTATTCAAGCGTAAGCCTGCTTTAAACACTCTAATTTTTTCAAAGTAAAAGTCCTGGATCAGCTTGCGCACTCAATTAAGAGCACGCAAGAGCTCCAGAAAGAAAGACCAGACCAGAGCAGTGCTTACCTTGCGGCAAGACCACCCAGCCCGGTCCGAAATTCAACTACGAGCTTAGATCGGAAGAGCGTCGTGGAGGGGAAGAACAGGGAGGTGTA
+
CCCCCGGGGGGGGGGGGGGGGGGGGGGGGGGGGGGGGGFGGGGEGGGGGGGGGFGGGGGGGGGGGGGGGGGGGFGCGFGFGGGGGGGGGFGGFGDGGGGGGFGGCFFFGGGGGGGGGGGGFFGGGGGGGGGGGGGFGGGGG?DFGFGGGGGGDEGDGGGGFCAEGEGGGGDGGD?G?EGGGGFGGFGFGGG8DF=FFFGFFFGCFAFGGFFFGDC>0*89A=FF:=DF>*7?F*5<A575=289AC3C<FCF)*86B04E7)).(418><:(49:;()(,8:0)(.8:??:48*,))49))
@M03152:184:000000000-AWYW1:1:2106:17107:4458 2:N:0:ACTAGCTAATACCTGT
CCCAACTATCCCTATTAATCATTACTTTGGTCCTTAAAACCAACAAAATAGAACCAAAGTCCTATTCTATTATTCCATGCTAATGTATTCAAGCACAAGCCTGCCTTAAACACTCTAATTTCTTCACAGTAAAAGTCCTAGACTCCTAGTACACCCCGAAGGACATACTAGGCCCCTAGAAGGAAAGGCTAGACAACCACTAGTACTACCATAAAGGCAGACCAATGGTGCCTAGCACGAAATTCAACTACGAACTTAGATCGGAAGAGCGCAGGGTAGGGAAAGAACAGAGAGAGGGAGA
+
BCCCCGFFGCFGGGF@FF9FEGGGGFGGGGGGFFGC@FAFEGGGGGGFGC,CFCFG@CE@EAFEFGFGEEGAFGGGGGCFFGG9CFFFGEFCF<FFFCEFGECEFFFFGGGGDFAEGGGGGGGC9E??,CBEF9?FE;9BCFDGGFGFGGCF@A,BB>C8EE?8DDFFFC+9=?C=FF+@AA?8?D,,@,3,@,@@GDGFFGCCFF?CG5=+++@9+5:9*)<58)1*5<**=@CG*>5>*8*A8E5B<CF92*:)+161:?25=D(05=2((((,,)60(;(;;8=6@8(.(2())(*((
@M03152:184:000000000-AWYW1:1:2106:19710:4464 2:N:0:ACTAGCTAATACCTGT
CCCAACTATCCCTATTAATCATTACTTCAGCCCTAGAAACCAACAAAATAGAACCGAAGTCCTGTTTTATTATTCCATGCTAATGTATTCAAGCAAATGCCTGCTATGAACACTCTAATTTTTTCAAAGTAAAAGTCCTGGTTCCCCGGCCACCCAGTAAAGGGCATACCGGCTCACCAGAAGGTGAACCCCAGCCAGAGCAGTACCAGCCATTGGTGGACCGCCCAGCCAGAGCTGAAATTCAACTACGCGCTTAGAGCGGTAGAGCGTCGTGTAGGGAAAGAACAGATCGGTTTAGATA
+
BCC@9FGG-C<FFGGGGGCFEGFGFGGGGGG8FDFGGGFGF@<@<CFGF,C@FFG7@@@FG,CC,;6EGGGFGG9<FFCG99FFFEDGGFGGFFGGFFFGA,FFF,A<EACF8FFGGF@FG9FEFG9EFGFDGF?E=AEEFABFFBEFC+>CFG++=DE;,=D+@@88=D8C++=9D>D,=8=3=DEEGDAC>CC?F?F??77EFF7C??7*:D9*=58?*:@)-:5*35(622>+)0;*+*:*++1;3<)29G.8A3/7(6(,(7-)((-((-,(46,,.)3).),((-,(-2()0-0)-
@M03152:184:000000000-AWYW1:1:2106:19849:4534 2:N:0:ACTAGCTAATACCTGT
CCCAACTATCCCTATTAATCATTACTTCGATCCTAGAAACCAACGAAACATCGAACCGAAATCGTATTCCGTTATCCCATGCTGTAGTATCCATGCCTCCTTTTTTGGCTGCTTTGAACACCCTAATTTATCCAAAGTAAACGAATGGGAACTCCACACATGTAGGCAGTACACGCGCGAGACGTATACCGTTTTGCCCTACACATGCTTTTGAAGCCGCCGCCCAGTTAAGAGTAGCGGTGAGCATCCCATAGGTGAGAACGAACAGACCAGTAAAGACCTTGAAGGCCGACTGGGGACG
+
CCCCCGGGGGGGGGGGGGGGGGGGGGGGGGGGGGGGGGGGFGGGGGGGGGGGGGGGGGGGFFFGGGGGGGGGGGGGFFGGGGGFGGGGGGGGGGGGGGGGGGGGGGGGGGGGGGGGGGGGGGGGGGGGGGGGGGGGGGGGGGGGGGGFGGGGFEFGGGGGCFGGGGGGGGGGGGDGDEGGGGGGDFGGGGGGEG7@9F6AGGGFGFFGGFGGFGGFAA2?>>E2:?FFFFFFFG?>FEG;A0.(6=@AEGF209?4=>FFB7>?:B>?FB(4:9))-/.(.92=>)6:??B16*4>)(*((
@M03152:184:000000000-AWYW1:1:2106:8081:4782 2:N:0:ACTAGCTAATACCTGT
CCCAACTATCCCTATTAATCATTACGTCAATCCTAGAAACCGACAAAATAAGATCAACGTCCTATTTCATTATTCCATGCTAATGTATTCAAGCGTGAGCCTGCTTTAAACACTCTAATTTTTTCAAAGTAACAGTCCTGATTTCACGCCACACCAAGTGAATGGCATGACGGTTCGTCAGAAGGGAGGAACCAGTGACACCAGTTCATACCGAAGGCACGACCAGCGTACTGATCACGAAATTCAACTACGAGCTTAGATCGGACGAGCGTCGTGTAGGGAAAGAAAAGAGAAGTGTAGA
+
@-BCCGGFGD<FFGGFGGGGGGGGGGGDF7CF@FGGGGGGGDEF@CCFCFGCCEFFGGGC,BFG@FFGG9@FF,EFF,F,,EFFGFFGA@FGGC:B,BFGGGD8F?EE,EECE98FF?FFGGGGGEEE<EFGGGFFGD;FFGGFF,@,EFEDGGGCFFF>CFF8DFFFFGG+@ECEC>6DDGCGGCGGE6DB+=8=FC7C9+=)@+<C+=@FC*@?*35**/@2A2-@6?(:88?F+74@B2A3A85+)9;<03)66><)<)((/(,(-(-3:6;1.0:2-)47?).4(((((+(/1)0))
@M03152:184:000000000-AWYW1:1:2106:11912:4848 2:N:0:ACTAGCTAATACCTGT
CCCAACTATCCCTATTAATCATTACGGCGACTCTAGAAACCAACAAAATAGAACCGCACGTCCTATTTTATTATGCCATGCTAATGTATTCAGGCAAAGGCCTGCTTTGAACACTCTAATTTTCTCAAGGTAAAAGTCCTGGTTCCCCAACACACCCAATTAAGGGCATGCTGGCTCACCAAGAGGTAGAACCCAGCCAGACAGTACGTACCCAATAGGCAGACCGCCCGACCAGGTTCGAAATTCAACTACGAGATTAGATCGGAAGAGCGTCGCGTAGGGAACGAACAGGTATGGGTAA
+
CCCCCGGGGGGGGGGGGGGGGGGGGGGGGGGGGGGGGGGGGGGGGGGGGGGGGGGGGGGG@FGGFGGGGGGGGGGGGGGGGGGGGGGGGGGGGGGGGGGGGGFGGFGGGGGDGGGGGGGGGGGGFFGGGGGGGGFEGDCFFCECGGGFGGGGGGGGGGGFGGGGCGEGGGGGGGGGFFFGGGGFGC8B@FGGDGGGGGGF?FG@A@?7>FGGGFGFFF>AA>FF=AFA>EFFFDFG24C@F;.(8ACFF7;ED<A(09?@F2<::?16:?097:6(()-7:E?@()2((48(-<)))(*)(
@M03152:184:000000000-AWYW1:1:2106:25731:4906 2:N:0:ACTAGCTAATACCTGT
CCCAACTATCCCTATTAATCATTACTTCGATCCTAGAAACCAACGAAACATCGAACCGAAATCGTATTCCGTTATCCCATGCTGTAGTATTCATGCCTCCTTTTTGGCTGCTTTGAACACCCTAATTTATTCAAAGTAAACGAATGGGAACTCCACAAACGTAGGCAGTCACGCGCGAGACGTAACCGTTTTACCCTGCGCCTGCTTTATGCCTCCGCCCAGTTAAGAGTAGAGGTGAGCATCCCATAGGTGAGAACGAACAGACCAGAGCAGCCCTTGACGGCCGCCTGGTGACTGTTCA
+
CCCCCGGGGGGGGGGGGGGGGGGGGGGGGGGGGGGGGGGGGGGGGGGGGGGGGGGFGGGEGGGGGGGGGGGFGGGGGGGGGGFGGGFFFGFGGGDGGGGGGGGFG@EGGGGGGG9FGGGGGGGGGGGGGGGGGGFGGGGGGGGGGGGGGGGGGGGGGGGGGGGGGGGGGGGGEGGGGGGGGGGGGGGGGGGGGAFFCCFEC*;9FFFGGFGGGGGFBA25?B6C?EFFFCEFAB8CFAC8FEF;;ACAEGFEE:FEA9DFF>;:?32801:B:,1,4)184@FF>>;F(-2.4+4*937<6
@M03152:184:000000000-AWYW1:1:2106:25324:4948 2:N:0:ACTAGCTAATACCTGT
CCCAACTATCCCTATTAATCATTACGGCGACTCTAGAAACCAACAAAATAGAACCGCACGTCCCATTTTATTATTCCATGCTAATGTATTCGGGCATAGGCCTGCTTTGAACACTCTAATTTTCTCAAAGTAAAAGTCCTGGTTCCCCGACACACCCAGTGAAGGGCATGCCGGCTCACCAAGAGGTAAGACCCGGTCAGACAGTACGTACCGTGAGGCAGACCGCCCGACCAGGCCCGAAATTCAACTACGAGCTTATATCGGAATAGCGTCGGGTAGGGGAAGAACAGGTGTGTGGAAA
+
CCCCCEFFGGGDGFGGCGGGGGGGGF>FF:FGGGGGGGGGGGGGGGGGGGGFCFFGGEGGGGEGFGGDGFFGGGGGGGGGGGGGGFGGGGGFG>FGF@F8<EFFGECF9@F<FGECFG<EGGGGF@E,EAB@@EFC=@=B4A9EEE9FGGGGG@CCGDEEDCAC,CEGGGG=+@DEGCFGGGGGGGFEFGG9CG9@@C?9,;?>FFFD?FGGC<6F5F>46>4(,(,):BFEF;1DD<D0595:FFFFFG:069B2/:)464:2(((,5<-((((,4B?:0)(04)5(((()(3(0.2*))
@M03152:184:000000000-AWYW1:1:2106:4758:5031 2:N:0:ACTAGCTAATACCTGT
CCCAACTATCCCTATTAATCATTACGTCAATCCTAGAGACTAACAAAATAGGATCGAACGTCCTATTTCATTATTCCATGCTAATGTATTCAAGCGTTAGCTTGCTTTAAACACTCTCATTTTTTCAAAGTAACAGTCCAAATTTCCCAAAACACCAAATTAATGGCCTCACGGTTCTACAAGAGGGAGGAATCAGTGAGGCAAGTTCATACCGTTGGCCCGACCGACCTACTGACCCCGAAATTCAACTCCCAGCTTAGATCGGACGAGCGCAGTGTAGGGAAAGAACAAGCATGTGGCG
+
@CCCC;FCF,CFACFFGFFGAE<FGF<<FGGGDFGGGCDC,CFFGFGFFEAFG9C:FDDGECCFAF9FGGGGGGFC9FGGGFFEFGFFF,CEF<FEFFG,<6EEE?FCF,AEEEFGF,5AEEF?>,EECEFFGAF9CFCA>,@@EFG9ACFGGGGC+>=EE9DDEC,,26=@D+04=E8,6,2,=,BB=6+DF6E2@@DB8D+8=+?9+?=8++1@*;@*010855-5**1/;***;BGF4-)01;.+6@;)(;6(944))))1(/((,(((((--8*)))0.)4)41:((((26=9)*-(
@M03152:184:000000000-AWYW1:1:2106:9514:5207 2:N:0:ACTAGCTAATACCTGT
CCCAACTATCCCTATTAATCATTACTTCAGCCCTAGAAACCAACGAAAGTAGAACCAAAGTCCTATTTCATTATCCCATGCTAATATATTCAAAGACTCGGATACGCCTGCTTTGAACACTCTAATTTCTTCACAGTAAAAGATTTGAAATACTTGATACCCTAATTATTAGATAATTTCGGGAGTTATTTCAAAAGGAAGGAAATAAAGATTTTAGTTCTCACTTTGTGAAGTGGACCGTAAATACTTTATTAACCGAAATTAAACTACGAGCTTATATCGGAATAGCGTCGTGTAGGGG
+
CCCCCEGGGGGGGGGGGGGGGFGEFGGGGGGGGGGGFGFGEGGGGGGGGGGGCFGGGGGFA<EFGGGGFGFGGGGDFCGGGFFGCFGFGGGEGGGFGEFCGGGGGGG:FFCGGGGGGGGGGDGGGGGGFGGGG9EFGGGFD9EF9E>F,EEGFGAEFDGG8DGGFFGFGGFGGGGGDDFFG8=EC>EGG;EDGGC=EC8?DCF)=FFFFF?DFDFFBEDDFEFEFEFFFF7<AG@99)5):838B68AE+<ACDFE*4->ABA*>*./6)(5>(-74+1**6(2:)7<)61((:().6:<(
@M03152:184:000000000-AWYW1:1:2106:10489:5240 2:N:0:ACTAGCTAATACCTGT
CCCAACTATCCCTATTAATCATTACGTCAATCCTAGAAACCAACAAAATAGGATCGAACGTCCTATTTCATTATTCCATGCTAATGTATTCAAGCGTTAGCTTGCTTTAAACACTCTAATTTTTTCAAAGTAACAGTCCAAATTCCCCGCAACACCAAATTAATGGCATTACGGTTCATCAGGAAGGAGGGATCAGTGAGACCAGTACATACCAGAGGCATGACCAACCTACTAACCCCGAAATTCAACTACGAGCTTAGATCGGAAGAGCGTCGTGTAGGGAAAGAACAGGAAGGGGGAA
+
CCCCCGGGG<<FFCFFGEEEFGGGAFFCFDFEEFGGGGGGFGGGGGGGGGFGGGGGGGGD<@FGG<9FFGGFGFGGGGFG89F<C@BE,F<EGGFFGFEGA9?F7,<<EA9EC=A<FGGGGG,?:FBFGGEFG?FFFGDBFD9A;,@EECGGGGGGGCFBFFDEFF8EGGGGCEFEGG+,==DFFFCFDEE68+1=@DC*E?:CGAFCD?@F+=E59*:?F@A50>@>5/<F>C<**:4>D9D:8+/14+8=2983.(9;C)5(6?@6@(,2633,0).<)<4>:F?1.4<0(2())()((
@M03152:184:000000000-AWYW1:1:2106:6959:5413 2:N:0:ACTAGCTAATACCTGT
CCCAACTATCCCTATTAATCATTACTTCGGTCCTAGAAACCAACAAAATAGAACCAAAGTCCTATTCTATTATTCCATGCTAATGTATTCAAGCGTAAGCCTGCTTTAAACACTCTAATTTTTTCAAAGTAAAAGTCCTGGATCAGCTTGCGCACTCAATTAAGAGCACGCAAGAGCTCCAGAAAGAAAGACCAGACCAGAGCAGTGCTTACCTTGCGGCAAGACCACCCAGCCCGGTCCGAAATTCAACTACGAGCTTAGATCGGAAGAGCGCCGTGTAGGGCAAGAACAGGTATGTGTA
+
CCCCCGGGG9FGGGGGGGGGGGGGGGGGGGGGGGFGGGGGGGGGFEGGDGGFFEGGGFEF<F<C<FFGGFGGGFFFGGGGFGGGFGFG<FFC<@7BFFFG,BFFGEGG<EFGGEFFGEEGGGGGGGFFGFGCFGGCF,@FEC=:EEGGEEGGEGGGGGGGGFAD;98DFDCE>>DEGDFGGGGGGGGFFGGCFFEFCGGFGGFDFFF+2?CG+=;A69=555@@@5<>EF>A6D94?BC(822(.1););7@FDD<>91><E<)1038;1;<>((-45(..917:)(4((.,3+)*/)2))
@M03152:184:000000000-AWYW1:1:2106:23632:5416 2:N:0:ACTAGCTAATACCTGT
CCCAACTATCCCTATTAATCATTACGTCGATCCTAGAAACCAACAAAATAGGGTCAAACGTCCTATTTCATTATTCCATGCTAATGTATTCAAGCGCGAGCCTGCTTTAAACACTCTAATTTTTTCAAAGTAACAGTCCTGATTCCCCGCCACACCAACTGAATGGCATGACAGTTCTTCAGAAGGGAGAAACCAGTGACACCAGTGCATACACAAGGCACGACCAGCGTACTGATCTCGAAATTCAACTACGAGCTTAGATCGGAAGGACGACGTGTAGGGAAAGAACAGGTATCTGTAG
+
CCCCCGGFGGGGGGGGGGGGGGGGGGGGGGGGGGGGGGGGGGGGGGGGGGGGGGDCFGFGGGGGGGGFGGGGGGGGGGGGGGGGGGGGGGGGGG?:FECGGGGGGFFFF?FGGGGGFGGGGGGGGGGGGGGGFCFGGGGGGGGGGGGGDGDCEFGGFGGGGGDDEGGGGF7D9DAFFDFGFGG9DEEFE>E8:DFFGGGFGCF=F8>7EADF5*@9AFBFF=49=BFFBFFF4B7+8*+0ABA56C<CEDFFDD>9B@))...((,83((/((-3(-/4<33,;(.,((.(4-0)**.2))
@M03152:184:000000000-AWYW1:1:2106:18490:5590 2:N:0:ACTAGCTAATACCTGT
CCCAACTATCCCTATTAATCATTACGTCGATCCTAGAAACCAACAAAATAGGTTCGAACGTCCTATTTCATTATTCCATGCTAATGTATTCGAGCGATTGCCTGCTTTAAACACTCTAATTTTTTCAAAGTAACAGTCCTGACTCCCCGTAACACCAAATTAATGACATCACGGCTCGTCAGAAGGGAGAAATCAATGACGTTAGTACGTACCGAGGCACGACCGACGTATTGATCCCGAAATTCAACTACGAGCTTAGATCGGAAGAGCGTCGTGGAGGGAAAGAACCGGTATGCGAAGG
+
CCCCCGGGGGGGGGGGGGGGGGGGGGGGGGGGGGGGGGGGGGGGGGGGGGGGFGGCFGGGGGGGGGGGGGGGGGGGGGGGGGGGGGGFGGGGGGGGGGGGGGGGG@FFFGGGFGGGGGGGGFGGGGGFGFGGGCFDGFGGGGGGGGGGGGGGGGGGGGGGGGGGGGGGGGGGGGDG6=CEFEGDFDEGGGGGGE2<CGGFCC9@*BCGGFGGDC55@BDFF@E==@9A0=44@FC7@@G<:9:46AEF?69:?93,)..:4<161228?:>((4-((0:?05:5678((((((*(*)()((
@M03152:184:000000000-AWYW1:1:2106:21251:5699 2:N:0:ACTAGCTAATACCTGT
CCCAACTATCCCTATTAATCATTACGTGGTCCTAAAACCAACAAAATAGAACCATCGTCCTATTTTATTAATCCATGCTAATGTATTCAGGCAAAAATGCCCGCTTTAAACACTCTAATTTTTTCAAAGTAAAGGTCCTGATTCATCGAAACACCCAAGAGCATCCCGACTCACCAGAAGGTGAGAAATTGGCCACACACCGTTTCATGCCCCTAAAGGCACGATCGATATATCACAATCCCGAAATTCAACTACGAGCTTAGATCGGAAGAGCGTCGTGTAGGGAAAGAAAAGGGAGGAG
+
CCCCCGFGGGGGGGGGGGGGGFCGGGGGGGFGGGGGGGGGGGGGGGGGGGGGGGGGGGGGGGGGGGGGGF,FFGGGGGGGCEFGGFGGGGGGGGGGGGGGGGGGDDGGGGGGG9FFFFGGGGGGFFGFGFGFF9FGGFGGFFGGFFEGGGGGGGEDGGGGFGF@@FDEGGGGGFFGGGGGGFFGGGGGGG,DFGD=FDE5>>D)<?CC;7??DGFFFFEFFDF5):>DFABCBC2=A@F)8:?5?8(=CFFF?FF;EF96177C)<(;;D;@3;63(8(4(06??F??2<3(.+(0)()((
@M03152:184:000000000-AWYW1:1:2106:10587:5793 2:N:0:ACTAGCTAATACCTGT
CCCAACTATCCCTATTAATCATTACGTCAATCCTAGAAACCAACAAAATAAGATCAACGTCCTATTTCATTATTCCATGCTAATGTATTCAAGCGTTAGCCTGCTTTAAACACTCTAATTTTTTCAAAGTAACAGTCCTGTTTCCCCGCAACACCAAACTAATGGCATCACGGTTCTGCAAGAGGGAGGAATCAGTGAAGCCAGTACGTACCAGTGGCACGACCGACCTACTGACCCCGAAATTCAACTACGAGCTTAGATCGGAAGAGCGTCGTGTAGGGAAAGAAAAGGAATGTGAAAA
+
CCCCCGGGGGGGGGGGGGGGGGGGGGGGGGGGGGGGGGGGGGGGGGGGGGGGGGGGGGGFGGGGGGGGGGGGGGGGGGGGGFGGGGGEFGGGGGGGGGGGGGGGGGGGGGGGGGGGFCGGGGGGGFGGGGGGGFFGGGGGGGFFGAFGGGEGGG>FFGGGGGG8FGFFGGFGEFGCFGGGGGGGFGGGGGGFCGGGGGGFGDDCCFFGGAFDCFFCA@CABF584=AE4A@64CBG4>7>;98?8FCA5F4;;<89F>@F5?=?;?FFFF((-71?179A0?F::F7(((-(,3.19)2))
@M03152:184:000000000-AWYW1:1:2106:19786:5888 2:N:0:ACTAGCTAATACCTGT
CCCAACTATCCCTATTAATCATTACTTCGGTCCTAGAAACCAACAAAATAGAACCAAAGTCCTATTCTATTATTCCATGCTAATGTATTCAAGCGTAGGCCTGCTTTAAACACTCTAATTTTTTCAAAGTAAAAGTCCTGGATCCCCTGCGCACTCAATTAAGAGCACGCAGGTTCCCCAGAAGGAAAGCCCCGACCAGAGCAGTGGTTACCTTGCGGCAATACCGCCCAGCCAGGGCCGAAATTCAACTACGAGCTTAGATCGGAAGAGCGTCGTGTAGGGAAAGAACAGGTAGGTGTAG
+
CCCCCGGGGGGGGGGGGGGGGGGGGGGGGGGGGGGGGGGGGGGGGGGGGGGGGGGGGGGGGGGGGGGGGGGGGGGGGGGGGGGGGGGGGGGGGGGGGGEGGGGGGFGGGGGGGGGGGDGGGGGGGGGGGGGGGGGGGGGGGGGGGGGGGGGGGGGGGGGGGGGGGGGGGDGGGGGGGGGGGGGGGGCGGDFCEGGGGG8FEFGFFAAFGFGGFGGAEEFFFFFFF2@/?BFFFGFGB?GFEF33AFCF?CFFFGDFBFA<B<>:?F?>7<(2-4;-::?FFFFF?FB7(2:?39)7*)*-)
@M03152:184:000000000-AWYW1:1:2106:17038:5899 2:N:0:ACTAGCTAATACCTGT
CCCAACTATCCCTATTAATCATTACGTCAATCCTAGAAACCAACAAAATAGGATCGAACGTCCTATTTCATTATTCCATGCTAATGTATTCAAGCGTTAGCTTGCTTTAAACACTCTAATTTTTTCAAAGTAACAGTCCAAATTCCCCGCAACACCAAATTAATGGCATTACGGTTCATCAGGAAGGAGGAATCAGTGAGACCAGTACATACCGGAGGCATGACCAACCTACTAACCCCGAAATTCAACTACGAGCTTAGATCGGAAGAGCGTCGAGTAGGGAAAGAAAAGGAATGGTGAG
+
CCCCCGGGGGGGGGGGGGGGGGGGGGGGGGGGGGGGGGGGGGGGGGGGGGGGGGGGGGGGFFGGGGGGGGGGGGGGGGGGGGGGGGGGGGGFGGGGGGGGGGGGGGFGGFFFFGGGGGGGGGGGGGGGGGGGGGGGGDGEFGGGGGGGGGEGGGGGGGGFGGGGGEGFFGGFGEDEGGGDGGFGCGGFGGGGGGFGGGGFGG+8CFFGGFGGCGGEEEAFFFF@0>BE>FBFFGFF?B5@F@>BA8@FEFFEFDE0)6<@E9):@FFFD;@9611(,/.6<335173:4((,(2))0)*.(
@M03152:184:000000000-AWYW1:1:2106:23945:6020 2:N:0:ACTAGCTAATACCTGT
CCCAACTATCCCTATTAATCATTACTTTAGCCCTAGAAACCAACGAAAGTAGAACTAAAGTCCTATTTCATTATCCCATGCTAATATATTCAAAGGCTAGGTTACGCCTGCTTTGAACACTCTAATTTCTTCACAGTAAAAGATTTGAATTACTTTGATCCCCTAATACAAGTATTAAGGGAGTAAATTCAAAAGGAAGGAAATAAAGATTTTAGTTCACACTTTAAAAGTGGACCGTAAATTCTTTATTAACCGAAATTCAACTACGAGCTTAGATCGGAAGAGCGTCGTGTAGGGAAAG
+
CCCCCGGGGGGGGGGGGGGGGGGGGGGGGGFGGGGEGGGGGGGGGGGGGGGGGGGGGGGGFFGGGGGGGGGGGGGEGGGGFGGFFFGGFGGGGGGG8<FFFFFFGGDFGGGGGGGGGFGGFFGGGGDGGGGGGGDGEFGGGGGGGGGGGGCGGGGGGGGDFGGGGGGGGGCFCGDFGFG,=FGCGGGFGFEDGCGGGGGFGGGFGFFGGFF8BD8DDBFFFF*06EFFFFDFFD8=B8CDFF+*?C7BC9FE08?AEFDF6AE;EFFDAA>AECFCE>522?()(;5,11(((266>DG0(
@M03152:184:000000000-AWYW1:1:2106:4615:6136 2:N:0:ACTAGCTAATACCTGT
CCCAACTATCCCTATTAATCATTACGTCGATCCTAGAAACCAACAAAATAGGGTCAAACGTCCTATTTCATTATTCCATGCTAATGTATTCAAGCGCGAGCCTGCTTTAAACACTCTAATTTTTTCAAAGTAACAGTCCTGATTCCCCGACACACCAACTTAATGACATGACGGTTATTCAGAAGGGAGAAACCAGTGACACCAGTGCATACCGAAGGCACGACCAGCGGACTGAACTCGAAATTCAACTACGAGCTTAGATCGGAAGAGCGTCGTGTAGGGAAAGAACAACAATGTAGAA
+
@CCC@;@CFFCFGGCEEFEEFG9FEGG@FC7E;FAFFFFFFG<BFFFGEGC@F@8FCFDFCCC,EF,,@A9,F<F,EC6E<E@C,9BC,<C@<@CCCFEF=FFBGCF9FFD9EA?F,CEEF9F9>F?,CE<9E<A?E:,,CEE9EDCFE+@BCFC8DFEFFFGGDF,EDFFDG>>>+3CFGDDD=FCEECGGG6@E<FA+@+;89+68@6F55;CA4?>4*5?5(6(88)-)2>=*).+/=;A(;A6;3:A)/>:054<).).1:?2>080>>2((-)4)432>(..8(((((1./0)*-)
@M03152:184:000000000-AWYW1:1:2106:13426:6140 2:N:0:ACTAGCTAATACCTGT
CCCAACTATCCCTATTAATCATTACGTCAATCCTAGAAACCAACAAAATAAGATCAACGTCCTATTTCATTATTCCATGCTAATGTATTCAAGCGTTAGCCTGCTTTAAACACTCTAATTTTTTCAAAGTAACAGTCCTGTTTCCCCGCAACACCAAACTAATGGCATCACGGTTCTGCAAGAGGGAGGAATCAGTGAAGCCAGTACGTACCGGTGGCACGACCGACCTACTGACCCCGAAATTAAACTACGAGCTTAGATCGGAAGAGAGTCGTGAGGGGAAAGAAAAGGTAGGGGTAGG
+
CCCCCGGGGGGGGGGGGGGGGGGGGGFGGGGGGGGGGGGGGGGGGGGGGGGGGGGGGFFFECFGGGFGGGGGGGGGGGGCEFGGGFFEGAFGGGGGGGGGFFFFGGGGGGGG,?DEEEGGGGGGGFFFGDFGFFGGGGCFGGF=EFGGGGGGGG:EGGGGGGFGG8DG?F6CGE>EGGGFDGGDFCC>EEE8?AFFDFGF879CC7+=CFDC7CCBFAC6?AF):@@>BFEFAC>;A983B9;)/19*);;(4C3>A64CC)(/334?:(4))3(8()36BE0.3;128?,.-3-))(*((
@M03152:184:000000000-AWYW1:1:2106:16597:6183 2:N:0:ACTAGCTAATACCTGT
CCCAACTATCCCTATTAATCATTACGTCAATCCTAGAAACCAACAAAATAGGATCAAACGTCCTATTTCATTATTCCATGCTAATGTATTCAAGCGCTTGCCTGCTTTAAACACTCTAATTTTTTCAAAGTAACAGTCCTGATTCCCCGCAACACCAAATTAATGGCATTACGGCTCATCAAGAGGGAGGAATCAGCAAGGCCAGTTCATACCATGGGCACGACCAACCTGCTGACCCCGAAATTCAACTACGAGCTTAGATCGGAAGAGCGTCGTGTAGGGAAAGAACACGTATGAGTAG
+
CCCCCGGFGGGGGGGGGFGGGGGGGGGGEGGGGGGFFGGGGGGGGGGGGGGGACFFFGGGGGGGGFGGGGGFGGGEGGGCDGGFGGFFGGGFFGFGGGGGGGGGGGGGE<<F<<EFGGGGGGGDF@GFGFGGGGG?EDFGGG9FFAEFCE>EGGGGGGGD9,EDCGGGGFGF=6==69DFGG,,0@3:8CEGGGFGGG@*49:=@AFGFAFFCDC19*)?*8@9AADF4*);?>ACFFDB42?(++9=4CA30DD65=E37))/((,3(83;1296<)2)4B<F?F?::((,(2..*6*.)
@M03152:184:000000000-AWYW1:1:2106:26215:6197 2:N:0:ACTAGCTAATACCTGT
CCCAACTATCCCTATTAATCATTACGTCGATCCTAGAAACCAACAAAATAGAATCAAACGTCCTATTTCATTATTCCATGCTAATGTATTCAAGCGTGAGCCTGCTTTAAACACTCTAATTTTTTCAAAGTAACAGTCCTGATTCCCCACAACACCACATAAATGACATCATTGTTCGTCAGAAGGGAGAAACCAACAATACCAGTACGTACCGAGGCACGACCGACATGATGATCCCGAAATTCCACTACGAACTTAGATCGGCAGAGCTTCGGGTAGGGAAAGAACAGGTAATTTTAAA
+
CCB@CGGCDFFGGGGGGGCEFGGGGGGGGGGGGGFFEFFGGGGGGGGGFFFFAFFFGGGGFGGGFE<CFCFEFFGGGGGGFGGGGGE@EFGECC@EFF7FCC<4FAA@EE,<,AFCF9<FGGC?EFGFGGFGABFFFFD9EFEEGEE88CEDC,@ED+DFFF8DFGGFGGG,,6?==@DGCEE96DGGDE=>DFGGEGC6DG8DC8=FDACFGG65??55@5?>9BBA4A:FBC*+15?()6)7;+);9<663*.,+7)/)92((.,-(()..(((.)(,-)380)((.(().+-1*)2))
@M03152:184:000000000-AWYW1:1:2106:17694:6211 2:N:0:ACTAGCTAATACCTGT
CCCAACTATCCCTATTAATCATTACGTCGATCCTAGAAACCAACAAAATAGAATCAAACGTCCTATTTCATTATTCCATGCTAATGTATTCAAGCGTGAGCCTGCTTTAAACACTCTAATTTTTTCAAAGTAACAGTCCTGATTCCCCACGACACCAAATAAATGACATCATGGTTCGTCAGAAGGGAGAAACCGACGATGCCAGTACGTACCGAGGCACGACCGACATGATGGTCCCGAAATTCAACTACGAGCTTAGATCGGAAGAGCGTCGTGTAGGGAAAGAACAGGAATGTGTAGA
+
CCCCCGGGGGGGGGGGGGGGGGGGGGGGGGGGGGGGGGGGGGGGGGGGGGGGGGGGGGGGGGGGGGGGGGGGGGGGGGGGGGGGGGGGGGGGGGGGGGGGGGGGGGGGGGGGGGGGGGGGGGGGGGGGG9FFGGGGGGGGGFGGGGGGGGGGGGGGGGGGGGGGFDGGGGGGGFGGGGGGGGGFCFEGGGGFGGDGGGGEGG?E7CFGGFFFCDG4BEFF>>EB=BBFFFFFFGFGADC;BBFFFFCFFGFF;DB>@D?<ABF0409BF<0(-3((.8628<?F:??0(3101+)/167.)
@M03152:184:000000000-AWYW1:1:2106:4036:6211 2:N:0:ACTAGCTAATACCTGT
CCCAACTATCCCTATTAATCATTACATCAGCCTTAGAAACCAACAAAATAAGACCAACGTCATATTCTATTATCCCATGCTGTAATATTCAATGGCAAGGTTACGCCTGCTTTGAACACTCTAATTTTTTCAAAGTAAATGATTGGAAGCGGTTGCCCACTATCCAAACGTAGGAAGCACAGACCCAGCCACGCCACAAGGACGAGCTTCGGCCTGAATGCCCCCGAACTTCAACTACAGGCTTAGAACGGAAGAGCTGCGGGACGGGACAGACCAGGTCTGTCTAGGTGACTGGGACCGC
+
CCCCCGGGFDFGGGGCEGFCFFFGGGCFFGFGGGGEGGGGGGGGFFGGGFGGGGCGGGGFG:<FCFFEA9FGFAFE@CFFFGGG<FGDEFGGGEF?EFF?E<EG7FEGDFFGGFGGGFCFGGCFFGGFGE?ADE9AEECE99CFEEDFFGGGCEGFEFDCC?DGG8DA+6=8?CDG6>+8=DF@F8,668DBC8@=+=,;FFGFGFA>C+0;*9**;*2<>BABFB26464BBDE+?>*)2()5)*.+/).6?DF1))(/(((((-3(:21(24:?(0)))..*)*)))))))+()).*((
@M03152:184:000000000-AWYW1:1:2106:15889:6276 2:N:0:ACTAGCTAATACCTGT
CCCAACTATCCCTATTAATCATTACTTCGGCTCCAGAAACCAACGAAAACAAAGAACCAAAATCGTTTTCCGTTATCCCATGCTGTAGTATTCAAGGCTCTTTTTTGCCTGCTTTGAACACCCTAATTTTTTCAAAGTAAACGAATGGGAACTCCACGCCGCATGGCGAGGTTGCCCCCGCCGTGCGACGCTGCTTTTTTTTTGTTTGACCTCCGCCCAGTTAAGAGTAGAGGCGAGTATCCCATAGGGAGAACGGGAGAGCTGGTACAGAGCATACGACCGACCAACGTCTCCCTGCTCC
+
CCCCCGGGGGGGGGGGGGGGGGGGGGGGGGGGGGGGGGGGGGGGGGGGGGGGGGFFFGGG@EFGGGGGGGGGGGGGGGGFGGGGGGGFGFGGGGGGFFFCFFDFGGGGGGGGGGGFFEGGGGGGFGGFGGGGGGGGGFFFGGG7@FFFCFGFGGG?@G>?B>+@86D?DG6CEFGGFFDGGEEGDG7CEEGGGGFCFGGEGGG>GFFFGFCGF45>>B:5?B4>22)866>4@GFD3>CBBB))7786(5>?:6>1>(((-42012<<><.(4:).<4(-47(5-)8:,-47?E?))(998
@M03152:184:000000000-AWYW1:1:2106:22144:6316 2:N:0:ACTAGCTAATACCTGT
CCCAACTATCCCTATTAATCATTACTTCGGTCCTAGAAACCAACAAAATAGAACCAAAGTCCTATTCTATTATTCCATGCTAATGTATTCAAGCTTAAGCCTGCTTTAAACACTCTATTTTTTTCAAAGTAAAAGTCCTGGATCAATTTGCTCACTCAGTTAAGAGCACGCAAGAGCTCCAGAAAGAAAGACCCGACCAGAGCATTGCTTACCTTGCGGCAAGACCACCCAGCCAGGTCCGAAATTCAACTACTACCCTAGATCGGAAGACCGTCGTGTACGGAAAGAACATGTACGTGTG
+
BCCCCGGG9C@E<6FFGGA<@FCEFFED@@6CC96CFF9FGD6FD8FGGFG9<FFEE@EFF,CFGFDD,F,CE<CF@CF,CFFG@FFE,C@,C9,@EEFB,A,@F?A<<FFF<EECF,:<FF@FGFG,5FGG,,AEF9E<@:=FFGGG;EF,C4E>ED,99=C,=EGGG>86@8DG6,+@649EFFG88D88FFGGCD6DFFFD,+0<?=+29=C+??5A>9988@BABEFAF*)39)28?2;@F+8B?8@>BC74)()/(.)91(,(.5(/,/,6>B(())-),.2(.((..+-*).9((
@M03152:184:000000000-AWYW1:1:2106:24763:6408 2:N:0:ACTAGCTAATACCTGT
CCCAACTATCCCTATTAATCATTACGTCAACCCTAGAAAACCAACAAAATAAGATCGACGTCCTATTTCATTATTCCATGCTAATGTATTCAAGCGTTAGCCTGCTTTAAACACTCTAATTTTTTCAAAGTAACAGTCCTGTTTCCCCGCAACATCAAATTAATGGCATCACGGTTCTACAAGGGGGAGGAATCAGTGAAGCCAGTTCATACCGGTGGCACGACCGACCTACTGACCCCGAAATTCAACTACGAGCTTAGATCGGAAGAGCGTCGTGTAGGGAGAGAAAAGGTATGTGTAG
+
CCCCCGGGGGGGGGGGGGGGGGGGGGGGEGGGGGGGGGGGGGGGGGGGGGGFGGGGGGGGCFGGGGGGGGGGGGGFGGGGGGGGFGGGGGCFGGGGGGGGGGGGGFFGGEGGFGGGFBECFFGGGGGDFGGCFGGGGGGGGGGGGG9EEGGGGFFGGFG9DEGFFGGGGGF8E=FC+E9DFDFDDCEGGGGGGGGGGGGFG>D@7;FCGFGGGGDFB>BFF)@A9@BEA>@FFFCDFF*1A0:=++97?@FF@GBB::28<4)(40-4<B?F;(((-).6<><)-)-4(.4-)+-99)0--
@M03152:184:000000000-AWYW1:1:2106:17436:6412 2:N:0:ACTAGCTAATACCTGT
CCCAACTATCCCTATTAATCATTACGTCGATCCTAGAAACCAACAAAATAGGTTCGAACGTCCTATTTCATTATTCCATGCTAATGTATTCAAGCGTATGCCTGCTTTAAACACTCTAATTTTTTCAAAGTAAAAGTCCTGGATCCCCAGCGCACTCAATTAATAGCACGCTGGTTCCCCAGAAGGAACGACCCGACCAGAGAAGTGCTTACCTTTCGCCAAGACCGCCCAGCCAGGCAGCAAATTCATCTACGACTTAGAACAGCAGATCGTCGTGTCGGGAATGAGCAGATATGTGAAA
+
CCCCC,<EFEGGGGGFGGGFCAFFFFCDEEC,BEGEEFF8CFFFFC,CFFG86C<:DCF:C8FE9,999CFF9CEF9@EEF<<<<<CFAF,,C6FFFCDD9FGFGFGFDFFFAEFGGG,EEE?<:F,,,,:?FGG9E9,9@88;FA,4@8>=7CFCFGC;@DF8@FGG7C+8A+6@+8=,++16=,88,3=BE+11+0@AG**8,+*2+4CDF7:>CD29?)*:3(08)/8247(12(/(./5;F6)+)11)/:>1=2)/9-)(.(((.)(,,,((-)((4875(0))))(()+-97)*))
@M03152:184:000000000-AWYW1:1:2106:17118:6513 2:N:0:ACTAGCTAATACCTGT
CCCAACTATCCCTATTAATCATTACGGCGACTCTAGAAACCAACAAAATAGAACCGCACGTCCTATTTTATTATGCCATGCTAATGTATTCAGGCAAAGGCCTGCTTTGAACACTCTAATTTTCTCAAGGTAAAAGTCCTGGTTCCCCAACACACCCAATTAAGGGCATGCCGGCTCACCAAGAGGTAGAACCCAGCCAGACAGTACGTACCCAATAGGCAGACCGCCCGACCAGGGTCGAAATTCAACTACCAGCTTAGATCGGAAGAGAGTCGTGTAGGGAAAGAACAGGAAAGTGTAG
+
CCCCCGGGGGGGGGGGGGGGGGGGGGGGGGGGGGGGGGGGGGGGGGGGGGGGGGGGGGGGGGGGGGGGGGGGFGGGGGGGGGGGGGGCFGGGGGGFGGGGGGGGGFFG9F<FEFGGFGGGGGGGGGGGFFGGEGGGGGGGGGGGFFFGGGGGGGGGGGFFGGFFGGGGFGGGGGGCGGDGFFDCF?CEFFFCGGGFGG5@C9902?C?DA*CF7=A?>>F*7?DB=>BBA(:><2<)/>9>DB1AFEFFGA330/,9)).4)6(44<0(,((,..(-)(583(8,)(4(,(.(2(016:))
@M03152:184:000000000-AWYW1:1:2106:13251:6607 2:N:0:ACTAGCTAATACCTGT
CCCACTATCCCTATTAATCATTACCTCGGTCCTAGAAACCAACAAAATAGAACCAAAGTCCTATTCTATTATTCCATGCTAGCGTATTCAAGCGTAGGCCTGCTTTAAACACTCTAATTTTTTCAAAGTAAAAGTCCTGGATCCCCAGCGCACTCAGTTAAGAGCACGTTGGTTCCCCAGAAAGAAAGATCCGACCAGAGCAGTACTTACCATTGGCAAGACCACTCAGCCGGACCCAAAATTCAACTACGAGCTTAGATCGGAAGAGCGTCGTGGAGGGAAGGAACAGGAAGGTGCAGAA
+
CCCCCGGGGGGGGGGGGGGGGGGGGGGGGGGGGGGGGGGGGGGGGGGGGFGGGGFGGGGGGGGGGGGGGGGGGGGFFGFGGFFGCGGGFGGGFDGGGGGGGGGGFFFFGEFGGCFFGGGGGGGDAFAEDFGFGFGFEFCEGDGGGGEGDEGGGGGGGAEFE=ADDFFGGGGCCEDDFGGGGGFGGGGGFGC3@GGGGCDACCGEGFFGGFGGGGFAAFCFFF*8==-;4F5>?DBGFFGFFFFFFFFFEGBF@DD;=3;57;D;?@F@@>9DF>B02F?9(<()84(4((,.,2(0),2.(
@M03152:184:000000000-AWYW1:1:2106:27413:6775 2:N:0:ACTAGCTAATACCTGT
CCCAACTATCCCTATTAATCATTACGTCGATCCTAGAAACCAACAAAATAGAATCAAACGTCCCATTTCATTATTCCATGCTAATGTATTCAAGCGTGAGCCTGCTTTAAACACTCTAATTTTTTCAAAGTAACGGTCCTGATTCCCCACGACACCAAATTAATGACATCGCGATTCATCAGAAAGGAGAAACCAATAATACCAGTTCGTACCGAAGGCACGAACAGCAAATTGATACCGAAATTCAACTACGAGCTTAAATCGGAAGAGCGTCGGGTAGGGAAAGAACAGAGTACGGATA
+
CC<@CFFGGGEFFGGGGGFEAEGAFGFGFCGGCFGCCFFGDDF;<FFFDFFFFAGFFEG7C<BFFGEFGGGG<FFFFCFFGGGGGGG9EFGGGGGGGGGGGGFFG8FFGGGGGGGGGAEFGGGGGGGDGADF9EFCGCECFFGGEGFGFCCGGE@88BFDDGGGGGGC+=CCC+=FG99CDFD9=DDFGGG88DGGC9FFGF6@78++=:DFCDCABEB>4)3))5>>4?@8++9++9926940;C?6):=;073;A;9)17)(/83((((4((-,1)--4)(.,53:((.((+)0),*((
@M03152:184:000000000-AWYW1:1:2106:25275:6828 2:N:0:ACTAGCTAATACCTGT
CCCAACTATCCCTATTAATCATTACGTCAATCCTAGAAACCAACAAAATAGGATCGAACGTCCTATTTCATTATTCCATGCTAATGTATTCAAGCGTTAGCTTGCTTTAAACACTCTAATTTTTTCAAAGTAACAGTCCAAATTCCCCGCAACACCAAATTAATGGCATTACGGTTCATCAGGAAGGAGGAATCAGTGAGACCAGTACATACCGGAGGCATGACCAACCTACTAACCCCGAAATTCAACTACGAGCTTAGATCGGAAGAGCGTCGTGTAGGGAAAGAACAGACAGTTTTGA
+
CCCCCGGGGGGGGGGGGGGGGGGGGGGGC:FGGGGGGGGGGGGGGGFGGGGG9FFGEFGGFGGGGGGGGGGGGGGCGGGGCGFFGGGGCDEGGGGGGGDGGGGGGGGGGCFGGGGGGDCEFGGGEFGGFGGGGGFFGGGGDFFGG;>CGGGGGEFGG?FFFGFFA98EFGGGCCFGD9CFFGGGG?CCEEGGFFF8EFGFFG+:EFFG7?@FFGGFF5>?A@F8@EDEFA=FFFACABDFFF;BA+*=@CFE<G)4>;)/97?@68(.((6(.6396)(62)3>(),.4:(((0(1*-*((
@M03152:184:000000000-AWYW1:1:2106:17177:6872 2:N:0:ACTAGCTAATACCTGT
CCCAACTATCCCTATTAATCATTACGTCAATCCTAGAAACCAACAAAATAGGATCGAACGTCCTATTTCATTATTCCATGCTAATGTATTCAAGCGTTAGCCTGCTTTAAACACTCTAATTTTTTCAAAGTAACAGTCCAGTTTCCCCGCAACGCCAAATTAATGGCATTACGGTTCATCAGGAAGGAGGAATCAGTAAGACCAGTGCATACCGGAGGCACGACCAATCTACTAACCCCGAAATTCAACTACGCGCTTAGCTCGGAAGAGCGTCGTGTCGGGAAAGAACCAGTAAGGATAG
+
CCCCCGGCGGGGGGCFFGGGGGGGGFGGFGGGGGFGFEFGGEGGGGGGGGGGGGGGCDFGGGGEFAFGGGGGGGGGCGGGGGGGGGGGDFFGFGGGECE7FFGEFDAF?EFEBEFGCG,FGFGGGFGF9?E<FEGFGFCFGEEFGA9=CGEGGGGE@C8BE=AFGGGGGGGFFGGGGGDCDCF8DGGGGGEFGGGGAFFAFDFFCCFGFFG6?D5A5>=>>=DAAADFFFCCFGFGAD79BF:4F6CA?CFF0)0.),())/1(49?02:0040((-.(-(7(8103:(3(()0-*).26,
@M03152:184:000000000-AWYW1:1:2106:6312:6879 2:N:0:ACTAGCTAATACCTGT
CCCAACTATCCCTATCAATCATTACGTCGATCCTAGAAACCAACAAAATAGGGTCAAACGTCCTATTTCATTATTCCATGCTAATGTATTCAAGCGCGAGCCTGCTTTAAACACTCTAATTTTTCAAAGTAACAGTCTTGATTCCCCGCCACACCACCTTAATGACATGATGGTTCTTCAGAAGGGAGAAACCATTGACACCAGTGCATACCGAAGGCACGACCAGCGTCCTGATCTCGAAATTCAACTCCGAGCTTAGATCGGAAGAGCGTCGTGTAGGGAAAGAAAGCGATTAGGTGAA
+
CCCCCGGGGGGGGGGGGGGGGGGFGGGGGGGGGGFGF9AFGFEDGGGFFCEGDGGGGFGCFGGGGGGGGGFGFGFGDCFCF@F9F,CFGAFGFGGDGCF7FEGEFGGG9,CF9?FEFFGGGGGGFCG9EEDFGFAFE,C?,9,4EFE7C8ED4CBE+@FFG88=8EDD688ADF@FF;=,?AD>?>,@CEGGGF8AEFG+CFF8E:15;99779EF5;@F>=E):2)38)(0485:FEGFA5?CBF.+9*0(,2:>A))))1:2;(,5(,(-(-((,0.)(7(08)8(((((.22**-265
@M03152:184:000000000-AWYW1:1:2106:13043:7025 2:N:0:ACTAGCTAATACCTGT
CCCAACTATCCCTATTAATCATTACGTCAACCCTAGAAACCAACAAAATAAGATCGACGTCCTATTTCATTATTCCATGCTAATGTATTCAAGCGTTAGCCTGCTTTAAACACTCTAATTTTTTCAAAGTAACAGTCCTGTTTCCCCGCAACACCAAGTTAATGGCATCACGGTTCTACAAGAGGGAGGAATCAGTGAGGCCAGTTCATACCGTTGGCACGACCGACCTACTGACCCCGAAATTCAACTACGAGCTTAGATCGGAAGAGCGTCGTGTAGGGAAAGAACAGGTATGGGTAGA
+
CCCCCGGGGGGGGGGGGGGGGGGGGGGGGGGGGGGGGGGGGGGGGGGGGGGGGGGGGGGGGGGGGGGGGGGGGGGGGGGGGGGGGGGGGGGGGGGGGGGGGGGGGGGGGGGGGFFGGGGGGFGGFFFGGGGGGGGGGGGGGGGGGGDGGGGGGGGGGGGGGAFGFGFGGGGDEGGGFFGGGF?>D6CFEGGGGGDGGGFFG7C=FFFFGFGFDDGFFFEFFAFFFFF4?4=F6CFFF>G0BBFF6A6FC<A1<3BBF379CFF:?21:?1070;>B(54A?FB>??7:<?(.)+()05:()
@M03152:184:000000000-AWYW1:1:2106:14218:7032 2:N:0:ACTAGCTAATACCTGT
CCCAACTATCCCTATTAATCATTACGTCGATCCTAGAAACCAACAAAATAGGTCCGAACGTCCTATTTCATTATTCCATGCTAATGTATTCGAGCGATTGCCTGCTTTAAACACTCTAATTTTTTCAAAGTAACAGTCCTGACTTCCCGTAACACCAAATTAATGACATCACGGCTCGTCAGAAGGGAGAAATCAATGACGTTAGTACGTACCGAGGCACGACCGACGTATTGATCCCGAAATTCAACTACGAGCTTAGATCGGAAGAGCGTCGTGTAGGGAAAGAACAGGGAAGGGTAGA
+
CCCCCGGGGGGGGGGGGGGGGGGGGGGGGGGGGGGGGGGGFGGGGGGGGGGGGGGGGGGGGGGGGGGGGGGGGGGGGGGGGGGGGGGGGGGGGDGGGGGGGGGGGGGGGGGGGGGGGGGGGGGGGGGGGGGGGGGGGFGGGGGGGGGGGEGGGGGGGGGGFGGGGGGGGGGGGGGGGGGGGGGFGGGGGGGGGGGGGFFFDGCCGFFG5AGGGDGFFBAFBFFF@B0B5>EFFGFGFFG@:>FF67?F?FA?FDFBFFFFAB08?B6(,39302,8:).3(.2;?F<:(,(((*())4<()
@M03152:184:000000000-AWYW1:1:2106:25986:7076 2:N:0:ACTAGCTAATACCTGT
CCCAACTATCCCTATTAATCATTACGTCAACCCTAGAAACCAACAAAATAAGATCGACGTCCTATTTCATTATTCCATGCTAATGTATTCAAGCGTTAGCCTGCTTTAAACACTCTAATTTTTTCAAAGTAACAGTCCTGTTTCCCCGCAACACCAAGTTAATGGCATCACGGTTCTACAAGAGGGAGGAATCAGTGAGACCAGTTCATACCGTTGGCACGACCGACCTACTGACCCCGAAATTCAACTACGAGCGTAGATCGGAAGAGCGTCGTGTAGGGAAAGAACATGTATGGGTAGA
+
CCCCCGGGGGGGGGGGGGGGGGGGGGGGEGGGGGFGGCFGGGGGGGGGGFGFGGGGGGGGGGGGGGGGGGGGGGGGGGGGGGGGGGGGGGGGFGGGGGGGGGGGFGGGGGGGGGGGGGGFGGGGGGGGFGGGFGDFGGGGGGGGGFGGGGGGGGGGGGGGGGGGGGGGGGGGDGCGGGGGCGFGG+=FEGGGGF9;A?FFG6CDFFFGGFGG>FEFFFBFFFFF=AFE;FFFFGBGF?DFFF:E=A5A<DA<DDD(8;9?A48:039:0369?>>?BFFF?427(0482).))06)0,2()
@M03152:184:000000000-AWYW1:1:2106:26413:7177 2:N:0:ACTAGCTAATACCTGT
CCCAACTATCCCTATTAATCATTACGTCAACCCTAGAAACCAACAAAATAAGATCGACGTCCTATTCCATTATTCCATGCTAATGTATTCAAGCGTTAGCCTGCTTTAAACACTCTAATTTTTTCAAAGTAACAGTCCTGTTTCCCCGCAACACCAAGTTAATGGCATCACGGTTCTACAAGAGGGAGGAATCAGTGAGACCAGTTCATACCGTTGGCACGACCGACCTACTGACCCCGAAATTCAACTACGAGCTTAGATCGGAAGAGCGTCGTGTAGGGAAAGAAAGGGTATGGTGGAA
+
CCCCCGGGGGGGGGGGGGGGGGGGGGGGGGGFGGGGGGGGGGGGGGGGGGGGGGGGGGGGGGGGGGGGGGGDFGGGGGGGGGGGGGGGGGGGFGGGGGGGGGGG8FFEGGGGGGGGG9FGGGGGGGGGGGGGGGGGGGGGGGGDFGGGGGGGGGGGGGGGGGED8DFGGGGEGFDG?EDGCGGFG>EGGGGFGGGGAGGFGFGFGFFGGFGF>DEAFA:AFFEFA>FBFFEFFGE;?@D9:9;CAFEFF46;;D31FC84)6=;:12<::-1(440.7><().5(03(((-(,+()*)*(,
@M03152:184:000000000-AWYW1:1:2106:17368:7296 2:N:0:ACTAGCTAATACCTGT
CCCAACTATCCCTATTAATCATTACGTCAATCCTAGAAACCAACAAAATAGGATCGAACGTCCTATTTCATTATTCCATGCTAATGTATTCAAGCGTTAGCTTGCTTTAAACACTCTAATTTTTTCAAAGTAACAGTCCAAATTCCCCGCAACACCAAATTAATGGCATTACGGTTCGTCAGGAAGGAGGAATCAGTGAGACCAGTACATACCGGAGGCATGACCAACCTACTAACCCCGAAATTCAACTACGAGCTTAGATCGGAAGAGCGTCGTGTAGGGAAAGAAACGGTATGGTTAA
+
CCCCCGGGGGGGGGGGGGGGGGGGGGGGGGGGGGGGGGGGGGGGGGGGGGGGGGGGGGGGGGGGGGGGGGGGFGGGGGGGGGGGGGGGGGGGGGGGGGGGGGGFGFGGGFGG9EGGGGGGGGGGGGFGGCFGGGGGGGGGGGGGGGFGGGGGGGGGFGGGFEFFGCGGGGGGFEGGGGGGGGDFFGGFGGGGGGGCD7@CGGG=?AFGGFGCGDGBEFAFFFFFEBDFDFFFFG4*?><>EB)7FACAEFFEDGEFE;33)).6((6,6@DF9B0(8F(6<32>(.84(((-(*46)-*))
@M03152:184:000000000-AWYW1:1:2106:20515:7333 2:N:0:ACTAGCTAATACCTGT
CCCAACTATCCCTATTAATCATTACTTCGGTCCTAGAAACCAACAAAATAGAACCAAAGTCCTATTCTATTATTCCATGCTAATGTATTCAAGCGTAAGCCTGCTTTAAACACTCTAATTTTTTCAAAGTAAAAGTCCTGGATCAGCTTGCGCACTCAATTAAGAGCACGCAAGAGCTCCAGAAAGAAAGACCAGACCAGAGCAGTGCTTACCTTGCGGCAAGACCACCCAGCCCGGTCCGAAATTCAACTACTAGCTTAGATCGGAAGAGCGTCGCGTAGGGAAAGAACAGGTACGTTTA
+
CCCCCGGGGGGGG9FGGGGGGGGGGGGGGCFGGGGGGGGGGGGGGFGGGGGGGGGGGGGGGGGFGGGGGGGGGGGGGGGGGGGGGGGGFGGGGGGG@FEFFGGGGGGGGGGGGGGG9CFGGGGGGGGFGGFFGGGGGGGFFEFGFGGGGGGGG@FGGGGGGGG;A=FGGGGCEGGFGDFFCGFGFFGEGGGGGGGGGG?9FFFFFC*BFFCFGCC7?DBFD=AFFFFF5>BAFDAC>BG>E@F(;AC6?FFFF+@44?ECF3??3;119;@1266>(7339),045((237?1+6*).*((
@M03152:184:000000000-AWYW1:1:2106:18721:7334 2:N:0:ACTAGCTAATACCTGT
CCCAACTATCCCTATTAATCATTACGTCAATCCTAGAAACCAACAAAATAGGATCAAACGTCCTATTTCATTATTCCATGCTAATGTATTCAAGCGCTTGCCTGCTTTAAACACTCTAATTTTTTCAAAGTAACAGCCCTGATTCCCCGCAACACCAAATTAATGGCATTACGGCTCCTCAAGAGGGAGGAATCAGCAAGGCCAGCTCATACCATTGGCACGACCAACATGCTGACCCCGAAATTCAACTAAGAGCTTATATCGGAAGCGCGTCGTGTAGGGAAAGACCATAGAGCGGTAG
+
CCCC@FG8CFEGGCAFCAEGEFGGGFGD@FEGGGGGC99FGD<C,<,6;,66C,C<CDGG,CFEGGFCFFFDCCFFGEF,@E@FEFFEFF9FGG<7CFFGGGGAC=AFGF,C,A5AFDAFFGECEC,C?<,E,,C9,9CFCFFGGCF@4C+6>B:CEC,6@9,7D9A8DFC4@>===+8D?=,,0@+8A>EFDFFFGCC*+@7@+<FFDA+B72E9F>59C8595@=>*;)*=:6DA382?B):==?+)+)))**(056)969;(6,.(,,(3((-()()53(8()((.8)).+)*)(1((
@M03152:184:000000000-AWYW1:1:2106:20043:7396 2:N:0:ACTAGCTAATACCTGT
CCCAACTATCCCTATTAATCATTACGTCAACCCTAGAAACCAACAAAATAAGATCGACGTCCTATTTCATTATTCCATGCTAATGTATTCAAGCGTTAGCCTGCTTTAAACACTCTAATTTTTTCAAAGTAACAGTCCTGTTTCCCCGCAACACCAAGTTAATGGCATCACGGTTCTACAAGAGGGAGGAATCAGTGAGACCAGTTCATACCGTTGGCACGACCGACCTACTGACCCCGAAATTCAACTACGAGCTTAGATCGGAAGAGCGTCGTGTAGGGAAAGACCAGGAGTGGGTAAA
+
CCCCCGGGGGGGGFGGGGGGGGGGGGGGGGGGGGGGGGGGGGGGGGGGGGGGGGGGGGGGGGGGGGGGGGFFGGGGGGGGGGGGGGGGGGGG9CCGGGGGGGGGGGGGGGGGGGGGGGGGGGGGGGGGFGGGFFGGGGGGGGGGGGGGGGGGGGGFFGGGGGGC8?CGGGG+=DGEGGF86,AF8BEGGGGGGGGGGGFA?FGFGFFGF;@FCDEEFAEFBFFF=99B>*6AF>BFF?GFA95?1+9AEC6(19>9A<@CCE3,-46?FF62317B?:A<BF6:6?(((((((*())(0()
@M03152:184:000000000-AWYW1:1:2106:22073:7540 2:N:0:ACTAGCTAATACCTGT
CCCAACTATCCCTATTAATCATTACATCGATCCTAGAAACCAACAAAATAGAATGCGATGTCCTATTTCATTATTCCATGCTAATGTATTCAAGCGTTAGCCTGCTTTAAACACTCTAATTTTTTCAAGGTAACAGTCCTAATTCCCCACAACATCAAATAAATGACATTATGGTTCCTTAGAAGTTGAGAACCAATATGACCAGTACACACCATCGGCATGACCAATCCATTGATCCCGAAATTCAACTACGAGCTTAGATCGGAAGAGCGTCGTGTAGGGAAAGAACAGATATGATAAT
+
CCCCCGGFGGGGGGGGGGGGGGGGGGGGGGGGGGGG9FGGGGGGGCGGGFGFAFFGGDGGFGGGGGFGGFFFGGGGGGGGGFGGDGGGGGGGGGFEGGCGGGFDGFGGDCFAEFFFF<FFGGGGEFFFFCFD9DFGGG=FGCAFGGGGGDGGGGFGGGGGGCEGDEFFGG?FDFDCCGGGGAFFG,@@8=CFGGGGGGGFGFCDDDFGGF?DDF95>9=5@@AEEFFFFFC?+=C@F7C)@A>@@>EAAG6.)9*7?===EC75@=2((036:;6,(./>))65()/5618()4.1+1+/)
@M03152:184:000000000-AWYW1:1:2106:11926:7553 2:N:0:ACTAGCTAATACCTGT
CCCAACTATCCCTATTAATCATTACGGCGACTCTAGAAACCAACAAAATAGAACCGCACGTCCTATTTTATTATGCCATGCTAATGTATTCAGGCAAAGGCCTGCTTTGAACACTCTAATTTTCTCAAGGTAAAAGTCCTGGTTCCCCAACACACCCAATTAAGGGCATGCCGGCTCACCAAGAGGTAGAACCCAGCCAGACAGTACGTACCCAATAGGCAGACCGCCCGACCAGGTTCGAAATTCAACTACGACCTTAGATCGGAAGAGCGTCGGGTGGGGAAAGAACAGGTAAGTTTAG
+
CCCCCGGGGGGGGGGGGGGGGGGGGFGGEGGGGGGGGGGGFGGGGGGGGGGGGGGGGGGGFGGGGGGGGGGGGGGGGGGGGGGGGGGFGGGGEGGGGGGGGGGGGGGGGAFGGGGFFGGGGGGGGGG<E?FGG9?9=FFFGFFGGGGGGC=DEGGGGGGGGGGAFCCCGFG8EGGGGFGGGCCCCFEFFGFFGGCCECCF>FD@GFBDC>7DFC7A*83AF4*25=@665>>.:(*)):1A5828191)3=;(:)45248A4)2,:0((.(47?((-7((-5:DFF?77:(()+)/1.*).
@M03152:184:000000000-AWYW1:1:2106:6622:7730 2:N:0:ACTAGCTAATACCTGT
CCCAACTATCCCTATTAATCATTACGTAGATCCTAGAAACCAACAAAATAGGATCAATCGTCCTATTTCATTATTCCATGCTAATGTATTCAAGCGTTAGCCTGCTTTAAACACTCTAATTTTTTCAAAGTAACAGTTCCGATTCCTTTCGACACCAAATTAATGACATCACGGCTCCTCGGAAAGGAGGAACCAACAAAACCAGTACGTACCGTAGGCACGACCAGCAATTTGATCCCGAAATTCAACTACGAGCTTAGATCGTAAGAGCGTTGTGTCGGGAAAGAACAGGTATGGATAA
+
<BCCCGFCF@FFFCCFCCFGGGGCGGGGGGGFGGGFFGCEG<FGCGGGGFGG<EG<CFFFE<F@FGGGGGGGGGDFDGD,9CFFFFE,@CFFGFGGGGGE<,:EEFEEECFFFFFGGGGGFFGD7ECFGGGFFGCAF99<CC@?EFGG,=B=>CGGFF?,@DFCADFGGDCFDDDEGCDEDGGEGGEDGGGGCDDDCDC6CG6:CFC7;960;7190@@C65?))/)/;96*=C?=8C6>>9>>F6<CE74407523(9396)66538))6;6(.(-)-373;E<F?((((..3))))*))
@M03152:184:000000000-AWYW1:1:2106:27457:7759 2:N:0:ACTAGCTAATACCTGT
CCCAACTATCCCTATTAATCATTACGGTGATCCTAGGAACCAACAAAATAGAATCATGCCATCCTATTTTATTATTCCATGCTAATGTATTCAAGCAAAATGCCTGCTTTAAACACTCTAATTTTTTCAAAGTAAAGGTCCTGGTTCCCCGTGGCACCCAATTAAGGGCATCGCGGTTCTCCAGAAGGTGAGAAATTGACTACACCAGTTCATACCCCTTAAGGCACGACCGGTGTGTCAATCCCGAAATTCAACTACGAGCTTAGATCGGAAGAGCGTCGGGTAGGGAAAGAAAAGGTAA
+
CCCCCGGGGGGGGGGGGGGGGGGGGGGGGGGGGGGGGGGGGGGGGGGGGGGGGGGGGGGGGGGGGGGGGGGGGGGGGFGGGGGGGGGGGGGGGGGGGGGGGGGGGGGGBGGGGGGGGGGGGGGGGFGGGGGGGGGGGGGGGGGGGGGGGFGGG7FGGGGGGFGGF8EGCFGGDEGDGDGGGGGGGG@FGGFGGGGGCFABDGFBGDFGFFGGGGGFFFDFFFAEDFFFFFAFFDAGBF7<A?8B/?DE=FF?8DFEABF@F0(3><EE)812213=15,6939)(7?:?:61<644?-*))
@M03152:184:000000000-AWYW1:1:2106:8612:7773 2:N:0:ACTAGCTAATACCTGT
CCCAACTATCCCTATTAATCATTGCTTCGGATTCTGAAAACCAACAAAATAGAACTGAAGCCCTATTTCATTATTCCATGCTAATGTATTCAAGCGTACGCTTGCTTTAAACACTCTAATTTTTTCAAAGTAAACGTCCTGGTTCGGCCGCCGAGCCCAGTTAAGGGCCGACGTTCCCCCAGAAAGAGGTGGTCCGAAAACCGGCAGTACAGACCTTGCGGCCGACCGCCGTTGGGCCACCGAAATTCAACTACGAGCTTAGATCGGAAGAGCGTCGTGGAGGGACAGAACAGGTATGTGT
+
CCCCCGGGGGGGGGGGGGGGGGGGGGGGGGGGGGGGGGGGGGGGGGGGGGGGGFGGGGGGGGFGGGGGGGGFGGGGGGGGGGGGFGGGFCEFGGAFGEGGG:FFFCFGGGGGGGGGGGGGGGGGGGGGGFGGGGGGG:C@FFGGF@@CGGGGGGFGGGGGGGGGGDFGGDDEGECGGGGCCEGGGGGGFDGGGEGGDGCBGCDFD>BCFFCDGGFFFFFFFFE02>9>BEFFED<D76C?FFEF3><BDGFB:FDF:97:)8A2<1:?6>?:0314()-(,8?>B)-:::<715.792:4-
@M03152:184:000000000-AWYW1:1:2106:6018:7847 2:N:0:ACTAGCTAATACCTGT
CCCAACTATCGCTATTAATCATTACGTCAATCCTAGAAACCAACAAAATAGGATCGAACGACCTATTTCATTATTCCATGCTAATGTATTCAAGCTTAAGCCTGCTTTAAACACTCTAATTTTTTCAAAGTAACAGTCCTGATTTCCCGCAACACCAAATTAATGGCATTACGGTTCATCAAGAGTGAGGAATCAGCAAGGCCAGTACATACCAGTGGCACGAACGACCTGCTGACCCCGAAATTCAACTACGAGCTTAGATCGGAAGAGCGCAGGGTAGGGAAAGAAAAGGTAAGAGTGA
+
-@6@<FEGFG,CFF@FEEC<E,CEEGGFGE@FEFEGFGFFEDDCGGDFGFGF,CCE:EF7,8@FFFG9FGCEFFFG9FGFFFGGFGFGFFGFGGGGGFGGC8<FC=?,CFFFGF,A?FFGG9EEFFCBBFGEF?AF=?E9EEGFEFGGC@BEDFCE@FGCFGGG89,DC8@EFD=+=,+@=@=9D,@A@,@D8FD@,=DF+=D@+*=+CFG?CF7<@58>F5>):5559?@F*2/*;</:EF:2BFEF?CA@4C56=8;349<0/(/(,6((((((().(()(83)(,(4:(.+)00)*))
@M03152:184:000000000-AWYW1:1:2106:25181:7924 2:N:0:ACTAGCTAATACCTGT
CCCAACTATCCCTATTAATCATTACATCAGCCTTAGAAACCAACAAAATAAGACCAACGTCATATTCTATTATCCCATGCTGTAATATTCAATGGCAAGGTTACGCCTGCTTTGAACACTCTAATTTTTTCAAAGTAAATGATTGGAAGCGGTTGCCCACTATCCAATAATAGAAAGGATATATCGAGCCACACCACAAGGGCGAGCTTTGATACAAACACTTTCGAAATTCAACTACGAGCTTAGATCGGAAGATCGTCGTGTAGGGAAAGACAAGGTATGGTGTAGTGTTGGCGGTCGG
+
CCCCCGGGGGFGGCCEEFGGGCGGGGGGFFGGGGGGGGGGFFGGGGGGFGGGGCFFGGEGGGGFEECGFGGGGGAFGGGGFEG<CFFGGGGGGGEGGCFCFFDGGGGGGGGGGCGEFGGGGFFFFGGEGGGFCEGGFFGGGGGGGF?FEG7BCCG?EFFEGGGG?D=EFDFF8=DFGGDGGG8@DEGGGCFGGG>?FD@F8C?9E>B+=B8>CFCB6A5?A6A:E9BFFF*89FFCF4CA*-6(B44B<F>=9D?1+28;;62;@3A?@;3=D(((6)/9<)(*-))).().,*())4)((
@M03152:184:000000000-AWYW1:1:2106:9953:7930 2:N:0:ACTAGCTAATACCTGT
CCCAACTATCCCTATTAATCATTACTTCGGTCCTAGAAACCAACAAAATAGAACCAAAGTCCTATTCTATTATTCCATGCTAATGTATTCAAGCGTATGCCTGCTTTAAACACTCTAATTTTTTCAAAGTAAAAGTCCTGGATCCCCAGCGCACTCAATTAAGAGCACGCTGGTTCCCCAGAAGGAAAGACCCGACCAGAGCAGTGCTTACCTTTCGGCAAGACCGCCCAGCCAGGTCCGAAATTCAACTACGAGCTTAGCTCGGAAGAGCGTCGTGTAGGGAAATAACAGGAAGGTAGAA
+
CCCCCGGGGGGGGGGGGGGGGGGGGGGGGGGGGGGGGGGGGGGGGGGGGGGGGGGGGGGGGGGGGGFGGGGGFGGGGGGGGGGGGGGGGGGGGGGGGGGGGGGGGGGAEGFGGGGGFGGGGGGGGGCFFGGGEGGGFGGFGFGGFGGGGGGGGGGGGGGGGGFGCFGGGGGGCGFG=EFGGGGDFGGFFGGGGDCCED69EFGDF?BFGFGDGGGFFBAEF=FFFFBE:>9FFFF<6>6@:@)46:CFEGFFFGEFFFFF)17;0031:<B>;:6,8.244.(5(*)..4).(2.)))*)-
@M03152:184:000000000-AWYW1:1:2106:3031:7952 2:N:0:ACTAGCTAATACCTGT
CCCAACTATCCCTATTAATCATTACTAAGACCCTAGAAACCAACGAAATCAGGCTCCCAGTCCTGTTCCATTATCCCATGCTGAAGTATTCAAGGCTCGATTGCCTGCTTTGAACACTCTAATTTGCTCAAAGTAAAAGAGTAGGAACCCAAGGCATAATATCAAGAGTTGCGCCCAGAAAGTACTACAACCTTTGAACGAAACCCAGTGAAGGACAGCGGTGAGTATCCTACAGTGGGGCGGGACACAAACGGGACAGAACAGGAGGGAAGACCTGCGTGAGAGACAGACGAGATCCAAA
+
-6AC9,ED9EFDCFDGGFFCC@CF,66CFFCE@CFFECCFEFGGEFE@FCEFG?A8FCEC;;,CE6EE6EF9FF9@CFC@EGGGGFGGFF@@,CC7CEFG8EF<FEECBFFDACF?,9,C<FC,ED9A<FEFF9FD,CE7E,C;EEC,=++44+4@ED,@EDE,@EFC=9F8++6@C88===9E+,69AFF+63,@:+@?+6=)=*<D8*+5=C@*95@EAA5:0*0+++*43;)24:/>*()(25=A8C.4,7)-)-34)(4((((-(((-,(().)((()-0,)((((.((*-)*)246
@M03152:184:000000000-AWYW1:1:2106:22101:8019 2:N:0:ACTAGCTAATACCTGT
CCCAACTATCCCTATTAATCATTACGGCGACTCTAGAAGCCAACAAAATAGAACCGCACGTCCTATTTTATTATGCCATGCTAATGTATTCAGGCAAAGGCCTGCTTTGAACACTCTAATTTTCTCAAGGTAAAAGTCCTGGTTCCCCAACACACCCAATTAAGGGCATGCCGGCTCACCAAGAGGTAGAACCCAGCCAGACAGTACGTACCCAATAGGCAGACCGCCCGAACAGGTTCGAAATTCAACTACCAGCTTAGATCGGAAGAGCGTCGTGGAGGGAAAGAAACGGTACGAGTAA
+
CCCCCGGGGGGGGFGGGGGGGGGGGGGGGGGGGGGGGGGGGFGGGCFGGGGFGGGGGGDGGGGGGGGGGGGGGGGFGGGGGGGGGGGGFGGCFGGGGGGGGGGGGGGGGGGG9EFGG,FEGFGCEDFFDGGDFCGGGGGGGGFFGGCFFEGGGGGGGCG8F=;FDGEFGGG8CC=6>DFDFGGDCFB<:AFGGGGEFDE9E>*3EFAC;>FD4FFA*3:AA>>2455BBB2):56;9);;A883AF):C7;3(;01)3),.62:(-49(302--1(()-2:B<F077(,((-,/-7)478)
@M03152:184:000000000-AWYW1:1:2106:23199:8020 2:N:0:ACTAGCTAATACCTGT
CCCAACTATCCCTATTAATCATTACGGCGACTCTAGAAACCAACAAAATAGAACCGCACGTCCTATTTTATTATGCCATGCTAATGTATTCAGGCAAAGGCCTGCTTTGAACACTCTAATTTTCTCAAGGTAAAAGTCCTGGTTCCCCAACACACCCAATTAAGGGCATGCCGGCTCACCAAGAGGTAGAACCCAGCCAGACAGTACGTACCCAATAGGCAGACCGCCCGACCAGGTTCGAAATTCAACTACGAGCTTAGATCGGACGAGCGTCGTGTGGGGAAAGAACAGGTATGTGTAA
+
CCCCCGGGGGGGGGGGGGGGGGGGGGGGGGGGGGGGGGGGGGGGGGGGGGGGGGGGGGGFFFEEGGGGGGGGGGGGGGGGGGGGGGGGGGEGGGGGGGGGGGGGGGGGGGGGGGGGGGGGGFGGGGGGGGDGGGGGGGGGGG==FGCEGGGGGGGGGDGGGGCGGFGGGGGGGGGEDGGDFGGFGGGGGGGGGGGCGG>FGFGFEAFGFAFCCFC**8>>49FBB@2???BBF<<D)/C146)(3;CF);6;15)37:92<2680,(,--390(2-2)((4>0>0)4:0(,()2))1-2))
@M03152:184:000000000-AWYW1:1:2106:7590:8150 2:N:0:ACTAGCTAATACCTGT
CCCAACTATCCCTATTAATCATTACGTCAACCCTAGAAACCAACAAAATAAGATCGACGTCCTATTTCATTATTCCATGCTAATGTATTCGAGCGATTGCCTGCTTTAAACACTCTAATTTTTTCAAAGTAACAGTCCTGACTCCCCGTAACACCAAATTAATGACATCACGGCTCGTCAGAAGGGAGAAATCAATGACGTTAGTACGTACCGAGGCACGACCGACGTATTGATCCCGAAATTCAACTACGAGCTTAGATCGGAAGAGCGTCGTGTAGGGAAAGAACAGGTAGGGTTAAAA
+
CCCCCGGGGGGGGGGGGGGGGGGGGGGGGGGGGGGGGGGGGGGGGGGGGGGGGGGGGGGGGGGGGGGGGGGGGGGGGGGGGGGGGGGFGGGGGGGGGGGGGGGGGGGGGGGGFFGGGGGGGGGGGGGGFGGGFGFE9FFFGGGGGGGDEDEGGGGGGDFGGGGGFGGGGFGGCECGGCGFDGGGGEGCEDFCEGGDFGG>ECG>FFCD>9?C7DEDEFDDFFE((5;5FCEAF77CF?D>:(;?FFFFFGEFFD@7FB>)61?(29::107196:(47<?4FF>7.(.(1).)2())-*-)
@M03152:184:000000000-AWYW1:1:2106:19268:8183 2:N:0:ACTAGCTAATACCTGT
CCCAACTATCCCTATTAATCATTACTTCGGTCCTAGAAACCAACAAAATAGAACCAAAGTCCTATTCTATTATTCCATGCTAATGTATTCAAGCGAAAGCCTGCCTTAAACACTCTAATTTTTTCAAAGTAAAAGTCCTGGATCCCCTGCGCACTAAGTTAATAGCACGCAGGTTCCCCAGAAGGAAAGACCCGACCAGAGGCAGTGCTTGACGTGAGCCAAGACCACCCAGCCAGGTCCGAAATTCAACTACGAGCTTAGATCGGAAGAGCGTCGTGTAGGGAAAGAAAGGGGAGGAGGA
+
CCCCCGGFGGGGGGFGGGGGGGGGGGGGGEGGGGFGDAFGFGGGFGGGGFGDFCFFFGF<FGGGFGFGGGGGGGGGGGGGGGGCGGFFGGGGGCCFGGCGGGGCFGFDFGGGGF@FFGGGDGGGGGGEGGGGGGGGGGGEGGFGGFGGGGGDGGGGGGG9E;EFEGGGGGG6>=?D+E?G=DECFFFDFGGGF>CEGDGFF??@79FG79CFCGG>FFE6A4FF=>D5@B=FAF26>=47)(:6)3)3)+363151.64)/4360;00:@@FB1(((04?:72)15:?77(((*,))(1((
@M03152:184:000000000-AWYW1:1:2106:25798:8241 2:N:0:ACTAGCTAATACCTGT
CCCAACTATCCCTATTAATCATTACGTCAACCCTAGAAAACCAACAAAATAAGATCGACGTCCTATTTCATTATTCCATGCTAATGTATCCAAGCGTTAGCCTGCTTTAAACACTCTAATTTTTTCAAAGTAACAGTCCTGTTTCCCCGCAACACCAAGTTAATGGCATCACGGTTCTACAAGAGGGAGGAATCAGTGAGGCCAGTTCATACCGTTGGCACGACTGACCTACTGACCCCGAAATTCAACTACGAGCTTAGATCGGAAGAGCGTCGTGTAGGGAAAGAACAGATATGTGAAG
+
CCCCCGGGGGGGGGGGGGGGGGGGGGGGCGGGGGGGGGFGFGGGGFGGGGGGGGGGGGGGFGGGGDFGGGGGGGGGGGGGGFGGGGGGCGGFFGGEGGGCFGGGFGGGGGGGDGGGGGCFGGGGGGGF9E<F9FDFFGGGFGGGFFFF@CCEGEGEGFGDFGGGGGFFGGGGD>=C>9=EF8F?D,@3AEEGGGGC:=CAFGGCGFFGDCFGFGGFF5@FFD>2>B@>AFEFFF<<95C2?9>9FFEFFGA335>>D@<EE).3;(47@8;161(-37:9737)37:1:??,)0.**)*))
@M03152:184:000000000-AWYW1:1:2106:17036:8377 2:N:0:ACTAGCTAATACCTGT
CCCAACTATCCCTATTAATCATTACGTCAACCCTAGAAACCGACAAAATAAGATCGACGTCCTATTTCATTATTCCATGCTAATGTATTCAGCGTTAGCCTGCTTTAAACACTCTAATTTTTTCAAAGTAACAGTCCTGTTTCCCCGCAACACCAAGTTAATGGCACCACGGTTCTACAAGAGGGAGGAATCAGTGAGACCAGTTCATACCGTTGCCACGACCGACCTACTGACCCCGAAATTCACCTACGAGCTTAGATCGGAAGAGCGTCGTGTAGGGAAAGAACAGGACTTAGTAGAA
+
CCCCCGGGGGFGGGGGFGGGGGGGGGGGGGGGGGGGGGGGGGGGGGGGGGGGGGGGGGGGGGGGGGGGGGGAF9FFGGGGGGFGGGGGGGGGGGGGGGGGGFGGGDFGFGAFGGGGFGGGGGGFGFA,CFE<EFFFEGGGGGFFG?8FGGGFGGFF@DFF;EGADGG6DFCCDCGGFGGGGFGFCECGGGFGGFGCFC,?+30:EFFGGFGCFC7*;?6/?@D@=@=;FFF4+94<=@G93=CCF6;=;C5;35@BFF)6>BB:39:1(,,4246?:8<?BF:>:50(8:(((+)*1.*.)
@M03152:184:000000000-AWYW1:1:2106:20993:8433 2:N:0:ACTAGCTAATACCTGT
CCCAACTATCCCTATTAATCATTACGTCGATCCTAGAAGCCAACAAAATAGAATCAAACGTCCTATTTCGTTATTCCATGCTAATGTATTCAAGCGTGAGCCTGCTTTAAACACTCTAATTTTTTCAAAGTAACAGTCCTGATTCCCCATGACACCAAATTAATGACATCGTGGTTCGTCAGAAGGTAGAAGTCAATAATACCAGTACGTACAATAGCACGACCAATAAATTGATCCCGAAATTCAACTACGAGCTTAGATCGGAAGAGCGTCGAGTAGGGAAAAAACAGACAAATGGAAA
+
CCCCCGGGGGGGGFGGFGGGGGGGGGGGGGGGGGGGGGGGGGGGGGGGGGGGGGGGGGGGFGGGCGGGGGGGFGGGGGGGGGGGGGGGGGGGGCGGGGGGGGGGGGGGGGGGFGGGGGGGGGGGGGGGGGGGGGGGGGGGF?BEGGGGGGGGGGGGCGFCGGGG8DGFFGCGGCFGGGGGGGGGGFGACCGFGGFGGGGFGGCD@DFG>FCGGGFFCFEFFAFFFDFFF67=ADEG6>C>?>9;AF<AA<F999?>A>ECE4>;D;9@F@@3(((,..74;A=A(04,(.((,*(19)*))
@M03152:184:000000000-AWYW1:1:2106:17592:8448 2:N:0:ACTAGCTAATACCTGT
TAGATAGTGCCACGAGAATCGCATGGACCCTAGCATGCCAACAAACAATCCCAATTAACCCTTATTTACATTATTTAAAACAAACACATAAAATCACAAGACGTAGTCGACACGTATACGCTACCAGATTAAAACATCTGTTAGCCTTCAGCACTCTTAATGTTGCATCTTAAGCATCATAATTCCTGAATACAACAACCAAATTATATCCACAGTATTCAAGATAGAGACAACATTAACAGTCGTCATACTCAACACAAACGCAAGAAACTCATACATAACAGAAACTACAAACACAATA
+
6A<--;,,-<,,;+++76,F,,,,,,,;,B,;,,;,6,,,,69,,,,;6,C8,,,,<,;6,,,;,,;,<6C,,,,,,6C,6<AD,,,:,9,C,@,,,:,,,,,4,,,,+,+,+,9,,:,,,,8+4,,,5,:9,9,4,,45,,,49,,,>,,,,,4,447,,,7,,4,,+++,,,+,+,+,6,,,?,,,,,@D,,,,16,*+66*,+++51+5+0;015*++*+5*3*+++33**)*+02*1*+*3*)*)++**5;4*)(((/(((((((,(.7=))6;?)9))*()/(1)/)/+/))(*))
@M03152:184:000000000-AWYW1:1:2106:10016:8462 2:N:0:ACTAGCTAATACCTGT
CCCAACTATCCCTATTAATCATTACTTCGGTCCTAGAAACCAACAAAATAGAACCAAAGTCCTATTCTATTATTCCATGCTAATGTATTCAAGCGTAAGCCTGCTTTAAACACTCTAATTTTTTCAAAGTAAAAGTCCTGGATCAGCTTGCGCACTCAATTAAGAGCACGCAAGAGCTCCAGAAAGAAAGACCAGACCAGAGCAGTGCTTACCTTGCGGCAAGACCACCCAGCCCGGTCCGAAATTCAACTACGAGCTTAGATCGGAAGACCGTCGTGTAGGGCACGAACAGGGCTGTGTT
+
CCCCCGGGGGGGGGGGFGGGGGGGGGGGGGGGGGGGGGGGGGGGG8FGGFFGGGGGGFGEGDGFGGGGCFGFGGGGGGGGGGGGFFGGG9FGGGGFGGGGGFGFGGGFGGGGGFGFFFGGGGGGGFEEGGG95FDFGBF9>FFFGGGGGEDEDCEGGGDF=D;=;ADFGGDEEGFFGD?FGGDF??GGGDGF8?D?FDDFFDFEGFFGCCDGD?FAAD@>5>?@D==FD459A;998@D=:9/-5;C=)@AEFC50>BE>E4)7(4(,1((((,439B324*8)35,11-(((*(.),2)(
@M03152:184:000000000-AWYW1:1:2106:14230:8483 2:N:0:ACTAGCTAATACCTGT
CCCAACTATCCCTATTAATCATTACGTCAATCCTAGAAACCAACAAAATAGGATCGAACGTCCTATTTCATTATTCCATGCTAATGTATTCAAGCGTTAGCTTGCTTTAAACACTCTAATTTTTTCAAAGTAACAGTCCAAATTCCCCGCAACACCAAATTAATGGCATTACGGTTCATCAGGAAGGAGGAATCAGTGAGACCAGTACATACCGGAGGCATGACCAACCTACTAACCCCGAAATTCAACTACGAGCTTAGATCGGAAGAGCGTCGTGTAGGGAAAGAACAGGAATGGGTAA
+
CCCCCGGGGGGGGGGGGGGGGGGGGGGGGGGGGGGGGGGGGGGGGGGGGGGGGGGGGGGGFGGGGGGGGGGGGGGGGGGGGGGGGGGGGGGGGGGGGGGGGGGGGGGGGGGGGGGGGGGGGGGGGGGGGEGGGGGGGGGGGGGGGGGGGGGGGGGGGGGGGGGGGGGGGGGGGGGGDAFGFGECFCEFFDCEFGGDG79FGGCC6A?CFCCCCDCBEEA>ACFFCEFB>F9FFGCGFB/>ABABFCEFFGFE?DD@>;3)177=01;@D@176032:5(6A3:F:4:?0:?0(2)0).24(
@M03152:184:000000000-AWYW1:1:2106:24416:8557 2:N:0:ACTAGCTAATACCTGT
CCCAACTATCCCTATTAATCATTACTTCAGCCCTAGAAACCAACGAAAGTAGAACCAAAGTCCTATTTCATTATCCCATGCTAATATATTCAAAGACTTGGATACGCCTGCTTTGAACACTCTAATCTCTTCACAGTAAAAGATTTGAAATACTTGATACCCTAATTATTAGATAATTTCGGGAGTTATTTCAAAAGGAAGGAAATAAAGATTTTAGTTCTCACTTTGTGAAGTGGACCGTAAATTCTTTATTAACCGAAATTCAACTACGAGCTTAGATTGGAAGAGCGTCGTGTAGGGA
+
CCCCCGGGGGGGGFGGGGGGGGGGGGGGGGGFGGGGGFGGGGGGGGGGGGGGCGFGGGGGGGGGGGGGGGGGGGGGGGGGGGGGGGGGGGGGGGGGGGGCFEFGGGGGGGGGGGGGGGGGGGGGFGGGGGGGGGGGGGGGCECFGGGFGCFFGGGGGGGGFGGFGGGGGGGGFGGGGGFGGD6C=CFEFGGGGFDGF6DFFDGFGFF8DFGGFGGFFFEFFEFFBEDFFFDFFG56?CDAEFF=@+*=AD9;;@FEA5>BADF4<ECCEB))(9==>*4**2(;*0:7(1,40C0))17((
@M03152:184:000000000-AWYW1:1:2106:18899:8724 2:N:0:ACTAGCTAATACCTGT
CCCAACTATCCCTATTAATCATTACGGCAGCTCTAAAAGCCAACAAAATAGAACCACACGTCCTATTTTATTATTCCATGCTAATGTATTCAGGCATAGGCCTGCTTTGAACACTCTAATTTTCTCAAGGTAAAAGTCCTGGTTCCCCGAAGCATTCAATAAAGAACACAACGGTTCACCAAGAGGCAAGACCCGGTCAAGCAGTAAACACGCCGTCAGGCGGACCACCCAACCAGATCCGAAATTCAACTACGAGCTTAGAACGGAAGAGCGGCGTGTAGGGAAAGAACAAGTAGGTGTG
+
CCCCCGGGGGGGGGGGGGGGGGGGGGGGGGGGGGGGGGGGGGGGGGGGGGGGGGGGGGGGGGGGGGGGGGGGGGGGGGGGGGGGGGGGGGGGGGFGGGGGGGGGGGGGGGGGGGGGGGGFGGGGGGFGGFFFGGEEFGDFFGGGGGGGGGGGGGGGGGGFEFGGGGGGCFFGEEGGDGGGGGFGGDEGGGGGEGCE1?EFGGGFGFFGGFC:C9EAFFFFFB?9@BFFFFFFBD?FA@6@A@DFFFCFFFFEE5B<E93A?9)5126<;<B?6(-(-81()64<2)(28(3(3+67*.*)(
@M03152:184:000000000-AWYW1:1:2106:4171:8783 2:N:0:ACTAGCTAATACCTGT
CCCAACTATCCCTATTAATCATTACGTCAACCCTAGAAACCAACAAAATAAGATCGACGTCCTATTTCATTATTCCATGCTAATGTATTCAAGCGTTAGCCTGCTTTAAACACTCTAATTTTTTCAAAGTAACAGTCCTGTTTCCCCGCAACACCAAGTTAATGGCATCACGGTTCTACAAGAGGGAGGAATCAGTGAGGCCAGTTCATACCGTTGGCACGACCGACCTACTGACCCCGAAATTCAACTACGAGCTTAGATCGGAAGAGCGTCGTGTAGGGAAAGAAAAGGTATGTATAGA
+
CCCCCGGGCFGFGGGGGGGGGGGGGGGGGDGGEGGGGGGGFFGGGGGGGGGGGFGGGCFGG7@FFFFGGGGGGFFGFFGDFGGGGGGGFGGGGDFGGGGGFDGGC9F<FCGGGCGGFGGGGGGGGGGFFGGGGGAFFGGGFGAFFGGGGCEGGEGGGGGFGGGFDCCFDDGEGCGDGFGGGGFGGGDGGGGGGGGGGGG57CF=7BAFGFGG50A>AF=FBADAA@9AEFFAF+(2)8),:;5CAC5@<<ADFD):A34CEE;:38;(((((4;4:()64056FB:320(,)-28**)26)
@M03152:184:000000000-AWYW1:1:2106:17531:8828 2:N:0:ACTAGCTAATACCTGT
CCCAACTATCCCTATTAATCATTACGTGGTCCTAAAACCAACAAAATAGAACCATCGTCCTATTTTATTATTCCATGCTAATGTATTCAGGCAAAAATGCCCGCTTTAAACACTCTAATTTTTTCAAAGTAAAGGTCCTGATTCATCGAAACACCCAAGAGCATCCCGACTCACCAGAAGGTGAGAAATTGGCTACACACCGTTTCATGCCCCTAAAGGCACGATCGATATATCCCAATCCCGAAATTCAACTACGAGCTTAGATCGGAAGAGCGTCGTGCAGGGAAAGAACAGGAAGTTT
+
CCCCCGGGGGGGGGGGGGGGGGGGGGGGGGGGGGGFGGGGGGGGGGGGGGGGGGGGGCFFEGGGGGGGGGGGGGGGGGGGGGGGGGGFGGGGGGGGGGGGGGGGDGGGGGGGGGFGGGGGGGGGGGGGGGGGGGGFGGGGGGGGGFGGGGGGGGEGGGGGGFGGGFGGGGGGGGGGGFGGFDDAFGGGFDDGFGGGGCFDEGGFCAFGFFG6CFGAFFF5;8@DCBBEFFFFAF6CFDFDF=FFFFFFECFEC869B@F9EF<4.73<;?6@1((62)40(..5004((41(.:0)).*))
@M03152:184:000000000-AWYW1:1:2106:23421:8884 2:N:0:ACTAGCTAATACCTGT
CCCAACTATCCCTATTAATCATTACGGCGACTCTATGAAAACCAACAAAATAGAACCGCACGTCCTATTTTATTATTCCATGCTAATGTATTCAGGCATAGGCCTGCTTTGAACACTCTAATTTTTTCAAGGTAAAAGTCCTGGTTCACCAGCGCACACCAGTAAAGGGCACACTGGCTCACCAAGAGGTAAGACCCAGTCAGACAGTACACACCGTTAGGCGGACCACCCAACCAGATCCGAAATTCAACTACGAGCTTAGATCGGAAGAGCGTCGTGTAGGGAAAGAAGAGATATGTTT
+
CCCCCGGGGGGGGGGGGGGFGGGGGGGGGGGGGGGGGFGFGGGGGGGGGGGGGGGGGGGGGGGGGGGGGGGGGGGGGGGGGGGGGGGGGGGGGGGGGGGGGGGGGGGGGGGGGGGGGGGGCGGGGGGGGGGDGGGGGGFGGGG@=FFFGGGGGGGGGGGGFGGGGGFGGGGGGGGGFGGGGGGGGGGGGGGGGFGGGGGFGGGFGFFGGFGFGGGA>B@?9=EF@>@F?B@FFCDGFF6@F<D?EFC677F<;F8?)69:A3<ADBBF?22(22;?;)34<B<>7532(((,4*.**2*))
@M03152:184:000000000-AWYW1:1:2106:10535:8983 2:N:0:ACTAGCTAATACCTGT
CCCAACTATCCCTATTAATCATTACCTCGGTCCTAGAAACCAACAAAATAGAACCAAAGTCCTATTCTATTATTCCATGCTAACGTATTCAAGCGTAGGCCTGCTTTAAACACTCTAATTTTTTCAAAGTAAAAGTCCTGGATCCCCAGCGCACTCAGTTAAGAGCACGTTGGTTCCCCAGAAAGAAAGATCCGACCAGAGCAGTACTTACCATTGGCAAGACCACTCAGCCGGACCCGAAATTAAACTACGAGCTTAGATCGGAAGAGAGTCGTGTAGGGAAAGAAAAGGAATGTGGAGA
+
CCCCCGGGGGGGGGGGGGGGGGGGGGGGGGGGGGGGGGGGGGGGGGGGGGGGGGGGGGGGGGGGGGGGGGGGGGGCGGGGGGGGGGGGGCGGCGGGGGGCDFGGGGGGEGGGGGGGGGGGGGGGGGGGFGGFGGGGFGG9FGGGGGGGGGGGGGCFGGGGFGGGGGGGG?FGG8DGGGGGGGGGGGGG=@DFC>CGCD6*,:C@AFF@9FC?F>A6AC*??@F):8=*@6:4@DADF@D=>BA@*=C6CFFDDC>06))9/)6(/4,/((/)/4(-(.-5(.35(.(,.4:((0,/*)24(
@M03152:184:000000000-AWYW1:1:2106:17391:8984 2:N:0:ACTAGCTAATACCTGT
CCCAACTATCCCTATTAATCATTACGTCAACCCTAGAAACCAACAAAATAAGATCGACGTCCTATTTCATTATTCCATGCTAATGTATTCAAGCGTTAGCCTGCTTTAAACACTCTAATTTTTTCAAAGTAACAGTCCTGTTTCCCCGCAACACCAAGTTAATGGCATCACGGTTCTACAAGAGGGAGGAATCAGTGAGACCAGTTCATACCGTTGGCACGACCGACCTACTGACCCCGAAATTCAACTACGACCTTAGATCGGAAGAGCGTCGTGTAGGGAAAGAACAGTCATGTATAAA
+
CCCCCGGGGGGGGGGGGGGGGGGGGGGGGGGEGGGGGGGGGGGGGGGGGGGGGGCFGGGGGGGGGGGGGGGGGGGGGFGGGGGGGGGGGCGGGGGGGGGGGGGGGFGGGGGGGGGGGGGGGGGGGFFGGGGGGGGGGGGFFGGGGGGGGGGGGGGDFGCFDGFGFFGGGDG6>FGGGGGGGF?GG>GGGGGGGGGGGGGFGFGBFFFGGFGCCFG>F5:FEDFAFBBBEFFFFGEGADC1B>AEFF3194;;@):1B@<E)9=??B9BFFFB?FB:1>-28):5::0(2:4,6EA**)0))
@M03152:184:000000000-AWYW1:1:2106:16046:9058 2:N:0:ACTAGCTAATACCTGT
CCCAACTATCCCTATTAATCATTACGGCGACTCTAGAAACCAACAAAATAGAACCGCACGTCCTATTTTATTATGCCATGCTAATGTATTCAGGCAAAGGCCTGCTTTGAACACTCTAATTTTCTCAAGGTAAAAGTCCTGGTTCCCCAACACACCCAATTAAGGGCATGCCGGCTCACCAAGAGGTAGAACCCAGCCAGACAGTACGTACCCAATAGGCAGACCGCCCGACCAGGTTCGAAATTCAACTACGACCTTAGATCGGAAGAGCGACGTGTAGGGAAAGAAAAGGTAGTGTTAA
+
CCCCCGGGGGGGGEGGGGGGGGGGGGGGGGGGGGGGGGGGGGGGGGGGGGGGGGGGGGGGGGGGGGGGGGGGGGGGGGGGGGGGGGGGGGGGGGGGGGGGGFEGGGGGGFGGGGGGGGFGGGGCFGGGGGGGGGGGGFEFAE@FGGGGGGGGGFGEEFGGGGGGGGGGGGGGDGDGGCGGGGGGGGGGGFCCGEEFGFCFGGFDFFACFFFGGGGFFCEFF=AB==BFFFFFFC?C9@FBF@5=FFFFFC4;(/)-)54)--61::01,(,((,((-/().<(535((,(5()0)*/)2-)
@M03152:184:000000000-AWYW1:1:2106:10284:9114 2:N:0:ACTAGCTAATACCTGT
CCCAACTATCCCTATTAATCATTACGGCAGTTCTTAAAGACCAACAAAATAGAACCACACGTCCTATTTTATTATTCCATGCTAATGTATTCAGGCATAGGCCTGCTTTGAACACTCTAATTTTCTCAAGGTAAAAGTCCTGGTTCCCCGACGCATTCAATAAAGAGCACAAAGGTTCACCAAGAGGCAAGACCCAGTCGAGCAGTAAACACGCCGGCAGGCGGACCACCCCACCAGATCCGAAATTCAACTACGAGCTTAGATCGGAAGAGCGACGTGTAGGGAAAGAAGAGGTATGTTG
+
CCCCCGGGGGGGGGGGGGGGGGGGGGGGGGGGGGGGGGGGGGGEGGGGGGGGGGGGGGGGGGGGGGGGGGGGGFGFGFGGGGGGGGGGGCFGGCFFGGGGFFGGGGGFFFGGGGAFFGFGGGGGGGDDFDGGGGGGCGGAEGFFGGGGGGGCDGEEGGDFDGAD;ADCC?FGGFGF=CFFFGGDFE@7EF8>DF,@?DGBGDDBCFFGGFGDD7***/:A@2?@9(::F>@:5D<C5=;5F@EDFFE+9FF3>6>?)747A?A)61(32((((4(41)(57*55(0(.3:(((5)0*40))
@M03152:184:000000000-AWYW1:1:2106:3887:9148 2:N:0:ACTAGCTAATACCTGT
CCCAACTATCCCTATTAATCATTACGTCGATCCCAGAAACCAACAAAATAGAATCAAACGTCCTATTTCATTATTCCATGCTAATGTATTCAAGCGTGAGCCTGCTTTAAACACTCTAATTTTTTCAAAGTAACAGTCCTGATTCCCCACGACACCAAATTAATGGCATCATGGTTCATCAGAAGGGAGAAACCAATGGTGCCAGTACGTACCGAGGCACGACCGACATATTGATCCCGAAATTCAACTACGAGCTTAGATCGGAAGAGCGTCATGTAGGGAAAGAACAGTGAGGTGTAAA
+
CCCCCCFGGGGGGGGGGGGGGGGGGGGGGGGGGGGGGGGGGGGGGGGGGGGFGFGGGGGGFCGGGGFGGFGGGGGGGGGDGFGFGGGGFF9FGGFEFGGGFFFEEFFCEADFGG<FFGGGGGGGGGGGGGGGGCGGGGGG9EFGFEEEFGGCEEGGGGFFGGGGG,,=?FCECE?FF9EGGGGGGDBFEDGGGEGCFGGFF?FEGFF?D:CG99AB>?5995@:5>B>AAC68:*+=7C2BF)4@CCFFGF;0<3(;;;9.)4((((.((-44(.6<6:<6?B:6:1((()))2()).*).
@M03152:184:000000000-AWYW1:1:2106:28196:9178 2:N:0:ACTAGCTAATACCTGT
CCCAACTATCCCTATTAATCATTACGGCGACTCTAGAAACCAACAAAATAGAACCGCACGTCCTATTTTATTATGCCATGCTAATGTATTCATGCAAAGGCCTGCTTTGAACACTCTAATTTTCTCAAGGTAAAAGTCATGGTTCCCCAACACACCCAATTCAGGGCATGCCGGCTCCCCAAGAGGTAGAAACCAGCCAGACATTACGTACCCTATACGCAAACCGCTCGACCAGGTTCGAAATTCCACTAAGAGCTCAGAACGGACGAGCGTCGTGTAGGACACGAACAAGAAAGTGTAA
+
C@@-@B<EFDGFGFEGEDGGGGGGGCC7+@FGEFGD,6FFCECFG,CEE<CEEFG7++:+:,BF,99CFFGEDDCEG@FEFFGDCCG,EEDD,CEDF<A8FGGC8EFG,FC,A?EEEDGFFCFA<AE,,??F<FE,,C;C,E9,CAE4>>C>=,@8BDF,E,,,,,=@80=88+=CD+@C+=AC7:>,4@@,@,9@C?59CCF*;68***<7**,;43)5*)*/-(//5)2)8)2*=471AFF68=)+.+)()2//+)7(5)4((-(((-,4(42-474<)*))()-4(3(((2./*)2))
@M03152:184:000000000-AWYW1:1:2106:22893:9185 2:N:0:ACTAGCTAATACCTGT
CCCAACTATCCCTATTAATCATTACTTCGGTCCTAGAAACCAACAAAATAGAACCAAAGTCCTATTCTATTATTCCATGCTAATGTATTCAAGCGTATGCCTGCTTTAAACACTCTACTTTTTTCAAAGTAAAAGTCCTGGATCCCCAGCGCACTCAATTAAGAGCACGCTGGTTCCCCAGAAGGAAAGACCCGACCAGAGCTGTGCTTACCTTTCGGCAAGACCGCCCAGCCAGGTCCGAACTTCAACTACGAGCTTAGATCGGAAGCGCGTCGTGTACGGAAAGAACAGGCATCAGCGG
+
CCC9CG8F<FFFE@EFFGDGGGFGGGGFBC,BFFFFDGGGG<FGED<AFGFGGGGGGCEFFGGFGFGF9F9ACEFF9F<EGCFGGFGGDGGFFFFEGC<F<E,FE?,E,CFFGGFGG9EFGGGGFFD9FFFFGGGGGGFGFGFFGAFFGGGGCGFCE,E;E8DAD?88=>6@1==DFGGFGGDFCD8>,DFCF>CGE6499C:)@5B@9ECF@FFFBA=A>=A)<9AFBFBFFF=4/7;=DF)6+;<+7>FE0>:>>3.;<))27((-(,-(492(-8()-0,5,),.(((,(*))0)*1(
@M03152:184:000000000-AWYW1:1:2106:14682:9202 2:N:0:ACTAGCTAATACCTGT
CCCAACTATCCCTATTAATCATTACGTCAATCCTAGAAACCAACAAAATAGGATCGAACGTCCTATTTCATTATTCCATGCTAATGTATTCAAGCGTTAGCCTGCTTTAAACACTCTAATTTTTTCAAAGTAACAGTCCAGATTCCTCGCAACACCAAATTAATGGCATTACGGCTCATCAGGAAGGAGGAATCAGTGAGGCCAGTACATACCAGAGGCATGACCAACCTACTAACCCCGAAATTCAACTACGAGCTTAGATCGGAAGAGCGTCGTGTAGGGAAAGAACAGATATGAGTAA
+
CCCCCGGGGGGGGGGGGGGGGGGGGGGGGGGGGGGGGGGGGGGGGFFGGGGGGGGGGGGGGGGGGGGGGGGGGGGGGGGGGGGGGGGGGGGGGGGGGGGGGGGGGGGGGGGGGGGGGGGGGGGGGGGGGGGGFGGGGGGGGGGGGGGGGGGGGGGGGGGGGGGGGGGGGGGGGGDGGFGGGGGFGGCFFGEGGGGGGCE5DFCC@FFGGFGGGGGFF?8AFFF@EEC5BFFFFGFG6BDBF>FBF6<FFFFFF48(==E;EE??;;?@FFF9>(((/)4<<DFFB)(3(41()+-**)*6)
@M03152:184:000000000-AWYW1:1:2106:19212:9213 2:N:0:ACTAGCTAATACCTGT
CCCAACTATCCCTATTAATCATTACGGCGACTCTAGAAACCAACAAAATAGAACCGCACGTCCTATTTTATTATGCCATGCTAATGTATTCAGGCAAAGGCCTGCTTTGAACACTCTAATTTTCTCAAGGTAAAAGTCCTGGTTCCCCAACACACCCAATTAAGGGCATGCCGGCTCACCAAGAGGTAGAACCCAGCCAGACAGTACGTACCCAATAGGCAGACCGCCCGACCAGGTTCGAAATTCAACTACGAGCTTAGATCGGAAGAGCGTCGTGTAGGGAAAGAACAGGTATGTGTAG
+
CCCCCGGGGGGGGGGGGGGGGGGGGGGGGGGGGGGGGGGGGGGGGGGGGGGGGGGGGGGGFGGGGGGGGGGGGGGGGGGGGGGGGGGGGGGGGGGGGGGGGGGGGGGGCGGGGGGGGGGGGGGGGGGGCFGGGGGGGGFGGGGGGGGGGGGGGGGDGGGGGGGGFGGGCGDFGGGGGGGGGGGGGGGGGGGGGGGGGGGAFGGBGFAGDFGGGG>FFA=FFFFDD22??EFFFG<C27*,)6>36ACF9DF@<DB9@BA2444:?B?B07,4((9(301:8>0>(541141:59-61)2.)
@M03152:184:000000000-AWYW1:1:2106:6304:9226 2:N:0:ACTAGCTAATACCTGT
CCCAACTATCCCTATTAATCATTACGTCAACCCTAGAAACCAACAAAATAAGATCGACGTCCTATTTCATTATTCCATGCTAATGTATTCAAGCGTTAGCCTGCTTTAAACACTCTAATTTTTTCAAAGTAACAGTCCTGTTTCCCCGCAACATCAAATTAATGGCATCACGGTTCTACAAGAGGGAGGAATCAGTGAGGCCAGTTCATACCGTTGGCACGACCGACCTACTGACCCCGAAATTCAACTACGAGCTTAGATCGGAAGAGCGTCGTGTAGGGAAAGAACAGGAATGTGTAGA
+
CCCCCGGGGGGGGGGGGGGGGGGGGGGGGGGFGGGGGGGGGGGGGGGGGGGGGGGGFDFGGGGGGGGGGGGGGGGGGGFGFGGGGEFGFGGGGGDFGGGGGGGG?CFEGGGGGGGGGGGGGGGGGGCGDFGGGGFAFFGG9FFFFFF:CEGGGFGGGFGGGFGF8DFG6+A6>GGGFGGFFGDG66CF>CGGFGGFGGG?C+9>FFAGGFGCC9E>AFFFFFFA22>E463AAF=FF2C0>65C+:6@C8;@FG3>F3/>7?D;13,31(41:>,3854)(0(8<F<(4:0((+.//)2))
@M03152:184:000000000-AWYW1:1:2106:3279:9240 2:N:0:ACTAGCTAATACCTGT
CCCAACTATCCCTATTAATCATTACGTCAATCCTAGAAACCAACAAAATAGGATCGAACGTCCTATTTCATTATTCCATGCTAATGTATTCAAGCGTTAGCTTGCTTTAAACACTCTAATTTTTTCAAAGTAACAGTCCAAATTTCCCAAAACACCAAATTAATGGCATTAAGGTTCGTCAGGTGGGAGGAATCAGTGAGACCATTACATACCGGAGGCATGACCAGCCTACTAACCCCGAAATTCAACTACGAACTTAGATCGGAAGAGCGTCGTGTAGGGAAAGAAACGGTTATGGTAG
+
CCCCCGDFGGGGGCGGGGGGGGGGGGGGGGGGGGGGGGFG<EFGDGGGGFEE9@EFGGCEF,FEGAFGACFGGGG,FFGFFGGFGGFFFGGFGDDGGGGE<AFFGFG9<,CFFGFFFF9FFFGGD<FFG,A<B<??,,@DEGGFG,@FD@FD,@FCF??EGFDF8=E88F8=D9DDF>+6=CD,+D7FDEGDEGGCA+,+,=+:,+<BD?CGCDGBE9>>F)485>CF*9)**C?F4)9::>67+:?+>8;;(2),A3))63)60122(3,49(((,<:B2<(71)(82(3(-*(**.*4)
@M03152:184:000000000-AWYW1:1:2106:19229:9276 2:N:0:ACTAGCTAATACCTGT
CCCAACTATCCCTATTAATCATTACGTCAACCCTAGAAACCAACAAAATAAGATCGACGTCCTATTTCATTATTCCATGCTAATGTATTCAAGCGTTAGCCTGCTTTAAACACTCTAATTTTTTCAAAGTAACAGTCCTGTTTCCCCGCAACACCAAGTTAATGGCATCACGGTTCTACAAGAGGGAGGAATCAGTGAGACCAGTTCATACCGTTGGCACGACCGACCTACTGACCCCGAAATTCGACTACGAGCTTAGATCGGAAGAGCGTCGTGTAGGGAAAGAACGGGTGTTGGAAAA
+
CCCCCGGGGGGGGFGGGGGGGGGGGGGGGGGGGGGGFAGFFFGGGGGGGGGGGGGGGGGG7FEFGGGGGGGGGGGGGGGGGGGGGGGGFFGGGGEFGGCFGGGGGGGGGGGGGGGGGGGGGGGGGGFEFGGGAFDGF8EFEGGGGFGGEEGGGGGG?FFFEGEF,=DGFGGGGGDG79=EDDGGF+BFGGG?E>EFCFGFG6:=CFF9E7C*<@CAF6@FEFFA9=2?8FFFF>3<FD<6:>5785?>1CA0?C>@FC@CC2:0:21(3:(-81(435>B?52)4).,((-4(2-.))2)(
@M03152:184:000000000-AWYW1:1:2106:28532:9329 2:N:0:ACTAGCTAATACCTGT
CCCAACTATCCCTATTAATCATTACGGCGACTCTAGAAACCAACAAAATAGAACCGCACGTCCTATTTTATTATGCCATGCTAATGTATTCAGGCAAAGGCCTGCTTTGAACACTCTAATTTTCTCAAGGTAAAAGTCCTGGTTCCCCAACACACACAATTAAGGGCATGCCGGCTCACCAAGAGGTAGAACCCAGCCAGACAGTACGTACCCAATAGGCAGACCGCTCGACCAGGTCCGAAATTCAACTACGAGCTTAGATCGGAAGAGCGTCGCGTAGGGAACGAACAGGCGACGGTAA
+
CCCCCEGCGGFFGGGGGGGFGGGGGGGGGGGGGGGGGGGGGGGGGGGGFGGGGFFFEEGGEFEEGFDDGFCGGCDFFGGGGGGGGFFGFFGGGGGCGFBEF=FGGGGGGFCGG8EDGGGFGGGC<FG9FCGEF?FFE9;?B,@FFFECFGGGC8F+@C8EGAFGD?EGGGGGGGG>DFGFF8ECFGFG?FGAFEEFGG8697CCAFFCD99CCFFFF64AADFFFFF))05;>>0*/6=@=<)(8AC6;DF3;<)4),:2)).,,(60:?:1(,((()49<:(>070,348((*(.),*,(
@M03152:184:000000000-AWYW1:1:2106:6013:9355 2:N:0:ACTAGCTAATACCTGT
CCCAACTATCCCTATTAATCATTACTTCGATCCTAGAAACCAACGAAACATCGAACCGAAATCGTATTCCGTTATCCCATGCTGTAGTATCCATGCCTCCTTTTTTGGCTGCTTTGAACACCCTAATTTATTCAAAGTAAACGAATGGGAACTCCACACATGTAGGCAGTACACGCGCGAGACGTATACCGTTTTGCCCTACACATGCTTTTGAAGCCGCCGCACAGTTAAGAGCAGCGGTGAGCATCCCCAAGGTGAGAACGAACAGACCAGTACAAACCTTGACGGCCGACTGGTGACA
+
CCCCCGGGGGGGGAFGGGGGGGGGGGGGDGFGGGGGGGGGGFGGGGGGGGGGGGGGGGGF@CFGFFGGGFGGGGGGFGGCFGGGGGG<FFGGGGGFGFGGGGCEFFGEG@FGGGFFFFFFCGGGGFGFGGGGGGGGGGGGGFGGDEFFGGGFG,=DFGEGGG;;E,==6=99EF6C=++@+:++9:EFCCCE@DCE6CG6EFGBEF4G>+B*2@FFF6@F49D(523/:A56A2(*.:DB51:<AFEF;4.(-9<?42(<<?9<?FFF?037:)-).*.2(0)/2?(-4,49;>3@4(*5)
@M03152:184:000000000-AWYW1:1:2106:18926:9389 2:N:0:ACTAGCTAATACCTGT
CCCAACTATCCCTATTAATCATTACTGTGATCTTAGAAACCAACAAAATAAGACCAAAGTCCTATTCTATTATTCCATGCTAATGTATACAAGCGTGCGCCTGCTTTGAACACTCTAATTTTTTCAAGGTAAACGTTCTGGCTTCCCAGCCCGCCCAGTAAAGGGCAGACTGGTTCCCCAGAAGGAAAGGGTCGGTCGCGGCAGTACTCGCCGAAACGGCGGACCACCCGACCAACCCCGAAATTCAACTACGAGCTTAGATCGGAAGAGCGTCGTTGAGGGAAAGAAAAGGACTCAGTAA
+
CCCCCGGGEACFFGGGGGGGAFGGGGGGFEFFGGFGGFGGFEFGGGGGGGCCFFFGGGDCFFGGGGGGGGGGGGGGGGGGGGGGGGGFFGGFGG7FCFFDEFGGGEFEGGDCFGGGFFFGGFGG8FGGGGGGFGGGGGGDFGGGGGDFGGGGGGGECFC;;E88CEFGGGG?8FFC+CFG>EFG?E>@EFEGGGEDE6?BE>C5CAAFCAGDCD5A;5(?A0041=@5>>>E@C?GE:C2B2.8@=4?<>F43C56:.4)6):111(3?07;2(,,()(42>:>B4<0((.47*()))2)-
@M03152:184:000000000-AWYW1:1:2106:22993:9394 2:N:0:ACTAGCTAATACCTGT
CCCAACTATCCCTATTAATCATTACGTCAATCCTAGAAACCAACAAAATAAGATCAACGTCCTATTTCATTATTCCATGCTAATGTATTCAAGCGTTAGCCTGCTTTAAACACTCTAATTTTTTCAAAGTAACAGTCCTGTTTCCCCGCAACACCAAACTAATGGCATCACGGTTCTGCAAGAGGGAGGAATCAGTGAAGCCAGTACGTACCGGTGGCACGACCGACCTACTGACCCCGAAATTCAACTACGAGCTTAGATCGGAAGAGCGTCGTGCAGGGAAAGAACACGAGAGGGGTGA
+
CCCCCGGGGGGGGGGGGGGGGGGGGGGGGGGGGGGGGGGGGGGGGGGGGGGGGGGGGGGGGGGGGGGGGGGGGGGGGGGGGGGGGGGGGGGFGGGEGGGGGGGGGFGGGGFDGGGGG9FGGFGGGGGGGGGGGGGGGFGGGGFE9F8BEGGGGGCFGGGGGGGGGGGGGGG6EFG=DGGGGDGGG>EGGDFGFGGFCFFFGGGFE?8DGF@CDDGBDF@6@DFFAAFFBA:FFGF<F=9;A@5C6:?F3CF@F3),8C@FCC301161??>>:>9:(7:<;7671.4(1(,((*-))(*(,
@M03152:184:000000000-AWYW1:1:2106:7281:9490 2:N:0:ACTAGCTAATACCTGT
CCCAACTATCCCTATTAATCATTACGTCAACCCTAGAAAACCAACAAAATAAGATCGACGTCCTATTTCATTATTCCATGCTAATGTATTCAAGCGTTAGCCTGCTTTAAACACTCTAATTTTTTCAAAGTAACAGTCCTGTTTCCCCGCAACATCAAATTAATGGCATCACGGTTCTACAAGAGGGAGGAATCAGTGAAGCCAGTTCATACCGGTGGCACGACCGACCTACTGACCCCGAACTTCAACTACGAGCTTAGATCGGAAGAGCGTCGTGTCGGGAAAGAACAGGCATGTTTAG
+
CCCCCGGGGGEGDGGGCGGGGGGGGGGGGGGGGFGFG9FFGGGCFGGFGFGGAAEFGGGG@FGGG9CFGGGGDFGGGGFFEFGFGFFGGEGGGFGEFGGBFFEGG@FCFGGFFFFFGFGGGFGGGGGFGCFGGGFGG?BFAEEADF9AEEGGGGGG9ECGGG8EGA?GGGDCE6DGGGGGFCG8DE+==>GGF99ACFF79+@@C?F;@9EF+959>B5*6=BAA>28?B:FF4<*;=D05:)6:@CFFGF@(7508())9)602:1;(,1(--4(37(14@B)()40,44((:40*):<)
@M03152:184:000000000-AWYW1:1:2106:13154:9663 2:N:0:ACTAGCTAATACCTGT
CCCAACTATCCCTATTAATCATTACTTCGGTCCTAGAAACCAACAAAATAGAACCAAAGTCCTATTCTATTATTCCATGCTAATGTATTCAAGCGTATGCCTGCTTTAAACACTCTAACTTTTTCAAAGTAAAAGTCCTGGATCCCCAGCGCACTCAATTAAGAGCACGCTGGTTCCCCAGAAGGAAAGACCCGACCAGAGCAGTGCTTACCTTTCGGCAAGACCGCCCAGCCAGGTCCGAAATTCAACTACGAGCTTAGATCGGAAGAGCGTCGTGTAGGGAAAGAACAGGTATGAGTAG
+
CCCCCGGGGGGGGGGGGGGGGGGGGGGGGGGGGGGGGGGGGGGGGGGGGGGGGGGGGGGGGGGGGGGGGGGGGGGFGGGGGGGGGGGGGGGGGGGGGGGGGGGGGGGGGGGGGGGGGGGGGGGGGFCFGFCGGGGGGGFGGGGGGGFFGGGDGGGGGGGCFGDCGGGGGGGGGGFGGGGFGFGGGGGGGGGGFEGGGGCFEFGFGFFGGFGGGGGFFBAEFFFBFFAFEDFFA<>?6>8@D@A?FFFFFGFF@D>0A@34>?EF66?B1;(--,--20(6<7:5<F1:(::0)<<@*)24)
@M03152:184:000000000-AWYW1:1:2106:15851:9696 2:N:0:ACTAGCTAATACCTGT
CCCAACTATCCCTATTAATCATTACGTCGATCCTAGAAACCAACAAAATAGGTTCGAACGTCCTATTTCATTATTCCATGCTAATGTATTCGAGCGATTGCCTGCTTTAAACACTCTAATTTTTTCAAAGTAACAGTCCTGACTCCCCGTAACACCAAATTAATGACATCACGGCTCGTCAGAAGGGAGAAATCAATGACGTTAGTACGTACCGAGGCACGACCGACGTATTGATCCCGAAATTCAACTACGAGCTTAGATCGGAAGAGCGTCGTGTAGGGAAAGAACAGATAGGAGTAGA
+
CCCCCGGGGGGGGGGGGGGGGGGGGGGGGGGGGGGGGGGGGGGGGGGGGGGGFGGGGGGGFFGGGGGGGGGGGGGGGGGGFGGGGGGGGGGFFFGGGGGGFGGGGGGGGGGGGGGGGGGGGGGGGGGGGGGGGFGGGGGGGGGGGGGGGGGGGGGGGGGGGGGGGGGGGGGGG@CCGECCFGGFGGEFCGGFGGGGGCGFGDC=*BCEG955?C55BBAFFFD@@>9B))9ACFCD8;D@F;FEAF316;)4<<BB)-8A<B2:?(-3:(44(-(4:5970817(7433?()6+(*0404)
@M03152:184:000000000-AWYW1:1:2106:20777:9820 2:N:0:ACTAGCTAATACCTGT
CCCAACTATCCCTATTAATCATTACGGTGATCCTAGAAACCAACAAAATAGAATCATGCCGTCCTATTTTATTATTCCATGCTAATGTATTCAAGCAAAATGCCTGCTTTAAACACTCTAATTTTTTCAAAGTAAAGGTCCTGGTTCCCCGCGACACCCAATTAAGGGCATCGTGGTTCTCCAGAAGGTGAGAAATTGACTACACCAGTTCATACCCCTTAAGGCACGACCGATGTGTCAATCCCGAAATTCAACTACGAGCTTAGATCGGAAGAGCGTCGTGTAGGGAAAGAACAGGGAA
+
CCCCCGGGGGGGGGGGGGGGGGGGGGGGGGGGGGGGGGGGGGGGGGGGGGGGGGGFGFGGGGDGGGGGGGGGGGGGGEDFGFGGGGGEDGGGFFEGGGGGGGGFGGGGGGGGGGGCFGGGGGGGGGGFFFGGGGFGGGGFGFGGGGGG9E8EGGGGGGGFGGGGGGGGGGGGGFGEGGGGGGFGGGGGGFGGGGCFGDEAFGG=;AFFGCGGGG7AFFDFFEAC@=5A>BFFEC@GF>+9F?F=):;36DF??FFCFF0/899EFEFEFF62?>7:1B4?F),.(18?F:???G(5?(*-(
@M03152:184:000000000-AWYW1:1:2106:22057:9893 2:N:0:ACTAGCTAATACCTGT
CCCAACTATCCCTATTAATCATTACGTCAACCCTAGAAAACCAACAAAATAAGATCGACGTCCTATTTCATTATTCCATGCTAATGTATTCAAGCGTTAGCCTGCTTTAAACACTCTAATTTTTTCAAAGTAACAGTCCTGTTTCCCCGCAACATCAAATTAATGGCATCACGGTTCTACAAGAGGGAGGAATCAGTGAAGCCAGTTCATACCGGTGGCACGACCGACCTACTGACCCCGAAATTCAACTACGAGCTTAGATCGGAAGAGCGTCGTGTAGGGAAAGAAAAGGTCAGTATAT
+
CCCCCGGGGGGGGGGGGGGGGGGGGGGGGGGGGGGGGFGGGGGGGGGGGGGGGGGGGGGGGGGGGGGGGGGGGGGGGGGGGGGGGGGGGGGGGGGGGGGGGGGGGGGGGGGGGGGGG<FGGGGGGGGGGGGGGGGGGGGGGGGGGGGGCGGGGGGGGFGGGGGGGGGGFFGGGGFGGGGGGGGCFGGGGGDGGGGGGGGFFG7CGFFGGFGGCGGFFBBFFFFABABEEFFFFG?F):D2>@B?6C?FFD4=1D>>BFC)676::4?9?8(440628.3)47<.3<?B(328)2))*)*-)
@M03152:184:000000000-AWYW1:1:2106:10024:9941 2:N:0:ACTAGCTAATACCTGT
CCCAACTATCCCTATTAATCATTACGTCAACCCTAGAAACCAACAAAATAAGATCGACGTCCTATTTCATTATTCCATGCTAATGTATTCAAGCGTTAGCCTGCTTTAAACACTCTAATTTTTTCAAAGTAACAGTCCTGTTTCCCCGCAACACCAAGTTAATGGCATCACGGTTCTACAAGAGGGAGGAATCAGTGAGACCAGTTCATACCGTTGGCACGACCGACCTACTGACCCCGAAATTCAACTACGAGCTTAGATCGGAAGAGCGTCGTGTAGGGAAGGAACAGGTATGTTTAGG
+
CCCCCGGGGGGGGGGGGGGGGGGGGGGGGGGGGGGGGGGGGGGGGGGGGGGGGGGGGGGGGGGGGGGGGGGGGGGGGGFGGGGGGGGGGGGGGGGGGGGGGGGGGGGGGGGGGGGGGFFGGGGGGGGGGGGGGGGGGFGCFGGGFGGDGGGDGGGGGGGGGGGGFGGGGDFGEFGGGGGGGGDGGGGGGGGGGGGGGGGFGGGFGFFGGFGGDGGAFFBFFFFF>AFEFF@FFFEDFFG@5>F9FFFFFGFDDDFBFE<ECFF(:1(180;9?>-(.044?FB)(0,(.00<2+3**)2.,
@M03152:184:000000000-AWYW1:1:2106:19179:10022 2:N:0:ACTAGCTAATACCTGT
CCCAACTATCCCTATTAATCATTACGGTGATCCTAGAAACCAACAAAATAGAATCATGCCGTCCTATTTTATTATTCCATGCTAATGTATTCAAGCAAAATGCCTGCTTTAAACACTCTAATTTTTTCAAAGTAAAGGTCCTGGTTCCCCGTGACACCCAATTAAGGGCATCGCGGTTCTCCAGAAGGTGAGAAATTGACTACACCAGTTCATACCCCTTAAGGCACGACCGATGTGTCAATCCCGAAATTCAACTACGAGCTTAGATCGGAAGAGCGTCGGGTAGGGAAAGAACAGGTAT
+
CCCCCGGGGGGGGGGGGGGGGGGGGGGGGGGGGGGGGGGGGGGGGGGGGGGGGGGGGGGGGGGGGGGGGGGGGGGGGGGGGGGGGGGGGGGGGGGFGGGGGGGGGGGGGGGGGGGFGGGGGGGGGGGGGGGGGGGGGGGFGGGGGGGGGGDGGGGGGGGGGGGGGGGGGGGGGGGGDGGGGGGGGGGGGGGGGGGFFGGFFGDDD:DFGFGGGGGFFFBFFFFF)=CFEFB?D9>7CFFEFF624?@BBFFE?GFFFFFFF69EC@EEFFF?<9@F(>241)479EBB<B??:F0<5:;>)
@M03152:184:000000000-AWYW1:1:2106:13570:10034 2:N:0:ACTAGCTAATACCTGT
CCCAACTATCCCTATTAATCATTACCTCGGTCCTAGAAACCAACAAAATAGAACCAAAGTCCTATTCTATTATTCCATGCTAACGTATTCAAGCGTAGGCCTGCTTTAAACACTCTAATTTTTTCAAAGTAAAAGTCCTGGATCCCCAGCGCACTCAGTTAAGAGCACGTTGGTTCCCCAGAAAGAAAGATCCGACCAGAGCAGTACTTACCATTGGCAAGACCACTCAGCTGGACCCGAAATTCAACTACGAGCTTAGATCGGACGAGCGTCGTGTAGGGAAAGAACAGGTATGGAGAAA
+
CCCCCGGGGGCDGGGGGGGGGGGGGGGGGGGGGGGGGGGGGGGGGGGGGGGGGAFGCFFFGGGGGGGGGFFCFGGGGGFDFGGGGGGGEAFGGGCFGGEGGF?CFFGGGFFGGGGGFFGFGCFEFFFGGFGG9FEF;EEFCECF,AF=C8EGEGGGGGGGGGEFGGGGGGGFGGF8+E6DCGF8=CFGGGGGGFCCEG?FCCCDFFADFFG6@FGFFFFFFFF@D)8AAFEFAGBFFFD=?2A4ABEFEG4@=DEFF>;3)72(4(6>B>3-41(48FFF:F?>1F?0((())+()*(*((
@M03152:184:000000000-AWYW1:1:2106:21025:10094 2:N:0:ACTAGCTAATACCTGT
CCCAACTATCCCTATTAATCATTACGTCAATCCTAGAAACCAACAAAATAGGATCAAACGTCCTATTTCATTATTCCATGCTAATGTATTCAAGCGCTTGCCTGCTTTAAACACTCTAATTTTTTCAAAGTAACAGTCCTGATTCCCCGCAACACCAAATTAATGACATTACGGCTCATCAAGAGGGAGGAATCAGCAAGGCCAGTTCATACCATTGGCACGACCAACCTGCTGACCCCGAAATTCAACTACGAGCTTAGATCGGAAGAGCGTCGTGTAGGGAAAGAACAGGTCAGTGTCG
+
CCCCCGGGGGGGGGGGGGGGGGGGGGGGGGGGGGGGGGGGGGGGGGGGGGGGGGGGGGFGFGGGGGGGGGGGGGGGGGGGGGGGGGGGGGCGGGGGGGGGGGGGGGGGGGGGGGGGGGGGGGGGGGGGCEGGGGGGGGGFGFFGGGGGGGGGGGGGGGGGGGGGFDGGGGGGGGGCDGGEGGG9DEGGGGGGGFFGGGGFGGFCFAAFGFGGFGFFFFFFFFFFFFFBE>=FFGEGABGFFFFBFFFF?GF3778>FEFE)3?=<(;@@@1;;0906F?FAB?FBFB:<04()+)01<*)(
@M03152:184:000000000-AWYW1:1:2106:15129:10101 2:N:0:ACTAGCTAATACCTGT
CCCAACTATCCCTATTAATCATTACGTCGATCCTAGAAACCAACAAAATAGGTTCGAACGTCCTATTTCATTATTCCATGCTAATGTATTCGAGCGATTGCCTGCTTTAAACACTCTAATTTTTTCAAAGTAACAGTCCTGACTCCCCGTAACACCAAATTAATGACATCACGGCTCGTCAGAAGGGAGAAATCAATGACGTTAGTACGTACCGAGGCACGACCGACGTATTGATCCCGAAATTCAACTACGAGCTTAGATCGGAAGAGCGTCGTGTAGGGAAAGCAAAGGGTTTGGGGAG
+
CCCCCGGGGGGGGGGGGGGGGGGGGGGGGGGGGGGGGGGGGGGGGGGGGGAFFFGGGGGGGGGGGGGGGFGGGGGGGGGGGGGGGGGGGGFFGGGGGGF7DFGFGGGGGFGGGGGGGGGGGGGGGFCGFGGCGFGGGGGGDEEFFCDEGEGGGGGGGGGGGGFFAEFGGGGFGC=CDCGGDGFGGGEFCEGCACAEFFG?EG?@*BFGDAF5<DGD447?5>E>>29AF>CF++9:FDDFD0A;FCF=?4A((9@>?<)6))2((23::073:>26<>A21F?>:)(.(.2((*())(1((
@M03152:184:000000000-AWYW1:1:2106:26358:10159 2:N:0:ACTAGCTAATACCTGT
CCCAACTATCCCTATTAATCATGAGTTCCTAGGCACCCGAAATTCCACCCAACTATCCCTATTAATCATGAGTTCCTTGGCACCCGAAATTCAACTACGAGCTTAGATCGGAAGAGCGTCGTGTAGGGAAAGAACAGGTATGTGTAGATCTTGTTGGTCGCAGTATCATTAAGAAAAAAAACAAAAATAGGAATCATACACTGATATAAAACGTGGGCACACGCACCAACTGCTACTCATAAAGACACATGCCTGACGAGCAGTATCTCTGTAGTGAAATAGGTTGCAGCGGAGCAGAACA
+
CCCCCGGGGGGGGGGGGGGGGGGGGGGGGG9FGGGGGGGGGGGGGGGGGE,@BECGF,F89CFCFFCFGCGC@<F9FCEFGGDDFEGEDGGFGFFGFFGCCEEGF9EGFGBFCFFFFGCG784AFF9CGGF<F@FFFGGF9FEAAF4,@,8,4,,7,@,63++63,,7996,,,+3+>=+++,8+,+,5,,,,,,5,+,*2+*02+++++52*3****)*)()(/(()))0)*+)+))+1+)1)+;()(**./+*,)((((,(-))))))..)).()*).)*)*-),)))(,-/7)),6((
@M03152:184:000000000-AWYW1:1:2106:24967:10238 2:N:0:ACTAGCTAATACCTGT
CCCAACTATCCCTATTAATCATTACGTGGTCCTAAAACCAACAAAATAGAACCATCGTCCTATTTTATTATTCCATGCTAATGTATTCAGGCAAAAATGCCCGCTTTAAACACTCTAATTTTTTCAAAGTAAAGGTCCTGATTCATCGAAACACCCACGAGCATCCCGACTCACCAGAAGGTGAGAAATTGGCTACACACCGTTTCATGCCCCTAAAGGCACGCTCCATATATCACAATCCCAAAATTCAACTACAAGCTTACATCGGAAGAGAGTGGTGTAGGTAAAGAACAGGAGTGAT
+
CCCCCCGGGGGGGDFGFGGFCFGFGDGGGGGDGEDGFGGGDGGFEGGFFGGFGAFCFGFCEEGFE@FGFFGFEFGGD8FGGGGFGFGD<<FG@FFG7<B,:6?CBBEFGGFG8<EFG,CFGF?C<EEFGGFF<F9EE,@?>AFFCCFG88>EGG>EF+>=4@>94@FD>6CEGGGGGFGFG6@D=DGFFD9,@BEF9?=BD99)9;FGC?FDFG5***3**)*/:>)3=FECFC*2**:36>)-?;EA?F8*/*/)18()..)))/6(11((,(,/))1(/*)/)159<38((2()).*))
@M03152:184:000000000-AWYW1:1:2106:17631:10244 2:N:0:ACTAGCTAATACCTGT
CCCAACTATCCCTATTAATCATTACGGCGATCCTAGAAACCAACAAAATAGGACCGCACGTCCTATTTTATTATTCCATGCTAATGTATTCGGGCGTAAGCCTGCTTTGAACACTCTAATTTTTTCAAAGTAAAAATCATGGTTCCCTGCCACACCCAGTAAAGGGCATAACAGCTCACCACGAGGTAAGCCTCCACCGCTCCAGTACACACCCAAATAGGCGGACCGGGCGGCAAAGGCCGAAATTCAACTACGAGCTTAGATCGGAAGAGCGTCGTGGAGGGAAAGAACAGGTAGGTGG
+
CCCCCGGGGGGGGGGGGGGGGGGGGGGGGGGGGGGGGGGGGGGGGGGGGGGGGGGGGGGGGGGGGGGGGGGGGGGGGGGGGGGGGGGGGGGFGGGGGGGGGGGGGGGG<FGGGGGGGGGFGGGGGFFGEFFGGGFGGGGGGGGGGCEFGGGGGGGGGGGGGFGGGGGGGGDEFFGGGGGGDDGEG+BEGGGGFGC,@C;DDGGFGFFGGFGGGGGFFFEFF=B90:>DAF;A>D>G47C?49D>>>9=A:*4>GEB>;>?)).)4:6(1381314:>)((-44<1;213((42*)9*(:)(
@M03152:184:000000000-AWYW1:1:2106:16221:10275 2:N:0:ACTAGCTAATACCTGT
CCCAACTATCCCTATTAATCATTACATCGATCCTAGAAACCAACAAAATAGAATCGGATGTCCTATTTCATTATTCCATGCTAATGTATTCAAGCGTTGGCCTGCCTTAAACACTCTAATTTTTTCAAGGTAACAGTCCTAATTCCCCACAACATCAACCGAATGACATCATGGTTCCTTAGAAGGTGAGAACCAATGGGACCAGTACATACCGCGGGCATGACCGACCCATCGATCCCGAAATTCAACTACGAGCTTAGATCGGAAGAGCGTCGGTTAGGGAATAAACAGGACAGAGTAG
+
CCCCCGGFGGGGGEGGGGGGGGGGGGFGEGDGGGGGGFGGGGGGGGFFGGGGFGGG>7CFFGGGGGGGGDFGGGGGGGGGGGGGGFGFGGGFGFGGGGDGF<EFFGGGGDD<<EEGGCFGGDGFG?FGGGGGCFAEGFCGG9EEEFGGFGGFEGFFFGGF6+=?FGGA@FGGFC?;FEFFFGG;DFFGA=EFGCFCEGCBDF>DDFFFF+==DC+95@=>A@AE:5AEEEBFAC(2A(?0B;B7A+)74;942*26>;7;6CE03((1.(:;((((()-4?F27(*).)9(.(*())(*))
@M03152:184:000000000-AWYW1:1:2106:25546:10290 2:N:0:ACTAGCTAATACCTGT
CCCAACTATCCCTATTAATCATTACTTCGGTCCTAGAAACCAACAAAATAGAACCAAAGTCCTATTCTATTATTCCATGCTAATGTATTCAAGCGTAAGCTTGCTTTAAACACTCTAATTTTTTCAAAGCAACAGTCCTGATTCCCCATGACACCAAATTAATGACATCATGGTTCGTCAGAAGGGAAGAAACCAATAAATTAGTACGTACCAAGGCACGACCAACATATTGATCCCGAAATTCAACTACGAGCTTAGATCGGAAGAGCGTCGTGTAGGGAAAGAACAGGCAGGAGTAGAT
+
CCCCCGGGGGGGGGGGGGGGGGGGGGGGGGGGGGGGGGGGGGGGGGGGGGGGGGGGGGGGGGGGGGGGGGGGGGGGGGGGGGGGGGGGGGGGGGGGGGGGGGGGGGFGGGGGGGGGGFGGGGGGGGGGGGGGGGGGGGGGGGGGGGGGGGGGGGGGGGGFGFGAFGGGGFFFGFFCDBCGGGGEGEGGGGGGGGGFFFGFGGGFFFF>DFGGFDCCFFF>AAA=DFFFFFE;F95<CAD9D468BFCFF>B?F):7CEFE<>>28@D152:F1672@F8;@FFF;FB?:0(.(*()).0))
@M03152:184:000000000-AWYW1:1:2106:28330:10319 2:N:0:ACTAGCTAATACCTGT
CCCAACTATCCCTATTAATCATTACGGCGACTCTAGAAACCAACAAAATAGAACCGCACGTCCTATTTTATTATGCCATGCTAATGTATTCAGGCAAAGGCCTGCTTTGAACACTCTAATTTTCTCAAGGTAAAAGTCCTGGTTCCCCAACACACCCAATTAAGGGCATGCCGGCTCAACAAGAGGTAGAACCCAGCCAGACAGTACGTACCCAATAGGCAGACCGCCCGACCAGGGTCGACATTCAACTACGAGCTTAGATCGTAAGAGAGTCGTGTAGGGAAAGAAACGCACAGGGTAG
+
CCCCCEGGG9,@DFGGFGFGGGGGGGEF@FEGGDGGCCGGGGGGGGGGDF9FFCG+@:CFFFGGFF<EF<DDCEFGEGF,BFCFFFEFGG9EEFGGG8B<FCGGGGGGG<FFFFGDGFFGGGGGGF9FEDFGFGDEEGGFCEEFGGFFGEGFGGGGG6F8B,@DE?GCDFDDEGGGG9+@=D,@?F8>FC<9DEE77C,*,;C=,+0CF9C>>CC**3);6=>4===4)?@EDG63)/07.(:(+;?FCGF7(>:053>>9)52(.42<?704-4,:F0<<7441)(.,(,((*())(0.-
@M03152:184:000000000-AWYW1:1:2106:13169:10411 2:N:0:ACTAGCTAATACCTGT
CCCAACTATCCCTATTAATCATTACATCGATCCTAGAAACCAACAAAATAGAATCTGATGTCCTATTTCATTATTCCATGCTAATGTATTCAAGCGTAAGCTTGCTTTAAACACTCTAATTTTTTCAAGGTAACAGTCCTAATTCCCCATAACATCAAATGAATGACATCATGGTTCTTTAGAAGGTGAGAACCAATAAGACCAGTACATACCAAGGCATGACCGATCCCTTGATCCCGAAATTCAACTACGAGCTTAGATCGGAAGAGCGTCGTGTAGGGAAAGAAAAGGTATGGTTAGA
+
CCCCCGGGGGGGGGGGGGGGGGGGGGGGGGGGGGGGGGGGGGGGGGGGGGGFGGGGGGGGFGGGGGGGGGGGGGGGGGGGGGGGGGGGGGGGGGGGGGGGGGGGGGGGGGGGGGGGGGGGGGGGGGGGGFGGGGGGGGGGGGGGGGGGDFGGGGGGGGGGGGGGGGGGGGGGGGGFFGFGGFGGGEGFGFGGFGGGGGGFFFFDGFFGGFGFCFGF??DFBBBDA@B5BACA5CEGACD=@BFE@FFFEGFFFGFAFEE=A<5(:@FFDB99@0,6(2;E0;481;1(((())+()+)1()
@M03152:184:000000000-AWYW1:1:2106:18721:10506 2:N:0:ACTAGCTAATACCTGT
CCCAACTATCCCTATTAATCATTACTTCGGTCCTAGAAACCAACAAAATAGAACCAAAGTCCTATTCTATTATTCCATGCTAATGTATTCAAGCGTAAGCCTGCTTTAAACACTCTAATTTTTTCAAAGTAAAAGTCCTGGATCAGCTTGCGCACTCAATTAAGAGCACGCAAGAGCTCCAGAAAGAAAGACCAGACCAGAGCAGTGCTTACCTTGCGGCAAGACCACCCAGCCCGGTCCGAAATTCAACTACGAGCTTAGATCGGAAGAGCGTCGTGTAGGGAAAGAACAGGTATGTGAA
+
CCCCCGGGGGGGGGGGGGGGGGGGGGGGGGGGGGGGGGGGGGGGGGGGGGGGGGGGGFGGGGGGGGGGGGGGGGGGGGGGGGGGGGGGGGGGFGGGGGGGGGGGGGGGGGGGGGGGGGGGGGGGGGFGGGGGGGGGGGGGGGGGGGGGGFGDGGDEGGGGFGGGFGGGGGGGGGGGGCFGGCAFCDGGGGGGGGGFGCFFGGGFGFAFGFGGGFGFFBBBFFFFDBDF>BBAACAD>=G>E>B=AFCFEGFF@9>;DF497C36;<02(/3<>18>(;8?D???<)(.81:(1+.*/6:))
@M03152:184:000000000-AWYW1:1:2106:20114:10592 2:N:0:ACTAGCTAATACCTGT
CCCAACTATCCCTATTAATCATTACGGCGACTCTAGAAACCAACAAAATAGAACCGCACGTCCTATTTTATTATGCCATGCTAATGTATTCAGGCAAAGGCCTGCTTTGAACACTCTAATTTTCTCAAGGTAAAAGTCCTGGTTCCCCAACACACCCAATTAAGGGCATGCCGGCTCACCAAGAGGTAGAACCCAGCCAGACAGTACGTACCCAATAGGCAGACCGCCCGACCAGGCTCGAAATTCAACTACGAGCTTAGATCGGAAGAGCGTCGTGGAGGGAAAGAACAGGTACGTGTAG
+
CCCCCGGGGGGGGGGGGGGGGGGGGGGGGGGGGGGGGGGGGGGGGGGGGGGGGGGGGGGGGGGGGGGGGGFGGGGGGGGGGGGGGGGGGGGGGGGGGGGGGGGGGGGGGGGGGGGGGGGGGGGGGGGGGGGGGGGGGGEGGCEGGGGFGGGGGGGGGGGGFGGGGGGGGGGG6=DEGGGGGGGGGGGGFGGGGEGGGCGFGDGCGFFGFFGGFCFFFFFFFFFFD@BAABB:>DDDF8D;EFB;FF?AEGF),>;>D?ADF>B:?<:>3:BF3(4,8)48<>::6)2:.3((.+))),*,)
@M03152:184:000000000-AWYW1:1:2106:14933:10601 2:N:0:ACTAGCTAATACCTGT
CCCAACTATCCCCATTAATCATTACGGTGATCCTAGAAACCAACAAAATAGAATCATGCCGTCCTATTTTATTATTCCATGCTAATGTATTCAAGCAAAATGCCTGCTTTAAACACTCTAATTTTTTCAAAGTAACAGTCCTGTTTCCCCGCAACACCACGTTAATGGCATCACGGTTCTACAAGAGGGAGGAATCAGTGAGACCAGTTCATACCGTTGGCACGACCGACCTACTGACCCCGAAATTCAACTACGAGCTTAGATCGGAAGAGCGTCGTGTAGGGAAAGAACAGGTATGTAT
+
CCCCCGGGFFGGGGGGGGGGGGGGGGGGGGGGGGGGGGGGGGGGGGGGGGGGGGGGGGGGGFGGGGGGGGGGGGGGGGGGGGGGGGGGGGGGGGGGGGGFFFGFFGGGGGCGGGGGGCGFFGGGGGGGGFCGFFFGGGGGGGGGGGGGFGGCECGGGGG+>EFGFGG8DFGGGGGEGEGFCEDDC8F:8EE6CDCEAFFFGFGEFFFGGFGFF7CACEA*9@FDFFFBFEFF4*>6AEF28@DFAAEFF+:7;D37D29;C;9660(;1;<(.,369)-.(*4>7:(4:31::5<480:))
@M03152:184:000000000-AWYW1:1:2106:26120:10631 2:N:0:ACTAGCTAATACCTGT
CCCAACTATCCCTATTAATCATTACTGTGGTCTTAGAAACCAACAAAATAAGACCAAAGTCCTATTCTATTATTCCATGCTAATCTATACAAGCGTGCGCCTGCTTTGAACACTCTAATTTTTTCAAGGTAAAAGTCCTGGCTCCCCGGCACACCCACTGAAGGGCACACCGGTTGACCAGAAGGAAAGGACCGGCCGAAAGGCAGTACTCGCCGAAACGGCGGACCGCCCGGCCAGCCCCGAAATGCAACTACGAGCTTAGATCGGAAGAGCGACGTGTCGGGAAAGAACAGGTGTAGGT
+
CCCCCGGGGGGGGGGGGGGGGGGGGGGGGGGGGGGGGGGGGGGGGGGGGGGGGGGGFGGGGGGGGGGGGGGGGGGGGGGGGGGGGGGGGGGGGGGGGGGGGGGGGGGGGGGGGGGGGGGGGGGGGGGGGFGGGGGGFFFFGGGGGGGGGGGGGGGGGGGGGGGFGGGGGGGGGCGGGGGGGG?FGGGGGGGGGGGEEGG5CDGDGFFGGF>DDDGFFFFFB>F9@@BFB3(75D9<F?F?3>DFFF)9<7?(,954516:A74-6?BBBF<F<B((45:((03310.,4.(445))*)0))
@M03152:184:000000000-AWYW1:1:2106:10875:10731 2:N:0:ACTAGCTAATACCTGT
CCCAACTATCCCTATTAATCATTACGGCAGCTCTAAAAACCAACAAAATAGAACCACACGTCCTATTTTATTATTCCATGCTAATGTATTCAGGCATAGGCCTGCTTTGAACACTCTAATTTTCTCAAGGTAAAAGTCCTGGTTCCCCGAAGCATTCAATAAAGAACACAACGGTTCACCAAGAGGCAAGACCCGGTCAAGCAGTAAACACGCCGTCAGGCGGACAACCCAACCAGATCCGAAATTCAACTACGAGCTTAGATCGGAAGAGCGTCGTGTAGGGAAAGAACAGGAATGTGTA
+
CCCCCGGGGGGGGGGGGGGGGGGGGGGGGGGGGGGFFEGGGGGGGGGGGGGGGGGGGGGGGGGGGGGGGGGGGGGGGGGG?EGGGGGGGGAFFGGGGGGGGFGGG<FFGGGGGCEFFGGGGGGGGGGGGGGGGGGGGGFFFGFEGGGGGGGGGFBFCGCGGFGGFFFGGGGGCEDGGGGGGFFFFGECFGGGGGGE>68F??FDFFFG?FG>5CED>54AF9BBF(2):)5?5DFFF<G@FDB>A66A5+7@;DE6:(.:392):???9:7(441,4@(.6F?:?F(.84(((*./)-0-)
@M03152:184:000000000-AWYW1:1:2106:23304:10798 2:N:0:ACTAGCTAATACCTGT
CCCAACTATCCCTATTAATCATTACATCGATCCTAGAAACCAACAAAATAGAATGCGATGTCCTATTTCATTATTCCATGCTAATGTATTCAAGCGTTAGCCTGCTTTAAACACTCTAATTTTTTCAAGGTAACAGTCCTAATTCCCCATAACATCAAATGAATGACATTATGGTTCATTAGAAGGTGAGAACCAATAAAGCCAGTACGTACCGAGGGCACGACCGACCCATTGATCCCGAAATTCAACTACGAGCTTAGATCGGAAGAGCGTCGTGTAGGGAAAGACAAGGAACGAGTAG
+
CCCCCGGGGGGGGGGGGGGFFGGGGGGGDEGGGGGGGGGGGGGGGGGGCGGGGGGGGGGGGGGGFGGGGGGGGGGGGFGGGAFFGGGGGGFGGDGDFGGCGCEGGGGGGGGGGGF@FGGGGGGGGGFGGGFGGGGGGFFGGGGFCE@D>FGGGGGGGGGCDFDG8DGGGGGGGGF;9FGGGGGGGFGFGFFFG,@8?DFFEDGDDBFG6?FDDDGFABAF?8?A5==B5A)3;B;DFCFAD=5@FFFFCGFF@GBBD(9<<6??;(61;38(./1(()44<5(<(52(,,(,(*())(*,)
@M03152:184:000000000-AWYW1:1:2106:13959:10912 2:N:0:ACTAGCTAATACCTGT
CCCAACTATCCCTATTAATCATTACTTCGGTCCTAGAAACCAACAAAATAGAACCAAAGTCCTATTCTATTATTCCATGCTAATGTATTCAAGCGTAAGCCTGCTTTAAACACTCTAATTTTTTCAAAGTAAAAGTCCTGGATCAGCTTGCGCACTCAATTAAGAGCACGCAAGAGCTCCAGAAAGAAAGACCAGACCAGAGCAGTGCTTACCTTGCGGCAAGACCACCCAGCCCGGTCCGAAATTCAACTACGAGCTTAGATCGGAAGAGCGTCGTGTAGGGAAAGAAAAGGTAAGTGTA
+
CCCCCGGGGGGGGGGGGGGGGGGGGGGGGGGGGGGGGGGGGGGGGGGGGGGGGGGGGGGGGGGGGGGGGGGGGGGGGGFGGGGGGGGGGGGGGGGGGGGGGGGGGGGGGGGGGGGGGGGGGGGGGGGGGGGGGGGGGGGGGFGGGGGGGGGGGGGGGGGFDAFGGGFF?DDEGGGGGGFGGGGGGFGGGGGGGGFGGGGFGGGEFFFGFAGGGGFFFFFBEFFFFD@FDFB>FGFGFFGFB@FFFCCFFGFFFGEFFF89.1<<?;DD@F@<(--49:(.69()45(27((((0-*06>-)
@M03152:184:000000000-AWYW1:1:2106:17208:10943 2:N:0:ACTAGCTAATACCTGT
CCCAACTATCCCTATTAATCATTACGTCGATCCTAGAAACCAACAAAATAGAATCAAACGTCCTATTTCGTTATTCCATGCTAATGTATTCAAGCGTGAGCCTGCTTTAAACACTCTAATTTTTTCAAAGTAACAGTCCTGATTTCCCAAGACACCAAATTAATGACATCATGGTCCTTCAGAAGGTAGGAATCAATAATACCAGTACGTACAATAGCACGACCAGTAAATTAATCCCGAAATTCAACTACGAGCTTAGATCGGAAGAGCGTCGGGTAGGGAAAGAAAAGGTAAGGTGAAA
+
CCCCCGGGFGGGGGGGFGGGGGGGGGGFGGGGGGGGGGGGGGGGGGGGGGGFGFGEFGGGCDFGGGFGGGGGGGGGFGGGGEGFGGGCFGFGGGGGGGGGFGGEG8DEFFGFFGGFGGGGFFGGGGGCFGGGCEGGFEGGGGGGFGGFGGGGGGGCFGGGGGGGCGGGFGCFFFF,DFGFGGGGDFFGGGGDFFDEGDEFCGCD899FGFFGDEEFF5A?B=>)18AFFFECFGCG6@58BBFC6:>16CAA>*:=?>EC5<>(/9==;304221(/:;?DFF465:..(879+))*(*).
@M03152:184:000000000-AWYW1:1:2106:26365:11004 2:N:0:ACTAGCTAATACCTGT
CCCAACTATCCCTATTAATCATTACGTCAACCCTAGAAACCAACAAAATAAGATCGACGTCCTATTTCATTATTCCATGCTAATGTATTCAAGCGTTAGCCTGCTTTAAACACTCTAATTTTTTCAAAGTAACAGTCCTGTTTCCCCGCAACATCAAGTTAATGGCATCACGGTTCTACAAGAGGGAGGAATCAGTGAGACCAGTTCATACCGTTGGCACGACCGACCTACTGACCCCGAAATTCAACTACGAGCTTAGATCGGAAGAGCGTCGTGGAGGGAAAGAACAGGAATGTTGAGA
+
CCCCCGGGFGGGGGGGGGGGGGGGGGGGGGGGGGGFGGGGGGGGGGGGGGGGGGGGGGGGGGGGGGGGGGGGGGGGFCCGGGGGGGGGGGGGGGDFGGG9FGGGGGFFGGGGGGGGGGGGGGGGGGGGGDCFEGAFGGDFDGGGGGGGGDEGGGGGGGGGGGGCDDGGFGGGDGGGFFGGGGGFG>EEEGFCFC8EADFFFG?5CFFGGFFGGGGFFFCF>DF2:A9>BF(;FGEC/5)(81);AFFFFG;8@G>(9>=<5C;DF?;3809666;<(72<(7254??01(.((+.**)2((
@M03152:184:000000000-AWYW1:1:2106:15057:11048 2:N:0:ACTAGCTAATACCTGT
CCCAACTATCCCTATTAATCATTACGTCGATCCTAGAAACCAACAAAATAGGGTCAAACGTCCTATTTCATTATTCCATGCTAATGTATTCAAGCGCGAGCCTGCTTTAAACACTCTAATTTTTTCAAAGTAACAGTCCTGATTCCCCGCCACACCAACTGAATGGCATGACGGTTCTTCAGGAGGGAGAAACCAGTGACACCAGTGCATACCGAAGGCACGACCAGCGTACTGATCTCGAAATTCAACTACGAGCTTAGATCGGAAGAGCGTCGTGTAGGGCAAGAACAGGAATGGATGG
+
CCCCCGGGGGGGGGGGGGGGGGGGGGFGGGGGGFGGG<FFFFEEF@GGGGGGGGGFEGGGGGGGGGGGGGGGGFGGGGGGDGFGGGGFFGGGGGC>FEGGGGGGGGGGGDGGGGGGGGCFGGFGG8,AFFGFFGC?@FDFGFFDFGGGEGGGGGGGGGGGGDFGGCDFFGFGGG=EDCDGGGCDCCEEEGF6:FFGGG7BFGG9:AFDC9DGAD7DBBBF4))//5()2?(:5D33;)+(/6>?=@C6C7))(10(0(1)1)-(4?0122(62:9(,)(.88(03>1..01((:20),0)(
@M03152:184:000000000-AWYW1:1:2106:13313:11078 2:N:0:ACTAGCTAATACCTGT
CCCAACTATCCCTATTAATCATTACGTCGATCCTAGAAACCAACAAAATAGAATCAAACGTCCTATTTCATTATTCCATGCTAATGTATTCAAGCGTATGCCTGCTTTTAACACTCTAATTTTTTCAAAGTAACAGTCCTGATTCCCCAAGACACCAAATTAATGACATCAAGGTTCTTCAGAAGGGAGAAACCAATAATACCAGTACGTACCGAGGCACGACCAACAAATTGGTCCCGAAATTCAACTACGAGCTTAGATCGGAAGAGCGTCGGGTAGGGAAAGAAAAGGTATGTGTAGA
+
CCCCCGGGGGGGGGGGGGGGGGGGGGGGGGGGGGGGGGGGGGGGGGGGGFGGGGGGGGGGFGGGGGGGGGCGGGGGGGGGGGGGGGGGGGGGGGGGGGGGGECFGGGGGGFGGGGGGGGGGGGGGGGGGGGGGGGGGGGGGGGGGGGGF8EGGFGGGGGGGGFFGGGGGGGGGFFFFGFGGGGFFFG?EGGGGGGGGGGFGF8DFDFGGFG?D6EFF>A@A=BBADFFFFF:B06C4@DAFFF?8BCFEGF29DD0=E34./8?DF@3389(6>((.7:1(0.565:(3:,)6:8/*6:))
@M03152:184:000000000-AWYW1:1:2106:19220:11115 2:N:0:ACTAGCTAATACCTGT
CCCAACTATCCCTATTAATCATTACGGCGACTCTAGAAACCAACAAAATAGAACCGCACGTCCTATTTTATTATGCCATGCTAATGTATTCAGGCAAAGGCCTGCTTTGAACACTCTAATTTTCTCAAGGTAAAAGTCCTGGTTCCCCAACACACCCAATTAAGGGCATGCCGGCTCAACAAGAGGTAGAACCCAGCCAGACAGTACGTACCCAATAGGCAGACCGCCCGACCAGGTTCGAAATTCAACTACGAGCTTAGATCGGAAGCGCGTCGGGTAGGGAAAGAACAGGAAGGATGAA
+
CCCCCGGGGGGGGGGGGGGFGGGGGGGGGGGGGGGGGGGGGGGGGGGGGGGGGGGDGGGGFGGGGGGGGGGGGGGGGGGGGFGGGGGGGGGGDCGGGGCFGGFGGGCFDFGGGGGGGCFGGGGGCFGGGGGGGGGGG9AFAA=FCGFGGGGGCGGGGGGFGGGGGDGGGGGGG6CCC9+@?FGGCGEGGGGGCEG97C86@DGDGFBGDFGDDD?AFFF49=A)782B6)(8))(82):6:,82@FFFFCFFFD8(.(),:)),8:,((-(-,(220)-,43(74>1708:((2.0).*()
@M03152:184:000000000-AWYW1:1:2106:26823:11171 2:N:0:ACTAGCTAATACCTGT
CCCAACTATCCCTATTAATCATTACGTCAATCTTAGAAACCAACGAAATAAGATCAAACGTCCTATTTCATTATTCCATGCTAATGTATTCAAGCCAAAGCCTGCTTTAAACACTCTAATTTTTTCAAAGTAACAGTCCTGATTCCACACGACATCAAGTTAATGACATCACGCTTCGTCGGAAGGGAGAAACCAATTGTACCGGTGCGTACCGCTGGCACGACCAATAAATTGATCCAGAAATTCAACTAAGAGCTTAGATCGGAAGAACGTCTGGTAGGGAAAGAAACGGACAGTGTAG
+
CC<CCCFFGGGGGGCFGGGAFFFGGGGG@FDFEG<F9FEGGGGGGGGGGGGGGFGGGG9CC8C@F<F<FEFGGCGAFFFGFGGFFFGGGFFGGGDEF<A@AAFC?F,,C?EFC,AFFC<EFGGGG8?FFEFGGFFEEAEECCFGFCEFFECCE+@,,,@EFFCGEFFFFGGC>?DE>EFEDEE8C>@EGCFGFGGD86,5EGGA+09DDDDD>>*99?AAF257>AD);AEFFFC78C*78>;:FFEB;+6))025+66)>)),1<?61(6(836150))(.(76@3((((-(1(0/5:).
@M03152:184:000000000-AWYW1:1:2106:17733:11193 2:N:0:ACTAGCTAATACCTGT
CCCAACTATCCCTATTAATCATTACTTCGGTCCTAGAAACCAACAAAATAGAACCAAAGTCCTATTCTATTATTCCATGCTAATGTATTCAAGCGAAAGCCTGCTTTAAACACTCTAATTTTTTCAAAGTAAAAGTCCTGGATCCCCTGCGCACTAAGTTAATAGCACGCAGGTTCCCCAGAAGGAAAGACCCGACCAGAGGCAGTGCTTGACGTGAGCCAAGACCACCCAGCCAGGTCCGAAATTCAACTACGAGCTTAGATCGGAAGAGCGTCGTGTCGGGAAAGAACAGGAATGTTTG
+
CCCCCGGGGGGGGGGGGGGGGGGGGGGGGG,CFGGGGGGGGGGGGGGGGGGGGGGGGGGFGGGGGGGGFGGGGGGGGGGGGGGGGGGGGGGGGGGGGGGGGGGGGGGDGGGGGGGGGFGGGGGGGGGGGGGGGGGGGGFFFFFGCGGGGGGGGGGG@CGFDED8=EFGCDGEGFFGFFGGGEGFDEG8DDFFGGGGGGFFGGGDGFFCFFGCGGGFFFFAFBFFFDBFFFFFFGFGF=FBB@A>ACC=CFF@8CBDB@13=C3C?@61;83:9;?>9>:(-57B(787(.((4*(09.*)(
@M03152:184:000000000-AWYW1:1:2106:11089:11297 2:N:0:ACTAGCTAATACCTGT
CCCAACTATCCCTATTAATCATTACGGCGACTCTAGAAACCAACAAAATAGAACCGCACGTCCTATTTTATTATGCCATGCTAATGTATTCAGGCAAAGGCCTGCTTTGAACACTCTAATTTTCTCAAGGTAAAAGTCCTGGTTCCCCAACACACCCAATTAAGGGCATGCCGGCTCACCAAGAGGTAGAACCCAGCCAGACAGTACGTACCCAATAGGCAGACCGCCCGACCAGGTTCGAAATTCAACTACGAGCTTAGATCGGAAGAGCGTCGTGTAGGGAACGAACAGGTATGGGTAA
+
CCCCCGGGGGGGGGGGGGGGGGGGGGGGGGGGGGGGGGGGGGGGGGGGGGGGFGGGGGGGGGGGGGGGGGGGGGGGGGGGGGGGGGGGGGGGGGGGGGGGGGGGGAFGFFFGGGGGGGGGGGGFGGGFGGGGGGGGGGGAFGGGGGFGGGGGGGGGGG6FD==FGGDFGGFDEGDECFGGGGGGFGGGGGCFFDDGGGGFGGGFGFFGGFFGGGGFF9:FFAF@BF=)?DF3>D;C/.C>AD>?FAEF?GF@65<97:B?>4A:::09??(92?F4<72>DF.72)(4(471)+)0.(06(
@M03152:184:000000000-AWYW1:1:2106:23354:11298 2:N:0:ACTAGCTAATACCTGT
CCCAACTATCCCTATTAATCATTACGGCGACTCTAGAAACCAACAAAATAGAACCGCACGTCCTATTTTATTATGCCATGCTAATGTATTCAGGCAAAGGCCTGCTTTTAACACTCTAATTTTCTCAAGGTAAAAGTCCTGGTTCCCCAACACACCCAATTAAGGGCATGCCTGCTCACCAAGAGGTAGAACCCAGCCAGACAGCACGTACCCCATAGGCAGACAGGCAGACCAGGTTCGAAATTCAACTACGAGCTTATACCTGAAGAGCGTCGAGTAGGGCAAGAACAGGAAAGGATAA
+
CCCCCGGFCEDDGGGGGGGGGGGGGGGEGCGGGGGGGGGGGGGGGGGGFGGGCEACBFGCE7CC@@FFGGGGGGFCGDE,@F9EFGEFFE<FFEEFGGGDFFDCEGGC,CFFFEF<F,AFFGGCE?FA<,CEFFGCFC;FFA@FADFGCBECCFEGDG6=DFFF8=CCDDD8,60@=FG?=DEG88=FFFFF86C6?C8FGGGFCFFDGACDD*79A4=AF@FD)-):*6>FFF2987*(/5)6=FCF?DA)(:)(0(6)9)7)/(/7;3(,73,-411)2)(0(814.,.((*())(*.)
@M03152:184:000000000-AWYW1:1:2106:6389:11305 2:N:0:ACTAGCTAATACCTGT
CCCAACTATCCCTATTAATCATTACGTCGATCCTAGAAACCAACAAAATAGGTCCGAACGTCCTATTTCATTATTCCATGCTGATGTATTCGAGCGATTGCCTGCTTTAAACACTCTAATTTTTTCAAAGTAACAGTCCTGACTTCCCGTAACACCAAATTAATGACATCACGGCTCGTCAGAAGGGAGAAATCAATGACGTTAGTACGTACCGAGGCACGACCGACGTATTGATCCCGAAATTCAACTACGAGCTTAGATCGGAAGAGGGTCGTGTAGGGAAAGAACAGTGATGTGTCGA
+
CCCCCGGGGGGGGGFGGGGGGGGGGGGGGGEGGFGFFGGGGGGGGFFGGGGGGGFE@FE7DFGGDFGGGGGGGGGGGEFFGGGFFGGGGGFGGGGDEGGGGGGDFEFFDGGGGGGFGDEFGFGDGGFEAFFGDGGGG:@EFCFGGGGFG8B>EGGGFFCFFGGG8DFGG+=D61=CDCCEGGF;?8+=EGD6@AFGG7F*+9?)*?BCCA?0;9*9BE9?BDB9@2:)054==77C+,*3)68?++7134A?BDB>4-.)6),-(((.4(-2:BFB1)).3::53),((2))-+6@F>*4(
@M03152:184:000000000-AWYW1:1:2106:23330:11412 2:N:0:ACTAGCTAATACCTGT
CCCAACTATCCCTATTAATCATTACGGCGACTCTAGAAACCAACAAAATAGAACCGCACGTCCTATTTTATTATGCCATGCTAATGTATTCAGGCAAAGGCCTGCTTTGAACACTCTAATTTTCTCAAGGTAAAAGTCCTGGTTCCCCAACACACCCAATTAAGGGCATGCCGGCTCACCAAGAGGTAGAACCCAGCCAGACAGTACGTACCCAATAGGCAGACCGCCCGACCCGGTTCGAAATTCAACTAAGAGCTTAGATCGGAAGAGCGTCGTGTAGGGAAAGAAAAGGTATGGGAAG
+
CC@CCGGGCGGGGGGGGFGGGGGGGG7FFCGGGFDEGGGG,FFGGGGGGGGGGGGEGGGGFCFGGFC9FGGGGCGGFGFGGGGGCGGGGGDFFFGFG@<@F@FEC<AEDDFGG=EFEE9FFGGGFGGEFGFC9EFGEF9FGGEFFGFFGGGGGGGGED?DDFGFGGDGGGDDEEGGDGF8D8E8DCGCFGFGGGGGGC@AF5?CEEBDC9C9CFG46CE4A>F)>2>B48>B>)48>2DBF@E(8@9+;*)).:?07(.5<<<:B:(,1204-,3(4)(..<:F(0,.(,522C)/)(*((
@M03152:184:000000000-AWYW1:1:2106:24023:11430 2:N:0:ACTAGCTAATACCTGT
CCCAACTATCCCTATTAATCATTACGTCAATCCTAGAAACCAACAAAATAGGATCGAACGTCCTATTTCATTATTCCATGCTAATGTATTCAAGCGCATGCCTGCTTTAAACACTCTAATTTTTTCAAAGTAACAGTCCTGATTCCCCGCAACACCAAATTAATGGCATTACGGTTCGTCAAGAGGGAGGAATCAGCAACGCCAGTACGTACCTGTGGCACGACCGACATGCTGACCCCGAAATTCAACTACGAGCTTAGATCGGAAGAGCGTCGTGTAGGGAAAGAAAAGGGATGGGTAA
+
CCCCCGGGGGGGGGGGGGGGGGGGGGGGGGGGGGGGGGGGGGGGGGGGGGGGGGGGGGGGFGGGGGGGGGFGGGGFGGGGGGGGGGGGGGFGGCFGGGGGGGGGGFGGGGGGGGGGGAFGGGGGGGGFGFGFGGGGGGGGGGGGGGGGGGGGGGGGGGGGFDGGGFGGCGGAGEFGGGGGGGGCFF=FEGGGFFGFCFGFGG6=EFF+<?FGGFFAFFDFFAEFFFFFFBFFCGFGFF<>E>),;+9F?76@?C>>F?F?D<<B??((4?7>>2;(4<124>?F()((.2:<(/()),*.(
@M03152:184:000000000-AWYW1:1:2106:5221:11529 2:N:0:ACTAGCTAATACCTGT
CCCAACTATCCCTATTAATCATTACGTCAACCCTAGAGACCAACAAAATAAGATCGACGTCCTATTTCATTATTCCATGCTAATGTATTCAAGCGTTAGCCTGCTTTAAACACTCTAATTTTTTCAAAGTAACAGTCCTGTTTCCCCGCAACACCAAGTTAATGGCATCACGGTTCTACAAGAGGGAGGAATCAGTGAGACCAGTTCATACCGTTGGCACGACCGACCTACTGACCCCGAAATTCAACTACGAGCTTAGATCGGAATAGCGTCGTGTATGGAAAGAACAGGAATGTGAAGG
+
CCCCCGGGGGGGGGGGGGGGGGGGGGGGGGGGGGGGGGGGGGGGGGGGGGFGGGFGGEFGGGGGGGGGGGGGGGGGGGGGGGGGGGGGGGGFCFGGGGGGGGGFGGGGGGFGGGGGGGGGGCGGGGGGCFFGFGFGGC=FGFGGGCF7CEGGGGGFFFGGGF8,9DGGGGGE>FG6FGFDF??@D>>>EGGGGGGG:FF?F66@9BFFGF?FGFGE9ACFFFB=AB@F4ABF=FEDFDGFD2=CFFCF5<A?7*=>FE)775??B?()..7-80162))60@2*3?:(((,(,<807)0)(
@M03152:184:000000000-AWYW1:1:2106:9951:11556 2:N:0:ACTAGCTAATACCTGT
CCCAACTATCCCTATTAATCATTACGTCGATCTTAGAAACCAACAAAATAAGATCAAACGTCCTATTTCATTATTCCATGCTAATGTATTCAAGCGAATGCCTGCTTTAAACACTCTAATTTTTTCAAAGTAACAGTCCTGATTTCCCACGACACCAAATTAATGACATCGTGGTTCGTCAGAAGGGAGAAACCGACAGGGCCAGTACACACCAGAGGCGCGACCGACCCGTCGATCCCGAAATTCAACTACGAGCTTAGATCGGAAGAGCGTCGTGTAGGGAAAGAACAGGTATGTGTAG
+
CCCCCGGGGGGGGGGGGGGGGGGGGGGGGGGGGGGGGGGGGGGGGGGGGGGGGGGGGGGGFGGGGGGGGGGGGGGGGGGGGGGGGGGGGGGGGGGGGGGGGGGGGGGGGGGGGGGGGGGGGGGGGGGGGFGGGGGGGGGGGCGGGGGGGGDGGGGGGGGGGGFGGGGGGGGGGGGGGGGGGGGFGGGGGGGGFGEGGGCFGGGFGFFGGFGGGGGFFF=EBADFB>>EEFFAEGBDF?FFF6B(=FDFFGFF:CB>EF<2<4A?F?19:B01-(9118<AFFBFF4(342,3)3))/)*.)
@M03152:184:000000000-AWYW1:1:2106:25491:11561 2:N:0:ACTAGCTAATACCTGT
CCCAACTATCCCTATTAATCATTACGTCAACCCTAGAAACCAACAAAATAAGATCGACGTCCTATTTCATTATTCCATGCTAATGTATTCAAGCGTTAGCCTGCTTTAAACACTCTAATTTTTTCAAAGTAACAGTCCTGTTTCCCCGCAACACCAAATTAATGGCATCACGGTTCTACAAGAGGGAGGAATCAGTGAAGCCAGTTCATACCGGTGGCACTACCGACCTACTGACCCCGAAATTCAACTACGAGCGTAGATCGGAAGAGCGTCGTGTAGGGAAAGAACAGGTATGTGCAGA
+
CCC9CEGGGGGGGGGGGCEGGFFGGGGGGGGGGFFFFCFGFEEFFGGGGCFGGGGGGFGCEFG9EEFAE<@CF,EFF<DFF9FFEFGF<FFFGGGGGGGFFGGGGGGG5AFGGGGGF<FF9FFGGFGAAFFFGG9?ECFG9CEF;:,:CCECFGGGGCFGG8=@DDF88=?C6+0=?C8,+=,363@CEGFFGGDFGGGF60:@FFF@CFFF*9@*:*@FF)3)-7>:*A=AAG9<)2)5;2.96A38CCF0;<>(:,2;<33(6(4(41(--412(.64()(03734:B:)-2(**)*))
@M03152:184:000000000-AWYW1:1:2106:25061:11570 2:N:0:ACTAGCTAATACCTGT
CCCAACTATCCCTATTAATCATTACGTCAATCCTAGAAACCAACAAAATAGGATCGAACGTCCTATTTCATTATTCCATGCTAATGTATTCAAGCGTTAGCCTGCTTTAAACACTCTAATTTTTTCAAAGTAACAGTCCAGATTCCTCGCAACACCAAATTAATGGCATTACGGCTCATCAGGAAGGAGGAATCAGTGAGGACAGTACATACCAGAGGCATGACCAACCGACTAACCCCGAAATTCAACTACGAGCTTAGATCGGAAGAGAGTCGTGTAGGGAAAGAAAAGGGAAGGGTAA
+
CCCCCGGGGGGGGGGGGGGGGGGGGGCGGGGAFGGGGGGGGGGGGGGGGGGGGGGGGGGCCFFGFEFGGFGGGGGGGGGGGGGGGGGGGGGGGGFGEGGGGGGGGGGGGGGGGFDGGCGGGGGGG<EGEGGGGFGGGECFGGGGGFGGGGGGGGGGGGGGGGFFGFFGFGGGGGGGGGGFGGDE?DEFDEGF,>8AFCFFG+=:F?CDCFFG9DFFF?5?A5;5@88B**7@AGF>6@*2ABF=AFCFF7A;DGB>>(.4)))2;?<B8@(/6):220427:2)(<:.(.43(:(.),9((
@M03152:184:000000000-AWYW1:1:2106:20717:11582 2:N:0:ACTAGCTAATACCTGT
CCCAACTATCCCTATTAATCATTACTCTAGTCCTAGAAACCAACAAAATAGAACCAAAGTCCTATTCTATTATTCCATGCTAAGATATTCAAGCTGTAAACAGCCTGCTTTGAACACTCTAATTTTTTCAAAGTAAACGTGCTGGTCAAAATCCGACCCCGCCCTTTCGGGAAGAGCCGGCTTTCCAGCAAAAAAAGGGCCCGCGGCCGCAAGCACACTGTCCACAAGGGGGCAGTGGGCGACCGCAAAAGGCCCTCGAAATTCAACTAAGAGCTTAGATCGGAAGGTGGTCGTGAAGGGA
+
CCCCCGGGGGGGGGGGGGGGGGGGGGGGAFGGGGGGGGGGGGGGGGGGGGGGGGGGGEGGGGGGGGGGGGGGGGGGGGGGGGGGGGGFGGGGGGGGGGGGGGGGGGGGGGGGGFGGGGGGGFGGGGGG8FFFGGGFGGGF7DFGGGGFGGFGGGGGGGGGGGCGEGFDGGGGGGFGFGGGGCE8FGGFEFFFGFGGGG>5CDC>7>AGGE7CCDFFFF;FC7/17.3=F>B>ED0<:?FBF9EBEB1>>*)-,9>0>(,4:<4>D2<4()))),.8A4)59@0)-0(,((-52*,)).7((
@M03152:184:000000000-AWYW1:1:2106:8790:11635 2:N:0:ACTAGCTAATACCTGT
CCCAACTATCCCTATTAATCATTACGTCGATCCTAGAAACCAACAAAATAGGATCAAACGTCCTATTTCATTATTCCATGCTAATGTATTCAAGCTAACGCTTGCTTTAAACACTCTAATTTTTTCAAAGTAACAGTCCTGATTTCCCACGACACCAAATTAATGACATCGTGGTTCGTCAGAAGGGAGAAACCAACTAGACCAGTACACACCAATGGCGCGACCAATCTGTTAGTCCCGAAATTCAACTACGAGCCTAGATCGGAAGAGCGTCGGGGAGGGAACGAACAGGTAAGTGGAA
+
CCCCCEEFGGGGGGGGGGGGGGGGGGGGGGGGGGFGGGGGGGGGGGGGGGGGFGGGGGGGGGGGGGGGGFGGGGEGGGGGFGGGGGGGGGGGGGFGGGGGCEFGFGCF?BFCE<?FGFGGGGGGGGGGGGGGGGFCFD=FA9EFGEFFFG>8EGGGGGGGGFAC,@FGGGDEF6FDFGGGGGGF8D7>+AFB@DFFGGGFGFDCCFFDGAFGDFEFFFF554A@5>>FF+8=AFCCFC?@E@E0A=C=CFA@?G:()/61=C)21<?6;((--42(3)4>936F()-4,-1:.+)/*-97)
@M03152:184:000000000-AWYW1:1:2106:5141:11638 2:N:0:ACTAGCTAATACCTGT
CCCAACTATCCCTATTAATCATTACGGCGATCCTAGAAACCAACAAAATAGGACCGCACGTCCTATTTTATTATTCCATGCTAATGTATTCGGGCGTAAGCCTGCTTTGAACACTCTAATTTTTTCAAAGTAAAAATCATGGTTCCCTGCCACACCCAGTAAAGGGCATAACAGCTCACCACGAGGTAAGCCTCCACCGCTCCAGTACACACCCAAATAGGCGGACCGGGCGGCAAAGGCCGAAATTCAACTACGAGCTTAGATCGGAAGAGCGTCGTGTAGGGCAAGAACAAGTAGTGTT
+
CCCCCGGGGGGGGGGGGGGGGGGGGGGGGGGGGGGGGGGGGGGGGGFGGGGGGFFGGGGGFFGGGGGGFGGGGGGGGGGGGGGGGGGGGGGGGGGGGGGGGGGGGFFGGGGFGGGGGGGGGGGGGFGDGGGGGGGGG=EGGFFGGGGGGGGCEGGGGGGGGGFGGDEGGGGGGGGGGDFDFGGDDG:BEFGGGGF>>FC?9?DBCFFGGFGGGGGFFF=A4>B@03>FED@AB31CFFC0FFF6B>DFAFFB(7.2>6>027)))(2:(,3?:3,33)-,(*))()(-310((*)**)*))
@M03152:184:000000000-AWYW1:1:2106:19372:11708 2:N:0:ACTAGCTAATACCTGT
CCCAACTATCCCTATTAATCATTACGTCGATCCTAGAAACCAACAAAATAGGGTCAAACGTCCTATTTCATTATTCCATGCTAATGTATTCAAGCTAACGCTTGCTTTAAACACTCTAATTTTTTCAAAGTAACAGTCCTGATTTCCCACGACACCAAATTAATGACATCGCGGTTCCTCAGAAGGGAGAAACCAACTAGACCAGTACACACCGAAGGCGCGACCAACCTGTTAGTCCCGAAATTCAACTACGAGCTTAGATCGGAAGCGCGTCGTGTAGGGAAAGAAAAGGTATGAGTAG
+
CCCCCGGGGGGGGGGGGGGGGGGGGGGGGGGGGGGGGGGGGGGGGGGGGGGGGGGGFGGGCFGGGGGGGGGGGGGGGGGGGGGGGGGFGGGFGGGGGGGGGGGGGFGGGGGGGGGGGFGGGGGGGGGGGGGGGGGGGGCFFFCGGGGGCFGEGGGGGGGGGGGGCDGGGFGGGGGGGGGGGCF9FFGGGEDGGGGFGGCAFDGBEFFGGFFGDGGFF>CFFFFF@FFFFFBBA@@FC?GFD@:=8:?FEGF8;D5>EFF@C5??<(40(3191391:0(6<>B48:<:(.(,)+.9*)*.-
@M03152:184:000000000-AWYW1:1:2106:12874:11730 2:N:0:ACTAGCTAATACCTGT
CCCAACTATCCCTATTAATCATTACGTCAATCCTAGAAACCAACAAAATAGGATCGAACGTCCTATTTCATTATTCCATGCTAATGTATTCAAGCGTGAGCCTGCTTTAAACACTCTAATTTTTTCAAAGTAACAGTCCTGATTCCCCGCAACACCAAATTAATGGCATTACGGCTCGTCAAGAGGGAGGAATCAGCAAGACCAGTACATACCTGTGGCACGACCGACCTGCTTATTCCGAAATTCAACTACGAGCTTAGATCGGAAGAGCGTAGTGTAGGGAAAGAACAGGCATGTGTAG
+
CCCCCGGGGGGGGGGGGGGGGGGGGGGGCGGGGGGGGGGGGEGGGFGFFGGGGGGCCFFGFFGGFGGGGGGCEFGGGGGGGGGGGGFFGGGGGGGGGGGGGGGGGGGGGGEFGGGGGEFFGFGGGGGGGGGGGGGGGFFGGFFGGGGGCEGGGGGGGFGGGFGGFG?=DFGGGEDCGGGGGEFC=@C@CGGGGGGGGGFF69?C9AF7=BFGG7EFFCBFA@BAAAFF4BBFF:?CA?G@)/.6;F?FFF4;?G>>EE93;C)6(3:>71(36(4(2/6<A>001).4(((.(*,)*)*64
@M03152:184:000000000-AWYW1:1:2106:13712:11741 2:N:0:ACTAGCTAATACCTGT
CCCAACTATCCCTATTAATCATTACGGCTACTCTAGAAACCAACAAAATAGAACCGCACGTCCTATTTTATTATGCCATGCTAATGTATTCAGGCAAAGGCCTGCTTTGAACACTCTAATCTTCTCAAGGTAAAAGTCCTGGTTCCCCAACACACCCAATTAAGGGCATGCCGGCTCACCAAGAGGTAGAACCCAGCCAGACAGTACGTACCCAATAGGCAGACCGCCCGACCAGGCTCGAAATTCAACTACGAGCTTAGATCGTAAGACCGTCGTGTAGGCAAGGAACAGGAGAGTTTAG
+
CCCCCD@FAFFGGAFGFGG<EFGGGGC@7CFCF@9FAFCCGFEGGFEE9DECGFGC7FGCCF7F<@<CFFCFG<<EGGFFFF<EGFF<FCEC<CFFF,9=E?EFGAE<9?FGD,?F9<F@F9FEGGD9=<EF@EFFEDEFGFECF:E4>=CFGGG>ED8==D,@8E6+=86@CEGEGGGC=@F=?8@DFDGGFGD?CFGFF77<<C9C7AFCFF7A*9@FA5?)79=A459?5894)3*(.(./+17F3+/)/154)3)494A2((.8)),--4(-,)(.-*.8().(,(,,.*(00)*-)
@M03152:184:000000000-AWYW1:1:2106:26454:11800 2:N:0:ACTAGCTAATACCTGT
CCCAACTATCCCTATTAATCATTACGTCGATCCTAGAAACCAACAAAATAGAATCAAACGTCCTATTTCATTATTCCATGCTAATGTATTCAAGCGTGAGCCTGCTTTAAACACTCTAATTTTTTCAAAGTAACAGTCCTGATTCCCCACAACACCAAATAAATGACATCATGGTTCGTCAGAAGGGAGAAACCAACAATGCCAGTACGTACCGAGGCACGACCGACATGATGGTCCCGAAATTCAACTACGAGCTTAGATCGGAAGAGCGACGTGTAGGGAAAGAACAGGGAAAGGTAGA
+
CCCCCGGFGGGGGGGGGGDFGGGGGGGGGGGGGGGGGGFGGGGGFGGFGGGGFFGGFGFDGCFGGGGGGFCGGGFGEFFFFGGGGGGGGGGGGG@BFEGGFFFDFFGGEB?FGFGGGGGGGFGGGGGFG9FF<?FEECEFFGDFFGFFGGC?EFGGGGGFFGFADDFC?FGCGG8@9BD>FEFDDFEGDEGGG?ED>?DFA??DGFF8DFGDGDG>DDD55=/5>)/?:94+=C*=)8C=39:CFA?CEGFDD<B0;)).6<<DF?(,.3>(,7(1852<(78)4F:8:.404*()))2)-
@M03152:184:000000000-AWYW1:1:2106:21271:11804 2:N:0:ACTAGCTAATACCTGT
CCCAACTATCCCTATTAATCATTACGTCGATCTTAGAAACCAACGCAATAGGATCAAACGTCCTATTTCATTATTCCATGCTAATGTATTCAAGCTAACGCTTGCTTTAAACACTCTAATTTTTTCAAAGTAACAGTCCTGATTTCTCACGACACCAAATTAATGACATCGTAGTTCGTCAGAAGGGAGAAACCAACTAGACCAGTACACACCAATGGCGAGACCAATCTGTTAGTCCCGAAATTCAACTACGAGCTTAGATCGGAAGAGCGTCGTGTAGGGAAAGAACACGTATGTTTAG
+
CCCCCDF<FGF@FFDFC@F<FGGGGCGGCCGGGG<@@CFGG<FGG7@CBFGG9FFF,;CFE@@:<CFAFGFFGCFCFGFGG,CCFFCC@<,E,6,9C@FF7,7B<F9CE9<<,45ED,AEFG9A>4F@<F<A@<F,EFE,4,9CF=,44E8CG8F?888EF9EGAFGDFFDFGGD,+@D8?EF,63>:ECDFGGGFGGE*,<CC6<FF99;+9C7636)9*1@)<2=69+8BFC45B6DBA20-++/:@FF;(::28;;)73)27(/336,(6;9,4..4))(03)4(4:(,.*656)*))
@M03152:184:000000000-AWYW1:1:2106:17008:11828 2:N:0:ACTAGCTAATACCTGT
CCCAACTATCCCTATTAATCATTACGTCAACCCTAGAAACCAACAAAATAAGATCGACGTCCTATTTCATTATTCCATGCTAATGTATTCAAGCGTTAGCCTGCTTTAAACACTCTAATTTTTTCAAAGTAACAGTCCTGTTTCCCCGCAACACCAAGTTAATGGCATCACGGTTCTACAAGAGGGAGGAATCAGTGAGGCCAGTTCATACCGTTGGCACGACCGACCTACTGACCCCGAAATTCAACTACGAGCTTAGATCGGAAGAGCGTCGTGTAGGGAAAGAACAGGTATGTGTAGA
+
CCCCCGGGGGGGGGGGGGGGGGGGGGGGEFGGGGGGGGGGGGGGGGGGGGGGFGGGGGGCGGGGGGGG9EGEGGGGGGGGGGGGGGGGGGGGGGDGGGGGGGGGGGGGFGGGGGGGGGGGGGGGGGGGFGGGGGGGGGGGGGFGEFGGGGGGGGGGGGGGFFFFGGGFGGCCCGGEGGGFGGFFGGGFGGGGGGFFCDFFGGGFGFFGGFGGGGGFFFEABA?@AFB40A@4?FEC;@<>EFF3CAEFFGFFFDD6AC@CFE=?0:>(380,,7-82844:?:>BF181(38)+.17<>4)
@M03152:184:000000000-AWYW1:1:2106:22789:11974 2:N:0:ACTAGCTAATACCTGT
CCCAACTATCCCTATTAATCATTACGTCGATCTTAGAAACCAACGAAATAAGATCAAACGTCCTATTTCATTATTCCATGCTAATGTATTCAAGCCAAAGCCTGCTTTAAACACTCTAATTTTTTCAAAGTAACAGTCCTGATTCCCCACGACATCAAATTAATGACATCATGCTTCGTCAGAAGGGAGAAACCAATTGTACCAGTGCGTACCGTTGGCACGACCAATAAATTGATCCCGAAATTCAACTACGAGCTTAGATCGGAAGAGCGTCGTGTAGGGAAAGAACAGATATGTGTAA
+
CCCCCGGGGGGGGGGGGGGGGGGGGGGGGGGGGGGGGGGGGGGGGGGGGGGGGGGGGGGGFFGGGGGGGGGGGGGGGGGGGGGGGGGGGGGGGGGGGGGGGGGGGGGFGGGGGGGGGCGGGGGGGGGGGFGGGGGGG9FGGGGGGGGFFGGGGGEFGGGGGGGGGGGGFGGGGGGGGGGGGGGBFDGGEEFGGGGGGDFFG@CD?DBFGEGGGGGFFFFFFFFF5>>FFFFFFFEFAAF2?@BDFFFFFFA@24525;C375)38;DFFF8@6606;7<>2BFFFF?:471()36/8:*))
@M03152:184:000000000-AWYW1:1:2106:26041:12133 2:N:0:ACTAGCTAATACCTGT
CCCAACTATCCCTATTAATCATTACTTTAGCCCTAGAAACCAACGAAAGTAGGACTAAAGTCCTATTTCATTATCCCATGCTAATATATTCAAAGGCTAGATTACGCCTGCCTTGAACACTCTAATTTCTTCACAGTAAAAGATTTGAAACACTTTGATCCCCAAAATATAATTTTAGGGAGTGTATTCAAAAGGAAGGAAACGAGAATAAGGTACACATCGGAAAGATGGACCTTAACTTCTCATTAATCCGAAATTCAACTACGAGCTTAGATCGGAAGAGCGTCGTGTAGGGAAAGAA
+
CCCCCGGGGGGGGGGGGGGGGGGGGGGGGGGGGGGGGGGGGGGGGGGGGGGGGGGGGGGGGGGGGGGGGGGGGGGGGGGGGGGGGGGFDGGGGGGGGGGGGFFFGGGGGGGGGGGGGGGGGGGGGGGGGGGGGGGGGGGGGGGGGGGGGGGGGGGGGGGGGGGFGGGGFGFEAF9AF8DGGCEGFGGGAFGFFGCDGG>DFFF=E>FGGF?8?DGFFFFFF=?=>ABFFFEFAFCCFA<;;;6*?BEFFCAC5?DFFFFEEE?>E2>DF>=478C4>62>=ADA@5166(634FFFF<C;@
@M03152:184:000000000-AWYW1:1:2106:8947:12157 2:N:0:ACTAGCTAATACCTGT
CCCAACTATCCCTATTAATCATTACGTCAACCCTAGAAAACCAACAAAATAAGATCGACGTCCTATTTCATTATTCCATGCTAATGTATTCAAGCGTTAGCCTGCTTTAAACACTCTAATTTTTTCAAAGTAACAGTCCTGTTTCCCCGCAACATCAAATTAATGGCATCACGGTTCTACAAGAGGGAGGAATCAGTGAAGCCAGTTCATACCGGTGGCACGACCGACCTACTGACCCCGAAATTCAACTACGAGCTTAGATCGGAAGAGCGTCGTGTAGGGAAAGAACAGGACTGGGGAG
+
@<A-8FF<CFDFGGGGGGGGFFFFGGGG,@CFGGGGFGGGGGFEGGGFGGGGGGFGGGGGFFGGAGGGGGGGGGGGGGGGGGAEGGGGGGGGFCGGFGGGGGFGG<FGFCGGGGFGGGGGGGGGGGGGGGGGGGGGGGGGGGGGGGGCGGDGGGGGGGGGGAGFFGFFGGGGC?DECGGGGFGGDF@FCCCFF9=FCGGFGFCCGFFGGFGGGGGF5BDFFDFABABE>>=FFGFGFFGFEFAFF=CFECFE?GFFB;EEF?E??F6((.24(3914.(6<3:@6<(.,3?0(*()).)-(
@M03152:184:000000000-AWYW1:1:2106:9004:12195 2:N:0:ACTAGCTAATACCTGT
CCCAACTATCCCTATTAATCATTACGTCGATCTTAGAAACCAACGAAATAAGATCAAACGTCCTATTTCATTATTCCATGCTAATGTATTCAAGCCAAAGCCTGCTTTAAACACTCTAATTTTTTCAAAGTAACAGTCCTGATTCCCCACGACATCAAATTAATGACATCATGCCTCGTCAGAAGGGAGAAACCAATTGTACCAGTGCGTACCGTGGCACGACCGACATGATGGTCCCGAAATTCAACTACGAGCTTAGATCGGAAGAGCGTCGTGTAGGGAAAGAACAGGTAGTTCTATA
+
CCCCCGGGFGGGGGGGGGGGGGGGGGGGGGGGGGGGGGGGGGFGG8@FFFGGFGGGGGGGCEGGGGGGGGGGGGGGFGGGGGCGGGGGDFGGGGGGCGGGGFGGGGGGGGFGGFGGGFGGGGDGGGGGFAFFGGGGFGGFFFGGGGFAEGGGGGGFEFGGG8GG8DFGGGGG8AFGF7=EGEFGGGEA>E=>8D?EGG=DD+CFFF5+;0++=+@6@>@FFFEFFFF>?4=FFFBC)75(55??=73:?GA80*).6/)7CC@D;,,:514-44(-(..2(7<::487((.))3)**)*))
@M03152:184:000000000-AWYW1:1:2106:13272:12232 2:N:0:ACTAGCTAATACCTGT
CCCAACTATCCCTATTAATCATTACGTCAATCCTAGAAACCAACAAAATAGGATCGAACGTCCTATTTCATTATTCCATGCTAATGTATTCAAGCGTTAGCTTGCTTTAAACACTCTAATTTTTTCAAAGTAACAGTCCAAATTCCCCGCAACACCAAATTAATGGCATTACGGTTCATCAGGAAGGAGGAATCAGTGAGACCAGTACATACCGGAGGCATGACCAACCTACTAACCCCGAAATTCAACTACGAGCTTAGATCGGAAGAGAGCCGTGTAGGGAAAGAAGAGGTATGTTTAG
+
CCCCCGGGGGGGGGGGGGGGGGGGGGGGEEGGGGGGGGGGGCGGGFGFGGGGGGGDCGGG@DEGGGGGDGGFFGGGGGGDGGG9FGFCGGGCGCGGFE@CGGGGGCEGGGFGE<ECCFCGGGGGGGGGFGGGF9A<EFFGGGGCF,E:>7CGGEGEFDFGGGGGCGCFGGFGGGDCDGGGGGGC=DEC@EEDF9AEGGGFCD6=7<+<+;FCFD6*<*5?FDFB)0)39959?C<DFD<2?@:2661+616>;D>9:4;7476=7<16@@(/(/1(45(64)(..712(,4440)91)24)
@M03152:184:000000000-AWYW1:1:2106:17695:12291 2:N:0:ACTAGCTAATACCTGT
CCCAACTATCCCTATTAATCATTACGTCAACCCTAGAAACCAACAAAATAAGATCGACGTCCTATTTCATTATTCCATGCTAATGTATTCAAGCGTTAGCCTGCTTTAAACACTCTAATTTTTTCAAAGTAACAGTCCTGTTTCCCCGCAACACCAAGTTAATGGCATCACGGTTCTACAAGCGGGAGGAATCAGTGAGCCCAGTTCATACCGTTGGCACGACCGACCTACTGACCCCGAAATTCAACTCCGAGCTTAGATCGGACGACAGTCGTGTAGGCAAATAAACTGTATGTGTAGA
+
CCCCCFCFFGGGGGGGDGGCFGFG9CCFC:FFGF<FFGCFGGGGGGG8F@EDE,6<,:BFFGGDGGGG9EAEGGFGAEAFFGGFGGGFCF<C<E@@CC7@FGFGFFG9EFF,AB,AB<F<F<<FEECFGGGA<E<FE@E<EGEFFED@C=CD8CC8EDGGDEEC,@8EGGG66==?+@=8?F,88B+@6E?CEEFCFFF6E5C)@BFCFFGGDGD**/6*@AEF(((??4@4*+6CF;)7):5);A)@.2;6,:>(0).::A?:0(,3(((-)(((.06>)*,5)0-6))..-+)8*.?).
@M03152:184:000000000-AWYW1:1:2106:7504:12299 2:N:0:ACTAGCTAATACCTGT
CCCAACTATCCCTATTAATCATTACGTCGATCCTAGAAACCAACAAAATAGGTTCGAACGTCCTATTTCATTATTCCATGCTAATGTATTCGAGCGATTGCCTGCTTTAAACACTCTAATTTTTTCAAAGTAACAGTCCAAACTCCCCGTAACACAAAATTAATGACATCACGATTTGTTAGAAGGGAGAAATCAATAACGTTAGTACGTACCAAGGCACGACCGACGTATTGATCCCGAAATTCAACTACGAGCTTAGATCGGAAGAGCGTCGTGGAGGGAAAGAACAGGTATGGGTAGA
+
CCCCCGGGGGGGGGGGGGGGGGGGGGGGGGGGGGGGGGGGGGGGGGGGGGGGEFGGFGGGGGGGGGGGGGGGGGGGGGGGGGGGGGGGFGGGGGGGCCFFGGGFGFGGGGGGGGGGGGFGGGGGGGGGGGGGGGGGGCGGGFGGGGGGGGGCEFGGGGCFGGGGGGGGGGG?CGGGGGGGGFFGGC7CEEEFGFGGGGGFGGFDGFFFCFGG6CDF>FDF58>54AF?BFEFFGFGAB4>DBFFFFF66CA?FDEF4>3))/=021(1:707:9(((04:9>:F084(,(4453())(2:2
@M03152:184:000000000-AWYW1:1:2106:6150:12338 2:N:0:ACTAGCTAATACCTGT
CCCAACTATCCCTATTAATCATTACATCAGCCTTAGAAACCAACAAAATAAGACCAACGTCGTATTCTATTATCCCATGCTGTAATATTCAATGGCAAGGTTACGCCTGCTTTGAACACTCTAATTTTTTCAAAGTAAATGATCGGAGACCATTGCTGGCCAATCCGAAAGTAGGAAGCGCATACCCAGGCCCGCCACAAGGCCGCCCTTTGGCACAACGCATTCCGCAATTCAACTACGAGCTTAGATCGGAAGAGCTTCGTGTAGGGAGAGAACCGCTTTTCTTCAAGCTCGCTCGCGC
+
CCC9CGGGGGGGGFGGGGGGGGGGGGGGFGGGGGFGFE@FGCFGGCFFGE<FEGGGCGGGGGGGGGGGFGGFGGGGGGGGGFFF,FFFGGGFFGFGC9CCF9FGCEFGGGGGGADDF9EFGGF,CFFEEGGFEFFFC=EEECGCF+=F=DDEGGFFFGFC@4=FGG>6+0+EF87,6@DCDGG8FFGFFEC+86CC?D,:,;+:**35CFDFF49?AA@4>(:58C2)/:@B+7);A@G;>0BB;A@F?:)6;*)()/)6;0:<?1)4?(((2(...)((-).*)/))).).)*(.)()((
@M03152:184:000000000-AWYW1:1:2106:26220:12597 2:N:0:ACTAGCTAATACCTGT
CCCAACTATCCCTATTAATCATTACGTCGATCCTAGAGACCAACAAAATAGAATCAAACGTCCTATTTCATTATTCCATGCTAATGTATTCAAGCGTGAGCCTGCTTTAAACACTCTAATTTTTTCAAAGTAACAGTCCTGATTCCCCACGACACCAAATAAATGACATCATGGTTCGTCAGAAGAGAGAAACCGACGATGCCAGTACGTACCGAGGCACGACCGACATGATGGTCCCGAAATTCAACTACGAGCTTACATCGGAAGAGCGTCGTGTAGGGAAAGAACAGGTAGGATTATA
+
CCCCCGGGGGGGGGGGGGGGEGGGGGGGGGGGGGGGGGDFGGGGGEFGGGGGGGGGGGGGFGGGFFFGGFGFFFFGGGGGGFGGGEGEFGGGGGGGGCEGCFGFGFFFGCCFFEGFGGGGGGGGGGGFFFGGGGGGGGGGGGGFAFGG=EGDGGGGGGFFGGFGGDGG?FDFG8?GG=DEGGGFFFFFEF8FFF>8ECEFCGFC7;@FGFGG9C>B>4=FDAA=@==DDA<=CCADFDGFFFF38ACFFGFF0C:6)4)65<02:07?<(4(3902.>)<<??F?@7:?<(-.+-**-*).
@M03152:184:000000000-AWYW1:1:2106:29208:12605 2:N:0:ACTAGCTAATACCTGT
CCCAACTATCCCTATTAATCATTACATCGATCTTAGAAACCAACGAAATAAGATCAAACGTCCTATTACATTATTCCATGCTAATGTATTCAAGCCTCGGCCTGCTTTAAACACTCTAATTTTTTCAAGGTAACAGTCCTGATTCCTCACGAGTCTACGACATCAAAGTTAATGACATCATGCTTCGACAACCAATTGTACCGGTACGTACCCGATAAATCAATCACTAAATTCAACTAAGAGCTTAGATAGGAAAAGCGTCGTGTAGGGAAAGAACAGGAATGGCGTATATGAGTTGAGG
+
BCCCCFFGFFE8F,CFGGGCEFG<FFEGGGCF8FEFGF<ACCFGE@FFGGGFF9<CFEFDCCC@EEF9FE<,EFEGGFE<F9@<,@FF,C,9E9FGC8,B::F7F<,5C@FFGGCFECFG9FGGCFF,?@FGF9,AEEFGF;FFC;;EGGFEB8F,,@>EC6?=D,EG3==@D,?EFA89DF=F9D8DEE=6=CE==+7DFGGAGFA:+;DGC+@?B5EF+*3;75)+?A5E6:6>=E*)*.3)0*:9AD+.7DF(/.(-5=@(,/(.7((/406@/;,((0)2()((,()).+-0*)*(.
@M03152:184:000000000-AWYW1:1:2106:27236:12618 2:N:0:ACTAGCTAATACCTGT
CCCAACTATCCCTATTAATCATTACGTCAATCCTAGAAACCAACAAAATAAGATCAACGTCCTATTTCATTATTCCATGCTAATGTATTCAAGCGTTAGCCTGCTTTAAACACTCTAATTTTTTCAAAGTAACAGTCCTGTTTCCCCGCAACACCAAGTTAATGGCATCACGGTTCTACAAGAGGGAGGAATCAGTGAGGCCAGTTCATACCGTTGGCACGACCGACCTACTGACCCCGAAATTCAACTACGAGCTTAGATCGGAAGAGCGTCGTGTAGGGAAAGAACAGTTATGTGGAGA
+
CCCCCGGGGGGGGCGGGGGGGGGGGGGGCEFGGGGGGGGGGGGGGGGGGFGGGGGGFGEGGGGGGGGFFGGGGGGGFGGGGGGGEGFGGGGGGGGDFGGGGFGGGGGGG<FFGGGADFGGGGGGGGFGGGGGGGFEGGFGFGGGCGG:CEGGGGE?FFGGGDFFGGGGGGG6ADCEGGGGDG8DFEGEEEFGDGFFG?E5FFFFFFFGGFG66C;9>>CFB9<>)7-9AAEFAGFGFFGFFFF?617A<CF<;C:;6C<<?<1(/4>@7:(-89,(,0:)(??>BFFF:(.))3-1*)*(,
@M03152:184:000000000-AWYW1:1:2106:22355:12679 2:N:0:ACTAGCTAATACCTGT
CCCAACTATCCCTATTAATCATTACGTCGATCCTAGAAACCAACAAAATAGGGTCAAACGTCCTATTTCATTATTCCATGCTAATGTATTCAAGCGCGAGCCTGCTTTAAACACTCTAATTTTTTCAAAGTAACAGTCCTGATTCCCCGCCACACCAACTGAATGGCATGACAGTTCTTCAGAAGGGGGAAACCAGTGACACCAGTGCATACCAAAGGCACGACCAGCGTACTGATCTCGAAATTCAACTACGAGCTTAGATCGGAAGAGCGTCGTGTAGGGAAAGAAAAGGTATGTGTAG
+
CCCCCGGGGGGGGFGGGGGGGGGGGGGGGGGGGGGGFGGGGGGGGGGGGGGGGGGFGGGFFDGGGGGGGGGFGGGGGGGGFFGGGGGGGGGGGGGGGGGGGGGGGGGGGGGGGGGGG<FGDGGGGGGFFFGGDDECFFGGF9EFGGFGGGEGGGGGGGGGGFGGGGDFGGGFGGGGGGGGGGFGGGGGGGGGGGGGFGGA<C?>FFFGGFGGDFFFFFDFFFE=@>FFFDD?FG57A?D@FD>=F=?FEDA53CB9D(9@E338?0:9??<>>:14:7?ABFF<?F:8(4:??F)<=A*))
@M03152:184:000000000-AWYW1:1:2106:26523:12704 2:N:0:ACTAGCTAATACCTGT
CCCAACTATCCCTATTAATCATTACGGCGACTCTAGAAACCAACAAAATAGAACCGCACGTCCTATTTTATTATGCCATGCTAATGTATTCAGGCAAAGGCCTGCTTTGAACACTCTAATTTTCTCAAGGTAAAAGTCCTGGTTCCCCAACACACCCAATTAAGGGCATGCCGGCTCACCAAGAGGTAGAACCCAGCCAGACAGTACGTACCCAATAGGCAGACCGCCCGACCAGGTTCGAAATTCAACTACGAGCTTAGATCGGAAGAGCGTCGTGTCGGGAAAGAACAGGTAAGACTAT
+
CCCCCGGGGGGGFFGGGGGGGGGGGGGGGGGGGGGFGFGGFGGGGGGGGGGGGGGGGGG@E@FGGGAFGFGGGGFGGGFFGGGGGGGFFGGGGGGGGGGGGGGGGGGGGGGGFGGGG9EGGGGGFGGFDGGGFGCAFG9FCG@FEFGGGGGGGGGDDFCDDGGDFCEGGGGFEGGED9?E2@F8:FF9CFGFFGGGGFG*AF5C:6A>3*;CFGGAF+:949>4BFF8?E0)=D2507D>A@A;AFFFFCFFFDD>3(..)4)(46(4340;(-1-(8(((028().34(4()+)9*)*4)
@M03152:184:000000000-AWYW1:1:2106:21910:12761 2:N:0:ACTAGCTAATACCTGT
CCCAACTATCCCTATTAATCATTACGGCGACTCTAGAAACCAACAAAATAGAACCGCACGTCCTATTTTATTATGCCATGCTAATGTATTCAGGCAAAGGCCTGCTTTGAACACTCTAATTTTCTCAAGGTAAAAGTCCTGGTTCCCCAACACACCCAATTAAGGGCATGCCGGCTCACCAAGAGGTAGAACCCAGCCAGACAGTACGTACCCAATAGGCAGACCGCCCGACCAGGTTCGAAATTCAACTACGAGCTTAGATCGGAAGAGCGTCGTGGAGGGAAAGAACAGGCATGGTGAA
+
CCCCCGGGGGGGGGGGGGGGGGGGGGGGGGGGGGGGGGGGFGGGGGGGGGGGGGGEGGGGFFGGGGGGGGGGGGGGGGFFGGGGGGGGDG9FGDGGGGGGDFGGFFFGDFFGGFGGGFFGFGGGFFFGGGGGGFGGGGGGGFEGGGGGGGGGGGGGGGC?FGFAFGG6DGGGGGG8=FGFDFGGGGFCFCFGGGGGGGGFGGG@EB5*;9CDFGGA>A=AF=>DFB=EFF;5>D7:;371F8A68=CFEFF4<D3;:322<<>?FFF>::B09?>4:)-4<B?F1.(.(43((1)8).*6)
@M03152:184:000000000-AWYW1:1:2106:10532:12821 2:N:0:ACTAGCTAATACCTGT
CCCAACTATCCCTATTAATCATTACGTCAATCCTAGAAACCAACAAAATAGGATCGAACGTCCTATTTCATTATTCCATGCTAATGTATTCAAGCGTTAGCTTGCTTTAAACACTCTAATTTTTTCAAAGTAACAGTCCAAATTCCCCGCAACACCAAATTAATGGCATTACGGTTCATCAGGAAGGAGGAATCAGTGAGACCAGTACATACCAGAGGCATGACCAACCTCCTAACCCCGAAATTCAACTACGACCTTAGATCGGAAGAGCGTCGTGGAGGGAAAGAACAGAAATGAGTAT
+
CCCCCFFGDFGGGGGGGGGGFGGGGGGG,@FFGGFGDFGGGGGGGFGFGFGGFCFGFGGGFCCFGFCDGGGGGDFGCFGGGGFFGGEFGGGGGGGGFEEGGGCFEGGFFFFDBEF=FGGGEFFFEGDGGGAEFAEEEF8FGEFCFFC?==CEGGG>8DFGGGCGFAFGGGCFGE?GDDFFCF8@?DEEF6=FFGGAC9E5FGC@CAFGGFDCFCC:F950A=8C5@=>B*)/3;;FABGADBF288>C?2;)5C).8)))956(6(6(((/(6(.(,)-.,)45:).(4:,(.+)**)*.-
@M03152:184:000000000-AWYW1:1:2106:23311:12898 2:N:0:ACTAGCTAATACCTGT
CCCAACTATCCCTATTAATCATTACTTCGGTCCTAGAAACCAACAAAATAGAACCAAAGTCCTATTCTATTATTCCATGCTAATGTATTCAAGCGAAAGCCTGCTTTAAACACTCTAATTTTTTCACAGTAAAAGTTCTAGTTCGCTAAAACACACAGTAAAGTGCATCTTAGTTTCCTAGAAGGAAGAGCTCAACAAGGTAGTACTTAACTTTCGCAAGACCACTTGTCGAGCTCGAAATTCAACTACGAGCTTAGATCGGAAGAGCGTCGTGTAGGGAAAGAACAGGAAGGTGTAAGAA
+
CCCCCGGGGGGGGFGGGGGGGGGGGGGGGGGGGGGGGGGGGGGGGGGGGGGFGGGFGGGGGFGGGGGGGGGGGGGGGGGGGGGGGGGGGGGGGFGGGGGGGGGGFGGGGGGGGAFGGGGGGGGGGCGGFFGGGGGCEFGGGGGGGGDFGDFGGGGGDDFGGGFGADGGGGFGFGFG8FFGG8FGGGGFGGCF8=DDFGGFGGGFGFFGGFGGGC@B5@=DFD*=C5AFF?=95C=5AAGF>E=EFFFFEC?>BGFC=CE5@9=D2>(6>9@F1;7@3A<FF51A;4;(,(.(-+(**)*))
@M03152:184:000000000-AWYW1:1:2106:27782:12920 2:N:0:ACTAGCTAATACCTGT
CCCAACTATCCCTATTAATCATTACGTCAACCCTAGAAACCAACAAAATAAGATCGACGTCCTATTTCATTATTCCATGCTAATGTATTCAAGCGTTAGCCTGCTTTAAACACTCTAATTTTTTCAAAGTAACAGTCCTGTTTCCCCGCAACACCAAGTTAATGGCATCACGGTTCTACAAGAGGGAGGAATCAGTGAGACCAGTTCATACCGTTGGCACGACCGACCTACTGACCCCGAAATTCAACTACGAGCTTAGATCGGAAGAGCGTCGTGTAGGGAAAGAACAGGAATGTTTAGA
+
CCCCCGGGGGGGGGGGGGGGGGGGGGGGGGGGGGGGGGGGGGGGGGGGGGGGGGGGGGGGGGGGGGGGGGGGGGGGGGGGGGGFGFGGGGGGGGGGGGGGGGGGGGGGGGGGGGGGGFGFGGCFGGGGCGGGGGGDGGGGFGGFGGGGGGGGGGFGFGGGGFGGFFGGGGGDEGCEGGGEDFFGGEEGGGGGGGGGGFGFGGDDGFFGFFGGGGG5F589BFFFFFFFFFFFFGFGF=C9>B:CFFEFEGFFF5).0><436=;?<>FFF9(61>:(7>A?FB;?FFBB(4((+)/*)0-)
@M03152:184:000000000-AWYW1:1:2106:18120:12951 2:N:0:ACTAGCTAATACCTGT
CCCAACTATCCCTATTAATCATTACGTCAACCCTAGAAACCAACAAAATAAGATCGACGTCCTATTTCATTATTCCATGCTAATGTATTCAAGCGTTAGCCTGCTTTAAACACTCTAATTTTTTCAAAGTAACAGTCCTGTTTCCCCGCAACACCAAGTTAATGGCATCACGGTTCTACAAGAGGGAGGAATCAGTGAGACCAGTTCATACCGTTGGCACGACCGACCTACTGACCCCGAAATTCAACTACGAGCTTAGATCGGAAGAGCGTAGTGTAGGGAAAGAGAACGTAGGTGTGGA
+
CCCCCGGGGGGGGGGGGGGGGGGGGGGGDFFCFGGGGGGGGGGGGGGGGGGGGGGGEGGGDGGGGGGGFGGGGGGGGGGGGGGGGGGGGGGGGGGGGGGGGCFGGGFGGGGGGGGGGFGGGGGGGGFGGGGGGGGGGFGFGGGGGFGG>ECEFEGGGGFGGEGGFGGGGGGGGFGGFGGGGFFGGCEEGGFFGGGGGGGFGFFFGFFGGFGGGGGEAF569>DBBFF44AEF*=(;A>G9DFFCCCCFCD)/6D:9F>=E)9=0::B((.49(41>4*6<17?)1?(((,--(*-*6-*()
@M03152:184:000000000-AWYW1:1:2106:16834:13070 2:N:0:ACTAGCTAATACCTGT
CCCAACTATCCCTATTAATCATTACTTCGGTCCTAGAAACCAACAAAATAGAACCAAAGTCCTATTCTATTATTCCATGCTAATGTATTCAAGCGTAAGCCTGCTTTAAACACTCTAATTTTTTCAAAGTAAAAGTCCTGGATCAATTTGCGCACTCAGTTAAGAGCACGCAAGAGCTCCAGAAAGAAAGACCCGACCAGAGCAGTGCTTACCTTGCGGCAAGACCACCCAGCCAGGTCCGAAATTCAACTACGAGTTTAGCTCGGAAGAGCGTCGGGTAGGGAAAGAACAGGTATGTGTA
+
CCCCCFFGFEFGGFFGDGGFDFGGCGFFDGGGCE<FAAAFGGGGGGGGGGGGGF@F@FFFEF9EGGGG9FFCGFFGFGCFDF9FFGGGCGF,CE@CFBEF@<FCEEFBF<FF<C?FFEFFGGDCCF,AEFFFCGAFFGE98,9AEFEGG9,8E@FEG8EDE;D,4,@?FDDGE+D8D>=EDF8=+,D:8,6D=D6+@D>5:9C@6=*+?C7C+=;B*0)3*)*)0>B4@9-;69>7));3/5;>AAEFFC+.)*0()(957))11(,2;;(1(,((()(--.3),)((.1(4(<<*).*.)
@M03152:184:000000000-AWYW1:1:2106:17502:13088 2:N:0:ACTAGCTAATACCTGT
CCCAACTATCCCTATTAATCATTACGTCGATCCTAGAAACCAACAAAATAGGTTCGAACGTCCTATTTCATTATTCCATGCTAATGTATTCGAGCGATTGCCTGCTTTAAACACTCTAATTTTTTCAAAGTAACAGTCCTGACTCCCCGTAACACCAAATTAATGACATCACGGCTCGTCAGAAGGGAGAAATCAATGACGTTAGTACGTACCGAGGCACGACCGACGTATTGATCCCGAAATTCAACTACGAGCTTAGATCGGAAGAGCGTCGTGTAGGGAAAGAACAGGTAGATGTAAA
+
CCCCCGGGGGGGGGGGGGGGGGGGGGGGDGGGGGGGGGGGGGGGGGGGGGGGGGGGCGGGGGGGGGGGGGGGGGGGGGGGGGGGGGGGGGGGGGGGGGGGGGGGGGGGGGGGGGGGFFFGGGGGGGGGGGGGGGGGGGGGFGGGGGGGGGGGGGGGGGGGGGGGGGGGGCFEEGGGDEGGGGGGGGGFGGGGGFFFGGG?9CCDGFFGGFGGGGDFFFDAEFB=BB@F3>EACCEFA@DFDBAEFFEFFGF?:GFFFFF24)4?F<9?B014:04147><<??>?F1:<02)62)**.2))
@M03152:184:000000000-AWYW1:1:2106:28978:13173 2:N:0:ACTAGCTAATACCTGT
CCCAACTATCCCTATTAATCATTACGGCGACTCTAGAAACCAACAAAATAGAACCGCACGTCCTATTTTATTATGCCATGCTAATGTATTCAGGCAAAGGCCTGCTTTGAACACTCTAATTTTCTCAAGGTAAAAGTCCTGGTTCCCCAACACACCCAATTAAGGGCATGCCGGCTCACCAAGAGGTAGAACCCAGCCAGACAGTACGTACCCAATAGGCAGACCGCCCGACCAGGTTCGAAATTCAACTACGAGATTAGATCGGAAGAGCGCAGTGGCGGGAGAGAACAGGTATGTGTGG
+
CCCCCEGGGGGGGGGGGGGGGGGGGFGGGGGGGGGGGFFGGGGGGGGGGGGGGGGGGGGGFGCC9FG9F9FFGGGFGGGGGGGGGGGGFGFGGGGGFFEGGCFGFGD<?EFFFFCGGFGGFGGFGAGDFGGGGGDFGGGGFFGGGGFDFGGGGGDEE8DFFGCGCFGGGGFC>EGG>FGGGGF8DFG:FFFAEGGF6C>6@FCCFFFG9FF>79*9>+>>FDFF(5()??0):C;CA);0)65;FACFE7A;(*04)):7)6211(41(410(((-2)(-059),>B?0:<:2:)/0-:((
@M03152:184:000000000-AWYW1:1:2106:14089:13186 2:N:0:ACTAGCTAATACCTGT
CCCAACTATCCCTATTAATCATTACGTCGATCCTAGAAACCAACAAAATAGGGTCAAACGTCCTATTTCATTATTCCATGCTAATGTATTCAAGCGCGAGCCTGCTTTAAACACTCTAATTTTTTCAAAGTAACAGTCCTGATTCCCCGCCACACCAACTTAATGACATGACGGTTCTTCAGAAGGGAGAAACCAGTGACACCAGTGCATACCGAAGGCACGACCAGCGTACTGATCTCGAAATTCAACTACGAGCTTAGATCGGAAGAGCGCTGTTTAGGGAAAGAACAGGAATGTGTAA
+
CCCCCGGGGGGGGGGGGGGGGGGGGGGGGGGGGGGGGGGGGGGGGGGFGGGGGGGGGGGGFGGGGGGGGDFFGGGGGGGGGFGFGGGGGGGGGCGGGGGEGGGGGFGGGGGGGGGGG9FGGGGGGGGGGFGG9EFGGGGGGGGGGGGGGGGGGCGEGFGCFDGGGGGFDFGGGGCEGGGGCFFGGGGGCG?FGGGGGGGFGGFC503<<EDDFDGFB4)/@):==@FF8B2?5=4+B7C;F352:+5ACC45(75,54/)4<C@;:(20(3(3(-,)1).05(8451<(((.(*)/1.>))
@M03152:184:000000000-AWYW1:1:2106:11136:13214 2:N:0:ACTAGCTAATACCTGT
CCCAACTATCCCTATTAATCATTACTTCGGTCCTAGAAACCAACAAAATAGAACCAAAGTCCTATTCTATTATTCCATGCTAATCTATTCAAGCGTGAGCCTGCTTTAAACACTCTAATTTTTTCAAAGTAAAAGTCCTGGATCCCCAGCGCACTCAGTTAAGAGCACACTGGTTCCCCAGAAGGAAAGACCCGACCAGAGCAGTGCTTACCTTGCGGCAAGACCACCCAGCCAGGCCCGAAATTCAACTACGAGCTTAGATAGGAAGAGCGTCGTGTAGGGAAAGAAAAGGAATGTCTAG
+
CCCCCGGGGGGGGGGGGGGGGGGGGGGGGGGGGGGGGGGGGGGGGGGGGGGGGGGGGGGGGGGGGGGGAFGGGGGGGG9FGGGGGGGGGGGGGGGGDG7FGGGGFGGFGGGGGGGGGGGGGGGGGGGGGFGAGGGGGAEFFGGGGGGGGGDEEGGGG8EGGGGGGCFFFDFFDFGGGGGGDFG?FGGGGGF@DCEGEGG5ACGBGFF+CFGGGGGF><8?*<*77<B>BFBFFGF48225A=5=ACE76F))2::9>@C89))/434(5(/41:6(4.,67>7>(0(1(((((*.)*)*)-
@M03152:184:000000000-AWYW1:1:2106:5388:13311 2:N:0:ACTAGCTAATACCTGT
CCCAACTATCCCTATTAATCATTACGGTGGTCCTAGAAACCAACAAAATAGAGCCATGCCGTCCTATTTTATTATTCCATGCTAATGTATTCAAGCAAAAATGCCTGCTTTAAACACTCTAATTTTTTCAAAGTAAAGGTCCTGGTTCCCCGCGGCACCCAATTAAGGACATCGCGGTTCTCCAGAAGGTGAGAAATTGACTGCACCAGTTCATATCCCGTAAGGCACGACCGATGCGCCAATCCCGAAATTCAACTACGAGCTTAGATCGGAAGAACGTCGTGTAAGGAAAGAACAGTGA
+
CCCCCGGGGGGGGGGGGGGGGGGFGGGGGEEGFFGFFGFCFGGGGGGGGGFGGGGGGGGGEGGGGGGGCFGFGGGGGGGGGGGGFGDC9FGGGFFGG8EDFFFGGGGGGGGGGGGGGGGGGGFGGGDGGGGFA?,@EAGEFFGFFGGEEEFED=7CEEFCD6DC9FG?D?DGGGDGG=DEF=F,;9:FDFGCGGECC?EFGFC)40;9CFF7;E,++?:4?2A@@2<F4458AD2<A05159;8AF?>355?3+@9=0)(18223429<2(1:((.()3:152;2)).,,.(2:3471*6)
@M03152:184:000000000-AWYW1:1:2106:6663:13344 2:N:0:ACTAGCTAATACCTGT
CCCAACTATCCCTATTAATCATTACGTCAACCCTAGAAACCAACAAAATAAGATCGACGTCCTATTTCATTATTCCATGCTAATGTATTCAAGCGTTAGCCTGCTTTAAACACTCTAATTTTTTCAAAGTAACAGTCCTGTTTCCCCGCAACACCAAGTTAATGGCATCACGGTTCTACAAGAGGGAGGAATCAGTGAGGCCAGTTCATACCGTTGGCACGACCGACCTACTGACCCCGAAATTCAACTACGAGCTTAGATCGGAAGAGCGTCGTGTAGGGAAAGAACAGGTATGTGTAGA
+
CCCCCGGGGGGGGGGGGGGGGGGGGGGGGGGGGGGGGGGGGGGGGGGGGGGGGGGGFGGGGGGGGFGGGGGGGGGGGGGGGGGGGGGGGGGGGGGGGGGGGGGCFCFGGGGGGGGGGAGGGGGGGGFGGGGGGGGGGCFGFGGGGGGGGGGGGGGGGGGGGGGFFGGGGGGG>ACEGFFFGGGGGGEGEGGGFGGAFGGFGGGFGFFGGFGGGGGFFFEFFFF29>>FFFFFFGBGFFGF>6AEA75@?GF@?D39A43;<EF?:890:0;43(-83@9)3?2)3:00226)5+,1*6*.)
@M03152:184:000000000-AWYW1:1:2106:16006:13483 2:N:0:ACTAGCTAATACCTGT
CCCAACTATCCCTATTAATCATTACGTCCACCCTAGAAACCAACAAAATAAGATCGACGTCCTATTTCCTTATTCCATGCTAATGTATTCAAGCGTTAGCCTGCTTTAAACACTCTAATTTTTTCAAAGTAACAGTCTTGTTTCCCCGCAACACCAAGTTAATGGCATCACGGTTCTACAAGAGGGAGGAATCAGTGATACCAGTTCATACCTTTGGCACGACCGACCTACTGACCCCGAAATTCAACTACGTGCTTAGATCGGTAGAGCGCCGTGTATGGACAGTATCGATTTGCGTTGC
+
CCCCCGGFFGGEGAFGFFGFFGFGGGGG7FGCGG8F@<FFGDGGGFGFGGFFEFCGG:FFFEGGGEGF,CFDFD9FGFGGGFFGADEFFE,9C9F@F7:EFGFGCGGDCDF<EFGGC<AFGGGGGCEEAFFEFEFGG,@EFF@F;=,:CECGFGGGGGFFA,=DCEGF=+AEGGGGFE9,?D,,=B+8@>D=FE7C,@,1=CFBCF;;C;FF+;,1;?@>>)@A=29DB6>F*:>D;@C280.4@AC6C7A0(280:?<))?0?(,()1>0((---,)))(*))4*6).,(()*)*)41((
@M03152:184:000000000-AWYW1:1:2106:3513:13528 2:N:0:ACTAGCTAATACCTGT
CCCAACTATCCCTATTAATCATTACGTCAACCCTAGAAACCAACAAAATAAGATCGACGTCCTATTTCATTATTCCATGCTAATGTATTCAAGCGTTAGCCTGCTTTAAACACTCTAATTTTTTCAAAGTAACAGTCCTGTTTCCCCGCAACACCAAGTTAATGGCATCACGGTTCTACAAGAGGGAGGAATAAGTGAGGCCAGTTCATACCGTTGGCACGACCGACCTACTGACCCCGAAATTCAACTACGAGCTTAGATCGGAAGAGCGTCGTGTAGGGAAAGCACAGGAAACTGTGAA
+
@CCCCGGGGGFGGGGGGGGGGGGGGGGGGGGGGGGGGGGGGGGGGGGGGGGGEGGGG7CFEGGEFGFFFEGGGGGGGGGGGFEFGGGEFEFGE<FFGGGGGBFG<<FCFGGGGGGAEEFGGGGGGG9FGGGGGDCFFGGDE:>,@B8FGGGGGGGGFFFGFGG;D?CGFFGEG8=@?;DEDCDDFGDFEDFF,@FGF?EA+?FCGFFCDCGDCGEFF>6A9@>2>@254?BF=+0;A>C6D@;?=F?F5*2/6C23F<3>3C?(,4301:(((-,((057:F0>()5.(,.((+(106*--
@M03152:184:000000000-AWYW1:1:2106:14359:13533 2:N:0:ACTAGCTAATACCTGT
CCCAACTATCCCTATTAATCATTACTTCGGTCCTAGAAACCAACAAAATAGGACCAAAGTCCTATTCTATTATTCCATGCTAATGTATTCAAGCGAAAGCCTGCTTTAAACACTCTAATTTTTTCAAAGTAAAAGTCCTGGATCCCCTGCGCACTCAATTAAGGGCACACAGGTTCCCCAGAAGGAAAGACCCGACCAGAGGCAGTGCTTACCTTGCGGCAAGACCACCCAGCCAGGTCCGAAATTCAACTACGAGCTTAGATCGGAAGAGCGTCGTGTAGGGAAAGAACAGGAAGGAGTA
+
CCCCCGGGGGGGGGGGGGGGGGGGGGGGGGGGGGGGGGGGGGGGGGGGGGGGGGGGGGGGGGGGGGGGCGGGGGGGGGGGGGGGGGGGGGGGGGGGGGDGGGGGGGGGGGGGGGGGGGGGGGGGGGGGFGGGGGGGGGGGGGGGGGGGGGGGGGDGGGGGGGGGGGGGGGGGGFGCFGGGGGGGGGFGGGGGGGGGGGGFG6DAEFFGC>FGGF;AFEFABBFFF2<FEFFFFGDFF=C:AFEBFFFFFGFFE35<D6E93<???@FFFFF:92292B6:AFBFBFF?((276*2)5(*.(
@M03152:184:000000000-AWYW1:1:2106:27106:13558 2:N:0:ACTAGCTAATACCTGT
CCCAACTATCCCTATTAATCATTACGTCAACCCTAGAAACCAACAAAATAAGATCGACGTCCTATTTCATTATTCCATGCTAATGTATTCAAGCGTTAGCCTGCTTTAAACACTCCAATTTTTTCAAAGTAACAGTCCTGTTTCCCCGCAACATCAAATTAATGGCATCACGGTTCTACAAGAGGGAGGAATCAGTGAGGCCAGTTCATACCGTTGGCACGACCGACCTACTGACCCCGAAATTCAACTACGAGCTTAGATCGGATGAGCGTCGTGTACGGAAAGAACAGGCAAGTGTAGA
+
-ACCCGGGGGGGGGGGGGGGGGGGGGGGGGGGGGGGGGGGGGGGGGGGGGGGGGGGGGGGGGGGGFGGFGGGGFFGGGGDFGGGGGGGEFGFGFGC:FGGGGFGGABEFFEGGGG8FFGGGGGGGGGGAEGGGGGGGFGAEFEGGFFGGGGG>,,4CEEBB=EDDDGGGCCE=FGGGGGGC=,D++BBE>FFGG8CFC666;:>EF?CFFGGGGGAFA@A5=B2=>FDFAEFAC@DF@C>F@FE@A);CFA3,*),6;)).<??F(-233;>04(1,))-(8:>0.42(.(((*(1*-0))
@M03152:184:000000000-AWYW1:1:2106:17673:13636 2:N:0:ACTAGCTAATACCTGT
CCCAACTATCCCTATTAATCATTACGTCAATCCTAGAAACCAACAAAATAAGATCAACGTCCTATTTCATTATTCCATGCTAATGTATTCAAGCGTTAGCCTGCTTTAAACACTCTAATTTTTTCAAAGTAACAGTCCTGTTTCCCCGCAACACCAAACTAATGGCATCACGGTTCTGCAAGAGGGAGGAATCAGTGAAGCCAGTACGTACCGGTGGCACGACCGACCTACTGACCCCGAAATTCAACTACGAGCTTAGATCGGAAGAGAGTCGTGTAGGGAAAGAAAAGGTATGTGAAGA
+
CCCCCGGGGGGGGGGGGGGGGGGGGGGGEFGGGGGGGGGGGGGGGGGGGGGGGGGGGGGFFGGGGGGGCGGGGGGGGGGGGGGGGGGGGGGGGGGGGGGGGGFFGGGGGGGGGGGGGEGGGCFGGFFG9EDFFFFFGAEFGCGGGGG7BEGGFGGGGFGGGGGGFGGGGGGGEGGGGFGEDFGGFE8FGGGGGGFGFGFFGFGFGA5:CFGGCDGFDFDFEA455)6?;FEAAFE*?@GFF@FF@FEFFGF@;GF9=)3CE3=D6?;(..152((4(7)2<.378)8(43().+.//)*))
@M03152:184:000000000-AWYW1:1:2106:24476:13636 2:N:0:ACTAGCTAATACCTGT
CCCAACTATCCCTATTAATCATTACGGCGATCCTAGAAACCAACAAAATAGGACCGCACGTCCTATTTTATTATTCCATGCTAATGTATTCGGGCGTAAGCCTGCTTTGAACACTCTAATTTTTTCAAAGTAAAAATCATGGTTCCCTGCCACACCCAGTAAAGGGCATAACAGCTCACCACGAGGTAAGCCTCCACCGCTCCAGTACACACCCAAATAGGCGGACCGGGCGGCAAAGGCCGAAATTCAACTACGAGCTTAGATCGGAAGAGCGTCGGGTAGGGAAAGAACAGGAAGGGGG
+
CCCCCGGGGGGGGGGGGGGGGGGGGGGGGGGGGGGGGGGGGGGGGGGGGGGGGGGGGGGGGGGGGGGGGGGGGGGGGGGGGGGGGGGGGGGGGGGGGGGGGGGGGGGGGGGGGGGGGGGGGGGGGGGGGGGGGGGGGGGGGGGGGGGGGGGGGGGGGGGGGGGGGGGGGGGGG8FFDGGGGGGGGGGGGGGGGGGGGGGFEGGFGFFGGFGGDGEF6FFF4(8>F9BFFF>DFC0CFFGFFFEFFFFFFGFBFGE231;043<<BF:1:1,:09B((71(,.1>:F?FF?(2,*(0)(1((
@M03152:184:000000000-AWYW1:1:2106:25845:13785 2:N:0:ACTAGCTAATACCTGT
CCCAACTATCCCTATTAATCATTATCTCGATCCTAGAAACCAACAAAATAAGATCGTGATCCTATTCCATTATTCCATGCTGCAATATTCAAGCAAATGCCTGCTTTGAACACTCTAATTTTCTCACAGTAAAAGTCCCGAACCCCATGCACACTCAATTAAGAGCACACATGGTCTTCGAGAAGAAGAAAGAGCCCAACAGTGCAGACCTTACGGCCGACCGTTAGACTCAATCCGAAATTCAACTACGAGCTTAGATCGGAAGAGCGTCGTGTAGGGAAAGAAAAGGAGAGTGTAGTAT
+
CCCCCGGGGGGGGGGGGGGGGGGGGGGGGGGGGGGGGFGGGGGGGGGGGGGGGGGGGGGGGGGGGGGGGGGGGGFGGGGGGGGGFFGGGGGGGFGGFGGGFFGGGGFGGGFFGGGGGGGGGGGGGGGGGGGFGGGGGGGGGGGGGGGGGFGGGGCGGGGGGGGGGGFGGGGGGCDG?DEGGGGGFGG?EGGCFDF=?=EFFF9*,?9FG?FGF?FA>D=DF=>A===FFF39ACEGF>GFFC=5>F*).1:9@DF3*7)9=<DFB;38>(/7(((/;B01<FFF?),,((((-+)**.*-)
@M03152:184:000000000-AWYW1:1:2106:24477:13805 2:N:0:ACTAGCTAATACCTGT
CCCAACTATCCCTATTAATCATTACGTCAACCCTAGAAACCAACAAAATAAGATCGACGTCCTATTTCATTATTCCATGCTAATGTATTCAAGCGTTAGCCTGCTTTAAACACTCTAATTTTTTCAAAGTAACAGTCCTGTTTCCCCGCAACACCAAATTAATGGCATCACGGTTCTACAAGAGGGAGGAATCAGTGAAGCCAGTTCATACCGGTGGCACGACCGACCTACTGACCCCGAAATTCAACTACGAGCTTAGATCGGAAGAGCGTCGTGTAGGGAAAGAACAGTTAGGTGTAGA
+
CCCCCGGGGGGGGGGGGGGGGGGGGGGGGGGGGGEFDGGGGGGGGGGGGGGGGGGGGGGGGGGGGGGGDGGGGGGGGGGGGGGGGGGGFCGGGGGGGGGGGGGGGGGFGGGGFFGFG9FGGGGGGGGGGGGGGG9FGGGFGGGGG@GGDGGEGGGGGGGGC8@@DFEFG?DEGGDGFCFDCC8EG6BFGCED8EFGGGGFG?F5FFFGGFGGCDEFEFFFFFFFFFF>DFEFFGFGF?C1>6);@AE:);A6;389FC7<EAB0:?BBBF290(-(4<>AFFF)()4::?.))+(**-0))
@M03152:184:000000000-AWYW1:1:2106:29509:13816 2:N:0:ACTAGCTAATACCTGT
CCCAACTATCCCCATTAATCATTACTTCGGTCCTAGAAACCAACAAAATAGAACCAAAGTCCTATTCTATTATTCCATGCTAATGTATTCAAGCGAAAGCCTGCTTTAAACACTCTAATTTTTTCAAAGTAAAAGTCCTGGATCCCCTGCGCACTCAATTAAGGGCACACAGGTTCCCCAGAAGGAAAGACCCGACCAGAGGCAGTGCTTACCTTGCGGCAAGACCACCCAGCCAGGTCCGAAATTCAACTACGAGCTTAGATCGGAAGAGCGTCGTGTAGGGAAAGAACAGGGAGATGTA
+
CCCCBFGGGGGGFGGGGGGGGGGGGGGGGGGGGGGGGGGGGGGGGFFGGGGGGGGGGG8FGGGGGGGGGGGGGGGGGGGGGGGGGGGGGCFGG?CGGGGGGGGFF,@FFFGFGFGGGCGGGGGGGAFEDGGGGGGGGG;A88=FC8EGGGGGGGGGDGGGGGGGGGGGCFDFGFFDD9DDDGGGGGGGGFGGGGGGGGFFGG+)@CCG@FGCFFF6ADBFDBFFF):?)8@FAG(1)0;5?6>>)+.1):A4;D;(5:FE@9C?6?F@,4:?F6?>9BBB4*17:)(.,(,,(*-0).0-.
@M03152:184:000000000-AWYW1:1:2106:6223:13838 2:N:0:ACTAGCTAATACCTGT
CCCAACTATCCCTATTAATCATTACGGTGATCCTAGAAACCAACAAAATAGAATCATGCCGTCCTATTTTATTATTCCATGCTAATGTATTCAAGCAAAATGCCTGCTTTAAACACTCTAATTTTTTCAAAGTAAAGGTCCTGGTTCCCCGCGACACCCAATTAAGGGCATCGTGGTTCTCCAGAAGGTGAGAAATTGACTACACCAGTTCATACCCCTTAAGGCACGACCGATGTGTCAATCCCGAAATTCAACTACGGGCTTAGATCGGAAGAGCGTCGTGTAGGGAAAGAACAGGAAT
+
CCCCCGGGGGGGG@FGGGGGGGGGGGGGGFGGGGGGGGGGGGGGGFDGGGG9FGGGG,EFGGGGCEGGGGGGGGGGGGGGGGGGGGGGGDFGGGCGGGGFFDGGGGGGGGGAFFGFFGGG<EFFEGGFG9FGGGGGDGG9>FGFFGFGGF@E8EGCGGGG8DGFGGCEDGG88EDEGDFGGCF??8B8@@E8FGGGFGDFFCFBCFF6DFGGCDG5AADF5C@5C:=9DFF5BG@G6CCECCF2?)4):5=CEGFFA),(299?3)7)9;0?(,(:0724()(0448(4((.4*,..,*(.
@M03152:184:000000000-AWYW1:1:2106:20927:14012 2:N:0:ACTAGCTAATACCTGT
CCCAACTATCCCTATTAATCATTACGTCGATCCTAGAGACCAACAAAATAGAATCAAACGTCCTATTTCATTATTCCATGCTAATGTATTCAAGCGTGAGCCTGCTTTAAACACTCTAATTTTTTCAAAGTAACAGTCCTGATTCCCCACAACACCAAATAAATGACATCATGGTTCGTCAGAAGGGAGAAACCAACAATACCAGTACGTACCTAGGCACGACCGACATGATGGTCCCGAAATTCAACTACGAGCTTAGATCGGAAGAGCGTCGTGTAGGGAAAGAACAGGAGAGGTTGAA
+
CCCCCGGGGGGGGGGGGGGGGGGGGGGGGGGGGGGGGGGGGGGGGGGGGGGGGGGGGGGGFGGGGGGGGGGGGGGGGGGGGGGGGGGGGGGGGGGGGGGGGGGGGGGGGGGGGGGGGEGGGGGGGGGGGGGGCGGGGGGGGGGGGGGGGGGGGGGGGGGGGFGGGGGGGGGGGGFGGDGGGGFFGGDC8EFFGGGGGGGFGG6DDCFCGFGGGGGFFFEFBDFFAAFFAAE>9*5:69G=?2)8BFCFEFF6(:>FF;=EFE@DF@FFF1((491::@A<<7?>?FF(48((-*(0/(*()
@M03152:184:000000000-AWYW1:1:2106:26833:14029 2:N:0:ACTAGCTAATACCTGT
CCCAACTATCCCTATTAATCATTACATCGATCCTAGAAACCAACAAAATAGAATCTGATGTCCTATTTCATTATTCCATGCTAATGTATTCAAGCGTAAGCTTGCTTTAAACACTCTAATTTTTTCAAGGTAACAGTCCTAATTCCCCATAACATCAAATGAATGACATCATGGTTCTTTAGAAGGTGAGAACCAATAAGACCAGTACATACCAAGGCATGACCGATCCCTTGATCACGAAATTCAACTACGAGCTTAGATCGGAAGAGCGTCGTGTAGGGAAAGAACAGGAAGGGAGAGA
+
CCCCCGGGGGGGGGGGGGGGGGGGGGGGGGGGGGGGGFGGGGGGGGGGGGFFGGGGGDFGGGGFGGGGGGGGGGGFFGCFGGGGGGGGGGGGGGGGGGGFGGGGFGGGGGGGGCFAFGGGGGGGGGGDGFA<GGDCFGGGGGGFGGGGEGGG8EFGGGGFGGGGGGGFGGFEFD8@=EFFGGGFGD8AEFFFGECDDGGFGG+88<DFGFGG?FG?F5DDFEF5>A=@5?CA?CEG+8C8BDAECFCFEGF92C*4/8*A?<@2=92@DFB@(316/5;73F<4()/,((,(5*())(/((
@M03152:184:000000000-AWYW1:1:2106:15827:14067 2:N:0:ACTAGCTAATACCTGT
CCCAACTATCCCTATTAATCATTACTTCGGTCCTAGAAACCAACAAAATAGAACCAAAGTCCTATTCTATTATTCCATGCTAATGTATTCAAGCGTATGCCTGCTTTAAACACTCTAATTTTTTCAAAGTAAAAGTCCTGGATCCCCAGCGCACTCAATTAAGAGCACGCTGGTTCCCCAGAAGGAAAGACCCGACCAGAGCAGTGCTTACCTTTCGGCAAGACCGCCCAGCCAGGTCCGAAATTCAACTACGAGCTTAGATCGGAAGAGCGTCGTTTAGGGAAAGAACAGGTATGGGTAA
+
CCCCCGGGGGGGGGGGFGGGGGGGGGGGGGGGGGEGGGGGGGGGGGFGGGGGGGGGGGGGGGGFGGGG<FFFGGGF9FGGGGFGGGGGGGGGFFGFGG8FGGGGGGGGFGGGGGGGG,FGGGGGGGGGEFFGGGGFGCFFGFCFGGFGCFEGGGGFG8BFEFGGGGGGDGD66@=DFGGGGDGGGGGGGFGGGGDEEG@FGFC5E5FCGFGGGGGF5>ABAFFFF9AFFF2FFGBF6BGFB;>DFFFFFGA;DGB@BE339?7=??(((..21-4(()4)))(725:?1((()3)))(*)(
@M03152:184:000000000-AWYW1:1:2106:27272:14145 2:N:0:ACTAGCTAATACCTGT
CCCAACTATCCCTATTAATCATTACGTCAACCCTAGAAACCAACAAAATAAGATCGACGTCCTATTTCATTATTCCATGCTAATGTATTCAAGCGTTAGCCTGCTTTAAACACTCTAATTTTTTCAAAGTAACAGTCCTGTTTCCCCGCAACACCAAGTTAATGGCATCACGGTTCTACAAGAGGGAGGAATCAGTGAGACCAGTTCATACCGTTGGCACGACCGACCTACTGACCCCGAAATTCAACTACGAGCTTAGATCGGAAGAGCGTCGTGTAGGTAAAGAACAGAGATGAGTCGA
+
CCCCCGGGGGGGGGGGGGGGGGGGGGGGGGGGGGGGFCAFFGFGGGGGGGGGGGGGEGGGGGGGGGGFFGGGGGGFGFGFGGGGGGGGGGGGGGECEFEGGGGGFECGFGGCGGGGGFGGGGAFFFGF9FGC?FFGGGGGGGFFG,@FEECCGGDG@FGFFFFFG8?EFGGECFCCFGFG6DG?+6+@=CFGGDFE77DC9=FBG79CD+<C>C7>>F8A5>DF==254*6?AC30?@:;E6.)++96?88,2C)2A7/><C<14:3<(((,,4><(7<2)*676@0(.(,,,+.*))*-(
@M03152:184:000000000-AWYW1:1:2106:6610:14186 2:N:0:ACTAGCTAATACCTGT
CCCAACTATCCCTATTAATCATTACGTCGATCCTAGAAACCAACAAAATAGAATCAAACGTCCTATTTCATTATTCCATGCTAATGTATTCAAGCGTATGCCTGCTTTAAACACTCTAATTTTTTCAAAGTAACAGTCCTGATTCCCCAAGACACCAAATTAATGACATCAAGGTTCTTCAGAAGGGAGAAACCAATAATACCAGTACGTACCGAGGCACGACCAACAAATTGGTCCCGAAATTCAACTACGAGCTTAGATCGGAAGAGCGTCGTGTATGGAAAGAACAGAGATGTGTAGA
+
CCCCCGGGGGGGGGGGGGGGFGGGGGGGGGGGGGAFGGGGGGGGCFCGGGGGGGGGGGCEFGGFGGGGGGGGGGGGGGDEC@FEGGGFGGGGGG?:CGGGGGFBEAFGGGFGGGGCG?FGGGGGGGGGGGFGFFFFGGGDFGGGGGGGCGGFGGGFG8BEEFGGGGGGGGGGE?2@=E=FCF8=D8CFGGGGFGGFDFCFGFGFDFDFCFGGDGGF>B@A5AD9AC5*9;;6B96+65*55@F4CF4CFGF2@DE>AE89CC26670=;39:066028)-(9<7:)87?1,(,05**-C))
@M03152:184:000000000-AWYW1:1:2106:9085:14191 2:N:0:ACTAGCTAATACCTGT
CCCAACTATCCCTATTAATCATTACGTCAACCCTAGAAACCAACAAAATAAGATCGACGTCCTATTTCATTATTCCATGCTGATGTATTCAAGCGTTAGCCTGCTTTAAACACTCTAATTTTTTCAAAGTAACAGTCCTGTTTCCCCGCAACACCAAGTTAATGGCATCACGGTTCTACAAGAGGGAGGAATCAGTGAGGCCAGTTCATACCGTTGGCACGACCGACCTACTGACCCCGAAATTCAACTACGAGCTTAGATCGGAAGAGCGTCGTGTAGGGAAAGACCAGGCATATGTAAA
+
CCCCCGGGGGGGGGGGGGGGGGGGGGGG;FGGGGGGGGGGGGGGGGGGGGGGGGGGGGGGGGGGGGGGFFGGGGGGGGGGGGGFFGGDGGGGGGDGGGEGGGGGGGGGGGGGGFFGGGGGGGGGGGAFCFGGGGGGGGFGGGGGGGFCEGGGGGGG@EGGGFD;DFGGGGGGGGGGFDGGG8DFGGGGGE??DGGA7D?AG6?=GFFGGFGGGGEEFFFFFFFFFF>DF=EFAFFCF>D6>>4?CFFFEGADD3>BA))9?C0,:?B?7B9B?6;B::9A07:F0:(.31<(17)99)2))
@M03152:184:000000000-AWYW1:1:2106:22180:14231 2:N:0:ACTAGCTAATACCTGT
CCCAACTATCCCTATTAATCATTACGTCAATCCTAGAAACCAACAAAATAAGATCAACGTCCTATTTCATTATTCCATGCTAATGTATTCAAGCGTTAGCCTGCTTTAAACACTCTAATTTTTCAAAGTAACAGTCCTGTTTCCCCGCAACACCAAACTAATGGCATCACGGTTCTGCAAGAGGGAGGAATCAGTGAAGCCAGTACGTACCAGTGGCACGACCGACCTACTGACCCCGAAATTCAACTACGAGCTTAGATCGGAAGAGCGTCGTGTAGGTAAAGAAAAGGGTAGGGTAGAC
+
CCCCCGGGGGGGGGGGGGGFGGGGGGGGGGGGGGGGFGGGGGGGGGGGFGGGGGFGGGGGGGGGGGFGGGGGGGGCFGGFGGFGGGGGFCEFFGGGGGG9FFFGGGGGGGGGGGGGG9FFFGGFGGGGGGGGGGGG,FFGGGGGCGGGGGGGG@CFGGG9FGED?GGGGGGGFEGGGF8DF?CF6C=CGGGGGGGCEG8D8DFEGFFFGF6C6DFFDCCDFFFFFF@4AAEFAC:D:>D28988FFFA8GEDF)56+;EECF6;;6(6,14(4((.(14)-9AB<7022((((2()72*)-
@M03152:184:000000000-AWYW1:1:2106:19048:14241 2:N:0:ACTAGCTAATACCTGT
CCCAACTATCCCTATTAATCATTACATCAGCCTTAGAAACCAACAAAATAAGACCAACGTCATATTCTATTATCCCATGCTGTAATATTCAATGGCAAGGTTACGCCTGCTTTGAACACTCTAATTTTTTCAAAGTAAATGATCCGTAGCGAGTTTGACCCCACTAACGGAAGATAGGAAACGTCTGTCCAGCCACGCCACAAGGACGAGCTTTGACCTACGCATTCCGACATTCAACTACGAGCTTAGATCGGAAGATCGTCGGGTAGGGAAAGCACAGGTATGTTTAGATGTCGGTGGG
+
CCCCCGGFGGFGGGGFGGGGGGGGGGGG9FGGGGGGGGFGGGGGGGGGGGGGGCGGGGGGGGGGDGGG,EFFGGGGGGGGGGGGGGGGGGGAAFFGGGGGGGGGGGCGFFGGGGGFGFFGGGGFGGGFGGGGGGGGGGGGGGGFGGGGDFGDEGGGGGGCDGGGGFGGGCDEEGGGG8ADDFFGFFGGGGGGGGGFGGGFGGCFGF?DC>DGGGGF6F;FA59>DF<AAE):):CGFFFFFDF=4?2+7>A<3<DFA;)73/=0(.69@F:::8603>??2*69:*.)))).)3)8)-*1(
@M03152:184:000000000-AWYW1:1:2106:17985:14251 2:N:0:ACTAGCTAATACCTGT
CCCAACTATCCCTATTAATCATTACGTCAATCCTAGAAACCAACAAAATAGGATCGAACGTCCTATTTCATTATTCCATGCTAATGTATTCAAGCTTAAGCCTGCTTTAAACACTCTAATTTTTTCAAAGTAACAGTCCTGATTTCCCGCAACACCAAATTAATGGCATTACGGTTCGTCAAGAGGGAGGAATCAGCAAGACCAGTACATACCAGTGGCACGACCGACCTGCTGACCCCGAAATTCAACTACGAGCTTAGATCGGAAGAGCGTCGTGTAGGGAAAGAACAGGTATGTGTAG
+
CCCCCGGGFGGGGGGGGGGGGGGGGGGGEFGGGGGGGGGGGGGGGGGGGGGGGGGGGGGGFGGGGGGGGGGGGGGGGGGGGGGGGGGGGGGGGGGGGGGGGGGGGGGGGGGGGGGGGGGGGGGGCGGFGGGGGGGGGGGGGGGGGGGGGGGGGGGGGGGGGGGGGGFGGGGGG6DG>EGGGGGGGGGGGGGGGGGGGGFFGGD@@FFGGFGGGGGFFFDFFFF9AA=*?DFFFGFGFFGFFFFDFFFFFGFFD<:;5;E@C5C<1<D0,87>(141:)(-)7:F1)3<((3(-+)0142))
@M03152:184:000000000-AWYW1:1:2106:10134:14278 2:N:0:ACTAGCTAATACCTGT
CCCAACTATCCCTATTAATCATTACGTCGATCCTAGAAACCAACAAAATAGGGTCAAACGTCCTATTTCATTATTCCATGCTAATGTATTCAAGCGCGAGCCTGCTTTAAACACTCTAATTTTTTCAAAGTAACAGTCCTGATTCCCCGCCACACCAGCTTAATGACATGACGGTTCTTCAGAAGGGAGAAACCAGTGACACCAGTGCATACCGAAGGCACGACCAGCGTACTGATCTCGAAATTCAACTACGAGCTTAGATCGGAAGAGCGTCGGGTAGGGAAAGAACAGGCATGTGTAG
+
CCCCCGGGGGGGGGGGGGGGGGGGGGGGGGGGGGFGGGGGGGGGGGGGGGGGGGGGGGGGGGGGGGGGGGGGGGGGGGGGGGGFGGGGGGGGGGGGGGGGGDGFFGGGGFGGGGGGGGFFGGGGGGGCGFGGGGGGGGGGGGGGGGGGGGGGGGGGGFGGFGGGGFGGGFGGGGGGGGGGGGDC6DGGGGGGGGGGFFFFGC?CFFF><B7CGDG>A@>FA4BA=27AE>=BFC4B8):3A@FFF6?FEFFFFCA33173;7?DF<0((2:>,11(()(((),<1713(,(.-*4>@)*.)
@M03152:184:000000000-AWYW1:1:2106:7165:14363 2:N:0:ACTAGCTAATACCTGT
CCCAACTATCCCTATTAATCATTACGTCGATCCTAGAAACCAACAAAATAGGTTCGAACGTCCTATCTCATTATTCCATGCTAATGTATTCGAGCGATTGCCTGCTTTAAACACTCTAATTTCTTCAAAGTAACAGTCCTGACTCCCCGTAACACCAAATTAATGACATCACGGCTCGTCAGAAGGGAGAAATCAATGACTTTAGTACGTACCGAGGCACGACCGACGTATTGATCCCGAAATTCAACTACGAGCTTAGATCGGAAGAGCGTCGTGTAGGGAAAGAACAGGTATGTGTTAT
+
CCCCCGGGGGGGGGGGGGGGGGGGGGGGGGGGGGGGGDGGGGGGGGGGFGGGFGFC@EFGGGGGGGGGFFGGGGGGEEFGGGGGGGGGCGFFF?FG7CFGGCFFGFGGGGGGGGFGGFFGGGFF9FFEFCGGFGGFGGGGGGGFGGGGGGGGGEDGGDF=EGGFDGDGGFGFG8=EDGGGDGCADF@88EF,@CGFFFGA,?=EAFFGDFGG>DGF>>=ABDA22>BFF3CAACCFF1C1A>FEAFCFCC4<09;(7<?>AF:<6(703:39(-4<<)521)(7:)440:(.-0.0*-*.)
@M03152:184:000000000-AWYW1:1:2106:22846:14455 2:N:0:ACTAGCTAATACCTGT
CCCAACTATCCCTATTAATCATTACGTCGATCTTAGAAACCAACGAAATAAGATCAAACGTCCTATTTCATTATTCCATGCTAATGTATTCAAGCCAAAGCCTGCTTTAGACACTCTAATTTTTTCAAAGTAACAGTCCTGATTCCCCACGACATCAAATTAATGACATCATGCTTCGTCAGAAGGGAGAAACCAATTGTACCAGTGCGTACCGTTGGCACGACCAATAAATTGATCCCGAAATTCAACTACGAGCTTAGATCGGAAGAGCGTCGTGTAGGGAAAGAAAAGGTAGGTGTAG
+
CCCCCGGGGGGGGGGGGGGGGGGGGGGGGGGGGGFGFEGGGGGGGFGGGGGGGGGGGFFGGFEGGFGGGGGGGGGGGGGGFGGGGGGGGGGGGGGGGGGG8EGGFFAFFGGGGGGGGFGGGGGGGGGFGGGFFFGGGGGGGGGEEGCCFGGGGG@FEFFGFGGGGGGGG8AFGGGGGGGGDEGGGGGGGGGGGGGGGFGFEFDEEFFGC?GCDGGFFFEFFFFF=BFFFFFF68A@A6FAFFFFFFFFEGFEFGE254>)>E?7;01181(.63218806<>:>182<((5:30.<*.0))
@M03152:184:000000000-AWYW1:1:2106:8939:14471 2:N:0:ACTAGCTAATACCTGT
CCCAACTATCCCTATTAATCATTACGTCAATCCTAGAAACCAACAAAATAGGATCGAACGTCCTATTTCATTATTCCATGCTAATGTATTCAAGCGTTAGCTTGCTTTAAACACTCTAATTTTTTCAAAGTAACAGTCCAAATTCCCCGCAACACCAAATTAATGGCATTACGGTTCATCAGGAAGGAGGAATCAGTGAGACCAGTACATACCGGAGGCATGACCAACCTACTAACCCCGAAATTCAACTACGAGCTTAGATCGGAAAAGCGTCGTGTAGGGAAAGAACAGGTATGTGGAA
+
CCCCCGGGGGGGGGGGFGGGGGGFGGGG@BFGGGFGGGGGGGGGFFGGGGGGFGGGGFGEFGDGGGGGGGGFGFGGGGFFGGCGFGGGGGGGGGGGGGGEGDFGGGGGGGGFD8BFGGGGGGGGGGGFFGGGGDEECEGGGCEGGC@GGGGEGGG>FGGGGGGGGGGGGGGGGGGGGGGGFCGGGGGGFEEFGGDGFGG5AD6:CCFFGFGC?D6BDFDFFFFFFFF>E9@F4BC>>BG@4=?=CCEFFFAF;5)(2/936CC?0(3((/6283164<1><B?F(),4?F,0.+6/*)*))
@M03152:184:000000000-AWYW1:1:2106:15435:14554 2:N:0:ACTAGCTAATACCTGT
CCCAACTATCCCTATTAATCATGAGTTCCTTGGCACCCGAAATTCAACTACGAGCTTAGATCGGAAGAGCGTCGTGTAGGGAAAGAACAGGTATGTGTAGATCTCGGTGGTCGCCGTATCATTAAAAAAAAAAAAAAAAAAAAAATTATACAATTATAGAACATATACAGATATATTCCCATCATTCGCCTGCCGTCACTCCTCTATCTACTTTACCTGTCCCACATACCATCACTCTCCATCTAACGTCACCACTACGTGACCATTTCGCTACCGTGTCTATACACCAAACGTAACCTCT
+
CCCCCGGGGGGGGGGGGGGGGGGGGGGGGGGGGGGGGGGGGGGGGGGGGGGGGGGGGGGGFGGGGGGGGGGFGF@FFFGGGGGGGGGGGGGEFCAFCGC?E??E,AFFEGC5>>B@++,:,,E<<CEFDGGGD:++++43+***4,,2,,,,2,,,2,6,,,,,,,,4+4+,1,+5+6+,*>C:+2+,***3***/*/*+32*(+*+2*/**223***)*))*)(()**))*/0)0/)*./)*)1*.),/)4)*)()((((.().8)))(-((-(--),()*.*)02(4((-(*()0)2()
@M03152:184:000000000-AWYW1:1:2106:28082:14573 2:N:0:ACTAGCTAATACCTGT
CCCAACTATCCCTATTAATCATCACGTCAATCCTAGAAACCAACAAAATAGGATCGAACGTCCTATTTCATTATTCCATGCTAATGTATTCAAGCGTTAGCTTGCTTTAAACACTCTAATTTTTTCAAAGTAACAGTCCAGTTTCCCCGCAACACCAAATTAATGGCATTACGGTTCATCAGGAAGGAGGAATCAGTAAGACCAGTACGTACCAAAGGCACGACCAATCTACTACCCCCGAAATTCAACTACGAGCTTAGATCGGAAGAGCGTCGTGTCGGGAAAGAACAGGTATGGGTAA
+
CCCCCGGGGGGGGGGGGGGGGGGGGGGGGGGGGGGGGGGGGGFGGGGGGGGGGGGGGGGGFFGGGGGGGGGGGGGGFACFGGGGGGGGGGGGGGGGEGGGGGGGGGGGGFFGGGGGGGGGGGGGGGGGGGGGGGGGFECGGFGGGG9FEEGGGGGGGGGGGGGGFFGGGGGFFGGGGGGGGGCECCECFGGF,EFGF7FFGD0:@<FDDFC+9FGFFFDFFAFB5A=FFFEFFC**/>D=FBBBFFCCEFA3;G56)667>)73<F09@;1:6;0,8)(-4:>E?>21(,.(.+)00(2-,
@M03152:184:000000000-AWYW1:1:2106:5804:14689 2:N:0:ACTAGCTAATACCTGT
CCCAACTATCCCTATTAATCATTACGTCGATCCTAGAAACCAACAAAATAGAATCAAACGTCCTATTTCATTATTCCATGCTAATGTATTCAAGCGAAAGCCTGCTTTAAACACTCTAATTTTTTCAAAGTAACAGTCCTGATTCCCCACGACGTCAAATAAATGACATCATGGTTCTTCAGAAGGGAGAAATCAATAATACCAGTACATACCTAAGCATGACCGATATATTGATCCCGAAATTCAACTACGAGCTTAGATCGGAAGAGCGTCGTGTAGGGAAAGAACAGGAATGTGGAGA
+
CCCCCGGGFGGGGGGGGGGGGGGGGGGGGGGGGGGGGGGGGGGEGGGGGGGGGGGGGGGGDFGGGGFGGGGGGGGFFFGGGGGGGGGGGGGGGFGGGGGGGGGGGGGGGGGGGGGGGFGGGGGGGGGGGAFGGFGGGGGGGGGGGGFGGGGGGGFGEGGGGFFGGGGGGFGFFFFGFGGGGGGGGGGGDDEDEEFGGD@?E9=>=AFFGCGFFGGFACEFFEF8AAA>>F4EAFF7+:7=EFF8=FE6?FA2@449A>3>?)=0;D6@D@640:126>AD?F<81?<07:((40)**)*.(
@M03152:184:000000000-AWYW1:1:2106:7250:14693 2:N:0:ACTAGCTAATACCTGT
CCCAACTATCCCTATTAATCATTACGTCAATCCTAGAAACCAACAAAATAGGATCGAACGTCCTATTTCATTATTCCATGCTAATGTATTCAAGCGTTAGCTTGCTTTAAACACTCTAATTTTTTCAAAGTAACAGTCCAAATTCCCCGCAACACCAAATTAATGGCATTACGGTTCATCAGGAAGGAGGAATCAGTGAGACCAGTACATACCAGAGGCATGACCAACCTACTAACCCCGAAATTCAACTACGAGCTTAGATCGGAAGAGCGTCGTGTAGGGAAAGAAAAGGTAAGTGTGA
+
CCCCCGGGGGGGGGGGGGGGGGGGGGGGGGGGGGGGGGGGGGGGGGGGGGGGFGGGGGGGCFGGGGGGGGGGGGGGGGGGGGGGGGGGGGGGGGGDFGGGGGGGGGGGGGGGGGGGGGGGGGGGDFGCGBFGGGGGGGFGGGGGGGGEEEGGGGGGG8FGGFGGGFGFGGGGGCFGCEGGGGGCFGGGGGGGGGGGGCDFGG?=AFCFDFGGFG6CA?55A8F5@ECBEA:FAF4949CAFF>@F6CFFF)82DD>3.9@ECED08?2;8;@12(.6)(.4><F0)4((.5-)3)116:))
@M03152:184:000000000-AWYW1:1:2106:14602:14700 2:N:0:ACTAGCTAATACCTGT
CCCAACTATCCCTATTAATCATTACGGCAGCTCTAAAAACCAACAAAATAGAACCACACGTCCTATTTTATTATTCCATGCTAATGTATTCAGGCATAGGCCTGCTTTGAACACTCTAATTTTCTCAAGGTAAAAGTCCTGGTTCCCCGAAGCATTCAATAAAGAACACAACGGTTCACCAAGAGGCAAGACCCGGTCGAGCAGTAAACACGCCGTCAGGCGGACCACCCAACCAGATCCGAAATTCAACTACGAGCTTAGATCGGAAGAGCGTCGTGTAGGGAAAGAACAGGTAGTGGTA
+
CCCCCGGGGGGGGGGGGGGGGGGGGGGGCEGGGGGGGGGGGGGGGGGGGGGGGGGGGGGGGGGGGGGGGGGGGGGEGGFGGGGGGGGGGGGGGGGGGGCGGGGGGGGGGGGGGGGGGGGGGGGGGGGGGGFGGGGGGGGGGGGGGGGGGGGDGGGGGGGGGGGGGGGGGGGGGG6C8FGGFGFGGGGGGGGFFGDEGGGBGGGFFFFG+<0;5C>EEE9AFFE>9=@5BFFFBG?753;4=?>BFF?FFDFEFDF?>>FF?A9<?FFBFBF(9,(34@:BFFF5850:?<:0.+-**(*))
@M03152:184:000000000-AWYW1:1:2106:12242:14735 2:N:0:ACTAGCTAATACCTGT
CCCAACTATCCCTATTAATCATTACGTCAATCCTAGAAACCAACAAAATAGGATCGAACGTCCTATTTCATTATTCCATGCTAATGTATTCAAGCTTAAGCCTGCTTTAAACACTCTAATTTTTTCAAAGTAACAGTCCTGATTTCCCGCAACACCAAATTAATGGCATTACGGTTCGTCAAGAGGGAGGAATCAGCAAGACAAGTACATACCAGTGGCACGACCGACCTGCTGACCCCGAAATTCAACTACGAGCTTAGATCGGAAGAGCGTAGTGTAGGGAAAGAACAGGTATGAGATA
+
CCCCCGGGGFGGGGGGGGFGGGGGGGGG@FGGGGGGGGGGGGGGGGGGGGGGFFGGGGFGGGGGGGGGGGGGGCEFFGGGGGGGGGGFEGGGGFGGGGGEGDFGGGGGGGGGGGGFF<FFEFGGEF@EFGGGGFDFGGGGGGGGGGGGCEGGGGGCGGFGGGFDDGGFGGGGGGGDDG=EFCFFGCEEGEEGG,@EC7FBCF+:ABFD;CFGGFFFFF9FF=?A>>AF467FAC=<;:D>FF>18+7C?GF@3*815(1746?@FF?;@B:9((,,5846A33>?FF?:?((-+.6*-*))
@M03152:184:000000000-AWYW1:1:2106:19614:14757 2:N:0:ACTAGCTAATACCTGT
CCCAACTATCCCTATTAATCATTACGGCGGTTCTTAAAGACCAACAAAATAGAACCACACGTCCTATTTTATTATTCCATGCTAATGTATTCAGGCATAGGCCTGCTTTGAACACTCTAATTTTCTCAAGGTAAAAGTCCTGGTTCCCCGATGCATTCAACAAAGAGCACAAAGGTTCACCAAGAGGCAAGACCCAGTCGAGCAGTAGACACGCCGTCAGGCGGACCACCCAACCAGATCCGAAATTCAACTACGAGCTTAGATCGGAAGAGCGTCTGGTAGGGAAAGAAAAGGTAATGGG
+
CCCCCGGGGGGGGGGGGGGGGGGGGGGGGGGGGGGGGGGGGGGGGGGGGGGGGGGGGGGGGFGGGGGGGGGGGGGGGGGGFGGGGGGGGGFEGGCGGGGGGFGGGGGGG<EFGGGGGGGGGGGGGGFGGGGFFGGGGGFFFFGGGGGGGGGEGGGGGGGFGFDF8FFGGGGGG8FFGGGEGGGFGFGGGGCGGGFGGGGDGG75,=CFG6DF>>>??BA>FDFF2@(=:E;>:<;*.(;6A=5?AFCF?CACFF5()397>>><<<:::1<??912(0,.)98)451(47(4:5)/*)2)(
@M03152:184:000000000-AWYW1:1:2106:17909:14760 2:N:0:ACTAGCTAATACCTGT
CCCAACTATCCCTATTAATCATTACGTCAACCCTAGAAACCAACAAAATAAGATCGACGTCCTATTTCATTATTCCATGCTAATGTATTCAAGCGTTAGCCTGCTTTAAACACTCTAATTTTTTCAAAGTAACAGTCCTGTTTCCCCGCAACACCAAGTTAATGGCATCACGGTTCTACAAGAGGGAGGAATCAGTGAGACCAGTTCTTACCGTTGGCACGACCGACCTACTGACCCCGAAATTCACCTACGAGCTTAGATCGGAAGAGCGTCGTGTAGGGAAAGAACAGGTATGTCTAAA
+
CCCCCGGGFFGGGGGGGGGGGGGGGGGGGGGGGFGGECGGGGDGGGGGG9FGGCDDFGFGGGCEGGGGEFGFGGGGGGGGCGGGGFGFFGGGGG@C@FEGGFEDFGGGGGGGCFGGGEGGGGFGGGGGGGGGGGGGGCGEFGGGGGG>EGGGGGGGGF9EEFFGFGGG6DGGGFDEGFFFGG?DGCEGGDG?EFA=:?9FGGG@EFFGFAFGCF5096>ABDEB2=9?DF@FFC2;6><9.4;3AF);;FF@;*59F9.4).34?(241:93,4;??)<>15<7:?,(..(.4+5**)*))
@M03152:184:000000000-AWYW1:1:2106:13262:14788 2:N:0:ACTAGCTAATACCTGT
CCCAACTATCCCTATTAATCATTACGTCAATCCTAGAAACCAACAAAATAGGATCGAACGTCCTATTTCATTATTCCATGCTAATGTATTCAAGCGTTAGCCTGCTTTAAACACTCTAATTTTTTCAAAGTAACAGTCCAGTTTCCCCGCAACACCAAATTAATGGCATTACGGTTCATCAGGAAGGAGGAATCAGTAAGACCAGTGCATACCAGAGGCACGACCAATCTACTAACCCCGAAATTCAACTACGAGCTTAGATCGGAAGAGCGTCGTGTAGGGAAAGAACAGGAATGGATAA
+
CCCCCGGGGGGGGGGGGGGGGGGGGGGGCGGGGGGGGGGGGGGGGGGGGGGGGGGGGGGGGGGGGGGGGGGGGGGGGGGGGGGGGGGGGGGGGGGGGGGGGGGGGGGGGGGGGGGGGFGGGGGGGCGGGGGGGGGGGGGGGGGGGGGGDGGGGGGGGGGGGGGGGGGGGGF;ECGGGGGGGGGDGGGGGEGGGDFFGGGFFGCCCFF7FFGGGGFAFF5AFFFFABFFFFAFCGFGF2C@FFF2+BEFEGFEFGE9D8C<EC<;;FFFFF@FB<9BF)8:A7:F078(((2:(*)0))*.)
@M03152:184:000000000-AWYW1:1:2106:21944:14790 2:N:0:ACTAGCTAATACCTGT
CCCAACTATCCCTATTAATCATTACGTCAATCCTAGAAACCAACAAAATAGGATCGAACGTCCTATTTCATTATTCCATGCTAATGTATTCAAGCGTTAGCCTGCTTTAAACACTCTAATTTTTTCAAAGTAACAGTCCAGATTCCTCGCAACACCAAATTAATGGCATTACGGCTCATCAGGAAGGAGGAATCAGTGAGACCAGTACATACCAGAGGCATGACCAACCTACTAACCCCGAAATTCAACTACGAGCTTAGATCGGAAGAGCGTCGTGTAGGGAAAGAACAGGACAGTGTAG
+
CCCCCGGGGGGGGGGGGGGGGGGGGGGGGGGGGGGGGGGGGGGGGGGGGGGGGGGGGGGGFGGGGGGGGGGGGGGGGGGGGGGGGGGGGGGGGGGGGGGGFFGGGGGGGGGFGGGGGFGGGGGGGGGGGGGGGGFGGGCGGFCGGGGGGGCEGGGGGGGGGGFGGGFGFFGGGGDGGFGGFGGGGGGGFGGGDFGGGGFFFG68CAFGFFGF6CGFF?5BFDFEFEFFFFFFFGEF4>DADBFB=F?BEC;:@DDFA@EFC)9@?@<BFD(63(:23034<3:F8@01(4.3(2(00)*.)
@M03152:184:000000000-AWYW1:1:2106:12181:14798 2:N:0:ACTAGCTAATACCTGT
CCCAACTATCCCTATTAATCATTACGTAGATCCTAGAAACCAACAAAATAGGATCAATCGTCCTATTTCATTATTCCATGCTAATGTATTCAAGCGTTAGCCTGCTCTAAACACTCTAATTTTTTCAAAGTAACAGTCCCGATTCCTTGCGACACCAAATTAATGACATCACGGCTCCTCGGAAAGGAGGAACCAACAAAACCAGTACGTACCGTAGGCACGACCAGCAAATTGATCCCGAAATTCAACTACGAGCTTAGATCGGAAGAGCGTCGTGTAGGGAAAGAAAAGGTATGTAGAG
+
CCCCCGGGGGGGGGGGGGGGGGGGGGGGGGGGGGGGGGGGGGGGGGGGGGGGGGGGGGGGFFGGGGGFGGGGGGGGGGGGGGGGGGGGGGGGGGGGGGGGGGGGGGGGGGGGGGGGGDGGGGGGGGGGGCFGGCGGGGGGGGGGGGGGDGGGGGGGGGGGGGGGGGGGGGGG+@DEDGFGGGGGGGGGGGGGG8DFGGGFGGCCGFFGGFGGGGGFFFBAFA>BBFFFFFF@FFFC89C>D@B=FFCFEGA38D:>>EFFF???00308=19>(741F72<:(<1:81(..35+)01)*4)
@M03152:184:000000000-AWYW1:1:2106:18993:14886 2:N:0:ACTAGCTAATACCTGT
CCCAACTATCCCTATTAATCATTACGTCGATCCTAGAAACCAACAAAATAGAATCAAACGTCCTATTTCATTATTCCATGCTAATGTATTCAAGCGTGAGCCTGCTTTAAACACTCTCATTTTTTCAAAGTAACAGTCCTGATTCCCCACGACACCAAATAAATGACATCATGGTTCGTCAGAAGGGAGAAACCGACGATGCCAGTACGTACCGAGGCACGACCGACATGATGGTCCCGAAATTCAACTACGACCTTAGAACGGAAGAGCGTCGTGTAGGGAAAGAACAGCTAGGTGGCAA
+
CCCCCGGGGGGGGGGGGGGGGGGGGGGGGGGGGGGGGGGGGFGGGGGGGGGGGGGGFFGGGGDGGGGGGFGGGGGGGGDGGGGGGGGGGGGGGGGGGGGGGGGGGFFGG,EFGGGGG,FFGFGGGGGGGGGGGDFGGG8EF9EFGGGGGGEEEGGGF,B=EAFGEFGGGFDGG?=ED@CEGCC;FE8DEGDGGGGGGGGFDD6*4@8<DFGGDGGFBE=F?DFBFBFFFA3++*7CFDDDF>)71;<FEF861)71=).)).70-4287(1(-438,)-2(81>:53(43(.6+(0*(*()
@M03152:184:000000000-AWYW1:1:2106:24526:14895 2:N:0:ACTAGCTAATACCTGT
CCCAACTATCCCTATTAATCATTACGTCGATCCTAGAAACCAACAAAATAGAATCAAACGTCCTATTTCATTATTCCATGCTAATGTATTCAAGCGTGAGCCTGCTTTAAACACTCTAATTTTTTCAAAGTAACGGTCCTGATTCCCCAAGACACCAAATTAATGACATCAAGGTTCTTCAGAAGGGAGAAATCAATAATGCCAGTGCGTACCGAGACACGACCAACAATTTGATCTCGAAATACAACTACGAGCTTAGATCGGAAGAGCGTCGAGTAGGGAAAGAACAGATTTCAGTACA
+
CCCCCGGGGGGFGFGGGGGGGGGGGGGGGEGGGGCFGGGGGFFGGFGGGFGGG9FFFGFEEFEGGGGGGGGG9@FGGGGGGGGGG9EEFFGGGGGGEGDGGCE<@FAAEFGGGGGGGFGGGGGGGFGDGFGECGGDEF7FC=EGFGFF=EGG=@EGFGCGGFGGGGGFGGGGC8AD79B;+,3>ADCFC?FFFGFFDFDFCFGF8D+DDDDDGC@*<5@F>>EAFB)*39AFC9*+9AC@A@F*9;B)7<F?=DF(6;))/5=(,/2535(((.((7><)()4)()43:71))+)*1-*))
@M03152:184:000000000-AWYW1:1:2106:25503:15015 2:N:0:ACTAGCTAATACCTGT
CCCAACTATCCCTATTAATCATTACGGTGATCCTAGAAACCAACAAAATAGAACCATGCCGTCCTATTCTATTATTCCATGCTAATGTATTCGAGCAAAATGCCTGCTTTAAACACTCTAATTTTTTCAAGGTAAAGGTCCTGGATCCGCAAGACACCCAATTAAGGACATCAAGTTTCTCCAGAAGGTGAGAAATCAACAGCAACAGTTCATACCCCGTAAGGCACGACCATTACGTCAATCCCGAAATTCAACTACGAGCTTAGATCGGAAGAGCGTCGTGTAGGGAAAGAACAGGTAA
+
CCCCCGGGGGGGGFGGGGGGGGGGGGGGGGGGGGGGGGGGGGGGGGGGGGGGGGGGGGGGGGGGGFGGGGGGGFGGGGGFGGFGFFGFFGGGGGFFGGGDFFGGFFGFFGGGGFGGGGGGGGGGGGGGGGGGGFFGGGEE@FGGGGGFFGEEEFGGGFCBFGGGGFGGDFCGCGGGDEGGFGGGGGGGGGFEGGGGGCFFGGGDGFFGFFGGGF7A5F>:>9FBB@@?DF9BA+/BFFC>D<FBFFFEB4:;C78?AE=@1>(6>=3))6721(3(()61()4)(93:<3487F055?*6.
@M03152:184:000000000-AWYW1:1:2106:29038:15057 2:N:0:ACTAGCTAATACCTGT
CCCAACTATCCCTATTAATCATTACGTCGATCCTAGAAACCAACAAAATAGAATCAAACGTCCTATTTCATTATTCCATGCTAATGTATTCAAGCGTGAGCCTGCTTTAAACACTCTAATTTTTTCAAAGTAACAGTCCTGATTCCCCACAACACCAAATAAATGACATCATGGTTCGTAAGAAGGGAGAAACCAACAATGCCAGTACGTACCGATGCACGACCGACATGATGGTCCCGAAATTCAACTACGAGCTTAGATCGGAAAAGCGTCGTGTCGCGAAAGAACAAGTATGTGTAAA
+
<CCCCFFGFFGGGFFFGGGGGGGGGGGGGGGGGGGGGGGGFGFGGGGGGF<FF,FF<FGCFFGEGFEGGGGFGG9FGEGG@9@CEEGGGGGGGGECFDGCDFF,AFFGGEFGGCFGFFGGGGGGGGGFGGGGGGG9FEGGA,CF;FGCFCEFCFG8FGGGGGGF,4EECFDFC==DDEC4=FGA+686A88DF,@8=+8DGF6D?FFGGF??76+*3@6A55*:442@??@8+8>7A=)(/(6);ACF)0;((2)(2;<<36(/8<(,.(4482((.)((-0()(780((,.)3)9*.7))
@M03152:184:000000000-AWYW1:1:2106:16607:15058 2:N:0:ACTAGCTAATACCTGT
CCCAACTATCCCTATTAATCATTACGTCAACCCTAGAAAACCAACAAAATAAGATCGACGTCCTATTTCATTATTCCATGCTAATGTATTCAAGCGTTAGCCTGCTTTAAACACTCTAATTTTTTCAAAGTAACAGTCCTGTTTCCCCGCAACATCAAATTAATGGCATCACGGTTCTACAAGGGGGAGGAATCAGTGAAGCCAGTTCATACCGGTGGCACGACCGACCTACTGACCCCGAAATTCAACTACGAGCTTAGATCGGCAGAGCCTCGTGTAGGGAAAGAACAGGAAAGTGTGT
+
CCCCCGGGGGGGGGGGGGGFGGGGGGGG@@FFGGFGFGGFGGGFEGGGGGGFFFAFFGGDFGGGGGGGGGGGGGGGGGGGGGGGGGGGGGGGGGG>BF7@E@EGGGGGFGGGGFGGGGGGGGGGGDGGG9FGGFGFG@FFGFFCEFGFGGGGGGGGGFGGGGGGGCEGGGFGGGFGDCDE+EF8CG7:EECFD?ECCFGFGC>@C9BFF9<+;D7?4?DAA4A2=@>?BAFFF*)CF(9>3981;+);?@A;<D)(.(.))6<6((-,::0((.4(.704<31)37<7B130(*()*-0)(
@M03152:184:000000000-AWYW1:1:2106:9312:15113 2:N:0:ACTAGCTAATACCTGT
CCCAACTATCCCTATTAATCATTACGGTGATCCTAGAAACCAACAAAATAGAATCATGCCGTCCTATTTTATTATTCCATGCTAATGTATTCAAGCAAAATGCCTGCTTTAAACACTCTAATTTTTTCAAAGTAAAGGTCCTGGTTCCCCGCGACACCCAATTAAGGGCATCGTGGTCCTCCAGAAGGTGAGAAATTGACTACACCAGTTCATACCCCTTAAGGCACGACCGATGTGTCAATCCCGAAATTCAACTACGAGCTTAGATCGGAAGAGCGTCGTGTAGGGAAAGACAGGGTAA
+
CCCCCGGGGGGGGGGGGGGGGGGGGGGGFGGGGGGGGGGGGGGGGGGGGGGGGGGGGGGFGEGGGGGGGGGGGGGGGGGGGGGGGGGGGGGGGGGGGGGGGGGGGGCFGGGGFGGGGGGGGGGGGGGFFGGCFGGGGAFGDFF=EGGGGGCDGGGGGFG?+DGGDGC8CDFFCEDGGGGGGGGGGGG,DEFGGGGGGGCFGGGBG?:CGFFGGGFFF5CF5AF@)5=BFFABEDDF+@FC>C6B))2)4FFEFGFCF@<0,69EE@<5?D6101:(479?F5:F?F71::213*4))(23(
@M03152:184:000000000-AWYW1:1:2106:19663:15194 2:N:0:ACTAGCTAATACCTGT
CCCAACTATCCCTATTAATCATTACGGCGACTCTAGAAACCAACAAAATAGAACCGCACGTCCTATTTTATTATGCCATGCTAATGTATTCAGGCAAAGGCCTGCTTTGAACACTCTAATTTTCTCAAGGTAAAAGTCCTGGTTCCCCAACACACCCAATTAAGGGCATGCCGGCTCACCAAGAGGTAGAACCCAGCCAGACAGTACGTACCCAATAGGCAGACCGCCCGACCAGGTTCGAAATTCAACTACGAGCTTAGATCGGAAGAGCGTCGTGTAGGGAAAGAACAGGTGTGTGTAG
+
CCCCCGFGGGGGGGGGGFGDGGGGGGGGGGGEGGGGGGGGGGGGGFGFFGFGGGGDEGGGFGFGGGGGGGGGGGGGGGGGGGCEFDFGGGGGGFGGGFFCGGGFFFGGGGGGFFFFGCGGGGGGGGGGGFGFGGCFGGGGG?8BFGGGGGGGDGGBEGGGGGGG,DE+=DFD8=DGCGDD=DFGGGGGC9EFGDDFGGG>,;9@CAFG5>DDGGGFFFFF9AFFF=(/?A;AFC=36):;A3>F6@EF?FFE6/)35(67))4:81<60221-862<)36>B?F6F?:0,(()+.)0(1.)
@M03152:184:000000000-AWYW1:1:2106:20422:15199 2:N:0:ACTAGCTAATACCTGT
CCCAACTATCCCTATTAATCATTACGTAGATCCTAGAAACCAACAAAATAGGATCAATCGTCCTATTTCATTATTCCATGCTAATGTATTCAAGCGTTAGCCTGCTTTAAACACTCTAATTTTTTCAAAGTAACAGTTCCGATTCCTTGCGACACCAAATTAATGACATCACGGCTCCTCGGAAAGGAGGAACCAACAAAACCAGTACGTACCGTAGGCACGACCAGCAAATTGATCCCGAAATTCAACTACGAGCTTAGATCGGAAGAGCGTCGTGTAGGGAAAGAAAAGGAATGGATAA
+
CCCCCGGGGGGGGGGGGGGGGGGGGGGGGGGGGGGGGGGGGGGGGGGGGGGGGGGGGGFGGGGGGGGGGGGGGGGGGGGGGGGGGGGGGGGGGGGGGGGGGGGGGGGGGFFGGGGGG9FGGGGGGGGGGGGGGGGGDGGFGGGGGGGGGGGGGGGGGGGGGGGGGGGGGGGGGGCEGGDGDGGDGGFGGGGGDGGGGGGF7?7@E?FC>CFFDDG>B>=FFFFFAFBFAFEFFF=7B=828:>=F+6CEGFEFG50>1>FE35=;0;;DF107?1-4.82<37>252(.,(2(2)0))*6)
@M03152:184:000000000-AWYW1:1:2106:22945:15222 2:N:0:ACTAGCTAATACCTGT
CCCAACTATCCCTATTAATCATTACGGCGACTCTAGAAACCAACAAAATAGAACCGCGCATCCTATTTTATTATTCCATGCTAATGTATTCAGGCATAGGCCTGCTTTGAACACTCTAATTTTCTCAAGGTAAAAGTCCTGGTTCCCCGACGCACGCCAACAAAGGGCACGCCGGCTCACCAAGAGGTAAGACCCGCCCAGACAGTACATGCCGTTAAGCAGACCGCCCGCCCCGGTCCGAAATGCAACTACGCGCTTAGATCGGAAGAGCGTCGGGTCGGGAAAGAACAGGTATGCGTAG
+
CCCCCGGFGGGGGGGGGGGGGGGGGGGGGGGGGGGGGGGGGGGGGGGGGGGGGGGGGGGGGDGGGGFGGGGFGFGGGGGGGGGGGGGGGGGGGGGG8FDGGGGGG?EE,?FGG8AFF9FGGGGGFFFFEFFFGGGGGGGGGFGGGGGGGEGGGGG>EGGGF6D8DD8EGDDG7EGCGGFGFGGFGGGGGGGCCF57C>EFFGGFGFFGF+=CCDEFD8;A63F@FF@B:B()7)35>>G9>151*9<F:67:?)02)8B794:1::<BB(4141((-)(-4>0>:;:18:,4)3)0*,13-
@M03152:184:000000000-AWYW1:1:2106:2296:15315 2:N:0:ACTAGCTAATACCTGT
CCCAACTATCACTATTAATCATTACGTCAACCCGAGAGACCAACAAAATAAGATCGACGTCCTAATTCATGATTCCATGCAAAAGTAATCAAGCGTTAGACTGCTTTAAACACTCTAATTTTTTCAAAGTAAAAGTCCTGTTTCCCCGCAACACCAACTTACTGGCATCACTGTTCTACACGAGGGAGGAAGCAGTCAGACCAGTTCATACCAGTCGCACGAGCTACCTACTGACCCCAAACATCAACTACGAGCTTCAATCGTCCATGAGTACTGAAGGCAAATCACAGTTAGTATCAGA
+
@-8CCB,,-<,<C,,@,6E-,CFFG,6E;6CFD+@@F+FDF8C;<CFD,;;C,<C98+@@,6,C,CED,C@,,6<CF,6,,C@,,,,,<,9CC@B6CF,,5B=A,,5,5E,,AEFA?FGE,5,4,CDE9?CF,,A,4,,5C4,,,,@:B+@8,+4+8+6,9,=3,3,A++?,76+,+,39+++3=>77+A88,@,=,5D5CC*05+?C9B89**7**::5*))((.*2;B;**+(0)(1(06)/);7.9*)6;*),04))))(((-,).),))).)-1.,(.4))*)().--6C4**)*))
@M03152:184:000000000-AWYW1:1:2106:27636:15321 2:N:0:ACTAGCTAATACCTGT
CCCAACTATCCCTATTAATCATTACGTCAACCCTAGAAACCAACAAAATAAGATCGACGTCCTATTTCATTATTCCATGCTAATGTATTCAAGCGTAAGCCTGCTTTAAACACTCTAATTTTTTCAAGGTAACAGTCCTAATTCCCCATAACATCAAATGAATGACATCATGATTCTTTAGAAGGTGAGAACCAATAAGACCAGTACATACCAAGGCATGACCGATCCCTTGATCCCGAAATTCAACTACGAGCTTAGATCGGAAGAGTGTCGTGTAGGGAAAGAACAGGTAAGTGTAGAA
+
CCCCCGGEGGFFGGGGGGGGGGGGGGGGGGGGGGCEFFGGGGGGGGGGGGGGGGGGGEGGGGGGGFFGEFGGGGGCFFGGGGGGGFFFGGFFFFGGGCFEGGGGGGFGGGFEFGGGGGGGGGGGGGGFGGGDEGGGGGEGGGGGGFCFGGFGGG=EEGGFDFFGGFDC+AFFGGGGGFGGGGGCDFGGGFG8DGCE8?9?,+=DFFFGGFC=DCDD5F@*;@CBFBAEF6:;FGF7F9CADFFAFF?F<A*/(:558**/85>5(,83)1))//6,6AE(3=;515(6(//7)+.0/)*.)
@M03152:184:000000000-AWYW1:1:2106:6543:15362 2:N:0:ACTAGCTAATACCTGT
CCCAACTATCCCTATTAATCATTACGTCAATCCTAGAAACCAACAAAATAGGATCGAACGTCCTATTTCATTATTCCATGCTAATGTATTCAAGCGTTAGCCTGCTTTAAACACTCTAATTTTTTCAAAGTAACAGTCCAGTTTCCCCGCAACACCAAATTAATGGCATTACGGTTCATCAGGAAGGAGGAATCAGTAAGACCAGTTCATACCAGAGGCACGACCAATCTACTAACCCCGAAATTCAACTACGAGCTTAGATCGGCAGAGAGTCGTGTAGGGAAAGAACAGGTATAGCTGG
+
CCCCCGGGGGGGGFGGGGGGGGGGGGGGGGGGGGGGGGGGGGGGGGGGGGGGFGGGFFGGGGGGGGGGGGGGGGGGGGGGGGGGGGGGGGGGGGFG@FGFGFGGGGFDEGGGGCFGGGGGGGGGGGGGCFFGGGGFGGGGDFFFF9E:EGGGGGGGGGGGGGGGGFGGGGGGFCFEDFGFGGFCDGGGGGG?,>DFGGEDAD6@6<BCCFG7CGECAF5BF=EABFFAAF<A6CCGFBC=DB>F@=>8C8AB(:=9BFE<97EF((610(,2))3(4024<),8,8:(3<04)35**)*)(
@M03152:184:000000000-AWYW1:1:2106:26353:15372 2:N:0:ACTAGCTAATACCTGT
CCCAACTATCCCTATTAATCATTACGTCAATCCTAGAAACCAACAAAATAGGATCGAACGTCCTATTTCATTATTCCATGCTAATGTATTCAAGCGTTAGCTTGCTTTAAACACTCTAATTTTTTCAAAGTAACAGTCCTGTTTCCCCGCAACACCAAATTAATGGCATCACGGTTCTACAAGAGGGAGGAATCAGTGAAGCCAGTTCATACCGGTGGCACAACCGACCTACTGACCCCGAACTTAAACTACGAGCTTAGATCGGACGATCGTCGTGTAGGGAAAGAACAGGTATGTCGAG
+
CCCCCGGGFGGGGFGGGGGGGGGEGFFGGGDFGGFGFDFF<C@FDGGGGFGG9FFGEGGGFFGGGGGGGGGGDGGGGGGGFFGFGEEFF<FGGAFCFFGFGGFEFFEEEGDGGGFGFAEGGGGGGFGGFCFADFGDGGFF9EEFGFGGGCCGGGGCEFCEFGGGF,@888DFGD=@+CDFDF,@?DEG+@CGGGGFGDDA,?+8,;B+C9EGCD*<9*)96)*1-55B>D*)***;/7C9B@)(3*/@<CF3(*015.>EE?C18;(33-8>::0,-0(53)(8?:(21,(,.+)0*)*((
@M03152:184:000000000-AWYW1:1:2106:14621:15387 2:N:0:ACTAGCTAATACCTGT
CCCAACTATCCCTATTAATCATTACGTCGATCCTAGAAACCAACAAAATAGGTTCGAACGTCCTATTTCATTATTCCATGCTAATGTATTCGAGCGATTGCCTGCTTTAAACACTCTAATTTTTTCAAAGTAACAGTCCTGACTCCCCGTAACACCAAATTAATGACATCACGGCTCGTCAGAAGGGAGAAATCAATGACGTTAGTACGTACCGAGGCACGACCGACGTATTGATCCCGACATTCAACTACAAGATTAGATCGGAAGAGCGTCGTGTAGGGAAAGAACAGGTCTGTGAGGA
+
<CCCCGGFFFGGGGFGGGGGGGGGGGGGGEGGGGGGGGGGGGGGGGGGGGGGFFGGEGFGCDEGGGGGGGGGGGGGGGGFGGGFGGGGGGGGGFGGGGEFGGGGGGGGGGFGGFGFGGGGGGGGGGGGG9FFGGGGGGFFGGGFGGGGGCCEGGGGEFGGGGGGGGGFGGGGD>DDGGGDGG8EFC=@3@,DFFFGDFFFD7CC>FFFGFGGGGGF>DFA?@)5=21)=>CFFGEFFDG8528/++13/;F)4*).*))625<((((4040-4(((.))4<5?425:(.((-)<(**)*(,
@M03152:184:000000000-AWYW1:1:2106:6352:15411 2:N:0:ACTAGCTAATACCTGT
CCCAACTATCCCTATTAATCATTGCTTCGGATTCTGAAAACCAACAAAATAGAACTGAAGCCCTATTTCATTATTCCATGCTAATGTATTCAAGCGTACGCTTGCTTTAAACACTCTAATTTTTTCAAAGTAAACGTCCTGGTTCGGCCGCCGAGCCCAGTTAAGGGCCGACGTTCCCCCAGAAAGAGGTGGTCCGAAAACCGGCAGTACAGACCTTGCGGCCTACCGCCGTTGGGTCACCGAAATTCAACTACGAGCTTAAGTCGGAATAGCTGCGGGGAGGGAAAGAACAGGCATATTT
+
CCCCCCEFGFGGGEFG<EEE@<EEGGGFCEEEGFGGGGGGGGFFGGGGGGG<EFFGC9FC<AFG?FFGCG<CFGGFGGDFGEF@C6CF<<CECAECFGGCC::FF,CFFEFGGGGGC9EEFGDAFDCGGGFGGDGDFGG:=FEEFFGGGGCEEDG6CEGGGCAEEGC6?CDC9E6C9BFGDGG8CC8F>FFFGGCC@>E4CD45C>58+?FBDF=6AF8)03A((385):7B;5,7)(94*,5(8;A*6:=<:4<:3(4:)))..32((().2--5()(((.4)(.42(1(((*-7))*))
@M03152:184:000000000-AWYW1:1:2106:19303:15474 2:N:0:ACTAGCTAATACCTGT
CCCAACTATCCCTATTAATCATTACGGCGACTCTAGAAACCAACAAAATAGAACCGCACGTCCTATTTTATTATGCCATGCTAATGTATTCAGGCAAAGGCCTGCTTTGAACACTCTAATTTTCTCAAGGTAAAAGTCCTGGTTCCCCAACACACCCAATTAAGGGCATGCCGGCTCACCAAGAGGTAGAACCCAGCCAGACAGTACGGACCCAGTAGGCAGACCGCCCGCCCAGGCTCGCAACTCAACCACGAACGTAGATAGGCAGAGCGTCGTGCAGGGAAAGCAAACGAGTCGTTAG
+
CCCC?FAF@FCEGGGEEFE@FFGFE<@C+@F+CDFCFGC<FCFCGAAFGCEFGAFGEEGG:CCECAECCF,<C9CF@FFFCFFFGGGGF,C<FFGGGFCFE8F=AE,9A<EEDC,ED?FGA,AEFEGDDCECE<<FGCFFGG8,>FDGG8E6@FG8C8BDE,@98DEDDDFFECC68=6@==FFFC;F?F7;DGGGGG5;CFF5A<FD*:?*37,;CB3;*(6>28(:):03=D(9)/;0),>()15:7*.(8))-)-1:1)-.((4:0(.((-4(1)--1<()().5(3(((*(00-*,(
@M03152:184:000000000-AWYW1:1:2106:13638:15528 2:N:0:ACTAGCTAATACCTGT
CCCAACTATCCCTATTAATCATTACGTCAACCCTAGAAACCAACAAAATAAGATCGACGTCCTATTTCATTATTCCATGCTAATGTATTCAAGCGTTAGCCTGCTTTAAACACTCTAATTTTTTCAAAGTAACAGTCCTGTTTCCCCGCAACACCAAGTTAATGGCATCACGGTTCTACAAGAGGGAGGAATCAGTGAGACCAGTTCATACCGTTGGCACGACCGACCTACTGACCCCGAAATTAAACTACGAGCTTAGATCGGAAGAGAGTCGTGGAGGGAAAGAACAGGGATGGGGAGA
+
CCCCCGFGGGGGGGGGGGGGGGGGGGFGEGGGGGGGGGGGGGGGGGGGGGGGGGGGFGEEGGGGGGGGGGGGGGGGGGGGGGGGGGGFGFGGGGGGGGDGGGGGGGGGGGGGGGGGG<FFFGGGGGGGGGGGFFGGG?EGGFGGFGFGGDGGGG7EEFDDGDEFEEFGGGFGGGGGGGGGFGGGGGCGGGGCFGFGGGGFG7FFFFFGGFFFGDEBFFFFFFFBFF>44?;/6CB46>GFFF44*:C=CF;?FCE9AC@E)97::27<B(8.)-(-(7319B:>?F,473(,1:8))(14(
@M03152:184:000000000-AWYW1:1:2106:17902:15535 2:N:0:ACTAGCTAATACCTGT
CCCAACTATCCCTATTAATCATTACGTCAATCCTAGAAACCAACAAAATAAGATCAACGTCCTATTTCATTATTCCATGCTAATGTATTCAAGCGTTAGCCTGCTTTAAACACTCTAATTTTTTCAAAGTAACAGTCCTGTTTCCCCGCAACACCAAACTAATGGCATCACGGTTCTGCAAGAGGGAGGAATCAGTGAAGCCAGTACGTACCGGTGGCACGACCGACCTACTGACCCCGACATTCAACTACGCGCTTAGATCGGAAGAGCGTCGTGTAGGGAAAGACCAGGGATGTGTATA
+
CCCCCGGGGGFFFGCGGGGGGGGGGGGGGFGGGGFGGGGGGGGGFFGGGGGGGGGGGGGGGGGGGGGG<DEGGGGGGGFFFGGGGGGFDGFGFGGGGGGGGFFGFEFGGGGFGFGGGGGGGGGGFFCFGGGGGGGFGGGCGFFFFGCCGGEGFE==E>DFCFG,=DDFGGGGEGC=FD?:?9=FD6+=>EGGDGC:@D:=DCGCCFFDF*+;CGGEBFBADFD2>>@4;F2;?=;DF=)6)68?FC?AC<)(()075:))-6811(7?((((4(,344<AFF0)8F(8:0--,2(/*)2--
@M03152:184:000000000-AWYW1:1:2106:21743:15627 2:N:0:ACTAGCTAATACCTGT
CCCAACTATCCCTATTAATCATTACGTCGATCTTAGAAACCAACAAAATAAGATCAAACGTCCTATTTCATTATTCCATGCTAATGTATTCAAGCCAAAGCCTGCTTTAAACACTCTAATTTTTTCAAAGTAACAGTCCTGATTCCCCACGACATCAAATTAATGACATCATGCTTCGTCAGAAGGGAGAAACCAATTGTACCAGTGCGTACCGTTGGCACGACCAATAAATTGATCCCGAAATTCAACTACGAGCTTAGATCGGAAGAGCGTCGTGTAGGGAAAGAACAGGTAGGGTGAA
+
CCCCCGGGGGGGGGGGGGGGGGGGGGGGGGGGGGGGGGGGGGGGGGGGGGGGGGGGGGGGFGGGGGGGGGGGGGGGGGGGGGGGGGGGGGGGGGGGGGGGGGGGGGGGGGGGGGGGGAFGGGGGGGGGGGGGGGGGGGGGGGGGGGGGGGDGGGEGGFGGGGGGGGGGGGGGFGGGGEDEFGGGGFGFGEGGGGGGGGFCEFGE?DD7DDGGGGGFFFEFFAFFAA@FFFFCFGEGFAF)9:?>6BEF?GFF>DB@>EFECCEFF;DFF88>(3064A:<AE?F0>8::??2.<)8).*,)
@M03152:184:000000000-AWYW1:1:2106:18805:15632 2:N:0:ACTAGCTAATACCTGT
CCCAACTATCCCTATTAATCATTACTTCGGTCCTAGAAACCAACAAAATAGAACCAAAGTCCTATTCTATTATTCCATGCTAATGTATTCAAGCGAAAGCCTGCTTTAAACACTCTAATTTTTTCAAAGTAAAAGTCCTGGATCCCCTGCGCACTAAGTTAATAGCACGCAGGTTCCCCAGAAGGAAAGACCCGACCAGAGGCAGTGCTTGACGTGAGCCAAGACCACCCAGCCAGGTCCGAAATTCAACTACGAGCTTAGAACGGAAGAGCGTCGGTGAGGGAAAGAACAGGTAAGGGTG
+
CCCCCGGGGGGGGGGGGGGGGGGGGGGGGGGGGGGGGGGGGGGGGGGGGGGGGGGGGGGGGGGGGGGG9FGGGGGGGGGGGGGGGGGGGGGGGGDGGGGGGGGGGGGGGGGGGGGGGGGGGGGGGGGGGGGGGGGGGGGGGGGGGGGGGGGGGGGGGEFFGGGFGGGGGGGGGFGGFGGGGGGGGGGGGGGFGGGGDGGFGGGFEFFGGFGGGGEAFBFFFFF2-:BFDFFFFGFGFEGEFFFFFFEFFGFEE5>;31(77))76@?FF13(24690),,2><D<F?F0(3(.2)**)*.(
@M03152:184:000000000-AWYW1:1:2106:23914:15660 2:N:0:ACTAGCTAATACCTGT
CCCAACTATCCCTATTAATCATTATCTCAATTTCTAAAACCAACGAAATAAAATCGAGATCTTATTTCATTATTCCATGCAATATATATAGGCGTGAGCCTGCTTTTAGCACTCTAATTTTCTCAAAGTAAACGTTCTGGCAGCTGACGACAATCGATAAAGATCATCGCCAGCCGTCCAGCAAATGAGGATCTGTTAACCAACATGGCCATGATGACCACCTAGCAACAAATACCCGAAATTCAACTACGAGCTTAGATCGGAAGAGCGTCGGGTAGGGAAAGAACAAGTATTGGTAGAA
+
CCCCCGGGGGGGGGGGGGGGGGGGGGGGGGGGGGGGGGGGGGGGGGGGGGGGGGGGGGGGGGGGFGGGGGGGGGGCFGG?FGGGGGGGGGGGGCGGGGGGFGGGGGGGGGEGGGGGGGGGGGGGGGGGFGGGGGGGGGGGGGGGGGGGGGGGGGGGGGGGGGGGGGGGFDGGDGGGGEGGGFFG?EDGGGGGDFGGFCEFDGGFGFBFGFF6=CCFFFEFFFFEBBFFFFFFFGBCF9DA4)=*BF4@=4?929/5@=E<459;?B;((39;((((6)8((<:5(7(1(2):)+.**)*))
@M03152:184:000000000-AWYW1:1:2106:19853:15682 2:N:0:ACTAGCTAATACCTGT
CCCAACTATCCCTATTAATCATTACGTCAACCCTAGAAACCAACAAAATAAGATCGACGTCCTATTTCATTATTCCATGCTAATGTATTCAAGCGTTAGCCTGCTTTAAACACTCTAATTTTTTCAAAGTAACAGTCCTGTTTCCCCGCAACATCAAATTAATGGCATCACGGTTCTACAAGAGGGAGGAATCAGTGAGGCCAGTTCGTACCGTTGGCACGACCGACCTACTGACCCCGAAATTCAACTACGAGCTTAGATCGGAAGAGCGTCGTGTAGGGAAAGACCAGTGATGGTTAAA
+
CCCCCGGGGGGGGGGGGGGGGGGGGGGG7FGGGGGGGGGGGGGGGGGGGGGGGGGGGGGGGGGGGGGG9FGGGGGGGGGGGGGGGGGGGGGGFGGGGG@FGGGGGFGGGGGGGGGGG<FFGGGGGGGGGGGGGGGGGGFGGGGGGGGGGGGGGGGGAEGFGGGGDFEFFGFGGGGDGGGGF88DCEGGGGGGGGGGG?FFG?D=FFFCDFGGGGGEFFFFFFFF>@FFBFFFFGFGF;DBEBFFFFFF?FA<1856FEE3CFF<049:<B((399B?:<<:?20.<(4(()))+6**)0))
@M03152:184:000000000-AWYW1:1:2106:5549:15845 2:N:0:ACTAGCTAATACCTGT
CCCAACTATCCCTATTAATCATTACTTCGGTCCTAGAAACCAACAAAATAGAACCAAAGTCCTATTCTATTATTCCATGCTAATGTATTCAAGCGTAAGCCTGCTTTAAACACTCTAATTTTTTCAAAGTAAAAGTCCTGGATCAGCTTGCGCACTCAATTAAGAGCACGCAAGAGCTCCAGAAAGAAAGACCAGACCAGAGCAGTGCTTACCTTGCGGCAAGACCACCCAGCCAGGTCCGAAATTCAACTACGAGCTTAGATCGGAAGAGCGTCGTGTAGGGAAAGAAAAGGATGGAGGG
+
CCCCCGGGGGGGGGGGGGGGGGGGGGGGGGGGGGGGGGGGGGGGGGGGGGGFGGGGGFGGGGGGGFFGAFGGGGGGGFCFGGGGGGGFFFFGGCGGGGGFGGFGGGGGGGGGGGGGGGGGGGGGGGGGGGGFGGGFFFEFFGFGFGGGFFFG7CF6FGGGGGGGGGGGGCGGGGGGGCDGGGGGGGGGGGGG88@DF+DD?FDD?FFGGFGGGF;@FDFFFFFFFBBF:/5AFF)39>8@FFDFFFEA4==;@C>@>B;6);))3;;(2=D1((6(-<42<?()(.2<:(..(*)0)(*((
@M03152:184:000000000-AWYW1:1:2106:3429:15882 2:N:0:ACTAGCTAATACCTGT
CCCAACTATCCCTATTAATCATTACGTGGTCCTAAAACCAACAAAATAGAACCATCGTCCTATTTTATTATTCCATGCTAATGTATTCAGGCAAAAATGCCCGCTTTAAACACTCTAATTTTTTCAAAGTAAAGGTCCTGATTCATCGAAACACCCAAGAGCATCCCGACTCACCAGAAGGTGAGAAATTGGCTACACACAGTTTCATGCACCTAAAGGCACGATCGATATATCCCAATACAGAAATTCAACTACGAGCTTAGATCGGAAGAGCGTAGGGTAGGGAAAGAACCGACAGGAG
+
CCCCCGGGGGGFFFGGGGGGGGGGFGGGDGGGF,CFFFFG<FGEEGGGFFGGFFFEGFGFCFGFCFGGGGGGAEFGF?CFGGGGGFFFG9F?FDCDEFCDEFGGGGGGGGFGGGGGG<EFFDFF8<FGFFFFGGGGG9EFGFFGGGGGCEEGGGCCFGGGCCDCFFDGCDC8FG68DD=ED=D9D9>:A,=,D8DDFGFF6?FFFAFFGF+8CF6:FFE5*=B0=)8:AF=>9:7?ADF)9*+//@=84CFE7FF25@=>F=B7?)/(36(6@D@F(),(,)4>0./(.1.((/())(*,(
@M03152:184:000000000-AWYW1:1:2106:21042:15974 2:N:0:ACTAGCTAATACCTGT
CCCAACTATCCCTATTAATCATTACGTCAACCCTAGAAACCAACAAAATAAGATCGACGTCCTATTTCATTATTCCATGCTAATGTATTCAAGCGTTAGCCTGCTTTAAACACTCTAATTTTTTCAAAGTAACAGTCCTGTTTCCCCGCAACACCAAGTTAATGGCATCACGGTTCTACAAGAGGGAGGAATCAGTGAGGCCAGTTCATACCGTTGGCACGACCGACCTACTGACCCCGGAATTCAACTACGAGCTTAGATCGGAAGAGCGTCGTGTAGGGAAAGAACAGGTATGGGTAGA
+
CCCCCGGGGGGGGGGGGGGGGGGGGGGG,BFGGGGGGGGGGGGGGGGGGGGGGGGGGGGGGGGGGGGG9FFFGGGGGGGGGGGGGGGGFFGGGGGGGGGGGGGGGGGGGGGGGGGGGCFFGGGGGGGGDGGGGGGGGGGGGGGGGGGGGGGGGGDGFGGFFFGGGFGGGGGG6DDGDDFGG8F?FDEGGGGGGGGCGGG?FFFCGAFGGFGGGGGE*@CFFFB>4>@EFFFFFFFCFFG6EF:3FFFFFFF@FGFF4<@))66::(7:72;4,49BBFAF:5<FFFBF:11))3())(2(.
@M03152:184:000000000-AWYW1:1:2106:23340:16018 2:N:0:ACTAGCTAATACCTGT
CCCAACTATCCCTATTAATCATTACGTCAATCCTAGAAACCAACAAAATAGGATCGAACGTCCTATTTCATTATTCCATGCTAATGTATTCAAGCGTTAGCTTGCTTTAAACACTCTAATTTTTTCAAAGTAACAGTCCAAATTCCCCGCAACACCAAATTAATGGCATTACGGTTCATCAGGAAGGAGGAATCAGTGAGACCAGTACATACCAGAGGCATGACCAACCTACTAACCCCGAAATTCAACTACGAGCTTAGATCGGAAGAGCGTCGTGTAGGGACAGAACAGGAATGTGTAA
+
CCCCCGGGGGGGGGGGGGGGGGGGGGGGGGGGGGGGGGGGGGGGGGGGGGGGGGGGGGGGGGGGGGGGGGGGGGGGGGGFGGGGGGGGGGGGGFGGGGGGGGGGGGGGGGGGGGGGGGGGGGGGGGGGGCFGGGGFGGGGGGGGGGGGCGGGGGGGGGGGGFGGGGGGGGGGGGGDGGGGGGGFCFGGGGGGGGGGGGGFGGGDCFFGGFGGGGGFFF>EFDFF55CFFFFFFGFGFDGAE=?BF6<BC>;:5C8>AFEEFFE6?;D0;@DB>D>(,714<>F535184<00(*,9=4>4)
@M03152:184:000000000-AWYW1:1:2106:4685:16074 2:N:0:ACTAGCTAATACCTGT
CCCAACTATCCCTATTAATCATTACGTCGATCTTAGAAACCAACGAAATAAGATCAAACGTCCTATTTCATTATTCCATGCTAATGTATTCAAGCCAAAGCCTGCTTTAAACACTCTAATTTTTTCAAAGTAACAGTCCTGATTCCCCACGACATCAAATTAATGACATCATGCTTCGTCAGAAGGGAGAAACCAATCGTACCAGTGCGTACCGTTGGCACGACCAATACATTGATCCCGAAATCCAACTACGAGCTTAGATCGGCAGAGCGTCGTGTAGGGCAAGCACAGGTAGAGGTAG
+
CCCCCGGFCF@@FDFGFFGFGGGGGGEGGGGFFEEC@EAEGAFGGCGGGEFFD@FFDGGG<DEFGGGGGGDFCF9F,CF@FDGGDEFGAFGGFEGCFE@<F,9@ED,<<@F?<,CBFGGGFGGCCCFAEFFGFCFF@BECFEFGFD4AEC+@CE+=EFGCFG,E,DD=@8=;ADDC8CF6=EA;6D88EEFGGGCD?86DGDCEDF57C?GG;++9@A:AF@9=AAF43*1BFD?9F4*-/9)(+)8A2;FE2*.(85)4)176(,,2=6(,6132(71235()()(.(,.(.+)11(05,
@M03152:184:000000000-AWYW1:1:2106:19273:16121 2:N:0:ACTAGCTAATACCTGT
CCCAACTATCCCTATTAATCATTACTTCGGTCCTAGAAACCAACAAAATAGAACCAAAGTCCTATTCTATTATTCCATGCTAATGTATTCAAGCGAAAGCCTGCTTTAAACACTCTAATTTTTTCAAAGTAAAAGTCCTGGATCCCCTGCGCACTAAGTTAATAGCACGCAGGTTCCCCAGAAGGAAAGACCCGACCAGAGGCAGTGCTTGACGTGAGCCAAGACAACCCAGCCAGGTCCGAAATTCAACTACGAGCTTAGATCGGAAGATCGTCGTGGAGGGAAAGAAAAGGAAGTTGAG
+
CCCCCGGGGGGGGGGGGGGGGGGGGGGGGGGGGGFGGGGGGGGGGGDGGGGGGGGGGGGGGGGGGFFG<FGGGGGGGGGGGGGGGGGGFGGGGGGGGGGGGGFGCFGGGGGGGGGGGCFFFGGGGGDGGGGGGGGGFGFFGFGFGGGGGGGGGGGDDDDGGGGGCGCGDGCEEEFEGGGFGGGCGG8DGGGGGGGDEGGFGGGA>FFCGAGGGDEBFFFFF=AFB):A5@=A:7@CFEGF>2;BAA6FCCF835><DB(;<45?@DF?9(/),4((,8(,179)4<811(.4(28)/.*)(
@M03152:184:000000000-AWYW1:1:2106:20193:16168 2:N:0:ACTAGCTAATACCTGT
CCCAACTATCCCTATTAATCATTACGTCAATCCTAGAAACCAACAAAATAAGATCAACGTCCTATTTCATTATTCCATGCTAATGTATTCAAGCGTGAGCCTGCTTTAAACACTCTAATTTTTTCAAAGTAACAGTCCTGATTTCCCGCCACACCAAGTGAATGGCATGACGGTTCGTCAGAAGGGAGGAACCAGTGACACCAGTGCATACCGAAGGCACGACCAGCGTACTGATCCCGAAATTCAACTACGAGCTTAGATCGGAAGAGCGTCGTGTAGGGAAAGACCAGGTCGGGGTGTA
+
CCCCCGGGGGGGGGGGGGGGGGGGGGGG,CGGGGGGGGGGGGGGGFGGGGGGGGGGGGGGGGGGGGGG9FGGGGGGGGGGGGGGGGGGGGFGGGGGGGGGGGGGGGGGGGGGGGGFG,EFGGGGFFDFFGDGDFFGGGGGGGGGGGGGGGGGGGGGGGGGGFFGGG8FFGGGGGGDGEG6>3@CFGGGEEFGGC,,EDADGGGFGFFGGFGCDGGFFFCFBDEAB=>BDE@AFGEGFBGF4928=+9FFFA28D:(=C))7?63<(2(6(6>B>;B1>BFB435()((.((,)*(0.4)()
@M03152:184:000000000-AWYW1:1:2106:29163:16201 2:N:0:ACTAGCTAATACCTGT
CCCAACTATCCCTATTAATCATTACTTCGGTCCTAGAAACCAACAAAATAGAATCAAAGTCCTATTCTATTATTCCATGCTAATGTATTCAAGCGTAAGCCTGCTTTAAACACCCTAATTTTTTCAAAGTAAAAGTCCTGGATCAATTTGCGCACTCAGTTAAGAGCATGCAAGAGCTCCAGAAAGAAAGACTCGACAAGAGCAGTGCTTACCATGCGGCAAAACAACCAAGACAGGTCAGAAATTCAACTACGGCTTTGGATCGGAAGAGCTGCGGGAAGGGAAAGAACAGGCATGGTAG
+
BCCCB@FFGGGGFDGGGGGGGGGGG9FGG>FGGGGGGF@FEFFGFGGGGG,CF,CEFGA9CF<,,CCFGEFC,C,CA9,,,<E,,C59C,E@,6BF@@B:A<F8AF95AEEA4,449=AEGGGG,<BFDGF@@5,5,C@9@EF==:@,,9,+@EG8,4=EGGGD;@FG6A8DGF?,A,=@DGFG63,A@DF=,@+1@+@0@0=DEF*=2;=DF+,4*:555)*)3=533*:9;CE***40*:948+/:9++57*)()8(*((./6((((((()/(.().(->(83;<4(.3(4*(0)4*).
@M03152:184:000000000-AWYW1:1:2106:7320:16275 2:N:0:ACTAGCTAATACCTGT
CCCAACTATCCCTATTAATCATTACATCGATCCTAGAAACCAACAAAATAGAATCGGATGTCCTATTTCATTATTCCATGCTAATGTATTCAAGCGTTGGCCTGCTTTAAACACTCTAATTTTTTCAAGGTAACAGTCCTAATTCCCCACAACATCAACCGAATGACATCATGGTTCCTTAGAAGGTGAGAACCAATGGGACCAGTACATACCGAGGGCATGACCGACCCATCGATCCCGAAATTCAACTACGAGCTTAGATCGGAAGAGCGTCGTGTAGGGAAAGAACAGGTTAGTGTAA
+
CCCCCGGGGGGGGGGGGGGGGGGGGGGGGGGGGGGGGGGGGGGGGGGGGGGGGGGGGFGGGGGGGGGGGGGGGGGGGGGGGGGGGFGGGGGGGGGGGGGGGGGGGGGGGGGGGGGGGFFFGGGGGGGGGFGGGGGGGGGGGEGGGFGGFGGFEGGGGGGGGGGGGGGG9DGGFFDEFGGGGGGFFEGBFFFGGGFGGFEFGG6DEFFFGFGGC7C>AEF5FDFBEBBFFDDAFDD4FFF=BF6=FF4=?FA33<>1>3.=EEF0?FFFF@@910-7:805)51::>783??(-+))/.>4)
@M03152:184:000000000-AWYW1:1:2106:18476:16276 2:N:0:ACTAGCTAATACCTGT
CCCAACTATCCCTATTAATCATTACGTCAATCCTAGAAACCAACAAAATAGGATCGAACGTCCTATTTCATTATTCCATGCTAATGTATTCAAGCGTTAGCTTGCTTTAAACACTCTAATTTTTTCAAAGTAACAGTCCAAATTTCCCAAAACACCAAATTAATGGCATTAAGGTTCGTCAGGAGGGAGGAATCAGTGAGACAAGTACATACCGGAGGCATGACCAGCCTACTAACCCCGAAATTCAACTACGAGCTTAGATCGGAAGAGCGTCGTGTAGGGAAAGAACAGAGAGAGAGAA
+
CCCCCEGGGGGGGGGGGGGGGGGGGGGGCFEGGGGGGGGGFFGGGGGGGGGGGG8FFGGGGFGGGGGGGGGGGGGGGGGGGGGGGGGGGGFFGGGGGGGGGGGGGFFGFFFGGGGGGGGGGGGGGGGGGGGGGGGGGGGGGGGGGGGGGFGGGGGGGGGGGGGGG88EFFDFGGDF?8=EGGCFD6@FEGGGGGGGGGGFGG6DCBFGGFF?0C9ADBAD6@FE5156>44;4CEG677)8@EFF=?FFFFF2750:().7).6611,,6(6,/3(4)(.)715().8((.((*())(*((
@M03152:184:000000000-AWYW1:1:2106:18715:16291 2:N:0:ACTAGCTAATACCTGT
CCCAACTATCCCTATTAATCATTACGTCAACCCTAGAAACCAACAAAATAAGATCGACGTCCTATTTCATTATTCCATGCTAATGTATTCAAGCGTTAGCCTGCTTTAAACACTCTAATTTTTTCAAAGTAACAGTCCTGTTTCCCCGCAACACCAAATTAATGGCATCACGGTTCTACAAGAGGGAGGAATCAGTGAAGCCAGTCCATACCGGTGGCACGACCGACCTACTGACCCCGAAATTCAACTACGAGCTTAGATCGGAAGAGCGTCGTGTAGGGAAAGAAAAGGTAGTGGTAGA
+
CCCCCFFGGGGGGGGGGGGGGGGGGGGGCFFGGGGGGGGGGGGGGGGGGGGGGGGDGGGGGGGGGGGGFGGGGGGGGGGGGGGGGGGGGGGGGGDGGGGGGGGGGGGFFGGGGGGGGGGGGGGGGFFGFGGGGGGGGGFGGGGGGFFGGEGGGEGGGGGGGGGEGDEGGGGEEECEFFGGGGGDGGGGGGGGGGGGAFCFGFFCFFFFGFGGGDEE>FCFEFFFFFFFFFFFFGFGA;GF:@:EFFEFFGF7;GE@FF@EFA??FF>?F:0-396?:FAB?FFFBF?(42(,)+))).7))
@M03152:184:000000000-AWYW1:1:2106:21492:16354 2:N:0:ACTAGCTAATACCTGT
CCCAACTATCCCTATTAATCATTACGTCAATCCTAGAAACCAACAAAATAGGATCGAACGTCCTATTTCATTATTCCATGCTAATGTATTCAAGCGTTAGCTTGCTTTAAACACTCTAATTTTTTCAAAGTAACAGTCCAAATTCCCCGCAACACCAAATTAATGGCATTACGGTTCATCAGGAAGGAGGAATCAGTGAGACCAGTACATACCAGAGGCATGACCAACCTACTAACCCCGAAATTCAACTACGAGCTTAGAATGGAAGAGCGTGGTGTAGGGAAAGAACAGGGAAGTGCAG
+
CCCCCGGGGGGGGGGGGGGGGGGGGGGGGGGGGGGGGGGGGGGGGGGGGGGGGGGGGGGGGGGGGGGGGGGGGGGGGGGGGGGGGGGGGGGGGGGGGGGGGGGGGGGGGGGGGGGGGCFGGGGGGGGGGGGGFGGGGGGGGGGGFGFGDGGGGGGDGDGGGGGGGCFGGGGFFE?EDGGGGFGGGG73DEEGECDFFDGFGGFCCCFGG?C9CGGFFF=DFFFF5@BEFFFFFD6;6>*:B>;BFFF=4@AB=*89>(9;9))1(.736=1(,(.38)7>;:@FFF2:,41((2()/.*))
@M03152:184:000000000-AWYW1:1:2106:13710:16443 2:N:0:ACTAGCTAATACCTGT
CCCAACTATCCCTATTAATCATTACTTCGGTCCTAGAAACCAACAAAATAGAACCAAAGTCCTATTCTATTATTCCATGCTAATGTATTCAAGCGTAAGCCTGCTTTAAACACTCTAATTTTTTCAAAGTAAAAGTCCTGGATCAATTTGCGCACTCAGTTAAGAGCACGCAAGAGCTCCAGAAAGAAAGACCCGACCAGAGCAGTGCTTACCTTGCGGCAAGACCACCCAGCCAGGTCCGAAATTCAACTACGAGCTTAGATCGGAAGAGCGGCGTGTAGGGAAAGAACAGGGAGTTGTA
+
CCCCCGGGGGGGGGGGGGGGGGGGGGGGGGGGGGGGGGGGGGGGGFGGGGGGGGGGGGGGGGGGGGGGGGGGGGGGGGGGGGGGGGGGGGGGGGGGGGGGGGGGGGGGGGGGGGGGGDGGGGGGGGGGGGGGGGGGGGGGGGGGGGGGFFGGGGGGGGGGGGGGGGGGGGGGGGGGGFGGGFGGGGGGGGGGGGEGGGGFFGGFCFFGGFGG6FGAFFFFFFFDFBFAEFBAF45D>@D3AFFFACCFCGF@;DF@3:=E@C396?D@@@331(27(7(3AF:7808:<((.(*-))(*))
@M03152:184:000000000-AWYW1:1:2106:24146:16457 2:N:0:ACTAGCTAATACCTGT
CCCAACTATCCCTATTAATCATTACGTCGATCTTAGAAACCAACAAAATAAGATCAAACGTCCTATTTCATTATTCCATGCTAATGTATTCAAGCCAAAGCCTGCTTTAAACACTCTAATTTTTTCAAAGTAACAGTCCTGATTCCCCACGACATCAAATTAATGACATCATGCTTCGTCAGAAGGGAGAAACCAATTGTACCAGTGCGTACCGTTGGCACGACCAATAAATTGATCCCGAAATTCAACTACGAGCTTAGATCGGAAGGGAGTCGTGTAGGGAAAGAAAAGGTATGGGTAA
+
CCCCCGGGGGGGGGGGGGGGGGGGGGFFGGGGGGGGGGGGGGGGGGGGGGGGGGGGGGGGEFEGGGGGGGGGGGGGGGGGGGGGGGGGGGGGGGGGGGGGGGGGGGGGGGGGGGGGGGGGGGGGGGGFGGGGGGGGGF8FFGGGGGGGGGGGGGGGGGGGGGGFGGGGGFGGGAFGGGFGDGFFCFGGGGGD8FEGGGGFGGDE,<D9DEGDDD?DEFEFFAE=AFFFFFEFAFF+=>@5AFFDFCEFEDF)8D>@FEFEF<E;@07((((/,.3,,)3>8DBF?47?(((,)3))04<<(
@M03152:184:000000000-AWYW1:1:2106:23726:16526 2:N:0:ACTAGCTAATACCTGT
CCCAACTATCCCTATTAATCATTACGTGGTCCTAAAACCAACAAAATAGAACCATCGTCCTATTTTATTATTCCATGCTAATGTATTCAGGCAAAAATGCCCGCTTTAAACACTCTAATTTTTTCAAAGTAAAGGTCCTGATTCATCGAAACACCCAAGAGCATCCCGACTCACCAGAAGGTGAGAAATTGGCTACACACCGTTTCATGCCCCTAAAGGCACGATCGATATATCCCAATCCCGAAATTCAACTACGAGCTTAGATCGGAAGAGAGACGTGTAGGGAAAGAAAAGGTACAGG
+
CCCCCGGGGFGGGADFFGGGGCDFGGGDEFGGGGG9FGGEDGG8FGGGGGGGCFFFGGFFGGFFGG<FFGGGGCGGGFGGGGGGGGGAFCF8CEFGGFGGFCFGGGGG<EGGGFGGGGGGGGGGG?FFFDFGFG<F=FGGFGEFGFGGFFDGGGG6@B>FFGGGGFFGDG86AEFFFGCFFGGGDGGGCGGG8>DFCGGAECF=CFFFCFC=?FGAAF@>C=?=8CA5AFF6+=*;A:>BFEAFA59F*=8419A(:76;@774)53113(3=(2(:>48355??F?:2<0(.3,/9)*)(
@M03152:184:000000000-AWYW1:1:2106:25151:16541 2:N:0:ACTAGCTAATACCTGT
CCCAACTATCCCTATTAATCATTACGTCGATCCTAGAAACCAACAAAATAGGTTCGAACGTCCTATTTCATTATTCCATGCTAATGTATTCGAGCGATTGCCTGCTTTAAACACTCTAATTTTTTCAAAGTAACAGTCCTGACTCCCCGTAACACCAAATTAATGACATCACGGCTCGTCAGAAGGGAGAAATCAATGACGTTAGTACGTACCGAGGCACGACCGACGTATTGATCCCGAAATTCAACTACGAGCTTAGATCGGAAGAGCAGTGTGTAGGGAACGAACAGGATAGAGTAAG
+
CCCCCGGGGGGGGGGGGGGGGGGGGGGGGGGGGGGGGGGGGGGGGGGGGGFFFGGGGGFGCFGGGGGGGGGGGGGGGGGGGFGGGCGGGGGGGGDGGGGGFFGGGGGGGCFAEAGFGFFGGGGGGDGGGGGGGGGGGGFG9FFGGGGGG8@EGGGGGGGGGGGG8EGDFDGEGGCED@CEGGG9?D@GEEGGGFCFGGAAEGCC@@FFGFG5*C>AEFDF>>FBB=6BF>3AA7.:6=DDF@A?FF7:?FFBFGF96<)<592((410:?)().-649AAFFF3(58(4(((,+.**.*))
@M03152:184:000000000-AWYW1:1:2106:2215:16612 2:N:0:ACTAGCTAATACCTGT
CCCAACTATCCCTATTAATCATTACGTCGATCCTAGAAACCAACAAAATAGAATCAAACGTCCTATTTCATTATTCCATGCTAATGTATTCAAGCGTATGCCTGCTTTAAACACTCTAATTTTTTCAAAGTAACAGTCCTGATTCCCATAGACACCAAATTAATGACATCAAGGTTCTTCAGACGGGAGAAACAAGTAATGACAGTACGTAAAGAAGAACGACCAACATAATGATTCCGAAATTCAACTACGAGCCTAGATCGGAAGAGCGCCGGGCAGGGAAAGAACAGGAAAGACTAGA
+
-8ACCB,C6,6C,@FGFGGF<FCFGDF8FCCFGDFF9EG,CFGGGGGCEEDGFGG<EFFG<F@FE96<@AFAA<FFFGGFGADEE<FDA@<<C@EFFGCGF,?FF,CF<FBF9<B,9,:AF,EEEF9@FECEFEE9,99FAEE;;,>,,4,99EFGGFGGG8BFCE,=3+6=?C29846=3=;4=CE>+@DD,,@DFGG7=@=62@FD=D++66,:**:9989):5@F*9*+327++;C)9:A*:B6B6F;52*)(/8(78*--(,:(/31((((((.,17FB>?43(.(((.0,)))2(-
@M03152:184:000000000-AWYW1:1:2106:5713:16701 2:N:0:ACTAGCTAATACCTGT
CCCAACTATCCCTATTAATCATTACATCAGCCTTAGAAACCAACAAAATAAGACCAACGTCATATTCTATTATCCCATGCTGTAATATTCAATGGCAAGGTTACGCCTGCTTTGAACACTCTAATTTTTTCAAAGTAAATGATTGGAAGCGGTTGCCCACTATCCAAACGTAGGAAGCCCAGACCCAGCCACGCCACAAGGACGAGCTTTGGCCTGAATGCCCCCGAAATTCAACTACGAGCTTAGATCGGAAGAGCGTCGTGTAGGGAAAGAACAGGTATGAGACGATATCGAGAGGCGG
+
CCCCCGGGGGGGGGGGGGGGGGGGGGGGGGGGGGGGGGGGGGGGGGGGGGGGGGGGGGGGGGGGGGGGFGGGGGGGGGGGGGGGGGGGGFGGGGGGGGGGGGGGDGEFGGGGGGGGGGGGGGGGGGGGGGGGGGGGGGGGGGGGGGGGGGGGEEGF9FGGGGGGGGGEFGGGGGGGGG?GFGGGGGGDFCFGGGFCGGCFFGG>DAFDFFDF>>FFFF@CAB5>)/:DA48AFGFGFF?@FB>EFFFFFGFDFDA@A0.66.67;C46?0:?B?(2(8)-66)*)*-(,((.,*,)02/((
@M03152:184:000000000-AWYW1:1:2106:14339:16829 2:N:0:ACTAGCTAATACCTGT
CCCAACTATCCCTATTAATCATTACTTCGGTCCTAGAAACCAACAAAATAGAACCAAAGTCCTATTCTATTATTCCATGCTAATGTATTCAAGCGTAAGCCTGCTTTAAACACTCTAATTTTTTCAAAGTAAAAGTCCTGGATCCCCAACGCACTCAGTTAAGAGCACGCTGGTTCCCCAGAAGGAAAGACCCGACCAGAGCAGTGCTTACCTTTCGGCAAGACCACCCAGCCAGGCCCGAAATTCAACTACGAGCTTAGATCGGAAGAGCGTCGTGTAGGGAAAGAAAAGGGAAGGATAG
+
CCCCCGGGGGGGGGGGGGGGGGGGGGGGGGGGGGGGGGGGGGGGGGGGGGGGGGGGGGGGGGGGGGGGGGGGGGGGGGGGGGGGGGGGGGGGGGGGGGGGGGGGGGGGGGGGGGGGGGGGGGGGGGGGGGGGGGGGGEFGGGGGFGGGGGGGGGGGGGGGGGGGGGGGGGGGDFGGDFGGGGGGGGGGGGFGGGGGGGGFGGGFCFFGGFGGGGGFFBFFBDFFFFFFFFFFFGBFADGFFFFFFFCFFGFF1C36B(;<FEEFF?;9@F@F906-277BF:<F,<7((321(*(0)(*.(
@M03152:184:000000000-AWYW1:1:2106:7632:16906 2:N:0:ACTAGCTAATACCTGT
CCCAACTATCCCTATTAATCATTACGCCAACCCTAGAAACCAACAAAATAAGATCGACGTCCTATTTCATTATTCCATGCTAATGTATTCAAGCGTTAGCCTGCTTTAAACACTCTAATTTTTTCAAAGTAACAGTCCTGTTTCCCCGCAACACCAAATTAATGGCATCACGGTTCTACAAGAGGGAGGAATCAGTGAAGCCAGTTCATACCGGTGGCACGACCGACCTACTGACCCCGAAATTCAACTACGAGCTTAGATCGGAAGAGCGTCGTGTAGGGAAAGAACAGGTACGTGTAGA
+
CCCCCGGGCGGGGGGGGGFGGGFGGFGGGGGG7CFGGGGGECFGGGGGGFGGGGGGEGG:,CCGGGGGGGGGGGCFFGGGGGFFGGGGGGFFGGGGGGDFFGCFFGGGGGGGGGGGGGGGGGGGFGGEGGGG9FGGGGFGFGGGGCEGGGGDGDGGGGGGGGGDGFFGGGGDGG+AFGGFGGFCFEGGECFGGFGFFFGFF6C@GFFGGFGDCDE>>A@FEFFA@@@5?FEFFF18A<GFFF44AFE697;@0CDFFFF2).36B06?1(76?>>?1)6)84.<<4:(4(3--+,87(9>4
@M03152:184:000000000-AWYW1:1:2106:13798:16933 2:N:0:ACTAGCTAATACCTGT
CCCAACTATCCCTATTAATCATTACTCTAGCTCTAGAAACCAACGAAAGTAGAACTAAAGTCCTATTTCATTATCCCATGCTAATATATTCAAAGACTAAGTTACGCCTGCTTTGAACACTCTAATTTCTTCACAGTAAACGATTCAACATACTTTGACCCCAAAAACTTTGTTAGTTAATGGGAGTATAATTGAAAAGAAGGAAATAAAAAATTAGTTTAACCGTAATTGGTAAACTTTAATTCTTTATTATCCGAAATTCAACTACGAGCTTATATCGGAATGTCGTCGTGAAGGGAAA
+
CCCCCGGGGGGGGFGGGGGGGGGGGGGGFGGGGGGGEGGGGGGGGGGGGGGGGGGGEGGGGDGGGGGGGGGGGGGFGGGGGGGGGGG9EFCFFGGGGGGGGGFDCFFFFFFGGG,FFGGFGGGGGGGGGGGGGDFGFGGFGCGGGGGBFFGGGGGGGGGGGGDED8DGGFGGGFFGGGGGGGG@FECFGGGGGCFGF??5?8DDGFFGCFCFD6DBFFFBFEFEAAFFFFE5=8;8BCD@FEA5;BEFEGFEEC;)3:4BE;E<A6).>99@97>*8B<((25))11(((,,(+(;60<?=
@M03152:184:000000000-AWYW1:1:2106:23852:16956 2:N:0:ACTAGCTAATACCTGT
CCCAACTATCCCTATTAATCATTACATCAGCCTTAGAAACCAACAAAATAAGACCAACGTCATATTCTATTATCCCATGCTGTAATATTCAATGGCAAGGTTACGCCTGCTTTGAACACTCTAATTTTTTCAAAGTAAATGATCGGAGACCATTGCTGGCCAATCCGAAAGTAGGAAGCGCATACCCAGGCACGCCACAAGGACGACCTTTGGCACAACGCATTCCGAAATTCAACTACGAGCTTAGATCGGAAGAGCGTCGTGTAGGGAAAGAGCAGGTACTGGTAGTTCACGGAGGTCG
+
CCCCCGGFGGGGGGGGGFGGGGGGGGGG,EEGGFFFFDFCEG@FCFEGGGFF@FGFCGGGG@AACFDFEAFFGGGGGGGGGFFFDGGGFGGGGGGGFFFGGFGFGGDEGFGGGG9FGGGGGGG9FEFFGGEFGDGGGFAFEFGFG=E7CEFCGGFGGGGGFG8DFFG6=+8=;=+@DEF6CEGGGGGGG?FFEEG?6CFFEG+8@@EC?*+23C9A6@@>A=554;79?49CF>EGFB8>/>466A3+5@A1<DE;F;637@(6<:24306(4103??<<<*)15F)-).6)-/,))(*.,
@M03152:184:000000000-AWYW1:1:2106:15718:16969 2:N:0:ACTAGCTAATACCTGT
CCCAACTATCCCTATTAATCATTACGTCGATCTTAGAAACCAACAAAATAAGATCAAACGTCCTATTTCATTATTCCATGCTAATGTATTCAAGCCAAAGCCTGCTTTAAACACTCTAATTTTTTCAAAGTAACAGTCCTGATTCCCCACGACATCAAATTAATGACATCATGCTTCGTCAGAAGGGAGAAACCAATTGTACCAGTGCGTACCGTTGGCACGACCAATAAATTGATCCCGAAATTCAACTACGAGCTTAGATCGGAAGAGCGTCGGGTAGGGAAAGAACAGGTATGTGTAG
+
CCCCCGGGGGGGGGGGGGGGGGGGGGGGGGGGGGGGGGGGGGGGGGGGGGGGGGGGGGGGGGGGGGGGGGGGGGGGGGGGGGGGGGGFGGGGGGGGGGGGGGGGGGGGGGGGGGGGGGGGGGGGGGFGGGGGGGGGGGGGGGGGGGGGGGGGGGGGGGGGGGGGGFGGGGGGGGGGGGGGGGGGGGGGGGGGGGGGGGGFGGGFGFFFGBDGDDGDEFEFFFFFFF@FFAEFFCCFFECAFFDDFACFFGFF@GD=E@EFEEFF6?DFFD@9;;10(.1:?>:F<>B<10183+4:BDG<4
@M03152:184:000000000-AWYW1:1:2106:23545:16984 2:N:0:ACTAGCTAATACCTGT
CCCAACTATCCCTATTAATCATTACTTTGGTCCTTAAAACCAACAAAATAGAACCAAAGTCCTATTCTATTATTCCATGCTAATGTATTCAAGCACAAGCCTGCCTTAAACACTCTAATTTCTTCACAGTAAAAGTCCTAGACTCCTAGTACACCCCGAAGGACATACTAGGCCCTTAGAAGGAAAGGCTAGACAACCACTAGTACTACCATAGAGGCAGACCAATGGTGCCTAGCCCGAAATTCAACTACGAGCTTAGATCCGAAGAGCGTCGTGTAGGGAAAGAACAGTTACATGTATT
+
<CC9CFGGF,CFEEFGFFFGFFEGDFFGFGFFGFCF<F<FGGGGGFG?FFGGFGGGCFGGFGGFGCAEE@<FGGGGGFC8F6BFF@FCFGG9,:,BF<E@<,A@EAFF,?ED,FFFFACFGGFBFGGCDBFGAFFA;FEFFFBFG8EE9C,EFGDEEC+6>@D@FD9FF8D9,,=8=87E+@@@==F,D,@3@E8,=+8@F==;8=?FFB+=C=99??=>:C5)888FB8*;FF@DF50):8?>AA7@E4@@275>FEBF<**75((--8>6;>6@@F<3;5?):)/((())1+)++.*).
@M03152:184:000000000-AWYW1:1:2106:18850:17034 2:N:0:ACTAGCTAATACCTGT
CCCAACTATCCCTATTAATCATTACTTCGGTCCTAGAAACCAACAAAATAGAACCAAAGTCCTATTCTATTATTCCATGCTAATGTATTCAAGCGTAAGCCTGCTTTAAACACTCTAATTTTTTCAAAGTAAAAGTCCTGGATCAATTTGCGCACTCAGTTAAGAGCACGCAAGAGCTCCAGAAAGAAAGACCCGACCAGAGCAGTGCTTACCTTGCGGCAAGACCACCCAGCCAGGTCCGAAATTCAACTACGAGCTTAGATCGGAAGAGCGTCGTGTAGGGAAAGAACAGGTATGTGTA
+
CCCCCGGGGGGGGGGGGGGGGGGGGGGGGGGGGGGGGGGGGGGGGGGGGGGGGGGGGGGGGGGGGGGGFFGDGGGGGGFDGF9FGFGGGGGGGDGEGGGGGGFGGGGGGGGGGGGGGFGGGGGGGFG9FGGGGGGGGGFEGG;FFGGGGGFCEGGDGGGEGGDFDGGDG6?EEGFFDBFGGGGCFEF,D8EC@D8CEDGFFGGFGFFCGFDFG?FFFD>EFFFDFFB5>>DAAFDG4;4>A28@FFEFCGFF;CFDE(;><365,((/753;;9(-(0409=:F(01212?<?+-@66D))
@M03152:184:000000000-AWYW1:1:2106:25759:17084 2:N:0:ACTAGCTAATACCTGT
CCCAACTATCCCTATTAATCATTACGGCGACTCTAGAAACCAACAAAATAGAACCGCACGTCCTATTTTATTATGCCATGCTAATGTATTCAGGCAAAGGCCTGCTTTGAACACTCTAATTTTCTCAAGGTAAAAGTCCTGGTTCCCCAACACACCCAATTAAGGGCATGCCGGCTCACCAAGAGGTAGAACCCAGCCAGACAGTACGTACTCAATAGGCAGACCGCCCGACCAGGTTCGAAATTCAACTACGAGATTAGATCGGAAGAGCGTCGAGGAGGGAAAGACCAGGTATGTGTAG
+
CCCCCGGGGGGGGGGGGGGGGGGGGGGGFFFGGGGGGGGGGFGGGGGGGGGGDFEGGGGGGGGGGGGGGGGGGGGGGGFFGDFGGGGGDFGGGFGGGGGGGGGG8FGFAFGEFFFGGGGGGFGCE,CBFFFGGGGGFFFC,?EFFGGFGGGGGGG>EFG?F8EFFGGGFGGDEGDGGGGGGGCGF,@FGFFG68CGCC854@GBCCFDGFGCC+<=ACEFF=?>DBB:DB=ADD@32.C(05>;6FEFCFF;?<.(.)-4)-611?(311((-(((-.4?:58F674((4(()3))*.2))
@M03152:184:000000000-AWYW1:1:2106:23346:17124 2:N:0:ACTAGCTAATACCTGT
CCCAACTATCCCTATTAATCATTACGTCAATCCTAGAAACCAACAAAATAAGATCAACGTCCTATTTCATTATTCCATGCTAATGTATTCAAGCGTGAGCCTGCTCTAAACACTCTAATTTTTTCAAAGTAACAGTCCTGATTTCCCGCCACACCAAGTGAATGGCATGACGGTTCGTCAGAAGGGAGGAACCAGTGACACCAGTGCATACCGAAGGCACGACCAGCGTACTGATCCCGAAATTCAACTACGAGCTTAGATCGGAAGAGCGTCGTGTAGGGCAAGAACAGGTATGTGTAGA
+
CCCCCGGGGGGGGGGGGGGGGGGGGGGGEGGFGGGGGGGGGGGGGG?<EFGGGGGGGGGGGGGGGGGGGGGGGGGGGGGGGFGFGGGGGGGGGGCFGGGGGGGGGGGGFGGGGGFGGGGGGGGGGGF<?FEFGDFFGGGGGGCGGGGGC@BEGGDGCGFGGFGGFDGFGGCEDGGG>@DDDGGGGGGGGEEGGGFFFGDFEFCCGFA;FADGD+9??CCF5AFA>BBFFFFFCD*:+74@E2AC==CFEGFDFD>9AEEFFF?FFF9@@;(((4((,84>:)4)24.4,2(4)+,/*-2))
@M03152:184:000000000-AWYW1:1:2106:28232:17131 2:N:0:ACTAGCTAATACCTGT
CCCAACTATCCCTATTAATCATTACGGTGATCCTAGAAACCAACAAAATAGAATCATGCCGTCCTATTTTATTATTCCATGCTAATGTATTCAAGCAAAATGCCTGCTTTAAACACTCTAATTTTTTCAAAGTAAAGGTCCTGGTTCCCCGCGACACCCAATTAAGGGCATCGTGGTTCTCCAGAAGGTGAGAAATTGACTACACCAGTTCATACCCCTTACGGCACGAACGATGTGTCAATCCCGAAATTCAACTACGAGCTTAGATCGGAAGAGCGTCTTGTAGGGAAAGCACAGGACT
+
CCCCCGGFFGGGGGFGGGGGFGGGG?FGDEFGGGGGGGFGGDGGGGDFGGGGCGGGGEGG>FEEEEFGCFGGGGGFFGFGFGGGGGGGGGGGGG,FGFGCF,CEGFGGGGGGGGGGGGGGGGGGGEGGABFCFFFF9=EF9F9:@=>EGGC>C++=CGGGGFDDF88,===E6A+6=FDCDF,@DF8>8=@FF9DDE77B<@CEG*:9FFG@@9,?>F)0@5*)8:)/:*5//2(2+0+8BE6B))8>@GFFED6<6)3((36(7)9))((6,(38?)90(067)/)(..8(,6(503*,(
@M03152:184:000000000-AWYW1:1:2106:20757:17234 2:N:0:ACTAGCTAATACCTGT
CCCAACTATCCCTATTAATCATTACGGTGATCCTAGAAACCAACAAAATAGAATCATGCCGTCCTATTTTATTATTCCATGCTAATGTATTCAAGCAAAATGCCTGCTTTAAACACTCTAATTTTTTCAAAGTAAAGGTCCTGGTTCCCCGCGACACCCAATTAAGGGCATCGTGGTTCTCCAGAAGGTGAGAAATTGACTACACCAGTTCATACCCCTTAAGGCACGACCGATGTGTCAATCCCGAAATTCAACTACGAGCTTAGATCGGAAGAGCGTCGTGTAGGGAAAGAAAAGGAAA
+
CCCCCGGGGGGGGGGGGGGGGGGGGGGGGGGGGGGGGGGGGGGGGGGGGGGGGGGGGGGGGFGGGGGGGGFCGGGGGGGGGGGGGGGGGGGGGGGGGGGGGGGGGGGGGGGGGGGGGGGGGGGGGGGGGGGGGGGGGFGFGGGGGGGGGGGGGGGGGGGFGGFFGGGFGGF?E8DEFFGGGGFGGFGGGGGGGGGFFFGAEGFEC6C6FFFFGGGA*<9AFEFEBDFFFFF45258@>C?FFF9A41AB567CF=<F33?DB9E4497C=0;01(2(73?6385:9<6?B0(.:(.)(2((
@M03152:184:000000000-AWYW1:1:2106:16138:17243 2:N:0:ACTAGCTAATACCTGT
CCCAACTATCCCTATTAATCATTACGGCAGCTCTAAAAACCAACAAAATAGAACCACACGTCCTATTTTATTATTCCATGCTAATGTATTCAGGCATAGGCCTGCTTTGAACACTCTAATTTTCTCAAGGTAAAAGTCCTGGTTCCCCGAAGCATTCAATAAAGAACACAACGGTTCACCAAGAGGCAAGACCCGGTCAAGCAGTAGACACGCCGTCAGGCGGACCACCCAACCAGATCCGAAATTCAACTACGAGCTTAGATCGGAAGAGCGTCGTGTAGGGAAAAAAAAGGAAGGGGTA
+
CCCCCGGGGGGGGGGGGGGGGGGGGGGGGGGGGGGGGGGGGGGGGGGGGGGGGGGGGGGGFGGGGGGGGGGGGGGGGGGGGGGGGGGGGGGGGGGGGGGGGFGGGFGGGGGGGFGGGGGGGGGGGGGGCGGGGGEGGGGGGFFFGGGGGGGGGGGGGGGGFFFD8FGEGGGGGGDGGGGGFFGGGGGGGGGGGGEG8>EFGFGFGF?=@AFDG5C@>AFFFFDFF>F>>EBF:DF4:.C@FFFFFA6FFGFF8*51:64A?2)48:1?6:??B72>(84<DFF@?;:<>(4((*,))()(,
@M03152:184:000000000-AWYW1:1:2106:7447:17244 2:N:0:ACTAGCTAATACCTGT
CCCAACTATCCCTATTAATCATTACTTCGGTCCTAGAAACCAACAAAATAGAACCAAAGTCCTATTCTATTATTCCATGCTAATGTATTCAAGCGTAAGCCTGCTTTAAACACTCTAATTTTTTCAAAGTAAAAGTCCTGGATCAATTTGCGCACTCAGTTAAGAGCACGCAAGAGCCCCAGAAAGAAAGACCCGACCAGAGCAGTGCTTACCTTGCGGCAAGACCACCCAGCCAGGTCCGAAATTCAACTACGAGCTTAGATCGGAAGAGCGTCGTGTAGGGCAAGAACAGGAAGGGGTT
+
CCCCCGGGGGGGGGGGGGDGGGGGGGGGEGGEGGGGGGGG@GFGGGGGGGGGGGGGFGGGGGGGGGGGGGGGGGGGGGGGGGGGGFFFFFDGGGCFFFGGGGGGGGGGGGFGFGGGGGGGCFFGFFGGGGGGGGGEGGFFF@FGDFGGGAFG>GGGGGFFFGFGG??FGGDGG6DDFFDGGDCFGGGGGEGGGGDEE=CFGGDECFFF7@CF5DC85?B>*:*:B):**:>8A55*87FEB=D0AFCF5:@;3*)/8637=31<?6(/13:1;7:>(7(3<=B)33271(((.*())(1-(
@M03152:184:000000000-AWYW1:1:2106:9478:17294 2:N:0:ACTAGCTAATACCTGT
CCCAACTATCCCTATTAATCATTACTTTGGCCTTAGAAACCAACAAAATAAGACCAATGTCATATTCTATTATCCCATGCTAATGTATTCATGATGCCTAGTTATGCCTGCTTTGAACACTCTAATTTTTTCAAAGTAAACTATCTGGACTAACTACTACATTGCTGCAGTAGAAGTACCAGAAAAAAAGGAGGTCAACACCCAGTACACACCAAGAGAATATCAAGGTGGACTATGATGAAGACTACTGTTACCCTACCCTCCCCACTATTGACGGTGAAGAGGTTCAGATAACAACTCC
+
CCCCCGGGGGGGGGGGGGGGGGGGGGGGGGGGGGGGGGGGGGGGGGGFGGGGGGFGGGGGGGGGGGGFFGGGGG9FFGGGGGGGGGGGGFGGGGGGGGGGGGFGGFGGGGGGGGGGGGGGGGGGGGGCFGGGGEFGGGGGGFGFGGGGGGDGGGGGGGGGGGGGGGGGGGGGGGGGGGGGGGGGGGFDGGEG8EEG?F=DED8DGFFFC9FD6==@FFFFFFFEFFFFAFBFFGCFFEFAFFFECFFFECBEAFABA@:5469>)55@D(1@CFE?@DB(7=CFD68<EC5?CGEFF<*7.
@M03152:184:000000000-AWYW1:1:2106:9436:17338 2:N:0:ACTAGCTAATACCTGT
CCCAACTATCCCTATTAATCATTACGTCGATCCTAGAAACCAACAAAATAGGTTCGAACGTCCTATTTCATTATTCCATGCTAATGTATTCGAGCGATTGCCTGCTTTAAACACTCTAATTTTTTCAAAGTAACAGTCCTGACTCCCCGTAACACCAAATTAATGACATCACGGCTCGTCAGAAGGGAGAAATCAATGACGTTAGTACGTACCGAGGCACGACCGACGTATTGATCCCGAAATTCAACTACGAGCTTAGATCGGAAGAGCGTCGTGTAGGGAAAGAACAGGTATGAGTTAA
+
CCCCCGGGGGGGGGGGGGGGGGGGGGGGGGGGGGGGGGGGGGGGGGGGGGGGGGGGFGGGGGGGGGGGGGGGGGG9FGGGGGGGGGGGGGGGGGGGGGGGGFGGGFGGGGGGGGGGGGGGGGGGGGGGGGGGG9EEGFGGGGGGFFGGCEGGGGGGGGGGGG8FGGGGGGFGGGGEDGCGGGAA=FGCGGGGGFDGGFCFEG?@:<FFGFGGGGDFFDF99@)56@6DBF3ACFF7+5>0:2FC6=EFFGFF09@9:B>94>B616(112,43(4::>AFF@:.,).(3((.-0:**-*.)
@M03152:184:000000000-AWYW1:1:2106:7220:17425 2:N:0:ACTAGCTAATACCTGT
CCCAACTATCCCTATTAATCATTACGGCAGCTCTAAAAACCAACAAAATAGAACCACACGTCCTATTTTATTATTCCATGCTAATGTATTCAGGCATAGGCCTGCTTTGAACACTCTAATTTTCTCAAGGTAAAAGTCCTGGTTCCCCGAAGCATTCAATAAAGAACACAACGGTTCACCAAGAGGCAAGACCCGGTCAAGCAGTAAACACGCCGTCAGGCGGACCACCCAACCAGATCCGAAATTCAACTACGAGCTTAGATCGGAAGAGCGTCGTGTAGGGAAAGAACAGGAAAGTGTA
+
CCCCCGGGGGGGGGGGGGGGGGGGGGGGGGGGGGGGGGGGGGGGGGGGGGGGGGGGGGGGGGGGGGGGGGGGGGGGGGGGGGGFGGGGGGGGGGGGGGEFGGGGGGGGGGGGGGGGGGGGGGGGGGGF<8EFGGGGGGGGCFGGGGGGGGGEGFGGGGFGGGGGFG8?=FGGG+6@>FFGFGGGGGGGCEGGGGGGGGGFGGGFGFFGGFCDDFE>AE>46>BF>>=>DDDF3C;<5.6=A@BFAF?FCFA;EC>?)4:>29)6:<6<0(1(--47(5::AF04(),3:0(((*()0.:>)
@M03152:184:000000000-AWYW1:1:2106:14550:17427 2:N:0:ACTAGCTAATACCTGT
CCCAACTATCCCTATTAATCATTACGTCGATCCTAGAAACCAACAAAATAGGATCAAACGTCCTATTTCATTATTCCATGCTAATGTATTCAAGCGCGAGCCTGCTTTAAACACTCTAATTTTTTCAAAGTAACAATCCTGATTCCCCGCCACACCAACTGAATGGCATTACGGTTCTTCAGAAGGGAGAAATCAGTGACACCAGTGCATACCGAAGGCACGACCAGCGTACTGATCTCGAAATTCAACTACGAGCTTAGATCGGAAGAGCGTCGTGTAGGGAAAGAACAGGTATGTGGAG
+
CCCCCGGGGGGGGGGGGGGGGGGGGGGGGGGGGGGGGGGGGGGGGGGGGGGGGGGGGGGGFGGGGGGGGGGGGGGGGGGGGGGGGGGGGGGGGGGGDGGGGGGGGGGGGGGGGGGGGGGGGGGGGGGGGGGGGGGGGGGGGGGGGGFGGGGGGGGGGGGFFGGGGGGGGGGGGGGGGGGGGGGGGGGGGGGGGGGGG?AAGGGDDFFGDFGFFGGFFFFFFFFBFFFFEEFF>FFF8/::FD8;FFCFFGFEFGFFDEE)>)7?FDFB0:BF1<9(408ABFFFBFBF27(8.+6<9)*.(
@M03152:184:000000000-AWYW1:1:2106:5245:17447 2:N:0:ACTAGCTAATACCTGT
CCCAACTATCCCTATTAATCATTACTTTGGCCCTAGAAACCAACGAAATAAGACCAATGTCATATTCTATTATCCCATGCTAATGTATTCATGATGCCAGGTTGTGCCTGCTTTGAACACTCTAATTTTTTCAAAGTAAACTATCTGGAACTAACTACCTATTGCTAGATAGCAATTCACAGAACTAAAGGAGGTCAACACCCAGTACGCACCAAGAGAATGTCAAGGTGGACTTTGATGATGACTACTGCTACCCTAGCCACCTTTTTAGGGGCGGTTCAGATAGAAACTCCGAAATTCA
+
CCCCCGGGGGGGGGGGGGGGGGGGGGGGGGGGGGGGGGGGGGGGGGGGGGGGGGGGGGGGGGGGGGGGGGGGGGGGGGGGGGGGGGGGGGGGGGGGGGGGGGGGGGGGGGGGGGGGGGGGGGGGFGFGGGGGGGGGGGGGGGGGGFGGGGGGGGGGGGGGGGGDFGGGGGFGGFFGGEGGFGFGGGGGGGFGGGEFGGGBE68=DFFGG5D8DFGFFFDF*>A7=EF5**5FAC5;AECCFFC;8ECFEGFEACADFDDEBE:@FEB*>>BED(5;08(63+);?+)1;893:C9B3(:6<
@M03152:184:000000000-AWYW1:1:2106:18053:17453 2:N:0:ACTAGCTAATACCTGT
CCCAACTATCCCTATTAATCATTACTTCGGTCCTAGAAACCAACAAAATAGAACCAAAGTCCTATTCTATTATTCCATGCTAATGTATTCAAGCGAAAGCCTGCTTTAAACACTCTAATTTTTTCAAAGTAAAAGTCCTGGATCCCCTGCGCACTAAGTTAATAGCACGCAGGTTCCCCAGAAGGAAAGACCCGACCAGAGGCAGTGCTTGACGTGAGCCAAGACCACCCAGCCAGGTCCGAAATTCAACTACGAGCTTAGATCGGAAGAGCGTCGTGTAGGGAAAGAACAGGTATGTCAA
+
CCCCCGGGGGGGGGGGGGGGGFGGGGGGGGGGGGGGGGGGGGGGGGGGGGGGGGGGGGGGGGGFGGGGFGGGGGGGGGGGGGGGGGFGGGGGGGGEGGGGGGGGGGGGGGGGGGGGGGGGGGGGGGFGGGGFGGFGGGGCFFFGFGCG@EEDGGGGGGGGGFGFFGCEDCCEGGGFGGFEDGG?DFFFGGG?FE8ED7D5:DDDCF5CFFG5C5@*9*=AFFF=BF=FFFBF4F9C>6<:D=?@F@CFCGF(6C>(074C)35<(8(3;((8;1(--.3<DF(8(0123((,.<46?<*)-
@M03152:184:000000000-AWYW1:1:2106:5338:17454 2:N:0:ACTAGCTAATACCTGT
CCCAACTATCCCTATTAATCATTACGTCAACCCTAGAAAACCAACAAAATAAGATCGACGTCCTATTTCATTATTCCATGCTAATGTATTCAAGCGTTAGCCTGCTTTAAACACTCTAATTTTTTCAAAGTAACAGTCCTGTTTCCCCGCAACATCAAATTAATGGCATCACGGTTCTACAAGAGGGAGGAATCAGTGAAGCCAGTTCATACCGGTGTCACGACCGACCTACTGACCCCGAAATTCAACTACGAGCTTAGATCGGAAGAGCGTCGTGGAGGGAAAGAACAGGAAGGGATAG
+
CCCCCGGGGGGGGGGGGGGGGGGGGFGGCGGGGFGGGFGGGGGGGGGGGGGCFGG<FEGGGEGGFC@<FGGGGGFGGGGGGFGGCGFCGGCFGCGGFCF:?FGCFFFFFCGFGGGCDCFGGGFDGGGGGGGGGGGGGGFGGGGGGFGECGE>84EFFGGCFGGG,@DF?+=9E6D8=BFGF,8@D=E@EGGFCFFCGGGFGG+:,:BCGFGGCGG>A*)?;8?2>>BAD436/89C)0*,8482A6<AECAE7GEB3;>EC7<;:?61((,-243(-)(2808@(5.(((.((2()8(*.(
@M03152:184:000000000-AWYW1:1:2106:17064:17457 2:N:0:ACTAGCTAATACCTGT
CCCAACTATCCCTATTAATCATTACGTCAACCCTAGAAACCAACAAAATAAGATCGACGTCCTATTTCATTATTCCATGCTAATGTATTCAAGCGTTAGCCTGCTTTAAACACTCTAATTTTTTCAAAGTAACAGTCCTGTTTCCCCGCAACACCAAGTTAATGGCATCACGGTTCTACAAGAGGGAGGAATCAGTGAGGCCAGTTCATACCGTTGGCACGACGGACCTACTGACCCCGAAATTCAACTACGAGCTTAGATCGGAAGAGAGTCGTGTAGGGAAAGAACAGGTATGGGAAGT
+
CCCBCGGGGGGGGGGGGGGGGGGGGGGGEGGGGFFGGGGGGGFEGGGGGFGGGGDCFGC@FGGGGGGGGGGGGGFGGGGGFEGGGGGGGGGGGG@FGGGGGCFGGF?FGGGGGGGGGAFGGGGGGC?E,?EGGFCGGFGGGGGFGGGCGGEEGGGGD?FGGGG8FGGF++??EGDEFFGGGG?F?CEGE=D?=DEGFF6@E??CCBFGCFGGGGGFFFFFE>D)))8868(*6@B<FFG,)(24AF)86CF<(5)6A4/))9;;12;13(,)4;11:0:A<??5()(.374..+.))(2()
@M03152:184:000000000-AWYW1:1:2106:5673:17492 2:N:0:ACTAGCTAATACCTGT
CCCAACTATCCCTATTAATCATTACGTCGATCCTAGAAACCAACAAAATAGGTTCGAACGTCCTATTTCATTATTCCATGCTAATGTATTCGAGCGATTGCCTGCTTTAAACACTCTAATTTTTTCAAAGTAACAGTCCTGACTCCCCGTAACACCAAACTAATGACATCACGGCTCGTCAGAAGGGAGAAATCAATGACGTTAGTACGTACCGAGGCACGACCGACGTATTGATCCCGAAATTCAACTACGAGCTTAGATCGGAAGAGCGTAGTGTAGGGGAAGAACAGGTAAGTGTAGG
+
CCCCCGGGGDFGFGGGGGGGGGGGGGGGGGGGGGGGGGGGGGGGGGGGGGGGGGGGGGGGCGGGGGGGGGGGGGGGGGGGGGGGGGGGGGGGGGGGGGGGGFGGGFFGGFGGGGGGGGGGGGGGGGGGGGFFGGGGGGGGGGGGGGGEEGGGGGGEGGGGGGGGGGGGGGGFDGGGGGGGGGGGGGGGGGGGFGFGGGGFGGCCGFFGDFGGDGGF>EFF5=8@5@>D=>EFFG?7F3DDFFF9+;CAC6A(455>FFFFA<<FFFF?FB(((((56@BA0)453:0,11(.6+./*60))
@M03152:184:000000000-AWYW1:1:2106:4240:17512 2:N:0:ACTAGCTAATACCTGT
CCCAACTATCCCTATTAATCATTACGTCGATCCTAGAAACCAACAAAATAGGGTCAAACGTCCTATTTCATTATTCCATGCTAATGTATTCAAGCGCGAGCCTGCTTTAAACACTCTAATTTTTTCAAAGTAACAGTCCTGATTCCCCGCCACACCAACTTAATGACATGACGGTTCTTCAGAAGGGAGAAACCAGTGACACCAGTGCATACTGAAGGCACGACCAGCGTACTGATCTCGAAATTCAACTACGAGTTTAGATCGGAAGAGCGTCGTGTAGCGAAAGAACAGATATGTGTAG
+
-86B@FC@C,,@E@EGFFD9FGG<EF<FECF,FCFECFFFGCGGFGGACAFGGG8F,@,BFCFFCGGGGFD<F9FFCFGG@FGFECFGG<AEGGGG7@FE@FFGG,A?EGAFAEEGFFCAFE,EF,EF9FF<F9ECFGF<9E9EFF,4@7B8E8F++@E?FF9DFA9FGGGD6+?3+3?DDCF@0@EFEGGGGFCEADC@EC6>C<AF7FFF+25*0;54AAEA@>B6A698:=@FF?+-;=A?FFE7?=A;;G3(0)??;))/3((.(53,44628;?A)02>2722,4(()<)/0)24)
@M03152:184:000000000-AWYW1:1:2106:24528:17535 2:N:0:ACTAGCTAATACCTGT
CCCAACTATCCCTATTAATCATTACTTCGGTCCTAGAAACCAACAAAATAGAACCAAAGTCCTATTCTATTATTCCATGCTAATGTATTCAAGCGAAAGCCTGCTCTAAACACTCTAATTTTTTCAAAGTAAAAGTCCTGGATCCCCTGCGCACTAAGTTAATAGCACGCAGGTTCCCCAGAAGGAAAGACCCGACCAGAGGCAGTGCTTGACGTGAGCCAAGACCACCCAGCCAGGTCCGAACTTCAACTACGAGCTTAGATCGGAAGAGCGTCGTGTAGGGAAAGAAAAGGAACGTGGA
+
CCCCCGGGGGGGGGGGGGGGGGGGGGGGGGGGGGGGGGGGFGGGGGGGGGGGGGGGGGGGGGGGGGGGGGGGGGGFGGGGGGGGGGGGGGGGGGGGGGGGGGGGGCEGGGGGGGGGGGGGGGGGGGGGFFGGGGGGGGGGGGGGEGGGCGGGGGGGGGCDFFGGGFGGDGGGGGGGGDFFDGGFGGGC8DFDEGGGGGGF?F6>+;6FFACCFGC*39CFFFF@FFFFA>>6FFFCA@GEF2B(;6<6>>=EE3B;EFEE8ECE;@2?06@<090(4544)7()483(3((.(*())-*((
@M03152:184:000000000-AWYW1:1:2106:4086:17638 2:N:0:ACTAGCTAATACCTGT
CCCAACTATCCCTATTAATCATTATCTCAATTTCTAAAACCAACGAAATAAAATCGAGATCTTATTTCATTATTCCATGCAATATATATAGGCATGAGCCTGCTTTTAGCACTCTAATTTTCTCAAAGTAAACGTTCTGGCAATTAATGACAATCGATAAAGATCATCAAAAATTATCCAGCTAATGAGGGTCTGTTAATTAACATGGCCATTAAGACCAGCTAATAACAAATACCCGAAATTCAACTACGAGCTTAGATCGGAAGAGCGTCTTGTAGGGAAAGAACAGGTATGAGTGGAA
+
CCCCCGGGGGGGGGGGGGGGGGGGGGGGGGGGGGGFFGGGGGGFFGGGGGGFGGGGGGGFGGGGFGGGGGGGGGGGGGGGGCCGGGFFGGGFGGGGFDFFGFFCGGGGGEFG8FGGGGCGGGGGGGGFDFGGFEEFGGGEGGGFGGGGGGGGFCFFGGGDFFGGCGFGFGGGCGGGGDDGGFFGGGAFGF6EFFFBAFGFAGGEGFB6=DF6DEF7DF56?D?D99;F:DEF?F8CF5DAFDF7@CFFFF*>97@)+*1/*7:9D@25:>9(((005B39:FB4(=@@,3)157)+1)*))
@M03152:184:000000000-AWYW1:1:2106:3468:17667 2:N:0:ACTAGCTAATACCTGT
CCCAACTATCCCTATTAATCATTACGTCGATCCTAGAAACCAACAAAATAGAATCAAGCGTCCTATTTCATTATTCCATGCTAATGTATTCAAGCGTGAGCCTGCTTTAAACACTCTAATTTTTTCAAAGTAACAGTCCTGATTCCCCACAACACCAAATAAATGACATCATGGTTCGTCAGAAGGGAGAAACCAACAATACCAGTACGTACCGAGGCACGACCAACATGATGGTCCCGAAATTCAACTACGAGCTTAGATCGGAAGCACGACGTGTAGGGAAAGAACAGGTAGTGTTAGA
+
CCCCCGGGGGFGGFGGGGGGGGGGGGGGGDGGGGGGGGGGGGGGGGGGFGGGFFEFFGGGFFGGGGGGGG9FGGGGGGGGGGGGGGGGGGGGGGGD@FFGGGGGGGGGGFGGGGGGGGGGGFGGGFFGGGGGGGGEFDCFGFFDFGGGGGGGGGGGDG?AFAFGGGGGGFFGG8DFGGDCD89F88CFEGGG8DGGGGGBGGGEGFFGDFDC+@EB>>DF>=@A=>AF49BFF6>+6()//:FCAF?=?7A(,1.26CE6)9=<F;0((/.(41384)528:3;6?8(41(.4<36/-:))
@M03152:184:000000000-AWYW1:1:2106:6653:17717 2:N:0:ACTAGCTAATACCTGT
CCCAACTATCCCTATTAATCATTACGGCGACTCTAGAAACCAACAAAATAGAACCGCACGTCCTATTTTATTATTCCATGCTAATGTATTCCGGCGTAAGCCTGCTTTGAACACTCTAATTTTCTCAAGGTAAAGGTCCTGGTTCCCCGACACACCCAGTGAAGGGCATGCCGGCTCACCAAGAGGTAAGGCCCGGCCAGACAGTACAAACCGTTAGGCGGACCGCCCGGTCAGGTCCGAAATTCAACTACGAGCTTAGATCGGAAGAGCGTCGTGTAGGGAAAGAACAGGGGAAGGGAGA
+
CCCCCGGGGGGGGGGGGGGGGGGGGGGGGGGGGGGGGGGGGGGGGGGGGGGGGGGGGGGGFGGGGGGGGGGGGGGGGGGGGGGGGGGGGGGGGGGGGGGGGGGGGGGGGGFGGGGGGGGGFGGGGGGGDGGGGGG<EGFCGDFGGGGFGCEGEDGGEGGFGGGGGGGGGGGDGEGGGGGGGGGCFGGFGGFGGGGGEDEFFGGFFFFF+/C4DGGADA;:8(57>@9>@3(<5FBC@FGFFF:94BA=><F::D:>F4,44:?B?FFFB:930326().<?FB46:21176(-*(00(*,(
@M03152:184:000000000-AWYW1:1:2106:8075:17723 2:N:0:ACTAGCTAATACCTGT
CCCAACTATCCCTATTAATCATTACTTCGGTCCTAGAAACCAACAAAATAGAACCAAAGTCCTATTCTATTATTCCATGCCAATGTATTCAAGCGTAAGCCTGCTTTAAACACTCTAATTTTTTCAAAGTAAAAGTCCTGGATCAATTTGCGCACTCAGTTAAGAGCACGCAAGAGCTCCAGAAAGAAAGACCCGACAGGAGCAGTGCTTACCTTGCGGCAAGACCACCCAGACAGGTCCGAAATTCAACCACGAGCTTAGAACGGAAGAACGTCGTGTAGGGAAAGGACAAGTATGGATA
+
CCCCCGGGGGGGGGGGGGGGGGGGGGGGGGBB@AFF@FGGGGGGGGGGG,<FF@F@FEAFFFF@FGFGGGGGGGFFGGFFG@F<FF9,C<FFEGCEFGF9FGGGCFEFFGFGGGGGGGGGGGGGEFFGFFFGGGE<,CE9EAFFFFFGGGGEEEF6E8DGF;EDFG?EGGD+@+=DD3AFGGGGGGGGG8DF,8@@8+@*430=A+;89+?=:7:85?595>5@=25>9ABA)2(*53;>D9>@FF?197)43*)10(56;7))11;<(.(.4(-33;132F:53;1(333((3.**(*.)
@M03152:184:000000000-AWYW1:1:2106:6120:17756 2:N:0:ACTAGCTAATACCTGT
CCCAACTATCCCTATTAATCATTACTGAGATCCTAGAAACCAACGAAATCAGGACCCCAGTCCTGTTCCATTATCCCATGCTGAAGTATTCAAGGCTCGATTGCCTGCTTTGAACACTCTAATTTGCTCAAAGTAAAAGAGTAGGAACCCCAGCCATAACCTACAGGGTTGCCCCCATAGGCTACACCTTTTACCGCCACCCAGTTAAGGACAGCGGTGAGTATCCTACAGTGGTGCGTGACCTGAACGGTACAGACCTTGACGGCCGACCAGCCCACGCGCACGCCGAACTTAAACCACA
+
CCC-<FFGGGGGGGGGDGEGGGGGGGFFGGGGGGGGFGFFGD,FFCCFGGGG8FGGF7:FGGFGGGGGGGGFCGGGGGGGGDE9CFGDAFGGFGF7CEF+9FCGFGDGGGGC@FCGDGGFFFFGGFGGGGGGF<EDE;><BDFFE=E?@4@=CE+@B9BDFFFEDD,=DDCCC=+@?ED,A@,8D9FGGGEG:DFEE63*6=7@,+12?ACGGF?A>A)@F>BC5;EFFFFBF4*39@DA428*?A://5)(5B+*814.6<EFBF96>2>((2443)((()()(0(49B08)0)//(*((
@M03152:184:000000000-AWYW1:1:2106:12105:17801 2:N:0:ACTAGCTAATACCTGT
CCGTCAATTCATTTGAGTTTCATTCTTGCGAACGTACTCACCAGGTGGATTACTTAATGCGTTTGCGACGGCACCGAAGGACCTTGGTCCCCCAACACCTAGTAATCATCGTTTACAGCGTGGACTACCAGGGTATCTAATCCTGTTTGCTCCCCACGCTTTCGAGCCTCAACGTCAGTTACAGTCCAGTAAGCCGCCTTCGCCACTGGTGTTCCTCCTACTATCTACGCATTTCACCGCTACACTAGGAATTCCACTTACTTCTCCTTCACTCGTTCTCCACCGTTCCAAACACAGTTCC
+
C@CCCFEGFGGGGG9EDFGGFGFGFFGGGC:::FFFFFG<CEEFGGGDFFGFFFGG9CEG@CFGGGC7@@FG:CF+6C7FFFCGGF,5C8FFEE=CDEFG<FGF<@DFFGGFFGGGCG8F?CFBFGGGFFFGEGGGGGGGFFGFGGG,=A=9EGGDG+>8BFFGGC?EFGG?7+CEDEFFGGG,;@DGCEEG7EFGGGC>F<DFGFFC4+*;7CE6A;3=*7@?9?CF3><DF7<76)/6=>D@??0?:C8:)*9.04<<A4)).4<).)),))(((01)-/(),7:((.)-(2.))504.
@M03152:184:000000000-AWYW1:1:2106:10826:17825 2:N:0:ACTAGCTAATACCTGT
CCCAACTATCCCTATTAATCATTACGTCGATCTTAGAAACCAACGAAATAAGATCAAACGTCCTATTTCATTATTCCATGCTAATGTATTCAAGCCAAAGCCTGCTTTAAACACTCTAATTTTTTCAAAGTAACAGTCCTGATTCCCCACGACATCAAATTAATGACATCATGCTTCGTCAGAAGGGAGAAACCAATTGTACCAGTGCGTACCGTTGGCACGACCAATAAATTGATCCCGAAATTCAACTACGAGCTTAGATCGGAAGAGCGTCGTGTAGGGAAAGAACAGGTATGGATAA
+
CCCCCGGGGGGGGGGGGGGGGGGGGGGGGGGGGGGGGGGGGGGGGGGGGGGGGGGGGGGGFGGGGGGGGGGGGGGAFGGGGGGGGGGGGGGGGGGGGGGGGGGGGFGGGFGGGGGGGGGGGGGGGGGGGGGGGGGGGGGGGGGGGGGGGGGGGGGGGGGGGGGGGGGGGGGGGGGGF8=>D>FFFGGGGGGGGGGGGGFDGGCEDDFFDEGGCDGDEFFFFFA=5ADFFFFFFFEFFCFAFBFFFF8FFGFFDDB2BEFFFEC?FFFFFFDB@(71182ADE07:54(.((48+))))*-)
@M03152:184:000000000-AWYW1:1:2106:12161:17850 2:N:0:ACTAGCTAATACCTGT
CCCAACTATCCCTATTAATCATTACTTCGGTCCTAGGAACCAACAAAATAGAACCAAAGTCCTATTCTATTATTCCATGCTAATGTATTCAAGCGTATGCCTGCTTTAAACACTCTATTTTTTCAAAGTAAAAGTCCTGGATCCCCAGCGCACTCAATTAAGAGCACGCTGGTTACCCAGAAGGAAAGACCCGACCAGAGCAGTGCTTACCTTTCGGCAAGACCACCCAGCCAGGTCCGAAATTCAACTACGAGCTTAGATCGGAAGAGCGTCGGGTAGGGAAAGAAAAGGGCTGGATAGA
+
CCC@CFFFGGGFGFFGGGGGFFAFGGGGCFFGGFFGGGGGGGGGG<FGCEGGF<FGGGFGFGGGGDGFFF<6CDDGGGGGGGCFFFGDFGFGGGDGGGGGGEEDGGGGGGGGGGGGDAA,A?FEGECFCFEGG9?<,A4AEG=FEGGCFGG67CGD8EGFGGGGGFGDDGGGGG8DDGDEFDGGGGGGGGD>3@EEGGDCCCFEGFFGFFGGG7@9>>=A@=F4:=)*9A=>FDB86@4=>@FEFA4+7CFF;<5;F9E<5<4/6(43=;6.31((4.3,(.()(0(,(5(((*()).2()
@M03152:184:000000000-AWYW1:1:2106:7853:17874 2:N:0:ACTAGCTAATACCTGT
CCCAACTATCCCTATTAATCATTACTTCGGTCCTAGAAACCAACAAAATAGAACCAAAGTCCTATTCTATTATTCCATGCTAATGTATTCAAGCGAAAGCCTGCTTTAAACACTCTAATTTTTTCAAAGTAAAAGTCCTGGATCCCCTGCGCACTCAATTAAGGGCACACAGGTTCCCCAGAAGGAAAGACCCGACCAGAGGCAGTGCTTACCTTGCGGCAAGACCACCCAGCCAGGTCCGAAATTCAACTACGAGATTAGATCGGAAGACCGTCGGGTAGGGAAGGAACAGGTAGCTGTA
+
CCCCCGGGGGGGGGGGGGGGGGGGGGGGEGGGGG<FFGGGGGGGGGGGGFGGGFGGGGCEFGC<FFFFGGGEFF9FCCCFFDFFGGGGGGCFE9CBFGDCFFGGCFFDGGGGGGGGGCGGGGGDEFCFFEFGFFFGDDB,@EFC8FFGGDEEGGEGGGGGGFG,=6+@8D6@@DCA=E6,@DGFGGEFGGG,=BCEGGFAF+0:>:@F7;F5C@EFFFA45>9BD)<:*2/?68>C?7C3?(:6F=)37>FFF3)6)()93?1.6(/732(.3,-(-5,(4<404),.2:0,(3-*)-*.)
@M03152:184:000000000-AWYW1:1:2106:21694:17881 2:N:0:ACTAGCTAATACCTGT
CCCAACTATCCCTATTAATCATTACGTCAATCCTAGAAACCAACAAAATAGGATCAAACGTCCTATTTCATTATTCCATGCTAATGTATTCAAGCGCTTGCCTGCTTTAAACACTCTAATTTTTTCAAAGTAACAGTCCTGATTCCCCGCAACACCAAATTAATGGCATTACGGCTCATCAAGAGGGAGGAATCAGCAAGGCCAGTTCATACCATTGGCACGACCAACCTGCTGACCCCGAAATTCAACTACGAGCCTAGATCGGAAGATCGTCGGGTAGGCAAAGACAGTGTAAGTGTAA
+
CCCBB@A@FGGGGFFC<EFGGFGGGFGF,@EGGFEAC@EFGFGGD<@CFFGF,C@FGEGGFDCFFGGGGCFGGGGG<6EFGGFGFGFCEFFEGFG@FGFFD8EED8<FFGGFGGFCFAFEFGGEGGGFGFGG9FEGG9@DCFFGFDFGED8+@@:==8,EF=E;,@DFGGGGFGD=8==DDD?,A>3>ACEFDGFGGGDACF@@@AA9+<=FG?FCA5@AF)9>=>)39A:AF*6C9456?9)7=A5=4@)629)()6557?<=((3(3)/,/1(((0(4:*,72)4(.(-.-<-**)25)
@M03152:184:000000000-AWYW1:1:2106:25341:17885 2:N:0:ACTAGCTAATACCTGT
CCCAACTATCCCTATTAATCATTACGTCAATCCTAGAAACCAACAAAATAAGATCAACGTCCTATTTCATCATTCCATGCTAATGCATTCAAGCGTTAGCCTGCTTTAAACACTCTAATTTTTTCAAAGTAACAGTCCTGTTTCCCCGCAACACCAAACTAATGGCATCACGGTTCTGCAAGAGGGAGGAATCAGTGAAGCCAGTACGTACCGGTGGCACGACCGACCTACTGACCCCGAAATTCAACTACGAGCTTAGATCGGAAGAGCGTCGTGTAGGGAAAGAACAGGTAGGTGGAGA
+
CCCCCGGGGGGGGGGGGGGGGGGGGGGGEGGGGGGGGFGGGGGGGGGGGGGGFGGGGGGGGGGGGGGGGGGGGGGGGGFGGGGGGGGGGGGGGGGGGGEGGGFGGEFGFGGGGGGGGGGGGGGGGGFEAFFE?FGGGGGGGGGGGGGEGGCEFGGGFGDF9DEF,@FGFGGCCDDGCDFG?9DECEGDGGGDFGGGFCFFGFGDGFFGF6DGGCE>*@CF>5>2>A>DFF5AFG2;A=:3:(;7AFEFFGF0(:594;<E37=::2028B>>((,3:)44:?0@?)(((,(-)+(1*(/((
@M03152:184:000000000-AWYW1:1:2106:11935:17895 2:N:0:ACTAGCTAATACCTGT
CCCAACTATCCCTATTAATCATTACGTCAATCCTAGAAACCAACAAAATAGGATCGAACGTCCTATTTCATTATTCCATGCTAATGTATTCAAGCTTAAGCCTGCTTTAAACACTCTAATTTTTTCAAAGTAACAGTCCTGTTTCCCCGCAACACCAAGTTAATGGCATCACGGTTCTACAAGAGGGAGGAATCAGTGAGACCAGTTCATACCGTTGGCACGACCGACCTACTGACCCCGAAATTCAACTACGAGCTTAGATCGGAAGAGCGTCGTGTAGGGACAGAACAGGCAGGTGTCT
+
CCCCCGGGFGGGGFGGGGGFGGGGGGGG,CFGGGGGGGGGGGGGGGGGGGGGFGGG@FGGCGGGCGGGGGGGDGGGGGGGGGGGGFGAFFGFGGEFGFGDFGGGGGGGGGGGGGFGGCEFGGGGEGGGGGGGGFF9EECFFGFFFCEGEGGGGGGGFGGECADCDAE82=8@8=DGGGGGGC=E6BCCGGGFFFGGGGFFCFGFFFFGGFFDFDF@>5)@FDB):>ABBDFFF4<FABD=A@5?:F<FCGFE(:8>DFF83)9=71(,,2(4,49((0.5<)(),.4).2((-A(7>(*,)
@M03152:184:000000000-AWYW1:1:2106:14038:17933 2:N:0:ACTAGCTAATACCTGT
CCCAACTATCCCTATTAATCATTACGGCGACTCTAGAAACCAACAAAATAGAACCGCACGTCCTATTTTATTATGCCATGCTAATGTATTCAGGCAAAGGCCTGCTTTGAACACTCTAATTTTCTCAAGGTAAAAGTCCTGGTTCCCCAACACACCCAATTAAGGGCATGCCGGCTCACCAAGAGGTAGAACCCAGCCAGACAGTACGTACCCAATAGGCAGACCGCCCGACCAGGTTCGAAATTCAACTACGAGCTTAGATCGGAAGAGATACGTGTAGGGAAAGAAAAGTTATGTGAAG
+
CCCCCGGGGGGGGGGGGGGGGGGFGGGGGGGGGGGGGGGGGGGGGGGGGGGGGGGGGDEGFGGGGGGGGGGGGGGGGGGGGGGFGGFFGGGGGGGGGCDGGGGGGGGGGGGGF?EFGGCGGGGGGGGGGGGGGFGFFGGGGEEFEGGGGGGGEGGEGGGGGGGDCCCDFCFFCGGGGGGGFGD7CCEFFGGGGGGGGGCADC;5ABFGFFGGGGGF4B4?FAFBB=9BAB2A>)3503>9F@BF6@E=?D6@(9;0)4)556<?0:6901()).(.4),.353:1>(:01())+.10)*.)
@M03152:184:000000000-AWYW1:1:2106:9302:17965 2:N:0:ACTAGCTAATACCTGT
CCCAACTATCCCTATTAATCATTACGTCAACCCTAGAAAACCAACAAAATAAGATCGACGTCCTATTTCATTATTCCATGCTAATGTATTCAAGCGTTAGCCTGCTTTAAACACTCTAATTTTTTCAAAGTAACAGTCCTGTTTCCCCGCAACATCAAATTAATGGCATCACGGTTCTACAAGAGGGAGGAATCAGTGAAGCCAGTTCATACCGGTGGCACGACCGACCTACTGACCCCGAAATTCAACTACGAGCTTAGATCGGAAGAGCGTCGTGGAGGGAAAGAAAAGGGATGGTGAG
+
CCCCCGGGFGGGGGGGGGGGGGGGGGGGGGGGGGGGGGGGGGGGGGGGGGGGGGGGGGGGFDFGFGFGGGGGGGGGGGGGGGGGGGGGGGGGGGGGGGGDGFFFGGGGGGGGGGGGGGGFGGGGGGGGG9FGGGGGEGFGCGGFEFGGDGGGEGGGGGGGGGGGGAEGFGGGGGFCGFGGGGGGGGE>>GEGGGGGFGGFGGF@C5B+?CFCGDC?A?9>F=?5>B=B>5;FA658AB>(5:D?=C?AC@F31DBBEEC@<?3:<F((,.414(--()(4,51:07:(((,,,*(7))*)(
@M03152:184:000000000-AWYW1:1:2106:7361:18048 2:N:0:ACTAGCTAATACCTGT
CCCAACTATCCCTATTAATCATTACGGCGACTCTAGAAACCAACAAAATAGAACCGCACGTCCTATTTTATTATGCCATGCTAATGTATTCAGGCAAAGGCCTGCTTTGAACACTCTAATTTTCTCAAGGTAAAAGTCCTGGTTCCCCAACACACCCAATTAAGGGCATGCCGGCTCACCAAGAGGTAGAACCCAGCCAGACAGTACGTACCCAATAGGCAGACCGCCCGACCAGGTTCGAAATTCAACTACGAGCTTAGATCGGAAGAGCGTCGTGTAGGGAAAGAACAGGAATGGGTAG
+
CCCCCGGGGGGGGCGGGGGGGGGGGGGGGGGGGGGGGGGGGGGGGGGGGGGGGGGGGGGGGGGGGGGFGGGGGGGFGGGGGGGGGGGGGGGGF9FGGGGFGGGGGGGG9FFGGGGGGGGGGGGGGGGGGFGGGGGGGGGGGFGGGGGGGGGGGGGGGGGGGGGGGGEGGGDGG>DEGGGGGGGGGGGGGFGGGGGGGGGFGGGFFFFGGFGGGGGFFFEFFDFFFF=EDFBFBDDDFEFFFFFFFFFFEG4=D*7;376<29>?:F61:119>((-4034<7:FBF:80:?6(2)/)(2-,
@M03152:184:000000000-AWYW1:1:2106:21974:18060 2:N:0:ACTAGCTAATACCTGT
CCCAACTATCCCTATTAATCATTACGTCGATCTTAGAAACCAACGAAATAAGATCAAACGCCCTATTTCATTATTCCATGCTAATGTATTCAAGCCAAAGCCTGCTTTAAACACTCTAATTTTTTCAAAGTAACAGTCCTGATTCCCCACGACATCAAATTAATGACATCATGCTTCGTCAGAAGGGAGAAACCAATTGTACCAGTGCGTACCGTTGGCACGACCAATAAATTGATCCCGAAATTCAACTACGAGCTTAGATCGGAAGAGCGTCGTGTAGGGAAAGAACAGGTAAGTGTAA
+
CCCCCGGGGGGGGGGGGGGGGGGGGGGGGGGGGGGGGGGGGGGGGGGGGGGGGGGGGGGGGFGGGGGGGGGGGGGGGGGFGGGGGGGGGGGGGGGGGGGGGGGGGGGGGGGGGGGGGGGGGGGGGGGGGGGGGGGGGGGGGGGGGGGGGGGGGGGGGGGGGGGGFGGGG6DGAEFGGGGGGEFDF88FGGGGGGGGGG?FGFGE?FFGC@GGGGGFDFFFF5?@FABAAB=FF>CGCEGFFFFF6FFFFGF=2C:>5=EFFCEF6;DF36;9>7;16>0<<)1;454((4<05C)*/6*))
@M03152:184:000000000-AWYW1:1:2106:4138:18062 2:N:0:ACTAGCTAATACCTGT
CCCAACTATCCCTATTAATCATTACGTCAACCCTAGAAACCAACAAAATAAGATCGACGTCCTATTTCATTATTCCATGCTAATGTATTCAAGCGTTAGCCTGCTTTAAACACTCTAATTTTTTCAAAGTAACAGTCCTGTTTCCCCGCAACACCAAATTAATGGCATCACGGTTCTACAAGAGGGAGGAATCAGTGAAGCCAGTTCATACCGGTGGCACGACCGACCTACTGACCCCGAAATTCAACTACGAGCTTAGATCGGAAGAGTGTAGTGACGGGAAGGAAGAGGTATGAGTGGA
+
CCCCCGGGGGGGFGGGGGGFGGGGGGGGFGGGGGGGGGGGFGGGGGGGGGGGG<FFECCCGGGGGGGGGFGGGGGGGGGFGGGGGGGGGFGFGGGGGGGGFCEGFGGGGGGGGGGFGGGGGGGGGGGGGGFGGGGGGFGFGGGFAFFFGEGEGGGGGGGGGFGGDFGGGGFEGDDECFGFDG8FGE@FEEGGD9,<EC7+@;CDCFFFGFGGGGD>EFDCDFF4@>2ABFFAAGFFF@DFFFAE6ACF3463?C>66>E3?28?18BF:)).)6A0)*-46:9)-)4((2(,,+4**-0()
@M03152:184:000000000-AWYW1:1:2106:20651:18114 2:N:0:ACTAGCTAATACCTGT
CCCAACTATCCCTATTAATCATTACGTCAGTCCTAGAAACCAACAAAATAAGATCAACGTCCTATTTCATTATTCCATGCTAATGTATTCAAGCGTTAGCCTGCTTTAAACACTCTAATTTTTTCAAAGTAACAGTCCTGTTTCCCCGCAACACCAAACTAATGGCATCACGGTTCTGCAAGAGGGAGGAATCAGTGAAGCCAGTACGTACCGGTGGCACGACCGACCTACTGACCCCGAAATTCAACTACGAGCTTAGATCGGAAGAGCGTCGTGTAGGGAAAGAACAGGTATGTTGAGA
+
CCCCCGGGGGGGGGGGGGGGGGGGGGGGGGGGGGGGGGGGGGGGGGGGGGGGGGGGGGGGGGGGGGGGGGGGGGGGGGGGGGGGGFGGGGGGGGGGGGGGGGGGGGGGGGGGGGGGFGGGGGGGGGGGFGGFGGFGGFGGGGGGFGGGGGGGGGGGGGGGGGGGGGGGGGGGCFGGGFGGFGGG6CGGGEF?FGGGCFEDFFGFFFFDGFGCG*;A5ADFFFFFFFFDFA=A=GE<FFG>A6A9FF)+9FF??CE1AEF3)7=08(2((29(49(:?>A<:@152580:<08A+(**)*((
@M03152:184:000000000-AWYW1:1:2106:19497:18151 2:N:0:ACTAGCTAATACCTGT
CCCAACTATCCCTATTAATCATTACGTCAATCCTAGAAACCAACAAAATAGGATCGAACGTCCTATTTCATTATTCCATGCTAATGTATTCAAGCGCATGCCTGCTTTAAACACTCTAATTTTTTCAAAGTAACAGTCCTGATTCCCCGCAACACCAAATTAATGGCATTACGGTTCGTCAAGAGGGAGGAATCAGCAACGCCAGTACGTACCTGTGGCACGACCAACATGCTGACCACGAAATTCAACTACGAGCTTAGATCGGAAGAGCGTCGGGTAGGGAAAGAACAGGTATGAGTAG
+
CCCCCGGGGGGGGGGGGGGGGGGGGGGGGGGGGGGGGGGGGGGGGGGGGGGGGGGGGGFGFFGGGGGGGGGGGGGGGGGGGGGGGGGGGGGGGGGGGGGGGGGGGFGGGGGGGGGGGGGGGGGGGGGGGFGGGGGGGGGGFFGGGGGGGGGGGGGGGGGGFGGGGCCGGGGFGCFCDCDGFEFDCFEEGGGGGFFGDGGFDGD>EFFGGFG>DFGFFF=4AAFFA>DE?6:FCG=667*/8;FF=CCFECF@;*.:)4)4>C?;@3;;:<06(47((),8:>:8?F?012:?-+6?*)*-)
@M03152:184:000000000-AWYW1:1:2106:2922:18203 2:N:0:ACTAGCTAATACCTGT
CCCAACTATCCCTATTAATCATTACGTCAACCCTAGAAAACCAACAAAATAAGATCGACGTCCTATTTCATTATTCCATGCTAATGTATTCAAGCGTTAGCCTGCTTTAAACACTCTAATTTTTTCAAAGTAACAGTCATGTTTCCCCGCAACATCAAATTAATGGCATCACGGTTCTACAAGAGGGAGGAATCAGTGAAGCCAGTTCATACCGGTTGCACGACCGACCTACTGACCACGAAATTCAACTACGAGCTTAGATCGGAAGAGCGTCGTGGACGGAAAGAACAGGTATGTGTAA
+
CCCCCGGGCCGGGGGGGGGGGGGGGGGGCGGGGGGGGGFFFGGGDCGGGGGGFFAFCFFGFECGG9CEFGFFGGGFGGGG,CEFGDEC,C@FGGGGFCFEF,FFGF9FFGFGFGG8ECEF,BFGGFGG9FFCF,A<EFEGGGFFG,C,BEGEEE8DFGGD98=FGGGGGFFGEGGGGGFF8EGDFFEGG6C,3,AF;CCFG+=8,0=C;CDF+9EB*:=AFB*)7A@DFFFFFDEG;)89>@)(;AEFFGFF?GEB53)7<6?72(,4,2:B>(-(()-(-043(.8:((.(-+))14:))
@M03152:184:000000000-AWYW1:1:2106:23594:18256 2:N:0:ACTAGCTAATACCTGT
CCCAACTATCCCTATTAATCATTACGTCAATCCTAGAAACCAACAAAATAGGATCGAACGTCCTATTTCATTATTCCACGCTAATGTATTCAAGCGTTAGCCTGCTTTAAACACTCTAATTTTTTCAAAGTAACAGTCCAGTTTCCCCGCAACACCAAATTAATGGCATTACGGTTCATCAGGAAGGAGGAATCAGTAAGACCAGTGCATACCGGAGGCACGACCAATCTACTAACCCCGAAATTCAACTACGAGCTTAGATCGGAAGAGCGTCGGGGAGGGAAAGAAAAGGTCGGCATAA
+
CCCCCGGGGGGGGGGGGGGGGGGGGGGGGGGGGGGGGGGGGGGGGGGGGGGGGGGGGGGGFGGGGGGGGGGGFGGFGGGGGGGGGGGGGGGGGGGGGDFGGGGGGGGGGGGGGGGGGGGGGGGGGGGGGGGGGGGGGGGGGGGGGGGGGGGGGGGGGGGGEEGGGGGGGGGGGEFGDFGGGG?DDG7AFEEGGFFDFGGFGGGC:CFGGFGG?DCBF>AEFFEA9>9>6A?C6C??627=DBB6A6CFFFFF7C):3@C<C633(0;9?FF96?>(()-49525().8(,(:)+())()))
@M03152:184:000000000-AWYW1:1:2106:14906:18398 2:N:0:ACTAGCTAATACCTGT
CCCAACTATCCCTATTAATCATTACGTCGATCCTAGAAACCAACAAAATAGAATCAAACGTCCTATTTCATTATTCCATGCTAATGTATTCAAGCGTACGCCTGCTTTAAACACTCTAATTTTTTCAAAGTAACAGTCCTGATTCCCCAAGACACCAAATTAATGACATCAAGGTTCTTCAGAAGGGAGAAACCAGTAATGACAGTACGTACCGAAGCACGACCAACATACTGATCCCGAAATTCAACTACGAGCTTAGAACGGAAGAGCGTCGTGTAGGGAAAGAACAGGAAGTGGAGAA
+
CCCCCGGGGGGGGGGGGGGGGGGGGGGGGGGGGGGGGGGGGGGGGGGGGGGFGGGGGGGGFFGGGGGGGGGGGGGGGGGGGGGGGGGGGGGGGGGGGGGGGDFGGGGGGFGGGGGGGGGGGGGGGGGGGFGFAFGGGGGGGGGGGGGGGGGGGFGGGGGGGGGGGGGGGGGGGFFGFGGGGGGGGGG:CGGGG8EGGGGFC@+6DFFD6DFGGDEF>EB**8A8@CDFFFFFFCEGFFDAFFA?FCEF<8)/5*)6)1)))),67721((.6(22((0420738()4(13((,*)**)*((
@M03152:184:000000000-AWYW1:1:2106:7184:18428 2:N:0:ACTAGCTAATACCTGT
CCCAACTATCCCTATTAATCATTACGTCAATCCTAGAAACCAACAAAATAGGATCGAACGTCCTATTTCATTATTCCATGCTAATGTATTCAAGCGCATGCCTGCTTTAAACACTCTAATTTTTTCAAAGTAACAGTCCTGATTCCCCGCAACACCAAATTAATGGCATTACGGTTCGTCAAGAGGGAGGAATCAGCAACGCCAGTACGTACCTGTGGCACGACCAACATGCTGACCCCGAAATTCAACTACGAGCTTAGATCGGAAGAGCGTCGTGTAGGGAAAGAAAAGGGATGTGTGG
+
CCCCCGGGGGGGGFGGGGGGGGGGGGGGGGGGGGGGGGGGGGGGGGGGGGGGGGGGGGGGDFGGGGGGGGGGGGGGGGGFGGGGGGGGGGGGGG<FGGGGGDGGGGGGGGGGGGGGGGFFGGGGGGGGGGGGGGEGGGGGGGGGGGDFGGGGGGGGGGGGGGGGCFGGGGGGGGF6CEGCFEFGDF>FGGGGGGGGGGGFGDDAEAFG5?FDDGDBFADFFF9==@FFFAEFBDEFABC=>@:66FEFF793?D)654))9)97@B69<?(43:69?),)4:<>:F?B?00:(:(.72:((
@M03152:184:000000000-AWYW1:1:2106:19280:18445 2:N:0:ACTAGCTAATACCTGT
CCCAACTATCCCTATTAATCATTACGTCGATCCTAGAAACCAACAAAATAGGATCAAACGTCCTATTTCATTATTCCATGCTAATGTATTCAAGCTAACGCTTGCTTTAAACACTCTAATTTTTTCAAAGTAACAGTCCTGATTTCCCACGACACCAAATTAATGACATCGTGGTTCGTCAGAAGGGAGAAACCAACTAGACCAGTACACACCAATGGCGCGACCAATCTGTTAGTCCCGAAATTCAACTACGAGCTTAGATCGGAAGAGCGTCGTGTAGGGAAAGCACAGGTAAGTGTAA
+
CCCCCGGGGGGGGGGGGGGGGGGGGGGGGGGGGGGGGGGGGGGGGGGGGGGGGGGGGGGGGGGGGGGGGGGGGGGGGGGGGGFGGGGGGGGGGGGGGGGGGGGGGGGGGGGGGGGGGGGGGGGGGGGFFGGGGGGGGGGGGGFGGGGGGGGGGGGGGGGGFFFGFGFGGGDFGGGGGGCCFGGGGCGGGEFFGGGGGFFFGG689CFFGFGGDGGF5;=BE=>=A@>;AACBCFCFF<F@FFF;FFCFF=AEDGA;E@C@E367<@FF@8799:>9<046>EFFF:(54((,)+)*0)0-)
@M03152:184:000000000-AWYW1:1:2106:10801:18474 2:N:0:ACTAGCTAATACCTGT
CCCAACTATCCCTATTAATCATTACATCGATCCTAGAAACCAACAAAATAGAATGCGATGTCCTATTTCATTATTCCATGCTAATGTATTCAAGCGTTAGCCTGCTTTAAACACTCTAATTTTTTCAAGGTAACAGTCCTAATTCCCCAAAACATCAAATTAATGACATTATGGTTCCTTCGAAGGTGAGAACCAATATGACCAGTACACACCAACGGCATGACCAATCAATTGATCCAGAAATTCAACTACGAGATTAGATCGGAAGAGCGTCGTGTAGGGAAAGAACAGGAAGGTTGGA
+
CCCCCGGGGGGGGGGGGGGGGGGGGGGGGGGGGGGGGGGGGGGGGGGGGGGGGGGGGGGGGGGGGGGGGGGGGGGFGGFGGGGGGGGGGGGGGGGGGGGEGGGGGGGGGGGGGGGGGGGGGGGGGGGGGFGGGGGGGGGGGGGGGGGGGEFGGGGGGGGGGGFGGGGGGFFFFDFFGGDFGGFEG6EDGGGGG=FGGGFFGF85ADFFGFGDDFGFE>ADFFF)5@CFFFFFF7CC>E*:ACFFFAEF4EF@AG>7>EFFFC59(>99::==@090<8@CEE@F08@D1,6((2()))*()
@M03152:184:000000000-AWYW1:1:2106:25935:18523 2:N:0:ACTAGCTAATACCTGT
CCCAACTATCCCTATTAATCATTACGTCGATCCTAGAAACCAACAAAATAGAATCAAACGTCCTATTTCATTATTCCATGCTAATGTATTCAAGCGTATGCTTGCTTTAAACACTCTAATTTTTTCAAAGTAACAGTCCTGATTCCCCAAGACACCAAATTAATGACATCAAGGTTCTTCAGAAGGTAGAAACCAATAATACCAGTACGTACCGAGGCACGACCAACAAATTGATTCCGAAATTCAACTACGAGCTTAGATCGGAAGAGCGTCGTTTAGGGAAAGAACAGGTATGGGTAAA
+
CCCCCGGGGGGGGGGGGGGGGGGGGGGGGGGGGGGGGGGGGGGGGGGGGGGGGGGGGGGGGFEGGGGGGGGFFGGGGGGDFGGGGGGGGGGGGGGGGGGGGFGGGGGGGGGGGGAGGGGGGGGGGGGGGFGGGGGGGGGGGCFFFGGFFCFCFGGFGGGGGFCCDDGDFFGGGFGADEGGGGGFGEFFFGGGGGGCEGGCFG6D?FFGGFGGDGGFF5@A>AFAFFFFFFAFFF?C96;4>A669FE+70)2>4?@FE;:CE<((6,5332639(((29@?AD727<(40,).3()).2()
@M03152:184:000000000-AWYW1:1:2106:15631:18644 2:N:0:ACTAGCTAATACCTGT
CCCAACTATCCCTATTAATCATTACTTCGGTCCTAGAAACCAACAAAATAGAACCAAAGTCCTATTCTATTATTCCATGCTAATGTATTCAAGCGTAAGCCTGCTTTAAACACTCTAATTTTTTCAAAGTAAAAGTCCTGGATCAGCTTGCGCACTCAATTAAGAGCACGCAAGAGCTCCAGAAAGAAAGACCAGACCAGAGCAGTGCTTACCTTGCGGCAAGACCACCCAGCCCGGTCCGAAATTCAACTACGAGCTTAGATCGGAAGAGCGTCGTGTAGGGAAAGAAAAGGTATGTGTG
+
CCCCCGGGGGGGGGGGGGGGGGGGGGGGGGGGGGGGGGGGGGGGGGGGGGGGGGGGGGGGGGGFGGGGGGGGGGGGGGGGGGGGGGGGGGGGGGGGGGGGGGGGGGGGGGGGGGGGGGGGGGGGFGGGGGGGGGGFGGFFGGGGGGGGGGGGGGGGGGGGGGGFCGFFGGGGGGGGGGGGGGGGGGGGGGGCGGFGGGGFGGGFGFFCG7FGFGCFFEFFFFFCCDDFDDBFFG=>A(:@>5?@FF3ACFFFFDE?AF;<EE55466D@F@0;(44(0.,.76)4>??0((51+)*6<C)(
@M03152:184:000000000-AWYW1:1:2106:4985:18684 2:N:0:ACTAGCTAATACCTGT
CCCAACTATCCCTATTAATCATTACGTCAATCCTAGAAACCAACAAAATAGGATCGAACGTCCTATTTCATTATTCCATGCTAATGTATTCAAGCGTTAGCTTGCTTTAAACACTCTAATTTTTTCAAAGTAACAGTCCAAATTCCCCGCAACACCAAACTAATGGCATTACGGTTCGTCAGGAAGGAGGAATCAGTGAGACCAGTACATACCGGAGGCATGACCAACCTACTAACCCCGAAATTCAACTACGAGCTTAGATCGGAATAGCGTCGTGTAGGGAAATACAAGGTATGTATAG
+
CCCCCGGGGGGGGGGGGGGGGGGGGGGGGGGGGGGGGGGGGGGGGGGGGGGGGGGGGGGGGGGGGGGGGGGGGGGGGGGGGGGGGGFGGGGGGGGGGGGGGGGGGGGGGGGFGGGGGGGGGGGGGFGGGGGGGGGGGGFGGGGGGGGGGGGGGGGGGGGGGGGGGFFGGGGGGDGGGGGGFGGFFGG:FGGGGGDCG9EAEF+=FCFGGFFG?5EE*<)9AFFE=BBFFFFFFGFGFFD@F2?DFFEFFGFF@GBBDFF=>?37?@1(.)72319,(045<7:F(0.)-.5(,0)9/)*--
@M03152:184:000000000-AWYW1:1:2106:13991:18684 2:N:0:ACTAGCTAATACCTGT
CCCAACTATCCTATTAATCATTACATCAGCCTTAGAAACCAACAAAATAAGACCAACGTCATATTCTATTATCCCATGCTGTAATATTCAATGGCAAGGTTACGCCTGCTTTGAACACTCTAATTTTTTCAAAGTAAATGATTGGAAGCGGTTGCCCACTATCCAAACGTAGGAAGCCCAGACCCAGCCACGCCACAAGGACGAGCTTTGGCCTGAATGCCCCCGAAATTCAACTACGAGCTTAGATCGGAAGAGCGTCGTGTAGGGAAATAACAGGTATGTGTATATGTCGGTGGGCCCG
+
CCCCCGGGGGGGGGGGGGGGGGGGGGGGGGGGGGGGGGGGGGGGGGGGGGFGFGGGGGFGGGGGGGGDFGGGGGGGEGGFGFGFGFEEFAFFGGGGGGGGGGGGGEFGFGGGCCFGGGGGGGFFGGGGGGGGGGGGGGGGGFFG8=EFGGDGGGGGGGGGGGF?;8DGGGG8EFGFDGDDF?FF?E,ADFGEGGEEG?@D,CC)@5>C;AC7FFE65@A>F5954>55A8@FFGFF4>*(6(246+7:7D>(6;FDB971,31843202())-4<2(9-),1)1)*))))-((*(7)(*,-
@M03152:184:000000000-AWYW1:1:2106:17243:18761 2:N:0:ACTAGCTAATACCTGT
CCCAACTATCCCTATTAATCATTACGTCGATCCTAGAAACCAACAAAATAGGTCCGAACGTCCTATTTAATTATTCCATGCTAATGTATTCGAGCGATTGCCTGCTTTAAACACTCTAATTTTTTCAAAGTAACAGTCCTGACTTCCCGTAACACCAAATTAATGACATCACGGCTCGTCAGAAGGGAGAAATCAATGACGTTAGTACGTACCGAGGCACGACCGACGTATTGATCCCGAAATTCAACTACGAGCTTAGATCGGAAGAGCGTCGTGTAGGGAAAGAACCGGTAAGGTAAGG
+
CCCCCGGGGGGGGGGGGGGGGGGGGGGGGGGGGGGGGGGGGGGGGGGGGGGGGGGGEGGGGFGGGGGGFGGGGGGGGFGGGGGGGGGGGGGGGGGGGGGGGGGGGFGGGGGGGGFGGGGGGGGGGGGGGGGGGGGGGF8FGGGGGGGGGGGGGA,CGGGGGGGGGGFGGFGGGECDDGGGGGGCCGEGGGGGGGGGGFFCDG*@*;9;CFC7;C1**?AF>5?9@@9D)><AAG<F6@D@:9FFFFF6CFA??*59)4<>-)-(-43::?F16((4:5:A35:F<52(((--(*./0)2))
@M03152:184:000000000-AWYW1:1:2106:23162:18775 2:N:0:ACTAGCTAATACCTGT
CCCAACTATCCCTATTAATCATTACGTCAACCCTAGAAACCAACAAAATAAGATCGACGTCCTATTTCATTATTCCATGCTAATGTATTCAAGCGTTAGCCTGCTTTAAACACTCTAATTTTTTCAAAGTAACAGTCCTGTTTCCCCGCAACACCAAGTTAATGGCATCACGGTTCTACAAGAGGGAGGAATCAGTGAGACCAGTACATACCGTTGGCACGAACGACCTACTGACCCCGAAATTCAACTAAGAGCTTAGATGGCAAGAGCGTCGTGCACGGAAGGACAAGCAAAGTGAAGA
+
CCCCCCCECFGGGFGGGGGGGFGGFFFC,@FCGFGCFGGGCGGGGGGGGGGGGGGG@@C@FFGFFGDE,C,@EFFCGG9C@6BDF@FE<9FGF9BFFGGGFDGGGFEAAFEGFFEFGCEFGG9CCFEF9FEGAE9@E,4,4CE;DG8+8B+BFGGG?86@@@E8,D89D?++1A0C+,+,=@,,=88FGGGDFG:CCDF8C+=)@BFGGFCC591:>*8C9@*52523)*(**1(26=):5,A4+@C=9*).78AAA))1)))(/.7;((,.6(-((0),()()(0,(.((((+.9*):62
@M03152:184:000000000-AWYW1:1:2106:4270:18777 2:N:0:ACTAGCTAATACCTGT
CCCAACTATCCCTATTAATCATTACGGTGATCCTAGAAACCAACAAAATAGAATCATGCCGTCCTATTTTATTATTCCATGCTAATGTATTCAAGCAAAATGCCTGCTTTAAACACTCTAATTTTTTCAAAGTAAAGGTCCTGGTTCCCCGTGACACCCAATTCAGGGCATCGCGGTTCTCCAGAAGGTGAGAAATTGACTACACCAGTTCATACCCCTTAAGGCACGACCGATGTGTCAATCCCGAAATTCAACTACGAGCTTAGATCGGAAGAGCGTAGTGTAGGGAAAGACCAGGTAT
+
CCCCCGGGGGGGGGGGGGGGGGGGGGGGGGGGGGGGGGGGG<EGFGGFGGGGGGGGGGGGGGCFGGGGGGGGFCFGGGGGFFFFGGGGFGGGGGGGGGGGGFFFAEFEFGGGGGGGGGGGGGGGGFEFFF<E<EDFCFE,@FF:EFGCGGGEGFGGGGGGGGG,@;=?CCDG>EGEDDDFFG9E?D,AFGFFGCDFGGGFGGGBGFFGGFEGGGGFFFFAA57:@CF55?5BE*:;9EFEFFFDF)-)67BCEGF3)5((/2139)9<5((/(63=(:.(()(1)04<7<(24*(5)(2)-
@M03152:184:000000000-AWYW1:1:2106:12509:18904 2:N:0:ACTAGCTAATACCTGT
CCCAACTATCCCTATTAATCATTACGTCCACCCTAGAAAACCAACAAAATAAGATCGACGTCCTATTTCATTATTCCATGCTAATGTATTCAAGCGTTAGCCTGCTTTAAACACTCTAATTTTTTCAAAGTAACAGTCCTGTTTCCCCGCAACATCAAATTAATGGCATCACGGTTCTACAAGAGGGAGGAATCAGTGAAGCCAGTTCATACCGGTGGCACGACCGACCTACTGACCCCGAAATTCAACTACGAGCTTAGATCGGAAGAGCGTCGTTGAGGGAAAGAAACGGTGATGTGCA
+
CCC9CGFGGGGGGGDGFGGGGFGGGCGF,@FGGF@FCACFGGGGGGGGGGGGGGFGGGGGFGFGG9FEGFGEFEFGGECFGGF@CFDAFGGGGGE@@CFFG<FGFGGGGFEFDCFFG9FGGGGFE8FFCFGGGFFGEFGGGGCGGEE,@EE6EEFCGCGGGCGGGDE?FCDGGEDCGFGFG=EDF8CGE>CEGFA,,;@AF?CCGFFGDFFFGGD:9319A4?9==@F?>3AFC?FFB:>D>F?=+9861;@65>B:@9@C??<0,191(.,4(((()(5()(0()(((((-,*(**.*))
@M03152:184:000000000-AWYW1:1:2106:3283:18931 2:N:0:ACTAGCTAATACCTGT
CCCAACTATCCCTATTAATCATTACGTGGTCCTAAAACCAACAAAATAGAACCATCGTCCTATTTTATTATTCCATGCTAATGTATTCAGGCAAAAATGCCCGCTTTAAACACTCTACTTTTTTCAAAGTAAAGGTCCTGATTCATCGAAACACCCAAGAGCATCCCGACTCACCAGAAGGTGAGAAATTGGCTACACACAGTTTCATGCCCCTAAAGGCACGATCGATATATCCCAATCCCGAAATTCAACTACGAGCTTAGATCGGCAGAGCGTCGTGTAGGGAAAGAAAAGTGATGTG
+
CCCCCFGGFFFGGFGGGGCFGGGGG@FGC@E<ECFFGGGGGGGGGCFGGEGDEGGGGFFGE,,EC<CA9DFGGGDGGCEGFCFGAFCFGFDFDFFGGGFFF,?FGGCGGCAFGFGGG9<?BC9E<EE<,5CF<AFDF,CFCCEGGGGG?EGGGGG8DFC8B??8DFDGGGGGDDFCGGCFGG8DFFGFGG=8,DFGFGFD+0=CGCFGGFC+=C+9;@CAFFD5:8@DA4AFF9A497*06>>5BBB=67+/9FA(8>99(;3C361,(4(/1,6((02(,..71428??4(26-8*)0.)
@M03152:184:000000000-AWYW1:1:2106:8185:18935 2:N:0:ACTAGCTAATACCTGT
CCCAACTATCCCTATTAATCATTACGGTGATCCTAGAAACCAACAAAATAGAATCATGCCGTCCTATTTTATTATTCCATGCTAATGTATTCAAGCAAAATGCCTGCTTTAAACACTCTAATTTTTTCAAAGTAAAGGTCCTGGTTCCCCGTGACACCCAATTAAGGGCATCGCGGTTCTCCAGAAGGTGAGAAATTGGCTACACCAGTTCATACCCCTTAAGGCACGACCGATGTGTCAATCCCGAAATTCAACTACGAGCTTAGATCGGAAGAGCGTCGTGTAGGGAAAGAACAGGAAT
+
CCCCCGGGGGGGGGGAEFGGGGGGGGGG8FGGGGGGGGGGGGGGGGGGGGGGFGGGGFGGGGGGGEFGGGGGGGGGFGGGGGGGGGGGGGGGGGGGGGGGGGGGGGGGGGGGGGGGGGGDGGGGGGGGGGGGGGGGGGGFGFGFFGCFGGDGEGGGGGGFGGFGEGGFDGG?EGGDDDGGGGGGGGC@FGGGFFGGGGFFGFFE?FFDFFFGG@A;?F59A6<@@BFFF>AAA9@>FEC<CC874;9>9FF47FA?FE<(;6219))76;0;(:1(634-17:54F.,7<:0.2.<)4*()
@M03152:184:000000000-AWYW1:1:2106:10725:18938 2:N:0:ACTAGCTAATACCTGT
CCCAACTATCCCTATTAATCATTACGGCGACTCTAGAAACCAACAAAATAGAACCGCACGTCCTATTTTATTATTCCATGCTAATGTATTCCGGCGTAAGCCTGCTTTGAACACTCTAATTTTCTCAAGGTAAAGGTCCTGGTTCCCCGACACACCCAGTGAAGGGCATGCCGGCTCACCAAGAGGTAAGGCCCGGCCAGACAGTACACACCGTTAGGCGGACCGCCCGTTCAGGTCCGAAATTCAACTACGAGCTTAAATCGGAAGAGGGTCGGGTAGGGAAAACACAGGTGATGTGAGG
+
CCCCCGGGGGGGGGGGGGGGGGGGGGCGGGGGGGGGGGGGGGGGGGGGGGGGGEGEGGGGGGGGGGGGGFGGGGGGGGGGGGGGGGGGGGGEFGGGGGGGGGGGGGGGGGGGGFGGGGGGGGGCGGGGGFGGGFFGGGGGGCGGGGGGGCEGDGGG7DEGFGDCF6CGGGFGGGGGDFFGGEFGGGFGGG,DFCCECD>3;C<=GFFFFFGC8?ABA4(2;(0690(75)(.):>CF492>(7<?FFF2*7::*5494))).4((-4:0(,(.-(3(04:<0.)().,(.4-(+)0*)*)(
@M03152:184:000000000-AWYW1:1:2106:18176:18951 2:N:0:ACTAGCTAATACCTGT
CCCAACTATCCCTATTAATCATTACGTCGATCCTAGAAACCAACAAAATAGGATCAAACGCCCTATTTCATTATTCCATGCTAATGTATTCAAGCTAACGCTTGCTTTAAACACTCTAATTTTTTCAAAGTAACAGTCCTGATTTCCCACGACACCAAATTAATGACATCGTGGTTCGTCAGAAGGGAGAAACCAACTAGACCAGTACACACCAATGGCGCGACCAATCTGTTAGTCCCGAAATTCAACTACGAGCTTAGATCGGAAGAGCGTCGTGTAGGGAAAGAACAGGTAAGGTTAA
+
CCCCCGGGGGGGGGGGGGGGGGGGGGGGGGGGGGGGGGGGGGGGGGGGGGGGGGGGGGGGGGGGGGGGGGGGGGGGGGGGGGGGGGGGGGGGGGGGGGCFGGEGGGGGGGGGGGGGGGGGGGGFFCFGGGGGGGGGGGGGGGGGGGFDFGDGGGGGGGGGGGGGGGGGGGCFCEFGGGDGGGGGGGGGGGGGFFGFGFGFFFFCCFFGGFGGCFGAF>CDEBFFFFFFF64+=:CFFFGFF@DFFFFFFFFE<GE>F89<<?E<;0331:?;>?901),:25:>1<?B1:00.2)*).*.)
@M03152:184:000000000-AWYW1:1:2106:24744:19125 2:N:0:ACTAGCTAATACCTGT
CCCAACTATCCCTATTAATCATTACGTCAATCCTAGAAACCAACAAAATAGGATCGAACGTCCTATTTCATTATTCCATGCTAATGTATTCAAGCGCATGCCCGCTTTAAACACTCTAATTTTTTCAAAGTATCAGTCCTGATTCCCCGCAACACCAAATTAATGGCATTACGGTTCGTCAAGAGGGAGGAATCAGCAACGCCAGTACGTACCAGTGGCACGACCGACATGCTGACCCCGAAATTCAACTAAGAGCGTAGATCGGAAGAGCGTCGTGTAGGGAAAGAACAGGTGAGGGAGG
+
6B<CC@FGFG@<CCFAFEGE@,FF9FCFECG,CF<CFEFG8C@F@CCFG@FAAECFCGE:6C@FFG<<F@<@FGFE<CA<E<ECGDEFCCFFFG@F7@@@@FGGG>FA??<?<EECFEEE,A?E74FFGGF<?EFFFEFEFAFG;FG:=BEEGFEC=DDD=E,@AAFFDD@D6@+@+3CGDCD9=FC>=CECD,:,,=::C5*09ACCDAGGDGF>6>);/<>2@@5435@F6:<CF@DB:0:2++);?FF3370:)42(,)64-3(,((4248,-8715<@?F:@13<7:(5+)))-*((
@M03152:184:000000000-AWYW1:1:2106:23207:19128 2:N:0:ACTAGCTAATACCTGT
CCCAACTATCCCTATTAATCATTACGTCGATCCTAGAAACCAACAAAATAGGGTCAAACGTCCTATTTCATTATTCCATGCTAATGTATTCAAGCGCGAGCCTGCTTTAAACACTCTAATTTTTTCAAAGTAACAGTCCTGATTCCCCGCCACACCAACTGAATGGCATGACGGTTCTTCAGAAGGGAGAAACCAGTGACACCAGTGCATACCGAAGGCACGACCAGCGTACTGATCTCGAAATTCAACTACGAGCTTAGATAGGAAGAGCGTCGTGTAGGGAAAGAAAAGGTAAGGGTAA
+
CCCCCFFGGGDGGGGGGGGGGGGFGGFGGGGGGGGGGGGGGGGGGFGGGGGGGFGGFGGGFFGGGGGFGG,FEAECFFGGGGFGGGGGEFDGFGGGGDGFDCGAF8FFGFGGGE<<AGGGGGGGFGA,CCFGGGDFECFFFGCFGGGFGDGGGGDEGGGGFEG::F8EGGGGEE=CCEFAEGGGFGEGGGGFGCGD7AGFGGC8@?CCGFCC>9??EF2?9)3)65B4?655?7<3+)+/;3:1+;6+)1;3;C5..6>@E75/43<77<099(3(-.447>3F(78((.(4,+)6609((
@M03152:184:000000000-AWYW1:1:2106:24465:19145 2:N:0:ACTAGCTAATACCTGT
CCCAACTATCCCTATTAATCATTACTGTGGTCTTAGAACCCAACAAAATAAGACCAAAGTCCTATTCTATTATTCCATGCTAATCTATACAAGCGTGCGCCTGCTTTGAACACTCTAATTTTTTCAAGGTAAAAGTCCTGGCTCCCCGGCACACCCACTGAAGGGCACACCGGTTGACCAGAAGGAAAGGACCGGCCGAAAGGCAGTACTCGCCGAAACGGCGGACCGCCCGGCCAGACCAGAAATTCAACTACGCGCTTAGATCGGAAGAGCGTCGGGCAGGGAAAGAACAGGTATGGGG
+
-BCCC@FGGGGGGGGGGFAFGFGGGGGGFGFGCFGGGGGGGGGGGGGGGGGCFCFFGGFFEFCACCAFFG9EGFCEEGGG9FGGFGGGADFEGGGF7FF7@C@DEAF9FEFGDDFGFGGGGGGDFGGGGFCFGFEG=FEGGFE,BF@CEGEEGGGGG6DGAEFFGC?@DCCGGG>EFGFE6DDFDDG:FCCGF677?C5*=9CDGF*=C+=C*5?;8)-2=(:6>(43))-)7)43>(940,)(91.*):1),77(.((,37)).8:??F((.((-47((-),0,73(,(.8353**(*((
@M03152:184:000000000-AWYW1:1:2106:20653:19174 2:N:0:ACTAGCTAATACCTGT
CCCAACTATCCCTATTAATCATTACGTCGATCTTAGAAACCAACGAAATAAGATCAAACGTCCTATTTCATTATTCCATGCTAATGTATTCAAGCCAAAGCCTGCTTTAAACACTCTAATTTTTTCAAAGTAACAGTCCTGATTCCCCACGACATCAAATTAATGACATCATGCTTCGTCAGAAGGGAGAAACCAATTGTACCAGTGCGTACCGTTGGCACGACCAATAAATTGATCCCGAAATTCAACTACGAGCTTAGATCGGAAGAGCGTCGTGTAGGGAAAGACAAGGTATTGTTAA
+
CCCCCGGGGGGGGGGGGGGGGGGGGGGGGGGGGGGGGGGGGGGGGGGGGGGGGGGGGGGGFGGGGGGGGGGGGGGGGGGGGGGGGGGGGGGGGGFGGGGGGGGFGGGGGGGGGGGGGGCGGFGGGFFGGGGGGFFFGGGGDGGGGGGGGGGGGGGGGFGGGGGGDEGGGGGGGFGGGGGDGGGGGGDGEGGGGGGGGCGFGGGEDFBFGEG9>DGE>>CFFFFFFF9>FFE6E>ECA69>?>B2FFCCC>4>9DB=5;7.))16(:;63(/99;6(/735).15173((47(.+)*0)*-)
@M03152:184:000000000-AWYW1:1:2106:21676:19191 2:N:0:ACTAGCTAATACCTGT
CCCAACTATCCCTATTAATCATTACTTCGATCCTAGAAACCAACGAAACATCGAACCGAAATCGTATTCCGTTATCCCATGCTGTAGTATCCATGCCTCCTTTTTTGGCTGCTTTGAACACCCTAATTTATTCAAAGTAAACGAATGGGAACTCCACACATGTAGGCAGTACACGCGCGAGACGTATACCGTTTTGCCCTACACATGCTTTTGAAGCCGCCGCCCAGTTAAGAGTAGCGGTGAGCATCCCATAGGTGAGAACGAACGGCCCAGTACAGACCTTGACGGCCGACTGGTGAGT
+
CCCCCGGG@FGGGGGGGGGGGGGGGGGGGGGGGGGGGGGGGGGGGGGGGGGGGGGGGGGF76CFGGGGGGGGGGGGGGGGGGGGGGGGGGGGGGGGGGGFGGGGGGGGGGGGGGGGGGGGGGGGGFGGGGGGFGGGGGGGGGDGGGGFGFGGGGGGGGCE88EFGDDD6DGGGGGGDGGE9CEEGE;DFFEFEFG6?C8FGFFDGFFGFFFFFDFFFFAFFFDF>D@FFA<C=4)++.>9;95=AA@A@76;?G4)/6?A229(8>B0(,4<14)).7)(-/57))4(12-((*4)0,*()
@M03152:184:000000000-AWYW1:1:2106:21298:19195 2:N:0:ACTAGCTAATACCTGT
CCCAACTATCCCTATTAATCATTACGTCGATCCTAGAAACCAACAAAATAGGTTCGAACGTCCTATTTCATTATTCCATGCTAATGTATTCGGGCGATTGCCTGCTTTAAACACTCTAATTTTTTCAAAGTAACAGTCCTGACTCCCCGTAACACCAAATTAATGACATCACGGCTCGTCAGAAGGGAGAAATCAATGACGTTAGTACGTACCGAGGCACGACCGACGTATTGATCCTGAAATTCAACTACGAGCTTAGATCGGAAGAGCGTCGGGTAGGGAAAGAAAAGGCATGTGGACA
+
CCCCCGGGGGGGGGGGGGGFFGGGGGGGGGGGGGFGGGGGGGGGGFGGGGGGGGACEGFGFGEGGGGGGGGGGDGGGGGGGGGGGGGGGGCFGGGGGGGGFEGGGGGGGGGGG?FGFGFGFGGGFF?FEGF9ECGFFFGGGGGGGGGGG@CEGGGGGGEADGGGGDFGFC?FG6C>CEC8?>FFGGE@>CEGGACF,2AACDC@5;AF9>DF4DEE4?@AB?F(63:B8><;8@CG+)06AEA96A5A5*0-:<B()6<AA9?F:?B1:<>--(((.),1()4).<(4141((+,**)*()
@M03152:184:000000000-AWYW1:1:2106:19054:19233 2:N:0:ACTAGCTAATACCTGT
CCCAACTATCCCTATTAATCATTGCTTCGGATTCTGAAAACCAACAAAATAGAACTGAAGCCCTATTTCATTATTCCATGCTAATGTATTCAAGCGTACGCTTGCTTTAAACACTCTAATTTTTTCAAAGTAAACGTCCTGGTTCGGCCGCCGAGCCCAGTTAAGGGCCGACGTTCCCCCAGAAAGAGGTGGTCCGAAAACCGGCAGTACAGACCTTGCGGCCGACCGCCGTTGGGCCACCGAAATTCAACTACGAGCTTAGATCGGAAGAGGGTCGTGGAGGGAAAGAACAAGGATGTGT
+
CCCCCGGGFGGGGGGGGGGGGGGGGGGGGGGGGGGGGGGGGGGGGGGGGGGGGGGGGGGGGGGGGGGGGGGGGGGGGGGGGGFGGGGGGGGGGGGGGGGGGGGGGGGGGGGGGGGGGGGGGGGGGGGFGGFGGGGGFGGGGFGGGGGCEGGGGGEGGGGGGGGCGGGGGGGGGEGGGFGGDGGGGGFGGGGGDGGGGGGDGCGFGFFGGFFFGGCFFF8B;;51;>F>E76BFGBC>:GFF>EBF4<?>F?<>GBBF9>BBDFA4(14(4<:(,((47<(,>?>?@??1<1((2(7=4*.-
@M03152:184:000000000-AWYW1:1:2106:7972:19268 2:N:0:ACTAGCTAATACCTGT
CCCAACTATCCCTATTAATCATTACGTCAATCCTAGAAACCAACAAAATAGGATCAAACGTCCTATTTCATTATTCCATGCTAATGTATTCAAGCGCTTGCCTGCTTTAAACACTCTAATTTTTTCAAAGTAACAGTCCTGATTCCCCGCAACACCAAATTAATGGCATTACGGCTCATCAAGAGGGAGGAATCAGCAAGGCCAGTTCATGCCATTGGCACGACCAACCTGCTGACCCCGAACTTCAACTACGAGCTTAGATCGGAAGAGCGTCGTGTAGGGAAAGAAACGGAAGGGGCAA
+
CCCCCGGGGGGGGGGGGGGGGGGGGGFFGGGGGGGGGGGGGGGGGGGGGGGGGDGGCGGG<DCFDFGCFFGFFGGGGGGGGEFFGGEFFGGGGGGG@EGFD8FEFDFCFFGGGFGEGFFFEGGGEDGAFFEFGGGCFGCGGGGFGGGGGGGGEEGDGGGGGGGGGG?CFFGGFEGEDGFG=@EGGGEB8EEGD96=8DFF+@F@C?8@FFFGCCFA8555@5?A55BE*;546CE@A)?>DB)/+1864CF;7D>B:8<@C5)611?9((56241(2.,.57<FF::?74(-(/-)0()(,
@M03152:184:000000000-AWYW1:1:2106:23805:19294 2:N:0:ACTAGCTAATACCTGT
CCCAACTATCCCTATTAATCATTACGTCAATCCTAGAAACCAACAAAATAAGATCAACGGCCTATTTCATTATTCCATGCTAATGTATTCAAGCGTTAGCCTGCTTTAAACACTCTAATTTTTTCAAAGTAACAGTCCTGTTTCCCCGCAACACCAAACTAATGGCATCACGGTTCTGCAAGAGGGAGGAATCAGTGAAGCCAGTACGTACCGGTGGCACGACCGACCTACTGACCCCGAAATTCAACTACGAGCTTAGATCGGAAGAGCGTCGTGTAGGGAAAGAACAGGTATGGGTAGA
+
CCCCCGGGGGGGGGGGGGGGGGGGGGGGGGGGGGGGGGGGGGGGGGGGGGGFGGGGGGGGGGGGGGGGDGGGGGGGGGGGGGGGGGGGGGGGGGGGGGDGGGGGGGGCGGGGGCCGGGGGGGGGFGGGGGGGGGGGGGGGGGGG9FGGDGGGGGGGGFFGGGGGGFGGGCGGCFDGGGGGGGGGGGGGGGGGGGGGGFFFG?FFGFFGGFG>DGGFFFFFD@DAFB=E>FFFFGFFFFGFFFFFFFFFFGA?;DDBFEEFB<B??FFFFFF4<FF62>DF?F?<(72(3:4--0())(*()
@M03152:184:000000000-AWYW1:1:2106:16763:19327 2:N:0:ACTAGCTAATACCTGT
CCCAACTATCCCTATTAATCATTACGTCGATCCTAGAAACCAACAAAATAGGGTCAAACGTCCTATTTCATTATTCCATGCTAATGTATTCAAGCGCGAGCCTGCTTTAAACACTCTAATTTTTTCAAAGTAACAGTCCTGATTCCCCGCCACACCAACTTAATGACATGACGGTTCTTCAGAAGGGAGAAACCAGTGACACCAGTGCATACCGAAGGCACGACCAGCGTACTGATCTCGAAATTCAACTACGAGCTTAGATCGGAAGAGCGTCGGGTAGGGAAAGAACAGGAATGTGTAG
+
CCCCCGGGGGGGGGGGGGGGGGGGGGGGGGGGGGGGGGGGGGGGGGGGGGGGGGGGGGGGEFGGGGGGGGGGGGGGGGGGGGGGGGGGGGGGGGGGGGGGGGGGGFGGGGGGGGGGGFGGGGGGGGGGGGGGGGGGGGGGGGGGGGGFGGGGGGGGGGGGGGGGGGGGGGGGGGDGGGGGGFGCFGGGGGGGGFFGFFGFGDGD?FFGGFGGGGGFFFBFFAEB@@=6?D@EFGC:@)::6;B@CFCFEGFF@GF>).7@<553;BF>07?99?9(48;??B1;(8:12:1((2)?*6:).
@M03152:184:000000000-AWYW1:1:2106:13709:19386 2:N:0:ACTAGCTAATACCTGT
CCCAACTATCCCTATTAATCATTACGTCGATCCTAGAAACCAACAAAATAGGTTCGAACGTCCTATTTCATTATTCCATGCTAATGTATTCAAGCGTTAGCCTGCTTTAAACACTCTAATTTTTTCAAGGTAACAGTCCTGATTCCCCGTAACACCAAATTAATGACATCACGGTTCTTCAAGAAGGGAGGAATCGATGACGCCAGTACGTACCGAAGGCACGACCGACGCATCGATCCCGAAATTCAACTACGAGCTTAGATCGGAAGAGCGTCGTGTAGGGAAAGAACAGGAAAGTGGA
+
CCCCCGGGGGGGGGGGGGGGGGGGGGGGFGGGGGGGGGGGGGGGGGGGGGGGFGGGGGGGFGGGGGGGGGGGGGGGGGGGGGGGGGGGGGGGGGGGGGGGGGGGGFGGGGGGGGGGGFGGGGGGGGGGGGGGGGGGGGGGGGGGGGGGGGGGGGGGGGGGGGGGCGGGGGGGDGGDGGGGGGGGGGGGGGEGGG8EGGGFFG6=EFFGGFGGGGE>BFFFFDFFFFFFFF@D3)8CF8/:EDFBFF3CFGC;87>B313<?F2<:??FFB<0046>95(,66?7:503:0(4(*,)06*))
@M03152:184:000000000-AWYW1:1:2106:7092:19483 2:N:0:ACTAGCTAATACCTGT
CCCAACTATCCCTATTAATCATTACGTCAATCCTAGAAACCAACAAAATAGGATCGAACGTCCTATTTCATTATTCCATGCTAATGTATTCAAGCGTTAGCTTGCTTTAAACACTCCAATTTTTTCAAAGTAACAGTCCAAATTTCCCAAAACACCAAATTAATGGCATTAAGGTTCGTCAGGAGGGAGGAATCAGTGAGACCAGTACATACCGGAGGCATGACCAGCCTACTAACCACGAAATTAAACTACGAGCTTAGATCGGAAGAGCGTCGTGTAGGGAAAGAAAAGGTATGAGTAA
+
CCCCBFGGGGGGGFGGFDFFGGFGGGGGFGGGGGGGGGGGGGGGGGGGGGGGGGGF:FFEC8FFGGGGGGGGGEFG<FCEFFG9@CF<,CFGGGCGBFGGDDG<F,CAC<FFGGGFFCEGGGGGGFFFEAFGGFFGFGGGGAEGGFCFE8EDF?=EGGFGGDFGGGDEGFGA;FDGF7=8D>FCGGDDG8@?DFE8EFGFGGDDEFFGGF9C9CC@AEFFF9A5@EFFF44;AFEFF*;@;@BBF*963BFBFG4>31)767961/(63=@>121:?02283(.4.(.(45(59))*-*))
@M03152:184:000000000-AWYW1:1:2106:10125:19505 2:N:0:ACTAGCTAATACCTGT
CCCAACTATCCCTATTAATCATTACGGCAGCTCTAAAAACCAACAAAATAGAACCACACGTCCTATTTTATTATTCCATGCTAATGTATTCAGGCATAGGCCTGCTTTGAACACTCTAATTTTCTCAAGGTAAAAGTCCTGGTTCCCCGAAGCATTCAATAAAGAACACAACGGTTCACCAAGAGGCAAGACCCGGTCAAGCAGTAAACACGACGTCAGGCGGACCACCCAACCAGATCCGAAATTCAACTACGAGCTTAGATCGGAAGAGCGTGGTGTAGGGAAAGAACAGGCAGGTGAA
+
CCCCCGGGGGGGGGGGGGGGGGGGGGGGGGGGGGGFGGGGGGCEGGGGGGGGGFGGGGGGGGGGGGGGGG9FFGG,FGGGGGGGGGGG<FGGGGGGGF9@CGGGGGGGGGGGGGGGGG,EFEGGGFFGG8FGGGGGFDA@=FFGGGGFEGGD=@FFGGFDGF8,@FGGGG6+@CCEDFGGGG8FGGGGGGGGGGG6@CGFCFFBFFF;7875*;>9*@@4FA*52>DF4?DFFC(*)/7)08A(;A4F?CF84*2()(.6<A><B(((,(((-((,().4-9(5:5(3147((/(004*))
@M03152:184:000000000-AWYW1:1:2106:12213:19508 2:N:0:ACTAGCTAATACCTGT
CCCAACTATCCCTATTAATCATTACGTCAACCCTAGAAAACCAACAAAATAAGATCGACGTCCTATTTCATTATTCCATGCTAATGTATTCAAGCGTTAGCCTGCTTTAAACACTCTAATTTTTTCAAAGTAACAGTCCTGTTTCCCCGCAACATCAAATTAATGGCATCACGGTTCTACAAGAGGGAGGAATCAGTGAAGCCAGTTCATACCGGTGGAACGACCGACCTACTGACCCCGAAATTCAACTACGAGCTAACACAGGAAGAGCGTCGTGTAGGGAAAGAACAGGGAGGTGGAG
+
CCCCCGGGFGGGGGGGGGGGGGGGGGGGCFGGGGGGGGFFGGGGGGGGGGGGGGGGGGGGFGGGGGGGGGGGGGGGGGGEFEDFGFGGFFGGGGCGGGGGGGGF?FFGGGGGGGGGGGGGGGGGDCEGFGFGGFFGGGGGGF=AEG@FEGGGGFFFF=DCFGFD8@CFG8DGDDDE>BFGDFF8=FECEGDGGFCCEFGCGG6=FFF7@FFGFD>?>*)3;)@A:99D4)7FF4@F829():>08+/:?FFE<D)6)))()((4(,4(.,,,-40-8786>5358547(3(((*())-*-(
@M03152:184:000000000-AWYW1:1:2106:3881:19510 2:N:0:ACTAGCTAATACCTGT
CCCAACTATCCCTATTAATCATTACGTCGATCCTAGAAACCAACAAAATAGGGTCAAACGTCCTATTTCATTATTCCATGCTAATGTATTCAAGCGCGAGCCTGCTTTAAACACTCTAATTTTTTCAAAGTAACAGTCCTGATTCCCCGCCACACCAACTTAATGACATGACGGTTCTTCAGAAGGGAGAAACCAGTGACACCAGTGCGTACCGAAGGCACGACCAGCGTACTGATCCCGAAATTCAACTACGAGCTTAGATCGGAAGAGCGTCGTGTCGGGAAAGAAAAGGTAAGGTGAT
+
CCCCCGGGGGGGGGGGGGGGGGGGFGGGGGGGGGGGGGGGFGGGGGGGGGGGGDGGGGGGGGG7FGFDGGGGGFGGGGGGGGGGFFGFGGGGGGGGGGG@GGGGG,EEFGGGGGGGGGGGGGGGGGGFFGGGGGGGFG8FGGGDFFGGGGGEGGGCDFGGGGGFGCEFD?FG6@DCD9=DFGGDFGECEEGGGCFGCDGFGCF=CAFFGFGGGDEFF42AA=D>9@2648>:577;CEF;E0A<6=CFE768?DB>:@ABA>F<0,49:?:>262725(33<0>1)(((.(()+)1).*6.
@M03152:184:000000000-AWYW1:1:2106:8815:19520 2:N:0:ACTAGCTAATACCTGT
CCCAACTATCCCTATTAATCATTACGTCAACCCTAGAAACCAACAAAATAAGATCGACGTCCTATTTCATTATTCCATGCTAATGTATTCAAGCGTTAGCCTGCTTTAAACACTCTAATTTTTTCAAAGTAACAGTCCTGTTTCCCCGCAACACCAAATTAATGGCATCACGGTTCTACAAGAGGGAGGAATCAGTGAAGCCAGTTCATACCGGTGGCACGACCGACCTACTGACCCCGAAATTCAACTACGAGCTTAGATCGGAAGAGCGTCGTGTAGGGAAAGAACAGCGATGGGTAGA
+
CCCCCGGGGGGGGGGGGGGGGGGGGGGGGGGGGGGGGGGGGGGGGGGGGGGGGGGGGGGGGCFGGGGGGFGGGGGGGGGGGGGGGGGGECFGG?FGGGGGGGGGGGGGGGGGGGGGGGGGGGGGGGGGGGGGGGDFGGGGGFGGCFGGGEGGGGDFG8EFGGGGFGGGGGGEEGGGFGFFGGGGGGGGGGGGGGGGGGGFEFGFGFFGGFCFGGGDAFDFBAAABFFFFFFFFGEF4;GFFBFEFF?ACGA;6DABFF<C351((((.3:92(49<B:<AB@?:()48?((((1()0.0(-
@M03152:184:000000000-AWYW1:1:2106:4351:19530 2:N:0:ACTAGCTAATACCTGT
CCCAACTATCCCTATTAATCATTACGGTGATCCTAGAAACCAACAAAATAGAATCATGCCGTCCTATTTTATTATTCCATGCTAATGTATTCAAGCAAAATGCCTGCTTTAAACACTCTAATTTTTTCAAAGTAAAGGTCCTGGTTCCCCGCGACACCCAATTAAGGGCATCGTGGTTCTCCAGAAGGTGAGAAATTGACTACACCAGTTCATACCCCTTAAGGCACGACCGATGTGTCAATCCCGAAATTCAACTACGAGCTTAGATCGGAAGAGCGTCGTGTGGGGAAAGAACAGGAAT
+
CC<CCGGGGGGGGGGGGGGGGGGGGGGGGGGGGGGGGGGFFGGGGGGGGGGGGDCGGDGGG@FGGFGGGGGGGGFGGGGGGGGGGGGGGGGFGGGGGFGGGGGGGGGGGDGGGFGGGGGGGGGGGFGGFFFEEFCEFFGGGFGFGGGGGGGGGGGGGGGFD?EGGGCGCFGGGGCCGFFGGFDDFCDDFEFGGGGGGGGFFGD@?FFGGFGGF7,AC*=?FE66@DCFFFF>6)9CF<7@BEAB/8?)9D+;CFFFFE<<@@984)7/<DDF:(:((0,39507()-6:<?137,7)(*.)
@M03152:184:000000000-AWYW1:1:2106:14560:19578 2:N:0:ACTAGCTAATACCTGT
CCCAACTATCCCTATTAATCATTACATCAGCCTTAGAAACCAACAAAATAAGACCAACGTCATATTCTATTATCCCATGCTGTAATATTCAATGGCAAGGTTACGTCTGCTTTGAACACTCTAATTTTTTCAAAGTAAATGATTGGACGCGGTTGCCCACTATCCAAACGTAGGAAGCCCAGACCCAGCCACGCCACAAGGACGAGCTTTGGCCGGAATGCCCCCGCAATTCAACTACGAGCTTAGATCGCAAGAGCGTCGTGTCGGGAATGAGCAGGTACGTGTACCGCATGTGGAGCGC
+
@C@CCE@FGGGGDEF<A@FEEEECEEC<FGGDFGF,CFFAEFD;@FFFFEFDF@,CFF:DCF@6<CCFAC9@EE,E8E@EA@6C9CFGDA<<C,FFFCFGD<FEF,4F@<FG,55AFA?FGFAFBFFGGEGCFGA5EEFGGCEF,FE,@8C6C>F,@DGGDDEFG,@3@DGGG1+6=DDGDCE@=DF,,@=EE8DCEGE*79FAD5?9DFFC>F**3::>@=67(5256A7AFFCC8)2:A18(@A)+9*)668)()44314(((-7(21(4)).),)(6.).)()))(-(-(+)**(7((
@M03152:184:000000000-AWYW1:1:2106:21413:19599 2:N:0:ACTAGCTAATACCTGT
CCCAACTATCCCTATTAATCATTACTTTGGCCTTAGAAACCAACAAAATAAGACCAATGTCATATTCTATTATCCCATGCTAATGTATTCATGATGCCTAGTTATGCCTGCTTTGAACACTCTAATTTTTTCAAAGTAAACTATCTGGACAACTAACTACTACATTGCTGCAGTAGAAGTAGTACCAGAAAAAAGGGAGGTCAACACCCAGTACACACCAAGAGAATATCAAGGTGGACTATGATGAAGACTACTGCTACCCTACCATCCCCACTTTTGACGGCAGAGAGGTTCAGATAAC
+
CCCCCGGGGGGGGGGGGGGGGGGGGGGGGGGGGGGGGGGGGGGGGGGGGGGGGGGFGGGGGGGGFFGGGGGGGGGGGGGGGGGGGGGGGGGGGGGGGGGGGFGGGGGGGGGGGGGGGGGFGGGGGGGGGGDGGGGGGGGGGGGGGGGGGGGGGGADEFFGFGGGGGGGGGGGGGGGGGGAFGEFGGGGGGFGGEE6=?C>EGGEFF5DGFGFGDFFFAAFFFFFFE<FFC7F6C59FFGBFEFF6@EFEGFEBCB@+66A>-*52>):):>(893*>6>@CB=BBE@23;;4:7>6A<:C)
@M03152:184:000000000-AWYW1:1:2106:4669:19632 2:N:0:ACTAGCTAATACCTGT
CCCAACTATCCCTATTAATCATTACGGTGATCCTAGAAACCAACAAAATAGAATCATGCCGTCCTATTTTATTATTCCATGCTAATGTATTCAGGCAAAATGCCTGCTTTAAACACTCTAATTTTTTCAAAGTAAAGGTCCTGGTTCCCCGTGACACCCAATTAAGGGCATCGCGGTTCTCCAGAATGTGAGAAATTGACTACACCAGTTCATACCCCTTAAGGCACGACCGATGTGTCAATCCCGAAATTCAACTACGAGCTTAGATCGTAAGAGCGTCGTGTAGGGAAAGAACAGGTAA
+
CCCCCGGDGGGGGGGGGGFGFGGGGFGGGGGGGGGGGGGGGGGGGGGGCFGGGGGGGFGGGGFEFGGGGFDFGGGGGGGGGGGGCEFGGGGGGF9FG8FFGGGGGFGEGGGGGDGGGGGGGGGGGFEFGFFGGGGGC?EEGFGCFGGFGGEGGGGGGGGGGGGGEFCDGGFG>EDG=BDGFFEGGC,CDFGDAFCFADFFGGGEG?5D<CGGG@A5AFDFF5A5@@55?DAE>79C+;7?8*:(18559FA458:?6827(,:393C)??3((6)7(2.60),8:47(8:B:0*(00(*6)
@M03152:184:000000000-AWYW1:1:2106:20540:19638 2:N:0:ACTAGCTAATACCTGT
CCCAACTATCCCTATTAATCATTACTTTGGTCCTAGAAACCAACAAAATAGAACCAAAGTCCTATTCTATTATTCCATGCTAATGTATTCAAGCGTAAGCCTGCTTTAAACACTCTAATTTTTTCACAGTAAAAGTCCTAGTTCCCTAGAACACCCAATTAAAGGCACTCTAGTTCCCTAGAAGGAAGAGCTCAACAGAACAGTACTAGACAAATGCCAAGACCGTTTGTCAAGCTCGAAATTCAACTACGAGCTTAGATCGGAAGAGCGTCTGGTAGGGAAACAACATGTAAGTGTATAA
+
CCCCCGGGGGGGGGGGGGGGGGGGGGGGGGGFGGGGGGGGGGGGGGGGGGGFGGGGGGGGGGGGGGGGGGGGGGGGGGGGGGGGGGGGGGGGGGGGGEGGGGGGGGGGGGGGGGGGCFGFGGGGGGGGDFGGGGGGGGFCGGGGGGGGDGGGGGGGGGGFGFFFCFGGGGGGGFGGGGGGGGGGGGGFCFGGGGFGGGGFFGGDGFFG?FFD6FFCFFFFB<F5@5AAEFEFF7E+?>>CF5BCEFFFE594-C548666AB5=D>22@2>(((///:7<@F;)(03;(6).1+)11)+))
@M03152:184:000000000-AWYW1:1:2106:24692:19662 2:N:0:ACTAGCTAATACCTGT
CCCAACTATCCCTATTAATCATTACTTCGGTCCTAGAAACCAACAAAATAGAACCAAAGTCCTATTCTATTATTCCATGCTAATGTATTCAAGCGAAAGCCTGCTTTAAACACTCTAATTTTTTCAAAGTAAAAGTCCTGGATCCCCTGCGCACTAAGTTAATAGCACGCAGGTTCCCCAGAAGGAAAGACCCGACCAGAGGCAGTGCTTGACGTGAGCCAAGACCACCCAGCACGGGCCGAAATTCAACTACGAGCTTAGATCGGAAGAGCGTCGGGGAGGGAAAGAACAGGTAGGGGTG
+
CCCCCGGGGGGGGGGGGFFGFFGDFFGGGGGGGGGGGGGGGGGGGGGGGGGGGGFGGGGGGGGGGGFGGGGGGGGFFGGFCFGGGGGEFDCE<CFGEGGGGGGGF?AFGGFCGGGGGGGGGCCGFGCGGFFGGGGGGAFGFGGGDFGGGCGGGGGFCGECF;E=EGGGGG8EGGGC8>DFGGDFGGF8=@?FG>ECCDD?7C6@CFFGG@FD7;E5AB@FF=;257:>94B4A*(/:()5>3:78A?FEC6;;3)()146=EF<?0:33:0,4,(4(0(,()-).0(.44((.+-/)(9:(
@M03152:184:000000000-AWYW1:1:2106:20321:19723 2:N:0:ACTAGCTAATACCTGT
CCCAACTATCCCTATTAATCATTACGGCGACTCTAGAAACCAACAAAATAGAACCGCACGTCCTGTTTTATTATGCCATGCTAATGTATTCAGGCAAAGGCCTGCTTTGAACACTCTAATTTTCTCAAGGTAAAAGTCCTGGTTCCCCAACACACCCAATTAAGGGCATGCCGGCTCACCAAGAGGTAGAACCCAGCCAGACAGTACGTACCCAATAGGCAGACCGCCCGACCAGGTTCGAAATTCAACTACGAGCTTAGATCGGAAGAGCGTCGTGTAGGGAAAGAACAGGTAGGTGTAA
+
CCCCCGGGGGGGGGGGGGGGGGGGGGGGGGGGGGGGGGGGGGGGGGGGGGGGGGGGGGGGGGGGGGGGGGGGGGGGGGGGGGGGGGGGGGGGGGGGFGGGFGGGGGGGGGGGGGGGGGGGGGGGGGGGGGFGGGGGGGGGFGGGGGGGGGGGGGGGGGGGGGGGGGGGGGGGGC6EGGGGGGGFGGGGGGGGGGGGGGC5CGGFGFFGFFGGGGGFF>EA429>D9>D4A;3B547;=CBAD>?AACFEGFFFGEBE?44A>28:BFBFF023(-13026>>?)3>??:421)3))9)*))
@M03152:184:000000000-AWYW1:1:2106:23414:19766 2:N:0:ACTAGCTAATACCTGT
CCCAACTATCCCTATTAATCATTACGTCAACCCTAGAAACCAACAAAATAAGATCAAACGTCCTATTTCATTATTCCATGCTAATGTATTCAAGCGCATGCCTGCTTTAAACACTCTAATTTTTTCAAAGTAACAGTCCTGATTCCCCGCAACACCAAATTAATGGCATTACGGTTCGTCAAGAGGGAGGAATCAGCAACGCCAGTACGTACCTGTGGCACGACCAACATGCTGACCCCGAAATTCAACTACGAGCTTAGACCGGAAAAGCGTCGGGTAGGGAAAGAACAGGATTGGTTAG
+
CCCCCGGGGGGGGGGGGGGGGGGGGGGGGGGGGGGGGGGGGGGGGGGGGFGGGGGGGGGGGGGGGGGGGGGGGGGGGGGGGGGGGGGGGGGGGGGGGGGEGGGGGGGGGGGGGGGGGGCDGGFGGGGGGFGGGFGGGGFGFGGGGGGFGGGDCEFGGFGGG8DGFGFGFGGGGGGGGGGGGG?>8DE7ACEGGGGGGGGFGG7@EFFGGFFG>><CFA=>A9A@B>FFFFEFF+*22:8@AB3=AACFFG;@?D>@>(/76)).-11((.(44190,)(2:>(<4)(4,((2(+))).*.(
@M03152:184:000000000-AWYW1:1:2106:19011:19803 2:N:0:ACTAGCTAATACCTGT
CCCAACTATCCCTATTAATCATTACGTCAATCCCAGAAACCAACAAAATAGGATCGAACGTCCTATTTCATTATTCCATGCTAATGTATTCAAGCGTTAGCTTGCTTTAAACACTCTAATTTTTTCAAAGTAACAGTCCAAATTCCCCAAAACACCAAATTAATGGCATTAAGGTACATCAGGAAGGAGGAATCAGTGAGACCAGTACATACCAGAGGCATGACCAACCTACTAACCCCGAAATTCAACTACGAGCTTAGATCGGAAGAGCGTCGTGTAGGGAAAGAACAGGTAGGAGGAA
+
CCCCCGGGGGGGFFGGGGGGGGGGGGGGDFGGFGGGGGGGGGGGGGGGGGGGGGGGGGGGFFGGF9FGGGGGGGGGGGGGGGGGGGGGGGGGGGGGGGGGGGGGGFGGGDGGGGGGGGGGGGGFFGFFEFGGGGGGGGGGFFGGGGGGGGGGGGGGGGGGGGGGGGGGGGGGG8DFGGG;FFDGGG7B@CEGGGGGGGGFGGFDGDFDCFGFFGDA@F>EFBF@@EDDFF@FFGFGAC;9>ABDF6<FEGFF@G4(8;E@>CC>=;@;81/7(36.1.(1)8,A2A@F??01)3)8*.*((
@M03152:184:000000000-AWYW1:1:2106:24402:19876 2:N:0:ACTAGCTAATACCTGT
CCCAACTATCCCTATTAATCATTACTTTGGTCCTAGAAACCAACAAAATAGAACCAAAGTCCTATTCTATTATTCCATGCTAATGTATTCAAGCGAAAGCCTGCTTTAAACACTCTAATTTTTTCAAAGTAAAAGTCCTGGATCCCCTGCGCACTAAGTTAATAGCACGCAGGTTCCCCAGAAGGAAAGACCCGACCAGAGGCAGTGCTTGACGTGAGCCAAGACCACCCAGCCAGGCCCGAAATTCAACTACGAGCTTAGATCGGAAGAGCGTCGTGTAGGGAAAGAACAAGTGTGTGGA
+
CCCCCGGGGGGGGGGGGGGGGGGGGGGGGGGGGGGGGGGGGGGGGGGGGGGGGGGGGGGGGGGGGGGGGGGGGGGGGGGGGGGGGFGGGGFGFFGGGGGGGGGGGGGGGGGDFGGGGFGGGGAFGFGFDGFFFGGGGGGGGGGGGGGCFGDGGGGCEFGGFDFFGGGGGGGDEFFGGGGGGGGGGGFFGGGGGGCEECGAGF+5CCFFF?FGGGE5CDFFFBFFFF=FDBBFACDF8(/8?@49AA?F?:A@EC>@>@;EFF<C?D@038@(4(31(.42)96)4)8?B::(.+)*1,9()
@M03152:184:000000000-AWYW1:1:2106:14684:20033 2:N:0:ACTAGCTAATACCTGT
CCCAACTATCCCTATTAATCATTACGTCGATCCTAGAAACCAACAAAATAGGGTCAAACGTCCTATTTCATTATTCCATGCTAATGTATTCAAGCGCGAGCCTGCTTTAAACACTCTAATTTTTTCAAAGTAACAGTCCTGATTCCCCGCCACACCAACTTAACGACATGACGGTTCTTCAGAAGGGAGAAACCAGTGACACCAGTGCATACCGAAGGCACGACCAGCGTACTGATCTCGAAATTAAACTACGAGCTTAGATCGGAAGAGCGTCGAGTAGGGAAAGAAAAGGTATGGGTAG
+
CCCCCGGGGGGGGGGGGGGGGGGGGGGGGGGGGGGGGGGGGGGGGGGGGGGGGGGGGGGGFGGGGGGGGGGGGGGGGGGGGGGGGGGGGGGGGGGGGGGGGGGGGGGGGGGGGGGGGGGGFGGGGGGFGGGGGGGGFFGGGGGGGGGGGGGGGGGGGDGGGGGFDGGDCFCDEEGGGGGGGFAEGGEF6>CBDECCF7EFFGFC9FFFCA9C77E>?*/?A(?B>526:A@BFDC7+)36ADF@C*7:=DA;?D53A@><9)-4((4(4(26,(2((/,5<)(86F?F(.8(,0.?)(0-(
@M03152:184:000000000-AWYW1:1:2106:15850:20060 2:N:0:ACTAGCTAATACCTGT
CCCAACTATCCCTATTAATCATTACGTCGATCCTAGAAACCAACAAAATAGAATCAAACGTCCTATTTCGTTATTCCATGCTAATGTATTCAAGCGTGAGCCTGCTTTAAACACTCTAATTTTTTCAAAGTAACAGTCCTGATTCCCCATGACACCAAATTAATGACATCATGGTTCGTCAGAAGGTAGGAATCAATAAAACCAGTACGTACGATAGCACGACCAGTAAATTGATCCCGAAATTCAACTACGAGCTTAGATCGGAAGAGCGTAGAGTAGGGAAAGAACAGTTATAGGTAGA
+
CCCCCGGGGGGGGGGGGGGGGGGGGGGGGGGGGGGGGGGGGGGGGGGGGGGGGGGGGGGGGGGGGGGGGGGGGGGGGGGGGGGGGGGGGGGGGGGGGGGGGGGGGGGGGGGFGGGGGGGGGGGGGGGGGFGGGGGGGFGGGGGGGFGGGGGGGGGGGGGGGGGGGGGGGGGGGGGGFEGGDGGEFFGGFFGGGGGGGGGFGG>DFFFGGFGGGGFBEFFFFF>AFFFFFFCFFGFD>DGFFFFFFF<+8;//9<45A97EC<<7@7035@96((())1/;;FF=3F@?0,)).+)0*.:.)
@M03152:184:000000000-AWYW1:1:2106:14344:20113 2:N:0:ACTAGCTAATACCTGT
CCCAACTATCCCTATTAATCATTACTAAGACCCTAGAAACCAACGAAATCAGGATCCCAGTCCTGTTCCATTATCCCATGCTGAAGTATTCAAGGCTCGATTGCCTGCTTTGAACACTCTAATTTGCTCAAAGTAAAAGAGTAGGAACCCCAGTCATAATATCCAGAGTCGCCCCCAGAAAGTACTACAACCTTTGACCGCCACCCAGTTAAGGACAGCGGTGAGTATCCTACAGTGGGGCGTGACCCAAACGGTACAGACCATGACGGCCGACCAGCCTGAGCGCACGCCCAAATTCAAC
+
CCCCCGGGGGGGGGGGGGGGGGGGGGGGGGGGGGGGGGGGGGGGGGGGGGGGGGGGGGGGGGGGGGGGGGGGGGGFGGGGGGGGGGGGGGGGGGGGGGGGGGGGGGGGGGGGGGGGGGGGGGGGGFGGGGEGGGGGGGGGGFFGGGEFDGGGGGGG9FGGGGG;EGGGGGGGEGGGGGGGGGGGGAFCGGGEFEFFGGG*@=DFGFFGCF?FGGGFFFFEF=EFFFFFFFCFFGFGFFD2?@EFF3>5=8.=7D)35?5),6@FFFE621;>>909BF(1:)4?>D9>,1((4*1**6FA)
@M03152:184:000000000-AWYW1:1:2106:11294:20259 2:N:0:ACTAGCTAATACCTGT
CCCAACTATCCCTATTAATCATTACTTTGGCCTTAGAAACCAACAAAATAAGACCAATGTCATATTCTATTATCCCATGCTAATGTATTCATGATGCCTAGTTATGCCTGCTTTGAACACTCTAATTTTTTCAAAGTAAACTATCTGGACTAACTACTACATTGCTGCAGTAGAAGTACCAGAAAAAAAGGAGGTCAACACCCAGTACACACCAAGAGAATATCAAGGTGGACTATGATGAAGACTACTGCTACCCTACCCTCCCCACTTTTGAGGGTGAAGAGGTTCAGATAACAACTCC
+
CCCC@FFFFGFFFGGGGGGF@FGGGGGG9EFGGGGGEGGGGGDCFFGFFFGGFGGGEGDGGGGGFEFGDFGGGFEGGGDCGG@FFFAFE9FFEGAFGCCEGEFGGFFCGF8E<EFGFGA?EFGGGFGGGGGCFDFA@FFFGFFGFGGA9EFGDFFGGGAEGGGGGG8?D==4=DFGF;CGGC?FCFFGGCECF>+==?DFECDD=D9DFFGG>F?6958:8A9;C785**09A5@7+;9AF8+:A>8>C95;AC?:A@B):*/)76>2585?:(/7(8(5=A))(26)76)))<)8*(*)/
@M03152:184:000000000-AWYW1:1:2106:16801:20278 2:N:0:ACTAGCTAATACCTGT
CCCAACTATCCCTATTAATCATTACTTCGGTCCTAGAAACCAACAAAATAGAACCAAAGTCCTATTCTATTATTCCATGCTAATGTATTCAAGCGTATGCCTGCTTTAAACACTCTAATTTTTTCAAAGTAAAAGTCCTGGATCCCCAGCGCACTCAATTAGGAGCACGCTGGTTCCCCAGAAGGAAAGACCCGACCAGAGCAGTGCTTACCTTTCGGCAAGACCGCCCAGCCAGGTCCGAAATTCAACTACGAGCTTAGATCGGAAGCGCGTCGTGTAGGGAAGGAACACGTATGTGAAG
+
CCCCCGGGGGGGGGGGGGGGGGGGGGGGGGGGGGGGGGGFFCFGGFGGGGGGGGGFFFGGGGGGGGGGDFGFGFGGGGFGGGGGEFGFGFGDGFGGGGFGGGGGGEFGFGGFGGGGG<EFGGGEGGGGGGGGGGGGFGF<FGGGGGGGGGGGGGGGGGDGF8DAFGFGCCDCEFFDDGGCCGF?FGFFFGG8DEGGGGFFGCC@EFFFGAG5DFCF>58>DDAB@=25BE2AF*-*;;?=E;>1;8<@6CAE<D5:B@3.65<;?011,(1(,40(471<7>07(),111((,*))1-*4)
@M03152:184:000000000-AWYW1:1:2106:22621:20348 2:N:0:ACTAGCTAATACCTGT
CCCAACTATCCCTATTAATCATTACGTCGATCCTAGAAACCAACAAAATAGGTTCGAACGTCCTATTTCATTATTCCATGCTAATGTATTCGAGCGATTGCCTGCTTTAAACACTCTAATTTTTTCAAAGTAACAGTCCTGACTCCCCGTAACACCAAATTAATGACATCACGGCTCGTCAGAAGGGAGAAATCAATGACGTTAGTACGTACCGAGGAACGACCGACGTATTGATCCCGAAATTCAACTACGAGCGTAGATCGGAAGAGCGTCGTGTAGGGAAAGAAAAGAGATGTTGTTA
+
CCCCCGGGGGFGGGGGGGGGGGGGGGGGGGGGGGGGGGGGGGGGGGGGGGGGGGGGFGGGGGGGGGGGGGGGGGGGEGGGGGGGGGGGGGGGGGGGGGGGGGGGG8FGFGGGGFGGGGGGGGGGGGGGFGFGGDGGGCFFGGGGGGGGGGCCGFGGGGGGGGGGGFGGGCCGGEDGGGGDFEGGGGGFCEFGGGFGGC@8697=7<EFGFGGGGC?E*0?BAEF=@5;>><;1@?:FFGFDFF9+@519CF077),722()6(41:602<9;B;>?FFAFF44@?F3((4((.+)**)*()
@M03152:184:000000000-AWYW1:1:2106:13051:20356 2:N:0:ACTAGCTAATACCTGT
CCCAACTATCCCTATTAATCATTACGTCAATCCTAGAAACCAACAAAATAGGATCGAACGTCCTATTTCATTATTCCATGCTAATGTATTCAAGCGTTAGCTTGCTTTAAACACTCTAATTTTTTCAAAGTAACAGTCCAAATTCCCCGCAACACCAAATTAATGGCATTACGGTTCATCAGGAAGGAGGAATCAGTGAGACCAGTACATACCGGAGGCATGACCAACCTACTAACCACGAAATTCAACTACGAGCTTAGATCGGAAGAACGTCGAGTAGGGAAAGAAAAGGCAGGTTTAA
+
CCCCCGGGGGGGGGGGGGGGGGGGGGGGCFGGGGGGGGGGGGGGGGGGGGGGFGGGGGGGGGGGGGGGGGGGGGGGGGGGGGGGGGGGGGGGGGGGGGDGGGGGGGGGGGGGGGGGGGGGGGGGGGGGGGGGGGGGGFGGGGGGFFFGGGGGGGGGGGGGCDGGFFFGGGGGGEGGGFGGGGGGGGGFGGCGGGFEFDGFGGGC:FFFDFD:CCCABEDFFDF@@>BEBFEFFGEFF*C2?=EFFFFFFFFE@GFF:;FEF)<;6?FF;(/.(39(-9(4>57@<4:?((4((*()))*()
@M03152:184:000000000-AWYW1:1:2106:23600:20479 2:N:0:ACTAGCTAATACCTGT
CCCAACTATCCCTATTAATCATTACGTCAACCCTAGAAACCAACAAAATAAGATCGACGTCCTATTTCACTATTCCATGCTAATGTATCAAGCGTTAGCCTGCTTTAAACACTCTAATTTTTTCAAAGTAACAGTCCTGTTTCCCCGCAACACCAAGTTAATGGCATCACGGTTCTACAAGAGGGAGGAATCAGTGAGACCAGTTCATACCGTTGGCACGACCGACCTACTGACCCCGAAATTCAACTACGAGCTTAGATCTGAAGAGCGTGGTGTAGGGAAAGACCAGGTATGCATAACT
+
CCCBCGFFGGGCFF@FGGGGGGGGGGGGCFFGGGCF@<FFEFGGGFGGGGGFCGGCEEEGGGGGCFGD<FEDFDFEDE<DFFGFCEDEF,99CFEGE@EEGGGGGGGFDGGDGFE9CF<FFGEGGD?,CFDFEEE<FG,CAFFGGFEGE8CFCGFDFFGA;=E@4,,@?A>3@=?FDGG8+@EF>=C@3,=D,,7,2;=??7+:@?9ECC79C>**3@EDEF?94=>B=A@*:CEGBFGB36=667?FF<82(/53AE37))1)/.62:0((,-4:<4)(14051)(((-.-)+)*0)*()
@M03152:184:000000000-AWYW1:1:2106:18075:20559 2:N:0:ACTAGCTAATACCTGT
CCCAACTATCCCTATTAATCATTACCTCGGTCCTAGAAACCAACAAAATAGAACCAAAGTCCTATTCTATTATTCCATGCTAACGTATTCAAGCGTAGGCCTGCTTTAAACACTCTAATTTTTTCAAAGTAAAAGTCCTGGATCCCCAGCGCACTCAGTTAAGAGCACGTTGGTTCCCCAGAAAGAAAGATCCGACCAGAGCAGTGCTTACCATGGGCAAGACCACTCAGCCGGACCCGAAATTCAACTACGAGCTTAGATCGGAAGAGCGTCGTGTAGGGAAAGAACAGGTATGGGTATA
+
CCCCCGGGGGGGGGGGGGGGGGGGGGGGGGGGGGGGGGGGGGGGGGGGGGGGGGGGGGGGGGGGGGGGGGGGGGGGGGGGGGGGGGGGGGGGGGGGGDGGGGGGGGGGGGGGGFGGFDGGGGGGGGGGFGGGGGGGGGGGFGGGGGGGGGGGGGGGGGGGGF8DFFGGGGF?EGGFDGGGGGGBFGGFDFDFGGGGGDCFGGGFFAFFGFGGGGGFFFFFFFFFFFFAFF3FED@GF>DFEFFEFFFFFGF?;/)2AE46)?@@FF0@@D>-39(((.6<??:7<@B((((-.3()0,*,4
@M03152:184:000000000-AWYW1:1:2106:21703:20682 2:N:0:ACTAGCTAATACCTGT
CCCAACTATCCCTATTAATCATTACGGCGACTCTAGAAACCAACAAAATAGAACCGCACGTCCTATTTTATTATGCCATGCTAATGTATTCAGGCAAAGGCCTGCTTTGAACACTCTAATTTTCTCAAGGTAAAAGTCCTGGTTCCCCAACACACCCAATTAAGGGCATGCCGGCTCACCAAGAGGTAGAACCCAGCCAGACAGTACGTACCCAATAGGCAGACCGCCCGACCCGGGTCGAAATTCAACTACGAGCTTAGATCGGAAGAGCGTCGTGGTGGGAAAGAACAGGGAGGGGTAG
+
CCCCCGGGGGGGGGGGGGGGGGGGGGGGGGGGGGGGGGGGGGGGGGGGGGGGGGGGGGGGGGGGFGGGGGGGGGGGGGGGGGGGGGGGGGGGGGGGGGFFGFGGGGEGGGGGGGGGGGGGGGGGFGCF9EFGGFGGFGGGGGGCGGGGGGGGGGGEGGG8@DFGF?EGGGGDEGDDDGGGGGGGGGGGFGFGFGGGGGGFGGG@FFFGGFGGGFFFFF=FF9>BD=BF5?9>A).:)6D03=A0@BF44>FFFG@0545)..6<:22127((-2(,-)(,4>(/,74:<FFB(A()),*-(
@M03152:184:000000000-AWYW1:1:2106:23276:20713 2:N:0:ACTAGCTAATACCTGT
CCCAACTATCCCTATTAATCATTACGTCAACCCTAGAAACCAACAAAATAAGATCGACGTCCTATTTCATTATTCCATGCTAATGTATTCAAGCGTTAGCCTGCTTTAAACACTCTAATTTTTTCAAAGTAACAGTCCTGTTTCCCCGCAACACCAAGTTAATGGCATCACGGTTCTACAAGAGGGAGGAATCAGTGAGACCAGTTCATACCGTTGGCACGACCGACCTACCGACCCCGAAATTCAACTACGAGCTTAGATCGGAAGAACGTCGTGTGGGGAAGGCACAGTTGTTGTAGGT
+
CCCCCGFFGGGGGFGGCGGGFGGGGFEGBFFEGGFGGAGGGGGGGGGGGGGG9EFFEGG:FGGGGGGGFGGAFGGGGGGGGGGGFG<<CFFFFFDGGGGGGGGGGGGGGGGGGGGGGGGGGGGGGGFD<@FEFGGGGDFAEGGFGGGGDGGGGGGGFGGGFAEF,4@GFFGGGGGDGAD==FCCFC>CCE,,@FGGDGGFGFDDEFFGCFC>CDGBA5CA<AD):59?>=:;AGFD5@59:>F?FA)+/78(61=>F24)-6::6((((.38(-((,)(--510().(.2-))+(00-*))
@M03152:184:000000000-AWYW1:1:2106:10950:20727 2:N:0:ACTAGCTAATACCTGT
CCCAACTATCCCTATTAATCATTACGTCAACCCTAGAAACCAACAAAATAAGATCGACGTCCTATTTCATTATTCAATGCTAATGTATTCAAGCGTTAGCCTGCTTTAAACACTCTAATTTTTTCAAAGTAACAGTCCTGTTTCCCCGCAACACCAAGTTAATGGCATCACGGTTCTACAAGAGGGAGGAATCAGTGAGGCCAGTTCATACCGTTGGCACGACCGACCTACTGACCCCGAAATTCAACTACGAGCTTAGATCGGAAGAGCGTCGTGTAGGGAAAGACCAGGTATGTGTAGA
+
CCCCCGGGGGGGGGGGGGGGGGGGGGGGGGGGGGGGGGGGGGGGGGGGGGGGGGGGGGDGGGGGGGGGGGGGGGG,EFFGGGGGGGGGGGGFGGGGGGCFGGGFGGGGGGGFGGGGGGGGGGGGGGFG<FGGGCAGGGGFGGGGGGGGEGGGGGDGGFGGFGGG8DGGGGGEDGGGGGGA?,@EGGGGGGGGGGGGGFGAFGGCGFFGGFGGGGGFF5@FBDF>AFFAEAEFFGFGF?<;>3FCFFFFFGF<;DFBFFFFEE@B(40:??>420(4306A<??>BF(1413))2.//4*)-
@M03152:184:000000000-AWYW1:1:2106:12018:20793 2:N:0:ACTAGCTAATACCTGT
CCCAACTATCCCTATTAATCATTACATCAATCCTAGAAACCAACAAAATAGGATCGAACGTCCTATTTCATTATTCCATGCTAATGTATTCAAGCGTTAGCCTGCTTTAAACACTCTAATTTTTTCAAAGTAACAGTCCAGATTCCTCGCAACACCAAATTAATTGCATTACGGCTCATCAGGAAGGAGGAATCAGTGAGACCAGTACATACCAGAGGCATGACCAACCTACTAACCCCGAAATTCAACTACGAGCTTAGATCGGACGAGCGTCGTGTAGGGAAAGAACAGGAAATTGTCG
+
CCCCCGGGFGGGGGGGGGGGGGGGGGGGFGGGGGGGGGGGGGGGGGGGGGGGGGGGGGGGEGGGFGFFGFFGGGGGGGGDFGGGGGGGGGGGGGGGGGGGGGGGFFFFGFGGGGGGG9EFGGFGDGGFG<FGGGFFFGGGGGGGGGGGGDGGGGGGGGGGFAFF,=DFGGFGFDDGGCCFCF8DFFCC,@@DDGGGG?,;EDDD@F9FGFFGGG?FF?@AF@F@@EB5@65*;9A59/?)//9)=+7B8FFFDGF24>EFF3C?FF0(((4,611,:)())78>()44314((*(**)*.(
@M03152:184:000000000-AWYW1:1:2106:12441:20873 2:N:0:ACTAGCTAATACCTGT
CCCAACTATCCCTATTAATCATTACTTCGGTCCTAGAAACCAACAAAATAGAACCAAAGTCCTATTCTATTATTCCATGCTAATGTATTCAAGCGTATGCCTGCTTTAAACACTCTAATTTTTTCAAAGTAAAAGTCCTGGATCCCCAGCGCACTCAATTAAGAGCACGCTGGTTCCCCAGAAGGAAAGACCCGACCAGAGCAGTGCTTACCTTTCGGCAAGACCGCCCAGCCAGGTCCGAAATTCAACTACGAGCTTAGATCGGAAGAGCGTCGTGTAGGGAAAGAACAGGAATTGGTAG
+
CCCCCGGGGGGGGGGGGGGGGGGGGGCFEGGGGGGGGGGGGGGGGGGGGGGGGGGGGGGGGGGGGGGGGGGGGGGGGGGGGGGGGGGGGFGGGGEGGGGGGGGGGGGGGGGGGGGGGAFGGGGGFGGF9FGGGGGGGGFFFFGGGGGGGGGGGGGGGGGGFFFGFGGGGGGGCFGGGGGGGGGGGGGG@FGGEGGGCGFFFFGDCFFF7CDGGGEFFA>B5@FFF=BFBB>F>CBGF=G@F;E@FFCFFF4;03:>F@E@CFFF?DD6<F?F6?9>6<2><@?72.8787??(2))/(:))
@M03152:184:000000000-AWYW1:1:2106:19274:20895 2:N:0:ACTAGCTAATACCTGT
CCCAACTATCCCTATTAATCATTACTTCGGTCCTAGAAACCAACAAAATAGAACCAAAGTCCTATTCTATTATTCCATGCTAATGTATTCAAGCGTAAGCCTGCTTTAAACACTCTAATTTTTTCAAAGTAAAAGTCCTGGATCAATTTGCGCACTCAGTTAAGAGCACGCAAGAGCTCCAGAGAGAAAGACCCGACCAGAGCAGTGCTTACCTTGCGGCAAGACCACCCAGCCAGGTCCGAAATTCAACTACGAGCTTAGATCGGAAGAGCGTCGTGTAGGGAAAGAACAGGTATGTGGA
+
CCCCCGGGGGGGGGGGGGGGGGGGGGGGGGGGGGGGGGGGGGGGGGGGGGGGGGGGGGGGGGGGGGGGGGGGGGGGGGGGGGGGGGGGGGGGGGGGGGGGGGGGGGGGGGGGGGGGGGGGGGGGGGGGGFGGGGGGFGGGFGGGGGGGGGGGGGGGGGGGGGGFFGGGGGGGGGGGGDFECFGGGGGGGGGGGGGGGGGFGGGFGFFGFFGGGG7=A5@EFFFFFDBAED>AF5:FF>C3BBE9;6;A?CA@@75<AF14<C55=D?<9=@@9-3>,5(1<FBFF74:8,(,.2-*).*))
@M03152:184:000000000-AWYW1:1:2106:13865:20960 2:N:0:ACTAGCTAATACCTGT
CCCAACTATTCCTATTAATCATTACGTCGATCCCAGAAACCAACAAAATAGGATCAAACGTCCTATTTCATTATTCCATGCTAATGTATTCAAGCTAACGCTTGCTTTAAACACTCTAATTTTTTCAAAGTAACAGTCCTGATTTCCCACGACACCAAATTAATGACATCGTGGTTCGTCAGAAGGGAGAAACCAACTAGACCAGTACACACCAATGGCGCGACCAATCTGTTAGTCCCGAAATTCAACTACGAGCTTAGATCGGAAGAGCGTCGTGTAGGGAAAGAACAGAGAGGTGTCA
+
CCCCCGGGGGGGGGGGGGGGGGGGGGGGGGGGGGGGGGGGGGGGGGGGGGGGGGGGGGGGGGGGGGGGGGGGGGGGGGGGGGGGGGGGGGGGGGGGGGGDGGGGGGGGGFGGGGGGGGFGGGGGGGGFGFGGGGGGFGFGGFGGGGGGGGGGGDEGFGGGGGGFFDGGGG>DEDGGF7DGDEGFGFGGDECFFGGFG6FAEG+:6@FGGFGDGGEFA5=*<AEFAFF6A@8=BF<CB?69B>>DFFCFC7/;;*0(546@E?C(4;;9((,(9(((,81AA>BF:487(4:(.2()0(*))
@M03152:184:000000000-AWYW1:1:2106:6951:20985 2:N:0:ACTAGCTAATACCTGT
CCCAACTATCCCTATTAATCATTGCTTCGGATTCTGAAAACCAACAAAATAGAACTGAAGCCCTATTTCATTATTCCATGCTAATGTATTCAAGCGTACGCTTGCTTCAAACACTCTAATTTTTTCAAAGTAAACGTCCTGGTTCGGCCGCCGAGCCCAGTTAAGGGCCGACGTTCCCCCAGAAAGAGGTGGTCCGAAAACCGGCAGTACAGACCTTGCGGCCGACCGCCGTTGGGCCACCGAAATTCAACTACGAGCTTAGATCGGAAGAGCGTCGTGTAGGGAAAGAACAGGTAGTCTT
+
CCCCCGGGGGGGGFGGGGGGGGGGGGGGGGGFGGGGGGGGGGGGGGGGGGGGCFGG?CGGGGGGGGGGGFGGGGGGGGGGGGGGGGGFGGGGGGGGGGGDGGGGGFGGGEGFGGFGGGGGGGGGGGGGGGGGFGGGGGGGGGGGGGDGGDGGGGGGEGGGGGGGGGGGGDGGDEGFGGFECGEGCFFGGGGGGGGGGD>@GGDBGBFGGFGGGFGFF=@EF6D96@2>>>9EFD?5<:30<>>0:4)96:=>BGE?509?)<>4<2:??B7::>F(()(.4@<3,73::??((*)//.*))
@M03152:184:000000000-AWYW1:1:2106:24867:21044 2:N:0:ACTAGCTAATACCTGT
CCCAACTATCCCTATTAATCATTACATCGATCCTAGAAACCAACAAAATAGAATGCGATGTCCTATTTCATTATTCCATGCTAATGTATTCAAGCGTTAGCCTGCTTTAAACACTCTAATTTTTTCAAGGTAACAGTCCTAATTCCCCATAACATCAAATGAATGACATTATGGTTCATTAGAAGGTGAGAACCAATAAAGCCAGTACGTACCGAGGGCACGACAGACCCATTGATCCCGAAATTAAACTACGATCTTAGATCGGAAGAGCGTAGAGGAGGGACAGAACAGGTATGCGGAA
+
CCCCCFGGGGGGGGGGGGGGGGGGGGEGCFFGEGGGGGGGGGGGGGGFGGGGGGGGGGGGGGGGGGGGGFGGGGGGGGGGGGGGGGGGGG9CFGGGGGGGGGGGGGGGGGGCA@FFGFGGGGGFGGGGGGGGFFFFGG8FCAFFGGG=EFGGFGA8BFFFFD;FFFGGGGGFDGFDCFGAC==EF8EEGGGGG8@6=D9D,D6D8DBFDFFD6CEF>5)**8@B)55A5A@A8F5=A@GABBFFF**=6+969D)5?5748?*8(>=@1(6:91(())///=7)6)(6@B((-3.)*(/((
@M03152:184:000000000-AWYW1:1:2106:14309:21045 2:N:0:ACTAGCTAATACCTGT
CTCAACTATCCCTATTAATCATTACGTCAACCCTAGAAACCAACAAAATAAGATCGACGTCCTATTTCATTATTCCATGCTAATGTATTCAAGCGTTAGCCTGCTTTAAACACTCTAATTTTTTCAAAGTAACAGTCCTGTTTCCCCGCAACACCAAGTTAATGGCATCACGGTTCTACAAGAGGGAGGAATCAGTGAGGCCAGTTCATACCGTTGGCACGACCGACCTACTGACCCCGAAATTCAACTACGAGCTTAGACCGGAAGAGAGTCGAGTGGGGAAAGAACAAGCATGTGTCAG
+
C@6AC@<<FGGFGGGFEFGFEEFFGGGGECFCGFGFF@CFGGGEGGCFDEGEAFFGG7F@CBFGD@FFFFFACAGGG<FGA<D<E@FG<FF<F<FFGGGFDFGCC<EFEG?EA<FGGFCGGGGE8FGDGGGGAFFCFD9EFCEE;,>FDEEGGGDFGGGG=6;E=D=D?GDGGG8+6@@D8,=ED8CFCEF,@EGGC7:*@FG5<B;CFFFF5DE>65>A9AEF>FF))8(2*=.;F(7(8;:)1AEFCGF12/)2;;3>3),(-1((.,4>)((,.)(225:)(..((((((+)0*)2))
@M03152:184:000000000-AWYW1:1:2106:5446:21097 2:N:0:ACTAGCTAATACCTGT
CCCAACTATCCCTATTAATCATTACGTCAATCCTAGAAACCAACAAAATAAGATCAACGTCCTATTTCATTATTCCATGCTAATGTATTCAAGCGTGAGCCTGCTTTAAACACTCTAATTTTTTCAAAGTAACAGTCCTGATTCCCCGCCACACCAAGTGAATGGCATGACGGTTCGTCAGAAGGGAGGAATCAGTGACACCAGTACGTACCGAAGGCACGACCGGCGTACTGATCCCGAACTTCAACTACGAGCTTAGATCGGAAGAGCGTCGTGTAGGGAAAGAACAGGTATGTGTAGG
+
CCCCCGGGGGGGGFGGGGGGGGGFGGGGGGGGGGGGGGFGFGGFGGGFFFGGFGGGGFGCGCGGGGGGGGGGGGGGGGGGGGGGGGGFAFFGDCEGGGEEEFCGFGGGGGGGGGGGGGGGGGGGGGGGGGGGFGGGGGGGGGGDEFGDEDGGGGFGGGGGGFFGG?DDFC=EDEG>CEC8CGGGGDGGCE8EFFADA?F@6CC5EAFGGFCGDGEF5ACF?AF)7@(:8?=):CCDA@GFF0)9FF<FFGFFF3>0;6?99)((2-9(4:0(40(4.>:2<580()2(.43))+476<*-)
@M03152:184:000000000-AWYW1:1:2106:17449:21259 2:N:0:ACTAGCTAATACCTGT
CCCAACTATCCCTATTAATCATTACGTCAACCCTAGAAACCAACAAAATAAGATCGACGTCCTATTTCATTATTCCATGCTAATGTATTCAAGCGTTAGCCTGCTTTAAACACTCTAATTTTTTCAAAGTAACAGTCCTGTTTCCCCGCAACACCAAGTTAATGGCATCACGGTTCTACAAGAGGGAGGAATCAGTGAGACCAGTTCATACCGTTGGCACGACCGACCTACTGACCCCGAAATTCAACTACGAGCTTAGATCGGAAGAGCGGCGTGGAGGGAAAGAAAAGGTAGGTGGAGA
+
CCCCCGGGGGGGGGGGGGGGGGGGGGGGGGGGGGGGGGGGGGGGGGGGGGGGGGGGGGGFGGGGGGGGGGGGGGGGGGGGGGGGGGGGGGFGGGDGGGGGGGGGGGGGGGGGGGGGGFFGGGGGGFGGGGGGDGGFFGGGGGGFGGGGGGGGGGGGGGGGGGGGGGGGFGGCEFGGFFGGGFFGGGEGGGGGGGFFGCFFGGGDGAFFGFGCGFC5AC@F>A>A))56?FEFFG2CFFGBBBF3ACC;?GF715>9)9;CCC=@B<>?FFB(21,,()3:071:?::((4().+(*1(/((
@M03152:184:000000000-AWYW1:1:2106:26349:21442 2:N:0:ACTAGCTAATACCTGT
CCCAACTATCCCTATTAATCATTACGTCGATCCTAGAAACCAACAAAATAGAATCAAACGTCCTATTTCATTATTCCATGCTAATGTATTCAAGCGTATGCTTGCTTTAAACACTCTAATTTTTTCAAAGTAACAGTCCTGATTCCCCAAGACACCAAATTAATGACATCAAGGTTCTTCAGAAGGTAGAAACCAATAATACCAGTACGTACCGAGGCACGACCAACAAATTGATTCCGAAATTCAACTACGAGCTTAGATCGGAAGAGCGTCGTGTAGGGAAAGAACAGGAATTGGTAGA
+
CCCCCGGFGGGGGFGGGGGGGGGGGGGGGDGGGG9FFGFGGGGGGFGGFEGFGGGGGGGGGGGGCGGGGGGGEFGAFGGGGGGGGGGFFGGFGGGGEEGGGGGGGGGGAFFGECFGGGGGGGGGGGGGGGGGDFGF@FFFFAFGGGGGGGG8ECGF7DGGF9EED;EFGGGCGGFGGGGGFGADDGGGGGGCFGGGGGFFFGGB8DBF>D6DCDGF>EFFFFFFABA0A*8E9FEGCC4)/:>CAFEFE4A?=*?()*7;5@D0<(1/6;9;DB>(,0;<74,5:4<FF0(((3)1))26)
@M03152:184:000000000-AWYW1:1:2106:9869:21443 2:N:0:ACTAGCTAATACCTGT
CCCAACTATCCCTATTAATCATTACTTCGGTCCTAGAAACCAACAAAATAGAACCAAAGTCCTGTTCTATTATTCCATGCTAATGTATTCAAGCGAAAGCCTGCTTTAAACACTCTAATTTTTTCAAGGTAAAAGTCCTGGATCCCCTGCGCACTCAATTAAGGGCACACAGGTTCCCCAGAAGGAAAGACCCGACCAGAGGCAGTGCTTACCTTTCGGCAAGACCACCCAGCCAGGTCCGAAATTCAACTACGAGCTTAGATCGGAAGAGCGTCGTGGCGGGAAAGAACCGGCATGTTAG
+
CCCCCGGGGGGGGGGGGGGGGGGGGGGGGGGGGGGGGGGGGGGGGGGGGGGGGGGGGGGGGGGGFGGFCFGGGGGGGGGGGGGGGGGGGGGGGGGGGGGGGGGGGGGGGGGGGGGGGGGGGGGGGGGGGGGGGGGGGGGGGGDGFFGGGGDGGGGGGGGGGGGDFGGGGGGDGFFG?FGGGGGDGFGFGGGFGGEGGGFFFGGDDA?7FFGGGGF+<*>BFBFF=B:499>6)85;?;F5:9?=F6):):=():>;D>6C<3).(,;<(//017:9>)3(,.(89)((4((,(*()).2))
@M03152:184:000000000-AWYW1:1:2106:10282:21451 2:N:0:ACTAGCTAATACCTGT
CCCAACTATCCCTATTAATCATTACGTCGATCCTAGAAACCAACAAAATAGGTTCGAACGTCCTATTTCATTATTCCATGCTAATGTATTCGAGCGATTGCCTGCTTTAAACACTCTAATTTTTTCAAAGTAACAGTCCTAACTCCCCGTAGCACCAAATTAATGACATCACGATTTGTTCGAAGGGAGAAATCAATAACGTTAGTACGTACCAAGGCACGACCGACGTATTGATCCCGAAATTCAAATACGAGCTTATATCGGAAGAGAGTCGTGTAGGGAAAGAACAGTCATTTTTAGA
+
CCCCCGGGGGGGGGGGCGGFGGGGGGGGGGGGGGGGGGGGGGGGGGDGGGGGEEFC@FG:DFGEGGGGGFGGGGGFGFC<FGGEFFB<CCF<FCEDEFF79EEEFFGAC<FGGGG@FFGGGFFGF8@<F9EEGGFAGFEFFCFGGFE@>CGGGGGFFG?FGFAF,=EDF6+6+@DFF9DE++6,=CC,@==DCFF,:=9C6=CD@CAF=AGCCF?959CA>@F9>BFFEFFA6BCGFF*,59AC=A<+9:9(6/8(;)).)/(,6?>BF(,.40403)47(88)(0.2(()))0)**-*()
@M03152:184:000000000-AWYW1:1:2106:7277:21596 2:N:0:ACTAGCTAATACCTGT
CCCAACTATCCCTATTAATCATTACGTCAACCCTAGAAACCAACAAAATAAGATCGACGTCCTATTTCATTATTCCATGCTAATGTATTCAAGCGTTAGCATGCTTTAAACATTCTAATTTTTTCAAAGTAACAGTCCTGTTTCCCCGCAACACCAAGTTAATGGCATCAATGTTCTACCAGAGGGAGGAATCAGTGAGACAAGTTCATATCGTTGTCACGACCGACCGACTGACCCCGAAATTCAAATAGGAGCTTCGTTAGTAAGAGCCTCTGTCAGGGATGCAAGCAGAGTGGTTCAT
+
CCBCC;,<@FDEFA8@AEG<EFCDDDFE;FA,F<A@FEFFG<EGF88C,CECFAEFGGGF7,@@ECCCEE@CAF@FGA,CFFFF<FFG,6CFF9FBCCEF,9E8FFGG<<FG,A<FGE9FGG?FEFEFGDEEAD,,,,C?>E9C,49:BEEG,@F6E,4@=;D,=,@=A?+,7,?D8CE,6@@EGE+:@GGD,,6=:7=B,+5=@C+?+++53=C?*9AF*8*)//73)26)/;.*605051)/3;)19++/420/))(,,,66))6))(,(.(,.)*).(.()(16)(.(((+))1(2)-
@M03152:184:000000000-AWYW1:1:2106:5270:21630 2:N:0:ACTAGCTAATACCTGT
CCCAACTATCCCTATTAATCATTACGGCGACTCTAGAAACCAACAAAATAGAACCGCACGTCCTATTTTATTATGCCATGCTAATGTAGTCAGGCAAAGGCCTGCTTTGAACACTCTAATTTTCTCACGGTAAAAGTCCTGGTTCCCCAACACACCCACTTAAGGGCATGCCGGCTCACCAAGAGGTAGCACCCAGCCAGACAGTACGTACCCACTAGTCAGACCACCCGACAAGGTTCGAAATTCAACTACGAGCTGAGAACTGAAGAGCGTCGTGTCGGGACAGAAAACGTACTGGAAA
+
CC@CCG?FG9EFGGGFGG,CEFGGGCFG@FFGGGGGG9FGGGFGGGGGFGGFGGG+@CF@@FGG9FE,CFGGGGGACFECEFGGGDFC,<C?E,FFEFD,EFFFGG9FFADGA,,EFF9AF<FG,9<,,4BD7<?A9,4?,,,A=F9ECEEGGDG8CF+633@,,,6=FFFCC8+@+>DFGG,@6ED:6,@EDEF,,;,*1**3@+9D;6*;C>7AF**4=/8>2(():)68))(*/)*.8(2=16<A;+).,/2(0(,.)).))).)63,((,438)((-)()-)()).((,2-.*)*(-
@M03152:184:000000000-AWYW1:1:2106:15109:21716 2:N:0:ACTAGCTAATACCTGT
CCCAACTATCCCTATTAATCATTACGGCAGCTCTAAAAACCAACAAAATAGAACCACACGTCCTATTTTATTATTCCATGCTAATGTATTCAGGCATAGGCCTGCTTTGAACACTCTAATTTTCTCAAGGTAAAAGTCCTGGTTCCCCGAAGCATTCAATAAAGAACACAACGGTTCACCAAGAGGCAAGACCCGGTCGAGCAGTAAACACGCCGTCAGGCGGACCACCCAACCAGATCCGAAATTCAACTAAGAGCTTAGATCGGAAGAGCGTCGTGTAGGGAAAGAACAGGAAGGATTA
+
CCCCCGGGGGGGGGGGGGGGGGGGGGGGGGGGGGGGGGGGGGGGGGGGGGGGGGGGGGGGGFGGGGGGGGGGGGGGDFDGGGGGGGDFEGGGGGGGGGGGGGGGGGGGGGGGGGG8FGGGGGGGGGGGDEEFGGGFFGGGGGGGGGEFGGDGGGGGGGGFGDE8EFGGGGGEGDDGDGFGGGGGFG>7@DF8DDC>E6EDEDDFFFFG79C?D57?9?A?AA:=9==FF>6:55(5436=F0BBFFFF?+35)2=?4)4<?FF)480:3(,(,-4>(>679F07?7(,,8732*()0(*))
@M03152:184:000000000-AWYW1:1:2106:17054:21777 2:N:0:ACTAGCTAATACCTGT
CCCAACTATCCCTATTAATCATTACGTCGATCCTAGAAACCAACAAAATAGGGTCAAACGTCCTATTTCATTATTCCATGCTAATGTATTCAAGCTAACGCTTGCTTTAAACACTCTAATTTTTTCAAAGTAACAGTCCTGATTTCCCACGACACCAAATTAATGACATCGCGGTTCCTCAGAAGGGAGAAACCAACTAGACCAGTACACACCGAAGGCGCGACCAACCTGTTAGTCCCGAAATTCAACTACGAGCTTAGATCGGAAGAGCGTAGTGTAGGGAAAGAAAAGGAATGGGTAA
+
CCCCCGGGGGGGGGGGGGGGGGGGGGFGGGGGGGGGGGGGGGGGGGGGGGGGGGGGGGGGFDGGGGGGGGGGGGGGGGGGGGGGGGGGGGGGGFGGGGGGGGGGGCFFGGGGGGGGGGGGGGGGGGGGGFGGGFGGGDDGGGGGGGGGGGDGGGGGFGGGFGGGFGGGGGCGDCDCDFGFGGGGGGGGGGGGG?CFE6E99<9@AAFDFFGDGGGFBEB>ABD@@FF>4A:8AFFF=);;B9BFFFEFFFF)35B954CEFFF:???(.404((-(47)63>7@67(4(4(3(2,/)(*.(
@M03152:184:000000000-AWYW1:1:2106:25470:21818 2:N:0:ACTAGCTAATACCTGT
CCCAACTATCCCTATTAATCATTACGTCGATCCTAGAAACCAACAAAATAGGGTCAAACGTCCTATTTCATTATTCCATGCTAATGTATTCAAGCGCGAGCCTGCTTTAAACACTCTAATTTTTTCAAAGTAACAGTCCTGATTCCCCGCCACACCAACTTAATGACATGACGGTTCTTCAGAAGGGAGAAACCAGTGACACCAGTGCATACCGAAGGCACGACCAGCGTACTGATCTCGAAATTCACATACGAGCTGAGATCGGAAGAGCGTCGTGTAGGGAAAGAACAGGGACGGGTAG
+
CCCCCGGGFGGGGCGGGGGGGGGGGGEGGGDGGGGGGGGGGGGGGGGGGGGGGGGGGFGGEGGGGG9FGGFGGGGFGFEFGGGGGGFFGFFGGGGDGDGCGEFGGFGGGFGFGGGGGGGDGGGGGGGFFCFFFE<EFGCFCGGGGFGGGD+B>EGGGGGGGG=AFGGGGGG==+6@C,?EGFGGGGEGDGCFC?E?EFGFGG9C@5@<EFDCFDGFBFBFA)@7>@BA>>>E41>:C?+5FF30:19+)3=335.4;(71>3322<<(,2:74?3--)452:?:,).3((,(-1())(12(
@M03152:184:000000000-AWYW1:1:2106:17432:21869 2:N:0:ACTAGCTAATACCTGT
CCCAACTATCCCTATTAATCATTACGTCAACCCTAGAAACCAACAAAATAAGATCGACGTCCTATTTCATTATTCCATGCTAATGTATTCAAGCGTTAGCCTGCTTTAAACACTCTAATTTTTTCAAAGTAACAGTCCTGTTTCCCCGCAACACCAAGTTAATGGCATCACGGTTCTACAAGAGGGAGGAATCAGTGAGGCCAGTTCATACCGTTGGCACGACCGACCTACTGACCCCGAAATTCAACTACGAGCTTAGATTGGAAGCGCGTAGTGTAGGGAAAGAAAAGGTATGAGGAGA
+
@BCCCGFEEGFFFEFGGFFFFGGGGGGG@EGGGFGGGGFFDEFGGGGFDGGGGGADF7FEGG>EEGGGGGGGGGGGGGGCFGGGGGGFGCFFGFGGGGGCGFFGGGGGGGGGGGFGGFGFGGGDCCDGCEGGGGGG,4EFFGGAEG8FEG8BFE:DFGGBFFGCCEFAFFFE6@CCFGDGGGEFC@CGC>F88DF:7=EFFGGFGFC7EFF7CGGFFFFFFF4>)5(2:=3FFD(*;5>@E;..;@<+<C6<?CB0;C)66)/,840(3,3606-8)948(04<0)4(((-))+.*1(0-(
@M03152:184:000000000-AWYW1:1:2106:20285:21979 2:N:0:ACTAGCTAATACCTGT
CCCAACTATCCCTATTAATCATTACCTCGGTCCTAGAAACCAACAAAATAGAACCAAAGTCCTATTCTATTATTCCATGCTAACGTATTCAAGCGTAGGCCTGCTTTAAACACTCTAATTTTTTCAAAGTAAAAGTCCTGGATCCCCAGCGCACTCAGTTAAGAGCACGTTGGTTCCCCAGAAAGAAAGATCCGACCAGAGCAGTACTTACCATTGGCAAGACCACTCAGCCGGACCCGAAATTCAACTACGAGCTTAGATCGGAAGAGCGTCGTGTAGGGAAAGAAAAGGTATATGTAGG
+
C@CCCGGGGGGGGGGGGGGGFGFGGDFFGGGGEFGGGGGGGGGDGGGGGGGGGGEFGGGGGEDFFGGGGGGGGGFGFFFGGGGFGFGEDFGGGGGGGGGGGGFGEFGGFGFGGGGGGDGGGFGGCE?FDEGFFGGGAFFFFFGGGGGGGFEGGDCGGGGCGGFGFFFCDFGGGEGGGFDEGCGGGDFFGGGFG8CE6CFFGFGFFFFGDFGCDFE@FFFFACF):)89AFFF>CBDFDGB:@;?8ACCCGFFFD>0=.7C5CD;D(6;@@0.179?:>4235:FFF?(.,-4:9)**.*))
@M03152:184:000000000-AWYW1:1:2106:9560:22081 2:N:0:ACTAGCTAATACCTGT
CCCAACTATCCCTATTAATCATTACATCAGCCTTAGAAACCAACAAAATAAGACCAACGTCATATTCTATTATCCCATGCTGTAATATTCAATGGCAAGGTTACGCCTGCTTTGAACACTCTAATTTTTTCAAAGTAAATGATTGGAAGCGGTTGCCCACTATCCAAACGTAGGAAGCCCAGACCCAGCCACGCCACAAGGACGAGCTTTGGCCTGAATGCCCCCGAAATTCAACTACGAGCTTAGATCGGAAGAACGTCGTGTAGGGAAAGAACAGGTATGTGTAGAACACGAGTGTGTG
+
CCCCCGGGGGGGGGGGGGGGGGFGGGGGGGGGGGGGGGGGEGGGGGGGGFGFGFFFGGGGGGGGGGGGGGGGGGGGGGGFGGGGGGGCFGGFGGGGGGGGGGGGGDEFGGGFFGFG8CFGGGGFGGGGGGGGFGGGGFGGGGGCECEFFGGGGEG?FFGGGGGGGFGG?=DFFDGA=8=EF8EFFFG,=6D8EGGEGFGFEG7=EDFGFFGGGGG56A=BFE>>B2>>9AFAFGE7;>9=)>5>66;6):8?65)(0,/89.3(69;@8<?B<?::055))))/)*.)))(,4*()0)*..
@M03152:184:000000000-AWYW1:1:2106:10118:22086 2:N:0:ACTAGCTAATACCTGT
CCCAACTATCCCTATTAATCATTACGGCGACTCTAGAAACCAACAAAATAGAACCGCACGTCCTATTTTATTATGCCATGCTAATGTATTCAGGCAAAGGCCTGCTTTGAACACCCTAATTTTCTCAAGGTAAAAGTCCTGGTTCCCCAACACACCCAATTAAGGGCATGCCGGCTCACCAAGAGGTAGAACCCAGCCAGACAGTACGTACCCAATAGGCAGACCGCCCGACCAGGTTCGAAACTCAACTACGAGCTTCAATCGGAAGAGCGTCGGGTAGGTCAGTAAACGGAGTGGACTA
+
CCCCCGGGGGGGGGGGGGGFGFFFGDE7FFGGGFGGGGGGGGGGGGGGGGGGGGGGDFFFF?FFEFFGGGFGGFGFFGFFFGGGGGGGGGGGGFGGGGGGCGFGGFFEFCEGGA,CABFGEGGGFGGGFFFFGDFGGGG<EFEEFFD8EEGGGFGGGFGGGFGGGGGG8D?DED>CGGG=?CF876EFGGDECECFGGDF6CGFFFB>9A;C4*=FF>4AA=;2(56A4;0;AD?5//:3A;>(8A76;CF3,7>B)(-))).(,(49?:7,(((-()-,4*)9(1-).)(((*-.))*)(
@M03152:184:000000000-AWYW1:1:2106:25912:22117 2:N:0:ACTAGCTAATACCTGT
CCCAACTATCCCTATTAATCATTACGTCAATCCTAGAAACCAACAAAATAGGATCGAACGTCCTATTTCATTATTCCATGCTAATGTATTCAAGCTTAAGCCTGCTTTAAACACTCTAATTTTTTCAAAGTAACAGTCCTGATTTCCCGCAACACCAAATTAATGGCATTACGGTTCGTCATGAGGGAGGAATCAGCAAGGCCAGTACATACCAGTGGCACGACCTACCTGCTGACCCCGAAATTCAACTACGAGCTTAGATCGGAAGAGCGTGGTGTAGGGAAAGAACAGGCAGGCGCAG
+
CCCCCGGGGGGGGGGGGGGCGGGGGFGGGGGGGGGGGDFGGGGGGGGGGGGGGGGGGGG>FFGGGEGGGFDGGGGAFGGGGGGCGGGGEFFGGGGGFGGCF8FGCEGGGGGGFEGGFGGGGGGCF<FFGGGFFCFAFCEFGGGGGC=,=CCGEGEGFGCGFCGGFGCGFGGC@+=CDEG+=,33=BEGDEEFFFCC8DFFF67=CFFGGCGD9FCFA0)3;)<>A).?**76A>A>A=CAF2BDFFC66D)>(*815(;34)5(602,(6(42((/6).--7:5<:<18,((-*-))()((
@M03152:184:000000000-AWYW1:1:2106:13921:22208 2:N:0:ACTAGCTAATACCTGT
CCCAACTATCCCTATTAATCATTACGTCAATCCTAGAAACCAACAAAATAGGATCAAACGTCCTATTTCATTATTCCATGCTAATGTAATCAAGCGCGAGCCTGCTTTAAACACTCTAATTTTTTCAAAGTAACAATCCTGATTCCCCGCCACACCAACTGAATGGCATTACGGTTCTTCAGAAGGGAGGAATCAGTGAAACCAGTGCATACCGAAGGCACGACCAGCGTACTGATCACGAAATTAAACTACGAGCTTAGATCGGAAGAGCGACGTGTAGGGAAAGAACAGGCATGGGTAA
+
CCCCCGGGGGGGGGGGGGGGGGGGGGGGGGGGFGFGGGGGGGGGGGGGGGGGGGGGGGGGEFDGGFGGGGGGGGGGGGGGGGGGGGGGGGGGGGGGGDGGGGFGGFGFGAFGGGGGGGGGGGGGGGFFGGGGFGGGGCFGGGGGGGGGGG>EGGGGGGGFGGGGGEGGDDGG?EGCCFFGGGFGGGDG6C6>EEGGCGGFGFG=EF5FFAFGCDGEDABF*7?=A9=A?B@?;8ECF*;5A9ADF*):@78@?GEF3=CEC..6;<@>?B?>(7;0:?(:>B<>1)4:.:?<(*.))-*)(
@M03152:184:000000000-AWYW1:1:2106:24308:22213 2:N:0:ACTAGCTAATACCTGT
CCCAACTATCCCTATTAATCATTACGTCAATCCTAGAAACCAACAAAATAGGATCGAACGTCCTATTTCATTATTCCATGCTAATGTATTCAAGCGTTAGCTTGCTTTAAACACTCTAATTTTTTCAAAGTAACAGTCCAAATTCCCCGCAACACCAAATTAATGGCATTACGGTTCATCAGGAAGGAGGAATCAGTGAGACCAGTACATACCAGAGGCATGACCAACCTACTAACCCCGAAATTCAACTACGAGCTTAGATCGGAAGAGCGCCGTGTAGGGAAAGAAAAGGTAGGTTTAG
+
CCCCCGGGGGFGGGGGGGGCGGGGGGGGGGGGGGGCEGFGFGGGGGGGGGEGGGGGGG?C@FGGGG<FEFFGGFFEDFFFDFFFGGGGGD,FDFGCCCGGGEFGGGAFGCE<<8FGGGGGGGFGDCD<FE@EFEFFFFGGG=A,9ABAEECGCEFGFGG9@FGGCCEFG?FFFA?C+EFGGGGGGGGCDCEGGFFC=CDDA2?:7@FCDFFCFC,3*3>?A=C=CBCEEFEFFGCC6474A@BDAFCF*=63/:):53;.;573221(53=(((.(()4).82@?4(.(.42.05)7)?4)
@M03152:184:000000000-AWYW1:1:2106:24925:22355 2:N:0:ACTAGCTAATACCTGT
CCCAACTATCCCTATTAATCATTACTTCGGTCCTAGAAACCAACAAAATAGAACCAAAGTCCTATTCTATTATTCCATGCTAATGTATTCAAGCGTAAGCCTGCTTTAAACACTCTAATTTTTTCAAAGTAAAAGTCATGGATCAATTTGCGCACCCAGTTAAGAGCACGCAAGAGCACAAGAAAGAAAGACCCGACCAGAGCAGTGCTTACCGTGCGGAAAGCCTACCAAGACCGGGCCGAAAATCAACTTACAGGTTAGATCGGAAGAGCGCAGTTGAAGGAAATGAGAGGTGAAGTGA
+
CCCCCGG@EFF,EFFFGFGG9@C9CFGFEEF,@F6CFCGGFGGGGDD8@FGAF<E8FAFAF9EFCGFGCFDEFDC,CEFG,,9<@CBFGGGGG<:C:@,AA,A8AA9E<DFG<F,AF<FFG9FEF5AFFGC<FFF<F,:AEGEFFGAFGG98CEGCC=88,;,49@8?DGDG8=+@?,+6+618D88A@@8D68>E=+@9ECCE6862++?+**4*99:0*/9-))0*3*)))*()/().2(::)+(*70+))+/))..6(-))(,,,,(.(-(((-*)))15)(9))))-)1+(**)*))
@M03152:184:000000000-AWYW1:1:2106:10851:22515 2:N:0:ACTAGCTAATACCTGT
CCCAACTATCCCTATTAATCATTACGGCGACTCTAGAAACCAACAAAATAGAACCGCACGTCCTATTTTATTATTCCATGCTAATGTATTCGAGCATAAGCCTGCTTTGAACACTCTAATTTTCTCAAGGTAAAAGTCCTGGTTACCCGACACACCCAGCGAAGGGCATGCCGGCTCACCAAGAGGTAAGGCCCAGCCAGACAGTAAATACCGTTAGGCAGACAATACGGCCAGGCCCGAACTTCAAATACGGGCTTAGATCGGAAGACCGTCGTGGAGGGAAACAACAGAAGAGTGTAGA
+
CCCCCGGGEEFFFGGGGGGFGFFFF8C7@F@FEGGGGGFFGFG@FFFGGGGGFDFFFGEGFDFEEEGGGDFGGGG<,CFFGAFFAEFGGFGFDGGGFGGGCGCDA=<F9FG8E,CFFEFFFDF@FFFE<EGGGFFAE;E9EFGAFE>CEB=@=>=88EGGGGEECE>DCFFD68CC6CD6C8,DC@D@,,@,8>>7EFGF69F>,B+22:C7DG:?DFFFBDF5>3*?;>0>3*3*5;3,:()1319+):*249)(.45--586(2(,((-(-7-:0)(49):4().38(()(+,*/.*))
@M03152:184:000000000-AWYW1:1:2106:5783:22530 2:N:0:ACTAGCTAATACCTGT
CCCAACTATCCCTATTAATCATTACGTCCATCCTAGAAACCAACAAAATAGGATCGAACGTCCTATTTCATTATTCCATGCTCATGTATTCAATCGTTAGCTTTCTTTAAACACTCTAATTTTTTCAAAGTAACAGTCAAAATTCCCGGCAACACCAAATAAATGACATCATGTTTCGTAAGAAGGGAGAAACCAACAATGACAATACGTACAGAGGCACGACCTACAAGATGGTACCGCAATTCAACTACGAGCTTAGACTGGAAGACCAACTTGTCGGGAAAGAACAGGATGGGTAAGA
+
CC<CCGGGGFGGGGFFFCGGGGFEG,6C,BCEFFGCEFFGFCEGDFFFGG@,CFG776@@,67CFGGCGCAEDCDFAFFFF9,CDF,C,CE<,,:99CA6?@?,,9?F?95C5,C8FCDEDFGGDGCAAC9,C,?F;F,EEA9,9AE++6@E@==8+DD9BAEF4,,,68+,3,6,6+6,+,,C+,@F+@=7@88D?FC?=+2:,;F?7?CD+99:55@5*:*8)889**0/979@FE7)3/20++86@G4((*/584)1)).(/((,((((/(/))*/(..1)47<0,((()+()/.*))
@M03152:184:000000000-AWYW1:1:2106:6929:22539 2:N:0:ACTAGCTAATACCTGT
CCCAACTATCCCTATTAATCATTACGTCGATCCTAGAAACCAACAAAATAGGGTCAAACGTCCTATTTCATTATTCCATGCCAATGTATTCAAGCGCGAGCCTGCTTTAAACACTCTAATTTTTTCAAAGTAACAGTCCTGATTCCTCGCCACACCAACTGAATGGCATGACGGTTCTTCAGAAGGGAGAAACCAGTGACACCAGTGCATACCGAAGGCACGACCAGCGTACTGATCTCGAAATTCAACTACGAGCTTAGATCGGAAGACAGTCGTGTAGGGAACGAACAGGTATGTGTAA
+
ACCCCGGGGGGGGGGGGGGGGGGGGGGGGGGGGGGGGGGGGGCGEGGGGGGGGGGECFEFEFGGGFCGGFGFGFGFGGGGGGGFFGGGGFCCFGFGGGGGGGGGGGGGGGFCGGGGGGGGGGGGGGGGGFFFFFFGGGGGGGFFGD9FEG+>EGGGGGGGGG8DGCFDFDF8CD=E>FGGFF:EDGE8A>CFFGGFCGCFFF6),<9CDFGCCCEFFB>?6:>@=@>)2/6?;CE:A?G1)62(+:<+);45(*:18@<<C?E;0<430((4))4-:71:<),5()432;71<7)904*-)
@M03152:184:000000000-AWYW1:1:2106:15064:22554 2:N:0:ACTAGCTAATACCTGT
CCCAACTATCCCTATTAATCATTACGGCGATCCTAGAAACCAACAAAATAGAACCGCACGTCCTATTCTACTATTCCATGCTAATGTATTCGGGCATAGGCCTGCTTTGAACACTCTAATTTTTTCAAAGTAAAAATCCTGGTTCCACGACACACCGAATAAACGGCATGCCGCATCACCAAGAGGTAAGGTCCGGCCGACCAGTACACACCGTGAGGCGGACCAGCCAACCAGACCCGAAATTCAACTACGAGCTTAGAACGGAAGAGAGTCGGGTTGGGAAAGAAAAAGGAAGTGGCGA
+
CCCCCGGGGGGGGGGGGGGGGGGGGGFGGGGGGGGGGGGGGGGGGGGGGGGGGGGGGGGGGGGGGGGGGGGGGGGGGGGGGFGGGGGGGGGGGGGGGGGFFFGGGGGGGGGGGCFGGGGGGCGGGGCFFEEGGGGGGGCFGCGFFEEFGEDGGGGG7EBEGAEC>?EDDDF=EGGGGGG6CF5DGGF@F@CCEGCEE4:?G<DFGFFF8ADGGFG>5)488::6:?FFFFFFFGFGF:733256BFFF)6)(-*)-0)))).(,(-(((((..9(-.)-1(500()(,(((((*()1)*((
@M03152:184:000000000-AWYW1:1:2106:10156:22610 2:N:0:ACTAGCTAATACCTGT
CCCAACTATCCCTATTAATCATTACGGCGACTCTAGAAACCAACAAAATAGAACCGCACGTCCTATTTTATTATGCCATGCTAATATATTCAGGCAAAGGCCTGCTTTGAACACTCTAATTTTCTCAAGGTAAAAGTCCTGGTTCCCCAACACACCCAATTAAGGGCATGCCGGCTCACCAAGAGGTAGAACCCAGCCAGACAGTACGTACCCAATAGGCAGACCGCCCGACCAGGTTCGAAATTCAACTACGAGCTTAGATCGGAAGAGCGTCGTGGAGGGAAAGAACAAGTACGTGGAA
+
CCCCCGGGGGGGGGGGGGGGGGGGGCEGGGGGGGGGGGGGGGGGGGGFCFGGGGGDFGEGGGGGGGGGGGGGGGGGGGGGEGGGFGGGFGGGGGGGGGFEGGGGGGGGFGGGGGGGDCDGDGGFGGFEFFFGGGGGGGGGGGGGGGFGGGGGDGGGGGD?EFGGGFGGGGGCECDGGGCFFCDGFGFFFGGCCEGFFGFAFG>5ECFGGCCDGCE6F+5AF2*-695A464A>5(:/3>1F3;013);?:)61*7;>:45<)4(:4811187217(-)(43;1F05.4(((..+)).(1()
@M03152:184:000000000-AWYW1:1:2106:12468:22646 2:N:0:ACTAGCTAATACCTGT
CCCAACTATCCCTATTAATCATTACGTCAATCCTAGAAACCAACAAAATAAGATCAACGTCCTATTTCATTATTCCATGCTAATGTATTCAAGCGTTAGCCTGCTTTAAACACTCTAATTTTTTCAAAGTAACAGTCCTGATTCCCCACGACATCAAATTAATGACATCATGCTTCGTCAGAAGGGAGAAACCAATTGTACCAGTGCGTACCGTTGGCACGACCAATAAATTGATCCCGAAATTCAACTACGAGCTTAGATCGGAAGAGCGTCGTGTAGGGAAAGAACAGGTATGTGTAAA
+
CCCCCGGGGGGGGGGGGGGGGGGGGGGGCEGGGGGGGGGGGGGGGGGGGGGGGGGGGGGGGGGGGGGGGGGGGGGGGGGGGGGGGGGGGGGGGGGGGGEGGGGGFGGGGGGGGGGGGFGGGGGGGGGGGGGGGGCGGGGGGGGGGGGGGGGGGGGGGGGFGEFFGGGGGGGGGGGGDFGGGGGDGGGGEGGGFGGGGGGFGGC>F5DDDFDCCFCB5ACA*8?=ACBFFFFFAFEGFFG>FAF4+=<F4CA=25?B;>@<3<10;(2=3(3676.(/8>A3?1)(8:((3()6+(*1.>)-
@M03152:184:000000000-AWYW1:1:2106:10408:22692 2:N:0:ACTAGCTAATACCTGT
CCCAACTATCCCTATTAATCATTACGTCGATCCTAGAAACCAACAAAATAGGTTCGAACGTCCTATTTCATTATTCCATGCTAATGTATTCGAGCGATTGCCTGCTTTAAACACTCTCATTTTTTCAAAGTAACAGTCCTGACTCCCCGTAACACCAAATTAATGACATCACGGCTCGTCAGAAGGGAGAAATCAATGACGTTAGTACGTACCGAGGCACGACCGACGTATTGATCCCGAAATTCAACTACAAGCTTAGATCGGAAAACCGTCGTGTAGGGAAGGAACAGGAAGGTGAAAA
+
CCCCCGGGGGGGGGGGGGFFGGGGGGGGBFGGGGGGGGFGGGGGGGGGGGGGEFC7FGGDFGGGGGGGGGCFGGGGFGGGGGGFGFGGGGG8F@FEDFFFFCFAE<EEBDFFFFGGF,AA<EFGFGGGGGFFFF?FGG@FGGGGGGGGGGGGGGGEGGGGFGGG8;DFF?F@C+CCDECED>DFFF7,AEGGGGEEFFGFGDD@5?BGC?FCCG53955A9@EF=>93.=C6A757+6*6:9FEA7)8?FF),>F>?>55<46<?1-((--4(4902).-(08),0.(((((.*,)0.*))
@M03152:184:000000000-AWYW1:1:2106:18436:22729 2:N:0:ACTAGCTAATACCTGT
CCCAACTATCCCTATTAATCATTACTGTGATCTTAGAAACCAACAAAATAAGACCAAAGTCCTATTCTATTATTCCATGCTAATGTATACAAGCGTGCGCCTGCTTTGAACACTCTAATTTTTTCAAGGTAAACGTTCTGGCTTCCCAGCCCGCCCAGTAAAGGGCAGACTGGTTCCCCAGAAGGAAAGGGTCGGTCGCGGCAGTACTCGCCGAAACGGCGGACCACCCGACCAACCCCGAACTTCAACTACGAGCGTAGATCGGAAGAGCGTCGTGGAGGGAAAGAACAAGACGGAGGCA
+
CCCCCGGGGGGGGGGGGGGGGGGGGGGGGGFGGGGGGGGGGGGGGCFGGGGGGGGFGGGGGGGGGGGGGGGGGGGFFGGFGGGGGGGFGGGGGGGGFGGGEGGGGGGGFFGGGGGGGGGGGGGGGGGGGGGGGGGFGGGFFGGGGFFFFGGDGGDGGGGFGDG8CEGGGGGGGGGGFGGDDDDFGGGD,@E88EEGGD+:EGDB?FBG+:CD*)46?F@BDFFF@@18:79F>G6C@B<059)(19<867:?(*.(5-4,-))-4:2>?:?6(449?)-(()(74),((.(((*(.)(/((
@M03152:184:000000000-AWYW1:1:2106:21563:22729 2:N:0:ACTAGCTAATACCTGT
CCCAACTATCCCTATTAATCATTACGTCGATCCTAGAAACCAACAAAATAGGTCCGAACGTCCTATTTCATTATTCCATGCTAATGTATTCGAGCGATTGCCTGCTTTAAACACTCTAATTTTTTCAAAGTAACAGTCCTGACTTCCCGTAACACCAAATTAATGACATCACGGCTCGTCAGAAGGGAGAAATCAATGACGTTAATACGTACCGAGGCACGACCGACGTATTGAGCCCGAAATTCAACTAGGAGCTTAGACCGGGAGAGCGTAGTGTAGGGAAAGAACAGATACATGAAGA
+
C<CCCGGGAE8FGGGGGGGGGGGFFFGGGGGGGFGGFGGFFDFGGGGGGGGGFCFFFG@FFF@CFGCFGGGGDGGF,CFGCEF@DFGGGGGGGGGCCCGC9AFGGGC9?<FEAFCGGGGFGFFFEGGDGGGFECFCFGEGFEEFGFE?EEEBCGGGGGGA;==A,@EAEDG6@E8>C@=CD+6EF8@F6CEGG,@FC7F?C0;)*4?C*9?*<049*9/*:96-2@0508);+1)*.6D>>1.9+89+9*/(.55(92))-.4((-33:6,-2>(5<?<21545(5..4,())3)*1)*.)
@M03152:184:000000000-AWYW1:1:2106:23025:22748 2:N:0:ACTAGCTAATACCTGT
CCCAACTATCCCTATTAATCATTACGTCAATCCTAGAAACCAACAAAATAGGATCGAACGTCCTATTTCATTATTCCATGCTAATGTATTCAAGCGTTAGCCTGCTTTAAACACTCTAATTTTTTCAAAGTAACAGTCCAGATTCCTCGCAACACCAAATTAATGGCATTACGGCTCATCAGGAAGGAGGAATCAGTGAGGCCAGTACATACAAGAGGCATGACCAACCTACTAACACCGAAATTCAACTACGAGCTTAGATCGGAAGAGTGTCGTGTAGGGAAAGAACAGGAAAGAGGAA
+
CCCCCGGGGGGGGFGFGGGGGGGGGGGGEGGGGGGGGGGDGGGEGGGGGGGGGGGCFGGGCFCFGGGGFGGGGGGGCFFGGGGGFFFGCF<EFGGGGGGGGGGGAFGGGGGCF,CFFGGFGGGGGGFGGGGGGFGCED8FGGGGGGAF78>84@FEGGGGGG;@8,,6=?FG6A>=8DGFGFGGFF7FFEGGG9DFF?FF8?+04;<<?FFG+ACAFF=9*:C58@@?9>899FE?/);4?2;98B<=>+;;(?5543>;<)/:<039@@)1)16(/23>EE3;().3(4(,(*())(/((
@M03152:184:000000000-AWYW1:1:2106:7548:22803 2:N:0:ACTAGCTAATACCTGT
CCCAACTATCCCTATTAATCATTACGTCAATCCTAGAAACCAACAAAATAGGATCGAACGTCCTATTTCATTATTCCATGCTAATGTATTCAAGCGCATGCCTGCTTTAAACACTCTAATTTTTTCAAAGTAACAGTCCTGATTCCCCGCAACACCAAATTAATGGCATTACGGTTCGTCAAGAGGGAGGAATCAGCAACTCCAGTACGTACCTGTGGCACGACCAACATGCTGACCCCGAAATTCAACTACGAGCTTAGATCGGAAGAGCGTCGTGTAGGGAAAGAAAAAGTAGATGGAA
+
CCCCCGGGGGGGGGGGGGGGGGGGGGGGGGGGGGGGGGGGGGFGGGGGGGGGGGGGGGGFFFGGGGGGGGGGGGGGGGGGGGGGGGGGGGGGGGGGGGGGGGGGGGGGGGGGGGGGGGGGGGGGGCGGG9FFGGGGGGGGGGFFGGDFGGGGGGGGGGGGGGGGGGGGGGGG+6=CDGGGF>FGFFCCEGGGGGFF,53@,:3@CFF+;AF5C9AFFFFF>8BAAAFDFAEFCFFGFFG()8//:AC+4@;30<:6A(>@E))3(48@1((4919;?48A<>071).((((-)3:*1.*.)
@M03152:184:000000000-AWYW1:1:2106:19300:22808 2:N:0:ACTAGCTAATACCTGT
CCCAACTATCCCTATTAATCATTACTTCGGTCCTAGAAACCAACAAAATAGAACCAAAGTCCTATTCTATTATTCCATGCTAACGTATTCAAGCGTAGGCCTGCTTTAAACACTCTAATTTTTTCAAAGTAAAAGTCCTGGATCCCCAGCGCACTCAGTTAAGAGCACGTTGGTTCCCCAGGAAGAAAGATCCGACCAGAGCAGTACTTACCATTGGCAAGACCACTCAGCCGGAACCGAAATTCAACTACGAGCTTAGATCGGAAGAGCGTCGGGTAGGGAAAGAACAGGTAGGGAGAAA
+
9CCCCGGGGFCFGFFGGGFFFGGGGFGGFDGGGGGFEFCAFEFGGGGGGGGGGCCGGGCEGCFFGGGGCGGGGFFFGGGGGEGCEFGEE<FFGGGGGGEGGEFGFCEGGFGGGGGGGFGFGFGGGC<EFGGGGGAFECDCFFCFF@FFGGC>EEGGGGDDFCFG88DDCDFGGCDAFFGCC?F=DGFF8DCG9EEEED@AGGGDCBACFC?CFGGC55*30:F8CCFFF64A?*5/855>FF64B=<8?C;1635:FEEC9C@6(:6(,(.,(-((.724(5.5304((((.5+(0)(*((
@M03152:184:000000000-AWYW1:1:2106:10917:22815 2:N:0:ACTAGCTAATACCTGT
CCCAACTATCCCTATTAATCATTGCTTCGGATTCTGAAAACCAACAAAATAGAACTGAAGCCCTATTTCATTATTCCATGCTAATGTATTCAAGCGTACGCTTGCTTTAAACACTCTAATTTTTTCAAAGTAAACGTCCTGGTTCGGCCGCCGAGCCCAGTTAAGGGCCGACGTTCCCCCAGAAAGAGGTGGTCCGAAAACCGGCAGTACAGACCTTGCGGCCGACCGCCGTTGGGCCACCGAACTTCAAATACGAGCTTAGATCGGAAGAGGGTCGTGAGGGGAATGAACCGGGAAGTGT
+
CCCCCGGGGGGGGGGGGGGGGGGGGGGGGGGGGGGGGGGGGGGGGGGGGGGGGGGGCGGGGGGGGGGGGGGGGGGGGGGFDGGGGGGGGGGGGGGGGGGGGGGGG<FGGGGGGGGGGGGGGGGDGGGGGGGF9E<FGGDEGGEDGGEGGGGGGGGGGDCFBDGG8DF6CGGGDEFDFGGGGEFEGD8AEFGGGGF59CCEGDD=C;?8C?::87CFFFEFF@BF9020:)4@@DF3>(124(.3).-*67*.67)(.(,.)))-),3((-((,(-(47(((8:B>3()44)(,1().(0.)
@M03152:184:000000000-AWYW1:1:2106:10535:22851 2:N:0:ACTAGCTAATACCTGT
CCCAACTATCCCTATTAATCATTACGTCAATCCTAGAAACCAACAAAATAGGATCGAACGTCCTATTTCATTATTCCATGCTAATGTATTCAAGCGTTAGCCTGCTTTAAACACTCTAATTTTTTCAAAGTAACAGTCCAGATTCCTCGCAACACCAAATTAATGGCATTACGGCTCATCAGGAAGGAGGAATCAGTGAGACCAGTACATACCAGAGGCATGACCAACCTACTAACCCCGAAATTCAACTACGAGCTTAGATCGGAAGAGCGCCGTGGAGGGAACGAACAGGTATGTGTAT
+
CCCCCGGEGFGGGFFFGEFGFGGGGGGGGGGGGGGGGGGGGGGGGGGGGFFGGGFGEGGGFFEGGGGGGGFGGGGCFFGGGGGGGGGFAEFGFGGGEGDGG8FFCEDGFFFGGFGFGEFGGGGGGGGGGGGGGGGGGGCFGFECEFF?CEGGGGGEGGGGFGGGGGFGGFFGFCDECGGGGGGFGGGGGDEDEGFGGGGFGG?8CFFGGFFG6CGFAF@EFDF@8C@BB6=FFGFG*:7>EBFFFACFEGF=DGE=>;<4CE?;@DF9@@D>((((()-1:B:5(8::310()3))0.05)
@M03152:184:000000000-AWYW1:1:2106:15399:22905 2:N:0:ACTAGCTAATACCTGT
CCCAACTATCCCTATTAATCATTACATCAGCCTTAGAAACCAACAAAATAAGACCAACGTCATATTCTATTATCCCATGCTGTAATATTCAATGGCAAGGTTACGCCTGCTTTGAACACTCTAATTTTTTCAAAGTAAATGATTGGAAGCGGTTGCCCACTATCCAAACGTAGGAAGCCCAGACCCAGCCACGCCACAAGGACGAGCTTTGGCCTGAATGCCCCCGAAATTCAACTACGAGCTTAGATCGGAAGAGCGTCGTGTAGGGAAGGAACAGAACTGTTGAAATCGCAGCTGTGAC
+
CCCCCGGGGGGGGGGGGGGGFFFGGGGGAFGGGFGGGGGGGGGGGGGGGGGGGGGGGGGGGGGGGGGGFFGGGGGGGGGGGGGGGGGGGGGGGGGGGGGGGGGGGGGGGGGGDDFGGGCFFGGGGGGGGGGGGGGGGFGGGGGFGGCD@8CGGGEG=DDE?DEAFFFFFDGGGEGGG?D8=DFF=B8FGGF8ECGGGFGB7CFAGDEGGFC5;5CCFF<F68*-)):A5848BGECFFD@)(0;C66+9CB08<F3.7(86(6,3)3((.(-33?0())()1-*-1)-).(((*())-*))
@M03152:184:000000000-AWYW1:1:2106:15981:23400 2:N:0:ACTAGCTAATACCTGT
TTGCTCCTGCGTCCATTGTCTTTATTGACACGCGTAATACAACCAACTCACTCCATCAATACTAACGGCGACCATCCAACCCAAGAAAATAAAATCACAACCACCACATATCTAATGAACGCTTTCTCGTTATTAACACGGACGTCCTGATCAACCCTCTTACTCACATACGTACAATCTCATTGCAATGATCACCTCCACCAACCACCAGCTCGCTGCCAACAACACACAACCCCAACGACACTACAGCATACGCCAGACTAACATCCAGCCAGACCGCCTACCTTCACTCACAGCTATC
+
<--6-,,,-,+,+=8,,,,6;,;@,@@,,,,6++++,96C6,,,,,8,,,6,;66CEG,6,,,,<@CC7++@++::,,,,,8,:,C<,,,,,55,9,,,,,,8++,+,,:,5,,9,9,,,,+4++,,,++:?,,,,6@,++6++>++8,,,,6,=,3,6,67@EA,4,+++3,,+++,0,+,,,5,,,,,7,,,44,*,*,**-;:**3******0)/()2.)(/,(28)())*,*),*().)-))())2).)2)-),((().)(,))())(((,(-)((,)(0(/),,8).(3)*0)*).
@M03152:184:000000000-AWYW1:1:2106:13520:23465 2:N:0:ACTAGCTAATACCTGT
CCCAACTATCCCTATTAATCATTACGTCGATCCTAGAAACCAACAAAATAGAATCAAACGTCCTATTTCATTATTCCATGCTAATGTATTCAAGCGTATGCCTGCTTTAAACACTCTAATTTTTTCAAAGTAACAGTCCTGATTTCCCAAGACACCAAATTAATGACATCATGGTTCTTCAGAAGGGAGAAACCAGTAATGACAGTACGTACCGAAGCACGACCGACATACTGATCCCGAAATTCAACTACGAGCTTAGATCGGAAGAGCGTCGTGTAGGGAAAGAACAGGGAGAGTTAAA
+
CCCCCGGGGGGGGGGGGGGGGGGGGGGGGGGGGGGGGGGGGGGGGGGGGGGGGGGGGGGGEGGGGGGGGGGGGGGGGGDGGGGGGGGGGGGGGGGGGGGGGGGGGGGGGGGGGGGGGGGGGGGGGFGFGGGGGGGGFGGEFCFGGGGGGGGGGGGGGGFFGGGG8EFGGCGGGFDF8ECFGGGGGGGCEDGGF,@FGGGFGGGDGFFG60DG+6@AEDEFFA?A5AFF4+*=998FF=7>;=AC8FEFCF4524)3AC<CCC(61;>DF(6;12.82>AB?@14.)4,,((,-*()))*))
@M03152:184:000000000-AWYW1:1:2106:14249:23604 2:N:0:ACTAGCTAATACCTGT
CCCAACTATCCCTATTAATCATTACGTCAATCCTAGAAACCAACAAAATAGGATCGAACGTCCTATTTCATTATTCCATGCTAATGTATTCAAGCGTTAGCTTGCTTTAAACACTCTAATTTTTTCAAAGTAACAGTCCAAATTCCCCGCAACACCAAATTAATGGCATTACGGTTCATCAGGAAGGAGGAATCAGTGAGACCAGTACATACCAGAGGCATGACCAACCTACTAACCCCGAAATTCAACTACGAGCTTAGATCGGAAGAGCGTCGAGTAGGGAAAGAAAATGTATGGTGAG
+
CCCCCGGGGGGGGGGGGGGGGGGGGGGGGGGGGGGGGGGGGGGGGGGGGGGGGGGGGGGGGGGGGGGGGGGGGGGGGGGGGGGGGGGGGGGGGGGGGGGGGGGGGGGGGGGGCFGGGGCGGGGGGGGGGGGGGGGGGGGGGGGGGGGGGGGGGGGGGGGGGGFGG8DGGFCF6CDGGGGGGGGFGGGGGGGGGGGGGGGFGG687?CGCFGFFFCAF@=EF@FECCDBAF@A4F4C95>=>@?>@CECEGF9>C49)6CF<5C<0(/16;;@>;0(69(.83058F??(())-+.88)*)(
@M03152:184:000000000-AWYW1:1:2106:10352:23716 2:N:0:ACTAGCTAATACCTGT
CCCAACTATCCCTATTAATCATTACGGCGACTCTAGAAACCAACAAAATAGAACCGCACGTCCTATTTTATTATGCCATGCTAATGTATTCAGGCAAAGGCCTGCTTTGAACACTCTAATTTTCTCAAGGTAAAAGTCCTGGTTCCCCAACACACCCAATTAAGGGCATGCCGGCTCACCAAGAGGTAGAACCCAGCCAGACAGTACGTACCCAATAGGCAGACCGCACGACCAGGCTCGAAATTCAACTACGAGATTAGATCGGTAGAGAGTCGTGTAGGGAAAGAACGGGTGAGTTTCA
+
CCCCCGGGGGGGGGGGGGGGGGGGGFGGGGGGGGGGGGGGGGGGGGGGGGGGGGGGGGGDFGGGGGGGGGGGGGGGGECGGGGGGGGFGGGGGGGEGFEFGFGGGFGGGGGGGGGGG<FGGGGGGGGGGGG,FGFGFFFFGGGGGGGGEGGGGGGGGG6DDG8F8EGGGGGGDCDEDFGGDDFCC?D>DEGGGC>FGG@F6CGF:FFGGFGDGGGF6B>FAAAB>9@2??2>:)/:.6CBAD>@AC7CCFFEFD@0566?AA92?(.426),,3>26@7).78)4.(,4(,-(*()*)*))
@M03152:184:000000000-AWYW1:1:2106:16393:23812 2:N:0:ACTAGCTAATACCTGT
CCCAACTATCCCTATTAATCATTACGTCAACCCTAGAAACCAACAAAACAAGATCGACGTCCTATTTCATTATTCCATGCTGATGTATTCAAGCGTTAGCCTGCTTTAAACACTCTAATTTTTTCAAAGTAACAGTCCTGTTTCCCCGCAACACCAAGTTAATGGCATCACGGTTCTACAAGAGGGAGGAATCAGTGAGGCCAGTTCATACCGTTGGCACGACCGACCTACTGACCCCGAAATTCAACTACGAGCTTAGATCGGAAGAGCGTCGTGCAGGGAAAGAACAGGAAGAGTGGAA
+
CCCCCGGGGGGGGGGGGGGGGGGGGGGGGGGGGGGGGGGGGGGGGGGGGGGGGGGGF>FGGGGGGGGGGGGGGGGGGGGGGGGGGGGGGGGGGGGGGGGGGGGGGGGGGGFGGGGGGGGGGGGGGGGGGGGGGGGGGGGGGGGGGCFGGDCEGGCCGFFDFFGGFGGFFGGGEFGEGA@DD9DEG6EGGGGFGGGGGGFFGGGFGFFGGFGCDGG>5ACA>AAA2:@EFFEF48;*6;DBDBFF6F?+9CF1(/=9FE7;?A:01(1(..4-(4(-(8<49<2),7483.((.*()/)*.)
@M03152:184:000000000-AWYW1:1:2106:12049:23952 2:N:0:ACTAGCTAATACCTGT
CCCAACTATCCCTATTAATCATTACGTCGATCCTAGAAACCAACAAAATAGAATCAAACGTCCTATTTCATTATTCCATGCTAATGTATTCAAGCGTGAGCCTGCTTTAAACACTCTAATTTTTTCAAAGTAACAGTCCTGATTCCCCACAACACCAAATAAATGACATCATGGTTCGTCAGAAGGGAGAAACCAACAATGCCAGTACGTACCGAGGCACGACCGACATGATGGTCCCGAAATTCAACTACGAGCTTAGATCGGAAGAGCGTCGTGTAGGGCAAGAACAGGTAAGTATGTA
+
CCCCCGGGGGGGGGGGGGGGGGGGGGGGGGGGGGGGGGGGFFGGGGGGGGGGGGGGGGGGFGGGGGGGGGGGGGGGGGGGGGGGGGGGGGGGFFDGGGGGGGGGGGGGGGGFGGGGGGGGGGGGGGGGGGGGGGGGGGGGGGGGGEFGGGGGGGGGGGFGGGFGFGGGGGGDFFFGFCDGG>CFFCGG+@EGDFFGGGGFD66D8AFGCFG?CDGBEEDFFDFF=A@B:6=BF4>>;27@A0AE=7.37CFD@<53673))9=???6::16-31,425480),)(),(,(.).+,/*)0))
@M03152:184:000000000-AWYW1:1:2106:23531:23992 2:N:0:ACTAGCTAATACCTGT
CCCAACTATCCCTATTAATCATTACGTCAACCCTAGAAACCAACAAAATAAGATCGACGTCCTATTTCATTATTCCATGCTAATGTATTCAAGCGTTAGCCTGCTTTAAACACTCTAATTTTTTCAAAGTAACAGTCCTGTTTCCCCGCAACACCAAGTTAATGGCATCACGGTTCTACAAGAGGGAGGAATCAGTGAGGCCAGTTCATACCGTTGGCACGACCGACCTACTGACCCAGAAATTAAACTACGAGCTTAGATCGGAAGAGCGTAGTGGAGGGGAAGAAAAGGGAAGGTCAGG
+
CCCCCGGGGGGGGEGGGGGGGGGGGGGGGGGGGGGGGGGGGGGGGGGGGGGGGGGGGCGGDGEGGGGGGGGGGGGGGGFGGGGGGGGGGGGGGGGCGGGGGGGGGGFAFGGGGGGGGGFGGGGGFGDGGGGEAFGGGGGGGGGGFFGDGCEGG7FGDDFCFGGC4DFFGGGG+6==AC?CD88DFCEEEGGGGGGGGDF5CG?CEFF@CC8CCGEEAF8AB4*4522)8=2AFFB2;(21)6;62;C*9>670/2,))/67<(,((((.(4-((-((*(-3)45155?(5(,2*,)))*,,
@M03152:184:000000000-AWYW1:1:2106:14317:24005 2:N:0:ACTAGCTAATACCTGT
CCCAACTATCCCTATTAATCATTACGTCAATCCTAGAAACCAACAAAATAGGATCGAACGTCCTATTTCATTATTCCATGCTAATGTATTCAAGCTTAAGCCTGCTTTAAACACTCTAATTTTTTCAAAGTAACAGTCCTGATTTCCCGCAACACCAAATTAATGGCATTACGGTTCGTCAAGAGGGAGGAATCAGCAAGGCCAGTACATACCAGTGGCACGACCGACCTGCTGACCCCGAAATTCAACTACGAGCTTAGATCGGCAGAGCGTCGTGTAGGGAAAAAAAAGGTGAGTGCAG
+
CCCCCGGGGGGGGGGGGGGGFFGGGGGGGGGGGGGGGGGGGGGGGGGGFGGGGGGGGGGGFGGGGGGGGGGGGGGGGGGGGGGGGGGGGGGGGGGGGGGGGFGGGGGFEFGGGGG8EFGGGCFGGGGGGGGGGGGGGCFGGFGGGGECEGGGGGGGGGCFGGGGGGGFGGGGGCDGGGGGFCCAFGDFEEEFGDCCFGFF6;D8EFFFFFFF6CFA>>9AFAEAA=2??;BF)0>C;=*5?;>(;A<=;CA3;DB9)573;<?(2(3(4:?;(-4(3)462@(.().((((,)+)0*-*).
@M03152:184:000000000-AWYW1:1:2106:15232:24061 2:N:0:ACTAGCTAATACCTGT
CCCAACTATCCCTATTAATCATTACGTGGTCCTAAAACCAACAAAATAGAACCATCGTCCTATTTTATTATTCCATGCTAATGTATTCAGGCAAAAATGCCCGCTTTAAACGCTCTAATTTTTTCAAAGTAAAGGTCCTGATTCATCGAAACACCCAAGAGCATCCCGACTCACCAGAAGGTGAGAAATTGGCTACACACCGTTTCATGCCCCTAAAGGCACGATCGATAAATCGCAATCCCGAAATTCAACTACGAGCTTAGATCGGAAGAGCGTCGGGTAGGGAAAGAAAAAGTCATAG
+
CCCCCGGGGGGGGGGGGGGGGGGGGGGGEGGGGGGGGGGGGGGGGGGGGGGGGGGGGGGGGGGGGGGGGGGGGGGGGGFGGGGGGGGAFGGGGGGGGGGGGGGGGGGGGGGGGGGGGGGGGGGGGGGFGGGGF9?FGFFGGGFGGGGFGDECGFGGGGFGGGGGGFGGGGGGGFGGGGGGG,AGGGGGGDFGGGGCEFGFGGGF6FFGGFG?FDFFFFBFFBADCBFD**)4=@);85:)8>8@ADFBCGF;CF)(80.44/.6)167;@BDD;6>?3(4(043().41:((.*,/*)*-)
@M03152:184:000000000-AWYW1:1:2106:21866:24095 2:N:0:ACTAGCTAATACCTGT
TCCAACTATCCCTATTAATCATTACGGCGACTCTAGAAACCAACAAAATAGAACCGCAAGTCCTATTTTATTATGCCATGCTAATGTATTCAGGCAAAGGCCTGCTTGAACACTCTAATTTTCTCAAGGTAAAAGTCCTGGATCCCCAACACACCCAATTAAGCGCATGCCGGATCACCACGAGGTAGAACCCAGCCAGAAAGTACGTACCCAATAGACAAACAGACAGAACAGCGTCGGACATACAGTAGGAGCTTCGACAACAAGATGGCCGCGAGCGGAAACAAGACGAGCTATGAGA
+
-8@@<<E,EF,;CF@EFEFFGGGGFFG7@7CFGGG<FGACFGGGFGG<@A,CFEE:FC@@6,<C<EFG,,CFGDCFAD<,@FCC,@,,,96<C,==,=,,48F7ACC<E8,5?,AFFGGG,,,,59EFC9,AFF,A,,,58,9=>EDCG7B4=+@6D=8,,,3,6=CEGD8C++6+=,=E+3@+++3:EF,D+@7>*9,*4;7*,4:*2:D**3,*++1+*);2B-2);))/;0()0,)(2.))+*7+)1+4)*)(0)(,,,((((.(.),(((((()--(0(),),((.(--:3**)*))
@M03152:184:000000000-AWYW1:1:2106:17488:24128 2:N:0:ACTAGCTAATACCTGT
CCCAACTATCCCTATTAATCATTACGTCGATCCTAGAAACCAACAAAATAGAATCAAACGTCCTATTTCATTATTCCATGCTAATGTATTCAAGCGTGAGCCTGCTTTAAACACTCTAATTTTTTCAAAGTAACAGTCCTGATTCCCCACAACACCAAATAAATGACATCATGGTTCGTCAGAAGGGAGAAACCAACAATACCAGTACGTACCGAGGCACGACCAACATGATGGTCCCGAAATTCAACTACGAGCTTAGATCGGAAGATGGTCGAGTAGGGAAAGAACAGATCGGGTGTAA
+
CCCCCGFGGGFGGFGGGGGGGGGGGDFGEDGGGFGGGGGGGGGGGGGGGGGGGFGGGGGDC<CGFGGGGGG<CEEAFFGGGGGGFGGGFGCFGGGGGGGECGGGGCFGGGFCGGGEFFGGGGGGGGGGGGGGGGGGGDFFGCGGGGGGCEDEBCC6DFFFFEDGFCFFFFGGA@DADE=EGGG;?FC,@@FD@88EAF=5FG68AAAFD?F3;@EFD>>A@>B=@FFFAFE9E>7CF24982/4BB4+/;)8<DA9;3<>?530(61@))47),(()0)31<05()4418()(*,)0()--
@M03152:184:000000000-AWYW1:1:2106:13630:24129 2:N:0:ACTAGCTAATACCTGT
CCCAACTATCCCTATTAATCATTACGGCGACTCTAGAAACCAACAAAATAGAACCGCACGTCCTATTTTATTATGCCATGCTAATGTATTCAGGCAAAGGCCTGCTTTGAACACTCTAATTTTCTCAAGGTAAAAGTCCTGGTTCCCCAACACACCCAATTAAGGGCATGCCGGCTCACCAAGAGGTAGAACCCAGCCAGACAGTACGTACCCAATAGGCAGACCGCCCGACCAGGTTCGAAATTCAACTACGAGCTTAGATCGGAAGAGCGTCGTGTAGGGCAAGAAAAGGCAGATGTAG
+
CCCCCGGGGGGGGFGGGGGGGGGGGGGGEGGGGGGGGGGGGGGGGGGGGGGGGGGGGGGCEEGGGGGFGGGGGGGGGGGGGGGGGGGGGGGGGFGGGF<F8<EGGGGGGGGGGGGGGCGGCGGGFGGFDFFGGGGDFFGG,AEFGGGGGGGGGGGGGGGGGGGGDFGGGGGGGED6CFGGGGGCFE8DCFG,8CC@CFGFGG7@,?AD**/9@D5?6BBFFAF2262):;;3>C2*2/>2;(=1=6);4CFEDGB>54246<)(4(--,3?;((7(4)4))8(),.((((4((*()1-*-)
@M03152:184:000000000-AWYW1:1:2106:20145:24254 2:N:0:ACTAGCTAATACCTGT
CCCAACTATCCCTATTAATCATTACTTCGGTCCTAGAAACCAACAAAATAGAACCAAAGTCCTATTCTATTATTCCATGCTAATGTATTCAAGCGAAAGCCTGCTTTAAACACTCTAATTTTTTCAAAGTAAAAGTCCTGGATCCCCTGCGCACTAAGTTAATAGCACGCAGGTTCCCCAGAAGGAAAGACCCGACCAGAGGCAGTGCTTGACGTGAGCCAAGACCACCCAGCCAGGTCCGAAATTCAACTACGAGCTTAGATCGGAAGAGCGTGGGGTAGGGAAGAAAAAGGCAAGCGAA
+
CCCCCGGGGGGGGGGGGGGGGGGGGGGGGGGGGGGGGGGGGGGGGGGGGGGGGGGGGGGGGGGGGGGGFGGGGGGGGGGGGGGGGGGGFFGGGGGGGGGGGGFGGGGGGGGGGGFGGGGGGGGGGGFFCDGGGGGGGFFGGGCGGGGGGGGGGGGGGGGGGGGGFGGGGGGGGGGGGGGGGGGGGGGGEFCDFEGG6CDFGF+:ECFCCFFGFGEEFFFFFBAB=BD?F4<AA:9C>38>B>DFA6;A?FFE@DB@F@@E449?=67(233(4,(-(5-3?::7,)((4(.(,*,))(1(,
@M03152:184:000000000-AWYW1:1:2106:17894:24277 2:N:0:ACTAGCTAATACCTGT
CCCAACTATCCCTATTAATCATTACTTCGGTCCTAGAAACCAACAAAATAGAACCAAAGTCCTATTTTATTATTCCATGCTAATGTATTCAAGCGAAAGCCTGCTTTAAACACTCTAATTTTTTCAAAGTAAAAGTCCTGGTTCCCTGCCGCGCTGAGTAAACAACACGACAGCTCACCAGAAGGTGAGACCCGGTCAGGACAGTACATACCAAAGGCAGACCATCCAACCGAGTCCGAAATTACACTACGAGCTAAGATCGGAAGAGCGGCGTGCAGGGAAAGAAGAGGTAGAGGGTCTG
+
CCCCCGGGGGGGGGGGGGGGGDGGFGGGEGGGGGGGGGGGGGGGG8FGGGGGGCGGCEFGFFGFGFGGGGGGGGGGGGGAGGGGGGGGGGGGGGGGGGGGFGFGFCFGFCFGGFGGGFGFGCFEGGAFFEEFGGGGG,EGG:EF8EFGGGE6=8FEGCEFGGGGGGGG+CDGCFGFFEGGGGGGCDFFFAFGGD>@EDFA7DFCCFF>7<CFGGC*9AB@>B*-):<AFF>>>5-;F2)588A)+/.1/0),(28);3374(,3,43,.-(43,(((*.,1<()()(.((,))3)))(*((
@M03152:184:000000000-AWYW1:1:2106:12548:24320 2:N:0:ACTAGCTAATACCTGT
CCCAACTATCCCTATTAATCATTACGTCAATCCTAGAAACCAACAAAATAGGATCGAACGTCCTATTTCATTATTCCATGCTAATGTATTCAAGCGTGAGCCTGCTTTAAACACTCTAATTTTTTCAAAGTAACAGTCCTGATTCCCCGCAACACCAAATTAATGGCATTACGGCTCGTCAAGAGGGAGGAATCAGCAAGACCAGTACATACCTGTGGCACGACCGACCTGCTTATTCCGAAATTCAACTACGAGCTTAGATCGGAAGAGCGTCGTGTCGGGAAAGAAAAGGTATGGTTGG
+
CCCCCGGGGGGGGGGGGGGGGGGGGGGGEEGGGGGGGGGGGGGGGGGGGGGGFGGGGGGGGGGGGDGGGGGGGGGGFGGGGGGGCGFGGGGGFFFGGGGGGGGGGFGGGGGGGGGGG9FGFGGGDCGGGGGGGGDGGGGFGFGGGGGG7EGGGGGGGG8FF=DFGFFGGGFFG>DC?CDGGGDFFCE>E>CFCFCCGGGFGG6C,<FGGFG?>DEFFFFFF=?42>BFFF=4)=CD6?D55?>7A6?FC:A@DG)1:8))9571162170(((--(-)(-75().).(((((.0.9)-*((
@M03152:184:000000000-AWYW1:1:2106:7489:24332 2:N:0:ACTAGCTAATACCTGT
CCCAACTATCCCTATTAATCATTACTTTGGTCCTTAAAACCAACAAAATAGAACCAAAGTCCTATTCTATTATTCCATGCTAATGTATTCAAGCACAAGCCTGCCTTAAGCACTCTAATTTCTTCACAGTAAAAGTCCTAGACTCCTAGTACACCCCGAAGGACATACTAGGCCCCTAGAAGGAAAGGCTAGAAAACCACTAGTACTACCATAGAGGCAGACCAATGGGGCCTAGCCCGAAATTCAACTACGAGCTTAGATCGGAAGAGCGGCGTGTAGGGAAAGAACACGTATGGGAGGA
+
CCCCCGGGGGGGGEGGGGCEEEFGGGGGGGGGFGFFCGGGEEGDCFFD9FFFGFGFFFFFEFGGGFAFGGGGGGGFEEFFFGGFGGGGCAFFGGGGGGGGGFGGG<EFGFDFGGGGGGGGG9FGDFFGGFGCFED<9EFCEGGFCF,:=FGFA=:88+@CGGGGGGCE8FG888DGG@69+@DEGGFDFF?88,=DEC85,==;FF7E?*6+6=D=?>AEF)@@5))***:A>CCF5CD=443*347C**/))*)(28*99*62(8((/(1(.3.(().730(.().(,(-,4+8))(*((
@M03152:184:000000000-AWYW1:1:2106:9201:24382 2:N:0:ACTAGCTAATACCTGT
CCCAACTATCCCTATTAATCATTACGGCGACTCTAGAAACCAACAAAATAGAACCGCACGTCCTATTTTATTATTCCATGCTAATGTATTCGGGCATAGGCCTGCTTTGAACACTCTAATTTTCTCAAGGTAAAAGTCCTGGTTCCCCGACGCACACCAATAAAGGGCACGCCGGCTCACCAAGAGGTAAGGCCCAGCCAGACAGTACACGCCGTTAAGCGGACCGCCCAGCCAGGTCCGAAATTCAACTACGAGCTTAGATCGGACGATCGGCGTGGAGGGACAGAAAAGAGAGAGGATA
+
CCCCCFGGGGGGGGGGGGGFFGGGG,FFEGGGGGFGGGGGFCFFGFFGGGGFGFCE@FEGG,CFEAFFFFGGFFGGFADGGGG<FFFFFEFDFGGC8EFDGFGGGGDFFGGGGFFGF9AAFGGA?FGGGFF?,CAFE,CFFAEEF8=FCE7CEDC>EC+>DAF8AFGGDGG=DECGDG>EFFG89F>FGC?F68ECFCFF5C*8;B80=+797DE)8)7+:2BFF>1.)7343*(108C17:<24@<*4>)4->>9;2)4-)6(32((-((,(40;B)(4<>()()(,.((((2())(*()
@M03152:184:000000000-AWYW1:1:2106:17954:24392 2:N:0:ACTAGCTAATACCTGT
CCCAACTATCCCTATTAATCATTACGTCGATCCTAGAAACCAACAAAATAGGTTCGAACGTCCTATTTCATTATTCCATGCTAATGTATTCGAGCGATTGCCTGCTTTAAACACTCTAATTTTTTCAAAGTAACAGTCCTGACTCCCCGTAACACCAAATTAATGACATCACGGCTCGTCAGAAGGGAGAAATCAATGACGTTAGTACGTACCGAGGCACGACCGACGGATTTAACCCGAAATTAAACTACGAGCTTAGATCGGAAGAGCGTCGTGTAGGGAACTAACCACTAGGATCAAA
+
CCCCCGGGGGGGGGGGGGGGGGGGGGGGGGGGGGGGGGGGGGGGGGGGGGGGGGGGGGGGFGGGGGGGGGGGGGGGGGGGGGGGGGGGGGGGGGGGGFGCGFGGGGGFG9FGFFGFFEDGGGGGEGGGGCECEFFGGGFGDECFGGGGGGGEGGGGFGGGGGGF8DDGGGFFEED=+@+==+=D8D=DCCFFGAAFE?,9;CFDG@CDDACDGD;*:5-;42:=9(6A)03>*@)3;(1::;A)*867-26867)(0))-)-4::0023:64(-(((06<67())*.(.)(..3()*(0))
@M03152:184:000000000-AWYW1:1:2106:15493:24432 2:N:0:ACTAGCTAATACCTGT
CCCAACTATCCCTATTAATCATTACGTCAATCCTAGAAACCAACAAAATAGGATCGAACGTCCTATTTCATTATTCCATGCTAATGTATTCAAGCTTAAGCCTGCTTTAAACACTCTAATTTTTTAAAAGTAACAGTCCTGATTTCCCGCAACACCAAATTAATGGCATTACGGCTCATCAAGAGGGAGGAATCAGCAAGGCCAGTTCATACCATTGGCACGACCAACCTGCTGACCACGAAATTCAACTACGAGCTTAGATTGGAAGAGCGTCGTGTAGGGAAGGAAACGGCAGCGGCAG
+
CCC@CC@@FGD<FE<EFFG9CDGFGFGGCGGGGFDEG,FGGGGFGFFGGGGGAFCBFCACGDC7<6EEECFDFCGA6CFFD@@FFGGFCF,@FFG?FGDFFGG@B<FG9<EAGCDAFEGC<FAA=,AF?<EFGDFFFGDGGCCAAFCFEGGGGGG68>DFGDDFA=8==F=8=8+@CFGFFD?CDC8@CEEE8FC2DDDFCCF@?A8+=F@?CCCFC5@9FAEB5>C5:A=AF**36);4?94(++9=*=8>-86()6;<.))/,3)((6((,/7(4.(.-)..()(,(((((/(0)()((
@M03152:184:000000000-AWYW1:1:2106:21600:24465 2:N:0:ACTAGCTAATACCTGT
CCCAACTATCCCTATTAATCATTACGTCAATCCTAGAAACCAACAAAATAGGATCGAACGTCCTATTTCATTATTCCATGCTAATGTATTCAAGCGTTAGCTTGCTTTAAACACTCTAATTTTTTCAAAGTAACAGTCCTGTTTCCCCGCAACACCAAGTTAATGGCATCACGGTTCTACAAGAGGGAGGAATCAGTGAGACCAGTTCATACCGTTGGCACGACCGACCTACTGACCCCGAAATTCAACTACGAGCTTAGAACGGAAGAGAGACGGGGAGGGACAGAAAAGTAAGTGGTAG
+
CCCCCGGGFFFGGGGGGGGGGGGGGGGGGGGGGGGGGGGGGGGGGGGGGGGGGGGGGGGGFGGGGGGGGFGGFGGGFGGGGGGGGGGFGGGGGGGGGGGGGGGGGGGFGGGGFFFFFGCFCGFGDFFGGGGGGCFGGGGGFGGGDGGECEGG+EFGGG8EFG;E,@8DGFGGG6DEGFFDGFGFFFC:CECD8,7@,+33<;78FFA7FFG79;C59989A5D=A=>B>43A4*58):/55152;+7AE7;;(9.(.4.)))/((((-3:(,(.((()(-75()(.(,).4))0)*0)*-)
@M03152:184:000000000-AWYW1:1:2106:18958:24473 2:N:0:ACTAGCTAATACCTGT
CCCAACTATCCCTGTTAATCATTACGTCGATCCTAGAAACCAACAAAATAGGTTCGAACGTCCTATTTCATTATTCCATGCTAATGTATTCGAGCGATTACCTGCTTTAAACACTCTAATTTTTTCAAAGTAACAGTCCTGACTCCCCGTAACACCAAACTAATGACATCACGGCTCGTCAGAAGGGAGAAATCAATGACGTTAGTACGTACCGAGGCACGACCGACGTATTGACCCCGAAATTCAAATACGAGCTTATATCGGAAGAGAGTAGGTCAGGGAAGAAAAAGAGCTATGTAGG
+
CCCCCGGGGGGGG,FFGGGGGGGGGGGGGGGGGGGGGGGGGGGGGGGGGGGGGGGDGGGG<FGGFGGGGGGGGGGGCGCFGGGGGGGGGGGGGGDGEGGGGGGGGGDGFFGEGGGGGGGGGGGGGGGG9AEFGCDFGGFGGGGCFFFGGGEGDFFEGGFDFGFG8EGGF?F8==CCDE+6@8DEG?=8++5@9EEFCCGB+=C@EC>7;AFCDDE?B>AF45)89@BB0>EFFC)2)15(52AE+3)/6>6(-7>;))))-)-(-((..(-,5)))))((3)4)(04((-(((+-**)*))
@M03152:184:000000000-AWYW1:1:2106:10076:24649 2:N:0:ACTAGCTAATACCTGT
CCCAACTATCCCTATTAATCATTACGTCAACCCTAGAAACCAACAAAATAAGATCGACGTCCTATTTCATTATTCCATGCTAATGTATTCAAGCGTTAGCCTGCTTTAAACACTCTAATTTTTTCAAAGTAACAGTCCTGTTTCCCCGCAACACCAAGTTAATGGCATCACGGTTCTACAAGAGGGAGGAATCAGTGAGGCCAGTTCATACCGTTGGCACGACCGACCTACTGACCCCGAAATTCAAATACGAGCTTAGATCGGAAGAGAGTCGTGTAGGGAAAGAACAGGGATAGGGAGG
+
CCCCCGGGGGGGGGGGGGGFFGGGGGGGGGGGGGGGGGGGGGGGGFGGGGGGGGFEFGGGGGGGGGGGGGGGGGFGGGG8FGGGGGGGGGGGGGGGGGGG8F8FGGGGGGGGGGGGC9AEBFFFGBFGGGGGGGGDGEEAECFGGGFCCEGGGEGFFGGFFCEG8DGEGG6CCGDEF;DDFGGDFEGDDDG?9FDAADDFF6C=C7E77?+;CGGEF>CFBABAB=BA>ABFFGE9A@),>9A?6F)+1;A7@CBBAC))./(1((,20(4:8;0825:<?505:?(((,,((0()).*((
@M03152:184:000000000-AWYW1:1:2106:13013:24653 2:N:0:ACTAGCTAATACCTGT
CCCAACTATCCCTATTAATCATTACGTCAATCCTAGAAACCAACAAAATAAGATCAACGTCCTATTTCATTATTCCATGCTAATGTATTCAAGCGTTAGCCTGCTTTAAACACTCTAATTTTTTCAAAGTAACAGTCCTGTTTCCCCGCAACACCAAACTAATGGCATCACGGTTCTGCAAGAGGGAGGAATCAGTGAAGCCAGTACGTACCAGTGGCACGACCGACCTACTGACACCGAAATTCAACTACGAGCTTATATCGGAAGCGCGTCTGGTAGGGAAAGAACAGGGTCGGGGTGA
+
CCCCCGGGFGGGGEGGGGGGGGGGGGGG7FGGGGGGGGGGGGGGGDGGGGGGGGGGGGGFGEGGGGGGGGGGGGGGGGGGGGGGGGGGGGGGCGGGGG>FEGF8F<FFGEFFGGGGFFFFFFCFGGGGDGGG9FGGGFGF>CE;,CEGGEEEGGGGEGGGGCFGFGGGD6DECGG6DD+=+E8DGBCF@+DDFGFGGGGBC?C<<ABGGFG7+2ECAD@CEDAB2554A4846CE4?2?(86F3;F?67FF<;5>94;)).98970(((.--((,4<*4<B)()()4((((((*().()((
@M03152:184:000000000-AWYW1:1:2106:12359:24684 2:N:0:ACTAGCTAATACCTGT
CCCAACTATCCCTATTAATCATTACGTCGATCCTAGAAACCAACAAAATAGGTTCGAACGTCCTATTTCATTATTCCATGCTAATGTATTCGAGCGATTGCCTGCTTTAAACACTCTAATTTTTTCAAAGTAACAGTCCTGACTCCCCGTAACACCAAATTAATGACATCACGGCTCGTCGGAAGGGAGAAATCAATGACGTTAGTACGTACCGAGGCACGACCGACGTATTGATCCCGACATTCAACTACGAGCTTAGATCGGAAGAGCGTCGTGTAGGGAAAGTACAAGGACGGATAGA
+
CCCCCGGGGGGGGGGGGGGGGGGGGGGGGGGGGGGGDGGGGGGGGGGGGCGGGGGGGGGGGGGGGGGGGGGGFGGGGGGFGGGGGGGGGGGGAFDGGGGGGGGGGCFGGGG9ECFGGFGGGGGGGGGGGGGGFGGGGGGGGAEFG8EFEGGGGGGGGF=EGGAFCAFG?FFG>66=DD===CDECEG@+@:3@;CCDFGFCC7@5BAG534@DGEA*/2A>@>2@0(2::CA+:?+@@*3)4<5*0)=4>900<B>@48AA9((4(((,417:011:))),.,.8*)-.)).(*-))(*(.
@M03152:184:000000000-AWYW1:1:2106:15919:24685 2:N:0:ACTAGCTAATACCTGT
CCCAACTATCCCTATTAATCATTACGTCAACCCTAGAAACCAACAAAATAAGATCGACGTCCTATTTCATTATTCCATGCTAATGTATTCAAGCGTTAGCCTGCTTTAAACACTCTAATTTTTTCAAAGTAACAGTCCTGTTTCCCCGCAACACCAAGTTAATGGCATCACGGTTCTACAAGAGGGAGGAATCAGTGAGACCAGTTCATACCGTTGGCACGACCGACCTACTGACCCCGAAATTCAACTACGAGCTTAGATCGGAAGAGGGTCGTGTAGGGAAAGAAAAAGTCATGGATAA
+
CCCCCGGGGGGGGAFGGGGGGGGGGGGGGGGGGGGGGGGGGGGGGGGGGGGGGGGGGGGGGGGFFGGGGGGGGGGGGGGGGGGGGFGGGGGGCG7FGFCFFGGGGFGGGCGFGGGGGGGGGGGGGGFGFGGGGGGGG:@?EGFDDCGGGCGGGEGGGGGGGGG,@EGGGGGCCFGGD9DEGGDB8@@B+8=GFF,7;7:F?C7=CF?7C779*<956AEFF=>22>B:;*;=416?6/:9)6;;FFF=6;A01*)(/974)7;0((-,,(((.(((.0)48427,.31,(-))+)**)*))
@M03152:184:000000000-AWYW1:1:2107:18071:1938 2:N:0:ACTAGCTAATACCTGT
CCCAACTATCCCTATTAATCATTGCTTCGGATTCTGAAAACCAACAAAATAGAACTGAAGCCCTATTTCATTATTCCATGTTAATGTATTCAAGCGTACGCTTGCTTTGAACACTCTAATTTTTTCAAAGTAAACGTCCTGGTTCGGCCGCCGAGCCCAGTTAAGGGCCGACGTTCCCCCAGAAAGAGGTGGTCCGAAAACCGGCAGTACAGACCTTGCGGCCGACCGCCGTTGGGCCACCGAAATGCAACTACGAGCTTAGATCGGAAGAGCTGCGGGAGGGGAAAGCAAAGGCAGAGGG
+
CCCCCGGGGGGGGGGGGGGGGGGGGGGGGGGGGGGGGGGGGGGGGGGGGGGGGFGGGGGGGGGGGGGGGGGGGGGGGGGFGGGGGGGGGGGGGGGGGGGGGGGFGGGGDGFFGGGGGGGGGGGGGGGGGGGGGGGGGGDGGGGGGGGGGEGDGGDEGGGGGGGGGGGGGGGEGGFGCFGGEEGCEDDGF:EFGGGGGGGBFG>?CDE<FGF@8CD48CA5)=;@>EBF6@BFB)397>D0<;>6B@)/-:67BFD:3,2(64<:<?B?6>BF0)(.3)()()-)-(13(4.)0,))*(*((
@M03152:184:000000000-AWYW1:1:2107:15371:1938 2:N:0:ACTAGCTAATACCTGT
CCCAACTATCCCTATTAATCATTACGGCGACTCTAGAAACCAACAAAATAGAACCGCACGTCCTATTTTATTATGCCATGCTAATGTATTCAGGCAAAGGCCTGCTTTGAACACTCTAATTTTCTCAAGGTAAAAGTCCTGGTTCCCCAACACACCCAATTAAGGGCATGCCGGCTCACCAAGAGGTAGAACCCAGCCAGACAGTACGTACCCAATAGGCAGACCGCCCGACCAGGGTCGAAATTCAACTACGAGCTTAGATCGGAAGAGCGTCGTGGAGGGAAAGAACAGGGATGCGTAA
+
CCCCCGGGGGGGGGGGGGGGGGGGGGGGGGGGDGGGGFGGGGGGGGGGGGFGGGGGDGGGCDBCGGGGGGGGGFGGGGG8FGGGGGGGGGGG,FFCFGFGEEF=FGG,?<FFGGGGFFADCEGFF9F<B8FF9FFGFCGFGG@GGGGGGGGGGGGG>GGC9@AFGGGGGGFCGGCECF8DFGGCGC?DCCFGGGGGFFGA69C9ADFD5C7DFF>6*+;4A>)->4=)9?9:).7/*.;:>D),+176?7A;->;95(:266533<B9???,-23--)-7?510((.8(.3)),).*(1((
@M03152:184:000000000-AWYW1:1:2107:15507:1959 2:N:0:ACTAGCTAATACCTGT
CCCAACTATCCCTATTAATCATTACTTCGGTCCTAGAAACCAACAAAATAGAACCAAAGTCCTATTCTATTATTCCATGCTAATGTATTCAAGCGTATGCCTGCTTTAAACACTCTAATTTTTTCAAAGTAAAAGTCCTGGATCCCCAGCGCACTCAATTAAGAGCACGCTGGTTCCCCAGAAGGAAAGACCCGACCAGAGCAGTGCTTACCTTTCGGCAAGACCGCCCAGCCAGGTCCGAAATTCAACTACGAGCTTAGATCGGAAGAGCGTCGTGTAGGGAAAGAACAGGTATGGGGGA
+
CCCCCGGGGGGGGGGGGGGGGGGGGGGGGGGGGGGGGGGGGGGGGGGGGGGGGGGGGGGFDFGADFGGGGGGGGGGGGGGGGGGGGGGGGGGGGGGGGGGGGGGGGGGGGGGGGGGGGGGGGGGGGFGGGGGGGGGGGGGGGFGEDFFGDGGGGFGGGGCEFFGGFGGGGGGGAFCF?FFDGGGGGGGGGGFGGGDGCAAEFGFGGFGGGFFFC28@?EFFF@D:A)5259FF6BG8A*9;6>;F+57;F)678535(17;CF@<FFF?B729<B1:.1747(741177,()1)0)*(*((
@M03152:184:000000000-AWYW1:1:2107:23339:2047 2:N:0:ACTAGCTAATACCTGT
CCCAACTATCCCTATTAATCATTACGTCGATCCTAGAAACCAACAAAATAGAATCAAACGTCCTATTTCATTATTCCATGCTAATGTATTCAAGCGTGAGCCTGCTTTAAACACTCTAATTTTTTCAAAGTAACGGTCCTGATTCCCCAAGACACCAAATTAATGACATCAAGGTTCTTCAGAAGGGAGAAATCAATAATGCAAGTACGTACCGAGGCACGACCAACAATTTGATCTCGAAATTAAACTACGAGCTTAGATCGGAAGAGCGTCGTGTAGGGAAAGAACAGGAACGAGTATA
+
CCCCCGGGGGGGGGGGGGGGGGGGGGGGGGGGGGGGGGGGGGGGGGFGGGGGGGGGGGGGFEGGGGGGFGGGDDGGCGGGGGGGGGGGGGGGGGGGGGGGGGGGGGGDF9FGGFGGGCGGGGGEGGGGGGGGGGGGGGGGGFGGGGGGGG8EGGGGGFGGGGGGGGFGFCEGGGEFGGGGEGG9FDEGECFGFGFDFFGFGF+4D=EGDGGDFGGF>55@5@>>>FFF=6;9AFEF9BAEF=FC*=5FE?629*6@6)/6.<76@26(/(46(662/7442:?>(2182<0))()))(*))
@M03152:184:000000000-AWYW1:1:2107:23331:2061 2:N:0:ACTAGCTAATACCTGT
CCCAACTATCCCTATTAATCATTACGTCGATCCTAGAAACCAACAAAATAGAATCAAACGTCCTATTTCATTATTCCATGCTAATGTATTCAAGCGTGAGCCTGCTTTAAAAACTCTAATTTTTTCAAAGTAACGGTCCTGATTCCCCAAGACACCAAATTAATTACATCAAGGTTCTTCAGTAGTGAGAAATCAATAATGCCAGTACGTACCGATGCACGACCAACAATATGATTTTGAAATTAAACTACGAGCTTAGCACGGCATAGCGTCGAGTAGGGAGAGAAACGTTATGAGTAGA
+
9@-9CFCCDEF8FEFFF<9F<FFAGGFFCDGFFFEGGG<DFCFG@FFF9<ECF,@;F@FF6,BF@FGD<FGFF9BGGGFDCDAAA<FEEE,FFFA@F7B,,BB,4,9,A,A,5@8,C<FFFCDAF,:BC,:F,EF7?+>FF;49;EFEFE,9,,4+A,>DFGGG,4E88;E,,2,42,7EFG,,=,63@9FDG,@@,+2+,++36AD7@8DF*6+**0*4*<=):3:5@6*14=2++++:9*+/4B4*1?9(-*)(2>0**0(((.,5)/(/,,(,;8)/3)()-,(5((.).(**0)*))
@M03152:184:000000000-AWYW1:1:2107:21811:2144 2:N:0:ACTAGCTAATACCTGT
CCCAACTATCCCTATTAATCATTACGTCAATCCTAGAAACCAACAAAATAGGATCGAACGTCCTATTTCATTATTCCATGCTAATGTATTCAAGCTTAAGCCTGCTTTAAACACTCTAATTTTTTCAAAGTAACAGTCCTGATTTCCCGCAACACCAAGTTAATGGCATTACGGTTCGTCAAGAGGGAGGAATCAGCAAGACCAGTACATACCATTGGCACGACCGACCTGCTGACCCCGAAATTCAACTACGAGCTTAGATCGGAAGAGCGTCGTGTAGGGAAAGAACAGGGATGTTGAA
+
CCCCCGGGGGGGGGGGGGGGGGGGGGGGGGGGGGGGGGGGGGGGGGGGGGGGGGGGGGGGGGGGGGGGGGGGGGGDFGGGGGGGGGGGGGGGGGGGGGGGGGGGGGGGGGGGGGGGGGGGGFGGGGGGFCGEGGGGGFFAEFGGGGGGEGGGGGGGGFFFGGGGG8EFGGGGFGGG>E8EGGFF8FD@EEGG?9EGFGGFGG6*,+3=CCF+AC97+;9FF>DFAB=59A=FFF9098)6?2)1+;<FECFFFD5(5(;E3))606;388<>>6>1(.(9<D:><<:,,((0)-7.*)*-)
@M03152:184:000000000-AWYW1:1:2107:17168:2250 2:N:0:ACTAGCTAATACCTGT
CCCAACTATCCCTATTAATCATTACGTGGTCCTAAAACCAACAAAATAGAACCATCGTCCTATTTTATTATGCCATGCTAATGTATTCAGGCAAAGGCCTGCTTTGAACACTCTAATTTTCTCAAGGTAAAAGTCCTGGTTCCCCAACACACCCAATTAAGGGCATGCCGGCTCACCAAGAGGTAGAACCCAGCCAGACAGTACGTACCCAATAGGCAGACCGCCCGACCAGGTTCGAAATTCAACTACGAGCTTAGATCGGACGAGCGTCGTGTAGGGAAAGAAAAGAAAAGGGTGGATG
+
CCCCCGGGGGGGGGGGGGGGGGGGGGGGGGGGFGGGGGGGGGGGFGGGGGGGGGGGGGGGGGGGGGGGFGGGGGGGGGGGGGGGGGG9FGCGGFGGGFGGGGGGGAEFGGCFGGGEGGGGGGGGGGGGGGGGGGGDFGGDFFGGFFGD8EGGGGGGGGGFDGCEGGGFCGDEGGFGGGGGGGGGFFDG8DEEFGGGDDEDFFDFECFGDGFGA6@F?F*>9>@A):4?A49A5)*2:A):A*+78=?F;5=?(2/9A<66/2?..((-4(4;(44:AF?FB53;2:17((.))-).*(1).
@M03152:184:000000000-AWYW1:1:2107:14902:2595 2:N:0:ACTAGCTAATACCTGT
CCCAACTATCCCTATTAATCATTACTTCGGTCCTAGAAACCAACAAAATAGAACCAAAGTCCTATTCTATTATTCCATGCTAATGTATTCAAGCGAAAGCCTGCTTTAAACACTCTAATTTTTTCAAAGTAAAAGTCCTGGATCCCCTGCGCACTAAGTTAATAGCACGCAGGTTCCCCAGGAGGAAAGACCCGACCAGAGGCAGTGCTTGACGTGAGCCAAGACCACCCAGCCAGGTCCGAAATTCAACTACGAGCTTAGATCGGAAGAGAGTCGTGTAGGGAAAGAAAGTGTACGCGAA
+
CCCCCGGGGGGGGGGGGGGGGGGGGGGGDGGGDFGGGFGGFGGGGGGGGGGFGGGGFGGFGGGGGGFGFFGGGGGGGGGGGGGGGGGGGGGCDFGGGGDFGGGGGGGCGGGGGGGGGGGGGGGGGFEGGGGGGGGGGDF9EEFFFEEFEE>EGGGGFDFDGGGGGCDFDDEEGGG9FDFGGGFGDGF,3@EEGGEGGGGFCCDE5CFFGFGFFC*<A>FFF*>DB>B>7?9AF)77*);;)>>1)A3;31@@3D5()6;EF3)6(682(,3(()),-82@A=1)(,,3,,(1*)1**()-(
@M03152:184:000000000-AWYW1:1:2107:19593:2976 2:N:0:ACTAGCTAATACCTGT
CCCAACTATCCCTATTAATCATTACGTCAATCCTAGAAACCAACAAAATAGGTTCGAACGTCCTATTTCATTATTCCATGCTAATGTATTCGAGCGATTGCCTGCTTTAAACACTCTAATTTTTTCAAAGTAACAGTCCTGACTCCCCGTAACACCAAATTAATGACATCACGGCTCGTCAGAAGGGAGAAATCAATGACGTTAGTACGTACCGAGGCACGACCGACGTATTGATCCCGAAATTCAACTACGATCTTAGATCGGAAGAGCGTCGGTGAGGGAAAGAAAAGGTAAGTGCTAA
+
CCCCCGGGGGGGGGGGGGGGGGGGGGGGGGGGFGGGGGGGGGGGGGGGGGGGGGGGGGGGFFGGGGGGDGGGGGGGGGGDGGGGGGGGGGGDGGGGGGGGGGGGGGGGGGGGGGGGGGGGGGGGCFFGG9EFGGGGGGGGFGFGGGGGGGGGGGGGGGGGGGGGGGGGGGGGDCEEG6=>FDGF8D68@EFGGGFCFFFFCC?FGFFG>9FGB@DEFFFF4AB@BFF:353;CF?775>;B;47CFE=?FFFF*5:4:2))48032((,(4-(2((,)4:-0(7(3<0(.(0*)1/*)*))
@M03152:184:000000000-AWYW1:1:2107:10953:3208 2:N:0:ACTAGCTAATACCTGT
CCCAACTATCCCTATTAATCATTACTTCGGTCCTAGAAACCAACAAAATAGAACCAAAGTCCTATTCTATTATTCCATGCTAATGTATTCAAGCGAAAGCCTGCTTTAAACACTCTAATTTTTTCAAAGTAGAAGTCCTGGATCCCCTGCGCACTAAGTTAATAGCACGCAGGTTCCCCAGAAGGAAAGACCCGACCAGAGGCAGTGCTTGACGTGAGCCAAGACCACCCAGCCAGGTCCGAAATTCAACTACGAGCTTAGAACGGAAGAGCGGCGTGGAGGGAAAGAAAAGGGATGTGTA
+
CCCCCGGGGGGGGGGGGGGGGGGGGGGGGGGGGFGGGGGGEFGGGGGGGGFGGGGGGGGGGGGGGGGGGGGGGGGFGGFGGGFGGGGGGGGGGCFGGGGGGGGGGGGGGGGGGFGGGGGGGGFGGGGGGGGGGGGGGEEFGGGGGGGGGFGGGGGGGFFFD=EGGGGGDEEGGFGG?FGGGGGGGGGGFCFDFGEEGC6*A6CDCDFF79CFFGDFFEFFAFDD=A=4>*<46?BGG;F3ABD@4+?FEFFE@<.().(976)/.6?1653((4(,(8(0359@3:BFB0(70(70/.2))
@M03152:184:000000000-AWYW1:1:2107:22394:3580 2:N:0:ACTAGCTAATACCTGT
CCCAACTATCCCTATTAATCATTACGGCGATCCTAGAAACCAAAAAAATAACAACTAACGACCTATTTCATTATTCCATGCTAATGTATTAAAGCGTCAGCTGTCTTTAAAAACACTAATTTTTTCAAATTAAAATTACAACTGACCCGAAAAACCCAATTACTGGCGTGACGGATAATCAGGAAGTACGAACAAGTAAGACAGGTGAATCCCACAGGCAGAACAAACAGACCACCCCTGAAACTCAAAACGGTAATTGTGAGTGAACAGACAGTGCGAGGCACAACACCAGACGTTGATG
+
-AB@BC88@FDCD<FG<EEGGGGGGC,+@++,BF9<9E<@CCC,C@FGFG9@9,6,:CE,,@:@,C,E9FDGAF9CCF6,9,CF,,<CC96,E?<+,88BDC,5=9CA,?F,B,4AEC,CE<:,F?AF,,9,C,C,,9,,,,,,,@EFG++8+6>B++3,@9,6,63+@6++@++++3,@,34,,8,7,**,**@,,+,+,*;**2*5*++4*<**))2)))0(()-;2;()00(7*))()46)+*/))2),(2)(1))))-)-)))))(((,(.)))(0(.-).(-1((,)),))*.*))
@M03152:184:000000000-AWYW1:1:2107:22099:3647 2:N:0:ACTAGCTAATACCTGT
CCCAACTATCCCTATTAATCATTACGTCGATCCTAGAAACCAACAAAATAGGGTCAAACGTCCTATTTCATTATTCCATGCTAATGTATTCAAGCGCGAGCCTGCTTTAAACACTCTAATTTTTTCAAAGTAACAGTCCTGATTCCCCGCCACACCAACTGAATGGCATGACAGTTCTTCAGAAGGGAGAAACCAGTGACACCAGTGCATACCAAAGGCACGACCAGCGTACTGATCTCGAAATTCAACTACGAGCTGAGATCGGAAGAGCGTCGTGTAGGGAAAGAACAGGTAAGTGGAG
+
CCCCCEGGGGGGGGGGGGGGGGGGGGGGGGGGGGGGGGGGGGGGGGGGGGGGGGGGGGGGFFGGGGFGGGGGGGGGGGGCFGGGGGGGGG@FGGGGGGGGGGFGGGDFFGGGGGGGGGGGGGGGGGGGGDGGGGGGGGGGGCFGGGDGGGEGGGGGGGGGFGGGGGGGFDGGGGEAFGGGGGGGGGGGDEGFFGGGGGGFGFGFFGAGGFGGFGGFFFFFFBFFFFFA@ADAFF?+BF6>FFE@FFFFEGFFFG)65(/43)7(3;;(8;;93:99BFBF>E:F:6BF(2(8*5*1:<*)(
@M03152:184:000000000-AWYW1:1:2107:25561:3789 2:N:0:ACTAGCTAATACCTGT
CCCAACTATCCCTATTAATCATTACATCGATCCTAGAAACCAACAAAATAGAATGCGATGTCCTATTTCATTATTCCATGCTAATGTATTCAAGCGTTAGCCTGCTTTAAACACTCTAATTTTTTCAAGGTAACAGTCCTAATCCCCCATAACATCAAATGAATGACATTATGGTTCATTAGAAGGTGAGAACCAATAAAACCAGTACGTACCGAGGTCACGACCGACCCATTGCTCCCGAAATTCAAATACGAGCTTAGATCGGAAGAGCGTCGAGTAGGGAAAGAACATGTGGATGAAG
+
CCCCCCCCFGGGGGFGGGGGGGGGGGGGEGGGGDFGGGGGGGGGGGGGFFGGGGGGGDFEGGFCFGGFGGGGGGGGGGGF?FFGGGGGFCDFFFGEG7CFAFGGGFADEEFGCGGD<FFGGG9FEFFFG@<FA,C?FFGGGFGGFG7CGGCFGGGGGAFFGGGA,@FAA,EGC?E;EDFAFCFFGC8F8@FE8D?FFFFFFGCD,=D=+DGDDEDDE9*;:5>B5?>D)*);BF4+539))8)(=BEF*+88@44(.56)/)1=0(4(63;6;((((*.9<)()43<?:()01)***.*.)
@M03152:184:000000000-AWYW1:1:2107:20572:4127 2:N:0:ACTAGCTAATACCTGT
CCCAACTATCCCTATTAATCATTACGTCAACCCTAGAAACCAACAAAATAAGATCGACGTCCTATTTCATTATTCCATGCTAATGTATTCAAGCGTTAGCCTGCTCTAAACACTCTAATTTTTTCAAAGTAACAGTCCTGTTTCCCCGCAACACCAAGTTAATGGCATCACGGTTCTACAAGAGGGAGGAATCAGTGAGGCCAGTTCATACCGTTGGCACGACCGACCTACTGACCCCGAAATTCAACTCCGAGCTTAGATAGGAAGAGCGTCGTGGAGGGAAAGAACAGGACAGTGTAGA
+
CCCCCGGGGGGGGGGGGGGGGGGGGGGGGGGGGGGGGGGGGGGGGGGGGGGGGGGGEGGGGGGGGGGGGGGGGGGGGGGGGGGGGGGGGFFGGGGGGGGGGGGGFGGGGGGGGGGGG?FGGGEFGGGGDEFFFGGGGGGFEDEFGCFGGGGGGGGGGGGGGCGF=,DGFGFGGGGGGGGGG9F8ECDGGGFF8FFGC:CF6CF5,?CF@FGGEGGFF*?FB>A7749?(9>=AF>0C8>>FF)7C7<C3*)6;GA2)/3)./70-6?FF<0(-(46(04:9B1;:1??:??).(0*06:<>
@M03152:184:000000000-AWYW1:1:2107:18298:4193 2:N:0:ACTAGCTAATACCTGT
CCCAACTATCCCTATTAATCATTACGGCGACTCTAGAAACCAACAAAATAGAACCGCGCGTCGTATTTTATTATTCCATGCTAATGTATTCAGGCATAGGCCTGCTTTGAACACTCTAATTTTCTCAAGGTAAAAGTCCTGGTTCCCCGACGCACGCCAACAAAGGGCACGCCGGCTCACCAAGAGGTAAGACCCGCCCAGACAGTACATGCCGTTAAGCAGACCGCCCGGCCAGGTCCGAAATTCAACTACGAGCTTAGATCGGAAGAGCGTCGTGTAGGGGAAGAACAGGCAGTTGTAA
+
CCCCCGGGGGGGGGGGGGGGGGGGGGGGGGGGGGGGGGGGGGGGGGGGGGGGGGGGGGGGFGGGEGGGGGGGGGGGGGGGFFFGGGGGGG,FGGGGGGGGGGGGGFGGGGFGFGGGGGGGGGGGGGFGGGGGGGGGGGGGGGEFC@EFGGGGGGGGGGGGGGGDDGGGGGGGGEEGGGGGCCFFGGG:DCFGGGGEGGGEGGFFFCFFD7;FAC3)=3@AFFF@FFFD>D>>BB:>2)96D?EFF4<F<?))-*.7>02):4:?:03;??(7((-,304@AD(04:08((.0)(.)*.*.)
@M03152:184:000000000-AWYW1:1:2107:5086:4235 2:N:0:ACTAGCTAATACCTGT
CTGCTCCATCGCTAATTGCTCTTACTTCAATCATTGAGTACGTACAACTAAGACCGATGAATCTATTGCATTCCTCCAGCATTTTATTTTACAACAGCAGATTGCTTACATACTCTCCATTATTTAAAATTGACACTCCCACTGTCTCGACACACCTAATTCATTTACTCATGCTTCATCAGGCAGAGCAAGTGATCTGTTCCACTCCATACTGCACACATCTACATCGAGCGATCACAGACTTTTACCACCTGTCATAGATAGCAATAACTCCGTCCAATCACCGATCTTCACACTATTT
+
6----,,6-;,86,@F,,,-,6;<<C,,CFECEF,,C,,;,,6,,,,C6,,CCC,+++,;,<,,<66,C,6,<,6,6,6,,,,,,C<,C,,6,,,,,:,,,:,,,5,,5,,:,,9A,,5A,,,:C,,B,,,,5:A54,,,,48E,,,9,,84@=7+,,,,,,,4,,,,,,,,,,37@9,,@,,7,8+3,,,,,,,,,+35,++2,?;D+++0+22+*<*0**0**+*5)*13**)****36)65++2*.5/):*10+**/6**.******0**)/0(20+8)6)(((((,)3+)1)2/+1)
@M03152:184:000000000-AWYW1:1:2107:17911:4336 2:N:0:ACTAGCTAATACCTGT
CCCAACTATCCCTATTAATCATTACGTCGATCCTAGAAACCAACAAAATAGGTCCGAACGTCCTATTTCATTATTCCATGCTAATGTATTCGAGCGATTGCCTGCTTTAAACACTCTAATTTTTTCAAAGTAACAGTCCTGACTTCCCGTAACACCAAATTAATGACATCACGGCTCGTCAGAAGGGAGAAATCAATGACGTTAGTACGTACCGAGGCACGACCGACGTATTGATCCCGAAATTCAACTACGAGCTTAGATCGGCAGAGCGTCGGTAAGGGAAGGAAAAAGTAAGAGCAGA
+
CCCCCGGGGGGGGGGGGGGGGGGGGGGGFGGGGGGGGGDFGFFGFGGGGGGGFGFGGFGGFGGGFGGGGGGDGGGGGGFGGGGGGGGGGGEFFEGGGGFGGGGFGG9FGEGGGFFAFGGGGGGGDEGGFFGFGGF?FE8FFGGGGGGCEGDCGFGEFGFBDFDDCDGGAFDC66=C8EGGGCEFFGCFGGGGGFFGFFFAED?FGFF;CCC>?G>>BDA9*229=E;:3>9F+;77:AB(:7A?8+<FEF)(,/7064294)4:(311(,436((-().<1FB>,42(3(-*94**0(*((
@M03152:184:000000000-AWYW1:1:2107:11903:4517 2:N:0:ACTAGCTAATACCTGT
CCCAACTATCCCTATTAATCATTACGGCGACTCTAGAAACCAACAAAATAGAACCGCACGCCCTATTTTATTATGCCATGCTAATGTATTCAGGCAAAGGCCTGCTTTGAACACTCTAATTTTCTCAAGGTAAAAGTCCTGGTTCCCCAACACACCCAATTAAGGGCATGCCGGCTCACAAAGAGGTAGAACCCAGCCAGACAGTACGTACCCAATAGGAAGACCGCCCGACCAGCTTCGAAATTCAACTACGAGCTTAGACCGGAAGAGCGTCGTGTAGCGAAAGAACAGGTAGGTGAAA
+
CCCCCGGGGGGGGGGGGGGGGGGGGGGGFGEEFFGGGFFGGGFGGGGGGGGGGGGGGGG7+CCFFFFFGGGGGGGGGGGGGFGGGGGGGFGGGGGFGGGGFBFBFFFGGGGGFFDGGGDGGGGGGGGF9EFGGDFFG,=FGG,C>EFEEEGGCFDCEBFD;EGGGCEGGGGDEGEECDD,@D7C@7>>CFGGGCC57?CF6>CF7;8C;FGGFG4?A6@*+/<82)()6>BF>:0**;+6F3B;6+/+6C6;;*)-)4).:)),2109?8?>-((,-77F))(047:41(()*.*023*))
@M03152:184:000000000-AWYW1:1:2107:12599:4540 2:N:0:ACTAGCTAATACCTGT
CCCAACTATCCCTATTAATCATTACGTCGATCCTAGAAACCAACAAAATAGGATCAAACGTCCTATTTCATTATTCCATGCTAATGTATTCAAGCGCGAGCCTGCTTTAAACACTCTAATTTTTTCAAAGTAACAATCCTGATTCCCCGCCACACCAACTGAATGGCATTACGGTTCTTCAGAAGGGAGAAATCAGTGACACCAGTGCATACCGAAGGCACGACCAGCGTACTGATCTCGAAATTCAACTACGAGCTTAGATCGGAAGAGCGTCGTGTAGGGAAAGAACAGGTATGTGTAA
+
CCCCCGGGGGGGGGGGGGGGGGGGGGGGEGGGGGGGGGGGGGGGGGGGGGGGGFGGGGGGGFGGGGGGGGGGGGGGGGGGGGGGGGGGGGGGGGGGGGGGDGGGGDFAEFGGGGGGGGGGGGGGGGGFGGGGGGGGGGGGGGGGGGGGGGGGGGGGG?EGGGGGGFFGDGGGGGGGGGGGEGGFFCEGGGGGFGGDG7@?FG6FFCFFGGGFFGGFFFFFFAA)4?7;@F@4?B<C8C>@FFD6F=<CCCF8?*5(04>EC<C;@@D9:?0;1:94181=<518:B?B:::)/)*9*)*.)
@M03152:184:000000000-AWYW1:1:2107:17419:4551 2:N:0:ACTAGCTAATACCTGT
CCCAACTATCCCTATTAATCATTACGTCGATCCTAGAAACCAACAAAATAGGGTCAAACGTCCTATTTCATTATTCCATGCCAATGTATTCAAGCGCGAGCCTGCTTTAAACACTCTAATTTTTTCAAAGTAACAGTCCTGATTCCCCGCCACACCAACTTAATGACATGACGGTTCTTCAGAAGGGAGAAACCAGTGACACAAGTGCATACCGAAGGCACGACCAGCGTACTGATCTCGAAATTCAACTACGAGCGTAGATCGGAAGAGCGTCGGTGAGGGAAAGAACAGGTATGGGGAG
+
CCCCCEAC<F<<E9FGG<FFAFCGGGGGEBCGGFGGAFGGEF8;FGDGGAFFDGGG9FGGEFEGFFGGGGGFG@F9FCGDCDFGGEFGFFCFGGGGGEGGG+EFGGFF?FEDFGFFEGGGGGGGGGGGFFGGC9F5FFDDFAAFGGGGG7EEGGGGGGDC>FFGF8=D8=FDGEC>CEGAFGDFGFGGGGGGGGGGGGF=FCCFGFFGGGGFF*;4*94AA5>45)5;=6@E68?F@++3;;3=A+.79CFE0C:@)6;;(662?B2;<F<9;(20()(087::0(.288(.*-/)*(*,(
@M03152:184:000000000-AWYW1:1:2107:7908:4631 2:N:0:ACTAGCTAATACCTGT
CCCAACTATCCCTATTAATCATTACGTCGATCCTAGAAACCAACAAAATAAGATCGACGTCCTATTTCATTATTCCATGCTAATGTATTCAAGCGTTAGCCTGCTTTAAACACTCTAATTTTTTCAAAGTAACAGTCCTGTTTCCCCGCAACACCAAGTTAATGGCATCACGGTTCTACAAGAGGGAGGAATCAGTGAGACCAGTTCATACCGCTGGCACGACCGACCTACTGACCCAGAAATTCAACTACGAGCTTAGATCGGAATAGCGTCACTGAGGGAAAGAAATGGTGTGTGTAAG
+
<6CCCGGGFFFGGGGGGGGGGGGGGCFGCFGGEFGGGGGGFFDEFFFGGGGGFGGGGGGG>EGGAFGG9<EFF9FEE<EFFGGGCEFGEFFFG9CCGGGFGGFFEGF<?FDFGGGGFEGGGEC@EFE9?FBFECCFGFGGGGF9E9ECE7@EGGF8F,@DEFG8AFGGGFGEGFGGGGGAFD8FC7+3CEGGGE9FAD?B,+36<C77;EFCEGGE*0*94@A))28>@FFFF+6FG553;)14;=CFC<F;6*)6AEFFC36;??(,-.4(4(())0.71>04231()).**,).92*).
@M03152:184:000000000-AWYW1:1:2107:24269:4671 2:N:0:ACTAGCTAATACCTGT
CCCCAACTATCCCTATTAATCATTACGTCAACCCTGGAAACCAACAAAATAAGATCGACGTCCTATTTCATTATTCCATGCTAATGTATTCAAGCGTTAGCCTGCTTTAAACACTCTAATTTTTTCAAAGTAACAGTCCTGTTTCCCCGCAACATCAAATTAATGGCATCACGGTTCTACAAGAGGGAGGAATCAGTGAATCCAGTTCATACCGGTGGCACGACCGACCTACTGACCCCGAAATTCAACTACGAGCTTAGATCGGAAGAGCGTCGTGTAGGGAAATAACATGTACGAGTGA
+
CCCCCGGGGGGFFGGGGGGGGGGGGGFFGGGGCGGFFG,CFGGFGDGGGGGF<FFFFGGGGGDGCCDFGFAFGF6EFEFFDFEGGGGFGGFGFGGGCGGDGGGGGGGCFFFGFDGGGGFGA<FABFFFGGGGGGGGGGGGFF,AD,EGGEGGGF8DFC9E=FDFFA8DA,A?E=@=CAF=832>,DCE683>D?DGFGGF,??ACFFGGGFFA7DE?EA*;599599ABEF6=A4?<;51>>3?FF<@?+;=(9>0)/.7CEFB00(1<((-,-0(-.4*)0.<1-6)44))*.*.*4>()
@M03152:184:000000000-AWYW1:1:2107:13591:4697 2:N:0:ACTAGCTAATACCTGT
CCCAACTATCCCTATTAATCATTACGTCGATCCTAGAAACCAACAAAATAGAATCAAACGTCCTATTTCATTATTCCATGCTAATGTATTCAAGCGTATGCCTGCTTTAAACACTCTAATTTTTTCAAAGTAACAGTCCTGATTCCCCAAGACACCAAATTAATGACATCAAGGTTCTTCAGAAGGGAGAAACCAGTAATGACAGTACGTACCGAAGCACGACCAACATACTGATCCCGAAATTCAACTACGAGCTTAGATCGGAAGAGCGTCGTGTAGGGAAAGAACAGGTATGTGAGAA
+
CCCCCGGGGGGGGGGGGGGGGGGGGGGGGGGGGGGGGGGGGGGGGGGGGGGGGGGGGGGGGGGGGGGGGGGGGGGGGGGGGGGGGGGGGGDGGFGGGGGGGGGGGGGFGGGGGGGGGGGGGGGGGGGGGGFGGGGGGFFGFDGGGGGGGGGGGGGGGGGGGGGGGGGFGGGGDDFGFFGGGGGGGGCEEGGGGGGGGGGFCDGFCDFFGGGGBEGFBBAF>>55=>)@5A=A697CGA>5ABF>:FECCGFF@4?26;3;5*6<DD>DF(63;B97(8;8(..02181:?:7=49**)*)-
@M03152:184:000000000-AWYW1:1:2107:6038:4769 2:N:0:ACTAGCTAATACCTGT
CCCAACTATCCCTATTAATCATTACGTCGATCCTAGAAACCAACAAAATAGGTTCGAACGTCCTATTTCATTATTCCATGCTAATGTATTCGAGCGATTGCCTGCTTTAAACACTCTAAATTTTTCAAAGCAACAGTCCTGACTCCCCGTAACACCAAATTAATGACATCACGACTCGTCAGAAGGGAGAAATCAATGACGTTAGTACGTACCGAGGCACGACCGACGTATTGATCCCGAAATTCAACTACGAGCCTAAATCGGAAGCGCGTCGTGTAGGGCAAGACACGGACAGTGTAGT
+
CCCCCGGGCEFG8EFFGGGFFGGGCEF,:FCCFDFFFF9FDGGGGGGGGGG8FCF7<CEFFFGGFGFGG9AFEGGGFFCAEGGGG9FGGGFG9FGEGGGGGFGGCGCFEFCF9EFC5,A,FGGFGGG9EE8E=EFEE9EBEEECGCB+4@BBFCFEFGGFA9=EEFGGGGGGC+@+=B=AE8D;FGEFEC=>E9A@:CFF+39?:;<9CFGF@7999?>A>B=A@4>>(:)/1+92@):;B6A;AAC+97A(1*0().,)))(463-(-3199B1:?).*()45(4.(,(-))(.9*.0).
@M03152:184:000000000-AWYW1:1:2107:11238:4814 2:N:0:ACTAGCTAATACCTGT
CCCAACTATCCCTATTAATCATTACGGCGATCCTAGAAACCAACAAAATAGAACCGCACGTCCTATTCTATTATTCCATGCTAATGTATTCGGGCATAGGCATGCTTTGAACACTCTAAGTTTTTCAAAGTAAAAATCCTGGTTCCACGACACACCGAATAAACGGCATGCCGCATCACCAAGAGGTAAGGTCCGGCCGACCAGTACACACCGTGAGGCGTAACAGCCAACCAGAACCGCAATACAACTACGAGCTAAGATCGGAAGCGCCTCGTGTAGGGAAAGAACAGCAAAGCGGAGA
+
C@C<C;C<F<FCF<FGFGG9F9CEEF7FGG@GGGGGGDG<F8CF,;CC6EEFCCFC+@@FFFEG9,C<EFCCFE@FGEC,,66FCGGF,E,C<@C>FEEC<,,4,5,,,C?<5?,,,AE,A?,?AFEF<??@?F,E@E9?=EE,>,@FGGGG@FC>>C=+D9AFE@+==8F,@@7:7D@3@3,7ACDFE3:@,>CE5/*9=79A9=;8=FD48E46)538))(,9=@F(;?:340*8;B(8;))/*.))*)((154*6:A4.8(-:(((,((,((,().*45()4(4(.(())(/))-)((
@M03152:184:000000000-AWYW1:1:2107:14434:4819 2:N:0:ACTAGCTAATACCTGT
CCCAACTATCCCTATTAATCATTACGTCAATCCTAGAAACCAACAAAATAAGATCAACGTCCTATTTCATTATTCCATGCTAATGTATTCAAGCGTGAGCCTGCTTTAAACACTCTAATTTTTTCAAAGTAACAGTCCTGATTCCCCGCCACACCAAGTGAATGGCATGGCGGTTCGTCAGAAGGGAGGAATCAGTGACACCAGTACGTACCGAAGGCACGACCGGCGTCCTGATCCCGAAATTCAACTACGAGCTTCGATCGGAAGAGCGTCGTGTAGGGAAAGAAGAGGTACTTGTAGT
+
CCCCCGGGGGGGGGGGGGGGGGGFGGFGDEGGGGFFGGFGGGGGGGGGGGGGGGGGGFGGGEDGGGGGGGGEGEGGGFGGFFFGGGGDFGGEFGDGGGGGGGGGGFGGGGGGGGFGGFFG,AFGGGGGFFGGGG9EFGGGGGGGFCF:EGGGGG>BGGCFC8D=@8DDDFFEGG6EG@EDCBDGGG?F>CEC6BEFAFFF7F757DA5?FGGDGGFFFFFFFAFB?9B1)(0=FFFFAE(=65)6AEA?FFF?*)-))(-.47(4(412?>9046?6)561F?>31((5:?F?)**0)*))
@M03152:184:000000000-AWYW1:1:2107:8364:4903 2:N:0:ACTAGCTAATACCTGT
CCCAACTATCCCTATTAATCATTACTTCGGTCCTAGAAACCAACAAAATAGAACCAAAGTCCTAGTCTATTATTCCATGCTAATGTATTCAAGCGAAAGCCAGCTTTAAACACTCTAATTTTTTCAAAGTAACAGTCCTGGATCCCCTGCGCACTCAATTAAGGGCACACAGGTTCCCCAGAAGGAAAGACCCGACCAGCGGCATTGCTTACCTTTCGGCAAGACCACCCAGCCAGGTACGAACTTCAACTACGCGCTTAGATCGGAAGAGCGTCGTGTAGGGACAGAATAGGAAAGTGAA
+
C<@CCEGFGGGGGGFFFGF9FFG9CCFF@,BCFFEFGFGGGFDFDEFG<A,<CEEFF<EDD9@@,;6ECECFGGFA<;<DEFFD9EFG99F<6C@F7FCF,,,4=<?<FFFD<9FFF,,ACDECEFCFCFFG,?FFG,E,>8C44E7FDCEEDD7=8>D,EF8,,++@DCGFDA8EDF83@DDFF?FCFF?EDG6EC+1*@C99**3B+C9F>AD4:**/55@B))-)9)58F5>FC?+9=;F(0:?FCD:@E*)(0:;?F2>2:6(4(4((,4:7(0().*()(-,42))1))1)5-:).
@M03152:184:000000000-AWYW1:1:2107:20113:4959 2:N:0:ACTAGCTAATACCTGT
CCCAACTATCCCTATTAATCATTACGGCAGCTCTAAAAACCAACAAAATAGAACCACACGTCCTATTTTATTATTCCATGCTAATGTATTCAGGCATAGGCCTGCTTTGAACACTCTAATTTTCTCAAGGTAAAAGTCCTGGTTCCCCGAAGCATTCAATAAAGAACACAACGGTTCACCAAGAGGCAAGACCCGGTCAAGCAGTAAACACGCCGTCAGGCGGACCACCCAACCAGATCCGAAATTCAACTACGAGTTAGATCGGAAGAGCGTCGTGTAGGGAAAGAACAGGAAGGAGTAA
+
CCCCCGGGGGGGGGGGGGGGGGGGGGGGGGGGGGGGGGGGGGGGGGGGGGGGGGGGFGGGGGGGGGGGGGFGGGGGGGGGGGGGGGGGGGGGGGGGGGGGGGGGGGGFFGGFGGGGGGGGGGGGGGFGGGGEFGGGGGCFFGFGGGGGGGGGGGFGGGFAFFGGGGGGFFGGGDEEGGGGGFDFGGGGGGGGGC@CCGEFFFGFGGFFCFCD>>C5>BFFFBA@F49F@AFF:EF<D4A<FFFF:A9AE:;@;CE@>1AD<)):??:1:BF;6?B,88<FFF?><?BFFB0>)...*(2,)
@M03152:184:000000000-AWYW1:1:2107:11520:4976 2:N:0:ACTAGCTAATACCTGT
CCCAACTATCCCTATTAATCATTACGTCGATCCTAGAAACCAACAAAATAGAATCAAACGTCCTATTTCATTATTCCATGCTAATGTATTCAAGCGGAAGCCTGCTTTAAACACTCTAATTTTTTCAAAGTAACAGTCCTGATTCCCCACGACATCAGATAAATGACATCATGGTTCTTCAGAAGGGAGAAATCAATAATACCAGTACATACCTAAGCATGACAGAAATATTGATCCCGAAATTCAACTACGAGCTTAGATCGGAAGGAGGTGGGGTAGGGGAAGAAAAGGTATGGTGAAG
+
CCCCCGGGGGGGGGGGGGGGGGGGGGGGGGGG7FGGGGGGFGGGFGGGGGFEGGGGGGGGFGDGGGGGGGGGGGGGGGGGGGGGGGGGFGGGGGGGGGGGGGFGGGGGGGGGGGGGGGGGGFGGGGGGGFEGGGGGGCGFFGGGGGGGGGGGGGGGG?9@EFGGGGGGGGCEF?AEFADDFGGGGG>FGEGGFFEFGGFFGF+@8FFGDFGGA7BA?FF7;A5*:?)3*?*+4<7++*<8:A496:A99;/:=7:2)8**/152=>2(,((((((((0,8().88??(,((/1)0)*)0))
@M03152:184:000000000-AWYW1:1:2107:20245:4977 2:N:0:ACTAGCTAATACCTGT
CCCAACTATCCCTATTAATCATTACGTCGATCCTAGAAACCAACAAAATAGAATCAAACGTCCTATTTCATTATTCCATGCTAATGTATTCAAGCGTATGCCTGCTTTAAACACTCTAATTTTTTCAAAGTAACAGTCCTGATTCCCCAAGACACCAAATTAATGGCATCAAGGTTCTTCAGAAGGGAGAAACCAGTAATGACAGTACGTACCGAAGCACGACCAACATACTGATCCCGAAATTCAACTACGAGCTTAGATCGGAAGAGAGTCGTGTAGGGAAAGAACAGGGATGGGTAGA
+
CCCCCGGGGGGGGGGGGGGGGGGGGGGGGGGGGGGGGGGGGGGGGGGGGGGGGGGGGGGGFGGGGGGGGGGGGGGGGGGGGGGGGGGGGGGGGGGGEGGGGGGGGGGGGGGGGGGGGGGGGGGGGGGGGGGGGGGGGGFGGGGGGGGGGGGGGGGGGGFFCGFGFGFGGGGGGGDGFFGGGGF,DCEGGGGGEFGGGGGFGGGFGGFGDFGFEGGDF>FF*:>5@FAF5A@C>F?7@AADFFFEAFFF<C45=G:5)9>C46=118>DD(;)7>((6=CB@FDF;@:(3:())4))*.04)
@M03152:184:000000000-AWYW1:1:2107:12493:5111 2:N:0:ACTAGCTAATACCTGT
CCCAACTATCCCTATTAATCATTACGTCGACCCTAGAAACCAACAAAATAGGTCCGAACGTCCTATTTCATTATTCCATGCTAATGTATTCGAGCGATTGCCTGCTTTAAACACTCTAATTTTTTCAAAGTAACAGTCCTGACTTCCCGTAACACCAAATTAATGACATCACGGCTCGTCAGAAGGGAGAAATCAATGACGTTAGTACGTACCGAGGCACGACCGACGTATTGATACCGAAATTCAACTACGAGATTAGATCGGAGAAGCGGCGTGTAGGGAAAGAAAAAGTAAGGTGAGA
+
CCCCCGFGGGGGGGGGGGGGGGGGGGGGGGGFGGGGGGGGGGGGGGGGGGGGGGGGGECCDFGGGGDGGGGGGGGGGGGGGGGGGGEFGGGFGGGGGGGGGGGGGGGGGGGFGGFGGGGFFEFGGGGDFFGGGGFGGFGFGGGGGGGGGFGGECEEFFF9BFAFFFFGFDGG6EE6C>38DGGFFGDFCCFFGGGECFG8E5?F>CFG59FC*=;?EB4;?B=22815186);7)++;>0>;A):8C64<43:70-*-.454131(((.(-(-7(4()4=??(0.8,2((4**)/0*(*()
@M03152:184:000000000-AWYW1:1:2107:24467:5119 2:N:0:ACTAGCTAATACCTGT
CCCAACTATCCCTATTAATCATTACGGTGATCCTAGAAACCAACAAAATAGAATCATGCCGTCCTATTTTATTATTCCATGCTAATGTATTCAAGCAAAATGCCTGCTTTAAACACTCTAATTTTTTCAAAGTAAAGGTCCTGGTTCCCCGTGACACCCAATTAAGGGCATCGCGGTTCTCCAGAAGGTGAGAAATTGACTACACCAGTTCATACACCTTAAGGCACGACCGATGTGTCAATCCCGAAATTCAACTACTAGCTTAGATCGGAAGAGCGTCGTGTAGTGAAAGAACAGGTAT
+
CCCCCGGGGGGGGGGGGGGGGGGGGGGGGGGGGGGGGGGGGGGGGGGGGGGGGGGGGGGGGGGGGGGFGGGGGGGGGFGGFGGGGGGFGGGGGGFFFFGGGGGGGFGGFFGGGFGEGGGG9FGGGGGGGGGCFFC9EFEFFGGFGGGGGGEGFGGAFEGFGGGGGEGGEFGG+AEECEEFG9EFAECFGGGGGFEGDDFFGG?FADFFGFFGFDG*@ACFFF7*5?C>DF=AF5)98BFEFFCB4;@)5CAEFFFC6))/.6??343))62(34==8B2>()(0(6-4).-*08)7>0*))
@M03152:184:000000000-AWYW1:1:2107:4787:5122 2:N:0:ACTAGCTAATACCTGT
CCCAACTATCCCTATTAATCATTACTTTGGCCCTAGAAACCAACAAAATAAGACCAATGTCATATTCTATTATCCCATGCTAATGTATTCATGATTCCAGGTTGTGCCTGCTTTGAACACTCTAATTTTTTCAAAGTAAACTATCTGGCACTAACTACCTATTGCTAGATAGCAATTCACAGAACTAAAGGAGGTCACCACCCAGTACGCACCAAGAGAATGTAAAGTTGGACTTTGATGATGACTACTGCTACCCTAGCAACCTTTTTAGGGGCGGTTCAGATAACACCTCCGAAATTCA
+
CC9CCGGFGGGGGGFFGGGGGGGGGGGGGGGCEGDFG9FGGGGGGGGGGGG9FCF?FGFGGGF@,CEE<CFGGG9CFFFFGGGGGFGGGGGGFGGGGCFFCEFGGGGDCFGGEFFCAEFG9F<<AFFG9CFFGEFAFGGDEGFGCFC9,@EFFGGGGGGGGGG,==9=?FF=AFFCGGGDEDD8=EGGEF,,,46=A2,;=D>:,=B?D+=806=DD*;*+=A**+2+*3)0;A=?+9<0+*3;A95*:*<**+3)3)1>*9)0..*6>:::)5(5156.76):))/./684)635)42.)
@M03152:184:000000000-AWYW1:1:2107:26418:5176 2:N:0:ACTAGCTAATACCTGT
CCCAACTATCCCTATTAATCATTACGTGGTCCTAAAACCAACAAAATAGAACCATCGTCCTATTTTATTATTCCATGCTAATGTATTCAGGCAAAAATGCCCGCTTTAAACACTCTAATTTTTTCAAAGTAAAGGTCCTGATTCATCGAAACACCCAAGAGCATCCCGACTCACCAGAAGGTGAGAAATTGGCTACACACCGTTTCATGCCCCTAAAGGCACGATCGATATATCCCAATCCCGAAATTCAACTACGAGCTTAGATCGGAAGAGCGTCGTGTCGGGAAAGAAAAGGTAGTGA
+
CCCCCGGCFGGGGGGGGGGGGGGCFDGGGGGGGGGGGGGGGGGGGFGGDGGGGGFGGGGGGGGGFGFGGGGGGGGGGGGGGGGGGGGGGGGGGGGGCFGFFGGDEGGDC<,CFGGGGGGGGGGGGFG9EFFGGFEGG?EGCFGGGGFFGFDGEGEGEEG8DFGCCE8CEEGGGG=?D>8D8D8=DFGFEAFCFFGGGGGFGC??G6EF7D6+<@D9CA>FFFFD8C=*54996@A>CFFFAE4(28=:88C?8*)/),(636.)1501;:(63((((0(0.),7(4(((.())()**)*.)
@M03152:184:000000000-AWYW1:1:2107:16567:5319 2:N:0:ACTAGCTAATACCTGT
CCCAACTATCCCTATTAATCATTACATCGATCCTAGAAACCAACAAAATAGAATGCGATGTCCTATTTCATTATTCCATGCTAATGTATTCAAGCGTTAGCCTGCTTTAAACACTCTAATTTTTTCAAGGTAACAGTCCTAATTCCCCATAACATCAAATGAATGACATTATGGTTCATTAGAAGGTGAGAACCAATAAAACCAGTAAGTACCGAGGGCACGACCGACCCATTGATCCCGAAATTAAACTACGAGCTTAGATCGGAAGAGCGTCGTGTAGGGAAAGAACAGGTATGGGTAG
+
CCCCCGGGGGGGGGGGGGGGGGGGGGGGGGGGGGGGGGGGGGGGGGGGGGGGGGGGGGGGGGGGGGGGGGGGGGGGCGGGFFGGGGGGGFFGGFDGEFGGGGGGGGCGGGGGFGGGGGGGGGFGGDGGGGGGGFGGGGGGGFFGCGG,>EGGDEFEFGGGGE;EA8=FGGDFGDCFGCGGA,3@8EF8EGFFF,@D88DFGG+:=D9=FFDE=++*<?0@:BAF>5=A@54A99E9@BF=BBFF=*>A:+80>*/(054).11=@<<6,,/,.39(8738A)(73((,(.(7/)*)*(*)(
@M03152:184:000000000-AWYW1:1:2107:17182:5392 2:N:0:ACTAGCTAATACCTGT
CCTAACTATCCCTATTAATCATTACGTCGATCCTAGAAATCAACAAAATAGGTTCGAACGTCCTATTTCATTATTCCATGCTAATGTATTCGAGCGATTGCCTGCTTTAAACACTCTAATTTTTTCAAAGTAACAGCTCTAACTTCCCGTAACATCAAATTAATGACATCACGGTTCGTCAGAAGGGAGAAATCAATAACGTTAGTACGTACCAAAGGTACGACCGACGTATTGATCCCGAAATTCAACTACGAGCTTAGATCGGAAGAGCGTCGTGTAGGGAAAGAACAGGTAAGTGAAA
+
CCCCCGGGGGGGGGGGGGGGGGGFGGGGGGEGGGGGGEGGGGGGFFGGGGGGEFFEGDFGFGGGGGGGGGGDGFFGGGGGGGGFGGGGGGGGGGGGBFFEFGGGGGGGAGEAAEECEEGGGGGGGFGGGGGGC,,EFFFGGGGGGGFEEGCEGGCGGGFFGGGGGGGCA9DFEGGGGEGGGGGGGGGFCEGGGGGGFGGFGGFFGCFGGGGG>;FFFFFFFA>F852>=8@FA8?CF=A@FFADFFCFFDA;3C>6DEE@EE?6;@D@D@:>0(490..=)<?>10:?27(8*./?2)*-)
@M03152:184:000000000-AWYW1:1:2107:7712:5448 2:N:0:ACTAGCTAATACCTGT
CCCAACTATCCCTATTAATCATTACTTCGATCCTAGAAACCAACGAAACATCGAACCGAAATCGTATTCCGTTATCCCATGCTGTAGTATCCATGCCTCCTTTTTTGGCTGCTTTGAACACCCTAATTTATTCAAAGTAAACGAATGGGAACTCCACACATGTAGGCAGTACACGCGCGAGACGTATACCGTTTTGCCCTACACATGCTTTTGCAGCCGCCGCCCAGTTAAGCGTTGCGGTGAGCATCCCCTAGGTGAGAACGAAAAGACCAGTAAAAACCTTGACAGCAGACTGGTGAGT
+
CCCCCGFGGFGGFGGGGF<<<FFGFCGGGFGG7FGGGG9FGF<FGGGGGGCF,CEGGDGFFEGGEFFGFCFGGEGG9EFFFEF9FFECF9,@FGEADFCFGFCBEFGEFFGGG9F,A?FGGGCGEFGCGGFGAEFGGFFGGA+@CDE,4@EE:FEEF8CCD,E,@9CEEGFEFCE6=CEECEE+@>AGG,:*5,A7C8AA,7*3EF64:E>C8,2;*??4652>133)785:+.4*).)2=0.(28<4(*)((27)/<<4<7((:(-,,3:,(.6))*))(0)*42)51(()).9>7:72.
@M03152:184:000000000-AWYW1:1:2107:7706:5464 2:N:0:ACTAGCTAATACCTGT
CCCAACTATCCCTATTAATCATTACTTCGATCCTAGAAACCAACGAAACATCGAACCGAAATCGTATTCCGTTATCCCATGCTGTAGTATCCATGCCTCCTTTTTTGGCTGCTTTGAACACCCTAATTTATTCAAAGTAAACGAATGGGAACTCCACACATGTAGGCAGTACACGCGCGAGACGTATACCGTTTTGCCCTACACATGCTTTTGAAGCCGCCGCCCAGTTAAGAGTAGCGGTGAGCATCCCATAGGTGAGAACGAACAGACCAGTACATACCTTGACGGCCGACTGGGCACT
+
CCCCCGGGGGCGGGEGGGGGGFGGGGGGGGGGGGGEGGGGGGGGGFECCFGGFFGGGGFG:CA,CF@GGGGEFGGGGGGGEFGFGGGGGGGGGFFGGFGFF9FFFGC:EFGGGGFAEFFG@FGGGFFGGFFGGFGGGGGGGGGCGGC<FG@FFGGEGGGGF8ED,EFGGGGGGGEEDEC3+BEGGDGGAE6BE?EGGGGFFFGFG497CDFGFCG4AFDE>DB(:38AC+6+;;?:+@325(28)*.=(;)71F4<?)(6>:;:?FF<31(3(.6><*.98=51).(3391>>(.<4(*4.
@M03152:184:000000000-AWYW1:1:2107:25194:5503 2:N:0:ACTAGCTAATACCTGT
CCCAACTATCCCTATTAATCATTACGTCGATCTTGGAAACCAACAGAATAAGATCAAACGTCCTATTTCATTATTCCATGCTAATGTATTCAAGCCAAAGCCTGCTTTAAACACTCTAATTTTTTCAAAGTAACAGTCCTGATTCCCCACGACATCAAATTAATGACATCATGCTTCGTCAGAAGGGAGAAACCAATTGTACCAGTGCGTACCGTTGGCACGACCAATAAATTGATCCCGAAATTCAACTACGAGCTTAGATCGGAAGAGCGTCGTGTAGGGAAAGAACAGGTATGTGTAA
+
CCCCCGGGGGGGGGGGGGGGGGGGGGGGFGGGGGGGGGGGGGGGGGGGGGGGFGGGGGGGFGFGDGGFGGFGGGGGGGGGGGGGGGGGGGGGGGGGGGGGGGGGGGGGGGGGGGGGGGGGGGGGGGGGGEGGGGGGGG@FDDGGGGGGGGGGGGGGDGGGGGGGEFGFGGGGGCGGGEFGGD8FG86BEEGBFGGGGGFFGGFD=D5DDDDGFGGED?FFFEA==?@FFFFFFFFGCF*:5@6@AFEC9F;>@D>9>(7@<5C,:?F(/=1:,;96;8:=>3:)4(8:14(7*69/;)2-)
@M03152:184:000000000-AWYW1:1:2107:21166:5539 2:N:0:ACTAGCTAATACCTGT
CCCAACTATCCCTATTAATCATTACTTCGGTCCTAGAAACCAACAAAATAGAACCAAAGTCCTATTCTATTATTCCATGCTAATGTATTCAAGCGTAAGCCTGCTTTAAACACTCTAATTTTTTCAAAGTAAAAGTCCTGGATCAATTTGCGCACTCAGTTAAGAGCACGCAAGAGCTCCAGAAAGAAAGACCCGACCAGAGCAGTGCTTACCTCGCGGCAAGACCACCCAGCCAGGTCCGAAATTCAACTACGAGCTTAGATCGGAAGAGCGTCGTGTAGGGAAAGAACAGATAGGTGGA
+
CCCCCGGGGGGGGGGGGGGFGGGGGGGGGGGGGFGFFGGGGGGGGFGGGGDGGGGGGGGGGGGGCGGGGGGGGGGGGGG?FGGGGGGGGGGGGGGGGGGGGGEDFFGGGFGGFGGGGGGGGGGGGGFFFGGG?FCFFGFGGGGGGGGGGGGGGGGGFGGGGGGGGGGFGEEGGGGGEGGGGGGGGGGGGGGGCFGGGDGFFDFAG7A8CCGGFFFEDFFE4?4BFFDFD4B;A>27DAABEF>6:=9F?71=38BFB6E3;E?)4<;?>BF73(49(84)476@0:?F??B:))9196*((
@M03152:184:000000000-AWYW1:1:2107:6244:5553 2:N:0:ACTAGCTAATACCTGT
CCCAACTATCCCTATTAATCATTACGTCAATCCTAGAAACCAACAAAATAGGATCGAACGGCCTATTTCATTATTCCATGCTAATGTATTCAAGCGTTAGCTTGCTTTAAACACTCTAATTTTTTCAAAGTAACAGTCCAAATTCCCCGCAACACCAAATTAATGGCATTACGGTTCATCAGGAAGGAGGAATCAGTGAGACCAGTACATACCAGATGCATAACACACCTACTAACCCCGAAATTCAACTACTAGCTTAGATCGTAAGAGCGCATTGTGTGGAACGAACAGGAATATGTAA
+
CCCCC;AFCA<EEFGG<C<FEFGGD6EF6,EE,EDGAF9DFFFFGF@EFGG<<6,@@EF+,@@F@,9C<F<CAC@FGA<,CFCFF,BFGFFFF9F7BFEEFGC8<EFC,A<F,=E?FFEDGGGC@?A,A?EF<CA,C:>EFGGAF,><+8@CFFEB@D8BEA;FDEDFAFAAFEDCEGEFG,A,=E>>E6AFCEAEDFGF76+9@FFGC+<AA996*3<CF+:@**10)?49ABACC4*7*5)28B?19@6691+(1*6*)7<?5=;(.3,(,((/)3))()/2;011-(.).()**)2.)
@M03152:184:000000000-AWYW1:1:2107:7800:5640 2:N:0:ACTAGCTAATACCTGT
CCCAACTATCCCTATTAATCATTACGTTGATCCTAGAAACCAACAAAATAGAATCAAACGTCCTATTTCATTATTCCATGCTAATGTATTCAAGCGTGAGCCTGCTTTAAACACTCTAATTTTTTCAAAGTAACGGTCCTGATTCCCCAAGACACCAAATTAATGACATCAAGGTTCTTCAGAAGGGAGAAACCAGTGACACCAGTGCATACCGAAGGCACGACCAGCGTACTGATCTCGAAATTCAACTACGAGCTTAGATCGGAAGAGCGTCGTGTAGGGAAAGCACAGGTAACACTAG
+
BBCCCGGGFGGGGGGGGGGGCGGGGGGGGGGGCFGGGGEGGGGGGGGGGGGGGGGGGGGGEFGGGGGGGGGGGGGGGGGGGGGCEEFGGGGGGGGGEFGGGFGGGGFGGGFFFFGFGGGGGGGGGDFGG,FCFFCGGCEE=FFGGGGGGGGGFFGGGGGFGGGGGFGGGGGFFC?FGFGGFGGD8EGGCEGGCGGGG?FF,=DF?FFGGGGC?CGDBFAFFFFF=@CFAFDEFFE+=B:5?-?9F+>FECA@9D4=>@FFF3??03(.((,7181(3A@6A5()32,3:08)*)/**(*()
@M03152:184:000000000-AWYW1:1:2107:5813:5803 2:N:0:ACTAGCTAATACCTGT
CCCAACTATCCCTATTAATCATTACGTCAACCCTAGAAACCAACAAAATAAGATCGACGTCCTATTTCATTATTCCATGCTAATGTATTCAAGCGTTAGCCTGCTTTAAACACTCTACTTTTTTCAAAGTAACAGTCCTGTTTCCCCGCAACACCAAGTTAATGGCATCACGGTTCTACAAGCGGGAGGAATCAGTGAGACCAGTTCATACCGTTGGCAGGACCGACCTACTGACTCCGAAATTCAACTCCGAGCTTAGATCGGAAGAGCGTCGTTTAGGGAACGAGAAGGTATGGTGGAA
+
CCCC9FCFEECCFCCFEAD<CFGGEFGFGGFGFF@FFGFGGF<@,CFGFCGGGGDGCEDCCCFG9E<,CCFFFF,6F9FG<<EFG@9C@EEFGGGEFGE,AEFG,E,AFGEG@CD<A,9FECCECFFFCFFG,,4AA?@FE9FGDEC7+>@@F@F+8,7ECEE=EEEEG?DEGFG8EGGF,6,@688@88:BGGGG78?+2*;6C+++?=FGFFGD*9**/:5)::942ABAFF=+76>>D683@;?A?*;12)=B)).77<6?(3911(4-4(((-8)9(8<)-((,((3)*.))2)*-)
@M03152:184:000000000-AWYW1:1:2107:14897:5838 2:N:0:ACTAGCTAATACCTGT
CCCAACTATCCCTATTAATCATTACGTGGTCCTAAAACCAACAAAATAGAACCATCGTCCTATTTTATTATTCCATGCTAATGTATTCAGGCAAAAATGCCCGCTTTAAACACTCTAATTTTTTCAAAGTAAGGGTCCTGATTCATCGAAACACCCAAGAGCATCCCGACTCACCAGAAGGTGAGAAATTGGCTACACACCGTTTCATGCCCCTAAAGGCACGATCGATATATCCCAATCCCGAAATTCACCTACGAGCTTAGATCGGAAGAGCGTCGGGTAGGGAAAGAACAGGTATGTG
+
CCCCCGGGGGGGGGGGGGGGGFFGGGGGGGGFGGGGGGGGGGGGGGGGGGGGGGGGGFGGGGGGGFFGFGFCGGGGGGFGGGFGGGGGGGGGGGGGGGGDGGGGGGGGGGGFGGGFGGDFFEGGGFGFFFF9FFGGFAEFGGGGFGDGFGEGGGGGGD88DFG9==8CGEG=8@FEFGGGGF?B8F=DFAFGGGFFG?F?GCCEG67<CGFF?EFFAAC56FDDCF=>4*7B>@:;CF>:F3?2?DFF?F+7=G4:=211.)74?E;DF@636((,67(.()-50?1:62..02)*2)26)
@M03152:184:000000000-AWYW1:1:2107:19162:5964 2:N:0:ACTAGCTAATACCTGT
CCCAACTATCCCTATTAATCATTACATCAGCCTTAGAAACCAACAAAATAAGACCAACGTCATATTCTATTATCCCATGCTGTAATATTCAATGGCAAGGTTACGCCTGCTTTGAACACTCTAATTTTTTCAAGGTAAATGATTGGAAGCGGTTGCCCACTATCCAAACGTAGGAAGCCCAGACCCAGCCACGCCACAAGGACGAGCTTTGGCCTGAATGCACCCGAAATTCAACTACGAGCTTAGATCGGAAGAGCGTCGTGTAGGGAAAGAACAGGGAAGGATAGCTTGTGGTGGCGAC
+
CCCCCGGGFGGGGGGGGGGGD<FFGGFGGGGGCFGCEFGGFGGGGGGGGEFFGFFGGGGGGGGGFGCFFFGGGFF8FGFFFGGGGGFGGFCFFG8CFGGGGGGFEGCFGGGGGCGG8FGGGEG9EFGGGGGFCCGAEGGGGGGCGGGGFGGGGGGGGGEEFGFGGGFEGE?@D6DD=,@?DDEF+@D:F?EGEE816=D9F6??D6?CCD>?5C55A66=>+>CFF>BFFFFACC>FABDA@8>@?::*2)1<D;=596?9(3/3;=<,8<?B?F0(0,<(0().),)))(.)-))1(1((
@M03152:184:000000000-AWYW1:1:2107:24803:5989 2:N:0:ACTAGCTAATACCTGT
CCCAACTATCCCTATTAATCATTACGTCGATCCTAGAAACCAACAAAATAGGTTCGAACGTCCTATTTCATTATTCCATGCTAATGTATTCGAGCGATTGCCTGCTTTAAACACTCTAATTTTTTCAAAGTAACAGTCCTGACTCCCCGTAACACCAGATTAATGACATCACGGCTCGTCAGAAGGGAGAAATCAATGACGTTAGTACGTACCGAGGCACGACCGACGTATTGATACCGAAATTCAAATACGAGCTTAGATCGGAAGAGCGTCGTGTAGGGAAAGAACAGGTAGGTTGAAA
+
CCCCCGGGGGGGGGGGGGGGGGGGGGGGGGGGGGGGGGGGGGGGGGGGGGGGFGGGFGGGFGGGGGGGGGGGGGGGFGGGGGGGGGGGGGGGGGGGGGGGGGGGGGGGGGGGGGGGGGGFGGGGGGGGGDGGGGGGGFGGGGGGGGGGGEEGGGGGGGGGGGGGFGGGGEGF6CE@8EGGGGGGGGGGGGGGCFGGA?FAGDGFGGFGGGGGDGGDFEDF*8525:2;6>C47AC7@FE@BB49CF97):A6?D>6:A7B)6:03:>?FF0-4961459=8547(41:??(19))**(*))
@M03152:184:000000000-AWYW1:1:2107:9169:6009 2:N:0:ACTAGCTAATACCTGT
CCCAACTATCCCTATTAATCATTACTTTGGCTCTAGAAACCAACAAAATAAGACCAATGTCATATTCTATTATCCCATGCTAATGTATTCATGATGCCAGGTCGTGCCTGCTTTGAACACTCTAATTTTTTCAAAGTAAACTATCTGGAACTAACTACCTATTGCTAGATAGCAATTCACAGAACTAAAGGAGGTCAACACCCAGTACGCACCAAGAGAATGTCAAGGTGGACTTTGATGATGACTACTGCTACCCTAGCCACATTTTTAGGGGCGGTTAAGATAACAACTCAGAAATTCA
+
CCCCCEGGGGGGGGGGGGGGGGGGGGGGGGGGGGGGDFCGGGGGGGGGGGGGGGGGGFFGGGGGGGGGGGGGGGGGGGGGGGGGGGGGGGGGGGGFGGGGGFCFGGGFGFCFGGGGGGGGFGGGGGGFGGGGGGGGGGGGGEGCFGGGGGGFEFFFGGGGGGGGDGDFGFGGGGGFGGEEFB?FGGGGGGGGGEEFFGGFG6C:DDFGDGG8BCGFFFFFFFEACECC=FD?565<FCFEF7>A*=76CGA**+0<>BD)):B))/2*1>DEB>(6;5())3)+997733//*,9=C42).
@M03152:184:000000000-AWYW1:1:2107:22222:6019 2:N:0:ACTAGCTAATACCTGT
CCCAACTATCCCTATTAATCATTACTTCGATCCTAGAAACCAACGAAACATCGAACCGAAATCGTATTCCGTTATCCCATGCTGTAGTATTCATGCCTCCTTTTTTGGCTGCTTTGAACACCCTAATTTATTCAAAGTAAACGAATGGGAACTCCACAGATATGGGCCGCATGGCGCGAGACCATACGGTTTTGCCCCGTACCTGCTTTATAAGCCTCCGCCCAGTTAAGAGTAGAGGTGAGCATCCCATAGGTGAGAACGAACAGACAAGAACAGACCTTGACGGCCGAATGGGGAACTG
+
CCCCCGGGGGGGGGGGGGGGGGGGGGGGGGGGGGGGGGGGGGGGGGGGGGGGEGGGGGGGGGGGGGGGGGGGGGGGGGGGGGGGGGGGGGGGGGFGGGGGGGGGGGGGGGGGGGGGGGGGGGGGGGGGGGGGGGGGGGGGGGGGGGGGGGGGGGFGGGGGGGGGGGFGEGGGGGCEGGG>G>GGGGFGGGEGGGGGGG>@EGDFGC4DGGGFFGGFFFFFFF2=BFEFFFFFFFFGFFF@=1;3AF@F;F5;87;>4C4323<32:<1(42(.838?F(6.*)/49>>0(()05)0*1C))
@M03152:184:000000000-AWYW1:1:2107:10688:6139 2:N:0:ACTAGCTAATACCTGT
CCCAACTATCCCTATTAATCATTACGTCAATCCTAGAAACCAACAAAATAAGATCAACGTCCTATTTCATTATTCCATGCTAATGTATTCAAGCGTTAGCCTGCTTTAAACACTCTAATTTTTTCAAAGTAACAGTCCTGTTTCCCCGCAACACCAAACTAATGGCATCACGGTTCTGCAAGAGGGAGGAATCAGTGAAGCCAGTACGTACCAGTGGCACGACCGACCTACTGACCCCGAAATTCAACTACGAGATTAGATCGGAAGAGCGTCGGGTAGGGAAAGAACAGGTATTGGAAGA
+
BCCCCFEFGGGGGGGGGGGFFGGGGGGG@CFGGGGGCEFFGDFGGFAFGGGGGGGGGFGGGDGGEGGGGGGGGGGGGGGGGGGFGFGGFGFGGGGFFGGGGGGDGGGGFFFG@FCFFFFFGGGGGGFGGGFFFEGGGGFGGGGGGGGGGGGGGGGFFDGAEFGGDFFCD=E>C@CCGGFFFGGGGC8FGGG89BGFGGGFGCCF?:?D?FGDAFCAFFFFF>=>9>4528BA6A2?F;895:8C6@<C)6)37<5=A4;76)62;?FFF?0-8>(4,54)4<,)42:371(*0)***)2((
@M03152:184:000000000-AWYW1:1:2107:4864:6147 2:N:0:ACTAGCTAATACCTGT
CCCAACTATCCCTATTAATCATTACGGCGACTCTAGAAACCAACAAAATAGAACCGCACGTCCTATTTTATTATGCCATGCTAATGTATTCAGGCAAAGGCCTGCTTTGAACACTCTAATTTTATCAAGGTAAAAGTCCTGGGTCCCCAACAAACCCAATTAAGGGCATGCCGGCTCACCAAGAGGTAGAACACAGCGAGACAGTACGTACCCAATAGGCAGACCGCCCGACAAGGGTCGAAATTAAACTACGAAATTAGATCGGAAGCACATAGGGGAGGGAAAGGAAAGAGATGTGAAA
+
AB@C-86E<@F8FC8CF@,C<C<F<DFGGGE+;FGGGGGECCCB@FGGCGAEDEEFEGGE,::,C,<,F<C<C,9C,6FFF9EF96EE9?C<CEDGFFGGGG,<F<?<<FE,?EFGEFE9B,C,5CEDFB,CFGFFG99,C8=,@8EFEEGG:EF++@6,,@EFGGGFFG886=88AE9DDGFGF:@F:EEG6@ACC*9*4;DFCF+@*3;D*=C>FFAFF>235)()-:6B))6**);,8=A1A*.+)28)-17())-.6))(-41-((.(-.9)4)-53B:5(((.(.4)).***.*))
@M03152:184:000000000-AWYW1:1:2107:7100:6194 2:N:0:ACTAGCTAATACCTGT
CCCAACTATCCCTATTAATCATTACGTCAATCCTAGAAACCAACAAAATAGGATCAAACGTCCTATTTCATTATTCCATGCTAATGTATTCAAGCGCTTGCTTGCTTTAAACACTCTAATTTTTTCAAAGTAACAGTCCTGATTCCCCGCAACACCAAATTAATGACATTACGGCTCATCAAGAGGGAGGAATCAGCAAGGCCAGTGCATACCAGTGGCACGACCTACCCGCTGACCCCGAAATTCAACAAACAGCTTCGATCGTAAGAGCGTCGTGTAGGGAAAGAAAAGCGGTCATTGT
+
CCCCCGGFGGGGGGGGGGGGFFFGFGGGGGGGGGFFFCGGEEGEFFGGGGFGFGGGGFGGCF:CFGDGGGGDFDFCFFFGGFFGGFGAFFFCFGGGGGGGGFFGDFGGGF9E5=FFGA,CFFFFGGF9FC5CAFFGFBEE94>,@E@<BEEGGGGG7F8FFG,=@FC8ADF,DEEGDF=,@99=DDEC=+@D8D=,@D=D++5*+20=CC;:6C+5>F*0;9:5>*6*)*-499(86;:5?(?2FFC:C*)((10()))(//36(/((9@@F1:2(()3=2)(.(,(3((())(.)*):))
@M03152:184:000000000-AWYW1:1:2107:17864:6194 2:N:0:ACTAGCTAATACCTGT
CCCAACTATCCCTATTAATCATTACGTGGTCCTAAAACCAACAAAATAGAACCATCGTCCTATTTTATTATTCCATGCTAATGTATTCAGGCAAAAATGCCCGCTTTAAACACTCTAATTTTTTCAAAGTAAAGGTCCTGATTCATCGAAACACCCAAGAGCATCCCGACTCACCAGAAGGTGAGAAATTGGCTACACACCGTTTCATGCCCCTAAAGGCACGATCGATATATCCCAATCCCGAAATTCAACTACGAGCTTAGATCGGAAGAGCGTCGTGGAGGGAAAGAACAAGTAAATG
+
CCCCCGGGGGGGGGGGGGGGGGGGGGGGGGGGGGGGGGGGGGGGGFGGGGGGGGGGGGGGGGGGGGGGGGGGGGGGGGGGGGGGGGFEGGGGGGGGGGGGGGGDGGGDFGGGGGGGGGGGGGGGGGGGGFGGFFGGGGGGGGGGGGGGGFGGGGGGGGGCDGGGGDGGGGGGGGGGGCCGGFGDGFF:DFFGGGGGGGGFGGGFFGAFGGFGFG??AFF5**:@DF5?=*5@EF6CFF;:F=>F>;@FEF8??GF236>F@EFE?CF(,4(683..(793().),386((.8?(<17)*-)
@M03152:184:000000000-AWYW1:1:2107:13733:6241 2:N:0:ACTAGCTAATACCTGT
CCCAACTATCCCTATTAATCATTACGTCGATCCTAGAAATCAACAAAATAGGTTCGAACGTCCTATTTCATTATTCCATGCTAATGTATTCAAGCGATTGCCTGCTTTAAACACTCTAATTTTTTCAAAGTAACAGCTCTAACTTCCCGTAACATCAAATTAATGACATCACGGTTCGTCAGAAGGGAGAAATCAATAACGTTAGTACGTACCAAAGGTACGACCGACGTATTGATCCCGAAATTCAACTACGAGCTTAGATCGGAAGAGCGTTGTGTAGGGAAAGAACAGGTATGTGTAA
+
CCCCCGGGGGGGGGGGFGGGGGGGGGGGGGGGGGGGGGFGGGGGGGGGGFFGGFFGEFGGGGGGGGGGGGGGGGGGDGGGGGGGGGGGGGGGFGGGGGGGGGGGGGGGGG9ECFGGGGGGFGGGGGFGCEGGGGFFGGGGGGGGGGGF7EE7FFFFFDGGGGGGGGGGE=DDEEFGD>@CFEF;EFGF6>FGG;@EFGGF+=?F@CCF6DFF>GGFAAABF>DF)9)54*(8A@?=7FA()6?=C+>8/;FE<D)(03));76?;?;(3@@3(-4838<FD>B>?:B2((.)1.*9:2:9)
@M03152:184:000000000-AWYW1:1:2107:11892:6362 2:N:0:ACTAGCTAATACCTGT
CCCAACTATCCCTATTAATCATTACTTCGGTCCTAGAAACCAACAAAATAGAACCAAATTCCTCTTCTATTATTCCATGCTAATGTATTCAAGCTTAAGCCTGCTTTAAACACTCTAATTTTTTCAAAGTAACAGTCCTGATTTCCCGCAACCCCAAATTAATGGCATTACGGTTCGTCCATCGGGAGGAATCAGCAAGTCCAGTACATACCAGTGGCACTACCGACCTGATGACCCCGAAATTCAACTCATACCTTCGACCGGAAAACCTCTGTGTATGGCACGAACACGTAGCATCTAA
+
<CCCCGCFCCGCG,CF<C<FFFGGGFEFG7FCFGFF9,CFGEFGC<FCFGGFGGFGC@,6,C<,CFFG,CF@FGGGGEF<EC<F<<9@FF<CAEC9CFACGGGGFGEFCA?<<FFE9EEFGGDF@,@,,AAE?FACFA;,>C=F==>=+8BE,@F>FDFC@4999D,=F8A6=AEG6@>+1,,3+++33+,8DGFG=+1+@:CA<+<992:=*2=9;>*0*;5))3855*)4+39*3@@=6()/48/B*:**1+2*+(((((.,(,.3((,3)/)9)*)*4)4*(,(,(((0.4)**)*.)
@M03152:184:000000000-AWYW1:1:2107:17046:6363 2:N:0:ACTAGCTAATACCTGT
CCCAACTATCCCTATTAATCATTACGTCAATCCTAGAAACCAACAAAATAGGATCGAACGTCCTATTTCATTATTCCATGCTAATGTATTCAAGCGTTAGCTTGCTTTAAACACTCTAATTTTTTCAAAGTAACAGTCCAAATTTCCCAAAACACCAAATTAATGGCATTAAGGTTCGTCAGGAGGGAGGAATCAGTGAGACCAGTACATACCGGAGGCATGACCAGCCTACTAACCCCGAAATTCAACTACGAGCTTAGATCGGACAAGCGTCGTGTAGGGAAAGAACAGGTAGGAGTAG
+
CCCCCGGGGGGGGGGGGGGGGGGGGGGG7FGGGGFGGGGGGGGGGGFGGGGGGGGDFFGGGGGGGGGGGGGGGGGGGGGGGGGGGGGGGGGGGGGGGGGGGGGGGGGGFGAE,FFFGG,FFGGGGGGDF?FFGGGDGGGGFCEFGFEGFFGCFGGGGGGGGG,;CEDDAAF,,@;EDCCGGEGGEGDGGGGC?FGGFGDDFG?DD2+=7CFFAE6*059?FFFFFFFFFFBFFFFFF6@BF2?BFFFFECAEFG3051<<<6ED(:9(((/(6(3187?FF@?4?F?:?FF7/-*)*(*.)
@M03152:184:000000000-AWYW1:1:2107:12080:6407 2:N:0:ACTAGCTAATACCTGT
CCCAACTATCCCTATTAATCATTACGTCAACCCTAGAAACCAACAAAATAAGATCGACGTCCTATTTCATTATTCCATGCTAATGTATTCAAGCGTTAGCCTGCTTTAAACACTCTAATTTTTTCAAAGTAACAGTCCTTTTTCCCCGCAACACCAAGTTAATGGCATCACGGTTCTACAAGAGGGAGGAATCAGTGAGACCAGTTCATACCGTTGGCACGACCGACCTACTGACCCCGCAATTCAACTACGACCTTAGCTCGGAAGAGCGTCGCGTAGGGAAAGAACAGGTCTGTGTGCG
+
CCCCCGGGGGGGGGGGGCFEFGGGGGGGGEGG@FACGGGGFGDEEEAEDCGAEFGF;FGGGEC,CEF<CFG9FFFFDGGFF9FGGCDFFFGGFGGFGEE9FECCEGGAAD,,BFDECCFGEFFFEC,?AE,,<<FDGFA,@EFGGEGFCCGDFG+=,6@;=AFEADDGGFGDEGGGGFGEFGDFF@EEEEE=FFGGFDG7ECCFFGFFGDGFDFGFFA>F5BA)7>@E@AEFAAB6C:>0>>33AF)8<*;1?)8067;)9<B((4(,(4((-(((,0(>:F(.,4(.(((0).)*0.*)(
@M03152:184:000000000-AWYW1:1:2107:24894:6421 2:N:0:ACTAGCTAATACCTGT
CCCAACTATCCCTATTAATCATTGCTTCGGATTCTGAAAACCAACAAAATAGAACTGAAGCCCTATTTCATTATTCCATGCTAATGTATTCAAGCGTACGCTTGCTTTAAACACTCTAATTTTTTCAAAGTAAACGTCCTGGTTCGGCCGCCGAGCCCAGTTAAGGGCCGACGTTCCCCCAGAAAGAGGTGGTCCGAAAACCGGCAGTACAGACCTTGCGGCCGACCGCCGTTGGGCCACCGAAATTCAATTACGAGCCTAGAACGGACGAGCGTGGGGTAGGGAAAGAACATGTATTGGG
+
CCCCCGGGGGGFAFFCFGEAFGGGGGGGGFCBEGGGGGGGGEFGGGGGGGGGGGGGGGGFGGGGGFGGGGGGGGGFGGGG?EGGGGFGGGGGGGGGEGGGGGGGGFGFGGGFFGGGGGGGGGGGGGGDGCGF<FGGGFEGFFEFFGDGGGGEGGCGGG?8DGCEGC?EGGEGDGFFGCDECCGGCC?F@:DGGFFGECGFGG>AGD:*=7+1:FFF66AFD)390>6)9DFF)),17>:1>(7(084F2:*.6:)()-(4:?>)40127((-43,((0(),.,7:(,((.4.*.***)0)(
@M03152:184:000000000-AWYW1:1:2107:4734:6425 2:N:0:ACTAGCTAATACCTGT
CCCAACTATCCCTATTAATCATTACGTCAACCCTAGAAACCAACAAAATAAGATCGACGTCCTATTTCATTATTCCATGCTAATGTATTCAAGCGTTAGCCTGCTTTAAACACTCTAATTTTTTCAAAGTAACAGTCCTGTTTCCCCGCAACACCAAGTTAATGGCATCACGGTTCTACAAGAGGGAGGAATCAGTGAGACCAGTTCATACCGTTGGCACGACCGACCTACTGACCCCGAAATTCAACTACGAGCTTAGCTGGGAAGAGCGTCGTGGAGGGAAAGAACCGGATGGGTTGTA
+
@CCCCGGGCFEDFGGGFGGFGGGGGDFGCBFG;F?,ECFGGGGGFFGGGGGGGGGGGGGGGGGGGGFAFFFF9FGFFFGGGGGGAFFEDAACFCEGGEEF<FEDGAEDBE9A?,FAEFGFEBD+F?FDF@EFFF9CFFFGGGG9;BEEGDGGGG@FGE9BFFGGFFGG,,,@C=C+E;ECFCE?,+@3C6DGCDFCCCF7A+;9FFAF+C?C>CDB5>>5*0>99?@?@A26*=3*085(57)967?A)2),(:54)))).)(/,44((.((-(--(0.5(0(8130(.(2)717)943(.
@M03152:184:000000000-AWYW1:1:2107:9520:6444 2:N:0:ACTAGCTAATACCTGT
CCCAACTATCCCTATTAATCATTACTTCGGTCCTAGAAACCAACAAAATAGAACCAAAGTCCTATTCTATTATTCCATGCTAATGTATTCAAGCGTATGCCTGCTTTAAACACTCTAATTTTTTCAAAGTAAAAGTCCTGGATCCCCAGCGCACTCAATTAAGAGCACGCTGGTTCCCCAGAAGGAAAGACCCGACCAGAGCAGTGCTTACCTTTCGGCAAGACCGCCCAGCCAGGTCCGAAATTCAACTACGAGCTTAGATCGGAAGAGCGTCGTGTAGGGAAAGAACAGGGAGGTGATA
+
CCCCCGGGGGGGGFGGGGGGGGGGGGGGGGGGGGFGFGFGGGGGGFGGGGGGGGGGFFGGGGGFGGGGDGGFGGGGGGGGGGGGGGGGGGGGGGCFGGGGGGGGGGGFGGGFGGGGGBFGGGGGFGGDEFGGGFFGGGGBFCGGGGGGGGGGGGEGGGGFFGEFFGGGEEGGD==AF?8DEFGGG=EFGGGGC8CECDEF@FGFCCFFGCGGFGGFEEB5?55B)//@>>BA>ABC<FABFFF;CCEFFGF;D3BBEFE)6)1(,8(123193:>(().9<3(734:?B7())())1(*))
@M03152:184:000000000-AWYW1:1:2107:6617:6475 2:N:0:ACTAGCTAATACCTGT
CCCAACTATCCCTATTAATCATTACGTCAACCCTAGAAACCAACAAAATAAGATCGACGTCCTATTTCATTATTCCATGCTAATGTATTCAAGCGTTAGCCTGCTTTAAACACTCTAATTTTTTCAAAGTAACAGTCCTGTTTCCCCGCAACACCAAGTTAATGGCATCACGGTTCTACAAGAGGGAGGAATCAGTGAGGCCAGTTCATACCGTTGGCACGACCGACCTACTGACCCCGAAATTCAACTACGAGCTTAGATCGGAAGAGCGTCGGGTAGGGACAGAACAGGGAGGTGAAGA
+
CCCCCGDFEFGGGGGGGGGG<FFFDFGGEEGGGGGF@FFGGGGG?FGGGGGGFGG8CGGGGGGGGGGGGFGDCFFFGF<EEGA9EFGGGGG9EFGEGGGGGGGFFGGGGGGFGGDGGGGFGFF7FDEBEEFGGGGGG,=FEGGGAFGEGGGGGDGGGGGGGGGGFGFFDF8CCDEEE9DCEGFGFEGGGCFG89CFFGG5C7@5CCFDGGFFA@CDFCCFFFF45B2:54>AAA@48?5(:0A;6+.6?C)6;*),;))963:226>3:<((-((,()()(0(<?<),80.).(05<)2))
@M03152:184:000000000-AWYW1:1:2107:22589:6506 2:N:0:ACTAGCTAATACCTGT
CCCAACTATCCCTATTAATCATTACTTTGGCCCTAGAAACCAACAAAATAAGACCAATGTCATATTCTATTATCCCATGCTAATGTATTCATGATGCCAGGTTGTGCCTGCTTTGAACACTCTAATTTTTTCAAAGTAAACTATCTGGAACTAACTACCTATTGCTAGATAGCAATTCACAGAACTAAAGGAGGTCAACACCCAGTACGCACCAAGAGAATGTCAAGGTGGACTTTGATGATGACTACTGCTACCCTAGCCACCTTTTTAGGGGCGGTTCAGATAACAACTCCGAAATTCA
+
CCCCCGGGGGGGGGGGGGGGFGGGGGGG@FGGGGGGGGGGGGGGGGGGGGGGGGGGGGGGGGGGGGGGFGGGGGGGGGGGGGGGGGGGGGGGGFGGGGGGGGGGGGGGGGGGGGGGGGGGGGGGCFGGGGGGGGGGGFGGGGGGGGGGFGGGGGGGGGGGGGGGGGDEGGGGGDGGGGGGGBDGFFGGGFFGFEEGGGGFGGGFFFFGGDGG58666DFFFCFECAEAEF=?FAEGGFFFFFFFFFE9CGFCFFFDFFFFFFFB=@E@E9:==>B@@A>EAFC6?4/7@?)*=:3>C074)
@M03152:184:000000000-AWYW1:1:2107:26862:6546 2:N:0:ACTAGCTAATACCTGT
CCCAACTATCCCTATTAATCATTACGTCGATCCTAGAAACCAACAAAATAGAATCAAACGTCCTATGTCGTTATTCCATGCTAATGTATTCAAGCGTGAGCCTGCTTTAAACACTCTAATTTTTTCAAAGTAACAGTCCTGATTTCCCAAGACACCAAATTAATGACATCATGGTTCGTCAGAAGGTAGGAATCAATAATACCAGTACGTACAATAGCACGACCAGTAAATTAATCCCGAAATTCAACTACGAGCTTAGATCGGAAGAGCGTAGTGTAGGGAAAGAATAGGATGAGAGAGG
+
CCCCCDFFF9CFGGFGGGCA@FCFFFFGDGGG,CAF,EFFG@FFFGGGGGFGCFGF9FCEEFFEGG,C,C::CFGGF<E,@,@<6EFF<FFGCFFGEGDCFEFEGFEFCGGGC4E<<EFFGGF,=FG<EG<@@F;,CFGGAFGFFGGA,=EF,EGGGGCADG8FF;DEGD973A==EE63+@9,6DFGG?FFGCFCA9EFC+D?EDFGC0DC>AD<@FFFFD>=86:AAF@AABE7+;9>9A9*+=A6A3)(2*85;C3**9(/,3((/69@(6867A961;(5,6,)).)**())*)*((
@M03152:184:000000000-AWYW1:1:2107:16810:6582 2:N:0:ACTAGCTAATACCTGT
CCCAACTATCCCTATTAATCATTACGTCGATCCTAGAAATCAACAAAATAGGTTCGAACGTCCTATTTCATTATTCCATGCTAATGTATTCAAGCGCTTGCCTGCTTTAAACACTCTAATTTTTTCAAAGTAACAGTCCTGATTCCCCGCAACACCAAATTAATGACATTACGGCTCATCAAGAGGGAGGAATCAGCAAGGCCAGTTCATACCATTGGCACGACCAACCTGCTGACCCCGAAATTCAACTCCGAGCTTAGATCGGAAGAGCGTCGTGTAGGGAAAGAACAGGTATGTGTAA
+
CCCCCGGGGGGGGFGGGFGGGGGGGGGGGGGGGGGGGGGGFGGGGGGGGGGGGGGGFFGGFGGGGGGGGGGGGGGGGGGGGGGGGGGGGGGGGGGGGGGGGFGGGGGGGG9FFGGGGGGGGGGGGGGGGCFFFCGGGGGG9EFGGGGGGGGDGFGGG88DEFAFGEFDFFFGCEEEEFGGGGDDF,638CEGFFGFFGGFGGFF69BGFDFCACFFF66ACD5AAEFFFFBF>@CGGF45?@E2BFFFE:*/198(069;CE30;D;@@F@1,(,-,0(8)5:582???7.79:*9:)*-)
@M03152:184:000000000-AWYW1:1:2107:6187:6635 2:N:0:ACTAGCTAATACCTGT
CCCAACTATCCCTATTAATCATTACGTCAACCCTAGAAACCAACAAAATAAGATCGACGTCCTATTTCATTATTCCATGCTAATGTATTCAAGCGTTAGCCTGCTTTAAACACTCTAATTTTTTCAAAGTAACAGTCCTGTTTCCCCGCAACATCAAATTAATGGCATCACGGTTCTACAAGAGGGAGGAATCAGTGAGGCCAGTTCATACCGTTGGCACGACCGACCTACTGACCCCGAACTTCAACTACGAGCTTCGATCGAAAGACCTCCGTGTCGGTAAAGAACAGTGTGTTGTAGA
+
CCC-@FGGGGGGGGGGECGGGGGGGGGGG7FFGG<EF@FFFGFGGFE@EAFFGGGGDGEGGGGFGEEG,CF,EFFFDFGFG<CFFFCGGGG9FF:FFFGGGGGGGGG<EAFFGGGG,?FFGGGGGGFD,EF;FGGGGGFCEGGGGGGCC8=B:@FD=9FFG,4,4@@FGGGE6DEEGAFAFF8EC++==6,DFGFG,+9*69=*@CFCFCGFEEG>>A5?>>AFFEFF2*;FACBD;5A6>(;3AF<FFCF6<*30A)((131((-(4(,)).(3:286D,)4*64,,.(.*0))0*4245
@M03152:184:000000000-AWYW1:1:2107:4284:6666 2:N:0:ACTAGCTAATACCTGT
CCCAACTATCCCTATTAATCATTACGTCGATCTTAGAAACCAACGAAATAAGATCAAACGTCCTATTTCATTATTCCATGCTAATGTATTCAAGCCAAAGCCTGCTTTAAACACTCTAATTTTTTCAAAGTAACAGTCCTGATTCCCCACGACATCAAATTAATGACATCATGCTTCGTCTGACGGGAGAAACCAATTGTACCAGTGCGTACCGTTGGCACGACCAATAAATTGATCCCGCAATTCCACTACGAGCTTAGCTCGGCATCGCGTCGTGTATCGCACGGACATGTTTTACTTA
+
CCCCCGGGEFGGG,EF9EFFDEFAEDCEFEEGGGA99FFGFG<C:DFGGGGCDA<DDFGEDDECFEEGCDFE9EFGDE<ACFFGGGEGGFGGDACFGCFGGFA<DFG,CDGGAFF@FF,E?,CCCF9,A<:;BFE9F4>FCFGCFFGF,=C8FEGGGDGGE,4=F,,=ECD,3,6;,+68,+,,+@66++@DFFG6ED8<=+=@2+*53=7=5AC*0;C**3)1)*/3;/61=+>@F6*6)(85*4*48F4(6*),)6><))93(,31.6;1-,4710(*))(.(((-(()**)*)2)0))
@M03152:184:000000000-AWYW1:1:2107:17600:6747 2:N:0:ACTAGCTAATACCTGT
CCCAACTATCCCTATTAATCATTACGTCAATCCTAGAAACCAACAAAATAGGATCGAACGTCCTATTTCATTATTCCATGCTAATGTATTCAAGCGTTAGCTTGCTTTAAACACTCTAATTTTTTCAAAGTAACAGTCCAAATTCCCCGCAACACCAAATTAATGGCATTACGGTTCATCAGGAAGGAGGAATCAGTGAGACCAGTACATACCGGAGGCATGACCAACCTACTAACCCCGAAATTCAACTACGAGCTTAGATCGGAAGAGCGTCGTGTAGGGAAAGAACAGGAGTCGGTGA
+
CCCCCGGGGGGGGGGGFGGAFFFFGFFG,@FEGDEFFFFDGF6FFGGGGGGGFAFDGGGGGGFGGGFFCEFGFFFGGGDGCG9FEFBCFFFAFFFFFE7FCGGDGGGGGGGA9:<FGG9EEGFEFFC9D9BFGGGFGGGGGAFGFGFECEGGGGGGGG?DEFEFG8EDFFAEFCFGCACF:FCDFGGEFGDFGFGFDCC?9F6??C98CCCFAEDAD>55**388?4?AA@FAA?F>>525(65+=CB4=?=1550)5>@3))600(1/55(.86(404F<).73:??((3:)-)))()((
@M03152:184:000000000-AWYW1:1:2107:14910:6845 2:N:0:ACTAGCTAATACCTGT
CCCAACTATCCCTATTAATCATTACGGCGACTCTAGAAACCAACAAAATAGAACCGCACGTCCTATTTTATTATGCCATGCTAATGTATTCAGGCAAAGGCCTGCTTTGAACACTCTAATTTTCTCAAGGTAAAAGTCCTGGTTCCCCAACACACCCAATTAAGGGCATGCCGGCTCACCAAGAGGTAGAACCCAGCCAGACAGTACGTACCCAATAGGCAGACCGCCCGACCAGGTTCGAAATTCAACTACGAGCTTAGATCGGAAGAGCGTCGTGTAGGGAAAGAACAGATAGGTGTAG
+
CCCCCGGGGGGGGGGGGGGGGGGGGGGGEGGGGGFGCFGGGGGGGGGGFGGGGGGGGGGGGGGGFGGGGGGGGGGGGGGFGGGGGGGGGGGGCGGGGGGGGGGGGGGGGFAFFGGGGCGGGGGGGGAFG8FAGGGGGGGGGFEFGGGGGGGGGGGGGGC,@FECCCEGGGGG6EEGGGGGGGGFG7DFFGCFFGGDEFG>CFCF<EFGGGGGFF7FFFFFAEFFFF>E>?@FB3;521=>F1>7AFCFEFA;DG>(>4<)64<0?:(40:1>04>46)(82@<4..:1((..0)*)*,28)
@M03152:184:000000000-AWYW1:1:2107:14921:6898 2:N:0:ACTAGCTAATACCTGT
CCCAACTATCCCTATTAATCATTACGGCGACTCTAGAAACCAACAAAATAGAACCGCACGTCCTATTTTATTATGCCATGCTAATGTATTCAGGCAAAGGCCTGCTTTGAACACTCTAATTTTCTCAAGGTAAAAGTCCAGGTTCCCCAACACACCCAATTAAGTGCATGCCGGCTCACCAAGAGGTAGAACCCAGCCAGACAGTACGTACCCAATAGGCAGACCGCCCGACCAGGATCGAAATTCAACTACGAGCTTAGACCGGAAGAGCGTCGTGGAGGGAAAGAACAGGCAGAGAGAG
+
CCCCCGGGGGGGGGGGGGGGGGGGGG7FFFGGEGGGGGGGFG<FGAFGGGGGGGGGGGGGECGGGGGGGGGGGFEGGGGGCGGGGFGFGCEFCEFGGGGGGGGGGFGGGFDE?=FFDFEFFGGGGD<EF8E9FGGDEFGGGGGCGGGGGGGGGGGDEG8>>,E8,@,,EGD8CCEEGCFGF88,=8D@F9@EGGG;?F?619?A9CCD99C5;?*6>6;AF/4:25(?@>B55)8**26,53)(;@C7CCFE(9),042..).-42;9:1461(2(()-)2<152(,2(43))())1(12(
@M03152:184:000000000-AWYW1:1:2107:12351:6938 2:N:0:ACTAGCTAATACCTGT
CCCAACTATCCCTATTAATCATTACGTCAACCCTAGAAACCAACAAAATAAGATCGACGTCCTATTTCATTATTCCATGCTAATGTATTCAAGCGTTAGCCTGCTTTAAACACTCTAATTTTTTCAAAGTAACAGTCCTGTTTCCCCGCAACACCAAGTTAATGGCATCACGGTTCTACAAGAGGGAGGAATCAGTGAGACCAGTTCATACCGTTGGCACGACCGACCTACTGACCCCGAAATTCAACTCCGAGCTTAGATCGGAAGAGCGTCGTGTAGGGAACGCACAGGTATGGGTGAA
+
ABCCCGGGAFGGGGGFGGGGGGGGGGGGGGGGGGGGGGGGGGGGGGGEFGFGGGGGGGGGGGGFFGGGGGGGFFGGGGGGGGGGGFGGGGGGGGGGEGGGGGGGGGGGGGGGGGGGFFGGGGGDFDEFGGGGGGGGGEEFGGGGGGGGGGGGGGCFGGFDEGGGGGG9??DCEGGGGGGGFE?FG+>FE>FFDDFCACC+5=CFGGFGGC+*9CC596AF*?@5:5255A;AAF36C?B>:>A98C3:)*2695>@F4);691(4491((431(4:(7-9(5()((-(4<(1*)0)0,1()
@M03152:184:000000000-AWYW1:1:2107:11433:6977 2:N:0:ACTAGCTAATACCTGT
CCCAACTATCCCTATTAATCATTACTTCGGTCCTAGAAACCAACAAAATAGAACCAAAGTCCTATTCTATTATTCCATGCTAATGTATTCAAGCGAAAGCCTGCTTTAAACACTCTAATTTTTTCAAAGTAAAAGTCCTGGATCCCCTGCGCACTAAGTTAATAGCACGCAGGTTCCCCAGAAGGCAAGACCCGACCAGAGGAAGTGCTTGACGTGAGCCAAGACCACCCAGCCAGGTCCGAAATTCAACTACGAGCTTAGATCGGAAGAGCGTCGTGTAGGGAAAGAAATCGTCTGTTTA
+
CCCCCGGGGGGGGGGGGGFGGGGGGGGGGGGGGGGGDGGGGGGG8EFGGGGGGGGGFGGGGGGGFGGG9FGGGGGFGGGGFGGGGGGGGGGGGGGGGGGGGGGGGGGGGFGGGGGGGGGGGGGE?FFGCFGGGGGGGFFF?FCFGGFGGGGGGGGGFFGGFGGGGFGGGGG6EFGGGEDFGGG8E,@FGGFGGEDGGGGFGG+9@CFGGGGFAGGF?BFFFFFFFABFFFFFFFF4DAF:>>8541;76CFE@7><>9(>;6)9,;1615;(((393)(0.*4)4<:?(()*.().*.*))
@M03152:184:000000000-AWYW1:1:2107:5364:7003 2:N:0:ACTAGCTAATACCTGT
CCCAACTATCCCTATTAATCATTACATCGATCCTAGAAACCAACAAAATAGAATCTGATGTCCTATTTCATTATTCCATGCTAATGTATTCAAGCGTAAGCTTGCTTTAAACACTCTAATTTTTTCAAGGTAACAGTCCTAATTCCCCATAACATCAAATGAATGACATCATGGTTCTTTAGCAGGTGAGAACCAATAAGACCAGTACATACCAAGGCATGACCGCTCACTTGATCCAGAAATTAAACTACGAGCTTACATCGACAGAGCGTCTTGTACGGAAAGAACAGCAATGTGGAGA
+
CC-BCFGGFG<@FDEDEAF-CEDAFGGG;D8F;EF99E<EGGFDDEFG9FFFFGCFAFDE9CEF9C,CFGFFFF<EC<FC,<@ECAFGGGDFGGGEFG@@ECD<FB9,A?,,@FGFFGCF<<FFCCGG9,C9<FCFGF8,C,,4EFCFF,@EFGFGFCGAAFF,4@FG8EEF@834@9DCD;,,,+6?E8,;,=,+2=AB,A?98F?FG@FGDFF*00;?*;58)*)<)5*3<C7+2**1@5B;*+18;+@):3*)31)*22)))0(0.:@(5((098*),8()(((,6(().)0++)*((
@M03152:184:000000000-AWYW1:1:2107:16958:7012 2:N:0:ACTAGCTAATACCTGT
CCCAACTATCCCTATTAATCATTACGTCGATCCTAGAAACCAACAAAATAGGGTCAAACGTCCTATTTCATTATTCCATGCTAATGTATTCAAGCTAACGCTTGCTTTAAACACTCTAATTTTTTCAAAGTAACAGTCCTGATTTCCCACGACACCAAATTAATGACATCGCGGTTCCTCAGAAGGGAGAAACCAACTAGACCAGTACACACCGAAGGCGCGACCAACCTGTTAGTCCCGAACTTCAACTACGAGCTTAGATCGGAAGAGCGTCGTGCAGGGAAAGAACAGGCATGTGTAA
+
CCCCCGCGFGGGGGGGGGGGGFFGGGGGCFFGGGGGGGGGGGFGGFFFFGFFGGGGGGGGCFGGGGGGGGGGG@FFGGGFGGGGFFGGGGGFGEFEGGGGGGDCFF?F9FGGAFFGDF<FF?FF78FFFGGGCFGGFGGGGGGGFGGGGGGDGGGGGGGGGFGGGGGGGGGDGE8EEFDDFEF>DFGDGGDCDFGGGGGFGFGFCG9CFGGGD*C>BDF95?)5>>=FF65:4BC1:@F6D>)3+19=?:;E0C36537;<.:24(4(41:B>FF9:)4??B6F?B<01(.7520)*)0-.
@M03152:184:000000000-AWYW1:1:2107:5016:7073 2:N:0:ACTAGCTAATACCTGT
CCCAACTATCCCTATTAATCATTACATCAGCCTTAGAAACCAACAAAATAAGACCAATGCCATATTCTATTATCCCATGCTGTAATATTCAATGGCAAGGTTACGCATGCTTTGAACACTCTAATTTTTTCACAGTAAACGATTAGGAACGGTGATCCCCAAGCCGTGAAGCGAGAGGGCCATTACCTAAAGATAGAAAGCGCCTGACGAGCCACGTCCTAAAACGAGCTTTGCCCAACGAATTTCGAAATTCAACTACGAGCTTAGATCGGAAGAGCGTCGGGTAGGGAAAGAACAGGTA
+
CCCCCGGGGG8FGGGGGGGGGGGGGGGGGGGGFGGGCGGGGGGFGGGGGGGGFEEFGGGGGGGGGGCFGGGGGGGGGGGG9FGGGGGGGGGGDFDEGGGGEDFFGG7:FFCF9<,CFFFGGGGGGGGGGGGGAEFAGGAFGEF8BFGFFGGGG7DDAF,DEGGGG6EEFFC?EEEGGEGCEEGGGGFFGGGG,>EFGFDDDGD59DFFGCGGFE*<*9?4:+>:=A)9:*58=8>CFFDF)(/5@83=;C569CFC6=31;(,1;)77))/4(/((.730(7()(,4:??0;)(00<?*).
@M03152:184:000000000-AWYW1:1:2107:4926:7133 2:N:0:ACTAGCTAATACCTGT
CCCAACTATCCCTATTAATCATTACGTCAACCCTAGAAACCAACAAAATAAGATCGACGTCCTATTTCCTTATTCCATGCTAATGTATTCAAGCGTTAGCCTGCTTTAAACACTCTAATTTTTTCAAAGTAACAGTCCTGTTTCCCCGCAACACCAAATTAATGGCATCACGGTTCTACAAGAGGAAGGAATCAGTGAAGCCAGTTCATACCGTTGGAACGACCGCCCTACTGACCCCGAAATTCAACTTCGAGCTTAGATCGGCAGAGCGTCGGGTAGGGAAGGAACGGGGATGTGTAGA
+
CCCCCDGGGGGFGCFEFGGFAFGGGGGGCFEFGGEGF9@FG8FFDGGGGGDFCEAFEEGEBCFFFEFG,CCEACFCFFGG9CFGFGGFFG9FGGGF@BEDECE8,5FF<5A?,:,?<FGFF<EE89,CFGG;,A,FE,@?EFAA9==C87CG=+FCEDFGGCF;9@==,=F6+@@ED9D=FF,>?,@D6=,>DAAD=DEFGGGFGGFFC+=CB7<?C*=69BAF)*089A=A?A;CCB)28:596@)+.++68FD6).439C14(390,3(,34((,)4>6@3)-22(((())-)026:4)
@M03152:184:000000000-AWYW1:1:2107:12094:7184 2:N:0:ACTAGCTAATACCTGT
CCCAACTATCCCTATTAATCATTACGTCAATCCTAGGAACCAACAAAATAGGATCAAACGTCCTATTTCATTATTCCATGCTAATGTATTCAAGCGCTTGCCTGCTTTAAACACTCTAATTTTTTCAAAGTAACAGTCCTGATTCCCCGCAACACCAAACTAATGGCATTACGGCTCATCAAGAGGGAGGAATCAGCAAGGCCAGTTCATACCATTGGCACGACCAACCTGCTGACCCCGAACTTCAACTACGAGCTTAGATCGGAAGAGCGTCGTGTCGGGAAAGAACCGGTATGGGTAG
+
CCCCCGGGGGGGGGGGGGGGGGGFGGGGGGGGGGGGGGGGGGGGGGGGGGGGGGGGGGGGFGGGGGGGGGGGGFGGGGGGGGGGGGGGGFFGGGGGGEGGFGFGGGGGGGEGGGGGGGFGGGGGDFGGGGGGGGGGFFGGFFGGGGGGGGG+BDGCEGF?FGFGGFFEGGGGG6C8CFGFGGGFGGGGEEDFGGGGGGCFFG?FGGFGGFFF?97BC9;AC5>55ABEAA5*@9>9CFBBFF):8FEA4;FE085(=(6;<))/2?F(31=66(4((0.)256:2(4((((07(0)*.9>(
@M03152:184:000000000-AWYW1:1:2107:4135:7187 2:N:0:ACTAGCTAATACCTGT
CCCAACTATCCCTATTAATCATTACGTCGATCTTAGAAACCAACAAAATAAGATCAAACGTCCTATTTCGTTATTCCATGCTAATCTATTCAAGCTTTAGCCTGCTTTAAACACTCTAATTTTTTCAAAGTAACAGTCCTGATTCCCCACGACACCAAATTAATGACATCGTGGTTCTTCAGAAGGGAGGAACCGGTAGAGCCAGTACGTACCGGAGGCACGACCGACCCACAGCTCCCGAAATTCAACTACGAGCGTAGATCGGAAGCGCGTCGTGTAGGGAAAGAAACGGAGAAGAGAG
+
@CCCCGGGFGGGGGGGGGGFGGFGGFGFDGGGGGGGGGGGFGGGFE@FGFGGG,<FGGGGGFGEGGDGAFFGFGGGFGCACFFFE9AEFGCCEGGGFFGGGDFGG=EEFE9?<FGCFE,EFGGCGFGAFCFGG9FGFG8AFFFGG4E@FCEGDDGGGGEFAACGFF=DFFGDD6=6,EFFDGFGGGGGGCGGGDE8EGGFGG+;CGFCDFGDD5C99/:5/@=))8552)/;:F(**))..(06A+?64+)/29.3)-(33<)(-,4((4(34(6,881?BB:531(,((4))-))*(*,(
@M03152:184:000000000-AWYW1:1:2107:13616:7195 2:N:0:ACTAGCTAATACCTGT
CCCAACTATCCCTATTAATCATTACTTCGGTCCTAGAAACCAACAAAATAGAACCAAAGTCCTATTCTATTATTCCATGCTAATGTATTCAAGCGTATGCCTGCTTTAAACACTCTAATTTTTTCAAAGTAAAAGTCCTGGATCCCCAGCGCACTCAATTAAGAGCACGCTGGTTCCCCAGAAGGAAAGACCCGACCAGAGCAGTGCTTACCTTTCGGCAAGACCGCCCAGCCAGGTCCGAAATTCAACTACGAGCTTAGATCGGAAGAGCGTCGTGGAGGGAAAGAACAGGTATGTGTAG
+
CCCCCGGGGGGGGGGGGGGGGGGGGGGGGGGGGGGGFGGGGGGGG<FGGGGGGGGGGGGGGGGGGGGG<EFEFGGGGGGGGGGGGGGGGGGGGGGGGGGGGGGGGGGGGGGGGGGGGGGGGGGGGCFGGGGGGFFGGGGGGGGGGC+ACFCCFGFGGGGGFGEGGFGGGGGGCGGGFGGGGGGGG@FFFGGFGG>EGDCFGGGFFGAFFDGGFGGFFEEFFFFFFF2ABFFFFFFG*6ABF@EF+1?FEFFF0/)4AEEE9)1,(:@203:9>:9(().>:)47041:B:.)14/9*)*))
@M03152:184:000000000-AWYW1:1:2107:4288:7212 2:N:0:ACTAGCTAATACCTGT
CCCAACTATCCCTATTAATCATTACGTCGATCCTAGAAACCAACAAAATAGAATCAAACGTCCTATTTCATTATTCCATGCTAATGTATTCAAGCGTATGCCTGCTTTAAACACTCTAATTTTTTCAAAGTAACAGTCCTGATTCCCCAAGACACCAAATTAATGACATCAAGGTTCTTCAGAAGGTAGAAACCAATAATGCCAGTACGTACCGAGGCACGACCAACAAATTGATCCCGAAATTCAACTACGAGCTTAGATCGGAAGAGAGTAGGGTAGGGAAAGAACCGGGCATGTGAGA
+
CCCCCGGGGFGGGGGGGGGFGGGGGGFGGGGGGGGGGFFGGGGGFEGGGGGGGGGGGG?FGFEEGGFFFGGGGCGCFGGFGGGGGGGGGFFCD9FCFEEFFAFGGGAFCFAFGGGGGEFFFFFGCFG9BCFFFGGFFGBEED=CFFGFFCEE:,=@@FDFFGGGG;D=,@FA,@=8D,EDDGGAFFDF?FGGGCCFCFGFG88?DFFGCFGFDGG>9>DFFB>A>*)?C>*9+B6+7**)@:*148<8<862@*8(;47;5560;1081(6/9))/6;2),.3505=(((,))(0)*)*))
@M03152:184:000000000-AWYW1:1:2107:14255:7259 2:N:0:ACTAGCTAATACCTGT
CCCAACTATCCCTATTAATCATTACGTCGATCCTAGAAACCAACAAAATAGGTTCGAACGTCCTATTTCATTATTCCATGCTAATGTATTCGAGCGATTGCCTGCTTTAAACACTCTAATTTTTTCAAAGTAACAGTCCTAACTCCCCGTAACACCAAATTAATGACATCACGATTTGTTAGAAGGGAGAAATCAATAACGTTAGTACGTACCAAGGCACGACCAACGTATTGATCCCGAAATTAAACTACGAGCTTAGATCGGAAGAGCGTCGTGTAGGGAAAGAACAGGTATTTTGAAA
+
CCCCCG@EFFGGGGGGGFGG@F@EGCEC+FBFFG<CC@EEE@FGGGGGFGGFFGGGFFGGFFFGGFGGFGGGGFFFFGGGGGDFFGEEFGGFFGGD@FGGGDGDFFGEGGCGGGGGGCEFGGGGGC<EG?FCFGGCF:@FGG8,4EGG8@8=FGGGGCGGFGGFCD8=FGDFGGGGGGGGGGGGFDECEDGCFAE9AGC?EFFFGGFGDG77:F>FF5AAEFAAFFF4:9;A9AE8DA?=;@F4*=/*/;A(2*),8>36<),,8;((61(.(,,(.7<6(04)((..,14*7.***.*))
@M03152:184:000000000-AWYW1:1:2107:13660:7301 2:N:0:ACTAGCTAATACCTGT
CCCAACTATCCCTATTAATCATTACGTCGATCCTAGAAACCAACAAAATAGGTTCGAACGTCCTATTTCATTATTCCATGCTAATGTATTCGAGCGATTGCCTGCTTTAAACACTCTAATTTTTTCAAAGTAACAGCCCTAACTTCCCGTAACATCAAATTAATGACATCACGGTTCGTCAGAAGGGAGAAATCAATAACGTTAGTACGTACCGAAGGTACGACCGACGTATTGATCCCGAAATTAAACTACGAGCTTAGATCGGAAGAGCGTCGTGTAGGGAAGGAAAGTGAGAGTGTAT
+
CCCCCGGGGGGGGGGGGGGGGGGGGGGGGGGGGGGGDFGGGGGGDEFGGFFGGFEGGGGGFGEGGGGGGGGGGGGGGGFFGGGFGGGGGGGGGGEGGGGGEFGGFFGGFGGGGGGGGGGGGGGGGFAFFGGGGGGFGFEFGFGGGGFDEDEGGGGGGGAFFFFGFFGGGGFGGGGG6CGGGGGGGG6FCEGGGGE?FGGFDGGF9EFCCFF>57?BB>AFFFAF2?@528>FFFFDF68<:65=F*9FEDF;@7)::@<8<EAB03:(118;(414(.(1).15((4,(()1*)*/2)*.)
@M03152:184:000000000-AWYW1:1:2107:11342:7302 2:N:0:ACTAGCTAATACCTGT
CCCAACTATCCCTATTAATCATTACGTCGATCCTAGAAACCAACAAAATAGGTCCGAACGTCCTATTTCATTATTCCATGCTAATGTATTCGAGCGATTGCCTGCTTTAAACACTCTAATTTTTTCAAAGTAACAGTCCTGACTTCCCGTACCACCAAATTAATGACATCACGGCTCGTCAGAAGGGAGAAATCAATGACGTTAGTACGTACCGAGGCACGACCGACGTATTGATCCCGAAATTCAACTACGACCTTCGATCGCAAGAGTGCCGTGGAGGGAAAGAACAGATAAATGTACC
+
BBC<@;,FC@<FFEFGADA@,C6FEC;66@6CCE,C,E@CFFDFGFF,CEF@C@F@+BC@CF,C<CC6,C,ECFCF,66E,<@E9<F96FGE@8@6@FF,,9C?F8AFB@D9,<<<FFFGGGCF:=F<FFGGGFF,9C8@,,@FGE=4=>>+@=FC:D8FC==EFEDACEG81@++6=@E++7,,3@8CCEC,,@@EG,?7:70*D6+7CF53:*99BEF4*(/(2(=35CF8A5DC).(57).;17;CGF;())49(((-4,(-4(47)6))-((-.:>1)17((((.((**)*0*)*.)
@M03152:184:000000000-AWYW1:1:2107:21876:7337 2:N:0:ACTAGCTAATACCTGT
CCCAACTATCCCTATTAATCATTACGTCAATCCTAGAAACCAACAAAATAAGATCAACGTCCTATTTCATTATTCCATGCTAATGTATTCAAGCGTTAGCCTGCTTTAAACACTCTAATTTTTTCAAAGTAACAGTCCTGTTTCCCCGCAACACCAAACTAATGGCATCACGGTTCTGCAAGAGGGAGGAATCAGTGAAGCCAGTACGTACCGGTGGCACGACCGACCTACTGACCCCGAAATTCAACTACGAGCTTAGATCGGAAGAGCGTCGTGTAGGGAAAGAACAGGGATGTGTAGA
+
CCCCCGGGGGGGGGGGFGGGGGGGGGGGEFGGGGGGGG9FGGGGGGGGGGGGFGGGGGGGGGGGGGGGGGGGGGGGGGGGGGGGGGGGGGGGGGGGGDFGGGGGGFFF<EFFGGGGFFGGGGGGGGGGGGGGGGGGGGG9EFFGGDECEGGGGGG8?DFGG8EECG8EGEGG6DEEGGGFFFCFECGGGGGGGGGFGGGFGG6AGDFDGGCGE:;*0**;*5>AFFFFBFFF4B@9CD5:32F36A)1)8;;<*=>A9.3)<708((4,,2462,48FAF(7:::<?04(.)..5):6CA)
@M03152:184:000000000-AWYW1:1:2107:26601:7352 2:N:0:ACTAGCTAATACCTGT
CCCAACTATCCCTATTAATCATTACGGCGACTCTAGAAACCAACAAAATAGAACCGCACGTCCTATTTTATTATGCCATGCTAATGTATTCAGGCAAAGGCCTGCTTTGAACACTCTAATTTTCTCAAGGTAAAAGTCCTGGTTCCCCAACACACCCACTTAAGGGCATGCCGGCTCACCAAGAGGTAGAACCCAGCCAGACAGTACGTACCCAATAGGCAGACCGCCCGACCAGGTACGAAATTCAACTACGAGCCTAGATCGGAAGAGCGTCGGGTAGGGAAAGAACAGGGATGTGAAG
+
C9CCCFFGDFFGFGGGFGFEFGGGGGGGGGGGGFGGGGGGGGGGGGGGGFFGGEEEGGGGEFGGFFDFFFFGGGGGGGFGF<@EGGGGGGGGGFFGGGGGC,5DFCGFDFGGFF9AEFGGGGGGEAFCFGFBFDFFF;EEFFFGDFGGGGCEGGGGGF+4EFGGGGGGGGGCCEE8=DDFEDFGCE>,,,7@8CCFFGGFFGGFCB590;CDFG>>>B>AAB=DFD20(828:36D6+21522/;3?A3CF)(2)4)(54)))4461(4:BB1((((0-)3;1083(.(4(7),))*-*))
@M03152:184:000000000-AWYW1:1:2107:24834:7389 2:N:0:ACTAGCTAATACCTGT
CCCAACTATCCCTATTAATCATTACGGCAGCTCTAAAAACCAACAAAATAGAACCACACGTCCTATTTTATTATTCCATGCTAATGTATTCAGGCATAGGCCTGCTTTGAACACTCTAATTTTCTCAAGGTAAAAGTCCTGGTTCCCCGAAGCATTCAATAAAGAACACAACGGGTCACCAAGAGGCAAGACCCGGTCGAGCAGGAAACAGGCGTTCAGCCGGACCACCCAACAAGATCCGAAATTCAACTAGAAGCTTGGATCGGAGAAGCGTCGGGTCGGGAAAGAACAGCTATTGGTT
+
CCCCCGGGGGGGGGGGGGGGGGGGGGGG@:FFFGG9FFGGGGGGGGGGGGGGGGGDGGGGGGGGGGGGGGGGGGGGGGFGGGGGGGGGGGGGGGGGGGGGGGGGGGGGFGGGGGGGGGGGGGGGGGGGGGGGGGADEGGGGGGGGGGGGGGGGGF,EDGE;DF@=8=C?8+@CE+@=DDF9F83=C6+D6=8DFCC777@E7CA**;0****3*3:>9B+*34(8)-?@59):)(29*9)828.A+4A7;8()++)23)((//)-(,((((,(--(-.()4>(09(8:B(,5)4*0*)*)(
@M03152:184:000000000-AWYW1:1:2107:24291:7399 2:N:0:ACTAGCTAATACCTGT
CCCAACTATCCCTATTAATCATTACGGCGATCCTAGAAACCAACAAAATAGGACCGCACGTCCTATTTTATTATTCCATGCTAATGTATTCGGGCGTAAGCCTGCTTTGAACACTCTAATTTTTTCAAAGTAAAAATCATGGTTCCCTGCCACACCCAGTAAAGGGCATAACAGCTCACCACGAGGTAAGCCTCCACCGCTCCAGTACACACCCAAATAGGCGGACCGGGCGGCAAAGGCCGAAATTCAACTACGAGCTTAGATCGGACGAGCGTCGTGGAGGGAACGAAGCGGTAGGGGT
+
CCCCCGGGGGGGGCFGGGGGGFGGGGDGGDGGGGFDEFFGGEFGCFGGGCGGGGGGGGGGGGGGGGGGDFGGGGGFGCGFFFGGGGGGGGFFGGGEGGGGGGGGGGGGGGGGGGGGGGFGGGGGGGGDEFGGGFGFGGGGDFGG9BEFGGGGGGGGGGGGGC=:A>EGGFGGGGGGCFGGG6:+@@EFEF6DEGGGGGGFEGDFFG8+5CDGFGGAFFF=;A9=9D3>1A9EBBB<C:F6>>E>:@66):=<:F315;90)<D<4?::(49(,,409)()()3@24((,-().,)0/,*((
@M03152:184:000000000-AWYW1:1:2107:24252:7437 2:N:0:ACTAGCTAATACCTGT
CCCAACTATCCCTATTAATCATTACGTCGATCCTAGAAACCAACAAAATAGGTCCGAACGTCCTATTTCATTATTCCATGCTAATGTATTCGAGCGATTGCCTGCTTTAAACACTCTAATTTTTTCAAAGTAACAGTCCTGACTTCCCGTAACACCAAATTAATGACATCACGGCTCGTCAGAAGGGAGAAATCAATGACGTTAGTACGTACCGAGGCACGACCGACGTATTGATCCCGACATTCAACTACGAGCTTCGATCGGAAGAGCGTCGGGTCGGGAAAGAAGAGGGATGTGATAA
+
CCCCCGGGGGGGGGGGGGGGGGGGGGGGGGGGGGGGGGGGGGGGGGGGGGGGGGGGEGGGGGGGGGGGGGGGGGGGGGGGGGGGGGGGGGGFFGGGGGGGGGGGGGGGGGGGGGGGGGEGGGGGGGGGFFGGGGGGGGGGFFGGEGGGGGGGGGGGGGGGGGGGFGGGGGGGCEDEG6CEGGGGGGGGGGGGGGGFFFGFCDCFCFFGDGG75ED?5>EFF>@BF>0>1ACA6CEGCA)3)6=E8ACFEG60:579)),,.(480(270(1(-2((.)-7;F9)(41(((()0(5?72*))
@M03152:184:000000000-AWYW1:1:2107:20170:7540 2:N:0:ACTAGCTAATACCTGT
CCCAACTATCCCTATTAATCATTACGTCGATCCTAGAAACCAACAAAATAGGTTCGAACGTCCTATTTCATTATTCCATGCTAATGTATTCGAGCGATTGCCTGCTTTAAACACTCTAATTTTTTCAAAGTAACAGCCCTAACTTCCCGTAACATCAAATTAATGACATCACGGTTCGTCAGAAGGGAGAAATCAATAACGTTAGTACGTACCGAAGGTACGACCGACGTATTGATCCCGAAATTCAACTACGAGCTTAGATCGGAAGAGCGTCGTGTAGGGAAAGAACAGGAAGGCGTAA
+
CCCCCGGGFGGGGGGGGGGGGGGGGGGGEEGGGGGGGGGGGGGGGGGGGFGGGGGGDEEGGGGGGGFGGGGGGGGGGGGGGGGGGGGGGGGGGGGGGGGCGGGGGGFEFGFGGGGGGGGGGGGGDG,FD?CFFGGGGGGGGCFGGGGFGGGGGG<DF9EFFGFCAAFEGGGGGCDGGGGGGDC;DFED>EFFE,@EGGGFDGDA1?@FGGGG>ED>>EFFFFDBB>@D9/>AFA<+;+)451=?F+<F):FE;DB>>EE<)9<:B??61<266?9>:8:BA.8.,8?B:?0)).).*(11(
@M03152:184:000000000-AWYW1:1:2107:7563:7719 2:N:0:ACTAGCTAATACCTGT
CCCAACTATCCCTATTAATCATTACGTCAATCCTAGAAACCAACAAAATAGGATCGAACGTCCTATTTCATTATTCCATGCTAATGTATTCAAGCGTTAGCTTGCTTTAAACACTCTAATTTTTTCAAAGTAACAGTCCAAATTCCCCGCAACACCAAATTAATGGCATTACGGTTCATCAGGAAGGAGGAATCAGTGAGACCAGTACATACCAGAGGCATGACCAACCTACTAACCCCGAACTTCAACTACGAGCTTAGATCGGAAGAGCGTCATGTAGGGAAAGAACAGGTAGTTGTAA
+
CCCCCGGGGGGGGGGGGGGGGGGGGGGGGGGGGGGGGGGGGGGGGGGGGGGGGGGGDGGGFGGGGGGGGGGGFFGGGGGGGGGGGGGGGGGGGGGGGGGGGGGGGFGGGGGFGFEFGGFFGGGFGGFGGGGGGFGGGGGGGGFFFGCFG8EBFGDGGGGGGGGGGFGGGGGGFGDGGGGGGGG8D@EGGGGGGGGGGFGFFGGFCFFGGGGDFGGAF?BAFFFEEA)98@@AFFFGGA>BFF)2B+8B?FFF=GF28;4.4?C0:?1(88;62;((119AE>?F?1?F<B(7/6***)*6)
@M03152:184:000000000-AWYW1:1:2107:5583:7833 2:N:0:ACTAGCTAATACCTGT
CCCAACTATCCCTATTAATCATTACTTCGGTCCTAGGAACCAACAAAATAGAACCAAAGTCCTATTCTATTATTCCATGCTAATGTATTCAAGCGAAAGCCTGCTTTAAACACTCTAATTTTTTCAAAGTAAAAGTCCTGGATCCCCTGCGCACTAAGTTAATAGCACGCAGGTTCCCCAGAAGGAAAGACCCGACCAGAGGCAGTGCTTGACGTGAGCCAAGACCACCCAGCCAGGTCCGAAATTCAACTACGAGCTTAGATCGGAAGAGCGTCGGGTAGGGAAAGAAAAGGAATGTGTG
+
CCCCCGGGGGGGGGGGGGGGGGGGGGGGGGGGGGGGGGGGGGGGGGGGGGGGGGGGGGGGGGGGGGGGGGGGGFGGFGGGGGGGGGGGFGGGGGGGGGGGGGGGGGGGFGGGFGGGGGGGGGGGGGGGGGGGGGGCBF9FFFGGGGGGGGGGGGGGGGGGDEGGGGGG6EGGGGGAFGGGEFFFGGGGGGG?FGGEDDGFGG6>EFF8E@FGFGGFFFFAAF>B5A=@:>BAF>B4C6A>5>5>)67A?:@@E<DDDF1))))1(,:(((6(((,3()(045??(41<:((6>(.)*)*-(
@M03152:184:000000000-AWYW1:1:2107:11636:7835 2:N:0:ACTAGCTAATACCTGT
CCCAACTATCCCTATTAATCATTACGTCAATCCTAGAAACCAACAAAATAGGATCGAACGTCCTATTTCATTATTCCATGCTAATGTATTCAAGCGTTAGCTTGCTTTAAACACTCTAATTTTTTCAAAGTAACAGTCCAAATTCCCCGCAACACCAAATTAATGGCATTACGGTTCATCAGGAAGGAGGAATCAGTGAGACCAGTACATACCAGAGGCATGACCAACCTACTAACCCCGAAATTCAACTACGAGCTTAGATCGGAAGAGAGTCGTGTAGGGAAAGAACAGGTATGTTGAA
+
CCCCCGGGGGGGGGGGGGGGGGGGGGGGGGGGGGGGGGGGGGGGGGGGGGGGGGGGEGGGFGGGGGGGGGGGGGGGGGGGGGGGGGGGGGGGGGGGFGGDGGGGGGGGGFGGGGGGGGGGGGGGGGFFGGGGGGGGGGGGGGGGGGGGGGGGGGGGGGGGGGGGGGGGGGGGGGGGGGGGGFEFGGGGGGGGGGGGGFGFGG7CCFFGGGGCFG6AA?5BFFFE@FFFF5@A49EFF6BBE>;>FFFFC7AE2*)/8=E<<??02;;9@3(//;9(,.,+73;><:7:??4)*.*02)*))
@M03152:184:000000000-AWYW1:1:2107:22908:7927 2:N:0:ACTAGCTAATACCTGT
CCCAACTATCCCTATTAATCATTACGTCAACCCTAGAAAACCAACAAAATAAGATCGACGTCCTATTTCATTATTCCATGCTAATGTATTCAAGCGTTAGCCTGCTTTAAACACTCTAATTTTTTCAAAGTAACAGTCCTGTTTCCCCGCAACATCAAATTAATGGCATCACGGTTCTACAAGAGGGAGGAATCAGTGAAGCCAGTTCATACCGGTGGCACGACCGACCTACTGACCCCGAAATTCAACTACGAGCTTAGATCGGAAGAGCGTCGTGTAGGGACAGAACAGGTATTAGGAA
+
CCCCCGGGGGGGGGGGGGGGGGGGGGGGGGGFGGGGGGGFGGGGGGGGGGGGFGFGGGGGGGGGGGGGGGGGGGGGGGGGFGGGGGGGGGFGGGFG@FGGGCEEGGGGGGGGGGGGGGGGGGGGG8FCFDEDDGGGEFFGGGGGGGGGDEGGEEDGGCCFFGCG8EFDGFGGGGFGGFGGG?D@EFE@EGDGGCFFCCEFFGFF?:CFGGGFFCD?EFFFF>=AAB2;9)>FF8CCF6>6B>BDCFEFEC4@<*.2A;)/>)961(49??FB32,((04*351)(40:2?:)0)***)*))
@M03152:184:000000000-AWYW1:1:2107:8683:8015 2:N:0:ACTAGCTAATACCTGT
CCCAACTATCCCTATTAATCATTACTTCGGTCCTAGAAACCAACAAAATAGAACCAAAGTCCTATTCTATTATTCCATGCTAATGTATTCAAGCGTAAGCCTGCTTTAAACACTCTAATTTTTTCAAAGTAAAAGTCCTGGATCAATTTGCGCACTCAGTTAAGAGCACGCAAGAGCTCCAGAAAGAAAGACCCGACCAGAGCAGTGCTTACCTTGCGGCAAGACCACCCAGCCAGGTCCGAAATTCAACTACGACCTTAGATCGGAAGAGCGTCGGGTAGGGAAAGAAATGACATGAGAA
+
CCCCCGGGGGGGGGGGGGGFFGGGGGGGGGGGEFGGFGFGGGGGGGGGGGGAFGGGGGGGFGG9FGGGAFGEFGGGGGGGGGGGGGGGGGGFCFGGGGGGFGGGGGGGGGFGGGGGGGGGGGFGFGCECFCFGGGGGGG9E8CGGGGGGGGGE7FEFCEDFFF8EF,DFGGEEGFGGFGGGGF,@BF=DGFGGFGEGGDFGFGFFGFFCEGGFGEFFB5AEFF92ABFFFFFFFFGGA;=D259614A3CA1;D>(.7A<<46?@<;@@@(3;(--4>:BBFB5(4(11()/*)0*2)*).
@M03152:184:000000000-AWYW1:1:2107:6416:8044 2:N:0:ACTAGCTAATACCTGT
CCCAACTATCCCTATTAATCATTACGTCAATCCTAGAAACCAACAAAATAGGATCGAACGTCCTATTTCATTATTCCATGCTAATGTATTCAAGCGTTAGCCTGCTTTAAACACTCTAATTTTTTCAAAGTAACAGTCCAGTTTCCCCGCAACACCAAATTAATGGCATTACGGTTCATCAGGAAGGCGGAATCAGTAAGACCAGTTCATACCAGAGGCACGACCAATCTACTAACCCCGAAATTCAACTACGAGCTAAGATCGGAAGAGCGTCGTGTAGGGAAAGAAAAGGTATGTCAAA
+
@C<CCGFGFGF,E9FFGCF9FFGACDFGBEGGFFGFFG<FG<DGFFGGGGGGAFCFEFFGFFFCGGGFGFGD9FGF<FGGFGGGGGGFAFGGGGGGGGGGGGGGGFGEFCGGF@?E<B<DFFFGGGF?F9BEFF;AEEEEGCFCF;E<>CG>:4CEGGG,=F;FFC8,@DEAFG?6CFGGFFG>8D>,@EE@6CEFFCGFGGDFCDCGGGG7A9>9A555F?DF>EF4:CCFAACFG):@FB)28;CF;CFF17):D))/7))(,3(4=(4(((,-,)37>)8;12?(((.7*.*/2)0))
@M03152:184:000000000-AWYW1:1:2107:20895:8048 2:N:0:ACTAGCTAATACCTGT
CCCAACTATCCCTATTAATCATTACGTCAACCCTAGAAACCAACAAAATAAGATCGACGTCCTATTTCATTATTCCATGCTAATGTATTCAAGCGTTAGCCTGCTTTAAACACTCTAATTTTTTCAAAGTAACAGTCCTGATTCCCCGCCACACCAACTTAATGACATGACGGTTCTTCAGAAGGGAGAAACCAGTGACACCAGTGCATACCGAAGGCACGACCAGCGTACTGATCTCGAAATTCAACTACGAGCTTAGATCGGAAGAGCGTCGTGGAGGGAAAGAACAGGTAAGTGGCAA
+
CCCCCGFGGGGGGGGGGGGGGGGGGGGGEGGGGGGGGGGGGGGGGGGGGGGGGGGGGGGGGGGGGGFGGGGFGFGGGGGDGGGFGGGGGGGGGGGGGGGGGGGGGGGFGGGGGFGGGGGGGGGGGG9FFGDGFGGGGGGFGGGGGGGEGGGGGGGGDGGGGDFA=FFGFAFEEEGGGGGGGGG?FC?FEFCG??=DFFCFG6CFGGFGGGGGFGGFFFFFEB>=AADF259?F6/:7=?E?@A?+4?ACD)378>16>46<)6?;7(3;((419;:(74>;D?><43,878/@)**2)*()
@M03152:184:000000000-AWYW1:1:2107:27119:8060 2:N:0:ACTAGCTAATACCTGT
CCCAACTATCCCTATTAATCATTACGTCGATCCTAGAAACCAACAAAATAGGTTCGAACGTCCTATTTCATTATTCCATGCTAATGTATTCGAGCGATTGCCTGCTTTAAACACTCTAATTTTTTCAAAGTAACAGTCCTAACTCCCCGTAACACCAAATTAATGACATCACGATTTGTTAGAAGGGAGAAATCAATAACGTTAGTACGTACCAAGGCAGGACCGACGTATTGATCCCGAAATTCAAATACGAGCTTACATCGGAAGAGCGTCGTGGAGGGACAGAACAAGCAGGGATAGA
+
CCCCCDGGFGCEFFGGGGGCFGGGGGGGDEGGFGGGC<FGGGGGGGGGGGGGGGGGGGGE:CCFFFGGGGGGGGGGGGGGFGGGGGFGGGFGG8CFGGGGCE<DFGCCFDGCFGGGFGEGG9FGCFG,@FFGGGGGFEGGGGGGCFGGGGGEGGGCFFGGFGGFDFGFF=D?EEFFED=D=>FDCG6FEGF8,ED@E@F?EF0;@FC=DGF6:AF6596*9?>)/95?6)/)48*+=;5>D=FC885+9+=20*.(/.)76)46((./6,(4?0,((04025-.3()(((())())*(0()
@M03152:184:000000000-AWYW1:1:2107:10229:8102 2:N:0:ACTAGCTAATACCTGT
CCCAACTATCCCTATTAATCATTACGTCGATCCTAGAAACCAACAAAATAGAATCAAACGTCCTATTCCGTTATTCCATGCTAATGTATTCAAGCGTGAGCCTGCCTTAAACACTCTAATTTTTTCAAAGTAACAGTCCTGATTCCCTAAAACACCAAATTAATGGCATTAAAGTTCGTCAGAAAGGAGAAACCGATTATACCAGTACGTACAATAGCACGACCAGTAAGCCGGTCTCGAAATTAAACTACGAGCTTAGATCGGAAGAGCGTCGACTAGGGAAAGAACAGGTATGTTGAAA
+
CCCCCGFGGGGGGGGGGGGGGGGGGGGGGDGGGGC@CCEFGGGGG8EFG@EF9@FGGGGGGFGGCFFGGGEGEGDGGCEGFGGGGGGGG9FEDFFGGCEGGGGC8FG9F9EF9=FFD99FEGBFGGG,C,CFCFG<FGFFDFCFFGGGGF,@EFGGF8E9;E;EGGG?F9D,=F=DFD=EGC8EGGCFDEFGFF+==CCEDFEDDCCCCD++9CFFFFFF>B=5=5AA;B3F5*/;*+)8A=A4*=@FECA(5*)3)>4).)6(2<@18@;,66((-.4).?B>(.12((.*0))/*.7))
@M03152:184:000000000-AWYW1:1:2107:20127:8250 2:N:0:ACTAGCTAATACCTGT
CCCAACTATCCCTATTAATCATTACGTCGATCCTAGAAACCAACAAAATAGGGTCAAACGTCCTATTTCATTATTCCATGCTAATGTATTCAAGCTAACGCTTGCTTTAAACACTCTAATTTTTTCAAAGTAACAGTCCTGATTTCCCACGACACCAAATTAATGACATCGCGGTTCCTCAGAAGGGAGAAACCAACTAGACCAGTACACACCGAAGGCGCGACCAACCTGTTAGTCCCGAAATTCAACTACGAGCTTAGATCGGAAGAGCGGCGTGTAGGGAAAGAAAAGGGATGTGGAG
+
CCCCCGGGFGGGGGGGGGGGGGGGGGGGGGGGGGGGGGGGGGGGGGGGGGGGGGGGGGGGGGGGGGGGGGGGGGGGGGGGGGGGGGGGGGGGGGGGGGGGGGGGGGGGGGGGGGGGGGGGGGGGGGGGGGGGGCFGGGFGGFGGGGGGGGGGGGGGGFGGGGGGGGGGGGCGGGGGGGGGGGGFFCEDCEG?DGG6@?6?EGFFGGFGGGGGFGGFF>5AEEF@FADD=4>88:?F7AF0:6EFAFCF3DF8?DBBFF9)653(((-4::02((-,(83637:F46<(((().4).2)*.(
@M03152:184:000000000-AWYW1:1:2107:20345:8282 2:N:0:ACTAGCTAATACCTGT
CCCAACTATCCCTATTAATCATTACGGCGACTCTAGAAGCCAACAAAATAGAACCGCACGTCCTATTTTATTATGCCATGCTAATGTATTCAGGCAAAGGCCTGCTTTGAACACTCTAATTTTCTCAAGGTAAAAGTCCTGGTTCCCCAACACACCCAATTAAGGGCATGCCGGCTCACCAAGAGGTAGAACCCAGTCAGACAGTACGTACCCAATAGGCAGACCGCCAGACCAGGTTCGAAATTCAACTACGAGCTTAGATCGGAAGAGCGTCGTGTAGGGAAAGAACAGACATGTGTGA
+
CCCCCGGGGGGGGGGGGGGGGGGGGGGGFEGGGGGGDGGFEGDGFCFCGGGGGGDGGGGGGGGGDFFGGGGGGGGGGFFGGGGGGGGFGGGGGGGFGFFGFGGGGGGFBFGDFFGGGGGGGGFGDGFEECFGGGGGGDFG9FCGFGGGGGGGGGDCGG6DFGCFFGGFGGGGGGGGE9CFFD?3,BFGGGE9FG>EFG78:DGFFGFD?CGGFG49AAFA*:944?(:(::?FF=398BB)854;AE=CF653C36)6)4>52((-((2:(33691:50=)7:).3,4,:1))(***.*()
@M03152:184:000000000-AWYW1:1:2107:15122:8307 2:N:0:ACTAGCTAATACCTGT
CCCAACTATCCCTATTAATCATTACGTCAATCCTAGAAACCAACAAAATAGAATTAAACGTCCTATTTCATTATTCCATGCTAATGTATTCAAGCGTAAGCCTGCTTTAAACACTCTAATTTTTTCAAAGTAACAGTCCTGATTCCCCATGACACCAAATTAATGACATCGTGATTCATCAGAAAGGAGAAACCAATAATACCAGTACGTACCAAAGGCACGACCAGCATATTGATCCCGAAATTCAACTAAGAGCTAAGATCGGAAGAGCGTCGTGTAGGGAAAGAACAGAGATGTGTAA
+
CCCCCGGGGGGGGGGGGGGGGGGGGGGGCFGGGGGGGGGGGGGGGGGGGGGGGGGGFGGGGGGGGGGGGGGG<FGGGGGGGGGGGGGGGGGGGGGGGGGGGGGGGGGGGGGGGGGGGGGGGGGGGGGGGGGGCAFAFFGGGGGGGGGGGGG9FGGGGGDGGFGGGCGFDDEFGGGGGF8EGCCCECFGGGGCCBA=,AEFGGFF8=DD6=DGAGGFDF*:6*:5)385C57BAAC++B>9?AFFF6AFA=A)7:/<8*1>>E4=2>=>DB@(((.((),;8>@F6(5:538))/1/:?:))
@M03152:184:000000000-AWYW1:1:2107:20153:8364 2:N:0:ACTAGCTAATACCTGT
CCCAACTATCCCTATTAATCATTACTTCGATCCTAGAAACCAACGAAACATCGAACCGAAATCGTATTCCGTTATCCCATGCTGTAGTATTCATGCCTCCTTTTTTGGCTGCTTTGAACACCCTAATTTATTCAAAGTAAACGAATGGGAACTCCACAGATATGGGCCGCATGGCGCGAGACCATACGGTTTTGCCCCGTACCTGCTTTTTTTTTTTTTTTGGCCTCCGCCCAGTTAAGAGTAGAGGTGAGTATCTCCTAGGTGGGTACGAACAGACCAGCACAGACATTGACGGACGACT
+
CCCCCGGGGGGGGGGGGGGGGGGGGGGGGGGGGGGGGGGGGGGGGGGGGGGGGGGGGGGGGGGGGGGGGGGGGGGGGGGGGGGGGGGGGGGGGGGGGGGGGGGGGGGGGGGGGGGGGGGGGGGGGGGGGGGGGGGGGGGDFGGGGGGGGGGGGGGGGGGFGGGGGGGFGGGG>FGGGGGDGGGG?@DEGGGGGGGGGGGFDGGFGGFGGGGGFGGFF)8>D>>:4@:>>D<B>F7FF@7>=)8246:4(2765*=)9)-34(-)(3,9?B:2((4,,51<0)(.(,8()-)/*()01353(
@M03152:184:000000000-AWYW1:1:2107:21871:8389 2:N:0:ACTAGCTAATACCTGT
CCCAACTATCCCTATTAATCATTACGTCGATCCTAGAAACCAACAAAATAGGTTCGAACGTCCTATTTCATTATTCCATGCTAATGTATTCGAGCGATTGCCTGCTTTAAACACTCTAATTTTTTCAAAGTAACAGTCCTGACTCCCCGTAACACCAAATTAATGACATCACGGCTCGTCAGAAGGGAGAAATCAATGACGTTAATACGTACCGAGGCACGACCGACGTATTGATCCCGAAATTCAACTACGAGCTTAGATCGGAAGAGCGTCGTGTAGGGAAAGAACGGTAATGTAGAGG
+
CCCCCGGGFGGGGGGGGGGGGGGGGGGGEEEGGGGGGGGGGGGGGGGGGGGGGGGDCFFGGGGGGGGGGGGGDGGGGGGGFGGGGGGGGGGCEGGGGGGGGGGGGGGFGGGGGGG,FF?FGGGGGEFGG9FGGGGGGGGGGGGGGGFDGGEGGGGGGGFGGGGGFAFGGGGGCEEC8CGGFEGCDGGGG>FGGGGGGGFCEGGFGGFFFGGGFGGDFFEFF>@5@D9A>));FF?7>5>DBFFCFF3A?*;2:*)7?B2><)13:2((47>(46>?:8<4:4351:(((-()))***)*),
@M03152:184:000000000-AWYW1:1:2107:23695:8407 2:N:0:ACTAGCTAATACCTGT
CCCAACTATCCCTATTAATCATTACGGCGACTCTAGAAACCAACAAAATAGAACCGCACGTCCTATTTTATTATGCCATGCTAATGTATTCAGGCAAAGGCCTGCTTTGAACACTCTAATTTTCTCAAGGTAAAAGTCCTGGTTCCCCAACACACCCAATTAAGGGCATGCCGGCTCACCAAGAGGTAGAACCCAGCCGGACAGTACGTACCCACTAGGCAGACCGCCCGACCCGGTTCGAAATTCAACTACGAGCTTAGATCGGAAGAGCGTCGTGTAGGGAAAGAACAGGTAGTTGTAA
+
B<CCCGGGGGGGGGGGGGGGGGGGGGGGEGGGGGGGCEGGGGGGGGGGGGGFEGGGGGGG<FDGFGGCFGGGGGGFGEFGGGGGGGGGGGGGFGGEGC<FGGGDGGFF<?EGDGGGFGGGGGGCFFFEGGFEE?A?4EEFGFFFGGGGGGGCFCEEFFGGFFA9A=8EFGGFC6>EGGGGG8F8FGGGGGD>DGGCFCE>5CDAE@A@9FGGFF*996AFF5(((?@33B6:8)6)))::FFDBFFAFFG4245;97?A<<).((:<9?0:B>:6;?53*4D042((.,(1)*-***)*))
@M03152:184:000000000-AWYW1:1:2107:23041:8451 2:N:0:ACTAGCTAATACCTGT
CCCAACTATCCCTATTAATCATTACTTCGATCCTAGAAACCAACGAAACATCGAACCGAAATCGTATTCCGTTATCCCATGCTGTAGTATTCATGCCTCCTTTTTTGGCTGCTTTTAACACCCTAATTTATTCAAAGTAAACGAATGGGAACTCCACAAACGTAGGCAGTCACGCGCGAGACGTAACCGTTTTACCCTGCGCCTGCTTTATGCCTCCGCCCAGTTAAGAGTAGAGGTGAGCATCCCATACGTGAGAACGAACAGACCAGAGCAGACCTTGACGGCCGCCTGGTGACGTTTC
+
CCCCCGGEEFFGGGEG9<EFFGGGGGGG;FFGGGF<,CEGGGDG:C7FGA<EFFGGGGCG+CFGF,FCGFGEE,FGGGGGGGGGFGEGGGGD<EFGGDFEE,AEFE=+EA=FFFF,FEGGGDCF@FDCG9FDFGGGFGF9EGCCBFC<EFGFGFGDFG,,DE@,@8DFGFD8=ECEC>+57B+4@:E9E*;6@,94@FCA*C45*7A89=CFF?12?5?BFFF:*+*=);7@F69*;.+/;;*/;8=8@*./35)/:=6(232(2<::<B(.214??:394@()30(((327/(9?*(/4)
@M03152:184:000000000-AWYW1:1:2107:7412:8486 2:N:0:ACTAGCTAATACCTGT
CCCAACTATCCCTATTAATCATTACGTCAATCCTAGAAACCAACAAAATAGAATTAAACGTCCTATTTCATTATTCCATGCTAATGTATTCAAGCGTAAGCCTGCTTTAAACACTCTAATTTTTTCAAAGTAACAGTCTTGATTCCCCATGACACCAAATTAATGACATCGTGATTCATCAGAAAGGAGAAACCAATAATACCAGTACGTACCAAAGGCACGACCAGCATATTGATCCCGAAATTAAACTACGAGCTTAGATCGGAAGAGAGACGTTTAGGGAAAGAACAGGTAGGTGTAG
+
CCCCCGGGGGGGGGGGGGGGGGGGGGGGGGGGGGGGGGGGGGGGGGGGGGGGGGFGGGGGGGGGGGGGGGGGGGGGGGGGGGGGGGGGGGGFGGGGGGGGGGGGGGGGGGEGGGGGGGGGGGGGGGGGGFGGGGGGGGFGC,EGGGGGGGGGGGGGGGFGGGGGGFGGGG>FCEGGCFGGGGGGFEGG8FGGGFGGGGGFGGDFF=98=FDF*CGFF??DFEFFAA@9=5AFFBA9D6C5A>>DA*:B*=FEFDBFFEE3;?C2@?@23:(((/6,()/:558A;D;;@6(.2;*)2)*.)
@M03152:184:000000000-AWYW1:1:2107:20468:8508 2:N:0:ACTAGCTAATACCTGT
CCCAACTATCCCTATTAATCATTACGTCAACCCTAGAAACCAACAAAATAAGATCGACGTCCTATTTCATTATTCCATGCTAATGTATTCAAGCGTTAGCCTGCTTTAAACACTCTAATTTTTTCAAAGTAACAGTCCTGTTTCCCCGCAACACCAAGTTAATGGCATCACGGTTCTACAAGAGGGAGGAATCAGTGAGGCCAGTTCATACCGTTGGCACGACCGACCTACTGACCCCGAAATTCAACTACGAGCTTAGATCGGAAGAGCGTCGTGTAGGGAAAGAACAGGTATGGGGAGA
+
CCCCCGGGGGGGGGGGGGGGGGGGGGGGGGGGGGGGGGGGGGGGGGGGGGGGGFGGGGGGGGGGGGGGGGGFGGGGGGGGGGGGGGGGGGEGGGGGGGEGGGGGGGGGFGGGGGGGGGGGGGGGGGGGGFGGGGGGGGGGGGGGGGGGGGGGGGGGGGGGGFFGGGGGGGGGGGGGGGGGGGF?FGGGGGGGGGGGGGGFEGGFGGFGGGGGFGGFAAFFBFFFFFFFBFEFFCEGDDFBFFFFFF)@CFF<;:>@F)7>53=1<61(.3(-((44:>BF0.4>((.(2709*4)0*(/-(
@M03152:184:000000000-AWYW1:1:2107:26295:8532 2:N:0:ACTAGCTAATACCTGT
CCCAACTATCCCTATTAATCATTACGGCGATCCTAGAAACCAACAAAATAGAACCGCACGTCCTATTTTATTATTCCATGCTAATGTATTCGGGCATAGGCCTGCTTTGAACACTCTAATTTTTTCAAAGTAAAAGTCCTGGTTCCCCTACACACCCAGTAAAGGGCATGCAGGTTCACCAAGAGGGAAGGCCCCGACCGACAGTACACACCGTGAGGCGGACCGCCAGTCAAGGCCCGAAATTCAACTACGAGCTTAGATCGGAAGAGGGTCGGGTAGGGAAAGAAAAAGCAAGGTTAGA
+
CCCCCGGGGGGGGGGGGGGGGGGGGGGGGGGGGGGGGGGGGGGGGGGGGGGGGGGGGGGGGGGGGGGGGGGGGGGGGGGGGGGGGGGGGGGGFEFGGGGEDGGGGGGGFGCGFFGFGGGGGGGGGGGGGGGFGGGGGFGGFGEGGGGDFGFGGGGGDDFEFDA:A+AFGGGDG,@DEFGGGG?EGFGCFC>FGGE>EGEEGGDBGGFG785CBGGF4)8>>E9>>FFEB?<*99>D<>B>:>:AFFDFFGF6:D@BFB<<).8?B0>B0(-,86(,3)4;(7()(.2(((()/(0)0)2()
@M03152:184:000000000-AWYW1:1:2107:26800:8605 2:N:0:ACTAGCTAATACCTGT
CCCAACTATCCCTATTAATCATTACGTCGATCTTAGAAACCAACAAAATAAGATCAAACGTCCTATTTCATTATTCCATGCTAATGTATTCAAGCCAAAGCCTGCTTTAAACACTCTAATTTTTTCAAAGTAACAGTCCTGATTCCCCACGACATCAAGTTAATGACATCATGCTTCGTCAGGAGGGAGAAACCAATTGTACCAGTGCGTACCGTTGGCACGACCAATAAATTGATCACGAAATTCAACTACGAGCTTAGATCGGAAGAGCGTCGTGTAGGGAAAGAACAGGGATGTGTAG
+
CCCCCEGFGGFGGGGGFGGGGGGGGGGGEGGGGGFGFFGGGGGGGGGGGGGGFFGGGGGGGGGGGGGGGGGGGGGGGGGGGGGGGFGGGGGGGGGGGGGGGGGGGGGGGGFAGFGGGGGGGGGGGGGGGGGGGGGCEEDC9FGGGGF,>CCBFGGGGGGGGGFGGCDEFFFGCDGDFGD6DCFGGGGGEGGFGGFGFFGFFGDC@DACCDDGDGGFFFFAFEDB>59FFFFFFFEFG+;>?B5(885@:DFFFDFFF@E@9))6;<D(5812(/.(-.(9>DBF?(8?((())())*)2-)
@M03152:184:000000000-AWYW1:1:2107:19967:8747 2:N:0:ACTAGCTAATACCTGT
CCCAACTATCCCTATTAATCATTACGTCAATCTTAGAAACCAACGAAATAAGATCAAACGTCCTATTTCATTATTCCATGCTAATGTATTCAAGCCAAAGCCTGCTTTAAACACTCTAATTTTTTCAAAGTAACAGTCCTGATTCCACACGACATCAAGTTAATGACATCACGCTTCGTCGGAAGGGAGAAATCAATTGTACCGGTGCGTACCGTTGGCACGACCAATAAATTGATCCCGAAATTCAACTACGAGCTTAGATCGGAAGAGCGTCGGGTAGGGAAAGAACACGAAGGTGGTG
+
CCCCCGGGGGGGGGGGGGGGGGGGGGGFGGGGFGGGGEFGGGGGGDEGGGGGGGFGCGGGEFGGGGGGGGGGGGGGGGGGFGGGGGGGGGGGGGGGGGFFFGGFFGFFGGGGGGGGGGGGGGGGGFGFCFGGGGGGGFGGGGGGGGGGGGGGGGGGGDCDGGGGGCFGGGGGGGGGDEGEGGDCEEEGGGGGGGGGGGGFFGDEGGFDDDDGBGGAFFFFFFF>BFFF@FCFFFEDFF;9>@FFF=>ACGFE?>A()6;=<3.,328;D@@;1(4(-04B?:7F:::1(.(0)-)02(*((
@M03152:184:000000000-AWYW1:1:2107:14040:8792 2:N:0:ACTAGCTAATACCTGT
CCCAACTATCCCTATTAATCATTACGTCAACCCTAGAAACCAACAAAATAAGATCGACGTCCTATTTCATTATTCCATGCTAATGTATTCAAGCGTTAGCCTGCTTTAAACACTCTACTTTTTTCAAAGTAACAGTTCCGATTCCTTGCGACACCAAATTAATGACATCACGGCTCCTCGGAAAGGAGGAGCCAACAAAACAAGTACGTACCGTACGCACGACCAGCAAATTTATCCCTAAATTCAAATACGAGCTTAGATCGGAACAGCGTAGTTCAGGGACAGAACAATATACTGATAG
+
CCCCCGGDGGGGGGGGACFC@FFGG<FG7BFGGFGGGGGGGGGGFC<CGGFFFFADFGG:C:CFFGDFCE@FFDFF9FGDFGGFGF<FF9<FFFCGGEGGGFG8BEGFFGGGDFCFF,EFGCFFGFFEFE<E<FGGGGAFGGCFCFF?E@E@CE@FF8DE9;DEC8EGCFF8@>EE6DFGGE1+@=8>++@D+>CEEGF:F*;CB9B59CCDBFG*9*/9*:22(;7A=6>8+=*++))/0776+;)+/++/3/)26<)15)6602(42(,4(,--)161:F0;110,(()**)*1*)*.)
@M03152:184:000000000-AWYW1:1:2107:19766:8797 2:N:0:ACTAGCTAATACCTGT
CCCAACTATCCCTATTAATCATTACCTCGGTCCTAGAAACCAACAAAATAGAACCAAAGTCCTATTCTATTATTCCATGCTAACGTATTCAAGCGTAGGCCTGCTTTAAACACTCTAATTTTTTCAAAGTAAAAGTCCTGGATTCCCAGCGCACTCAGTTAAGAGCACGTTGGTTCCCCAGAAAGAAAGATCCGACCAGAGCAGTACTTACCATTGGCAAGACCACTCAGCCGGACCCAAAATTCAACTACGAGCTTAGATCGGAAGAGCGTCGGGTAGGGAAAGAAAAGGGAAGGGTAGA
+
CCCCCGGGGGGGGGGGGGGGGGGGGGGGGGGGGGGGGGGGGGGGGFGGGGGGGGGGGGFGGGGGGGGGGGGGGGGGGGGGGGGGGGGGGFGFFGGGGGGGGGGGFGGGGGGGGGGGGGGGGGGGGGGGGGGGGGGGGCEGGFFGFFFGGGGGEEGGGGGGGGCDFGGGGGGGGGGGGGGGGGGGGGGGGGGGGFECGDGFGFFFFGFGGFGFFDCFF>FFFF58@F=*:AEFEEBDGFA9A28BFFCFEC65@C>>;)/;CFFF(66@@@91(.(4(81<,.87::B(1.-..(0)*.*()
@M03152:184:000000000-AWYW1:1:2107:11157:8811 2:N:0:ACTAGCTAATACCTGT
CCCAACTATCCCTATTAATCATTACGTCAATCCTAGAAACCAACAAAATAGGATCGAACGTCCTATTTCATTATTCCATGCTAATGTATCCAAGCGTTAGCCTGCTTTAAACACTCTAATTTTTTCAAAGTAACAGTCCAGATTCCTCGCAACACCAAATTAATGGCATTACGGCTCATCAGGAAGGAGGAATCAGTGAGACCAGTACATACCAGAGGCATGACCAACCTACTAACCCCGAAATTCAACTACGAGCTTAGATCGGAAGAGCGTCGTGTAGGGAAAGAAAAGGAACGGGAAA
+
CCCCCGGGGGGGGGGGGGGGGGGGGGGGCGGGGGGGGGGGGGGGGGGGGGGGFGGGGGGGFGGGGGGGGGGGGGGGGGGGGGGGGGGGGGGGGGGGGGGEGGGGGGGGGFFGGFGGGDFGGGGGGGGGGFGGGGGGFGGGGFGGFGFGDGGGGGGGGFFGGGGGGGGGGGGGDEGGGGGGGGCFGFGFGGGFFGGGGGGFGG9@FGFGGGF?F6+5*<*<AFFF5FDFFFFFFFCCGF4::@>DF6?FCFF:5C;=E;98<CCF?DD>@FFFF(66<7:FDF?421(2,42@)4))*(*,(
@M03152:184:000000000-AWYW1:1:2107:10873:8839 2:N:0:ACTAGCTAATACCTGT
CCCAACATCCCTATTAATCATTACGTCAACCCTAGAAACCAACAAAATAAGATCGACGTCCTATTTCATTATTCCATGCTAATGTATTCAAGCGTTAGCCTGCTTTAAACACTCTAATTTTTTCAAAGTAACAGTCCTGTTTCCCCGCAACACCAAATTAATGGCATCACGGTTCTACAAGAGGGAGGAATCAGTGAAGCCAGTTCATACCGGTGGCACGACCGACCTACTGACCCCGAAATTCAACTACGAGCTTAGATCGGAAGAGCGTCGTGTAGGGAAAGAACAGGCATGTGTAGAA
+
CCCCCGGGGGGGGGGGGGGGGGGGGGGGCGGGGGGGGGGGGGGGGGGGGGGGGGGGGGEGGGGGGFGGGGFGGGGGGGGGGGGGGGGGGGGGGGGGGGGGGGGGGGGGGGGGGGGGGGGGGGGGGGGGGGGGGGGGGFGGGGGGGGDGGGGGGGGGGGGGFGGEGGGGGGEGGGGGGGGGGGFGC=E@CFGGGGGGFGGFCFCFFCFFGFDGFGGFFFFEEFA)(?@FEFE=FFEFGFFFEFFFA;?CE6527GB;6@33:1:6(3::<99114631B<)2@?>?F?FF<(7)(/9*-*6)
@M03152:184:000000000-AWYW1:1:2107:17480:8842 2:N:0:ACTAGCTAATACCTGT
CCCAACTATCCCTATTAATCATTACGTCAACCCTAGAAACCAACAAAATAAGATCGACGTCCTATTTCATTATTCCATGCTAATGTATTCAAGCGTTAGCCTGCTTTAAACACTCTAATTTTTTCAAAGTAACAGTCCTGTTTCCCCGCAACACCAAGTTAATGGCATCACGGTTCTACAAGAGGGAGGAATCAGTGAGACCAGTTCATACCGTTGGCACGACCGACCTACTGAACCCGAAATTCAACTACGAGCTTAGATCGGAAGAGCGTCGGGTAGGGAAAGAAAAGATATGTGTAGA
+
CCCCCGCGGGGGFGGGGGGGGGGGGGGG;FGG7FCFFGGGFF@FGGGGGGGGFGGGDFGFGGGFGGGGGGGGGGGGGGGGGGFGGGGGGFFGGGGGGGGGFGGGGGGEFFGFGGGGGGGDCFGGGDCFGGGGGGFGGGFGGGGGFDGCEEEGGG7FFFGGFDGFGGFGCGGCEDEGGGGGFFFGGGEFEEDF9>A=FFGFGGFAA+1?FGF*@GGDFFFFAA@AAEBDFFFFFF*;C>>6>;FCFF51?<=<653:6)735<?6039??099((((.)(0371<22(.83(*1)***.*64
@M03152:184:000000000-AWYW1:1:2107:5732:8860 2:N:0:ACTAGCTAATACCTGT
CCCAACTATCCCTATTAATCATTACATCGATCCTAGAAACCAACAAAATAGAATGCGATGTCCTATTTCATTATTCCATGCTAATGTATTCAAGCGTAAGCCTGCTTTAAACACTCTAATTTTTTCAAGGTAACAGTCCTAATTCCCCAAAACATCAAATGAATGACATTATGGTTCATTAGAAGGTGAGAACCAATATGGCAAGTACATACCTATTGGCATGACCGACCAATTGATCCCGAAATTCAACTACGAGATTAGATCGGAAGAGCGTCGTGTAGGGAAAGAAAAGGTAAGTGAA
+
CCCCCGGGGGGGGGGGGGGGGGGGGGGGDGGGGGGGGGGGGGGGGGGGGGGGGGGFGGFGGGGGGGDFGFFGGGGGGGGGGGGGGGGGGGEGGGGGGGGGGGGGG8FCGGGGGGGGFGFGGGGGGGGGGGFGGGGGAFGFGGDF;EGGFGGGGFGGGGGGGGGGGFGGGGGGGFFGGGGCGAFDCFFFGGG;=D@FCGGFCF+?CDFGGGGGFGGFFBDF5:56):)@595;9+8BC;FC?8@A4CEFFGFFE9AA9286*1*95@D92:B526((()(06A8836?3@((0).++*.0))
@M03152:184:000000000-AWYW1:1:2107:19985:8877 2:N:0:ACTAGCTAATACCTGT
CCCAACTATCCCTATTAATCATTACGTCAATCCTAGAAACCAACAAAATAGGATCGAACGTCCTATTTCATTATTCCATGCTAATGTATTCAAGCGTTAGCTTGCTTTAAACACTCTAATTTTTTCAAAGTAACAGTCCAAATTCCCCGCAACACCAAATTAATGGCATTACGGTTCATCAGGAAGGAGGAATCAGTGAGACCAGTACATACCGGAGGCATGACCAACCTACTAACCCCGAAATTCAACTACGAGCTTAGATCGGAAGAGCGTCGTGTAGGGAAAGAACAGGAATGTGTAG
+
CCCCCGGGGGGGGGGGGGGGGGGGGGGGEEGGGGGGGGGGGGGGGGGGGGGGGGGGGGGGGGGGGGGGGGGGGGGGGGGGGGGGGGGGGGGGGGGGGGGGGGGGGGGGGGGGGGGGGGGGGGGGGGGGGGGGGGGGGGGGGGGGGGGGGGGGGGGGGGGGGGGGGGGGGGGGGCFEGGGGGGGFGGGGGGGGGGGGGGGFGGGFFGFGGGGGFDDDEFEFFFFFFFFFFFEFFFEGF>;@BBDBFFFFFGAE055;3@FFFF?@<D;@88;;>;>2:)4FDD7FF?FB172<)4)::)0.)
@M03152:184:000000000-AWYW1:1:2107:27117:8969 2:N:0:ACTAGCTAATACCTGT
CCCAACTATCCCTATTAATCATTACGGCGACTCTAGAAACCAACAAAATAGAACCGCACGTCCTATTTTATTATTCCATGCTAATGTATTCGAGCATAAGCCTGCTTTGAACACTCTAATTCTCTCAAGGTAAAAGTCCTGGTTACCCGACACACCCAGCGAAGGGCATGCCGGCTCACCAAGAGGTAAGGCCCAGCCAGACAGTACATCCCGTTAGGCAGACCATCCGGCCAGGCCCGAAATTCAACTACGAGCTTAGATCGGAAGAGCGTCGTGTAGGGAAAGAGCAGGTAACAGCGTA
+
BCCCCGGGGGFGGCFGFGD@EFGAFGGGCFCFGGCFFGGGFC<FFG@FFAFGGGGCCE7@DGGGGCFEG9FG9FGGGGGGFE<EGCGGCFAFFC7FEGFFGGGDFEGEAF9EECFDA9FECFFFFDGGG8FF5FEE?,9FFF8FGG9<7CCGEGDEGFFFG++=@6EFFGFGCE>+@DFECFF6@@DC,5<DF5@CCCF*=CFFCGF>@+0;?AC;>;;AA;(63FF)4)65)03/*.8:E(54AF3*5*)(3972?<FBAA?:,32407-4(44:25)1451484(.33(09)**2()(-
@M03152:184:000000000-AWYW1:1:2107:9934:9000 2:N:0:ACTAGCTAATACCTGT
CCCAACTATCCCTATTAATCATTACGTCAATCCTAGAAACCAACAAAATAGGATCGAACGTCCTATTTCATTATTCCATGCTAATGTATTCAAGCGTTAGCTTGCTTTAAACACTCTAATTTTTTCAAAGTAACAGTCCAAATTCCCCGCAACACCAAATTAATGGCATTACGGTTCATCAGGAAGGAGGAATCAGTGAGACCAGTACATACCAGAGGCATGACCAACCTACTAACCCCGAAATTCAACTACGAGCTTCGATCGGAAGAGCGTCGTGTAGGGAAAAACAAGGTATGTGTAG
+
CCCCCGGGGGGGGGGGGGGGGGGGGGGG7FFFGGFGFGFGGGGGGFGGGGGGFGGG@FGD:CFGGGGGGGGGGGGGGGGGGGGDGGGGGGFGGGGGGDGEFFGGGGGGCE9<<4?FG<AFGGGGGCF,A?FE9<=EFFGCCEFFGA>AEG8>FFGCEDCGEFGGGCFFGGGG?E8EGFGGGGC8DGDBFGGGGGGAFCE5DA=FCFAGFCF6CC76A59AFAEFFFCFFF@FFFEFGF5-*>?(@BEA41)85D;2:17,:<@(/1;111311;1,-0(*83:)((.((((.1)*02):4.
@M03152:184:000000000-AWYW1:1:2107:4198:9018 2:N:0:ACTAGCTAATACCTGT
CCCAACTATCCCTATTAATCATTACGTCGATCCTAGAAACCAACAAAATAGAATCAAACGTCCTATTTCATTATTCCATGCTAATGTATTCAAGCGTATGCCTGCTTTAAACACTCTAATTTTTTCAAAGTAACAGTCCTGATTCCCCAAGACACCAAATTAATGACATCAAGGTTCTTCAGAAGGGAGAAACCAGTAATGACAGTACGTACCGAATCACGACCAACATACTGATCCCGAAATTCAACTACGAGCTTAGATCGGAAGAGCGTCGTGTAGGGAAAGAACAGGTATGTATAGA
+
CCCCCGGGGGGGGGGGGGGGGGGGGFGGDGGFEGFFGGGGGGGGGGGGGGGGCFGGGGGGFFGGGGGGFGFGFGGGGGGGGGGGGGGGGGGGGGGCFC@FFEFGGGGGDGGGGGGGGGCGGGGGGG9FEFGGGFAFGDEFDAFAFEGGGG8EFGGGGGCGGFGGFAEDGGGGFC?CFGGGAE8;,@8AEEFGG8DEFGGFG?FFGGFG6?FG>>DD*<AF?E>=A>@>@F9F>>=8DF4<DFFF6AEFFDF=@46>FE@447903;(63;66;17(6FE4:A=F::?72(.0*66**)2-.
@M03152:184:000000000-AWYW1:1:2107:25985:9028 2:N:0:ACTAGCTAATACCTGT
CCCAACTATCCCTATTAATCATTATTCATGTCCTAGAAACCAACAAAACGAGGACACGAATCCTGTTCTATTATCCCATGCTAATGTATTCAAGGCCCCTTTATGCCTGCTTTGAACACTCTAATTTATTCAAAGTAAATGAATGGGAACCCCACAGAGATGGTCGAGTTGCCCCGGCCACCACCGCTTTTTAACCTTCACCCAGTTAAGAGCAAAGGTGAGTATCCCATAGAAGAGGATGAAGAAGCCAGTTCACGACTTGACGGCGGACCGAGTCCTTCGATCCCGAAATTCAACTACC
+
CCCCCGGGGGGGCGGGGGGGFGFGGGGFGGGGGGGGGGGGGGGGGGGGGGGGGGGEEEEECFEGGFFGGGGGGGGFGGGGGGGGGGGGGGGGGGGGGGGDFGGGGGFCFGGGGC?FFGGGGGFFF9FGGGGGFGGGGGGGGGFGFGGGFCDGGGGGGFGGGGGCD6>+EECF8DGEE6EGGFFF>EGDGGGFGFGGGGGFCFG??9CGG?7@AGFFAF6?FFFEAA596F@AFFC4DAAEA=BEFFE6BG:5CGFFF(-((;A3(3>F(49B90(41*4*.)44?BF:FB>F4<F4*-93(
@M03152:184:000000000-AWYW1:1:2107:15050:9029 2:N:0:ACTAGCTAATACCTGT
CCCAACTATCCCTATTAATCATTACGGCGACTCTAGAAACCAACAAAATAGAACCGCACGTCCTATTTTATTATGCCATGCTAATGTATTCAGGCAAAGGCCTGCTTTGAACACTCTAATTTTCTCAAGGTAAAAGTCCTGGTTCCCCAACACACCCAATTAAGGGCATGCCGGCTCACCAAGAGGTAGAACCCAGCCAGACAGTACGTACCCAATAGGCAGACCGCCCGACCAGGTTCGAAATTCAACTACTACCTTAGATCGGAAGAGCGTCGTGTAGGGAAAGAACCGGTATGTGGTG
+
CCCCCGGGGGGGGFGGGGGGGGGGGGCE@FGGGGGGGGGGGGGGGGGGGGGGGGGGGGGGGGGGGGGGGGGGGGGGGGGDGGGGGGGGGGGGGGGGGGGFFGGGGGGGFGGGGGGFG<?FGGGCGGGGFGGGGGGGFFDGGGGGGGGGGGGGGGGGGGFGGGFGGGGGGGGF6>EEEFGGGFCEFFGGGFGGDGGGFFFFFDGFGGFG>>>CF6CA>B4F>*459D2?B>08:5330=*4A@A?FF5AC+;8)++(/6A2462<0(42???B6?61()4B25()41:(((())-.)2)*,(
@M03152:184:000000000-AWYW1:1:2107:23581:9045 2:N:0:ACTAGCTAATACCTGT
CCCAACTATCCCTATTAATCATTACGTCAACCCTAGAAACCAACAAAATAAGATCGACGTCCTATTTCATTATTCCATGCTAATGTATTCAAGCGTTAGCCTGCTTTAAACACTCTAATTTTTTCAAAGTAACAGTCCTGTTTCCCCGCAACACCAAATTAATGGCATCACGGTTCTACAAGAGGGAGGAATCAGTGAAGCCAGTTCATACCGGTGGCACGACCGACCTACTGGCCCCGAAATTCAACTACGAGCTTAGATCGGAAGAGCGTCGTGTAGGGAAAGAACAGGGAAGTGTATA
+
CCCCCGGGGGGGGGGGGGGGGGGGGGGGGGGGGGFGGGGGGGGGGGGFGGGGGGGGGGGGGGGGGGGGGGGGGGGGGGGGGGGGGGGGGGFGGGGGGGGGGGGGGGGFGGGGGGGGGGGGGGGGGGGGGGGGGGGGGGGGGGGGGGGDGDGGFDGGGGGGGGGGCEGGGGGDGGGDFGGGGFGGCEC7EGGGGGGGGGGAFCGFGGFGGGGGFDGFFFFFABF==FFE=FFAAF=DG::9>>FFFFFFFGF06*=@;42:2<BFF:97,((((-41(.6?053>03<:0.(.)(0)*.2-)
@M03152:184:000000000-AWYW1:1:2107:20680:9068 2:N:0:ACTAGCTAATACCTGT
CCCAACTATCCCTATTAATCATTACCTCGGTCCTAGAAACCAACAAAATAGAACCAAAGTCCTATTCTATTATTCCATGCCAACGTATTCAAGCGTAGGCCTGCTTTAAACACTCTAATTTTTTCAAAGTAAAAGTCCTGGATCCCAGCGCACTCAGTTAAGAGCACGTTGGTTCCCCAGAAAGAAAGATCCGACCAGAGCAGTACTTACCATTGGCAAGACCACTCAGCCGGACCCGAAATTCAACTACGAGCTTAGATCGGAAGAGCGTCGTGTAGGGAAAGAACAGGTAGGTGAAATG
+
CCCCCGGGGGGGGGGGGGGGGGGGGGGGGGGGGGGGGGGGGGGGGGGGGGGGGGGGFGGGGGGGGGGGGCGGGGGGGGGGGGGGGGGGGGGFGGGGGGEGGGGGGGGFGGGGGGGGGGGGGGGGGGGGGGGGGGGGGGGFGDGGGGGGGGGGGGGGGGGGGGGGGGGGGGGGCGFGGGGGGGGGGFGFFFGGCEGGG69AGCFFGGFGGGGGFGGFFFFFFF@DFFFFFF5?DFFGGB;@BDFFFFFFFFB6@DF8F)9??@80;>F((.::;B6?19<3<F05::?0(3.=*(***,*))
@M03152:184:000000000-AWYW1:1:2107:21581:9100 2:N:0:ACTAGCTAATACCTGT
CCCAACTATCCCTATTAATCATTACGTCAATCCTAGAAACCAACAAAATAAAATCAACGTCCTATTTCATTATTCCATGCTAATGTATTCAAGCGTTAGCCTGCTTTAAACACTCTAATTTTTTCAAAGTAACAGTCCTGTTTCCCCGCAACACCAAACTAATGGCATCACGGTTCTGCAAGAGGGAGGAATCAGTGAAGCCAGTACGTACCGGTGGCACGACCGACCTACTGACCCCGAAATTCAACTACGAGCTTAGATCGGAAGAGCGTCGTGTAGGGAAAGAACAGAGAGCAGTATA
+
CCCCCGGGGGGGGGGGGGGGDGGGGGGGEGGGGGGGFAEFGFGGGFGGGGGGFGGGGGGGGGGGG9FGEEGDFAFCGFGGGGGGGGGGGGGGGGEFGGDAFGGGGGGGGGFFFGEFGGGGGGGGGFFFGGGGGGFGG?EEFGGGGC8FC8EGFGGFGGFGG8EFD?DDC?F6>FGGGGFAAEFGGGEGGEFGGGGFD?DDG6@FGCBCGGGD>CDB>FFF>B29AD2)5FEFAF5;FFDFFBFCA+<FC8A12>33)1.>EE((-49:<B0-472<?F)9(74F<3:132()8())2)2).
@M03152:184:000000000-AWYW1:1:2107:9233:9120 2:N:0:ACTAGCTAATACCTGT
CCCAACTATCCCTATTAATCATTACTTCGGTCCTAGAAACCAACAAAATAGAACCAAAGTCCTATTCTATTATTCCATGCTAATGTATTCAAGCGTAGGCCTGCTTTAAACACTCTAATTTTTTCAAAGTAAAAGTCCTGGATCCCCAGCGCACCCAATTAAGAGCACGCTGGTTCCCCAGAAGGAAAGACCCGATCGGAGCAGTGCTTACCTTGCGGCAAGACCACCCAACAAGGCCCGAAATTCAACTACGAGCTTAGATCGGAAGAGCGTCGTGTAGGGACAGAACTGGTATGTGAAG
+
CCCCCGGGGGGGGGGGGGGGGGGGGGGGGGGGGGGGGGGGGGGGGEFGGGGGGGGGFGGGGGGGGGGGGGGGGGGGGGGGFGGGGGGGGGGGGGGGGGGGGGGGGGGFGGGGGGGGG9FGGGGGGGGGGGGGGGGGGGGGGGFEEFGGGGGGGGGGGGGGGGGGCCFGGGGGGGGGGGGGGFGGGGGGGEGGGDGGGG65CDGFGGFGGGGGFG:C?FEFBFDFFF9DF5:B);:CCF39F@B1A6?FEGAE0C:9>E)7>A<??6?0<B:7>?B,4.4F73.)4687(),01)1)0)*))
@M03152:184:000000000-AWYW1:1:2107:8387:9240 2:N:0:ACTAGCTAATACCTGT
CCCAACTATCCCTATTAATCATTACGTCAACCCTAGAAAACCAACAAAATAAGATCGACGTCCTATTTCATTATTCCATGCTAATGTATTCAAGCGTTAGCCTGCTTTAAACCCTCTAATTTTTTCAAAGTAACAGTCCTGTTTCCCCGCAACATCAAATTAATGGCATCACGGTTCTACAAGAGGGAAGAATCAGTGAAGCCAGTTCATACCGGTGGCACGACCGACCTACTGACCCCGAAATTCAACTACGAGCTTAGATCGGAAGAGCGTCGTGTAGGGACAGAACATGTATCTGTAT
+
CCCCCGFGGGGCGGFGFGGFFFGGFGGF7FFGGGGGDGGGGGF@FFGGGGGGFGGGGEGGGGGGGGDGGGFDFGGFGFFGFGGGGGGGGGGGFGGEEGGEGFGGF=FFEEGF,@EFGGFFEFFFEGGGGGGGDG??FFCGFFGFGGGGGGCEGGCFFFDDFFCGGGFDGGGGG>DGGGGGC?D?FGCCEGFGFEFGGGGFGC6AF:+2?EGDFC7B>5AFFEFF>9=>50>FFAED;68:D;E?F6?6;;);3*89D;CFECC0,-44220368((,82*48()(-47(()/0-/**)2))
@M03152:184:000000000-AWYW1:1:2107:27119:9286 2:N:0:ACTAGCTAATACCTGT
CCCAACTATCCCTATTAATCATTACTTCGGTCCTAGAAACCAACAAAATAGAACCAAAGTCCTATTCTATTATTCCATGCTAATGTATTCAAGCGTAGGCCTGCTTCAAACAGTCTACTTTTTTCAAAGTAAACGTCCTGGATCCCCAACGCACTCAATCAAGAGCACGTTGGTTCCCCAGCAGCAAAGACCCGACCAGAGCAGTGCTTACCTTTCGGCAAGAACGACCAGCCAGGCCCGCAATTCAACTACGAGTCTCGCTCGGAAGCGCGTCGTGTAGGAGAACAACCGGTATGGCTTA
+
CCCCCGGGGGGGGGGGGGGGGGGGGGGGGGGGGGGGGGGGGGGGGGGGGGGGGGGGGGGGFGGGGGGGFGGGGGFGGEE@FC,CCGEGFFGC@FCFCG7FFF,F8F,,9:,A,:CEC,EFFAFDFAEE<A,;5,8EF@7?=,,,9>FCCCGGGGGGEDGF?8,=,6D@C,6,66==?FGCC,1,,86@=DF8DC=6@+@??CCA9+B9?9C?FGGFA>@>@>=-:>)/-6>FFFFDFB)5)::1AFEC;C;;28)(.>)(((/((,(287>0(((4<7(8)*(0()4,(--.0(.)*,2()
@M03152:184:000000000-AWYW1:1:2107:26445:9296 2:N:0:ACTAGCTAATACCTGT
CCCAACTATCCCTATTAATCATTACGGTGATCCTAGAAACCAACAAAATAGAATCATGCCGTCCTATTTTATTATTCCATGCTAATGTATTCAAGCAAAATGCCTGCTTTAAACACTCTAATTTTTTCAAAGTAAAGGTCCTGGTTCCCCGCGACACCCAATTAAGGGCATCGTGGTTCTCCAGAAGGTGAGAAATTGACTACACCAGTTCATACCCCTTAAGGCACGACCGATGTGTCAATCACGAAATTCAACTACGAGCTTAGATCGGAAGAGTGTCGTGTAGGGAAAGAACAGGTAA
+
CCCCCGGGGGGGGDGGGGGGFGGGGGGGGGGGGGGFGGGGGGGGGGGGGGGGGGFGGGGGGEGGGFGGGGGGGGGGGGGGGGGGGGFGGGGGGGGGGGGGFFFDFGGFGGGGGFFFGGGGGGGGGGGGGGGCAFGGGGGF?:BFGGGFD8CGGGGGGGGGDFGGFDCEEGCFGEGDGGFGGGGGGGGGGGFCA;?FFFGFGG?AC+5?CFGGFGGAA5?AF5A*:FFFFF5BAED6+=8>>EF);A<DFFFFFG@C6320;6@34)95)6(/(,48)949:>073670(:1>?(..0105)
@M03152:184:000000000-AWYW1:1:2107:26893:9298 2:N:0:ACTAGCTAATACCTGT
CCCAACTATCCCTATTAATCATTACGGCGACTCTAGAAACCAACAAAATAGAACCGCACGTCCTATTTTATTATGCCATGCTAATGTATTCAGGCAAAGGCCTGCTTTGAACACTCTAATTTTCTCAAGGTAAAAGTCCTGGTTCCCCAACACACCCAATTAAGGGCATGCCGGCTCACCAAGAGGTAGAACCCAGCCAGACAGTACGTACCCAATAGGCAGACCGCCCGACCAGGTTCGAAATTCAAATACGAACCGAGATAGGAAGAGCGTCGTGGAGGGAAAGAACAGGAATGTCGAA
+
CCCCCGFGFGFGGGGGGGGFGGGGGGDGDFEFEFFFFFFGGGFGEFGGGGCGGGGGGGGECDGGFGGCEEFGEEAFGFGFGFGGGCFGFGGGGGGGGFF@FGFEFGCFGFEGFCFGGGGGGFG9A9A9<BFGAFFFAFFEFGCCE8EFFGEGCGDECGF8=EFGGCG6DEE,8CC=EGGG?EF69>B@FCEFGGGGGGGACGG5<C+;09CDFFFAFF6A>BF)(8(:9?058>(***21)681F+)8)+;.2*)()(,4(4).().,,41((-411)35(.(),(.3(23)).)6*)/((
@M03152:184:000000000-AWYW1:1:2107:19017:9317 2:N:0:ACTAGCTAATACCTGT
CCCAACTATCCCTATTAATCATTACATCAGCCTTAGAAACCAACAAAATAAGACCAACGTCATATTCTATTATCCCATGCTGTAATATTCAATGGCAAGGTTACGCCTGCTTTGAACACTCTAATTTTTTCAAAGTAAATGATCCGTAGCGAGTTTGACCCCACTAACGGAAGATAGGAAACGTCTGTCCAGCCACGCCACAAGGACGAGCTTTGACCTACGCATTCCGAAATTCAACTACGAGCTTAGATCGGAAGAGCGTCGTGTAGGGAAAGAACAGGAATGAGTTGAGCTGGGTGGG
+
CCCCCGGGGGGGGGGGGGGGGGGGGGGGGGGGGGGGGGGGGGGGGGGGGGGGGGGGGGGGGGGGGGGGGGGGGGGGGGGGGGGGGGGFGFGGGGGGGGFDGGGGGGGGGGGGGGGGGGGGGGGGGGGGGGGFGFGGGGGGFGGGGGGFDGEEGGGGGGGGGEGGGGGGGCGDGGGGG,EFGFGGGFGGGGGGGGGDGG+9EDGFEGFGGDDDF7DFFFFFFFAFA5*=B494>A?FGFFF;>E=E>EFFC7?DGFFDD@F0:66.(,/4@:?4:((283)().).))))-))0)))*(13(
@M03152:184:000000000-AWYW1:1:2107:21937:9414 2:N:0:ACTAGCTAATACCTGT
CCCAACTATCCCTATTAATCATTACTTTGGTCCTAGAAACCAACAAAATAGAACCAAAGTCCTATTCTATTATTCCATGCTAATGTATTCAAGCGTAAGCCTGCTTTAAACACTCTAATTTTTTCACAGTAAAAGTCCTAGTTCCCTAGAACACCCAATTAAAGGCACTCTAGTTCCCTAGAAGGAAGAGCTCAACAGAACAGTACTAGACAAATGCCAAGACCGTTTGTCAAGCTCGAAATTCAACTACGAGCTTAGATCGGAAGAGCGTCGTGTAGGGAAAGAACAGGTCTGTCGAGAA
+
CCCCCGGGGGGGGGGGGGGGGGGGGGGGGGGGGGGGGGGGGGGGGGGGGGGGGGGGGGGGGGGGGGGGGGGGGGGGGGGGGGGGGGGGGGGGGCGGGGGGGGGGGGGGGGFGGGGGGGGGGGGGGGGGGGGFGGGGDGGGGGGGGGGGGFEEGGGDGGGGGGGGG?FGGGGGGGCG;EFGGFGGDFFFGGFFGGCEGGGFGGFFGGFGGGCFFGGFF?DFFFDDFD55>FCFFF57CEECBCFEFCEFEF>A974)BEEF?25@9=D2B25(:4;;8CE03584(:((/2))+(3+*()(,
@M03152:184:000000000-AWYW1:1:2107:20701:9447 2:N:0:ACTAGCTAATACCTGT
CCCAACTATCCCTATTAATCATTACGTCAACCCTAGAAACCAACAAAATAAGATCGACGTCCTATTTCATTATTCCATGCTAATGTATTCAAGCGTTAGCCTGCTTTAAACACTCTAATTTTTTCAAAGTAACAGTCCTGATTCCCCGCCACACCAACTGAATGGCATGACGGTTCTTCAGAAGGGAGAAACCAGTGACACCAGTGCATACCGAAGGCACGACCAGCGTACTGATCTCGAAATTCAACTACGAGCTTAGATCGGAAGAGCGTCGTGTAGGGAAAGAACAGGAATGTTCAAA
+
CCCCCGGGGGGGGGGGGGGGGGGGGGGGGGGGGGGGGGGGGGFGGGGGGGGGGGGGEGGGGGGGFGGGGGGGGGGGGGGGGGGGGGGGGGGGGGGGGGEGGGGGGGGGGGGGGGGGGGGGGGGGGGGGGGGGGGGGGGGFGGGGGFFGGGGGGGGGGGGGGGGGGGGGGGFEEGDEFFGGGGGGGEFFEEGGGGGGFGGFGFFFFGFGGGGGFGC??*;CBE=2:ABD@EFFFFCCBFFFF@AFFF5856;31C:9663>CFFF;033(/:169>?(0:F0;8:::?BBF()),)1*)*.)
@M03152:184:000000000-AWYW1:1:2107:9396:9598 2:N:0:ACTAGCTAATACCTGT
CCCAACTATCCCTATTAATCATTACGGCGACTCTAGAAACCAACAAAATAGAACCGCACGTCCTATTTTATTATGCCATGCTAATGTATTCAGGCAAAGGCCTGCTTTGAACACTCTAATTTTCTCAAGGTAAAAGTCCTGGTTCCCCAACACACCCAATTAAGGGCATGCCGGCTCACCAAGAGGTAGAACCCAGCCAGACAGTACGTACCCAATAGGCAGACCGCCCGACCAGGTTCGAAATTCAACTACGAGCTTAGATCGGAAGAGCGTCGTGTAGGGAAAGAACAGGGATGTGGAG
+
CCCCCGGGGGGGGGGGGGGGGGGGGGGGGGGGGGGGGGGGGGGGGGGGGGGGGGGGGGGGFGGGGGGGGGGGGGGGGGGGGGGGGGGGGGGGGGGGGGGGGGGGGGGGGGGGGGGGGFGGGGGGGGGFGFGDFFGGGGGGGGEGGGGGGGGGGGGGGGGGGGGGGGGGGFGGGGGGGGGGGGGGGGGGGGGGFGGGGGGFGFGACFAGFGFCFCFFFFAFFFFFF>=;>;>F38=D7AABF@3;CFEFFCFEFG:(046?A<A?F?<BFFFF>:>BFF<?A>?F0(.8(4:5),)7*.*.(
@M03152:184:000000000-AWYW1:1:2107:22456:9691 2:N:0:ACTAGCTAATACCTGT
CCCAACTATCCCTATTAATCATTACGTCAACCCTAGAAACCAACAAAATAAGATCGACGTCCTATTTCATTATTCCATGCTAATGTATTCAAGCGTTAGCCTGCTTTAAACACTCTAATTTTTTCAAAGTAACAGTCCTGTTTCCCCGCAACACCAAGTTAATGGCATCACGGTTCTACACGAGGGAGGAATCAGTGAGGCCAGTTCATACCGTTGGCACGACCGACCTACTGACCCCGAAATTCAATTACGAGCTTAGATCGGAAGAGCGTCGTGTAGGGAAAGAAGAGTGAAGTGTAAA
+
CCCCCFGGFFGGGGGGGGGEGGGGGGGGCGGGGGGGGGGGGFGGGGCEFGGGDFGFGGCEGGBEGFCFF<FFFGGGFFGGAFFEGGGGGFFFGGDFGGGGGFGGGGF<FG<DFGGGCEFGGGFGGFFGFFF=FEFGGFFGGGGFGGGGGGGGE@CGFFGGGE=EFFFG8DDGGGCEFGGG,8@EGGGGGG?FGC7=7<9?F7CFFGFFGG@;**39??FFFFF>9;0:2?BA*;3*8>:@>B:CFF3+/2+3:3;0062<)580102((.97(3;?(8<=050)8?F((,.*1)/**)*))
@M03152:184:000000000-AWYW1:1:2107:17656:9725 2:N:0:ACTAGCTAATACCTGT
CCCAACTATCCCTATTAATCATTACTTCGATCCTAGAAACCAACGAAACATCGAACCGAAATCGTATTCCGTTATCCCATGCTGTAGTATTCATGCCTCCTTTTTTGGCTGCTTTGAACACCCTAATTTATTCAAAGTAAACGAATGGGAACTCCACAAACGTAGGCAGTCACGCGCGAGACGTAACCGTTTTACCCTGCGCCTGCTTTATGCCTCCGCCCAGTTAAGAGTAGAGGTGGGAATCCCATAGGTGAGAACGAACAGACCAGAGCAGAGCTTGACGGCCGCCTGGTGACTGTTC
+
CCCCCGGGGGGGGGGGGGGGGGGGGGGGGGGGGGGGGGGGGGGGGGGGEGGGGGGGGGGGEGGGGGGGGGGGGGGGGFGGGGGGGGGGGGGGGFGGGGGGGGGGGGGGGGGGGGGGGGGGFGGGGGGGGGGGCGGGFBFGGGGGGGGGGGGGGGCGCEGGGGGGGEGGGGFFGGGEGEGGEEGFGGG:C>EGGGGGGFFFEGGFGGFGGDDFF?CFFBFBEFF3;F?FFFFFF@CC*5A>).88AF;A@GFC3+)1;@@FFFFF723?????DFF(.*4<:4:BF0;>9(4:/,96C22))
@M03152:184:000000000-AWYW1:1:2107:16242:9779 2:N:0:ACTAGCTAATACCTGT
CCCAACTATCCCTATTAATCATTACGTCAACCCTAGAAACCAACAAAATAAGATCGACGTCCTATTTCATTATTCCATGCTAATGTATTCAAGCGTTAGCCTGCTTTAAACACTCTAATTTTTTCAAAGTAACAGTCCTGTTTCCCCGCAACACCAAGTTAATGGCATCACGGTTCTACAAGAGGGAGGAATCAGTGAGACAAGTCCATACCGTTGGCACGACCGACCTACTGACCCCGAACTTCAACTACGAGCTGAGATCGGAAGCGCGTCGTGGAGGGAAAGAACGTGCAGTGGTACG
+
CCCCCEFGFGDGGFGGGGGAFFGGGGGF7BFCFGFGFGGGGDFGGGGGGGGGDFGFEEGGGGGFGGFG9CFFGFGGGGF8FFFGFEGGFGGGGGGGGGGGGGGGGFFGGEFFEG8FGEGF?FF7,FEF<FFGEGFGG,;BFGGGGFE7+BEGFGGFGGG9F;DGDEGGGGFECFE>FC:E83@=FCEEEGCD?EACCGDFF+3@F+3<C9DCBG5?A5CF>>B279@?(8>66A@FGB:9E(=;7FE+9FF??D>9)/66;7;03:9((-(--670(7:51>?<:07((,,)0)*0*)*)(
@M03152:184:000000000-AWYW1:1:2107:18235:9842 2:N:0:ACTAGCTAATACCTGT
CCCAACTATCCCTATTAATCATTACGTCAATCCTAGAAACCAACAAAATAGGATCGAACGTCCTATTTCATTATTCCATGCTAATGTATTCAAGCGTTAGCTTGCTTTAAACACTCTAATTTTTTCAAAGTAACAGTCCAAATTCCCCGCAACACCAAATTAATGGCATTACGGTTCATCAGGAAGGAGGAATCAGTGAGACCAGTACATACCGGAGGCATGACCAACCTACTAACCCCGAAATTCAACAACGAGCTTAGATCGGAAGAGCGTCGTGTAGGGAAAGAACAGGTATGTGTAG
+
CCCCCGGGGGGGGGGGGGGGGGGGGGGGCFGGGGGGGFGGFGGGGGGGGGGGGGGGGGGGDFGGGGGGGGGGGGGGGGGGGGGGGGGGGGFFGGFGGGGGGGGGGGGGGGGGGGGGGGGGGGGGGGGGGFGGGGGGGGFGGGGGGGGGGGGGGGGGGFGGGGGGGGGGGGGGGCDGGGGGGGGGFGGGGEGFEFGGGFGFGGGFGGFGGGGGFGGFF>DFFFE@EFDE>AEAFFFGGF;@FFFFFFCFF*023DB>3@FFFEFFFFF>DD8960;1:78F7>3F:?BF0:1>64*/2)2-)
@M03152:184:000000000-AWYW1:1:2107:29051:9866 2:N:0:ACTAGCTAATACCTGT
CCCAACTATCCCTATTAATCATTACGTCGATCCTAGAAACCAACAAAATAGGTTCGAACGTCCTATTTCATTATTCCATGCTAATGTATTCGAGCGATTGCCTGCTTTAAACACTCTAATTTTTTCAAAGTAACAGTCCTGACTCCCCGTAACACCAAATTAATGACATCACGGCTCGTCAGAAGGGAGAAATCAATGACGTTAGTACGTACCGAGTCACGACCGAGGTATTGATCCCGAAATTCAACTACGAGCTTAGATCGGAAGAGCGTCGTGTAGGGAAAGACCAGTTGAGTATGAA
+
CCC@CGGGGGFGGGGGGGGGGGGGFGGGDFCFCFCFGGGGGGGEGFEGG9EFGGGGFGFECFEDFGGGGFGGFFGGFGGGGGGGGGGGFFFAFFGDFGGFGFEFGGGCFAGGFGE,:FEFGGGCGGG,9?BEEA;AFE@F9=FAFFG@74>@FAFCFFGGGAFCD8DGFFEFG+CEGG@+1=,@EE683:,6EGEGGFG?7;CA5=EGDG*09@C?*9BB?DA==4()019F7=92:;.2>@AC+1)+9CF<1553;9<>)<::B11(4:0-29((47:*(03)18((22)**)0**.*)-
@M03152:184:000000000-AWYW1:1:2107:19691:9888 2:N:0:ACTAGCTAATACCTGT
CCCAACTATCCCTATTAATCATTACGTCGATCCTAGAAACCAACAAAATAGGGTCAAACGTCCTATTTCATTATTCCATGCTAATGTATTCAAGCGCGAGCCTGCTTTAAACACTCTAATTTTTTCAAAGTAACAGTCCTGATTCCCCGCCACACCAACTTAATGACATGACGGTTCTTCAGAAGGGGGAAACCAGTGACACCAGTGCATACCGAAGGCACGACCAGCGTACTGATCTCGAAATTCAACTACGAGCTTAGATCGGAAGAGCGTCGTGTAGGGAAAGAACAGGAATAGGTAA
+
CCCCCGGGFGGGGGGGGGGGGGGGGGGGFGGGGGGGGGGGCFGGGGGGGGGGGGGGFGF>FFGGGGGGGGGGFGFFGGGGGGGFGGGGGGGGGGFGDEGGGGGFFGGGGFFA<<FGGCFFGEGGGGC@FFDFFGDGGFGGGDFGAEFGGDGEGFDEFGGGGGGGGGEFFFGE6CEEGGGGGGGGGGGGGD6CFDGGFDFFGGGFGF>CFGGDFGGFF**;ADF2@A5F@ADFF7CCC@CFFD)6AA<FFFA8<DBBEFBB22.((3(,(,499<9(-)(/5)4781(4124)).)**);).
@M03152:184:000000000-AWYW1:1:2107:3272:9930 2:N:0:ACTAGCTAATACCTGT
CCCAACTATCCCTATTAATCATTACGTCGATCCTAGAAACCAACAAAATAGGTTCGAAAGTCCTATTTCATTATTCCATGCTAATGTATTCGAGCGATTGCCTGCCTTAAACACTCTAATTTTTTCAAAGTAACAGTCCTGACTCCCCGTAACACCAAATTAATGACATCACGGCTCGTCAGAAGGGAGAAATCAATGACGTTAGTACGTACCGAGGCACGACCGAGGTATTGATCCAGAAATTCAACTACAAGCTTAGATCGGAAGAGCGTCGGGTAGGGAAAGAACAGGAATGGGGAGT
+
CCCCCEGFGEFGGGGGGGCFFFFG<DFF:FFE7FGFFFFFFFGGGGFG,CFFFEFG8F,@CC9FEG,EC@EF9C<E<@FFCFF,EFCGGGFGGG7@F?FGGDCBF8EFGGGGECF,EFCGGGC9:?,,9E?E@<,<@:EFCFCFGFGCCE@BCGFEG8=,@9==;DGFF8==CEECCE=3@EA,D@CDCEDF,@CECC=FEGGFGFFGGGC7>CDDDEBFAEF22)()/83;@7?+C*=3)3@3;F3+)*)).025+7@3)76(40(,.3334,01:D0::?05(..,.,(7))0)*(1((
@M03152:184:000000000-AWYW1:1:2107:25959:9936 2:N:0:ACTAGCTAATACCTGT
CCCAACTGTCCCTATTAATCATTACGTCAATCCTAGAAACCAACAAAATAGGATCGAACGTCCTATTTCATTACTCCATGCTAATGTATTCAAGCGTTAGCTTGCTTTAAACACTCTAATTTTTTCAAAGTAACAGTCCAAATTCCCCGCAACACCAAATTAATGGCATTACGGTTCATCAGGAAGGAGGAATCAGTGAGACCAGTACATACCGGAGGCATGACCAACCTACTAACCCCGAAATTCAACTACGAGCTTAGATCGGAAGAGCGTCGTGTAGGGAAAGAACAGGTATGTGTAT
+
CCCCCGGGGGGGGGGGGGGFFGGGGGGCFGGGGGGGGGGFFFFGGGGGGGEFGGGGFGFGFGGGGGGGGGGGGGGFGGGGGGGGGGGGGGGGGGGGGGGGGGGGGGGGGGGGGGGGGFGFCGGGGGGAFFGGGGGGGGGGGGFGFGCFGGGGGDCEFFGFGGGGG8EGGGGGFDFEGEGGGGFG?BCFGGGGGGFGGGGFGGDCGGFGGGGGFGDDFFFDFAC>=A=AAFEFFFC7CAEBFFFFFFFFFGF8?DBB>EC@C?CD;7<0@(:>BF>((04=AF75:FF?0<7:*)1<:)26)
@M03152:184:000000000-AWYW1:1:2107:9795:9988 2:N:0:ACTAGCTAATACCTGT
CCCAACTATCTCTATTAATCATTACGGTGATCCTAGAAACCAACAAAATAGAATCATGCCGTCCTATTTTATTATTCCATGCTAATGTATTCAAGCAAAATGCCTGCTTTAAACACTCTAATTTTTTCAAAGTAAAGGTCCTGGTTCCCCGTGGCACCCAATTAAGGGCATCGCGGTTCTCCAGAAGGTGAGAAATTGACTACACCAGTTCATACCCCTTAAGGCACGACCGATGTGTCAATCCCGAAATTCAACTACGAGCTTAGATCGGAAGAGCGTCGTGTAGGGAAAGAACAGGTAT
+
CCCCCGGGGGGGGGGGGGGGGGGGGGGGGGGGGGGGGGGGGFGGGGGGGGGGGGGGGGGGGGGGGGGGGGGGGGGGGGGGGGGGGGGGGGGGGGGGGGGGGGGGGGGFGGGGGGGFGGGGGGGGGGGGGGGGGGGGGGGFGGGCGGGFFGCGGGGGGGGGGGGGGGGGGGDGGGGGGGGGGCFGGGGGGGGGGGGGGGFFGGGFGGFGGGGGFGFAFFFFFFF@BFFFFFFEF?9?8FFFFEFDFFFF@GFFFGFFFF04;;B()77)9;DD;>@18A0@>53744AB?FBF::)7>12))
@M03152:184:000000000-AWYW1:1:2107:26836:10001 2:N:0:ACTAGCTAATACCTGT
CCCAACTATCCCTATTAATCATTACGTCAATCCTAGAAACCAACAAAATAGGATCGAACGTCCTATTTCATTATTCCATGCTAATGTATTCAAGCGCATGCCTGCTTTAAACACTCTAATTTTTTCAAAGTAACAGTCCTGATTCCCCGCAACACCAAATTAATGGCATTACGGTTCGTCAAGAGGGAGGAATCAGCAACGCCAGTACGTACCTGTGGCACGACCAACATGCTGACCCCGAAATTCAACTACGAGCTTAGATCGGAAGAGCGTCGTGGAGGGAAAGAACAGGACTATGGAG
+
CCCCCGGGFGGGGGGGFFGGGGGGGGGGEGGGGGDFDFGFGGGGGGGGGGGGGGGDEGGFFFGGGGGGGFCGGGGGGGGGGGGFGGGGCFGGGGGGGGGDGFGGGGFGGGGGGGGGGGGGDCGGGGGGGAFFGGGFD,@FGGGFG9FEGCEGGGGGGGFGGGGF8DFFGC;FCC8CGGCECB=DGGD>EEGGF,@EGFEFEGG>92=C*@FFEGFBA>?FF4-):?()96>A8BEFGFF>54)6;+5AEFF3?D5>5;C8))51;<?9((3((4(((047-)(8(((,324<:())0.*)(
@M03152:184:000000000-AWYW1:1:2107:8715:10132 2:N:0:ACTAGCTAATACCTGT
CCCAACTATCCCTATTAATCACTACGTCAATCCTAGAAACCAACAAAATAAGATCAACGTCCTATTTCATTATTCCATGCTAATGTATTCAAGCGTTAGCCTGCTTTAAACACTCTAATTTTTTTCAAGGTAACAGTCCTGTTTCCCCGCAACACCAAACTAATGGCATCACGGTTCTGCAAGAGGGAGGAATCAGTGAAGCCAGTACGTACCGGTGGCACGACCGACCTACTGACCCCGAAATTCAACTACGAGCTTAGATCGGAAGAGCGTAGTGTAGGGAAAGAACAGGTATTAGTAG
+
CCCCCGGGGGGGGGGGGGGGGGGGG@FG,CGGFFGGGAEGDGFGGGGGGGFFFGGGGGGGFGGGGGGGGGGGGGGDGGGGGGGGGGGGGGFCCGGGGGGGGGFGGGGFAFGGGGFGGFGGGGGGG?FB5=FFEGGFFFGGFGGGGGGFGG7CCEFGCGGGGFGGF,@=DDEFGDDGCFCFG9DFGGCBEGEFGFFFC;CFFF66,CCGDG7?EGD>@?FAFFA4ABBFFB3/*;8CGAD@5;EFFFFFEG)/8*.:>89<A><6<<((8:?F,(-85946))10:??B0,(0/-@@*4D))
@M03152:184:000000000-AWYW1:1:2107:20692:10210 2:N:0:ACTAGCTAATACCTGT
CCCAACTATCCCTATTAATCATTACGGCAGCTCTAAAAACCAACAAAATAGAACCACACGTCCTATTTTATTATTCCATGCTAATGTATTCAGGCATAGGCCTGCTTTGAACACTCTAATTTTCTCAAGGTAAAAGTCCTGGTTCCCCGAAGCATTCAATAAAGAACACAACGGTTCACCAAGAGGCAAGACCCGGTCAAGCAGTAAACACGCCGTCAGGCGGACCACCCAACCAGATCCGAAATTCAACTACGAGCTTAGATCGGAAGAGGGTCGTGTAGGGAAAGAACAGGTAGGTTGA
+
CCCCCGGGGGGGGGGGGGGGGGGGGGGGGGGGGFGGGGGGGGGGGGGGGGGGGGGGGGGGGGGGGGGGGGGGGGGGGGGGGGGGGGGGGGGGGGGGGGGGGGGGGGGGFGGGGFGGGGFGGGGGGGGGGGFCGGFFGGGGG?FGGGGGGGGGGGGGGGGGFDCCGGGGGGGGG>CEEGGGGGGFGGGGGFGGGGGG=>EFFFGFFGFG?FGD>>D>>DDFFE29=5BF95>FDFFGGFA@4<5>AF?FCG6;@D57:60<?)-)4118241(,-449B<4<FBFF(((8(.075=*/-*((
@M03152:184:000000000-AWYW1:1:2107:11607:10211 2:N:0:ACTAGCTAATACCTGT
CCCAACTATCCCTATTAATCATTACGGCAGCTCTAAAAACCAACAAAATAGAACCACACGTCCTATTTTATTATTCCATGCTAATGTATTCAGGCATAGGCCTGCTTTGAACACTCTAATTTTCTCAAGGTAAAAGTCCTGGTTCCCCGAAGCATTCAATAAAGAACACAACGGTTCACCAAGAGGCAAGACCCGGTCAAGCAGTAAACACGCCGTCAGGCGGACCACCCAACCAGATCCGAAATTCAACTACGAGCTTAGATCGGAAGAGCGTCGAGTAGGGAAAGAACAGGTAATGGTT
+
CCCCCGGGFGFGGGGGGGGGGGGGGGEGGGGGGGFAFGGGGGFGGGGGGGGGGGGGGFGGFFGGGGGGGFGFFFGGGGCAFFC<FFGGGGG<CEFGGG@8FF@EGGGGCEFFEGGE<EF?@FGFFGFEDCEGGFCFEGGGGC>=;EFCE@C7CCF=;EGGGGGGGCDGGFEEE==EGFDF,@8,AC>7@@88@E=+1@EFGFGFGFF+2<DDE5DAE>>AF*:>@EB5>5@FDFFDC66@FDE>=CFFFG=@)*)(2-5<<62<4<??>(18((,3(0.))9:44??<:<:)0./**)06)
@M03152:184:000000000-AWYW1:1:2107:15947:10252 2:N:0:ACTAGCTAATACCTGT
CCCAACTATCCCTATTAATCATTACGTCAATCCTAGAAACCAACAAAATAGGATCGAACGTCCTATTTCATTATTCCATGCTAATGTATTCAAGCTTAAGCCTGCTTTAAACGCTCTAATTTTTTCAAAGTAACAGTCCTGATTTCCCGCAACACCAAATTAATGGCATTACGGTTCGCCAAGAGGGAGGAATCAGCAAGGCCAGTACATACCAGTGGCACGACCGACCTGCTGACCCCGAAATTCAACTACGAGCTTAGATCGGAGGAGCGTCGATGAGGGAAAGAACAAGTATGTTGGG
+
CCCCCGFGGGGGGFGGGGGGGGGGGGGG,FGGGGGGFFGGGGGGGGGGGGGGGGGGEGGGGGGGGGGGGGGGGGGGGGGGGGGGGGGGGGGGGGGGGGGGGGGGGGGFGGGGGGGGG9FGGGGGGGGGGFGGGGGFFGGGCCGGGGGGGGGGGGGGGGGGGGGGDCDGGGGDDDGGD688CEGGFDEGEGGGGGGGGGF5CG?FGGFGGGG556?CFFB*6*/)>4>EFE9;F)4;CF/,:;BFFFFFC7AE1*03>E<3E))636(-(26>((,((*)/3<174:(2(,(0*)*1*)*((
@M03152:184:000000000-AWYW1:1:2107:10087:10252 2:N:0:ACTAGCTAATACCTGT
CCCAACTATCCCTATTAATCATTACGTCCACCCTAGAAACCAACAAAATAAGATCGACGTCCTATTTCATTATTCCATGCTAATGTATTCAAGCGTTAGCCTGCTTTAAACACTCTAATTTTTTCAAAGTAACAGTCCTGTTTCCCCGCAACACCAAGTTAATGGCATCACGGTTCTACAAGAGGGAGGAATCAGTGAGACCAGTTCATACCGTTGGCACGACCGACCTACTGACCCCGAAATTCAACTACGAGCTTAGATCGGAAGAGCGTCGTGTAGGGAAAGAACAGGTATGGGTAGA
+
CCCCCGGFGGGGGGGGGGGGGGGGGGGG,CFGGFFFCFFGFFFGGGGGGGGGC<CDEGGGGGGGFGGGFGGFGGGGGGGGGGGGGGGFFGGGGGDGGG7FFFFGGGGFDAFFFF@FABEFEFGGGFGG,EFGGGGGGGGGFGGGFGGGGGGGCGFFFCDA=;@E8EGGGGGGGGGDGGGFFDGFGD6@8CFGFGGFFGGFGGGFGFCGGDFGFGDFF5FF9B=):?@FFFF4AFFGCD)7>BFCA=<@CFF0295,))))7)(3414(4,36134?<4<76F:>6?2::101*.))*(01.
@M03152:184:000000000-AWYW1:1:2107:28232:10289 2:N:0:ACTAGCTAATACCTGT
CCCAACTATCCCTATTAATCATTACGTCGATCCTAGAAACCAACAAAATAGGTTTGAACGTCCTATTTCATTATTCCATGCTAATGTATTCGAGCGATTGCCTGCTTTAAACACTCTAATTTTTTCAAAGTAACAGTCCTAACTCCCCGTAACACCAAATTAATGACATCACGATTTGTTAGAAGGGAGAAATCAATAGTACCAGTACGTACAATAGCACGACCAATAAATTAATTACGAAATTCAACTACGAGCTTAGATCGGAAGAGCGTCGTGTAGGGAAAGAACAGGTATGTGTAGA
+
CCCCCGGGGGGGGFGGGGGGGGGGGGGGGDGGGGGGGGGGGGGGFGGGGGGGGGGGGGGGGGGGGGGGGGGGGGGGGGGGFGGGGGGGGGGGGCEGEGGGGGGGGGGGGGGGGGGGGAFGGGGGGGGGGGFDEGGFGGGGGGGGFGGEGEEGGGGGGGFGGGDDDCFFGGGGEGF8DFG8=;FCF8>FEGGGFAFGGGCEFF7D8=FFGFGG?F8?C+=A>BAAAA@CFFFAFFEC+=*:A2696976/;6>@D426>=C@C372<9@11:119:06AEF(04>,8((4,(00)97*.*))
@M03152:184:000000000-AWYW1:1:2107:12680:10360 2:N:0:ACTAGCTAATACCTGT
CCCAACTATCCCTATTAATCATTACGGCGACTCTAGAAACCAACAAAATAGAACCGCACGTCCTATTTTATTATGCCATGCTAATGTATTCAGGCAAAGGCCTGCTTTGAACACTCTAATTTTCTCAAGGTAAAAGTCCTGGTTCCCCAACACACCCAATTAAGGGCATGCCGGCTCACCAAGAGGTAGAACCCAGCCAGCCAGTACGTACCCAATAGGCAGACCGCCCGACCAGGATCGAAATTCAACTACGAGCTTAGATCGGAAGAGCGTCGTGTCGGGAGAGAAAGAGAAGGGGTAG
+
CCCCCG8FAFFGFDFGGGDFFFCEDGCCEGGGGGGFGFGGGGGGGGGGGGGGCFCEBFEECFEGGGAEFGFFGGFGFGGFFGGGGCDFCGGGGGGGFGFCEFF,4AFF<FEFF@FFGGGGFFGFFGF9FFF;<<FDGGGGGF,C>ECG8CGFGGG6@DGFFGGGGCE6CFGG6=@CCF8@,@DFFD,<3AAGEGGGGGGA*7C>2C8*437D*,**98;9AAF=B>BFB;;3A31>*2=DB@>;FFC=3:A@18)4)().6).4614(((8;1493-04<(50)48<03((0).))*(*(-
@M03152:184:000000000-AWYW1:1:2107:20045:10382 2:N:0:ACTAGCTAATACCTGT
CCCAACTATCCCTATTAATCATTACTTCGGTCCTAGAAACCAACAAAATAAGACCAAAGTCCTATTCCATTATTCCATGCTAATGTATTCAAGCGAAACTGCCTGCTTTGAACACTCTAATTTTTTCAAAGTAAATGTCTCGAATACAAGAATTCCCGCAACCCAGTAAGGGGCACAGGTTGTCTTCGAGAAACCAGATTTGAGCCCCGCCTGCAGTACCGCCCCATCACCAGAATGCTTTCACACCCCAGCTGGGTTTCAGACCGCAACGCTTTGATAAAAGGCCCCGAAATTCAACTAC
+
CCCCCGGGGGGGGGGGGGGGGGGGGGGGGGGGGGGGGGGGGGGGGGGGGGGGGGGGGGGGGGGGGGGGGGGGGGGGGGGGGGGGGGGGGGGGGGGGGGGGGGGGGGGGGGGGGGGGGGGFGGGGGGGGGGGFGGGGGGGGGGGGGGGGGGGGGGCGGGGGGG@CGGGGGGFFEDGDGGGGGGGGGGGGGGFGGFGGGGGFA@FF6?FGG>DGFGCFFFFFEE29>EFFFFFFFF9CGF=CFEFFFFFFFGA;EGF;=<DFCFEEDFBB399>FFBA)1:=AF<B:(899>9BF<*7>AC()
@M03152:184:000000000-AWYW1:1:2107:11491:10387 2:N:0:ACTAGCTAATACCTGT
CCCAACTATCCCTATTAATCATTACGTCGATCCTAGAAACCAACAAAATAGGTTCGAACGTCCTATTTCATTATTCCATGCTAATGTATTCGAGCGATTGCCTGCTTTAAACACTCTAATTTTTTCAAAGTAACAGTCCTGACTCCCCGTAACACCAAACTAATGACATCACGGCTCGTCAGAAGGGAGAAATCAATGACGTTAGTACGTACCGAGGAACGACCGACGTATTGATCCCGAAATTCAACTACGAGCTTAGATCGGAAGAGCGTCGTGTAGGGAAAGAACAGTTCTGTTTAAA
+
CCCCCEGGFGGGGGGGGGGFGGGGGGGGGGGGGFGGGGGGGGGGGGGGGGGGFFFGEGGGFGGGGGGGGGGGGGGGGGGGGGGGGGGGGGGGGGGGGGGGGGGGGGGGGGGGGGGGGGGGGGGGGGGGGGGGGGGGGGGGGGGGGGFEEGGGGGGGGGGGGGGGGGGGGGGGGGGE6=CECEGCGGGGGGGGGCFFDCFF6CCF7FFGGGG>BED>A**39>B>2D@>9F<68@C7DFE08;446ACF?*);?CDFF<8B26311(3:02;;?B2((7:FFFF:??<(4:)**)***)*.4
@M03152:184:000000000-AWYW1:1:2107:8631:10389 2:N:0:ACTAGCTAATACCTGT
CCCAACTATCCCTATTAATCATTACGTCAATCCTAGAAACCAACAAAATAGGATCGAACGTCCTATTTCATTATTCCATGCTAATGTATTCAAGCGCATGCCTGCTTTAAACACTCTAATTTTTTCAAAGTAACAGTCCTGATTCCCCGCAACACCAAATTAATGGCATTACGGTTCGTCACGAGGGAGGAATCAGCAACGCCAGTACGTACCAGTGGCACGACCGACATGCTGACCCCGAAATTCAACTACGAGCTTAGATCGGAAGAGCGTCGTGTAGGGAAAGAACAGGTAGTGTGAA
+
A<CCCGGFFGGGGGGGGGGGGGGGGGGGEGGGGFGGGGFFFCCGGGGGGGGGGGDFFGFGCFGGGGGGFFGGGFGAGGGGGGFFFGGGGGGGGGGGGGGGGFGGGFCEGFA9?FDGGG9EFGGGGGGGGGFGGAFFGGFFFFGGG9=FEGGGGGGGGGGGGFG8EDFFGAFDFDDCEGGGD+@E=8B=E6+@D,5EFGFFEGG?7?>CGGGG>GGFFF*63@4(648;9>3)6A7D7F31;>B=FFFF?CFFDG)(044<A<:024(103:9;:673<:?2)2711<7?:0<?)/*2)*))
@M03152:184:000000000-AWYW1:1:2107:18007:10457 2:N:0:ACTAGCTAATACCTGT
CCCAACTATCCCTATTAATCATTACTTCGGTCCTAGAAACCAACAAAATAGAACCAAAGTCCTATTCTATTATTCCATGCTAATCTATTCAAGCGTGAGCCTGCTTTAAACACTCTAATTTTTTCAAAGTAAAAGTCCTGGATCCCCAGCGCACTCAGTTAAGAGCACACTGGTTCCCCAGAAGGAAAGACCCGACCAGAGCAGTGCTTACCTTGCGGCAAGACCACCCAGCCAGGCCCGAAATTCAACTACGAGCTTAGATCGGAAGAGCGTCGTGTAGGGAAAGAACAGGTAGGGGTAG
+
CCCCCGGGGGGGGGGGGGGGGGGGGGGGGGGDGGGGGGGGGGGGGGGGGGGGGFGGGGGGGGGGGGGGGGGGGGGGGGGGGGGGGGGGGGGGGGGGGGGGGGGGGGGGGGGGGGGGGGGGGGGGGGGGFGGGGGGGGGGGGGGGGGCFGGGGGGGGGGGGGGGFGGGGGGGGGGGGGGGGGGGGFFGDFGGFFGEEGGG?EGGFFGFGGGGGFGGFFFFEE>BFDFFEAFDF:ABD<EFFF>ED==CC;FF8;<>@>@<EFFCD?<;110399?9-88:F<.853(4(.42:96/3*(14(
@M03152:184:000000000-AWYW1:1:2107:16662:10462 2:N:0:ACTAGCTAATACCTGT
CCCAACTATCCCTATTAATCATTACGTCAATCCTAGAAACCAACAAAATAGGATCGAACGTCCTATTTCATTATTCCATGCTAATGTATTCAAGCGTTAGCCTGCTTTAAACACTCTAATTTTTTCAAAGTAACAGTCCAGATTCCTCGCAACACCAAATTAATGGCATTACGGCTCATCAGGAAGGAGGAATCAGTGAGACCAGTACATACCAGAGGCATGACCAACCTACTAACCCCGAAATTCAACTACGAGCTTAGATCGGAAGAGCGTCGTGTAGGGAAAGAACAGGGAGTGGTAA
+
CCCCCGGGGGGGGGGGGGGGGGGGGGGGEGGGGGGGGGGGGGGGGGGGGGGGGGGGGGGGGGGGGGGGGGGGGGGGGGGGGGGGGGGGGGGGGGGGGGGGGGGGGGGGGGGGGGGGGGGGGGGGGDGFGGGGGFGFGGGGGGGGGGGGGGGGGGGDFGFGGGGGGDCGGGGGG>E@EFGFFGGFGGEDCEGGGGGGGCFFGG?AGGF8CGGG5@7AF?>EF58=@A@AFFEFFFFG*@>=?=55AACF:FAF@GF=>8<@F?5462;9D@@02(31;;39<)(5837<<?<F)30)*4C4)
@M03152:184:000000000-AWYW1:1:2107:28707:10464 2:N:0:ACTAGCTAATACCTGT
CCCAACTATCCCTATTAATCATTACTTCGGTCCTAGAAACCAACAAAATAGAACCAAAGTCCTATTCTATTATTCCATGCTAATGTATTCAAGCGTAAGCCTGCTTTAAACACTCTAATTTTTTCAAAGTAAAAGTCCTGGATCAGCTTGCGCACTCAATTAAGAGCACGCAAGAGCTCCAGAAAGAAAGACCAGACCAGAGCAGTGCTTACCTTGCGGCAAGACCACCAAGCCCGGTCCGAAATTCAACTACGAGCTTAGATCGGAAGAGCGTCGTGTAGGGAAAGAACAGGTATGTGTA
+
CCCCCGGGFGGGGGGGGGGFGGGGGGGGGGGGGGGGGGGGGGGGGGGGGGGGGGGGGGGGGGGGCGGGGFGGGGGGGGFFGGGGGGGGGGGGGGGGGGGGFFGGGGGGGGGGGGGGGGGFGGGFGGGFFGGGGGGGGGGGGGGGGGGGGGGGGGGGFGGGGGGGGFFFGGGGGDGGFFFGGGGGCBFDFGGG,DCFGGGF88DFG7?7CDCGFGC@5AEEFF9B@FB9A*>A>F4CDAB(?@BF4A3AEFF@ED3(8:@CEE5?=@FD9@D@>6:>15(79F?404::?<25:)**0)*))
@M03152:184:000000000-AWYW1:1:2107:12016:10487 2:N:0:ACTAGCTAATACCTGT
CCCAACTATCCCTATTAATCATTACGTCAATCCTAGAAACCAACAAAATAGGATCGAACGTCCTATTTCATTATTCCATGCTAATGTATTCAAGCTTAAGCCTGCTTTAAACACTCTAATTTTTTCAAAGTAACAGTCCTGATTTCCCGCAACACCAAATTAATGGCATTACGGTTCGTCAAGAGGGAGGAATCAGCAAGGCAAGTACATACCAGTGGCACGACCGACCTGCTGACCCCGAAATTAAACTACGAGCTTAGATCGGAAGAGAGTAGTGTAGGGAAAGAAAAGGAATGTGTGG
+
CCCCCGGGGGGGGGGGGGGGGGGGGGGGGGGGGGGGGGGGGGGGGGGGGGGGGGGGGGGGGGGGGGGGGGGGGGGGGGGGGGGGGGFFDGGGGGGGGGGGGGGGGGGGGGGGGGGGFGGGGGGGGGGGGGGGGGGGGGGGAGGGGGGGGGEEGGGGGGGGGGGGGGGGGGGGGGGGDEGGGCFFGGECEEGGG9EGGGGFGG+@FGFGG7FG?FCFF5>FF5=A=EF44)5AF;4?C?8@FF:?@6.;EFF38D363;9@FFE??F6(((,3:).6(16=2BB>:B?2(((0)()0*.:((
@M03152:184:000000000-AWYW1:1:2107:3908:10521 2:N:0:ACTAGCTAATACCTGT
CCCAACTATCCCTATTAATCATTACTTCGGTCCTAGAAACCAACAAAATAGAACCAAAGTCCTATTCTATTATTCCATGCTAATGTATTCAAGCGAAAGCCTGCTTTAAACACTCTAATTTTTTCAAAGTAAAAGTCCTGGATCCCCTGCGCACTAAGTTAATAGCACGCAGGTTCCCCAGAAGGAAAGACCCGACCAGAGGCAGTGCTTGACGTGAGCCAAGAGCACCCAGCCAGGTCCGAAATTCAACTACGAGCTCAGATCGGAAGAGCGTCGTGAGGGGCAAGAAGCGGCGAGTGAA
+
CCCCCFGGDGFGGGGGGGC9FG@FFGGF@FFE:FGG<FGGGGGGGFFGGG9CECFFD,<CEFFEECFAFGGFCE9FCFG8<<FF9FE,CEGEE<CFGGEFGGFFBFEFGGCGFFGGGF9FEFGCGGGFGE<CEEFF,,@<EGFGGD9A@8>C>C=EF8EFC,D;@9;=EEEEG8=E,DFGGGDF?=8FDFG?ECEEE6C?F;DB>99C7+;CFEGDF*96AF=4)34A)*)36:=65))7?=D9F6)+1;+/)2)2)()./).(/6;(:@F@B(4(-8(),)-.31<0(,(.)()))(*).
@M03152:184:000000000-AWYW1:1:2107:25900:10525 2:N:0:ACTAGCTAATACCTGT
CCCAACTATCCCTATTAATCATTACGTCAATCCTAGAAACCAACAAAATAGGATCGAACGTTCTATTTCATTATTCCATGCTAATGTATTCAAGCTTAAGCCTGCTTTAAACACTCTAATTTTTTCAAAGTAACAGTCCTGATTTCCCGCAACACCAAATTAATGGCATTACGGTTCGTCAAGAGGGAGGAATCAGCAAGGCCAGTACATACCAGTGGCACGACCGACCTGCTGACCCCGAAATTCAACTACGAGCTTAGATCGGAAGAGCGTAGTGTAGGGAAAGAACAGGTATGAGTAG
+
CCCCCGGGGGGGGGGGGGGGGGGGGGGGGGGGGGGGGGGGGGGGGGGGGGGGGGGDCGGGFFFGGGGGFGGGGGGGGGDGGGGGGGGGGGGGGGGGGGGGGGGGGGGDAAEEGGGGGGGGGGGGGEFGGDGGGGGGGGGGGGFGGGFGDGEGGGCGGGGGGFGGGGGGGGGGCEFCGGEGGGGFDGDGGGGG8@ECEFGFDGFFFFFGGGGFFGGFAA5A5A@)>EB>9D26/48CFFFFFFE?F=CFCCF)6<51:3)/97??31;>:0:13(3((*)983()4(32::(7*)/0*.*6)
@M03152:184:000000000-AWYW1:1:2107:6818:10529 2:N:0:ACTAGCTAATACCTGT
CCCAACTATCCCTATTAATCATTACGTCAATCCTAGAAACCAACAAAATAGGATCGAACGTCCTATTTCATTATTCCATGCTAATGTATTCAAGCGCATGCCTGCTTTAAACACTCTAATTTTTTCAAAGTAACAGTCCTGATTCCCCGCAACACCAAATTAATGGCACTACGGTTCGTCAAGAGGGAGGAATCAGCAACGCCAGTACGTACCAGTGGCACGACCGACATGCCGACCCCGAAATTCAACTACGAGCTTAGATCGGAAGAGCGGCGTGTAGGGAAAGAAAAGGGAAGGTGAG
+
CCCCCGGGGGGGGGGGGGGGGGGGGGGGGGGGGGGGGGGGGGGGGGGGGGGGGGGGGGGGGGGGGGGGGGGGGGGGDGGGCFGGGGGGGGGGGGGGGGGGFGGGGGGGGGGGGGGGGGGGGGFGGGGGGGGGGGGGGFGGGFGGGDGGGGGGGGGEGGGDGGGGGFGFGGGGGCDEEGGGGGFFGFGGEGGGGGGGGGGAEC>?ECFFD7CFBFGFFFAFFFDF=>=;=BEFF>>G7AA9AFF?F+9A67;>19.4>(6<<:AB:(130101(31(3)27<:473(,((..57())*,26(
@M03152:184:000000000-AWYW1:1:2107:13139:10536 2:N:0:ACTAGCTAATACCTGT
CCCAACTATCCCTATTAATCATTACGGCGACTCTAGAAACCAACAAAATAGAACCGCACGTCCTATTTTATTATGCCATGCTAATGTATTCAGGCAAAGGCCTGCTTTGAACACTCTAATTTTCTCAAGGTAGAAGTCCTGGTTCCCCAACACACCCAATTAAGGGCATGCCGGCTCACCAAGAGGTAGAACCCAGCCAGACAGTACGTACCCAATAGGCAGACCGCCCGACCAGGGTCGAAATTCAACTACGAGCTTAGATCGGAAGAGCGTCGTGTAGGGAAAGAACAGGTATGTGTAG
+
CCCCCGGGGGGGGGGGGGGGGGGGGGGGGGGGGGGGGGGGGGGGGGGGGGGGGGGGGGGGGGGGGGGGGGGGGGGGGGGGGGGGGGGGGGCGGFGGGGGFFGGGGGGGFFFGGGGGGGDGGGGGGGGGCEFGCGGGGGCGGG@FFGGGGGDGGCGEEGGGGGGGCFGGGGGGGGGGGGGGGGGGGGGGGGGFGEGGCC>;FGG5@F5C*;FD4FGFFFFFFDDBFFBD9B;BFB?D*;F@F@>;=FCFFFFEB3)40442<-:14619BF0>(46(484FBB<;?(,3(317*)*0247))
@M03152:184:000000000-AWYW1:1:2107:20181:10638 2:N:0:ACTAGCTAATACCTGT
CCCAACTATCCCTATTAATCATTACATCGATCCTAGAAACCAACAAAATAGAATGCGATGTCCTATTTCATTATTCCATGCTAATGTATTCAAGCGTTAGCCTGCTTTAAACACTCTAATTTTTTCAAGGTAACAGTCCTAATTCCCCATAACATCAAATGAATGACATTATGGTTCATTAGAAGGTGAGAACCAATAAAGCCAGTACGTACCGAGGGCACGACCGACCCATTGATCCCGAAATTCAACTACGAGCTTAGATCGGAAGAGCGTCGGGTAGGGAAAGAACAGGTATGTGGAA
+
CCCCCGGFGGGGGGGGGGGCFFGFGCGGGGGFGGGGGGGGGGGGGGGGGGGGGGGGGGGGGCGGGGGGGGGFGDGDGGFGGGGGGGGGGGGGGGGGFGGDFFFGGGGGAEGFFBFGGGFGGGGGGGGGGGGGGFGGFFCGFGGGGG?EFGGGGGGGFEGGGEFGGGGGGGGGG?DFFDDFFAFFFEGGGGGGG,DFGGGFFG+;8AFG>FGGFGGFF5*<5?A@@FFFABBAFFFGG6AA>=DBFCCFFFFEFGF98@CEC3)27?<9@F;>9;B((.2;<5,<33:8?FFF9)/9>)*.)
@M03152:184:000000000-AWYW1:1:2107:19424:10647 2:N:0:ACTAGCTAATACCTGT
CCCAACTATCCCTATTAATCATTACGTGGTCCTAAAACCAACAAAATAGAACCATCGTCCTATTTTATTATTCCATGCTAATGTATTCAGGCAAAAATGCCCGCTTTAAACACTCTAATTTTTTCAAAGTAAAGGTCCTGATTCATCGAAACACCCAAGAGCATCCCGACTCACCAGAAGGTGAGAAATTGGCTACACACCGTTTCATGCCCCTAAAGGCACGATCGATATATCCCAATCCCGAAATTCAACTACGAGCTTAGATCGGAAGAGAGTCGTGTAGGGAAAGAAAAGAGAGGTG
+
CCCCCGGGGGGGGGGGGGGGGGGGGGGGGGGGGGGGGGGGGGGGGGGGGGGGGGGGGGGGGGGGGGGGGGGGGGGGGFFGGGGGGGGGGGGGGGGGGGGGGGGGGGGGGGGGGGGGGGGGGGGGGGG9BEGGGGCGFGEGGGGGGGGGGGGGGFGGGG8>FGGGGCCEGGCGGGGGGGGGGDGGGGGGGF9=,>ECDDFFEGFBGGFGFGGGFGGFFFFFF58=5F5?DF=BFF?*CFF=4>B?EBDA4DFFEGA(),3>E989<610<;@;3(//)=3>(8<?6<F?:7:)0,).53*.,
@M03152:184:000000000-AWYW1:1:2107:18304:10653 2:N:0:ACTAGCTAATACCTGT
CCCAACTATCCCTATTAATCATTACATCAGCCTTAGAAACCAACAAAATAAGACCAATGTCATATTCTATTATCCCATGCTGTAATATTCAATGGCAAGGTTACGCCTGCTTTGAACACTCTAATTTTTTCAAAGTAAATGATTAGGAACGGTGATCCCAAGCCTTGCGACAAGGGGCCATTACCTAAAAATAGAACGAGCCAAACGAGCCACGCCTTGCGACGAGCTTTGTCCGACGACGTTCGAAATTCAACTACGAGCTTAGATCGGAAGAGCGTGGGGTCGGGAGAGAAAAGGTAGG
+
CCCCCGFGGGGGGFGGGGGDFGGFCEGFFFGGGGGGGGGGGGGGGGGGGGGGG9FFGGGGFFGECGCGGGGGEGGFGGGGGGGGEFGGGGGGGFDGGFFGGGGGGCFGFGGGGFGGGGFGCFGGGGGGGGFEGGGGGGG<EGGGGGGGCGDGFGGGFG8>EG?DEGFGDGGGGD,CEGGGGADEDFGGDGGFFGFG8DEFEDCAFDFGG>7F5CG*@<AABFFAFFFF(+8:CA@DCE52>(:@AA3237@CE7;()6:?6((.4A9)11?:0:1(3.(.(84)7604(4:F6(7?*,:)2
@M03152:184:000000000-AWYW1:1:2107:21268:10848 2:N:0:ACTAGCTAATACCTGT
CCCAACTATCCCTATTAATCATTACGTCAATCCTAGAAACCAACAAAATAGGATCGAACGTCCTATTTCATTATTCCATGCTAATGTATTCAAGCTTAAGCCTGCTTTAAACACTCTAATTTTTTCAAAGTAACAGTCCTGATTTCCCGCAACACCAAATTAATGGCATTACGGTTCGTTAAGAGGGAGGAATCAGCAAGACCAGTACATACCGTTGGCACGACCGACCTGCTGACCCCGAAATTCAACTACGAGCTTAGATCGGAAGAGCGTCGTGTAGGGAAAGAACAGGGATGTGTCG
+
CCCCCGGGGGGGGGGGGGGGGGGGGGGGGGGGGGGGGGGGGGGGGGGGGGGGGGGGGGGGDGGGGGGGGGGGGGGGGGGGGGEGGGGGGGGGGGGGGGGGGGGGGGGGGGGGGGGGGGGFGGGGGGGGGGGGFGGGGGGGGGGGGGCGGGCEGEEGFFGGGGGGAFGGDGGGGEGGGECCFFGGGFGEGGGGGGGGGGGFG6FFCGFGGGGGFGGDFFFFFEAAAA9AF43AAFFGGFBFF>5=@6?FFCFFFGDB:;E3))),;7?FF<:;>F>((),9<)(8:?B?23?))(00*.*.(
@M03152:184:000000000-AWYW1:1:2107:15303:10858 2:N:0:ACTAGCTAATACCTGT
CCCAACTATCCCTATTAATCATTACGTCGATCCTAGAAACCAACAAAATAGAATCAAACGTCCTATTTCATTATTCCATGCTAATGTATTCAAGCGTGAGCCTGCTTTAAACACTCTAATTTTTTCAAAGTAACAGTCCTGATTCCCCACAACACCAAATAAATGACATCATGGTTCGTCAGAAGGGAGAAACCAACAATACAAGTACGTACCGAGGCACGACCAACATGATGGTCCCGAAATTCAACTCAGAGCTTAAATCGGAAGAGCGTCGGGTAGGGAAAGAAAAGGAAGGGTGAGG
+
CCCCCGGGGGGGGGGGGGGGGGGGGGGGGGGGGGGGGGGGGGGGGGGGGGGGGGGGGGGGGGGGGGGGGGGGGGGGGGGGGGGGGFGGGGGGGGGGGGDGGGGGGGGGGGGGGGGGGGGGGGGGGDGGGGGGGEGGGGGGGGGGGGG8EGGF+>FEGGGGGGGG8EEGGGGGG8A=,@ACDGGDFFC:=CFFFFE?CFG?AF8FFDFGGFFCA77*<5@59DF=>FAFF>B6B*0:688@BBFC6FFC?**./*).)))19C;((7;8@(6,3((4.)(80734(8?(.(-))(..*(9(.
@M03152:184:000000000-AWYW1:1:2107:18991:10877 2:N:0:ACTAGCTAATACCTGT
CCCAACTATCCCTATTAATCATTACGGCAGCTCTAAAAACCAACAAAATAGAACCACACGTCCTATTTTATTATTCCATGCTAATGTATTCAGGCATAGGCCTGCTTTGAACACTCTAATTTTCTCAAGGTAAAAGTCCTGGTTCCCCGAAGCATTCAATAAAGAACACAACGGTTCACCAAGAGGCAAGACCCGGTCAAGCAGTAAACACGCCGTCAGGCGGACCACCCAACAAGATCCGAAATTCAACTACGAGGTTAGATCGGAAGAGCGTCGTGTAGGGAAAGAAAACAGAAGTTAA
+
CCCCCGGGGGGGGGGGGGGGGGGGGGGGGGGGGGGGGGGGGGFGGGGGCGGGGGGGGGGGEFGGGGGGGGGGGGGGGGGGGGGGGGGGGGGGGGGGGGGGGGGGGGGGG9EFGGGGGGGGGGGF9<DFCFGFGGGGGGGGDG8FGGGGGGGC=E9DCFDFGGGFGGGGDGGGGGEEGFGGGGC8?CEEGGGFG?E>@96A?FGF9FFGD?+0070*3?9A459>@)(:9;2AE)17**;);2>B5A9FECFE@5.()(.436)6<<B?(:?(((-((8:4)9?4:(.8412)),.)2-*))
@M03152:184:000000000-AWYW1:1:2107:3666:10944 2:N:0:ACTAGCTAATACCTGT
CCCAACTATCCCTATTAATCATTACGGCGACTCTAGAAACCAACAAAATAGAACCGCACGTCCTATGTTATTATTCCATGCTAATGTATTCGGGCATAGGCCTGCTTTGAACACTCTAATTTTCTCAAGGTAAAAGTCCTGGTTCCCCGACACACCCAGTAAAGGGCATGACGGATCACCAAGAAGTAAGACCCAGGCAGACAGTACATACCGTGAGGCAGACCGCCCGCCCAGGCGCGAAATTCAACTACGAGCTTAGATCGGAAGAGCGTCGTGTAGGGAAAGAACTGGTATGCGTAGA
+
CCCCCGGGGGGGGFGGGGGGGGFGGGGGGGGGGGGGG<FFFGGGGGFGGGGGGGGGGGGEGGD:FGGGGGGGGGGG@EFGEFFGGGGGGFFGFGGGGGGFFGGGFGFFGGFCCCFEFEGFGFGCEFGFGCFGCFGCGECEEFGFGEFGGD7BFGEGGGGEFFCDFEGGGG,DC++6@FCFF,@8;EFCFCFF6>7@CCF?7*40EFAF@CC4?79?BF45)?322428():)8F@G)8:(<9F<=6<4694:?C32:A7>4)-1((,(3<6(,--,4@)*,7:@((,())(01-9**-*((
@M03152:184:000000000-AWYW1:1:2107:7854:10998 2:N:0:ACTAGCTAATACCTGT
CCCAACTATCCCTATTAATCATTACGGCGACTCTAGAAACCAACAAAATAGAACCGCACGTCCTATTTTATTATGCCATGCTAATGTATTCAGGCAAAGGTCTGCTTTGAACACTCTAATTTTCTCAAGGTAAAAGTCCTGGTTCCCCAACACACCCAATTAAGGGCATGCCGGCTCACCAAGAGGTAGAACCCAGCCAGACAGTACGTACCCAATAGGCAGACCGCCCGACCAGGTTCGAAATTCAACTACGAGCTTAGATCGGAAGAGCGTCGTGTAGGGAAAGAACAGGTATGAGGAG
+
CCCCCGGGGGGGGGGGGGGGGGGGGGGGGGGGGGGGGGGGGGGGGGGGGGGGGGGGGGGGGGGGGGGGGGGGGGGGGGGGGGGGGGGGGGGGGGGGGGGGFGGGGGGGGGGGG@FGGGGGGGGGGFGGGGGGGGGGGGGGGGGGGGGGGGGGGGGGGGGGGGGGGGGGGGGGGGGGGGGGGGGGFCFGGGGGGEEFGGGFGGGFGGFD>GGDFGGFFFFFFFFFBD=>=>B>E>@D*=FFF@:0@=EF);A;?D595?<<:6ABFF:B???B((--2)4=274<6:(.4,..*6*/*-*4(
@M03152:184:000000000-AWYW1:1:2107:3734:11011 2:N:0:ACTAGCTAATACCTGT
CCCAACTATCCCTATTAATCATTACGTCGATCCTAGAAACCAACAAAATAGGTTCGAACGTCCTATTTCATTATTCCATGCTAATGTATTCGAGCGATTGCCTGCTTTAAACACTCTAATTTTTTCAAAGTAACAGTCCTGACTCCCCGTAACACCAAATTAATGACATCACGGCTCGTCAGAAGGGAGAAATCAATGACGTTAGTACGTACCGAGGCACGACCGACGTATTGATCCCGAAATTCAACTACGAGCTTAGATCGGAAGAGCGTCGTGTAGGGAAAGAACAGTGTGGTGTAGG
+
CCCCC@FFFGGGGGGGGGGGGGGGGGGGGGGGGGGGGGGGFGGGFGGGGGFFGGGGGGGGGGDEGGGGGGCGCEFFGFGGGGGGGGGGGGEFGG7CGGGG9FGGGDCA<FFGGGCGGGFGGGGGGDGCGDEGGGGGGGFFCA>FFFFDGEGGGG8EEDDFGGGFCFDEGFEF6CEEGGGGGGCGGCEG+@D?<FC6C7EA6CGC>;@+3AF55CG*95?*@D>>@:>>B8CAFFFFF4BDD9A?AAC6<;A((959FB<4463((34:B:1(,7-347>??:<:(44(..)/*)00/2*))
@M03152:184:000000000-AWYW1:1:2107:26606:11020 2:N:0:ACTAGCTAATACCTGT
CCCAACTATCCCTATTAATCATTACGTCGATCCTAGAAACCAACAAAATAGGGTCAAACGTCCTATTTCATTATTCCATGCTAATGTATTCAAGCGCGAGCCTGCTTTAAACACTCTAATTTTTTCAAAGTAACAGTCCTGATTCCCCACCACACCAACTGAATGGCATGACGGTTCTTCAGAAGGGAGAAACCAGTGACACCAGTGCATACCGAAGGAACGACCAGCGTACTGATCTCGAAATTCAACTACGAGCTTAGATCGGAAGAGCGTCGGGTAGGGAAAGAACAGGAAAGTGTAG
+
CCCCCCCCFGFGGGGGGGGGGGGGGGGDGGGFGGFGGGGGGGFFEFGGFGGFDG@FGGGECFGGFFGGCFGGGFGGGGAFGCFGGGGG9F,EEGDFFEGCFC8?EFDFABFFGGGFGFGGGGGFEGCFGCDDE?A?FCDEGGGGF9EAEEGGGGG6DDC=8EFFFC8DAFFGEECEEFGGGG8BEEEFGGFFCCCGEFGFG7CFG8FFF9CFFCDDE>*9A>AB4>@4@D?4)+9:=+=5ABE;A+7;;+9)67;05(9<E3)/8@;98211-(,((.-7:@?8:?2?471))()02-0.)
@M03152:184:000000000-AWYW1:1:2107:25032:11020 2:N:0:ACTAGCTAATACCTGT
CCCAACTATCCCTATTAATCATTACGTCAATCCTAGAAACCAACAAAATAGAATTAAACGTCCTATTTCATTATTCCATGCTAATGTATTCAAGCGTAAGCCTGCTTTAAACACTCTAATTTTTTCAAAGTAACAGTCCTGATTCCCCATGACACCAAATTAATGACATCGTGATTCATCAGAAAGGAGAAACCAATAATACCAGTACGTACCAAAGGCACGACCAGCATATTGATCCCGAAATTCAACTACGAGCTTAGATCGGAAGAGCGTGGTGTAGGTAAAGAACAGGAATGTGGAA
+
CCCCCGGGGGGGGGGGGGGGGGGGGGGGGGGGGGGGGGGGGGGGGFGGGGGGGGGGGGGGGGGGGGGGGGGGGGGGGGGGGGGGGGGGGGFGGGGGGGGGGGGGGGGGGGGGGGGFGGGGGGGGGGGGGDFGGGGGGGGGAGGGGFGFGGGGGGGGGGGGFGGGFGGGGGDEFGGGGGGGGGFGFGGGGGGGG8@DFGGFGG??EDFCD?FG5CFFFFFFFBFA5A8*=8=E6BEC8+9=BAD>F8AF4CFFFGB()6@B:/*-(/59BD@06(.68));7+9;><C865(.)(06@)*.)
@M03152:184:000000000-AWYW1:1:2107:27275:11030 2:N:0:ACTAGCTAATACCTGT
CCCAACTATCCCTATTAATCATTACAAATATCCGTAGAAAACCAACAAATAGTACATTTGTCCTATTTTATTATCCCATGCTATGATATTCAGTCAAACGACTGCTTTAAGCACTCTAGTTTATTCAAAGTAAAATAACAGGATCCACTAATCATACAGTTAAGTACAATTAGTATCAACCTGTAGTTAGACCTGGTATATGAAGTTCACAGTATTTCTACCGGACTTCATAATAAACCAAAGTCGAAATTCAACTACACGCTTAGATCGGAAAAGCGTCGTGTAGGGAACGAACAGGTAA
+
CCC?CGEEDGGGG9CCFE<EEEF<FFFDFDG,E:C@CEFG8FGGFGGG<EDFFEFG<,<E@FFG9F,C<CFGFFFFFEEGGGFFFGGGGA9@<FGGGGGDEEEEGCFGAGGGFDGGF,CFFFDFGGCF9EGG9F;FEGGGGCFFGGGGGGCFFGGFC9D>EAF=EAEFFGFF8FFEDGGG8BFDE9@AFFGGGDFFF8=FGFD+6?;FFGCG?DD?BF;?;<=)895D;BDFF7F=DF5)389;<B)35087;EFFFE))0:>-<:**1<7)))-(/2/?9;@43*32(,(.),8)0(2)1
@M03152:184:000000000-AWYW1:1:2107:10130:11158 2:N:0:ACTAGCTAATACCTGT
CCCAACTATCCCTATTAATCATTACTTCGGTCCTAGGAGCCAACAAAATAGAACCAAAGTCCTATTCTATCATTCCATGCTAATGTATTCAAGCGTATGCCTGCTTTAAACACTCTAATTTTTTCAAAGTAAAAGTCCTGGATCCCCAGCGCACTCAATTAAGAGCACGCTGGTTCCCCAGAAGGAAAGACCCGACCAGAGCAGTGCTTACCTTTCGGCAAGACCGCCCAGCCAGGTCCGAAATTCAACTACGAGCTTAGATCGGAAGATCGTCGGGTAGGGAAAGAAAAGGCATGGTGAG
+
CCCCCGGGGGGGGGGGGGGGGGGGGGGGGGGGGGGGFGGGGGGGGGGGGGGGGGGGGGGGGGGGGGGGGGGGGGGGGGGGGGGGGGGGGGGGGGGGGGGGGGGGFGGFEGGGGGGGGGGGGFGGGGGGGGGGCFGFFBEEGGGGFGGFDGGGGGFGGGGGGG,@9FGGGGGGGGFAFGFFEFGGGGGDCED8DEGG++;9@9DACCAFFGGGFFG6?>A>BFDF)@AEBFFFFFDF*/6>5;A7AFE+9DF@(:)1;;987).(62?(()),41,((0,51>::<11(,(())(0)*.2)(
@M03152:184:000000000-AWYW1:1:2107:11680:11220 2:N:0:ACTAGCTAATACCTGT
CCCAACTATCCCTATTAATCATTACGGCGACTCTAGAAACCAACAAAATAGAACCGCACGTCCTATTTTATTATGCCATGCTAATGTATTCAGGCAAAGGCCTGCTTTGAACACTCTAATTTTCTCAAGGTAAAAGTCCTGGTTCCCCAACACACCCAATTAAGGGCATGCCGGCTCACCAAGAGGTAGAACCCAGCCAGACAGTACGTACCCAATAGGCAGACCGCCCGACCAGGTTCGAAAGTCAACTACGAGCTTAGATCGGAAGAGCGTCGTGTCGGGAAAGAACAGGAGTGTGGAA
+
CCCCCGGGGGGGGGGGGGGGGGGGGGGGGGGGGGGGGGGGGGGGGGGGGGGGGGGGGGGGGGGGGGGGGGGGGGGGGGGGGGFGGGGGGGGGGGFGGGGGGGGGGGGGGGGGGGGGGGGGGGGGGGGGGGGGGGGFGGFGGGGGGGGGGGEGGGGGGGGGGGFGGGGGGGGFGEEGGGGGGFFEFGGGFFGGGGGFFFGFFGFFCGFDFG4DFGGFFFFFF>BDFB@ABFFFFFDD46A6A@F(;:CFFGFEFGE>D:A26)5:8?B>7(,,-(--3.(.3<>B:???((4))()026*3.
@M03152:184:000000000-AWYW1:1:2107:12704:11239 2:N:0:ACTAGCTAATACCTGT
[truncated: 32,681,346 more chars]
