# Supplementary material for: Species diversity and drivers of arbuscular mycorrhizal fungal communities in a semi-arid mountain in China
Source: PeerJ. 2017 Dec 8;5:e4155. doi: 10.7717/peerj.4155 (PMC5724403; doi:10.7717/peerj.4155)
Supplement: Supplemental Information 11 [file peerj-05-4155-s014.zip › HQL11_R1.fastq]

@M03152:184:000000000-AWYW1:1:2106:10720:1857 1:N:0:ACTAGCTAATACCTGT
AAGCTCGTAGTTGAATTTCGAGCTTGACAAACGGTCTTGGCATTTGTCTAGTACTGTTCTGTTGAGCTCTTCCTTCTAGGGAACTAGAGTGCCTTTAATTGGGTGTTCTAGGGCACTAGGACTTTTACTGTGAAAAAATTAGAGTGTTTAAAGCAGGCTTACGCTTGAATACATTAGCATGTAATAATAGAATAGGTCTTTGGTTCTATTTTGTTGGTTTCTTGGACCAAAGTAATGCTTAATAGTGATAGTTGGTTGGAATTTTCTGTTGCCAATGAACTCACGTCACCCTTGCTCTTCT
+
CCCCCGGGGGGGGGGGGGGGCGGGGGGGGGGGGGGGGGGGGGFGGFF,CE,C@EFEGGEECFFFEFGGGGGDGGGGGGFFGGGFGFGGGGGGCFGGF,EEADFGGFGFGCECF,C:FFFGFFGGGGF9FFGFAC?E,>EFC,FFFGGGGGGGGG8F+:AF<,=:CFEEEF,F?FGEEFCG9,C,CFAD9>;;F,,@,,9=F,>@F=:,;FFGFDF,,@DFEE,3,@:@8>,4=,77,,@,5,=@C;,,75+2,,11;C*,,4?,<,,=2=?+1+2*4+4,444*,=*=5**3*0*1++*++
@M03152:184:000000000-AWYW1:1:2106:12575:1943 1:N:0:ACTAGCTAATACCTGT
AAGCTCGTAGTTGAATTTCGGACCTGGCTGGGCGGTCTTGCCGAAAGGTAAGCACTGCTCTGGTCGGGTCTTTCCTTCTGGGGAACCAGCGTGCTCTTAATTGAGTGCGCTGGGGATCCAGGACTTTTACTTTGAAAAAATTAGAGTGTTTAAAGCAGGCATACGCTTGAATACATTTGCATGGAATAATAGAATAGGACTTTGGTTCTATTTTGTGTGTTTCTAGGACCGTAGTAAGGATTAATAGGGGTGGTTGGGTGGAATTATTGGGTGCCATGGAACTCTAGTCACACTAGCTAAT
+
B<A--CFG6CBCFFGGGFGFGGGGGGFGGG;CFDGFGDFFGGE:FFGAFFGGGGFGGGGGGGGEFGGGGGGCFGGGGGGGGGG7FF@FGGEGGDC<FGGE9B<,BFF?FEGCCG++BDC<?<FDF9BFFD,5CD,CC,B@DCC<9><FFF?FEFFFFFF<,>DFGCE7B7FFGGCFC,7F,FFFCBEE>9,@,?;E,37,<F;FEGF96,FB@9CA,4=,=:,><<C??CB8;5:+++2<?7992++3**.**2:C5*/**1<?F+++2?=/AC*:+95+<<<7+<++0*+++2*3*0:++
@M03152:184:000000000-AWYW1:1:2106:22390:2105 1:N:0:ACTAGCTAATACCTGT
AAGCTCGTAGTTGAATTTCGAACCTGGTCGGGCGGTCTGCCTATTGGGTACGTACTGTCTGGCTGGGTTCTACCTCTTGGTGAGCCGGCATGCCCTTAATTGGGTGTGTTGGGGAACCAGGACTTTTACCTTGAGAAAATTAGAGTGTTCAAAGCAGGCCTTTGCCTGACTACATTAGCATGGCATAATAAAATAGGACGTGCGGTTCTATTTTGTTGGTTTCTATAGTCGCCGTCATGATTACTAGGGCTAGTTGGGTGGAGTTCTCGGGTGCCAAGGCGCTCCAGTCACACTAGCTAAT
+
C@ACCEDFEFGGFFFGGGGFFGGGGGGGGGGGGGGGGGDGGF9FGGGFGFGGGGDGFFGEGCFGCGDFFGGGGGGGGGGGGCDGGGEGCFGFGF,,A8DFGF?@FCFGG8,,@@:B@7EFECCFGGFC,?FFFFC8,D>CFAFCADBFGGGGGADGF+BEGGFC9CFGF,E>FFCF,,3>C::ECFGFBD,C,BG9AFF@:7>:7=FGF9CGEF@FG6BEGGCF++52C98*=5:37CCF75A+;97C**)21<F++:;58C*023++7****10:7;)/*/:5*@6+<7EG640+2A*3+
@M03152:184:000000000-AWYW1:1:2106:10337:2467 1:N:0:ACTAGCTAATACCTGT
AAGCTCGTAGTTGAATTTCGGTGGCCCAACGGCGGTCGGCCGCAAGGTCTGTACTGCCGGTTTTCGGACCACCTCTTTCTGGGGGAACGTCGGCCCTTAACTGGGCTCGGCGGCCGAACCAGGACGTTTACTTTGAAAAAATTAGAGTGTTTAAAGCAAGCGTACGCTTGAATACATTAGAATGGAATAATGAAATAGGGCTTTAGTTCTATTTTGTTGGTTTTCAGAATACGAAGCAATGATTAATAGGGATAGTTGGGTGGAATTCTCGGGTGCCACGGAACTCAAGTCACAATAGGTA
+
C@CCCFFFCCBFFGFGGGGGGGGGFDFGG@FGGGGGGGGGGGGGEFDGFGCGGGGGGFGDCGGGGGGGGGGGGGGFGF,@FFFGGGGGGGCFGDF@DDGGCGGGG,FEEGDEGEG@CF*1>FGG7FCCFGFG9CCA;FGFFFDG,2<,>?FFGCGF::<=*=BF*<FC:C6ECCEECFCF7<@<<+CGEFFE?9C<7:6C*AC+<C+@@?9AC709C68CGGCF999+@E++88:E=F60<FF+*:A++<:6;*3++<858/8800+3:F*9E5CC*9****:)<:+<+9+3+:*3:+200
@M03152:184:000000000-AWYW1:1:2106:19347:2648 1:N:0:ACTAGCTAATACCTGT
AAGCTCGTAGTTGAATTTCGGGATCAATACGTCGGTCGTGCCTCGGTACGTACTAACGTCATTGATTTCTCCCTTCTGACGAGCCGTGATGTCATTAGTTTGGTGTTACGGGGAGTCAGGACTGTTACTTTGAAAAAATTAGAGTGTTTAAAGCGGGCAATCGCTCGAATACATTAGCATGGAATAATGAAATAGGACGTTCGAACCTATTTTGTTGGTTTATAGGATCGACGTAATGATTAATAGGGATCGTTGGGTGGAATTCTTGGGTGACAAGGAACTCCAGTCACACTAGGTTAAT
+
CCCCCGGFGGGGGGGGGGGDEGGGGGGGGGGEGGGGGGGGGGGGGGGGGGGGGGGGGEGGGGGGGFGGGGGGFGGGGGGGGC7CCFEGFFDGGGFGGGGFFFGFFFGGGGGGG:7FFDCGD<FGGGF<FFF9<EEFFEG8<=CFE9@FDCG9FFCGGGEGFGGG7F>F@EECFAF;CGGFFCFF,>BFD;EFDBCFGFFGG7CFGGCFBF9CFGFG7;*:9+>+1+;C+;8?CEC5AC7AC9CFG7C*0:)*28:F*2?C52+3+<+<>=C<57*:*))2*3+9++<+38E6*2*+0+*+0
@M03152:184:000000000-AWYW1:1:2106:11154:3077 1:N:0:ACTAGCTAATACCTGT
AAGCTCGTAGTTGAATTTCGGGATCAATTTATTGGTCGTGCCAACGGTACGCACTGGTGCAATTGGTTTCTCCCTTCTGACGAAGCATGATGTCATTAATTTGATGTCGTGGGGAATCAGGACTGTTACTTTGAAAAAATTAGAGTGTTTAAAGCAGGCTTTGGCTTGAATACATTAGCATGGAATAATGAAATAGGACGTTTGATCTTATTTTGTTGGTTTCTAAGATCGACGTAATGATTAATAGGGATAGTTGGGTGGAATTCTCGGGTGCCAAGGAACTCCAGTCACACTAGCTAAG
+
CCCCCGGFGGGGGGGGGGGGGGGGGGGGGGGGGGGGGGEGGGFGGGGGGGGDGGGGGGGGGFGGGGGGGCFGGGGGGGGGGGGGGGGGGGGGGGGFGGGGGGGGGGGGGGGGGCBFFGGGGDFFGGGGGGGGGGFGFFGCECEGFFEGGGGGGE<FGGDFFAE8FGGGFC?FGCFD<FGCGFGFGGGGGGAFGGG9FGGGGGGGAA,@E,,=@FGDE6DEGE;DFFC9;>>EC**4CFG9E7:FGDFFC6A6CFEG65EG5>:+C++=7:*2357*<:@GGG678EC+9=7@@C*+*+*++
@M03152:184:000000000-AWYW1:1:2106:16273:3141 1:N:0:ACTAGCTAATACCTGT
AAGCTCGTAGTTGAATTTCGGGACCATCATGTTGGTCGTGCCTCGGTACGTACTGGTATTGTTGGTTTCTCCCTTCTGACGAACCATGATGTCATTTATTTGGTGTTGTGGGGAATCAGGACTGTTACTTTGAAAAAATTAGAGTGTTTAAAGCAGGCTCACGCTTGAATACATTAGCATGGAATAATGAAATAGGACGGTTGATTCTATTTTGTTGGTTTCTAGGATCGACGTAATGATTAATAGGGATAGTTGGGTGGAATTCTCGGGTGCCAAGGAACTCCAGTCACACTAGCTAATT
+
CCCCCGGGGGGGGFGGGGGGGGGGGGGGGGGGGGGGGGGGGCFGGGGGGGGGGGGGGGGGDGGGFGGGGGGGGGGGGGGGGGGGGGGGGGGGGGGGGFGDFGGFFFGGFGGGGBEFGGGGGGGGGGGGGGGGGGGGGGGGGFGGGGGGGGCFFFGFGCFCFGFGGDGGGGGGGFCFFDFGFGGGGGGGFGGG93@EG7C*@CF@9FFGGGGGGGDGGGC8FC9;@DCC?E>EECC84=@E7C?FGGGG6*.<9@FCC7CE5:CG9<+//=EDCFGC530:2:<DF6+:9/28C74*29720
@M03152:184:000000000-AWYW1:1:2106:18139:3184 1:N:0:ACTAGCTAATACCTGT
AAGCTCGTAGTTGAATTTCGAGATCAGTACGCTGGCCGTGCCTTCGGTATGCACTGGTGTCACTGGTTTCTCCCTTCTGAAGAACCATCATGTCATTAAGTTGGTGTGGCGGGGAATCAGGACTGTTACTTTGAAAAAATTAGAGTGTTTAAAGCAGGCCCGCGCTTGAATACATTAGCATGGAATAATGAAATAGGACGTTTGACCCTTTTTTGTTGGTTTTTAGGATCGACGTAATGCTTAATAGGGAGAGTTGGGTGGAATTCTCGGGTGCTAAGGAACTCCAGTGACACTAGCTAAT
+
C@CC@FG@FGF<FEFFGGGGGGGFGGGFEGGGGGGGGGFGGGGGGGGGGGGGGGGGGGGGGGGGGFGGGGGGGGGGGGGFGGGGGGGGFGGGGCFDGAEGFFGFEGGGEGGGGEGGGCFFF@BCE?FFGGGAECGEG=BFFD,@BFGGG@FFFB9,<CCCFDGGGCFGGGA@CFFF93:F<FFC:,4?C,,?<@CBFGCE44,*=FFGG,,?FEDF+**3;<*3;*?B+:8E8E?C**+++<:+:<97C6)1;0?++7/85*0@C<FCD=C1:5*029?CF*<CFC:0+/20+90<2+03+
@M03152:184:000000000-AWYW1:1:2106:12367:3193 1:N:0:ACTAGCTAATACCTGT
AAGCTCGTAGTTGAATTTCGGGGTCAGTAGGTCGGTCGTGCCAACGGTATGAACTGGTCTCACTGATTCCTCCCTCTTGTAGAACCGTGATGCCATTAACTTGGTGTTGCGGGGAAACAGGACTGTTACTTTGAAAAAATTAGAGGGTTTAAAGCAGGCTAACGCTTGAATACATTAGCATGGAATAATGAAATAGGACGTCGATCTTATTTTGTTGGTTTCTAGGGTTGACGTAATGATTAATAGGGATAGTTGGGTGGAATTCTCGGGTGCAAGGAACTCCAGTCACACTAGCTAATAT
+
CCCCCGGGGGGGGGGGGGGGGGGGGFFGFGGGCFGGGGGGGGFDGGGFFEGGD<FEFFEFGDFGGGGGGGGGGGGGGFGGGGGCFGGFGDFFFF9FFEF,<?F=FGF?<C=FGGG7<<FE<FCFGGGGGGGGGGGGGGGG8FGFA,3BDCFGGC9BG@EGGCFGEG7DC><D:9FEECGFGGGDCFGGCGFG752D,>:FF@F*<FFF<FFG9@FCFFGF69<<CFFGGGG9?=;@CFGGFG??7;CF6=AF?77?8*;*;0+<:F7C3E85*<**:>?:?F+7EG9FGFGGGG*0<3*+3
@M03152:184:000000000-AWYW1:1:2106:17737:3341 1:N:0:ACTAGCTAATACCTGT
AAGCTCGTAGTTGAATTTCGGGACCATCATGTCGGTCGTGCCTCGGTACGTACTGGTATTGTTGGTTTCTCCCTTCTGACGAACCATGATGTCATTTATTTGGTGTTGTGGGGAATCAGGACTGTTACTTTGAAAAAATTAGAGTGTTTAAAGCAGGCTCACGCTTGAATACATTAGCATGGAATAATGAAATAGGACGTTTGATTCTATTTTGTTGGTTTCTAGGATCGACGTAATGATTAATAGGGATAGTTGGGTGGAATTCTCGGGTGCCAAGGAACTCCAGTCACACTAGCTAATA
+
CCCCCGGGGGGGGGGGGGGGGGGGGGGGGGGGGGGGGGGGGGGGGGGGGGGGGGGGGGGGGGGGGGGGGGGGGGGGGGGGGGGGGGGGGGGGGGGGGGGGGGGCFFGGGEGGGFGGFGGGGGGGGGGGGGGGGFGGGGGGGDGGGGGGGGGGFGGGGGGGGGGGGGGGGFGGGGGGGGGGGGGGGFFFGGGGBDE,8DFCFFGFE9CCCEGGGFGGGGGGGGGG?FFGGGCEEGGGGGG?EEEC:ECF?FA7<CE?*1:789EF=C9=C*;<C77<FF40A<CFFGFFFBFGGFF?<?7<+
@M03152:184:000000000-AWYW1:1:2106:15608:3357 1:N:0:ACTAGCTAATACCTGT
AAGCTCGTAGTTGAATTTCGGACCTGGCTGGGCGGTCTTGCCGAAAGGTAAGCACTGCTCTGGTCGGGTCTTTCCTTCTGGGGAACCAGCGTGCTCTTAATTGAGTGCGCTGGGGATCCAGGACTTTTACTTTGAAAAAATTAGAGTGTTTAAAGCAGGCATACGCTTGAATACATTAGCATGGAATAATAGAATAGGACTTTGGTTCTACTTTGTTGGTTTCTAGGACCGAAGTAATGATTAATAGGGATAGTTGGGTGGAATTCTCGGGGGCCAAGGAACTCCAGTCACACTAGCTAAA
+
A<CC9EFC-DBFCE<FGFEDFE:FFGGGGGGG?F:@7CEGGGGGGGGGGGGGFDFGGE<FFGGGCFGGFG@FFCDEF9FEGFGG,DFCGGGEFCEFCGFCDFF?BFGF=FGGEGGGD+:9CDD+BF9B?AGEG9FFAFGEFGGGFGGGFFGF9=FGG8EEGDFCCDEEFGFGFGGEF@F7;EFE7F9FF;@<FCCFGFB:FCECF,<CCCCCCC@FFFGEG>;;EFG??:ECEEEGF?C+159A71CCFF8A8+0:E=;EGC?C30+2>5=)*977E7)76:<*A@<9<?9E8CC0*0*:+
@M03152:184:000000000-AWYW1:1:2106:9055:3430 1:N:0:ACTAGCTAATACCTGT
AAGCTCGTAGTTGAATTTCGGGATCAATTTGTTGGTCGTGCCTCGGTACGTACTGGCATTATTGGTTTCTACCTTCTGAAGAACCTTGATGTCATTAATTTGGTGTCTTGGGGAATCAGGACTGTTACTTTGAAAAAATTAGAGTGTTTAAAGCAGGCATACGCTTGAATACATTAGCATGGAATAATGAAATAGGACGTTTGATTCTATTTTGTTGGTTTCTAGGATCGACGTAATGATTAATAGGGATAGTTGGGTGGAATTCTCGGGTTCCAATGAACTCCAGTCACACTAGCTAATT
+
CCC9CFGGGGGGGGGGGGGGGGGGGGGGGGGGGGGGGGFFEGGGGGGGGGGGGGGGGGGFGGGGGGGGGGGGGGGGGGGGFGGGGGGFGGGGGGGFGGFGGGGGGFCFGFGGC?CFFAFCDGGCFGGGGGGCFDGGCFFGGGGG,EFFFGGGFGG8+:AF?CFFGGG8<FFGGGGG9DEGGBFDABFF9D;F,3>EGDFGFGEFFFCF9FGGG;8@:D:EGGFGF9BF6B:C:B:DEEC:CGC@C9<C686,B,BC5EGE*CFBCG;AC*=*32:1+/+2<C<*>+B:?CF88<677<:<+
@M03152:184:000000000-AWYW1:1:2106:20807:3449 1:N:0:ACTAGCTAATACCTGT
AAGCTCGTAGTTGAATTTCGGGGTCAGCAGGTCGGTCGTGCCACTGGTATGTACTGGTCTTGCTGATTCCTCCCTCTTGACGAACCGTAATGCCATTAATTTGGTGTTGCGGGAAATCAGGACTGTTACTTTGAAAAAATTAGAGTGTTTAAGGCAGGCTTAAGCTTGAATACATTAGCATGGAATAATGAAATAGGACGTTCGATCCTATTTTGTTGGTTTCTAGGATTGACGTAATGATTAATAGGGATAGTTGGGTGGAATTCTCGGGTGCCAAGGAACTCCAGTCACACTAGCTAAT
+
CCCCCGGGGGGGGGGGGGGGGGGGGGGGGGGGGGDGGGGGGGGGGGGGGGGGGGGGGGGGGGGGGGGGGGGGGGGGGGGGGGGGGGGGGGGGGGGGGGGGGGEFGGFGFGGGGGGGGGGGGG@FCFFGGGGGGFGGCEFFGGGGGGGGGGGGGGGFGGGFFEFDFGGGFDF9,@BFGGFGFGFGGGEGCCFGGGGFGCCFFGCCCF7EF,FG@,2@C6CC5:?EFGG:EGG9FGGF5C9EFF?FGEG6CFFFGGG78=;*=C+9+1?975EFCDF>G4>7*2<0C+6<96++0296?979+
@M03152:184:000000000-AWYW1:1:2106:25627:3650 1:N:0:ACTAGCTAATACCTGT
AAGCACGTAGTTGAATTTCGGGGTTAGTAGGTTGGTCATGCCTCTGGTATGTACTGGTCTCACTGATTCCTCCTTTCTGATGAACCGTAATGCCATTATTTTGGTGTTGCGGGGATTTTGGACTGTTTCTTTGTAAAAATTAGTGTGTTTAAAGCAAGTTAACGCTTGAATAAATTAGCATAGAATAATGAAATAGGTAGTTCGGTACTATTTTGTTGGTTTTTAGGATTGTCGTAATGATTAATTGGGATAGTTGGGTGTAATTCTCGGGTGCCTAGGAATTCCATTTCCAGTTGCTAAG
+
@CCC-CFC<F@ECC<FGF<ECGG8@,C;@-EFEGGGAFGEC@FCFGF,,CFF<,,<EFDFG<CFE9<A<FFF,C,,69,,<CFCF<FG77FFGC,CFF,E<,,8CCEG8DC@77:+,,BE+,:C,:F9EFC,,55,,9B,B,,855CBF@?E,,5<3,,A5:C@7+@FF89,9<3F,,,,,,78F<=9A;,3@@55,,,338CB*@<BE=BABC933,34;D*146?;>,2,,*1,4*,=C,,,2,,4,,/6+3<?8*4**++?=++29C57***+1).03+00+0+<+*0++:*<9C:+0
@M03152:184:000000000-AWYW1:1:2106:25532:3697 1:N:0:ACTAGCTAATACCTGT
AAGCTCGTAGTTGAATTTCGGGGGTTTCAGGCCAAAGCTCGTCCTTGTGGCGTGGCTGGGTTTGGGCTTCCTAGCTTTGGGTAGTGGGCAACCGCTCCCAATCATTTACTTTGAAAAAATTAGAGTGTTCAAGGCAGGCGTAACTTGCCATTGAATATTACAGCCTGGGATAATAGAATATGACGTTGGTCTTATTTTTTTGGTTTCTAAGGCTGATGTAATTATTAATAGGGATAGTTTGGTGGAATTCTCGGGGGCCAAGGAACTCCCGTCACCCCAGCTAATCTCGTTTGCCGTCTTC
+
C<BCCGGGGFGGGGFEGGGGGGGGFGFGGDFFGGGGGAEDGGGGGGGGGGGGGEGGGGGGFGG,,BFFGCFFFCFGGGGGGGGDGFGGG8FFF7FCGGGG84=AFGGGG<FGGAF9EFGFFFFAFFGAFGFGFGGGGGGGGGGGA9,>>=AF=FFD9FFGFFCC+8@FG@FGGG;@EFAFCB<D*6BCC12<F;E>@F;CF:*3=::C9,,??CF7C?9<@2+3<EC9<C2+<235<@F+4AF*9*++<<@9*;5*2***2***27009**9//***)01:+3:3:<9F:**2:*/2*/A+
@M03152:184:000000000-AWYW1:1:2106:16771:3766 1:N:0:ACTAGCTAATACCTGT
AAGCTCGTAGTTGAATTTCGAGCCTGGTTGGGTGGTCTGCCTTCACGGTACGTACTGCTCGGCCGGGTTCTACCTCTTGGTGAGCCGGCATGCCCTTCACTGGGTGTGTCGGGGAACCAGGACTTTTACCTTGAGAAAATCAGAGTGTTCAAAGCAGGCCTTTGCCCGAATACATTAGCATGGCATAATAAAATAGGACGTGCGGTTCTATTTTGTTGGTTTCTAGGATCGCCGTAATGATTAATAGGGATAGTTGGGTTGAATTCTCGGGTGCCAAGGAACTCCAGTCACACTAGCTAAA
+
CCCCCGGGGGGGGGGGGGGGGGGGFGGGGGGGGGGGGGGGGGGGGGGGGGGGGGGGGGGGGDEGGGGGGGGGGGGGGGGGGGGGGGGGGGGGGGGGGGGGGGGGGGGGGGGGGEGGGGGGGGGGGFGFGFFGGFGGGGGG,CDFGGGGGGGGGFGGGGGGFGGGGGFGGGGGGFGGGGGGGGGGGGFFFFGGGGGGGGGEFGGGGGCGF;FGDCEGGCGBEDFGFFG?2<:CCGGGD5<EF;7+CEGCG:)*3<EDG5?C:@EC?9:?5==CEGFFGF:67;6CF8+<+=9EF4CFGF>C+
@M03152:184:000000000-AWYW1:1:2106:6878:3939 1:N:0:ACTAGCTAATACCTGT
AAGCTCGTAGTTGAATTTCGGACCTGGCTGGGCGGTCTTGCCGAAAGGTAAGCACTGCTCTGGTCGGGTCTTTCCTTCTGGGGAACCAGCGTGCTCTTAATTGAGTGCGCTGGGGATCCAGGACTTTTACTTTGAAAAAATTAGAGTGTTTAAAGCAGGCATACGCTTGAATACATTAGCATGGAATAATAGAATAGGACTTTGGTTCTATTTAGTTGGGTTCTAGGACCGAAGTAAAGATTTATAGGGATAGTTGGGTGGTATTCTCGGGTTCCATGGGACTCCAGTCACACTAGCTAAT
+
C@CC9CF66C8C<EFFFFA@:;FEFGGCFEFCFEGGGGGAFGG@FCGGFCFFGFCFGG9CCF?E9@CDC@FGAFGGCFGGFG74BCFEE@FFFG+?FFAECFFGGGGAC:+6:FC?:F8E?8+BE=AED?CD,,8,:,:CC8,B8B,BC,=AG9,>B,++@,D><FG@F7,3@D,EA,@,7@=BC,@9CEBD,,5>BEGG<:>:,41?C7,@,,6CCF6*=14;;+?+88*/=*3+++14+5+2111<=FA6+2:9C5**:/<+2++<55=<*/*2+15*A6**0+3CC4<C+*9+03*20
@M03152:184:000000000-AWYW1:1:2106:22268:3957 1:N:0:ACTAGCTAATACCTGT
AAGCTCGTAGTTGAATTTCGGGATTGGGATATATCGATCGTGCCTTTAGGGGCATGAAACGGTGTGTAGCCAATTTCTCACCTTCTGGTGAGTCGGGATGCTCTTGGGTGTTTCGATGAATCAGGACCTTTACTTTGAAAAAATTAGAGTGTTTAAAGCGGGCATTTTTGCCTGAATACATTAGCATGGAATAATAAAATAGGACGATGGTTCTATTTTGTTGGTTTTATGACCACGTAATGATTAATAGGGATAGTTGGGTGGAATTCTCGGGTGCCAAGGAAATCAAGTCAAACTAGCT
+
CBCCCGGGGGGGGFFGGGGGGGGGGGGGGCGGGGGG9DFGGFGGGGGFFGGGGGGF9FGFFGG,CGGGCGGGGGGFGGGGGGGGGGGGGGGGFFEFDCFG8FECFGFCFCEGFFGGGGFFC<FFFGDGGGGFGEFF?FCGGGEEFGGFA<BFFF9FGFGGG>EEF9@DF79FEDFGGCCGGGCE@A=CFCBCFEGGCFGEADCF7C@E**7DCC;FGGGGDCF>C5EGG,B7CCFF=/,=5+2=C?C77CFG*=:+A9988C*=5?@?:7>7@5C<C:F+C*02+<@9C6<+9**3++:69
@M03152:184:000000000-AWYW1:1:2106:18293:4101 1:N:0:ACTAGCTAATACCTGT
AAGCTCGTAGTTGAATTTCGAGATCAGTACGCTGGTCGTGCCTTCGGTATGCACTGGTGTCACTGGTTTCTCCCTTCTGAAGAACCGTCATGCCATTCAGTTGGTGTGGCGGGGAATCAGGACTGTTACTTTGAAAAAATTAGAGTGTTTAAAGCAGGCTCGCGCTTGAATACATTAGCATGGAATAATGAAATAGGACGTTTGACCCTATTTTGTTGGTTTCTAGGATCGACGTAATGATTAATAGGGATAGTTGGGTGGAATTTTCGGGTGCCAAGGAACTCAAGTCACACTAGCTAAT
+
CCCCCFGGGGGGGGGGFGGGGGGGGFGGGGGGGGGGGGGGGGGGGGEGGGGGGFGGGGGGGGGGGGGGGGGGGGGGGGGGGGGGGGGGGGGFGFGGGGGGG9FEFFGGGGGGGGGGGGGGGGCGGFG<FGGGGGGGGGEDDDFGGCEDGCGGGGFFFFEGGEE<FFGGGGGGGGGGGGGGFGFCC9FGGGGGFFDECF,*6@FFFGGGGGEGGC;CFCGCGG+<9?F6FFGCCEGF**9:FFG9:CFGG?)0CFFGGDGGG>9F++<+)2**8CFGFFFCF*CF:<E<EB?F6**<*370+
@M03152:184:000000000-AWYW1:1:2106:16144:4109 1:N:0:ACTAGCTAATACCTGT
AAGCTCGTAGTTGAATTTCGGGATCAACTAACTGGTCGTGCCTATGGTACGTACTGGTTTTGTTGGTTTCTCCCTCTGAGGAGCCGCGATGTCATTAATTTGGTGTCGTGGGGAATCAGACTGTTACTTTGAAAAAATTAGAGTGTTTAAAGCAGGCTAACGCTTGAATACATTAGCATGGAATAATGAAATAGGACGTTTGACCCTATTTTGTTGGTTTCTAGGATCGACGTACAGATTAATAGGGATGGTGGGGTGGAATTCTCGGGTGCCAAGGAACTCAAGTAACAGTAGCTAATCC
+
CC@CBFGGGGEGGGGGGGGGGGGGGGGGGGGGGGGGGGGGGGGGGGGGGGGGEGGGGGGGGGGGGGGGGGGGFDGGGGGGGGGGFGGGDGGGGGGGFGGGFGGGGFFG@FGGGGFFFFGGGGGGGGGGGGGFFGGGGGG<FGFGGGGGFFGGAFGGDFFDFGDGGGGFGG<FG<FG?FEFFF9C<FCF;B,33D,E:BFFG*3>F<,>8;BFCF7CDEEFGCCFF6B8**B*4C**42<<C994;6:67*)3+***3**2+:+0A?EC3C57*2*9/57*3@<*3+++0*0+00:?+3*0+
@M03152:184:000000000-AWYW1:1:2106:18540:4145 1:N:0:ACTAGCTAATACCTGT
AAGCTCGTAGTTGAATTTCGGGATCAATACGTCGGTCGTGCCTCGGTACGTACTAACGTCATTGATTTCTCCCTTCTGACGAGCCGTGATGTCATTAATTTGGTGTTACGGGGAGTCAGGACTGTTACTTTGAAAAAATTAGAGTGTTTAAAGCAGGCAATCGCTCGAATACATTAGCATGGAATAATGAAATAGGACGTTCGAACCTATTTTGTTGGTTTCTAGGATCGACGTAATGATTAATAGGGGTAGTTGGGTGGAATTCTCGGGTGCCAAGGAACTCCAGTCCCACTAGCTATAA
+
CCCCCGGGGGGGGGGGGGGGGGGGGGGGGGGGGGGGGGGGGGGGGGGGGGGGGGGGGGGGGGGGCGGGGGGGGGGGGGGGGGGDGGGGGGGGGGGGGGGFGGGFFFFGFFEGGGGDGGGGGFGGGGGGGGGFGGGFEGGGGGGGGFFGGGGFGAFGGGGGGGGFAF@G@FGGGGGGDGGGGG:@FFA,@DBFEFCGFGG:<,6>FG@EF@FGC9CGDGGGC;C<FFFCC8CED858=FFCFEFGGGGFGGBGFCE?57EC8<<CFFCE3*/)89>>C@>EFFFGG6C00)<6AD4*+3*++
@M03152:184:000000000-AWYW1:1:2106:22235:4212 1:N:0:ACTAGCTAATACCTGT
AAGCTCGTAGTTGAATTTCGGGATCAATTTATTGGTCGTGCCAACGGTACGCACTGGTACAATTGGTTTCTCCCTTCTGACGAAGCATGATGTCATTAATTTGATGTCGTGGGGAATCAGGACTGTTACTTTGAAAAAATTAGAGTGTTTAAAGCAGGCTTTGGCTTGAATACATTAGCATGGAATAATGAAATAGGACGTTTGATCTTATTTTGTTGGTTTCTAAGATCGACGTAATGATTAATAGGGATAGTTGGTTGGAATTTTTGGGTGCCAAGGAACTCCAGTCACACTAGTTAAT
+
CCCCCGGGDGGGGGGGGGGGGGGGGGGGGGGGGGGGGGGGGGGGGGGGGGGGGGGGGGGGGGGGGGGGGGGGGGGGGGGGGGGGGGGGGGGGGGGGGGGGGGGGGGGGGFGGGGGGGGGGGGGGGGGGGGGGGFGGGGGGFGGGGGGGGGGGGGFGGGGGGGGGGGGDGGGGGGFGGGGGGGGGGGGGGCFGFGGG?FGGEFGGGGGGG9FEFGCEFFGEGFFGG@FCCFGGGGEF=CCFG@9BFFDCFDAFF9EFG**;*83BE+?+1:8C5CCC+.5678C:CF+<+97<<5>?+<:<+
@M03152:184:000000000-AWYW1:1:2106:23380:4394 1:N:0:ACTAGCTAATACCTGT
AAGCTCGTAGTTGAATTTCGGGGTTAGTAGGTTGGTCATGCCTCTGGTATGTACTGGTCTCACTGATTCCTCCTTCCTGATGAACCGTAATGCCATTAATTTGGTGTTGCGGGGAATTTGGACTGTTACTTTGCAAAAATTAGAGTGTTTAAAGCAAGCTAACGCTTTAATACATTAGCATGGAATAATGAAATAGGACGTTCGACCCTTTTTTGTTGGTTTCTAGGATTGACGTAATGATTAATAGGAATAGTTGGGTGGAATTCTCGGGTGCCAAGGAACTCCAGTCACCCTAGCGTAT
+
CCCCCGG@@FFEFFFGFGGFECCGEFGGGGGGGGDGGDGGFGDGCFFGCGGGFGGF8FFEGGGGEEFGF9EFGGGG<DEA9@F9FFDFGGFGGGGGG9FFGGGGGGGG89=FF@FEFGDDBEF=CDD9B?F9A,BFCB+?FGFFEEG9B4CF?C,<BBFGGG8F7>C+,7@=DFFACGGGF<D@<DC;ECDEFF;C7=FEG@7@FCFGG,@CEGC>:F,;C2?CEF?6C9=CGGCG,5C:A9:+;;+C+42+55+50*4:5B9CFGFGGF59:3D*?F36CFF>C++3+*++**0:7****
@M03152:184:000000000-AWYW1:1:2106:8877:4420 1:N:0:ACTAGCTAATACCTGT
AAGCTCGTAGTTGAATTTCGGACCGGGCTGGGTGGTCTTGCCGCAAGGTAAGCACTGCTCTGGTCTGGTCTTTCTTTCTGGAGCTCTTGCGTGCTCTTAATTGAGTGCGCAAGCTGATCCAGGACTTTTACTTTGAAAAAATTAGAGTGTTTAAAGCAGGCTTACGCTTGAATACATTAGCATGGAATAATGAAATAGGACGTCGATCTTATTTTGTTGGTTTCTAGGGTTGACGTAATGATTAATAGGGATAGTTGGGTGGAATTCTCGGGTGCCAAGGAACTCCAGTCACACTAGCTAA
+
CCCCCGGGGGGGGGGGGGGGGGGGGGGGGGGGGGGGGGGGGGGGGGGGGCFFFGGGGGGGGGGGGGGGGGGGGGGGGGGGGFGGGGGGFGGGGGCGGGGGGGGFGGGGGGFGGGGGGGGGGGGGGGGGGGGGFFGGGGGGGGGGGGGGGGGGGGGGGGGGGGGGGGGGDGCFGGGEFGGGGFGGGGGGGGGGFDFGGCFFGGGGDFGGFFGGGGGFEGFFCGGGGBC?CGF=6BEEGGFFGGGGGGGGFGA6:CCFCD>EEEFEC6CECEFDEDD*<@FGC86<?8F?:*+3+07?9*:C9
@M03152:184:000000000-AWYW1:1:2106:17107:4458 1:N:0:ACTAGCTAATACCTGT
AAGCTCGTAGTTGAATTTCGGGCTAGGCACCATTGGTCTGCCTCTATGGTAGTACTAGTGGTTGTCTAGCCTTTCCTTCTAGGGGCCTAGTATGTCCTTCGGGGTGTACTAGGAGTCTAGGACTTTTACTGTGAAGAAATTAGAGTGTTTAAGGCAGGCTTGTGCTTGAATACATTAGCATGGAATAATAGAATAGGACTTTGGTTCTATTTTGTTGGTTTTAAGGACCAAAGTAATGATTAATAGGTATAGTTTGGTGGAATTCTCGGGTGCCAAGGAACTCCCGTCACACTACCTCACC
+
A<A@-;FFFCFFGGCGGFFFGEFGGFGFCFFFGGGGGFGGGGGFGGGGGFGFGGGGGCFFFGG7FAFFGGGDEECFFCE9FFGGGGGGFCCEGAFFG9EFGGDDG7=EDFGGCA89C<FGGGGDFGFEGGAFCGDGG8FCGGGGGGFCFGGA<E8F7F:FFGFGGGGGGGFFGGCFG<:>F<,>B,C,6=;9DA,@,7@DFCFGGGFFGGF9B;FGFF+:@CCC7?6@C33,,@@?C:=C,DFG7>,,55=CE7,,*,6*42BC,=,=**;)*0+8*8AF*BFC8*=*5)++*202++*2*
@M03152:184:000000000-AWYW1:1:2106:19710:4464 1:N:0:ACTAGCTAATACCTGT
AAGCTCGTAGTTGAATTTCGGCTCTGGCTGGGCGGTCCACCAATGGCTGGTACTGCTCTGGCTGGGGTTCACCTTCTGGTGAGCCGGTATGCCCTTTACTGGGTGGCCGGGGAACCAGGACTTTTACTTTGAAAAAATTAGAGTGTTCAAAGCAGGCTTTTGCTTGAATACATTAGCATGGAATAATAAAACAGGACTCCGGTTCTATTTTGTTGGTTTCTAGGGCTGAAGCAATGATTAATAGGGCTAGTTGGGTGGTATTCTAGGGTGTCAAGGAACGCCAGTCCCACTAGCTAAGATT
+
CCCC9EFFDGGGDFFEDDGGGGE76,<@FFGG?:@FGGGF<FFGF@FFGGGFGEFFGGDA8EFDCECCFC9EEGD@DA<F@,EFFFGEGGD9,C,4CCFF,B,BB7,BCEF@FEFGC8++BBFF<AFFGGGCDF5DCFGGG=FFGGGFGGGFC<AC+,5@FCEGEFFCFCFFCCFGDGF9C7>E:FC@GG,<,?,6*5,,<*FFCC,@,@C,B,=CBBF9<+++8BBE*<+++?+<:F7+:++190****1+23**;C*ACFC9+9C595/9A*74CF5*/**/3++3+078+2:+++*3+
@M03152:184:000000000-AWYW1:1:2106:19849:4534 1:N:0:ACTAGCTAATACCTGT
AAGCTCGTAGTTGAATTTCGGAACTGAACAGTCACCAGTCGGCCGTCAAGGTCTGTACTGGTCTGTTCGTTCTCACCTATGGGATGCTCACCGCTACTCTTAACTGGGCGGCGGCTTCAAAAGCATGTGTAGGGCAAAACGGTATACGTCTCGCGCGTGTACTGCCTACATGTGTGGAGTTCCCATTCGTTTACTTTGGATAAATTAGGGTGTTCAAAGCAGCCAAAAAAGGAGGCATGGATACTACAGCATGGGATAACGGAATACGATTTCGGTTCGATGTTTCGTTGTTTTCTAGGAT
+
CCCCCGGGGGGGGGGGGGGGGGGGGGGGGGGGGGGGGGGGGGGGGGGGGGGGGGGGGGGGGGGGGGGGGGGGGGGGGGGGGGGGGGGGGGGGGGGGGGGGGGGGGGGGGGGGGGGGGGGGGGGGGGGGGGGGGGFGFGGGGEGFFGGFGGGGGGDFGGGGGGGFGGGCGGGGGGGGEGGGGDGGGGGGGGGGGGFGF@F7BFCCFFGFGGGGGGGFFC9CFFGCGGDGGGGECFGGEGCCFGGGFG?EGCF??FDFE6CGEGGE=CC*9C8CG4DGEB5:EDGFF7?FGF58CG7C9+96<
@M03152:184:000000000-AWYW1:1:2106:8081:4782 1:N:0:ACTAGCTAATACCTGT
AAGCTCGTAGTTGAATTTCGGGATCAGTACGCTGGTCGTGCCTTCGGTATGCACTGGTGTCACTGGTTCCTCCCTTCTGACGAACCGTCATGCCATTCACTTGGTGTGGCGGGAAATCAGGACTGTTACTTTGAAAAAATTAGAGTGTTTAAAGCAGGCTCACGCTTGAATACATTAGCATGGAATAATGAAATAGGACGTTGATCTTATTTTGTCGGTTTCTAGGATTGACGAAATGATTAATAGGGATAGTTGGGTGGAATTCTCGGGTGCACAGGAAATACAGTCAAATTTGGTAAAT
+
CCCCCGFE-CFGGGGGGGGGGGGD@FFGFDFFGG+CFFGGGGEFGGGGDGF9,CDFGGGGFGFGGGGFG@C@ECFGFGGGGEGGGGGF:BEFGG,CAFEACEFG,C=FG7BCFB@ECF9,BF7BFGG<EFGGGGGG9<FF@FGFFFCGGGDGD<FG8BC>3@FFFGG<7,@DCFGD=E:FCF@FEG,BFGGGGF?CBCFGC@2*@2FECC,CF;<@*:1=C,55<+2?C8++**3/1+++4AF:CF6**2;+1<C+?EE**0+3+0+7<5*9****000:+0+2<+2:9*+++*2+2:*++
@M03152:184:000000000-AWYW1:1:2106:11912:4848 1:N:0:ACTAGCTAATACCTGT
AAGCTCGTAGTTGAATTTCGAACCTGGTCGGGCGGTCTGCCTATTGGGTACGTACTGTCTGGCTGGGTTCTACCTCTTGGTGAGCCAGCATGCCCTTAATTGGGTGTGTTGGGGAACCAGGACTTTTACCTTGAGAAAATTAGAGTGTTCAAAGCAGGCCTTTGCCTGAATACATTAGCATGGCATAATAAAATAGGACGTGCGGTTCTATTTTGTTGGTTTCTAGAGTCGCCGTAATGATTAATAGGGATAGTTGGGTGGAATTCTCGGGTGCCAAGGAACTCCAGTCAACCTAGCTAAT
+
CCCCCGGGGGFDFGGGGGGGGGGGGGGGGGGGGGGGGGGGGGGGGGGGGGGGGGGGGGGGGDFGGGGGGGGGGGGGGGGGGGGGGGGGGGGGGFGGGGGGGGGGGGGGGCGGGGEGGGGGGGGGGGGGGGGGGGGGGGGGGGGGGGFGGGGFG9FFCEGGGGGGGGGGGGGGGEGFFAEFFGFGCCGGGGGGCDGG?FGGGEGFE@EEFEFGFGGGGGFCFGGGGGG9F9*:?EGG*=CC:C7<:E+AC7ACCGCC?EEG5;6CF0@F5=CFDC*:?:F6:8F>FFF++/++;67++<*2+
@M03152:184:000000000-AWYW1:1:2106:25731:4906 1:N:0:ACTAGCTAATACCTGT
AAGCTCGTAGTTGAATTTCGGAACTGAACAGTCACCAGGCGGCCGTCAAGGTCTGCTCTGGTCTGTTCGTTCTCACCTATGGGATGCTCACCTCTACTCTTAACTGGGCGGAGGCATAAAGCAGGCGCAGGGTAAAACGGTTACGTCTCGCGCGTGACTGCCTACGTTTGTGGAGTTCCCATTCGTTTACTTTGAATAAATTAGGGTGTTCAAAGCAGCCAAAAAGGAGGCATGAATACTACAGCATGGGATAACGGAATACGATTTCGGTTCGATGTTTCGTTGGTTTCTAGGATCGAAG
+
CCCCCFGGGGGGGGGGGGGGGGGGGGGGGGGGGGGGGGGGGGGGGGGGGGGGGGGGGGGGGGGGGGGGGGGGGGGGGGGGGGGGGGGGGGGGGG?FGGGGGGGGGGFEGEGGGGGGGGGGGGGGGGGGGGGGGCFGGGGGGGGGGGGGCDGGGGGGGGGGGGGGGG@@FFFFFFGGGFCGGGGGGGGGGGGGGGGFFGFFGGGGCFGEGGGGGFGGFE98CFCGGEDGG*ACGGGGEFF7CFGFGGGGGGFGCFGDGGEGGCFE=C>CCEGGGD**<>??FCCFFGGFFFF7F=6CC57:*
@M03152:184:000000000-AWYW1:1:2106:25324:4948 1:N:0:ACTAGCTAATACCTGT
AAGCTCGTAGTTGAATTTCGGGCCTGGTCGGGCGGTCTGCCTCACGGTACGTACTGTCTGACCGGGTCTTACCTCTTGGTGAGCCGGCATGCCCTTCACTGGGTGTGTCGGGGAACCAGGACTTTTACTTTGAGAAAATTAGAGTGTTCAAAGCAGGCCTATGCCCGAATACATTAGCATGGAATAATAAAATGGGACGTGCGGTTCTATTTTGTTGGTTTCTAGAGTCGTCGTAATTATTAATAGGGATAGTTGGGTGGAATTCTTGGGTGCCAAGGAACTCCAGTCACACTAGCTTATT
+
CCCCCGGEGGGGGGGGGGFFG>FGGGGGGE7FGGCGGGFGGGGGGGGGGGGGGGGAGEGFFGGCGC:FFGGGGAF@FFGG7EFFGEEFDGGGGGGBFBFFCFGGGGGCECFEGCC<FDCC<EFFGGGGG9FDFFFD<,:FC@<,:F=FGGFEFGGG*3C:@FGGFFG7C71D,7@9>FCCFFF9<BFGGCFFF9CFFCEEEDD7<:FFGGGGGDFFG>CFE<?;@+@FGE*;5EFF5+<CDG7FDEFGGCF60<C6EGE5A?CCC++27589ACC<5;>CEGGG@+<++1CF?*2*0+20+
@M03152:184:000000000-AWYW1:1:2106:4758:5031 1:N:0:ACTAGCTAATACCTGT
AAGCTCGTAGTTGAATTTCGGGGTCAGTAGGTCGGTCGTGCCAACGGTATGAACTGGCCTCACTGATTCCTCCCTCTTGTAGAACCGTGATGCCATTAATTTGGTGTTTTGGGAAATTTGGACTGTTACTTTGAAAAAATTAGAGTGTTTAAAGCAAGCTAACGCTTGAATACATTAGCATGGAATAATGAACTAGGACGGTCGATCCTATTTTGTTGGTCTCTAGGATTTACGTAATGATTACTAGGGATAGTTGGTTGGAATTCTCGGGTGCCAAGGAACTCCAGTCACACTACGTTAT
+
ACC9AFBFBEFF9FADEGCEFGCCFEFGGGFGGCCFGDGCFG9,CBC:CFGFF9FFCFC@FGFCFGFGGFA9FGGGGGGGEFGGGGG=,CFFGGGFFGFGGGGG<,CFCC==EA<F9?E9F<EEFGGCGFGGG<E?D87AECECCEFAEEFFGGGFFBFFADF+FFFG8=3,DF,CDFGD@,:=9C3>>C9@,844,,<+*6:FC*,1?;FGD<D<8CEE7FF,<9<8C<,>CC<<6CFCFGG?+54<:==C?EF+>*8*8+2?A<+1/:*;*9<D0;F*0*22<0AC+*<CCCC+*2*2*
@M03152:184:000000000-AWYW1:1:2106:9514:5207 1:N:0:ACTAGCTAATACCTGT
AAGCTCGTAGTTGAATTTCGGTTAATAAAGGATTTACGGTCCACTTCACAAAGTGAGAACTAAAATCTTTATTTCCTTCCTTTTGAAATAACTCCCGAAATTATCTAATAATTAGGGTATCAAGTATTTCAAATCTTTTACTGTGAAGAAATTAGAGTGTTCAAAGCAGGCGTATCCGAGTCTTTGAATATATTAGCATGGGATAATGAAATAGGACTTTGGTTCTACTTTCGTTGGTTTCTAGGGCTGAAGTAATGATTAATAGGGATAGTTGGGTGGAATTCTCGGGTGCCAAGGAACT
+
CCCCCGGGGGE9CEFGGGGGGGGGGGGGG@FCFFGGGGCGGGGD9C<EFFGGGDFDFGGGGGGGGGGGGFFFFFGGGGGGGGGGA@FEFFEEEE8,@F7BFEEFFF?FEDGGGFGFCGFGFGEFG,CFFFDDF9?FGCEFGGEDFFAEGDGG9FEAF<FE9FBFG9FGDCDFGC:FGDGG+A=EFFGDFGGGCDFF,,CDGGAF=7@CFA3EDDFGD,DEGFGDFGGCFGFGGF?67C5EFCEC5:,,7,A652=,<,BFF9?;:?,4*,,=7:FGEA;C,,<1<,;>EFG58CGDC2;*3
@M03152:184:000000000-AWYW1:1:2106:10489:5240 1:N:0:ACTAGCTAATACCTGT
AAGCTCGTAGTTGAATTTCGGGGTTAGTAGGTTGGTCATGCCTCTGGTATGTACTGGTCTCACTGATCCCTCCTTCCTGATGAACCGTAATGCCATTAATTTGGTGTTGCGGGGAATTTGGACTGTTACTGTGAAAAAATTAGAGTGTTTAAAGCAAGCTAACGCTTGAATACATTAGCATGGAATAATGAAATAGGACGTTCGATCCTATTTTGTTGGTTTCTAGGATTGACGTAATGATTAATAGGGATAGTTGGGTGGAATTCTCGGGTGCCAAGGAACTCCAGGCACACTAGCTAAA
+
CCCCCCFFDGGGGGDAFGGGGGG@FEGGFGGFGGG;ECEFCGGGGFGGGGGGGGGGGGDGFGGGGGGGGGGFGFG,EFGCFCGGCFGF@EGGG,EFFC<6CCFFFCFBEDCGGGGGEC<<DDFCFDFGGG,CEFGFFEG,B?FGG9CFADFGGGFFF@DFGGFGGFGGGGFFG=@F<=:D,DBCF9EGGGGGCBDGFFFGC6>FGGGDC,@FG<DG,>F8@>@FGCCFG9,:=**//*4CC,=9:;EGGFAC6<@FGD8E5*3<+2+=/AECEG7C7>@FCCC7+++**7*;8>*9C+0<+
@M03152:184:000000000-AWYW1:1:2106:6959:5413 1:N:0:ACTAGCTAATACCTGT
AAGCTCGTAGTTGAATTTCGGACCGGGCTGGGTGGTCTTGCCGCAAGGTAAGCACTGCTCTGGTCTGGTCTTTCTTTCTGGAGCTCTTGCGTGCTCTTAATTGAGTGCGCAAGCTGATCCAGGACTTTTACTTTGAAAAAATTAGAGTGTTTAAAGCAGGCTTACGCTTGAATACATTAGCATGGAATAATAGAATAGGACTTTGGTTCTATTTTGTTGGTTTCTAGGACCGAAGTAATGATTAATAGGGATAGTTGGGTGGAATTCTCGGGTGCCAAGGAACTCCAGTCACACTAGCTAA
+
CCCCCCGGGGGGGGGGGGGGGGGGDGGGDGGGGG@CFGDGGGGGGDEFGGGFGGGGGGGGGCFFFGGGFE@FGFCFGGGDFGF@FCDFGGGGGGGGG9<FGGADFGGGGGGGGGGGGGGGCGFCFGGGGGGGG,,5?FFFE,EEFGGGGFGFFGGCFGDFCFGGGFFG7DDDFFFGGCCF<<FFDFFFGA=3=,7EFGGFGGFEF7,@DCFFGGGG@FFGGGGFGFGGFGEE=C5=?GGFDFCFF79+?*06*5A7++*13**2064=7CGGFG3<C657:6:<C+:+<FG+<CCCF*:C<
@M03152:184:000000000-AWYW1:1:2106:23632:5416 1:N:0:ACTAGCTAATACCTGT
AAGCTCGTAGTTGAATTTCGAGATCAGTACGCTGGTCGTGCCTTTGGTATGCACTGGTGTCACTGGTTTCTCCCTTCTGAAGAACTGTCATGCCATTCAGTTGGTGTGGCGGGGAATCAGGACTGTTACTTTGAAAAAATTAGAGTGTTTAAAGCAGGCTCGCGCTTGAATACATTAGCATGGAATAATGAAATAGGACGTTTGACCCTATTTTGTTGGTTTCTAGGATCGACGTAATTATTAATAGGGATAGTTGTGTGGAATTACCGGGTGCCCAGGAACTTCAGTCACCCTAGCTAAT
+
@<ACCGECFDCFEGEGG@C<CD8FFFGGGGEGGGCEFDEGGFFFGC8CCFGCFFFCFEFGEFGGFFGGGGGGGGGFG9FGGFFG<FGGGFFFGGGGGG,E@ED8FFFEGGGGCGCBEF,,5?FC4,C,CDAFABEF<<>>=B@?BFGGGFAFGD9FGGE8B++@:<FF@FCCG9FAE,DCF=FCCG9F;?;F9CC,,7>F@FGDGF98E,>F@GFB,*5B@>+?CFC69+*/:E1/*/+1=@<<13<+7:>C?F7:+:***+++2+++/7*12*20A).**;CCDFF++/3+2/**++*<+
@M03152:184:000000000-AWYW1:1:2106:18490:5590 1:N:0:ACTAGCTAATACCTGT
AAGCTCGTAGTTGAATTTCGGGATCAATACGTCGGTCGTGCCTCGGTACGTACTAACGTCATTGATTTCTCCCTTCTGACGAGCCGTGATGTCATTAATTTGGTGTTACGGGGAGTCAGGACTGTTACTTTGAAAAAATTAGAGTGTTTAAAGCAGGCAATCGCTCGAATACATTAGCATGGAATAATGAAATAGGACGTTCGAACCTATTTTGTTGGTTTCTAGGATCGACGTAATGATTAATAGGGATAGTTGGGTGGAATTTTGGGGTGCCAAGGAAATCCAGTCACACTAGCTAATC
+
CCCCCGGGGGGGGGGGGGGGGGCCFGGGGGGGGGGGGGGGGGGGGGGGGGGGGGGGGGGGGGGGGGGGGGGGGGGGGGDGGGGGGGGGGGGGGGGGGGGGGGGGGGDFGGGGGGDGGGGGGGFFFGGGGGGGGGGGF:FGGFGFGGGGGGGGFDEFCEE@=BFGGDFGCGGGGGGGGGGGGGCCFFG9DCEGFGFGFGDFD,>FCAFCCFFGC,C7BEGCF,,<C9EC,3;88CGGGF77CE+1;C6FC6A7++AC***:C99@+<0*9**)2**6=)72++399ACF?7CCCD=6A+:0+
@M03152:184:000000000-AWYW1:1:2106:21251:5699 1:N:0:ACTAGCTAATACCTGT
AAGCTCGTAGTTGAATTTCGGGATTGGGATATATCGATCGTGCCTTTAGGGGCATGAAACGGTGTGTGGCCAATTTCTCACCTTCTGGTGAGTCGGGATGCTCTTGGGTGTTTCGATGAATCAGGACCTTTACTTTGAAAAAATTAGAGTGTTTAAAGCGGGCATTTTTGCCTGAATACATTAGCATGGATTAATAAAATAGGACGATGGTTCTATTTTGTTGGTTTTAGGACCACGTAATGATTAATAGGGATAGTTGGGTGGAATTCTCTGGTGCCAAGGAACTCCAGTCACACTAGCT
+
CC@CCGGCGFFFFFEGGFGGGGGEGGGGGGGGGCGGGGGGGGGGGGGGFCGGGGGGGGGGGGFFEGEFGGGGGFFGEEFFGGFFGGGGGGGGGGGGGEGFF?FFGFFGGGG7=@FFEGDGGGGGGGGGFFGCGGF<<EEGGGD,BFFGGGGGGFFGDBFGGGGGGGGCGGGGGGGGGGGFGGGGFGGGG8,>FDFE@DGEFFFGCC7CFGEGGGGG9DFGCCFGEGF5=CGGGFGFGGGDGG??FGGG7+0*A8EGFCFGGC5C7C+7:FC*<7><:57+:8E<*<+3<6E9+*:C66**+
@M03152:184:000000000-AWYW1:1:2106:10587:5793 1:N:0:ACTAGCTAATACCTGT
AAGCTCGTAGTTGAATTTCGGGGTCAGTAGGTCGGTCGTGCCACTGGTACGTACTGGCTTCACTGATTCCTCCCTCTTGCAGAACCGTGATGCCATTAGTTTGGTGTTGCGGGGAAACAGGACTGTTACTTTGAAAAAATTAGAGTGTTTAAAGCAGGCTAACGCTTGAATACATTAGCATGGAATAATGAAATAGGACGTTGATCTTATTTTGTTGGTTTCTAGGATTGACGTAATGATTAATAGGGATAGTTGGGTGGAATTCTCGGGTGCCAAGGAAATCCAGTCACACTAGCTAATA
+
CCCCCGGEGGGGGGGGGGGGGGGGGGGGGGGGGGGGGGGGGGGGGGGGGGGGGGGGGGGGGGGGGGGGGGGGGGGGGGGGGGGGGGGGGGGFGGGGGGGFGGGGGGGGGGGGGGGGGFGGGGGGGGGFGGGGGDFGGGECDGGGGFGGGFGGGGCFGGGGGGGGGGGGGGGGGGGFFFGGGGGGGGGGFGGGGGGD7FCFFBFFF@BCCGCG,<<AC:EBFGGGGFDGFEC@E5C@EFFE7<4:CGG6:=50++=C*=EED+<EAF::3C85*9:9F:>C+2+9@CE+<=EE8CG*+<?++
@M03152:184:000000000-AWYW1:1:2106:19786:5888 1:N:0:ACTAGCTAATACCTGT
AAGCTCGTAGTTGAATTTCGGCCCTGGCTGGGCGGTATTGCCGCAAGGTAACCACTGCTCTGGTCGGGGCTTTCCTTCTGGGGAACCTGCGTGCTCTTAATTGAGTGCGCAGGGGATCCAGGACTTTTACTTTGAAAAAATTAGAGTGTTTAAAGCAGGCCTACGCTTGAATACATTAGCATGGAATAATAGAATAGGACTTTGGTTCTATTTTGTTGGTTTCTAGGACCGAAGTAATGATTAATAGGGATAGTTGGGTGGAATTCTCGGGTGCCAAGGAACTCCAGTCACACTAGCTAAA
+
CCCCCGGGGGGGGGGGGGGGGGGGGGGGGGGGGGGGGGGGGGGGGGGGGGGGGGGGGGGGGGGGGGGGGGGGGGGGGGGGGGGGGGGGGGGGGGGGCFGGGGGGGGGGGGCGGGGGEFGGGGGGGGGGGGGGGGGGGGGGGGGGGGGGGFGGFGFFGGGGEFGGGGGGGGGGGCEGGFGCGGGGGGGGGGGFCFGGGGFGGGGGGGGGFFGGGGGGGGGGFGFFGGGGGGGECGCFG79CGFGFFEFGDGFGF?CFGDGEECAFG7CCCFG<EDFGFF3AF6CCCGFCFF0CCCDG*<:C0
@M03152:184:000000000-AWYW1:1:2106:17038:5899 1:N:0:ACTAGCTAATACCTGT
AAGCTCGTAGTTGAATTTCGGGGTTAGTAGGTTGGTCATGCCTCCGGTATGTACTGGTCTCACTGATTCCTCCTTCCTGATGAACCGTAATGCCATTAATTTGGTGTTGCGGGGAATTTGGACTGTTACTTTGAAAAAATTAGAGTGTTTAAAGCAAGCTAACGCTTGAATACATTAGCATGGAATAATGAAATAGGACGTTCGATCCTATTTTGTTGGTTTCTAGGATTGACGTAATGATTAATAGGGATAGTTGGGTGGAATTCTCGGGTGCCAAGGAACTCCAGTCACACTAGCTAAT
+
CCCCCGGEFGGGGGGGGGGGGGGCGGGFGGGGGGGGGGGGGGGGGGGGGGGGGGGGGGGGFFFGGGGGGCGGGGGGGGGGGGGGGGGGGGGGGGFGGGGGGGGGGGGGGGGGGGGGGGGGFGDGFFGGGGGGGGGGGGGGGGGAFFGGGGGGGGGFFFDGGGGGGGGGGGGGGGGFGCGGGGGGGGGGGGFGGGGGGGGG@@FGFGFGGCGGGGGGGGGGFGGGGGGEFGGGC>=F6*9EFCFGGGFGDFFFGGGGDCGGGGFCGGGGDGCFGDGCF@@EC;CG?FD?68CCGGGG?EG++
@M03152:184:000000000-AWYW1:1:2106:23945:6020 1:N:0:ACTAGCTAATACCTGT
AAGCTCGTAGTTGAATTTCGGTTAATAAAGAATTTACGGTCCACTTTTAAAGTGTGAACTAAAATCTTTATTTCCTTCCTTTTGAATTTACTCCCTTAATACTTGTATTAGGGGATCAAAGTAATTCAAATCTTTTACTGTGAAGAAATTAGAGTGTTCAAAGCAGGCGTAACCTAGCCTTTGAATATATTAGCATGGGATAATGAAATAGGACTTTAGTTCTACTTTCGTTGGTTTCTAGGGCTAAAGTAATGATTAATAGGGATAGTTGGGTGGAATTCTCGGGTGCCAAGGAACTCCA
+
CCCCCGGGGGFGGGGGGGDFGGGGGGGGGGGGGFEGGGGGGGGGGGGGGFGGGGGGGGGGGGFGGGGGGGGGGGDGGGGGGGFFFGGAFFGGGAFGGGGGFFFFFGGGGFFGGGGGGFGCFEB<FFCGGGGGGGGEF,FEGGGGGFFGFAFFFAFDGGGGGFCEFGGGGGGGGG?FF<=FGGGGG?FGGGFGF@;FGGFFGFGGGF,EDCFFGF@FFGFEG,CECGGGEGFF?FGGGGGGGCGCGGFFGGFFCGD;EC=9;C:,:CFCG,,01;7CE=BGCCC<F*6=EFG?CFFGFGG6<
@M03152:184:000000000-AWYW1:1:2106:4615:6136 1:N:0:ACTAGCTAATACCTGT
AAGCTCGTAGTTGAATTTCGAGATCAGTACGCTGGTCGGGCCTTCGGTATGCACTGGTGTCACTGGTTTCTCCCTTCTGAAGAACCGTCAAGTCATTAAGTTGGTGTGGCGGGGAAGCAGGACAGTTACTTTGAAAAAAGTAGAGTGTTTAAAGCAAGCTAGCGATTGAATACATTAGCATGGAATAATGAAATAGGACGTTTGACCCTATTTTGTCGGTTTCTAGGATCGACGTAATGATTAATAGGGATAGTTGGGTGGAAGTCGCGGTTGCCAAGGAAGTCCAGGCACACTAGATAAT
+
CCCCBEFC7<-CFGCGF@EFD-6DCFFGG@F@BFGCEE+@@+CE,C@66@CCF@9<CCF<FEE,,CFGG9ECECEA,CEEFDGDA,CFFE,=,,C,C,9CF,C,8C98B:>BFGFC+B<F>@7,:EF<?,B?B,,<9<=+CFD,38,,,><F<A>,,3+:,@<C*8*@<=,@@AFA;<:<,:FF9?;;C,2@D@CF@E:C*6<<CF@8C:,,?<E++3==8*52++?8;+3?C8*27:+03:CFCE7?G65:+9+<CE*;*1+*++**):/):4*:75FC?*<*3+@**8*;8**<++09+
@M03152:184:000000000-AWYW1:1:2106:13426:6140 1:N:0:ACTAGCTAATACCTGT
AAGCTCGTAGTTGAATTTCGGGGTCAGTAGGTCGGTCGTGCCACCGGTACGTACTGGCTTCACTGATTCCTCCCTCTTGCAGAACCGTGATGCCATTAGTTTGGTGTTGCGGGGAAACAGGACTGTTACTTTGAAAAAATTAGAGTGTTTAAAGCAGGCTAACGCTTGAATACATTAGCATGGAATAATGAAATAGGACGTTGATCTTATTTTGTTGGTTTCTAGGATTGACGTAATGATTAATAGGGATAGTTGGGTGGAATTCTCGGGTGCCAAGGAACTCCAGTCACAATAGCTAAAC
+
CCCCCGGEGGGGGGFGGGGGGGGGGGGGGGGGGGGGEGGGGGGGGGGGGGGGGGGFGGGGGGGGGGGGGGGGGGGGGGGGGGGGGGGFGGGGFGGAAGGGFFFGGGECFFGGGEFGGGGGGFGGFGGGGGGGFFDGGGGGFEGGGFGGFFFGFF9DGEGGGGFFGGGFFFGGGGGGGG@C;FFGGCGFGFGGGGGGFFGGF7FC<CFFFCEF9FFGGGGF6;CFGGFGGGGCECFDGFGCGG7<DECE?F5CFCGGDGGGF+<F+:AEGGGGGGGFGFFG*<?9CGGGE6A+0:FC+::++
@M03152:184:000000000-AWYW1:1:2106:16597:6183 1:N:0:ACTAGCTAATACCTGT
AAGCTCGTAGTTGAATTTCGGGGTCAGCAGGTTGGTCGTGCCAATGGTATGAACTGGCCTTGCTGATTCCTCCCTCTTGATGAGCCGTAATGCCATTAATTTGGTGTTGCGGGGAATCAGGACTGTTACTTTGAAAAAATTAGAGTGTTTAAAGCAGGCAAGCGCTTGAATACATTAGCATGGAATAATGAAATAGGACGTTTGATCCTATTTTGTTGGTTTCTAGGATTGACGTAATGATTCATAGGGTTAGTTGGGTGGAATTTTCGGGTGCCAAGGAACTCCAGTCACACTAGCTAAT
+
CCCCCGGF@FFGGEGGGGGGGGGGGGGGGGGGGEEGGGGEGGGGGGGGGCFEDGGGGFGGGGGGGGGGGGGGGGGGGFGFGGGDFFFFEFGGGGGGGGGF<FFFEFFGGGGGFFDCGGGDFDFGGGGGGFGGG9EC,EEFGGGGGGGGGGGGGFGEC@@AFGGGDEGFCFGGGGGGGFFCGGFGGGGGFGAEEEFDFFGGFFGDD<FGGCCGGFFG@>EECF;CF9<8BE>E?EEG5*4:C+19:+=C**)=CG7EG58BCC@FE++<CE**/7*;6))2:AFG?68C9*++<<76?G>++
@M03152:184:000000000-AWYW1:1:2106:26215:6197 1:N:0:ACTAGCTAATACCTGT
AAGCTCGTAGTTGAATTTCGGGATCATCATGTCGGTCGTGCCTCGGTACGTACTGGTATTGTTGGTTTGTCCCTTCTGACGAACCATGATGTCTTTTATTTGGTGTTGTGGGGAATCAGGACTGTTACTTTGAAAAGATGAGAGTGTTTAAAGCAGGCTCACGCTTGATTACATTAGCATGGGATAATGAAATAGGGCGTAGGATTGTCTTTTGTTGGTTTCTGGGATCGTCGTGATGATTAATAGGGATAGGTGGGTGGGATTATCGGGTGCCAAGGAACTCCAGTCCTACTAGTAAATT
+
CCCC<FCF;F-@FCFF<CC,@F:@FCEFGGF6C<FFEE:CF,CF;@F8,CE,@8,8C9,C@F<,:8,C,:,C@FG86,,C,6:@@<EFEA,EE,?C66,,CEC=4F,,:8B7F+?,95BF4+,,CFD,55FFA,,F,?,?F@,FCE,?=,:5,,AEG=,,CFFF7++,,7:C,,3>A,;DCF+,83DC,,,373,,,53***6,3;,>,,,72,43:2>BC;F,,D6B**2,:1*>:C@7,1++3A+7*0;6+5+*8*4***+*+4+*1**)1***23):6++*0A9<+*2<9*2++37++
@M03152:184:000000000-AWYW1:1:2106:17694:6211 1:N:0:ACTAGCTAATACCTGT
AAGCTCGTAGTTGAATTTCGGGACCATCATGTCGGTCGTGCCTCGGTACGTACTGGCATCGTCGGTTTCTCCCTTCTGACGAACCATGATGTCATTTATTTGGTGTCGTGGGGAATCAGGACTGTTACTTTGAAAAAATTAGAGTGTTTAAAGCAGGCTCACGCTTGAATACATTAGCATGGAATAATGAAATAGGACGTTTGATTCTATTTTGTTGGTTTCTAGGATCGACGTAATGATTAATAGGGATAGTTGGGTGGAATTCTCGGGTGCCAAGGAACTCCAGTCACACTAGCTAATT
+
CCCCCGGGGGGGGGGGGGGGGGGGGGGGGGGGGGGGGGGGGGGGGGGGGGGGGGGGGGGGGGGEGGGGGGGGGGGGGGGGGGDFGGGGGGGGGGGGGGGGGGGGGGGGGG7FGEGGGEGGFGGGGGGGGGGFCAFGGGGGGGGGGFGGGGGGGGFGGGGGGGFFGGGGFGGGGGGFFFGFGGGGGGGGGGGGGAFGGGGGGGGCFGGGGGGGGCCGCFGGGGGFGGGGGDEG5C88EFGGGC<C>7?27FF6CGC68EC8CFGGFGFE5CF78CFC:5FGFGC<CFGF?F+3;9*:<?FF+
@M03152:184:000000000-AWYW1:1:2106:4036:6211 1:N:0:ACTAGCTAATACCTGT
AAGCTCGTAGTTGAATTTCGGGGGCATTCAGGCCAAAGCTCGTCCTTGTGGCGTGGCTGGGTCTTGGCTTCCTACGTTTGGATAGTGGGCAACCGCTTCCAATCATTTACTTTGAAAAAATTAGAGTGTTCAAAGAAGGCGTAACCTTGCCATTGAATATTACAGCCTGGGATACTAGAATATAACGTAGGTCTTTTTTTGTTGGTTTCTATGGCTGATGTAATGCTTAATAGGGATAGTTGGGGGGAATTCTCGGGTGCCAAGGAACTCCAGTCATACTAGCAACTCCACTTTGCCGTGT
+
@BB@CFE@F<C9-6<EFFEE+:::ECEE9<FECEFGEGED8:@FFCDFE<@FGGCDG<7@CFF@9FC,6<=<<EF7FECFC,,C4C,CFF,C@?FFGC+?9BF8,9,CE?FGG9<?EEFC,=<E?F<E@9@DGGC>:,3BEC=@F,==FBFFDF99>D<@CAA@@F<77@<,,:,@FF9,@C9,@C7@,,6DD;?,7,5**<<F:CF,?@@,,7:<7*?BCF2C++?FG+2A++**276@+1+*)*1**0/0<+:*//*/*<+//**2>?@*+*72+*1+++2*+*22+)*++2:C72/*2
@M03152:184:000000000-AWYW1:1:2106:15889:6276 1:N:0:ACTAGCTAATACCTGT
AAGCTCGTAGTTGAATTTCGGAACAGGGAGACGTTGGTCGGGCGTATGCTCTGTACCAGCTCTCCCGTTCTCCCTATGGGATACTCGCCTCTACTCTTAACTGGGCGGAGGTCAAACAAAAAAAAAGCAGCGTCGCACGGCGGGGGCAACCTCGCCATGCGGCGTGGAGTTCCCATTCGTTTACTTTGAAAAAATTAGGGTGTTCAAAGCAGGCAAAAAAGAGCCTTGAATACTACAGCATGGGATAACGGAAAACGATTTTGGTTCTTTGTTTTCGTTGGTTTCTGGAGCCTAATTAATG
+
CCCCCGGFGGGGGGGGGGGGGGGGGGGGGGGGGGGGGGGGGGGGGGGGGGGGGGGGGGGGGGGGGGGGGGGGGGGGGGGGGGGGGGGGGGGGGGGGGGGGGGGGGGGG+:FGGGGGGGGGFF@FGC:FGGGFFCFGCGGGGGG>7EEFGGGGGGGGD?888CEG8CGGGGGGGGGFGGFGFGGGGGFGC90<1?F6CCCFF>GGFGD<+:<CFGGFGFFGGF66;8C6:8EE7AFFF677:<=*9FFGD555/8>FG=FGCE:>GF@FDF?CCFFC5@4:*?FF+<C?+7=E**0+++*++
@M03152:184:000000000-AWYW1:1:2106:22144:6316 1:N:0:ACTAGCTAATACCTGT
AAGCTCGTAGTTGAATTTCGGACCTGGCTGGGTGGTCTTGCCGCAAGGTAAGCACTGCTCTGGTCGGGTCTTTCTTTCTGGAGCTCTTGCGTGCTCTTAACTGAGCGCGCAAATTGATCCAGGACTTTTACTTTGAACAAATTAGAGTGTTTAACGCAGGCTTACGCTTGCATACATTAGCATGGAATAATAGTATAGGACTTTGGTTCTATTTTGTTGGTTTCTATGACCGACGTATTGATTACTAGGGATAGTTGGTTGGAATTCTTGGGTGACAACGAACTCCAGTCACACTATCTAA
+
BC@-AFEF7<@F9CCCFE9<E;@FFFEC@;@B6B7CFCF,CF+@::@<ECEFEF@E,<EFDGG<<+++CFCFAFEGG@@9,6,=C=CF<C++,,9,CFE5C?F<F,+>=F+64??,5@?,,=,+:<FFF<,@@CB,B,,,:,A5B,D@9<@FA<,++>+=BF=,>8CC7F+3FCFF<FF=B,,,6,@E9,73,,7>,,,7>7B<,:6>,FDD,<B,:DEG:EG;FC,?,CGEC**:5+0<+1+4:79+7/)2=61CC+*=**+++2<+*++/2**0<97***29:8C69/+<7**2++203
@M03152:184:000000000-AWYW1:1:2106:24763:6408 1:N:0:ACTAGCTAATACCTGT
AAGCTCGTAGTTGAATTTCGGGGTCAGTAGGTCGGTCGTGCCACCGGTATGAACTGGCTTCACTGATTCCTCCCCCTTGTAGAACCGTGATGCCATTAATTTGATGTTGCGGGGAAACAGGACTGTTACTTTGAAAAAATTAGAGTGTTTAAAGCAGGCTAACGCTTGAATACATTAGCATGGAATAATGAAATAGGACGTCGATCTTATTTTGTTGGTTTTCTAGGGTTGACGTAATGATTAATAGGGATAGTTGGGTGGAATTCTCGGGTGCCAAGGAACTCCAGTCACACTAGCTAAT
+
C@CC-FGFGGEFGGGGGGGGGGEEEGGFGFEFFGDGGGGGGGG?FEDGGGFFGGGCFGFGFFGGGFGGGGGG?FC+FCFGDFGGGGCGFGGGFGGGFACFGDF9FFFFFAFC:FCCFGGGFFFFEEFCFFGGGDFFDA=FFGGGGFFGGGGDGCAFDFCEG8FGGE7D<@FEFFBFGG7FFAC7AFFGFCF<7DEGG9BFF@FCCCFG9FGCCFCEFGCEFE+CEFDEFGGGGE>E*2C7C+==@EFCFC;0<C9C?*/:8@CFF97?DF*9=CCF+5:6CFGGFC6<94?9+57C*+:<+
@M03152:184:000000000-AWYW1:1:2106:17436:6412 1:N:0:ACTAGCTAATACCTGT
AAGTCGTAGTTGAATTTCGGACCTGGCTGGGCGGTCTTGCCGAAAGGTAAGCACTGCTCTGGTCGGGTCTTTCCTTCTGGGGAACCAGCGTGCTCTTAATTGAGTGCGCTGGGGATCCAGGACTTTTACTTTGAAAAAATTAGAGTGTTTAAAGCAGGCATACGCTTGAATACATTAGCATGGAATAATGAAATAGGACGTTCGAACCTATTTTGTTGGTTTCTAGGATCGACGTAATGATTAATAGGGATAGTTGGGTGGAATTCTCGGTGCCAAGGAACTCCAGTCACACTAGCTAATC
+
CCCCCGGGGGGGGGGGGGGGGGGGGGGGGGGGEGGGGGGGGGGGGGGGGFFGGGGFGGGGGGGGGGGGGGGGGGGGGGGGGGGGGGGGGGGGGFGGGGGGGGGGGGGGGGGGGGGGGGGGGGGGGGGGGGGGGFFGDCGGGGGGGGGGGGGGGDFGGGGGGGGGGGGDGFFGGGGGGGFFFFFGGGGGGDFGGFGF7<DCGGGD7FGGGGGGGFGGGG>GFGGGGF?FFGDGGGEF:59FGCEEGGGFGGF6@FFGG5EEDF?CECGFCDE*?CFCF376:8C*<<<+39FF676C9AC<<
@M03152:184:000000000-AWYW1:1:2106:17118:6513 1:N:0:ACTAGCTAATACCTGT
AAGCTCGTAGTTGAATTTCGAACCTGGTCGGGCGGTCTGCCTATTGGGTACGTACTGTCTGGCTGGGTTCTACCTCTTGGTGAGCCGGCATGCCCTTAATTGGGTGTGTTGGGGAACCAGGACTTTTACCTTGAGAAAATTAGAGTGTTCAAAGCAGGCCTTTGCCTGAATACATTAGCATGGCATAATAAAATAGGACGTGCGGTTCTATTTTGTTGGTTTCTAGAGTCGCCGTAATGATTCATAGGGATAGTTGGGTGGAATTCTCGGTTGCCAAGGAACTCCAGTCACACTAGCTAAC
+
CCCCCGGGGGGGGGGGGGGGGGGGGGGGGGGGGGGGGGGGGGGGGGGGGGGGGGGGGGGGGGGGGGGGGGGFGGGGGGGGGGGGGGGGGGGGGGGGGGAFFGGGGGGGGGGGGGEEGFGGGFGGGGGGGFGGGGDGGGGGFFGFGGGGGGGGGGGGGFGGFFGDGEGA<FGGGFGFGFGGGGFCEGGFGAFDGGGGGFGEFFGGGGGGG9EFFGDFGGGGGGGGGD9FG+BEE>EC==C+=C+=@>:?CE@FGGG??5EG5>+<7799/>;7*77>C5>=?*7C8<+<C?FC+70C6E>++
@M03152:184:000000000-AWYW1:1:2106:13251:6607 1:N:0:ACTAGCTAATACCTGT
AAGCTCGTAGTTGAATTTTGGGTCCGGCTGAGTGGTCTTGCCAATGGTAAGTACTGCTCTGGTCGGATCTTTCTTTCTGGGGAACCAACGTGCTCTTAACTGAGTGCGCTGGGGATCCAGGACTTTTACTTTGAAAAAATTAGAGTGTTTAAAGCAGGCCTACGCTTGAATACGCTAGCATGGAATAATAGAATAGGACTTTGGTTCTATTTTGTTGGTTTCTAGGACCGAGGTAATGATTAATAGGGATAGTGGGTGGAATTCTCGGGTGCCAAGGAACTCCAGTCACACTAGCTAATCT
+
CCCCCGGGGGGGGGGGGGGGGGGGGGGGGGGGGGGGGGGGGGGGGGGGGGGGGGGGGGGGGGGGGGGGGGGGGGGGGGGGGGGGGGGGGGGGGGGGGGGGGGGGGGGGGGGGGGGGGGFGGGGGGGGGGGGGGGGGGGGGGGGGGGGGGGGGGGGGGFGGGGGGGGGGGGGFGDGGGGGGGGGGGGDGGFGCGGGGFFGGGGGGGGGGGGGGGGGGGGGGGEGGFGGGGDEGGGFFGGGGGGGGGGFFCCFCGGGFGGGFFDFCG?CFGGGG6C9DFFFF6EGCFGGGGFGGGGGGGFF+<
@M03152:184:000000000-AWYW1:1:2106:27413:6775 1:N:0:ACTAGCTAATACCTGT
AAGCGCGGAGTTGAATTTCGGGATCAATTTGCTGGTCGTGCCTTCGGTACGCACTGGTATTATTGGTTTCTCCTTTCTGATGAATCGCGATGTCATTAATTTGGTGTCGTGGGGAATCAGGACCGTTACTTTGAAAAAATTAGAGTGTTTAAAGCAGGCTCACGCTTGAATACATTAGCATGGAATAATGAAATGGGACGTTTGATTCTATTTTGTTGGTTTCTAGGATCGACGTAATGATTAATCGGTATAGTTGGGTGGAATTCTCGGGTGCCAAGGGACTCCAGCAACATTAGATAAT
+
868-8+@C+8=-;<CFCD,;7688CCEFDEEGGGGGGGFGGGGGGGGGGGFGGDGGGGFFGFFA,CFGGFFE9CEGCFFGGGFGGGGGG7=,EF,?9EA<FFCCFGGEGECDGGGGGGGGC,A<7FGGGGGGFCFGGGGGGG?95DDFGGGGGGGG87+@DFGGFGGGDFFGGACFG9DFGGCCF,7DF;DF9,99DCE7>F::;DF9D,@@CF@FF>BEFG,,1??C;6=*:E8*7>?++5:<++**2*.+5<C79CC5?*003++<*:8//*27C::**1*0+<++2)20*0*+3<:F+
@M03152:184:000000000-AWYW1:1:2106:25275:6828 1:N:0:ACTAGCTAATACCTGT
AAGCTCGTAGTTGAATTTCGGGGTTAGTAGGTTGGTCATGCCTCCGGTATGTACTGGTCTCACTGATTCCTCCTTCCTGATGAACCGTAATGCCATTAATTTGGTGTTGCGGGGAATTTGGACTGTTACTTTGAAAAAATTAGAGTGTTTAAAGCAAGCTAACGCTTGAATACATTAGCATGGAATAATGAAATAGGACGTTCGATCCTATTTTGTTGGTTTCTAGGATTTACGTAATGATTAATAGGTATAGTTGGGTGGAATTCTCGGGTGCCAAGGAACTCCAGTCACACTAGCTAAT
+
CCCCCGGGGGGGGGGGGGGGGGGGGFGFGGGGGGGGGGGGGGGGGGGGGGFFGGGE@FGGFDGGGGGGGGGGGGGGGGGGC<FFFFFCGGGGGG9FGAFGGGFGGCGGGGGGGDE@FFF?FFGGGGGGGGGGGCGGGACEFCE9D,EFGGGDFFGGGGGGGGGGGGGGFDFGFFGFGGGDFAC@FGGGFC;AFFFC7FF*6CDCCFG@CFGGGG9>EGF>GF9;9,<EGG,,1:C,;ECF77C9C7CF++81<C?7<*4C589CFGGFD5*1*9<FF>FGCFC7<<+3A*<0ACD6?C:C3
@M03152:184:000000000-AWYW1:1:2106:17177:6872 1:N:0:ACTAGCTAATACCTGT
AAGCTCGTAGTTGAATTTCGGGGTTAGTAGATTGGTCGTGCCTCCGGTATGCACTGGTCTTACTGATTCCTCCTTCCTGATGAACCGTAATGCCATTAATTTGGCGTTGCGGGGAAACTGGACTGTTACTTTGAAAAAATTAGAGTGTTTAAAGCAGGCTAACGCTTGAATACATTAGCATGGAATAATGAAATAGGACGTTCGATCCTATTTTGTTGGTTTCTAGTATTGACTTAATGATTATTAGGGTTAGTTGGTTGGAATTCTCAGGTGCCAAGGAACTCCTGTCACACTAGCTGAT
+
CCCCCFG@CC@EE<<6<FAFC7C:CDFE9ECA6FDFGGGEGG<FFGGGGFF@CEFGDGCDFGFEGGGFGGGGEGGG,@F9FDGAE7+BDCFG9CFGG??9CADGD+C+@F:F@7+=<<EG8F,ECEEGA9FDGAFEF,@BDFFFG?ABDFGGBGF=CGECFGF7BC7FECCFFCF=D<BF=:@8,=;37@F9>EGF@:3:5*D:F,>6?,@;@;BBFG,;;,,,5,2,?;997+5>+=@C7;++239+1*./3>+;<*4B*55<++3<*+**0000<57*08+:6++3+1+0<5*C600++
@M03152:184:000000000-AWYW1:1:2106:6312:6879 1:N:0:ACTAGCTAATACCTGT
AAGCTCGTAGTTGAATTTCGAGATCAGTACGCTGGTCGTGCCTTCGGTATGCACTGGTGTCACTGGTTTCTCCCTTCTGAAGAACCATCATGTCATTAAGTTGGTGTGGCGGGGAATCAGGACTGTTACTTTGCAAAATTAGAGTGTTTAAAGCAGGCTCGCGCTTGAATACATTAGCATGGAATAATGAAATAGGACGTTTGACCCTATTTTGTTGGTTTCTAGGATCGACGTAATGATTGATATGGATAGTTGGTTGGAATTCTCGGGTGCCAAGGAACTCCAGTCACACTAGCTAATT
+
CCCCCGGEEGGGGFGGGGGGGGGGGGGGGGGGGGGGGGGGGGGGFGGGGGGGGGGGGGGGGGGGGGGGGGGGGGGGGGGGGFGGGGGGGDFGGGGFGGFDGGGFGCGGGGGGGGEGGGGFGGGGGGGAFGGGG,C?DFGGFFGFGAGGG9FFGFFGFCFGC@7FGEGGDFFGFGGGGCFGGGFFGGGG?>FGGG9?FFGGGG:<CFFG?CFGC9CFDGGGF9?+AC8BC5;=C8*/CFF?CF?C++=<<C*<@EC?*:8*<+:CCGEEFCC<=DF4*<5**<<C6+<EGFC8CFFF<C7<+
@M03152:184:000000000-AWYW1:1:2106:13043:7025 1:N:0:ACTAGCTAATACCTGT
AAGCTCGTAGTTGAATTTCGGGGTCAGTAGGTCGGTCGTGCCAACGGTATGAACTGGCCTCACTGATTCCTCCCTCTTGTAGAACCGTGATGCCATTAACTTGGTGTTGCGGGGAAACAGGACTGTTACTTTGAAAAAATTAGAGTGTTTAAAGCAGGCTAACGCTTGAATACATTAGCATGGAATAATGAAATAGGACGTCGATCTTATTTTGTTGGTTTCTAGGGTTGACGTAATGATTAATAGGGATAGTTGGGTGGAATTCTCGGGTGCCAAGGAACTCCAGTCACACTAGCTAATT
+
CBBCCGGGGGGGGGGGGGGGGGGGGGGGGGGGGGGGGGGGGGGGGGGGGGGGGGGFGGGGGGGGGGGGGGGGGGGGGGGGGGGGGGGGGGGGGGGGGGGGGFGGGGGGFGGGGGGGGGGGG8FGGGGGGGGGGGGGFFGGFFGGGGGGGFGGDFGGGGGGGGGGGGGGGGGFGCFEF=CGGGGGGGGGGGGFGGFF>FGGGGCFGGFFGGGGGGGGGGGGGGGFGG>GGG?ECEFF5C?FFFGF7;CEF=A?@F7?EEEGF@CF7CA=3=C7CGGFG:>?6FFCCEGEDBCCEFG6CCFC+
@M03152:184:000000000-AWYW1:1:2106:14218:7032 1:N:0:ACTAGCTAATACCTGT
AAGCTCGTAGTTGAATTTCGGGATCAATACGTCGGTCGTGCCTCGGTACGTACTAACGTCATTGATTTCTCCCTTCTGACGAGCCGTGATGTCATTAATTTGGTGTTACGGGAAGTCAGGACTGTTACTTTGAAAAAATTAGAGTGTTTAAAGCAGGCAATCGCTCGAATACATTAGCATGGAATAATGAAATAGGACGTTCGGACCTATTTTGTTGGTTTCTAGGATCGACGTAATGATTAATAGGGATAGTTGGGTGGAATTCTCGGGTGCCAAGGAACTCCAGTCACACTAGCTAATT
+
CCCCCGGGGGGGGGGGGGGGGGGGGGGGGGGGGGGGGGGGGGGGGGGGGGGGGGGGGGGGGFGGGGGGGGGGGGGGGGGGGGGGGGGGGGGGGGGGDFGGGGGGGGGGGGGGGGGGGGGGGGGGGGGGGGGFFGGGGGGGGGGGGGGGGGGGGGGGGGGGGGGGGGGGGGDFGGGGGGGGGGFFGGGFGGGGGGCFGGGGGGGGGGGGGGGGGGGG7CCGGGGGGFD?FCEGGGGFGGGGCFFCDGGGCGFGGGGGGGGEG:CCCGGEGD83C<FCF556:CFFGFF6FFC??>=?CFCC+
@M03152:184:000000000-AWYW1:1:2106:25986:7076 1:N:0:ACTAGCTAATACCTGT
AAGCTCGTAGTTGAATTTCGGGGTCAGTAGGTCGGTCGTGCCAACGGTATGAACTGGTCTCACTGATTCCTCCCTCTTGTAGAACCGTGATGCCATTAACTTGGTGTTGCGGGGAAACAGGACTGTTACTTTGAAAAAATTAGAGTGTTTAAAGCAGGCTAACGCTTGAATACATTAGCATGGAATAATGAAATAGGACGTCGATCTTATTTTGTTGGTTTCTAGGGTTGACGTAATGATTAATAGGGATAGTTGGGTGGAATTCTCGGGTGCCAAGGAACTCCAGTCACACTACCTAATT
+
CC@CCGGGGGGGGGGGGGGGDGGGGGGGGGGGGGGGGGGGGGGGGGGGGGGGGGGGGGGGGGGGGGGGGGGEGGGGGGGGGGFGGGGGGGGGGGGGGGGGGGGGGGGGGGGGGGGGGGG8F8FGGGGGGGFGGFGGGGGGGGGGGGEFGGGGGAFGGFGGGEGGGGCFGFGFGFFGGGGGGGGGDEGGGGGGGGGGGGGDCFGGGGGGGGGG@;FFC58:FFGFFC*<CE+AEGFFF?FEC9997+6:**56<+++*:E5C<<8?ECE3CEG57C*:7::*+:*<8<<9*38CC*297*0+
@M03152:184:000000000-AWYW1:1:2106:26413:7177 1:N:0:ACTAGCTAATACCTGT
AAGCTCGTAGTTGAATTTCGGGGTCAGTAGGTCGGTCGTGCCAACGGTATGAACTGGTCTCACTGATTCCTCCCTCTTGTAGAACCGTGATGCCATTAACTTGGTGTTGCGGGGAAACAGGACTGTTACTTTGAAAAAATTAGAGTGTTTAAAGCAGGCTAACGCTTGAATACATTAGCATGGAATAATGGAATAGGACGTCGATCTTATTTTGTTGGTTTCTAGGGTTGACGTAATGATTAATAGGGATAGTTGGGTGGAATTCTCGGGTGCCAAGGAACTCCAGTCACACTAGCTAATT
+
CCCCCGGGGGGGGGGGGGGGGGGGGGGGGGGGGGGGGGGGGGGGGGGGGGGGGGGGGGGGGGGGGGGGGGGGGGGGGGGGGGGGGGGGGGGGGGGGGGGGGGGGGGGGGGGGGEFGGGGGGGGFGGGGGGGGGFGGFCGGGGGGGGGGGGGGGGGGGGDFGGGGGGGGGGGGGGGGGGGGGGGCGGGCGGGGGGGGF:FFGGGEFGGGGGGGGGGGCGGFFGGF7C>CF5CGCC8FGG?FCF<@@EGFC=4FGGF+8CC58@FGFFE53CGGC9C6=F@66CF*+<A<+100CDFGGG:9+
@M03152:184:000000000-AWYW1:1:2106:17368:7296 1:N:0:ACTAGCTAATACCTGT
AAGCTCGTAGTTGAATTTCGGGGTTAGTAGGTTGGTCATGCCTCCGGTATGTACTGGTCTCACTGATTCCTCCTTCCTGACGAACCGTAATGCCATTAATTTGGTGTTGCGGGGAATTTGGACTGTTACTTTGAAAAAATTAGAGTGTTTAAAGCAAGCTAACGCTTGAATACATTAGCATGGAATAATGAAATAGGACGTTCGATCCTATTTTGTTGGTTTCTAGGATTGACGTAATGATTAATAGGGATAGTTGGGTGGAATTCTCGGGTGCCAAGGAACTCCAGTCACACTAGCTAAT
+
CCCCCGGGGGGGGGGGGGGGGGGGGGGGGGGGGGGGGGGGGGGGGGGGGGGGGGGFGGGGGGGGGEGGGGGGGGGGGGGCFGGGGGEGGGGGGGGGGGGGGGGGGGGGGGGGGGGGGGGGGGGGGGGGGGGGGGGGGGGGGGGGGFGGGGGGGGGGFFDFGFFGGGGGGG<BFFGGGDGGGGFGGGGGGGGGGGGGGGGGGGGGGGGGG?GFEFDGCC>;CGCFC;9CFG6CGGGGCEGGGF+@@7:F6AFCEGF7E=ECGF@+C:CECFC<5357755*:;?FDFFFGFG7CFCGGGD9+
@M03152:184:000000000-AWYW1:1:2106:20515:7333 1:N:0:ACTAGCTAATACCTGT
AAGCTCGTAGTTGAATTTCGGACCGGGCTGGGTGGTCTTGCCGCAAGGTAAGCACTGCTCTGGTCTGGTCTTTCTTTCTGGAGCTCTTGCGTGCTCTTAATTGAGTGCGCAAGCTGATCCAGGACTTTTACTTTGAAAAAATTAGAGTGTTTAAAGCAGGCTTACGCTTGAATACATTAGCATGGAATAATAGAATAGGACTTTGGTTCTATTTTGTTGGTTTCTAGGACCGAAGTAATGATTAATTGGGATAGTTGGGTGGAATTCTCGGGTGGCAAGGAACTCCATTCACACTAGCTAA
+
C<CCCGGGGGGGGC<FGGGGGGGGGGGGGGGGGGGGGGGFGGGGGGGFFFGGGGGGGGGGGGGGGGGCGGGGGGGGGGG<CFGGGGGGFGGGGGGGGG9CFF<<EFAFGGCE@FGGGGFG9EF7FCFGGGGGGGGC,CEGDGGGGGGGGGGGGGGGGDGFGGGGGFECGF@AF@FFGGC;CAFF<FFE?GGGGGAFFF:,DFFGGCF7,?;FFGF;FGF5?FFCFC9,?EC=8BEF?FFG?E99C<+++A5ECCCFFF71*==+07++02/);))2:=.5*26>FGD+09?CC<F+<*:<9
@M03152:184:000000000-AWYW1:1:2106:18721:7334 1:N:0:ACTAGCTAATACCTGT
AAGCTCGTAGTTGAATTTCGGGGTCAGCAGGTTGGTCGTGCCAATGGTATGAGCTGGCCTTGCTGATTCCTCCCTCTTGATGAGCCGTAATGCCATTAATTTGGTGTTGCGGGGAATCAGGACTGTTACTTTGAAAAAATTAGAGTGTTTAAAGCAGGCAAGCGCTTGAATACATTAGCATGGAATAATGAAATAGGACGTTTGATCCTATTTTGTTGGTTTCTAGGATTGACGTAATGATTAATAGGGATAGTTGGGTGGAATTCTTGGGTGCCAAGGAACTCCATGCCCACTAGCTAAT
+
C@@CCFGGGGEGGGFGGGFGGGGGGGFGGCGGGGGCFGGGGGEFGFGGGGGGGGGGGGGFGGGGGFEFFFGFGGFGGGDGFFGGGF@CFGFFGG,<F<<CDGGGE<FEDEGGGGEGGGGG?BFCFEGGGGGGGGGGGEGCEGFGGGGGFGAED<FG,=CFG@FFEEF<,@FAEGFGAEEGGGGG,FEFGG9FCFGF<FFG*>FE9FFFFGFDGF@CCCFGCF,2,?BCGF6C;88*CFG?FG?7F77+*2;*+5@+>58C*;CCCCF+*+8>=37F65<C*0<*0<+++/*0/*9<*32+3
@M03152:184:000000000-AWYW1:1:2106:20043:7396 1:N:0:ACTAGCTAATACCTGT
AAGCTCGTAGTTGAATTTCGGGGTCAGTAGGTCGGTCGTGCCAACGGTATGAACTGGTCTCACTGATTCCTCCCTCTTGTAGAACCGTGATGCCATTAACTTGGTGTTGCGGGGAAACAGGACTGTTACTTTGAAAAAATTAGAGTGTTTAAAGCAGGCTAACGCTTGAATACATTAGCATGGAATAATGAAATAGGACGTCGATCTTATTTTGTTGGTTTCTAGGGTTGACGTAATGATTAATAGGGATAGTTGGGTGGAATTCTCGGGTGCCAAGGAACTCCAGTCACACTAGCTAATT
+
C@C9CFGGGGGGGGGGGGGGGGGGGGGGGGGGGGGGEGGGGFGGGGGGGGGGGGGFFGGGGGGGGGGGGGGGGGGGGGGGGGGGGGGGGGGGGGFGGEGGGGGGGGGGGGGGGGDCFGGGGGGGGGGGGGEGGGGCFDGFGFFGGGFFFGGFG>AFFGGGGGGGGGGDFFGGGF=FGGGGGGG7FF@BFECFFGGF,DB76>C>FFGGGGGGGGGGGDCFGC@9>E5CGGFFGE5CEFFGG7:CFD?C66=CECF6CGGE5@FG7?F5DD*)**0*:546*327C6CCC4+<C4*:C?CC7
@M03152:184:000000000-AWYW1:1:2106:22073:7540 1:N:0:ACTAGCTAATACCTGT
AAGCTCGTAGTTGAATTTCGGGATCAATGGATTGGTCATGCCGATGGTGTGTACTGGTCATATTGGTTCTCACCTTCTAAGGAACCATAATGTCATTTATTTGATGTTGTGGGGAATTAGGACTGTTACCTTGAAAAAATTAGAGTGTTTAAAGCAGGCTAACGCTTGAATACATTAGCATGGAATAATGAAATAGGACATCGCATTCTATTTTGTTGGTTTCTAGGATCGATGTAATGATTAATAGGGATAGTTGGGTGGAATTCTCGGGTGCCAAGGAACTTCAGTCACAGAGGATAAT
+
CCCCCGGGGGEGGGGGGGGGGGGGGGGGGGGGGGGGGGGGGGGGGGGGGGGGGGGFGGGGGFGGFGGGGGGGGGGGGGGGGGGGGGGGFFGGGGGGGGDGGGGFGGGGFGDFGGGGGGGGGGGGGGGGGGGGG9FFDFGGGGGGFGGGGGGGGFFGGGGGGGGGGGEGGGGGGFGGGEGGGDFGGGGCGAGAFFCGFD8DFF7FEGGFFFFDFACFCECGFGFGFFD?C:CEF;F@<CGGFGCGGFGGGGF?CGG7CEEEEFFCC,@E<55<8<>+=;:66CFGF7+?<=?C77;5*6:0+
@M03152:184:000000000-AWYW1:1:2106:11926:7553 1:N:0:ACTAGCTAATACCTGT
AAGCTCGTAGTTGAATTTCGAACCTGGTCGGGCGGTCTGCCTATTGGGTACGTACTGTCTGGCTGGGTTCTACCTCTTGGTGAGCCGGCATGCCCTTAATTGGGTGTGTTGGGGAACCAGGACTTTTACCTTGAGAAAATTAGAGTGTTCAAAGCAGGCCTTTGCCTGAATACATTAGCATGGCATAATAAAATAGGACGTGCGGTTCTATTTTGTTGGTTTCTAGAGTCGCCGTAATGATTAATAGGGATAGTTGGGTGGAATTCTCGGGTGCCAAGGAACTCCATTCACACTAGTTAAT
+
CCCCCGGGGGGGGGGGGGGGGFG@FGGGG7FCGGGGGGFGGGGGGGGGFGGGGGGGGGGGGG@FG7CGGGF<FFGGGGGFGGGGGGGDGGGFGGGGGGDGGGGFFGGCGG8EFGGGCFFDEFGGGGGFGGGGGFCF?EFGDGGGGGFGGGGGGCBFGD>GGECFFFGC,@FCGFFFF>FAGGGFCFFCFCCG,@CC<>DFGGF7:FGEF<FFGFCCFECGGF@CF9?CFB:8E*3**7<CCC@+:>CF6?760AFC6*;CC*+<C0CFGC*98C4:255*:CG7C69+<9+3<5C++3:++
@M03152:184:000000000-AWYW1:1:2106:6622:7730 1:N:0:ACTAGCTAATACCTGT
AAGCTCGTAGTTGAATTTCGGGATCAAATTGCTGGTCGTGCCTACGGTACGTACTGGTTTTGTTGGTTCCTCCTTTCCGAGGGGCCGTGATGTCATTAATTTGGTGTCGCAAGGAATCGGAACGGTTACTTTGAAAAAATTAGAGTGTTTAAAGCAGGCGAACGCTTGAATACATTAGCATGGAATAATGAAATAGGACGATTGATCCTATTTTGTTGGTTTCTAGGATCTACGTAATGATTAATAGGGATAGTTGGGTGGAATTCTCGGGTGCCAAGGAACTCCAGTCACAGTAGCTAAA
+
C@CCCGGBFGCGGF<EGGFECFC7FG,@ECCFEGAEF>F,FGFGCCCFF,@CEFFGGEFFFGGGGCFEFCGGGEFFC<@@C@++CFE+>,4FFFF<<CFD?C<FEDFE7+@@:F,4F?<B+?F+B?FFGGFCE,??FF+DDD<<?FFGFGCDBDAFG?:+:<7FFDCGGB;D:>FDCF7=F:<BFG?F;,5,<BD9<DEGGCGCFC<BC@;C9;@,:::;:*+?CEC8F89>CFCFC*++++<9F;CF*=):>1C?E**8?*<<67C7*2:D87*:+.)CF@+:@++03899+*:90+:9+
@M03152:184:000000000-AWYW1:1:2106:27457:7759 1:N:0:ACTAGCTAATACCTGT
AAGCTCGTAGTTGAATTTCGGGATTGACACACCGGTCGTGCCTTAAGGGGTATGAACTGGTGTAGTCAATTTCTCACCTTCTGGAGAACCGCGATGCCCTTAATTGGGTGCCACGGGGAACCAGGACCTTTACTTTGAAAAAATTAGAGTGTTTAAAGCAGGCATTTTGCTTGAATACATTAGCATGGAATAATAAAATAGGATGGCATGATTCTATTTTGTTGGTTCCTAGGATCACCGTAATGATTAATAGGGATAGTTGGGTGGAATTCTCGGGTGCCAAGGAACTCCAGTCACACTA
+
CCCCCGGGGGGGGGGGGGGGGGGGGGGGGGGGGGGGGGGGGGGGGGGGGGGGGGGGGGGGGGGGGGGGGGGGGGGGGGGGGGGGGGGGGFGGDGGGGGGGGGGGGGGGGDFGFGGGGGGGGGGGGGGGGGGGGGGGGGGGGDGGGGGGGGGGGCGGGGGGGGGGGFFFFGGGGGFGACFGGGGGGGGGGGGGGGGGGGGGFGGGC@FFGGGGGGFFGGGFGGGCGGGGGCFEGGGGGFDEGGGGGFFGGGFGG?E68C7BE++BEC77CCFGG77CGFFGFGGFE=F6+6?EGGGGFG460
@M03152:184:000000000-AWYW1:1:2106:8612:7773 1:N:0:ACTAGCTAATACCTGT
AAGCTCGTAGTTGAATTTCGGTGGCCCAACGGCGGTCGGCCGCAAGGTCTGTACTGCCGGTTTTCGGACCACCTCTTTCTGGGGGAACGTCGGCCCTTAACTGGGCTCGGCGGCCGAACCAGGACGTTTACTTTGAAAAAATTAGAGTGTTTAAAGCAAGCGTACGCTTGAATACATTAGCATGGAATAATGAAATAGGGCTTCAGTTCTATTTTGTTGGTTTTCAGAATCCGAAGCAATGATTAATAGGGATAGTTGGGTGGAATTATCGGTTGCCAAGGCACTCCAGTCACACTAGCTA
+
CCCC@FGEGGGGGGGGGGGGGGGGGGGGGGGGGGGGGGGGGGGDGGGGGGGGGGGFGGGGGGGGGGGGGGGGGGGGGGGGGGGGGGEFGGGEEGGGGGGFAADFGGGFGGGGEFGGEFCGGGGFCGGGGGGFGGGCF:FAECFGC9CFGGGGGGGGGCEGGGGGGECFCFFGG?EGFF?C30:CCCCGGFG?9<F:0AEFCFGFF+<7?GCGGFFGGG8EEGGGGFFFGC<@ED8?5CFF?+++:CFF+6;6@8E@CC6CE>>C?:@+;<8>**/1+76C**:1@FGGG?+A9CGGFC2+0
@M03152:184:000000000-AWYW1:1:2106:6018:7847 1:N:0:ACTAGCTAATACCTGT
AAGCTCGTAGTTGAATTTCGGGGTCAGCAGGTCGGTCGTGCCACTGGTATGTACTGGCCTTGCTGATTCCTCCCTCTTGACGAACCGTAATGCCATTAAGTTGGTGTTGCGGGAAATCAGGACTGTTACTTTGAAAAAATTAGAGTGTTTAAAACAGGCTTAAGCTTGAATACATTAGCATGGAATAATGAAATAGGACGTTCGATCCTATTTTGTTGGTTTCTAGGATTTACGTAATGATTAATAGGGATAGTTGGGTGGAATTATCGGGGGGCAAGGAACTACAGTCACACTATCTAAA
+
CCCC<CFF@DCF-CECEE<E@FGB7<FC@;CC@C+@6CEE:DFGDFGGAECCFF9<CFFGFGFEEGCAFGGGDG@DC9FFCF@EEFF7,8=<?C,C<EF,<<,4BCCFFFG7>+CFFGA,5EFEF5<AFCACG9?F<4>EGGGFCFEBA>@FG,CF,,+,B,3FD3>F?A,E<,3@CF,>,7>C<FCGG9;CE;FAGG7F*DFECFFCFFC9DCE>?DF>C6,,>C9BB9,>=5B96*4=C+=F+>@6*2)05>?@CC8BE>CFG+?+95*)*)/9/5)7?*<*<C+2?4+3<52+++00+
@M03152:184:000000000-AWYW1:1:2106:25181:7924 1:N:0:ACTAGCTAATACCTGT
AAGCTCGTAGTTGAATTTCGAAAGTGTTTGTATCAAAGCTCGCCCTTGTGGTGTGGCTCGATATATCCTTTCTATTATTGGATAGTGGGCAACCGCTTCCAATCATTTACTTTGAAAAAATTAGAGTGTTCAAAGCAGGCGTAACCTTGCCATTGAATATTACAGCATGGGATAATAGAATATGACGTTGGTCTTATTTTGTTGGTTTCTAAGGCTGATGTAATGATTAATAGGGATAGTTGGGTGGAATTCTCGGGTGCCAAGGAACTCCAGTCACACTAGCTAATCTTGTATGCCGTCT
+
CCCCCGGFGGGFGGGGGGGGGGGGGGGGGGGGGGGG-FCFGGGGGGGFGFEGGGDE@CGGGGGGGGGGGGGGGGGFEGG<FEGFGGGC@FFGGGGDDEGFGGGGCFEFGGGFFGGGGGGDCG<=FFFGFEEGGGGGGDFGGGGGGGGGF8FFFFDA,@FD<D,5:B<EA8FDFD9@?FFFGGGGGFG=8B,>,@D;FFCCAFC<,8F8;F9;A77CE59;35,3:DDEC9B?F6D67:<FCF,?75*=C79,99E*:FC8*?BC**26*++2>@=C9F67C96:97C99/20+0:0<5C*2
@M03152:184:000000000-AWYW1:1:2106:9953:7930 1:N:0:ACTAGCTAATACCTGT
AAGCTCGTAGTTGAATTTCGGACCTGGCTGGGCGGTCTTGCCGAAAGGTAAGCACTGCTCTGGTCGGGTCTTTCCTTCTGGGGAACCAGCGTGCTCTTAATTGAGTGCGCTGGGGATCCAGGACTTTTACTTTGAAAAAATTAGAGTGTTTAAAGCAGGCATACGCTTGAATACATTAGCATGGAATAATAGAATAGGACTTTGGTTCTATTTTGTTGGTTTCTAGGACCGAAGTAATGATTAATAGGGATAGTTGGGTGGAATTCTCGGGTGCCAAGGAACTCCAGTCACACTAGCTAAT
+
CCCCCGGGGGGGGGGGGGGGGGGGGGGGGGGGGGGGGGGGGGGGGGGGGFGGGGGGGGGGGGFGGDGGGGGGGGGGGGGGGGGGGGGGGGGGGGGGGGGFGGGGGGGGGEGGGGGGGGGGGGFGGGGGGGGGGGGGGGGEFGFGGGGGGGGGGFGGGFGGGGGGGDGGGGGGGGGGGGGGFAFGFGFGGGFFFGGGGFGGGFFGGGGGGFGGGGGGGBFGGGGGGGFFFFGGGGGGCFFGGGGGC397=CFGGGG??=C88>+AF9FGD*:F5CC:?5>F**<:?88ACFG?FGGF*+:?7
@M03152:184:000000000-AWYW1:1:2106:3031:7952 1:N:0:ACTAGCTAATACCTGT
AAGCTCGTAGTTGAATTTCGGCGTGCGCTCAGGCTGGTCGGCCGTCATGGTCTGTACCGTTTGGGTCAAGCCCCACTGTAGGATACTCACCGCTGTCCTTAACTGGGTGGCGGTCAAAGGTTGTAGTACTTTCTGGGGGCAACTCTGGATATTATGACTGGGGTTCCTACTCTTTTACGTTGAGCAAATTAGAGTGTTCAAAGCAGGCAATCGAGCCTTGACTACTTCAGCATGGGAAAATGGAACAGGACTGGGTTCCTGCATGCGTTGCTTTGTAGGGCATTAGTATTGCTAAATGGGG
+
A-86@9C@BFF-EED9@EE,@CCGGCGEEGGD<,;CB6CFGE:@@@CEFG9FDCFGA<@GGFGCCF@EFEFFCEEEFF,CE<C?C,C9<CA,>BFCB8FFDDFCFGD?FGFFGG++BFDGFDBB,ADECFGFABF,=>FC@G=8,@DFFC<=FFG=<@CCF<:>:3@FA7@>F,@BBF:FF7<DC,4>C;><3?BB@;,7<FECFE<:CFGC8C*::8;<9+++52+?9B+>+?6/0+2:++2AC?C7E=5?C/:*//3+<+*+++/:C/**+**00*/:**2*0323+*2+0*23++*27
@M03152:184:000000000-AWYW1:1:2106:22101:8019 1:N:0:ACTAGCTAATACCTGT
AAGCTCGTAGTTGAATTTCGAACCTGGTCGGGCGGTCTGCCTATTGGGTACGTACTGTCTGGCTGGGTTCTACCTCTTGGTGAGCCGGCATGCCCTTAATTGGGTGTGTTGGGGAACCAGGACTTTTACCTTGAGAAAATTAGAGTGTTCAAAGCAGGCCTTTGCCTGAATACATTAGCATGGCATAATAAAATAGGACGTGCGGTTCTATTTTGTTGGCTTCTAGAGTCGCCGTCATGATTAATAGGGATAGTTGGGTGGAATTCTCGGGGGCCAAGGAACTCCAGTCACACTAGCTAAA
+
CCCCCGGGGGGGGGFGGGGGGGGGGGGGGGGGGGGDCGGGGFGGG@EFGGGGGGDFFGGGGDGGGGGGGGGGFGGGGFGGGFGGGGGGGDGGGGGG<FGGGGGGGGGGGC8FGGGGGGGFGFFGGGGGGGDFG9FFC,BEGGGGGECDGFGGGFFF,DFGGGGFGGGGGGGDACFF9FDCFFGGDGCFCFFGGGCGGG7F**DFEGE7CCFGGF;<ECGFEF@CFGGGC95CGGE**2=+4CFCGGCCCF4*<CF7C*:?E;+AE9:7*7?)*9)7CF3=*8<CE8CCFFCEG59C6CC7+
@M03152:184:000000000-AWYW1:1:2106:23199:8020 1:N:0:ACTAGCTAATACCTGT
AAGCTCGTAGTTGAATTTCGAACCTGGTCGGGCGGTCTGCCTATTGGGTACGTACTGTCTGGCTGGGTTCTACCTCTTGGTGAGCCGGCATGCCCTTAATTGGGTGTGTTGGGGAACCAGGACTTTTACCTTGAGAAAATTAGAGTGTTCAAAGCAGGCCTTTGCCTGAATACATTAGCATGGCATAATAAAATAGGACGTGCGGTTCTATTTTGTTGGTTTCTAGAGTCGCCGTAATGCTTAATAGGGATAGTTGGGTGGAATTCCAGGGTGCCAAGGAACTCCAGTCACACTACCTAAT
+
CBCCCGGGCF@CF<EGGGGFFFFEFGGFFGGGGGCGGGC9FCFAFFG,B<@FGG,F<FCFGGGGGCEFGFFAFGGCFDF<FFC@FGGG7@FGGGFG=,,B,CF=FCEEFFCDCCFGGGG?D+DFGEDDFDFF,<BA,,:FFF?CDFGF,CDFG,,:<BCFFGFGGGCG?FA,><<FCDF;F:,@C98DFFCC;EFGC9<FC*<C*64;;@F;F,,=CGD8=FGF7B+?3<88AEB=**=+=++1:3<6:7<CFFGFCCE>**00C7++2*;9537C?73*0;+*0<8@6@?+A5*+*+*3+
@M03152:184:000000000-AWYW1:1:2106:7590:8150 1:N:0:ACTAGCTAATACCTGT
AAGCTCGTAGTTGAATTTCGGGATCAATACGTCGGTCGTGCCTCGGTACGTACTAACGTCATTGATTTCTCCCTTCTGACGAGCCGTGATGTCATTAATTTGGTGTTACGGGGAGTCAGGACTGTTACTTTGAAAAAATTAGAGTGTTTAAAGCAGGCAATCGCTCGAATACATTAGCATGGAATAATGAAATAGGACGTCGATCTTATTTTGTTGGTTTCTAGGGTTGACGTAAGGATTAATAGGGATAGTTGGGTGGAATTCTCGGGTGCCAAGGAACTCCAGTCACACTAGCTAATCT
+
CCBCCGGGGGGGGGGGGGGGGGGGGGGGGGGFGGGGGGGGGGGGDGGGGGGGGGGGGGGGGGGGGGGGGGGGGGGGGGGGGGGGGGGGGGGGGGGGGGGGGGGGGGGDFGGGGGG@FGGGGGGGGGGGGGGGFGGGGGGGGGGGGGGGGGGGFGGGGGGGGGG?DFGEGGGGGGGGFGGGGFFFGGGGGGGGGGFGGFGE7<C:FFFEGFFGGG?FGGGGCEEEE>FGG6<:E8=*=9?FCEGGGFFCFFFGC;68?E*1<<A7?F5=DGGGGG455<?CC<E6C?<9A=E@CF5?F+7+<
@M03152:184:000000000-AWYW1:1:2106:19268:8183 1:N:0:ACTAGCTAATACCTGT
AAGCTCGTAGTTGAATTTCGGACCTGGCTGGGTGGTCTTGGCTCACGTCAAGCACTGCCTCTGGTCGGGTCTTTCCTTCTGGGGAACCTGCGTGCTATTAACTTAGTGCGCAGGGGATCCAGGACTTTTACTTTGAAAAAATTAGAGTGTTTAAGGCAGGCTTTCGCTTGAATACATTAGCATGGAATAATAGAATAGTACTTTGGTTCTATTTTGTTGGTTTCTAGGACCGAAGTAATGATTAATAGGGATAGTTGGGTGGAATTCTCGTGTGCCAAGGAACTCCAGTCACACTAGCTAA
+
CCCCCGGG;F@F@@FEFGGG7FEGGG?EFGGGG,@F<FGFFFA<EEG<F@FEEDGGGGGEGGG<FFEGCEEFGGGGDFFFDFGGDGGGG,EEFGDGEFAFGGFC,5FDGEEFGGGGGEGGGGFGGGFFGGGFGFDCF,AE><,CF9,EFFFFGADBECGG>FGGFEGGGF,@FAFCGFGGG9FFG7@CFCDB;=DFDG,@AFFFGGCEFF@FCFC@FG,8=CGGFFCC885CCGC8+1=CEFGGGF@+A65=@0=+;C*;8C59C??C*C*9EFC*+)0:6@6>FFG6<9?FC*7<9?7C9
@M03152:184:000000000-AWYW1:1:2106:25798:8241 1:N:0:ACTAGCTAATACCTGT
AAGCTCGTAGTTGAATTTCGGGGTCAGTAGGTCAGTCGTGCCAACGGTATGAACTGGCCTCACTGATTCCTCCCTCTTGTAGAACCGTGATGCCATTAACTTGGTGTTGCGGGGAAACAGGACTGTTACTTTGAAAAAATTAGAGTGTTTAAAGCAGGCTAACGCTTGGATACATTAGCATGGAATAATGAAATAGGACGTCGATCTTATTTTGTTGGTTTTCTAGGGTTGACGTAATGATTATTAGGGATAGTTGGGTGGAATTCTCTGGTGCTAAGGAACTCCAGTCACACTAGCTAAA
+
CCCCCGGFEGEGGGFGGGFGGGEGGGGGGGGGGFGGGGGGGGGGGGGGGGGGGGGGGGGGGGGGGGGGGGGGGGGCGGGGGGGDGGGEGGGGGG?AC9CFGGGGGGGGGGGGGGGGGGGGFGGGGGGGGGGGG9FC9?CFFG<?DFGGGGGGGAEGGGGGCDBFGGGGGFGGD9FFGAFGGFFGGG9B9>DFGGGGGGGGFCF:C7DE9FFGGG::8EBFGF,>,,,=EGCEEGEF*5A<CC9++>9CC*;7CGFC6CE8C8<:?<FE:9?F*:*:+)79687:+88EC?G7+7DFCF7F+
@M03152:184:000000000-AWYW1:1:2106:17036:8377 1:N:0:ACTAGCTAATACCTGT
AAGCTCGTAGTTGAATTTCGGGGTCAGTAGGTCGGTCGTGCCAACGGTATGAACTGGTCTCACTGATTCCTCCCTCTTGTAGAACCGTGGTGCCATTAACTTGGTGTTGCGGGGAAACAGGACTGTTACTTTGAAAAAATTAGAGTGTTTAAAGCAGGCTAACGCTGAATACATTAGCATGGAATAATGAAATAGGACGTCGATCTTATTTTGTCGGTTTCTAGGGTTGACGTAATGATTAATAGGGATAGTTGGGTGGAATTTTCGGGTGCCAAGGAACTCCAGTCACACTAGCTAATAT
+
CCCCCGFGGGGGGGFFGGGGGGGFGFGGGGGGGGGGGGGEGGGGGGGGGGGGGGGGCG<EFGGGGGGGGGGGGGGGGGGGGFGGGGGGGGGGGGGGGEFGGGFGGFGGGGCGGGGGGGGGG<FFFGGGGGFGGFEGFGCFGGFGDGGGGGGGCAFFEFGGGGGGGGC<AFGGGGGGGGGGFCG9FCFGFAFEFGGCC@@<FEDGGGFGGFGG,<BFE>E8+>+++*5CE++/=:**=+<<?+:@CF=**2)<9@6CEE5*+<?+<0**7>*9:D*55>56ACG7+<9979?8+*2C7<*+0
@M03152:184:000000000-AWYW1:1:2106:20993:8433 1:N:0:ACTAGCTAATACCTGT
AAGCTCGTAGTTGAATTTCGGGATCAATTTATTGGTCGTGCTATTGTACGTACTGGTATTATTGACTTCTACCTTCTGACGAACCACGATGTCATTAATTTGGTGTCATGGGGAATCAGGACTGTTACTTTGAAAAAATTAGAGTGTTTAAAGCAGGCTCACGCTTGAATACATTAGCATGGAATAACGAAATAGGACGTTTGATTCTATTTTGTTGGCTTCTAGGATCGACGTAATGATTAATAGGGATAGTTGGTTGGAATTCTTGGGTGCCAAGGAACTCCCGTCACACTAGCTAATT
+
CCCCCGGGGGGGGFGGGGGGGGGGGGGGGGGGGGGGGGGGGGGGGGGGGGGGGGGGGDGGGGGFFGGGGGGFFGGFGFFGGGDGDFGGDGGGGGGG9FEGGGFGGGFFGFGCGGGG@<A<<FGEGGGGGGGGGCFCDEFDFDGGGGGGGGGGFGGGG7<FFFFGEGGGGDGGGFGG<FEGGG?FFEFGGECEFGG?EGG>EFD9DFEFCFFGF;>C78EGGGG;CE?FC*>EEGDGD:,<FE9FFFC6=:?6CF9F/58@:+;8+A+<**:5857>*3A?>F+>*3=8*70+;*009?*::
@M03152:184:000000000-AWYW1:1:2106:17592:8448 1:N:0:ACTAGCTAATACCTGT
AAGCTCGTAGTTGAATTTCGGGATCAGTATGTTGGTCGTGCTTCGGTACGTACTGTCATTACTGGTTTCTCCCTTCTGAAGAACCTTGATGTCATTAATTTGGTGTCTTGGGGAATCAGGACTGTTACTTTGAAAACATTAGAGTGTTTAAAGCAGGCATACGCTTGAATACATTAGCATGGAATAATGAAATAGGACGTTTGATTCTATTTTGTTGGTTTCTAGGATCGACGTAATGATTAATAGGGATAGTTGGTTGGAATTTTCTGGTCCAAGGAACTCCAGTACCACTAGCTAATCT
+
CCCCCGGGGGGGGGGGGGGGGGGGGGGGGGGGGGGGGGGGGGGGGGGGGGGGGGFGGGGGGGGGGGGGGGGGGGGGGGGFFGGGGGGGGGFGGGGGDFGGGGCGGGGGGF?FGFGGGGGGGGGGGGGGGGGGGGGG<FGGGGF9FGGGGDFGGGGGGGGGFFDFFGGGGGGGEEEFFFGGCCDFFGGGFEGFGGA?EFGGGGGCA;;ECFAFGFCF:6>FFDF9FC6EF8ECEGG8?FCE:DCFFG,79766C@,8**18>;;,,1@,=+<757+;*;;CFGF20>++=+=CFF4CC?>+2
@M03152:184:000000000-AWYW1:1:2106:10016:8462 1:N:0:ACTAGCTAATACCTGT
AAGCTCGTAGTTGAATTTCGGACCGGGCTGGGTGGTCTTGCCGCAAGGTAAGCACTGCTCTGGTCTGGTCTTTCTTTCTGGAGCTCTTGCGTGCTCTTAATTGAGTGCGCAAGCTGATCCAGGACTTTTACTTTGAAAAAATTAGAGTGTTTAAAGCAGGCTTACGCTTGAATACATTAGCATGGAATAATAGAATAGGACTTTGGTTCTATTTTGTTGGTTTCTAGGACCGAAGTAATGATTAATAGGGATAGTTGGGTGGAATTTTCGGGTGCCAAGGAACTCCAGTTACACTAGCTAA
+
BCCCC9FFED@FGA@FECF@:C:FGDGGGGGGGGGGGGGGGGFGGEGFGFFCAEFFGGGGFGGFGGGGGGGGFCFGGGGGDEEFGGGGGFGGGGGGG9FFGGGGGGGGGG74=F,?<AFFGDFGF<?EFAFGGGG,C?ECFGEE<EFFBFFFFFGGFGGFGFG8FFEGF@@==FFAFGGGGFG9<FCF9FDF@ECFDE,><:DECDFGGGFFGGGCFGFFGGDCDB9<8CFE=E:A:9FEFFDFFGFD+>;FFGFGDC@B18B+=++11*/);57*0755787<E+0<:*<EGDD6<F790
@M03152:184:000000000-AWYW1:1:2106:14230:8483 1:N:0:ACTAGCTAATACCTGT
AAGCTCGTAGTTGAATTTCGGGGTTAGTAGGTTGGTCATGCCTCCGGTATGTACTGGTCTCACTGATTCCTCCTTCCTGATGAACCGTAATGCCATTAATTTGGTGTTGCGGGGAATTTGGACTGTTACTTTGAAAAAATTAGAGTGTTTAAAGCAAGCTAACGCTTGAATACATTAGCATGGAATAATGAAATAGGACGTTCGATCCTATTTTGTTGGTTTCTAGGATTGACGTAATGATTAATAGGGATAGTTGGGTGGAATTCTCGGGTGCCAAGGAACTCCAGTCACACTAGCTAAT
+
CCCCCGGGGGGGGGGGGGGGGGGGGGGGGGGGGGGGGGGGGGGGGGGGGGGGGGGFGGGGGGGGGGGGGGGGGGGGGGFFGGFGGGGGGGGGGGGGGCFGGGGGGGGGGGGGGGGGGGGGFFGGGGGGGGGGGGGGGGGGGGGFFAAFGGGGGGGFDFFGGGGGGGGGGFGFGGGFGFGGGGGGGGGGGGGGGECEFFGGGGF7>CFEFCFGGGCGGGCCFGGGGGGGGGCFGDGGGGGDGGGFGFGFGCFFFFG+A=EG5;+90+?F3==FGG5><)7CFFGG6C@CEFGGGGGFFFGF7
@M03152:184:000000000-AWYW1:1:2106:24416:8557 1:N:0:ACTAGCTAATACCTGT
AAGCTCGTAGTTGAATTTCGGTTAATAAAGAATTTACGGTCCACTTCACAAAGTGAGAACTAAAATCTTTATTTCCTTCCTTTTGAAATAACTCCCGAAATTATCTAATAATTAGGGTATCAAGTATTTCAAATCTTTTACTGTGAAGAGATTAGAGTGTTCAAAGCAGGCGTATCCAAGTCTTTGAATATATTAGCATGGGATAATGAAATAGGACTTTGGTTCTACTTTCGTTGGTTTCTAGGGCTGAAGTAATGATTAATAGGGATAGTTGGGTGGAATTCTCGGGTGCCAAGGAACT
+
CCCCCEGGCFGGGGGGGFFDGGGGGFG<EFGGGGGGGGGGGEFGGGGGGGGGDGGFGGGGFDAFFGGGGGGGGFGGGGGGGGGGGDFFGGGGGFFGGGGEFGFFGG9FGFAFGG8EFGFGGGGGGFGGGGGFCFGGGGFFFGEG,AFFAFE?FGGGGFFFGGGGGFFG,+@FFFFF?,E:7CFEFFCFGGEFFFCFG9D,A7CFFAGD;DCBFA8,@D?DEFFGCGGGGGGGDGGF,@CGAEA,2D7ECE6CC,2,@:DCF,D;@,,1CF,=@77<E)6*,2=8F@C5*;589;>**=CC6
@M03152:184:000000000-AWYW1:1:2106:18899:8724 1:N:0:ACTAGCTAATACCTGT
AAGCTCGTAGTTGAATTTCGGATCTGGTTGGGTGGTCCGCCTGACGGCGTGTTTACTGCTTGACCGGGTCTTGCCTCTTGGTGAACCGTTGTGTTCTTTATTGAATGCTTCGGGGAACCAGGACTTTTACCTTGAGAAAATTAGAGTGTTCAAAGCAGGCCTATGCCTGAATACATTAGCATGGAATAATAAAATAGGACGTGTGGTTCTATTTTGTTGGCTTTTAGAGCTGCCGTAATGATTAATAGGGATAGTTGGGTGGAATTCTCGGGTGCCAAGGAACTCCAGTCACACTAGCTAA
+
CCCC@FGGGGCFGFGGGGGGGGGGGGGFFGGGGGGGGGGGGGGCGGGGGGGGGGGGGGGGGGGGGGGGGGGGDFGGGGGGGGGGGGGGGGGGGFGGGGGGGGGGGGGGGCACGGG@FGGGGGGGGFGGGGGDCFFGFGGGGGFGGGGGGGDDGGGGGGGGGGGGGGGGGGGGGGGGGGGGGGGGGGFGGGGEGGGGGGG7F@@FGGCGGGGGGGG,=EGGGGGGGGC6BFGGG8CEDE=FGGGGGG?CFFFGGGGGFFC7888<?E99DGFGG3<5CFFGFGFDGFGGGFGGGCDEC67CC
@M03152:184:000000000-AWYW1:1:2106:4171:8783 1:N:0:ACTAGCTAATACCTGT
AAGCTCGTAGTTGAATTTCGGGGTCAGTAGGTCGGTCGTGCCAACGGTATGAACTGGCCTCACTGATTCCTCCCTCTTGTAGAACCGTGATGCCATTAACTTGGTGTTGCGGGGAAACAGGACTGTTACTTTGAAAAAATTAGAGTGTTTAAAGCAGGCTAACGCTTGAATACATTAGCATGGAATAATGAAATAGGACGTCGATCTTATTTTGTTGGTTTCTAGGGTTGACGTAATGATTAATAGGGATAGTTGGGTGGAATTCTCGGGTGCCAAGGAACTCCAGTCACACTAGCTAATT
+
CC-ACFECEFGGGGCFGGGGGDGGGGGGGGGEFGGGGGGGGGFEGGGEGGFGGGGGGGGEFFFGGGGGGGGGGG<@FFGGGGGGGGGGFFGGGFGGFGGFGGGGFDFGGGGGGGGGGGGGGGCCFFFGGGGGG,?FFDDGFFGADGGGGGGGGFGDEFEGGGGG7:FFGGGGDAF@FGGGAF@FGGGGG,,FGGGGGD7F@><=<<FGGFGDG98C,BCEFFGFF9CFGGF6ACFCFGGFFCFGGGCDC=A<+<9+/>E**<CD??9CG*;9CCCDFF5E6+978+2+<7C+;6CFCF*:+
@M03152:184:000000000-AWYW1:1:2106:17531:8828 1:N:0:ACTAGCTAATACCTGT
AAGCTCGTAGTTGAATTTCGGGATTGGGATATATCGATCGTGCCTTTAGGGGCATGAAACGGTGTGTAGCCAATTTCTCACCTTCTGGTGAGTCGGGATGCTCTTGGGTGTTTCGATGAATCAGGACCTTTACTTTGAAAAAATTAGAGTGTTTAAAGCGGGCATTTTTGCCTGAATACATTAGCATGGAATAATAAAATAGGACGATGGTTCTATTTTGTTGGTTTTAGGACCACGTAATGATTAATAGGGATAGTTGTGTGGAATTCTCGGGTGCCAAGGAACTTCACTCAAAATATCT
+
CCCCCFGGGGGGGGGGGGGGGGGCFGGGCFGGGGGFFGGGGGGGGGGGGGGGCGGFGFFGGGGGGGGFDGGGGFGGGGFFGCFGCFDGGCFDFFGEGDC7EFEAFCFDGGGGGGEGCGCEGGGGGFCFGFGDCFGGFGGDFCF8?EFFGGFGGGGG<FDGEGFGGGGGGGF9=9=:@CAFGGGGGGG9FFFCFGFGGGFDF9C:CF>E>*?F,7;DFGGFFFFC=FDGC,?7,**44/655>CGGGCGGGA=CF68EC+21C88+<@6;CC*8)*/*76+*@6C8E+AC*?98**+03*++
@M03152:184:000000000-AWYW1:1:2106:23421:8884 1:N:0:ACTAGCTAATACCTGT
AAGCTCGTAGTTGAATTTCGGATCTGGTTGGGTGGTCCGCCTAACGGTGTGTACTGTCTGACTGGGTCTTACCTCTTGGTGAGCCAGTGTGCCCTTTACTGGTGTGCGCTGGTGAACCAGGACTTTTACCTTGAAAAAATTAGAGTGTTCAAAGCAGGCCTATGCCTGAATACATTAGCATGGAATAATAAAATAGGACGTGCGGTTCTATTTTGTTGGTTTTCATAGAGTCGCCGTAATGATTAATAGGGATAGTTGGGTGGAATTCTCGGGTGCCAAGGAACTCCAGTCACACTAGCTA
+
CCCCCGGGGGGGGGGGGGGGGECGGGFGDGGGGGGGGG:FGGGGGGGG<FFFFGGGGGGGGFGGGGGGGGGGFGGGGGDFGGGGGFGGGGGGGGGGGGFFGGGGGDGFGGGGFGGGGFGGCDFGGGGGGGGGGFFGGDFFGGGGGFCBC9BFGGGGGGGGGFGGGGGGFGG9DGGCGGGGFG8DGGDEEFGGGGGGFFFGC<FCCFCEFEF;EA9:8DGEFGGGGGFCFFB7C5EGG5=FFFGGGGGCFCF6CGCGC@@7;C88CCFGCCGCCCDG*69578EFGCFGGFFGGD<GFC<C9
@M03152:184:000000000-AWYW1:1:2106:10535:8983 1:N:0:ACTAGCTAATACCTGT
AAGCTCGTAGTTGAATTTCGGGTCCGGCTGAGTGGTCTTGCCAATGGTAAGTACTGCTCTGGTCGGATCTTTCTTTCTGGGGAACCAACGTGCTCTTAACTGAGTGCGCTGGGGATCCAGGACTTTTACTTTGAAAAAATTAGAGTGTTTAAAGCAGGCCTACGCTTGAATACGTTAGCATGGAATAATAGAATAGGACTTTGGTTCTATTTTGTTGGTTTCTAGGACCGAGGTAATGATTAATAGGGATAGTTGGGTGGAATTCTCGGGTGCCAAGGAACTCCAGTCACACTAGCTAATC
+
CCCCCGGGEGGGGGGGGGGGGGGGGGGGGGGGGGGGGGGGGGGGGGGGGGGGGGGGGGGGGGGGGGGGGGGGGGGGGGGGGGGGGGGGGGGGGFGGGGGGGGDGGGGGGGGDGGGGGGGGGGGGGGGGGGGGGGGGGGGG?FGGGGFGGGGGGFFGGGGGFGGGGGGFFGGGGGGGGEGGGGGGGGFGGFFGGGGGGCCFDCC7F:;DGGGGGGGGGGGCFGGGGGGGGGGGDGGGGCFFFGF7F7?FFFFGFGGGDECE>CC?:ECEFGCDGFGDF>FGG?FGFGGFGFGGFFF6+<C9+
@M03152:184:000000000-AWYW1:1:2106:17391:8984 1:N:0:ACTAGCTAATACCTGT
AAGCTCGTAGTTGAATTTCGGGGTCAGTAGGTCGGTCGTGCCAACGGTATGAACTGGTCTCACTGATTCCTCCCTCTTGTAGAACCGTGATGCCATTAACTTGGTGTTGCGGGGAAACAGGACTGTTACTTTGAAAAAATTAGAGTGTTTAAAGCAGGCTAACGCTTGAATACATTAGCATGGAATAATGAAATAGGACGTCGATCTTATTTTGTTGGTTTCTAGGGTTGACGTAATGATTAATAGGGATAGTTGGGTGGAATTCTCGGGTGCCAAGGAACTCCAGTCACACTAGCTAATC
+
CCCCCGGGGGGGGGGGGGGGGGGGGGGGGGGGGGGGGGGGGGGGGGGGGGGGGGGGCFFGGGGGGFGGGGGGGGGGFGGGGGGGGGGGGGGGGGGGGFGGGGG@FGGGGFGDGGGGGGGGGGGGGGGGGGGGGGGGF8FFGDGGGGGGGGGFFCCFFDGGGGGDGFFCCFFGGGGGGGGGGGGGGGFGFGGF9FGGGFGGEGGCFGGGGGGGG?EGGGGGGGFCF9FGC>CFGGGGGGGGFCFGGEFFC=A6AC98=EEDC:EFFG?CF5CDC<>FF34CCCG4EGFEFF+<C*>7?9CF+
@M03152:184:000000000-AWYW1:1:2106:16046:9058 1:N:0:ACTAGCTAATACCTGT
AAGCTCGTAGTTGAATTTCGAACCTGGTCGGGCGGTCTGCCTATTGGGTACGTACTGTCTGGCTGGGTTCTACCTCTTGGTGAGCCGGCATGCCCTTAATTGGGTGTGTTGGGGAACCAGGACTTTTACCTTGAGAAAATTAGAGTGTTCAAAGCAGGCCTTTGCCTGAATACATTAGCATGGCATAATAAAATAGGACGTGCGGTTCTATTTTGTTGGTTTCTAGAGTCGCCGTAATGATTAATAGGGATAGTTGGGTGGAATTCTCGGGTGCCAAGGAACTCCAGTCACACTAGCTAAT
+
CCCCCGGEGGGGGGGGGFFFGGGGGGGGGGGGGGGGGGGGGGGGGGGGGDFGGGGGGGGGGGGGGGG<FGGGGGGGGGGGFGGGGGECGGGGGFGGGGCG9FGGEGGDFGGDCFEDFFFFGFGGGGCFCFGFG<FF98FGDFFFGGGGGGGGGGGFCFGGGGGCFF<C<FGGG9CFFFGFAFFGGG7EFGGGGGDEGGGEGGGGGGEEGGGGGFGGGGGGFG9BEGDFG?BC5CEEGGCECFF7DGDG67;6CCGGGGGGGCFGGGF?55C<E5FD?5>=6FFFGG??FF??FGGGGF7<0
@M03152:184:000000000-AWYW1:1:2106:10284:9114 1:N:0:ACTAGCTAATACCTGT
AAGCTCGTAGTTGAATTTCGGATCTGGTGGGGTGGTCCGCCTGACGGCGTGTTTACTGCTCGACTGGGTCTTGCCTCTTGGTGAACCTTTGTGCTCTTTATTGAATGCGTCGGGGAACCAGGACTTTTACCTTGAGAAAATTAGAGTGTTCAAAGCAGGCCTATGCCTGAATACATTAGCATGGAATAATAAAATAGGACGTGTGGTTCTATTTTGTTGGTCTTTAAGAACTGCCGTAATGATTAATAGGGATAGTTGGGTGGAATTCTCGGGTGCCAAGGAACTCCAGTCACACTAGCTA
+
CCCCCFGGGGGGDC<FGGGGGGGGGGGGG;FEGGGGGGEGGGFGGGGGGGEGGGGGGGGGGGCFGGGGGGGGGDGGGFFGGGGGGGGGGGGFGGFFGGGGGGGGAFFF@CFGDGFGGDFGGGGFGGGGGGGG9DFF8DEFGFGDFGGGFGFCFDAFFGCECFGGGGFGGGGGGGGGGFG,=BCF79@9>FGGFGF,>,,7>FE,=*<EGGGFDCGE7B65EGGG?CB9<CCGFGFE5=*/<97<@++1A?A6FC6F7+35A88869@::C5*87DD667**::CF9CC+9+<CFF*A+5FC
@M03152:184:000000000-AWYW1:1:2106:3887:9148 1:N:0:ACTAGCTAATACCTGT
AAGCTCGTAGTTGAATTTCGGGATCAATATGTCGGTCGTGCCTCGGTACGTACTGGCACCATTGGTTTCTCCCTTCTGATGAACCATGATGCCATTAATTTGGTGTCGTGGGGAATCAGGACTGTTACTTTGAAAAAATTAGAGTGTTTAAAGCAGGCTCACGCTTGAATACATTAGCATGGAATAATGAAATAGGACGGTTGATTCTATTTTGTTGGTTTCTGGGATCGACGTAATGATTAATAGGGATAGTTGGGTGGAATTCTCGGGTGACAAGGAACTCCAGTCACCCTAGCTAAAC
+
CCCCCGGGGGGGGGFGGGGGGGGGGGGGGGGGGGGGGGGGGGFGGGGGGGGGGGGGGGGGGGFGGCGGGGGGGGGGGGGGGGGGGFGGGDFFGGCDGFFADGGFCGCGFGGEECECGFGFEFGFEGEEEFF,FCGGGEGGGFGGGGCFGGGGGEGFGGGFGFBFCFG?EGG9DD<DDFGFGBAFAAFEFFCFAFFGGGG*FFFDFGGGGGGGFAF>CCEFF,@;D>>DCCB=EGF557@?@,:+C7CC6=8+>E9<*=8BC?CFD?FGGGGG*0:D6F5C63?FG6<A:@+A57*<002++
@M03152:184:000000000-AWYW1:1:2106:28196:9178 1:N:0:ACTAGCTAATACCTGT
AAGCTCGTAGTTGAATTTCGAACCTGGTCGAGCGGTCTGCCTATTGGGTCCGTACTGTCTGGCTGGGTTCTACCTCTTGGTGAGCCGGCATGCCCTTAATTGGGTGTGTTGGGGAACCAGGACTTTTACCTTGCGAAAATTAGAGTGTTCAAAGCAGGCCTTTGCCTGAATACATTAGCATGGCATAATAAAATAGGACGTTCGGTTCTATTTTGTTGGTTTCTAGAGTCGCCGTAATGATTAATAGTGATGGTCGGGTGGAATTCTCGGGTGCCATGTAAGCCACTCCCACTAGCTAATC
+
B<8BCFGGGFFGGGD@CFECF<EFGGFEF+@FEG7FFGFGG,CF9,,,8,C6CE@CFGCD9EFEC@CG@<@AFFEFFGFGFG<FGGDG::CCF,C,E<,<5C,,C+@CF4?<C+4BDBFG><F,<??BDFAE<:+=+@F9F,,5C<DF,C95E:@>DDFE8=FGGGG9,@@=,,@@=CGCCFFF<=F,@;=,@B9,@=<***,*F*C8;,@,C;93::C6*<CFC?,<CGE*3:*;7C7+=C9@D+=+=1;++5+**2****++++0+**8C=3C*+9*+3+322*0**0:*22**+0*<9
@M03152:184:000000000-AWYW1:1:2106:22893:9185 1:N:0:ACTAGCTAATACCTGT
AAGCTCGTAGTTGAATTTCGGACCTGGCTGGGCGGTCTTGCCGAAAGGTCAGCACAGCTCTGGTCGGGTCTTTCCTTCTGGGGAACCAGCGTGCTCTTAATTGAGTGCGCTGGGGATCCAGGACTTTTACTTTGAAAAAATTAGAGTGTTTAAAGCAGGCATACGCTTGAATACATTAGCATGGAATAATAGAATAGGACTTTGGTTCTATTTTGTTGGTTTCTAGGACCGAAGTAATGATTAATAGGGATAGTTGGGTGGAATTCTCGGGTGCCAAGGAACACCAGTCACACTAGCTAAT
+
BCCCCF;@@@FF9FEF9CEF@;CGGD8FFGEFGDCFCCFAFF+++@:@F,C@<FGG<FFGGFG@FCF:CF@C<FFG,CFE,C=,?<FA=FD=4B+BE<<,@,?E?,5FEDC:==F+BFEGG8+BFDCFGG<<DCFFGF,=DFEGGG<BFCCFGEFG?<FEFF<CFF@<><,7F9EF;=,FBCCBCE;>;BFGGCFGFGGG7CFCGBFFG@CFFC9F@FC8*8CFCB++5B5?8BC+:+12A?+<7+1<CGF*<0AF+:EEE>++2<:C7**9EGFFE>5>FE6C=88:+/<<F*9+:+*3+
@M03152:184:000000000-AWYW1:1:2106:14682:9202 1:N:0:ACTAGCTAATACCTGT
AAGCTCGTAGTTGAATTTCGGGGTTAGTAGGTTGGTCATGCCTCTGGTATGTACTGGCCTCACTGATTCCTCCTTCCTGATGAGCCGTAATGCCATTAATTTGGTGTTGCGAGGAATCTGGACTGTTACTTTGAAAAAATTAGAGTGTTTAAAGCAGGCTAACGCTTGAATACATTAGCATGGAATAATGAAATAGGACGTTCGATCCTATTTTGTTGGTTTCTAGGATTGACGTAATGATTAATAGGGATAGTTGGTTGGAATTCTCGGTTGCCAAGGAACTCCAGTCACACTATCTAAT
+
CCCCCGGGGGGGGGGGGGGGGGGGGFGGGGGGGGGGGGGGGGGGGGGGGGGGGGGDFGGGGGGGGGGGGGGGGGGGGGGGCFFGGGGGGGGGGGEFGGGGGGGGGGGGGGGGGGGGGGGGGGGGGGGFGGGGEGGFFFGGGGGGGG<FGGGF9FCGG7FGGAFGGGEGGFGGGCGFGGFGGGGFGGGGFEF9<DDFCGGGGCFECFG*>9FFGG9BDE8BFGAEFF9CD?,5>BEGEFFFF>C,:B?E=,;C:EG7F****2?C?+BFD=*:84CF+;:FG6CDCF6@9@EC+77+0<:++
@M03152:184:000000000-AWYW1:1:2106:19212:9213 1:N:0:ACTAGCTAATACCTGT
AAGCTCGTAGTTGAATTTCGAACCTGGTCGGGCGGTCTGCCTATTGGGTACGTACTGTCTGGCTGGGTTCTACCTCTTGGTGAGCCGGCATGCCCTTAATTGGGTGTGTTGGGGAACCAGGACTTTTACCTTGAGAAAATTAGAGTGTTCAAAGCAGGCCTTTGCCTGAATACATTAGCATGGCATAATAAAATAGGACGTGCGGTTCTATTTTGTTGGTTTCTAGAGTCGCCGTAATGATTAATAGGGATAGTTGGGTGGAATTCTCGGGTGCCAAGGAACTCCAGTCACACTAGCTAAT
+
CCCCCGGGGGGGGGGGGGGGGGGGGGGGGGGGGGGGGGGGGGGGGGGGGGFGGGGGGGGGGGGGGGGGGGGGGGGGGGGGGGGGGGGGGGGGGGGGGGGGGGGGGGGGGGGGGGGGGGGGGGGGGGGGGGGGGGGGGGGGGGGGGGGGGGFGGGGGGGGGGGGGGGGGGGGGGGGGFGGGDGGGGGGGGGGGGGGFGGGGGGGGGEEGGFGGGGGGGGGGGGGGFGGGGGECDG>EGGG?FGFGGFG6EFFDFEGFG58/C;CFG?CCCF8C=DGFD:FFE6C:EFCGGFGGGGGGGGGG7
@M03152:184:000000000-AWYW1:1:2106:6304:9226 1:N:0:ACTAGCTAATACCTGT
AAGCTCGTAGTTGAATTTCGGGGTCAGTAGGTCGGTCGTGCCAACGGTATGAACTGGCCTCACTGATTCCTCCCTCTTGTAGAACCGTGATGCCATTAATTTGATGTTGCGGGGAAACAGGACTGTTACTTTGAAAAAATTAGAGTGTTTAAAGCAGGCTAACGCTTGAATACATTAGCATGGAATAATGAAATAGGACGTCGATCTTATTTTGTTGGTTTCTAGGGTTGACGTAATGATTAATAGGGATAGTTGGGTGGAATTCTCGGGTGCCAAGGAACTCCAGTCACACTAGTTAATT
+
CCCCCGGG@FGGGGGGGGGGGGGGGGGGGGGGGGGGGGGGGGGGGGGGGGGGGGGGGGGGGGGGGGGGGGGGGGGGGGGGGGGGGGGGGGGGGGGGGGFFEGGGGGGGGGGGGGGDGGGGGECFGGGFGGGGGFGGGFCGFGGGGGGGGGGGGGGGFFGGGGGGGEFGFCFGFGGGGGGCCDGGGFGGGGGG,@@@EGG7<7CFCCFC9FGGGGGDFGGGGEGF7ECFGD+<EEB*:CCEEGFFGECG66;CFGG+:CC*;:CG9F+55EFGC>CC=))6:CECFFGG74?86*90<AC<+
@M03152:184:000000000-AWYW1:1:2106:3279:9240 1:N:0:ACTAGCTAATACCTGT
AAGCTCGTAGTTGAATTTCGGGGTTAGTAGGCTGGTCATGCCTCCGGTATGTACTGGTCTCACTGATTCCTCCCTCCTGACGAACCTTAATGCCATTAATTTGGTGTTTTGGGAAATTTGGACTGTTACTTTGAAAAAATTAGATTGTTTAAAGCAAGCTAACGCTTGAATACATTAGCATGGAATAATGAAATAGGACGTTCGATCCTCTTTTGTTTGTTTCTAGGATTGACGTAATGATTAATAGGGATAGTTGGTTGGAATTCTAGGGTGCCAAGAAACTCCAGTCACATTAGTTAAA
+
9C9CCFGEGG@FGDE<EGFFCGGGGGG9F9FEGF7EFCEF9FFEFGG:FG?G<FFFG9FEFGEFGFGGGGGEFGCCFG@FGC@:@FFGGGGGGGFGG9EGEFDFFDFFFGDCEFFE9,CBFFFFGGGGCF<FG9FFF4@FFC8,,:,5,BFFGFCEFFFGGGFECGCFFFGGGCFGFFFFGGGD9FDCF9EFCFCFGFCGGF@><FF7D,@:FF9D3,@D6@@FGGD,;>,>DD>*A*5,CGFGGFEF,0;?,,=E6**41+?BE?C+:+30**2+=A)2*5=8+0229/C++2>+++00+
@M03152:184:000000000-AWYW1:1:2106:19229:9276 1:N:0:ACTAGCTAATACCTGT
AAGCTCGTAGTCGAATTTCGGGGTCAGTAGGTCGGTCGTGCCAACGGTATGAACTGGTCTCACTGATTCCTCCCTCTTGTAGAACCGTGATGCCATTAACTTGGTGTTGCGGGGAAACAGGACTGTTACTTTGAAAAAATTAGAGTGTTTAAAGCAGGCTAACGCTTGAATACATTAGCATGGAATAATGAAATAGGACGTCGATCTTATTTTGTTGGTTTCTAGGGTTGACGTAATGATTAATAGGGATAGTTGGGTGGATTTCTCGGGTGCCAAGTAACTCCAGTCACACTACCTAAAC
+
C9BCCGGGGGGGGGDDCECCDGGGGGGGGGFFGGCCGGG,FGFGFGGGGGFGEFFG@EFFGGGGGFDCCEFFFEGGGGFFGGG<E<FFGGGFGFFFG9FFGGG?FDFC=EGG7CCCD<E<FAFDGEF<5<FGFAGA?<=A<<=9>FFGGGG9FGGFFGGFGGCGGC7FFFGGGFFFFD7>FGGFCCFDCCF>CFD9D@F@>F7CCF7@,<9FE9:FGGGFFF@+++2CG82>A8*/:1=:FGC9>F?*6C86<0++*:5:/+3+++3*9*/);**2:*/<<9+20+<@C478***2++0++
@M03152:184:000000000-AWYW1:1:2106:28532:9329 1:N:0:ACTAGCTAATACCTGT
AAGCTCGTAGTTGAATTTCGGACCTGGTCGGGCGGTCTGCCTATTGGGTACGTACTGTCTGGCTGGGTTCTACCTCTTGGTGAGCCGGCATGCCCTTAATTGGGTGTGTTGGGGAACCAGGACTTTTACCTTGAGAAAATTAGAGTGTTCAAAGCAGGCCTTTGCCTGAATACATTAGCATGGCATAATAAAATAGGACGTGCGGTTCTATTTTGTTGGTTTCTAGAGTCGCCGTAATGATTAATAGGGCTAGTTGGGTGGAATTATCGGGGTCCAAGGAACTCCAGTTACACTAGCTAAT
+
CBCCCGE+CFFFGGGAFGAFCGCFGGGGFEGGGEGEEGGA<FD,E9FGG,CCFFFGGGGGGFFGGGGGGGGGGGGGDGG<FF<EFCE@B>FFDFGGFGC<9@EFGGGGFGGGGGGGCFGG>@FDFFGGGFAD,:BF9AFGGGGGCDFGF9FGGA>D@FEGGD<FGFGGF7C=FF;;9;F93@CDFGCFFFEG?@FC<:C:CCFC76*;CBFGGGG,BFC8:F+?>99CFF5?CCG55ACF7<CFG79C**0A8C<@C*8A5*+2?+20758)/117+/566*7CE+0<+1+<F>C9C?>7+
@M03152:184:000000000-AWYW1:1:2106:6013:9355 1:N:0:ACTAGCTAATACCTGT
AAGCTCGTAGTTGAATTTCGGAACTGAACAGTCACCAGTCGGCCGTCAAGGTCTGTACTGGTCTGTTCGTTCTCACCTATGGGATGCTCACCGCTGCTCTTAACTGGGCGGCGGCTTCAAAAGCATGTGTAGGGCAAAACGGTATACGTCTCGCGCGTGTACTGCCTACATGTGTGGAGTTCCCATTCGTTTACTTTGAATAAATTAGGGTGTTCAAAGCAGCCAAAAAAGGAGGCATGGATACTACAGCATGGGATAACGGAATACGATTTCGGTTCGATGTTTCGTTGGTTTCTAGGCT
+
CCCCCFGGGGFEGGFFGGGGCGGGGGFGFGGGGGGGGGGGGGGGGGGGGGGFGFGGFGGGGGGGGGGGGGGFDGGGGGGGGGG@DFFGFFGFFDGGGGGGGGGGGGG8EGCF7@FGEGGGG<FFGGGFCGGGGGGGFFGGGFGGGGFFGGFFCFGGGFCCFCFFGFGGFGGG<DFGGGFECFFGCBFFFE@GFFCFGGG9FBFFEF9?<F:*:*C:BF+8EFCCFFFCFCC;CFG5ECF76+AFGGGGF+7F+:*2<0<CEEE5CFEE3:FC99CGCDE=:<=FGC8C6>GC57CC7+9*<
@M03152:184:000000000-AWYW1:1:2106:18926:9389 1:N:0:ACTAGCTAATACCTGT
AAGCTCGTAGTTGAATTTCGGGGTTGGTCGGGTGGTCCGCCGTTTCGGCGAGTACTGCCGCGACCGACCCTTTCCTTCTGGGGAACCAGTCTGCCCTTTACTGGGCGGGCTGGGAAGCCAGAACGTTTACCTTGAAAAAATTAGAGTGTTCAAAGCAGGCGCACGCTTGTATACATTAGCATGGAATAATAGAATAGGACTTTGGTCTTATTTTGTTGGTTTCTAAGATCACAGTAATGATTAATATGGATAGTTGGGTGGAATTCTCGGGTGCCAAGGAACTCCAGTCACACTAGCTAAT
+
BBC9-CFGDGGAF@<FCGGDGGGGGGG7CF:+CF:FGFE:FCFGDGGCG@::FEAF?CEED:CGGGEGEGFGC<ADFDFGGFGE:FFAFFFFGA=EFC=DF,?,,BFFGECFGGGGDF8<BFFFGDCCF9F9<A,8<CF78<C:F@FGFCFFGFCCFFGCFGGGE>7CFFGGC@FGGFFFF7CFF6CECAC@99+3<FFC:<F9E;CCF9@F9:@AC65:A8@??7C++<CC7<F?+3?7+:CG*9+<?09?CF?+85;8E50++39<**:7EDGG67)67A+:A?E7A/+<C546*?C7+
@M03152:184:000000000-AWYW1:1:2106:22993:9394 1:N:0:ACTAGCTAATACCTGT
AAGCTCGTAGTTGAATTTCGGGGTCAGTAGGTCGGTCGTGCCACCGGTACGTACTGGCTTCACTGATTCCTCCCTCTTGCAGAACCGTGATGCCATTAGTTTGGTGTTGCGGGGAAACAGGACTGTTACTTTGAAAAAATTAGAGTGTTTAAAGCAGGCTAACGCTTGAATACATTAGCATGGAATAATGAAATAGGACGTTGATCTTATTTTGTTGGTTTCTAGGATTGACGTAATGATTAATAGGGATAGTTGGGTGGAATTCTCGGGTGCCAAGGAACTCCAGTCATACTAGCTAATC
+
C@CC@FG:FGCFGGGGFFGGGDGGGGGFFGFFGGGGGGGGGGGGGGGGGGGGFGGFGGGGGGGGGGGGGFGGFFFGGGFGGGGGGGGGCFGGGGGGGGGGFCFEGFFFEFFGDGGGGGGFGCF<FEFGGGGA<?C<DDCFFGFGDGGEGGGDF9BFFGEFGGCGEGCFGGGGGFCFAF<FFGGGGGGFFGFFGFGGGGCFC<FFFGGGGFGFGGGDFGGG=CFGGFFCGGDGGEFGFGFCCEC?7+=C66)=CFGGGGG55::F79<C75*);*07EF5FGGG*<CFEF*2<:CGGGG:+0
@M03152:184:000000000-AWYW1:1:2106:7281:9490 1:N:0:ACTAGCTAATACCTGT
AAGCTCGTAGTTGAATTTCGGGGTCAGTAGGTCGGTCGTGCCACCGGTATGAACTGGCTTCACTGATTCCTCCCTCTTGTAGAACCGTGATGCCATTAATTTGATGTTGCGGGGAAACAGGACTGTTACTTTGAAAAAATTAGAGTGTTTAAAGCAGGCTAACGCTTGAATACATTAGCATGGAATAATGAAATAGGACGTCGATCTTATTTTGTTGGTTTTCTAGGGTTGACGTAATGATTAATAGGGATAGTTGGTTGGAATTCTCGGGTGCCAAGGAACCCAGTCACACTAGCTAATC
+
C-A<CFEGGGEFGCFGFGGGGGGCFGGGGCFGGGGGGGGGGGGFGGGGCFGGGGGEGGGGGGGGGGGGGGGGGGFGGGGGGGGGGGGEE7FFGGFFFGFGCGGGGGFGACGGGGGGGGGGFGGFGGGGGGGC9<FCGGGGGGGFGGGGGGGG>FECFECEGGGGGCFGFGGGFCFCEFFACCFGGD@E9;EFFAFGEGCC:BBCEDGFCFGGGF8FG5BCFGCF@9EDFGGCF*1;2CC+9;CA@7<F**.6CGGCG/*;5@+<?CFFG5ECE:4>3<)*2;ADGGGCEBCF897C??*3+
@M03152:184:000000000-AWYW1:1:2106:13154:9663 1:N:0:ACTAGCTAATACCTGT
AAGCTCGTAGTTGAATTTCGGACCTGGCTGGGCGGTCTTGCCGAAAGGTAAGCACTGCTCTGGTCGGGTCTTTCCTTCTGGGGAACCAGCGTGCTCTTAATTGAGTGCGCTGGGGATCCAGGACTTTTACTTTGAAAAAGTTAGAGTGTTTAAAGCAGGCATACGCTTGAATACATTAGCATGGAATAATAGAATAGGACTTTGGTTCTATTTTGTTGGTTTCTAGGACCGAAGTAATGATTAATAGGGATAGTTGGGTGGAATTCTCGGGTGCCAAGGAACTCCAGTCACACTAGCTAAT
+
CCCCCGGGGGGGGGGGGGGGGGGGGGGGGGGGGGGGDGGGGGGGGGGGGGGGGGGGGGFGGGGGGGGGGGGGGGGGGGGGGGGGGGGGGGGGGGCFFGGGGGFGGGGGGGGGGGGGGGGGGGGGGGGGGGGGGGGGGGGGGGGGGGGGGGGGGGGFFGEEGGGGGGGGGGGGGGGGGFGGGGGGGFFGGGGGGGGGGGGGCGGGGGGGGFGGGGGGGGGGGGFGGFFGGGGGGG>FFGFGFDFCFFFGGGFFGGFGF5CC5@EFG9?FGCE7CD7FCF@6?8?7CFGGFFGGGFCCCF7C+
@M03152:184:000000000-AWYW1:1:2106:15851:9696 1:N:0:ACTAGCTAATACCTGT
AAGCTCGTAGTTGAATTTCGGGATCAATACGTCGGTCGTGCCTCGGTACGTACTAACGTCATTGATTTCTCCCTTCTGACGAGCCGTGATGTCATTAATTTGGTGTTACGGGGAGTCAGGACTGTTACTTTGAAAAAATTAGAGTGTTTAAAGCAGGCAATCGCTCGAATACATTAGCATGGAATAATGAAATAGGACGTTCGAACCTATTTTGTTGGTTTCTAGGATCGACGTAATGATTAATAGGGATAGTTGGGTGGAATTCTCGGGTGCCAAGGAAATCCAGTCACACTAGCTAATC
+
CCCCCGGBFGGGGGGGGGGGGGCEGGGFGGGGGEGGGGGGGGGGGGGGGGGGGGGGGGGGGGGGGGGGGGFC<EGFGGGGGGGDGGGGGGGGGGGGGGFEFGGGFGGDFGGGGCFFGGGGGFGFGGEGFGGGGGFGGGGGGEFGGGGGGFGFFFGGGGGGGGGCFGGGGGGFFFGG,@FGGGFGAFFGGGGGGGFGGFGGFGGGGGGGGGGGFFFG7FEGGGCFFFGG68CCE8BCCF?EFGGC+>F6;E5FEFFDEGEEC6:C+<CGG5:<C5CDGF:F+<+9C+C??6ECC4*00<*3+
@M03152:184:000000000-AWYW1:1:2106:20777:9820 1:N:0:ACTAGCTAATACCTGT
AAGCTCGTAGTTGAATTTCGGGATTGACACATCGGTCGTGCCTTAAGGGGTATGAACTGGTGTAGTCAATTTCTCACCTTCTGGAGAACCACGATGCCCTTAATTGGGTGTCGCGGGGAACCAGGACCTTTACTTTGAAAAAATTAGAGTGTTTAAAGCAGGCATTTTGCTTGAATACATTAGCATGGAATAATAAAATAGGACGGCATGATTCTATTTTGTTGGTTTCTAGGATCACCGTAATGATTAATAGGGATAGTTGGGTGGAATTCTCGGGTGCCAAGGAACTCCAGTCACACTA
+
CCCCCGGGGGGGGGGGGGGGGGDGGFFGGDGGGGGGGGGGGGGGGGGGGGGGGGGGGGGGGDFGGGFGGGGGGAFGGFGGGGGFGFFFGGGGGGGGGGGGGGGGGGGGGEGGGFGGGGCFGG8EFGGGGGGGGGGFGFFFFGDCFF8F9FFGGGGFCCCFCCFGFGGGFFGGGGGGAEFGGDFE=;D@GGGFF@@F9F@CFCFFGGDEGGCFGGGFGCGGGFGFCC5CGFF7++9C:CF5CGC=F+<:C7:4>+:8@C6AFGGG57C*7FC*<:C<*<DC?FE5*2;874<ACDFFG+>F?
@M03152:184:000000000-AWYW1:1:2106:22057:9893 1:N:0:ACTAGCTAATACCTGT
AAGCTCGTAGTTGAATTTCGGGGTCAGTAGGTCGGTCGTGCCACCGGTATGAACTGGCTTCACTGATTCCTCCCTCTTGTAGAACCGTGATGCCATTAATTTGATGTTGCGGGGAAACAGGACTGTTACTTTGAAAAAATTAGAGTGTTTAAAGCAGGCTAACGCTTGAATACATTAGCATGGAATAATGAAATAGGACGTCGATCTTATTTTGTTGGTTTTCTAGGGTTGACGTAATGATTAATAGGGATAGTTGGGTGGAATTCTCGGGTGCCAAGGAACTCCAGTCACACTAGCTAAT
+
CCCCBEGGGGGGGGGGGGGGGGGGGGGGGGGGGGGGGGGGGGGGGGGGGGGGGGGGGGGGGGGGGGGGGGGGGGGGGGGGGGGGGGGGGGGGGGGGGCGGGGGGGGGGGGGGGGGGGGGGGGGGGGGGGGGGGGGGGGGGFGGGDDFFGFGGDFFGFFFFGGGGGDGGGGGGGGG;FFGGDG>FGGGGGGGGFAFGGGGGFGECFGGGGGGGGGFGGGEFFG@9CFGGGGGFEE8CFCFGG7C@FFFGFGFCG7A9FDE>EGFFDCE+<FECE3*2<55CG@F><CGGFFGC?5*2:C>?+
@M03152:184:000000000-AWYW1:1:2106:10024:9941 1:N:0:ACTAGCTAATACCTGT
AAGCTCGTAGTTGAATTTCGGGGTCAGTAGGTCGGTCGTGCCAACGGTATGAACTGGTCTCACTGATTCCTCCCTCTTGTAGAACCGTGATGCCATTAACTTGGTGTTGCGGGGAAACAGGACTGTTACTTTGAAAAAATTAGAGTGTTTAAAGCAGGCTAACGCTTGAATACATTAGCATGGAATAATGAAATAGGACGTCGATCTTATTTTGTTGGTTTCTAGGGTTGACGTAATGATTAATAGGGATATTTGGGTGGAATTCTCGGGTGCCAAGGAACTCCAGTCACACTAGCTAATC
+
CCCCCGGGGGGGGGGGGGGGGGGGGGGGGGGGGGGGGGGGGGGGGGGEGGGGGGFFGGGGGGGGGGGGGDFFGGDGGGGGGGGGGGGGGGGGGGGGGGGGGGGGGFFGGGGGGGGGGGGGGGGGGGGGGGGGGFFGGGGGGGFFGGGFGFGGGDFGGGGGFFGGGGGGGGGGGGGGGE?FFCFFGG>FGFFGGGGGAFGGEEGEEGGGGFGGGGGGGGCGG,BE99*?FEEFGGG@EG+A+;<1++7=?C4+5397CEE5;9EF7C+:>5FGC5C*:)7E=F7CFGGFCFFGG*9EFC>3+
@M03152:184:000000000-AWYW1:1:2106:19179:10022 1:N:0:ACTAGCTAATACCTGT
AAGCTCGTAGTTGAATTTCGGGATTGACACATCGGTCGTGCCTTAAGGGGTATGAACTGGTGTAGTCAATTTCTCACCTTCTGGAGAACCGCGATGCCCTTAATTGGGTGTCACGGGGAACCAGGACCTTTACTTTGAAAAAATTAGAGTGTTTAAAGCAGGCATTTTGCTTGAATACATTAGCATGGAATAATAAAATAGGACGGCATGATTCTATTTTGTTGGTTTCTAGGATCACCGTAATGATTAATAGGGATAGTTGGGTGGAATTCTCGGGTGCCAAGGAACTCCAGTCACACTA
+
CCCCCGGGGGGGGGGGGGGGGGGGGGGGGGGGGGGGGGGGGGGGGGGGGGGGGGGGGGGGGGGGGGGGGGGGGGGGGGGGGGFGGGGGGGEEGGGGGGGGGGGGGGGGGDGGGGGGGDEFGGGGGGGGGGGGGGGGGGGGGGGGGGGGGGGGGGGGFGGGGGGGGGGGGGGGGGGGGGGGGGGGGGGGGGGGGGGFGGGGG@>FGEGCEGGGG,DFFGGGGGGGGEGGGGFGGCF6CC?EGGGFF9FGF<=C9FF6*:CC?;68CE576CFFGGC<*7:7?CCFGGG@EFCF?FFFGGC6+
@M03152:184:000000000-AWYW1:1:2106:13570:10034 1:N:0:ACTAGCTAATACCTGT
AAGCTCGTAGTTGAATTTCGGGTCCAGCTGAGTGGTCTTGCCAATGGTAAGTACTGCTCTGGTCGGATCTTTCTTTCTGGGGAACCAACGTGCTCTTAACTGAGTGCGCTGGGGATCCAGGACTTTTACTTTGAAAAAATTAGAGTGTTTAAAGCAGGCCTACGCTTGAATACGTTAGCATGGAATAATAGAATAGGACTTTGGTTCTATTTTGTTGGTTTCTAGGACCGAGGTAATGATTAATAGGGATAGTTGGGTGGAATTCTCGGGTGCCAAGGAACTCCAGTCACACTAGCTAATC
+
B<ACCDGGFFF@CEFGFGGFEGC@FFGGGGCEEFGGGFGGGGGGGFGFA<EFFGGC9@EC@FEEEEGGGEFFDFGGGG@FEEC@DFECEGCCCGGFGGCEFECFEFCF::FECCCFGGEFDGBEGDFFG9FDEGGGCCF?E<F9FGFFFEFAEFFA=@E@FGEC>FGGGFFFCGFF<+;FGGAFGGFEFCGFF=EC<<3,<FCCCF,,;@FGF9EFF5E*=,;,,62:>C*:=E9,9C99,511:,,C*:)=FC9+8:CE5<<6+A9**2=)/>745>:6:C+9C+<97*<8C4C6A3*++
@M03152:184:000000000-AWYW1:1:2106:21025:10094 1:N:0:ACTAGCTAATACCTGT
AAGCTCGTAGTTGAATTTCGGGGTCAGCAGGTTGGTCGTGCCAATGGTATGAACTGGCCTTGCTGATTCCTCCCTCTTGATGAGCCGTAATGTCATTAATTTGGTGTTGCGGGGAATCAGGACTGTTACTTTGAAAAAATTAGAGTGTTTAAAGCAGGCAAGCGCTTGAATACATTAGCATGGAATAATGAAATAGGACGTTTGATCCTATTTTGTTGGTTTCTAGGATTGACGTAATGATTAATAGGGATAGTTGGGTGGAATTCTCGGGTGCCAAGGAACTCCAATCACACTAGCTAAT
+
CCCCCGGFFGGGGGGGGGGGGGGGGGGGGGGGGGGGGGGGGGGGGGGGGGGGGGGGGGGGGGGGGGGGGGGGGGGGGGGGGGGGGGGGGGGGGGGGGGGGGGGGGGGGGGGGGGGGGGGGGFFGGGGAFFFGGFGGFFGGGFGFGGGGGGFDGFGGGGGGGFGGGGGGGGGGG9DFGGGFGGGGGGGDGDGGDGGGGGGE*DFDC,D>FGGFFGCFFGDEDGEGCC9BFGDFCEE=:=C?9;9@CE@6=65EFGGG?*;8*BFGGGFGD55/*>5FC>>FGCG>6C6<??FDGGG6*<CGF
@M03152:184:000000000-AWYW1:1:2106:15129:10101 1:N:0:ACTAGCTAATACCTGT
AAGCTCGTAGTTGAATTTCGGGATCAATACGTCGGTCGTGCCTCGGTACGTACTAACGTCATTGATTTCTCCCTTCTGACGAGCCGTGATGTCATTAATTTGGTGTTACGGGGAGTCAGGACTGTTACTTTGAAAAAATTAGAGTGTTTAAAGCAGGCAATCGCTCGAATACATTAGCATGGAATAATGAAATAGGACGTTCGAACCTATTTTGTTGGTTTCTAGGATCGACGTAATGATTAATAGGGATAGTTGGGTGGAATTCTCGGGTGCCAAGGAACTCCAGTCACACTAGCTAATC
+
CCCCCGEFGCFGGGGFGGFGEGGBFCGGGFGGGGGGGGGGGGFGGGGGCEGGFGGGGCGGDGGGGGGGGGGGGGGGGGGGEGGGGDCECFGGGGGDGF<FGFGCFFFCFGG>FGGCE9EGGFGFGFGGFBFGGGGGF@FGG<E<?DFGFCCF<9A8DGGGGGD<BFFGFG7F<@FCFGFCGFG9B:FGCFGGGF,@AFE@FGGFGGDGGGGGGCGFGFC5:9@,>,66<1=CEEG55F+++1:@:+3026.+>7A+8ECEG?FC+0+*9C*9;9D7:5776+<D+2<:<*:ECF46+<*0+
@M03152:184:000000000-AWYW1:1:2106:26358:10159 1:N:0:ACTAGCTAATACCTGT
AAGCTCGTAGTTGAATTTCGGGTGCCAAGGAACTCATGATTAATAGGGATAGTTGGGTGGAATTTCGGGTGCCTAGGAACTCATGATTAATAGGGATAGTTGGGTGGAATTCTCGGGTGCCAAGGAACTCCAGTCACACTAGCTAATCTCGTATGCCGTCTTCTGCTTGAAAAAAAAAAAAAAACTCAAATCATTGCGGCATATTACACTAAAATCCTAGACATCTAACTAATCTAACTCTGACATACTTAAGAATTATTACTATTCATACGCTCTACTCATACACACTAATCTTACTACA
+
CCCCCGGGGGGGGGGGGGGGDGGGGGGGGGGGFGGGGGGGGGGGGGGGGGGGGGGGGGGGFFGGGGFEGGGGGGGFGGGFFF,<CECFGGGGDGGGFGGGGG<CGG@C<E@FFGCGCFGCEEGCFGGBADGG@F?FGF8FGGGGCFF<FGGGGGGCACFFGG99DGCFGGDBBF:CG+C*5314*36,,4,2,,,,3*****,,,,,+<,5,<,+,++5++52+++2++++++++++++++2++*+0+++*+++0+++++++3:++++*+3*;9**31/29++*++0**)++3*2+30003
@M03152:184:000000000-AWYW1:1:2106:24967:10238 1:N:0:ACTAGCTAATACCTGT
AAGCTCGTAGTTGAATTTCGGGATTGGGATATATCGATCGTGCCTTTAGGGGCATGAAACGGTGTGTAGCCAATTTCTCACCTTCTGGTGAGTCGGGATGCTCTTGGGTGTTTCGATGAATCAGGACCTTTACTTTGAAAAAATTAGAGTGTTTAAAGCGGGCATTTTTGCCTGAATACATTAGCATGGAATAATAAAATAGGACGATGGTTCTATTTTGTTGGTTTTAGGACCACGTAATGATTAATAGGGATAGTTGGGTGGAATTCTCGGGTGCCAAGGAGCTCCAGTCACACTATCT
+
C9CC99CC@FGEGGGGGGGCE@+FEGGGGGCEGGGG-CFGGCFCFGGCCFFGGCFCEGGGGGGGG7FGDAF9EGGFGGFAFGGGGFGGGG9@FGC:F7=C@FGEFFCGECGEGFFGGGEECFFFFGGGGGGGGGGC9,CFGC7FFAFFC8AFGGGE<FFFEGGGGFFGFEFAFF8=C=FFGG9FD@ECF?EF9;BF;FFGGAC9FCFCFD9FFGGGGGG9DF7CEGGC966AACCF5CGCCF7C7C+9FGF=CC?+>@C?5EG**=ECDF7C*)19:@=CFA7**2+CF6<@FF:?C+*++
@M03152:184:000000000-AWYW1:1:2106:17631:10244 1:N:0:ACTAGCTAATACCTGT
AAGCTCGTAGTTGAATTTCGGCCTTTGCCGCCCGGTCCGCCTATTTGGGTGTGTACTGGAGCGGTGGAGGCTTACCTCGTGGTGAGCTGTTATGCCCTTTACTGGGTGTGGCAGGGAACCATGATTTTTACTTTGAAAAAATTAGAGTGTTCAAAGCAGGCTTACGCCCGAATACATTAGCATGGAATAATAAAATAGGACGTGCGGTCCTATTTTGTTGGTTTCTAGGATCGCCGTAATGATTAATAGGGATAGTTGGGTGGAATTCTCGGGTGCCAAGGAACTCCAGTCACACTAGCTA
+
CCCCCGGGGGGGGGGGGGGGGGGGGGGGGGGGGGGGGGGGGGGGGGGGGGGGGGGGGGGGGGGGGDGGGGGGGGGGGGGGGGGGGGGGGGGGGGGGGGGGGGGGGGGGEGGGGGGGGGGGGGGGGGGGGGGGGGGGGGGGGGGGGGGGGGGGFGGGGFGGFGGG?DGGEGGGGGGGGGGGGGFGGGGDFFGGFF@EFFCFGCGCGGGGEFE,CGGGCFGGGGGGGGG9:B90*BEGGGDEF>CGFGGGGG>C=C7@CC6*A>85+:@AFC=CC9)5CF<FFGCC8FGGGFFGGFGC6+*30
@M03152:184:000000000-AWYW1:1:2106:16221:10275 1:N:0:ACTAGCTAATACCTGT
AAGCTCGTAGTTGAATTTCGGGATCGATGGGTCGGTCATGCCCTCGGTATGTACTGGTCCCATTGGTTCTCACCTTCTAAGGAACCATGATGTCATTCGGTTGATGTTGTGGGGAATTAGGACTGTTACCTTGAAAAAATTAGAGTGTTTAAGGCAGGCCAACGCTTGAATACATTAGCATGGAATAATGAAATAGGACATCCGATTCTATTTTGTTGGTTTCTAGGATCGATGTAATGATTAATAGGGATAGTTGGGTGGAATTCTCGGGTGCCAAGGAATTCCAGTCACACTAGCTAAT
+
@<<ACEFCGGFFGGGGFGFGGGEEGGDFGGGGGDCFCCC@ACEFGGGGFGGGGEFGGGG@8FFGGGGFGF@FAA@CEFEEDG<FGGACECEDFFE<FFE<B7CCFFCF?<FGEEGEG8FAFCFGGGGGFFDFE?=F<FEAFGFGGGGFFCFFGFGGD:F>FFGFDGGGGGGGGGGGGGFGGGGGFGFCFFGGGGGC7D@FCFF<FC7EGGFGCFEAEGF*=FFB,;DFFC8EGGGCG79,B>:7C9EGG?AFGGF76=BCE*:+6+>FDDGCCC*3+.5:F+<:CF:996CGC5C9CGG70
@M03152:184:000000000-AWYW1:1:2106:25546:10290 1:N:0:ACTAGCTAATACCTGT
AAGCTCGTAGTTGAATTTCGGGATCAATATGTTGGTCGTGCCTTGGTACGTACTAATTTATTGGTTTCTTCCCTTCTGACGAACCATGATGTCATTAATTTGGTGTCATGGGGAATCAGGACTGTTGCTTTGAAAAAATTAGAGTGTTTAAAGCAAGCTTACGCTTGAATACATTAGCATGGAATAATAGAATAGGACTTTGGTTCTATTTTGTTGGTTTCTAGGACCGAAGTAATGATTAATAGGGATAGTTGGGTGGAATTCTCGGGTGCCAAGGAACTCCAGTCACACTAGCTAATCT
+
CCCCCGGGGGGGGGGGGGGGGGGGGGGGGGGGGGGGGGGGGGGGGGGGGGGGGGGGGGGGGGGGGGGGGGGGGGGFGGGGGGGGGGGGFFGGGGGGGGGGGFGGGGGGGGGGGGGGGGGGGGGGGGGGGGGGGGGFGCGGGGGGGGGGGGGGGGGGGGGGDFGGGGGGGGDGGDGGGGFGGGGGGGGGFGCFGGGGGGE:FB:FGGGGGFGGGGGFGGGGGGGGCFFFCCECFCFGGF77CCFG7C,:CCFGGGFGGD@CFFFFGG7E5=55*@F45;=6CFF4CCGGG=FCF6FGG?7+0
@M03152:184:000000000-AWYW1:1:2106:28330:10319 1:N:0:ACTAGCTAATACCTGT
AAGCTCGTAGTTGAATTTCGAACCTGGTCGGGCGGTCTGCCTATTGGGTCCGTACTGTCTGGCTGGGTTCTACCTCTTGGTGAGCCGGCATGCCCTTAATTGGGTGTGTTGGGGAAACAGGACTTTTACCTTGAGAAAATTAGAGTGTTCAAAGCAGGCCTTTGCCTGAATACATTAGCATGGCATAATAAAATAGGACGTGCGGTTCTATTTTGTTGGTTTCTAGAGTCGCCTTAATGATTCATCGGGATAGTTGTGTGGAATTCTCGGGTGCCATCGAACTCCAGTCCCACTAGCTATA
+
CCCCCGGFECFFGGGGFGFGGGGGG<EGGGGGGGGGGEFGGC9FGFGFG8FFGCGFFC@FFFGDF,BC?CGAFEFD<<CFGGGGGGGGG:CGFGF,BF<,C,EFBFGEFC@F@CFD,BF<ECF8FGGFGG<FFCFGC@DDFGGGGD,E<DFGC<DCDFFGGEGGGGC<@7FCEGGGFFFD;F@DGFF9E9EDFGFG?B7CC:DF<<:;9,@FFGF7:8>EGFGE?9++?+**=*3+<<:+=+++3++*::<*++3<+2*25+32?<E+7:*1*10*+))2*2/:E66A?9+<0**+:9*++
@M03152:184:000000000-AWYW1:1:2106:13169:10411 1:N:0:ACTAGCTAATACCTGT
AAGCTCGTAGTTGAATTTCGGGATCAAGGGATCGGTCATGCCTTGGTATGTACTGGTCTTATTGGTTCTCACCTTCTAAAGAACCATGATGTCATTCATTTGATGTTATGGGGAATTAGGACTGTTACCTTGAAAAAATTAGAGTGTTTAAAGCAAGCTTACGCTTGAATACATTAGCATGGAATAATGAAATAGGACATCAGATTCTATTTTGTTGGTTTCTAGGATCGATGTAATGATTAATAGGGATAGTTGGGTGGAATTCTCGGGTGCCAAGGAACTCCAGTCACACTAGCTAATT
+
CCCCCGGGEGGGGGGGGGGGGGGGGGGGGGGGGGGGGGGGGGGGGGGGGGGGGGGGGGGGGGGGGGGGGGGGGGGGGGGGGGGGGGGGGGGGGGGGGGGGGGGGGGGGGGGGGFGGGGGGGGGGGGGGFFGGGGGGGGGGGGGGGGGGGGGGGGGGGGGGGGGGGGGGGGGGFGGGFGGGGGGFGGEGGGGGGGCFGGGGGGGGGGGGGGGGGGGDFGGGGGGGGFGGGGDFFC;EFGGGGGGGGAC67CACFG?6EGDGCEGGGGF5C5@DCD:6=5AGFGDGCFG9CFGG?DCCFGDC+
@M03152:184:000000000-AWYW1:1:2106:18721:10506 1:N:0:ACTAGCTAATACCTGT
AAGCTCGTAGTTGAATTTCGGACCGGGCTGGGTGGTCTTGCCGCAAGGTAAGCACTGCTCTGGTCTGGTCTTTCTTTCTGGAGCTCTTGCGTGCTCTTAATTGAGTGCGCAAGCTGATCCAGGACTTTTACTTTGAAAAAATTAGAGTGTTTAAAGCAGGCTTACGCTTGAATACATTAGCATGGAATAATAGAATAGGACTTTGGTTCTATTTTGTTGGTTTCTAGGACCGAAGTAATGATTAATAGGGATAGTTGGGTGGAATTCTCGGGTGCCAAGGAACTCCAGTCACACTAGCTAA
+
CCCCCGGGGGGGGGGGGGGGGGGGGGGGGGGGGGGGGGGGGGGGGGGGGGGGGGGGGGGGGGGGGGGGGGFGGGGGGGGGGGGGGGGGGGGGGGGGGGGGGGGGGGGGGGGGGGGGGGGGGGGGGGGGGCEFGGGGGGGGGGGGGGGGGGGGGFGGGGGGGGGGGGGGGFGGGGGGGGGGGGFFFFGGGFGFFFGGGFGGGGGGGGGGGGGGGGGGGGGGGFGGFCFGF6CECECFGGFFFFGGFGF7FGA=E?FCFG@E55B9CFFFGG=785DFGFF=FG=FGGGFGFC++29C6CC?<
@M03152:184:000000000-AWYW1:1:2106:20114:10592 1:N:0:ACTAGCTAATACCTGT
AAGCTCGTAGTTGAATTTCGAGCCTGGTCGGGCGGTCTGCCTATTGGGTACGTACTGTCTGGCTGGGTTCTACCTCTTGGTGAGCCGGCATGCCCTTAATTGGGTGTGTTGGGGAACCAGGACTTTTACCTTGAGAAAATTAGAGTGTTCAAAGCAGGCCTTTGCCTGAATACATTAGCATGGCATAATAAAATAGGACGTGCGGTTCTATTTTGTTGGTTTCTAGAGTCGCCGTAATGATTAATAGGGATAGTTGGGTGGAATTCTCGGGTGCCAAGGAACTCCAGTCACACTAGCTAAT
+
CCCC@FFGGGGGGGGGGGGGGGGGGGGGGGGGGGGGGGGGGGGGGGGGGGGGGGGGGGGGGGGGGGGGGGGGGGGGGGGGGGGGGGGGGEGGGGGGGGGGGGGGGGGGGGGGGGGGFGGGGGGGGGGGGGGGGFFCGGGGGGGGGGGGGGGGGGGGGGGGGGGGGGGGGGGGGGGGGGGGGGGGGGGGGGGGGGGGFGGGGGGEGFGGGGGGGD9FGGGGFGGGGGGGGGGGEGGGGGGFFGGGGFFGGEFFGFC7CEEEDEFEFEG+>FEC:DFFFFFGF>FGFGGGFF7FFGFFGC*++
@M03152:184:000000000-AWYW1:1:2106:14933:10601 1:N:0:ACTAGCTAATACCTGT
AAGCTCGTAGTTGAATTTCGGGGTCAGTAGGTCGGTCGTGCCAACGGTATGAACTGGTCTCACTGATTCCTCCCTCTTGTAGAACCGTGATGCCATTAACTTGGTGTTGCGGGGAAACAGGACTGTTACTTTGAAAAAATTAGAGTGTTTAAAGCAGGCATTTTGCTTGAATACATTAGCATGGAATAATAAAATAGGACGGCATGATTCTATTTTGTTGGTTTCTAGGATCACCGTAATGATTAATGGGGATAGTTGGGTGGAATTCTCGGGTGCCAAGGAACTCCAGTCACACTAGCTA
+
C<ACCFGGGGGGGGGGGGGGGGGGGGGGGGGGGGGGGGGGGGGGGGGGGGGGGGGGFFFGFGGGGGGGGGGGGGGGGGGGGGGGGGGGGGGGGGFGGEFGGGGGGGGGGGFGGGGDGGFFGGGGGGGGGGGGGGGGGGGGCAFGGGGGFFGCGGGGGGGGGGGGGGGGCFAFCCFFGGGFFG9DF9DEGGGGGGGFBFFCFGDEEGDFGGGGGGGGGGGF=GGF9CDCFFEDCFFGCC=CF?FGGC?CCEFEECGGFCCEECE8CFFFFF*7CFGCAB@5*2*9C@+@?999CDFGGG*2+
@M03152:184:000000000-AWYW1:1:2106:26120:10631 1:N:0:ACTAGCTAATACCTGT
AAGCTCGTAGTTGAATTTCGGGGCTGGCCGGGCGGTCCGCCGTTTCGGCGAGTACTGCCTTTCGGCCGGTCCTTTCCTTCTGGTCAACCGGTGTGCCCTTCAGTGGGTGTGCCGGGGAGCCAGGACTTTTACCTTGAAAAAATTAGAGTGTTCAAAGCAGGCGCACGCTTGTATAGATTAGCATGGAATAATAGAATAGGACTTTGGTCTTATTTTGTTGGTTTCTAAGACCACAGTAATGATTAATAGGGATAGTTGGGTGGAATTCTCGGGTGCCAAGGAACTCCAGTCACACTAGCTA
+
CCCCCGGGGGGGGGGGGGGGGGGGGGGGGGGGGGGGGGGGGGGGGGGGGGGGGGGGGGGGGGGGGGGGGGGGGGGGGGGGGGGFGGGGGGGGDGGFGGGGGGGGGGGFECGGGGGGGGGGGGGGGGGGGGGGGGFDFFGGGGGGGGGGGGGGGGGGGFFGGGGGGGGGGGGGGFFFGGGGGGGFDGGGGGGGFDFGFGGFFFGGCFGGGFGGGGFDGGGGGGGGGGFEGGGCFGGGGGGGGFFGGGGGCGFFGDC@@F6>888>FCEFGE=FDC<7F86C50:>?7@E<FFDC>FGGFG73
@M03152:184:000000000-AWYW1:1:2106:10875:10731 1:N:0:ACTAGCTAATACCTGT
AAGCTCGTAGTTGAATTTCGGATCTGGTTGGGTGGTCCGCCTGACGGCGTGTTTACTGCTTGACCGGGTCTTGCCTCTTGGTGAACCGTTGTGTTCTTTATTGAATGCTTCGGGGAACCAGGACTTTTACCTTGAGAAAATTAGAGTGTTCAAAGCAGGCCTATGCCTGAATACATTAGCATGGAATAATAAAATAGGACGTGTGGTTCTATTTTGTTGGTTTTTAGAGCTGCCGTAATGATTAATAGGGATAGTTGGGTGGAATTATCGGGTGCCAAGGAACTCCAGTCACACTAGCTAA
+
CCCCCGGCEFGFGGGGGGGGGGGGGGGGGGGGFGGGEFFGGGGGGGGGGGGGGGGGGGGGGGGGGGGGGGGGGGGGGGGGGGGGGGGGGGGGGGGGGGGGGGGGGGGFGGGGGGGGGGGGGGGGGGGGGFGGGGGGFGGGGFDFGGGGG<FGFA=FGFGGGGGG<F<EFFFGGCEGGGGGGFGGG,@CCFFGGECFGFGGGCEFGGGGFFGFGGGFGGGGGGGGGFGCFGGGF>E?CEFG?GGC7FFFFF46@6ACFG*;*8C6?F+<:FGD8C3F?F@FFF64@6CG?4CFGGCFGGG?<
@M03152:184:000000000-AWYW1:1:2106:23304:10798 1:N:0:ACTAGCTAATACCTGT
AAGCTCGTAGTTGAATTTCGGGATCAATGGGTCGGTCGTGCCCTCGGTACGTACTGGCTTTATTGGTTCTCACCTTCTAATGAACCATAATGTCATTCATTTGATGTTATGGGGAATTAGGACTGTTACCTTGAAAAAATTAGAGTGTTTAAAGCAGGCTAACGCTTGAATACATTAGCATGGAATAATGAAATAGGACATCGCATTCTATTTTGTTGGTTTCTAGGATCGATGTAATGATTAATAGGGATAGTTGGGTGGAATTCTCGGGTGCCAAGGAACTCCAGTCACACTAGCTAAT
+
CCCCCCGGGGGGGGGGGGGGGG@FGFFFFCGGGGGGGGGGGGCGGGGGGGGGGGGFFGGGGGGGGGGGGGFGG@FGGGGGGG9EFGFGGCGGGGGFEFFFEGGFGGGGFF<=FFGDEFFGGFGGGGGFGGGFFGGBAECGGCGGGGGGGDGGGGFGGGGGGGFEEEGG?@FAC?FFFEDFFFFC@DFGGG=AFGGFGGFB=FFFB@FCEFGGGADG?8EEGGGCFFGFF,>:,;DGFFGGFE7<CCEC,=A?FGGGCCC7C8BC69+4<E5/?D4@CF37F9CF6ECCC6AF85*+6<::2
@M03152:184:000000000-AWYW1:1:2106:13959:10912 1:N:0:ACTAGCTAATACCTGT
AAGCTCGTAGTTGAATTTCGGACCGGGCTGGGTGGTCTTGCCGCAAGGTAAGCACTGCTCTGGTCTGGTCTTTCTTTCTGGAGCTCTTGCGTGCTCTTAATTGAGTGCGCAAGCTGATCCAGGACTTTTACTTTGAAAAAATTAGAGTGTTTAAAGCAGGCTTACGCTTGAATACATTAGCATGGAATAATAGAATAGGACTTTGGTTCTATTTTGTTGGTTTCTAGGACCGAAGTAATGATTAATAGGGATAGTTGGGTGGAATTCTCGGGTGCCAAGGAACTCCAGTCACACTAGCTAA
+
CCCCCGGGGGGGGGGGGGGGGGGGGGGGGGGGGGGGGGGGGGGGGGGGGGGGGGGGGGGGGGGGGGGGGGGGGGGGGGGGGGGGGGGGGGGGGGGGGGGGGGGGGGGGGGGGGGGGGGGGGGGGGGGGGGGGGGGGFGGGGGGGGFGGGGGGGGGGGGGGGGGGGGGGGGFGGFGGGGGGGGGGGGGGGGGGGGGFFEDGGGGGGGGGGGGGGGGGFGFFGGGGGCEGGGGGGGGGGGGGGGFGGGFGCFFF?CFFGD@ECEEB7C;C>ECD=3CCFFFFFGGDFFF6??CF9CGGCGDC+
@M03152:184:000000000-AWYW1:1:2106:17208:10943 1:N:0:ACTAGCTAATACCTGT
AAGCTCGTAGTTGAATTTCGGGATTAATTTACTGGTCGTGCTATTGTACGTACTGGTATTATTGATTCCTACCTTCTGAAGGACCATGATGTCATTAATTTGGTGTCTTGGGAAATCAGGACTGTTACTTTGAAAAAATTAGAGTGTTTAAAGCAGGCTCACGCTTGAATACATTAGCATGGAATAACGAAATAGGACGTTTGATTCTATTTTGTTGGTTTTTAGGATCGACGTAATGATTAATAGGGATAGTTGGGTGGAATTCTCGGGTGCAAAGGAACTCCAGTCACACTAGCTAATT
+
CCCCCGGGGGGGFGGGGFGGGGECGCFGGGGGGGGGGGGGGGGGGFGFFFFFGGGGGGGGFFGCGGDFGGGGGGGCFCGFFGGGGGGGGGCGGFEFCAFFDFGFFEFGGFGGGCG<9FEFFFFGEECGFGGGCEFGGGGGGGDGDFGGGDFEGGGGF+F8,CEG7CFG?<FG?FGGG8BAE8==FGCGG>CC8>9=AFEB+,@FF9DFEEGGGFGF7DEGG+D8689;EGEGEB>F7?722<,,9;FGGC4,1>9:CCEC*,<B7<+5C5FC8*;:+;4:6B9*5+3?CFGGCD76AE7E+
@M03152:184:000000000-AWYW1:1:2106:26365:11004 1:N:0:ACTAGCTAATACCTGT
AAGCTCGTAGTTGAATTTCGGGGTCAGTAGGTCGGTCGTGCCAACGGTATGAACTGGTCTCACTGATTCCTCCCTCTTGTAGAACCGTGATGCCATTAACTTGATGTTGCGGGGAAACAGGACTGTTACTTTGAAAAAATTAGAGTGTTTAAAGCAGGCTAACGCTTGAATACATTAGCATGGAATAATGAAATAGGACGTCGATCTTATTTTGTTGGTTTCTAGGGTTGACGTAATGATTAATAGGGATAGTTGGGTGGAATTCTCGGGTGCCAAGGAACTCCAGTCACACTAGCTAATA
+
CCCCCGGGGGGGGGGGGGGGGGGGGGGGGGGGGGGGGGGGGGGGGGGGGGGGGGGGGGGGGGGGGGGGGGGGGGGGGGGGGGGGGGGGGGGGGGGGGGFGGFFCFEGGGGGGGGGGGGGGGGGGGGGGGGFGGGGGGGDFGGGGGGGGGGGGFDFGGGGGGGGGGGGFGGGGGGGGGCGGFFGGGGGGGGGGGGGGFGGG:CFDEGF@EGCFGFGGGCE>FFGGGGGFGCEFCEGGGGGG+>:CGGFCG*;?;F+<E=88EF+A?+<7DGEGGFGGG3>EFGGCGGCEFFFG?CFFFGGF9
@M03152:184:000000000-AWYW1:1:2106:15057:11048 1:N:0:ACTAGCTAATACCTGT
AAGCTCGTAGTTGAATTTCGAGATCAGTACGCTGGTCGTGCCTTCGGTATGCACTGGTGTCACTGGTTTCTCCCTCCTGAAGAACCGTCATGCCATTCAGTTGGTGTGGCGGGGAATCAGGACTGTTACTTTGAAAAAATTAGAGTGTTTAAAGCAGGCTCGCGCTTGAATACATTAGCATGGAATAATGAAATAGGACGTTTGCCCCTATTTTGTTGGTTTCTAGGATCGACGTAATGATTAATAGGGATAGTTGGGTGGAATTCTCGGGTGCCAAGGAACTCCAGTCACACTAGCTAAT
+
CCCCCGGEGEFGGGCFFG9FFFGGGGGGGGGGGGGGGGGCFDECEFGGGGGFEFGGGGCFGGGGGCGFGGGFGGGGGFGCE,C@EFFGEFFGCFFGGG9EC,CEFFGEGFGCCC@@?F9B=,+BEFFGGDAFGFFGA<7FDFFCFGGFFFF9DFGGFCDFDEGDE<<FFFFGFDCGBFFGCDEFG:F>FGFCG9,?C<A@<FDE,CFGC<B,<<?CF*2:A9;E999?BGDDE5CC*1+<<@F:::7CCC4*+<:7@*2CG:+9<+<09C57=55:<FFCEG60<+2@C4++39>9:9*<+
@M03152:184:000000000-AWYW1:1:2106:13313:11078 1:N:0:ACTAGCTAATACCTGT
AAGCTCGTAGTTGAATTTCGGGACCAATTTGTTGGTCGTGCCTCGGTACGTACTGGTATTATTGGTTTCTCCCTTCTGAAGAACCTTGATGTCATTAATTTGGTGTCTTGGGGAATCAGGACTGTTACTTTGAAAAAATTAGAGTGTTAAAAGCAGGCATACGCTTGAATACATTAGCATGGAATAATGAAATAGGACGTTTGATTCTATTTTGTTGGTTTCTAGGATCGACGTAATGATTAATAGGGATAGTTGGGTGGAATTCTCGGGTGCCAAGGAACTCCAGTCACACTAGCTAATT
+
CCCCCGGGGGGGGGGGGGGGGGGGGFFGCGGGGG@FGGGGGGFGGGGGGGGGGGGGGGGGGFFGGGGGGGGGGFGGGGGGGGGGG8FF9FEEFEFGFGGGGFGGGGGGGGGGGEGFGGGGGCFGGGGGGGGG9EFFGEBBEGFFFGFGGGCDBEGDDGFFGFGGGGGFGGGGGDFGF?FGGGGGGF9DFFFDGGFF=,@@F<+,@;EBCGGFGGGGGGGGG;EGDCEFFCGE5BEFFG7CFGGGGGG68CAGGFGGGGGGFC9<:E@5C**23*:<CFAGFCCFGGGCFFCCC666?C:?+
@M03152:184:000000000-AWYW1:1:2106:19220:11115 1:N:0:ACTAGCTAATACCTGT
AAGCTCGTAGTTGAATTTCGAACCTGGTCGGGCGGTCTGCCTATTGGGTACGTACTGTCTGGCTGGGTTCTACCTCTTGGTGAGCCGGCATGCCCTTAATTGGGTGTGTTGGGGAACCAGGACTTTTACCTTGAGAAAATTAGAGTGTTCAAAGCAGGCCTTTGCCTGAATACATTATCATGGCATAATAAAATAGGACGTGCGGGTTTATTTTGTTGGTTTCTAGAGTCGCCGTAATGATTAATAGTGGTAGTTTGTTGGAATTTTCGGTTGCCAAGGAACTCCAGTCACACTATCTAAT
+
CCCCCFGGGGGGGGGGGGGGGGGGGGGGGGGGGGGGGGGGGGGGGFGGGGFEGGGGFGGGGGGGGGGGGGGGGGGGGGGGGGGGGGGGGGGGG8FFGGGGCFGGBFCGGF8EDGGDFFGG@FGGGGGGGG9@FDEGFGGGGCCAFGGGCFAFGFFG<BFEGGFFGGGG@EFFFEGGG,FFGGGCGFGEDGGGFC9,DEC:::CFG*=*B,@9CGGGGG5:8EFFFC99CFGDECCCE5EDF?E?><:+<*99+2+0:*2;887:++++1>*759>FC>>*:*0*<8:++*<<877+<C:9<
@M03152:184:000000000-AWYW1:1:2106:26823:11171 1:N:0:ACTAGCTAATACCTGT
AAGCTCGTAGTTGAATTTCGGGATCAATTTATTGGTCGTGCCAACGGTACGCACAGGTACAATTGGTTTCTCCCTTCCGACGAAGCGTGATGTCATTAACTTGATGTCGTGTGGACTCAGGACTGTTACTTTGAAAAAATTAGAGTGTTTAAAGCAGGCTTTGGCGTGAATACATTAGCATGGTATAATGAAATAGGACGTTTGATATTATTTCGTTGGTTTCTAAGATTGACGTAATGATTAATAGGGATAGTTGGGTAGAATTCTCGGGTGACAAGGAACTCCAGTCACATTAGCTAAA
+
CCCC9;B@@<BAFGGD<6C8FEGCF<@ACF@@<CF,C@@CGD966,CFD@@:,@+,ECFFF,FA<<6CF<CFF8CF,CFC:CC+BF@CCFD,,,CFGCF,95EFAEFE@?F8??E,,BEGGGGFFF<,B,C<CBAE9EFFFEEFG??5E@GGDFCE,<CGCEF8F+=@><FE<FCBFF7;=<C,38DFGF9;33@;CGF>6@@7,3,=BF9,@FGGGFG>@6D;:CDCFF,>CE8*/*,=9>=,1,=+;?)09CF7C**+35;CFF9+:5*;E76>3)8=0*+*+3+3<6A0+**<++:++
@M03152:184:000000000-AWYW1:1:2106:17733:11193 1:N:0:ACTAGCTAATACCTGT
AAGCTCGTAGTTGAATTTCGGACCTGGCTGGGTGGTCTTGGCTCACGTCAAGCACTGCCTCTGGTCGGGTCTTTCCTTCTGGGGAACCTGCGTGCTATTAACTTAGTGCGCAGGGGATCCAGGACTTTTACTTTGAAAAAATTAGAGTGTTTAAAGCAGGCTTTCGCTTGAATACATTAGCATGGAATAATAGAATAGGACTTTGGTTCTATTTTGTTGGTTTCTAGGTCCGAAGTAATGATTAATAGGGATAGTTGGTTGGAATTCTCGGGTGCCAAGGAACTCCAGTCACCATAGCTAA
+
CCCCCGGGGGGGGGGGGGGGGGGGGGGGGGGGGGGGGGGGFGGGGGGGGGGGGGGGGGGGGGGGGGGGGGGGGGGGGGGGDG?FEGGGGGGGGGGGGGGGADGGAFGGGGGGGGGGGGGGGGGGGGGGGGGGGGGGFGFGGDFFGGGGGGGGCFGGGGCGGGGGG@EFGGGGFFGFGF9EFGGGGGG>EFF=FFGGGGDGGCFCCFGFGGGGGFGFGDFGGGFEFE?F,?:CC88CFFG7?FGGFGF+<C;FC6EF+<4B*5B?FGGGGGC581<>F)0*2;69:@:CEFGC+*2CF?FE7
@M03152:184:000000000-AWYW1:1:2106:11089:11297 1:N:0:ACTAGCTAATACCTGT
AAGCTCGTAGTTGAATTTCGAACCTGGTCGGGCGGTCTGCCTATTGGGTACGTACTGTCTGGCTGGGTTCTACCTCTTGGTGAGCCGGCATGCCCTTAATTGGGTGTGTTGGGGAACCAGGACTTTTACCTTGAGAAAATTAGAGTGTTCAAAGCAGGCCTTTGCCTGAATACATTAGCATGGCATAATAAAATAGGACGTGCGGTTCTATTTTGTTGGTTTCTAGAGTCGCCGTAATGATTAATAGGGATAGTTGGGTGGAATTCTCGGGTGCCAAGGAACTCCAGTCACACTAGCTAAT
+
CCCCCGGGGGGGGGDFGGFGGGFGGGGGGGGDEGGGGGGGGGFGGGGGGGFGGGGGGGGGGGGGGGGGGGGGGGGGGG9FGGFGGGGGGGGGGGGGGG9EFGGG@FGGG8BFDCFEGGGGGGGFFGGCGGGGGGGDDF<EGGGGGGGGGGFFFFFGEFEGGGGGGCFGDDGGGGGGGGGFGGGGGGG,@,@FGGFE:,7FFFFGGGGGGFFGGGCGFG8EGGGGFGFGGGGGGGGG5=CCECGE>?7?*6>C89<9E*;E589CFFFGD*:FED4C+.)2:;FGF68@F=CECGG9?C7++
@M03152:184:000000000-AWYW1:1:2106:23354:11298 1:N:0:ACTAGCTAATACCTGT
AAGCTCGTAGTTGAATTTCGAACCTGGTCGGGCGGTCTGCCTATTGGGTACGTGCTGTCTGGCTGGGTTCTACCTCTTGGTGAGCCGGCATGCCCTTAATTGGGTGTGTTTGGGAACCAGGACTTTTACCTTGAGAAAATTAGAGTGTTCAAAGCAGGCCTTTGCCTGAATACATTATCACGGCATAATAAAATAGGACGTGCGGTTCTATTTTGTTGGTTTCTAGAGTCGCCGTAATGATTAATAGGGATATTTGGGTGGATTTTTCGGGTGCCACGGCATTCCCTTAACCCTAGCTAAA
+
CC@ACE@F@<FEGGGGGGG8DFGDGDFCEFCEEFGG@FFGG@9CFGGGDGGGGGGGGCDGGGFEE>:FCEEGA?<CFDFFF7EEFF::C7FFEDGFGGGDGF@8?FCEFG,BFG@FFGG<FGGFFGGAD<BF,,5,,B>?FFFFGGGGGGGGGD8,CF7F>DFFGGGF7DBFGAFE=,F;,*3B<CGCDF@<;DF9>,3>1**1*=CEF,,@B@,6,**1A<+BE+2?EF*?*=B*:51+4C@?::0+::72+3+9+*1;**+3++2+95*1*/>D+07*2*<:++++3*0+2>F6<<:+0
@M03152:184:000000000-AWYW1:1:2106:6389:11305 1:N:0:ACTAGCTAATACCTGT
AAGCTCGTAGTTGAATTTCGGGATCAATACGTCGGTCGTGCCTCGGTACGTACTAACGTCATTGATTTCTCCCTTCTGACGAGCCGTGATGTCATTAATTTGGTGTTACGGGAAGTCAGGACTGTTACTTTGAAAAAATTAGAGTGTTTAAAGCAGGCAATCGCTCGAATACATCAGCATGGAATAATGAAATAGGACGTTCGGACATATTTTGTTGGTTTCTAGGATCGACGTAATGATTAATAGGGATAGTTGGGTGGAATTCTCGGGTGCCAAGGAACTCCAGTCACACTAGCTAAAC
+
CC9C@FDG;@FGGGGGGGGGGG7FFGGGFGGGGGGGEGGGGGGGGDGGGGGGGGGGGGEFGGGGDGGGGGGGGGGFFEEGGEGGGGGGFFGGDGGGCCFFDEGFGFFAFF@CFCEEFGGGCDFFCFEGGGGGC<ADE:<FFDFEFFFFG,EFAEFC7E<DFCBDDFGG8DGG9DF,><CFGF7DC<EGGCCGB,56DB:BF71<CG*;,FBC;2DC8;BFGGGF9CFGF5B/:EECCF9EC?:+1<C=6*)+5<+9=:C5/9+<0<+*/CE3AFCC:77FF69*3@FGCF+<8C*2?3*++
@M03152:184:000000000-AWYW1:1:2106:23330:11412 1:N:0:ACTAGCTAATACCTGT
AAGCTCGTAGTTGAATTTCGAACCTGGTCGGGCGGTCTGCCTATTGGGTACGTACTGTCTGGCTGGGTTCTACCTCTTGGTGAGCCGGCATGCCCTTAATTGGGTGTGTTGGGGAACCAGGACTTTTACCTTGAGAAAATTAGAGTGTTCAAAGCAGGCCTTTGCCTGAATACATTAGCATGGCATAATAAAATAGGACGTGCGGTTCTATTTTGTTGGTTTCTAGAGTCGCCGTAATGATTAATAGGGATAGTTGGGTGGAATTTTCGGGTGCCAAGGAACTCCAGTCACACTAGCTAAA
+
C@CC<CFF7FFEFG9FDGGGGFEEGGGG<@@CEGEG7FFGD@EFGADC@EFGA9FDGGGFCFGGGGGGDGGGGFGEF<CFE@,CAGGGGCGGGGGFGG,FFFFGGGC=FGFGGGCF?FFEDFFGFGDCFGFGGC<<?<FABDGGGGFGFGGGGD,@=7CFFG,7<FG9,DF9F<FD@7<CF9FFDGGFDCD=>@D9,?>FGGG:C:BE<@@CBGFGGGGGGGFGFF?FGG*8**=8=5<++@??1++A7*0*+:<++****;3+A+0:)>5<*5C*64:F686DFC+<+*<2+7406+C9+
@M03152:184:000000000-AWYW1:1:2106:24023:11430 1:N:0:ACTAGCTAATACCTGT
AAGCTCGTAGTTGAATTTCGGGGTCAGCATGTCGGTCGTGCCACAGGTACGTACTGGCGTTGCTGATTCCTCCCTCTTGACGAACCGTAATGCCATTAATTTGGTGTTGCGGGGAATCAGGACTGTTACTTTGAAAAAATTAGAGTGTTTAAAGCAGGCATGCGCTTGAATACATTAGCATGGAATAATGAAATAGGACGTTCGATCCTATTTTGTTGGTTTCTAGGATTGACGTAATGATTAATAGGGATAGTTGGGTGGAATTCTCGGGTGCCAAGGAACTCCAGTCACACTAGGTAAT
+
CCCCCFGFFGFGGDFGGGGGGGGGGGGGGGGFGGGGGGGGGGGGGGGGGGGGGGGGGGGGGGGGGGGGGGG@FGGGGGGGGGGGGEGGGGGDGGGGGGGEGGGGGGGGGGGGGGGGGGGGGGGGGGGGGFGGGGGGGGGFBFFFFFGFGCGGGGAFGGCGGGGGGGGGGGGGGFGGGGGGEGGFGFGGGGGGC@FGGGFGFCG7CCGGFFGFEE@<FGCBCFCFGGGGGG6CFGEGG599:9CE>GFGGC5CFGDCFCGGDF:C6CFCDE=CECDDCF:6C2<*<8+<<9<<8DCF+<>F+
@M03152:184:000000000-AWYW1:1:2106:5221:11529 1:N:0:ACTAGCTAATACCTGT
AAGCTCGTAGTTGAATTTCGGGGTCAGTAGGTCGGTCGTGCCAACGGTATGAACTGGTCTCACTGATTCCTCCCTCTTGTAGAACCGTGATGCCATTAACTTGGTGTTGCGGGGAAACAGGACTGTTACTTTGAAAAAATTAGAGTGTTTAAAGCAGGCTAACGCTTGAATACATTAGCATGGAATAATGAAATAGGACGTCGATCTTATTTTGTTGGTCTCTAGGGTTGACGTAATGATTAATAGGGATAGTTGGGTGGAATTCTCGGGTGCCAAGGAACTCCAGTCACACTAGCTAATT
+
CC@CCGGGGGGGGGGGGGGGGGGGGGGGGGFGGGGGGGGGGGGGGGGGGGGGGGGGGGGGGGGGGGGGGGGGGGGGGGGGGGGGGGGGGGGGGGDFGGGGGGGGGGGGGGGGGGGGGGGGGGGGGGGGGGGGGGGGGGGGGGGGFCFGGGEF9FGGGGEGGF?EDFEFFGFGGGGGGGGGGGGGGGCGGGGGGGGGGGGGGGEGEGGDGGGGGGGGG5EGGGGGDG5:FG?CEGGGGGGG?9CFGFGG6:;CEFGGDEG>CAFGGGGCDEC3;>*95>FFCGGCC60AC4:CCCGEG77++
@M03152:184:000000000-AWYW1:1:2106:9951:11556 1:N:0:ACTAGCTAATACCTGT
AAGCTCGTAGTTGAATTTCGGGATCGACGGGTCGGTCGCGCCTCTGGTGTGTACTGGCCCTGTCGGTTTCTCCCTTCTGACGAACCACGATGTCATTAATTTGGTGTCGTGGGAAATCAGGACTGTTACTTTGAAAAAATTAGAGTGTTTAAAGCAGGCATTCGCTTGAATACATTAGCATGGAATAATGAAATAGGACGTTTGATCTTATTTTGTTGGTTTCTAAGATCGACGTAATGATTAATAGGGATAGTTGGGTGGAATTCTCGGGTGCCAAGGAACTCCAGTCACACTAGCTAAT
+
CCCCCGGGGGGGGGGGGGGGGGGGGGGGGGGGGGGGGGGGGGGGGGGGGGGGGGGGGGGGGGGGGGGGGGGGGGGGGGGGGGGGGGGGGGGGGGFFGDFGGGGGGGGGGFGGGGGGGGGGGGGGGGGGGGGGGGGGGFGGGGGGGGGGGGGGGFGGGFGGGGGGGGGGGGGGGGGGGAFGGGGGGGGGGGGGFGGGGGGGGGGGGGGGGGGGGGGGGGGGCGGGGGFFEFFEEEGFGFFEFGGGFFGFDFFGFGFGFEEGCFCGG7<C3*171CDCFFFGGEFGGGCGG4<<FGFFEFCF0
@M03152:184:000000000-AWYW1:1:2106:25491:11561 1:N:0:ACTAGCTAATACCTGT
AAGCTCGTAGTTGAATTTCGGGGTCAGTAGGTCGGTCGTGCCACCGGTATGAACTGGCTTCACTGATTCCTCCCTCTTGTAGAACCGCGATGCCATTAATTTGGTGTTGCGGGGAAACAGGACTGTTACTTTTAAAAACTTAGAGTGTTTCAAGCAGGCTAACGCTTGAATACATTAGCATGGAATAATGAAATACGACCTCGCTCTTATTTTGTTGGTTTCTCGGGTTGACGTTAGGATCAATAGGGATAGTTGGGTGGAAGTCTCGGGTGCCAAGGAACTCCAGTCACACTAGCTAATC
+
A@C9C9CFF?6FFE@ECE,C@@CFECFA<<C6FB+@F@CFG89E,@FFDFFF<FGG8CCC86,CFF@,,,CC@FEC8CFGEC,CCE7+@+4B,EE9F95,EFCC=7A+9C77F7FGFG,=EFGG,,C,B<FF9A,,,5+,E=<=EFCDF8,,:DFF<FGC38CFGG+<C<@@=FFFGA?EDFF?,DFFEGG,722,*<>**@<*1CF2,,7CC<<788:B9<@+3BEC>*+AC3*0**+++;0A:E6*0A5+3<+31A*12<*<<?<C*5@)19*7*..**0+03+3<+7?FC***<+*++
@M03152:184:000000000-AWYW1:1:2106:25061:11570 1:N:0:ACTAGCTAATACCTGT
AAGCTCGTAGTTGAATTTCGGGGTTAGTAGGTTGGTCATGCCTCTGGTATGTACTGGCCTCACTGATTCCTCCTTCCTGATGAGCCGTAATGCCATTAATTTGGTGTTGCGAGGAATCTGGACTGTTACTTTGAAAAAATTAGAGTGTTTAAAGCAGGCTAACGCTTGAATACATTAGCATGGAATAATGAAATAGGACGTTCGATCCTATTTTGTTGGTTTCTAGGATTGACGTAATGATTAATAGGGATAGTTGGGTGGAATTCTCGGGTGCCAAGGAACTCCGTCACACTAGCTAATT
+
CCCCCGEFEGGGGGGGGGGGGGGGGGGGGGGGGGGGGGGGGGFGGGGGGGGGGGGGGGGGGGGGGGGGFFFGGGGFGGGGGGGGGFGGGGGFGGGGGGGGGFGGGGGGGGGGGGGCFFFGGGGGGGGGGGGFGFGGCFGGGFGCGGGAFGGGGFEFGGGGGGGGGGGGGGGGGGGGGGCF9DFDFGGGGGFFFFGDFGGGGGGGGGGGFGCCFGGGGG5EGGGGGGCGEEGGGEBF7=F?CGGGGGGFGGF6FGDGFGGGGGFGFGGFDGGGGG7;=AAFGCC:+;CCGB+88C*::CCF9
@M03152:184:000000000-AWYW1:1:2106:20717:11582 1:N:0:ACTAGCTAATACCTGT
AAGCTCGTAGTTGAATTTCGAGGGCCTTTTGCGGTCGCCCACTGCCCCCTTGTGGACAGTGTGCTTGCGGCCGCGGGCCCTTTTTTTGCTGGAAAGCCGGCTCTTCCCGAAAGGGCGGGGTCGGATTTTGACCAGCACGTTTACTTTGAAAAAATTAGAGTGTTCAAAGCAGGCTGTTTACAGCTTGAATATCTTAGCATGGAATAATAGAATAGGACTTTGGTTCTATTTTGTTGGTTTCTATGACTAGTGTAATGATTAATAGGGATAGTTGGTTGGAATTCTTGGGTGCCAAGGAATT
+
CCCCCEFCCGFGGFFFGGGGGGGCFFGGGGFGFGFGGGGGCCF@EFGFECGGGFGA<FFFFFFGGGCFDFGFEGGG7BCGGGGGGGGGFGGGCDG@CDC@FFGGF9DF+B:=CCEEFCFG*CFG*<FGGGE9FF7CGGEG:<:CFG9CC9FC7CF?,0+33ACGF,<99CGFGG>C:F+:@CE:C<C8+<+@CF9<0<F7<88C:C+A?C9AF?AFGFCF+++2:@FC9EFGGGGCCEGECG?+:+<CFE*<E++3<7CC7+0+2<**2:8:+:***076+0<:<+2+*01***0:520++
@M03152:184:000000000-AWYW1:1:2106:8790:11635 1:N:0:ACTAGCTAATACCTGT
AAGCTCGTAGTTGAATTTCGGGACTAACAGATTGGTCGCGCCATTGGTGTGTACTGGTCTAGTTGGTTTCTCCCTTCTGACGAACCACGATGTCATTAATTTGGTGTCGTGGGAAATCAGGACTGTTACTTTGAAAAAATGAGAGTGTTTAAAGCAAGCGTTAGCTTGAATACATTAGCATGGAATAATGAAATAGGACGTTTGATCCTATTTTGTTGGTTTCTAGGATCGACGTAATGATTAATAGGGATAGTTGGGTGGAATTCTCGGGTGCCAAGGAACTCCAGTCACACTAGCTAAC
+
CC@CCEGGDFFCGGGGGFGFGGDGGEGGGGGGGGGGGGGGGGGGFDE<FEFGGEGG8FFGDCFFGGG<FEGGGGGGGGGGGGG@FGGGGEDFEGDEFEFAFF9<EF<CF,4BFGGFGGGGGFGGGFGEFFG9FGDFFBEG,,?,FBFFDEEADFFFCGGGGDEGGCADF@FGFGGGGFFFGGGFGGGEFGGCFFGGFCCC<D:F9@FGE;F,@FCG,>>C>CGGGG,>?DE=:BEG55@C9C=C>FGFFEA?FCCF?*;83*2??=E:7=5<EGGCG45*A8<*+282+99@F400*+00+
@M03152:184:000000000-AWYW1:1:2106:5141:11638 1:N:0:ACTAGCTAATACCTGT
AAGCTCGTAGTTGAATTTCGGCCTTTGCCGCCCGGTCCGCCTATTTGGGTGTGTACTGGAGCGGTGGAGGCTTACCTCGTGGTGAGCTGTTATGCCCTTTACTGGGTGTGGCAGGGAACCATGATTTTTACTTTGAAAAAATTAGAGTGTTCAAAGCAGGCTTACGCCCGAATACATTAGCATGGAATAATAAAATAGGACGTGCGGTCCTATTTTGTTGGTTTCTAGGATCGCCGTAATGATTAATAGGGATAGTTGGGTGGAATTCTCGGGTGCCAAGGAACTCCAGTCACACTAGCTT
+
CCCCCGGGGGGGGGGGGGGGGGGGGGGGGGGGGGGGGGGGGGCFGGGGGGGGGGGGGGGFGGGGGGCGFEGGGGGGGGGFGGGGGGGGGGGGGGGGGGGGGGGGGGGGGGGGGGGGGGGGGGGGGGGGGFGGGGGA?EF8FGGGFGGGGGGGFAFGGGGGGFFGGCEEGGGGG7BCBFGFFFGGGGGGGFFGG?BFFCFGC:>:FGGEGGGGGG@F?BFC5BFCCF;FC?CFGGGG5EEGC>C7C39<+<>688CCFC?*AED5<?F:C<=58FCDFF?GG6C5EGGCFF++<CFF?09C+
@M03152:184:000000000-AWYW1:1:2106:19372:11708 1:N:0:ACTAGCTAATACCTGT
AAGCTCGTAGTTGAATTTCGGGACTAACAGGTTGGTCGCGCCTTCGGTGTGTACTGGTCTAGTTGGTTTCTCCCTTCTGAGGAACCGCGATGTCATTAATTTGGTGTCGTGGGAAATCAGGACTGTTACTTTGAAAAAATTAGAGTGTTTAAAGCAAGCGTTAGCTTGAATACATTAGCATGGAATAATGAAATAGGACGTTTGACCCTATTTTGTTGGTTTCTAGGATCGACGTAATGATTAATAGGGATAGTTGGGTGGAATTCTCGGGTGCCAAGGAACTCCAGTCACACTAGCTAAT
+
CCCCCGGGGGGGGGGGGGGGGGGGGGGGGGGGGGGGGGGGGGGGGGGGGGGGGGGGGGGGGGGGGGGGGGGGGGGGGFGGGGGGGGGGGGGGGGGGGGGGGGGGGGGGGGGGGGGGGGGGGGGGGGGGGGGGGGGGGGGCAFG9EDFFGGGGGGGGGGGGEGGGGGGGGGGGGGGGFG?FGGFGGGGGGGGCFGGGGGGGFFGGGG9EEGFGGGGGGGG>FFCFGGGGGGGDEGGG=CF+<>CDDGGGCFFGGGGC?CGGGFFG?+<FC=5*?D7FGFFEF667+<@CGFGFGD9?*AF9+
@M03152:184:000000000-AWYW1:1:2106:12874:11730 1:N:0:ACTAGCTAATACCTGT
AAGCTCGTAGTTGAATTTCGGAATAAGCAGGTCGGTCGTGCCACAGGTATGTACTGGTCTTGCTGATTCCTCCCTCTTGACGAGCCGTAACGCCATTAATTTGGTGTTGCGGGGAATCAGGACTGTTACTTTGAAAAAATTAGAGTGTTTAAAGCAGGCTCACGCTTGAATACATTAGCATGGAATAATGAAATAGGACGTTCGATCCTATTTTGTTGGTTTCTAGGATTGACGTAATGATTAATAGGGATAGTTGGTTGGAATTTTCGTGTGCCAAGGAACTCCAGTCACACTAGCTAAT
+
BC@CCFGGGGGGGGGGGGGGGGGFGCEGGGGGGGGEGGGGGGGGGGGGGGGGGGGGFFGGGGGGGGGGGFGGGEGGGGGFFGGGGGGGDG,BCGFGGGGGEFGGGGGEGGEEGCCGF9FFCFGFGFEFGGGGDFF993FFFGFCFGGGFGGGFFAFFFEFFGGGGGGG@FGGFCCFGG7FGGGF9CFGGGCFAFFFCGGGE*>:7FE*?9FFGG@FGGGBC*+?FG:C?F>?C8CF5FG77<:<+51+*28*0>+>@*;CGF9<++<9>*;9E7>C+757*;7><ECGF*<+<<F?F729+
@M03152:184:000000000-AWYW1:1:2106:13712:11741 1:N:0:ACTAGCTAATACCTGT
AAGCTCGTAGTTGAATTTCGAACCTGGTCGGGCGGTCTGCCTATTGGGTACGTACTGTCTGGCTGGGCTCTACCTCTTGGTGAGCCGGCATGCCCTTAATTGGGTGTGTTGGGGAACCAGGACTTTTACCTTGAGAAGATTAGAGTGTTCAAAGCAGGCCTTTGCCTGAATACATTAGCATGGCATAATAAAATAGGACGTGCGGTTCTATTTTGTTGGTTTCTAGAGTCGCCGTAATGACTTATGGGGATAGTTGGGTGGAATTCTCGGGTGCCAAGGAACTCCAGTTACACTAGCTAAA
+
CCCC9CC@F@8EEC@,EFF@FCEBFGGG9FEGGGCC@FE9FF9AFA9,B6CCFD,DEEDEFGGFFCG,C=EFGE@FGGF969C<FAFEEGGGF,?EC,,5,CB8F+64,:4FF:B?@D,<F@GGFGGGGGAEF?<,8B<FD,>FD:3BDFG<BA8>8@CFF@F<==,@,@@F=>,7@FCFAA:EGG79EFGG,,,?<C@@*<:::6*6<7C,@@CF,=F**3>F7C9:+5=CGGGE=7:++3+=C++2/25CFCFD6788C5+3+<7?3:?/*7**<4>=ECF7@+2++1<0+?09?F7++
@M03152:184:000000000-AWYW1:1:2106:26454:11800 1:N:0:ACTAGCTAATACCTGT
AAGCTCGTAGTTGAATTTCGGGACCATCATGTCGGTCGTGCCTCGGTACGTACTGGCATTGTTGGTTTCTCCCTTCTGACGAACCATGATGTCATTTATTTGGTGTTGTGGGGAATCAGGACTGTTACTTTGAAAAAATTAGAGTGTTTAAAGCAGGCTCACGCTTGAATACATTAGCATGGAATAATGAAATAGGACGTTTGATTCTATTTTGTTGGTTTCTAGGATCGACGTAACGATTAATAGGGATAGTTGGGTGGAATTCTCGGGTGCCAAGGAACTCCAGTCACACTAGCTCACT
+
AB<CCGGGEGGGGGGGGGFCECFGGGDGFFGDGGGGCFG@FFFGGGGGGGGGGGGGGGGGGGGGGGGGGACFGGGGGFCEG7FGGEDGGEEFGFGGGGFEGGGFGGGGGGGGGEFGGGGGGFGGGGGGGFGGG<FGGGGGGGGGGGGGGGGDDGGGGGFFGGGFFEGF?FFFEFGFFGFF<<>CFFGGCD;3DFCCFDFFFGG9FGGGGGCFGGGGGFEGFGGF:FFFG*;::EFF***==81<@AG6CFF+<CC+:E7@GGC+9C<5<5F<E*:*::4?FF+9AFE9F?++;7F6F+*++
@M03152:184:000000000-AWYW1:1:2106:21271:11804 1:N:0:ACTAGCTAATACCTGT
AAGCTCGTAGTTGAATTTCGGGACTAACAGATTGGTCGCGCCATTGGTGTGTACTGGTCTAGTTGGTTTCTCCCTTCTGACGAACTACGATGTCATTAATTTGGTGTCGTGGGAAATCAGGACTGTTACTTTGAAAAAATTAGAGTGTTTAAAGCAAGCGTTAGCTTGATTACATTAGCATGGAATAATGAAATAGGACGATTGATCCTATTTCGTGGGTTTCTAAGATCGACGTAATGATTAATAGGGATAGTTGGTTGGAATCCTAGGGGGCCAAGGAACCCCAGTCACAATAGCTAAA
+
C9CC9@F@@C-CEEC@FCFF7@@FCEC<<EGF<E-CEFEFGD@,,,CFFGDFEAFG@F,,:C9C<C,,6CFG9EFF8FG9<B@FFGDECCFGE,C?EECFE,C,EFFFC,B@:BEFFE,,?,BFGE?AFG9<AFFG94@F<E8,EBFECEGGAC?A<F<F>B+:?<9,,,C,,3,9><DFC>F8,=DFCA@F,,,>DF,@7::<,,,@E=F,=CE,::C>*BCC7,2,DC*4/44:,/=C,,+1++=6**)2>;:+>*=CC+5+++22+**)871**0)2****2*/2</9++*2+<+2++
@M03152:184:000000000-AWYW1:1:2106:17008:11828 1:N:0:ACTAGCTAATACCTGT
AAGCTCGTAGTTGAATTTCGGGGTCAGTAGGTCGGTCGTGCCAACGGTATGAACTGGCCTCACTGATTCCTCCCTCTTGTAGAACCGTGATGCCATTAACTTGGTGTTGCGGGGAAACAGGACTGTTACTTTGAAAAAATTAGAGTGTTTAAAGCAGGCTAACGCTTGAATACATTAGCATGGAATAATGAAATAGGACGTCGATCTTATTTTGTTGGTTTCTAGGGTTGACGTAATGATTAATAGGGATAGTTGGGTGGAATTCTCGGGTGCCAAGGAACTCCAGTCACACTAGCTAATC
+
CCCCCGGGGGGGGGGGGGGGGGGGGGGGGGGGGGGGGGGGGGGGGGGGGGGGGGGFGGGGGFGGGGGGGGGGGGGGGGGGGGGGGGGGGGGGGGGGGEFGGGGGGFGGFGGGGGGGGGGGDFGFGFG?FFGGGGGGGGGGGGGGFGDGGGGGGGGGGGGGGGGGGGGGGDFGGGGGGFGGGGFFGGGGGCGGGGGGGDGDFFDCGGGGGGGFGCC@CDEGGGGGF?*:CECFD8FGFFFFEGCFGGGD*=FGGGG6C=5883AFGGG=7EE<:7FFC@>6:FF<FEFGGFGGDCGDCGGD+
@M03152:184:000000000-AWYW1:1:2106:22789:11974 1:N:0:ACTAGCTAATACCTGT
AAGCTCGTAGTTGAATTTCGGGATCAATTTATTGGTCGTGCCAACGGTACGCACTGGTACAATTGGTTTCTCCCTTCTGACGAAGCATGATGTCATTAATTTGATGTCGTGGGGAATCAGGACTGTTACTTTGAAAAAATTAGAGTGTTTAAAGCAGGCTTTGGCTTGAATACATTAGCATGGAATAATGAAATAGGACGTTTGATCTTATTTCGTTGGTTTCTAAGATCGACGTAATGATTAATAGGGATAGTTGGGTGGAATTCTCGGGTGCCAAGGAACTCCAGTCACACTAGCTAAT
+
CCCCCGGGGGGFGGGGGGGGGGEGGCFGGGGGGGGGGGGGGGGGGGGGGGGGGGGGGGGGGEGGGGGGGGGGGGGGGGGGGGGGGGGGGFFGGGFGGGGGGGGGGGGGGGGGDGGGGGCFGGFGGGGGFGGGGGGGGGGGGGGDDGGGGGGGGFGGGGGGGGGGGFGGCFGGFFGGFGGGFGGGGGGGGGCC=FFGGGGGGGGG9FFFG9FGGGGGGFGGGGGGFEGGGGDGGGCEF?EGG@FCFCGG=FA6ECFFGDCEC5?;E@CFDF8CCDCFG57CFG?GDG?CDFFC6CFDCFGC7
@M03152:184:000000000-AWYW1:1:2106:26041:12133 1:N:0:ACTAGCTAATACCTGT
AAGCTCGTAGTTGAATTTCGGATTAATGAGAAGTTAAGGTCCATCTTTCCGATGTGTACCTTATTCTCGTTTCCTTCCTTTTGAATACACTCCCTAAAATTATATTTTGGGGATCAAAGTGTTTCAAATCTTTTACTGTGAAGAAATTAGAGTGTTCAAGGCAGGCGTAATCTAGCCTTTGAATATATTAGCATGGGATAATGAAATAGGACTTTAGTCCTACTTTCGTTGGTTTCTAGGGCTAAAGTAATGATTAATAGGGATAGTTGGTTGGAATTCTCGGGTGCCAAGGAACTCCAGT
+
CCCCCGGGGGGGGGGGGGGGGGGGGGGGGGGGGGGGCGGGGGGGGGGGGGGGGGGGGGGGGGGGGGGGDGGGGGGGGGGGGGGGGGGGGGGGGGGGEFGGGGGGGGGGGGGDCFFGGFGGGGFGGGGGGGGGGGGGGGGFGGGGGGGGGGFGGGGGFGGGDEGG7FCGGGGGGGGGGGGGFDGGGGGGGGGGGGCDFFBFGFCFFFDFCFCDGGGGFGGFGFCFAF9CFGFFGGGGGG7??89,;DEACCFCF?FF,=@;EDFFFFFGC?*1;5CFGA=FGGGGGGGD7A:5<C461<7+4
@M03152:184:000000000-AWYW1:1:2106:8947:12157 1:N:0:ACTAGCTAATACCTGT
AAGCTCGTAGTTGAATTTCGGGGTCAGTAGGTCGGTCGTGCCACCGGTATGAACTGGCTTCACTGATTCCTCCCTCTTGTAGAACCGTGATGCCATTAATTTGATGTTGCGGGGAAACAGGACTGTTACTTTGAAAAAATTAGAGTGTTTAAAGCAGGCTAACGCTTGAATACATTAGCATGGAATAATGAAATAGGACGTCGATCTTATTTTGTTGGTTTTCTAGGGTTGACGTAATGATTAATAGGGATAGTTGGGTGGAATTCTCGGGTGCCAAGGAACTCCAGTCACACTAGCTAAT
+
CCCCBFGGGGGGFGGGGGGGGGGGGGGGGGGGG@@FEGGGGFFGGGGEFGGGGGGFGGGGFFFGGGGGGGGGFGGGGGGGGGGAFGGGGGFFFGFGGFFGGGGGGCGDFGGDGGGGGGGGCFDFGGGGGGGGCGGGFFEGGGGFFGG<FGGGDGGGGFDFGGGGGGGGGGGFFDFGGFEAFGGGGFCFGGGGGGGGGGGDBFGCEGGGGGGGGFFGF5;CFGFCF9CFGGEEFEE8*=99F9FFFFFFG6A?FGGG65EECEFF?0AED=*185D?FF>FGFGGC?8@GFGGGGC9CFF7+
@M03152:184:000000000-AWYW1:1:2106:9004:12195 1:N:0:ACTAGCTAATACCTGT
AAGCTCGTAGTTGAATTTCGGGACCATCATGTCGGTCGTGCCACGGTACGCACTGGTACAATTGGTTTCTCCCTTCTGACGAGGCATGATGTCATTAATTTGATGTCGTGGGGAATCAGGACTGTTACTTTGAAAAAATTAGAGTGTTTAAAGCAGGCTTTGGCTTGAATACATTAGCATGGAATAATGAAATAGGACGTTTGATCTTATTTCGTTGGTTTCTAAGATCGACGTAATGATTAATAGGGATAGTTGGGTGGAATTCTCGGGTGCCAAGGAACTCCAGTCCCCCTAGCTAATA
+
CCCCCGGG7FCFGFGGGGGGGGGGGGGGGGGGGGCFGGGGGGGGGGGGGGGGGGGGGGGGGGGFGFFGGGGGGGGGGFDGCCFCG7FE9FCGGGGGC9FGGGFGFGGGGGGG7BEBFFGEFGDGEFFFGGGCFCGCGGGGGGGFEFGFGGFFFAFGGGGGGCFFGGCGGGGGGGFGFGEE9>FFFF;EFGAFF,@F9FEFFGEAFGGGGGGGGGGGGFGGG9D@7,<?CEGECEFC::CEFEG?F<F>EFFGFFF9*AEEC9<:CG;EG5/1?G>CF)):=F?DECF6+/**:*22:9*++
@M03152:184:000000000-AWYW1:1:2106:13272:12232 1:N:0:ACTAGCTAATACCTGT
AAGCTCGTAGTTGAATTTCGGGGTTAGTAGGTTGGTCATGCCTCCGGTATGTACTGGTCTCACTGATTCCTCCTTCCTGATGAACCGTAATGCCATTAATTTGGTGTTGCGGGGAATTTGGACTGTTACTTTGAAAAAATTAGAGTGTTTAAAGCAAGCTAACGCTTGAATACATTAGCATGGAATAATGAAATAGGACGTTCGATCCTATTTTGTTGGTTTCTAGGATTGACGTAATGATTAATAGGGGTAGTTGGGTGTATTTCTCGGGTGCCAAGGAACTCCATTCACACTAGCTAAT
+
CCCCCGE@@F@<FEAFGGFDDEG@7FFFCGGEFGGGAFGDFGGGGGEGDGGGGGGGGGGGGGFGGFGGGFGG?FFGGFC<FEFGGDC@FEGGFFDGFG<EEFFEFFEGGGDGGGGGGGGAC8?BEFEFGGGCC9,EE8FFGEGBFFFGGCGDAECD@EFFGFFDEGEGG?DGA,@C=D,>FGFGGGGGG9C9,@EFCC,@*@B:B;,>?@DGFGF78,>;;FGF74:CEGC<FEB5C=C7EF7+:+276*.18FF7C58;13++=:+47FGG=30:385***3*02+3+039C*0+2<*3+
@M03152:184:000000000-AWYW1:1:2106:17695:12291 1:N:0:ACTAGCTAATACCTGT
AAGCTCGTAGTTGAATTTCGGGGTCAGTAGTTCGGTCGTTCCAACGGTATGAACTGGTCTCACTGATTCCTCCCTCTTGTAGAACCGTGATGCCATTAACTTGGTGTTGCGGGGAAACAGGACTGTTACTTTGAAAAAATTAGAGTGATTAAAGCAGGCTAACGCTTGAATACATTCGCATTGAATATTGAAATAGGACCACGATCTTATTTGGTTGGTTTCTTGGGTTGACGTCTTGAGTCATAGGGATAGTTGGGTGGAATTCTCGGGTGCCAAGGAACTCCATTCTCATTAGCGAATT
+
@CC9@FFF;D6CF96CFEEDFCCC;<@FEF-CFC:@FGG,;6EF<FFGFGC<DEAF,CCC9FD<FCEFEED9FF8CFGGCF<FGCF:8CF<FAEGEFCAFG<EFECGCCA>+4+:8EEFBG4FFFGCG9E,CF5,5,,@FCA558B9,5C,?@FC<DF7@>,:+++5>,,=,,,83,@CF<*,@3@C,;,3>,,,3,,7*6*5>D:D9;,@;,,2*6*;*06;,,6*33:C9:1**2+++4+1=+>+=07A++><+8>C5*<C8+:95*/;)1*:*7)):*3<CF7+A+1<<:0:<**1:/
@M03152:184:000000000-AWYW1:1:2106:7504:12299 1:N:0:ACTAGCTAATACCTGT
AAGCTCGTAGTTGAATTTCGGGATCAATACGTCGGTCGTGCCTTGGTACGTACTAACGTTATTGATTTCTCCCTTCTAACAAATCGTGATGTCATTAATTTTGTGTTACGGGGAGTTTGGACTGTTACTTTGAAAAAATTAGAGTGTTTAAAGCAGGCAATCGCTCGAATACATTAGCATGGAATAATGAAATAGGACGTTCGAACCTATTTTGTTGGTTTCTAGGATCGACGTAATGATTAATAGGGATAGTTGGGTGGAATTCTCGGGGGCAAAGGAACTCCAGTCACACTAGCTAACC
+
CCCCCFGGGGGGGGGGGGGGGGGDFFGGGGGGGGGGGGGGGGGGGGGGGGGGGGGGGGGGGGGGGGGGGGGGGGGGGGGGGGGGGGCFGGGFGGGGGGGGGGGGGFG9FGGGGFGFGGGGGGGGGGGFGGGGGGGGGGGGGGGFGDFGGGFGGGGGGGGGFFGGGGGDFGGGFFFGGDGGGGF,D@DE9FGFF9AFGCFGGGGGCCGGGGGGGGGGGFEFCCC;<9CFGGGGEGGFGGGGDCEGC9666*AGG9<C55*:C9CGCCC5F**)1)95E:FG*<<>+<C@C4?CGG40A9*+*
@M03152:184:000000000-AWYW1:1:2106:6150:12338 1:N:0:ACTAGCTAATACCTGT
AAGCTCGTAGTTGAATTTCGGAATGCGTTGTGCCAAAGGTCGTCCTTGTGGCGTGCCTGGGTATGCGCTTCCTACTTTCGGATTGGCCAGCAATGGTCTCCGATCATTTCCTTTGTAAAAATTAGAGTGTTCAAAGCAGGCGTAACCTTGCCATTGAATATTACAGCATGGGATAATAGAATACGACGTTGGTCTTATTTTGTTGGTTTCTAAGGCTGATTTAATGATTAATAGGGATAGTTGGGTTGAATTCTCGGGTGCCAAGGAACTCCAGTCACACTATCTAATCTCGTATGCCGTT
+
C@CCCGGF7FGGG@AFFGFA+6@DEGGGGEFB9F<<@,EFGGGGGGGGGD7EEG7CFFG7DG9FFGGCEGGGGFGGGGG,@BFCFGGGGGFF,E<EGGGFDFFDFCFGF9EFGG<,CC?,,BF9FGGGCGGGFAA9,,ADF+@+CE<AF?AFCFF9,:E?FG9F9,A<FF8FA>F:@<CDFGDGF+3B:DG:FFDGGFFGGGG:F7@DFAC@D,D77,,?,6,,>;2?C,?BC?,,40,,4=,<4:**+43C+@E=*7=8>F++=586CEFG601;?4=6*3+*03<3+*<*1*7*:<)**
@M03152:184:000000000-AWYW1:1:2106:26220:12597 1:N:0:ACTAGCTAATACCTGT
AAGCTCGTAGTTGAATTTCGGGACCATCATGTCGGTCGTGCCTCGGTACGTACTGGCATCGTCGGTTTCTCTCTTCTGACGAACCATGATGTCTTTTATTTGGTGTCGTGGGGAATCAGGACTGTTACTTTGAAAAAATTAGAGTGTTTAAAGCAGGCTCACGCTTGAATACATTAGCATGGAATAATGAAATAGGACGTTTGATTCTATTTTGTTGGTCTCTAGGATCGACGTAATGATTAATAGGGATAGTTTGGTGGAATTCTCGGGTGCCAAGGAACTCCAGTCACACTAGCTAATC
+
CCCCCGGCC9FDEGGFCDGCEBFGG@EGGGGGFF:FEGECCFG8C:FFGGGG@DF@FGG@@FGC:@@@CFGEGFGGGGDF77FF@AFCFGCGG,5CF9FEGAAC=B5BFEGGG7=AF<CGF@FEGGGGGFEG9?EFEGC,?FFF<FC<A@AFGGGF+7=DGFFCB>FFGG9FDGGC=C,,@<,8<BFG,E9>DCCFFGGCDG@CFGGGFECGDEFFEEEFGGFCFF,?CG>?EEGG5C<99+1=F+C=CGFGF++>CC8EC?9CF7+/77CD500>*<5?=87<F6+<+/2<CFCFD?CF7
@M03152:184:000000000-AWYW1:1:2106:29208:12605 1:N:0:ACTAGCTAATACCTGT
AAGCTCGTAGTTGAATTTCGTGATCAATTTATCGGGTACGTACGGGTACCATTGGTTGTCGAAGCATGATGTCATTAACTTTGATGTCGTAGACTCGTGAGGAATCAGGACTGTTACCTTGAAAAAATTAGAGTGTTTAAAGCAGGCCGAGGCTTGAATACATTAGCATGGAATAATGGAATAGAACGTTTGATCTTATTTCGTTTGTTTCTAAAATCGATGTAATGATTAATAGGGATAGTTGGGTGTAGTTTTCGTGTTCCACGGAACTCCATTAACACTAGCTAATCTCTTATGCCGT
+
@-A<ADE:FFC@EAEGGGAFGFGGFG?9C-6C<@CFG76BFFD+@@GG@,E<ECEEGGGEECEFEFGGGG,<@CFFCFGC9FF<A<CD<FFFG9C6C=E,BFC=EEAFFC<FE,C?C5CECCE,9CC8EEG9<F9FFF<?<,,=B+@+8:F@:<4@<,,,:?,CFFE?,,:CF9F,,73C=D:E,9,+3@3+,@=E,7=;@<FDC<BF6F9F;C,@@EC8,,22,?B,,,2=7?,,,1=C61=,*4=**=4BC,CFD5C2:+23+**2//A7C6+++3140+==8++2+13<+:79++*2:
@M03152:184:000000000-AWYW1:1:2106:27236:12618 1:N:0:ACTAGCTAATACCTGT
AAGCTCGTAGTTGAATTTCGGGGTCAGTAGGTCGGTCGTGCCAACGGTATGAACTGGCCTCACTGATTCCTCCCTCTTGTAGAACCGTGATGCCATTAACTTGGTGTTGCGGGGAAACAGGACTGTTACTTTGAAAAAATTAGAGTGTTTAAAGCAGGCTAACGCTTGAATACATTAGCATGGAATAATGAAATAGGACGTTGATCTTATTTTGTTGGTTTCTAGGATTGAAGTAATGATTAATAGGGATAGTTGGGTGGAATTCTCGGGTGCCAAGGAACTCCAGTCACACTAGCTAATA
+
CCCCCACFGGGGGGFFGGGA:@FGGGGGGGGGGGGGDGG7FGFFGCEGGGGGFGGFFGGGGGGGGFCFGFGGGGGGG<DFGCFFGDGCCFFEGDFFGGGGD?FCEFDF8DFGGGDGGGGC,BFGGGFFGGGG,,?D<<CFDFGGDFG=FCFF<C9F,DFFGGFED<FGFGGGGCFGBEFGGC7DGDFGFFCGFEGGFGGG**>FFGGCFG9F,@FFG,*4=<C9>,+<C*+1><CEFGGF797:CGF66E4+>C:+?EGG>CGFGFG*7:AD5<*95)5:CFG:+<ECCFGGGGDFE?:<+
@M03152:184:000000000-AWYW1:1:2106:22355:12679 1:N:0:ACTAGCTAATACCTGT
AAGCTCGTAGTTGAATTTCGAGATCAGTACGCTGGTCGTGCCTTTGGTATGCACTGGTGTCACTGGTTTCCCCCTTCTGAAGAACTGTCATGCCATTCAGTTGGTGTGGCGGGGAATCAGGACTGTTACTTTGAAAAAATTAGAGTGTTTAAAGCAGGCTCGCGCTTGAATACATTAGCATGGAATAATGAAATAGGACGTTTGACCCTATTTTGTTGGGTTTTAGGATCGACGTAATGATTTATAGGGATAGTTGGGTGGGATTCTCGGGTGCCAAGGAACTCCAGTCACACTATCTAAT
+
CCCCCGG@FEFGGGGGFGGGDGGGGGGGGFEEGGDGGGGGGGGGGCFGGGGGGGGGGGFGGGGGGGGGGGGGGGGGGGGGGGGGGGGGGGG9AFDFGGEGFGFGGGGGGGGGGGFGGGGGGFCGFFGFGGGG9FGGGGGGGGFFC?DEEGEGGGGGGGGFFC><@:FFFGCCEFFGGDGGCFF?CC;DEGGGGGBDGGDCFGGGGCFG6:<CBF9=FF>*=E*;+8<C9+**=CCFCFF+<:+30++<>6>?6+<965*/:*:<69C+15CG=9C*+;F2A*7??CFFCF79+2*+++*0+
@M03152:184:000000000-AWYW1:1:2106:26523:12704 1:N:0:ACTAGCTAATACCTGT
AAGCTCGTAGTTGAATTTCGAACCTGGTCGGGCGGTCTGCCTATTGGGTACGTACTGTCTGGCTGGGTTCTACCTCTTGGTGAGCCGGCATGCCCTTAATTGGGTGTGTTGGGGAACCAGGACTTTTACCTTGAGAAAATTAGAGTGTTCAAAGCAGGCCTTTGCCTGAATACATTAGCATGGCATAATAAAATAGGACGTGCGGTTCTATTTTGTTGGTTTCTAGAGTTGCCGTCATGATTAATAGGGATAGTTGGGTGGAATTCTCGGGTGCCAAGTAACTCCAGTCACCCGAGCTAAT
+
CCCCCGGEFGFFGGEGGGGGFFGGGGGGGGGGGGGGGGGGGGGGFFDGGFFGGGGGGGGGECFGEGGGGGGGGGGGGGG,EFFDFGED77FEGGGGG@FFGGGGGGGGFGCAEGCGFGGG7F<FGGFCGFFGGAFGF,BF<BFG,:FBFEFFG<FCGGG7DGG9BCCE<,@CGGGGGFGA3,<C,E,DDF9F,522>BFE7><7F77:C,CFFA9FC,,=CG9F++52++?+>*3***2+AC7EF9<+>*8*+<?<8*2*8*00+3<9****2/**20*20C+:+++3+*2+*))2*/*++
@M03152:184:000000000-AWYW1:1:2106:21910:12761 1:N:0:ACTAGCTAATACCTGT
AAGCTCGTAGTTGAATTTCGAACCTGGTCGGGCGGTCTGCCTATTGGGTACGTACTGTCTGGCTGGGTTCTACCTCTTGGTGAGCCGGCATGCCCTTAATTGGGTGTGTTGGGGAACCAGGACTTTTACCTTGAGAAAATTAGAGTGTTCAAAGCAGGCCTTTGCCTGAATACATTAGCATGGCATAATAAAATAGGACGTGCGGTTCTATTTTGTTGGTTTCTAGAGTCGCCGTAATGATTAATAGGGATAGTTGGGTGGAATTCTCGGGTGCCAAGGAACTCCAGTCACACTAGCTAAT
+
CC<BCFGEEGFGGGGGGGGGGGGGGGGGGGGDGGGGGGFGGGGFGFGGGGGGGGGGGGGGGGGGEGGCGGGGGGGGGGGGGFAFGGGGGGGGF8FFDGGGDGGGGEGGFFDGGGFDFFGGGDFDGGGCAFF9?ADDGGFDFFGF=FFFD@FFGFGCGGGG@FGGGG9<F,@FCFFGGCFGFGGGGGFCFGGGGGCFCFG@F::CF:FC9;FGFFFG7C>8@FCFG9CF9CE*3=C8C=F9FC79:9CCFG40ACFFG*;E*8C7F9+3CGGGE39DE)7*ACGCE8+<<7FEGGGGG77C9
@M03152:184:000000000-AWYW1:1:2106:10532:12821 1:N:0:ACTAGCTAATACCTGT
AAGCTCGTAGTTGAATTTCGGGGTTAGTAGGTTGGTCATGCCTCTGGTATGTACTGGTCTCACTGATTCCTCCTTCCTGATGAACCGTAATGCCATTAATTGGGTGTTGCGGGGAATTTGGACTGTTACTTTGAAAAAATTAGAGTGTTTAAAGCAAGCTAACGCTTGAATACATTAGCATGGAATAATGAAATAGGAAGTTCGATCCTATTTTGTTGGTTTTTAGGATTGACGTAATGATTAATAGGGATAGTTGGGTGGGATTCTCGGGTGCTAAGGAACTCCATTCACACTAGCTAAA
+
@9CC-CF@BF@@C@CCFE9@CFGGGFFGGGG<<FCF<6@FFGCC8C,EG@CC<@FG8@EACCE9F,C6,CCFFFFDEFAC@CE,CCFF<:FGA@FGD9F,C,CEGD6B,CCFCGEG=FFGC@=FGEEGGGGGC,:E,B4=<B,,,:E?<>DA?8?F>>3DFG<FGGG7=,C<>=,=7,>C@=BB>C9>,>,@,5@FGG,@>>FB@93@CC,<22@F@FE>:D*>:8E;E?C?>*6=,*,,4,4,+5=+>FFG?9+1+/1;8*=EF?CCDFE<C3*:<?:??FC7C8+++*3A@4C?*+2<+
@M03152:184:000000000-AWYW1:1:2106:23311:12898 1:N:0:ACTAGCTAATACCTGT
AAGCTCGTAGTTGAATTTCGAGCTCGACAAGTGGTCTTGCGAAAGTTAAGTACTACCTTGTTGAGCTCTTCCTTCTAGGAAACTAAGATGCACTTTACTGTGTGTTTTAGCGAACTAGAACTTTTACTGTGAAAAAATTAGAGTGTTTAAAGCAGGCTTTCGCTTGAATACATTAGCATGGAATAATAGAATAGGACTTTGGTTCTATTTTGTTGGTTTCTAGGACCGAAGTAATGATTAATAGGGATAGTTGGGTGGAATTCTCGGGTGCCAAGGAACTCCAGTCACACTAGCTAATCTC
+
CCCCCGGGGGGGGFGGGGGGGGGGGGGGGGGGGGGGGGGGGGGGGGGFGGGGGGFGGGGGGGGGGGGFGGGGFGGGGGGGGGGGGGGGGGGGGGFGGGGGGGGGGGGGGCGGGGGGGGGGGGGGGGGGGFGCEFFGGGGGGABFGGGGGGGGGGGGGGGGCCGGGGGFGGA<DF9>FGCFGGGFEGFEFGGGDGFGGFFGDCEFFFFGFGG;DGFFCEEFFE;,@FGGGG5*2?BD:CFGFGGGC,8CC6CD?CGG8=E9EGCFG5EEGGGGC7<DDF)=+:C6E6++3):<+>7?9<*2+
@M03152:184:000000000-AWYW1:1:2106:27782:12920 1:N:0:ACTAGCTAATACCTGT
AAGCTCGTAGTTGAATTTCGGGGTCAGTAGGTCGGTCGTGCCAACGGTATGAACTGGTCTCACTGATTCCTCCCTCTTGTAGAACCGTGATGCCATTAACTTGGTGTTGCGGGGAAACAGGACTGTTACTTTGAAAAAATTAGAGTGTTTAAAGCAGGCTAACGCTTGAATACATTAGCATGGAATAATGAAATAGGACGTCGATCTTATTTTGTTGGTTTCTAGGGTTGACGTAATGATTAATAGGGATAGTTGGGTGGAATTCTCGGGTGCCAAGGAACTCCAGTCACACTAGCTAATT
+
CCCCCGGGGGGGGGGGGGGGGGGGGGGGGGGGGGGGGGGGGGGGGGGGGGGGFGGGGGGGGGGGGGGGGGGGGGGGGGGGGGGGGGGGGGGGGGGGGGGGGGGGGGGGGGGGGGGGGGGGGCCGFGGGGGFGGDGGGGGGGGGGFFGGGGGGGGFGGFGGGGGGGGCGGGGGGGGGGGFGGGFGGGGGFGGGGGGGGGGGFFFCEGFGGGGGGGGGFFEFGFFFFGGGGG8F*=8FGFFGFGGGGGGGCCFFFGGGEEGGFGFECGFEGGGGDGG<EFFGGGGGGGGGG4?88C4EGGG++
@M03152:184:000000000-AWYW1:1:2106:18120:12951 1:N:0:ACTAGCTAATACCTGT
AAGCTCGTAGTTGAATTTCGGGGTCAGTAGGTCGGTCGTGCCAACGGTATGAACTGGTCTCACTGATTCCTCCCTCTTGTAGAACCGTGATGCCATTAACTTGGTGTTGCGGGGAAACAGGACTGTTACTTTGAAAAAATTAGAGTGTTTAAAGCAGGCTAACGCTTGAATACATTAGCATGGAATAATGAAATAGGACGTCGATCTTATTTTGTTGGTTTCTAGGGTTGACGTAATGATTAATAGGGATAGTTGGGTGGATTTCTCGGGTGCCAAGGAACTCCAGTCACACTAGCTAATC
+
CC<CCGGGGGGGGGGGGGGGGGGGGGGGGGGGGGGGGGGGGGGGGGGGGGGGGGGGGGGGGGGGGGGGGGGGGGGGGFFGGGGGGGGGGGGGGGGGGGGGGGGGGGGGFGGGEGGGGGGGFGGGGFGGGCEFGGGGDGEFGGFCFGEGGGGGGGGGGFGFGGGGGGGGGGCFFGFGFCFGGGGGGGGGGGGGGGGGFFDC<FCEEG@FFFFFGGGGGFGFGCGFGFGFFGG6EEGCGFC@FGGCF+CC6CFGFDFF*:EDC+<C<C<5CGGD:C:DFF>CFGGDG6+<C*3<*9=?C?0++
@M03152:184:000000000-AWYW1:1:2106:16834:13070 1:N:0:ACTAGCTAATACCTGT
AAGCTCGTAGTTGAATTTCGGACCTGGCTGGGTGGTCTTGCCGCAAGGTAAGCACTGCTCTGGTCGGGTCTTTCTTTCTGGAGCTCTTGCCTGCTCTTAACTGAGTGCGCAAATTGATCCAGGACTTTTACTTTGAAACATTTAGAGTGTTTAAAGCAGGCTTACGCTTGAATACATTAGCATGGAATTATAGATTAGGCCTTTGGTTCTATTTTGTTGGTTTTTAGGACCTAAGTAATGATTAATAGGGATGGTTGTGTGGGTGTCTCGGGTGCCAAGATACTCCAGTCACACTCGCTGA
+
AAB@C<FF;FBEF<CF<E<EFE@:E,EF<@;F<FGEFDA9FCCCF:@8FED,,CEFCCF,CF8CECFGFCFGD9EEFG<FC<8E8CFCF9,CFCEFE9FA<,E58FF9@FG+@E,?,,,C5=,+9ECE?EDEGA,95,,:,,:,,BFAEEEFF5FFG,A<@FA,,>BECCD8@,33@FED<DCC88=9,,@E,@,,,,,,,3@,@A,DD,,@;=DFGGF,5@>*:,,>,DE,,,?D=7BFG,9=79C<C=A64*=CE**2:C***=5+3+/)3C*;+;:*+0<*+0++</+++0**2*/**
@M03152:184:000000000-AWYW1:1:2106:17502:13088 1:N:0:ACTAGCTAATACCTGT
AAGCTCGTAGTTGAATTTCGGGATCAATACGTCGGTCGTGCCTCGGTACGTACTAACGTCATTGATTTCTCCCTTCTGACGAGCCGTGATGTCATTAATTTGGTGTTACGGGGAGTCAGGACTGTTACTTTGAAAAAATTAGAGTGTTTAAAGCAGGCAATCGCTCGAATACATTAGCATGGAATAATGAAATAGGACGTTCGAACCTATTTTGTTGGTTTCTAGGATCGACGTAATGATTAATAGGGATAGTTGGGTGGAATTCTCGGGTGCAAAGGAACTCCAGTCACACTAGCTAATC
+
CCCCCGGGGGGGGGGGGGGGGGGGGGGGGGGGGGGGGGGGGGGGGGGGGGGGGGGGGGGGGGGCFGFGGGGGGGGGGGGGGGGGGGGGGGGGGGGGFFGGGGGGGGGGGGGGGGGGGGGG8FGGGGGGGGGGFGGGGGGGGGGGGGGFGGGGGGGGGGFFGGGGFGGGFGGGGGFGFGG9FFFDDGGGGGF9@FGG97>FFF7,>CFFFFGGGCC@,;C:FFGGGFGGFE5EGGGC=E@CEFGGGGGG?CAEGG7E5EEECCC8+<<57CF)C***6>:?EGD6<AC?94<FF*>6?ED9+
@M03152:184:000000000-AWYW1:1:2106:28978:13173 1:N:0:ACTAGCTAATACCTGT
AAGCTCGTAGTTGAATTTCGAACCTGGTCGGGCGGTCTGCCTATTGGGTCCGTACTGTCTGGCTGGGTTCTACCTCTTGGTGAGCCGGCATGCCCTTAATTGGGTGTGTTGGGGAACCAGGACTTTTACCTTGAGAAAATTAGAGTGTTCAAAGCAGGCCTTTGCCTGAATACATTAGCATGGCATAATAAAATAGGACGTGCGGTTCTATTTTGTTGGTTTCTAGAGTAGCCGTAATGATTAATAGGGATAGTTGGGTGGAATTCTCGGGTGCCAAGGAACTCCAGTCACACTAGCTAAA
+
CCCCCFGGCFCFGGAFFGGGFEGGGGGGGGGGGGGGGGGGGGG9EAEFFAFGGGGGGGGGGFGGGGGGDFFFFGFFGCGGGFFGFFGGDEGGGGGGGGGGGGGGGGGGGGGGDEGEFGGGEDEGGGGGCADFGCFDFFC,=,<<=FFGGGFCABFFF+<FGGGGGGGGGGGFC:FCFGCEG9FCGGF9;CDG@FFCFGGGFDGGCFGGF;CFGGFGGG5=C*+?AFFC9+?CC>CCE=E?9C:9C9CG=?FCGGGC+**;589+?+AF:=?FEG<CF:F6*;<7F6:<9@?+2*0+29*<+
@M03152:184:000000000-AWYW1:1:2106:14089:13186 1:N:0:ACTAGCTAATACCTGT
AAGCTCGTAGTTGAATTTCGAGATCAGTACGCTGGTCGTGCCTTCGGTATGCACTGGTGTCACTGGTTTCTCCCTTCTGAAGAACCGTCATGTCATTAAGTTGGTGTGGCGGGGAATCAGGACTGTTACTTTGAAAAAATTAGAGTGTTTAAAGCAGGCTCGCGCTTGAATACATTAGCATGGAATAATGAAATAGGACGTTTGACCCTATTTTGTTGGTTTCTAGGATCGACGTAATGATTAATAGGGATAGTTGGGTGGAATTCTCGGGTGCCAAGGACCTCCAGTCACACTAGCTAAA
+
CCCC<EGGGGGGGGGGGGFGGGGGGGGGGGGGGGEGGGGGGGGFCDFGGGGGGGGGGFFGGGGGGGGGGGGGGGGGGGGGFG<FGGGGD@FGFGGFFFCGGGGGFGGCGGGGGDGGGGGGG@7FEGGFFGGGGDEGGGGGGG8AFGCFAFGGGDFGGDF7<7CCEEGGCFCACDF@FAF9BFDCEFGGGGFG9;EGGGFBFFGDFFGGF7FGGGGGF85CFGCFF+>+?F*CECECCG9CEG7<>9:EGC5:F<<A8EG>85@FF:EG5EC9*9<C?57C*AEC58<<<6:+C72+2A*<+
@M03152:184:000000000-AWYW1:1:2106:11136:13214 1:N:0:ACTAGCTAATACCTGT
AAGCTCGTAGTTGAATTTCGGGCCTGGCTGGGTGGTCTTGCCGCAAGGTAAGCACTGCTCTGGTCGGGTCTTTCCTTCTGGGGAACCAGTGTGCTCTTAACTGAGTGCGCTGGGGATCCAGGACTTTTACTTTGAAAAAATTAGAGTGTTTAAAGCAGGCTCACGCTTGAATAGATTAGCATGGAATAATAGAATAGGACTTTGGTTCTATTTTGTTGGTTTCTAGGACCGAAGTAATGATTAATAGGGATAGTTGGGTGGAATTCTCGGGTGCCAAGGAACTCCAGTCACACTAGCTAAT
+
CCCC9FGGGGGGGGGGGGGGGGGGGGGGGGGGGDGGGGGGGGGGGCEFGGGGGGGGGGGGGGGGGGGGGGGGGGGGGGGGGGGCGGGGGGGGGGGGGGGGGGGAFGFGEGGGGGGFFFFGGGGGGGGGGFGGGGFGFGGGGGGFGGGGGGGGFFGGGGFGGGGGGGDFFGGGG9CFEF9FFGFFFFFFDE;;B9EFCCFDGGFFGCGGFCGGFGFFFFGGGGGFGGDGG5*:ECCCGGGGG7CCGCF?6EAE?F7+A5EG**+2AEEFGG57?CF7?F@6**07<CFG6@CC?46+:F>7+
@M03152:184:000000000-AWYW1:1:2106:5388:13311 1:N:0:ACTAGCTAATACCTGT
AAGCTCGTAGTTGAATTTCGGGATTGGCGCATCGGTCGTGCCTTACGGGGTATGAACTGGTGCAGTCAATTTCTCACCTTCTGGAGAACCGCGATGTCCTTAATTGGGTGCCGCGGGGAACCAGGACCTTTACTTTGAAAAAATTAGAGTGTTTAAAGCAGGCATTTTTGCTTGAATACATTAGCATGGAATAATAAAATAGGACGGCATGGCTCTATTTTGTTGGTTTCTAGGACCACCGTAATGATTAATAGGGATAGTTGGGTGGAATTCTCGGGTGCCAAGGCACTCCAGTCACACT
+
CBCC9FFF6DFGGFFFGGDECGFEGGGFGDGGGGDGGGGGGGGGGGGGGGFGGGGGGGGGFEGGCFGGGGGGGGGGGGGGGGGGGGFGGGGDGGGGGGGGGGFGGGGGGGGGEG7F7BC7FGFGGCFGDGFFGFGFFDDFCFGGGGGGGGGGGGGG>,=<FCGGCGGGCCGGGGCEGGGCFG<9,,@,BFGGFCC@FGG9F:ECCGEGGGGGGG+B9CCGFGGGDFGGGFCGFG+<5CFEG=7ED7<E796C++<**7*<:+085CCE*+<C+>DG5BF=CFCCEC*;FF7;ECCG?FFF6
@M03152:184:000000000-AWYW1:1:2106:6663:13344 1:N:0:ACTAGCTAATACCTGT
AAGCTCGTAGTTGAATTTCGGGGTCAGTAGGTCGGTCGTGCCAACGGTATGAACTGGCCTCACTGATTCCTCCCTCTTGTAGAACCGTGATGCCATTAACTTGGTGTTGCGGGGAAACAGGACTGTTACTTTGAAAAAATTAGAGTGTTTAAAGCAGGCTAACGCTTGAATACATTAGCATGGAATAATGAAATAGGACGTCGATCTTATTTTGTTGGTTTCTAGGGTTGACGTAATGATTAATAGGGATAGTTGGGTGGAATTCTCGGGTGCCAAGGAACTCCAGTCACACTAGCTAATC
+
CCCCCFGGEFFGGGGGGGGGGGGGGGGGGGGGGGGGGGGGGGGFGGGGGGGGGGGGGGGGGGGGGGGGGGGGGGGGGGGGGGGGGGGFFGGGGGGGGGGGGGGCGGGGGGGGGGGGGGGGGGGDFGGGGGFFGFGGGFFFCFFFGGGGGGGGGGGGGGGGGGGGGEGG7CFGGGGGFGGGGGGGGFGGGGGGGFGGGFFC>FFDGGGGGGFFC<=EFGBCCFCCFGGGGGEFEGCFFCEFFFDCFGFG?F8FGGGG5EGGG:CE+<C=GC:DCF>7CF::C89FGFGGG49FF<DGGGF73
@M03152:184:000000000-AWYW1:1:2106:16006:13483 1:N:0:ACTAGCTAATACCTGT
AAGCTCGTAGTTGAATTTCGGGGTCAGTAGGTCGGTCGTGCCAACGGTATGAACTGGTTTCACTGATTCCTCCCTCTTGTAGAACCGTGATGCCATTAACTTGGTGTTGCGGGGCAACAGTACTGTTACTCTGAAAAAATTAGAGTGTTTAAAGCAGGCTAACGCTTGAATACATTAGCATGGATTAATGAAATAGGACGTCGACCTTATTTTGTTGGTTTCTTCTGTTGACGTTATGTTTAATTGGTATAGTTGGGTGTATTTCTCGGGTGCTCATGAACTCCATTCACACTCGCTAATT
+
CCC9CG@C@C@FEEC@FG<F>@C7B,<FCAFGA:@FEFG;@D9,C:CF,CC<CCFC@F,CFFGFAFGCE,CEEGFFFG,9,,9FF<CFFGGGC=EDCF,C?,?EF@FC<D7+7=+8BF,E,<AFAEFFAD,CB,<EFG7FFFF<,CFGFGFCFFCF<+:DBFGD:EF7F,E,8,=C,@:=FF,3,73@,,@FCA,,>D<*1C*>*<12,?FFG9,?C>EG=C@+++3?C9+A*3*3/<+1=+=A+><++=3+5AF6*:C8++<C+<@51*195***+/*000:C++3++/+22*1/**/++
@M03152:184:000000000-AWYW1:1:2106:3513:13528 1:N:0:ACTAGCTAATACCTGT
AAGCTCGTAGTTGAATTTCGGGGTCAGTAGGTCGGTCGTGCCAACGGTATGAACTGGCCTCACTGATTCCTCCCTCTTGTAGAACCGTGATGCCATTAACTTGGTGTTGCGGGGAAACAGGACTGTTACTTTGAAAAAATTAGAGTGTTTAAAGCAGGCTAACGCTTGAATACATTAGCATGGAATAATGAAATAGGACGTCGATCTTATTTTGTTGGTTTCTAGGGTTGACGTAATGATTAATAGGGATAGTTGGGTGGAATTCTCGGGTGCCAAGGAACTACAGTCACACTAGCTAATC
+
CCCCCFGGFGGFEGGGGCGGGGDGGGGGGFGG<FGGGGGGGG9;DFGFGGGGCFFFGFFFGFFGGFGGGGFEDFG<FFGGGFFFGGGGGGGGGG?EF?FEGGGGGGGGGGGGGGGGGGGGFGC<EFGGGGGCD?FGGG7<>F8FCGBDGFFGGFGGG@>FF,,8@FGGGGGFGFFGGFGGFGGGGG9CE9DGCEFG,7>C>C@<7<7@;7F@FGBF7CGGG9CBCB5CFCF+=;8CFG7<@9@++5<=C=;6;++3:CCECCF++<+:>EG38C>C=3>?7<+988C:F*+<:<96:?*A+
@M03152:184:000000000-AWYW1:1:2106:14359:13533 1:N:0:ACTAGCTAATACCTGT
AAGCTCGTAGTTGAATTTCGGACCTGGCTGGGTGGTCTTGCCGCAAGGTAAGCACTGCCTCTGGTCGGGTCTTTCCTTCTGGGGAACCTGTGTGCCCTTAATTGAGTGCGCAGGGGATCCAGGACTTTTACTTTGAAAAAATTAGAGTGTTTAAAGCAGGCTTTCGCTTGAATACATTAGCATGGAATAATAGAATAGGACTTTGGTCCTATTTTGTTGGTTTCTAGGACCGAAGTAATGATTAATAGGGATAGTTGGGTGGAATTCTCGGGTGCCAAGGAACTCCAGTCACACTAGCTAA
+
CCCCCGGGGGGGGGGGGGGGGGGGGGGGGGGGGGGGGGGGGGGGGGGGG<FFGGGGGGGGGGGGGGGGGGGGGGGGGGGGGGGGGGGGGGGGGGGGGGFGGGGGFFGGGGGGGGGGGGGGGGGGGGGGGGGGGGGGGGGGGGGGGGGGGGGGGGGGGGGGGGGGGGGGGGGGGFGGGGGGGGGGGGGGGGGDGFGFGGGCGGGGCCGGFG9CFGG9EGGGGGGGGFFDEGGGE*8CGGGGFCFF7@7@CFFGGGGG7E8ECEFGCG9C:EFC=<CFGFFG=C=FF?F6<6FFGGGFF6FF:
@M03152:184:000000000-AWYW1:1:2106:27106:13558 1:N:0:ACTAGCTAATACCTGT
AAGCTCGTAGTTGAATTTCGGGGTCAGTAGGTCGGTCGTGCCAACGGTATGAACTGGCCTCACTGATTCCTCCCTCTTGTAGAACCGTGATGCCATTAATTTGATGTTGCGGGGAAACAGGACTGTTACTTTGAAAAAATTGGAGTGTTTAAAGCAGGCTAACGCTTGAATACATTAGCATGGAATAATGAAATAGGACGTCGATCTTATTTTGTTGGTTTCTAGGGTTGACGTAATGATTAATAGGGATAGTTGTGTGGAATTCTCGGGTGCCAAGGAACTCCAGTAACACTAGCTAATC
+
CCCC@@F@CEFGGDGCGGGGGGGGGGGGGGFGGGGGGGGGGGFFGGGGGGGGGGGGGGGGGGGGGGGFGGGGGGGGGGGGGGGGGGGGGGGGGGFGGGFGFFGFGGFDFFGGGGGGGGGGFDFGGGGGGGGGGGGGCEGGGGGGGGGGGGGGGGGGGG7DGGGGGGFGF7FFGGGGGGGGGACECFGGG9=FGGGGGGGGGDEGG@FFGGCFGGGGGFGFGEC9<CDEGG6CCC8:FC7F7<CGG7C=6*;CECG7CFFDF+<FGDF5>=85A4CCE))6AFF4<C90+9+<C*7CC?C0+
@M03152:184:000000000-AWYW1:1:2106:17673:13636 1:N:0:ACTAGCTAATACCTGT
AAGCTCGTAGTTGAATTTCGGGGTCAGTAGGTCGGTCGTGCCACCGGTACGTACTGGCTTCACTGATTCCTCCCTCTTGCAGAACCGTGATGCCATTAGTTTGGTGTTGCGGGGAAACAGGACTGTTACTTTGAAAAAATTAGAGTGTTTAAAGCAGGCTAACGCTTGAATACATTAGCATGGAATAATGAAATAGGACGTTGATCTTATTTTGTTGGTTTCTAGGATTGACGTAATGATTAATAGGGATAGTTGGGTGGAATTCTCGGGTGCCAAGGAACTACAGTCACACTAGCTAATC
+
CCCCCGGGGGGGGGGGGGGGGGGGGGGGGGGGGGGGGGGGGGGGG>FGGGGGGGGGGGGGGGGGGGGGGGGGGGGGGGGGGGGGGGGGGGGGGGGGGFFGGGGGGGGGGGGGGGGGGGGGCFGFGGFGGGGGGFFGGGGGFDDDDFGGGGGGE,DEGGG@GFGGGGGGFFCFGGFGGA@FCGGFGGGGGGCFDCGCGEFGG:FFGGGGGGGGG9CC,CCF@<CFGC?FC>E@C88CG7997C@C7FG6*:AGCEDC*/1:*<CF??<CF5875>7CFFFGGG+*@FG6FFCCCFGEF?703
@M03152:184:000000000-AWYW1:1:2106:24476:13636 1:N:0:ACTAGCTAATACCTGT
AAGCTCGTAGTTGAATTTCGGCCTTTGCCGCCCGGTCCGCCTATTTGGGTGTGTACTGGAGCGGTGGAGGCTTACCTCGTGGTGAGCTGTTATGCCCTTTACTGGGTGTGGCAGGGAACCATGATTTTTACTTTGAAAAAATTAGAGTGTTCAAAGCAGGCTTACGCCCGAATACATTAGCATGGAATAATAAAATAGGACGTGCGGTCCTATTTTGTTGGTTTCTAGGATCGCCGTAATGATTAATAGGGATAGTTGGGTGGAATTCTCGGGTGCCAAGGAACTCCAGTCACACTAGCTA
+
CCCCCGGGGGGGGGGGGGGGGGGGGGGGGGGGGGGGGGGGGGGGGGGGGGGGGGGGGGGFGGGGGGGGGGGGGGGGGGGGGGGGGGGGGGGGGGGGGDGGGGGGGGFGGGGGGGGGGGGGGGGGGGGGGGGGGGGGGGGGGGGGGGGGGGGGGGGGGGGGGGGGGGGGGGGGGGGGGGGGGGGGGGGGGGGGBFFFGFGGGGGCFGGGGGGGGGGGGGGGGGGGGGGGGGGGGGGGGEDGGGGCFGGGGG:CF8CCFFDEG8E>ECF7?C:FGGGD66::FGFGGGGGG6EFFGGGG?CF:
@M03152:184:000000000-AWYW1:1:2106:25845:13785 1:N:0:ACTAGCTAATACCTGT
AAGCTCGTAGTTGAATTTCGGATTGAGTCTAACGGTCGGCCGTAAGGTCTGCACTGTTGGGCTCTTTCTTCTTCTCGAAGACCATGTGTGCTCTTAATTGAGTGTGCATGGGGTTCGGGACTTTTACTGTGAGAAAATTAGAGTGTTCAAAGCAGGCATTTGCTTGAATATTGCAGCATGGAATAATGGAATAGGATCACGATCTTATTTTGTTGGTTTCTAGGATCGAGATAATGATTAATAGGGATAGTTGGGTGGAATTCTCGGGTGCCAAGGAACTCCAGTCACAATAGCTAATCTC
+
C@CC<FFFEFFFGGGGGGGGGDFGGGGG9@FGFEGG>FGGGGGGGGGGGGGCGFFGGGDFCGGGFGGCFGFGGAFEGGDFGGG8,CEAFGFGGGGFGGFGGG<EFFGGGFGFGEGGGDGCFGGGGGGCFG9FE<FE,FFAEGGFGGGGGGGGD<,D@FFGGGFG9EFCGGGGGGFDCFGGGFGGDGCCFGFAFGFGFGGGGCF7CCGGGGCFGGF7BFGGGGGF898>8D8;D?EE,,5==,,=C,A6:=BCGFEGE5C9FG+?CCFCF*38AC*::FAFEGGGGFFGG*99::72++*2+
@M03152:184:000000000-AWYW1:1:2106:24477:13805 1:N:0:ACTAGCTAATACCTGT
AAGCTCGTAGTTGAATTTCGGGGTCAGTAGGTCGGTCGTGCCACCGGTATGAACTGGCTTCACTGATTCCTCCCTCTTGTAGAACCGTGATGCCATTAATTTGGTGTTGCGGGGAAACAGGACTGTTACTTTGAAAAAATTAGAGTGTTTAAAGCAGGCTAACGCTTGAATACATTAGCATGGAATAATGAAATAGGACGTCGATCTTATTTTGTTGGTTTCTAGGGTTGATGTAATGATTAATAGGGATAGTTGGGTGGAATTCTCTGGTGCCAAGGAACTCCAGTCACACTAGCTAATA
+
CBCCCFGGGGGGGGGGGGGGGGGGGGGGGGGGGDGGGGGGGGGGGGGGGGGGGGGFGGGGGGGGGGGGGGGGGGGGGGGGGGGGGGGD8DFDGGCGFC?FFGGGGFFGGGGGGGGGGGFFG@FDEGGFGDFGG9?FGGGFGGFADGGGGGGGG<FGGFDFGFGGGGCFGFDGGGGECACACFEGGGGGGDFFGGGCFGCGC>EFGGGGCFFGFGG,<CEGGGGGFG5<FG?+>CCCFF7<CGFFGGCEFCFGG7:6CC>CCFGGGGF+:<FGF5F6=@FGGGGGGGGG?6C@EC76FGFF0
@M03152:184:000000000-AWYW1:1:2106:29509:13816 1:N:0:ACTAGCTAATACCTGT
AAGCTCGTAGTTGAATTTCGGACCTGGCTGGGTGGTCTTGCCGCAAGGTAAGCACTGCCTCTGGTCGGGTCTTTCCTTCTGGGGAACCTGTGTGCCCTTAATTGAGTGCGCAGGGGATCCAGGACTTTTACTTTGAAAAAATTAGAGTGTTTAAAGCAGGCTTTCGCTTGAATACATTAGCATGGAATAATAGCATAGGACTTTGGTTCTATTTTGTTGGTTTCTAGGACCGAAGTAATGATTAATGGGGATAGTTGGGTGGAATTCTCGGGTGCCAAGGAACTCCAGTCACACTAGCTAA
+
CCCCCGGGGGGGGGGGGGGGGGGGGGFGGGGGGGGGGGGGGGGGDGGGG,EFGGGGGGGGGGFGGGGFGGGGGGGGGGGGGDGGGGGGGGGGGGGGFGFFDGGGFGGGGGGGGGGGGGGGGGGDFGCGGFGGCFGGGGG<B<AFDGFGGGCFGGGGGFGGGGGGGGGEGGGFGGDAFFFFGDFGFGCFFGA=F,;DFFG9,F:CFGGF;FFGEFGFFDFFEFGGGFF9CD8CE>>CC?FGGGGGFGFCCGDG?FGC9C7CEG8<AC+37*8)*7<*:9FF6ACFFD6CF6++<>F<9*:+3
@M03152:184:000000000-AWYW1:1:2106:6223:13838 1:N:0:ACTAGCTAATACCTGT
AAGCCCGTAGTTGAATTTCGGGATTGACACATCGGTCGTGCCTTAAGGGGTATGAACTGGTGTAGTCAATTTCTCACCTTCTGGAGAACCACGATGCCCTTAATTGGGTGTCGCGGGGAACCAGGACCTTTACTTTGAAAAAATTAGAGTGTTTAAAGCAGGCATTTTGCTTGAATACATTAGCATGGAATAATAAAATAGGACGGCATGATTCTATTTTGTTGGTTTCTAGGATCACCGTAATGATTAATATGGATAGTTGGGTGGAATTCTCGGGTGCCAAGGAACTCCAGTCACACTA
+
CCCCCGGGGGGGGFGGGGFGGGGGGGGGGGGGGGGGGGGGGGGGGGGGGGGGGGGGGGGGGGGGGGGGGGGGGGGGGGGGGGGGGFGGGGGGGGGGGGGGGGGGGFFGFEGGGGGGGGGEGGGGGGGGGGGGGGGGDDGGGCGGG<<AFFFGGGGGGGGG<@EFGGGFCGGGGF,@FFGGGGFGGGGGFFGGCGGGGGGGFCGG7FGDE7:FGFD9CF9CGGG>CEGDEGFC68CFFGGDC5=C7>@CF@BC+<9A9+CGD++:AE*:*+<7@C35*7):CF+C8CFFGFC?CGG7CCG6+
@M03152:184:000000000-AWYW1:1:2106:20927:14012 1:N:0:ACTAGCTAATACCTGT
AAGCTCGTAGTTGAATTTCGGGACCATCATGTCGGTCGTGCCTAGGTACGTACTGGTATTGTTGGTTTCTCCCTTCTGACGAACCATGATGTCATTTATTTGGTGTTGTGGGGAATCAGGACTGTTACTTTGAAAAAATTAGAGTGTTTAAAGCAGGCTCACGCTTGAATACATTAGCATGGAATAATGAAATAGGACGTTTGATTCTATTTTGTTGGTCTCTAGGATCGACGTAATGATTAATAGGGATAGTTGGTTGGAATTTTCGGGTGCCAAGGAACTCAAGCCACACTATCTAATT
+
CCCCCGGGGGGGGGGGGGGGGGGGGGGGGGGGGGGGGGGGGGGGGGGGGGGGGGGGGGGGGGGFGGGGGGGGGGGGGGGGGGGGGGGGGGGGGGGGGGGGGGFEFGGGGGDGGFGGGGGGGGGGGGGGGGGGGGGGGGGGGGGGGGGGGGGGGFGGFGCAFGGGGGGGCFCFGGGGFGFGGGGGGFEFGFGGGGG6<FGGGGGFFGFF9FCGGGGG78C;E;BECFCGGEGGDGG8/=,,=CC<1,C66:;CFGCG/7E*:<CG+<4*7*35?4D**8.::8:7+++/2)*;***+3+0++
@M03152:184:000000000-AWYW1:1:2106:26833:14029 1:N:0:ACTAGCTAATACCTGT
AAGCTCGTAGTTGAATTTCGGGATCAAGGGATCGGTCATGCCTTGGTATGTACTGGTCTTATTGGTTCTCACCTTCTAAAGAACCATGATGTCATTCATTTGATGTTATGGGGAATTAGGACTGTTACCTTGAAAAAATTAGAGTGTTTAAAGCAAGCTTACGCTTGAATACATTAGCATGGAATAATGAAATAGGACATCAGATTCTATTTTGTTGGTTTCTAGGATCGATGTAATGATTAATAGGGATAGTTGGGTGGAATTCTCGGGTGCCAAGGAACTCCAGTCACACTAGCTAATT
+
CCCCCGGGGDGGGGGGGGGGGGGGGAGEGGGGGGGGGGGGGGGGGGFGGGGFGGGGFGGGGGGGGGGGGGGGGGGGGGGGGGGGGGGGGGGGGGGGGGGGGF@FFGGGGGGGGGGGGGGFGGGGGGGFGGGGGGGGGGGGFGGGGGGGGGGGGGGGGGGGGFFGGGGGGGGGGGFGGFGGGGGGF9;@FGGFGGGDGFCFEG>CFCGGGGGEFFGGGGE+@;9E7:8EFGGGGECFGGFC,<EGGGGG7FFG;@CG>EG*1,;E9F;CGC;DE8:6C>5EEGG4+8B:CFCFGFCCEGFF7
@M03152:184:000000000-AWYW1:1:2106:15827:14067 1:N:0:ACTAGCTAATACCTGT
AAGCTCGTAGTTGAATTTCGGACCTGGCTGGGCGGTCTTGCCGAAAGGTCAGCACTGCTCTGGTCGGGTCTTTCCTTCTGGGGAACCAGCGTGCTCTTAATTGAGTGCGCTGGGGATCCAGGACTTTTACTTTGAAAAAATTAGAGTGTTTAAAGCAGGCATACGCTTGAATACATTAGCATGGAATAATAGAATAGGACTTTGGTTCTATTTTGTTGGTTTCTAGGACCGAAGTAATGATTAATAGTGATAGTTGGGTGGAATTCTCGGGTGCCAAGGAACTCCAGTCACACTAGCTAAT
+
CCCCCGGG-DFGFGFGGGGGGGGGGGGGGGGGGGGFFGGGGGGGGDGGG,EFGGGGGGGGGGGGGGGGGGGGFGGGGGGGGDEGDGGGGGGGGGGGGGFGGGGGGGGGGGGGGGGGEGGGGGGGGGGGGGGGGA?CFFGGGEGGGGGGGGGFG,FFG8DF7F7F>CGEFG7FFFFFF;FCDCFCFGFD,;;9,5DF9:FGGGGF,CCCE9BFFFBFC8,C8CCFE;98C>*8CCEC7CCCEGGG7>7+=9A@+A9@?*A*:>0+CCFF3C=4**9?F>FG6;?>CFGG6@CC@FGGGC7++
@M03152:184:000000000-AWYW1:1:2106:27272:14145 1:N:0:ACTAGCTAATACCTGT
AAGCTCGTAGTTGAATTTCGGGGTCAGTAGGTCGGTCGTGCCAACGGTATGAACTGGTCTCACTGATTCCTCCCTCTTGTAGAACCGTGATGCCATTAACTTTGTGTTGCGGGGAAACAGGACTGTTACTTTGAAAAAATTAGAGTGTTTAAAGCAGGCTAACGCTTGAATACATTAGCATGGAATAATGAAATAGGACGTCGATCTTATTTTGTTGTTTTCTAGGTTTGACGTAATGATTAATAGGGATAGTTGGGTGGAATTCTCGGGTGCCAAGTAACTCCATTCACACTAGCTAATT
+
ACCCCGFG7C@FFDGGGGGGEEFEFGFEFGGFFC7FCFGGGGG<DGGG@<8FFGE<EFGGGGGGGGGGGGGG?BFGGG9EAGGGGGCBDGCDCEFFF,E?E?,CEFEGC?@@FE@FDFC4,4DEFGGDFGCCBFFGAD@G,C,CB<FF<CDGEGDF,=:CFCE+3F:>>FGGG9@DCGFGF,D3:>FF;BA;ACCG7FFE:>C*>FFCFGGCGGGF,,,6AE?C<:9<9*5+*;***+4=:;+=C+=6?C57<7@@EE**/+080<+:*7C5C40>5**++<97F79EFF7<CC*::+*++
@M03152:184:000000000-AWYW1:1:2106:6610:14186 1:N:0:ACTAGCTAATACCTGT
AAGCTCGTAGTTGAATTTCGGGACCAATTTGTTGGTCGTGCCTCGGTACGTACTGGTATTATTGGTTTCTCCCTTCTGAAGAACCTTGATGTCATTAATTTTGTGTCTTGGGGAATCAGGACTGTTACTTTGAAAAAATTAGAGTGTTTAAAGCAGGCATACGCTTGAATACATTAGCATGGAATAATTAAATAGGACGTTTGATTCTATTTTGTTGGTTTCTAGGATCGACGTAATGATTAATAGGGATAGTTGGGTGGAATTCTCGGGTGCCAAGGAACTCCATTCACACTAGATAATT
+
C@CCCAEFGGGECGGGDFEG7CC@CD<FFEDCFE<B-@6@@<E<BCFFCFEC<EGCEAAFFFD<FFEACFF<ECFEF,ECFG@FCDFFFE<@FGGGAF?CF,CC8EFFGGCFGF7FFCAC=C<EAFFEFGGG99??FFF,5BAFCFDBEAFGG,?EB:6E,E<CFEDCGGGFCGFGD@BF<=8D<F,@,@ACFFG,D8C+@AFCFC9EAAFGFFGG:,BDGCCFG??CF*C8?BFCGEGGGGF9DE6=??),>E7<5C68*:;EFC;=*CFDE41*2)56*<+9C+<++/0CEF*+<C:++
@M03152:184:000000000-AWYW1:1:2106:9085:14191 1:N:0:ACTAGCTAATACCTGT
AAGCTCGTAGTTGAATTTCGGGGTCAGTAGGTCGGTCGTGCCAACGGTATGAACTGGCCTCACTGATTCCTCCCTCTTGTAGAACCGTGATGCCATTAACTTGGTGTTGCGGGGAAACAGGACTGTTACTTTGAAAAAATTAGAGTGTTTAAAGCAGGCTAACGCTTGAATACATCAGCATGGAATAATGAAATAGGACGTCGATCTTATTTTGTTGGTTTCTAGGGTTGACGTAATGATTAATAGGGATAGTTGGGTGGAATTTTCGGGTGCCAAGGAACTCCATTCACACTAGCTAAAT
+
CCCCCGGGGGGGGGGGGGGGCFGGGGGGGGGGGGGGGGGGGGGGGGGGGGGGGGGFFGGGGGFGGGGGGGGGGGGGGGGGFGGGGGGGFGGFGGGGGGGGGGFGGGGG8FEDGEGGDGFGGFGFGGGCFGGFCFGFCFGGDAAFFGCGGFGGGFGGFGGGGCFGGGGGGFDGCGCFGGGGCGGGGGFGG9EF9;BFC9FFCFEDE7CFCEFEF9E@EGGGFDCFGE5BC58A8EEF5:CF<5+=CCF*0=5FC7:+1:*/;<C@+<+5C5FG=CF4:)5**:?FG+<<+9C8FC6*C97++
@M03152:184:000000000-AWYW1:1:2106:22180:14231 1:N:0:ACTAGCTAATACCTGT
AAGCTCGTAGTTGAATTTCGGGGTCAGTAGGTCGGTCGTGCCACTGGTACGTACTGGCTTCACTGATTCCTCCCTCTTGCAGAACCGTGATGCCATTAGTTTGGTGTTGCGGGGAAACAGGACTGTTACTTTGAAAAATTAGAGTGTTTAAAGCAGGCTAACGCTTGAATACATTAGCATGGAATAATGAAATAGGACGTTGATCTTATTTTGTTGGTTTCTAGGATTGACGTATTGATTAATAGGGATAGTTGGGTGGAATTCTCGGGTGCCAAGGAACTCCAGTCACACTAGCTAATTT
+
CCCCCGEGGGEGGGFGFGGFGGG:FGGCECFCCCE@FEGGDGGGGGGGGGGGGGGGGGGGFGGGGGGGGAFCGEGFGGGGGGDDEFEGGGGFG@EFFC<,6EF@,:C?CEEG@GECF@F<FCCFG9FFGGFGFAEFEGDFGGFG<DFGFDGDGGFGGGFGFGGGGGGFGGGFGFEBC,@CGEFEGGGGGCCCCC=CFB>><DFGGFFFCC<F9:BFGGFGGGGG6CG?,4;=EE+3<C+=++<<>FF**:A@C7CEGG7=9ACFFG5FD:C5876775?FF?<*0<<CF=CGGC4FC70++
@M03152:184:000000000-AWYW1:1:2106:19048:14241 1:N:0:ACTAGCTAATACCTGT
AAGCTCGTAGTTGAATTTCGGAATGCGTAGGTCAAAGCTCGTCCTTGTGGCGTGGCTGGACAGACGTTTCCTATCTTCCGTTAGTGGGGTCAAACTCGCTACGGATCATTTACTTTGAAAAAATTAGAGTGTTCAAAGCAGGCGTAACCTTGCCATTGAATATTACAGCATGGGATAATAGAATATGACGTTGGTCTTATTTTGTTGGTTTCTAAGGCTGATGTAATGATTAATAGGGATAGTTGGGTGGAATTCTCGGGTGCCAAGGAACTCCAGTCACACTAGCTAATCTCGTATGCCG
+
C@AC@FGFGGGEGFGGGGGGGDFGGGGGGGGEGGGGGGGGGGGGGGGGGGGGGGGGGGGGGGGGGGGGGGGGGGGGGGGGEECFFGGGGGDGGGGGGGGGGGGGGGGGGGGGGGGGGFGGFDGFCFGGGGGGGGGGGGGGG@EGGGGDFGGGGGGGGGGGGGGGGGGGFGGGGGGGGGGGFGGFGGFAAEBFFGEGGFCGGFGGGGGGGGGGGGFGCFCFGGGFGGGFFGGC;9;7?F66CGG7CCCE5=>?C9@CFGD885*?CFGCFFFG7CFF<FFGGFGG?*<@96CFGFFCF**<*
@M03152:184:000000000-AWYW1:1:2106:17985:14251 1:N:0:ACTAGCTAATACCTGT
AAGCTCGTAGTTGAATTTCGGGGTCAGCAGGTCGGTCGTGCCACTGGTATGTACTGGTCTTGCTGATTCCTCCCTCTTGACGAACCGTAATGCCATTAATTTGGTGTTGCGGGAAATCAGGACTGTTACTTTGAAAAAATTAGAGTGTTTAAAGCAGGCTTAAGCTTGAATACATTAGCATGGAATAATGAAATAGGACGTTCGATCCTATTTTGTTGGTTTCTAGGATTGACGTAATGATTAATAGGGATAGTTGGGTGGAATTCTCGGGTGCCAAGGAACTCCAGTCACACTAGCTAAT
+
CCCCCGGGGGGGGGGGGGGGGGGGGGGGGGGGGGGGGGGGGGGGGGGGGGGGGGGGGGGGGGGGGGGGGGGGGGGGGGGGGGGGGGGGGGGGGGGGGGGGGGGGFGGGGGGGGGGGGGGGGGGGGGGGGGFGGGGGGGGGGGGFFGGGGGGGG?FGGGGGGGGGGGGGFGEGGGGGGGGGGGGFFFGGGGFGGGGFGGFGGGGGFGCGG,DFGGGGGGGGGFGGGGGCFGGGGG>C55FCGGGGGGGGFFF?CFFFGDGG5C9CE99C<G5<EDG:+5;FGFEFCC0<C=C+<9C?FGGF7
@M03152:184:000000000-AWYW1:1:2106:10134:14278 1:N:0:ACTAGCTAATACCTGT
AAGCTCGTAGTTGAATTTCGAGATCAGTACGCTGGTCGTGCCTTCGGTATGCACTGGTGTCACTGGTTTCTCCCTTCTGAAGAACCGTCATGTCATTAAGCTGGTGTGGCGGGGAATCAGGACTGTTACTTTGAAAAAATTAGAGTGTTTAAAGCAGGCTCGCGCTTGAATACATTAGCATGGAATAATGAAATAGGACGTTTGACCCTATTTTGTTGGTTTCTAGGATCGACGTAATGATTAATAGGGATAGTTGGGTGGAATTCTCGGGTGCCAAGGAACTCCAGTCACACTAGCTAAT
+
CCCCCGGGGGGGGGGGGGGGGGGGGGGGGGGGGGGGGGGGGGGGGGGGGGGGGGGGGGGGGGGGGGGGGGGGGGGGGGGGGGGGGGGGGGGGGGGGGGGGGGGGGGGGGGGGGGGGGGFGFFGGGGGGGGGGGFGGGGGGGGGGGGGGGGGGFAGGGGDGGGGGGEGGGGGGGGGGGGGGGGGGFFFFGFCGGGGGGFCGGGGEGGGGGFFGGGGGGFDEGGEG?EFCFCCCED*;==F7CCA7FGGG*:>FGEFG6EGE>8AFGFECGC5*:<<GGFFFG*<?GF+C94+0320<?F7+0
@M03152:184:000000000-AWYW1:1:2106:7165:14363 1:N:0:ACTAGCTAATACCTGT
AAGCTCGTAGTTGAATTTCGGGATCAATACGTCGGTCGTGCCTCGGTACGTACTAACGTCATTGATTTCTCCCTTCTGACGAGCCGTGATGTCATTAATTTGGTGTTACGGGGAGTCAGGACTGTTACTTTGAAGAAATTAGAGTGTTTAAAGCAGGCAATCGCTCGAATACATTAGCATGGAATAATGAGATAGGACGTTCGAACCTATTTTGTTGGTTTCTAGGATCGACGTAATGATTCATAGGGATAGTTGGTTGGAATTCTCGGGTGCCAAGGAACTCCAGTCATACTAGCTAATC
+
CBBCCCFF7CFGGGGGFFGGEGCEGGGGGGGGGGEGGGGGGGGFGGGCFGGGGGGGGGGGEGGDFGGGGGGFGGGGGGGGGGDEGGFGDEGGF9FF9?EFGFGGGCG9EFGGCFCBF<FG8D?FGGGGGFGFGGDFFGFGG=FGGGGFGGCFGFFFBFG8FGGGGGCEGGF9FCFGEFGGG?7@FGGGA;A9FFFCF7:>CFGGGCECEFAFGGGGGCCFGFGGGGFEF**4=EGGCFCFC;CFFG?FFGFGGD++3::*+3AFCF+*7*;/;7*9EFF62:<7EECF:*+<CDFGFFD++
@M03152:184:000000000-AWYW1:1:2106:22846:14455 1:N:0:ACTAGCTAATACCTGT
AAGCTCGTAGTTGAATTTCGGGATCAATTTATTGGTCGTGCCAACGGTACGCACTGGTACAATTGGTTTCTCCCTTCTGACGAAGCATGATGTCATTAATTTGATGTCGTGGGGAATCAGGACTGTTACTTTGAAAAAATTAGAGTGTCTAAAGCAGGCTTTGGCTTGAATACATTAGCATGGAATAATGAAATAGGACGTTTGATCTTATTTCGTTGGTTTCTAAGATCGACGTAATGATTAATAGGGATAGTTGGGTGGAATTCTCGGGTGCCAAGGAACTCCAGTCACACTAGCTAAT
+
C@CC<FGCFFCFGGGGGGGGGGCFGGGGGGGGGGGGGGGGGGGGGGGGGGGGGGGGGGGGGFGGGGGGGCGGGGGGGGGGGGGGGGFFGGGGFGGGGGGGGGGGGGGGCFGGGGGGGGGGGGGGGFEFGGGGGAEGFAFGGCGGGGGGGGGGGGGEEFGGFGGDGGGGGGGGGGGGGGDGGGGGGGGGGGDCCGGGGGGGGGGGGCFGGFFCFGGFFGGEGGFGGGGCF,DEGGCFFFGGGGGC7C@FGDFFGECECCGEGC?FCCFGGF=FGGFC6@3:CF6038:EC6FGFFGE6EGG7
@M03152:184:000000000-AWYW1:1:2106:8939:14471 1:N:0:ACTAGCTAATACCTGT
AAGCTCGTAGTTGAATTTCGGGGTTAGTAGGTTGGTCATGCCTCCGGTATGTACTGGTCTCACTGATTCCTCCTTCCTGATGAACCGTAATGCCATTAATTTGGTGTTGCGGGGAATTTGGACTGTTACTTTGAAAAAATTAGAGTGTTTAAAGCAAGCTAACGCTTGAATACATTAGCATGGAATAATGAAATAGGACGTTCGATCCTATTTTGTTGGTTTCTAGGATTGACGTAATGATTAATAGGGATAGTTGGGTGGAATTCTCGGGTGCCAAGGAACTCCAGTCACACTAGCTAAT
+
CCCC<FGFCFFGGGFGGGFGGEGFGGGGGGFGGGGGFEGGGGGGGGGGGGGGGGGCEFGGGGGGGGGGGGGGGGGGGGGCFGGGGGGFGGGGGGGFE99E?CFGGGGGG9FFGGCCFG9BGE8<AFGGF<FECCFG<EGGDF8DFFFGCGGGEAFEFGGGG9FEGGDFGGGGGCEGFFFF99<7CEFCFGGCCGGGFG,*@>::FAFEF,@CDFGGGGGECC9BEEGGGG:EEGEFFGF?FFFCG;9CFFFGDFC9+:BE5BBE?CBFGG5C837:+.7CEGGGF86096C78FGGFFGG+
@M03152:184:000000000-AWYW1:1:2106:15435:14554 1:N:0:ACTAGCTAATACCTGT
AAGCTCGTAGTTGAATTTCGGGTGCCAAGGAACTCATGATTAATAGGGATAGTTGGGTGGAATTCTCGGGTGCCAAGGAACTCCAGTCACACTAGCTAATCTCGTATGCCGTCTTCTGCTTGAAAAAAAAAAATAAATATGGTTATATTTCTGCTTTTCTTTTAGTCACTACACAACGATTTGCCATTCTTTTCCTTGACATAATTCTCCTGTGACTTATTTAACAACTCACACGTATATCCCGTCACTCTCTTACTTGCGTATCTATTGCTGTTCAGTCTACGTCTGAGATTTCCACCCT
+
CCCC@FGGGGGGGGGGGGGGGGGGGGGGGGGGFEGGGFFEFGGFGGGGGGGGGGGGGGGGGGGGGGGGGGGGGGGGGGGGGGGGGGGGGFGGGGEFGGG96FFFFCGGGGGGGFGFGGFGAFGGFFGGGDC>4,,,,,5,5,,,,,,,,,5,,8:5@=,,8,,,,8,,,,,>,,3++3++,:,,,,,=,,,,,,7,,3:D=,,,77,,@>,,,,,3,,,,,,,,,,,,,2,,12*,,4,,,5,*/**2+3+03+1+1++2*:3867+4+45+++0+1+1++++10*010*+20*0+++***
@M03152:184:000000000-AWYW1:1:2106:28082:14573 1:N:0:ACTAGCTAATACCTGT
AAGCTCGTAGTTGAATTTCGGGGTTAGTAGATTGGTCGTGCCTTTGGTACGTACTGGTCTTACTGATTCCTCCTTCCTGATGAACCGTAATGCCATTAATTTGGTGTTGCGGGGAAACTGGACTGTTACTTTGAAAAAATTAGAGTGTTTAAAGCAAGCTAACGCTTGAATACATTAGCATGGAATAATGAAATAGGACGTTCGATCCTATTTTGTTGGTTTCTAGGATTGACGTGATGATTAATAGGGATAGTTGGGTGGAATTCTCGGGTGCCAAGGAACTCCAGTCACACTAGCTAAT
+
CCCCCGGGDFGGGGGGGGGGGGGGGGGGGGGGGGGGGGGGGGGGGGGGGGGGEFGFGGGGGGGGGGGGFGGGGGGGGGGGGGGGGGGGGDGGGGGGGGGGGGGGGGGGGGGGGGGGGGGGGGGGGGGGGGGGGGGF<FDFFFDGGGGGGGFGGGFGGGGGGGGGGGGGGGGGGGGGFGCGGGFGGGGGGGGGGGGGGGGGGGGGC@CEGGFFFGFGGGGGGGGEFGGFFGEGGDGGGGGGGGGD7+=7=?AGCGFF6=CC>8+<FFGGDGGGGGGCC>F=E@FFFGDCFB+:FFFC6EFG7
@M03152:184:000000000-AWYW1:1:2106:5804:14689 1:N:0:ACTAGCTAATACCTGT
AAGCTCGTAGTTGAATTTCGGGATCAATATATCGGTCATGCTTAGGTATGTACTGGTATTATTGATTTCTCCCTTCTGAAGAACCATGATGTCATTTATTTGACGTCGTGGGGAATCAGGACTGTTACTTTGAAAAAATTAGAGTGTTTAAAGCAGGCTTTCGCTTGAATACATTAGCATGGAATAATGAAATAGGACGTTTGATTCTATTTTGTTGGTTTCTAGGATCGACGTAATGATTAATAGGGATAGTTGGGTGGAATTCTCGGGTGCCAAGGAACTCCAGTCACACTAGCTAATT
+
CCCCCGGGGGGGGGFFGGGGGGGGGGGGGGGGGGGGGGGGGGGGGGGGGGGGGGGGGGGGGGGGGGGGGGGGGGGGDGGGGGGGGGGGGGGGGGGGGGGGFGGFGFGGGGGGGGGGGFGFGGGGGGGGGGGGGGGGFGGGCGGGGGGGGGGGGGGGGDGFGGGDGGGGGFGGGF@DDDFCFGGGGGGGGGGGGF9EFFEF@@FFCFGFGGGFFGGGGCEGGFAEF??AECEEGGFGCDCGGGG@9:E68FFGGGGGGG>8BCCGE99EFGFDEGGG5FFG6B9*AFG9?BCG8C4CCCCC+
@M03152:184:000000000-AWYW1:1:2106:7250:14693 1:N:0:ACTAGCTAATACCTGT
AAGCTCGTAGTTGAATTTCGGGGTTAGTAGGTTGGTCATGCCTCTGGTATGTACTGGTCTCACTGATTCCTCCTTCCTGATGAACCGTAATGCCATTAATTTGGTGTTGCGGGGAATTTGGACTGTTACTTTGAAAAAATTAGAGTGTTTAAAGCAAGCTAACGCTTGAATACATTAGCATGGAATAATGAAATAGGACGTTCGATCCTATTTTGTTGGTTTCTAGGATTGACGTAATGATTAATAGGGATAGTTGGGTGGAATTCTCGGGTGCCAAGGAACTCCAGTCACACTAGCTAAT
+
CCCCCGGGGGGGGGGGGGGGGGGGGGGGGGGGGGGGGGGGGGGGGGGGGGGGGGGGGGGGGGGGGGGGGGGGGGGGGGGGGGGGGGGGGGGGGGGGGGGGGGGGGGGGGGGGGDFEFGGDGGFGGGGGGGGGFAFFF8FDFDGGGGGGGGGGGGGEGGGGGFGGGGGGFGGFGDGGFFGGFFCFGGGAFGGGGGGF7,@FEFFG79@CF9DFGG@FGGGGGGGGGGGGFE6AFC*=:7C9B;FBB>@?FCA?+>C+@*=B*BCFF?CC<E*/?DD76>36EFGG8<+<?@978C4C:CFG+
@M03152:184:000000000-AWYW1:1:2106:14602:14700 1:N:0:ACTAGCTAATACCTGT
AAGCTCGTAGTTGAATTTCGGATCTGGTTGGGTGGTCCGCCTGACGGCGTGTTTACTGCTCGACCGGGTCTTGCCTCTTGGTGAACCGTTGTGTTCTTTATTGAATGCTTCGGGGAACCAGGACTTTTACCTTGAGAAAATTAGAGTGTTCAAAGCAGGCCTATGCCTGAATACATTAGCATGGAATAATAAAATAGGACGTGTGGTTCTATTTTGTTGGTTTTTAGAGCTGCCGTAATGATTAATAGGGATAGTTGGGTGGAATTTTCGGGTGCCAAGGAACTCCAGTCACACTAGCTAA
+
CCCCCGGGDFGGGGGGGGGGGGGGGGGGGGGGGGGGGGGGGGGGGGGGGGGGGGGGGGGGGGGGGGGGGGGGGGGGGGGGGGGGGGGGGGGGGGGGGGGGGGEGFGGGGGGGGGGGGGGGGGGGGGGGGGGGGGFGGGGGGGGFGGGGGGGGGGGGGGGGGGGGFGGDGEGGGFGGGGCFG9:FDGGGDGGGGGGGGGGDGCFGGGFCFGGGGGGGGGGGGGGGGGGGGGGGGGGGG5CG?<FGFGGCFDFFFFGG+<CEGDCFFF++:>EGGGDDCFF=CC:FC?C?EFGFE4CCCC722
@M03152:184:000000000-AWYW1:1:2106:12242:14735 1:N:0:ACTAGCTAATACCTGT
AAGCTCGTAGTTGAATTTCGGGGTCAGCAGGTCGGTCGTGCCACTGGTATGTACTGGTCTTGCTGATTCCTCCCTCTTGACGAACCGTAATGCCATTAATTTGGTGTTGCGGGAAATCAGGACTGTTACTTTGAAAAAATTAGAGTGTTTAAAGCAGGCTTAAGCTTGAATACATTAGCATGGAATAATGAAATAGGACGTTCGATCCTATTTTGTTGGTTTCTAGGATTGACGTAATGATTAATAGGGATAGTTGGGTGGAATTCTCGGGTGCCAAGGAACTCCAGTCACACTAGCTAAT
+
CB@CCGFFGGGGGGAFEFGDEGGGGGGGGGGF@FGGCGGGGGGGGGGGGGGGGGGGGGGGGGGGFGGGGGGGGGGGGGGGGGGGGGGE<:FFFGGGFFGGFFGFFGEGCFGGEFCFGGGGGFFEGGFGGGGGFFGGGGGGGGGGDGGGGGGGGAEFGFGCGFGGFGGGGGGGAFGGGGDGFGDEFDFGGCCFGFGCFGFGGFFGGGFECFFGGFGGGGFCCEGFCG9BFGGDF8;@?5FGGGG9FGFGGGFGGGGGCDGDDECG6:9+CFCFGDGGGFFGFGFFFGDCFFF7CDFGFF*22
@M03152:184:000000000-AWYW1:1:2106:19614:14757 1:N:0:ACTAGCTAATACCTGT
AAGCTCGTAGTTGAATTTCGGATCTGGTTGGGTGGTCCGCCTGACGGCGTGTCTACTGCTCGACTGGGTCTTGCCTCTTGGTGAACCTTTGTGCTCTTTGTTGAATGCATCGGGGAACCAGGACTTTTACCTTGAGAAAATTAGAGTGTTCAAAGCAGGCCTATGCCTGAATACATTAGCATGGAATAATAAAATAGGACGTGTGGTTCTATTTTGTTGGTCTTTAAGAACCGCCGTAATGATTAATAGGGATAGTTGGGTGGAATTCTCGGGTGCCAAGGAACTCCAGTCACACTAGCTA
+
CCCCCGGGGGGGGGGGGGGGGGGGGGGGGGGGGGGGGGGGGGGGGGGGGGGGGGGGGGGGGGGGGGGGGGGGGGGGGGGGGGGFGGGGGGGGGGGGGGGGGGGGGGGGGGGGGGGGGGGFGGGGGGGGGGGGGGDFG9FGGGGFGGGGGGGGGGGGFGFGGGEFFGGGGGGGGGGGGGGGGGGGGGGGGGGFFGGGGFCGCFEGG>FGGG@FFGGCFGG5EFFFGE=BGFGCEGGGE5==++<?>7CCFGAEGECFGG7CE5*8<CG<FC838CGGFF4750:9?CGFGFGGGGFEC+>F<
@M03152:184:000000000-AWYW1:1:2106:17909:14760 1:N:0:ACTAGCTAATACCTGT
AAGCTCGTAGTTGAATTTCGGGGTCAGTAGGTCGGTCGTGCCAACGGTAAGAACTGGTCTCACTGATTCCTCCCTCTTGTAGAACCGTGATGCCATTAACTTGGTGTTGCGGGGAAACAGGACTGTTACTTTGAAAAAATTAGAGTGTTTAAAGCAGGCTAACGCTTGAATACATTAGCATGGAATAATGAAATAGGACGTCGATCTTATTTTGTTGGTTTCTAGGGTTGACGTAATGATTAATAGGGATAGTTGTGTGGAATTCTCGGGTGCCAAGGAACTCCAGTCACACTAGCTAAGC
+
CCCCCGGGGGEGGFFFGGGGG:FGECFGGGGCFGCFGGECEGDCF:FFF@ECFGGGCGGGGGFFFGFCEAFFGGGGGFCFGGGGFGGGC7EFF,:FFA<FCEFDGGFD8FFGGGGDEFGGGFFDF9FDFFGGG9<F,,@FC,A<<@BDFEGGFGGFG7@<EEF7F:3+D7,@D>DAFG?FFGGGCC@9BFFF@DDEEGGGE@<FGFCFGF9;;FCFFFEEGCC+>+3CEGF9EEEC=F?C@C1C@CF7CC;CFFF2?7C5C:C8CFE:<5C5?4*0:54*0<EG?CF?C6FE672:C+*+0
@M03152:184:000000000-AWYW1:1:2106:13262:14788 1:N:0:ACTAGCTAATACCTGT
AAGCTCGTAGTTGAATTTCGGGGTTAGTAGATTGGTCGTGCCTCTGGTATGCACTGGTCTTACTGATTCCTCCTTCCTGATGAACCGTAATGCCATTAATTTGGTGTTGCGGGGAAACTGGACTGTTACTTTGAAAAAATTAGAGTGTTTAAAGCAGGCTAACGCTTGAATACATTAGCATGGAATAATGAAATAGGACGTTCGATCCTATTTTGTTGGTTTCTAGGATTGACGTAATGATTAATAGGGATAGTTGGGTGGAATTCTCGGGTGCCAAGGAACTCCAGTCACACTAGCTAAT
+
CCCCCGGGGGGGGGGGGGGGGGGGGGGGGGGGGGGGGGGGGGGGGGGGGGGGGGGGGGGGGGGGGGGGGGGGGGGGGGGGGGGGGGGGGGGGGGGGGGGGGGGFGGGGGGGGGGGGGGGGGGGGGGGGGGGCGFGGGGGGGGGGGGGGGFEFGFGGGGGGGGGGGGGGGFGGGGGGGGFGGGGGFFGGGGGGGFGGGGGGGGGGFFGEGGGGGGGGGGGGGGGGGGGDDGFGGDEGFEG7:C?9@C7?CFFFC7=<E=EECFCCC9F7DGC*8C92+5)7ECGF?FFG6BCFGC*9?FG?+
@M03152:184:000000000-AWYW1:1:2106:21944:14790 1:N:0:ACTAGCTAATACCTGT
AAGCTCGTAGTTGAATTTCGGGGTTAGTAGGTTGGTCATGCCTCTGGTATGTACTGGTCTCACTGATTCCTCCTTCCTGATGAGCCGTAATGCCATTAATTTGGTGTTGCGAGGAATCTGGACTGTTACTTTGAAAAAATTAGAGTGTTTAAAGCAGGCTAACGCTTGAATACATTAGCATGGAATAATGAAATAGGACGTTCGATCCTATTTTGTTGGTTTCTAGGATTGACGTAATGATTAATAGGGATAGTTGGGTGGAATTCTCGGGTGCCAAGGAACTCCAGTCACACTAGCTATT
+
CCCCCGGGEGFGGGFGGGGGGGGGGFGFGGGGGGGGGGGGGGGGGGGFGGGGGFGGGGGGGGGGGGGGGGGGGGGGFGGFGGFGGGGGGDGGGGGGGGCFGGFFGGGGGGGEGEGGFFGGGGGGGGGGGGFGGG<FFCGGGGGGGGGGG?FGGGGGGGGGGGFGDECF@FGGFAFGDGGFGFFGGGGGGGGGGGFFF9DFEGGGGGFECGGGGFFG>FCCFGGGFGFDD>8DFGEFCCG7CFGGGGFDFGFF6CFG6=BE*8<B6+?<<=CFGGGGD::EC6CFGFFG+9++0CCFGFG+3
@M03152:184:000000000-AWYW1:1:2106:12181:14798 1:N:0:ACTAGCTAATACCTGT
AAGCTCGTAGTTGAATTTCGGGATCAATTTGCTGGTCGTGCCTACGGTACGTACTGGTTTTGTTGGTTCCTCCTTTCCGAGGAGCCGTGATGTCATTAATTTGGTGTCGCAAGGAATCGGGACTGTTACTTTGAAAAAATTAGAGTGTTTAGAGCAGGCTAACGCTTGAATACATTAGCATGGAATAATGAAATAGGACGATTGATCCTATTTTGTTGGTTTCTAGGATCTACGTAATGATTAATAGGGATAGTTGGGTGGAATTCTCGGGTGCCAAGGAACTCCATTCAAACTAGCTAAT
+
CCCCCGGGGGGGGGGGGGGGGGGGGFFGGGGGGGGGGGGGGGGGGGGGGGGGGGGGGGGGGEFGGGGGGFGGGGGGGGGGGGGGGGGGGGGGGGGGGGGGGGGGGGGGGG7FDFGGGGGGGGGGGGGGGGGGGGGGGFGGGFGGGGGGGGGGGGGGGGGGGGGGGGGGGGGGGGGGCGFGFGGGGGGGGGGGGFFFGGGGGGGGGGGGFEFGGFCFGG5BFDCFGF?FFFFFG8:ECCFFGFCEC7@F=CFCCEGCG5E8**9CFFFFDD*CEGFCG>@GCFFD6C+3+7++3::CFFFF+
@M03152:184:000000000-AWYW1:1:2106:18993:14886 1:N:0:ACTAGCTAATACCTGT
AAGCTCGTAGTTGAATTTCGGGACCATCATGTCGGTCGTGCCTCGGTACGTACTGGCATCGTCGGTTTCTCCCTTCTGACGAACCATGATGTCATTTATTTGGTGTCGTGGGGAATCAGGACTGTTACTTTGAAAAAATTAGAGTGTTTAAAGCAGGCTCACGCTTGAATACATTAGCATGGAATAATGAAATAGGAAGTTTGATTCTATTTTGTTGGTTTCTAGGATCGACGTAATGATTAATAGGGATAGTTGGGTGGAATTCTCGGGTGCCAAGGAACTCCAGTCACACTAGCTAATC
+
CCCCCGGFEGFGGGGGGGGGGGGGGGGGGGGGGGGGGGGGGGAFGGGGDGGGGGGGGGGGGGGGGGGGGAFGGFGEFGFGGGGGGGFGGGGGGFFGFEGA?FFFGEEBFCFEGCGFGGFGGGABFGGGFF<E<<FFGCFGGFGGGGGGGGGGGFGF=FGGGGFEEGFG7FFFGGFG9FGGGGCGGGGFGGGFCFFG9,@@FFGGGGGGGGGGGGGGGGEFGGGEGEFGG*:EEC:*1AEFCGGFFFF=6F47FGGF57;B>:FFGGGGCD8<E:C<CF:EGGFGD6CGGFGGGG4?:<7C+
@M03152:184:000000000-AWYW1:1:2106:24526:14895 1:N:0:ACTAGCTAATACCTGT
AAGCTCGTAGTTGAATTTCGAGATCAAATTGTTGGTCGTGTCTCGGTACGCACTGGCATTATTGATTTCTCCCTTCTGAAGAACCTTGATGTCATTAATTTGGTGTCTTGGGGAATCAGGACCGTTACTTTGAAAAAATTAGAGTGTTTAAAGCAGGCTCACGCTTGAATACATTAGCATGGAATAATGAAATAGGACGTTTGATTCTATTTTGTTGGTTTCTAGGATCGACGTAATGATTAATAGGGATAGTTGGGTGGAATTCTCGGGTGCCAATGAACTCCAGTCACACTAGCTAATT
+
CCCCCGDEGGGGGD<FCE<EFD8DFG8FGGGGGCGGGGGFGGGGGGGGEEGGGGGGGGGGGGGGAFGGGGCFGGGFGGGEFAFGFFGFFGG9ACDFDGGGFFG,DFGGGD9D@C:AFFCG?EGDFG7FDFGADFCE8FG,CFG<A<AEF9AFGGGG+==AFGGGGGD<DFCFGFGG,==A<FGGFA>8E,E,DDF?>F<FCB:,@D,@;FAEGGG:>EG*@BGC:E6E:C>CEG>1?:C@FE798?FF,40A;;=E*=CE8>?C@C;**7CD5;7*+)2ACCFG+8<EC7F+:4DGG?7C+
@M03152:184:000000000-AWYW1:1:2106:25503:15015 1:N:0:ACTAGCTAATACCTGT
AAGCTCGTAGTTGAATTTCGGGATTGACGTGATGGTCGTGCCTTACGGGGTATGAACTGTTGCTGTTGATTTCTCACCTTCTGGAGAAACTTGATGTCCTTAATTGGGTGTCTTGCGGATCCAGGACCTTTACCTTGAAAAAATTAGAGTGTTTAAAGCAGGCATTTTGCTCGAATACATTAGCATGGAATAATAGAATAGGACGGCATGGTTCTATTTTGTTGGTTTCTAGGATCACCGTAATGATTAATAGGGATAGTTGGGTGGAATTCTCGGGTGCCAAGGAACTCCAGTCACACTA
+
CCCCCGGGGGGGGGGGGGFGGGGGGGGGGGGGGGGGGGGGGGGGGGGGGGGGGGGGGGGGGGGGGGGGDFGGGGGGGGGGGGGGGGGFGGGG9EFGGGGGGGCFGGGGGGGGGGGGEGCEGGGCEFGGGFGCDFGGAFEFAEEGGGGGGGGGGGGGGGGGGGGGGGGGGGGGGGGGGGGGGGDF9FG8=,DFFGGGABDCC<FG>EGGGGFFFFFC;;5,:DFFCCGGGG,,:<CF8:EGFGDGGGGGGG@E7<=FEFGGGF6CECED=EE+>DG*/.)277+98CG6<*A88>7A7+9C6
@M03152:184:000000000-AWYW1:1:2106:29038:15057 1:N:0:ACTAGCTAATACCTGT
AAGCTCGTAGTTGAATTTCGGGACCATCATGTCGGTCGTGCCTCGGTACGTACTGGCATTGTTGGTTTCTCCCTTCTGACGAACCATGATGTCATTTCTTTGGTGTTGTGGGGAATCAGGCCTGTTACTTTGAAAAAATTAGAGTGTTTAAAGCAGGCTCACGCTTGAATACATTAGCATGGAATAATGAAATAGGACGTTTGCTTCTATTTTGTTGGTTTCTAGGATCGACGTAATGATTAATAGGGATAGTTGGGTGGAATTCTCGTGTGCCAGGGAACTCCAGTCACACTAGCTACTC
+
CCCCCGGEEGCFGGGGGGGF7FGGGGG@G<EFGGDEGD@FDGFACCGGGGGGGGGGGGGG9FGFGGGFFGGGGGGGGFFFGC7@CCA9CD,CECEFC,FFFGGFFGGDG@EECC@FGAE8,8<FGCCFD<F9FAFF@+,A?FG,CEG9FFD9F9FCCEGGF<=F7CDDEEF<FCCF9,EDB7AFFFFC;;B><CC6FF76>F7,3@=@EDCCECCFFCEFGFF9D9<CFEG=***,/,=AC++4;C+7=65+>+1<*=E7*2<B7CE/*:/*+*7**.7:EG?*<C@F?FGFGCC*<+*3+
@M03152:184:000000000-AWYW1:1:2106:16607:15058 1:N:0:ACTAGCTAATACCTGT
AAGCTCGTAGTTGAATTTCGGGGTCAGTAGGTCGGTCGTGCCACCGGTATGAACTGGCTTCACTGATTCCTCCCCCTTGTAGAACCGTGATGCCATTAATTTGATGTTGCGGGGAAACAGGACTGTTACTTTGAAAAAATTAGAGTGTTTAAAGCAGGCTAACGCTTGAATACATTAGCATGGAATAATGAAATAGGACGTCGATCTTATTTTGTTGGTTTTCTAGGGTTGACGTAATGATTAATAGGGATAGTTTGGTGGAATTCTCGGGTGCCAAGGAACTCCAGTCACACTAGCTAAT
+
CCCCCGGGEGEGGFFFGGGGGGGEDAFGGFGGGGGGGGGGGGFGGGGGGGFGGGGGFGGGGGGGGGGGGGGGGGGGGFFGFFFGGGGGGGGGGGGGGDFGGGGGGFG9CFGGGGGGDDBEFGGGGCFFFGFGGCDFGGGGGGGGGGGGGGCFGGCGGD+DFGCBFEGGGGAFFFFGGDECCFCF9CEEEABF,22?CCDGCGGGGGGGFGGGB;FGGDECCFGD?+B>CFDC<5CCFF?<:@F@CFF66*;?+<C:C*A*//+AE+<C*5*9*<C7273C?FGGG?FC9???FGC?CFC++
@M03152:184:000000000-AWYW1:1:2106:9312:15113 1:N:0:ACTAGCTAATACCTGT
AAGCTCGTAGTTGAATTTCGGGATTGACACATCGGTCGTGCCTTAAGGGGTATGAACTGGTGTAGTCAATTTCTCACCTTCTGGAGGACCACGATGCCCTTAATTGGGTGTCGCGGGGAACCAGGACCTTTACTTTGAAAAAATTAGAGTGTTTAAAGCAGGCATTTTGCTTGAATACATTAGCATGGAATAATAAAATAGGACGGCATGATTCTATTTTGTTGGTTTCTAGGATCACCGTAATGATTAATAGGGATAGTTGGGTGGAATTCTCGGGTGCCAAGTAACTCCAGTCACACTA
+
CCBCCGGGGGGGGGGGGGGGGGGGGFGGGGGGGGGGGGGGGGGGGFFGGGGGGGGGGGGFFFGFGGGGGGGGGGGGGGGGGGGGGGGGGGGGGGGGGGGGGGGGGFFGGDGGG?FDGGGGGGD=FFGGFGGGGGGGCGGGGDEEGGEF<FFGGGGGFGGGG?GEFGFFFFGGG7AFFFEGGFGGF;CCCGGGGFFGGGGGCEEFG:FEC::@F@FAEF<CFFGC=18C;BC7C+?+7CF5CCEGD79CCFFF7<6*8CFEG785C=EG*+<*<><F*)0AEGCD+<F9+=08F7*2:?FC+
@M03152:184:000000000-AWYW1:1:2106:19663:15194 1:N:0:ACTAGCTAATACCTGT
AAGCTCGTAGTTGAATTTCGAACCTGGTCGGGCGGTCTGCCTATTGGGTACGTACTGTCTGGCTGGGTTCTACCTCTTGGTGAGCCGGCATGCCCTTAATTGGGTGTGTTGGGGAACCAGGACTTTTACCTTGAGAAAATTAGAGTGTTCAAAGCAGGCCTTTGCCTGAATACATTAGCATGGCATAATAAAATAGGACGTGCGGTTCTATTTTGTTGGTTTCTAGAGTCGCCGTAATGATTAATAGGGATAGTTGGGTGGAATTCTCGGGTGCACAGGAACTCCATTTACACTAGTTAAT
+
CCCCCGCEEGCE9<FGGGGGGGGGGGGGG@DEGGGGEG@DGGGGCEFGGFGFGGGGFGGGCFFGGDFGFFGGGGGGGGGDEFGGGGGEGEG8AFD8FFCFGGG?=FGEGGFDECGGGGGFGGGGGGGGGFFDGFGGG8FGGGEDDGGGGGGGG9FGGCFGCGGGGGA9FCFFGACF,=D;FFFDCFGGFFDE9@BF7:><FFFGD*=CF9FGGG@FFC8E5CFFC9EFGG5C?EE*:>C+9C+<FCCCCFF6?EG+<=E5*22<C+<7/58>*90*3>:7EFGCF6+++*30<CCC3+*++
@M03152:184:000000000-AWYW1:1:2106:20422:15199 1:N:0:ACTAGCTAATACCTGT
AAGCTCGTAGTTGAATTTCGGGATCAATTTGCTGGTCGTGCCTACGGTACGTACTGGTTTTGTTGGTTCCTCCTTTCCGAGGAGCCGTGATGTCATTAATTTGGTGTCGCAAGGAATCGGAACTGTTACTTTGAAAAAATTAGAGTGTTTAAAGCAGGCTAACGCTTGAATACATTAGCATGGAATAATGAAATAGGACGATTGATCCTATTTTGTTGGTTTCTAGGATCTACGTAATGATTAATAGGGATAGTTGGGTGGAATTTTCGGGTGCCAAGGAACTCCAGTCACACTAGCTAAT
+
CCCCCGGGGGGGGGGGGGGGGGEGGGGGGGGGGGGGGGGGGGGGGEGGGGGGCGGGGGGGGGGGGGGGGGGGGGGGGGGGGGGGGGGGGGGGGGGGGGFGGGFGGGGGDGGFGGGGGGGGGGGGGGGGGGGGGGGGGGGGGGGGFGGGGGGGGFFGGGGFGGGGGGGGGD<FAFGGAFF9CGGGGGGGGFFGFGGEGGFFGGGDB=CFGFGG@F;FF>FGGGCFFF98EFGGFCGFGFGCGGGGGF+<E6AF8FG7A5=BECGGF7CC)C87**9CGFFFGDF7CF6F9@E:6><96?F20
@M03152:184:000000000-AWYW1:1:2106:22945:15222 1:N:0:ACTAGCTAATACCTGT
AAGCTCGTAGTTGAATTTCGGACCTGGCCGGGCGGTCTGCTTAACGGCATGTACTGTCTGGGCGGGTCTTACCTCTTGGTGAGCCGGCGTGCCCTTTGTTGGCGTGCGTCGGGGAACCAGGACTTTTACCTTGAGAAAATTAGAGTGTTCAAAGCAGGCCTATGCCTGAATACATTAGCATGGAATAATAAAATAGGATGCGCGGTTCTATTTTGTTGGTTTCTAGAGTCGCCGTAATGATTAATAGGGATAGTTGGGTGGAATTCTCGGGTGCCAAGGAACTCCAGTCACACTAGCTAAT
+
C@CCCGGGGGGGGGGGGGGGGGGGGGGGGGGGGGGGGGGGGGGFGGGGDGGGGGGGGGGGGFGGGGGGGGGGGGGGGGGGGGGGGGGGGGGGGGGGGGGGGFFFGGGGGGGGGGEGGGGGGGGGGGGGGFGG@FCCGGGGFGGGGGGFGFGGGFGGFGGGGGGCGGGGGGGGGFGGGFFGGFG?FG@GFGGGGFCB@FGGGGGDE:CGGFGGGGEFGFGGGG9FFFCCFG5*88CEGGG7FGGFFEC666<F?CG7CGGGCDA9EEFCC=EGDDGF?5<7FC?D8+++3=9++96?CFCE0
@M03152:184:000000000-AWYW1:1:2106:2296:15315 1:N:0:ACTAGCTAATACCTGT
AAGCTCGTAGTTGAATTTCGGGGTCAGTAGGTCGGTCGTGCCCACGGTATGAACTGGCCTCACTGATTCCTCCCTCTTGTAGAACCGTGATGCCATTAACTTGGTGTTGCGGGGAAACAGGACTGTTACTTTGAAAAAATTAGAGTGTTGAAAGCAGGCTAACGCGTGTATACATTAGCATGGAATAATGAAATAGGACGTCGATCTTATTTTGTTGGTTTGTAGGGTTGACGGAATGATTAAGAGGGATAGTAGGGAGGAAGTCTTGGGTGCCAAGGAACTCCAGGCACACGAGCTAACA
+
CCCCCGGDBCBAFGGGGGGFGGCB@,CEFDC,CC+@BCFGGG8<FGGFF@EA,EEE,6EFFCFFGGDCFCFAFCF@,CFFG,CEF@C,CFGFFG<,C,CEFGFGFGG@DFEEEFG@=A=EFGGDGFFGFG<FC9DB?FGGG9=D9,:<C,@3E<BE<D7C>F<+@+33*63FCF,@DCFFGEGF,,6?>C;?9,22,,?<**<C:7<CFF9FFGGCF5*;8*+5<CEGFDF+;**8*<2+39+0:A557C@6++2+2*2*20*<+0++>****2:9*7:E=+0*<+*25>78*/>CC9:++
@M03152:184:000000000-AWYW1:1:2106:27636:15321 1:N:0:ACTAGCTAATACCTGT
AAGCTCGTAGTTGAATTTCGGGATCAAGGGATCGGTCATGCCTTGGTATGTACTGGTCTTATTGGTTCTCACCTTCTAAAGAATCATGATGTCATTCATTTGATGTTATGGGGAATTAGGACTGTTACCTTGAAAAAATTAGAGTGTTTAAAGCAGGCTTACGCTTGAATACATTAGCATGGAATAATGAAATAGGACGTCGATCTTATTTTGTTGGTTTCTAGGGTTGACGTAATGATTAATAGGGATAGTTGGGTGGAATTCTCGGGTGCCAAGGAACTCCAGTCACACTAGCTAATCT
+
CCCCCEFGFDFGGGGGGGGFGGDGGGGFGGGFEGGGGGGGGGGGGGGGGGGGGGFGGGFGGGGGGGGGGGGGGGFCGFCEFGGGGFGGGGGGFGGGGGGDFG9FFGAFFGGGGGGGGGGFF?FGGF?FCCFFGF?DE=FFA5?FGGGGGFFGGGGGDFGGGGGGGGFGGGFGGGGAFFFGFGGGFFFGFFDGGGFF<DFEGGC:FFCFCBBFFGGGFCEGAFCCFCEFGCFEGG>8C7,,CCFFGDG6FFFGG,CECGEFF?F,C9B=CGGDFFDF*))03+<78>CFGFCGFFCEC?*02
@M03152:184:000000000-AWYW1:1:2106:6543:15362 1:N:0:ACTAGCTAATACCTGT
AAGCTCGTAGTTGAATTTCGGGGTTAGTAGATTGGTCGTGCCTCTGGTATGAACTGGTCTTACTGATTCCTCCTTCCTGATGAACCGTAATGCCATTAATTTGGTGTTGCGGGGAAACTGGACTGTTACTTTGAAAAAATTAGAGTGTTTAAAGCAGGCTAACGCTTGAATACATTAGCATGGAATAATGAAATAGGACGTTCGATCCTATTTTGTTGGTTTCTAGGATTGACGTAATGATTAATAGGGATAGTTGGGTGGAATTCTCGGGTGCCAAGGAACTCCAGTCACCCTAGCTAAT
+
CCCCCGGGEFEFFGGGGGGGGDGC@FFFGGGGGGGGGGGGGGFGGGGGFGGGGGGGGGCFGGGGGCFGGGGGFGFGGGGGGGGGGGGGGGGGGGGGGGGGGGGFGGGGGGGGGGGGGG9DG?FDCGGGGGGGGGGGGFEGGGGFFGFFGGGGGCFCGGGGGGGG>FGG8A<<<FGGGFFCFFGGFG9EFGGGGGGGGC@E>FFG>BCEGGFGGGGGGFGGGGF9,6:CFGGFFEEG5CGFGC71@;7<:C5CFF+>95:EECB9+=EGGGD589C7?FFCG;CC6?6C6@++27CFC02:+
@M03152:184:000000000-AWYW1:1:2106:26353:15372 1:N:0:ACTAGCTAATACCTGT
AAGCTCGTAGTTGAATTTCGGGGTCAGTAGGTCGGTCGTGCCACCGGTATGAACTGGCTTCACTGATTCCTCCCTCTTGTAGAACCGTGATGCCATTAATTTGGTGTTGCGGGGAAACAGGACTGTTACTTTGAAAAAATTAGAGTGTTTAAAGCAAGCTAACGCTTGAATACATTAGCATGGAATAATGAAATAGGACGTTCGATCCTATTTTGTTGGTTTCTAGGATTGACGTAATGATTAATAGGGATAGTTGGGTGGAATTCTCGGGTGACAAGGAACTCCAGTCACACTAGCTAAT
+
CCCCCGGGGGGGGGGGGGGGDECGGGGGFGGGGGGGGGGGGGGGGGGCGGGGGGGCEFGGGGGGGGGGGGGGGGGGGGGGGFGGGGGGGGGGGGGGDFEFGGAEGGGG8C:FFGGEGGGGGGGGFGGGGGGGFFFFFDFFFFG9AGGGGGGFF9>DGGGGFGGGGGGFCGGGGDGFG;CCFG7FGGGGFGGGGGGDC:FGGGGGGCFGGGGGGGFGGGGGGGGGGG+CEFGGFE8C5ACFG7CFGGG+;6FFFFGG6*AE8C3<7<CCD5=<CGGGC:)=F:6C@FC9<?F7C5FEFFF?+
@M03152:184:000000000-AWYW1:1:2106:14621:15387 1:N:0:ACTAGCTAATACCTGT
AAGCTCGTAGTTGAATTTCGGGATCAATACGTCGGTCGTGCCTCGGTACGTACTAACGTCATTGATTTCTCCCTTCTGACGAGCCGTGATGTCATTAATTTGGTGTTACGGGGAGTCAGGACTGTTACTTTGAAAAAATTAGAGTGTTTAAAGCAGGCAATCGCTCGAATACATTAGCATGGAATAATGAAATAGGACGTTCGAACCTATTTTGTTGGTTTCTAGGATCGACGTAATGATTAATAGGGATAGTTGGGTGGAATTCTCGGGTGCAAAGGAACTCCAGTCACACTAGCTAATC
+
CCCC9FGFGGFGGFGGGGGGGDDGGGGGGGFGGGGGEGGGGGGGEFFGGGGGGGGGFGFGGGGGGGGGGGGGGGGCFGCFFGGGGGFGGFGACGFF<FGGGGG8FFFFG?FDG@FEFCGGG<BFEAFGGGGGGGGGFGCBFFDGGGGCFGGGGGGGGGFGD8F7><@@<FFFG9FGGGGEEFFDFGGGGGGGGGGGGGGFCCFGGGCFEFGDEEGCFGGGF;CF7CEEGCEGGCCFGGFGGCGGFFGFGF)65+CF*:EGEFGGG7FDFECC=**2<@:CG:+7<@C+AF7<EFC*CEF+0
@M03152:184:000000000-AWYW1:1:2106:6352:15411 1:N:0:ACTAGCTAATACCTGT
AAGCTCGTAGTTGAATTTCGGTGACCCAACGGCGGTCGGCCGCAAGGTCTGTACTGCCGGTTTTCGGACCACCTCTTTCTGGGGGAACGTCGGCCCTTAACTGGGCTCGGCGGCCGAACCAGGACGTTTACTTTGAAAAAATTAGAGTGTTTAAAGCAAGCGTACGCTTGAATACATTAGCATGGAATAATGAAATAGGGCTTCAGTTCTATTTTGTTGGTTTTCAGAATCCGAAGCAATGATTAATAGGGATAGTTGGGTGGAATTCTCGGGTGCCAAGGAACTCCAGTCACACTAGCTT
+
CCCCCGGGGGGGFGAFGGFFGGEGFEEFGGGGGG+@BBFEGGGG7BCFEGGGDGGGGGGGGGEGGGGGGGGGECGFGGGGAGFEGFGGEEGFGGGGGGFFFGGFFGGFGGG@EFEFEEC@DA7:FE@@FFGGGGCCF9BAFGG<<:F<<>FGFCFGF,C<CCFCFGGGGGD8E+CF:EGGGDEEGC9CFFG?+<EFF9868;CEFF?FGGCEC<@98EF5;CFCCC?C@ECFCEGDCG6<99++:C0ACD>FGF+<C++*;8*/+923:F5F*/7*A?@5=CGGG7<+<@C7+:CFDC4<+
@M03152:184:000000000-AWYW1:1:2106:19303:15474 1:N:0:ACTAGCTAATACCTGT
AAGCTCGTAGTTGAATTTCGAACCTGGTCGGGCGGTCTGCCTATTGGGTCCGTACTCTCTGGCTGCGTTCTACCTCTTGGTGACCCCGCATGCTCCTACTTGGGGGTGTTGGGGAACCAGGACTTTTACCCTGAGAAAATTAGAGTGTCCAAAGCATGCCTTTGCCTGAATACATTAGAATGGCATAATAAAATAGGACGTGCCGTTCTCTTGTGTTGGTTTCTAGCGTCGCCGTAATGATGATTTGGGATATTCCTGTGGCACTTTCGGGTGCCCTGCAACTCCCGTCACTCTAGCGACC
+
@A-ACFDGED--CEFGFFA8@A,FFGG@-+@F+6@FF@CC<C<,,CF,@6FFGGCG,,C,,,C<F,66,,C9EF<EFFC<CDE,CF,C:==F,,9,:?,,?<,8+8686+,B++3B+BDA:<FFDDGGGF,,3,33<,:,,,:C,@DF,<,3,,,<,@DFC=,78>,@7,@DC,3,33,,7>,>B3D>22@,3@26@::*1*6*111:*,>F+25<:8*8;*+?<9+=*1*2***2*:0+3+++*+3+/*)*+2+++0<A**2+*+3<7581:CC*+0)222+2+*//:):++2*0+*)**
@M03152:184:000000000-AWYW1:1:2106:13638:15528 1:N:0:ACTAGCTAATACCTGT
AAGCTCGTAGTTGAATTTCGGGGTCAGTAGGTCGGTCGTGCCAACGGTATGAACTGGTCTCACTGATTCCTCCCTCTTGTAGAACCGTGATGCCATTAACTTGGTGTTGCGGGGAAACAGGACTGTTACTTTGAAAAAATTAGAGTGTTTAAAGCAGGCTAACGCTTGAATACATTAGCATGGAATAATGAAATAGGACGCCGATCTTATTTTGTTGGTTTCTAGGGTTGACGTAATGATTAATAGGGATAGTTGGGTGGAATTCTCGGGTGCCAAGGAACTCCAGTCACAATAGCTAATT
+
CC@CCFGGGGGFGFFGGGFGGGGG@FFCEGGGGGGGGGGGGGFGGGGGGGGGGGGFGEG9CEGGGGFGFGGGGEFFGGGGGGGGGGGGGGCFGGGGGFGGG9FFCFFGGGFGGGGGGGGGFDGCFGGGG9EFFAFEEC=B3AAFDGGGGGGCF<9>DB+<FFGG7FFCGFFFCFGFGGDAFGEGAA>BEG9BFGGGFFF@*>@BB*<B,<,@EGFCFFGGG9C9>EFGGDBFEGGGGGCF?++AFGF=66?GGGE+:EE>E9C+<?@5<EGD:DFCF>FF:++2880++/2+3?2<CF7++
@M03152:184:000000000-AWYW1:1:2106:17902:15535 1:N:0:ACTAGCTAATACCTGT
AAGCTCGTAGTTGAATTTCGGGGTCAGTAGGTCGGTCGTGCCACCGGTACGTACTGGCTTCACTGATTCCTCCCTCTTGCAGAACCGTGATGCCATTAGTTTGGTGTTGCGGGGAAACAGGACTGTTACTTTGAAAAAATTAGAGTGTTTAAAGCAGGCTAACGCTTGAATACATTAGCATGGAATAATGAAATAGGACGTTGATCTTATTTTGTTGGTTTCTAGGATTGACGTAATGATTAATAGGGATTGTTGGTTGGAATTCTCGTGTGCCAAGGAACTCCAGTCACACTAGCTAATT
+
CC@CCGGFGG@FGGGGGGGGGGGGGGGGEFGFGGDGGDG7FGGGG7@FEGGGGGGF8FG8FFGFGFGGGAEGGDFGGGGGGGGGGGGGFFFDGG<FC<FFGGGDGGGF8FBC+@:?AFFF?8DCFFCAA<DFGFFE9D7=<<BDGGGG9F<BFEGGGGGGGCGCGDB<FF@B:==CAFF999>@FGECD;CF<9;,,:FC1=::<;,CCGGGGGG:7CC8FGG+;+8>+2<@83*32+<C1>=FGFG6?7)=;CFF*:8C++3CF?+=//:*2:C4*).*0<AFFC@9<6ACFGFC90:0+
@M03152:184:000000000-AWYW1:1:2106:21743:15627 1:N:0:ACTAGCTAATACCTGT
AAGCTCGTAGTTGAATTTCGGGATCAATTTATTGGTCGTGCCAACGGTACGCACTGGTACAATTGGTTTCTCCCTTCTGACGAAGCATGATGTCATTAATTTGATGTCGTGGGGAATCAGGACTGTTACTTTGAAAAAATTAGAGTGTTTAAAGCAGGCTTTGGCTTGAATACATTAGCATGGAATAATGAAATAGGACGTTTGATCTTATTTTGTTGGTTTCTAAGATCGACGTAATGATTAATAGGGATAGTTGGGTGGAATTCTCGGGTGCCAAGGAACTCCAGTCACACTAGCTAAT
+
CCCCCGGGGGGGGGGGGGGGGGGGGGGGGGGGGGGGGGGGGGGGGGGGGGGGGGGGGGGGGGGGGGGGGGGGGGGGGGGGGGGGGGGGGGGGGGGGGGGGGGGGGGGGGGGGGGGGGGGGGGGGGGGGGGGGGGGGGGGGGGGGGGGGGGGGGFGGGGGGGGGGGGGGGGGGGGGDFF8FGGGGGGGGGFFGGGGGGGGGGGGDF9FEGGGGGGAFGGGGFGCFGFGGGFGGEEEGC*BFGFGGGGFGDCAFFFFC6*;BC5CFF9<<3=8/:DFD?@37:CFDA6@ACFFFFGG6CCGF9
@M03152:184:000000000-AWYW1:1:2106:18805:15632 1:N:0:ACTAGCTAATACCTGT
AAGCTCGTAGTTGAATTTCGGACCTGGCTGGGTGGTCTTGGCTCACGTCAAGCACTGCCTCTGGTCGGGTCTTTCCTTCTGGGGAACCTGCGTGCTATTAACTTAGTGCGCAGGGGATCCAGGACTTTTACTTTGAAAAAATTAGAGTGTTTAAAGCAGGCTTTCGCTTGAATACATTAGCATGGAATAATAGAATAGGACTTTGGTTCTATTTTGTTGGTTTCTAGGACCGAAGTAATGATTAATAGGGATAGTTGGGTGGAATTCTCGGGTGCCAAGGAACTCCAGTCACACTAGCTAA
+
CCCCCGGGGGGGGGGGGGGGGGGGGGGGGGGGGGGGGGGGGGGGGGGGGDGGGGGGGGGGGGFGGGGGGGGGGGGGGGGGGGGGGGGGGFGGGGGGFGGFGGGGGGGGGGGGGGGGGGGGGGGCFGGGGGGGGGGGGGGGGGGGGGFGGGGGGGGGGGGGGGGGGGGGGGGGGGGGGGGGGGGGGGGEGGGGGGGFGGFGGGGCGGGGFGGGGCFBEF6DEGGGGFCCFGGGEEEGGFFEG+<<DFG76FAGD8+AF6BE8CEEFGFGGGGGG)3CFF@=FFGGCCFC9?EC<7DFGC>C?
@M03152:184:000000000-AWYW1:1:2106:23914:15660 1:N:0:ACTAGCTAATACCTGT
AAGCTCGTAGTTGAATTTCGGGTATTTGTTGCTAGGTGGTCATCATGGCCATGTTGGTTAACAGATCCTCATTTGCTGGACGGCTGGCGATGATCTTTATCGATTGTCGTCAGCTGCCAGAACGTTTACTTTGAGAAAATTAGAGTGCTAAAAGCAGGCTCACGCCTATATATATTGCATGGAATAATGAAATAAGATCTCGATTTTATTTCGTTGGTTTTAGAAATTGAGATAATGATTAATAGGGATAGTTGGGTGGAATTCTCGGGTGCCAAGGAACTCCAGTCACACTAGCTAATCT
+
CCCCCGGGGGGGGGGGGGGGGGFGGGGGGGGGGGGGGGGGGGGGGGGGGGGGGGGGGGGGGGGGGGGGGGGGGGGGGGGGGGGGGGGGGGGGGGGGGGGGGGGGGGGGGGGGGGGGGGGGGGGGGGGGGGGGGGGGGGGGGGGGGGGGGGGGGGGGGGGGGGGGGGGGGGGGGGGGGGGGGGGGGGGGGCGGGGGFGGG9<FGGGGGGGGGEEGGGGEFFGFGGFGGGFFGGFFBCECFCFGFGGGGGFEFGGGFGGGG@CGGCECE59FG:CFFGGF;EFGEG69?FGFGGDFCFGF79<
@M03152:184:000000000-AWYW1:1:2106:19853:15682 1:N:0:ACTAGCTAATACCTGT
AAGCTCGTAGTTGAATTTCGGGGTCAGTAGGTCGGTCGTGCCAACGGTACGAACTGGCCTCACTGATTCCTCCCTCTTGTAGAACCGTGATGCCATTAATTTGATGTTGCGGGGAAACAGGACTGTTACTTTGAAAAAATTAGAGTGTTTAAAGCAGGCTAACGCTTGAATACATTAGCATGGAATAATGAAATAGGACGTCGATCTTATTTTGTTGGTTTCTAGGGTTGACGTAATGATTAATTGGGATAGTTGGGTGTAATTCTCGGGTGCCAAGGAACTCCAGTCACACTAGCTAATT
+
CCCCCGGGGGGGGGGGGGFGGGCFGGGGGFGGGGGGGGGGGGCFGGGGGGGGDFGGFGGGGGGGGGGGGGGGGGGGGGGGGGGGGGG@@FGGGGGGGCAGGGGGGGGGGGGGGGEGGGGGGGGGFGGGGGFGGGGGGGGGGGDFCDFFGGGGGGA<FGGGGGGGGGE@FCFFFGGGFGGGFFFFGFFGGGGGCCFGGGGC*><@@FGGGDFGGGGGGFEGG<BFGG5EECEGEEFC*C991<1++3=55=<FFGG?EE8*02<C+3<57CE5CCDD*0.C*<CFGCC6+*<8;0*:?+;++
@M03152:184:000000000-AWYW1:1:2106:5549:15845 1:N:0:ACTAGCTAATACCTGT
AAGCTCGTAGTTGAATTTCGGACCGGGCTGGGTGGTCTTGCCGCAAGGTAAGCACTGCTCTGGTCTGGTCTTTCTTTCTGGAGCTCTTGCGTGCTCTTAATTGAGTGCGCAAGCTGATCCAGGACTTTTACTTTGAAAAAATTAGAGTGTTTAAAGCAGGCTTACGCTTGAATACATTAGCATGGAATAATAGAATAGGACTTTGGTTCTATTTTGTTGGTTTCTAGGACCGAAGTAATGATTAATAGGGATAGTTGGGTGGAATTCTCGGGTGCCAAGGAACTCCAGTCACACTAGCTAA
+
CCCCCFGGDFGGGGGGGGGGGGGGGGGGGGGGGGG@FGGGGGGGGGGFGGGGGGGGGGGGGGFEFGGGFGFGGGGFGFGGGGGGGGGGGFGFGGFCFGGCGFGGGGGGGGGGGGGGFGGGGCFDFGGGGFF<EGGCBEDFGFGGGGGFGFFGGGGGFFGGGGGGFGGGGGGGGGGGGFGGGGFFGGGGGFEGGGGGFGFFCEGCFFGGGGGGGCCCGF6>EFGFGFG98?BEGGGEG7<A<<ACC9+AFGFFC9C79?*4*=8++=9<0:CDGGCF7)):EC*>E+@EF4C0AFFFGCGGC
@M03152:184:000000000-AWYW1:1:2106:3429:15882 1:N:0:ACTAGCTAATACCTGT
AAGCTCGTAGTTGAATTTCGGGATTGGGATATATCGCTCGTGCCTTTAGGGGCATGAAACGGTGTGTAGCCAATTTCTCACCTTCTGGTGAGTCGGGATGCTCTTGGGTGTTTCGATGAATCAGGACCTTTACTTTGAAAAAATTAGAGTGTTTAAAGCGGGCATTTTTGCCTGAATACATTAGCATGGAATAATAAAATAGGACGATGGTTCTATTTTGTTGGTTTTAGGACCAAGTAATGGTTAATAGGGATAGTTGGGTGGAATTCTAGGGTGCCAAGGAACTCAAGTCACACTAGTT
+
@CB<CGEGGGCAE<<ECGCFGDEFGGGGGFGG9FCB-CCEF@FG9FDFFGGGGGGGFAFGGGGGGCF,FCE<FEFFGGCGGGGGGAE@FFFFEC@CFCBFG,CEFGGFED::EFEFAEGD9<?EGF7F=BFGFGGE,?FDEFGGGGGGC?FFFGGGEFCFF>FEGADF9FGFFGFC,=B>FCCEFCFFGGGFF9DFGGGGFFF9<@>EG*@FFFGGG9;;ECC8C1=E;BF?CBB,==:CEF+=7<C+9@4:@8?8C+?+1*;8*<C67C+:E4<DG<*7:87<8E<+0?+++*22:CF+0
@M03152:184:000000000-AWYW1:1:2106:21042:15974 1:N:0:ACTAGCTAATACCTGT
AAGCTCGTAGTTGAATTCCGGGGTCAGTAGGTCGGTCGTGCCAACGGTATGAACTGGCCTCACTGATTCCTCCCTCTTGTAGAACCGTGATGCCATTAACTTGGTGTTGCGGGGAAACAGGACTGTTACTTTGAAAAAATTAGAGTGTTTAAAGCAGGCTAACGCTTGAATACATTAGCATGGAATAATGAAATAGGACGTCGATCTTATTTTGTTGGTTTCTAGGGTTGACGTAATGATTAATAGGGATAGTTGGGTGGAATTCTCGGGTGCCAAGGAACTCCAGTCACACTAGCTAATC
+
CCCCCGGGGGGGGGGGGGGGGGGGGGGGGGGGGGGGGGGGGGGGGGGGGGGGGGGGGGGGGGGGGGGGGGGGGGGGGGGGGGGGGGGGGGGGGGGGGGGFGGGGGGGGGGGGGGGGGGGGGGGGGFGGGFFGGGGGGGGGGGGGGGGGGGGGGGGGGGGGGGGGGGGGGGGGGGGGGDGGGGGFFGGGFGGGGGGGGGGGGGGGDGGGGGGGGGGG>GGGGGGGGGGGGGGGEECCECC?FGGGGGFC6CFFGDFF5:C5;:F6999C3EF5?CDGF>4?EGF<EG@CFBF8ACCFGGF?+
@M03152:184:000000000-AWYW1:1:2106:23340:16018 1:N:0:ACTAGCTAATACCTGT
AAGCTCGTAGTTGAATTTCGGGGTTAGTAGGTTGGTCATGCCTCTGGTATGTACTGGTCTCACTGATTCCTCCTTCCTGATGAACCGTAATGCCATTAATTTGGTGTTGCGGGGAATTTGGACTGTTACTTTGAAAAAATTAGAGTGTTTAAAGCAAGCTAACGCTTGAATACATTAGCATGGAATAATGAAATAGGACGTTCGATCCTATTTTGTTGGTTTCTAGGATTGACGTAATGATTAATAGGGATAGTTGGGTGGAATTCTCGGGTTCCAAGGAACTCCAGTCACACTAGCTAAT
+
CCCCCGGGGGGGGGFGGGGGGGGGGGGGGGGGGGGGGGGGGGGGGGGGGGGGGGGGGGGGGGGGGGGGGGGGGGGGGGGGGGGGGGGGGDGGGGCGGFFGGGGGGGGGFGGDGGGGGGGGGGGGGGGGGGGGGGGGGGGGGGGG9EEFGGGGGGGFGFGGGGGGGGGGGFGGGGGGGGGGGFGFGGGFEC9FFFGGGGGGGGDECFGGGGGGGGGGG6:EGGGGG?BFCG,>>1BFGGGFGFCGGGG?*;AF+<C+<5EGCD9FGFFGD58>*97:?4)0CFGGC6+<<FCGGGFCFGGF7
@M03152:184:000000000-AWYW1:1:2106:4685:16074 1:N:0:ACTAGCTAATACCTGT
AAGCTCGTAGTTGAATTTCGGGATCAATTTATTGGTCGTGCCAACGGTACGCACTGGTACGATTGGTTTCTCCCTTCTGACGAAGCATGATGTCATTAATTTGATGTCGTGGGGAATCAGGACTGTTACTTTGAAAAAATTAGAGTGTTTAAAGCAGGCTTTGGCTTGAATACATTAGCATGGAATAATGAAATAGGACGTTTGATCTTATTTCGTTGGTTTCTAAGATCGACGTAATGATTAATAGGGATAGTTGGGTGGAATTTTCGGGTGCCAAGGAACTCCAGTCACACTAGCTCAT
+
CCCCCGGCCGEGGGGGFCFFGGGGGGGGGGGGGGGGGGGGGGCGGGGGGGGDGGGFGGGGGGGGFGGGGGGGGGGGGGGGGGGCGGGGGFGGFGGGGGGGGGGGCFEFFCCFGDEEGGGGGGGGGGGGGGF9F9,AEGEGFGGGGGFFGGGGGFAFCFGG8CFFGGFGGFFCGA<EF98FFADFFGFFDGCF,@EGG9CCGGGGFF;EGGGGGGGGGG,*=8BCFFGGFGCE?GEGGGF,97=FGCFGGGFC+>C?+71:88EG?+59)=89CD5CF73*:*2:8<0AC=<C67*<C+*2+
@M03152:184:000000000-AWYW1:1:2106:19273:16121 1:N:0:ACTAGCTAATACCTGT
AAGCTCGTAGTTGAATTTCGGACCTGGCTGGGTGGTCTTGGCTCACGTCAAGCACTGCCTCTGGTCGGGTCTTTCCTTCTGGGGAACCTGCGTGCTATTAACTTAGTGCGCAGGGGATCCAGGACTTTTACTTTGAAAAAATTAGAGTGTTTAAAGCAGGCTTTCGCTTGAATACATTAGCATGGAATAATAGAATAGGACTTTGGTTCTATTTTGTTGGTTTCTAGGACCGAAGTAATGATTAATAGGGATAGTTGGGTGGAATTCTCGGGTGCCAAGGAACTCCAGTCACACTAGCTAA
+
CCCCCGGGGGGGGGGGGGGGGGGGGGGGGGGGGGGGGGGGGGGGGGGGG7CFGGGGGGGGGGGGDGGGGGGGGGGGGGGGGGGGGDEFGGGGGGGDFFGFGGGGGG9FGGGGGGGGGGGGGGGGGGGGGGGGGDGGGGGGGGFGGGGGGGGGGGFGGFGGGGGGGGEG7FCFGFGGFFFFFGGC?BEFGGGFEGFC9C<B7FFGFFGFCFGGGGGGCGGGGGGGFFF9CGFGGCGGGFC7@E=<7EGFFGAFFCCFF?EGG5>@EGGGGC5<E3/*<:>DC*:>EFFDEFCFFGGGC62<<
@M03152:184:000000000-AWYW1:1:2106:20193:16168 1:N:0:ACTAGCTAATACCTGT
AAGCTCGTAGTTGAATTTCGGGATCAGTACGCTGGTCGTGCCTTCGGTATGCACTGGTGTCACTGGTTCCTCCCTTCTGACGAACCGTCATGCCATTCACTTGGTGTGGCGGGAAATCAGGACTGTTACTTTGAAAAAATTAGAGTGTTTAAAGCAGGCTCCCGCTTGAATACATTAGCATGGAATAATGAAATAGGACGTTGATCTTATTTTGTTGGTTTCTAGGATTGACGTAATGATTAATAGGGATAGTTGGGTGGAATTCTCGGGTGCCAAGGAAGTCCAGTACACCTAGCTAATT
+
CCCCCGGGGGGGGGGGGGGGGGGGGGGGGGGGGGGGGGGGGGGGGGGGGGGGCFGGGGDGGGGGGGGGGGGGGGGGGGGGGDFGGGGGGEGGGGFGGGAFFFFGGGGGGGGEDEEGGGGGFGFGFGGGGFGG9FFGGFGFGGGGFG9@FFFFG<A,<BCFC+:+@FGFGF;FGAFGCFGFC:FEGFFGG;DGGGGF:,BF7:::CFCGCFGFG98FFG*=:9CFGG6;CC+;811=5CCC7CCC+>CFCE)+>E788=*:5:<C+<+*9EC5/70C*>>**03::+<+0*3;?CF??::0+
@M03152:184:000000000-AWYW1:1:2106:29163:16201 1:N:0:ACTAGCTAATACCTGT
AAGCTCGTAGTTGAATTTCGGACCTGGCTGGGTGGTCTTGCCGCAAGGTCAGCACTGCTTTGGTCGGGTCTTTCTTTTTGGAGCCCTTGCGTGCTCTTAACTGGGTGCGCAAATTGATCCAGGACTTTTACTTTGAAAAAATTAGAGTGTTTAAAGCAGGATTACGCTTGAATACATTAGCATGGTATAATAGAATAGGACTTTGGTTTTATTTTGTTGGTTCTTAGGACAGAAGTAATGTTTAATAGGGATAGTTGGGTGGATTTCTCGGGTGCAATGGAACTCCATTACAACGAGCTAA
+
CCCCCCFCGGGGGGGGGGDG7F@F@CF@F@@,CCD@FEFFGGG7@:F@C9@FFF,@FEF,CF8FDE++C@FCFGGGF,,6CC=,,:E,,<@>,C,5CCEC,FF,A?FFGGGF7?E,5C,<<B,+?<FFF@AEAFFGGGG<F<,:<:CFFFCCFED,:B:=+,,7EF:+>83@<FA,3@;>@=CB<,,3,@@FF9FFC:@@@:F9>,2>,<,@DG9FF,,2=F,,><C,,?4=C,<,1<7,,,+219<?C=)2*<4+++*=8*B+=95:1/@5C372:*9+9:+2A@6+3*3+00/*:*99+
@M03152:184:000000000-AWYW1:1:2106:7320:16275 1:N:0:ACTAGCTAATACCTGT
AAGCTCGTAGTTGAATTTCGGGATCGATGGGTCGGTCATGCCCTCGGTATGTACTGGTCCCATTGGTTCTCACCTTCTAAGGAACCATGATGTCATTCGGTTGATGTTGTGGGGAATTAGGACTGTTACCTTGAAAAAATTAGAGTGTTTAAAGCAGGCCAACGCTTGAATACATTAGCATGGAATAATGAAATAGGACATCCGATTCTATTTTGTTGGTTTCTAGGATCGATGTAATGATTAATAGGGATAGTTGGTTGGTATTCTCGGGTGCCAAGGAACTCCAGTCACACTAGCTAAT
+
CCCCCGGGGGGGGGGGGGGGGGGGGGGGGGGGGGGGGGGGGGGGGGGGGGGGGGGGGGGGGGGGGGGGGGGGGGGGGGGGGGGGGGGGGGGFGGFGGGGGGGG=FGGFCFFCFEFGGGGGGGGGGGGGGGGGGGGFFGGGGGGGGGGGGGGGGGGGGGGEGGGGGGGGGGGGGFGGGGGGGGGGGGGGGDCAFD;EGGGGGCFEC7CDGGGGGGFGGGGGGGGGGGGGGCCEG@FC,,9::@FFFF,==FFG6C7+<::BE*?<<@F9<C59*:7>+;)70:C>FGGGFF?7CF6FGG7<9
@M03152:184:000000000-AWYW1:1:2106:18476:16276 1:N:0:ACTAGCTAATACCTGT
AAGCTCGTAGTTGAATTTCGGGGTTAGTAGGCTGGTCATGCCTCCGGTATGTACTGGTCTCACTGATTCCTCCCTCCTGACGAACCTTAATGCCATTAATTTGGTGTTTTGGGAAATTTGGACTGTTACTTTGAAAAAATTAGAGTGTTTAAAGCAAGCTAACGCTTGAATACATTAGCATGGAATAATGAAATAGGACGTTCGATCCTATTTTGTTGGTTTCTAGGATTGACGTAATGATTAATAGGGATATTTGGGTGGAATTCTCGGTTGCCAAGGAACTCCAGTCACACTAGCTAAA
+
CCCCCDGGDGGGGGGGGGGGGGGGGGGGGGGGGGGGGGGGGGGGGGGEEFGGGGGGGGGGGGGGGGGGGDGGGGGGGFGFCGGGEEFGFGGFFGGGGGGGGGGGGGGDGG<FGCGGGGGGGGGGGCFGGGGGGGGGGFG?EAFEFAFGGGFGG,AFGGCFGA?CFGGGFFFGGGFF<<>EAFECC<>FGGGGGGFFCGCF@F:FF9F@C@@FF;9FFCFEGGD;C,BDEF6DC5>:,:CCCECGGFC?6,;:,51,55*1=ECCF9E2*=***2*:<4>C6*+++0++<67C696<*+:C+
@M03152:184:000000000-AWYW1:1:2106:18715:16291 1:N:0:ACTAGCTAATACCTGT
AAGCTCGTAGTTGAATTTCGGGGTCAGTAGGTCGGTCGTGCCACCGGTATGGACTGGCTTCACTGATTCCTCCCTCTTGTAGAACCGTGATGCCATTAATTTGGTGTTGCGGGGAAACAGGACTGTTACTTTGAAAAAATTAGAGTGTTTAAAGCAGGCTAACGCTTGAATACATTAGCATGGAATAATGAAATAGGACGTCGATCTTATTTTGTTGGTTTCTAGGGTTGACGTAATGATTAATAGGGATAGTTGGGTGGAATTCTCGGGTGCCAAGGAACTCCAGTCACACTAGCTAATC
+
CCCCCGGGGGGGGGGGGGGGGGGGGGGGGGGGGGGGGGGGGGGGGGGGGGGGGGGEFGGGGFGGGGGGGGGGGGGGGGGGGGGGGGGGGGGGGGGGGGGGGGGGGGFGGGGGGGGGGGGGGGFGGGGGGGGGGGGGFGFFGGGGGGGGGGGGGFFGGGGGGGGGGGGGGGGGGGFGGGGGGGGGGGGGGGGGGGGGGGGGGGGGGGGGGGG@EGGGGGGGGGGCGGFGGEGGGGF8:FFGGGGGGG6CGGFGGGG6=CEDFGGGGGGD:EGGGFCCGF>CCCC6AFFCF?FGGGFFF?7<+
@M03152:184:000000000-AWYW1:1:2106:21492:16354 1:N:0:ACTAGCTAATACCTGT
AAGCTCGTAGTTGAATTTCGGGGTTAGTAGGTTGGTCATGCCTCTGGTATGTACTGGTCTCACTGATTCCTCCTTCCTGATGAACCGTAATGCCATTAATTTGGTGTTGCGGGGAATTTGGACTGTTACTTTGAAAAAATTAGAGTGTTTAAAGCAAGCTAACGCTTGAATACATTAGCATGGAATAATGAAATAGGACGTTCGATCCTATTTTGTTGGTTTCTAGGATTGACGTAATGATTAATAGGGATAGTTGGGTGGAATTCTCGGGTGCCAAGGAACTCCAGTCACACTAGCTAAT
+
CCCCCGGFGFFGGGGGGGGGGGGGGGGFGGGGGGGGGGGGGGFGGGGGGGGGGGGFGGGGGGGGGGGGFGGGGGGGFFFGGGGGGGGGGGGGGGFFGGGGGGGGGGGGGGGEGGFGGFGGFGFFGGGGGGGGGGGGGGEGGGGFFFFGGGGGGGGGGGGGGGDGGGGGGGGCFGGGGGGGFGGDEGGFFEGGGGGDG9FGFEFEGGGEFEFGCFCGGGFGGGEFFGFGGG6CG58FDFGFFGCCGCGGFGFE8CFC8EE888CEG7C7C5:CCCGG67>EE6C7C6CEFF7<@FF6C<*A<
@M03152:184:000000000-AWYW1:1:2106:13710:16443 1:N:0:ACTAGCTAATACCTGT
AAGCTCGTAGTTGAATTTCGGACCTGGCTGGGTGGTCTTGCCGCAAGGTAAGCACTGCTCTGGTCGGGTCTTTCTTTCTGGAGCTCTTGCGTGCTCTTAACTGAGTGCGCAAATTGATCCAGGACTTTTACTTTGAAAAAATTAGAGTGTTTAAAGCAGGCTTACGCTTGAATACATTAGCATGGAATAATAGAATAGGACTTTGGTTCTATTTTGTTGGTTTCTAGGACCGAAGTAATGATTAATAGGGATAGTTGGGTGGAATTCTCGGGTGCCAAGGAACTCCAGTCACACTAGCTAA
+
CCCCCGGGGGGGGGGGGGGGGGGGGGGGGGGGGGGGGGGGGGGGGGGGGAFGGGGGGGGGGGGGGGGGGGGGGGGGGGGGGGGGGGGGGGGGGGGGGGGGGGGGGGGGGGGGGGGGGGGGGGGCGGGGGFGGGGGGGGGGGGGGGGGGGGGGGGGGGGGGGGGGGGGGGGGGGGGGGGGGGGGGGFFGGGGGGGGGGFGGGGGGGGGGGGGGGGGGGGGGGGGGGFGGGGGGEGC8=E,BEFFGCFEDFG;FDGGGCGEGD>BCCG9FDC5DFDDFGFFFGGGFCFGG:=FCGGGGFGFGC
@M03152:184:000000000-AWYW1:1:2106:24146:16457 1:N:0:ACTAGCTAATACCTGT
AAGCTCGTAGTTGAATTTCGGGATCAATTTATTGGTCGTGCCAACGGTACGCACTGGTACAATTGGTTTCTCCCTTCTGACGAAGCATGATGTCATTAATTTGATGTCGTGGGGAATCAGGACTGTTACTTTGAAAAAATTAGAGTGTTTAAAGCAGGCTTTGGCTTGAATACATTAGCATGGAATAATGAAATAGGACGTTTGATCTTATTTTGTTGGTTTCTAAGATCGACGTAATGATTAATAGGGATAGTTGGGTGGAATTCTCGGGTGCCAAGGAACTCCAGTCACACTAGCTAAT
+
CCCCCGGGEFGGGGGGGGGGGGGGGFGGGGGGGGGGGGGGGGGGGGGGGGGGGGGGGGGGGGGGGGGGGGGGDFGGGGGGGGFGGGGGGGGGEFGGGGGGGGGGFGGGGCDGGGGGGGGGGFGGGGGGGGGGGGGGGGGGGGGGGGGFGGGGGDGGGGGGFGGGFFGGFGFGGGGGGFFFFGGFGGGGCEGGGFGFFFGGGGGGDC,@E;BFFGFGGDG>CED?:DGFGGGGGGGGCFGDDGFCDCGFF?AC+1++>CGGCCE?6+B9>F=C=57CGF@GGC62C?C+<@<EACGFGGCF+
@M03152:184:000000000-AWYW1:1:2106:23726:16526 1:N:0:ACTAGCTAATACCTGT
AAGCTCGTAGTTGAATTTCGGGATTGGGATATATCGATCGTGCCTTTAGGGGCATGAAACGGTGTGTAGCCAATTTCTCACCTTCTGGTGAGTCGGGATGCTCTTGGGTGTTTCGATGAATCAGGACCTTTACTTTGAAAAAATTAGAGTGTTTAAAGCGGGCATTTTTGCCTGAATACATTAGCATGGAATAATAAAATAGGACGATGGTTCTATTTTGTTGGTTTTAGTACCACGTAATGACTAATAGGGATAGTTGGGTGGAATTCTCTGGTGCCAAGGAACTCCAGTCACACTCGCT
+
CB<C<EFGFGFFFC,ECEGGGECFDEGGFGGGEDC66<FFGCCGGFG<FFFGGGGCGDFFGGGGCEGEF9@FFGFECEFDG8@CE@F,:@EFCFEE>::=E?CFFFFDFCFFGGGFGCGCF<AFGGGDGGGFGFE<?EF?C4>4BFFG,B?EFGGGG9?F:+@F8<@@F7FFC<DFEFFGFFFFGGGGGF@EFGEAECCA=F@,D7*>8*,<;F9CEGF;CCF54=EGGF,5;CC,*4=;*<E+2A+=FCFF*C*>FF+7*;*B=+CFFGG+ACGGC?=CCDFFCGGF?99+0?D66**:7
@M03152:184:000000000-AWYW1:1:2106:25151:16541 1:N:0:ACTAGCTAATACCTGT
AAGCTCGTAGTTGAATTTCGGGATCAATACGTCGGTCGTGCCTCGGTACGTACTAACGTCATTGATTTCTCCCTTCTGACGAGCCGTGATGTCATTAATTTGGTGTTACGGGGAGTCAGGACTGTTACTTTGAAAAAATTAGAGTGTTTAAAGCAGGCAATCGCTCGAATACATTAGCATGGAATAATGAAATAGGACGTTCGAACCTATTTTGTTGGTTTCTAGGATCGACGTAATGATTAATAGGGATAGTTGGGTGGAATTTTTGGGTGCCAAGGAACTCCAGTCACACTAGCTAATA
+
CCBCCFGGGGGGGGGGGGGGEGGGGGGGGGGGGGGCFGGGGGFGGGGGGGGGGGGGFFGGGGGGFGGGGGGFGEFGGGGGGDEGGGGGGGGGGGGFGGGGGGGGGFGFGGGGGGGGGGGG8FFGGGGGGFGGGGGG=FGCFCFFGGFEGFGGGG<F+=FFFAF7=FFFFGFFFF<EFGBFDGGGCC>=EFGGC>B?FGEGDGGGFGEDGGGGCABAE>4;:FGG;,?EFGGGGCBCFGGGGFEGG?CGGF56;CCF5ACE*0AC+++*1ACCCDF4F3>FGDC4CCF6C69FFF4*3+23+
@M03152:184:000000000-AWYW1:1:2106:2215:16612 1:N:0:ACTAGCTAATACCTGT
AAGCTCGTAGTTGAATTTCGGGATCAGTATGTTGGTCGTGCTTCGGTACGTACTGTCATTACTGGTTTCTCCCTTCTGAAGAACCTTGATGTCATTAACTTGGTGTCTTGGGGAATCAGGACTGTTACTTTGAAAAAATTAGAGTGTTTAAAGCAGGCATACGCTTGAATAAATTAGCATGGAATAATGAAATAGGACGCTTGATTCTATTTTGTTGGTCTCTAGGATCGACGTAATGATCACTAGGGATAGTTGGGTGGAATTCCCGGGTGCTAAGGAACTCCAGTCACACTAGCTAAAC
+
CBCC<FF78C=-EEFGGGC<76@:FFF6<FEGFGE;FFFGGGDFBFFA,@EFDFGG,CEAFFGGGDF,C<<FCF9CF@F@EFF8FEA66C<C<CCFEF,C9FG:C96<6C=6@=,,CC<<<=<CCEFGF<FF9F,B,:=<9ED<C<B?FDGGGFFFF@EEFBFC+:FAAA<995C,,,8C9=F9?=A,,,E3,>>B<=C++3@,,,3=EF9;;FD@>D:,,,,@3>@D,3*=E>*842,,25,11AFF68),,,1>:7CC8+B+C+B=3E*9**3:0)0:C6+9@C+:76788DCD+<*++
@M03152:184:000000000-AWYW1:1:2106:5713:16701 1:N:0:ACTAGCTAATACCTGT
AAGCTCGTAGTTGAATTTCGGGGGCATTCAGGCCAAAGCTCGTCCTTGTGGCGTGGCTGGGTCTGGGCTTCCTACGTTTGGATAGTGGGCAACCGCTTCCAATCATTTACTTTGAAAAAATTAGAGTGTTCAAAGCAGGCGTAACCTTGCCATTGAATATTACAGCATGGGATAATAGAATATGACGTTGGTCTTATTTTGTTGGTTTCTAAGGCTGATGTAATGATGAATAGGGATAGTTGGGTGGAATTCTCGGGTGCCAAGGAACTCCAGTCACACTAGCTAATCTCGTATGCCGTCT
+
BBCCCGGEGGGGGGGGGGGGGGGGGGGGGGGGGGGGGGGGGGGGGGGGGGGGGDGGGGGGGGGGGGGGGGGGGGGGGGGGGFFGFGGGGGGGGGGGDCGGGGGGGGGGGGGGGGGGGGGGGGGGGGGGGGGGGGGGGGGGGGGGGGGGGGGGGADGGGGGGGGGFGGFFFGFGFGFGFFGDGFGGFECCFGGGGFFGCCGFFGFGEGFGGCF9CC:7CG9EEC;CCE,<CGFDEGCEFFFFF65D=ECFCACFCEDGFEEGGFCGFG=CC<CGFC>CB4F6<6:@F99:@FGC*2<?5>=*
@M03152:184:000000000-AWYW1:1:2106:14339:16829 1:N:0:ACTAGCTAATACCTGT
AAGCTCGTAGTTGAATTTCGGGCCTGGCTGGGTGGTCTTGCCGAAAGGTAAGCACTGCTCTGGTCGGGTCTTTCCTTCTGGGGAACCAGCGTGCTCTTAACTGAGTGCGTTGGGGATCCAGGACTTTTACTTTGAAAAAATTAGAGTGTTTAAAGCAGGCTTACGCTTGAATACATTAGCATGGAATAATAGAATAGGACTTTGGTTCTATTTTGTTGGTTTCTAGGACCGAAGTAATGATTAATAGGGATAGTTGGGTGGAATTCTCGGGTGCCAAGGAACTCCAGTCACACTAGCTAAA
+
CCCCCGGGGGGGGGGGGGGGGGGGGGGGGGGGGGGGGGGGGGGGGGGGGGGGGGGGGGGGGGGGGGGGGGGGGGGGGGGGGGGGDGGGGGGGGGGGGGGGGGGGGGGGGGGGGGGGGGGGGGGGGGGGGGGGGGGGGGGGGGGGGGGGGGGGGGGGGGGGFGGGGGGGFFGGGGGGGGGGGGGGGGBEFGGGGGGGGCFGGGGGGGGGFGGGGGGGGGGEFGGGGFGGGGGEEGGGFGGGGFGGFGE6FCAFFG7@FEGGGDFFFCGF7CGGGGGFGFFFFFFGGGFGFFFFGCFDCCGG+
@M03152:184:000000000-AWYW1:1:2106:7632:16906 1:N:0:ACTAGCTAATACCTGT
AAGCTCGTAGTTGAATTTCGGGGTCAGTAGGTCGGTCGTGCCACCGGTATGAACTGGCTTCACTGATTCCTCCCTCTTGTAGAACCGTGATGCCATTAATTTGGTGTTGCGGGGAAACAGGACTGTTACTTTGAAAAAATTCGAGTGTTTAAAGCAGGCTAACGCTTGAATACATTAGCATGGAATAATGAAATAGGACGTCGATCTTATTTTGTTGGTTTCTAGGGTTGGCGTAATGATTAATCGGGATAGTTGGGTGTAATTCTCGGGTGCCAAGGAACTCCAGTCACACTAGCTATTT
+
CCCCCGDFFF@E<F<FGGGGGCFFGGGGGFGFGEGGGGGGGFGGGGGGGGGGFGGGDG<FGGGGGGFGGGGGGGGGGGGGGGCGGGD:EEEFGGGGGGFGFGGGGFGGGGGGDEFGGGGG8?FGGGGGGGGGGAFGDGGFF,>DFGGGGGGGGA9BF7@FGFFDCECGGGC,D=CFFFFGFCFGGGGGGC@DFFFFFGFGF@CGEGGFCGGGCCGGCEEC6BCFF98C***>?BE5*+=CC?@E+25/5CFC9C78EEE*2<:?+0+*9=FDE9>C=>4CFFG*88+<C*AFF<>EGD*<+
@M03152:184:000000000-AWYW1:1:2106:13798:16933 1:N:0:ACTAGCTAATACCTGT
AAGCTCGTAGTTGAATTTCGGATAATAAAGAATTAAAGTTTACCAATTACGGTTAAACTAATTTTTTATTTCCTTCTTTTCAATTATACTCCCATTAACTAACAAAGTTTTTGGGGTCAAAGTATGTTGAATCGTTTACTGTGAAGAAATTAGAGTGTTCAAAGCAGGCGTAACTTAGTCTTTGAATATATTAGCATGGGATAATGAAATAGGACTTTAGTTCTACTTTCGTTGGTTTCTATAGCTAGAGTAATGATTAATAGGGATAGTTGGGTGGAATTCTCGGGTGCCAAGGACCTCC
+
CCCCCFBFCFGGDFGGDFC<@FFFDFFAFGEFGFGGGGGGGGGGGGGGFGGGGGGGGGGGGEFFCEF<FGGCFGGGFGFFGGGEFFGAEFEEF,CCCGGG9FGG,C@FFFFDCCC7FGFCE?AFGCGGAGGFG,FFGG?F<FFCE9E=FCFGFFCFFF9<<EE<CAG77FFDDFF7C9,;CFD;FDDGFDAAFC8><<CC8=DG9@9,@,8,@9D@F@;DDC,3,>EFGC+5@>,@7CFG7,<:7@:9?6@<>C?,2,,2?;,?,4:1*=7C,):<*5?70,=F8883*8;+>7C***2+*
@M03152:184:000000000-AWYW1:1:2106:23852:16956 1:N:0:ACTAGCTAATACCTGT
AAGCTCGTAGTTGAATTTCGGAATGCGTTGTGCCAACGATCGTCCTTGTGGCGTGCCTGGGTATGCGCTTCCTACTTTCGGATTGGCCAGCAATGGTCTCCGATCATTTACTTTGAAAAAATTAGAGTGTTCAAAGCCGGCGTAACCTTGCCATTGAATATTACAGCATGGGATAATAGACTACGACGTTGGTCTTATTTTGTTGGTTTCTAAGGCTGCTGTAATGATTATTAGGGATAGTTGGGTGGAATTCTCGGGTGCCAAGGAACTCCAGTCACACTAGCTAATTTCGTATGCCGTT
+
AA6A9F@FGFFFGEFFGF<FG@BDFG:B@:@CFGAF96,,,@6C@@EGFGGGDEGG7CE7<E<@FCGDGGD<66,666C6:=CFGG@FFGFFGFECGCAFGF:CFCF?FDGE@AF<?,CB+?EEFEGBB9EEE?E9E,4++FFC+8,55EDF<=FDA<@FDFFGFDFE=E7F@,,DE<CG,,>8>:EE85DFGGG?93@@9;F@,<1:BFGD;CCF,:*6>=2;9C9FCG+;9EC=*;:<<?F+5C=E53=E99=EGGGGGFGF*58?CGEGGCDFFF?F6A?C++A++1<8:*96++7:*
@M03152:184:000000000-AWYW1:1:2106:15718:16969 1:N:0:ACTAGCTAATACCTGT
AAGCTCGTAGTTGAATTTCGGGATCAATTTATTGGTCGTGCCAACGGTACGCACTGGTACAATTGGTTTCTCCCTTCTGACGAAGCATGATGTCATTAATTTGATGTCGTGGGGAATCAGGACTGTTACTTTGAAAAAATTAGAGTGTTTAAAGCAGGCTTTGGCTTGAATACATTAGCATGGAATAATGAAATAGGACGTTTGATCTTATTTTGTTGGTTTCTAAGATCGACGTAATGATTAATAGGGATAGTTGGGTGGAATTCTCGGGTGCCAAGGAACTCCAGTCACACTAGCTAAT
+
CCCCCGGGGGGGGGGGGGGGGGFGGGGGGGGGGGGGGGGGGGGGGGGGGGGGGGGGGGGGGGGGGGGGGGGGGGGGGGGFGGGGGGGGGGGGGGGGGGGGGGGGFGGFFGGGGGGGGGGGGGGGFGGGGGGGGGGGGGGGFGGGGGGGGGGGGGGGGFGFGGGCGGGGGGGGGGGGFGGGGGGGGGGGGGGFFGGGGDF7CFFFACFCFFGGGGFGGGGGGGFGGCGGFEGGE5C5CCFCEGGFCFFFC6ACFGGGF5CC>B9BF@FGDCE4:D8+C>37C@F7CFCG6=FGGF46?FGD+
@M03152:184:000000000-AWYW1:1:2106:23545:16984 1:N:0:ACTAGCTAATACCTGT
AAGCTCGTAGTTGAATTTCGGGCTAGGCACCATTGGTCTGCCTCTATGGTAGTACTAGTGGTTGTCTAGCCTTTCCTTCTAAGGGCCTAGTATGTCCTTCGGGGTGTACTAGGAGTCTAGGACTTTTACTGTGAAGAAATTAGAGTGTTTAAGGCAGGCTTGTGCTTGAATACATTAGCATGGAATAATAGAATAGGACTTTGGTTCTATTTTGTTGGTTTTAAGTACCAAAGAAATGATTATTAGGGATAGTTGGGTGGAATTCTCGGGTGACAAGGAACTCCAGTCACACTAGCTAAAC
+
CCCC9CFFEGGGG@6CFEA8@EBFGGGFGFGGGGCGGFC8FGDFGGGFGGCGGFFFEDCEGGGEEGD,CC<F,FCEFAE,EFG8@7CF8FFFFCC<F@FE66FFFEFFGG<<F,C<FFFC@FF,<9,FFG9F?A9,,:9E9,=9EFCFFGGEG9?EE7+,B:FEGAFFFEFC<??DD<,CC<88FFGGGGAA>CFGFFGG<F><F7FG;CEG,=DFC688:D=>93;B,5,33,6,,@C;CC,:C,<5:C*7=,,11:CC*,<,B<,*:*::**17C))::B@CCCC99+1A9*>6C++++
@M03152:184:000000000-AWYW1:1:2106:18850:17034 1:N:0:ACTAGCTAATACCTGT
AAGCTCGTAGTTGAATTTCGGACCTGGCTGGGTGGTCTTGCCGCAAGGTAAGCACTGCTCTGGTCGGGTCTTTCTTTCTGGAGCTCTTGCGTGCTCTTAACTGAGTGCGCAAATTGATCCAGGACTTTTACTTTGAAAAAATTAGAGTGTTTAAAGCAGGCTTACGCTTGAATACATTAGCATGGAATAATAGAATAGGACTTTGGTTCTATTTTGTTGGTTTCTAGGACCGAAGTAATGATTAATAGGGATAGTTTGTTGGAATTCTCGGGTGCCAAGGAACTCCAGTCACACTAGCTCA
+
CCCC@CGEB@FGGGGGGCFDGC@FGGEFFGGGG7FGGGGGGGGDGGECFFGFGGGFFFGDFF8FFGGGCFGGGFGGGGGGGGC,CFFGDGEGEFDFGGGGAFFCEGGGEGGDGFF,CFGGGDA<BE9EFFGFFE<<<<EG7=E,BECFGGFFBFCEFGGFGGCFF+=FGGGGGAEGFDG;<FFGGGCFGEF,,3@EGG7,FEGGFGGCFB,DCGGCFGG5CG7>7D,DFG8*::CC7@CFC7+4:F?+=EFF@6@+><+5*82+A?9?@:@)/)**+9.**;7C78<<<@C<+*9<66D93
@M03152:184:000000000-AWYW1:1:2106:25759:17084 1:N:0:ACTAGCTAATACCTGT
AAGCTCGTAGTTGAATTTCGAACCTGGTCGGGCGGTCTGCCTATTGAGTACGTACTGTCTGGCTGGGTTCTACCTCTTGGTGAGCCGGCATGCCCTTAATTGGGTGTGTTGGGGAACCAGGACTTTTACCTTGAGAAAATTAGAGTGTTCAAAGCAGGCCTTTGCCTGAATACATTAGCATGGCATAATAAAATAGGACGTGCGGTTCTATTTTGTTGGTTTTTAGAGTCGCCGTAATGATTAATAGGGATAGTTGGGTGGAATTCTCGGGTGCCAAGGAACTCCAGTCACACTAGCTAAA
+
CCCCBFEC@EBFGCFGGGGGCFFGGGGGFGFGE@FGGGEGGGGFGGGGG<FGGGGGGFGGG<EFGGGGGGGGCFCFG9DFGGFGGFDCGCECEFGGGCFFGFGGGGGGEFGGGDCDFGGGEFFFGGGGGDA,B?B=<=F,DFCFGGGFGGGFF=FDFGG>EGDB9F<FGGGGGFCFFC7FG=F>FBFFGGFCFFFCGFGGE:7>C:CEG9@FGFGGFGCBCG*=C?89BCC**C5CEG9E<CFCC@76CFFCFFGGFC*;8:+:C++<3=*983**6>)*:2C7CC89C*3<+*76?CC?+
@M03152:184:000000000-AWYW1:1:2106:23346:17124 1:N:0:ACTAGCTAATACCTGT
AAGCTCGTAGTTGAATTTCGGGATCAGTACGCTGGTCGTGCCTTCGGTATGCACTGGTGTCACTGGTTCCTCCCTTCTGACGAACCGTCATGCCATTCACTTGGTGTGGCGGGAAATCAGGACTGTTACTTTGAAAAAATTAGAGGGTTTAGAGCAGGCTCACGCTTGAATACATTAGCATGGAATAATGAAATAGGACGTTGATCTTATTTTGTTGGTTTCTAGGATTGACGTAATGATTAATAGGGATAGTTGGTTGGAATTCTCGGGTGCCAAGGAACCTCAGTCACCCTAGCTAATC
+
CCCC9FBFFGGGGGGGGGGGGGGGGGFAFGEEGEGGAEGGGGGGGGGGGGGD<FFFGGGFGGGGGGGGGGGGGGGGGGG9EF@FFEEFGGGGGGGGGGFGGAEAF<FFGGGEG=FFEFFGGF<B,5BAEFFGG<9FCGGGGDGGG,+>FGFG8BCC@<3DF9BFAEE7@@FGGFGF9C7C9,FCCFCFFDGFG?9DFF:*6*<1C,2@23BF,,,6:8*=,,259B<9C8B9*3*/*<++2+=7+1<6**.<@?EG**/8:CFD02+**:ED55FDG3):***0<++++*+2*22++2:++
@M03152:184:000000000-AWYW1:1:2106:28232:17131 1:N:0:ACTAGCTAATACCTGT
AAGCTCGTAGTTGAATTTCGGGATTGACACATCGGTCGTGCCTTAAGGGGTATGAACTGGTGTAGTCAATTTCTCACCTTCTGGAGAACCACGATGCCCTTAATTGGGTGTCGCGGGGAACCATGACCTTTACTTTGAAAAAATTAGAGTGTTTAAAGCAGGCATTTTGCTTGAATACATTATCATGGAATAATAAAATAGGACGGCATGATTCTATTTTGTTGGTTTCTAGGATCACCGTATTGATTAATAGGGATAGTTGGGTGGAATTTTCGGGTGCCCAGGAACTCCAGTCACACTT
+
CCCCCFFGDGEGFGGGGGGCFG7@FFGFGGCFEFFGGGE>FGGGGGGGG>FCFGGGGGGCF@FGFFG9FGGGFGGGGGGGGFA9FAFGFGGGCFG@FGFGGGFFGG@8FFFG7DFG>F:FFGG9<5FFGGGFGDDF?9AFDFGFGGDG9E<=DGGCFGGGG?@<FFFEDGGGF7BF,@FGGF9,,733@:E9>BCFF9CFCFGFCCEGE@FCFGGGEECGFF7*;;;C9CGDC?99CC6===*+311<@9AF<+**3:CFGE+:::*:6<3*2:5):75E**+18*8;E=G8+2*<?97*+
@M03152:184:000000000-AWYW1:1:2106:20757:17234 1:N:0:ACTAGCTAATACCTGT
AAGCTCGTAGTTGAATTTCGGGATTGACACATCGGTCGTGCCTTAAGGGGTATGAACTGGTGTAGTCAATTTCTCACCTTCTGGAGAACCACGATGCCCTTAATTGGGTGTCGCGGGGAACCAGGACCTTTACTTTGAAAAAATTAGAGTGTTTAAAGCAGGCATTTTGCTTGAATACATTAGCATGGAATAATAAAATAGGACGGCATGATTCTATTTTGTTGGTTTCTAGGATCACCGTAATGATTAATAGGGATAGTTGGGTGGAATTCTCGGGTGCCAAGGAACTCCAGTCACACTA
+
CCCCCGGEEGGGGGGGGGGGGGGGGGGGGGGGGGGGGGGGGGGGGGGGGGGGGGGGGGGGGGGGGGGGGGGGGGGGGGGGGGGGGGGGGGGGGGGGGGGGGGFGGGGGGGGGGGGGGGGGGGGGGGFGGGGGGGGGGGDEGGGGGGGGFAGGGGGGFGGGGFGGFGGFGGGGGGGGGGGGGCFGGGGFFGGGFGGGGGGGGGGGGGGG5:CDEAFFGFCCFGGGGCFGGFBFFGGFGDGGGFGGGGFGG@7FDF**;CCEFGC5:ECEC9C7CFGFE>BCA<A7CFF*<BCFFFC7CC<E+
@M03152:184:000000000-AWYW1:1:2106:16138:17243 1:N:0:ACTAGCTAATACCTGT
AAGCTCGTAGTTGAATTTCGGATCTGGTTGGGTGGTCCGCCTGACGGCGTGTCTACTGCTTGACCGGGTCTTGCCTCTTGGTGAACCGTTGTGTTCTTTATTGAATGCTTCGGGGAACCAGGACTTTTACCTTGAGAAAATTAGATTGTTCAAAGCAGGCCTATGCCTGAATACATTAGCATGTAATAATAAAATAGGACGTGTGGTTCTATTTTGTTTGTTTTTAGAGCTGCCGTAATGATTAATAGGGTTAGTTGGTTGGAATTCTCGGGTTCCAAGGAACTCCAGTTAAACTAGCTTA
+
AC@-8CECE<FFGGGGDFFGDCEFGGFGGGD7FCFCFGGGCFFCFFFGGGGC8FCGGFGGGGFGCEFE7:FGGC=?FDG9FFFGCEFFCFFGC<EFGFCCFFFCGGF<BAFEG+F+=<F<8@+?FFAFF9,?<B,B=?D,CAFFG,A9=3BFB<FGGGGD@FGGG9FEF,@E=B37<7E><FA,3,@,>EFDCEAB,7@,>>FF@<>B;CEGG9C,<:6:@CFGC>,2,4?>+:C5**=@@ACG7>+:C*)2*<AC7748>>89979FCC*7***0+*07***9+<+32*+33>*+0*0++
@M03152:184:000000000-AWYW1:1:2106:7447:17244 1:N:0:ACTAGCTAATACCTGT
AAGCTCGTAGTTGAATTTCGGACCTGGCTGGGTGGTCTTGCCGCAAGGTAAGCACTGCTCTGGTCGGGTCTTTCTTTCTGGGGCTCTTGCGTGCTCTTAACTGAGTGCGCAAATTGATCCAGGACTTTTACTTTGAAAAAATTAGAGTGTTTAAAGCAGGCTTACGCTTGAATACATTAGCATGGAATAATAGAATAGGACTTTGGTTCTATTTTGTTGGTTTCTAGGACCGAAGTAATGATTAATAGGGATAGTTGGTTGGAATTCTCGGGTGCCAAGGAACTCCAGTCCCACTAGCTAA
+
CCCCCFGGEGGFGGGGGGGGGEGGGGGGGGGGGGGGGGGGGGGGGGG@FFGFGGGGGGFGGGGFFGGGGGCFGFGGGGGGGGGGGEGGGFGE>CGCGGGGGGGCFFECFG@GEGGDFGGFGGG7FCEGGDFFGGGC?,5EFCGAFGGFGGGGG9FGDF@FGFGFGGGECFFDC=<EFF9><FCFCA@EDFFF9CBCAF7F@C@FGGGGFD@;EFG?EFGGGGGDGGGCCFGGDC5EG:<EFGCF7F+9<*=F?FFGGG*;C86<?+>@7EFGGGGFG4<E=F6D?8@E:*+3:*97FG>F+
@M03152:184:000000000-AWYW1:1:2106:9478:17294 1:N:0:ACTAGCTAATACCTGT
AAGCTCGTAGTTGAATTTCGGAGTTGTTATCTGAACCTCTTCACCGTCAAAAGTGGGGAGGGTAGGGTAACAGTAGTCTTCATCATAGTCCACCTTGATATTCTCTTGGTGTGTACTGGGTGTTGACCTCCTTTTTTTCTGGTACTTCTACTGCAGCAATGTAGTAGTTAGTCCAGATAGTTTACTTTGAAAAAATTAGAGTGTTCAAAGCAGGCATAACTAGGCATCATGAATACATTAGCATGGGATAATAGAATATGACATTGGTCTTATTTTGTTGGTTTCTAAGGCCAAAGTAATG
+
CCCC<FGFGGGGGGGGGGGGGGGGGGGGGGFFGGGGGGGGGGGFGGGGGGGGGFEGGGGGGGGGGGGGFGGGEFFFGGGGGCGFFGGGGGGGGGGGGGGGGGFAFGGGGGGFEGGGFGGGFGGGGGGGGGFGGGGGGGFGGGGCGGGGGFGG9FFF?FGGGGDFFGGGGGGGEABFFGGAFGGEFGGF9EGDFCCEEFFGGGGGF9FGGGFDBFE:FGGCFGGGGGGGFFCGGGGGC:EGGFFGG6F?CEFC@F?CGGGBFFF?,,,=FFG@EGGGCF;CFGGG+>EEFFGC@F8*=@CC+
@M03152:184:000000000-AWYW1:1:2106:9436:17338 1:N:0:ACTAGCTAATACCTGT
AAGCTCGTAGTTGAATTTCGGGATCAATACGTCGGTCGTGCCTCGGTACGTACTAACGTCATTGATTTCTCCCTTCTGACGAGCCGTGATGTCATTAATTTGGTGTTACGGGGAGTCAGGACTGTTACTTTGAAAAAATTAGAGTGTTTAAAGCAGGCAATCGCTCGAATACATTAGCATGGAATAATGAAATAGGACGTTCGAACCTATTTTGTTGGTTTCTAGGATCGACGTAATGATTAATAGGGATAGTTGGGTGGAATTCTCGGGTGCCAAGGAACTCCAGTCACACTAGCTAATT
+
CCCCCGGFGGGGGGGGGGGGGGGGGGGGGGGGGGGGGGGGGGGGGGGGGGGGGGGGGGGGGGGGGGGGGGFGFGGGGGGGGDFGGG7@FGDGGGGGGDGGGGFGGGGGGGGGGGGGDGGGGGGGGGFGGFGFCGGGGDFEGGFGGGGGGGGGFCFGFGGGGGFG=B+5@FFGGGGGFDAFFCA@FGGGGFGGG9CF9CF<FFFGGGEGFGFGG@FFFGEFGGF9EEFFGD5CEEF=FGGGGGGGFECF?F56@FFF5EG>FCFF+<+275@5CF7CG>F6CGGCFFG+?BCCEC7CCF:9+
@M03152:184:000000000-AWYW1:1:2106:7220:17425 1:N:0:ACTAGCTAATACCTGT
AAGCTCGTAGTTGAATTTCGGATCTGGTTGGGTGGTCCGCCTGACGGCGTGTTTACTGCTTGACCGGGTCTTGCCTCTTGGTGAACCGTTGTGTTCTTTATTGAATGCTTCGGGGAACCAGGACTTTTACCTTGAGAAAATTAGAGTGTTCAAAGCAGGCCTATGCCTGAATACATTAGCATGGAATAATAAAATAGGACGTGTGGTTCTATTTTGTTGGTTTTTAGAGCTGCCGTAATGATTAATAGGGATAGTTGGGTGGAATTCTCGGGTGCCAAGGAACTCCAGTCACACTAGCTAA
+
CCCCCGGGGGGGGGGGGGGGGGGGGGGFGGGGCGGGGGGGGGGGGGGGGGGGGGGGGGGGGGGGGGGGGGGGGGGGGFGGGGGFFFGGGGGGGGGGGGGGGGGGGGFGGGGGGGGGGGGGGGGGGGGGGGGGGGGGG9FFGGGFGGGGGGGEFFGGGGGGGGGGGGGGGGGEFFCFFEFFFGGCFGFGGGGCGFGGCEEDG:CFGGGCCF,@FGF@EGFGGGGGFF6:9999CEEGGDCGGGGGFGCCGGAFCFFC7C7/58*:<?9FCE8);>5DEFF5*:07+<FCFFGG?FGC9:CF9
@M03152:184:000000000-AWYW1:1:2106:14550:17427 1:N:0:ACTAGCTAATACCTGT
AAGCTCGTAGTTGAATTTCGAGATCAGTACGCTGGTCGTGCCTTCGGTATGCACTGGTGTCACTGATTTCTCCCTTCTGAAGAACCGTAATGCCATTCAGTTGGTGTGGCGGGGAATCAGGATTGTTACTTTGAAAAAATTAGAGTGTTTAAAGCAGGCTCGCGCTTGAATACATTAGCATGGAATAATGAAATAGGACGTTTGATCCTATTTTGTTGGTTTCTAGGATCGACGTAATGATTAATAGGGATAGTTGGGTGGAATTCTCGGGTGCCAAGGAACTCCAGTCACACTAGCTAAT
+
CCCCCGGGGGGGGGGGGGGGGGGGGGGGGGGGGGGGGGGGGGGGGGGGGGGGGGGGGGGGGGGGGGGGGGGGFGGGGGGGGGGGGGGGGGGGGGGGGGGGGGGGGGGGGGGGGGGGFGGGGFFGFDFGGGGGGGGGGGGFGFGGGADFGGFGGGGGFCC<><>@C7FGGFEGFFGGGF,<FGFFGGGGFFFGGFEFGGGCFFEEBFG@F;FGGG?FGFCEFG9+1CCFC8B=5:CFF=F7C97<?C7F6*52C@+9+C518C6:ECGGGCEGG3<C27>C6*0:8C6C6@79846<77C++
@M03152:184:000000000-AWYW1:1:2106:5245:17447 1:N:0:ACTAGCTAATACCTGT
AAGCTCGTAGTTGAATTTCGGAGTTGTTATCTGAACCGCCCCTAAAAAGGTGGCTAGGGTAGCAGTAGTCATCATCAAAGTCCACCTTGACATTCTCTTGGTGCGTACTGGGTGTTGACCTCCTTTAGTTCTGTGAATTGCTATCTAGCAATAGGTAGTTAGTTCCAGATAGTTTACTTTGAAAAAATTAGAGTGTTCAAAGCAGGCACAACCTGGCATCATGAATACATTAGCATGGGATAATAGAATATGACATTGGTCTTATTTCGTTGGTTTCTAGGGCCAAAGTAATGATTAATAG
+
CCCCCGGGGGGGGGGGGGGGGGGGGGGGGGGGGGGGGGGGGGGGGGGGGGGGGGGGGGGGGGGGGGGGGGGGGGGGGGGGGGGGGGGGGGGGGGGGGGGGGGGGGGGGGGGGGGGGGGGCGDGGGGGGGGGGGGGGGGGGGGGFFGGGGGGGGGGGGGGGGGGGGGGGGGGGGGGGGGFFGGGFGGDGGGFGGGGGGGGGGGGGCGGGGGGGGGFGGGGGGGGG7FGGGGGFA?DGGGGGGGGGGGFFGGFGFDFFFG72BFGFGFECGGF*=8FFFFFGFFGCECGDGF7@@7C++9CF9
@M03152:184:000000000-AWYW1:1:2106:18053:17453 1:N:0:ACTAGCTAATACCTGT
AAGCTCGTAGTTGAATTTCGGACCTGGCTGGGTGGTCTTGGCTCACGTCAAGCACTGCCTCTGGTCGGGTCTTTCCTTCTGGGGAACCTGCGTGCTATTAACTTAGTGCGCAGGGGATCCAGGACTTTTACTTTGAAAAAATTAGAGTGTTTAAAGCAGGCTTTCGCTTGAATACATTAGCATGGAATAATAGAATAGGACTTTGGTTCTATTTTGTTGGTTTCTAGGACCGAAGTAATGATTAATAGGGTTAGTTGGTTGGAATTCTCGGGTGCCAAGTAACTCCAGTCACACTACCTAT
+
C9B<<CFGEGGGGGGGGGGGGGGGGGGGGGGFGGGFGGGGGGFDEFGFGGGGGGGGFGGGGGGGGGGGGFGGFGFGGGGGAFGGGGGGGGG7FGGGFFGAEGGGC9EFGGEGEGGCEFGGGGGGGGGGG9FFDF9ECAD<7BFFGGGFGGGGDCGFGGGGGGGCGGCFDEFGGDGFGGGCCEG9<@CCECE9F9,>C::9FGCFD7FFGG,@DFF9DFG,=C<=EC;9>CCC*:ECF+4A+<=++<++6C)2;=CCE?1*;*+3+=+<:5*)C)9CF0)+<+<7CF6+<7+397<7+*9++
@M03152:184:000000000-AWYW1:1:2106:5338:17454 1:N:0:ACTAGCTAATACCTGT
AAGCTCGTAGTTGAATTTCGGGGTCAGTAGGTCGGTCGTGCCACCGGTATGAACTGGCTTCACTGATTCCTCCCTCTTGTAGAACCGTGATGCCATTAATTTGATGTTGCGGGGAAACAGGACTGTTACTTTGAAACAATTAGAGTGTTTAAAGCAGGCTAACGCTTGAATACATTAGCATGGAATAATGAAATAGGACGTCGAGCTTATTTTGTTGGTTTTCTAGGGTTGACGTAATGATTAATAGGGATAGTTGGGTGGAATTCTCGGGTGCCAAGGACCTCCAGTCACACTAGCTAAT
+
CBCCCGGEDGGGFGGGGGGGGGGGGGGDGGGGGGFGGGG@FDCFEGGGGGFFAFGFGGGGGGGGGGGGGGGGDFAFGDGFFFEGGGGG?GGGGGGGFGFGGGGFFAE,CE=7FDCGGC<E8?4FEFGGGEAEE9F<,ADFFCFFGDFCFFAFF,=FF7EFGGGCF8CFGDFG9FFGFFFF9F7CGGGGGF9FAFFDFG<F>BEG<CGF9FFC9@CFFFBCFF2;;BE59FEF68*;5*=A9;::+9C67C)CFGG7F*;CC::+00++>C598*5C65)7***2;:<<+77ACF<EGGFE+
@M03152:184:000000000-AWYW1:1:2106:17064:17457 1:N:0:ACTAGCTAATACCTGT
AAGCCCGTAGTTGAATTTCGGGGTCAGTAGGTCGGTCGTGCCAACGGTATGAACTGGCCTCACTGATTCCTCCCTCTTGTAGAACCGTGATGCCATTAACTTGGTGTTGCGGGGAAACAGGACTGTTACTTTGAAAAAATTAGAGTGTTTAAAGCAGGCTAACGCTTGAATACATTAGCATGGAATAATGAAATAGGACGTCGATCTTATTTTGTTGGTTTCTAGGGTTGACGTAATGATTAATAGGGATAGTTGGGTGGAATTCTCGGGTGCCCAGGAACTCCAGTCACACTAGCTAATC
+
BCCC-CFGGGGGCGGFGGGGEG>FGGGGGAFGGGGGGGGGGGGGGGGFGGGGDGG,EFGGGGGGFGGGGGGGGGGGGGGGGFGGGG@?FDGCFGGGGFGGGF<EG7EFCEFGDFGGGGGGCGGGGGGFGGGGFFGDGCGGFGGGFGGGGFGGGFGGGGGFGFGGGGGCCFFGGGFEGFGFGGGFGGGGGGGGGGGGCGGG7<F:FFGFCFGGGGGGGGGFGGF?+<5<B*BEE8=AC?E9+<AEFGF6CC46FGFCEGG5;CF?<?0:<EFDG**2*.<=78?*++0+38?2CFCG9<CE0
@M03152:184:000000000-AWYW1:1:2106:5673:17492 1:N:0:ACTAGCTAATACCTGT
AAGCTCGTAGTTGAATTTCGGGATCAATACGTCGGTCGTGCCTCGGTACGTACTAACGTCATTGATTTCTCCCTTCTGACGAGCCGTGATGTCATTAGTTTGGTGTTACGGGGAGTCAGGACTGTTACTTTGAAAAAATTAGAGTGTTTAAAGCAGGCAATCGCTCGAATACATTAGCATGGAATAATGAAATAGGACGTTCGAACCTATTTTGTTGGTTTCTAGGATCGACGTAATGATTAATAGGGATAGTTGGGTGGAATTCTCGGGTGCCAAGGAACTCCAGTAACACTAGCTAATC
+
CCCCCGGGGGGGGGGGGGGGGGGGGGGGGGGGGGGGGGGGGGGGGGGGGGGGGGGGGGGGGGGGGGGGGGGGGGGGGGGGGGGGGGGGFGGGGGGGGGGGGGGGGGGGGGGGGGGGGGGGGGGGGGGGGGGGGGGGGGGGGGGGGGGGGGGGA<FGGGGGG@FGGGGGGGGGGGGGGFGGGGGGGGGGGGGGGGGFFGGGGGGGGGGGGGGG9BCGGGGGGGGCC,<EFGGGDECFGFGGGFFGFFGFGFA+>@FGG5EC8:C6:C<CD5@DEFFFGF>FGFFGGFG+<69CCGFGCF:?+
@M03152:184:000000000-AWYW1:1:2106:4240:17512 1:N:0:ACTAGCTAATACCTGT
AAGCTCGTAGTTGAATTTCGAGATCAGTACGCTGGTCGTGCCTTCGGTATGCACTGGTGTCACTGGTTTCTCCCTTCTGAAGAACCGTCATGTCATTAAGTTGGTGTGGCGGGGAATCAGGAATGTTACTTTGAAAAAATTAGAGTGTTTAAAGCAGGCTCGCGCTTGAATACATTAGGATGGAATAATGAAATAGGACGTTTGCCCCTATTTTGTTGGTTTCTCGGATGGCCGATATGATTAATAGGGTGAGTTGGGGGGAGTTCGCGGGGGCGAAGGAAATCCAGGCACACTAGCACAT
+
C@CC-C@@BC@FAE6@FFAFGCFD,@@FFAF7FB:EFGECG@FF9FGC8C<FFDFGDE8CEFEFG86CFGGFFGFFDGFFFCFGG8@FFCFEF<EF<C<6C<EFCGGED7B@EGBCE,E<F,,B<CEFF5,F<,5?5DFB=,@@,,,<<<FDAB,<CD+58>:CEG@@C@;,@,,@FC,>;>DD,,>;>?;F,,,?FG7C1<<*,,@*:FFG@,++2<51=B+?+*1*3***+***/10+<3+32+2+:*)*/++0+***:1/;*08*1:E)*7)/*.)::++26@9**0*;;C*96+22+
@M03152:184:000000000-AWYW1:1:2106:24528:17535 1:N:0:ACTAGCTAATACCTGT
AAGCTCGTAGTTGAATTTCGGACCTGGCTGGGTGGTCTTGGCTCACGTCAAGCACTGCCTCTGGTCGGGTCTTTCCTTCTGGGGAACCTGCGTGCTATTAACTTAGTGCGCAGGGGATCCAGGACTTTTACTTTGAAAAAATTAGAGTGTTTAGAGCAGGCTTTCGCTTGAATACATTAGCATGGAATAATAGAATAGGACTTTGGTTCTATTTTGTTGGTTTCTAGGACCGAAGTAATGATTAATAGGGATAGTTGGGTGGAATTCTCGGGTGCCAAGGAACTCCAGTCACACTAGCTAA
+
CCCC9EFG@FGGGGGGGGGGGGGGGGGGGGGGGGGGGGGGGGGGGGGGGDGGGGGGGGGGGGGGGGGGGGGGGGGGGGGGFGGGGGGGGFGGGGGGGGGGGGFGGGGGGGGGGGGGGGGGGGGGGFGGGGGC9EEFAEBFGGGGGGGFGGGGGCFFGGCFEGGGGGGGFGGGGCGFGGGFFGGG7FFGGGGGGGGGGGGGGGGGFGFDFGGGGGGFGGCGGGGGGGFFFGGEEGGGFFCFCFGGGGGFCC=6*8CFGGGED8C:9C@?FGFDGGGFCF4CFG66FGF6EFFFGF*+3*7:9
@M03152:184:000000000-AWYW1:1:2106:4086:17638 1:N:0:ACTAGCTAATACCTGT
AAGCTCGTAGTTGAATTTCGGGTATTTGTTATTAGCTGGTCTTAATGGCCATGTTAATTAACAGACCCTCATTAGCTGGATAATTTTTGATGATCGTTATCGATTGTCATTAATTGCCAGAACGTTTACTTTGAGAAAATTAGAGTGCTAAAAGCAGGCTCATGCCTATATATATTGCATGGAATAATGAAATAAGATCTCGATTTTATTTCGTTGGTTTTAGAAATTGAGATAATGATTAATAGGGATAGTTGGGTGGAATTCTCGGGTGCAAAGGAACTCCAGTCACACTAGCTAATAT
+
CCCCCGGGGGEFGGGGGGGGGGEEFFGGCFGGFGGGGGGFFGGFGGGGGFGGGGFGGGGGGGGGGF@FFFFCFGGGFFFGGGGGGFFDFGGGGGG,EE@FFFFGGGFFGGEGGGGFFGFGFFCE<FGGGEGFFFGEFGFFFFGFFFGGGGGGGEFGEFDFGGGGGCFGGGGGFCF=C7EFG8=EFFGFGGCFCFFFGF9DCFG8FFF99?DFFFGG,>BD?;@8DCE9ED9:9;DC;:;@<@FG7DFFEF5,@FFG8E77>,?6BCE>*CEC,+:C:6A;,,8DC><<11?@EF4@FF>+1
@M03152:184:000000000-AWYW1:1:2106:3468:17667 1:N:0:ACTAGCTAATACCTGT
AAGCTCGTAGTTGAATTTCGGGACCATCATGTTGGTCGTGCCTCGGTACGTACTGGTATTGTTGGTTTCTCCCTTCTGACGAACCATGATGTCATTTATTTGGTGTTGTGGGGAATCAGGACTGTTACTTTGAAAAAATTAGAGTGTTTAAAGCAGGCTCACGCTTGAATACATTAGCATGGAATAATGAAATAGGACGCTTGATTCTATTTTGTTGGTTTCTAGGATCGACGTAATGATTAATAGGGATAGTTGGGTGGAATTCTCGGGTGCCAAGTAACTCCAGTCACACTAGCTAATC
+
CCCCCFGGGGGFGFFGGGGGDGGGGGGGGGGGGGGGGDGGGGGGGGGGGGGGGGGGGGGGGGGFGGG?FGGGGGGGGDFGGGGGGGGGGGGEAFGGGFFFFGGFFGGGGGGGGGGFGFFCCFFGGGFGGGGGGGGGGEGGGGGGGGGGGGGGFGGGGDFGDGGGGGGGGGGGGCFGGGGGGGGDGGGGGGGGAFGFGE:CGGG@;FFFFFFFGFGFDGGGGGGGFGGFGGGGDEGGFGGG:AEFG?FFDCFC;@?85=87BCFF9F;=8CGGEC7>F0@+<FFF?+<C?BFCFFGGFGF70
@M03152:184:000000000-AWYW1:1:2106:6653:17717 1:N:0:ACTAGCTAATACCTGT
AAGCTCGTAGTTGAATTTCGGACCTGACCGGGCGGTCCGCCTAACGGTGTGTACTGTCTGGCCGGGCCTTACCTCTTGGTGAGCCGGCATGCCCTTCACTGGGTGTGTCGGGGAACCAGGACCTTTACCTTGAGAAAATTAGAGTGTTCAAAGCAGGCTTACGCCGGAATACATTAGCATGGAATAATAAAATAGGACGTGCGGTTCTATTTTGTTGGTTTCTAGAGTCGCCGTAATGATTAATAGGGATAGTTGGGTGGAATTCTCGGGTGCCAAGGAACTCCAGTCCCACTAGCTAATC
+
CCCCCGGGGGGGGGGGGGGGDEGGGGGGGGGGGGGGGGGGGGGGGGGGGGGGGGGGGGGGGGGGGGGGGGGGGGGGGGGGFGGGGGGGGGGGGGGGGGGGGGGGGGGGGGGGGGGGGGGGGGGGGFDGGGFGGGGGGGGFFFGGGGGGGGFFFGFGF@GGGGGGGGGGGGFFGGFCFCGGGGGFGDFEFF;FEGGEDFC:FDFGGGEFFGGGGCGCCFEGGCCCFFDGFCGECGGCEFFD<C?FCCFG6EFGGGC?8::EECFGFGFCGD87AFCDFFFC><AFGG9<+)0;C6FFF+:3+
@M03152:184:000000000-AWYW1:1:2106:8075:17723 1:N:0:ACTAGCTAATACCTGT
AAGCTCGTAGTTGAATTTCGGACCTGGCTGGGTGGTCTTGCCGCAAGGTAAGCACTGCTCCGGTCGGGTCTTTCTTTCTGGAGCTCTTGCGTGCTCTTAACTGAGTGCGCAAATTGATCCAGGACTTTTACTTTGAAAAAATTAGAGTGTTTAAAGCAGGCTTACGCTTGAATACATTGGCATGGAATAATAGAATAGGACTTTGGTTCTATTTTGTTGGTTTCTAGGACCGAAGTAATGATTAATAGGGATAGTTGGGTGGAATTTTTGGGTGCCAAGGAAATCCAGTCACACTAGCCAT
+
CCCCCGGCCFGGGGGGGGGGGGFGGF<FECFFEFGGGGG,E<+:FEGGGG9<9<CFFGEAC:+CFGGGGE8EEDAFGFFAFEGCADFCC<:F@FFGGGGDGGG<ECEGGF>FED9FF9EEGF@FG?FGGGGGGD<EAFDFGFGGGFFGGFGGGGGGGGGGGGGGGGGEGFGGGFFFGGCGFGGGFFGGGFFA,D9DFFGFGGGFFGGGGGFGGGGFFG6CGFG9CFGFF,B8:C5*<12=+><=@C++7F576<FFEGCCC>5<+<+90*:3895CCFFF=F+:7C9+01++<7FC+:*++
@M03152:184:000000000-AWYW1:1:2106:6120:17756 1:N:0:ACTAGCTAATACCTGT
AAGCTCGTAGTTGAATTTCGGCGTGCGCTTGGGCTGGTCGGCCGTCAAGGTCTGTACCTTTCAGGTCACGCCCCACTGTAGGATACTCACCGCTGTCCTTCACTGGGTGGCGGTAAAAGGTGTAGCCTATGGGGGCAACCCTGTAGGTTATTGCTGGGGTTCCTACTCTTTTACTTTGAGCAAATTAGAGTGTTCAAAGCAGGCAATCGAGCCTTGAATACTTCAGCATGGGATAATTGAACAGTACTGGGGTCATGATTTCGTTGGTTTCTAGGTTCTCGGTAAGGATTAATAGGGATAT
+
-@CCCGFFEFGF@@@@FDF@+@6@@BFGGC-F-EFF-F<77:F7@FEF@6CCFFFEGG,CEFCEFG8,C,EDGFCFGFG9F,6CCFEGFGFGGG4BAEEF,=AEG=8=?CFC+@@:<,,BFEEF<DFGFG9<B++@CFF>CDD@,@<=FFCCFCC,D3FFEFGF;:FFFDCFFFEGFGC*>CFGGG,,2DFFGGF9FFFFF7<<C@FGGF:C7CC:?+?9?;FF??F9CFGF*+?+<+=1=CCC:92<F6)*/;*<FCCF7+*;60*:CG+?9>>*<=?+*;=**+0+<4?+::7+*29:9
@M03152:184:000000000-AWYW1:1:2106:12105:17801 1:N:0:ACTAGCTAATACCTGT
GTGCCAGCCGCCGCGGTAATACGTAGGGGGCAAGCGTTATCCGGATTTACTAGGTGTAAAGGGAGCGTAGACGGCAGTGCAAGTCTGAAGTGAAATGCCGGGGCTTAACCCCGGAACTGCTTTGGAAACTGTGCAGCTAGAGTGCAGGAGAGGTAAGTGGAATTCCTAGTGTAGCGGTGACATGCGTAGATATTAGGAGGAACACCAGTGGCGAAGGCGGCTTACTGGACTGTAACTGACTTTGAGGCTCGAAAGAGCGGGTAGCAAACAGGATTAGATACCCTGGTAGTCCACGCTGTAA
+
CCCCCGGFGGGGGGGGGGGGGGEGGGGGGGGGGGGEGGGGGGGGGGGGGGGCFGGGGGGGFC:FGGGGGFGGGGDG+,:FFGGFGGGGGGGGGGFFEGGGGGEGFGGGGGGGGG7FEDF@FGFFFGGEFGGG,@A@F<,DFCEGC9=FGGFFCGGGGGG?CFGFGGGF,FGGGGG@BFFF7FFFGGGG>C@FGGGGFGGGG7FGGGGGGFGFEG@FEGGG*:C?C?ECC6CFC+CFC9CF+9CFGC6CFGDGD8**2*:88/2;6?FG4*2**9*0+*9CC86*;*<+<7?9+*/:7EGGG
@M03152:184:000000000-AWYW1:1:2106:10826:17825 1:N:0:ACTAGCTAATACCTGT
AAGCTCGTAGTTGAATTTCGGGATCAATTTATTGGTCGTGCCAACGGTACGCACTGGTACAATTGGTTTCTCCCTTCTGACGAAGCATGATGTCATTAATTTGATGTCGTGGGGAATCAGGACTGTTACTTTGAAAAAATTAGAGTGTTTAAAGCAGGCTTTGGCTTGAATACATTAGCATGGAATAATGAAATAGGACGTTTGATCTTATTTCGTTGGTTTCTAAGATCGACGTAATGATTAATAGGGATAGTTGGGTGGAATTCTCGGGTGCCAAGGAACTCCAGTCACACTAGCTAAT
+
CCCCCGGGFGGGGGGGGGGGGGGGGFGGGGGGGGGGGGGGGGGGGGGGGGGGGGGFGGGGGGGGGGGGGGGGGGGGGGGGGGGGGGGGGGGGGGGFGFGGGGGGGGGGGGGGGGDGGGGGFFGGGGGGGGGGGFGGCFGGGGGGDGGGGGGGGGGGGGDGGGGGGGGGGCGGGGGGAFDGGGGGGGGGGGCCFGGGGFGGGGGGGGGGGGGGGGGGFFDC18;FGGGGGEGGGGGGGC?BFGFGGFGD6?AEEGGG6EEDGC+?E+99C=59E3C>F4>FFFGCFC8C?FCFGC7+AFG++
@M03152:184:000000000-AWYW1:1:2106:12161:17850 1:N:0:ACTAGCTAATACCTGT
AAGCTCGTAGTTGAATTTCGGACCTGGCTGGGTGGTCTTGCCGAAAGGTAAGCACTGCTCTGGTCGGGTCTTTCCTTCTGGGGAACCAGCGTGCTCTTAATTGAGTGCGCTGGGGATCCAGGACTTTTACTTTGAAAAAATAGAGTGTTTAAAGCAGGCATACGCTTGAATACATTAGCATGGAATAATAGAATAGGACTTTGGTTCTATTTTGTTGGTTCCTAGGACCGAAGGAATGACTAATCGGGCTAGTTGGGTGGAATTCTCTGTGGCCAAGGAACTCCATTCACCCATGCTTATT
+
CBCC@FGFCFCFFFGFGGGCD-@@FGGGGEC@FGD@<FECCGG@FG@FF,CFFEGFCDCDEGGGGEGEFEGGGGFGGGGGGGGE=F@EE<CCE@<CECFGG,C9FF?A:EFDDG+B=<FGGGG@EDFA,BEECFGGGFBFECFFF?<,A,B<FDAA,D:F>,:>FGG77@BFFFAFA9,DACGFCFF>C>3B3,,@3,@@:B:AD7,6;F9@,,43D8>*,?C;,8,,1*448*==F6C0=1<+*3*2/*8:++=C*:8C*++<<++32++08C645>):C<3*0++30*0;***+0+*++
@M03152:184:000000000-AWYW1:1:2106:7853:17874 1:N:0:ACTAGCTAATACCTGT
AAGCTCGTAGTTGAATTTCGGACCTGGCTGGGTGGTCTTGCCGCAAGGTAAGCACTGCCTCTGGTCGGGTCTTTCCTTCTGGGGAACCTGTGTGCCCTTAATTGAGTGCGCAGGGGATCCAGGACTTTTACTTTGAAAAAATTAGAGTGTTTAAAGCAGGCTTTCGCTTGAATACATTAGCATGGAATAATAGAATAGGACTTTGGTTCTATTTTGTTGGTTTCTAGGACCGAAGTAATGATTAATAGGGATAGTTGGGTGGAATTTTCGGGTGCCAAGGAACTCCAGTCACCTTAGCTAA
+
CCCCCGGGGGGGGGGGGGGGGGGGGGDGFGGGGGGGGGGGGGGCFEGGGFGGGGDGGGGGGGCCCEECE@CFCFGA<FFFEFGGCCFGGDF=F<FE<FF8<CDF<FGGGDEE+CFD:FFDGCFBBFGG9FFGCEGGGG9FC,AFGDGDEGGGGEGGGGF@@GGGG77FFC<DFG9CCFGGDFFFEDCE9ECE,=FFFCCCEGGGFGB8,>,DFG@,DCDFGGF;CGC?:F5:=C**=C:@+>+4@E?FGF4789@?EC@8B8;+<<+<**8);3<CC:@2AFCFC@6@9?G9+**0+2:??
@M03152:184:000000000-AWYW1:1:2106:21694:17881 1:N:0:ACTAGCTAATACCTGT
AAGCTCGTAGTTGAATTTCGGGGTCAGCAGGTTGGTCGTGCCAATGGTATGACCTGGCCTTGCTGATTCCTCCCTCTTGATGAGCCGTAATGCCATTACTTTGGTGTTGCGGGGAATCAGGACTGTTACTTTGAAAAAATTAGAGTGTTTAAAGCAGGCAAGCGCTTGAATACATTAGCATGGAATAATGAAATAGGACGTTTGTTCCTATTTTGTTGGTTTCTCGGATTGCGGTAATGATTAATAGGGATCGTTGGTTGGAATTTTAGGTTGCCAGGGACCTCCAGTTACACTACCTAAT
+
CCCC@FE@-D@EC<,CC9E,6@FFE<C@-FD<C<@@FEG@@EF,,CCEFF8E,,CF,,E,CF@EF,,CEFF9EFFEGGE<FFEFDFG@,FFGAAFF9,,<6FEGE7FB8C::+@=8=,5AF<<E=FFGFFAEG5BDF<+BAB8@<,8CFEG9FFGA8B=,DD7@:C<<D<F,=@9==F7FC<<C:EGD@9;FCCE9,33>*><7,,7@C3@C@<C<<C51/BEG9:;5;8*+*333=FF7<+12;;+<F*)*/3**82*;8+:+23<+*<+0**0*+0)2**00*03+3*+++*2+2A*+3
@M03152:184:000000000-AWYW1:1:2106:25341:17885 1:N:0:ACTAGCTAATACCTGT
AAGCTCGTAGTTGAATTTCGGGGTCAGTAGGTCGGTCGTGCCACCGGTACGTACTGGCTTCACTGATTCCTCCCTCTTGCAGAACCGTGATGCCATTAGTTTGGTGTTGCGGGGAAACAGGACTGTTACTTTGAAAAAATTAGAGTGTTTAAAGCAGGCTAACGCTTGAATGCATTAGCATGGAATGATGAAATAGGACGTTGATCTTATTTTGTTGGTTTCTAGGATTGACGTAATTATTAATAGGGATAGTTGGGTGGAATTCTCTGGTGCCAAGGCACTCCAGTCACACTATCTCATT
+
CCCCCGDGGDGGGGGFFGCGEGGGGGFGGGGGGGGGGEEEGFA@ECFGEGGGGGGFCFGGGCGCFGGGGGGGGGGGGGGGGGG8EFGF8FFFGFG9A?F?EF9:FCFG<FGGGGGGGGGGGGGGGEFGGGGF<AB?C=FEFFGGGGGBFDGGFFD=FFEGG8ACGG>FDCGGGFCFGGGGGFGGFGGGFGFC;,,>,?F>FF76@FFG9F9F22:F7,=CCGG+++>BFG99CE8@C1+=@C7A@;766C56F7++*:ECF9FGCC@+:0:7C<F7/.)AFFFGG?ECFFFCF**+<+2++
@M03152:184:000000000-AWYW1:1:2106:11935:17895 1:N:0:ACTAGCTAATACCTGT
AAGCTCGTAGTTGAATTTCGGGGTCAGTAGGTCGGTCGTGCCAACGGTATGAACTGGTCTCACTGATTCCTCCCTCTTGTAGAACCGTGATGCCATTAACTTGGTGTTGCGGGGAAACAGGACTGTTACTTTGAAAAAATTAGAGTGTTTAAAGCAGGCTTAAGCTTGAATACATTAGCATGGAATAATGAAATAGGACGTTCGATCCTATTTTGTTGGTTTCTAGGATTGACGTAATGATTAATAGGGATAGTTGGTTGGAATTCTCGGGTGCCAAGGAACTCCAGTCACACTAGCTAAA
+
CCCCCGGGFGFGGGFEFGGGGGGGGGGGGGGGGGEGGDFGGGFFGEGGGGFGFGFF8FFGGGGGGFGGGGGGGGGGFGFGGGGCGGGGGGGGGGGGGFGEGGGGGGGGGGGGG>CFEGGF8=FFGGGGGGCGGGC<?=FFGGGGGGGGGGGGG<C@FGECDFFBF<FEC<EFGGFGFGGGGGGGGGGGGAAF9BFFGGCECCGFFGCCFDFFGC;<ECFECCFGFCFCCGCCFG:*AC7FCF7+:5<CCFAC8@++>18*:6<CGF9EC**98*7>+7;F6EG=FCCGC@C+3769CC7?+
@M03152:184:000000000-AWYW1:1:2106:14038:17933 1:N:0:ACTAGCTAATACCTGT
AAGCTCGTAGTTGAATTTCGAACCTGGTCGGGCGGTCTGCCTATTGGGTACGTACTGTCTGGCTGGGTTCTACCTCTTGGTGAGCCGGCATGCCCTTAATTGGGTGTGTTGGGGAACCAGGACTTTTACCTTGAGAAAATTAGAGTGTTCAAAGCAGGCCTTTGCCTGAATACATTAGCATGGCATAATAAAATAGGACGTGCGGTTCTATTTTGTTGGTTTCTATAGTCGCCGTAATGATTAATAGTGATAGTTGGGTTGGATTTTCGGGTGCCAAGGAACTACAGTCCAACTAGCTCAT
+
CCCCCGGGGGGGGGGGGGGGGGGGGGGGGGGGGGGGGGFFGGGGGGGGGGGGGGGGGGGGGGGGGGGGGGGGGGGGGGGGGFAFGGGGGGGGGGGGGEGGGGGGFFGGGGGFDGG@DGGGGGGGGGGCCFFGFG@BFGGGGFDFFGGGGGGGGGGGGGGGGGGGGGGGGGGGGGGGFEFAGGGGGFC>F9=F9,>97:F@F7DCGGGCFFGFCFFGG,BGGGFGF+?+?<E=C***=:+1<1A7CCF0<?@:9:3++5?*:*0+<+++)*8C8CGC+)7::0+*3++<C)0++27+*+0<+
@M03152:184:000000000-AWYW1:1:2106:9302:17965 1:N:0:ACTAGCTAATACCTGT
AAGCTCGTAGTTGAATTTCGGGGTCAGTAGGTCGGTCGTGCCACCGGTATGAACTGGCTTCACTGATTCCTCCCTCTTGTAGAACCGTGATGCCATTAATTTGATGTTGCGGGGAAACAGGACTGTTACTTTGAAAAAATTAGAGTGTTTAAAGCAGGCTAACGCTTGAATACATTAGCATGGAATAATGAAATAGGACGTCGATCTTATTTTGTTGGTTTTCTAGGGTTGACGTAATGATTAATAGGGATAGTTGGGTGGAATTCTCGGGTGCCAAGGAACTCCAGTCACACTAGCTAAT
+
CCCCCGGGGGGGGGGGCFGGGGGGGGGGGGGGGGGGGGGGGGGGGGGGGGGGGGGGGGGGGGGGGGGGGGGGGGGGGGFFGGGCGGGGGFGGGGFGGEFGGGGGGGGGGGGGGGGGGGGGD<AAFGGGGGGGGFGGGGGGGGGGGGGGGGGGGGGGGGGGGGGGDGGGGGGGGGGGGGFGGGGGGGGGGGGGFADC7FFGDGGDGFAFGGGFC,B<:FEGGGC?F?95?F8<?C587=FGGFDCFDE6FDA*89CE85CE*;<CFF@95E59/39C7>327CFCEG:<CFGC6<6FEFF?+
@M03152:184:000000000-AWYW1:1:2106:7361:18048 1:N:0:ACTAGCTAATACCTGT
AAGCTCGTAGTTGAATTTCGAACCTGGTCGGGCGGTCTGCCTATTGGGTACGTACTGTCTGGCTGGGTTCTACCTCTTGGTGAGCCGGCATGCCCTTAATTGGGTGTGTTGGGGAACCAGGACTTTTACCTTGAGAAAATTAGAGTGTTCAAAGCAGGCCTTTGCCTGAATACATTAGCATGGCATAATAAAATAGGACGTGCGGTTCTATTTTGTTGGTTTCTAGAGTCGCCGTAATGATTAATAGGGATAGTTGGGTGGAATTCTCGGGTGCCAAGGAACTCCAGTCACACTAGCTAAT
+
CCCCCGGGGGGGGGGGGGGGGGGGGGGGGGGGGGGGGGGGGGGGGGGGGGGGGGGGGGGGGGGGGGGGGGGGGGGGGGGGGGGGGGGGGGGGGGGGGGGGGGGGGGGGGGGGGGGGGGGGGGGGGGGGGGGGGFGGGGGGGGGGGGGGGGGGGGGGGGDGGGGGGGGGCFFFFFEFGEGGGFGGGGGGFGGGGGGGFFGD*CFCGFE:FAFGGGGGGDFGGGGGFFF9CECGGGGG*7CFGGGGDFFFF6@CCFCCF5;8*;<FF9@ECF8CEDCCCF:C?:70C@@:<BG7A7CFFGD?9
@M03152:184:000000000-AWYW1:1:2106:21974:18060 1:N:0:ACTAGCTAATACCTGT
AAGCTCGTAGTTGAATTTCGGGATCAATTTATTGGTCGTGCCAACGGTACGCCCTGGTACAATTGGTTTCTCCCTTCTGACGAAGCATGATGTCATTAATTTGATGTCGTGGGGAATCAGGACTGTTACTTTGAAAAAATTAGAGTGTTTAAAGCAGGCTTTGGCTTGAATACATTAGCATGGAATAATGAAATAGGGCGTTTGATCTTATTTCGTTGGTTTCTAAGATCGACGTAATGATTAATAGGGATAGTTGGGTGGAATTCTCGGGTGCCAAGGAACTCCAGTCACACTAGCTAAT
+
CCCCCGGGGGGGGGGGGGGGGGGGGGGGGGGGGGGGGGGGGGGGGGGGGGGG7FGGGGGGGGGGGGGGGGGGGGGGGGGGGGGGGGGGGGGGGGGGGGGGGGGGGGGGGGGGGGGGGGGGGGGGGGGGGGGGGGGGGGGGFGGGGGGGGGGGGGFGGGGFFGGGGGGDGGGGGGGGGGGGGGGGGGGGGGGGGGGGDGFGEGGCFGFDFFGGFFGGGCFGGGGFFDCFGGBEEECCCGGGGDFGGFG?FFFFGGGG65E@8ECCG?FC3=C<CDCFG5>CF8?FGGGG9FFGGGG6?FG9+
@M03152:184:000000000-AWYW1:1:2106:4138:18062 1:N:0:ACTAGCTAATACCTGT
AAGCTCGTAGTTGAATTTCGGGGTCAGTAGGTCGGTCGTGCCACCGGTATGAACTGGCTTCACTGATTCCTCCCTCTTGTAGAACCGTGATGCCATTAATTTGGTGTTGCGGGGAAACAGGACTGTTACTTTGAAAAAATTAGAGTGTTTAAAGCAGGCTAACGCTTGAATACATTAGCATGGAATAATGAAATAGGACGTCGATCTTATTTTGTTGGTTTCTAGGGTTGACGTAATGATTAATAGGGATAGTTGGGTGGAATTCTCGGGTGCCAAGGAACTCCAGTCACACTAGCTAATA
+
ABCCCFGGGGGGGGFGGGGGGGGGGGGGFGGGGGGGGGGGGGGGGGGGGGGGGGGGGGFGGGGGGGGGGGGGGGGDFGGGGGGGGGDFGGGFGGGGGGFGGGGGGGGGGGEGGGDGGGGGGGGGGGGGGGGGFGGGFDGEGGGFGFGGGGGGEFGFGFGGGGGDG7FGFGGGGFEF9FEGGGGFGGGGGG,DF@FGGDF7FGEC@FFG9,FGFGGG7FEGG?ECGGFGGG6+8CCCC?FCGFFGG7CFEGFGGGGDC*8>8<EF?FGCFEF3:7:CGF47>F7<@6++CFFGGFCF9+:++
@M03152:184:000000000-AWYW1:1:2106:20651:18114 1:N:0:ACTAGCTAATACCTGT
AAGCTCGTAGTTGAATTTCGGGGTCAGTAGGTCGGTCGTGCCACCGGTACGTACTGGCTTCACTGATTCCTCCCTCTTGCAGAACCGTGATGCCATTAGTTTGGTGTTGCGGGGAAACAGGACTGTTACTTTGAAAAAATTAGAGTGTTTAAAGCAGGCTAACGCTTGAATACATTAGCATGGAATAATGAAATAGGACGTTGATCTTATTTTGTTGGTTTCTAGGACTGACGTAATGATTAATAGGGATAGTTGGGTGGAATTCTCGGGTGCCAAGGAACTCCAGTCACACTAGCTAATT
+
CCCCCGGFGGGGGGGGGGGGGGGGGFGGGGGGGGGGGGGGGGGGGGGGGGGGGGGAFGGGGGGGGGGGGGGGGGGGGGGGGGGGGGGGGGGGGGGGG9EFGGGGGGGGFGGGGGGGGGGGGGGGGGGGGGFGFGGGGGGGGGGFGGGGGGGGGFGGGGGGGGGGGGGGGGGGGCGFFFFGGGFGGGGGGCFAC;DFGGGGGGG>EGGGGGGGGFFFGGGGG9FFGFGGG5++CGFGGFFEGGGGGEC=6CACFFC+:EG550AECGG55CFG5DFDGFFGGGFGF8F+:*<CFFC6C+*9+
@M03152:184:000000000-AWYW1:1:2106:19497:18151 1:N:0:ACTAGCTAATACCTGT
AAGCTCGTAGTTGAATTTCGTGGTCAGCATGTTGGTCGTGCCACAGGTACGTACTGGCGTTGCTGATTCCTCCCTCTTGACGAACCGTAATGCCATTAATTTGGTGTTGCGGGGAATCAGGACTGTTACTTTGAAAAAATTAGAGTGTTTAAAGCAGGCATGCGCTTGAATACATTAGCATGGAATAATGAAATAGGACGTTCGATCCTATTTTGTTGGTTTCTAGGATTGACGTAATGATTAATAGGGATAGTTTGGTGGAATTCTCGGGTGCCAAGGAACTCCAGTCACACTAGCTAAA
+
CCCC@FGFFGGGGGGGGGGGGGGGGGGGGGGGGGGGGGGGGGGGGGGGGGGGGGGGGGGFFGGGGGGGGFGGGGGGGGGGGGGGGGGGGGGGGGDGGGGGGGGGGGEFGGCGGGGGGGGGGFGGFFFGGGGGGFGGGGGGGGGGGFEEFGGFGFGGGGGGGFFDGGEGFFGGGFGGCFGCFCC,>E>CFGCGGFFCGGGGGGGGGFFEF9FGGG?EFGGGGG@C?EGGGG*0+=CFCEFGGGF7:C?C*2;CEGG+C*/;*2+<F+029=E<8<7:CFFCF6<7<+02+9CE@FGF6<C?+
@M03152:184:000000000-AWYW1:1:2106:2922:18203 1:N:0:ACTAGCTAATACCTGT
AAGCTCGTAGTTGAATTTCGGGGTCAGTAGGTCGGTCGTGCCACCGGTATGAACTGGCTTCACTGATTCCTCCCTCTTGTAGAACCGTGATGCCATTAATTTGATGTTGCGGGGAAACATGACTGTTACTTTGAAAAAATTAGAGTGTTTAAAGCAGGCTAACGCTTGAATACATTAGCATGGAATAATGAAATAGGACGTCGATCTTATTTTGTTGGTTTTCTAGGGTTGACGTAATGATTAATAGGGATAGTTGGGTGGAATTCTCGGGTGCCAAGGAACTACAGTCACACTAGCTAAA
+
CCCC9EFFCG-CFEGGGGGGGGFFEFGGGDGGGGDCGGGGGGAFGFGGGGGGFGFGG8FF8FFGGGGGAEFGCG8EGAE6FAFGGGCFFFGGGGGGGDGF9EFEGGG9,,CCGEFGBFFFEFFFGGGG9?E9FFCE9E=CCDFGG??D,BCAFGD<FG:8FGGGDCFEFCFDGGCFCGFG;D:CBFG9DGFFFFFC:9FC7>F7>AF9C;9,BCBFCGGCG>BFG99EC6=CGE5C*:A+1+42@C+=CGFGGG7+>=EGCC<+++++1CCF5C5DGFF6CFG*A8+3<=:EECFC*+020
@M03152:184:000000000-AWYW1:1:2106:23594:18256 1:N:0:ACTAGCTAATACCTGT
AAGCTCGTAGTTGAATTTCGGGGTTAGTAGATTGGTCGTGCCTCCGGTATGCCCTGGTCTTACTGATTCCTCCTTCCTGATGAACCGTAATGCCATTAATTTGGTGTTGCGGGGAAACTGGACTGTTACTTTGAAAAAATTAGAGTGTTTAAAGCAGGCTAACGCTTGAATACATTAGCGTGGAATAATGAAATAGGACGTTCGATCCTATTTTGTTGGTTTCTAGGATTGACGTAATGATTAATAGGGATAGTTGGGTGGAATTCTCGGGTGCCAAGGAACTCCAGTCACACTAGCTAAT
+
CCCCCGGGGGGGGGGGGGGGGGGGGGGFGGGGGGGGGGGGGGGGGGGGGGGG,FGGGGGGGGGGGGGGGGGGGGGGGGGGGGGGGGGGGGGGGGFFFFGGGGGFGGGGEGGGGGGGGGGGGGGGGGGFGGGGGGGGGGGGGGGGGGGGGFGGFGGGEFGGGGGGGGGGGGGGGGGGGGGGGGGGGGFGFGGGFGGGFDFGGGFGGGFEGFGGCEFGFGGGGGGGGGGGGG>9@EGGGGCGFGGFF7<6F?AE6E?C?CEC5A:<C<C?C***195:3<>CFFGGGG+<E@EEFFGGGG7E<
@M03152:184:000000000-AWYW1:1:2106:14906:18398 1:N:0:ACTAGCTAATACCTGT
AAGCTCGTAGTTGAATTTCGGGATCAGTATGTTGGTCGTGCTTCGGTACGTACTGTCATTACTGGTTTCTCCCTTCTGAAGAACCTTGATGTCATTAATTTGGTGTCTTGGGGAATCAGGACTGTTACTTTGAAAAAATTAGAGTGTTTAAAGCAGGCGTACGCTTGAATACATTAGCATGGAATAATGAAATAGGACGTTTGATTCTATTTTGTTGGTTTCTAGGATCGACGTAATGATTAATAGGGATAGTTGGGTGGAATTCTCGGGTGCCAAGGAACTCCAGTCACACTAGCTAATT
+
CCCCCGGGGGGGGGGGGGGGGGGGGGGDGFGGGGGGGGGGGGGGGGGGGGGGGGGGGGGGGGGGGGGGGGAGGFGFFGGGGGGGGGGGFGGGGGGGGFGGGG9FGFFFGGGGGGGGGGGGGGGGGGGGGGGGGGGGGGGGDCGFGGGGFGGGGGGGFGGGGGGGGGGGFGGGGGGGFGFGGCFGGGGGGGGGGGFGGFGFFGCEGGGG9DFGGGGFFCEFGGDFC?8;DGGDCGF89C:?FGGGGGCFFF;CCEC,?GGGCFF?FFC5DGGGECDFGFAE6CGFCFFFG?C6CGGFGF7:+
@M03152:184:000000000-AWYW1:1:2106:7184:18428 1:N:0:ACTAGCTAATACCTGT
AAGCTCGTAGTTGAATTTCGGGGTCAGCATGTTGGTCGTGCCACAGGTACGTACTGGCGTTGCTGATTCCTCCCTCTTGACGAACCGTAATGCCATTAATTTGGTGTTGCGGGGAATCAGGACTGTTACTTTGAAAAAATTAGAGTGTTTAAAGCAGGCATGCGCTTGAATACATTAGCATGGAATAATGAAATAGGACGTTCGATCCTATTTTGTTGGTTTCTAGGATTGACGTAATGATTAATAGGGATAGTTGGGTGGAATTCTCGGGTGCCAAGGAACTCCAGTCACACTAGCTAAT
+
CCCCCGGGGGGGGGGGGGGGGGGGGGGGGGGGGGGGGGGGGGGGGGGGGGGGGGGGGGGGGGGGGGGGGGGGGGGGGGGGGGGGGGGGGGGGGGGGGGGGGGGGFFDGGGGGGGGGGGGGGGGGFAEFGGGGG9FGGFGGGGGGGGGGFGGGGFFGDGGGG<FGGGEGFCGGFGFFC9FAGGG,<:BFEECEFGDF@FGGDGG7:BF8CCAFFGCFGCGGGGCGCF9CFG>6+BEGF=@:CFFFGEGF6?5?+<9C6CE58CCCFC<+9=*>EGDF<.):CAFFGG+<CFGG6FGF::FF<
@M03152:184:000000000-AWYW1:1:2106:19280:18445 1:N:0:ACTAGCTAATACCTGT
AAGCTCGTAGTTGAATTTCGGGACTAACAGATTGGTCGCGCCATTGGTGTGTACTGGTCTAGTTGGTTTCTCCCTTCTGACGAACCACGATGTCATTAATTTGGTGTCGTGGGAAATCAGGACTGTTACTTTGAAAAAATTAGAGTGTTTAAAGCAAGCGTTAGCTTGAATACATTAGCATGGAATAATGAAATAGGACGTTTGATCCTATTTTGTTGGTTTCTAGGATCGACGTAATGATTAATAGGGATAGTTGGGTGGAATTCTCGGGTGCCAAGGAACTCCAGTCACACTAGCTAAT
+
CCCCCGGGGGGGGGGGGGGGGGGGGGGGGGGGGGGGGGGGGGGGGGGGGGGGGGGGGGGGGGGGGGGGGGGGGGGGGGGGGGGGGGGGGFGGGGGGGGGGGGGGGGGGGFGGGGGGGGGGGGGGGGGGGGGGGGGGGGGGGGGGD?FFGGGGGGGGGGGFEGGGGFGGGGGGGGGGGGGGGGGGGGGGGGGGFGGGGGFGGGGGACFGG9FGGGGGGGFGGGGGGGGGGGGGGDGGGCC:FFGGGF9FCFFGFG+1>CEEEFCGFFE?<FGGG:CGG@FGGGGDGGC@C?FGGGGFGG7F+
@M03152:184:000000000-AWYW1:1:2106:10801:18474 1:N:0:ACTAGCTAATACCTGT
AAGCTCGTAGTTGAATTTCGGGATCAATTGATTGGTCATGCCGTTGGTGTGTACTGGTCATATTGGTTCTCACCTTCGAAGGAACCATAATGTCATTAATTTGATGTTTTGGGGAATTAGGACTGTTACCTTGAAAAAATTAGAGTGTTTAAAGCAGGCTAACGCTTGAATACATTAGCATGGAATAATGAAATAGGACATCGCATTCTATTTTGTTGGTTTCTAGGATCGATGTAATGATTAATAGGGATAGTTGGGTGGAATTCTCGGGTGCCAAGGAACTCCAGTCACACTAGCTAAT
+
CCCCCGGGGGGGGGGGGGGGGGGGGGGGGGGGGGGGGGGGGGGGGGGGGGGGGGGGGGGGGGGGGGGGGGGGGGGGGGGGGGGGGGGGGGGGGGGGGGGGGGGGGGGGGGGGGGGGGGGGGGGGGGGGGGGGGFGGGGGGGGGGGGGGGGGGGGGGGGGGGGGGGGGGGGGGGGGGGGGGCFGGGGGGGGGGGGGGGGGGGGGGGGGGGFGGCFGGGGGGGGGGGGGGGGGGGGGGGFGFFFFGGGGGGGFGGGGG6EGCE5<FG+?CD5CGEG4@75AFFFGGGGFFFFEGGGGGGGGG7
@M03152:184:000000000-AWYW1:1:2106:25935:18523 1:N:0:ACTAGCTAATACCTGT
AAGCTCGTAGTTGAATTTCGGAATCAATTTGTTGGTCGTGCCTCGGTACGTACTGGTATTATTGGTTTCTACCTTCTGAAGAACCTTGATGTCATTAATTTGGTGTCTTGGGGAATCAGGACTGTTACTTTGAAAAAATTAGAGTGTTTAAAGCAAGCATACGCTTGAATACATTAGCATGGAATAATGAAATAGGACGTTTGATTCTATTTTGTTGGTTTCTAGGATCGACGTAATGATTAATAGGGATATTTGGGTGGAATTCTCGGGTGCCAAGGAACTCCAGTCACACTAGCTAATA
+
CCCCCGGGEGGGGGGGGGFGCGGGGFGGGGGGGGGGGGGGGGGGGGGGGGGGGGGGFGGGGGGGGGGGFFGGCFCFGGGGGGGGGFFGGGGGGGGGGFFGFGGFCEEFGGGGEBFF@FGGGGGGGGGGGGGGGFGFF:FGGGGGGGGGGGGGGCGFGGGDGGGGGGGGGGGGGGGGGGGGGFCFGFFGGFD=FAGG9DG=FF@CFFFGGFCGGFFFGGEFF9DB3E8CGCEDGBB>?7CGGC9FGC,=8=),9CGF=GGGFFGGC=<55=FG=FC<FFFCCC7C88;CFAFFGGGGFFF9+
@M03152:184:000000000-AWYW1:1:2106:15631:18644 1:N:0:ACTAGCTAATACCTGT
AAGCTCGTAGTTGAATTTCGGACCGGGCTGGGTGGTCTTGCCGCAAGGTAAGCACTGCTCTGGTCTGGTCTTTCTTTCTGGAGCTCTTGCGTGCTCTTAATTGAGTGCGCAAGCTGATCCAGGACTTTTACTTTGAAAAAATTAGAGTGTTTAAAGCAGGCTTACGCTTGAATACATTAGCATGGAATAATAGAATAGGACTTTGGTTCTATTTTGTTGGTTTCTAGGACCGAAGTAATGATTAATAGGGATAGTTGGGTGGAATTCTCGGGTGCCAAGGAACTCCAGTCAAACTATCTAA
+
CCCCCGGGGGGGGGGGGGGGGGGGGGGGGGGGGGGGGGGGGGGGGGGGGGGGGGGGGGGGGGGGGGGGGGGGGGFGGFGGGGGGGGGGGGGGGGGGGGGGGGGGGGGGGGGGGGGGGGGGGGG7DFGGFFFGGGGGGGGGGGGGGGGGGGGGGFGGGGGGGGGGGGGGGGGGGGGGGGGGGGGGGGGGGGGGGFFDGGGGGGGFCFGGGGGGGGG?DFFGGGGGGGGCEC8CEEGGGG7=:C?FDG7<CFFGF67@?CCEE>B9EE9CDEC<CDD<EFF566CFFFF6EFC+0*>:+<:<:
@M03152:184:000000000-AWYW1:1:2106:4985:18684 1:N:0:ACTAGCTAATACCTGT
AAGCTCGTAGTTGAATTTCGGGGTTAGTAGGTTGGTCATGCCTCCGGTATGTACTGGTCTCACTGATTCCTCCTTCCTGACGAACCGTAATGCCATTAGTTTGGTGTTGCGGGGAATTTGGACTGTTACTTTGAAAAAATTAGAGTGTTTAAAGCAAGCTAACGCTTGAATACATTAGCATGGAATAATGAAATAGGACGTTCGATCCTATTTTGTTGGTTTCTAGGATTGACGTAATGATTAATAGGGATAGTTTGGTGGAATTCTCGGGTGCCAAGGAACTCCAGTCACACTAGCTAAT
+
CCCCCGGGGGGGGGGGGGGGGGGGGGGGGGGGGGGGGGGGGGGGGGGGGGGGGGGGGGGGGGGGGGGGGFFGGGGGGGGGGGGGGGGGGGGGGGGGGGGFGFFFFGFGGGGGGGGGGGGGGGGGGGGGGGGGGGGGGCFGGGGGGGFGGGGGGGGGGGGGGGGGGDEFFGGGGGGGGGGGGGGGGGGGGFGGGGGGCFDCFCGGGGGGG9FFDCFGGGFGGGFGFDGGGG6@9BEGFGGGGFGGD+<EFFFGGGG7+5BCCCGGG:FFG5ECEGGGF@F6E8CCCCGFD*+009>6CGFF+
@M03152:184:000000000-AWYW1:1:2106:13991:18684 1:N:0:ACTAGCTAATACCTGT
AAGCTCGTAGTTGAATTTCGGGGGCATTCAGGCCAAAGCTCGTCCTTGTGGCGTGGCTGGGTCTGGGCTTCCTACGTTTGGATAGTGGGCAACCGCTTCCAATCATTTACTTTGAAAAAATTAGAGTGTTCAAAGCAGGCGTAACCTTGCCATTGAATATTACAGCATGGGATAATAGAATATGACGTTGGTCTTATTTTGTTGGTTTCTAAGGCTGATGTAATGATTAATAGGATAGTTGGGTGGAATTCTCGGGTGCCAAGGAACTCCAGTCACACTAGCTAATCTCGTATGCCGCCTT
+
CCCCCGGGGGGGFFEGGGGGGGGGGGGGGGGGGGGGGGGGGGGGGGGGGGGGGGGGEFFGDGGGGGGGGGGGGFGGGGGDGFGFGGGGGGGGGGGGGGGGGFGGGFGGAGGGGGGGGGGGGGGGGGGGFFGGGGFGGGGD:FDGGGGGGGGGGGFGFFCFGGGGDFFGGGCFCFCF=9FEGGGFFFCBFFFGGFG?FGGF?FBDAGFGGGGGGGGGGGFCG;C@?GGFG9E7FGFF?C:EF+:CCC59CFFGFCFEG5EGG?CGD6CGGC6CFGGGGFFEEGGGFF7@CFGEGGGG**1*2
@M03152:184:000000000-AWYW1:1:2106:17243:18761 1:N:0:ACTAGCTAATACCTGT
AAGCTCGTAGTTGAATTTCGGGATCAATACGTCGGTCGTGCCTCGGTACGTACTAACGTCATTGATTTCTCCCTTCTGACGAGCCGTGATGTCATTAATTTGGTGTTACGGGAAGTCAGGACTGTTACTTTGAAAAAATTAGAGTGTTTAAAGCAGGCAATCGCTCGAATACATTAGCATGGAATAATTAAATAGGACGTTCGGACCTATTTTGTTGGTTTCTAGGATCGACGTAATGATTAATAGGGATAGTTGGGTGGAATTCTCGGGTGCCAAGGAACTCCAGTCACACTAGCTATTC
+
CCCCCGGGDGGGGGGFGGGFGGGGGGGGGGGGGGGGGGGGGGGGGGGGGGGGGGGGGGGGGGGFGGGGGGGGGGGGGGGGGGGGGGGGGGGGGGGGGGFFGGGGGGGGGGGGEEFFGGGGGGGGFGGGGGGGFFFFFEFFGGFGGGGGGGFGGGGGGGGGGGGG@EGGGGGFGFFGGGGGGGGGDGGFGGGGFFAEFGGGFFGGGGDGGGGGGGGGGFEGG;BFGFFCCC5**1;CF?CFDFGCDGGF?FFFGGG?*:CE5CFF?C:5DECDC5:6C>@FECFD820+<?76CF4*<C*++
@M03152:184:000000000-AWYW1:1:2106:23162:18775 1:N:0:ACTAGCTAATACCTGT
AAGCTCGTAGTTGAATTTCGGGGTCAGTAGGTCGGTCGTGCCAACGGTATGTACTGGTCTCACTGATTCCTCCCTCTTGTAGAACCGTGATGCCATTAACTTGGTGTTGCGGGGAAACAGGACTGTTACTTTGAAAAAATTAGAGTGTTTAAAGCAGGCTAACGCTTGAATACATTAGCATGGAATAATGAAATAGGACGTCGATCTTATTTTGTTGGTTTCTAGGGTTGACGTAATGATTAATAGGGATAGTTGGGTGAAATTCTCGGGTGCCAAGGAACTCCAGTCACACTAGTTAATC
+
CCCCCGGGGGGGGGGGGGGGGGGGGGGGGGGGGGGGGGGGGGGGGGGGGGGG9FGFFGGGGGGGGGGGGGGGGGGGGGGGGGGGGGGGGGGGGGGGGFGGGGGGFGGGFGGGGGGGGGGGGGGGGGGGGGGGCGGGGGGGGGGGGGGGGGGGGGGGGGGGGGFDGGGGGGGGGFGGGGGGFCCFGGGGGGGGGGGGFGGDFFDGGFFCFGGGGGGGGGGFCB@9CG5EF>6@CGFFGGGG7+<9>GCFE=;7EGFG5A85<9CF:E75CEF3;4CCF3>6*<C48CGFG7<<EFG+<E>7+
@M03152:184:000000000-AWYW1:1:2106:4270:18777 1:N:0:ACTAGCTAATACCTGT
AAGCTCGTAGTTGAATTTCGGGATTGACACATCGGTCGTGCCTTAAGGGGTATGAACTGGTGTAGTCAATTTCTCACCTTCTGGAGAACCGCGATGCCCTTAATTGGGTGTCACGGGGAACCAGGACCTTTACTTTGAAAAAATTAGAGTGTTTAAAGCAGGCATTTTGCTTGAATACATTAGCATGGAATAATAAAATAGGACGGCATGATTCTATTTTGTTGGTTTCTAGGATCACCTTAATGATTAATAGGGATAGTTGGGTGGAATTCTCGGGTGCCAAGGAACTCCAGTCACACTA
+
CCCCCGGGGGGGGGGGGGGGGGGGG89CCGGGG;BFGEG7FGGGC<FGGGGGGCGGGGGGG@FFGGGG9EFGGGGGGGGGGGGGCFGGGGGGG7FFDF@FGCGGGAFGGEGGDEFGGD7BFFFGGCGGGG9DGBFDFGGG9FGGGFFF9FGGGGDGF,?D,BCD,EGGDFGGGFFCFGGGFFCFFCD7BFFG;@@;,EFFFDF7C<F8>><@DFGFFGFG7CFG5CFGGGD7,?CFFF6+25AFGF?<<FFC9+**=0+?B+2*==EF79<0<7**20)AC@6F5*;F7@FGGGFEF7C7+
@M03152:184:000000000-AWYW1:1:2106:12509:18904 1:N:0:ACTAGCTAATACCTGT
AAGCTCGTAGTTGAATTTCGGGGTCAGTAGGTCGGTCGTGCCACCGGTATGAACTGGCTTCACTGATTCCTCCCTCTTGTAGAACCGTGATGCCATTAATTTGATGTTGCGGGGAAACAGGACTGTTACTTTGAAAAAATTAGAGTGTTTAAAGCAGGCTAACGCTTGAATACATTAGCATGGAATAATGAAATAGGACGTCGATCTTATTTTGTTGGTTTTCTAGGGTTGACGTAGTGATTAATAGGGATAGTTGGGTGGAATTCTCGGGTGCCAAGGAACTCCAGTAACACTAGCTAAA
+
CCCCCFECFGFGGGFGGGGGGGGFFGDFFGGGGGEGGG@CFFFCFCCCFGGFDFGD@CGDGGGGGGGGGGGGGGGGGGGGGGGGGGEGGFGGGGGGGGDFGDFFGFGFDFGGDEGGGGGGFCFGFGGGGCFD,9EFGCFCDFGCFCFFF@EACFFDFFEGGFGGGGGGAFGGGGGGGGFGGGCD?FCGFGFDCEG9:FFDGGGDGEFG99@BCCEFGGBCC5F9FGC8:8:E9CB;*2+1@+<<CFCG6;):+5<+3*CGE>CFFCEFD5?7EG4CFFFGCE6*80<E+90<+2707C>++
@M03152:184:000000000-AWYW1:1:2106:3283:18931 1:N:0:ACTAGCTAATACCTGT
AAGCTCGTAGTTGAATTTCGGGATTGGGATATATCGATCGTGCCTGTAGGGGCATGAAACGGTGTGTAGCCAATTTCTCACCTTCTGGTGAGTCGGGATGCTCTTGGGTGTTTCGATGAATCAGGACCTTTACTTTGAAAAAATTAGAGTGTTTAAAGCGGGCATTTTTGCCTGAATACATTAGCATGGAATAATAAAATAGGACGATGGTTCTATTTTGTTGTTTTTAGGACCACGTAATGATTAATAGGGATAGTTGGGTGGAATTCTCTGGTGCCAGGGAACTCCAGTCACACTAGCT
+
<BCC9CB+6C@EFFGGFCFFEFG7CEFFD-;EFE-BCC@FFGGFE,CDCD;FGCE8<FFGD7FFGGGFG9EFGGGDEGGG9EF8CD<EFGE,C<@E7BC=EFGDEF9==F@?<FEFAFC?EF9AEE<@GDE9?,,9,5?<FE+BF9F<EEEF?EE,,,CCE@:F8<CAFGGGAFGF,83FF9A;C<F,D,>3@EAFA>,@F:,@@<F@>FFC;:DFFGG?FGF8CC,:EGF,>8B/CGF7=1+1:<CGGF;*5:6+>@C7:BEEF9B6CEF*+9:FC4=+*;FDGGGGF)<<9*07?+27+
@M03152:184:000000000-AWYW1:1:2106:8185:18935 1:N:0:ACTAGCTAATACCTGT
AAGCTCGTAGTTGAATTTCGGGATTGACACATCGGTCGTGCCTTAAGGGGTATGAACTGGTGTAGCCAATTTCTCACCTTCTGGAGAACCGCGATGCCCTTAATTGGGTGTCACGGGGAACCAGGACCTTTACTTTGAAAAAATTAGAGTGTTTAAAGCAGGCATTTTGCTTGAATACATTAGCATGGAATAATAAAATAGGACGGCATGATTCTATTTTGTTGGTTTCTAGGATCACCGTAATGATTAATAGGGATATTTGTGTGGAATTCTCGGGTGCCAAGGAACTCCAGTCACACTA
+
CCCCCGGGGGGGGGGGGGGGDGGGGGGGGGGGGGGGGGGGGGGGGGGGGGGGGGGGGGGGGGGGGGGGGGGGGGGGGGGGGGGGGGGGGGGGGGGGGGGGGGGGGGC@FGGGGGGGGGEGGGGGGGGGGGGGGGGG9EGGGGGGGGGGFGGGGGGGFFGGFGGGGGGGGGGGGCFFFFGGGGGGGFGGFGEFGGGGGGGGFGGGGGGDGGGGFGG@DGFGGGGG5EGGDGCEC?FF=77778AFDGGF4<AGFDF8CC+?CC+2C**00+C0::3C57>5EEFGGGCCF*AEEGGD:<DG7
@M03152:184:000000000-AWYW1:1:2106:10725:18938 1:N:0:ACTAGCTAATACCTGT
AAGCTCGTAGTTGAATTTCGGACCTGACCGGGCGGTCCGCCTAACGGTGTGTACTGTCTGGCCGGGCCTTACCTCTTGGTGAGCCGGCATGCCCTTCACTGGGTGTGTCGGGGAACCAGGACCTTTACCTTGAGAAAATTAGAGTGTTCAAAGCAGGCTTACGCCGGAATACATTAGCATGGAATAATAAAATAGGACGTGCGGTTCTATTTTGTTGGTTTCTAGAGTCGCCGTAATGATTAATAGGGATAGTTGGGTGGAATTCTCGGGTGCCAAGGAACTCCAGTCACACTAGCTAATT
+
CCCCCGGGDGGGGGGGGGGGEGGDECFFGEGEFGGGGGCCGDGFGGGGDFG<FGGGG<FCFGG:FGDFGGFGG<FFF<FFGGFCGEGG@CDEFFGGFGGA,EFFGGGFFCGGGDGGGDEGGGGGGGFGGGG<DGGGGGGFFCCFGG@FC;FGFEGEFFFGGG7:EG7FFCF,,@F<?AFFCFFGGGGGG9FF:CCDFGGC:CCG*<FG9:CGF+;C*ACEG?E7CCDCC*:CGECEF?+<9+02*0<E6*)<:C?+::5>;?FC+<9/>5C)*9CF:740*C9<FGFC?1++22>*0<C9+
@M03152:184:000000000-AWYW1:1:2106:18176:18951 1:N:0:ACTAGCTAATACCTGT
AAGCTCGTAGTTGAATTTCGGGACTAACAGATTGGTCGCGCCATTGGTGTGTACTGGTCTAGTTGGTTTCTCCCTTCTGACGAACCACGATGTCATTAATTTGGTGTCGTGGGAAATCAGGACTGTTACTTTGAAAAAATTAGAGTGTTTAAAGCAAGCGTTAGCTTGAATACATTAGCATGGAATAATGAAATAGGGCGTTTGATCCTATTTTGTTGGTTTCTAGGATCGACGTAATGATTAATAGGGATAGTTGGGTGGAATTCTCGGGTGCCAAGGAACTCCAGTCACACTAGCTAAT
+
CCCCCGGGGGGGGGGGGGGGGGGGGGGGGGGGGGGGGGGGGGGGGGGGGGGGGGGGGGGGGGGGGGGGGGGGGGGGGGGGGGGGGGGGGGGGGGGGGGGGGGGGGGGGGGGGGGGGGGGFFGGGGGGGGGGGGGGGGGGGGGGGGFGGGGGGGGGGGGGGGGGGGGGFGGGGGFFGGGFGGGGGGGFGGGGGFFGGGGGGGFGDCFGFGGGGGGGGGGGGGGFGFFCFFCGEGGECGFGGGGGFGGCCFCFFFGFCE=EGDFFGF+>CCFGG5<<FFF>CFGGG8CFGGFFGG<69CFG9+
@M03152:184:000000000-AWYW1:1:2106:24744:19125 1:N:0:ACTAGCTAATACCTGT
AAGCTCGTAGTTGAATTTCGGGGTCAGCATGTTGGTCGTGCCACGGGTACGTACTGGCGTTGCTGATTCCTCCCTCTTGACGAACCGTAATGCCATTCATTTGGTGTTGCGGGGAATCAGGACTGATACTTTGAAAAAATTAGAGTGTTTAAAGCGGGCATGCGCTTGACTACATTAGCATGGCCTAAAGAAATAGGACGTTCGATCCTATTTTGTTGGTTTCTAGGATTGACGTATTGAGTAATAGGAATAGTTGGGTGGAATTATCGGGGGCAAAGCAACTCCAGTCACATTAGCTAAT
+
CC-ACF@FFC@<FGCF<6C6@FCEBEG<FGEF-C68FDFC@<FF++++7E@FF<CECGG,7@F@,6F6@<F9C,,CF,6E8=776+78CFF,?5FC?<,,,CFA4FE:,,@FE:+C,CFG=,FG,<DC?5,<5BFB,3+,:>B,,EF3,>93D<DF>7@C>F:@3**1>,@CF,>2,?AFFFG7,,2,,6=:?;@F,<,14*+<*,+4?,?,<<+2B9CEGC@;99C+59899C8*++0<+2<CC<CF++0<C:A?8*///;6C+++:>/*)*/)*2))++00:+<++3*0++0:+<9*0+
@M03152:184:000000000-AWYW1:1:2106:23207:19128 1:N:0:ACTAGCTAATACCTGT
AAGCTCGTAGTTGAATTTCGAGATCAGTACGCTGGTCGTGCCTTCGGTATGCACTGGTGTCACTGGTTTCTCCCTTCTGAAGAACCGTCATGCCATTCAGTTGGTGTGGCGGGGAATCAGGACTGTTACTTTGAAAAAATTAGAGTGTTTAAAGCAGGCTCGCGCTTGAATACATTAGCATGGAATAATGAAATAGGACGGTGGACCCTATTTTGTTGGTTTCTAGGATCGATGTAATTATTAATAGGGATAGTTGGGGGGAATTCTCGGGTGGCAAGGAACTCCAGTCACACTAGCTAAT
+
BBCCAFE7@CFCGFGGGGGGEFD9EFGGGGGG7FF@FGGGGGFGGFCFFGGF9FGGFGGGGGGGGFEGGFGGGGGGGGGCAFEEEEEGDEGGGCGGG9CCGDGGFGGEGGGGGGGGFGGGGEDFF<FEG<8BFDAFCFECFC==FBFFCFFAFGGFGGDF<FE@@@CBFC9FBFC@FFGGGGFGCCF;DECG=CFFGG?<*=*4*,<BCEF9<,>CF>8**=BECCD89BEG*?=9E+++02<F*++76*702<9@+***::;F60:ADGG**)2097:*7;+:++3+260<+9C<6+:++
@M03152:184:000000000-AWYW1:1:2106:24465:19145 1:N:0:ACTAGCTAATACCTGT
AAGCTCGTAGTTGAATTTCGGGGCTGGCCGGGCGGTCCGCCGTTTCGGCGAGTACTGCCTTTCGGCCGGTCCTTTCCTTCTGGTCAACCGGTGTGCCCTTCAGTGGGTGTGCCGGGGAGCCAGGACTTTTACCTTGAAAAAATTAGAGTGTTCAAAGCAGGCGCACGCTTGTATAGATTAGCATGGCATAATAGAATAGGACTTTGGTCTTATTTTGTTGGGTTCTAAGACCACAGTAAGGAGTAATAGGGATAGTTGGGTGGAATTCTCGGGTGGCAAGGAACTCCAGTCACACTAGATA
+
@A<B-;BF7DCCFGEF<FCFGGGGGG@FFFEE@FGEGCF7FG@FGGGGGGGGCECFC?FAGG<CCDGGGG:CAF9EE9BEGFDFCGF,BCD@F=F?588=,B<FCFG+>CFF,@+>F:>@FGFE7B:FDGF9B,DF,<,?,*FF,8,CFF9<,3,@F<B<<:C@C@FC**=CAFGF9<F9F<F9:B*438EFGGGG7C9?@2<A7@?C7C79<<F+98ECFGC*2<A+0+0*28FCEDC0<?*:99E+<+7?6;C9C+08;>8*2+<<:?5*//))*)/C5*A*<CFG6*+0<*9*<+2<+
@M03152:184:000000000-AWYW1:1:2106:20653:19174 1:N:0:ACTAGCTAATACCTGT
AAGCTCGTAGTTGAATTTCGGGATCAATTTATTGGTCGTGCCAACGGTACGCACTGGTACAATTGGTTTCTCCCTTCTGACGAAGCATGATGTCATTAATTTGATGTCGTGGGGAATCAGGACTGTTACTTTGAAAAAATTAGAGTGTTTAAAGCAGGCTTTGGCTTGAATACATTAGCATGGAATAATGAAATAGGACGTTTGATCTTATTTCGTTGGTTTCTAAGATCGACGTAATGATTAATAGGGATAGTTGGGTGGAATTCTCGGGTGCCAAGGAACTCCAGTCACACTAGCTAAA
+
CCCCCFGGFGGGGFGGGGGGGGGDGFGGGGGGGGGGGGGGGGGGGGGGGGGGGGGGGGGGGFCFGGGGGGGGFGFGCFGGGGGGGGGGGGGGGGGGGGGGGGGGGGGGGGGGGGGGGGDGFFGGFGGGGFAEFFGGCGGGGGFF9EEGGGGGGGGFGFEGGGGGFGFGGGGGA<FFFFEEFCCDEFGFFGFGCAFGC<DFFGGC,9FGGGGGCC7FG>:EFGGFFC9EGG>ECGEG=F,=CFG7FGF6,,;68@:@+*=8EFCF6ACEDEGC5>*:EF:FGFGF8C?GCB7+@F<EFGG7+
@M03152:184:000000000-AWYW1:1:2106:21676:19191 1:N:0:ACTAGCTAATACCTGT
AAGCTCGTAGTTGAATTTCGGAACTGAACAGTCACCCGTCGGCCGTCAAGGTCTGTACTGGTCCGTTCGTTCTCACCTATGGGATGCTCACCGCTACTCTTAACTGGGCGGCGGCTTCAAAAGCATGTGTAGGGCAAAACGGTATACGTCTCGCGCGTGTACTGCCTACATGTGTGGAGTTCCCATTCGTTTACTTTGAATAAATTAGGGTGTTCAAAGCAGCCAAAAAAGGAGGCATGGATACTACAGCATGGGATAACGGAATACGATTTCGGTTCGATGTTTCGTTGGTTTCTAGGAT
+
CCCCCGGGGGGGGGGGGGGGGGFGGGGGGGGGGGGG9FGGGGGGGGGGGGGGGGGGCFGGGGGGGGGGGGGGGGGGGGGGGGGGGGGGGGGGGGGGGGGGGGGGGGGFGGDGECFEGGGGGGGGGGGFGGGGGGGGGGGGEFGGGGGGGGGGGGGGGGGGGGGGGFFGFFGGGFGGGGGGGGGGGGGGGGGGGGGGGGGFGGGGEFGGGFGGGGCGFGGGGCGFGGFGF5EEFC>EGGGFFCFFGDGG??>CFGF8CFGGGCECEFFFFFFFGFDDEE)*AFF*9+;CFFCEFFFGFFG+<
@M03152:184:000000000-AWYW1:1:2106:21298:19195 1:N:0:ACTAGCTAATACCTGT
AAGCTCGTAGTTGAATTTCGGGATCAATACGTCGGTCGTGCCTCGGTACGTACTAACGTCATTGATTTCTCCCTTCTGACGAGCCGTGATGTCATTAATTTGGTGTTACGGGGAGTCAGGACTGTTACTTTGAAAAAATTAGAGTGTTTAAAGCAGGCAATCGCCCGAATACATTAGCATGGAATAATGAAATAGGACGTTCGAACCTATTTTGTTGGTTTCTAGGATCGACGTAATGATTAATAGGGATAGTTGGGTGGAATTCTCTGGTGCCAAGGAACTCCAGTCACACTAGCTAATC
+
CCCCCFGCEGGGGGGGGGGGGGDCC,FFGEFGGGFGGGGGGGGGGEGGGEFGGGGGGGGG@<FEGGFGFGGGFGGGGGGFGGGGGEGGGCFFFFGC95CCFFGFDFGFEBFGG7@:FEEFFGD@FGGGFGCFGFFGGECEDGAGDFDFFGGGFGG87FFFF8FEFFF:CGGGGGG9FFFGFCFGFCFGFCEFGGGDGGG:FGD7:>FEGGF,CC:C78;*4,6?7FGGF5EDECCCFGFG?EFGG7EF6:AGGGFEEGGGFC9C+++0:C9<+9:CFF7C68+*<<@CFFGGGG4?ECGC7
@M03152:184:000000000-AWYW1:1:2106:19054:19233 1:N:0:ACTAGCTAATACCTGT
AAGCTCGTAGTTGAATTTCGGTGGCCCAACGGCGGTCGGCCGCAAGGTCTGTACTGCCGGTTTTCGGACCACCTCTTTCTGGGGGAACGTCGGCCCTTAACTGGGCTCGGCGGCCGAACCAGGACGTTTACTTTGAAAAAATTAGAGTGTTTAAAGCAAGCGTACGCTTGAATACATTAGCATGGAATAATGAAATAGGGCTTCAGTTCTATTTTGTTGGTTTTCAGAATCCGAAGCAATGATTAATAGGGATAGTTGGGTGGAATTCTCGGGTGCCAAGGAACTCCAGTCACACTAGCTA
+
CCCC9FFCFFGGCGGGGGGGGGGGGEFGGGGGGG@CFGGGGGGGGEGGGGGGGGGFGGC7FGGGGGGEGEGGEGGFFGGGGGGCFDGGGGGCEGGGGAGGGGGGEFGGCEGGGGGGEGGCC7C7FCFFGGGGGGGGGGGGGGGGGGG:CF<FFGGGGGGGGGEGGGGGGGGFGGGGGGGGGGGGGGCFFFG7:FGFGGGGGFGGFGGGFGGGGGGGGFGGGGGGGFGGGGCGGG5CEGD7FF+CFGGGC?FC@EFEGGCEE>CC6CF:79CG59C<*@FC*2A*+<8AC6+++*20++*3<
@M03152:184:000000000-AWYW1:1:2106:7972:19268 1:N:0:ACTAGCTAATACCTGT
AAGCTCGTAGTTGAATTTCGGGGTCAGCAGGTTGGTCGTGCCAATGGCATGAACTGGCCTTGCTGATTCCTCCCTCTTGATGAGCCGTAATGCCATTAATTTGGTGTTGCGGGGAATCAGGACTGTTACTTTGAAAAAATTAGAGTGTTTAAAGCAGGCAAGCGCTTGAATACATTAGCATGGAATAATGAAATAGGACGTTTGATCCTATTTTGTTGGTTTCTAGGATTGACGTAATGATTAATAGGGATAGTTGGGTGGAATTCTCGGGTGCCAAGGAACTCCAGTCACACTAGCTAAT
+
BB@C@FGGFF@FFGAF9@E6CEGFGFGGGGGGGFD@FFGGGFECEGFGGGGFGFGGGFGGGGFFGFGGCDFGFECEFCDFCF9F9FEGDGCCFGFGFDFCEFDACFG@FGC>ECFGGGGGC@B4=EC,C,@@55AAEFFGG9<DE@<FFFGGCEAF?F7DDFGFGFEFGF9FGFFF9>B;DFGGGEF,7@9=FDCCC3@::1:B9B;FGCCCDG,<8,=8CFB;7B9,=<BC1BC*25::=CECG7@?FGA2C<9<65*:CEC9?+<73=**:<5C?F56:0+*3<03+/<++20+2+*3+
@M03152:184:000000000-AWYW1:1:2106:23805:19294 1:N:0:ACTAGCTAATACCTGT
AAGCTCGTAGTTGAATTTCGGGGTCAGTAGGTCGGTCGTGCCACCGGTACGTACTGGCTTCACTGATTCCTCCCTCTTGCAGAACCGTGATGCCATTAGTTTGGTGTTGCGGGGAAACAGGACTGTTACTTTGAAAAAATTAGAGTGTTTAAAGCAGGCTAACGCTTGAATACATTAGCATGGAATAATGAAATAGGCCGTTGATCTTATTTTGTTGGTTTCTAGGATTGACGTAATGATTAATAGGGATAGTTGGGTGGAATTCTCGGGTGCCAAGGAACTCCAGTCACACTAGCTAATT
+
CCCCCGGGGGGGDGFGGGGGGGGGGGGFGGGGGGGGGGGGGGGGGGGGGGGG<FGGGGGGGGGGGGGGGGGGGGGGGGGGGGGGGGGGGGGGGGGFGGGGGGFGGGFEGGGGGGGGGGGGGGGGGFGGGGGGGGGGGGDGGGGGGFGCFGGGGGGGGGGGGGGGGGGGFFFGGFGGGGGGGGGGGGGGGGGGGGGGGGGFFGGFGGGFGGGGDCGGGGGGGGGE7C69CCFEE*B8:CFF7>CFCCFGFCAFGGFGGGG5C2<@+AEEFG838>FGGF4CCG76FGFGFB++;7C:?EFE+
@M03152:184:000000000-AWYW1:1:2106:16763:19327 1:N:0:ACTAGCTAATACCTGT
AAGCTCGTAGTTGAATTTCGAGATCAGTACGCTGGTCGTGCCTTCGGTATGCACTGGTGTCACTGGTTTCTCCCTTCTGAAGAACCGTCATGTCATTAAGTTGGTGTGGCGGGGAATCAGGACTGTTACTTTGAAAAAATTAGAGTGTTTAAAGCAGGCTCGCGCTTGAATACATTAGCATGGAATAATGAAATAGGACGTTTGACCCTATTTTGTTGGTTTCTAGGATCGACGTAATGATTAATAGGGATAGTTGGGTGGAATTCTCGGGTGCCAAGGAACTCCATTCACACTCTCTAAT
+
CCCC9FGGGGGGGGGGGGGGGGGGGGGGGGGGGGGGGGGGGGGGGGGGGGGGGGGGGGGGGGGGGGGGGGGGGGGGGGGGGGGGGGEGGGGGGGGGGGGGGGGGGGGGGGGGGGGGGGGGGGGGGGFGGGGGFDGGGGGGGGGGGGGGGGGGGFGGGFGGGGGGGGGGFGGGGGGFGFGGGGGDGGGCECFCCEGGF:BFEFFC<AEFFCFGGGGGG>5CGGGGGCCGGFGGDCCFGGGFFC7FF97+:?>FGGG785CE*8:EC7CF<C*>E35C6)36EGECG6+<+/<CF4*+3<D9+
@M03152:184:000000000-AWYW1:1:2106:13709:19386 1:N:0:ACTAGCTAATACCTGT
AAGCTCGTAGTTGAATTTCGGGATCGATGCGTCGGTCGTGCCTTCGGTACGTACTGGCGTCATCGATTCCTCCCTTCTTGAAGAACCGTGATGTCATTAATTTGGTGTTACGGGGAATCAGGACTGTTACCTTGAAAAAATTAGAGTGTTTAAAGCAGGCTAACGCTTGAATACATTAGCATGGAATAATGAAATAGGACGTTCGAACCTATTTTGTTGGTTTCTAGGATCGACGTAATGATTAATAGGGATAGTTGGGTGTAATTCTCGGGTGCCAAGGAACTCCAGTCACACTAGCTAA
+
CCCCCGGGGGGGGGGGGGGGGGGGGGGGGGGGGGGGGGGGGGGGGGGGGGGG9FGGGGGGGGGGGGGGGGGGGGGGGGGGGGGGGGGGGGGGGGGGGGGDGGGGGGGGGGGGGGGGGG?FGGFGGGGGGGGGGFGGFGGGGGGGGGGGGGGGGGGGGGGGGGDFGGGGGGCGGGGGGGGDGFGGG?CFDFAFGGGGGCAF*FGGDGGGGGGGGGGGFGFGGGGFCBFGGGF*CCC=CCGGGGGGFFFGDCAGGCGGGGDEG/A7FF7?>CFDEDC<F4@CGGFFGFGGGFGGFC<ACFFGC
@M03152:184:000000000-AWYW1:1:2106:7092:19483 1:N:0:ACTAGCTAATACCTGT
AAGCTCGTAGTTGAATTTCGGGGTTAGTAGGCTGGTCATGCCTCCGGTATGTACTGGTCTCACTGATTCCTCCCTCCTGACGAACCTTAATGCCATTAATTTGGTGTTTTGGGAAATTTGGACTGTTACTTTGAAAAAATTGGAGTGTTTAAAGCAAGCTAACGCTTGAATACATTAGCATGGAATAATGAAATAGGACGTTCGTTCCTATTTTGTTGGTTTCTAGGATTGACGTAATGATTAATAGGGATAGTTGGGTGGAATTCTCGGGTGCCAAGGAAATCCAGTCACACTAGCTAAT
+
CCCCCFEG;FFGFEFGCDGGDEC@@E@FGGGGGGGGGGGGFGGGFG7FGGGGFGGCECFGGCFGGCFCEFE<FGGFGGGCFFFFEFFGGGGFGFCFFFFEFGGGGGGGGDGGG,C=CDGG<FFGGGGCBGFGGD,AFF:C,CF,?FGGG8,ECC,EF<FGF,A+:F@F?FGG9,<CFFCDCB:8BF>9DCDFFFCCF9B+CDE++,@DFFGFFGGFG,@>DFFDFFDFGG,>CEE8,*41=C9@=;,C,4),>CF9E5B8CC9B67++2/**3**;CF)A?+3C<9+++1A9EFGFFC7++
@M03152:184:000000000-AWYW1:1:2106:10125:19505 1:N:0:ACTAGCTAATACCTGT
AAGCTCGTAGTTGAATTTCGGATCTGGTTGGGTGGTCCGCCTGACGGCGTGTTTACTGCTTGACCGGGTCTTGCCTCTTGGTGAACCGTTGTGTTCTTTATTGAATGCTTCGGGGAACCAGGACTTTTACCTTGAGAAAATTAGAGTGTTCAAAGCAGGCCTATGCCTGAATACATTAGCATGGAATAATAAAATAGGACGTGTGGTTCTATTTTGTTGGTTTTTAGAGCTGCCGTAATGATTAATAGGGTTAGTTGGGTGGAATTCTCGGTTGCCAAGTAACTCCAGTCACACTAGCTAA
+
CCCCCGGGGGGGGGGGGGGGGGGGGGGFFGGGGGGGGGGGGGGGGGGGGGGGGGGGGGGGGCFGEGGEGGGFGGGCGGGGGGFGFGGGGGGGGGGGGGGFFFCGGGGGGGGGGEEEGGGGGGGFGGGFGGFFGFFGF9FGGGGGGGGGGGGGFDFGGGCGGFGFEGCEFCFFGGCFGGFEC,DF7CEC;E;CFFEGG7FGECFGD*>DCGFGFFE9CFGGG5CGGF6BFFGECCEGG5*1+>2:CEFCDG)23@FFF6*;***3<C9F75C*ACG:99F+<0<DFGC+<6<:F7D+<7C+0
@M03152:184:000000000-AWYW1:1:2106:12213:19508 1:N:0:ACTAGCTAATACCTGT
AAGCTCGTAGTTGAATTTCGGGGTCAGTAGGTCGGTCGTGCCACCGGTATGAACTGGCTTCACTGATTCCTCCCTCTTGTAGAACCGTGATGCCATTAATTTGATGTTGCGGGGAAACAGGACTGTTACTTTGAAAAAATTAGAGTGTTTAAAGCAGGCTAACGCTTGAATACATTAGCATGGAATAATGAAATAGGACGTCGATCTTATTTTGTTGGTTTTCTAGGGTTGACGTAATGATTAATAGGGATAGTTGGGTGGAATTCTCGGGTGCTAAGGAACTCCAGTCACACTAGCTAAT
+
CCCCCGGFGGFFGGGFGGGGGGGGGGGGGGGGGGCGGGGGGGGGGGGGGGGGGGGGGGFGGFGGFGGGGFGFGGGGGGGGGGGGGGGGG@EGGF<EFFEFGF<EFGFFGGGDGGD:FFGGGGCGGGFFGFGGGFGGFGGGGGGGGGGDE8BFFFGGGDEFGGGGGGGFGCGGF9CFDF,@F9FEGG?CCGEGFCF9CAFEBFE7@FGGG?FDG9E7CF;C8>CGF9FGGCGG9EE/2:@@FFC9FFGEF6;7+<99C5;CCCC9C?C95C*1*/*2+0)<A8C*C@8<C6CC8DCC7F*<3
@M03152:184:000000000-AWYW1:1:2106:3881:19510 1:N:0:ACTAGCTAATACCTGT
AAGCTCGTAGTTGAATTTCGGGATCAGTACGCTGGTCGTGCCTTCGGTACGCACTGGTGTCACTGGTTTCTCCCTTCTGAAGAACCGTCATGTCATTAAGTTGGTGTGGCGGGGAATCAGGACTGTTACTTTGAAAAAATTAGAGTGTTTAAAGCAGGCTCGCGCTTGAATACATTAGCATGGAATAATGAAATAGGACGTTTGACCCTATTTTGTTGGTTTCTAGGATCGACGTAATGATTAATAGGGATAGTTGGGTGGAATTCTCGGGTGCCAAGGAACTCCAGTCACACTAGCTAAT
+
CC@CCDGGGFEGGGGGCGGGGGGGGGFGGGGGGGGGGGFGGGGGGGGGGGGGGEGDGGGGGGGGGGGFGGDGGGGGGGDEFGFGGFGGGGGGGGGGFFGGFGGFFFGGGGGEGGDGFAFGGGGGGGGGGGGGFFGDFFGFDFFFEFGGGFCFFGCFFGGGGGDEG7CFBFGGGGGGGGGGFGCFFGGGGGGFGFGGGGFDGC:CEFFGCCCEGGGGGCFEFGGGCECGGEBEEDCFFDGC?F+<C79EGFFGC<E78=EGGCFFGFF7DFDGEGC7C>7:?CF788CEFBFC@<9FDFGC+
@M03152:184:000000000-AWYW1:1:2106:8815:19520 1:N:0:ACTAGCTAATACCTGT
AAGCTCGTAGTTGAATTTCGGGGTCAGTAGGTCGGTCGTGCCACCGGTATGAACTGGCTTCACTGATTCCTCCCTCTTGTAGAACCGTGATGCCATTAATTTGGTGTTGCGGGGAAACAGGACTGTTACTTTGAAAAAATTAGAGTGTTTAAAGCAGGCTAACGCTTGAATACATTAGCATGGAATAATGAAATAGGACGTCGATCTTATTTTGTTGGTTTCTAGGGTTGACGTAATGATTAATAGGGATAGTTGGGTGGAATTTTCGGGTGCCAAGGAACTCCAGTCACACTAGCTAATC
+
CCCCCGDEGGFGGGGGGGGGGGGGGFGGGGGGGGGGGGGGGGGGGGGGGGGGGGGGGGGGGGGGGGGGGGGGGGGGGGGGGFFGGGGGGGGGGGGGGGDFGGGGGGGGFEGGGGGGGGGG?FFFCGGFGGGFFDGFCFGGGGGGGGGGFFAFGGGGGGGGDGGGGGGGGFGGFFGGGCGGGGGFGGGGGGGGGGGD?BFGFCEGDFFEFFGGGGGGGGGGGGGGC+:<EE6FGGGGFFGGFGGFFC+066)0@FGG=EGDA+<E+?E5DDGDEGGFGF47CFFD6CF+09CC**02:<7<0
@M03152:184:000000000-AWYW1:1:2106:4351:19530 1:N:0:ACTAGCTAATACCTGT
AAGCTCGTAGTTGAATTTCGGGATTGACACATCGGTCGTGCCTTAAGGGGTATGAACTGGTGTAGTCAATTTCTCACCTTCTGGAGAACCACGATGCCCTTAATTGGGTGTCGCGGGGAACCAGGACCTTTACTTTGAAAAAATTAGAGTGTTTAAAGCAGGCATTTTGCTTGAATACATTAGCATGGAATAATAAAATAGGAAGGCATGATTCTATTTTGTTGGTTTCTAGGATCACCGTAAGGATTAATAGGGATAGTTGGGTGGAATTCTCGGGTGCCAAGGAACTCCAGTCAACCTA
+
CCCCCGGGGGGGGGGGGGGGGGCFGGGGGGGGFGGGGGGGGGGGGCFFGGGGGGGGGGGGFGGGGGGGGGGGGGGGFFGGGFGFGGGGGGGGCGGGGFGGFFGGGGG8FGGGGG+BCFGG@7FFGF<F?BEFFGGGGG9,FDFG8FGFFCFFFGGGC=FG8@CFG9FGGFFGG7>3;>FGFCFGGGGGCFFGGGGGFGGG<C:,@C<CDGGGGGGGCGFGFFCE:EGGGGGGF?E+6*C*;C5*0CC9ACC+<+==*7CGF+:*:*8>0<?DEGD<5))CC7?<C8@6?66<+:4<++0<6
@M03152:184:000000000-AWYW1:1:2106:14560:19578 1:N:0:ACTAGCTAATACCTGT
AAGCTCGTAGTTGAATTTCGGGGGCATTCAGGCCAAAGCTCGTCCTTGTGGCGTGGCTGGGTCTGGGCTTCCTACGTTTGGATAGTGGGCAACCGCTTCCAATCATTTACTTTGAAAAAATTAGAGTGTTCAAAGCAGGCGTAACCTTGCCATTGAATATTACAGCATGGGATAATAGAATATGACGTTGGTTTTATTTTGTTGGTTTCTAAGGCTGATGTAATGATTAATAGGGATAGTTGGGTGGTATTCTCGGGTGCTAAGGAACTCCAGTCACACTAGCTCATATCGTATGCGGTCT
+
A@@ACFF:FG;6F<@F@EEDECECEECFFFECEFCFCCEGE@GCFC,<FFGF@FGG:F7@:C,6FGF8=9F<C<FGAFGGCG,F@DE<E?EB+B:C=C4F<,?EEE,A9B9,B<,:<C4:E,,E,?<E,<E<CAFFG,3++BF::>,B9,=F9=F,CCCCF9DFBFD,,@C<<3@,@FFACGFF9;7@D8F>*>DGC,@;93FFFE::BF2<CFFF284B@<,=FG+232<<>+6*=*244<6*:AC*+=79C+A5C:8*+0<+:6**7+<DC*9*+19A7<?7+0++<**0**2<***2C
@M03152:184:000000000-AWYW1:1:2106:21413:19599 1:N:0:ACTAGCTAATACCTGT
AAGCTCGTAGTTGAATTTCGGAGTTGTTATCTGAACCTCTCTGCCGTCAAAAGTGGGGAGGGTAGGGTAGCAGTAGTCTTCATCATAGTCCACCTTGATATTCTCTTGGTGTGTACTGGGTGTTGACCTCCCTTTTTTCTGGTACTACTTCTACTGCAGCAATGTAGTAGTTAGTTGTCCAGATAGTTTACTTTGAAAAAATTAGAGTGTTCAAAGCAGGCATAACTAGGCATCATGAATACATTAGCATGGGATAATAGAATATGACATTGGTCTTATTTTGTTGGTTTCTAAGGCCAAA
+
CCCCCGGEGGG<FGDFGGGGCFFGGGGGGGGFFGGGGGGGGGGGGGGGGGGGGGGFGGGFGGGGGGGGGGGGGGGGGGGGGGGGGGGGGCGGGGGGG9FFGGGEFGGGGGGGGGGGFGGFGGGGGGGGGGGGGGGGGGGGGGGFGGGFGGEFAEGGG?EFF8A,<@DEFGGGGFGC,C,EFFEFGGGFEFDGFFGD9BDF7FGFGGCC;FGFGFFECFGGC>8DGGFGGFCFGGFFFFCC@7EFFGFF?CAFD8?@?CG,<;F<9FEC*=>F,=77CAFGDGFGGC5:CF9A++:C?7<56
@M03152:184:000000000-AWYW1:1:2106:4669:19632 1:N:0:ACTAGCTAATACCTGT
AAGCTCGTAGTTGAATTTCGGGATTGACACATCGGTCGTGCCTTAAGGGGTATGAACTGGTGTAGTCAATTTCTCACCTTCTGGAGAACCGCGATGCCCTTAATTGGGTGTCACGGGGAACCAGGACCTTTACTTTGAAAAAATTAGAGTGTTTAAAGCAGGCATTTTGCCTGAATACATTAGCATGGAATAATAAAATAGGACGGCATGATTCTATTTTGTTGGTTTCTAGGATCACCGTAATGATTAATAGGGATAGTTGGGTGGTATTTTCGGGTGCCAAGTAACTCCAGTCAAACTA
+
CCCCCGGGGGGDFGFGGGGFCECCGGCEEGGGGGGGGGGGGGGGGGGGCGDGGFGGGGGGGGGGGGCCCGGFGGGGGGFGGGGGGGGGGGGEDGGGGGGFFGEFGGGGGDEFFGG7F7FGGGGGEFGGFFGGGGAEDFGCFFG8F<<ECEDFGCFFC,ABDGEGGGGGGGFGCFGG9FGFGGFG9@97,EDF99EGGGGGFEG,**FGE<FFGGGGGG@;9EED5BCGGGFFGGGGFG?EFG57:CFDCGFF+9*5*;:BC9C5E78*::<*+*/9*7<5*2CF+AFGGF6F6CFE++2A:
@M03152:184:000000000-AWYW1:1:2106:20540:19638 1:N:0:ACTAGCTAATACCTGT
AAGCTCGTAGTTGAATTTCGAGCTTGACAAACGGTCTTGGCATTTGTCTAGTACTGTTCTGTTGAGCTCTTCCTTCTAGGGAACTAGAGTGCCTTTAATTGGGTGTTCTAGGGAACTAGGACTTTTACTGTGAAAAAATTAGAGTGTTTAAAGCAGGCTTACGCTTGAATACATTAGCATGGAATAATAGAATAGGACTTTGGTTCTATTTTGTTGGTTTCTAGGACCAAAGTAATGATTAATAGGGATAGTTGGGTGGAATTCTCGGGTGCCAAGGAACTCCAGTCACACTAGCTAATCT
+
CCCCCGGGGGGGGGGGGGGGGGGFGGGGGGGGGGGGFGFGGGGGGCFGGCGGGGGGGGGGGGGGGGGGGGGGGGGGGDCGFDGFGGGGFGGGGFGGFAGGGGGGGGGFG9EGGGGGGGGGCGFGGGGGGGGGGGGGFGGGGGGGGGGGGCGGGGGGGGGGGGGGGGGGFGGGGGGGGFDGFGGFGGGFGCAFGGCFGGGGGCFGGGGGGGGGFFGFFGGGFGFFCFFFG6DFGGGGGGGGGG<72D,9>C?CF7?*;CGC9CFCF?85)=E<=D6C5AA*=9CCFCFFGFFGGC<FFCF+=
@M03152:184:000000000-AWYW1:1:2106:24692:19662 1:N:0:ACTAGCTAATACCTGT
AAGCTCGTAGTTGAATTTCGGACCTGGCTGGGTGGTCTTGGCTCACGTCAAGCACTGCCTCTGGTCGGGTCTTTCCTTCTGGGGAACCTGCGTGCTATTAACTTAGTGCGCAGGGGATCCAGGACTTTTACTTTGAAAAAATTAGAGTGTTTAAAGCAGGCTTTCGCTTGAATACATTAGCATGGAATAATAGAATAGGACTTTGGTTCTATTTTGTTGGTTTCTAGGACCGAAGTAATGATTAATAGGGATAGTTGGGTGGAATTCTCTGGTGCCATGGAACTCCAGTCACACTAGCTAA
+
C@C<CGGFGFGGGCGGCDGGGGGGGGGGGGGGGGGGEGGGGGEFEFGCF,FEGGGFGEFFDECEGGGGGFGGGGGG9FGFGGGGGGGGGCFFFFEFFFGGGGGGGGGGGECGGGCFFEGGGGGGCGCFGGGCFFGGGGCFGGGGFGGGGFFGGCEFCFFGGDFFFFDEGGGFGGGAFGF9FGGE7FFFGGGGGCGCA,DF7@CGGGG>;DFG@FEGGGFFGGCFGFFE?F*8C*B81=9:+A99:A?FC6AC6><;+=88C5><03+::+<6<97CF//6A:<7CGFG0=CC9*7C<C7<<
@M03152:184:000000000-AWYW1:1:2106:20321:19723 1:N:0:ACTAGCTAATACCTGT
AAGCTCGTAGTTGAATTTCGAACCTGGTCGGGCGGTCTGCCTATTGGGTACGTACTGTCTGGCTGGGTTCTACCTCTTGGTGAGCCGGCATGCCCTTAATTGGGTGTGTTGGGGAACCAGGACTTTTACCTTGAGAAAATTAGAGTGTTCAAAGCAGGCCTTTGCCTGAATACATTAGCATGGCATAATAAAACAGGACGTGCGGTTCTATTTTGTTGGTTTCTAGAGTCGCCGTAATGATTAATAGGGATAGTTGGGTGGAATTCTCGGGTGCCAAGGAACTCCAGTCACACTAGCTAAT
+
CCCCCGGGGGGGGGGGGGGGGGGGGGGGGGGGGGGGGGGGGGGGGGGGGGGGGGGGGGGGGGGGGGGGGGGGGGGGGGGGGGGGGGGGGFGGGGGGGGGGGGGGGGGGGGGGGGGGGGGGGGGGGGGGGGGGGGGGGGGGGGGGGGGGGGGGGGGGGGGGGGGGGGGGGGGGGGGGGGGFGFGGGGGGGGGGGGGGFFGGGGGGGEG>E<EGGDFGGGGGGGFGGGGDFGGDGGDGGGFFCGF9DCFFGF@FEGFFF5EE5/<FCCG+95CFCCDGCF>FGEGG6?+C<=CGGF69CCCF<
@M03152:184:000000000-AWYW1:1:2106:23414:19766 1:N:0:ACTAGCTAATACCTGT
AAGCTCGTAGTTGAATTTCGGGGTCAGCATGTTGGTCGTGCCACAGGTACGTACTGGCGTTGCTGATTCCTCCCTCTTGACGAACCGTAATGCCATTAATTTGGTGTTGCGGGGAATCAGGACTGTTACTTTGAAAAAATTAGAGTGTTTAAAGCAGGCATGCGCTTGAATACATTAGCATGGAATAATGAAATAGGACGTTTGATCTTATTTTGTTGGTTTCTAGGGTTGACGTAATGATTAATAGGGATAGTTGGGTGGAATTCTCGGGTGCCAAGGAACTCCAGTCACACTAGCTAAT
+
CCCCCGGGGGGGGGGGGGGGGGGGGGGGGGGGGGGGGDGGGGGGGGGGGGGGAFGFGGGGGGGGGGGGGGGGGGGGGGGGGGDEGGGGGGGGGGGGGGFGGGGGGGGGGGGGGDGDGGFF@FGGGGGGGGGGGGGGGGGGGFGGGGGGGGGGGFGGGGGGGGGGGGGGGGGGGFGGCFGGGGGGGGGGGGFGDGGGGGGGGGGDCFGEGGGGGGFGGGGGGGGGGFFFFFBCDEGGGCCCFGCGGCFGGGFFGFGGC5E8CGFGGGGGGG5<8<CD<>3C6EFFGF+AF*<+<FF+?EG7+
@M03152:184:000000000-AWYW1:1:2106:19011:19803 1:N:0:ACTAGCTAATACCTGT
AAGCTCGTAGTTGAATTTCGGGGTTAGTAGGTTGGTCATGCCTCTGGTATGTACTGGTCTCACTGATTCCTCCTTCCTGATGTACCTTAATGCCATTAATTTGGTGTTTTGGGGAATTTGGACTGTTACTTTGAAAAAATTAGAGTGTTTAAAGCAAGCTAACGCTTGAATACATTAGCATGGAATAATGAAATAGGACGTTCGATCCTATTTTGTTGGTTTCTGGGATTGACGTAATGATTAATAGGGATAGTTGGGTGGAATTCTCGGGTGCCACGGAACTCCAGTCACACTAGCTAAT
+
CCCCCFFGEFFGGE9EGGGGGGGGGGGGG<FFGG7CEGFFGGGGGGGFFGGGFGGE<EFGG<FGGGGGGDEFGGCGGGFFGCFGGGGFDF@FFCFGG9,EEG@EF<CBFEGGGGGGDFGGAFFGGGGGGGGG99?EFEFFGFF<FFD?F<FG9F9<EF7EFGGCCEFGGFEG9FFGGGGGCFF8DFGFFGGGGGFFBG?GFC=F<;FEGGGFF,,DDGGGFGF9:BFCDFF?EEC8:;C7,;C,CFFCG6ACGF7,>51BED9EG?FCGGDG585D+:)5CEFGC68BCF93+029:<*00
@M03152:184:000000000-AWYW1:1:2106:24402:19876 1:N:0:ACTAGCTAATACCTGT
AAGCTCGTAGTTGAATTTCGGACCTGGCTGGGTGGTCTTGGCTCACGTCAAGCACTGCCTCTGGTCGGGTCTTTCCTTCTGGGGAACCTGCGTGCTATTAACTTAGTGCGCAGGGGATCCAGGACTTTTACTTTGAAAAAATTAGAGTGTTTAAAGCAGGCTTTCGCTTGAATACATTAGCATGGAATAATAGAATAGGACTTTGGTTCTATTTTGTTGGTTTCTAGGACCAAAGTAATGATTAATAGGGATAGTTGGGTGGAATTCTCGGGTGCCAAGGAACTCCAGTCACACTAGCTAA
+
C@C<CGGGGGGGGGGGGGGGGGGGGGCFCFGGGGGGGGGGGGGGFGGGGDGGGFGGGGGGGGFFFGGGGGGGGGGGGGGGGGGGEGGGGGGGGGG7EAEGGGGGGGGGGGGGGGGGGFFGGGG<FDFGFGFGGGGCFGGGGGGGGDGGGDFGGFFGFGGGGGGGGGGGGGGGGGGGGGDFGGGGGGGGGGGGGFFGA=D:>FGG97,DDGFGGGFCGG,>?GGEFB;<2?EF5FGG9FGGFCFGFGG7?FAG89FGGC8EE5B++=C?C5C3FCD9?F@FGGF:F?F?FFGGGGGFC67C7
@M03152:184:000000000-AWYW1:1:2106:14684:20033 1:N:0:ACTAGCTAATACCTGT
AAGCTCGTAGTTGAATTTCGAGATCAGTACGCTGGTCGTGCCTTCGGTATGCACTGGTGTCACTGGTTTCTCCCTTCTGAAGAACCGTCATGTCGTTAAGTTGGTGTGGCGGGGAATCAGGACTGTTACTTTGAAAAAATTAGAGTGTTTAAAGCAGGCTCGCGCTTGAATACATTAGCATGGAATAATGAAATAGGACGTTTGACCCTATTTTGTTGGTTTCTAGGATCGACGTAATGATTAATAGGTATAGTTGGGTGGAATTTTCGGGTGCCAAGGAACTCCAGTCACACTAGCTAAT
+
CCCCCGGGGGGGGGGGGGGGGGGGGGGGGGGGGGGGGGGGGGGGGGGGGGGGGGGGGGGGGGGGGGGGGGGGGGGGGGGGGGGGGGGGGGGGGGGGGGGGGGGGGGGGGGGGGGGGGGGGGGFGGGGDGGGGFDGFGGGF<FFGGCFGGFGGGFACFCFGGGEGGGGGGGGCEGGFGCCCDFG@CDD?EGGGG@FGGFEEEGGFGGGGG?BF9F9FC8FCFG9FF;E6ECEGGE8F=*A97CC?>+0?++9+<EFC6*ACE5<CC+:3)*5**927C4>7EFF:8C6EF*9AA>0?CF;9+
@M03152:184:000000000-AWYW1:1:2106:15850:20060 1:N:0:ACTAGCTAATACCTGT
AAGCTCGTAGTTGAATTTCGGGATCAATTTACTGGTCGTGCTATCGTACGTACTGGTTTTATTGATTCCTACCTTCTGACGAACCATGATGTCATTAATTTGGTGTCATGGGGAATCAGGACTGTTACTTTGAAAAAATTAGAGTGTTTAAAGCAGGCTCACGCTTGAATACATTAGCATGGAATAACGAAATAGGACGTTTGATTCTATTTTGTTGGTTTCTAGGATCGACGTAATGATTAATAGGGATAGTTGGTTGGAATTCTCGGGTGCCAAGGAACTCCAGTCACACTAGCTACTC
+
CCCCCGGGGGGGGGGGGGGGGGEGGGGGGGGGGGGGGGGGGGGGGGGGGGGGGGGGGGGGGGGFAFGFFGCGFGGGGGGGGGGGGFGG9FFGGGGGGFGGGGDFGGGGGGGGGECGGGGGGGGGGGAFGGGGGGGGFGGGGGGGGGGGGGGGGFGG?FFFFGGGEEGGGGGDGGFGFCGGEFGGGGDGGEGEFGC8FGGFGGGGGFF9,@FEE9DGG,@::,@@A96DD5*;>:8EC?CC9CCC+>64,:;FFFF@/78*<<2?9CF=*:87C4C;FAF6::40C@C+<B7CFGFDC7*2+
@M03152:184:000000000-AWYW1:1:2106:14344:20113 1:N:0:ACTAGCTAATACCTGT
AAGCTCGTAGTTGAATTTCGGCGTGCGCTCAGGCTGGTCGGCCGTCATGGTCTGTACCGTTTGGGTCACGCCCCACTGTAGGATACTCACCGCTGTCCTTAACTGGGTGGCGGTCAAAGGTTGTAGTACTTTCTGGGGGCGACTCTGGATATTATGACTGGGGTTCCTACTCTTTTACTTTGAGCAAATTAGAGTGTTCAAAGCAGGCAATCGAGCCTTGAATACTTCAGCATGGGATAATGGAACAGGACTGGGATCCTGATTTCGTTGGTTTCTAGGGTCTTAGTAATGATTAATAGGG
+
CCCCCGGFGGGGGGGGGGFGGGGGGGGGGGGGGGGGGGGGGGGGGGGGGGGGGGGGGGGGGGGGGGGGGGGGGGGGGGGGGGGGGGGGGGGGGGGGGGGGGGFGGGGGGGGGGGGGGGGGGGGGGGGGGGGGGGGGGGGGGCFGGGGGGGGGGGGGGGGGGGGGGGGFFFGGGGGGGGGGGGFGGGGGGGGFGGFGGGGFGGD7FGFGGGGGGGGGGFFCG67CGGC?GGGGFGGGCFGGGGFGGGGGGGFGF*:0ACCGG??FGGGGCGGGGGF79*9=*;:DFEGG77::E*>:CCFF6
@M03152:184:000000000-AWYW1:1:2106:11294:20259 1:N:0:ACTAGCTAATACCTGT
AAGCTCGTAGTTGAATTTCGGAGTTGTTATCTGAACCTCTTCACCCTCAAAAGTGGGGAGGGTAGGGTAGCAGTAGTCTTCATCATAGTCCACCTTGATATTCTCTTGGTGTGTACTGGGTGTTGACCTCCTTTTTTTCTGGTACTTCTACTGCAGCAATGTAGTAGTTAGTCCAGATAGTTTACTTTGAAAAAATTAGAGTGTTCAAAGCAGGCATAACTAGGCATCATGAATACATTAGCATGGGATAATAGAATATGACATTGGTCTTATTTTGTTTGTTTCTAAGGCCAATGTAATG
+
CCCCC@@CF<FGGGFG9CEFGGGGGGFEFFGGFDGGG8CFGG<CFFGGG,CEFGGGGG77FDCEEGGG@F@EGGGFGGGGGFGFCFFGGFFFGEG8EE,,CEFGGGFFGFF68FDGGF@EGGGGG9AFGGGGCFFGGGGGF9E<EFACFFCDFGGFGGGE?@FF<AEGFF,@<A,=CGGFEFGGFCFC9ECF<D>D@FFGGAFFD9EAFCFFG?BCCG9>C;FGG9CEEFCF9BFGFGFE98C::69C6EBF,5@;,BEFG9C,<EFGGGGGG>C@7A;6*=C43>9;:A**31*34=;:2
@M03152:184:000000000-AWYW1:1:2106:16801:20278 1:N:0:ACTAGCTAATACCTGT
AAGCTCGTAGTTGAATTTCGGACCTGGCTGGGCGGTCTTGCCGAAAGGTAAGCACTGCTCTGGTCGGGTCTTTCCTTCTGGGGAACCAGCGTGCTCCTAATTGAGTGCGCTGGGGATCCAGGACTTTTACTTTGAAAAAATTAGAGTGTTTAAAGCAGGCATACGCTTGAATACATTAGCATGGAATAATAGAATAGGACTTTGGTTCTATTTTGTTGGTTTCTAGGACCGAAGTAATGATTAATAGGGATAGTTGGGTGGAATTCTCGGGTGCCAAGGAACTCCAGTCACACTAGCTAAT
+
CCCC9FEBFFGGFG9CFGGFCECEFGDGGGGGGGGGGGGFGGEGGGGGGFGGGGGGGGCEFGG9EEGGGGGGGGGGGGFGGGGGGGGECFGG7BCFGGG,EFGFGGCFGEFGGG:CCGGGF8FGGGGFGGGGGCFGGECCFFGGGGDGFFGGGF9D8FDFFGEFFG>ECC>FGGAFFGFCFGACFFDC;B;<FFCBF7@CD:FFGGGGGCGGGGGGGG,4=8@9@BCFF5*/=**;+4CF9EG7CC@CF656+A7C65;;ECE?E7@95C5>59CFF>>GGG?FGGGGFFF7C<*+007<+
@M03152:184:000000000-AWYW1:1:2106:22621:20348 1:N:0:ACTAGCTAATACCTGT
AAGCTCGTAGTTGAATTTCGGGATCAATACGTCGGTCGTGCCTCGGTACGTACTAACGTCATTGATTTCTCCCTTCTGACGAGCCGTGATGTCATTAATTTGGTGTTACGGGGAGTCAGGACTGTTACTTTGAAAAAATTAGAGTGTTTAAAGCAGGCAATCGCTCGAATACATTAGCATGGAATAATGAAATAGGACGTTCGAACCTATTTTGTTGGTTTCTAGGATCGACGTAATGATTAATAGGGATAGTTGGGTGGAATTCTCGGGTGCCAAGGAACTCCAGTCACACTAGCTAATC
+
CCCC<EFGEGFGGFGFGGGGGG7CFGGGGGGGFGGFCGGGGGGGGCFGGGGFGGGAFEFFEFGFFFGGFFFFGGGGGGFEEFGGG>FGGGGGGFGG?EFFGGGGGGGGGGCEGCFCG9FGGGGGGGGGCF9FEFEFGCGGGFFFFFGGGGGGGGEGCGGDFFFG8>CGGFCDGFF;=<=,<<,6@F@FGGFGGFCEC<FFFGGF>FCC6FC2,@EFFF=CF;;B9EFFGGECE:*8EGC@<C?F>FGF**;CC?7>ECE**+<FCFC57E=C5CFFFF):FGFFGF@GEF7CGGGFD:C:+
@M03152:184:000000000-AWYW1:1:2106:13051:20356 1:N:0:ACTAGCTAATACCTGT
AAGCTCGTAGTTGAATTTCGGGGTTAGTAGGTTGGTCATGCCTCCGGTATGTACTGGTCTCACTGATTCCTCCTTCCTGATGAACCGTAATGCCATTAATTTGGTGTTGCGGGGAATTTGGACTGTTACTTTGAAAAAATTAGAGTGTTTAAAGCAAGCTAACGCTTGAATACATTAGCATGGAATAATGAAATAGGACGTTCGATCCTATTTTGTTGGTTTCTAGGATTGACGTAATGATTAATAGGGATAGTTGGGTGGAATTCTCGGGTGCCAAGGAACTCCAGTCACACTAGCTAAT
+
CCCCCGGFGGGGGGGGGGGGGGGGGGGGGGGGGGGGGGGGGGGGGGGGGGGGGGGGGGGGGGGGGGGGGGGGGGGGGGGGGGGGGGGGGDGGGGGGGEGGGGGGFGGGGGGGGGGGGGGGGGGGGGGGGGGGGGGGGFGGFGGGGGGGGFGFFFGFFGGGGGGGGGGGGGGGGGGGGGGGGGGGFGGGGFFGFFGGGFG7FGGEGGGGGFFGGGGGGGGGGGGGGGGGGGCFF5BFDC7:7@C7CFDFFFF?8ECGCCECEGE9C9CA>FC5CDFGC>>=CEGG+<A<F6FEF59E6CGF0
@M03152:184:000000000-AWYW1:1:2106:23600:20479 1:N:0:ACTAGCTAATACCTGT
AAGCTCGTAGTTGAATTTCGGGGTCAGTAGGTCGGTCGTGCCAACGGTATGAACTGTTCTCACTGATTCCTCCCTCTTGTAGAACCGTGATGCCATTAACTTGGTGTTGCGGGGAAACAGGACTGTTACTTTGAAAAAATTAGAGTGTTTAAAGCAGGCTAACGCTTGATACATTAGCATGGAATAGGGAAATAGGACGTCGATCTTATTTTGTTGGTTTCTAGGGTTGACGGAATGATTAATAGGGATAGTTGGGTGGAATTCTCGGGTGCCAAGGAACTCCAGTCACACTAGCTAATCT
+
AACC9EFFFGFFGF@@EED,@FFGDFGGGCCFCFC+@+@@FGF@FFFGGGFF,:CF,CFE<EFGGDFGGGFGGCCFFE,CCA<<E<CBFFGACFG9C<C<6CF,C9CFF,@=CFD:,,,BF,+B<FC,A<?EEGD9,,6=,,=<FD9@D<,C,=@B><FAFB8CFE7D7,,<DCF93>FCF>EE:9,,,7DBEFF6A,>6>FGGGGD9?,,2@4,,=CCF9C9++89EC++/*3;CFGCCF7@9>E7:F*;0+<6=CCE:6C+AF?>*>7CCF****05A<:6F6E?CFF?CCGFF79:F+
@M03152:184:000000000-AWYW1:1:2106:18075:20559 1:N:0:ACTAGCTAATACCTGT
AAGCTCGTAGTTGAATTTCGGGTCCGGCTGAGTGGTCTTGCCCATGGTAAGCACTGCTCTGGTCGGATCTTTCTTTCTGGGGAACCAACGTGCTCTTAACTGAGTGCGCTGGGGATCCAGGACTTTTACTTTGAAAAAATTAGAGTGTTTAAAGCAGGCCTACGCTTGAATACGTTAGCATGGAATAATAGAATAGGACTTTGGTTCTATTTTGTTGGTTTCTAGGACCGAGGTAATGATTAATAGGGATAGTTGGGTGGAATTCTCGGGTGCCAAGGAACTCCAGTCACACTAGCTAATT
+
CCCCCGGGGGGGGGGGGGGGGGGGGGGGGGGGGGGGGGGGGGGGGGGGGGGGGGGGGGGGGGGGGGGGGGGGGGGGGGGGGGGGGGGGGGGGGGGGGGGGGGGGGGGGGDGGGGGGGGGGGGGGGGGGGGGGGGGGGGGGGGGGGGGFGGGGGGGGGGGGFGGGGGGGGGGGGGGGGGGGGGGGGGGGGGGGGGGGGGGGGGFGCGGGFGGGGFFFGF>EFGGFGGGGDGGGGGFGFDGGDFGGGGG=FGFGGGDFEGEEFFGGGGGCGGGGGGGFF>FGGGFFGGF:CFGGGGGFCFD9+
@M03152:184:000000000-AWYW1:1:2106:21703:20682 1:N:0:ACTAGCTAATACCTGT
AAGCTCGTAGTTGAATTTCGAACCTGGTCGGGCGGTCTGCCTATTGGGTACGTACTGTCTGGCTGGGTTCTACCTCTTGGTGAGCCGGCATGCCCTTAATTGGGTGTGTTGGGGAACCAGGACTTTTACCTTGAGAAAATTAGAGTGTTCAAAGCAGGCCTTTGCCTGAATACATTAGCATGGCATAATAAAATAGGACGTGCGGTTCTATTTTGTTGGTTTCTAGAGTCGCCGTAATGATTAATAGGGATAGTTGGGTGGAATTCTCGGGTGCCAAGGAACTCCAGTCACACTAGCTAAT
+
CCCCCGGGGGGGGGGGGGGGGGGGGGGGGGGGGGGGGGGGGGGGGGGGGFGGGGGGGGGGGGGGGGGGGGGGGGGGGGGGGGGGGGGGGGGGGGGGGGGGGGGGGGGGGGFGGGGGGGGGGGGGGGGGGGGGGGGGGDFGGGGGGGGGGGGGGFGGG?FGGGGGGGEFG7FGCFGCFGGGGGGGGGGGGGGFFGGG7?CFGEFCGGGGGGGGG9CCFGGGGGGGGFGDGGGGGDCECFFGGC@CCFFGC65C?<9E6/;C5*<@?CFGGCC**9976>57:F6CACCE6*+9CC40??C:+
@M03152:184:000000000-AWYW1:1:2106:23276:20713 1:N:0:ACTAGCTAATACCTGT
AAGCTCGTAGTTGAATTTCGGGGTCGGTAGGTCGGTCGTGCCAACGGTATGACCTGGTCTCACTGATTCCTCCCTCTTGTAGAACCGTGATGCCATTAACTTGGTGTTGCGGGGAAACAGGACTGTTACTTTGAAAAAATTAGAGTGTTTAAAGCAGGCTAACGCTTGAATACATTAGCATGGAATAATGAAATAGGACGTCGATCTTATTTTGTTGGTTTCTAGGGTTGACGTAATGATTAATAGGGATAGTTGGGTGGAATTCTCGGGTGCCAAGGAACTCGAGTTACACTCTCTAACA
+
CCCCCGGGGGGGGDCFGGG?7CFFGGGCFGGFGGEGGGGGGGG?FEGFFGFG,@FGFFGGGFGFGG9FGEFFGGGGGGCFD9<FGCFGC,CEG8CEEE9DAFGGGGFGGGGGGCGEGG@FEFDGGGGGFCF,E?A<,=:>FDGGGGFGF8DF=FE,F@77FGFGGGGFGGEF9EEF;,,@DB7B<FEFGGFEF@BFEF7:<F@FCF7;CFCCF<BFCCGCCCFF?F**=8BE5EG8CCFC+39=+AC**0)++20<*2A5/+3:<E?***/);**2:3)ACCF*2*3*29E<0**33:*0+
@M03152:184:000000000-AWYW1:1:2106:10950:20727 1:N:0:ACTAGCTAATACCTGT
AAGCTCGTAGTTGAATTTCGGGGTCAGTAGGTCGGTCGTGCCAACGGTATGAACTGGCCTCACTGATTCCTCCCTCTTGTAGAACCGTGATGCCATTAACTTGGTGTTGCGGGGAAACAGGACTGTTACTTTGAAAAAATTAGAGTGTTTAAAGCAGGCTAACGCTTGAATACATTAGCATGGAATAATGAAATAGGACGTCGATCTTATTTTGTTGGTTTCTAGGGTTGACGTAATGATTAATAGGGATAGTTGGTTGGAATTCTCGGGTGCCAAGGAACTCCAGTCACACTAGCTAATT
+
CCCCCGGGGGGGGGFGGGGGGGGGGGGGGGGGGGGGGGGGGGGGGGGGGGGGGGGFGGGGGGGGGGGGGGGGGGGGGGGGGGGFGGGGGGGGGGGGGGGGGGGGGGGGGGGDGDGGGGGGG8FGGGGGGGGGGFGGCGGGGEFGGGGFGGGGGGGGGGGGGGGGGGGGGGGGG9FGGGGGGGFFCGGGGGGGFFFGGGGG@FGEFGGGGGGGGFGGGGEGGGGGGGFF>CFGGD5EGFGGGGEGGGGG6C)?EFFG/:>8:+:C<ECEF*11ACGG5@@C:C9*+<EEGBGF@*96CCDC+
@M03152:184:000000000-AWYW1:1:2106:12018:20793 1:N:0:ACTAGCTAATACCTGT
AAGCTCGTAGTTGAATTTCGGGGTTAGTAGGTTGGTCATGCCTCTGGTATGTACTGGTCTCACTGATTCCTCCTTCCTGATGAGCCGTAATGCCATTAATTTGGTGTTGCGAGGAATCTGGACTGTTACTTTGAAAAAATTAGAGTGTTTAAAGCAGGCTAACGCTTGAATACATTAGCATGGAATAATGAAATAGGACGTTCGATCCTATTTTGTTGGTTTCTAGGATTGATGTACTGATTAATAGGGATAGTTGGTTGGAATTCTCGGGTGCCAAGGAACTCCATTCACACTAGCTAAT
+
CCCCCGGGGGEGGGCGGGGGGGGGGGGGGGGGGGGGGGGGGGCGGGGGGGGGCFGFAFFGGGGGG,FFGGGGGGGGGGFAF<FGGGCFGGGGGGGGGFFGGGGGGGGGGGEGGGGGGGGGGCGGGFFBFGGGGA<?A<>FFCCF9EFGGGGGGGGGFGGGDCFEGGGGGFFFGFGGGFCGFDEFGG?FGCAFFGDD8,@7FFFE,EFGF<FGGFFEGG5>EGGGG9EGGG>EGCC7,=BGG,BBFG?F6?AFC;CFF*;688CF?++A/75C*>C@FA3=CEFGGD+5C8F?C*2+*<:7+
@M03152:184:000000000-AWYW1:1:2106:12441:20873 1:N:0:ACTAGCTAATACCTGT
AAGCTCGTAGTTGAATTTCGGACCTGGCTGGGCGGTCTTGCCGAAAGGTAAGCACTGCTCTGGTCGGGTCTTTCCTTCTGGGGAACCAGCGTGCTCTTAATTGAGTGCGCTGGGGATCCAGGACTTTTACTTTGAAAAAATTAGAGTGTTTAAAGCAGGCATACGCTTGAATACATTAGCATGGAATAATAGAATAGGACTTTGGTTCTATTTTGTTGGTTTCTAGGACCGAAGTAATGATTAATAGGGATAGTTGGGTGGAATTCTCGGGTGCCAAGGAACTCCAGTCACACTAGCTAAT
+
CCCCCGGGGGGGGGGGGGGGGGGGGGGGGGGGGGGGGGGGGGGGGGGGGFGGGGGGGGGGGGGGGGGGGGGGGGGGGGGGGGGGGGGGGGGGGGGGGGGGGGGGGGGGGGGGGGGGGGGGGGGGGGGGGGGGGGGGGGGGGGGGGGGGGGGGGGGGGGGGGGGGGGGGGGFGGGGGGGGGGFFGGGFGGFDFCBFFGCFGGGGGGGGGGGGFGGGGGGGGGGFGGGFGGG5*=CBFG7@C7CGGGFEC6=4:?CDCGEE>58CFG?ECDCC<EDGG?@FGGGGFG66@C4<:@C4<CC>F+
@M03152:184:000000000-AWYW1:1:2106:19274:20895 1:N:0:ACTAGCTAATACCTGT
AAGCTCGTAGTTGAATTTCGGACCTGGCTGGGTGGTCTTGCCGCAAGGTAAGCACTGCTCTGGTCGGGTCTTTCTCTCTGGAGCTCTTGCGTGCTCTTAACTGAGTGCGCAAATTGATCCAGGACTTTTACTTTGAAAAAATTAGAGTGTTTAAAGCAGGCTTACGCTTGAATACATTAGCATGGAATAATAGAATAGGACTTTGGTTCTATTTTGTTGGTTTCTAGGACCGAAGTAATGATTAATAGGGATAGTTGGGTGGAATTCTCGGGTGCCAAGGAACTCCAGTCACACTAGCTAA
+
CCCCCGGGGGGGGGGGGGGGGGGGGGGGGGGGGGGGGGGGGGGGGGGGGGGGGGGGGGGGGGFFDFGGGGGGGGGGGGGGGGGGGGGGGGGGGGGGGGGGFGGGGGGGGGGGGGGGGGGGGGGGGGGGGGGGGFGGGGGGGGGGGGGGGGGGGGGGGGGGGGGGGGGGGG?FGFG9FGGGGGGGGGGGGGGGGGGGGGGGGGGGGGGGGGGGGGGGGGGFGGGGGGGGFGGGDG>EFGG7?C?C7EFGFF4=CEGG?F*:BE>C?ECFG=GCFGGGGFFGGGGGGCGCF*9+:CFF+*:<9
@M03152:184:000000000-AWYW1:1:2106:13865:20960 1:N:0:ACTAGCTAATACCTGT
AAGCTCGTAGTTGAATTTCGGGACTAACAGATTGGTCGCGCCATTGGTGTGTACTGGTCTAGTTGGTTTCTCCCTTCTGACGAACCACGATGTCATTAATTTGGTGTCGTGGGAAATCAGGACTGTTACTTTGAAAAAATTAGAGTGTTTAAAGCAAGCGTTAGCTTGAATACATTAGCATGGAATAATGAAATAGGACGTTTGATCCTATTTTGTTGGTTTCTGGGATCGACGTAATGATTAATAGGAATAGTTGGGTGGAATTCTCGGGTGCCAAGGAACTCCAGTCACACTAGCTAAT
+
CCCCCGGGGGGGGGGGGGGGGGGGGGGGGGGGGGGGGGGGGGGGGGGGGGGGGGGAFGGGGGGGGGGGGGGGGGGGGGGGGGGGGGGGGGGGGGGGGFGGGGFGGGGGGFGGDGGGGFGGGGGGGGGGGGGGGGGGGGGGGGGGGEGGGGGGGGGGGFGGGGGGGGGDGGGGGGGGFAEFG9FGGGGCFFGGC;BFFCGGCFG>EFGDGGGFGG9FFF5>CGFGECF>FG5EGDEF/:C,,>CCC<CFDC69?FF+8CC7C>9CCCF1*:*1*9*:A)<C?EGCCC6@E6ECF7226<FC+
@M03152:184:000000000-AWYW1:1:2106:6951:20985 1:N:0:ACTAGCTAATACCTGT
AAGCTCGTAGTTGAATTTCGGTGGCCCAACGGCGGTCGGCCGCAAGGTCTGTACTGCCGGTTTTCGGACCACCTCTTTCTGGGGGAACGTCGGCCCTTAACTGGGCTCGGCGGCCGAACCAGGACGTTTACTTTGAAAAAATTAGAGTGTTTGAAGCAAGCGTACGCTTGAATACATTAGCATGGAATAATGAAATAGGGCTTCAGTTCTATTTTGTTGGTTTTCAGAATCCGAAGCAATGATTAATAGGGATAGTTGGGTGGAATTCTCGGGTGCCAAGGAACTCCAGTCACACTAGCTA
+
CCCCCGGFCGGGFGGGFFFFGGEGG8FGFEGGGGEGGGGGGGGGGGGGGGGGGGGGFEEGGGGGGGGGGGGGGFGFGGGGGGGEGEEGGGFGGEFGGGCFFGGGGGFGE@FCGEEGEGE:FEFGGGCFGGGGGGGGGGGGGGGGGGDFFFFGGFCFGGGFDFFGGCGGGFGGGGGGGGGGGGGGCFGC6CCCFGGGGGGFGCCG+:CGGGDGGFGFGDGD8FGGGGGCFDCFGGEED6C??+:CFFG?FGF6CFF97++5CGGF99EFFFGC=<3C?F@GFEGGGC6C6=9FGGD*20><:
@M03152:184:000000000-AWYW1:1:2106:24867:21044 1:N:0:ACTAGCTAATACCTGT
AAGCTCGTAGTTGAATTTCGGGATCAATGGGTCGGTCGTGCCCTCGGTACGTACTGGCTTTATTGGTTCTCACGTTCTAATGAACCATAATGTCATTCATTTGATGTTATGGGGAATTAGGACTGTTACCTTGAAAAACTTAGAGTGTTTAAAGCAGGCTAACGCTTGAATACATTAGCATGGAATAATGAAATAGGACATCGCATTCTATTTTGTTGGTTTCTAGGATCGCTGTAATGATTAATAGGGATGGTTGGGTGGAATTCTCGGGTGCCAAGGAACTCCAGGTACACTAGCTAAT
+
86AC-CF@FGBCFCEFGFE<:@@FFD@CCF<6CFEGCGG;FGFGGEGGGGGGFFFGGGDDFFGFGFFGG9<<<,CEFCFDFE9AFFFGCCGGCEFGFGFGG9FFGGCF,EFGGGGG8FFEFDFFGD,EF<9EF<5A?4+9CECFFGGF9EFAEFGGG7=EFGE7F+FDFCAB9:A;<?8CCDFEGFGGGA9D=EBFFC<DF<CC:++3>=EA,,@FG6@@:D,@:,@8>EE4;B:C,=,C,DC,+,1=0A?*8,1/*7E8E*2++1521=**:5*C<4)*=;CC+2+*+1<EGDC2670<+
@M03152:184:000000000-AWYW1:1:2106:14309:21045 1:N:0:ACTAGCTAATACCTGT
AAGCTCGCAGTTGAATTTCGGGGTCAGTAGGTCGGTCGTGCCAACGGTATGAACTGGCCTCACTGATTCCTCCCTCTTGTAGAACCGTGATGCCATTAACTTGGTGTTGCGGGGAAACAGGACTGTTACTTTGAAAAAATTAGAGTGTTTAAAGCAGGCTAACGCTTGAATACATTAGCATGGAATAATGAAATAGGACGTCGATCTTATTTTGCTGGTTTCTAGGGTTGACGTAATGATTAATCGGGATAGTTGAGTGGATTTCTCGGGTGCTAAGGAACTCCAGTCACACTAGCTAACC
+
<9@CCGC+@F@CFFFGCGGF>7CFFFGFGGG,CB@FC:@@@@C<FGGFGG@FFCGGGGGG8F8E,EC9FAGFEE8EF,6EEF9FF<B6CFGFDA9E<FGG<FFGEG<F<ECC+6@??EF=@DF4BFF?B9,5,,AD?8=,A,DF<F<=@=BFA,=F@77D>FFCCBC7,3@AF=D;;3>CCEFGGGFF,,@>9DG9BFFG<CCFB<FGDGGGEC,@CEFG8CF+;B5:CG6+388;=+41:EFF75C5/:560+2<00<59++++02*75;)2*0:2)9*0<:CE?EF??7<@C66<+*+2
@M03152:184:000000000-AWYW1:1:2106:5446:21097 1:N:0:ACTAGCTAATACCTGT
AAGCTCGTAGTTGAATTTCGGGATCAGTACGCCGGTCGTGCCTTCGGTACGTACTGGTGTCACTGATTCCTCCCTTCTGACGAACCGTCATGCCATTCACTTGGTGTGGCGGGGAATCAGGACTGTTACTTTGAAAAAATTAGAGTGTTTAAAGCAGGCTCACGCTTGAATACATTAGCATGGAATAATGAAATAGGACGTTGATCTTATTTGTTTGGTTTCTAGGATTGACGTAATGATTAATAGGGATAGTTGGGTGGAATTCTCGGGTGCCAAAGAACTCCAGTCACACTAGCTAATC
+
CCCCCFGEGGCGGGGGGGGGGGGGGGGGGGGGGGGGGGGGGGGGGGGDGGGGGGGGGGGGGGGGGGGGGFGGGGGGGGGGGGGGGGGGGGGGGGGGGGGFGGGGFGFGEFGGGGGEFGFGGG@DEFGGG=FFGEFFCFGGFD<AFFGBCCCGF@CFCFGG8<:CFG*>DCFGGGF@E;:FF9CFFF,C@F,?B@C,>,3=FFGFFCCCFFFF+72<85=CCCC9<C:C9*5+2;:/*2<<C9++*0+:665C<FF?5:85;CFC7CEG355)20***0):=C0*++3+A/C+2*>FGD7A+
@M03152:184:000000000-AWYW1:1:2106:17449:21259 1:N:0:ACTAGCTAATACCTGT
AAGCTCGTAGTTGAATTTCGGGGTCAGTAGGTCGGTCGTGCCAACGGTATGAACTGGTCTCACTGATTCCTCCCTCTTGTAGAACCGTGATGCCATTAACTTGGTGTTGCGGGGAAACAGGACTGTTACTTTGAAAAAATTAGAGTGTTTAAAGCAGGCTAACGCTTGAATACATTAGCATGGAATAATGAAATAGGACGTCGATCTTATTTTGTTGGTTTCTAGGGTTGACGTAATGATTAATAGGGATAGTTGGGTGGAATTCTCGGGTGCCAAGGAACTCCAGTCACACTAGCTAAAT
+
CCCCCGGGGGGGGGGGGGGGGGGGGGGGGGGGGGGGGGGGGGGGGGGGGGGGGGGGGGGGGGGGGGGGGGGGGGGGGGGGGGGGGGGFFGGGGGGGGGGGGGGGFGGGGGGGGGGGGGGGGGGFGGGGGGGGGGGGGGGGGGGGGFFGGGGGGFGGGGGFEGGGGGGGGGFGGGG;FGGGGFFGEEFGGGFGFGFC@FGG>>FC7FGFFGGGGGGGGGCGGFGGDDGGGGGGGGEE5+<E+<FFFGF66CACFCCCC:EGF69C7CCEG5*5:CF45>@?=C<CEGEFGFGD****::C++
@M03152:184:000000000-AWYW1:1:2106:26349:21442 1:N:0:ACTAGCTAATACCTGT
AAGCTCGTAGTTGAATTTCGGAATCAATTTGTTGGTCGTGCCTCGGTACGTACTGGTATTATTGGTTTCTACCTTCTGAAGAACCTTGATGTCATTAATTTGGTGTCTTGGGGAATCAGGACTGTTACTTTGAAAAAATTAGAGTGTTTAAAGCAAGCATACGCTTGAATACATTAGCATGGAATAATGAAATAGGACGTTTGATTCTATTTTGTTGGTTTCTAGGATCGCCGTAATGATTAATAGGGATAGTTGGGTTGAATTCTCGGGTGCCAAGGAACTCCAGTCACACTAGCTAATC
+
CCCCCGGGGGGGGFFGFGGGGECFGGGGGGGGGGGGGGGGGGGGGGGFGGGGGGGGGFFGEFGAEGGGGGDGGGGGGG9FEFGGGGGCFGGGGGGGGFFFGGGGGGGEGF?FC7?FFFGCCFGGFGDGGGG<EF9FFGGGGGGGGGGGGFFGGGFGCGDECF@FFGCDFGFFFGGG98BFGGFEFGGGFFFCFCADFFGGDFGFFGGG9CFGF9FGG?EFFEBF,@BDF5*@*414;<:BEEFGCC6,=CACGCF,*:*=8?BFFGC5*CG38<D*/)):6F9D?FG?+@<CG:76C9:C:
@M03152:184:000000000-AWYW1:1:2106:9869:21443 1:N:0:ACTAGCTAATACCTGT
AAGCTCGTAGTTGAATTTCGGACCTGGCTGGGTGGTCTTGCCGCAAGGTAAGCACTGCCTCTGGTCGGGTCTTTCCTTCTGGGGAACCTGTGTGCCCTTAATTGAGTGCGCAGGGGATCCAGGACTTTTACCTTGAAAAAATTAGAGTGTTTAAAGCAGGCTTTCGCTTGAATACATTAGCATGGAATAATAGAACAGGACTTTGGTTCTATTTTGTTGGTTTCTAGGACCGAAGTAATGATTAATAGGGATAGTTGGGTGGAATTCTCGGGTGCCAAGGAACTCCAGTCACACTAGCTAA
+
CCCCCGGFGGGGGGGGGGGGGGGGGGGGGGGGGGGGGGGGGGGGGGGGGFGGGFGGGGGGGGGGGGGGGGGGGGGGGGGGGFGGGGGGGGGGGGGGGGGGGGGFGGGGGGGGGGDGGGGGGFGGGGGGGGGGGGFFGGGGGGGGGGGGGGGGGGGGGGGGGGGGGDGGGGCGF<FAFFGGGCFGGGCFFGGG@FGGGG>EGGGGFGGGGGGGGGGGGGEDCGGGGG9BFF:CCC5@EFC+AFGFGF9F+7AGF+<C9C*=**/<<<+<;5C38//9C))*2:799CC6FFCFFGF++:CC+
@M03152:184:000000000-AWYW1:1:2106:10282:21451 1:N:0:ACTAGCTAATACCTGT
AAGCTCGTAGTTGAATTTCGGGATCAATACGTCGGTCGTGCCTTGGTACGTACTAACGTTATTGATTTCTCCCTTCTAACAAATCGTGATGTCATTAATTTGGTGCTACGGGGAGTTAGGACTGTTACTTTGAAAAAATTAGAGTGTTTAAAGCAGGCAATCGCTCGAATACATTAGCATGGAATAATGAAATAGGCCGTTCGAACCTATTTTGTTGGTTTCTAGTATCGACGTAATGATTAATAGGGATAGTTGGGTGGAATTCTTGGGTGCCAAGGAACTCCAGTCACCCTAGCTTATT
+
CCCCCGGGGGGGGGGGGGGGGGGGGGGGGGGGGGGGGGGGGGGGGGGGGGGFGGFGGGGGFGGFFGGGGGGGGGGGGGGGGGGGGGGGGDGFFGGGGDGGGFGGCFGGGGGGGEGGGGGGFGGGGGFGGGGGGFGGGDGGGGGFGGGGGGGGGGGGGDGGGGGGFGGGFG<DGGFGGGDGGECFGGGFGGGGGGGC<FDFGGFF<FGGFGGGGGGFDCGFGCEFC22?>*6:CEG5FCC?FCFFF;C6C:.6CG79*=E**?CFCFG79*;*:C*755>6CG?FC+<+09+*12*<?+22+
@M03152:184:000000000-AWYW1:1:2106:7277:21596 1:N:0:ACTAGCTAATACCTGT
AAGCTCGTAGTTGAATTTCGGGGTCAGTAGGTCGGTCGTGCCAACGGTATGAACTGGTCTCACTGATTCCTCCCTCTTGTAGAACCGTGATGCCATTAACTTGGTGTTGCGGGGAAACAGGACTGTTACTTTGAAAAAATTAGAGTGTTTAAAGCAGGCTAACGCTTGAATACATTAGCATGGAATACTGAAATAGGACGTCGATCTTATTTTGTTGGTTTCTAGGGTTGACGTAATGATTAATAGGGATAGTTGGGTGGAATCTCGTGTGCCAAGGAACTCCAGTCACACTAGCTAATCT
+
CCCCCGGGGGGFFGGGGGGGGGGGFGGGGGGGGGGGGGGGGGGCDGGGGFGGGGGGGFEGGFGGGGEGGFGGGGFFGGGGGFEFGGEGDCFGGECCFGFGGGGGGGGGDCFGGG7FEFGCFFF@FGGGGGGFGCEGGFCGGGGGGAFEC@FGG9CFGGG8FG8C77FFFFFFGDCFGDFCFFFGCFC,@EGGGFGGCGFF:BFD7CFFFGGGGGFCFDGGFFEC;CDGFGGFGGCF=9@E979+33<C**.+59C65/**86:<EGG5C=CFFC7*10<*<?+2<C?+39<@FGG7<A:+2
@M03152:184:000000000-AWYW1:1:2106:5270:21630 1:N:0:ACTAGCTAATACCTGT
AAGCTCGTAGTTGAATTTCGAACCTTGTCGGGCGGTCTGCCTCTTGGTTACGTACTTTCTGTCTGGGTTCTACCTCTTGGTGAGCCGGCATGCCCTTAATTGGGTGTGTTGGGGAACCAGGACTTTTACCTTGAGAACATTAGAGTGTTCAAAGCAGGCCTTTGCCTGAATACATTAGCATGGCATAATAAAATAGTACGTGCTGTTCTATTTTGTTGGTTTCTAGAGTCGCCGTAATGATTAATAGGGATAGTTTGTTTGAGTGCTCGTGTGCCAAGGAACCCCATTCCAACTAGCTAAT
+
CC<CAFD:@-BFCEFGGGAEGGGGG,CFGF:@F@+@FF,CEF8FE,C,CEFFG?D7,C<F@,9@@F@F,@C,C,CFFGF9F7F8EFCEF7F85CE8E,?@FC<,8BF4?4,4++88=FB,?7FFGFGGFFCGGA,AC,:FFG9,8D,<?FFGFCF8:7>C<,C,=EF,@3@FA,@F,@,,,,,63@C9>,,7,@7@,@FFF,@*,7,6,,@A@,,6>4,1A6,?,,?BC9*=A18*5:9@F7<+:<=+=*2*+5++12<2*+12++309**12>C*<))*2;*1;C*++1++<*9+A9*++
@M03152:184:000000000-AWYW1:1:2106:15109:21716 1:N:0:ACTAGCTAATACCTGT
AAGCTCGTAGTTGAATTTCGGATCTGGTTGGGTGGTCCGCCTGACGGCGTGTTTACTGCTCGACCGGGTCTTGCCTCTTGGTGAACCGTTGTGTTCTTTATTGAATGCTTCGGGGAACCAGGACTTTTACCTTGAGAAAATTAGAGTGTTCAAAGCAGGCCTATGCCTGAATACATTAGCATGGAATAATAAAATAGGACGTGTGGTTCTATTTTGTTGGTTTTTAGAGCTGCCGTAATGATTAATAGGGATAGTTGGGTGGATTTCTCGGGTGCCAAGGAACTCCAGTACCACTAGCTAA
+
CCCCCFGGGGGGGG9EEGGGGGGGGGGGGGGGGGGGGGGGGGGGFGGGDEGGGGGGGDFGGGGGGGGGGGGGGGGGGGGGGGGGFGGGGGGGGGGDGGGGGGGG<DFGGGFGGGGEGGFGAFGGGGGGGGGAGGGGGGFGGGG?FDGFGGCGGGCFGDFFCGFGGGGGGFGFAFGGGFCFGGGDGGGGGFF,FGGGGGCFGFFGEFGC?FCFGGG9CGGGGGGFE=?8E+BFCE8EG=FF@EFGFF79E65EGCG9@C5:>58+2A7?:EFD5C*9?F:5CFFGG6+<F?++<0><+2:<3
@M03152:184:000000000-AWYW1:1:2106:17054:21777 1:N:0:ACTAGCTAATACCTGT
AAGCTCGTAGTTGAATTTCGGGACTAACAGGTTGGTCGCGCCTTCGGTGTGTACTGGTCTAGTTGGTTTCTCCCTTCTGAGGAACCGCGATGTCATTAATTTGGTGTCGTGGGAAATCAGGACTGTTACTTTGAAAAAATTAGAGTGTTTAAAGCAAGCGTTAGCTTGAATACATTAGCATGGAATAATGAAATAGGACGTTTGACCCTATTTTGTTGGTTTCTAGGATCGACGTAATGATTAATAGGGATAGTTGGGTGGAATTCTCGGGTGCCAAGGAAATCCAGTCACACTAGCTAAT
+
CCCCCGGGGGGGGGGGGGGGGGGGGGGGGGGGGGGGGGGGGGGGGGGGGGGGAFGGGGGGGGGGGGGGGGGGGGGGGGGGGGGGGGGGG+CFGGGGGGGGGGGGGGFFGGGGGGGGGGGGGGGGGGGGGGGGGGGGGGGGGGGGGFGGGGGGGGGGGGGGGGGGGGGGGFCFDEGFFFFGGFGGGGGGFAFGGFGGGGGGEFGGFGGGGGGGGGGGGGFEFGGGFECFGG544:BC5FFFGFEFGCGGCFFFC@C9@=E78EC+<9@CC*:DGDCF6:>FG+<FCF+<?89<FC<CFFGC+
@M03152:184:000000000-AWYW1:1:2106:25470:21818 1:N:0:ACTAGCTAATACCTGT
AAGCTCGTAGTTGAATTTCGAGATCAGTACGCTGGTCGTGCCTTCGGTATGCACTGGTGTCACTGGTTTCTCCCTTCTGAAGAACCGTCATGTCATTAAGTTGGTGTGGCGGGGAATCAGGACTGTTACTTTGAAAAAATTAGAGTGTTTAAAGCAGGCTCGCGCTTGAATACATTAGCATGGAATAATGAAATAGGACGTTTGACCCTATTTTGTTGGTTTCTAGGATCGACGTAATGATTAATAGGGATAGTTGGGTGGAATTTTCGGGTGGCAAGGAAGTCAAGTCACACTCGCTAAA
+
CCC9BDEG@FFGFGF9FGFGGFGGGGGGFFGEEEGG9FGGC<FGGGGGGGGGGFFFGGGGGGGGGGGFGGGGGGFGGGGGGGGGGGGCEF?FGGGGGFCFFFFCFGGDDGGGDE=FEC9EF8<FGGGFEAFGG99??F>8FGC<DED@FGDFA,C=FCFF87:@FCF7<CFF:DCCFG7D,,@FGG9;DCC9<@CFF9FF=FC*@C:CF@:FF,?=CFFEC6;?+3?CC+;8**3;**03::++23ACE6>F+<CF?*2/*8@FC+@9D5***)**<)):E0<>+2++<@9+<>*5*/7=7
@M03152:184:000000000-AWYW1:1:2106:17432:21869 1:N:0:ACTAGCTAATACCTGT
AAGCTCGTAGTTGAATTTCGGGGTCAGTAGGTCGGTCGTGCCAACGGTATGAACTGGCCTCACTGATTCCTCCCTCTTGTAGAACCGTGATGCCATTAACTTGGTGTTGCGGGGAAACAGGACTGTTACTTTGAAAAAATTAGAGTGTTTAAAGCAGGCTAACGCTTGAATACATTAGCATGGAATAATGAAATAGGACGTCGATCTTATTTTGTTGGTTTCTAGGGTTGACGGAATGATTAATAGGGATAGTTGGGTGGAATTCTCGGGTGCCAAGGAACTCCCGTCACACTAGCTAAGC
+
CACC<@FFGGFGGGGGGGG@CCEGGGGGGGCFAFEEECFGGGGGGGGGGGGEFFDGGGGGGCCFGG,EDCDGFGGGGGGGGGC<FFFC@DAFFFGGGGGGGDFFGF<BAGGGDGDGG=FCFCEF?BFGGG9CDAFAB<F8FC@FFFGFF,FCF99FG?>=EG,CC>CF><<F9==@DF@F9=:CFDEGCGGF@EGGGG7F<*>@1,,@ECGGDFFFF51;=9<CF98*<:C+**13CF977CGGFGGGGC7+3:EC=ECEC6<C7+2*7=;)*2*25))::C9***;C78FF6DCF97:+*
@M03152:184:000000000-AWYW1:1:2106:20285:21979 1:N:0:ACTAGCTAATACCTGT
AAGCTCGTAGTTGAATTTCGGGTCCGGCTGAGTGGTCTTGCCAATGGTAAGTACTGCTCTGGTCGGATCTTTCTTTCTGGGGAACCAACGTGCTCTTAACTGAGTGCGCTGGGGATCCAGGACTTTTACTTTGAAAAAATTAGAGTGTTTAAAGCAGGCCTACGCTTGAATACGTTAGCATGGAATAATAGAATAGGACTTTGGTTCTATTTTGTTGGTTTCTAGGACCGAGGTAATGATTAATAGGGATAGTTGGGTGGAATTCTCGGGTGCCAAGGAACTCCAGTCACACTAGCTAAAT
+
CCCC9<F@CGGGGGGGGGGGGEFGGGGGFGGGGGGG@FFGGGGFCGCGGFGGGGGGCF<FGCD,FFFGGGG9<FFGGGGGGGD@CDFFCFGGGFDF9CFFGGGGGGGGGGGDGDEFGFCFCFDFEFFGGGFGGGBEGFGG@FGFGCF?EEGFGGFGGDGFDEFGCFCFDDFEGGGGGG9DDFECFFFFFFFGCEECFGFC,>>B:FFFCCFFCFFGG,4*:DD;;CCD8*:CE:?7,9CFGF@E77CCF=57CCFF5/BEC?E+91?CCC:)1*:*:))AC:C6CEG69*<80**2+<*++
@M03152:184:000000000-AWYW1:1:2106:9560:22081 1:N:0:ACTAGCTAATACCTGT
AAGCTCGTAGTTGAATTTCGGGGGCATTCAGGCCAAAGCTCGTCCTTGTGGCGTGGCTGGGTCTGGGCTTCCTACGTTTGGATAGTGGGCAACCGCTTCCAATCATTTACTTTGAAAAAATTAGAGTGTTCAAAGCAGGCGTAACCTTGCCATTGAATATTACAGCATGGGATAATAGAATATGACGTTGGTCTTATTTTGTTGGTTTCTAAGGCTGATGTAATGATTAATAGGGATAGTTGGGTGGAATTCTCGGGTGCCAAGGAACTCCAGTCACACTAGCTAATCTCTTATGCCGTCT
+
CCCCCFGFEGGGGGGGGGGGGGGDGCGGGGFGGGGGGGGGGGGGGGGGGGGGGGGGGGGGGGGGGG8<FFGGGGGGGGG:FGGAEEEFGGGGGGGGGGGGGGGGGGGGGGGGGGFCFGGGFFFFGGGGGGDFGFGGGCGGGGGGGGGGGGGAFGGGFGGGGGGGGGEGGFGGG?GGG;EGF,ED;,@C58CGGCGFFGGG9FGCCCFFGGFF?FCFE8,<E@C;FGGGGG9;CFGCC*+=C1<5:/5C<FA+<+=**:C88FFGG0867CFFEF47+966<@CFGG?+<*+2:>7?+:**/
@M03152:184:000000000-AWYW1:1:2106:10118:22086 1:N:0:ACTAGCTAATACCTGT
AAGCTCGTAGTTGAATTTCGAACCTGGTCGGGCGGTCTGCCTATTGGGTACGTACTGTCTGGCTGGGTTCTACCTCTTGGTGAGCCGGCATGCCCTTAATTGGGTGTGTTGGGGAACCAGGACTTTTACCTTGAGAAAATTAGGGTGTTCAAAGCAGGCCTTTGCCTGAATACATTAGCATGGCATAATAAAATAGGACGTGCGGTTCTATTTTGTTGGTTTCTTGAGTCGCCGTAATGATTAATAGGGATAGTTGGTTGGAATTCTCGGGTGCCAAGGAACTCCAGTCACACTCGCTATA
+
CCCCC9BFFGFDGCGGCFEEGGCGGDFGGEEGGGGGG:FDFG9EC<FFFCFEGDFGGFAFGGGFFGGGGGGGFGGCGGDGG7DFCFGGCCFGGF<FF8<FGAEEG:FGGFGG>FFGGFGCGGGGGGGCBDF<FDE<9<,CD,>F?FFGDFD9DFFCFFDC8,FAA=DC7<FFGEGGGGF3,,7>BFG9?C;>DEGCGGFCCF<E@<CGGC;EG@,=C6BC=*+3+++5B?**/3=*C7C77@C+:9+<**)*0<9CG*1AE:+:CAC+5CE<ED4*+5>6?2<*+3+<?6<++2*/:=<*+
@M03152:184:000000000-AWYW1:1:2106:25912:22117 1:N:0:ACTAGCTAATACCTGT
AAGCTCGTAGTTGAATTTCGGGGTCAGCAGGTCGGTCGTGCCCCTGGTATGTACTGGCCTTGCTGATTCCTCCCTCTTGACGAACCGTAATGCCATTAATTTGGTGTTGCGGGAAATCAGGACTGTTACTTTGAAAAAATTAGAGTGTTTAAAGCAGGCTTAAGCTTGAATACATTAGCATGGAATAATGAAATAGGACGTTCGATCCTATTTTGTTGGTTTCTAGGATTGACGTAATGATTAATAGGGATAGTTGGGTGGAATTTTCGGGTGCCAAGGAACTCCAGTCACACTAGCCAAT
+
CCCCCGGFGGGGFGGFGGGGEEGGGGG<EGFGGGGGGGGGEF,DFGGGEFGGGGFGGG<F8ECFGFGGGEFFGGGGGG9FFCFGGGGGGGGGGFFFG?ECFGGGGGGGG9B>F:EFFFGCFEDFEGGGGEFFFA?F<=BFFGEAFA9CDFDFGCBFBFFFGBC>9DC@FFGFFDBEGGGFGACFCF9EFB@F>;,@,@DF:>F>F9FGC@FGGFDF,D:8ACGG,,?6;BEE,;;:EF97<999C<<C=6AF8AE7E*4*:8:BF+<+71*//19:083F?0ADG+80+@?+8*9+:*9*2
@M03152:184:000000000-AWYW1:1:2106:13921:22208 1:N:0:ACTAGCTAATACCTGT
AAGCTCGTAGTTGAATTTCGGGATCAGTACGCTGGTCGTGCCTTCGGTATGCACTGGTTTCACTGATTCCTCCCTTCTGAAGAACCGTAATGCCATTCAGTTGGTGTGGCGGGGAATCAGGATTGTTACTTTGAAAAAATTAGAGTGTTTAAAGCAGGCTCGCGCTTGATTACATTAGCCTGGAATAATGAAATAGGACGTTTGATCCTATTTTGTTGGTTTCTAGGATTGACGTAATGATTAATAGGGCTATTTGGGTGGCATTTTCGGGTGCCAAGGAATTCCAGGCACACCAGCTAAT
+
CCCCCGEBFGEGFGGGGGGGGGGGGGFFGCCCFCGGGGGGGGFGGGGGGGGGFGGGGGGGDEEGGGFGGGG9FEFGGGGGEFDFFGEGCGGAFG@FCEFCGGFFGGGEGGGEFGEG8<EGFFGGFGGFG,@?,CFFAFFGGGDAFFAFGG9@D<BDG+@>>+C>7CEF7EB;FFDFG;F,@,*26:E,?C9F;BE9BAGFCF2*,??B<7<>;:CFEGGCFF+<5?93<+<+>8EC*5<+002+*++<607*+<+0<*1/8*2<++++9C=7*95*0>FGC+<0<9+**)2*8****<:9+
@M03152:184:000000000-AWYW1:1:2106:24308:22213 1:N:0:ACTAGCTAATACCTGT
AAGCTCGTAGTTGAATTTCGGGGTTAGTAGGTTGGTCATGCCTCTGGTATGTACTGGTCTCACTGATTCCTCCTTCCTGATGAACCGTAATGCCATTTATTTGGTGTTGCGGGGAATTTGGACTGTTACTTTGAAAAAATTAGAGTGTTTAAAGCAAGCTAACGCCTGAATACATTAGCATGGAATAATGAAATAGGACGTTCGATCCAATTTTGTTGTTTTCTAGGATTGATGTAATGCTTAATAGGGATAGTTGGCTGGAATTCTCGGGTGCCAATTATCTCCAGTCACACTAGCTAAA
+
C@CCCFG@@F@FCACFFDAFEGD@B@ECFECFGGDGG<F@C6E,C<FFGGGGGGGGFF9EEGGF,CFGG,C6CE@F@GGGFFG,EFGGD7F,,CFFG,96EEFGGGFG@EEC@CB4FF<E<@F<FGGGFFFCD<<F9<C<AFFADGFEAFFFFAB<><FAAF3CE+>@FAE<73<C3FDG<>7;9D9CCEC>3@>;FCFFGCFFCCFG,,?>FG@>8D,6::FE,?:,=BC6,4>,=EG7=>B<C,=,8*;*+><+<+?7**?;6+BCG5*;8**1<)/++2+:+2339/<787C+79*++
@M03152:184:000000000-AWYW1:1:2106:24925:22355 1:N:0:ACTAGCTAATACCTGT
AAGCTCGTAGTTGAATTTCGGACCTGGCTGGGTGGTCTTGCCGCAAGGTAAGCACTGCTCTGGTCGGGTCTTTCTTTCTGGAGCTCTTGCGTGCTCTTAACTGGGTGCGCAAATTGATCCAGGACTTTTAATTTGAAAAAATTAGAGTGTTGAAAGCAGGCTTACGCTTGAATAAATTAGGATGGAATAATTGAATAGATATATGGTTATATTTTGTGGGTTTCTAGGACCGAAGGAATGATTAATAGGGATGGTTAGGTGGTAGTATCGGGGGACAATGAAGTCCCGTATCAGTGGATAA
+
A<-<86B@6C6C<FFF9ED@:@++C<AFFDFGGE:,;EFFCFF+6@:@E<EFFGFFDED@9EFFFFCC,@F9@FDEEEA<,,CFFC,?F,>@FE@<CF,EF,<9C,B,+@=+=<@AF9,C5CEDDGGGAA<,9,A,?5:?><<F,BF?F5C,DG?<DCCFCCGF,>7FC=D,CB,8FFCB,,3>DFFF,,,,7;;,@,,,,7,@,3,5;:FG,@2,2>514**,>;9,,,*4**4**20<0+142++=+==E*/+3+*45BE*+++2+;/*/*17)2)*2+<+2<:<EF)**+22+2+*+3
@M03152:184:000000000-AWYW1:1:2106:10851:22515 1:N:0:ACTAGCTAATACCTGT
AAGCCCGTAGTTGAATTTCGGGCCTGGCCGGATGGTCTGCCTAACGGTATGTACTGTCTGGCTGGGCCTTACCTCTTGGTGAGCCGGCATGCCCTTCGCTGGGTGTGTCGGGTAACCAGGACTTTTACCTTGAGAAAATTAGAGTGTTCAAAGCAGGCTTATGCTCGAATACATTAGCATGGAATAATAAAATAGGACGTGCGGTTCTATTTTGTTGGTTTCTAGAGTCGCCGTAATGATTAATAGGGATAGTTGGGTGGAATTCTCGGGTGCCAAGGAACTCAGTCACACTCGCTAATTT
+
CCCCCFE:@FGGCCGGGGFFDGDGGGGFGGGGGGFGGFFGFGFFFGC:DFGGCDGEGGGGFGGGDEGGGGGGFEDGGGGGG,CCFF7@FEFAFGGF<FEGGGG=FFGFGGGCGEGGGGFGGFFGGFGFAE<<AFDEEFCGABFGGGGGDAFCEAEDBFDGGGGGCDCFFGC<AF<B=<DEA<CFGGCAFFFACEFFFGE::>CFGG>>BA@FGEF@8ECC6BE@?FCGCE5E8*3;5C7A@FG7CA7***2++>CGDCGDE6C80<<=C*;C8C*95>>GF6CC?C+@7968*1)*/:*+3
@M03152:184:000000000-AWYW1:1:2106:5783:22530 1:N:0:ACTAGCTAATACCTGT
AAGCTCGTAGTTGAATTTCGGGACCATCATGTCGGTCGTGCCTCGGTACGTACTTGCATTGTGGGTTTCTCCCTTCTGACGAACCATGATGGCATTTTTTTGGTGTTTCGGGGAATTTGGGCTGTTACTTTGAAAAAATTTGAGTGTTTAAAGCAAGCTAACTCTTGAATACATTAACATGGTATAATGAAATAGGACGTTCGATCCTATTTTATTGTTTTCTTGTATTGACGTAATGATTATGAGGACTAGTTGTGTTGTATTCTCGGGGGACAAGGAACTCCCGTAACACTAGCTCACT
+
ACCCAFGGCF@CAFAFG<<@FGCEFD,<F9FGFG@CF+@7@FF<,,B,:BC6DF,CFGGAFG,,666@F,6:CFF,CA9E@@CCEF9?EDF,CFCEF,5:>CFF<FE,,+>@=+8,B<F9+,,44B@,B?F,8,5C<3A=,,@>FF,@DB==C,@<,3>EF8,@=,,8,3,,>FFC,,8@35,3@,,5;;DB=@,,,3:>73*>FF:;>FG;,,63,,2,4,;,1,6=,,4<?=8CC?C7:+++1+2+*0)+3>F1*0+*2++?9C+2***/*1**2))2:++9*:;**07+0>7*++2++
@M03152:184:000000000-AWYW1:1:2106:6929:22539 1:N:0:ACTAGCTAATACCTGT
AAGCTCGTAGTTGAATTTCGAGATCAGTACGCTGGTCGTGCCTTCGGTATGCACTGGTGTCACTGGTTTCTCCCTTCTGAAGAACCGTCATGCCATTCAGTTGGTGTGGCGAGGAATCAGGACTGTTACTTTGAAAAAATTAGAGTGTTTAAAGCAGGCTCGCGCTTGAATACATTGGCATGGAATAATGAAATAGGACGTTTGACCCTATTTTGTTGGTTTCTAGGATCGACGTAATGATTAATAGGGATAGTTGGGTGGAATTCTCGGGTGCCAAGGAACTCCAGTCAAACTAGCTAAT
+
CCCC<FFFEGGGGGGGGGGGGGGGGGGGGFGGGGGGGGGGGGGGGGGEGGGGGGGGGGGGGGGGGGGGGFFGGGGGGGGGGGGGGDFFGGGGGGGGGGFGGFGGGGGGGGG:FGFFGGGCGFFGGGGGGGGAEF<FEFGG,FFEC?FEC@?EGF<FGGCFGGGDEGGGGGFGGF9DEG?CCFGCF<FGAFGGECABFGGG*DFGG,DF6FG9EFGGFGGGGGFCCFGFGBG5:C5CC5C9@@C++526A?F68<+>CEEGDDEGC?7+9:55*12:6<>*A;+*3++<+*++3:*<*+:2+
@M03152:184:000000000-AWYW1:1:2106:15064:22554 1:N:0:ACTAGCTAATACCTGT
AAGCTCGTAGTTGAATTTCGGGTCTGGTTGGCTGGTCCGCCTCACGGTGTGTACTGGTCGGCCGGACCTTACCTCTTGGTGATGCGGCATGCCGTTTATTCGGTGTGTCGTGGAACCAGGATTTTTACTTTGAAAAAATTAGAGTGTTCAAAGCAGGCCTATGCCCGAATACATTAGCATGGAATAGTAGAATAGGACGTGCGGTTCTATTTTGTTGGTTTCTAGGATCGCCGTAATGATTAATCGGGATAGTTGGGTGGAATTCTCGGGTGCCAAGGAACTCCCGTCTCACTAGCTATTT
+
CCCCCGD@CFCFCECEFGFGE@FFGGGGGGGGCEDGGFC:EGG8EFGG?FGGCFGGFGGGDCGBEFGGGGGFGCFGGGGG@EFFGGCCCGDG8FF:EDFEGGGGGF7BFGE+CBBEFGGD=EEGGFGGFDG<?<DFBFFFFFFGGFAFDFGGGFDFD=FF<F9FCFEEGGGEDFEAFGEFGEFFECDGGFGFAC9DF751CEFDFFFGCGGGGGGG+CEFGCG?9++<85=EE8E**<1+<7:?**:55C56CE?+8CE>:<7CFGFEFGG587:7C)72703**2A**)+33>=C?F*++
@M03152:184:000000000-AWYW1:1:2106:10156:22610 1:N:0:ACTAGCTAATACCTGT
AAGCTCGTAGTTGAATTTCGAACCTGGTCGGGCGGTCTGCCTATTGGGTACGTACTGTCTGGCTGGGTTCTACCTCTTGGTGAGCCGGCATGCCCTTAATTGGGTGTGTTGGGGAACCAGGACTTTTACCTTGAGAAAATTAGAGTGTTCAAAGCAGGCCTTTGCCTGAATATATTAGCATGGCATAATAAAATAGGACGTGCGGTTCTATTTTGTTGGTTTCTAGAGTCGCCGTAATGATTAATAGGGATAGTTGGGTGGAATTCTCGGGTGCCAAGGAACTCCAGTCACACTAGCTAAT
+
CCCCCGGGGGGGGGGGGGGGGGGGGGGGGGGGGGGGGGGGGGGGGGGGGGGGGGGGGGGGGGGGGGGGGGGGGGGGGGGGGCFGGGGGGGGGGGGGGGGGGGGGGGGGGGGGGGGGGGGGGGGGGGGFGGGGFGGGGGGGGGGGG<3EFGGGGGGGGGGDGGGGGGGGGGGGGGEFCFCFGGFGCC8FDFGFEGCEGGG*>>FEE@FEG9FEGGCFG,B8EEGGF+<BFC5CEE>=77A+CGGFGF76E?>F6<C?FEG8*;020<A9<C*9CDC*+)7EF*AFC6+3+199E720*<*<+
@M03152:184:000000000-AWYW1:1:2106:12468:22646 1:N:0:ACTAGCTAATACCTGT
AAGCTCGTAGTTGAATTTCGGGATCAATTTATTGGTCGTGCCAACGGTACGCACTGGTACAATTGGTTTCTCCCTTCTGACGAAGCATGATGTCATTAATTTGATGTCGTGGGGAATCAGGACTGTTACTTTGAAAAAATTAGAGTGTTTAAAGCAGGCTAACGCTTGAATACATTAGCATGGAATAATGAAATAGGACGTTGATCTTATTTTGTTGGTTTCTAGGATTGACGTAATGATTAATAGGGATAGTTGGGTGGAATTCTCGGGTGCCAAGGAACTCCAGTCACACTAGCTAAAT
+
CCCCCGGGGGGGGGGGGGGGGGGGGGGGGGGGGGGGGGGGGGGGGGGGGGGG:FGGGGGGGFGGGGGGGGGGGGGGGGGGGGGGGGGGEGGGGGGGGGGGFEGGGGGGGGDGGGGGGGGGGGGGGGGGGGGGGGGGGGGGGGGGGGGGGGGGGGGGGGGGGGGGGGGGGGGGFGGGGGGGGGCGFGGGGGGGGGGGGGGGGGGFGGCGCF9FFGFGGGGGGGGGFGCGF,>;EE>5:EFGGGGGFDG,8;A6BF?F5EGCF+BE+<9CG5/:857<73>G60<*<<<0C*38;7CCFEG++
@M03152:184:000000000-AWYW1:1:2106:10408:22692 1:N:0:ACTAGCTAATACCTGT
AAGCTCGTAGTTGAATTTCGGGATCAATACGTCGGTCGTGCCTCGGTACGTACTAACGTCATTGATTTCTCCCTTCTGACGAGCCGTGATGTCATTAATTTGGTTTTACGGGGAGTCAGGACTGTTACTTTGAAAAAATTAGAGTGTTTAAAGCAGGCAATCGCTCGAATACATTAGCATGGAATAATGAAATAGGACGTTCGAACCTGTTTTGTTGGTTTCTAGGATCGACGTAATGATTAATAGGGATAGTTGGGTGGAATTCTCGGGTGCCAAGGAACTCCAGTCATACGAGCTAATA
+
CCBCCGGGGGGGGGA9FGGGDEGGGGEFGGFGGGDGGECBCG9FECFFGGGGEFFGGD@FFFGGGGGDFGEFCGGGGGGFGEGGGGFG@C<FGGGGGFGFGGDF,EFFAFGGGCCEFGGFF+=F5<??FGF9E9FC,@AEA8,5FBD9BF<BFFG<FE<FB=3<,D=3>BFFGFEGCG;,87,4@,>BFGF@CE,@@,31>7FF:CFG,>F,B:BFCEE5<2BCE9,6<BEGC:8CGF7<911+CF6**25+35+5:EG5;6C??9<=F*2);7C<F5)*:<C*+++3</0+***:5+0<+
@M03152:184:000000000-AWYW1:1:2106:18436:22729 1:N:0:ACTAGCTAATACCTGT
AAGCTCGTAGTTGAATTTCGGGGTTGGTCGGGTGGTCCGCCGTTTCGGCGAGTACTGCCGCGACCGACCCTTTCCTTCTGGGGAACCAGTCTGCCCTTTACTGGGCGGGCTGGGAAGCCAGAACGTTTACCTTGAAAAAATTAGAGTGTTCAAAGCAGGCGCACGCTTGTATACATTAGCATGGAATAATAGAATAGGACTTTGGTCTTATTTTGTTGGTTTCTAAGATCACAGTAATGATTAATAGGGATAGTTGGTGGGAATTCTCGGGTGCCAAGGAACTCCAGTCACACTAACTCAA
+
CCCC<FGFEGGGGGGGGGGGGEGGGGGGGGGGGGGGFFGGGGGGGGGGGGGGGGGGGGGGGGGGGGGGGGGGGGGGG,FGFGDFGGGGEFGGDGGGGGDBAD9B8DGEFEBCGGFFEFGGGGGGDFGGCFGGGGFGFBFDGGGGGFGGGF9FFGGGGGF@BC7C<FGB@@CGGGGGGGGGGFGG6@FCFFGF7:@EGCGGGECFGCCFFFGGGGGGG>FGCF9CG9A<A7+0<FFG+++03<CC>CF+**)2<+A9C7**:;CCF7CCD*8CC5**+736:@F:CC8:C*+<856+<+2++
@M03152:184:000000000-AWYW1:1:2106:21563:22729 1:N:0:ACTAGCTAATACCTGT
AAGCTCGTAGTTGAATTTCGGGATCAATACGTCGGTCGTGCCTCGGTACGTACTAACGTCATTGATTTCTCCCTTCTGACGAGCCGTGATGTCATTAATTTGGTGTTACGGGAAGTCAGGACTGTTACTTTGAAAAAATTAGAGTGTTTAAAGCAGGCAATCGCTCGAATACATTAGCATGGAATAATGAAATAGGACGTTCGGACCTATTTTGGTGGTTTCTAGGATCGACGTAATGATTAATAGGGATAGTTGGGTGGAATTCTCGGGTGCTAAGGAACTCCCGTGACACTAGCTAATA
+
A9@8AEBFEGGA<<EFGGEGDGGGFEFFGCDDDEGG;FFFCFFFE@FDFEGGGGGDFFGFGGGGAEDDFFG@F@FFGGDGCC@@FGG>DFGCFCDF,CFGGGG<FF7CFFG7CF+=E??EFGGDEFGF,5<E9C<E8F@BFEFFEFFCDFCC<CFFFG=DDEFFGEF>EFEFF3@,3,,=F7DFCFGGEF;CGD9@,,3@F,3>CF*2DFF@;<*<1:6:@CCE7,>;>*=*:EB@C+<@C?EGF@+A6*0++54+:>>*1++<+307**/)20:*+.90CF+7**;*:>+<+*96A?*9+
@M03152:184:000000000-AWYW1:1:2106:23025:22748 1:N:0:ACTAGCTAATACCTGT
AAGCTCGTAGTTGAATTTCGGGGTTAGTAGGTTGGTCATGCCTCTGGTATGTACTGGCCTCACTGATTCCTCCTTCCTGATGAGCCGTAATGCCATTAATTTGGTGTTGCGAGGAATCTGGACTGTTACTTTGAAAAAATTAGAGTGTTTAAAGCAGGCTAACGCTTGAATACATTAGCATGGAATAATGAAATAGGACGTTCGATCCTATTTTGTTGGTTTCTAGGATTGACGTAATGATTAATAGGGATAGTTGGGTGGAATTCTCGGGTGCCAAGGAACTCAGTCACACTAGCTAAGT
+
CCCCCGGFEGCGGGGGGGGGGGGGGGGGGGGGGGGGGGGGGGGGGGGGGGGGGGGGGGGFGGGGGGGGGGGGGGGGGGGGGCGGGGGGGGGGGGGGGGGGDDEFGGGEFGGGGGGGGGGGGGGDFFGGGCFGGFGGFGGGFCEEFGGEEGGGGB9EF7=FFGGG=FGGCCF<,CCFGGGGADF8F9EGGGFFEFE9DEACFCFGFA:EE,E;;9EE7E,*4>EFE9CB;>FF=C:8>EGC?FCG@;?E:CAC,5=F6ECC5*?+=+;<85C**7*1+00*0<+:EEF@FFECGC6:9EC++
@M03152:184:000000000-AWYW1:1:2106:7548:22803 1:N:0:ACTAGCTAATACCTGT
AAGCTCGTAGTTGAATTTCGGGGTCAGCATGTTGGTCGTGCCACAGGTACGTACTGGCGTTGCTGATTCCTCCCTCTTGACGAACCGTAATGCCATTAATTTGGTGTTGCGGGGAATCAGGACTGTTACTTTGAAAAAATTAGAGTGTTTAAAGCAGGCATGCGCTTGAATACATTAGCATGGAATAATGAAATAGGACGTTCGATCCTATTTTGTTGGTTTCTAGGATTGACGTAATGATTAATAGGGATAGTTGGTTGGAATTCTCGGGTGCCAAGGAACTCCAGTCACACTAGCTAAT
+
CC@CCGGGGGGGGGGGGGGGGGGGGGGGGGGGGGGGGGGGGGGGGGGGGGGGGGGGGGGEGDGGGGGGGGGGGGGGGGGGGGGDGGGGGGGGGGGGGGGGGGGGGGGGEGGGDGGGGGGGGGGGGGF,EFGGGFCGGGFGGGFDDFFGGGGGGFGGGG7CGFGGGGGGGGEGCFFBFFGGFGFGGDFGGCCGGGGG@FFCGCBFGGGCCCFGGE@<CG5E5E;C9;?CFFFF9CEFF=7+1+4<C9C6C6;F69CEG*88*@@+22<:DF57=>GGF:)ACF6:ACCC9=+A<4607<7<9
@M03152:184:000000000-AWYW1:1:2106:19300:22808 1:N:0:ACTAGCTAATACCTGT
AAGCTCGTAGTTGAATTTCGGGTCCGGCTGAGTGGTCTTGCCAATGGTAAGTACTGCTCTGGTCGGATCTTTCTTCCTGGGGAACCAACGTTCTCTTAACTGAGTGCGCTGGGGATCCAGGACTTTTACGTTGAAAAAATTAGAGTGTTTAAAGCAGGCCTACGCTTGAATACGTTAGCATGGAATAATAGAATAGGACTTTGGTTCTATTTTGTTGGTTTCTAGGACCGAAGTAATGGTTAATAGGGATAGTTGGGTGGAATTCTCGGGTGCCAAGGAACTCCAGTCACACTAGCTAAAT
+
ABC@-CFF7@BEFAFCEFFEGGGFACCGGCFG<FGFGFEGGFF,6@EFDEFE,,CFCFG,6EFFEC:,@@@FFGFGG,EFG:F:CFGGCFF,=6?CF9FFFGF=5E,FC+@CG7FCFFFGG<EGFGGGG+AAF<F<?=:FDFFCFFF9E,CFCGGE<FFGCGAB77CDD3EFF=FFCC,EFFGD@GGFGGC9BCC>FFD>>;F:BF9,EFFC2FD>FFE58?;D?FCG:E5EECE,<9244@7+;+A=66AF+>A8C77**++><:+:C**)1*;>CFFF6:99CFF++*2+;6*2<<*+3
@M03152:184:000000000-AWYW1:1:2106:10917:22815 1:N:0:ACTAGCTAATACCTGT
AAGCTCGTAGTTGAATTTCGGTGGCCCAACGGCGGTCGGCCGCAAGGTCTGTACTGCCGGTTTTCGGACCACCTCTTTCTGGGGGAACGTCGGCCCTTAACTGGGCTCGGCGGCCGAACCAGGACGTTTACTTTGAAAAAATTAGAGTGTTTAAAGCAAGCGTACGCTTGAATACATTAGCATGGAATAATGAAATAGGGCTTCAGTTCTATTTTGTTGGTTTTCAGAATCCGAAGCAATGATTAATAGGGATAGTTGGGTGGAATTCTCGGTTGCCAATGAACTCCAGTCACACTAGCTA
+
CCCCCGGGGGGGGGGGGGGGGGGGGGGGGGGGGGGGGGGGGGGGGGGGGGGGGGGGGGGGGGGGGGGGGGGGGGGGGGGGGGGEGGGGGGGGGGGGGGG?FGGGGGFGGGGGGGGGGGDGFFGGGGGGGGGGGGGDFGGGGGFGGGGF@FFFGGGDGGFGGGGGGGCCGFEFGFFGGGGFG7CGGGFGGGGC<CFGFEG6EFGG79<CFGGGGGGGGF*;EGGGFDCFECFGGGGGGGGGGGGGGFGG7EFGG6EG?0@8E58CCFCFGG8C19<5E/0+39EC79CGGF?G@7>F600<9
@M03152:184:000000000-AWYW1:1:2106:10535:22851 1:N:0:ACTAGCTAATACCTGT
AAGCTCGTAGTTGAATTTCGGGGTTAGTAGGTTGGTCATGCCTCTGGTATGTACTGGTCTCACTGATTCCTCCTTCCTGATGAGCCGTAATGCCATTAATTTGGTGTTGCGAGGAATCTGGACTGTTACTTTGAAAAAATTAGAGTGTTTAAAGCAGGCTAACGCTTGAATACATTAGCATGGAATAATGAAATAGGACGTTCGATCCTATTTTGTTGGTTTCTAGGATTGACGTAATGATTAATAGGGATAGTTGGGTGGAATTCTCGGGTGCCAAGGAACTCCAGTCACACTAGCTAAT
+
BCC@CEFFGGCEGEECDFGGGGGCCEGGGGGGFFCFAFGG9@FGFGGFCFFFACFGGGFGGGGGGGGGCFFFAF@CCFFFFGFFGFDFGGGGGG9<EGAFCGGGGGGGGCFFGGGFGGGGGCFFGGGGGGGGGCEGFGGGGGGGGEGFFGDFFGGGGGGGGFFEGCFGDGFGFEG@AFFDAFFGGGFDFFCGFGGGC,@FFGGGGGGGG9FGGGGGF6>GC>FGGCC?D;89,>CCE*B7CFGFCAFFC,;,<=ECFE888*++A+<+*2*2=D;:643CE<C+CE+C?79A0*20*<799
@M03152:184:000000000-AWYW1:1:2106:15399:22905 1:N:0:ACTAGCTAATACCTGT
AAGCTCGTAGTTGAATTTCGGGGGCATTCAGGCCAAAGCTCGTCCTTGTGGCGTGGCTGGGTCTGGGCTTCCTACGTTTGGATAGTGGGCAACCGCTTCCAATCATTTACTTTGAAAAAATTAGAGTGTTCAAAGCAGGCGTAACCTTGCCATTGAATATTACAGCATGGGATAATAGAATATGACGTTGGTCTTATTTTGTTGGTTTCTAAGGCTGATGTAATGATTAATAGGGATAGTTGGGTGGAATTCTCGGGTGCCAAGGAACTCCAGTCACACTAGCTAATATCGTATGCCGTCT
+
CCCCCGGEGGFCFGGGGGGGGGGGGGGGGGGGGGGGGGGGGGGGGGGGGGGGGGGGGF@EDGGGGGGGGGGGGGGGGGGGGFGGGGGGGGGGGGGDDFGGCFFGGGGGGGGGGGGGGGGGGGGGGGGGFFGGGGF8<FE7FGEGGBFGGGGFGGGGFG9<FGAFFFC9FFCEFFGEFDCFGGGGGFGEFG7B9BFGG9DFFFGGFGGC9FFF,?EGGGF?ECFFE;FGFCCFGFFFGCC@@77CGEEF9+6<<FCG==E88988*:86<?FF+2*2C@?CC+*C<C9+0*1209DE<7DC5
@M03152:184:000000000-AWYW1:1:2106:15981:23400 1:N:0:ACTAGCTAATACCTGT
AAGCTCGTAGTTGAATTTCGAACCTGGTCGGGCGGTCTGCCTATTGGGTGCGTACTGTCTGGCTGGGTTCTACCCCTTGGTGAGCCGGCATGCCCTTAATTGGGTGTGTTGGGGAACCAGGACTTTTACCTTGAGAAAATTAGAGTGTTCAAAGCAGGCCTTTGCCTGAATACATTAGCATGGCATAATAAAATAGGACGTGCGGTTCTATTTTGTTGGTTTCTAGAGTCGCCGTAATGATTAATATGGATAGTTGGGTGGAATTCTCGGGTACCAAGGAACTCCAGTAACACTAGCTATA
+
CCCC-EFFEGGGGGGGGGGGGGGGGCFGGGGGGGGGGGGGGFDFGE@EGGGGGGGGGFGGGGGGGGCFDFGGGGGGGGGFFDEEFGGDGGGGGGGFFEFGGFCGFGGGG@<<FEFFFGGGCF@CFFGDGGGGCA<FFEFDFGFFCGGG9BFGFE<C<@CFGFGCFFFFGGGG9CFGG9@FGG@CFF8CFF;FFFC9,,@F><<GECCE9@FECCCF@9EECFFF7B+:CC*CEGB*5:999FD:>E+<99=9@C9<F5C?C*++<+309:*7/2*:<>3C?F6*0AF9+*3++:6+0<7++
@M03152:184:000000000-AWYW1:1:2106:13520:23465 1:N:0:ACTAGCTAATACCTGT
AAGCTCGTAGTTGAATTTCGGGATCAGTATGTCGGTCGTGCTTCGGTACGTACTGTCATTACTGGTTTCTCCCTTCTGAAGAACCATGATGTCATTAATTTGGTGTCTTGGGAAATCAGGACTGTTACTTTGAAAAAATTAGAGTGTTTAAAGCAGGCATACGCTTGAATACATTAGCATGGAATAATGAAATAGGACGTTTGATTCTATTTTGTTGGTTTCTAGGATCGACGTAATGATTAATAGGGATAGTTGGGTGGAATTCTCGGGTGCCAAGGAACTCCAGTCACACTAGCTAATT
+
CCCCCGGGGGGGGFFGGGGGGGGGGGGGGGGGGGGGGGGGGGGGGGGGGGGGGGGGGGGGGGGGGGGGGGGGGGGGGGGGGGGGGGGGGGGGGGFGGGGGGGGGGGGGGGGGGGGGGGGGFGGGGGGGGGGGGGGGFGGGGGGGFGGGGGGGGEFGFGGGGGGGEGGGGGGGGGGGGFCFF8DFGGGGGGFCFGGGCFEFCEFGGGFCGGGGCCDFGGGC@FFC;9EFC*>?C:>FFFGGGFFDFGG=66),>CFCCGGGC9?++=2=*=@3?CC4=35EFF7*<00<?*+<FC46+2:7+
@M03152:184:000000000-AWYW1:1:2106:14249:23604 1:N:0:ACTAGCTAATACCTGT
AAGCTCGTAGTTGAATTTCGGGGTTAGTAGGTTGGTCATGCCTCTGGTATGTACTGGTCTCACTGATTCCTCCTTCCTGATGAACCGTAATGCCATTAATTTGGTGTTGCGGGGAATTTGGACTGTTACTTTGAAAAAATTAGAGTGTTTAAAGCAAGCTAACGCTTGAATACATTAGCATGGAATAATGAAATAGGACGTTCGATCCTATTTTGTTGGTTTCTAGGATTGACGTAATGATTAATAGGGATAGTTGGTTGGAATTCTCGGTTGCCACGGAAATCCAGTTCTACTAGCTCAT
+
CCCCCGGCFFEGGEGGGGGGGGGCGGGFFFGFGGGGGGGGGGGGGGGGGGGGDGGDEGGGGGGGGGGGGGGGFFGGGGGFGGGGGGGGGGGGGGGGGFCGGGGGGFGFFGGGCGCCFFGGGGGFGGGGGGGGG9FFFGGGFFGFFGCGGGGGGGADFFGGGGGGGGGGFFGGF9FGGGFFFGCEGGFEFGFGFGGFGFGGGGGGGGGGFFGGGFFFGGC>DF2>CDF,?EG6;CCG5F,4BCC1=FF66*;2+>E?87848++22+?=****39*:+)7:*202<<E@2/++<:F+2+*++
@M03152:184:000000000-AWYW1:1:2106:10352:23716 1:N:0:ACTAGCTAATACCTGT
AAGCTCGTAGTTGAATTTCGAACCTGGTCGGGCGGTCTGCCTATTGGGTACGTACTGTCTGGCTGGGTTCTACCTCTTGGTGAGCCGGCATGCCCTTAATTGGGTGTGTTGGGGAACCAGGACTTTTACCTTGAGAAAATTAGAGTGTTCAAAGCAGGCCTTTGCCTGAATACATTAGCATGGCATAATAAAATAGGACGTGCGGTTCTATTTTGTTGGTTTCTAGAGTCGCCGTAATGATTAATAGGGCTAGTTTGGTGGAATTCTGGGGTGCCAAGGAACTCCAGTCACACTAACTAAT
+
CCCCCGGCFGGGGGGGGGGGGGGGGGGGGGGGGGGGGGGGGGGGGGGGGGGGGGGGGGGGGGGGGGGGGGGGGGGGGGGGGGFGGGGGGGGGGGGGGGGGGGGGGGGGGGGGGGGGFFGGGGGGGGGGGGGGGGGGGGCCDFFEFDGFGFFGFFGFGGDGGGGGGGFAEGGGCFFGGFGFGEFFFF,@EFGFFGGGEGC:::FGG*<C?9,@EFCFGFGGGGGGFFFCFF*:CGEE=*=<9C?++5<66*0:8A++<5/;C5:?C9C+*A5/?5>>6>:*A*<2<8++38:9CC6+3:*<2
@M03152:184:000000000-AWYW1:1:2106:16393:23812 1:N:0:ACTAGCTAATACCTGT
AAGCTCGTAGTTGAATTTCGGGGTCAGTAGGTCGGTCGTGCCAACGGTATGAACTGGCCTCACTGATTCCTCCCTCTTGTAGAACCGTGATGCCATTAACTTGGTGTTGCGGGGAAACAGGACTGTTACTTTGAAAAAATTAGAGTGTTTAAAGCAGGCTAACGCTTGAATACATCAGCATGGAATAATGAAATAGGACGTCGATCTTGTTTTGTTGGTTTCTAGGGTTGACGTAATGATTAATAGGGATAGTTGGGTGGAATTCTCGGGTGCCAAGGAACTCCAGTCACACTAGCTAATA
+
CCCCCGGGGGGGGGGGFGGGGGGGEGGGGGGGGGGGGGGGGGGGGGGGGGGGFGGGGGGGGGGGGGGGGGGGGGGGGGGGGGGGGGDFEGGGGFGGGGGGGGGGGGGGGGGGGGGGGGGGGGGGGGGGGGCFGFGGGGGGGGGGGGGGAFGGGDBFGGGGGGGGGGDGGFGGGGGDGGFFFGGGGGGGGGGGGGGFGGFFFEFGGDFFGGAF@FGGGGGFG+?CC?CFCGFFEGCE5CFFGFCFCFCCC=?E9EFFC*8**++<7+<CFEFD857*:)>:6+:4CCFG7=FGC***3+:++
@M03152:184:000000000-AWYW1:1:2106:12049:23952 1:N:0:ACTAGCTAATACCTGT
AAGCTCGTAGTTGAATTTCGGGACCATCATGTCGGTCGTGCCTCGGTACGTACTGGCATTGTTGGTTTCTCCCTTCTGACGAACCATGATGTCATTTATTTGGTGTTGTGGGGAATCAGGACTGTTACTTTGAAAAAATTAGAGTGTTTAAAGCAGGCTCACGCTTGAATACATTATCATGGAATAATGAAATAGGACGTTTGATTCTATTTTGTTGGTTTCTAGGATCGACGTACTGATTAATAGGGATAGTGGGTTGGAATTCTCGGGTGCCAAGGAACTCCAGTCACATTAGTTAACT
+
CCCCCGGGGGGGGGGGGGGGGGGGGGGGGGGGGGGGGGGGGGGGGGGGGGGGGGGGGGGGGGGGGGGGGGGGGGGGGGGGGGGGGGGGGGGGGGGGGGGGGGGGGGGFGGGGGEGGGGGGGGDFGG9FGGFGCGGGGGGGG8A<FFGGGGFGGGGGGGGGGGGGGGGGFGC@FFFF,<@FFGGDGGGFGGGFGGGGGGGFGGDGFDBFEGGGG@@D@FBDFGGF7?:DCE**:C:55E?F4+11:@?F?E5?;+***/:7+2+2+25*//29:97*75:60@FFF8@FEFF++2*22?*++
@M03152:184:000000000-AWYW1:1:2106:23531:23992 1:N:0:ACTAGCTAATACCTGT
AAGCTCGTAGTTGAATTTCGGGGTCAGTAGGTCGGTCGTGCCAACGGTATGAACTGGCCTCACTGATTCCTCCCTCTTGTAGAACCGTGATGCCATTAACTTGGTGTTGCGGGGAAACAGGACTGTTACTTTGAAAAAATTAGAGTGTTTAAAGCAGGCTAACGCTTGAATACATTAGCATGGAATAATGAAATAGGACGCCGATCTTATTTTTTTGGTGTCTAGGGTTGACGTAATGATTAATAGGGATAGTTGGGTGGAATTCACGGGTGGCAATGAAATACAGTCACACTAGCTAAAC
+
C-<6AFGFEFGGFGDGG@EGGGGGGFGAFGGGGGDGGGEGGGFGGGGGGGGGGGGGGGGGGGGFEGGGGFGGGGD@FFGGGGGGGGDFGGEAEECGG9FGG9CFDD8?E9FE7F7+=FFGGGCFFGFAEFGFGFGGGGGGGGC9FFFGBDD9BF9,8>FGGG7+@F@FFCGGDC;FGGGGGGFFGGF,;;EFGF9,?,,5*5*<C*6CECGGG:*:8*=*=<FGCFFFC*2+/AC=*+3+39CEC<7**:@?9CG8*:5*;97E++2*/:E)****+/*+++02AA<<79A@G<6:7<*+2
@M03152:184:000000000-AWYW1:1:2106:14317:24005 1:N:0:ACTAGCTAATACCTGT
AAGCTCGTAGTTGAATTTCGGGGTCAGCAGGTCGGTCGTGCCACTGGTATGTACTGGCCTTGCTGATTCCTCCCTCTTGACGAACCGTAATGCCATTAATTTGGTGTTGCGGGAAATCAGGACTGTTACTTTGAAAAAATTAGAGTGTTTAAAGCAGGCTTAAGCTTGAATACATTAGCATGGAATAATGAAATAGGACGTTCGATCCTATTTTGTTGGTTTCTAGGATTGACGTAATGATTAATAGGGATAGTTGGGTGGAATTCTCGGGTGCCAAGGAACTCCAGTCACACTAGCTAAT
+
CCCCCGGGGGGGGGGGGGGGGGGGGGGGGGEFFGGGGGGG>DGGGGGGGGGGDGGGGGGGGGGGGGGGGFGGGGGGGGGGGGGEGGGGGGGGGGGGGGGGGGGGEGGGDGGGGFFFFGGGDECFFFGGGGGGGFGGGGGGGGGGGDGFGGGGFFFGGFGGCDFFGGGGGGGFDFGGGGGF97DFGGGGEFGGFGGGCF,>3@C7:<FEEB9<B,@F@8FGGE;BCCEGGGC@BEGD,*4=+1=CCF9<*0=C6C+<C**=*1++=+5<35*/?**?6.<*20+*<8@?<?<EFDCC?ED7+
@M03152:184:000000000-AWYW1:1:2106:15232:24061 1:N:0:ACTAGCTAATACCTGT
AAGCTCGTAGTTGAATTTCGGGATTGGGATATATCGATCGTGCCTTTAGGGGCATGAAACGGTGTGTAGCCAATTTCTCACCTTCTGGTGAGTCGGGATGCTCTTGGGTGTTTCGATGAATCAGGACCTTTACTTTGAAAAAATTAGAGCGTTTAAAGCGGGCATTTTTGCCTGAATACATTAGCATGGAATAATAAAATAGGACGATGGTTCTATTTTGTTGGTTTTAGGACCACGTAATGATTAATAGGGATAGTTGGGTGGAATTCTCGGGTGCCAAGGAACTCCAGTCACACTAGAT
+
CCCCCFFFGGFGGGGGGGGGGGGGGGGGGGGGGGGGGGGGGGGGGGGGGGGGGGGGFGGGGGGGGGGGGGFGGGGGGGGGGGGGGFGGGGGGGGGGGGGGGGGGGGGGGGGGGGGGGGGGGGGGGGGGGGGGGGGGDFFFGGGGGGFFGFFGGGGFGGFFGG>EFGGFGEGGGGGDCCFFFGGCGGGFGGGFCFGGGFEFF,@E<CCCDFFGGGF;FEGGGG>FEGGGGF?;<;5CE56:*>+979@?+C/*5*:++=<CE>*17++0*ACDGD<)*096AC*02<+0<?:?CGG6*+9+3
@M03152:184:000000000-AWYW1:1:2106:21866:24095 1:N:0:ACTAGCTAATACCTGT
AAGCTCGTAGTTGAATTTCGAACCTGGTCGGGCGGTCTGCCTATTGGGTACGTACTGTCTGGCTGGGTTCTACCTCTTGGTGAGCCGGCATGCCCTTAATTGGGTGTGTTGGGGAACCAGGACTTTTACCTTGAGAAAATTAGAGTGTTCAAGCAGGCCTTTGCCTGAATACATTAGCATGGCATAATAAAATAGGACGTGCGGTTCTATTTTGTTGGTTTCTAGAGTCGCCGTAATGATTAATAGGGATAGTTGGGTGGAATTCTCGGGTACCAAGTAACTTCAGTCACACTAGCTAATT
+
CCCCCFGGGGFGGGGGGGGGGGGCFFGGGGGGGGGGGGGGGGGGGGGGGGGGGGGGGGGGGGGGGGGGGGGGGGGGGGGGGGGFGGGGGGGGGGGGGGGDGGGGGGGGGGGGGGGE@<FFD7FFGGGGFGGGGGFGFEFCEFGGFDFDF9CFFGF8FGGGGGGGGGGGFGGGGGFCACGGGGGEGCAFGGGC9CD6F<C<<FEGCFFCCFGGGF7,,==CC+BF99CCFC*=/3B8FC:+2;:EFGGGCE@F+++3*/85:<<8CC:=G==)+2:<F*0<:++29:<+</<+****<9C7+
@M03152:184:000000000-AWYW1:1:2106:17488:24128 1:N:0:ACTAGCTAATACCTGT
AAGCTCGTAGTTGAATTTCGGGACCATCATGTTGGTCGTGCCTCGGTACGTACTGGTATTGTTGGTTTCTCCCTTCTGACGAACCATGATGTCATTTATTTGGTGTTGTGGGGAATCAGGACTGTTACTTTGAAAAAATTAGAGTGTTTAAAGCAGGCTCACGCTTGAATACATTAGCATGGAATAATGAAATAGGACGTTTGATTCTATTTTGTTGGTTTCTAGGATCGACGTAATGATTAATAGGGATAGTTTGGTGGAATTCTCGGGTGCCAAGGAACTCCAGTCACACTAGCTAATT
+
C<<CCCFFDGEGGG9<CCFGGGGDGFGGGGGGG@DGGGDGGGGGGGGGGGGFGGGGGGGGFGGEGFGGGFAECEFFFGGGGE@F76CECFEFEFDGGGFFFEFE7FC8E7BEGD+FEEGGGGF8FAFCFEGG9FCE?BCFGEC,CAEFGGGGGCFGFGCGGGGGG7>B=FFDGGG;<CFGCFG=,CEGCFGGGGGF9,:3F3:;;9E,,,;CA,3,:C:FGDGFCFDGG5B8=**=A99CGG9<15<A?*;?FG9C8CF7*2?FCF+77*:)=*;*:).*22+*++3<C*<0@CD*++*2+
@M03152:184:000000000-AWYW1:1:2106:13630:24129 1:N:0:ACTAGCTAATACCTGT
AAGCTCGTAGTTGAATTTCGAACCTGGTCGGGCGGTCTGCCTATTGGGTACGTACTGTCTGGCTGGGTTCTACCTCTTGGTGAGCCGGCATGCCCTTAATTGGGTGTGTTGGGGAACCAGGACTTTTACCTTGAGAAAATTAGAGTGTTCAAAGCAGGCCTTTGCCTGAATACATTAGCATGGCATAATAAAATAGGACGTGCGGTTCTATTTTGTTGGTTTCTAGAGTCGCCGTAATGATTAATAGGGATAGGTGGGTGGAATTCTCGGGTGCCAAGGAACTCCAGTCACACTAGCTAAT
+
CCCCCGGGGGGGGGGGGGGGGGGGGGGGGGGGGGGGGGGGGGGGGGGGGGGGGGGGGGGGGGGGGGGGGGGGGGGGGGGGGGGGGGGGGGGGGGGGGGGGGGGGGGGGGFDGDGGGG<FGGGGGGGGGGGGGFFGGGGGGGGGGGGGGGGGGGGGFGGGGGGGGGGGGFGGGGGGGGGGGGGGGGGGGGGGGCFGFCGGGGGGGG:FGGCFGGFFDGFGGGGFCGFCGGGGCEGEEG5CCEEC<CF?+:*06++2@=C*;C><<F+00>=E5=<<C<>FFF@+?+<++29CFC**+*2:C+
@M03152:184:000000000-AWYW1:1:2106:20145:24254 1:N:0:ACTAGCTAATACCTGT
AAGCTCGTAGTTGAATTTCGGACCTGGCTGGGTGGTCTTGGCTCACGTCAAGCACTGCCTCTGGTCGGGTCTTTCCTTCTGGGGAACCTGCGTGCTATTAACTTAGTGCGCAGGGGATCCAGGACTTTTACTTTGAAAAAATTAGAGTGTTTAAAGCAGGCTTTCGCTTGAATACATTAGCATGGAATAATAGAATAGGACTTTGGTTCTATTTTGTTGGTTTCTAGGACCGAAGTAATGATTAATAGGGATAGTTGGGTGGAATTCTCGGGTGCCAAGGAACTCCAGTCACACTAGCTAA
+
CCCCCGGGGGGGGGGGGGGGGGGGGGGGGGGGGGGGGGGGGGGGGGGGGGGGGGGGGGGGGGGGGGGGGGGGGGGGGGGGGGGGGGGGGGGGGGGGGGGGGGGGFGGGGGGGGGGGGGGGGGGGGGGGGGGFGGGGGGEF>DFGGGGGGFDGGGGGGGGGGGGGGGGGGGGGGGGGGFEGDFGGGGGGGGGGGDGFFDFFCFCCCFGGGGGGGGGGGGDFGGGGGGFGD?B8CGGGF@+A@CF?:EE7<C5=CG9C7C*8C5*<FGCFDGFDGC7FCF>5CCF4<C0@E?70+9FFGG79+
@M03152:184:000000000-AWYW1:1:2106:17894:24277 1:N:0:ACTAGCTAATACCTGT
AAGCTCGTAGTTGAATTTCGGACTCGGTTGGATGGTCTGCCTTTGGTATGTACTGTCCTGACCGGGTCTCACCTTCTGGTGAGCTGTCGTGTTGTTTACTCAGCGCGGCAGGGAACCAGGACTTTTACTTTGAAAAAATTAGAGTGTTTAAAGCAGGCTTTCGCTTGAATACATTAGCATGGAATAATAAAATAGGACTTTGGTTCTATTTTGTTGGTTTCTAGGACCGCAGTAATGATTAATAGGGATAGTTGGGTGGAAGTCTCGGGTGCCAAGGAACTCAAGTCAAATCTGCTAATAT
+
C<BACGGGDGGGGGFFCD<FGEGGGGGGCGGFGFGGGGGGFGGGGGGGGGGGDGFGFGGGG?<FCFFEGGGGGGG8FFGGFFGGFGFGDDCEGDGGGGGCAFFFGGGGGDCGDEGGF<EGDFCGGGGGFGAFFEAFFGDGFFFCGGCFFGFF<F8@B>FGGGGGGGGCGGGGGFGGF7;;>C7CCFFGFCEA;DFF,,F,>DF<F<AB;DF9DFG7CGGC,?@F,<,;***=89;9+<ECE++:;?E7FGFGD9+*3*=;0*30<+ACC=E38C69*))03<+*+2+++103+2*+:3*++
@M03152:184:000000000-AWYW1:1:2106:12548:24320 1:N:0:ACTAGCTAATACCTGT
AAGCTCGTAGTTGAATTTCGGAATAAGCAGGTCGGTCGTGCCACAGGTATGTACTGGTCTTGCTGATTCCTCCCTCTTGACGAGCCGTAATGCCATTAATTTGGTGTTGCGGGGAATCAGGACTGTTACTTTGAAAAAATTAGAGTGTTTAAAGCAGGCTCACGCTTGAATACATTAGCATGGAATAATGAAATAGGACGTTCGATCCTATTTTGTTGGTTTCTAGGATTGACGTAATGATTAATAGGGATAGTTGGGTGGAATTCTCGGGTGCCAAGTAACTCCAGTTCCACTAGCTAAT
+
CCCCBFGGGGGGGGGGGGGGGGGGGFGGGGGGGGGGGGGGGGGGGGGGGGGGGGGFGGGGGGGGGGGGGGGGGGGGGGGGGGGGGGGGGGGGGG9EGFGGGGGGGGGGGGGGGGGDGGCFGGGGGGGGGGGGGFGGGGGGG9FFGGDGGGFGGBFGDDGGGGGFFFGGGFFGGGGFFFFGGGGCDFFGGGGGGGGGGGGGGGFGGGC8FFGGGGFFGF>CEC@GFEGFGG8EC8CFFGGGGGGFF+=?C*5E9F7C?*=:58+:?:C?*=E<C<5C78*3<CDFG??9+009F>4+*2>++
@M03152:184:000000000-AWYW1:1:2106:7489:24332 1:N:0:ACTAGCTAATACCTGT
AAGCTCGTAGTTGAATTTCGGGCTAGGCACCATTGGTCTGCCTCTATGGTAGTACTAGTGGTTGTCTAGCCTTTCCTTCTAGGGGCCTAGTATGTCCTTCGGGGTGTACTAGGAGTCTAGGACTTTTACTGTGAAGAAATTAGAGTGCTTAAGGCAGGCTTGTGCTTGAATACATTAGCATGGAATAATAGAATAGGACTTTGGTTCTATTTTGTTGGTTTTAAGGACCAAAGTAATGATTAATAGGGATAGTTGGGTGGAATTATCGGGTGCAAAGGAACTCCAGTCACACTAGCTAATC
+
CCCCCFGCEC@EFDDFEFFFGGGGGCGFGAFGFGGGGGGGGGFGFFGFGEGGFFFGGGGGGFGGEFGFEFCAFFGGFGGGGGFFDGGGCFGGGGGFGGGFGEGGGG:EFGGGG8FEDCAFGGGC9,CCFAG,FGGF9=FFGGGGCFECDDBCFFGGDEGGGGGGGGCGCFFGFFFG<E8FGFGGFFGFCCC9EBFGG9FGGD9DFEFA;CCGGGCC,@CGGGGFCCEB@B8,,,7>:CFGGGFFCFGFDC4,DGCF5?:*169:,42:DE=DG8+;CF)72++*<CF+<+=9*;*:+3:++
@M03152:184:000000000-AWYW1:1:2106:9201:24382 1:N:0:ACTAGCTAATACCTGT
AAGCTCGTAGTTGAATTTCGGACCTGGCTGGGCGGTCCGCTTAACGGCGTGTACTGTCTGGCTGGGCCTTACCTCTTGGTGAGCCGGCGTGCCCTTTATTGGTGTGCGTCGGGGAACCAGGACTTTTACCTTTAGAAAATTAGAGTGTTCAAAGCAGGCCTATGCCCGAATACATTAGCATGGAATAATAAAATAGGACGTGCGGTTCTATTTTGTTGGTGTCTAGAGTCGCCGTCATGATTAATAGGGATAGTTGGGTGGACTTGTCGGGTGCCAAGGAACTCCAGTCACACTATCTAAT
+
C9CCC9CFFFGGGGFGGFGFDGGEEEGGGGGGGGGGGGEGGGGAA7CGGGGFCGGDGFFFGGGGGDGGGGFGGGGGGFGG@F@FE=>FFG7:FF,EEF<<,,:=F:<FGGEDCGCFGGFF77>FGGFCGF<C,:,8C,<8FCCBA@FFEDCFG=CF8B7FFDGFGEFC:*>DFEFF,3:,73,6?:<CGGC@=CG;FG7<4:CGGGG7<F?CFG;+?BFG2;C7+:7<FCE=5:**1*++9:++2<<6=*)2<0<9A5*8*/2+<+<+57*9?75C<7)0**3>CC<@F?FCFFF++<>+0
@M03152:184:000000000-AWYW1:1:2106:17954:24392 1:N:0:ACTAGCTAATACCTGT
AAGCTCGTAGTTGAATTTCGGGATCAATACGTCGGTCGTGCCTCGGTACGTACTAACGTCATTGATTTCTCCCTTCTGACGAGCCGTGATGTCATTAATTTGGTGTTACGGGGAGTCAGGACTGTTACTTTGAAAAAATTAGAGTGTTTAAAGCAGGCAATCGCTCGAATACATTAGCATGGAATAATGAAATAGGACGTTCGAACCTATTTTGTTGGTTTCTAGGATCGACGTAATGATTAATAGGGATAGTTGGGTGGAATTCTCGGGTGCCAAGGAACTCCAGTTACACTACTCAATC
+
CCC9CFGGGGGGGGGGGGFFGGEGFGGGGGCFFCEGGGGGGGGGGGGGGGGGGGFFFCFGGGFFEGGGGFGGGGGGGFFGEEEDGGGDDGFGGGGGGGGGGGGGGGGGGGGGG@GGFGGGGGGGGGGGGGGFGFECFEGGCGGGGGGGFGDF<FFGCFDDGGGGFFGDGGGFGFGDGFGGGFDCCFCBF9ECFF98BAEED7FC@FCGGGEFFCFGGEEFCF;BCEFEBC>5CCB=:=:C7+4:79EFC6;6;EE?*:8CD:7<CF:***1)/>7**8:*2<0*+++++1<+<<*++3*++
@M03152:184:000000000-AWYW1:1:2106:15493:24432 1:N:0:ACTAGCTAATACCTGT
AAGCTCGTAGTTGAATTTCGGGGTCAGCAGGTTGGTCGTGCCAATGGTATGAACTGGCCTTGCTGATTCCTCCCTCTTGATGAGCCGTAATGCCATTAATTTGGTGTTGCGGGAAATCAGGACTGTTACTTTGAAAAAATTAGAGGGTTTAAACCAGGCTTAAGCTTGAATACATTAGCATGGAATAATGAAATAGGACGTTCGATCCTATTTTGTGGGTTTCTAGGATTGACGTAATGATTTGTAGGGATAGTTGGGTGGAGTTCTCGGGTGCCAGGTAACCCGAGTATCACGAGTGTAA
+
A@CC@EFCFG@CE@CCFFEFCFF@@@FGCGG<-CCFECCFGGF8ECEGFGGGGEFE88,FEFEFGGFC@CEF<@<E,<<,CC<,E<FFECFAFFF9CEF9,CFFGF,BCFC=F>:F9A<?,:+BF?EFGG959CEA,<+84F=,B,BFECGF<,A>F7+AF>,E,83=3,<=,,@D3>D>9@8,@>3>;F;D9DEE,3,@**@:BA,*>;=,,76<,:84:E;;CCF6,2<,,64*4*:,,,,,24<C*6)05><C+:*=8**5*++2*/:*1**2+7)0<0+**28***+00******32
@M03152:184:000000000-AWYW1:1:2106:21600:24465 1:N:0:ACTAGCTAATACCTGT
AAGCTCGTAGTTGAATTTCGGGGTCAGTAGGTCGGTCGTGCCAACGGTATGAACTGGTCTCACTGATTCCTCCCTCTTGTAGAACCGTGATGCCATTAACTTGGTGTTGCGGGGAAACAGGACTGTTACTTTGAAAAAATTAGAGTGTTTAAAGCAAGCTAACGCTTGAATACATTAGCATGGAATAATGAAATAGGACGTTCGATCCTATTTTGTTGGTTTCTAGGATTGACGTAATGATTAATAGGGATAGTTGGGTGGAATTTTCGGGTGCCAAGGAACTCCAGTAAGACTAGATAAT
+
CCCCCGGGGGGGGGGGGGGGGGGGGGGGGGGGGGGGGGGGGG<EGGGEFFFF9FFFFGGGGGGGGGGGGGGFGGGGGGGGGGGGGGGEGGFGGGFGGGGGGGGGGGGGGGGGGDGGGGGGFFGGGGGGGGGGGGGGDG7FGDFDF<FGGGGGGGGFGGCCFGG7FGCGFFFGGCCGFCFGFFDFGFGGEFGCGCFF7D7CGGFC>FCEGGCCFGF7EFFEGCF?99CFDFFGG8BCFFE?CC@G79A+=?F6@929+>8**A++2+<C)/:*/*9*+)0**:6C6880+*++37:++<09+
@M03152:184:000000000-AWYW1:1:2106:18958:24473 1:N:0:ACTAGCTAATACCTGT
AAGCTCGTAGTTGAATTTCGGGATCAATACGTCGGTCGTGCCTCGGTACGTACTAACGTCATTGATTTCTCCCTTCTGACGAGCCGTGATGTCATTAGTTTGGTGTTACGGGGAGTCAGGACTGTTACTTTGAAAAAATTAGAGTGTTTAAAGCAGGTAATCGCTCGAATACATTAGCATGGAATAATGAAATAGGACGTTCGAACCTATTTTGTTGGTTTCTAGGATCGACGTAATGATTAACAGGGATAGTTGGGTGGAATTCTCGGGTGCCAAGGAACTCCAGATACACTAGATACTT
+
CCCCCGGGGGGGGGGGGGGGGGGGGGGGGGGGGGGGGGGGGGGGGGGGGGGGGGGGGDFGGGGGGGGGGGGGGGGGGGGGGGGGGGGDGGGFDFGGGGGGGGGEFGGGGGGGGEGGGGGGGGFGGGGGGGFFF<FGGGGGGFFFGCGGFGGGGGGGGGFGF<@>FFGGGGGGGGFGG?FGGCGFEFGGGGGCCGFGGGDCCFECFGEGGGGCCCGC7EEEF9CCC,8;CCBE=BCF5@FFGGF+:+75E*.<CC?FECE*1:CGGG97C=*/;<C<FF):CF7CFC7+<B?6+**+02*++
@M03152:184:000000000-AWYW1:1:2106:10076:24649 1:N:0:ACTAGCTAATACCTGT
AAGCTCGTAGTTGAATTTCGGGGTCAGTAGGTCGGTCGTGCCAACGGTATGAACTGGCCTCACTGATTCCTCCCTCTTGTAGAACCGTGATGCCATTAACTTGGTGTTGCGGGGAAACAGGACTGTTACTTTGAAAAAATTAGAGTGTTTAAAGCAGGCTAACGCTTGAATACATTAGCATGGAATAATGAAATAGGACGTCGATATTATTTTGTTGGTTTCTAGGGTTGAAGTAATGATTAATAGGGATAGTTGGGTGGAATTCTCGGGTGCCAAGGAACTCCAGTCACAATAGCTAACA
+
CCCCCGGGGGEGGGGGGGGGGGGGGGGGGGGGGGGGGGGGGGGGFGGGGGGGGGGGGGGGGGGGGGGGGGGGGGGGGGGGGGGGGGGCEGGGGG9FFGGFGGGGGGGGGGGGGGGGGGFCGGGGGGGGGGGGFEF9?<FGGGGGGGGGFFFFGCFEF<CFGGGGGGGCCFGGGCFFGFFFGD:CFDCEGGCFEC;BC9<CCGECC,<C;FF9C;<FCFCC8+?ECCCFF*+++?<C9CGG7+1@C?FC6C;++++>:7*889CF+<+2**;C;5C6*.)22C+9@6<<96:+0**220?++
@M03152:184:000000000-AWYW1:1:2106:13013:24653 1:N:0:ACTAGCTAATACCTGT
AAGCTCGTAGTTGAATTTCGGGGTCAGTAGGTCGGTCGTGCCACTGGTACGTACTGGCTTCACTGATTCCTCCCTCTTGCAGAACCGTGATGCCATTAGTTTGGTGTTGCGGGGAAACAGGACTGTTACTTTGAAAAAATTAGAGTGTTTAAAGCAGGCTAACGCTTGAATACATTAGCATGGAATAATGAAATAGGACGTTGATCTTATTTTGTTGGTTTCTAGGATTGACGTAATGATTAATAGGGATAGTTGGTTGGAATGTTCGGGTGTCAAGGAACTCTAGTCACACTAGCTAATA
+
CCCCCFGGGGGGFFGGFGGGGGGGGFFFGGGGGGGGGGGGGFGFCFGGGGGG9FGCGGGGGGGGGGGGGGGGGGGGFGDGFGGGCCGGGGCFGGCFGFF<FCGGGGGGGGGGGGD@FFFBA<=EEFFGGFGC<,,FA=FFGD8CFGFGF@C@CDADFGDGFF7FGGGGG?FGFGGFGG7FGACCFAEGGGFCFGFGGFF*66>CFGGGGG?;;CB:E,6B6?CC;E8CGC9+/3:**4<CCGF+1;CF6*;<>+:+**BEF7F++<9*/*;C*97CC4>0*++*+<+3:=7CC*0A+0:<+
@M03152:184:000000000-AWYW1:1:2106:12359:24684 1:N:0:ACTAGCTAATACCTGT
AAGCTCGTAGTTGAATTTCGGGATCAATACGTCGGTCGTGCCTCGGTACGTACTAACGTCATTGATTTCTCCCTTCCGACGAGCCGTGATGTCATTAATTTGGTGTTACGGGGAGTCAGGACTGTTACTTTGAAAAAATTAGAGTGTTTAAAGCAGGCAATCGCTCGAATACATTAGCATGGAATAATGAAATAGGACGTTCGAACCTATTTTGTTGGTTTCTAGGATCGACGTAATGATTAATAGGGATAGTTGGGTGGAATTCTCGGGTGACAAGGAACTCAAGTCACACTAGCTTATC
+
CCCCCGGGGGGGGGGGGGFFGGGGGGGGGGGGGGGGGGGGGGGGGGGGGGGGGGGGGGGGGGGFGGGGGGGGGGGGGGGGDGGCFFGGGGGGGGGGCFGGGGGGGGGGGEGGGDEGGFGGGFGGGGGGGGGGFFFGFGGEGGGG,EFFGGGGGFGCGGFGFFGGCFGG<>DFGGFEGGGFEFFGGGGGABFGFFF8DFFGGG*,@FGGGG9@CFGGFFGCFGFCC9+?+C;8CCC5*1<CC9?C7;<E?E4+<@+0*:>583+<:0<=*:87*7*:C45C*A<*+<0:<FGCGC7:7+;++
@M03152:184:000000000-AWYW1:1:2106:15919:24685 1:N:0:ACTAGCTAATACCTGT
AAGCTCGTAGTTGAATTTCGGGGTCAGTAGGTCGGTCGTGCCAACGGTATGAACTGGTCTCACTGATTCCTCCCTCTTGTAGAACCGTGATGCCATTAACTTGGTGTTGCGGGGAAACAGGACTGTTACTTTGAAAAAATTAGAGTGTTTAAAGCAGGCTAACGCTTGAATACATTAGCATGGAATAATGAAATAGGACGTCGATCTTATTTTGTTGGTTTCTAGGGTTGACGTAATGATTAATAGGGATAGTTTGGTGGAATTCTTGGGTTCCAAGGCACTCCAGTAACACTAGCTAACT
+
CCCCCGDGGGGGGFEGGGGGDGGGGFGGCAFGF>FGGDFGGGC<FGGGGFDEAGGGFFGGGGGGDGFGGGGGGGGGGGGFDFF9FFCFEFGGGGGGGGGGGGGDGGGGCGEFEGGGGGGGG?FGFGGGGGGGGGFG,DFGGD@,CB?FFGGGGCABGGDFFFFEG:FFDCCFG,,@@@FGA>DFAFGCC9BFFCC><,D*1>FCCC:B,FFGF@7<EFCGGGG;C9*<9*+>*=*=:7C@+5+:++0:7==6;E+<*:8**0:A7C9C4*2//9:*<))C*;?F++3+3/+3<C7C:9*3+
@M03152:184:000000000-AWYW1:1:2107:18071:1938 1:N:0:ACTAGCTAATACCTGT
AAGCTCGTAGTTGAATTTCGGTGGCCCAACGGCGGTCGGCCGCAAGGTCTGTACTGCCGGTTTTCGGACCACCTCTTTCTGGGGGAACGTCGGCCCTTAACTGGGCTCGGCGGCCGAACCAGGACGTTTACTTTGAAAAAATTAGAGTGTTCAAAGCAAGCGTACGCTTGAATACATTAACATGGAATAATGAAATAGGGATTCAGTTCTATTTTGTTGGTTTTTAGAATCCGAAGCAATGATTAATAGGGATAGTTGGGTGGAATTCTCGGTTGCCAAGGAACTACAGTCACACTAGCTA
+
CCCCCGGGGGGGGGGGGGGGGGGGGGGGGGGGGGGGGGGGGGGGGGGGGGGGGGGGGFGGGGGGGDGGGGGGG8=ECFGGGGGGGGGGGGGGGGGGGGGGGGGGGGG@FGGGGD<CGG@CFGGGGGGFDFFFFGGGGGGFGECG8:FFFGGGGGGGGGGGGGFF7FGFC*0<CFCC?CGC9CCE6:CC?FGE+23++<<8*;@E+A<C700+A@F7FFC5*;CC*:@83@<68588C68+20<CC7+2<+>?66C0@FG5A8>*9C83++*1**)/*:<*:AC0++3++/9<CD768+97*
@M03152:184:000000000-AWYW1:1:2107:15371:1938 1:N:0:ACTAGCTAATACCTGT
AAGCTCGTAGTTGAATTTCGAACCTGGTCGGGCGGTCTGCCTATTGGGTACGTACTGTCTGGCTGGGTTCTACCTCTTGGTGAGCCGGCATGCCCTTAATTGGGTGTGTTGGGGAACCAGGACTTTTACCTTGAGAAAATTAGAGTGTTCAAAGCAGGCCTTTGCCTGAATACATTAGCATGGCATAATAAAATAGGACGTGCGGTTCTATTTTGTTGGTTTCTAGAGTCGCCGTAATGATTAATAGGGATAGTTGGGTGGAATTATAGGGTGCCAAGGAACTCCAGTCACACTAGCTAAT
+
CCCCCGGGEGEFGGGGGGGGGGGGGFGGGGGGGGGGGGGGGGGGGGGGFGGGGGGGGGGGGGGGGGGGGGGGGGGGGGGGGGGGGGGGGGGGGGGGGGGGGGGGFGCFEG<FGGGGGGGGGGGGGGGGGGFGFFFGFGGGGGGGGGFGFGEGDGGGGGGGGGGGGGGGG7FGCAFGA=CF=DFGGGGGGGCF99,67<F>>**C@<*1?@FGGG9,:@8B88+?>BEFE+38CG8C5AG7CFGGG77+A*>78FFG65C55:+@6+:+++0*137:F4:FG*++<?+3<F:++06+2+*:*
@M03152:184:000000000-AWYW1:1:2107:15507:1959 1:N:0:ACTAGCTAATACCTGT
AAGCTCGTAGTTGAATTTCGGACCTGGCTGGGCGGTCTTGCCGAAAGGTAAGCACTGCTCTGGTCGGGTCTTTCCTTCTGGGGAACCAGCGTGCTCTTAATTGAGTGCGCTGGGGATCCAGGACTTTTACTTTGAAAAAATTAGAGTGTTTAAAGCAGGCATACGCTTGAATACATTAGCATGGAATAATAGAATAGGACTTTGGTTCTATTTTGTTGGTTTCTAGGACCGAAGTAATGATTAATAGGGATAGTTGGGTGGAATTCGCGGGTGCCAAGGAACTCCAGTCACACTAGCTAAA
+
CCCCCGGGGGGGGGGGGGGGGGGGGGGGGGGGGGGGGGGGGGGGGGGGGGGGGGGGGGGGGGGGGGGGGGGGGGGGGGGFGGGGGGGGGGGGGGGGGGFG9<FGGGGGGGGGGGGGGGGGGGGGGGGGGGGGGGGGGGGGGGGGGGGGGAFGFCFGGGGGGGFFGGGGGGGGGGDGGGGFFCGGGGGGGGGGFFFBF@<:FCFGDFF<CFF;9FGFG=CEGF9;1CEGDBEEE5/5+<+3:C9CC>FGF;46CEFFF588C*++0+**:CC)*75:*/5DC8C7<?C2+6*<<7*9*9>00
@M03152:184:000000000-AWYW1:1:2107:23339:2047 1:N:0:ACTAGCTAATACCTGT
AAGCTCGTAGTTGAATTTCGAGATCAAATTGTTGGTCGTGCCTCGGTACGTACTGGCATTATTGATTTCTCCCTTCTGAAGAACCTTGATGTCATTAATTTGGTGTCTTGGGGAATCAGGACCGTTACTTTGAAAAAATTAGAGTGTTTAAAGCAGGCTCACGCTTGAATACATTAGCATGGAATAATGAAATAGGACGTTTGATTCTATTTTGTTGGTTTCTAGGATCGACGTAATGATTAATAGGGATAGTTGGGTGGAATTCTCGGGTGCCAAGGAACTCCAGTCACACTAGCTAATT
+
CCCCCGGGGGGGGGGGGGGGGGGGGGGGGGGGGGGGGGGGGGGGGGGGGGGGGGGGGGGGGGGGGGGGGGGGGGGGGGGGGGGGGGGGFGFGGFGGGGGGGGGGGDGGGFGGGFGGGGGGGFGGCGCFGGGGGEGGFGFFGGFGGGFFFGGGGFGGGGGGGEFGGGGGGCFGGGGGGGGGGGGGGGGGFGGGGGGDADCG7<C@FFGFGGGGEGGFFFEGGGG9D9DEF51>:8*DC?DC:C=:CGF,,,2=EFGFDGG8CBCGGG<CC5*)22@F<DA<6A<<F+<CF42AEGF?E::C*
@M03152:184:000000000-AWYW1:1:2107:23331:2061 1:N:0:ACTAGCTAATACCTGT
AAGCTCGTAGTTGAATTTCGAGATCAAATTGTTGGTCGTGCCTCGGTACGTACTGGCATTATTGATTTCTCCCTTCTGAAGAACCTTGATGTCATTAATTTGGTGTCTTGGGGAATCAGGACCGTTACTTTGAAAAAATTAGAGTGTTTAAAGCAGGCTCACGCTTGAATACATTATCATGGAATAATAAAATAGGACGTGTGAATCTATTTTGTTGGTGTCTAGGATCGACGTAATGATTAATAGGGATAGGTGGGTGGAAGTCTCGGTTGACAAGGAAATACAGTCACACTAGCTAATT
+
CC9@CGEE@DEEEFGGFGGGFDGFGFFFADEFGGGGGDG@FEE8;FGFGGGGEGACEFFDFFCE9AFGFGGFFGGEA9F<<CFG<CGCGFFAE<<9@,6EFG9,CFFGC,9,=FEF9FGGGFGGEEGEGF9,????FC<,EEE9CFFFFD@FGFF<E7E8EF8<+8ADC,A???7C,5A?;A@D9>EA,83>,3E,@83@+3@<,88,,,3,,3,<,DE*@,@>AEFGG5>E54:DEFCCE7>,4+,40=00,=6*****/+*3+:;85:*)+022*>542+++5+0+3*02**0*0AF**
@M03152:184:000000000-AWYW1:1:2107:21811:2144 1:N:0:ACTAGCTAATACCTGT
AAGCTCGTAGTTGAATTTCGGGGTCAGCAGGTCGGTCGTGCCAATGGTATGTACTGGTCTTGCTGATTCCTCCCTCTTGACGAACCGTAATGCCATTAACTTGGTGTTGCGGGAAATCAGGACTGTTACTTTGAAAAAATTAGAGTGTTTAAAGCAGGCTTAAGCTTGAATACATTAGCATGGAATAATGAAATAGGACGTTCGATCCTATTTTGTTGGTTTCTAGGATTGAAGTAATGATTAATAGGGATAGTTGGGTGGAATTTTCGGGTGCCAAGGAACTCCATTCACACTAGGTAAT
+
CCACCGGGGGGGGGGGGGGGGGGGGGGGGGGGGGGGGGGGGGGGGGGGGGGGGGGGGGGGGGGGGGGGGGGGGGGGGGGGGGGGGGGGGGFCFGFFFGGFFFFDFG<EGGGGGGGGGGGGGCGCFGGGGGGDFFGGFGG?EGGGGGGGGGGGFCFEGGGGGGADFGCGGGFGFGGGGFFECGGFFGGGGGGFGGGGC9,>FGE>,,6<DFFDG99FEG7CGG@C@@FGCFE,>CG,4C9,4,;C@+++27D6@C?E+8BC58++8+++=*:<5<576F356;8:++23+1;+<5<6+32:2
@M03152:184:000000000-AWYW1:1:2107:17168:2250 1:N:0:ACTAGCTAATACCTGT
AAGCTCGTAGTTGAATTTCGAACCTGGTCGGGCGGTCTGCCTATTGGGTACGTACTGTCTGGCTGGGTTCTACCTCTTGGTGAGCCGGCATGCCCTTAATTGGGTGTGTTGGGGAACCAGGACTTTTACCTTGAGAAAATTAGAGTGTTCAAAGCAGGCCTTTGCCTGAATACATTAGCATGGCATAATAAAATAGGACGATGGTTCTATTTTGTTGGTTTTAGGACCACGTAATGATTAATAGGGATAGTTGGGTGGAATTCTCGGTTGCCAAGGAACTACAGTCAAACTAGATAATGTT
+
CCCCCGGGGGGGGGGGGGGGGGGGGGGGGGGGGGGGGGGGGGGGGGFGGGGGGGGGGGGGGGGGGGGGGGGGGGGGGGGGGFCGGGGCEGEGGGGGGGGGGGGGGGGGGGGGGGGCFGGGGGGGGGGGGGGGGFGGGGGGGGGGFDFGGFFGGGGGFFDGEGC9FFGGGGGGFGFGGFGGGCGGGGGGGGFEFFFGFFFEG7>FG?CE@CFCC;BE,@*;BFC6CFFF>*=;FF*+++><CF7+<40>CC+C+=57***<CF7FF5E****2+2>309>4+3+<E<++<6C:?*0+3+**2
@M03152:184:000000000-AWYW1:1:2107:14902:2595 1:N:0:ACTAGCTAATACCTGT
AAGCTCGTAGTTGAATTTCGGACCTGGCTGGGTGGTCTTGGCTCACGTCAAGCACTGCCTCTGGTCGGGTCTTTCCTCCTGGGGAACCTGCGTGCTATTAACTTAGTGCGCAGGGGATCCAGGACTTTTACTTTGAAAAAATTAGAGTGTTTAAAGCAGGCTTTCGCTTGAATACATTAGCATGGAATAATAGAATAGGACTTTGGTTCTATTTTGTTGGTTTCTAGGACCTAAGTACTGATTAATAGGGATCGTTGGGTGTAATTCTCGGGTGTCAAGGAACTCCAGTCACACTAGGTAA
+
CCCCCGGGGGGGGG9FGGGGGGGGGGGGGGGGFGGGGG9FFFGGGGGFFGGGGGFGGGGGGGGGGGGGGEGGGGGFGGGGGDGGGGGGGFGGGGGFDCCEGGGFGGGGGGGGEGCFFGGGGGGDGGGGGGGGG99EDGGGGGGAFEGGGGFFCDFGGGGGGFFGGCE@F+<FFGGGGGGAFEGGGGGGGGGAC9,>C9F=::E9<FGGF9,@D,DC@FFFGGGFC99C8E*,,,>5,,,4+35=FFE?C6CC****058CE132C+3<@5*/2C)7D>**2*;EF?6@F=C??D4++22*2
@M03152:184:000000000-AWYW1:1:2107:19593:2976 1:N:0:ACTAGCTAATACCTGT
AAGCTCGTAGTTGAATTTCGGGATCAATACGTCGGTCGTGCCTCGGTACGTACTAACGTCATTGATTTCTCCCTTCTGACGAGCCGTGATGTCATTAATTTGGTGTTACGGGGAGTCAGGACTGTTACTTTGAAAAAATTAGAGTGTTTAAAGCAGGCAATCGCTCGAATACATTAGCATGGAATAATGAAATAGGACGTTCGAACCTATTTTGTTGGTTTCTAGGATTGACGTAATGATTAATAGGGATAGTTGGGTGGAATTCTCGGGTGCCAAGGACCTCCAGTCACACTAGCTAATC
+
CCCCCGGGGGGGGGGGGGGGGGGGGGFGGGGGGGGGGGGGGGGGGGGGGGGGGGGGGGGGGGGGGGGGGGGGGGGFGGGGGGGGGGGGGGGFGGGGGGGFGDGGFFGGGGEEEEGGGGGGGFGGGGGGGGGGGGGGGGFFFGGFGGGGGGGGFDGGGGFGGGGGFGEECGGDFGGGG7FEGG@FEFCEGGCFGGGCFCFCFGECFFCBEG9FG98FG=;*BFFGC96AFC9CECEFGGFCFFCFC+8F6FG7E@++3C8EC6C?>GF=**:D57*09<@7/;CC632+37:+:6*2<CC7:
@M03152:184:000000000-AWYW1:1:2107:10953:3208 1:N:0:ACTAGCTAATACCTGT
AAGCTCGTAGTTGAATTTCGGACCTGGCTGGGTGGTCTTGGCTCACGTCAAGCACTGCCTCTGGTCGGGTCTTTCCTTCTGGGGAACCTGCGTGCTATTAACTTAGTGCGCAGGGGATCCAGGACTTCTACTTTGAAAAAATTAGAGTGTTTAAAGCAGGCTTTCGCTTGAATACATTAGCATGGAATAATAGAATAGGACTTTGGTTCTATTTTGTTGGTTTCTAGGACCGAAGTAATGATTAATAGGGATAGTTGGGTGGAATTCTCGGGTGCCAAGGAACTCCAGTCACACTAGCTCA
+
CCCCCGGGGGGGGGGGGGGGGGGGGGFGGGGGGGGGGGGGGGGGGGGGGGGGGGGGGGGGGGGFGGGGGGGGGGGGGGGGGGFGGGGGGGGGGDGGFCGGGDGGGGGGDGGGGGGGGGGGGGGGGGGGGGGGGGGGGGGDEGGAFGGGFGGGGGGGCGGGGGGGGGGGGG7CGGGGGGGFGGCCGG@9DA@@AFFGFGFEGGGFGGGD;FGGGGGEGGG>:E7;EFGFF?CGE5=/CCGGGGGG7CFDFCFGF6;:++8CEGGCFF?FC5C3*)92:DF3:F@FGECC?@FC7*2AE*0**
@M03152:184:000000000-AWYW1:1:2107:22394:3580 1:N:0:ACTAGCTAATACCTGT
AAGCTCGTAGTTGAATTTCGGACCTGGCCGGATGGTCTGCCTAACGGTATGTACTGTCTGGCTGGGCCTTACCTCTTGGTGAGCCCGCACGCCCTTCACTGGGTGTGTCGGGTAACCAGGACTTTTACCTTGAGAAAATTAGAGTGTTCAAAGCAGGCTTATGCTCGAATACATTTGCATTGCATAATAAAATAGGACGTGCGGTTCTATTTTGTTGGTTTCTAGAGTCGCCGTAATGGTTAATAGGGCTTGTTGTGTGAATTCTCTGGGGCGCCAGAACTCCAGTCACACTCGCTAATAT
+
CCCCCGGGDGGGDFGGGGGGG@@CF<EEFGGGGGFGGG8,F@E@FGGGGGGGFFG,6CA<F8@,BBF<FEFFGGGFGAEF,,C<F,@F=++8FG>F,,=FE8FGBECGFEGGGEFCGGFGFGFFFG<?EGGF?AFFF@?FFF9FGGGGG,FCDF,,=+<@==,9@>+6DD<B<<F,@,,,,:,@37@AE@FFGE3::><CC*BCFC*D;FFGG,:F,,4=E,@,,6<54*5;5=88=++313++115:***2*3**398+3:++:C9:?****)1)1*)*0<+3<+++39FD**9A850?:
@M03152:184:000000000-AWYW1:1:2107:22099:3647 1:N:0:ACTAGCTAATACCTGT
AAGCTCGTAGTTGAATTTCGAGATCAGTACGCTGGTCGTGCCTTTGGTATGCACTGGTGTCACTGGTTTCTCCCTTCTGAAGAACTGTCATGCCATTCAGTTGGTGTGGCGGGGAATCAGGACTGTTACTTTGAAAAAATTAGAGTGTTTAAAGCAGGCTCGCGCTTGAATACATTAGCATGGAATAATGAAATAGGACGTTTGACCCTATTTTGTTGGTTTCTAGGATCGACGTAATGAGTAATAGGGATAGTTGGGTGGAATTCTCGGGTGCCAAGGAACTCCAGTCACACTAGCTAAA
+
CCCCCGGGGGGGFGGGGGGGGGGGGGGGGGGGGGGGGGGGGGGGGGGGGGGGGGGGGGGGGGGGGGGGGGGGGGGGGGGGGCGGGFFGGGGGGGGGFGGFFCFFFFGGGGGGGGGGGGGGGGGGGFFCEAGGGGGGFGGDFGGGG9EFFGFGGFGGGGGFGGGDGFGFEGGGGGGFFGGGGGG7F9CGCFFGGGGGGGGGEGGGC,CCC<<FGGGGGGGGFGGGCGF++?EEGGEFF*>@+>+=CFC6FC4*@FFFC5C*:;CG<9CCCEG4*95CF*)0A88<8+CEG?FG+06+*<*;*
@M03152:184:000000000-AWYW1:1:2107:25561:3789 1:N:0:ACTAGCTAATACCTGT
AAGCTCGTAGTTGAATTTCGGGATCAATGGGTCGGTCGTGCCCTCGGTACGTACTGGTTTTATTGGTTCTCACCTTCTAATGAACCATAATGTCATTCATTTGATGTTATGGGGGATTAGGACTGTTACCTTGAAAAAATTAGAGTGTTTAAAGCAGGCTAACGCTTGAATACATTAGCATGGAATAATGAAATAGGACATCGCATTCTATTTTGTTGGTTTCTAGGATCGATGTAATGATTAATAGGGATAGTTGGGTGGAATTCTCGGGTGACAAGGAACTCAAGTCAAACTAGCTACA
+
AC-@AFFGGFFCGGG,EFECFGC:FEFEGDFGGG>@FGCFGFCGGDD@FGG8FFFEGFF@FFFAFFAFGDFGGGGGFGAFD9FFFGGGG?E9?FGGGGGCEGF9EFFFGG?<<:F7?=FFGGGG?,FCA<E??FGGF<@E,,B<,BFAF,5C,?<EDFE8DD8FFCF7FGGGFFD=@FFGDCFDF9>FC,3>FEG9,=DFFBECB*5,@F;,3;DDFFG*>6;,5@>@F8:EFCCFC4>CCF9<EF?<,,*,>+39+*3;E*++*4337C5***2125)7C*00+++3<**002*+8:0**
@M03152:184:000000000-AWYW1:1:2107:20572:4127 1:N:0:ACTAGCTAATACCTGT
AAGCTCGTAGTTGAATTTCGGGGTCAGTAGGTCGGTCGTGCCAACGGTATGAACTGGCCTCACTGATTCCTCCCTCTTGTAGAACCGTGATGCCATTAACTTGGTGTTGCGGGGAAACAGGACTGTTACTTTGAAAAAATTAGAGTGTTTAGAGCAGGCTAACGCTTGAATACATTAGCATGGAATAATGAAATAGGACGTCGATCTTATTTTGTTGGTTTCTAGGGTTGACGTAATGATTAATAGGGATAGTTGGGTGGAATTCTCGGGTGCAAAGGAACTCCAGTCACACAAGCTAATC
+
@CCCCGFCFDFGGGGGGGGFEGGFGFGGGGGGGGGGGGGGEDGFGGGGGGGGGGGFGGGGGGGGGCFFFEFGFFGGGFDGFFGGFGG,EEFGGFGGGFAFDFFGGGGEFCCEGDCGGGGGFBBFFGGFCA,EEFDGD3@F<FGDGFF<FDABCFAF@FG@FGC@F<FGGGGGGGGGGF,>=FDGGFGAFGGGGGGGGBFEGGEFGGFFCFCC@CFCF5B;CFCFCCFGFED9=C*C@C7>@CC9++5CCCC+2<CF*;5>*:+02<+8*>FGG9>*9<@4E+@2CF0+2/7@*/**<90:0
@M03152:184:000000000-AWYW1:1:2107:18298:4193 1:N:0:ACTAGCTAATACCTGT
AAGCTCGTAGTTGAATTTCGGACCTGGCCGGGCGGTCTGCTTAACGGCATGTACTGTCTGGGCGGGTCTTACCTCTTGGTGAGCCGGCGTGCCCTTTGTTGGCGTGCGTCGGGGAACCAGGACTTTTACCTTGAGAAAATTAGAGTGTTCAAAGCAGGCCTATGCCTGAATACATTAGCATGGAATAATAAAATACGACGCGCGGTTCTATTTTGTTGGTTTCTAGAGTCGCCGTAATGATTAATAGGGATAGTTGGGTGGAAGTCTCGGGTGCCAAGGAACTCCAGTCACACTAGCTAAT
+
CCCCCGGGGGFGGGGGGGGGGGGGGGGGGGGGGGGGGGGGGGGGGGGGGGGGGGGGGGGGGGGGGGEGGGGGGGGGGGGGGGGFFGGGGGGGFFCGGGGGGGGGGGGGGGGGGGGFFGGGGGGGGGGGGGGCGGFFFGGGGGGGGCFFGGGGGGGGGGGGGGGGGGGGGGGGGGFFFGGFEGGGFGGGGGGGGGGGGGGGGGGGG>E5CGGGGGGGGGGGGGGGGGGGG?ECEEGGDFG7FFGGGGGGG**2CGGGGGEGCC6*9:97CFGGDDFGCF5CC;?C++<A+7CCCDCCF7D:*
@M03152:184:000000000-AWYW1:1:2107:5086:4235 1:N:0:ACTAGCTAATACCTGT
CAGCCGCCGCGGTAAAACCAGCACCTCGAGTGGTCAGGAGGTTTATTGGGCCTAAAGCATCCGTAGCCGGTTGCATAAGTTTTCGGTTAAATCTATGCGCTCAACGTATAGGCCGCCGAAAATACTGTGCAGCTAGGGAGTGGGAGAGGTACACGGTACTCGATAGGAAGGGGTAAAATCCTTTGATCTATTGATGACCACCTGTGGCGAAGGCGGTGTACCAGAACACGTTCGACGGTGAGGGATGCAAGCTGGGGGAGCAAACCGGATTAGATACCCGGGTCGTACCAGCTGTACAAGA
+
CCCC@CBC@FGDFGGFA@FGGGGDF@CFGGGFCEFGF@<FD@ED<EGDFGGFFAEFGD@FG<CFGEGGGGFEBFGED,?6FFECF7?FFG,FFEGGGGGGGGGGFGGGG,CFGFGGGEEGGGGCFGCF<<,<FDFGD<F7C=BFF7FC+FFGGGFDCFGGFGFGG77FF,31>FCFEC;F@<FGFCFGGGGGC?C9FCFF7F8EAB:FG7=*8*:*=CEG9++<CCFFGCCGGG*2:=?*1*/***;*<C7FGF6*55*:CGG+1*8*:CG4C7*C7CFDGDC/::*/:@486C>F72*97
@M03152:184:000000000-AWYW1:1:2107:17911:4336 1:N:0:ACTAGCTAATACCTGT
AAGCTCGTAGTTGAATTTCGGGATCAATACGTCGGTCGTGCCTCGGTACGTACTAACGTCATTGATTTCTCCCTTCTGACGAGCCGTGATGTCATTAATTTGGTGTTACGGGAAGTCAGGACTGTTACTTTGAAAAAATTAGAGTGTTTAAAGCAGGCAATCGCTCGAATACATTAGCATGGAATAATGAAATAGGACGTTCGGACCTATTTTGTTGGTTTCTAGGATCGACGTAATGATTAATAGGGATAGTTGGGTGGAATTCTCGGGTGCCAAGGAACTCCAGTCACACTAGCTAATT
+
CCCCCGEFG@FFGGGGGGFGDEGGGGGGGGGFFGGGGGGEBCCFGGGG@FGGGFFFCGGGGGGGGGGGGGGFGGGGGGCFGGGGGGGGGFFFFGFGFFGGGFG8FEFGGGGGGGEEGGG8FFGGGGGGG9ADGFEFFGGGDGGGGGFGGGGFGGGGDBFFG8FGG?F>FGGEGGGGEFGFGF7FGFGGFGGGFFGFG,<6>FECE*CDCFF9@@=FGC:CF;FE9<:>:CEEGGF**2++3++2+;0=F*;FG9@6*AE**2++:EAEF5E755*297<CC87ECFA69*:8776?+<>72
@M03152:184:000000000-AWYW1:1:2107:11903:4517 1:N:0:ACTAGCTAATACCTGT
AAGCTCGTAGTTGAATTTCGAACCTGGTCGGGCGGTCTGCCTATTGGGTACGTACTGTCTGGCTGGGTTCTACCTCTTGGTGAGCCGGCATGCCCTTAATTGGGTGTGTTGGGGAACCAGGACTTTTACCTTGAGAAAATTAGAGTGTTCAAAGCAGGCCTTTGCCTGAATACATTAGCATGGCATAATAAAATAGGACGTGAGGTTCTATTTTGTTGGTTTCTAGAGTCGCCTTAATGATTTATAGGGATTGTTGGGTGGAATTCTCGGGTGCCAATGAACTCCAGTCACACCAGCTAAT
+
BCBC<FBCFGEFDGAFFGFFFCFGGGGGGGGGGGGGGGGFFCCCFGGGFDGGGFGGGFGGG@GGCC7F=AFEGGGGGG9EDGFGGGDEGEFFCGGGGG?FGGGGFGGCEEGCC7=FGFGF:=FFDFGGB<FFFFGFGGFFGGGGGFGGGGFGG,BDF?FCFGFFFGFGGFGG<9DFF,,3F,@,3@D=DCFFFGF9FFCFF*,6,?<FG9CFG,@F@6BCFF;CCFFFF9C8C5*+;++1;C+197+0*2;*3AF=E*;88FFCD+<+*1:7>C<C02<7C79<F6+0A7>C+***/<:C*
@M03152:184:000000000-AWYW1:1:2107:12599:4540 1:N:0:ACTAGCTAATACCTGT
AAGCTCGTAGTTGAATTTCGAGATCAGTACGCTGGTCGTGCCTTCGGTATGCACTGGTGTCACTGATTTCTCCCTTCTGAAGAACCGTAATGCCATTCAGTTGGTGTGGCGGGGAATCAGGATTGTTACTTTGAAAAAATTAGAGTGTTTAAAGCAGGCTCGCGCTTGAATACATTAGCATGGAATAATGAAATAGGACGTTTGATCCTATTTTGTTGGTTTCTAGGATCTACGTAATGATTAATAGGGATAGTTGGGTGGAATTCTCGGGTGCCAAGGAACTCCAGTCACACTAGCTTAT
+
CCCCCGGGGGGGGGGGGGGGGGGGGGGGGGGGGGGGGGGGGGGGGGGGGGGGGGGGGGGGGGGGGGGGGGGGGGGGGGGGGGGGGGGGGGGGGGGGGGGGFFGGGGGGGGGGGGEGGGGGGDGGGCFGGGGGFDFGGGGGGGGGGGGGGGGGGFGGGGGGGGGGGGGFGCCFGFGGFFGCCGGGGGFGGFGGGGFEGF?CFEGGCGGFGCFGGGGCGCG>FGFFC@FFBC+21B99@EFCDDGC@7@?ECF?CG++<:8CCCF?C9C7:==<E5CGGFF4EFC7888:+0:7<CC9*2*:*
@M03152:184:000000000-AWYW1:1:2107:17419:4551 1:N:0:ACTAGCTAATACCTGT
AAGCTCGTAGTTGAATTTCGAGATCAGTACGCTGGTCGTGCCTTCGGTATGCACTGGTGTCACTGGTTTCTCCCTTCTGAAGAACCGTCATGTCATTAAGTTGGTGTGGCGGGGAATCAGGACTGTTACTTTGAAAAAATTAGAGTGTTTAAAGCAGGCTCGCGCTTGAATACATTGGCATGGAATAATGAAATAGGACGTTTGACCCTATTTTGTTGGGTTCTAGGATCGACGTAATGTGTAATAGGGAGAGTTGGGTGGAATTTTCGGGTGCCAAGGACCTCCAGTCAAACTAGCTACT
+
CC9CCEGCCGGG9EFGFDFGCCFGGGCGFGEGG;@FFCGGGCGGGFCEGGGGGGGGGGGGGDGGFGGGGGFD9ECGGFFC<CCFCF+C:CFAF@,<FEF9F<EEEFC=CFGGDG@FEFFEFFGGGFCDF,CDCGGGFGGFGGGE9EFGF<ACFGGEF++5>>FFG@EGGGFCFCGGFGC<F:CCFCD?F,6FCFGGCFFF6=B7CCC@EFFG99928***3;*9<B+0<<*;8C*;*/33*33<9CFG=:*/:+<9+88EGF??*+3+:C59:*9*9*)2*20+/0+<9**9+C:9*<7**
@M03152:184:000000000-AWYW1:1:2107:7908:4631 1:N:0:ACTAGCTAATACCTGT
AAGCTCGTAGTTGAATTTCGGGGTCAGTAGGTCGGTCGTGCCAGCGGTATGAACTGGTCTCACTGATTCCTCCCTCTTGTAGAACCGTGATGCCATTAACTTGGTGTTGCGGGGAAACAGGACTGTTACTTTGAAAAAATTAGAGTGTTTAAAGCAGGCTAACGCTTGAATACATTAGCATGGAATAATGAAATAGGACGTCGATCTTATTTTGTTGGTTTCTAGGATCGACGAAATTATTAATAGGGATAGTTTTGTTGAATTCTCGGGTGCCAAGGAACTCCAGTCACAATTGCTAGTT
+
CCCC@@FGGGEGGFFFG<FGG7FGEGFGFGFEEFGGDEGGGGCFGGGGGGGGGFFFFGGGGGGGGGGG9EFGG@FFGGDDFCGFFGGFGFDFGGGGGEFGF9FFE<<7=?FGGGGGGGF@F<FFGGGGFGGGFDD,,BFGFCFDFFFGGGGC,EF8D=FDAFCEEFGFCGGFF,3DCFGFA,<,>,@=;3=,>;CFG9FF:<B7<,<,6@,@F;CE,:BC*3?<7+6><*;CE*3=*+3>FFFGC++::F5CG70+00*20<EE>E+***:519>DF5)9=EF+<++3<920<**2<2***
@M03152:184:000000000-AWYW1:1:2107:24269:4671 1:N:0:ACTAGCTAATACCTGT
AAGCTCGTAGTTGAATTTCGGGGTCAGTAGGTCGGTCGTGCCACCGGTATGAACTGGCTTCACTGATTCCTCCCTCTTGTAGAACCGTGATGCCATTAATTTGATGTTGCGGGGAAACAGGACTGTTACTTTGAAAAAATTAGAGTGTTTAAAGCAGGCTAACGCTTGAATACATTAGCATGGAATAATGAAATAGGACGTCGATCTTATTTTGTTGGTTTCTAGGGTTGACGTAATGATTAATATGGATAGTTGGGGTGGAATTCTAGGGGGCCAGGTAACTTCAGTCTCACTAGCTAAA
+
C-AC@EFC@FBFGFGFGCGGEGGGGGGG-@C6EFCFCCF,BDFDC:@FGGGGG<EFCCCFFFFFF,E6<E<FCFGCF@EFEGGGGGGGGGGGGGGGGFG?,?F<CCCF9F+FGGGGGFFEFG<EECFDFGFGCEFCCEE@DF@FA,CC<AFFGG,=F++,@FG+CECFG?,,<@EFF9EF@DFGFDFGG,3@EE>?F:BFCC*>FF,@BEGGG9EG7,61:C+5++2<98C+3=8=CGF7:C+2++>+14:<>C+6**2***3+93++2253*9CD*>4CFCC+3<7++**+3:*<@00*0
@M03152:184:000000000-AWYW1:1:2107:13591:4697 1:N:0:ACTAGCTAATACCTGT
AAGCTCGTAGTTGAATTTCGGGATCAGTATGTTGGTCGTGCTTCGGTACGTACTGTCATTACTGGTTTCTCCCTTCTGAAGAACCTTGATGTCATTAATTTGGTGTCTTGGGGAATCAGGACTGTTACTTTGAAAAAATTAGAGTGTTTAAAGCAGGCATACGCTTGAATACATTAGCATGGAATAATGAAATAGGACGTTTGATTCTATTTTGTTGGTTTCTAGGATCGACGTAATGATTAATAGGGATAGTTGGGTGGAATTCTCGGGTGCCAAGGAACTCCAGTCACACTAGCTAATA
+
CCCCCGGGGGGGGGGGGGFGGGGGGGGGGGGGGGGGGGGGGGGGGGGGGGGGGGGGGGGGGGGGGGGGGGGGGGGGGGGGFGGGGGGGGGGGGGGGGGGGGGGGGGGGGGGGGGGGGGGGGGGGGFGGGGGGGGGGGGGFFGGGGGGGGGGGGAEFF@FGGCGGGDFGGGGGGGGGGFFGGGGFGGGF9FGFFF9?CFGC>E7=@FFGAFFFGGFGGGGG>;EFGFCF6BG>*BDCE?E?@CCGGG??,AGGGFC6*=C@C+C:;C5/557<EFFC*5;<>FGGGGC9CFFD*77:CFGG*
@M03152:184:000000000-AWYW1:1:2107:6038:4769 1:N:0:ACTAGCTAATACCTGT
AAGCTCGTAGTTGAATTTCGGGATCAATACGTCGGTCGTGCCTCGGTACGTACTAACGTAATTGATTTCTCCCTTCTGACGAGCCGTGATGTCATTAATTTGGTGTTACGGGGAGTCAGGACTGTTGCTTTGAAAAATTTAGAGTGTTTAAAGCAGGCAATCGCTCGACTACATTAGCATGGAATAATGAAATAGGACGTTCGAACCTATTTTGTTGGTTTCTAGGATCGACGTCATGAATAATAGGGATAGTTGGGTGGAATTCTCGGGTGCCAAGTCACTCCAGTCACCCTAGCTCACA
+
BBCC@ECF@FEFF<EGFEFFG@FGGGGGGCEEFD7CEGGGGGGCE7FF:@FFGGFGGGG,CDFDFGGGEAEGF8EDFFEGG:FCF@?:,FFCFFCFFGGGGFFG7C@FFGGGGCD4BEA8BD=EEFF9,,C,FFFF888FEFEEEGGGGCADF,B<F+DFF,+@,3+>+@+DC,,7=7D<F7,<:FFCB9DFG99D9,3*1>:F,>FDEFF9C,<C8F:BFDGGFGFC,*1*/*/39<>+;@1A<CGG6C;F++>?==EDC9+<>7+***27*9*6/0*2<<@8+8<CC66;=DD69+>*0
@M03152:184:000000000-AWYW1:1:2107:11238:4814 1:N:0:ACTAGCTAATACCTGT
AAGCTCGTAGTTGAATTTCGGGTCTGGTTGGCTGGTCCGCCTCACGGTGTGTACTGGTCGGCCGGACCTTACCTCTTGGTGATGCGGCATGCCGTTTATTCGGTGTGTCGTGGAACCAGGATTTTTACTTTGAAAAAATGAGAGTGTTCAAAGCAGGCCTATGCCCGAATACATTAGCATGGAATAATATAATAGGACGTGCGGTTCTATTTTGTTGGTTTTTAGGATCGACGTAATGCTTAATAGAGATAGTTTGTTGGAATTATCGTGTGCCAAGGAACTCCAGTCACACGAGCTAATA
+
-@CC-FFF@FBFFG,EF9CAFGCFDFCFE;F8-F,;-E+@F,@FCE796BFEEAFC8,;@B:BFGED@F9FD=CE<FEFGF<FAE:CF+@EFG7+8BAFG<,F?C?:FG=4?+?CFG88?AEEFA,BE<,E,5<9A8B<,BDCFF9CCE9=CBFGGGGGFDCC,FGECE*@A9B,,@,@@FE@,,,?,5,,,3,527?:F71*<*4<FCC<F;2<EB*BB8*8:8+B++*11*:*=*11+:++0+:++0:70<++:28CF+0<<0++*2:29+0:7<3>**+3+<?C++**+*1/*C:***
@M03152:184:000000000-AWYW1:1:2107:14434:4819 1:N:0:ACTAGCTAATACCTGT
AAGCTCGTAGTTGAATTTCGGGATCAGTACGCCGGTCGTGCCTTCGGTACGTACTGGTGTCACTGATTCCTCCCTTCTGACGAACCGCCATGCCATTCACTTGGTGTGGCGGGGAATCAGGACTGTTACTTTGAAAAAATTAGAGTGTTTAAAGCAGGCTCACGCTTGAATAAATTAGCATGGAATAATGAAATAGGACGTTGATCGTATTTTGTTGGTTTCTATGATTGACGTAATGATTACTAGGGATAGTTGGGTGGAATTCTCGGGGGCCAAAGAACTCCAGTCACACGAGCAAAAT
+
CCCCCFGFGFCFGGG<FDGGDEGGGE6CCFFGGC+C:@FGGFGGGGGGGGFFGCGFCGEGGGGGGGGGGGFGG>EEFDFFGGGGDEFGE74<DFCGGCFFA9E@F+E7CCECGGGDB,>=D<F==FF99,CC,@BFEGF@FDFFCFGGGGGGE,>FAC<FFG9,D::<FCF@,>BCFCFC<:,:<2:CFCBB,,6+<?C<*42F?7*54+,<+B<:<;CFF+<;+BC?C+:+2*/8=F++2A3+<:85674++3@+:8***+300AFG***)/)95**/9CC+<C6<6+9C8*)1/**0**
@M03152:184:000000000-AWYW1:1:2107:8364:4903 1:N:0:ACTAGCTAATACCTGT
AAGCTCGTAGTTGAATTTCGGACCTGGCTGGGTGGTCTTGCCGCAAGGTAAGCACTGCCTCTGGTCGGGTCTTTCCTTCTGGGGAACCTGTGTGCCCTTAATTGAGTGCGCAGGGGATCCAGGACTTTTACTTTGAAAAAATTAGAGTGTTTAAAGCAGGCTTTCGCTTGCATACATTAGCATGGAATAATAGAATAGGACTTTGGTTCTATTTTGTTGGTTTCTAGGATTCTAATAATGATTAATAGGGGTAGTTGTGTTGAACTCTCGGGTGCAAAGGAATGCTAGTCACACTAGCTAA
+
<CCC9CFEC<BFDEEGGDF<@-++CCFFGGBCEF@FEFCGGGDDFG>,F,@ECFFGGEF9@EFFFGE77CF@ECFGGFDGF,C+6=FD@EEFDEC<C,,5?<FA,,9E?FGGGGF+CFCEGFFCFDEBACA,@@E@9<<BCEFGFGDGFGDD9<CDFCFFG8,3>>:FGG+,3,@GFCC,:<FFC:,@,,3=,@;C;,,7,,>3,,66,,,,2D,32<F51=<?FG,,,,,,,,4,,45<@E99+++++*)/37+1>C*2*=99*+++<755*/***2)0**+3++++36>3?*9++**02
@M03152:184:000000000-AWYW1:1:2107:20113:4959 1:N:0:ACTAGCTAATACCTGT
AACTCGTAGTTGAATTTCGGATCTGGTTGGGTGGTCCGCCTGACGGCGTGTTTACTGCTTGACCGGGTCTTGCCTCTTGGTGAACCGTTGTGTTCTTTATTGAATGCTTCGGGGAACCAGGACTTTTACCTTGAGAAAATTAGAGTGTTCAAAGCAGGCCTATGCCTGAATACATTAGCATGGAATAATAAAATAGGACGTGTGGTTCTATTTTGTTGGTTTTTAGAGCTGCCGTAATGATTAATAGGGATAGTTGGGTGGAATTCTCGGGTGCCAAGGAACTCCAGTCACACTAGCTAAT
+
CCCCCGGGGGGGGGGGGGGGGGGGGGGGGGGGGGGFGGGGGGGGGGGGEGGGGGGGGGGGGGGGGGGGGGGGGGGGGGGGGGGGGGGFGGGGGGGGGGGGGGGFGGGGGGGGGGGGGGGGGGGGGGGGGFGGGEFGGGGGGGGGGGGGGGGGGGGGGGGGGGGGGGGGGGGGGGGGGGGGGGGGGGGGGGGGGGGGCEFFGG:FGFFGGFGFGGGGGGGGFGGGGGFGGDDFGGGGGF;?FGGDFGFF6=5CFGFCGEEEGF?GGFGGEGG7ED7:F*.7A8C:@?6<<@*+<7D<6<CC*
@M03152:184:000000000-AWYW1:1:2107:11520:4976 1:N:0:ACTAGCTAATACCTGT
AAGCTCGTAGTTGAATTTCGGGATCAATATATCGGTCATGCTTAGGTATGTACTGGTATTATTGATTTCTCCCTTCTGAAGAACCATGATGTCATTTATCTGATGTCGTGGGGAATCAGGACTGTTACTTTGAAAAAATTAGAGTGTTTAAAGCAGGCTTCCGCTTGAATACATTAGCATGGAATAATGAAATAGGACGTTTGATTCTATTTTGTTGGTTTTTAGGATCGACGTAATGATTAATAGGGATAGTTGGGTGGAATTCTCGTGTGCCAAGGAACTCCAGTCACACTAGCTAATT
+
CCCCCGGGDGGGGGGGGGGGGGGGGGGGGGGGGGGGGGGGGGGFFGCEEFFDGFGGGFGGGGGFGDGGFFCGGGF8FGGGGGGGGGGGFGFGCFFGGGGGGFGFGFF<FGGGGDGGGGGGGCFFCE,EFGGGGFGGGGEGGGE?FGGGGGGGFGGGGGFGFGGGGGGGFFCFGAGGGFDFGDFFGGGG,;DFGGGGGGG7+@C,3EF9@CGGGGFG,DEDG+@>F@A,7B@5*B::=,52:,>C,+:,4A6F,B7,=EGDCBFF+A+;*=:5:@D*;5;CAFGGGC;+<6C8CF7:F77**
@M03152:184:000000000-AWYW1:1:2107:20245:4977 1:N:0:ACTAGCTAATACCTGT
AAGCTCGTAGTTGAATTTCGGGATCAGTATGTTGGTCGTGCTTCGGTACGTACTGTCATTACTGGTTTCTCCCTTCTGAAGAACCTTGATGCCATTAATTTGGTGTCTTGGGGAATCAGGACTGTTACTTTGAAAAAATTAGAGTGTTTAAAGCAGGCATACGCTTGAATACATTAGCATGGAATAATGAAATAGGACGTTTGATTCTATTTTGTTGGTTTCTAGGATCGACGTAATGATTAATAGGGATAGTTGGGTGGAATTCTCGGGTGCCAAGGAACTCCAGTCACACTAGCTAATA
+
CCCCCGGFGGGGGGGGGGGGGGGGGGGFGGGGGGGGGGGGGGGGGGGGGGGGGGGGGGGGGGGGGGGGGGGGGGGGGGGGGGGGGGGGGGGGGGGGGGGGGGGGGGGGGGGGGGGGGGGGGGGGGGGGGGGGGGGCFGGGGGGGGGGGGGGGGFFEFGFGGGGDGGGGGGGGGGGGGGFGGGCGFGGGGFGGGGGGFDGFCGGGGFCFGGGGGGGGGFEFFFGGGGGDGGG>ECGGCFF,=FFFGGGGD=FGGGGFGGG78<ECFFC=CEFGEGFF75FG6<+8+A;CEFGEC6F*0:?7*
@M03152:184:000000000-AWYW1:1:2107:12493:5111 1:N:0:ACTAGCTAATACCTGT
AAGCTCGTAGTTGAATTTCGGGATCAATACGTCGGTCGTGCCTCGGTACGTACTAACGTCATTGATTTCTCCCTTCTGACGAGCCGTGATGTCATTAATTTGGTGTTACGGGAAGTCAGGACTGTTACTTTGAAAAAATTAGAGTGTTTAAAGCAGGCAATCGCTCGAATACATTAGCATGGAATAATGAAATAGGAAGGTCGGACCTATTTTGTTGGTTTCTAGGGTCGAAGTAATGATTAATAGGGATAGATGGGTGGAAGTCTAGGGTGCCAAGGAACTCCAGTACCACTAGCTAAAA
+
CCCC<FGGGGGGGGGGGGGGGGGGGGFGGGGFGGGGGGGGGGGGGGGGGGGGGGGGGEGGGGGGGGGGGGGGGGGGGFGGGGGGGGFGGGGGGGGGDEGFCGGGGFEGGGGGGGGGFGGGGGGFFDFGGGGGF?FFGGGGGD?FFGGGFGGGGGGGG7FGFCFGFGEGFGF,FCCFG?78F<FFCFA,,@FGGEGFA,@*7ECCFGDG4<,,@;,,,=1;B;CFCG55,=B*/*5<99C7:?;+<:CGDC4<++17@CE7/0*3*++<?E?C*02953772+<+3++0+*;++94*3::*2
@M03152:184:000000000-AWYW1:1:2107:24467:5119 1:N:0:ACTAGCTAATACCTGT
AAGCTCGTAGTTGAATTTCGGGATTGACACATCGGTCGTGCCTTAAGGGGTATGAACTGGTGTAGTCAATTTCTCACCTTCTGGAGAACCGCGATGCCCTTAATTGGGTGTCACGGGGAACCAGGACCTTTACTTTGAAAAAATTAGAGTGTTTAAAGCAGGCATTTTGCTTGAATACATTAGCATGGAATAATAAAATAGGACGGCATGATTCTATTTTGTTGGTTTCTAGGATCACCGTAATGATTAATAGGGATAGTTTGATGGAATTCTCGGGTGCCAAGGAACTCCAGTCACACTC
+
CCCCCFDF@FEFFGGGEFGGG7FGGCFGGGGGFGFEGGGGGGGGGGGGGCBFFDFGGGGCFGGGGGGFFGGGGFGGGGGGGGGGGGCFGG77>FFGGGGFGGDGGGFGGGGGGGCE:CFFGGGGGCCGGGDGGGGGFGFGG8FFEFF<DFGGGGGGGCF@F7FFFEFGGCGFF8@FFF:FGGFGGGFG:,>FCFFCBCBDFCEGDGGGEC99@DG@GFF@9C?>5B>6;BC;CE71,=E5>58C?C@FD+;C97C68C6BC+<+1=+*+<C@GGGG)>)C*<C5CGG6C49C6F*<CCFF4
@M03152:184:000000000-AWYW1:1:2107:4787:5122 1:N:0:ACTAGCTAATACCTGT
AAGCTCGTAGTTGAATTTCGGAGTTGTTATCTGAACCGCCCCTAAAAAGGTGGCTAGGGTAGCAGTAGTCATCATCAAAGTACACCTTGACATTCTCTTGGTGCGTACTGGGTGTTGACCTCCTTTAGTTCTGTGAATTGCTATCTAGCAATAGGTAGTTAGTTCCAGATAGTTTACTTTAAAAAAATTAGAGTGTTCAAAGCAGGCACAACCTGGAATCATGAATACATTAGCATGGGATAATAAAATATGACATTGGTCTTATTTTTTTGTTTTCTAGGGCCAAAGTAATGATTAATAG
+
CCC<@FFEGGGGFGGGFGGGG>@ECEGGGFFDGGGFEF7FGGGFGGGGGGGGGGGGGDCEFGGGFGGGGGGGGGGGGGGFG,CFFFGGCAFGGFFG,CF?,CFF>FFGGGGFGCFG8?EAEE@<<95BFFGGG?F9<FGGGGGCFGGC9?9,??8<F<FGG,?FEADF9FDAFAFCEGGG,,,>,8>DFGFGA=DEGFGFGAF<FEEFGFF77,3>,4=E9FD;EAB9,,@;DFFCGGG,*=>:F+5=ECC:<:<?C7,61CCE7CC,,*:>*2><7;::C5*/1=<EF+@++;CFFFGC*
@M03152:184:000000000-AWYW1:1:2107:26418:5176 1:N:0:ACTAGCTAATACCTGT
AAGCTCGTAGTTGAATTTCGGGATTGGGATATATCGATCGTGCCTTTAGGGGCATGAAACGGTGTGTAGCCAATTTCTCACCTTCTGGTGAGTCGGGATGCTCTTGGGTGTTTCGATGAATCAGGACCTTTACTTTGAAAAAATTAGAGTGTTTAAAGCGGGCATTTTTGCCTGAATACATTAGCATGGAATAATAAAATAGGACGATGGGTCTATTTTGTTGGTTTTAGGACCACGTAATGATTAATAGGGATAGTTGGGTGGAATTCTCGGGTGCCAAGGAACTCCAGTCACACTAGCT
+
CCCCCGGGGGGGGGGGGGGGGGGGFGGGFGGGGGGGGGGGGGGGGGGGGGGGGGGGGGGGGDGGFGGFCCFFGFGGGGFCG?EFGGGGGFEFGGGEDCEGGFGFGGGGDGGGFGGGGGGFGGGG<FGGGGGGGEFGGFGGG,CCFFFGA?ABFF,@FAFGGGGGGFGFF=9FFGGGGGGGGGD9FFFFG7DFFFGG;=FAEF?A<CCFFE7F>CCFGGG9>E78?FD8=C,>,=CFGCC5<C7<++1=EGF686*+>CC78;*1*0287?CD*5733<*0:8C868+2+6C<FD>+*7*2*
@M03152:184:000000000-AWYW1:1:2107:16567:5319 1:N:0:ACTAGCTAATACCTGT
AAGCTCGTAGTTGAATTTCGGGATCAATGGGTCGGTCGTGCCCTCGGTACGTACTGGTTTTATTGGTTCTCACCTTCTAATGAACCATAATGTCATTCATTTGATGTTATGGGGAATTAGGACTGTTACCTTGAAAAAATTAGAGTGTTTAAAGCAGGCTAACGCTTGAATACATTAGCATGGAATAATGAAATAGGACATCGCATTCTATTTTGTTGGTTTCTAGGATCGATGTAATGATTAATAGGGATAGTTGGGTGGAATTCTCGGGTGCCAAGGAACTCCATTCACACTAGCTAAT
+
CCCCCGGGGGFGGGGGGGGGGGGGGGGGGGGGGGGGGGECFGGGGGGGGGGGGGGGGFGGGFGGGGGGGFGGGGGGGGGGGGGGGGGGGGGDFFFGGGGGF9FEGGGGEGAEFGGGGGGGFGGGGGGGFCFGGGGGGGEFGGGFGCEFGGGGGGGGGGGGFFFDGGDGGGGGGGGGFFGGGGGGGGGFFGDF<DFF7F:FFF@CCCFFFCE9DBCFEEGG>F9;>,DCE>>8;F6A:B7,:FDF@DGC6,60,=,4ACC8*3+;7+?CEGC/>/*;<C)9ECC7+2+3C@7E65*+;9C**
@M03152:184:000000000-AWYW1:1:2107:17182:5392 1:N:0:ACTAGCTAATACCTGT
AAGCTCGTAGTTGAATTTCGGGATCAATACGTCGGTCGTACCTTTGGTACGTACTAACGTTATTGATTTCTCCCTTCTGACGAACCGTGATGTCATTAATTTGATGTTACGGGAAGTTAGAGCTGTTACTTTGAAAAAATTAGAGTGTTTAAAGCAGGCAATCGCTCGAATACATTAGCATGGAATAATGAAATAGGACGTTCGAACCTATTTTGTTGATTTCTAGGATCGACGTAATTATTAATAGGGATAGTTAGGTGGAATTCTCGGGTGCCAAGGAAATCCAGTCACACTAGATAAT
+
CCCCCGGEGFCFAEFFGGGGE:FDGGGGGGGGGGGGGGGFDCCEFGGGGEFDEFFFFFDEFEFEGGGGGFFGGGGGGGFGGEGGGGGGGGGGGGGGGGGFFCGCGFG<FFGGCCFGGGGAEA?FFFGGG<EGGA?<ECFGGGGF<?CEFGGGGGFFF=FA,>8ABFGGGGGGGF=D<DF9,>FGGGCFF=C;,@E,<CF7FGGE>FGGGGGGGFFGCFCB9EGFA;??GGCGGCEEC5,=C5;9C+1AC6C69:<EG6EG5;9EF7+;:=EDGGD:*95<?+00A?@CC773+9*<++:*2
@M03152:184:000000000-AWYW1:1:2107:7712:5448 1:N:0:ACTAGCTAATACCTGT
AAGCTCGTAGTTGAATTTCGGAACTGAACAATCACCAGTCGGCCGTCAAGGTCTGTACTGGTCTGTTCGTGCTCACCTATGGGATGCTCACCGCTCCTCTTAACTGGGCGGCGGCTTCAACAGCATGTGTAGGGCAAAACGGTATACGTCTCGCGCGTGTACTGCCTACATGTGTGAAGTTCCCATTCGTTTACTTTGAATAAATTAGGGTGTTCCAAGCAGCAAAAAACGGAGGCATGGATACTACAGCATTGGATAACGGAATACGATTTCGGTACGATGTTGCGTAGTATTTTAGGAT
+
B9ACAEFGGGGGGG,CEFGGE@FFG@F9FE@<9FECEEGFFCCC+@CF,EAFFFGGCFGGGGFFGGDF@866C<FFGFCFA8<F?:<E,,CE@CG78<FCFFGFEE@CA+@+FCEG7,<F,AF83BAFGGGDF78F+FFGCCF++@F,:DFFC7FB@**6:C;,?FF;BCCC@FEG,7BF;F@FCF9C;,66*<++<,,7,?922<:79FC78;9,>F<C6FG6*?C:???E/:8*/<*;0++<+*++2+2+++0+<CE+;*/**2<*/*27+05**1<D5E@+++1:*)*+3*23+***2
@M03152:184:000000000-AWYW1:1:2107:7706:5464 1:N:0:ACTAGCTAATACCTGT
AAGCTCGTAGTTGAATTTCGGAACTGAACAGTCACCAGTCGGCCGTCAAGGTCTGTACTGGTCTGTTCGTTCTCACCTATGGGATGCTCACCGCTACTCTTAACTGGGCGGCGGCTTCAAAAGCATGTGTAGGGCAAAACGGTATACGTCTCGCGCGTGTACTGCCTACATGTGTGGAGTTCCCATTCGTTTACTTTGAATAAATTAGGGTGTTCAAAGCAGCCAAAAAAGGAGGCATGGATACTACAGCATGGGATAACGGAATACGATTTCGGTTCGATGGTTCGTTGGTTTCTAGGAT
+
CBACCDGGGDGGGGGGGDGFGFFGG,FEGF-CFFGGG<FFECCCCFGGGGGGGGGGGDFGGFGGGFGGGFCFCDFFGGGFFCEEFFCCGFGGGGGDE8FEF9,CFFEFG>C7E7FFGGGGGGFFFBDFFDECC+FF+BFGGGGGGGFGG7BDGDEGG7FFGGFGGFFCFFE9<B;BEFGF<FC<CFFCFGFF*,4>F,,2,,5?F9:<2<<<8BCGEFGCFGGGECFC*8;*0:=EEC88CF9<EDC<CC*9@=8*0;9@=EGEFGGGGGGC+2C77C:<?C*<CGDG?7**:>7CCFFC>
@M03152:184:000000000-AWYW1:1:2107:25194:5503 1:N:0:ACTAGCTAATACCTGT
AAGCTCGTAGTTGAATTTCGGGATCAATTTATTGGTCGTGCCAACGGTACGCACTGGTACAATTGGTTTCTCCCTTCTGACGAAGCATGATGTCATTAATTTGATGTCGTGGGGAATCAGGACTGTTACTTTGAAAAAATTAGAGTGTTTAAAGCAGGCTTTGGCTTGAATACATTAGCATGGAATAATGAAATAGGACGTTTGATCTTATTCTGTTGGTTTCCAAGATCGACGTAATGATTAATAGGGATAGTTGGGTGTAATTCTCGGGTGCCAAGGAACTCCAGTCACCCTCGCTATT
+
CC@CCGGGGGGGGGGGGGGGGGGGGGFGGGFGGFGGGGGGGGGGGGGGGGGGGGGGGGGGG<EFFFGGFFGGGFGGGGE9FFGCGCFGFGGGGGFGGGGGGGGGGGGGGGGEGGDGGGGGGGGFGGEFFGGGDGGGGFGGFGCFGGGGGGGGG9FGGFGGGGGFGGGEGGGFFGBDDFGGGDFGGGGGGGGGGGGCGGGGGGG7BFAFA,F=CCAFFG7CCFG9<;9,>DDEECEC5EGFB7,=CGCC6:?CCFGF8*=8*?9C7+<EE55C***;74)9C6C@FD?F68D+*9**?ED**
@M03152:184:000000000-AWYW1:1:2107:21166:5539 1:N:0:ACTAGCTAATACCTGT
AAGCTCGTAGTTGAATTTCGGACCTGGCTGGGTGGTCTTGCCGCGAGGTAAGCACTGCTCTGGTCGGGTCTTTCTTTCTGGAGCTCTTGCGTGCTCTTAACTGAGTGCGCAAATTGATCCAGGACTTTTACTTTGAAAAAATTAGAGTGTTTAAAGCAGGCTTACGCTTGAATACATTAGCATGGAATAATAGAATAGGACTTTGGTTCTATTTTGTTGGTTTCTAGGACCGAAGTAATGATTAATAGGGATAGTTGGGTGGAATTCTCGGGTGCCAAGGAACTCCAGTCACACTAGCTAA
+
B@CC@FF@FFFGGGGGGGGFGGGGGGGGGGGGGGGGGGGGGGGGGGGGGCEFFFGGGGGCGGGGGGGGGGGGDEEGGGDEDGGGGGFFFGGGGDFGGGGGGGGCGGGC+@FGGGGGGGGGGGGGFGFGGGFDEFGGCGGGEDCFGFFFFGGGGGGGGFGGGGGGGGGGGGEGGGGGGGGGFFFGGGGGGGGGFEFGGGGGC>@FG7<FGGGGGGDFGGGGEDGGGCFFCFEGEGGGGGEGC+>CCCCFGGGFGGGGC+:;8CC9*<9E?EGG:<*777536?8F7@?CG?F+?4*3002:>
@M03152:184:000000000-AWYW1:1:2107:6244:5553 1:N:0:ACTAGCTAATACCTGT
AAGCTCGTAGTTGAATTTCGGGGTTAGTAGGTTGGTCATGCCTCTGGTATGTACTGGTCTCACTGATTCCTCCTTCCTGATGAACCGTAATGCCATTAATTTGGTGTTGCGGGGAATTTGGACTGTTACTTTGAAAAAATTAGTGTGTTTAAAGCAAGCTAACGCTTGAATACATTAGCATGGAATAATGAAATAGGACGATCGATCCTATTTTGTTGGTTTCTAGGATTGACGTAATAATTAATATGGATAGTTGGGTGGAATTCTCGGGAGCAAAGAACATCCAGTCACACTCGCTAAA
+
C9CCC<FFGGGGGA<@FEEFCCFGG8FFFFFE9FFECAE9EGA,<C,CFG8FF@FF8CCFG9CFGGGGGGFGG,FFFFFC<6CEFG7BCBF,FFFFG9F<9,CFGDGGGF+@F+@CFCFGF,B<EGBAF,FF9,C?,4CGFG,,,<?FCCCFGGFE8FGGGFFCFEGGD=FGA,,@AEFBFFCFFGFCFCFGFF9B,=C7*@>**,2*6@B;CEGFEF,*==>B,@E8C,,2>*/*4/,5@>+=+;+2++19++1A6*1;?C++*+?C*/>)*1**27)020<+;++3+0:+<**2**19*
@M03152:184:000000000-AWYW1:1:2107:7800:5640 1:N:0:ACTAGCTAATACCTGT
AAGCTCGTAGTTGAATTTCGAGATCAGTACGCTGGTCGTGCCTTCGGTATGCACTGGTGTCACTGGTTTCTCCCTTCTGAAGAACCTTGATGTCATTAATTTGGTGTCTTGGGGAATCAGGACCGTTACTTTGAAAAAATTAGAGTGTTTAAAGCAGGCTCACGCTTGAATACATTAGCATGGAATAATGAAATAGGACGTTTGATTCTATTTTGTTGGTTTCTAGGATCAACGTAATGATTAATAGGGATAGTTGGGTGGAATTCTCGGGTGCCAAGGAACTCCAGTCACACTAGCTAAT
+
CC@CCGGGGGGGGGGGGGGGGGGGGGGGGGGGGGGGGGGGGGGGGGGGGGGGGGGGGGGGFFGGGGGGGGGGGGGGGGGGGGGGGGGGGGGGGGGGGFFDFGGFGFGGCGGGGGGGGFGGGGGGGGGGGGGDGGGGGGGGGGGGGGGG9FGGGGGGGGEFGGGGGGGGGGGGGGGGGGFFGGGGGGGGFFFGCDFGGGFG<FGGGGAFGGGGGGGGGGGGGGDDFGFFE6DCFEFGGFGG9FGGG89CC?CFFGF7C*=C5C9+;@97CFDGDCC7FG><GGD+BECC69CGFCFCFGCF*
@M03152:184:000000000-AWYW1:1:2107:5813:5803 1:N:0:ACTAGCTAATACCTGT
AAGCTCGTAGTTGAATTTCGGGGTCAGTAGGTCGGTCGTGCCAACGGTATGAACTGGTCTCACTGATTCCTCCCTCTTGTAGAACCGTGATGCCATTAACTTGGTGTTGCGGGGAAACAGGACTGTTACTTTGAAAAAATTAGAGTGTTTAAAGCAGGCTAACGCTTGAATACATTAGCATGGAATAATGAAATAGGACGTCGATCTTATTTTGTTGGTTTCTAGGGTTGACGTAATGATTAATAGGGATAGTTGGGTGGAATTCTCGGGTGCCATGGAAGTACAGTCACACTAGCTAATC
+
CCCC<CCFGFFCDFGFC@EGD:CCGGGGFGFG9FGGGEFFEF,C6CCCDFCF9,CCFE@FAEFGGGAFFFFECFD,CEE@E9@CC@C@AFCCFGAGGFFFGF9CECCFGCEECB@:FGCGD8?FFEFECAEAA????<C88<F9FEG9F,38EEDFG7+,>DFFCCCGGGGGFGGGG;>FBF>C9:;=B;B,,@;FFF,51C*:<2,2BFG,,,=ABCECG?E>+?*98E8+=C*CE<3>+;AFGC<***9+><@?58?*/99<>0<?F5C)/2:***)0*0+<9CF9:77CCCF*:7:00
@M03152:184:000000000-AWYW1:1:2107:14897:5838 1:N:0:ACTAGCTAATACCTGT
AAGCTCGTAGTTGAATTTCGGGATTGGGATATATCGATCGTGCCTTTAGGGGCATGAAACGGTGTGTAGCCAATTTCTCACCTTCTGGTGAGTCGGGATGCTCTTGGGTGTTTCGATGAATCAGGACCCTTACTTTGAAAAAATTAGAGTGTTTAAAGCGGGCATTTTTGCCTGAATACATTAGCATGGAATAATAAAATAGGACGATGGTTCTATTTTGTTGGCTTTAGGACCACGTAATGATGAATAGGGATAGTTGGGTGGAATTCTCGGGTGCCAAGGAACTCCAGTCACACTAGAT
+
CCCC<FGGGGGEGGFGGGCGGCEDGGGGGGGGGFGGGGFGGGGFGGGGGGGGGEEFFFFGGGFGEGGGGFFEGFAGCFFDFFGGGGFGGGGGCF:FGC@7FFFFGGE<FGEDGGGGGGGGFF?DFGG@FGGF8?<,,??FD8+<?EFCFGGGFCAEFAFGC7>FFGFDF7AFC>@<93:FFGFC,,@98,ECCEFFFGGGGFGA,CFGGGGGGGCDFGD?8D8,,?CFFGFGC*@==C8C5C79+1<9:?D*07=+A9F78:*=5<9C+<09*/9)9>?CCCC62C<66?C9:CCGF6**2
@M03152:184:000000000-AWYW1:1:2107:19162:5964 1:N:0:ACTAGCTAATACCTGT
AAGCTCGTAGTTGAATTTCGGGGGCATTCAGGCCAAAGCTCGTCCTTGTGGCGTGGCTGGGTCTGGGCTTCCTACGTTTGGATAGTGGGCAACCGCTTCCAATCATTTACCTTGAAAAAATTAGAGTGTTCAAAGCAGGCGTAACCTTGCCATTGAATATTACAGCATGGGATAATAGAATATGACGTTGGTCTTATTTTGTTGGTTTCTAGGGCTGATGTAATGATTAATAGGGATAGTTGGGTGGAATTCTCGGGTGCCAAGGAACTCAAGTCACACTAGCTAATCTCGTATGCCGTCT
+
CCCCCGG@FGGGGFGGGAGGGD7CFFGDGGGGGGGGFGGGGGGCFFGGGEG7CFGDCE,FCE,@<FAE<F@FGCGEFGGGGFCFFEEFCGGFGG>:FCEDGFFGGG9EFCFFDGGEFDGCGAF8FFEFFGGFGGFFF8D7=FFGDGGE9DDFC,CFFGCFFDDCFFCGGFCDGFFGGGCEFFGAF9B>3>EC9>DCFFFFGCFFGGGCCFACC88F@FGE;,,,5,51><?CGG@*:76C7;<:*C85<+;<+:ECC:*;6<CFF6C6<F+2C:?C7C?CC+*0<<++<471/><EA=>5*
@M03152:184:000000000-AWYW1:1:2107:24803:5989 1:N:0:ACTAGCTAATACCTGT
AAGCTCGTAGTTGAATTTCGGGATCAATACGTCGGTCGTGCCTCGGTACGTACTAACGTCATTGATTTCTCCCTTCTGACGAGCCGTGATGTCATTAATCTGGTGTTACGGGGAGTCAGGACTGTTACTTTGAAAAAATTAGAGTGTTTAAAGCAGGCAATCGCTCGAATACATTAGCATGGAATAATGAAATAGGACGTTCGAACCTATTTTGTTGGTTTCTAGGATCGACGTAATGATTAATAGGGATAGTTGGGTGGAATTCTCGGGTGCCAAGGAACTCCAGTCACACTAGCTAATT
+
CCCCCGGGGGGGGGGGGGGGGGGGGGGGGGGGGGGGGGGGGGGGGGGGGGGGFFGGGGGGGGGGGGGGFGGCFGGGGGGGGGGGGGGGGGGGGGGGGGGGGGGFFGGGGGGGGEGEGGGGCGCFGGGGGGGGGGGGGGGDEGGGGGGGGFGGGFGGGGFGGFGCFG>FGFGGGGGGGGFFFGGFGGGGGGGFGE9::D@FFGGDF7CCGGGGG9CFEFCGFGGGC9:F?EG5=CGGF7A;+>CGFFGGGGF6C?@FGGDCFGGGD7:8C7=DEFGGGC79*<F+CGGDGFGFCCC69C0:*
@M03152:184:000000000-AWYW1:1:2107:9169:6009 1:N:0:ACTAGCTAATACCTGT
AAGCTCGTAGTTGAATTTCGGAGTTGTTATCTGAACCGCCCCTAAAAAGGTGGCTAGGGTAGCAGTAGTCATCATCAAAGTCCACCTTGACATTCTCTTGGTGCGTACTGGGTGTTGACCTCCTTTAGTTCTGTGAATTGCTATCTAGCAATAGGTAGTTAGTTCCAGATAGTTTACTTTGAAAAAATTAGAGTGTTCAAAGCAGGCACGACCTGGCATCATGAATACATTAGCATGGGATAATAGAATATGACATTGGTCTTATTTTGTTGGTTTCTAGAGCCAAAGTAATGATTAATAG
+
CC9CCGG@FFFGGFGGGGGGGFGGGGGGGGFGGGGGGGGGGGGGGGGGGGFGGGGGFFGFGGGGGGGGGGGGGGGGGGGGGGGGGGGGGGGGGGGAFGGGGDFFGGGGFGGG8FGGGGG?AFCGC<<EFFFDGFGFGFFCCFFGGGGGGFGGGDFFEGGGGGEGGGGGGC<FFFDEGGGGGGGFGGC@8=FFDEGGGGFFG9,>DFGGGGGGGGGDD:,@DGGGF=EGFGGGGG>=D>CC*DFGF:D:CFGCEFGFF?B;<B?,1=EC788C*/:*+;8C@6AFFFCCCA79EC7C7CF+;
@M03152:184:000000000-AWYW1:1:2107:22222:6019 1:N:0:ACTAGCTAATACCTGT
AAGCTCGTAGTTGAATTTCGGAACTGAACAGTTCACCAGTCGGCCGTCAAGGTCTGTGCTGGTCTGTTCGTTCTCACCTATGGGATGCTCACCTCTACTCTTAACTGGGCGGAGGCTTATAAAGCAGGTACGGGGCAAAACCGTATGGTCTCGCGCCATGCGGCCCATATCTGTGGAGTTCCCATTCGTTTACTTTGAATAAATTAGGGTGTTCAAAGCAGCCAAAAAAGGAGGCATGAATACTACAGCATGGGATAACGGAATACGATTTCGGTTCGATGTTTCGTTGGTTTCTAGGATC
+
CCCCCGGGGGGGGGGGGGGGGGGGGGGGGGGGGGGGGGGGGGGGGGGGG7EFEFGGGGGGGGGGGGGGFGGGGGGGGGGGGGGGGGGGGGGGGGGGGGGGGEGGGGGGGGGGGGGGGGGGGGGGGGGGGGGGGGGGEGGGGGGGGGGGGGGGFGCFGGGGGGGGGGGGGGGGGDGBFFFGFGGGGFGGGGGGGGC9,7FGG?FGFCF9CGEE@CFCF+CGEGFG=GFGGDGGGEGGG6FGGEGFFCGC7FG?6:CF?EG*:E5*998==C=FCCD3*9F79;CF<CGC67DGG>>CG6<C*
@M03152:184:000000000-AWYW1:1:2107:10688:6139 1:N:0:ACTAGCTAATACCTGT
AAGCTCGTAGTTGAATTTCGGGGTCAGTAGGTCGGTCGTGCCACTGGTACGTACTGGCTTCACTGATTCCTCCCTCTTGCAGAACCGTGATGCCATTAGTTTGGTGTTGCGGGGAAACAGGACTGTTACTTTGAAAAAATTAGAGTGTTTAAAGCAGGCTAACGCTTGAATACATTAGCATGGAATAATGAAATAGGACGTTGATCTTATTTTGTTGGTTTCTAGGATTGACGTAATGATTAATAGGGATAGTTGGGTGGAGTTCTCGGGTGCCAAGGAACTCAAGTCCAACTAGCTATAA
+
CCCCCGGGGGGGGGGGGGGGGGGGGGGGGGGGGGGGGGGGGGGGGGGGGGGGGGGGGGGFGGGGGGGGGGGGGGGGGGGGGGFCFGGGGGGGGGGGGGGC<FFGGGGGGGGGGGGGGGGGGGFEFFGGF9EGGGCFGGGGGGGGGGGFG8FGFGGFFGGGGGGGGGGGGGFEFFCFFCFGGGGGGFFGGGGGGDGGGFGD:C8CCGFDGGAFGGG?FGBFGCFGFFBCFGGCCEGG=+<CGGC7E7A66*5ACFGGCGG*;*<;79+***:<5C>CD35CE+A+2<C+<*:867CGD:**0
@M03152:184:000000000-AWYW1:1:2107:4864:6147 1:N:0:ACTAGCTAATACCTGT
AAGCTCGTAGTTGAATTTCGAACCTGGTCGGGCGGTCTGCCTATTGGGTACGTACTGTCTGGCTGGGTTCTACCTCTTGGTGAGCCGGCATGCCCTTAATTGGGTGTGTTGGGGAACCAGGACTTTTACCTTGAGAAAATTAGAGTGTTCAAAGCAGGCCTTTGCCTGAATACATTAGCATGGCATAATAAAAGAGGACGTGCGGTTCTATTTTGTTGGTTGCTAGAGTCGACGGAATGATTAATAGGGATAGTGGGGGGGAAGTCTCGGGTGCCAAGGAAATCAAGTCACACTAGCGCAA
+
BCC9CGGGGGCGGFGGFFFGGGGGFGGFGGGGGGGGGGGDGGG,<9CEFGGGFADFGFGGGGGGGGGFGFFGGGGGGCFEEGGGGGGGGGGEFGGG@EFGACFG:F:F,<EF@GEEC@BFGGGGFEFEF<9FFFG@F<B<,BFGFGGA93DDGG,>DD7CAEC9,>FFFFFGFDFGGCFGFCFFDFFFDFFFF,>C>,*5>>:FG**<CCAF9,B7,A7CC*8C?ECF9+=88B*3*2>E7+3<+2C6EC56+<+>C**:888*00<:CED5>*7>2/0*:++0+20<7@*<+0*+2*)))
@M03152:184:000000000-AWYW1:1:2107:7100:6194 1:N:0:ACTAGCTAATACCTGT
AAGCTCGTAGTTGAATTTCGGGGTCAGCAGGTTGGTCGTGCCACTGGTATGCACTGGCCTTGCTGATTCCTCCCTCTTGTTGAGCCGTAATGTCATTAATTTGGTGTTGCGGGGAATCAGGACTGTTACTTTGAAAAAATTAGAGTGTTTAAAGCAAGCAAGCGCTTGAATACATTAGCATGGAATAATGAAATAGGACGTTTGATCCTATTTTGTTGGTTTCTATGATTGATGTAATGATTAATAGGGATAGTTGGGTGGAATTCTCGGGTGCGAAGGAACTCCATTCACCCTAACTAAA
+
CCCCBFGCGGCGGGGDFEFCCEGGGGGGGGGGGGGGGGGDFGEFGGFGGGGGGGGGGGGGGGGGFFGFGEFFEEGGGGF,CEEFFFEGGGGGFGCECA,<E<,CEFGGGGGG@C:FGFEFFCDF@CDEFGGGGCCFF8>FA5DDFACD,8FFFGGG<FC,:BD:@FF7<<=CAEFCC979=F,:DCC,@E9;=EF9:FGGGG,>FF,?;F9@99;DFGDE*<BF,,4>CGG,,45,1:>+@C7+=+++0*2C6CGGF*=GD*>9*+++2**7:3)1/)846;F7CE+++*2+*/2*;?D**
@M03152:184:000000000-AWYW1:1:2107:17864:6194 1:N:0:ACTAGCTAATACCTGT
AAGCTCGTAGTTGAATTTCGGGATTGGGATATATCGATCGTGCCTTTAGGGGCATGAAACGGTGTGTAGCCAATTTCTCACCTTCTGGTGAGTCGGGATGCTCTTGGGTGTTTCGATGAATCAGGACCTTTACTTTGAAAAAATTAGAGTGTTTAAAGCGGGCATTTTTGCCTGAATACATTAGCATGGAATAATAAAATAGGACGATGGTTCTATTTTGTTGGTTTTAGGACTACGTAATGTTTAATAGGGCTAGTTGGGTGGAATTCTCGGGTGCCAAGGAACTCCAGTCACACTAGCT
+
CCCCCGGGGGGGGFGGGEGGGGGGGGGGGGGGGGGGFGGGGGGGGGGGGGGGGGGEFFGGGGGGGGGGFGGGGGGGFEG9FCGGFGGGGGFFFD@FGEGGGEFFGGGGGGGGGGDGDGFGGGGGGGGGGGGGGGGGGGGGG<FGGGCGFGGGFFGGGAFGGEDGGGFFC6FFEGGDG=FFGFDDF;EFGG?AEAFEGGGFCFGFGGGGGCAFFG@FDDECFF:8CFGD,BE;F,18;CFGCE+92C7=@<C**23;C>CC5C8CC+9CFGFD*)>DGC4**A@8EFF6+)0<CFC6:+**0
@M03152:184:000000000-AWYW1:1:2107:13733:6241 1:N:0:ACTAGCTAATACCTGT
AAGCTCGTAGTTGAATTTCGGGATCAATACGTCGGTCGTACCTTTGGTACGTACTAACGTTATTGATTTCTCCCTTCTGACGAACCGTGATGTCATTAATTTGATGTTACGGGAAGTTAGAGCTGTTACTTTGAAAAAATTAGAGTGTTTAAAGCAGGCAATCGCTTGAATACATTAGCATGGAATAATGAAATAGGACGTTCGAACCTATTTTGTTGATTTCTAGGATCGACGTAATGATTAATAGGGATAGTTGGTTGGAATTCTCGGTGGCCAAGGAACTCCAGTCACACTAGCTAAT
+
CCCCCGGGGGGGFFGGGGGGGGGGGGFGGGGGGGGFGGGGGGGGGGGGGGGGGGGGGGGGGFGGGGGGGGGGDGGFGG<FFGGGGGGGFCCCEGGGGGGGGGGFFDFFCGGGGFEGFGGGFGGGGGGGGGGGGGGGG?:FFG@EGGFGGGGGG9EFFGCDGGGGGGGGGFFFCAFFFDGGGGGGGGGGGGGFFEFFDGGEFGGGGGGCFEGBCDBFG69DBDBC:DE?EEC*=CGG55CGGFFGGG?FC6DFDEEED/=@CF+?CF;>EF***;7<<<3C*;<+A+32<=FFFGC?F9FG7
@M03152:184:000000000-AWYW1:1:2107:11892:6362 1:N:0:ACTAGCTAATACCTGT
AAGCTCGTAGTTGAATTTCGGGGTCAGCAGGTCGGTCGTGCCACTGGTATGTACTGGCCTTGCTGATTCCTCCCTCTTTACGAACCGTAATGCCATTAATTTGGTGTTGCGGGAAATCAGGACTGTTACTTTGAAAAAATTAGAGTGTTTAAAGCAGGCTTAAGCTTGAATACATTAGCATGGAATAATAGAATCGGACTTTGGTTCTATTTTGTTGGTTTCTAGGACCGATGGAATGATTATTAGGGATAGTTGGGTGGAATTCTAGGTTGCCAAGTAACTACAGTCAACCTCGCGATAC
+
<<ACBCFGFGGGGGGGGGFGDGEGEG<EEFGF9@FGDGGGGGCAEFGGGF,ECEGFGFCFFEFCFFGGFGGGGGGGGG,CFFGGGGGGG7DGGGFFFFG,C,CFGFGGGFGGGCFEFCFGG,:BFFB9F,FFGDFFC=FGGCDEA,5DD<DCC?<FFCCFDF93FG9,8,@D9FCEEFCF9=CEFG>,D,3@8>,,6*3CC,9,3@;<;CCFF9><>,>5D?E,;9,<;588***39+5>DG+A<C?**22<C=17*=B8C+++*3++3++*7*:9C09*09+3++2++***<*****1*)
@M03152:184:000000000-AWYW1:1:2107:17046:6363 1:N:0:ACTAGCTAATACCTGT
AAGCTCGTAGTTGAATTTCGGGGTTAGTAGGCTGGTCATGCCTCCGGTATGTACTGGTCTCACTGATTCCTCCCTCCTGACGAACCTTAATGCCATTAATTTGGTGTTTTGGGAAATTTGGACTGTTACTTTGAAAAAATTAGAGTGTTTAAAGCAAGCTAACGCTTGAATACATTAGCATGGAATAATGAAATAGGACGTTCGATCCTATTTTGTTGGTTTCTAGGATTGACGTAATGCTTAATAGGGATAGTTGGGTGGAATTCTCGGGTGCCAAGGAACTCCAGTCACACTAGCTAAT
+
CCCCCGGGDGGGGFFGGGGGGGGGGGGGGGFGGGGGGFGGGGGGGGGGGGGGGGGF@FGGGGGGGGGGGGGGGGGGGGFGGGGDGGGGGGGGGGGGGCFGGGGGGGGGGGFGGGFGGGGFGGGGGGGGGGGCE<FFFGGGGCFFGFFGGGGGGGGGGGGGFGGGGGGGGGGGGGGGGEFGCFGFGGFGGFFGGEFGFGGGGGEGGGGEG9FFFGFGGGGCGGGCCFFGGF6BFEEDGG,,==C,4C;=C,;?@:CCC*3;88:EG7<?EG*/:CC>87)>7EC<EG+<EFGFF<D+;E>F7
@M03152:184:000000000-AWYW1:1:2107:12080:6407 1:N:0:ACTAGCTAATACCTGT
AAGCTCGTAGTTGAATTTCGGGGTCAGTAGGTCGGTCGTGCCAACGGTATGAACTGGTCTCACTGATTCCTCCCTCTTGTAGAACCGTGATGCCATTAACTTGGTGTTGCGGGGAAACAGGACTGTTACTTTGAAAACATTAGAGTGTTTAAAGCAGGCTAACGCTTGAATACATTAGCATGGAATATTGAAATAGGCCGTCGATCTTATTTTGTTGGTTTCTAGGGTTGACGTAATGATTAATAGGGATCGATGGGTGGAATTCTCGGGTGCTAAGGAACTCCTGTCACACTAGTCAATC
+
@CCCCGGGEDFGGFF<FGFFF7@@BFGGFF9FGGEGGGGCEDFFFGEGGGFFFFFEGFEF<EFFGDGEE<@FEGEFGGGG,<FEFF>BF7FGFEGEF?<F<?FGGDG7,<7B@B44BF<F=EFGCCBFG9FFG9BFE,8FFCFFF@DDFFFGGGGGG7FGGGGGE7B7D7@F=DFFGG7CF,@AC>9,@DEFCA9@F,>5>7B*>FGGGGGGGEFFDFECFCG,>CCFGD>+*:CC@E>FFF9A7+>6?C*5*=+*/<8?5+<EC<+;5*255*02*9=9F8EC+@+++8*<7C*++00:*
@M03152:184:000000000-AWYW1:1:2107:24894:6421 1:N:0:ACTAGCTAATACCTGT
AAGCTCGTAGTTGAATTTCGGTGGCCCAACGGCGGTCGGCCGCAAGGTCTGTACTGCCGGTTTTCGGACCACCTCTTTCTGGGGGAACGTCGGCCCTTAACTGGGCTCGGCGGCCGAACCAGGACGTTTACTTTGAAAAAATTAGAGTGTTTAAAGCAAGCGTACGCTTGAATACATTAGCATGGAATAATGCAATAGGGCTTCAGTTCTATTTTGTTGGTTTTCAGAATCCGAAGCAATGAGTAATAGGGATAGTTGGGTGGAATTCTCGGGTGCCAAGGAACCTCAGTCACACTAGGTA
+
CC<<CGGGGGGGGFGFGGGGGGEEGGFGGGGGGDGGEGCFCBGGGGGFFGGGGGGFGGGGGGGG94>F7CFGG,FFGGGGGGGGGCFGGGGDFEEGFGGGGCD@FGGFDGGGDGGGFFG<:FGFGGGGGGGFF,<;>CGFFGFFF,,?C::FFC9CABCFGE:FGGGG<F8:?+<EGGGGG+<C@CFGFGG++:<<<CFD*A5;++<@9C:A<CG7FGGGEFGGGCFGFC+<*:;=CF67C?+<:*+396466*2<@+0*;C:/9FF<<<7DCDC<F>FF=6E2**20+*0++*9:++*2*
@M03152:184:000000000-AWYW1:1:2107:4734:6425 1:N:0:ACTAGCTAATACCTGT
AAGCTCGTAGTTGAATTTCGGGGTCAGTAGGTCGGTCGTGCCAACGGTATGAACTGGTCTCACTGATTCCTCCCTCTTGTAGAACCGTGATGCCATTAACTTGGTGTTGCGGGGAAACAGGACTGTTACTTTGAAAAAATTAGAGTGTTTAAAGCAGGCTAACGCTTGAATACATTAGCATGGAATAATGAAATAGGACGTCGATCTTATTTTGTTGGTTTCTAGGGTTGACGTAAGGATTAATAGGGATCGTTTGGTGGAATTCTAGGGTGCCAAGGAACTCTAGTCACACTAACTAAAC
+
C@6CCGGGGGGFFFEFGGGCDGGGGGFGGGGGGGGGGCFEGCE<ECG:DFGGGGGF@FGGGGGGGGGGGGGGGGGGG9EFFGGCFGG@FDEAGGCEFFC,CDFGGFGGGABEGGEGGGGGFDGGFGGC9CFC9FCFGFGGGGGGFGFGFBFFGE<FCFGGGGGGGC@FGFGGGGGGGD?;F9@FGFGGG;CC;;;CCFC:>F@FDC:F9F<@,@<C,=:8<CF;+48EC>+28*33*+>CC<+9978**2*2;7*:8F*2/9:<*<<+<*:<*7:C4CFGC+++2<<CCFCC*9*0++***
@M03152:184:000000000-AWYW1:1:2107:9520:6444 1:N:0:ACTAGCTAATACCTGT
AAGCTCGTAGTTGAATTTCGGACCTGGCTGGGCGGTCTTGCCGAAAGGTAAGCACTGCTCTGGTCGGGTCTTTCCTTCTGGGGAACCAGCGTGCTCTTAATTGAGTGCGCTGGGGATCCAGGACTTTTACTTTGAAAAAATTAGAGTGTTTAAAGCAGGCATACGCTTGAATACATTAGCATGGAATAATAGAATAGGACTTTGGTTCTATTTTGTTGGTTTCTAGGACCGAAGTAATGATTAATAGGGATAGTTGGGTGGAATTCTCGGGTGCCAAGGAACTCCAGTCACCATAGCTACT
+
<C@CCGGGGFGGGGGFGGGGGEGGGGGGGFGGGGDGGGGGGGGGGGGGGGGGGGGFFGGGFC@FGGGGGGGGGGGGGGGGGGGGGGGGGGGGGGGGGGDFFGGGGGGGGGGGGGGDDGGGGCBDGFGGGGGGGCA<F,=FGGGFFGGGGGGGGGFGGGFGGGFGGGEGFEFFGGGFGEFFGGGGGFE9?ECF9B@9FC,DFCDF7FF9BCFGGGGGGGGGFFGGGGGG<EE>E5@+;E9<@CFDG=F6C?DC+A7:+?E55;9EFC?F*:CF7DFDCFFG*;C7<<+<EF*0<09<8CF*2
@M03152:184:000000000-AWYW1:1:2107:6617:6475 1:N:0:ACTAGCTAATACCTGT
AAGCTCGTAGTTGAATTTCGGGGTCAGTAGGTCGGTCGTGCCAACGGTATGAACTGGCCTCACTGATTCCTCCCTCTTGTAGAACCGTGATGCCATTAACTTGGTGTTGCGGGGAAACAGGACTGTTACTTTGAAAAAATTAGAGTGTTTAAAGCAGGCTAACGCTTGAATACATTAGCATGGAATAATGAAATAGGACGTCGATCTTATTTTGTTGGTTTCTAGGGTTGACGTAATGATTAATAGGGATAGTTGGGTGGAATTCTCGGGTGCCAAGGAACTCCAGTCACACTAGCTAATA
+
CCCCCGGEGG@EGGGGGGGFEEEGGFGGGFFGGGGGGGGGGGCGFGGGGGGFGGGGGGGGGGFGGFGGGAAEFGGGGGGGGGGGGGGDGGGGGGGGGFGFGDGGGGGGGGGGGGGGGGGGGGGGGGGGFEGGGGGGA8FGGGGGGGGGGGGGGGGGGGGGGGGGDFGCFFF9FGGGGGGGG9FFGGFG9CGFGGG9A9:1C>B*<FC@CFG,BGF7,==5BF@<C989CEFGGGFC=7C9D;9C9CCE?=FGC7C?EGCE;CC?>C9*5:7C:2?7>FFC6C9F?ECAF?FFGGFEFF7**
@M03152:184:000000000-AWYW1:1:2107:22589:6506 1:N:0:ACTAGCTAATACCTGT
AAGCTCGTAGTTGAATTTCGGAGTTGTTATCTGAACCGCCCCTAAAAAGGTGGCTAGGGTAGCAGTAGTCATCATCAAAGTCCACCTTGACATTCTCTTGGTGCGTACTGGGTGTTGACCTCCTTTAGTTCTGTGAATTGCTATCTAGCAATAGGTAGTTAGTTCCAGATAGTTTACTTTGAAAAAATTAGAGTGTTCAAAGCAGGCACAACCTGGCATCATGAATACATTAGCATGGGATAATAGAATATGACATTGGTCTTATTTTGTTGTTTTCTAGGGCCAAAGTAATGATTAATAG
+
CCCCCGGGGGGGGGGGGGGGGDGGGGGGGGGGGGGGGGGGGGGGGGGGGGGGGGGGGGGGEEGGGG9FGGGGGGGGGGCFGGGGGGGGG<AFFGGGGGGGGGGGGGGGGGGGGGGGFGGGGGGGGGGGFGGG<FEGDGGGGGFGGGGGGFGFFFGGGGGGGGGGGGGGGGGGGGGCGGGGFGGGGGGGGGFFGGGGGDGGFDFGG7FGFEFGEGGFGGGGGGGGFFCFGFGFCE7EGFGFFGDE@9C?FGGDFGGGG7CEGGG9CFGF7CGG,7CDFGFFC8@EC5<21+C@77@F9:F::
@M03152:184:000000000-AWYW1:1:2107:26862:6546 1:N:0:ACTAGCTAATACCTGT
AAGCTCGTAGTTGAATTTCGGGATTAATTTACTGGTCGTGCTATTGTACGTACTGGTAATATTGATTCCTACCTTCTGACGAACCATGATGTCATTAATTTGGTGTCTTGGGAAATCAGGACTGTTACTTTGAAAAAATTAGAGTGTTTAAAGCAGGCTCACGCTTGAATACATTAGCATGGAATAACGAAATAGGACAGTTGATTCTATTTTGTTGGTTTCTAGGATCGAGGTAATGATTAATAGGGATAGTTGGGTGGAATTCTCGGGTGCCAAGGAACTCCAGTCCCACTAGCTGAAC
+
C<CC<@CFGGGGFFF9FF@<6@@FFF@FGFFFDGEFDFEGG@,CC<EFGGGF<66CFG,<<9F9@FDFGFAFFFGFGG9ECG7@FA<CAE,CCFGCG9FFFFGF7E=<EEEFEFFFFEGFFFFFGFFFFGCFFGGGFEG8FG9E<<5<BFFGGFGGG7,?F9EA@B=,?FFFGCDEF,;AADDCF,;DEG+@FFEG,@,+333DFC,,,@,8=,@<CC8:DEF;A,,5@*B*4>6EDC,>7D97:981,;C,5,,,4=8E:99CFG,;*7;CE<+;/7);E+1+5+5++0;A6*0;;+*0*
@M03152:184:000000000-AWYW1:1:2107:16810:6582 1:N:0:ACTAGCTAATACCTGT
AAGCTCGTAGTTGAATTTCGGGGTCAGCAGGTTGGTCGTGCCAATGGTATGAACTGGCCTTGCTGATTCCTCCCTCTTGATGAGCCGTAATGTCATTAATTTGGTGTTGCGGGGAATCAGGACTGTTACTTTGAAAAAATTAGAGTGTTTAAAGCAGGCAAGCGCTTGAATACATTAGCATGGAATAATGAAATAGGACGTTCGAACCTATTTTGTTGATTTCTAGGATCGACGTAATGATTAATAGGGATAGTTGGGTGGAATTTTCGGGTGCCAAGGAACTCCAGTCACACTAGCTAAT
+
CCCCCGGGGGGGGGGGGGGGGGGGGGGGGGGGGGGGGGGGGGGGGGGGGGGGAFFGGGGGGFGGGGGGGGGGGGGGGGGGGGGGGGGGGGGGGGGGGGDGGGGFFCFGFFGGGGGGGGFEF<FGGGGGGGGGGGGGGGGGGFGFGGFGGGGGGGGFGGGGGFGCFGGGGGGGGGGGGGFGGGFGFGGGGGGCEGGG?:EEGGCCGCFGGDGGG9CFGGCFFCC<9CCFC,4*:5:8;5CC@FG:979+A*;=+CGCG*;C5A?97+001>59:3>*653>6CCEFFCGFF*07<698?>D*
@M03152:184:000000000-AWYW1:1:2107:6187:6635 1:N:0:ACTAGCTAATACCTGT
AAGCTCGTAGTTGAATTTCGGGGTCAGTAGGTCGGTCGTGCCAACGGTATGAACTGGCCTCACTGATTCCTCCCTCTTGTAGAACCGTGATGCCATTAATTTGATGTTGCGGGGAAACAGGACTGTTACTTTGAAAAAATTAGAGTGTTTAAAGCAGGCTAACGCTTGAATACATTAGCATGGAATAATGAAATAGGACGTCGATCTTATTTTGTTGGTTTCTAGGGTTGACTTAATGATTAATAGGGATAGTTGGGTGTAATTCTCGGGTTCCAAGGAACTCCAGTCCCACTAGCTAACT
+
CCCCCGGGGGGGFGGFGGGGGCFGGGFGGGGGGGGGGGGGGGGGGGGGGGGGFGGFFGGGGGGGFGGGGGFGGGGGGGGGGAFFG@FGGFGGGGGFGEEGGC99FEFGGGDEGGGCFCFGF?EGGFGGGGGGGCAFFFEGGGGG9@9FFGAFF<FFG7FG8FFGGDFG,<F@FFFFGACFGG:,3:C,ECE,,@,>DFGGEC8FF:<CCEGGFBCF,;CGGGGC1+;E63+<++++1+1<@9+:1++**2*3CE?+*=>*30<E*<9*:*1*100*2/<76CCC<<@<+0**:4**<+2*0
@M03152:184:000000000-AWYW1:1:2107:4284:6666 1:N:0:ACTAGCTAATACCTGT
AAGCTCGTAGTTGAATTTCGGGATCGATTTATTGGTCGTGCCAACGGTACGCACTGGTACATTTGGTTTCTCCCTTCTGACGAAGCATGATGTCATTAATTTGATTTCGTGGGGAATCAGGACTGTTACTTTGTAAAAATTAGAGTGTTTAAAGCAGGCTTTGGCTTGAATACATTAGCATGGAATAATGAAATAGGACGTTTGTTCTTCTTTCGTTGGTTTCTAAGATCGACGTAATGATTAATAGGGATAGTTGGGTGGAATTCTCGGGTGCCTAGGAACTCCAGTCACACTAGCTAAT
+
C@CCCGGGCFCFGGEEFGA@FG7F8,6FEFFGFC<CFGBFC@C,CBFGDCF:@C:EFFF9F,CCFGFFEEFGGGGGCF,EFEF+BFGGFGFA?,CFGFCCG6E9E,CEFGFEGFECGCF<<,?E=:<<9<EFG,@DC?F@FAA?FE9?9E<EA?FEFFGFGFGGGGDBF,CAAA@AGFGD;FF=FFFDD,@,,33,,>:>F33@,8,3,,7FDCB:,,46B,?;7,,,621**4444*>=:C,=7+,,;09FGFCF+**4:C+CFG+1*/77*9C+;0.*<C6+<++<+0:CFCGF89?72
@M03152:184:000000000-AWYW1:1:2107:17600:6747 1:N:0:ACTAGCTAATACCTGT
AAGCTCGTAGTTGAATTTCGGGGTTAGTAGGTTGGTCATGCCTCCGGTATGTACTGGTCTCACTGATTCCTCCTTCCTGATGAACCGTAATGCCATTAATTTGGTGTTGCGGGGAATTTGGACTGTTACTTTGAAAAAATTAGATTGTTTAAAGCAAGCTAACGCTTGAATACATTAGCATGGAATAATGAAATAGGAGGTTCGATCCTATTTTGTTTGTTTCTCGGATTTACGTAATGATTAATAGGGATAGTTGGGTGGAATTCTCGGGTGCCAAAGAACTCCAGTCACTCTAGCTCAT
+
CCCCCGGEGG@FG-,CFFFGGGGCFCF@FGFFGGDFGCFCFGGGGGGGGGFGEFFGDGADCAFGGFFEFAEGGFFGGGG9<<FFGCFGFCFGDFFF<<,<9C<EFEGC=EF:FFEG<F,A9=FF?E9?FD9CF,EA,<+E=,B<5FFDF,CAF?FF=C@FGFG7:BFC8=F<,,,,@,,8@,,>,94@C,,@CAFGFF,66:E*,7>FG9DCF9@<,,:><EE?,*1*6*,64CA9C5+++314<++<668FF:1+>8=E**2+21<+:*7C>*9:**)9**+3+++2+**+00:3CC*7*
@M03152:184:000000000-AWYW1:1:2107:14910:6845 1:N:0:ACTAGCTAATACCTGT
AAGCTCGTAGTTGAATTTCGAACCTGGTCGGGCGGTCTGCCTATTGGGTACGTACTGTCTGGCTGGGTTCTACCTCTTGGTGAGCCGGCATGCCCTTAATTGGGTGTGTTGGGGAACCAGGACTTTTACCTTGAGAAAATTAGAGTGTTCAAAGCAGGCCTTTGCCTGAATACATTAGCATGGCATAATAAAATAGGACGTGCGGTTCTATTTTGTTGGTTTCTAGAGTCGCCGTAATGATTAATAGGGATAGTTGGGTGGAATTCTCGGGTGCCAAGGAACCCCAGTCACCCTAGCTAAT
+
CCCCCGGGGGGGGGGGGGGGGGGGGGGGGGGGGDGGGGGGGGFGGFGGGGGGGGGGGGGGGGGGGGGGGGGGGGGGGGGCGFGGGGGGGGGGGGGGGGFGGGGGGGGGGGGGGGGGGGGGGGGGGGGGGGGGG9DD<FFGGGGGGGGGGGGGGGGGGGGGGGGCGGGGFCFCFCCFFFFGGFFF7FBAFG9F=>FGFGGGGDFFGEG:?,<@EF,CE888CCBEE99+<+**3*3*8:++@FC+<;E?6:DCFGC7+*1*//+<6+<9E55<7CF79*.7C6**;;*209:9**9*<?*:*
@M03152:184:000000000-AWYW1:1:2107:14921:6898 1:N:0:ACTAGCTAATACCTGT
AAGCTCGTAGTTGAATTTCGAACCTGGTCGGGCGGTCTGCCTATTGGGTACGTACTGTCTGGCTGGGTTCTACCTCTTGGTGAGCCGGCATGCCCTTAATTGGGTGTGTTGGGGAACCTGGACTTTTACCTTGAGAAAATTAGAGTGTTCAAAGCAGGCCTTTGCCTGAATACATTAGCATGGCATAATAAAATAGGACGTGCGGTTCTATTTTGTTGGTTTCTATAGTCGCCGTAATGATTAATAGGGATAGTTGGGTGGAATTCTCGGGTGCCAATGAACTCCAGTCACATTAACTAAT
+
CCCCCGGGGGGGGGGGGGGGGGGGGGFGGCGGGGGGGGGGGGFFGGGFGGGGGGGGGGGFF,FFGEGGGGFFFGGGGGFFGD9FGGGGGGGGGGGEFF9FGGGGGGGGGGCCE:CFGGGGGGGGGGGGGFGGG,D8DFGG@FG<FGGFGCF9@AFFA7BFFGGGGDCFFFFCFBFFDFFCGGGGGEFFEGFFGGGC?E<>F@DEGGDGG@FGCFDFGG>EEGCB;+?+BC8CC>EECE7++<>+4:9+*296C?G985E//2+<CCGCGF59C37D9*/:9C??E+0<6**++0*+0<7**
@M03152:184:000000000-AWYW1:1:2107:12351:6938 1:N:0:ACTAGCTAATACCTGT
AAGCTCGTAGTTGAATTTCGGGGTCAGTAGGTCGGTCGTGCCAACGGTATGAACTGGTCTCACTGATTCCTCCCTCTTGTAGAACCGTGATGCCATTAACTTGGTGTTGCGGGGAAACAGGACTGTTACTTTGAAAAAATTAGAGTGTTTAAAGCAGGCTAACGCTTGAATACATTAGCATGGAATAATGAAATAGGACGTCGATCTTATTTTGTTGGTTTCTAGGGTTGACGTAAGGATTAATAGGTATAGTTGGGTGGAATTCTCGGGTGCCAAGGAACTCCAGTCACACTAGCTAATT
+
CCCCCCEFGGGGGGGGGGGGCCGFEGGGGGGGGGGGCFGGGGGGGGGGGGGGGGGEGGGGGGGDGGGGGGGGGGGGGDGGDCFGGGC8<=CDEFEFFGGGAFFCFGGGGFGGEGFGGGFGGFGFFFGC9FFGDFGGGGEGFGFGGDFCFEFFFFFFGFGGG<<FECCFFGGG<=CGEFF,EDFAFCFGGGGF=DCFGC,>><C@FFGFDFCGFCCF7FGGG,2?CGGGG*+?;EG8*0+A:C?FFGGC7+CGF+++2AEG5CFGD7F*2:C<*0C447F5FF?CFGGGG?:+:7C*0A77*
@M03152:184:000000000-AWYW1:1:2107:11433:6977 1:N:0:ACTAGCTAATACCTGT
AAGCTCGTAGTTGAATTTCGGACCTGGCTGGGTGGTCTTGGCTCACGTCAAGCACTGCCTCTGGTCGGGTCTTTCCTTCTGGGGAACCTGCGTGCTATTAACTTAGTGCGCAGGGGATCCAGGACTTTTACTTTGAAAAAATTAGAGTGTTTAAAGCAGGCTTTCGCTTGAATACATTAGCATGGAATAATAGAATAGGACTTTGGTTCTATTTTGTTGGTTTCTAGGACCGAAGTAATGATTAATAGGGATAGTTGGGTGGAATTCTCGGGTGCCAAGGAACTCCAGTCACACTAGCTAA
+
CCCCCGFGGGGGGGGGGGGGGFGGGGGGFGGGGGGGGGGFCEFEGGGFGGGGCGGGGGGG8CFCGG@FEFFFGGGAFDGFDGGGG>EGGEGGEGG7?FGDFGGGGGGDFEGFGGGGGGGGGGG?FFGGGCFFGCGDFGGGGGGGGGGEFGFGGFFGGCEFEDDDGGGGGFGGGGGCFGGBC<FCDFGGGCFF9CEFFGG:FGGGF@FGGCCFGD@;DGD8BEGGFGGFF:EE58**+AC97?CEFF?FCE5=CFE7@?5;EG5:7FGGEE*/CCD5FDFGFGGFF6C+<*:+0CC6+2:?>
@M03152:184:000000000-AWYW1:1:2107:5364:7003 1:N:0:ACTAGCTAATACCTGT
AAGCTCGTAGTTGAATTTCGGGATCAAGGGATCGGTCATGCCCTGCTATGTACTGGTCTTCTTAGTTCTCACCTTCTAAAGCACCATGATGTCATTCATTTAATGTTATGGGGAATTAGGACTGTTACCTTGAAAAAATTAGAGTGTTTAAAGCAAGCTTACGCGTGAATACATTAGAATGGAATAATGAAATAGGACACCCGATTCTATTTTGTTTGTTTCTAGGATCGAATAAACGATTAATAGCGCACATTGGGTGAAATTATCGGGTCTCAAGGACCTCCAGTCACCCCAGCTAACA
+
B@6A@C6FF@B--E<E9<-FG7::CFF---;CF,8@F;,6,6,C@,6CFAF@E9F,F,,F,EA,;,,6@F<C,C,@6EGFA,6@F,FEGG,CE,,6<6,,6,<,,<,CF,CFF:F=,CCFF,<,9CF,C<CC<,:,:+:,,ACF955CFCEA,5B,4FBFGG=F+>@:FFGFCFFGD5AF,8,>DFDF;=D,,@,6,@,3++++@<=B;F9,;@33,4@BD,53@,@94**,,*,,,4;D9?7,,+,4**/*5=,,4AE*><?+01?35*=)*+++0*)*/358EG+>+/0***/*0<>**
@M03152:184:000000000-AWYW1:1:2107:16958:7012 1:N:0:ACTAGCTAATACCTGT
AAGCTCGTAGTTGAATTTCGGGACTAACAGGTTGGTCGCGCCTTCGGTGTGTACTGGTCTAGTTGGTTTCTCCCTTCTGAGGAACCGCGATGTCATTAATTTGGTGTCGTGGGAAATCAGGACTGTTACTTTGAAAAAATTAGAGTGTTTAAAGCAAGCGTTAGCTTGAATACATTAGCATGGAATAATGAAATAGGACGTTTGACCCTCTTTTGTTGGTTTCTAGGATCGACGTACTGATTAATAGGGATAGTTCGGTGGAATTCTCGGGTGCCAAGGAACTCCACTCACACTAGCTAAT
+
CCCC<EFCCFGGGGGGGGGG:BEGGGGFFGGGFGGGGGGGGGGEGGGBFGGGGGGFGFCEFFGCGCFGGGGGFGGGGGGGFCDEGFGGDEGGGGGCFA?FGGGGFDGFGCGBF=FEGGGEF8DFGFGGGGFAE,C?DCEGGFGGFGG5C<@FFGFFAFGEEECCAA<F8<@DC,@FF9@F=CGC:,4;D@AF;9ECCCFDBFGG9EFGG*?>FDG<8,>*62,<1;9,;,*::C/:*2<+2>+=C+;<C6C*8<;+3:18*;9C<+3:CC*95>FF*17*0*+3A<*27)96C5*<F7>**
@M03152:184:000000000-AWYW1:1:2107:5016:7073 1:N:0:ACTAGCTAATACCTGT
AAGCTCGTAGTTGAATTTCGAAATGCGTTGGGCAAAGCTCGTTTTAGGACGTGGCTCGTCAGGCGCTTTCTATCTTTAGGTAATGGCCCTCTCGCTTCACGGCTTGGGGATCACCGTTCCTAATCGTTTACTGTGAAAAAATTAGAGTGTTCAAAGCAGGCGTAACCTTGCCATTGAATATTACAGCATGGGATAATAGAATATGGCCTTGGTCTTATTTTGTTGTTTTCTAAGGCTGATGTAATGATTAATAGGGATAGTTGGGTGGAATTTTTGGGTGGCAAGGAACTCCAGTGACACT
+
CCBCCGGGGGGGGGGGGGGGGGGGGGGGGGGGGGGGGGFGGEGCECFFGGGGGGGGFCGF@FCGFFGGG9FFGGGGGGGGGGGGGFGGDGGGGDGGGEGFGGGGGGGGGFCD@FFGGGGFC9?EDFFCG@C,FG9E9EFBFGGGFCFAGFF<<9B>DAE@FGGE++@FCFFBFFD9<FFGGFGGG9;4@9:FF6>9@D=9<79FC,,,>BCC,>;>@DCFC,=BF,:CFGC,A;@C6C:@+154::<ACG7<++>*<62:<E+<CAB8*0+2+2*17*)*/20+:8C876*00*:+++2*2
@M03152:184:000000000-AWYW1:1:2107:4926:7133 1:N:0:ACTAGCTAATACCTGT
AAGCTCGTAGTTGAATTTCGGGGTCAGTAGGTCGGTCGTGCCACCGGTATGAACTGGCTTCACTGATTCCTCCCTCTTGTAGAACCGTGATGCCATTAATTTGGTGTTGCGGGGAAACAGGACTGTTACTTTGAAAAAATTAGAGTGTTTAAAGCAGGCTAACGCTTGAATACATTAGCATGGAATAATGAAATAGGACGTCGATCTTATTTTGTTGGTTTCTAGGGTTGAAGTACTGATTACTAGGGATAGTTGGGTGGAATTCTCGGGTGCCAAGGAACTCCAGTCACACTAGCTAATA
+
C@CCCFGFGGF9EEFGGF<EFGGGGGGGGGGEAFDGCEGDGGGFGGGGGGGGGGGGGFG8DEGGGGGGEFGGDEF8ECFEF<FCEEG?FGFGC<E<F,C<?EGFF@ECEAFEGGGCFFGFACD@FE<9FGGGGCG?<D:F<?FCFGGGCFGGGGFGC=:FGGDEGGGFGFGGGCAFDACFFDFFGGGGFFF,,?EG,@B:1C8F@<FGGGC;EFGG>::CB2?9;9CFF583++>+C?9CDG7<?F6*;CFG9C<F5?EE=:7CGF9C5EFDE*:*9C45CGD+<EEF7=D?7D=??+2**
@M03152:184:000000000-AWYW1:1:2107:12094:7184 1:N:0:ACTAGCTAATACCTGT
AAGCTCGTAGTTGAATTTCGGGGTCAGCAGGTTGGTCGTGCCAATGGTATGAACTGGCCTTGCTGATTCCTCCCTCTTGATGAGCCGTAATGCCATTAGTTTGGTGTTGCGGGGAATCAGGACTGTTACTTTGAAAAAATTAGAGTGTTTAAAGCAGGCAAGCGCTTGAATACATTAGCATGGAATAATGAAATAGGACGTTTGCTCCTATTTTGTTGGTTCCTAGGATTGACGTAATGATTAATAGGGATAGTTGGGTGGAATTCTCGGGTGCCAAGGACCTCCAGTCACCCTAGCTAAT
+
CCCC<FGGEGGGGGGGGGGGGEGGGGGGGGGGGGDGGGGGGGGGGGGGGGGGGGGFDFFGGFGGGGGGFGGGGGGGGGFFGFGGGGGGG:FFGGGGG,EG9EDEG?FECFGGGGGCGGGGG8FFFFFDFFGGFEFGAE7FGF<?FGFGGGGGG9CFCFGCE<F7F>FFGGGGGGGFFGGGDFGG9C9FCC;FBF9,<FCEFF@<,@F,?>FFFFCFG6@EGGFF>;6A;2,2=EG5*=<5;E9C@:@6EFGCCFFFF*=EG5<CDFGD*:CF:D7**9)9*;8888<@?*:+1>**+<:F*
@M03152:184:000000000-AWYW1:1:2107:4135:7187 1:N:0:ACTAGCTAATACCTGT
AAGCTCGTAGTTGAATTTCGGGACCTGTGGGTCGGTCGTGCCTCCGGTACGTACTGGCTCTACCGGTTCCTCCCTTCTGAAGAACCACGATGTCATTAATTTGGTGTCGTGGGGAATCAGGACTGTTACTTTGAAAAAATTAGAGGGTTTAAAGCAGGCTAAAGCTTGAATAGATTAGCATGGAATAACGAACTAGGACGTTTGGTCTTATTTTGTTGGTTTGTAAGATCGACGTAATGATTAATAGGGATAGTTGGGTGGAATTATCGGGTTCCAAGGAAATCCAGTCACACTAGCTAAT
+
CC@CCEGGGGGGFGFFFFFGEGE7FCFF?C@FFGGGGGEGGFGFGDD:FDGG?FFGG<,CFFGCECFGGDFGF?FFFGFFFF9FGGFGG+C=CFGGECA,,BE9EE<BFFGGCE@FEF<CB,4==B??E,@EE9C9B,:DFGGGF,3BA7,CFFGGGGGCD=FFGGFF,@FFG99=F,,FFGFCFFFFGGGF*>B,6>DC>FF>*2>FFF9FGCCCEFCC:,*3<?+>?CC>*=8F**+11>?9E7EDF6**6+<C+8CEE53@4+0+2:51**9*:C:C*+<+0<CF64*9AF468<F7*
@M03152:184:000000000-AWYW1:1:2107:13616:7195 1:N:0:ACTAGCTAATACCTGT
AAGCTCGTAGTTGAATTTCGGACCTGGCTGGGCGGTCTTGCCGAAAGGTAAGCACTGCTCTGGTCGGGTCTTTCCTTCTGGGGAACCAGCGTGCTCTTAATTGAGTGCGCTGGGGATCCAGGACTTTTACTTTGAAAAAATTAGAGTGTTTAAAGCAGGCATACGCTTGAATACATTAGCATGGAATAATAGAATAGGACTTTGGTTCTATTTTGTTGGTTTCTAGGACCGAAGTAATGATTAATAGGGATAGTTTGGTGGAATTCTCGGGTGCCAAGGCACTCCAGTCACACTAGCTAAT
+
CCCCCGGGGGGGGGGGGGGGGGGGGGGGGGGGGGGGGGGGGGGGGDGGFGGGGGGGFGGGGFGGFDGGGGGGGGGGGFGGGGGGGGFGGGGGGGGGGGGGGGGGDGGGGGGGGGGGGGGFGFGGGFGGGGGGGGFGFCDCEGGGGGGGGGGGGGGGGCGGGG7FGGGGGFCFFGGGGDG7FFCGGFGGFGCFGGGFGFGGCFGGGGGGGGGGGG9<EFFGGGGGFCCEFE8EGEGF++>@CA9A?7+00CFF6?++<*CF*:?EF+2<CF7CC<*CCD)*:;F8888CF?F76>GGGGGG7
@M03152:184:000000000-AWYW1:1:2107:4288:7212 1:N:0:ACTAGCTAATACCTGT
AAGCTCGTAGTTGAATTTCGGGATCAATTTGTTGGTCGTGCCTCGGTACGTACTGGCATTATTGGTTTCTACCTTCTGAAGAACCTTGATGTCATTAATTTGGTGTCTTGGGGAATCAGGACTGTTACTTTGAAAAAATTAGAGTGTTTAAAGCAGGCATACGCTTGAATACATTAGCATGGAATAATGAAATAGGACGTTTGATTCTATTTTGTTGGTTTCTAGGATCGACGTAATGATTAATAGGGATAGTTAGTTGGCATTCTCGGGTGCTAAGGAACTCCAGTCACACTAGCTACAT
+
CCCCCGFGGGGGGCFGGGGGGGCGFGGGGEGFF?FG<CEGGGGFFCFFFGGGGGGFFGGGCCEFGGGGGGGGGGGFGGGGGGF<AFFF9<FGGFCGFACFGFF@FGEFFGGGDCCFFF<FG,8FFGFFGA<FFFFAFC8B,=<BF9@FGFAEFGGGGEFGDGGC7+AAFFFFDFFFFDFFGFGFGGFCG9B,3,3@FF>+><E<,,@DEEFFG,@3,,>DCFF>FFFGF>CE>C:,==,,=5>C,+,4,00<>C,4,,6,,6B,+=+**2=<**++2*0;*>1+8+29==79:FF6339*0
@M03152:184:000000000-AWYW1:1:2107:14255:7259 1:N:0:ACTAGCTAATACCTGT
AAGCTCGTAGTTGAATTTCGGGATCAATACGTTGGTCGTGCCTTGGTACGTACTAACGTTATTGATTTCTCCCTTCTAACAAATCGTGATGTCATTAATTTGGTGTTACGGGGAGTTAGGACTGTTACTTTGAAAAAATTAGAGTGTTTAAAGCAGGCAATCGCTCGAATACATTAGCATGGAATAATGAAATAGGACGTTCGAACCTATTTTTTTGGTTTCTAGGATCGACGTAATGATTAATAGGGATAGTTGGGTGGATTTCTCGGGTGCCAAGTAACCCCATTCACCCTAGCTAAAA
+
CCCCCGGGDGBFGF9FEGGFD@:CF@EC-FFGFGGGDCCECFGF8@FGE,EFEG,6,8FFG8FGEFFGGGGFFG9CF<<6EE8<FGD@8EEFGCFGFEGGFGG@CF,<F:C7F@F:CCA8<:44ED<B,CEDAFB<E:@FGGGGGGFGGFEFFAECGGF?FG+D3BCEF<+,CFGGGGGFG8FGF:;@;FCGFG,,=FCCFE7:,@*,,7DAF,>:7:,;<;C@,:CFGG5C?:FEDEC9>+1+41A=C6CDC@C75?B88++<>7+;ECGD50*9C70*++*/**23+0*2*2*6++***
@M03152:184:000000000-AWYW1:1:2107:13660:7301 1:N:0:ACTAGCTAATACCTGT
AAGCTCGTAGTTGAATTTCGGGATCAATACGTCGGTCGTACCTTCGGTACGTACTAACGTTATTGATTTCTCCCTTCTGACGAACCGTGATGTCATTAATTTGATGTTACGGGAAGTTAGGGCTGTTACTTTGAAAAAATTAGAGTGTTTAAAGCAGGCAATCGCTCGAATACATTAGCATGGAATAATGAAATAGGACGTTCGAACCTATTTTGTTGGTTTCTAGGATCTACGTAATGATTAATAGGGATAGTTGGGTGGAATTCTCGGGTGCCAAGGAAATCCAGTCACACTAGCTAAA
+
CCCCCGGGCGGGGGGGGGGGGGEGGGGGGGGGGGGGGGGGGGGGGFDFGGGGGGF@FEFFFEFGGFGGGGGGGGGGGGGGGGGGGGGFGDFGGGFFGFGGGFF9FCGGDFFGGGCEGGGGFFFGGGGGGGGGGFGGGF7FEAF9EFFGGFFCF9FFGFGGGGD@D<F>F@FFGGGGGGDGGFF:BFGFFF,@,5=B7C<*FFFBAFFE:FGEGF;FF:BE5:<,;C9?FG,?CCCF,/,1:CF?@C9?6*;0+4>:8E>@**2CC+?1/:*1:CCD7/5<?+<CC9C9+*:9<*2+*3***
@M03152:184:000000000-AWYW1:1:2107:11342:7302 1:N:0:ACTAGCTAATACCTGT
AAGCTCGTAGTTGAATTTCGGGATCAATACGTCGGTCGTGCCTCGGTACGTACTAACGTCATTGATTTCTCCCTTCTGACGAGCCGTGATGTCATTAATTTGGTGTTACGGGAAGTCAGGACTGTTACTTTGACAAAATTAGAGTGTTTAAAGCAGGCAATCGCTCGAATACATTAGCATGGAATAATGAAATAGGACGTTCGGACCTATTTTGTTGGTTTCTATGATCGACGTAATGTTTAATAGGGATAGTTGGGTGGAATTATCGGGTGGCAAGGAACTCCAGTCACACTAGCTAATC
+
CCCCCGGGGGFGECEEFGFEEEEGGGGGGGGGGGGGGGGGDGGGGGGGCCFGGGGGGGGGGGGGFFFFFGFEGFFGGC<@@:>@F=F+C<?ECAFECFECFGDCFFF9,:CECCEGFFF8FFDFGFGGF<EFF,BFEA9FGGGGGGFGGGGGDADG@EG8,,A@F,@+>CDFAFFFFGGFGFCFG9,@C9;FFCD6F,C<DBE7*>FG9F9FGGGFGGE56B99,2?,<CCEGC**/+++3++2:79:**>+A+5=?5*C=:7@*<C*:EFG=<D2/*07*+32<0++0/*020>F<?***
@M03152:184:000000000-AWYW1:1:2107:21876:7337 1:N:0:ACTAGCTAATACCTGT
AAGCTCGTAGTTGAATTTCGGGGTCAGTAGGTCGGTCGTGCCACCGGTACGTACTGGCTTCACTGATTCCTCCCTCTTGCAGAACCGTGATGCCATTAGTTTGGTGTTGCGGGGAAACAGGACTGTTACTTTGAAAAAATTAGAGTGTTTAAAGCAGGCTAACGCTTGAATACATTAGCATGGAATAATGAAATAGGACGTTGATCTTATTTTGTTGGTTTCTAGGATTGACGTAATGATTAATAGGGATAGTTGGGTGGATTTCTCGGGTGCCAAGGAACTCCAGTCACCCTAGTTCACC
+
CCCC@FFEFG@FGD<FECGGFEGGD8FFGGGFGGGEGEFGGGGGGGGFFGDGFDGAEGGGGFGGGGGGGGGGGGGGFFFGE9CFGGGFD@FFG@FGCAFEFGF7FCCCGGC+FEC+4B=AEFGGGEF9FFGGGG,?FC:CGG8D9BFFGFDGGCDFGFEGGC,+::FCC,F99,7FB,D9@FGCCFGGG9;E9>?>C3?FG7C7<<@F9@@,@;B,,/CFC9EFC9+>EF+B8CG*=9+52++4=CE**25C;+@?5CGC8+2CC:015C75C7*9<C47*3<C8C0+3/*275*+0+2*2
@M03152:184:000000000-AWYW1:1:2107:26601:7352 1:N:0:ACTAGCTAATACCTGT
AAGCTCGTAGTTGAATTTCGAACCTGGTCGGGCGGTCTGCCTATTGGGTACGTACTGTCTGGCTGGGTTCTACCTCTTGGTGAGCCGGCATGCCCTTAATTGGGTGTGTTGGGGAACCAGGACTTTTACCTTGAGAAAATTAGAGTGTTCAAAGCAGGCCTTTGCCTGAATACATTAGCATGGCATAATAAAATAGGACGTGCGGTTCTATTTTGTTGGTTTCTAGAGTCGCCGTCATGATTAATAGGGATAGTTGGGTGGAATTATCGGGTGCAAAGGACCTCCAGTTACACTAGCTAAA
+
CCCC<FC+BFCFGGGGGFEGGGF7<EFFGGGDGGGFGGF9EEFFDGCGGGFGGGGGGFCGGFFGGGGGGDEFDFGFC,EFGGGFCEFEFCGGF<FGFFFFFFGFFE4+4FFGGGDG@<AFGFDDFFEGGDAFFFGCFGAABF@DFDFD=<F=DFCFF7+:7<B9FGFGFBFFGGGGGEGFCF7DEFGGGGCED;>D7F>*5>ECC=:FBEF7BFFFGGGE>FFCGGG?C?*8/=?*30>9CF+C+3<CEG4EG<778=:EE><72+:<*:=57<*:*2:D**2+*2<3+10<:**2*0>:*
@M03152:184:000000000-AWYW1:1:2107:24834:7389 1:N:0:ACTAGCTAATACCTGT
AAGCTCGTAGTTGAATTTCGGATCTGGTTGGGTGGTCCGCCTGACGGCGTGTTTACTGCTCGACCGGGTCTTGCCTCTTGGTGAACCGTTGTGTTCTTTATTGAATGCTTCGGGGAACCAGGACTTTTACCTTGAGAAAATTAGAGTGTTCAAAGCAGGCCTATGCCTGAATACATTAGCATGGAATAATAAAATAGGACGTGTGGTTCTATTTTGTTGGTTTTTAGAGCTGCCGTAATGATTAATAGGGATAGTTGGGTGGAATTTTCGGGTGCCAAGGAACTCCAGTCCAACTAGCAAT
+
CCCCCGGGGGGGGGGGGGGGGD;FGGGC-CCFGGGGAEFGGG8DGGGG7@FFED@CFF,EFGG@CGGGG@EF9,EFE,<9FAFEF<9=+BF=:EFEGFF,5,,5<A?BFB9>FFFGGGGGG>7BFFGFGGCFD,A<FFGFGD<3,,3,BF9FG9,:@FD7+FC9,C<,,@<BFGCEDFGFB=>>F:9@CFGGGC9,,,,7**6,@*61<FFFFGC,CEGCEGFGFC<<+?<+0B8/858+1;+2+3+=<**0*0++AF*1:889C++3+:=)/77DC*<GGGCCCE6+<**++29<+**22
@M03152:184:000000000-AWYW1:1:2107:24291:7399 1:N:0:ACTAGCTAATACCTGT
AAGCTCGTAGTTGAATTTCGGCCTTTGCCGCCCGGTCCGCCTATTTGGGTGTGTACTGGAGCGGTGGAGGCTTACCTCGTGGTGAGCTGTTATGCCCTTTACTGGGTGTGGCAGGGAACCATGATTTTTACTTTGAAAAAATTAGAGTGTTCAAAGCAGGCTTACGCCCGAATACATTAGCATGGAATAATAAAATAGGACGTGCGGTCCTATTTTGTTGGTTTCTAGGATCGCCGTAATGATTAATCGGGATAGTTGGGTGGACTTCTCGGGTGCCAAGGAACTCAAGTCACACTAGCTA
+
CCCC@FGGGGGGGGGGGGGGEGGGFFEGG7FFGGDFFFCGGEFGGFGGGGEGDGFAFGFGGEGC@BGCEEFGFFFG<FFGGGGD,CFGGGGFGGGDDFCEE<FFGFGGGC:DEGGGGGGG8EEEDFGGGDGFGGG9F<FFGGGGFGFGGG?FG<BFF<FFGCFDEFGGGGGG@:FFFGFGG9FG:D9E9;DFB,DD<?,?F<C:FCGFE:9@FF2BCFEF5EFFG9<EE6EE*8AEECC*;;E7:CF+:*):CF6<F<+?EE5**3<:++:*1>)*20)>*0A*+0++3*2<9:>CGC*::
@M03152:184:000000000-AWYW1:1:2107:24252:7437 1:N:0:ACTAGCTAATACCTGT
AAGCTCGTAGTTGAATTTCGGGATCAATACGTCGGTCGTGCCTCGGTACGTACTAACGTCATTGATTTCTCCCTTCTGACGAGCCGTGATGTCATTAATTTGGTGTTACGGGAAGTCAGGACTGTTACTTTGAAAAAATTAGAGTGTTTAAAGCAGGCAATCGCTCGAATACATTAGCATGGAATAATGAAATAGGACGTTCGGACCTATTTTGTTGGTTTCTAGGATCGACGTAATGATTAATAGGGATATTTGGGTGGAATTCTCGGTTGCCAAGGAACTCCAGTCACACTATCTAATA
+
CCCCCGGGGGGGGGGGGGGGGGGGGGGGGGGGGGGGGGGGGGGGGGGGGGGGGGGGGGGGGGGGGGGGGGGGGGGGGGGGGGGGGGGGGGGGGGGGGFGGGGGGGGGGGGGGGGGGGGGGGGGGGGDFGGGGGFGG8FGGGFGGGGGGGGGGGGGGFFGGGFFF<FF@<FGGCBC,<FGGGGGGGGGFFGFGGGDFFGDGGGGDCGGGGGGGGCGGGFCFGGGCE944?EGDEGGF57CGF7?FGGFC66<++<CCCGEDCC:8CFC*A*:)CFF<*>7<7<+A<+:3+7C67**<@CC7*
@M03152:184:000000000-AWYW1:1:2107:20170:7540 1:N:0:ACTAGCTAATACCTGT
AAGCTCGTAGTTGAATTTCGGGATCAATACGTCGGTCGTACCTTCGGTACGTACTAACGTTATTGATTTCTCCCTTCTGACGAACCGTGATGTCATTAATTTGATGTTACGGGAAGTTAGGGCTGTTACTTTTTAAAAATTAGAGTGTTTAAAGCAGGCAATCGCTCGAATACATTAGCATGGACTAATGAAATAGGACGTTCGAACCTATTTTGTTGGTTTCTAGGATCGACGTAATGATTAATAGGGATAGTTGGGTTGAATTCTCGGGTGCCAAGCAACTCCTGTCACCCTAGCTAAT
+
@CCC@FGGG9FFGGCFGGCFGCCFGG8FF6FFG7@FGGGGGGGGF?CF@CCG<<F<EFFAF6C<FGGGGGGGGGGGGGCFGE>@=FGFGFGGGGCEGE<<,5C<E?EA9,?CG7>F<<FFC<FGGEGFF<EF,,:,,5FCEFGDEEFG<AEF5,B,EB7A8DG@D=FF:DFDAFGGGEF,3DFC,@:;E9;3<EBE,@FCF:6*,,3*>CE,D;CGFGGBFGGFF9B,;,:*/=4*4:9+;+<CCFC+**2C+<72+*3**2+31AFFC55FDD47*>)2<CEFG++<C6C9775A6?***
@M03152:184:000000000-AWYW1:1:2107:7563:7719 1:N:0:ACTAGCTAATACCTGT
AAGCTCGTAGTTGAATTTCGGGGTTAGTAGGTTGGTCATGCCTCTGGTATGTACTGGTCTCACTGATTCCTCCTTCCTGATGAACCGTAATGCCATTAATTTGGTGTTGCGGGGAATTTGGACTGTTACTTTGAAAAAATTAGAGTGTTTAAAGCAAGCTAACGCTTGAATACATTAGCATGGAATAATGAAATAGGACGTTCGATCCTATTTTGTTGGTTTCTAGGATTGACGTAATGATTAATAGGGTTAGTTGGTTGGAATTCTCGGGTGCCAAGGAACTCCAGTCACACTAGCTAAT
+
CCCCCFFGGGGGGGGGGGGGGGGGGGGGGGGGFGDGGGGGGGGGGGGGGGGGGGGGGGGGGGGGGGGGGGGGGGGGGGGGGGGGGGGGGDFGGGEFGGGGGGGFGGFEGGGGGGEEGFGGFFGGGGGGGGCFGGFGGFGGGGGGGGCFGGGDFFFFFGGGFFGGGGGFGGGDGFGCD9DGGGFCEGGFGGCF9CGGGCF:FFGEE,FCGGFGGGGGGGFEEG@FGGG,=9,,;BEGFF,<DE;:FC;?=**=CE9<F3*:=?+>44++:C5*2>9C977C:6@@CCEG+8CC?09+;CC>*
@M03152:184:000000000-AWYW1:1:2107:5583:7833 1:N:0:ACTAGCTAATACCTGT
AAGCTCGTAGTTGAATTTCGGACCTGGCTGGGTGGTCTTGGCTCACGTCAAGCACTGCCTCTGGTCGGGTCTTTCCTTCTGGGGAACCTGCGTGCTATTAACTTAGTGCGCAGGGGATCCAGGACTTTTACTTTGAAAAAATTAGAGTGTTTAAAGCAGGCTTTCGCTTGAATACATTAGCATGGAATAATAGAATAGGACTTTGGTTCTATTTTGTTGGTTCCTAGGACCGAAGTAATGATTAATAGGGATAGTTGGGTGGAATTCTTGGGTGCCAAGGAACTCCAGTCACACTAGCTAA
+
CCCCCGGGGGGGGGGGGGGGGGGGGGGGGGGGGGGGGGGGGGGGGGGFGGGGGGGGGGGGGGGGGGGGGGGGGGGGGGGGGGGGGGGGGGGGGGGGGGGGGGGGFGGGGGGDDGGGFGGGGGGGGGGGGAFGGGGGGGGGGGGGGGGGGGGGGGGGGGGGGDFFGEGGGGGGGFFGGFGGGGGGGCGGGGGGGFGGGGGGGG?DGG@FG@FGGGG@DDF5*:?CGGFGGFCEGEGDGGCFGGFFGG?:EGGFGGGGFGCEEGGFG+2++3+9:D*<DG>GGG8<7CFCC**+AFC6?*:D>
@M03152:184:000000000-AWYW1:1:2107:11636:7835 1:N:0:ACTAGCTAATACCTGT
AAGCTCGTAGTTGAATTTCGGGGTTAGTAGGTTGGTCATGCCTCTGGTATGTACTGGTCTCACTGATTCCTCCTTCCTGATGAACCGTAATGCCATTAATTTGGTGTTGCGGGGAATTTGGACTGTTACTTTGAAAAAATTAGAGTGTTTAAAGCAAGCTAACGCTTGAATACATTAGCATGGAATAATGAAATAGGACGTTCGATCCTATTTTGTTGGTTTCTAGGATTGACGTAATGATTAATAGGGATAGTTGGGTGGAATTCTCGGGTGCCAAGGAACTCCAGTCACACTAGCTAAT
+
CCCCCGGGGGGGGGGGGGGGGGGGGGGGGGGGGGGGGGGGGGGGGGGGGGGGGGGFGGGGFFGFDGGGGGGGDGGGGGGFDGGDGGGGGGGGGGGGGFDFGFGGG@GGGGGGGGGGGFGGF@FFGGGGGGGGGADGBFDGGFF9EFGGGGGGDFGGFEGGGGGEGGEGDDGGGGGGDF@FFGFCEGFGGGFDE>FGGGGGG@BFEFG@F@FGGE;FGGGGGGCF@FGFFGC9>*488?F9CC@,,1;+;*22<FGG?*;7?><CF7FCEFEF=DGC473CFCEF+<+<+/:ECC<?CDG7*
@M03152:184:000000000-AWYW1:1:2107:22908:7927 1:N:0:ACTAGCTAATACCTGT
AAGCTCGTAGTTGAATTTCGGGGTCAGTAGGTCGGTCGTGCCACCGGTATGAACTGGCTTCACTGATTCCTCCCTCTTGTAGAACCGTGATGCCATTAATTTGATGTTGCGGGGAAACAGGACTGTTACTTTGAAAAAATTAGAGTGTTTAAAGCAGGCTAACGCTTGAATACATTAGCATGGAATAATGAAATAGGACGTCGATCTTATTTTGTTGGTTTTCTAGGGTTGACGTAATGATTAATAGGGATAGTTGGTTGGAATTCTCGGGTGCCAAGGAACTCCAGTCACACTAGCTAAT
+
CCCC@EGGGGGGGGGGGGGGDGGGGGGGGGGGGGDGGGGGGGGGFGGGGGGGGGGAFGGGGFGFFGGGGGGGGDFGGGGDEFFGGGGDGGGGGGGCFF<FFGGGGGACEFGDGGGGGGFGFGGGGGGGGGGGGCGGGGGGGGGGGGGGGGGGGFCFC@FGGGGGGGGGGFGGGGGGC9FCGGGGFGFGFGFGCAFGGCGGEGG7FGGG9FCFGGGGFF1BFGGGC@FFGGGFGGEEFCF7:CF7AFG6=6>CFGGGG*/CCG?FC+09CC57/*9C*C)9C6<CC6<FG*:C?7D+;<>70
@M03152:184:000000000-AWYW1:1:2107:8683:8015 1:N:0:ACTAGCTAATACCTGT
AAGCTCGTAGTTGAATTTCGGACCTGGCTGGGTGGTCTTGCCGCAAGGTAAGCACTGCTCTGGTCGGGTCTTTCTTTCTGGAGCTCTTGCGTGCTCTTAACTGAGTGCGCAAATTGATCCAGGACTTTTACTTTGAAAAAATTAGAGTGTTTAAAGCAGGCTTACGCTTGAATACATTAGCATGGAATAATAGAATAGGACTTTGGTTCTATTTTGTTGGTTTCTAGGACCGAAGTAATGATTAATAGGGATAGTTGGGTGGAATTCTCGGGTGCCAAGGAACTCCAGTCCCACTAGCTAA
+
CCCCCGGGGGGGGFGGGGFGG7FFGGGGGGGGGGGGGGGEFGEGGGFGGFGGGGGGGGDDGGGGG7FGGGGGGGGGGGGAFEEGG?FFADFGEGGGGGGFGFGFFGGGGGE44EFCFGFGGCF7FGGGG9EFGGFCC9AFDGG9B9EFFGFGGFGGDGDFCFFFFDCGC+=<C@B<FEG=E<CCF@@E9EFFF9EFCDFCFDFGG7FFGGFFCFGCFEF5>DF;D;9:CECG5::;,,5>7CC9:C>:6F*A86945688/8*?;?+++=*5A5<*:9)/:*;8ECG6C4*+:C*6+:>:*
@M03152:184:000000000-AWYW1:1:2107:6416:8044 1:N:0:ACTAGCTAATACCTGT
AAGCTCGTAGTTGAATTTCGGGGTTAGTAGATTGGTCGTGCCTCTGGTATGAACTGGTCTTACTGATTCCTCCTTCCTGATGAACCGTAATGCCATTAATTTGGTGTTGCGGGGAAACTGGACTGTTACTTTGAAAAAATTAGAGTGTTTAAAGCAGGCTAACGCTTGAATACATTAGCATGGAATAATGAAATAGGACGTTCGCTCCTATTTTGTTGGTTTCTAGGATTGACGTATTGATTAATAGGGATAGTTGGTTGGAATTCTCGGGTGCCAAGGAACTCCATTCACACTAGCTAAA
+
CCCCCGG@-FB@F9FGGGGFEEGGGFGGGGFCFGFFGGGG@EFGGGDGGCFFGGGGGGGGGAFGGCFFCFGGFFGFDFG9FFGGGGG@<@FGGGGFGA9,FFFGGDFEF,=F>FGG8EGFD<8FGGFGFFGGF,EF9FGGDC8FGGGGG?FFFGGGGC7FFGFGDFGGGGGG,F3@FA,,@=FGGF;DCEAFCCDF@:CGECG:*1>*D:9@CECDFC:CG,,<9CGCCGCF7:/=+<A7DC7AC+C+0**6+=?98*:BE+2?CC?F=559:C*07<)9:C?2C6++36CCG599*+2:*
@M03152:184:000000000-AWYW1:1:2107:20895:8048 1:N:0:ACTAGCTAATACCTGT
AAGCTCGTAGTTGAATTTCGAGATCAGTACGCTGGTCGTGCCTTCGGTATGCACTGGTGTCACTGGTTTCTCCCTTCTGAAGAACCGTCATGTCATTAAGTTGGTGTGGCGGGGAATCAGGACTGTTACTTTGAAAAAATTAGAGTGTTTAAAGCAGGCTAACGCTTGAATACATTAGCATGGAATAATGAAATAGGACGTCGATCTTATTTTGTTGGTTTCTAGGGTTGACGTAATGATTAATAGGGATAGTTGGGTGGAATTCTCGGTGGCCAAGGAACTCCATTCACACTAGCTCACT
+
CCCCCGGCFGGGGGGGGGGGGGGGGEFGGGGGG,CEFGGGGGFGGGGGGGGGGGFGGGGGGGGGGGGGGGGGGGGGGGFAEDGGGDEGGGGGGGGGGC?CFFGGGGGGGGGGGGCCBAFGFE7,E8CFFCBFGBFFAF@DFEEFGGFGFGGGGCDEEFGGGGCFGGGGGGGGG9;FFCFGG9FG@C@DGG?FFFCFGEFEEEEGGGFGG;FGF,BFGF8CFGF+>CFFG5:FEE*=@F7;1+19=C6=6:7CCG?CGGE*/<CF*<<E5:*9C*7*9509*<CF6+++3*:+*2*:C+0*2
@M03152:184:000000000-AWYW1:1:2107:27119:8060 1:N:0:ACTAGCTAATACCTGT
AAGCTCGTAGTTGAATTTCGGGATCAATACGTCGGTCGTGCCTTGGTACGTACTAACGTTATTGATTTCTCCCTTCTAACAAATCGTGATGTCATTAATTTGGTGTTACGGGGAGTTAGGACTGTTACTTTGAAAAAATTAGAGTGTTTAAAGCAGGCAATCGCTCGAATACATTAGCATGGAATAATGAAATAGGACGTTCGAACCTATTTTGTTGGTTTCTAGGATCGACGTAATGATTAATAGGTATAGTTGGGTGGAATGCTCGGGTGCCAAGGAACTCCATACACCATCGTTAAGT
+
CCCCCGDC7DFGGGGGGDGGGE@F@FGGGGGFGGFGGGGG7FGGGGGGGGGGFEFGGD,CFFCGGGGGGG,:@FCFGGFG?CCFDGGGFFFGAEFGC<FFFFCFFGGGGGCEG:CFGGGFAFFGGGFFADFG9EE?DFFDFGGGGGGGDGCBFGGGGGFFGFFFFGCGGGG9=F<FC@D99DGAFF>E9,;=3BDCFCECF<CFEFGGGGGCCFGGG>>DFGGCGG,BC:C:*BCC5=FCCGGFG=E+<CFFFGFC*AE>=BF6+4+=C*:5E*07CF@FE8C8+++*3)**2**/22***
@M03152:184:000000000-AWYW1:1:2107:10229:8102 1:N:0:ACTAGCTAATACCTGT
AAGCTCGTAGTTGAATTTCGAGACCGGCTTACTGGTCGTGCTATTGTACGTACTGGTATAATCGGTTTCTCCTTTCTGACGAACTTTAATGCCATTAATTTGGTGTTTTAGGGAATCAGGACTGTTACTTTGAAAAAATTAGAGTGTTTAAGGCAGGCTCACGCTTGAATACATTAGCATGGAATAACGGAATATGACGTTTGATTCTATTTTGTTTTTTTCTAGGTTCGACGTATTAATTAATAGGGATACTTGGTTGGAATTTTCGTGTGCCATGTAACTCCCGTCCCATTAGCTAATC
+
CCCCCGGGGFEA@F,F9<C@<FEG<FEE:FECFEGGGG@C;<99EEFFEEGFCFF<@FFFGGGG7:@FCF9@CEFFGG9FG7+FEFFC<FC,=<C,C,9,CF,:CECFC<EEF,<CE5CAFDC<FE<<F<5AE,:<E+FDEF9?FEFGEFC,5E<C@>AAD9DFCC<C<FEEFFC>3,9@:83CC9,C+4@++@,@,@3@:C7,@FFF9C,@E;3,,,*>ECF,,4,5<:2*:E*,,,,>+=+=++5**02+>CC6+;8:+<;?+++=/CC/<CF7C7*:7++2***2*0*+32*++02:*
@M03152:184:000000000-AWYW1:1:2107:20127:8250 1:N:0:ACTAGCTAATACCTGT
AAGCTCGTAGTTGAATTTCGGGACTAACAGGTTGGTCGCGCCTTCGGTGTGTACTGGTCTAGTTGGTTTCTCCCTTCTGAGGAACCGCGATGTCATTAATTTGGTGTCGTGGGAAATCAGGACTGTTACTTTGAAAAAATTAGAGTGTTTAAAGCAAGCGTTAGCTTGAATACATTAGCATGGAATAATGAAATAGGACGTTTGACCCTCTTTTGTTGGTTTCTAGGATCGACGTAATGATTAATAGGGATAGTTGGGTGGAATTCTGTGGTGCCAAGGAACTCCAGTCACACTAGCTAAT
+
CCCCCGGGGGGGGGGGGGGGGDGGGGGGGGGGGGGFFGGGGGGGGGGGGGGGGGGFGGGGGGGGGGGGFEGGGGGGGGGGGGGGGGGGGGGGGAFFFGGGGGGGGGGGCFEGDGGGGGGGGGGGGGGGGGGGGGGGGGGGGGGGFGFGGGGGGGGGGGGGGGDGGDGGFFGGGGGGGG?C,FCFGGGGGF9FFEFGGGGGGGFGCAFF@*?FGGGGGG>88B;C7;?,<<8EGG8CFGF7:9C@F>FFDCFC@GFE8CEGDF?CF2C+0<C5CD**97747FEG++<<C6FFFF4<CFG7*
@M03152:184:000000000-AWYW1:1:2107:20345:8282 1:N:0:ACTAGCTAATACCTGT
AAGCTCGTAGTTGAATTTCGAACCTGGTCGGGCGGTCTGCCTATTGGGTACGTACTGTCTGACTGGGTTCTACCTCTTGGTGAGCCGGCATGCCCTTAATTGGGTGTGTTGGGGAACCAGGACTTTTACCTTGAGAAAATTAGAGTGTTCAAAGCAGGCCTTTGCCTGAATACATTAGCATGGCATAATAAAATAGGACGTGCGGTTCTATTTTGTTGGCTTCTAGAGTCGCCGTAATGATTAATAGGGATAGTTGGGTGGAATTCTCGGGTGCCAAGGAACTCCAGTCACCCTAGCTTAT
+
-BCCCFGFF@FGGFGFGGCFGAFGGGGGGGGGGGGGGGGCEGDFFGGGGGGGGGGGGGCFFGGGGGGFEGGGGGGGFGG9E,CFF@F@EGGGCFGGGFDCFGGGGGGGFGGGDGGEFFGGGFGGGGGGGGGGGGGGFGFGGGGFAFGGFGFDEFGGGGGGGFFCFFGGGGGGGGGFFDCFGCGFGFGGEFFCCFF9FDFGGCFCFGDEF9CGFGGEGGCFG5BGCCEGGFCC8*=*:FFFCCF+<7CF=FFGGFGG6*CC8CGFDGDGE*:/*7***17*:2<?C8+AF47+:9*2<9*2*
@M03152:184:000000000-AWYW1:1:2107:15122:8307 1:N:0:ACTAGCTAATACCTGT
AAGCTCGTAGTTGAATTTCGGGATCAATATGCTGGTCGTGCCTTTGGTACGTACTGGTATTATTGGTTTCTCCTTTCTGATGAATCACGATGTCATTAATTTGGTGTCATGGGGAATCAGGACTGTTACTTTGAAAAAATTAGAGTGTTTAAAGCAGGCTTACGCTTGAATACATTAGCATGGAATAATGAAATAGGACGTTTAATTCTATTTTGTTGGTTTCTAGGATTGACGTAATGTTTAATAGGGATAGTTGGGTGGAATTCTCGGGTGCCAAGGAACTCCAGTCAAACTAGCTAAT
+
CCCCCGGGGGGGGGGGGGGGGGGGGGGGDFGGGGGGGGGGGGGGGGGGGGGGGGGGGGGGGCGGGGGGGGGGGGGGFGGAFFGGGGGGGGGGGGGGGFCFGGGFGGGGGGGGGEGGGGGGGCGGGGGGFFGGG9FGGGGGGGGGFGGGGGGGGFGGFGGGGGGGGGGGGFFGGDGGGGGDGGGGGGGGGCFGACADGFFGGF@B@FGGGCFGGG;FGFFGGGFG:C,<EF,@A33@;F?,:D,=E7AFGFFGFFGCF*:C5BEFG7C77E5;**8@C438*=F3BFG90+++<7+3*=7:*
@M03152:184:000000000-AWYW1:1:2107:20153:8364 1:N:0:ACTAGCTAATACCTGT
AAGCTCGTAGTTGAATTTCGGAACTGAACAGTTCACCAGTCGGCCGTCAAGGTCTGTGCTGGTCTGTTCGTTCCCACCTATGGGATACTCACCTCTACTCTTAACTGGGCGGAGGCCAAACAAAAAAAAAAAGCAGGGACGGGGAAAAACCGTATGGTCTCGCGCCATGCGGCCAGTTTCTTTTGGTTTTCTATTCTTTTATTTTTGATAAATTAGGGGGTGCAAAGGAGCCAAAAAATGAGGCATGAATATTACACCATCTGTTTACGGTATACCTTTATCTTCTACTTTTTTTTTGTTT
+
CCCCCGGGGGGGGGGGGGGGGGGGGGGGGGGGGGGGGEFGGDGGGGFGGGGGGGGGG,FFGFGGGCGGGDGGGFGCFGG?FE@FGFFGGFDGCFCGFGGGGGGGGGCECFEGCEFGGGGGGFGGGGGGGGDF7=F,++B+@:+8*@BFG73*6D3>F377,,***=**,,*=***1?,7<,,,,,***3*4,75?92,CF<,?,,,**++300++++***2**+2++*2*2*+20*;**30+2*27;<+20+003<+;*+02++0++0**2*2*2:*:**30++++0+<**<69)*:/9FD
@M03152:184:000000000-AWYW1:1:2107:21871:8389 1:N:0:ACTAGCTAATACCTGT
AAGCTCGTAGTTGAATTTCGGGATCAATACGTCGGTCGTGCCTCGGTACGTATTAACGTCATTGATTTCTCCCTTCTGACGAGCCGTGATGTCATTAATTTGGTGTTACGGGGAGTCAGGACTGTTACTTTGAAAAAATTAGAGTGTTTAAAGCAGGCAATCGCTCGAATACATTAGCATGGAATAATGAAATAGGACGTTCGAACCTATTTTGTTGGTTTCTAGGATCGACGTAATGATTAATAGGGATAGTTGGGTGGAATTCTCGGGTGCCAAGGAACTCCAGTCACCCTAGCTAATA
+
CCCC9FGGEGGGGGGGGGGGGGGGGGGGGGGGGGCFGGGGGGGGGDGGCEGFFGGGGGGGCFGGFGGGGGDGFGGGFEDFEEF@:FEEGGGGGFGGFCCFGGFA7CFGGDEDGGDEFGGFFGGGGGGGGGGG9FFGGGGGGGGDGGGGG,CFGDEFCDGFGGGGGGGGGGGGGGGGGGGFGF:@FGFFFGGGGGGFDGGGFF7FGGGGCGFGEGGGGFGGFFFC9F6EF>GEGCF@GC7FG7>CGFC6CCG?CGG6*AE>89FFCFC85**/:974*7;*CCCC?E+096**2**<<C77*
@M03152:184:000000000-AWYW1:1:2107:23695:8407 1:N:0:ACTAGCTAATACCTGT
AAGCTCGTAGTTGAATTTCGAACCTGGTCGGGCGGTCTGCCTATTGGGTACGTACTGTCCGGCTGGGTTCTACCTCTTGGTGAGCCGGCATGCCCTTAATTGGGTGTGTTGGGGAACCAGGACTTTTACCTTGAGCAAATTAGAGTGTTCAAAGCAGGCCTTTGCCTGAATACATTAGCATGTCATAATAAAATAGGACGTGCGGTTCTATTTTGTTGTCTTCTAGAGTCGCCGTAATGATTAATAGGGATAGTTGGGTGGAATTCTCGGGTGCCAAGGAACTCCAGTAACACTAGCTAAC
+
<CCC9FFEDGGFEEGGGFCGFGGGGFFGGGCFD:CCCEGGGGGGGF<FGFGGGGGGGFGGGCGGGDGC:FF?F,EEFGFCFFFG,E@EF@F8FFGGFGCFA<=FF7FEGGGC+4+?BB==C++B<FFDFFD95,8,C,,>DDF9F@FF=DFGGDFFEGFFGG<=F<,,@@FDCFG9D>,77@7FFFB,DBFFGGG9A:D<<*8C7=CCEFGGG9@C2*4+5?+?+4+5?CEE*CC585+;CCC?FGGGFGG66A7CA*;C5*<A6+<+***173*0*1)02AC7:++0+*2+2:*+*<0**
@M03152:184:000000000-AWYW1:1:2107:23041:8451 1:N:0:ACTAGCTAATACCTGT
AAGCTCGTATTGAATTTCGGAACTGAACAGTCACCAGGCGGCCGTCAAGGTCTGCTCTGGTCTGTTCGTTCTCACCTATGGGATGCTCACCTCTACTCTTACCTGGGCGGAGGCATAAAGCAGGCGCAGGGTAAAACGGTTACGTCTCGCGCGTGACTGCCTACGTTTGTGGAGTTCCCATTCGTTTACTTTGAATAAATTAGGGTGTTCAAAGCAGCCAAAAAAGGACGCATGAATACTACAGCATGGGATAACGGAATACGATTTGGGTTCGATGTCTCGTTGGTTTCTAGGATCGAGT
+
CCCCB<@7C<EG-E<@CF<:;CFE<@9FGGGCEFGGGGGCDC7B@7@@FGFGG<,CCCC,:FC<E<C@FGD@C<ECFF<F,,,:8<F9EFEFGDCD5FG<,,CCF@F,+FCC++BCFFGF9FC7FEF7+CEGGGCFDGG=F>FGFFGGG7<:CFG@>@C,@F>FGFG?@FFGCFFFGA,9<FC,4,=4>;22?C;F9,2@,,?F7F<18FG9<+5:+*22*323:8***1*:E>F++<<<:C802*3A6/7+*3958**;++*;*:C+0*:3*>*22**2<8CCC5A**/*+2**+<*C*0
@M03152:184:000000000-AWYW1:1:2107:7412:8486 1:N:0:ACTAGCTAATACCTGT
AAGCTCGTAGTTGAATTTCGGGATCAATATGCTGGTCGTGCCTTTGGTACGTACTGGTATTATTGGTTTCTCCTTTCTGATGAATCACGATGTCATTAATTTGGTGTCATGGGGAATCAAGACTGTTACTTTGAAAAAATTAGAGTGTTTAAAGCAGGCTTACGCTTGAATACATTAGCATGGAATAATGAAATAGGACGTTTAATTCTATTTTGTTGGTTTCTAGGATTGACGTAATGATTAATAGGGATAGTTGGGTGGAATTCTCGGGTGCCAAGGAACTCCAGTCACACTAGCTAAT
+
CCCCCGGGGGGGGGGGGGGGGGGGGGGGGGGGGGGGGGGGGGGGGGGGGGGGGGGGGGGGGGGGGGGGGGGGGGGGGGGGGGGGGGGGGGGGGGGGGGGGGGGGGGGGGGFFGGGGGGGGFGGGGGGGGGGGFFGCGGGGGGGGGGGGGGGGGGGGGGGGGGGFGGGGGGGGGGGGDFGGGGGGGF@FGEGFGGGFGGGGGGG+FGGGGFGGGGGGGGGDFGGGGGEFGGG9;CECFGCEDGGGFG7?>CCGFGF,>CEGDF99FFGGDDDGCCFG;4>CGGGFGGGG+97+=><CCFCF=
@M03152:184:000000000-AWYW1:1:2107:20468:8508 1:N:0:ACTAGCTAATACCTGT
AAGCTCGTAGTTGAATTTCGGGGTCAGTAGGTCGGTCGTGCCAACGGTATGAACTGGCCTCACTGATTCCTCCCTCTTGTAGAACCGTGATGCCATTAACTTGGTGTTGCGGGGAAACAGGACTGTTACTTTGAAAAAATTAGAGTGTTTAAAGCAGGCTAACGCTTGAATACATTAGCATGGAATAATGAAATAGGACGTCGATCTTATTTTGTTGGTTTCTAGGGTTGACGTAATGATTAATAGGGATAGTTGGGTGGAATTCTCGGGTGCCACGGAACTCCAGTCAACCTAGCTAATT
+
CCCCCGGGGGGGGGGGGGGGGGGGGGGGGGGGGGGGGGGGGGGGGGGGGGGGGGGFGGGGGFGGGGGGGGGGGGGGGGGGGGGGGGGGGGGGGGGGGFGGGFGGGGGGGGGGGGDGGGGGGGGGGGGFFGGGGFGGGFGGGGGGGGGGGGGGFGGGGGGGGGG>BFGGGFGFGGGGGGFFGFFGGGGGGGGGGGGGGDGGGGGGGGGG9FFGG,=::CGGCC@CFG*=C8EF/3*8;<;;CE9@97CEFC46>7+2*;8:F9@?:EE*5:CD5DC*9)7*:CG+++<++*02<4C?9<C7*
@M03152:184:000000000-AWYW1:1:2107:26295:8532 1:N:0:ACTAGCTAATACCTGT
AAGCTCGTAGTTGAATTTCGGGCCTTGACTGGCGGTCCGCCTCACGGTGTGTACTGTCGGTCGGGGCCTTCCCTCTTGGTGAACCTGCATGCCCTTTACTGGGTGTGTAGGGGAACCAGGACTTTTACTTTGAAAAAATTAGAGTGTTCAAAGCAGGCCTATGCCCGAATACATTAGCATGGAATAATAAAATAGGACGTGCGGTTCTATTTTGTTGGTTTCTAGGATCGCCGTAATGATTAATAGGGATAGTTGGGTGGAATTCTCGGGTGCCATGGAACTCCAGTCACACTAGCTAATT
+
CCCCCGGGGGGGGGGGGGGGGGGGGGGGGGGGGGGGGGGGGGGGGGGGGGGGGGGGFGFGGGGGGDGGGGGGGFGGGGGGFGGGGGGGGGGGFGGGGGGFGGGGGGGGFGGGDCFGGGGGGGFGGGGGGGGAFCFGGDGGGGGGGGGFGGGGGGGGGGGGGGGGDGGGGGGGGGGGFGGGGGGGGGGFGGGGGG2>DFGGGGGGGGGGGGGFFFGGGCECCEGG9<FC:CECEGD5:<C9CFCF7>+:6FFG?FG6=GG*2::C*23AF575CDC**9667FGGFE7<?FGD6CC*2<CF*
@M03152:184:000000000-AWYW1:1:2107:26800:8605 1:N:0:ACTAGCTAATACCTGT
AAGCTCGTAGTTGAATTTCGGGATCAATTTATTGGTCGTGCCAACGGTACGCACTGGTACAATTGGTTTCTCCCTCCTGACGAAGCATGATGTCATTAACTTGATGTCGTGGGGAATCAGGACTGTTACTTTGAAAAAATTAGAGTGTTTAAAGCAGGCTTTGGCTTGAATACATTAGCATGGAATAATGAAATAGGACGTTTGATCTTATTTTGTTGGTTTCTAAGATCGACGTAATGATTAATAGGGATAGTTGTGTGGAATTCTCGGGTGCCAAGGAACTCCAGTCACACTAGCTATA
+
C@CCCGGFGGGGGGGGGGGGGGGGGGFGGGGGGGGGFDFGGGGGGGGGGGGDGDGGGGGGGFGGGGGGGGGGGGGGGGGFGGGEC7FEGGGGGGGGGGGFGFGDGGGGF<FGGGEDGDGEGGDGGEFGGGGGGGGCGEFECGCGGFGEGGGGFFDFGC+DFFG,ACFEFCFGFFEFDB:FGG?FGGFGG;9DBECGFEFEFGGGGEGFGGGGGG9FFGCGGGGGGCFEGFCE::CCCFGGGF7CGGGF=6CGFGGG+;B@ECBEGGGEEFEDCD*;**)>F:FE:<+33/?CGGGECGG7*
@M03152:184:000000000-AWYW1:1:2107:19967:8747 1:N:0:ACTAGCTAATACCTGT
AAGCTCGTAGTTGAATTTCGGGATCAATTTATTGGTCGTGCCAACGGTACGCACCGGTACAATTGATTTCTCCCTTCCGACGAAGCGTGATGTCATTAACTTGATGTCGTGTGGAATCAGGCCTGTTACTTTGAAAAAATTAGAGTGTTTAAAGCAGGCTTTGGCTTGAATACATTAGCATGGAATAATGAAATAGGACGTTTGATCTTATTTCGTTGGTTTCTAAGATTGACGTAATTATTAATAGGGATAGTTGGGTGGAATTCTCGGGTGCCAAGGAACTCCAGTCACACTAGCTAAA
+
CCCCCGGGGGG<EACFGGFGGGGGFGGGFGGGGGGGGGGC@DAEGGGGGGDGFDG@BFFGGEFCCFGGGGGGGGGGGGEEGGGGGGGGGGFGFFCDFEFGGGG9FGFDGGGGFEDGFGFGF,BFFEFGFG,EF<FG9F@CBFFGGGGGGGGAFF9FF+:=F@FD<FFGGGFFGGGGGFF9F<FGGGGGGG9FFCEFG9F7BFGD9D9FFFCF@BFGGGGGGG9E7@BFGGFGGGGF:C,,:AF7CGC?E6CFCFC79CGCECFCGDGG==5/175:647<EGGCFF6CF6C9<7D9@9CC*
@M03152:184:000000000-AWYW1:1:2107:14040:8792 1:N:0:ACTAGCTAATACCTGT
AAGCTCGTAGTTGAATTTCGGGATCAATTTGCTGGTCGTGCCTACGGTACGTACTGGTTTTGTTGGCTCCTCCTTTCCGAGGAGCCGTGATGTCATTAATTTGGTGTCGCAAGGAATCGGAACTGTTACTTTGAAAAAATTAGAGTGTTTAAAGCAGGCTAACGCTTGAATACATTAGCATGGAATAATGAAATAGGACGTCGATCTTATTTTGTTGGTTTCTAGGGTTGACGTAATGATTAATAGGGATAGTTGGGTGGAATTCTCGGGTGCCAAGGACTCCAGTCACACTAGCTAATCT
+
CCCCCFGGGGEGGGGGGGGGGGEGGCGGGGGGGGGGGGGGGGGGGGGGGGGGGGGGGGGGGFGGGGGFGFGGGGGGGGGGGGGGGGFGGGFGGGGGGGGGGGGGFFGFGGGGEGGGGGCGGGGGGGGGGGGGGGFCG8FGEFGGGFCFGGGGGGGGGGDGGGGGGGGGGGGFGFGGGGGGGGCGFGGGGGGCGFDGCCFFEGDECFGGEGGGGGGGGGGGG?FGGGGGG>E9?CF8FFCGCF+@FGGC6>GGGGGC=EEDF:CFGGGGGGGGGGGGG355CC8FGF+<F=CEGGCFGGG7:
@M03152:184:000000000-AWYW1:1:2107:19766:8797 1:N:0:ACTAGCTAATACCTGT
AAGCTCGTAGTTGAATTTTGGGTCCGGCTGAGTGGTCTTGCCAATGGTAAGTACTGCTCTGGTCGGATCTTTCTTTCTGGGGAACCAACGTGCTCTTAACTGAGTGCGCTGGGAATCCAGGACTTTTACTTTGAAAAAATTAGAGTGTTTAAAGCAGGCCTACGCTTGAATACGTTAGCATGGAATAATAGAATAGGACTTTGGTTCTATTTTGTTGGTTTCTAGTACCGAGGTAATGATTAATAGGGATAGTTGGGTGGAATTCTCGGGTGCCAAGGAACTCCAGTCACACTAGCTATAT
+
CCCCCDGGGGGGGGGGGG<GGGGGGGGGGGGGGGGGGGGGGGGGGGGGFGFGGGGGFFGGGCGGGGGGGGGDGGGGGGGGGGGGGGGGGGGGGGGGGGGGGGGGGCFGGDGGGGGGGCFGGGGGGGGGGGGGGFGGGGGGGFEGGGGGGCEFFFGGG@FFGGGGGGGG?FGDGGFGGGGAFGGG?FFGGGGFEEFGGGFGGDGFGGFGGGGGGFGGGGGGGGGFG,2DDEE58CCF7CFGGGFGCF?66CFC9CGF*A88CC<C>7+*ACG)7CFFD355:898CFGGGBFDC**6C+**2
@M03152:184:000000000-AWYW1:1:2107:11157:8811 1:N:0:ACTAGCTAATACCTGT
AAGCTCGTAGTTGAATTTCGGGGTTAGTAGGTTGGTCATGCCTCTGGTATGTACTGGTCTCACTGATTCCTCCTTCCTGATGAGCCGTAATGCCATTAATTTGGTGTTGCGAGGAATCTGGACTGTTACTTTGAAAAAATTAGAGTGTTTAAAGCAGGCTAACGCTTGGATACATTAGCATGGAATAATGAAATAGGACGTTCGATCCTATTTTGTTGGTTTCTAGGATTTACGTAATGATTAATAGGGATAGTTGGGTGGAATTCTCGGGTGCCAAGGAACTCCAGTCACACTAGCTAAT
+
CCCCCGGGDGGGGGGGGGGGDGEGGGGGGGGGGGGGGGGGGGGGGGGGGGGGGGFCFFGGGGGGGEGGGGGGGGGGGGGFGGGGGGGGGGGGGGGGGGGGGGGGGGGGGGGGGGGGGGGGGGGGGGGGGGGGFGG9FF7DFFFGGFGGGGGGGGGGG@GGGGGGGGGGGGGGGGGGGFGGGGGGFGGCFGGGGGG9FFGGGGGGFG?FGFGFFFCFGGG>EFFGFG?FDF,DDGEFF5,5BGEGGGFGG?FCGCFC65EEEF9FFCG@*7*;5D5+8*:F6:FF?EFCF7:C6FC+;F>7*
@M03152:184:000000000-AWYW1:1:2107:10873:8839 1:N:0:ACTAGCTAATACCTGT
AAGCTCGTAGTTGAATTTCGGGGTCAGTAGGTCGGTCGTGCCACCGGTATGAACTGGCTTCACTGATTCCTCCCTCTTGTAGAACCGTGATGCCATTAATTTGGTGTTGCGGGGAAACAGGACTGTTACTTTGAAAAAATTAGAGTGTTTAAAGCAGGCTAACGCTTGAATACATTAGCATGGAATAATGAAATAGGACGTCGATCTTATTTTGTTGGTTTCTAGGGTTGACGTAATGATTAATAGGGATGTTGGGTGGAATTCTCGGGTGCCAAGGAACTCCAGTCACACTAGCTAATCT
+
CCCCCFGGGGGGGGGGGGGGGGGGGGGGGGGGGGGGGGGGGGGGGGGGGGGGGGGFGGGGGGGGGGGGGGGGGGGGGGGGGGGGGGGGGGGGGGGGGGGGGGGGGGGGGGGGGGGGGGGGGGGGGGGGGGGGGFGGCFEGGGGGGGGGGGGGGGGGGGGGGGGGGGGGGGGGGFFGGFGGGGGGGGGGGGGGGGGGGGGGGGGGGCGGGGFGGGGF>FGGGGGGGGFGGCFFCEGC5@?7CGFFGGGG6EDFGGGGGGG5@FD9FF5E5=5CFD9DDGFGGFFGGGGGGFGFGGGFFF>D>
@M03152:184:000000000-AWYW1:1:2107:17480:8842 1:N:0:ACTAGCTAATACCTGT
AAGCTCGTAGTTGAATTTCGGGGTCAGTAGGTCGGTCGTGCCAACGGTATGAACTGGTCTCACTGATTCCTCCCTCTTGTAGAACCGTGATGCCATTAACTTGGTGTTGCGGGGAAACAGGACTGTTACTTTGAAAAAATTAGAGTGTTTAAAGCAGGCTAACGCTTGAATACATTAGCATGGAATAATGAAATAGGACGTCGATCTTATTTTGTTGGTTTCTAGGGTTGACGTAATGATTAATAGGGATAGTTGGGTGGTATTCTCGGGCTCCAAGGAACTCCAGTCACACTAGCTAATC
+
BC9CCFGGGGGGGFFGGGFGGGEGGGFGFFGGFGGFFCGCGGFFGGGGGGFG9EFFEFECFFFGFFGGGGFG<FGGGGGGGGDGDFEFDD@<FFC?F?F,FFGGGGECFCC@GGGECFGEDEFGCEFFFGCFBF9E<FGGGGGG95BEGGG<DBFGGGDGGGGGGGGGCFGGGGACFFGC;FCFD,6EFCFFGGFGF9CF><CEGGGF,CAF@BFGG5CCC2BCG@C?FGD?=E5CGGFCCC7<CDF*0**=A?FG8CCE*+<+:EC5C5*11*97*C4C6FE?6+<++9:+2>**<C***
@M03152:184:000000000-AWYW1:1:2107:5732:8860 1:N:0:ACTAGCTAATACCTGT
AAGCTCGTAGTTGAATTTCGGGATCAATTGGTCGGTCATGCCAATAGGTATGTACTGGCCATATTGGTTCTCACCTTCTAATGAACCATAATGTCATTCATTTGATGTTTTGGGGAATTAGGACTGTTACCTTGAAAAAATTAGAGTGTTTAAAGCAGGCTTACGCTTGAATACATTAGCATGGAATAATGAAATAGGACATCGCATTCTATTTTGTTGGTTTCTAGGATCGATGTAATGATTAATAGGGATAGTTGGGTGGAATTCTCGGGTGCCAAGGAACTCCAGTCACACTAGCTAA
+
CCCCCGGGGGGGGGGGGGGGDGGGGGGGGGGGGGGGGGGGGGGGGGGGGGGGGGGGGGGGGGGGGGGGFGGGGGGGGGGGGGGGGGGGGGGGGGGGGGGGGGGGGFGFGFGGGGGGGGGGGGGGGGGGGFGGGGGGGGGDDFFFGGGGGGGGGGGGGGGGGGGGGGGFGGGGGGGGGGGGGGGGGGGGGGGGGFGGFGGFGFFEDEFGGGGGGGGGGGGFEGGGGFGGGGDCEGGGGGGGGGGGGGGGGDCGFGGDAFCGCE>FFGEG7?=DFDGGGGAFGGGGC8CCCAFCGDCE@*:F>
@M03152:184:000000000-AWYW1:1:2107:19985:8877 1:N:0:ACTAGCTAATACCTGT
AAGCTCGTAGTTGAATTTCGGGGTTAGTAGGTTGGTCATGCCTCCGGTATGTACTGGTCTCACTGATTCCTCCTTCCTGATGAACCGTAATGCCATTAATTTGGTGTTGCGGGGAATTTGGACTGTTACTTTGAAAAAATTAGAGTGTTTAAAGCAAGCTAACGCTTGAATACATTAGCATGGAATAATGAAATAGGACGTTCGATCCTATTTTGTTGGTTTCTAGGATTGACGTAATGATTAATAGGGATAGTTGGGTGGAATTCTCGGGTGCCAAGGAACTCCAGTCACACTAGCTAAT
+
CCCCCGGGGGGGGGGGGGGGGGGGGGGGGGGGGGGGGGGGGGGGGGGGGGGGGGGGGGGGGGGGGGGGGGGGGGGGGGGGGGGGGGGGGGGGGGGFGGGGGGGGGGGGGGGGGGGGGGGGGFGGFGGGGGGGGGGGGGGGGGGGGGGGGGGGFGGGGGGGGGFGGGGGGGGGF9FGGFGFGGGCFGGGGGGGGGGGF:FGGGGGFFGGGGGGGGGGGGCCDGGG@FGFFF8C,BEGGFFEFGGGFG?F6A56CGGFCCECE>9FCCGEC55DEDGCDC@FFGGGGGGGGFGGGGGCFD:70
@M03152:184:000000000-AWYW1:1:2107:27117:8969 1:N:0:ACTAGCTAATACCTGT
AAGCTCGTAGTTGAATTTCGGGCCTGGCCGGATGGTCTGCCTAACGGTATGTACTGTCTGGCTGGGCCTTACCTCTTGGTGAGCCGGCATGCCCTTCGCTGGGTGTGTCGGGTAACCAGGACTTTTACCTTGAGAGAATTAGAGTGTTCAAAGCAGGCTTATGCTCGCATACATTAGCATGGAATAATAAAATAGGACGTGCGTTTCTATTTTGTTTGTTTCTACAGTCGCCGTAATGATTACTAGGGATCGTTGGGTGGAGTTCTTGGGTGACAAGGAACCCCAGTCACCCTAGCTAATT
+
B@AC-CFGGGEAFD9FGGGGGDC@@DGGGGDGGGGGGGGGGG,C,@FCGFFG,FF9FF<FFAFE7,<FFF,<F,,<E,6C,,CF8>F+@CEGDGCFEF>:=@EA=FGGFFE7FCFFD,B:7FGGGGGFFEFACF@A<EDFAF9??BD<CDFAFDC6FG8F?<,>=D@+@C:FEDDF9,,,@D73:F9@7,@,=E,,3D>6*1C*><,;,FFDC9E,,<C?EFCB,,?=?:*=****;9<+3++2=C+=?F**5201CC85**<829+++***/*225*5C:**/;C:02/*2**2<9?77*
@M03152:184:000000000-AWYW1:1:2107:9934:9000 1:N:0:ACTAGCTAATACCTGT
AAGCTCGTAGTTGAATTTCGGGGTTAGTAGGTTGGTCATGCCTCTGGTATGTACTGGTCTCACTGATTCCTCCTTCCTGATGAACCGTAATGCCATTAATTTGGTGTTGCGGGGAATTTGGACTGTTACTTTGAAAAAATTAGAGTGTTTAAAGCAAGCTAACGCTTGAATACATTATCATGGAATAATGAAATAGGACGTTCGATCCTATTTTGTTGGTTTCTAGGATTGACGTAATGATTTATAGGGATAGTTGGGTGGAATTCTTGGGTGCCAAGGAACTCCAGTCACACTCGCTAAT
+
C@@CCEFGFF@EF9EFC-@<EGGCE<F<FCFGFFCGGFFGGFFFCECFFGGF<CF@@FFFE@CFGGGGG<FGG<DFF<FF<CEFGGGGFCEAFFCCE<FDEEACCFEGGGEFGC+:F<FF<EFGFFGB@FGGFEC?EBBFFDFCEFGFFFFGF9BAEC7=FDFBFEGGF,3CF<DFF,8@FEG7B:3EDFFE9CF9:9:FGGC*,,5*5@@FCF,D@,DEC6,;DD,,?CF,1=C*:A,9B1,4,+12*00*5AF98*;8C5CCC++++<C5*5C>278*0:89+<+0<**2+2**:C*)*
@M03152:184:000000000-AWYW1:1:2107:4198:9018 1:N:0:ACTAGCTAATACCTGT
AAGCTCGTAGTTGAATTTCGGGATCAGTATGTTGGTCGTGCTTCGGTACGTACTGTCATTACTGGTTTCTCCCTTCTGAAGAACCTTGATGTCATTAATTTGGTGTCTTGGGGAATCAGGACTGTTACTTTGAAAAAATTAGAGTGTTTAAAGCAGGCATACGCTTGAATACATTAGCATGGAATAATGAAATAGGACGTTTGATTCTATTTTGTTGGTTTCTAGGATCGACGTAATGATTAATAGGGATAGTTGGGTGGAATTGTCGGTTGCCAAGGAACTCCAGTCAAACTAGCTTACT
+
CCCCCFGGDFGGGGGGGGGGGGGGGGGGGFGGGGEGGG+CFGGGGGGGGGGGGFFGGGGGGGGFGGGGGGGGGGGFFGGF9FCFGGGGGFGGGGGFEEGFG<FGCCFGDFGGGDFGGCGGFGGFGFFGGEGFGGGGGGECGGFFGGGGGGGG9AFGF@EGGGFGGGGGGGGGF9DF9FFGEFGGGGGG,@AD=DDDE,+@FBECAF9CCGGF;;,@3D@DG,,@:E,@B>**=CDFGGGC@DFG7@ED?FFGFF76*A*8C<CG*=95/*1):*+;C<FG*>CG6+<6+**<<D70++2**
@M03152:184:000000000-AWYW1:1:2107:25985:9028 1:N:0:ACTAGCTAATACCTGT
AAGCTCGTAGTTGAATTTCGGGATCGAAGGAATCGGTCCGCCGTCAAGGCGTGAACTGGCTTCTTCATCCTCTTCTATGGGATACTCACCTTTGCTCTTAACTGGGTGAAGGTTAAAAAGCGGTGGTGGCCGGGGCAACTCGACCATCTCTGTGGGGTTCCCATTCATTTACTTTGAATAAATTAGAGTGTTCAAAGCAGGCATAAAGGGGCCTTGAATACATTAGCATGGGCTAATAGAACAGGATTAGTGTCCTCGTTTTGTTGGTTTCTAGGACGTGAATAAGGATTAATAGGGCTAG
+
CCCC-CFGEDGGGFGGCAGGGGGGGGGGGGGGF<FGGGGGGGGGDCFGGGEGCCFGGFGGGGDGGGGGCGGFGFFFGFFGGFGGFGGGGGGGGGGFFGGFFEFE<FCB<C<E<FEGGFGE@FDGGGFEDGGGC=C@+BCAD@DEEGCFGGGGG9<FGGGG,EFGAFGGGGGGGCGGGGG=3>FGGGEFGGF9,2BC;CF@>FECF:><2<B@CEFGCCFGF99CGGGCCG95*2=?C7+;C?9?7*>++3;CFG+<<C18@C**97FEGGCFE**9*)0*1:9@C++<??4:C>F+**2**
@M03152:184:000000000-AWYW1:1:2107:15050:9029 1:N:0:ACTAGCTAATACCTGT
AAGCTCGTAGTTGAATTTCGAACCTGGTCGGGCGGTCTGCCTATTGGGTACGTACTGTCTGGCTGGGTTCTACCTCTTGGTGAGCCGGCATGCCCTTAATTGGGTGTGTTGGGGAACCAGGACTTTTACCTTGAGAAAATTAGAGTGTTCAAAGCAGGCCTTTGCCTGAATACATTAGCATGGCATAATAAAATAGGACGTGCGGTTCTATTTTGTTGGTTTCTAGAGTCGCCGTAATGATTAATAGGGATAGTTGGGTGGAATTCTCGGGTGCCAAGGAACTCCAGTAACACTAGCTAAT
+
CCCCCGGGGGGGGGGGGGGGGGGGGGGGGGGGGGGGGGGGGGGGGGGGGGGGGGGGGGGGGGGGGDGGEGFFGFCFGGGGGGGGGGGGGGGGGGGGGGGFGGGGGDGEFGFGGGGGGGGFGGGGGFGGGFGGGGGGGGGGGGF=CFGGFGGGGGGGGFFGFGGGGGGGGFFGGGGGFFEGDFDGDFGCFFEFFF@F7FCG:5>CBFGDGFGGGDCGFD,=5B<E79?CFB*:CCEEGC??D?9EFD?E**72CFGGCCCE550:C0A7*5C5=DF*21<<E22+6++<+/:F6>DG?9D7*
@M03152:184:000000000-AWYW1:1:2107:23581:9045 1:N:0:ACTAGCTAATACCTGT
AAGCTCGTAGTTGAATTTCGGGGCCAGTAGGTCGGTCGTGCCACCGGTATGAACTGGCTTCACTGATTCCTCCCTCTTGTAGAACCGTGATGCCATTAATTTGGTGTTGCGGGGAAACAGGACTGTTACTTTGAAAAAATTAGAGTGTTTAAAGCAGGCTAACGCTTGAATACATTAGCATGGAATAATGAAATAGGACGTCGATCTTATTTTGTTGGTTTCTAGGGTTGACGTAATGATTAATAGGGATAGTTGGGTGGAATTCTCGGGTGCCAAGGAACTCCAGTCACACTAGCTAAAT
+
CCCCCGGGGGGGGGGGGGGGGGGGGGGGGGGGGGGGGGGGGGGGGGGGGFGGGGGFGGGGGGGGGGGGGGGGGGGGGGGGGGGGGGGGGGGGGFDFGFGGGGGGGDFGGGGGGGGGFGGGGGGGGGGGGFGGGFGGGGGGGGGGGGGGGGGGGFFFFGGGGGGGGDGGGGGGGGGGGGGGG9EFGFFGGGCF;?FGGGC<FGGCCF:FF9FFGFCF>CCGGCFFFDCFG>FF5CFFGGGGGF7FF>CFC=CC:F?C5C>5;@CFGGC8557C:<CCF:><:<:EG+C9??7+29=?E?:**
@M03152:184:000000000-AWYW1:1:2107:20680:9068 1:N:0:ACTAGCTAATACCTGT
AAGCTCGTAGTTGAATTTCGGGTCCGGCTGAGTGGTCTTGCCAATGGTAAGTACTGCTCTGGTCGGATCTTTCTTTCTGGGGAACCAACGTGCTCTTAACTGAGTGCGCTGGGATCCAGGACTTTTACTTTGAAAAAATTAGAGTGTTTAAAGCAGGCCTACGCTTGAATACGTTGGCATGGAATAATAGAATAGGACTTTGGTTCTATTTTGTTGGTTTCTAGGACCGAGGTAATGATTTATAGGGATAGTTGGGTGGAATTCTCGGGTGCCAAGGAACTCCAGTCACACTAGCTACTCT
+
CCCCCGGFEGGGGGFGGGGGGGGGGGGGGGGGGGFGGGGGGGGGGGGGGGGGCGGGDFGGGFGGGGEGGGGGGGGGGGGGFGC:DGGGEEGFGGFGGGCFGFGGGGGGGGGGG?EFFFGGGGAFGGGGGGGGGGGC8+FAFGGFGGFGGFGGDDFGGGGGGGEGGGGDFGCFFGGGGGGGGGFFGFFF9EFFGGGGGEGGGGGGGGGG9EFEAFGGCEGFGG;DFF?4C*4B8?;>>@CC+>@CFG=?=;<CFDFGEG88<E6+21B5*:=CCG<<C9?FFF86C:A+<=FF?DGCF+*2*
@M03152:184:000000000-AWYW1:1:2107:21581:9100 1:N:0:ACTAGCTAATACCTGT
AAGCTCGTAGTTGAATTTCGGGGTCAGTAGGTCGGTCGTGCCACCGGTACGTACTGGCTTCACTGATTCCTCCCTCTTGCAGAACCGTGATGCCATTAGTTTGGTGTTGCGGGGAAACAGGACTGTTACTTTGAAAAAATTAGAGTGTTTAAAGCAGGCTAACGCTTGAATACATTAGCATGGAATAATGAAATAGGACGTTGATTTTATTTTGTTGGTTTCTAGGATTGACGTACTGATTAATAGGGATAGTTGGGTGGAATTCTCGGGTGCCAAGGAACTCCAGTCACCCTAGCTAAAC
+
C@CC9EFFGGCFGGGGGFGGG7FG@FEGGGFEGGDGEEGEGGGGGGCFCC:FGGFEFGFGFGGGGGGGGGGGGFGGGGFFGGGDCFGFGCFGGGFGGF9,CEEGGFFFCF:CFGGGFFGDFFEGFGGFEFGG9BGGGFFDF9FGGGGGGDDDFCEGGGGGGFCEGGGGGGGEFCFF>CFFGGGGGFGGGGGCFG?9B:FFC:CCFEC>;C;FGFGCGGGGGCFC++5>99?;CGF**+>?19;@CC67**C<CF7F58**83<E*<785CFCC5C79*7DC8CC:+<@08**:0*+<+***
@M03152:184:000000000-AWYW1:1:2107:9233:9120 1:N:0:ACTAGCTAATACCTGT
AAGCTCGTAGTTGAATTTCGGGCCTGGTTGGGTGGTCTTGCCGCAAGGTAAGCACTGCTCCGATCGGGTCTTTCCTTCTGGGGAACCAGCGTGCTCTTAATTGGGTGCGCTGGGGATCCAGGACTTTTACTTTGAAAAAATTAGAGTGTTTAAAGCAGGCCTACGCTTGAATACATTAGCATGGAATAATAGAATAGGACTTTGGTTCTATTTTGTTGGTTTCTAGGACCGAAGTAATGATTAATAGGGATAGTTGGGTGGAATTCTCGGGTGCCAAGGAACTCCAGTCACACTAGCTAAT
+
CCCCCGGGGGGGGGGGGGGGGGGGGGGGGGGGGGGGGGGGGGGGGGGGGGGGGGGGGGGGGGGGGGGGGGGGGGGGGGGGGGGGGGGGGGGGGGGGGGGGGGGGGGGGGGGGGGGGGGGGGG<FGGGGGGGGFGGGF9FGGGGGGGGGGGGGGGGGGGGGGG7FGGGGGGFGGGGGGGFEFGFGGGEGFGGDFDGGGGGGGGGGFFGGG@CFGGDGGGGGGFCFFGFFFCEE=EGCC+5>CEGDFC?+>FC68?CDCCEC5:@EGGFF=5CFGG7CC4FDEFGGCFC:C4:CGGG68CCC2
@M03152:184:000000000-AWYW1:1:2107:8387:9240 1:N:0:ACTAGCTAATACCTGT
AAGCTCGTAGTTGAATTTCGGGGTCAGTAGGTCGGTCGTGCCACCGGTATGAACTGGCTTCACTGATTCTTCCCTCTTGTAGAACCGTGATGCCATTAATTTGATGTTGCGGGGAAACAGGACTGTTACTTTGAAAAAATTAGAGTGTTTAAAGCAGGCTAACGCTTGAATACATTAGCATGGAATAATGAAATAGGACGTCGATCTTATTTTGTTGGTTTTCTAGGGTTGACGTACTGATTAATAGGGATAGTTGGGGGGAATTCTCGGGTGCCAAGGAACTCCGGTCACACTAGCTAAA
+
CCBCCGCGGGEFGGCEC<EFDGGGFGGDGECGFGEGGGGGGGAFF@C@FGGGFFFGFGGGFGGF@CFEFGGGGFFFFCC@FGGGGFGGGGGD?AFFFAF,CFGCGGG9?CFCEGEGF8,BB=FGFGFGGFC<F@CCFFG8FFGFGGGGG8@9@B<,,+@>DFG7F@F<<<B9FFGGF9:DAFFGGFFGGGGG;FGFG>:C5>C>:FEGGGDFCGF7C511B5,2+2?ABEGGCEGG*5++;;1=C7+7A:5A8@C+8?*8*18CF29<A=EFCD5C6*.*::8+<*:?5)2+<*2+*<C*0
@M03152:184:000000000-AWYW1:1:2107:27119:9286 1:N:0:ACTAGCTAATACCTGT
AAGCTCGTAGTTGAATTTCGGGCCTGGCTGGGCGGTCTTGCCGAAAGGTAAGCACTGCTCTGGTCGGGTCTTTCCTTCTGGGGAACCAACGTGCTCTTGATTGAGTGCGTTGGGGATCCAGGACTTTTACTTTGAAAAAATTAGAGTGTTTAAAGCAGGCCTACGCTTGAATACATTAGCATGGAATAATAGAATAGGACTTTGGTTCTATTTTGTTGGTTTCTAGGACCGAAGTAATGATTAATAGGGATAGTTGGGTGGAATTCTCGGGTGCCAAGGAACTCCAGTCACACTAGCTAAT
+
CCBCCGGGGGGGGGGGGGGGGDGGGGGGGGGEGGGGGGGGGGGCGEGDGEFGGGGGGFFGG9EGGGGGFGGGGGGGGGGGGGDGGGGGFGGGGGGGGGG<FDF@F?FFGGGGGDGGDGGGGGGGGGGGGGGGGGFF9,B7FEFGGGGGFFFGFFGGGFGGGGGG7FGGGGGGGGGGGGGGGFGGGFGGGGGGGGGGGG97D9DFFGGGG;FFGGCFG6CEE6;CCG?C+3CEEEGG?7>@FGFDGC9CE7CCFGF7<*2A=8<C*<C+5*1*/7<F*C:<6;++<++309*+397<?E>>*
@M03152:184:000000000-AWYW1:1:2107:26445:9296 1:N:0:ACTAGCTAATACCTGT
AAGCTCGTAGTTGAATTTCGGGATTGACACATCGGTCGTGCCTTAAGGGGTATGAACTGGTGTAGTCAATTTCTCACCTTCTGGAGAACCACGATGCCCTTAATTGGGTGTCGCGGGGAACCAGGACCTTTACTTTGAAAAAATTAGAGTGTTTAAAGCAGGCATTTTGCTTGAATACATTAGCATGGAATAATAAAATAGGACGGCACGATTCTATTTTGTTGGTTTCTAGGATCACCGTAATGATTCATAGGGATAGTTGGGTGGACTTCTCGGGTGCCAAGGAACTCAAGTCACACTA
+
CCABCFEGDGGGFFFGGGGGD7CFGGGFFGGGGGGGGEGGGGFGGFGFFFFGGFGGGGGGGGGG9FEGFFGFFGFFGGGCECFGGGFFGCFG:7FFGGGECFFGGGGGGFGGGGGDEEEGGFFGG<FF8F?FCFCDFCDFGGC8F9=<9<@C<FF9FFFF@BEDFFEGGFGF@>:FFGFABCFFFCFC6>DFFGGGFGGGF7;FGDGG*=<:8@EC919?CGFG*41=F?+>+:9>FGGG7887C7A99CFFCD=*;8?:7C6*9:8*+0<>C>59)*7<6CCGGF6CG@*+<::EF?C79
@M03152:184:000000000-AWYW1:1:2107:26893:9298 1:N:0:ACTAGCTAATACCTGT
AAGCTCGTAGTTGAATTTCGAACCTGGTCGGGCGGTCTGCCTATTGGGTACGTACTGTCTGGCTGGGTTCTACCTCTTGGTGAGCCGGCATGCCCTTAATTGGGTGTGTTGGGGAACCAGGACTTTTACCTTGAGAAAATTAGAGTGTTCAAAGCAGGCCTTTGCCTGAATACATTAGCATGGCATAATAAAATAGGACCTGCGGTTCTATTTTGTTGGTTTCTAGAGTCGCCGTAATGATTAATAGGGATAGTTTGGTGGAATTCTCGGGTGCCAAGGCACTCCAGTCACACTAGCTCAT
+
CCCCCGGGGDGGCFGFEFCFGFCCE,FEEGGGGGEFF7<FCF9FFG<EFFGEGF7FE@EF,CFFBF,E@=CE<FG9E?,,CDAFG@FGGGGFGFF<,?C?FFGGFEECGF<FD>B:DFEGDFFF9BFCFGCEA5,3AFCD,BD<9FFEGGAFGGGGG?EFGGFCGFCF7FFFGGGGGAF,7::7<FC9>E;,7DFC7C@*65,>FGGG9<FGGC96BF,CCGFGG99+?BEGGGED*=F7@@<?E+57**20<?G+:*/*/*<<CC9<5*/9/>9*9*>5CFF8EG?+<B>:<*92;9*6*
@M03152:184:000000000-AWYW1:1:2107:19017:9317 1:N:0:ACTAGCTAATACCTGT
AAGCTCGTAGTTGAATTTCGGAATGCGTAGGTCAAAGCTCGTCCTTGTGGCGTGGCTGGACAGACGTTTCCTATCTTCCGTTAGTGGGGTCAAACTCGCTACGGATCATTTACTTTGAAAAAATTAGAGTGTTCAAAGCAGGCGTAACCTTGCCATTGAATATTACAGCATGGGATAATAGAATATGACGTTGGTCTTATTTTGTTGGTTTCTAAGGCTGATGTAATGATTAATAGGGATAGTTGGGTGGAATTCTCGGGTGCCAAGGAACTCCAGTCACACTAGCTAATCTCGTATTCCG
+
CCCCCGGGGGGGGGGGGGGGGGGGGGGGGGGGGGGGGGGGGGGGGGGGGGGGGGGGGGGGGGGGGGGGGGGGGGGGGGGGGGGGGGGGGGGGGGGGGGGGEGGGGGGGGGGGGGGGGGGGGGGGGGGGGGGGGGGGGFGGGGGGGGGGGGGGGGGGGGGGGGGGGGGGGGGCCGGGGGGGGCGGGGFFCCEGGGGGGGGGGGG9BF<B1DFFGCG9EFGGGGGGGG9CFFFGGGBFFFFEFGGG7CGG5:<?FE9CEGGGG>E<FGCFFG:CGGGDCFBDGGGGFGGCF**<C*1/;+00*
@M03152:184:000000000-AWYW1:1:2107:21937:9414 1:N:0:ACTAGCTAATACCTGT
AAGCTCGTAGTTGAATTTCGAGCTTGACAAACGGTCTTGGCATTTGTCTAGTACTGTTCTGTTGAGCTCTTCCTTCTAGGGAACTAGAGTGCCTTTAATTGGGTGTTCTAGGGAACTAGGACTTTTACTGTGAAAAAATTAGAGTGTTTAAAGCAGGCTTACGCTTGAATACATTAGCATGGAATAATAGAATAGGACTTTGGTTCTATTTTGTTGGTTTCTAGGACCAAAGTAATGATTAATAGGGATAGTTGGGTGGAATTCTCGGGTGCCAAGGAACTCCAGTCACACTAGCTAATCT
+
BCAC<CFFGGGGGGGGGGGFFGGGGGG?FFGFEG@;FFFGGGGGGFGGGGGGGGGGGGGGGGGGFFGGFFFGGGGGGFFFCEFGGGGFGGGGGFGGGGGGGGGEGFCEGGGGGGFG8EGGGFGE9FDFGGGFACGFGGGGGGCFE,5FEGGFF9FGFGGGGGG7BGFA8@@,CFGGF8?,CDE:BF;E9;6,9>ADF<DF=B@AFF:9EAFGCFF<DCFGFGCCF7F++4337;D:7,@E27D<@>6,9?>FGGE5CGCF?F6,=C*;5;58ECDF:FAFGG6C+;+<++*=7=;FC++2+
@M03152:184:000000000-AWYW1:1:2107:20701:9447 1:N:0:ACTAGCTAATACCTGT
AAGCTCGTAGTTGAATTTCGAGATCAGTACGCTGGTCGTGCCTTCGGTATGCACTGGTGTCACTGGTTTCTCCCTTCTGAAGAACCGTCATGCCATTCAGTTGGTGTGGCGGGGAATCAGGACTGTTACTTTGAAAAAATTAGAGTGTTTAAAGCAGGCTAACGCTTGAATACATTAGCATGGAATAATGAAATAGGACGTCGATCTTATTTTGTTGGTTTCTTGGGTTGACGTAATGATTAATAGGGATTGTTGGGTGGAATTCTCGGGTGCTAAGGAACTTCAGTCACACTAGCTAATT
+
B@BC@FGGGGGGGGGGGGGGCGGGFGGGGFGGGGGGGGGGDGGGGGGGGGGGGGGFGGCFGDFG9FFFFGGGGGGGGGGDGG9FFGGCCCFFGGGGGGGGGGFGGGGE,CFEGEFGFGFGF8<EEGGFFFCGG9FFDEEGGGGDGGGFFGF<FDBCDGE7,FCCGECC7@FG9,,EC,>FGCGGGGGGGF@DFCDCFCDFGGE>C:<FFGGGGGGGFCEFG9B+1>8?E*C9EEF:FFCEFGGGE:>*2**0<FFFCEGE89@F*C:575CD5*2:CC=FF++3+2<+09;+:4*7++*0*
@M03152:184:000000000-AWYW1:1:2107:9396:9598 1:N:0:ACTAGCTAATACCTGT
AAGCTCGTAGTTGAATTTCGAACCTGGTCGGGCGGTCTGCCTATTGGGTACGTACTGTCTGGCTGGGTTCTACCTCTTGGTGAGCCGGCATGCCCTTAATTGGGTGTGTTGGGGAACCAGGACTTTTACCTTGAGAAAATTAGAGTGTTCAAAGCAGGCCTTTGCCTGAATACATTAGCATGGCATAATAAAATAGGACGTGCGGTTCTATTTTGTTGGTTTCTAGAGTCGCCGTAATGATTAATAGGGATAGTTGGGTGGAATTCTCGGGTGCCAAGGAACTCCAGTCACCCTAGCTAAA
+
CCCCCGGGGGGGGGGGGGGGGGGGGGGGGGGGGGGGGGGGGGGGGGGGGGGGGGGGGGGGGGGGGGGGGGGGGGGGGGGGGGGGGGGGGGGGGGGGGFGGGGGGGGGGGFGGGEGFGGGGGGGGGGGGGGGGGGGGGGGFGCGGGGGGGGGGGGGGGGGGGGGGGGGGGGGGGGGGGFGGGFDFGFGGGGGGGGGGGGGGECFEGCECBBCFDGGGG=GGGGGGFGEEGDG>E5:EGGE<@CFF9;C66CD?EGG+88CEE5CGG7C+7C5955CCFD:4:AFCGCFGGFF+:*7C<?77*
@M03152:184:000000000-AWYW1:1:2107:22456:9691 1:N:0:ACTAGCTAATACCTGT
AAGCTCGTAGTTGAATTTCGGGGTCAGTAGGTCGGTCGTGCCAACGGTATGAACTGGCCTCACTGATTCCTCCCTCTTGTAGAACCGTGATGCCATTAACTTGGTGTTGCGGGGAAACAGGACTGTTACTTTGAAAAAATTAGAGTGTTTAAAGCAGGCTAACGCTTGAATACATTAGCATGGAATAATGAAATAGGACGTCGATCTTATTTTGTTGGTTTCTAGGGTTGACGTAATGATTAATAGGGATAGTTGGGTGGAATTCTCGGGTGCCAAGGCACTCCAGTCACCCTAGCTAATC
+
CCC@CDEFCFFF-CEFFFFGEEFEFFCFFFGFAC+@@CFEGGGGFGG@EFEGFGG@EDGGGDCEFGFGGGGGFCDGGGGGFGGGGGC?C<CFFGGGFEGFE<EEE4<FEF+@CF:FGGF=E<D<FEFFGC?BBFGFG8>FCFFGGGGGFFGFADDFEGGGG?3@F7@FCAFFFGGGGF?FFGGCGGCGFCFA;FFFFFGECB**4<F9C@,;CFC3:@CF69BEF@8EG5BF5B5//4+9:+>E77EC66FDFGG65CC812C<*AFC5::CC4>>*9)9CCEF6?@+<F**5<FECF7:*
@M03152:184:000000000-AWYW1:1:2107:17656:9725 1:N:0:ACTAGCTAATACCTGT
AAGCTCGTAGTTGAATTTCGGAACTGAACAGTCACCAGGCGGCCGTCAAGGTCTGCTCTGGTCTGTTCGTTCTCACCTATGGGATGCCCACCTCTACTCTTAACTGGGCGGAGGCATAAAGCAGGCGCAGGGTAAAACGGTTACGTCTCGCGCGTGACTGCCTACGTTTGTGGAGTTCCCATTCGTTTACTTTGAATAAATTAGGGTGTTCAAAGCAGCCAAAAAAGGAGGCATGAATACTACAGCATGGGATAACGGAATACGATTTCGGTTCGATGTTTCGTTGGTTTCTAGGATCGAA
+
CCCCCGGGGGGGGGGGGGGGGGGGGGGGGGGGGGGGGGGGGGGGGGGGGFGGGGGGGGGGGGGGGGGGGGGGGGGGGGGGGGGGGGGGGGGGGGGGGGGGGGGGGGGGGGGGGGGGGGGGGGGGGGGGGGGGGGGGGGGGGGGGGGGGFFGGGGGGGGGGGGGGGGG7FEEFGFGGGDGGGGGGGGGGGGGGGGGGFFGFCFFFGGC7CFGFCFGGFGGFFGFCCGGGGGDGGFCFGGGGGGGGGGGGGDGCFGGGDC58@FCF3*;;CFGGGDGGCC<DF@CGDEFEGFGF?D*<CG35*
@M03152:184:000000000-AWYW1:1:2107:16242:9779 1:N:0:ACTAGCTAATACCTGT
AAGCTCGTAGTTGAATTTCGGGGTCAGTAGGTCGGTCGTGCCAACGGTATGAACTGGTCTCACTGATTCCTCCCTCTTGTAGAACCGTGATGCCATTAACTTGGTGTTGCGGGGAAACAGGACTGTTACTTTGAAAAAATTGGCGTGTTTAAAGCAGGCTAACGCTTGAATACATTAGCATGGAATAATGAAATAGGACGTCGATCTTATTTTGTTGGTTGCTAGGGTTGTCGAAATGATCAATAGGGGTAGATGGTTGGATTGCTCGGGGGCTAAGGAACTCCAGTACTACTAGCGATAT
+
C9BC9FEGGG-CFFAFFGFFG:FFF<CEFDGFGG:CFECFFG9,<FGGDFGA<EF9,CCFE9@CFF9FE<FFGGGFC@C,CE<<EFF=,,CF?,F<F<CEF,CA:FC:<F4FFCEGGCFD8A<BF<,@FAFC?,CE<8=,8,3,6BC>B,@A,>,DG++3>BD+@<+@F,@E,,@9>,,7,>,:3:,?,6@F,;C?:F7C*=**<,27,@@@,@2,=8E***5B<@BE=**2**;8*++>+;+1=C+**2*7++37++;:C+3*:?+;C*57555*7*69C8<@+<+0+**0+00*//1*)
@M03152:184:000000000-AWYW1:1:2107:18235:9842 1:N:0:ACTAGCTAATACCTGT
AAGCTCGTAGTTGAATTTCGGGGTTAGTAGGTTGGTCATGCCTCCGGTATGTACTGGTCTCACTGATTCCTCCTTCCTGATGAACCGTAATGCCATTAATTTGGTGTTGCGGGGAATTTGGACTGTTACTTTGAAAAAATTAGAGTGTTTAAAGCAAGCTAACGCTTGAATACATTAGCATGGAATAATGAAATAGGACGTTCGATCCTATTTTGTTGGTTTCTAGGATTGACGTAATGATTAATAGGGATAGTTGGGTGGAATTCTCGGGTGCCAAGGAACTCCAGTCACACTAGCTAAT
+
CCCCCGGGDGGGGGGGGGGGGGGGGGGGGGGFGCGGFGGGGGGGGGGGGGGGGGGGGGGGGGGGGGGGGGGGGGGGGGGGGGGGGGGGGGGGGG?FGGGGGGGGFGGGGGGGGGFGGGGGGGGGGGGGGGGGGGGGGGGFGGGGGGGGGGGGGGGGGGGGGGGGD:FFGGGGGGGGGGGGGGGGGGGGGGGGGGGEFGGGGGGGGGGEFFGFGGGGGGGGGGGGGGGGGGGGGGGGFGFGGFC97CFGDCFD6@GGG5CEGGG?FCC9C5EC=<4*755FC;F<EEGFGFDGGF<FEECF*
@M03152:184:000000000-AWYW1:1:2107:29051:9866 1:N:0:ACTAGCTAATACCTGT
AAGCTCGTAGTTGAATTTCGGGATCAATACGTCGGTCGTGCCTCGGTACGTACTAACGTCATTGATTTCTCCCTTCTGACGAGCCGTGATGTCATTAATTTGGTGTTACGGGGAGTCAGGACTGTTACTTTGAAAAAATTAGAGTGTTTAAAGCAGGCAATCGCTCGAATACATTAGCATGGAATAATGAAATAGGACGTTCGAACCTATTTTGTTGGTTTCTAGGATCGCCGTAATGATTAATAGGGATAGTTGGTTGGAATTCTCGGGTGCCAAGGAACTCCCGTAACACTAGCTACAA
+
CCCCCGGGGGGGGGGGGGGGGGGGGGGGGGGFGGGGGGGGGGGGDGGGGGGGGGGGGGGFGGGGEGGGGGGGGCFGGEFGEFCEEGGG7EAFGFGGGGGGGGGGG<FAFGGGDFGGGGG?ECFFGCGGGGGGGGGGGGG8BFGGDGGGGGGDFGGGGDFGGGGFFGGGGGGFGGGGCFDAFC,@,,7@;;EFFGA8:DC>FA:FGGC7,B9FC@BEG5CCEGCC@E?F6C8*3=5EGGGCCF9<@C87E*;+5AFG8:E?0:?<:C7C*>5)29:*59)50A96**1*27DFG64?EF*20
@M03152:184:000000000-AWYW1:1:2107:19691:9888 1:N:0:ACTAGCTAATACCTGT
AAGCTCGTAGTTGAATTTCGAGATCAGTACGCTGGTCGTGCCTTCGGTATGCACTGGTGTCACTGGTTTCCCCCTTCTGAAGAACCGTCATGTCATTAAGTTGGTGTGGCGGGGAATCAGGACTGTTACTTTGAAAAAATTAGAGTGTTTAAAGCAGGCTCCCGCTTGAATACATTAGCATGGAATAATGAAATAGGACGTTTGACCCTATTTTGTTGGTTTCTAGGATCGACGTAATGATTAATAGGGATAGTTGGGTGGAATTCTTGGGGTCCAAGGAACTCCAGTCACCCTACCTAAA
+
C<CC-CF@CGGFGGFGGGGGFEFGEFGGGGEGGGCGACFFGGEFGGGGGGGGGGFFEGFGFGFGGFGGGCFFGGGGGGGGGGGFF@FGGGGGFCECFGCFGGCFGGFCEGEEGGFG@,FGFD@FGDEDFCFG9E<FCF@FFFGGFGGFGGGGGDCGGFEC7+>7><FGF:CACFGGCCCA,?,@EEGGFCCCCFCFCGFGGGG7C@CBC::CGFGFFFCEFG++><C6BC*=*:*38C@FFFCGF*<?F?CF6<?++1/*:5++*+3+0+*)1/*9*9)0:C<C63+309:9*12*2C74*
@M03152:184:000000000-AWYW1:1:2107:3272:9930 1:N:0:ACTAGCTAATACCTGT
AAGCTCGTAGTTGAATTTCGGGATCAATACGTCGGTCGTGCCTCGGTACGTACTAACGTCATTGATTTCTCCCTTCTGACGAGCCGTGATGTCATTAATTTGGTGTTACGGGGAGTCAGGACTGTTACTTTGAAAAAATTAGAGTGTTTAAGGCAGGCAATCGCTCGAATACATTAGCATGGAATAATTAAATAGGACGTTGGAACCTCTTTTGTTGGTTTCTAGGATCGATGGAATGATTAATAGGGTTAGTTGGGTGGAATTATGGGGTTCAAAGGAACTCCAGTCACACTAGCTAATA
+
AC88@EFGFGGDFGGGGGGFGGDCF8FFFFFFCFFEGEFFGFGEF7FECFEFF<FGFE,,B,E<EEEFC9EEFFFGGFFFEGGGC7BCFFFFFD?FF,<??CFGGFGGC?@EDGGEGGGF??EFAFE@FGAEFGGFE+B,8DD,FFGFGGAF<<FGGEFGGCF?D<CGCD<AB,@>D7F@BF:<,@>,,3@@FGGGGC*1@,2?F,6>,,7<BBBAF,*6:B9CC@B9C5E*>*=0;<>@+;37CC+6**:C99FFDEE58CFC*0+36:*)1*:*:47**3+<++303*:+2*6*03***
@M03152:184:000000000-AWYW1:1:2107:25959:9936 1:N:0:ACTAGCTAATACCTGT
AAGCTCGTAGTTGAATTTCGGGGTTAGTAGGTTGGTCATGCCTCCGGTATGTACTGGTCTCACTGATTCCTCCTTCCTGATGAACCGTAATGCCATTAATTTGGTGTTGCGGGGAATTTGGACTGTTACTTTGAAAAAATTAGAGTGTTTAAAGCAAGCTAACGCTTGAATACATTAGCATGGAGTAATGAAATAGGACGTTCGATCCTATTTTGTTGGTTTCTAGGATTGACGTAATGATTAATAGGGACAGTGGGGTGGAATTCTCGGGTGCCAAGGAACTCCAGTCACACTAGCTAAA
+
CCCCCGGGGGGGGGGGGGGFEGGFEGGFGFGGGGGGGGGGFGGGGGGGGFGGGGGFGGGGGGGGGGGGGGGGGGGGGGGGGGGGGGDGFFFGGGFGGGFGGGFGGGGGGGGGGDGGGGGGGGGGEFGGGGGGGGFG9EFGGGGGGGGGFDDFGGDGGGDGGGFFFFGFFGGGGCGGGFGGGCGGGFGDGGGGGGGCFFGGECFE7;CGGGGG@FFEFDGBEGCFGGGGGGGGFG8=:2A9CCGGGGGGGCC=FE+**:CG*:9CDEGC=F5FG377<<3*:AEFGF?CCFGG?49CF7CF*
@M03152:184:000000000-AWYW1:1:2107:9795:9988 1:N:0:ACTAGCTAATACCTGT
AAGCTCGTAGTTGAATTTCGGGATTGACACATCGGTCGTGCCTTAAGGGGTATGAACTGGTGTAGTCAATTTCTCACCTTCTGGAGAACCGCGATGCCCTTAATTGGGTGCCACGGGGAACCAGGACCTTTACTTTGAAAAAATTAGAGTGTTTAAAGCAGGCATTTTGCTTGAATACATTAGCATGGAATAATAAAATAGGACGGCATGATTCTATTTTGTTGGTTTCTAGGATCACCGTAATGATTAATAGAGATAGTTGGGTGGAATTCTCGGGTGCCAAGGAACTCCAGTCACACTA
+
CCCCCGGGGGGGGGGGGGGGGGGGGGGGGGGGGGDGGGGGGGGGGGGGGGGGGGGGGGGGGGGGGGGGGGGGGGGGGGGGGGGGGGGGGGGGGGGGGGGGGGGGGGFFGGGGGGGGGGGGGGGGGGGGGGGGGGGGGGGGGGGGGGGGGGGGGGGGGFGGGGGGGGGGGGGGGGGGGGGGGGGGGGGGGGGGGGGGGGGGG?GGDGGGGGDGGGGGGGGGDCFGDCGGGGGGGGCEGGFGGGEFFCEFF9FF;CE?F9EFDFGECC85CFC:C;<DD5>GGF<C*0;8CF*06:=?CGGF0
@M03152:184:000000000-AWYW1:1:2107:26836:10001 1:N:0:ACTAGCTAATACCTGT
AAGCTCGTAGTTGAATTTCGGGGTCAGCATGTTGGTCGTGCCACAGGTACGTACTGGCGTTGCTGATTCCTCCCTCTTGACGAACCGTAATGCCATTAATTTGGTGTTGCGGGGAATCAGGACTGTTACTTTGAAAAAATTAGAGTGTTTAAAGCAGGCATGCGCTTGAATACATTAGCATGGAATAATGAAATAGGACGTTCGATCCTATTTTGTTGGTTTCTAGGATTGACGTAATGATTAATAGGGATAGTTGGGTGTAATTCTCGGGTGCCATGGAACTCCAGTCACACTAGCTAAT
+
CCBCCGGGGGGGGGGGFGGGGGGGGGGGGGGGGGGGGGGGGGDGEGGCFGGGFFFFGGGGGGCFGGFGGGGGGGFFGGEGGGGGGGGGGGG9FFFFFGC<?<EFGGGGGGGGGD:EGGGGDFGGGGGGGGGGGEF9?ED<FFGGGGFED@CFDFGGGGDCFGGGCGGGGCFGFFG39@CFGGGGGGGF9BFFGGGF7A>*6<2<BC7FGGGGF,4=:CCE5C9>@+2>FC6FG*3*;*9++>99F7CC**20<FC7CDGG*+30:CGG=C=FEDFF*9)7C60:@F+0+*2<0*2+;<***
@M03152:184:000000000-AWYW1:1:2107:8715:10132 1:N:0:ACTAGCTAATACCTGT
AAGCTCGTAGTTGAATTTCGGGGTCAGTAGGTCGGTCGTGCCACCGGTACGTACTGGCTTCACTGATTCCTCCCTCTTGCAGAACCGTGATGCCATTAGTTTGGTGTTGCGGGGAAACAGGACTGTTACCTTGAAAAAAATTAGAGTGTTTAAAGCAGGCTAACGCTTGAATACATTAGCATGGAATAATGAAATAGGACGTTGATCTTATTTTGTTGGTTTCTAGGATTGACGTAGTTATTAATAGGGATAGTTGGTTGGAATTCTCTGGTGCCAAGGAACTCCATTCACACTAGTTAAT
+
CCCCCGGGGGGGGGEGGGGGDGGFEFGFFGGGGGGGGGGECGGGGGGGGGGGCGGEFGFGGAFGC9FFGGGGGGGGGFEGGGCFGGEFGFEFGG<FGFGGGGFGE@FGFG@:CFGGFFGGF8FGFGGDFGBFGEFGEG7FGFGGG<FGGGGFCFF9>AFGGGGGGGGDG7FFGGGGGGCC<FGFF,??;DDG;FFGG7FGDGGC*FFFGGGGEGCBECFCC8+B9+28?BCG78EG8/+<:C99FC767EF6<A?76;F5*80CFCC9+<+:7F*27*)2C*<F<E+<CFGC+949+<*::
@M03152:184:000000000-AWYW1:1:2107:20692:10210 1:N:0:ACTAGCTAATACCTGT
AAGCTCGTAGTTGAATTTCGGATCTGGTTGGGTGGTCCGCCTGACGGCGTGTTTACTGCTTGACCGGGTCTTGCCTCTTGGTGAACCGTTGTGTTCTTTATTGAATGCTTCGGGGAACCAGGACTTTTACCTTGAGAAAATTAGAGTGTTCAAAGCAGGCCTATGCCTGAATACATTAGCATGGAATAATAAAATAGGACGTGTGGTTCTATTTTGTTGGTTTTTAGAGCTGCCGTAATGATTAATAGGGATAGTTGGGTGGAATTCTCGGGTGCCAAGGAACTCCAGTCACACTAGCTAA
+
CCCCCGGGGGGGGGGGGGGGGGGGGGGFDGGGGGGGGGGGGGGGGGGGDGGGGGGGGGGGGFGGGGGGGGGGGGGGGGGGGGGGGGGGGGGGGGGGGGGGGGGGGGGGGGGGGGGGGGGGGGGGGGGGGGGGGGGGFFGGGGGFGGGGGGGGGGGGGGGGGGGGAFGGGGGGGGGGGGFGGGGGGGFGFDFGGGGGCGCF**>FFGFGGG9CCGGFG8:CGGGFFCCCC?ECEF*/?CGDFGGGEGFC+A*=:CC?FF5:*?>+*<3<A*CCGGD<FGFGGGC<CGC8F?7A+05CECD72
@M03152:184:000000000-AWYW1:1:2107:11607:10211 1:N:0:ACTAGCTAATACCTGT
AAGCTCGTAGTTGAATTTCGGATCTGGTTGGGTGGTCCGCCTGACGGCGTGTTTACTGCTTGACCGGGTCTTGCCTCTTGGTGAACCGTTGTGTTCTTTATTGAATGCTTCGGGGAACCAGCACTTTTACCTTGAGAAAATTAGAGTGTTCAAAGCAGGCCTATGCCTTAATACATTAGCATGGAATAATAAAATAGGACGTGTGGTTCTATTTTGTTGGTGTTTAGAGCTGCCGTAATGATTAATAGGGATAGTTGGGTGGAATTCTCGGGTGCCAAGGAACTCCAGTCACACTAGCTAT
+
CCCCCFGC6C@CFE9E9CCDF@-CA@FCFEFGFGEGGACGGG8ECG7C@FEGGFCFGGGGF,CCEDE+C:FFGGGGCEFFGGCF<FGCGGGG7BEFFG,5BFB<9F9FFDGG7B7F@FGFF,?<FFFFEFGGFF95,5,,C=,F9DD9<FGFGCFGG87E:<FFADF,,@,@CFFFGAFF>CFBE9>>,@,@>FF9=F9CE:B<<@,6DF9@C;CFF6<FG*CEG,,,6B9+95*=CEFDF7;9<CFE6C***+>:<08EE>;<*2::+:*7CD<9:<FF=6C+288C<*0<+0*++02:*
@M03152:184:000000000-AWYW1:1:2107:15947:10252 1:N:0:ACTAGCTAATACCTGT
AAGCTCGTAGTTGAATTTCGGGGTCAGCAGGTCGGTCGTGCCACTGGTATGTACTGGCCTTGCTGATTCCTCCCTCTTGGCGAACCGTAATGCCATTAATTTGGTGTTGCGGGAAATCAGGACTGTTACTTTGAAAAAATTAGAGCGTTTAAAGCAGGCTTAAGCTTGAATACATTAGCATGGAATAATGAAATAGGACGTTCGATCCTATTTTGTTGGTTTCTAGGATTGACGTAATGATTAATAGGGATAGTTGGGTGGAATTCTCGGGTGCCAAGGAACTCCAGTCACACTAGCTAAT
+
CCCCCGGGGGGGGGGGGGGGGGGGGGGGGGGGGGGGGGGGGGGGGGGGGGGGGGGGGGGGGGGGGGGGGGGGGGGGGGGGGGGGGGGGGGGGGGGGFFGGGGGGFEGGCGGDECGGGGGGGFGGFGGGGGGGGFGGGFGGGGGGGGGGGGGFGCGGGGGGGGGGGGGCGGGGGGGGGG79DFF7FFGGFCGGGCEFGFFGGGGGGGGDF9CFGGGGGGGCEGGGGCFGCF8CF*:@EGGGFG9CFGG6EGFEFGGC+8B@=8CEG?FC:F5>5CCFGGFGG=CGCECFCFFCFFGCC?D7*
@M03152:184:000000000-AWYW1:1:2107:10087:10252 1:N:0:ACTAGCTAATACCTGT
AAGCTCGTAGTTGAATTTCGGGGTCAGTAGGTCGGTCGTGCCAACGGTATGAACTGGTCTCACTGATTCCTCCCTCTTGTAGAACCGTGATGCCATTAACTTGGTGTTGCGGGGAAACAGGACTGTTACTTTGCAAAAATTAGAGTGTTTAAAGCAGGCTAACGCTTGAATACATTAGCATGGAATTATTAAATAGGACGTCGATCTTATTTTGTTGGTTTCTAGGGTTGCCTTAATGATTAATAGGGATAGTTGGGTGGAATTTTCGGGTGCCAAGGTACTCCGGTCCAACTATCTAACT
+
CCCC@FCFCFFCCA@FGFGGFGEFGFGGGDG<EFGGGGGGGGA<<E:FGGGC<FF<,CFGG<FE9<EGFFGGGGFCGGAFGGEGGGGGF7CE<<FEF<CAFE9FFFC@<CF777BBEGGGF<FFGCFFFEDEG,@FCC7FBA<FDFGCCFFFA==BDDCF8>=:>FGDB,DG<3<DC<>,DFFGFF,@E,@@@>;D@,@F><**>,>F,@CFG9:<,,688,@=,2B:EG*++3>++<+>F;++2:67**20A@F+:E8*20<E*<3**2:3**:*1***<+<+**:C**20:0*2++2**
@M03152:184:000000000-AWYW1:1:2107:28232:10289 1:N:0:ACTAGCTAATACCTGT
AAGCTCGTAGTTGAATTTCGGAATTAATTTATTGGTCGTGCTATTGTACGTACTGGTACTATTGATTTCTCCCTTCTAACAAATCGTGATGTCATTAATTTGGTGTTACGGGGAGTTAGGACTGTTACTTTGAAAAAATTAGAGTGTTTAAAGCAGGCAATCGCTCGAATACATTAGCATGGAATAATGAAATAGGACGTTCAAACCTATTTTGTTGGTTTCTAGGATCGACGTAATGATTAATAGGGATAGTTGGGTGGAATTCTCGGGTGCCAAGGAACTCAAGTCACACTAGCTAATC
+
CCCCCFGGGGGGGGGGGGGGGGGGGFFGGGGGGGGGGGDGGGDFGGGGGGGGGGGGGGGGGGGGGGGGGGGGGGGGGGGGGGDGGEFGGGFGGGCGFFFGGFFFFGGGG>G>@FD:EAFGDCFGGGGGGGGGGGGGFEGGGFGGGFGFGGFGDFFGFGFFCFG@FEGGGGGGGGGGGGGGG?CFGF9;@DDFGFGGFF7FGGCGGGFDFGGGGCFFFCEGFFEE,;DF6>CEEGFCFFCFG?,9B>C,,=<FC@96CGG*;<EFGFF*5EE35;DGF3ACFG++<<<C+*:C6466:?F7*
@M03152:184:000000000-AWYW1:1:2107:12680:10360 1:N:0:ACTAGCTAATACCTGT
AAGCTCGTAGTTGAATTTCGAACCTGGTCGGGCGGTCTGCCTATTGGGTACGTACTGTCTGGCTGGGTTCTACCTCTTGGTGAGCCGGCATGCCCTTAATTGGGTGTGTTGGGGAACCAGGACTTTTACCTTGAGAAAATTAGAGTGTTCAAAGCAGGCCTTTGCCTGAATACATTAGCATGGCATAATAAAATAGGACGTGCGGTTCTATTTTGTTGGTTTCTATAGTCGCCGTAATGATTAATAGGGATCGTTGGGTGGAATTCTCGGGTGCCATGGAACTCCAGTCACACTAGCTAAT
+
@C@BBFGF@F@F-@CFACAC@FCGGGGGFGGGD:FGG7C<<FEFF@CGFFFGGFDFGDGGFGCC:CFFC@C<CFCCFF9FFFCFCGGDG7BAFAF8F8,C?FFGBCGEED=,6+B=4D,=7++BFFGFGG,<F,5>,BFF8<B<DGGGFFD@<>==A+FFF<FAC<9>FDF9<<B;>,@,EC,3@DDB>,5@>CE,>:F:<77::FFFC,7FCGF<20:CFG9C+++3<+18?5//*=+11+1+=7>+A79**2;*/588**++000<75*959***2)0++<C@<<?91:++*29;?*2*
@M03152:184:000000000-AWYW1:1:2107:20045:10382 1:N:0:ACTAGCTAATACCTGT
AAGCTCGTAGTTGAATTTCGGGGCCTTTTATCAAAGCGTTGCGGTCTGAAACCCAGCTGGGGTGTGAAAGCATTCTGGTGATGGGGCGGTACTGCAGGCGGGGCTCAAATCTGGTTTCTCGAAGACAACCTGTGCCCCTTACTGGGTTGCGGGAATTCTTGTATTCGAGACATTTACTTTGAAAAAATTAGAGTGTTCAAAGCAGGCAGTTTCGCTTGAATACATTAGCATGGAATAATGGAATAGGACTTTGGTCTTATTTTGTTGGTTTCTAGGACCGCAGTAATGATTAATAGGGATA
+
CCCCCFGGFGGGGGGGGGGGGGGGGGGGGGGGGGGGGGGGGGGGGGGGGGGGGGGGGGGGGGGGGGGGGGGGGGGGGGGGGGGGGGGGGGGGGGGGGGGGGGGGGGGGGGGGGGGGGFGGGGGGGGGGGGFGGFGGGGGGGGGGGGGGGFGGGGGGGGGGGGGGGGGGGGGGGGGFGGGGGGGDFGGGGGGGGGGCGGGFGGGGGGGGGGGGGDGGGGGCFGGGGGGFGFFGGFGGGGGGFCEGF><?FFFGGFGFFGCGGGGCGGCFEGGFF::47C@D2:C=CF+007C:0:*<8>4C*
@M03152:184:000000000-AWYW1:1:2107:11491:10387 1:N:0:ACTAGCTAATACCTGT
AAGCTCGTAGTTGAATTTCGGGATCAATACGTCGGTCGTGCCTCGGTACGTACTAACGTCATTGATTTCTCCCTTCTGACGAGCCGTGATGTCATTAGTTTGGTGTTACGGGGAGTCAGGACTGTTACTTTGAAAAAATTAGAGTGTTTAAAGCAGGCAATCGCTCGAATACATTAGCATGGAATAATGAAATAGGACGTTCGAACCTATTTTGTTGGTTTCTAGGATCGACGTAATGATTAATAGGGATAGTTGGGTGGAATTCTCGGGTGCCAAGGAACTCCAGTCACCCTAGCTAATC
+
CCCCCCFGGGCFGFGGGGGGGGGGGGGGGGGGGGGGGGGGGGGGGGGGGDGGFGGFDFDFGFGFGGGGCFGGGGGGGGGGGGGGCFCECG9FDGFGAFDFEGGFCGGGGGGGGGGGGGGGGGDEFFGGFGFGGFFGGGGDGGGFGGGGGGGGGGGGGGGGGFEGGGEGGGGGGGEFGGGFG77>:FGFGGGGGGFFFEEEFGEGFGGGGGGGGGFGFEEFGGGGFFFEC558C88EGE;@CC7CGCGG6=FGGFG6=EGD=CGGFE9CCCGG7*:FGFFGFFGGCGGFC4*;CCC?@+:C*
@M03152:184:000000000-AWYW1:1:2107:8631:10389 1:N:0:ACTAGCTAATACCTGT
AAGCTCGTAGTTGAATTTCGGGGTCAGCATGTCGGTCGTGCCACTGGTACGTACTGGCGTTGCTGATTCCTCCCTCTTGACGAACCGTAATGCCATTAATTTGGTGTTGCGGGGAATCAGGACTGTTACTTTGAAAAAATTAGAGTGTTTAAAGCAGGCATGCGCTTGAATACATTAGCATGGAATAATGAAATAGGACGTTCGATCCTATTTTGTTGGTTTCTAGGATTGACGTAATGATTAATAGGGATAGTTGGGTGGAATTCTCGGGTGCCAAGGAACTCCAGTCACACTAGCTAAT
+
CCCC9EF6CFGGGGGGGGGGGGGEGGGGGFGGFGCFCEGGGGGGGGFFGFGGGFGGGGGGGEGGGGGGFFFGFFGGGGGGGGGGGGGGGGGDFGDGAA<FE<EFGGGGGFCFGGGGGGGGGF7=FGFGGAFFGGDGG<>FFGCGGGGGGGFFFEA<DCGFBFG7FECFGFFFGGGGGGGFFGGGF99?EFGGFFGGFCEGFGGGGGF@FFC,@;BBFG**BC9?;FEGGF>FCGE=C5+9CFEEC+9EE64:8:7+<CEGGG?@DGFFGG=9=340CF)7CCF<C2000=C7EFGGFDF>*
@M03152:184:000000000-AWYW1:1:2107:18007:10457 1:N:0:ACTAGCTAATACCTGT
AAGCTCGTAGTTGAATTTCGGGCCTGGCTGGGTGGTCTTGCCGCAAGGTAAGCACTGCTCTGGTCGGGTCTTTCCTTCTGGGGAACCAGTGTGCTCTTAACTGAGTGCGCTGGGGATCCAGGACTTTTACTTTGAAAAAATTAGAGTGTTTAAAGCAGGCTCACGCTTGAATAGATTAGCATGGAATAATAGAATAGGACTTTGGTTCTATTTTGTTGGTTTCTAGGACCGAAGTAATGATTAATAGGGATAGTTGGGTGGAATTTTCGGGTGCCAAGGAACTCCAGTTAAACTAGCTAAT
+
CCCCCGGGGGGGGGEGGGFFEGGGGGGGGGGGFGGGGGGGGGGGGEGGGGGGGGFDGFGGGGGGGGGGGGGGGGGGGGCCFGGGGGG,ECFFFGGGFGGGGGGGGGGGGGGGGGGGGGGGGGGGGGGGGGGGGGGGGDGGCDFGGGGGFGGGEGGGGGGGGGGGGDEGGFFGGGFFGFGCFFGGGGGGGGGGGGGGG@FFGFGCFCC9DCGGGGGCGCFEGGGGGG9CC8ECEDC9F7FFCFF:++>CG6D?FG9+>8;85;9;FF++/:C<5<47CF546*<<<8+0AB*<2::CFGF7*
@M03152:184:000000000-AWYW1:1:2107:16662:10462 1:N:0:ACTAGCTAATACCTGT
AAGCTCGTAGTTGAATTTCGGGGTTAGTAGGTTGGTCATGCCTCTGGTATGTACTGGTCTCACTGATTCCTCCTTCCTGATGAGCCGTAATGCCATTAATTTGGTGTTGCGAGGAATCTGGACTGTTACTTTGAAAAAATTAGAGTGTTTAAAGCAGGCTAACGCTTGAATACATTAGCATGGAATAATGAAATAGGACGTTCGATCCTATTTTGTTGGTTTCTAGGATTGACGTAATGATTAATAGGGATAGTTGGGTGGAATTCTCGGGTGCCAAGGAACTCCAGTCACACTAGCTAAT
+
CCCCCGGGGGGGGGGGGGGGGGGGGGGGGGGGGGGGGGGGGGGGGGGGGGGGGGGEGGGGGGGGGGGGGGGGGGGGGGGGGGGGGGGGEGGGGGGGGFFGGGGGGGGGGGGGGGGGGGGGGGGGGGGGGGGGGGGGGFGGGGGGGGGGGGGGFGGGGGGGGGGGGGGGGFGGGGGGGGGGGGGGGGGGGGGFGGGGGF?FFGGGFFFFGAFGGGGGGGGGGGFGGF9<EF6:F8EG5C?FGGGFFDCFC?FFFGDC,*;E=89E69CFEFEGGDFGD<F4CFGFGG6CG8FFFGF+2C77*
@M03152:184:000000000-AWYW1:1:2107:28707:10464 1:N:0:ACTAGCTAATACCTGT
AAGCTCGTAGTTGAATTTCGGACCGGGCTGGGTGGTCTTGCCGCAAGGTAAGCACTGCTCTGGTCTGGTCTTTCTTTCTGGAGCTCTTGCGTGCTCTTAATTGAGTGCGCAAGCTGATCCAGGACTTTTACTTTGAAAAAATTAGAGTGTTTAAAGCAGGCTTACGCTTGAATACATTAGCATGGAATAATAGAATAGGACTTTGGTTCTATTTTGTTGGTTTCTAGGACCGAAGTAATGATTAATAGGGATAGTTGGGTGGAATTCTCGGGTGCCAAGGAACTCCAGTCACACTAGCTAA
+
CCCCCGGGGGGGGGGGGGGGCFGGGGGGGGGGGGGGGGGGGGGGGGGGGGGGGGGGGGGGGGGGGGGGFGFGGGGGGGGGGGGFGGGGGFGGGGGGGGGGGGFFDFGGGGGGGGGGGGGGGGGGGGGGGGGFGGGGGGGGGGGGGGGGGGGGGGGGGEGGGGGGGGGGGGGGGGGGGGGGGFGGGGGGFGGGGGGGGGGCGFFGDGCGFGGGGGCFGG7DCFGGGGFGFFGGGGGC?CCGCC9<7CFGGEFGFCCGFFGGGGG9*ABF95CCECDFDGFF7;68?+A?FFFECD4<CFFC:
@M03152:184:000000000-AWYW1:1:2107:12016:10487 1:N:0:ACTAGCTAATACCTGT
AAGCTCGTAGTTGAATTTCGGGGTCAGCAGGTCGGTCGTGCCACTGGTATGTACTGGCCTTGCTGATTCCTCCCTCTTGACGAACCGTAATGCCATTAATTTGGTGTTGCGGGAAATCAGGACTGTTACTTTGAAAAAATTAGAGTGTTTAAAGCAGGCTTAAGCTTGAATACATTAGCATGGAATAATGAAATAGGACGTTCGATCCTATTTTGTTGGTTTCTAGGATTGACGTAATGATTAATAGGGATAGTTGGGTGGAATTCTCGGGTGCCAAGGAACTCCAGTCACACTAGCTAAT
+
CCCCCGGGGGGGGGGGGGGGGGGGGGGGGGGGGGGGGGGGGGGGGGGGGGGGGGGCFGGGGGGGGGGGGFGGGGFGGGGGGGGGGGGGGGGGGGFGGGGGGGGGGGGGGGGGGGGGGGGGGGGCGGGFGGFGGGGGGGGGGGGGGGGGGDGFFGFDFGGGGGGGGGGGGGGGGGGGGGGFFFGGGGGBADFFGGGFGGGGGGG7>DFCD;FFGGGGGGGECCBFCF?8;=EEGGCF5FFGGGGGGGGGGDFFCFG7C8;C53<;<+B+AEGFGD4:6C>DGEC+:88C6?7?CGFGFG70*
@M03152:184:000000000-AWYW1:1:2107:3908:10521 1:N:0:ACTAGCTAATACCTGT
AAGCTCGTAGTTGAATTTCGGACCTGGCTGGGTGGTCTTGGCTCACGTCAAGCACTGCCTCTGGTCGGGTCTTTCCTTCTGGGGAACCTGCGTGCTATTAACTTAGTGCGCAGGGGATCCAGGACTTTTACTTGGAAAAAATTAGAGTGGTTAAAGCAGGCTTTTGCTTGAATACATTAGCATGGAATAATAGAATAGGACGTGGGTTCTATTTTGTTGGTTTCTAGGACCGCAGTAATGATTAATAGGGATAGTTGGGTGGAGATCTCAGGTGCTAAGGAACTCCAGTCATACTAGCTAA
+
CCC@C@CCFCB<FFDF9<6@@F7F<,@<-CFD@FGFG9FFG8;EE@AF6BC<@E,C<96E6,E<FFEGGEC8@FE,9F<FC9C@CCDFFGFGGGG<F,C,E?F,CFFFECFC++@C::?,B<,+4B<E?FG<E,B<FA8,8=,5B?BFF+?3F?<F9FCF:,3@,8CC=E<CA,,,8@B<,F93,7,33E,FGG;C9FCFF746*>5*6,,22,,,,5<:::,6B,,5,2;***/:<9CGC@+<+;@@CCD68++<@<>E5E5**0++0+3209**2:F4+;@6F<+<F**++::9+022*
@M03152:184:000000000-AWYW1:1:2107:25900:10525 1:N:0:ACTAGCTAATACCTGT
AAGCTCGTAGTTGAATTTCGGGGTCAGCAGGTCGGTCGTGCCACTGGTATGTACTGGCCTTGCTGATTCCTCCCTCTTGACGAACCGTAATGCCATTAATTTGGTGTTGCGGGAAATCAGGACTGTTACTTTGAAAAAATTAGAGTGTTTAAAGCAGGCTTAAGCTTGAATACATTAGCATGGAATAATGAAATAGAACGTTCGATCCTATTTTGTTGGTTTCTAGGATTGACGTAATGATTAATAGGGATAGTTGGGTGGAATTCTCGGGTGCCAAGGAACTCCAGTCACACTAGCTAAA
+
CCCCCDGGGGGGGGGGGGGGGGGGGGGGGGGGGDGGGGGGGGGGGGGGGGGGGGGGGGGGGGGGGGGGGFGGGGGGGGGGGGGGGGGGGGGGGGGGGGGGGGGGGGGGGGGCGGGGGGGGFGGGEDFEG9EFGGCFGFGGGFCGGFGGDGEFGGGGGGGGGGGFFDFFDFGGGGGGCFGFFGGFG9ECFGGFFFGGGCDG@FGD7=CFCFGGFFGGF8CC8EGGGGGFDE:C9B/8:CEEG?EFFD@FFGF66<99EDEEG>C9C?FCEFCFG3*77CF<EFF<6<+<9=::7DD6@FGC2
@M03152:184:000000000-AWYW1:1:2107:6818:10529 1:N:0:ACTAGCTAATACCTGT
AAGCTCGTAGTTGAATTTCGGGGTCGGCATGTCGGTCGTGCCACTGGTACGTACTGGCGTTGCTGATTCCTCCCTCTTGACGAACCGTAGTGCCATTAATTTGGTGTTGCGGGGAATCAGGACTGTTACTTTGAAAAAATTAGAGTGTTTAAAGCAGGCATGCGCTTGAATACATTAGCATGGAATAATGAAATAGGACGTTCGATCCTATTTTGTTGGTTTCTAGGATTGACGTAATGATTAATAGGGATAGTTGGGTGGAATTCTCGGGTGCCAAGGAACTCCAGTCACACTAGCTAAA
+
CCCCCGGGGGEGGGGGGGGGGGGGGGGGGGGGGGGGGGGGGGGGGGGGGGGGGGGGGGGFGGGGGGGGGGGGFEGGGGGGGDGGGGGGGGGGGGGGGGGGGFGGGGGDGGGGGGGGGGGGGGFDGFGGGGGGFGFFGGGGGGGGGGGGFGGGGCCFFGGGGGGGGG*<FFGGGGGGGCGGFGGGGGGGGGGGGGE9FCFGGGFGFFGGCAG9EGGGGDGGFFGGGGGFGG6CGECGFCGGGDF9+:C67:CEFF72C*CEDCCC*00<CCE5CCF>F4)>FG?<8C?<+**3<5FF69>7*
@M03152:184:000000000-AWYW1:1:2107:13139:10536 1:N:0:ACTAGCTAATACCTGT
AAGCTCGTAGTTGAATTTCGAACCTGGTCGGGCGGTCTGCCTATTGGGTACGTACTGTCTGGCTGGGTTCTACCTCTTGGTGAGCCGGCATGCCCTTAATTGGGTGTGTTGGGGAACCAGGACTTCTACCTTGAGAAAATTAGAGTGTTCAAAGCAGGCCTTTGCCTGAATACATTAGCATGGCATAATAAAATAGGACGTGCGGTTCTATTTTGTTGGTTTCTAGAGTCGCCGTAATGATTAATAGGGATAGTTGGGTGGAATTCTCGGGTGCCAAGGAACTCCAGTCACACTAGCTAAT
+
CCCCCGGGGGGGGGGGGGGGGGGGGGGGGGGGGGGGGGGGGGGGGGGGGGGGGGGGGGGGGGGGGGGGGGGGGGGGGGGGGGGGGGGGGGGGGGGGGGGGGGGGGGGGGGGGGGGGGGGGGGGGGGGGGGGGGGGGGGGGGGGGGGFGGGGGGGGGGGGGGGGFGGGGGGGGGGGGGEGGGGGGGGGGGGGGGGG?BFGGE7>FGEGGGGGGGGGGGGGGGGFCFGFGGGGGGGGGGGGGFCFFGFF6EFG:8<ECF5ECCE@CC9C?CGCFE39:*>@FGGGG6C69C=CGFFGGGDCF7
@M03152:184:000000000-AWYW1:1:2107:20181:10638 1:N:0:ACTAGCTAATACCTGT
AAGCTCGTAGTTGAATTTCGGGATCAATGGGTCGGTCGTGCCCTCGGTACGTACTGGCTTTATTGGTTCTCACCTTCTAATGAACCATAATGTCATTCATTTGATGTTATGGGGAATTAGGACTGTTACCTTGAAAAAATTAGAGTGTTTAAAGCAGGCTAACGCTTGAATACATTAGCATGGAATAATGAAATAGGACATCGCATTCTATTTTGTTGGTTTCTAGGATCGATGTAATGATTAATAGGGATAGTTGGGTGGAATTCTCGGGTGCCAAGGAACTCCAGTCACACTAGCTAAT
+
CACC<DGFGGCFGGGGGGGGGGCGGFGGGGGGGGGGGGGGGGGGGGGGGGGGGGGGGGGGGFGFG<FFGGGGGGGGGFE<FFDCFGGGCFGGGGGGGGFGGFGDGGFGGCFDGGDGGGGGGDFGGFFGDFFGGFEG9FCBFEFFFGGFGGEECGCECF7EF=,@FGGGGDGGGGGGAD8FGFGGGGGGCFGAFGCFFFGGGGGGGDGFCGEFDF;FDGG8FFCF:FGGG6C8;><AAC7BCGGGGGGFECDGGCFFGGE7CBCFGDGC:*CFGDD:C*=<C9@7AFF:9=73<4998<:C*
@M03152:184:000000000-AWYW1:1:2107:19424:10647 1:N:0:ACTAGCTAATACCTGT
AAGCTCGTAGTTGAATTTCGGGATTGGGATATATCGATCGTGCCTTTAGGGGCATGAAACGGTGTGTAGCCAATTTCTCACCTTCTGGTGAGTCGGGATGCTCTTGGGTGTTTCGATGAATCAGGACCTTTACTTTGAAAAAATTAGAGTGTTTAAAGCGGGCATTTTTGCCTGAATACATTAGCATGGAATAATAAAATAGGACGATGGTTCTATTTTGTTGGTTTTAGGACCACGTAATGATTAATAGGGATAGTTGGGTGGAATTCTCGGGTGCCAAGGAACTCCAGTCACACTAGCT
+
CCCCCGGGGGGGGGGGFGGGGGDGGGGGGFGGGGGGGGGGGGGGGGGGGGGGGGGGGGGGGGGGGGGGGGGGGGGGFFFGGGGGGDGGGGGFGGGGECEEGGGGGGGGFEGGGGGFFGGGGGCFGGGGGGGGGGGGGGFFGGGGGGGGGGGGGGGGGGGGGGGGGGGGGGGGGGGFEGGGGGGGDGCFGGGGGGFFF9FFFFFFFG@FGGGGGGFFF:CFGG@FGGGGGGGCC*C8EGGFCFGFFGGGFCGG8=9?CFGG5BED<CCF=FC35CFDDDFG==A@8F7ECFG<FGGGGG647
@M03152:184:000000000-AWYW1:1:2107:18304:10653 1:N:0:ACTAGCTAATACCTGT
AAGCTCGTAGTTGAATTTCGAACGTCGTCGGACAAAGCTCGTCGCAAGGCGTGGCTCGTTTGGCTCGTTCTATTTTTAGGTAATGGCCCCTTGTCGCAAGGCTTGGGATCACCGTTCCTAATCATTTACTTTGAAAAAATTAGAGTGTTCAAAGCAGGCGTAACCTTGCCATTGAATATTACAGCATGGGATAATAGAATATGACATTGGTCTTATTTTGTTGGTTTCTAAGGCTGATGTAATGATTAATAGGGATATTTGGGTGTAATTCTCGGGTGCCACGGAACTCCAGTCACACTAG
+
B<AC-CF@FGC<EGFGGGGFGGGGFFGGFFCFGGGGGGCGECFGGGGG@EGGGGGGGEFDFGGDGGGGGGGGGGFGGGGGGGGGGDFFEEGD<FFCFECFGGGCBBDFCGGGGGGC@BD<9FGCFGFGGGGGA?DEFEGF8D8=ADDFGCFCEF8DFC@FF:FFCCFGC7FFFGFADEFGGC3@F@FGED,<,>CC;,?DF@2DC,,@;,7?CFGGFA@9BF7>*B6>CC9?8FCE5++5++;CEF7?CF7+>6*=6+?B9?****3:9?+::15C*)55<+:E*8:C<)9A?D77@0*9*
@M03152:184:000000000-AWYW1:1:2107:21268:10848 1:N:0:ACTAGCTAATACCTGT
AAGCTCGTAGTTGAATTTCGGGGTCAGCAGGTCGGTCGTGCCAACGGTATGTACTGGTCTTGCTGATTCCTCCCTCTTAACGAACCGTAATGCCATTAATTTGGTGTTGCGGGAAATCAGGACTGTTACTTTGAAAAAATTAGAGTGTTTAAAGCAGGCTTAAGCTTGAATACATTAGCATGGAATAATGAAATAGGACGTTCGATCCTATTTTGTTGGTTTCTAGGATTGACGTATTGATTAATAGGGATAGTTGGGTGGAATTTTCGGGTGCCAAGGAACTCCATTCACACTAGCTAAA
+
CCCCCGGBFFCFFFFGGGFGGGGGEGGGGGGGGGGGGGGGGGGGGGDGFGGGGGFEFFFFFGGGDFGFFGGGGGGFGGGGGGGGGGGGFDGFGFGDGF?EGGGGGFEFFGGG7FFGGGGGEEBFGGG<F<AE9BEEGGGGGGGGGGGGGGGFC?9BCCFFFCCFCFFGGGDF9CEFC,37@@FCFF;EF;AFGF9,<>CFC@FEC9FE;DFEE@@FC62;CF<CC9C6,>,?7**/++31;EGCF>FCFGG6+A?+>5C@CCFGG7<C5CCC7D77>F34A=8<FF7CC=7++7CF*+0**
@M03152:184:000000000-AWYW1:1:2107:15303:10858 1:N:0:ACTAGCTAATACCTGT
AAGCTCGTAGTTGAATTTCGGGACCATCATGTTGGTCGTGCCTCGGTACGTACTGGTATTGTTGGTTTCTCCCTTCTGACGAACCATGATGTCATTTATTTGGTGTTGTGGGGAATCAGGACTGTTACTTTGAAAAAATTAGAGTGTTTAAAGCAGGCTCACGCTTGAATACATTAGCATGGAATAATGAAATAGGACGTTTGATTCTATTTTGTTGGTTTCTAGGATCGACGTAATGATTAATAGGGATAGTTGGGTGGAATTCTCGGGTGCCAAGGAACTCCAGTCACACTAGCTAATC
+
CCCCCGGGGGGGGGGGGGGGGGGGGGGGGGGGGGGGGGGGGGGGGGGGGGGGGGGGGGGGGGGGGGGGGGGGGGGGGGGGGGGGGGGGGGGGCFFGGGGGGGGGGDDGGGGGGGGGGFGGGFGGGGGGGGGGGGGGGGGGGGGGGGGGFGGGGGFGGGGGGGGGGGGGGGGGFGGFGGGGFFFFFFGGFGGGGGGFGFGFGFGFAFFGFGFGC;:BEGEEE9@;@FC;2888::@ECF??+4494+AC*>77+29?*=EGFFFGFF<8CE5>CCFCGF>C689++<<+0=7AF6=C79772
@M03152:184:000000000-AWYW1:1:2107:18991:10877 1:N:0:ACTAGCTAATACCTGT
AAGCTCGTAGTTGAATTTCGGATCTGGTTGGGTGGTCCGCCTGACGGCGTGTTTACTGCTTGACCGGGTCTTGCCTCTTGGTGAACCGTTGTGTTCTTTATTGAATGCTTCGGGGAACCAGGACTTTTACCTTGAGAAAATTAGAGTGTTCAAAGCAGGCCTATGCCTGAATACATTAGCATGGAATAATAAAATAGGACGTGTGGTTCTATTTTGTTGGTTTTTAGAGCTGCCGTAATGCTTAATAGGGATAGTTGGGTGGAATTCTCGGGTGCCAAGGAACTCCAGTCACACTAGCTAA
+
CCCCCGGGGGFGGGGGGGGGGEGGGGGFGCFGGGGEGGGGGG@FGGGGEGGGGGGGGGGGGFGGFGGGGFFFCGGGGFGEGGGGGGGEGGGEGCGFGGGGFEGGGGEDGGGGGGGCGGGFGGGGGGGGGGDGG<DFDGGGGGGAEGFGGGGGGFFFGGGGGGGCFFFCGFGFGGGGFFDGGGFGFFFGCFDCAFGGGFFDCCGBCB2>DFFFGEEGFGGBE*<CF@FC?9CBFCEE5CF7+;EGCFFCCG<FFDEGG+1;85>9*AFGGD5CFCD5CF@CFGE6@GDECFFFDGGFC?>D*
@M03152:184:000000000-AWYW1:1:2107:3666:10944 1:N:0:ACTAGCTAATACCTGT
AAGCTCGTAGTTGAATTTCGGGCCTGGGCGGGCGGTCTGCCTCACGGTATGTACTGTCTGCCTGGGTCTTACTTCTTGGTGAGCCGGCATGCCCTTTACTGGGTGTGTCGGGGAACCAGGACTTTTACCTTGAGAAAATTAGAGTGTTCAAAGCAGGCCTATGCCCGAATACATTAGCATGGAATAATAACATAGGACGTGCGGTTCTATTTTGTTGGTTTCTAGAGTCGCCGTGATGATTAATAGGGAGAGTTGGGTGGAATTCTCGGGTTCCAAGGCACTCCAGTCACACAAGCTAATT
+
ABAB<FGGGGGFGGGGGGGGGGDFFGGGG7FGEDECGG<CCFGGGFFFFCFFGGFFEGGGG@CFFFGDCGGCFGGFGBF9FGGCFGEGGGGCGG8F8BFGGFGGEGDGFGGGGGGG@F?FF7<FCFGFFAFFGFFFG,DC=FGGGGFFGCAGCFFGG7:CGEFFDFGGEC@FGFFGFFGFGFFCFFGGGE9,>FCCFFGF*=CGGDG@@F9,<<E?8CGGFGGCGFG:<C*;EE**2<@@*@CEFG?E6**:3ACCGED*;++00+<CFEE****27*)2A*<238<C?FGC*19/<E>C*
@M03152:184:000000000-AWYW1:1:2107:7854:10998 1:N:0:ACTAGCTAATACCTGT
AAGCTCGTAGTTGAATTTCGAACCTGGTCGGGCGGTCTGCCTATTGGGTACGTACTGTCTGGCTGGGTTCTACCTCTTGGTGAGCCGGCATGCCCTTAATTGGGTGTGTTGGGGAACCAGGACTTTTACCTTGAGAAAATTAGAGTGTTCAAAGCAGACCTTTGCCTGAATACATTAGCATGGCATAATAAAATAGGACGTGCGGTTCTATTTTGTTGGTTTCTAGAGTCGCCGTAATGATTAATAGGGATAGTTGGGTGGAATTCTCGGGTGCCAAGGAACTCCAGTCACACTAGCTAAA
+
CCCCCGGFGGGGGGGGGGGGGGGGGGGGGGGGGGGGGGGGGGGGGGGGGGGGGGGGGGGGGGGGGGGGGGGGGGGGGGGGGGGGGGGGGGGGGGGGGGGGGGGGGGGGFGGGGGGGGGGGGGGGGGGGGGGGGGGFDFGGGGGGGGFGGGGGGGGGGGGGGGGGGGGGGGGGGGGGGGGGGGGGGGGEFGGFGGGGGGGGGGGGG@GGGFGGGGGGGFGGGGGGGGGGGGGGGGGGDFGG>CFFCFEDG7F:F?EF6CCGDFGFG?FGGGGCEDFGGFFFFGGGGECGF?FFGGGGGGGC*
@M03152:184:000000000-AWYW1:1:2107:3734:11011 1:N:0:ACTAGCTAATACCTGT
AAGCTCGTAGTTGAATTTCGGGATCAATACGTCGGTCGTGCCTCGGTACGTACTAACGTCATTGATTTCTCCCTTCTGACGAGCCGTGATGTCATTAATTTGGTGTTACGGGGAGTCAGGACTGTTACTTTGAAAAAATTAGAGTGTTTAAAGCAGGCAATCGCTCGAATACATTAGCATGGAATAATGAAATAGGACGTTCGAACCTATTTTGTTGGTTTCTAGGATCGACGTAATGGTTAATAGGGATAGTTGGGTGGAATTCTCGGGTTCCAAGGAACTCCAGTAACACTAGCTAATC
+
CC@CCGGGGGGGGGGGGGGGGGGGGGGGGGGGGGGGGGGDGGGGGGGGGGFGGGGGFGGGGGGGGGGGGFGGGGGFGGAA:CEGGGCCGFFEFGGGGFFGGGGGFFGGGGGGGD@FGGGGGGCG<FFEFGFFFGGFFFGGGGFFCFGGGGGGGGGFFGGFGGGG<FEGG7FCFFFFF?FCFCCGFEGGFGDFDF9@,,*>7<B:CGGGGFCCE,<FCCCFFGGFGEBC?B8CGC*;:9+1:9CGFG+C675CGGG?*:**20AF7?7C*:C*:6:*09>FDFC6<E9+217+3977<9D**
@M03152:184:000000000-AWYW1:1:2107:26606:11020 1:N:0:ACTAGCTAATACCTGT
AAGCTCGTAGTTGAATTTCGAGATCAGTACGCTGGTCGTGCCTTCGGTATGCACTGGTGTCACTGGTTTCTCCCTTCTGAAGAACCGTCATGCCATTCAGTTGGTGTGGTGGGGAATCAGGACTGTTACTTTGAAAAAATTAGAGTGTTTAAAGCAGGCTCGCGCTTGAATACATTAGCATGGAATAATGAAATAGGACGTTTGACCCTATTTTGTTGGCTTCTAGGATCGACGTAATGATTAATAGGGATAGTTGGGTGGAATTCTCGGGTGCCAAGGAACTCCAGTCACACTAGCTAAT
+
CCC@CGC7FEFGGGGFGGGGGGGFGGGGGACGGGGGGGGGGGC<FGGFGGGFGGGGGGGGGGGGGFGGGFGGGGGGGGG<AFGGDEFFGGGGFFEDEC<FFGFFBFFFG<FCFGGGGGGGGGGFFGGGGGFFGGGGFF@EFGGFGGACFFFGGGGGGGDGGGGECG7DEFFFFFGFGGGGGFFGFCFCFCEF83@EF,7@>F,3DEFGFGGGGCFB7D7,2>DFGF9:;?EE?ECFGFFGFGG?CFG6FGF6CCFCF5B7CB?F<+?+:7=*>5*0*95D6CC?FCGGGFC9C<69;?FF7
@M03152:184:000000000-AWYW1:1:2107:25032:11020 1:N:0:ACTAGCTAATACCTGT
AAGCTCGTAGTTGAATTTCGGGATCAATATGCTGGTCGTGCCTTTGGTACGTACTGGTATTATTGGTTTCTCCTTTCTGATGAATCACGATGTCATTAATTTGGTGTCATGGGGAATCAGGACTGTTACTTTGAAAAAATTAGAGTGTTTAAAGCAGGCTTACGCTTGAATACATTAGCATGGAATAATGAAATAGGACGTTTAATTCTATTTTGTTGGTTTCTAGGATTGACGTAATGATTAATAGGGATAGTTGGGTGGAATTCTCGGGTGCCAAGGAACTCCAGTCACACTAGCTAAT
+
CCCCCGGGGGGGGGGGGGGGGGGFGGGGGGGGGGGGGGGGGGGGGGGGGGGGGGGGGGFGGGGGGGGGGCGGGGGGGGGGGGGGGGGGGGGGGGAFFEFGGFA<FGGCFGGGGGGGG<?<FFGGGGGGGGGGGGGGGGGGGGGGGFFFGGGGGGGGFFGGGCEFGGGGFFGGGGFGGEGGGA>FFGGGGGGFDFGGGFGGGCFCFC=FGCEFGFFGGGGGGGGGGDGGGFEFA83@312DFGGDFFGF,;>F,=CC6CEG5C:EGFGF555CEG4>>FF4C@F7CG6BF6F??48F?CGG*
@M03152:184:000000000-AWYW1:1:2107:27275:11030 1:N:0:ACTAGCTAATACCTGT
AAGCTCGTAGTTGAATTTCGACTTGGGTTTATTATGCAGTCCGGTAGAAATACTGTGAACTTCATATACCAGGTCTAACTACAGGTTGATACTAATTGTACTTAACTGTATGATTAGTGGATCCTGTTATTTTACTTTGAATAAACTAGAGTGCTTAAAGCAGTCGTTTGACTTAATATCATAGCATGGGATAATAAAATAGGACAAATGTACTATTTGTTGGTTTTCTACTTATATTTGTACTGATTAATAGTGATAGTTTTGTGTAATTCTCGGTTGCCAAGGAACTCCAGTCACACTA
+
C@B9C@G@CFGGDCCEDFFA@;CFFG8FFGGGGGGC-66CFGDE:FGFG,@FGGFF9EFFFGGFF9F<EFGCFFGGGGGGGGG?CEFGGGGGGGAF<FF9CEECE9A,F@FGCE<F9FG8FEG@EE?EBD<CF9FFF9?FFACAEEE<55<FFFFFG,9F9B<FF?+8?+,,A,F<CAAA9FE@8C@F878EEB;>AFFAAD,,A3DFFFF,@;DFGG9>@D,@DF6CE;E,@DG,@,=ECA,729DGC7DCF7@=ED,@:,5,4,3,57=+,5;>9*:*2;5,*0BCC66C,=6,44;C2
@M03152:184:000000000-AWYW1:1:2107:10130:11158 1:N:0:ACTAGCTAATACCTGT
AAGCTCGTAGTTGAATTTCGGACCTGGCTGGGCGGTCTTGCCGAAAGGTAAGCACTGCTCTGGTCGGGTCTTTCCTTCTGGGGAACCAGCGTGCTCTTAATTGAGTGCGCTGGGGATCCAGGCCTTTTACTTTGAAAAAATTAGAGTGTTTAAAGCAGGCATACGCTTGAATACATTAGCATGGAATGATAGAATAGGACTTTGGTTCTATTTTGTTGGCTCCTATGACCGAAGTAATGTGTAATAGGGATAGTTGTGTGGAATTCTCGGGTGCCACGGAACTCCATTCACACTAGCTCAT
+
CC@CCGGGEGGGGGGGDGGGGGGGGGGGGGECGCFFGCGGGFFGGGGFGFGFG9FGGFGFGGGGGG7FE7EFGGGGGGGGCFGGDGGGGGFFF7<FFFF<FAFFGFEGGGDGGGDGCGGGCG7FGFGGFAD<DGFGGGGGGGGGGGFGGDGDFGGGGGGGCF,ECGGGF:CCFFCEC;EC;FDCF992>DGGGGFGF,>DCCFG7:*FEFFFF9,=@,=,4?7CE9B+28=*8:/+3A@++5+1+:+<*2;C+=9++1;8*<@CG?CFDCCGEG<>*)0)*2+<@8+2<6C@CCF<8E*9*
@M03152:184:000000000-AWYW1:1:2107:11680:11220 1:N:0:ACTAGCTAATACCTGT
AAGCTCGTAGTTGAATTTCGAACCTGGTCGGGCGGTCTGCCTATTGGGTACGTACTGTCTGGCTGGGTTCTACCTCTTGGTGAGCCGGCATGCCCTTAATTGGGTGTGTTGGGGAACCAGGACTTTTACCTTGAGAAAATTAGAGTGTTCAAAGCAGGCCTTTGCCTGAATACATTAGCATGGCATAATAAAATAGGACGTGCGGTTCTATTTTGTTGGTTTCTAGAGTCGCCGTAATGATTAATAGGGATAGTTGGGTGGAATTCTCGGGTGCCAAGGAACTCCAGTCACACTAGCTAAT
+
CCCCCGGGGGGGGGGGGGGGGGGGGGGGGGGGGGGGGGGGGGGGGGGGGGGGGGGGGGGGGGGGGGGGGGGGGGGGGGGGGGGGGGGGGGGGGGGGGGGGFGGGGGGGGGGGGGGGDGGGGGGGGGGGGGGGGGGGGGGGFFGGGGGGGGGGGGGGGGGGGGGGGGAFFFGGGGGGGGGGGGGGGGGGGGGGGGGGFGGD@FGEGFGGG9FGGGFFGC7=EC@FC@E9;9::CEGGG59EGC?EF7CC62468C++<:;EC>?C7+<3:5=4E/0>C<:CCC69C?:+39>@6<79CGGF*
@M03152:184:000000000-AWYW1:1:2107:12704:11239 1:N:0:ACTAGCTAATACCTGT
[truncated: 32,681,346 more chars]
