# Supplementary material for: Species diversity and drivers of arbuscular mycorrhizal fungal communities in a semi-arid mountain in China
Source: PeerJ. 2017 Dec 8;5:e4155. doi: 10.7717/peerj.4155 (PMC5724403; doi:10.7717/peerj.4155)
Supplement: Supplemental Information 12 [file peerj-05-4155-s015.zip › HQL12_R2.fastq]

@M03152:184:000000000-AWYW1:1:2106:11155:1828 2:N:0:ATAGCACAATACCTGT
CCCAACTATCCCTTTTAATCATTACGTCGATCTTAGATACCAACGAAATATGATCAATCGTCCTATTTCATTATTCCATGCTAATGTATTCAACCCACAGCCTGCTTTAACCACTCTAATTTTTTCAAAGTAACAGTCCTGATTCTCCCCCACTTCAAATTAATGCCATCATGCTTCGTCAGATTGGACACCCCACTTGTCTCATTCCTTACCGTTCTCACGCCCACTCACTTGACCCCGAACTTACACTACGCGCTTTGCTCTCACTCCGTTCTTTTTGCTCTATACTCTATCATGCTTT
+
BCCBCCEECF@<@,CC@,CE96E,ECFE++8<@F<C9,<@C,,6,,B;FC,,,<C,,,;,;6,@<C<CC9EE,C;<,,<,EC,,<@E9C<C,,,,8,,8,?,:,,4AA,,,9,,9=B,FEADFC=,,,,,:,,,,,9,4A9,C=E,@E,+++8,,9,,,9,,,9,,,96=+6,,6==6=@++,,+,,8,,,++@+1=6,4,+?*,2+2+3+=+=9****+31*)0)1;5*0=++***)3/*)*/+**+01)0())05((.)).))))1)((/./(9.1)()+)+)+1./)))-+)*0)*))
@M03152:184:000000000-AWYW1:1:2106:8649:2290 2:N:0:ATAGCACAATACCTGT
CCCAACTATCCCTATTAATCATTACTTCGGTCCTAGAAACCAACAAAATAGAACCAAAGTCCTATTCTATTATTACATGCGAATGTATTCAAGCGTATGCCTGCTTTAAATACTCTAATTTTTTCAATGTAAAAGTCCTGGATCCTCAGCGCACTCAATTAAGAGCACGCTGGTTCCCAGGAAGGAAAGAGCCGACAAGAGTAGGTATTACCTTTCGGCAAGACCGCCCAGCCAGTTCCGAAATTAAACTACGAGCTTAGATCGGAAGAGCGTAGGCTAGGGAATGACCAAATCAGAGTAG
+
96AC@,CE-6;FE<FGAFAE9FFGFGFFBGCF7C@F@FGGGGGGG@<CAD,EE,EE<FEG9FC@C@EFGCFFFC,C6FFD+@CFFGGE9C<EEEGFECEF?@5<E<E9FF,C,,,:E9FCEFFC<<F,9CBFDFGG94C,4=;F>,>D,@C8B4:D8DB9>4,98,@10+=++@=,6@+,6+138,=A@@,3@+6@+35:7++:,++55?+=7CG>BEAB*:;2):9?A?:)8<2*+*4/)5)(3*9+):1.,8)6)56)4.93(/(((.49-(-,))5(()(5(0)),)(()2)**.*))
@M03152:184:000000000-AWYW1:1:2106:22783:2315 2:N:0:ATAGCACAATACCTGT
CCCAACTATCCCTATTAATCATTACGTCAATCCTAGAAACCAACAAAATAGGATCGAACGTCCTATTTCATTATTCCATGCTAATGTATTCAAGCGTTAGCTTGCTTTAAACACTCTAATTTTTTCAAAGTAACAGTCCAAATTCCCCGCAACACCAAATTAATGGCATTACGGTTCATCAGGAAGGAGGAATCAGTGAGACCAGTACATACCAGAGGCATGACCAACCTACTAACCCAGAAATTCAACTACGAGCTTAGATCGGCAGATCGGCGAGTAGGGAAAGAAACGGACAGTGCGG
+
CCCCCEGFAFFFGGFGGGGGGGGGGGGFB@FFGGFFGGFFGGGGGGGFGGGGGFGFGFGG,,BFFGGGGFFGGGFGGGGADEDFGFFGGFFGGGGGGGGGCGGGGDFGGGGGGGD?FGGGGGGGCCFFGGCEGGGGGFFCDGGGG9,,@EGGGGGGGGD,>DAFFADDFGGG6EFCDF9DGDGGDDCDECC8,>D9FFFFFCC8@9ACFFGFCCF5?59DF@F5):5*9CCAFF<36>;5FD9*=@8F8@F=(*)6/3*367)=(((,3)(3((3(-).6234>:)(.1((((*(0*)*(,
@M03152:184:000000000-AWYW1:1:2106:24346:2414 2:N:0:ATAGCACAATACCTGT
CCCAACTATCCCTATTAATCATTACGTCAACCCTAGAAACCAACAAAATAAGATCGACGTCCTATTTCATTATTCCATGCTAATGTATTCAAGCGTTAGCCTGCTTTAAACACTCTAATTTTTTCAAAGTAACAGTCCTGTTTCCCCGCAACACCAAGTTAATGGCATCACGGTTCTACAAGAGGGAGGAATCAGTGAGGCCAGTTCATACCGTTGGACCGACCGACCTACTGACCCCGAAACTAAACTAAGAGCTGAGATCGCACGCGCGTCGGTCCTGGACAGACATGGATAGGGTTGT
+
@B@CCGGGFGGFG9EFGAAE<FGFGGGG7CF@FE@@FGECGCDGGFGDC6FCEFGGG7:FFCE9AEGGGGGFGF@FCFDFGGG9FFECACCEGGGGFG7E,,AEBE9?FFGCGF,CFFGGCDCD,EFFCD?F9FFFG8CCEEFFFC8FGGEEG>FDCDE9=@F8,D8F=?FC++6@=,C9=9,,66=>==DF99<,,+9AFC+)44+?C;8C*3**0*)33-?==@>D)27**1(*)/)().)1+))2)+)/.;.7)/(1.),(-(((-4(32(((-)))().),0(())())+()).*,(
@M03152:184:000000000-AWYW1:1:2106:11755:2525 2:N:0:ATAGCACAATACCTGT
CCCAACTATCCCTATTAATCATTACGTCGATCCTAGAAACCAACAAAATAGAATCAAACGTCCTATTTCATTATTCCATGCTAATGTATTCAAGCGTGAGCCTGCTTTAAACACTCTAATTTTTTCAAAGTAACAGTCCTGATTCCCCACAACACCAAATTAATGGCATTATGGTTCATCAGAAGGGAGAAACCAATGATGCCAGTACGTACCTAGGCACGACCGACATATTGATCCCGAAATTCAACTACTAGCTTAAAACGGATGAGAGGCATGAGGGGAAAGAAAAGTGTGGGGTAGG
+
CCCCCG8FGFGGGAFFFGC9CCFGGFFGGGDGGGFGGGGGGDFGCFFD9FGGCGCEDGCFGD@FGGGGDCGGGGGF,E,,6FFCCCFGDFFFFDECCFFEDGCF?EFFGGFAAEFFGGAFAFFFEGGCFGGGG<F?E9@E9FDFG,>FFBB88,4CG?FGGC=FDDFCG+B;DDDEGGDGCEFGGGGGGGFGGFD+,6=D=@6>8DFDDFC+6<2*0:*0*)*)88)3*38:=C<8B@*-?@F:+=*+9<)*1+)9+/))))((((,6=.)(/()/))((.),.(.2(,()))+())(1((
@M03152:184:000000000-AWYW1:1:2106:11879:2752 2:N:0:ATAGCACAATACCTGT
CCCAACTATCCCTATTAATCATCACGGCGACTCTAGAAACCAACAAAATAGAACCGCACGTCCTATTTTATTATGCAATGCTAATGTATTCAGGCAAAGGCCTGCTTTGAACAATATAATTTTCTCAAGGTAAACGTACTGGTTACCCAACACACCCAATTAAGGGCATGCCGGATCACCAAGAGGGAGAACCCAGCCAGACAGCAAGTACCACATAGGCAGACAGACAGACCAGGTTCGCAATTCAAACACGAGATTAGCTAGGCAGAGAGAGAGGTAGGGCAAGAAAAGGAATGGGAGG
+
CCC<C7,,@EF<AFFFA@FFFFDDGCEGEBFGGAF,CF<FEGGEEGGGGFFFGAC@+C@BF@,,C,C@<<,CFCD@,,C@,66CEFGD,C?E9DGECG<<,BA<,45EE,?E?,9,CFDFF?B<A99FGC5CEF,:=?DFGGGG,,=89DGGC>F+B8DFGFG,=D+++=86=@6@+@8DDDFFGG7:@+3,@*4,,<59FFG5,3*92=EGC>,@9+)*3):(((-))2-)22-?8*2(.(8;*398?*)(,/2159?@(..5((.428:(((((())50)()()(((.,((*)))(2((
@M03152:184:000000000-AWYW1:1:2106:13746:2955 2:N:0:ATAGCACAATACCTGT
CCCAACTATCCCTATTAATCATTACGTCAATCCTAGAAACCAACAAAATAGGATCGAACGTCCTATTTCATTATTCCATGCTAATGTATTCAAGCGTTAGCTTGCTTTAAACACTCTAATTTTTTCAAAGTAACAGTCCAAATTCCCCGCAACACCAAATAAATGGCATTACGGTTCATCAGGAAGGAGGAATCAGTGAAACCAGTACATACCAGAGGCATGACCAATCTACTAACCCCGAAATTAAACTACGAGCTTAGATCGGAAGAGCGTAGAGTAGGGAAAGAACAGGAATGTGGAA
+
CCCCCGGGGGGGGGGGGGGGGGGGGGGGGGGGFGGGGGGGGGGGGGGGGGGGGGGGGFGGGGGGGGGGGGGGGGGGGGGGFGGGGGGGGGGGGGGGGGGGGGGGG9FFGGGGGGGGGGGGGGGGGGGGGGGGGGGGGGGGGGGGDGGCCECEEFGGGGGGGGGGGGDCFGGGD6=EDFFGGGGGGGGGGDGGGGGG:FGFGGD=:<BFFFGG69CFFF=DFCF@:C@A*=ACAGC4A2>=EFF9+*1=*:AE2D?(6(>@C))3(;<F@1;:9(.()+.9):8AB)8?(,4((*)0*)*-)
@M03152:184:000000000-AWYW1:1:2106:14709:3139 2:N:0:ATAGCACAATACCTGT
CCCAACTATCCCTATTAATCATTACGGCGACTCTAGAAACCAACAAAATAGAACCGCACGTCCTATTTTATTATGCCATGCTAATGTATTCAGGCAAAGGCCTGCTTTGAACACTCTAATTTTCTCAAGGTAAAAGTCCTGGTTCCCCAACACACCAAATTAAGGGCATGCCGGCTCACCAAGAGGTAGAACCCAGCCAGACAGTACGTACCCAATAGGCAGACCGCCCGACCAGGGTCGAAACTCAAATACGAGCTTAGATAGGAAGAGCGTCGCGTAGGGAAAGAACAGAGATGAGGAA
+
CCCCCGGFGGGGGFGGGGGGGGGGGGGGGEEGGGGGGCFGGGGGGGGGGGGFGGGGGEEG,D@FFGDFGGCGGGGGGGD8FEFFEFGGGGGGFEFFGGFFGGGGG,CEAGB=<EFGDGGGGGGGGGGG?<FGFF9EEFFCFE8=FCECFGGGGGEG+>D>,DF;DFGGG?FGGEGE>FGG=,@EFGCDDFFCFGGGGG5>FGGC2<+9*09494?/@>4AFDF==@FBD:2)=C=<36*2A@D(+27A)1@<09.-87>2<-)-(7),,(3,-3,(-)(-(.4)()(4(((((*)/*.*)(
@M03152:184:000000000-AWYW1:1:2106:25009:3185 2:N:0:ATAGCACAATACCTGT
CCCAACTATCCCTATTAATCATTACGTCAATCCTAGAAACCAACAAAATAGGATCGAACGTCCTATTTCATTATTCCATGCTAATGTATTCAAGCGTTAGCTTGCTTTAAACACTCTAATTTTTTCAAAGTAACAGTCCAAATTCCCCGCAACACCAAATAAATGGCATTACGGTTCATCAGGAAGGAGGAATCAGTGAAACCAGTACATACCAGAGGCATGACCAATCTACTAACAACGAAATTGAACTACGAGCGTAAAGCGGAAGAGCGTCGATTTGGGAAAGAACAGGAATGATGTG
+
CCCCCCEGCFDDFGGGGGCFFDF<<@FF,BEFGGGFFE<F,;D;CEEFGGD86C8C7C,F6,6BFAEEGGG9,FFGFCCDC<9FCFGA9@E6CF,B,CFE,,C@79EEFGGADF9FE?FEEEGGGEF,9<BF,,<F@,@FE:ED,,>=BC7EC@:CDCFFF8ED8=8=DFG;1@+6CFC,+@?8=B>FG6>=39E226=;2A==9CFC++++35206?=>A:A)58830+;8BGCF**/095/5++*+.2?)(/)()-/(()..((((/:,((/6((*()47:@(0,((,,((*)/*-0-)
@M03152:184:000000000-AWYW1:1:2106:19573:3317 2:N:0:ATAGCACAATACCTGT
CCCAACTATCCCTATTAATCATTACGTCAATCCTAGAAACCAACAAAATAGGATCGAACGTCCTATTTCATTATTCCATGCTAATGTATTCAAGCGTTAGCTTGCTTTAAACACTCTAATTTTTTCAAAGTAACAGTCCAAATTCCCCGCAACACCAAATAAATGGCATTACGGTTCATCAGGAAGGAGGAATCAGTGAAACCAGTACATACCAGAGGAATGACCAATCTACTAACCCCGAAATTCAACTACGAGCTTAGATCGGAAGAGCGTCGTGTAGGGCAGAAAACGGGTTTGAGAA
+
CCCCCGGGGGFGGGGGGGGGGFGGGGGGGGGGFFGGGGGGGGCFGGGGGGGGGEGECGCGGGGGGGFGGGGGGGGGGGGGFFGCFGFFFGFGGGGGGGG:FCGGGGFFGGGGGEGFA?FFFGGGGFD?FAFGGGFC=FFEGFG=E9EG+=E>8EFD@FGGG8EFFDGGGDDGCC=?DDDCFFGG8=C8=8C8AFGGGGAFG?D@C+<=+;C6++969*)098CC)3)96+>A<>AGF)@4>495++9AC78>(26>>:4.)55(/((,,,/3.,(.(25;2)(8,).)(((,-*()))*()
@M03152:184:000000000-AWYW1:1:2106:18661:3489 2:N:0:ATAGCACAATACCTGT
CCCAACTATCCCTATTAATCATTACGTCAATCCTAGAAACCAACAAAATAGGATCGAACGTCCTATTTCATTATTCCATGCTAATGTATTCAAGCGTTAGCTTGCTTTAAACACTCTAATTTTTTCAAAGTAACAGTCCAAATTCCCCGCAACACCAAATTAATGGCATTACGGTTCATCAGGAAGGAGGAATCAGTGAGACCAGTACATACCAGAGGCATGACCAACCTACTAACCCCGAACTTCAACTACGAGCTTAGATAGGAAGAGCGTCGCGTAGGGAAAGAACAGGCAGATGTAA
+
CCCCCGGCFGGGGGFGGGGGGGGGGGGGFGGGGGGGGGFGFGFGGGGGFGGGCFFEFGGGFGGGGGGGGGFG<FGGGGGGGGGEGEGC<FFGFEFEGGGGGFFFF,CAFFGFGGGGGGFDGGFGDFGAECEEEDBGGGFGGF9FG9EF8ECEEFGGDFFDFGF8@DGGGGGGFCCADEGGGG,,=D7DF>AFGFGGC?9:8+?C6?FFGA+:CFD6*3009=F5CEFFE>59AFEFFFC9?5)0+1>68:)72?>=)6).95).473@@1(,6(3(37((,)(0.78.(.(,(2()*)2-)
@M03152:184:000000000-AWYW1:1:2106:24265:3720 2:N:0:ATAGCACAATACCTGT
CCCAACTATCCCTATTAATCATTACTTCGATCCTAGAAACCAACGAAACATCGAACCGAAATCGTATTCCGTTATCCCATGCTGTAGTATCCATGCCTCCTTTTTTGGCTGCTTTGAACACCCAAATTTATTCAAAGTAAACGAATGGGAACTCCACACACATAGGCAGTACACGCGCGAGACGTATACCGTTTTGCCCTATGCATGCTTTTTTAAGCCGCCGCCCAGTTAAGAGTAGCGGTGAGCATCCCATAGGTGAGAACGACCAGACAAGTACAGACCTTGACGGCCGACTGGTTAC
+
CCCCCGGGGGGGGGGGGGGGGGGGGGGGGGGGGGGGGFGGGGGGGGGGGGGGGGFGE@FFFFGGGGGGGGGGGGGGGGGGFGGFFGGGGGGFFGGGGGGGGGGGGFGEGGDGGGGFGFGGGGGGFGFGG,FAFGGGFFGGGGGGD?FFGGDFGGEFE4BEEEGGGFEGGGGFGGDGGGGGGGDGGGGGGGGGGGG,9FGADCCEFF>CGFGGC*9A4?=BEB811><8AA)AFF@CF<GFDDFDFF2=:F)4AFF0*5<BF>BF6(3(((-(.8A<>?46?>0*)14(-7(40*(7;)*))
@M03152:184:000000000-AWYW1:1:2106:23549:3886 2:N:0:ATAGCACAATACCTGT
CCCAACTATCCCTATTAATCATTACTTCGGTCCTAGAAACCAACAAAATAGAACCAAAGTCCTATTCTATTATTCCATGCTAATGTATTCAGGCGTATGCCTGCTTTAAACACTCTAATTTTTTCAAAGTAAAAGTCCTGGATCCCCAGCGCACTCAATTAAGAGCACGCTGGTTCCCCAGAAGGAAAGACCCGACCAGAGCAGTGCTTACCTTTCGGCAAGACCGCACAGCCAGGTCCGAAATTAAACTACGAGCTTAGATCGGAAGAGCGTCGAGTAGGGAACAAAAAGGTAAAGCGAA
+
BCCCCEGGFGGGGGGGGGGGGGGGGGGGEGGGGGGGGGGGGGGGGGGGGGGGGGGFFCCFCCFFFFFFEDEGGGGGGFGGFAFFGGGGGGGGGGGGGDGDGCEGG9<FGFFGFGGGGCFFGGGGGGGGGGGGGGGGGGGCGGGGFGGGDGCGGEEGFEG9EFCCF?FG>DGGDFGGGGG?CGFFFGFGGFGFFECC7;3@ECF@FFFCDFGFGGDFDDBF>=FB-:A*8?=FAC>9?B49B0:(+/)77++43/)(5(4)))./:?FFF31721(((1(637,)()((,(,()3)**))((
@M03152:184:000000000-AWYW1:1:2106:25494:4041 2:N:0:ATAGCACAATACCTGT
CCCAACTATCCCTATTAATCATTACGTCAATCCTAGAAACCAACAAAATAGGATCGAACGTCCTATTTCATTATTCCATGCTAATGTATTCAAGCGTTAGCTTGCTTTAAACACTCTAATTTTTTCAAAGTAACAGTCCAAATTCCCCGCAACACCAAATTAATGGCGTTACGGTTCATCAGGAAGGAGGAATCAGTGAGACCAGTACATACCAGAGGCATGACCAACCTACTAACCCCGAAATTCAACTACGAGCTTAGATCGGCAGAGCGTCGTGTAGGGAAAGAACAGGTAAGGTGAG
+
CCCCCGGGGGGGGFGGGGGGGGGGGGGGGGGGGFGGGGGGGGGGGGGGGGGGGGGGGGGGEFGGGGGGGGFGGGGGFGGGGGGGGGGCFGGGGGGGGGGGGGGGGDGFGAFGGGGGGGGGGGGGGGGFGGGGGGGGGGGGGGGGG,EDEDGGGGGGGFGGGGGGGCEGGG>6+AFGG=+@FGGGDEGFFEGGGGGGGGGFA?@=CFFGGFGG7>,*??9BFFF@BCDFEFEAAF49/4?(:=42=69AC=AE@C30.(94<C?@;(4:FF;@24;(404)850>0>??4((2-+)0/)0)(
@M03152:184:000000000-AWYW1:1:2106:18348:4191 2:N:0:ATAGCACAATACCTGT
CCCAACTATCCCTATTAATCATTACTGATATCCTAGAAACCAACGAAATCAGGACACCAGTCCTGTTCCATTATCCCATGCTGAAGTATTCAAAGGCTCGATTGCCTGCTTTGAACACTCTAATTTGCTCAAAGTAAAAGAGTAGGAACCCCAGAGATTATGCACAAAAAAAAGAAGGAAAGGTTTGACCCTTTGGCCTTATTCTTCAATACACGAAACCCCCTTTGACCGCCCCCCAGTTAAGGACAGCGGTGAGTATCCTACAGTGGGGCGTGACCGGTGCGGGACAGCCCTGGACGGC
+
CCCCCGGGGGGGGGGGGGGGGGGGGGGGGGGGGGGGGGGGGGGGGGDEGGGGFFGGGGGGFGGGFFGGGGGGGGGGGGGGGGGGCFGGGGGGGGGGGFGGGGGGGFGGGGGGGGGGGGFFGFFDEFGGGGGGGGGGGGGGGGGG9FGGGGGGGGGGFGGGGGGGGGFF?FGCEEFFG8DGFFCF8,+CDFGDF,E8FFD6,=9CFCC+=CFGGGEE?DA*359@C@;AFFF>**(259?E6C+;=*(8;C3((2=;6<)9?<EFEFFF@7><((,(3*(4()-70)392:(((7(7).9;1
@M03152:184:000000000-AWYW1:1:2106:14262:4201 2:N:0:ATAGCACAATACCTGT
CCCAACTATCCCTATTAATCATTACGTCGATCCTAGAAACCAACAAAATAGGGTCAAACGTCCTATTTCATTATTCCATGCTAATGTATTCAAGCTAACGCTTGCTTTAAACACTCTAATTTTTTCAAAGTAACAGTCCTGATTTCCCACGACACCAAATTAATGACATCGTGGTTCGTCAGAAGGGAGAAACCAACTAGACCAGTACACACCAATGGCGCGACCAATCTGTTAGTCCCGAAATTCAACTACGAGCTTAGATCGGAAGAGCGTCGTGTAGGGAAAGAAAAGGTAGGTGTAA
+
CCCCCGGGFGGGGGGGGGGGGGGGGGGGGGGGGGGGGGGGGGGGGGGGGGGGGGGGGGGGGGGGGGGGGGGGGGGGGGGGGGGGGGGGGFGGGGGGGGGGGGGFGGFGFGGGGGGFECGGGGGGGGFFF9AFFDGGGFGGFFFGGGFGGGDGGGGCDGGGGGFFFFGGGGGGGEGDGGGGFGGEFFC88EGGFCEGGFGFA2@@EFFGGFGGCFF566)9@=EFFBFFFFEA>FFDFCGFB@B;FAEFE7F@FGE(=1CEF7<6;DF014(12297:58A<:8FB44:.4?(,3))*.*))
@M03152:184:000000000-AWYW1:1:2106:21441:4357 2:N:0:ATAGCACAATACCTGT
CCCAACTATCCCTATTAATCATTACGGCGACTCTAGAAACCAACAAAATAGAACCGCACGTCCTATTTTATTATGCCATGCTAATGTATTCAGGCAAAGGCCTGCTTTGAACACTCTAATTTTCTCAAGGTAAAAGTCCTGGTTCCCCAACACACCCAATTAAGGGCATGCCGGCTCACCAAGAGGTGGAACCCAGCCAGACAGTACGTACCCAATAGGCCGACCGCGCGACCAGGGTCGAAATTCAACTACGAGCTTAGATAGGAAGAGCGTCGGGTAGGGAAAGAAAAGGTAGGGAGAG
+
CCCCCGGGGGGGGGGGGFGGGGGGGGGGGGGGGGGGGGGGGGGGGGGGGGGGGGGGGGGGGGGGGGGGGGGGGGGAFGFGGFGDFGGGGGGGFGGGGGGFFGFGGGGG<FGGGGGGGGGGGGGGFADFGGFDGGGDEGCFAFFFGFGFGGGGG8FGGGGFFGGFGGGGGGFFEEGEDDCFGGGGGG7FGGFGFEGGGCFA>*;C99FG>FFGGCGAFFEA*))522>):>>AD)=9)5C>F?:2F=AFF>F2<353@>DFFA49?>2(,426-4,(7@><?)(.2528(3:2)3)))(*((
@M03152:184:000000000-AWYW1:1:2106:17195:4473 2:N:0:ATAGCACAATACCTGT
CCCAACTATCCCTATTAATCATTACGTCAATCCTAGAAACCAACAAAATAGGATCGAACGTCCTATTTCATTATCCCATGCTAATGTATTCAAGCGTTAGCTTGCGTTAAACACTCTAATTTTTTCAAAGTAACAGTTCAAATTCCCCGCACAACCAAATTAATGTCATTACGGATCATCAGGAAGGAGGAAGCAGTCAGACCAGGCAATACGAGAGGCATGTCCAACCTACGAATCTCGAAATTCAACTACGAACTTCGATCAGAAGAGCGTCGCTCAGGAAAACAAGTATGAACGGTAG
+
-8-A<E8@6,,,C6,C,6<CCFGCG<CE;@F9FA@AFFA,CC@F<FGCE<EFGC8,,,,+,CC6;EFEFEFC<9,C,999,,<C,C:F<EFFG<F,B@C,9,:,A+@=4,:C<F<=F,AAF,5,CF<E,,:,:?FFE,45C,49,CE8B++++9+@88E,>=ED,6@;ED@F+++6=>F:DD,,+6+,@63,,,5,@33=<F+),**+4;+**0;***)**)4/*/*;B6>**18*)*+(6(0(4+/B4=?@7DA0)))(/),()))((/(((,,(()4(.)(9(04.())))+)7>?*((
@M03152:184:000000000-AWYW1:1:2106:14403:4546 2:N:0:ATAGCACAATACCTGT
CCCAACTATCCCTATTAATCATTACGGTGATCCTAGAAACCCACAAAATAGAATCATGACGTCCTATTTTATTATTCCATGCTAATGTATTCAAGCAAAATGCCTACTTTAAACACTCTAATTTTTTCTATGTATAGGTCATTGTTCCCAGCGACACACAACTAAGGGCATAGTGATGCTCCTGAAGGTGAGAAATTGACAACACAAGTCAATACCCCGTGCGACACTGTCGAACTGTGAATTCCACACTTCAAATAAGATATTTGATCGCCAGTGCGTCGTTCAGGGCAACAAACAGTAA
+
@<A9B;,,CC<FC<,<<FFCEADC<@FF8:C9FFA,;CAF<,B@@EE<9@,<,@EEFG,CF@,,BFEE,,;66<F@AED<<E,9@,,,99,6<C,,CE@,A6EAE,A,AA?EAE,45B9,9A,C,,7:,5,,5C,,,,,94A,,4C;E,4,,44++@,4@++9,,,1,0+0,27+,3,6@+,,,3,,,6,6@@,,,,37+,2+)+**=++22+6,*0*103)<)0)56*+0***)4*2+2+*+11+*3-;+19+4*+**.********/((((..)1.(((2(2(+/6(((((24)),*))
@M03152:184:000000000-AWYW1:1:2106:5712:4601 2:N:0:ATAGCACAATACCTGT
CCCAACTATCCCTATTAATCATTACGTCAATCCTAGAAACCAACAAAATAGGATCGAACGTCCTATTTCATTATTCCATGCTAATGTATTCAAGCGTTAGCTTGCTTTAAACACTCTAATTTTTTCAAAGTAACAGTCCAAATTCCCCGCAACACCAAATAAATGGCATTACGGTTCATCAGGAAGGAGGAATCAGTGAAACCAGTACATACCAGAGGCATGACCAATCTACTAACCCCGAAATTCAACTACGAGCTTAGATCGGAAGAGCGACGCGTAGGGAAAGAACAGAAAGGGGTAA
+
@@BCCDFG<,CFGGGGGGFFGGGEFFEFCGGGGGEGDFGGGGGGGGGFFEDFA9ECBGDF<CFGGGGGGF9CGGGF<@CC,CFGGFFC,6,<EC,BF:CGG9FDG,EAF@F<FGGFGCEGGGFFBFFGEGCDFFFF;=BCE9=FF,>?C8EGGGG6=@>9,@;E=9D,?=9,AE03=EF,=,6,=E>FGGGG8BFDED=CA76879BCC=+55+,@F*=?F@58@5=5C6AF>FC*;BDBF2896=?A?GFF(*2-6()775)/7@;(31=>,(,(40((-)3520(.(.2(,+())(*((
@M03152:184:000000000-AWYW1:1:2106:19031:4622 2:N:0:ATAGCACAATACCTGT
CCCAACTATCCCTATTAATCATTACGTCGATCCTAGAAACCAACAAAATAGGGTCAAACGTCCTATTTCATTATTCCATGCTAATGTATTCAAGCTAACGCTTGCTTTAAACACTCTAATTTTTTCAAAGTAACAGTCCTGATTTCCCACGACACCAAATTAATGACATCGTGGTTCATCAGAAGGGAGAAACCAACTAGACCAGTACACACCAATGGCACGACCAATCTGTTAGTCCCGAAATTAAACTACGAGCTTAGATCGGAAGAGCGTCGTGTAGGGAAAGAACAGGTATGTGGAA
+
CCCCCGGGGGGGGGGGGGGGGGGGGGGGGGGGGGGGGFGGGGGGGGGGGGGGGGGGGGGGFCFGGGGGGGGGGGGGGGGGGGGGGGGGGGGGGGGGGGGGGGGGGGGGGGGGGFGGGGGGGGGGGGGGGFFFGGGGGGDGGGGGGGGGGGGGGGGGGGGGGGGGGFGGGCDEFGGGF9DFDGFDDGGCEEGGEFGGGFGFGGG@EAFFFFGGGGGFF>=>A5B>BAB;48AA>DFGC?>76>?DF4?FFFFFFG)38=F3).<(,3(((6592(616786AB<:<:83,81(-3.66)*))
@M03152:184:000000000-AWYW1:1:2106:21945:4650 2:N:0:ATAGCACAATACCTGT
CCCAACTATCCCTATTAATCATTACATCGATCCTAGAAACCAACAAAATAGAATGCGATGTCCTATTTCATTATTCCATGCTAATGTATTCAAGCGTAAGCCTGCTTTAAACACTCTAATTTTTTCAAGGTAACAGTCCTAATTCCCCAAAACATCAAATGAATGACATTATGGTTCATTAGAAGGTGAAAACCAATATGGCAAGTACATACCTATTGGAATGACCGACAAATTGATCCGGAAATTAAAATAAGAGTTTAGATCGGAAGCGCGTCGAGAAGGGAAAGAAAAGGTATGTGTT
+
CCCCCGGGGGGGGGGGGGGGGGGGGGGGGGGGGGGGGGGGGGGGGGGGFFGGGGGGGGGGFGGGGGGGGGGGGGGGGGFEFFFGGGGGGGGGGGFEGGGGGFGGGGGGGFGFGGGGGFEFGGGGGGGGFFAEGFGFGGFGGGGEEAF=@+EFFFA=EFDG;=;=,E8=+6?,@@FCF9DDDAD=D?F,9,@>,=DD,=@F8D?56=D9CFFFC+@?FFB+=95=6D=5?5=?5C7>;5C)58?AF9*=*+1.*2;;+212*>4A=@@@2(--3.36()(/6A(;8:(//,((-0)*))*),
@M03152:184:000000000-AWYW1:1:2106:11509:4714 2:N:0:ATAGCACAATACCTGT
CCCAACTATCCCTATTAATCATTACGGCGACTCTAGAAACCAACAAAATAGAACCGCGCGTCCTATTTTATTATTCCATGCTAATGTATTCAGGCATAGGCCTGCTTTGAACACTCTAATTTTCTCAAGGTAAAAGTCCTGGTTCCCCGACGCACGCCAATTAAGGGCACGCCGGCTCACCAAGAGGTAAGGCCCAGCCAGACAGTACATGCCGTTAAGCAGACCGCCCAGCCAGGTCCGAAATTCAACTACGAGCTTAGATCGGAAGCGCGGCGTGTAGGGAAAGAACAGGAGGGTTTAG
+
CCCCCGGGGGGGGGGGGGGGGGGGGGDGGGGGGGGGCFEGGGGDGFDFDEFGGGGGG7FG@@CFDEFGGGGGGFGGGFGGE?FFDEFFEGGF9FAFG?FDF=FFGGGGGGCFCGGGGFGGGGGGFGGEEFGG,AEFEGFDAF@DGFG8CGGCEEGEDGGEGCFAFGFCCDGG7E78?CFGGC,@FFGCGCFGGGGEGGGFG4*5,/BF7BCF<7A>8:CFF;FD?@BF3>2:FF1570=>5?B06@AFFF?)85>3B0),26)4??<;(3,4((436>(.<B(0(7<((3:,(*(0)(*.)
@M03152:184:000000000-AWYW1:1:2106:23280:5058 2:N:0:ATAGCACAATACCTGT
CCCAACTATCCCTATTAATCATTACGTCAATCCTAGAAACCAACAAAATAGGATCGAACGTCCTATTTCATTATTCCATGCTAATGTATTCAAGCTTAAGCCTGCTTTAAACACTCTAATTTTTTCAAAGTAACAGTCCTGATTTCCCGCAACACCAAATTAATGGCATTACGGTTCGTCAAGAGGGAGGAATCAGCAAGACCAGTACATACCATTGGCACGACAGACCTGCTGACCCCTAAATTCAACTACGAGCTTAGATCGGAAGAGCGTCGTGTAGGGAAAGAACAGGAATGGGTAG
+
CCCCCGFGEGEFG<FGGGFFGGEEGGGGGEEFFGGGG@EFGGGGGGGGGFGFGCGEGGGG6<F@F9FFGFGGGGFFGAC<E@FDGGGGFGCFFGGGGGFFGFGGGGGCF<FEFCCGGGGGGCEFE8B@EE?FFGFGFEF99ECEFGAFEEECCGGGFD?DFGFFF,@FFGGG6+6+=BDG=A?ADD8FEGEF?,9=DGFFGG+:?9BCD?FF7CCFF>96>9DB))0@?9);926CAB4)/8??A@4BCDFE>C)5A()/7)1=;1<BD1:;03(.6;?<2:0>(),424(2(*.))(2.(
@M03152:184:000000000-AWYW1:1:2106:10679:5357 2:N:0:ATAGCACAATACCTGT
CCCAACTATCCCTATTAATCATTACTTCAGCTCTTGAAACCAACAAAATAGAACCGAAGTCCTAAATGATTATTCCATGCTAATGTATTCATGGCAGAAGCCTGCTTGAAACACTCTAATTTGTTCAAAGTAAAAGATCTTACTCGCTATCTTCACACCCAATGAAGGGGCAAAGACAACAGTAAGAAGACAGACGGACAACATCCGGCACTAACACGTGTAACCACGGCGGGCCAAATATGTCACATACGAAATTCAACTACGAGCTTAGATCGGAAAAGCGTCGTGTAGGGAAAGAAAG
+
CCCCCEGGGGGGGGGGGGGGGGGGGGGGGGFGGFGGGGGGGGGGGGGGGGGGGGGGGGGGGGGGGFGFGGGGGGG9EGGGGGGFGGGGFCFFCFFGGGGFGFGGGGGGGGGFGFFCGGGGGGGGGCCFGGFFFAFGGFFGGGGFGGGGECGGFGGGGGGDFFDGGGGFGG>8FGGGGGGFGGGGGGGFFGCFGFDGED69FGGB=D@=+?C6++1;?*33;@FACEFB>>>6;5(:=3*.;78);8>;);)/3>>4*.:<22814,4(44)6))(1:5(,.)4)-)43(4)2-2475.24(
@M03152:184:000000000-AWYW1:1:2106:11412:5376 2:N:0:ATAGCACAATACCTGT
CCCAACTATCCCTATTAATCATTACGGTGATCCTAGAAACCAACAAAATAGAATCATGCCGTCCTATTTTATTATTCCATGCTAATGTATTCAAGCAAAATGCCTGCTTTAAACACTCTAATTTTTTCAAAGTAAAGGTCCTGGTTCCCCGTGACACCCAATTAAGGGCATCGCGGTTCTCCAGAAGGTGAGAAATTGACTACACCAGTTCATACCCCTTAAGGCACGACCGATGTGTCAGTCCCGAAATTCAACTACGAGCTGAGATCGGAAGAGCGTCGTGTAGGGAAAGAAAAGGGAA
+
CCCCCGGGGGFGGGFGGGGGGGGGGGGGGGGGGGGGGGGGGGGGGGGGGGGGGGGGGGGGGGGGGGGGFGFFGGGFFFGGGGGGGGGGAFGGGGFFGGGFGGGGGGFGGGGGG<FCFGGGGGGGGGGDEGGFFCFGGGGGDFG8EAFFFGGEGGGGGGEGGGFGGGG8CGFGG>DEDEGFGGGGFFGGFGGGGGGGGDFFGGGEE6FC=FCFGGFF?5CFFFFEFD@B?>A>B?A*=;>CFC+6)/5?(;8CCCFCFFDDF69(7?FE@DFF;((38:1:B:?58@86<?06?C()62*((
@M03152:184:000000000-AWYW1:1:2106:11515:5573 2:N:0:ATAGCACAATACCTGT
CCCAACTATCCCTATTAATCATTACGTCAATCCTAGAAACCAACAAAATAGGATCGAACGTCCTATTTCATTATTCCATGCTAATGTATTCAAGCGTTAGCTTGCTTTAAACACTCTAATTTTCTCAAAGTAACAGTCCAAATTCCCCGCAACACCAAATTAATGGCATTACGGTTCGTCAGGAAGGAGGAATCAGTGAGACCAGTACATACCGGAGGCATGACCAACCTACTAACACCGAAATTCAACTACGAGCTTAGATCGGAAGAGCGTCGTGGAGGGAAAGAAAAGGGAAGGAGAG
+
CCCCCGFGGGGGGGGGGGGGGGGGGGGGGGGGGGGGGGGGGGGGGGGGGGGGGGGGGGGGGGGGGGGGGGGGGGGAFGGGGGGGGGGGGGCFGGGGEGGGGGGGGADFFGGEGGGGGGGGGGGGGGGGGCGFFGGGGGFGGGGC>AFFDGGGGGGGGFGFGGGGGGGE7FGGDEGGD@?EGGGGGGGGGGGG?FGGGGGFGC+898B???FFCCCEEEFF9=F8):>:9/:AFFEG*<954=?28B?FF7639DEF58737).,3;;;=@@06((-()(.1>?FFF?1(34((1(0)(1((
@M03152:184:000000000-AWYW1:1:2106:17815:5636 2:N:0:ATAGCACAATACCTGT
CCCAACTATCCCTATTAATCATTACGTCAACCCTAGAAGCCAACAAAATAAGATCGACGTCCTATTTCATTATTCCATGCTAATGTATTCAAGCGTTAGCTTGCTTTAAACACTCTAATTTTTTCAAAGTAACAGTCCTGTTTCCCCGCAACACCAAATTAATGGCATCACGGTTCTACAAGAGGGAGGAATCAGTGAAGCCAGTGCATACCGGTGGCACGACCGACCTACTGACCCCGAAATTCAACTACGAGCTTAGATCGGAAGTGCGTCGTGGAGGGAAAGAAAAGGTACAGGTAAA
+
CCCCC;<FCAF@EEFEGGGCDFFFGCFGGGFEC<FGFEFGFGGFGGGGDEFCFAFFC7@F@FGFCEFFGFACFGGFCFGGGGGGGGGGFGG9CFFEGCEGGFC7A?C?CFAECG8FGFAFGGFGGGGFCFCFGCFGG:@AFFFGGGE=CGGEC+CFGFFGFCFC9DDDFGDGDGDEFC9FDE8FF=+3=EE?,EEGDC@BFGG@@A8CC=;+;*@95;)3*)9))5())*8AAGF*66CB>9F3AA7A5*/(/*0(0)))1)423(-).60-411((81((8:>:F1(,((.)+)*).*))
@M03152:184:000000000-AWYW1:1:2106:18353:5985 2:N:0:ATAGCACAATACCTGT
CCCAACTATCCCTATTAATCATTACGGCGACTCTAGAAACCAACAAAATAGAACCGCACGTCCTATTTTATTATGCCATGCTAATGTATTCAGGCAAAGGCCTGCTTTGAACACTCTAATTTTCTCAAGGTAAAAGTCCTGGTTCCCCAACACACCCAATTAAGGGCATGCCGGCTCACCAAGAGGTAGAACCCAGCCAGACAGTACGTACCCAATAGGCAGACCGCCCGACCAGGTTCGAAATTCAACTACGAGCTTAGATCGGAAGAGCGGCGTGGAGGGAAAGAAAAGGTGTGTGAAG
+
CCCCCGGGGGGGGGGGGGGGGGGGGGGGGGGGGGGGGGGGGGGGGGGGGGGGGGGGGGGGFGGGGGGGGGGGGGGGGGGGGGGGGGGGGGGGFGGGGGGGG?GGGGGGFFGGGGGGGGGGGGGGGGGGGGGGGGGGDGCGGGF9EFGGGDGGGGGEGGGGGGGGGGGGGGGDC8DGGGGGGGGGGGFGGGGGGGGGGGGFGFFCCFFGCFDG>DFFFFFFFAFFDF2BDF9DB339/7:;A5>1;@7AECFEDGB;>?A?A>4:?F?0<F0((-7(,)3::D1@6821((,3)+)8.8*))
@M03152:184:000000000-AWYW1:1:2106:21713:5992 2:N:0:ATAGCACAATACCTGT
CCCAACTATCCCTATTAATCATTACATCGATCCTAGAAACCAACAAAATAGAATGCGATGTCCTATTTCATTATTCCATGCTAATGTATTCAAGCGTGAGCCTGCTTTAAACACTCTAATTTTTTCAAGGTAACAGTCCTAATTCCCCAAAACATCAAATGAATGACATTATGGTTCATTAGAAGGTGAGAACCAATAAAGCCAGTTCATACCAAGGGCACGACCAACTCATTGATCCCGAAATTCAACTACGAGCTTAGATCGGAAGAGCGTCGTGTAGGGAAAGAAAAAGTATGTGTAG
+
CCCCCGGGGGGGGGGGGGGGGGGGGGGGGGGGFGGGGGGGGFGGGGGGGGGGGGGGGGGGFGGGGGGGGGGGGGFGGFEGFFGGFGGGFEGCGCFGGDDGGGGGGGGGFGGFD8EEFGGGGGGGDCFGGGGGGGGGGGGGGGGGGGGGGG8DEGGFGGGGGGGFA=FGGGGFGFG8DFGGGGDEFGF:FCEGGGGGGGGFGD+:=9DFGF@2=DGF59):B5>95==BF5>FACE;8=C5>=>9AFEFEFFFFG5-8BC3>8@25>>9:>@@6612226>3)5A;:=@(((//+)*1.*6)
@M03152:184:000000000-AWYW1:1:2106:21022:6011 2:N:0:ATAGCACAATACCTGT
CCCAACTATCCCTATTAATCATTACGTCAATCCTAGAAACCAACAAAATAGGATCGAACGTCCTATTTCATTATTCCATGCTAATGTATTCAAGCGTTAGCTTGCTTTAAACACTCTAATTTTTTCAAAGTAACAGTCCAAATTCCCCGCAACACCAAATTAATGGCATTACGGTTCATCAGGAAGGAGGAATCAGTGAGACCAGTACATACCAGAGGCATGACCAACCTACTAACCCCGAAATTCAACTACGAGCTTAGATCGGAAGAGCGGCGTGTAGGGAAAGAACAGGTAAGGGTAG
+
CCCCCGGGGGGGGGGGGGGGGEGGGGGGGGGGGGGGGGGGFGGGGGGGGGGGGGGGGGGGFDGGGGGGGGGGGGGAEFFFGGGGGGGGGGGGGGGGFGGGGGGGGDFGGGGGGFGGGGGGGFGGGGFGGGGGGADFEFGGFGGGGGG?>@EGGGGGGGGFFGGGGGCGGFGDGGFGCFGGGF8DFGEFGEGGGGFG:DGFGG6=FFA@FFFF:FF;AF5@6CF@8=@B59@49FAF9>*:DF?9@8?F:BF35DE(2(><C5?<DFFFF@17(,((4)(.83.<:>:0(..4)<)*),93(
@M03152:184:000000000-AWYW1:1:2106:6111:6140 2:N:0:ATAGCACAATACCTGT
CCCAACTATCCCTATTAATCATTACGCCAATCCTAGAAACCAACAAAATAGGATCGAACGTCCTATTTCATTATTCCATGCTAATGTATTCAAGCGTTAGCCTGCTTTACACACTCTAATTTTTTCAAAGTAACAGTCCAGATTCCTCGCAACACCAAATTAATGGCATTACGGCTCATCAGGAAGGAGGAATCAGTGAGACCAGTACATACCAGAGGCATGACCAACGTACTAACCCCGAAATTCCACTACGAGCTTAGACCGGCAGAGCGTCGTGTAGGGAAAGAAGAGGTATGACGGA
+
CCC<CEEEAFGGGG<FFDFFGFGGGGGGGEFEEFAFFGEGGFGFEFFCFGGGGGGGGGDCC:@FG,CEFFGGGDDGGF9<@EFGGGGGGFGFGGEFFGEGFEFE@4EEC,CFGCDCEGDGGFGFGGGGGGGCF9?FGGCF8FFGGCFGG7EBCEEEGGGGGCGGGFE?FFCDF+==8B8EGGFF?FCFDC8DD99AADE*==D@7@F7CCG+=6,;6*>DFBF=5:)9*:<@?C?4*:D7A@D2A+*4*=AEFGE>53>39)/62(.2;1(-4:((-72)8385<F:3(574,<46*)*((
@M03152:184:000000000-AWYW1:1:2106:24016:6165 2:N:0:ATAGCACAATACCTGT
CCCAACTATCCCTATTAATCATTACATCGATCCTAGAAACCAACAAAATAGAATGCGATGTCCTATTTCATTATTCCATGCTAATGTATTCAAGCGTTAGCCTGCTTTAAACACTCTAATTTTTTCAAGGTAACAGTCCTAATTCCCCAAAACATCAAATGAATGACATTATGGTTCCTTAGAAGGTGAGAACCAATATGACCAGTACATACCAACGGCATGACCACTCAATTGATCACGAAATTCAACTACGAGCTTAGATCGGAAGAGCGTCGTGTAGGGAACGAACAGGTATGTGACA
+
CCCCCGGGGGGGGGGGGGGGGGGGGGGGGGGGGGGGGGGGGGGGGGGGGGFGCGGGGGGGEFGGGGGGGGGGGGGGGGFGGGGDGGGGGCFGGGGGGGGGGFGGG8FGGGFGFFGGGAFGGGGGDCEGGGGGGGGGCGGGFFFCGGGGDCGGGGFEF,@D9DFGGGGGGGGGGFGGGFDGFEFFGGFGGGGGCFFGFGF9F9DBFFF=FFFFCFG?DEADF@A@EB)*5*:BA7AB@*;)31?8BFEF*=F)4??)9;>7@5?=DF@=708(//3(6)5.7B@F(2:;:>@(/+/9*.*))
@M03152:184:000000000-AWYW1:1:2106:14309:6263 2:N:0:ATAGCACAATACCTGT
CCCAACTATCCCTATTAATCATTACGTCAATCCTAGAAACCAACAAAATAGGATCGAACGTCCTATTTCATTATTCCATGCTAATGTATTCAAGCGTTAGCTTGCTTTAAACACTCTAATTTTTTCAAAGTAACAGTCCAGATTCCCCGCAACACCAAATTAATGGCATTACGGTTCATCAGAAAGGAGGAATCACTGAGACCAGTACATACCAGATCCATGACGACCCTACTAACCCACAAATTCAACACCCATCTACAACGCGAACACCGAACAGTAGGGAAAGAGCATATCTGTTCAA
+
@C9ACF@E<FEFG<FFAFGFGGGGFGGG,,CFFFGFACCFFFFGGGGFG@<,@EF,@CFCCFGG9FGGGGGG9FFGGGGGGG<CAFF<,CFGGCFFGC,6?,<87EFFDE<F9=F<FFGGGFAD@,AD,AA95,CFGGD,,,9;,AEF++8CGFGGGG,E;EDE;,==?+B,@@=@C9EGGC,,+6,A=+3@DDD,,6399=6@1<CDC;FCF64;*0**+09@):)3**)**+1A*5/)3))*418+**)((*)-1***0)((,3(..(/((-((.9:4))()(),((,).)2./1)*-)
@M03152:184:000000000-AWYW1:1:2106:16891:6310 2:N:0:ATAGCACAATACCTGT
CCCAACTATCCCTATTAATCATTACGTCAATCCTAGGAACCAACAAAATAGGATCGAACGTCCTATTTCATTATTCCACGCTAATGTATTCAAGCGTTAGCTTGCTTTAAACACTCTAATTTTTTCAAAGTAACAGTCCAAATTCCCCGCAACACCAAATAAATGGCATTACGGTTCATCAGGAAGGAGGAATCAGTGAAACCAGTACATACCAGAGGCATGACCAATCTACTAACCCCGAAATTCAACTACGAGCTTAGATCGGAAGAGCGTCGTGTAGGGAAAGAACAGATAGGAGTAG
+
CCCCCGGGGGGGGGGGGGGGGGGGGGGGGGGGGGGGGGGGGGGGGGGGGGGGGGGGGGGGGGGGGGGGGGGGGGGGGGGGGGGGGGGFFGGGGGGDGGGGGGGGGGGGGGGGFGGFGGGGGGGGGGGGF9FGGGGGGGGGGGGGGGGGGGGGGGDGFGFGGGFGGFGGGGGDFGDEDEFGGGC8FGEFGGGGGGGDC7ECGGGFCFFGGFGGGFGFF>AEA=9@5@BFFCEFFGFGFFDFEBE2BCE8C>;=54)3:@F3CE?;DF118;89901(().).>?F:584(,3(.<)0*(*,)
@M03152:184:000000000-AWYW1:1:2106:26044:6338 2:N:0:ATAGCACAATACCTGT
CCCAACTATCCCTATTAATCATTACGTCAATCCTAGAAACCAACAAAATAGGATCGAACGTCCTATTTCATTATTCCATGCTAATGTATTCAAGCGTTAGCTTGCTTTAAACACTCTAATTTTTTCAAAGTAACAGTCCAAATTCCCCGCAACACCAAATTAATGGCATTACGGTTCATCAGGAAGGAGGAATCAGTGAGACCAGTACATACCAGAGGACTGACCAACCTACTAACCCCGAAATTCAACTACGAGCTCACATCGGAAGCGCGCCGTGTAGGGAAAGAAAAGGCATGTGTCG
+
BCCC<FFDFGGFGCAFGCCF9FD<F@CF8,C<@@FF9@@AE8@F,6CCD,CEFFCF,CF:FF7CAEGGF<FFECFFGDGCEF@@FFGGGGGGGC@@@:FGFEEB7EAF,@<FAFFGG9<EDA<AEFCE,,C?<FFGFGDGCGGG;FFFGGG8EGGD84>@DDEFE,@DFGGC@CFEGGGGG,8@FDC8@E@DGGFFD9=F8=+:1<@FGFGGCFG565)*3:C@5)=?>A@49:<F*:*7*/)(+=>FCFFF@/:@B43)69;?(((((,6(((-(4)2-4)2<0)..((.((*)0/)*)-
@M03152:184:000000000-AWYW1:1:2106:16931:6365 2:N:0:ATAGCACAATACCTGT
CCCAACTATCCCTATTAATCATTACGTCAACCCTAGAAACCAACAAAATAAGATCGACGTCCTATTTCATTATTCCATGCTAATGTATTCAAGCGTTAGCCTGCTTTAAACACTCTAATTTTTTCAAAGTAACAGTCCTGTTTCCCCGCAACACCAAGTTAATGGCATCACGGTTCTACAAGAGGGAGGAATCAGTGAGACCAGTTCATACCGTTGGCACGACCGACCTACTGACCCCGAAATTCAACTACGAGCTTAGATCGGAAGAGCGTCGTTTAGGGAAAGACAGGTATGTGTAGGT
+
CCCCCGGGGGGGGGGGGGGGGGGGGGGGGGGGGGGGGGGGGGGGGGGGGFGGGGGGGGGGGGGGGGGGGGGGGGGGGGGGGGGGGGGGGGGGGGGGGGGGGGGGGGGGGGGGGGGGGAEFFGGGGGGGEFGGGGGGGFFFGGGFGGGDGGGGGGGGDGFGGGGEEFGGGGGGEFDGGGGC?D?FG>7F68@FGGFFGGGFGFGDGFFGGFGGGGG5;CCF55>AAA>EAF=FAFFGFFDBF9F?=ACFFGF;;CBFF3).7C;662913((-413(-)))4?0)2)((((.-.+678)0))
@M03152:184:000000000-AWYW1:1:2106:20124:6446 2:N:0:ATAGCACAATACCTGT
CCCAACTATCCCTATTAATCATTACGTCAATCCTAGAAACCAACAAAATAGGATCGAACGTCCTATTTCATTATTCCATGCTAATGTATTCAAGCGTTAGCTTGCTTTAGACACTCTAATTTTTTCAAAGTAACAGTCCAAATTCCCCGCAACACCAAATTAATGGCATTACGGTTCATCAGGAAGGAGGAATCAGTGAGACCAGTACATACCAGAGGCATGACCAACCTACTAACCCCGAAATTCAACTACGAGCTTAGATCGGAAGAGCGTCGTGTAGGGAAAAAACAGCGATGTGCAT
+
CCCCCGGGGGGGGGGGGGGGGGGGGGGGGGGGGGGGGGGGGGGGGGGGGGGGGGGGGGGGGGGEAFFGGGGGGGGGGGGCFGGGGGFFEEFGGCFGGGEGGFFFFGGGGCFC?FGGGGGGGFGGGGFGGAEFGGGGGGGGGGGGGGGGEC@CE8FEGGG9ED;EDFFGGGFAFEDE6,CEGGGGCF8,DEDEGGGFGGG6AFGFCFAGGF7F?DF5558?AB>C:ECBD*0A;:8DFDD=>>)-11>>C7/3(*82)67;CF?;6;;9138>(4(.3)()-5(80)(-,(2,(*(005*))
@M03152:184:000000000-AWYW1:1:2106:25021:6529 2:N:0:ATAGCACAATACCTGT
CCCAACTATCCCTATTAATCATTACGGCGACTCTAGAAACCAACAAAATAGAACCGCTCGTCCTATTTTATTATGCCATGCTAATGTATTCAGGCAAAGGCCTGCTTTGAACACTCTAATTTTCTCAAGGTAAAAGTCCTGGTTCCCCAACACACCCAATTAAGGGCATGCCGGCTCACCAAGAGGTAGAACCCAGCCAGACAGTACGTACCCAATAGGCAGACCGCCCGACCAGGGTCGAAATTCAACTACGAGCTTAGATCGGACGAGCGTCGTGACGGGAAAGACAAGGTATGGGTAG
+
CCCCCGGGGGGGGGGCFGGGGGGGGGGEE:FEGGGGGGGGGDDGFGGGGDGGGGFEG:@F@@FFGFGFAEFGGGFFFGGGFFGEACFFCGGGGGGGGGGFGGGFGCGGGFGGGGGGG<FFGGGGFGG9<FDFFEFCFFAFD:@FGGGG@EGDGGGGGGG?C;@,@DEGFGGGGGD6DFGG?E?DCFBFAFDFGGDFGFG5CC9@A;FDCAF4FGCAF+7AA=FFDFFFEF@EB)6*)(2,8(0611?CCCFE:G)7D7)3>A<B?<3;9441(1(-:)((,),7()3((.2(5+-9)(96-
@M03152:184:000000000-AWYW1:1:2106:11231:6582 2:N:0:ATAGCACAATACCTGT
CCCAACTATCCCTATTAATCATTACGTCAATCCTAGAAACCAACAAAATAGGATCGAACGTCCTATTTCATTATTCCATGCTAATGTATTCAAGCGTTAGCCTGCTTTAAACACTCTAATTTTTTCAAAGTAACAGTCCAGTTTCCCCGCAACACCAAATTAATGGCACTACGGTTCATCAGGAAGGAGGAATCAGTAAGACCAGTTCATACCAGAGGCACGACCAATCTACTAACCCCGAAATTCAACTACGAGCTTAGATCGGAAGAGCGTCGTGTCGGGAAAGAACAGGCAGGTGGAA
+
CCCCCGGGGGGGGGGGGGGGGGGGGGGGGGGGGGGGGGGGGGGGGGGGGGGG9ECFFGGGFGGGEGFFGGGGGGGGGGGFGGGGGGFFGGGGGGGGG@CEFFGGGGFGGGGGGGGGGGGGGGGGGGGGGGGGGGGGGGGGGGGGGGGGGGGGGGGGGGGGEFFGGFGGGGGGGCFGGGGG?E?>DC7@EGDGFGGGGGGFGG?C?8=+CFGGGGEFFF>BA=E=A@);68>FFGFGFDD=DFFFFAEFFGFEFG:9>;4<;)7(1;DF@(5;(/,,4)(-,<9>:F??(.,((*(00(*()
@M03152:184:000000000-AWYW1:1:2106:14337:6597 2:N:0:ATAGCACAATACCTGT
CCCAACTATCCCTATTAATCATTACGTCAATCCTAGAAACCAACAAAATAGGATGGAACGTCCTATTTCATTATTCCATGCTAATGTATTCAAGCGTTAGCCTGCTTTAAACACTCTAATTTTTTCAAAGTAACAGTCCAGATTCCTCGCAACACCAAATTAATGGCATTACGGCTCATCAGGAAGGAGGAATCAGTGAGACCAGTACATACCAGAGGCATGACCAACCTACTAACCCCGAAATTCAACTACGAGCTTAGATCGGACGAGCGTCGTGTAGGGAAAGAACAGGTAAGGGAAG
+
CCCCCEGGGGGGGGGGFGGGFGGGGGGGDGGGGGGGGGGGGGGGG?FAFGGGEGGFFGGEFGGGGFGGAGGGGGGGGGDCGFGGGGGFGGGGGGGGGGGFGGGFGFF?EGGGGGFGGGFGGGGGGGGGF,EGGGGGGGGGGFGGGFAFECDEGGGGGGFGGC8AEFDGGGGGCEDGD99FGG?@DF7AFD+DDGFGF7,+@D?=1<BGFFGGGG,AAC5@F5A8@C)<*0=FFG**//9>?)@5=AEF?7/.5*/:)8:<<C)6<@(((6(2(623:5(6<@<F(54000((.+)/)(*((
@M03152:184:000000000-AWYW1:1:2106:20931:6638 2:N:0:ATAGCACAATACCTGT
CCCAACTATCCCTATTAATCATTACGTCAACCCTAGAAACCAACAAAATAAGATCGGCGTCCTATTTCATTATTCCATGCTAATGTATTCAAGCGTTAGCTTGCTTTAAACACTCTAATTTTTTCAAAGTAACAGTCCTGTTTCCCCGCAACACCAAATTAATGGCATCACGGTTCTACAAGAGGGAGGAATCAGTGAAGCCAGTGCATACCGGTGGCACGACCGACCTACTGACCCCGAAATTCAACTACGAGCTTAGATCGGAAGAGCGTCGTGTAGGGAAAGAACAGGTATGTGTAGA
+
CCCCCGGGGGGGGGGGGGGGGGGGGGGGGGGGGGGGGGGGGGGGGGGGGGGGGGGGGGGGGGGGGGGGGGGGGGGGDFGGGGGGGGGFGGGGGGDGGGGGGEGGGFFGGGGGGGGGFGGGGGGGGGGGFGGGFGGGGGGFFGGGGGGGGGGGGGGGGGGGGGGGDGGF8FGDGFDGGDFFGGCDFEGGG>FGCGGGGGFFG?FFGFAFC6FFDGGFFFFFFFFFFFFFEFFFAGEFFFGFFFFECFE=7CA@@CE>FA<<6<10:01770>2896:?@9A?46)(704:?<-6+,*/.2))
@M03152:184:000000000-AWYW1:1:2106:25624:6740 2:N:0:ATAGCACAATACCTGT
CCCAACTATCCCTATTAATCATTACGTCAATCCTAGAAACCAACAAAATAGGATCGAACGTCCTATTTCATTATTCCATGCTAATGTATTCAAGCGTTAGGTTGCTTTAAACACTCTAATTTTTTCAAAGTAACAGTCCAGTTTCCCCGCAACACCAAATTAATGGCATTACGGTTCATCAGGAAGGAGGAATCAGTAAGACCAGTACGTACCAAAGGCACGACCAATCTACTAACCCCGAAATTCAACTACGACCTTAGATCGGAAGAGCGTCGTGTAGGGAAAGAACATGTAAGTGTAA
+
CCCCCGGGFEEGGGGGGGGGGGGGGGGGEGGGGGGGGGGGGGGGGFGGGGGGCFGD@FGGFGGGDFGGDAFGFGGGGFFGGGGGGGGGGGGGGGGGGGGG8FFGGFFDGF<<FGFFGGFGGGGGGGGFFFFGGGGGC:,FFGGGGF9FEGG>CFGGGG?EDFGGGC?GGGFFFECEG9FGGGF8DE@=EEGGFFGFGFG7EF8@CFFGGFGD6CFAF>CFFFFF5>49A>EAACEGF9D26@>BFFFFEFF=(:),=4AEF<?;137B@DFF1;64:>B9A3?F0)(4,(-(-3)*/)06)
@M03152:184:000000000-AWYW1:1:2106:19050:6826 2:N:0:ATAGCACAATACCTGT
CCCAACTATCCCTATTAATCATTACGTCAACCCTAGAAACCAACAAAATAAGATCGACGTCCTATTTCATTATTCCATGCTAATGTATTCAAGCGTTAGCCTGCTTTAAACACTCTAATTTTTTCAAAGTAACAGTCCTGTTTCCCCGCAACACCAAGTTAATGGCATCACGGTTCTACAAGAGGGAGGAATCAGTGAGACCAGTTCATACCGTTGGCACGACCGACCTACTGACCCCGAAATTCAACTACGAGCTTAGATCGGAAGAGCGTCGTGTAGGGAAAGAACAGGGATGGGTAGA
+
CCCCCGGGGGGGGGGGGGGGGGGGGGGGGGGGGGGGGGGGGGGGGGGGGGGGGGGGGGGGGGGGGGGGGGGGGGGGGGGGGGGGGGGGGGGGGGGGGGGCGGGGGGGGGGGGGGGGGGGGGGGGGGFFGGGGGGGGGGGGGGGGGGFGGGGGGGGGGGGGGGGGGGGGGGFGGGGGGGGGF98DFEGGGGGGGGGGGGGF?:C@FFFGGFGCDFE5C>CFFAFFAAB4AAEFFC=CFFGFFF4?FFFFEFFF;G>@AFF<)7;@F(4<B1936(-318<<?F?)6?02:((,4*()).0()
@M03152:184:000000000-AWYW1:1:2106:8396:6830 2:N:0:ATAGCACAATACCTGT
CCCAACTATCCCTATTAATCATTACGTCAATCCTAGAAACCAACAAAATAGGATCGAACGTCCTATTTCATTATTCCATGCTAATGTATTCAAGCGTTAGCTTGCTTTAAACACTCTAATTTTTTCAAAGTAACAGTCCAAATTCCCCGCAACACCAAATTAATGGCATTACGGTTCATCAGGAAGGAGGAATCAGTGAGACCAGTACATACCAGAGGCATGACCAACCTACTAACCCCGAACTTCAACTACGAGCTTAGATCGGAAGAGCGTCGTGAAGGGAAAGAACAGGTAAGTGTAG
+
CCCCCGGGGGGGGGGGGGGGGGGGGGGGGGGGGGGGGGGGGGGGEFGGGCGGGGGGGGGGFFGGGGGGGGGGCGGGGGGGGGGGGGGFFFGGGGGGGGGGGGGGGFGGGGGGGGGGGGGGGGGGGGGFGFGGGGGGGG?FGGGG;FGGGEGGGGGGGGGGAFDGCFFGGGGGFEGDGFGGGGF?FGGGGGGFFGGGFFGFGGFFCFFGGFGGCCFFAF=EFBF@EFFF5A@FFDE;ABC9A@)5BFFFFGFEFG:9A@E@C.61;7?03/(63(3((),.::1@17:11:12.+)0*.:4)
@M03152:184:000000000-AWYW1:1:2106:22713:6831 2:N:0:ATAGCACAATACCTGT
CCCAACTATCCCTATTAATCATTACGTCAATCCTAGAAACCAACAAAATAGGATCGAACGTCCTATTTCATTATTCCATGCTAATGTATTCAAGCGTTAGCTTGCTTTAAACACTCTAATTTTTTCAAAGTAACAGTCCAAATTCCCCGCAACCCCAAATTAATGGCATTACGGTTCATCAGGAAGGAGGAATCAGTGAGACCAGTACATACCAGAGGCATGACCAACCTACTAACCCCGCAATTCAACTACGAGCTTAGATCTGAAGAGCGTCGTGTAGGCAAAGAACAAGGTTGGGTAA
+
CCC@CE@DGGGGGGDGFGGDEGGGGGGGGGGGGDCFFGGGGFFGGGEDGGGF@FD7CEFCGFGGGGGDEGGGGEFAFFFGGGGGGGG@FFFGGGGCFEGGGGGFBAEGEGGGEGGGG9?FGGGGCGFGG,:E<FCGGGGGGCGFGEEECE+CGGGG=EFGGFDGFFCGFGGG6AFGDFGCDFFF?FE@DE6E=FDFFC=DGC?@FFFFFFFFGFCA?>8?6@F85:C:>F2>4=<F6=DA)8?(A8<B?1A:@D=(5/77.?3)17?)1((.,1.((0().*)72@:?<B(((+))),*)(
@M03152:184:000000000-AWYW1:1:2106:14727:6831 2:N:0:ATAGCACAATACCTGT
CCCAACTATCCCTATTAATCATTACGTCAACCCTAGAAACCAACAAAATAAGATCGACGTCCTATTTCATTATTCCATGCTAATGTATTCAAGCGTTAGCCTGCTTTAAACACTCTAATCTTTTCAAAGTAACAGTCCTGTTTCCCCGCAACACCAAGTTAATGGCATCACGGTTCTACAAGAGGGAGGAATCAGTGAGGCCAGTTCATACCGTTGGCACGACCGACCTACTGACCCCGAAATTCAACTACGAGCTTAGATCGGAAGAGCGTCGTGTAGGGAAAGAACAGGAATGTGTAGA
+
CCCCCGGGGGGGGGGGGGGGGGGGGGGGGGGGGGGGGGGGGGGGGGGGGGGGFGGGGGGGGGGGGGGGCFGGGGGGGGGGGGGGGGGGGGGGGGGGGGGGGGGGGGGGGGGGGGGGGGGGGGGGGGGGGGGEEG9FGGGAFGGGEGGGGGGGGGGGCCBFGGGCFFGGGFGEGGGGFDGGGFD@D>EEGEDG8EGGFF?6F9?5EFFGGFGGGGGFFF@FFFB=ABFDDFFFFGFG42CBFFFFFFFFFGF0(>)1AC=EC?D?DF91006(4(-41)))(8:)(.427(,(.+.9*-2-)
@M03152:184:000000000-AWYW1:1:2106:22961:6856 2:N:0:ATAGCACAATACCTGT
CCCAACTATCCCTATTAATCATTACGTCAATCCTAGAAACCAACAAAATAGGATCGTACGTCCTATTTCATTATTCCATGCTAATGTATTCAAGCGTTAGCTTGCTTTAAACACTCTCATTTTTTCAAAGTAACATTCCAAATCCCCTGCAACACCAAATTAATGGCATTACGGTTCATCAGGAAGGAGGAATTAGTGAGACCAGTACATACCAGAGGCATGACCAACCTACTAACCCCGAAATTCAACTACGAGCTTAGATCGGAAGAGCGTCGTGAAGGGCAAGAACAGGAATAGAGAA
+
<B<B9BE@CFCCF<<F9CDFGFGDFF<E7@FFFGGGCCF8F8FF@<F<<CFFFF8@,6,@@CFC,EC,CFFFF<CFEA,<@<@C,CFEFA9<F<CCB,BFFFCCFFGFGG,F,,C,9,9@,FFBFEEFDF,C<FA,C,;@FFF,>,+,9@FFFGGG7D8@E,9@,@,A=D8E==DG6EDD?A8>?B@C=EGGF,@8CDA5,2=88@F+?FD+022*:C=>FBF)88899*:AFC59>)<5@=E)++*=4+3;(1)0)(**1845((/(((,4(/(,,)/.(0(:(.((((.(,2)**.*)(
@M03152:184:000000000-AWYW1:1:2106:23427:6898 2:N:0:ATAGCACAATACCTGT
CCCAACTATCCCTATTAATCATTACGGCGACTCTAGAAACCAACAAAATAGAACCGCACGTCCTATTTTATTATGCCATGCTAATGTATTCAGGCAAAGGCCTGCTTTGAACACTCTAATTTTCTCAAGGTAAAAGTCCTGGTTCCCCAACACACCCAATTAAGGGCATGCCGGCTCACCAAGAGGTAGAACCCAGCCAGACAGTACGTACCCAATAGGCAGACCGCCCGACCAGGTTCGAAATTCAACTACGAGCTTAGATCGGAAGAGCGTCGTGTCGGGAAAGAAAAAGACAGTTCAG
+
CCCCCGGGGGGGGFFGGGGGGGGGGGGGGEGGGGGGGGGGGGGGGGGGGGGGGGGGGGGGGGGGGGGGGGGGGGGGGGGCCFFGGGGGGGGGGFGGGF8FFGGGGGGGAFFGEFFGG9FGGGGGGGGGGGGGGGFA=FDGF8EFGGGGGGGGGGGGG66@EFFAFGGGGGGF>CDEGGGCCCGDGGFFGGGGG6>?EF:9CD>C9;CGFFGGGGDAFAEFF=FFD=@EEF>FF3;>077(),5(AFEFFDFF@C715().4)6(,,3321(,.4((25(,(.,02.,808(4(2(8*)*))
@M03152:184:000000000-AWYW1:1:2106:23860:6902 2:N:0:ATAGCACAATACCTGT
CCCAACTATCCCTATTAATCATGAGTTCCTTGGCACCCGAAATTCAACTACGAGCTTAGATCGGAAGAGCGTCGTGTAGGGAAAGAACAGGTATGTGTAGAGCTCGGTGGGGGCCGGATCATGAAAAAAAAACAAAGGACAAAAAGAGTGTAAGAGTGAGACAAAGAGACACCTAGGAGATAATAAAGACCAAGAGTGAATCACACTACGTCATCAATGCACACCTTAAGACCTACAGCAGCACACGTAATCTATACCACAGAGCGTGAGCACACAATACCTGAGAACATAGCATACGAAC
+
CCCCCGGGGGGGGGGGGGGGGGGGGGGGGGFGGGGGGGGGGGFGGGGGGGGGGGGGGGGGFGGGGGGGGGGF@F@FFGGGGGGFGFGEFGGGFFF<A<@D9,:?F:=,@F++8++8+++6,,,:CCFC@F@:+:,,,8,,,,,3+++5,5,,,,,,,,3,7:,,,,,,0**3*,3,*,*14,,,+2,,,,,,,,,,,+,+,++(,))**)**1*2+*;))+)/(,,)2++)*)*)*2)*/),)())()(*))-**)*.),(.(,,-(-4((),((-(1)))*.7(0)).--))+6*9.7.-
@M03152:184:000000000-AWYW1:1:2106:14388:6931 2:N:0:ATAGCACAATACCTGT
CCCAACTATCCCTATTAATCATTACGTCAACCCTAGAAACCAACAAAATAAGATCGACGTCCTATTTCATTATTCCATGCTAATGTATTCAAGCGTTAGCCTGCTTTAAACACTCTAATTTTTTCAAAGTAACAGTCCTGTTTCCCCGCAACACCAAATTAATGGCATTACGGTTCATCAGGAAGGAGGAATCAGTGAGACCAGTACATACCAGAGGCATGACCAACCTACTAACCCCGAAATTCAACTACGAGCTTAGATCGGAAGAGCGTCGTGTAGGGAAAGAACAGGTATGGGTAAA
+
CCCCCGGGGGGGGGGGGGGGGGGGGGGGGGGGGGGGGGGGGGGGGGGGGGGGFGGGEGGGGGGGGGGGGGGGGGGGGGGGGGGGGGGFFGGGGGGGGGDGGGGGGFGGGGGGGGGGGGGGGGGGCGGFGGGGGGGGFGGFGFFFFFGGGGGGGGGGGFGGGGGGGFGGFGGGGGGGDFGGGGDDFEFGGGFFFGGGGGGFCCD<FFFGGFG?73@C>*8**:A5C@D@?FFA@90CADD9;@;88:CF**//>*.(/746.<=1;;@FFF@6769?6FFF?F?4177184(.)0())50(-
@M03152:184:000000000-AWYW1:1:2106:8775:7031 2:N:0:ATAGCACAATACCTGT
CCCAACTATCCCTATTAATCATTACGGCGACTCTAGAAACCAACAAAATAGAACCGCACGTCCTATTTTATTATGCCATGCTAATGTATTCAGGCAAAGGCCTGCTTTGAACACTCTAATTTTCTCAAGTTAAAAGTCCTGGTTCCCCAACACACCCAATTAAGGGCATGCCGGCTCACCAAGAGGTAGAACCCAGCCAGACAGTACGTACCCACTAGGCAGACCGCCCGACCAGGTTCGAACTTCACCTACGACCTTAGATCGGAAGACCGTCGTGTATGGAAACAACAGGTCTGTATGT
+
CCCCCGGFGGGGGDGGFEGGCFFGGFEGEEGGGGGGFFGGGFGGGGGGGDFGGFFGGGGGGFGGGGGFGCFGGDFGGGGGGGGFGGGGGDDFGGGGC<FDGCEEFFGECFDDGGGGGDGFGGG<DGCFG5<9@FF9E@@CD=EFCFE:@EE88EGGE?+@AE8;=DG8DDF8++?EGD?FGG8,=,;:<7A9?6+,@D,@19>5498CFA77>C1AAF)9*)*7-22?>?9D:)6*;<G6F@8;FFF6A*)6(:),72)42.)1:6(,1,326(19?),).))*).,4:0(..+))1):))
@M03152:184:000000000-AWYW1:1:2106:18355:7238 2:N:0:ATAGCACAATACCTGT
CCCAACTATCCCTATTAATCATTACGTCAATCCTAGAAACCAACAAAATAGGATCGAACGTCCTATTTCATTATTCCATGCTAATGTATTCAAGCGTTAGCTTGCTTTAAACACTCTAATTTTTTCAAAGTAACAGTCCAAATTCCCCGCAACACCAAATTAATGGCATTACGGTTCATCAGGAAGGAGGAATCAGTGAGACCAGTACATACCAGAGGCATGACCAACCTACTAACCCCGAAATTCAACTACGAGCTTAGCTCGGAAGAGCGTCGTGTAGGGAAAGAAAAGGTATGTGTAG
+
CCCCCGGGGGGGGGGGGGGGGGGGGGGGGGGGGGGGGFGGGGGGGFGGGGGGGDGGGGGGFGGGGGGGGGGGEGGGGGGFGGGGGGGGGGGFGGGGGGGDGGGGGFGGGDFGGGGGGGCGGGGGGGGFGDFFFGGGGGGGGGGFGFGGGGG8EFGG@F?EFGGGG,DFGGGGGGGGDDFGGFGCFGECDEGGGGG8D99+,D6@FFFGGFC7CGGFF?=>58ACE@DB?ACFAC<79<9=9@47==CFFF432*25>37)))/:6,21;D899;;230(:4>75(042(,,-)A>F4)*--
@M03152:184:000000000-AWYW1:1:2106:19384:7394 2:N:0:ATAGCACAATACCTGT
CCCAACTATCCCTATTAATCATTACTTTGGTCCTAGAAACCAACAAAATAGAACCAAAGTCCTATTCTATTATTCCATGCTAATGTATTCAAGCGTAAGCCTGCTTTAAACACTCTAATTTTTTCACAGTAAAAGTCCTAGTTCCCTAGAACACCCAATTAAAGGCACTCTAGTTCCCTAGAAGGAAGAGCTCAACAGAACAGTACTAGACAAATGCCAAGACCGTTTGTCAAGCTCGAAATTCAACTACGAGCTTAGATCGGAAGAGCGTCGTGTAGGGAAAGAACAGGTATGTTGAGAT
+
CCCCCGGGGGGGGFGGGGGGGGGGGGGGGGGGGGGGGGGGGGGGGGGGGFGGGGGGGGGGGGGGGGGGGGGGGGGGGGGGGGGGGGGGGGGGGGEFGGGGGGGGGGGGFGGGGGGGCGGGGGGGGGGGGGGGCGGGGGGGGGGGGGGGGGFFGGGGFGGFDEGG8DGGDGGGEFDFDFGGGCDFGFGFFFGFGGGGGGFFGG6EGFFGDFGGG?FBBDD?FBFDF=AFDFFFFFEF?>D@>CCEFF@FFGFFFGBFFE4<79@=@@F95>=(,((65F@@;A@4;;5(,6)7)=9++/*/6
@M03152:184:000000000-AWYW1:1:2106:20761:7673 2:N:0:ATAGCACAATACCTGT
CCCAACTATCCCTATTAATCATTACGTCAATCCTAGAAACCAACAAAATAGGATCGAACGTCCTATTTCATTATTCCATGCTAATGTATTCAAGCGTTAGCTTGCTTTAAACACTCTAATTTTTTCAAAGTAACAGTCCAAATTCCCCGCAACACCAAATTAATGGCATTACGGTTCATCAGGAAGGAGGAATCAGTGAGACCAGTACATACCAGAGGCATGACCAACCTACTAACCCCGAAATTCAACTACGAGCTTAGAACGGAAGAGCGTCGGGTAGGGAAAGAACAGGAAAGGGGAA
+
CCCCCGGGGGGGGGGGGGGGGGGGGGGGGGGGGGGGGGGGGGGGGGGGGGGGGGGGGGGGGGGGGGGGGGGGGGGGGGGGGGGGGGGGFGGGGGGGGGGGGGGGGFGGGGGGGGGFGGGGGGGGGGGGGFGGGGGGGGGGGDGGGGGGGGGGGGGGFGGGGGGGGGGGGGGFGEGGGGGGGGGGGGGGGGGGGFFGGFGFGGF@@CFFGC@7CFFAA?5AFDF5@C@5?F=AFG<D49>AEFEFACCF4CFE=C82539<>)430(69/(69(/((-81??34:<48:7:06(*..)()((
@M03152:184:000000000-AWYW1:1:2106:16338:7912 2:N:0:ATAGCACAATACCTGT
CCCAACTATCCCTATTAATCATTACGTCGATCCTAGAAACCAACAAAATAGGTTCGAACGTCCTATTTCATTATTCCATGCTAATGTATTCGAGCGATTGCCTGCTTTAAACACTCTAATTTTTTCACAGTAACAGTCCTGACTCCCCGTAACACCAAATTAATTACATCACGGCTCTTCAGAAGGGAGAAATCAACGACGTTAGTACGTACCGAGGCACGACCGACGTATTTATCCCGAAATTCAACTACGAGCTTAGATTGCAAGAGCGTCGTGTAGGGAAAGAAATGGCATGGGTAGT
+
BC-CCG?89@C@F<FGA@<FAFG@FECGDCFEG<F<@EEEGEGGDEFCA9FC<E,@EEECFFGGDFGFCFFGFF9FGGE9@FCFGFG<CC,CC<CCFF,BFFGFAEDF,CF<E<FEFG,?FBEGC?E,5:C<FCCCGF,,,4@FGF8?8C+6B@FC8=DDFF8=,6=,D?=4=+=8+,236=EG6=C8@88DDBG,,3@<CDD@G+=+9@C5;D55**/?*(0(696585)/+3<D6)7,)4=36+9;6>ADF*59F9B<4).))52<??((,4(4(54)4?,<()2()))((+,).574-
@M03152:184:000000000-AWYW1:1:2106:26222:7920 2:N:0:ATAGCACAATACCTGT
CCCAACTATCCCTATTAATCATTACGTCAATCCTAGAAACCAACAAAATAAGATCAACGTCCTATTTCATTATTCCATGCTAATGTATTCAAGCGTTAGCCTGCTTTAAACACTCTAATTTTTTCAAAGTAACAGTCCAAATTCCCCGCAACACCAAATTAATGGCATTACGGTTCGTCAGGAAGGAGGAATCAGTGAGACCAGTACATACCGGAGGCATGACCAAACTACTAACCCCGAAATTCAACTACGAGCTTAGATCGGAAGAGCGTCGTGTAGGGAAAGAACAGAGAGGTGACGA
+
CCCCCGGGGGGGGGGCFGGGGGGGGGGGCGGGGGGGGCFGGGGGGGGGGGGGGGGGGGGGGGGGGGGGCGGGGGGGGGFGGGGGGGGGGGGGGGGGGGGGGGGFGGGGGGGGGGGGGFGGGGGGGGGGGGFGGGGGGGFGGGGCFFGGD=@EGGGGGGGGGGGGFFEGGGGGGGGGGEGFGGGGF+@FGGGGFGGGGG@FFGCCGFF?FFCFDDG5@BDFF@ABE=)@FFEFFG=D?@<@B=ACAA?AEFF66/):4>;6)<;028(63(:(39(4:F>24?(7?FF<F0((,/2)))*((
@M03152:184:000000000-AWYW1:1:2106:4039:8037 2:N:0:ATAGCACAATACCTGT
CCCAACTATCCCTATTAATCATTACGTCGATCCTAGAAACCAACAAAATAGGGTCAAACGTCCTATTTCATTATTCCATGCTAATGTATTCAAGCGCGAGCCTGCTTTAAACACTCTAATTTTTTCAAAGTAACAGTCCTGATTCCCCGCCACACCAACTGAATGGCATGACGGTTCTTCAGAAGGGAGAAACCAGTGACACCAGTGCATACCGAAGGCACGACCAGCGTACTTATCTCGAAATTCAACTACGAACTTAGATAGGAAGAGCGTCGCGTAGGGCAAGAAAAGGTGTGGTGAA
+
CCCCCE<FEGGGGGGGGGGGGGGGGFGGCE7AFFGDGFFGFGGGGGFGGFFFGCFGGCFGFD7FGGGGGFGGGGGGGGG<@FEFGGFFEFFGGFGG:CFC:FGFG8EFFFC,9ADAFDFGGGG9=FGFGGFGGGGGGFFFG9E;D9F,@EGCCGGGGGCEGFCFFDFFGGGGEG>A?FDGFFD9+@7F+C6FFFEEA9E@FF5=EFA8CFGF7799B4<A4AB26>=)??6)/+1+15C1A@)/;CCA?>642*).04).7))/3331<?B39?6(4.2((0(03@8((((-)0)))(*.,
@M03152:184:000000000-AWYW1:1:2106:7330:8037 2:N:0:ATAGCACAATACCTGT
CCCAACTATCCCTATTAATCATTACGTCAATCCTAGAAACCAACAAAATAGGATCGAACGTCCTATTTCATTATTCCATGCTAATGTATTCAAGCGTTAGCTTGCTTTAAACACTCTAATTTTTTCAAAGTAACAGTCCAAATTCCCCGCAACACCAAATTAATGGCATTACGGTTCGTCAGGAAGGAGGAATCAGTGAGACCAGTACATACCGGAGGCATGACCAACCTACTAACCCCGAAATTCAACTACGAGCTTAGATCGGAAGAGCGACGTGCAGGGAAAGAAAAGGGAGTAGTAG
+
CCCCCGGGCGGGGDFGGGGGGGGGGGFGGGGGGGGGGGGGEE@FGGGGGCFFGFGGCFFGGGGGGGDFGGGGDFGGGGGGGGGFGGGG9EGGFGGEGFGGGFCBFGFGGAFFGGGFFFGDFGGEGGGGG9FGGGGGGGFGFDFE>E9EEGCEGGGGFCGFFC=FC9DDFGGGGGD=DEG8?3@@86>:DECFGGGFFCA?;?F8,?AFGFF6;D*@BEAE*)/):;=AA6=*6E*2)(:2A9B>=:CF?FFEDG>6B1;4C?E1;??231(,((4-()8A?E6)4)270(,(-2(0).0))
@M03152:184:000000000-AWYW1:1:2106:17752:8285 2:N:0:ATAGCACAATACCTGT
CCCAACTATCCCTATTAATCATTACGGCGACTCTAGAAACCAACAAAATAGAACCGCACGTCCTATTTTATTATGCCATGCTAATGTATTCAGGCAAAGGCCTGCTTTGAACACTCTAATTTTCTCAAGGTAAAAGTCCTGGTTCCCCAACACACCCAATTAAGGGCATGCCGGCTCACCAAGAGGTAGAACCCAGCCAGACAGTACGTACCCAATAGGCAGACCGTCCGACCAGGTTCGAAATTCAACTACGAGCTTAGATCGGAAGAGCGTCGTGTAGGGAAAGAACAGGTATGACTGA
+
CCCCCGGGGGGGGFGGGGGCFGGGGGGGGGGGGGGGGGGGGGGGGFGGGGGGGGGGGGGGGGGGGGGGGFGGGGGGGGGGGGGGGGGFGGGGGGGFGGGGGGGGGCFG<FGGGGGGGGGGGGGGGGGFGFFGGGGGGGGGDFEFGGGGGGGGGGGGEGDEDGA8DDEGGGGGGGGGG@?FF8D>CEGDG9:CFGDEFF>*,;55@EFGFFCGG4>A6=;4*)9>=@@DEDFFFGFD27;0;@5=@6?A9>FE?7).5822<46<<((3(,19;?04:)8<A@B>B)(4.(80)0))*)*))
@M03152:184:000000000-AWYW1:1:2106:22665:8299 2:N:0:ATAGCACAATACCTGT
CCCAACTATCCCTATTAATCATTACTGAGATCCTAGAAACCAACGAAATCAGGACCCCAGTCCTGTTCCATTATCCCATGCTGAAGTATTCAAGGCTCGATTGCCTGCTTTGAACACTCTAATTTGCTCAAAGTAAAAGAGTAGGAACCCCAGCAATAACCTACAGGGTTGCCCCCATAGGCTACACCTTTTACCGCCACCCAGTTAAGGACAGCGGTGAGTATCCTACAGTGGGGCGTGACCTGAACGGTACAGACCTTGACGGCCGACCAGCCCAAGCGACCGCCGAAATTCAACTACA
+
CCCCCGGGGGGGGGGGGGGGGGGGGGGGGFGGGGGGG9FFGGGGGGGGGGFFGGGGGGGGFGGGGGGGGGGGGGGGGGGGGGGGGGGGFFGGGGGGGGGGGGGGGGGGGGGDFGGGGGGGGGGGGGGGGGAFFFFGGGGGGGGGGGGGGGEGGGGGG9BFF=FGGGGGGGGGGGGGGGGGGGGGGC8FGGGGF9FEGDEEGGGFFFFDGADGGGDDBDAF5>9==E5AFF3BF*7395C>:B9>AF8FDD8=@GFEF(4.9.)1119(-7203::?F32<()(.,0((((-.)+6*1)*4)
@M03152:184:000000000-AWYW1:1:2106:18688:8320 2:N:0:ATAGCACAATACCTGT
CCCAACTATCCCTATTAATCATTACGTGGTCCTAAAACCAACAAAATAGAACCATCGTCCTATTTTATTATTCCATGCTAATGTATTCAGGCAAAAATGCCCGCTTTAAACACTCTAATTTTTTCAAAGTAAAGGTCCTGATTCATCGAAACACCCAAGAGCATCCCGACTCACCAGAAGGTGAGAAATTGGCTACACACCGTTTCATGCCCCTAAAGGCACGATCGATATATCCCAATCCCGAAATTCAACTACGAGCTTAGATCGGAAGAGCGTCGTGTAGGGAAAGAACAGGTATGTT
+
CCCCCGGGGGGGGGGGGGGGGGGGGGGGGGGGGGGGGGGGGGGGGGGGGGGGGGGGGGGGGGGGGGDGGGGGGGGGGGGGGGGGGGGFGGGGGGGGGGGGFGGGGFFAFFGGGGFGFFGGGGGGGGGGGDGFEF9FFGGGGGGGAGGFGGGGGGGGGGGFFGGGGGGGGGGGGGGGF8=DFFGFGGGGGGGGGGGGGGGDEDGAFFFGDFFGGG6F>FEF?@DFB@AEFFFFFFEAAFGBFEB@?BB88+BC?FFFFFBFF3).<?01101=;;(6074(45<?273180:<0626/)*4)
@M03152:184:000000000-AWYW1:1:2106:16922:8351 2:N:0:ATAGCACAATACCTGT
CCCAACTATCCCTATTAATCATTACGGCGACTCTAGAAACCAACAAAATAGAACCGCACGTCCTATTTTATTATGCCATGCTAATGTATTCAGGCAAAGGCCTGCTTTGAACACTCTAATTTTCTCAAGGTAAAAGTCCTGGTTCCCCAACACACCCAATTAAGGGCATGCCGGCTCACCAAGAGGTCGAACCCAGCCAGACAGTACGTACCCAATAGGCAGACCGCCCGACCAGGTTCGAAATTCAACTACGAGCTTAGAACGGAAGCGCGTCGCGGAGGGGAAGAACAGATCTCAGAGA
+
CCCCCGGGFGGGGGGGGGGGGGGGGGGGGDGGFGDFGEGGGGFGFGG@FFGEFGGGGDGGGFGGGGFGGCGGFGFGGCFCFGGGGGFCFGGGGGGGG8DEFGGGFAFGFGEFFFFGGFFGFGGGFFAF?,AFEAA5@CEFEGGGGFFBEEGGEGGGGG84=D=9FGG?FGDGECD683==?EGCG6;,4:DFEGD>EC,;C5*:A99>76FD**9**=)9A5?=B=@FBE95))/*/)2(),:,11?+)+),(10432-,)-4((8(4(,4(409((),(40()-.((((,(.+)0/.*)(
@M03152:184:000000000-AWYW1:1:2106:22273:8427 2:N:0:ATAGCACAATACCTGT
CCCAACTATCCCTATTAATCATTACGTCAATCCTAGAAACCAACAAAATAGGACCGAACGTCCTATTTCATTATTCCATGCTAATGTATTCAAGCGTTAGCTTGCTTTAAACACTCTAATTTTTTCAAAGTAACAGTCCAAATTCCCCGCAACACCAAATTAATGGCATTACGGTTCATCAGGAAGGAGGAATCAGTGAGACCAGTACATACCAGAGGCATGACCAACCTACTAACCCCGAAATTCAACTACGAGCTTAGATCGGAAGAGCGTCGTGTCGGGAAAGAACAGGTATGTATAA
+
CCC9BCFGCGGGGCFGGEGGCGFEFFFFG7FGDF9FGGGGFFGGGGFGGCAFD@FGCFEG<C@CFGEFGGGGGGGGGGDEEFEGGFGFGGGGGGGDGGGGGGGGGGGGGGGGFGGGG9FAFGGGGGGGGFFFDGGGCGGGGGGGGGGFGDGGGGGGF8FGGFGGFFGGGGGGGGGEGGGGGGGF?F7FFGCGFGGFGGGFGGGFFFFGGFGGDFFFF>=DFFFFE@BFDFEFAGCGFBGFF>;B685B?FFF?GD@F1)3>E324?0283@B91241<(,4>BDB)(4(4:0)3)01)*))
@M03152:184:000000000-AWYW1:1:2106:8440:8455 2:N:0:ATAGCACAATACCTGT
CCCAACTATCCCTATTAATCATTACGTCGATCCTAGAAACTAACAAAATAGGTCCGAACGTCCTATTTCATTATTCCATGCTAATGTATTCGAGCGATTGCCTGCTTTAAACACTCTAATTTTTTCAAAGTAACAGTCCTGACTTCCCGTAACACCAAATTAATGACATCACGGCTCGTCAGAAGGGAGAAATCAATGACGTTAGTACGTACCGAGGCACGACCGACGTATTGATCCCGAAATTCAACTACGAGCTTAGATCGGAAGAGAGTCGTGTAGGGAAAGAACAAGTATGACTAAA
+
CCCCCGGGFDGGGGGGGGGGGGGGGGFGGGGGGGGGGGGGGGGGGGGGGGGGFGGGGGGEFGGEGGGGGGGGFGGGGGGGFFGEGGGFGEFEG<CEEGGGGGGGGGGGGFFFGDFFGGCGGGGGGGGF<?FGGGGGEG8FGCFGGGFFEGGGGFGGGGGGGGGGAFGGGGGGEDDGDGGGGEAD??3@>EE8E,<EGGCF6DCCDFFGGC?7D9C994=A:465(9=50>3A=F?7@;:(:@FEFFFFCC);09@;F<)):4::080(3((.)((,..))45(<(..((((.)34**)*,)
@M03152:184:000000000-AWYW1:1:2106:10462:8534 2:N:0:ATAGCACAATACCTGT
CCCAACTATCCCTATTAATCATTACGTCGATCCTAGAAACCAACAAAATAAGATCAAACGTCCTATTTCATTATTCCATGCTAATGTATTCAAGCGTTAGCTTGCTTTAAACACTCTAGTTTTTTCAAAGTAACAGTCCTGATTCCCCGCGACACCAAATTAATGACATCGCGGCTCCTCAGAAGAGAGGAATCAACAAAACCAGTACGTACCATTGGCACGACCTGTGAATTGACCCCGAAATTCAACTACGAGCTTAGATCGGAAGAGCGTCGGGTAGGGAAAGAAAAGGTATGGGGAG
+
CCCCCGGGGGGGGGGGGGGGGGGGGGGGGGGGGGGGGGGGGGGGGGGGGGGGGGGGGGGDGGGGGGGGGGGGGGGGGGGGGGGGGGGGGGGFGGGGGGGGGGGDGGGGGGGGGGGGGGGGGGGGGGGGGEGGGGGFGGGGGGGGGGGGGGGGGGGGGGGFGGGGFGGFGGGGCEDEGG?DGFCECDGFGGGCFGGGGGGFGF7@>FFCDFGF4CC68A;FF))(0(58?ACF66CGFBC1>>><6+9+);=@0*)6>;6=;)5(41?91.(,(-,((),8?31<4:7?(270,0)))(/,(
@M03152:184:000000000-AWYW1:1:2106:24562:8603 2:N:0:ATAGCACAATACCTGT
CCCAACTATCCCTATTAATCATTACGTCAACCCTAGAAACCAACAAAATAAGGTCGACGTCCTATTTCATTATTCCATGCTAATGTATTCAAGCGTTAGCCTGCTTTAAACACTCTAATTTTTTCAAAGTAACAGTCCTGTTTCCCCGCAACACCAAATTAATGGCATCACGGTTCTACAAGAGGGAGGAATCATTGAAACCAGTACATACCAGAGGCATGACCAATCTACTAACCCCGAAATTCAACTACGAGCTTAAATCGGAAGAGCGTCGTCGAGGGCAAAAACAAGTCTGAGTAAA
+
CCCCCGGGGGGGGGGGGGGGGGGGGGGGGGGGGGGCFFGGGGGGGGGGGGGGFGGDGGGGGGGGGFGGGGGGGGGGGGGGGGGG9FGGGGGGAFEFFGECFGGGGFGAGGGFGGGFG9FGGGGGFGGGGF9FEFDGG:A,>EFGCFFCCCEGGGCGFGE9DDFFA@FFGGGGGGGGGFG9DGE@CEGF?CGF6B,,7?FFG?DC98C9;;CCF*?A?*8C6@F@EB46BFECAGF4?4)/?5ACF8CFEGF@1/5(;3)))14;7?(/(/(.4,(((0(40)4<()-(((,))+.**.*)-
@M03152:184:000000000-AWYW1:1:2106:9615:8617 2:N:0:ATAGCACAATACCTGT
CCCAACTATCCCTATTAATCATTACTTCAGTTCTAAAAACCAATACAAAATAGAACCGAAGTCCTATTCTATTATCCCATGCTAATGTATTCAAAGGCAAAAAATCGCCTGCTTTAAACACTCTAATTTATTCAAAGTAAATGAGATGGAACTTACAAAAGTAGGAGTAAGTGAAATGATTTTCAATTCTTGAATACAAGTAAACAACAATCGAAAGGTTCAATTCTTTACTGACCCACTCTCCGCTCAATTAAGAGAAGAGATAAGTTTCCATCAAAAGAGAACGATAACAACATTACAA
+
CCCCCGGGGGGGGGGGGGGGGGGGGGGGGGGGGGGGGGGGEGGGGGGGGGGGGGFFGEGGGGGGGGGGGGGGGGGGGGGGGGGGGGGGGGGGGGGGGGGGGGGGGGGGGGGGGGGGGGGGGGGGGGGFGGG9CFFFGFFFGGGCFFFFGGGGGGFGGDGGCDDGFFFGGFFGFGGGGFGGGGGGGFGGGGGEFCFGGGGFFGGFGFFGGFGF6FGFF5DDFFFFEDBFFFFFAFF6CC:<6@A@DD=A>;A=CGAE4=EDB):AA;3/>A7A?CC:@FB=D;@FB45(53).7*6)1.+//
@M03152:184:000000000-AWYW1:1:2106:23058:8700 2:N:0:ATAGCACAATACCTGT
CCCAACTATCCCTATTAATCATTACGTCAATCCTAGAAACCAACAAAATAGGATCGAACGTCCTATTTCATTATTCCATGCTAATGTATTCAAGCGTTAGCTTGCTTTAAACACTCTAATTTTTTCAAAGTAACAGTCCAAATTCCCCGCAACACCAAATTAATGGCATTACGGTTCATCAGGAAGGAGGAATCAGTGAGACCAGTACATACCAGAGGCATGACCAACCTACTAACCCCGAAATTCAACTACGAGCTTAGATCGGAAGAGCGTCGTGTAGGGAAAGAACAGGTATGTATAA
+
CCCCCGGGGGGFGCFGDGGGGGDFFGGGGGGGGGGGEACFDFGGGGFGFCFG,CCE@EFEGG>CGGGGCECECEFFGGG<,<FCGGFF,CFFGGGG@F@7E9EFGGGC?,CE?EGGG,AFGGGGG<@9,CEFGGGFFFCFFGCFB;ECEG7CGFGGG8DFFGFGCGFDFGGGGGFGGGGCF?FGGGGCEE6DFFGG:DE+EFCC,<FGFFCCCDCFAF9>AC>5@CDBDF@FA7A*929>>2A==8C6?CFED4)(8(1399)/6389;@@3:(.:?<7<7B:)3),44(,.)<))=-26)
@M03152:184:000000000-AWYW1:1:2106:17321:8751 2:N:0:ATAGCACAATACCTGT
CCCAACTATCCCTATTAATCATTACGTCGATCCTAGAAACCAACAAAATAGAATCAAACGTCCTATTTCATTATTCCATGCTAATGTATTCAAGCGTATGCCTGCTTTAAACACTCTAATTTTTTCAAAGTAACAGTCCTGATTCCCCAAGACACCAAATTAATGACATCAAGGTTCCTCAGAAGGGAGAAACCAATAATACCAGTACGTACCGAGGCACGACCAACAAATTGGTCCCGAAATTCAACTACGAGCTTAGATCGGAAGAGCGTCGTGTAGGGAAAGAACAGGTATGGGAAGA
+
CCCCCGGGGGGGGGGGGGGGGGGGGGGGGGGGGGGGGGGGGGGGGGGGGGGGGGGGGGGGFGGGGGGGGGGGGGGGGGGGGGGGGGGGGGGGGGGGGGGFGGGGGGGGGGGGGGGGGGGGGGGGGGGGGGGGGGGGGGGGG9DFGGGGGGGGGGGGGGGGGGGGGGGGGGGG8DDFGGGGGGGGGFEGGGGGGDFGFGFFFCCDDFFDDFGGDCGBF>)*<=>AFFFFFFF9F>AF>BG>5@4?+BCFC88=DDFBF37CEEF;FDBF@DB;D@6?B>)5,<?F:@??FF(-6+())(*(,
@M03152:184:000000000-AWYW1:1:2106:3830:8841 2:N:0:ATAGCACAATACCTGT
CCCAACTATCCCTATTAATCATTACGGCGACTCTAGAAACCAACAAAATAGAACCGCACGTCCTATTTTATTATGCCATGCTAATGTATTCAGGCAAAGGCCTGCATTGAACACTCTAATTTTCTCAAGGTAAAAGTCCTGGTTCCCCAACACACCCAATTAAGGGCATGCCGGCTCACCAAGAGGTAGAACCCAGCCAGAAAGTACGTACCCAATAGGCAGACCGCCCGACCAGGCTCGAAGTTCAACTACGAGCTTAGATCGGCAGAGATTCGGGTAGGGACAGAACAGGTAAGTGTAA
+
BC<ABEEGEG@FAFFGGEEFFGGGGGCFEG>CCEEFFGCFFGD@GDEGG,CA9C<BF7:FC<@BDF,F9@EF<66CF9AFFAAGGGFGDDFECFG8FG=6<=D7F,CAFGG,A<F8<?FGGDFEGDFFGGF<FGGEG;E,EF@,C:EEFGGGGFE+8BD8D,@8?,CFDGF888=EGGGGGC,@@FFFFCA;EEED7FEFF**:,;69*09?FC>AA:.;9-*-)((8A>=:5<7<),*()3)(:@<AEGFE23.(.(.8).6<<(2((((.))(((0((431)(02410:1-+)*1.C:)
@M03152:184:000000000-AWYW1:1:2106:9813:8910 2:N:0:ATAGCACAATACCTGT
CCCAACTATCCCTATTAATCATTACGGCGACTCTAGAAACCAACAAAATAGAACCGCACGTCCTATTTTATTATGCCATGCTAATGTATTCAGGCAAAGGCCTGCTTTGAACACTCTAATTTTCTCAGGGTAAAAGTCCTGGTTCCCCAACACACCCAATTAAGGGCATGCCGGCTCACCAGGAGGTAGAACCCAGCCAGACAGTACGTACCCAATAGGCAGACCGCCCGACCAGGTTCGAAATTCAACTACGAGCTTAGATCGGAAGAACGTCGGGGAGGGAAAGACAAGGCAAGTGTAA
+
CCCCCGGGFECGGGGGGGGGGGGGGGGGDEGGGGGGGGGGGGGGGGGFGGGGGGGGGGGGGGGGG9FGGGFGGGGGEGFF?FFGGFGFGGFGGGFGGGGGGGGGGFFFD?F<EEFFFG9FGGGCEG9FGGGGGGGGGGFGF8EFEEEGFGGGGGGEGF6FFGCGFG6DGGGDCEDEGEFGG,++;BCFGFFGGGEFGF8FCFG@@FFDGFFDF>G4A>)6?9>BBF=DBBFFD3(*))*455)/:A<7;FA@8CB9D:)4<):?F(,-((.--4((-),49>27104((48((*()1)76)
@M03152:184:000000000-AWYW1:1:2106:21396:8996 2:N:0:ATAGCACAATACCTGT
CCCAACTATCCCTATTAATCATTACGTCAATCCTAGGAACCAACAAAATAGGATCGAACGTCCTATTTCATTATTCCATGCTAATGTATTCAAGCGTTAGCTTGCTTTAAACACTCTAATTTTTTCAAAGTAACAGTCCAAATTCCCCGCAACACCAAATTAATGGCATTACGGTTCATCAGGAAGGAGGAATCAGTGAGACCAGTACATACCAGAGGCATGACCAACCTACTAACCCCGAAATTCAACTACGAGCTTAGATCGGAAGAGCGTCGTGAAGGGAAAGAACAGGTATGGTGAG
+
CCCCCGGGGGGGGGGGGGGGGGGGGGGGGCGGGGGGGGGGGGGGGGGGGGGGGGGGGGGGGGGGGGGGGGGGGGGGGGGGGGGGGGGGGGGGGGGDEGGGGGGGGGGGGGGGGFGGGGGGGGGGGGGDE9FGGGGGGGGGGFGGGGGGGGGGGGGGGGGGGGGGGGGGGGGGGGGGGACACFFDFGDGFGGGGGGGGGGFGFGCGFFFGFGCGGEFFFDDFFF@CE@DAFEFFFC?/>>AFBAFFFFFFGFE@GBBEFEEEFED<DFBF@FB91((:),::B<):>?70(,(.:))))*-(
@M03152:184:000000000-AWYW1:1:2106:19723:9040 2:N:0:ATAGCACAATACCTGT
CCCAACTATCCCTATTAATCATTACGGCGATCCTAGAAACCAACAAAATAGGACCGCACGTCCTATTTTATTATTCCATGCTAATGTATTCGGGCGTAAGCCTGCTTTGAACACTCTAATTTCTTCACAGTAAAAGATTTGAAATACTTGATACCCTAATTATTAGATAATTTCGGGAGTTATTTCAAAAGGAAGGAAATAAAGATTTTAGTTCTCACTTTGTGAAGTGGACCGTAAATTCTTTATTAACCGAAATTCAACTACGAGCTTAGATCGGAAGAGCGTCGTGTAGGGAAAGAAA
+
CCCCCGGGGGGGGGGGGGGGGGGGGGGGGGGGGGGGGGGGGGGGGGGGGGGGGGGGGGGGGGGGGGGGGGGGGGGGGGGGGGGGGGGGGGGGGGGGGGGGGGGGGGGGGGGGGGGGGGGGGGGGGGGGGFGGGGGGGGGGGGGGGGGGGGGGGGGGGGGGGGGGGFFFFGGGGGD6DEDGGGGGGGGGGGGGGGGGGGGFGGCEGFFGFFFCF7CFFFFFFFFDEFCFFFFFFDFGFFGFF?FFFFFFFG=9@DEFF?E6)5=@037131<3>EC60>;>1>:B9342?:12<E?FFBGF0
@M03152:184:000000000-AWYW1:1:2106:7250:9101 2:N:0:ATAGCACAATACCTGT
CCCAACTATCCCTATTAATCATTACGTCGATCCTAGAAACCAACAAAATAGGTTCGAACGTCCTATTTCATTATTCCATGCTAATGTATTCGAGCGATTGCCTGCTTTAAACACTCTAATTTTTTCAAAGTAACAGTCCTGACTCCCCGTAACACCAAACTAATGGCATCACGGCTCGTCAGAAGGGAGAAATCAATGACGTTAGTACGTACCGAGGCACGACCGACGTATTGATCCCGAAATTCAACTCCGAGCTTAGATCGGAAGAGCGTCGTGTAGGGAAAGAACAGTAATGATGAGA
+
CCCCCGGGGGGGGGGGGGGGGGGGGGGGGGGGGGGGGGGGGGGGGGGGGGGGGGGGGGGDGGGGCFGGGGGGGGGGGGGGGGGFGGGGGGG8ADFEGGGGGGGGGGGGGGGGGGGGGGGGGGGGGGGGGCFGGGGFGFGGDGGGGGGGGGGGGGGGGGGGGGGGGFGGGGGGGGCGD7@EGGGGGGEGGGCGGGGGGGGFGCDDCFFGGFGFGGE>DEFF>?FFFFFFBFFFFF3@F@GFEFFFFFEFC*)46C>B@<?A9A6?::>FF:;341(3..6)2??43?03::6))0-**)0))
@M03152:184:000000000-AWYW1:1:2106:12607:9127 2:N:0:ATAGCACAATACCTGT
CCCAACTATCCCTATTAATCATTACGTCAATCCTAGAAACCAACAAAATAGGATCGAACGTCCTATTTCATTATTCCATGCTAATGTATTCAAGCGTTAGCTTGCTCTAAACACTCTAATTTTTTCAAAGTAACAGTCCAAATTCCCCGCAACACCAAATAAATGGCATTACGGTTCATCAGGAAGGAGGAATCAGTGAAACCAGTACATACCAGAGGCATGACCAATCCACTAACCCCGAAATTCAACTACGAGCTTAGATCGGAAGAGCGTCGTGTAGGGAAAGAACAGGTATGTTGAA
+
CCCCCGGGFFGFGGGGGGGGGGGGGGGGGGGGGGGGGGGGGGGGGGGGGGGGFGGDEFGGGGGGGGGGGGGGGGGGCGGGGGGGGGGGGGFGFEGGEECFFGGGFFFGGEEGGGFGGGGGGFGGGCGA9FFGGGGAEE@FGGGCFFF:BEGGGGGGGGGFFFGGF??DFGGGGDDECFGGFGG?=FC:FG+DD9E8@9@FDFCC799?F?9+=F7?F?AE>5AECFFF**86BD:9*-;5?B4(4=8BEFF=@C62)593;)97;209;@;6,(((6;()))4>?FBB:?7:)+-0*.*))
@M03152:184:000000000-AWYW1:1:2106:18842:9180 2:N:0:ATAGCACAATACCTGT
CCCAACTATCCCTATTAATCATTACGGCGACTCTAGAAACCAACAAAATAGAACCGCACGTCCTATTTTATTATGCCATGCTAATGTATTCAGGCAAAGGCCTGCTTTGAACACTCTAATTTTCTCAAGGTAAAAGTCCTGGTTCCCCAACACACCCAATTAAGGGCATGCCGGCTCACCAAGAGGTAGAACCCAGCCAGACAGTACGTACCCAATAGGCAGACCGCCCGACCAGGTTCGAAATTCAACTACGAGCTTAGATCGGAAGAGCGCCGGGTAGGGAAAGAACAGGCATGTGGAG
+
CCCCCGGGGGGGGGGGGGGGGGGGGGGGGGGGGGGGGGGGGGGGGGGGGGGGGGGGGGGGFGGGGGGGGGGGGGGGGGGGGGGGGGGGGGGGGGGGGGGGGGGGGGGGFGGGGGGGGGGGGGGGGGGGFGGGGGGGGFGGGGEFGFGGGGGGGGGGGGGGFGGFGGGFFGFFDGDEGGGGFG=3=?FCCCFG6EGFGGF5CFF5@A5?CFFGGFGAA9<FF59>(556BB>:DGFG)7C@F3A1@F?F3:;3?G>07:A>B)6:?1:,((33((-((0,42>7F1><12(,((1))1)*)(
@M03152:184:000000000-AWYW1:1:2106:15252:9294 2:N:0:ATAGCACAATACCTGT
CCCAACTATCCCTATTAATCATTACGTCAATCCTAGAAACCAACAAAATAGGATCGAACGTCCTATTTCATTATTCCATGCTAATGTATTCAAGCGTTAGCTTGCTTTAAACACTCTAATTTTTTCAAAGTAACAGTCCAAATTCCCCGCAACACCAAATTAATGGCATTACGGTTCATCAGGAAGGAGGAATCAGTGAGACCAGTACATACCAGAGGCATGACCAACCTACTAACCCCGAAATTCAACTACGAGCTTAGATCGGAAGAGCGTCGTGTAGGGAAAGAACAGGAATTGGTAG
+
CCCCCGGGGGGGGGGGGGGGGGGGGGFGDGGGGGGGGGGGGGGGGFGGGGGGGGGGGGGGFGGGGGGGGGGGGGGGGGGGEFGGGFGCFFDGGCGGGGGGGGGGGGGGGGGGGGGGGGGGGGGGGGGGGFGGGGGGGGGGGGGGGGGGGGGGGGGGGGGGGGGFF,@FGGGGGEFECFGGGGGCFGGFFGGGGGCCGGDBF=7@CFFGG7CCCFCCA?=565CFEEDE9CEFFGEC69CAFF59F=?FFF;3(56=>EEFFEFFF029DD@BFF9>3),527::3@?:7140(*./*(25)
@M03152:184:000000000-AWYW1:1:2106:14728:9366 2:N:0:ATAGCACAATACCTGT
CCCAACTATCCCTATTAATCATTACGTCAATCCTAGAAACCAACAAAATAGGATCGAACGTCCTATTTCATTATTCCATGCTAATGTATTCAAGCGTTAGCTTGCTTTAAACACTCTAATTTTTTCAAAGTAACAGTCCAAATTCCCCGCAACACCAAATAAATGGCATTACGGTTCATCAGGAAGGAGGAATCAGTGAAACCAGTACATACCAGAGGCATGACCAATCTACTAACCCCGAAATTCAACTACGAGCTTAGATCGGAACACCGTCGTGTAGGGAAAGAACAGGTATTGGTAG
+
CCCCCEGGDGGGGGGGCFGFGGGGGGGG7FFGFFFGGGFGGGGGGDGFFGG@CFGGCFGGGGGGGGGGGGFGFFFGFGFCFFGGGGFCFAFFFFFGEGGGGFG@FFGGGGFGCFFFGGGGGGGGEGCFCFGGDGGGGGGGG:EFEFEF+BEGGGGGG8DFG8EFF9?DGGGGG==@=9=FDD=@D,@8@CEEGF8DADFFFFD=E<9?FFGG;+@6*:@56@A=CE59F6>C6C?G>BGFA=B=8C?CCFA)5C?-88<3<CC,(;@(/((2(60,:;@E23,)448<((4(.+.1*,2))
@M03152:184:000000000-AWYW1:1:2106:27738:9579 2:N:0:ATAGCACAATACCTGT
CCCAACTATCCCTATTAATCATTACTTCGGTCCTAGAAACCAATAAAATAGAACCAAAGTCCTATTCTATTATTCCATGCTAATGTATTCAAGCGTAGGCCTGCTTTAAACACTCTAATTTTTTCAAAGTAAAAGTCCTGGATCCCCTGCGCACTCAATTAAGAGCACGAAGGTTCCCCAGAAGGAAAGACCCGACCAGAGCAGTGCTTACCTTTCGGCAAGACAGCCCAGCCAGGTCCGAAATTCAACTACGAGCTTAGATCGGAAGAGAGTCGTGTAGGGAACGAACAAGGGTGGGTAG
+
CCCCCGGGGGGGGGGGGGGGGGGGG<EE7,8BCEFGGGGGGGGAFGGGGG<CF9FCFGGGGGGGGGACFGGGGGGGGGGGGGGGGGGGFGGGFFGG:6CE<FGGGGGFFGGGGGGGGGGGDGGDFGGGGGGGFGGFFGAFG8EFCFGC88+@CE>DGG9,>E8=EFG?=++6@@D8+>?FC8EFF,@,@=3,=3@+1=@99?FFF6B9CCDF+;,=@5=>9)35)77?/9>F?C-3/0*66@>(=+98*293;55(5(9=C3)((61:@@(,)/((-0:42>?:()-4-((((*(0)(1-(
@M03152:184:000000000-AWYW1:1:2106:14504:9669 2:N:0:ATAGCACAATACCTGT
CCCAACTATCCCTATTAATCATTACGTCAATCCTAGAAACCAACAAAATAGGATCGAACGTCCTATTTCATTATTCCATGCTAATGTATTCAAGCGTTAGCTTGCTTTAAACACTCTAATTTTTTCAAAGTAACAGTCCAAATTCCCCGCAACACCAAATTAATGGCATTACGGTTCATCAGGAAGGAGGAATCAGTGAGACCAGTACATACCAGAGGCATGACCAACCTACTAACCCCGAAATTCAACTACGAGCTTAGAGCGGAAGAGCGTCGTGTAGGGAAAGAACAGATATGAGGAA
+
CCCCCGGGGGGGGGGGGGGGGGGGGGGGGGGGGGGGGGGGGGGGGGGGGGGGGFGGGGGGFFGGGGGGGGGGGDGGGGGGGGGGGGFGFFGGFGGGGEGGGGGGGFCFGGFGGGGGGGGGGGGGGGGGGGGGGGGGGFGGGGGFGCG88BEGGGGGGGGGGGGGFGCFGGGGCC=EDGGGGFEG?FE@DEEFGGGGGFGFGFF=CAF8EFGDDFGAFFFFADFEEEF?BFEFFG?>A=GFD=BF=FCFFFFFFGFF>3<@3)13:B96@@(6207487(645:FF444(34(-+67*6*)(
@M03152:184:000000000-AWYW1:1:2106:3034:9729 2:N:0:ATAGCACAATACCTGT
CCCAACTATCCCTATTAATCATTACGTCAATCCTAGAAACCAACAAAATAGGATCGAACGTCCTATTTCATTATTCCATGCTAATGTATTCAAGCGTTAGCCTGCTTTAAACAATCTAATTTTTTCAAAGTAACAGTCCAAATTCCCCGCAACACCAAATTAATGGCATTACGGTTCGTCAGGAAGGAGGAATCAGTGAGACCAGTACCTACCGGCGGCATGACCAACCTACTAACCCCGAAATTCAACTACGAGCTTAGATCGGAAGAGCGTCGTGTAGGGAAGGCACAGGTATAGGATA
+
BA-<B@EFFGGGGDGGDFFFGEF<FDFGGCFFGFG<CEGG@FC,CAGGFGG8EF,BCFFGG,@CEFGFAF9EFGFFGFGFBDEG@FF,<@,C,E<CFEGGG,5BEAFGCFFF,4CAE<EFFEDG7<AACFE9?EFFEF8AFFEE9,C,=>EEE,@8EFGDFF,EF9DCFC9DECFC6E=++A,D6>E,3A>FFG=EA9C?77+:7+12++??FGE559@?DFABBFF4);4;4C3C:(12)3)(+:6=C+);1333),)..)<08?06(,33>(43,004<3(>(),..876-3)*99*.)
@M03152:184:000000000-AWYW1:1:2106:6164:9825 2:N:0:ATAGCACAATACCTGT
CCCAACTATCCCTATTAATCATTACGTCAATCCTAGAAACCAACAAAATAAGATCAACGTCCTATTTCATTATTCCATGCTAATGTATTCAAGCGTGAGCCTGCTTTAAACACTCTAATTTTTTCAAAGTAACAGTCCTGATTTCCCGCCACACCAAGTGAATGGCATGACGGTTCGTCAGAAGGGAGGAACCAGTGACACCAGTGCATACCGAAGGCACGACCAGCGTACTGATCCCGAAATTCAACTTCGGGCTTAGATAGGAAGAGCATCGTGTAGGGAAAGCAACTGCAAGTTTAAA
+
CCCCCGC8CFGGGGGGFGGF9FFGGGGGEGGGGGGGGDFGGDGGGGFFGDCFCGFGFG7FGGFFFGFGC<F<CCEEC96<6,9C<@<<FFGGGF7FEFGGFFCGFCF99F<FFGFGECFGFFGGFGAF9?@<<EAEE=EFCGGGCAE7+BEGDEG?FED=94@,4@?F6?D=CC+60@88=D,,+3>7CD8FGGG8,2,+,=C5<?AC77;CGD55<9=0<=>2=4-:99568:58B:75826>8AEF3+7,()24).7;637;<<@F18))//-:<4)-().),)5(((().+)**)*))
@M03152:184:000000000-AWYW1:1:2106:14131:10051 2:N:0:ATAGCACAATACCTGT
CCCAACTATCCCTATTAATCATTACGTCAATCCTAGAAACCAACAAAATAGGATCGAACGTCCTATTTCATTATTCCATGCTAATGTATTCAAGCGTTAGCTTGCTTTAAACACTCTAATTTTTTCAAAGTAACAGTCCAAATTCCCCGCAACACCAAATAAATGGCATTACGGTTCATCAGGAAGGAGGAATCAGTGAAACCAGTACATACCAGAGGCATGACCAATCTACTAACCCCGAAATTCAACTACGAGCTTAGATCGGAAAAGCGTCGTGTAGGGAAAGAAAAGGAATTAGTAA
+
CCCCCGGGGGGGGGGGGGGGGGGGGGGGGGGGGGGGGGGGGGGGGGGGGGGGGGGGGGGGGGGGGGGGGGGGGGGGGGGGGGGGGGGGGGGGGGGGGGGGGGGGGGGGGGGGGGGGGGGGGGGGGGGGGGGGGGGGGGFGGGGFGGGGGGGGGGGGGGGGFFGGFGFGCFGGGCFGGGGGGGGFGGGGGGGGG=DCFDGFGGCCFBFGGFGGFC,@69>DFCFFEFFFFFFFFGCGF>DFE5BBFCEF4=632CAFB@C8C.6??@D(54?0/8023;()53:>6)31(((-.*))*,26)
@M03152:184:000000000-AWYW1:1:2106:6142:10103 2:N:0:ATAGCACAATACCTGT
CCCAACTATCCCTATTAATCATTACGTCAATCCTAGAAACCAACAAAATAGGATCGAACGTCCTATTTCATTATTCCATGCTAATGTATTCAAGCGTTAGCTTGCTTTAAACACTCTAATTTTTTCAAAGTAACAGTCCAGATTCCCCGCAACACCAAATTAATGGCATTACGGTTCATCAGGAAGGAGGAATCAGTGAGACCAGTACATACCAGAGGCCTGACCAACCTACTAACCACGACATTCAACTACGAGCTTAGATCGGAAGAGCGTCGTGTAGGGAAAGAAAAGGTAGAGGTGG
+
CCCCCGGGGGGGGGGGGGGGGGGGGGGGG@FGEFGGGGGGFG8FGGFGGGG8CGGGBFFGDCFGGGGGGEGG9FG9FFCEFGGFF9FGFGGGFGGCCEGEFDFFGEGGGC<EFFFFGGGGGGGGGGD<BEGFGGGFFDGF@FGEGGGECCEGGGGGGG?DFGGG8,AFGGFGGE?CGGGGFGGFGDGA,=8FC9A8EDGFGDC=78CGGF72CGGFFF=*3=>5@CCF>AB46C?>6*9)9-8(B+5BC>8)2*09=(9EECE@0<(3;5(4(/667=?B2>:>:>(((.(,)2.**(2-(
@M03152:184:000000000-AWYW1:1:2106:19822:10255 2:N:0:ATAGCACAATACCTGT
CCCAACTATCCCTATTAATCATTACGTCGATCCTAGAAACCAACAAAATAGGGTCAAACGTCCTATTTCATTATTCCATGCTAATGTATTCAAGCTAGCGCTTGCTTTAAACACTCTAATTTTTTCAAAGTAACAGTCCTGATTTCCCACGACACCAAATTAATGACATCGTGGTTCGTCAGAAGGGAGAAACCAACTAGACCAGTACACACCAAAGGCGCGACCAATCTGTTAGTCCCGAAATTCAACTACGAGCTTAGATCGGAAGAGCGTCGTGTAGGGAAAGAACAGGTATGAGCAG
+
CCCCCGGGGGGGGGGGGGGGGGGGGGGGGGGGGGGGGGGGGGGGGGGGGGGGGGGGGGGGFGGGGGGGGGGGGGGGGGGGGGGGGGGFGGGGGGGGGGGGGGGGGGGGGGGGGGGGGGGGGGGGEGGGGGGGGGGGGGGGGGGGGGGGGGEGGGGGGGGGGGGGGGGGFGDFFCFGF7CEDEGGFGDGEDGGGGGGDGGFGG7CCFFFCFGGD?FAFFFBFFEAB>>FFFCAAFFG>CC>BBFFF8?FC>A3/7595@;)47677;?9(8(1237(402<>)256;?B:(3(-+)9*)*-,
@M03152:184:000000000-AWYW1:1:2106:11396:10271 2:N:0:ATAGCACAATACCTGT
CCCAACTATCCCTATTAATCATTACGTCAATCCTAGAAACCAACAAAATAGGATCGAACGTCCTATTTCATTATTCCATGCTAATGTATTCAAGCGTTAGCTTGCTTTAAACACTCTAATTTTTTCAAAGTAACAGTCCAAATTCCCCGCAACACCAAATTAATGGCATTACGGTTCATCAGGAAGGAGGAATCAGTGAGACCAGTACATACCAGAGGCATGACCAACCTACTAACCCCGAAATTCAACTACGAAATTAGATCGGAAGAGCGTCGTGTAGGGAAAGAACAGGTATTTGTAG
+
CCCCCGGGGGGGGGGGGGGGGGGGGGGGGGFFFGGGFGGGFFGGGGGGGGFGGGGGGGGGFGGGAFGGGGGGGGFDGGGGGFGEFGFFGGGGGFFGGGGEGDFGGGGGGFGGFGGGGGGGGGGFGFFEFGFG9FGFGGGC44@AEFFF8CEGGFEE>FGGGGGGCDC8CDDE6@FEGGCF?F8DDFDGGGGCGGFGG7=;ECC5,@FGGFC+;F7?AF9>A5A@:8=AEFEFFFF4AFGAEFADC@5=CFF=(*0(214...9((3;93(((.36(6;3AD31F?>31((((-+)**60.)
@M03152:184:000000000-AWYW1:1:2106:16314:10290 2:N:0:ATAGCACAATACCTGT
CCCAACTATCCCTATTAATCATTACGGCGACTCTAGAAACCAACAAAATAGAACCGCACGTCCTATTTTATTATGCCATGCTAATGTATTCAGGCAAAGGCCTGCTTTGAACACTCTAATTTTCTCAAGGTAAAAGTCCTGGTTCCCCAACACACCCAATTAAGGGCATGCCGGCTCACCAAGAGGTAGAACCCAGCCAGACAGTACGTACCCAATAGGCAGACCGCCCGACCAGGTTCGAAATTCAACTACGAGCTTAGATCGGAAGAGCGGCGTGTAGGGAAAGAACCGGCAGGGTGAG
+
CCCCCGGGGGGGGGGGGGGGGGGGGGGGGGGGGGGGGGGGGGGGGGGGGGGGGGGGGGGGFGGGGGGGGGGGGGGGGGGGGGGGGGGGGGGGGGGGGGGGCGGGGGGGGGGGGGDGGGGGGGGGGGGGGGGGGGFFFEFFGGGGGGGGGEGGGGGGGGGGGGGGGGGGGGGGGGGGGGGFGFEGGGGGGGGCCGGECGGFGGG@@BAGGFFGFGCFFFFFF4*4(:@;>DF>BG@D47:9FFB?A+7ACGFF;509>:249:::6:?F:(43((,-403<<)45:F::8((,(/(0).*,(
@M03152:184:000000000-AWYW1:1:2106:26668:10318 2:N:0:ATAGCACAATACCTGT
CCCAACTATCCCTATTAATCATTACATCGATCCTAGAAACCAACAAAATAGAATCGGATGTCCTATTTCATTATTCCATGCTAATGTATTCAAGCGTAAGCCGCTTTAAACACTCTAATTTTTTCAAGGTAACAGTCCTAATTCCCCATAACATCAAATGAATGACATTATGGTTCTTTAGAAGGTGAGAACCAATAAGACCAGTACATACCAAGGCATGACAGATCCATTGATCCCGAAATTCAACTAAGAGCTTAGATCGGAAGAGCGTCGTGTAGGGAAAGAACAGGTAAGCGGTGAA
+
CCCCCFFGFGGGGGGGGGGDFGGGGGGGGGFGGGFGGGGGGGGGGGGFCEFAFAG?CCDC@FGGGFGGFCFFGGGGGGFFGFDFFFGFGGGGGGCFFGEGGFF@@FGGDFEAE<,AF9EFGFGGGGFGGGFDEEGGGGFEEG9=C:EFGC>DF9EFGGFFGFGFGGFEGD=AF=?F?FFDFDAE6DGEFCFF8DFGDFF5@C==@DDF7;=+=8,<*08DA0*:=*5@5?EFFFF+*19>>8;7;;7<@*/:.*+0:6>//5)5>22:258-0-4,368(/;(;,)(,,(/))+)).(/()
@M03152:184:000000000-AWYW1:1:2106:7832:10320 2:N:0:ATAGCACAATACCTGT
CCCAACTATCCCTATTAATCATTACGTCAACCCTAGAAACCAACAAAATAAGATCGACGTCTTATTTCATTATTCCATGCTAATGTATTCAAGCGTTATCCTGCTTTAAACACTCTAATTTTTTCAAATTAACAGTCCTGTCTCCCCTCAACACCAAATTAATGGCATTACGGTGCTACAAGCGGGAGGAAACAGTGAAGACAGCTCATACCGGTGGCACGACCGACCTACTGACCTCGAAATTCAACTACGAGCTTAGATCGGAAGAGCGTCGGGTAGGGAGAGGACAGGGATGAGTAGA
+
CCC9A7,CECGGFEC,@6FGF<<CFFFEB7<FFGGF@9FGA8<,<@AE<E6,,E,6:+68@,6CC6EF,66FF@E@F<FGF<<CF6B<,6,C,,,BC7,,:6,:E,@,5?F9,,=FAFFFE9,@=@F9,5,9,:?FFF9AE,@FEGC,4@EDFEGG8D9@F,=8,8D,+3=D8=+=+4?9+,,+68CG+8@,63,7,<=7,5+),3:C?9D***@**6@@B4@4@(:));3A4D(;15/6;88;CF3:);0;(:>())/>337(8,720(14(4((.)-,(<(),),(.((((2()/.:4)
@M03152:184:000000000-AWYW1:1:2106:17571:10331 2:N:0:ATAGCACAATACCTGT
CCCAACTATCCCTATTAATCATTACGTCAATCCTAGAAACCAACAAAATAGGATCGAACGTCCTATTTCATTATTCCATGCTAATGTATTCAAGCGCATGCCTGCTTTAAACACTCTAATTTTTTCAAAGTAACAGTCCTGATTCCCCGCAACACCAAATTAATGGCATTACGGTTCGTCAAGAGGGAGGAATCAGCAAAGCCAGTACGTACCTGTGGCACGACCAACATGCTGACCCCGAAATTCAACTACGAGCTTAGATCGGAAGAGCGTCGTGTAGGGAAAGAAAGGCGAGGGGTAG
+
CCCCCGGGGGGGGDGGGGGFGGGGGFGGCFGGGGFGGGGGGGGGGGGGGGGGGEGG:FGGGGGGGCFGGGGGGGGFGGFGGGGGGGGGGGGGGGGGGGGGG@FFFFGGGFFGGGGGGGDGGGGGGFGFFGGGGGGFEDFDEFGG9CEGGGGEGFGD7E8BDGGGF8DGGGGD?EGGD>@EGE?8=BEGCDGDFGFCFCFF6?+87@FC>AD5CCEBAC56FABBB5499AEFA7:F65C=;@316;?C?7/)68=2);33))9247(((((2-30(()44>F?F35:8((..(*())(*(,
@M03152:184:000000000-AWYW1:1:2106:19410:10348 2:N:0:ATAGCACAATACCTGT
CCCAACTATCCCTATTAATCATTACGGCGACTCTAGAAACCAACAAAATAGAACCGCACGTCCTATTTTATTATGCCATGCTAATGTATTCAGGCAAAGGCCTGCTTTGAACACTCTAATTTTCTCAAGGTAAAAGTCCTGGTTCCCCAACACACCCAATTAAGGGCATGCCGGCTCACCAAGAGGTAGAACCCAGCCAGACAGTACGTACCCAATAGGCAGACCGCCCGACCAGGTTCGAAATTCAACTACGAGCTTAGATCGGAAGAGCGACGGTTGGGGAAGAAAAAGGAATTGTGAA
+
CCCCCGGGGGGGGGGGGGGGGGGGGGEGGGGGGGGGGGGGGGGGGGGGGGGGGFGGGGGGGGGGGGGGGGGGGGFGGGGGGGGGGGGGGGGGGFGGGGGFFGGGGGGGGGGGGGGGGGGGGGGGGGGGGCGGGGFGGFGGGFEGGGGGGCGGGGGGGGGGFGGA9@CFGFG8EEGGD@7DF=8DFDFFGCGF?EE6?CGFGC9@,++30397;CF*;9<AA)9B2>54)/,:):159):(58.=++91;1;50<5(7())..:10:((.329(-,1()(-3)3:()(((.(,(*))/.*))
@M03152:184:000000000-AWYW1:1:2106:22994:10505 2:N:0:ATAGCACAATACCTGT
CCCAACTATCCCTATTAATCATTACGTCAACCCTAGAAACCAACAAAATAAGATCGACGTCCTATTTCATTATTCCATGCTAATGTATTCAAGCGTTAGCCTGCTTTAAACACTCTAATTTTTTCAAAGTAACAGTCCAAATTCCCCGCAACACCAAATTAATGGCATTACGGTTCATCAGGAAGGAGGAATCAGTGAGACCAGTACATACCAGAGGCATGACCAACCTACTAACCCCGAAATTCAACTACGAGCTTAGATCGGAAGAGCGTCGTGTAGGGAAAGAAAAGGGATGGGTAGA
+
CCCCCGGGGGGGGGGGGGGGGGGGGGGGGGGGGGGGGGGGGGGGGGGGGGGGGGGGGGGGGGGGGGGGGGGGGGGGGGGGFGGGGGGGGGGGGFGGGGGGGGGGGGGGGGGGGGGGGEGGGGGGFGFGGGGGGGGGGFFFGGGGGGGGGGGGGGGGGFGGGGGGGGGGGGGGCFGGFGGGGFGDFGGGGGGFGGGFEDGAGGFFGCFGGFCDFFFFFFDA5=C):@=9FFFFFGFGFFG>FFFFFFEF59?22C>(67;<7<=;28:@@(33090,4F<A(86>::?7:2((.*4)057(-
@M03152:184:000000000-AWYW1:1:2106:24614:10523 2:N:0:ATAGCACAATACCTGT
CCCAACTATCCCTATTAATCATTACGTCGATCCTAGAAACCAACAAAATAGGTTCGAACGTCCTATTTCATTATTCCATGCTAATGTATTCGAGCGATTGCCTGCTTTAAACACTCTAATTTTTTCAAAGTAACAGTCCTGACTCCCCGTAACACCAAATTAATGACATCACGGCTCGTCAGAAGGGAGAAATCAATGACGTTAGTACGTACCGAGGCACGACCGACGTATTGATCCCGAAATTCAACTACGAGCTTAGATCGGAAGAGCGTCGTGGAGGGAAAGAAAAGGTATCTGAAAA
+
CCCCCGGGGGGGGGGGGGGGGGGGGGGGFGDGGGGCGGGGGGGGGGGGFGFFFGGGGGGGGFGGFFGGFGGGGGGGGGGGGGGGGGGGGGGGFFGGGFFGGGGGGGGGCAFGDCFFGGGGGGGGGGGGGGGGGAFGGGGGDFGGGFFGG@CEGGGGGGGGGGGGGGGGFGGE>+8CDEGGGGGGGGCEGGGGGGFEGFGBGCFCEFF+?AD7*0AD*9=FED>2@B6>)57F6;<+@DD;D@F9CFF65C;,-1>B4<)6-)-((4311:(((3(-()(-7)404:7(.((..+)*1)*))
@M03152:184:000000000-AWYW1:1:2106:4191:10617 2:N:0:ATAGCACAATACCTGT
CCCAACTATCACTATTAATCATTACGTCAATCCTAGAAACCAACAAAATAGGATCGAAAGTCCTATTTCATTATTCCATGCTAATGTATTCAAGCGTTAGCTTGCTTTAAATACTCTAATTTTTTCAAAGTAACAGTCCAAATTCCACGCAACACCAAATTAATGGCATTACGATTCGCCAGGAAGGAGGAATCCGTGAGACCAGTACATACCGGAGGCATGACCAACCTACTAACCCCGAAATTGAACTACGAGCTGAGAACGGAAGACCGTCGGCTACGGAAACAAAACCACAATGCAA
+
BC@CCG<@EC,C,6CFAFDADEA,C<E,BFFGCF<FGGG<FFG;FFGG9FFGFCCFBF,@E,EDGEGGC<CEEEEC,@A,@,CC6CBF,EECF<ECF7CCC,@EF9FFA9E,,:A,5?,<EEFGCF9FDAFDFEFFDF8F9FFFG;,A@7BEDFECD8?=,==8,,9@?+=,@+0,64+46@8+06+,,363,@,160DAB=D8,+3:;ECC777:>B9>FB98)55@**:4*BE**)3(85)(4+9=58*)-5),.()())/((/((/((,((((()-((),0,)3422(-(*,)*)0)-
@M03152:184:000000000-AWYW1:1:2106:16277:10667 2:N:0:ATAGCACAATACCTGT
CCCAACTATCCCTATTAATCATTACGTCAATCCTAGAAACCAACAAAATAGGATCGAACGTCCTATTTCATTATTCCATGCTAATGTATTCAAGCGTTAGCTTGCTTTAAACACTCTAATTTTTTCAAAGTAACAGTCCAAATTCCCCGCAACACCAAATTAATGGCATTACGGTTCATCAGGAAGGAGGAATCAGTGAGACAAGTACATACCAGAGGCATGACCAACCTACTAACCCCGAAATTCAACTACGAGCTTAGATCGGAAGAGCGTGGGGTCGGGAAAGAACAGGTATGTAAAG
+
CCCCCFGGFFGGGGGGGGGGGGGGGGFGGGGGGGGGGGGGGGGGGGGGGGGGGGGGGGGGFGGGGGGGGGGGGGGGGGGGGGGGGGGGGGFGGGGGGGGGGGGGGGFGGGGFGFGGGGGGGGGGGGGGGGGGGFBFFGGFFFGGG9EFGDGGGGGGGGGGFFGGFGGFGGGFGEGGGGGGGGGGGGGFGGEFFCCFGFFFGF+=FFFDF9E+7@7?FFDFF@AEE@8@*;@FADE>6<D>?B?2=A?F8FFF(255:3))97)606;(/680((((6)(-4)2>?:<::,.()+.)*)*))
@M03152:184:000000000-AWYW1:1:2106:18497:10687 2:N:0:ATAGCACAATACCTGT
CCCAACTATCCCTATTAATCATTACGTCAATCCTAGAAACCAACAAAATAGGATCGAACGTCCTATTTCATTATTCCATGCTAATGTATTCAAGCGTTAGCTTGCTTTAAACACTCTAATTTTTTCAAAGTAACAGTCCAAATTCCCCGCAACACCAAATTAATGGCATTACGGTTCATCAGGAAGGAGGAATCAGTGAGACCAGTACATACCAGAGGCATGACCAACCTACTAACCCCGAAATTCAACTACGAGCTTAGATCGGAAGAGCGTCGTGTAGGGAAAGAACAGGGATGGGTAA
+
CCCCCGGGGGGGGGGGGGGFGGGGGGGGGGGGGGGGGGGGGGGGGGGGGGGGGGGGGGGGGGGGGGGGGGGGGGGGGGGGGGGGGGGGGGGGGGGGGGGGGGGGGGGGGGGGGGGGGGGGGGGGGGGFGGGGGGGGGGGFGGGGGCGFGGGGGGGGGGGGGGGGGGCFGGGGGCGGGGGGGGGFFGGGGGGGGGGGGGGFGGC@GFFFGFGFGGFFFADFFFFF@EFDFAEFFGFGFBD59@85B=@FF+?BFGB>3;EFF35=<@0(,,(:;(:1(049<38>:7?288:0(:(5)(2<(
@M03152:184:000000000-AWYW1:1:2106:15476:10721 2:N:0:ATAGCACAATACCTGT
CCCAACTATCCCTATTAATCATTACGTCGATCCTAGAAACCAACAAAATAGAATCAAACGTCCTATTTCATTATTCCATGCTAATGTATTCAAGCGTATGCCTGCTTTAAACACTCTAATTTTTTCAAAGTAACAGTCCTGATTCCCCAAGACACCAAATTAATGACATCAAGGTTCTTCAGAAGGTAGAAACCAATAATGCCAGTACGTACCGAGGCACGACCAACAAATTGATCCCGAAATTCAACTACGAGCTTAGATCGGAAGAGCGTCGTGTAGGGAAAGAACAGGCAGGATGAGA
+
CCCCCGGGGGGGGGGGGGGGGGGGGGGGGGGGGGGGGGGGGGGGGGGGGGGGGGGGGGGGFFGGGGGGGGGGGGGGGGGGFGGGGGGGGGGGGFFGGGGGGGGGGFGGFGGGGGGCFGGGGGGGGGGGGGGGGGGGGGGGGGGFGGGGECGGGGGGGGGGGGGGGGGGGGFCFDFFDGGGFGGGGGGGGGGGGDGGGGGFGF+DDFFGDFD8>CEBFEFFFFFFFFFFFFAACG4=8>D=>AFC8FEFFGF26462AC=E?<88D<9@=@6;16(((;>8@F:;BFF(4:(((*()/(*))
@M03152:184:000000000-AWYW1:1:2106:15935:10815 2:N:0:ATAGCACAATACCTGT
CCCAACTATCCCTATTAATCATTACGGCGACTCTAGAAACCAACAAAATAGAACCGCACGTCCTATTTTATTATGCCATGCTAATGTATTCAGGCAAAGGCCTGCTCTGAACACTCTAATTTTCTCAAGGTAAAAGTCCTGGTTCCCCAACACACCCAATTAAGGGCATGCCGGCTCACCAAGAGGTAGAACCCAGCCAGACAGTACGTACCCAATAGGCAGACCGCCCGACCAGGTTCGAAATTCAACTACGAGCTTAATTCGGAAGAGAGTCGCGTAGGGAAAGAAGAGGAATGTGTAA
+
B@<BCGCA6C,,CEFGCDDDCFGAGC@FE+8CFDGGGG<FDAFGGGGDF<FGGE,@FC7@CD@FCFGGFDGAFFGFEGGFCGCCGGGCFF9EF9FGFGC@FEF@FGAFFGG<FDF8FGFFAFCFGGGG@ACFFG,EC4;?9A@FEGGD8+@DE@EEEFGGGGF,=DED86D8C+==+E?,=?GCFFC@CFGGF+:EGF,*,*;8<AFGFF***;CF*+)/*5?7((8:?465BGF36=C0)6:7+A?@77;32D@1B()))))-40:03((-5)4((013:)(70.::(((.472:9)*)-
@M03152:184:000000000-AWYW1:1:2106:16209:10836 2:N:0:ATAGCACAATACCTGT
CCCAACTATCCCTATTAATCATTACGTCGATCCTAGAAACCAACAAAATAGGGTCAAGCGTCCTATTTCATTATTCCATGCTAATGTATTCAAGCGCGAGCCTGCTTTAAACACTCTAATTTTTTCAAAGTAACAGTCCTGATTCCCCGCCACACCAACTTAATGACATGACGGTTCTTCAGTAGGGAGAAACCAGTGACACCAGTGCATACCGAAGGCACGACCAGCGTACTGATCTCGAAATTCAACTACGAGCTTAGATCGGAAGAGCGTCGTGTAGGGAAAGAACAGGTAGGTGTAG
+
CCCCCGGGGGGGGGGGGGGGGGGGGG<FGGGGGGGGGGGGGGGGGGGGGGGGGGGGGGGGFGDGGGGGGGGGGGGGGFGGGGGGGGGGGGGGGGGGGGGGGGGGGGDFGGGGGGGGGGGGGGGGGGGGGGGGGGGGGGFGGFGGGCFFE7CGGGGGGGEGDGGGDGGFG?DFEGGGDGGGGGGFGGGGEGCFGCEGFFFFGGG8AA58DB9>DDEFFFFFFAEFF@BFEEFAFFFFCF7=AFF;CFFF):AFFGFBF(.)1956;@(4::71(4;,4>7:A@(724:?17,1.3)01)04)
@M03152:184:000000000-AWYW1:1:2106:29082:10989 2:N:0:ATAGCACAATACCTGT
CCCAACTATCCCTATTAATCATTACTTCAGCTCTTGAAACCAACAAAATAGAACCGAAGTCCTAAATGATTATTCCATGCTAATGTATTCATGGCAGAAGCCTGCTTGAAACACTCTAATTTGTTCAAAGTAAAAGATCTTACTCGCTATCTTCAAACCCAATGAAGGGGCAAAGACAACAGTAAGAAGACAGACGGACAACATCCGGCACGCACAACTGTAAACACGGCGGGCCAAATATGTCACATCCGAAACTCAACTACGAGCTTAGATCGGAAGAGCGTCGTGGAGGGTAAGAACA
+
CCCCCCFEFFCF6CEEFFFFGGGGFGGGFGAEGFGGDCGDGDGGG8F,CCE<FGDFECEEC9FFF@F<;CEFDCGGGEFGGGGGGGGGCFFGGF8FEGGG<@FFCE,AD<FGCGCFGEGDFGGGGAFGGA?AEFA9FFFFFF;F;=BGGGF9FGF,@DEGGFGG,9@ECCDC88DFC8DD=DFGGGDGFFGGEG,+8CGF?DCD,057??D673@A**);?<F@AA995*4;A),*2(*97)1<7CE+3*5:-9)61-47A:?BBF;;(4,4)63(-7;((52.-)3((41?>1(992*.(
@M03152:184:000000000-AWYW1:1:2106:23962:11034 2:N:0:ATAGCACAATACCTGT
CCCAACTATCCCTATTAATCATTACGGCAACCCTAGAAACCAACAAAATAAGATCGACGTCCTATTTCATTATTCCATGCTAATGTATTCAAGCGTTAGCCTGCTTTAAACACTCTAATTTTTTCAAAGTAACAGTCCTGTTTCCCCGCAACACCAAATTAATGGCATCACGGTTCTACAAGAGGGAGGAATCAGTGAAGCCAGTTCATACCGGTGGCACGACCGACCTACTGACCCCGAAATTCAACTACTAGCTTAGATCGGAAGAGGGTCGTGGAGGGAAAGAACAGGAATGGGTAGA
+
CCCCCGGGGFGGGGGGGGGCFGGGGGGGGGGGGGGGGGGGGGGGGGGGGGGFADFGGEGEECGGGGGGGGGFGGGGGGFGGGGGGGGGGFFGGGGGGGGGGGGGGFFFDGAFGGGGGGGFGGGGGGFGGGGGEFFFF@FGGGGGGDGEEGGGGGGGBGGGGFGF98EFGGGEGGCEFAFDDCFFFGGGGGGG?FGGGF@A6;DFGFFGGFGGGGGF>*5F4>E9@FFE46>FAGEGF;C;:3FFAFFF5;4..;FC=;4;<E6:0:((3((3((((-86<95:7,)3(,.((.0)))(2()
@M03152:184:000000000-AWYW1:1:2106:5882:11040 2:N:0:ATAGCACAATACCTGT
CCCAACTATCCCTATTAATCATTACGGCGACTCTAGAAACCAACAAAATAGAACCGCACGTCCTATTTTATTATGCCATGCTAATGTATTCAGGCAAAGGCCTGCTTTGAACACTCTAATTTTCTCAAGGTAAAAGTCCTGGTTCCCCAACACACCCAATTAAGGGCATGCCGGCTCACCAAGAGGTAGAACCCAGCCAGACAGTACGTACCCAATAGGCAGACCGCCCGACCAGGTTCGAAATTCAACTACGAGCTTAGATCGGAAGAGCGTCGTGGAGTGAAAGAACAGGATAGGGAAG
+
CCCCCGGGGGGGGGGGGGFGGGGGGGGGGGGGGGGGGGGGGGGGGGGGGDGGGGGGGGGGCFGGFFGGGGGGGGGGGGGGGGGGGGFGGFGGGGGGGFEGGGEFFEFDFFGFGFGFFGGGGGGGGGGGGGGGGGGGGGGGGFEFFEEGEGGGGGGC@FGGGGGG98EG?D6DEGGGDFGGGGGFGFCFGGGG:CGCFGFFGGGFGFBDC>?DG>:;FAEFF=>-5(6)):935D<567>6F@E8FACACFF3;350>42265<???6>:(,--397?)-2(067)03:((31(+)))(*,(
@M03152:184:000000000-AWYW1:1:2106:20745:11194 2:N:0:ATAGCACAATACCTGT
CCCAACTATCCCTATTAATCATTACGTCAATCCTAGAAACCAACAAAATAGGATCGAACGTCCTATTTCATTATTCCATGCTAATGTATTCAAGCGTTAGCTTGCTTTAAACACTCTAATTTTTTCAAAGTAACAGTCCAAATTCCCCGCAACACCAAATTAATGGCATTACGGTTCATCAGGAAGGAGGAATCAGTGAGACCAGTACATACCAGGGGCATGACCAACCTACTAACCCCGAAATTCAACTACGAGCTTAGATCGGAAGAGCGTCGTGTAGGGAAAGAACAGGTATGTGTAG
+
CCCCCGGGGGGGGGGGGGGGGGGGGGGGGGGGGGGGGGGGGGGGGGGGGGGGGGGGGGGGFGGGGGGGGGGGGGGGGGGGGGGGGGGGGGGGGGGGGGGGGGGGGFGGGGGGGGGGGGGGGGGCFGGGGGGGGGGGGGGGGGGGGGGGDGGGGGGGGGGGGGGGGGGGGGGGDGGGGGGFGGGGGGGGGGGGFFGFFCGFGGGFGFFFGFGGGD6?>5>EFFF@EEFFE469AGFFFF>AFFEBFFEF:CF=DGBB3=CEFFE@D?;183;@>03(47())).;1>?F0:?63::/=>74-
@M03152:184:000000000-AWYW1:1:2106:20207:11263 2:N:0:ATAGCACAATACCTGT
CCCAACTATCCCTATTAATCATTACGTCAATCCTAGAAACCAACAAAATAGGATCGAACGTCCTATTTCATTATTCCATGCTAATGTATTCAAGCGTTAGCTTGCTTTAAACACTCTAATTTTTTCAAAGTAACAGTCCAAATTCCCCGCAACACCAAATTAATGGCATTACGGTTCATCAGGAAGGAGGAATCAGTGAGACCAGTACATACCAGAGGCATGACCAACCTACTAACCCCGAAATTCAACTACGAGCTTAGATCGGAAGAGCGTCGTGTAGGGAAAGAACAGGCAGGTGTAA
+
CCCCCGGGGGGGGGGGGGGGGGGGGGGG;FGGGGGGGGGGGGGGGGGGGGGGGGGGGGGGFGGGGGGGGGGGGGGGGGGGGGGGGGGGGGGGGGGGGGGGGGGGGGGGGGGGGGGGGGGGGGGDEGGGGGGGGGGGFGFGGGGGGGGGGGGGGGGGGGGGGGGGGFFGGGGGF>DGGGGGGCGGGGGGGGGGGGGGFFGFGGGFGFFGGACFGGFFF?5?F@FEFFFFFFFFFGFGFBGFFBBFF=CFFGFFDGDFF174;)9;DF@1@@;631(,683><>BF?47:(3(((2()0(0))
@M03152:184:000000000-AWYW1:1:2106:28402:11340 2:N:0:ATAGCACAATACCTGT
CCCAACTATCCCTATTAATCATTACGTCAATCCTAGAAACCAACAAAATAGGATCGAACGTCCTATTTCATTATTCCATGCTAATGTATTCAAGCGTTAGCTTGCTTTAAACACTCTAATTTTTTCAAAGTAACAGTCCAAATTCCCCGCAACACCAAATTAATGGCATTACGGTTCATCAGGAAGGAGGAATCAGTGAGACCAGTACACACCAGAGGCATGACCAACCTACTAACCCCGAAATTCAACTACGAGCTTAGATCGGAAGAGCGTCGTGTAGGGAAAGAACAGGTATATTGAA
+
CCCCCGGGGGGGGGGFGGGGGGGGGGGGGGGGGGGGGGGGGGGGGGGGGGFGCFFGFGGGCFGGGGGDGGCGGGGGGGFCFGGGFGFGGGGGGGGGGGGGGGCFGGGGGGGGG,?FFGGGGGGGGGGGGFAF<?FGGFFGF9FFGGFGDEGGDCFGGDGGGFFGCEGGGGGGGGDCDGGFFFD,AFCD8ECDFGGGFDGFGC68:AACGFGGGGGFF>9BF@BF@@C5A6:AA@<C>BG9>@65=6@C486B9<53:@F3C?E?((333,=0304(,0()35(82438(4(,)+)**)*-)
@M03152:184:000000000-AWYW1:1:2106:20584:11668 2:N:0:ATAGCACAATACCTGT
CCCAACTATCCCTATTAATCATTACGTCCACCCTAGAAACCAACAAAATAAGATCGACGTCCTATTTCATTATTCCATGCTAATGTATTCAAGCGTTAGCCTGCTTTAAACACTCTAATTTTTTCAAAGTAACAGTCCTGTTTCCCCGCAACACCAAGTTAATGGCATCACGGTTCTACAAGAGGGAGGAATCAGTGAGACCAGTTCATACCGTTGGCACGACCGACCTACTGACCCCGAAATTCAACTACGAGCTTAGATCGGAAGAGCGTCGTGTAGGGAAAGAACAGGTATGTGTATG
+
CCCCCGGGGGGGGGGGGGGGGGGGGGGG,FGGGGGGGGGGGGGGGGGGGGGGGGGGGGGGGGGGGGGGEFFAFGGFGGGGGG9FFFGGGGGGGG7FEGGFGGFGGGGGGGGGGGGGG,EFFGGCFGGFFFGGGGCGGFFGGGGGGF=F7CGGGGGGGGCEFFFDDFGGGG?EDF?ECFDG6F?@?++>C>FDDDFGFGGFG?DDG+CFFFGGGGGFFFFFFFBB>FBDDF=FFGFGFDG932A9AFFFFGFD0CEBFEEEEF<?:4;0401469,3(8))44(52)2:?(().+4//-*)-
@M03152:184:000000000-AWYW1:1:2106:21818:11755 2:N:0:ATAGCACAATACCTGT
CCCAACTATCCCTATTAATCATTACGGCGACTCTAGAAACCAACAAAATAGAACCGCACGTCCTATTTTATTATTCCATGCTAATGTATTCGAGCATAAGCCTGCTTTGAACACTCTAATTTTCTCAAGGTAAAAGTCCTGGTTACCCGACACACCCAGTGAGGGGCATGCCGGCTCACCAAGAGGTAAGGCCCAGCCAGACAGTACATACCGTTAGGCAGACCATCCGGCCAGGTCCGAAATTCAACTACGAGCTTAGATCGGAAGGGCGTCGTGTAGGGAAAGAACAGGTATGGGTGAA
+
CCCCCGGGGGGGGGGGGGGGGGGGGGGGGGGGGGGGGGGGGGGGGGGGGGGGGGGGGGGGGGGGGGGGGGGGGGGGGGGGGCFFFGGGGGGGGGGGGGGGGGFGGFCG<FG8FFGGGFFFFFFGDDGGGGFGDFGGGGGGGGFGGGDFEEDGGGGEGGGBDFGGGGGGGGGECGGGGGGGGGG@FGGGGFGGGGGGGGDFGFFFGFFGGFGFGDGFFFFFBFA5:36AE>9))7=;A@D9)68.@FFFFGF;DD>9@><)).-44<,(3142;0-3(0651)20,8:(81:))+.))(1()
@M03152:184:000000000-AWYW1:1:2106:21494:11768 2:N:0:ATAGCACAATACCTGT
CCCAACTATCCCTATTAATCATTACGTCAATCCTAGAAACCAACAAAATAGGATCGAACGTCCTATTTCATTATTCCATGCTAATGTATTCAAGCGTTAGCTTGCTTTAAACACTCTAATTTTTTCAAAGTAACAGTCCTGATTCCCCGCCACGCCAACTGAATGGCATGACAGTTCTTCAGAAGGGAGAAACCAGTGACACCAGTGCATACCAAAGGCACGACCAGCGTACTGATCTCGAAATTCAACTACGAGCTTAGATCGGAAGAGCGTCGTGTAGGGAAAGAACAGGGATAGGTAG
+
CCCCCGGGGGGGGGGGGGGGGGGGGGGGGGGGGGGGGGGGGGGGGGGGGGGGGGGGGGGGGGGGGGGGGGGGGGGDGGGGFGGGGGGGGGGGGGGGGGGGGGGFGDFGGGGGGGGGGCGGGGGGGGGGEGGGGGGGGGDGGGGGGGGGGGGGGGGGGGGGFFGGGGGGGGGGGGGGGGGGGGGCFGDFEGGGGGGGGGGFGGGBCFFGGFGGGGGFFFCFFDFFFFBFDEFF476BFE+>FDABFFFC*CFFFGA9>ECEFFFFFF<>13@;6<@;470)))45?>??4,4((*(00(*))
@M03152:184:000000000-AWYW1:1:2106:2328:11774 2:N:0:ATAGCACAATACCTGT
CCCAACTATCCCTATTAATCATTACGTCAATCCTAGAAACCAACAAAATAGGATCGAACGTCCTATTTCATTATTCCATGCTAATGTATTCAAGCGTTAGCTTACTTTAAACACTCTAATTTTTTCAAAGTAACAGTCCAAATTCCCCGCAACACCAAATTAATGGCATTACGGTTCGTCAGGAAGGAGGAATCAGTGAGACCAGTACATACCGGAGGCATGACCAACCTACTAACCCCGAAATTCAACTACGAGCTTAGATCGGAAGAGCGTCGTGTAGGGAAAGAACGTGCATGGGTAG
+
CCCCCECG-<CFDFGGEF96CFFFAFFGEBFCFGGGCFGGGGGGGGGGCGGGFFGG:FEEFDBEEF9@FCC99C9FEGCCF<FAFGGGGCFGEFGDC:FEG<EF@<?<FC9FAEDF<<FG9FGFEGGGGF<9?FFFA9><EFCFD;EFEEGGEFGGGFCDFGFFC8DGCADGFCDE6ECCFE?8=?B,=@3@8@F9=DGFFG6@6AFGGFFFGGDB59=BABAB>5)3:F.AAF?F;25(:5258BC6?CA@F*:1>())1))(1(/6;(62(4(40),)).(.8)330((-(*.*)(24(
@M03152:184:000000000-AWYW1:1:2106:26561:11778 2:N:0:ATAGCACAATACCTGT
CCCAACTATCCCTATTAATCATTACGTCAATCCTAGAAACCAACAAAATAGGATCGAACGTCCTATTTCATTATTCCATGCTAATGTATTCAAGCGTTAGCTTGCTTTAAACACTCTAATTTTTTCAAAGTAACAGTCCAAATTCCCCGCAACACCAAATAAATGGCATTACGGTTCATCAGGAAGGAGGAATCAGTGAAACCAGTACATACCAGAGGCATGACCAATCTACTAACCCCGAAATTCAACTACGAGCTTAGATCGGAAGAGCGTCGTGTAGGGAAAGAAAAGGTAAGTGTAA
+
CCCCCGGGGGGGGGGGGGGGGGGGGGGGGGGGGGGGGGFGEFGGGGGGGGGGGGFDGGEEDGGGGGFFGGGGGFGGGGGGGGGGGGGGGGGGGGGGGGGGGGGGGDFDFFGGGGGGGGDGGGGGGFGG9FFGFGGGGGFGFFFFFGGGGGGGGGGGGGG9EFGGGGFFCFGFFGFGGGGA=FEE?FECEGEGGGGGFFG?F7DCFAFGGFD+9CFFFF5B6=CE@EF>F6=A9CAFA9CA>>8=68CFCFFF@D52/()/99<?16/((/(3(063208)5)(7::8(((((.0)/*)*-)
@M03152:184:000000000-AWYW1:1:2106:22885:11780 2:N:0:ATAGCACAATACCTGT
CCCAACTATCCCTATTAATCATTACGTCGATCCTAGAAACCAACAAAATAGAATCAAACGTCCTATTTCATTATTCCATGCTAATGTATTCAAGCGTGAGCCTGCTTTAAACACTCTAATTTTTTCAAAGTAACAGTCCTGATTCCCCACAACACCAAATAAATGACATCATGGTTCGTCAGAAGGGAGAAACCAACAATACCAGTACGTACCGAGGCACGACCGACATGATGGTCCCGAAATTCAACTACGAGCTTAGATCGGAAGAGCGTCGTGTAGGGAAAGAACAGGTATGTGTGAA
+
CCCCCGGGGGGGGGGGGGGGGGGGGGGGGGGGGGGGGGGGGGGGGGGGGGGGGGGGGGGGGGGGGGGGGGGGGGGGGGGGGGGGGGFGGGGGGGGGGDEGGGGGGFGGGGGGGGGGGEGFFGGGGGGGGGGGGGGGGGGGGGGGGGGGGGGGGGGGGGGGGGGGFGGGGGGGGGDGGDGEDGGGFFGGGGGGGFGGEFFFGG?DFAFGG5CCGDGFEEFFFFBF>BBFDFFFFG@FFDGFFFFFFFFF?FF6?GB6FCEFECDFFFFFF099(29BB:>A?F?F:FF(4?<)-+,8*.*))
@M03152:184:000000000-AWYW1:1:2106:29132:11949 2:N:0:ATAGCACAATACCTGT
CCCAACTATCCCTATTAATCATTACGGCGACTCTAGAAACCAACAAAATAGAACCGCACGTCCTATTTTATTATGCCATGCTAATGTATTCAGGCAAAGGCCTGCTTTGAACACTCTAATTTTCTCAAGGTAAAAGTCCTGGTTCCCCAACACACCCAATTAAGGGCATGCCGGCTCACCAAGAGGTAGAACCCAGCCAGACAGTACGTACCCAATAGGCAGACCGCCCGACCCGGCTCGAAATTCAACTACGAGAGTATATCGGAAGAACGCCGTGTAGGGAATGAACATGCATGTGTAG
+
CCCCCC@CFFGFGGGGGGGGFFGFGFCFGGGGGGGGGGGGGGFCC@FFGDGFGGGGGGF+,C@BFGCFFF,CFGFFGGGGGGA<9EGGFGGGFCFFFFG?FDEFD8AF<EAEFGFGGAFGGGGGCFEF<,CFCFFGEGFGC==FG8EF,@>BEEFCEGGFG,;,@8C6?=??+6@CGGGG=@EF66,,@ACF,:99CFFA,**:EF533*/*;*=AFF4>6:>2@(-)8)(:)),)),92;()6;6)7)*7>:75(),..6)-(((46,(4((4312.(.)).0(0)6624()3)*1.C4)
@M03152:184:000000000-AWYW1:1:2106:6687:11961 2:N:0:ATAGCACAATACCTGT
CCCAACTATCCCTATTAATCATTACGTCAACCCTAGAAAACCAACAAAATAAGATCGACGTCCTATTTCATTATTCCATGCTAATGTATTCAAGCGTTAGCCTGCTTTAAACGCTCTAATTTTTTCAAAGTAACAGTCCTGTTTCCCCGCAACATCAAATTAATGGCATCACGGTTCTACAAGAGGGAGGAATCAGTGAAGCCAGTTCATACCGGTGGCACGACCGACCTACTGACCCCGAAATTCAACTACGAGCTTAGATCGGAAGAGCGTCGTGTAGGGATAGAACCGGTATGTGTAA
+
CCCCCGGGGGGGGGGGGGGGGGGGGGGGGGGGGGGGCFGGGGGGGGGGGFFGGCFGGGGGEG7FFGGGF<FCFCFGFEGGFCEFFGGFFFFGGFGGDGGGGGGGGDFGGFFGGGGGGCFFGGFGGGGGGGGG9?FFFGGGGGCFGGFFGGGGGGGGGGGGGCCFF8DDGFFGGD=CDDFFGE,8=8CFECCFFGFGGGFFGG68EFF;CAGGC;7?5@@*9)972>@??EEA*;<F;@G9B0306@?F?G;@DG)()/72<2>BB0?>(8:13:;(().)3)()()66)(((-*(<9)0))
@M03152:184:000000000-AWYW1:1:2106:5869:12058 2:N:0:ATAGCACAATACCTGT
CCCAACTATCCCTATTAATCATTACGGCGACTCTAGAAACCAACAAAATAGAACCGCACGTCCTATTTTATTATGCCATGCTAATGTATTCAGGCAAAGGCCTGCTTTGAACACTCTAATTTTCTCAAGGTAAAAGTCCTGGTTCCCCAACACACCCAATTAAGGGCATGCCGGCTCACCAAGAGGTAGAACCCAGCCAGACAGTACGTACCCAATAGGCAGACCGCCCGACCAGGTTCGAAATTCAACTACGAGCGTAGATCGGAAGAGAGTCGGGTAGGGAAATAAAAGGTAGAGGTAG
+
CCCCCDGGGGGGGGGGGGGGGGGGGGGGGGGGGGGGGGGGGGGGGGFGGGGGGGGGGGGGGCCFFGGGGGGGGGGGGGGFGGGCFGGGCF9EGGGGGGGGFGGGGFFGG9EFEGGGGGGGGFGDFCFGFGGGGGFFGG9EFFEFFGG?,@CGE87=CGFDFDD8EFGGGGGGGGGEGG?FDFGEGGGGGGGFCCEGG5EFGF*=ABFCGFFDGGGFFFBFFAF5(628/?;>DG25//*.=;>768C6);93(253.-(,(462?<2><?(3)5((-)(--7173*).)).(.0)**.2))
@M03152:184:000000000-AWYW1:1:2106:7896:12094 2:N:0:ATAGCACAATACCTGT
CCCAACTATCCCTATTAATCATTACGTCAATCCTAGAAACCAACAAAATAGGATCGAACGTCCTACTTCATTATTCCATGCTAATGTATTCAAGCGTTAGCCTGCTTTAAACACTCTAATTTTTTCAAAGTAACAGTCCAGATTCCTCGCAACACCAAATTAATGGCATTACGGCTCATCAGGAAGGAGGAATCAGTGAGACCAGTACATACCAGTGGCATGACCAACCTACTGACCCCGAAATTCAACTACGAGCTTAGATCGGAAGAGCGTCGTGTAGGGAAAGAACCGGTAGTGGTAG
+
CCCCCGGGGGGGGGGGGGGGGGGGGGGGGGGGGGGGGGGGGGGGGGGGGGGGGGGGGGGGFGGGGGGGGGGGGGGGGGFGGGGCGGGGGGGGGGGGGGGGGGGGGFGGGGGFGGGGGGGGGGGGGGFGGCGFGGGGGGGGGGGGGGGGGGGGGFGGGGGGGGGGFFGF?FGGFGGGGDFFGDEFGEGGFEGFGGGGGGFDDGCCEFFCFFGFGFCCACDFFFFFFFFDF5CFFF4CFFD=*75/::EFFFA:@G4@;EFEF5)/,8?1((37:266;=1<<.4>B>073((,-*(*/(*.)
@M03152:184:000000000-AWYW1:1:2106:24316:12131 2:N:0:ATAGCACAATACCTGT
CCCAACTATCCCTATTAATCATTACGGCGACTCTAGAAACCAACAAAATAGAACCGCACGTCCTATTTTATTATGCCATGCTAATGTATTCAGGCAAAGGCCTGCTTTGAACACTCTAATTTTCTCAAGGTAAAAGTCCTGGTTCCCCAACACACCCAATTAAGGGCATGCCGGCTCACCAAGAGGTAGAACCCAGCCAGACAGTACGTACCCAATAGGCAGACCGCCCGACCAGGTTCGAAATTCAACTACGAGCTTAGATCGGAAGAGCGTCGTGTAGGGTACGAAGAGGTATGTGTAG
+
CCCCCGGGGGGGGGGGGGFGGGGGGGDGDGGGGGGGFGGGGGGGGGGGGGGGGGGGGGGGGGGGGGGGGEGCFEFGGGFFGGGGFFGCCDGGGGGD,ECCEGGFGGGGE9?FFGGGGEFGGGGGAGGGEFGFFF9,@EFGF:>E=FFD8EG?EEGGGGGCD;D9@?E6?FGGGCGGGFFGGCG7;DGFGAFGFGG6FC,9EG5@C@F97ADDFGCFF6699):=59=BAF05)),*27F>)5)/;6<C)@A@87>95(.)4620:8(-(337-371:0(57>,9))-,(-(()3))1)24-
@M03152:184:000000000-AWYW1:1:2106:9883:12191 2:N:0:ATAGCACAATACCTGT
CCCAACTATCCCTATTAATCATTACGTCAACCCTAGAAACCAACAAAATAAGATCGACGTCCTATTTCATTATTCCATGCTAATGTATTCAAGCGTTAGCCTGCTTTAAACACTCTAATTTTTTCAAAGTAACAGTCCTGTTTCCCCGCAACACCAAGTTAATGGCATCACGGTTCTACAAGAGGGAGGAATCAGTGAGGCCAGTTCATACCGTTGGCACGACCGACCTACTGACCCCGAAATTCAACTCCGAGCTTAGATCGGAAGAGCGTCGTGTAGGGAAAGAACAGGTAAGCATATG
+
CCCCCGFGGGGGGGGGGGGGGGGGGGGG@FGGGGGGGGGGGGGGGCFEGGGGGGGGDGGGG@FGGGGGFGGFGFCFGGGGGGGGGCFFFGGGGGEGGGGGGGEFDGGGFGGFGGFGGFGGGGDFCFGGGGGGGGGGG8EFGGGGGGGEGGGGGGGG8>DGG8FF88?F??FDGFCGFGGGGGGGGD+6@@F8=D9EFFGFG675EF7C7FGGDGDEFFEFFDB-:@@E)*.?6C=C;581>;A?6A3C3*0619>(8C3E3??((39((0((-79??:226?<42F(47:(.)+)**.*.)
@M03152:184:000000000-AWYW1:1:2106:25584:12212 2:N:0:ATAGCACAATACCTGT
CCCAACTATCCCTATTAATCATTACGTCGATCTTAGAAACCAACGAAATAAGATCAAACGTCCTATTTCATTATTCCATGCTAATGTATTCAAGCCAAAGCCTGCTTTAAACACTCTAATTTTTTCAAAGTAACAGTCCTGATTCCCCACGGCATCAAATTAATGACATCATGCTTCGTCAGAAGGGAGAAACCAATTGTACCAGTGCGTACCGTTGGCACGACCAATAAATTGATCCCGAAATTCAACTACGAGCTTAGATCGGAAGAGCGTCGTGTAGGGAAATAACAGGTATGTGTAA
+
CCCCCGGGGGGGGGGGGGGGGGGGGGGGGGGGGGGGGGFG@FGGGGGGGGGGGGDGFGGGFGGGGGGGGGGGGGGGGFGGGFGGGGGFGFGGGGGGGFGGFGGGGGGGFFFFFGGGGFGGGGGGGGGGFFGGGGGCGFGGGFGGGFGGGGGGGGGGGDFGGGFGD8EGGGGF8ADFFCDEFGFCFG@FEDGGG?FGGGGFG7DC@D?CDBDGDDGEBFEAFDFA==);AFFFA@4+=4*:*>5=F6<8*:66(*2:B(>E<E31((/((/(((/33204<2;<),*.-)).(.+))/5*4)
@M03152:184:000000000-AWYW1:1:2106:14345:12216 2:N:0:ATAGCACAATACCTGT
CCCAACTATCCCTATTAATCATTACGTCAATCCTAGAAACCAACAAAATAGAATCAAACGTCCTATTTCATTATTCCATGCTAATGTATTCAAGCGTGAGCCTGCTTTAAACACTCTAATTTTTTCAAAGTAATAGTCCTGATTCCCCATAACACCAAATTAATGACATCATGGTTCATCAGAAGGGAGAAATCAATAAGACCAGTACATACAAAGGTATGACCAAGAAAATTGATCTCGAAATTCAACTACGAGCTTAGATCGGAAGAGCGTCGTGTAGGGAAAGAACTGGAAGTGTGAG
+
CCCCCGGGGGGGGGGGGGGGGGGGGGGG,FGGGGFGGGGGCFGGGGGGGGGDGGGGGGGGGGGGFGGGGGGGGGFCEGGGGGGGGGGGGGGGGGGDGDGGGGGGGGFGGGGGGGGGG9FGGGGGGGGGG9FGGFGGGGGGGGGFGFGFGGGGGCFECFGGGGFCAAEGGGGGGGGGGGGGGGGGG@EGGGGGGGGGGF=88D8=1<DFGFGFGGGFFFFDFFFEEDFAF?CFA+:++CF56@DFF85B*5908D5>4:A6<AC=<AD(:52292(/()6))85564=5())((+/)*.+))
@M03152:184:000000000-AWYW1:1:2106:3983:12341 2:N:0:ATAGCACAATACCTGT
CCCAACTATCCCTATTAATCATTACGTCGATCTTAGAAACCAACAAAATAAGATCAAACGTCCTATTTCATTATTCCATGCTAATCTATTCAAGCTTTAGCCCGCTTTAAACACTCTAATTTTTTCAAAGTAACAGTCCTGATTCCCCATGACACCAAATTAATGACATCGAGGTTCTTCAGAAGGGAGGAACCGGTAGAGCCAGTACGTACCGGAGGCAAGACCAACCAACCGGTCCCGAAATTCAACTACGAGCTTAGATCGAAAGAGCGTCGTGGAGGGAAAGAACAGGTAGGTTGAG
+
CCCCCEGGGFGGGCFGGGGGGGGGGGGGGGGGGGGGGGGGFGGGGGGGGGFGGDGGGGFGDCFGGG<FGGGGGGGGGGGGGGGGGGGEGGAFGGGGGGGGGDGGGEGGGGGGGGGGFFFFGGGGGGGGGGGGGGF9FGDGGGDFAGGFGG@9@EGGGGGGGGGG8DFDF6D,@+==DGFFFFFFC?EA8EEFG3@CG8+<@79=69C+@F7?+;CA>A=**/;@:>D5?*<>A<@<;289A@31:A?FEGFF?389D@CFE)):(5;9BFF6>027<)4:1.(<:F<(.((()3.)*)2,(
@M03152:184:000000000-AWYW1:1:2106:19584:12411 2:N:0:ATAGCACAATACCTGT
CCCAACTATCCCTACTAATCATTACGTCAATCCTAGAAACCAACAAAATAGGATCGAACGTCCTATTTCATTATTCCATGCTAATGTATTCAAGCGTTAGCCTGCTTTAAACACTCTAATTTTTTCAAAGTAACAGTCCAGATTCCTCGCAACACCAAATTAATGGCATTACGGCTCATCAGGAAGGAGGAATCAGTGAGACCAGTACATACCAGAGGCATGACCAACCTACTAACCCCGAAATTCAACTACGAGCTTAGATCGGCAGAGCGACGTGTAGGGAAAGAACAGGTATGTGAAT
+
CCCCCGGGGGGGGGGGGGGGGGGGGGGG,FEGGGGGGGGGGGGGGGGGGGGFGGGGGGGGFGGGGGGGGGGGGFGGGGGGGGGGGGGGGGGGGGGGEGGGGGGGGGGGGGGFFEGGGCFGGGGGGFGGGGGGGGGGGGFGGGGGGGFGDE8EEGGGGGGGGGGGGGGGGGGGCEDEGG@CFFFCFEGGGDEGGGFFGGGFGG+=CABCFFGFGFCF?50<A@FEEFFDAFEF69<>>@DBE>;=AFFFFGFF=7?2547373??0((,(,(:(.(-36()2)8>?5:?37(.-0-9=<*))
@M03152:184:000000000-AWYW1:1:2106:16536:12421 2:N:0:ATAGCACAATACCTGT
CCCAACTATCCCTATTAATCATTACGTCAATCCTAGAAACCAACAAAATAGGATCGAACGTCCTATTTCATTATTCCATGCTAATGTATTCAAGCGTTAGCTTGCTTTAAACACTCTAATTTTTTCAAAGTAACAGTCCAAATTCCCCGCAACACCAAATAAATGGCATTACGGTTCATCAGGAAGGAGGAATCAGTGAAACCAGTACATACCAGAGGCATGACCAATCTACTAACCCCGAAATTCAACTACGAGCTTAGATCGGAAGAGCGCCGTGTAGGGAAAGAACAGTGAGGGGTAG
+
CCCCCGGGGGGGGGGGGGGGGGGGGGGG@FGGGGGGGGGGFGGGGGGGGGGGGGGGGGGGFGGGGGGGGGGGGGGGGGGGGGGGGGGGFGGGGGGDFGGGGGGGGGGGGGGGGGFGGGGGGGGGGDGEFGGGGFFFGGGGEGGGGGGGGGGGGGGGGGGGGGGGGGFCGGDFGD?EDGGCGGFGGGGGGGGGGGGGEFGFGG6:AFFGGFFD=CCF?98BACBEBBFF5=;=9CC>4>9/9>?BFFFFFGF3>C;>?(17C?C@;1;2(:@0((,.6;8AA38@6>80.8.).3))),/((
@M03152:184:000000000-AWYW1:1:2106:12020:12444 2:N:0:ATAGCACAATACCTGT
CCCAACTATCCCTATTAATCATTACGTCAACCCTAGAAACCAACAAAATAAGATCGACGTCCTATTTCATTATTCCATGCTAATGTATTCAAGCGTTAGCCTGCTTTAAACACTCTAATTTTTTCAAAGTAACAGTCCTGTTTCCCCGCAACACCAAGTTAATGGCATCACGGTTCTACAAGAGGGAGGAATCAGTGAGGCCAGTTCATACCGTTGGCACGACCGACCTACTGACCCCGAAATTCAACTACGAGCTTAGATCGGAAGAGCGTCGTGTAGGGAAAGAAAAGGTAGGTGTGTA
+
CCCCCGGGGGGGGGGGGGGGGGGGGGGG;FGGGGGGGFGGGGGGGCGGGDGGFEFGGGGDGGGFGGGGGGGGGGGFGGGGGAFGGGGGGGGFFGGGGEGGGGGGGGGGFGGGFGGGGCFGGGGGGGGFGGGGGG9FGFDFGFGGGFCCEGGGGGGGGGFGGGGGFGGGGGGGGGGGF=F8DEGGGCCFC8EFFFCGGC9*9FG>CAFFGFGGGGG>FFBABAFAFFF>BFFFFFB<F9DBB95?FAEFEF)4?<)())74C6=(,11??B632121.84<:@:4:)4(4342)+,19-/.)
@M03152:184:000000000-AWYW1:1:2106:12650:12538 2:N:0:ATAGCACAATACCTGT
CCCAACTATCCCTATTAATCATTACGGCGACTCTAGAAACCAACAAAATAGAACCGCACGTCCTATTTTATTATGCCATGCTAATGTATTCAGGCAAAGGCCTGCTTTGAACACTCTAATTTTCTCAAGGTAAAAGTCCTGGTTCCCCAACACACCCAATTAAGGGCATGCCGGCTCACCAAGAGGTAGAACCCAGCCAGACAGTACGTACCCAATAGGCAGACCGCCCGACCAGGTTCGAAATTCAACTACGAGCTTAGATCGGAAGAGCGTAGTGTAGGGAAAGAACAGGAATGTAGAA
+
CCCCCGGGGGGGGGGGGGGGGGGGGGGGGGGGGGGGFGGGGGGGGGGGGGGGGGGGGGGEFFGGGGGGGGGGGGGGGGGGGGGGGGGGGGGGGGGGGGGGGGGGGGGGGGGFGGGGGGGGGGGFGGGCFDFGGGGGGGGGGGGFGGFGGGGGGGGGGDGGGFFFFFGFFGFEG6DEGGGGFFGFG6@BEFGD?EGGGGFFGGGDDFA*9AFG74CFFFEFF@FBD=@?B>>>BGFGA8FFFFE<FACFFGFFFD5;D(.<<A<<<?19?:(((,--599AFD:F:>?((48:(*)90)*.)
@M03152:184:000000000-AWYW1:1:2106:9928:12556 2:N:0:ATAGCACAATACCTGT
CCCAACTATCCCTATTAATCATTACGTCGATCCTAGAAACCAACAAAATAGGGTCAAACGTCCTATTTCATTATTCCATGCTAATGTATTCAAGCGCGAGCCTGCTTTAAACACTCTAATTTTTTCAAAGTAACAGTCCTGATTCCCCGCCACACCAACTGAATGGCATGACGGTTCTTCAGAAGGGAGAAACCAGTGACACCAGTGCATACCGAAGGCACGACCAGCGTACTGATCTCGAAATTCAACTACGAGCTTAGATCGGAAGAGCGTCGTGTAGGGAAAGAACAGGTATGGTGAG
+
CCCCCGGGGGGGGGGGGGGGGGGGGGGGGGGGGGGGGGGGGCFGGGGGGGGGGGGGGGGGFFGGGGGGGGGGGGGGGFGGGGGGGGGGGGGGGGGGGGGGGGFGG<FGGGFGGGGGGGGGGGGGGGFGCGFFGGGGGGGGGGGGGGGGGDGEGGGGGGGGGFGGGGGGGGGCDGCEDGGGGGGGGGGGDGGGGGGGFFGFGGCCGFFGGFGGGGGBFDFFFF>)6>DF>ADAAFECFEG@A@>@FCEFFGFFFGF153;7C9C?D(8((2299<>1:5()-7:@(013(4:(.+))))*-.
@M03152:184:000000000-AWYW1:1:2106:28948:12566 2:N:0:ATAGCACAATACCTGT
CCGTCAATTCCTTTGAGTTTCAACCTTGCGGTCGTACTCCCCAGGTGGATGACTTATCGCTTTCGCTTGGCCACCGACACTGTATCGCCGGCAGTTAGTCATCATCGTTTACTGCGTGGACTACCAGGGTATCTAATCCTGTTTGATCCCCACGCTTTCGTGCCTCAGCGTCAATTGCGGATTCGTGAGTTGCCTTCGCACTCGGTGTTCTGTGTGATATCTATGCATTTCACCGCCACACCACACATTCCTCCCACGGCATCCGCATTCCATATGACCAGTTTCAACGGCAAGGCCCCGG
+
CCCCCGCGECCFGE<EFGGGGGFGGFGCE7FFFEGGGGF,ECGGCFEFFGGDGGGGD,CFGGGGDGGCGE8@FGGC@@F:E<FAFFFCGGDGGGGGGG@EFAEA<EA+AA=5E<<=BF:8=E@FG8<=+:=E,AF<,,47,7>FG;DF;D8BE@FC>BFGG?EEFCFC9DD+1+?@7,*4**A9;::?C,5?;C92A>8?*)92AEFGDAFFG7=A667AFFFE))1++3<8+0())69;8()-)71)6:9:4<::F((((-(.30(4(<2))45))783(/)04@A),,4;2*(7)3)4(
@M03152:184:000000000-AWYW1:1:2106:13220:12568 2:N:0:ATAGCACAATACCTGT
CCCAACTATCCCTATTAATCATTACGGCGACTCTAGAAACCAACAAAATAGAACCGCACGTCCTATTTTATTATGCCATGCTAATGTATTCAGGCAAAGGCCTGCTTTGAACACTCTAATTTTCTCAAGGTAAAAGTCCTGGTTTGCGACGACACCCAGTAAAGGACATCGCCGTTCACCAGGAGGTAAGGCTCCGTCAAACAAGTACACACCAAGAAGGCGGACCGGCTGACAGAGCCCGAAATTCAACTACGAGCTTAGAGCGGAAGAGCGTCGTGTAGGGAAAGAAGAGGTATGTGTA
+
CCCCCGGGGGGGGGGGGGGGGGGGGGGGGGGGGGGGGGGGGGGGGGGGGGGGGGGGGGGGFGGGGGGGGGGGGGGGGGGGGGGGGCGGGGGGGGGGGGGGGGGGGFGGGGGGGFFGGFFGEFGGGGGGGGFGGGFGGGGGGGGGFEAFGGGGGGGGGGGGGGFGDGGGFGGGGGGGGGGGGGGGDDGGFGGGGGDEEGGFGGGBGFF7CFGDDFGFAFEFF@EF;(6:559F);@4??C?EFFFF?>FADF:495(<((<<2))499997?12-3>35?<)*4)878?B(47,0)/<67--
@M03152:184:000000000-AWYW1:1:2106:5573:12691 2:N:0:ATAGCACAATACCTGT
CCCAACTATCCCTATTAATCATTACGTCGATCTTAGAAACCAACAAAATAAGATCATCCGTCCTATTTCGTTATTCCATGCTAAACTATTCAAGCTTTAGCTGGCTCTTCTGACTATACTTTTTTCAAAGTAACAATACTGATTCACCACGACATCAAATTAATGACATCGTGGTTCGTCAGAAGGAAGGAACTGGTAGAAACTGTACGTACTGGTGGAACGACCGACACACACGTCTTGCAATTCTACTACGAACTATGATGGGAGGAGCGCCGTGTAGGACAGCAACGGGCAAGTAGAA
+
<<@C<BECF,F<E<6E9CC@CE<F@,6C@F,<,6F<FC<F<A@@,CFG9;CC,C,,,,,6C6:F,ECFC,CCFF<<AF6,6C,F,6:EDA9F9B,BEC,,,,,4@F,9,,,,555,,,,C5,@,F=A,5,9C,,9,C4,,C9,,,,9C>D+644==9DD=DD8=C8@6=+0@,+6+3=+@+8=,=@,,,+3,33@,76,5,++*,4<=C?A7+;7+0*)*5)*1))7995)3)25;)(*0+*+/*1*+/+7C6*).2)).973)(((((((.1(((,.84)*.<,)(.(((((/(.*.*))
@M03152:184:000000000-AWYW1:1:2106:5176:12810 2:N:0:ATAGCACAATACCTGT
CCCAACTATCCCTATTAATCATTACGGTGATCCTAGAAACCAACAAAATAGAATCATGCCGTCCTATTTTATTATTCCATGCTAATGTATTCAAGCAAAATGCCTGCTTTAAACACTCTAATTTTTTCAAAGTAAAGGTCCTGGTTCCCCGTGACACCCAATTAAGGGCATCGCGGTTCTCCAGAAGGTGAGAAATTGACTACACCAGTTCATACCCCTTAAGGCACGACCGATGTGTAAATCCCGAAATTCAACTACGAGCTTAGATCGGAAGAGCGTCGTGTAGGGAAAGAAAAGGTAT
+
CCCCCGGGGGGGGGGGGGGGGGGGGGGGGGGGGGGGGGGGFGGGGGGGGGGGFGGGGGGGGGGGGGGGFGFGGGGGGGGGGGGGGGGGGGGGGGGFGGGGGGGGGDFGGGGGGGGGGGGGGGGGFGGGGFFGGGGGGGGGGGGFGFGCFGGGDFGG8EGGG?DFGGC?DGGCGDGEGEGGG8AFGGGGGGGGGGFGFGGFGGFEGFFGGFGFGFFFFACF?CFCFFFFEEFFF*<9:E+*=7C6FBFFFGFFFGBEF82?@>6(>36.7=?@<9@DDE729:2)(9<:02.24:(7)(*.)
@M03152:184:000000000-AWYW1:1:2106:16993:12885 2:N:0:ATAGCACAATACCTGT
CCCAACTATCCCTATTAATCATTACGTCAATCCTAGAAACCAACAAAATAGGATCGAACGTCCTATTTCATTATTCCATGCTAATGTATTCAAGCGTTAGCTTGCTTTAAACACTCTAATTTTTTCAAAGTAACAGTCCAAATTCCCCGCAACACCAAATTAATGGCATTACGGTTCATCAGGAAGGAGGAATCAGTGAGACCAGTACATACCAGAGGCATGACTAACCTACTAACCCCGAACTTCAACTACGAGCCTAGATCGGAAGAGCGTCGTGTAGGGAAAGAACAGGCATGTGTAG
+
CCCCCCGGGC<FEFFGGGGFFGAGGFGG;BCFFFEFFGGFGGGGGGGFGGGGFGFCCFGGDCFFFFFGEFGGGAFGFGGDGGGGGGGGGFGGGGGD:CEFGGGGGEFFFG9EFFCCFE9FDEEGFGCG<FDAFGGA4F8?EFGG9;@F8EEGGGGGGGFGFFDG8E,DGDFE68=EDF@FGFF8?FE,DE6DFFGGC9DF,6;@@<CG?CC?+C7959)<AC55;=8?9AEFAGFG*/95*:/714@=CFA3>5)()()(/9?<;0;;(619(819708<<>:::@1:??FF0*))*-26)
@M03152:184:000000000-AWYW1:1:2106:23379:12892 2:N:0:ATAGCACAATACCTGT
CCCAACTATCCCTATTAATCATTACGTCAATCCTAGAAACCAACAAAATAGGATCGAACGTCCTATTTCATTATTCCATGCTAATGTATTCAAGCGTTAGCTTGCTTTAAACACTCTAATTTTTTCAAAGTAACAGTCCAAATTCCCCGCAACACCAAATTAATGGCATTACGGTTCATCAGGAAGGAGGAATCAGTGAGACCAGTACATACCAGAGGCATGACCAACCTACTAACCCCGAAATTCAACTACGAGCTTAGATCGGAAGAGCGTCGTGGAGGGAAAGAACAGGTATGTGTAG
+
CCCCCGGGGGGGGGGGGGGGGGGGGGGGGGGGGGGGGGGGGGGGGGGGGGGGGGGGGGGGFGGGGGGGGGGGGGGGGGGGGGGGGGGGGGGGGGGGGGGGGGGGGGGGGGGGGGGFFGGGGGGGGGGCFDGGGGGGGGDFFFFGGFGGEEGGDGGGFGGGFGGGGGGGGGGGGEDG6ECEGGGGGGDBFEEGGFCCFCEFGGDDCAFGGFD9CFFFFF>BFBFE5@C>59@AFG4;6BG2>@6=@8@FEGF3(*/:A394;79=DFF>(((.63(,(),.8::F0)3?0:3:)+)01)*.)
@M03152:184:000000000-AWYW1:1:2106:14950:12999 2:N:0:ATAGCACAATACCTGT
CCCAACTATCCCTATTAATCATTACTTCGATCCTAGAAACCAACGAAACATCGAACCGAAATCGTATTCCGTTATCCCATGCTGTAGTATTCATGCCTCCTTTTTTGGCTGCTTTGAACACCCTAATTTATTCAAAGTAAACGAATGGGAACTCCACAAACGTAGGCAGTCACGCGCGAGACGTAACCGTTTTACCCTGCGCCTGCTTTATGCCTCCGCCCAGTTAAGAGTAGAGGTGAGCATCCCATAGGTGAGAACGAACAGACCAGAGCAGACCTTGCCGGCCGCCGGGTGACTGTTT
+
CCCCCGGGGGGGGGGGGGGGGGGGGGGGGGGGGGGGGGGGGGGGGDFGGGGGEGGGGGDGCEEGGGGFGGGGGGGGGFGGGGGGGGGEGGGGGGGGGGGGGGGGFGGGGGGGGGGCFDFGGGGGGGGGGEGGGGGGGGGGGGGG7EFGGGGGGGGGGGGFFEFD,@FGGGFGGGGGGGGGGGGGF6:FEEGDGGGG?DFFGGGFFFFGGFGGGD76?BDFF@F:E?CF+65:AF<D;(0:FEF@F:3C;FA?<+))+)(67>><:?FB?:((.(((-9)5()(71079(-(,(*(9*6C).
@M03152:184:000000000-AWYW1:1:2106:4750:13012 2:N:0:ATAGCACAATACCTGT
CCCAACTATCCCTATTAATCATTACGTCGATCCTAGAAACCAACAAAATAGGGTCAAACGTCCTATTTCATTATTCCATGCTAATGTATTCAAGCGCGAGCCTGCTTTAAACACTCTAATTTTTTCAAAGTAACAGTCCTGATTCCCCGCCACACCAACTGAATGGCATGACGGTTCTTCAGAAGGGAGAAACCAGTGACACCAGTGCATACCGAAGGCACGACCAGCGTAATGATCTCGAAATTCAACTACGAGCTTAGATCGGAAGAGCGTCGTGTAGGGAAAGAACAGGTTGGTGGAG
+
CCCCCGGGDGGGGGGGGGGGGGFGFGGGGGEFDGFGGGGFEFGGGGGGFGGFGGGGCGFEF8CCFGGGGGGGGGGFGGFFDCFGGGGGFFFCFGFCGFGGGDGGGF<EEGGGGCAGGGFEFGGGCFDDFAEFFGGEFFGGEFGG99>FGEEGGGDEFFGFGGGGGFEFGGGGC8DEDDFGFGGGGFCCEECFFCFGF79CF2;5CCA>>FGGCDEEFD9A>@EA=>DAAB()285+35:;FFBDFCC=CCA@;5)0.4>36)16;B<97<099(3(().6-71>3>:B:B0()+(.0(*((
@M03152:184:000000000-AWYW1:1:2106:15929:13070 2:N:0:ATAGCACAATACCTGT
CCCAACTATCCCTATTAATCATTACGGCAGTTCTAAAAACCAACAAAATAGAACCACACGTCCTATTTTATTATTCCATGCTAATGTATTCAGGCATAGGCCTGCTTTGAACACTCTAATTTTCTCAAGGTAAAAGTCCCAGTTCCCCGATGCATTCAATAAAGAACACACCGGTTCACTAAGAGGCAAGACCCGGTCAAGCAGTAAACACGCCGTCAGGCGGCCCACCCAACCAGATCCGAAATTCAACTACGAGCTTAGATCGGAAGAGCGTCGTGTAGGGAAAGAACAGGTATGTGTT
+
CCCCCGGGGGGGGEGGGGGGGGGGGGGG+FEFGGGGGGGGGGGGGGGGGGFGGGGGGGGGFGGGGGGGGGGGGGGGGGGGGGGGGGGGGGGGG9FFGFFGFGGGGGGGGGGGGGGGGFGFGGGGGGGGGGGGGGGGGGGGGGGGGDGGD=E>EFGGGGGGGGGGGGGGGGGGGGGGGGGGFGGG?EEEFFGGGGGGGGGAFDGFGFFGFFGDDGGBAEFFAA*((6>DFB>>)>1;FE;@F;>1FC3+1@;3@5>D54>BF26<<6?0((82((((,).3-914171?0??1(3<*).*.(
@M03152:184:000000000-AWYW1:1:2106:22551:13087 2:N:0:ATAGCACAATACCTGT
CCCAACTATCCCTATTAATCATTACGGCAGTTCTTAAAGACCAACAAAATAGAACCACACGTCCTATTTTATTATTCCATGCTAATGTATTCAGGCATAGGCCTGCTTTGAACACTCTAATTTTCTCAAGGTAAAAGTCCTGGTTCCCCGACGCATTCAATAAAGAGCACAAAGGTTCACCAAGAGGCAAGACCCAGTCGAGCAGTAAACGCGCCGTCAGGCGGACCACCCCACCAGATCCGAAATTCAACTACGAGCTTAGATCGGAAGAGCGTCGTGTAGGGAAAGAACAGGTATGGTT
+
CCCCCGGGGGGGGGGGGGGGGGGGGGDGGGGGGGGGGGGGGGGGGGGGGGGGCFFGGGGGGGGGGGGGGGGGGGGGCCGGFGGGGGGGGGFGGCEFGGGGGFCFFGCGGFFGGGGGFBGFGGGGCFEFDCFGFGGGDGGGGFDFFFGGGGGGGGCEGGGADGF8EDCFGFF8FED@DEFGFFGF=?DGGCEFDGGGGGGFGGCAFFF7CACC*C*?9*7@FFFBF2:?4.38)83D:D74*6)())/;7F66@GF(51(4>29))4(3(,(,404((),((9251>6<(((4(:-**,*))
@M03152:184:000000000-AWYW1:1:2106:10450:13184 2:N:0:ATAGCACAATACCTGT
CCCAACTATCCCTATTAATCATTACGTCAATCCTAGAAACCAACAAAATAGGATCGAACGTCCTATTTCATTATTCCATGCTAATGTATTCAAGCGTTAGCCTGCTTTAAACACTCTAATTTTTTCAAAGTAACAGTCCAGTTTCCCCGCAACACCAAATTAATGGCATTACGGTTCATCAGGAAGGAGGAATCAGTAAGACCAGTGCATACCAGAGGCACGACCAATCTACTAACCCCGAAATTCAACTACGAGCTTAGATCGGAAGAGCGTCGTGTCGGGAAAGACAAGGAAGGTGTAG
+
CCCCCGGGGGGGGGGGGGGGGGGGGGGG,FGGGGGGFGGGGGGGGGGGGGGGGGGGGGGGGGGGGGGGGGGGGGGGGGGGGGGGGGGGGGGGGGGGGGGGGGGGGGGGGGGGGGGGGGGGGGGGGGGGGEGGGGGGGGGGGGGGGGGDGDGGGGGDBFGGGG8;==FGGGGGDEFGGGGGGGCECGGDFEGGFGCEGGFFFG?CFFFGGFGGFGG?A5=DFFF5>@BFFFCFFGFGFFGBDFDBF65>EGFF2<:;>@E@CEC@DF2;(33>;D(,-)(,4)15:>7((,(((0()/4*))
@M03152:184:000000000-AWYW1:1:2106:6384:13314 2:N:0:ATAGCACAATACCTGT
CCCAACTATCCCTATTAATCATTACGTCGATCCTAGAAACCAACAAAATAGAATCAAACGTCCTATTTCATTATTCCATGCTAATGTATTCAAGCGTATGCCTGCTTTAAACACTCTAATTTTTTCAAAGTAACAGTCCTGATTTCCCAAGACATCAAATTAATGACATCATGGTTCTTCAGAAGGGAGAAACCAGTAATGACAGTACGTACCGAAGCACGACCGACATACTGATCCCGAAATTCAACTACGAGCTTAGATCGGAAGAGCGTCGGTTAGGGAAATAAACAGAACGTGGTAA
+
CCCCCDGGGGGGGGGGGGGGGGGGGGGF@F>FEFGGEGGFFGGEGGDGGGGGGEGGGEGEFGG>FFGGGFGGGGGFGGGGGGGFFGG9FFFGGDGGGGGGGGGGGFGGFGGCGGG8FECFGGGFGFGGGDGFGGGGFGGFGGGGGG9EE8FFGGCGF,>DFGCDGCFGDGGGFEFGGGGGCGGEFFGFECFEDFGGGGFFCDGFGFFF+;FC+=C*5?CA5=A5>=@4BFEF++:8>>G9>209AA4B?CF((*)6;<7<<5;;7@03(((613((-0.(4:1:)1.5)).(.*().(*-)
@M03152:184:000000000-AWYW1:1:2106:10159:13351 2:N:0:ATAGCACAATACCTGT
CCCAACTATCCCTATTAATCATTACTTCGGTCCTAGAAACCAACAAAATAGAACCAAAGTCCTATTCTATTATTCCATGCTAATGTATTCAAGCGAAAGCCTGCTTTAAACACTCTAATTTTTTCAAAGTAAAAGTCCTGGATCCCCTGCGCACTCAATTAAGGGCACACAGGTTCCCCAGAAGGAAAGACCCGACCAGAGGCAGTGCTTACCTTGCGGCAAGACCACCCAGCCAGGTCCGAAATTCAACTACGAGCTTAGATCGGAAGAGCGTCGTGTAGGGAAAGAACAGGAAAGTTTT
+
CCCCCGEFGGGGGGGGGGGGFGGGGGGGGGGGGGGGFGGGGGGGGFGGGGGGGGGGGFGGGGGGGGGG,CFGGGGGGGGGGFGGGGGGGGFGFGGBFGGFGGGEGGGGGGFGDGGGEGGGGGFGGGDG?FGGGGGGGFG9F8EEE@@FGGGGGGGGC?EGFEAC@EFGGGGGGGGGGGGE>8EGGFCFEEF,D>=CGDGFC6CADAACFF9;DGF6C*8?ABF2-<@FEB>6AF=C/)8>AB3:AF?=6+;=@3:85>EE<EE?@D(39?BFF9:>9>:79647(51:0(3(,*.))-*))
@M03152:184:000000000-AWYW1:1:2106:29047:13396 2:N:0:ATAGCACAATACCTGT
CCCAACTATCCCTATTAATCATTACGGTGATCCTAGAAACCAACAAAATAGAATCATGCCGTCCTATTTTATTATTCCATGCTAATGTATTCAAGCAAAATGCCTGCTTTAAACACTCTAATTTTTTCAAAGTAAAGGTCCTGGTTCCCCGCGACACCCAATTAAGGGCATCGTGGTTCTCCAGAAGGTGAGAAATTGACTAAACCAGTTCATACCCCTTAAGGCACGACCGATGTGTCAATCCCGAAATTCAACTACGAGCTTAGATCGGAAGAGCGTCGTGAAGGTAAAGAACAGAGAT
+
?CCCCCGGGGGGGGGGGGGDGDFCGGGG?@FGGGGDFEGFGGGGGFEEGGGAFCFGGFCGE:FCEFG9FEGEGGFGC<EGEGFEGFDFGGGFFFF@FGGGGGGGGC<EGGGGGGD@FA<FFGEGGGCFBFGGGGGFG9>F=FDCGGGFGG7+@C@EGGGGCC;DD8AFDFCG>FDG?>FG?FGGGGFA=DGGG,DFCFGFGF+:AAFGGFFG9CG*?5=AF51*=85AAB>D;)8*+1C5F48@)88A9G6;<DA?43/2(:94;44).3(4(2(..)9((0()-95(-:))6*(8:(*,)
@M03152:184:000000000-AWYW1:1:2106:25588:13402 2:N:0:ATAGCACAATACCTGT
CCCAACTATCCCTATTAATCATTACGGCGACTCTAGAAACCAACAAAATAGAACCGCACGTCCTATTTTATTATTCCATGCTAATGTATTCCGGCGTAAGCCTGCTTTGAACACTCTAATTTTCTCAAGGTAAAGGTCCTGGTTCCCCGACACACCCAGTGAAGGGCATGCCGGCTCACCAAGAGGTAAGGCCCGGCCAGACAGTACACACCGTTAGGCGGACCGCCCGGGCAGGTCCGAAATTCAACTACGCGCTTAGATCGGAAGAGCGTCGGGTAGGGAAAGAACAGGGATGGGTAGG
+
CCCCCGGGGGGGGGGGGGGGGGGGGGGGGGGGGGGGGGGGGGGGGGGGGGGGGGGGGGGGE@FGGGFGGGGGGGGGGFGGGGGGGGGFGGGGGGGGGDGGGGGGGGGGGGGGGGGGGCGGGGGGGDGGGGGGGGGGGFFGGGEGGGGGGEGGGEEGGGGFGDFGGGGGFGGFGDDCDGCCFGGGC86B@FGG5CEEGGEFGGG9CFFGGFDGD9C>BAEFD>BBB;>:BD05>799??GBEB5)*999<F42(/535(,64::66861,,4(4;BB(.8:<;?)2544(.:((*,)7(*((
@M03152:184:000000000-AWYW1:1:2106:16897:13467 2:N:0:ATAGCACAATACCTGT
CCCAACTATCCCTATTAATCATTACGTCGACCCTAGAAACCAACAAAATAGGATCAAACGTCCTATTTCATTATTCCATGCTAATGTATTCAAGCGTTAGCCTGCTTTAAACACTCTAATTTTTTCAAAGTAACAGTCCTGATTCCCCGCGACACCAAGTTAATGACATCGCGGCTCCTCAGAAAGGAGGAACCAACAAAACCAGTACGTACCATAGGCACGACCAGTAAATTGATCCCGAAATTCAACTACGAGCTTAGATCGGAAGAGCGTCGGGTAGGGAAAGAAAAGGGTGGTGTAA
+
CCCCCGGGGGGGGGGGGGGGGGGGGGGGGGGGGGGGGGGG<FGGGGGGGGGGFAGGFGFGGGGGGGGGGGGGGGGGGGGGGGGGGGGGGGGGGGFGGGGGGGGFGCFGGFGGGGGGGGGGGGGFGCFCFGGGGGFGGGGGGGGGGGGGGD78EEGGGGGGGGGGGFGFG68C@CDEGGGFCFFGFGDGFGGGGFGGGGCFGGC>C?FCD9FFGFF>FAEFFFF>=BB8FF<A+:7;=4;?EBB@FFFFEFF;6D37A09<A9<:<042:B097((((.,4:505(7(:(((-(0(00374)
@M03152:184:000000000-AWYW1:1:2106:15400:13567 2:N:0:ATAGCACAATACCTGT
CTTCTTATTTCATACGTGTCCTTTCGTCCTACCCCATTCCACTCTACTCTTCCTCCCAATCCCTTTCGCGCTCCTACAAACCAACACACTCCAACACCCACCTTCTCTCTAATCTACCATGTCCACCTATTTATCACCACCCCTCCCTTTTACCCCATATTTCTCTTTAAGCAATTCTCCTTGCTGCTCCACACAACCTTCTCACGTACTCCTAACTCACCAACCCTTAGAAACTCTACACTACCACACACACACCAAACAATACCCACACCACCGTTGTACAATCCCCAGACCACATACA
+
6A---,,,-6<,,,,,,,,6,<,,,,;8B,,,;,,B,,,C@,6@,,,,6,,6@,,,,6;,;C,6,,,68+@+6@,,6,,,6,,:BC,,86,,6,C,6,+,,8,,,,,5,C5,,:,,,,,5:,,5C,,,,:,,,,,,4A=<+@BD8++,,9,99,,++46,,,,,7,3,+++,,6+,6,+3+33,+,,,6,,63+++6=,+,++5,*055*2+++,*+4***3*11))*3**++3*3+1::9**)**)05*)((*)()/(((()/.).7((/(6(((()((.3)1))/)((((-*4)))2))
@M03152:184:000000000-AWYW1:1:2106:18713:13612 2:N:0:ATAGCACAATACCTGT
CCCAACTATCCCTATTAATCATTACGTCAACCCTAGAAACCAACAAAATAAGATCGACGTCCTATTTCATTATTCCATGCTAATGTATTCAAGCGTTAGCCTGCTTTAAACACTCTAATTTTTTCAAAGTAACAGTCCTGTTTCCCCGCAACACCAAATTAATGGCATCACGGTTCTACAAGAGGGAGGAATCAGTGAAGCCAGTTCATACCGGTGGCACGACCGACCTACTGACCCCGAAATTCAACTACGAGCTTAGATCGGAAGAGCGTCGTGTAGGGAAAGAACAGGTAAGGGTAGA
+
CCCCCGGGGGGGGGGGGGGGGGGGGGGGEFFFGGGGGGGGGGGGGGGFGGGFGGAFGGG@FDGGGGGGGGGGGGGGGGGGFGGGGGGFGGFGGGDGGGGGGGGGGGGGFGGGGGGGGGGGGGGGGGGGGGGGGGGGGGGGGGGGGGGGGGGGGGGGGGGGGGGGFCFFGFF6>DDEGGGFGGFGGGGGGGGG89EGGGGFG?FCEFFGGF7FDCC5BFCFFA?FABFFFFEFFF9DA<GBFFFF=FEF<CF<6<E6A<8<35?<??BF0<>18>6215AAFFFF?F(3<70).+.)0,*()
@M03152:184:000000000-AWYW1:1:2106:8073:13619 2:N:0:ATAGCACAATACCTGT
CCCAACTATCCCTATTAATCATTACGGCGACTCTAGAAACCAACAAAATAGAACCGCACGTCCTATTTTATTATGCCATGCTAATGTATTCAGGCAAAGGCCTGCTTTGAACACTCTAATTTTCTCAAGGTAAAAGTCCTGGTTCCCCAACACACCCAATTAAGGGCATGCCGGCTCACCAAGAGGTAGAACCCAGCCAGACAGTACGTACCCAATAGGCAGACCGCCCGACCAGGCTCGAAAGTCAACTACGCGCTTAGATCGGAACAGCGACGAGTAGGGAAAAAACCGGAGAGTGAGA
+
CCCCCCFGCFGGGGGGGGGGGGFGGGGGGGGDGGGGGGFGGGCFGEFGGGGGGGGGDEGGGGGGCAFFGGCEAFGGFGCGGEGEGGGFA?FGGGGGGGG8=FDFFGGGGGEFAFEGGFGGGGGD9FACGCAFCCEE=FDEFFG:;EFFG>8DEGEGED8@@DD8?FGGGDCEC6==?DFFGFFDC6,3,<FGGGGGGFGF,;75EF8;?>4DF456?=:FAAFF(-5A4)68>D65)/8,)55(;AEF<+;32)5976?FF)68:(3(.1(((-4((0.6>E0)3)(-(((-(/()/)*))
@M03152:184:000000000-AWYW1:1:2106:17069:13820 2:N:0:ATAGCACAATACCTGT
CCCAACTATCCCTATTAATCATTACGTCAATCCTAGAAACCAACAAAATAGGATCGAACGTCCTATTTCATTATTCCATGCTAATGTATTCAAGCGTTAGCCTGCTTTAAACACTCTAATTTTTTCAAAGTAACAGTCCAGTTTCCCCGCAACACCAAATTAATGGCATTATGGTTCATCAGGAAGGAGGAATCAGTAAGACCAGTTCATACCAGAGGCGCGACTAATCTACTAACCCCGAAATTCAACTACGAGCTTCGATCGGAAGAGCGTCGTGTAGGGAAAGAACAGGTAGAGCTAA
+
CCCCCG8F<FGGGGGGGGGGGGGGGGGGECFGGGGGGGGGFGGGGGGGGGGGGGGEEFFEFDEGGFGGGGGGGGGGFEEGFGGGGFEEFFFFGGGGEGGGGGGGGGGGGGGGEFGGGFFGGGGGGDFEFCFFGGGFDEFFGGGGGG9E@ECBEGGGGFGFEEDGG88DF=D,@@DAD,=,6EEFFGGFFGGF=>FGC@:@CCDDE?729=CCC?7A5*)3<1<=)>7CA988+=A4/5/55>B9A18FFCF30*)4>().2/3:;@((/(492((((..6<@7548,4(386.+)**)*))
@M03152:184:000000000-AWYW1:1:2106:13536:13879 2:N:0:ATAGCACAATACCTGT
CCCAACTATCCCTATTAATCATTACGTCAATCCTAGAAACCAACAAAATAGGATCGAACGTCCTATTTCATTATTCCATGCTAATGTATTCGAGCGTTAGCTTGCTTTAAACACTCTAATTTTTTCAAAGTAACAGTCCAAATTCCCCGCAACACCAAATTAATGGCATTACGGTTCATCAGGAAGGAGGAACCAGTGAGACCAGTACATACCAGAGGCATGACCAACCTACTAACCCCGAAATTCAACTCCGAGATTAGATCGGAAGAGCGCCGTGTAGGGAAAGAACAGGCATATTGCA
+
CCCCCGGGGGGGGGGGGGGGGGGGGGGG7FGGGGGGFGGGGAFEGGGGGGGGGGGGFGEEFF>FGDGGGGGGGGGGGGGGFFCGGGGGGGF,CBFGGGGGGGGGGGFGFGGFFGFFFAFGGGGGGFGGGDGGG9EEFGGGFGGGC;ECEGGGGGG+>FFFFGGGGGGGGGGGDGGD69D8+EDFDGDGF>EFGFEGFGGFGG6@FFF?CF@FFFGFFFFDACFFCE=A5FBA6=/*9>;5498(1+@>*:*.//8(09?3<)52;?@6;@(2((-(4),6<D?@B41<:((.(13)*.0))
@M03152:184:000000000-AWYW1:1:2106:20225:13883 2:N:0:ATAGCACAATACCTGT
CCCAACTATCCCTATTAATCATTACGTCAATCCTAGAAACCAACAAAATAGGATCAAACGTCCTATTTCATTATTCCATGCTAATGTATTCAAGCGCGAGCCTGCTTTAAACACTCTAATTTTTTCAAAGTAACAATCCTGATTCCCCGCCACACCAACTGAATGGCATTACGGTTCTTCAGAAGGGAGGAATCAGTGAAACCAGTGCATACCGAAGGCACGACCAGCGTACTGATCCCGAAATTCAACTACGAGCTTAGATCGGAAGAGCGTCGTGTAGGGAAAGAACAAGTAGAGGTAA
+
CCCCCGGGGGGGGGGGGGGGGGGGGGGG,FGGGGGGGGGGGGGGGGGGGGGGGGGGGGGGEFGGGGGGGGGGFGGGGGGGGGGGGGGGGGGGGGGGGGGGGGGGGFDGGGGGGGGGGFGGGGGGGGGGGGGGGGGGGGGGGFGGGGGFGGDGGGGGGGGGGGGGGGFGGGGFGDGECGGGGGGGGGDGGGGGGGGGGGGFFGCC6<;CDFGGCCEFFF2>AAEBAADFFE@DFGEC8>F9>9EFFAEFFGFF<DE9B3>EFE38@FB0<BBF3:96?8:>AB?)(783(.(..<5**(2,)
@M03152:184:000000000-AWYW1:1:2106:24650:13993 2:N:0:ATAGCACAATACCTGT
CCCAACTATCCCTATTAATCATTACGTCAATCCTAGAAACCAACAAAATAGGATCGAACGTCCTATTTCATTATTCCATGCTAATGTATTCAAGCGTTAGCTTGCTTTAAACACTCTAATTTTTTCAAAGTAACAGTCCAAATTCCCCGCAACACCAAATTAATGGCATTACGGTTCATCAGGAAGGGAGGAATCGATGACGCCAGTACGTACCGAAGGCACGACCGACGCATCGACCCCGACATTCAACTACGAGCTTAGATCGGCAGCTCATCGTTTAGGGAAAGAACGGACATGTGTT
+
CCCCCGGGGGFGGFFGCCGGGGGGGGGGDGGGGG9E<EEGGGGGGGGGGCFGFGGGC@FF@@FGGGGGGGGG9EGGGGGGGGF<FGGGCFGGFFGGGGGDGFFFFFGGGCEGGGGGG,EGDEFFGGFE<EFGEGFGFFFC9EGGGGGGEEG67,=6>F8=EEFA==8DGF?8D6DADCFGGFEFC88>FDG6EGGF1=8BFDGBGFFGG>D>CDG>*34AFD>27>=;B;0>):?7)3)68939>FE*6F=(:*)3;3:9.).6:<(34(.5)).5(.-25)(0442:(((,(*-*1:7-(
@M03152:184:000000000-AWYW1:1:2106:29041:14045 2:N:0:ATAGCACAATACCTGT
CCCAACTATCCCTATTAATCATTACGTCAATCCTAGAAACCAACAAAATAGGATCGAACGTCCTATTTCATTATTCCATGCTAATGTATTCAAGCGTTAGCCTGCTTTAACCACTCTAATTTTTTCAAAGTAACAGTCCAGTTTCCCCGCAACACCAAATTAATGGCATTACGGTTCACCAGGAAGGAGGAATCAGTAAGACCAGTGCATACAAGAGGCACGACCACTCCACTAACCCAGAAATTCAACTACGAGCTTAAACCGGAAGAGCGGCGGTGAGGGCAAGAACCAGTCTGTGTCA
+
CCCCCGGGGGGGGDGGGGGGGGGGG@FGEGFGGGDEGEGGGFGGGGGGGCGGGCGGFGGGDF7FFGGGFFGGCFGGFFGG8C9FGGG9EGGGGAFEGDGGC,CAFDGGGGGF9FFGFGCFGGGGGFGG,,CFGFGGGGGGG;DGF9EFGGG8EFGGGG?FGG8FFCF?DFGGGDFGCDD,+@>+=DE,@>+8D9A8E+,=,5==7?A7?=EF++@59AAA5)*==A2***:AF>)0@B*(?2A:A+719CFF2<52.6))1),(2(1(((,.((-,()-(.)(73;?18((()3)//-0))
@M03152:184:000000000-AWYW1:1:2106:7853:14216 2:N:0:ATAGCACAATACCTGT
CCCAACTATCCCTATTAATCATTACGTCAATCCTAGAAACCAACAAAATAGGATCGAACGTCCTATTTCATTATTCCATGCTAATGTATTCAAGCGTTAGCCTGCTTTACACACTCTAATTTTTTCAAAGTAACAGTCCAGATTCCTCGCAACACCAAATTAATGGCATTACGGCTCATCAGGAAGGAGGAATCAGTGAGACAAGTACATACCAGAGGCATGACCAACCTACTAACACCGAAATTCAACAACAAGCTTAGATCGGAAGAGTGTCGTGGAGGGAAACAAACGGTATGGGTAA
+
CCCCCGGGGGFFDGGGGGGGGGGGGGGGGGGGGCGG@FFFFGGGGGGGGGGFADFG7,CFC<FFGDFFGFGGGCG9FFGGGGGGGGGAFGGGGGCGGEG@EGGE?F<FG,EFF@FFFGGGGAGGGGGGG9FCFGGFEFCFFEFEEGGGD7EEGGGGGFF9EFFGGD8DFFG,D68=CFGDGGF@DGGGGGDFGFC=:+7;E?=@GFFD?++C+9,;:*8565C:@@5**333/B/@FEDAB=>9+=5FF*)5(*2()0;=85.(6?(.3()//.(/6)31,=1A:),..(,((2()).*.(
@M03152:184:000000000-AWYW1:1:2106:7198:14260 2:N:0:ATAGCACAATACCTGT
CCCAACTATCCCTATTAATCATTACGTCAATCCTAGAAACCAGCAAAATAGGATCAAACGTCCTATTTCATTATTCCATGCTAATGTATTCAAGCGCTTGCCTGCTTTAAACACTCTAATTTTTTCAAAGTAACAGTCCTGATTCCCCGCAACACCAAATTAATGGCATTACGGCTCATCAAGAGGGAGGAATCAGCAAGGCCAGTTCATACCATTGGCACGACCAACCTGCTGACCCCGAACTTCAACTACGAGCTTAGATCGGAAGAGCGTCGTGTAGGGAAAGAAACGGAAAGTGGAT
+
CCCCCGFGGGGGGGGGGGGGGGGGGGGGGGGGGGGGGGGGGGGGGGGGGGGGGGGGGGGGFGGGFGGGGGGGFGGFGGGGGGGGGGGGGGGGGCFGGDGFGGGGGGGGGFGGGGGGGGGGGGGGGGFBFGGGDFGGFGGGFAGGGGGGGGGCEGGGGCFGGFGGGGGGGGGCF>DEDGGGGGFGGFG7EECECGGGGG8D9DCCC*?;DFDGFGGFFFEFFFFF>A=B>FBFAC49ABG25:)71B?CFGFF;35::1)4C)9(/((.(,5:(44((0.5<78)381(((,((*(01)*))
@M03152:184:000000000-AWYW1:1:2106:9245:14266 2:N:0:ATAGCACAATACCTGT
CCCAACTATCCCTATTAATCATTACGTCGATCCTAGAAACCAACAAAATAGAATCAAACGTCCTATTTCATTATTCCATGCTAATGTATTCAAGCGTATGCCTGCTTTAAACACTCTAATTTTTTCAAAGTAACAGTCCTGATTCCCCAAGACACCAAATTAATGACATCAAGGTTCTTCAGAAGGGAGAAACCAATAATACCAGTACGTACCGAGGCACGACCAACAAATTGGTCCCGAAATTCAACTACTAGCTTATATCGGAAGAGCGTCGTGTAGGGAAAGAACAGAGAAGTGGTGA
+
CCCCCGGGGGGFGGGGGGGGGGGGGGGGGGGGGGGGFFGGGGGGGGGGGGGGGGGGGFGGF8FGGFGGGFGGGGGGGGGEGGGGGDGGGGGGGGCECECGF9FFGFFF55?AECFGGGGFGGGGGDFGGGGGGCGCDC8E9?EGGDDCGGGGGFDGGGFGGFGC,@F9DGGFFCFFGGDGGFGDFFCF+@FDGE?D8D,?:DCE8D++6;D+=D95**:9*85>8@=>F69>F46C6BG9D@A@=F?+/?F45+;719***)(3(,(33(.((.3;64C3204>054((((,.+(1*,*()
@M03152:184:000000000-AWYW1:1:2106:21420:14329 2:N:0:ATAGCACAATACCTGT
CCCAACTATCCCTATTAATCATTACGTCAATCCTAGAAACCAACAAAATAGGATCGAACGTCCTATTTCATTATTCCATGCTAATGTATTCAAGCTTAAGCCTGCTTTAAACACTCTAATTTTTTCAAAGTAACAGTCCTGATTTCCCGCAACACCAAATTAATGGCATTACGGTTCGTCAAGAGGGAGGAATCAGCAAGGCCAGTACATACCAGTGGCACGACCGACCTGCAGACCCCGAAATTCAACTACGAGCTTAGATCGGAAGAGCGTCGGGGAGGGAAAGACAAGGGATGAGGAG
+
CCCCCGGGGGGGGGGGGGGGGGGGGGGGCCEGGGGGGGGGGGGGGFGGGGGGGGGGGGGGFGGGGGGGGGGGGGGGGGGGGGGGGGGGGGFGGFGGGGGGGFGFGGGGGFGGGFGGGGGGGGGGGGGGGGGGGFFGGGEFGGGGGGGGGGGGGGGGGGGGGGGGGGGGGGGGGGGGDCGDFCGGGGEGGGGFG?FGGGFF9C+:E9FDGFFFFFGAACAAFAEB>@A>:?B)6CC<)85@DBD;+;6FEGF3<G>()/6;E)6;?0;6(1:>9<7(()((1>8F6F7,(.220505).*,-
@M03152:184:000000000-AWYW1:1:2106:4155:14392 2:N:0:ATAGCACAATACCTGT
CCCAACTATCCCTATTAATCATTACGTCAATCCTAGAAACCAACAAAATAGGATCGAACGTCCTATTTCATTATTCCATGCTAATGTATTCAAGCGTTAGCCTGCTTTAAACACTCTAATTTTTTCAAAGTAACAGTCCAGATTCCTCGCAACACCAAATTAATGGCATTACGGCTCATCAGGAAGGAGGAATCAGTGAGACCAGTACATACCAGAGGCATGACCAACCGACTAAACCCGAAATTCAACTACGAGCTTAGATCGGACGAGCGACGTGTAGGGAAAGAACAGGAAGGGCGGA
+
9@CCCGGGGGGGGGGGGGGGGGGGGGGGGGGGGGGGGGFGGFFG@FGGGGGFCGCFCEFFDFFEFFGGGGGGGGGGGGGGGGGGGGGGGGGGGG?FCGGGGGGGG8FFGFGGGFFFGGGGGGGGGGEFGFGFFGGGGFFGGGFG,FEA@@CCGGGCCDFDFGF8C,@DGGGGGC+@=DDFFF?8=FG8DGEGC,==F7@0,661,+=?FFGF6CCFFF55?@FEBEC?5*7?>G*2*-;5A2?(==8FEGFB25.().;EC3)32;(((..4(4(34/4<A)1.48072<?0(*()),)((
@M03152:184:000000000-AWYW1:1:2106:10434:14458 2:N:0:ATAGCACAATACCTGT
CCCAACTATCCCTATTAATCATGAGTTCCTTGGCACCCGAAATTCAACTACGAGCTTAGATCGGAAGAGCGTCGTGTAGGGAAAGAACAGGTATGTGTAGATCTCGGTGGTCGGCGTATTATTAAAAAAAAAAAAATAAACACGTAAAAATAGAGTGGTATAGAACCTCAACCACAACAAGATTCAAGCTATGATCTATATATTATGTATTAGTCGATCAACACACACAATTCACCTTATTATGTACGATGATCGACTACTGTTCCTTAACTCGATCCTCAACCGTTTTTGGTCAGTTCCC
+
CCCCCGGGGGGGGGGGGGGGGGGGGFGFGGFGGGGGGGGGGGGGGGFGGGGGGGG>FCFG9FGGGGGGG<F@FF@CEFGGGGGFGFGDDFFEDEFFG<5?9,:C9,44@F=5++8@+++,,,CF<<EEGCCCC+++,,,7,,,38,,+,,,,@,,,,+,,7,,,,54,4**,,**,**3,*49,=;;B<,5,,,,4,+51,++01=+21+++++,)))())(*((/3)).)3+3)**)0.+.+)1+)0-*)))*)()-(().))).)))-)).((,())-)).)-)((((((.+))160.)
@M03152:184:000000000-AWYW1:1:2106:25416:14519 2:N:0:ATAGCACAATACCTGT
CCCAACTATCCCTATTAATCATTACGGCGACTCTAGAAACCAACAAAATAGAACCGCACGCCCTATTTTATTATGCCATGCTAATGTATTCAGGCAAAGGCCTGCTTTGAACACTCTAATTTTCTCAAGGTAAAAGTCCTGGTTCCCCAACACACCCAATTAAGGGCATGCCGGCTCACCAAGAGGTAGAACCCAGCCAGACAGTACGTACCCAATAGGCAGACCGCCCGACCAGGTTCGAAATTCAACTACGAGCTTAGATCGGAAGAGCGTCGTGTAGGGAAAGAAACGGTATGTGTAG
+
CCCCCGGFGGGGGGGGGGGGGGGGGGGGGGGGGGGGGGGGGGGGGGGGGGGGGGGGGEGGGGGGGGFEFFGGGGGGCGGGGGGGGGGGGGAGGGFGGCE8FFFGG<FGGGGGFGGGGEFCGFGFGGGFFGGGFGGGGFGGGFFFGFGGGGGGGGG6CGGGGFGGDFEGGGGFE>DC6EDGGGGFGGGGGFGGFGGGG;FCFFGDF6A>9;;CFGGA*B)9?>FF=2@):=655D,22;C7A85:8+9CE=4;:<B0779?F>>??:290:?BFFB(-04:<B75143(,((,4/()*)*))
@M03152:184:000000000-AWYW1:1:2106:4016:14558 2:N:0:ATAGCACAATACCTGT
CCCAACTATCCCTATTAATCATTACGGCGACTCTAGAAACCAACAAAATAGAACCGCACGTCCTATTTTATTATGCCATGCTAATGTATTCAGGCAAAGGCCTGCTTTGAACACTCTAATTTTCTCAAGGTAAAAGTCCTGGTTCCCCAACACACCCAATTAAGGGCATGCCGGCTCACCAAGGGGTAGAACCCAGCCAGACAGTACGTACCCAATAGGCAGACCACCCGACCAGGTCCGAAATTCAACTACGCGCTTAGACCGGAAGCGCGTCGTGGTGGGAAAGAACAGGTAGGGGGTT
+
@@@CCGGGGFGGGDGGGFEFGGGGGGDGGD@FGGGGGGFGGGGGGGGGGGGGGGEGGGGGGGGGGDGGGGGFGGGGFGFGFEFDGGGAEGGGGFFGGGG88<FFGGGGG9F<EB<DEFFFGGG<?<FGGGGGFGGGAFAFFG=AEAEEFEEGGGGGEGGGGFDF=?E?=+=3@E6=+>DFF8=DCEEGE9EGG8CFGFF*,0;8<9+C7FCG4*=F69@F62475@=?):5>DD@30)22>@B7:CEFFGF@2))()-()--)4(((((,-4(-4(2)(4(04@<@23:?204+)))(),(
@M03152:184:000000000-AWYW1:1:2106:16478:14588 2:N:0:ATAGCACAATACCTGT
CCCAACTATCCCTATTAATCATTACGGCGACTCTAGAAACCAACAAAATAGAACCGCACATCCTATTTTATTATGCCATGCTAATGTATTCAGGCAAAGGCCTGCTTTGAACACTCTAATTTTCTCAAGGTAAAAGTCCTGGTTCCCCAACACACCAAATTAAGGGCATGCCGGCTCACCAAGAGGTAGAACCCAGCCAGACAGTACGTAACCAATAGGCAGACCGCCCGACACGGTTCGAAATTCAACTACGAGCTTAGAACGGAAGAGCGTCGTGGAGGGAAAGAACAGGTAAGGATGA
+
CCCCCGCGGGGGGGGGGGGGGGGGGGGGGGGGGGGFGGGGFGGGGGFGGGGGGGGGGGGGFFGGGG9FGGGGGGAFFGEGGGGGGGGFFGGGDGGGGGGGDFEFFGGGGAFGG,C?FDEGFGGGGGGDFFFGGGGFEFGGGGEFGCG@CCCGGGGC+>DDAA;DFFGEFGG8CGGEDGFGG,,8=>DF?FG9CGE6C+,*,7;59B+<7**;**=AF6:AA)9)4A@;>EFF33258(89:8D<FFEFEGFE;3)(..)).).43,2,,.,4(3(31),4:;()(.34(:1,.3-*/)*((
@M03152:184:000000000-AWYW1:1:2106:3132:14658 2:N:0:ATAGCACAATACCTGT
CCCAACTATCCCTATTAATCATTACGGCGACTCTAGAAACCAACAAAATAGAACCGCACGTCCTATTTTATTATGCCATGCTAATGTATTCAGGCAAAGGCCTGCTTTGAACACTCTAATTTTCTCAAGGTAAAAGTCCTGGTTCCCCAACACACCCAATTAAGGGCACGCCGGCTCACCAAGAGGTAGAACCCAGCCAGACAGTACGTACCCAATAGGCCGACCGCCCGACCAGGTTCGAAATTCAACTACGAGCTTAGATCGGAAGAGCGTCGGGGAGGGAAAGAACAGGTATGGATAG
+
BCCCCEFGGGFFGGGGGGGCEFGDFGGGGGBCFFFEGGEGGGGCGCGGGFFGGGGGCFCFCCFGGGGGACFFFFFAFGEFFEFFCFG9<EAFDEFGGGGFG,5B<F<FGCFCGGGGGGGGD<FF?FGFFFFFGGGGGCCGGF8AF8EDGGEFGC@ECD>8>FGGGGGFGCCDGEGGGGGGCDF8CGFGFFGGFGEDGDC;7CF:CF>;?AGDC>FFFA@))(:6@>FD):6;D:;C=7>3>0B,9FFF2FFFFGF0<(629)640:127<392(((()-(4>4@<502.1(.)067))*)(
@M03152:184:000000000-AWYW1:1:2106:11600:14690 2:N:0:ATAGCACAATACCTGT
CCCAACTATCCCTATTAATCATTACGGCGACTCTAGAAACCAACAAAATAGAACCGCACGTCCTATTTTATTATTCCATGCTAATGTATTCCGGCGTAAGCCTGCTTTGAACACTCTAATTTTCTCAAGGTAAAGGTCCTGGTTCCCCGACACACCCAGTGAAGGGCATGCCGGCTCACCAAGAGGTAAGGCCCGGCCAGACAGTACACACCGTTAGGCGGACCGCCCGGTCAGGTCCGAAATTAAACTACGAGCTTAGATCGGAAGAGCGACGTGTAGGGAAAGAACAGGGAGGATTGAG
+
CCCCCGGGGGGGGGGGGGGGGGGGGGGGGGGGGGGGGGGGGGGGGGGGGGGGGGGGGGGGGGGGGGGGGGGGGGGGGGGGGGGGGGGGGGGGGGGGGGGGGGGGGFGGGGGGGGGGGGGGGGGGGGGGGFGGGGGGGGGGGGGGGGGGGGGGGGGGGGGEFEFGGDGGGGGGGGGCDGGGGGGGGFGGGGGGFCEGGGGFC<FFFF=DFFGGGGGFEA=EF0=>@>2>B3(05FF*65DBF9F2*9<F4F?:BD3;6<?F<<:0<140:09(-4(,,)6<?F<><F70<?:-3*()))*))
@M03152:184:000000000-AWYW1:1:2106:10436:14712 2:N:0:ATAGCACAATACCTGT
CCCAACTATCCCTATTAATCATTACGTCAATCCTAGAAACCAACAAAATAGGATCGAACGTCCTATTTCATTATTCCATGCTAATGTATTCAAGCGTTAGCTTGCTTTAAACACTCTAATTTTTTCAAAGTAACAGTCCAAATTCCCCGCAACACCAAATTAATGGCATTACGGTTCATCAGGAGGGAGGAATCAGTGAGACCAGTACATACCAGAGGCATGACCAACCTACTAACCCCGAAATTCAACTACGAGCTTAGATCGGAAGAGCGTCGAGTAGGGAAAGAACAGGTATGTATAA
+
CCCCCGGGGGGGGGGGGGGGGGGGGGGGEGGGGGGGGGGGGGGGGGGGGGGGGGGGGGGGFGEGGGGGGGGGGGGGGGGGGGGGGGGGGGGGGGGGGGGGGGGGGGGGGGGGFFGGGGGGGGGGEGFGGFGGGGGGGGGGGGGGG9EGGGGGGGGGGGGGGGGGGAFGGGFCGGGGGGGGGGF@DGGGGGGGGGGGGFGFGG6=CFFFGFGG?FGA6>=DFBFEEEBBBF=F4:EFFFDBAB>BFFEFFCFFFDB@B@E@<)7=?F<;;@DF313(-*843@2<1>?F33(4)0)/0)06)
@M03152:184:000000000-AWYW1:1:2106:22776:14716 2:N:0:ATAGCACAATACCTGT
CCCAACTATCCCTATTAATCATTACGTCAACCCTAGAAACCAACAAAATAAGATCGACGTCCTATTTCATTATTCCATGCTAATGTATTCAAGCGTTAGCCTGCTTTAAACACTCTAATTTTTTCAAAGTAACAGTCCTGTTTCCCCGCAACACCAAGTTAATGGCATCACGGTTCTACAAGAGGGAGGAATCAGTGAGACCAGTTCATACCGTTGGCACGACCGACCTACTGACCCCGAAATTCAACTACGAGCTTAGATCGGAAGAGCGTCGTGTAGGGAAAGAAAAGGGAGGTGGAGG
+
CCCCCGGGFGGGGGGGGGGGGGGGGGGGGGGGGGGGGGGGGGGGGGGGGGGGGGFGGGGGGEGGGGGGGGFGGGGFGGEFGGGGGGGFGGGGGGGGGGGGGGGGGGGDEGGF@FGGGDGGGGFGGGGGGGGGGGGGGFGGGGGGFCCEGGGGGGGCFGGGDCFG8FGGFGGG>FDGGGFGGGFGFDDGGGGGFDFGCFFFDFFFAAFGGFFFGGGFFFBFBFB944(8?6>AFF=;A=D9BB4)AFCFFGF?8:B0);@C3/,(1-324(--:>6:()4>F?:>6@7(((-(2/(0)-*,(
@M03152:184:000000000-AWYW1:1:2106:12324:14753 2:N:0:ATAGCACAATACCTGT
CCCAACTATCCCTATTAATCATTACGTCGATCCTAGAAACCAACAAAATAGGGTCAAACGTCCTATTTCATTATTCCATGCTAATGTATTCAAGCGCGAGCCTGCTTTAAACACTCTAATTTTTTCAAAGTAACAGTCCTGATTCCCCGCCACACCAACTTAATGACATGACGGTTCTTCAGAAGGGAGAAACCAGTGACACAAGTGCATACCGAAGGCACGACCAGCGTACTGATCTCGAAATTAAAGTACGAGCTTAGATCGGAAGAGCGAAGTGTAGGGAAAGAACAGATAGGTGTAG
+
CCCCCEEFCGFGGGGGGGGGGGGGGGGGFGGGGGGGFEFGFFGGGGGGGGGGGGGGGGGEC<FCFGGGGGGGGFFDFFDFGGFGGGAEFFCFGGF@FGGGGGGFG?EFFFGEFDFGG<FGFFGFEGGGGGGGGGFFFDGFFGDFGGGGEGGGGGGGGGGGFFFDGFGGGFGG>E+=DDFGGGGGGGGGEE@FE6CFAFG?EG+=GFCCGFF>FGGFFF)6A)9A-524?:54)BE84)+/26B06/78)2;52<B6D()74))63;20.,,4((-,51))4)(),0(.(..()2))*.*))
@M03152:184:000000000-AWYW1:1:2106:24003:14822 2:N:0:ATAGCACAATACCTGT
CCCAACTATCCCTATTAATCATTACATCGATCCTAGAAACCAACAAAATAGAATGCGATGTCCTATTTCATTATTCCATGCTAATGTATTCAAGCGTGAGCCTGCTTTAAACACTCTAATTTTTTCAAGGTAACAGTCCTAATTCCCCACAACATCAACCGAATGACATCATGGTTCCTTAGAAGGTGAGAACCAATGGGACCAGTACATACCGAGGGCATGACCGACCCATCGATCCCGAAATTCAACTACGAGCTTAGATCGGAAGAGCGTCGTGTAGGGAAAGAACAGGTAGGTGTAA
+
CCCCCGGGGGGGGGGGGGGGGGGGGGGGGGGGGGGGGGGGGGGGGFGGGGGGGGGGGGGECFFGGGGGGGGGGGGGGGGFFFGGGGGGGGGGGGGGGGGGGGGGGGGFGGGGFGGGGGFGGGGGGGGGGDGGGGFFGGGGGCFF9F9FFGGGGGGGGGGGCEEGGGGGFGGGGFGFGBDEFFGFGGGGGGGGGGFGGDDFGGG==@FGFFGGGCGFFAAFFBFC@5>?5?=6>CBC*>D=EFFB+=CFEGFFDDABB8C@E<EFFF;>DF8@;?;(4.(6758FBFF27<:157))*)04)
@M03152:184:000000000-AWYW1:1:2106:12471:14842 2:N:0:ATAGCACAATACCTGT
CCCAACTATCCCTATTAATCATTACAGCGACTCTAGAAACCAACAAAATAGAACTGCACATCCTATTTTATTATTCCATGCTAGTGTATTCCGGCGTAAGCCTGCTTTGAACACTCTAATTTTCTCAAGGTAAAGGTCCTGGTTCCCCGACACACCCAGTGAAGGGCATGCCGGCTCACCAAGAGGTAAGGCCCGGCCAGACAGTACACACCGTTAGGCGGACCGCCCGGTCAGGTCCGAAATTCAACTACGAGCTTAGATCGGAAGAGCGTCGTGTAGGGAAAGAAAAGGAAGGTGCAGA
+
CCCCCGGGGGGGGGGGGGGGGGGGGGGGGGGGGGGGGGGGGGGGGGGGGGGGGGGGGGGGGGGGGGGGGGGGGGGGGGGGGGGGGGGGGGGGGGGGGGGGGGGGGGGGFGGGGGGGGGCFGGFAEDF9EFFGGFGGGGGGG8ECGGGGGGGGGGGGGGGDC=EGGGGFDGG8CGGD6DGFFFGGGFBEEGDF6+CGGGGFGGGFGFFGGFG4DF>>D6(85@B2:9B5;A());1;;4>>BB42=BAF<C?6,1.46474<)41:038<79(4>(,,)5<B:2.(7:,84((,0(0))*-)
@M03152:184:000000000-AWYW1:1:2106:19557:14851 2:N:0:ATAGCACAATACCTGT
CCCAACTATCCCTATTAATCATTACGGCGACTCTAGAAACCAACAAAATAGAACCGCACGTCCTATTTTATTATGCCATGCTAATGTATTCAGGCAAAGGCCTGCTTTGAACACTCTAATTTTCTCAAGGTAAAAGTCCTGGTTCCCCAACACACCCAATTAAGGGCATGCCGGCTCACCAAGAGGTAGAACCCAGCCAGACAGTACGTACCCAATAGGCAGACCGCCCGACCAGGTTCGCAATTCAACTACGAGCTTAGATCGGCAGAGTGTCGCGTAGGGAAAGAACAGGATTGCGTAG
+
CCCCCGGGGFGGGGGGGGGFFGGGGGDGCGGGGG9FGECFFF6CF@FGGGGGGGGEFGGCFGGGGF<FGFGGFGGFGGAFGGDGGGGGGGGGCDGGGGFFGGGFGGGGGCEFFGG?F9AFEFGGFGBFGGGFGGFG9FDFC:>FE=FF@EGDEGGCEDCD>@39@FECDGGGCE6EDGDFGGF@CGGF?EGGGG6:6@,9:DGDFACD7?GGGFG*9:4997?D>@9B5DFF37?*0.;()/=3AA?F?CFF?D>>D2><<BD??(-42:)-4<0(,7390507:41:0(.2(+))*,9((
@M03152:184:000000000-AWYW1:1:2106:26702:14863 2:N:0:ATAGCACAATACCTGT
CCCAACTATCCCTATTAATCATTACGTCAACCCTAGAAACCAACAAAATAAGATCGACGTCCTATTTCATTATTCCATGCTAATGTATTCAAGCGTTAGCCTGCTTTAAACACTCTAATTTTTTCAAAGTAACAGTCCTGTTTCCCCGCAACACCAAGTTAATGGCATCACGGTTCTACAAGAGGGAGGAATCAGTGAGACCAGTTCATACCGTTGGCACGACCGACCTACTGACCCCGAAATTCAACTAAGAGCTTAGATCGGAAGAGCGCCGGGTAGGGAAAGAACAGCGAAGCAGAGA
+
CCCCCGGGGGGGGGGGGGGGGFGGGGGGGFGGGGGGFFGGFGGGGGGGGGGGFEFGGGEB@CFGGEF,<FCFFGGGGGGGGGGGGGGFCFGGGFCFCECD<EFGFGFFFGGGGGGGGGGFCEAEGGGGFEGGFGGFGFFFEFGAA:EFGGGGGGGGFGFCEFGFA@FFCGGDC?>@DGDGGGCFFGGGGG8D=99F7?6CEGFCCFCGGFG5CFEEA*:>?=9>AFFEAFEFFGFGA=DBDFF4+;<=<C/586)>ACE9)58@DFBF?0((4(((476?15:50?(31((-4*,))(0((
@M03152:184:000000000-AWYW1:1:2106:6710:14884 2:N:0:ATAGCACAATACCTGT
CCCAACTATCCCTATTAATCATTACGGCGACTCTAGAAACCAACAAAATAGAACCGCACGTCCTATTTTATTATTCCATGCTAATGTATTCGGGCATAGGCCTGCTTTGAACACTCTAATTTTCTCAAAGTAAAAGTCCTGGTTCCCCGACACACCCAGTGAAGGGCATGCCGGCTCACCAAGAGGTAAGACCCGGTCAGACAGTACGTACCGTGAGGCAGACCGCACGACCAGGCCAGAAATGCAACTACGAGCTTAGATCGGAAGAGCGTCGGGTAGGGAAAGAACAGGAAGGGGGAGG
+
CCCCCDCFCFGGFFFFCFC<FDFGCFGGGGDECCFGGGGGDGGDGGFG9FFGGEC::CCE<C:CA9<<F@A@FEFFDFCFC9<FDFEG9EC<FEEE?EFECC,FDCDCFFFCDEEFCDG9FCA,A,C@FC<E?EFFFEF9EB@,E8E8CE7E7@@+@DG,@EFGGEDGCF6,=C667D7@D::4A6DCECF,5,;@**:>?97<,=+?*9**2*,6)655556((((050():86*.(:65?*)*16)4<)2475()))6))-((41070,((3(,(.-3,)373720,(.((*-))()((
@M03152:184:000000000-AWYW1:1:2106:11739:14918 2:N:0:ATAGCACAATACCTGT
CCCAACTATCCCTATTAATCATTACGTCGATCTTAGAAACCAACAAAATAAGATCAAACGTCCTATTTCATTATTCCATGCTAATGTATTCAAGCCAAAGCCTGCTTTAAACACTCTAATTTTTTCAAAGTAACAGCCCTGATTCCCCACAACATCAAATTAATGACATCGTGCTTCGTCGGAAGGGAGAAACCAATTGTACCAGTGCGTACCGTTGGCACGACCAATAAATTGATCCCGAAATTCAACTACGAGCTTAGATCGGAAGAGCGTCGTGTAGGGAAAGAAAAACAGAGTTTAG
+
CCCCCGGGGGGGGGGGGGGGGGGGGGGGGGGGGGGGGGGGGGGGGGGGGGGGGGGGGGGGGDGGGFGGGGGGGGGGGGGGGGGGGGGGGGGGGGFGGDGGGDFGGFGGGGGGGFGGG<FGGGGFEGGGFGGGFGFFFGDGGFGGGGFGGGGGGGGGGGGGGGGGGGGGGG>E8CFFFCFEDGGGGG7FEGFFD,=D8=@;=FFFCFF+=BGGGGGAFA@>>DE5:A>46AEFA7AC9689B@A2:=?64CFE95=@E(;<F?E<(4123331(624:725752.3534(((((*()/)*.)
@M03152:184:000000000-AWYW1:1:2106:27330:14955 2:N:0:ATAGCACAATACCTGT
CCCAACTATCCCTATTAATCATTACTGTGATCCTAGAAACCAACAAAATAGAATCATGCCGTCCTATTTTCTTATTCCATGCTAATGTATTCAAGCAAAATGCCTGCTTTAAACACTCTAATTTTTTCAAAGTAAAGGTCCTGGTTCCCCGTGACACCCAATTAAGGGCATCGCGGTTCTCCCGAAGGTTAGAAATTGACTACACAAGTTCATACCCCTTAAGGCACGACCGATGTGTCAATCCCGAACTTCAACTACGAGCTTATAGCGGACGAGCGTCTGGTAGGGAAAGAACATGACA
+
CCCCCFEFFGGGF9FEFGFGGGF9C,CFC<E,FFDFGGGGGFFBFFFFFG,,CEEGFFFGGC@FGGF9EE,CFCGGFFGG9FG9FFGFFGGGGGGGGGGGG<A<EA@<EEGGGFGGDBCDFGGGGGGGGGC,CB,A9EFCDFGGGGCFEDECBGGGGGGD?FCE;DDFDGGG6CD>=CDGG8,+=+6CD,=8EF@EFG9=@=?DF09C?CCFF@9*;?8FFF>5@DF>5@A4?75;88CC+7+8))6?2CF<?7+1AE1?;(366)9))2:6(,416D9(,02@2*(-(.46:*.)*(*.)
@M03152:184:000000000-AWYW1:1:2106:3129:14955 2:N:0:ATAGCACAATACCTGT
CCCAACTATCCCTATTAATCATTACGTCAATCCTAGAAACCAACAAAATAGGATCGAACGTCCTATTTCATTATTCCATGCTAATGTATTCAAGCGTTAGCCTGCTTTAAACACTCTAATTTTTTCAAAGTAACAGTCCAGATTCCTCGCAACACCAAATTAATGGCATTACGGCTCATCAGAAAGGAGGCATCAGTGAGACAAGTACATACCAGACGCATGACCAACATACTAACCCCGAACTTCAACTACGACCTTAGATCGGAAGAGAGTCGTTCAGGGCAAGAACAACGGTATATAG
+
CCCCCGGFFGGFGGGGGGFEGGGGGGGGDGGGCGGGGFFGGDGGGGGGFFFGCEGGDG<C<FFGGFGGGGCCEFGGFGC9F9EEAFEGFEFGGAFGCCECC8AE8AFFFCE<EEFGF,CFCEGFEFGEFFG9B9FFGGGGFC==EEFG@E@EGGGGGFC9E8E8;,=DF===D+=@DF+7D8,3=DDF88+@@,6@ECFFGG6D,1??CCCF+7CF*3)995?C)08A*94>@F7;A2>5A>47884BE=AE@D)(0))7.9</;;(1:;(/))(/()/9;>1>:F:B?:(((*,)))*))
@M03152:184:000000000-AWYW1:1:2106:19824:14983 2:N:0:ATAGCACAATACCTGT
CCCAACTATCCCTATTAATCATTACGTCAATCCTAGAAACCAACAAAATAGGATCGAACGTCCTATTTCATTATTCCATGCTAATGTATTCAAGCGTTAGCTTGCTTTAAACACTCTAATTTTTTCAAAGTAACAGTCCAAATTCCCCGCAACACCAAATTAATGGCATTACGGTTCATCAGGAAGGAGGAATCAGTGAGACCAGTACATACCAGAGGCATGACCAACCTACTAACCCCGAAATTCAACTACGAGCTTAGATCGGAAGAGCGTCGTGTAGGGAAAGAAAAGGTATGTATAA
+
CCCCCGGGGGGGGGGGGGGGGGGGGGGG,FFGGGGGGGGGGGGGGFGGGGGGGGGGGGGGGGGGGGGGGGGGGGGGGGGGGGGGGGGGGGGGGGGGGGGGGGGGGGGGGGGGGGGGG<FFGGGGGGGGDFGGGGGGGGGGGGGGGGGGGGGGGGGGGFFGGGGG8D?FGGGG6@FGGGGGGGGCFGGFG>EGFGGGGGGFGG7@?F@DGFDD7CCA*:=9A@FFFECEFF@AAFCGFBCAFFAFFFFFFFF38C4553C74<C@?;?;@D@F((.,673<A33F?:(4,((,.<668)0)-
@M03152:184:000000000-AWYW1:1:2106:21295:15028 2:N:0:ATAGCACAATACCTGT
CCCAACTATCCCTATTAATCATTACGTCGATCCTAGAAACCAACAAAATAGGGTCAAACGTCCTATTTCATTATTCCATGCTAATGTATTCAAGCGCGAGCCTGCTTTAAACACTCTAATCTTTTCAAAGTAACAGTCCTGATTCCCCGCCACACCAACTGAATGGCATGACAGTTCTTCAGAAGGGAGAAACCAGTGACACCAGTGCATACCAAAGGCACGACCAGCGTACTGATCTCGAAATTCAACTACGAGCTTAGATCGGAAGAGCGTCGTGTAGGGAAAGAACAGGCAGGTATAA
+
CCCCCGGGGGGGGGGGGGGGGGGGGGGGGGGGGGGGGGGGGFGGGGGGGGGGGGGGGGGGFGGGGGGGGGGGGGGGGGGGGGCFGGGGGGGGGGGGGGGGGGGGGGGGGGGGGGGGGFGGGGGGGGGGFGGGGGGGGGFGFGGGGGGGGGGGGGGGFGGGGGGGFFGGGGGGGGGDGGFGFGGGGFGGGCGGGGGGGGGFGGGD99AFGFGGGFGFFFF>6=9>AAFFED@BFC48=51>AB>BF+*=CGF8@D)(88CE>?C@<(:@8(56>@930)4:7B7F6>?F?F0((*(0))2.)
@M03152:184:000000000-AWYW1:1:2106:20158:15052 2:N:0:ATAGCACAATACCTGT
CCCAACTATCCCTATTAATCATTACGTCAATCCTAGAAACCAACAAAATAGGATCGAACGTCCTATTTCATTATTCCATGCTAATGTATTCAAGCGTTAGCCTGCTTTAAACACTCTAATTTTTTCAAAGTAACAGTCCAGATTCCTCGCAACACCAAATTAATGGCATTACGGCTCATCAGGAAGGAGGAATCAGTGAGACCAGTACATACCAGAGGCATGACCAACCTACTAACCCCGAAATTCAACTACGAGCTTAGATCGGAAGAGCGTCGTGTAGGGAAAGAACAGGTATGTATAA
+
CCCCCGGGGGGGGGGGGGGGGGGGGGGG@FGGGGGGGGGGGGGGGGGGGGGGGGGGGGGGFGGGGGGGGGGGGGGGGGGGGGGGGGGGFGGGGGGGGGGGGGGGGGGFGGGGGGGGG,FFFGGGGGGGGGGGFGGGGGEFGFGGGGGG7C8CGGGGGFGGGGFGFAGGGGGGGEGGGGGGGGGCFCEGFGGF8?FEFFGFCDFCFFFGGFGG?F6AFFAFF@FFFC@5>FFFFGFF4>44?AEFAFFFFGFFFD5@36C<><<@@DFBFF1931927=148)2<?47?::0(-<))*)*))
@M03152:184:000000000-AWYW1:1:2106:22831:15110 2:N:0:ATAGCACAATACCTGT
CCCAACTATCCCTATTAATCATTACGTCAATCCTAGAAACCAACAAAATAAGATCAACGTCCTATTTCATTATTCCATGCTAATGTATTCAAGCGTGAGCCTGCTTTAAACACTCTAATTTTCTCAAAGTAACAGTCCTGATTTCCCGCCACACCAAGTGAATGGCATGACGGTTCGTCAGAAGGGAGGAACCAGTGACACCAGTGCATACCGAAGGCACGACCAGCGTACTGATCCCGAAATTCAACTACGAGCTTAGATCGGAAGAGCGTCGTGGAGGGGAAGAACAGGGATGTGTAGA
+
CCCCCGGGGGGGGGGGGGGGGGGGGGGGGGGGGGGGGGGGGGGGGGGGGGGGGGGGGGFFFGFGGGGGGGGGGG<DGGGGGGGGGGGGGFGGGGGGGGDG8FGGGGGGFGGGGGGGGGFGGGGGGGGGGGGFGEFCEGGGGGGGFGFCGGGGGEGGGGGGGGGGCGGGGGGGGGGGG=DGDFGGGDFGGEFGGFGGGGA;E=FDEFFGGFFCDGDE>CDFA8?8944B?BF4:D?C1792/2??F8<84;)/;7A().)1738;<;163(13(-,1(7<?9)37::4(14((1C?4*):4)
@M03152:184:000000000-AWYW1:1:2106:27921:15121 2:N:0:ATAGCACAATACCTGT
CCCAACTATCCCTATTAATCATTACTTCGGTCCTAGAAACCAGCAAAATAGAACCAAAGTCCTATTCTATTATTCCATGCTAATGTATTCAAGCGTAAGCCTGCTTTAAACACTCTAATTTTTTCAAAGTAAAAGTCCTGGATCAATTTGCGCACTCAGTTAAGAGCACGCAAGAGCTCCAGAAAGAAAGACCCGCCCAGAGCAGTGCTTACCTTGAGGCAAGACCACCCAGCCAGGTCCGAAATTCAACTACGAGCTTAGAACGGAAGAGCGTCGTGTAGGGAAAGAACAGGAAGCTGGA
+
CCCCCFGGGFFGGGGGGGGGGGGFGGGGGGGGGGGGFGGGGFGGFFGGGGGFGGGGDFCG9FFGFFFFGGGGGFFGGGGGFGGGGGFGGGGGGFEGGEGG<@@DFFFGGGEDD<FFDGGGGGGGGGGGGG<FFFGF9EED=ACFDFFGGFG6@EFGC>EGFGFFCF,@G88@CEGGCEFGGGGCDCGFFGGGFGE+@68DFG6@F8:FF?CFGC,1*;89*:5@)8=CBFFFFCB4?=F:B(?2/B?A?7CEBD>039(.)1)7.42;;D1=0((617,49F?53)4<:7?(,*4)))*((
@M03152:184:000000000-AWYW1:1:2106:3442:15201 2:N:0:ATAGCACAATACCTGT
ACCAACTATTCCTATTAATCATTACGCCAACCCTAGAAACCAACAAAATAAGAGCGACGTCCTATTTCTTTATTCCATACTAATGTATTCAAGCGTTAGCCTGCTTTAAACACTCTAATTTTTTCAAAGTAACAGTCCTGATTCCCCGCAACACCAAATTAATTGCATCACGATTCTCCAAGAGGGAGCAATCAGTGAAGTCAGTTCATGCAGGTGCTACGAACGACCTCCTAACCCAGAACGTCCACTACGAGCTTAGAGCGGACGAGCGCAGTGTAGGGAAATAAATGGCAAGTGGAGA
+
6-A<<6,C-,<C,,CFFG@-,C,E66,++7C@,CEF,CC<FG,FGDF?,,EE,,C@++8@8,,,C9,C,C9@EE,FE<,,,<6CFCF,@FG9<@C@:=,?<F<<,A,,5A9E?F,CF,A5@EF+,A,?<A<F,,9E,9C<,9EFF,,@+88+8CEF,@D9,7@,6=EFGGC61@=,+,+,+3A,6+3C+@<,3422;87+2+5*7+++5+5*2;@C***=*);7)5:5*3-;*+0*)-*763)/))/*784,/9.6;><9))32.(((,(4(((-4)9<2()())1)).-)((+-9*)*.(
@M03152:184:000000000-AWYW1:1:2106:25497:15214 2:N:0:ATAGCACAATACCTGT
CCCAACTATCCCTATTAATCATTACGGCGACTCTAGGAACCAACAAAATAGAACCGCACGTCCTATTTTATTATGCCATGCTAATGTATTCAGGCAAAGGCCTGCTTTGAACACTCTAATTTTCTCAAGGTAAAAGTCCTGGTTCCCCAACACACCCAATTAAGGGCATGCCGGCTCACCAAGAGGTAGAACCCAGCCAGACAGTACGTACCCAATAGGCAGACCGCCCGACCAGGTTCGAAATTCAAATACGAGCTTAGATCGGAAGAGCGTCGTGTAGGGCAAGAACAGATATGGGTAG
+
CCCCCGGGGGGGGGGGGGGGGGGGGGGGGGGGGGGGGGGGGGGGGGGGGGGGGGGGGGGGFGGGGGGGGGGGGGGFGGGGGGGGGGGGFGGGGGGGGGGGGDFGFFGGGGGGGGGGGGGGGGGGGGGGGGGGGGGGGGGGGGGGGGFGGDGGGGGGGFGGGAFDFGGGGGGFEGGEDFFGGGGGGGFFFGFGGEE7FFD>FGG@FF>9F9*@C*=FFFEFF2FBDBF;5;1)=D0<6=G9485(++78)7A@;F)(04)2-)6381:((,2(-1(((0(62.(0473:(((()+)11(*-(
@M03152:184:000000000-AWYW1:1:2106:28306:15237 2:N:0:ATAGCACAATACCTGT
CCCAACTATCCCTATTAATCATTACGTCAACCCTAGAAACCAACAAAATAAGATCGACGTCCTATTTCATTATTCCATGCTAATGTATTCAAGCGTTAGCCTGCTTTAAACACTCTAATTTTTTCAAAGTAACAGTCCTGTTTCCCCGCAACACCAAATTAATGGCATCACGGTTCTACAAGAGGGACGAACCAGTGAAGCCAGTTCATACCGGTGGCACGACCGACCCACTGACCACGAAATTCAACTACGAGCGCAGAGCGTAAGAGCGTCGTGAAGGGAAAGAACAGGTATGTGCGGA
+
CC@CCGGGFGGFEFFGGGGGGCGGGGGGGGGGGFGGFFGGGGFGGGGFFGGGGGGFG>FGGGGGAFFGGGGFGG9EFEGGGGGGGGGF<FGDGGGGDEGGGF8E<FDGGGGGFGFGGGGGGGGG8FFGFGGFEFGG@FEFG9E9@FFFDGGGFEE+EFEGGDCDFFFGCG?>CFC8DFGGGCFGCGD+@CE+334<CCFF,=C@CAFDGFGCDGCD>4<A4>9(552))2(5=F(*;?D9E@)4+;?=?>62:*)-)(-4(.,(--4),((((-(,().48.1)(0...,.)-+(/6)*(-
@M03152:184:000000000-AWYW1:1:2106:19505:15384 2:N:0:ATAGCACAATACCTGT
CCCAACTATCCCTATTAATCATTACGTCAATCCTAGAAACCAACAAAATAGGATCGAACGTCCTATTTCATTATTCCATGCTAATGTATTCAAGCGCATGCCTGCTTTAAACACTCTAATTTTTTCAAAGTAACAGTCCTGATTCCCCGCAACACCAAATTAATGGCATTACGGTTCGTCAAGAGGGAGGAATCAGCAACGCCAGTACGTACCTGTGGCACGACCAACATGCTGACCCCGAAATTCAACTACGAGCTTAGATCGGAAGAGCGTCGTGGAGGGAAAGAACAGGAAGGTGGAA
+
CCCCCGGGGGGGGGGGGGGGGGGGGGGGCFGFGGGGGGGG8EFGGGGGGGGGGGGGGGGGFFGGFGGGGGGGGGGGGGGGGGGGGGGGGGGGGGGGGGGGGGGGGGCFGFGGGFGGG<FFGGGGGGGGGCGGFGGGGGGGGGGGGGGGEGEGEGGGGGGGGGGGDFF8DFFFDEGE>+@CC==@FGEFGEEGFCFGGCGFEGG=@AFGGFGFCGFA9FBFFFFFB==/6;36@CE4AF45A;F<CFCFCCFF@D5;31)/76?8;B19??:>0(94:)(3:51@BF1:43,302())(*,)
@M03152:184:000000000-AWYW1:1:2106:25404:15455 2:N:0:ATAGCACAATACCTGT
CCCAACTATCCCTATTAATCATTACGGCGACTCTAGAAACCAACAAAATAGAACCGCACGTCCTATTTTATTATGCCATGCTAATGTATTCAGGCAAAGGCCTGCTTTGAACACTCTAATTTTCTCAAGGTAAAAGTCCTGGATCCCCAACACACCCAATTAAGGGCATGCCGGCTCACCAAGAGGTAGAACCCAGCCAGACAGTACGTACCCAATAGGCAGACCGCCCGACCAGGTTCGCAATTCAACTACGAGCTTAGATCGGAAGAGCGTCGTGTAGGGAAAGAAAAGAGATGAGTAA
+
CCCCCGGGGGGGGGGGGGGGGGGGGGGDBFGGGGGGGGGGGGGGGGFGGFGFGGGGGGGGFGGGGGGGGCFGGGFFGGGFGGFGGGGGGGGGGFGGGFGFGGGGGGFGFEFGGEGGG<EGCGGGGEGCFGGGFGCGEGGGGCEC@DGGGCEGGGGGG8CFGFFGGGGGGGGEGGGGGGGGGGGCF8EFGFGG6EEFGGGFGGGFGFFG7AGDCFG?FF94/7@B>@FB>DBFB<=D)7C>)6:7A6EFFGFF?<)(.,))<4)4(:<6:?79(-73<F?ADF:4<)2(3(,(4*)1*)*.)
@M03152:184:000000000-AWYW1:1:2106:14139:15456 2:N:0:ATAGCACAATACCTGT
CCCAACTATCCCTATTAATCATTACGTCAATCCTAGAAACCAACAAAATAGGATCGAACGTCCTATTTCATTATTACATGCTAATGTATTCAAGCGTTAGCTTGCTTTAAACACTCTAATTTTTTCAAAGTAACAGTCCAAATTCCCCGCAACACCAAATTAATGGCATTACGGTTCGTCAGGAAGGAGGAATCAGTGAGACCAGTACATACCGGAGGCATGACCAACCTACTAACCCCGAAATTCAACTACGAGCTTAGATCGGAAGACAGTCTTGTAGGGAAAGAACAGGTAAGTGTAG
+
CCCCCGGGGGGGGGGGFGGGGGGGGGGG@FGGGFEGFGGGGFGGGAFG9EEFAFG7CFCCCFFGGFGGGGGGGFG,CFEAFFFGGFFEFFEFGGGGGGGGGGGGGCGG9?,CA<F<E,?FFGAFGGGDG9FGGFGFEFGEGGFGG?EECGEGEGGGGFEGGGCFCFGGGDFG?6DGGGGGDEGGFEB8D6+BDFGGEF9AA:?8,<BDGFF77D>DE*)94-9:==@>9FEFAG8D6(CBF=E281?=?7A@(55:)44)7)911021;((674).)1:A)7(0,0..(.(()+)**.*-)
@M03152:184:000000000-AWYW1:1:2106:21203:15564 2:N:0:ATAGCACAATACCTGT
CCCAACTATCCCTATTAATCATTACGTCAATCCTAGAAACCAACAAAATAGGATCGAACGTCCTATTTCATTATTCCATGCTAATGTATTCAAGCGTTAGCCTGCTTTAAACACTCTAATTTTTTCAAAGTAACAGTCCAGATTCCTCGCAACACCAAATTAATGGCATTACGGCTCATCAGGAAGGAGGAATCAGTGAGACCAGTACATACCAGAGGCATGACCAACCTACTAACACCGAAATTCAACTACGAGCTTAGATCGGAAGAGCGTCGTGTAGGGAAAGAACAGGTATGTGTAG
+
CCCCCGGGGGGGGGGGGGGGGGGGGGGG@FGGGGGGGGGGGGGGGGGGGGGGGGGGGGGGFGGGGGGGGGGGGGGGGGGGGGGGGGGGGGGGGGGGEGGGGGGFFGGDGGGGGGGGGDGGGGGGGGGGGFGGGGGGGGGFGGGGGGGGGGGGGGGGGGGGGGGGCCFGGGGGGGGCDGGGGEGGGGGCGGEGGGGGGGCFFG6=CFFFGFGG6CFFFF5>FBA5@EFFDFCAFGFG*:DAE2?BAFFFC8;3>DD=>EC@C)<?@171=;;9(6:42;=<25()3.43(4(44+)/*.*.)
@M03152:184:000000000-AWYW1:1:2106:27159:15644 2:N:0:ATAGCACAATACCTGT
CCCAACTATCCCTATTAATCATTACGTCAATCCTAGAAACCAACAAAATAGGATCGAACGTCCTATTTCATTATTCCATGCTAATGTATTCAAGCGTTAGCTTGCTTTAAACACTCTAATTTTTTCAAAGTAACAGTCCAAATTCCCCGCAACACCAAATTAATGGCATTACGGTTCGTCAGGAAGGAGGAATCAGTGAGACCAGTACATACCGGAGGCATGACCAACCTACTAACCCCGAAATTCAACTACGAGCTTAGATCGGAATATCGTCGTGTAGGGAATGAGAAGGGATGTGGAG
+
CCCCCGGGGGGGGGGGGGGGGGGGG?DDFEFGGGGGGGGGFGFGGGCFGGGGCEGECEFEFCF@FGGFGGGGGGGGGGGGGGGGGGGGGGEGGGGDGGGEGGGGGGGGGGEFGGFGFFGGGGGGGGGGGAFGFGCEFEEGGGGGGGGGGGGGGGGGGGCFGGGGEGGGGGGFD@=ACGGCFEGCDGEGGGGFCGG9:CFFG6;:7CFGFFGFFDEF55=DFDB.:B>D4F=AFGFC45CBEBF>B66AEFF@;D).5(1/;)7=;<2())),(/34:)(64><)(08)-)(.(/()9)*)(
@M03152:184:000000000-AWYW1:1:2106:24147:15715 2:N:0:ATAGCACAATACCTGT
CCCAACTATCCCTATTAATCATTACGGCGACTCTAGAAACCAACAAAATAGAACCGCACGTCCTATTTTATTATGCCATGCTAATGTATTCAGGCAAAGGCCTGCTTTGAACACTCTAATTTTCTCAAGGTAAAAGTCCTGGTTCCCCAACACACCCAATTAAGGGCATGCCGGCTCACCAAGAGGTAGAACCCAGCCAGACAGTACGTACCCAATAGGCCGACCGCCCGACCAGGTTCGAAATTCAACTACGAGCTTAGATCGGAAGAGCGTCGTGTAGGGAAAGAAACAGCATCAGGCA
+
CCCCCECGGFGGGGGGGGGGGGGGGGGGCGGGGGGGCGGGGGGGGGGFGGGGGDGCCGGGFGGG9DFGGGGGGGFGFGGFGGEEGGGFFFGGGGFF8FFDFFGCFGGGFFFFAEFGGGGGGGGGGGDGGFFD?FDFFGGFGCDFEF@FCEGGGGGGEFC8DD=EGGGDFFGGGEGGGGGFDGCGGGGGGFGFGDEGFFC5CFGFCFFGGFCDFGDFFA>A*)252>@)=AFEFG<D;)06A851+3<CBF@0:CB;>2225:>B::2303?922(-4.(683<F1F7(4:00(*))),*((
@M03152:184:000000000-AWYW1:1:2106:15551:15748 2:N:0:ATAGCACAATACCTGT
CCCAACTATCCCTATTAATCATTACGTCAATCCTAGAAACCAACAAAATAGGATCGAACGTCCTATTTCATTATTCCATGCTAATGTATTCAAGCGTTAGCTTGCTTTAAACACTCTAATTTTTTCAAAGTAACAGTCCTGTTTCCCCGCAACACCAAATTAATGGCATCACGGTTCTACAAGAGGGAGGAATCAGTGAAGCCAGTGCATACCGGTGGCACGACCGACCTACTGACCCCGAAATTCAACTACGAGCTTAGATCGGAAGAGCGTCGTCTAGGGAAAGAACAGTTATGGTTAA
+
BCCCCGGGGGCCGFFDGCAFFGGGGGGGFGFFGFFGGGGGGGFGFCFGGGGGFGGG@F<+:CFGFGGGGGGGFFFAFEFEEFFEEFGGFGGGGDGGGGGGF9<EFGFADEFFEGGGFFGGGGGGGFFGGFGFGFFFGF8EF=EGG;9F8CEEEEGDGGGADEGD==DDFC?@6C8@DD@C@F9>DF@CC=C88,@,E7=+7?68?6A89E?G9;:BEF5995@5==):?5398C59)-?1::)8@A?FFGFF?G>(./7;C<<;:20213(7;04(()(-450727((.(1)-2-*))*))
@M03152:184:000000000-AWYW1:1:2106:7535:15826 2:N:0:ATAGCACAATACCTGT
CCCAACTATCCCTATTAATCATTACGGCGATCCTAGAAACCAACAAAATAGGACCGCACGTCCTATTTTATTACTCCATGCTAATGTATTCGGGCGTAAGCCTGCTTTGAACACTCTAATTTTTTCAAAGTAAAAATCATGGTTCCCTGCCACACCCAGTAAAGGGCATAACAGCTCACCACGAGGTAAGCCTCCACCGCTCCAGTACACACCCAAATAGGCGGACCGGGCGGCACAGGCCGAAATTCAACTACGAGCTTAGATCGGACGAGCGTCGGGGAGGGAAGGAAACAGTATGTAG
+
CCCCCGGGGGGGGGGGGGGGGGGGGGGGGGGGGGGGDFGGGGGGGGGGGFGFCFFGGEEGGGGGGGGGGGGGGGGGGGGGFGGGGGGFFGGGGGGGGGGGGGGGG8FGDGAFGGCGGEFGGGFGGGGFGGGGGGGGGGGGGGGGGFGGFFGGGGGGGEDGGDFGGGGGGGGGGFGGGC8DFFGGG8CGGGGGGGGGGFDFEGGFGFFGGFFGGGG)8?=8;2569F>A>>05536)72*,),0(8)-65>8506563;14:,6AAB(8((-416(49)(((89:27(((3(((*.*9)2))
@M03152:184:000000000-AWYW1:1:2106:12282:15854 2:N:0:ATAGCACAATACCTGT
CCCAACTATCCCTATTAATCATTACTTCGGTCCTAGAAACCAACAAAATAGAACCAAAGTCCTATTCTATTATTCCATGCTAATGTATTCAGGCGAAAGCCTGCTTTAAACACTCTAATTTTTTCAAAGTAAAAGTCCTGGATCCCCTGCGCACTCAATTAAGGGCACACAGGTTCCCCAGAAGGAAAGACCCGACCAGAGGCAGTGCTTACCTTGCGGCAAGACCACCCAGCCAGGTCCGAAATTCAACTACGAGCTTAGATCGGAAGAGCGTCGTGTAGGGAAAGAACAGGACTGTGGA
+
CCCCCGGGGGGGGGGGGGGGGGGGGGGGCGGGGGGGGGGGGGGGGGGGGGGGGGGGGGGGGGGGGGGGGGGGGGGGGGGGGGGGGGGGGGGGFGGGGGGGGGGGGGGGGGGGGGGGGCGGGGGGGGCFGGFGGGGGGGGGGGGGGGGGGGGGGGGGGGGGGGGCGGGGGGGG8EFG6FGGGGGGGGGGGGGGGGGGGDEFGD6=E9A8FFFF>FCAFFFEDBFFFFFFEFFFFGB?F=FBB9EFFFFFEGFFEGF;A>;9;<)<0;<FFFF:2(49(0(,5*,)8@B:B?<(,*()0)2()
@M03152:184:000000000-AWYW1:1:2106:10525:15944 2:N:0:ATAGCACAATACCTGT
CCCAACTATCCCTATTAATCATTACGGCGACTCTAGAAACCAACAAAATAGAACCGCACGTCCTATTTTATTATGCCATGCTAATGTATTCAGGCAAAGGCCTGCTTTGAACACTCTAATTTTCTCAAGGTAAAAGTCCTGGTTCCCCAACACACCCAATTAAGGGCATGCCGGCTCACCAAGAGGTAGAACCCAGCCAGACAGTACATACCCAATAGGCAGACCGCCCGACCAGGTTCGAAATTCAACTAAGAGCTTAGATCGGAAGAGCGACGGGTAGGGAAAGAACAGCAAAGGGAAA
+
CCCCC@FGGFCFGGGGGGGGGGGGGGGGGEEGGGGGFGGGGGGGGGGGGGGGGGGGGGGGFGGGGGGDGGDGGGGGFGGGGGGGGGGGGGGFFFGGGGGCFGGGGCFGGGGGGEGFGFGGGCGGGGGFFGGGGGEGFFGGGGGCFGGFGEGGGGGGGGGGGGGFFEGGGGGFGGGEGGGGGFFFGG8:CFGG887CG5:AE*;::=8C2@;>C?C>FFEFFAFD4=98BB@>BD652)*6A8A?F67FEFF35DA3=1>)-.6?:3?>2:?F(41(4)4::>7F.5(4(32((2())(*((
@M03152:184:000000000-AWYW1:1:2106:12850:16034 2:N:0:ATAGCACAATACCTGT
CCCAACTATCCCTATTAATCATTACGTCAATCCTAGAAACCAACAAAATAGGATCGAACGTCCTATTTCATTATTCCATGCTAATGTATTCAAGCGTTAGCTTGCTTTAAACACTCTAATTTTTTCAAAGTAACAGTCCAAATTGCCCGCAACACCAAATTAATGGCATTACGGTTCATCAGGAAGGAGGAATCAGTGAGACCAGTACATACCAGAGGCATGACCAACATACTAACCCCGAAATTCAACTACGAGCTTAGATCGGAAGAGCGTCGTGTAGGGAAAGATAAGTTACGTGTAA
+
CCCCCGGGGFFFGGGGGGGGGGGGGGGG7FFFGFFG@GAFGFGGGGFFGGGGGGGE@EGCFGGGGGGGGGGGFGGGGGGFCFF9FGFGEFFGGGGGGGGGGGD<FAFGGGFGGGGFG9FFGGGGGGCEFFFGFGGF=FBFGGGGGFFF7CGGGGGGGGGGGG8EEFFEFFFG6=8@CFGGGGGFGGEGGGGFGCF8EFDF8D6DGFCGCFGGFGG59@ABFBAE):5@*;8FFGCF65*7*7558+@FF=66/969:;;EC<370(673(61(/4(,.(72375:>:).)4.)+)0)(2()
@M03152:184:000000000-AWYW1:1:2106:17501:16130 2:N:0:ATAGCACAATACCTGT
CCCAACTATCCCCAGTAATCATTACGGCGACTCTAGAAACCAACAAAATAGAACCGCACGTCCTATTTTATTATGCCATGCTAATGTATTCAGGCAAAGGCCTGCTTTGAACACTCTAATTTTCTCAAGGTAAAAGTCCTGGTTCCCCAACACACCCAATTAAGGGCATGCCGGCTCACCAAGAGGTAGAACCCAGCCAGACAGTACGTACCCAATAGGCAGACCGCCCGACCAGGTTCGAAATTCAACTACGAGCTTAGAACGGAAGAGCGTCGTGTAGGGAAAGAACAGGTATAGGGTA
+
CCCCCGGGGGGGGGGGGGGGGGGGGGGGGGGGGGGGGGGGGGGGGGGGGGGGGGFGGGGGFFGGGGGGGGGGGGGGGGGGGGGGGGGGGGGGGGGGGGGGGGGGGFGGGGGGGGGGGGGGGGGGGGGGGGGGGGGGGFGGFGGGCGGGGGGGGGGGGGGGGFGGG8EGGGGGGEGGDFFFFFFGGGGGGGGGGGGFGGFA>FGCCFFGGFGDGGGFFF=AF9ADDB>DFD@EDG?3;;79FFF@FFFFFFF;DGBBE04,2).3(-(,,((4601(().<<>2F(),:112(.+.**)*((
@M03152:184:000000000-AWYW1:1:2106:14382:16190 2:N:0:ATAGCACAATACCTGT
CCCAACTATCCCTATTAATCATTACGGCGACTCTAGAAACCAACAAAATAGAACCGCACGTCCTATTTTATTATGCCATGCTAATGTATTCAGGCAAAGGCCTGCTTTGAACACTCTAATTTTCTCAAGGTAAAAGTCCTGGTTCCCCAACACACCCAATTAAGGGCATGCCGGCTCACCAAGAGGTAGAACCCAGCCAGACAGTACGTACCCAATAGGCAGACCGCCCGACCAGGTTCGAAATTCAACTACGAGCTTAGATCGGAAGAGCGTCGTGTAGGGAAAGAACAGGTATGTGTAG
+
CCCCCGGGGGGGGGGGGGGGGGGGGGGGGGGGGGGGGGGGGGGGGFGGGGGGGGGGGGGGGGGGGGGGGGGGGGGFGGGGGGGGGGGGFGGGGFGGGG?FGGGGGGGGFGGGGGGGGGGGGGGGGGGDFGGGGGGGGGGGGGFGGGGGGGGGGGGGGFGGGDFGFGEGGGGCGGGGGGGGGGCFFGGFFGGGGGGFGGGFGGGFFF+;DFGGGGFFFA@AAAFFF=@?BA()871//7F>FDE@FACFEC6;@G:6@5<8<)6:48:2:87;1<>B:<:<<37:?5,1((..-+))/)*.)
@M03152:184:000000000-AWYW1:1:2106:25558:16248 2:N:0:ATAGCACAATACCTGT
CCCAACTATCCCTATTAATCATTACTTCAGCCCTAGAAACCAACGAAAGTAGAACCAAAGTCCTATTTCATTATCCCATGCTAATATATTCAAAGACTTGGATACGCCTGCTTTGAACACTCTAATTTCTTCACAGTAAAAGATTTGCAATTCTTGATACCCTAGATTATTAGATAATTTACGGGTGTTATTCTAAAAGGAAGGACATAAAGATTTTAGTTCGCAATTTGTGAATTGGACAGTAAATTATTTATTAACGGAAATTAAATTCCGAGTGTAGATCGGAAGAGTTCCTAGTAGG
+
A<<C@FGGFGCFDGFGFFFFFGFG<FGFFEA8FA8FDFFGGGDFE@,6@CFEE@,EEFDC@,C@FE<FGFG<C<E,C<C<<<BCEFB9CCDC9E,BC9,,,B?F84@494E=<F<,9EC?,9C,,5AF5@FC9CFCFF=54E,=ECA,,C@,>@A9,D;EFD=D,,@9+=D;,=EC8=DG+@=8+4@C+=EFG,3,=A=>8++1@**6+1669+B+1=)3<>5):=9:C+CAF779*)=5*1C@BF510+=AAD+;+1)):-51/**1/*1/:)/((4*1*1*)(0((-6)))+)+11+1)
@M03152:184:000000000-AWYW1:1:2106:18931:16256 2:N:0:ATAGCACAATACCTGT
CCCAACTATCCCTATTAATCATTACGGTGGTCCTAGAAACCAACAAAATAGAACCATGCCGTCCTATTTTATTATTCCATGCTAATGTATTCAAGCAAAAATGCCTGCTTTAAACACTCTAATTTTTTCAAAGTAAAGGTCCTGGTTCCCCACGGCACCCAATTAAGGACATCGCGGTTCTCCAGAAGGTGAGAAATTGACTGCACCAGTTCATACCCCGTAAGGCACGACCGATGCGCCAATCCCGAAATTCAACTACGAGCTTAGATCGGAAGACCGTAGTGTCGGGAAAGAACAGGAA
+
CCCCCGGGGGGGGGGGGGGGGGGGGGGFGGGGGGGGGGGGFGDGGGGGGGGDFFFFGGGDGCECGE9EGCGGGGGGGGGFGGFGGFFFGGGCFFFGGGDGGFFGGGGGGGFGGGGGGGFGGGGGGGGGGGG9EBFGFGAFFFGCBEDFFCFG7EGGGGGGGGGGGF88ADFFGCCE6@C@AGGGDDFGCGFGGGGGGFDCGF8@CFFGGF?2CFFAFFCBF>EB@BFAD>AE>G>9)/5@E>48AFFF9G:99DF3+.6;?FFB0>2>:)4:6(,.()34()(0)*-(2090.*8))1*((
@M03152:184:000000000-AWYW1:1:2106:4256:16258 2:N:0:ATAGCACAATACCTGT
CCCAACTATCCCTATTAATCATTACTTCGGTCCTAGAAACCAACAAAATAGAACCAAAGTCCTATTCTATTATTCCATGCTAATGTATTCAAGCGAAAGCCTGCTTTAAACACTCTAATTTTTTCAAAGTAAAAGTCCTGGATCCCCTACGCACACAGTTAAGCGCACGCAGGTTCCCCAGAAGGAAAGACCCGACCAGAGGCAGTGCTTACCTTTCGGCAAGACCACACAGCCAGGTCCGAAATTCAACTACGAGCTTAGATCGTAAGAGCGTCGTGTAGGGAAAGCACAGGGATGTAGA
+
CCCCCGGEGGGGGGGGGGGGGGGGGGGGGGGGGGGGGGGGEGGGGGGGGGGGGFFGGGGGGGGFGGGGGGGGFGGGGGGGEFGCGGGGFEFDG?CFGGG<E@FC,A<FFGFGGG?FAFGGGGGGFGGGGGGAFGCCEEGCGGGF@AFGF8CEEGGFEGFFGGGDGDE6DCC6CDDDFFC8@DGGFGDGGGGGGDGE6CFFFCDFGAAC@FGG>F7>CDFF>5>)5:B>)868?FFGFBCBBB32FF?CE=8;;G:2)(/9<<<?D(((())(3(,965((-=(),74(5(4((*()0,*))
@M03152:184:000000000-AWYW1:1:2106:14633:16285 2:N:0:ATAGCACAATACCTGT
CCCAACTATCCCTATTAATCATTACGTCAATCCTAGAAACCAACAAAATAGGATCGAACGTCCTATTTCATTATTCCATGCTAATGTATTCAAGCTTAAGCCTGCTTTAAACACTCTAATTTTTTCAAAGTAACAGTCCTGATTTCCCGCAACACCAAATTAATGGCATTACGATTCGTCAAGAGGGAGGAATCAGCAAGACCAGTACATACCATTGGCACGACCGACCTGCTGACCCCGAAATTCAACTACGAGCTTAGATCGGAAGAGCGGCGTGTAGGGAAAGAACAGGTAGGTGTAG
+
CCCCCGGGGGGGGGGGGGGGGGGGGGGG@FGGGGGGGGGGGGGGGGGGGGGGGGGGGGGGFGGGGGGGGGGGGFGFGGGGGGGGGGGGGGGGGGGGGGGFFGGGGGGGGGGGGGGGGGGGGGGGGGGGGGFGGGGGGGGGFGGGGGFGGGGGGFGDFGGGGGGGGCGGGGGGGGGGGGFGGGGGGGEFGGGGGGGGCFGFGGGCFFFGFFGGGGGFF5@FFDAA=ABFBEDFFGFGFFGFFF)5++?FEFFF?<>>B@E@E?CFF@FB@3;7(39715,4>>2F?>?0(,4(.+)0*5D--
@M03152:184:000000000-AWYW1:1:2106:25567:16303 2:N:0:ATAGCACAATACCTGT
CCCAACTATCCCTATTAATCATTACGTCAATCCTAGAAACCAACAAAATAGGATCGAACGTCCTATTTCATTATTCCATGCTAATGTATTCAAGCGTTAGCTTGCTTTAAACACTCTAATTTTTTCAAAGTAACAGTCCAAATTCCCCGCAACACCAAATAAATGGCATTACGGTTCATCAGGAAGGAGGAATCAGTGAAACCAGTACATACCATAGCAATGACCAATCTACTAACTCCGAAATTCAACTCCGAGCTTAAATCGCAAAAGCTTAGTGAAGGGACAGAACACTACTGTGTAA
+
CCCCCFGGGGGFFEGGGGGGCEGGGFGGGGGGGGGFG9CFF<FGGFFGGCFFCFGGGGGGGCCEGCGGGFGGGGGGGFC9FEFFFEFEFEFGGGGCCC::FGGGGGGGGGG9FCGCG,CFGGGGGGGGGFFFAF<<@FGCA:FF9F9A+@@EG,F8B8DGF,==@9?FGFGG?6=EG9DF??D,+D8FGGGG8DEFDFFFF?8CCCCGGA@G7;,;5**5508C=@)@A+*41+;C+1;4@>*:+=EF;+*)()22:3>*8<5=(;((//:;))/))+116)63/0(4/(()/+)**)2..
@M03152:184:000000000-AWYW1:1:2106:7880:16395 2:N:0:ATAGCACAATACCTGT
CCCAACTATCCCTATTAATCATTACGTCAATCCTAGAAACCAACAAAATAGGATCGAACGTCCTATTTCATTATTCCATGCTAATGTATTCAAGCGTTAGCTTGCTTTAAACACTCTAATTTTTTCAAAGTAACAGTCCAAATTCCCCGCAACACCAAATTAATGGCATTACGGTTCATCAGGAAGGAGGAATCAGTGAGACCGGTACATACCAGAGGCATGACCAACCTACTAACCCCGAAATTCAACTACGAGCTTAGATCGGAAGAGCGGCGTGTAGGGAAAGAAAAGGTATGTGTAA
+
CCCCCGGGGGGGGGGGGGGGGGGGGGGGGGGGGGGGGGGGGGGGGGGGGGGGGGGGGGGGGGGGGGGGGGGGGGGGGGGGGGGGGGGFGGGGGDFGEGGGGGGGGCGGGGGGGGGGGGGGGGGGGGGGGGGGFDGGGGGGGGGGGGGGGGGGGGGGGGGGGGGGGGGGGGGCFEFGDGGGGGGG8FGFGG6DGGG8EDEFG=F5C?EGFFGGGF,AF>DFFFFEBFFFDF@FAGFGABC@AF85A6>FFGFFFGBBFFE8><7??;?BF(62((4-7<:ABEFF?F07(87<)+)//)*.)
@M03152:184:000000000-AWYW1:1:2106:20906:16412 2:N:0:ATAGCACAATACCTGT
CCCAACTATCCCTATTAATCATTACGTCAACCCTAGAAACCAACAAAATAAGATCGACGTCCTATTTCATTATTCCATGCTAATGTATTCAAGCGTTAGCCTGCTTTAAACACTCTAATTTTTTCAAAGTAACAGTCCTGTTTCCCCGCAACACCAAGTTACTGGCATCACGGTTCTACAAGAGGGAGGAATCAGTGAGACCAGTTCACACCGTTGGCACGACCGACCTACTGACCCCGAACTTCAACTACGAGCTTAGATCGGAAGAGCGTCGTGTAGGGAAAGAACACGGACGGCTGAG
+
CCC@CFGGGGGGG@8FFGGGGFGFG<CE7:FCFGGGG,FGFCF@DEFGGGGFFFGGGGGBFGGGDGFFF9CEDF,CC@FGFEFFFFFCFFGF9EEFE:FGGCFFG<F,?<FGGGGGG<C<EE<FGGFG99CFEAEGGGFCG:EGGFGGGEGCFGGDFC7D>,@@8E8D8DD+=D8CDC8,6@,DFGGDGGGCE9E==+<A9=0:@=EC+?C*<0*00AEFD@>AB=@BB6>F4CE<A23:>())3:CF)22663316;<)..4-4-,(4(36(9,,())),.(8?53(,((--*()),)((
@M03152:184:000000000-AWYW1:1:2106:20089:16530 2:N:0:ATAGCACAATACCTGT
CCCAACTATCCCTATTAATCATTACGTCAATCCTAGAAACCAACAAAATAGGATCGAACGTCCTATTTCATTATTCCATGCTAATGTATTCAAGCGTTAGCCTGCTTTAAACACTCTAATTTTTTCAAAGTAACAGTCCTGTTTCCCCGCAACACCAAATTAATGGCATCACGGTTCTACAAGAGGGAGGAATCAGTGAAGCCAGTTCATACCGGTGGCACGACCGACCTACTGACCCCGAAATTCAACTACGAGCTTAGATCGGAAGAGCGTAGTGTAGGGAAAGAAAAGGATAGTGTAA
+
CCCCCGGGFFGGGGFGGGCFFEGFGDFGFFGGGFGGGGGGGGGGGGGGGGGDGGGG@FC@FGGGGGGGGDEFFGAFFGEFGGG<E@EFCGGGGGGGEEGGGEFGGGGFFEEFEB<BFGGGGGGGCGGGAEAEGGGGGG,CEE9FEGFFG7E6CEFGGFF,@D;AEA?EF++,1+0@CDFGG9E,DCE+==CFDGGGGGGFG?+@G?;FGFFCCD@9@E9FFFAB5955?53AADCFABD051>(3:?7?:)4<G5(8398C.7<1666103>>(-44*69-),727::0((1(+)01)2.)
@M03152:184:000000000-AWYW1:1:2106:18153:16637 2:N:0:ATAGCACAATACCTGT
CCCAACTATCCCTATTAATCATTACGGCGACTCTAGAAACCAACAAAATAGAACCGCACGTCCTATTTTATTATGCCATGCTAATGTATTCAGGCAAAGGCCTGCTTTGAACACTCTAATTTTCTCAAGGTAAAAGTCCTGGTTCCCCAACACACCCAATTAAGGGCATGCCGGCTCACCAAGAGGTAGAACCCAGCCAGACAGTACGTACCCAATAGGCAGACCGCCCGACCAGGGTCGAAATTCAACTCCGAGCTTAGACGGGAAGAGAGTCGTGTGGGGAAAGAACAGTGATGTGTAA
+
CCCCCGGGGGGGGGGGGGGGGGGGGGGGGGGGGGGGGGGGGGGDFGGGFGGGGFAFGGGGFGGGGADFDFFFFGFFGGGGGGGGGFGGAFEGGDGFGGFFFFFGGGGGGGEGGGGGG9FGGGGGAEEFFGFFGFFGFFGEFG=A;EGGCC7DGGGDDGG8EFFFGFGG?6DDCGDC>DGF?8=>CGDGCFGFGEECFGEAGC>=AF>D*;4?>7C*AFBAA<FB=2@FBFBDEG1/),0.>1D(;AEFFG43(9>BB?A>A-((-4(6<21,)5;<?8(-43(7:4.4411.-+)995*))
@M03152:184:000000000-AWYW1:1:2106:18242:16648 2:N:0:ATAGCACAATACCTGT
CCCAACTATCCCTATTAATCATTACGGCAGTTCTAAAAACCAACAAAATAGAACCACACGTCCTATTTTATTATTCCATGCTAATGTATTCAGGCATAGGCCTGCTTTGAACACTCTAATTTTCTCAAGGTAAAAGTCCCAGTTCCCCGATGCATTCAATAAAGAACACACCGGTTCACTAAGAGGCAAGACCCGGTCAAGCAGTAAAAACGCCGTCAGGAGGACCACCCAACCAGATCCGAAATTAAAATACGAGCTAGATCGGAAGAGCGTCGTGTAGGGAAAGAACAGGTAAGTGTAA
+
CCCCCGGGGGGGGGGGGGGGGGGGGGGGGGFGGGGGGGGGFGGGGGGGGGGGGGGGGGGGGG7FFEFEGGGGGGGGGGGGCFGGGGGGGGGGFGGGGGGFFFGFG8FGGGEGGGGGGFGGGGGGGFGGGGGGGGGGGCDFFGEEGGFGGGGGGFGCFGGGGDDGGGGGGGGGGEDEGGGGGGGGGGGGGGGGCC>EEGGFG+?CC@C7+;965*@**@>4*:9AFB2A@>DF>C>4F.C74>A>4+);)1:4.9>;3683@353,263@?2(,(4-:)3.<B:>:53::738)3)/*-0))
@M03152:184:000000000-AWYW1:1:2106:17613:16662 2:N:0:ATAGCACAATACCTGT
CCCAACTATCCCTATTAATCATTACGGCGACTCTAGAAACCAACAAAATAGAACCGCACGTCCTATTTTATTATGCCATGCTAATGTATTCAGGCAAAGGCCTGCTTTGAACACTCTAATTTTCTCAAGGTAAAAGTCCTGGTTCCCCAACACACCCAATTAAGGGCATGCCGGCTCACCAAGAGGTAGAACCCAGCCAGACAGTACGGACCCAATAGGCAGACCGCCCGACCAGGTTCGAAATTCAACTACGAGCTTAGATCGGAAGAGCGTCGGGTAGGGAAAGAAAAGGCAAGGGTAA
+
CCCCCGGGGGGGGGGGGGGGGGGGGGGGGDGGGFGGFGGGGGGGGGGGGGGGGGGGGGGGC7@CFGGGGGGGGGGGGGGGGGGFFGGGGGFEFGGGGGGGG?FGGGGFAFGGGGGGG?AFGGGGFGGFFGGGGGFGFFFGGG8EGGGGF7BEGGG6@D?EGEFCFFGGGDFGGGC+=EGFGGF@DFGGGFFCEGGCGFEA699=EFF5*97DDDG>AF=FA>>5>@>FDABFE<;7).;286)/+;CCE7))33>1),6245A:?F:9?:B>(,1,4),4<>:56@:?0((((2(.0(0.(
@M03152:184:000000000-AWYW1:1:2106:21229:16674 2:N:0:ATAGCACAATACCTGT
CCCAACTATCCCTATTAATCATTACGTCAATCCTAGAAACCAACAAAATAAGATCAACGTCCTATTTCATTATTCCATGCTAATGTATTCAAGCGTTGGCCTGCTTTAAACACTCTAATTTTTTCAAAGTAACAGTCCTGTTTCCCCGCAACACCAAACTAATGGCATCACGGTTCTGCAAGAGGGAGGAATCAGTGAAGCCAGTACGTACCGGTGGCACGACCGACCTACTGACCCCGAAATTCAACTACGAGCTTAGATCGGAAGAGCGTCGAGTAGGGAAAGAACAGGTATGTGAAGA
+
ACCCCGGFGGGGGGGGGGGGGGGGGGGGCGGGGGGGGGGGGGCFFFGGGGGGGGGGGGGGGGGGGGFGFGFEFFGCFFGGGGGGGGGGFFDDFFGEGGG8EGFGGGGGGGFGGGGGGGGGGGFGFFGGGGGGCFGF@=@FE:FGGGGEGGGGGGGGFGGGGFGGGCF9DGFGDGGGGGFFFFC>DEGGGGGG8FGFDGGD?F78CCA:CAC>DDEBFFCFBADA=A@;BF5FADE48>D>FFACFFF+/0;;;<54;63;5),3?612::0(,,(4<>AAB??565<:10(.6+,**)2-)
@M03152:184:000000000-AWYW1:1:2106:10763:16713 2:N:0:ATAGCACAATACCTGT
CCCAACTATCCCTATTAATCATTACGGCGGTTCTTAAAGACCAACAAAATAGAACCACACGTCCTATTTTATTATTCCATGCTAATGTATTCAGGCATAGGCCTGCTTTGAACACTCTAATTTTCTCAAGGTAAAAGTCCTGGTTCCCCGATGCATTCAATAAAGAGCACAAAGGTTCACCAAGAGGCAAGACCCAGTCGAGCAGTAGACACGCCGTCAGGCGGACCACCCAACCAGATCCGAAATTCAACTACGAGCTTAGAGCGGAAGAGCGTCGTGTAGGGAAAGAACAGGTAAGTGT
+
CCCCCGGGGGGGGGGGGGGFGGGGGGGGGGGGGGGGGGFFGGGGGGGGGGGGGGGGGFGGG8FFFGGGGGGGGGGGFGGGGGGGGGGGGGGGGGGGGGGFGGGGGGGGGCFF<EEF<FGGGGGGGGFGGGFGGFGGGGGGG9FGGGGGGGGDGGGEGGGGGGGGFGGGGGGGFDD9F=DDDGGCFFFEGFGGFCGG6;DDGC>@C<FGGFG5>;FBFAAFFFFF2(888>DFF*6<)3;(A<D?B5?=5@A<@FE?B11343<))44>(2:?(7(47)4((6)7?F03::(41:)1/42))
@M03152:184:000000000-AWYW1:1:2106:9063:16716 2:N:0:ATAGCACAATACCTGT
CCCAACTATCCCTATTAATCATTACGGCGACTCTAGAAACCAACAAAATAGGACCGCACGTCCTATTTTATTATTCCATGCTAATGTATTCAGGCATAGGCCTGCTCTGAACTCTCTAATTTTCTCAAGGTCAAAGTCCTGGTTCCCCGACGCACACCAATAAAGGGCACGCCGGCTCACCAAGAGGTAAGACCCAGCCAGATAGTACACGCCGTTAAGCGGCCCGCCCACCCAGTTCCGAAATTACACTACGCACTTAGCATGGAAGTCCGCCACTGAGGGAAACAACAGTCAACAGTGG
+
6AACCGFCFCFFG9CF9CE9@FG<FC,CF@CEGEFGEFECFCDG8,EFFEFGGDFFG7@CGGCEFGGFGEGGFE@A,<C<,F<FDEGF?CDEF9F,<C<?AFEBEFFDF<?8,C?AFEFEF9<,AAEFFCB,:FEFE;>F9,,AEFGFG+44=C+@FGFFFGD9EC+A=0=E?8+5+3;D5,,@*@D@9@,E<FCF7C:@C**1,+1+=B*?49/0):4+.:),(,()85(2)*(**)24),7(1*)9<*).1))-7)).)6)-(.),.).-(,((,)))()(0,)(..4:4)+)0*(0)(
@M03152:184:000000000-AWYW1:1:2106:12969:16738 2:N:0:ATAGCACAATACCTGT
CCCAACTATCCCTATTAATCATTACGGCGACCCTAGAAACCAACAAAATAGAACCGCACGTCCTATTTTATTATGCCATGCTAATGTATTCAGGCAAAGGCCTGCTTTGAACACTCTAATTTTCTCAAGGTAAAAGTCCTGGTTCCCCAACACACCCAATTAAGGGCATGCCGGCTCACCAAGAGGTAGAACCCAGCCAGACAGTACGTACCCAATAGGCAGACCGCCCGACCAGGTTCGAAATTCAACTACGAGCTTAGATCGGAAGAGCGTCGTGTAGGGAAAGAAAAGGTATGGGTAA
+
CCCCCGGGGGGGGGGGGGGGGGGGGGGGGGGGGGGGGGFGGGGGGDFGGGGGGGGGGGGGFGGGFGGGGGGGGGGGGFGGGGGGGGGGGGGGGGGGGFFGGGGGGGGGGGGGGGGGGDGGGGGGGGGGGCFGGGGFGGGFGGGGGGFGGGGGG?FGGFGGGFGGGFGFGFGGGEDGCFFGG?CEFGGGGGFGGEGGGFFFC9CCFFFGGFGGGF>FAFBF4):B@=2BFE@FDD<D83C3)/81AFCA?FFEBD315792<2:?0(-4<<?>2?F(4<09>E<:(73?(38:.+.9)(29(
@M03152:184:000000000-AWYW1:1:2106:10712:16788 2:N:0:ATAGCACAATACCTGT
CCCAACTATCCCTATTAATCATTACGTCGATCCTAGAAACCAACAAAATAGGGTCAAACGTCCTATTTCATTATTCCATGCTAATGTATTCAAGCGCGAGCCTGCTTTAAACACTCTAATTTTTTCAAAGTAACAGTCCTGATTCCCCGCCACACCAACTTAATGACATGACGGTTCTTCAGAAGGGAGAAACCAGTGACACCAGTGCATACCGAAGGAACGACCAGCGTACTGATCTAGAAATTCAACTACGAGCTTAGATCGGAAGAGCGTCGTGTAGGGAAAGAACAGGAAAGGGGAG
+
CCCCCFGGFFGGGFGGGGFGGCCGGFFFDGGGGGGEGGCFFDGEGGGGGFGGF<<E<FFCC<FGGGGGGGGGGFF9FCEFCEEGFGGGCGGGGGGEGGCBEG?FFE9CFFFGGFCEFGGGGFGGEGGG9,5FEFACGFEF9FFGCFF8BE7EG8FDGEEFG9DF8DGGG?FDC=?EDDDFFFG,A>CFCGFEGGGGG?FFGGF=1<9>7;+*;7EAEB)*;=B99@>A869?5+7=@C+/:<A<A+9A;7;E@CA(8;E36)5=2(,904(,(,4(,8(6AE::(717(1:((*()0()((
@M03152:184:000000000-AWYW1:1:2106:18839:16810 2:N:0:ATAGCACAATACCTGT
CCCAACTATCCCTATTAATCATTACTTCGGTCCTAGAAACCAACAAAATAGAACCAAAGTCCTATTCTATTATTCCATGCTAATGTATTCAAGCGAAAGCCTGCTTTAAACACTCTAATTTTTTCAAAGTAAAAGTCCTGGATCCCCTACGCACACAGTTAAGCGCACGCAGGTTCCCCAGAAGGAAAGACCCGACCAGGGGCAGTGCTTACCTTTCGGCAAGACCACCCAGCCAGGTCCGAAATTCAACTACGAGCTTAGATCGGAAGAGCGTCGTGTAGGGAAAGAACAGGTATGTGAA
+
CCCCCGGGGGGGGGGGGGGGGGGGGGGGEGGGGFGGGGGGGGGGGFGGGGGGGGGGFGGGGGGGGGGG9FGGGGGGGGGGGGGGGGGGGGGGGGGGGGGGGGGGGGGGGGGGGGGGGEGGGGDGGGGGGGGGGGGGGGGGG?FFGFGGGGGGGGGGGGGEGGFGEGGGDGGDGGFFGGGGGGGGF?FFGGGGG8CEGGGAED>AGF>CGF>FGGGF>>4AEAAFF2>A?ABAAG=C>;C@3:A@FFFFEGC@@DA?36@3<.4)-(---((,4969,78(-=3F14(14::12+.96-*))
@M03152:184:000000000-AWYW1:1:2106:15142:16843 2:N:0:ATAGCACAATACCTGT
CCCAACTATCCCTATTAATCATTACGGCGACTCTAGAAACCAACAAAATAGAACCGCACGTCCTATTTTATTATGCCATGCTAATGTATTCAGGCAAAGGCCTGCTTTGAACACTCTAATTTTCTCAAGGTAAAAGTCCTGGTTCCCCAACACACCCAATTAAGGGCATGCCGGCTCACCAAGAGGTAGAACCCAGCCAGACAGTACGTACCCAATAGGCAGACCGCCCGACCAGGTTCGAAATTCAACTACGAGCTTAGATCGGAAGACCGTCGTGTCGGGAAAGAACAATGAGGTGTAG
+
CCC9CGGFGGGCFGGGGGGGFCEFGG7CCG:FGGGGFFFGFFFGGGFFGGGGG9CFGCFGC<FEDFFFE,CFDFECGGFGGGGGGGGGCEEEGGGGG8E=FF5FEAFF,,AAC?FGFGAFGGFGGGGFFGFEFGEDFFFFGFGFG:=FE>EFGC+@EFGGGCEDFFCFGF6DC+@38BD,AEGCDB@95<C;DEG,,<:6,095E++300@9FF5@>1)6/7*)>>B5?::>)/(*/.>1A(:==:?+4;A;;307).:39:<00:09?(496(-4()(-372>:522(2())3.)01:).
@M03152:184:000000000-AWYW1:1:2106:16168:16880 2:N:0:ATAGCACAATACCTGT
CCCAACTATCCCTATTAATCATTACGGCGACTCTAGAAACCAACAAAATAGAACCGCACGTCCTATTTTATTATGCCATGCTAATGTATTCAGGCAAAGGCCTGCTTTGAACACTCTAATTTTCTCAAGGTAAAAGTCCTGGTTCCCCAACACACCCAATTAAGGGCATGCCGGCTCACCAAGAGGTAGAACCCAGCCAGACAGTACGTACCCAATAGGCAGACCGCCCGACCAGGTTCGAAATTCAACTACGAGCTTAGATCGGAAGAGCGTCGTGTAGGGAAAGAACAGGGATGTGAAG
+
CCCCCGGGGGGGGGGGGGGGGGGGGGGGGGGGGGGGGGGGGGGGGGGGGGGGGGGGGGGGGGGGGGGGGGGGGGGGGGGGGGGGGGGGGGGGGGGGGGGGGGGGCFEFGGGGGGGGGGGGGGGGGGGGGGGGGGGGGGGGGGFFGGGGGGGGGGGEDGGGGGGFGGGGGGGGGGGGGGGGGGGGGGGGFDFC8EGGFFFFGGC@FFAG*9*;?FGFF6BFF2?=BF9;DF;D>D?D/=F3;@E3CFEFFGFFFDFFFFBFFAD?<??F<7:3122-(0.)5B?><>?7:??1073)06*))
@M03152:184:000000000-AWYW1:1:2106:24300:16888 2:N:0:ATAGCACAATACCTGT
CCCAACTATCCCTATTAATCATTACGTCAATCCTAGAAACCAACAAAATAAGATCAACGTCCTATTTCATTATTCCATGCTAATGTATTCAAGCGTTAGCCTGCTTTAAACACTCTAATTTTTTCAAAGTAACAGTCCTGTTTCCCCGCAACACCAAACTAATGGCATCACGGTTCTGCAAGAGGGAGGAATCAGTGAAGCCAGTACGTACCAGTGGCACGACCGACCTACTGACCCCGAAATTAAACTACGAGCTTAGATCGGAAGAGCGTCGTGTCGGGAAAGCAAAGGTAAGTGGAAG
+
CCCCCGGGGGGGGGGGGGGGGGGGGGGGGGGGGGGGGGGGGGGGGGGGGGGGFGGGGFGGGGGGGGGGGGGGGGGGGGGGGGFGGGGFFGGGGGGGGGGFGGEGGGGGGGGGGGGGGFGGGGGGGFGGCEGGGGGFGCGGEGFGGGGGEECEGGGGGGGGGGGGCGGG?DGGGG6EFFGGGFFDGCGEEGGFGGGGGGG@FGGBFFFGFAFC7CFFFFFFEFFFBAAD>F3A68@0;279?6))0199?CA??:>B4379)<;6,26810(4:B4(()-49D6F()5((,.))+.1*)0)(
@M03152:184:000000000-AWYW1:1:2106:23848:16900 2:N:0:ATAGCACAATACCTGT
CCCAACTATCCCTATTAATCATTACGTCAATCCTAGAAACCAACAAAATAGGATCGAACGTCCTATTTCATTATTCCATGCTAATGTATTCAAGCGTTAGCTTGCTTTAAACACTCTAATTTTTTCAAAGTAACAGTCCAAATTCCCCGCAACACCAAATTAATGGCATTACGGTTCATCAGGAAGGAGGAATCAGTGAGACCAGTACATACCAGAGGCATGACCAACCTACTAACCCCGAAATTCAACTACGAGCTTAGATCGGAAGAGCGTCGTGTAGGGAAAGAACAGGTAAGCGTAA
+
CCCCCGGGGGGGGGGGGGGGGGGGGGGGFGGGGGGGGGGGGGGGGGGGGGGGGGGGGGGGGGGGGGGGGGGGGGGGGGGGGGGGGGGGGGGGGFGGGGGGGGGGGGGGGGGGGGGGGGGGGGGGGGGGGGGGGGGGGGGGGGFGGGGGGGGGGGGGGGGGAFGGCFGGGGGGFGFGGGGGGGFFFGGGGEGGGGGGGGGFFFGCEFFGGFGGFGGFFF>DF58C)@9D5A@FFGE>F4DFFFAD=6?FFGF3>GEBE(9@CCF?DF?9FFF0(864;F:27@?F07:?1?7(-+)0*(1((
@M03152:184:000000000-AWYW1:1:2106:10745:16926 2:N:0:ATAGCACAATACCTGT
CCCAACTATCCCTATTAATCATTACGGCAGTTCTAAAAACCAACAAAATAGAACCACACGTCCTATTTTATTATTCCATGCTAATGTATTCAGGCATAGGCCTGCTTTGAACACTCTAATTTTCTCAAGGTAAAAGTCCCAGTTCCCCGATGCATTCAATAAAGAACACACCGGTTCACTAAGAGGCAAGACCCGGTCAAGCAGTAAACACGCCGTCAGGCGGACCACCCAACCAGATCCGAAATTCAACTACGAGATTAGATCGGAAGAGCGTCGTGGCGGTAAAAAACAGGTATGGGAA
+
CCCCCGGGGGGGGGGGGGGGGGGGGFGGGGDGGGGGGGGGGGGGGGGGGGGGGGGFFGGGCFEGGGGGGGGGGGGGGGFFGGGGGGGGFFGGGFFGGGFGGFGGGGGGCGGFGGGGGCEGFFG9B,EFFFGGGFGGGFFGGGFGFGGGGGCGGGGGFCDFGGGGGGFF?FGCEE=@6EFDGGGGG8CCGGGFGGGD>6+;C6?5BAFGGFGCDGG?>*=A@5ABFF=FFBFFFG?<:3D8;<F2);?CCF=EEDE(0()9>F44:6?66<?B6(-14:((-5,.1=),2(.(.06*0(*((
@M03152:184:000000000-AWYW1:1:2106:17625:16955 2:N:0:ATAGCACAATACCTGT
CCCAACTATCCCTATTAATCATTACGTCAATCCTAGAAACCAACAAAATAGAATCATGCCGTCCTATTTTATTATTCCATGCTAATGTATTCAAGCAAAATGCCTGCTTTAAACACTCTAATTTTTTCAAAGTAAAGGTCCTGGTTCCCCGTGACACCCAATTAAGGGCATCGCGGTTCTCCAGAAGGTGAGAAATTGACTACACCAGTTCATACCCCTTAAGGCACGACCGATGTGTCAATCCCTAAATTCAACTACGAGCTTAGATCGGAAGAGCGTCGTGTCGGGAAAGACCAGGGAA
+
CCCCCGGGGGGGGGGGGGGGGGGGGGGGGGGGGGGGGGGGGGGGGGFGGGGGGGGGGGFGGGGGGAFGGGGGGGGGGGGGGGGGGGGGGGGGGGGGGGGGGGGGEFGGGGGGGGGCGGGGGGGGGGGGGGGFFFGGGGGGGGGGGGGCFDGGEGGGGGGGGGGGG8F8CFGGGGGGGGGGGFDFGFGGFGGGDD=FGFADDFDDED?DGFFFGDGFFF59FEF5CFF>>AFF>79?+8BEFEFFF)*?BGFEEFFFFED0029;38;<31(3(263=:3,2)4<(74(47<BF0(05(*-(
@M03152:184:000000000-AWYW1:1:2106:22807:17032 2:N:0:ATAGCACAATACCTGT
CCCAACTATCCCTATTAATCATTACGTCAACCCTAGAAACCAACAAAATAAGATCGACGTCCTATTTCATTATTCCATGCTAATGTATTCAAGCGTTAGCCTGCTTTAAACACTCTAATTTTTTCAAAGTAACAGTCCTGTTTCCCCGCAACACCAAATTAATGGCATCACGGTTCTACAAGAGGGAGGAATCAGTGAAGCCAGTTCATACCGGTGGCACGACCGACCTACTGACCCCGAAATTCAACTACGAGCTTAGATCGGAAGAGCGTCGTGTAGGGAAAGAACAGGTAAGAGTAGA
+
CCCCCGGGGGGGGGGGGGGGGGGGGGGGGGGGGGGGGGGGGGGGGGGGGGGGGGGGGGGGGGGGGGGG<FGGGGGGGGGGGGGGGGFGGGGGGGGGGGGGGGGGGGGGGGGGGGGGGGGGGGGGGGGGGGGGGGFFGGFFFGGGFGGGGGGEGGGGGGGGGFGGGGGFGFGGEFGGGGGGGCGCFCCGEGFE9FGGCC:CFFGCFFFGDFGG5?E>AFFFFFFA=@=D)A=AFGFGF0763:FEFFEFFGFF<C3(;33>EA:<?(-:0(24:>>?<F>FBFF4(7,(.(,))+)*/)*.)
@M03152:184:000000000-AWYW1:1:2106:27361:17066 2:N:0:ATAGCACAATACCTGT
CCCAACTATCCCTATTAATCATTACGTCAATCCTAGAAACCAACAAAATAGGATCGAACGTCCTATTTCATTATTCCATGCTAATGTATTCAAGCGTTAGCTTGCTTTACACACTCTAATTTTTTCAAAGTAACAGTCCAAATTACCCGCAACACCAAATTAATGGCATTACGGTTCATCAGGAAGGAGGAATCAGTGAGACCAGTACATACCAGAGGCATGACCAACCTACTAACCCCGAAATTCAACTAAGAGCTTAGATCGGAAGAGCGTCGTGTAGGGAAAGAACATGTATTGTAAA
+
@CC@CGFGGGGGGFGGGGGGGGFFGFGGEEGGGGFFFGFGGGGGGGGGGGGGGFGFGGGGGCFGFGGGFGGGGGGGGGGGG9FGGGGGDGGDF,CFG7F6,CEGG,E9E,C,?7EFC<FGCGGG>FGEF9A?FEFGG9FFGFGE,9EFECEEGCGB8FGFGGGGC,DEC?DGD16@DF8DFGCFDF7>D=EF,E@=@CF?EGFD;+9CGAGF+995995968>@::5B5;CF*C77*29)*:)8A8CCC=A)7D*79(9>=E3:;@0;(5=(.23,6),.).().5:243)249)**.*))
@M03152:184:000000000-AWYW1:1:2106:17521:17096 2:N:0:ATAGCACAATACCTGT
CCCAACTATCCCTATTAATCATTACGGCGACTCTAGAAACCAACAAAATAGAACCGCACGTCCTATTTTATTATGCCATGCTAATGTATTCAGGCAAAGGCCTGCTTTGAACACTCTAATTTTCTCAAGGTAAAAGTCCTGGCTCCCCAACACACCCAATTAAGGGCATGCCGGCTCACCAAGAGGTAGAACCCAGCCAGACAGTACGTACCCAATAGGCAGACCGCCCGACCAGGTTCGAAATTCAACTACGAGCTTAGATCGGAAGAGCGTCGTGTAGGGAAAGAACAGTTAGGAGTAA
+
CCCCCGGGGGGGGGGGGGGGGGGGGGGGGGGGGGGGGGGGFGGGGGGGGGGGGGGGGGGGGGGGGGGGGFFGGGGGGGGGGGGGGGGGGGGGGDGGGGGGGGGGGGGGDGGGEGGGGGGFGGGGGGGGGGGGGFGGGGGGGGGGGGGGDGGGGFGGGGCFGGGGGGGGGG?FGEGGGGGGGGGGD>FFGGCFGGGGGGGFGGGFCAFG4>FGGFFFFFFF4=FBDFFFEE@EBC@C)7F(8=>DFFEF?FFE35)33()4<2)(8<19BF?BB?B0804AA)3).<?B:B:))3))*(05)
@M03152:184:000000000-AWYW1:1:2106:13260:17155 2:N:0:ATAGCACAATACCTGT
CCCAACTATCCCTATTAATCATTACGTCAATCCTAGAAACCAACAAAATAGGATCGAACGTCCTATTTCATTATTCCATGCTAATGTATTCAAGCGTTAGCTTGCTTTAAACACTCTAATTTTTTCAAAGTAACAGTCCAAATTCCCCGCAACACCAAATTAATGGCATTACGGTTCATCAGGAAGGAGGAATCAGTGAGACCAGTACATACCAGAGGCATGACCAACCTACTAACCCCGAAATTCAACTACGAGCTTAGAACGGAAGAGCGTCGAGTAGGGAAAGAACAGGTATGGTAAA
+
CCCCCGGGGGGGGGGGGGGGGGGGGGGG;FGGGGGGGFEGGGGGGGGGGGGGGGGGGGGGGDGGGGGGGGGGGDFFGGGGGGGGGGGGGGFGGGGGGGGGGGGGGGGGGGGCAFGGGCDGGFGGG@F<FA?FGCGGFF@GGFGGGG@E@EGGGCCCDGGGGGGGGAFFFD9,=EF>6>?FFCDECFGD?EEFGGGGGGGF==CCG5=CGFFC6679:5)59@FEFEFFEF@6AG?G?2D2?@E=B+8A?CF3(*08.;334))60,:(/(:9;03((*(.40,515143((.)3))).*.)
@M03152:184:000000000-AWYW1:1:2106:9473:17157 2:N:0:ATAGCACAATACCTGT
CCCAACTATCCCTATTAATCATTACGGCAGTTCTTAAAGACCAACAAAATAGAACCACACGTCCTATTTTATTATTCCATGCTAATGTATTCAGGCATAGGCCTGCTTTGAACACTCTAATTTTCTCAAGGTAAAAGTCCTGGTTCCCCGACGCATTCAATAAAGAGCACAAAGGTTCACCAAGAGGCAAGACCCAGTCGAGCAGTAAACACGCCGTCAGGCGGACCACCCCACCAGATCCGAAATTCAACTACGAGCTTAGATCGGAAGAGCGTCGGGTAGGGAAGGAAAAGGTAGGGGT
+
CCCCCGGGGGGGGGGGGGGGGGGGGGGGGGGGGGGGGGGGGGGGGGGGGGGGGGGGGGGGGFGGGGGGGGGGGGGGGFFFGGGGGGGGGGGGGGGGGGGGGGGGGGGGGGFGCFGGGGGGGGGGCEFGFGGGGGGGGDEGGCGGGGGGGGGGGGGGGGGGFGGFGGGGGFFGC8DFFGGGGGGGGGGGGGGGGEDGGGG>CCDAGAFCF7C;7CE>BDFAF:B2>FFFF?DFF<3CFFGFFFF6AFEFFFF<@D5;:9>7<?A2A?((438002(,9)449>:5<>(-:?(35*)/*(*((
@M03152:184:000000000-AWYW1:1:2106:18475:17255 2:N:0:ATAGCACAATACCTGT
CCCAACTATCCCTATTAATCATTACGGCGACTCTAGAAACCAACAAAATAGGATCGAACGTCCTATTTCATTATTCCATGCTAATGTATTCAAGCGTTAGCTTGCTTTAAACACTCTAATTTTTTCAAAGTAACAGTCCAAATTCCCCGCAACACCAAATTAATGGCATTACGGTTCATCAGGAAGGAGGAATCAGTGAGACCAGTACATACCAGAGGCATGACCAACCTACTAACCCCGAAATTCAACTACGAGCTTAGATCGGAAGAGCGTCGTGTAGGGAAAGAAAAGGTCAGGGTAA
+
CCCCCGGGGGGGGGGGGGGGGGGGGGGGGGGGGGGGGGGGGGGGGGGGGGGGFGGGGGFGFGGGGGGGGGGGGGGGGGGGGGGGGGGGGGGGGGGGGGGGGGGGGCFGGGGGGGGGGCGGGGGGGGFGGGGGFFGGGGGGGGGGGGGGGGGGGGGGGGCEFGGGGGGGGGGGFCD>DEEFDGGG+D@FGG+>DFGFGGGFGFDC98@FGFC7CGCFFFAAFDFEFF95>AEFACCFFDD@E2;78;<FCF45(9:3)(17><E@F1;,(3:;(86,()()5:B@B5(44(53)+))0(9((
@M03152:184:000000000-AWYW1:1:2106:14880:17297 2:N:0:ATAGCACAATACCTGT
CCCAACTATCCCTATTAATCATTACGGCGACTCTAGAAACCAACAAAATAGAACCGCACGTCCTATTTTATTATGCCATGCTAATGTATTCAGGCAAAGGCCTGCTTTGAACACTCTAATTTTCTCAAGGTAAAAGTCCTGGTTCCCCAACACACCCAATTAAGGGCATGCCGGCTCACCAAGAGGTAGAACCCAGCCAGACCGTACGTACCCAATAGGCAGACCGCCCGACCAGGTTCGAAATTCAACTACGAGCTTAGATCGGAAGAGCGTCGGGGAGGAAAGGAACAGGTAGATGTAG
+
CCCCCGGGGGGGGGGGGGGGGGGGGGGGGGGGGGGGGGGGGGGGGGGGGGGGGEGGCGGEFGGGGGGGG9FGGGCGGGGGGGGFGGGGGGGG9EGFEEEGGGGGGGCFDGGGFGGGGGGGGGG9FGGGGGGGGDFGGGGGG?EGGGGGGGGFEFED>F8EFFG8ECEDFG?@EEDGGGGG6?ADGGGGGGGCFGGCFDGFF7*)4@4;99*?CFF6AA@AA(:>>=/8>37EBG63/.26A;:1@6?6);@>:/)3<,.,6)--2(:((416>1((()((3).6()41(((()+)**)*..
@M03152:184:000000000-AWYW1:1:2106:9949:17381 2:N:0:ATAGCACAATACCTGT
CCCAACTATCCCTATTAATCATTACGGCGACTCTAGAAACCAACAAAATAGAACCGCACGTCCTATTTTATTATGCCATGCTAATGTATTCAGGCAAAGGCCTGCTTTGAACACTCTAATTTTCTCAAGGTAAAAGTCCTGGTTCCCCAACACACCCAATTAAGGGCATGCCGGCTCACCAAGAGGTAGAACCCAGCCAGACAGTACGTACCCAATAGGCAGACCGCCCGACCAGGTTCGAAATTCAACTACGAGCTTAGATCGGAAGAGCGTCGTGTAGGGAAAGAACAGGGAGGTGTAT
+
CCCCCGGGGGGGGGGGGGGGGGGGGGGGGGGGGGGGGGGGGGGGGGGGGGGGGGFGGGGGEFGGGFDFFGGGGGGFGGGGGGGGGGGGDFGGGGGGGGGFGGFGGGGGGGGGGGGGGFGGGGGGGGGGGGGGGGGGGGGGGGGGGGFGFGGGGGGGGGG?FDEDFGGGGGGFGEDECBFDDGGFGEFGGGGGGCEGFDFFGGGFCC5DGFGGFGGAFF@AFFFF>9>B>>>FEG?D6;7:FF3=FFFFEFFFFGEF:0<?A<>1:?6>FFFB>:>2:019AFFF1.(4(4:((:-0)(23)
@M03152:184:000000000-AWYW1:1:2106:11683:17422 2:N:0:ATAGCACAATACCTGT
CCCAACTATCCCTATTAATCATTACGTCAATCCTAGAAACCAACAAAATAGGATCGAACGTCCTATTTCATTATTCCATGCTAATGTATTCAAGCGTTAGCCTGCTTTAAACACTCTAATTTTTTCAAAGTAACAGTCCAAATTCCCCGCAACACCAAATTAATGGCATTACGGTTCATCAGGAAGGAGGAATCAGTGAGACCAGTACATACCAGAGGCATGACCAACCTACTAACCCCGAAATTCAACTACGAGCTTAGATCGGAAGATCGGCGTGTAGGGAAAGAACAAGTATAGAAAA
+
CCCCCGGGGGGGGGGGGGGGGGGGGGGGGGGGGGGGGGGGGGGGGGGGGGGGFGGGCGGGGFGDGGGGGGGGGGGGGGGGGGGGGGGGGGGGGGGGGGGGGGGFG<AGGGGGGGGGGFGGGGGGGGGGGFGGGGGGGFFGGGGGGGGCEGGGGGGGGGFGGGGGGDFFFGGGGGGDDGGGGGG@DGGGGGGGGCGGFCGFCFGC@AFGGFGG7D7CF>5AFBF:@CDDFFBFFGFGF)9:?@DBFFFFECFB@G6>5@E@7.91;1;>;))/(.((-02)23,88).8,,(.-3)**)*.(
@M03152:184:000000000-AWYW1:1:2106:6911:17557 2:N:0:ATAGCACAATACCTGT
CCCAACTATCCCTATTAATCATTACGTCAACCCTAGAAACCAACAAAATAAGATCGACGTCCTATTTCATTATTCCATGCTAATGTATTCAAGCGTTAGCCTGCTTTAAACACTCTAATTTTTTCAAAGTAACAGTCCTGTTTCCCCGCAACACCAAGTTAATGGCATCACGGTTCTACAAGAGGGAGGAATCAGTGAGACCAGTTCATACCGTTGGCACGACCGACCTACTGACCCCGAAATTCAACTACGAGCTTAGATCGGAAGAGCGTCGTGTAGGGAAAGAACAGGTATGAGGAAA
+
CCCCCGGGGGGGGGGGGGGGGGGGGGGGGGGGGGGGGGGGGGGGGGGGGGGGGGGGGGGEGFGGGGGGGGGGGGGDGFGFGGFGGGGGGCGGGGGGGGGGGCFFGGGFGGGGGGCE<FFGGCGGGGGGGGGGFGGGGGGGGGGGGGFGGGGGGGGGGGGGGGGGGGGGGGGGGGGG?9ED+=EFD>ECEGGCDGGGGGG7EF?@CFFGGFGCDGGDFAEFFFFBFFFF>FEFFDEGF?G9>B59++9F?<F?;D>>A))1.1:0:29BF?0,23(417<B?FF>?F82:((4)+(**(*((
@M03152:184:000000000-AWYW1:1:2106:23555:17665 2:N:0:ATAGCACAATACCTGT
CCCAACTATCCCTATTAATCATTACTTCGGTCCTAGAAACCAACAAAATAGAACCAAAGTCCTATTCTATTATTCCATGCTAATGTATTCAAGCGTAGGCCTGCTTTAAACACTCTAATTTTTTCAAAGTAAAAGTCCTGGATCCCCAGAGCACCCAGTTAAGAGCACCCTGGTTCCCCAGAAGGAAAGACCCGACCAGAGCAGTGCTTACCTTTCGGCAAGACCGCCCAGCCAGGTCCGAAATTACACTACGAGCTTAGATCGGAAGAGCGTCGGTTAGGGACAGAACGGGTAGGTGCAG
+
CCCCCGGGFGGGGFGGGGGGGGGGGGGGGGGGGGGGGGGGGD@F<EFFGGGGGGGGDFFGDEFEFGGGFGGGCDGGGGGGGGGGGGFFDFGGGFEFEF:@EEEGGGGFFEFG8FGGF,ACFFECCEEAAFGGDFGGDCEAFEAFEFG=E@8DEE:E8DE;=AGG9EC8=8DFFF?FCED,===FGGGFGDFDGCEDEG@F=?D@CFFFFFG6CCEA555AED>)8))94?94@*:*));>BF4(+**27FFFF35:DF3<E)18;(1,(,=1-(4((.4(4)(.,)(.,(-(4*,873*,)
@M03152:184:000000000-AWYW1:1:2106:3878:17673 2:N:0:ATAGCACAATACCTGT
CCCAACTATCCCTATTAATCATTACGTCGATCTTAGAAACCAACAAAATAAGATCAAACGTCCTATTTCATTATTCCATGCTAATGTATTCAAGCCAAAGCCTGCTTTAAACACTCTAATTTTTTCAAAGTAACAGTCCTGATTCCCCACGACATCAAATTAATGACACCATGCTTCGTCAGAAGGGAGAAACCAATTGTACCAGTGCGTACCGTTGGCACGACCAATAAATTGATCCCGAAATTCAACTACGAGCTTAGATCGGAAGAGCGTCGTGTAGGGAAAGAACAGGAATGTGGAA
+
<CCCCFFGG,ECGGGGDFFFGGGGFGGGGGGFFECFFFFFGCCFGGGGGGGGGGCFGGCE@<CFGFGGCCFGF9F,@6FEFDGFFEEG<FGFGFF@EEFFCGGFC,,AEFGCG,5<BBEFGGGFEFFGGAFGGGDEFFFCEFFGGFBAEGEGG=CFE9>=DFFGGGFF?DDEF8=;9C???CFDFFEGCEDFGFCFFFGFG?CD=?DF>?GDCDFE*;5>58A=>B4;AACFFGFGA87>BB45CFFAF7FEDD>@FEFE3.)62,3(/6;>1(,.6.34<E7FFF7247:?(*)//)*.)
@M03152:184:000000000-AWYW1:1:2106:16963:17751 2:N:0:ATAGCACAATACCTGT
CCCAACTATCCCTATTAATCATTACGTCAATCCTAGAAACCAACAAAATAGGATCGAACGTCCTATTTCATTATTCCATGCTAATGTATTCAAGCGTTAGCTTGCTTTAAACACCCTAATTTTTTCAAAGTAACAGTCCAAATTCCCCGCAACACCAAATTAATGGCATTACGGTTCATCAGGAAGGAGGAATCAGTGAGACCAGTACATACCAGAGGCATGACCAACCTACTAACCCCGAAATTCAACTACGAGCTTAGATCGGAAGAGCGTCGTGTAGGGAAAGAACAGGTATGGGGAG
+
CCCCCGGGGGGGGGGGGGGGGGGGGGGGGGGGGGGGGGGGGGGGGGGGGGGGFGGGGGGGGGGGGGGGGGGGGGGGGGGGGGGGGGFFGGGGGGGGGGGEGGGGGGGGGGGGGGGGFAFFDGGFGGGGGGGGGGGGGGCGGGGGGFGGGGGGGGGGGGGGGGGGAGGGGGGGGCGGGGGGGF?@FGEGGGGGGGGGGFGFGGCC;CFGGFGGGGGFFFAFF@FEEC@BA4<F>FECF4C=E@A9AFFFFGFFDG4(>@F)9<56(62:@@D69;9B?:?FAE1:?)(.,2(4-36)),*((
@M03152:184:000000000-AWYW1:1:2106:20016:17887 2:N:0:ATAGCACAATACCTGT
CCCAACTATCCCTATTAATCATTACGGTGGTCCTAGAAACCAACAAAATAGAACCATGCCGTCCTATTTTATTATTCCATGCTAATGTATTCAAGCAAAAATGCCTGCTTTAAACACTCTAATTTTTTCAAAGTAAAGGTCCTGGTTCCCCACGGCACCCAATTAAGGACATCGCGGTTCTCCAGAAGGTGAGAAATTGACTGCACCAGTTCATACCCCGTAAGGCACGACCGATGCGCCAATCCCGAAATTCAACTACGAGCTTAGATCGGAAGAGCGTCGTGGAGGGAAAGAACAGGAA
+
CCCCCGGGGGGGGFGGGGGGGGGGGGGGGGGGGGGGGDGGGGGGGGGGGGGGGGGGGGGGGFGGGGGAFGGGGGGGGDGGGGGGGGGGGGGGGGGGGGGGGGGGGGGGGGGGGGGGGGGGGGGGGGGGGGGG9FFFFGDEFFGGFFGGGGDDGGGGGGGGGGGFFGGGDGGGGEG>C>CCDFGFFADF?FFDGGCEGGFFF9FDGF?FGCG?FGGFF5:??AFDB@=9EFFFFG>5B@D@FFFFFFDB(9;C?FF6A833081(3).6<64((-(4:59(4;,)(82:14<:?*4)0(*((
@M03152:184:000000000-AWYW1:1:2106:10663:17994 2:N:0:ATAGCACAATACCTGT
CCCAACTATCCCTATTAATCATTACATCAGCCTTAGAAACCAACAAAATAAGACCAACGTCATATTCTATTATCCCATGCTGTAATATTCAATGGCAAGGTTACGCCTGCTTTGAACACTCTAATTTTTTCAAAGTAAATGATTGGAAGCGGTTGCCCACTATCCAAACGTAGGAAGCCCAGACCCAGCCACGCCACAAGGACGAGCTTTGGCCTGAATGCCCCCGAAATTCAACTACGAGCTTAGATCGTAAGAGCGTCGTGTAGGGAAAGAACAGGTATGTGTATTAAAAGGGAGTCGG
+
CCCCCGGGGC@FFGGGGGCFFGGGGGGGCGGGGGFGCGGGGGGGGGGDFDG@EEFDEGCG@CFECFFGGFGGGGGGGGEFGGFFGFGFEGGGGGGGGGGCGGGE=,@EDFEGGAFFFGG9<?EFGGF9FEFFGCFGGEFGGFGGG,CFDFEDGGGGGGFGGCAECFGCFDGG?6DGGG6DD?EGCFCGF8FC>GDEEG86;?FFGFFGGCG5FFGFAAEFF@FBBABE>6*+BCEC?BDDF>)5+/.+/>)/6;67A6;1666(5CE?(416(7(8<>2)6)6*)*)))))))/().(2-(
@M03152:184:000000000-AWYW1:1:2106:16336:17998 2:N:0:ATAGCACAATACCTGT
CCCAACTATCCCTATTAATCATTACTTCGGTCCTAGAAACCAACAAAATAGAACCAAAGTCCTATTCTATTATTCCATGCTAATGTATTCAAGCGAAAGCCTGCTTTAAACACTCTAATTTCTTCAAAGTAAAAGTCCTGGATCCCCTGCGCACTCAATTAAGGGCACACAGGTTCCCCAGAAGGAAAGACCCGACCAGAGGCAGTGCTTACCTTGCGGCAAGACCACCCAGCCAGGCCCGAAATTCAACTACGAGCTTAGACCGGAAGAGAGTCGTGTAGGGAAAGAAAAGGAAGGTGTG
+
CCCCCGGGGGGGGGGGGGGGGGGGGGGGGGGGDGGGGGGGGGGGGGGGGGGGGGGGGGGGGGGGGGGGGGGGGGGFGGGGGGGFGGGGGGGGGCGGGEEGGGGGGFGGGGGGGGGGGGGGGGFFGGFGGDGGGGGFGGGGGGGGEGGGDGGGGGGFGGGGGGGGGGGGGGGFGFDGGG+8@?FGGGGF?@EFE8EGGG8DFF68EFF7@;=CDFGFABAEFBF@57=FD4)369(9A(:>>(:(56?75+;()*)()..))1)).6>F3(,(().,(0.(6B???.(.3((.,*.)0(*-(
@M03152:184:000000000-AWYW1:1:2106:17919:18098 2:N:0:ATAGCACAATACCTGT
CCCAACTATCCCTATTAATCATTACGTCAACCCTAGAAACCAACAAAATAAGATCGACGTCCTATTTCATTATTCCATGCTAATGTATTCAAGCGTTAGCCTGCTTTAAACACTCTAATTTTTTCAAAGTAACAGTCCTGTTTCCCCGCAACACCAAGTTAATGGCATCACGGTTCTACAAGAGGGAGGAATCAGTGAGACCAGTTCATACCGTTGGCACGACCGACCTACTGACCCCGAAATTCAACTACGAGCTTAGATCGGAAGAGCGTCGTGTAGGGAAAGAACAGGTATGGGTATA
+
CCCCCGGGGGGGGGGGGGGGGGGGGGGGGGGGGGGGGGGGGGGGGGGGGGGGGGFFEGGGGGGGGGGGGGGGGGGGGGGGGGGGGGGGGGGGGGGGGGGGGGGGGGGGGGGGGGGGGFGGGGGGGGGGCFGGFGGFGGFGGGGGFGGGGGGGGGGGGGGGGGGFDGGGGGGGGGGGGFGGGGGFGGGGGGGGGGGGGGGFGFFCFFFGFFGGDFGFFAFFDFFFAFFE4AEFFGFGF>GFFF496ACFCFF??C>1;C34)9=?68;BFB6-39213<<7:@?FFF<1((..)+5)).0))
@M03152:184:000000000-AWYW1:1:2106:6880:18199 2:N:0:ATAGCACAATACCTGT
CCCAACTATCCCTATTAATCATCACGTCAACCCTAGAAACCAACAAAATAAGATCGACGTCCTATTTCATTATTCCATGCTAATGTATTCAAGCGTTAGCCTGCTTTAAACACTCTAATTTTTTCAAAGTAACAGCCCTGTTTCCCCGCAACACCAAGTTAATGGCATCACGGTTCTACAAGAGGGAGGAATCAGTGAGGCCAGTTCATACCGTCGGCACGACCGACCTACTGACCCCGAAATTCAACTACGAGCTTAGATCGGAAGAGCGTCGTGTAGGGAAAGAACAGGTCTGTGAATG
+
CCCCCGGCFGGGGDGGGGGFGGGGGGGGGGGGGGGGGAFGGGGGGGGGGGGGFGGGGEGGGGFFFCFGGGGGFD<AFGGFFGGGGGGA<CGAFGGGGGGGDGFGGGCEGGGFGGGGGGGGGGGGGGGGGGGGGGDFGBEGFFGFGGGGGGGGGGGGGGGGGGGGGFEGGGGGGGDGFFFDF?FDFC>FCE8,EFGGFDFFG6CCFAFGFCGDGGE5>4>>F=B(6=@?)=@FF710=;GF)6;?FFFFEGF01*<242492516((4787>6:((-4>A2(5(8?F77(((.)+.//)0))
@M03152:184:000000000-AWYW1:1:2106:19325:18376 2:N:0:ATAGCACAATACCTGT
CCCAACTATCCCTATTAATCATTACGGCGACTCTAGAGACCAACAAAATAGAACCGCACGTCCTATTTTATTATGCCATGCTAATGTATTCAGGCAAAGGCCTGCTTTGAACACTCTAATTTTCTCAAGGTAAAAGTCCTGGTTCCCCAACACACCCAATTAAGGGCATGCCGGCTCACCAAGAGGTAGAACCCAGCCAGACAGTACGTACCCAATAGGCAGACCGCCCGACCCGGTTCGAAATTCAACTACGAGCTTAGATCGGAAGAGCGTCGTCGAGGGAAAGAACAGGTATGTGTGG
+
CCCCCGFFGGGGGGGGG<FFGGGGGFCFFGGGGGGGGGFGGGGEGFEGFGGGGFGGGGGGFFDCF9FFGGGFGGGGAGFGGGFGGGGF<FEFFFGFGFFG8FEGC<DGGCFGGGGGGGGG9FGGFFECFCFFGFGGGGGGGGGGGGGFFGGGDFG6C8E8;ECFF8EGDF+@1C6E>FG=D,=@CFEGGGGGCEE77CF6FCFD9BFCFA;*;7:4;B:644@:2(>A4?>E3).1.,:1AFF(;6?@?FFF2C)-)(64A5AFF?:4:0:9,(,,(.(2170<2)(82:7(-<6)/.:((
@M03152:184:000000000-AWYW1:1:2106:6054:18383 2:N:0:ATAGCACAATACCTGT
CCCAACTATCCCTATTAATCATTACGTCAATCCTAGAAACCAACAAAATAGGATCGAACGTCCTATTTCATTATTCCATGCTAATGTATTCAAGCGTTAGCCTGCTTTAAACACTCTAATTTTTTCAAAGTAACAGTCCAGATTCCTCGCAACACCAAATTAATGGCATTACGGCTCATCAGGAAGGAGGAATCAGTGAGACCAGTACATACCAGAGGCATGACCAACCTACTAACCCCGAAATTCAACTACGAGCTTAGATCGGAAGAGCGTCGTGTAGGGAAAGAACAGGTATGTATAG
+
CCCCCGGGGGFGGFGGGGGGGGGGGGGGDGGGGGGGGGGGGGGGGGGGGGGFFGGGEGGG@DFGFGGGGGGGGGGGGGGGGGGGGGGGFGGGGGGGGGGGGGFFFE9FFFFCF<ECGGGGFGGGGGGGFGGGGFGFGFGGCFFACAEGDGGGGGGGGGGGGGFGFAFDDGGGFGGGDFGGFEF?DFCGFE8D8BEDEFGFC8@@FAFGGFGGG?EF655@>CF@=@DDFFEF>+7C>4DBAA>(4B<=CCFB=D5>8=4<ECE6@;;B((673;>,2A:<<7?FFF<1(:7(.3))1)2))
@M03152:184:000000000-AWYW1:1:2106:15057:18577 2:N:0:ATAGCACAATACCTGT
CCCAACTATCCCTATTAATCATTACGTCAATCCTAGAAACCAACAAAATAGGATCGAACGTCCTATTTCATTATTCCATGCTAATGTATTCAAGCGTTAGCTTGCTTTAAACACTCTAATTTTTTCAAAGTAACAGTCCAAATTCCCCGCAACACCAAATTAATGGCATTACGGTTCATCAGGAAGGAGGAATCAGTGAGACCAGTACATACCAGAGGCATGACCAACCTACTAACCCCGAAATTAAACTACGAGCTTAGATCGGAAGAGCGTCGAGTAGGGAAAGAACAGGTAGGTGTAG
+
CCCCCGGGGGFGGGGGGGGGGGGGGFGGFGGGGGGGGGGGFGGGGGGGGGGGGEFGEGECDFCEFGGGCFGGFFGGGGGFGGGGFGGCFGGGGGGGCCEGGGGGCFFGFGGGEEFGGGFCGGGGGGFGGGGG9,?EEGGFGGGGGGGGGGGGGGGGGGGFCFDCEF8=DGGGG6=CGGGGGGGGGF@ED>6D?9@=FCG+,+=8C?@CF=C;FGFFFF>B6@FEF@)3@5=6?CAC>>G2A5;B+*/=*:AEFGE2:3C@E?C30(1(6@8B1;1(79362),7:;??0,41)<).15C<-
@M03152:184:000000000-AWYW1:1:2106:7779:18909 2:N:0:ATAGCACAATACCTGT
CCCAACTATCCCTATTAATCATTACGGCGACTCTAGAAACCAACAAAATAGAACCGCACGTCCTATTTTATTATGCCATGCTAATGTATTCAGGCAAAGGCCTGCTTTGAACACTCTAATTTTCTCAAGGTAAAAGTCCTGGTTCCCCAACACACCCAATTAAGGGCATGCCGGCTCACCAAGAGGTAGAACCCAGCCAGACAGTACGTACCCAATAGGCAAACCGCCCGACCAGGTTCGAAATTCAACTACGAGCTTAGATCGGAAGAGCGTCGGGCAGGGAAAAAAGAGGTATGGGGAA
+
CCCCCEGGGGGGGGGGGFGGGGGGGGGGCEGGGGGGDFFGGGGGGGGGGGFGGFDGDFGGFFGGGGFGGFGGGGGGGGDGGFGGGGGGCGGGAEGGGGFGG<AEGCFG9FFFE@FFGGGGGGGGC,A<=FFGGGGGGGGGGGGGGGGGGGGF8ECGEG?DFFGGGGGCGGGFEEDEGGGFGCCB?ECCFFGGEEECCDDACFGDCBAC*;>*C499F9:4*)3555>BAE@D))/507C95@3/+19+)36.3C395(-))).4:1:(.2494(-(()(47D:>1)(((48?)+))).*-(
@M03152:184:000000000-AWYW1:1:2106:22439:18920 2:N:0:ATAGCACAATACCTGT
CCCAACTATCCCTATTAATCATTACGTCAATCCTAGAAACCAACAAAATAGGATCGAACGTCCTATTTCATTATTCCATGCTAATGTATTCAAGCTTAAGCCTGCTTTAAACACTCTAATTTTTTCAAAGTAACAGTCCTGATTTCCCGCAACACCAAATTAATGGCATTACGGTTCGTCAAGAGGGAGGAATCAGCAAGGCCAGTACATACCAGTGGCACGACCGACCTGCTGACCCCGAAATTCAACTACGAGATTAGATCGGAAGAGCGTCGTGTAGGGAAAGAACAGTGATGTGTAG
+
CCCCCGGGGGGGGGGGGGGGGGGGGGGGFGGGGGGGGGGGGGGGGGFGGGGGGGGGGGGGGGGGGGGGGGGGGGGGGGGGGGGGGGGGGGGGGGGGGGGGGGGGGGGGGGGGGGGGGGFGGGGGGGGGGFGFFFGGGGFGCFEFGGGGGCGGGGGGGFGGGGFG8AGGGGGGGGGGGGGGGGGGG?CFCGGGG9DFFGFFGG+=7:CFFFGGGGGA>FAFF=>5=BFBABFAF8>DFB5@FFFF=6<@EF457D>()1)763?D?;3(5((4(4>3(0(6))3>05(4::1))+)1*)*.)
@M03152:184:000000000-AWYW1:1:2106:26277:18969 2:N:0:ATAGCACAATACCTGT
CCCAACTATCCCTATTAATCATTACGTCAACCCTAGAAACCAACAAAATAAGATCGACGTCCTATTTCATTATTCCATGCTAATGTATTCAAGCGTTAGCCTGCTTTAAACACTCTAATTTTTTCAAAGTAACAGTCCTGTTTCCCCGCACCACCAAGTTAATGGCATCACGGTCCTACAAGAGGGAGGAATCAGTGAGGCCAGTTCATACCGTTGGCACGACCGACTTACTGACTCCGAAATTCAATCACGAGCTTAGCTGCGAAGTGCGTCGTTCAGGGCAAGAAAAGGGTCTGGAATA
+
CCCCCFGGGG@FFFGGGGGGGGFFFGFF;FGGEFGFFGGGGGGGGGGGGGGECF<C@BEGGGGGGFFFFFGFGFF,F9A@FFFGGGGCFGG99F@@FGGGCFFEEGG9FGAE<<FFEDFFAFFCED<FDGFA<DAEEFC,@EFCEE@CEE+@FG78EFFGEEEE8DGGFFCC>6@+=9=@DCF,+>C@>+=F?E72,+EA67CCFFFGGF>C09@096*;*5/)4>())1*1+B>+175,.(;;+7)+)2631).6)13)))(.((,(.69(-4-((06-4),.151(.:((.*()))*),
@M03152:184:000000000-AWYW1:1:2106:15811:19021 2:N:0:ATAGCACAATACCTGT
CCCAACTATCCCTATTAATCATTACGTCAATCCTAGAAACCAACAAAATAGGATCGAACGTCCTATTTCATTATTCCATGCTAATGTATTCAAGCGTTAGCCTGCTTTAAACACTCTAATTTTTTCAAAGTAACAGTCCAGATTCCTCGCAACACCAAATTAATGGCATTACGGCTCATCAGGAAGGAGGAATCAGTGAGACCAGTACATACCAGAGGCATGACCAACCTACTAACCCCGAAATTCAACTACGACCTTAGACAGGAAAAGCGTCGGGAAGGGAAAGAACAGTGAGGAGTAA
+
CCCCCGGGGGGGGGGGGGGGGGGGGGGGGEGGGGGGGGGGGGGGGGGGGGGGGGGGGFGGDGGGGFFGGGGGFGGGGGGFGGGGGEGGGGGGGGGGGEEEEGGGGGFGGGGGGDGGGGGGGGGGGGGGG<CFCFFAEAEGF,>FCAEFEEGGGCCEGFDGAD;DDFFFGGGGGCD>CEFGGGGC+@B8868EF?DDF9,+==D5A?+=;C7D+CFFF5)3388@)88A9A)0;C<9A=4554ADC6CFF+A=(*)-)).)7)),/,(((((.:((,()(,4:?>1)(4:0())+.))(*(.
@M03152:184:000000000-AWYW1:1:2106:16412:19036 2:N:0:ATAGCACAATACCTGT
CCCAACTATCCCTATTAATCATTACGTCGGCCCTAGAAACCAACAAAATAGGATCAAACGTCCTATTTCATTATTCCATGCTAATGTATTCAAGCGTTAGCCTGCTTTAAACACTCTAATTTTTTCAAAGTAACAGTCCTGATTCCCCGCGACACCAAGTTAATGACATCGCGGCTCCTCAGAAGGGAGGAACCAACAAAACCAGTACGTACCATAGGCACGACCAGTAAATTGATCCCGAAATTCAACTACGAACTTAGAACGGAAGAGCGTCGTGTAGGGAAAGAACAGGTACGTAAAG
+
CCCCCGGGGGGGGGGGGGGGGGGGGGGGGGDEGGGGGFGGGGGGGGGGGGGGGGGFEFGGCFGGGGGCGGGGGGGGGGGDGEFGGGGGGGGGFGCFFFGGGGCFFGGGGGFFGGGFFFGGGGGGG?FGGFGGGDGGG,=FFEDFCGCFGEG=@==DFFE9>C=EGFGGGFD6CEGGGC6EFGGEFFCFE@5D8ECGGGGAFC>>CFFGGFGGDGDFFFFF):B==97AAFC=6CCF63C0=>B;@FC8;7A4,C;1>2<B9)-4:<31:<:6-467B)2:A:7:67:?:7((.<.)))*-)
@M03152:184:000000000-AWYW1:1:2106:11514:19181 2:N:0:ATAGCACAATACCTGT
CCCAACTATCCCTATTAATCATTACGTCAATCCTAGAAACCAACAAAATAGGATCGAACGTCCTATTTCATTATTCCATGCTAATGTATTCAAGCGTTAGCCTGCTTTAAACACTCTAATTTTTTCAAAGTAACAGTCCAGATTCCTCGCAACACCAAATTAATGGCATTACGGCTCATCAGGAAGGAGGAATCAGTGAGACCAGTACATACCAGAGGCATGACCAACCTACTAACCCCGAAATTCAACTACGAGCTTAGATCGGAAGAGCGTCGTGTAGGGAAAGAACAGGTATGTGTAA
+
CCCCCGGGGGGGGGGGGGGGGGGGGGGG@FGGGGGGGGGGGGGGGGGGGGGGFGGGGGGGFDGGGGGGGGGGGGGGGGGGGGGGGGGGGGGGGGGGGGGGGGGGGCGGGGGGGGGGGGGGGGGGGGGGGFGGGGGGGGGGGFFGGGGGGDGGGGGDGGEGFGGGGFGGGGGFGG6CDGGFGCFEDFGGGGDFCGGGEFGFGG6@FFFCGFGGGGGFFF85FCFE8@DFFFEAFGEG65;@FFD2B+>FE8A;@G:2).7@E)93;116@F1:1;6:@;1925?>05<B(47,)+))*6*5)
@M03152:184:000000000-AWYW1:1:2106:21788:19223 2:N:0:ATAGCACAATACCTGT
CCCAACTATCCCTATTAATCATTACGTCGATCTTAGAAACCAACGAAATAAGATCAAACGTCCTATTTCATTATTCCATGTTAATGTATTCAAGCCAAAGCCTGCTTTAAACACTCTAATTTTTTCAAAGTAACAGTCCCGATTCCCCACAACATCAAGTTAATGATATCATGCTTCGTCAGAAGGGAGAAACCAATTGTACCAGTGCGTACCGTTAGCACGACCAATAAATTGATCCCGAAATTCAACTACGAGCTTAGATCGGAAGAGCGTCGTGTAGGGAAAGAACAGGTAAGTGTAA
+
CCCCCGGGGFGGGGGGGGGGGGGGGGGGCGGGGGGGGGEGFGGGGGGGGGGGGGGGGGGGGGGGGGGGGGGGGGGGGGGGGGGGGGGFGFFGGGCBFGGGGGGGGGGGGGGGGFGGGGGGFGGFGFFFFGGGGGGGGC8EEGGGGGFACEEGGGGGGGF;DFEGGGGGGFFGGGFFGGDGGEGGGCCFGGGGG?F?EFFFFF7>8<;DGEGGD>CEF>7CFA>85>CFFBCA6:*2=*;4BA)(1=CFE7A6>D4>E@37>F3=;@<B1=1;62:2<;()8EFFBFB1(3(..+)1*4*5)
@M03152:184:000000000-AWYW1:1:2106:6484:19246 2:N:0:ATAGCACAATACCTGT
CCCAACTATCCCTATTAATCATTACGTCAATCCTAGGAACCAACAAAATAGGATCGAACGTCCTATTTCATTATTCCATGCTAATGTATTCAAGCGTTAGCTTGCTTTAAACACTCTAATTTTTTCAAAGTAACAGTCCAAATTCCCCGCAACACCAAATAAATGGCATTACGGTTCATCAGGAAGGAGGAATCAGTGAAACCAGTACATACCAGAGGCATGACCAATCTACTAACCCCGAAATTCAACTAAGAGCTTAGATCGGAAGAGAGTCGCGTATGGAAAAAACAGGTATGTGGAA
+
CCCCCGGGGGGGGGGGGGGGGEGGGGGGGGGGGGGGGGGGGGGGGGGGGFGGGGGGGGGGGGGGFGGGGGGGGGGGFGF9DEFFGFGGGFCAEFGGEGEGGGGGGFGGCEFGGGGGGGGGGGGGGGFGGGGFFGGGG9FGGGGGGGGFGCGGGGGGGCDEFFGGFFGGGGGGGGGGGGGGGGCECFEFGD>FEGGGGGGFFC6@;<CGGFGGFF6?608>68>=EFFFFFECFGFG499@BA48CFFFCC4)878:0(87=5@01719@8(6))((,..(64)92401((.(5+))/.*))
@M03152:184:000000000-AWYW1:1:2106:15650:19251 2:N:0:ATAGCACAATACCTGT
CCCAACTATCCCTATTAATCATTACGGCGACTCTAGAAACCAACAAAATAGAACCGCACGTCCTATTTTATTATGCCATGCTAATGTATTCAGGCAAAGGCCTGCCTTGAACACTCTAATTTTCTCAAGGTAAAAGTCCTGGTTCCCCAACACACCCAATTAAGGGCATGCCGGCTCACCAAGAGGTAGAACCCAGCCAGACAGTACGTACCCAATAGGCAGACCGCCCGACCAGGTTCGAAATTCAACTACGAGCTTAGATCGGAAGAGCGTCGTGGAGGGAAAGAAAAGGACAGGGATG
+
CCCCCFFFGGG@FEFGGGGGGGGGGGGEEGGGGGGGGGGGGGGGGGGGGGGGFEEFEGGFFFFGGGGFGGGGGGCDGGGGGGGFFGGGFGGGGFGGGGGGGGGGGGGFGGGFFFFFFDFGGGGGGGFFGGFGGGGGGFFGGFEFGGFGECEGGGGGGGGGGGGGGGGGGGGGGDG6+EFFFGGGGGGGFGGG6EEFGGFAFGGFFBFGFAFCFFGFFFF>FFFF2@2?DDF>>GDD)4:2=8B?6=?F?FFF05590(:4A4:?F(-(.(,(-4,(-)-31@(7()4?((,3(2,))(*,(
@M03152:184:000000000-AWYW1:1:2106:9309:19260 2:N:0:ATAGCACAATACCTGT
CCCAACTATCCCTATCAATCATTACGTCGATCCTAGAAACCAACAAAATAGGGTCAAACGTCCTATTTCATTATTCCATGCTAATGTATTCAAGCTAACGCTTGCTTTAAACACTCTAATTTTTTCAAAGTAACAGTCCTGATTTCCCACGACACCAAATTAATGACATCGTGGTTCGTCAGAAGGGAGAAACCAACTAGACCAGTACACACCAATGACGCGACCAATCTGTTAGTCCCGAAATTCAACTACGAGCTTAGATCGGAAGAGCGTCGTGAAGGGAAAGAACAGGTAGGAGTAA
+
CCCCCGGGGGGGCFFCFFGGGGGGGGGGFGDGGGGGGGGGFGGGGGGGGGC@FFCEDGFEA<FEFGGGGFAEGDGFEGGFGEGGGGGA9FCFDGGGGGGEFEFC7AAFCFGGF8FGGGGGGGGGGGFGGGGGG9FGG98FEBFGGGGGGGEGEGF6FFFFFFEGFFGGGCDFFD??8EGDDEA>DGDDCEDC,@FFEGGFDD6@CFFGF7CGGGGF?+85B>9):=(;)471++0=8<8@FF5,@6.;CGFFDG>1).1);))8;1;@;??((,4;:)(.2..70)..(43(.0))*(*,)
@M03152:184:000000000-AWYW1:1:2106:25388:19300 2:N:0:ATAGCACAATACCTGT
CCCAACTATCCCTATTAATCATTACGTCAACCCTAGAAACCAACAAAATAAGATCGACGTCCTATTTCATTATTCCATGCTAATGTATTCAAGCGTTAGCCTGCTTTAAACACTCTAATTTTTTCAAAGTAACAGTCCTGTTTCCCCGCAACACCAAGTTAATGGCATCACGGTTCTACAAGAGGGAGGAATCAGTGAGACCAGTTCATACCGTTGGCACGACCGACCTACTGACCCCGAAATTCAACTACGAGCTTAGATCGGAAGAGCGTCGTGTAGTGAAAGAAAAGGTAAGTGGAGT
+
CCCCCGGGCFGGGGGGGGGGGGGGGGGGGGGGGGGGGGGGGGGGGGGGGGGGGGFGGGDGGGGGGGGGGGGGGGGGGG9FAGGGGGGGGGGGGGGGGGGGGGGGGGGGGGGFFGGGGEEFGGGGGGGGGGGGGGDEGFGFGGGGGGGGGGGGGGGGGGGGGGGECFFGCGG6CC>CGGGCF?8BD+8@@E??DCCFGF,=C?F@EFFGGFD5*3A*398>DA?AAB2))?@F=FEG62CBFFF3675=?DF((:B@A>)757=<1,,:<?0,41,3:FB)84<444<0.(().0,/1)*((
@M03152:184:000000000-AWYW1:1:2106:18150:19479 2:N:0:ATAGCACAATACCTGT
CCCAACTATCCCTATTAATCATTACTTTGGTCCTAGAAACCAACAAAATAGAACCAAAGTCCTATTCTATTATTCCATGCTAATGTATTCAAGCGTAAGCCTGCTTTAAACACTCTAATTTTTTCACAGTAAAAGTCCTAGTTCCCTAGAACACCCAATTAAAGGCACTCTAGTTCCCTAGAAGGGAGAGCTCAACAGAACAGTACTAGACAAATGCCAAGACCGTTTGTCAAGCTCGAAATTCAACTACGAGCTTAGATCGGAAGAGCGTCGGGTAGGGCAAGAACAGGGAGTAGTAGAT
+
CCCCCGGGFGGGGGGGGGGGGGGGFEFGGGGGGFGGGGFFGEGGGGGGGGFGGGGGFGGGGGGGGGGGFGGGGGGFGGGGGGGGGGGDGGGGGGGGGGFG8FFGGGGGGGGCFFGGGAFFGFGGGDFAEFFGEFGGFDGFCFGFFGCCFFGEF8FBFGGDCGFGFDFGGFFFFGDDFFGGGFFGGEFEGGEFGGFFGFGFGGGFGFFFCFGFDFEFFFFFFF65=5>559;CFFE55>GFA=FFFFEFEFAD>D4)+1>C49@F@B25:9((.(.,3>0(/.,.6A@;3//46*(11-04)
@M03152:184:000000000-AWYW1:1:2106:4447:19508 2:N:0:ATAGCACAATACCTGT
CCCAACTATCCCTATTAATCATTACGGCGACTCTAGAAACCAGCAAAATAGAACCGCACGTCCTATTTTATTATGCCATGCTAATGTATTCAGGCAAAGGCCTGCTTTGAACACTCTAATTTTCTCAAGGTAAAAGTCCTGGTTCCCCAACACACCCAATTAAGGGCATGCCGGCTCACCAAGAGGTAGAACCCAGCCAGACAGTACGTACCCAATAGGCAGACAGACCGACCAGGTCCGAACATCAACTACTAGCTTAGATAGGAAGAGCGTCGTGTACGGAACGACAAGCAATGTGTAA
+
CCCCCGFGGGGGFGGGGGGGGGGGGGGGEGGGGGGDAEECFGGGGGGGGGGGGGFGGCFGEDCEGGGGGGGGGGGGCFFFFFFGGGGGDFGGDGGGGGFFGGFGGGGF?CFFD?DFGEFFGGGGGFGG@F<FFGGGGC;FGGCFFGGGGDEGGGGEGGGCE,EDEFE6=?6D+6==DGGFGFC87CCGG,@E?GG?FFC5>9F5<@FCFFFDCGDA*@>F45?B)<(?/6>AA51>FEGB)38(0;AB;FF4)++3A36<A9)644<0(.376((((04),)(02)-(,-4((2-*1)*.)
@M03152:184:000000000-AWYW1:1:2106:17280:19541 2:N:0:ATAGCACAATACCTGT
CCCAACTATCCCTATTAATCATTACGTCAATCCTAGAAACCAACAAAATAGGATCGAACGTCCTATTTCATTATTCCATGCTAATGTATTCAAGCGTTAGCTTGCTTTAAACACTCTAATTTTTTCAAAGTAACAGTCCAAATTCCCCGCAACACCAAATTAATGGCATTACGGTTCATCAGGAAGGAGGAATCAGTGAGACCAGTACATACCAGAGGCATGACCAACCTACTAACCCCGAAATTCAACTACGAGCTTAGATCGGAAGAGCGTCGGGTAGGGAAAGAAAAGGTATGGGAGA
+
CCCCCFGGDGCFEFGGGGFGGGGGGGGGGECGFGGGGGGGEFGGGGGGGGGGFGGGDGGGFEFGGFFGGGFGGGGFGEGGGGGGGGGGGGGGFGGGEFEGGGGGGDFGGGGGGCGGCCGGGGGGGGFGFGGGGFDGGGGGGGGGGGGGGDCCEGGGGGGGGGGGGGFDGGGGGGFEGGGGGGGGGGEFGEGGGFFFCFGFGG6:,<=FFFGG7CFFFFFFF@>@@@59*;CFFFECF=GAFFE2==?F?D;B?D>23=C@C<)/:621;;D0((.(48,(404>()..(.82):59)(*((
@M03152:184:000000000-AWYW1:1:2106:8451:19566 2:N:0:ATAGCACAATACCTGT
CCCAACTATCCCTATTAATCATTACGGCGACTCTGGAAACCAACAAAATAGAACCGCACGTCCTATTTTATTATGCCATGCTAATGTATTCAGGCAAAGGCCTGCTTTGAACACTCTAATTTTCTCAAGGTAAAAGTCCTGGTTCCCCAACACACCCAACTAAGGGCATGCCGGCTCACCAAGAGGTAGAACCCAGCCAGACAGTACGTACCCAATAGGCAGACCGCCCGACCAGGGTCGAAATTCAACTACGAGCTTAGATCGGAAGAGCGTCGTGTAGGGAACGAACAGGTCGGGGGAG
+
CCCCCGGGGGGGGGGGGGGGGGGGGGGGGGGGGGGGGGGGGGGGGGGGGGGGGGGGGGGGFGGGGGGGGGGGGGGGGGGGGGGGGGGGGGGGGGGGGGGFGGFGGFGGGGGGGGGGGGGGGGGGGGGGGGGGGGGGGFGGGGGGGGGGGGGGGGGGGGGGGGGGGFGGGCCGGEGEGGFGGGGFGGGGFGGGCGD>CGGFGGGFGFFC*AGGFFGFFFBFFFFBBB9EDEFEED?D),57>?D=FFFF?CF><DB954A246)4:8:4:?:>(8>3483:<3(7(),8(-(2)+())()((
@M03152:184:000000000-AWYW1:1:2106:14829:19685 2:N:0:ATAGCACAATACCTGT
CCCAACTATCCCTATTAATCATTACGGCGATCCTAGAGACCAACAAAATAGGACCGCACGTCCTATTTTATTATTCCATGCTAATGTATTCGGGCGTAAGCCTGCTTTGAACACTCTAATTTTTTCAAAGTAAAAATCATGGTTCCCTGCCACACCCAGTAAAGGGCATAACAGCTCACCACGAGGTGAGCCTCCACCGCTCCAGTACACACCCAAATAGGCGGACCGGGCGGCAAAGGCCGAAATTCAACTACGAGCTTAGATCGGAGGAGCGTCGTGTAGGGAAAGAAAAGGGAGGCGT
+
CCCCCGGGGGGGGGGGGGGGGGGGGGGGGGGGGGGGGGGGGGGGGGGGGGGGGGGGGGGGGGGGGGGGGGGGGGGGGGGGGGGFGGGGGGGGGGGGGGGGGGGGGGGGFGGGGGGGGGGGGGGGGGGGFDFGGGGGGGGGGGGGGGGGGGGGGGGGGGGGGGGFCEGGFGGFFGGGGGGCCCGGGGGGGGFGFGGFFFGFEGDBFFFGGFGGGGGAFFFAFBB>((6>>D>EB:>CF?41>B@9BFFFBGFA(97:@>92<DA2<??0(-(,8;>:601((8>38F?<?0(43/(0)(*((
@M03152:184:000000000-AWYW1:1:2106:12483:19708 2:N:0:ATAGCACAATACCTGT
CCCAACTATCCCTATTAATCATTACGTCGATCCTAGAAACCAACAAAATAGGGTCAAACGTCCTATTTCATTATTCCATGCTAATGTATTCAAGCGCGAGCCTGCTTTAAACACTCTAATTTTTTCAAAGTAACAGTCTTGATTCCCCGCCACACCAACTGAATGGCATGACGGTTCTTCAGAAGGGAGAAACCAGTGACACCAGTGCATACCGAAGGCACGACCAGCGTACTGATCTCGAAATTCAACTACGAGCTTAGATCGGAAGCGCGTCGTGTAGGGAAAGAGAAGGTATGTGTAA
+
CCCCCGGGGGGGGGGGGGGGGGGGGGGGGGGGGGGGGGGGGGGGGGGGGGGGGGGGGGGGFGGGGGGGGGGGGGGGGGGGGGGGGGGGGGGGGGGGGGGGGGGGGFGFGDGGGGGGGFGGGGGGGGGGGGGGGGGGGGGGGGGGGGEFGGGGGGGGGGGGGFGGGGGGGGGGCGDEDEDCFGGG6EEFGGGGGFGGGGGFGG>CFFFGGFGFGGGEFEFFFAFB9@DFAE@BFC8@6?GDFDF6@ACFFFFF@GEB3374C3<;(((((41>(496:<()8B:>173(((.3.<4)94>A)
@M03152:184:000000000-AWYW1:1:2106:21514:19765 2:N:0:ATAGCACAATACCTGT
CCCAACTATCCCTATTAATCATTACGGCGACTCTAGAAACCAACAAAATAGAACCGCACGTCCTATTTTATTATGCCATGCTAATGTATTCAGGCAAAGGCCTGCTTTGAACACTCTAATTTTCTCAAGGTAAAAGTCCTGGTTCCCCAACACACCCAATTAAGGGCATGCCGGCTCACCAAGAGGTAGAACCCAGCCAGACAGTACGTACCCAATAGGCAGACCGCCCGACCAGGTCCGAAATTCAACTACGAGCTTAGATCGGAAGAGCGTCGTGTAGGGAAAGAAAAGGTCTGGTGAA
+
@CCCCGGGGGGGGGGGGGGGGGGGGGGGGGGGGGGGGGGGGGGGGGGGGGGGGGGGGGGGFFGGGGGGGGGGGGGGFFFGGGFGGGGGGGGGGGGGGGGGGGGGGFGGGGGGGGGGGGGGGGGGGGGGGGGGGGGFGDCGFGGGGGGGGGGGGGGGGGGGFEGGCEEGGGDF6>DEGGGGGGGGGGGGGGGFF>EGFGGF>GGFGFFGFFGDFFFFFFFFFDFB259?DEBE)1::A)0,=(86=FFA?FFFFG:2B?9<>9A<((-(304(413(()(-4015:F:?((534+)0))*))
@M03152:184:000000000-AWYW1:1:2106:28000:19771 2:N:0:ATAGCACAATACCTGT
CCCAACTATCCCTATTAATCATTACGGTGATCCTAGAAACCAACAAAATAGAATCATGCCGTCCTATTTTATTATTCCATGCTAATGTATTCAAGCAAAATGCCTGCTTTAAACACTCTAATTTTTTAAAAGTAAAGGTCCTGGTTCCCCGCGACACCCAATTAAGGGCATCGTGGTTCTCCAGAAGGTGAGAAATTGACTACACCAGTTCATACCCCTTAAGGCACGACCGATGTGTCAATCCCGAAATTCAACTACGAGCTTAGATCGGAAGAGCGTCGTGTAGGGAAAGAACAGGAAA
+
CCCCCGGGGGGGGGGGGGGGGGGGGGGGGGGGGGGGGGGGGGGGGGGFFGGGGCFGGECFG@CFGFGFFGG@FFGGGCFFGFGGAAFFEFD,@FFGFG?FGGGGGF<EADGGGGG8<,CFEFFFGF:,AEEFFEADG9FDCAEFGFC8EGGCC>+@CB>FGGFGGGGGDGGGGEFEF89DDCCF?GG?@DCEGGFGFCECFC+0:*:FG?+?CFGF6?=A5=AC@@@FEDFA>9588@8C6*+()2/>>464<@:CAE6;6,((/446<,(8:>00(7((4)-0.=24:6(4?=(8:(*.(
@M03152:184:000000000-AWYW1:1:2106:17463:19789 2:N:0:ATAGCACAATACCTGT
CCCAACTATCCCTATTAATCATTACGGCGACTCTAGAAACCAACAAAATAGAACCGCACGTCCTATTTTATTATGCCATGCTAATGTATTCAGGCAAAGGCCTGCTTTGAACACCCTAATTTTCTCAAGGTAAAAGTCCTGGTTCCCCAACACACCCAATTAAGGGCATGCCGGCTCACCAAGAGGTAGAACCCAGCCAGACAGTACGTACCCAATAGGCAGACCGCCCGACCAGGTTCGAAATTCAACTACGAGCTTAGATCGGAAGAGCGTGGTGGAGGGAAAGAACAGGTGTGGGGAG
+
CCCCCGGGGGGGGGGGGGGGGGGGGFGGGGGGGGGGGGGGGGGGGGGGGGGGGGGGGGGGFFGGGGGGGGGGGGGGFGGGGGGGGGGGGGGGGGGGGGCGGGGGDFFGFGGFGGGGGFGGDFGGGGGGCGFGGGGGGCFGGGCFGGGGGGGGGGEGGGGGFGGFFFGGGGGDECDEDGGGGGGGGGGGGGGGGGGGGGGFGGGD:FFGFFGGFFGFFFFFFDFF2@@EDFB:5D@D6=G>FD>?FFCFFGFF;D>;),))-)618?:6748>1(,,4)30:D?>3514(.(,.+)).4),(
@M03152:184:000000000-AWYW1:1:2106:23516:19814 2:N:0:ATAGCACAATACCTGT
CCCAACTATCCCTATTAATCATTACGTCAATCCTAGAAACCAACAAAATAGGATCGAACGTCCTATTTCATTATTCCATGCTAATGTATTCAAGCGTTAGCTTGCTTTAAACACTCCAATTTTTTCAAAGTAACAGTCCAAATTCCCCGCAACACCAAATAAATGGCATTACGGTTCATCAGGAAGGAGGAATCAGTGAAACCAGTACATACCAGAGGCATGACCAATCTACTAACCCCGAAATTCAACTACGAGCTTAGATCGGAAGAGCGTCGTGTAGGGAAAGAACAGGTATAGGAAA
+
CCCCCGGGGGGGGGGGGGGGGGGGGGGGEGGGGGGFGGGGGGGGGGCFGCDGFGGGGGGGGGGGGGGGGGGGGGGGGGDAFGGGGGFCFGGGGGGGGGGGGGGGGGGGGGGGGGFGGGGGGGGGGGFGGGGGGGFGGFGGGDFGGCFACGEGGGGGGGGGGGGGGGGGFGGGGGGG6FCFGGGGGGGGDCCFGGGGG7CFGCFF?CFFF?FG??,AAF=DF5>@CC9;?9;FFGC7;2*/@>DFFC?FFDFE9D4=>;38CC)/(33(=@@FF?F((),-<@?:()(.23(4-<6*1)*.(
@M03152:184:000000000-AWYW1:1:2106:9963:19815 2:N:0:ATAGCACAATACCTGT
CCCAACTATCCCTATTAATCATTACGGCGACTCTAGAAACCAACAAAATAGAACCGCACGTCCTATTTTATTATTCCATGCTAATGTATTCCGGCGTAAGCCTGCTTTGAACACTCTAATTTTCTCAAGGTAAAGGTCCTGGTTCCCCGACACACCCAGTGAAGGGCATGCCGGCTCACCAAGAGGTAAGGCCCGGCCAGACAGTACACACCGTTAGGCGGACCGCCCGGTCAGGTCCGAAATTCAACTACGAGCTTAGATCGGAAGAGCGTCGTGTAGGGAAAGAACAGCGATGGTGAGA
+
CCCCCGGFGGGGGGGGGGGGGGGGGGGGGGGGGGGGGGGGGGGGGGGGGGGGGGGGGGGGGGGGGGGGGGGGGGGGFGGGGGGGGGGGFGGGGGGGGGGGGGGGDFGGGGGGGGGGGGFGGGGGGGFFFEFGGGFGGFGGGFDFFFGC8CEGEGGGG?FFFFEGGGGGGGCG>:DEGGGF?8FGDFG9EC6,@EGGGG5FFFFFE6;>CFDCDDG3DA@>BFE>>9>37B1;>F07??DB@(5<F6416<96?D7(44,<><0310((,(3419,,.)).8::)2?:???(,(*-)1)*()
@M03152:184:000000000-AWYW1:1:2106:11376:19914 2:N:0:ATAGCACAATACCTGT
CCCAACTATCCCTATTAATCATTACGTCAATCCTAGAAACCAACAAAATAGGATCGAACGTCCTATTTCATTATTCCATGCTAATGTATTCAAGCGTTAGCTTGCTTTAAACACTCTAATTTTTTCAAAGTAACAGTCCAGTTTCCCCGCAACACCAAATTAATGGCATTACGGTTCATCAGGAAGGAGGAATCAGTACGACCAGTACGTACCAAAGGCACGACCAATCTACTAACCCCGAAATTCAACTACGAGCTTAGATCGGAAGCGCGTCGTGTCGGGAAAGAACAGGTAAGTGTAA
+
CCCCCGGGGGGGGGGGGGGGGGGGGGGGCGGGGGGGGGGGGGGGGGGGGGGG<CFGGGGGFFGGGGGGGGFGGGGGGGGGGGGGFGGFGGGFGGGDCCFGGGGGGGGGGGGGGGGGGFFGGGDGGGGGGDEAEFFGGGGGGGGGGCF8>EGGGGGGFGGGGGGGGGGGGGGGGGGGDFGGGG8>DDE:D6+DE?FFGF,*@DCBGCFGDFGG9C9C>A9AF=A99AFF>FEAFGFG6@DFBBF288CFFGFE<C:25;E@C?3,4(6((.(29>0(-0(40527:F?<01(1):)01):))
@M03152:184:000000000-AWYW1:1:2106:9621:19957 2:N:0:ATAGCACAATACCTGT
CCCAACTATCCCTATTAATCATTACGTCGATCCTAGAAACCAACAAAATAGGGTCAAACGTCCTATTTCATTATTCCATGCTAATGTATTCAAGCGCGAGCCTGCTTTAAACACTCTAATTTTTTCAAAGTAACAGTCCTGATTCCCCGCCACACCAACTTAATGACATGACGGTTCTTCAGAAGGGAGAAACCAGTGACACCAGTGCATACCGAAGGCACGACCAGCGTACTGATCTCGAAATTCAACTACGAGCTTAGATCGGAAGAGCGTCGTGTAGGGAAAGAAAAGGAAAGGGGAG
+
CCCCCGGGGGGGGGGGGGGGGGGGGGGGGGGGGGGGGGGGGGGGGGGGGGGGGGGGGGGGFGGGGFGGGGGGGGGGGGGGGGGGGGEGGGGGGGGGDGGGGGGGFGGGGGGGGGGGGGGGGGGGGGGGGFGGGGGGGGGGFGGGGGGGDGGGDGGGGGGGGGGGGGGGGCDDEDGGGCFGGGGGFGCGGGGFGEFGGDGFGF7>E85@F>FCCDGFB>>AA9D9@@DAD;26)=7+=C>@A;8(@6?FF>AFFGFF>.>8<<<2(41228:13:13:)(6<@<F6FB?(((-(*())()-(
@M03152:184:000000000-AWYW1:1:2106:22361:20026 2:N:0:ATAGCACAATACCTGT
CCCAACTATCCCTATTAATCATTACGTCAATCCTAGAAACCAACAAAATAGGATCGAACGTCCTATTTCATTATTCCATGCTAATGCATTCAAGCGTTAGCTTGCTTTAAACACTCTAATTTTTTCAAAGTAACAGTCCAAATTCCCCGCAACACCAAATTAATGGCATTACGGTTCATCAGGAAGGAGGAATCAGTGAGACCAGTACATACCAGAGGCATGGCCAACCTACTAACACCGAAATTCAACTACGAGCTTAGATCGGAAGAACGTCGTGCAGGGAAAGAACAGGTATGTGTAA
+
<CCCCGGGGGGGGGGGGGGGGGGGGGGF7FFGFF9FFGGGGGGGGFGGGGGGGGGECG<+CFEGGGGFFFGGGGFGGGC6EEFEGDFFFGGGGEFGGGGGFGFFFDFGGEFGGGGGGG9FAFFGGF9FDGFFGDF9FF@EFGGGGCEEEGEEGGGGFGGGFEFGG88@DFCFFEGGCFGGGGC==DEFGGDFGGGGGFG5EFFC;F8DC9CG+295@9>BF568CEDF5F2*;D4?*:4>>@F2+=?F68;)8*2/)4;893??;006((,.6(:.()/)15:F2547::244<49*606)
@M03152:184:000000000-AWYW1:1:2106:26560:20030 2:N:0:ATAGCACAATACCTGT
CCCAACTATCCCTATTAATCATTACGGCGACTCTAGAAACCAACAAAATAGAACCGCACGTCCTATTTTATTATGCCATGCTAATGTATTCAGGCAAAGGCCTGCTTTGAACACTCTAATTTTCTCAAGGTAAAAGTCCTGGTTCCCCAACACACCCAATTAAGGGCATGCCGGCTCACCAAGAGGTAGAACCCAGCCAGACAGTACGTACCCAATAGGCAGACCGCCCGACCAGGTTCGAAATTCAACTACGAGCTTAGACCGGAAGAGCGTCGGGTAGGGTAAGAACAGGTATGGATGG
+
CCCCCGGGGGGGGFGGGGGGGGGFGGGGGGGGGGGGGGGGFGGGGGFGFGGCFG8FFGGGFGDGGG9EGGCAFGG9CFAFGDGGGGGCFGGGFAEGFGGG?EFDC,CE9FGGFGGFFFFGGGGGFEGGG@CEGGEFGGGGGGGEDFGCGCEF@FG+BFFGGGF8CFGGGDFF6+=@>E+D?8=:CFGD@FF,DCEGGGGF>*CC9=CDFFFDGGGFF60*;<FF=@F85;>F)),*07F1FD::@FCFFCFF;D>;5,-.5),4(((((,,426(-(8130>.<(6:-.2((-0))))0)(
@M03152:184:000000000-AWYW1:1:2106:5408:20173 2:N:0:ATAGCACAATACCTGT
CCCAACTATCCCTATTAATCATTACGGTGATCCTAGAAACCAACAAAATAGAATCATGCCGTCCTATTTTATTATTCCATGCTAATGTATTCAAGCAAAATGCCTGCTTTAAACACTCTAATTTTTTCAAAGTAAAGGTCCTGGTTCCCCGTGACACCCAATTAAGGGCATCGCGGTTCTCCAGAAGGTGAGAAATTGACTACACCAGTTCATACCCCTTAAGGCACGACCGATGTGTCAATCCCGAAATTCAACTACGAGATTAGATCGGAAGAGCGTCGTGTAGGGAAAGAACAGGTAG
+
CCCCCGGGGGDGGGGGGGGGGGGGGGGGGGGGGGGGGGGGGGGGGGGGGGGGGGGGGGFGGFGGGGGGGGGGGGGGGGGGGGGGGGFGGGGGGGGGGGGGGFGGGGGGGGGGGGGGGGGGGGGGGCFBF9FGGGGGFFFFGCGGGFFFFGDEEGGGGGGGGGGGGG8DGGGGG>DGGCDCFGGGGGGD?FCGGGCDEGGFGGGFG?DGGFGGFFG5:?=5*:76@DFBFFFEFDAFAECEF?6>F>=B=CAEFGFF432<6(/7?83)93@@F;;;D32395(0,=),3(41261??(2))
@M03152:184:000000000-AWYW1:1:2106:19629:20224 2:N:0:ATAGCACAATACCTGT
CCCAACTATCCCTATTAATCATTACGTCAACCCTAGAAAACCAACAAAATAAGATCGACGTCCTATTTCATTATTCCATGCTAATGTATTCAAGCGTTAGCCTGCTTTAAACACTCTAATTTTTTCAAAGTAACAGTCCTGTTTCCCCGCAACATCAAATTAATGGCATCACGGTTCTACAAGAGGGAGGAATCAGTGAAGCCAGTTCATACCGGTGGCACGACCGACCTACTGACCCCGAAATTCAACTACGAGCTTAGATCGGAAGCGCGTTGTGTAGGGAAAGAACAGGTATGGGTAA
+
CCC<CG@FFGGGGGGGGGGCFFECFGGG7FGGGGFGGGGGGGGGGGFG@FGFF9FGFG7F:@FFGGGGGFCFF@FFGFG<FDFGGGGGGG9@D<EF:FGGFFF=EF5E9FGFCEEFGG9F,EE?FFCFEFGB<EF<E:EGGGGGGGGG@EEGCE8DF9>EFFFGFFFFGD6DEE=ACFFDF??@8CECC>>8=FDFCFCFAF7@CF+;;9CGFGEDE559A=9>BBFFDE*;A44;67D9::B?6+<:;CA;;*26;5).6590(-41((-2-(-465).)0(7,)(48(((-+./),C4(
@M03152:184:000000000-AWYW1:1:2106:15943:20313 2:N:0:ATAGCACAATACCTGT
CCCAACTATCCCTATTAATCATTACGGCGACTCTAGAAACCAACAAAATAGAACCGCACGTCCTATTTTATTATGCCATGCTAATGTATTCAGGCAAAGGCCTGCTTTGAACACTCTAATTTTCTCAAGGTAAAAGTCCTGGTTCCCCAACACACCCAATTAAGGGCATGCCGGCTCACCAAGAGGTAGAACCCAGCCAGACAGTACGTACCCAATAGGCAGACCGCCCGACCAGATTCGAAATTCAACTACGAGCTTAGATCGGACGAGCGTCGTGTAGGGAAAGAACAGGAAGTTGTAA
+
CCCCCGGGGGGGGGGGGGGGGGGGGGGGGGGGGGGGGGGGGGGGGGGGGGGGGGGGGGGGFGGGGGGGGGGGGGGGGGGGGGGGGGGGGGGGGGGGGGGGGGGGGGGGGGGGGFGGGGGGGGGGGGGGGGGGGGGGGGGGGGGGGGGGGGGGGGGEEGGGGGGGGGGGGGGGG>DGGGGGGGGGGGGGGGGGGGGCGGGFGGGDGFFGGFGCFGGFFFEAF=F2BBFF>D63A<?F2<D?A8DDF@CFCGFFFGFB>?2?F291<B(((49>3099?;(:AD3>:5:?F:0.(*(0*.26)
@M03152:184:000000000-AWYW1:1:2106:8932:20628 2:N:0:ATAGCACAATACCTGT
CCCAACTATCCCTATTAATCATTACGGCGATCCTAGAAACCAACAAAATAGGACCGCACGTCCTATTTTATTATTCCATGCTAATGTATTCGGGCGTAAGCCTGCTTTGAACACTCTAATTTTTTCAAAGTAAAAATCATGGTTCCCTGCCACACCCAGTAAAGGGCATAACAGCTCACCACGAGGTAAGCCTCCACCGCTCCAGTACACACCCAAATAGGCGGACCGCGCGGCACAGGCCGAAATTCAACTACGAGCTTAGATCGGAAGAGCGTCGTGTAGGGAAAGAAACACAATGCGT
+
CCCCCGGGGGGGGGGGGGECFFGGGGGGEEGGGGGGG9FFFGGG?CEGGGFFGFDGGEGGE,CFGGFGFGGFGGGDGGGGFEGGGFFFFFFFFEGGGGDFFFFGGCGF9EEFGFEEEFCFGGGGGGCCDGGGFGGFGGGGBFFGGCDC>FCGGFEGGCFD9DDDFEC?FDDGFDGGFEFFFGGCD68FC9FFCF5CF78B*79=?CFGFFGCDD5?A8C4465(6>>D>5:55C0);0*059)(85AF27@A7678B>(,63))-((((,(.39,8>.44(/4B04((,.(.(*(.*)*(-
@M03152:184:000000000-AWYW1:1:2106:12227:20697 2:N:0:ATAGCACAATACCTGT
CCCAACTATCCCTATTAATCATTACGTCAATCCTAGAAACCAACAAAATAGGATCGAACGTCCTATTTCATTATTCCATGCTAATGTATTCAGGCGTTAGCCTGCTTTAAACACTCTAATTTTTTCAAAGTAACAGTCCAGATTCCTCGCAACACCAAATTAATGGCATTACGGCTCATCAGGAAGGAGGAATCAGTGAGACCAGTACATACCAGTGGCATGACCAACCTACTGACCCCGAAATTCAACTACGAGCTTAGAACGGAAAAGAGTCGTGTAGGGAAAGAAAAGGTATGTGTAG
+
CCCCCGGGGGGGGGGGGGGGGGGGGGGGGGGGGGGGGGGGGGGGGGGGGGGGCEGDGGFGGGGGGGGGGGGGGGGGGGGGGGGGGGGGGGGGGGGGGGGGGFGGGGGGGGGGGGGGGGGFFGDGGGGGGFCFGGGGGGFFFGGGFFGGGGGGGGGGGGGGGGGFAFCGGGGGGGGGGGGGFDEE=DEFDGGGC,2@EGGFFC6=6FFCD79:CC?A55=*8:A=558ADF@?9*9?AB4>B>E286CFED;=29?@)/7)1)/(:;(((((/1.:((25>@B@)473:(..4)2)0=)2-)
@M03152:184:000000000-AWYW1:1:2106:15122:20749 2:N:0:ATAGCACAATACCTGT
CCCAACTATCCCTATTAATCATTACGTCAACCCTAGAAACCAACAAAATAAGATCGACGTCCTATTTCATTATTCCATGCTAATGTATTCAAGCGTTAGCCTGCTTTAAACACTCTAATTTTTTCAAAGTAACAGTCCTGTTTCCCCGCAACACCAAGTTAATGGCATCACGGTTCTACAAGAGGGAGGAATCAGTGAGACCAGTTCATACCGTTGGCACGACCGACCTACTGACCCCGAAATTCAACTACGAGCTTAGATCGGAAGAGCGTCGTGTAGGGAAAGAACAGGCATGTGTAAA
+
CCCCCGGGGGGGGGGGGGGGGGGGGGGGGGGGGGGGGGGGGGGGGGGGGGGGGGGGGGGGGGGGGGGGGGGGGGGGGGGGGGGGGGGGGFGGGGGGGGGGGGGGGGGGGGGGGGGGGGGGGGGGDGGGGFGGCEFGGGGGGGGGEFGGGGGGGGEDFFGGGGGGDFGGGGGGGFDG?99EGGG?DCEGEGGCFGGGGDFF6?C@GCCDDFGGGGGFFAEF>AA9=>@ED4(;*=@CA@:9B;FFFF?FFGF0?G>9F9@37):(419BFF96:;0:<:<B0:00(71(2(3(.+(0/6*))
@M03152:184:000000000-AWYW1:1:2106:13769:20785 2:N:0:ATAGCACAATACCTGT
CCCAACTATCCCTATTAATCATTACGTCAATCCTAGAAACCAACAAAATAGGATCGAACGTCCTATTTCATTATTCCATGCTAATGTATTCAAGCGTTAGCTTGCTTTAAACACTCTAATTTTTTCAAAGTACCAGTCCAAATTCCCCGCAACACCAAATTAATGGCATCACGGTTCTACAAGAGGGAGGAATCAGTGAGACCAGTTCATACCAGTGGCACGACCGACCTACTGGCCCCGAAATTCAACTACGAGCTTAGATCGGCAGAGCGTAGCGTAGGGACAGAAAAGGTATATGTCA
+
CCC<BFGGFGGGGGGGGGFFGGGGGFGGBFFGGGGGGCFGFGGGFGEGGGGGGGGGFGGG<FFGDGGGGGGGGFFGGGGCGGGGGD<EGGG<FFFGGGGGGGGCC<FGGGF9BFEFF9<FGGGGGGGFGFD?,,@EGFFGCGGFFGDCCCGCEGGGG8>@B9FFAFGGG6D8@E===>FGFGCB+8EGGEEFGFGADF,9AC75?AB@FA@C9+<?CF>69A*8>2>BB>*);06?A27>52:1ACC+/+)/(:).54>))..8((3-(,.42(,((0((-30)(.(.,(.-.+)**)*))
@M03152:184:000000000-AWYW1:1:2106:6370:20879 2:N:0:ATAGCACAATACCTGT
CCCAACTATCCCTATTAATCATTACGTCAATCCTAGAAACCAACAAAATAGGATCGAACGTCCTATTTCATTATTCCATGCTAATGTATTCAAGCGTTAGCTTGCTTTAAACACTCTAATTTTTTCAAAGTAACAGTCCAAATTCCCCGCAACACCAAATTAATGGCATTACGGTTCATCAGGAAGGAGGAATCAGTGAGACCAGTACATACCAGAGGCATGACCAACCTCCTAACCCCGAAATTCAACTACTAGCTTAGATCGGAAGAGCGTCGTGTAGGGACAGAACAGGTATGGGTAA
+
CCCCCGGGGGGGGGGGGFGGGGGGGGGGGGGGGGGGGGGGFFGGGGDGGGGGEGGGGGGGGGGGGGGGGGGGCGGGGGGGGGGGGGGGGGGGGGGGGG:FGGGGFFGGGGGGGGGGGDFFGGGGGGGGFGGCFFGCGGGFG9EFFGGGEGGGG8FEGC8BEFGGGCFGGGDFF6DEGGFGFFGFG8C=8>@FGCCFG?=?FGGF?F?+=FDGCFDAA95?F@FF@)8??*)39D=?FDCAE95BF=5CEF43/+:>B>**)/<?6;1:13@;.((((2(.757.()421:0(-0.0)(*)(
@M03152:184:000000000-AWYW1:1:2106:12667:20907 2:N:0:ATAGCACAATACCTGT
CCCAACTATCCCTATTAATCATTACGTCAATCCTAGAAACCAACAAAATAGGATCGAACGTCCTATTTCATTATTCCATGCTAATGTATTCAAGCGTTAGCTTGCTTTAAACACTCTAATTTTTTCAAAGTAACAGTCCAAATTCCCCGCAACACCAAATTAATGGCATTACGGTTCATCAGGAAGGAGGAATCAGTGAGACCAGTACATACCAGAGGCATGACCAACCTACTAACCCCGAAATTCAACTACGAGCTTAGATCGGAAGAGCGTCGTGTAGGGAAAGAACAGGAAAGTGTAA
+
CCCCCGGGGGGGGGGGGGGGGGGGGGGGGGGGGGGGGGGGGGGGGGGGGGGGGGGGFFGGCDEGGGGGGGGGGGGGGGGGGGGGGGGGGGGGGGGG@GGGGGGGGGGGGGGGGGFGGFFFFFGGGGFEGGGGGGGGG9FECFFGGGGGGEGGGGGGGGGGGGFGGCFG7DFG6CDEDGGGG8DF?=8FGEGGGGGGGGGFGGF@FFFGGACC?FGFFFA>0:CC@@=>*;C4;CEGF9D=E@;:FF8BEGF@(9?@:=<37)70;D;@3(36,6:1(.342>:F(7(8(.21(0(8*)*.)
@M03152:184:000000000-AWYW1:1:2106:11090:21038 2:N:0:ATAGCACAATACCTGT
CCCAACTATCCCTATTAATCATTACGTCAATCCTAGAAACCAACAAAATAGGATCGAACGTCCTATTTCATTATTCCATGCTAATGTATTCAAGCGCATGCCTGCTTTAAACACTCTAATTTTTTCAAAGTAACAGTCCTGATTCCCCGCAACACCAAATTAATGGCATTACGGTTCGTCAAGAGGGAGGAATCAGCAAAGCCAGTACGTACCTGTGGCACGACCAACATGCTGACCCCGAAATTCAACTACGAGCTTAGATCGGAAGAGCGTCGCGTAGGGAAAGAAAAGGTATGTGTAG
+
CCCCCGGGGGGGGGGGGGGGGGGGGGGGGEGGGGGGGGGGGGGGGGGGGGGGGGGGGDFGGGGGGGGGGGGGGGGDGGGGFGGGGGGGGGGFFFGGGGGGGGGGGGGGGGGGGGGGGGGGGGGGGFGGGGGGGCFGFGGGFGFGGEGEGGEGDGGGGGGGGGGGGCFFGGGGGGGCCGDGGGF9=FCCEEGGGFFFGFDFGF;8708?GFC9DGGF>FDFAAFF2):@FFEFF79C45C2>>D1=656?G;;7C>1;;C@9<?;;?D>;03102((,8311)(.4530(34,4<4)15:))
@M03152:184:000000000-AWYW1:1:2106:24575:21121 2:N:0:ATAGCACAATACCTGT
CCCAACTATCCCTATTAATCATTACGTCAATCCTAGAAACCAACAAAATAGGATCGAACGTCCTATTTCATTATTCCATGCTAATGTATTCAAGCGTTAGCTTGCTTTAAACACTCTAATTTTTTCAAAGTAACAGTCCAAATTCCCCGCAACACCAAATTAATGGCATTACGGTTCATCAGGAAGGAGGAATCAGTGAGACCAGTACATACCAGAGGCATGACCAACCTACTAACCCCGAAATTCAACTACGAGCTTAGATAGGAAGAGCGTAGTGTAGGGAAAGAACAGGTCTGTGTAG
+
CCCCCFFFFGGGGGGGGGGGGGGDFGGGGGGGGGGGGGGGGGGGGGGGGGGGC<EGGGGGFFGGGGGGGGGGFGGGGGGFGGGGGGGGFGFGGGGGGGGGGGGGGFFGG<?FGGGGGGGGGFGGGGFEFDFFGGFGFFFGF9EGGFGFEDGGGGGGGCFCFGGGGGGGFGFG6CDGGGGGFFF@FGGGGGGFDGGGGGGFGFC@FFFFGFGF6D9?A58AACF5@@5B998FFGFG*74>?(8(+=<@4CF55?6@);3)4<).4=CD@@3>2(,/636>8:@ADF?F0:0(-+).15*..
@M03152:184:000000000-AWYW1:1:2106:11670:21232 2:N:0:ATAGCACAATACCTGT
CCCAACTATCCCTATTAATCATTACGTCAATCCTAGAAACCAACAAAATAGGATCGAACGTCCTATTTCATTATTCCATGCTAATGTATTCAAGCGTTAGCTTGCTTTAAACACTCTAATTTTTTCAAAGTAACAGTCCAAATTCCCCGCAACACCAAATTAATGGCATTACGGTTCATCAGCAAGGAGGAATCAGTGAGACCAGTACATACCAGAGGCATGACCAACCTACTAAACCCGAAATTAAACTACGAGCTTAGATCGGAAGAGCATCGTGTAGGGAAAGAACAGGTACGTGTAA
+
@<CCCGGGCDDF<EFGGGGGGGGGGGGG;@FEGGGF<AEG,CCFFCCFGAFFFGGEFFDEGGGGGGGCEF<CECCF9CCFDFFGD@FFFG9<D@FGGGCC<<E@@FFFFGGGE,FFG9FECFFCEFG<CCEFCFFGGGGEEFFFG9EGEGEEE8F>EGGDFDGGFG8EGC+A=@+8?DFADF,3=FF8DCEEDGDFGGGBFF685<8=;7=F+=,;A50990;CCC=?**:A6F<*6>*/@B?8@*8B@:A3@G4>543<CEEF<?@2;85)..68(0(.4818;>83(..0)2)<80*,)
@M03152:184:000000000-AWYW1:1:2106:9059:21276 2:N:0:ATAGCACAATACCTGT
CCCAACTATCCCTATTAATCATTACTTCGGTCCTAGAAACCAACAAAATAGAACCAAAGTCCTATTCTATTATTCCATGCTAATGTATTCAAGGCGCTGGCCTGCTTTGAACACTCTAATTTTTTCAAAGTAAAAGTCCACAGATCAACGCACGCCCGGTAAAGAGCATACGCTGCCACGTGGAGGCAAAGAAGTGGCAATGGCCGATACAACGCGTTAGCGCTAACCAACCCCCCACCCCCGAACTTCAACTACGAGCTTAGATCGGAAGAGCGTCGTGTACGGAAAGAAAAGGCCTGGG
+
CCCCCGGGGGGGGGGGGGGGGGGGGGGGGGGGGFGGGAFGGGGGGGGGGGGGGFDFGGGGCGGDFGGGGGGGGGGGGGGFFFGGGGGGFGGGGGGGGGGGGGGGFGGFGGGFGGGGGGGGGGGGGGGFGFEFGGGGFEGFCF@EFGF:FEEGGEGGEGGEEGFGGGGGGGGGGGGEFFFGGFGGGGGGGFGGGGGGGGCA,9F5C>D7**=74;;5?4>;A@E(9:2;6:;):7>)=9D0:>3;D).=)*0)-6:0)(2(46))..8??F(42(-(43(,()-71)(4((,((+()))*-(
@M03152:184:000000000-AWYW1:1:2106:15775:21329 2:N:0:ATAGCACAATACCTGT
CCCAACTATCCCTATTAATCATTACGTCAATCCTAGAAACCAACAAAATAGGATCGAACGTCCTATTTCATTATTCCATGCTAATGTATTCAAGCGTTAGCTTGCTTTAAACACTCTAATTTTTTCAAAGTAACAGTCCAAATTCCCCGCAACACCAAATTAATGGCATTACGGTTCATCAGGAAGGAGGAATCAGTGAGACCAGTACATACCAGAGGCATGACCAACCTACTAACCCCGAAATTCAACTACGAGCTTAGATCGGAAGAGCGTCGTGTAGGGAAAGAACAGGTAAGTGTAA
+
CCCCCGGGGGGGGGGGGGGGGGGGGGGGGGGGGGGGGGGGGGGGGGGGGGGGGGGGGGGGGGGGGGGGGGGGGGGGGGGGGGGGGGGGGGGGGGGGGGGGGGGGGGGGGGGGGGGGGGGGGGGGGGGGGGGGGGGGGGGGGGGGGGGGGGGGGGGGGGGGGGGGGFGGGGGGG>DGGGGGGGC=FGGGGGGGGFGGGGGFGGDCFFFGGAFGFGFFFFAFACFF@EC>>AEFFGCFFD4>>@>BF+@FFGFE9D?BD(9@ECCDFF@(61;(.26067:9AD0@6F?B:724)+)1*.*6)
@M03152:184:000000000-AWYW1:1:2106:7827:21472 2:N:0:ATAGCACAATACCTGT
CCCAACTATCCCTATTAATCATTACGTCAATCCTAGAAACCAACAAAATAGGATCGAACGTCCTATTTCATTATTCCATGCTAATGTATTCAAGCGTTAGCGTGCTTTAAACACTCTAATTTTTTCAAAGTAACAGTCCAAATTCCCCGCAACACCAAATAAATGGCATTACGGTTCATCAGGAAGGAGGAATCAGTGAAACCAGTACATACCAGAGGCATGACCAATCTACTAACCCCGAAATTCAACTACGAGCTTAGATCGGAAGAGCGTCGTGTAGGGAAAGAAACGGTCATGTTAA
+
CCCCCGGGGGGGGFGGGFGGGGGGGGGGG,FFGG9FGFFGGFDGGGGCGFFF<EFFCEFGFGGGCEFFEFFGCFGGGFEFGGGDC9F9EFGGGGGGGGGGGGGGGGGGCEFGFGGGGGFFGGGGGGGCA<FGFGGGGGGGGGGGGGGGGGECGGGGGGCFGGFGGFGGFGCDGGFEGGGGGGFDFGDGGD>FGGGGGGGFGGFC?FFGGFGGC6CFFFFFFDFEFFFFFFCFFGEGF=42?=?DFAEFEFFFF469EFFFFCC?6@;@@@@6(/((-)423>7),)4.((((,*-**)*6)
@M03152:184:000000000-AWYW1:1:2106:9145:21745 2:N:0:ATAGCACAATACCTGT
CCCAACTATCCCTATTAATCATTACATCGATCCTAGAAACCAACAAAATAGAATGCGATGTCCTATTTCATTATTCCATGCTAATGTATTCAAGCGTTAGCCTGCTTTAAACACTCTAATTTTTTCAAGGTAACAGTCCTAATTCCCCATAACATCAAATGAATGACATTATGGTTCATTAGAAGGTGAGAACCAATAAGACCAGTACATACCAAGGCATGACCGATCCATTGATCCCGAAATTCAACTACGAGCTTAGATCGGAAAAGCGTCGTGTAGGGAAAGCAAAAGTCTGTGTACA
+
CCCCCGGGGGGGGGGGGGGGGGGGGGGGGGGGGGGGGGGGGGGGGGGGGGGGGGGGGGFGGGGGGGGGGGGGGGGGGGGFFGGGGGGDGGFGGFGGGGGGGGGGGGGGGGGGGGGGGFCGGGGFGGGDG?FFCAFCGGFGGGGGGGGGGGEEGGGGGGFGGGGGCEECDFGFCDFGGDGGGGFCDCG=EECFGGGGGGGFGDG==DFDGFGGFFGFDFDF5DFFAF=@EAEC7<AFFC58959CFCACEGF2)3//**.1/*(/62((.828?B(((2.7(265()6(((/))+)3@)+))
@M03152:184:000000000-AWYW1:1:2106:10296:21749 2:N:0:ATAGCACAATACCTGT
CCCAACTATCCCTATTAATCATTACGTCGATCCTAGAAACCAACAAAATAGGTTCGAACGTCCTATTTCATTATTCCATGCTAATGTATTCGAGCGATTACCTGCTTTAAACACTCTCATTTTTTCAAAGTAACAGTCCTGACTCCCCGTAACACCACATTAATGACATCACGGCTCGTCAGAAGGGAGAAATCAATGACGTTAGTACGTAACGAGGTACGACCGACTTATTGATACCGAAATCCAACTACGAGCTTAGATCGGAAGAACGTCGAGTAGGGCAATAACAGGTGAGTGTCAA
+
BA6-@@FCGCFEGEGGE<,6,CF9C,CEFGCGGAEGGFGFG<CCDFGD,C,,CE,@,C8+D6FBE<@,EFEGF<CAFFG<B@FDAFF,6EFEF@FF+,,,5,AE@,C,5EFGGF9A<<<EDFGFGF,C?,,9:ECFC,>EEFGCFE@+44C+@E:BF+@D;4EFGEFGG6CF6=CEDGC++=9,+@7,3@EF,>99A+78++0:*?B7CAG*;97?A/71*:*-52()2+*13:)+167;B@4);8)0(*0(1>:>F3)4)),(,(,((4,3:(,1)).)(.-.(*-4.)(.(+(1*.*))
@M03152:184:000000000-AWYW1:1:2106:7087:21827 2:N:0:ATAGCACAATACCTGT
CCCAACTATCCCTATTAATCATTACGGCGACTCTAGAAACCAACAAAATAGAACCGCACGTCCTATTTTATTATGCCATGCTAATGTATTCAGGCAAAGGCCTGCTTTGAACACTCTAATTTTCTCAAGGTAAAAGTCCTGGTTCCCCAACACACCCAATTAAGGGCATGCCGGCTCACCAAGAGGTAGAACCCAGCCAGACAGTACGTACCCAATAGGCAGACCGCCCGACCAGGTTCGAAATTCACCTACGAGTTTAGATCGGAAGAGCGTCGTGTAGGGAAACAACAGTTATATGTGG
+
CCCCCGGGGGGGGGGG<FGFGGGGGGDEGECFGGGGFGGGEGFGGGGGGGGGGGFCCGGGGGGG9FCFGGGFGFGGFGFEFGGGGGGFFGGGGGGGGDFGCGGFGCFECFFFGFGGGGGGGGGGA<FEF,EECFGGCFGGGC@ECFGFCCEGEFGGEE>EAEAAF8=FFFDDE8DGGGGGG8DB6DCFCGE96C>EGG5*,<5@CCF7;C4DF*CFFFBFF55)(6-8ADFBE50*27FB51536:6+.;)(25)(06)44)6<:(31:7(((-76(7()5).81),(..4-)+)**)*))
@M03152:184:000000000-AWYW1:1:2106:15542:21835 2:N:0:ATAGCACAATACCTGT
CCCAACTATCCCTATTAATCATTACGGCGACTCTAGAAACCAACAAAATAGAACCGCACGTCCTATTTTATTATGCCATGCTAATGTATTCAGGCAAAGGCCTGCTTTGAACACTCTAATTTTCTCAAGGTAAAAGTCCTGGTTCCCCAACACACCCAATTAAGGGCATGCCGGCTCACCAAGAGGTAGAACCCAGCCAGACAGTACGTACCCACTAGGCAGACCGCCCGACCAGGGTCGAAATTCAACTACGAGCTTAGATCGGAAGAGCGCCGAGTAGGGAAATAAACAGGAAGGTTGG
+
CCCCCEFGGGFGGCGFGGGEGGGGGGGGDGGGGGGGGGGGGGGGGGGDGGGGGGGGGGCEFFGGGGFGFFGFGDGGGFGGGGGGGGFFGGDGGFGCGAGGGGG7FFFGFFF<E<DGGGGGFEGGFGFFG@FCFGGGFFA99=EEFGCG@>CDEFFEGGFGGE8EGFDFG6=F68CEGGGGGGFDF,DFFGCF?C64:DC5@7C@CFF7CFFDGC*9?A56A9>2-5>58).8)78<2/C6B@EFFFFFFGF@0*)(),-464<:?:090((((--(()(.)<:).*)6)-)(,*()),2((
@M03152:184:000000000-AWYW1:1:2106:9414:21944 2:N:0:ATAGCACAATACCTGT
CCCAACTATCCCTATTAATCATTACGTCAACCCTAGAAACCAACAAAATAAGATCGACGTCTTATTTCATTATTCCATGCTAATGTATTCAAGCGTTAGCCTGCTGTAAACACTCTAATTTTTTCAAAGTAACAGTCCTGTTTCCCCGCAACACCAAGTTAATGGCATCACGGTTCTACAAGAGGGAGGAATCAGTGAGGCCAGTTAATACCGTTGGCACGACCGACCTACTGCCCCCGAAATTCAACTACGAGCTTCGATCGGAGGAGCGTCGTGTCGGGAAAGAAAAGACATGTAGTAG
+
CCCCCGGGGGGGGGGGGGGFGGGGGGFC@BFFGGGGGGGGGGFGGGGGGGGGG9ED@CFGCFC<CDGGFFFGGGCFGFGGGFGFFFF9FFG@FFGGGGGFF@?BE,CAFFFFGF<5A,AEGGGGC9FGGGGGFGCFGDEEEFG9FFE=C8C8EEGG@DFEGGGFGGGF6DFE+A8+6EG8D,=D=C@@6>8@,>,@,:DF6CG=?F+22C8DCF9>6?=6@=*:)-9??F@6A+(*)559:(5?61<A<FF0?<B16)61-3>0((3?6(34:B;0()-2(7(),04((.((,0,**.*))
@M03152:184:000000000-AWYW1:1:2106:19958:21957 2:N:0:ATAGCACAATACCTGT
CCCAACTATCCCTATTAATCATTACGGCGACTCTAGAAACCAACAAAATAGAACCGCACGTCCTATTTTATTATGCCATGCTAATGTATTCAGGCAAAGGCCTGCTTTGAACACTCTAATTTTCTCAAGGTAAAAGTCCTGGTTACCCGACACACCCAGTGAAGGGCATGCCGGCTCACCAAGAGGTAAGGCCCAGCCAGACAGTACATACCGTTAGGCAGACCATCCGGCCAGGTCCGAAATTCAACTACGAGCTTAGATCGGAAGAGCGTCGTGTAGGGAAAGAAGAGGTATGTGTAGG
+
CCCCCGGGGGGGGGGGGGGGGGGGGGGGGGGGGGGGGGGGGGGGGGGGGGGGGGGGGGGGFGGGGGGGGFGGGGFGGGGGGGGGGGGGGGGGGGGGGGGGGGGGGGGGGGGGGGGGGGGGGFG9FGGGGGGFGGGGGEFGGGGGGGGGGGGGGGGGGFFCFGGDFEGGGGGDEGGGGGGGGGFGGGGGGGGGGGDDFGCACCFDGFFGGFGGGDEFBFFFBBFFB@EFFB@E39;0);DBDF)7=FEF?>;;?<>>445)-68:3:7?:<6,83,3(8>DF4<FFF:((...)+.98.7).
@M03152:184:000000000-AWYW1:1:2106:5433:21971 2:N:0:ATAGCACAATACCTGT
CCCAACTATCCCTATTAATCATTACGTCAATCCTAGAAACCAACAAAATAGGATCGAACGTCCTATTTCATTATTCCATGCTAATGTATTCAAGCGCATGCTTGCTTTAAACACTCTAATTTTTTCAAAGTAACAGTCCTGATTCCCCGCAACACCAAATTAATGGCATTACGGTTCGTCAAGAGGGAGGAATCAGCAACGCCAGTACGTACCTGTGGCACGACCAACATGCTGACCCCGAAATTCAACTACGAGCTTAGATCGGAAGAGCGTCGTGTAGGGAAAGAACAGACACGGGTAA
+
CCACCCGGGG8EFGGGGGGGGGGGGGGGECFFGGFGFFFGGGGGGGGGF,CD9CFDFGGGCGGGCEFCEFGGGFCEFF9CCFFGGGGGFAFGF9ECFGDECF,CDFEFFGGGFDFGE,AF<FFDFGF@F9EFBFCFEGDGACAD;EEEGG7CGFFEGFCFG8EC;DGGGDDFG+===CDGFEFC88B=C@E??FGCD?:*CD65CAFGGFGGC7A9A*59>@>9>@95)27)8CE4?(9551B0+;6AEFA;?3>B34)3;)5(/,((47(1-8932)4-5>7)()..(,3((2()0(/((
@M03152:184:000000000-AWYW1:1:2106:14549:21995 2:N:0:ATAGCACAATACCTGT
CCCAACTATCCCTATTAATCATTACGTCAATCCTAGAAACCAACAAAATAGGATCGAACGTCCTATTTCATTATTCCATGCTAATGTATTCAAGCGTTAGCCCGCTTTAAACACTCTAATTTTTTCAAAGTAACAGTCCAAATTCCCCGCAACACCAAATTAATGGCATTACGGTTCATCAGGAAGGAGGAATCAGTGAGACAAGCACATACCAGAGGCATGACCAACCTACTAACCCCGAAATTCAACTACGAGCTTAGATCGGAAGAGCGACGTGTAGGGAAAGAAAAGGAACGAGGAA
+
@CCCCGGGGGGGGGGGGGGGGGGGGGGGDGGGGGGGGGGGGGGGGGGGGGGGGCFGGGFGFFFGGGGGCFGGGGCGEGGGGGFAFGGGGG9FFGGGFBCFGFFGGGGGGFGGGGGGDGGGGGGFECFGFFGGGFGGGGC?,=EEGGFFEG>CCGGGGGFFDEFDGFGGG7DGDE=EDCCFGFGCDF7FF>EGC9AEECGFGGF@9?A+3=DFGF?**085*8AC@E>EF6:A9CA03)?8AF?BF+>FFDFB;*03).7=CE?=;;@BFFFF913-80:B7)30477?(48102.0)()((
@M03152:184:000000000-AWYW1:1:2106:14387:21999 2:N:0:ATAGCACAATACCTGT
CCCAACTATCCCTATTAATCATTACGGCGACTCTAGAAACCAACAAAATAGAACCGCACGTCCTATTTTATTATGCCATGCTAATGTATTCAGGCAAAGGCCTGCTTTGAACACTCTAATTTTCTCAAGGTAAAAGTCCTGGTTCCCCAACACACCCAATTAAGGGCATGCCGGCTCACCAAGAGGTAGAACCCAACCAGACAGTACGTACCCAATAGGCAGACCGCCCGACCCGGTTCGAAATTCAACCACGAGCTGAGATCGGCAGAGCGTCGTGCAGGGAGAGAACACGTAGGTGTAG
+
CCCCCGGGGGGGGGGGGGGGGGGGGFGGCGGGGGGGGGGGGGGGGGGGGGGAFGGGGGECFFEGGGGGGGGFGGGGGFG8FEFCFGGCGGDGDFFGGFFEFFFCFEFC9FCGGFGGF9<ECFGGGGGGFF9EFGDEGGGGGGEFGGGFGG78>EGGEDGFFGGCD,@@6DCFGED>C,+@DDGGGDDGGFF9@+++49A?CFF9,=90*3@DFGFAA=39A=F:>@2:582)5)3)06>7=;><AFC+)*0(-979>.),)6)(,-(,81(7((,--)().)-),)47)((,4C()1)*))
@M03152:184:000000000-AWYW1:1:2106:16278:22126 2:N:0:ATAGCACAATACCTGT
TGAGTAATTTGGTATCTAATCCACTTTACTCCCCTATCACTCGCAACTAAGCATCAATATCAGTACAGCAACCCTCATTCGCAACAAATTAACCCCCAACTATCTACTGCTTTCAGCCATACCACTGTAATCACCCATACGACTCCATTGTTCACCCTTATTCTAATACTACTAAATTCCCAGTGTGAAACTACACACAGCTAATACGACTCCGCGTCACGAACACGCAGACACACGCGCACACAATACCTCCACACAGTAAGCCACACGGCGCAAGCCAGTGCATATCAGCAGCGCCTAC
+
-A--8,,<-,6,,C,C,,<C,C,,,,,<C,C<F,,,,,,,<C,@++6,,C,,;ED,,,;,6,,<,,6,,,,66,;,,,,,,B,86,,C,<,,,6,8@+8,,:,,9A9,,,5,C<5,C,,:,9,,,9?,5,,,5,,,+,,,,+64+A,,,,,,C@,9@+,94,,8,7,@+++,@,?86,+,26=68,,,,,,,73,,,0+*,++0,+306*0+++1*3*0**)*)1))3**)/**0/)()()()().)/)*+)(2)()/()))))((((4(,((((-()((4))/.*))))))6*()),12(
@M03152:184:000000000-AWYW1:1:2106:17314:22402 2:N:0:ATAGCACAATACCTGT
CCCAACTATCCCTATTAATCATTACGGCGACTCTAGAAACCAACAAAATAGAACCGCACGTCCTATTTTATTATGCCATGCTAATGTATTCAGGCAAAGGCCTGCTTTGAACACTCTAATTTTCTCAAGGTAAAAGTCATGGTTCCCCAACACACCCAATTAAGGGCATGCCGGCTCACCAAGAGGTAGAACCCAGCCAGACAGTACGTACCCAATAGGCAGACCGGCCGACCAGGTTCGAACTTCAACTACGAGCTTAGATCGGAAGAGCGACGTGTAGGGAAAGAAAAGACAAGCGCAA
+
<CCCCGGGGGGGDGGGGGGGGGGGGGGGGDGGGGGGFEFGFEGGGGGGGGGGGGCFGGGG<FGGGGGGGGGGGGGGGGGFCCFFCGGGGGDFF<FFGGFFGGGFGFF<9<<,,AFGGGGGGGGF9FGFGFFGFC<FGG,E4,9E;,@EEGGGDG>CEF66;A8=DFCFFGFEEDDCGGF8+@8>AEGFCFG9?EEFC?,;FFGCCFFG*?FD>D5FF6BFFDFF)(()):6E3)(*2/>1:3)(3;7:C>6=<5)45())-.)-3-4033(((431,0.64)(0()43.(5((+(7)()((
@M03152:184:000000000-AWYW1:1:2106:5941:22426 2:N:0:ATAGCACAATACCTGT
CCCAACTATCCCTATTAATCATTACGTCAATCCTAGAAACCAACAGAATAGGATCGAACGTCCTATTTCATTATTCCATGCTAATGTATTCAAGCGTTAGCTTGCTTTAAACACTCTAATTTTTTCAAAGTAACAGTCCAAATTCCCCGCAACACCAAATAAATAGCATTACGGTTCATCAGGAAGGAGGAATCAGTGAAACCAGTACATACCAAAGACATGACCAATCTACTAACCCCGAAAGTCAACTACGAGCTTAGATCGGACGAGCGCCGAGTAGGGAAAGAACAGGTAAGTGGAA
+
CCCCCGGGGGGGGGGGGGGGGGGGGGFGEFGGGGFFEFFGGFGGGFGGGGGGGGGGGGGGGGGGGDGAFGGGFFFGGGGFFEGGGFFGFFGGGGGGFGGGGFCFCGAFGGGGG8A@FEFGGDFGGGGGE9<?FFF9EFCFEFGEGGG=CEEGGGDDGGG,E9@DE@AFGCGGG6+@8DC8=FCFGFCFFD@EFGGA,?@DF?FDA8<FFFGG++,5;*:FFFFF:@CF51;B+?ED6>/7?5A)++880+1.9D8(2(8*95??(3(.:9B0((4(-.(6)),7671:0((()+)*1.*.)
@M03152:184:000000000-AWYW1:1:2106:13279:22447 2:N:0:ATAGCACAATACCTGT
CCCAACTATCCCTATTAATCATTACGTCAATCCTAGAAACCAACAAAATAAGATCAACGTCCTATTTCATTATTCCATGCTAATGTATTCAAGCGTTAGCCTGCTTTAAACACTCTAATTTTTTCAAAGTAACAGTCCTGTTTCCCCGCAACACCAAACTAATGGCATCACGGTTCTGCAAGAGGGAGGAATCAGTGAAGCAAGTACGTACCGGTGGCACGACCGACCTACTGACCCCGAAATTCAACTACGAGCTTAGATCGGAAGAGCGTCGGGTAGGGAAGCAACAGGAATGTGTGAG
+
CCCCCGGGGFGGGGGGGGGFGGFGGGGGCGGGGGGGGGGGGGGGGGGGGGGGGGGGGGEGDFGGGGGGGGGGEFGGFGGDEGGGGFGGGFGFGGEFGGGGGGGGGGGGGGGGFFFGG,FFGFGG?EGGGGGGFDGGGFFGFGGGGFGCCGGGGGGGEDFGG@EG9?FG???EEFGGGGFD?FEFGGEGGG?F8DEFGC:@F+@C9EF>DF67CCEB>F@9@A/:AF2?4==AFDBCA9C9FFF96AEF)2;,69596//9<1602(((.49401(-(54(0)4)()..(4((,+)/16*))
@M03152:184:000000000-AWYW1:1:2106:5464:22479 2:N:0:ATAGCACAATACCTGT
CCCAACTATCCCTATTAAGCATTACGTCAACCCTAGAAACCAACAAAATAAGATCGACGTCCTATTTCATTATTCCATGCTAATGTATTCAAGCGTTAGCCTGCTTTAAACACTCTAATTTTTTCAAAGTAACCGTCCTGTTTCCCCGCAACACCAAGTTAATGGCATCACGGTTCTACAAGAGGGAGGAATCAGTGAGACCAGTTCATACCGTTGGCACGACCGACCTACTGACCCCGAAATTCAACTACGCGCTTAGATCGGAAGAGCGTCGTGGAGGGAAATAACAGGCACGCATAGA
+
@CCCCFGGGFFFGGGGGG,EEGGGGGFG7@FFFGGGGFGFGFGGGFDFF9EFFGGF@CEGGGGGGFGGGGGG9E9FFDE@CEEGGAAA9EECFGG@FEFDB<,FFGG,CFFDEGGGG9FEDFGGFCA?<FCF9A+?++B<;,>,9CEF7@=EF@CGGGGF9AD84DGGGD+@8+0A=CFFF?8FDCGEE6D,<CFCF8DA<9?5AF+5C6=DCDCDF5@A5::ABFFF>A=FF720=<50;>4?FFC16663()04)4442<:(-(41(1(((-7((7(4(7())*.,-)(-(*(.)(*))
@M03152:184:000000000-AWYW1:1:2106:19044:22489 2:N:0:ATAGCACAATACCTGT
CCCAACTATCCCTATTAATCATTACGTGGTCCTAAAACCAACAAAATAGAACCATCGTCCTATTTTATTATTCCATGCTAATGTATTCAGGCAAAAATGCCCGCTTTAAACACTCTAATTTTTTCAAAGTAAAGGTCCTGATTCATCGAAACACCCAAGAGCATCCCGACTCACCAGAAGGTGAGAAATTGGCTACACACCGTTTCATGCCCCTAAAGGCACGATCGATATATCCCAATCCCGCAATTCAACTACGACCTTAGATCGGAAGAGCGTCGTGGAGGGAAAGAACAGGTAAGTG
+
CCCCCGGGGGGGGGGGGGGGGGGGGGGGGGGGGGGGGGGFFGGGGGGGGGGGGGGGGGGGGGGGGGGGGGGGGGGGGGGGGGGGGGGFFDGFGGGGGGGGGGCFGGGGFGGGGGGGGGGGGGGGGGGGGDFGGGGDFFEFEGGFFFGGGGEGGGF6DFGCFGDFF?EEDGGGG?DGG8FGGD,C8FGG8=,@CFGGGFD?EGFDFFFFGFCG?CFFFFEFFFFFDFFE>FBFFFECFFC4>>)(885FEGFFFF/8A((.)7=C?E?FFF;8(69:<BBF(0,>6EB?811((2(/*)9))
@M03152:184:000000000-AWYW1:1:2106:17636:22672 2:N:0:ATAGCACAATACCTGT
CCCAACTATCCCTATTAATCATTACGTCAATCCTAGAAACCAACAAAATAAGATCAACGTCCTATTTCATTATTCCATGCTAATGTATTCAAGCGTTAGCCTGCTTTAAACACTCTAATTTTTTCAAAGTAACAGTCCTGTTTCCCCGCAACACCAAACTAATGGCATCACGGTTCTGCAAGAGGGAGGAATCAGTGAAGCCAGTACGTACCAGTGGCACGACCTACCTACTTACCCCGAAATTCAACTACGAGCCTAGATCGGAAGAGCGTCGTGTAGGGAAAGAACATAAATGCTTAAG
+
CAC9@@CFACEFGFFGCFFFFFGGGCFECBFCCFEFEFFFGG,BFEFFECFCC@EFDC:FCF7CFF9FFCC<FEEGAFEDFF6C,CDFGGGCD9C@@EFFFGF?<EE<F<F?EGGEG,?FFG9CDF9FDFGFFCEFEG99CFFFAF8CCEEGGGGGGCDFG8B=,D?FGGF8==C=D,3,=E?>F+@C+@=3EFF:E789=C6@985CFFFDDFA5*5@F*80)).7*/=@F69*;4=>2B@868=48**)/69)(0/(7.?((4/(/(61(:04((...2F:F(8(.0)).)04**)26)
@M03152:184:000000000-AWYW1:1:2106:25773:22804 2:N:0:ATAGCACAATACCTGT
CCCAACTATCCCTATTAATCATTACGGCGACTCTAGAAACCAACAAAATAGAACCGCACGTCCTATTTTATTATGCCATGCTAATGTATTCAGGCAAAGGCCTGCTTTGTACACTCTAATTTTCTCAAGGTAAAAGTCCTGGTTCCCCAACACACCCAATTAAGGGCATGCCGGCTCACCAAGAGGAAGAACCCAGCCACACAGTACGTCCCCCATAGGCAGACCGCCAGACCAGGTTCGAAATTCAACTACGAGCTTAGAGCGGAAGCCGGACGTGTAGGGCAACAAAAGGCATGCGTGG
+
B<CC@@FGGFFGFFFGGGGGCFFFGGGCGCGEEGGFDGG8EFCGGFFCFGEDE<F@FGFCCFGGGGFGGGGGGGGGG9D,BF9EEFBFFAFC<<=E8FC<FEFFGGFF?EAE?FG?FFGCE?A?,CEFGFGGGGF<9EDGGGGFGGF:F+@BEF@>CFFGGGD,33CFC+A,@1@3=DF@8@1,7D,@D8,>,@ECFG5*,*3)4?FDC**3**;6?4>AF9A=@((:)0()2263;):,.6)/+1987+6/(*)-5(-)5-),((-((((((-((-).)-).0().,((.,(*)))47,(
@M03152:184:000000000-AWYW1:1:2106:17553:22823 2:N:0:ATAGCACAATACCTGT
CCCAACTATCCCTATTAATCATTACGGCGACTCTAGAAACCAACAAAATAGAACCGCACGTCCTATTTTATTATGCCATGCTAATGTATTCAGGCAAAGGCCTGCTTTGAACACTCTAATTTTCTCAAGGTAAAAGTCCTGGTTCCCCAACACACCCAATTAAGGGCATGCCGGCTCACCAAGAGGTAGAACCCAGCCAGACAGTACGTACACAATAGGCAGACCACCCGACCAGGTTCGAACATCAACCAAGGACTTAGATCGTAAGAGATACGTGAAGGGAACAAAAACGCGTGACAAA
+
CCCCCGGGFGGGGGGGGFGGGGGGGGGGGDGGGGGFGGFGGFFGGGGGDFFFGGCFGGDF:6@CEFGGGGGGGGGAEF9<FFGGGFBF9F9E9?FFCFF@E,EFGGFA<CFFCEFFGEGGCFG,AFFD,,AAFFCFE9EFFFE,9AECFGDFCGEB+8>>@ADD9EGEG6AD8+C>=E8=D8?C7DEGGFEF68C,1;:ACF*0@=5;?FG*=9>?B>BFF)*0)(())26)/708).;38=)(+)/A8*2((*./).9))75:(,(,:)()-61)4)2<(),.()(.(-(,(*(.)-2)(
@M03152:184:000000000-AWYW1:1:2106:11363:22930 2:N:0:ATAGCACAATACCTGT
CCCAACTATCCCTATTAATCATTACGTCAACCCTAGAAAACCAACAAAATAAGATCGACGTCCTATTTCATTATTCCATGCTAATGTATTCAAGCGTTAGCTTGCTTTAAACACTCTAATTTTTTCAAAGTAACAGTCCAAATTCCCCGCAACACCAAATAAATGGCATTACGGTTCATCAGGAAGGAGGAATCAGTGAAACAAGTACATACCAGAGGCATGACCAATCTACTAACCCCGAAATTCAACTAAGAGCTTAAATCGGAAGAGCGACGGGTAGGGAACGAACAGGAAGCGCTAA
+
CCCCCGGGGGGGGGGGGGGGGGGGGGGGDFGGGGGGGGGFGGGGGGGGGGGGGGGGFGGGGGGGGGGGGGGGGGGGGGGGGGGGGGGGGGGGGGGGGGGGGGGGGGGFGGFGGFFFFEFGGGGGGFGGGCFGGGGGGFDFGFAEGGGFGDGGGGGDFFCED=FGEEGGGGGFFGFE8C8DD8EEGGGGGG>DFFG8,+7CFGCC,=CDC+55;?,3*95?5=AC5@CF*+79BB6**5@2@=A===EFFC4)0:*0;;3)))/6((/((((6(.20(0(285(0(0-(-1.((*(0),*((
@M03152:184:000000000-AWYW1:1:2106:17524:22940 2:N:0:ATAGCACAATACCTGT
CCCAACTATCCCTATTAATCATTACTTCGGTCCTAGAAACCAACAAAATAGAACCAAAGTCCTATTCTATTATTCCATGCTAATGTATTCAAGCGTAAGCCTGCTTTAAACACTCTAATTTTTTCAAAGTAAAAGTCCTGGATCCCCAACGCACTCAGTTAAGAGCACGCTGGTTCCCCAGAAGGAAAGACCCGACCAGAGCAGTGCTTACCTTTCGGCAAGACCACCCAGCCAGGCCCGAAATTCAACTACGAGCTTAGAACGGCAGAGCGTCGTGTAGGGAAAGAACAGGTATGTCGAA
+
CCCCCGGGGGGGGGGGGGGGGGGGGGGGGGGGGGGGGGGGGGGGGGGGGGGGGGGGGGGGGGGGGGGGGGFGGGGGGGGGGGGGGGGGGGGGCFGFGFGGGGFFFGF??FFGGGGGGGGGGGGGGGGGGGGGGGGGGAEFGGFEFGGGGGGGGEFGGGGGGGGCFGGGDDCCEEFCDFGGGGGGGGGGGGGFFGGGG>@:FFFD@CFFGFCFCCGFF>>EFDFF=BB>494A57=*:25@EB?6AAEFFFFFDC>B5@C).)7(,(14(1,4(464871:A5:FFF:?07(1.3))*)*((
@M03152:184:000000000-AWYW1:1:2106:16431:22947 2:N:0:ATAGCACAATACCTGT
CCCAACTATCCCTATTAATCATTACGTCAATCCTAGAAACCAACAAAATAAGATCAACGTCCTATTTCATTATTCCATGCTAATGTATTCAAGCGTTAGCCTGCTTTAAACACTCTAATTTTTTCAAAGTAACAATCTTGTTTCCCCGCAACACCAAACTAATGGCATTACGGTTCATCAGGAAGGAGGAATCAGTGAGACCAGTACATACCAGAGGAATGACCAACCTACTAACCCCGAAATTCAACTAAGAGCTTAGATCGGAAGAGCGTAGAGTAGGGAAGTAACATGTACAGTGAAA
+
9C@CCGGGGGGGGGGGGGGGGGGGGGGGCEG<FEGFGGFGGGFGGGGGGGGDGGGGGGGGDGGGGGGGGGGGGGAEFGGGGGGGGGGGGFFFGCGCFGGGGDFCD9FFGGFGGGGGB9FAFGGGGCFCFFGGGFCEG,9?FFFFGGGEDEEGGGGGGFFGGGFGGGGFDDDD8@CEGEFFF88@D@DF6+DB=@==:?FF8FD5CAFD;E@6??C55ACA*695===AF9=6FG);A)37AA**+=?8?D)576)./9=4*0/((,(6@@9B(1(7)+.)(;;))31)9.6--+)*1)*).
@M03152:184:000000000-AWYW1:1:2106:12697:22958 2:N:0:ATAGCACAATACCTGT
CCCAACTATCCCTATTAATCATTACGTCGATCCTAGAAACCAACAAAATAGGGTCAAACGTCCTATTTCATTATTCCATGCTAATGTATTCAAGCGCGAGCCTGCTTTAAACACTCTAATTTTTTCAAAGTAACAGTCCTGATTCCCCGCCACACCAACTTAATGACATGACGGTTCTTCAGAAGGGAGAAACCAGTGACACCAGTGCATACCGAAGGCACGACAAGAGTACTGATCTCGAAATTCAACTACGAGCTTAGATCGGAAGAGCGTCGTGTAGGGAAAGAACAGGGAAGGATAA
+
CCCCCGGGGGGGGGGGGGGGGGGGGGGGGGGGGGGGGGGGGGGGGGGGFGGGGGGGGGFGGGGGGFFGDFGGGGFGGFFFGGGGGFGGFFGGGGFGGGFG7=FGGFGGGGGGGGGGGFFGGFGGGGGGGGAFGFGGGEFDEFGGGGGGGGDGGGGDFGGFGGCDDFGGG6?@EGCEDAFGGFEFG8EF6EFFGDFFA6D8C+;=CAF8?ADDGGGEFFDFADDF(63);194BFC@+*+-;:D0F+7A97;@?DBB>(9)9??0;@(6812(((-,-)4<25(),).4(87((*(00(*))
@M03152:184:000000000-AWYW1:1:2106:13054:23130 2:N:0:ATAGCACAATACCTGT
CCCAACTATCCCTATTAATCATTACGTCAACCCTAGAAACCAACAAAATAAGATCGACGTCCTATTTCATTATTCCATGCTAATGTATTCAAGCGTTAGCCTGCTTTAAACACTCTAATTTTTTCAAAGTAACAGTCCTGTTTCCCCGCAACACCAAGTTAATGGCATCACGGTTCTACAAGAGGGAGGAATCAGTGAGACCAGTTCATACCGTTGGCACGACCGACCTACTGACCCCGAAATTAAACTACGAGCTTAGATCGGAAGAGAGGAGTGAAGGGAAAGAACAGGAGAGGGTAGG
+
CCCCCGGGGGGGGGGGGGGGGGGGGGGGGGGGGGGGGGGGGGGGGGGGGGGGGGGGGGGGGGGGGGGGGGGGGGGGGGGGGGGGGGGGGFGGGGGGGGGGGGGGFGGGGGGGGGGGGCFGGGGGGGGGGFGGCFFGGGFGGGFFEEFEGGGGGGFGGGGGGGGGGGGGGGGGEGGGGGGGGGGGGGGGGGGGGGGGGGGFCFCCGF?GCFF5CDEDAAEABDB>9@9D4FEAFGBFFDGFE6A?8A<B);AD@CABF<3).)6(-2717(-((-(2)*-4,),).)44(.(((*-).,*((
@M03152:184:000000000-AWYW1:1:2106:19448:23190 2:N:0:ATAGCACAATACCTGT
CCCAACTATCCCTATTAATCATTACGGCGACTCTAGAAACCAACAAAATAGAACCGCACGTCCTATTTTATTATGCCATGCTAATGTATTCAGGCAAAGGCCTGCTTTGAACACTCTAATTTTCTCAAGGCAAAAGTCCTGGTTCCCCAACACACCCAATTAAGGGCATGCCGGCTCACCAAGAGGTAGAACCCAGCCAGACAGTACGTACCCAATAGGCAGACCGGCCGACCAGAGTCGAAATTCAAATACGAGATTAGACCGGAAGAGCGTACGGTAGGGAAAGAAAGAGCAAGAGGAA
+
AA99C@8FEFGGGGGFGGGGGGFC<F;CE@FGFGGEGGGFEFGEGGGGFGGGGCCFCEGGGGGGGGGFGCFFECEFCEDFF9EFFFFGEFFGFF?FGGFEECFDGD,E?,AFGDDFF<FFFFAFGFDFFF7=FFF<>F>,@?9:,AEG8=BB7EGD@DD,,EDA8,>FG?A8C@D+=E888EFGDCDGCEE986;,5*30CDG:4@+73/*9*4A4AABFA)?>2/():.,85)(*21;(=1=(+361.11)-*),).63:))-((-,((,74(((,03::@0)3)(((((,,3())(*.(
@M03152:184:000000000-AWYW1:1:2106:6461:23193 2:N:0:ATAGCACAATACCTGT
CCCAACTATCCCTATTAATCATTACGTCAACCCTAGAAACCAACAAAATAAGATCGACGTCCTATTTCATTATTCCATGCTAATGTATTCAAGCGTTAGCCTGCTTTAAACACTCTAATTTTTTCAAAGTAACAGTCCTGTTTCCCCGCAACACCAAGTTAATGGCATCACGGTTCTACAAGAGGGAGGAATCAGTGAGACCAGTTCATACCGTTGGCACGACCGACCTACTGACCCCGAAATTCACCTACGAGCTTAGATCGGAAAAGAGTCGTGTAGGGACAGAACAGGTATGATTAGA
+
CCCCCGGGGGGGGGGGGGGGGGGGGGGGGGGGGGGGGGGGGGGGGGGGGGGGGGGGGGGGGDGGGGFFFFGGGFAFGGDCFGGGGGGAF9EGGGGGGGGGGGFGGGG9EEGGGGGGGGGGGFGGEGGGGGFGGGDFGCFCFFF,E@EFGGGGGCGGGGGCGGGEGGGGCCDGCE88DFGG?DFGG6CFGG?>,@AFG:FFG6CC9CFCFFC5DFGFF**;@=>49A@B:AE4*:76?5),>@FCFF)/776;DDFFFEEEEE?000((((.).4((()6)-)(.1)44:?(-)+.**)*.)
@M03152:184:000000000-AWYW1:1:2106:13545:23357 2:N:0:ATAGCACAATACCTGT
CCCAACTATCCCTATTAATCATTACGTCAACCCTAGAAACCAACAAAATAAGATCGACGTCCTATTTCATTATTCCATGCTAATGTATTCAAGCGTTAGCCTGCTTTAAACACTCTAATTTTTTCAAAGTAACAGTCCTGTTTCCCCGCAACACCAAGTTAATGGCATCACGGTTCTACAAGAGGGAGGAATCAGTGAGACCAGTTCATACAGTTGGCACGACCGACCTACTGACCCCGAAATTCAACTACAAGCTTAGATCGGAGGAGAGTCGTGTAGGGAAAAAGCAGAGAGGTTTGAA
+
CCCCCGGGGGGGGGGGGGGGFGGGGGGG7BFGGGGGGGGGGFGGGGGGGGGGGGGGGGGGGGGGGFGGGGGGGGFGGGGGGGGGGGFFFCGGGGGGGGGFDGGFGGGGGGFEGGGGGGGGGGGGGGGGGFFGGFGGGGGEGGGC=AEE7CEGGGGGGGGGGGGGGGFFFFGGDFDGDE8@=9=FGCEEEEDD8ED:<:9BFG7=C7CCD?C*8CEF*;C>D9D@@=5BDF296C@F)5?@FF5C676FC*/));:;4>3;EFD0:((44(().,(-.06<6::4(8(,8(((,*-0))/-)
@M03152:184:000000000-AWYW1:1:2106:8391:23376 2:N:0:ATAGCACAATACCTGT
CCCAACTATCCCTATTAATCATTACTTTGGTCCTAGAAACCAACAAAATAGAACCAAAGTCCTATTCTATTATTCCATGCTAATGTATTCAAGCGTAAGCCTGCTTTAAACACTCTAATTTTTTCACAGTAAAAGTCCTAGTTCCCTAGAACACCCAATTAAAGGCACTCTAGTTCCCTAGAAGGAAGAGCTCAACAGAACAGTACTAGAAAAATGCCAAGACCGTTTGTCAAGCTCGAAATTAAACTACGAGCTTAGACCGGAAGAGCGTCGTGTCGGGAAAGAACAAGTATGATTGTAG
+
CCCCCGGGGGGGGGGGGGGFGGGGGGGGGGGGGGGGGGGGGGGGGDEFGGGGGFGGGFFE9EFGGGGGGGGGGGGGGGGGGGGGGGGGGGGGGGGGGGG9BCGFGGGGGGGGGGGGGGGGGGGGGGGG9CFGGFFGFCGGGGGGFDFGGFDEGGEGGGEDAE=ECGGGGGGGDD@FGEFGGFGGGGGECECE8FFCGDCBFG?EGDFGGB+?==E89DD?*)*):>8;?FEFAD@6CDGFFFF511:9A2@D)755+*/*)0(:29:5>(604,3(/).,(.()(0(,(()))3)**)*))
@M03152:184:000000000-AWYW1:1:2106:11528:23452 2:N:0:ATAGCACAATACCTGT
CCCAACTATCCCTATTAATCATTACTTCGGTCCTAGAAACCAACAAAATAGAACCAAAGTCCTATTCTATTATTCCATGCTAATGTATTCAAGCGAAAGCCTGCTTTAAACACTCTAATTTTTTCAAAGTAAAAGTCCTGGATCCCCTACGCACACAGTTAAGCGCACGCAGGTTCCCCAGAAGGAAAGACCCGACCAGAGGCAGTGCTTACCTTTCGGCAAGACCACCAAGCCAGGTCCGAAATTCAACTACGAGCTTAGATCGGAAGATCGACGTGTAGGGAAAGAAAAGGCATGCGGG
+
CCCCCGGGGGGGGGGGGGGGGGGGGGGGGGGGGGGGGGGGGGGGGGGGGGGGGFGGGGGGFFGF9FGGGAFGGGGGFAFFGGGGGGFFFGGGGGGGGGGGGGGGGGGGGGGFFGGGGCCGGGGGGGGGGGGGGGGAGFF9EFEGEGFFGGG6=>FGGGGGGAFGCEDGGGGGD?D8DCFE8DGGGGGFGGG,@EGG6DC5FFCAEFFGCAFCCFGFFFFDBBFFB:B5A)7A;27<F>D5>1BB4C3F?DFE@GBDA;EEF3958:6?>B))(((42@:7)*4.4),(.(,(-*().))((
@M03152:184:000000000-AWYW1:1:2106:23166:23454 2:N:0:ATAGCACAATACCTGT
CCCAACTATCCCTATTAATCATTACGGCGACTCTAGAAACCAACAAAATAGAACCGCACGTCCTATTTTATTATGCCATGCTAATGTATTCAGGCAAAGGCCTGCTTTGAACACTCTAATTTTCTCAAGGTAAAAGTCCTGGTTCCCCAGCACACCCAATTAAGGGCATGCCGGCTCACCAAGAGGTAGAACCCAGCCAGACAGTACGTACCCAATAGGCAGACCGCCCGACCAGGGTCGAAATTCAACTACGAGCTTAGATCGGCAGAGCGTACAGTAGGGCAAGAAACGGTACACACAG
+
CCCCCGGFGGGGGEGGGGGGGGGGGGGGGGGGGGGGGGGGGGFGGGFGGGGGGGGGGGGGFFGGGGGGGGFGGGGGFEFGFGGDGGFEFAAFFFEGGFFGFFGFFAAFGGG8AEGG<?<A9?FG9?FFFFGGGGGGEFFGGG8FFGGFGGFDGGGGCGGGFGCFFGG6DDFDEEGC=FGEFGGGF?D<<C:D8EE@FGGF79FFECFDFFCGF4:96B)9A=454@=)8B>35C;*),0.8(=;8+7@C7F;7D)(084<<2)(((,-(-(4-((()16<2>()-887((4(-*(**)*(,
@M03152:184:000000000-AWYW1:1:2106:12807:23461 2:N:0:ATAGCACAATACCTGT
CCCAACTATCCCTATTAATCATTACGTCAATCCTAGAAACCAACAAAATAGGATCGAACGTCCTATTTCATTATTCCATGCTAATGTATTCAAGCGTTAGCTTGCTTTAAACACTCTAATTTTTTCAAAGTAAAAGTCCAGTTTCCCCGCAACACCAAATTAATGGCATTACGGTTCATCAGGAAGGAGGAATCAGTAAGACCAGTACGTACCAAAGCCACGACCAATCTACTAACCCCGAAATTCAACTACGAGCTTAGATCGCAAGCGCGTCGTGAAGGGACAGAACAGGTAGGTGAAG
+
CCCCCGGGGFGGGGGGGGGGFGGGGGGG7CFGGCFGFEDFEEEGG,EFGFGGFGFGCCGDEFGGFGGGGGGE9FFGGG9C<EFGCFEEFE@EEFGGGGGCFFFGGFFFGGGFGGGFF?AFFFFG7EFGFFFFG,CFGGFGCFGFGA>?7BEEC,6>8D4DEFD8,,,@F=D8D6FC>,=EFD?8@?8,@CE8F,6@DF:?=A6CEF8+337CDFFF5*)3;8*=8:>AF6<8+5:D*-;(/58>B+8BCBFE(:5()/>@<7<71(6(/6(67(--401:()1)20(54(((-3))*)*))
@M03152:184:000000000-AWYW1:1:2106:13884:23550 2:N:0:ATAGCACAATACCTGT
CCCAACTATCCCTATTAATCATTACAGCGACTCTAGAAACCAACAAAATAGAACCGCACGTCCTATTTTATTATGCCATGCTAATGTATTCAGGCAAAGGCCTGCTTTGAACACTCTAATTTTCTTAAGGTAAAAGTCCTGGTTCCCCAACACACCCAATTAAGGGCATGCCGGCTCACCAAGAGGTAGAACCCAGCCAGACAGTACGTACCCAATAGGCAGACCGCCCGACCAGGTTCGAAATTCAACTACGAGCTTAGATCGGAAGAGCGACGTGTAGGGGAAGAACAGGTACTGTTGA
+
CCCCCGGGGGGGGGGGGGGGGGGGGGFGFDGGGGGGGGGGFGGGGGGGFGGGGGGDD@F@EFGGDGGGGGGGGGGGGGGFFGFGGGGFFFGGGGGGGGGGGGEGGFFGGGEFGGGGG?FFEGGGGFE?CFFGGGGGGGFFG8EEEFGGFGGFCGFGDG+@DF8E??CFGGFFE>6CCCDFFGGGGGBGGFF9?EGFGGG5C9+0AFACDFG5ACEF5+);*)/725=>465;A4=70=G@F(:6C+7CEF6=1*).)(;84))4:1(31((((-44:)(6A)-.1)(>1(1:-0)**)2))
@M03152:184:000000000-AWYW1:1:2106:8197:23654 2:N:0:ATAGCACAATACCTGT
CCCAACTATCCCTATTAATCATTACGTCAATCCTAGAAACCAACAAAATAGGATCGAACGTCCTATTTCATTATTCCATGCTAATGTATTCAAGCGTTAGCCTGCTTTAAACACTCTAATTTTTTCAAAGTAACAGTCCAGATTCCTCGCAACACCAACTTAATGGCATTACGGCTCCTCAGGAAGGAGGAATCAGTGAGACCAGTCAATACCAGTGGCATGACCAACCTACTGACCACGAAATTCAACTACGAGCTTAGAACGGAAGACAGTCCGGTCGGGAAAGAACAGATATATGGAA
+
CCCCCGGGAEFGGGGG9FD-EFGGEGGGDGGGGGDGFFCFGGGGGGGGGG9F,CEFGG<@CCFFFGACFEFFFFFFFGFF,CFFFEFGG<E@@E9@C,8CF@?EFE9D?CFFDE<EGFGFGFD<FE,,?FF,,AFFGFFFGDEFGAF9CEDEGGG6DD8>EFDDAFGFFG?,@=>==+0=+=?D6F+3,+6@=FC8@?DFGFG@?+*+++55=?@CA5=AF@*1:C@*0@)***2*9)3::5*(1+*=*:F=@G>()(1/;)76;D;;((63/7)(()(.(.3>3).4(((()+)*/.*))
@M03152:184:000000000-AWYW1:1:2106:22993:23724 2:N:0:ATAGCACAATACCTGT
CCCAACTATCCCTATTAATCATTACGTCGATCCTAGAAACCAACAAAATAGGATCAAACGTCCTATTTCATTATTCCATGCTAATGTATTCAAGCGCGAGCCTGCTTTAAACACTCTAATTTTTTCAAAGTAACAATCCTGATTCCCCGCCACACCAACTGAATGGCATTACGGTTCTTCAGAAGGGAGGAATCAGTGACACCAGTTCATAGTACCGAAGGAACAGCCAGCAGACTGATCCCGCAATTCCAATACGAGCTTAGACCGGAAAGACGCAGTGGAGGGAAAGAACAGAGGATAG
+
CCCCCEF<EEFFGEGGGGGFGGGGGDGGCE7FGGFAFFGGGGGCFGGGGGGGGGGGGD,C<<@FGCDGG9FFGFF9EEGCFECGFCGGFFGGGFFGGGGG+>FF=FEGGFG9,<?FEFCFGFCE@CFGF9FF<?EEEC8EFFGGGGGCGCGEGGEEGCECGC9DE88??=DAC====3@=D8ABD>8FE888DF7FC?EFCCCDG5++5?B@<DAB**0:*)*:)))3;FFF)9=*).+1=()-2)(*1+;))2;(0/0(53))))((-7(((.((,.(5(*4D(0(.,(.310(0)(*)(
@M03152:184:000000000-AWYW1:1:2106:12814:23760 2:N:0:ATAGCACAATACCTGT
CCCAACTATCCCTATTAATCATTACGTCGATCTTAGAAACCAACGAAATAAGATCAAACGTCCTATTTCATTATTCCATGCTAATGTATTCAAGCCAAAGCCTGCTTTAAACACTCCAATTTTTTCAAAGTAAAAGTCCTGATTCCCCACGACATCAAATTAATGACATCATGCTTCGTCAGAAGGGAGAGACCAATTGTACAAGTGCGTACCGTTGGCACGACCAATAACTTGCTCCCGAAATTCAACTACGAGCTTAGATCGGAAGAGAGTCGTGTAGGGAAAGAAAAGGTATGGAAAA
+
CCCCCEEFGGGGGGGGGFFFGGGGDGFGGGEGGGGGGD<FGGFFCFGGGGGGCC@F@F9F@@CFGGGFFDCCDFEEFFFF8F<FCGGGGGEFGA@DFGGFD<D8F<EGFFGGFFF8F<EFGGGFGECAFFFCF9FFGC;FFFEAEG,A,@BCGG@=EG,4@DFF8,@@+2?DA=FDFGG60=FF=>=D+@CB,>DFGGF+,++;8D9CD567CD:**330*10):>)6AB*9++*++)*))-/-=+9=@8).(:?0.633).1((,(.(,(6))(,:A;;2)4)4)4,1(,(,0))))*)(
@M03152:184:000000000-AWYW1:1:2106:16788:23763 2:N:0:ATAGCACAATACCTGT
CCCAACTATCCCTATTAATCATTACGTCAATCCTAGAAACCAACAAAATAGGATCGAACGTCCTATTTCATTATTCCATGCTAATGTATTCAAGCGTTAGCTTGCTTTAAACACTCTAATTTTTTCAAAGTAACAGTCCTGTTTCCCCGCAACACCAAGTTAATGGCATCACGGTTCTACAAGAGGGAGGAATCAGTGAGGCCAGTTCATACCGTTGGCACGACCGACCTACTGACCCCGAAATTCAACTACGAGCTTAGATCGGAAGAGCGACGATGAGGGGAAGAAGATGGCAGTGTAG
+
CCCCCGGGGCFGGGGGGGGGGGGGGGGGDEGGGGGGGFGGGGGGGGGGGGGGGGGDFFFGGGEGFGDGGGGCDGGGGGGFGGFGGF@CFFFGGGGGGGGGGGGGG9EFGGGG9F,FF9CGGGGGGGGGGFFFGGGFGGGGGGGGFGGG7CGEGDCE8DF6E8CFFGGGGGGGGGGGGGGGCCDDFGGGC6?ED>A8DF=ACGFC?*;+?CEFFDE?5?=F>=B=2)5@>AEFAG4?A2D9)380@;C7?+;3(7)653))).9(/3((((,,(-((()-)..()()(((()))*(.0(2..
@M03152:184:000000000-AWYW1:1:2106:8152:23808 2:N:0:ATAGCACAATACCTGT
CCCAACTATCCCTATTAATCATTACGTGGTCCTAAAACCAACAAAATAGAACCATCGTCCTATTTTATTATTCCATGCTAATGTATTCAGGCAAAAATGCCCGCTTTAAACACTCTAATTTTTTCAAAGTAAAGGTCCTGATTCATCGAAACAACCAAGAGCATCACGACTCACCAGAAGGTGAGAAATTGGCTACACACTGTTTCATGCCCCTAAAGGCCTGATCGATATATACCAATCCCGAAATTCAACTACTAACTTAAATCGGAAGAACGTCGGGGAGGCAAAGAAAAGTAATGTG
+
C<CCC,FFGDGGGFEGGGFFG9EFCFE8FFGGGGGFFCGGFGCGGGGAFFGCFGFEBCFG:FCFCFFFGFGDCGGGGGGGGGGGGE9<FEF<CE<@CFFF=,8@C@FGDDEFDFFGFFAEF,F@?FFGG,B?AFFFGC,9EFGGCFFFGGBCF>FEEF,>88@FG,2==+=+@DCF68DFFEF,=@=AE89@E,@?EG,*,6?9,+?9+3+=77E5*;6;*)3=*0)9@5)?+23?3:*);35@*5:@>@+>5*)*+*095**0*8(-,2,((/,/()(((245().(((.((+.**)2))
@M03152:184:000000000-AWYW1:1:2106:20263:23864 2:N:0:ATAGCACAATACCTGT
CCCAACTATCCCTATTAATCATTACGTCAATCCTAGAAACCAACAAAATAGGATCGAGCGTCCTATTTCATTATTCCATGCTAATGTATTCAAGCGTTAGCTTGCTTTAAACACTCTAATTTTTTCAAAGTAACAGTCCAAATTCCCCGCAACACCAAATTAATGGCATTACGGTTCATCAGGAAGGAGGAAACAGTGAGACCAGTACATACCAGAGGCATGACAAACCTACTAACACCGAAATTCAACTACGAGCTTAGATCGGAAGAGCGTAGTGTAGGGAAAGAACAGTAATGGGGAA
+
@<CC@FFFFFFGGGGGGGGGFGGGF@FE@CEFEGFGFFGFGGGGGGFEGAFCFDGGCCCFFECFFGCGGCFG<EFFFGCF8CFFGGGDFGCFGGGD@FGFFGGFFECGF,E,AEF8EEFGDGCF:EAEFDEEGFGFGGDFF:9E9;C:BEEGE@FGFFB=AEA=E=EGGGG,@8=3=>6,=3==?DC8DEC8,7@DDFGF7F+:CAF<E@@CFFCFFFFE>58@*:@*:A<*9EEF*)9=4(?(++7BC7A=(8/(539;6)9(/17@8@1:6(./(394<30<?)4(4:0).+.*/(*--
@M03152:184:000000000-AWYW1:1:2106:20248:23870 2:N:0:ATAGCACAATACCTGT
CCCAACTATCCCTATTAATCATTACGTCAATCCTAGAAACCAACAAAATAGGATCGAGCGTCCTATTTCATTATTCCATGCTAATGTATTCAAGCGTTAGCTTGCTTTAAACACTCTAATTTTTTCAAAGTAACAGTCCAAATTCCCCGCAACACCAAATTAATGGCATTACGGTTCATCAGGAAGGAGGAATCAGTGAGACCAGTACATACAAGAGGCATGACCAACCTACTAACCCCGAAATTCAACTACGAGCGTAGATCGGAAGACCGACGTGTAGGGAAAGAAAAAGAATATGTAA
+
CCC<CGGGFGFGFFFGGGGDGGGGCFGFDEGFGGGGGGFGGDDEFFGGGFGFFGG:FCE@@CFGFGFGGCFFGFDGCEEFEE@FG9FF9FFFECFGGGGCFEGEFFGGGGGGFCGGGGGGGGAFFGFFGG?FEAFFFA8F9FFGG;EGGGECE=CEFDFGGGGGG8DFGDGG6E??+3CDFFG>FCG?C==DFF=@E+@A<;7@FFCFGFGG+CGFA>5@>CF@8@CF5*:AAF6?*)/58>;(==EFF+;=5<56)6;60CC(,6(63((6(-438/2-20,81508((((,*)**.*))
@M03152:184:000000000-AWYW1:1:2106:18132:24059 2:N:0:ATAGCACAATACCTGT
CCCAACTATCCCTATTAATCATTACTTCGGTCCTAGAAACCAACAAAATAGAACCAAAGTCCTATTCTATTATTCCATGCTAATGTATTCAAGCGTAAGCCTGCTTTAAACACTCTAATTTTTTCAAGGTAAAAGTCCTGGATCACTGACGCACCCGATTAAAGGCACGCCAGCTAGCCAGAAGGTAAGACTCGCCGCGACCAGTAGCACACCTTTCGGCGGACGGGTGCAAAGAGCCCGAAATTCTACGGACTTGACACGGGAGAGCGTCGGTGAGGGAAAAAGAAGATATGGTTATGAG
+
<6CCCEGGFGGGGGGGGG9EAFEFGG<EFGGGFFGGFGGGGGGGGGGGGGCFGFGFDGFGGGGGGGCEGGGFFDFG<FECADGGGGGGGFGGGGGGGGGGG8FFG?FGGGGGFFFGGFFDFGGEGGGCGGGGGFFGAF9C=EGGGGFDEFGGEG=E8>6+BD==DCEFG+==C?DC?8DEDDGGG8DGGGG98EGGD+39;DDC511+=*;CCCF8CE>4?589(39>>336+2.75056;9:(94:6:*)(376)*)).(((44(,(((((,((,2F6<(0()()(,(-)))+)1*-0))
@M03152:184:000000000-AWYW1:1:2106:8873:24120 2:N:0:ATAGCACAATACCTGT
CCCAACTATCCCTATTAATCATTACGTCAATCCTAGAAACCAACAAAATAGGATCGAACGTCCTATTTCATTATTCCATGCTAATGTATTCAAGCGTTAGCTTGCTTTAAACACTCTAACTTTTTCAAAGTAACAGTCCAAATTCCCTGCAACACCAAATAAATGGCATTACGGTTCATCAGGAAGGAGGAATCAGTGAAACCAGTACATACCAGAGGAATGACCAATCTACTAACCCCGAAATTAAACTACGAGCTTAGATCGGAAGAGCGTCGGGCAGGGAAAGCAAAGGAACGGAGAG
+
CCCCCGFCFGGEGGGGGGGFGGGGGGGG7FFCGFGGGGFGFGGGFGEFFFFGGGFG@FGGGEDCG9FFDFGGGGGGFGDGGGFCEFFGFE<<<E<BC7CE9EFEFFCAEDGE?FGDF<EGF9EDFGDEFGFFFCEFG@EGGGGF9;EFGGGGGG:EG8DGGFGF888F?8DFCC8++9=8FGG@?D>FFEEFG?9DFFD=E86064==D7D8?D8D6D)66:FE):C6*<;+5CEFA9?=>5@):*:@B++)-**(/7/**19(/(65=2(.,/,(,).1:57)3..2.441(:())()((
@M03152:184:000000000-AWYW1:1:2106:8930:24134 2:N:0:ATAGCACAATACCTGT
CCCAACTATCCCTATTAATCATTGCTTCGGATTCTGAAAACCAACAAAATAGAACTGAAGCCCTATTTCATTATTCCATGCTAATGTATTCAAGCGTACGCTTGCTTTAAACACTCTAATTTTTTCAAAGTAAACGTCCTGGTTCGGCCGCCGAGCCCAGTTAAGGGCCGACGTTCCCCCAGAAAGAGGTGGTCCGAAAACCGGCAGTACAGACCTTGCGGCAGACCGCCGTTGGGCCACCGAAATTCAACTACCAGCTTAAATCGGAAGAGCGTCGGGACTGGAAAGAAAAGATAATAGT
+
CCCCCGGGGGGGGGGGGGGGGGGGGGGGGGGGEGGGGGGGGGGGGGGGGGGGGGGG9FGGGGGCGFGGGGGGGGGGGGGGGGGGGGGGGGFFFGGGEGG>FFGEFECFGGGFDDFGF<FGG9FFGGEFFFFFGGFGGG@GFA=EEFEGGCEDGGG6E?FGGGGG8,A8+CDGGCFFGGGDDEGGGGF7CEFGGC,4?4=@?C>@G>BC@4FC@4EF*+(55:)6=;2))0-7)/4).(1,>>5>D5<*6:=>?*).).))))).66(4:><?:((-,53(().<(7),43((5*)**)*))
@M03152:184:000000000-AWYW1:1:2106:15276:24149 2:N:0:ATAGCACAATACCTGT
CCCAACTATCCCTATTAATCATTACGGTGGTCCTAGAAACCAACAAAATAGAACCATGCCGTCCTATTTTATTATTCCATGCTAATGTATTCAAGCAAAAATGCCTGCTTTAAACACTCTAATTTTTTCAAAGTAAAGGTCCTGGTTCCCCACGGCACCCAATTAAGGACATCGCGGTTCTCCAGAAGGTAAGAAATTGACTGCACCAGTTCAGACCCCGTAAGGCACGACCGAGGTTCCAATCACGAAATTCAACTACGAGACACGATGGGAAGAGCGTCGTGTAGGGCAAGAACAGAAC
+
CCCCCGF@FGGGFFGCCFGGAEFCFGE@F7;CFFGGG9EGFF,@@FGGGFECDFFGGDFFGEDEFC,CA<EFF<E<E,EE<FEFD,BCEFGFECE9EFCF7AEE=<FFGEFGGGG<E<4CEFGGGAF:<,,9BE@AF;9=EFFFCGGFGF88=CECCBFCDF,=;,=,2+696+=@636@DEG9DCDG8,,3@D9DEC9D<CG)4;*++5+55+7;**)*38*)18@AA>4*042))(*.=@6=);75@<;?EGA97=@1;(,(((/6(((,.23(()(,,.(040626(,(4035)(*)(
@M03152:184:000000000-AWYW1:1:2106:13226:24180 2:N:0:ATAGCACAATACCTGT
CCCAACTATCCCTATTAATCATTACCTCGGCTCCGAAAACCCACAAAATAGAACCGTGGTCCTATTCCATTATTCCATGCTAATGTATTCAAGCGCTCCGGTCTGCCATAAACACTCTAATTTCTTCACAGTAAACTGCCTGCCAAGCGCGGCGCCGCGGCCGCGAAGCCACGGCACCGCAGGCAGACAACAGGACCCGACCGCGCCAGTCGTGCCCCAAGGCACACCAGCGGGCCCGCCCACAAATACAACTACCAGCCTAGATCGGAAGACAGGCGTCGAGGTATAGACACGCTAATAT
+
CCCCCFDCFGFFG<<EFGG@FEFGGFGFFGGGGDEGCCEGG,CCE@DCCFCCF9<+C8FF<EGECFFFAF9FE@<FGGGDCEAFCFE,CEF<,66+,BFFF+@FGGFD,,A?,F<9A,CF,??FGDFF?9F,BFEF,4>=,EDFEC,D=74>B++@7BC+>EEEC19*;;*,:5CEDG48C87**:CF69*3385*:/*87D<9*0)779*1*/:.).-)),7(32:5F>:00)-9.2),5(.(.8)*.>@?7*)())((,,(,)6:?:(((,(((-0(((0(0(*))).))(*(.)(*.)
@M03152:184:000000000-AWYW1:1:2106:22857:24214 2:N:0:ATAGCACAATACCTGT
CCCAACTATCCCTATTAATCATTACGTCAATCCTAGAAACCAACAAAATAGGATCGAACGTCCTATTTCATTATTCCATGCTAATTTATTCAAGCGTTAGCTTGCTTTAAACACTCTAATTTTTTCAAAGTAACATTCCAAATTCCCCGCAACACCAAATAAATGGCAGTACGTTTCATCAGAAAAAAGGAATCAGTAAAAACAGTACATACCAGAGGAATAACCAATCTACTAACCCCGAAATTAACCTAGTAACTTAAATGGAAAGAGCTGCGTGCGGGGACAGAAACGTATAATTTCA
+
CCCCCGGGGGGGGGGGGGGGGGGGGCFGE,EFGGGGGGGGGGGGGGFGGGGEGGG7FF?+,C@@CF@F<,C<FGFD9E,,@,CA,,96CC@FC,,,6,,,C@9FDGFFEEG,,,,,5E,EFGGGC,EF<<?C?,9,C;@A;F9@E9E,@C4@+@?6D8>DFGF;E9,8+=?,@,==AA9,+,,@+,,@@+8@D,E,6+6?,+01,332+359++,3;*);**=>@>)**47B++1*94*)3:)8+*9+7+/**1+*1***/5*7)7=0((6)((.(()..259)(),25((((+)**)*.)
@M03152:184:000000000-AWYW1:1:2106:14219:24252 2:N:0:ATAGCACAATACCTGT
CCCAACTATCCCTATTAATCATTACTTCGGTCCTAGAAACCAACAAAATAGAACCAAAGTCCTATTCTATTATTCCATGCTAATGTATTCAAGCGTAAGCCTGCTTTAAACACTCTAATTTTTTCAAAGTAAAAGTCCTGGATCCCCAACGCACTCAGTTAAGAGCACGCTGGTTCTCCAGAAGGAAAGACCCGACCAGAGCAGTGCTTACCTTTCGGCAAGACCACCCAGCCAGGCCCGAAATTCAAATACGAGCTTAGATCGGAAGAGAGTCGGGGAGGGAAAGAACAGGTAGAGTGAA
+
CCCCCGGGGGGGGGGGGGGGGGGGGGGGGGGGGGGGGGGGGGGGGGGGGGGGGGFGGGFGGGGGGGGGGFGGGGGGGGGGGGGGGCGGGGGGCFGGGGGCEDFFGCFFFGGFFAEFFFFGGGGGGFFGFFGGGGGGGE;,4,C8EFFGGGCGGGGGGGGCGGGGFFF8D>D6>F7FFF+,=DFF6=DD8FFF,@EC>D@FGFGFFFF++CF:CGAA5ABD5=?@:BD*:>@A*;B;)62-85658B6+);@4(*:1.;<@3.5(363:38(3)/,(-)(395(8::(42(.()3)**-:4)
@M03152:184:000000000-AWYW1:1:2106:14219:24350 2:N:0:ATAGCACAATACCTGT
CCCAACTATCCCTATTAATCATTACGTCAATCCTAGAAACCAACAAAATAGGATCGAACGTCCTATTTCATTATTCCACGCTAATGTATTCAAGCGTTAGCTTGCTTTAAACACTCTAATTTTTTCAAAGTAACAGCCCAAATTCCCCGCAACACCAAATTAATGGCATTACGGTTCATCAGGAAGGAGGAATCAGTGAGACCAGTACATACCAGAGGCATGACCAACCTACTAACCCCGAAATTCAACTACGAGCTTAGATCGGAAGAGCGTCGTGTAGGGAAAGAACAGGAAAGAGGAA
+
CCCCCGGGGGGGGGGGGGGGGGGGGGGGGGGGGGGGGGGGGGGGGGGGGGGGGGGGGGGGFGEGGGGGGGGGGGGGCFFEGGGGGGGGGGGGGGGGGGGDGGGGGGGFGGG<FGGGGGGGGFGGDFGGFGGGGFFGGCEGGGGGGEFGGDCEDGFGFGGGGGDGGGFFGGGGGGDE+CEGGGGGGGGF?EEG?FFFGCEFGD+=C+=+C?FGFG??6?=995A@=>494AB4@F<C94*8BBFB@6>FE7;)6C>654;;EEC<(6;6@889(22630(.)035(83:1?16(*(0)(*((
@M03152:184:000000000-AWYW1:1:2106:17180:24382 2:N:0:ATAGCACAATACCTGT
CCCAACTATCCCTATTAATCATTACGGCGACTCTAGAAACCAACAAAATAGAACCGCACGTCCTATTTTATTATGCCATGCTAATGTATTCAGGCAAAGGCCTGCTTTGAACACTCTAATTTTCTCAAGGTAAAAGTCCTGGTTCCCCAACACACCCAATTAAGGGCATGCCGGCTCACCAAGAGGTAGAACCCAGCCAGACAGTACGTACCCAATAGGCAGACCGCCCGACCAGGTTCACAATTCACATACGAGCTTAGATCGGAAGAGAGTCAGGTAGGGAAAGAACAAGGCTAGGTCA
+
CCCCCGGGGGGGGGGGGGGGGGGGGGGGGGEGGFGGGGGGGGGGGGGGGEGGGGGGGGGGEFFGGGGDGGGGFFGFFGFFGGGGGGGGGGCGGGGGGCEFGGFFGFGGGE<E,<FEEFGGGGGGGGGGGFFGGGFF9AEGDGF9=EEGGGGGG8FECDGGFGGCECEGGGGGDCC>D=DGGGG7+88@6EFGFGGFGG5?FGF@@C59;9C7>*:9A169A)92((0)8?185)//)/0)+9*);F?+6:883/),04<<6-)41?262:?0))))(1:>?5..()401((.(*())(*),
@M03152:184:000000000-AWYW1:1:2106:7946:24609 2:N:0:ATAGCACAATACCTGT
CCCAACTATCCCTATTAATCATTACGTCAATCCTAGAAACCAACAAAATAGGATCGAACGTCCTATTTCATTATTCCATGCTAATGTATTCAAGCGTTAGCTTGCTTTAAACACTCTAATTTTTTTAAAGTAACAGTCCAAATTCCCCGCAACACCAAATTAATGGCATTACGGTTCATCAGGAAGGAGGAATCAGTGAGACCAGTACATAACAGAGGAATGAACAACCTACTAACCCCGAAATTCAACTACGAGCTTAGATCGGCAGAGCGTCGTGTAGGGAACGAACAAAAGTGTGAAA
+
CC<<CF@EDGFCGFGCFFGEFEEFF<FC7CCFGFCFDEGGGGGGGGGGGFFGEG8:F8EFD,C7@FGGGFGFGDEE,<C9BFFGGGGF<E9FCFGF,6,65FE@FF?EF<5,:,,4?FAFGCD<=+A<?,5EF,9<@9><@FFG9,4AE>48@ECBFF8@FG8;,,A8D7B31+=60EDFF8ED?8@:DGG?,999@+;AAFG=5@ACF;++02@A*@1**)**1*59/6:;;D*3@)*)26/28=7A4+;)-7)(0(.))9)/((((/(((,,((-)453>?5-)((--(.(*.1*)0-)
@M03152:184:000000000-AWYW1:1:2106:16109:24683 2:N:0:ATAGCACAATACCTGT
CCCAACTATCCCTATTAATCATTACGTCAATCCTAGAAACCAACAAAATAGGATCGAACGTCCTATTTCATTATTCCATGCTAATGTATTCAAGCGTGAGCCTGCTTTAAACACTCTAATTTTTTCAAAGTAACAGTCCTGATTCCCCGCAACACCAAATTAATGGCATTACGGCTCGTCAAGAGGGAGGAATCAGCAAGACCAGTACATACCTGTGACACGACCGACCTGCTTATTCCGAAATTCAACTACGAGCTCAGATCGGAAGCGCGTCGTGGCGGGAAAAAACAGAAAGGTGTAA
+
CCCCCGGGGGGGGGGGGGGGGGGGGGGGGGGGGGGGGGGGGGGGGGGGGGGGGGGGGGGGFGGGGGGGGGGGGGGGGGGGGGGGGGGGFGFGGGGGGCGGGGGGGGGGGGGGGGGGGGGFGGGGGGGGGEFGGGGFGGGGG9FEGEFGDGGGGGGGGGGGGFEFD9FGGFDD+=DC6@GGGE8DDE+3@@EF<@ECF7@5CD6)@<B+=>CF9DCC5+;FFFF>4)06?;>A)@41B<CEED)(;+);?CFE?G393).(/)/30043.,,127((()((()()(.,((((()+()*(*))
@M03152:184:000000000-AWYW1:1:2106:9470:24712 2:N:0:ATAGCACAATACCTGT
CCCAACTATCCCTATTAATCATTACGTCAATCCTAGAAACCAACAAAATAGGATCGAACGTCCTATTTCATTATTCCATGCTAATGTATTCAAGCGTTAGCTTGCTTTAAACACTCTAATTTTTTCAAAGTAACAGTCCAAATTCCCCGCAACACCAAATTAATGGCATTACGGTTCATCAGGAAGGAGGAATCAGTGAGACAAGTACATACCAGAGGCATGACCAACCTACTAACCCCGAAATTCAACTACGAGCTTAGAACGGAAGAACATCGGTGAGGGAAAGAAACGGAAAGTTTAG
+
CCCCCGGGFFFGGGGGGGDFFGGGGGGGECG9FFGGFGGGGGGGFFFGGFGGEFGGGGCE@EEEGGGGEFFEFFECEFCE8AFFDFFFEFGFGGGGEFD@FFGGGFFEGFCFD=F8F,EFF9FC:EAAFG,E?9FGEG?FFF9,CF9:>EEEGGGGG?F@@AEF;9FGGF@E6C8EDFFGGCFGGGC,=6EGG9DFGG8DDC6)4=9CFFG677CA65>DF@A):@5B5?@FFGEF*);2?=B(::?F8+;)5*)(05C<C.;,6(22((,(/607;)(,6>:>04:0(4,((/(01)*))
@M03152:184:000000000-AWYW1:1:2106:20878:24761 2:N:0:ATAGCACAATACCTGT
CCCAACTATCCCTATTAATCATTACGGCGGTTCTTAAAGACCAACAAAATAGAACCACACGTCCTATTTTATTATTCCATGCTAATGTATTCAGGCATAGGCCTGCTTTGAACACTCTCATTTTCTCAAGGTAAAAGTCCTGGTTCCCCGATGCATTCACTAAATAGCACAAAGGTTCACCAAGAGGCAAGACACAGTCGAGCAGTAGACCCGCCGTCAGGCGGAACAACCAACACACACCGCAATTCAACTCCGAGCTTACATAGGAAGACCGCGGTCGTGGGAAATAAAAGCGACATAT
+
<C<C@FGGE<EFFEFGGGGGGGGGGFGGG7FGGGFEEF,CFF8CFGGFFGGFEFGF,<FEBFCFC,CFFFGGGGGGFEFG,,C99CE<6?FFFF<FF8,,,,AFF8EGG9AFFF,C?B5<EECF9,,,,?FDAFGA,C,CE?8:>F=,@+=8+@ADFGA,@A?D,@9E9D88E??F?,?DFFED?,,++6+,6,@@:8E9CCD5,==896***<7*:9749>B>>(2/))25FD1C)(*/)().85):.:A)-*04)1,25)))).)).(,(.(,((0(,,.-)()(.).)-5*(0)(*))
@M03152:184:000000000-AWYW1:1:2106:19845:24796 2:N:0:ATAGCACAATACCTGT
CCCAACTATCCCTATTAATCATTACGGCGACTCTAGAAACCAACAAAATAGAACCGCACGTCCTATTTTATTATGCCATGCTAATGTATTCAGGCAAAGGCCTGCTTTGAACACTCTAATTTTTTCAAGGTAAAAGTCCTGGTTCCCCAACACACCCAATTAAGGGCATGCCGGCTCACCAAGAGGTAGAACCCAGCCAGACAGTACGTACCCAATAGGCAGACCGCCCGACCAGGATAGAAAATCCACTACGAGAGTAGCTCCGAACAAACTCGACGTGGGCAATAAACGCGCGCAGCTG
+
CCCCCGGFGGGGGGGGGGGGGGGGGGEGGGGGGGCFFGDGGFGGGGGGGGGGGGGFGGGGFFGGGFGGGGGGGGGGGFD@CFGFGGGFAGGGGGFGGGGGCFFG8ECCFFG=?<FGGGGGG9F,8<FFGGGFFGGGFE,?A:@EFGE?BCEGGGGG+36,@33@EFC6=DDFG60@@F?CFF6F743>:AE9:>5@CD59,0;84+;;DA*;22;*?>>**(/-622)).,:)),*)/+(2)3(3)(*/+;((*)(0.4.)).(-(-,((((),4(()-(4)()(0.))4(((*(0)()(.
@M03152:184:000000000-AWYW1:1:2106:8799:24805 2:N:0:ATAGCACAATACCTGT
CCCAACTATCCCTATTAATCATTACGGCGACTCTAGAAACCAACAAAATAGAACCGCACGTCCTATTTTATTATTCCATGCTAATGTATTCAGGCATAGGCCTGCTTTGAACACTCTCATTTTCTCAAGGTAAAAGTCCTGGTTCCCCGACGCACGCCAGTAAAGGGCACGCCGGTTCACCAAGAGGTAAGACCCAGCCAGACAGTACACGCCGTTAGGCGGACCGCCCAGCAAGGCCCGAAATTCAACTAACAGCTACGATCGGGAGGGCGTCGTGTAGGGAAAGAACAGGTTAGGGTAG
+
CCCCCC8EFGGFGFFFGGCDGGGGGGGGGGGGGGGGGGGGGGGGGGGGGGGFFGGCFGDGGGGGGGFGAFEFGGGGGGGGFFGFFGAFCAEFFCFGGGG,<?FFF<FFFFG8F@FEG8FGGGG,AEFGFF?<FFGFDACFGF8CEAF@EEGGGGGGGGGDGGG8,@>==8?C6CDECC7AF?:79DFFFGFGFGC7FFGFGDFFCB++212C*):):)5AB()66:(8)8:@:*1*),C;B(7(1*6=A*)),00,)).((-.3-((((,(,((,--)44<D:<().:(4:1)+-))(2((
@M03152:184:000000000-AWYW1:1:2107:21857:1907 2:N:0:ATAGCACAATACCTGT
CCCAACTATCCCTATTAATCATTACGGCGACTCTAGAAACCAACAAAATAGAACCGCACGTCCTATTTTATTATGCCATGCTAATGTATTCAGGCAAAGGCCCGCTTTGAACACTCTAATTTTCTCAAGGTAAAAGTCCTGGTTCCCCAACACACCCAATTAAGGGCATGCCGGCTCACCAAGAGGTAGAACCCAGCCAGACAGTACGTACCCCATAGGCCGACCGCCCAACCAGGTTCGAAATTCAACTACGAGCTTAGATCTGTAGCGCGCAGTGTAGTGTAGGAACAGGGCGATGTGA
+
CCCCCGGFGGGFGGGGGGGGCGGGG8;FFGGGGGDGGGGGG<FFGGGGGGGGECFG:FEGDCFGGGGGFGGCFFGGGGGCFFGGGGGGGGGDE9FGFFFGFGGGGGC<EFCEEFFCFGCFGFGGGG9<F,BFEFFGGGGA9ECFGF@EGGGFGGEEGGGGG,@EFDGGGG?8E6>CCCFFCFGGG:,,<AF9@>EA5*,;CD5><CFG4FGGF*;4AAA4))8>2:259)/=>:7C;*A(;8564*4=>C6)(/0(83<72<))-).).,6((-(-.14666)922))((())-.))(0.)
@M03152:184:000000000-AWYW1:1:2107:9540:2198 2:N:0:ATAGCACAATACCTGT
CCCAACTATCCCTATTAATCATTACGTCAATCCTAGAAACCAACAAAATAGGATCGAACGTCCTATTTCATTATTCCATGCTAATGTATTCAAGCGTTAGCTTGCTTTAAACACTCTAATTTTTTCAAAGTAACAGTCCAAATTCCCCGCAACACCAAATTAATGGAATTACGGTTCATCAGGAAGGAGGAATCAGTGAGACAAGTACATACCAGAGGAATGACCAACCTACTAACCCCGAAATTCAACTACGAACTTAGATCGAAAGAGAGTGGTGAAGGGAAAGAACAGGCATGAGTGG
+
CCCCCGCFCGEFGFGGGGGCFC<AEFGGDFCFDFDFGGGGGFGGGGGGGFGGGGGGDGGGC@:CF9FFGGGGEA<CEFFF8FEFGGGGCFGCDFGDFECE,,,B@DE,CEF9,?<FGGCFFDCCF<FFF<FGCAEF9C8?AFG,=9EGEEGG7EFCFDF9>=DDEG,@A=@=?E,++@D:EF,6=DBAD+=,,@=9=DGFA++;:+=DG+?+;<+;AF*;*3:*1@89)3=A*=<;9**0?)82=+9B4=A59/)()**)1)?=(((,6=33.)6):+)36534(,//4,1)),))*,*-(
@M03152:184:000000000-AWYW1:1:2107:19069:2279 2:N:0:ATAGCACAATACCTGT
CCCAACTATCCCTATTAATCATTACGGCGACTCTAGAAACCAACAAAATAGAACCGCACGTCCTATTTTATTATGCCATGCTAATGTATTCAGGCAAAGGCCTGCTTTGAACACTCTAATTTTCTCAAGGTAAAAGTCCTGGTTCCCCAACACACCCAATTAAGGGCATGCCGGCTCACCAAGAGGTAGAACCCAGCCAGACAGTACGTACCCAATAGGCAGACCGCCCGACCAGGTTCGAAATTCAACTACGAGCTTAGATCGGAAGAGCACAGTGGCAGTGAAAAACAGGATCGTATAA
+
CCCCCGGGGGFGGGGGGGGFFGGGGGGGGGGGCFGGGFFGGGGGGGGGGGGGFGGGDGGGFFEGGGGGGGGGEFFFFGGGFGGDFGGGGGGGDEGGFGGFG@<@FC<??EGCFEFG9DFGGGGFAFFGGFEFGFCFGFFE9FEGGGGGCEGFGFGGG6>,=DFF,,@FGFCGDC8CCE8DFF189BDGFFGG?6C5;CFF77CFG@AD9CDGF6CFFAA9F942>8()883A>A<7*/*146;(+:?CC@6;1*.()(),:)-(3(17?2()((,..)-)-)(9))),(41)))0)2.*))
@M03152:184:000000000-AWYW1:1:2107:16738:2557 2:N:0:ATAGCACAATACCTGT
CCCAACTATCCCTATTAATCATTACGGCGACTCTAGAAACCAACAAAATAGAACCGCACGTCCTATTTTATTATGCCATGCTAATGTATTCAGGCAAAGGCCTGCTTTGAACACTCTAATTTTCTCAAGGTAAAAGTCCTGGTTCCCCAACACACCCAATTAAGGGCATGCCGGCTCACCAAGAGGTAGAACCCAGCCAGACAGTACGTACCCCATAGGCAGCCCGCCCGACCCGGTTCGAAATTCAACTACTAGAATAGACAGGAAGAGCGTAGGGTAGGGAAAGAACAGCGGACAGCAA
+
CCCCCGGGGGGGGGGGGGGFAFGGGFFGFGGGGGFGGCGFFGGGGGCGDGFGAFGGGGGGCFGGFEEGGGGGGGGGGGG@FFCFGGGFGGG9FCD<EFGGGFFGGGG<5@FECFCFGGFFGGGGE<FGGGF9FFCGFCEAFC8FFEFFGGGFEBGEGE6BDGAEF?EGG?C8=EGEG?DFGCDCFGG9DFFFFG6,@FGA7?F>FC59?FF46**/;**AF4))/)5?>AB>3)(1)):(0/:(1;<=E7;)):*)*))--,-(-3(,(4((((((()4)8)().8(41:(.)())1(*((
@M03152:184:000000000-AWYW1:1:2107:15125:2890 2:N:0:ATAGCACAATACCTGT
CCCAACTATCCCTATTAATCATTACGTCGATCCTAGAAACCAACAAAATAGGGTCAAACGTCCTATTTCATTATTCCATGCTAATGTATTCAAGCTAACGCTTGCTTTAAACACTCTAATTTTTTCAAAGTAACAGTCCTGATTTCCCACGACACCAAATTAATGACATCGCGGTTCCTCAGAAGGGAGCAACCAACTAGACCAGTACACACCGAAGGGGCGACCAACCTGTTAGTCACGAACTTCAACTACGAGACTAGATGGGAAGAGCGTAGTGGAGGGAAAGAACAGAGATGTGGTG
+
@CCCCGGGFGGGFFGGGGGGGGGGGGCF:FFGGDGGGGGGGGGGGGGGGGGGGGGGGGDGFG>F9FGGGGGGGGGGGFGGCFEDFGGGGGFFFGGFEGGGGCCGF9F9AFGFGGDFGGGFGCGGGCEF9F?=CF?EGEGGGGA,9EF@CEGCEGGGFGFGFGEF8;DECFE6@==+A?8DEGGGGGG8=3DDEFCC++@:F?C?CGC7CD6*99D5*3***)-(6;BFF)3;+1)3;7:182)/119AC+9)28)().).))))(.518119((4(,),)-0()((.4(11)).*/*.*.(
@M03152:184:000000000-AWYW1:1:2107:7196:3049 2:N:0:ATAGCACAATACCTGT
CCCAACTATCCCTATTAATCATTACGTCAATCCTAGAAACCAACAAAATAGGATCGAACGTCCTATTTCATTATTCCATGCTAATGTATTCAAGCGTTAGCCTGCTTTCAACCCTCTAATTTTTTCAAAGTAACAGTCCAGATTCCTCGCAACACCAAATTAATGGCATTACGGCTCATCAGGAAGGAGGAATCGGTGAGACCAGTACATACCAGAGGCATGACCAACCTACTAACCACGAAATTAAACTACAATCTTAGATCGGCAGAGCGTCGTGGAGGGACAAACCAGAGAGTCTATA
+
CCCCCGGGAFCGGGGGGGGF,CFGGGGE;BFF8FFGFFFGGGGGGGGFFFAFCAFFFFFCCDCFGG,FGGGG9CFCFDGF@FFGGGGAFFGGFFGEFFGCFGGGG,?F,,@A,=,,A?CFGGGGGGFEGAFGFFGGGFG9@EF,@;F9+=BCFG:C@88,EFGD8@@GFFFA6@EGGGF=:E88,3B:=++@@EG>CDCFF6FCC8@FFGGG5,;>*903AA=@)3)*);<F>F87C*544()-1**4>C8=)*+089*/419(,(64(((4:0((,)-)-0()-(((((().()00)0))
@M03152:184:000000000-AWYW1:1:2107:17702:3056 2:N:0:ATAGCACAATACCTGT
CCCAACTATCCCTATTAATCATTACGGCGACTCTAGAAACCAACAAAATAGAACCGCACGTCCTATTTTATTATGCCATGCTAATGTATTCAGGCAAAGGCCTGCTTTGAACACTCTAATTTTCTCAAGGTAAAAGTCCTGGTTCCCCAACACACCCAATTAAGGGCATGCCGGCCCACCAAGAGGTAGAACCCAGCCAGACAGAACGTACCCCATAGGCAGACCGCCCGAACAGATCCGAAAATCAACAACCAACGTAGATGGGAAGAGAGTCGGGTAGGGAAAGAACAGACGAGGTGAA
+
CC-<BB8,FG<@FF@FEFFFFCEAFF7@@CFGGGCE<@FGGGGD<FEEDF<AEC8F@:CCCFCC<CF<FGC<FEAE,CFGGACA,9EGFFCDFD<EF=<8,=F@8F9A5??F595=<EFEG9,,5,FED8:=F<EFFF9@9EEEEE>4,8>EBFGCEF8DFAFGEED?8D?,166+6@E=EF7EFFGGFGF9,@*@;DF5;*;5,A*973*;@*@6*//);:B(>;96()6).)6*+)*,:8501)/1(08((*)()-4((.))(..13,(,.4((-)(52585((3047().()09,1))
@M03152:184:000000000-AWYW1:1:2107:24751:3288 2:N:0:ATAGCACAATACCTGT
CCCAACTATCCCTATTAATCATTACGTCAATCCTAGAAACCAACAAAATAGGATCGAACGTCCTATTTCATTATTCCATGCTAATGTATTCAAGCGTTAGCTTGCTTTAAACACTCTAATTTTTTCAAAGTAACAGTCCAAATTCCCCGCAACACCAAATTAATGGCATTACGGTTCATCAGGAAGGAGGAATCAGTGAGACCAGTACATACCAGAGGAATGACCAACCTACTAACCCCGAAATTCAACTACGAGCTTAGATCGGAAGAGAGACGTGGAGGGAAAGAAAAGGTGTCAGTAT
+
CCCCCGGGFGGGGFGGGGGGGGGGGGGGCGGGGGGGGGGGGGGGGGGGGGGGFFDGFFFGFFGGGFGGGGGGGGGCEGGGGGGGGGGGGGGGGFGC@FGGCCFD<FGCE9CAEEFCDFGGGGGGGFGFCFGGFGGGGDFEGAFAFAFFEGGGG@F=D?GGD8DGGFGGFGGFGGFGGGFGGGF8DGDGG6=DCFFFFCD+6A7@CGCGGGGG56CFFF*009>B8FDF);@>FFEGFFA2?A4@AFEFFCA)8//2;.6)96C;?F<;33(/((/6;34A<>35(4(4(3(5*(*)*)*))
@M03152:184:000000000-AWYW1:1:2107:24351:3443 2:N:0:ATAGCACAATACCTGT
CCCAACTATCCCTATTAATCATTACGGCGACTCTAGAAACCAACAAAATAGAACCGCACGTCCTATTTTATTATGCCATGCTAATGTATTCAGGCAAAGGCCTGCTTTGAACACTCTAATTTTCTCAAGGTAAAAGTCCTGGTTCCCCAACACACCCAATTAAGGGCATGCCGGCTCACCAAGAGGTAGAACACAGCCAGACAGTACGAACCCAATAGGCAGACCGCCCGACCAGGTTCGACATTCAACTACGACATGATATCGGAAGAGCGTCGTGTTGGGAAAGCACCGGTATATGGAA
+
CC9CCGDFGGGGGGGGGGGGGGGGGFGEFGGGGGGGFCED@FCFGGFCFGGGGGFECE@C@FGG9EFGGGGD9FGGGFFFFCFEC9FFF<6,C?FFFDDGGFGF8FFGFG9FFFCDG9FEFFF9,,C<F8F9F9EDGGGGGGG,@FGC,=EFGGGEFEFC9EFF8,=DDFEGD6>889D?FD?6CE:,,,5@,,4,:9F*7*7ACGFG59DD*A>9AC>AAE2-549/().)../C6=F>4(2(7+9CCFFF0<)(0)6)))6((((4(,1,41(,45()(0()(((..((00()*2<*62
@M03152:184:000000000-AWYW1:1:2107:13348:3601 2:N:0:ATAGCACAATACCTGT
CCCAACTATCCCTATTAATCATTACGGCGACTCTAGAAACCAACAAAATAGAACCGCACGTCCTATTTTATTATGCCATGCTAATGTATTCAGGCAAAGGCCTGCTTTGAACACTCTAATTTTCTCAAGGTAAAAGTCCTGGTTCCCCAACACACCCAATTAAGGGCATGCCGGCTCACCAAGAGGTAGAGCCCAGCCAGACAGTACGTACCCAATAGGCAGACCGCCCGACCAGGTTCGAAATTCAACTACGAGCTTAGATCGGAAGAGCGTAGTGTAGGGAAAGAACAGGGATGTGAAA
+
CCCCCGGGGGGGGGGGGGGGGGGGGGGGGGGGGGGGGGGGGGGGGGGGGGGGGGGGGGGGGGGGGGAFGGGCGGGGGGGGGGGGGGGGGGGGGGGGGGGFGFGGFGGGGGGGFFFGGGGGGDFGGGGGGFF,@?FGGGGGGGGGGGGGGGGGGFGGGGGGGGGGGGCFFGFGCGEG>FGGG?=8CC,@EFGGDGD@,CGAGGFAEGFGGGFGFFD>98AAFEB=BFFFBFFFEE;<;AFFFDF0+:?6?7;@;3<1.42<<4)(-:6903:>9(41:/4=AE17<<<B(28>)3)006*-)
@M03152:184:000000000-AWYW1:1:2107:23202:3764 2:N:0:ATAGCACAATACCTGT
CCCAACTATCCCTATTAATCATTACGGCGACTCTAGAAACCAACAAAATAGAACCGCACGTCCTATTTTATTATGCCATGCTAATGTATTCAGGCAAAGGCCTGCTTTGAACACTCTAATTTTCTCAAGGTAAAAGTCCTGGTTCCCCAACACACCCAATTAAGGGCATGCCGGCTCACCAAGAGGTAGAACCCAGCCAGACAGTACGTACCCAATAGGCAGACCGCCCGACAAGCTTCGAAATTCAACTACGAGCTTAGATCGGAAGTCCGTCGGGTAGGGAAAGAACAGGTATGTGAGC
+
C@CCCGGGGGFFGDFFGEE-CFGGE,8F7@FGC,FFGGGG<FCF,CEEEEFDD9FF7FFGGGGB9CEEEFG9FFF9<@EFG99EGFFGGG9C9FDCFGGCDFFGCFGGECF=AEFFF,,A,,C<<F<?F?FBC,C?FFAED,4CE=@FGECCBFCEGF6DEECFGFGFGDFD?6>ECGGE8FGG77>CFGDCGCCF?C>6CF59EFF>97/;6CFFAFFFFBD)5?25(?(=).(**/+,88B;68?A9+061<>93:A)644<2(,1,)),.41(7)0>05?4(.(4(.(.14*)2)*-(
@M03152:184:000000000-AWYW1:1:2107:13028:3804 2:N:0:ATAGCACAATACCTGT
CCCAACTATCCCTATTAATCATTACGTCAACCCTAGAAACCAACAAAATAAGATCGACGTCCTATTTCATTATTCCATGCTAATGTATTCAAGAGTTAGCCTGCTTTGAACATTCTAATTTGCTCAAAGTAAAAGAGTAGGAACCCCAGAATTAACAACAGAGTTGCCGCCATGACTAATTCCATTGAACACTATCCAGTTAAGGACAGTGGTGAGTATCATACAGGGAGGAATTACCCAAACGGTAAATACCACGAAGGCAGAAAGGCATGAGCGAACACCGCAATTCAACGACGAGCTT
+
--AC@FGC<@,;@,C,F@6;EFEE,9;,8@F,86FFGC<F@6@@@@<E<FAEE@,9;:@F,,,6E9E<,,EE<66,CF,6EA6E@,666,CFF<FEFFF,5,4<,C@FF5,C55?F,5A,?,,CFC<,5EFGGA,A:49<9F;,++@C+8@E,4FGAF8,,,@=D;,2++646,ED,E=,,4E,@,,A,@,@,,7,6?,5,6+?,266++66+66;=7CC+1**:1):)*)*39)520*:089>49)**++:>**)3((0((((()0((()0))/.(:(5(230:;03)91+)83)/-)(.
@M03152:184:000000000-AWYW1:1:2107:21766:3917 2:N:0:ATAGCACAATACCTGT
CCCAACTATCCCTATTAATCATTACGTCAATCCTAGAAACCAACAAAATAGGATCGAACGTCCTATTTCATTATTCCATGCTAATGTATTCAAGCGTTAGCTTGCTTTAAACACTCTAATTTTTTCAAAGTAACAGTCCAAATTCCCCGCAACACCAAATTAATGGCATTACGGTTCATCAGGAAGGAGGAATCAGTGAGACCAGTACATACCAGAGGCATGACCAACCTACTAACCCCGAAATTCAACTACGAGCTTAGATCGGAAGAGCGTCGTGTAGGGAAAGAACAGGAATGTACAG
+
CCCCCGGGGGGGGGGGGGGGGGGGGGGGGGGGGGGGGGGGFGGGGGGGGGGGGGGGGGGGFGGGGGGGGGGGGGGGGGGGGGGGGGFGGGFGGGGGGGGGGGGFGGGGGGGGGGDFGGGGGGGGGGGGGFFGGGGGFGGGGAFGGDFGGGGGGGGDGFGGGGGGF8DFFGGFGGFGGGGGGGDDFFGGFCGFCFFGFCFFGGFFFGFGGGGGFGGFAFEFFFEF@FCBA6CFAFEF?F5@EFBFA=EFFFF:@D?=E19@EFE;1;D;@3(29<;6(0,8253;0:B<2?0)).)9:)*))
@M03152:184:000000000-AWYW1:1:2107:23794:3954 2:N:0:ATAGCACAATACCTGT
CCCAACTATCCCTATTAATCATTACGTCAACCCTAGAAACCAACAAAATAAGATCGACGTCCTATTTCATTATTCCATGCTAATGTATTCAAGCGTTAGCCTGCTTTAAACACTCTAATTTTTTCAAAGTAACAGTCCTGTTTCCCCGCAACACCAAGTTAATGGCATCACGGTTCTACAAGGGGGAGGAATCAGTGAGACCAGTTCATACCGTTGGCACGACCGACCTACTGACCCCGAAATTCAACTACGAGCTTAGATCGGAAGAGCGTCGTGTAGGGAAAGAAAAGGGATGTGGTGA
+
CCCCCGGGGGGGGGGGGGGGGGGGGGCGGGFGGGGGGGGGGGGGGGGGGGGFGGGGGGGEEFDDAEFGGGGGGGFGGFGDFFGGGGGGGGGGGGGGGGGGGGGGFGAFGGGGGFFFDFGGGGGGGGGGGGGGCGFAFFGCEFGCFDFFEGCGGCE?FF@DGD8EG8DF,@CEGFGDFGGFGGGGGDEFEEFDFCF2EFC8?CFFED>C@DCG>9DBFFFFEFFF@E@>>F@A6@3CDB>BD>4?FFCFEFF@;D3>4><A2>6?16(.3,74:;(4(06=6<?0,40(((()0(.07)*(.
@M03152:184:000000000-AWYW1:1:2107:21928:3955 2:N:0:ATAGCACAATACCTGT
TATACCGTCAATTCCTTTGAGTTTCACCGTTGCCGGCGTACTCCCCAGGTGGAATGCTTAACGCTTTCGCTGTATCACCCAGAGGCCAATCCCTCCGGACAATTAGCATTCATCGTTTACTCCGTGGACTACCAGGGTATCTAATCCGGTTCGATACCCACGCTTTCGTGCTGCAGCGTCAGTTGTGCGCCGGTATGCTGCCTTCGCAATCGTAGTTCTGCGTGATATCTATGCATTTCACCGCTACACCAAGCATTCCGCTTACGTCTCGCCAACTCAATACCACCCTTTTCAACCACCC
+
CCCCCGD<FEEE,,CFD<FGCAFGFG9<,CF,,C@CFCFGGGGGGD<@C6E8<C<<CDFDDFEGB:CF:,,BFCEFGCCFGD,6C,BA,,,,,:E,7+?CCFGGC,F9,,@<,5<DF<AFE,E7+4+BE<=AAC:++8,,87CACBC3+@CEF,3@FE8EC>+++:ACF+@E,9@DCC:*7>B,,71?*=5*?E5*08=8,*;+</8D)8CD;6*)18:+:)63()9+7A<1+6.+@*0-=7B9BF6*25.((9)6*.43?((-5(8((.((-,(,.986.7?68),8((.17)9**(9(-
@M03152:184:000000000-AWYW1:1:2107:12933:4102 2:N:0:ATAGCACAATACCTGT
CCCAACTATCCCTATTAATCATTACTTCGGTCCTAGAAACCAACAAAATAGAACCAAAGTCCTATTCTATTATTCCATGCTAATGTATTCAAGCGTAGGCCTGCTTTAAACACTCTAATTTTTTCAAAGTAAAAGTCCTGGATCCCCAGCGCACCCAATTAAGAGCACACTGGTTCCCCAGAAGGAAAGACCCGACCGGAGCAGTGCTTACCTTTCGGCAAGACCACCCAGCCAGGTCCGAAATTCAACTACGAGCTTCGATCGGAAGAGCGTCGTGTAGGGAAAGAAACGGAATGTTTGA
+
CCCCCGGGFGGGGGGGGGCEFGGGGGGG@FGGGGCGGGGGGGGGGGGGGGFGEEGGGGGFCFGFFGGGGGGFGFFGGGGFFGGGFGGFGGGGFGECB@FGFGFG8FDCDAFFFGGGGGGGGGGGGGGG9EFGFGGGGGGE8AFGGGF@7,@CFGGGGGC;EF,,,6=FGG=8=A,@8DDDEG,DFFFF3DDEF>8>>DC*@77?7;+=<EDFFECF5>A*/:<<B4))682;5;><;A*5=,5(3:?7?C438*:1>()683(.-3<01<0((,1435(12)(5((((,((.0()0*)*()
@M03152:184:000000000-AWYW1:1:2107:12647:4224 2:N:0:ATAGCACAATACCTGT
CCCAACTATCCCTATTAATCATTACGTCAATCCTAGAAACCAACAAAATAGGATCGAACGTCCTATTTCATTATTCCATGCTAATGTATTCAAGCGTTAGCTTGCTTTAAACACTCTAATTTTTTCAAAGTAACAGTCCAAATTCCCCGCAACACCAAATTAATGGCATTACGGTTCATCAGGAAGGAGGAATCAGTGAGACCAGTACATACCAGAGGCATGACCAACCTACTAACCCCGAAATTCAACTACGCGCTTAGATCGGAAGAGCGTCGTGTAGGGAAAGAACAGGTATGTGTGA
+
CCCCCGGGGGGGGGGGGGGGGGGGGFGGEGGGGGGGGFGGGGGGGGGGGGGGFFGGGGGGFGGGGGGGGGGG9FGGFGGGGGGGGGGGDFGFGCGGGGGGDGGFCGGFGGGGGGGGFFCGGFGGGGFFGGGGGGGGGGFGGCGGFFGGGGGGGGGGGGGGGGGGGFGFGGGGGGGGGGGCFCFD?FGGG63D8ED8E=EFGGFF7FCGGCCF*,=FAF9>F@@)8C@?AFFFFF?CF4A>>2/-=A@>EGF=9)/.:(37).)((,;;13=23(,4<)48<@BF(:?F:0()0-*/*-*()
@M03152:184:000000000-AWYW1:1:2107:6449:4302 2:N:0:ATAGCACAATACCTGT
CCCAACTATCCCTATTAATCATTACGTCAATCCTAGAAACCAACAAAATAGGATCGAACGTCCTATTTCATTATTCCATGCTAATGTATTCAAGCGTTAGCTTGCTTTAAACACTCTAATTTTTTCAAAGTAACAGTCCAAATTCCCCGCAACACCAAATTAATGGCATTACGGTTCATCAGGAAGGAGGAATCAGTGAGACCAGTACATACCAGAGGCATGACCAACCTACTAACCACGAAATTCAACTACGAGCTTAGATCGGAAGAGCGACGGGTAGGGAAAGAACAGGTAGGGGTAA
+
CCCCCGGFFGGGFGGGGGGGGGGGGGGGGGGGFGGGGGGGFFFFGGGGGGGFCFFGGGGGFGEFFGAF,FGFFGGGGGFG@CFGGFF@FDEFGGGGEGGEGGGDFAAFGFGGF8EFGGFFFGGGFFFGFCGGDGGGGG,9>:9=>E9FE+8C7FGGGGG9,9EE,=,AFGGE6CDEGGGGG9E>=8CFE6EDDDD8CFG?E+C;:CFGFGGGFGCFF5??F9=C5ACB8FF>FCFCG*37>A>(44<+1:?BD5)(2.>;C??1;,6(,,((((,30>>FF)4F(.,4(3149)*)*(*4(
@M03152:184:000000000-AWYW1:1:2107:14392:4305 2:N:0:ATAGCACAATACCTGT
CCCAACTATCCCTATTAATCATTACGGCGACTCTAGAAACCAACAAAATAGAACCGCACGTCCTATTTTATTATGCCATGCTAATGTATTCGGGCGAACGCCTGCTTTGAACACTCTAATTTTCTCAAGGTAAAAGTCCTGGTTCCCCAACACACCCAGTAAAGGGCATGCTGGCTCACCAAGAGGTAGAACCCGGCCGAGCAGTACGTACCGTGAAGGCAGACCACCCAGCCAGGTTCGAAATTCAACTACGAGCTTAGATCGGAAGAGCGTCGTGTAGGGAAAGAAAAGGTACGTGTAG
+
CCCCCGGGGGGGGGGGGGGGGGGGGGGGGGGGGGGGGGGGGGGGGGGGGGGGGGGGGGGGGGGGGGFFGGGGGGFGGGGGGGGGGGGGGGFGGGGGGGGGGGGGGGGGGGGGFGGGGGFGGGGGECFCFGGGGGGGGGGGGGFGGGF@EEDGGGGCEFFDGCGGGGGGGFCDGCGE9DGCGEFGFFGGGGGGG*@EGGG4CGGFGGFG6CFGFFFFAFFFFD@DFADD2FFAAF182;A3513,96ABFGFFFG:9:>>DF928:?(4:?BBBBF>?73FF>7),:(.(.()/-*.22*()
@M03152:184:000000000-AWYW1:1:2107:25668:4349 2:N:0:ATAGCACAATACCTGT
CCCAACTATCCCTATTAATCATTACGTCAATCCTAGAAACCAACAAAATAGGATCGAACGTCCTATTTCATTATTCCATGCTAATGTATTCAAGCGTATGCCTGCTTTAAACACTCTAATTTTTTCAAAGTAACAGTCCTGATTCCCCAAGACACCAAATTAATGACATCAAGGTTCTTCAGAAGGGAGAAACCAATAATACCAGTACGTACCGAGGCACGACCAACAAATTGGTACCGAAATTAAACTACGAGCTTAGATCGGAAGAGCGTCGTGTAGGGAAAGAACAGGGAAGTGTAGA
+
CCCCCGGGFGGGGGGGGGGGGGGGGGGGGGGGFFGGGGGGGGGGGGGGGGGGGGGGGGGGCFEDFGEAFGGGGGGFFGGGGFGGGGGGFGCFFGFGEGEGFFGFFGFFFGGGGG9FGGGGGGGFGCDEEGEGFGGGGGGGFFG9EEEC,@=8EFFCGGGCFFGGADFCADFD?D9EF9DEGGGGGGC:?EGGG8FFCFFCGD6:?FFGGGG?DEDFFFBFED55=68FFF*+=9>+B9?AFF;8*=?F4:/:52),99;E<.2;DF>1/34.20(,()6=84(7(,8:<?1)0()0*-*-)
@M03152:184:000000000-AWYW1:1:2107:13921:4631 2:N:0:ATAGCACAATACCTGT
CCCAACTATCCCTATTAATCATTACGTCAATCCTAGAAACCAACAAAATAGGATCGAACGTCCTATTTCATTATTCCATGCTAATGTATTCAAGCGTTAGCTTGCTTTAAACACTCTAATTTTTTCAAAGTAACAGTCCAAATTCCCCGCAACACCAAATTAATGGCATTACGGTTCATCAGGAAGGAGGAATCAGTGAGACCAGTACATACCAGAGGCATGGCCAACCTACTAACCCCGAAATTCAACTACGAGCTTAGATCGGAAGAGCGTCGTGTAGGGAAAGAAAAGGAATGTGTAA
+
CCCCCGGGGGGGGGGGGGGGGGGGGGGGGGGGGGGGGGGGGGGGGGGGGGGGGGGGGGGGFFGGGGGGGGGGGGGGGGGGGGGGGGGGGGGGGGGGGGGGGGGGGGGGGGGGGGGGGGGGGGGGGGGCFFGGGGGGGGGGGGGGGGGGGGGGGGGGGGGGFDFGG8EGGGGGC8@CEFGDD??EFGD,DEGGGGGGGGGFGGGFFGFGGGGFAF?FFFDFFAFDFFFFFFEAFFFGGFFAFFFFFFFFEF;E=?E2B;<@C5C@;(46@F166(66102F2@BF:1:0,345),9;*)*6)
@M03152:184:000000000-AWYW1:1:2107:5294:4635 2:N:0:ATAGCACAATACCTGT
CCCAACTATCCCTATTAATCATTACTTCGGTCCTAGAAACCAACAAAATAGGACCAAAGTCCTATTCTATTATTCCATGCTAATGTATTCAAGCGAAAGCCTGCTTTAAACACTCTAATTTTTTCAACGTAAAAGTCCTGGATCCCCTGCGCACTAAGTTAATAGCACGCAGGTTCCCCAGAAGGAACGACCCGACCAGAGGCAGTGCTTGACGTGAGCCAAGACCACCCAGCCAGGTCCGAAATTCAACTACGAGCTAAGATCGGAAGATCGTCGTGTCGGGAAAGAACACGCAGGTGTA
+
BC<CCGG<FE@EFFEGGGF-CFFFF9CEGEGEGG9C<FFEFG86C<FGGGGGGGGGDG@C,E96,CEGFGFEFA@CEC,CECFFGGGGG<A999FGGGGGGF<F,CF,,E,EFFEFG9FGGGDGG9F,?DFFGGGGG9=9=:,FFFFGCF@EGGDF:>,4>FFECFGAECC>>8=D=DECC88D?DD,@6@BCC9@CGFF,97**;6:CCFCACDBABAA6>@2(65?@?26?)(2/)2=>9:(=FCF?FF1;55?51).4)9>?02((()),.,44@?)4)6>(41040())(0)).*5)
@M03152:184:000000000-AWYW1:1:2107:18125:4865 2:N:0:ATAGCACAATACCTGT
CCCAACTATCCCTATTAATCATTACGGCGACTCTAGAAACCAACAAAATAGAACCGCACGTCCTATTTTATTATGCCATGCTAATGTATTCAGGCAAAGGCCTGCTTTGAACACTCTAATTTTCTCAAGGTAAAAGTCCTGGTTCCCCAACACACCCAATTAAGGGCATGCCGGCTCACCAAGAGGTAGAACCCAGCCAGACAGTACGTACCCAATAGGCAGACAGCCCGACCAGGTTCGAAATTCAACTACGAGCTTAGATCGGAAGAGCGTAGTGTAGGGAAAGAACAGGTAGAGTGAG
+
CCCCCGGGGGGGGGGGGGGGGGGGGGGGGGGGGGGGGGGGFFFGGGGGGGGGGGFEGGDEFFGGCFFGGGGFGGGGGGGGGFDGGFGGGFGACFCFGGGGGGGFGFGGGGGGGGFGGGGGGGGGGEFGGGEFGGEFFFFGG8@=F8FFGEEGCFFG@DG@FFDFFGGDFGD8?CECEGGGGGGGCBDFGDGD88CC7CFFGFFAC@AC*CFGFGGFFFAAAEFF=;5F5B@EB513*9A6F8B=FFEF)+//18:;>EFEF240:619?,23,(--41-92585(((44:?)*-**2.*.)
@M03152:184:000000000-AWYW1:1:2107:4757:4875 2:N:0:ATAGCACAATACCTGT
CCCAACTATCCCTATTAATCATTACGGCGACTCTAGAAACCAACAAAATAGAACCGCACGTCCTATTTTATTATGCCATGCTAATGTATTCAGGCAAAGGCCTGCTTTGAACACTCTAATTTTCTCAAGGTAAAAGTCCTGGTTCCCCAACACACCCAATTAAGGGCATGCCGGCTCACCAAGAGGTAGAACACAGCCAGCCAGTAAGTACCCCATAGGCAGAACGCCCGACCAGGGTCGAAAATCACCTACGAGCCTCGATCGGAAGCGCGTCGTGTAGGGACCAGACGTGAATGTGTTC
+
CCCCCFDGGGGGGGGGGGF-CFFFDF7@FGGFFCFEEFF8FFFGGGFGFFGFGGA@:F@FCF,CF9CCEFECFFFDFGGGGGEFACAFC<?EFGGGG8E@FF8FE8,F,F?E?ACFC,AB@AF,EEABE=FF<F@FF,>FG:EAA8>8ECEFEGG6FFFF9,=DGGGGCDDFGEG>@9DDF,,:5@,E,,@,,7@?FGF**;*04=+2?CFF*1//6936FF>)592?262B6;(:*);1.,.(+2/)/64((2)4),(4:8:3?:32((42,40(-8(0-)(.((((((())-8@*)2()
@M03152:184:000000000-AWYW1:1:2107:4765:4886 2:N:0:ATAGCACAATACCTGT
CCCAACTATCCCTATTAATCATTACGGCGACTCTAGAAACCAACAAAATAGAACCGCACGTCCTATTTTATTATGCCATGCTAATGTATTCAGGCAAAGGCCTGCTTTGAACACTCTCATTTTCTCAAGGTAAAAGTCCTGGTTCCCCAACACACCCAATTAAGGGCATGCCGGCTCACCAAGAGGTAGAACCCAGCCAGACAGTACGTACCCAATAGGCAGACCGCCCGACCAGGTTCGAAATTAAACTACGACCGTAGATCGGAATAGCGTCCTGGAGGGCAAGCACAGATGTGTCGTA
+
CCC@CFGGCGGGGG?EGFGGGGGGGEEECGGDF<CCEGGGGGGGGGGGGGFGGGFEGGGGEFCFGCEGGFDEF9<DEGG<FFGGDGD9DFFF,:FGGFGB=E8,<A?F,CFGAFCFG8AA9FFECFE<FDF9FFG,9F9,C?>FFGFGDEEG76@E@DD,=,=63@6DFGFG+=C@CFGGG8?B1@:FF,EAF6+@6CCFGFF6,29?C5@9FCCA*49AA49@(:>E=)1>:B(/*/;9A;)(+*)+)+2.(*)-)-(3(46<6?(-).6711(-.),),)-)--((472)*)*0*)*(,
@M03152:184:000000000-AWYW1:1:2107:17893:5066 2:N:0:ATAGCACAATACCTGT
CCCAACTATCCCTATTAATCATTACGTCAACCCTAGAAACCAACAAAATAAGATCGACGTCCTATTTCATTATTCCATGCTAATGTATTCAAGCGTTAGCCTGCTTTAAACACTCTAATTTTTTCAAAGTAACAGTCCTGTTTCCCCGCAACACCAAGTTAATGGCATCACGGTTCTACAAGAGGGAGGAATCAGTGAGACCAGTTCATACCGTTGGCACGACCGACCTACTGACCCCGAAATTCAACTACGAGCTTAGATCGGAAGAGCGTCGTTGAGGGAAAGAAAAGGTATGTGTAGA
+
CCCCCGGGGGGGGGGGGGGGGGGGGGGGGGGGGGFGGGGGGGGGFFGGGGGGGGGGGGGGGGGGGGGGGGGGGGGGGFFFGGFFGFGGGGGGGGGGGGGGF<FGGGGGGGGGFGGGGGFFGGGDFGGGDFGGFFFGGCAAEFGGAEECGGGGGGGGG?FFGCGGGCCFGGGGGGEGFFGFFFGGGGGGDCDFDD9EFGFCG7CACG7C+;+;AEG5F5A5?EFF=>=:2=B*96@4D;>2A>FE6CE@)2/8@831=>3))1826:>?:(4(19(((77FFF<:100(4(46747*0):))
@M03152:184:000000000-AWYW1:1:2107:17765:5257 2:N:0:ATAGCACAATACCTGT
CCCAACTATCCCTATTAATCATTACGTCGATCCTAGAAACCAACAAAATAGGTTCGAACGTCCTATTTCATTATTCCATGCTAATGTATTCGAGCGATTGCCTGCTTTAAACACTCTAGTTTTTTCAAAGTAACAGTCCTGACTCCCCGTAACACCAAATTAATGACATCACGGCTCGTCAGAAGGGAGAAATCAATGACGTTAGTACGTACCGAGGCACGACCGACGTATTGATCCCGAAATTAAACTACGAGCTTAGATCGGAAGAGCGTCGTGTAGGGAAAGAAAAGGTATGGGTAGA
+
CCCCCGGGGGGGGGFFGGGGGCFGGGCGFFGGEFGGGFFGGGGGGGGGGGGGGGGGGGGDFGGEGGFGGGGGFGGGGGGGGGGFGGGGGGGGGGGGGGGGGGGGGGGGGGFC<EGGGGGGGGGGGGGGFAEGCFG<FGGGC9EFGFFGGGDECEG6FGGGGGDFGGGGGGGGGCDGG6EGGGGGGFDFGDFGAFFGFFG?EG>A@CCGGGGDDD>>>9?>DFFF>>;B>FEFFF?FCABDFFF?*@?;?F),(>B>))4<4<?B0491:839?9(3..5?0?<)..(.(((1*-)0*(*-)
@M03152:184:000000000-AWYW1:1:2107:18818:5262 2:N:0:ATAGCACAATACCTGT
CCCAACTATCCCTATTAATCATTACGTCAACCCTAGAAACCAACAAAATAAGATCGACGTCCTATTTCATTATTCCATGCTAATGTATTCAAGCGTTAGCCTGCTTTAAACACTCTAATTTTTTCAAAGTAACAGTCCTGTTTCCCCGCAACACCAAGTTAATGGCATCACGGTTCTACAAGAGGGAGGAATCAGTGAGACCAGTTCATACCGTTGGCACGACCGACCTACTGACCCCGAAATTCAACTACGAGCTTAGAGCGGAAGAGCGTCGTGTAGGGAAAGAACAGACATGAGTAGA
+
CCCCCGGGGGGGGGGGGGGGGGGGGGGGGGGGGGGGGGGGGGGGGGGGGGGGGGGGGGGGGGGGGGGGGGGGGGGGGGGGGGGGGGGGGCGGGGGGGGGGGGGGGGGGGGGGFFGGGGGGGGGGGFGGFGGGGGGGGGGGGFFGFFDEEGGGGGC8FFFFGFGGGGGGGGGDGGGGFGGGGGGGEGEGGGF8EFFGC??FFGGFGGFFGGGFDGGFFFAFFFFBBFFFF43;=>2CFEFFFFFFFFEFEGFDF:)3)><<)9:;B>9<?B64:14:4.)=?F:78?<021().)9**.*.)
@M03152:184:000000000-AWYW1:1:2107:13972:5519 2:N:0:ATAGCACAATACCTGT
CCCAACTATCCCTATTAATCATTACGTCAATCCTAGAAACCAACAAAATAGGATCCAACGTCCTATTTCATTATTCCATGCTAATGTATTCAAGCGCATGCTTGCTTTAAACACTCTAATTTTTTCAAAGTAACAGTCCTGATTCCCCGCAACACCAAATTAATGGCATTACGGTTCGTCAAGAGGGAGGAATCAGCAACGCCAGTACGTACCTGTGGCACGACCAACATGCTGACCCCGAAATTCAACTACGAGCTTAGATCGGAAGAGCGTCGTGTAGGGAAAGAAAAAGAATGTGGAA
+
CCCCCGGGGGGGGGGGGGGGGGGGGGGGGDGGGGGGGGGGGGGGGGGGGGGGGGGGGGGGGGGGGGGGGGGGGGGCGGGGGGGGGGGGGGGGGGGGGGGGGGGGGGGGGGGGFFGGGGGGGGFGGGGGGGGGGGGGGGGGGFGGFGGGGGGGGGGGGGGFEGFF,E8DFGGG6@8>ECGGGE?FGGDFCEGCCDEEGGG?9CCDGFFGGGGGAFGFFFFFFDFFAEFDFFFF++>;C88>;9>D=A?FE>4=;D>6>3C<>7?;@F0((((,41346@(147?>61?((((0),16*)*))
@M03152:184:000000000-AWYW1:1:2107:6119:5530 2:N:0:ATAGCACAATACCTGT
CCCAACTATCCCTATTAATCATTACGTCGATCCTAGAAACCAACAAAATAGGGTCAAACGTCCTATTTCATTATTCCATGCTAATGTATTCAAGCGCGAGCCTGCTTTAAACCCTCTAATTTTTTCAAAGTAACAGTCCTGATTCCCCGCCACACCAACTGAATGGCATGACGGTTCTTCAGAAGGGAGAAACCAGTGACACCAGTGCATACCGAAGGCACGACCAGCGTACTGATCTCGAAATTCAACTACGAGCTTAGATCGGAACAGCTCAGTGTAGGGAAAGAACAGGTAGTAGTGA
+
CCCCCFGGGGGGGFGGFGG9<FG<FGGGGGGGGGGGGGFGFGGGGGEFGG9F8FGGGGGG<FGGDGFGG9FFFGGGFFGGGGCEFGGEGGEFGGGGGG>FGGG8BGGFBFG,,8EFDC<FGGGGGGG,5<ECGGGGE9EFGFGGGGG88CEGDFDEGGCFC3=AF,=,=8EGGEGGDFGC8DDE1>+@+35DFGFDGGGFFGFFG>9>DCFG57?BEDAFF4>>>>():5()8=)1;C8;;D:(:AE=6CAE(2:;E@E<>E)3<(((.2()),.:<*)13>(7((4((.441)9**.0()
@M03152:184:000000000-AWYW1:1:2107:16118:5547 2:N:0:ATAGCACAATACCTGT
CCCAACTATCCCTATTAATCATTACGTCAATCCTAGAAACCAACAAAATAGGATCGAACGTCCTATTTCATTATTCCATGCTAATGTATTCAAGCGTTAGCTTGCTTTAAACACTATAATTTTTTCAAAGTAACAGTCCAAATTCCCTGCAACACCAAATTAATGGCATTACGATTCGTCAGGAAGGAGGAATCAGTGAGACAAGTACATACCGGAGGCATGACCAACCTACTAACCCCGAAATTCAACTACGAGATTAGATCGGAAGAGAGTCGTGTAGGGAAAGAACAGACATGGTACA
+
CCCCCGGG9EGCF,CEFGFDGGGGFCFEEEFFCFFDGD9FGF@FFGDGGDGGGGAC@FGG,CCFDFCCEGGGGCDF9FGG8FFGGG@FAEEFFDGEECFGG@F?<EE?E?A95??,,??FFFEF:FEGGAFFFAEFG9EFGGGGG9E,@,E=AF:EGFGDCFCFGEFDGFGGG++=CCEGG8,6@=@8=C6@8DEG=+,;9F+:@F;+2CG66@C?F>>BFFFE)@B9998AFFEF7*9)9:?76BCFC+;>-/)()*7))7)3(6;38((/.)(,(06:35(;1:<B:(2)0,/**)2)-
@M03152:184:000000000-AWYW1:1:2107:14908:5566 2:N:0:ATAGCACAATACCTGT
CCCAACTATCCCTATTAATCATTACGTCAATCCTAGCAACCAACAAAATAGGATCGAACGTCCTATTTCATTATTCCATGCTAATGTATTCAAGCGTTAGCTTGCTTTAAACACTCTAATTTTTTCAAAGTAACAGTCCAAATTCCCCGCAACACCAAATTAATGGCATTACGGTTCATCAGGAAGGAGGAATCAGTGAGACCAGTACATACCAGAGGCATGACCAACCTACTAACCCCGAAATTCAACTACGAGCTTAGATCGGAATAGCGCTGAGTAGGGAAAGAAAAGGAACGGGTAA
+
C@CCCGGGFFGGGGGGGGAAFFFFEFFFEGGFCCAF<FFEGGGGFGGGGGGCFCGDFGGGDFCFEFEFGFGGFGGGFGGFGGGGGFGGGF,FFGGGFEDFDFFGGFFFGFGGEGCEEFGGFGGF>FAC,5B=F,CFGFFGGFGF;AED@EGGGFEEGFG=;AADF8D8EFGGGGGGED:=E=,D88+>=8=D,6=ADDE5=D@?CCFGGC;+:9+;95?>996@5A@A5;=9FFFFCFE=E>4>:FCFF76=2*)95;63>3<7(37(7@43((((/+.8;A?53270((5)).))*-)((
@M03152:184:000000000-AWYW1:1:2107:18683:5663 2:N:0:ATAGCACAATACCTGT
CCGTCAATTCATTTGAGATTCACCGGTGCAGGCGTACTCCCCAGGTAGTATACTTAAAGCTTTCACTTGGCCGCTTACTGTATATCTCAAACAGCGAGTAGTTCTCGTTTACTGTGTCGTCTACTAGGGTACATAATCCTGTTTGATAGCCACACTATTGAGCATCAGCGTCAGTTAAAGTCGAACAAGCTGCCTTCGCAATGGGAGGTCTTCTTGAGAACTACGAATTAGAGCGCTACACCACGAATTCCACCTACACGTACTGAACTCAATGATGCCGCTAACAACTGAACTTTTCTGG
+
ACC-6;,=CCFEF@AD,,C-,,;<;+@FC,;CF7BFFC9FEED;,;,,,<@C,C,<E,CEE<@@,;CFDE,,@:FFEGGG,<CFF,,,,9E,CEEC@+86,:,5CA,:A77<,,C,E,,4+A=9,C5<A,F,,5,?;D,949>;8,@F,9,@8EFF,7,,,,,=D8E92+++++,6,,3,36+++6+,63@8@89<9?>*:0+*5+**332=F,+++**+33*)/*)3)+.+*4()*))*/(85/)60(++))*)().(,((((1)/(.17()))6C+.)()-0.84(3()0))01*)*))
@M03152:184:000000000-AWYW1:1:2107:14161:5735 2:N:0:ATAGCACAATACCTGT
CCCAACTATCCCTATTAATCATTACATCGATCCTAGAAACCAACAAAATAGAATGCGATGTCCTATTTCATTATTCCATGCTAATGTATTCAAGCGTTAGCCTGCTTTAAACACTCTAATTTTTTCAAGGTAACAGTCCTAATTCCCCATAACATCAAATGAATGACATTATGGTTCATTAGAAGGTGAGAACCAATAAAGCCAGTACGTACCGAGGGCACGACCGACCCATTGATCCCGAAATTCAACTACGAGCTTAGATCGGAAGAGCGTCGTGTAGGGAAAGAACAGGCATGAGTAA
+
CCCCCGGGGGGGGGGGGGGGGGGGGGGGGGGGGGGGGFGGGGGGGGGGGGGGGGGGGGGGGGGGGGGGGGGGGGGGGGGGGGGGGGGGGGGGGGGDGGGGGGGGGGGGGGGGGGGGGGGGGGGGGGGGGGGGGGGGGFEGGGGGGGGCGDFEGGGGFGGDGGFG=AFGGGGGG8EGCEFGGCFFGGGDFGFGGFDFFFGFC8=DEFFGGCD?9EGEBD*::?A88>BB2@9F8+ACG9A)?>EBFCCFF7FE?DA9AECEE?),(//,5@87;D9:B)4BBDB>6(41(434)3)7*.*))
@M03152:184:000000000-AWYW1:1:2107:14500:5894 2:N:0:ATAGCACAATACCTGT
CCCAACTATCCCTATTAATCATTACGTGGTCCTAAAACCAACAAAATAGAACCATCGTCCTATTTTATTATTCCATGCTAATGTATTCAGGCAGAAATGCCCGCTTTAAACACTCCAATTTTTTCAAAGTAAAGGTCCTGATTCATCGAAACACCCAAGAGCATCCCGACTCACCAGAAGGTGAGAAATTGGCTACACACCGTTTCATGCCCCTAAAGGCACGAGCGATATATCCCAATCCCGAAATTCAACTACGAGCTTAGGTCGGAAGAGCGTCGTGTAGGGAAAGAAAAAGAATGGG
+
CCCCCGGGGGGGGGGGGGGGGGGGGGGGGGGGGGGGGGGGGGGGGGGGGGGGGGGGGGGGGGGGGGGGGGGGGGFFGFGGGGGGGGGFFDGGGGGGGGGGGGFFEEFGEA<FGFGFFGGFFFFGGFCFFFGGGGGGGDFFGGCFFGDCFGEEFG>EFGGCGCFGGFGGGGGCF8FGGFGGGGGGGFFFCDDD8FGGGFFAEDFDE?FGGCFG?CCFFFF5CAAD)99>>>@F+9/;?A?B)>B2855A4CCCCGF;D;((/4)))1331;3(((-(-0-73)6?(,3231(.0(.)*)*((
@M03152:184:000000000-AWYW1:1:2107:12595:5902 2:N:0:ATAGCACAATACCTGT
CCCAACTATCCCTATTAATCATTACATCAGCCTTAGAAACCAACAAAATAAGACCAACGTCATATTCTATTATCCCATGCTGTAATATTCAATGGCAAGTTACGCCTGCTTTGAACACTCTAATTTTTTCAAAGTAAATGATTTGAAAGTCTTGCGACCTCCAAAGGATAGGAAGCACCAGCCGAGCCACGCCACAAGGACGAGCTTTGACCAGAAAGCATTCCGAAATTCAACTACGAGCTTAGATCGGAAGAGCGTCGTGTAGGGAAAGAAAAGCTAAGTGTACATATCGGTGGCGTAG
+
CCCCCGGGGGFGGGGGGGGGFFFGGGGGGGGGGGGGGGGGCGGGGEFGGGGGGGGGG:CGGGGGFFFGCGFGGGGGGGGGFFFGGGGGGFE9EFFGGGGGGGCGECF?<FFEF<FFGFGG<EFFDGEGGGFF9<FEFFFFEGGGG@EG9ECFGGGGGGC+>DG,=8D8DEGGGA?FED,DE8=E8CE+D=CEGGGGCGFFG6?>99AFDFF;ACGFFFFF6@E<)/54:@CBAC8DGFE=?29C687+826:(*.(0.12332534?@DD(8((.((*.*,*)96))-..))0,5)*(1((
@M03152:184:000000000-AWYW1:1:2107:14142:5924 2:N:0:ATAGCACAATACCTGT
CCCAACTATCCCTATTAATCATTACGTCAATCCTAGAAACCAACAAAATAGGGTCAAACGTCCTATTTCATTATTCCATGCTAATGTATTCAAGCGCTTGCCTGCTTTAAACACTCTAATTTTTTCAAAGTAACAGTCCTGATTCCCCGCAACACCAAATTAATGGCATTACGGCTCATCAAGAGGGAGGAATCAGCAAGGCCAGTTCATACCATTGGCACGACCAACCTGCTGACCCCGAAATTCAACTACGAGCTTAGATCGGAAGAGCGTAGTGTAGGGAAAGAATAGGAAGTCAGAA
+
CCCCCGGGEFFGGGGGFGGGGGGGGGGFCCGGGGGGGFFGFCFGGGGGGGGGGGGGGG?CCCFCFGFGGFFFGFFGF<FAFGCFFFFGGGGG@FGEGGGFGCFGEFGFGFFFDEFFGGGFGAFFCFGGDGFGFFFFG@,F9F9DGCFEEGGGGFGGGGGCAFCFFGFGA9EDFC=EG=9DFG8FFGCC>EGGGCFGCFGFC67@EF7+<CGG*9<89;*@A5=A):=DD4=F*?:7*;8@E@>=+:?FCGF;0>:6A@7;EE??;11(3@DF((22,9<FB>:)(,4.)-.70.))*)*.)
@M03152:184:000000000-AWYW1:1:2107:17682:5983 2:N:0:ATAGCACAATACCTGT
CCCAACTATCCCTATTAATCATTACGTCAATCCTAGGAACCAACAAAATAGGATCGAACGTCCTATTTCATTATTCCATGCTAATGTATTCAAGCGTTAGCTTGCTTTAAACACTCTAATTTTTTCAAAGTAACAGTCCAAATTCCCCGCAACACCAAATTAATGGCATTACGGTTCATCAGGAAGGAGGAATCAGTGAGACCAGTACATACCAGAGGCATGACCAACCTACTAACCCCGAAATTCAACTACGAGCATAGATAGGAAGAGCGTCGTTGAGGGAAAGAACGTGAATAGTTAA
+
CCCCCGGGGGGGGGGGGGGGGGGGGGGGGGGGGGGGGGGGGGGGGGGGGGGGGGGGGGGGFFGGGGGGGGGGGGGFGGG9FFFFGGGGGGFGGGDFGGGGGGGCFGGGGGGGGFGGGGGGGGGGDEGGGGGGGGGGGGFFGGGGGGGGGGGGGGGGGGGGGGFGGFDEGGGG?E@ECDCFGFGFGGEGGEGFGGGGGGGFGF+99?FGGGGG9F6CFF*<FAE@:>CA59BFFFEF;6*4?>B2BCEF*4606559)/))9?3;(4>;@1@@2/36(),8:31<:0::4((.)-***)2.)
@M03152:184:000000000-AWYW1:1:2107:17364:6025 2:N:0:ATAGCACAATACCTGT
CCCAACTATCCCTATTAATCATTACGTCAATCCTAGAAACCAACAAAATAGGATCGAACGTCCTATTTCATTATTCCATGCTAATGTATTCAAGCGTTAGCTTGCTTTAAACACTCTAATTTTTTCAAAGTAACAGTCCAAATTCCCCGCAACACCAAATTAATGGCATTACGGTTCATCAGGAAGGAGGAATCAGTGAGACCAGTACATACCAGAGGCATGACCAACCTACTAACACCGAAATTAAACTACGAGCTTAGATCGGAAGAGCGTCGGGTAGGGAAAGAACAGGAAGGTGGAG
+
CCCCCGGGGGGGGGGGGGGGGGGGGGGGGGGGGGGGGGGGGGGGGGGGGGGGGGGGGGFGFFGGGGGGGGGGGGGEFGGCFGGGGGGGGGGGGGGGGGGGGGGGGGGGFGGGFGGGGGGGGGGGGGFFFFGGGGGGGGGGGFGGGAFFCGCEGGGGGGGFGGGGE8EDFGGGGG=@EFGGGGFG?FGGGGGGGFEFFDGFGFCCGGFFGGGG6@FF5?DEFFFEECBB=*86AFFG*@*:BFFFF4>>ECF)5C;@A;C84)133032(3891/1(1)4<B>7FBBFF(:78)())*(*,(
@M03152:184:000000000-AWYW1:1:2107:17825:6051 2:N:0:ATAGCACAATACCTGT
CCCAACTATCCCTATTAATCATTACGGCAGTTCTAAAAACCAACAAAATAGAACCACACGTCCTATTTTATTATTCCATGCTAATGTATTCAGGCATAGGCCTGCTTTGAACACTCTAATTTTCTCAAGGTAAAAGTCCCAGTTCCCCGATGCATTCAATAAAGAACACACCGGTTCACTAAGAGGCAAGACCCGGTCAAGCAGTAAACACGCCGTCAGGCGGAACACCCAACCAGACACGAAATCCAACTAAGAGATTAGACGGGAAGAGAGACGAGTAGGGCAAAAAAAGATATAGAAA
+
CCCCCGGGDGFGGGGGFGGDGGFGGGCGFEDF9EDFGGFBGGFGGGGGGGGGGGGG8FGG@FFEGGGGGGD9@FFGFFFFEFFEGGFFGGGGFGGGCCEDGGGGGGEEGGGEG8FGFFGGEFFE99<FGGFEFGCDFFF<=FEE;F@FC@CECEECGGG9E=@ED8=DCFE@CE8+=EFGFDCFGFGGGGG8DGGGCDGC96CF7BC++5;9*73:59946*5@(:>4:/(:4587C.)=:0:;)+(26<5()2;)))).)))((4:((.30(((-(.()-*()4((.33(8))*/*)*))
@M03152:184:000000000-AWYW1:1:2107:10276:6202 2:N:0:ATAGCACAATACCTGT
CCCAACTATCCCTATTAATCATTACGTCAATCCTAGAAACCAACAAAATAAGATCAACGTCCTATTTCATTATTCCATGCTAATGTATCCAAGCGTTAGCCTGCTTTAAACACTCTAATTTTTTCAAAGTAACAGTCCTGTTTCCCCGCAACACCAAACTAATGGCATCACGGTTCTGCAAGAGGGAGGAATCAGTGAAGCCAGTACGTACCGGCGGCACGACCGACCTACTGACCCCGAAATTCAACTACGAGCTTAGATCGGAAGAGCGTCGTGTAGGGAAAGACCAGGTATGTGTATA
+
CCCCCGGGGGGGGGGGGGGGGGGGGGGG;CFGGGGGGGGGGGGGGGGGGGGGGGGGGGGGGGGGGGGGFGGGGGGGGGGGGGGGGGGGGGGGGGGGGGGGGGGGGGGGGGGGGGGGGAFGGGGGGGGCBFGGGGGGGFGGGGGGGGGEGGEGGGGGEFGGF?EDFFFFGGGG>FGGGGGFCF8?GCEFEGGGGFAFEFFFDFGAF7ADFCFGEGG>BD>A?EFBFFFFBFEFFF@GGE:@E>FFFFFFD*94(9B9F<24)-2(,(4?004,363::46*2),)(.((.8<77)0=*)0-)
@M03152:184:000000000-AWYW1:1:2107:12448:6254 2:N:0:ATAGCACAATACCTGT
CCCAACTATCCCTATTAATCATGTTCCTTGGCACCCGAAATTCAACTACGAGCTTAGATCGGAAGAGCGTCGTGTAGGGAAAGAACAGGTATGTGTAGATCTCGGTGGTCGCCGGCTTATTAAAAAAAAAAACCTGTAATTCTAGCGGAGCTAGTTTTTGAAAGCTCACGATGAAATGCCACAACCCGAGTTTTATACTGAAATGGTGCGCTCTCATCAATCATCTCACTGCTACACACTGAGTTACTTCTCATGGTGTGTGTCCTATGACACGCGATCACGCGTACCCGCCGCTACACAA
+
CCCCCGGGAFGGGFGGGGGGGGGGGGGGGGGGGGGGGGFEEFGFGGGGGGGGGCGGFGFGGGECCGGGGGGGFGGGGGGFGGGGCFGEGFFGFG9FC,C,,<5BC?==,:++,@++4+,,,955,5::+68>+3,,79,,,9,,8,++++3,,,83,,***,,,,,,4,,***2:,,,5>,,=,7>5***/*,,,,,4,+,401+*10+/)))*0*+/+;++).)+.+)+)26+/*7*0(*)).**)*)*1.)**.*)((.(,))-).22)),((((0()()(),-(()(())(0)))*)(
@M03152:184:000000000-AWYW1:1:2107:24434:6269 2:N:0:ATAGCACAATACCTGT
CCCAACTATCCCTATTAATCATTACGTCAATCCTAGGAACCAACAAAATAGGATCGAACGTCCTATTTCATTATTCCATGCTAATGTATTCAAGCGTTAGCTTGCTTTAAACACTCTAATTTTTTCAAAGTAACAGTCCAAATTCCCCGCAACACCAAATTAATGGCATTACGGTTCATCAGGACGGAGGAATCAGTGAGACCAGTACATACCAGAGTCATGACCAACCTACTAACCCCGAACTTCAACTACGAGCTTAGATAGGAATAGCGTCGTGTAGGGAAAGATACGTGAGGTGTGA
+
CCCCCGGGGGGGGGGGGGGGGGGGGGGGGEGGGGEFFGGGGFGGGGFGGGFGGGFCCEFG@FGGGGCEFGGGFCGGGGGGCFCCFFF@EEFGFGDGGGGCFGC8<?EEB,E,<?,AFF<AFGGFFF99FDFGFGFGDFF9E:FGGDDAEC+@GGGGF,>DE=CFF,D?EDAFD+@CCG:@ED?8+86:CE+@@CCGGGGFGGFF7CAFC@97*9C6F+*+?8AC:*)*:6)*;4/;*9@@4@)0=FFC*267/*:().936?)/5)))).).((..().6<>?F?(4)))(0),)06(0()
@M03152:184:000000000-AWYW1:1:2107:9240:6356 2:N:0:ATAGCACAATACCTGT
CCCAACTATCCCTATTAATCATTACGGCGACTCTAGAAACCAACAATATAGAACCGCACGTCCTATTTTATTATGCCATGCTAGTGTATTCAGGCAAAGGCCTGCTTTGAACACTCTAATTTTCTCAAGGTAAAAGTCCTGGTTCCCCAACACACCCAAGTAAGGGCATGCCGGCTCACCAAGAGGTAGAACCCAGCCAGACAGTACGTACCCAATAGGCAGACCGCCCGACCAGGTTCGAAATTCAACTACGAGCTTAGATCGGAAGAGCGTCGTGGAGGGAAAGAACAGGTATGGGAAA
+
CCCCCGGGGGGGGFGGGGGGGGGGGGGGGGGGGGFGGFGGFGGGFFGGGGGGGGGGGGGGFGGGGG,FGFGGFFGGGGGGFGGGGGGGGGFF<CFFGFGGGGGGGGGE<FBA5EFFF<FGGGGGGGGGGGGGGGGAFFFGGCEFGGGGGGGGGGG6EFG,@DGCF8CFGGFGDG>C>DGGF?8DFFGCFGEG,BCGEF>61CF69<A7FFGGA6?4*=F?F4@)):=?@E>EFADD6=AFF;B@F6?FFC6@?GF;>74))-6(4086:?2>1:660)4:?>?F:83:(.(01.9:*(*((
@M03152:184:000000000-AWYW1:1:2107:12798:6424 2:N:0:ATAGCACAATACCTGT
CCCAACTATCCCTATTAATCATTACGGCGACTCTAGAAACCAACAAAATAGAACCGCACGTCCTATTTTATTATTCCATGCTAATGTATTCGAGCATAAGCCTGCTTTGAACACTCTAATTTTCTCAAGGTAAAAGTCCTGGTTACCCGACACACCCAGTGAAGGGCATGCCGGCTCACCAAGAGGTAAGGCCCAGCCAGACAGTACATACCGTTAGGCAGACCATCCGGCCAGGTCCGAAATTCAACTCCGAGCTTAGATCGGCAGCGCGTCGTGTCGTGAAAAAACAGTAACAGGGAGA
+
CCCCCGGGGGGGG,FFDGGGGGGGGGGGGGGGGGGGGGGGGGCGGGFFGGGGGGGGGGDGEFGGFFGGGGGFFGGFG9FFCFFGGGGGGGE<?<FFGGGFGGGEFGGGDFGGGGGFGG9DEDGGGGAFE8E,EC9FFAFGFCFGGGGG+@++@@FCFD8,>,@886CFGGGG>@CEGDGGC,7,,@DC7CFGCEC5FG>FFDGAGGFGGCFGECDFB>A9>>=@>FEA(?(2580;F4)35>57:AC=?*;6;CDFFFF)69::(23(((416(-41)-)403*)(-(..-**)**/(*((
@M03152:184:000000000-AWYW1:1:2107:25669:6756 2:N:0:ATAGCACAATACCTGT
CCCAACTATCCCTATTAATCATTACATCGATCCTAGAAACCAACAAAATAGGTTCGAACGTCCTATTTCATTATTCCATGCTAATGTATTCGAGCGATTGCCTGCTTTAAACACTCTAATTTTTTCAAAGTAACAGTCCTGACTCCCCGTAACACCAAATTAATGACATCACGGCTCGTCAGAAGGGAGAAATCAATGACGTTAGTACGTACCGAGGCACGACCGGCGTATTGATCCCGAAATTCAACTACGAGCTTAGAACGGAAGGGCGGCGGGTGGGGAAGAAACAGGTATGTGGCGA
+
CCCCCGGGGGGGGCFGGGGGGGGGGGCFGFFF@FFCGGGGGGEGGGGGGGEGFGGDFGGD:CGEGDGGGGGGCEFCGGGGGGGFGGGGFFGCGGGGEEGFGF9CDFGFFEGF9D<?BAFGGDGGGGGF9FGGFFFFGGGG,9@FGGGEC4=E:;FEGGGGGGGF8;ECGGGD6+@?C>C>DEGC?8BFEGGGGGG6E?F970=F6CFC>FCFDC*95@DABEFBF>=>251):85D7FEFF0A3@C5+<*6(4*)().8>))(-((7((((((,(13)(7052)((.((((1*))**)1((
@M03152:184:000000000-AWYW1:1:2107:26728:6769 2:N:0:ATAGCACAATACCTGT
CCCAACTATCCCTATTAATCATTACGTCAATCCTAGAAACCAACGAAATAGGATCGAACGTCCTATTTCATTATTCCATGCTAATGTATTCAAGCGTTAGCTTGCTTTAAACACTCTAATTTTTTCAAAGTAACAGTCCAAATTCCCCGCAACACCAAATTAATGGCATTACGGTTCATAAGGAAGGAGGAATCAGTGAGACCAGTACATACCAGAGACATGACCAACCTAATAACCCCGAAATTCAACTACGAGCTTAGATCGGAAGAGCGTCGGGTAGGGAAAGAAAAGGTAAGTGTAA
+
CCCCCGGDGGGGGFFFGGGFFGAFGCGGEFGGGGFGGGGGGGGDDCGGFFFF9FEFGGGDFD@FGGGGGGFGGGGGGGGGGGGGGGGGGGGGGGGCFGGGFFGFFFGGGGF9<EFCGGGGDEFGGFG<FFAFFCDFGGGGGGGA9EEE+8CC7>FCFGGGFCEGGA8?FFFFG+68@DF,3D=>FGEFGGGG?FFA:+=?DG6A,:9FC;CGFG6?A*0@CA=E:;:BD*)*=1A94;A>DAFFA8CC?FF;2C?@)=E39??((6<@F(((.4((-04>:BB>0,(.(733*)*/0.:<)
@M03152:184:000000000-AWYW1:1:2107:3755:6802 2:N:0:ATAGCACAATACCTGT
CCCAACTATCCCTATTAATCATTACGGCGATCCTAGAAACCAACAAAATAGGACCGCACGTCCTATTTTATTATTCCATGCTAATGTATTCGGGCGTAAGCCTGCTTTGAACACTCTAATTTTTTCAAAGTAAAAATCATGGTTCCCTGCCACACCCAGTAAAGGGCATAACAGCTCACCACGAGGTAAGCCTCCACCGCTCCAGTACACACCCAAATAGGCGGACCGGGCGGCAAAGGCCGAAATTCAACTACGAGCTTAGATCGGAAGAGCGTCGTGTCGGGAAAGAACAAGTATAGTT
+
CCCCCGGGFGGGGGGGGFGFGGGGGGGGGGEFCCFGGGGGDF8CFFGGGGCFGGGGGGGGEDFFGC@CFGGG@FF9EFFGGGGGGGGGGDCGGGCCGGGFC@FGGGFGFFGGGCG?<EEFGFFFGFFFGFGGGGGGGCEFGGGEE,>EEF?FEGEGEGFEGGF,@EEGGGGGFGG?8DF6<DG+98@CFGFGGG57FCGFEGGFFGAF>FGGF*/8F==F9A=@BF9)(.6:7@>)>:)(8>50@F<BA*9<3774@0-4)4A9A:(4(((.342-4@:5(7(796(.2437),*0*)*))
@M03152:184:000000000-AWYW1:1:2107:20031:6818 2:N:0:ATAGCACAATACCTGT
CCCAACTATCCCTATTAATCATTACGGTGATCCTAGAAACCAACAAAATAGAATCATGCCGTCCTATTTTATTATTCCATGCTAATGTATTCAAGCAAAATGCCTGCTTTAAACACTCTAATTTTTTCAAAGTAAAGGTCCTGGTTCCCCGTGACACCCAATTAAGGGCATCGCGGTTCTCCAGAAGGTGAGAAATTGACTACACCAGTTCATACCCCTTAAGGCACGACCGATGTGTCAATCCCGAAATTCAACTACGAGCTTAGATCGGAAGAGCGTCGTGTAGGGAAAGAACAGGAAA
+
CCCCCGGGGGGGGGGGGGGGGGGGGGGGGGGGGGGGGGGGGGGGGFFGGGGGGGGGGGGGGGGGGGGGGGGGGGGGGGGGGGGGGGGGGGGGGGFGGGGGGGGGGGGGGGGGFGGGGGGFGGGGGGGGGGGGGGGGGGGGGGGCFGGGGGGGEGGGGGGGGGGGGA8FEGGGGGDGGGGGGGGGGGGDFGFGGGGGGGGFGGGFGGFGGFFGFFFFFFFA5F@@DFFA>DFFFDDFFFFCFFF=FFDE>GFC<CFEF@(,((:EE@F<?61?6B8@;:(87B().)441:,<:BFFG:*.(
@M03152:184:000000000-AWYW1:1:2107:8808:6865 2:N:0:ATAGCACAATACCTGT
CCCAACTATCCCTATTAATCATTACGTCAACCCTAGAAAACCAACAAAATAAGATCTACGTCCTATTTCATTATTCCATGCTAATGTATTCAAGCGTTAGCCTGCTTTAAACACTCTAATTTTTTCAAAGTAACAGTCCTGTTTCCCCGCAACATCAAATTAATGGCATCACTGTTCTACAAGAGGGAGGAGTCAGTGAAGCCAGTTCATACCGGTTGCACGACCGACCTACTGACCCAGAAATTCAACTACGAGCTTATATCTGCAGAGCGTCGACTAGGGCAAGAAAAGGTAGCGGTAG
+
A@@-8@EEGCGFG<CFFC9<EEFGEF<F,FAEGFF<A<EDE@C8BDGGFFFC,C,E,6@@FEEEFFEE@FFCDFAAFGAF8F@FC@@F<EC<@C@FFCCB,@F<,,CE95,ECFGG9,:EE<FACEFAEFEFE<FGGF8@>BEFFEFGGD7CF,,@,@,>@,@D,@FGGGGC,E=@EC8EF9988D=FE6CGGD8DFGGB,A=9@=D7+CC+*+33**3AF?A5>?BEFA*;AF4*;;)/;>;*++*10=).6*=@BE<))/9))76;9(3(.(6((.,)5)(.(,,(.,()/6=))(1((
@M03152:184:000000000-AWYW1:1:2107:12697:6893 2:N:0:ATAGCACAATACCTGT
CCCAACTATCCCTATTAATCATTACGTCAATCCTAGAAACCAACAAAATAGGATCGAACGTCCTATTTCATTATTCCATGCTAATGTATTCAAGCGTTAGCTTGCTTTAAACACTCTAATTTTTTCAAAGTAACAGTCCAAATTCCCCGCAACACCAAATTAATGGCATTACGGTTCATCAGGAAGGAGGAATCAGTGAGACCAGTACATACCAGAGGCATGACCAACCTACTAACCCCGAAATTCAACTACGAGCTTAGATCGGAAGAGCGTCGTGTAGGGAAAGAAAAGGTATGACGAG
+
CCCCCGGFGGGGGGGGGGGGGGGGGGGGGGGGGGGG9CFGGGGGGGGFGGGGFGFGEGGEFEFFFFGGGGGGGGGGGGGGGGGGGGGGGGFAFFGGFGGGGGFGCFEGFFFD9=FGFEFGGGGGGFFEGGGFFFGGGG?EEFGGG9EFGDCGGGGGGGGGGGGGGFDDFGGGGGGG>DGGGF88DGGGGGGGFGGFEFGFGGGFFGFFDCFFFF?FF@5@FF@@EFFF9C5;AFCGG99>DB;9BFECEF6;(*0(:367<?)(1(((//(..31(1)(9)04>0(3((.,0140/*)*-(
@M03152:184:000000000-AWYW1:1:2107:3852:6963 2:N:0:ATAGCACAATACCTGT
CCCAACTATCCCTATTAATCATTACGGCGACTCTAGAAACCAACAAAATAGAACCGCACGTCCTATTTTATTATGCCATGCTAATGTATTCAGGCAAAGGCCTGCTTTGAACACTCTAATTTTCTCAAGGTAAAAGTCCTGGTTCCCCAACACACCCAATTAAGGGCATGCCAGCTCACCAAGAGGTAGAACCCAGCCAGACAGAACGTACCCAATAGGCATACCGCCCGACCCGATTCGAAATTCAACTACCAGATTAGATCGGAAGAGGGTCGTGTAGGGAAAGAAACGGTACGATGAG
+
CCCCCGGFGGF8FCEEAFGFGGFEGD;CCGGDGGD@CAFGGGG7FFEECFFFDFEEEGGCFFGG9FFGGGCFFFFGGGGGGCFGGGGGGCGGF9FEFDF8,BD<<<BA<,?5AAF@,A,?E9F9?<<FGGG;9A@B,AE99==E=EGFE@ED:EC6C?FB,,@AD8CFGG8D,@F8=F8,@EF8=D3>@CF98E6@CF?*@DFF,9A;**0<*,*39+*/**:@FB9*-/>BB)3/).;(8(8(;6?F4364(;),/7).95<(:337?((--(-(,)(15>().(2(43(.0,))*(1))
@M03152:184:000000000-AWYW1:1:2107:25780:6991 2:N:0:ATAGCACAATACCTGT
CCCAACTATCCCTATTAATCATTACGGCGACTCTAGAAACCAACAAAATAGAACCGCACGTCCTATTTTATTATGCCATGCTAATGTATTCAGGCAAAGGCCTGCTTTGAACACTCTAATTTTCTCAAGGTAAAAGTCCTGGTTCCCCAACACACCCAATTAATGGCATGCCGGCTCACCAAGAGGTAGAACCCAGCAAGGCAGTACGTACCCAATAGGCAGACCGCCCGACCAGGTCCGAAATTCAACTACGCGCTTAGATCGGAAGAGCGTCGTGTAGGGAAAGAACAGAGACTTGGAA
+
CCCCCGGGDFCFGGGGGGGGGGGGGGGGGGGGGGGGGFGGFFFGGFGGGGGGEC8BEEGG@CFGGAFFGGFGGGGDGFG?FGGCFDFFFG,EF9FGFFFGGC8BFGGGG<E,ECFGGFGAFGGCFDEFFGGE<FFFECFGCDG9E@@FEGEGGGC@FG?,>EG8EFGCFG?DGEGEEDAF?8DCFDBFGGGGGGGFF+@?5CFBE>B5*75D*,3;>94@>ADB48=854(83>1C>)*.5(./+;9FEFAE?))45(3)4)6:81<,(4?9(1-,40(/2@256:11(4()).0*2)*.)
@M03152:184:000000000-AWYW1:1:2107:15400:7058 2:N:0:ATAGCACAATACCTGT
CCCAACTATCCCTATTAATCATTACGTCAATCCTAGAAACCAACAAAATAGGATCGAACGTCCTATTTCATTATTCCATGCTAATGTATTCAAGCGTTAGCTTGCTTTAAACACTCTAATTTTTTCAAAGTAACAGTCCAAATTCCCCGCAACACCAAATTAATGGCATTACGGTTCATCAGGAAGGAGGAATCAGTGAGACCAGTACATACCAGAGGCATGACCAACCTACTAACCCCGAAATTCAACTACGAGCTTAGATCGGAAGAGCGTCGTGTAGGGAAAGAACAGGCATGGATAA
+
CCCCCFFGGGGGGGGGGGGGGGGGFEFF@FFGGGGGFGGFGGGGGGGDGGGGGGGCCGDGCFEGCGGFFGGGGCFGFFFFGFGCGGGGGGFGDFGGFCFCGGC8FABFDGGGGGGGG,CEFEGGGFAEEEFFDGFGABFGGGGGGGFF8CECGGGGGGDAEEEGADCFGGGGFG?EEFGCACFGGGG8DE>GGFFGFGGFGGFFFFFG++?7AFC?F*:?AFF5@ACDDFFFFFEGGFFFF2B>F6@FCDFE@G;=5(7@;CE;0;@B3@(6,40,604=A34>?F:0(427)4))*,*.)
@M03152:184:000000000-AWYW1:1:2107:3503:7090 2:N:0:ATAGCACAATACCTGT
CCCAACTATCCCTATTAATCATTACGTCAATCCTAGAAACCAACAAAATAGGATCGAACGTCCTATTTCATTATTCCATGCTAATGTATTCAAGCGTTAGCTTGCTTTAAACACTCTAATTTTTTCAAAGTAACAGTCCAAATTCCCCGCAACACCAAATTAATGGCATTACGGTTCATCAGGAAGGAGGAATCAGTGAGACAAGTACATACCAGAGGCATGACCCACCTCCTAACCCCGAAATTCAACTACGAGCCTAGATCGGAAGACAGTCGGGTAGCGAACGAACAGCGAGTCAGAT
+
CCBCCGGGDGFFCFFGG@FFGFGD96;ECEGG8CEE<FFGGFFGGGGGGGGDFFGGDFFGCGCFCFFGGGFFGFGFFGFDGFGFGGFECEA,CAFCFGGFFFF,AFF,EF<EC=F@9DGGGAE,@8EEEGFFAFCF=FEFFDDEGFGACGGGEFG=A=FCB9@AEGCF8=;=D@DCEFAFDDFDFFG8=8=8@FG8@DD0,6+;@FFGGGGGFF?A*:*9*;@5)*198*)*;*6>*?4AFF5@6B?F416@(*/(06337)14((/,6(/(7)6((.())007(,(,192))-))*)0.)
@M03152:184:000000000-AWYW1:1:2107:21333:7284 2:N:0:ATAGCACAATACCTGT
CCCAACTATCCCTATTAATCATTACGTCAATCCTAGAAACCAACAAAATAAGATCAACGTCCTATTTCATTATTCCATGCTAATGTATTCAAGCGTTAGCCTGCTTTAAACACTCTAATTTTTTCAAAGTAACAGTCCTGTTTCCCCGCAACACCAAACTAATGGCATCACGGTTCTGCAAGAGGGAGGAATCAGTGAAGCCAGTACGTACCGGTGGCACGACCGACCTACTGACCCCGAAATTCAACTCCGAGCTTAGATCGGAAGAGCGTCGTGTAGGGAAAGAACAGGTAGGTCTAGA
+
CCCCCGGGGGGGGGGGGGGGGGGGGGGGGGGGGGGGGGFGGGFGGGGGGGGGGGGGGGGG?FGFFFGGGGGGGGGGGGGGGGGGFGGGGGFGGGGGGGGGGGGGGGGGGGGGGGGGFGGGGGGGGGGGEFGGAD9FGFGGGGGGG9E7EEGGGGGGGCGGGFGAFGGGGGGGDGDGGGGGGDGGE@CCEEFCFGGADDGFDCFFGGFDGGFDFGGFDFFF>ABA>FF?@45=AF@<*::>)1AEFFCF?*8867A>AC3CCE2(4:2(300,(,-4.<4F1@:>?F?,11(/*))0*)2.-
@M03152:184:000000000-AWYW1:1:2107:11574:7332 2:N:0:ATAGCACAATACCTGT
CCCAACTATCCCTATTAATCATTACGGTGGTCCTAGAAACCAACAAAATAGAACCATGCCGTCCTATTTTATTATTCCATGCTAATGTATTCAAGCAAAAATGCCTGCTTTAAACACTCTAATTTTTTCAAAGTAAAGGTCCTGGTTCCCCACGGCACCCAATTAAGGACATCGCGGTTCTCCAGAAGGTGAGAAATTGACTGCACCAGTTCATACCCCGTAAGGCACGACCGATGCGCCAATCCCGAAATTCAACTACGAGCTTAGATCGGAAGAGCGTCGTGTAGGGAAAGAACAGGTA
+
CCCCCGGGGGGGGGGGGGGGGGGGGGGGGGGGGGGGGGGGGGGGGGGGGGGGGGGGGGGGGGGGGGGGGGGGGGGGGGGGGGGGGGGGGGGCFGGGGGGGGGGGGGGGGGGGGGGGGGGGGGGGGGGGGGFGEGFEFGCFGGFGGGGGGGGGGG7EGGGGGGGGGGFFGGGGGGGG>CG>FGGGGFGFGGGGGFFFGGGFGGGFGGFFCCGCA:CFF9FAAEFF5>5>AFA4AABGGFD@DBF3FFDF97AE?>FFF@;27199:>?A94?B6<BBF?;56B0731AB67?5):5;*,*.)
@M03152:184:000000000-AWYW1:1:2107:9404:7385 2:N:0:ATAGCACAATACCTGT
CCCAACTATCCCTATTAATCATTACTTCCGCCCTAGAAACCAACGAAAGTAGAACCAAAGTCCTATTTCATTATCCCATGCTAATATGTTCAAAGACTTGGATACGCCTGCTTTGAACACTCTAATTTCTTCACAGTAAAAGATTTGAAATACTTGATACCCTAATTATTAGATAATTTCGGGAGTTATTTCAAAAGGAAGGAAATAAATATTTTAGTTCTCACTTTGTGAAGTGGACCGTAAATTCTTTATTAACCGAAATTCACCTATGAGCTTAGATCGGAAGAGCGTCGTTAAGGTA
+
CCCCCGGGGGFGGGGGGGGG9FFFFGGG,CEFGGGFDGFGFGDECFDCEGFGAFGGFGGGAEFGFFAFGFGG<E<<FGGGGGGGGGGGGGGFDGFGGGGGC,EDEFDCF7AF?FFFGGG?FGFGAFFFFFGGFFGGGGAF9FGGGFGGCFGFGGG9FFDDFGGGDFFFGGG,E=EAFFFD,+=6=CGGGEGDGDE,D6,98D?DGFFCF+?9<FFF5?EFFFED<D@FC;CC@CC6=*@)9>5)4+0?5=97AF+*0-4):BC?E*:@B*8C*7CECAFF?)()05,31293)())*1*)1
@M03152:184:000000000-AWYW1:1:2107:19696:7406 2:N:0:ATAGCACAATACCTGT
CCCAACTATCCCTATTAATCATTACGGCGACTCTAGAAACCAACAAAATAGAACCGCACGTCCTATTTTATTATGCCATGCTAATGTATTCAGGCAAAGGCCTGCTTTGAACACTCTAATTTTCTCAAGGTAAAAGTCCTGGTTCCCCAACACACCCAATTAAGGGCATGCCGGCTCACCAAGAGGTAGAACCCAGCCAGCCAGTACGTACCCAATAGGCAGACCGCCCGACCAGGTTCGAAATTCAACTACGAGCTTAGATCGGAAGAGCGTCGTGGAGGGAAAGAACAGGTATGAGTAG
+
CCCCCGGGGGGGGGGGGGGGGGGGGGGGGGGGGGGGGGGGGGGGGCFGGGGCFGGGGGGGGGGGGGGGGFGGGGGGGGGGGGGGGGGGGGGGGFGGGFCGGGGGGGGGGGGGCFFGGGFGGGGGGGGGGFGGAECGGGGGGGFGGGGGGGGGGGGCEFFGGFGGGGGGGGGGGGGGGGGGG8?FFFGGFFGFGGGGFGF5*0CFFGFDDDFGFG4AFFFFFDB:9B>FFF;DF:?DGAFB4=>@F6C1)@;3/*)48?A45<9(404((419913(-)-528(8281((((094*)*606)
@M03152:184:000000000-AWYW1:1:2107:14203:7425 2:N:0:ATAGCACAATACCTGT
CCCAACTATCCCTATTAATCATTACGGTGATCCTAGAAACCAACAAAATAGAATCATGCCGTCCTATTTTATTATTCCATGCTAATGTATTCAAGCAAAATACCTGCTTTAAACACTCTAATTTTTTCAAAGTAAAGGTCCTGGTTCCCCGTGACACCCAATTAAGGGCATCGCGGTTCTCCAGAAGGTGAGAAATTGACTACACCAGTTCATACCCCTTAAGGCACGACCGATGTGTCAATCCCGAAATTCAACTACGAGCTTAGATCGGAAGAGCGGCGTGTAGGGAAAGAACAGGTAA
+
CCCCCGGGGGGGGGGGGGGGGGGGGGGGCFGGGGGGGGGGGGGGGGGGGGGGCFGGGGGGGGGGG9FGGGFGGFGGGGGGGGGGGGGGGGGGGGFGGGGGGFGGGGGGGGGGGGFGGGGGFGGGGGGGGFGDFGFGGDGGGGGFFGGEFGGGCGGGGGGEBFGCGGF8CFGGEEGGECEGFGFDDFG?FGGGGGGGGGGFGGGFGGFGFCC@FCFFA5CCFF@*59=DABAADBFDC>:@A<A(85@A>D88@+:6AE;1?091449)902(6(((30(.4535:AAB<03.7(080(*))
@M03152:184:000000000-AWYW1:1:2107:14972:7437 2:N:0:ATAGCACAATACCTGT
CCCAACTATCCCTATTAATCATTACGGCGACTCTAGAAACCAACAAAATAGAACCGCACGTCCTATTTTATTATGCCATGCTAATGTATTCAGGCAAAGGCCTGCTTTGAACACTCTAATTTTCTCAAGGTAAAAGTCCTGGTTCCCCAACACACCCAATTAAGGGCATGCCGGCTCACCAAGAGGTAGAACCCAGCCAGACAGTACGTACCCAATAGGCAGACCGCCCGACCAGGTTCGAAATTCAACTACGAGCTTAGATCGGAAGAGCGTCGTGGAGGGAAAGAACAGGTATGTGTAG
+
CCCCCGGGGGGGGGGGGGGGCGGGGGGGCGGGGGGGGGGFFGGGG<AFGGGGDGGGGGGGGGGGAFGGGFGGGGGGGGGFGGGGGGGFGGGGGGGGFFFFGGGGGGGGGGGGGGGGG9AFGGGGGGGGG8FGGGGGFGGGGCEFGGGGGGGGGGGGG6DGGGGFCGGGGDFGGEGGGGGGGFF,CCF3DCFFGGG6CFFFGGGFGGFGGGGGF,4AFF4AFF=)28:?=>;EB><D>AAB:;5;FFFCEGA;0<72<B28<22,82<>?13(7114()4><D?>11(480(<7:?6:):<)
@M03152:184:000000000-AWYW1:1:2107:25017:7472 2:N:0:ATAGCACAATACCTGT
CCCAACTATCCCTATTAATCATTACGTCAATCCTAGAAACCAACAAAATAGGATCGAACGTCCTATTTCATTATTCCATGCTAATGTATTCAAGCGTTAGCTTGCTTTAAACACTCTAATTTTTTCAAAGTAACAGTCCAAATTCCCCGCAACACCAAATTAATGGCATTACGGTTCATCAGGAAGGAGGAATCAGTGAGACCAGTACATACCAGAGGCATGACCAACCTACTAACCCCGACATTCAACTACGAACTTAGATCGGAAGAGCGTCGTTGAGGGACAGAAAAGGCAAGTGTTC
+
CC9B@CG@FGGGGGGGGGGFAFGGGGGGGGGCGGGFFAFGGFGGGGGDG9;FCEAFGDCF@CFGGGGGGFGFGEG9FGGCECAFGGGGDFGGGGDGGGGGGGC8@FGG<ADCFFGGGGG?FFGGGC<EA<FADFFGGFGG9,CFEF9FC@EGGGGGGCCDFFGG8,DDGFGGGDCGGCDFFGC888BF886D89997+2;,2=04=++C976*@C6*3559*:@@F@58684/=<*;@45@(:=FFCC42)00*).07;)/.5((/:(/,172(6.()-),)4)-(82,(())())*.*))
@M03152:184:000000000-AWYW1:1:2107:24435:7627 2:N:0:ATAGCACAATACCTGT
CCCAACTATCCCTATTAATCATTACGTCAACCCTAGAAACCAACAAAATAAGATCGACGTCCTATTTCATTATTCCATGCTAATGTATTCAAGCGTTAGCCTGCTTTAAACACTCTAATTTTTTCAAAGTAACAGTCCTAACTCCCCGTAACACCAAATTAATGACATCACGATTTGTTAGAAGGGAGAAATCAATAACGTTAGTACGTACCAAGGCACGACCGACGTATGGATCCCGAAATTCAACTACGAGCTTAGAACGGAAGAGCGTCGTGTAGGGAAAGAAAAAGAATGGGTGAGA
+
CCCCCGGGGGGGGGGGGGGGGGGGGGGGGFGGGGGGGGGGGGGGGGGGGGGGGGGGGGGGGGGGGGGGGGGGGGFGGGGGGFGGGFGGGGGGGFGGGGGGGGGGFGGEGGGGGGGGGGGGGGGGGGGG<FFGGGGGFGGCGGGGFGGEGGGGGGGGGGGGFGGCGGFFGGGGGG8DFFFFFFGGFEFCCFGFFFGCGGGEFGGFGGFCGGCDCC??>FFFEFAABBA0>6()4+)228DFE;FFFFFFFCBF<D336=<))(,1,,/.41((4(,../3),>:4,8(((((0*-))*(*()
@M03152:184:000000000-AWYW1:1:2107:25901:7649 2:N:0:ATAGCACAATACCTGT
CCCAACTATCCCTATTAATCATTACTTCAGCCCTAGAAACCAACGAAAGTAGAGCCAAAGTCCTATTTCATTATCCCATGCTAATATATTCAAAGACTTGGATACGCCTGCTTTGAACACTCTAATTTCTTCACAGTAAAAGATTTGAAATACTTGATACCCTAATTATTAGATAATTTCGGGAGTTATTTCAAAAGGAAGGAAATAAAGATTTTAGTTATCACTTTGTGAAGTGGACCGTAAATTCTTTATTAACCGAAATTCAACTACGAGCTTAGATCGGAAGAGCTTCGTGTAGGGA
+
CCCCCGGGGGGGGGGGGGGGGGGGGGGFFGGGGFEGFGGGGGCFGCFGG<FDGFGGGGGCF9C<FFGGGGG9FC@FFGFGGGGGGGGGGGGGGGGGGGGFGGGGGCG@FGGGGGGG<FGGGGGGGFGGGGGGCFFFFGGFGGGGGGGGGF9EFEF9FGGGFGGGGGGCFFGFFGGGGFGGD8+=CEGFFFGFD>=DFG?FFGF?,DFFGFF+9ECEFFF+D72;9;8BDBBFFF@+=?:A*8556BA+@7B=EGF*;8=9ABFFE?*>@)-:(5>:@A>6*8@4956(/)(20,3;4>C;1
@M03152:184:000000000-AWYW1:1:2107:26552:7667 2:N:0:ATAGCACAATACCTGT
CCCAACTATCCCTATTAATCATTACGGCGACTCTAGAAACCAACAAAATAGAACCGCACGTCCTATTTTATTATGCCATGCTAATGTATTCAGGCAAAGGCCTGCTTTGAACACTCTAATTTTCTCAAGGTAAAAGTCCTGGTTCCCCAACACACCCAATTAAGGGCATGCCGGCTCACCAAGAGGTAGAACCCAGCCAGACAGTACGTACCCAATAGGCAGACCGCCCGACCAGGGTCGAAATTCAACTAAGAGCTTAGATCGGAAGAGCGTCGGGTAGGGACAGAAACGGTATGGGGAG
+
CCCCCGGGGGGGGGGGGGGGGGGGGGGGGGGGGGGGGGGGGGGGGGGGGGGGGGGGGGGGEFGGGGGGGGGGGGGGGGGGGGGGGGGGGGGGGGGGGGGGGGGGGGCGGGGCGFGGGGGGGGGFGGGFCFEFFFFGGGCEGGEGGGDGGGGGGGGGGGGFGGGGFGGGFFGEGG>EGGGGGGGGGGGCFGGECEGGGGGFFGGFFGFGFCGDACFFFFFFFADD(825>?@FEDD3*);9DD>1F6?CEC4).:??@?AF>>4??F09?<F>323(1),71:<)-4(8)((8)())2(/2(
@M03152:184:000000000-AWYW1:1:2107:4411:7719 2:N:0:ATAGCACAATACCTGT
CCCAACTATCCCTATTAATCATTACATCGATCCTAGAAACCAACAAAATAGAATGCGATGTCCTATTTCATTATTCCATGCTAATGTATTCAAGCGCGAGCCTGCTTTAAACACTCTAATTTTTTCAAGGTAACAGTCCTAATTCCCCAAAACATCAAATGAATGACATTATGGTTCATTAGAAGGTGAGAACCAATAAAGCCAGTTCATACCAAGGGCACGACCAACTCATTGATCCCGAAATTCAACTACGAGCTTAGATCGGAAGAGCGTCGTGTAGGGAAAGAACAGGAATGTGTAG
+
CCC<CCGGGGGGDFGGGGGGGGGGGGGGGGGGGGGCFGGGFGGGGGGGGCFGGGGGGEFCFEEGGGGFGGFGGFD9<@CFDGGGGGCFGGFGGFGGGGGGGGGGGCGFFGFGGGGGFGFGGFGGGCGGCFFFGFFDGDEFGGDFGGGFGGGGGGEGFGFFGG;;DD86=FGGG8D=EGGGGFF9E8DDEF8FFFGGGGGFFFFFCFBFGG@F*@9:5:*9@58=5980)0:FFA*+==*5*:@DFFECEGFFFD)6:34>ECC0,3;;;(;01290186+45(531133:F4),)0*)06)
@M03152:184:000000000-AWYW1:1:2107:10848:7798 2:N:0:ATAGCACAATACCTGT
CCCAACTATCCCTATTAATCATTACGTCGATCCTAGAAACCAACAAAATAGAATCAAACGTCCTATTTCGTTATTCCATGCTAATGTATTCAAGCGTGAGCCTGCTTTAAACACTCTAATTTTTTCAAAGTAACAGTCCTGATTCCCCATGACACCAAATTAATGACATCATGGTTCGTCAGAAGGTAGGAATCAATAATACCAGTACGTACAATAGCACGACCAATAAATTAATCCCGAAATTCAACTACGAGCTTAGATCGGAAGAGCGTCGTGTAGGGAAAGAACAGGTATGGGTAGA
+
CCCCCGGGGGGGGGGGGGGGGGGGGGGGGGGGGGGGGGGGGGGGGCGGGGGGGGGGGGGGGGGGGGGGGGGGGGGGGGGGGGGGGGGGGGGGGGGGGGGGGGGGGGGGGGGGGGGGGFGGGGGGGGGGGGGGGGGGGGGGFFGGGGGGGGGGGGGGGGFGGGGGGGGGGGGGGGGGGGGGGGGGGGGFGGGGGGGGGGFFGGGF8AFDCD=FEGGFFFFFFFF=AFEFFFFFFFFGDFBD>AAABFCFEFF25:6@AEEFC?D(:;03@;;B;>>D1ACF;FF.6::?:1:49)))*(0()
@M03152:184:000000000-AWYW1:1:2107:15259:7815 2:N:0:ATAGCACAATACCTGT
CCCAACTATCCCTATTAATCATTACTGGGATCCTAGAAACCAACGAAATCAGGACCCCAGTCCTGTTCCATTATCCCATGCTGAAGTATTCAAGGCTCGATTGCCTGCTTTGAACACTCTAATTTGCTCAAAGTAAAAGAGTAGGAACCCCAGCAATAACCTACAGGGTTGCCCCCATAGGCTACACCTTTTACCGCCACCCAGTTAAGGACAGCGGTGAGTATCCTACAGTGTGGCGTGACCTGAACGGTACAGACCTTGACGGCCGACCAGCCCAAGCGCACGCCGAAATTCAACTACA
+
CCCCCGGGGGGGGGGGGGGGGGGGGGFFCGGGGGGGGGGFFGGGGCGDGGGGDFFGGGGGGCGGGGGGGGGGGGGGGGECEGGGGGGGGGGGGGGG?FDDFGGGGGGGGGF9<F@FGAFEG<FFGGGGGFGGGGFDGGAFCEFCAFGGGGGGGGGGGGGDFGGGFFGGGG6?FG?EGG,3=FF,@FGFDFGGFFG8EGGFFDGFGF7E?FGDA+=BDB9*@BE@AEEFEF=FF+9@F>EFFFF4AF)89*2(57=4A;@)77;8;B609;>91:1:(54<()1>(40427>5@AF?726))
@M03152:184:000000000-AWYW1:1:2107:21254:7843 2:N:0:ATAGCACAATACCTGT
CCCAACTATCCCTATTAATCATTACGTCAATCCTAGAAACCAACAAAATAGGATCGAACGTCCTATTTCATTATTCCATGCTAATGTATTCAAGCGTTAGCTTGCTTTAAACACTCTAATTTTTTCAAAGTAACAGTCCAAATTCCCCGCAACACCAAATTAATGGCATTGCGGTTCATCAGGAAGGAGGAATCAGTGAGACCAGTACATACCAGAGGCATGACCAACCTACTAACCCCGAAATTCAACTACGAGCTTAGATCGGAAGAGCGTCGTGTAGGGAAAGAAAAGGTATGTGTAA
+
CCCCCGGGGGGGGGGGGGGGGGGGGGGGGGGFGGGGGGGGGGGGGFGGGGGGGGGGGGGGGGGGGGGGGFGGGGGGFGGGGGGGGGGGGGGGGGGGGGGGGGGGGGGGGGGFGFEGGFGGGGGGDEFGFGGGGGGGGG?FGGGGGGGGGGGGGGGGGFGGGFGGCCFFGGGGGG=CGGGGGGFGGGGGGGGGGGGGGGGFGGGFGGFGGGGGFGG59@DEFAE:EF@DAFFFFFFGCF4):@ADFFFFEFAF2<?1>ECEEC)6;?@BD;@B6?@9B48F<34FBB<0??2)0)*62)2))
@M03152:184:000000000-AWYW1:1:2107:7012:7921 2:N:0:ATAGCACAATACCTGT
CCCAACTATCCCTATTAATCATTACGTCAACCCTAGAAACCAACAAAATAAGATCGACGTCCTATTTCATTATTCCATGCTAATGTATTCAAGCGTTAGCCTGCTTTAAACACTCTAATTTTTTCAAAGTAACAGTCCTGTTTCCCCGCAACACCAAGTTAATGGCATCACGGTTCTACAAGAGGGAGGAATCAGTGAGACCAGTTCATACCGTTGGCACGACCGACCTACTGACCCCGAAATTCAACTACGAGCTTAGATCGGAAGAGCGTCGGGTAGGGAAAGAACAGGTAGCAGTAGA
+
CCCCCGGGGGGGGGGGGGGGGGGGGGGGGGGGGGGGGGGGGGGGGGGGGGGGGGGGGGGGGGGGFGGGFGGFGGGGGGGGGGGGGGGGGGFGGGGGGGGGGGGGGGGCFGFFGGGGFGGGGGGGGGGDFGGGGGGGG8EFGGGGAEG:CEGGGGGCGGGGGGGGCGGGGGGGGGGGFGGFGDC?FGEEGGFGFG7:CFFF6?FFGDFGGGG5AFD>>AFFFBA59DFE>AFF=>EGGF>@B>ACFFF67*A7(2>;FC7>?)66:(4?B?>9((((,0->?F:5(2:((((9*))*0.:>2
@M03152:184:000000000-AWYW1:1:2107:20153:7963 2:N:0:ATAGCACAATACCTGT
CCCAACTATCCCTATTAATCATTACGGCGACTCTAGAAACCAACAAAATAGAACCGCACGTCCTATTTTATTATGCCATGCTAATGTATTCAGGCAAAGGCCTGCTTTGAACACTCTAATTTTCTCAAGGTAAAAGTCCTGGTTCCCCAACACACCCAATTAAGGGCATGCCGGCTCACCAAGAGGTAGAACCCAGCCAGACAGTACGTACCCAATAGGCAGACCGCCCGACCCGGTTCGAAATTCAACTACGAGCTTAGATCGGAAGAGAGTCGGGGAGGGAAAGAACTGGTATGAGACG
+
CCCCCGGGGGGGGGGGGGGGGGGGGGGGEGGGGGGGGGGGGGGGGGFGGGGCFEEFGEGFFGDGFGGGGGGGFGGGGGGGGGFFGGGGGFGGGGGGFGGGGFGDFGGGGGFGFCGGGEFGGGGFCGFFFCFGDGGGGGFGEDGGGGGGFGGFFFGDDGDFDFGDGG>EGGGGGGGGE,AFGFGFGGGGGGGFG8CEG5CF,?FFGGFGGFGGFGGFAFFA9?DD(05?2A>B>),)28=@A1=?F66C9>).,7)(04<264<?<:(,,((-.31(()453),03,(4()))1-/9*)*)(
@M03152:184:000000000-AWYW1:1:2107:22184:8014 2:N:0:ATAGCACAATACCTGT
CCCAACTATCCCTATTAATCATTACGGCGACTCTAGAAACCAACAAAATAGAACCGCACGTCCTATTTTATTATGCCATGCTAATGTATTCAGGCAAAGGCCTGCTTTGAACACTCTAATTTTCTCAAGGTAAAAGTCCTGGTTCCCCAACACACCCAATTAAGGGCATGCCGGCTCACCAAGAGGTAGAACCCAGCCAGACAGTACGTACCCAATAGGCAGACCGCCCGACCAGGTTCGAAATTCAACTACGAGCTTAGATCGGAAGAGCGTCGTGTAGGGAAAGAAAAGGTATGTGTAA
+
CCCCCGGGGGGGGGGGGGGGGGGGGGGGGDGGGGGGGGGGGGGGGGGGGGGGGGGGGGGGGGGGGGGGGGGGGGFGGGGGGGGGGGGGGGGGGGGGGFGGGGGGGGGGFGGGGGGGFGGGGGGGGGGGGGGGGGFGGGGGGCEGGFGGGGGGGGGBFGGGGGG8FGGGGGGGGGGGGGGGGGGGGGFFFFGGGGGFGGGFGGGFGCCDGGGGFGGF48AAAFFDDFFF>F@F:>DG<FF>FD3?FFFFFGFF?D5>D7A>A9A6???FF:<>;(4,,.4=AB35(,,2(4(76<@F76:))
@M03152:184:000000000-AWYW1:1:2107:27551:8113 2:N:0:ATAGCACAATACCTGT
CCCAACTATCCCTATTAATCATTACGGCGACTCTAGAAACCAACAAAATAGAACCGCACGTCCTATTTTATTATGCCATGCTAATGTATTCAGGCAAAGGCCTGCTTTGAACACTCTAATTTTCTCAAGGTAAAAGTCCTGGTTCCCCAACACACCCAATTAAGGGCATGCCGGCTCACCAAGAGGTAGAACCCAGCCAGACAGTACGTACCCAATAGGCAGACCGCCAGACCAGGTTCGAAATTCAACTACGAGCTTAGAGCGGAAGAGCGTCGTGTAGGGAAAGAACAGGCATGTGTAA
+
CCCCCGGGGGGGGGGGGGGGGGGGGGGGEGGGGGGGGGGGGGGGGGD<FGGGGGGGGGGGFGGGCGGGGGGGGGGGGGDFGGFGGGGFDGGGGGGGGGGGGGGGGGGGCFGGGGGGGGGGGGGGAFFGGGGGGGGGGGGGGGFGGGGDFEGGGGGGGGGCDEFCFFEFGGGGGEGEGGGGFGG6C@D>CGGFGGGGGGGFGGGFG7ADGGGDFGGFF>69AD@F>52A2)>?FF?82;=;FF>?FFEFFFF8;C:@FFFFF))7>F071<:66696?5?4-).532<?<?:4),)70-*66
@M03152:184:000000000-AWYW1:1:2107:28058:8350 2:N:0:ATAGCACAATACCTGT
CCCAACTATCCCTATTAATCATTACGGCGACTCTAGAAACCAACAAAATAGAACCGCACGTCCTATTTTATTATGCCATGCTAATGTATTCAGGCAAAGGCCTGCTTTGAACACTCTAATTTTCTCAAGGTAAAAGTCCCGGTTCCCCAACACACCCAATTAAGGGCATGCCGGCTCACCAAGAGGTAGAACCCAGCCAGACAGTACGTACCCAATAGGCCGACCGCCCGACCAGGTTCGAAATTCAACTACCAGCTTAGATCTGAACAGCGTCGTGTAGGGAAGGAACAGTCACGTGTAA
+
CC9BCGG@EGGGGGGGGGGGFGGGGGEG+:FFGGGGDEEEFEDCGGGFF<DGAFDEGDF7FGDGFFGGGGG9EFFGGGGGDGGGG9FDFGGGGGGGGGFEGGGGGGGF<EADE,AFGGC9FFGFFGGGC<F;DFF9=9=FGCBF7EGE8=EGEGGGFE=@@9F,EEEGGGGGGEECCGGGFG?GF@DGG9EF6>CFGGGFDFGFGFACGGFDFFCF6=?*))/5/6(5:B@3A>=*2/;65@><FF)94FF?(90:FF2?9)64AAA().43,(-(4>2?25()(-1(8<2/*)*.2(*,)
@M03152:184:000000000-AWYW1:1:2107:11229:8361 2:N:0:ATAGCACAATACCTGT
CCCAACTATCCCTATTAATCATTACGGCGACTCTAGAAACCAACAAAATAGAACCGCACGTCCTATTTTATTATGCCATGCTAATGTATTCAGGCAAAGGCCTGCTTTGAACACTCTAATTTTCTCAAGGTAAAGGTCCTGGTTCCCCAACACACCCAATTAAGGGCATGCCGGCTCACCAAGAGGTAGAACCCAGCCAGACAGTACGTACCCAATAGGCAGACCGCCCGACCAGGTTCGAAATTCAACTACGAGCTTAGATCGGAAGAGCGTCGTGTAGGGACAGAACAGGTATGGGTGG
+
CCCCCGGGGGGGGGGGGGGGGGGGGGGGGGGGGGGGGGGGGGGGGGGGGGGGGGGGGGGGFGGGGGGGGGGGGGFGGGGGGGGGGGGGGGGGGGGGGGGGGGGGGGGGGGGGGGGGGCFGGGGGGGGDG<EGGGGGGGGGFGGGGGGGGGGGGGGGDGFFGGG8EEE8EFGGGGGGGCFFFGGGG?FC?97BCEGCGC99,CGFF@FGFCGGFCFFFF46A>9@58@FBD0>3=7D2AA()3:<F8)@?F;EFC56D:<?<<<:??<3?B7>1(31:04FAFB)147?0((0*)9)*(*((
@M03152:184:000000000-AWYW1:1:2107:3700:8381 2:N:0:ATAGCACAATACCTGT
CCCAACTATCCCTATTAATCATTACGTCAATCCTAGACACCAACAAAATAGGATCAAACGTCCTATTTCATTATTCCATGTTAATGTATTCAAGCGCGAGCCTGCTTTAACCACCCTAATTTTTTCAAAGTAACAATCTTGATTCCCCGCCACACCAACTGAATGGAATTACGGTTCTTCAGAAGGGAGGAATCAGTGAAACCAGTGCATACCGAAGGCACGCCCAGCGTACTGATCCGGAAATTAAACTACGAGCTTAGACGGGAAGAGCGTCGTGTGGGGAAAGAGACAGTATTGGGAG
+
CCCCCGGGGGGGGGGGGGGGGGGGGGGGGGAFEEGGG,FFFFGGGGGGFFDGGGGGGCFC;C,6EFGG<CFC,C<EA<,<,,C@FCF<FE,6@,:@7:6:=CGA,FF9FG,,B=,4<A<FGFFG7,:B<FDG9,EEEF9@;;=,@E>4+4+4+>C>DD>D88DFF,,6@@,311=66=,DFG8,@D+>CCE,@,,,@=,;FGD?,<*5<F+9*499?94/*3)//95A()(/)18+@6)(:0.71*):)++.1*)(0()=..(6(,(,,.(3((4-4;(7:)8)3(2(((()1)11*)*.(
@M03152:184:000000000-AWYW1:1:2107:16571:8698 2:N:0:ATAGCACAATACCTGT
CCCAACTATCCCTATTAATCATTACGGCGGTTCTTAAAGACCAACAAAATAGAACCACACGTCCTATTTTATTATTCCATGCTAATGTATTCAGGCATAGGCCTGCTTTGAACACTCTAATTTTCTCAAGGTAAAAGCCCTGGTTCCCCGATGCATTCAATAAAGAGCACAAAGGTTCACCAAGAGGCAAGAACCAGTCGAGCAGTAGACACGCCGTTAGGCGGCCCACCCCACCAGAACCGAAATTCAACTACGAGCTTAGATCGGAAACTCGTCGTGCAGGGAAAAAAACAGGATCGGT
+
CC@CCEGCA<FFC<CEFGGGEGGGFC@FFG7@CF<FGCEAFFGFCFG<EFEFGGC,@,,@6:CC:<,CFEAFDGFEFCGGGEECFFFFDFFAFAFFFFD,=<EE,FGFFFA?=CAC=,E,:?EF95,9E<FC9EGAFGGD@:F:EECFG>7+@C?;,ED,=ECF8,,=2,=8E8DDE9D92>6,18@=EC86,6,A,+2*+;90@887+520**<93*****72().8;E():8;4*2)6)6ABE)6=47*-,*)(0(((6)))--3012(),(.4(04)(*()(..((-4))(07*,*(-
@M03152:184:000000000-AWYW1:1:2107:23487:8715 2:N:0:ATAGCACAATACCTGT
CCCAACTATCCCTATTAATCATTACGGCGATCCTAGAAACCAACAAAATAGGACCGCACGTCCTATTTTATTATTCCATGCTAATGTATTCGGGCGTAAGCCTGCTTTGAACACTCTAATTTTTTCAAAGTAAAAATCATGGTTCCCTGCCACACCCAGTAAAGGGCATAACAGCTCACCACGAGGTAAGCCTCCACCGCTCCAGTACACACCCAAATAGGCGGACCGGGCGGCAAAGGCCGAAATTCAACTACGAGCTTAGATCGGAAGAGCGCCGTGTAGGGAAAGAACAGGTATGAGT
+
CCCCCGGGGGGGGGGGGGGGGGGGGGGGGGGGGGGGGGGGGGGGGGGGGGGGGGGGGGGGGGGGGGGCGFGGGGGGGGGGGGGGGGGGGGGGGGGGGGGGGGGGGGGGGGGGGGGGGGFGGGGGGGGFGGGGGGGGGGGGGGFGGGGGGGGGGGGGGGGEGGGGGGGGGGFFGGFGGGGGGGGGEGGGGGGGGGGGGGGFEGGFG9BFGFGGEEGFAFAFAAB2;>0>3B9BFFFDDFF?F0B9E54BAC74?F5?F9B:AB<6AFF<(-2:?>((-740,=3>B?::?077.(1728*6)
@M03152:184:000000000-AWYW1:1:2107:21461:8795 2:N:0:ATAGCACAATACCTGT
CCCAACTATCCCTATTAATCATTACGTCAATCCTAGAAACCAACAAAATAGGATCGAACGTCCTATTTCATTATTCCATGCTAATGTATTCAAGCGTTAGCTTGCTTTAAACACTCTAATTTTTTCAAAGTAACAGTCCAAATTCCCCGCAACACCAAATTAATGGCATTACGGTTCATCAGGAAGGAGGAATCAGTGAGACCAGTACATACCAGAGGCATGACCAACCTACTAACACCGAAATTCAACTACGAGCTTAGATCGGAAGAGAGACGTCTAGGGAAAGAACAGGGATGAGTAG
+
CCCCCGGGGGGFGGGGGGGGGGGGFGEEGGGGGGGGGGFGGA@FGCCEFEGGCEFGCF,@CFGEGGGFGGGGGGGGGGGGDACDFGGGGGFGFDFFF@FEFGG@DFCC5@FAA9FGGF<<F?FGG8EE,CFFADCGGG?E=FCGGGEF8ECEE=FGE4DEFAFF,=DFF2=@DE=EC=83EF,,AFD8D?ECFBFGFFGF8D6??2+<EGFFFFGF?5**3*:8EA@D)3)*;B*;*995>=B2=8<A4467@C)/5=C.)).=83?6;@(0(/,2(.(1/)67?F?20((804).*)2))
@M03152:184:000000000-AWYW1:1:2107:17872:8962 2:N:0:ATAGCACAATACCTGT
CCCAACTATCCCTATTAATCATTACGGCGACTCTAGAAACCAACAAAATAGAACCGCACGTCCTATTTTATTATGCCATGCTAATGTATTCAGGCAAAGGCCTGCTTTGAACACTCTAATTTTCTCAAGGTAAAAGTCCTGGTTCCCCAACACACCCAATTAAGGGCATGCCGGCTCACCAAGAGGTAGAACCCAGCCAGACATTACGTACCCAATAGGCAGACCGCCCGACCAGGTTCGAAATTCAACTACGAGCTTAGATCGGAAGAGCGTCGGGTAGGGAAAGAACAGGTAGGGGTAA
+
CCCCCGGGGGGGGGGGGGGGGGGGGGGGGGGGGGGGGGGGGGGGGGGGGGGGGGGGGGGGFGGGGGGGGGGGGGGGGGGGGGGGGGGGGGGGGGGGGGGGGGGGGGGGFGGGGGGGGGGGGGGGGGGGGGGGGGGGGGFGGGGGGGGGGGGGGGGGGGGGGGGGGGGGGGGGGGGGGGGGGGGGGGGGGGGGDEGECGFFGGGFACAFFGGGFFGFFFFF>4>==>=E@FBFA>DG<FBB:@:(@FEF?CF@;DB93:<?A4A<06?F??:>;64((.4>:B(7:??F:2()/6*)*(*((
@M03152:184:000000000-AWYW1:1:2107:11483:9226 2:N:0:ATAGCACAATACCTGT
CCCAACTATCCCTATTAATCATTACGGCAGTTCTTAAAGACCAACAAAATAGAACCACACGTCCTATTTTATTATTCCATGCTAATGTATTCAGGCATAGGCCTGCTTTGAACACTCTAATTTTCTCAAGGTAAAAGTCCTGGTTCCCCGACGCATTCAATAAAGAGCACAAAGGTTCACCAAGAGGCAAGACCCAGTCGAGCAGTAAACACGCCGTCAGGCGGACCACCCCACCAGATCCGAAATTCAACTACGAGATTAGATCGGAAGAGCGTCGTGTAGGGAAAGAACAGGAAAGGTT
+
CCCCCGGGGGGGGGGGGGGGGGGGGGGGGGEGGGGGGGGGGGGGGGGGGGGGGGGGGGGGFFGGGGGGGGGGGGGGGGGGGGGGGGGGGGGFGGFGGGGGGGGGGGGGGG9FEFGAFGGFGGGGGFGGGGCFFGGGGGGGGGGGGGGGGGGGGGGGGGGGGGGGGFGG?EFGGFFDEDGGFGG8@FGCGGFFFGCDFDFEGGCEGGFDG7FF597AABD4*6>BFF=ABBF)5;(;/A*5*3A6>AC6<+:7;F>D>36458A4280??>(,1,439>0:07<>(,4084(85()0*(1))
@M03152:184:000000000-AWYW1:1:2107:20929:9228 2:N:0:ATAGCACAATACCTGT
CCCAACTATCCCTATTAATCATTACGTCAATCCTAGAAACCAACAAAATAGGATCGAACGTCCTATTTCATTATTCCATGCTAATGTATTCAAGCGTTAGCTTGCTTTAAACACTCTAATTTTTTCAAAGTAACAGTCCAAATTCCCCGCAACACCAAATTAATGGCATTACGGTTCATCAGGAAGGAGGAATCAGTGAGACCAGTACATACCAGAGGCATGACCAACCTACTAACCCCGAAATTCAACTACGAGCTTAGATCGGAAGAGCGTCGGGTAGGGAAAGAACAGGCATGTTTCA
+
CCCCCGGGGGGGGGGGGGGGGGGGGGGGGGGGGGGGGGGGGGGGGGGGGGGGGGGGGGGGGGGGGGGGGGGGGGGGGGGGGGGGGGGGGGGGGGGGGGGGGGGGGGGGGGGGGGGGGFGGGGGGGGGGGFGGGGGGGGGGGGGGGGGFGGGGGGGGGGGGGGGGCGGGGGGGGGGGGGGGGGGCFGGGGGGGGGGGG?FFFDC9AFFGGGGFFGC6FFEEFFEEFFFEAF@FFFFC4;4>B@EBCFEFFFA3@DEF>@<))97?<FFFDFFB@?;((0(58)47<6?33:2))(0)*)*-)
@M03152:184:000000000-AWYW1:1:2107:14486:9263 2:N:0:ATAGCACAATACCTGT
CCCAACTATCCCTATTAATCATTACGGCGACTCTAGAAACCAACAAAATAGAACCGCACGTCCTATTTTATTATGCCATGCTAATGTATTCAGGCAAAGGTCTGCTTTGAACACTCTAATTTTCTCAAGGTAAAAGTCCTGGTTCCCCAACACACCCAATTAAGGGCATGCCGGCTCACCAAGAGGTAGAACCCAGCCAGACAGTACGTACCCAATAGGCAGACCGCCCGACCAGGTTCGAAATTCAACTACGAGATTAGATCGGAAGAGCGTCGGTTAGGGAAAGAACAGGCATGAGAAG
+
CCCCCGGGGGGGGGGGGGGGFGGFGGGGFGGGGGGGGGGGGGGGGGGGGGGGGGGGGGGGFGGGFGGGGGGGGGGGGGGGGGGGGGGGFGGGGGGGGGFCECFFGGGGGFGGGGGGFGGGGGFGGGGGG8EDFFAG:DEFGG8FFGGGGGGGGGGGGGGDDE,ED,AFGGGF>816AFCFGGGGGFEGGCFF6@C?6@FF67CFECFD9C7;FFCFFFAFFBFD=?9B>EFFFADDCAF65(:8@=CFCCAFFGE07))2<4<B?2-7230--4,4,)-)4)(0(4(3(,.7)())*.*)(
@M03152:184:000000000-AWYW1:1:2107:16414:9303 2:N:0:ATAGCACAATACCTGT
CCCAACTATCCCTATTAATCATTACGTCGATCCTAGAAACCAACAAAATAGGGTCAAACGTCCTATTTCATTATTCCATGCTAATGTATTCAAGCGCGAGCCTGCTTTAAACACTCTAATTTTTTCAAAGTAACAGTCCTGATTCCCCGCCACACCAACTTAATGACATGATGGTTCTTCAGAAGGGAGAAACCAGTGACACCAGTGCATACCGAAGGCACGACCAGCGTACTGATCTCGAAATTCAACTACGAGCTTAGATCGGAAGAGCGTCGTGTAGGGAAAGAAAAGGACGAGGTAG
+
CCCCCGGGGGGGGGGGGGGGGGGGGGGGGGGGGGDFGFGGFGGGGGGGGFGGDGGGGGGGCFFDGGGGGGGGGGGGGFGGGGGFGGGGGGGFGGGGGGGGGDGGGCFFGGGGFFGGGGGGGGGGFGGGGFFGGGFFGGGGGEFGFGFGEEEGGE7CFGGGGGCGGGGGGGGGGFGGFGGGGFFFGGDGGGGGGGGGGFGFGF+<ECAFDGGDFG*<BD>FF>AABFFF2;@F>FEF7=>@FD>;FAEFEFFF@GF@>;<3)65;6;;9;71((-2(1),9<33)38(4,((..,0))(*.)
@M03152:184:000000000-AWYW1:1:2107:4895:9321 2:N:0:ATAGCACAATACCTGT
CCCAACTATCCCTATTAATCATTACGTCAATCCTAGAAACCAACAAAATAGGATCGAACGTCCTATTTCATTATTCCATGCTAATGTATTCAAGCGTTAGCTTGCTTTAAACACTCTAATTTTTTCAAAGTAACAGTCCAGTTTCCCCGCAACACCAAATTAATGGCATTACGGTTCATCAGGAAGGAGGAATCAGTAAGACCAGTACGTACCAAAGGCACGACCAATCTACTAACCACGAAATTCAACTACGAGCTGAGATCGGAAGAGCGTCGTGTAGGGAAAGAACAGATATGAGTAA
+
@CCCCGGGGGGFGGGGGFGGDFFGDG,@CFGGFGGGGGGGGGGGGGGGGGGDEFGECFGGFC7CFD9FGGGGGGGGGFF9FCFGFGGGGFCGCAF7@FGGGGGFGGG9FGGGBFGDDA,EFEAFCFFGF<@F??=EFG,9>FGGFEFAEEGGGGCD:@EFGG8=8=@FFF8,@6,@ED,=ED88EC>DDCGF8FF8=7DFGC=FGDFC>DGGFGGFF5AFF5>))9<AD+14BCE4C*9)8(628@?@C766>*)(0(4/).7=@@7;D;@(6;(43>0673<::?02(47)*6*8*6D))
@M03152:184:000000000-AWYW1:1:2107:5549:9332 2:N:0:ATAGCACAATACCTGT
CCCAACTATCCCTATTAATCATTACGGCGACTCTAGAAACCAACAAAATAGAACCGCACGTCCTATTTTATTATGCCATGCTAATGTATTCAGGCAAAGGCCTGCTTTGAACACTCTAATTTTCTCAAGGTAAAAGTCCTGGTACCCCAACACACCCAATTAAGAGCATGCCGGCTCACCAAGAGGTAGAACCCAGCCAGACAGTACGTACCCAATAGGCAGACCGCCCGACCAGGTTCGAAAGTCAACTACGAGCTTAGATCGGACGAGCGTCGTGTCGGGAACGAAGAGGTAGTAGTAG
+
@C-CCGGFGFGGGGFGGGGGGFGG9<CCEGGGFGGDGGGGEFDGFGGGGGFGGGDEGCFDC<CFFGFCFGGGGGFGGFGFG<CFGFGGFGGGGGFGGGFFFGGDFGGFAFG<ECEFGG9EFCFFFAEGGGGG9BEFGCEFGGGGFF@D@88E+8CEEGGGGD=FGFGGCFCGEE+==FEEDCD,98D@?FC9,@77,:FFGGF>FG>79@CCFGGFF+*;/5>2>455>A>A3)/8000:A@:(;@?FFGFF(9)45(6<A62(4:(70121(-23:F()4.4:((-4((,)04***.0))
@M03152:184:000000000-AWYW1:1:2107:13612:9351 2:N:0:ATAGCACAATACCTGT
CCCAACTATCCCTATTAATCATTACGGCGACTCTAGAAACCAACAAAATAGAACCGCACGTCCTATTTTATTATGCCATGCTAATGTATTCAGGCAAAGGCCTGCTTTGAACACTCTAATTTTCTCAAGGTAAAAGTCCTGGTTCCCCAACACACCCAATTAAGGGCATGCCGGCTCACCAAGAGGTAGAACCCAGCCAGACAGTACGTACCCAATAGGCAGACCGCCCGACCAGGTTCGAAATTCAACTACGAGCTTAGATCGGAAGAGCGTCGTGTAGGGAAAGAACAGGTATGAGTAA
+
CCCCCGGGGGGGGGGGGGGGGGGGGGGGGGGGGGGGGGGGGGGGGGGGGGGGGGGGGGGGFFGGGGGGGGGGGGGGGGGGGGGGGGGGGGGGGGGGGGGGGGGGGGGGGGGGFFGGGGGGGGGGF9FFGGGGGGGGGGGGGGGGGGGGGGDGGFEG7>FEGGFGGFGGGFDGDEGGCGFGGDDGGGFGGGGACGCFGGGFEGGFGGFGGGFDFGGFFCFFFEFBFF>)6BFEEA<78*=>FFA@FF<FEGF8<GEB@()4A<A??BB61??>139>?)4B<>:@?<?11345/)*)*-*))
@M03152:184:000000000-AWYW1:1:2107:18880:9515 2:N:0:ATAGCACAATACCTGT
CCCAACTATCCCTATTAATCATTACGGCGACTCTAGAAACCAACAAAATAGAACCGCACGTCCTATTTTATTATGCCATGCTAATGTATTCAGGCAAAGGCCTGCTTTGAACACTCTAATTTTCTCAAGGTAAAAGTCCTGGTTCCCCAACACACCCAATTAAGGGCATGCCGGCTCACCAAGAGCTAGAACCCAGCCAGACAGTACGTACCCAATAGGCAGACCGCCCGACCAGGTTCGAAACTCAACTACGAGCTTAGATCGGACGAGCGCCGTGTAGGGAAAGAACAGGGATGTGTAT
+
CCCCCGGGGGGGGGGGGGGGGFGFGGEGCEEGGGGGGGGGGGGFGGGGGFGFFF8FDEGGFGEGGADEFGFFGFGGGGEGCFGEGGFGAEGGGGGGGGGGGGGGFFFGGGGFEGFGGGGGGGGGGFGDGGGFFFFGGGGGFFEFFGFGGGEGGFEEFGGGGGGGGGGGFFFFEEEGGGGGGGGGG,@:EFCFCECCGCFF6?FFACFGGFGGF,;/;6;AA?BF26/?9AB5>D6329A658B(:=);6:AE<3595:FFF6>0,8(3,(60(-233),64),.20:7(.())-)89.:4)
@M03152:184:000000000-AWYW1:1:2107:24472:9538 2:N:0:ATAGCACAATACCTGT
CCCAACTATCCTATTAATCATTACGTCAATCCTAGAGACCAACAAAATAGGATCGAACGTCCTATTTCATTATTCCATGCTAATGTATTCAAGCGTTAGCTTGCTTTAAACACTCTAATTTTTTCAAAGTAACAGTCCAAATTCCCCGCAACACCAAATAAATGGCATTACGGTTCATCAGGAAGGAGGAATCAGTGAAACCAGTACATACCAGAGGCATGACCAATCTACTAACCCCGAAATTCAACTACGAGCTTAGATCGGAAGAGCGTCGTGTAGGGACATAACAGGTAGGGGTAGA
+
CCCCCGGGGGGGGGGGGGGGGGGGGGGGGGGGGGGGGFGGGGGGGGGGGFGGGGGGGGGGGGGGGGGGGGGGGGGGGGGGGFGGGGGGGGGGGGGGGGGGGGGGGGGGGGGGGGGGGGGGGGGGGGFFGGGGCGGGGGF,ECFCE@FGDGGGGGGGGGFFGGGGGFECGGGFEFGGGGGGGFGGGGGGGGGGGGGGFGGFDGGFEGFGGGGFFGGF?BDFFFC@@FFFEFEFFFECF>@>EAF?AF?FEGF9>4496C37)760;?9@F11(/:1?FFCFFF07).64<B69@4)))-5()
@M03152:184:000000000-AWYW1:1:2107:19350:9550 2:N:0:ATAGCACAATACCTGT
CCCAACTATCCCTATTAATCATTACGTCGATCTTAGAAACCAACAAAATAAGATCAAACGTCCTATTTCATTATTCCATGCTAATGTATTCAAGCCAAAGCCTGCTTTAAACACTCTAATTTTTTCAAAGTAACAGTCCTGATTCCCCACAACATCAAATTAATGACATCGTGCTTCGTCAGAAGGGAGAAACCAATTGTACCAGTGCGTACCGTTGGCACGACCAATAAATTGATCCCGAAATTCAACTACGAGCTTAGATCGGAAGAGAGTCGTGTAGGGAAAGAAAAGGTAGGTTTAA
+
CCCCCGGGGGGGGGGGGGGGGGGGGGGGGGGGGGGGGGGGGGGGGGGGGGGGGGGGGGGGGGGGGGGGGGGGGGGGGGGGGGGGGGGGGGGGGGGGGGGGGGGGGGGGGGGGGGGGGGGGGGGGGGGGGCFGGGGGGGGGGFFGGGGGGGGGGGGGGGGGGGGGGAFGGGGFGDFGGDFGFEGFF8CFGGGGGGGGGGGDDGCFFDFFDDGGBGGF>FAFFADBBECFEFCFA:CCDCAADFFDFFEFEDFE2DA=FFF@CEFFFF1(=@(:;7(,(236<5@FFFB?1(,)/.*0*)*()
@M03152:184:000000000-AWYW1:1:2107:18160:9603 2:N:0:ATAGCACAATACCTGT
CCCAACTATCCCTATTAATCATTACGTCGATCTTAGAAACCAACGAAATAAGATCAAACGTCCTATTTCATTATTCCATGCTAATGTATTCAAGCCAAAGCCTGCTTTAAACACTCTAATTTTTTCAAAGTAACAGTCCTGATTCCCCACGACATCAAATTAATGACATCATGCTTCGTCAGAAGGGAGAGACCAATTGTACCAGTGCGTACCGTTGGCACGACCAATAAATTGATCCCGAAATTCAACTAAGAGCTTAGATCGGAAGAGCTTCGTGTAGGGAAAGAAAAGGAATGGGTAG
+
CCCCCBFGGGGGGFGGGGGGGGGGGGGGGGGGDGFGGCGGGGGGGGGGGGGGGAEGGGGGEF@FFFGFFFGGGGGGECFFGGGGGGGGGGGGGGFGFGGFGGGFGFGGFGGGGGGFFGGGFFGFGGGGGGGGGFGCFGGFGGGFGGGGGG8+>E?DFGFFGFGGFCGDE,@EFCGGGG?EGGGFGGCFCGCFG6DGDFGBFF+=@DFGGGGCBEGE>5CFFFFFFFB4>F;EF>;:CF4<>@?B+=EFFG;55**(+894C5),(6;B8(/)(/(/65(+7)(86334((..).))*(94(
@M03152:184:000000000-AWYW1:1:2107:17047:9613 2:N:0:ATAGCACAATACCTGT
CCCAACTATCCCTATTAATCATTACGTCAACCCTAGAAACCAACAAAATAAGATCGACGTCCTATTTCATTATTCCATGCTAATGTATTCAAGCGTTAGCCTGCTTTAAACACTCTAATTTTTTCAAAGTAACAGTCCTGTTTCCCCGCAACATCAAATTAATGGCATCACGGTTCTACAAGAGGGAGGAATCAGTGAAGCCAGTTCATACCGGTGGCACGACCGACCTACTGACCCCGAAATTCAACTACGAGCTTAGATCGGAAGAGCGTCGTGTAGGGAAAGAACAGGAATGTGTAGA
+
CCCCCGGGGGGGGGGGGGGGGGGGGGGGEFGGGGGGGGGGGGGGGGGGGGGGGGGGGGGFGGGGGGGGGGGGGGGGGGGGGGGGGGGGGGGGGGGGGGGGGGGGGFGGGGGGGGGGGGGGGGGGGGGGFGGGFGGGGGGGGGGGGGGGGGGGGGGGGGGGGGGFGGGGGGGGGGGGFGFFFGGGGGGGGGGGGGGGGGGFF?GFGG;FCFCGFDGFFA>CEBBBBEBDFFFFFFFG8?FFFFFEAC?FCGAD0731AEEFFE=?B:023294,313<5<FBFF4((4(8?()))01:-*))
@M03152:184:000000000-AWYW1:1:2107:16821:9667 2:N:0:ATAGCACAATACCTGT
CCCAACTATCCCTATTAATCATTACGTCAATCCTAGAAACCAACAAAATAGGATCGAACGTCCTATTTCATTATTCCATGCTAATGTATTCAAGCGTTAGCCTGCTTTAAACACTCTAATTTTTTCAAAGTAACAGTCCAGTTTCCCCGCAACACCAAATTAATGGCATTACGGTTCATCAGGAAGGAGGAATCAGTAAGACCAGTGCATACCAGAGGCACGACCAATCTACTAACCCCGAAATTCAACTACGAGCTTAGATCGGAAGAGCGTCGTGTAGGGAAAGAACAGGTATGTGTAA
+
CCCCCGGGGGGGGGGGGGGGGGGGGGGGCFGGGGGGGGGGGGGGGGGGGGGGGGGGGGGGFGGGGGFGGGGGGGGGGGGGGGGGGGGGGGGGGGGGGGGGGGGGGGGGGGGGGGGGGFGGGGGGGGFGGGGGGGGGGGGGGGGGGG9FEGGGGGGGGGGGGG8FGFFGGGGGGGGGGGGGGGGGGGGGGGGGGGGGFGFFGGCFGFA7;CFFFGGFFFFFFFAF>DFFBAEFFFFGGF?@F>B2FFEFE>AE=C):AEC@><):?D01(/(69;99:5(9<3.>:??B(48:96*)26*4)
@M03152:184:000000000-AWYW1:1:2107:20056:9668 2:N:0:ATAGCACAATACCTGT
CCCAACTATCCCTATTAATCATTACGTCAATCCTAGAAACCAACAAAATAGGATCGAACGTCCTATTTCATTATTCCATGCTAATGTATTCAAGCGTTAGCTTGCTTTAAACACTCTAATTTTTTCAAAGTAACAGTCCAAATTCCCCGCAACACCAAATTAATGGCATTACGGTTCATCAGGAAGGAGGAATCAGTGAGACCAGTACATACCAGAGGCATGACCAACCTACTAACCCCGAAATTCAACTACGAGCTTAGATCGGAAGAGCGTCGTGTAGGGAAAGAAAAGGAATGTGTAG
+
CCCCCGGGGGGGGGGGGGGGGGGGGGGGGEGGGGGGGGGGGGGGFGGGGGGGGGDGGGGGGGGGGGGGGGGGGGGGGGGGGGGGGGGGGGGGGGGGGEGGGGGGGGGGGGGGFGGGGGGGGGGGGGGGGGGGGGGGGGGGGGGGGGGGGDGGGGGGGGGGGGCFFFFCDFGGFEFEEGDGGGFGG@EGGGGGGFGGGGFFGGFFFGFGGGGGFFCCA??BFFF5CF@FF5EFAFECFFEF>@EF66>F4@638D>B:1>E<?71;;@BFD@61416;>?FF:<F6<3(..())()00)2-)
@M03152:184:000000000-AWYW1:1:2107:10899:9671 2:N:0:ATAGCACAATACCTGT
CCCAACTATCCCTATTAATCATTACGGCGACTCTAGAAACCAACAAAATAGAACCGCACGTCCTATTTTATTATGCCATGCTAATGTATTCAGGCAAAGGCCTGCTTTGAACACTCTAATTTTTTCAAAGTAAAGGTCCTGATTCATCGAAACACCCAAGAGCATCCCGACTCACCAGAAGGTGAGAAATTGGCTACACACCGTTTCATGCCCCTAAAGGCACGATCGATATATCCCAATCCCGAAATTCAACTACGAGCTTAGATCGGAAGAGCGGCGTGTAGGGAAAGAACAGGTATGT
+
CCCCCGGGGGGGGGGGGGGGGGGGGGGGGGGGGGGGGGGGGGGGGGGGGGGGGGGGGGGGFGGGGGGGGGGGGGGGGGGGGGGGGGGGGGCFFGGGGGGGGGGGGGGGGGGGG?FGGFFGGGGGGGGFFGGGGGGGGFFGGGGGGGGGGGGGGGGGGGGGGGGGGFFGGGGGGGGCGGGDFDDFFFGGGGGGGGGGGGGFEDGFEGFCG7FG4CG?A?8AFF==A>B?=49:8+140?F(;(9;>D>AC@FEEGFEE@;6>FF<43)-(4:1(((-(07.,0(=<,.2::?F474)*:7()
@M03152:184:000000000-AWYW1:1:2107:16304:9801 2:N:0:ATAGCACAATACCTGT
CCCAACTATCCCTATTAATCATTACGGCGACTCTAGAAACCAACAAAATAGAACCGCACGTCCTATTTTATTATGCCATGCTAATGTATTCAGGCAAAGGCCTGCTTTGAACACTCTAATTTTCTCAAGGTAAAAGTCCTGGTTCCCCAACACACCCAATTAAGGGCATGCCGGCTCACCAAGAGGTAGAACCCAGCCAGACAGTACGTACCCAATAGGCAGACCGCCCGACCAGGTTCGAAATTCAACTACGAGCTTAGATCGGAAGAGCGTCGGGTAGGGAAAGAAAAGGAAAGTGTAA
+
CCCCCGGGGGGGGGGGGGGGGGGGGGGGGGGGGGGGGGGGGGGGGGGGGGGGGGFGGGGGFFGGGGGGGGGGGGGGGGGGGGGGGGGGFGFGGGGGGGGGGGGGGGFEEGGGGGGGGGGGGGGGGAGFGGGGGGGGGCGGGGEFFFGGFEGGCGGGCGGGGGFEFGGGFGGFGCEGGGGGGGGCCFEGGGGD6EEFGGGFGFGFFGADDGCGFGGFFFFFFB>:BE=;@AB:EEFD;8*3A;B766?F4@F;?G@B)(6<BB<?:?:9<(40(390(),04)(0.:B?(48.)()024*))
@M03152:184:000000000-AWYW1:1:2107:4820:9824 2:N:0:ATAGCACAATACCTGT
CCCAACTATCCTTATTAATCATTACGTCGATCTTAGAAACCAACAAAATAAGATCAAACGTCCTATTTCATTATTCCATGCTAATCTATTCAAGCTTTAGCCCGCTTTAAACACTCTAATTTTTTCAAAGTAACAGTCCTGATTCCCCATGACACCAAATTAATGACAGCGTGGTTCTTCAGAAGGGAGGAACCGGTAGAGCCAGTACGTACCGGAGGCACGACCAACCCACCGGTCCAGAAACTCAACTACGAACTTAGATCGGAAGAGCGACGTGTAGGGAAAGAACAGATATGTGTAG
+
CC99CF,,C<,,CC,,@@FEEA@C,CFF:@,E,CA9C<EFFGG,9FCFGGFDAF9FFEFEA,B@,EFFFF<<CEE9@,,CEFFF9CEEA<FEEFGGEFFE9FGGD@FDD?,,,EFF<FFFDA,549CF<FGF,5AEF:,EFFFF9,,ABEFFGGADCEFGGFGGGFC,,,@+11@+=FD,=BAD88>88ED>F?C=C68DFFDFFCF7CF2?BGC***09*/75)@B32258)85)):/);3A(;*.03+)42*)6A).)9.7717?9?3((((4(,9:F2;?)46(43:B)/)*9?)2.)
@M03152:184:000000000-AWYW1:1:2107:20739:9855 2:N:0:ATAGCACAATACCTGT
CCCAACTATCCCTATTAATCATTACGTCAACCCTAGAAACCAACAAAATAAGATCGACGTCCTATTTCATTATTCCATGCTAATGTATTCAAGCGTTAGCCTGCTTTAAACACTCTAATTTTTTCAAAGTAACAGTCCTGTTTCCCCGCAACACCAAGTTAATGGCATCACGGTTCTACAAGAGGGAGGAATCAGTGAGACAAGCTCATACCGTTGGCACGACCGACCTACTGACCCCGAAATTCAACTACGAGCTTAGATCGCAAGAGCGCCGTGTAGGGAAAAAAAAGATAGGAGCGAA
+
@AC6BBFFCFGDFGGGGFGFGFFDFEGGEGGC@CGGEAFA<E@CDEGGEGCFFFFDCCFC:@BF6<FE@@E<FFGDF<EGEFGGGC<CFFGGGGD@FGGGGGGCGGFGFG<FGCEGGDFC9FFEFFGAFGGGFGGFG:ECFFFGGF@FE=CGAEFFDED;DFGAD=DE,=8E+6++@;8FGFGFDECFGGFG8DFEEGGFG+=?6?C:89@*<FGDFA5C@>)-7996(6066B28*/505()9:@?A3<A6;3:(;6;<C)4(,(((.(((-7391.:B:F()((4,,4(1169**()((
@M03152:184:000000000-AWYW1:1:2107:15965:9856 2:N:0:ATAGCACAATACCTGT
CCCAACTATCCCTATTAATCATTACGTCAATCCTAGAAACCAACAAAATAGGATCGAACGTCCTATTTCATTATTCCATGCTAATGTATTCAAGCGCATGCCTGCTTTAAACACTCTAATTTTTTCAAAGTAACAGTCCTGATTCCCCGCAACACCAAATTAATGGCATTACGGTTCGTCAAGAGGGAGGAATCAGCAAAGCCAGTACGTACCTGTGGCACGACCAACATGCTGACCCCGAAATTCAACTACGAGCTTAGATCGGAAGAGCGTCGTGTAGGGAAAGAACAGGTATGTGTAG
+
CCCCCGGGGGGGGGGGGGGFGFGGGGGG7FGGGGGGGGCGGGGGGGGGGGGGGGGGGGFGGGGGGFGGGGGGGGGGGGGCGGGGGGGGGGGGGGGGGGGGGFGGGFDGCFGGFFGGGCCFGFGGG8FFGGGGGFGGGGGFCGGFFF9FEGEGGGGGGGGGGGGGGFGGGGF,DEFGGD>6DCF9?CEGGDGFFGFFGGGFGFGFCCCDGGGGDGGAFFFFFFD9@A5?BFFF8+8C4A46;9A6AA?+)+;6;3>0)(4;E?CF@@?B;:B641((-),7251:6?B??<24*)*0*)264
@M03152:184:000000000-AWYW1:1:2107:15245:9881 2:N:0:ATAGCACAATACCTGT
CCCAACTATCCCTATTAATCATTACGTCAGTCCTAGAAACCAACAAAATAGGATCGAACGTCCTATTTCATTATTCCATGCTAATGTATTCAAGCGTTAGCTTGCTTTAAACACTCTAATTTTTTCAAAGTAACAGTCCAGTTTCCCCGCAACACCAAATTAATGGCATTACGGTTCATCAGGAAGGAGGAATCAGTAAGACCAGTACGTACCAAAGGCACGACCAATCTACTAACCCCGAAATTCAACTACGAGCTTAGATCGGAAGAGCGTCGTGTAGGGAAAGAACAGAGATGTGTAA
+
CCCCCGGGGGGGGGGGGGGGGGGGGGGGFFGG@FFFGGGGGGGGGGGGGGGGGGGGGGGGFGGGGGGGGGGGGGGGGGGGGGGGGGGGGGGGGFGG@C@FGFGGGGGGGGFGGGGGGGGGGGGGGGGGFGGGGGFGGGGAG;FG9FGGCGBEGGGGGGGGGGGGGCGGGGG,@CDGGDGGGG?F8EGGG>EGGGGDCD:DFGD@FGFGGFGGBGGFFFFAFBFFFFDA@F<CCFFFGFBBFFFDABEFEGFFFD>9B1<@9)9?FD<>D@;>BDF1:@BFA34;6?B?(130)4/*24*-)
@M03152:184:000000000-AWYW1:1:2107:11420:9883 2:N:0:ATAGCACAATACCTGT
CCCAACTATCCCTATTAATCATTACGTCAATCCTAGAAACCAACAAAATAGGATCGAACGTCCTATTTTATTATTCCATGCTAATGTATTCGGGCGTAAGCCTGCTTTGAACACTCTAATTTTTTCAAAGTAAAAATCATGGTTCCCTGCCACACCCAGTAAAGGGCATAACAGCTCACCACGAGGTAAGCCTCCACCGCTCCAGTACACACCCAAATAGGCGGACCGGGCGGCAAAGGCCGAAATTCAACTACGAGCTTAGATCGGAAGAGCGGCGTGTAGGGAAAGAACAGGTATGTGT
+
CCCCCGGGGGGGGGGGGGGGGGGGGGGGGGGGGGGGGGGGGGGGGGGGGGGGGGGGGGGGFGGGGGGGGGGGGGGGGGGGGGGGGGGGGGFGGGGGGGGGGGFGGGGGFGGGGGGGGGGGGGGGGGGGGGGGGGGGGGGGGGGGGGGGGGGGGGGGGGGGGGGGGDGGGGGGGGGGGGGGGGGDGGGGGGGGGGGGGGGFGGCFCGFGGGGGFCFFFFFFFFFFFF>B9BFA>DBGFFFFFBDBD@DFBFBFFG@<BB>FFBFAA?BF0((2:0(-7.1).9<D0811?:(8@66704*))
@M03152:184:000000000-AWYW1:1:2107:17247:9939 2:N:0:ATAGCACAATACCTGT
CCCAACTATCCCTATTAATCATTACGGCGACTCTAGAAACCAACAAAATAGAACCGCACGTCCTATTTTATTATGCCATGCTAATGTATTCAGGCAAAGGCCTGCTTTGAACACTCTAATTTCCTCAAGGTAAAAGTCCTGGTTCCCCAACACACCCAATTAAGGGCATGCCGGCTCACCAAGAGGTAGAACCCAGCCAGACAGTACGTACCCAATAGGCAGACCGCCCGACCAGGTTCGAAATTCAACTACGAGCTTAGATCGGAAGAGCGTCGTGTAGGGAAAGAAAAGGGAATGATAG
+
CCCCCGGGGGGGGGGGGGGGGGGGGGGGGGGGGGGGGGGGGGGGGGGGGGGGGGGGGGGGFGGGGGFGGGGGGGFGGGGGGGGGGGGGGGGGGGGGGGGGGGGGGGGGGGGGGGGGGGGGGGGGGGGGGGGGGGGGGGGGGGGGGGFGGGGGGGGGGGGDGGGGGGGGGGGFGGDGGGGGGFGGGGFGGGGGCGGGGGGFGGGFCFFGFG>DAFGFFFFFFBB@>BFF2?@F>5=DFAFBFFF<6FC7?CA@;<>B3?A?FAAF?F:BF::13<;6?7?FF3?7:BFF::2)),))*)*.)
@M03152:184:000000000-AWYW1:1:2107:19977:10006 2:N:0:ATAGCACAATACCTGT
CCCAACTATCCCTATTAATCATTACGTCAACCCTAGAAAACCAACAAAATAAGATCGACGTCCTATTTCATTATTCCATGCTAATGTATTCAAGCGTTAGCCTGCTTTAAACACTCTAATTTTTTCAAAGTAACAGTCCTGTTTCCCCGCAACATCAAATTAATGGCATCACGGTTCTACAAGAGGGAGGAATCAGTGAAGCCAGTTCATACCGGTGGCACGACCGACCCACTGACCCCGAAATTCAACTACGAGCTCAGATCGGAAGAGCGTCGTGTAGGGAAAGAACACGTATGGGTAA
+
CCCCCGGGFGGGGCGGCAFCGGGGGGGGGGGCGGGCFGFFGE@C@@FGFGGGGGGGCEC@+6CBFGFAFGGFGAFGGGFD8,CFAFG,EFFGC9DFGFCGGFFGC,EFDGGG<=AFGGDGGGC?FFGDFGGGCCCD@:EFGBBEGF9<EE@EEEEEGGGGGGGGGDFFFCFAC6A3@D8=DFG?@E=CEEGGCFAA@;F7:9DFFG++5DC?59;:??5*33<AAE255)8??)08CFFF3>F@A667;CF3;7:>))/,-:(404?;B7?39B>66)3*2725(8030:(.0(*)2.0),
@M03152:184:000000000-AWYW1:1:2107:8043:10162 2:N:0:ATAGCACAATACCTGT
CCCAACTATCCCTATTAATTATTACGTCAATCCTAGAAACCAACACAATAGGATCGAACGTCCTATTTCATTATTCCATGCTAATATATTCAAGCGTTAGCTTGCTTTAAACACTCTAATTTTTTCAAATTAACAGTCCAGTTTCCCCGCAAAACCAAATTAATGTTATTACGGTTCAGTAGGAAGTAGGATCAAGAAAGACCAGTAGGTACTAAAGGTACGACCTATCTACGAACCCCGAAATCCACCTACGAACATAAATGGGAATAGACTCGTTAAGCGAAAGACAATCTACGTAGCA
+
66B<AEFG96FGGFFFGGG-CEFE9,C;@@ECFGFCFGGC6CDFD,CF<E9AFFGGCFGG,CC7EGFGGGGFCA<ECF9<,,C,,,6<@@6<@C@C@@FF,CEF79EEGC,,,:5AB<,E?A,5>,,,9599?BFA9AE,9ACB@4=FE7+@4@ECFF8ECE,E=,,@DAFFFC,469,,7,,,@,,,,3@,,3,6,+6*@++;,+1+++5=+7DAA**340885*89*=A8**5;***)3/)(+27)0*/05*)6))/)).)//6(()7>)).(((.(+))(0,(..(.))*.*)2)*(.
@M03152:184:000000000-AWYW1:1:2107:23593:10182 2:N:0:ATAGCACAATACCTGT
CCCAACTATCCCTATTAATCATTACTTCGGTCCTAGAAACCAACAAAATAGAACCAAAGTCCTATTCTATTATTCCATGCTAATGTATTCAAGCGTAAGCCTGCTTTAAACACTCTAATTTTTTCAAAGTAAAAGTCCTGGATCAATTTGCGCACTCAGTTAAGAGCACGCAAGAGCTCCAGAAAGAAAGACCCGACCAGAGCAGTGCTTACCTTGCGGCAAGACCACCCAGCCAGGTCCGAAATTCAACTACGAGCTTAGATCGGAAGAGCGTCGTGTAGGGAAAGAACAGGTCTAGTTA
+
CCCCCGGGGGGGGGGGGGGGGGGGGGGGGGGGGGGCCGGGGGGGGGGGGGFGGGGGGGGGGGGGGGGGCFGGGGGGGGGGGGGGGGGGGGGGFGGFGGGGGGGGGGGFGGGFGGGGFGGGGGGGGGGGGFGGD<FFGGFFF:=FFGFGGGGGCEGDFFGGFGGGFFFGGGGG6EFGFFGGFGFGGGDEF@DGCFCGGGGACFGAD:ACFCG?6CGFAA*@A4>@BF:A9?46AFDCF9A=BFD9F8;A<@FEFD3():@9775?<7(:91,39>?>2)(06?18:<F(42:54)//*.:))
@M03152:184:000000000-AWYW1:1:2107:15559:10191 2:N:0:ATAGCACAATACCTGT
CCCAACTATCCCTATTAATCATTACGTCGATCTTAGAAACCAACGAAATAAGATCAAACGTCCTATTTCATTATTCCATGCTAATGTATTCAAGCCAAAGCCTGCTTTAAACACTCTAATTTTTTCAAAGTAACAGTCCTGATTCCCCACGACATCAAATTAATGACATCATGCTTCGTCAGAAGGGAGAAACTAATTGTACCAGTGCGTACCGTTGGCACGACCAATAGATTGATCCCGAAATTCAACTACGAGCTTAGATCGGAAGAGCGTCGTGTAGGGAAGGAACAGGTTTGTGTAA
+
CCCCCGGGGGGGGGGGGGGDDFGGGGGGGGEFGGFGFG<FF@FFEFGEFGGFGGGGFGFGEEGGGGAEFFGGGGGGGGGGGGFFFGGGGGGCGGGGGGGGGGG?GFFEFGGGGG9FGAFGGGGGGGGFGFAEFGG,E=8EEDFGDGG<EEEDGEEGF,@FGGGGDF99F8,@FCFGGG?>F6E=8=C88EGGGGGFFGFFGD=DAFBCDDD9BE0<*:C5;>A))<=A=A=F6AE7C+6>9>D91488?GFE@8?@F1>49C?D(/,1((6(.6;@?A0=A32)(48802(.*)0)*(24)
@M03152:184:000000000-AWYW1:1:2107:16949:10193 2:N:0:ATAGCACAATACCTGT
CCCACTATCCCTATTAATCATTACGTCAATCCTAGAAACCAACAGAATAGGATCGAACGTCCTATTTCATTATTCCATGCTAATGTATTCAAGCGTTAGCTTGCTTTAAACACTCTAATTTTTTCAAAGTAACAGTCCAAATTCCCCGCAACACCAAATTAATGGCATTACGGTTCATCAGGAAGGAGGAATCAGTGAGACCAGTACATACCAGAGGCATGACCAACCTACTAACCCCGAAATTCAACTACGAGCTTAGATCGGAAGAGCGTCGTGAAGGGAAAGAACAGATATGTGTAGA
+
CCCCCGGGGGGGGGGGGGGGGGGGGGGG7FGGGGGGGGGGGGGGGFGGGGGGGGDGGGGFGGGGGGGGGGGGGGGGGGGGGGGGGGGGGGGGGGGGGGGGGGGGFGGFGGGGGGGGGGGGGGGG8FFFFGGGGGGGGDGDGGGGGGGGEGGGGGGGGGGGGGFA9=FGGGGGDFGCEGFFGDFGGDGGG=FG9DFEFGGFG8?9F7AFGGFCFFGFFBFFFFF@@CAE@FFFFF4?7BE=D9F?=>EFECF267>2=)4<ECFFFDFDF;9;0331(::FBFFF?78(341*1./9*.*)-
@M03152:184:000000000-AWYW1:1:2107:19060:10219 2:N:0:ATAGCACAATACCTGT
CCCAACTATCCCTATTAATCATTACGTCAATCCTAGAAACCAACAAAATAAGATCAACGTCCTATTTCATTATTCCATGCTAATGTATTCAAGCGTTAGCCTGCTTTAAACACTCTAATTTTTTCAAAGTAACAGTCCTGTTTCCCCGCAACACCAAACTAATGGCATCACGGTTCTGCAAGAGGGAGGAATCAGTGAAGCCAGTACGTACCGGTGGCACGACCGACCTACTGACCCCGAAATTCAACTACGAGCTTAGATCGGAAGAGCATCGTGTAGGGAAAGAACAGGAAGGCGAAGA
+
CCCCCGGGGGGFGGGGGFGGGGGGGGGGGGGFGGGGFGGGGGGGGFGGGGGGGGGGGFGGGGGGGGGGGGGGGGEFGGFFFGGGGFGFFGGFGGCGGGEGGGGFCFGGGGGGGGGGGGGGGGGGGFFGGGGGGGGGGFGGGGGGEGFGGG7>=@FGGGGGG?ADCFGGGGFGE?>EA,EFGGGFGCCEEGC8FFA:=DC?F+;:,=+033=DEGG>?FF50@>ABFFA>FF4*+(;4??:D6F7+:?@.;A0(*:3)7;EC3=;(41((()).-(..))7:?3)477(((,))(0))(),(
@M03152:184:000000000-AWYW1:1:2107:12190:10508 2:N:0:ATAGCACAATACCTGT
CCCAACTATCCCTATTAATCATTACGGCGACTCTAGAAACCAACAAAATAGAACCGCACGTCCTATTTTATTATGCCATGCTAATGTATTCAGGCAAAGGCCTGCTTTGAACACTCTAATTTTCTCAAGGTAAAAGTCCTGGTTCCCCAACACACCCAATTAAGGGCATGCCGGCTCACCAAGAGGTAGAACCCAGCCAGACAGTACGTACCCAATAGGCAGACCGCCCGACCAGGTTCGAAATTCAACTACGAGCTTAGATCGGAAGAGCGTCGTGTAGGGAAAGACAATGTAGTGTAAG
+
CCCCCCFGFGGGGGGGGGGEAFGGGGFG@:CGEFGGGGGFGFGGFF8@DFGGGFGD:FGGFFGGFG<FFFCED9E<FGFFGGGGGGGFGGFFF9FFGEDEGEFEGGGGAFAE?EGGGFGGGAFC<,FDEGGGFGFGFF;EEFEFGGGGGGGGGGGGGGGFGGDCC8CFGGGGGGGGGGGGGGG6FCFGGFGG@EGFF>CAFGGFGGFD;FFGAFDFF6696455B)9894:DB3399=F95@5(;A?+?FF@;/.35:28:<A??0360,(714>;?<<F>B<F:(0((,)*1)**2)*))
@M03152:184:000000000-AWYW1:1:2107:11829:10520 2:N:0:ATAGCACAATACCTGT
CCCAACTATCCCTATTAATCATTACGGCGACTCTAGAAACCAACAAAATAGAACCGCACGTCCTATTTTATTATGCCATGCTAATGTATTCAGGCAAAGGCCTGCTTTGAACACTCTAATTTTCTCAAGGTAAAAGTCCTGGTTCCCCAACACACCCAATTAAGGGCATGCCGGCTCACCAAGAGGTAGAACCCAGCCAGACAGTACGTACCCAATAGGCAGACCGCCCGACCAGGTTCGAAATTCAACTACGAGCTTAGATCGGACGACCTACGTGTAGGGAAAGAAACGCACACTGCGA
+
C@CCCCCEFCGGFCEFFFGG@EFFG@7E7@FEGGA@FCGGGGDFFGFGGDEGDFCGC:FGECCFFF,FCFFGCCFEGGGFGGGFGFDG<FF?FGFF=CE,E??F8AG9AE9E?8FEGGGFA@<,A,,,EFGGGGGDFCFEG,94CEFFGGCFGGGGGDF8==E9,,@?DG?FG>8CE=9D,,6@FCFGF7CG8CE7EGG*,3;9,=C*9CCD>99>>8**3:5>559:9A9BD52**;;1)(.(+;58?;96(*89)4).42::(4((((,().3(,)(*-)()(.1,(,())-).*)*,(
@M03152:184:000000000-AWYW1:1:2107:17775:10577 2:N:0:ATAGCACAATACCTGT
CCCAACTATCCCTATTAATCATTACTGTGATCTTAGAAACCAACAAAATAAGACCAAAGTCCTATTCTATTATTCCATGCTAATGTATACAAGCGTGCGCCTGCTTTGAACACTCTAATTTTTTCAAGGTAAACGTTCTGGCTTCCCAGCCCGCCCAGTAAAGGGCAGACTGGTTCCCCAGAAGGAAAGGGTCGGTCGCGGCAGTACTCGCCGAAACGGCGGACCACCCGACCAACCCCGAAATTCAACTACGAGACTAGATCGGAAGAGCGTAGTGTAGGGAAAGAACAGGAAAGTGAAG
+
CCCCCGGGGGGGGGGGGGGGGGGGGGGGGGGGGGGFGGGGGGGGGGGGGGGGGGFGGGGGGGGGGGGGGGGGGGGFGGGGGGGGGGGGGFGGGGGGGDFEEGGGGGGGGGGFCFGGFGGGGGGG8FFCF@FFGGDFGFFGGGGGGGGFFFDECECEGF8EFGGGEGGGGGGGGFFGGFGGEGGGGGGFGGGD8CGG>CE>@77D7BFC>DD4@=CBAFFFF304981BBFFDBB(9*7>>:93(99AF2C?2?*.())4()))46(32?F(-((-(.1-9<B044:7.(,45)())2.*))
@M03152:184:000000000-AWYW1:1:2107:11188:10593 2:N:0:ATAGCACAATACCTGT
CCCAACTATCCCTATTAATCATTACGTCAATCCTAGAAACCAACAAAATAGGATCGAACGTCCTATTTCATTATTCCATGCTAATGTATTCAAGCGTTAGCCTGCTTTAAACACTCTAATTTTTTCAAAGTAACAGTCCAAATTCCCCGCAACACCAAATTAATGACATTACGGTTCGTCAGGAAGGAGGAATCAGTTATACCAGTACATACCGGTGGCACGACCAACATACTAATCCCGAAATTCAACTACGAGCTTAGATCGGAAGAGCGTCGTGTAGGGAAAGAAAAGGTAGGTGTGG
+
CCCCCGGGGGGGGGGGGGGGGGGGGGGGDGGG,CFGGGGGGGGG<FGGGG<FEGGGGFGGFGCFGGGGGGGGGGGGGGGGGGGGGGGGGGFGGGG@,,BFG,EFGGGGGGFDGGGGGGGGGGGGGGGGGCFGGGGGGGG9=FGGGG,?7EBCGG7CFG?9DGGGC,EFC8DEG>ECEDGG?E,D8DEGGCGG,@E,E+,+=DCACCAC9CG?FGC0@DFF5>>B2?B*)3:/=8<+?8?>?BBDFFFFEGFF;DD9:@))97?6@F;:=@D03264?57F25<),40(.8:3*-*)*,*((
@M03152:184:000000000-AWYW1:1:2107:24541:10666 2:N:0:ATAGCACAATACCTGT
CCCAACTATCCCTATTAATCATTACATCGATCCTAGAAACCAACAAAATAGAATCGGATGTCCTATTTCATTATTCCATGCTAATGTATTCAAGCGTAAGCCTGCTTTAAACACTCTAATTTTTTCAAGGTAACAGTCCTAATTCCCCATAACATCAAATGAATGACATTATGGTTCTTTAGAAGGTGAGAACCAATAAGACCAGTACATACCAAGGCATGACCGATCCCTTGATCCCGAAATTCAACTACGAGATTAGATCGGAAGAGCGGCGTGTAGGGAAAGAACAGGGATATGTAGT
+
CCCCCGGGGGGGGGGGGGGGGGGGGGGGGGGGGGGGGGGGGGGGGFGGGGGGGGGGGGGGGGFFGGGGGGGGGGGGGGGGGGGGGGFGFGCFGGGDEGGGFGGGGGGGGFGGGGGGGGGGGGGGGGFFGFGGGCFGGFGGGGGGGGGEFGGGGGGGGGGGGGGGGGGGGGGGGFFGGGFGGGFGGFFFC@;DG=EC?DFFG6=DGFFGFFF66DFFF?FFFFFFBFFADF899FFFCA>@A@69FFCCEGF>FG*/8@559<9>@@B9(-6((,36;A39;ADF<FF<B?()0()1*)0-)
@M03152:184:000000000-AWYW1:1:2107:11010:10719 2:N:0:ATAGCACAATACCTGT
CCCAACTATCCCTATTAATCATTACGTCAATCCTAGAAACCAACAAAATAGGATCGAACGTCCTATTTCATTATTCCATGCTAATGTATTCAAGCGTTAGCTTGCTTTAAACACTCTAATTTTTTCAAAGTAACAGTCCAAATTCCCCGCAACACCAAATTAATGGCATTACGGTTCATCAGGAAGGAGGAATCAGTGAGACCAGTACATACCAGAGGCATGACCAACCTACTAACCCCGAAATTCAACTACGAGCTTAGATCGGAAGAGCGTCGTGTAGGGAAAGAACAGGAAAGGATAA
+
CCCCCGGGGGGGGGGGGGGGGGGGGGGGEFGGGGGGGGGGGGGGGGGGGGGGGGGGGGGGDGGGGGGGGGGGGGGGGGGFFGGGGFFGGGAFFFFGGGFGGGGGGGGGGGGGGGGGGGGGGGGGGGGGGGGGGGGGGGGFGGGGGGGFGDGEGGGCEFGGGGGGGCEGGGGGFEGCCF8DFFDGCFEGFGGGCFGGGFGBEDC??FF+CFF??E7AF?>>FAC58FFD)A8;;9A>**/-@@A>F+>C48A@DG5(8(/);)71;D<1,(,,6,(,/0(985:>:??:(((0)().*(*.)
@M03152:184:000000000-AWYW1:1:2107:28733:10723 2:N:0:ATAGCACAATACCTGT
CCCAACTATCCCTATTAATCATTACGTCAATCCTAGAAACCAACAAAATAAGATCAACGTCCTATTTCATTATTCCATGCTAATGTATTCAAGCGTGAGCCTGCTTTAAACACTCTAATTTTTTCAAAGTAACAGTCCTGATTTCCCGCCACACCAAGTGAATGGCATGACGGTTCGTCAGAAGGGAGGAATCAGTGAGGCCAGTTCATACCGTTGGCACGACCGACCTACTGACCCCGAAATTCAACTACGAGCTTAGATCGGAAGAGCGTCGTGTAGGGAAAGAACAGTTATGTGTGGG
+
CCCCCGGGGGGGGGGGGGGGGGGGGGGGGGGGGFGGGGGGGGGGGGGGGGGGGGGGGGGGGGGGGGGGGGGGGGGGGAFEGGGGGGGGGGGGGFGGGGGGFGGGGGG<FGFGGGGGGGGGGGGGFGGFGGGGGGGGGGFGGGGGGGGGG@EGGGGGGGGGGCFGGDFGGFC8EGG6CCGGGEFGGGGGGGGGGFFGGGGFGFF?G7?CCFG=BG6<FFAFEAA>):>B=FEFFFBGFDD@53;66=?FFGFF@G36;C8359;;DFFFFFF>1731,7<F67:)48<11<)**.11*)*((
@M03152:184:000000000-AWYW1:1:2107:18634:10732 2:N:0:ATAGCACAATACCTGT
CCCAACTATCCCTATTAATCATTACGTCAACCCTAGAAACCAACAAAATAAGATCGACGTCCTATTTCATTATTCCATGCTAATGTATTCAAGCGTTAGCTTGCCTTAAACACTCTAATTTTTTCAAAGTAACAGTCCAAATTCCCCGCAACACCAAATAAACGGCATTACGGTTCATCAGGAAGGAGGAATCAGTGAAACCAGTACATACCAGAGGCATGACCAATCTACTAACCCCGAAATTCAACTACGAGCTTAGATCGGAAGAACGTCGTGTAGGGAAAGAAGAGAATTGTGTAGG
+
CCCCCGGGGGGGGGGGGGGGGGGGFGFG@CGGGGGGGGGGGFGGGGGFFGGGGGGGGGGGDEFGGGGFFGGGGGGFGGFGGGGGFGGGGCEFGFEGGGGGFGGGGCFFGGGGGFGGGGGGGFGG,EFGGGGGGGGGGGGGGGFFGGGGGGGGGGGGGGGFGGGD8@EGGGGGEC>ECEEGGGGCG@DAEEGG6EEGGGFFG?DF:@FGGGCGFFCFFAEAFF@FEFE*:966@CECFDAFD@FECACFCC43;*30)/3;75=D<798(((,/2(-(06*3::>1?F(48()*)/1*.*))
@M03152:184:000000000-AWYW1:1:2107:21711:10736 2:N:0:ATAGCACAATACCTGT
CCCAACTATCCCTATTAATCATTACGTCAATCCTAGAAACCAACAAAATAGGATCGAACGTCCTATTTCATTATTCCATGCTAATGTATTCAAGCGTTAGCTAGCTTTAAACACTCTAATTTTTTCAAAGTAACAGTCCAGTTTCCCCGCAACACCAAATTAATGGCATTACGGTTCATCAGGAAGGAGGAATCAGTAAGACCAGTACGTACCAAAGGCACGACCAATCTACTAACCCCGAAATTCAACTACGAGCTTAGATCGGAAGAGCGTCGAGTAGGGAAAGAACAGGAAAGTGTGG
+
CCCCCGGGGGGGGGGGGGGGGGGGGGGGGGGGGGGGGGGGGGGGGGGGGGGGGGGGGGGGFGGGGGGGGGGGGGGGGGGGGGGGGGGGGGGGGGGGGEGGGGGGGFGGGGGGGGGGGGGGGGGGGGGGGGGGGGGGGGGGGGGGGGGGGGEEEGGGGGGGGGGGGFGGGGGGGDGGGGGGGGGGGGEFFGGGFGFCEFGFFG+::CACGGGCEFGFAFFFFFAA=EBFF6AFFFECDA4);@DDACEF;FFB=DE@AEFFC<)=1;@FDF@BF<@(-*,9<D4>6077((.0).))*)*)(
@M03152:184:000000000-AWYW1:1:2107:22329:10849 2:N:0:ATAGCACAATACCTGT
CCCAACTATCCCTATTAATCATTACGGCGATCCTAGAAACCAACAAAATAGGACCGCACGTCCTATTTTATTATTCCATGCTAATGTATTCGGGCGTAAGCCTGCTTTGAACACTCTAATTTTTTCAAAGTAAAAATCATGGTTCCCTGCCACACCCAGTAAAGGGCATAACAGCTCACCACGAGGTAAGCCTCCACCGCTCCAGTATACACCCAAATAGGCGGACCGGGCGGCAAAGGCCGAAATTAAACTACGAGCTTAGATCGTGAGAGGGCGGTGTAGGGAAAGAACAGTAGTCTGG
+
CCCCCCGGGGFGGGGGGGGFGFFGGFEGEEGFGGGGCFGGGGGGGGGGGGG@FGGGGDGG<7FGGGGGGGGGGGFGGGFGGGGCGGGGGGGGGGGGGGGGFGFEGGGG9DFGGFGFFEFGGGGGGFGFGFGGGGGGCGGGGBFFBEGGFGGGGGGGCDBFG=:FECEGFFDFGGGGDFGEFFGGGG8FD@E?<C56CGEDCDGFF>9=:EFDFEGF4BB86A=>@>>>15(=>>F)9FF?F;E>>))*.**.4*)-)((.62>:28,(.(.),-(((.45)92)(4837((.7)**2)*)(
@M03152:184:000000000-AWYW1:1:2107:2817:11087 2:N:0:ATAGCACAATACCTGT
CCCAACTATCCCTATTAATCATTACGTCAACCCTAGAAACCAACAAAATAAGATCGACGTCCTATTTCATTATTCCATGCTAATGTATTCAAGCGTTAGCCTGCTTTAAACACTCTAATTTTTTCAAAGTAACAGTCCTGTTTCCCCGCAACACCAAATTAATGGCATCACGGTTCTACAAGAGGGAGGAATCAGTGAAGCCAGTTCATACCGGTGGCACGACCGACCTACTGACCCCGAAATTCAACTACGAGCTTAGATAGGAAGCGCGTCGTGTAGGGAAAGAACAGGAAGATGTAGT
+
BCC@BFFGGGGGGGGGGGGEGGGGGGGGGGGGEFEFAFGGGGF@FEFGCDGGGGGGGGE:C@FEFGGGGGGGGG9,<@<EFFGGGFGFE,CFGE:BFDEDGFFFG99BEF9AFFFGGFGCFFE7=@CFCFGEFGGFGGFFFEGG;,@CEGDGGG+DC?FFGFGFCDGE8DC6=@=EF>EDGDGGGDCGECF8@FFFEC<AE+;9<CFG@G77>CDBD56?AE>A4)5/(66AA@>F<B:>EFF)@FEF?FF(;C>@F<3)9)67<)((-(4,4>(237:?(?(<6<20((())()**676.
@M03152:184:000000000-AWYW1:1:2107:12938:11102 2:N:0:ATAGCACAATACCTGT
CCCAACTATCCCTATTAATCATTACGTCGATCCTAGAAACCAACAAAATAGGTTCGAACGTCCTATTTCATTATTCCATGCTAATGTATTCGAGCGATTGCCTGCTTTAAACACTCTAATTTTTTCAAAGTAACAGTCCTGACTCCCCGTAACACCAAATTAATGACATCACGGCTCGTCAGAAGGGAGAAATCAATGACGTTAGTACGTACCGAGGCACGACCGACGTATTGATCCCGAAATTCAACTACGAGCTTAGATCGGAAGAGCGTCGTGTAGGGAAAGAAAAGGTTGGTGGAGA
+
CCCCCGGGGGGGGGGGGGGGGGGGGGGGGGGGGGGGGGGGGGGGGGGGGGGGGFGGGGGGFFGGGGGGGGGGGGGGGGGGGGGGGGGGGGGFFGGGGGGGGGGGGFFGGGGGGGGGGFGGFGGGGGFGFFFGGGGGGGGGFGGGGGFFGEGGGGGGGGGGGGGGGGGGGFGG6CEGGGGGGGGFGGGGGGGGG9ECFFFAEDCF>FCD5@CFDCGFD4AF>A@B=4;:3>9A7@?D7)87B04?;@<17>F6?5)4?5244<:?B?(84:1,(4(((.-=1)45377((((**(0.1(*((
@M03152:184:000000000-AWYW1:1:2107:3305:11146 2:N:0:ATAGCACAATACCTGT
CCCAACTATCCCTATTAATCATTACGTCAATCCTAGAAACCAACAAAATAGGATCGAACGTCCTATTTCATTATTCCATGCTAATGTATTCAAGCGTTAGCCTGCTTTAAACACTCTAATTTTTTCAAAGTAACAGTCCAGATTCCTCGCAACACCAAATTAATGGCATTACGGCTCATCAGGAAGGAGGAATCAGTGAGACCAGTACATACAAGAGGCATGACCAACCTACTAACCCCGAAATTCAACTACGAGCTTAGATCGGAAGAACGTCGTGTAGGGAAAGAACAGGGAGGTGGAG
+
CCCCCEFGFGGGGGGGFGGGFG,C@FGGEFAD@FGGGGGGGGGDGEEFGGGGFGGGFGFEGG>FEA<FEFFGGFGGAFG,EEGGGGGGEFFGGDCF@FGEF@FGGGGAEGGGGFG8F<FGGGDFGGGG9,CFGGG9FFFEFGFFGG,,@>EE:EFCGFGGFFF;,9DFGGGGGGGGDGG8DFFFFGG@F68D@?FGG+=66=8CCFFGCFFD*,5?:AEAAAEBCFDFAFCFFF<>*9@@B>?2+BEF4FF3-*29?;>)1))((/61((/63/..(26=35:..4883:4)),)0*,*((
@M03152:184:000000000-AWYW1:1:2107:15410:11173 2:N:0:ATAGCACAATACCTGT
CCCAACTATCCCTATTAATCATTACGTCAATCCTAGAAACCAACAAAATAGGATCGAACGTCCTATTTCATTATTCCATGCTAATGTATTCAAGCGTTAGCTTGCTTTAAACACTCTAATTTTTTCAAAGTAACAGTCCAAATTCCCCGCAACACCAAATTAATGGCATTACGGTTCATCAGGAAGGAGGAATCAGTGAGACCAGTACATACCAGAGGCATGACCAACCTACTAACCCCGAAATTCAACTACGAGCTTAGATCGGAAGAGCGTCGTGTAGGGAAAGAACAGGGAGAGGAGA
+
CCCCCGGGGGGGGGGGGGGGGGGGGGGGCGGGGGGGGGGGGGGGGGCGGGGGGGGGGGGGGGGGFGGGGGGGGFGGGGGFGGGGGGGGFGEGGGGGGGGGGFGGGGFGGGGGGGGGGFFGGGGGGGGGGFFFGGGFFGGGEFGGFGGGDGEGGGGGGG?BEGFGGFGGGGGGC>@EEAGGGG8DEGDEGECFGGGFFFGFGG6?CFFGGG769EFAF5?EFFF@@A@DAA5AFCEFCADFFFFFFFFFE>)39C5()6<).)9<@F02=1823?B08),=2)2>1?::011))())1(*-(
@M03152:184:000000000-AWYW1:1:2107:8584:11310 2:N:0:ATAGCACAATACCTGT
CCCAACTATCCCTATTAATCATTACGTCGATCTTAGAAACCAACAAAATAAGATCAAACGTCCTATTTCATTATTCCATGCTAATCTATTCAAGCTTTAGCCCGCTTTAAACACTCTAATTTTTTCAAAGTAACAGTCCTGATTCCCCATGACACCAAATTAATGACATCGTGGTTCTTCAGAAGGGAGGAACCGGTAGAGCCAGTACGTACCGGAGGCACGACCAACCCACCGGTCCCGAAATTCAACTACGAGCTTAGATCGGAAGAGCGTCGTGTAGGGAAAGAACAGGGTGGTGGAA
+
CCCCCGGGGGGGGGGGGGGGGGGGGGGGGGGGGGGGGGGGGGGGGGGGGGGGGGGGGGGGGGGGGGGGGGGGGGGFGGGGGGGGGGGGGGGGGGGGGGGGGGGGGGGGGGGGGGGGGGGGGGGGGGGGGGGGGGGGGGGDGGGGFGGGGGGGGGGGGGGGGGGGGGGGGGD?FGE?EFFGGGGFGFGGGGGGGGEEEDCDFGF:,;BFGGGCDGGFDEEFA5>BFEFBA4=>BE@D4;5;DBFFCFFFEFF@FGFFF4>EECF<61:9<??>;(4-2.34<B?F:01:3:<))(..*(*()
@M03152:184:000000000-AWYW1:1:2107:5806:11330 2:N:0:ATAGCACAATACCTGT
CCCAACTATCCCTATTAATCATTACGTCAATCCTAGAGACCAACAAAATAGGATCGAACGTCCTATTTCATTATTCCATGCTAATGTATTCAAGCGTTAGCTTGCTTTAAACACTCTAATTTTTTCAAAGTAACAGTCCAAATTCCCCGCAACACCAAATTAATGGCATTACGGTTCATCAGGAAGGAGGAATCAGTGAGACCAGTACATACCAGAGGCATGACCAACATACTAACCCCGAAATTCAACTACGAGCTTAGATCGGAAGAGCGTCGGGTAGGGAAAGAACAGGTAGGATAAG
+
CCCCCGGFGGGGGGGGGGGGGGGGGGGGGGGGGGGGGGGGGGGGGGGGGFGGGGGGGGGGGGGGGGGGGGGGGGGGGGGGGGGGGGGGGGGGGGGGGGGGGGEFGGGGFGFFFFGGGGGGGGGGGGGGGGGGGGGGGGFDGGGGFGDFGGGGGGGGG8DGGDFG8DGFGDGFFE?EEFGGGDGGCGE@FEEFGFGGGGGFGGFFGGFFGFFCFGGFFFFEA>@CCFCB)909+47*@FE=BFDFF6CFCCFBFG5@B;C8<<):187@FD;B113(-.,)230<((21(4(.*)*)*.*.)
@M03152:184:000000000-AWYW1:1:2107:10735:11390 2:N:0:ATAGCACAATACCTGT
CCCAACTATCCCTATTAATCATTACGTCAATCCTAGAAACCAACAAAATAGGATCGAACGTCCTATTTCATTATTCCATGCTAATGTATTCAAGCGTTAGCTTGCTTTAAACACTCTAATCTTTTCAAAGTAACAGTCCAAATTCCCCGCAACACCAAATTAATGGCATTACGGTTCATCAGGAAGGAGGAATCAGTGAGACCAGTACATACCAGAGGCATGACCAACCTACTAACCCCGAAATTCAACTACGAGCTTAGATCGGAAGAGCGTCGGGTAGGGAAAGAACAGGTATGGTTCG
+
CCCCCGGGGGGGGGGGGGGGGGGGGGGGGGGGGGGGGGGGGGGGGGGGGGGGGGGGGGGGGGGGGGGGGGGGGGGDFGGGGGGGGGGGGGGGGDGGGGGGGGGGGGGFGGGGGGGGGFGGGFGGGGGGFGGGGGGGGGGGGFGGGCGGGGCEG8FGGGGGGGGGGFGFFGGGDEGGEGGFEGFGGGGGGGGGGFGGGGGFGG?DGFFCFGGG5C7CFFBEFF@EFFDF=CEFFFFC745499>=BA?8CFF)5889)8C3;CC<<6;66/(.,61(4)()454518:72((77-*)2)*)(
@M03152:184:000000000-AWYW1:1:2107:21802:11460 2:N:0:ATAGCACAATACCTGT
CCCAACTATCCCTATTAATCATTACGTCAACCCTAGAAACCAACAAAATAAGATCGACGTCCTATTTCATTATTCCATGCTAATGTATTCAAGCGTTAGCCTGCTTTAAACACTCTAATTTTTTCAAAGTAACAGTCCTGTTTCCCCGCAACATCAAATTAATGGCATCACGGTTCTACAAGAGGGAGGAATCAGTGAAGCCAGTTCATACCGGTGGCACGACCGACCTACTGACCCCGAAATTCAACTACGAGCTTAGATCGGAAGAGCGTCGTGTAGGGAAAGAACAGGTATGTGTATA
+
CCCCCGGGGGGGGGFFGGGGGGGGGGGGGGGGGGGGGGGGGGGGGGGGGGGGGGGGGGGGGGGGGGFGGGGGGGGGGGGGGGGGGGGGG9EFGGGGDGEGGFGCFGGFGGFGGGGGGGGEGEGEFFGFGGFEFFGGGGGGFFGFBFGEDCEGGGFGFCFDFFGFEC?D?DFEGEEGGGG9=EFGGDGCCEGG?FGGGFFF?69AGGFGGGF+<@959*9FF4:>9D>B>FE6AF:DFD>@F0:;FFFFFF;209A@6;E))/6(4?>B0((-4;>:3@AFB41)420,47.**.)/:6>2.
@M03152:184:000000000-AWYW1:1:2107:9453:11570 2:N:0:ATAGCACAATACCTGT
CCCAACTATCCCTATTAATCATTACGGCGACTCTAGAAACCAACAAAATAGAACCGCACGTCCTATTTTATTATGCCATGCTAATGTATTCAGGCAAAGGCCTGCTTTGAACACTCTAATTTTCTCAAGGTAAAAGTCCTGGTTCCCCAACACACCCAATTAAGGGCATGCCGGCTCACCAAGAGGTAGAACCCAGCCAGACAGTACGTACCCAATAGGCAGACCGCACGACCAGGTTCGAAATTCAACTACGAGCTTAGAGCGGAAGAGCGTAGTGTAGGGGAAGAACAGGTATGGGGAA
+
@<@<8C@<FAF<FDEGGGF<AC<FFG;FEGG@FEGGGDDF<ADFFGGGGCF<CE8@@:C@FFGGGGEFFC<<<,9:CE,F<,CCCFGGD?FEE6<CGE@,9AFG8=,E?E?A,9ED99F995CB??<@,,5AEFFFEFGFFGEFCEFGFEEGFGEGGGGFCE8EFF>6DGD@@68EEDEGGB=8CDF:FCC9DBCC69CFFFCFEFA9;;*9A<F*A6**ADD2>5=6>>>3A:?C0*;253A;FF5:.3))(2)47()5))696;(4:7?6,(,(,0)*530781(.((()1)*07(*((
@M03152:184:000000000-AWYW1:1:2107:15731:11610 2:N:0:ATAGCACAATACCTGT
CCCAACTATCCCTATTAATCATTACGTCAATCCTAGAAACCAACAAAATAGGATCGAACGTCCTATTTCATTATTCCATGCTAATGTATTCAAGTGTTAGCTTGCTTTAAACACTCTAATTTTTTCAAAGTAACAGTCCAAATTCCCCGCAACACCAAATTAATGGCATTACGGTTCATCAGGAAGGAGGAATCAGTGAGACCAGTACATACCAGAGGCATGACCAACCTACTAACCCCGAAATTCAACTACGAGCTTCGATCGGAAGAGCTTCGTGGAGGGAAAGAACAGGTAAGGTGAA
+
CCCCCGGGGGGGGGGGGGGGGGGGGGGGGEGGGGGGGGGGGGGGGGGGGGGGFGGGGGGGGGGGGGGGGGGGGGGGGGGGGGGGGGGGGGGGGGGGGGGGGGFGGGGGGGGGGGGGGCFFGGGGGGFGG9FGFFECFFGGGFFFGFGGGGGEGGGGGGGGGGGG8=@FFGGGG>FCEGGGGGFCDGDGFEEG8EFGGDCFGGGFDG9FGC7?FGFFFF*@AAEEEFFDFFEFFFEF7A>2AB*<8:5AED;E@</(/(*(/53:0((((,()()1(6)/.;5<:(,,31:?4=-*00-*))
@M03152:184:000000000-AWYW1:1:2107:7035:11622 2:N:0:ATAGCACAATACCTGT
CCCAACTATCCCTATTAATCATTACGTCGATCCTAGAAACCAACAAAATAGGGTCAAACGTCCTATTTCATTATTCCATGCTAATGTATTCAAGCGCGAGCCTGCTTTAAACACTCTAATTTTTTCAAAGTAACAGTCCTGATTCCCCGCCACACCAACTTAATGACATGACGGTTCTTCAGAAGGGAGAAACCAGCGACACCAGTGCATACCGACGGCACGACCAGCGTACTGAGCCTGAAATCCCACTACGAGCTGAGATCGGCAGAGCGTCACGTCGTGAAAGAACTGGTAGTGGTAA
+
AC@C@F<CEFFGGGGGD9FF9CFCD8FGGEEEBCFFEA,CFCFGFFCFGGFF,EFF9<6:,CBFGC@F<CC,CC@@F@E9CF,EFF<CAEGC9<@,7:CC@FF<<89E,9,5,?EEEFCEGGFF@?FGGC,,5,CCF:E9FCEG,CECE+@8CF7CFCEB>DE:8DF9A8,@++@+@>DE,>=9,88@CC,BE,@C,+49777<5@*=C79??*4*:)286?>0()(2,)6>A+52;)),.3*)+));(*/5(*)4>(),4446,(,3(((-(4((-7(7()())),(()))*)**0(0))
@M03152:184:000000000-AWYW1:1:2107:14504:11625 2:N:0:ATAGCACAATACCTGT
CCCAACTATCCCTATTAATCATTACGTCAACCCTAGAAACCAACAAAATAAGATCGACGTCCTATTTCATTATTCCATGCTAATGTATTCAAGCGTTAGCCTGCTTTAAACACTCTAATTTTTTCAAAGTAACAGTCCTGTTTCCCCGCAACACCAAGTTAATGGCATCACGGTTCTACAAGAGGGAGGAATCAGTGAGGCCAGTTCATACCGTTGGCACGACCGACCTACTGACCCCGAAATTCAACTACGAGCTTAGATCGGAAGAGCGTCGGTTAGGGAAAGAAAAGGCATGTGTAGA
+
CCCCCGGGFGGGGGGGGGGGGGGGGGGGGGGGGGGGGGGGGGGGFFFGGGGGGGGGGGGGGGGGGGGGGGGGGGGFFGGGFGGGGGCFGDGGGGGGGGGGGGGGGGGGGGGFGG<FGGGGGGGGFGCFGFAFFFFGGGFGFGGGGGGG+BEGGGGGGGGGGGGGGFGGGGFEEGGGGGGGFCGDGGGGGGGFGGGC:DFFC?FFGGFGGGGGFDCFFFFFFFFFFFFD@FFFFFFFFB>>>BFEFFFF3*86?D:64;<EEC0<F0280:1-3(--(8(?4:?F<12(,5()8)77*):4)
@M03152:184:000000000-AWYW1:1:2107:8915:11706 2:N:0:ATAGCACAATACCTGT
CCCAACTATCCCTATTAATCATTACGTCGATCCTAGAAACCAACAAAATAGAATCAAACGTCCTATTTCATTATTCCATGCTAATGTATTCAAGCGTGAGCCTGCTTTAAACACTCTAATTTTCTCAAGGTAAAAGTCCCAGTTCCCCGATGCATTCAATAAAGAACACACCGGTTCACTAAGAGGCAAGACCCGGTCAAGCAGTAAACACGCCGTCAGGCGGACCACCCAACCAGATCCGAAATTCAACTACGAGCTTAGATCGGAAGAGCGTCGTGTAGGGAAAGAACAGGTATGGGTA
+
CCCCCGGGGGGGGGGGGGGGGGGGGGGGGGGGGGGGGGGGGGGGGGGGGGGGGGGGGGGGGGGGGGGGGGGGGGGGGGGGGGGGGGGGGGGGGGGGGGGGGGGGGGGGGFFGGGGGGGGGGGGGGGGGGGGGGGFFGGGGGGGGGGGGGGGGGGFFGFDFGFFGDGGGGG>GGGCGCFGGGGGGGFGGGEGGGGGG>6CFCDCFAFFGCD?3*@75?AAAA44:2?>?DBFFF505C8;@FD37.@EFFGC@@<D@B@8EE:<9??<13:B:B>09(78F)9<5<<:?1(47.-119(*()
@M03152:184:000000000-AWYW1:1:2107:25062:11720 2:N:0:ATAGCACAATACCTGT
CCCAACTATCCCTATTAATCATTACGTCAATCCTAGAAACCAACAAAATAGGATCGAACGTCCTATTTCATTATTCCATGCTAATGTATTCAAGCGTTAGCTTGCTTTAAACACTCTAATTTTTTCAAAGTAACAGTCCAGATTCCCCGCAACACCAAATTAATGGCATTACGGTTCATCAGGAAGGAGGAATCAGTGAGACCAGTACATACCAGAGGCATGACCAACCTACTAACCCCGAAATCAACTACGAGCTTAGATCGGAAGAGCGTCGTGACGGGAAAGAACAGGGATCTGATGA
+
CCCCCGGGGGGGGGGGGGGGGGGGGGGGGDGGCFGGGGGGGGGGGGGGGGGGGGGGGGGGGGGGGGGGGGGGFGGGGGGGGGGGGFGGGGGGGGGGGGGGGGFGGGGFGGGGGGGGGGGGGGGGGFCFFGGGGGGGGGGG8EFGGGGGGGGGDFGGFGGGGGGGCCFGGGGGGGGGGGFFGGGGGGGGGGGGGGGGG?DFDFDFCGFGGGGG6CGFFF>DFFFFFFFFAA5>AFEGF6@=B=5=FF9F<CF2>843;C33)91(,(.3(539?6(2(0(01)-<478(.(()0()1:)0)-
@M03152:184:000000000-AWYW1:1:2107:21982:11743 2:N:0:ATAGCACAATACCTGT
CCCAACTATCCCTATTAATCATTACGTCAATCCTAGAAACCAACAAAATAGGATCGAACGTCCTATTTCATTATTCCATGCTAATGTATTCAAGCGTTAGCTTGCTTTAAACACTCTAATTTTTTCAAAGTAACAGTCCAAATTCCCCGCAACACCAAATTAATGGCATTACGGTTCATCAGGAAGGAGGAATCAGTGAGACCAGTACATACCAGAGGCATGACCAACCTACTAACACCGAAATTCAACTACGAGCTTAGATCGGAAGAGCGTCGTGTCGGGAAAGAACAGGGATGTGTAG
+
CCCCCGFGGGGGGGGGGGGGGGGGGGGGGGGGGGGGGGGGGGGGFGGGGGGGGGGGFFFGFFGGGGGGGGGGGGGGGGGGGGGGFEFGGFFGGGGGGGGGGGGGGAFGFFGGGGGGGGGGGGGGGGGGG,FFGGFGFGFGGGGGEFFFGGGGGGGEFGGGAFCCD,DFGGGGG+6=CFGGGG888@==?EGFG?FGFFFFFD+;CCFFGGGFFGGF5?55AFBEEF)@=FCFAF47*95)/08>F6@AE8;)556283C34)9?<(,(/(,,4?BF28(.4)-716?F(23<.10<640))
@M03152:184:000000000-AWYW1:1:2107:18215:11764 2:N:0:ATAGCACAATACCTGT
CCCAACTATCCCTATTAATCATTACGTCAACCCTAGAAACCAACAAAATAAGATCGACGTCCTATTTCATTATTCCATGCTAATGTATTCAAGCGTTAGCCTGCTTTAAACACTCTAATTTTTTCAAAGTAACAGTCCTGTTTCCCCGCAACACCAAGTTAATGGCATCACGGTTCTACAAGAGGGAGGAATCAGTGAGGCCAGTTCATACCGTTGGCACGACCGACCTACTGACCCCGAAATTCAACTACGAGCTTAGATCGGAAGAGCGTCGTGTAGGAAAAGAAAAGTTATGAGTAGA
+
CCCCCGGGG<FGGGGGGGGFGGFGGGGGGGGCFGGEFGGGDGGGGGGGGGGGGGGGGGGGGGGGGGGGGGGGGGF<FGCCFFGGGEFFGFGGGGGGGGGGGGGGGFFFGGGGGCDEGGGFFGGGGGGGGGGGEGFGGGGGGGGGG9EGCEEGGGDGFGCCGGGGGGFFFFDEGFC+EEGGGGDGGEEGGGFGGFCCCCF;?0??CCCC9EFDBFGFF>AABFFB28>BBFF=6=(8C>;@A946;F<6)>)66C32;7.>??2,,04:??03(-(-.8<F294002:(2:.*1)1**)*))
@M03152:184:000000000-AWYW1:1:2107:21022:11827 2:N:0:ATAGCACAATACCTGT
CCCAACTATCCCTATTAATCATTACGGCGACTCTAGAAACCAACAAAATAGAACCGCACGTCCTATTTTATTATTCCATGCTAATGTATTCAGGCATAGGCCTGCTTTGAACACTCTAATTTTCTCAAGGTAAAAGTCCTGGTTCCCCGACGCACGCCAGTAAAGGGCACGCCGGTTCACCAAGAGGTAAGACCCAGCCAGACAGTACACGCCGTTAGGCGGACCGCCCATCCAGGCCCGAAATTCAACTACGAGCTTAGACCGGACTCTCGTCGTGTAGGGAAAGAACAGTCACCTGTGA
+
C9CCCFDEF9FFGGGGGFGCCFGD<8@@FCGGCFCFFGFE@FD@C<EEFFGAFFFE@FGGGG7FGGFGGGGA<C@CE9E<EFGGGGDGGGAEECDEF8EAFC84,:<EF<EGG@?FFF,9,5,<F9EEEEFGG?FGGGDDE,ECF@EFEE74+BCCGGEG@,@6=A>E=EECF>6CCGE9CFC5;8FFC,:;<C5CFCFFCCG>7?+8C:58;EDDD4;FE3(33>>),)(.<?)*7)7751.4**.*)*720C517(),6))(-7((())(--,,,8(9)8()(.3(,3(**.***(0))
@M03152:184:000000000-AWYW1:1:2107:28187:11918 2:N:0:ATAGCACAATACCTGT
CCCAACTATCCCTATTAATCATTACGGCGACTCTAGAAACCAACAAAATAGAACCGCACGTCCTATTTTATTATGCCATGCTAATGTATTCAGGCAAAGGCCTGCTTTGAACACTCTAATTTTCTCAAGGTAAAAGTCCTGGTTCCCTAACACACCCAATTAAGGGCATGCCGGCTCACCAAGAGGTAGAACCCAGCCAGACAGTACGTACCCAATAGGCAGACCGCCCGACCAGGATCGAAATTCACATACGAGCTTAGTGCGGAAGAGCGGCGTGGAGGGAAAGAACAGGCAGTAGTGA
+
9CC@CGGGFF8FGGGGGGGGGGGGGGGGGGGGCFGGGGGFGCGGGGEFGGGGGGGGFEGGDFGGFGGGGFGGGGGGGGGGGGGGGCGGGGGGCEGGEGGGCGFGGGGGFFGGGGGEGGCFFCGAFGCF9FFGGGCAEFGA9FGGFGGGFGGFGGGGGGGGEGG89FEFFGG8CEDGGGG89E,,1>C:EFGG6CGGGFFF,>CAEFF>C77DAFGA*+*/*/:546=;@E>3A33**;67>3;08FC+.1A35:593(6))))((4(-((4(((4(-),)3@(7((48(,(.)()00.*()
@M03152:184:000000000-AWYW1:1:2107:7540:11935 2:N:0:ATAGCACAATACCTGT
CCCAACTATCCCTATTAATCATTACGTCAACCCTAGAAACCAACAAAATAAGATCGACGTCCTATTTCATTATTCCATGCTAATGTATTCAAGCGTTAGCCTGCTTTAAATACTCTAATTTTTTCAAAGTAACAGTCCTGTTTCCCCGCAACACCAAGTTAATGGCATCACGGTCCTACGAGAGGGAGGAATCAGTGAGACCAGTTCATACCGTTGGCACGACCGACCTACTGACCCCGAAATTCAACTACGAGCTTACTACGGAAGAGCCTCGAGTGGGGAAAGAACAAGAATGGGTTAT
+
@CCCCEGGGGGGGGFGGGGGGGGGFFEFFGGGGFGFFGGGGGGG<FEFGGGGGGFFCEFGEFGGGGCFEFGGGGG9CFFCFFGFFFGFFFGFGGGFGGCFFFGGGGG,AF,CFGGGGFGAAAF7FFFDFGGEF9FFGGFGGFFFGG?=4=BGGGGGFFFFGGGGFFGF?FFECFGDG=F>8@@EG@>:CEFGFFDCFCFFFCF:F8+5<989BFDF5*0;A445@>B8(1(;4=BFG3)(8(;.;A<+96A0(2:;F4))).-8:B9:(((((4(32)()()-0(,((((.))-*)*(*()
@M03152:184:000000000-AWYW1:1:2107:29501:12007 2:N:0:ATAGCACAATACCTGT
CCCAACTATCCCTATTAATCATTACGGCGACTCTAGAAACCAACAAAATAGAACCGCACGTCCTATTTTATTATGCCATGCTAATGTATTCAGGCAAAGGCCTGCTTTTAACACTCTAATTTTCTCAAGGTAAAAGTCCTGGTTCCCCAACACACCCAATTAAGGGCATGCCGGCTCACCCAGAGGTAGAACCCAGCCAGACAGTACGTACCCATTAGGCAGACCGCCCGACCAGGTTCGCAATTCAACTACGAGCTTAGAACGGACGCGAGCCGTGTAGGGAATGAACAGGAAGGTGATA
+
CC@CCGFEGCFFGFGGFGGGGFGAEC7BCEEGGGECEGGGGGGGGGGGGCFFFEDGGEEDFCFGGGGGFDGCFGGGGGGGFEGGFFGFFGFGFFGGGFGFGGGFD8F<,CFF9FFDCE,A<FGBFFGCA8F9ECFFGGGGG8EFGE@F8=CFGCFCFDG?D8;EE,@FGGGGGE6==9DC,@EFGC,>E9EFGGGGGGGAF570EFFDFF4DF9@+B+8499>F48>55?9BFBDG9907375,*;?79:A3190()(.)).)-(,((((,4((,-()(0)0(8(32446())())2(*-.
@M03152:184:000000000-AWYW1:1:2107:26148:12057 2:N:0:ATAGCACAATACCTGT
CCCAACTATCCCTATTAATCATTACTTTAGCCCTAGAAACCAACGAAAGTAGGACTAAAGTCCTATTTCATTATCCCATGCTAATATATTCAAAGGCTAGATTACGCCTGCCTTGAACACTCTAATTTCTTCACAGTAAAAGATTTGAAACACTTTGATCCCCAAAATATAATTTTAGGGAGTGTATTCAAAAGGAAGGAAACGAGAATAAGGTACACATCGGAAAGATGGACATTAACTTATCATTAATCCGAAATCAAACTACGAGCTTAGATCGGAAGAGCATAGGGGAGGGAAAGAA
+
CCCCCFGGGGGFGFGGGCFEFFFFFCGGFGEEGGGEFFGGGGGEFFEG7FDGCFGGGCGGGD9FFGGCGGGGFCG<CCDD8E@CFGF9@FAFFDF@FFGGGC,EF7?@F7EEFFCFFGGFGCEDFCEC9EFGFGAACF,9C=FGFFGF9EBGFGC9AD;DE@?8CGCD9DGDGCAGC88,D====B,8;EA,E4=@8=19DFGFGD987DF=5@FDFCF*;>A==55CEF)***0+24+1?8+*?@E1;@A75DA=***:AE**7/:2-5(**/1/>498:.3;))).)(())6:>C2/3;
@M03152:184:000000000-AWYW1:1:2107:7230:12104 2:N:0:ATAGCACAATACCTGT
CCCAACTATCCCTATTAATCATTACGTCAATCCTAGAAACCAACAAAATAGGATCGAACGTCCTATTTCATTATTCCATGCTAATGTATTCAAGCGTTAGCTTGCTTTAAACACTCTAATTTTTTCAAAGTAACAGTCCAAATTCCCCGCAACACCAAATTAATGGCATTACGGTTCATCAGGAAGGAGGAATCAGTTAGACCAGTACATACCAGAGGCATGACCAACCTACTAACCCCGAAATTCAACTACGAGCTTAGATCGGAAGCGCGTCGTGTAGGGAAAGAACAGGCATGTGTAA
+
CCCCCGGGGGGGGGGGGGGGGGGGGGGGGGGGGGFGGGGGGGGGGGFGGGGGDGGGGGGGFGGGFGGGGGGGGGGGGGGEGGGGGGGGGGGGFFGGGGGGGGGGGGGGGFGGFGGGG9<FGGGGGGGGFFGGGGGGFGGGGDFGGG@FDEGGGGGGGDGGGG8F;DFCGGGGFCFGGGGGGGGGFGDAEGGFGFFFF+,9AFDFCDFGGFFFFGGF???EF6@EEFFEFF9>A@4;FAA29@?BFFFF?D)05D/9A@E@C?778?0((.469;(4:7(*587>(1:?227)).))*.04)
@M03152:184:000000000-AWYW1:1:2107:10044:12223 2:N:0:ATAGCACAATACCTGT
CCCAACTATCCCTATTAATCATTACGGCGACTCTAGAAACCAACAAAATAGAACCACACGTCCTATTTTATTATGCCATGCTAATGTATTCAGGCAAAGGCCTGCTTTGAACACTCTAATTTTCTCAAGGTAAAAGTCCTGGTTCCCCAACACACCCAATTAAGGGCATGCCGGCTCACCAAGAGGTAGAACCCAGCCAGACAGTACGTACCCAATAGGCAGACCGCCCGACCAGGTTCGAAATTCAACTACGAGCTTAGATCGGCAGAGCGTCGGGTAGGGAAAGAACAGACATGAGTAG
+
CCCCCGGGGGGGGCFGGGGGGGGGGGGGGGGGGGGFGGGGGFGGGGGGGGGGGGGFGGGGGGGGGGGFGGGGGGGGGGGFGGGGGGGGGGGCFFGGGGEGGGGGGGGGGGGGGGFFGFCGGGGGGGGDGGFFFGGGGGGGGGGFGGFEFDGGGGGGGGGGDEFGGFEGGGFGGCEGEGGGEGGC@8@FFGGF6E6@FG659=F54BFCDGF*?,;AFF4?FFBFDFF:=E>5?:15;8;6A;=16@3AEGFF?8).5/:?9<AF0,40:?:BF:0(()-5851:(37(47:))./*0)2-)
@M03152:184:000000000-AWYW1:1:2107:7780:12232 2:N:0:ATAGCACAATACCTGT
CCCAACTATCCCTATTAATCATTACGTCGATCTTAGAAACCAACAAAATAAGATCAAACGTCCTATTTCGTTATTCCATGCTAATCTATTCAAGCTTTAGCCTGCTTTAAACACTCTAATTTTTTCAAAGTAACAGTCCTGATTCCCCACGACATCAAATTAATGACATCGTGGTTCGTCAGAAGGGAGGAACTGGTAGAACAAGTACGTACCGGAGGCACGACCGACCCACCCGTCCCGAAATTCAACTACGAGCTTAGATCGGAAGAGCGTCGGGTAGGGAAAGAACAGGTATAGGGAG
+
CCCCCGGGGGGGGGGGGFGFFCGGGGFGGGGGGGGGGGGFFGFGGGGGGGFCFGFG@FGGFFGGGGGGGGDGGGGGGGGGFFGGGGGGGGGGDFGGGGGFCFGGGGGGGGAFFGGGGGGFEGGGGGGGFGGGGGGGGGGGGGGFGGF,@EGGGGGGGGGFGGGGFFC9ECEGD>@DDCCEDGFFFGCFEGGGGGD8EFGFGG7AGD?@DFGGB6CFEE>>A?452?=FF5>5DFBDC):9EFF;FFEFEG4;DD5(7:A7>2)4:0<;BB:99:39()(51B?5611?0?0.*.0**-*.(
@M03152:184:000000000-AWYW1:1:2107:20033:12316 2:N:0:ATAGCACAATACCTGT
CCCAACTATCCCTATTAATCATTACGTCAATCCTAGAAACCAACAAAATAGGATCGAACGTCCTATTTCATTATTCCATGCTAATGTATTCAAGCGTTAGCTTGCTTTAAACACTCTAATTTTTTCAAAGTAACAGTCCAAATTCCCCGCAACACCAAATTAATGGCATTACGGTTCATCAGGAAGGAGGAATCAGTGAGACCAGTACATACCAGAGGCATGACCAACCTACTAACCCCGAAATTCAACTACGAGCTTAGATCGGAAGAGCGTCGTGTAGGGAAAGAACAGGTATGTGTAG
+
CCCCCGGGGGGGGFGFFGGFGGGGGFFG,BFFFEFCFFGGDGFFGGGGFGGD9EEFFGGGGGGGGGGGGGFGC9FGFGEEGFFGGGGGFFFEFGGGCEFGGGGEFFFEFG<EFFGGFFGGGFFFEFDFFGGGGGGGGGGGGEEGGGEGGGGEFGGGFB8EFGFGGFGGGGGGGCGGGFGFGF?E?FEFDEGF8FGFG+@?DDGF,=1DG7??AFFFF??AFFF@=AC5@FFAFFEGFA?)*6)7=FEFC783(*:95;93;6?;@?@@@@D@@3;(6.8?D@?F<042::049)*)0-*).
@M03152:184:000000000-AWYW1:1:2107:19741:12319 2:N:0:ATAGCACAATACCTGT
CCCAACTATCCCTATTAATCATTACTTTGTTCCTGTAAACCAACAAAATAGAAACAAAGTCCTATTCCGTTATTCCATGCTAATCTATTCAAGCAAACGCCTGTTTTGAACACTCTAATTTTTTCAAAGTAACAGTCCTGGATCCCTAGCACACTCAGTAAAGAGCACACTAGTTCCCCAGAAGGAAAGACCCGGCTAAGACAGTGTTAGCCTTGCAGCTAAACCGTCTAACCAGATCCGAAATTCAACTACGAGCTTAGATCGGAAGAGCGTCGTGTAGGGAAAGAACAGTGAAGGGTAG
+
CCCCCGGGGGGGGGGGGGGGFGGGGGGGGGGGGGGGGGGGGGGGGGGGGGGGGGGGGGGGGGGGGGGGGGGGGGGGGGGGGGGGGGGGGGGGGGGGGGGGGGGGFGGGGGGGGGGGGGGGGGGGGGGGGGGGGGGGGGGGGGGGGGFGGGGGGGGGGFGGGGGGGGGGGGGGGGGGGGF8CF8=DEGGGGGFGGGGGGGFFCFFFGFCFGCDFC??FFFFFFFBDFFDFFEFAA5C*0*=BAFFACEFE7;BDDEFF=CECCEB??@FF=;60;62;A16;38A2(/:(48*06*0*(2,(
@M03152:184:000000000-AWYW1:1:2107:18091:12324 2:N:0:ATAGCACAATACCTGT
CCCAACTATCCCTATTAATCATTACGTCAACCCTAGAAACCAACAAAATAAGATCGACGTCCTATTTCATTATTCCATGCTAATGTATTCAAGCGTTAGCCTGCTTTAAACACTCTAATTTTTTCAAAGTAACAGTCCTGTTTCCCCGCAGCACCAAGTTAATGGCATCACGGTTCTACAAGAGGGAGGAATCAGTGAGACCAGTTCATACCGTTGGCACGACCGACCTACTGACCCCGAAATTCAACTACGAGCTTAGATCGGAAGAGCGGCGTGGAGGGAAAGAAAAGGTACGGGTAGG
+
CCCCCGGGGGGGGGGGGGGGGGGGGGGGGEGGGGGGGGGGGGGGGGGGGGGGGGGGGGGGGGGGGGGGFGGGGGGGGGGGGGGGGGGGGGGGGGGGGGGGGGGGGGGGGGGGGGGGGGGGGGGGGGGGGGGGFGGGGGFGGGGFCGGGGGGGGGGGGGGGGGGFGCGGGGGGGGGGGGGGGFGGGGGGGGGGGGGGGGGFGFGFGGFGGGG6*1C>FF55AEA>>AFFBFEFFF28<ADFFF4?@FFAEFFFFDB@FC<C<6=71?;012,,9299(0.<;@<8:?F(.33//))0)4)((
@M03152:184:000000000-AWYW1:1:2107:8685:12353 2:N:0:ATAGCACAATACCTGT
CCCAACTATCCCTATTAATCATTACGGCGACTCTAGAAACCAACAAAATAGAACCGCACGTCCTATTTTATTATGCCATGCTAATGTATTCAGGCAAAGGCCTGCTTTGAACACTCTAATTTTCTCAAGGTAAAAGTCCTGGTTCCCCAACACACCCAATTAAGGGCATGCCGGCTCACCAAGAGGTAGAACCCAGCCAGACAGTACGTACCCAATAGGCAGACCGCCCGACCCGGTTCGAAATTCAACTAAGAGCCTAGATCGAAAGAGCGTCGTGTAGGGAAAGAACAGGACTGTTGTA
+
BC@@CGGAFGGGGGGGGGGGGGGGGGGGEGGGGGGGGGGGGGGGGGGGFGFGEFDGGGGGGFGGFGGGGGGGGGGFGGGGCGGGGGFEDGGGGFGGGFGGGGGGGGGG9EBDAFGCGGGGGGGGGGGD,FGGGFFEGDEFGGFCEFFEG8CEGGGGGGFFGGFG?FGFGDDDCCEEG9FDGGD6;>DE,AEGGGGGGGGFCDCFF9?DCFGDA?CF4=>AFEDF2?B49D>D:).89:>@FF>7CF3:32)))**3)251<AA?(,442,333?>9:0(*57:@?F0?(4()),))*)*()
@M03152:184:000000000-AWYW1:1:2107:14732:12575 2:N:0:ATAGCACAATACCTGT
CCCAACTATCCCTATTAATCATTACGTCAATCCTAGAAACCAACAAAATAGGATCGAACGTCCTATTTCATTATTCCATGCTAATGTATTCAAGCGTTAGCCTGCTTTAAACACTCTAATTTTTTCAAAGTAACAGTCCAGATTCCTCGCAACACCAAATTAATGGCATTACGGCTCATCAGGAAGGAGGAATCAGTGAGACCAGTACATACCAGAGGCATGACCAACCTACTAACCCCGAAATTCAACTACGAGCTTAGATCGGAAGAGCGTCGTGTAGGGAAAGAACAGGTATGTGTAG
+
CCCCCGGGGGGGGGGGGGGGGGGGGGGGGGGGGFGGGFGGGGGGGGGGGGGGFCFGGGGGFGGGGGGGGGGGGGGGGGGGGGGGGGFGGGGGGGGGGGGGGGGGGGGGGGGGGGGGGGEGGGGGGGGGGFGGGGGGGGGGGGGGGGGGGGG@CGGGGGGGGGGGGCGGGGGGGGG68FFFGC?DGGD@FGGGFFGGFGGFGG6@,5BFFGGGFG66C9*9;ACEBFBD=F@FAFFGDFD>?@D@CFFFFCF35DD@8@FFFFF;;6(688(((,6.8=?FA>?:?:B70<74*6*02)*.)
@M03152:184:000000000-AWYW1:1:2107:15474:12622 2:N:0:ATAGCACAATACCTGT
CCCAACTATCCCTATTAATCATTACGGCGACTCTAGAAACCAACAAAATAGAACCGCACGTCCTATTTTATTATGCCATGCTAATGTATTCAGGCAAAGGCCTGCTTTGAACACTCTAATTTTCTCAAGGTAAAAGTCCTGGTTCCCCAACACACCCAATTAAGGGCATGCCGGCTCACCAAGAGGTAGAACCCAGCCAGACAGTACGTACCCAATAGGCAGACCGCCCGACCAGGTTCGAAATTCAACTACGAGCTTAGATCGGCAGAGCGTCGTGTAGGGAAAGAACAGGTATTGTGAG
+
CCCCCGGGGEFGGFGGGGGAFGGFGGCGCEGGGGGGGGCCGGGGGGGGGGGGGGGG@FGGFFGGDFFFGGACFEGGGGAF8FGGGGGGFGGGGGGGGGGGGFGFGDGGGCGGFCFGGFGGGGGGGGG9FFCFCFEFE9@FFFECE=EE9BEGGGGGGGGFFCDF9D>EGGGGGEGGGGCG,DFGGFD@9FEEGGG77;C6@FCACFFDGG>DFCF?ABF4AEFFB5=D>D;F).(/*//(81=2+19FE76427)(74435-6<((-7?0(3(3((-82*35(<(((,(4(.1)/**)*.)
@M03152:184:000000000-AWYW1:1:2107:14506:12659 2:N:0:ATAGCACAATACCTGT
CCCAACTATCCCTATTAATCATTACGGCGACTCTAGAAACCAACAAAATAGAACCGCACGTCCTATTCTATTATTCCATGCTAATGTATTCAGGCAATAGCCTGCTTTGAACACTCTAATTTTCTCAAGGTAAAAGTCCTGGTCCCCCGACGCACGCCAATAAAGGGCACGCCGGCTCACCAAGAGGTAAGACCCAGCCAGACAGTACACGCCGTGAAGCGCACCGCCCAGCCAGGCACGAAATTCCACTACGAACTAAGATCGGAAGGACCGCGGGCAGGGAAAGAACAGCCAAACGTAA
+
CCCCCGGGGGGGGGGGGGGGGGGGGGGGGEGDGGGGGGGGGGGGGGGGGGGGGGGGGGGGGGGGFGGGGFGGGGGGGGGGGFGGGGGEGGGGFEGFFFGFGGGGGGFFEGGGFGGGGGGGGGGGGGGDGFG,FGFGGGGGG8@FGFFDDCEEG+@+FGCGGFF8=FCEGEED6C6@CCFGGFGG9FGFFGGFG>>7EFGF97FFGGCDCFDGF5>DFA=FD)6>1>9=>B07.)4**)7()2@4*/)9A:FF:3),7)).-)636:0(((((,-,(()-)4),.,((.4(()04))*,*.(
@M03152:184:000000000-AWYW1:1:2107:27440:12685 2:N:0:ATAGCACAATACCTGT
CCCAACTATCCCTATTAATCATTACGGCGACTCTAGAAACCAACAAAATAGAACCGCACGTCCTATTTTATTATGCCATGCTAATGTATTCAGGCAAAGGCCTGCTTTGAACACTCTAATTTTCTCAAGGTAAAAGTCCCGGTTCCCCAACACACCCAATTAAGGGCATGCCGGCTCACCAAGAGGTAGAACCCAGCCAGACAGTACGTACCCAATAGGCAGACCGCCCGACCAGGTTCGAAATTCAACTACGAGCTTAGATCGGAATAGCGTCGTGTAGGGACAGAACAGGCAAGTTGCA
+
@CCCCGGGGGGGGGGGGGGEGFGGGFGGEGDGEFGGGEFFGEFGFGGGGGGGGEFGGGGGCCGGGGGGGFFCF@@<DCFFFGGGG9FFCEFFGCFGGGE@DEFDGGFGCEEEDEF?<F9FGCGFGGFFEFFGGGGGFDGGBCECEGGAFGGGGGG+@DFGGGGGFCEGGGF8C68@CDGGG61,4,@FGGFF8EEGGCGAGGGAGFF49CCDFCC*/=>4;6((/?98>>9308=DG4A@AD)1@6C+)CF?(*02)(6)6<)41(,()561((4((0.08@0),220((()),))2.*))
@M03152:184:000000000-AWYW1:1:2107:22269:12726 2:N:0:ATAGCACAATACCTGT
CCCAACTATCCCTATTAATCATTACGGCGACTCTAGAAACCAACAAAATAGAACCGCACGTCCTATTTTATTATGCCATGCTAATGTATTCAGGCAAAGGCCTGCTTTGAACACTCTAATTTTCTCAAGGTAAAAGTCCTGGTTCCCCAACACACCCAATTAAGGGCATGCCGGCTCACCAAGAGGTAGAACCCAGCCAGACAGTACGTACCCAATAGGCAGACCGCCCGACCAGGTTCGAAATTCAACTACGAGCTTAGATCGGAAGAGCGTCGTGTAGGGAAAGAAAATGTATGTGTAA
+
-8@CCGGGFGGGGGFGGGGFGGGGGGGGGGGGGGGFGGEGGCFGGGGGGGGGGGGGGGGEGGGGGGGGGGGGGGGGGGGGGGGGGGGGGG9EFEGGGGGEFGGGGGGGAAFGFGGGFGAFCGFFGGGGGGGFGGAFDF9FGGEFGFGFGE7DGFGGDCGCAAEAFGGGGGGFGGC>EFGGGGDFGGGGG7FGFG>EFGGFFFCACFFG7FCD4ECAFF>FFFFF2AB49D;E>32DDA=6AFF?C=CFFGF@;G>9)5AF>A23-406?((4,13(4)(92.(.(((.(()/0.09*)2-)
@M03152:184:000000000-AWYW1:1:2107:24701:12741 2:N:0:ATAGCACAATACCTGT
CCCAACTATCCCTATTAATCATTACGTCGATCTTAGAAACCAACGAAATAAGATCAAACGTCCTATTTCATTATTCCATGCTAATGTATTCAAGCCAAAGCCTGCTTTAAACACTCTAATTTTTTTAAAGTAACAGTCCTGATTCCCCACGACATCAAATTAATGACATCATGCTTCGTCAGAAGGGAGAAACCAATTGTACCAGTGCGTACCGTTGGCACGACCAATAAATTGAACCCGAAATTCAACTACGAGCTTAGAACGGAAGAGCGTCGTGCAGGGAAAGAACAGATAAGTTGAG
+
-@@CCGGC6CC6C<EFEFFDGGGGGGGCBFGFAFGGCADFG,CFFGGGGGGGGGGGGE9@CFEFFGGGGGGGGFFGEA@F869<FGGGGFGAFG?FGGGGDEEDEFEF9EF,5,AFGFFFCEGGC+EAFFFFFAFFFFCF,A,9;E,9=CE7=87@FGGGF=EE,,@EGGGGFGF;;CD>EDGDEF68C>=F?DFGG9,?=FC?@F9++@DC5:CBEF>>5*>=A?DFFFFFF6A+*:?@5>;=FFEA::F8?3)15(;3<)79;;;9@8;;(61(3)-9(.8>6:3:(:<)/.***)*-(
@M03152:184:000000000-AWYW1:1:2107:13935:12779 2:N:0:ATAGCACAATACCTGT
CCCAACTATCCCTATTAATCATTACTTCGGTCCTAGAAACCAACAAAATAGAACCAAAGTCCTATTCTATTATTCCATGCTAATGTATTCAAGGCGCTGGCCTGCTTTGAACACTCTAATTTTTTCAAAGTAAAAGTCCACAGATCAACGCACGCCCGGTAAAGAGCATACGCTGCCACGTGGAGGCAAAGAAGTGGCAATGGCCGATACAACGCGTTAGCGCTAACCAACCCCCCAACACCGCAATTCAACTACGAGCTTAGATGGGAAGACCGCCGTGTTGGCAAAGAACAGGCCTGTG
+
CCCCCGGGGGGGGGGGGGGGGGGFGGGGGGGGGGGGGGGGGGGGGGGGGGGFFFGGGGGGGFGGGFGGGGGGGGGGGGGGGGCFGGGGFGGGCCC:FECFGGGGGGGFGGGGGGGGGGCFFADFFFFEGGGFDFFGGFGGGGG?=CEDCEGGGBEDFG6BCGGCFGGGGGGFCGE>FGG6+,@+@CCCGGG,@>CCC>,;@69CEDFCDDGC4*;*36)/+)(0(8(;<:?))..8))0(./)(.)4*-**-)*)-0((1:>7))))(4(-,(((,3)-7.)()(.400(3)),0)*)/),
@M03152:184:000000000-AWYW1:1:2107:19078:12793 2:N:0:ATAGCACAATACCTGT
CCCAACTATCCCTATTAATCATTACGTCAACCCTAGAAACCAACAAAATAAGATCGACGTCCTATTTCATTATTCCATGCTAATGTATTCAAGCGTTAGCCTGCTTTAAACACTCTAATTCTTTCAAAGTAACAGTCCTGTTTCCCCGCAACACCAAGTTAATGGCATCACGGTTCTACAAGAGGGAGGAATCAGTGAGGCCAGTTCATACCGTTGGCACGACCGACCTACTGACCCCGAAATTCAACTACGAGCTTAGATCGGAAGCGCGTCGTGTAGGGAAAGAACAGACATGTACATA
+
CCCCCGGGFGGGGGGGGGGGGGGGGGGGGFGGGGGGGGGGGGGGGGGGGGGGGGGGGGGGGGGGGGGGFGGGGCEGGFFCEGGGGGGGGFFAFGGGGGGGGGFGGGGGGGGGEFGFGFGGGGGCFFECFGGGCFFGGFGGGGGGAFCEEGEGGGGFGGFGEFGG8DEGGGG6=@CCGFD8EE?FGGGGEEGFFGGGGGGFGGGFGGFG7FGGEGGEFFFFFFFF=AA:2=@FFFFDGFDB3>FFFFFFEFA@DGFFFFFE3?@((69(4-,-(4342).6(81)(,.470()06=/*)*).
@M03152:184:000000000-AWYW1:1:2107:14733:12872 2:N:0:ATAGCACAATACCTGT
CCCAACTATCCCTATTAATCATTACGGCGACTCTAGAAACCAACAAAATAGAACCGCACGTCCTATTTTATTATTCCATGCTAATGTATTCCGGCGTAAGCCTGCTTTGAACACTCTAATTTTCTCAAGGTAAAGGTCCTGGTTCCCCGACACACCCAGTGAAGGGCATGCCGGCTCACCAAGAGGTAAGGCCCGGCCAGACAGTACACACCTTTAGGCGGCCCGCCCGGCCAGGTCCGAAAGTCAACTACGAACTTCGCTAGCCACAGCGTCGGTCAGGCAAAGAACATGACTACGCACA
+
<C<CCGCFEEEEF9EGA@CDFFGDFDCF:+6@FGEG@@EEGF@FFFGGGFGGGGGGG@@@6,B@@FFFDCF<6,<EFFG9@FGGFEFGAE?CE+C+4@=F@FGFCGGD?FA,,AE,CFFGA?B,9EF,,AE,B?FFGG9<EE8CFGBBC7=@F8BGGGF>DF,@DEEFDFGF6+@+:3E8981,1@D,@9<>@87C9C790*;8A+;D@=D5),4+1/).8),,(8939>15>5(26@>>)7)61*44)0921*.8@4(-2(4(,),(.22-((,,()()().)((4:(.(*))*)*,1((
@M03152:184:000000000-AWYW1:1:2107:20680:12893 2:N:0:ATAGCACAATACCTGT
CCCAACTATCCCTATTAATCATTACGTCGATCTTAGAAACCAACAAAATAAGATCAAACGTCCTATTTCATTATTCCATGCTAATCTATTCAAGCTTTAGCCCGCTTTAAACACTCTAATTTTTTCAAAGTAACAGTCCTGATTCCCCATGACACCAAATTAATGACATCGTGGTTCTTCAGAAGGGAGGAACCGGTAGAGCCAGTACGTACCGGAGGCACGACCAACCCACCGGTCCCGAAATTCAACTACGAGCTTAGATCGGCAGAGCGTCGTGTCGGGAAAGAACAGGAATATTTAG
+
CCCCCGGGGGGGGGGGGGGGGGGGGGGGGGGGGGGGGGGGGGGGGGGGGGGGEGGGGGGGFGGGGGGGGGGGGGGGGGGFGGGGGGGGGGGEGGGGGGGGGGGGGGGGGCFGGGGGGGGGGGGGGGGGGGGGGGGGGFGGGFGGGGGGGFGFGGGGGGGGGGFFD8EGGG6@DGGGGGGGGGCGFGCFEGGDGGGGEGGFADGFG:FF6?CFFDGDA*0:@?DFFFFFFFFFA>29CEF>365?AFEFEGFEDC>@EFC@ECEF((49:((4,89>?@0>>B;501<02:2)0.)**)2)-
@M03152:184:000000000-AWYW1:1:2107:13099:12957 2:N:0:ATAGCACAATACCTGT
CCCAACTATCCCTATTAATCATTACGTCAATCCTAGAAACCAACAAAATAGGATCGAACGTCCTATTTCATTATTCCATGCTAATGTATTCAAGCGTTAGCTTGCTTTAAACACTCTAATTTTTTCAAAGTAACAGTCCAAATTCCCCGCAACACCAAATTAATGGCATTACGGTTCATCAGGAAGGAGGAATCAGTGAGACCAGTACATACCAGAGGCATGACCAACCTACTGACTCCGAAATTCAACTACGAGCTTAGATCGGAAGAGCGTCGTGTAGGGAAAGAACAGGGATTGTTGA
+
CCCCCGGGGGGGGGGGGGGGGGGGGFFG@FGGGGGGGGGGGGGGGGGGGGGGCFFGGGGGDFGGGGGGGGGGGGGGGGGGGGGGGGGGGGGGGGGGGGGGGGFGGGGGGGGGGGGGGGEGGGGGGGGGGGGGGGGGGGGGGGFGGGFGDGGGGGGGGFFGGGGGGFFGGGGGGGGGGGFGFGGFGGGDFECFFGGGGFFBGGGFGGFGGGGGFGGF?@5*9FBFFF@BFFEA>66;CC64B5?=AAE86B8395/9D387<?E0<@89@DFB>70(6.:63745:2(,471))-).*)*()
@M03152:184:000000000-AWYW1:1:2107:11532:12964 2:N:0:ATAGCACAATACCTGT
CCCAACTATCCCTATTAATCATTACGTCAATCCTAGAAACCAACAAAATAGGATCGAACGTCCTATTTCATTATTCCATGCTAATGTATTCGAGCGTTAGCTTGCTTTAAACACTCTAATTTTTTCAAAGTAACAGTCCAAATTCCCCGCAACACCAAATTAATGGCATTACGGTTCATCAGGAAGGGGGAATCAGTGAGACCAGTACATACCAGAGGCATGACCAACCTGCTAACCCCGAAATTCAACTACGAACTTAGATCGGAAGAGCGTCGTGTAGGGAAGGAACACGTATGTTAAA
+
CCCCCGGGGGGGGGGGGGGGG9FGGFGGGGGGGGGGGCFGGFGGGGGGGGGG9FGGGGGGCFGGGGGGGGGGGGGGGGFGGGGGGGGGGGGGGGCEGGGDGGGGGGGGDFGGGFEFGFECGFGGE@FF9FFFFGGGGFFGGDFGGGGEEGGEGE=CFGFCFFGGGGGGGGGGGEFGGGGGGG8ECDEGEGGGCFGGFCCAFGGF5<BGFGFDAF>AA9>?AFFBEFFF2?@AFFFGF;?=4>A0@+9@ECAE08)6573;<)?D01;@@=13-3;4208BD@BF(3:0((,).2=)2)*))
@M03152:184:000000000-AWYW1:1:2107:8228:13002 2:N:0:ATAGCACAATACCTGT
CCCAACTATCCCTATTAATCATTACGGCGACTCTAGAAACCAACAAAATAGAACCGCACGTCCTATTTTATTATTCCATGCTAATGTATTCCGGCGTAAGCCTGCTTTGAACACTCTAATTTTCTCAAGGTAAAGGTCCTGGTTCCCCGACACACCCAGTGAAGGGCATGCCGGCTCACCAAGAGGTAAGGCCCGGCCAGACAGTACACACCGTTAGGCGGACCGCCCGGTCAGGTCCGAAATTCAACTACGAGCTTAGATCGGAAGAGCGTCGGGTAGGGAAAGAACAGGAAGAGTTAGA
+
CCCCCGGGGGGGGGGGGGGGFGGGGGDFGGGGGGGGGGGGGGGGGGCGGDFFGGGGGGGGGGGGGGGGGCFGGGGGGGGFGGGGGGGGGGGGCCFGGGGGGGGGGGGE<EGGFFGGGGGGGGGGGGGF9FFGCGFGGGGGGGGGGGGGGGGGGGGEGGGGGFDFFCECEFFFG+9CECGGCB:FFFEEDFF?FGGEGGE?C5CAGGF>8DC7BFDEB5A3081:6BBF9B(0554>C?)4:(7AF7:BB*6:?C>>4))-)6:<6?(((42-4603,043:)2::<1?:0:)0())0)2))
@M03152:184:000000000-AWYW1:1:2107:9311:13083 2:N:0:ATAGCACAATACCTGT
CCCAACTATCCCTATTAATCATTACGGCGACTCTAGAAACCAACAAAATAGAACCGCACGTCCTACTTTATTATGCCATGCTAATGTATTCAGGCAAAGGCCTGCTTTGAACACTCTAATTTTCTCAAGGTAAAAGTCCTGGTTCCCCAACACACCCAATTAAGGGCATGCCGGCTCACCAAGAGGTAGAACCCAGCCAGACAGTACGTACCCAATAGGCAGACCGCCCGACCAGGTTCGAAATTCAACTACGAGCTTAGATCGGAAGAGCGTCGTGTAGGGAAAGAACAGGTAGGTGTAA
+
CCCCCGGGGGGGGGGGGGGGGGGGGGGGEGGGGGGGGGGGGGGGGGGGGGGGGGGGGGGGFGGGGGGGGGGGGGGGGGGGGGGGGGGGGGGGFGGGGGG?CGGGGGGGGGFGGGGGG9FGGGGGGGG9EGGGGGGGEGFGGGFFGFFGGGGGGGGGGG8EFFGGGGGGGGGGGGGGGGGGGGGGGGGGGGFCEGECFGGF>DCAFFC;DDGGF9?6FFFFFF>BBEF>@EBF5:0<7AFFA;5=FA?FFFFE7D>6>()5<42(40:97:?131;1151=AD?FBF<B14(016*8*4:))
@M03152:184:000000000-AWYW1:1:2107:18106:13120 2:N:0:ATAGCACAATACCTGT
CCCAACTATCCCTATTAATCATTACGGCGACTCTAGAAACCAACAAAATAGAACCGCACGTCCTATTTTATTATGCCATGCTAATGTATTCAGGCAAAGGCCTGCTTTGAACAATCTAATTTTCTCAAGGTAAAAGTCCTGGTTCCCCAACACACCCAATTAAGGGCATGCCGGCTCACCAAGAGGTAGAACCCAGCCAGACAGGACGTACCCAATAGGCAGACCGCCCGACCCGGTTCGAAATTCAACTACCAGCTTAGATCGGACGAGCGTCGTGGAGGGAAAGAACAAGGCAGTAGCG
+
CCCCCGGGGGGGGGGGGGGGGGGGGGGGGGGD@FFGGGGGGGGGGGGGGCF9FGGEGEEECDEFGG,CF9EFGFFGGGC,FFGGA<FGCEFFCAFFFGF@CC8FCFGGG<EFC,CFFFFGGGGGFGFGGDF9E<DFFE9FFGFGFFGAG>+>CEEC=6=>;A,@E8CGDEFF+==EEGCF=D?8@@DE9A=D8@ECC>FAFDC**;F?@FGDF64;6+39A55(8>@)(:6>>5()258.5;30+=A44>))(2)(972<4))-8<0(3((--(,--.()4)()(407,(().()00)*)(
@M03152:184:000000000-AWYW1:1:2107:27214:13126 2:N:0:ATAGCACAATACCTGT
CCCAACTATCCCTATTAATCATTACGTCAACCCTAGAAACCAACAAAATAAGATCGACGTCCTATTTCATTATTCCATGCTAATGTATTCAAGCGTTAGCCTGCTTTAAACACTCTAATTTTTTCAAAGTAACAGTCCTGTTTCCCCGCAACACCAAATTAATGGCATCACGGTTCTACAAGAGGGAGGAATCAGTGAAGCCAGTTCATACCGGTGGCACGACCGACCTACTGACCCCGAAATTCAACTACGAGCTTAGATCGGAAGAGCGTCGTGTAGGGACAGAACAGATAGTGTTAGG
+
CCC9CGGGGGGGGGGGGEFFGGGCFGGGGFGGGGGFGGGGGGGGGGCGGGGGGGGGGGGGGGGG9FGGAFGFFEGFEEE@FFGGGGGGCEGGGFGFE77EFGED,5C?FGGGFGGFFGGFGFFGGGGGFFFGFGGGGGGGGGDC,CEGG@CGGGGGG?DFGDFD88DD=DFCEGGCEFDGGGFGGEEFGGEG8BCFG?FFG?F5@F7CFG8CBC;9@FAF>?):BF=BFAEA*65CF:;9B;F?FFFF?FF7?CD@443)9>?1:098.(42((,,85)?15(087:02((*0)9**.*)(
@M03152:184:000000000-AWYW1:1:2107:24317:13264 2:N:0:ATAGCACAATACCTGT
CCCAACTATCCCTATTAATCATTACGGCGACTCTAGAAACCAACAAAATAGAACCGCACGTCCTATTTTATTATGCCATGCTAATGTATTCAGGCAAAGGCCTGCTTTGAACACTCTAATTTTCTCAAGGTAAAAGTCCTGGTTCCCCAACACACCCAATTAAGGGCATGCCGGCTCACCAAGAGGTAGAACCCAGCCAGACAGTACGTACCCAATAGGCAGACCGCCCGACCAGGTTCGAAATTCAACTACGAGCTTAGATCGGAAGAGCGTCGTGTAGGGAAAGAACAGGTATGGGTGG
+
CCCCCGGFGGGGGGGGGGGGGGGFFDGGGGGGGGGGGGGGGGGGGGGGGGGGGGGGGGGGFGGGGGGCFEGGGGGGGGGGGGGGGGGGGGGGGGGGGGGGGGGGGGGGFGGGFGGGGFGGGGGGGGGGGFGGGGGGGGGGGFGGGGGGGGGGGGGEGGGGGGGGGGGFGGGCE6EEGGGGFGGGGGGCGGGGGGGGGGGFCFGAEFFGGGGGF,3;A>F46>=B26@?9A>:B3=C;9B95;801658?>AEFG39<7>DFAF:6<02.1:9(4(,(0(=AE<FB<:3::1;7)8F577-(
@M03152:184:000000000-AWYW1:1:2107:15185:13276 2:N:0:ATAGCACAATACCTGT
CCCAACTATCCCTATTAATCATTACTTCGGTCCTAGAAACCAACAAAATAGAACCAAAGTCCTATTCTACTATTCCATGCTAATGTATTCAAGCGTAGGCCTGCTTTAAACACTCTAATTTTTTCAAAGTAAAAGTCCTGGATCCCCTGCGCACTCAATTAAGAGCACGCAGGTTCCCCAGAAGGAAAGACCCGACCAGAGCAGTGCTTACCTTTCGGCAAGACCGCCCAGCCAGGTCCGAAATTCAACTACGAGCTTAGATCGGAAGAGCGTCGTGTAGGGAAAGAACAGGGATGGGTTA
+
CCCCCGGGGGGGGGGGGGGGGGGGGGGGGGGGGGGGGGGGGGGGGGGGGGGGGGGGGGGGGGGGGGGGGGGGGGGGGGGGGGGGGGGGGGGGGFGGGDGGGGGGGGGGGGGGGGGGGDGGGGGGCGGGFGGGGGCG;FFGGGGGGGGGFGGDGGGGGGGFGGFFGGGGGGGGCDEAFGGGGGGGDFGD?FG?DEEGGDGFFCGFGGFGGGGC+E@<B5BDDFBBFEA?=DBFFFFC?AAB>;B@F677CCF3(/075(47<?60<0:;70,3(40(401BD><F1(41(3(008))*4*((
@M03152:184:000000000-AWYW1:1:2107:26299:13279 2:N:0:ATAGCACAATACCTGT
CCCAACTATCCCTATTAATCATTACGTCAATCCTAGAAACCAACAAAATAGGATCGAACGTCCTATTTCATTATTCCATGCTAATGTATTCAAGCGTTAGCTTGCTTTAAACACTCTAATTTTTTCAAAGTAACAGTCCAAATTCCCCGCAACACCAAATTAATGGCATTACGGTTCATCAGGAAGGAGGAATCAGTGAGACCAGTACATACCAGAGGCATGACCAACCTACTAACCCCGAAATTCAACTACGAGCTTAGATCGGAAGAGCGTCGTGGAGGGAAAGAACAGGTATGGGTAA
+
CCCCCGGGGGGGGGGGGGGGGGGGGGGGGGGGGGGFEGGGGGGGFGGGGGGGGGGGGGGGFGGGGGGGGGGGGGGGGGGGGGGGGCFGGGGGGGGDGGGEGGGGGGGGGGGGG=FGFGGGFGGGGGGGG9FGDGGCFDFGGGGGGGGGGGGGGGGGGGGGGGGGDF?DEFGGGGEGGGGGGGGGDCEFFGGGG9FCEDAFGG7ACFFGGGGCFGGFFF>BFFB@EFFFFFBF>AEG7A*5D2ADFFEFE@F358)553<ECEE;<F?18;@F@(2:1.,71)(786:1(8<)*)*)*(24(
@M03152:184:000000000-AWYW1:1:2107:16168:13302 2:N:0:ATAGCACAATACCTGT
CCCAACTATCCCTATTAATCATTACGGCGACTCTAGAAACCAACAAAATAGAACCGCACGTCCTATTTTATTATGCCATGCTAATGTATTCAGGCGAAGGCCTGCTTTGAACACTCTAATTTTCTCAAGGTAAAAGTCCTGGTTCCCCAACACACCCAGTAAAGGGCATGCTGGCTCACCAAGAGGTAGAATCCGGCCAGAAAGTACGTACCGTGAAGGCAGACACTCCAACCAGATTCGAAATTCAACTACGAGCTTAGATCGGACGACAGACGTGTAGGGAAAGAACAGGTATGTGTCG
+
CCCCCGGGGGGGGGGGGGGFGGGGGFGGGGGGGGGGFGCFFGGGGGGGGGGGGGGE@CFGGGGGGGGGGGGGGGGGGGGGGGGGGGGGGGCDGGGGGGGGGGGGGGFGFFGFAEGGGAGGGGGGGCGFFDFEGGFGGGGGGGEFGGGGDEG@FGGGGFCDCFDFFGGFGGGGGFEGGDGGGGCG?FGCCGCE,DGGGD5C,7?FGGFGGGCGEDFFFFFF45>B()8ABFFF4;B42AF<A8>;FFFFED);1*)()/)7))98((((,((((.4,(97485(0,4(3:(()1)*/:)*)-
@M03152:184:000000000-AWYW1:1:2107:4195:13401 2:N:0:ATAGCACAATACCTGT
CGGAGTGAATTATGTGGAATATTAAGGAAAGAAGAGTAACCCCCAAATATAAATAGAACAGATTATGGTAATATTATAAGCTAATAAAATAAAAAACGAGGAAGTAGTATATAATTCCAGGATTAAGAATTAAAATCATAATGTCGTATAAGCACACTATATATTTTTATCGTCTAATACTGAATAGTCTAATAAACACGTTAAAGAAAATATAAGGTCGATAGAAGTATATGAGCACAGTAATCAAACGTACACAAGAGATAAACAGAAATATGTGAGTAACATGTCAATAAAGAATTCA
+
-@A--,,,-6,,,,;,,,,6,<,,,,;,,,,,,,,6;<F,;,,8@B,,,,<<,,,,,6666,,;,6,,,,<CA96,,,;,,,,C,,,:,,CED9,+,86+++,,,959,,,5,,,,,:5,,,,,99,,9A,,9,,5,,,,,,499,4,4,,,4,4,9,,,,9,99,4,1,,+,,,+,77,,,,4,4,,7@,,,,,,,+,*1+003+++6++++,+++5+**:88*10+0+*++1*2+*30**+*1+*+1*0))*+0*)-)-/*1*..)-0)1*****+*+*+*1*(/*0**1**++**+)1
@M03152:184:000000000-AWYW1:1:2107:21121:13526 2:N:0:ATAGCACAATACCTGT
CCCAACTATCCCTATTAATCATTACGTCAATCCTAGAAACCAACAAAATAGGATCGAACGTCCTATTTCATTATTCCATGCTAATGTATTCAAGCGTTAGCTTGCTTTAAACACTCTAATTTTTTCAAAGTAACAGTCCAAATTCCCCGCAACACCAAATTAATGGCATTACGGTTCATCAGGAAGGAGGAATCAGTGAGACCAGTACATACCAGAGGCATGACCAACCTACTAACCCCGAAATTCAACTACGAGCTTAGATCGGAAGAGCGTCGTGTAGGGAAAGAAAAGGGATGTCTAG
+
CCCCCGGGGGGGGGGGGGGGGGGGGGGGGGGGGGGGGGFGGGGGGGGGGGGGGGGGGGGGDFGGGGGGGGGGGGGGGGGGGCGGGGFFCFFGGGGGGGGGGGGGGGGGGFGGGGGGGGGGGGGF@FFFGGGGGGGGGGGGGGGGGGFGEGEGGGGGGGGGGGFDF88=EFGGGD?6CFCFGF,@DGGGGGGGFFEGGFGFGG?FFGCFFDGFACGFFF>EFAE8@AD*:C=A>FEFDA>AEFFBFFFFCGF=DD)9:=C@EEC?(:<9;1=03(.(/0,95>BFB6?F(420)3)5*.*.)
@M03152:184:000000000-AWYW1:1:2107:3660:13596 2:N:0:ATAGCACAATACCTGT
CCCAACTATCCCTATTAATCATTACATCGATCCTAGAAACCAACAAAATAGAATCTGATGTCCTATTTCATTATTCCATGCTAATGTATTCAAGCGTAAGCTTGCTTTAACCACTCTAATTTTTTCAAGGTAACAGTCCTAATTCCCCATAACATCAAATTAATGACATCATGGTTCTTTAGCAGTTGATAACCAATAAGACCAGTACATACCAAGTCATGACCGATCCCTTGATCCCGAAATTCAACTACGAGCTTAGATCGGTAGCGCGTCGTGTTGGGCACGAACCGGTCTGTGTTAC
+
CCCCCGGGGGGGGFGGGGGGGGGGGFFG76EF@F9FCCFFGFGGGGFGGCF9FFGGFFCGGGGGGGGFF9FGFFFGGGGGGGGGGFGGGGF9FFF7FGGGGCF@FFFFGF,EEFGGGFDGGGGGGGFFA8FA<BFFGGEFE,EEFEFG88=EFFGFG,>E,=,@DA=DFGCGGF9;,9EDF,,9=4@;=4EFGGGGG6A5EDDFGDFCEGG?D?=*04==+<D<@>>*1*8A68;BD50)0>>EAFE6*;A=)3*0?**/779A(7()-5//6B7(,)/),)3)/(2:0(,0)-)/2)*))
@M03152:184:000000000-AWYW1:1:2107:4880:13640 2:N:0:ATAGCACAATACCTGT
CCCAACTATCCCTATTAATCATTACGTCAATCCTAGAAACCAACAAAATAGGATCGAACGTCCTATTTCATTATTCCATGCTAATGTATTCAAGCGTTAGCTTGCTTTAAACACTCTAATTTTTTCAAAGTAACAGTCCAAATTCCCCGCAACACCAAATTAATGGCATTACGGTTCGTCAGGAAGGAGGAATCAGTGAGACCAGTACATACCGGAGGCATGACCAACCTACTAACCCCGAAATTCAACTACGAGCTTAGATCGGAAGAGCGTCGTGTAGGGAAAGAAAAGGTACGGTTAA
+
CCCCCGGGGGGGGGGGGGGGGGGFGFGGDEGGGFGGGGGGFGGGGGGGGGGGGGFGGGGGGGGGFGGGGGFGGCGGGGGGGGGGGGGGGGGGFFGGGGEFGGG<FEGGGFGGGGGGGGGFEAFGGF<FCCFGGFFGGCFGFFGGGGFCCGGGGFEGGGGGGGGGGAFGGGGCF6@CGE8+8=F?FFEA=>+=AFGGGGCFFG?CGFFFGGFGFE>>*9@BFF@=EFFFFFBFFFF*?;B(:@EFAFFF?C6;1D305144;6?0;<D283(.,4(-2;(=A>403((3(4()1.*.),*,)
@M03152:184:000000000-AWYW1:1:2107:17845:13756 2:N:0:ATAGCACAATACCTGT
CCCAACTATCCCTATTAATCATTACGGCGACTCTAGAAACCAACAAAATAGAACCGCACGTCCTATTTTATTATGCCATGCTAATGTATTCAGGCAAAGGCCTGCTTTGAACACTCTAATTTTCTCAAGGTAAAAGTCCTGGTTCCCCAACACACCCAATTAAGGGCATGCCGGCTCACCAAGAGGTAGAACCCAGCCAGACAGTACGTACCCAATAGGCAGACCGCCCGACCAGGTTCGAAATTCAACTACGAGCTTAGATCGGAAGAGCGTCGGGTAGGGAAAGAACAGGTATGTGTGA
+
CCCCCGGGGGGGGGGGGGGGGGGGGGGGGGGGGGGGGGGGGGGGGGGGGGGGGGGGGGGGGGGGGGGGGGGGGGGGGGGGGGGGGGGGGGGGGGGGGGFGGGGGGGGGGGGGGGGGGGFGGGGGGGGGGGGGGGGGGGGGGGGGGFGGGGGGGGGEGGGFGFGGGCGGGGFEE>EE>GGGGGGGGGGGGGGGGGGGDD75CFGFFGFGGGGCA6FFFFFFFFDFBB@>@FFFADFD6A=9F8D@F=?FF+2)6>>;D7<?F<)360:>7(32906(4)-<6D?)432:8B?494000)2(-
@M03152:184:000000000-AWYW1:1:2107:25699:13766 2:N:0:ATAGCACAATACCTGT
CCCAACTATCCCTATTAATCATTACGTCAATCCTAGAAACCAACAAAATAGGATCGAACGTCCTATTTCATTATTCCATGCTAATGTATTCAAGCGTTAGCCTGCTTTAAACACTCTAATTTTTTCAAAGTAACAGTCCAGATTCCTCGCAACACCAAATTAATGGCATTACGGCTCATCAGGAAGGAGGAATCAGTGAGACCAGTACATACCAGAGGCATGACCAACATACTAACCCCGAAATTCAACTACAAGCTTAGATCGGAAGAGCGTCGTGTAGGGAAAGAACAGTCAAGATTAA
+
CCCCCGGGGGGGGGGGGGGGGGGGGGGGGGGGGGGGGGGGGGGGGGGGGGGGFGFGFGGGFGGGGGGGGGGGGGGGGGGGGGGGGGGGGGGGGGGGGGGGGGGGGGGGGGGGEAFCGGGGGGGGGGGCGEFGGGGGGGCGGGGGGGGGGGGGGGGGGGGGGGGGGGGGGGGGD+@@>FFGGGGGGG6DDEGGFFGGFDFF9?DF6?CGFFGGA9?FAC5@FFEEEFBF)969+BCD9FEBF=DBF+*=C:AB)0/828*7>?3207<:1819123,,)6CAA1<((,8(,.**)*/*)06)
@M03152:184:000000000-AWYW1:1:2107:24703:13791 2:N:0:ATAGCACAATACCTGT
CCCAACTATCCCTATTAATCATTACGTCAACCCTAGAAACCAACAAAATAAGATCGACGTCCTATTTCATTATTCCATGCTAATGTATTCAAGCGTTAGCCTGCTTTAAACACTCTAATTTTTTCAAAGTAACAGTCCTGTTTCCCCGCAACACCAAGTTAATGGCATCACGGTTCTACAAGAGGGGGGAATCAGTGAAGCCAGTACGTACCGGTGGCACGACCGACCTACTGACCCCGAAATTCAACTACGAGCTTAGATCGGAAGAGCGTCGTGTAGGGAAAGAACAGGAAGGGGTAGA
+
CCCCCGGGGGGGGGGGGGGGGGGGGGGGGGGGGGGGGGGGGGGGGGGGGGGGGGGGGGGGGGGGGGGGGGGGGGGGGGGGGGGGGGGGGGGGGCFGGGGGGGGGGGGGGGGGGGGGGGGGGGGGGGGGGGGGCGGGGGFGGFGGGGGGGGGGGGGGGGGGGGGGGGGGGGGG6@>EAEGGGGGFFEGGGGE>6CGGGFFFGGGFGGFGGGD5@GGFF>FF>BF0>FB>1@0FFF:FCEFBD>FFFF<BAGF?BDB;?<?F26:???BF?(42?>3:0@<F:FF@:48(((.)0()))3*()
@M03152:184:000000000-AWYW1:1:2107:19039:13795 2:N:0:ATAGCACAATACCTGT
CCCAACTATCCCTATTAATCATTACGGCGACTCTAGAAACCAACAAAATAGAACCGCACGTCCTATTTTATTATGCCATGCTAATGTATTCAGGCAAAGGCCTGCTTTGAACACTCTAATTTTCTCAAGGTAAAAGTCCTGGTTCCCCAACACACCCAATTAAGGGCATGCCGGCTCACCAAGAGGTAGAACCCAGCCAGACAGTACGTACCCAATAGGCAGACCGCCCGACCAGGTTCGAAATTCAACTACGAGCTTAGATCGGAAGAGCGTCGTGTAGGGAAAGAACAGAGAGGGTTAG
+
CCCCCGGGGGGGGGGGGGGGGGGGGGGGGGGGGGGGGGGGGGGGGGGGGGGGGGGGGGGGGGGGGGGGGGGGGGGGFGGGGGGGGGGGGGGGGGGGGFFGGGGGGGGGFGGGGGGGGGGGGGGAFGGGGGGGGGGGGGGGGGGGFGGGGGGGGGGGGGGFGGGGGGGGGGGGGGGGDGGGGGGFCFGGGFEGGEDCGGGA>C59:CBGGGGDADFFFFF4;9>BB5=?2?08537<CA6658DFFFFFCFFF@GFFEBD7ABF??F:61?:9;?>(47:?<>7528?B(2()),)0*,24(
@M03152:184:000000000-AWYW1:1:2107:18924:13830 2:N:0:ATAGCACAATACCTGT
CCCAACTATCCCTATTAATCATTACGGCAGTACTAAAAACCCACAAAATAGAACCACACGACCTATTTTGTTATTCCATGCAAATGTATTCAGACATCGGCCCGCTTTGAACACTCCAATTTTCTCAAATTAAAAGTACCAGTTCTCCGAACCCTTTAATACAGAACACACCGCTTAACCCAGTGCAAACATCCGGTCAAACAGAAAAAACCACGTCAGGCGGCTCACCCAACCAGAGCAGCACTTCAACTTCGCGCTTCAGTAAGAACACAACAGTGCAGGCATAGACAAAATATACGAA
+
CCCCCF,6CF@,,CFC,CFDEGCFG<,@6@6,6C99E,,6B,,6B,;CAEC6,,;CDE7++68@,9C,,,:CEE,,,6,,C,,6,6,<@,6E9,CF,,,8+,++@@EFC<,:,:<,,549,55<9?<<,,9,5,9,9,4,C49,4,4,8+++++48,,,7,,,,,3==8,@3+++++,6,,66,,6,,,,@,@:++4**3,*;6,29C*?*;/9*9>>))/)((..)+,)(08:(/*)))2(;(2));):+)-*)()((()).-).5<(((3((,()*)14)4)))-..5()))***)*(.
@M03152:184:000000000-AWYW1:1:2107:22259:13845 2:N:0:ATAGCACAATACCTGT
CCCAACTATCCCTATTAATCATTACATCGATCCTAGAAACCAACAAAATAGAATGCGATGTCCTATTTCATTATTCCATGCTAATGTATTCAAGCGTTAGCCTGCTTTAAACACTCTAATTTTTTCAAGGTAACAGTCCTAATTCCCCATAACATCAAATGAATGACATTATGGTTCATTAGAAGGTGAGAACCAATAAAGCCAGTACGTACCGAGGGCACGACCGACCCATTGATCCCGAAATTCAACTACGAGCTTAGATCGGAAGAGCGTCGTGTAGGGAAAGAACAGGTAAGTGTAG
+
CCCCCGGGGGGGGGGGGGGGGGGGGGGGGGGGGGGGGGGGGGGGGGGGGGGGGGGGGGCCFFGGGGGGGGGGGGGGGGGGGGGGGGGGGGGGGGGGGGGGGGGGGGGGGGGGGDGGGGGGGGGGGGGGGFGGGGGGGGGGGFGGGGGGGGGGGGGGGGGGGFGGGCFGGGGGGGGFGGGGGGGGFGGFGFFFCGGFGGFFF8+?EGFGDDFCEEDDD5?FFFAF=DFF5?9??889B9F2;=AB6=CFFG46=GEBE34;C657;F0,33;B9;(.(0(*4.(81,4((.,0/)*/*-0-)
@M03152:184:000000000-AWYW1:1:2107:27300:14055 2:N:0:ATAGCACAATACCTGT
CCCAACTATCCCTATTAATCATTACGTCAATCCTAGAAACCAACAAAATAGGATCGAACGTCCTATTTCATTATTCCATGCTAATGTATTCAAGCGTTAGCTTGCTTTAAACACTCTAATTTTTTCAAAGTAACAGTCCAAATTCCCCGCAACACCAAATTAATGGCATTACGGTTCATCAGGAAGGAGGAATCAGTGAGACCAGTACATACCAGAGGCATGACCAACCTACTAACCCCGAAATTCAACTACGAGCTTAGATCGGAAGAGCGTCGTGTAGGGAAAGAACAGGCATGTGTAA
+
CCCCCGGGGGGGGGGGGGGGGGGGGFGGGGGGGGGGGGGGGGGGGGGGGGGGGGGGGGGGGGGGGGGGGGGGGGGGGGGGGGGGGGGGGGGGGGGGGGGGGGGGGGGGGGGGGFGGGGGGGGGGGGGGGCEGGGGGFGGGGGGGGGGGDGEGGGGGGGGGGGGGGAEGGGGGG8ACEDGGG?DGCCCFFGGGGGGGGGGFFFGFCGFGGGGGAF?FF5AFFFEEEFFF5ACFFFFCGFD94(?=AFFFCGFE9DA=BF<@CCF;;@06(83(.6>2?>??2>071?:??04)),/7:):5)
@M03152:184:000000000-AWYW1:1:2107:25248:14148 2:N:0:ATAGCACAATACCTGT
CCCAACTATCCCTATTAATCATTACGTCAATCCTAGAAACCAACAAAATAGGATCGAACGTCCTATTTCATTATTCCATGCTAATGTATTCAAGCGTTAGCTTGCTTTAAACACTCTAATTTTTTCAAAGTAACAGTCCAAATTCCCCGCAACACCAAATAAATGGCATTACGGTTCATCAGGAAGGAGGAATCAGTGAAACCAGTACATACCAGAGGCATGACCAATCTACTAACCCCGAAATTCAACTACGAGCTTAGATCGGAAGAGCGTCGTGTAGGGAAAGAACAGTAATTGGTAG
+
CCCCCGGGGGGGGGGGGGGGFGGGGFGGGGGFGGGGGFGGGGGGGFGGGGGGFGGGDGGGGGGGGGGGGGGGGGGGGGGGGGGGGGGGGGGGGGGGGGGGDFGGGGGGFFGGCGFGFGCFFFFGGGGFFCFD<<FGGFGGGGGGFGDFGDGGGGGGGGGGGFDGC@FGGGDGGGC@C>,3=@DDCFCFFGGGE9AFE+7+9D0;CFC<FGGDF6+AF5**;FEFFFB65==F9BE?FF>9B>>98AE6*2?@2DB()/6/>C??;06((/807?F6?)/92)4701(4.131/4//0(*-)
@M03152:184:000000000-AWYW1:1:2107:11421:14283 2:N:0:ATAGCACAATACCTGT
CCCAACTATCCCTATTAATCATTACGTCAATCCTAGAAACCAACAAAATAGGATCGAACGTCCTATTTCATTATTCCATGCTAATGTATTCAAGCGTTAGCCTGCTTTAAACACTCTAATTTTTTCAAAGTAACAGTCCTGTTTCCCCGCAACACCAAGTTAATGGCATCACGGTTCTACAAGAGGGAGGAATCAGTGAGGCCAGTTCATACCGTTGGCACGACCGACCTACTGACCCCGAAATTCAACTACGAGCTTAGATCGGAAGAGCGTCGTGTAGGGAAAGAACAGGCAAGTGCAG
+
CCCCCGGGGGGGGGGGGGGGGGGGGGGGGGGGGGGGGGGGGGGGGGGGGGGGCGGGGGGGFFGGGGGGGGGGGGGGGGGGGGGGGGGGGGGGFGGGGGGGGGGGGGGGGGGGGGGGGGFGGFGGGDGGGAFGGFGDFGGGGCGGGG9DEGGGG8FGGFG@FAEGD8?DADFGGCFGGGGGGFFGGG>3=EEGGFGDGDE*CF+?G?FFC@FGF70:99AFFAD5A>B>@:=FFFFG6ABBFFA@FFEFFDF3758;B8C@4)16;1(,(,34((,(-)(8471.,3,((,(0)4))2)2-)
@M03152:184:000000000-AWYW1:1:2107:16759:14336 2:N:0:ATAGCACAATACCTGT
CCCAACTATCCCTATTAATCATTACGTCAATCCTAGAAACTAACAAAATAGGATCGAACGTCCTATTTCATTATTCAATGCTAATGTATTCAAGCGTTAGCTTGCTTTAAATACTCTAATTTTTTCAAAGTACCAGTCCAAATTCCCCGCAACACCAAATTAATGGTATTACGGTTCGTCAGGAAGGAGGAATCAGTGAGACCAGTACATACCGGAGTCATGACTAACTTACTAACCCCGAAATTCACCTACGAAATTATATTTGCAGATTTTCGTGTAGGGAAAGAACAGGAATTAGTAA
+
@--6A86<E9FAF<CFE@E-CC<F@D@F@F@CCCF<<@@F,6,6;FEFFA<F,;,,,6;+,688F9F@<66<,@A,,,6<6E,C@,AF9@,,<CF@@7FG,F,94,,AF,?,C,,,C?,C@<9,@F,?FF@A,9,=4F,54,,,@,,A8+884@FGF,@D;D;;F,,638D8=CA6A+3++>88,@+8@+@33@,6@DEFGC:*@:8+++?6*++<@*0BA6*80+86*+:4+1*3*;5>E>BFFFE+8CFEF4)(.1))))))))/.9))).).6(2,+))5A@6135=,7)())*,2-)
@M03152:184:000000000-AWYW1:1:2107:9976:14405 2:N:0:ATAGCACAATACCTGT
CCCAACTATCCCTATTAATCATTACGTCAATCCTAGAAACCAACAAAATAGGATCGAACGCCCTATTTCATTATTCCATGCTAATGTATTCAAGCGTTAGCTTGCTTTAAACACTCTAATTTTTTCAAAGTAACAGTCCAAATTCCCCGCAACACCAAATAAATGGCATTACGGTTCATCAGGAAGGAGGAATCAGTGAAACCAGTACATACCAGAGGCATGGCCAATCTACTAACCCCGAAATTCAACTACGAGCTTAGATCGGAAGAGCGTCGTGTAGGGAAAGAACAGGTAAGGAGAA
+
CCCCCGGGGGGGGGGGGGGGGGGGGGGGGGGGGGGGGGGGGGGGGEGFFGGGGGGGGGGGGGGGGGGGGGGGGGGGGGGGGGGGGGGGGGGGGGGGGGGGGGGGGGGGGGGGGGFGGGGGGGGGGGGGGGGGGGGGGGGGGGGGGGGGGGDEGGGGGGGGGGGGGFDGFGGGGGDEGGFGGGGEGGGGGGGGGGGGGGGAFG7A?FFGGFGGAA9FF>?A**8@@FDFFFFF6BEGFFBFB=EF86?FEFFE@D?@>@EFFCEF?FD@@@FF>093:51*5:4F127<07(7/)***)*.(
@M03152:184:000000000-AWYW1:1:2107:16953:14489 2:N:0:ATAGCACAATACCTGT
CCCAACTATCCCTATTAATCATTACGTCAACCCTAGAAACCAACAAAATAAGATCGACGTCCTATTTCATTATTCCATGCTAATGTATTCAAGCGTTAGCTTGCTTTAAACACTCTAATTTTTTCAAAGTAACAGTCCTGTTTCCCCGCAACACCAAATTAATGGCATCACGGTTCTACAAGAGGGAGGAATCAGTGAGACCAGTTCATACCAGTGGCACGACCGACCTACTGACCCCGAAATTCAACTACGAGCTTAGATCGGAAGAGCGTCGTGGAGGGAAAGAAAATGGAGGTGGAGA
+
CCCCCGGGGGGGGGGGGGGGGGGGGFFGGGGGGGGGGGGGGGGEFFGGGGGGGGGGGGGGFGGGGGGGGFFGGGGGGGGGGGGGGFGGGGGGFGGCGGCGGGGGGGGFGFGD=FFFGGGGGGGGGGGGGGGGGGFG:FFGGGGGEE8FGGGGGGGBFEFGGGFGFFGGGGGGDGGGGGD=EGC?F7CFGGC=DGGGGGFF67C5@CC@FGCGFCFFA5A9?EA):>)826(;FF3?C):9>1A)1;6:?66<@G)2)).9??3(,:BF:<>((4(4(.47>FF40774,))*/())1(*((
@M03152:184:000000000-AWYW1:1:2107:14360:14638 2:N:0:ATAGCACAATACCTGT
CCCAACTATCCCTATTAATCATTACGTCAACCCTAGAAACCAACAAAATAAGATCGACGTCCTATTTCATTATTCCATGCTAATGTATTCAAGCGTTAGCCTGCTTTAAACACTCTAATTTTTTCAAAGTAACAGTCCTGTTTCCCCGCAACACCAAGTTAATGGCATCACGGTTCTACAAGAGGGAGGAATCAGTGAGGCCAGTTCATACCGTTGGCACGACCGACCTACTGACCCCGAAATTCAACTACGAGCTTAGATCGGAAGAGCGTCGTGTAGGGAAAGAAAAGGTAGGTGTAGA
+
CCCCCGGGGGGGGGGGGGGFGGGGGGGGGFGGGGGGGGGGGGGGGGGGGGGGGGDGGGGGGGGGGGGGGGGGGGGGGGGGGGGGGGGGGGGGGGGGGGGGGGGGGGGGGGFFGGGGGGGGGGGGGGGGGGGGFFCF=FGGGGGGCEFGGGGGGDGGGGGGGFGGFGFGGFGGGGGEGEFFGGFGGCGGGGGGFGGGGFGFGGGFGGFGGGGGFGGFA>FFBFFABF@F2FFFFF=FG>EFF0F9FFFFFCADFGF6ACEFEE;:3:;BB:42(2-64)6*3.8;:<:((((09)0=44*6)
@M03152:184:000000000-AWYW1:1:2107:22258:14752 2:N:0:ATAGCACAATACCTGT
CCCAACTATCCCTATTAATCATTACGTCAATCCTAGAAACCAACAAAATAAGATCGACGTCCTATTTCATTATTCCATGCTAATGTATTCAAGCGTTAGCCTGCTTTAAACACTCTAATTTTTTCAAAGTAACAGTCCAGATTCCTCGCAACACCAAATTAATGGCATTACGGCTCGTCAGGAAGGAGGAATCAGTGAGACCAGTACATACCAGAGGCATGACCAACCTACTAACCACGAAATTCAACTACGAGCTTAGATCGGAAGAGCGTCGTGTAGGGAAAGAACAAGCAAGAGTAGG
+
CCCCCGGGGGGGGGGGGGGGGGGGGGGGGGGGGGGGFGGGGFGGGGGGGGGGGGGGGGGGGGGGGGGGGGGGGGGFFFGGGGGGGGGGFDGGGDFGGGGGGGGGFGGGGGGGGGGGGGGGGGGGGFGGFGGGAFGGGGGGGFGGGGGGGGGCGGGGGGGGG;EG8DEEGGGCG>CEE>CGGGGGGGGGGGGGFFCFDD9FGFFFGGBFFGGGFC5AF>BFF5@8:F=B2A2?AFE4FF6=E28C6B?=?FF?D33()1/4)1,3(,(//(6(,3(14)6F:F?>?FB72(3)0())*)0))
@M03152:184:000000000-AWYW1:1:2107:9360:14867 2:N:0:ATAGCACAATACCTGT
CCCAACTATCCCTATTAATCATTACTTCGGTCCTAGAAACCAACAAAATAGAACCAAAGTCCTATTCTATTATTCCATGCTAATGTATTCAAGCGAAAGCCTGCTTTAAACACTCTAATTTTTTCAAAGTAAAAGTCCTGGATCCCCTGCGCACTAAGTTAATAGCACGCAGGTTCCCCAGAAGGAAAGACCCGACCAGAGGCAGTGCTTGACGTGAGCCAAGACCACCCAGCCAGGTCCGAAATTCAACTACGAGCTTAGATCGGAAGAGCGTCGTGTAGGGAAAGAACAGCTATGTGTA
+
C@CCCGGGGGGGGGGGGGGGGGGGGGGGGGGGGGGGGGGGGGGGGGGGGGGGGGGGGGGGGGGGGGGGGGGGGGGCGGGGGGGGGGGGGGGGGGGGGGGGGGGGGGGGGGGGGGGGGEFGGGGGGGAFFBFGGGGGGGGFGGGGG?FFGGEGGGGGGGEGGGGGFGGGCGEECFGGGGGGGGGGGGFFFFGGGC>CGGGFF+>BGGF79CGGFGGFFDFFF?DFFFFF=?DFFFD6??FBEB:@FFFFFGFFFD3?F1@))95?603;1@D:>(41,>:8:=0??18:,.370)19*60))
@M03152:184:000000000-AWYW1:1:2107:28588:14903 2:N:0:ATAGCACAATACCTGT
CCCAACTATCCCTATTAATCATTACGTCAATCCTAGAAACCAACAAAATAGGATCGAACGTCCTATTTCATTATTCCATGCTAATGTATTCAAGCGTTAGCTTGCTTTAAACACTCTAATTTTTTCAAAGTAACAGTCCAAATTCCCCGCAACACCAAATTAATGGCATTACGGTTCATCAGGAAGGAGGAATCAGTGAGACCAGTACATACCAGAGACATGACCAACCTACTAACCCCGAAATTCAACTACGAGCTTAGATCGGAAGAGCGCAGTGTAGGGAAAGAACAGTTATATTTGA
+
CCCCCGFFFGGGGGFGGGGGGGGFGGGGGGGGGGGGGGGGFGGGGGGGGGGGGGGGGGGGGGDGGGGGGGGGGGGGGGGGGGGGGGGGGGAECFGGGGGDGGFCFGGGGF9A,=FGCAEGGGGGGFFGA,F;FDGGFGGGGGGGGFGFEGGGGGGGGGGGGFCFE8@DFGGF=CDC+>FGG9CFGGE,DGDGGGGEGCFBDG6CEFFGGGGGFFF5*9?A>66@)*8:AFB64BA79*@>B@?=AFEFFGFE?C4@E@CFFC),(:;B;@3(((./;;<8)824:::3(42*0)***)0))
@M03152:184:000000000-AWYW1:1:2107:23054:14916 2:N:0:ATAGCACAATACCTGT
CCCAACTATCCCTATTAATCATTACGTCGATCCTAGAAACCAACAAAATAGGTTCGAACGTCCTATTTCATTATTCCATGCTAATGTATTCGAGCGATTGCCTGCTTTAAACACTCTAATTTTTTCAAAGTAACAGTCCTAACTCCCCGTAACACCAAATTAATGACATCACGATTTGTTAGAAGGGAGAAATCAATAACGTTAGTACGTACCAAGGCACGACCGACGTATTGATCCCGAAATTCAACTACGAGCTTAGATCGGAAGAGCGTAGTGTAGGGAAAGAACAGGTATGTGTAGA
+
CCCCCGGGGGGGGGGGGGGGGGGGGGGGGGGGGGGGGGGGGGGGGGGGGGGGGGGGGGGGGGGGGGGGGGGGGGGGGGGGGGGGGGGGGGGGGGGGGGGGGGGGGGGGGGGGGGGGGGGGGGGGGGEFFGGGGGGGFGGGFGFGGGGGGDGGGGGGGGGDGGGGCFGGG?DEEEDGG9DFD;FGGGGGDEGGGDEEGGGFDFDFCCF7CGGF*;F6F*?F5AB5AFFB5?EA+8<8C6A@BBFF6AE:7CA;@D:>A44>C37;?@FFFF>>(743684??FB481?0((.9?)99*.0))
@M03152:184:000000000-AWYW1:1:2107:15298:15034 2:N:0:ATAGCACAATACCTGT
CCCAACTATCCCTATTAATCATTACGTCAACCCTAGAAACCAACAAAATAAGATCGACGTCCTATTTCATTATTCCATGCTAATGTATTCAAGCGTTAGCCTGCTTTAAACACTCTAATTTTTTCAAAGTAACAGTCCTGTTTCCCCGCAACACCAAGTTAATGGCATCACGGTTCTACAAGAGGGAGGAATCAGTGAGACCAGTTCATACCGTTGGCACGACCGACCTACTGACCCCGAAATTCAACTACGAGCTTAGATCGGAAGAGCGTCGTGGAGGGAAAGAAAAGGTATGTGTAAA
+
CCCCCGGGGGGGGGGGGGGGGGGGGGGGGGGGGFGGGGGGGGGGGGGGGGGGGGGGGGGDGGGGGGGGGGGGGGGFGGGGGGGGGGGGGCGGGGGGGGGGGGGGGGGGFGGGGGGGGFGGGGGEGGFGGGGFGF9FGGGGGGGGGGGEGGGGGGG?DFGGGGGGCGFGGGGED?EGGGGGGGGGCECFDEGG?FFGGFFFF6CCGFFGGGGD>GDFFAFFFFF92@9;@FFFAFFGGED(=9F3@F3AEDFDFD>>FE/;)121(:9((,91(((((043()(038((((-**))**)2)-
@M03152:184:000000000-AWYW1:1:2107:10235:15071 2:N:0:ATAGCACAATACCTGT
CCGTCAATTTATTTGAGTTTCAACCTTGCGGCCGTACTCCTCATGTGGGATACTTATTGCGTTTGCTTTCGCCACAGAAAACATATCGTTCCCTACACCTAGTATCCATCGTGTACGGTGTGGACTACCAGGGTATCCCATCCTGTTTGCGTCCCACACTTTCGTGCCTCAACGTCAGTTACGTTCCAGAAATTCGTGTTCTCTACGGCTGTTCCTCCATATATCTACGCATTTCACCGCTACGCTAGTAATTCCACTTTCACCTCCTGTACTCAATAATGATCATTCTGGTTGCGTTTCC
+
-8A6A,,=E,;@FECF8CFFEF9,C<,6,@7++@6,@@6,6C9,C6C<C,F,,@,CAE<,,8,@,,CF,@C,B6BCFF,CCF@F<F,,6C,66CA,,,6B<,CFG,C,C<:F,F8@<+A=4+?F,CA,,9BC+A:8E,9FF,8,C;9,@,+4@CFFF6C,7,6+6@CG8=,61AD6=>,76;C8?CGGF,,>,@B+1*4*,+2+,5***;*33,+++**+13**2+*=(/6?B6*++*69)1>(.)65/1+9)@+);3>))).)/6?()).6)-.,-/)*6*)0)-.))))/=()))(1))
@M03152:184:000000000-AWYW1:1:2107:11111:15196 2:N:0:ATAGCACAATACCTGT
CCCAACTATCCCTATTAATCATTACGTCAATCCTAGAAACCAACAAAATAGGATCGAACGTCCTATTTCATTATTCCATGCTAATGTATTCAAGCGTTAGCTTGCTTTAAACACTCTAATTTTTTCAAAGTAACAGTCCAAATTCCCCGCAACACCAAATTAATGGCATTACGGTTCGTCAGGACGGAGGAATCAGTGAGACCAGTACATACCGGAGGCATGACCAACCTACTAACCCCGAAATTCAACTACGAACTTAGATCGTAAGAGCGTCGTGTGGGGAAGGAACAGGTATGTGTAA
+
CCCCCGGGGGGGGFGGFGGFGGGFGFGGGGEGGGGGGDGFGGGGGGGGGFGGEFGGGGGGCDFGCFGGGGGGGGGFGGGFGGGGFCGGFGGGF9<:FGGGGFFGGGGGGG9F,EEGGC,EEGFGGGGGE9EEFGG<FGGGGCEFFFGG>74@FGGGGGGGGGFGG8DGGGFAD>FEEEGGC6DF++3FEEG63BACFDGFF?DF5DF>9FFFF1;5?*39*;*>E45)5).A6B4C*??>;3)/;:?C3@FE7*),))73CE),(((().,-,(41-8()4)(0(((8<04)9-09*<*4)
@M03152:184:000000000-AWYW1:1:2107:6455:15218 2:N:0:ATAGCACAATACCTGT
CCCAACTATCCCTATTAATCATTACGTCAATCCTAGAAACCAACAAAATAGGATCGAACGTCCTATTTCATTATTACATGCTAATGTATTCAAGCGTTAGCCTGCTTTAAACACTCTAATTTTTTCAAAGTAACAGTCCAGATTCCTCGCAACACCAAATTAATGGCATTACGGCTCATCAGGAAGGAGGAATCAGTGAGACAAGTACATACCAGTGGCATGACCAACCTACTGACCCCGAAATTCAACTACGAACGTAGATCGGAAGAGAGGAGTGTAGGGAAAGAAAAGGGAGGGTGAA
+
CCCCCGFGGGGFFCFDFECDFCCGGGFGGGGGF9FFGGGFGGGGGFGGFGGFFFFEGGCF6@CCEGGFFFFGGGG,,FAFDAFGGGEFGG@FGAECFCGG,A<FGFFCEFGGGDDFGGGGFG9?CFCFDGFFFEFFFCEEFGF,,EE9CDGGCCGCFGGFCGGFGCGFFGFCF6+@6>A8:B8>EFGCDCCD,E=A=DFFGF+;78CDF7C66E9+;A*;5;@E:>C>8*:9*68**/94>>>2+=9CC8A)-/)0),,,65)36;;(((((((//6+1:35651(..(:7)).).)(1,)
@M03152:184:000000000-AWYW1:1:2107:6288:15219 2:N:0:ATAGCACAATACCTGT
CCCAACTATCCCTATTAATCATTACGTCAATCCTAGAAACCAACAAAATAGGATCGAACGTCCTATTTCATTATTCCATGCTAATGTATTCAAGCGTTAGCTTGCTTTAAACACTCTAATTTTTTCAAAGTAACAGTCCAAATTCCCCGCAACACCAAATAAATGGCATTACGGTTCATCAGGAAGGAGGAGTCAGTGAAACCAGTACATACCAGAGGCAGGACCAATCTACTAACACCGAAATTCAACTACGAGCTTAGATCGGAAGAGCGTCGTGAAGGGAAAGAAGAGGAATGAGGAA
+
C9CCCGGGFFGGGFGGGGFGGGGGGGGGGEGDCECFGGGGGGGGGGGGGGGGGGGEGGGGEF:FGGFGAF9EFGGFEFGDGFGGFGGGFFFAF9EFGGGGGGFGGGCFGGGGGGGGGGGFGGFG7FGGGGDDFGGAFGCGFDFCEF@G8EGDEGCEGGGGGFGFG,DDDF86+@==EGAFGGGGEFGFFGGG,@EFE+@?AF6A@:FFCFGG5,::AF59**11=>5*5+>A+3:D*;?=E2BBA+9A*=A32786;37)))/11;;(,3((.6210)-677?510.((.(0.,))0)*)(
@M03152:184:000000000-AWYW1:1:2107:25171:15241 2:N:0:ATAGCACAATACCTGT
CCCAACTATCCCTATTAATCATTACGGCGACTCTAGAAACCAACAAAATAGAACCGCACGTCCTATTTTATTATGCCATGCTAATGTATTCAGGCAAAGGCCTGCTTTGAACACTCTAATTTTTTCAAGGTAAAAGTCCTGGTTCCCCAACACACCCAATTAAGGGCATGCCGGCTCACCAAGAGGTAGAACCCAGCCAGACAGTACGTACCCAATAGGCAGACCGCCCGACCAGGTTCGAAATTCAAATACGAGCTTAGATCGGAAGAGCGTCGTGTAGGGAAAGAACAGGGAGTGGTAG
+
CCCCCGGGGGGGGGGGGGGGGGGGGGGGGGGGGGGGGGGGGGGGGGGGGGGGGGFGGGGGFFGGGGGGGGGGGGGGGGGGGGGGGGGGGGGGGFGFGGGGGFFDG8FGFGGGGGGGGGGGGGGGGGGGGGGGGGGGG9ECCDEEFDFGDEGGGGGGGG88EFFDFGGGGGGCEEGG>FGFFGG,,@DFFGGFFGGCDCGFGGGAFGFGCDFDFGFAAB>4A?=:BE26(=@)=B<D*;F@F@B3FF?F);@243.4;:<<2)482::B?(.-(46(4)162;:F??1:4((80,0)*4*))
@M03152:184:000000000-AWYW1:1:2107:9951:15332 2:N:0:ATAGCACAATACCTGT
CCCAACTATCCCTATTAATCATTACGTCAACCCTAGAAACCAACAAAATAAGATCGACGTCCTATTTCATTATTCCATGCTAATGTATTCAAGCGTTAGCCTGCTTTAAACACTCTAATTTTTTCAAAGTAACAGTCCTGTTTCCCCGCAACACCAAATTAATGGCATCACGGTTCTACAAGAGGGAGGAATCAGTGAAGCCAGTTCATACCGGTGGCACGACCGCCCTACTGACCCCGAAATTCAACTACGAGCTTAGATCGGAAGAGCGTCGTGTAGGGAAAGAAAAGGGATGTGGAGA
+
CCCCCGGGGGGGGGGGGGGFGGGGGGGGGGGGGGGGGGGGGGGGGGGGGGGGGGAFF@CFGGGGGGGGGGGGGGGGGGG@GGGGGGGDFGFGGGGEFGGGGGFGFGCFBFGGGGCGGAFGFGGG8EFGFGFGGGGGEFFFGGCFEGFGGGGGGGGGGGG99DFEG8EFGGGD>EEEGFAAFFGGGG6CCGGFDGGGACGFGFG?CB9ECDGG5@@D>6A;@>7@2)(2(;@FFFFGG8BBD@44@7EF3*;;DD>@4>8E<<0(4,78??F>6>2:?7<?1?(>??7,.,()8:56*-:4(
@M03152:184:000000000-AWYW1:1:2107:11545:15338 2:N:0:ATAGCACAATACCTGT
CCCAACTATCCCTATTAATCATTACTTTGGTCCTAGAAGCCAACAAAATAGAACCAAAGTCCTATTCTATTATTCCATGCTAATGTATTCAAGCGTAAGCCTGCTTTAAACACTCTAATTTTTTCACAGTAAAAGTCCTAGTTCCCTAGAACACCCAATTAAAGGCACTCTAGTTCCCTAGAAGGAAGAGCTCAACAGAACAGTACTAGACAAATGCCAAGACCGGTTGTCAAGCTCGAAATTCAACTACGAGCTTAGATCGGAAGAGCGTCGTGTAGGGAAAGAACAGGTATGTTGAGAT
+
CCCCCGGGGGGGGGGGGGGGGGGGGGGGGGGGGGGGGGGGGGGGGGGGGGGGGGGGGGGGGGGFGGGGGGGGGGFGGGGGGGGGGGGGGFGGGGGGGGGGFFGGGGGGGGDGGGGGGFGGGGGGGFFGGFGGGGGGGGFGGGGGGGGGGGGFGGG6FGGABEFGGGEG8FCG8DFGFFFGGGGGGGGGGGGG8EGGGGGFGGGFGGCGDDGGFGFBFFFFDF58@*1:ABBFFF5;CE?CFDAEFFCFB?EAA>A=FEECC>?F>5:(5@=1:40//@E5;A0A;D((377=8=8++.*()
@M03152:184:000000000-AWYW1:1:2107:29051:15383 2:N:0:ATAGCACAATACCTGT
CCCAACTATCCCTATTAATCATTACGTCAACCCTAGAAACCAACAAAATAAGATCGACGTCCTATTTCATTATTCCATGCTAATGTATTCAAGCGTTAGCCTGCTTTAAACACTCTAATTTTTTCAAAGTAACAGTCCTGTTTCCCCGCAACACCAAGTTAATGGCATCACGGTTCTACAAGAGGGAGGCATCAGTGAGGCCAGTTCATCCCGTTGGCACGACTGACCTACTGACCCCGAAATTCAACTACGAGCTTAGAGCGGAAGAGCGTCGTGTGGGGCAAGAGCAGCCATGCGTGGG
+
BC<ACGF<FGFGGEAFFFGE@FF@FFGF,6CEFFFFGGCFGCGE<<EEDEF9EFGF7FEBC:FDFDEAGDGCCCEEFGGGGG9CF<6C@@<C@,@F@6,A9CB8F,55??DF,,A?<?EEEE<+FE?:5CF;FEF<=FFGFGGCEF8FE=4+9=:8,8,,@,@;,@@EG8,@>=@>F;E=26,@F+B>=++,6@,@:+,0++3:7D72;+20*;DA**;?DFB@A*.38AEF6=0;C):@4(;?6C<+6;60;*)(2)49)),(6(((.4(((43(.)-50)-.(4(().(0.)0))(*((
@M03152:184:000000000-AWYW1:1:2107:17123:15389 2:N:0:ATAGCACAATACCTGT
CCCAACTATCCCTATTAATCATTACGTCAATCCTAGAAACCAACAAAATAAGATCAACGTCCTATTTCATTATTCCATGCTAATGTATTCAAGCGTGAGCCTGCTTTAAACACTCTAATTTTTTCAAAGTAACAGTCCTGATTTCCCGCCACACCAAGTGAATGGCATGACGGTTCGTCAGAAGGGAGGAACCAGTGACACCAGTGCATACCGAAGGCACGACCAGCGTACTGATCCCGAAATTCAACTACGAGCTTAGAACGGAAGAGAGTCGTGTAGGGAAAGAACAGGGATGTGTAGA
+
CCCCCEGGGC8FGGGFGGGGGGGGGGGGGGGFGFFFFGGGGGGGGGGFGFGGGGGAFCEFFGGGGGFGFGFDFFGGGGGGGGGGGFGGG9FFGGGGGGGGGGGGGFGGGGGGGGGGGGGGGGGGGFFFAFGGGFGGGGGGGFGGGGFE>EGGGGGGGGFGGGGGGGGFGGGGGEDG>@=8C,@E8>DCGGGG?FGECGGCF6?FGGFGGGGCDGGFFFFFFDF=BFBFFF@;@CEFGFA9B@ACFA?=C96(:7>@;437..2;(61;(((.)7813>67:?6>(4:20((0)(0<CA=))
@M03152:184:000000000-AWYW1:1:2107:24355:15401 2:N:0:ATAGCACAATACCTGT
CCCAACTATCCCTATTAATCATTACGGCGACTCTAGAAACCAACAAAATAGAACCGCACGTCCTATTTTATTATTCCATGCTAATGTATTCGAGCATAAGCCTGCTTTGAACACTCTAATTTTCTCAAGGTAAAAGTCCTGGTTACCCGACACACCCAGTGAAGGGCATGCCGGCTCACCAAGAGGTAAGGCCCAGCCAGACAGTACATACCGTTAGGCAGACCATCCGGCCAGGTCCGAAATTCAACTACGAGCTTAGATCGGAAGAGGGTCGTGTAGGGAAAGAAAAAGAAGGTGTAGG
+
CCCCCGGGGGGGGGGGGGGGGGGGGGGGGGGGGGGGGGGGGGGGGGGGGGGGGGGGGGGGFGGGGGGGGGGGGGGGFGGCGFGGGGGGGGGGGGGGGGGGGGGGGGGGGGGGGGGGGGGGGFGAFFGGGGGGGGGGGGGGGGGGGGGGC8CEGGGGGGGGGGGGGGGGGGGFGGE6CFGGG?C69::<FFGGGGDGGGGF6DGFFGFC7:2C>CDFFFF4>F=BBFFF?FBEEF@8CA>1>14;AA?@CG4?<GF>:A<2>>B?BBF72(-((-(-,.6?<7<5313(,(-.)()0*.2.)
@M03152:184:000000000-AWYW1:1:2107:9022:15407 2:N:0:ATAGCACAATACCTGT
CCCAACTATCCCTATTAATCATTACGTCGATCCTAGAAACCAACAAAATAGAATCAAACGTCCTATTTCATTATTCCATGCTAATGTATTCAAGCGTATGCCTGCTTTAAACACTCTAATTTTTTCAAAGTAAACGTCCTGGTTCGGCCGCCGAGCCCAGTTAAGGGCCGACGTTCCCCCAGAAAGAGGTGGTCCGAAAACCGGCAGTACAGACCTTGCGGCCGACCGCCGTTGGGCCACCGAAATTCAACTACGAGCTTAGATCGGAAGAGCGTCGTGTTGGGAAAGAACAGGGAATGGA
+
CCCCCGGGGGGGGGGGGGGGGGGGGGGGGGGGGGGGGGGGGGGGGGGGGGGGGGGGGGGGGGGGGGGGGGGGGGGFGGGGGGGGGGGGGGGGGGGGGGGGGGGGGGGGGGGGGGGGGGGGGGGGGGGGGGGGGGGGGGGGGGGGGGEGGGGGCGGGGGGGGGGGGFGGEEGGGGGGGGFGGGGFGGGGGGGGEGGGGGEFGGGFEGBFFCFGF5DFFFFFFFFFFA>FFD;DBFFGGFFFFF>B>:BFBGFBFGFFFF>?)<A4<??(39?F?93398:)(06;<:.,4::5)().*(0()
@M03152:184:000000000-AWYW1:1:2107:12845:15493 2:N:0:ATAGCACAATACCTGT
CCCAACTATCCCTATTAATCATTACGTCAATCCTAGAAACCAACAAAATAGGATCGAACGTCCTATTTCATTATTCCATGCTAATGTATTCAAGCGTTAGCTTGCTTTAAACACTCTAATTTTTTCAAAGTAACAGTCCAAATTCCCCGCAACACCAAATAAATGGCATTACGGTTCATCAGGAAGGAGGAATCAGTGAAACCAGTACATACCAGAGGCATGACCAATCTACTAACCCCGAAATTCAACTACGAGCTTAGATCGGAAGAGCGTCGTGTAGGGAAAGAAAAGGTATGTTGAG
+
CCCCCGGGGGCGGGGGGGGGGGGGFCEFFFGGGGGGGGGGFDGGGGGGGGGGGGGGGGGGDGGGGGGGGGGGGGGFGFGFGFGGGGGGGGGGGAFGFFGGGFFFDFFGGGG9FGGFGFEFGGFGGGGGGGGGGGFGGGE9EFFGGGG?=CGGGGEGGGCFDDDFG9FFFFGCFEDE>DFDDFF8DG>8DEGGG?99==DFGG6AF?BDGC975E?FAA>EFFBECF@*)8;6AFEFF>?99A;=A+>F?:FE(74>5443CEE021(,3(/2(21,6.(9)<1>?13<1443*)0)*)*)(
@M03152:184:000000000-AWYW1:1:2107:22297:15511 2:N:0:ATAGCACAATACCTGT
CCCAACTATCCCTATTAATCATTACGTCAACCCTAGAAACCAACAAAATAAGATCGACGTCCTATTTCATTATTCCATGCTAATGTATTCAAGCGTTAGCCTGCTTTAAACACTCTAATTTTTTCAAAGTAACAGTCCTGTTTCCCCGCAACACCAAGTTAATGGCATCACGGTTCTACAAGAGGGAGGAATCAGTGAGACCAGTTCATACCGTTGGCACGACCGACCTACTGACCCCGAAATTCAACTACGAGCTTAGCTCGGACGAGCGTCGTGCAGGGAAGGGCAAGGTAGGGGATGA
+
CCCCCCG@FG8CFGFGFFGDCFFGGGGGGEGFGGGGGGGGGGGGGFGGCFDFCFGG@CFGE@FGFGGGDCGGF@FGGGGGGGCFGCFGFGGGGGGGDGEAEFGCGEC<@E?AAFFGGFGGGFGE@FFGFGGFFF:CEFEAFBDE@F8FGEGGGG:8A=EDF8=D9DFGGGCCEG+883=8=EDCD+@FEE,>DA<@=?9;9+9AFGFGGGGFAED?AF5F**)-7?@>9F2A?F3CD?56:9F)1;9+7C;;(:81;)/.)17(7((--3-(-2,3().)63<.,(,(,(3*93)))(/((
@M03152:184:000000000-AWYW1:1:2107:14575:15536 2:N:0:ATAGCACAATACCTGT
CCCAACTATCCCTATTAATCATTACTTCGGTCCTAGAAACCAACAAAATAGAACCAAAGTCCTATTCTATTATTCCATGCTAATGTATTCAAGCGAAAGCCTGCTTTAAACACTCTAATTTTTTCAAAGTAAAAGTCCTGGATCCCCTGCGCACTCAATTAAGGGCACACAGGTTCCCCAGAAGGAAAGACCCGACCAGAGGCAGTGCTTACCTTGCGGCAAGACCACCCAGCCAGGTCCGAAATTCAACTACGAGCTTAGATCGGAAGAGCGTCGTGTAGGGAAAGAACAGGTATGTGTA
+
CCCCCGGGGGGGGGGGGGGGGGGGGGGGGGGGGGGGGGGGGGGGGGGGGGGGGGGGGGGGGGGGGGGGGGGGGGGGGGGGGGGGGGGGGGFGGGGGGGGGGGGGGGGGGGGGGGGGGGGGGGGGGGGGFFGGGGGGGGFGGGGGGGGGGGGDGGGGGGGGGFGDCEGGGGG?FGGGGGGGGGFFG8FGGGGGGGGGEGG?ECDBCFFCCGGGFGGFAEFFEFFFFFDFAEFAFF=<?8A@E@FF:FCFEGFFF7A(01(7@F5C?<1?F?(34-,(->87AF6?66?BFFBF527/9.*))
@M03152:184:000000000-AWYW1:1:2107:2967:15584 2:N:0:ATAGCACAATACCTGT
CCCAACTATCCCTATTAATCATTACTTTGGCCCTAGAAACCAACAAAATAAGACCAATGTCATATTCTATTATCCCATGCTAATGTATTCATGATGCCAGGTTGTGCCTGCTTTGAACACTCTAATTTTTTCAAAGTAAACTATCTGGAACTAACTACCTATTGCTAGATAGCAATTCAAAGAACTAAAGGAGGTCAACACCCAGTACGCACCAAGAGAATGTCAAGGTGGACTTTGATGATGACTACTGCTACCCTAGCCACCTTTTTAGGGGCGGTTCAGATAACAACTCCGAAACTCA
+
CCCCCGGGGGGGGGGGFFGGGGGFGFGGGCGGGGGGGGCFGFF7FGGGGFGGG?FEEFGGFFGGGGDFFFGGFGECGGFFDGFEGEGFFFFGGGGGFFFGFGGGGGAEAD8FFGGA<FGGCFGCEDFGGEFGFGGFGGGFGFGGGGGGCGGGFFF9EFFFGCDFCFEAEFFA;E=@EGG,;>CDFFFGGG,,DE8=DFDFG++9D=DAC6CD5,=DFFFFFFAECA@6**:?A**5=BBEF<FFFFCFEGFEFGF)/>@426-75.**.:@39/(,686:91):;C77A=@FF073<(*.)
@M03152:184:000000000-AWYW1:1:2107:10160:15596 2:N:0:ATAGCACAATACCTGT
CCCAACTATCCCTATTAATCATTACGGCGACTCTAGAAACCAACAAAATAGAACCGCACGTCCTATTTTATTATGCCATGCTAATGTATTCAGGCAAAGGCCTGCTTTGAACACTCTAATTTTCTCAAGGTAAAAGTCCTGGTTCCCCAACAAACCCAATTAAGGGCATGCCGGCTCACACAGAGGTAGAACCCAGCCATACAGAACGTACCCAATAGGCACACGGCACGAACAAGTACGAAATTACACAACGAGATGAGAGGGACAAAGCGTCGTGTGGGGAACGAAAGAGCAGGTCACA
+
@CCCCEGFFGGGGGGGEFGDFGGGGGGG>FGDFGG,EFFFGGFGGEEFFG<CDA,CFGF@6C:7C9,C@FG9EFFGGGGFG,EE9,BCFFFA?EFF8FFEFGGGFGGCEEAFE:,,??BFGDF,,C@E<,:CE<E<AEF,9=>AA8EA=C8D,=A+@+6,,==,=@=8F?88E8+==9@61@?8C7>9,,3@8++,@+,+4;DF,9*@0*@D6C*9*+*393)/))0)6)():0(*+3;(0(.,1*)1)*)((/2(0)164)(((((((((-,-3(-)(.(020((-(((()0)))1)*))
@M03152:184:000000000-AWYW1:1:2107:3721:15701 2:N:0:ATAGCACAATACCTGT
CCCAACTATCCCTATTAATCATTACGTCAATCCTAGAAACCAACAAAATAGGATCGAACGTCCTATTTCATTATTCCATGCTATGTATTCAAGCGTTAGCTTGCTTTAAACACTCTAATTTTTTCAAAGTAAAAGTCCAAATTCCCCGCAACACCAAATTAATGGCATTACGGTTCGTCAGGAGGGAGGAATAAGTGAGACAAGTACATACCGGAGCCATGACCAACCTACTAACCCAGAAATTCAACTACGAGCTTAGATCGGAAGAGCGGTGTGGAGGTAAAGAGAAGGCAGGATTAGA
+
CCCCC@ED-C<FEFGGGGGAFGFDFDFFGEGG8EFGGGFG,CF@GGGDCEDGGGGCEGGF9,,@DFCFG@F9FGAAE<FFEFFFGGGFEGGGGFEGGEGG,EEF9,,?<EEFFECFGCGEFFGCEEGFA,CE,9=FF9>AEFFC,,>@CEEGGG+DFGEFGGGFF?FGGG,++66++66DE8=8CEEGEC8,,7EA:FFFG7;6@E9=CF>CB*0**39FF46<<9)9=F=FF=(2;8;96@6?+=*+1*)418:;4;@<CC((666,6((((,4417:>-0)*.5((((()0())*)*)-
@M03152:184:000000000-AWYW1:1:2107:5218:15713 2:N:0:ATAGCACAATACCTGT
CCCAACTATCCCTATTAATCATTACGGCGACTCTAGAAACCAACAAAATAGAACCGCACGTCCTATTTTATTATGCCATGCTAATGTATTCAGGCAAAGGCCTGCTTTGAACACTCTAATTTTCTCAAGGTAAAAGTCCTGGTTCCCCAACACACCCAATTAAGGGCATGCCGGCTCACCAAGAGGTAGAACCCAGCCAGACAGTACGTACCCAATAGGCAGACCGCCCGACCAGGTTCGAAATTCAACTACGAGCTTAGATCGGAAGAGCGTCGTGAAGGGAAAGCACAGGTATATGGAG
+
CCCCCGGGGGGGGGGGGGGGGGGGGCGGGGGGGGGGGGGGGGGGGGGGGGGGGGGGGGGGGGDGGGGGGGGGGGGGGGGGGGGGGGGGGGGGGGGGGG?FGGGGGGGGGGGGGFGGGGGGGGGGGGGGGGFFGGGGFFGFFFFGGFGGGGGGGGGGGGGFCGGFGFGGGGGGCEGGGGGGGGFE7EG9DFGGGGGGGGGFGGFFC75>7>DDA2@FA66AADFFFA=?2?@EE519>AB>F@D@CF?F?DA;07.6B:A?224(306674026BF>()(1(53.,,(44,()/-1*2):)(
@M03152:184:000000000-AWYW1:1:2107:19023:15787 2:N:0:ATAGCACAATACCTGT
CCCAACTATCCCTATTAATCATTACGTCAATCCTAGAAACCGACAAAATAAGATCAACGTCCTATTTCATTATTCCATGCTAATGTATTCAAGCGTTAGCCTGCTTTAAACACTCTAATTTTTTCAAAGTAACAGTCCTGTTTCCCCGCAACACCAAACTAATGGCATCACGGTTCTGCAAGAGGGAGGAATCAGTGAAGCCAGTACGTACCGGTGGCACGACCGACCTACTGACCCCGCAATTCAACTACGAGCTTAGATCGGAAGAGCGTCGTGGAGGGAAAGAAAAGGCATGGGTGAA
+
@CCCCGGGGGGGGGGGGGGGGGGGGGGG7FGCFEGGGFGGCFEEFGFGGGGGFGGGFGEGGGGGFGGF9AFCFDG,CFF@EGEFGGDCADGGGCEFGGGGGFFGFFAFFGGGEGFFG9FGF9EFGAFAFGGGFGGFFGGGFFGFFGFGEEGGGGGGGG?FGGGFGCFGGG8C6A=+@AA@=@FGG@@==+DDGGGGCDFF?+;CCFFGGGGD>CGBDAAFAFFF=?@EFFFF68=CC3)(8>EE61.@CC47(1>B))46<)4,86((((4(-((-().5252),4<(((4)0)8)*.*-)
@M03152:184:000000000-AWYW1:1:2107:24607:15989 2:N:0:ATAGCACAATACCTGT
CCCAACTATCCCTATTAATCATTACGTCAATCCTAGAAACCAACAAAATAGGATCGAACGTCCTATTTCATTATTCCGTGCTAATGTATTCAAGCGTTAGCTTGCTTTAAACACTCTAATTTTTTCAAAGTAACAGTCCAAATTCCACGCAACACCAAATTAATGGCATTACGGTTCATCAGGAAGGAGAAATCAGTGATACCAGTACATACCGGAGGCATGACCAATATATTAACCCCGAAATTCAACTACGAGCTTAGATCGGAAGAGCGTCGTGTAGGGAAAGAAAAGGAATGAGGAG
+
CCCCCGGGGGGGGGGGGGGGGGGGGGGGGGFG<FFGGGGGGGGGCGGGGGCGGGG:FGGGFGGGGGGGGGGGGGGGG<FFGGGGGGGFGGGGGGGC:@FGG<EGGGGGGGGGGGGGGGAFGGGGGGGGFEGGGGGGGGGCAFGGGG,F=C=EGG@EGG?FGGGGG9FDGAGGC8DEE9DFAF=B,D+AF,@D,;E9D+6+@=DBD89<7EGGF++*99>DAFFFEFF*)17+:3>8CFFBFF>2FFEFCCFF9C>=FEE@C5?;6;;1833;6;9420:F<@<F?0?0(22))477*)*)(
@M03152:184:000000000-AWYW1:1:2107:10377:16080 2:N:0:ATAGCACAATACCTGT
CCCAACTATCCCTATTAATCATTACGTCAATCCTAGAAACCAACAAAATAGGATCAAACGTCCTATTTCATTATTCCATGCTAATGTATTCAAGCGCTTGCCTGCTTTAAACACTCTAATTTTTTCAAAGTAACAGTCCTGATTCCCCGCAACACCAAATTAATGGCATTACGGCTCATCAAGAGGGAGGAATCAGCAAGGCCAGTTCATACCATTGGCACGACAAACCTGCTGACCCCGAAATTCAACTACGAGCTTAGATCGGAAGAGCGTCGTGGAGGGAAAGAACAGAGAAGGTTAA
+
CCCCCGGGDFGGGGGGGGGGGGGGGGFGDGGGGFGGFFGGGGGGGGGGGGGGGDEGGGGG<FGDGGGCEFAFGGGGGGFGGGGFGGFGGGFGFGGGGGG7FGGGG?CFGGGFGGGGCEGGGGGG>=F?FGGGGFGGGC@EEFCFDDFGEGG@FGEGGGGGGGDFGGFGGGGGDC6+AFGGC9=DFGCFE6CCF9EF,BEFFG7@FCFFCCGF5E+=6A*999=>)9:44>:6;4899*)6?9424+9F48A30903>(/74.),(1343/(2:(904),84)-0.4334(.)/.)0*.*))
@M03152:184:000000000-AWYW1:1:2107:17915:16083 2:N:0:ATAGCACAATACCTGT
CCCAACTATCCCTATTAATCATTACGTCAATCCTAGAAACCAACAAAATAGGATCGAACGTCCTATTTCATTATTCCATGCTAATGTATTCAAGCGTTAGCCTGCTTTAAACACTCTAATTTTTTCAAAGTAACAGTCCAGATTCCTCGCAACACCAAATTAATGGCATTGCGGCTCATCAGGAAGGAGGAATCAGTGAGACCAGTACATACCAGTGGCATGACCAACCTACTGACCCCGAAATTCAACTACGAGCTTAGATCGGAAGAGCGTCGTGTAGGGAAAGAACAGGTAGATTTAG
+
CCCCCGGGGGGGGGGGGGGGGGGGGGGGGGGGGGGGGGGGGGGGGGGGGGGGGGGGGGGGGGGGGGGGGGGGGGGGGGGGGGGGGGGGGGGFGGGGGGGGGGGGGGGGGGGGGGGGGGGGGGGGDGFGGGFGGGGGGEGGGGGGGGGGGGGGGGGGGGGGGGFGGGGGGGGGGGGGGGGGFGGGFGGGGGGGGGGGGGGFGGGFGGFGF@FCFGGFFFBFFFFFFFFFFFFF>9EFFF>7B2BFFFEFEFF32?>BB8C@<<<2123>D@D;23:7@5<6234>?B??(8:)*-***)*))
@M03152:184:000000000-AWYW1:1:2107:23257:16109 2:N:0:ATAGCACAATACCTGT
CCCAACTATCCCTATTAATCATTACGGCGACTCTAGAAACCAACAAAATAGAACCGCACGTCCTATTTTATTATGCCATGCTAATGTATTCAGGCAAAGGCCTGCTTTGAACACTCTAATTTTCTCAAGGTAAAAGTCCTGGTTCCCCAACACACCCAATTAAGGGCATGCCGGCTCACCAAGAGGTAGAACCCAGCCAGACAGTACGTACCCAATAGGCAGACCGCCCGACCAGGTTCGAAATTCAACTACGAGCTTAGATCGGAAGAGCGTCGTGTAGGGAAAGAACAGGCATGGGTAG
+
CCCCCGGGGGGGGGGGGGGGGGGGGGGGGGGGGGGGFGGGGGGGGFGGGGGFGGGGGGGGFGGGGGGGFFGGFGGGGGGGGGGGGGGGGFGGAFGGGGGFGFCCFGGGGGGGFFGGGGGGGGGGGGGFGGGGFGGGEGFGGGEGGGGGGGGGGGGCF6BEE;DCGGGGGGGDC6@@8DGGGGCBCF>FFGGFGGGCGCEF6>F>CFFCCGFGF?*3?>A4F?DBB;9?@A;3A3=D**;(.6A?FCC847A;?D53)(6<>.630(-23.:>;:>71.46A>?F?B:::B<5).054(*6(
@M03152:184:000000000-AWYW1:1:2107:2623:16110 2:N:0:ATAGCACAATACCTGT
CCCAACTATCCCTATTAATCATTACGTCAATCCTAGAAACCAACAAAATAGGATCGAACGTCCTATTTCATTATTCCATGCTAATGTATTCAAGCGTTAGCCTGCTTTAAACACTCTAATTTTTTAAAAGTAACAGTCCAGATTCCTCTCAACACCAAATTAATGGCATTACGGCTCATCAGGAAGGAGGAATAAGCGAGAACAGTACATACCAGATGCATACCACACCTACAAAACCCGAAATCCAACTACGAGCTTAGAGCGGAATAGCGTCGTGGAGGGAAAGAACAGCTATCTGTCA
+
A<CCCGGGGGGGGGGGGGGFFGGDFFCFCCEEFGGGDFGGGGGD@EGGGGFGGGG7@FC@FF@FFGGGGGFF9EFGGF@CEGFGGGGGDCAFGFGGFFF7FFGFGFFGGGFFGGGGD9EFFCC<+,AAFFEEGGGCEEF?BAEDFGGG,>9E8E@EFGD9;=;EG8DDGFGG+6==CGGGG9,D?@>F8=>F?,@ACDG5+06DEGFDC+=C5,+*0+0*3+313*0:59C5****45*)/:@=+;*;.;F)(*)/8(**1)16:(.(77.,/6(,/03),)-)..,(471))-*0*.2-)
@M03152:184:000000000-AWYW1:1:2107:10126:16115 2:N:0:ATAGCACAATACCTGT
CCCAACTATCCCTATTAATCATTACGTCAATCCTAGAAACCAACAAAATAGGATCGAACGTCCTATTTCATTATTCCATGCTAATGTATTCAAGCGTTAGCCTGCTTTAAACACTCTAATTTTTTCAAAGTAACAGTCCAGTTTCCCCGCAACACCAAATTAATGGCATTACGGTTCATCAGGAAGGAGGAATCAGTAAGACCAGTTCATACCAGAGGCACGACCAATCTACTAACCCCGAAATTCAACTACGAGCTTAGATCGGAAGAGCGTCGTGTAGGGAAAGAACAGGAAAGACACG
+
CCCCCGGGGGGGGFGGGGGGGGGGGGGGGGGGGGGGGGGGGGGGGGFFFFGGGGDCFGGGDFGGGGGGGGGGGGGGFFGGGGGGGGGGGGGDGGFGGGGGFGGF?DGGGGGGGGGGG<FFGGGGFGGGGGGGGGGGEGGGGGGGGFD@BEGGGGGGGGGGGGFFCGGGCADGF>FEGGGGGGGF6=CFFEE8,@EEGFGFG=DAF8A9FGGGFGGFFF*<>>>18?:A=F4CFF7;;>?AEF8281884CF3/*),)4><3))/;;0((,(,,(.((..*-045((,(..,)).)0*(*(-
@M03152:184:000000000-AWYW1:1:2107:9324:16158 2:N:0:ATAGCACAATACCTGT
CCCAACTATCCCTATTAATCATTACGGCGACTCTAGAAACCAACAAAATAGAACCGCACGTCCTATTTTATTATGCCATGCTAATGTATTCAGGCAAAGGCCTGCTTTGAACACTCTAATTTTCTCAAGGTAAAAGTCCTGGTTCCCCAACACACCCAATTAAGGGCATGCCGGCTCACCAAGAGGTAGAACCCAGCCAGACAGTACGTACCCAATAGGCAGACCGACCGACCAGGTTCGAAATTCAACTACGAGCTTAGATCGGAAGAGAGTCGTGTAGGGAAAGAAAAGGTATGTGTAA
+
CCCCCGGGGGGGGGGGGGGGGGGGG@@F@FCCGGGGGGGGGGGGGGGGGGGGGE<F:FGGGGGGGGGGDCFGGGDEGGGGGGGGGGGGGGGGEAFFDF,BEGGGGGGG9FGGGGGGGGCGGGG9FGGFGGGGGCAC?FGGC4@FGGGGGGGGGG@ECGGGDFG9A,AGG,@,@?>EGGDFGF,>C8EC69D9DEGC?*@*,<9*,5+0*2//;CF4;8****55>)(:(2().)(2*089:/>?FA7A9:F?:G)7>(.824<::B043:(,)),(-<3@>E35<?:7(..)*.*97)0))
@M03152:184:000000000-AWYW1:1:2107:26273:16166 2:N:0:ATAGCACAATACCTGT
CCCAACTATCCCTATTAATCATTACGTCAATCCTAGAAACCAACAAAATAGGATCGAACGTCCTATTTCATTATTCCATGCTAATGTATTCAAGCGTTAGCTTGCTTTAAACACTCTAATTTTTTCAAAGTAACAGTCCAAATTCCCCGCAACACCAAATAAATGGCATTACGGTTCATCAGGAAGGAGGAATCAGTGAAACCAGTACATACCAGAGGCATGACCAATCTACTAACACCGAAATTCAACTACGAGCTTAGATCGGAAGAGCTTCGTCTAGGTAAAGAACAGGTATGCATAT
+
CCCCCGGGGGGGGGGGGGGGGGGGGFFFGDGGGGEGGGGGGGGGGGGGGGGGGGGDFFGGGGGGGGGGGGGGGGGGGGGGGGGGGGGGGGG9FGGDGGGGGGGGGFGGGGDG<FFFFE,CFFFFFFGFGGGAFGGFFGGDFGGGFGGEEDED@CGDFFFGEFDG8EDCDDAFCC=EECGGGCEF8EEGGG6EG,2@F+A?FFGFGGFFGGF+@FGFFF>?FF@E)9CF59;CFFEG4ADAF4BDFFEF98AB2C)/:6/7475:@@;9@13)(76(()6@@+)+754@;<?4*)*)*)*.)
@M03152:184:000000000-AWYW1:1:2107:8903:16177 2:N:0:ATAGCACAATACCTGT
CCTAACTATCCCTATTAATCATTACGTCAACCCTAGAAACCAACAAAATAAGATCGACGTCCTATTTCATTATTCCATGCTAATGTATTCAAGCGTTAGCCTGCTTTAAACACTCTAATTTTTTCAAAGTAACAGTCCTGCTTCCCCGCAACACCAAGTTAATGGCATCACGGTTCTACAAGAGGGGGGAATCAGTGAGGCCAGTTCATACCGTTGGCACGACCGACCTACTGACCCCGAAATTCAACTACGAGCTTAGATCGGAAGAGCGTCGTGTAGGGAAAGAACAGGTGTGTGTAGG
+
CCCCCGGGGGGGGGGGGGGGGGGGGGGGGGGGGGGGGGGGGGGGGGGGGGGGGGGGGGGEGGGGGGGGGGGGGGGGGGGGGGGGGGGGGFGGGGGGGGGGGGGGGGGGGGGGGGGFGGGGGGGGGGFGGGGGFGGGGGGGGGGFGGGGGGGGGGGFFFGGGGG,D?89DGGGEDE>GGFDGGGEECEEEGGFGGGFCFGFGGGFFFFGGGGGFGGFFFF?3>>FFB;>>F:F474CC@37BF:AFFB=>FFBBGE>@2).5::?<B91..4(,414:><?071;0170,.(*/)0<C8*))
@M03152:184:000000000-AWYW1:1:2107:11215:16211 2:N:0:ATAGCACAATACCTGT
CCCAACTATCCCTATTAATCATTACGTCAATCCTAGAAACCAACAAAATAGGATCGAACGTCCTATTTCATTATTCCATGCTAATGTATTCAAGCGTTAGCTTGCTTTAAACACTCTAATTTTTTCAAAGTAACAGTCCAAATTCCCCGCAACACCAAATTAATGGCATTACGGTTCATCAGGAAGGAGGAATCAGTGAGACCAGTACATACCAGAGGCAGGACCAACCTGCTAACCCCGAAATTCAACTACGAGCTTAGATCGGAAGAGCGTCGTGTAGGGAAAGAACAGGTATGTGTTG
+
CCCCCGGGGGGGGGGGGGGGGGGGGGGGGGGGGGGGGGGGGGGGGGGGGGGGGGGGGGGGGGGGGGGGGGGGGGGGGGGGGGGGGGGGGGGGGFFGGGGGGGGGGGGGFGGGFGGGGFGGGGGGGGGGAFDFDFGGGGGGGGGGGGGGGGGGGGGGGGGGGGGFDFFGGGGGGGGGGGGGGGGGGGDGGGGGGGGGGGGFGGCC??FFFFGGFG??FCDF>BD5=FFEF474?FAFDAA>B@;9FFFFEDFFDGB9B17=<C3?1@?038(661>>B)(94)473((.,3746<1926*((
@M03152:184:000000000-AWYW1:1:2107:11405:16273 2:N:0:ATAGCACAATACCTGT
CCCAACTATCCCTATTAATCATTACGTCAATCCTAGAAACCAACAAAATAGGATCGAACGTCCTATTTCATTATCCCATGCTAATGTATTCAAGCGTTAGCTTGCTTTAAACACTCTAATTTTTTCAAAGTAACAGTCCAAATTCCCCGCAACACCACATTAATGTCATTACGGTTCATCAGGAAGGAGGAATCAGTGAGACAAGTACATACCGGAGGCATGACCAACCTACTACCCCCGAAATTCAACTACGAGCTAAGATAGGCAGAGCGTCGTGTAGGGAGAGAACAGGAGTGAAGAA
+
CCC<CBFG<FCFF,FFGCGFGGECF8EF,CDFEGFA@<EAGG,BDF8FGE<FGCEFCFGG@FCD,<FDGGGFFGGCGGGCFDFAFFGGGGGGGGC@FGEFGGC@DGEGGCGGDEEFF<CFCFGGD,ED9E@F,?=FAFEFEEEEDF,ABE+CCFGCF+6DF=EGG;DCFFAEF+=8+@DCFF,DFFCCE+ABD>D=D9DD,A+;7:CDF@CFA+9?A5>>>A>0:64AAA)99=*49*:(55;(4+5+/+;37D>9>)1=E)).((),(613(,(-().9)7:34::()3())350*)*.(
@M03152:184:000000000-AWYW1:1:2107:26429:16331 2:N:0:ATAGCACAATACCTGT
CCCAACTATCCCTATTAATCATTACGTCAATCCTAGAAACCAACAAAATAGGATCGAACGTCCTATTTCATTATTCCATGCTAATGTATTCAAGCGTTAGCCTGCTTTAAACACTCTAATTTTTTCAAAGTAACAGTCCAGATTCCTCGCAACACCAAATTAATGGCATTACGGCTCATCAGGAAGGAGGAATCAGTGAGACCAGTACATACCAGTGGCATGACCAACCTACTGACCCCGAAATTCAACTACGAGCTTAGATAGGAAGAGCGTCGTGTCGGGAAAGAAAAGGTATGTGTAA
+
CCCCCGGGGGGGGGGGGGGGGGGGGGGGGEGGGGGGGGGGGGFGGDECC@FGFGGGGGGG:DFGFGFGGGGGGGGGGGGGGGGGEFEFGFFGGCGD@FGDGGGCGGGGGGGGGCFGGCFGGGGGGFDGACF9EFGGGGEGGGEAFFFGDGGBGFGGGGEGGGFGEFG?CFGCFDGCGFCGFGD>DFCFGD6FFF8DFGC?FG?FCC+<9C@FACCF5ADFA*8@=FFF5A@6CA**;AD2A)*5@AE+>7?B9G):46C8E5).43>;;(393;9965(59)4)46(,(22@647?:)*.)
@M03152:184:000000000-AWYW1:1:2107:3794:16347 2:N:0:ATAGCACAATACCTGT
CCCAACTATCCCTATTAATCATTACGTCGATCCTAGAAACCAACAAAATAGGTTCGAACGTCCTATTTCATTATTCCATGCTAATGTATTCGAGCGATTGCCTGCTTTAAACACTCTAATTTTTTCAAAGTAACAGTCCTGACTCCCCGTAACACCAAATTAATGACATCACGGCTCGTCAGAAGGGAGAAATCAATGACGTTAGTACTTACCGAGGCACGACCGACGTATTGATCCCGAAATTCAACTACGAGCTTAGATCGGAAGAGCGTCGTGTAGGGAAAGAACAGGTATGTGTAGA
+
CCCCCGGGGGGGGGGGGGGGGGGGGGGGGGGGGGGGGGGGGGFGGGGGGGGGGFGGFGGGGGGGGGGGGGGGGGGGGGGGGFGGGCFGFGGGGFEGGGGGGGGGGGGGGDGGFGGGGFGGGGGGGGGGGGGGFGGCGGGGGGGGGGGGGGGGGGGGGGFGFGFGFGGGGGGGGGGGGGGGGCFDDFG8EGGFAFEGGCCAEGGA*BA<++?<CGG>BD>FD>@>=EFFFFEFF=<F75:;DBAEFFFFFFF@FG>66><>:<:21?B(.,(-80((.7>FFF?F03:?FB(*1))**)*.)
@M03152:184:000000000-AWYW1:1:2107:15287:16383 2:N:0:ATAGCACAATACCTGT
CCCAACTATCCCTATTAATCATTACGTCAACCCTAGAAACCAACAAAATAAGATCGACGTCCTATTTCATTATTCCATGCTAATGTATTCAAGCGTTAGCCTGCTTTAAACACTCTAATTTTTTCAAAGTAACAGTCCTGTTTCCCCGCAACACCAAGTTAATGGCATCACGGTTCTACAAGAGGGAGGAATCAGTGAGGCCAGTTCATACCGTTGGCACGACCGACCTACTGACCCCGAAATTCAACTACGCGCTTAGAGCGGAAGAGCTGCGTGTAGGGAAAGAACATGTATGTTGAGA
+
CCCCCGGGGGGGGGGGGGFEFGGGGGGGEDGGGGGGFGGGGGGGGGGGGFGFDFCF@FDBFGGDFFGGFGGGGEGAFFGFGFCDFFFFFGGCAEGEEGGGGGFGGFGGFGEF8FEFGGCBFGGFGFGGGGGGGD9@F8EFFFF;C9E7+8>EFGGGDGEGGDFGAFGGCGG>E@EEGFE==EFF8@C:CED@9EFFFCFAFFFAFCCD9<<;9E556AA59>B2/?=B>F2AA8BFG::039)9=A?6CDF0(5)2;0<<))469(,4:()(.332:7<*27:)(,808)(/0)***)2(,
@M03152:184:000000000-AWYW1:1:2107:11448:16398 2:N:0:ATAGCACAATACCTGT
CCCAACTATCCCTATTAATCATTACGGCGACTCTAGAAACCAACAAAATAGAACCGCACGTCCTATTTTATTATGCCATGCTAATGTATTCAGGCAAAGGCCTGCTTTGAACACTCTAATTTTCTCAAGGTAAAAGTCCTGGTTCCCCAACACACCCAATTAAGGGCATGCCGGCTCACCAAGAGGTAGAACCCAGCCAGACAGTACGTACCCAATAGGCAGACCGCCCGACCAGGTTCGAAATTCAACTACGAGATTAGAACGGAAGAGCGTCGTGTAGGGAAAGAAAAGGAAAGTGTAA
+
CCCCCGGGGGGGGGGGGGGGGGGGGGGGFEGGGGGGGGGGFGGGGGGGFGGGGGGGGGGGGGGGGGGGGGGGGGGGGGGGGGGGGGGGGGGGGGGGGGGGGGGGGGGGGGGGGGGGGFGGGGGGF9EFGGGGDFGGGFGGGGFGGGGGGEGGGGGGEDGGGGGFF?EGGGGDGGEGGGGGDDFFFGGGGGGGGCEC?FDFF>DAGG5DFFCG*9DAFCFF>>B:BAFF9B;)55?D6*;6F@D?FFEFFCFEFD7()).,4).4?:B(4((49?B9?.19454)2,4:(.(.).))2.:.-
@M03152:184:000000000-AWYW1:1:2107:10579:16406 2:N:0:ATAGCACAATACCTGT
CCCAACTATCCCTATTAATCATTACGTCAATCCTAGAAACCAACAAAATAGGATCGAACGTCCTATTTCATTATTCCATGCTAATGTATTCAAGCGTTAGCTTGCTTTAAACACTCTAATTTTTTCAAAGTAACAGTCCAAATTCCCCGCAACACCAAATTAATGGCATTACGGTTCGTCGGGAAGGAGGAATCAGTGAGACCAGTACATACCGGAGGCATGACCAACCTACTAACCCCGAAATTCAACTACGAGCTTAGATCGGAAGAGCGTCGTGTAGGGAAAGAACAGGTATGTGTAA
+
CCCCCGGGGGGGGGGGGGGGGGGGGGGGGGGGGGGGGGGGGGGGGGGGGGGGGGGGGGGGFGGGGGGGGGGGGGGGGGGGGGGGGGGGGGGGGGGGGGGGGGGGGGGGGGGGGGGFFFGGGGGGGFGFGGGGGGGGGGGGGGGGGGGGEGGGGGGGGGGGGGGGGFGGGDFCFGGEGGGEEGCBEGGGGGGGGCGGGGGFGG+?>FFGGGGGFGGFFFFBFFE::ABDF4>FAFEFGFEBEFF@A@CFFGFFFGFFB(;@EC?@;@FFFF0;(,4(4.:FB3:FF62717?>/6*02604)
@M03152:184:000000000-AWYW1:1:2107:10622:16416 2:N:0:ATAGCACAATACCTGT
CCCAACTATCCCTATTAATCATTACTTCGATCCTAGAAACCAACGAAACATCGAACCGAAATCGTATTCCGTTATCCCATGCTGTAGTATTCATGCCTCCTTTTTTGGCTGCTTTGAACACCCTAATTTATTCAAAGTAAACGAATGGGAACTCCACAAACGTAGGCAGTCACGCGCGAGACGTAACCGTTTTACCCTGCGCCTGCTTTATGCCTCCGCCCAGTTAAGAGTAGAGGTGAGCATCCCATAGGTGAGAACGAACAGACCAGAGCAGACCTTGACGGCCGCCGGGTGACTGTTC
+
CCCCCGGGGGGGGGGGGGGGGGGGGGGGGGGGGGGGGGGGFGGGGGGGGGGGEGEFFGGGGGGGGGGGGGGGGGGGGFGGGGGGGGGFGGGGGGGGGGGGGGGGGGGGGGEGFGGGGFFGGGGGGGGGGGGGGGGGGGGGGGGDGGGGGGGGGG8DGGGGGGGGGG?FGGGGGGGDEEEGGGGGGGGEEGGFCGGFGGFFCG?@EFAFGGFGFFFFFFFDFFFB:F4F9A?C==CFGFFFFE*6;:EF;GA)4;FEFFFF<B9<?BFF06?BD?BF1?7B>6(7(29;((4:B2)9*6::.
@M03152:184:000000000-AWYW1:1:2107:22478:16505 2:N:0:ATAGCACAATACCTGT
CCCAACTATCCCTATTAATCATTACGGCGACTCTAGAAACCAACAAAATAGAACCGCACGTCCTATTTTATTATGCCATGCTAATGTATTCAGGCAAAGGCCTGCTTTGAACACTCTAATTTTCTCAAGGTAAAAGTCCTGGTTCCCCAACACACCCAATTAAGGGCATGCCGGCTCACCAAGAGGTAGAACCCAGCCAGACAGTACGTACCCAATAGGCAGACCGCCCGACCAGGTTCGAAATTCAACTACGAGCTTAGATCGGAAGAGCGTCGTGTAGGGAAAGAACAGGTATGTGGTA
+
CCCCCGGGGGGGGGGGGGGGGGGGGGGGGGGGGGGGGGGGGGGGGGGGGGGGGGGGGGGGGGGGGGGGGGGGGGGGGGGGGGGGGGGGGGFGGGGGGGGGGGGGGGGGGGGGGGGGGGGGGGGEFGGGGGGGGGGGGDDGGGGGGGGGGGGGGGGGGGGGGGGGDCGGGGGGGGGCGGGGGCE8CFFFGGGGGGGGFGGFGGGFGGFGGF>GAFGFFFF6AEFD9;@BBFBD55;D8*;9F@>06:CFCFFFF<:>)4A?F>ABFF0977:9(4118.8FB)(.38BFFF(5/)*)*.*.)
@M03152:184:000000000-AWYW1:1:2107:5449:16543 2:N:0:ATAGCACAATACCTGT
CCCAACTATCCCTATTAATCATTACGTCGATCTTAGAAACCAACAAAATAAGATCAAACGTCCTATTTCATTATTCCATGCTAATCTATTCAAGCTTTAGCCCGCTTTAAACACTCTAATTTTTTCAAAGTAACAGTCCTGATTCCCCATGACACCAAATTAATGACATCGTGGTTCTTCAGAAGGGAGGAACCGGTAGAGCCAGTACGTACCGGAGGCACGACCAACCCACCGGTCCCGAAATTCAACTACGAGCTTAGATCGGAAGAGCGTCGTGTAGGGAAAGAACAGATATGTAGAA
+
CCCCCGGGFGGGGGGGGGGGGGGGGGGGGGGGGGGGGGGGGGGGGGGGGGGGGGGGGGGGFFGGGGGGGGGGGGGGGGGGGGGGGGGGGGGGGGGGGGGGGGGGGGGFFDGGGGGGGGGGGGGGGGGEFGGGGGGGGGGGGGGGEGGGGGGGGGGGGGGGGGGGGEGGGGGDF>EGGGF=FGGGGGGGG+CFFDCCGDEFGGFFFGFFGCCDDGGDDFFFFEFBFFBDDE@;>DB4?>49D6)(3;?ACCF@1/50837).)164636::079(-(40,935.7?B7?11:)*.*0*)*.)
@M03152:184:000000000-AWYW1:1:2107:9260:16561 2:N:0:ATAGCACAATACCTGT
CCCAACTATCCCTATTAATCATTACGTCGATCCTAGAAACCAACAAAATAGGTTCGAACGTCCTATTTCATTATTCCATGCTAATGTATTCGAGCGATTGCCTGCTTTAAACACTCTAATTTTTTCAAAGTAACAGTCCTGACTCCCCGTAACACCAAATTAATGACATCACGGCTCGTCAGAAGGGAGAAATCAATGACGTTAGTACGTACCGAGGCACGACCGACGTATTGATCCCGAAATTCAACTACGAGCTTAGATCGGAAGAGCGTCGTGTAGGGAAAGAAGCGGCAGGAGTAGA
+
CCCCCGGGGGGGGGGGGGGGGGGGGGGGGGGFGGGGGGGGGGGGCFFGGFFGFG9FDGFGFGGGGGGGGGGGGGGGGGGGGGGGGGGGGGGCFCEEGGCGGGGGGGGGGGGGGGGGGGFFGFFFGDGFE<FGGGGGGGGGGAFGGGGGGGGGDGGGGGGGGGGGGFGGGGGGGEEGGGGGGDDFGG6FGGGGGGGFA;EAC7;CGGFFGDFCBEGEFFFFF>>@@;9D2A3A86<CF4B0>94;+8<FFGF<?CDB@249)6:?02((((--49(2274?:@<F0(1((,()0(0)/(066
@M03152:184:000000000-AWYW1:1:2107:27241:16629 2:N:0:ATAGCACAATACCTGT
CCCAACTATCCCTATTAATCATTACGTCAATCCTAGAAACCAACAAAATAGGATCGAACGTCCTATTTCATTATTCCATGCTAATGTATTCAAGCGTTAGCTTGCTTTAAACACTCTAATTTTTTCAAAGTAACAGTCCAAATTCCCCGCAACACCAAGTTAATGGCATTACGGTTCATCAGGAAGGAGGAATCAGTGAGACCAGTACATACCAGAGGCATGACAAACCTACTAACCCCGAAATTCAACTACGAGCTTAGATCGGAAAAGCGTCGTGTAGGGAAAGAACAGCAATGGTAAA
+
CCCCCGGGGGGGGGGGGGGGGGGGGGGGGGGGGGGGGGGGGGGGGGFFFGGGGGGGGGGGF@FGGGGGGGGGGGGGGGEAFGGGGGFEEGGGGGGGGGGGGGGGGGGGGGGGGGFFGG9FGGGFGCFGFCGDFGGGCFGGFGGGGGGGGCGGGGGGGGGGFGGGG8EFGGGGFGGGGGGGGG?F?GGGDEDGGGGFFFGFDF6;CGCDGGGFF6;A5?5?A56E5B)*)*03*4*9;*9)3565++9=6+;:5*/(2.7)7?38(:((((6(,/6(/)(97)4)((3:<??>)(/1*.2).
@M03152:184:000000000-AWYW1:1:2107:22057:16686 2:N:0:ATAGCACAATACCTGT
CCCAACTATCCCTATTAATCATTACGTCAATCCTAGAAACCAACAAAATAGGATCGAACGTCCTATTTCATTATTCCATGCTAATGTATTCAAGCTTAAGCCTGCTTTAAACACTCTAATTTTTTCAAAGTAACAGTCCTGATTTCCCGCAACACCAGATTAATGGCATTACGGTTCGTCAAGAGGGAGGAATCAGCAAGACCAGTACATACCATTGGCACGACCGACCTGCTGACCCCGAAATTCAACTACGAGCTTAGATCGGAAGAGCGTCGGGGAGGGAAAGAACAGGTATGTGTAG
+
CCCCCGGGGGGGGGGGGGGGGGGGGGGGGGGGGGGGGGGGGGGGGGGGGGGGGFGGGGGGGGGDGGGGGGGGGGGGGGGGGGGGGGGGGGFGGGGGGGGGGGGGGGGGGGGGGGGGGGGGGGGGGFFFGDEGGFGGFGGGGGGGGGGDEGGGGGGGGGGFGGGGGGGGGGFCFC@>ECGGGGGGFFGGGGGGGGGGGGGFGGC?CGFGFFGGAFC?F6FFFFDF5A@D4BDF;FEG9FB=DFF0FFFF?DFE?DF@F8E@<57?<<<9DB17;?B(,)-59::FFBF<(2(50419:<74)
@M03152:184:000000000-AWYW1:1:2107:18027:16720 2:N:0:ATAGCACAATACCTGT
CCCAACTATCCCTATTAATCATTACGGCGACTCTAGAAACCAACAAAATAGAACCGCACGTCCTACTTTATTATTCCATGCTAATGTATTCGAGCATAAGCCTGCTTTGAACACTCTAATTTTCTCAAGGTAAAAGTCCTGGTTACCCGGCACACCCAGTGAAGGGCATGCCGGCTCACCAAGAGGTAAGGCCCAGCCAGACAGTACATACCGTTAGGCAGACCATCCGGCCAGGTCCGAAATTCAACTACGAGCTTAGATCGGAAGAGCGTCGTGTAGGGAAAGAACAGGAATGTTAAGA
+
CCCCCGGGGGGGGGGGGGGGGGGGGGGGGGGGGGGGGGGGGGGGGGGGGGGGGGGGGGGGGGGGGGGGGGGGGGGGFFGGGGGGGGGGGGGGGGGGGGGGGGGGGGGGCFGGGGGFGFFFGGGFGGGGFCFGGGGGFGGGGGFGGGGGGGGGGGGDGGFFGGDGGEEC=DCGDECCEFGGGGGFGGFFC?CFGGGGGDEFGGCAFGFGGGGGFCDDFFFFFFDDB4=6>DFF>>?;FFA9>6A?FFFF<F8;0CA9FF?2)::48-4.((4-(49??)57?F6)3(4(.4<)7)9/*)*))
@M03152:184:000000000-AWYW1:1:2107:23568:16811 2:N:0:ATAGCACAATACCTGT
CCCAACTATCCCTATTAATCATTACGTCAACCCTAGAAACCAACAAAATAAGATCGACGTTCTATTTCATTATTCCATGCTAATGTATTCAAGCGTTAGCCTGCTTTAAACACTCTAATTTTTTCAAAGTAACAGTCCTGTTTCCCCGCAACACCAAGTTAATGGCATCACGGTTCTACAAGAGGGAGGAATCAGTGAGACCAGTTCATACCGTTGGCACGACCGACCTACTGACCCCGAAATTCAACTACGAGCTTAGATCGGAAGAGCGTCGTGTAGGGAAAGAACAGGAAGTGGAGGA
+
CCCCCGGGGGGGGGGGGGGGGGGGGGGGGGGGGGFGGGGGGGGGGGGGGGGGGGGGFGGFGFGGGGGGGGGGGGGGFGGGGGGGGGGGGGGGGGGGGGDFFGGGGGGGGGFGGGGGGFGGGGGGGGGGGFGFFGGGGGGGGGGGGGGDGG7CGGDFGGGGGGG;FEGGFFCE6@@EGGGGGGFGGGGGGGGGGGGGFFFFFGCFGF?FGGGF>FD?FFFFFEFFAFFFFFEFFFFGC?BFF;AEFF?FCCF?DDFFF33)17:(-3;<(.(--2(-8>BF1<6.127(.(.))(0**)*((
@M03152:184:000000000-AWYW1:1:2107:21635:16821 2:N:0:ATAGCACAATACCTGT
CCCAACTATCCCTATTAATCATTACGTCAATCCTAGAAACCAACAAAATAGGATCGAACGTCCTATTTCATTATTCCATGCTAATGTATTCAAGCGTTAGCTTGCTTTAAACACTCTAATTTTTTCAAAGTAACAGTCCAAATTCCCCGCAACACCAAATAAATGGCATTACGGTTCATCAGGAAGGAGGAATCAGTGAAACCAGTACATACCAGAGGCATGACCAATCTACTAACCCCGAAATTCAACTACGAGCTTAGATCGGAAGAGCGTCGTGTAGGGAAAGAACAGGTATGTGTAA
+
CCCCCGGGGGGGGGGGGGGGGGGGGGGGDGGGGGGGGGGGGGGGGGGGGGGGGGGGGGGGGGGGGGGGGGGGGGGGGGGGGGGGGGGGGGGGGFGGGGGGGGGGGGGGGGGGGGGFGGFGGGGGGGGGG9FGFGGGGGGGGGGGGGGGEEGGGGGGGGGGGGGGEGFFGFGG?CFGDGGGGGGCCEGFF6@FGFFFGGGFGG+;?FFGFFFFAFFFF5?DFA:@@ACF8FA8FFCFCF94>@B@CAC+*=AE@D82?@E3;?78<;@@133197397A;FD@?F0((40:()1)*)0)*-)
@M03152:184:000000000-AWYW1:1:2107:16608:16921 2:N:0:ATAGCACAATACCTGT
CCCAACTATCCCTATTAATCATTACATCGATCCTAGAAACCAACAAAATAGAATGCGATGTCCTATTTCATTATTCCATGCTAATGTATTCAAGCGTTAGCCTGCTTTAAACACTCTAATTTTTTCAAGGTAACAGTCCTAATTCCCCAAAACATCAAATGAATGACATTATGGTTCCTTAGAAGGTGAGAACCAATATGACCAGTACATACCAACGGCATGACCAACCCATTGATCCCGAAATTCAACTACGAGCTTAGATCGGAAGAGCGTCGTGTAGGGAAAGAACAGCAATGTGTAG
+
CCCCCGGGGGGGGGGGGGGGGGGGGGGGGGGGGGGGGGGGGGGGGGGGGGGGGGGGGGGGGGGGGGGGGGGGGGGGGGGGGGGGGGGGGGGGGGGGGGGGGGGGGGGGGGGGGGGGGGGGGGGGGGGGGCFGGFGGGGGGGFGFFGGGGGGGGGGGGGGGDGFGGGGGGGGGGGDFF4EFGCEGGC@4@@FGGGFGGGG?DFGF8D9?FGGG*@DB5<9ADFFF@FFDF5@?AFFGFFFFFBFDF66BC:F:2?57?2>@EE<52(:@FF206?96<A(@35@F6;@@3;1)),*10)0-)
@M03152:184:000000000-AWYW1:1:2107:26010:16938 2:N:0:ATAGCACAATACCTGT
CCCAACTATCCCTATTAATCATTACGGCGATCCTAGAAACCAACAAAATAGAACCGCACGTCCTATTCTATTATTCCATGCTAATGTATTCGGGCATAGGCCTGCTTTGAACACTCTAATTTTTTCAAAGTAAAAATCCTGGTTCCACGACACACCGAATGAACGGCATGCCGCATCACCAAGAGGTAAGGTCCGGCCGACCAGTACACACCGTTAGGCGGACCAGCCAACCAGACCCGAAATTCAACTACGAGCTTAGATCGGAAGAGCGTCGTGTAGGGAAAGAACAGGTATGTTAAGA
+
CCCCCGGGFGGGGGGGGGGGGGGGGGGGEGGGGGGGFGGGGGGGGGGGGGGGGGFGGGGGEDCEGGGFCEAFGFGCEGGGFFFGGGGGGGGGGGGGGDGAFGGGGGGGA9F85EFGGFGGGGGGEAEA<FFG9FCFG@EGFGE9EFGGD+8E@BFCBEGGGFEGCEGGE8F?6EGE7FFGGG9@EEFGGFGCE?CEGDGFGCDAFGFFFGGDF:*25AAED3(66A?5?><@>>:C3539@6).*16*6<688D)(0626)4(6029::0((,29BFF:*4?:7(.8:?11/9)9**)06)
@M03152:184:000000000-AWYW1:1:2107:24399:16953 2:N:0:ATAGCACAATACCTGT
CCCAACTATCCCTATTAATCATTACGGCGACTCTAGAAACCAACAAAATAGAACCGCACGTCCTATTTTATTATGCCATGCTAATGTATTCAGGCAAAGGCCTGCTTTGAACACTCTAATTTTCTCAAGGTAAAAGTCCTGGTTCCCCAACACACCCAATTAAGGGCATGCCGGCTCACCAAGAGGTAGAACCCAGCCAGACAGTACGTACCCAATAGGCAGACCGCCCGACCAGGTTCGAAATTCAACTACGAGCTTAGATCGGAAGAGCGTCGTGTAGGGGAAGAACAGAGAGGGTGAG
+
CCCCCGGGGGGGGGGGGGGGGGGGGGGGGGGGGGGGGGGGGGGGGGGGGGGGGGGGGGGGEECG@9FEGGGGGGGDGGG8FGGFGGGGGGGGAEFGGGCE8EE7CGEGCGGGECGGG9EFAAFFCFFFG@FG<FGG9AECAFFFFFFGGGGGEDGGGGGGEFGGGFGGCFGFGG66EGGGGGG?EFGGGGGGGGGCCF>AGGC6CG+@DCFCFFGFFFFA69>DDA>?(:()2)6:F**,8(:;F66;CGF)6*)(.5:><)),8:<9?::9(49035(/4)(0387?(2:)),))*(*-(
@M03152:184:000000000-AWYW1:1:2107:23332:16979 2:N:0:ATAGCACAATACCTGT
CCCAACTATCCCTATTAATCATTACGGCGACTCTAGAAACCAACAAAATAGAACCGCACGTCCTATTTTATTATGCCATGCTAATGTATTCAGGCAAAGGCCTGCTTTGAACACTCTAATTTTCTCAAGGTAAAAGTCCTGGTTCCCCAACACACCCAATTAAGGGCATGCCGGCTCACCAAGAGGTAGAACCCAGCCAGACAGTACGTACCCAATAGGCAGACCGCCCGACCAGGTTCGAAATTCAACTACGAGCTTAGATCGGAAGAGCGTCGTGTAGGGAAAGAACAGGTACAGGTGA
+
CCCCCGGGGGGGGGGGGGGGGGGGGGGGGGGGGGGGGGGGGGGGGGGGGGGGGGGGGGGGFFGGGGFGGGGGGGGGGGGGGGGGFFGGGGGGGGGGGGGGGGGGGGGGGGGGGGGGGGGGGGGGGGGGGDDFFGGGGGGGGGGGGGGGGGGGGGFDGGGGGGFGGGGGGGGGEDCEGGGGGCEGFFGGGGFFFGGGGGGFFF5*4CFGGGCGFFFFFCFFFFFD9?9B@EFFE:;C*;89:;ED6C?FEFFFF:)9B?AF26)3:0013:042(4(:>B?AD?>:128331)*.***(0()
@M03152:184:000000000-AWYW1:1:2107:10378:17188 2:N:0:ATAGCACAATACCTGT
CCCAACTATCCCTATTAATCATTACGGCGACTCTAGAAGCCAACAAAATAGAACCGCACGTCCTATTTTATTATTCCATGCTAATGTATTCCGGCGTAAGCCTGCTTTGAACACTCTAATTTTCTCAAGGTAAAGGTCCTGGTTCCCCGACACACCCAGTGAAGGGCATGCCGGCTCACCAAGAGGTAAGGCCCGGCCAGACAGTAAACACCGTTAGGCGGACCGCCCGGTCAGGTCCGAAATTCAACTACGAGCTTGAATCGGAAGACGGTCGTGTGGGGAACGATAAGGGATGTGTAGA
+
CCCCCGGGGGGGGGGGGGGFGGGGGGGGGGGGGGFGGGGG8FFGGGGGGGGGGG8FGGGGFGGGGEFGGGGFCGGFGGGFCFGGGGGGGG9FFGGGGGGGGGGGGGGGGGEGF@FDFFGGGGGGFFC5?=CFFDGGGGGGGGGGGEEE8CEGGGGGDFGEFDFFCEGEGF8DEDE>79FFCDGFEF@D:C6:C>ECG7*:6?FFDD+1:7CGF,:?DF;A332.25351:-5351*9?>>@FF2F44=46)((*0(0(()-)448211((((-4188)(7936)(,(,83).0.))2)2))
@M03152:184:000000000-AWYW1:1:2107:7736:17270 2:N:0:ATAGCACAATACCTGT
CCCAACTATCCCTATTAATCATTACGTCAACCCTAGAAACCAACAAAATAGGATCGAACGTCCTATTTCATTATTCCATGCTAATGTATTCAAGCGTTAGCTTGCTTTAAACACTCTAATTTTTTCAAAGTAACAGTCCAAATTCCCCGCAACACCAAATTAATGGCATTACGGTTCATCAGGAAGGAGGAATCAGTGAGACCAGTACATACCAGAGGCATGACCAACCTACTAACCCCGAAATTCAACTACGAGCTTAGATCGGAAGAGCGCCGTGTAGGGAAAGAACAGGAATGTGAAA
+
CCCCCGGGGGGGGGGGGGFGGGGGGGGGGGGGGGGGGGGGGGGGGGGGGGGGGGGGGGGGCFGGGGGGGGGGGGGGGGGGGGGGGGGGGGGGGGGGGGGGGGGGGGGGGGGGGGGCFGGGGGGGGFGGGGGGGGGGGGFFGGGGGGFGGGGGGGGGGGEEGGGGGFFFFGGGGDFEDDCFGGCGFGEFGGGGGCCGGGGFFFCFCCFFFGGG5@FFFFBBFFFFEF@@4AEAFFFGCA>ADFFB6CEF986B=D)788<@F)97;D@>D((7(.6497:FA),7<BFF7?7>43))2)*.)
@M03152:184:000000000-AWYW1:1:2107:21358:17295 2:N:0:ATAGCACAATACCTGT
CCCAACTATCCCTATTAATCATTACGTCGATCCTAGAAACCAACAAAATAGGTTCGAACGTCCTATTTCATTATTCCATGCTAATGTATTCGAGCGATTGCCTGCTTTAAACACTCTAATTTTTTCAAAGTAACAGCCCTAACTTCCCGTAACATCAAATTAATGACATCACGGTTCGTCAGAAGGGAGAAATCAATAACGTTAGTACGTACCGAAGGTACGACCGACGTATTGATCCCGAAATTCAACTACGAGCTTAGATCGGAAGAGCGTCGTGTAGGGAAAGAAAAGGAAGGTGTAA
+
CCCCCGGGGGGGGGGGGGGGGGGGGGGGGGGGGGGGGGGGGGGGGGGGGGGGGGGGGGGGGGGGGGGGGGGGGGGGGFEGGGGGGGGGGGGGGGGGGGGGGGGGGGGGGGGGGGGGGGGGGGGGGGGGGFGGGGGGGGDGGGGGGGGGGFGGGGGGGGGGGGGGGGGGGGGGDEFEGGGGGGGGGFGGDGGGGGFGGGGFDGFFDFFG>FFCDEGFBEFFFF>ABFF>@6BCFFF=DF)2B>BFFFFFFFFF@GD@D14@E)9:BF0((1(3(,4(103@A>?F?01<(4>)),)77:22)
@M03152:184:000000000-AWYW1:1:2107:15088:17388 2:N:0:ATAGCACAATACCTGT
CCCAACTATCCCTATTAATCATTACGGCGACTCTAGAAACCAACAAAATAGAACCGCACGTCCTATTTTATTATTCCATGCTAATGTATTCCGGCGTAAGCCTGCTTTGAACACTCTAATTTTCTCAAGGTAAAGGTCCTGGTTCCCCGACACACCCAGTGAAGGGCATGCCGGCTCACCAAGAGGTAAGGCCCGGCCAGACAGTACACACCGTTAGGCGGACCGCCCGGTCAGGTCCGAAATTCAACTACGAGCTAAGATCGGAAGAGCGTCGAGTAGGGAAAGAACAGGTAGGGTCAGA
+
CCCCCGGGGGGGGGGGGGGGGGGGGGGGGGGGGGGGGGGGGGGGGGGGGGGGGGGGGGGGFGGGGGGGGGGGGGGGGGGGGGGGGGGGGGDGGGGGGGGGGGGGGGFGFGGGGFGGG,FGGGGGGGGGGCGGFFGGGGGGGGGGGGGGGGGGGGGDGGGECDFFFGGGGGGGGGGGGGGGG>EG,6@C7AFDGGGGDGGFE46?FGFGGGGDEFGFAAAFFF9BFDFFFF;))70:DFFFEFFFFFBF4FF?B<5>*).34<:0319<:?>9?B(,55)/-0373(4282?*@)))*(/,)
@M03152:184:000000000-AWYW1:1:2107:22790:17392 2:N:0:ATAGCACAATACCTGT
CCCAACTATCCCTATTAATCATTACGGCGACTCTAGAAACCAACAAAATAGAACCGCACGTCCTATTTTATTATGCCATGCTAATGTATTCAGGCAAAGGCCTGCTTTGAACACTCTAATTTTCTCAAGGTAAAAGTCCTGGTTCCCCAACACACCCAATTAAGGGCATGCCGGCTCACCAAGAGGTAGAACCCAGCCAGACAGTACGTACCCAATAGGCAGACCGCCCGACCAGGTTCGAAATTCAACTACGAGCTTAGATCGGAAGAGCGTCGTGGAGGGAAAGAACAGGGGAGTGACA
+
CCCCCGGGGGGGGGGGGGGGGGGGGGGGGGGGGGGGGGGGGGGGGGGGGGGGGGGGGGGGFFGGGGGGGGDGGGGGGGGGGGGGGGGGGGGGGGGGGGGGGGGGGGGGGGGGGGGGGGGGGFGGFGGGGGGGGGGGGGGGGGGGGGGGFGGGGGDGGGGGGGGGGGDGGGGGGEEGGGFFGGG?FFGGCFGCEGGGGDFFGGGA@FFGGGGGAGGFF>94AAD:>F2AFE@BDF7C2/;9:@B766CFCCFE@C)4)4<?FD)8<?:171,4311,8)1>?DB56?B?1:(7)())1(*))
@M03152:184:000000000-AWYW1:1:2107:24984:17440 2:N:0:ATAGCACAATACCTGT
CCCAACTATCCCTATTAATCATTACGCCAATCCTAGAAACCAACAAAATAGGATCGAACGTCCTATTTCATTATTCCATGCTAATGTATTCAAGCGTTAGCCTGCTTTAAACACTCTAATTTTTTCAAAGTAACAGTCCAGATTCCTCGCAACACCAAATTAATGGCATTACGGCTCATCAGGAAGGAGGAATCAGTGAGACCAGTACATACCAGAGGCATGACCAACCTACTAACCCCGAAATTCAACTACGAGCTTAGATCGGAAGAGCGTCGTGTAGGGAAAGAACAGGGAAGTATAG
+
CCCCCGGGGGGGGGGGGGGGGGGGGGGGGGGGGGGGGGGGGGGGGGGGGGGGGGGGGGGGFFGGGGGGGGGGGGGGGGGGGGGGGGGGGGGGGGGGEGGGGGGGGGGGGGGGGGGGGGGGGGGGGGGGGGGGGGGGGGFGGDGGGGGGGGGGGGGGGGGGGGGGGGGGGGGGGGGGGGGGGGGGGGGGGGGG?DFGFGGBGGGAGCFGGGGGFGCFFFFFFFFFBFFFAABFFFFF9AF2?=A>C6EFFCA3@GDBA@E@7?):<0;9;1319?94:71B257)38?<B<:))4)79)*.)
@M03152:184:000000000-AWYW1:1:2107:9222:17622 2:N:0:ATAGCACAATACCTGT
CCCAACTATCCCTATTAATAATTACGGTGATCCTAGAAACCAACAAAATAGAATCATGCCGTCCTATTTTATTATTCCATGCTAATGTATTCAAGCAAAATGCCTGCTTTAAACACTCTAATTTTTTCAAAGTAAAGGTCCTGGTTCCCCGTGACACCCAATTAAGGGCATCGCGGTTCTCCAGAAGGTGAGAAATTGACTACACCAGTTCATACCCCTTAAGGCACGACCGATGTGTCAATCCAGAAATTCAACTACAAGCTTAGATCGGAAGAGCGTCGTGTCGGGAAAGAACAGGTAG
+
CCCCCGGGGGGGGGGGGGGGGGGGGGGGGGGGGGGGGGGGGGGGGGGGGGGGGGGGGGGGGBFGGGGGGGGFGGGGGGGGAFGGGGGGGGGFFFEFGGGGGGGGGGGGGGGGGGGGGGGGGGGGGGGGDGGGFGGGGFGGGFGDGGGGGGGGGF<EGEGFGGGDFG?=EFF8@EDE8CEGGGDFAFGFGGGGGGGG=FGFGGDDEFFGGGGGFFFFFFFFFFEBBACAAFF>D34*5BF?AC==*;3A>FF;C8+*AB).)6;373<<?;@F;>8@;:1)60().-(-36:F780)0(*))
@M03152:184:000000000-AWYW1:1:2107:21311:17671 2:N:0:ATAGCACAATACCTGT
CCCAACTATCCCTATTAATCATTACGTCAATCCTAGAAACCAACAAAATAGGATCGAACGTCCTATTTCACTATTCCATGCTAATGTATTCAAGCGTTAGCTTGCTTTAAACACTCTAATTTTTTCAAAGTAACAGTCCAAATTCCCCGCAACACCAAATTAATGGCATTACGGTTCATCAGGAAGGAGGAATCAGTGAGACCAGTACATACCAGAGGCATGACCAACCTAATAACTCCGAAATTTAACTAAGAGCTTAGATCGGAAGAGCGTCGTGTAGGGAAAGAAAAGGAAGTGTATA
+
BC-BCGGFEFEGFGGGGFEFCFGGGFFFGDDGCFGFFGFGF<FFGGGFGFGGGCCF@C,+C@CGGCAGDFEE9<F9FFGFEFGGGCGGGFEDE9F@CEGGGGGFDFFGCBFCFGGCFGEGGEGGGGFGGFBFE,,<EFFDFGAFGG9AE7@EFGFEFGGGGFFFG,,D9DF=6=6@C9=,@92>DGGFGG>DFEAFGFGFA8+;:8=7CGF6A?CFF:9*39*:8A@*=6@*3B7;+3*//-358+1+*++))4*5+(*08//8186((/(.,/:.,2(+.8;50(2(,353.())*)*))
@M03152:184:000000000-AWYW1:1:2107:11951:17687 2:N:0:ATAGCACAATACCTGT
CCCAACTATCCCTATTAATCATTACGTCAACCCTAGAAAACCAACAAAATAAGATCGACGTCCTATTTCATTATTCCATGCTAATGTATTCAAGCGTTAGCCTGCTTTAAACACTCTAATTTTTTCAAAGTAACAGTCCTGTTTCCCCGCAGCATCAAATTAATGGCATTACGGTTCGTCAAGAGGGAGGAATCAGCAAGGCCAGTACGTACCTGTGGCACGACCAACATGCTGACCCCGAAATTCAACTACGAGCTTAGATCGGAAGAGCGTCGTGTAGGTACAGAACAGGTACGCGGAG
+
CCCCCGGGGGGGGGGGGGGFGGGFGGGGGGGFEGGGGGGGGGGGGGDGGGGGGGGFFFGDGFFGGDGGFGGGGGGGGFGGGGGFFAFGGGGGGFGGGGGGGGGGFGGGGGGGGGGGGGDGGGGFEGGGGGGAFGGFFEEFGGGFGG9FGGGGGG9EDGDGGFFC,,@DGGGGGGGEEGEGFGG,@8C+ACCDFGGF67CF?F7:CDFD5;FG*2*=*9**;52)0:=5BFB4B:9CCAA2)(51;FF+)3931C:;>@C)).6(6(((,(24(402(03@2*-*54)3(41>75*0)()--
@M03152:184:000000000-AWYW1:1:2107:5233:17797 2:N:0:ATAGCACAATACCTGT
CCCAACTATCCCTATTAATCATTACGTCAATCCTAGAAACCAACAAAATAGGATCGAACGTCCTATTTCATTATTCCATGCTAATGTATTCAAGCGTTAGCTTGCTTTAAACACTCTAATTTTTTCAAAGTAACAGTCCAAATTCCCCGCAACACCAAATTAATGGCATTACGGTTCATCAGGAAGGAGGAATCAGTGAGACCAGTACATACCAGAGGCATGACCAACCTACTAACCCCGAAATTCAACTACGAGCTTAGAACGGAAGAGCGTCGGGTAGGGAAAGAAAAGGAATGTGTAG
+
CCCCCGGGGGGGGGGGGGGGGGGGFGGGGGGGGGGGGGGGGGFFCEFGGGGGFGFGGGGGFEFEFGGGGGGGGGGGGGGEDGGGE9FFGG<EEFFGGGGGFGGGGGGGGGA9FGGGGGAFFGGGFFDEFCFGGGGCF@EFGGGGGF9FGE7BC87CFGGGGGGGG88DGGFGGCDEGGGGGG,,@F+>FGGFDCGGGDFFFG6?@FFCCFGGFFGFFF>BA*=E:C55>*);AE4;?A>@F@>BA=CFE+)0:7?>E;>@3)703(6((/=0(:@(()-7(),7.(.4(,,7),))*.*))
@M03152:184:000000000-AWYW1:1:2107:4293:17828 2:N:0:ATAGCACAATACCTGT
CCCAACTATCCCTATTAATCATTACGTCGATCCTAGAAACCAACAAAATAGGATCAAACGTCCTATTTCATTATTCCATGCTAATGTATTCAAGCTAACGCTTGCTTTAAACACTCTAATTTTTTCAAAGTAACAGTCCTGATTTCCCACGATACCAAATTAATGACATCGTAGTTCGTCAGAAGGGAGAAACCAACTAGACCAATACACACCAATGGCGCGACCAATCTGTTAGTCCCGAAATTCAACTACGAGCTTAGATCGGAAGAGCGTCGTGTAGGGAAAGAACAGGTATGTGTAA
+
CCCCCGGGFGGGGGGGGGGGGGGGGGGGGGGGGGGGGGGGGGFGGGFGGGGFGFGGGGFGGGGGGGGGGGGGGGGGGGGGGGGGGGGGGGFGGCGGDGGGGCF@FGGAEFGGGGGGGGGGGFCGDGF9FEFGGGGFFDFGDGGGGGGGGGGGGGGGGFGGGGFFFFGFFGDFGGGFGGEEGGFGFG>FGEDGGGGGGDFF8?DDEGFGGGGCBG?FF665**=AFF2A4+;1:BCC::A(856=CFFFF7/)1/.48@C@EFE(6?0((5(722>2()4=<EB46082434)/61<:)*.)
@M03152:184:000000000-AWYW1:1:2107:18928:17855 2:N:0:ATAGCACAATACCTGT
CCCAACTATCCCTATTAATCATTACGGCGACTCTAGAAACCAACAAAATAGAACCGCACGTCCTATTTTATTATGCCATGCTAATGTATTCAGGCAAAGGCCTGCTTTGAACACTCTAATTTTCTCAAGGTAAATGTCCTGGTTCCCCAACACACCCAATTAAGGGCATGCCGGCTCACCAAGAGGTAGAACCCAGCCAGACAGTACGTACCCAATAGGCAGACCGCCCGACCAGGTTCGAAATTCAACTACGAGCTTAGATCGGAAGAGCGTCGGGTAGGGAAAGAAACAGAATGTGTAG
+
CCCCCGGGGGGGGGGGGGGGGGGGGGGGGGGGGGGGGGGGGGGGGGGGGGGGGGGGGGGGFGGGGGGGGGGGGGGGGGFGGGGGGGGGGGGGGFGGGGGGGGGGGGGFFGGGGGGGGGGGFGGGGGGFGGGGGGGGGGCFEEEGGFGFGC>DFGGEGGGGGGGG?EGGGGGGGGDGDGGGG8DGGFGGGGGGCEEGFGGFGGGFGG>CCFFGFGCAFFFFFEFDBBBF(5>>3ADGF441A;B=F66:?FA;?GDB>B9?99<?FF?9((49((((-)-7:E?)3(.44((0).**0.*))
@M03152:184:000000000-AWYW1:1:2107:4768:17871 2:N:0:ATAGCACAATACCTGT
CCCAACTATCCCTATTAATCATTACGTCGATCCTAGAAACCAACAAAATAGGGTCAAACGTCCTATTTCATTATTCCATGCTAATGCATTCAAGCGCGAGCCTGCTTTAAACACTCTAATTTTTCCAAAGTAACAGTCCTGATTCCCCGCCACACCAACTTAATGACATGATGGTTCTTCAGAAGGGAGAAACCAGTGACACCAGTGCATACCAAAGGCACGACCAGCGTACTGATCTCGAAATTCAACTAAGAGCTTAGATCGGAAGAGCGTCGGTGAGGGAAAGAACCAGCAGGTGAAT
+
CCCCCGGGGGGGGFGGGGGGFAFDAFGEGEGGBFFGGFGGGFFFGGGGGGGGGGGGGGDG6FCE,@FFGGGGGFFFFACG8<FF9FFGCFFEGGFGGGGC+>DECFCEFGGGGGGGGEFG?<EFGFA<<=FCFGEFE:E9EFCFEF@FEC8EEGGGGGGGBFFGGGGFGGFGGDGGGF,7:E8E?FEFE?FG=FG8,+EFAC+@;D579FF9?CFFF3?F55:@)@5*)3:??8@7+1+7A5?5@+9=/86)/**/A36)7)12;F;918;((/6,()()()-53:0?((()).))/(*,)
@M03152:184:000000000-AWYW1:1:2107:21375:17885 2:N:0:ATAGCACAATACCTGT
CCCAACTATCCCTATTAATCATTACGTCAATCCTAGAAACCAACAAAATAGGATCGAACGTCCTATTTCATTATTCCATGCTAATGTATTCAAGCGTTAGCTTGCTTTAAACACTCTAATTTTTTCAAAGTAACAGTCCAAATTCCCCGCAACACCAAATTAATGGCATTACGGTTCATCAGGAAGGAGGAATCAGTGAGACCAGTACATACCAGAGGCATGACCAACCTACTAACCCCGAAATTCAACTACGAGCTTAGATCGGAAGAGTGTCGTGTAGGGAAAGAACAGGGATGTGAGG
+
CCCCCGGGGGGGGGGGGGFFGGFFFFGGGGGGGFDFFGGGGGGGGGGGGGFGGGGGEGGGCFGGFGGGGGGGFGGGGGGGGFGGGGGGGGGGGGGGGDFGGGGGFGGFGGGG,AAEFGGEDFGGG8FC?FFG?FGGGGGGGGFGGDFGDDGG+EGEGGFFFFFGG8FGGFGGG+6=EGD:DGGGGGCB8=EGD99DGGGFCFCAFGFGC7CG5CDFF5996FF5@A=9=F536BAC9AAAD=EB6+8AE>A=@D>(8(6;>5?@D;;68;)17),/183:<E@AF(32(43))()82)*)(
@M03152:184:000000000-AWYW1:1:2107:15730:17897 2:N:0:ATAGCACAATACCTGT
CCCAACTATCCCTATTAATCATTACGTCAACCCTAGAAACCAACAAAATAAGATCGACGTCCTATTTCATTATTCCATGCTAATGTATTCAAGCGTTAGCCTGCTTTAAACACTCTACTTTTTTCAAAGTAACAGTCCTGTTTCCCCGCAACACCAAGTTAATGGCATCACGGTTCTACAAGAGGGAGGAATCAGTGAGGCCAGTTCATACCGTTGGCACGACCGACCTACTGACCCCGAAATTCAACTACGAGCTCAGATCGGAAGAGCGTCGTGTAGGGAAAGAACCGGAATGTTAGAA
+
CCCCCGGGGGGGGGGGGGGGGGGGGGGGCEEFGGFGGGGGGGGGGFGGGGGGGGGDGGGGGGGGGGGGGGGFFFGFFGGFGGFFGGGGGGGGGGGGGGGGGGFFFFGDDGGGGGGGG,AFFGGGGGGGGGGGGAFGGGGGFGGGGGDGEGGGGGGGGD9EF8DEGGGGFCDEEEGGGGGGGGGGGEGGG+DFGGGGGGGFGGG?7CFGGGGGFGG*959AEFF4A:@5@FEFFAECF553)..?FFFFFCF((2.:)7=<<@?08:7(..4>69-23)5??FF>:?FB(4()0,)/*)0-)
@M03152:184:000000000-AWYW1:1:2107:6301:17936 2:N:0:ATAGCACAATACCTGT
CCCAACTATCCCTATTAATCATTACGTCAATCCTAGAAACCAACAAAATAGGATCGAACGTCCTATTTCATTATTCCATGCTAATGTATTCAAGCGTTAGCTTGCTTTAAACACTCTAATTTTTTCAAAGTAACAGTCCAAATTCCCCGCAACACCAAATTAATGGCATTACGGTTCATCAGGAAGGAGGAATCAGTGAGACCAGTACATACCAGAGGCATGACCAACCTACTAACCCCGAAATTCAACTACGAGCTTAGATCGGAAGCGCGTCGTGTAGGGAAAGAAAAGGTATGTGTAA
+
CCCCCGGFFGGFFFGGGGGGGGGGGGGGCGGGGGGFFDGGGGGGGGGGGGFGGGGGEGGGCFGGGGGGGGGGFDGGGGGGGGGGGGGGGGGGGFG7FEGGFGGGGGGGGGGGGGGGG9FFGGGGGGGGAFFGFFGGGFGGGGFGGGCF>78EFGGGGGFGGGFGGFGGGGGF6@EEGEDGGDFGGGGGG6CGG9AFE?C5DG7ACCFGGGGGFGGA595AF5*=8A)9);59FC<>F6?4*6?=6BC8*1?@(4)8)69)173((/6((.33>6(-40(93>7F?<3(.405941)*)*.)
@M03152:184:000000000-AWYW1:1:2107:6902:18016 2:N:0:ATAGCACAATACCTGT
CCCAACTATCCCTATTAATCATTACGGCGACTCTAGAAACCAACAAAATAGAACCGCACGTCCTATTTTATTATGCCATGCTAATGTATTCAGGCAAAGGCCTGCTTTGAACACTCTAATTTTCTCAAGGTAAAAGTCCTGGTTCCCCAACACACCCAATTAAGGGCATGCCGGCTCACCAAGAGGTAGAACCCAGCCAGACAGTACGTACCCAATCGGCAGACCGCCCGACCCAGTTCGAAATTCAACTACGAGCTTAGATCGGAAGAGCGTCGTGTGGGGAGAGAAAAGGTAAGTGTAA
+
CCCBCGGGGGGFGGGGGGFDFGGGGE7FBEEFGCFFEEFGGFGGGGGGFGCFGFFGGGDG@DCFGDFDFD@EFFAFFGGEF<AFGGGCEFGGGGGGG@?@8,?FDFGGGGGC9,AEF,CFFCGGGG9??EFGEF;AFDEGGGF=EFGGF8EDGGDGD6DFGCC83,@?DDDC+@E61@9==D?EEC3,,ED;FGECF57AEFDAA<ACF57DFGDA***9??BF5)()3=;3=3(82+:8F@B(3+9+)+823<DBE04<AAA0(,(-32<0-((((7(70),)((4((44:*)19*-;4)
@M03152:184:000000000-AWYW1:1:2107:11135:18040 2:N:0:ATAGCACAATACCTGT
CCCAACTATCCCTATTAATCATTACTAAGATCCTAGAAACCAATGAAATCAGGATCCTTGTCCTATTCCATTATCCCATGCTAATGTATTCAAGGCTCGATTGCCTGCTTTGAACACTCTAATTTATTCAAAGTAAACGAATGGGAACTCCAAGGTGATGATAGAAGAAGAAAGAGAGAGACGGATCCCCCCCCTTCATCCCCAAGTGCTCACCACCTCTTTTACCTCCATCCAGTTAAGGACAGAGGTGAGTATCCCATAAGGAGAACGGGACAAACGGTAAAGAGAATTTCGCCCGACC
+
CCCCCGGGGGGGGGGGGGGGGGGGGGGGGGGGGGGGGGGGGGGGGGGGGGGGGGCFFGGGGGGGGGGGGGGGGGGGGGGGGGGGGGGGGGGGGGGGGGGGGGGGGGGGGGFGFGGGGGGGGGGGGGGGGGGGFFGGGGGGGGGFGGGGGGGGGGFGDCFFGAD;ECFGGGGGGGF8D6EGGFE>EDC888CEGGGFFGGAFCGFGGFFGFFGAFG5A*@>AFEFFAEABFFF49>CF+BEFEF=;;BF5<FFFGF4C3=EFEBEFFF@EB(//:;0;5;3833+)16(436@4:>3*(991
@M03152:184:000000000-AWYW1:1:2107:13029:18127 2:N:0:ATAGCACAATACCTGT
CCCAACTATCCCTATTAATCATTACGGCGACTCTAGAAACCAACAAAATAGAACCGCACGTCCTATTTTATTATTCCATGCTAATGTATTCGAGCATAAGCCTGCTTTGAGCACTCTAATTTTCTCAAGGTAAAAGTCCTGGTTACCCGACACACCCAGCGAAGGGCATGCCGGCTCACCAAGAGGTAAGGCCCAGCCAGACAGTACATACCGTTAGGCAGACCATCCGGCCAGGCCCGAAATTCAACTACGAGCTTAGATCGGAAGAGCGTCGTGTAGGGAAAGAACAGGTATGGTTATA
+
CCCCCGGGGGGGGGGGGGGGGGGGGGGGGGGGGGGGGGGGGGGGGGGGGGGGGGGGGGGGGGGGGGGGGGGGGGGGGGGGGGGGGGGGGGGGGGGGGGGGGGGGGGGGGGFGGFGFGGFGGGGGGGGGGGGGGGGGGGGGGGGGFECFGGGGGGGGGGGGGGGGGCGGGGGGGGGGGGGGGGGDFF?CADFGGCCGGFGFF>FFGGFGFFCFFGGFDF4AA4@BBF2FF>@DD>@>DFB@D0));FFFAD6:6DEFFF?9)6(226,(412-4((-.05BB?1.(,((((.96))02)0))
@M03152:184:000000000-AWYW1:1:2107:24679:18169 2:N:0:ATAGCACAATACCTGT
CCCAACTATCCCTATTAATCATTACGGCGACTCTAGAAACCAACAAAATAGAACCGCACGTCTTACTTTATTATGCCATGCTAATGTATTCAGGCAAAGGCCTGCTTTGAACACTCTAATTTTCTCAAGGTAAAAGTCCTGGTTCCCCAACACACCCAATTAAGGGCATGCCGGCTCACCAAGAGGTAGAACCCAGCCAGACAGTACGTACCCAATAGGCAGACCGCCCGACCAGGTTCGAAATTCAACTACGAACTTAGATCGGAAGAGCGTCGTGGAGGGAAAGAAAAGGTATGCGGAA
+
CCCCCGGGGGGGGGGGGGGGGGGGGGGGGGGGGGGGGGGGGGGGGGGGGGGGGGFGGGGGGGGGGGGGGGGGGGGGGGGGGGGGGGGGGGGGGGGGGGGFGGGGGGGGCGGGGGGGGGGGGGGG9FEGGGGGGGGGGFGGGGFGGGGGGGGGDFGGGGGGGGFFGGCFGGG?8CGGGGGGGGGGGGGGGGGF8EGF?GGFGGGFCCCDGGGGFGCFFFFFAEFD=B@BBFFFED?C;=B@FFF;=6<FCF;;;8)-7:2).2)4(4:9((((,,,(-)(0(73<40::((,00-*)*,)((
@M03152:184:000000000-AWYW1:1:2107:6737:18233 2:N:0:ATAGCACAATACCTGT
CCCAACTATCCCTATTAATCATTACGTCGATCTTAGAAACCAACAAAATAAGATCAAACGTCCTATTTCGTTATTCCATGCTAATCTATTCAAGCTTTAGCCTGCTTTAAACACTCTAATTTTTTCAAAGTAACAGTCCTGATTCCCCACGACACCAAATTAATGACATCGTGGTTCTTCAGAAGGGAGGAACCGGTAGAGCCAGTACGTACCGGAGGCACGACCGACCCACAGGTCCCGAAATTCAACTACGAGCTTCGATCGGAAGAGCGTCGTGTAGGGGCAAAACAGGACGGTGTAA
+
<BCBC;EGGC@F@FGGGGGFDFFGGGGGGGGGGF@ECFG8FCDFGGE,EFFFEEGA<FFEEFCG9FAFCFF@FFGG9EEFGGGFF9FFGGGGGGFGGGGGGGGGGEFFEGAFGGGFGFCFFFFGEF9EEFGDAFGDEBBGEDEGF=E8@8CEGGGGGGGG,=DFFGFGFGGFDE6=9F9DGG,@=DE:EECGFGGCCDGFG?CFG+BCGGC795>D5A4?FFFAAFFF957EBADFFFF@B0>@8CEF6CA@?D>;5344:4:04431:2?B(:913),*5>()-((40:())()8*,*.)
@M03152:184:000000000-AWYW1:1:2107:14241:18235 2:N:0:ATAGCACAATACCTGT
CCCAACTATCCCTATTAATCATTACGTCAATCCTAGAAACCAACAAAATAGGATCGAACGTCCTATTTCATTATTCCATGCTAATGTATTCAAGCGTTAGCTTGCTTTAAACACTCTAATTTTTTCAAAGTAACAGTCCAAATTCCCCGCAACACCAAATAAATGGCATTACGGTTCATCAGGAAGGAGGAATCAGTGAAACCAGTACATACCAGAGGCATGACCAATATACTAACCCCGAAATTCAACTACGAGCTTAGATCGGAAGAGCGTCGGGTAGGGAAAGAAAAGGAAGGATGAA
+
BCCCCGGGGGGGGGGGGGGGGGGGGGGGGGGFGGGGGGGGGGFGGGGGGGGGGGGGGGGGFGGGGGGGGGGGGGGGGGGGGFGGGGGGGGGGGGGGGGGGGGGGGGGGGGGGFEFGGAFGGGGGGFGGGGGFFFFGGFGGGFGGGGGGDEEGGGGGGGGCEFGGGGCGDGGGGEG8EFCGDGGDEGGGFCGGFGDC,CEFGGFA7:CFGGGCAF76AFBDFFECBFDF)?@C<C?CDA4/:>>@F8@BC>A39<4=5(9=C9),1:<9;@((,199()456)(723?0(4:B)4))*)*.)
@M03152:184:000000000-AWYW1:1:2107:27330:18351 2:N:0:ATAGCACAATACCTGT
CCCAACTATCCCTATTAATCATTACGTCAATCCTAGAAACCAACAAAATAGGATCGAACGTCCTATTTCGTTATTCCATGCTAATGTATTCAAGCGTTAGCTTGCTTTAAACACTCTAATTTTTTCAAAGTAACAGTCCAAATTCCCCGCAACACCAAATTAATGGCATTACGGTTCATCAGGAAGGAGGAATCAGTGAGACCAGTACATACCAGAGGAATGACCAACCTACTAACCACGAAATTCAACTACGAGCTTAGATCGGAAGAGCGTCGTGTAGGGAAAGAAAAGGGATGTGAAA
+
CCCCCGGGGGGGGGGGGGGGFGGGGGGGGGGGFGGGGGGGGFGGGGGGGGGGGGGGFFGDFFGGGGCFGGGGGGGFGGGGGGGFGCGGGGGGGGGGGGGGGGGGGGGGGGGGGGGGGGGGGGGGDFGGGGGGFCFGAFGGGGGGGGDFGGGGDFGGGGGGCEGGCFGGGDFCFDFCEGFGFD8DDFG?FEDG@9A9EGGFGF?@,:BCF7C6CF6A***3**8>@F@>A6BF6=A;D*:4>)85BC4@48/)0/)()/9)4).17@D0(/5((/((()(*)0.;:B:?(.4)03)<0:*.)
@M03152:184:000000000-AWYW1:1:2107:6820:18447 2:N:0:ATAGCACAATACCTGT
CCCAACTATCCCTATTAATCATTACGTCAACCCTAGAAACCAACAAAATAAGATCGACGTCCTATTTCATTATTCCATGCTAATGTATTCAAGCGTTAGCCTGCTTTAAACACTCTAATTTTTTCAAAGTAACAGTCCTGTTTCCCCGCAACACCAAGTTAATGGCATCACGGTTCTACAAGAGGGAGGAATCAGTGAGGCCAGTTCATACCGTTGGCACGACCGACCTACTGACCCCGAAATTCAACTACGAGCTTAGATCGGAAGAGCGTCGTGTAGGGAAAGAAAAGGAATGTGTAGA
+
CCCCCGGGGGGGGGGGGGGGGGGGGGGGGGGGGGGGGGGGGGGGGGGGGGGGGGGGGGGGGGGGGGGGGGGGGGGGGGGGGGGGGGGGGGGGGGGGGGGGGGGGGGGGGGGGGGGGFAGGGGGGGGGGGGGGGGGGGGGGGGGFGGGGGGDGGGGGGGGGGGGGGFGGGGGGGGGGGGGGGGGGGGGGGGGGGGGGCGGAFFCFCCCGGGDF5:CEFAFFFDBA@?@5=FFFFFFFFFD9B@AEFFEACG4;DG)(/9)))11::09((,9(4>(415<43?:7:1:0(.4))))*2.*-)
@M03152:184:000000000-AWYW1:1:2107:13630:18507 2:N:0:ATAGCACAATACCTGT
CCCAACTATCCCTATTAATCATTACGGCGACTCTAGAAACCAACAAAATAGAACCGCACGTCCTATTTTATTATGCCATGCTAATGTATTCAGGCAAAGGCCTGCTTTGAACACTCTAATTTTCTCAAGGTAAAAGTCCTGGTTCCCCAACACACCCAATTAAGGGCATGCCGGCTCACCAAGAGGTAGAACCCAGCCAGACAGTACGTACCCAATAGGCAGACCGCCCGACCAGGTTCGAAATTCAACTACGAGCTTAGACCGGAAGAGCGGCGTGGAGGGAAAGAACAGATGGGTGACA
+
CCC?CC<FEGEFFFGGGGGGGGGGGGGGGFGEBFGGGGGGGGGGGGGEGGFGGFGGCGEGCFGGGG<,FFGFCEFGGGCFDFGFFFFGGFGGGFGGGGGFFDFFCGGGFEGGFCGGCDE?CFG9FFGGGC=FFGGGGGGDGC8,;E@AE=CFCDEGE+>,>;66,=8?DGGD>CCEGGGGGGG,@CD9DCGD,>EFFFGFFGGFAC+907DGAF>>*+94A>5>(///6D6:5>1*2/;2=;E?CFFFE:FFFD37).4<<))20966<B:((-441)274>3@008(3<<)*))00(*,)
@M03152:184:000000000-AWYW1:1:2107:2928:18700 2:N:0:ATAGCACAATACCTGT
[truncated: 32,366,695 more chars]
