# Supplementary material for: Species diversity and drivers of arbuscular mycorrhizal fungal communities in a semi-arid mountain in China
Source: PeerJ. 2017 Dec 8;5:e4155. doi: 10.7717/peerj.4155 (PMC5724403; doi:10.7717/peerj.4155)
Supplement: Supplemental Information 12 [file peerj-05-4155-s015.zip › HQL12_R1.fastq]

@M03152:184:000000000-AWYW1:1:2106:11155:1828 1:N:0:ATAGCACAATACCTGT
AAGCTCGTAGTTGAATTTCGGGATCAATTTATTGCTCGTGCCCACGGTACGCACTGGTACCTTTGGTTTCTCCCTTCTGACGTAGCATTATTTCATTAATTTGATGTCTTCGGGAATCAGGACTGTTACTTTTAAATAATTAGAGTGTTTAAAGCCTCCTTTGGCTTGAATACATTATCTTGGTATTCTGACTTTGTACCTTTGTTCTTATTTCGTTGTTTTTTAATTTCTTATTCATGATTCTTACGTATATTTTGTTGCACTTTTCGTTTGCCTACGTACTCCTTTTTCTTACCCTCAT
+
-8899F@FGGC<F<,C@FEFGE@@@F,<-6;E6C-6C,@,6C,,,+8C,8::,+@C,CE,,,<CF@FFFEF<F<8E@@,6,,,,:CD,,,6?<,<,C,,<<?9<A,96,<,,4+++CE9C,,:BBFDFFEEC,,,,,<,:E,9,5:BE?F,,,,,,,,,A,:9,,,,+48A:?,5A<?C,,,,,,5,,6,,9,3,3,,9,8,@,,@;;=,=@C;,@C8+4::+5,,5,7,7,,,,,,5,,23,25,,14,4,55,251,,,6,60,,4),,*41*+4))*3*/23++5+*2++33+++/*1
@M03152:184:000000000-AWYW1:1:2106:8649:2290 1:N:0:ATAGCACAATACCTGT
AAGCTCGTAGTTGAATTTCGGACCTGGCTGGGCGGTCTTGCCGAAAGGTAAGCACTGCTCTGGTCGGGTCTTTCCTTCTGGGGAACCAGCGTGCTCTTAATTGAGTGCGCTGGGGATCCAGGCCTTTTACTTTGAAAAAATTAGAGTGTTTAAAGCAGGCATACGCTTGAATAAATTAGCATGGAATAATAGAATAGGACTTGGGTTCTATTTTGTTGGTTGCTAGGACCGAAGTAATGATTACTAGGGATGGTTGGTTGGAATTCTCGGGTGCCCAGTAACTCCAGCCACATAGCACAAT
+
A@@-A<FF-CBEEFGG9@EEFE7+C<CAEGEFEB@FGGFGGFG>FCEFFEF,E@FGG@9CC9,:E:FFF:<<<<E,CFFGGF+4?FGGGFFGCE+CE99@<E?,:9C5FGEFFEED@FFAFG+4<,?C?A<?B?9A<DFFF,>,3BFF<A=FGFGFFCF+,,,8@CCFFC<E@,,@CFAC>9F,FF;>;BF@C,2>>CC<,@,,=*1=<@C@;C,6<8E:*1;B9+<+3;B*3:8EEC+<9A:+;;+6*27*;<98=*2*2++0++3<**21830*07)0:002+A6+*)*2+27++<0*+
@M03152:184:000000000-AWYW1:1:2106:22783:2315 1:N:0:ATAGCACAATACCTGT
AAGCTCGTAGTTGAATTTCGGGGTTAGTAGGTTGGTCATGCCTCTGGTATGTACTGGTCTCACTGATTCCTCCTTCCTGATGAACCGTAATGCCATTAATTTGGTGTTGCGGGGAATTTGGACTGTTACTTTGAAAAAATTAGAGTGTTTAAAGCAAGCTAACGCTTGAATACATTAGCATGGAATAATGAAATAGGACGTTCGATCCTATTTTGTTGGTTTCTAGGATTGACGTAATGATTAATAGGGATAGTGGGGTGGAATTCTCGGGTGCCAAGGAACTCCAGTCACATAGCAAAAT
+
C<C<BGF:-DFCEA@FFGGGCGD@@FGFGDEGGGGGGGGGGGEFGGGGGGGGGGGD8F@EFGGGGFGGGFGGGGGG<FFGG<FEG7:CFEDGGFEFG,@FAFGCEFGGGC=@FGFEFCF,5FGGCD<FGGGGGGGG?FGGEGGEAEGFG8DFGF9FGGGGGGGGG7FFFGFFDDFFEFFGGCFG9FDGGGGGFGGGDD7*C@,<:;FEAFGGGGG:FCC*=8,6>DC<C;<<C*48CFGGCFGC8CFDFCFG6C+;**=1*1+?+2?:*:8C:C4*<)5>FFG7++C++/::+**<?+0:+
@M03152:184:000000000-AWYW1:1:2106:24346:2414 1:N:0:ATAGCACAATACCTGT
AAGCTCGTAGTTGAATTTCGGGGTCAGTAGGTCGGTCGTGCCAACGGTATGAACTGTCCTCACTGATTCCTCCCTCTTGTAGAACCGTGATGCCATTAATTTGGTGTTGCGGGAAAACATGACTGTTACTTTGAAAAAATTAGAGTGTTTAAAGCAGGCTAACGCTTGCATACATTCGCATGGAATAATGAAATAGGACGTCGATCTTATTTTGTTGGTTTTTAGGCTTGCCGTAATGATTACTAGGGATAGATGGGTGGACTTTTCTGGTTCCAAGGAACTCCAGTCACATATCTCCATT
+
A@C-8;B@86BCFGFFGD9@:BFCG66@CFFFFEGGGGFCEC<EFFDF,DFAFGGD,,,CF<CFCC@@<@<ECB,,CFF<<C<C<,@6CFFGC,,<F,C,,CC9FDFEGA7>=++BED<,B,?FGGGC9E,CF<F,:,+:BED,?@?CFFDC<,AD,B>BD8A>CFGG+DE,C<FF,,8B>F@7,8E9;,@F=7,@@9@<:F7<*,,@,7@;B@>,=,6*=*4,,2,,,**0*3***4++<>+=C+?F*=4+++++*=CC*++3+300:+2*20::2))*0<+9?+00+9+++*:+++*++
@M03152:184:000000000-AWYW1:1:2106:11755:2525 1:N:0:ATAGCACAATACCTGT
AAGCTCGGAGTTGAATTTCGGGATCAATATGTCGGTCGGGCCTCGGTACGTACTGGCATCATTGGTTTCTCCCTTCTGATGAACCATAATGCCATTAATTTGGTGTTGTGGGGAATCAGGACTGTTACTTTGAAAAAATTAGAGTGTTTAAAGCAGGCTCACGCTTGAATACATTAGCATGGAATACTGAAATAGGACGTTTGATTCTATTTTGTTGGTTTCTAGGATCGACGTAATGATTAATAGGGATAGTTGGGTGGAATTCTCGTGTGCCAAGGAACTCCGGTCGCATAGAACAATC
+
CCCCCFG+FE;6FE@C<FF8+76@FE<<@CEGDFEGGG+CFGGGCGGGECGGGGGGFGGGGGFFGAFFGG,C@FDFG9F9<FFA<FF,CEFGGCFG<?,<CFFCCEE@F@CF::FF,,EF,==,:B9?9B9<<?,,,4:,?EFFFGFGF9FAF<D8@F8>F,AFFF@CEGGGFG@F9<9EC<FF,33,5CECFG,,:FE6*,6@;@,7,EFFCEG?BFC5DF2;,,62:C58C=B,4,:<13=17+C76*2<>9A+/18E3<++2+41*//*0**2:))*6+3>**:**758?7*+<CD67
@M03152:184:000000000-AWYW1:1:2106:11879:2752 1:N:0:ATAGCACAATACCTGT
AAGATCGTAGTTGAATTTCGAACCTGGTCGGGCGGTCTGCCTATTGGGTACGTACTGTCTGGCTGGGTTCTACCTCTTGGTGAGCCGGCATGCCTTTAATTGGGTGTGTTGGGGAACCAGGACTTTTACTTTGAGAAAATTAGAGTGTTCAAAGCAGGCCTTTGCCTGAATACATTAGCAAGGCATAATAAAATAGTAGGGGGGGGTTTATTTTTTTTGTTTCTAGAGTCGAGTGGATGTTGTATCGGTGAGGTTTGGTGGGATTCTTGGTTGTGCGGGGATTTAAGTAGATTAGCACAGA
+
A@-88-C@CFFFFDFGFGGGFFE@@E8C<@CF@FEGCCD,6<CFGDGEE9,@FA,CEGFFFFCGECEFEGFC<6C,<CFGFG<F,,8>4@@=5B,CEEGA@FFGCCGG@8FFGE?:<??FE<FCFGF,<,@9BDE,8DFC,8AF9C=@CF3DFA8DCG+3,@,>B,7,3@,,,@CC99F9,7CBC,@ED;E9;=>C,,,,*5*/:*2**<C<CC+/*2:**;+0+++3:3:**02*3+<?<+*+0+/**2.**3:98**28**2*+++*0+/2****0)*2***3+3++*+++**+++2*3
@M03152:184:000000000-AWYW1:1:2106:13746:2955 1:N:0:ATAGCACAATACCTGT
AAGCTCGTAGTTGAATTTCGGGGTTAGTAGATTGGTCATGCCTCTGGTATGTACTGGTTTCACTGATTCCTCCTTCCTGATGAACCGTAATGCCATTTATTTGGTGTTGCGGGGAATTTGGACTGTTACTTTGAAAAAATTAGAGTGTTTAAAGCAAGCTAACGCTTGAATACATTAGCATGGAATAATGAAATAGGACGTTCGATCCTATTTTGTTGGTTTCTAGGATTGACGTAATGATTAATAGGGATAGTTGGGTGGAATTCTCGGGTGCCAAGGAACTCCAGTCACATAGCACAAA
+
CCCCCGGGGGGGGGGFGGGGGGGGGGGGGGGGGGGGGGGGGGGGGGGGGGGGGGGGGGGGGGGGGGGGGGGGGGGGGGGGGGGGGGGGGGGGGFGGGGGGGGGGGGGGFGGGGGGGGGGGGGGCGGGGGGGGGFFGGGDG8FGGGGGGGGGFGG9FEFGGGGGGGGGGGGGGGGGFFGGGFFFFGGGGFGGGFCEGCF7CF:@CCCFGGGGGGFCFFCFEFFFGGGFGFGGCBECGF=CG9=??FC:FC?57+5CG65C*8B?CF+?F<CE4CD4CEF>6C>F78CFG+1<@?DGGFF<C5
@M03152:184:000000000-AWYW1:1:2106:14709:3139 1:N:0:ATAGCACAATACCTGT
AAGCTCGTAGTTGAATTTCGAACCTGGTCGGGCGGTCTGCCTATTGGGTACGTACTGTCTGGCTGGGTTCTACCTCTTGGTGAGCCGGCATGCCCTTAATTGGGTGTGTTGGGGAACCAGGACTTTTACCTTGAGAAAATTAGAGTGTTCAAAGCAGGCCTTTGCCTGAATACATTAGCATGGCATAATAAAATAGGACGTGCGGTTCTATTTTGTTGGTTTCTAGAGTCGCCGTAATGATTAATAGGGATAGTTGGGTGGAATTCCCGGGTGCCAAGGAACTCCAGTCACATAGCAAAAA
+
C6A@@FFGEFGGGGGFGGCFGFGGGGGGG>FGGGGFGGGGGGGGGGGGGGGEGGGGGGGGGGGGGGGGGFGGGGFFFGGGGGGGGGGCCFGGGGGFCFGGEFGGGGGGGGGGGGGGCGGGEGFGF?DEGGGGF9DGGGGCFDFGGGGGGGGGFG8FGGGGC8FFFFGGGGGGGAFFG;,EEFGGGGGGGCF;FFFGCGGCC:7FEGGDCF9A;CCFECCE*=;CEFFG?+:*3=1CCE7CCF9:DEGGGGFFCFCFGCGEED?C+++37C558>CC6)067;?>+0<2<*:9<CF6<+9*2
@M03152:184:000000000-AWYW1:1:2106:25009:3185 1:N:0:ATAGCACAATACCTGT
AAGCTCGTAGTTGAATTTCGGGGTTAGTAGATTGGTCATGCCTCTGGTACGTAATGGTTTCACTGATTCCTCCTTCTTGATGAACCGTAATGCCATTTATTTGGTGTTGCGGGGAATTTGGCTTGCTACTTTGAAAAAATTAGTGTGTTTAAAGCAAGCTAACGCTTGAATACAATAGCATGGAATAATGAAATAGGACGTTCGATCCTATTTTGTTGGTTTCTAGGATTGACGTTATGGTTAATAGGGATAGTTGGTTGGTATTCTCGGGTGCTAAGGTACTCCAGTCACATAGCCCAAT
+
CC<CBFGGGG7<F<9EEFEC@FE+@CFCF9-EFFFEGFAC<<CECCG;F,,C@,CEE<CC<CFFFGGDFF<CE<F9,,:E,F9C@C6FDCGGF6CF9E,CFGF9E7EF=9FC@E7FE,CE9,,:C+C,,B5FE9?,?4@,BFG,C?BBD8,AC<,A,BFGFD@C+3>@F<@D>F,>>FAFEBFGGB,@9D,3,,83>BC<3>D7,=BCEAFCC,@FF6>E*D,>=,9BCC8?CE**=A7,=1C2+19<F?F*81@9+:BC**5>+<<+/*:7:C>F?6:+++<7+3<CCF?CCC*<+****
@M03152:184:000000000-AWYW1:1:2106:19573:3317 1:N:0:ATAGCACAATACCTGT
AAGCTCGTAGTTGAATTTCGGGGTTAGTAGATTGGTCATGCCTCTGGTATGTACTGGTTTCACTGATTCCTCCTTCCTGATGAACCGTAATGCCATTTATTTGGTGTTGCGGGGAATTTGGACTGTTACTTTGAAAAAATTTGAGTGTTTAAAGCAAGCTAACGCTTGAATACATTAGCATGGAATAATGAAATAGGACGTTCGATCCTATTTTGTTGGTTTCTAGGATTGACGTAATGATTAATAGGGATAGTTGGGTGGAATTCTCGGGTGCCAAGGAACTCCATTCACATAGCACAAA
+
C<CCCGGFGGGGGGGGGGFAEGGEGGGGGGFGGGGGGGGGGGGGFG?FGGGGGGGGGFGGGFGGGGGGGGGGGGGGGGFDGGG9FFGGGGGEGFCFGGEGGGGGGGFFFFGGG>>FFFGFGGGFGGGGAEEGGFFFFGGEF,,ECEGGGGGGFFFGGGGGGGGGGGEFGGGGGGAF<=BFGCFGGGGC,,EEEFGGFFGCGFGCFFGGF,=@FAF:8,DEFE9DCF9>CG,<?ECEFG99CD,=D?@CCGFGGGG;6CEE>8EC+2;C*=8955*2+)0*:8CF6++<7/<++:76E9F=/
@M03152:184:000000000-AWYW1:1:2106:18661:3489 1:N:0:ATAGCACAATACCTGT
AAGCTCGTAGTTGAATTTCGGGGTTAGTAGGTTGGTCATGCCTCTGGTATGTACTGGTCTCACTGATTCCTCCTTCCTGATGAACCGTAATGCCATTCATTTGGTGTTGCGGGGAATTTGGACTGTTACTTTGAAAAAATTAGAGTGTTTAAAGCAAGCTAACGCTTGAATACATTAGCATGGAATAATGAAATAGGACGTTCGATCCTATTTTGTTGGTTTCTAGGATTGACGTAATGATTAATAGGGATAGTTGGGTGGAATTCTCGGGTGCCAAGGAACGACAGTCATATAGCACAAT
+
CCCC-EFF;DFGGGGFFGFEEGGGDDFEFGGGGGGGFFGGGGGGCCAFGGFGGGGEGGGFFDCFFEAFGGGGGFG9FGG9FFFGGGCFCEFGGGCGC,C<6CFE=FFEGGFGG+4BE@FGGGEDFFF9<@FA<<<?5,+<,BD5BEFEGGECGGGG,,+A?FGFEFGGFGFCEFF;FG8@3@C;>=F;>FC@FGD,8FD:F:FFCFGCF,2<2@,,?EDGF6,?EB9CGG,A>5BC5FGFGCFC7;<ECFF*0+4;9EG75*+<<CC9C5*//*2067;:?C**1//:+1+30*2+0+0:+
@M03152:184:000000000-AWYW1:1:2106:24265:3720 1:N:0:ATAGCACAATACCTGT
AAGCTCGTAGTTGAATTTCGGAACTGAACAGTCACCAGTCGGCCGTCAAGGTCTGTACTGGTCTGTTCGTTCTCACCTATGGGATGCTCACCGCTACTCTTAACTGGGCGGCGGCTTCAAAAAGCATGCATAGGGCAAAACGGTATACGTCTCGCGCGTGTACTGCCTATGTGTGTGGAGTTCCCATTCGTTTACTTTGAATAAATTTGGGTGTTCAAAGCAGCCAAAAAAGGAGGCATGGATACTACAGCATGGGATAACGGAATACGATTTCGGTTCGATGTTTCGTTGGTTTCTAGGA
+
CCCCCGGGBFGGGGGGGGGGGGGGGGEGGGGGGGGGGGGGGGGGGGGGGGGGGGFGGGGGGGGGGGGGGGGGGGGGGGECFGGFFEFGGGGGGGGGGGGGGGEGGGFFGGGGGGGGGGGGFGG@FGGGGFFGG8FFGFGGGFEGGGGGFGGGGFGGGGGGGGGGGGGGGGGGGGGGG7FFGGGGGCGFGGG7FGFGGG:FGFGFGGGGG9FGGGGGF?FCFFDGGCFGFGGCC:8=E*?F6FFGFF9CFGFCFFGFCGCEFG*:55<C5FFCFC4)::;=FGGGGGCCE4EEGCGEFG>F+
@M03152:184:000000000-AWYW1:1:2106:23549:3886 1:N:0:ATAGCACAATACCTGT
AAGCTCGTAGTTGAATTTCGGACCTGGCTGGGCGGTCTTGCCGAAAGGTAAGCACTGCTCTGGTCGGGTCTTTCCTTCTGGGGAACCAGCGTGCTCTTAATTGAGTGCGCTGGGGATCCAGGACTTTTACTTTGAAAAAATTAGAGTGTTTAAAGCAGGCATACGCCTGAATACATTAGCATGGAATAATAGAATAGGACTTTGGTTCTATTTTGTTGGTTTCTAGGACCGAAGTAATGATTAATAGGGATAGTTGGGTGGAATTCTCGGGTGCCAAGGAACTCCAGTCACATAGTACAAA
+
C9<BCEFGFFCEFFGGGGGCGGGGGGGGGGGGGGGGGGGGGGGGG@BCFGGGGGGGCGGGFGGFFGGGGGGGGGGGAFFGGGCFGF@FFGEBFGFFGFGGFGGGEFFFGGGGGGGEFFGGFGGFGCFGEFGGGGC?FAF@=CFEBFGGGGGGGGGGGFGGGFGGGGEFG7FGCGGG9BCFC9FGGGBGFF@FAFFGFE@7D@FCFC@FEGFGFGECFGGEGFEFGD<<+3:*:EEFG7C<++44+3=CFE4CF:+<C=>>5*:C6CEFG=?*:C<FC:57C*070<+0<8A9CFG+99C9+
@M03152:184:000000000-AWYW1:1:2106:25494:4041 1:N:0:ATAGCACAATACCTGT
AAGCTCGTAGTTGAATTTCGGGGTTAGTAGGTTGGTCATGCCTCTGGTATGTACTGGTCTCACTGATTCCTCCTTCCTGATGAACCGTAACGCCATTAATTTGGTGTTGCGGGGAATTTGGACTGTTACTTTGAAAAAATTAGAGTGTTTAAAGCAAGCTAACGCTTGAATACATTAGCATGGAATAATGAAATAGGACGTTCGATCCTATTTTGTTGGTTTCTAGGATTGACGTAATGATTAATAGGGATAGTTGGGTGGAATTCTCGGGTGCCAAGGAACTCCAGTCACATAGCACAAA
+
CCCCCGGGGGGGGGGGGGGGGGGEGGGGGGGGGGGGGGGGGGGGGGGGGGGGDGGGGGGGGGGGGGGGGGGGGGGGGGGGGGGGGGGGGGGGGGEGGGGGGGGGGGGGGGGGGEEGGGGGGCFGGGGGGGGFGGGGGGGGGGGGG9DFGGGGGGGGGGFFGFDFFGGFDDGGGGGGFGGGGGGGGFGGEGGGGGGGGGFCFGGGGDFGG;FFGFGCF6FEGGGGGGGFGGGCCEEFFEGFGFGGC9@CFFFF6CGGFEG>EFGCFCF?*:5CEG40<>>FDGFC?FF9CFGGGG7FE706*
@M03152:184:000000000-AWYW1:1:2106:18348:4191 1:N:0:ATAGCACAATACCTGT
AAGCTCGTAGTTGAATTTCGGCGTGCGCCTGGGGCTTGGTCGGCCGTCAAGGTCTGTACCGTCCGGGTCACGCCCCACTGTAGGATACTCACCGCTGTCCTTAACTGGGTGGCGGTCAAAGGGGGTTTCGTGTATGGAAGAAGAAGGCCAAAGGGTCAAACCTTTCCTTCTTTTTTTTGTGCATAATCTCTGGGGTTCCTACTCTTTTACTTTGAGCAAATTAGAGTGTTCAAAGCAGGCAATCGAGCCTTTGAATACTTCAGCATGGGATAATGGAACAGGACTGGGGTCCTGATTTCGT
+
CCCC<FGGGGGGGGGGGGGGGGGGGGGGGGGGGGGGGGGGGGGGGGGGGGGGGGGGGGGGGFGGGGGGGGGGGGGGGGGGGGGGGGGGGFGGGGGGGGGGGGGGGGGGGGGGGGGEGGGGGGGGGGGGGGEFGGGGGGGGGGGFFCGGGGGGGGGGGGFGGGFGGGGGGGGGGGGGGGFGFFFGGGGGGGGGGGGGGGEGCEC>F:CGG79FD+0;@E?CGGCFE<9:FFGGG7<EFGGC7CCCFF=C*2=FFA<CFGDEFGGG79@CF68C9>7CC4<EGGC*+2***8:89:CFGGG6/
@M03152:184:000000000-AWYW1:1:2106:14262:4201 1:N:0:ATAGCACAATACCTGT
AAGCTCGTAGTTGAATTTCGGGACTAACAGATTGGTCGCGCCATTGGTGTGTACTGGTCTAGTTGGTTTCTCCCTTCTGACGAACCACGATGTCATTAATTTGGTGTCGTGGGAAATCAGGACTGTTACTTTGAAAAAATTAGAGTGTTTAAAGCAAGCGTTAGCTTGAATACATTAGCATGGAATAATGAAATAGGACGTTTGACCCTATTTTGTTGGTTTCTAGGATCGACGTAATGATTAATAGGGATAGTTGGGTGGAATTCTCGGGTGCCAAGGAACTCCAGTCACATCGCACAAA
+
CCCCCGGGGGGGGGFFGGGGGGGGGGGGGGGGGGGGGGGGGGDGGCFGGGGGCFGFGFGGGGGGGGGGGGGGGGGGGGGGGGGGGCGGGFGGGGGGG9FEGEG9FGFGG7FDGGGGGGGGFGGGFEFFGGGGGFGG?DFBFGG9EDGFC8EFGGFEFFGGGGDGFGGGFGGGGGGFFEGGFGFF9FGGCEFGCDGGGGGGEFFGFGGGGGFGGFFFFG58EC9;@FGFF6BEEGEG6FFCC7@<+>++2?FGGGGGG=8@C8BCF@FGD5****9C<FFFFFE>+0<E677++**/:*7**
@M03152:184:000000000-AWYW1:1:2106:21441:4357 1:N:0:ATAGCACAATACCTGT
AAGCTCGTAGTTGAATTTCGAACCTGGTCGGGCGGTCTGCCTATTGGGTACGTACTGTCTGGCTGGGTTCCACCTCTTGGTGAGCCGGCATGCCCTTAATTGGGTGTGTTGGGGAACCAGGACTTTTACCTTGAGAAAATTAGAGTGTTCAAAGCAGGCCTTTGCCTGAATACATTAGCATGGCATAATAAAATAGGACGTGCGGTTCTATTTTGTTGGTTTCTAGAGTCGCCGTAATGATTAATAGGGATAGTTGGGTGGAATTCTCGGGTGCCAAGGAACTCCAGTCACATAGCACAAA
+
CCCCCGGGGFGDGFGGGGGGGGGEGGGGGGGGGGGGGGGGGGGGGGGGG9FEGGGGGGGGGGGGGGGGGGGFGGGGGGGGGGGGGGGGGGGGGGFGGCFAFGGGGGGGGGGGGGGGGGGGGGGGGGEDFGFGGGGGGGGGGGGGGEGGGGGGFCFFCGGGGGGCFGGGGGGFGGGFC>CC9F7EFGGDEF;FGDGG?CFFEEFFGFF:EFGGD9CFGGGEFGCGGGGGFCGC=EGEGFECGC9@FC7ECFFFC:?FGGGGG5C:799F3C81:5F7C4>7C0?>8EFE9@FE+>C7C75**
@M03152:184:000000000-AWYW1:1:2106:17195:4473 1:N:0:ATAGCACAATACCTGT
AAGCTCGTAGTTGAATTTCGGGGTTAGTAGGTTGGTCATGCCTCTGGTATGTACTGGTCTCACTGATTCCTCCTTCCTGATGAACCGTAATGCCATTAATTTGGTGTTGCGGGGAATTTGGACTGTTACTTTGAAAAAATTAGAGTGTTTAAAGCAAGCTAACGCTTGAATACATTAGCATGGAATAATGAAATAGGACGTTCGATCCTATTTTGTTGGTTTCTAGGATTGACGTAATGATTAAGAGGGATAGTTGGGTGGAATTCTCGGGTGCCAGGAACTCCAGTCACATAGCACAATA
+
C@CC-EGFGG@<FE<EFFD8+@F@@CFEFGG<FEEEE@C@FG,CC<DFGGGGFGF9,CEFGGGFFAEEFEFGFEDFG9@E<CF9FFGEF@F@D<F<FC,CC,CCFE<,6CFEG7++4,A?F8<<EFF@?FGGF99<E<>4,?F9EGG<BA<DGCFFFGFEGBFCFGGGFFGGGF9FFGFFF9D,EFFFGFGEFCDG7CFGE7:F@,:3@<;;,FFFGGC8@G;FFGFGGGFFCC8/,:?,BE<C+5<5CE4CF+<C+7*4:=9EC+?99C=*:**:+5>CE<+9+AC6AFFFGGF?9*>++
@M03152:184:000000000-AWYW1:1:2106:14403:4546 1:N:0:ATAGCACAATACCTGT
AAGCTCGTAGTTGAATTTCGGGATTGACACATCGGTCGTGCCTTAAGGGGTATGAACTGGTGTAGTCAATTTCTCACCTTCTGGAGAACCACGATGCCCTTAATTGGGTGTCGCGGGGAACCAGGACCTTTACTTTGAAAAAATTAGAGTGTTTAAAGCAGGCATTTTGCTTGAATACATTAGCATGGAATAATAAAATAGGACGGCATGATTCTATTTTGTTGGTTTCTAGGATCACCGTAATGATTAATAGGGATAGTTGGGTGGAATTCTCGGGTGCCCAGGAACTCCAGTCACATAT
+
CCCCCGGGGGGGGGGGGGGGGGGGGGGGGGGGGGEFGGGGGGGGGGGGGGEGGGGGGGGGGGGGGGGG9FGGGGGGGGGGGGGGGFGGGGGGGGGGGGGGGGGGGGGCGFGGGGGGGGGGFGGGGGGGGGGGGGGGG9B<FFEDGGCGADBFFGGGCFFGFFEGGGGGADFCFF:@,@FGGGGDGCAFGGGFFFGGGGGGGEBFECCGGGGGG9;CFFGGCFGGDCFFCFFGGCC8C?EEC57C7+=7CF=@FGGGFGGGG7?5:E>=9CE*<7DC5>DEDCFF=CEEF6+++2*2+2?9+
@M03152:184:000000000-AWYW1:1:2106:5712:4601 1:N:0:ATAGCACAATACCTGT
AAGCTCGTAGTTGAATTTCGGGGTTAGTAGATTGGTCATGCCTCTGGTATGTACTGGTTTCACTGATTCCTCCTTCCTGATGAACCGTAATGCCATTTATTTGGTGTTGCGGGGAATTTGGACTGTTACTTTGAAAAAATTAGAGTGTTTAAAGCAAGCTAACGCTTGAATACATTAGCATGGAATAATGAAATAGGACGTTCGATCCTATTTTGTTGGTTTCTAGGATTGACGTAATGATTAATAGGGATAGTTGGGTGGAATTATCGGGTGCCAAGGAACTCCAGTCACATAGCACAAA
+
A@-@--B@FGGGGGGGGGGGGGGFEGGFFGGG9FFGGGEFGGG@FGGGGGGGCGGFGEF<EGGCEGGGAEFGGGGGGFGGGGGCFDFFFGGGG,<AEGFFGGGGGFEEFGCCEEGCFGFF,EFFGEGGGGGGFC9E,<@@FFC9,CFGFFGGCFFF8FGGGG@FGGGFGFDFFFF;F,@FGF8F@AEGGFFGFGGFFGGC>>CB7FGEFA=BDCFFFG>8FGEFGFCCEF,>>CE*4/B7?CBGC79,**076CEC?*:B*;9;C+<@*/*9*9C7?.5*AC6>+A+<<=C7CDFF9?<E5
@M03152:184:000000000-AWYW1:1:2106:19031:4622 1:N:0:ATAGCACAATACCTGT
AAGCTCGTAGTTGAATTTCGGGACTAACAGATTGGTCGTGCCATTGGTGTGTACTGGTCTAGTTGGTTTCTCCCTTCTGATGAACCACGATGTCATTAATTTGGTGTCGTGGGAAATCAGGACTGTTACTTTGAAAAAATTAGAGTGTTTAAAGCAAGCGTTAGCTTGAATACATTAGCATGGAATAATGAAATAGGACGTTTGACCCTATTTTGTTGGTTTCTAGGATCGACGTAATGATTAATAGGGATAGTTGGGTGGAATTCTCGGGTGCCAAGGAACTCAAGTCACATAGCACAAA
+
CCCCCGGGGGGGGGGGGGGGGGGGGGGGGGGGGGGGGGGGGGGGGGGGGGGGGGGGGDEGGGGGGGGGGGGGGGGGGGGGGGGGGGGGGGGGGGGGGGGCFCCDGFGGGGGGGGFGGGGGFGGGGGGGGGGGGGGGGGGGGGGDGGGGGGGGG9FGGCFGG7FGGGGGFGGGCFGGGGFD?FGGFGGGGGGGGGGGGGGGGGGEGGGGGFGDGFDFGGGG>F9FGFDGGGDEC>EFFFGGGGGFGGGGGFFG6;@CGCGGDFFG?FGG*C*/878C6)8=EFGG9CFGF@CC9:C6<FC6*
@M03152:184:000000000-AWYW1:1:2106:21945:4650 1:N:0:ATAGCACAATACCTGT
AAGCTCGTAGTTGAATTTCGGGATCAATTGGTCGGTCATGCCAATAGGTATGTACTGGCCATATTGGTTCTCACCTTCTAATGAACCATAATGTCATTCATTTGATGTTTTGGGGAATTAGGACTGTTACCTTGAAAAAATTAGAGTGTTTAAAGCAGGCTTACGCTTGAATACATTAGCATGGAATAATGAAATAGGACATCGCATTCTATTTTGTTGGTTTCTAGGATCGATGTAATAATTAATAGGGATAGTTGGGTGGAATTCTCGGGTGCAAAGGAACTCCAGTCACATAGCACAA
+
CCCCCGGGGGGGGGGGGGGGGGGGGGGGGGGGGGGGGGGGGGGGGGGGGGGGGGGGGGGGGGGGGGGGGGGGGGGGGGGGGGGGGGGGGGGGGGGGGGGGGGGGGGGGGFGGGGGGGGFDGFGGGFGGGGGGFCFFFCGFFFGFDFAEGGGGGGGGGGGCFFG<FCGEEG?,E<<EFC,,A,F8FDFGGF;FGGCFF8CDFFGGGDE8;==DFGA<D8E,@CF9ECF9:;DE8,,5=<,,222=25=?E6*,,>25DF7;C*1?9,24+==3*25*=8A7CF6*198?+*=+@+++++022
@M03152:184:000000000-AWYW1:1:2106:11509:4714 1:N:0:ATAGCACAATACCTGT
AAGCTCGTAGTTGAATTTCGGACCTGGCTGGGCGGTCTGCTTAACGGCATGTACTGTCTGGCTGGGCCTTACCTCTTGGTGAGCCGGCGTGCCCTTAATTGGCGTGCGTCGGGGAACCAGGACTTTTACCTTGAGAAAATTAGAGTGTTCAAAGCAGGCCTATGCCTGAATACATTAGCATGGAATAATAAAATAGGACGCGCGGTTCTATTTTGTTGGTTTCTAGAGTCGCCGTAATGATTAATAGGGATAGTTGGGTGGAATTCTCGGGTGCCAAGGAACTCGAGTCACATAGCACAAT
+
CCCCCGGGEGGGGGGDFCFGGGGGGGGGGGGGGGGGGGGGGGGFFGGEGGGGGGGGDDGGGGGGCFGGGGGGGGGGGGGGGGGGGGDEFFGEGGGFEFFFEFGGFFGGCEEGGGEDDFGGGGGGGGGGFFECGCGGFGCGGGGCDFFCFGGGFGGGGGGEGFGGGFCF7FG9<,@FGGGGGGC,FEG;?<BFCFGC@:,=CFGFGF>CC2>CC@FGGD5;CG:+:C<?CGGGGCGG55C+<++<C7+A=7F66+<CGEGGG5C7<++2>5*95C<CFF>*:8<7**;<CF?+CFG+<CDF+
@M03152:184:000000000-AWYW1:1:2106:23280:5058 1:N:0:ATAGCACAATACCTGT
AAGCTCGTAGTTGAATTTCGGGGTCAGCAGGTCGGTCGTGCCAATGGTATGTACTGGTCTTGCTGATTCCTCCCTCTTGACGAACCGTAATGCCATTAATTTGGTGTTGCGGGAAATCAGGACTGTTACTTTGAAAAAATTAGAGTGTTTAAAGCAGGCTTAAGCTTGAATACATTAGCATGGAATAATGAAATAGGACGTTCGATCCTATTTTGTTGGTTTCTAGGATTGACGTAATGATTAATAGGGATAGTTGGGTGGAATTCTCGGGTGCCAAGGAACTCCAGTCACATAGCACAAA
+
A-A@AFFFFGGGGGFGFCGGGGGGGGGGGGGEFEEFGGGGGGGGFGFGGGGGGGGGGGGGGFGG@FGGGGFGGGGGG9CEEGGGGGGGFGGFGGGGGCEFF<FFFGFGFFBG@FDGGGCG@FGFFFF9F<<A<,8FAFGFGGGG9BEFC8FFFF,DC@FC8=FFCGGFCFEGGGGGGGDGF,@DFGGGGGDFGCGFCAE3CFC7FFGGCCFGGGFFG6FGFC9<CF?8F9:FF*BC?FG7=C:?@;:+=7FF9EF7+:EGGCCGE<CF*A*7?3<FC>F6CC6CGFGGE=E9:F7C9<4**
@M03152:184:000000000-AWYW1:1:2106:10679:5357 1:N:0:ATAGCACAATACCTGT
AAGCTCGTAGTTGAATTTCGGATGTGACATATTTGGCCCGCCGTGGTTACACGTGTGAGTGCCGGATGTTGTCCGTCTGTCTTCTTACTGTTGTCTTTGCCCCTTCATTGGGTGTGAAGATAGCGAGTAAGATCTTTTACTTTGAACAAATTAGAGTGTTTCAAGCAGGCTTCTGCCATGAATACATTAGCATGGAATAATCATTTAGGACTTCGGTTCTATTTTGTTGGTTTCAAGAGCTGAAGTAATGATTAATAGGGATAGTTGGGTGGAATTCTCGGGTGCCAAGGAACTCCAGTCA
+
CCCCCGG@FGGGGGGGGGGGGGGGGGFGGFGGGGGGGGGGGGGGGGGGGGGGGFGGGGGGGGGGGGGGGGGFGGGFGGGGGGGGGGGGGGGFFGGGGGGFFGGGGGGGGGGGGGGGGGGGGGGGGGGGGGGDFFGGGEGGGFGGCFGGGGGGGGGFFGGGGGGFFGGGGGGGGCGGFGGGGFGGGGGGGGGGCFFGFGFFFFGGF@FGG9DFGGGGEEDGFGFBFGGGGGGFGFFGFGFC:?FGG7=97CFGFGEFGGGC?8CF9CFFGGGG==FF+:8C5EFDC?BEF:EC6>CFG6CGG
@M03152:184:000000000-AWYW1:1:2106:11412:5376 1:N:0:ATAGCACAATACCTGT
AAGCTCGTAGTTGAATTTCGGGACTGACACATCGGTCGTGCCTTAAGGGGTATGAACTGGTGTAGTCAATTTCTCACCTTCTGGAGAACCGCGATGCCCTTAATTGGGTGTCACGGGGAACCAGGACCTTTACTTTGAAAAAATTAGAGTGTTTAAAGCAGGCATTTTGCTTGCATACATTAGCATGGAATAATAAAATAGGACGGCATGATTCTATTTTGTTGGTTTCTAGGATCACCGTAATGATTAATAGGGATAGTTGGGTGGAATTCTCGGGTGCCAAGGAACTCCAGTCACATAG
+
CCCCCFGCFFGGGGGGGGGGGGGGGGGGGGGGGGGGGGGGGGGGGGGFFGGGGGGGGGGGGGGGGGGGGGGGGGGGGGGGGGGGGGGGGGGGGGGGGGGGGGGGGGGGGGGGGGGGGGGGGGGGGGGGFGGGGFGGGDDFGDGGGGGFFFFGGFFGGCAFGFGGGGGGGGGGG+EEFGGGGGGDCFGGGGGGGGGGGGGGGGGGGGGGEGFGGGGGGGFGFGGGDGGF9BEGCFF?=:EEGE5>FF+<FEFGGGGGFFGFFG?CEEGCFGGFGGGGC;BE6CFGGGGC6@+<?:DEFGGF<
@M03152:184:000000000-AWYW1:1:2106:11515:5573 1:N:0:ATAGCACAATACCTGT
AAGCTCGTAGTTGAATTTCGGGGTTAGTAGGTTGGTCATGCCTCCGGTATGTACTGGTCTCACTGATTCCTCCTTCCTGACGAACCGTAATGCCATTAATTTGGTGTTGCGGGGAATTTGGACTGTTACTTTGAGAAAATTAGAGTGTTTAAAGCAAGCTAACGCTTGAATACATTAGCATGGAATAATGAAATAGGACGTTAGATCCTATTTTGTTGGTTTCTAGGATTGACGTAATGATTAATAGGGATAGTTGGGTGGAATTCTCGGGTGCCAAGGAACTCCAGTCACATAGCACAAA
+
CCCCCGG6BFGGGGGGGGGGGGGEGGGGGGGGGGGGGGGGGGGGGGGGGGGGGGGGGGGGGGGCGGGGGGGGGGGGGGGGGGGGGGGGGGGGGGFGGGGGCGGEFFGGGGGGGGGGGGGGG?8FGEFGCGGGGGFFGGGGGGCCCFFFFGFGGEGGGGGFGGFGDDEDGGGGGGDGGDGGGGGGGGGGDFFGGGGGFA@FCG,>EBFGFFFGGGGF,,,=CFGFDBGGGFEGCE887=FG++=:7?+=6:;?6CFGC*;*8=CGC<>A<FC5CDF76>F6E;?703322*+29:7EFA5E*
@M03152:184:000000000-AWYW1:1:2106:17815:5636 1:N:0:ATAGCACAATACCTGT
AAGCTCGTAGTTGAATTTCGGGGTCAGTAGGTCGGTCGTGCCACCGGTATGCACTGGCTTCACTGATTCCTCCCTCTTGTAGAACCGTGATGCCATTAATTTGGTGTTGCGGGGAAACAGGACTGTTACTTTGAAAAAATTAGAGGGTTTAAAGCAAGCTAACGCTTGAATACATTAGCATGGAATAATGAAATAGGACGTCGATCTTATTTTGTTGGCTTCTAGGGTTGACGTAATGATTAATATGGATAGTTGTGTGGAATTCTCGGGTGCCAAGGAACTCCAGTCACATAGCACAACA
+
A<-<6<F@FF@CFFECEF<CEEF+;FFFAFFD@FCEEGGEGGFFG::FGGFGGGFACFGGGFFEGGGGGGEFGDFDFFFGGFCFC<FFFFGGFFCF<,E,5?EFG7=FGF7FGG:FCEEFGFGAFFAEGF,,,A?,:,+3,57F,,3B<:FFCCACDCCFCF<7F<FGD>;3>@ACCGFFA,DC9FFG@>,?,2>9,:,F1<F**<F;9@,@C@FDFC++**?CFCF99:8<C1;CCGFF7;+<C+<+1=@6+09+;CCE++<CE9+A*587C47>CF):6++9+<C+9*<F?7*++0022
@M03152:184:000000000-AWYW1:1:2106:18353:5985 1:N:0:ATAGCACAATACCTGT
AAGCTCGTAGTTGAATTTCGAACCTGGTCGGGCGGTCTGCCTATTGGGTACGTACTGTCTGGCTGGGTTCTACCTCTTGGTGAGCCGGCATGCCCTTAATTGGGTGTGTTGGGGAACCAGGACTTTTACCTTGAGAAAATTAGAGTGTTCAAAGCAGGCCTTTGCCTGAATACATTAGCATGGCATAATAAAATAGGACGTGCGGTTCTATTTTGTTGGTTTCTAGAGTCGCCGTAATGATTAATAGGGATAGTTGGGTGGAATTCTCGGGTGCCAAGGAACTCCAGTCACATAGCACAAA
+
CCCCCGGGGGGGGGGGGGGGGGGGGGGGGGGGGGGGGGGGGGGGGGGGGGGGGGGGGGGGGGGGGGDFGGGGGGGGGGGGGGGGGGGGGGGGGGGGGGGGGGGGGGGGGGGGGGGGGCFGGGGGGGGGGGGGGGGGGGGGGGGGGGGGGGGGGGGGGGGGGGGGGGGGGGGGGGGGGGFGGGGGGGGGGGEGGGGGFFFGCFGGGGGDFFGGGGGGGGGGDGGFFFFGC?CEGGDGCFFFFGGGGDGFG?>CFCC7CCEEGD?FF+<CD5CCEDFFF>FCC6<DCEC9EB90<>F69+*A*
@M03152:184:000000000-AWYW1:1:2106:21713:5992 1:N:0:ATAGCACAATACCTGT
AAGCTCGTAGTTGAATTTCGGGATCAATGAGTTGGTCGTGCCCTTGGTATGAACTGGCTTTATTGGTTCTCACCTTCTAATGAACCATAATGTCATTCATTTGATGTTTTGGGGAATTAGGACTGTTACCTTGAAAAAATTAGAGTGTTTAAAGCAGGCTCACGCTTGAATACATTAGCATGGAATAATGAAATAGGACATCGCATTCTATTTTGTTGGTTTCTAGGATCGATGTAATGATTAATAGGGATAGTTGGGTGGAATTCTCGGGTGCCAAGGAACTACAGTCACATAGCACAAA
+
CBCCBGGECGFGGFGGGGGGGGGGFCFGGGGGGGGGGGGGDGGGGGGGGGGGGGGGGGGGGGGGGGGGGGGFGGGGDGGGFGGGGGGGGGGGGGGGGGGGGGGFGGGGAFFEGGFE8FFGGGGGGFGGGGCGCEGFEGGGGGGGGGGFGGGFGCFEFGGFFGGGFGGGGGFGGGGGGAGGGFGGGGGGGFGGGGGGGG8FG9=3>FFGGFGGAFGFGCGGGCBC=FGFAFCCDF>;;,,D?ECFGFFFGGACFF,2<C@ECF99A,,,8*8*:8D+0AFCC>F7ECFF6;+>EC7+=+96*
@M03152:184:000000000-AWYW1:1:2106:21022:6011 1:N:0:ATAGCACAATACCTGT
AAGCTCGTAGTTGAATTTCGGGGTTAGTAGGTTGGTCATGCCTCTGGTATGTACTGGTCTCACTGATTCCTCCTTCCTGATGAACCGTAATGCCATTAATTTGGTGTTGCGGGGAATTTGGACTGTTACTTTGAAAAAATTAGAGTGTTTAAAGCAAGCTAACGCTTGAATACATTAGCATGGAATAATGAAATAGGACGTTCGATCCTATTTTGTTGGTTTCTAGGATTGACGTAATGATTAATAGGGATAGTTGGGTGGAATTCTCGGGTGCCAAGGAACTCCAGTCACATAGCACAAA
+
CCCCCGGCEGGFGFGGGGGGGGGEGGGFGGGGGGGGGGGGGGGGGGGGGGGGGGGFGGGGGGGFGGGGGGGGGGGGGGGGEGGGGGGGGGGGGGGGGGCFFFGGFGCFGGGGGGGGFFDFGGGGGGGGGGFFGGGGGGGGGGGGGFFGGDFAEGGGGGGGGGFGGCEFGGFFFF<FDGFGGGGGGFGGGGGGGGGGGGFGGGGGGGGGGGGC@FGGGGGGGD;B@?CCFBCCEGEC6CFDD<C?FFCFGGAFGG7>EEG@8C?<F99@<E=DGD0CF@FFG6C>C8F+999C@CG?9?FC*
@M03152:184:000000000-AWYW1:1:2106:6111:6140 1:N:0:ATAGCACAATACCTGT
AAGCTCGTAGTTGAATTTCGGGGTTAGTAGGTTGGTCATGCCTCTGGTATGTACTGGTCTCACTGATTCCTCCTTCCTGATGAGCCGTAATGCCATTAATTTGGTGTTGCGAGGAATCTGGACTGTTACTTTGAAAAAATTAGAGTGTTTAAAGCAGGCTAACGCTTGAATACATTAGCATGGAATAATGAAATAGGACGTTAGATCCTATTTTGTTGGTTTCTAGGATTGGCGTAATGATTAATAGGGATAGTTGGGTGGGATTCTCGGGTGCCAAGGAACTCCAGTCACATAGCACAAT
+
A--@AFGG;DFFF9@FGGFFEDGGGD@FGGGGDEFGGDFGGGDFGCDEGGGGGGGFGGFGGGGGGGGGG9FGGGG9FECGFGGFGGGG@FGGGGGGFFFFFGFGFGFCGEF=FEF@,CFGGAFGGE9FFGDDCEGGGFGFGFFGFFGA<FFGGGAF8CGGCGFEGEGGGFGFE?<FGF=A,>B8D,DDFFFCFGGG=F8CFC,@CCCFEFCFGFGC,@8CEFGCC;F?F,D:68*:;>=9C@::FF7?E6),,5,>F=*B5*28:+++1=:C5CDGGF>CGF+:++8<+9CF97*+2+2:+
@M03152:184:000000000-AWYW1:1:2106:24016:6165 1:N:0:ATAGCACAATACCTGT
AAGCTCGTAGTTGAATTTCGGGATCAATGGATTGGTCATGCCGTTGGTATGTACTGGTCATATTGGTTCTCACCTTCTAAGGAACCATAATGTCATTCATTTGATGTTTTGGGGAATTAGGACTGTTACCTTGAAAAAATTAGAGTGTTTAAAGCAGGCTAACGCTTGAATACATTAGCATGGAATAATGAAATAGGACATCGCATTCTATTTTGTTGGTTTCTAGGATCGATGTAATGATTAATAGGGATAGTTGGGTGGAATTCTCGGGTGCCAAGGAACTCCAGTCACATAGCACAAT
+
CCCCCGGGGGFGGGGGGGGGGGEGGGGGGGGGGGGGGGGGGGGGGGGGGGGGGGGGGGGGGGFGGGGGGGGGGGGGGGGGGGGGGGGGGGGGGGGGGGGGGGGFGGFFGGGGGGGGGGGGGGGGFFGGGGGDFCFGGGGGGGGGGGCFEFEEEFFFGGGGGGFGFGGGFGFGGFGGG?FGGGGEFFCECFGGGGFGGGGGGGGGGGFCGFFGFGFFFFGGGGCGGFGGGGGGFGGF7,@:CCF?7DGFC?*=8>:7D511=B:EF@FE4EG4*/;7+;AC:*=>FGG90;FG9>>??+;:+
@M03152:184:000000000-AWYW1:1:2106:14309:6263 1:N:0:ATAGCACAATACCTGT
AAGCTCGTAGTTGAATTTCGGGGTTAGTAGGTTGGTCATGCCTCTGGTATGTACTGGTCTCACTGATTCCTCCTTCCTGATGAACCGTAATGCCATTAATTTGGTGTTGCGGGGAATTTGGACTGTTACTTTGAAAAAATTAGAGTGTTTAAAGCAAGCTAACGCTTGAGTACATTAGCATGGATTAATGAAATAGGACGTTCGATCCTATTTTGTTGTTTTCTAGGTTTGACGTAATGATTAATAGGGATAGTTGGGTGGAATTTTCGGGTGCCAAGGAACTCCATTCACAACGCATAAT
+
CCCCCGGGGGGGGGGGFFGGGGGF@FCCA9FG-C7FGFGGGGGGGF,E<@EGFFGGCF@<F9FCECFFGFFFGGGG8@EC@CCAECFCG,C@FG9FG96EC<<<E<C?6<FECCG:4FFGFFG9AFGADFDFE<FEFC@FEDFC,55CFFGGFC9FB<=FGFF++BFEGDFAF9FD<FFGGGDE,@CB;,EA,==ADCF*FF>>7FF7E9FFGF,FFG8DF86DC;B,?C*4,*6*,*,,4;=,=@F6=*;70CF9+7*=852??ECDC78CCD**6:566*<:+2:+<*::+1)*1**0+
@M03152:184:000000000-AWYW1:1:2106:16891:6310 1:N:0:ATAGCACAATACCTGT
AAGCTCGTAGTTGAATTTCGGGGTTAGTAGATTGGTCATGCCTCTGGTATGTACTGGTTTCACTGATTCCTCCTTCCTGATGAACCGTAATGCCATTTATTTGGTGTTGCGGGGAATTTGGACTGTTACTTTGAAAAAATTAGAGTGTTTAAAGCAAGCTAACGCTTGAATACATTAGCGTGGAATAATGAAATAGGACGTTCGATCCTATTTTGTTGGTTCCTAGGATTGACGTAATGATTAATAGGGATAGTTGGTTGGAATTCTCGGGTGCCAAGGAACTCCAGTCACATAGCACAAT
+
CCCCCGGGGGGGGGGGGGGGGGGGGGGGGGGGGGGGGGGGGGGGGGGGGGGGGGGGGGGGGGGGGGGGGGGGGGGGGGGFGGGGGGGGGDGGGGGGGGGGGGGGGGGGGGGGGGEGGGGGGGGGGGGFGGGGGFGGGGGGGGGGGGGGGGGGGGGGGGGGGCFFGGGGGGGGGGGGGFGGGGGGGGGGGGGGFGGGGGGGGFGGGGGGGFGGGGFGGGFGGGGGGC??CE,AF5BG;EF,=@9+;FEGFCFF9CGGG5EE*8CF?@FGDF=FCCDGC>@GFGGGFC+<AFFGGGDGGGGG7
@M03152:184:000000000-AWYW1:1:2106:26044:6338 1:N:0:ATAGCACAATACCTGT
AAGCTCGTAGTTGAATTTCGGGGTTAGTAGGTTGGTCATGCCTCTGGTATGTACTGGTCTCACTGATTCCTCCTTCCTGATGAACCGTAATGCCATTAATTTGGTGTTGCGGGGAATTTGGACTGTTACTTTGAAAAAATTAGAGTGTTTAAAGCAAGCTAACGCTTGAATACATTAGCATGGAATAATGAAATAGGACGTTCGATCCTATTTTGTTGGTTTCTAGGTTTGACGTAATGCTTAATAGGGATAGTTGGGTGGGTGTTTCGGGTGCCAAGGAATTCCATTCACTTAGCACAAA
+
CCCCCGGFCFFGGECFGGGGGGFFCFCAFGGFGGEGGEGFFGFFFGGGAEEEGGGFGGGGGGCCDEGGGFGEGFGFGGFFF<,CFF@CDFFGFGFDDFC@<9FF<DFEEEGGGCCFGFFEE,B54AFGGGCFC9B,?8FAGFFBEFGAF,CE9?FF,8F<FGFGGG:FD<DAF,<E=<,>,,@@<@,EC99A<EGGGGD:><F<@FGGG;,@DFGG7E>*:6;9:;,,6?*,,1=E5C,,1=<=C+<+220=0>CF+78B****2*<9>*?*177C+0):20+0:++0+/0+3*2+++2**
@M03152:184:000000000-AWYW1:1:2106:16931:6365 1:N:0:ATAGCACAATACCTGT
AAGCTCGTAGTTGAATTTCGGGGTCAGTAGGTCGGTCGTGCCAACGGTATGAACTGGTCTCACTGATTCCTCCCTCTTGTAGAACCGTGATGCCATTAACTTGGTGTTGCGGGGAAACAGGACTGTTACTTTGAAAAAATTAGAGTGTTTAAAGCAGGCTAACGCTTGAATACATTAGCATGGAATAATGAAATAGGACGTCGATCTTATTTTGTTGGTTTCTAGGGTTGACGTAATGATTAATAGGGATAGTTGGGTGGAATTCTCGGGTGCCAAGGAACTCCAGTCACATAGCACAATC
+
CCCCCGGGGGGGGGGGGGGGGGGGGGGGGGGGGGGGGGGGGGGGGGGGGGFGGGGFGGGGGGGGGGGGGGGGGGGGGGGGGGGGGGGGGGGGGGGGGEFGGGGGGGGGGGGGGGGGGGGGGGGGGGGFGGGGFGGAEFGGGGGGGGGGGGGGFFGGGGGGGGGDGGGGGGGGGGGGFGGGGGGGGGGGGGFGCGGGGGGEFGGCGGGFGGGGGGGG7CEGGGGGGGFGG>FFGG5CFGGGGA9CC?C6CGF?FGD6CEGCFCCGGGD5C5A);DDFCF4:FFFFFGGDGFGG:79CCC5++
@M03152:184:000000000-AWYW1:1:2106:20124:6446 1:N:0:ATAGCACAATACCTGT
AAGCTCGTAGTTGAATTTCGGGGTTAGTAGGTTGGTCATGCCTCTGGTATGTACTGGTCTCACTGATTCCTCCTTCCTGATGAACCGTAATGCCATTAATTTGGTGTTGCGGGGAATTTGGACTGTTACTTTGAAAAAATTAGAGTGTCTAAAGCAAGCTAACGCTTGAATACATTAGCATGGAATAATTAAATAGGACGTTCGATCCTATTTTGTTGGTTTCTAGGATTGACGTAATGATTAATAGGGATAGTTGGGTGGAATTCTCGGGTGCCAAGGAACTCAAGTCACATATCACAAT
+
CCCC@FGGGDFGEGGGF@FGGGGGGCFGGFFGG@FGGFGGGGGGGGGGFFFGGFGGGGFEG9FFGGGGGAEFEGGGEGGFFDACEFCFGDGGGGCCF<ECFCGG,CFEFGGDECFEFBFGGCGFGGGFFGGGGCGGGFEE4CFFGFGGGGGFGFDFFD>FC?EECGG<DFFFF,FCGG8,CF:@DFGGG,=BCDDF<BF@C:::AFGGGGGGGFGFDGGCFGFGC?9<CF667BC8C599BGEGGG?EFGFCFGFGFGEE*8?EFGGCD*=CG*7DF5):F*<>++3<C=A79:*3<CF?2
@M03152:184:000000000-AWYW1:1:2106:25021:6529 1:N:0:ATAGCACAATACCTGT
AAGCTCGTAGTTGAATTTCGAACCTGGTCGGGCGGTCTGCCTATTGGGTACGTACTGTCTGGCTGGGTTCTACCTCTTGGTGAGCCGGCATGCCCTTAATTGGGTGTGTTGGGGAACCAGGACTTTTACCTTGAGAAAATTAGAGTGTTCAAAGCAGGCCTTTGCCTGAATACATTAGCATGGCATAATAAAATAGGACGAGCGGTTCTATTTTGTTGGTTTCTAGAGTCGCCGTAATGATTAATAGGGATAGTTGGGTGGAATTCTCGGGTGCCAAGGCACTCCAGTCACATAGCACAAT
+
CCCCCGGGGGGGFGGGGGGGFGGGGGGGGGGGGGDFGGCGGGGGGGGGGGGGGGGGGFGGGGGGGGGCEGGGGGGGDEGGGG<FGGGGGGGGGGGGCFFGGGGGGGGGGGGGGEGGGGGGG??FDDD,FFGGGADE<DCGED,=,@<FFGG<CAAF@>FGCFC<FGFFAEFFGF<F9FCFGGGF7FCF;;;=BD,?:?F7<::FG7FCC<;CGC@F:<5BFB9C9FFFG;BED*3*5511:C7CC+<+:CFG+<C7C5E*C*+<C7<F3**>**9*<5>*CFFGF6CFF*A7<:7C++0:+
@M03152:184:000000000-AWYW1:1:2106:11231:6582 1:N:0:ATAGCACAATACCTGT
AAGCTCGTAGTTGAATTTCGGGGTTAGTAGATTGGTCGTGCCTCTGGTATGAACTGGTCTTACTGATTCCTCCTTCCTGATGAACCGTAGTGCCATTAATTTGGTGTTGCGGGGAAACTGGACTGTTACTTTGAAAAAATTAGAGTGTTTAAAGCAGGCTAACGCTTGAATACATTAGCATGGAATAATGAAATAGGACGTTCGATCCTATTTTGTTGGTTTCTAGGATTGACGTAATGATTAATAGGGATAGTTGGGTGGAATTCTCGGGTGCCAAGGAACTCCAGTCACATAGCACAAT
+
CCCCCGGGGGGGGFGGGGGGGGGGGGGGGGCGGGGGGGGGGGGGGGGGGGGGGGGGGGGGGFGGDFGGGGGGGGGGGGGGGEGGGGGGGGGGGGGGG<FGGGGGGFGGGGGGDGEEGGGGGGGC@FGFGGDFF99FFGEFGCFFGGGGGGGGGGGFGGDGGFGGGGDGC<CFGFGGCGFGGGF7<CGFFFCFFGAFGGGGGGGC<<FGGFGGD95DEFCEEGGGGGGCFC,5=CE=55C+9CECG?F6C6AE+A?+>5EEC>CGG<E:3*:7CCGGGF3EE>7:CGGGG=FG77769<CF+
@M03152:184:000000000-AWYW1:1:2106:14337:6597 1:N:0:ATAGCACAATACCTGT
AAGCTCGTAGTTGAATTTCGGGGTTAGTAGGTTGGTCATGCCTCTGGTATGTACTGGTCTCACTGATTCCTCCTTCCTGATGAGCCGTAATGCCATTAATTTGGTGTTGCGAGGAATCTGGACTGTTACTTTGAAAAAATTAGAGTGTTTAAAGCAGGCTAACGCTTGAATACATTAGCATGGAATAATGAAATAGGACGTTCCATCCTATTTTGTTGGTTTCTAGGATTGACGTAATGATTAATAGGGATAGTTTGTTGGAATTTTCGGGTGCCAAGGAACTCCAGTTACATTGCACAAA
+
CCCCCGGFCGGGGGGGGGGGGGGGGGGGGGGGGGGGGGGGGGEGGGGGGGGGGGGCGGGGGGGGGGGGGGGGGGGGGGG9FFFFFGGGGGGGGC,EFGFCAFFFGGGGFGGFGGGGGFF,?ABDGGGFGGGGGGGFAC@FCFFC<EEFGGFEGEFGGDFGFGGGGGGGGCGCFCEG,AFFFDFGGGGFGGGGBD9FFGGDGFFFCCGFE,ECGFCGCFGGECEFGCC,?B8ACEEGFGG,=,=9@<@?6,;::CF,>,<<,>;BC++1)*=>8CFGCFAG*23:8>+B++<++**+30:**
@M03152:184:000000000-AWYW1:1:2106:20931:6638 1:N:0:ATAGCACAATACCTGT
AAGCTCGTAGTTGAATTTCGGGGTCAGTAGGTCGGTCGTGCCACCGGTATGCACTGGCTTCACTGATTCCTCCCTCTTGTAGAACCGTGATGCCATTAATTTGGTGTTGCGGGGAAACAGGACTGTTACTTTGAAAAAATTAGAGTGTTTAAAGCAAGCTAACGCTTGAATACATTAGCATGGAATAATGAAATAGGACGCCGATCTTATTTTGTTGGTTTCTAGGGTTGACGTAATGATTAATAGGGATAGTTGGGTGGAATTCTCGGGTGCCAAGGAACTCCAGTCACATAGCACAATT
+
CCCCCGGGGGGGGGGGGGGGGGGGGGGGGGGGGGGGGGGGGGGGGGGGGGGGGGGGGGGGGGGGGGGGGGGGGGGGGGGGGGGGGGGGGGGGGGGGGGFGGFGGGGGGFGGGGGGGGGGGGGGGGGGGGGGGGGFGGGGGGGFGGFDGGGGGGGGGGGGGGFGGGGGGGGGGGGGGGGGGGG>FFGGGGGGGGGGGFDGGGGGGGGGGGGGFG,CFGGGFGFFEFGGGGCFGEGF=59EDEFEFGGGFFGFCFD?C8CECFGGGEFEDFCC7CFFCEFFGGGGGGGGGGFGGFFGGGGGD+
@M03152:184:000000000-AWYW1:1:2106:25624:6740 1:N:0:ATAGCACAATACCTGT
AAGCTCGTAGTTGAATTTCGGGGTTAGTAGATTGGTCGTGCCTTTGGTACGTACTGGTCTTACTGATTCCTCCTTCCTGATGAACCGTAATGCCATTAATTTGGTGTTGCGGGGAAACTGGACTGTTACTTTGAAAAAATTAGAGTGTTTAAAGCAACCTAACGCTTGAATACATTAGCATGGAATAATGAAATAGGACGTTCGATCCTATTTTGTTGGTTTCTAGGATTGACGTAATGATTAATAGGGATAGTTGGGTGGAATTCTCGGGTGCCAAGGAACTCCAGTCACATAGCACAAT
+
C@CCCGGFCFFGGGGGGGGGGGGFGGGGGGGGFGGGGGGGGGGGGGGGGGDGGGGGGGGGGGGGGGGGGGGCFGGGGGGCFGGGGGGGGGGGGFFGGGFGGGGGGGGGFGGGGGGGGGGGGG?FFFGGGGGFGFFDGFCGGFGGGFGGGFGGGD<FFDGGGGGGG:FGEFFGGAEFG>FGGGGFFGGGFGFFGGGCGFGGECE>:CFGG,2FEFCCGGGBFGCF7CEFGGCFG5;CC*=FGC@CCC7?CEAG?@CFGEGGCCCFGGGCDGDGEG*CGF36CEC:868<<7C?F7>?C7CC+
@M03152:184:000000000-AWYW1:1:2106:19050:6826 1:N:0:ATAGCACAATACCTGT
AAGCTCGTAGTTGAATTTCGGGGTCAGTAGGTCGGTCGTGCCAACGGTATGAACTGGTCTCACTGATTCCTCCCTCTTGTAGAACCGTGATGCCATTAACTTGGTGTTGCGGGGAAACAGGACTGTTACTTTGAAAAAATTAGAGTGTTTAAAGCAGGCTAACGCTTGAATACATTAGCATGGAATAATGAAATAGGACGTCGATCTTATTTTGTTGGTTTCTAGGGTTGACGTAATGATTAATAGGGATAGTTGGGTGGAATTCTCGGGTGCCAAGGAACTCCAGTCACATAGCCCAATC
+
CCCCCGGGGGGGGGGGGGFGGGGEGGGGFFFGGGGGGGGGGGGGGGGGGGGGGGGGEGCFGGGGGGGGFFGGFGGGGGGGGGGGGGG=EGGGDGG9FEGGGFGFGGGGGGGGGGGGGGGGGGGGGGGGGFFFG9FFGGGGFGFEGGGGAFFFGGFGFGGGGGGGGGDCGFGFCFFFFFGGGFGGGGGFFGGGGGFFGGG>FCEFFGGFFFGCCFGGGGGCFDG?FFGGD::CEGFGFD?CF9@@DCGCCFFGFG7CEGG559CG?7755E878<FDDF:?E6C62+<99@FG7F*+0:77*
@M03152:184:000000000-AWYW1:1:2106:8396:6830 1:N:0:ATAGCACAATACCTGT
AAGCTCGTAGTTGAATTTCGGGGTTAGTAGGTTGGTCATGCCTCTGGTATGTACTGGTCTCACTGATTCCTCCTTCCTGATGAACCGTAATGCCATTAATTTGGTGTTGCGGGGAATTTGGACTGTTACTTTGAAAAAATTAGAGTGTTTAAAGCAAGCTAACGCTTGAATACATTAGCATGGAATAATGAAATAGGACGTTCGATCCTATTTTGTTGGTTTCTAGGATTGACGTAATGATTAATAGGGATAGTTGGGTGGAATTCTCGGGTGCCTAGGAACTCCAGTCACATAGCACAAT
+
CCCCCGGGCGEGGFGGGGGGGGGCFFGGGGGGGGGGGGGGGCGGGGGGGGGGGGGGGGGGGGGGGGGGGGGGEGGGGFGGGGGGGGGEGGGGGGCGFGGGGGGGG@FGGFGGGGCEGGGGGC=E<FGGGGGGGFGFEGGDGCFEGFFGGGGGGGGGFCBE9BFGGGGGGGGFGGGGGGGFGFGGFFG=CF;FFFFGGGGG7@FEFFFGGFCCFFCGFC8C5D9DEGGFFC,AFCEGGCG9?EF,=FCFGGAFFGGGG=8ECF9BCFFCDE*CCGD*+))2<C620++<F?+<EC7+??5C0
@M03152:184:000000000-AWYW1:1:2106:22713:6831 1:N:0:ATAGCACAATACCTGT
AAGCTCGTAGTTGAATTTCGGGGTTAGTAGGTTGGTCATGCCTCTGGTATGTACTGGTCTCACTGATTCCTCCTTCCTGATGAACCGTAATGCCATTAATTTGGGGTTGCGGGGAATTTGGACTGTTACTTTGAAAAAATTAGAGTGTTTAAAGCAAGCTAACGCTTGAATACATTAGCATGGAATAATGAAATAGGACGTTCGATCCTATTTTGTTGGTTTCTAGGATTGACGTAATGATTAATAGGGATAGTTGGGTGGAATTCTCGGGTGCCAAGGAACTCCAGTCACATAGCACATT
+
CCCCCF@F@FBFEFEFGGFFGGG@@DEFGGGGGGGGFGGGGGGGGFFGAFGGFFGGGGAGGGGGGGGGEFG<CEGGEGF<FEEFGGECF7FEGGGEEGDGGGGGGEGGGGC:CEGGG8FAFCFGDFFDGGGGGBFFG<@FGEFCGFFGGG<FD9FBFDGFFGGGGCFFCFFDFEFGFGGGFGFGGGFGFECCFA=>3,>>FFCEGGGGGGCFCCFGD6DECFGD7CCFGGGF?EGGGGGCGG??>CC+=?AGG<7<9EE8B*+<7++2*:5787F77<FG?@+0CC+009CCG7FFD?C++
@M03152:184:000000000-AWYW1:1:2106:14727:6831 1:N:0:ATAGCACAATACCTGT
AAGCTCGTAGTTGAATTTCGGGGTCAGTAGGTCGGTCGTGCCAACGGTATGAACTGGCCTCACTGATTCCTCCCTCTTGTAGAACCGTGATGCCATTAACTTGGTGTTGCGGGGAAACAGGACTGTTACTTTGAAAAGATTAGAGTGTTTAAAGCAGGCTAACGCTTGAATACATTAGCATGGAATAATGAAATAGGACGTCGATCTTATTTTGTTGGTTTCTAGGGTTGACGTAATGATTAATAGGGATAGTTGGGTGGAATTCTCGGGTGCCAAGGAACTCCAGTCACATAGCACAATT
+
CCCCCGGGGGGGGGGGGGGGGGGGGGGGGGGGGGGGGGGGGGGGGGGGGGGGEFGFFGGGGGGGGGGGGGGGGGGGGGGGGGGGGGGGGGGGGGGGGEGGGGGGGGGGGGGGGGGGGGGGGGGGGGGGGGGGGGGF9FGGGGGGGGGGGDGGGGGGGGGGGGGGGFGGGGGGGCGGGFGGGGGGGGGGGGGFFGCFFGFGGGDGGGGGGGGGGGFGGGGGCFGC@FFGFEFGGEFFGGFEGGGGDCF=F=AFFGG8CE55CEFFEG@*5CCDCCGFF@FGGGGGGGGGGF?FC>C7FFC7+
@M03152:184:000000000-AWYW1:1:2106:22961:6856 1:N:0:ATAGCACAATACCTGT
ATGCTCGTAGTTGAATTTCGGGGTTAGTAGGTTGGTTATGCCTCTGGTATGTACTGGTCTCACTGATTCCTCCTTCCTGATGAACCGTAATGCCATTAATTTGGTGTTGCGGGGAATTCGGTCTGTTACTTCGAAAATATTAGAGCGTTTAAAGCAAGCTAACGCTTGAATACCTTAGCATGGAATAATGAAATAGGACGTTCGATCTTATTTTGTTGGTTTCTAGGCTTGACGTAATGATTAATAGGGATAGTTGGGTGGAATTCTCGGGTGTCAAGGAACTCCAGTCACATAGCACAAA
+
C-AC<<F:-C@6F<66C-6;:6C87<FF-F6C<C6@-,CCFGEEFF,FGGFGGCEDFFEFCDFCFDFFAC@FAFFGD9C<@C<@FFG,DFD@9@EFGFCD,?E?F7C,,<+@FGC+BF,+,+++B?@??<,,8+B:+,::<,FA,,@8:CBFD9,A>FD>FD<CC@CF8<BEC,@@B9AE<>F,EFE>CFG,,3@C,@,3**@>@9>,?7,,5@;F7>CC/B,,,?:,?,=:<***2/124C7:7>++*022<1+>+>EE8*+2++3:9FE/8)2:<666*;C>?88:+1<C<0*<++*:*
@M03152:184:000000000-AWYW1:1:2106:23427:6898 1:N:0:ATAGCACAATACCTGT
AAGCTCGTAGTTGAATTTCGAACCTGGTCGGGCGGTCTGCCTATTGGGTACGTACTGTCTGGCTGGGTTCTACCTCTTGGTGAGCCGGCATGCCCTTAATTGGGTGTGTTGGGGAACCAGGACTTTTACCTTGAGAAAATTAGAGTGTTCAAAGCAGGCCTTTGCCTGAATACATTAGCATGGCATAATAAAATAGGACGTGCGGTTCTATTTTGTTGGTTTCTAGAGTCGCCGTAATGATTAATAGGGATAGTTGGGTGGAATTCTCGGGTGCCAAGGAACTCCAGTCACATAGCACAAC
+
CCCCCGGGGGGGGGGGGGGGGGGGGGGGGGGGGGGGGGGGGGGGGGGGGGGGGGGGGGGGAEGGGGGFGGGGGGGGGGGGGGGGGGGGGDGGGGGGGGGGGGGGGGGGGGGGGGGGGGGGGGFGGGGGGGGGGDFFFGGGGGGGGGGGGGGGGGGGGGGGGGGGGGGG7FGGGGGDFGFGGGFGGGGGGGFFFGGGFGGDF@FGGGGGFEFGGGGGGGD8FFGGGFGGGC5CCCEDEGGC?CE+1<CFFGFFGCFF6EEEECFGGFFGDCC**17C0)70:0CGGGGGC=?9?C>?FCC6*
@M03152:184:000000000-AWYW1:1:2106:23860:6902 1:N:0:ATAGCACAATACCTGT
AAGCTCGTAGTTGAATTTCGGGTGCCAAGGAACTCATGATTAATAGGGATAGTTGGGTGGAATTCTCGGGTGCCAAGGAACTCCAGTCACATAGCACAATCTCGTATGCCGTCTTCTGCTTGAAAAAAAAAAATAATAAACATCTAGAAGCTGTTATGTATAAGGAATAACAAACTAAAATTTAACTGATTTGAACGAAACTATATATAGATCTATAGCTATCATTGTGTCCATTGTTCTTGAACATCTATTTTTCGTGACTGTGATTCACATGTTGATGCATTGTATTTGCTTGTTGTTT
+
CCCCCGGFGFCFGFFGGGGGGGFGGGGGGGGGGGGGGGGGGGG<FGGGGGGGGCFGGGGGGGGGGFGGGGGGGGGGGGGGGGGGCFFGFGGFFGGGGGGFGGGFGGGGGFGFEGDGGGGF9FGFFDFGEGGGG,8,5,5,,55,,:8<,,:,58:,,3,,,,,,,,,,,,,37,3,3,7@A,3=,,38,,,,8,,,,**3*,3,,7,,,,,,2,,,,52,,,,,,,5,,4,,4;;>,,,,,,4,*5,,,,+,,,45***+1+++2+24+++++*+++++++++++5++++++++02+****
@M03152:184:000000000-AWYW1:1:2106:14388:6931 1:N:0:ATAGCACAATACCTGT
AAGCTCGTAGTTGAATTTCGGGGTTAGTAGGTTGGTCATGCCTCTGGTATGTACTGGTCTCACTGATTCCTCCTTCCTGATGAACCGTAATGCCATTAATTTGGTGTTGCGGGGAAACAGGACTGTTACTTTGAAAAAATTAGAGTGTTTAAAGCAGGCTAACGCTTGAATACATTAGCATGGAATAATGAAATAGGACGTCGATCTTATTTTGTTGGTTTCTAGGGTTGACGTAATGATTAATAGGGATAGTTGGGTGGAATTCTCGGGTGCCAAGGAACTCCAGTCACATAGCACAATT
+
CCCCCEGGGGGGGGGGGGGGGGGGGGGGGGGGGGGGGGGGGGGGGGGGGGGGGFGGGGCGGGFGGGGGGGGGGGGGGGGCFFGGGGGGGGFEGGEFGGGGGGFFGFFGGGGGGGGGGGGGGGFDGGGGGGGGGGGGGFF@FGGFFGGGGGGGGDFGGGGGGGGGDG@FGDCDF9FGFGFCFGGFC9FFF9;FADGGFCF@BFEEFCCFGGGGG<BGGFEFC;C;CG5F8>C144B5A@7EDD:EGGFC6:4+AFC6*AEGF+>C:++:5C;<CGD4C).00<?4@+0<CFC7CD*9?:<++
@M03152:184:000000000-AWYW1:1:2106:8775:7031 1:N:0:ATAGCACAATACCTGT
AAGCTCGTAGTTGAATTTCGAACCTGGTCGGGCGGTCTGCCTATTGGGTACGTACTGTCTGGCTGGGTTCTACCTCTTGGTGAGCCGGCATGCCCTTAATTGGGTGTGTTGGGGAACCAGGACTTTTACCTTGAGAAAATTAGAGTGTTCAAAGCAGGCCTTTGCCTGAATACATTAGCATGGCATAATAAAATAGGACGTGCGGTTCTATTTTGTTGGTTTCTAGAGTCGCCGTAATGATTAATAGGGATAGTTGGGTGGAATTCTCGGGTGCCAAGGACCTCCAGTCACATAGCACAAT
+
CCCCCFGGFFGGGGGGGFFGGGGGGGGGGGGGGGGGGGGGGGGGGGGGGGGGGGGGGGGGGGGGGGGGGGGGGGFGGGGGGGGGGGGGGGGGGGGGGGFGGGGGGGGGGGCGGGGGGGGGDFGGGGGGGGGGG?F8BFGGCFD<AFGDFFFGGGGGFGGGGGGGGGGGCGGGC,@EBFGGGGGGGGGGGGCG;;9BFFGGF*DFC<FEF9FFGGGGGG5C=EBB9?BFGG>ECEGD559:?EE+2>C67CFF6+<+85C***29EGGG5C*/835C<@FF*27*:*++0*+332*6CFFC+
@M03152:184:000000000-AWYW1:1:2106:18355:7238 1:N:0:ATAGCACAATACCTGT
AAGCTCGTAGTTGAATTTCGGGGTTAGTAGGTTGGTCATGCCTCTGGTATGTACTGGTCTCACTGATTCCTCCTTCCTGATGAACCGTAATGCCATTAATTTGGTGTTGCGGGGAATTTGGACTGTTACTTTGAAAAAATTAGAGTGTTTAAAGCAAGCTAACGCTTGAATACATTAGCATGGAATAATGAAATAGGACGTTCGATCCTATTTTGTTGGTTTCTAGGATTGACGTAATGATTAATAGGGATAGTTGGTTGGAATTTTCGGGTGCCAAGGAACTCCAGTTACATAACACAAT
+
CCCCCGGGGGGGGCGGGGGGGGGGGGGFFGGGGGGGGGGGGGGGGGGGGGGGGGGFGGGGGDGFFGGGGGGGGGGGEGFADE9FGGGGGFGFFGGGGFFGGFFGGGGG8FGGGGFEGGGGGF=FGGGGCFFFDFAFFFGGGE=FEGDGCFGGFGGCDEGGGGGGEGCFFFFF<<@=C<=,F,<8DGGFGFGG9CFEFGGGFFEFFFF7E@FFFG9FFCCGGG9F7;CCEGC?E5BC,:?,=C11C7CCG*0:+>F9C**1=+?FE+4+)**;C540085:CCFGGF+0+*0+<0*20+*:7
@M03152:184:000000000-AWYW1:1:2106:19384:7394 1:N:0:ATAGCACAATACCTGT
AAGCTCGTAGTTGAATTTCGAGCTTGACAAACGGTCTTGGCATTTGTCTAGTACTGTTCTGTTGAGCTCTTCCTTCTAGGGAACTAGAGTGCCTTTAATTGGGTGTTCTAGGGAACTAGGACTTTTACTGTGAAAAAATTAGAGTGTTTAAAGCAGGCTTACGCTTGAATACATTAGCATGGAATAATAGAATAGGACTTTGGTTCTATTTTGTTGGTTTCTAGGACCAAAGTAATGATTAATAGGGATAGTTGGTTGGAATTCTCGGGTGCCAAGGAACTCCAGTCACATAGCACAATCT
+
CCCCCGGGGGGGGFGGGGGGGGGGGGGGGGGGGGGGGGFFGGGGGGGGGGGGGGG@FGFGFFGFGFGGGGGGGGGGGFFGGFGGGFGGGGGGGGGFEFGFGGFGGGGGGGFFG,FGGGGGGGGGGG9FGDGGGGFCGEGGGGGFGGGGGGGGFGFF<FGGGGGGEGGCFFFFGGGGADFFFG8FGGFGGGGGGCFGFEGGGGCGFEG9EGFGCGGA7EGGFF936FGF68E8FG9FFGGGG7FGC?67=EFGG7F4@C7>,?C;9,*4)=?5EFFDCFAEGF6*+>F??=FF+8+<=6>?9
@M03152:184:000000000-AWYW1:1:2106:20761:7673 1:N:0:ATAGCACAATACCTGT
AAGCTCGTAGTTGAATTTCGGGGTTAGTAGGTTGGTCATGCCTCTGGTATGTACTGGTCTCACTGATTCCTCCTTCCTGATGAACCGTAATGCCATTAATTTGGTGTTGCGGGGAATTTGGACTGTTACTTTGAAAAAATTAGAGTGTTTAAAGCAAGCTAACGCTTGAATACATTAGCATGGAATAATGAAATAGGACGTTCGATCCTATTTTGTTGGTTTCTAGGATTGACGTAATGATTAATAGGGATAGTTGGGTGGAATTCTCGGGTGCCAAGGAACTCCAGTCACATAGCACAAT
+
CCCC9FGGGGGGGGGGGGGGGGGGEGGGGGGGGGGGGGGGGGGGGGGGGGGGGGGGGGGGFFGGGGGGGGGGGGGFGGGGGGGGGGGGGGGGGGGGGGGGGGGGGGGGGGGGGDEGGGGGGGGGGGGGGGGGG<FDFGFGGGGGGGFGFGGGGGGGGGGGGGGGGGGGGGGGGFGGGGGGGGGGGGGGGGGGGGGGGGGGGFCGFGGGG9FFGFGGGGGGGGGGGGGFGGECEGGGGG7=CFCCFC7C=CAFCF7C?5;*:C9;FEGD5=CF=DFGGFFC?;FG+AFF+*0<C7*2+<FC+
@M03152:184:000000000-AWYW1:1:2106:16338:7912 1:N:0:ATAGCACAATACCTGT
AAGCTCGTAGTTGAATTTCGGGATCAATACGTCGGTCGTGCCTCGGTACGTACTAACGTCATTGATTTCTCCCTTCTGACGAGCCGTGATGTCATTAATTTGGTGTTACGGGGAGTCAGGACTGTTACTTTGAAAAAATTAGAGTGTTTAAAGCAGGCAATCGCTCGAATACATTAGCATGGAATAATGAAATAGGACGTTCGAACCTATTTTGTTGGTTTCTAGGATCGACGTAATGATTAATAGGGATAGTTGGGTGGAATTCTCGGGTGCCAAGGAACTCCAGTTACATAGCAAATAC
+
CCCCCGGGGFFGGGGGGGGGGGGGGFGGGGGGGGGGGGGGGGGGGGGGGEFFGGGGEGGGGGGGGGGGGGGFGFGFFGGGGEGEGG?FGGFGFGGGGGFGGGGGGGGGGGGGGCEGFGFGFGCDGGGGGG95EBFAE+,BDFGFGF,CDFGGGFGE<EF>FFFCCFCGFC7>@@=FCCFCFGG@EGGGGFGGGGGFGGGGG>*@FGGGCFGGGCCGGFEFGCGDCCCE?58?=C*8CC7FFF9EDGG=GCFGGFCFGGGGF@CG+ACEF5*1*9C6*0.AA6CF880+09?9<CF7+7*+3
@M03152:184:000000000-AWYW1:1:2106:26222:7920 1:N:0:ATAGCACAATACCTGT
AAGCTCGTAGTTGAATTTCGGGGTTAGTAGGTTGGTCATGCCTCCGGTATGTACTGGTCTCACTGATTCCTCCTTCCTGACGAACCGTAATGCCATTAATTTGGTGTTGCGGGGAATTTGGACTGTTACTTTGAAAAAATTAGAGTGTTTAAAGCAGGCTAACGCTTGAATACATTAGCATGGAATAATGAAATAGGACGTTGATCTTATTTTGTTGGTTTCTAGGATTGACGTAATGATTAATAGGGATAGTTGGGTGGAATTCTCGGGTGCCAAGGAACTCCAGTCACATAGCACAATC
+
CCCCCFGGGGGGGGGGGGGGGGGGGGGGGGGGGGGGGGGGGGGGGGGGGGGGGGGFFGGGGGGGGGGGGGGGGGGGGGGGGGGGGGGGGGGGGGGGGGGGGGGFGFFGGGGGGGGGGFGFGGGFGGGGGGGGGGG9FFGGGDGFCFGGGGGGGGGG@GGGFGGGGGGFGGGGGFGGFGGGGAFGEGGGGGGGGGGGFFGGGGGFGGGGGGGGGGGGGGEGGGGGGFFFGFFGGGF8>FC7F@:FC?CF?FFFGGGFGGBEFCFFFGFCFEF)?*:<5.7AC?9*+0<:9=9FCFF7FF:72
@M03152:184:000000000-AWYW1:1:2106:4039:8037 1:N:0:ATAGCACAATACCTGT
AAGCTCGTAGTTGAATTTCGAGATCAGTACGCTGGTCGTGCCTTCGGTATGCACTGGTGTCACTGGTTTCTCCCTTCTGAAGAACCGTCATGCCATTAAGTTGGTGTGGCGGGGAATCAGGACTGTTACTTTGAAAAAATTAGAGTGTTTAAAGCAGGCTCGCGCTTGAATACATTAGCATGGAATAATGAAATAGGACGTTTGACCCTATTTTGTTGTTTTCTAGGCTCGACGTAAAGTTTAATAGGGATAGTTGGGTGTAGTTCTCGGGTGCCCAGGAACTCCAGGAACATAGCACAAT
+
CC<BCFCCFFGGGGGGGGG?F<FGGGEFFGGEGG7CDBC@@FGGGGG7CF,,,CF8FGGGFGGGGGFGDGGGGGGGGGCFEFG<CEBCGGFGFFF6C,<C?FGDCE,,B,>FG>CE,B9CF,B=BFF@<FDA,<A?,,@8B3:8CFGF9,BED><<<+>3@C:C**>B>F,@FCF2,,,,33,2:D9;,,@=;@B9,,,4<*@7<,7=CFDCC9CC:***9*<9C+3*+3885**;7*303+++:0:<7*)*+0<++*;**+++229+9*:CGCF*0.<2C8+28+<**)22+*0+++2*+
@M03152:184:000000000-AWYW1:1:2106:7330:8037 1:N:0:ATAGCACAATACCTGT
AAGCTCGTAGTTGAATTTCGGGGTTAGTAGGTTGGTCATGCCTCCGGTATGTACTGGTCTCACTGATTCCTCCTTCCTGACGAACCGTAATGCCATTAATTTGGTGTTGCGGGGAATTTGGACTGTTACTTTGAAAAAATTAGAGTGTTTAAAGCAAGCTAACGCTTGAATACATTAGCATGGAATAATGAAATAGGACGTTCGATCCTATTTTGTTGGTTTCTAGGCTTGACGTAATGATTAATTGGGATAGTTGGGTGGAATTCTCGGTTGCAAAGGAACTCCAGTCACATAGCAAAAT
+
C9B-6FF@8CCGFFGGGGGGGGGGGGGGGGGGGGEFDGGGGGGFGGGGGGGGGGGGFGGGGGGGGGGGFGGGGGGGGGGGGDECFEFGGGFGGFFGGA,CEGGCFFFGFEC@G748?FFG9EFCFFE?FFGGF9F9CE@EFDGGGFAGGGGGG9DGGGDAFGGGFGGGG7FFCFGFF,DFGGF;FGGGGFG,FF9EFGGGGGGDC;:EFFGGFCFGGGDEF6B;,C9?4,:EFG>8CFGF@FG?C+:+*:A2<C71+:EB**00A9@C/C/95<**+0)0*202<F<+2=CEGDCG++260
@M03152:184:000000000-AWYW1:1:2106:17752:8285 1:N:0:ATAGCACAATACCTGT
AAGCTCGTAGTTGAATTTCGAACCTGGTCGGACGGTCTGCCTATTGGGTACGTACTGTCTGGCTGGGTTCTACCTCTTGGTGAGCCGGCATGCCCTTAATTGGGTGTGTTGGGGAACCAGGACTTTTACCTTGAGAAAATTAGAGTGTTCAAAGCAGGCCTTTGCCTGAATACATTAGCATGGCATAATAAAATAGGACGTGCGGTTCTATTTTGTTGGTTTCTAGAGTCGCCGTAATGATTAATAGGGATAGTTGGGTGGAATTCTCGGGTGCCAAGGAACTCCAGTCACATAGCCCAAT
+
CCCCCGGGGGGGGGGGGGGGFGGGGGGGGGGGGGGGGGGGGGGGGGGGGGGGGFGGGGGGGGGGGGGGGGGGGGGGGGGGGGGFGGGGGGGGGGGGGGGGGGGGGGGGGGC@EGGGGGGGGFFGGGGGGGGGGGGGFGGGGGGFGGGGGGFGGGGGGGGGGGFFFDGGFGGGGGGGGAFCFFDG7FGDECEG9ECGFA7FGGGGDCFGGFGGGGGGGECEFFFGGCGGCFEG=CEE*CFGGGGGGG?ECFFGFEGGGDGD58CFG?F?*C*18DGGC>):*A6:EG8ECFGFG7?F+*7/*
@M03152:184:000000000-AWYW1:1:2106:22665:8299 1:N:0:ATAGCACAATACCTGT
AAGCTCGTAGTTGAATTTCGGCGTGCGCTTGGGCTGGTCGGCCGTCAAGGTCTGTACCGTTCAGGTCACGCCCCACTGTAGGATACTCACCGCTGTCCTTAACTGGGTGGCGGTAAAAGGTGTAGCCTATGGGGGCAACCCTGTAGGTTATTGCTGGGGTTCCTACTCTTTTACTTTGAGCAAATTAGAGTGTTCAAAGCAGGCAATCGAGCCTTGAATACTTCAGCATGGGATAATGGAACAGGACTGGGGTCCTGATTTCGTTGGTTTCTAGGATCTCAGTAATGATTAATAGGGATAG
+
CCCCCGGGGGGGGGGGGGGGGGGGGGGGGGGGGGGGGGGGGGGGGGGGGGGGGGFFFGGGGGGGGGGGGGGGGGGGGGGGFGGGGGGGGGGGGGEGGGGGGGGGGGGGGGGGGGGGFFGDGGGGGGGGGGGGGEGGGGGGGGGGGGGGGGGGGGGGGGGGGGGGCGGGGGGGGGGGGGFGGGGGFGGGGF@CFGGGGGCCFGGGGGGGGFGGGGGEFGGGGGGGGGGGGGGGGGCGGGGGGGGGGGGGGCFGGGGGGGGGGGGFFDFE3CFGCF49?4=?9+:CGGGG?=ECGGGGC?FG6
@M03152:184:000000000-AWYW1:1:2106:18688:8320 1:N:0:ATAGCACAATACCTGT
AAGCTCGTAGTTGAATTTCGGGATTGGGATATATCGATCGTGCCTTTAGGGGCATGAAACGGTGTGTAGCCAATTTCTCACCTTCTGGTGAGTCGGGATGCTCTTGGGTGTTTCGATGAATCAGGACCTTTACTTTGAAAAAATTAGAGTGTTTAAAGCGGGCATTTTTGCCTGAATACATTAGCATGGAATAATAAAATAGGACGATGGTTCTATTTTGTTGGTTTTAGGACCACGTACTGATTAATAGGGATAGTTGGGTGGAATTCTCGGGTGCCAAGGAACTCCAGTCACATAGCAC
+
CCCCCGGGGGGGGGGGGGGGGGGGGGGGGGGGGGGGGGGGGGGGGGGGGFGGGGFFFGGGGGGGGGGGGGGGGGGGGGFDGGGGGGGGGGGGGGGGGGGGFGFGGGGGGGGGGGDFFGGFFGGGGGGGGGGGGGGGGGGGGGDGFFFEFGGGGGGGGGGGGGDEGGGFGGGGGGDFFFGGGGG=ECFFF?FFECGCFFDFGECBFGEGEFGGFGGGGGGFGGG>EGGF>2,4:CFG5CG*5;9<CAEFF7;*08A8>C;7*C8BE6EDCF:7*9C5CFFEFF=C;AF+<9?+2:7?<C*+0
@M03152:184:000000000-AWYW1:1:2106:16922:8351 1:N:0:ATAGCACAATACCTGT
AAGCTCGTAGTTGAATTTCGAACCTGGTCGGGCGGTCTGCCTATTGGGTACGTACTGTCTGGCTGGGTTCTACCTCTTGGTGAGCCGGCATGCCCTTAATTGGGTGTGTTGGGGAACCAGGACTTTTACCTTGAGAAAATTAGAGTGTTCAAAGCAGGCCTTTGCCTGAATACATTAGCATGGCATAATAAAATAGGACGTGCGGTTCTATTTTGTTGGTTTCTAGAGTCGCCGTAATGATTAATAGGGATAGTTGGGTGGAATTCTCGGGTGCCAAGGAACTCCAGTCACATAGCACAAT
+
CCCCCGGFGG;FFGGGGGGGGGFGGGGGGGGGGGGGGE@FGGGGGGGCFFGGGGGGGGEFFFGGGCGGGGGGGGGGGCFFFGGCFGGGGDGGGGGGFF9FEFGGGGGGGGFGGGCFGFCGC7BFGFFGGGGGG9FF93<DFFGEGFGGGGGGGGGGFGG+<BC,@F=<7DFFFDFF;FGGFCFGGGGGCFCA;DFG:FG>FF*<7<CBECFGGGEFCG>CF>+?@9>CGGGCC5:EEFF?FF+<:E+CCFFF?FCGFDGGCE6<EFGG3**/8<DCGFF:AEEF?86C6*0<<C7++3>6+
@M03152:184:000000000-AWYW1:1:2106:22273:8427 1:N:0:ATAGCACAATACCTGT
AAGCTCGTAGTTGAATTTCGGGGTTAGTAGGTTGGTCATGCCTCTGGTATGTACTGGTCTCACTGATTCCTCCTTCCTGATGAACCGTAATGCCATTAATTTGGTGTTGCGGGGAATTTGGACTGTTACTTTGAAAAAATTAGAGTGTTTAAAGCAAGCTAACGCTTGAATACATTAGCATGGAATAATGAAATAGGACGTTCGGTCCTATTTTGTTGGTTTCTAGGATTGACGTAATGATTAATAGGGATAGTTGGGTGGAATTCTCGGGTGCCAAGGAACTCCAGTCACATAGCACAAT
+
CCCCCGGGGGGGGGGGGGGGGGGGGGGGGGGGGGGGGGGGGGGGGGGGGGGGGGGGGGGGGGGGGGGGGGGGGGGGGGGGGGGGGGGGGGGGGGGGGFFGGGGGGGGGGGGGGGGGGGGFGGGGGGGGGGGGGGFGGGEGGGGGGGGGGGGGGGGGFGGGGGGGGGDGF8FFGAFGGGGGGGGGGGGFGCFDGFGGFFGGGGGEGGGGGCGGFGGGGGFEFGGGGG9CGFFEGGGC?FG?CFCFGGG6=GFFCGGGGGGEEF9CGCF?CEDF8>C>65:FDGGGF+:CEFGGGF7C9EC6+
@M03152:184:000000000-AWYW1:1:2106:8440:8455 1:N:0:ATAGCACAATACCTGT
AAGCTCGTAGTTGAATTTCGGGATCAATACGTCGGTCGTGCCTCGGTACGTACTAACGTCATTGATTTCTCCCTTCTGACGAGCCGTGATGTCATTAATTTGGTGTTACGGGAAGTCAGGACTGTTACTTTGAAAAAATTAGAGTGTTTAAAGCAGGCAATCGCTCGAATACATTAGCATGGAATAATGAAATAGGACGTTCGGACCTATTTTGTTAGTTTCTAGGATCGACGTAATGATTAATAGGGATAGTTGGGTGGAATTCTCGTGTGCCAAGGAACTCCAGTCACATAGACCAACC
+
CCCCCFGG7FFGGGGGGGGAEGFEGGGGGGGGGGGGGGEEGGGGGGGGGGGGGGGGGGGGGGGGGGGGGGGGGGGGGGGGGGGGGGGGGGFGGGGG9CFFGGGGGGFGGDGGDG7EF9AFGGFFGDEGGGGCFCEAEFFFGGF9EFCFFGGGGFGGFGGGGGDGGGCEEFFGG9@FGGFGGGGGGGGFGGAFGFFGDGGGG<CCCFG@EGGGFCGG@FFGGCGGFFBEE>8EEBB8F?FGGCCGG7C6?6)3>C795ACG89<:?F+:/:/*<CFFF)8:FFF*38:C7=+:C**++*1**
@M03152:184:000000000-AWYW1:1:2106:10462:8534 1:N:0:ATAGCACAATACCTGT
AAGCTCGTAGTTGAATTTCGGGGTCAATTCACAGGTCGTGCCAATGGTACGTACTGGTTTTGTTGATTCCTCTCTTCTGAGGAGCCGCGATGTCATTAATTTGGTGTCGCGGGGAATCAGGACTGTTACTTTGAAAAAACTAGAGTGTTTAAAGCAAGCTAACGCTTGAATACATTAGCATGGAATAATGAAATAGGACGTTTGATCTTATTTTGTTGGTTTCTAGGATCGACGTAATGATTAATAGGGATAGTTGGGTGGAATTCTCGGGTGCCAAGGAACTCCAGTCACATAGCACAAA
+
CCCCCGGGGGGGGGGGGGGGGGGGGGGGGGGGGGGGGGGGGGGFGGGGGGGGGGGGGGGGGGGGGGGGGGGGGGGGGGGGGGGGGEEGGCEEFGAFGGFDGGGGGGGGGGCFEGGGGGGGFGGGFFFGGGGG9FGG<FGGGGCFFFGGGGGGGFGGGGGGGGGGGGGGGGGFGGGGGGGGGGGGGFCFFCFFGGGGFC,CFG@BCFCCFFGGGGGG72;C=FFGGF?G?BBEGGCCF5CEF7<1CCFFFC>F@CFFC58CEC996+9:75=5*C<CF7>CE8+:CF+3<7CG77:?C7*0*
@M03152:184:000000000-AWYW1:1:2106:24562:8603 1:N:0:ATAGCACAATACCTGT
AAGCTCGTAGTTGAATTTCGGGGTTAGTAGATTGGTCATGCCTCTGGTATGTACTGGTTTCACTGATTCCTCCCTCTTGTAGAACCGTGATGCCATTAATTTGGTGTTGCGGGGAAACAGGACTGTTACTTTGAAAAAATTAGAGTGTTTAAATCAGGCTAACGCTTGAATACATTAGCATGGAATAATGAAATAGGACGTCGACCTTCTTTTGTTGGTTTCTAGGGTTGACGTAATGATTAATAGGGATAGTTGGGTGGAATTCTCGGGTGCCAAGGAACTCAAGTCACATAGCACAATT
+
CCCCCFGGGGGGGGGGGGGGGGGGGGGGGGGGGGGGGGGGGGGGGFGGGGGGGGGFGGGGGGGGGGGGFGGGGGGGGGGGGGGGGGGEGGGGGGCEGGCGFGCCGGGGGGGEGGGGGGGFGGGGGGGFFAFFG9FGCDDFGFGGCGGGGGGD?,CBFGGGGGGGDGGGGDDFCF9@D=FFGA@FGFFCGFGGFGGGGAFGECEFFGGG,FCGGGDFFCCFGGGG9E8CG>CGCE85CFG?ECEFGGG**7;6CCCF5=ECCFFGGG:57EE);9C6:54EEG?*++3+<=9FC*9:+*9C+
@M03152:184:000000000-AWYW1:1:2106:9615:8617 1:N:0:ATAGCACAATACCTGT
AAGCTCGTAGTTGAATTTCGGAATTGGGAGCAACCGGTCTGCCGGTTGGTATGTACTGTTGTTCTCGTTCTCTTTTGATGGAAACTTATCTCTTCTCTTAATTGAGCGGAGAGTGGGTCAGTAAAGAATTGAACCTTTCGATTGTTGTTTACTTGTATTCAAGAATTGAAAATCATTTCACTTACTCCTACTTTTGTAAGTTCCATCTCATTTACTTTGAATAAATTAGAGTGTTTAAAGCAGGCGATTTTTTGCCTTTGAATACATTAGCATGGGATAATAGAATAGGACTTCGGTTCTT
+
CCCCCGGGGGGGGGGGGGGGGGGGGGGGGGGGGGGGGGGGGGGGGGGGGGGGGGGGGGGGGGGGGGGGGGGGGGGGGGGGGGGGGGGGGGGGGGGGGGGGGGGGGGGGE@FGGGGGGGGGGGGGGGGGGGGGGGGGGGGGFGFGGGGGGGGGGGGGDGGFFFGGGGGGAFGFGGGGGGGGGGGGGGGGGCGGGGGGGGFFFGCCFGGGGDGGGGGGGGD;DFE;FEGGGGEFGGGGG?F:EGF7CCCEGGFGGD?FFGGC9CGFFFGGGGGFGGGFGFF?FG?7@EGGDFF9@7CECEDG7
@M03152:184:000000000-AWYW1:1:2106:23058:8700 1:N:0:ATAGCACAATACCTGT
AAGCTCGTAGTTGAATTTCGGGGTTAGTAGGTTGGTCATGCCTCTGGTATGTACTGGTCTCACTGATTCCTCCTTCCTGATGAACCGTAATGCCATTAATTTGGTGTTGCGGGGAATTTGGACTGTTACTTTGAAAAAATTAGAGTGTTTAAAGCAAGCTAACGCTTGAATACATTAGCATGGAATAATGAAATAGGACGTTCGATCCTATTTTGTTGGTTTCTAGGATTGACGTAATGATTAATAGGGATAGTTGGGTGGAATTCTCGGGTGCCAAGGAACTCCAGTCACATAGCACAAT
+
CCCCCGGGCFFGGGAFGGGFDGGFGGDFGGGGGGGGGGGGGGGGGGGGGGGGGGGFGGGGGECAFEEGCFGGDGGCFFGGFGGGGGGDGDFGGGFGGGGGGFGGGGGGGGGGGG=CF,EGGGFGGGGGGGGGFG9FF8FEGGG9FGDFGEFFE9<FGGCFGGGGFEDFDGGGFGGDDFCFGGDFFEGCFCGCEFGF7E7CFCFGGGGEAF;BBFFG7E,>@FCFFGG6EF6C?*:::FC,,>=CGGGGFCAFGF9C?GGED>BFC+<95C57:CFCF456*:C7CFFFGFGEGG7++<76+
@M03152:184:000000000-AWYW1:1:2106:17321:8751 1:N:0:ATAGCACAATACCTGT
AAGCTCGTAGTTGAATTTCGGGACCAATTTGTTGGTCGTGCCTCGGTACGTACTGGTATTATTGGTTTCTCCCTTCTGAGGAACCTTGATGTCATTAATTTGGTGTCTTGGGGAATCAGGACTGTTACTTTGAAAAAATTAGAGTGTTTAAAGCAGGCATACGCTTGAATACATTAGCATGGAATAATGAAATAGGACGTTTGATTCTATTTTGTTGGTTTCTAGGATCGACGTAATGATTAATAGGGATAGTTGGGTGGAATTCTCGGGTGCCAAGGAACTCCAGTCACATAGCACAATT
+
CCCCCGGGGGGGGGGGGGGGGGGGGGGGGGGGGGGGGGGGGGGGGGGGGGGGGGGGGGGGGGGGGGGGGGGGGGGGGGGGGGGGGGGGGGGGGGGGGGGGGGGGGGGGGGGGGFGGGGGGGGGGGGGGGGGGGGGGGGGGGAFGGGGGGGGGGGGFGGGGGGGGDGGGFGGGGGGGGGGGGGGGGGGGGGGGGGGGGFGGGGGFFFGGGGGGGGGGGGGGGGGCFFCFGCEGGGGGGGD?CCFFG?FGGFFGGC985EEDE9FG+C@CCCFG=DC*A3FGCFCF?<C::?C+<>CF?FG++
@M03152:184:000000000-AWYW1:1:2106:3830:8841 1:N:0:ATAGCACAATACCTGT
AAGCTCGTAGTTGAATTTCGAACCTGGTCGGGCGGTCTGCCTATTGGGTACGTACTGTCTGGCTGGGTTCTACCTCTTGGTGAGCCGGCATGCCCTTAATTGGGTGTGTTGGGGAACCAGGGCTTTTACCTTGAGAAAATTAGAGTGTTCAAAGCAGGCCTTTGCGTGAATACATTAGCATGGCATAATAAAATAGGACGTGCGGTTCTATTTTGTTGGTTTCTAGAGTCGCCGTAATGATTAATAGGGATAGTTGGGTGGAATTCTCGGGTGCCAAGGAACTCCAGTCACATAGCACAAA
+
CCCC@EEG;F7C6CFFDDGGCFC@8@@@@FFG7FEGFGGGFC,CFE?EB@6CFG7CFCCFCFFGGGFC7CFF9FCECGG9E<<FG,FFCGGGG88A?FE?FFF88:=?F=DC@7:?FGFGG+BF,3E?FGCFFF8<<8D9<FFFGCFFCA@FGG8<D>+@C<>FF+8C7FA;,@D=FB>DFGFCCCGCCECF9FB?DEGF**11FFE7B,@F9,5CG>5C*=BF?+><C+:*;C5C=*<<F7:C7CEGGD::A9A?EG8C5@0:7CC97CCF*9*0+730:*778@6+<6+20>>6E9*A*
@M03152:184:000000000-AWYW1:1:2106:9813:8910 1:N:0:ATAGCACAATACCTGT
AAGCTCGTAGTTGAATTTCGAACCTGGTCGGGCGGTCTGCCTATTGGGTACGTACTGTCTGGCTGGGTTCTACCTCCTGGTGAGCCGGCATGCCCTTAATTGGGTGTGTTGGGGAACCAGGACTTTTACCCTGAGAAAATTAGAGTGTTCAAAGCAGGCCTTTGCCTGAATACATTAGCATGGCATAATAAAATAGGACGTGCGGTTCTATTTTGTTGGTTTCTAGAGTCGCCGTAATGATTAATAGGGATAGTTGGGTGGAATTCTCGGGTGCCAAGGAACTCCAGTCACATAGCACAAT
+
CBCC@FGF@F@FGGGEFGGFGGGGFGGGC@FGGGEGCFEDFFFDFCC?F9<FEF@FGGGGGGGGGEGGGFFEFEFFFFFCGGAAFEGGDFGGGGGFG??F,FFFGGGGGGGCGEGGFFGFDGFGGGGGG9FDCGGF<BFFFCFFGGGGGEFGFCFFDD:@FFGCGBFGDCG<FFAFF,@FDACFCF8FGG9FEGFFFGGGEGGE<=FCCCFFGGGCGFCC@FEG?;?EFGCE8C:;/5CFCFCCFFEF66;FEFCC6*/*//09CEC73EEG*54?E>)*0;<:8C89+*<CFFG6?:7C+
@M03152:184:000000000-AWYW1:1:2106:21396:8996 1:N:0:ATAGCACAATACCTGT
AAGCTCGTAGTTGAATTTCGGGGTTAGTAGGTTGGTCATGCCTCTGGTATGTACTGGTCTCACTGATTCCTCCTTCCTGATGAACCGTAATGCCATTAATTTGGTGTTGCGGGGAATTTGGACTGTTACTTTGAAAAAATTAGAGTGTTTAAAGCAAGCTAACGCTTGAATACATTAGCATGGAATAATGAAATAGGACGTTCGATCCTATTTTGTTGGTTCCTAGGATTGACGTAATGATTAATAGGGATAGTTGGGTGGAATTCTCGGGTGCCAAGGAACTCCAGTCACATAGCACAAT
+
CCCCCGGGGGGGGGGGGGGGGGGGGGGGGGGGGGGGGGGGGGGGGGGGGGGGGGGFGGGGGGGGGGGGGFGGGGGGGGGGGGGGGGGGGGGGGGGGGFGGGGGGGGGGGGGGGGGGGGGGGGGGGGGFGGGGGFGGGGGGGCGGGGGGGGGGGFGGFGGGGGGGGDGGGGGGGGFFFFGGGGFFFGGGGDGGGGGGGA7FGGGGFCFGGGGGGGGGGFCCGGEGCGFGGGC?FEEEDGGGGGGFGECF6CFFFGFCC*:C8F+BFF@FDGCFECFCE>)0:8CGGGCCCFFDGG*++<C6+
@M03152:184:000000000-AWYW1:1:2106:19723:9040 1:N:0:ATAGCACAATACCTGT
AAGCTCGTAGTTGAATTTCGGTTAATAAAGAATTTACGGTCCACTTCACAAAGTGAGAACTAAAATCTTTATTTCCTTCCTTTTGAAATAACTCCCGAAATTATCTAATAATTAGGGTATCAAGTATTTCAAATCTTTTACTGTGAAGAAATTAGAGTGTTCAAAGCAGGCTTACGCCCGAATACATTAGCATGGAATAATAAAATAGGACGTGCGGTCCTATTTTGTTGGTTTCTAGGATCGCCGTAATGATTAATAGGGATAGTTGGGTGGAATTCTCGGTTGCCAAGGAACTCCAGTC
+
CCCCCGGGGGGGGGGGGGGGGGGGGGGGGEGGGGGGGGGGGGGGGGGGGCFGGGFGGGGGGGGGGGGGGGGGGGGGGGGGGGGGGGGGGGGGGGGGGGGGGGGGGGFGGGGGGGGGGGGGGGGGGFGGGGGGGGGGGGGGGGGGGFFGGFGGGGGGGGGFDCGGGFGG=ECGGGGGGGGGGGGGGGGGGFFGGG@GFFGGGGGGGGGA8,>FE77BEGGEFCGGGGGGFCFGGGGGGACFGEE99CE5CFF7EF7=@:CCCGEC6CGEG*=D*:6CFFF9CF**/=+B65*=87>FGGCE+
@M03152:184:000000000-AWYW1:1:2106:7250:9101 1:N:0:ATAGCACAATACCTGT
AAGCTCGTAGTTGAATTTCGGGATCAATACGTCGGTCGTGCCTCGGTACGTACTAACGTCATTGATTTCTCCCTTCTGACGAGCCGTGATGCCATTAGTTTGGTGTTACGGGGAGTCAGGACTGTTACTTTGAAAAAATTAGAGTGTTTAAAGCAGGCAATCGCTCGAATACATTAGCATGGAATAATGAAATAGGACGTTCGAACCTATTTTGTTGGTTTCTAGGATCGACGTAATGATTAATAGGGATAGTTGGGTGGAATTCTCGGGTGCCAAGGAACTCCAGTCACATAGCACAATC
+
CCCCCGGGEGGGGGGGGGGGDGEGGGGGGGGGGGGGGGGGGGGGGGGGGGGGGGGGGGGGGGGGGGGGGGGGGGGGGGGGGGGGGGGGGGGGGGGGFGFGGGGGGGGGGGGGGGGGGGGGGGGGGGGGGGGGGGGGGGGGGGGGFGGFGGGGGGGFGGGGGGGGGGGDFGDGFGGGACCFGGGGGGGGGGGFFGGGGGGGGGGFFGEGGGGGFFGGFGGGGGGGGGGGGCEEGGGGGGGGGGGGF@FCFGFGGGGF5CEEGCEEFGGC3>FGGGFCC35:7FGGGGGGGFGGFGGGGCCFC
@M03152:184:000000000-AWYW1:1:2106:12607:9127 1:N:0:ATAGCACAATACCTGT
AAGCTCGTAGTTGAATTTCGGGGTTAGTAGATTGGTCATGCCTCTGGTATGTACTGGTTTCACTGATTCCTCCTTCCTGATGAACCGTAATGCCATTTATTTGGTGTTGCGGGGAATTTGGACTGTTACTTTGAAAAAATTAGAGTGTTTAGAGCAAGCTAACGCTTGAATACATTAGCATGGAATAATGAAATAGGACGTTCGATCCTATTTTGTTGGTTTCTAGGATTGACGTAATGATTAATAGGGATAGTTGGGTGGAATTCTCGGGTGCCAAGTAACTCCAGTCACATAGCACAAA
+
CCCCCGGGEFGFGGGGGGFGGGGGGGGGGGGGGGGGGGGGGGGGFFFGGGGGFFGFGGFGGGGGGGGGFGGGGGGFGGEDGGFDGFE@<FGFGGEGGFCFGGGGEGE>CEEGGEC@FGGGC,,C@EFGGGDFGFFFAECG@<,<9FFGF?F9=BDFFCGGGGGGGGGGF@GGGGDGGC,CDCCFGGFDGFFFFFCDGFC7<FFBFG:EGAFGFGFGGG>EGG9D@9D,BFGGF>:*,:9CFFF,:9@6ECFF9CFC+=EECF?F61;C5>*2*9**<5*+3AE:6++3+99CC>FC7?<**
@M03152:184:000000000-AWYW1:1:2106:18842:9180 1:N:0:ATAGCACAATACCTGT
AAGCTCGTAGTTGAATTTCGAACCTGGTCGGGCGGTCTGCCTATTGGGTACGTACTGTCTGGCTGGGTTCTACCTCTTGGTGAGCCGGCATGCCCTTAATTGGGTGTGTTGGGGAACCAGGACTTTTACCTTGAGAAAATTAGAGTGTTCAAAGCAGGCCTTTGCCTGAATACATTAGCATGGCATAATAAAATAGGACGTGCGGTTCTATTTTGTTGGTTTCTAGAGTCGCCGTAATGATTAATAGGGATAGTTGGGTGGAATTCTCGGGTGCCAAGGAACTCCAGTCACATAGCACAAT
+
CCCCCGGGGGGGGGGGGGGGGGGGGGGGGGGGGGGGGGGGGGGGGGGGGGGGGGGGGGGGGGGGGGGGGGGGGGGGGGGGGGFGGGGGGGGGGGGGGGGGGGGGGGGGFGGGDGGGGGGGGGGGGGGGGGGGGGGFGGDGGGGGGGGGGGFFFFGGFGGGGGGGGGGGGGGGGGGGGFGGGGGGGGGGDEFFGGGGCAEGGGGGGGGGGCGGGGGGGGFGGGGGECFFGGDEEG5CCFF7C<@CFFGGG:<CGGGGF5ECGGFF?:<?C55DEDF>FFFFF;FG6689?FC9+7?EC+**+
@M03152:184:000000000-AWYW1:1:2106:15252:9294 1:N:0:ATAGCACAATACCTGT
AAGCTCGTAGTTGAATTTCGGGGTTAGTAGGTTGGTCATGCCTCTGGTATGTACTGGTCTCACTGATTCCTCCTTCCTGATGAACCGTAATGCCATTAATTTGGTGTTGCGGGGAATTTGGACTGTTACTTTGAAAAAATTAGAGTGTTTAAAGCAAGCTAACGCTTGAATACATTAGCATGGAATAATGAAATAGGACGTTCGATCCTATTTTGTTGGTTTCTAGGATTGACGTAATGATTAATAGGGATAGTTGGGTGGAATTCTCGGGTGCACAGGAACTCCAGTCACATAGCACAAT
+
CCCC@EEFGGGGGGGGGGGGGGGGGGGGGGGGGGDGGGGGGFGGGGGGGGGGGGGGGGGGGGGGFGGGGGGGGFFGGGGGFFGGGGGGDEGGGGGGGGGGGGGCGFGGGGGGFDGGGGGGGFGG8EGFGGGGGFGGE?FFFGGAA,<FFGGGGFGGGGGGGGGGGGDGGGGGGGGGFGGC9CDGGGDFEFFFDCFGDFGGGGGG7BCGGCFGGDCEFCFGG8,?AF<6;CEGFGGG5CG7=CF7+597=?=A+>C7+*=7*8++=9C:*::;/C**+7;CGFC7+A6+99:+<*:C+<5=+
@M03152:184:000000000-AWYW1:1:2106:14728:9366 1:N:0:ATAGCACAATACCTGT
AAGCTCGTAGTTGAATTTCGGGGTTAGTAGATTGGTCATGCCTCTGGTATGTACTGGTTTCACTGATTCCTCCTTCCTGATGAACCGTAATGCCATTTATTTGGTGTTGCGGGGCATTTGGACTGTTACTTTGAAAAAATTAGAGTGTTTAAAGCAAGCTAACGCTTGAATACATTAGCATGGAATAATGAAATAGGACGTTCGATCCTATTTTGTTGGTTTCTAGGATTGACGTAATGATTAATAGGGATAGTTGGGTGGAATTCTCGGGTGCCAAGGAACTCCAGTCACATAGCACACA
+
CBCC9FGGFFFFF-FFFGGGGGGGEFFG<E<CFF9FFGDFGGGGGGGGGGGG9CDCCGGGGDFGGGGGGFEGGGGGGGGFGFG9EFCBFGGGGCCFGFEFGGG,CFFGGGGEG@+>?FFG,BFGGGFGGDFF9?EAC8CFGGF<AFCDFCCGF9FFEFGGGGGGCCFFGDG,@FAFD<,>=FB;@BFGFC,@FGG,<DF:FDCCFGG>BFFGFF9>7:5>*62D7>>,4>,>@EGG,A@FG5<=CGF6=6A*>CF+8*=B5*2?+++4:7*>***:6>.*:*+:+800+9<<FF>C+<C**
@M03152:184:000000000-AWYW1:1:2106:27738:9579 1:N:0:ATAGCACAATACCTGT
AAGCTCGTAGTTGAATTTCGGACCTGGCTGGTCGGTCTTGCCGCAAGGTTAGCCCTGCTTTGGTCGTGTCTTTCCCTCTGGGGAACCTGCGTGCTCTTAATTGGGTGCGCAGGGGATCCAGGACTTTTATTTTGAAAAAATTAGAGTTTTTAAAGCAGGCCTACGCTTGAATAAATTAGCATGGAATAATAGAATAGGACTTTGGTTTTATTTTATTGGTTTTTAGGTTCGAAGTAATGATTATTAGGGATAGTTGGGTGGATTTTTCGGGTGCAAAGGAACTCAAGTACCCTAGCACAAT
+
CCCCCGGGGGGGGGGGGGGGG@@:,;E<-FG@FGGGG7FGGGC+6:C@C,66,,6,CFG,,,,C6+68CEF9<FC,C,,,9C+F,FCFGC:,,B,,C,E,FFF,,84:@F>FFG:F+F,,C8<+,CF<<,CF<<FFGGG7F,C5,C<,CF+@F<,,,B<++3,58+@+3><7,,,87,3,,,7,@7@C,5@@F,7>F:,7B,,>,2@,>,@FFC,@9?,?E,*;8C?4,2**3*3><+++4+=+31:C5*.*+>+>9*1:*;0A++++/:*18>*7<@)A6*3>+0++0*++37*+039*+
@M03152:184:000000000-AWYW1:1:2106:14504:9669 1:N:0:ATAGCACAATACCTGT
AAGCTCGTAGTTGAATTTCGGGGTTAGTAGGTTGGTCATGCCTCTGGTATGTACTGGTCTCACTGATTCCTCCTTCCTGATGAACCGTAATGCCATTAATTTGGTGTTGCGGGGAATTTGGACTGTTACTTTGAAAAAATTAGAGTGTTTAAAGCAAGCTAACGCTTGAATACATTAGCATGGAATAATGAAATAGGACGTTCGATCCTATTTTGTTGGTTTCTAGGATTGACGTAATGATTAATAGGGATAGTTGGGTGGAATTCTAGGGGGCCAAGGAACTCCAGTCACATAGCACAAA
+
CCCCCGGGGGFFFGGGGGGGGGGGGGGGGGGGGGGGGGGGGGGGGGGGFGGGGGGFGGGGGGGGGGGGGGGGFGGGGGGGGGGGGGGGGGGGGGGFGGFFGGFGFGGGGGGGGGGGG?FGGGGGGGGGGGGFGGGGFFEFGGAFGEFFGGGGGCFFFGFGFGFGDEGGFGGGGGFGGGGDEFGGGGGGGFFGFGGGGGGGEFFGGGGEEFFFGGC>DGGEFFFGGFFFDGC>FCCFCDGGGGGF7C7FDGFC0>++9>8C*BBCF?C1;<5)*119E@3::;67<6+0<7CC9D*<C7C6*
@M03152:184:000000000-AWYW1:1:2106:3034:9729 1:N:0:ATAGCACAATACCTGT
AAGCTCGTAGTTGAATTTCGGGGTTAGTAGGTTGGTCATGCCTCCGGTATGTACTGGTCTCAATGATTCCTCCTTCCTGACGAACCGTAATGCCATTAATTTGGTGTTGCGGGGCATTTGGCCGGTTACATTGAAAAAATTAGAGTGTTTAAAGCAAGCTAACGCTTGAATACATTAGCATGGAATAATGAAATAGGCCGTTCGATCCTATTTTGTTGGTTTCTTGGATTGACGTAATGATTAATAGGGATAGTTGGGTGGAGTTCTCGGGTGTCAAGGAACTCCAGTCACATAGCACAAT
+
CC<@CC@6@F@FGCCC@F<@@@C@+CFC<FFGC8FGFGGGFFE@EFFCCGGG9CFGGGFFFG<<FGEGGGGFFGCFFFDAE@@FC7@@FCDFDCD<CFD<E<FFCDFF=,FFCC+44C,9F,E+F=B:B,,ED8FD98=ECDF3,3B3<,=@FF9FFFGCCFGC>:7F@>FFGGDGGGFCFA@D,@CFEFEFBD@C:,,1>FC@C;FGGGGGGCF::>C:8CF9+<C++C*0>*3/5:7+C99+3++0=*8*A@7>+:;/***30+<+9AE<E)023=FF?*<DFCGE99<@9:>+3<47+
@M03152:184:000000000-AWYW1:1:2106:6164:9825 1:N:0:ATAGCACAATACCTGT
AAGCTCGTAGTTGAATTTCGGGATCAGTACGCTGGTCGTGCCTTCGGTATGCACTGGTGTCACTGGTTCCTCCCTTCTGACGAACCGTCATGCCATTCACTTGGTGTGGCGGGAAATCAGGACTGTTACTTTGAAAAAATTAGAGTGTTTAAAGCAGGCTCACGCTTGAATACATTAGCATGGAATAATGAAATAGGACGTTGATCTTATTTTGTTGGTTTCTAGGATTGTCGTAATGATTAATATGGATAGTTGTGTGGAATTCTCGGGTGCCTAGTAACTCCAGTCACATAGCACAATA
+
CC@CCGGGGGGGGGGGGGGGGGGGGGGGGGGGGGGGGGGGGGGGGGGFCGGGCGGGGGGGGGGGGGGGGGGGGGGGGGGFGGGGGGEGGGGEGGGGGG9FGGGGGGGEDGGGDEGGGFGGGFFGGGGAFFGGACDGDFGCFFCFCGGGGGCGGCFFGGGGGGGGGGGGDDFCFFGGGCGGGG7CFGGGG9EEFFCFGGGG7FFFCFGGDFGFG9FGG,;CGFGEF9:?F6+<8EFGFF7@E+AF>+@CC@F+3<C+:C@*><FGCGF*75;5C*2?**03<+97C+<+<*<7<:<FC65++
@M03152:184:000000000-AWYW1:1:2106:14131:10051 1:N:0:ATAGCACAATACCTGT
AAGCTCGTAGTTGAATTTCGGGGTTAGTAGATTGGTCATGCCTCTGGTATGTACTGGTTTCACTGATTCCTCCTTCCTGATGAACCGTAATGCCATTTATTTGGTGTTGCGGGGAATTTGGACTGTTACTTTGAAAAAATTAGAGTGTTTAAAGCAAGCTAACGCTTGAATACATTAGCATGGAATAATGAAATAGGACGTTCGATCCTATTTTGTTGGTTTCTAGGATTGACGTAATGATTAATAGGGATAGTTGGGTGGAATTCTCGGGTGCCAAGGAACTCCAGTCACATAGCACAAT
+
CCCCCGGGGGGGGGGGGGGGGGGGGGGGGGGGGGGGGGGGGGGGGGGGGGGGGGGGGGGGGGGGGGGGGGGGGGGGGFGGGGGGGGGGGGGGGGFGGGGGGGGGGGGGGGGGGGGGGGGGGGGGGGGGGGGGGGGGGGGGGGGGGGGGGGGGGGGGGGGGGGGGGGDGGGGGGGGGGGGGGGGGGGGGGGGGCCGGGFFGGFGGGGGGGCFGFF;FGGFGGG@EFFF?FG66,1;C6CGGGGGCFFGGF*.A<CFGG=EG58<;++?@3:=7?CGFCF)A6;77C8CC?4<:@CF++<C=+
@M03152:184:000000000-AWYW1:1:2106:6142:10103 1:N:0:ATAGCACAATACCTGT
AAGCTCGTAGTTGAATTTCGGGGTTAGTAGGTTGGTCATGCCTCTGGTATGTACTGGTCTCACTGATTCCTCCTTCCTGATGAACCGTAATGCCATTAATTTGGTGTTGCGGGGAATCTGGACTGTTACTTTGAAAAAATTAGAGTGTTTAAAGCAAGCTAACGCTTGAATACATTAGCATGGAATAATGAAATAGGACGTTCGATCCTATTTTGTTGGTTTCTAGGATTGACGTAATGATTAATAGGGATAGTTGGGTGGAATTCTCGGGTGCCAAGGAACTCCAGTCACATAGCACAAT
+
CCCCCGGG-DFGGGGGGGGGGGGGGGGGGGGGGGGFGGGGGGGGGGGGGGGGCGGCGGGGGGGGGEGGGGGGGGGGGGGCFGCEGGGGCCFFGG@FFC9DFFFCFGGGFGGGGGGGGGGGGGGGGGG<FGGGGFGF9FEFG9FFGGGGGGGGGGGGGGGGGGGGGGGGFFGGGFGGGGFFGGGEGGGCEEEBCFGGC9FGGGGGFGGGFAFGGGGGG8:EGFGGG?F6CEG?FDGG,*4:EF,CDCF6C6;*9EG9+CE8*3+BFGGG37C<8DFG?>FGG6<?FF++<*<CEF77E7*A0
@M03152:184:000000000-AWYW1:1:2106:19822:10255 1:N:0:ATAGCACAATACCTGT
AAGCTCGTAGTTGAATTTCGGGACTAACAGATTGGTCGCGCCTTTGGTGTGTACTGGTCTAGTTGGTTTCTCCCTTCTGACGAACCACGATGTCATTAATTTGGTGTCGTGGGAAATCAGGACTGTTACTTTGAAAAAATTAGAGTGTTTAAAGCAAGCGCTAGCTTGAATACATTAGCATGGAATAATGAAATAGGACGTTTGACCCTATTTTGTTGGTTTCTAGGATCGACGTAATGATTAATAGGGATAGTTGGGTGGAATTCTCGGGTGCCAAGGAACTCCAGTCACATAGCACAAT
+
CCCCCGGGGGGGGGGGGGGGGGGGGFGGGGGGGGGGGGGGGGGGGGGGGGGGGGGFGGGGGGGGGGGGGGGGGGGGGGGGGGGGGGGGGGGGGGGGGGGFFGGFGGGFGGGGGGGGGGGGGGGGGGGGGGGGGGGGAFGGGGGGGGGGGGGGGGGGGGGGGEFGGGGGGFFFGGGDGGGGGGGGFGGGGGFFGGGGGCCGGGGGGGGGGGGGFGGGGGCGGC@FGGFFGFC5=GGGGGGDFGGEGGG6CCAEEEG785ECEG9FG?EG3C5*/>CFG@@FCFGGD68@CFGGGF77?CDF0
@M03152:184:000000000-AWYW1:1:2106:11396:10271 1:N:0:ATAGCACAATACCTGT
AAGCTCGTAGTTGAATTTCGGGGTTAGTAGGTTGGTCATGCCTCTGGTATGTACTGGTCTCACTGATTCCTCCTTCCTGATGAACCGTAATGCCATTAATTTGGTGTTGCGGGGAATTTGGACTGTTACTTTGAAAAAATTAGAGTGTTTAAAGCAAGCTAACGCTTGAATACATTAGCATGGAATAATGAAATAGGACGTTCGATCCTATTTTGTTGGTTTCTAGGATTGACGTACTGATTAATAGGGATATTTGGTTGGAATTCTCGGGTGCCAAGGAACTCCAGTCACATAGCACAAT
+
B-8ABEFFFFGGGGFFFGGGGGG@FFGGGGGGGGGGGGGGGGFGGGFGGGGGGGGGGGGGGGGGDGGGGFGGGFFGFEFFGGFGAGGGGGG@EF9EFGGGFDCGFGDFGGDGGDCFFGGGD,EEFEG,FGGGFEEA?FGFGGGDFGGGG8FFGFFFCAFG<DFCGGDFG8DGG9FDC=DFG93>FCGDFGCF9;BCCEFFEGGG7F:EE;CAEG9FBC5:FG9DDF,2BBFFFG>5**44=C7CFF7?E6=*+5+<+*4**B<<C+<<7**2**0:+7)6C86DE6+++/<+0**239**+
@M03152:184:000000000-AWYW1:1:2106:16314:10290 1:N:0:ATAGCACAATACCTGT
AAGCTCGTAGTTGAATTTCGAACCTGGTCGGGCGGTCTGCCTATTGGGTACGTACTGTCTGGCTGGGTTCTACCTCTTGGTGAGCCGGCATGCCCTTAATTGGGTGTGTTGGGGAACCAGGACTTTTACCTTGAGAAAATTAGAGTGTTCAAAGCAGGCCTTTGCCTGAATACATTAGCATGGCATAATAAAATAGGACGTGCGGTTCTATTTTGTTGGTTTCTAGAGTCGCCGTAATGATTAATAGGGATAGTTGGGTGGAATTCTCGGGTGCCAAGGAACTCCAGTCACATAGCACAAT
+
CCCCCGGGEGGGGGGGGGGGGGGGGGGGGGGGGGGGGGGGGGGGGGGGGGGGGGGGFGGGGFGGGGGGGGGGGGGGGGGGGGGGGGGGGGGGGGGGGGGGGGGGGGGGGGGGGGGGGGGGGGGGGGGFGGGFCFGFGF8FGFGGGGGGGGGDGCCFGCGFFGGGGGGGGGGGCFAFDACFGGDFGGCGGGGGEFDFFBFGG7FEGGGEF;CFGGDGGFGGGG@FG?9CFGG5EGEGCEGGGGCCFGG6C6<ECFC+0*2;C89E639+9=57?CCG6@@CEFGFGFGG6*AFFGCC?F4C+
@M03152:184:000000000-AWYW1:1:2106:26668:10318 1:N:0:ATAGCACAATACCTGT
AAGCTCGTAGTTGAATTTCGGGATCAAGGGATCGGTCATGCCTTGGTATGTACTGGTCTTATTGGTTCTCACCTTCTAAAGAACCATAATGTCATTCATTTGATGTTATGGGGAATTAGGACTGTTACCTTGAAAAAATTAGAGTGTTTAAAGCGGCTTACGCTTGAATACATTAGCATGGAATAATGAAATAGGACATCCGATTCTATTTTGTTGGTTTCTAGGATCGATGTAATGATTAATAGGGATAGTTGGGTGGAATTCTCGGGTGCCAAGGAACTCCAGTCACATAGCATAATCT
+
AACC9CFFEGEFGGGGGFGGGFCFFCFGGGFGGGGC@CFGGFFGGGGGGGGGGGGGGGGGCGGGFFFEGAFGFGGFGFGGGFCFFDGGGGEFFGFGAFE@EF@FEFFFDAEDGCFA,EFFGGFGGFF,?FGG9FGCDFGGDFGF<FFADEAFF,BECCGF87FEGGGFFD<FCCFF,5,ADFCGFGEG,@EC>ECGFDFEFCFE<F9DDFGCGFGA7>3D,@=CC8>:CGCF<EFGDGF,,5,5=DE,A?AC,48=:E7:,?82=<EGGFE3E:*712;*+50;C>?CFFFF7C:+2<*0+
@M03152:184:000000000-AWYW1:1:2106:7832:10320 1:N:0:ATAGCACAATACCTGT
AAGCTCGTAGTTGAATTTCGGGGCCAGTAGGTCGGTCGTGCCACCGGTATGAGCTGGCTTCACTGATTCCTCCCTCTTGTAGAACCGTGATGCCATTAATTTGGTGTTGCGGGGAAACAGGACTGTTACTTTGAAAAAATTAGAGTGTTTAAAGCAGGCTAACGCTTGAATACATTAGAATGGAATAATGAAATAGGACGTCGATCTTATTTTGTACGTTTCTAGGGTTGACGTAATGATTAATAGGGATAGTTGGGTGGAATGATCGGGTGCCAAGGAACTCAAGTCACATAGCACAAGT
+
CCC9CF7@668C<A,@<EGFE@F++B<,CFFGA+8C;CF7@@FE<FG::,6EFGG,FEG8FFCE6EF9FGFGFE<FFGG9,EEGDFC,6,,CA<,F9?F9?<F9EFFE,5@4FGD@FFFF8F+EE,<5,B<??<,?C<=AFGCABCF@,BD<>,C33<+@FGFFC+<C,,,,,=B,>3933=7;,94>,,@C;,;,3?FF>B*=FCB,23@,,FF,,3=?<69CF9***36+3:8*7+A9++49;>C*:*8C3<++*****3<+++<*5**1*20*:)00*+0*3<0<+*+00CC7+00*3
@M03152:184:000000000-AWYW1:1:2106:17571:10331 1:N:0:ATAGCACAATACCTGT
AAGCTCGTAGTTGAATTTCGGGGTCAGCATGTTGGTCGTGCCACAGGTACGTACTGGCTTTGCTGATTCCTCCCTCTTGACGAACCGTAATGCCATTAATTTGGTGTTGCGGGGAATCAGGACTGTTACTTTGAAAAAATTAGAGTGTTTAAAGCAGGCATGCGCTTGAATACATTAGCATGGAATAATGAAATAGGGCGTTCGATCCTATTTTGTTGGTTTCTAGGATTGACGTAATGATTAATAGGGATAGTTGGGTGGAATTTTCGGGTGCCAAGGTACTCCAGTACCATAGCACAAT
+
CC@CCFGCBFCFDEEFGGFCFGCGGEGFGFGGGGGGGGGGGFEFGGGGGGDFFGGEGGGGGEGGAFFGFGGGGGGGGGG<FF>FGGEE@C7DFG@EFFEFGGGGF7<?<F@7BF+BFFCFGFFGFGGFGCEGFF,EEFGGGG?FAFGGDFCGG<FGEFGGGFCEEFCCF,EFGD;EF,,=F:FGGFGG@CFF;DFG7,31>F@7,@AC;CCGFFCFG6CGG*2?>B9+9CCFGGEG=E<EGCFC+++==C=2+<F7+7?CE5<C69:+)5**1*2:E4>+<<:D+@++0*0+<*260<D6+
@M03152:184:000000000-AWYW1:1:2106:19410:10348 1:N:0:ATAGCACAATACCTGT
AAGCTCGTAGTTGAATTTCGAACCTGGTCGGGCGGTCTGCCTATTGGGTACGTACTGTCTGGCTGGGTTCTACCTCTTGGTGAGCCGGCATGCCCTTAATTGGGTGTGTTGGGGAACCAGGACTTTTACCTTGAGAAAATTAGAGTGTTCAAAGCAGGCCTTTGCCTGAATACATTAGCATGGCATAATAAAATAGGACGTTCGGTTCTATTTTGTTGGTTTCTAGAGTCGCCGTAATGATTAATAGGGATAGTTGGGTGGAATTCTCGGGTGCCAAGGAACTCCAGTCACATAGCACAAT
+
CCCCCGGGGGGGGGGGGGGGFGGEGGGGGGGGGGGGGGFFGFGGGGGGEFFGFGGG<FGFF<CFF:CFGGGGGAFGGGGFFGGGGGEGGGGAGGGGGGGGGGFGFEGGGFGGGDGGGGGGGGGGGGGDDFGGCFGGFFGGGGGGGGCGGGGGGGGGGGGEGFFFFCFDG@FFF,@FF;>>FGFGCGE@@;FFAEFGGGGGG:FC@GF8FAFGGGFGGF,CEF+CG9CFGFDGCBEEGF?@CFFGGCFG62768EG90:E8CE6<C9@+5C5C8D4*<)5*:@EF<<+<C6C+CC*<?2>G7
@M03152:184:000000000-AWYW1:1:2106:22994:10505 1:N:0:ATAGCACAATACCTGT
AAGCTCGTAGTTGAATTTCGGGGTTAGTAGGTTGGTCATGCCTCTGGTATGTACTGGTCTCACTGATTCCTCCTTCCTGATGAACCGTAATGCCATTAATTTGGTGTTGCGGGGAATTTGGACTGTTACTTTGAAAAAATTAGAGTGTTTAAAGCAGGCTAACGCTTGAATACATTAGCATGGAATAATGAAATAGGACGTCGATCTTATTTTGTTGGTTTCTAGGGTTGACGTAATGATTAATAGGGATAGTTGGGTGGAATTCTCGGGTGCCAAGGAACTCCAGTCACATAGCACAATT
+
CCCCCGGGGGEGGGGGGGFGGGGFGFGGGGGGGGGGGGGGGGGGGGGGGGGGGGGGGGFGGGGGGGGGGGGGGGGGGGGFFFGGGGGGGGGGGGGGGGGGGGGCGGGGGFGGGGGGGGGGFFGGGGGGGGGGGFGGGGEGGGGGGGGGGGGGGGFGGGGGGGGGDGGFFFGGGGGGGGGFFGEGGGGGGGGGFCAEEAFFFGGEGGGGGGGGGGGGGGGGG9EEFGGGGCFGGDEGGCFG7C+<CGG*6=A69@CE*7CEDBFGGG9>FC*/;CFCFFFGFFCF?EGFGFCEFCG7<CF?+
@M03152:184:000000000-AWYW1:1:2106:24614:10523 1:N:0:ATAGCACAATACCTGT
AAGCTCGTAGTTGAATTTCGGGATCAATACGTCGGTCGTGCCTCGGTACGTACTAACGTCATTGATTTCTCCCTTCTGACGAGCCGTGATGTCATTAATTTGGTGTTACGGGGAGTCAGGACTGTTACTTTGAAAAAATTAGAGTGTTTAAAGCAGGCAATCGCTCGAATACATTAGCATGGAATAATGAAATAGGACGTTCGAACCTATTTTGTTGGTTTCTAGGATCGACGTAATGATTAATAGGGATAGTTGGGTGGAATTCTCGGGTGCCAAGGAACTCCAGTAACATAGCACAATA
+
CCCCCFGFEFGGFGFGFFDGDGGGGGGGGFGFGGGGGGGGGFGGGGGG@:F<FGFGFEGGGGFGGGGGGGDDFGFFGFEFF@EEFGEGGGGEEFEGGGGCFGGGGFGGGGGGGGGGGFGGFGD,CFGGGFGDDEA<?CGGGDGFGGGGCGFGGGGDDFFFGAE7BFGEGGFFFCGAFGFAFCFBFCGFEFGGGFFBFCFF*DFGGFGFCGGGCFEDGF:;:FD;FCB9?EEGGEGFGF?9:<+<CC?FGGFGE?+AC>8C>6<A+<+:CGC>82295<5CC8776C<+29?CC7<:CG*<<
@M03152:184:000000000-AWYW1:1:2106:4191:10617 1:N:0:ATAGCACAATACCTGT
AAGCTCGTAGTTGAATTTCGGGGTTAGTAGGTTGGTCATGCCTCCGGTATGTACTGGTCTCACTGATTCCTCCTTCCTGACGAACCGTAATGCCATTAATTTGGTGTTGCGGGGAATTTGGACTGTTACTTTGAAAAAATTAGAGTGTTTAAAGCAAGCTAACGCTTGAATACATTAGCATGGAATAATGAAATAGGACGTTCGATCCTATTTTGTTGGTTTCTAGGATTGACGTAATGATTAATAGGGATAGTTGGGTTGAATTCTCGGGTGCCAAGGAACTCCAGTAAAATAGCAAAAT
+
CCAB@<FGDGGGGGGGGGDGGGDCGGFGGEFFGFGGGGGGGGGFGGGGGGGGDGGGGGGGGGGGGGGGGGEFGEGAFGGGGGCEGCFGGGGGGGGGFFF<EGGGFCGEFGDFEG:+BEFGFFFGEGFEDFGGGFFEF,=<AADEF9FGGGGGGFCFGGGFACFGGDGFG?DFFFAFGG7FF>CFF,,@DDAFB3,>FC@EFCFGF9CGF9FFF@9FG>>EGGGGGG98;EG6EEGC*=+1=<9@C+:E6656+CFCC=14BC9CF<CCD=598C<7+5@*:*+:CGG7+*+00*7<+0*2+
@M03152:184:000000000-AWYW1:1:2106:16277:10667 1:N:0:ATAGCACAATACCTGT
AAGCTCGTAGTTGAATTTCGGGGTTAGTAGGTTGGTCATGCCTCTGGTATGTACTGGTCTCACTGATTCCTCCTTCCTGATGAACCGTAATGCCATTAATTTGGTGTTGCGGGGAATTTGGACTGTTACTTTGAAAAAATTAGAGTGTTTAAAGCAAGCTAACGCTTGAATACATTAGCATGGAATAATGAAATAGGACGTTCGATCCTATTTTGTTGGTTTCTAGGATTGACGTAATGATTAATAGGGATAGTTGGGTGGAATTCTCGGGTGCCAAGGAACTCCAGTCACATAGCACAAT
+
BCCC<FGFFGEGGGGGGGGGGGGGGFGGGGGGGGGGFGGGGGGGGGGGGGGGGGGGGFGGGGGGGGGGGGGGGGGGGGGGGGGGGGGGGGGGGGGGGGGGGGEGFFF7FGGGGGGGGGGGGGGGGGGGGGGGFGGFGGGGFGGGGBFFGGGGGGGGGFGGGGGGGGGFFGGGGGGGGGFFFGGGGGGGGGGGGGGGGGE@FFFGGGGEGGGGGGGGGGGGGF9DFFGGDGCFGGCF=CFGFFFBFFFGG?56@;@EGDEEG>:F<@@9DGGFCDCFF>FCC;CG6?CFC6C++:CFFGG:+
@M03152:184:000000000-AWYW1:1:2106:18497:10687 1:N:0:ATAGCACAATACCTGT
AAGCTCGTAGTTGAATTTCGGGGTTAGTAGGTTGGTCATGCCTCTGGTATGTACTGGTCTCACTGATTCCTCCTTCCTGATGAACCGTAATGCCATTAATTTGGTGTTGCGGGGAATTTGGACTGTTACTTTGAAAAAATTAGAGTGTTTAAAGCAAGCTAACGCTTGAATACATTAGCATGGAATAATGAAATAGGACGTTCGATCCTATTTTGTTGGTTTCTAGGATTGACGTAATGATTAATAGGGATAGTTGGGTGGAATTCTCGGGTGCCAAGGAACTCCAGTCACATAGCACAAT
+
CC<CCEGFGGGGGGGGGGGFGGGGGGGGGDGGGGGGGGGGGGGGGGGGGGGGFGGGGGGGGGGGGGGGGGGGFGGGGGGFGGGGGGGGGGGGGGGGGFEGGGGDFGF>FGGGGGGFGFFFCGGGGGGCFGGGCGGGGGGGGFGGFGGGGGGGGGGFD=CCCF=CEGGGFGGGGGGGFFFDDCFFGFGGGFFGAFGG7FE7FFFF,@FEGGGGGB9FGGFEGGCGFGCEED:>?5=C=???FFF,=9@66*;6<EC<8*1=CC9?C+5<DFC>ECGFCF@G*0<F888<E*<:@>DCE?F*+
@M03152:184:000000000-AWYW1:1:2106:15476:10721 1:N:0:ATAGCACAATACCTGT
AAGCTCGTAGTTGAATTTCGGGATCAATTTGTTGGTCGTGCCTCGGTACGTACTGGCATTATTGGTTTCTACCTTCTGAAGAACCTTGATGTCATTAATTTGGTGTCTTGGGGAATCAGGACTGTTACTTTGAAAAAATTAGAGTGTTTAAAGCAGGCATACGCTTGAATACATTAGCATGGAATAATGAAATAGGACGTTTGATTCTATTTTGTTGGTTTCTAGGATCGACGTAATGATTAATAGGGATAGTTGGGTGGAATTCTCGGGTGCCAAGGAACTCCAGTCACATAGCACAATT
+
CCCC@FGGGGGGGGGGGGGGGGGGGGFFGGGGGGGGGGGGGFGGGGGGGGGGGGGGGCCGGGGGGGGGGGGGGGGFFGGGGGGGGGGGGGGGGGGGFGGGGGGGDGGGGGGGGGGFEGGGGGGGGGGGGGFGGDGGGDGGGGFGGGGGGGGG9EFCGDGGFGGDGGGGGGEGFAFDFGFGGG8DFGGGGGGGFGFGGDGFF7CCFGFGGGGGGGGFGGGGGFGGGGGGFCEEGGFFCFFFGG7CFFGCCG6EGGFGCEG7CEFGFGFC35CCCCGFFF;CCCC4@6CFG?9E?**+0*23+
@M03152:184:000000000-AWYW1:1:2106:15935:10815 1:N:0:ATAGCACAATACCTGT
AAGCTCGTAGTTGAATTTCGAACCTGGTCGGGCGGTCTGCCTATTGGGTACGTACTGTCTGGCTGGGTTCTACCTCTTGGTGAGCCGGCATGCCCTTAATTGGGTGTGTTGGGGAACCAGGACTTTTACCGTGAGAAAATTAGAGTGTTGAGAGCAGGCCTTTGCCTGAATACATTATCATGGCATAATAAAATAGGATGTGCGGGTCTATTTTGTGGGTTTCTAGAGTCGCCGTAATGATCAATAGGGATAGTGCGTTGGAATTCTCGGGTGCGAAGGAAAGACAGTAACATAGCACAAA
+
B-@<-CFFBF-6E<,CCEE8F9,@<@DFCCDEDGG@FEFFFFFF,9@CFADFF@7D,<C,EFC,B:F,?F,,6?E?=?FF?6C=CAB=7=BFD<<4B:<A<FB=BBCFFDF8>>CCGD<B4BFGA,,<A,+:,B:D,33,,,73,883B,3@DG77FF:<,3ECF9<>7,3,,D9D,,7,3@F7,@EGGC@A,525,D,?,@DBF*4*=EF;C,,4+*3=*1+5+2;:FBG*3:*31:CFG+++*0+3*2)2A:++2**/;++<+0+29CGDEC)**7<676***8;A+9C03CC<:+202
@M03152:184:000000000-AWYW1:1:2106:16209:10836 1:N:0:ATAGCACAATACCTGT
AAGCTCGTAGTTGAATTTCGAGATCAGTACGCTGGTCGTGCCTTCGGTATGCACTGGTGTCACTGGTTTCTCCCTACTGAAGAACCGTCATGTCATTAAGTTGGTGTGGCGGGGAATCAGGACTGTTACTTTGAAAAAATTAGAGTGTTTAAAGCAGGCTCGCGCTTGAATACATTAGCATGGCATAATGAAATAGGACGCTTGACCCTATTTTGTTGGTTTCTAGGATCGACGTAATGATTAATAGGGTTAGTTGGGTTGAATTTTTGGGTGCCAAGGAACTCAAGTTAAAAAGCAAAAA
+
C@CCC@FFFGGGGGGGGGGGGGGGGCGGGGGGGGGGAFGGGGGGGGGGGGGGGGGGDGGGGGGGGGGGGGGGFFGGGGGGGGGGFFGGGGFGGGGGFGGFGGGGGGGGGGGGGGGGGG9EGFGGFFGFGGFGG9FFFGCFFGCFFGGFFGFFFA<FGGGGGGGGEFEGGGGGG9DFCF7;DFF,DFFGGFGFF@@9C<7FEFE@7FGGG7FFGG+=8C5BCG9CACG6;+=:*8:*:*0+<<03*3<FC*)/*390<****30:C9++/:5**15:A7>CG66*+3+++*+++**/++2:/
@M03152:184:000000000-AWYW1:1:2106:29082:10989 1:N:0:ATAGCACAATACCTGT
AAGCTCGTAGTTGAATTTCGGATGTGACATATTTGGCCCGCCGTGGTTACACGTGTGAGTGCCGGATGTTGTCCGTCTGTCTTCTTACTGTTGTCTTTGCCCCTTCATTGGGTGTGAAGATAGCGAGTAAGATCTTTTACTTTGAACAAATTAGAGTGTTTCAAGCAGGCTTCTGCCATGAATACATTAGCATGGAATAATTCTTTAGGACTTCGGTTCTATTTTGTTGGTTTCATGAGCTGAAGTAATGATTAATAGGGATAGTTGGGTGGAATTCTCGTGTGCCAAGGAATTCCAGTCA
+
CBCC99@FE@B@FGGGGGA,@@@:FEF9FFCFGGGGGFDFB@@FGDFCEGGGGGGGE<FFCCCCE+@@FE,CEFEGCFFGEFFEFEGFGGEEFGAFGGGCFF=CF<FD9FFGGCFEC<?5C,<,C:FG@9?FE9FCAFFFFAF?F?FGD8,E<<BFEEF9DC9F5BFFC7>F,FGGE,9>D,,=9CACG9=>FFC6<FC9F,,8@,E93DFF@@8*@CGF7CGF7@DEGFEFC6;,==CEG8<?;;9,1C+=;,1,,4,2,2?8BEGGDEC3C*22+8AE*==915++2>*9+2*<+<*<+
@M03152:184:000000000-AWYW1:1:2106:23962:11034 1:N:0:ATAGCACAATACCTGT
AAGCTCGTAGTTGAATTTCGGGGTCAGTAGGTCGGTCGTGCCACCGGTATGAACTGGCTTCACTGATTCCTCCCTCTTGTAGAACCGTGATGCCATTAATTTGGTGTTGCGGGGAAACAGGACTGTTACTTTGAAAAAATTAGAGTGTTTAAAGCAGGCTAACGCTTGAATACATTAGCATGGAATAATGAAATAGGACGTCGATCTTATTTTGTTGGTTTCTAGGGTTGCCGTAATGATTAATAGGGATAGTTGGGTGGAATTCTCGGGTGCCAAGGAACTCCAGTCACATAGCACAATC
+
CCCCCGGGGGGGGGGGGGGGGGGGGGGGGGGGGGGGGGGGGGGGGGGGGGGGGGGFGGGGGGGGGGGGGGGGGGGGGGGGGGGGGGGGGGGGGGGGGFFGGGGGGGGGGGGGGGGGGGGGGGGGGGGGGGGGGGGGGGGGGGDGGGGGGGGGGGGGGGGDGGGGGDFGGGGGGGGGGGGGGGGGGGGGGGFGGGGGGGGGGGGEGGGGGGGGGGGGFFGGGGGGGGGGCCFGEGG5FGGGGC<CFFF6EG@E:FGGGEEGGFGGGGFGGGGGGGFFGFFGGFFFF?F?FFGFDFFGFF<++
@M03152:184:000000000-AWYW1:1:2106:5882:11040 1:N:0:ATAGCACAATACCTGT
AAGCTCGTAGTTGAATTTCGAACCTGGTCGGGCGGTCTGCCTATTGGGTACGTACTGTCTGGCTGGGTTCTACCTCTTGGTGAGCCGGCATGCCCTTAATTGGGTGTGTTGGGGAACCAGGACTTTTACCTTGAGAAAATTAGAGTGTTCAAAGCAGGCCTTTGCCTGAATACATTAGCATGGCATAATAAAATAGGACGTGCGGTTCTATTTTGTTGGTTTCTAGAGTCGCCGTAATGATTAATAGGGATAGTTGGGTGGAATTCTCGGGTGCCAAGGAACTCCAGTCACATAGCACAAA
+
CCCCCGGEGGGGGGGGGGGGGGGGGGGGGGGGGGDGGGGGGGGGGGGGGGGDFGGGGGGGGGGGGGGGGGGGGGCDGGGGGGGGGGGEGGGGGGGGGFFGGFGF@FGDE<FFEGGGGGGGGGGGGGGGGGFFGFFGFDGGGGFFGGGGGGFGGGGEGGGGGGGGGGGGGGFGGGGGGGGGGFCEGGGGGGFGGC@FGGGD:CFGEEGGGCFF@FGGGEGGDFFGGF?9<E5*=C*CEGGFDDGCD9CGGFFEFEFFGGGDG>6<C<7+1:**:5CF?@F6C@CGGGF9C8C7<:*?F+>F*
@M03152:184:000000000-AWYW1:1:2106:20745:11194 1:N:0:ATAGCACAATACCTGT
AAGCTCGTAGTTGAATTTCGGGGTTAGTAGGTTGGTCATGCCCCTGGTATGTACTGGTCTCACTGATTCCTCCTTCCTGATGAACCGTAATGCCATTAATTTGGTGTTGCGGGGAATTTGGACTGTTACTTTGAAAAAATTAGAGTGTTTAAAGCAAGCTAACGCTTGAATACATTAGCATGGAATAATGAAATAGGACGTTCGATCCTATTTTGTTGGTTTCTAGGATTGACGTAATGATTAATAGGGATAGTTGGGTGGAATTCTCGGGTGCCAAGGAACTCCAGTCACATAGCACAAA
+
CCCCCGGGGGGGGGGGGGGGGGGGGGGGGGGGGGGGGGGGGGGGGGGGGGGGGGGGFGGGGGGGGGGGGGGGGGGGGGGGGGGGGGGGGGGGGGGGGFFDGGGGGGGGGGGGGGGDGGGGGGGGGGGGGGGGGGGGGGGGGGGGFGGFGGGGGGFGGGGGGGGGGGGDGGGGGGGGGGGGGG?FFGFGGFCGGGGGGGGGGGGGGCFGGEGFGGGGGGFGGGFGG9CGGGGGGGEGGEGFFGGCGFC?E?FFFGF7C5CE5=CCGEFEC==/:C<F653=F;CF?6+<9@G7+20+<CCF*
@M03152:184:000000000-AWYW1:1:2106:20207:11263 1:N:0:ATAGCACAATACCTGT
AAGCTCGTAGTTGAATTTCGGGGTTAGTAGGTTGGTCATGCCTCTGGTATGTACTGGTCTCACTGATTCCTCCTTCCTGATGAACCGTAATGCCATTAATTTGGTGTTGCGGGGAATTTGGACTGTTACTTTGAAAAAATTAGAGTGTTTAAAGCAAGCTAACGCTTGAATACATTAGCATGGAATAATGAAATAGGACGTTCGATCCTATTTTGTTGGTTTCTAGGATTGACGTAATGATTAATAGGGATAGTTGGGTGGAATTTTCGGGTGCCAAGGAACTCCAGTCACATAGCACAAA
+
CCCCCGGGGGFGGGGGGGGGGGGGGGGGGGGGGGGGGGGGGGGGGGGGGGGGFGGGGGGGGGGGGGGGGGGGGGGGGGGGGGGGGGGGGGGGGGGGGGGGGGGGGGGGGGGGGGGGGGGGGGGGGGGGGGGGGFGGGGGGGGGGGGGGGGFGGGFGGGGGGGGGDGGGGGGGGGGDFGGGGGGGGFFGGFGGGGGGGDGGGGGGG9FGFGGGGGGGGGGGGGGD7CFFGGCF,:CFCCCFGGGGD7CCF?50+>9+>***3:+?A1C9)55*:<<DE@3::6CDCC:+9BF7FD*+AFGG*
@M03152:184:000000000-AWYW1:1:2106:28402:11340 1:N:0:ATAGCACAATACCTGT
AAGCTCGTAGTTGAATTTCGGGGTTAGTAGGTTGGTCATGCCTCTGGTGTGTACTGGTCTCACTGATTCCTCCTTCCTGATGAACCGTAATGCCATTAATTTGGTGTTGCGGGGAATTTGGACTGTTACTTTGAAAAAATTAGAGTGTTTAAAGCAAGCTAACGCTTGAATACATTAGCATGGAATAATGAAATAGGACGTTCGATCCTATTTTGTTGGTTTCTAGGATTGACGTAATGATTAATAGGGATAGTTGGGTGGAATTATCGGGTGCCAAGGAACTCCAGTCACATAGCACAAA
+
CCCCCGGGGFFFGGGGGGGGGGGGGGGGGGGGGGGGGGGGGGGGGGGGGGGGGGGFGGGGGGGGGGGGGGGGGGGGGGGGGGGGGGGGGGGGGGEFGCFGCGGGGGGGCGGGGGGGGGGGGGGGFGGFGGFGGCFGFGGF<<FEFFGFFGGGGGGGGGGCGGGGGGGGF<FFFGGGGGGGGGGGGGGFFFGGGGGGGG?FGGFGGGGGGFGGGFGFGGG8FGCEGGEBCCF9CECFF5?79CFFGFCEGEAGGGFG654888:BF+><D=EGGGF7?F>CGGGDCGGGGFGFGGG+:776*
@M03152:184:000000000-AWYW1:1:2106:20584:11668 1:N:0:ATAGCACAATACCTGT
AAGCTCGTAGTTGAATTTCGGGGTCAGTAGGTCGGTCGTGCCAACGGTATGAACTGGTCTCACTGATTCCTCCCTCTTGTAGAACCGTGATGCCATTAACTTGGTGTTGCGGGGAAACAGGACTGTTACTTTGAAAAAATTAGAGTGTTTAAAGCAGGCTAACGCTTGAATACATTAGCATGGAATAATGAAATAGGACGTCGATCTTATTTTGTTGGTTTCTAGGGTTGACGTAATGATTAATAGGGATAGTTGGGTGGAATTCTCGGGTGCCAAGGAACTCCAGTCACATAGCACAATC
+
CCCCCGGGGGGGGGGGGGGGGGGGGGGGGFGGGGGGGGGGGGGFGGGGGGGFFGGGGGGGGGGGGGGGGGGGGGGGGGGGGFGGGGGGGFFGGGGGGFGGGGGGGGGGGGGEGGGGFFGGGFCFGGGGGGGGG@AEDFCFGGGGGGGF9FGGGDCCFGGGGFGEGCCFGGGGGGGGGGFGGFC7FGGFGGGGGGG9DCFGCFG>CFGGGFGGGGCFGCEGGGGFGGGGGGDGEEGGGFC99CCCFGGCFGFFGFEGCEGCGCFFCFG5F5CDGGD>=5@EGGGGCFGGDF9FGGGF7E*<6
@M03152:184:000000000-AWYW1:1:2106:21818:11755 1:N:0:ATAGCACAATACCTGT
AAGCTCGTAGTTGAATTTCGGACCTGGCCGGATGGTCTGCCTAACGGTATGTACTGTCTGGCTGGGCCTTACCTCTTGGTGAGCCGGCATGCCCCTCACTGGGTGTGTCGGGTAACCAGGACTTTTACCTTGAGAAAATTAGAGTGTTCAAAGCAGGCTTATGCTCGAATACATTAGCATGGAATAATAAAATAGGACGTGCGGTTCTATTTTGTTGGTTTCTAGAGTCGCCGTAATGATTAATAGGGATAGTTGGGTGGAATTCTCTGGTGCCAAGGAACTCCAGTCACATAGCACAATC
+
CCCCCFGGGGGGGGGGGGGGGGGGGGGGGGGGGGGGGGGGGGGGGGGGGGGGGGGFGGGGGGGGGGGGGGGGGGDGGGGGGGGGGGGGGGGGFFFGGFGGFFGGGGGGGFGGGGGGGGGGGGGGGGGGGGCFGGGCEGGGFFGGGCFGFGGGGGGGGGGGGGGGFGGGDGGGGGFFF7FCEEGGGGGFGGGFGGGGCCGGDGGGFEGGCGGGGFGGGGEFGCGFGGFGGDGGDE>CG?EGGGGGFFGG66AGGGGGGGED8E?:<EA+2+20<DFFF3;FGGFFG6CFG47<327+<*90+
@M03152:184:000000000-AWYW1:1:2106:21494:11768 1:N:0:ATAGCACAATACCTGT
AAGCTCGTAGTTGAATTTCGAGATCAGTACGCTGGTCGTGCCTTTGGTATGCACTGGTGTCACTGGTTTCTCCCTTCTGAAGAACTGTCATGCCATTCAGTTGGCGTGGCGGGGAATCAGGACTGTTACTTTGAAAAAATTAGAGTGTTTAAAGCAAGCTAACGCTTGAATACATTAGCATGGAATAATGAAATAGGACGTTCGATCCTATTTTGTTGGTTTCTAGGATTGACGTAATGATTAATAGGGATAGTTGGGTGGAATTCTCTGGTGCTAAGGAACTCCAGTCACATAGCACAAT
+
CCCCCGGGGGGGGGFFGGGGGGFGGGGGGGGGGGGGGGGGGGGGGGGGGGGGGGGGGGGGGGGGGGGGGGGGGGGGGGFGGGGGGGCGGGFGGGGGGGGGGGGGGGGGGGGGGGGGGGGGGGGGGGGGGGGGGGGGGGGGGGGGGGGGGGGGGEGGGGGGGGFGGGGGGGGGGGGGGGGGGGGGGGGGGGGGFGGGCFEFGGGGGGGGGGEECCCGGG>1AF;CFFGFFFCGFGEFFGCCFE7CFFGCF?AGDCG7+=EG>C+9C:CC*:CFGG*?CF4+:CFC+<C<9FGEFG70+3>C+
@M03152:184:000000000-AWYW1:1:2106:2328:11774 1:N:0:ATAGCACAATACCTGT
AAGCTCGTAGTTGAATTTCGGGGTTAGTAGGTTGGTCATGCCTCCGGTATGTACTGGTCTCACTGATTCCTCCTTCCTGACGAACCGTAATGCCATTAATTTGGTGTTGCGGGGAATTTGGACTGTTACTTTGAAAAAATTAGAGTGTTTAAAGTAAGCTAACGCTTGAATACATTAGCATGGAATAATGAAATAGGACGTTCGATACTATTTTGTTGGTTTCTAGGATTGACGTAATGATTAATAGGGAGAGTTGGTTGGAATTCTCGGGTGCCAAGGAACTCCATTCACATAGACCAAA
+
C@CC9DGBCFBCFGF<DE<EFEEGCCFFEGEE9FEGF<@<FG@DFC@FGGGG9FGGFCAEFEFGGD<@EGGCF@FGGGFAFGC6FCGGGCFFF,E9E,EFFCCFGCFFE9>FDEGCG89EF@@EFGGGGGFGFGEGG<C8BAD9?,CFB8@<BFEF@FD<FFB:B7@FCFFC9=FC>AEFB3@C::DFCB,E,5>D7:7>>FFGGF,1?<DAF,@<,:B8CCCF7BGCEC,,=C;875:7C++=:++<EE):8>++>**11><@++3095=FG<0:?@>C?C+:+0+3+9E7+7*+++2**
@M03152:184:000000000-AWYW1:1:2106:26561:11778 1:N:0:ATAGCACAATACCTGT
AAGCTCGTAGTTGAATTTCGGGGTTAGTAGATTGGTCATGCCTCTGGTATGTACTGGTTTCACTGATTCCTCCTTCCTGATGAACCGTAATGCCATTTATTTGGTGTTGCGGGGAATTTGGACTGTTACTTTGAAAAAATTAGAGTGTTTAAAGCAAGCTAACGCTTGAATACATTAGCATGGAATAATGAAATAGGACGTTCGATCCTATTTTGTTGGTTTCTAGGATTGACGTAATGATTAATAGGGATAGTTGGGTGGAATTCTCGGGTGCCAAGGAACTCCAGTCACATAGCACAAA
+
CCCCCFGF-CFGGGGGGGGFFGG@FGG<FGFGGGGGFGFFGDCFGGGFGGGGGGGGGGGGGGGCGGGGGGGGGGGGG9FFGGGGGFG,<BFGGGEF9FEFFAEF@<FGGGGGGGEFGGDFGFGEFFFFGGGGFDEFDEFFCDGFGGGGGGGGGGFFGGGGGGGFFC:FFGGGGGGGGGFGGGG?ECFF;;FGGGFEFGEGGGGGGGGGG9FEFGGDGG8E*>>EFGG?CF<CCE8:CFC999C?+><CGCAFGGGG6*BC5=++=:;E5=8CCC*7CF37C87C?FG?+*<@FF:?9+*6*
@M03152:184:000000000-AWYW1:1:2106:22885:11780 1:N:0:ATAGCACAATACCTGT
AAGCTCGTAGTTGAATTTCGGGACCATCATGTCGGTCGTGCCTCGGTACGTACTGGTATTGTTGGTTTCTCCCTTCTGACGAACCATGATGTCATTTATTTGGTGTTGTGGGGAATCAGGACTGTTACTTTGAAAAAATTAGAGTGTTTAAAGCAGGCTCACGCTTGAATACATTAGCATGGAATAATGAAATAGGACGTTTGATTCTATTTTGTTGGTTTCTAGGATCGACGTAATGATTAATATGGATAGTTGGGTGGAATTCTCGGGTGCCAAGGAACTCCAGTCACATAGCACAATC
+
CCCCCGGGGGGGGGGGGGGGGGGGGGGGGGGGGGGGGGGGGGGGGGGGGGGGGGGGGGGGGGGGGGGGGGGGGGGGGGGGGGGGGGGGGGGGFFCFGGGGGGGGGGGGGGGCGFFGGGFGGGGGGGGGGGGGGGGGGGGGGGGGFGGGGGGGGGGGGGGGGGGGGEGGGGGGGGGGGGGGGGGGGGGGGFFGGGGFCFFEFCFACGFFCFGGGGFGGFGFGGGFF9DFG5=EEGG:FGGGGF79>+<9CCFGGGF68EGCE?FFC@<*3CGD*2?CCFFC6CFGGGGGFFFFGFGGF6F7+
@M03152:184:000000000-AWYW1:1:2106:29132:11949 1:N:0:ATAGCACAATACCTGT
AAGCTCGTAGTTGAATTTCGAACCTGGTCGGGCGGTCTGCCTATTGGGTACGTACTGTCTGGCTGGGTTCTACCTCTTGGTGAGCCGGCATGCCCTTAATTGGGTGTGTTGGGGAACCAGGACTTTTACCTTGAGAAAATTAGAGTGTTCAAAGCAGGCCTTTGCCTTAATACATTAGCATGGCATAATAAAATAGGACGTGCGGTTCTATTTTGTTGGTTTCTAGAGTCGCCGTAATGATTAATAGTGATAGTTGGGTGGAATTATCGGGTGCCAATGAACTCCAGTCACATAGCACCAT
+
CCCCCFEGGFGGFFGGGGGGGGGGFG,CEFG@+@EC@FDC@<FGGGG8F<DFFFGGGFCFAEEF@FDFGGDGGFFDGGGGGGG@@FGDCC:=F<FE8EFCFGCGG7F7FF?EGDCFFGFEEG7BFGGGGGCFGCCBFFF?FGF98B=BFGGGGFG?FGGGGGGGGGG,,@CCCCDC;,<DFEGCDFGGGFE,FCFGG9CF>*>77FFEFFFCFF9CF65:8ECF@+5>CCE*AEG/A5++=F@CF>@+<<6C70++<*2;5>FGG+:?<5=FCC**+)0+9+<78CFF+0C7:D*32+*2+
@M03152:184:000000000-AWYW1:1:2106:6687:11961 1:N:0:ATAGCACAATACCTGT
AAGCTCGTAGTTGAATTTCGGGGTCAGTAGGTCGGTCGTGCCACCGGTATGAACTGGCTTCACTGATTCCTCCCTCTTGTAGAACCGTGATGCCATTAATTTGATGTTGCGGGGAAACAGGACTGTTACTTTGAAAAAATTAGAGCGTTTAAAGCAGGCTAACGCTTGAATACATTAGCATGGAATAATGAAATAGGAAGTCGATCTTATTTTGTTGGTTTTCTAGGGTTGACGTACTGATTAATAGGGATAGTTGGGTGGAATTCTCGGGTGCCAAGGCACTCCAGTCACATAGCACAAC
+
CCCC9EFC@FGGDGGGGFGGGGGGGGGGGGGGGGGG@BCGGGGGGGGGGGGGGGGFGFGEFFGGGGGGGGGFGGG8@FGGGGDGFGGGFGGGGGGGGFFGGFGGGGEGGGGGEGEGGCEE?F<DEGFGGGGGG<FGGGGGGDFGGGGC@FFGGGGGGC7FFGGGGEGGCCGGGGGGGGGCEAGGFGGCFEFGGGGFFF,27FB:FFGG9@@FGGCGGG>BEFC9+?9EGG>8C**A*A9CFFF7:C7C6FFFFFG+@EGDCFAFCGC+*:8CG35CF)8*2***2A+<E/9C9F779+9**
@M03152:184:000000000-AWYW1:1:2106:5869:12058 1:N:0:ATAGCACAATACCTGT
AAGCTCGTAGTTGAATTTCGAACCTGGTCGGGCGGTCTGCCTATTGGGTACGTACTGTCTGGCTGGGTTCTACCTCTTGGTGAGCCGGCATGCCCTTAATTGGGTGTGTTGGGGAACCAGGACTTTTACCTTGAGAAAATTAGAGTGTTCAAAGCAGGCCTTTGCCTGAATACATTAGCATGGCATAATAAAATAGGACGTGCGGTTCTATTTTGTTGGTTTCTAGAGTCGCCGTAATGATTAATAGGGATAGTTGGGTGGAATTCTCGGGTACCAAGGAACTCCAGTCACATAGCACAAT
+
CCCC9FGG;@FGGGGGGGGGCGGGGGGGGEGGGGGGEGGGGG9EGGGGGGGGGFGGGGGGGGGGGGGGCFGFFFGGFGGGGGGGFFGDGGGGGGGGGFGGGGGGEGCGGGGGCGEGGGGGGFGGGGGGGGGGGGGFGGGGGFGGGGGFGCGGGGGGFFFGGGGGGGGGGGGGG<DFGGCGGGGF7@FGGGGGGGGGGGGGGGGEE*FEGGGGGGFGGGF8CGFGGGGGG+:*=EEGEEFFCEFFFGFFGFFFGGGGGGEGG>EG++<:DC*1*0::E<)2:*<:FGG?98C@FGC?FCFF+
@M03152:184:000000000-AWYW1:1:2106:7896:12094 1:N:0:ATAGCACAATACCTGT
AAGCTCGTAGTTGAATTTCGGGGTCAGTAGGTTGGTCATGCCACTGGTATGTACTGGTCTCACTGATTCCTCCTTCCTGATGAGCCGTAATGCCATTAATTTGGTGTTGCGAGGAATCTGGACTGTTACTTTGAAAAAATTAGAGTGTTTAAAGCAGGCTAACGCTTGAATACATTAGCATGGAATAATGAAGTAGGACGTTCGATCCTATTTTGTTGGTTTCTAGGATTGACGTAATGATTAATAGGGATAGTTGGGTGGAATTCTCGGGTGCCAAGGAACTCCATTCACATAGCACAAT
+
CCCCCGGGGGGGGGGGGGGGGGGGGGGGGGGGGGGGGGGGGGGGGGGGGGGGGGGGGGGGGGGGGGGGGGGGGGGGGGGFGGGGGGGGGGGGGGGGGGGGGGGGGGGGGGGDGCEGGGGGGFGGFGGFGGGGGGGGAFGGGGGGGGGGGGGGGGFGGGGGGGGDGGGGGGGGGGGGGGGGGDGG9FEFGFGGGFFG9FGEGCFECFFGGGFFGCGCGGGGGGDGGFDFFGGGFGCFGGGGGFGFFEF6CGAFCCFF?EEEGD9BE@@+:75>EDGCFFFCGF67@C+0+/<7CC7CFCCF+
@M03152:184:000000000-AWYW1:1:2106:24316:12131 1:N:0:ATAGCACAATACCTGT
AAGCTCGTAGTTGAATTTCGAACCTGGTCGGGCGGTCTGCCTATTGGGTACGTACTGTCTGGCTGGGTTCTACCTCTTGGTGAGCCGGCATGCCCTTAATTGGGTGTGTTGGGGAACCAGGACTTTTACCTTGAGAAAATTAGAGTGTTCAAAGCAGGCCTTTGCCTGAATACATTAGCATGGCCTAATAAAATAGGACGTTCGGTTCTATTTTGTTGGTTTCTAGAGTCGCCGTAATGATTAATAGGGCTAGTTTGTTGGAATTCTCGGGTGCCAAGGTCCTCCAGTCACATAGCACCAT
+
CCCCCGGGEGGGFGFEGGGCCFGGGGGFFDGGGGGGGGFGGGFGGEGGGGGGG9CFEFFGAFFGGGGGGGGCGGGGGGGCFGGAFGGGGGGGGGGGFF9FGCGGGDGGGGFGDGEGGGGFEGGGGGGGGGGG9?AFG8,DFFGGCGGGGGG<<>B<EGCGGGGCFGGFF7F<FB<FFGEGGGC>7F7ECEFF;@CDFGGGG*><CFGGF,@CGG,@FFDGGE;C7?99EGD=EEE55=++<C?+:3=?6*07/<<+<*;888<@?30C>E5CC*57+))++22:8*+<<6E+<7*<++*2+
@M03152:184:000000000-AWYW1:1:2106:9883:12191 1:N:0:ATAGCACAATACCTGT
AAGCTCGTAGTTGAATTTCGGGGTCAGTAGGTCGGTCGTGCCAACGGTATGAACTGGCCTCACTGATTCCTCCCTCTTGTAGAACCGTGATGCCATTAACTTGGTGTTGCGGGGAAACAGGACTGTTACTTTGAAAAAATTAGAGTGTTTAAAGCAGGCTAACGCTTGAATACATTAGCATGGAATAATGAAATAGGACGTCGATCTTATTTTGTTGGTTTCTAGGGTTGACGTAATGATTAATAGGGATAGTTGGGTGGAATTCTCGGGTGCCACGGAACTCCAGTCACATAGCACAATC
+
CCCCCGGGGGGGGFGGGGGGGGGGGGGGGGGGGGGGGGGGGGGGGGGGGGGGGGGFGGGGGGGGFGGGGGGGGGGGGGGGGGGFGGGEGGGFGGGFFCGGGG<FGFGGFCF7FGGGFGGFAAFGGGGGGFEGDAFGGFEGBFF99FGG<FFGFGGG?CFGGGGGGGGFGCCFGGGGC;CFGGGGGGFGD9=FF9,,7?DFEGGDGGGG@FGFGGDGF>CCCFFGFCGGGGFG5EF85:7CFCGGFGGFCGA?FFG+*7C*:@EF:?F55*;CCFD*:;>ECCC9<<:E?FFGFG*<EG49+
@M03152:184:000000000-AWYW1:1:2106:25584:12212 1:N:0:ATAGCACAATACCTGT
AAGCTCGTAGTTGAATTTCGGGATCAATTTATTGGTCGTGCCAACGGTACGCACTGGTACAATTGGTTTCTCCCTTCTGACGAAGCATGATGTCATTAATTTGATGCCGTGGGGAATCAGGACTGTTACTTTGAAAAAATTAGAGTGTTTAAAGCAGGCTTTGGCTTGAATACATTAGCATGGAATAATGAAATAGGACGTTTGATCTTATTTCGTTGGTTTCTAAGATCGACGTAATGATTAATAGGGATAGTTGGGTGGAATTCTCGGGTGCCAAGGAACTCCAGTCACATAGCACAAT
+
CCCCCGGGEGFGGGGGGGGGGGGGGGGGGGGGGGFGFGGGGGGGGGGGGGGGGGGGGGGGGGGGGDGGGGGGGGGGGGGFGGGGGGGGGGFFGGFGGFGGGGGGGFGGGGGGGGGGGGCGGCFGGGGGGGGGGFGFBEGFFGGGGGGGGGGGGFGFFFGGGGG8DFGGG8FGGGGGG<BDGGGFGGFGGFFFC;DGFCGGFFGDCFFCG@AFFFFGGGGGGG;FGG?FCFFGGDEFFFFGGGGFF?7?6CFFCFFGG*BEC5CEFC9E*28CEGFFEF:FFGGFGFGFCFFCF>F++007+
@M03152:184:000000000-AWYW1:1:2106:14345:12216 1:N:0:ATAGCACAATACCTGT
AAGCTCGTAGTTGAATTTCGAGATCAATTTTCTTGGTCATACCTTTGTATGTACTGGTCTTATTGATTTCTCCCTTCTGATGAACCATGATGTCATTAATTTGGTGTTATGGGGAATCAGGACTATTACTTTGAAAAAATTAGAGTGTTTAAAGCAGGCTCACGCTTGAATACATTAGCATGGAATAATGAAATAGGACGTTTGATTCTATTTTGTTGGTTTCTAGGATTGACGTAATGATTAATCGGGATAGTTGGTTGGAATTCTCGTGTGCCAAGGAACTCCAGTAACATAGCACAAT
+
CCCCCGEFGGGGFFGGGGGGFGGGEGGGGGGGGGGFGGGGGGGGGGFCGGGGDFGDCFGGF9EFA@FFFGGGGGGGFGFC<FGAFFCGF<FCFGFDF9,@FGCGGDGGCGF8EEFFFGGGCCGGFGFGGGFGF9EFG<7AFGCE<EFGGGGGGCDGFCFFFGGGGGGGE8EGE9<FGGGFGBFGGGGGGGFG9;,9CC<BFGFE,CDFG=FGGDDFGC?EGF;E=,@6EECGF6CFGGA7EGGF9,*@**34<D7=,*1>*,2D<,@1/4,;:++1=):6:9?@+<+211=77CF?++*2+
@M03152:184:000000000-AWYW1:1:2106:3983:12341 1:N:0:ATAGCACAATACCTGT
AAGCTCGTAGTTGAATTTCGGGACCGGTGGGTTGGTCGTGCCTCCGGTACGTACTGGCTCTACCGGTTCCTCCCTTCTGAAGAACCACGATGTCATTAATTTGGTGTCATGGGGAATCAGGACTGTTACTTTGAAAAAATTAGAGTGTTTAAAGCGGGCTAAAGCTTGAATAGATTAGCATGGAATAATGAAATAGGACGTTTGATCTTATTTTGTTGGTTTCTAAGATCGACGTAATGATTAATAGGGATAGTTGGTTGGAATTCTCGGGTGCCAAGGAACTCCAGTCACATAGCACAAT
+
CCCCCFGGGGFGGGGGGGFFFGGDGGGGEFCCFGGGGGGGGGGGGGGGGGGGGGGGG?FGGGGGGGGGGGGGGGGGGGGGAFGGGGGGGGGGGGDFGGGEEFF9FCFGGGGGGDGGG?FAGGG?FGGGGGGGG?EF?B@FGGGGCF?<FFFEGA9FCEEGFFFG,>ECCD9FFFFGGFGGGGGFFFFBCGGGGGFFEFAFC>FCCF<@?CGFFGCGCCCEFBFGGEECGG>=E>GF::<<CFF?@;76E0)28CFGC**8*8+<+3@0*/:*:><7E@F*A07:C<FG+9F@?DGCGDCC+
@M03152:184:000000000-AWYW1:1:2106:19584:12411 1:N:0:ATAGCACAATACCTGT
AAGCTCGTAGTTGAATTTCGGGGTTAGTAGGTTGGTCATGCCTCTGGTATGTACTGGTCTCACTGATTCCTCCTTCCTGATGAGCCGTAATGCCATTAATTTGGTGTTGCGAGGAATCTGGACTGTTACTTTGAAAAAATTAGAGTGTTTAAAGCAGGCTAACGCTTGAATACATTAGCATGGAATAATGAAATAGGACGTTCGATCCTATTTTGTTGGTTTCTAGGATTGACGTAATGATTAGTAGGGATAGTTGGGTGGAATTCTCGGGTGCCAAGGAACTCCAGTCACATAGCACAAT
+
CCCCCGGGGGFFFGGGGGGGGGDCFFGGGGGGGGGGGGGGGGGGGGGGGGGGFGGDGGGGGGGGGGGGGGGGGGGFGFFGGGGGGGGGDGGGGGGGGGGGGG9EGGGGGGGCEGDFGGAAEGGGGGGGFGGFGEAFF8FCFFEFGFGGGFGGGFGGCFDGG8EEGGGGGGGGC<FFG<@=<DFGFCEGEDAFGD=DFBF7CFF@<FCECCDC;DGFGCDEEG;E7BECCC6DFG>*,=?,2CF911:,=:AFGGGG?CB8EF9FG7?C<:*;*:*@68:::BFFGF6F?@+<C:7+<A<C7
@M03152:184:000000000-AWYW1:1:2106:16536:12421 1:N:0:ATAGCACAATACCTGT
AAGCTCGTAGTTGAATTTCGGGGTTAGTAGATTGGTCATGCCTCTGGTATGTACTGGTTTCACTGATTCCTCCTTCCTGATGAACCGTAATGCCATTTATTTGGTGTTGCGGGGAATTTGGACTGTTACTTTGAAAAAATTAGAGTGTTTAAAGCAAGCTAACGCTTGAATACATTAGCATGGAATAATGAAATAGGACGTTCGATCCTATTTTGTTGGTTTCTAGGATTGACGTAATGATTAATAGGGATAGTTGGGTGGAATTCTCGGGTGCCAAGGAACTCCAGTCACATAGCACAAT
+
CCCCCGGGGGGGGGGGGGGGGGGGGGGGGGGGGGGGGGGGGGGGGGGGGGGGGGGGGGGGGGGGGGGGGGGGGGGGGGGGGGGGGGGGGGGGGFFGGGGGGGGGGGGGGGGGGGCCFFGGGGGGGGGGGGGFGFGGGGGGGFGGGGGGGGGFFFFGGGGEGGGGGGEGGD<FF<FGGGGGGGGGFGGGGGGG9EEGGAFGGGFGFFGEFDFFGGGGGGGGFGFGGFG6;FDFFCEEC5@7=FFGG;@FC65C?7@;F*=8EF<BE9BCGF5>8DGDC>FGGFFF+2<C69E++*0+2ADC0
@M03152:184:000000000-AWYW1:1:2106:12020:12444 1:N:0:ATAGCACAATACCTGT
AAGCTCGTAGTTGAATTTCGGGGTCAGTAGGTCGGTCGTGCCAACGGTATGAACTGGCCTCACTGATTCCTCCCTCTTGTAGAACCGTGATGCCATTAACTTGGTGTTGCGGGGAAACAGGACTGTTACTTTGAAAAAATTAGAGTGTTTAAAGCAGGCTAACGCTTGAATACATTAGCATGGAATAATGAAATAGGACGTCGATCTTATTTTGTTGGTTTCTAGGGTTGACGTAATGATTAATAGGGATAGTTGGGTGGAATTCTCGGGTGCCAAGGAACTCCAGTCACATAGCACAATT
+
CCCCCGGEGGGGGGCGFGGFCEGGGGGGGGGGGGGGGGGGGGGGGGGGGGGFGGGCFDCFFGGGGGGGGGGGGGFGGCCFFGDFGF@?EGDFGGGFF<EFFGGFGGFG8EFDGGGGGGGGFFFFFGGFGGGGGFGGCF:BFCFFGGGGGGGGGGGFDF@FDCF@BFGGG7C<<FF9C@FGFF@FFFG9;;ECEGGFFDGG>CGGDFGGCECGF;BFG>EC@GF9+:8<CC?FEEF8=FCGGGFGFFFG6=)<CFFF5755C?CG9?+CC5FDG479C))06:EFGGG6FF7FCFGGGGD++
@M03152:184:000000000-AWYW1:1:2106:12650:12538 1:N:0:ATAGCACAATACCTGT
AAGCTCGTAGTTGAATTTCGAACCTGGTCGGGCGGTCTGCCTATTGGGTACGTACTGTCTGGCTGGGTTCTACCTCTTGGTGAGCCGGCATGCCCTTAATTGGGTGTGTTGGGGAACCAGGACTTTTACCTTGAGAAAATTAGAGTGTTCAAAGCAGGCCTTTGCCTGAATACATTAGCATGGCATAATAAAATAGGACGTGCGGTTCTATTTTGTTGGTTTCTAGAGTCGCCGTAATGATTAATAGGGATAGTTGGGTGGAATTTTCGGGTGCCAAGGAACTCCAGTACCATAGCACAAT
+
CCCCCGGGGGGGGGGGGGGGGGGGGGGGGGGGGGGGGGGGGGGGGGGGGGGGGGGGGGGGGGGGDGGGGGGGGGGGGGGGGGGGGGGGGGGGGGGFFGGGGGGGGGGGGGGGGGGGCFGGGGGGGGGGGGGGFCFFFGGGGEGGGGGGGGGGGGGGGGGGGGGFGGGGGGGGGGGGCFC;;FGGGGGGGGGGGGG9FF7FC7>FG<C*?CFDGGG:FGGEFG+BCB9CEEGGEGCG5*=9@9=21<+<664*<+AF?*;C>C6CF++27C5*/9CDFF>7C8ECF6F?<*2<A46<<+97+
@M03152:184:000000000-AWYW1:1:2106:9928:12556 1:N:0:ATAGCACAATACCTGT
AAGCTCGTAGTTGAATTTCGAGATCAGTACGCTGGTCGTGCCTTCGGTATGCACTGGTGTCACTGGTTTCTCCCTTCTGAAGAACCGTCATGCCATTCAGTTGGTGTGGCGGGGAATCAGGACTGTTACTTTGAAAAAATTAGAGTGTTTAAAGCAGGCTCGCGCTTGAATACATTAGCATGGAATAATGAAATAGGACGTTTGACCCTATTTTGTTGGTTTCTAGGATCGACGTAATGATTAATAGGGATAGTTGGGTGGAATTCTCGGGTGCCAAGGAACTCCAGTCACATAGAACAAT
+
CCCCCGGGGGGGGGGGFGGGGGGGGGGGGGGGGGGGGGGGGGGGGGGGGGGGGGGGGGGGGGGGGGGGGGGGGGGGGGGGGGFGGGGGGGGGGGGGGGFGDFGGCGGGGGGGGGGGGGFGGGGGGGGGGFGGGGGGGGGGGGGGG<FGCFFGGGFGGGGGFGGGGGGCFCFA<<CGGGCFFFGGD92DCFFGFGFG7BFF:FGGGGGGFCGGGGDFGGG>FGGG?CG6B8C*=EEGGG7C?FFG*++3:*8A6AC?GGC*:59CFCC:D5?*29FG67>CF6A:FG6<+0+<@CF+++*0+
@M03152:184:000000000-AWYW1:1:2106:28948:12566 1:N:0:ATAGCACAATACCTGT
GTGCCAGCAGCCGCGGTAATACGGAGGATGCGAGCGTTATCCGGATTTATTGGGTTTAAAGGGTGCGTAGGCTGAAGATCAAGTCAGCGGTGAAATGTCCCGGCTCAACCGGGGCCTTGCCGTTGAAACTGGTCATCTGGAATGCGGATGCCGTGGGAGGAATGTGTGGTGTAGCGGTGAAATGCATAGATATCCCACAGAACACCGATTGCGAAGGAATCTCACGAATCCGCAATTGACGCTGAGGCACGAAAGCGTGGGGATCAAACCGGATTAGATCCCCTGGTCGGCCACGCAGTAA
+
CCCCCGGGGFGFGGGGGGGGGGGGGGGGGDGGGGGGEGGGGGGGGE7FFGGGGGGGGGGGGGGGGGGGGGGGGGGGGDGEGGGGFGGFEGG7ECGFGGF<EFCCFGGGGGD@FE=CFEFGGGGGGDFCDF<>FEF,33=DFDE<>FC:CFFD<@CFC:@FE:DFC;FDEFFCG;CF@FECG99CBC@ECFFEBC+<7CGGGGGGGFF78*=CEECED6*+0<7<EEGGGGCEGDEG??C?***:DEFDE=5=EG**::5EEEE55EFG*/:CCDD6+60++27*@*++2)*88DDC5:CEC
@M03152:184:000000000-AWYW1:1:2106:13220:12568 1:N:0:ATAGCACAATACCTGT
AAGCTCGTAGTTGAATTTCGGGCTCTGTCAGCCGGTCCGCCTTCTTGGTGTGTACTTGTTTGACGGAGCCTTACCTCCTGGTGAACGGCGATGTCCTTTACTGGGTGTCGTCGCAAACCAGGACTTTTACCTTGAGAAAATTAGAGTGTTCAAAGCAGGCCTTTGCCTGAATACATTAGCATGGCATAATAAAATAGGACGTGCGGTTCTATTTTGTTGGTTTCTAGAGTCGCCGTAATGATTAATAGGGATAGTTGGGTGGAATTCTTGGGTTCCAAGGAACTCCAATCACATAGCACAA
+
CCCCCGGEGGC9<@CFFC<CBGE:CFGGGGGFDBFFGGGGE@FFGFFGFFDFFGFFGG9FF<E<C@7@CEGGGGFGDGCEFEF9FFDGGGGGDFGFGGGF<BAFGGGGGGFBCCBFFG7EACFEFAFGGGGF?,AF@AEDFFB>A?CBDFGFGGGGGFGGGGFGGF<CCAC=FGGGGGFGCGGFF:@,,>@EFFDFFGGGFG**>:<8CEFFGFC9CGG>?CF,,<;BFF>*3=*/*=EF+14<7>+2?6)=*8<9++::*88+0<+00+0*/*1098?C:00>FC?C+7CFDCCCFF:C6
@M03152:184:000000000-AWYW1:1:2106:5573:12691 1:N:0:ATAGCACAATACCTGT
AAGCTCGTAGTTGAATTTCGGGACGCGTGGGTCGGTCGTGCCCCTGGTACGTACTGGTTCTAGAAGCTTCTCCCTTCTGACGAACCACGATGTCATTAATTTGATGTCGTCGGTACTCAGGACTGTTACTTGGAACAAATTAGAGTGTTTAAAGCAGGCTAAAGCTTGATTAGATTAGCATGGAATAACGATATAGGACGTTTGATCTTATTTTGTTGATTTCTAAGATCGACGTTCTGATTAATAGGGATAGTTGGGTGGACTTCTCGGTTGCCTAGGAACTCCAGTCAAATCGCACAAT
+
@CC9CFCGBCFGEGACGGG<F7CEE+@::@+6-++88CFE7F,9,,,C,,8,,CF9,C@,<@,<C,,6,,,9CE,C,6,6,BC7+B<7,++::C,5@F,?9,5,<,B?<B4>:4:+,:EED,+A8CAFGCC,B,:,B,,:5,<D,,:@F,C9,=9,8BCFF,3F9C,,@,3F9,@,,>,8,,@,,=,@>>C*@*@,,7><*>,*?<,,2@BACFF3,<9,52@B@,2B;<B***3**2<C1941++1<CC;*01<9<C1/**+++39+/*21:***0))2+*+2+<++0=7<<*12*//*+
@M03152:184:000000000-AWYW1:1:2106:5176:12810 1:N:0:ATAGCACAATACCTGT
AAGCTCGTAGTTGAATTTCGGGATTGACACATCGGTCGTGCCTTAAGGGGTATGAACTGGTGTAGTCAATTTCTCACCTTCTGGAGAACCGCGATGCCCTTAATTGGGTGTCACGGGGAACCAGGACCTTTACTTTGAAAAAATTAGAGTGTTTAAAGCAGGCATTTTGCTTGAATACATTAGCATGGAATAATAAAATAGGACGGCATGATTCTATTTTGTTGGTTTCTAGGATCACCGTAATGATTAATAGGGATAGTTGGGTGGAATTCTCGGGTGCCAAGGAACTCAAGTCACATAG
+
CCCCCGGGGGGGGGGGGGGGGGGGGGGGGGGGGGGGGGGGGGGGGGGGGGGGGGGGGGGGGGGGGGGGGGGGGGGGGGGGGGGGGGFGGGGGGGGGGGGGGGGGGGGGGGGFGFGGGGGGGGGGGGGGGGGGGGGGGGGGGGDFGGGGGGGGGFGGFFGGGGGGFCGGGGGGGGGFGGGGGGGGGGG8FGGGGGGGGFFGGGGGGGGGGGGGGGGGGGDGGECFGGGGGGFF?CCFCFFGGCEC7+9CGFFGFGGFCF8CCC?8CE5:7<CDGG3955>=*37C5=FFDB0<FGCF?:>C+
@M03152:184:000000000-AWYW1:1:2106:16993:12885 1:N:0:ATAGCACAATACCTGT
AAGCTCGTAGTTGAATTTCGGGGTTAGTAGGTTAGTCATGCCTCTGGTATGTACTGGTCTCACTGATTCCTCCTTCCTGATGAACCGTAATGCCATTAATTTGGTGTTGCGGGGAATTTGGACTGTTACTTTGAAAAAATTAGAGTGTTTAAAGCAAGCTAACGCTTGAATACATTAGCATGGAATAATGAAATAGGACGTTCGATCCTATTTTGTTGGTTTCTAGGATTTACGTAATGATTAATAGGGATAGTTGGTTGGAATTTTCGGGTGCCACGGAACTCAATTCACATAGCAACAT
+
CCCCCGGEFG@AFGGGGGGGGGGGDGGGGGFGGGGGCFGGGGGGGGGGGGGGGFGFFGGGCEFGGGGGGGEFGGGGGDGFGGGGGGGGCFFEFCFFFF,EAFFFGCCF@FCGEGEDG8@FGGGGFFGGGGCEF,B<59=FEFDGGFGGGGGGEFGFA<+<BC<FEGEGGCEFCCFF<FFDEGCC<F9;;,;FCFFGD<,FC>FCFCFEFCG9CFGGCCF85CF9;,D,D?,;1=BC5CC,,>?<+4<,66AC?FC?F7CGCC+??+;=5=57C5*0+))2:*<700+009<9+2?E++*2*
@M03152:184:000000000-AWYW1:1:2106:23379:12892 1:N:0:ATAGCACAATACCTGT
AAGCTCGTAGTTGAATTTCGGGGTTAGTAGGTTGGTCATGCCTCTGGTATGTACTGGTCTCACTGATTCCTCCTTCCTGATGAACCGTAATGCCATTAATTTGGTGTTGCGGGGAATTTGGACTGTTACTTTGAAAAAATTAGAGTGTTTAAAGCAAGCTAACGCTTGAATACATTAGCATGGAATAATGAAATAGGACGTTCGATCCTATTTTGTTGGTTTCTAGGATTGACGTAATGATTAATAGGGATAGTTGGGTGGAATTCTCGGGTGCCAAGGAACTCCAGTCACATAGCACAAT
+
CCCCCGGEGGGGGGGGGGGGGGGGGGGGGGGGGGGGGGGGGGGGGGGGGGGGGGGGGGGGGGGGGGGGGGGGGGGGGGGGGGGGGGGGGGGGGGGGGFGGGFCEGGGGGGGCCGDGGGGGGGGFGGGGGGGGGGGGGGDGFGGGFGGGGGGGGGGFFGGFGGGGGGGGGGGGGCFFCA@;<FD,<F9EFGGGGFCFFDFDGGFGDCFEG9FFGGCGGGCEGGFGGFFGGGFC?EGFCE?FGCFFC?F6C6;CFFF?CEEC*;+CC9FG<*=FEGGGGFF=CFGDECGGD6CCFFC6:9CF+
@M03152:184:000000000-AWYW1:1:2106:14950:12999 1:N:0:ATAGCACAATACCTGT
AAGCTCGTAGTTGAATTTCGGAACTGAACAGTCACCAGGCGGCCGTCAAGGTCTGCTCTGGTCTGTTCGTTCTCACCTATGGGATGCTCACCTCTACTCTTAACTGGGCGGAGGCATAAAGCAGGCGCAGGGTAAAACGGTTACGTCTCGCGCGTGACTGCCTACGTTTGTGGAGTTCCCATTCGTTTACTTTGAATAAATTAGGGTGTTCAAAGCAGCCAAAAAAGGAGGCATAAATACTACAGCCTGGGATAACGGAATACGATTTCGGTTCGATGTTTCGTTGGTTTCTAGGATCTAA
+
CCCCCGGGGGGGGFFGGGGGGGGGGGGGGGDFGCGGGGGGGGGGDGGGGGGGGGGGGEFGGCGGGGGGGDGGGGGGGGGGGGGFGEGGFGGGFFGFGGGGGFGGGEEGGGGGGGGGFFEGGGFGGCGG+CFGEGGGFGGGGGGGGGGGFDDGGCFECCGGG8>FGGFG?<FFGGGGGGFFGGGGGGGG>CGGGG??@FFFGDFFGCFEGGG9EG?ECGGGFFGFGGCCFGGD8C+<2AFF+<?6<C*CFFFGF@0ACD*1;6+*/:@C7CEGGD)7:@@3AGGG***;CFFFFGD6+7*<?
@M03152:184:000000000-AWYW1:1:2106:4750:13012 1:N:0:ATAGCACAATACCTGT
AAGCTCGTAGTTGAATTTCGAGATCAGTACGCTGGTCGTGCCTTCGGTATGCACTGGTGTCACTGGTTTCTCCCTTCTGAAGAACCGTCATGCCATTCAGTTGGTGTGGCGGGGAATCAGGACTGTTACTTTGAAAAAATTAGAGTGTTTAAAGCAGGCTCGCGCTTGAATACATTAGCATGGAATAATGAAATAGGACGTTTGACCCTATTTTGTTGGTTTCTAGGATCGACGTAATGATTAATAGGGATAGTTGGGTGGAATTTTCGGGTGCCAAGGAACTTCAGTGATATAGCACAAC
+
C@CC@FGFCFGGGGGGGGGGGGGGGGGGGGGCEEDGGGCGGGGGGGGGGGGCFFFFGGGGDFFGGFFGGFGGGGGGGGGCFGFG@EFGGEEEFGFGGAF9?C,CCFDFGGDGGGCFGGGFFE=BEEF9<FGGCDFFGGG=B3>AFFFGFFDFEB=D<FGFDFFFDCFC:@93,,7@,<7,,?D8BAFFFGG9FCF9@,F:1*<F@;BFGACCCF9<FEF1AC9FGGGCFFGC=C>CFFG7FG?F:<CFFGFFGFGG6>GG**0<+9<?)//9?D4*+7)0:8+*<:<C74+2<:*9CEGG*
@M03152:184:000000000-AWYW1:1:2106:15929:13070 1:N:0:ATAGCACAATACCTGT
AAGCTCGTAGTTGAATTTCGGATCTGGTTGGGTGGTCCGCCTGACGGCGTGTTTACTGCTTGACCGGGTCTTGCCTCTTAGTGAACCGGTGTGTTCTTTATTGAATGCATCGGGGAACTGGGACTTTTACCTTGAGAAAATTAGAGTGTTCAAAGCAGGCCTATGCCTGAATACATTAGCATGGAATAATAAAATAGGACGTGTGGTTCTATTTTGTTGGTTTTTAGAACTGCCGTAATGATTAATAGGGATAGTTGGGTGGAATTCTCGGGTGCCAAGGAACTCCAGTCACATAGCACAA
+
CCCCCGGGGGGGGGGGGGGFDGGGGGGGGGGGGGGGGGGGGGGGGGGGGGGGGGGGGGGGGFFGGGGGGGGGGGGGGGGGGGGGGGGGGGGGGGGGGGGFGGGGGGGGGGGGGGGGGGGGGGGFGGGGGGGGGGGGGCCFGGGGGGGGGGGGFGGGFFGG@FFFFGFGGFFGGGGGGFGGGGGCCF@E9EA,@EFGEFGGGCFGGGGGGGFGGGGFGGFCGGGGGFCCFGG6C9>8*7FF+;CCFG7C66FGFEGG76CGCEG6CGCED**7C<3C+/55E86DCF6CFFGGGF=9C?CC*
@M03152:184:000000000-AWYW1:1:2106:22551:13087 1:N:0:ATAGCACAATACCTGT
AAGCTCGTAGTTGAATTTCGGATCTGGTGGGGTGGTCCGCCTGACGGCGCGTTTACTGCTCGACTGGGTCTTGCCTCTTGGTGAACCTTTGTGCTCTTTATTGAATGCGTCGGGGAACCAGGACTTTTACCTTGAGAAAATTAGAGTGTTCAAAGCAGGCCTATGCCTGAATACATTAGCATGGAATAATAAAATAGGACGTGTGGTTCTATTTTGTTGGTCTTTAAGAACTGCCGTAATGATTAATAGGGATAGTTGGGTGGAATTCTCGGGTGCCAAGGAACTCTAGTCACATAGCACA
+
CCCCCGGGGGGGGGGGGGGGGGGGFFGGGDGDGGGGGGGGGGGGGGGGGGGGGGGGGGGGGGEGGGGGGGFGGGGGFGGGGGGGGGGGGGDGGGFGGGGGGGFDFGGGGGGDGGGGGGG8DGGFGGGGFGFGG,<=DEGGGGGGDFFGGGGFDFGCGFGGGGGGFGGGAFFF9EGGGGGGGGGG7FDC9D@AF929,,DC*<FGFGGG?F9<CFG9EFC5;;EFC9+<FFFFGGG5/7:FF;C?:+++AFFE**<F7+C>E55*<:CFF7*9*9C:FB:FF*69EF+++19AFDGC+<7C:
@M03152:184:000000000-AWYW1:1:2106:10450:13184 1:N:0:ATAGCACAATACCTGT
AAGCTCGTAGTTGAATTTCGGGGTTAGTAGATTGGTCGTGCCTCTGGTATGCACTGGTCTTACTGATTCCTCCTTCCTGATGAACCGTAATGCCATTAATTTGGTGTTGCGGGGAAACTGGACTGTTACTTTGAAAAAATTAGAGTGTTTAAAGCAGGCTAACGCTTGAATACATTAGCATGGAATAATGAAATAGGACGTTCGATCCTATTTTGTTGGTTTCTAGGATTGACGTAATGATTAATAGGGATAGTTGGGTGGAATTCTCGGGTGCCACGGAACTCCAGTCACATAGCACAAT
+
CCCCCGGEFGGGGGGGGGGGGGGFGGGGGGGGGGGGGGGGGGGGGGGGGGGGGGGGGGGGGGGGGGGGGGGGGGGGGGGGGGGGGGGGGGGGGGGGGGFGGGGGGGGGGGGGGGGGGGGGGGGGGGGGGGGGGGGGGGGGFGGGGGGGGGGGGGGDFFGGFG8FEGGGFDGGGGGGGFGGGGGGGGGGGGGGGGGFGCFGGGFGGFGGGGGGGGGGGGGCGFGGGEFCFGFFGGGGCE7CEECGFGGGGCFEEFGG?EEGCFC?++?CD58FECC:+).::EEGG6:FFFG:FG76<<7*+
@M03152:184:000000000-AWYW1:1:2106:6384:13314 1:N:0:ATAGCACAATACCTGT
AAGCTCGTAGTTGAATTTCGGGATCAGTATGTCGGTCGTGCTTCGGTACGTACTGTCATTACTGGTTTCTCCCTTCTGAAGAACCATGATGTCATTAATTTGATGTCTTGGGAAATCAGGACTGTTACTTTGAAAAAATTAGAGTGTTTAAAGCAGGCATACGCTTGAATACATTAGCATGGAATAATGAAATAGTACGTTTGATTCTATTTTGTTGGTTTCTATGATCGACGTAATGATTAATAGGGATAGTTGGTTGGAATTCTCGGGTGCCAAGGAACTCCAGTCACATAGCACAATA
+
CC<@CGDC7FGGCDFFFFGGEGGGFGGFFGGGGGGGGGGGGFGGGEGCEEGGGGGGGGGGFCGG8FGGGGGGGGCFGGGGGGCDGGGGGGGFCFEGF<FGFFDFGGCGGFGDCGGGEEFCCFCEGCAECEFD9?,59+B<FFG?EFGGG<FBFGGGD@FGGGGGGGGGGG9FGGGC?FFGG8,@FFGFA,8FFD933@F@DFG9FGFF;DCGD,>F8,++45@,,75>,@*3@EGGGG7:@C9FDG,;=F6?FF?C*=B78,?CFGFE3==)/>:95)5C:CC*CGF<:6@;++*1<=*<2
@M03152:184:000000000-AWYW1:1:2106:10159:13351 1:N:0:ATAGCACAATACCTGT
AAGCTCGTAGTTGAATTTCGGACCTGGCTGGGTGGTCTTGCCGCAAGGTAAGCACTGCCTCTGGTCGGGTCTTTCCTTCTGGGGAACCTGTGTGCCCTTAATTGAGTGCGCAGGGGATCCAGGACTTTTACTTTGAAAAAATTAGAGTGTTTAAAGCAGGCTTTCGCTTGAATACATTAGCATGGAATAATAGAATAGGACTTTGGTTCTATTTTGTTGGTTTCTAGGACCGAAGTAATGATTAATAGGGATAGTTGGTTGGAATTCTCGGGTGCCAAGGAACTCCAGTCACATACGCCAA
+
CCCC@EGFGGGGGGGGGGGGGGGGFGDGGGGGGGGGGGGGGGGGGEGGGGGGGGGGGGGGGGGGFGGGGGEGGGGGGGGGGFGGGGGGGGGGGFGFGGGEFGGGFGFGGDGGEGEFEGGGGGGFGGFGGGGGGGGEECFCFDFGGGGGGGGGGGGGG@FGGGFGGGGGGGFGGEGGGGGGGGGFFCFF9BFGG,>>CEGFFFGGGGGGFGGGGGGDFGGGGGG?C@99BFCGG>*34AFGCG9=CFGC?C5:6CFFGF*:C*>+=7+0:**CF5*9A6:5:8*6CC?6C=+++2*+**1>E
@M03152:184:000000000-AWYW1:1:2106:29047:13396 1:N:0:ATAGCACAATACCTGT
AAGCTCGTAGTTGAATTTCGGGATTGACACATCGGTCGTGCCTTAAGGGGTATGAACTGGTGTAGTCAATTTCTCACCTTCTGGAGAACCACGATGCCCTTAATTGGGTGTCGCGGGGAACCAGGACCTTTACTTTGAAAAAATTAGAGTGTTTAAAGCAGGCATTTTGCTTGAATACATTAGCATGGAATAATAAAATAGGACGGCATGATTCTATTTTGTTGGTTTCTAGGATCACCGTAATGATTAATAGGGATAGTTGTGTGGATTTCTCGGGTGCCCAGGAACTCCAGTCACATAG
+
CCBCCGGGGGDFGC<FFGFFGGGGGGFGGGGGGDGGGGGGGGGGGGGFGGGEGGFFGGFGG8EFGGGCGGGFGGGGGG9ECGGGGFFGGGGGCFFFC<FFF<AEFCFCEFEDEGDEGFGEGGGGCCFGGGGGGFGF<F9EFGDGGG8F=FGDFGGGC<FFC+:FFGGC9FGFE7BFGGGGGFGGGGG7:BGFGFFGGGGGD,7?B@EGGFCFF99@FFFGGEGC*==>FFEEDFG8=*65C*:/:99F9@A7C66;:0+<C9+/:C57*<+:+79<C75:6*29C5@8?6F8C>*<0:7C3
@M03152:184:000000000-AWYW1:1:2106:25588:13402 1:N:0:ATAGCACAATACCTGT
AAGCTCGTAGTTGAATTTCGGACCTGACCGGGCGGTCCGCCTAACGGTGTGTACTGTCTGGCCGGGCCTTACCTCTTGGTGAGCCGGCATGCCCTTCACTGGGTGTGTCGGGGAACCAGGACCTTTACCTTGAGAAAATTAGAGTGTTCAAAGCAGGCTTACGCCGGAATACATTAGCATGGAATAATAAAATAGGACGTGCGGTTCTATTTTGTTGGTTTCTAGAGTCGCCGTAATGATTAATAGGGATAGTTGGGTGGAATTCTCGGGTGCCAAGGAACTCCAGGCACATAGCACAAAT
+
CCCC<FFGGGCFGGGGFDGGGGCFGGGGGGGGGGGGGGGDDGGGGGGFGGGGGGGGE<FGGGGGGGGGGGGGGGGGGGGGGGFGGGGGGGGGFGGGGGGGGGGGE6FFGGGGGGGGGGGEGGFGGGGGGGDGGGDGFGGGCBCE@FFGFGGFFFFGGDGFEFGDFDGEGFF?9FGFFGG9F:<CFFGGGFGG9CFGFFC7FFFG:F*?9FCF7F@6:FCG8FCFFCC:?E>?EEEGFGC+?C?C7@FGD6;G7@FDCCCE@9?C0:37CGED=<:7C>FF6:C6E8*;1>CECF*AF65*+
@M03152:184:000000000-AWYW1:1:2106:16897:13467 1:N:0:ATAGCACAATACCTGT
AAGCTCGTAGTTGAATTTCGGGATCAATTTACTGGTCGTGCCTATGGTACGTACTGGTTTTGTTGGTTCCTCCTTTCTGAGGAGCCGCGATGTCATTAACTTGGTGTCGCGGGGAATCAGGACTGTTACTTTGAAAAAATTAGAGTGTTTAAAGCAGGCTAACGCTTGAATACATTAGCATGGAATAATGAAATAGGACGTTTGATCCTATTTTGTTGGTTTCTAGGGTCGACGTAATGATTAATAGGGATAGTTGGGTGGAATTCTCGGGTGCCAAGGAACTCCAGTCACATAGCACAAA
+
CCCCCGGGGGGGGGGGGGGGGGGGGGGGGGGGGGGGGGGGGGGGGGGGGGGGGGGGGGGGGGGGGGGGFFGGGGGGGFGGGGGGGGECGDGGGGFFGFGGGGGGGGGGGGGGGGGGGGGGGGGGGGEFGGGGGGFGFGGGGFGGGGGGGG=FFFAF@GGGGFC>7FEGGGFCFFGGGCBFCGG?C<FGGF@FEFGGGFDFEFFGFGGDG9FFG@,FF6CEGG;CCGGGGGGGGGGG7CFFC;<7CFEF6*0:+<<+CC8C>C9CG+3:/:**/59:+.8C68?C8+<CG?F:C*2+ACGF*
@M03152:184:000000000-AWYW1:1:2106:15400:13567 1:N:0:ATAGCACAATACCTGT
AAGCTCGTAGTTGAATTTCGAACCTGGTCGGGCGGTCTGCCTATTGGGTACGTACTGTCTGGCTGGGTTCTACCTCTTGGTGAGCCGGCATGCCCTTAATTGGGTGTGTTGGGGAACCAGGGCTTTTACCTTGAGAAAATTAGAGTGTTCAAAGCAGGCCTTTGCCTGAATACATTAGCATGGCATAATAAAATAGGACGTGCGGTTCTATTTTGTTGGTTTCTAGAGTCGCCGTAATGATTAATAGGGATAGTTGGGTGGAATTCTCGGGTGCCAAAGAACTCCAGTCACATAGAACAAT
+
CCCCCGFGGGGGGGGGGGFGGGGGGGGGFGGDGGGGGGGGGGGGGGGGG,FGFEFGGGGGGGGGGGG@FGGGGGGGCFGGG@FGGGGGGGGFGGGGGGGGDFFGGGGGGGGCGGFGGGGGGGGGGFGGGGGFGGGGFGGGGGGGACFGGCFGGGGGFFCGFGGGGFGCGGGGGEGGG;:FFGGGFFCDFFFG9FGGGGDFCGGGEB::CCF9C9@FFGGEGGCCFFGFFF>EC>CEEGGDCCE7CCC?FC:FGCFCGDEEC8:AF:?A**:7CC**<546**+*23<EGFGCC7*+007*+
@M03152:184:000000000-AWYW1:1:2106:18713:13612 1:N:0:ATAGCACAATACCTGT
AAGCTCGTAGTTGAATTTCGGGGTCAGTAGGTCGGTCGTGCCACCGGTATGAACTGGCTTCACTGATTCCTCCCTCTTGTAGAACCGTGATGCCATTAATTTGGTGTTGCGGGGAAACAGGACTGTTACTTTGAAAAAATTAGAGTGTTTAAAGCAGGCTAACGCTTGAATACATTAGCATGGAATAATGAAATAGGACGTCGATCTTATTTTGTTGGTTTCTAGGGTTGACGTAATGATTAATAGGGATAGTTGGGTGGAATTCTCGGGTGCCAAGGAACTCCAGTCACATAGCACAATT
+
CCCCCGGGGGGGGGGGGGGGGGGGGGGGGGGGGGGGGGGGGGGGGGGGGGGGGGGGGGGGGGGGGGGGGGGGGGGGGGGGGGGGGGGGGGGGGGGGGGGGGGGGGGGGGGGGGGGGGGGGGGG8FFGDEGGGGGGGGGGGGGGGGGGGGGGGGGGGGGGGGGGGGGGGGGDGGFFFFCGGGFFCFCGGGCGGGGGGCCFC:CCFGGFGGFGG@9BEFFGGF+BC7E><FCE6C>EE5A=14AEGCCFC7*87<9+C*/;**39C+<+7C517*9FFD35E:+<CGCF+00:9974::CCC+
@M03152:184:000000000-AWYW1:1:2106:8073:13619 1:N:0:ATAGCACAATACCTGT
AAGCTCGTAGTTGAATTTCGAACCTGGTCGGGCGGTCTGCCTATTGGGTACGTACTGTCTGGCTGGGTTCTACCTCTTGGTGAGCCGGCATGCCCTTAATTGGGTGTGTTGGGGAACCAGGACTTTTACCTTGAGAAAATTAGAGTGTTCAAAGCAGGCCTTTGCCTGAATACATTATCATGGCATAATAAAATAGGACGTTCGGTTCTATTTTGTTGGTTTCTAGAGTCGCCGTAATGCTTAATAGGGATATTTGGGTGGATTTCTCGGGTGCCATGGAACTCCAGTCACATAGCACAAC
+
CBCCCFC6BFBCE9@FGGGG,CEGFGGGAGGGDBEGGDE,@CCEDDFFEGGGG@FFGFGFE,,,6BFF:CFFGGC<FE9FEE9FDFEEFFEEDFGFF<,B<FFG@GGGGGE8++=FDG8F7DFGGCGFFEFCF<F=,,B?=DGC=FEFEG9C,C3DDF::D>FGF9FFD,@CC9<CC,,@;,,4<CC>3>D,@=,,>>:*612C7CBE;,@@@,6F7,=;CE+C+3CGGG5:E>8;5EF++AC+11<<C6>6+<+++*//:@+99:9<*:*9:<5C+043<?GGFC+2<8?FE7*<+2*2/
@M03152:184:000000000-AWYW1:1:2106:17069:13820 1:N:0:ATAGCACAATACCTGT
AAGCTCGTAGTTGAATTTCGGGGTTAGTAGATTAGTCGCGCCTCTGGTATGAACTGGTCTTACTGATTCCTCCTTCCTGATGAACCGTAATGCCATTAATTTGGTGTTGCGGGGAAACTGGACTGTTACTTTGAAAAAATTAGAGTGTTTAAAGCAGGCTAACGCTTGAATACATTAGCATGGAATAATGAAATAGGACGTTCGATCCTATTTTGTTGGTTTCTAGGATTGACGTAATGATTAATAGGGATAGTTGGGTGGAATTCTCGGGTGCCATGGAACTCCAGTCACATAGCACAAT
+
CCCCCGGGGGGGGGGGGGGGGGGGGGGGGGGGGGGGGGDGGGGGGGGGGGGGGGGGGGGGGGGGGGGGGGGGGGGGGGGGGGGGGGGGGGGGGGGGGGGGGGGGGGGGGFGGGGGGGGGGGGGFGGGGGGGGGGFGFGGGGGGGGGGGGGGFGFGGGGGGGGGGGGGGGFCGGGGGGGGGGGGGGGGGFFGGGGGGGGGGGGGEGGGGGGGGGGGGGGFG=FFGGGGCFFGGGGGGGGG?+AE9CC76F6A6FFE9CEGGGCCFGCGFGGE55><>??FFFFFC?CFGFF?FGFCC+<C=+
@M03152:184:000000000-AWYW1:1:2106:13536:13879 1:N:0:ATAGCACAATACCTGT
AAGCTCGTAGTTGAATTTCGGGGTTAGTAGGTTGGTCATGCCTCTGGTATGTACTGGTCTCACTGGTTCCTCCTTCCTGATGAACCGTAATGCCATTAATTTGGTGTTGCGGGGAATTTGGACTGTTACTTTGAAAAAATTAGAGTGTTTAAAGCAAGCTAACGCTCGAATACATTAGCATGGAATAATGAAATAGGACGTTCGATCCTATTTTGTTGGTTTCTAGGATTGACGTAATGATTAATAGGGATAGTTGGGTGGAATTTTCGGGTGCCAAGGAACTCCAGTCACATAGCACAAT
+
CCCCCGGGGGFGGGGGGGGGGGDFFEFFGGGGGGEGGGGGGGGGGGGGGGGGGGGDGGGGGGGGGGGGGGGGGGGGGGGGFEEEFFGFGGGGGGGFGGGGGGGGGGFEGGGGGGGCFGFGGGGGGGGGGGGGFGGGGGCFGGGCFFGGGGGGGFGFFGGGGGGGGG7FG@GGGDGGGFFCFGGE<CFCFFFA9DGGFFG:CFGGCGGGD9FGGCFGGF5>EFFCGFECFGG6C8BCC5C+=C71@CEFF*;CCFGF6CEGGC9C6+>+9=**277FFF:FCGGGGCCEFF7<EC7+:?5=+
@M03152:184:000000000-AWYW1:1:2106:20225:13883 1:N:0:ATAGCACAATACCTGT
AAGCTCGTAGTTGAATTTCGGGATCAGTACGCTGGTCGTGCCTTCGGTATGCACTGGTTTCACTGATTCCTCCCTTCTGAAGAACCGTAATGCCATTCAGTTGGTGTGGCGGGGAATCAGGATTGTTACTTTGAAAAAATTAGAGTGTTTAAAGCAGGCTCGCGCTTGAATACATTAGCATGGAATAATGAAATAGGACGTTTGATCCTATTTTGTTGGTTTCTAGGATTGACGTAATGATTAATAGGGATAGTTGGGTGGAATTCTCGGGTGCCAAGGAACTCCAGTCACATAGCACAAA
+
CCCCCGGGGGGGGGGGGGGGGGGGGGGGGGGGGGGGGGGGGGGGGGGGGGGGGGGGGGGGGGGGGGGGGGGGGGGGGGFEFGGGGGGGGGGGGGGGGGFGGGGGGGGGGGGGGGDFGGGGGGGGFGGGGGFGGGGGFFEGGCFDCGGGGGGFGGGGGGGGGEB@EGGGFFFGGGGG?F7FFGGFGGEF@EGFFGGGGCFGEGGDGGCFE<FGGGGFGFGGGGGGGGGGGGGGFECCCFCCFGC?C:CGG*<C8CG+8CEE552AC9C+97?F5CFDD>@CG66:CG+<CFGGGG7ECFFG*
@M03152:184:000000000-AWYW1:1:2106:24650:13993 1:N:0:ATAGCACAATACCTGT
AAGCTCGTAGTTGAATTTCGGGATCGATGCGTCGGTCGTGCCTTCGGTACGTACTGGCGTCATCGATTCCTCCCTTCCTGATTAACCGTAATGCCATTAATTTGGTGTTGCGGGGAATTTGGACTGTTACTTTGAAAAAATTAGAGTGTTTAAAGCAAGCTAACGCTTGAATACATTAGCATGGAATAATGAAATAGGACGTTCGATCCTATTTTGTTGGTTTCTACGATTTACGTAATGTTTAATAGGGATAGTTGGTTTGAATTCTCGGGTGCCAAGTAACTCCAGTCACCTAGCACAA
+
CCCCCE-@;CFGEC<FCFGCEFCEFD7CFGGGGCGEG@FCCFGGGD:CF@CF9FG<FGEEFGGEGFEG9FFGCGEFEGC<9C,9CFDGGFGGCFGC9EDFFA<<EFDGEC9@BEF>4A?DCD,DFCGEFCCF<F9FD<,>=F9FGF,<FDFEG@C<8,@CFGCFF73**,,@F>C9;;>7>;FF,79B,,623;DF:CD<*4*<72FFEGGFC@,,B82::8+9+++138**5B5<+2:++1<+:CC+A*5C6<::E6/22?C+00:C***)8770:45+2<<0+<++0*+2+2*++<C22
@M03152:184:000000000-AWYW1:1:2106:29041:14045 1:N:0:ATAGCACAATACCTGT
AAGCTCGTAGTTGAATTTCGGGGTTAGTAGATTGGTCGTGCCTCTGGTATGCACTGGTCTTACTGATTCCTCCTTCCTGGTGAACCGTAATGCCATTAATTTGGTGTTGCGGGGAAACTGGACTGTTACTTTGAAAAAATTAGAGTGGTTAAAGCAGGCTAACGCTTGAATACATTAGCATGGAATAATGAAATAGGACGTTCGATACTATTTAGTTGGTTTCTAGGATTTACGTTATGATTAATAGGGATAGTTGGTGGGAATTCTCGGGTGCCAAGGAAATCCAGTTACATAGCACAAC
+
BBA9CFGGGFEGGCAF9FGGGGECEFGGGGFFFGDFGGFEEFFGGEFFFGGCAFF@FGGFGAFGGGGCEFFGGGGGGFGGGGCAEF7FFGFGGGGGGEFEFFCGFGFC@G@FGCGEEFF<BFGGGGGDCGGGE<9FCFEFF9ECD5BFGDFFBF9AFGD@8B,++>@<<=FC>9FEEAFDFGFFCF9,>D,@,3EECFGGGGGGGC@@FGGGF,,@D;FG5EEC,=F,2,,4;C<,0,9<93<+1>CF*:=;EFG;A***=8:=++++*/**/95:<FF=66<*+<0<+*3+2:>?+?47*
@M03152:184:000000000-AWYW1:1:2106:7853:14216 1:N:0:ATAGCACAATACCTGT
AAGCTCGTAGTTGAATTTCGGGGTTAGTAGGTTGGTCATGCCTCTGGTATGTACTGGTCTCACTGATTCCTCCTTCCTGATGAGCCGTAATGCCATTAATTTGGTGTTGCGAGGAATCTGGACTGTTACTTTGAAAAAATTAGAGTGTTTAAAGCAGGCTAACGCTTGAATACATTAGCATGGAATAATGAAATAGGACGTTCGATCCTATTTTGTTGGTTTCTAGGATTGACGTAATGATTAATAGGGATAGTTGGGTGGAATTCTCGGGTGCCAAGGAACTCCAGTCACATAGCACAAA
+
CCCCCGGECFGCDFGGGFGGEGE@:FEFEAEEF8@FFAFGGGGGF,CFFG?FFFGFGGGGFFGGG<EFGGF9CFFF,CF9C9,<<F@FFGGGG<6CF9CCFGGFFGGG8F@=FEGFGF,<?FFGGGFGGFGGGF<C?8FGGGCFCGGGGGGDGEDFDEFGFFECEEGGFCFGGGGFGCFFFGGGGGG;DFFDEFGGGDFEEGG7<FCBFGGGG;CD@FFGGGDEF9FFGFGGGGG@5CF::>@7+>9CGGF61>CGG5CE>C99+++=5C88C3>C<)>67*6@?+0<C/+0<*2++<D**
@M03152:184:000000000-AWYW1:1:2106:7198:14260 1:N:0:ATAGCACAATACCTGT
AAGCTCGTAGTTGAATTTCGGGGTCAGCAGGTTGGTCGTGCCAATGGTATGAACTGGCCTTGCTGATTCCTCCCTCTTGATGAGCCGTAATGCCATTAATTTGGTGTTGCGGGGAATCAGGACTGTTACTTTGAAAAAATTAGAGTGTTTAAAGCAGGCAAGCGCTTGAATACATTAGCATGGAATAATGAAATAGGACGTTTGATCCTATTTTGCTGGTTTCTAGGATTGACGTAATGATTAATAGGGATAGTTGGGTGGAATTCTCGGGTGCCAAGGAACTCCAGTCACATAGCACAAT
+
CCCCCGGGGGGGGGGGGGGGGGGGGGGGFGGFGGGGGGGGGGGGGGGGGGGGGGGGGGGGGGGGGGGGGGGGGGGGGGGGGGGGGGGGEGGGGGGGGGGGGGGFGGGG8FGGGGGGGGGGGGGGGGGGGGGGGFGDCCEGGGGGGGGGGGGGGGGGFGGGFGGGGGGGGGGGGAFCFBDGGGGGFGGGGAFG,@ECF97FEGGGFGGGGGGGGGG@FFGGGGGGFEGGFFFGGCE=GFGGFCGFGGF6=FA?FGF7<*4C*8<CE+AACC*/8><:+)):?;+?+8CFGFGGGCC6C9CG+
@M03152:184:000000000-AWYW1:1:2106:9245:14266 1:N:0:ATAGCACAATACCTGT
AAGCTCGTAGTTGAATTTCGGGACCAATTTGTTGGTCGTGCCTCGGTACGTACTGGTATTATTGGTTTCTCCCTTCTGAAGAACCTTGATGTCATTAATTTGGTGTCTTGGGGAATCAGGACTGTTACTTTGAAAAAATTAGAGTGTTTAAAGCAGGCATACGCTTGAATACATTAGCATGGAATAATGAAATAGGACGTTTGATTCTATTTTGTTGGTTTCTAGGATCGACGTAATGATTAATAGGGATAGTTGGGTGGAATTCTCTGTTGCCAAGGAACTTCAGTCACATCGCACAATC
+
B@@BA@FF@@@@F-CE<CC@BF7CE,E@F<FGGFCFGGEGGDF8B,8<BFF<<FF,C<CF6EGFFEFFFGEGGGFCA<ECEFCFFE<FCGC9E9EFCEFC<CAE<9CA??E8::CFFFFCCDGGF<C5AFFDGCEE<4FGF8F<@EFFFFEFGFFFBCEF58AF@FF<D9EDFGFFD8FGGG,9DDAFGF,>=;,6<=C3><73==F=;37@BCGGGG8B83@9<9DF8*>CE>1;1::C9,41CF66?:6C<EGFDEGDFFFD7C9+;+>7EFG<C38*=?++5+2;+A+>+**/2:*++
@M03152:184:000000000-AWYW1:1:2106:21420:14329 1:N:0:ATAGCACAATACCTGT
AAGCTCGTAGTTGAATTTCGGGGTCTGCAGGTCGGTCGTGCCACTGGTATGTACTGGCCTTGCTGATTCCTCCCTCTTGACGAACCGTAATGCCATTAATTTGGTGTTGCGGGAAATCAGGACTGTTACTTTGAAAAAATTAGAGTGTTTAAAGCAGGCTTAAGCTTGAATACATTAGCATGGAATAATGAAATAGGACGTTCGATCCTATTTTGTTGGTTTCTAGGATTGACGTAATGATTAATAGGGATAGTTGGGTGTAATTCTCGGGTGCCAAGGAACTCCAGTCACATAGCACAAT
+
CCCCCGGGGGGGGGGGGGGGGGGGGGGGGGGFEGGGGGGGGGGGGGGGGGGGGGGGGGGGGGGGGGGGGGGGGGGGGGGGGGGGGGGGGGGGGGGGGGGGGGGGGGGGGGGGGGGFGGGGGGGGGGG9FGGGGGGGGGGGCFFGGGGGFGGGGGGGGGGGGGGGGGGGGGGGGGGFFFGGGGGGG9EEFG9CFFGGGC@FFGGGGFC:DAGG@FGGGGGGGGGGGFFFFFC??EGFGGC?CCF?>ACF*C5CG?F7F5;E*2>E7+<<CC=***0:+.5:CFGF6+:CF6CFFF7+++2:+
@M03152:184:000000000-AWYW1:1:2106:4155:14392 1:N:0:ATAGCACAATACCTGT
AAGCTCGTAGTTGAATTTCGGGGTTAGTAGGTTGGTCATGCCTCTGGTATGTACTGGTCTCACTGATTCCTCCTTCCTGATGAGCCGTAATGCCATTAATTTGGTGTTGCGAGGAATCTGGACTGTTACTTTGAAAAAATTAGAGTGTTTAAAGCAGGCTAACGCTTGAATACATTAGCATGGAATAATGAAATAGGACGTTCGATCCTATTTTGTTGGTTTCTAGGATTGACGTAATGATTAATAGGGATAGTTGGGTGGAATTCTCGGGTGCCAATGAACTCCAGTCACATAGCACAAT
+
CCCCCGGEGGGGGGGGGGGGGGEGGGGGGGGGGGGGGGGGGGGGGGGGGGGGGFFGGGGGGFGGGGGGFGGGGGF9EFG<<FFGGGGGCGGGGGGGGGGDFFF9FCFGGGCEEDEFGGFGEFFGFGDDFGGGGFFGDFGGFFGDFGGGGGGGGGGGCFEFGEFGGGEFGGGGGGGGCGGFFGF8>FD,>=9FDAFGDCD:CECF7FE8DFFFFFGGGGGEFFFGDE?GGGG??>>>CFGF7ACGGGCGFFFGGFF9CGGG58CGFFGG5C5D85*;+)0=:<9;6@FGC?CDC**+209:+
@M03152:184:000000000-AWYW1:1:2106:10434:14458 1:N:0:ATAGCACAATACCTGT
AAGCTCGTAGTTGAATTTCGGGTGCCAAGGAACTCATGATTAATAGGGATAGTTGGGTGGAATTCTCGGGTGCCAAGGAACTCCAGTCACATAGCACAATCTCGTATGCCGTCTTCTGCTTGAAAAAAAAAAATAACCACAAAAAGTAAGCTCGCAGAAGAAGCACCCAATTAAAATAAAACTCCTTATGTTTTACGACCTATCACATCTACTCACAGACCCCACTGTACTGCCAGTCACTGAGCTTATCTAACACATCATAATCCTACCGCTCATTGTCCCTGACTCGTCAGTCTCTTTA
+
CCCCCGGGGGFGGGGGGGGGGGEGEGGGGGGFFGGGGGGGGGGGGGGGGFGGEGGGGGGGGGGGGGGGGGGEEGFGGGGGGEFGFGGGFGGGGGGGGGG<=FGFFCCEGGGBC8DGGGG9FGFFGGGGGGGG+,,,,,,+,,A,:+,8,,,,8+++8+,,,,,58,,++33,,,,,,,,,,,,,,7,,,,3,3,,6*1*55,,,,,,6,,,72?B,,,,,/6**/22+22++0*++0+01+++0*++++4+++035*32++++++3++***1*//2+/*++3+**0++*0:8**7<<+:++
@M03152:184:000000000-AWYW1:1:2106:25416:14519 1:N:0:ATAGCACAATACCTGT
AAGCTCGTAGTTGAATTTCGAACCTGGTCGGGCGGTCTGCCTATTGGGTACGTACTGTCTGGCTGGGTTCTACCTCTTGGTGAGCCGGCATGCCCTTAATTGGGTGTGTTGGGGAACCAGGACTTTTACCTTGAGAAAATTAGAGTGTTCAAAGCAGGCCTTTGCCTGAATACATTAGCATGGCATAATAAAATAGGGCGTGCGGTTCTATTTTGTTGGTTTCTAGAGTCGCCGTAATGATTAATAGGGATAGTTGGGTGGAATTCTCGGGTGCCAAGGAACTCCAGTCACATAGCACAAT
+
CCCC9FFGDGGGGCDGGGGGGGGGGGGGGGGGGGEFGGGGGGGGGGGGGGGGGGGGGGGGGGGGGGEGGGGGGGGGGGGGGGGGGGGGGGGGGGGGG8EFGGGGGGGGGGGGGGGGFFGGGGGGGGGGGD<FGGGGCGGGFGGGGGGGGGGDGGGGGGGGGCFGGGGGGFGGGGGGGGGGGFFDDG?FGGCAFFGD,>FFGGGGGGGGGFGFGGGGGGGGFG9C9E9C;ECEECBEGGGFFFGCFFFG=7:CFFGG6CEDGF6CG9+<578*:>507537?C6D+<AFFF9<CF><97D6+
@M03152:184:000000000-AWYW1:1:2106:4016:14558 1:N:0:ATAGCACAATACCTGT
AAGCTCGTAGTTGAATTTCGAACCTGGTCGGGTGGTCTGCCTATTGGGTACGTACTGTCTGGCTGGGTTCTACCCCTTGGTGAGCCGGCATGCCCTTAATTGGGTGTGTTGGGGAACCAGGACTTTTACCTTGAGAAAATTAGAGTGTTCAAAGCAGGCCTTTGCCTGAATACATTAGCATGGCATAATAAAATAGGACGTGCGGTTCTATTTTGTTGGTTTCTAGAGTCGCCGTAATGATTAATAGGGATAGTTGGGTGGAATTCTCGGGTGCCAAGGAACTCCAGTCACATAGCACAAT
+
CCCC9FGFGGGFGGFGGGEFGGGCFFGGFEGEGGEGEGGGGGFGFFGFECCFGGFGGGFGGGGCGGGGGGGGGGGGGGGFGFGGGFEEGEGGFG8FE8EE?FGGGGGGGGG@EEEGGGGGEGDGGGGGGAFFGGGGGFFFFG@CAEGFFGFFFACFFFGGGFFGGGGFDDGFGGFGF9FFGG7DGGGFGGGGGGGGFGGG7*@FCFFGDDFF9,@FFEFC*=;>1>CFFFCE*:B*/CC7@FFFG9<FGEACFFC@?*=ED@<CEGC7*:*1=<*:0>366EFDFCC9?69CCGGG?:76+
@M03152:184:000000000-AWYW1:1:2106:16478:14588 1:N:0:ATAGCACAATACCTGT
AAGCTCGTAGTTGAATTTCGAACCTGGTCGGGCGGTCTGCCTATTGGGTACGTACTGTCTGGCTGGGTTCTACCTCTTGGTGAGCCGGCATGCCCTTAATTGGGTGTGTTGGGGAACCAGGACTTTTACCTTGAGAAAATTAGAGTGTTCAAAGCAGGCCTTTGCCTGAATACATTAGCATGGCATAATAAAATAGGATGTGCGGTTCTATTTTGTTGGTTTCTAGAGTCGCCGTAATGATTAATAGGGATAGTTGGGTGGAATTCTCGGGTGCCAAGGAACTCCAGTCACATAGCACAAT
+
CCCCCGGGDGGGGGGGGGGGGGGGGGGGGGGGGGGGGGGGGGGGGGGGGGGGGGFGGGGGGGGGGGGGGGGGGGGGGGGGGGFGGGGGGGGGGGGGGGGGGGGGCFGGGGGFGGGGFGGGGGGGGGGGGGGCGDCDGGGGGGGGGGGGGGGGGGGDFGGGGGFGGG9FGGFFGGGGGGGGGGGGGGGGGGGGGGGGGFFGG?CFGFGGGGGGGGGGGGFGGGGGFCEFGGGDGGECCDGGCFFFG>?CGGAFF9FF6=EEGG9CFC7+9F5CCGC*3>:E6;CFFF?CFFGG?>DEG?7>+
@M03152:184:000000000-AWYW1:1:2106:3132:14658 1:N:0:ATAGCACAATACCTGT
AAGCTCGTAGTTGAATTTCGAACCTGGTCGGGCGGTCTGCCTATTGGGTACGTACTGTCTGGCTGGGTTCTACCTCTTGGTGAGCCGGCGTGCCCTTAATTGGGTGTGTTGGGGAACCAGGACTTTTACCTTGAGAAAATTAGAGTGTTCAAAGCAGGCCTTTGCCTGAATACATTAGCATGGCATAATAAAATAGGACGTGCGGTTCTATTTTGTTGGTTTCTAGAGTAGCCGTAATGGTTAATAGGGATAGTTGGGTGGAATTCTCGGGTGCCAAGGAACTCCAGTCACATAGAACAAT
+
CCCCAFGFEF;FGAFFGGGGGGGGFFFFGGGGCFGGGGGG@E9FDGGGGFGGGGGGFFGGFG8CFFFFEFGFGGGGGGGGGGGGGGGGGGFEFFGEGFDFGGGGFGGGE?FDEFDFDEFGDGGGDFGGFGAFF>FFFG@FFGGGGGGFABDFFGFGGCCFFCGFFCGGGFGGCA9@F=FFGFGGFCFFGCBFFFGFGG7E:CFGD1=EFG@FGFG7FGGCF69CC+5BC++>+**/:7C++11+:CFGD:)0A0AFGGCCGGGG6+3+/A5C=*2*?>@**22*0<0:6*+<C>F<++*:0
@M03152:184:000000000-AWYW1:1:2106:11600:14690 1:N:0:ATAGCACAATACCTGT
AAGCTCGTAGTTGAATTTCGGACCTGACCGGGCGGTCCGCCTAACGGTGTGTACTGTCTGGCCGGGCCTTACCTCTTGGTGAGCCGGCATGCCCTTCACTGGGTGTGTCGGGGAACCAGGACCTTTACCTTGAGAAAATTAGAGTGTTCAAAGCAGGCTTACGCCGGAATACATTAGCATGGAATAATAAAATAGGACGTGCGGTTCTATTTTGTTGGTTTCTAGAGTCGCCGTAATGATTAATAGGGATAGTTGGGTGGAATTCTCGGGTGCCAAGGAACTCCAGTCACATAGCACAATC
+
CCCCCGGGGGGGGGGGGGGGGGGGGGGGGGGGGGGGGGGGGGGGGGGGGGGGGGGDGGGGFGGGGGGGGGGGGGGGGGGGGGGGGGGGGGGGGGGGGFGGGGGGGGGGGGGGGGGGGGGGGGGGGGGGGGGGFGGCFGGFFGGGGGGGGGGGGFFGGGGGDGGGGGGGGGGDFGGGGGGGGGGGGGGGGGGGGGGGGGGEGGGECGD9CFCCFGGGGFGGGGEFGGFGGGGGGEGEFGGFGG?9DGGGGCFGFFCF5EGCCFGG99ECFG8CEGGGGFFGGFFFGGEF?FGGGFF9<>5++
@M03152:184:000000000-AWYW1:1:2106:10436:14712 1:N:0:ATAGCACAATACCTGT
AAGCTCGTAGTTGAATTTCGGGGTTAGTAGGTTGGTCATGCCTCTGGTATGTACTGGTCTCACTGATTCCTCCCTCCTGATGAACCGTAATGCCATTAATTTGGTGTTGCGGGGAATTTGGACTGTTACTTTGAAAAAATTAGAGTGTTTAAAGCAAGCTAACGCTTGAATACATTAGCATGGAATAATGAAATAGGACGTTCGATCCTATTTTGTTGGTTTCTAGGATTGACGTAATGATTAATAGGGATAGTTGGGTGGAATTCTCGGGTGCCAAGGAACTCCAGTCACATAGCAAAAT
+
CCCCCGGGGGGGGGGGGGGGGGGGGGGGGGGGGGGGGGGGGGGGGGGGGGGGGGGGGGGGGGGGGGGGGGGGGGGGGGGGGGGGGGGGGGGGGGGGGGGGGGGGGGGGGGGGGGGGGGGGGGGGGFFGGGGGGGGGGGGGGGGGGGFGGGGGGGGGFFFGGGGGGGGFGFGGGGGGGGGGGFGGGGGGGGGGGGGGGGGGGGGGGFGGGGGGGFGGCFGGGGGFGGGFFGGGGGGG=FCCG@:CGGGGG?ACG9CG?EGGGFCFF9EF3FCFCD5>?:5EFGGGGGFC+0<FGGGCC+*:0
@M03152:184:000000000-AWYW1:1:2106:22776:14716 1:N:0:ATAGCACAATACCTGT
AAGCTCGTAGTTGAATTTCGGGGTCAGTAGGTCGGTCGTGCCAACGGTATGAACTGGTCTCACTGATTCCTCCCTCTTGTAGAACCGTGATGCCATTAACTTGGTGTTGCGGGGAAACAGGACTGTTACTTTGAAAAAATTAGAGTGTTTAAAGCAGGCTAACGCTTGAATACATTAGCATGGAATAATGAAATAGGACGTCGATCTTATTTTGTTGGTTTCTAGGGTTGACGTAATGATTAATAGGGATAGTTGGGTGGCATTTTCGGGTGCCAAGGAACTCCAGTCACATAGCACAATT
+
CCCCCGGGGGFGGGGGFGGGGGGGGGGGGGGGGGGGGGGGGGGGGGGGGGGGGGGGFGGGGFGGGGGGGFGGGGGGGFGGGFGGGGGGGGFGGGGGFGGGGGGGGGGGGGGGGGGGCGGGGFGGGDEGGGGGGGGFGGGGGGGGGGGGGFFEGGGCGFGGGGGGGGEFGEFE9=FGGGGGGGGGGGFCGCGGFGG?AFFGF7C*6@CFGGGGFCFGGCGC6=B?CC>BC18?E8CCFCFE9@7CFGDG?FF6FGFG5CE**2<<+3+/958C8FGD55@FFFFDGGGGGFFCF77++:70+
@M03152:184:000000000-AWYW1:1:2106:12324:14753 1:N:0:ATAGCACAATACCTGT
AAGCTCGTAGTTGAATTTCGAGATCAGTACGCTGGTCGTGCCTTCGGTATGCACTGGTGTCACTGGTTTCTCCCTTCTGAAGAACCGTCATGTCATTAAGTTGGTGTGGCGGGGAATCAGGACTGTTACTTTGAAAAAATTAGAGTGTTTAAAGCAGGCTCGCGCTTGAATACATTAGCATGGAATAATGAAATAGGACGTTTGACCCTATTTTGTTGGTTTCTAGGATCGACGTAATGATTAATAGGGATAGTTGGGTGGAATTTGCGGGTGCCAAGGAACTCCAGTAGCATAGCACAAA
+
CCCCCGGBCDFFGGGGGGGGGGGFGGGGGGGGEGGGFFFGGGGGGGGGGGGGGGGGGGGGGGGGGGGGGGGGGGGGGGGGGGGGGGGEEEGGGGGFGCFFFCFFFEFGGGGGGGEGCFGGG8FEFCFGADGGFBGGFFEFDGGGGDGFFFFGGFDDFG+,@B>CF7FG7FCCCFBFGCDEGFGFEFGF9D;FECCGF@,<<::<F<FE?CFCC9CCEFGC5E5?<B?6>CC5*=*8:59+++++:<?CFF)*0+<@F*/1?C9C++++9>8/C***+75:CF6:<++++*+0<:*<:<D6*
@M03152:184:000000000-AWYW1:1:2106:24003:14822 1:N:0:ATAGCACAATACCTGT
AAGCTCGTAGTTGAATTTCGGGATCGATGGGTCGGTCATGCCCTCGGTATGTACTGGTCCCATTGGTTCTCACCTTCTAAGGAACCATGATGTCATTCGGTTGATGTTGTGGGGAATTAGGACTGTTACCTTGAAAAAATTAGAGTGTTTAAAGCAGGCTCACGCTTGAATACATTAGCATGGAATAATGAAATAGGACATCGCATTCTATTTTGTTGGTTTCTAGGATCGATGTAATGATTAATAGGGATAGTTGGGTGGAATTCTCGGGTGCCAAGGAACTCCAGTCACATAGAACAAA
+
CCCCCGG@EGGGG-EFFGGGGGECFFGGGGGGGGGGCFGGGGGGGGGGGGGGGGGGGGGGGGGGGGGGGGGFGGGGGGGGGGGGGGGGGGGGGGGGGGGGEFFFFGFFEFDGEFEEGGGGGGGGGFGFGG9FGGGGGGGGGGGGGFFFFCFGGFGGGGGGFGGGG7CFDGGGDFGGGGADGGFFAFGFFGGGGGGGGGCFGGECFGGGGFF;FEFAGGGGGGGGGGGG?FG>:E8EG9CCE,14+>CGGF6?EFFGGGEGCFC9=<@:CGEFG<FCFFF=EF6*<<0<A80AC**+0<DE*
@M03152:184:000000000-AWYW1:1:2106:12471:14842 1:N:0:ATAGCACAATACCTGT
AAGCTCGTAGTTGAATTTCGGACCTGACCGGGCGGTCCGCCTAACGGTGTGTACTGTCTGGCCGGGCCTTACCTCTTGGTGAGCCGGCATGCCCTTCACTGGGTGTGTCGGGGAACCAGGACCTTTACCTTGAGAAAATTAGAGTGTTCAAAGCAGGCTTACGCCGGAATACACTAGCATGGAATAATAAAATAGGATGTGCAGTTCTATTTTGTTGGTTTCTAGAGTCGCTGTAATGATTAATAGGGATAGTTGGGTGGAATTCTCGGGTGCCAAGGAACTCCAGTCACATAGCACAATC
+
CCCCCGGGGGGGGGGGGGGGGGGGFGGGGGGGGGGGGGGGGGGGGGGGGGGGGGGGGGGGGGGGGGGGDGGGGGGGGGGGGGGGGGGGGGGGFFGGGGGGGGGGGGGGFEGGGGGGGFGGGGGGGGGGGGGGGGGGGFFGGGGGGGGGGFGGGFCGFGGGGGFGGGGGGGGGGGGGGGGFFFG:FGGGGGGGFGGFCF:>FGFCFGCFFGCGGFGFFFCFGFG:99+AFGCGGGGFG79<+30<CGG=CC:?CFFG5:C*/+<A+:+:C5C<E5C<FF@FGFGGFCECFF722?6++:D++
@M03152:184:000000000-AWYW1:1:2106:19557:14851 1:N:0:ATAGCACAATACCTGT
AAGCTCGTAGTTGAATTTCGAACCTGGTCGGGCGGTCTGCCTATTGGGTACGTACTGTCTGGCTGGGTTCTACCTCTTGGTGAGCCGTCATGCCCTTAATTGGGTGTGTTGGGGAACCAGGACTTTTACCTTGAGAAAATTAGAGTGTTCAAAGCAGGCCTTTGCCTGAATACATTAGCATGGCATAATAAAATAGGACGTGCGGTTCTATTTTGTTGGTTTCTAGAGTCGCCGTAATGACTCATAGGGATAGTTGGGTGGAGTTCTCGTGTGCCAAGGAACTCCAGTCCCATAGCACAAT
+
9CCCCGECE<BE<@<CFF<CD<EGGGGGCEECGGGEGG<@FF,,<E<@C<C:FF<FEFAEEEECEGGCFFFFGGFEFF,EFCFDF=>,@=EGC=EFDDC<FGGGCEG>FFFG>:C:@FC87<FGGFGG<EEGGCFFFCDGGGGGADFGGGGGFGFG@@FGGGCD,@,E<<FCFECCFG7;=3:C@F,>;7@FCF9@F9,5>*<:CF7*;,@CFFCC@>F*8C,B@9BE9B8C8>BE*=+<+>+0:C76>*56C@9@6CGGC*23:9<+1*29@C7*7;>=FF+:CC<F6)+03**+<CDF7
@M03152:184:000000000-AWYW1:1:2106:26702:14863 1:N:0:ATAGCACAATACCTGT
AAGCTCGTAGTTGAATTTCGGGGTCAGTAGGTCGGTCGTGCCAACGGTATGAACTGGTCTCACTGATTCCTCCCTCTTGTAGAACCGTGATGCCATTAACTTGGTGTTGCGGGGAAACAGGACTGTTACTTTGAAAAAATTAGAGTGTTTAAAGCAGGCTAACGCTTGAATACATTAGCATGGAATAATGAAATAGGACGCCGATATTATTTTGTTGGTTTCTAGGGTTGACGTAATGATTAATAGGGATAGTTGGGTGGAATTCTCGGGTGCCAAGGAACTCCAGTCACATAGCACAATT
+
CCCCCGFGCFGGGGGGGGCGGDGE;FGGGGGGGGGGGGGGGGGGEEGEFGGGGGGFEFFFGFFGFEGGGGGGGGGGGGGFGFGFFFGECFGCFFEEGFEFFDGGDFF=EGFG7=CGGGGGGGGGGGGGCGGGGGGEFFFGCGFDGGGGAFCFGGGGDGDFGGFGGGCGGGFFD9AFG9FFFGGGGGFFFG9F@D9;FCF7*CFEG*=EFEGFGGGFF5;CGEF;C+=EC8?+;85@CC9EG+<C7<C6C=)<FGG6*:8CF9<C+<?575FDCF*27>)2*<CGG+0+<9?FCC7E9*90+
@M03152:184:000000000-AWYW1:1:2106:6710:14884 1:N:0:ATAGCACAATACCTGT
AAGCTCGTAGTTGAATTTCGGGCCTGGTCGGGCGGTCTGCCTCACGGTACGTACTGTCTGACCGGGTCTTACCTCTTGGTGAGCCGGCATGCCCTTCACTGGGTGTGTCGGGGAACCAGGACTTTTACTTTGAGAAAATTAGAGTGTTCAAAGCAGGCCTATGCCCGAATACATTAGCATGGAATAATAAAATAGGACGTGAGGTTCTATTTTGTTGGTTTCTAGAGTCGCCGTAATGATTAATAGGGATAGTTGGGTGGAATTATAGGGTGCCAAGGAAAGCCAGTCACATAGCACAAAA
+
CCCCCGGGGGGGGGGGGGGGGGGGGGGFCFGGGGGGGGGGGGGGGGGFFGGFGGGGGGGGGGGGGGG>EGGGD<FEGGGFGCFGFGGGCFGFFGGGFGGCFGGEGEGAFEGGD@F@CFFGFFFDCFFA9FAFFGGGGGC@FCGG=FBEADFGG,>FDF@CCCBAFFEDEGC@FD9>F7D;FFFFCGGFGFGG9C@C9,14**=*2+,?<::<9<<:9F**<++BCFEB+=:*:*;;5099AC<+:C<7:65?+3+<CE>C*0<@+<++:>*7**26C@>F+*2**/0+0*0+2:*0+02*1
@M03152:184:000000000-AWYW1:1:2106:11739:14918 1:N:0:ATAGCACAATACCTGT
AAGCTCGTAGTTGAATTTCGGGATCAATTTATTGGTCGTGCCAACGGTACGCACTGGTACAATTGGTTTCTCCCTTCCGACGAAGCACGATGTCATTAATTTGATGTTGTGGGGAATCAGGGCTGTTACTTTGAAAAAATTAGAGTGTTTAAAGCAGGCTTTGGCTTGAATACATTAGCATGGAATAATGAAATAGGACGTTTGATCTTATTTTGTTGGTTTCTAAGATCGACGTAATGATTAATAGGGATAGTTGGGTGGAATTCTCGGGTGCCAAGGAACTCCAGTCACATAGCACAAA
+
CCCCCGGGGGGGGGGGGGGGGGGGGGGGGGGGFGGGGGGGGGGDFGEGGGGGGGGGGGGGGGGGGGGGGGFFFGGGGGEGGGGGGGGGGEFGGGGGFFGGGGGGGGGGG8FEGGGGGGGGGGGGGGGDGFFGGGGGGGGGGFFFAFGGGGGGGFFGGGGGD8>8FGGCADFGF=<DGF7D@FGFGFGGGGGFCCAEGGGDGGGC9FFGGGGGGFGGGGGC8EGFCECFF,:CG58;,:@:<+2=DCG6=?A66>1;8**1*3+?E9F97FCGGG<FCFFGGCF78<+3+0<2AFGF9:C6*
@M03152:184:000000000-AWYW1:1:2106:27330:14955 1:N:0:ATAGCACAATACCTGT
AAGCTCGTAGTTGAATTTCGGGATTGACACATCGGTCGTGCCTTAAGGGGTCTGAACTGGTGTAGTCAATTTCTCACCTTCTGGAGAACCGCGATGCCCTTAATTGGGTGTCACGGGGAACCAGGACCTTTACTTTGAAAAAATTAGAGTGTTTAAAGCAGGCATTTTGCTTGAATACATTAGCATGGCATAATCAAATATGACGGCATGATTCTATTTCGTTGGTTTCTAGGATCACCGTAATGATTAATAGGGATAGTTGGGTGGAATTCTCGGTTGCCACGGAACTCCAGTCACATAG
+
C@A@@F@@@F@CC@<CECF@FE@C@8@AEF-EFBF@6@CF;FFCFFGCE+@,;CFEFE9@E@FGCFG,,CF<FGG96,EFCEF<D8@8CE@F@:+=FGGGCFGFGGGGF7FGG9BFCE:FDFFFCFCGGGFF??F?,?FGGCC@8?FGGDEEFFAF,EFCFGC<=DGF9>GFF8D;FCGFFFAEFFA:,:EF,,,>F9DF,@ECC*:**,,2,@;FF9D,1,4<8EBB;CB,,4;4,,4*/821:+22<+++5+28@6CBFF+=EG**9A8CEF*5*0):<@6/***/<*3<+**<CFF7+
@M03152:184:000000000-AWYW1:1:2106:3129:14955 1:N:0:ATAGCACAATACCTGT
AAGCTCGTAGTTGAATTTCGGGGTTAGTAGGTTGGTCATGCCTCTGGTATGTACTGGTCTCACTGATTCCTCCTTCCTGATGAGCCGTAATGCCATTAATTTGGTGTTGCGAGGAATCTGGACTGTTACTTTGAAAAAATTAGAGTGTTTAAAGCAGGCTAACGCTTGAATACATTAGCATGGAATAATGAAATAGGACGTTCGATCCTATTTTGTTGGTTTCTAGGATTGACGTAATGATTAATAGGGATAGTTGGGTGGAATTCTCGGGTGCCAAGGAACTCCAGTCACATAGCACAAG
+
CCC9CGEGGFBFGG,EEFFGFGDFFFFFGFFGGGGGGGGGGGGG8FGGGGGG9FDFGGGFEEFFGGFGGGGGGFEGGGFFFGGG9FEGGE@FEDFGCFGGGGCG8FFGFEGGECCFDEFGFDFFGGGGGGGGGFGGFGGGGGGG9FGAFFECEFGFFGGGGGGGGGGGGGDGG,8AFFGGFGFFFEF;E;D9FGGGCA,>CFG@ACFGDFFA@FGGG6CE5@;9@FC>BCE<DEGCCE?E71=7:110=6)=EF,,,5CC**320@CCD5E/*:C7+)8CF<7DGGGC6=<:CF:+<3CC1
@M03152:184:000000000-AWYW1:1:2106:19824:14983 1:N:0:ATAGCACAATACCTGT
AAGCTCGTAGTTGAATTTCGGGGTTAGTAGGTTGGTCATGCCTCTGGTATGTACTGGTCTCACTGATTCCTCCTTCCTGATGAACCGTAATGCCATTAATTTGGTGTTGCGGGGAATTTGGACTGTTACTTTGAAAAAATTAGAGTGTTTAAAGCAAGCTAACGCTTGAATACATTAGCATGGAATAATGAAATAGGACGTTCGATCCTATTTTGTTGGTTTCTAGGATTGACGTAATGATTAATAGGGATAGTTGGGTGGAATTCTCGGTTGCCAAGGAACTCCAGTCACATAGCACAAT
+
CCCCCGGGGGGGGGGGGGGGGGGGGGGGGGGGGFGGGGGGGGGGGGGGGGGGFGGGGGGGGGGGGGGGGGGGGGGGGGGFGGGGGGGGGGGGGGGGGGGGGGFGFGGGGGGGGGGGGGGGGFGGGGGGGGGGGGGGGGGGGGGFGGGGGGGGGGGGGGGGGFGGGGGGGGGGGGGGGFFFGGCGFACDFFGFGGGGG9DEGFG@C;F7FFFFGGGGGGGGGGCFGGFFGGGFFEGGGGGGGGGFFFC67CFFFGGFG5E@5F9EF+<@C=*98FC:+55>CFFCFCFFG?FFGF7670*:+
@M03152:184:000000000-AWYW1:1:2106:21295:15028 1:N:0:ATAGCACAATACCTGT
AAGCTCGTAGTTGAATTTCGAGATCAGTACGCTGGTCGTGCCTTTGGTATGCACTGGTGTCACTGGTTTCTCCCTTCTGAAGAACTGTCATGCCATTCAGTTGGTGTGGCGGGGAATCAGGACTGTTACTTTGAAAAGATTAGAGTGTTTAAAGCAGGCTCGCGCTTGAATACATTAGCATGGAATAATGAAATAGGACGTTTGACCCTATTTTGTTGGTTTCTAGGATCGACGTAATGATTAATAGGGATAGTTGGGTGGAATTTTCGGGTGCCAAGGAACTCCAGTCACATAGCACAAA
+
CCCCCGGGGGGGGGGGGGGGGGGGGGGGGGGGGGGGGGGGGGGGGGGGGGGGFGGGGGGGGGGGGGGGGGGGGGGGGGGGGGGGGGGGGGGGGGGGGGGGGGGGGGGGGGGGGGGG8FGDGGG=FAFCGGGGGFGGDGGGFFGGGGGGGGGGG9FG@FGCGGGGGGGGGGGGGACFFGGCGGGGGCCFGDFEGGGFGF,>>>A7B;FGFFFGGGE<CCFGFG9999EFGFEDC>*3**+42;@FF7<?=*7:89C+<5;*:@6+C9<<3C87*59:?5>*CCC7<+++39CGGG76+AF6*
@M03152:184:000000000-AWYW1:1:2106:20158:15052 1:N:0:ATAGCACAATACCTGT
AAGCTCGTAGTTGAATTTCGGGGTTAGTAGGTTGGTCATGCCTCTGGTATGTACTGGTCTCACTGATTCCTCCTTCCTGATGAGCCGTAATGCCATTAATTTGGTGTTGCGAGGAATCTGGACTGTTACTTTGAAAAAATTAGAGTGTTTAAAGCAGGCTAACGCTTGAATACATTAGCATGGAATAATGAAATAGGACGTTCGATCCTATTTTGTTGGTTTCTAGGATTGACGTAATGATTAATAGGGATAGTTGGGTGGAATTCTCGGGTGCCAAGGAACTCCAGTCACATAGCACACT
+
CC<CCGGGGGFFGGGGGGGGGGGGCFGGGGGGGGGGGGGGGGGGGGGGGGGGCGFFGGGFCGGGGGGGGGGGGFFGGGGGFGGGGGGGGGGGGGFGGGGGGEFGGGGDGGG>FFDGGGGGGGGGGGGGGGGFGGFGGGGGGGGGGGGGGGGGGGGGFFDGGGGGGGGGGGFFFCGDGFGGFGFGGGF9DFGFGGGGFGGGGGGGGGGEGFGGGGAFCFGGGGGGAFGFGGCGGDEGGGG?=9??D,=,=CACFGGCFEGCGGCCCCGG*C*;:CFGC:3AFCGFFF?9CBGCFG*+2+2**
@M03152:184:000000000-AWYW1:1:2106:22831:15110 1:N:0:ATAGCACAATACCTGT
AAGCTCGTAGTTGAATTTCGGGATCAGTACGCTGGTCGTGCCTTCGGTATGCACTGGTGTCACTGGTTCCTCCCTTCTGACGAACCGTCATGCCATTCACTTGGTGTGGCGGGAAATCAGGACTGTTACTTTGAGAAAATTAGAGTGTTTAAAGCAGGCTCACGCTTGAATACATTAGCATGGAATAATGAAATAGGACGTTGATCTTATTTTGTTGGTTTCTAGGATTGACGTAATGATTAATAGGGATAGTTGGGTGGAATTCTCGGGTGCCAAGGAACTCCAGTCACATAGCACAATC
+
CCCCCGGGGGGGGGGGGGGGGGGGGGGGGGGGGGGGGGGGGGGGGGGGGGGGGGGGGGGGGGGGGGGGGGGGGGGGGFGGGGGGGGGGDGGGGGGGGGGGGGGGFGGGCFGGGFGG98FFGC@FEFGFGFF9FFFFGGGGGGFFGCFFGGFGGFGGGGGGGGGEG7CGGGFGCG9FF9CGDGGGEGFG9>CFGA@CCF7C<FF7@FGFCFGFFDGGFG5FC<E9C:6BFGFGE>EC5@9C?ECGFFGGF65+5>CFGEDE>9C?++2:C5F<8CFFEF<FCGGDG++++1399CCF7*>++
@M03152:184:000000000-AWYW1:1:2106:27921:15121 1:N:0:ATAGCACAATACCTGT
AAGCTCGTAGTTGAATTTCGGACCTGGCTGGGTGGTCTTGCCGCAAGGTCAGCACTGCTCTGGTCGGGTCTTTCTTTCTGGAGCTCTTGCGTGCTCTTAACTGAGTGCGCAAATTGATCCAGGACTTTTACTTTGAAAAAATTAGAGTGTTTAAAGCAGGCTTACGCTTGAATACATTAGCATGGAATAATAGAATAGGACTTTGGTTCTATTTTGCTGGTTTCTAGGACCGAAGTAATGATTAATAGGGATAGTTGGGTGGAATTCTCGGGTGCCAAGGAACTCCAGTCACATAGCACAA
+
CCCCCGEGGCFFGGGGGGGGGG@GGGGGGGGGGGGCFGGCGGGGGGGGGAFFFGGGGGFGGGGDGCGGFFFEF9FGGFGGGGGGGFFGGGDGGGGGGGGFGGGGGGGGGGG@FGGGGGGGGGF?BFFGGGFFGFFFGAFFGGC?8EEEFGFGGGGGDFFDFECGFFEFEGCC<<FFGGGGGGGFFFGGGAEF<;FEGFEGEFGGGD>CECFGDGGFFFCFGGGGC,D9DF5:?EGGGGFG<1+<@FDG+:ACCGF7+=:EGGFC+=+A:5*7/77<C?4FCFFFC+<<FFF9C>C?6<FCC
@M03152:184:000000000-AWYW1:1:2106:3442:15201 1:N:0:ATAGCACAATACCTGT
AAGCTCGTAGTTGAATTTCGGGGTCAGTAGGTCGGGCGTGCCCCCGGTATGATCTGGCTTAAGTGATTCCTCCCTCTTGTAGAACCGTGATGCCATTAAGTTGGTGTTGCGGGGAAAAAGGACTGTTACTTTGAAAAAATTAGAGTGTTAAAAGCAGGCTAAAGCTTGATTAGATTAGCATGGAATAATGAAAAAGGAGGTGGATATTATTTTGTTGGGTTGCAGGGTTGTAGTAATGTTTAATAGGGATAGTTGGGTGGAGTTATCGGGTGCAAAGGAATTGAAGTCAAATGGCACAATC
+
@CCA8C-@F6-6@-,CE<CCB7@@,66,--CC-C7+@CF+@,,C6@@F>FD,,,9C9CFE,E,6<E,,CFC<=FF8FG9C<,EE,ECCFFGG9CEFF,5,<F,BF+F:EAC+8:@4E,AFGG?,3C,C,555<5DDFF7AF><,,,,,@,:7EF7<,+3,:@7:,FA,<,=,,,,@;:,7@BBC3,>,?;@C,,,4*<,*11167;,@B,7;,@B:BC51/=*+5<BE6:*+++21=+++1++3*<?**007+<02::;*1*02+<+*)*2):**03546+0+0+320+/0<2*2:<=C++
@M03152:184:000000000-AWYW1:1:2106:25497:15214 1:N:0:ATAGCACAATACCTGT
AAGCTCGTAGTTGAATTTCGAACCTGGTCGGGCGGTCTGCCTATTGGGTACGTACTGTCTGGCTGGGTTCTACCTCTTGGTGAGCCGGCATGCCCTTAATTGGGTGTGTTGGGGAACCAGGACTTTTACCTTGAGAAAATTAGAGTGTTCAAAGCAGGCCTTTGCCTGAATACATTAGCATGGCATAATAAAATAGGACGTGCGGTTCTATTTTGTTTGTTCCTAGAGTCGCCGTAATGATTACTAGGGATATTTGGGTGGAATTCTCGGGTGCCAAGGAACTCCAGTCACATAGCACCAT
+
CCCC@F7FDGGG<FGF<FFFFFGGGGEEGGGGGDEGGGFGGDFGFAFGGGGCFGGGGGGGGGG8F7EGGGGGGGGGFGG9E@FFCF@EEGGGGGGG8AEFG<FG@FGGGGGG7F@CDG,<F@FC<FFGGGGFG9>CCGGFD<FEF<FCG<,CAFB=BDFGGGA,DBFCFC@FFEGGGAA;@D78CFCGGGCGCEFGFFG7CCF>@=FEGGFDG2BCE,BEG<>9;+9<EFEG*:8;C59++<<+;9F6ECF*++0<+*/;*;CC<+A<*/**:*2*077678CCA6++2/:<9:CEAF*2+
@M03152:184:000000000-AWYW1:1:2106:28306:15237 1:N:0:ATAGCACAATACCTGT
AAGCTCGTAGTTGAATTTCGTGGTCAGTAGGTCGGTCGTGCCACCGGTATGAACTGGCTTCACTGATTCCTCCCTCTTGTAGAACCGTGATGCCATTAATTTGGTGTTGCGGGGAAACAGGACTGTTACTTTGAAAAAATTAGAGTGTTTAAAGCAGGCTAACGCTTGAATACATTAGCATGGAATAATGAAATAGGACGTCGATTTTATTTTGTTGGTTTCTAGGGTTGAAGTAATGATTAATAGGGATAGTTGGGTGGAATTCTCGGGTGCCAAGGAACTCCAGTCCCATATCAACAAC
+
CCCC@E@FC@FGGGFFGGGGGGGFFGGGGGGFFEEFEGGG,C<FGGGGGGGGGGGGGGGGG<FFGCFGGFG9,C8,CEEF<CGFGGGEFGGFGGGGGGGGGFGGCFGDFDFEGGGE8DDE@EFGD,AFGCDGGGEF,<FCFFCGGGGAFGGDAFGGGGC,BFF:3C7FGFFGFFECFF73@C>>C:EE;;DGFFCFGFG@>CB*>,=CFGGGGGGGDC:B<;@,59BEFE6+><FF?EGG7EEDFGFC?CFG9CFG5/;C>0<C7++27CC)**07=))0::?78CF++90<***2+*2**
@M03152:184:000000000-AWYW1:1:2106:19505:15384 1:N:0:ATAGCACAATACCTGT
AAGCTCGTAGTTGAATTTCGGGGTCAGCATGTTGGTCGTGCCACAGGTACGTACTGGCGTTGCTGATTCCTCCCTCTTGACGAACCGTAATGCCATTAATTTGGTGTTGCGGGGAATCAGGACTGTTACTTTGAAAAAATTAGAGTGTTTAAAGCAGGCATGCGCTTGAATACATTAGCATGGAATAATGAAATAGGACGTTCGATCCTATTTTGTTGGTTTCTAGGATTGACGTAATGATTAATAGGGATAGTTGGGTGGAATTCTCGGGTGCCAAGGAACTCCAGTCACATAGCACAAT
+
CCCCCGGGGGGGGGGGGGGGGGGGGGGGGGGGGGGGGGGGGGGGGGGGGGGGGGGGGGGGGGGGGGGGGGGGGGGGGGGFGGGDGGGGGGGGGGGGGEFFFFEGGGGGGGGGGGGGGGGGGFGGGGGGGGGGGFGGGFGFGGGGGGGGGGGGG9FFGGGGGGGGGGGGGFGGGFFGGGGGGGGGGGGGGGGFGGGGGGGGGGGG,@FGGGGGGGCGGGGEGGGFCCFGGGGGGCECFGGFFCGFGGGGFGFGGGGFGGGGGGGG6<CFG=EGGGGGGFFGGCCFCFCFGFGGGGGGG:DF+
@M03152:184:000000000-AWYW1:1:2106:25404:15455 1:N:0:ATAGCACAATACCTGT
AAGCTCGTAGTTGAATTTCGAACCTGGTCGGGCGGTCTGCCTATTGGGTACGTACTGTCTGGCTGGGTTCTACCTCTTGGTGAGCCGGCATGCCCTTAATTGGGTGTGTTGGGGATCCAGGACTTTTACCTTGAGAAAATTAGAGTGTTCAAAGCAGGCCTTTGCCTGAATACATTAGCATGGCATAATAAAATAGGACGTGCGGTTCTATTTTGTTGGTTTCTAGAGTCGCCGTAATGATTAATAGGGATAGTTGGGTGGAATTCTCGGGTGCCAAGGAACTCCAGTCACATAGCACAAT
+
CCCCCGGGFFGGGGGGGGGGGGGGGGGGGGGGGGGGGGGGGGGGGGGGGGGGGGGGGGGGGGFGGGGGGGGGGGGGGGGGGGEGGGGGGDFGGGGGGGGGGGGGGGGGGGGGGGGGGGGGGGGGGGGGGGGFGFG8FCFGGFGGGGGGGGGGFFGGGGGGGGGGGGGGGGGGGGGGGGGGGGGGFFGGGGGGGGGGGGGCCCGGG7FGGFGGGGGGGDGGFGFGGGGGGGDC?EE5ACFGGG?7:EFDFGF?8CFGCEEG5F:EFDFG3EC5?DFFGFF=*;FGFCCFF?GGFF>CCFFC9
@M03152:184:000000000-AWYW1:1:2106:14139:15456 1:N:0:ATAGCACAATACCTGT
AAGCTCGTAGTTGAATTTCGGGGTTAGTAGGTTGGTCATGCCTCCGGTATGTACTGGTCTCACTGATTCCTCCTTCCTGACGAACCGTAATGCCATTAATTTGGTGTTGCGGGGAATTTGGACTGTTACTTTGAAAAAATTAGAGTGTTTAAAGCAAGCTAACGCTTGAATACATTAGCATGGAATAATGAAATAGGACGTTCGATCCTATTTTGTTGGTTTCTAGGATTGACGTACTGATTAATAGGGATAGTTGGGTGGAATTCTCGGGGGCCAAGGACCCCCATTCACATAGCCCATA
+
<CC9BFFB@DFFCFFA@E9DEEC:CCEFEGCFDFGGGGGGG<@FFGDGEGFGFGFFDFAFGGFEF9F9EEFFGCEGGGGGGGGGGEB@CFFFGFFFFD,CCEFGFCGFFGCE:4+=F<@AE,A=<,@?E<FGF9??B8>F?AG9F<EC?FFFFGFGGGGGGGG:CC+DF<FGDFD=FG7>,3:>@9@;ECFAFF,;77@FGG:B,@DEG,@;@@CFFGB88,?,C,?<C=C6CEGF**+1=++17>+<77)*+3+1+:8E5*3+<AF?5/*)*7)/*5)**/*1*2*+37<+3:0++29**
@M03152:184:000000000-AWYW1:1:2106:21203:15564 1:N:0:ATAGCACAATACCTGT
AAGCTCGTAGTTGAATTTCGGGGTTAGTAGGTTGGTCATGCCTCTGGTATGTACTGGTCTCACTGATTCCTCCTTCCTGATGAGCCGTAATGCCATTAATTTGGTGTTGCGAGGAATCTGGACTGTTACTTTGAAAAAATTAGAGTGTTTAAAGCAGGCTAACGCTTGAATACATTAGCATGGAATAATGAAATAGGACGTTCGATCCTATTTTGTTGGTTTCTAGGATTGACGTAATGATTAATAGGGATAGTTGGGTGGAATTCTCGGGTGCCAAGGAACTCCAGTCACATAGCACAAA
+
CCCCCGGFFDBFGGGGGGGGGGGGGGGGGGGGGGGGGGGGGGGGGGGGGGGGGGGGGGGGGGGGGGGGGGGGGGGGGGGGGGGGGGGGGGGGGGGGGGGGGGGGGGGGGGGCFGGGGGGGGGGGFGGGGGGGGGGGGGGGGGGGGGGGGGGGGGGFGGGGGGGGGGCFGGGGGFGGGDGFGGGGGGGGGGGGGGGGCFCGEGGGGFFGGGGGGGGGGGGCGGGGGGGGGGGGDEECDGGGGGGGGEGG66AFCFEG658E58CFG7BFDFC*:3CC?A5A?=?CGGFG6@FEGFG6:?FC*
@M03152:184:000000000-AWYW1:1:2106:27159:15644 1:N:0:ATAGCACAATACCTGT
AAGCTCGTAGTTGAATTTCGGGGTTAGTAGGTTGGTCATGCCTCCGGTATGTACTGGTCTCACTGATTCCTCCTTCCTGACGAACCGTAATGCCATTAATTTGGTGTTGCGGGGAATTTGGACTGTTACTTTGAAAAAATTAGAGTGTTTAAAGCAAGCTAACGCTTGAATACATTAGCATGGAATAATGAAATAGGACGTTCGATCCTATTTTGTTGGTTTCTAGGATTGACGTAATGATTAATAGGGATAGTTGGGTGGAATTCTCGGGTGCCAAGGAACTCCAATCACATAGCACAAT
+
CCCCCGGGGGGGGGGGGGGGGGGEGGFGGGGGGGGGGGGFGGGGGGGGGGGGFGGGGGGGGGGGGGGGFGGGGGGGGGDFGGGGGGGGGGGGGGGGGGGGGGGFGGGGGGGGGGDEG8D,<FFFGF?EGGGGG,EFE<FFFGFGGGCDGGGGGAE@FFGGGFGEGEG?F?FGGFGFGG?EGC7C>FFGF9D9;BGGFGGGGFG@FGGGGGGCFGGGGF5E:BB9CG9EFG6FFEGCFDGFDDFFGC7E6CA66CFGC*4*:869E0<<C58**/9:6:3::8?CGGGG??<<C*:CEGGG7
@M03152:184:000000000-AWYW1:1:2106:24147:15715 1:N:0:ATAGCACAATACCTGT
AAGCTCGTAGTTGAATTTCGAACCTGGTCGGGCGGTCTGCCTATTGGGTACGTACTGTCTGGCTGGGTTCTACCTCTTGGTGAGCCGGCATGCCCTTAATTGGGTGTGTTGGGGAACCAGGACTTTTACCTTGAGAAAATTAGAGTGTTCAAAGCAGGCCTTTGCCTGAATACATTAGCATGGCATAATAAAATAGGACGTGCGGTTCTATTTTGTTGGTTTCTAGAGTCGCCGTAATGATTAATAGGGATAGTTGGGTGGAATTCTCGGGTGCCAAGGAACTCCAGTCACATAGCACAAA
+
CCCCCFGFGGGGGGGGGGGGGGGGGGGGGGGGGGGGGGGGGGGGGGGGGGGGGGGGGGGGGGFGGGGGGGGGGGGGGGGGFCGFGGGGGGGGFGGGGGGGGGGGGGGGGGGGGGGGGGGGGGGGGGGGGGGGGGGGGDGFGGGGGGGGGGGGGAFF<FDFFGGGCGCCFFGGFGFFFGGGGGGGFGGGGGFFG@CGGFCFFCFGGCEEGFFGCGFGGGGCGCCG?EGFCFG=8EGEGGG99EF7CCCC6:@7EGFGG5>E58CD6:7+9CC4*9576)5078<:<@GE+=FF7>76CDD=*
@M03152:184:000000000-AWYW1:1:2106:15551:15748 1:N:0:ATAGCACAATACCTGT
AAGCTCGTAGTTGAATTTCGGGGTCAGTAGGTCGGTCGTGCCACCGGTATGCACTGGCTTCACTGATTCCTCCCTCTTGTAGAACCGTGATGCAATTAATTTGGTGTTGCGGGGAAACAGGACTGTTACTTTGAAAAAATTAGAGTGTTTAAAGCAAGCTAACGCTTGAATACATTAGCATGGAATAATGAAATAGGACTTTCGATCCTATTTTGTTGGTTTCTAGGATTGACGTATTGTTTATTAGGGATAGTTGGGTGGAATCTTCGGGGGCCAAGGAACTCCATTCACATAGCACACA
+
CCCCCGGGDFGGGGGGGGGGGGGGGGGGGGGGGDEGGGGGGGFGFGGGGGGGGGGEDEFFFFGGACFC<F@CFGGGFG9CE,CFDFGE<C8??,,<?C?E9CFAE7FC,ECGGGGG?E8?B,+BEFC9FFGFD9?FFFBDDDD9B<<@FGDGFE9FF<FFF9FC+>:CF,@F9,ECF,,7FC<F9:ECDF9F,@DCFGF,73?FB9>B;,@CCA,@,8,:A>9;CF9C>FCFFGE5++41+0++31<A*0;=0<EGFGGGC>+<++291**)*)/955)**2<:@++++/++00*<?F0**
@M03152:184:000000000-AWYW1:1:2106:7535:15826 1:N:0:ATAGCACAATACCTGT
AAGCTCGTAGTTGAATTTCGGCCTTTGCCGCCCGGTCCGCCTATTTGGGTGTGTACTGGAGCGGTGGAGGCTTACCTCGTGGTGAGCTGTTATGCCCTTTACTGGGTGTGGCAGGGAACCATGATTTTTACTTTGAAAAAATTAGAGTGTTCAAAGCAGGCTTACGCCCGAATACATTAGCATGGAGTAATAAAATAGGACGTGCGGTCCTCTTTTGTTGGTTTCTAGGATCGCCGTAATGATTAATAGGGATAGTTGGGTGGAATTCTCGGTTGCCAAGGCACTCCAGTCACATAGCACA
+
CCCCCGGFGGGGGGFGGGGGGGEGGGGGGGGEGGCGGCGGG@EFFGGCCCCFGGGGGGGGGGGGGGEDFGGFGGGG9CFFFGGGCFFGGFGFFGGGGGFFEFGF?D?FFCC=??CC+EBFEGF<EFGGG<<BFGGGC?FDFFFGG,FFFGGFFGGGCFGGCFFBFD@FGGCCF*D:FGGGFFGFD,@FGFFG9D9BEFG?7CC7F*::C@F9CGCG@BFG5;FCFG;FFEF8*1=CE55A?+<9CFFFC+8CCC6FG+65C>**+0<EGGCF*9/5<=6/:*:9FF?+?6++9:C9F+*<*
@M03152:184:000000000-AWYW1:1:2106:12282:15854 1:N:0:ATAGCACAATACCTGT
AAGCTCGTAGTTGAATTTCGGACCTGGCTGGGTGGTCTTGCCGCAAGGTAAGCACTGCCTCTGGTCGGGTCTTTCCTTCTGGGGAACCTGTGTGCCCTTAATTGAGTGCGCAGGGGATCCAGGACTTTTACTTTGAAAAAATTAGAGTGTTTAAAGCAGGCTTTCGCCTGAATACATTAGCATGGAATAATAGAATAGGACTTTGGTTCTATTTTGTTGGTTTCTAGGACCGAAGTAATGATTAATAGGGATAGTTGGGTGGAATTCTCGGGTGCCAAGGAACTCCAGTCACATAGCACAA
+
CCCCCGGGDGGG9FGGGGGGDEGGGGGGGGGGGGGGGGGGGGGGGDGGGGGGGGGGGGGGGGGGGGGGGGGGGGGGGGGGGGGGCFGGGGGGGGGGGGGGGGGGCFGGGGGGGGGGGGGGGGGFGGGGGGGGGGGGEFGGGGGGGGGGGGGGGGGGGGGGGGGGGGDGGGGGGGGGGGGGGGGGGGGGGGGGGGGGGFFFGGGGGGFFFFDGGFGGGGFGGGGGGFGGGGGGGDEFFGGG7FGGGGGGGFFGGFGGD?CGD5C:FGFGGG=CFD:*+95CCFFGGGGCFFCEFGGCGFGGG
@M03152:184:000000000-AWYW1:1:2106:10525:15944 1:N:0:ATAGCACAATACCTGT
AAGCTCGTAGTTGAATTTCGAACCTGGTCGGGCGGTCTGCCTATTGGGTATGTACTGTCTGGCTGGGTTCTACCTCTTGGTGAGCCGGCATGCCCTTAATTGGGTGTGTTGGGGAACCAGGACTTTTACCTTGAGAAAATTAGAGTGTTCAAAGCAGGCCTTTGCCTGAATACATTAGCATGGCATAATAAAATAGGACGTGCGGTTCTATTTTGTTGGTTTCTAGAGTCGCCGTAATGATTAATAGGGATAGTTGGGTGGAATTCTCGTGTGCCAAGGAACTCCAGTCACATAGCACAAT
+
CCCCCGGGGGGGGGGGGGGGGGGGGGGGGGGGGGGGGGGGGGGGGGGGGGGGFGGGGGGGGGGGGGG,FFFCGGGGGGGGGGGGGGGGGGGGGGGDDEDGFGGGFGFGGGGGGGGGDGGFGFGGGGGGGGGGDFGFGGGGGDEFGGG<FFGGGGGGGGDF<CGGGFFFEGGGGGGGGGGGGFGFFFGGGGGGGGFFGGGGGGGGGEEDGFFGCCGGG6C85<+?;9F?ECEGGGC8CGGGF;CEGDCFF:>FF<7<EGGEEGFEF?FGG5898:77A@3=76CFCF+3<=GCC>:<++96+
@M03152:184:000000000-AWYW1:1:2106:12850:16034 1:N:0:ATAGCACAATACCTGT
AAGCTCGTAGTTGAATTTCGGGGTTAGTAGGTTGGTCATGCCTCTGGTATGTACTGGTCTCACTGATTCCTCCTTCCTGATGAACCGTAATGCCATTAATTTGGTGTTGCGGGCAATTTGGACTGTTACTTTGAAAAAATTAGAGTGTTTAAAGCAAGCTAACGCTTGAATACATTAGCATGGAATAATGAAATAGGACGTTCGATCCTATTTTGTTGGTTTCTAGGATTGACGTAATGATTAATAGGGATAGTTGGGTGGAATTCTCGGGTGTCAAGGAACTCCAGTCACATCGAACAAA
+
C<BCCCE@FG@EFGFDFGDCEGGGGFFGGGGDFEFCF9FFGGGGGGGGGGEGGGGGGFGGGGFGGGGGGDAEF@FGGGGCEFFGGGDBDB@FEGFGFCEFGGD9FGFG?FGGGE=F?DFGGEFF8EDFFECF<CFA<<FFGF@FGGGFECFFA,AEFE@<9,A>7FFC<EFGG9F@<,,9@FGFGD9EDBDFGGGGFCA@<@::FF:@FGGGFF9F86DEGGD;2?92D96,>5B5CFG,,CC98,1,=,?,4=:;+*=8>1+B?+<<8*:*3/2;9*)***2?8@+<C60<9***0*)*1
@M03152:184:000000000-AWYW1:1:2106:17501:16130 1:N:0:ATAGCACAATACCTGT
AAGCTCGTAGTTGAATTTCGAACCTGGTCGGGCGGTCTGCCTATTGGGTACGTACTGTCTGGCTGGGTTCTACCTCTTGGTGAGCCGGCATGCCCTTAATTGGGTGTGTTGGGGAACCAGGACTTTTACCTTGAGAAAATTAGAGTGTTCAAAGCAGGCCTTTGCCTGAATACATTAGCATGGCATAATAAAATAGGACGTGCGGTTCTATTTTGTTGGTTTCTAGAGTCGCCGTAATGATTACTGGGGATAGTTGGGTGGAATTTTCGGGTGCCAAGGAACTCCAGTCACATAGCACAAT
+
CCCCCGGGGGGGGGGGGGGGGGGGGGGGGGGGGGGGGGGGGGGGGGGGGGGGGGGGGGGGGGGGGGGGGGGGGGGGGGGGGGGGGGGGGGGGGGGGGGGGGGGGEGGGGGGGGGGGGGGGGGGGGGGGGGGGGGGGGGGGGGGGGGGGGGGGGGGGGGGGFFGGGFCFGGFGGGGGGFFGGGGGGFFFCGGDGGFGFFGGGDGGGEGGGCGGGCEFGGFGFGFGFFCCGBEDGGGGGFFGGGGFGGGGGC>6CCG9FCE>5CCFF+:<75?CCDFGGFFFFGGGG?:F??GFECCC??*:+
@M03152:184:000000000-AWYW1:1:2106:14382:16190 1:N:0:ATAGCACAATACCTGT
AAGCTCGTAGTTGAATTTCGAACCTGGTCGGGCGGTCTGCCTATTGGGTCCGTACTGTCTGGCTGGGTTCTACCTCTTGGTGAGCCGGCATGCCCTTAATTGGGTGTGTTGGGGAACCAGGACTTTTACCTTGAGAAAATTAGAGTGTTCAAAGCAGGCCTTTGCCTGAATACATTAGCATGGCATAATAAAATAGGACGTGCGGTTCTATTTTGTTGGTTTCTAGAGTCGCCGTAATGATTAATAGGGATAGTTGGGTGGAATTCTCGGGTGCCAAGGAACTCCAGTCACATAGCACAAT
+
CCCCCGGGGGGGGGGGGGGGGGGGGGGGGGGGGGGGGGGGGGGGGGGGG,EFGGGGGFGGGGGGGGGGGGGGGGGGGGGGGGGGGGGGGGGGGGGGGGGGGGGGGGGGGGGGGGGGGGGCEGGGGGGGGGFGGCFFGGGGGGGGGFGGGGGGGGGGGGGGGGGGGGGGGGGGGGGGGFGFGGGGGGGGFGGGGGGG?C:FC>F>7<CEFGGGGGGGG65=CFCFEFGFGGEGG8CGGGGGG9CCF@76*0)*2AF7+7C>*/<CC+<:*/:7*9*>+5<FGGGG?80<9FFGGF7<7+9C+
@M03152:184:000000000-AWYW1:1:2106:25558:16248 1:N:0:ATAGCACAATACCTGT
AAGCTCGTAGTTGAATTTCGGTTAATAAAGAATTTACGGTCCAATTCACAAATTGCGAACTAAAATCTTTATTTCCTTCCTTTTGGAATAACTCCCGAAAATTATCTAATAATCTAGGGTATCAAGTATTCCAAATCTTTTACTGTGAAGAAATTAGAGTGTTCAAAGCAGGCGTATCAAAGTCTTTGAATATATTAGCATGGTATAATGAAATAGGCTTTTGGTTCTACTTTTGTTGGTTTCTAGGGATAAAGTAATGTTTAATAGGGATAGTTGGGTGGAATTCTCGGGTGCCAAGGAA
+
@CCC<E;CCC@FEFG9<CFGGCEB6C<@FFADEGCFG7FGCCE<DF<EFGFEFCF9FB:@FEEEGGGFGGFGGD<6CCF,EFGGGD@ECFGC6F8EBFC++C,F?<C<<DEGC,EEF<<CD=9,CEFCFGFEFDBF<?F,F9ED?EFGCDC,B?5EF,5:,9??FDEG8FGFEGGGGG,A9,CCFA@,@,@AFC;,@AD;,C,,3CD9>FGGAF;FG8,,5@,>:BAA;,@;,,@<,@?E5,:A;EC,,,*,,,,,5=E,2,6,,,52;CC8CGCD,5:CEC+;99?FGF*=:D5+<C*02
@M03152:184:000000000-AWYW1:1:2106:18931:16256 1:N:0:ATAGCACAATACCTGT
AAGCTCGTAGTTGAATTTCGGGATTGGCGCATCGGTCGTGCCTTACGGGGTATGAACTGGTGCAGTCAATTTCTCACCTTCTGGAGAACCGCGATGTCCTTAATTGGGTGCCGTGGGGAACCAGGACCTTTACTTTGAAAAAATTAGAGTGTTTAAAGCAGGCATTTTTGCTTGAATACATTAGCATGGAATAATAAAATAGGACGGCATGGTTCTATTTTGTTGGTTTCTAGGACCACCGTAATGATTAATAGGGATAGTTGGGTGGAATTCTCGGGTGCCAAGGAACTCCAGTCACATA
+
CCCCCGGFGGGGGGGGGGGGGGGGGGGGGGGGGGGGEGGGGGGGFFGGGGGGGGGGGGGGGGGGGGGCGGGGGGGGGGGGGGGGGGGFGGGGGGGGGGGGGGGGGGGGGGGGGGGGGGGGFGGGGGGGFFGFGGCBDFFFGDFCCFFDFFFDEGGGGGGFGFGC8>@FFGGGGGGFGGGGGFGCECFCFFGGGGGGGGGGGGFFGGFEEGFGFCCFGGGCE9BEF>G*<CFGFCFGCFCCCEF=*A<F9CAGGCCE?6@CECCGGGGGGFC4<D7CC305>FGGGGGG6;FGFG>FGCCDE
@M03152:184:000000000-AWYW1:1:2106:4256:16258 1:N:0:ATAGCACAATACCTGT
AAGCTCGTAGTTGAATTTCGGACCTGGCTGGGTGGTCTTGCCGAAAGGTAAGCACTGCCTCTGGTCGGGTCTTTCCTTCTGGGGAACCTGCGTGCGCTTAACTGTGTGCGTAGGGGATCCAGGACTTTTACTTTGAAAAAATTAGAGTGTTTAAAGCAGGCTTTCGCTTGAATACATTAGCATGGAATAATAGAATAGGACTTTGGTTCTATTTTGTTGGTTTCTAGGACCGAAGTAATGATTAATAGGGATAGTTGGGTGGAATTCTCGGGTGCCAAGGAACTCCAGTAACATAGCACAA
+
CCCC9FFG@DGGGGGGGGGGGEGGGGFGGGGGGGGGGGGFGGGGGGGGGGGGGGGGGGGGGGF<FGGGGFGGGGGGGGFFGGFGGGGGGGGG@FGGGGGGGGGGGGGGGGGGGGGGGGGGGGGFGGDFGGGGGGGGGGGGGDFFGGGGGGGGGFEGGFDEFFGGGGGGGGGFFDCFGFGGFGGEGGFFFDCFFFCEB>:><,<;F@FGGGGGGGGGEEF58CEEA?EG?,C=*18=2C9CFFGG7@F+A=;68+=9CG8EG5F?CC0<:=*9ADD<F4>CFFC<<8C+2*0<CFD70C>CF
@M03152:184:000000000-AWYW1:1:2106:14633:16285 1:N:0:ATAGCACAATACCTGT
AAGCTCGTAGTTGAATTTCGGGGTCAGCAGGTCGGTCGTGCCAATGGTATGTACTGGTCTTGCTGATTCCTCCCTCTTGACGAATCGTAATGCCATTAATTTGGTGTTGCGGGAAATCAGGACTGTTACTTTGAAAAAATTAGAGTGTTTAAAGCAGGCTTAAGCTTGAATACATTAGCATGGAATAATGAAATAGGACGTTCGATCCTATTTTGTTGGTTTCTAGGATTGACGTAATGATTAATAGGGATAGTTGGGTGGAATTCTCGGGTGCCAAGGAACTCCAGTCACATAGCACAAT
+
CCCCCGGGGGGGGGGGGGGGGGGGGGGGGGGGGGGGGGGGGGGGGGGGGGGGGGGGGGGGGGGGGGGGGGGGGGGGGGGGGGGGGGGGGGGGGGGGGGGGGGGGGGGGGGGGGGGGGGGGGGGGGGGGGGGGGGGGGGGGGGGGGGGGGGGGGGGGGGGGGGGGGGGGGFGGFGGGGGGGGGGGGGGGGFGGGGGGGGGEGGGGCGGDFGGGGGDFGGGGGGGGGCFGGGGGGGGGGGGGGFCFFFGGGFFGGG?C+*;;CCCEGGGG<CC<5CF7C>:67>FCGGCC+9A@FF:FGGGC+
@M03152:184:000000000-AWYW1:1:2106:25567:16303 1:N:0:ATAGCACAATACCTGT
AAGCTCGTAGTTGAATTTCGGGGTTAGTAGATTGGTCATGCCTCTGGTATGTACTGGTTTCACTGATTCCTCCTTCCTGATGAACCGTAATGCCATTTATTTGGTGTTGCGGGGAATTTGGACTGTTACTTTGAAAAAATTAGAGTGTTTAAAGCAAGCTAACGCTTGAATACATTAGCATGGAATAATGAAATAGGACGTTCGATCCTATTTTGTTGGTTTCTAGGATTGACGTAATGATTAATAGGGATAGTTGGGTGGAATTCTCCGGTGCCAAGGAACTCCAGTCACATAGCACAAA
+
<@CCCGGFGGGFFCCFGGG@CCEGGGGGGFGGGGGGGGD<CG9<FF?FGGCFCGGGGEGGGGGAEFFCGGFGGGGGGGC<<6<FGG76CFFGG8CF<E@<CFFGDDFEAEGD>7:F=FFC,:EF,:B<FDF9,CAEDFFFGFDGFFFGGGGFGEFFAFGGGGFEEGGFGFGCFFFGGGGGGGFCGGGGGGGGGFAF,>7FFGGDCGGGGGGGGGFGGG5*DFFGE??8?EFGG56C,4<,=>@EDF7CCCFG8AF765E**12?01B:+2:18)2:07):6:6FF?+<CFF+<F*<+2***
@M03152:184:000000000-AWYW1:1:2106:7880:16395 1:N:0:ATAGCACAATACCTGT
AAGCTCGTAGTTGAATTTCGGGGTTAGTAGGTTGGTCATGCCTCTGGTATGTACCGGTCTCACTGATTCCTCCTTCCTGATGAACCGTAATGCCATTAATTTGGTGTTGCGGGGAATTTGGACTGTTACTTTGAAAAAATTAGAGTGTTTAAAGCAAGCTAACGCTTGAATACATTAGCATGGAATAATGAAATAGGACGTTCGATCCTATTTTGTTGGTTTCTAGGATTGACGTAATGATTAATAGGGATAGTTGGGTGGAATTCTCGGGTGCCAAGGAACTCAAGTCACATAGCCCAAT
+
CCCCCGGGGGGGGGFGGGGGGGGGGGGGGGGGGGGGGGGGGGGGGGGGGGGGGGGGGGGGGGGGGGGGGGGGGGGGGGGGGGGGGGGGGEGGGG9FFEGGGGGGGGGGGGGGGGFEGEFGGFFFFGGAFGGGGGGG9EEFFDGBFFGEGGGGGFGGFFGGGGGGGGGF<FGGG9DEG9CCFGGF9=9CFGDGGGGG<FGDGGGECFF8DCGGGGCFGGGG=F;;9E9?C96AFGGGGGGCFGGGGFG?C6;6CFF76*=ECG9CF7C9<559CG*?<>>F6;EG+++3+8++<0*++291*
@M03152:184:000000000-AWYW1:1:2106:20906:16412 1:N:0:ATAGCACAATACCTGT
AAGCTCGTAGTTGAATTTCGGGGTCAGTAGGTCGGTCGTGCCAACGGTATGAACTGGTCTCACTGATTCCTCCCTCTGGTAGAACCGTGATGCCATTAACTCGGTGTTGCGGGGAAACAGGACTGTTACTTTGAAAAAATTAGAGTGTTTAAAGCAGGCTAACGCTTGAATACATTAGCATGGAATAATGAAATAGGACGTCGATCTTATTTTGTTGGTTTCTAGGGTTGACGTAATGATTAATAGGGATAGTTGGGTGGAATTATCGGGTGCCAAGGACCTCCAGGCACATAGCACGACT
+
CCCCCGDF@D@FCC<DFGFFDFG@;AEEFGGFGC>F-@@FGEECFGCCFGGGFGG<CEFGGGGGGGDGGGGGGECFG,E,6FFGFFC,,6,C,==FG<F?E,BC?CFGGCFFEEDCFGGG<CF8F<<@E9FEG9<FF<FDFGGGGBD=38CAFG9<B7C,@FGGE++@FEGFFFFE9FCC@FFGG,3@BFF;;DF?<FGGG::<:<C,CGG9C,,4B5:*A9?+>:>FCE+>CEGC*1+1<9+++1AE**.A9<C?CEE5*<+8++<2)1295<F*::>***3/82*22<E+<C*2:**::
@M03152:184:000000000-AWYW1:1:2106:20089:16530 1:N:0:ATAGCACAATACCTGT
AAGCTCGTAGTTGAATTTCGGGGTCAGTAGGTCGGTCGTGCCACCGGTATGAACTGGCTTCACTGATTCCTCCCTCTTGTAGAACCGTGATGCCATTAATTTGGTGTTGCGGGGAAACAGGACTGTTACTTTGAAAAAATTAGAGTGTTTAAAGCAGGCTAACGCTTGAATACATTAGCACGGAATAATGAAATAGGACGTTCGATCCTATTTTGTTGGTTTCTAGGATTGACGTAATGATTAATAGGGATAGTGGGGTGGAATTCTCCGGTGCCAAGTAACTCCAGTCACATAGCACAAA
+
C<CCCGFGGGBDG9<FGGGGEEG@,CFCFEGGGF>CFGCCCGGF8+CFGFGGGGFDFFFCFCF9F<FG9CDCGGGFC<F<F<6<?FF:==FG<EECFE<E,,C<E<=?8F@FGGGGGGGGCD7EFEDFGDG?,,5<DBFDEFGFDEFGDCFGCF<FGCDEFGGEE+@@,@FFCFACG9@D,@FC*D,DCE9F,@9>::FFG@<C7,2;B9C9C<@B8<C8;9ECECFG?EG6<C85**9C?9<A@CFG*65?+<+*5*:C5*2A6:EC7/:)/97:07*2<?7:<<C:<FFC7?7<9+***
@M03152:184:000000000-AWYW1:1:2106:18153:16637 1:N:0:ATAGCACAATACCTGT
AAGCTCGTAGTTGAATTTCGAACCTGGTCGGGCGGTCTGCCTATTGGGTACGTACTGTCTGGCTGGGTTCTACCTCTTGGTGAGCCGGCATGCCCTTAATTGGGTGTGTTGGGGAACCAGGACTTTTACCTTGAGAAAATTAGAGTGTTCAAAGCAGGCCTTTGCCTGAATACATGAGCATGGCATAATAAAATAGGACGTGCGGTTCTATTTTGTTGGTTTCTAGAGCCGCCGTAATGATTAATAGGGATAGTTGGGTGGAATTTCCGGGTGCCAAGGAACTCCGATTACATAGAACAAA
+
C<AC9EFFGG-CFE<FFGFGGG@CFGFFGGGGGG7@:FCCG9AF,CFGF<@FFF<F9CFF@EEFGDGFE<EEFGC<9CFFFG9FGFE=>:CF?=E<,:F9FFGDF7>?B,=EGGGGGGDGGGFG?DFGCADF<?F<DDF<DAGFFFE=<9CDCEC=DB@CCFD<DFDGGFFF=>F;=>9D:DFGFGGGGAFE,@>9:F,1>>F*:FE:?C9AFGF<?CC8*2B9C9+B+23??838**=+0<C37<:E6:7C89+<6C8?8/9:+++315*/*12*<:)26@FF<**2*)<<::*+++9**
@M03152:184:000000000-AWYW1:1:2106:18242:16648 1:N:0:ATAGCACAATACCTGT
AGCTCGTAGTTGAATTTCGGATCTGGTTGGGTGGTCCGCCTGACGGCGTGTTTACTGCTTGACCGGGTCTTGCCTCTTAGTGAACCGGTGTGTTCTTTATTGAATGCATCGGGGAACTGGGACTTTTACCTTGAGAAAATTAGAGTGTTCAAAGCAGGCCTATGCCTGAATACATTAGCATGGAATAATAAAATAGGACGTGTGGTTCTATTTTGTTGGTTTTTAGAACTGCCGTAATGATTAAGAGGGATAGTTGGGTGGAATTCTCGGGTGCCAAGGAACTCCAGTCACATAGCACAAT
+
CCC@CGGGGGGGGGGGGGGGGGGGFGGGGGGGGDEGGGGGGGGGGGGGGGGGGGGGGGGGGGGGGGGGDDFGFGGGGGGGGGGGGGDGGGGGGGGGGGGGGGGGGGDD<FFGGGGGGGGGGGGGFGGGGGGGG9=FFGGGGGGGGGFGG9BFFFGGG@GGGGGGFGGGGGGGGAGGFEFGGGCCFGGFEFGGGGGGFFFGGGCF@<*DF,@@C9B:BEFG=6FGGGDFFGGFGGEGCGG79C<?+1=CEE5?@F:FGCGEE89960A<5:5CED4CC5>6C8CDC0<+967CF>C+C9FG7
@M03152:184:000000000-AWYW1:1:2106:17613:16662 1:N:0:ATAGCACAATACCTGT
AAGCTCGTAGTTGAATTTCGAACCTGGTCGGGCGGTCTGCCTATTGGGTACGTACTGTCTGGCTGGGTTCTACCTCTTGGTGAGCCGGCATGCCCTTAATTGGGTGTGTTGGGGAACCAGGACTTTTACCTTGAGAAAATTAGAGTGTTCAAAGCAGGCCTTTGCCTGAATACATTAGCATGGCATAATAAAATAGGACGTGCGGTTCTATTTTGTTGGTTTCTAGAGTCGCCGTAATGATTAATAGGGATAGTTGGGTGGAATTATCGGGTGCCAAGGAACTCCAGTCACATAGCACAAT
+
CCCCCGGFGGGGGGGGGGGGGGGGGGGGGGGGGGGGDGGGGGGGFFGGGGGGGGGGGGGCCCGGGGGGGGGFGGGGGGGGGGGGGGGGGGGGGGGGGFGGGGGGGGGGGGGGGGGGGGGGGGGGGGGGGGGGGGGFGFFDGGGDGGGGGFGGGFGGGGGGGFGGGGFFGGGGGGGGGG7CGFGFGGGFGGCFCFFCDGGCGEFGGGC7?<CFGGGGGG>;CFBCEFCFC?5CEGC=EFFF7FGFG@+<FGFCFGGCF*A*?FGF6+237C8C=197CF3E?E?>FC6EG?GGGGGCECDD+
@M03152:184:000000000-AWYW1:1:2106:21229:16674 1:N:0:ATAGCACAATACCTGT
AAGCTCGTAGTTGAATTTCGGGGTCAGTAGGTCGGTCGTGCCACCGGTACGTACTGGCTTCACTGATTCCTCCCTCTTGCAGAACCGTGATGCCATTAGTTTGGTGTTGCGGGGAAACAGGACTGTTACTTTGAAAAAATTAGAGTGTTTAAAGCAGGCCAACGCTTGAATACATTAGCATGGAATAATGAAATAGGACGTTGATCTTATTTTGTTGGTTTCTAGGATTGACGTAATGATTAATAGGGATAGTTGGGTGGAATTCTCGGGTGCCAAGGAACTCCAGTCACATAGCACAATT
+
BCCCCGE@FGGFGGFFGGGGGGGGEFECFGGGGGGGGGFEGFGGGGGGGGGGGGGF<F@FCGGGFGGGFGGGCGFFGCFGGGGGGGEGG7EGGGGGGGGGGGGGGGGGGGGCFGGGGGGGGGGFE5FFGEGGC9FFCDFFGGGGGGGGGGGGECFD@<++@C3CCE7FGGFGFEABFGGAFCF8FGGC;>;FFFGCFFFGG7FGFGGGFGFFC@FGGGEDF9?9CC6F989@EBEGF?:=++=FG7CGC6)=F7C+8*;E>CFGGG?E*7*9;<C7=FFGGF7FF<CC<@CEC>9E:C<:+
@M03152:184:000000000-AWYW1:1:2106:10763:16713 1:N:0:ATAGCACAATACCTGT
AAGCTCGTAGTTGAATTTCGGATCTGGTTGGGTGGTCCGCCTGACGGCGTGTCTACTGCTCGACTGGGTCTTGCCTCTTGGTGAACCTTTGTGCTCTTTATTGAATGCATCGGGGAACCAGGACTTTTACCTTGAGAAAATTAGAGTGTTCAAAGCAGGCCTATGCCTGAATACATTAGCATGGAATAATAAAATAGGACGTGTGGTTCTATTTTGTTGGTCTTTAAGAACCGCCGTAATGATTAATAGGGATAGTTGGGTGGAATTCTCGGGTGCCAAGGAACTCCAGTCACATAGCACA
+
CCCCCGGGGGGGGGGGGGGGGGGGGGGGGGGGGGGGGGGGGGGGGGGGGGGGGGGGGGGGGGGGGGGGGGGGGGGGGGGGGGGGGGGGGGGGGGGGGGGGGGGGFGGGGGGGGGGGGGGGGGGGGDGGGGGGGGGGGGGGGGGGGGGGGGGGGGGGGGGGGGGGGGCFGGGGGGGGGGGFGGGGGGGGGGGGFGGGGCGGGGGG@FGGGGGGGGGGGGFFGFGGGFGGGGGGGGGGCEGGGDGGGGGFG6AEGGGGFGCCGC88CFGGGGEFEGGGGFFGGF676CFGGFFFGG7<0?FDF
@M03152:184:000000000-AWYW1:1:2106:9063:16716 1:N:0:ATAGCACAATACCTGT
AAGCTCGTAGTTGAATTTCGGACCTGGCTGGGCGGTCCGCTTAACGGCGTGTACTGTCTGGCTGGGTCTTACCTCTTTGTGAGCCGGCGTGCCCTTTATTGGTGTGCGTCGGGGAACCAGGACTTTTACCTTGAGACAATTAGAGTGTTCAGAGCAGGCCTATGCCTGAATACATTAGCATGGAATAATAAAATAGGACGTGCGGTCCTATTTTGTTGGTTTCTAGAGTCGCCGTATTGATTAAAAGGTATAGTTTGGTGGAATTCTCGCGTGCCAAGGAACTCCATTCACATAGCATCAA
+
CCCC<FCFFCGGGGGGGGGGG7CCAFGGGCGGGGEFFEGDGDGGGC7CBGGEGGGCGGDDFEG>CGFFFFAFFF,EF,<FEEGGG7>:>F7FFGDGGEEGGFE7F+,B=FC7CC7FGCDC+<>FFFB9D=DFG9FF,,3,<>DCE@FGGFF9;>:F@FFCC@CBFGGGGEG9,>BCEFF,3<:7FFEFGFFFFCFCCF7FF*FBFFF8CEFFBF+=EC5*/C?<>9<+<+*2/2:/*30+2:+0*3<E9+*<+<C++7FE**2AF70:9*/9:C<:CFFGGGF7++++09C+07*C+07C+
@M03152:184:000000000-AWYW1:1:2106:12969:16738 1:N:0:ATAGCACAATACCTGT
AAGCTCGTAGTTGAATTTCGAACCTGGTCGGGCGGTCTGCCTATTGGGTACGTACTGTCTGGCTGGGTTCTACCTCTTGGTGAGCCGGCATGCCCTTAATTGGGTGTGTTGGGGAACCAGGACTTTTACCTTGAGAAAATTAGAGTGTTCAAAGCAGGCCTTTGCCTGAATACATTAGCATGGCATAATAAAATAGGACGTGCGGTTCTATTTTGTTGGTTTCTAGGGTCGCCGTAATGATTAATAGGGATAGTTGGGTGGAATTCTCGGGTGCCAAGGAACTCCAGTCACATAGCACAAT
+
CCCCCGGGGGGGGGGGGGGGGGGGGGGGGGGGGGGGGGGGGGGGGGFGG,FGGFGGFGGGGFGGGDGGEGGGGGGGGGGGGGGGGGGGGGEGGGGGGGGGGGGGGGGGGGGGGGGGGGGGGGGGGGGGGGGGGCF?DDFGGGGGGGGGGFGGGEGFFFGGGFGGGGFFGGGGGGGGC;7,;DFGFGGGFFDFD@,DGGGF<<FF@CG:CC<CCGEGF8E5CF9FFGGGGB*=EC:;*=CEFG?9*<?FG?@*<FC+<**2:CEFF9FC>CCC579C6456*87C?F+AC4CFF726995C+
@M03152:184:000000000-AWYW1:1:2106:10712:16788 1:N:0:ATAGCACAATACCTGT
AAGCTCGTAGTTGAATTTCGAGATCAGTACGCTGGTCGTGCCTTCGGTATGCACTGGTGTCACTGGTTTCTCCCTTCTGAAGAACCGTCATGTCATTAAGTTGGTGTGGCGGGGAATCAGGACTGTTACTTTGAAAAAATTAGAGTGTTTAAAGCAGGCTCGCGCTTGAATACATTAGCATTGAATAATGAAATAGGACGTTTGACCCTATTTTGTTTGTTTCTAGGATCGACGTAATGATTAATAGGGATAGTTGGGTGGAATTCTCTGGTGCTAAGGAACTCCAGTCACATAGCACAAT
+
A<B<CGEC@DFFFC<FFFD@FFGFDGGGGFG@88@FGGGG;FFE@FEGFFF9<CECFFFECFFAEGGGGAFGCGGGCDEFDFEF<FFCB@DFG<<F<,?C??EF,DFF7:=++@@CFGCF8,?FFEFCE?,5:?F?5FG8DGDFEFD,,>D9F9B<,<F<8>73@EBCGFFA,>AC9;:,F,>>>@;2>2;<>,2?F9?F7=,1<FFFGE7C2<?F8*B=@E2B??+2>BCGGGEF**<?FGD7C+<CCF@68C+++**1:50<+3+3*<<:FG7:CFF?C>CDFCC0A?FC77>E?+*0+
@M03152:184:000000000-AWYW1:1:2106:18839:16810 1:N:0:ATAGCACAATACCTGT
AAGCTCGTAGTTGAATTTCGGACCTGGCTGGGTGGTCTTGCCGAAAGGTAAGCACTGCCCCTGGTCGGGTCTTTCCTTCTGGGGAACCTGCGTGCGCTTAACTGTGTGCGTAGGGGATCCAGGACTTTTACTTTGAAAAAATTAGAGTGTTTAAAGCAGGCTTTCGCTTGAATACATTAGCATGGAATAATAGAATAGGACTTTGGTTCTATTTTGTTGGTTTCTAGGACCGAAGTAATGATTAATAGGGATAGTTGGGTGGAATTCTCGGGTGCCAAGGAACTCCAGTCACATAGCACAA
+
CCCCCGGGGGGGGGGGGGGGGGGGGGGGGGGGGGGGGGGGGGGGGGGGGGGGGGGGGGGGGGGGGGGGGGGGGGGGGGGGGGGGGGGGGGGGGGGGGGGGGGGGGFFGGGGDGGGGGGGGGGGGGGGGGGGGGGGGGGGGGGGFFGGFGGGGFGGGGGGGGGGGGGGGGGGGGFGGGGGGGGEFGFGGGGGGGGGFGGGGGFGGGGGGGGGGGGG9FGCDGGFFGGCFFCFGE8EFGFFFFFCECGD@FG56CCGGG6*//88CFGFGGD=<CGD<F45=FG6<FC8@FFGGGD>C6CC7=
@M03152:184:000000000-AWYW1:1:2106:15142:16843 1:N:0:ATAGCACAATACCTGT
AAGCTCGTAGTTGAATTTCGAACCTGGTCGGGCGGTCTGCCTATTGTGTACGTACTGTCTGGCTGGGTTCTACCTCTTGGTGAGCCGGCATGCCCTTAATTGGGTGTGTTGGGGAACCAGGACTTTTACCTTGAGAAAATTAGAGTGTTCAAAGCAGGCCTTTGCCTGATTACATTATCATGGCATAATAAAATAGGACGTGCGGTTCTATTTTGTTGGTTTCTAGAGTCGCCGTATTGCTTAATGGGGATAGTTGGTTGGAATTATCGTGTGCCAAGGAACTCCAGTCTCCTAGCACATA
+
C@CC9FCFDECEEFGFFGGFGFGGGGGGAFE:FFEFCFFGCEEC<C6CC,CFG<FFFFGGG8FFG>FEFGF?EFGCFFF<FFA<EGGGDFGGF,FF@,5FFGGGGDGGF?<EFGGGG+:=7<AFDFGFF<ADFFC<DC8?=5A9FFGGFFFGGF@<8=CEGGG<CD=><,@,<FFFG,@D;DCFGG7,@EDEEF=EFC>FF*:CCECEFCFGGG@FGFFEFF<C+;?<<EC558:8*<<1A;C7++3*2/)6CFG9+**28++<0++090;C***20.):C86*+++<A*+++0:6++0++
@M03152:184:000000000-AWYW1:1:2106:16168:16880 1:N:0:ATAGCACAATACCTGT
AAGCTCGTAGTTGAATTTCGAACCTGGTCGGGCGGTCTGCCTATTGGGTACGTACTGTCTGGCTGGGTTCTACCTCTTGGTGAGCCGGCATGCCCTTAATTGGGTGTGTTGGGGAACCAGGACTTTTACCTTGAGAAAATTAGAGTGTTCAAAGCAGGCCTTTGCCTGAATACATTAGCATGGCATAATAAAATAGGACGTGCGGTTCTATTTTGTTGGTTTCTAGAGTCTCCGTAATGATTAATAGGGATAGTTGGGTGGAATTCTCGGGTGCCAAGGAACTCCAGTCACATAGCACAAT
+
CCCCCGGGGFGGGGGGGGGGGGGGGGGGGGGGGGGGFGGGGGGGGGGGGGGGGGGGGGGGGGGGGGGGGGGGGGGGGGGGGGGGGGGGGGGGGGGGGGGGGGGGFFGGGGGGGGGGGGGGGGGGGGGGGGGGGGGGGGGFGFCGGGGFGGGGGGFGGGGGGGGGGGGGGGGGGGGGGGGGGGGGFFGGGFGGAFGGGGGGGDFGECFEFCGGGGGGGEGGGGGGGGGGGG+>CCGF=GFF7FG7CFGGGCFEFFF?E5C8CFE<F7@E<FDFGGDGF>32AA?CCFEFF?ECFG76?EFF+
@M03152:184:000000000-AWYW1:1:2106:24300:16888 1:N:0:ATAGCACAATACCTGT
AAGCTCGTAGTTGAATTTCGGGGTCAGTAGGTCGGTCGTGCCACTGGTACGTACTGGCTTCACTGATTCCTCCCTCTTGCAGAACCGTGATGCCATTAGTTTGGTGTTGCGGGGAAACAGGACTGTTACTTTGAAAAAATTAGAGTGTTTAAAGCAGGCTAACGCTTGAATACATTAGCATGGAATAATGAAATAGGACGTTGATCTTATTTTGTTGGTTTCTAGGATTGACGTAATGATTAATAGGGCTAGTTGGTTGGAATTCTCGTGTGCCAAGGAACTCCAGTCACCTAGCACAATT
+
CCCCCFEGFFFFGGFFGGGGGGGGCFGGGGGGGGCGGGGGGGGGGGGFGGGGGGGC@FAEFEFGFGDGGFGGGGGGGGFGGGCFGGGGG@FGDFFGGGGGGGGEGGGGGGGGGGGGGGGCEA@DFGFFGG9??ECFCGGG=,DFDFGGGGGGCA9FFECFGGGGGGGGGGFCGGFGGCGGDFGGGFGGFF9BA@@DEFFFFGE7FFGF;FGGGFFGFFGGFBBFGGGG96CG=EC5CE?EGGDG+A+=*28FCFFD=GECC@FF+<<5/2A9<*:FC))*2<97C+<++/+<C6CFGCC:+
@M03152:184:000000000-AWYW1:1:2106:23848:16900 1:N:0:ATAGCACAATACCTGT
AAGCTCGTAGTTGAATTTCGGGGTTAGTAGGTTGGTCATGCCTCTGGTATGTACTGGTCTCACTGATTCCTCCTTCCTGATGAACCGTAATGCCATTAATTTGGTGTTGCGGGGAATTTGGACTGTTACTTTGAAAAAATTAGAGTGTTTAAAGCAAGCTAACGCTTGAATACATTAGCATGGAATAATGAAATAGGACGTTCGATCCTATTTTGTTGGTTTCTAGGATTGACGTAATGATTAATAGGGATAGTTGGGTGGAATTCTCGGGTGCCAAGGAACTCCAGTCACATAGCACAAT
+
CCCCCGGGGGGGGGGGGGGGGGGGGGGGGGGGGGGGGGGGGGGGGGGGGGGG,EFGGGGGGGGGGGGGGGGGGGGGGGGGGGGGGGGGGGGGGGGGGDFGGGGGGGGGGGGGGGFGGGGGGGGGGGGGGGGGGGGGGFGGGGGGGGGGGGGGGGGGGGGGAF8FGGGGGGGGGGGGGDGGGGGGGGGGFGFGGGGGCGGDGFFGFCGGFFGGGGGGGG>BGGGGFFGGGGGGGEGGFGFGGGGGGGGCGFFF6E?F6ECCCFBCDEGGCFGGGGFC7@3FGGGFFFE996EGCFC7CFGG3
@M03152:184:000000000-AWYW1:1:2106:10745:16926 1:N:0:ATAGCACAATACCTGT
AAGCTCGTAGTTGAATTTCGGATCTGGTTGGGTGGTCCGCCTGACGGCGTGTTTACTGCTTGACCGGGTCTTGCCTCTTAGTGAACCGGTGTGTTCTTTATTGAATGCATCGGGGAACTGGGACTTTTACCTTGAGAAAATTAGAGTGTTCAAAGCAGGCCTATGCCTGAATACATTAGCATGGAATAATAAAATAGGACGTGTGGTTCTATTTTGTTGGTTTTTAGAACTGCCGTCATGATTAATAGGGATAGTTGGTTGGAATTCTCGGGTGCCAAGGAACTCCAGTCGCATAGCACAA
+
CCCCCGG:@FCGG9,F@CDGGDCGGGGFGGGGGGGFFFDGGGFGGGGGGGGGGGGFCDFEFE8CAFFGGGGGGGGGCEEGGFFDGGGGGGGGGGFFFDFGGGGFDFCFFG<::F:F:FGGFFGGGFFGGGGGGAAF<FGGFGGGGGGGGGGGGFAFG8FEGGF9FCA=DECCCFGGC@AFBA>,@9@@BE9=@BFFGCGF7BF:::FGGGFFFFFCFFGFGCCFGGC89EFGF?>G*7C91>CG+524=*)=9<EGDF1CGDE?CF7C75*)/)19C64EC0*0AEGF:**117DGCFC:A
@M03152:184:000000000-AWYW1:1:2106:17625:16955 1:N:0:ATAGCACAATACCTGT
AAGCTCGTAGTTGAATTTCGGGATTGACACATCGGTCGTGCCTTAAGGGGTATGAACTGGTGTAGTCAATTTCTCACCTTCTGGAGAACCGCGATGCCCTTAATTGGGTGTCACGGGGAACCAGGACCTTTACTTTGAAAAAATTAGAGTGTTTAAAGCAGGCATTTTGCTTGAATACATTAGCATGGAATAATAAAATAGGACGGCATGATTCTATTTTGTTGGTTTCTAGGATTGACGTAATGATTAATAGGGATAGTTGGTTGGAATTCTCGGGTGCCAAGGAACTCCAGTCACATAG
+
CCCCCGGGGGGGFGGGGGGGGGEGGECGGGGGGGGGGGGGGGGGGDFGGGGGGGGGGGGGGCFFGGGGGGGGGGGFGGGGGGGGGGGGGGGGGGGGGGGGGGGGGGCFFGGGFGGGCGCCFGGGGFGGGGGFFGGG9E9FGEFGGGGGGGGGGGGGGFAFDFEGGGGG9FGGGG?G9FEGGGFGGFG7?:DGGGGGGFGDCGFGGGGCGGGFDECBFGGGGGGGFGGGGGC?CFEE6?C=GFFGG7EFGGFCG6C@C6:CF?+*==*<7<8:ED**7>)AFGGF5;8*A=CFG:6CCCF7+
@M03152:184:000000000-AWYW1:1:2106:22807:17032 1:N:0:ATAGCACAATACCTGT
AAGCTCGTAGTTGAATTTCGGGGTCAGTAGGTCGGTCGTGCCACCGGTATGAACTGGCTTCACTGATTCCTCCCTCTTGTAGAACCGTGATGCCATTAATTTGGTGTTGCGGGGAAACAGGACTGTTACTTTGAAAAAATTAGAGTGTTTAAAGCAGGCTAACGCTTGAATACATTAGCATGGAATAATGAAATAGGACGTCGATCTTATTTTGTTGGTTTCTAGGGTTGACGTAATGATTAATAGGGATAGTTGGGTGGAATTCTCGGGTGCCAAGGAACTCCAGTCACATAGCACAATC
+
CCCCCGGGGGGGGGGGGGGGGGGGGGGGGGGGGGGGGGGGGGGGGGGGGGGG9FFGGGGGGGGGGGGGGGGGGGGGGGGGGGGGGGGGGGGGGGGGGGGGGGGGGGGGGGGGGGGGGGGGGGGGGGGGGGGDFFGGFGGGGGGGGGGGGFGGGGGGGGGGGGGGFGGGGGGGFGGGGGFGGGGGGGGGGGGFFGGGFFFEGGGGGGGGGGCFFGGGFGGFFEFGGGGGGGFECEGGGFGGFFGGGGGGGFFGGG7ECEEGCEFFCFFG*/898<CFGF@E:AFGFGC9FFFGGGFFGGGE7
@M03152:184:000000000-AWYW1:1:2106:27361:17066 1:N:0:ATAGCACAATACCTGT
AAGCTCGTAGTTGAATTTCGGGGTTAGTAGGTTGGTCATGCCTCTGGTATGTACTGGTCTCACTGATTCCTCCTTCCTGATGAACCGTAATGCCATTAATTTGGTGTTGCGGGGAATTTGGACTGTTACTTTGAAAAAATTAGAGTGTTTAAAGCAAGCTAACGCTTGAATACATTAGCATGGAATAATGAAATAGGACGTTCGATCCTATTTTGTTGGTTTCTAGGATTGACGTAATTATTAATAGGGATAGTTGGGTGTATTTTTCGGGTGCCAAGGAACTCCAGTCACATAGCACAAT
+
CBCC<FG+;FFGGGFGGGGGGGGGGGGFGFGGGGGGGGGGGGGDFGGGGGGG,EFGFGGGFGGGFGGGGGGGGGGECFDGGGGFGGGGGGFGGGFGFFA<FFFGGFEGG,@FGG@CCFGGEAFFGEFGCGGFGFGGDGFEGGCG,CEGGGGFDFFGGFFCFF8:=8@FC<CGGC=D<A,F<FF8@FGCDFGACAF9CC,CFCB*@9BEC,<<B;DFGFCGGFDEFG,8EF6FGD:C65,=CC@@++=CFEF6+>9;+/;8*<+51+5+)*/;8*2:+77=FF6C+<+3<*++2*2<+27:+
@M03152:184:000000000-AWYW1:1:2106:17521:17096 1:N:0:ATAGCACAATACCTGT
AAGCTCGTAGTTGAATTTCGAACCTGGTCGGGCGGTCTGCCTATTGGGTACGTACTGTCTGGCTGGGTTCTACCTCTTGGTGAGCCGGCATGCCCTTAATTGGGTGTGTTGGGGAGCCAGGACTTTTACCTTGAGAAAATTAGAGTGTTCAAAGCAGGCCTTTGCCTGAATACATTAGCATGGCATAATAAAATAGGACGTGCGGTTCTATTTTGTTGGTTTCTAGAGTCGCCGTAATGATTAATAGGGATAGTTGGGTGGAATTCTCGGGTGCCAAGGAACTCCAGTCACATAGCACCAT
+
CCCCCGGGGGGGGGGGGGGGGGGGGGGGGGGGGGGGGGGGGGGGGGGGGGGGGGGGGGGGGGGGGGGGGGGGGGGGGGGFGGGGGGDEFGGGGGGGFGGGGGGGGGGGGGGGGGGGGGGGGGGGGFGGGGGGFFGGGGGGGGCGGFGGGGGGGGGGGGGGGGGGGGGGGGGGCCFFGGGGGFGFGGGGGGGFGGGGGGGGGCGGGGGGGGGGGGGGGGGGGFFF??EGGGDGGGGG5FGGGGGFCEF6A6;:8FF:F=EG>CEC60ACC=ED8D97CFFFFCFFGGFCGFF79*:A73*2+
@M03152:184:000000000-AWYW1:1:2106:13260:17155 1:N:0:ATAGCACAATACCTGT
AAGCTCGTAGTTGAATTTCGGGGTTAGTAGGTTGGTCATGCCTCTGGTATGTACTGGTCTCACTGATTCCTCCTTCCTGATGAACCGTAATGCCATTAATTTGGTGTTGCGGGGAATTTGGACTGTTACTTTGAAAAAATTAGAGTGTTTAAAGCAAGCTAACGCTTGAATACATTAGCATGGAATAATGAAATAGGACGTTCGATCCTATTTTGTTGGTTTCTAGGATTGACGTAATGATTAATAGGGATAGTTGGGTGGAATTCTCGGGTGCCAAGGAACTCCAGTCACATAGCCCAAT
+
CCCCCGC@FGFGGFGG9F9EFGGGGGGFGGGGGGGGGGGGFGGGGGGGFGGGDGG9FEDFGGGGGEFGGEEFGGGGGGGFGCCFGGGGGEGGGFEGGGGGGGGGGGFGFFGGEGFEGGGGFCFFFGGGGGGFFEFGGGGFGDFEFGGGG8DFGGGFGDFFGFEGGGGGFGGGGCFGFA,CFCCCFGGGG;FCFGGG<EFEFEACF97C9@CCFFGGFGGGGGC;2DE6BC6,4*4:5*1,<>9,:9CGD6;*AF7+9C@CE89C?7CC/5=**1**<55*2*0:C++<+*+:FF7A+295*
@M03152:184:000000000-AWYW1:1:2106:9473:17157 1:N:0:ATAGCACAATACCTGT
AAGCTCGTAGTTGAATTTCGGATCTGGTGGGGTGGTCCGCCTGACGGCGTGTTTACTGCTCGACTGGGTCTTGCCTCTTGGTGAACCTTTGTGCTCTTTATTGAATGCGTCGGGGAACCAGGACTTTTACCTTGAGAAAATTAGAGTGTTCAAAGCAGGCCTATGCCTGAATACATTAGCATGGAATAATAAAATAGGACGTGTGGTTCTATTTTGTTGGTCTTTAAGAACTGCCGTAATGATTAATAGGGATAGTTGGGTGGAATTCTCGGGTGCCAAGGAACTCCAGTCACATAGAACA
+
CBCCCGGGCFGGGGGGFGGGGGGGGGGFFEGGGGGFGGGGGGGGGGGGGGGGGGGGGGGGGGDGGGGGGGGGGGGGGGGGGGFGGGGGGGGGGG9FGGGGGGGGFGGGGGGGGGGGGGGGGGGGGGGGGGGGGGGGFFGGGGGCGGGGGGGGGGGGGFGGGGGGGGGGFGCGFGGGFFDCFGGFF@EGGGFGGGGGFFGGGCEGGGGGGGCGGGG9EFCEGGGGGGGGFG*5+<*==EC=FCECDFGGGGFC@FGGGFG5E>5;+?C<DFGF*1756@FG5EF4FC?F<BFG?DGCE+*<7
@M03152:184:000000000-AWYW1:1:2106:18475:17255 1:N:0:ATAGCACAATACCTGT
AAGCTCGTAGTTGAATTTCGGGGTTAGTAGGTTGGTCATGCCTCTGGTATGTACTGGTCTCACTGATTCCTCCTTCCTGATGAACCGTAATGCCATTAATTTGGTGTTGCGGGGAATTTGGACTGTTACTTTGAAAAAATTAGAGTGTTTAAAGCAAGCTAACGCTTGAATACATTAGCATGGAATAATGAAATAGGACGTTCGATCCTATTTTGTTGGTTTCTAGAGTCGCCGTAATGATTAATAGGGATAGTTGGGTGGAATTCTCGGGTGCCAAGGAACTCCAGTCACATAGCACAAT
+
CCCCCGGGGGGGGGGGGGGGGGGGGGGGGGGGGGGGGGGGGGGGGGGGGGGGGGGGGGGGGGGGGFGGGGGGGGGGGGGGGGGGGGGGGGGGGGGGGFFGGFGGGGGGGGGGGGFCGGGGGCFGGGGGGGGGGGFGGGGGGGGGFGEGGGGGDFGGGGGGG9DFEGGGG@DFD,CAFF?FGFFFFG@FFGGGGB=F7FF7FGEG@9FEGFFGGF;FFFCGG>2>>2?CFGGDEEE8*:7+=CCCF+ACD*56+5CCCEEGGG?GF+<<**/98DGDC)7*:CF>6<@FE=F+<C:A?EG6+
@M03152:184:000000000-AWYW1:1:2106:14880:17297 1:N:0:ATAGCACAATACCTGT
AAGCTCGTAGTTGAATTTCGAACCTGGTCGGGCGGTCTGCCTATTGGGTACGTACTGTCTGGCTGGGTTCTACCTCTTGGTGAGCCGGCATGCCCTTAATTGGGTGTGTTGGGGAACCAGGACTTTTACCTTGAGAAAATTAGAGTGTTCAAAGCAGGCCTTTGCCTGAATACATTAGCATGGCATAATAAAATAGGACGTGCGGTTCTATTTTGTTGGTTTCTAGAGTCGCCGTATTGATTAATAGGGATAGTTGGGTGGAATTCTCGGGTGCCACGGAACTCCAGTCACATAGCACAAT
+
CCCCCGGGGGGGGGGGGGGGGGG@FFFGGGDEGGGGGE@AFGGGGG?FFEGGGGGG9FFGF<EGE:EGGCFFG?FGGGGFFFGGGGGGGGCFGGGGGGDGGGFEGGFDFGGGGGGGGGGGGGGDFFF<FFGGGGGGGGGGFG@DCCBFGAFGGFFGGGEGG8FFGGGGGGGEGCGGGFFCGGFGFGFEFGGGC;FF:BF7F:<CGG7*><FGGGFGGG>GGGCG79<+358?=C:C*<:A:FG+;FDFEC@CCEFFD*E>:C+<C:<+9E55*9*:+07=*/<>886<+*+0:CFG7+9:+
@M03152:184:000000000-AWYW1:1:2106:9949:17381 1:N:0:ATAGCACAATACCTGT
AAGCTCGTAGTTGAATTTCGAACCTGGTCGGGCGGTCTGCCTATTGGGTACGTACTGTCTGGCTGGGTTCTACCTCTTGGTGAGCCGGCATGCCCTTAATTGGGTGTGTTGGGGAACCAGGACTTTTACCTTGAGAAAATTAGAGTGTTCAAAGCAGGCCTTTGCCTGAATACATTAGCATGGCATAATAAAATAGGACGTGCGGTTCTATTTTGTTGGTTTCTAGAGTCGCCGTAATGATTAATAGGGATAGTTGGGTGGAATTCTCGGTTGCCAAGGAACTCCAGTCACATAGCACAAT
+
CCCCCGEFGGGGGGGGGGGGGGGGGGGGGGGGGGEGGGGGGGGGGGGGGFGGGGGGGGGGFGGGGGGFGGGFFGGGGGGGGGFFGGGGGGGGGGGGGFFDFFGFFGGGGGGGGGGGGGGGGGGGGGGGGGGGG<FGGGGGGGFGGGGGGGGGEFFCC@F@<CFGGFGGG<FFGCFGGGFCGGGGGGEFGGGGB@DFDFDEGGGFEEDEGGGGGGGGGGFGFCCFGGGF<98CCCGC5=9CEGFFG+<+C?:AC9C@FDEE**<AEC??5C***10*<<57C6+:CFG009?+2:CE:+7A+
@M03152:184:000000000-AWYW1:1:2106:11683:17422 1:N:0:ATAGCACAATACCTGT
AAGCTCGTAGTTGAATTTCGGGGTTAGTAGGTTGGTCATGCCTCTGGTATGTACTGGTCTCACTGATTCCTCCTTCCTGATGAACCGTAATGCCATTAATTTGGTGTTGCGGGGAATTTGGACTGTTACTTTGAAAAAATTAGAGTGTTTAAAGCAGGCTAACGCTTGAATACATTAGCATGGAATAATGAAATAGGACGTTCGATCCTATTTTGTTGGTTTCTAGGATTGACGTAATGATTAATAGGGATAGTTGGGTGGAATTCTCGGGTGCCAAGGAACTCCAGTCACATAGCACAAT
+
CCCCCGGGGFGGGGGGGGGGGGG@FFFFGGGGGGGGGGGGGGCGGGGGGGGGEGGFGGFGGGGGGGGGGGGGGFGGFGGGGGGGGGGGGGGGAEGGGGGGGFGFGGGGGGDGGGFEGGFGGFGGGGGGGGAFF9FGGGGFGGGGGGGGGGGGGFDGGGGGGFGGGGDGGGFGCDGGGGDFDFGGFGGGEFEFFGGGGGFFEGGGCFGGGGGDGFG:8FC:@FGGFFG8CG6C?8C=6=CCFGGFC?F?FCFFFCCEFDEC*:926+?CCF59CCFFCFFC6;6CG6EEG@CC9:*?FDGC+
@M03152:184:000000000-AWYW1:1:2106:6911:17557 1:N:0:ATAGCACAATACCTGT
AAGCTCGTAGTTGAATTTCGGGGTCAGTAGGTCGGTCGTGCCAACGGTATGAACTGGTCTCACTGATTCCTCCCTCTTGTAGAACCGTGATGCCATTAACTTGGTGTTGCGGGGAAACAGGACTGTTACTTTGAAAAAATTAGAGTGTTTAAAGCAGGCTAACGCTTGAATACATTAGCATGGAATAATGAAATAGGACGTCGATCTTATTTTGTTGGTTTCTAGGGTTGACGTAATGATTAATAGGGATAGTTGGGTGGAATTCTCGGGTGCCAAGGAACTCCAGTCACATAGCACAATC
+
CCCCCGGGGGGGGGGGGGGGGGGGGGGGGGGGGGGGGGGGGGGGGGGGGGGGGGGGGGGGGGGGGGGGGGGGGGGGGGGGGGGGGGGFGGGGGGGGGGGGGGGGGGGGGGGGGGGGGGGGGGGGGGGGGGGGGGFGGGGGGGGGGFGGGGGGGGGGGGGGGGGGGDGFGGGGGGGGGGGGGGGGGGGGGGGGFGGGGGGGGGGG>FGGGGGGGGGGGGGFGGGGGGCGGGGFGEGGGGGGGGGGGGGGGGACFGGGGEGGGGGGGGCEGDEDCGD4FF@F68:*8@CEF?FFC=FF967<+
@M03152:184:000000000-AWYW1:1:2106:23555:17665 1:N:0:ATAGCACAATACCTGT
AAGCTCGTAGTTGAATTTCGGACCTGGCTGGGCGGTCTTGCCGAAAGGTAAGCACTGCTCTGGTCGGGTCTTTCCTTCTGGGGAACCAGGGTGCTCTTAACTGGGTGCTCTGGGGATCCAGGACTTTTACTTTGAAAAAATTAGAGTGTTTAAAGCAGGCCTACGCTTGAATACATTAGCATGGAATAATAGAATAGGACTTTGGTTCTATTTTGTTGGTTTCTAGGACCGAAGTAATGATTAATCGGGATAGTTGGGTGGAATTCGCGGGTGCCAAGTAACTCCAGTCACATAGCACAAA
+
CCCCCFEFCD@FEG9<EFD8C7:FGF<FDFEGGGGGGGGAFC@7CE7FFCGEDEGFA<FFDFFCFGGEEGGGCFGFGGFGC?@7F,DEGEGGGEGGGGFFF<FAEFGGGFG?<<F7?EFFGGDFGGCFGGGFGD<B,:3FFGGG,E8?FGGGFC<FFGGGCDE>FGG:<<F=EG>CCBFGGFG7<>6,@;,D9;CCFG,:FEC:7>7DFCCF@2;FFFCCE>9C@;,?<:***BC++=FGC1+2;+:=EDD6?C<C?EGGG5:CC9*21*/>EDGGGF*0<EC>+A8@9*++3::0+<C7:
@M03152:184:000000000-AWYW1:1:2106:3878:17673 1:N:0:ATAGCACAATACCTGT
AAGCTCGTAGTTGAATTTCGGGATCAATTTATTGGTCGTGCCAACGGTACGCACTGGTACAATTGGTTTCTCCCTTCTGACGAAGCATGGTGTCATTAATTTGATGTCGTGGGGAATCAGGACTGTTACTTTGAAAAAATTAGAGTGTTTAAAGCAGGCTTTGGCTTGAATACATTAGCATGGAATAATGAAATAGGACGTTTGATCTTATTTGGTTGGTTTCTAAGATCGACTTAATGATTAATAGGGATATGTGGGTGGAATTCTCGGGTGCCAAGGAACTCCAGTCACATAGCACAAA
+
BA-ACFE@FGCFAAFFFEDEGGCFGFFFGGGGG,FGGGGGGGF<FFDCFGGFEEGGGFAFF9CFECCFGFFF9@CADFGGGEG:FFDCFGGGGGGGGGGGGG9FFFFGGGCGGE7FGFGGFG7FFGAFDFFGGFGGEC@FCEF@5:?FGGCFF9FFCFDEFDGGGGGDFEFABEFGBF,C,EFGC<F,3@CGGGFF7<FE:>F7=FCCFFGAF,,6DCCGG>9DCBE9E9C54*=><EF?<,B7CF,=F?;E,+=9?**1=8:B6+?17=59EDFCCFF*:;EFGGGF660@CGCCF?D6*
@M03152:184:000000000-AWYW1:1:2106:16963:17751 1:N:0:ATAGCACAATACCTGT
AAGCTCGTAGTTGAATTTCGGGGTTAGTAGGTTGGTCATGCCTCTGGTATGTACTGGTCTCACTGATTCCTCCTTCCTGATGAACCGTAATGCCATTAATTTGGTGTTGCGGGGAATTTGGACTGTTACTTTGAAAAAATTAGGGTGTTTAAAGCAAGCTAACGCTTGAATACATTAGCATGGAATAATGAAATAGGACGTTCGATCCTATTTTGTTGGTTTCTAGGATTGACGTAATGATTAATAGGGATAGTTGGGTGGAATTCTCGGTTGCCAAGGAACTCCATTCACATAGCACAAT
+
CCCCCGGGGGGGGGGGGGGGGGGGGDFGGGGGGGGGGGGGGGGGGGGGGGGGGGGGGGGGGGGGGGGGGGGGGGGGGGGGGGGGGGGGEGGGGGGGFFGGGGGGFGGGGGGGGGGGGGGFFGGGGGGGGGGGGGGGGGGGGGFGCFGGGGGGGGGGGGGGGGGGGGGGGGGGGGGGFFGGGGGG?FGGGGFGGGDFGGGECFGGGCGGC;BFGGFGGCDGGGFFGGCCEF6>ECGGCGFCFGGFF9<EGGF:+@FG?=EE8CFCG@FF3**185:C<)7C*:AFGF7:9=CE<*C?FC5E7
@M03152:184:000000000-AWYW1:1:2106:20016:17887 1:N:0:ATAGCACAATACCTGT
AAGCTCGTAGTTGAATTTCGGGATTGGCGCATCGGTCGTGCCTTACGGGGTATGAACTGGTGCAGTCAATTTCTCACCTTCTGGAGAACCGCGATGTCCTTAATTGGGTGCCGTGGGGAACCAGGACCTTTACTTTGAAAAAATTAGAGTGTTTAAAGCAGGCATTTTTGCTTGAATACATTAGCATGGAATAATAAAATAGGACGGCATGGTTCTATTTTGTTGGTTTCTAGGACCACCGTAATGATTAATAGGGATAGTTGTGTGGAATTCTCGGGTGCCAAGGAACTCCAGTCACATA
+
CCCCCGGFGGGGGGGGGGGGGGGGGGGGGGGGGGGGGGGGGGGGGGGGGGGGGGGGGGGGGGGGGGGGGGGGGGGGGGGGGGGGGGGGGGGGGGGDGGGGGGGGGGGGGGGGGGGGGGGGGGGGGGGGGGGGGGGGGGFGGFGGGF<F<FGGGGGGGGGFGFGGGGGGGGFGGFGFGGGGGGGG?FGGF?BFCG@EGGFGGCGD:F@EEG7C@EFFGGGGG9CFD8EGG9CGF98+2AFE=8FGF9C7CF67+9CDCFFCGGC+:C*77CEC+7:5*85CC:?DC5;6*<++@**2AF>F7
@M03152:184:000000000-AWYW1:1:2106:10663:17994 1:N:0:ATAGCACAATACCTGT
AAGCTCGTAGTTGAATTTCGGGGGCATTCAGGCCAAAGCTCGTCCTTGTGGCGTGGCTGGGTCTGGGCTTCCTACGTTTGGATAGTGGGCAACCGCTTCCAATCATTTACTTTGAAAAAATTAGAGTGTTCAAAGCAGGCGTAACCTTGCCATTGAATATTACAGCATGGGATAATAGAATATGACGTTGGTCTTATTTTGTTGGTTTTTAAGGCTGCTGTAATGATTAATAGGGATAGTTGGGGGGAATTCTCGGGTGCCAAGGAACTCCAGTCACAGAACACAATATCTTATGCCGTCT
+
CCCCCGGGGGGGFGGGGGGGGGGGGGGGGGGGGGGGGGGCGGGGGGGGGGGGGGGGGGGGGGGGGGGGGGGGGGGGGGGGGGFEGFGGGGGGGGGGGGG8<EFGGGGGGGGGGFGGGGGGGGGFGGECED9FGGF<AFGDGGFFGFGF,DFDFDADDDEGE@9@@,,=CGFDFEGF;ACF;BCGG;7:*DGF?FGGGGGC9FCCFECE*6:F9<F78*,,1=CCE+<;<CFCCFG6C*<<+<+2):5*:F6+<+:5?C*;6<0;FFF:*++*+29*+8*++**9@50+<402+7F<+:<*2
@M03152:184:000000000-AWYW1:1:2106:16336:17998 1:N:0:ATAGCACAATACCTGT
AAGCTCGTAGTTGAATTTCGGACCTGGCTGGGTGGTCTTGCCGCAAGGTAAGCACTGCCTCTGGTCGGGTCTTTCCTTCTGGGGAACCTGTGTGCCCTTAATTGAGTGCGCAGGGGATCCAGGACTTTTACTTTGAAGAAATTAGAGTGTTTAAAGCAGGCTTTCGCTTGAATACATTAGCATGGAATAATAGAATAGGACTTTGGTTCTATTTTGTTGGTTTCTAGGACCGAAGTAATGATTAATAGGGATAGTTGGGTGGAATTCTCGGGTGCCAAGGAAGTCCAGTCACATAGCACAA
+
CCCCCGGGGGGGGGGGGGGGGGGGGGGGGGGGGGGGGGGGGGGGGGGGGGGGGGGGGGGGGGGGGGGGGGGGGGGGGGGGGGGGGGGGGGGGGGGGGGGGGGGGGGGGGGGGGGGGGGGGEGGGGGGGGGGGGGGFGGGGGGGGGGGGGGGGGFGGGGGGGGGGGGGGGGGGGGGGGGGGGFDGGDGFGGGGGGGGGGGGGGGGGGGGCFGGGGGFFGGFEGC;EGFC6BGGCEEGGGGGGGGG7C9AFF46:8C+9CEGCEF?CFEG@/87FGCFC)<:CF*C<EGGGFG7C7DG?0202
@M03152:184:000000000-AWYW1:1:2106:17919:18098 1:N:0:ATAGCACAATACCTGT
AAGCTCGTAGTTGAATTTCGGGGTCAGTAGGTCGGTCGTGCCAACGGTATGAACTGGTCTCACTGATTCCTCCCTCTTGTAGAACCGTGATGCCATTAACTTGGTGTTGCGGGGAAACAGGACTGTTACTTTGAAAAAATTAGAGTGTTTAAAGCAGGCTAACGCTTGAATACATTAGCATGGAATAATGAAATAGGACGTCGATCTTATTTTGTTGGTTTCTAGGGTTGACGTAATGATTAATAGGGATAGTTGGGTGGAATTCTCGGGTGCCAAGGAACTCCAGTCACATAGCACAATT
+
CCCCCGGGGGGGGGGGGGGGGGGGGGGGGGGGGGGGGGGGGGGGGGGGGGGGGGFEFGGGGGGGGGGGGGGGGGGGGGGGGGGGGGGGGGGGGGGFGGGGGGGGGGGGGGGGGGGGGGGGGGGGGGGFFGGGGFGGGGGGGGGGGGGGGGGGGGGGGGGGGGGGGGGGCFFGGEFGGFGGGGGGGGGGFFGGGGGGGGDDFFGCFGGGGGGGG9FGFGGGGGGGGGCFF5C9CGFC5?EFGGDFG76CCFFFGCCFDGGGGGG@<FFCFGGG5DCDG@FGGG?FFGGGGFGGG*>ACE<++
@M03152:184:000000000-AWYW1:1:2106:6880:18199 1:N:0:ATAGCACAATACCTGT
AAGCTCGTAGTTGAATTTCGGGGTCAGTAGGTCGGTCGTGCCGACGGTATGAACTGGCCTCACTGATTCCTCCCTCTTGTAGAACCGTGATGCCATTAACTTGGTGTTGCGGGGAAACAGGGCTGTTACTTTGAAAAAATTAGAGTGTTTAAAGCAGGCTAACGCTTGAATACATTAGCATGGAATAATGAAATAGGACGTCGATCTTATTTTGTTGGTTTCTAGGGTTGACGTGATGATTAATAGGGATAGTTGGGTGGAATTCTCGGGTGCCAAGGAACTCCAGTCACATAGCACAATC
+
@@BC<FGC;FBFGGGGGGGGGEGGGGGGGGGGGGGGEGGGGGG@FGGGGGGGGGGGGGGFGGGGGGGGGGGGGFGGGGGGGGFGGGGGGGGGGGEGGDG9FFGCFFGFGGEGGGGGGGGGG7+B@AFDFGGGG9AFCCFGCDFFGGGGCFFGF,EFBFGGEC@FCCEEGGGGGGDFFC<F9CFEDFFGGGFGCG;?:C7FFFDC7<CCC9CCFDGGGGGGG999@9CFFGC?CEECFCFGF?EGGGCGDG@DCFFFCGGGG9:<FGFG**;7:CCF5<):66?<C6EG?BCFGC*<EC5++
@M03152:184:000000000-AWYW1:1:2106:19325:18376 1:N:0:ATAGCACAATACCTGT
AAGCTCGTAGTTGAATTTCGAACCTGGTCGGGCGGTCTGCCTATTGGGTACGTACTGTCTGGCTGGGTTCTACCTCTTGGTGAGCCGGCATGCCCTTAATTGGGTGTGTTGGGGAACCAGGACTTTTACCTTGAGAAAATTAGAGTGTTCAAAGCAGGCCTTTGCCTGAATACATTAGCATGGCATAATAAAATAGGACGTGCGGTTCTATTTTGTTGGTCTCTAGATTCGCCGTCACGATTAATAGGGTTAGTTGGGTTGAATTTCCGGGTGCCAAGGAACTCCAGTCACATAGCACAAT
+
CCCCCG7@;<BEF9,@CF9<DFG7FGGGGGGGGGGCFB<@FCD,E6E8@,6CFDF7FF,C<EFFE7FCF8CFFFGE,6CFE,CEG?E+@CFFEB<F8FAFGGGGGDFGG<ABBF@EE?CDEGGGFGGF9D<DFDD<AFCCGF8A,8CFFF9@@DF8DFFG,>9=CE=FEFGCA==B9D:3@@,D<FGGE;EF,;,23:CFGGC<<CF8F9FFC<BGGGC>F;B9++B+5;C=:8:*1****3/07+066*0*;@7+A7**:00<+++2*//9ED0*<)7*22+2@6+0+03+22*<++2*+
@M03152:184:000000000-AWYW1:1:2106:6054:18383 1:N:0:ATAGCACAATACCTGT
AAGCTCGTAGTTGAATTTCGGGGTTAGTAGGTTGGTCATGCCTCTGGTATGTACTGGTCTCACTGATTCCTCCTTCCTGATGAGCCGTAATGCCATTAATTTGGTGTTGCGAGGAATCTGGACTGTTACTTTGAAAAAATTAGAGTGTTTAAAGCAGGCTAACGCTTGAATACATTAGCATGGAATAATGAAATAGGACGTTCGATCCTATTTTGTTGGTTTCTAGGATTGACGTAATGATTAATAGGGATAGTTGGGTGGAATTCTCGGGTGCCAAGGAACTCCAGTCACATAGCACAAT
+
CCCCCGGGGG;EGFGGFGGGGGGFGCFGCFGGGGGGGGGGGFGG8<FFFGGG9EGFGFFGGGGGGGGGGGGGGFGFEDGFGEDFAEBFECD,C@<EFGGDEFGEDG<BFGEEDCFGDFDCGFFGFGGGGEGGFFGD<FBFF9FFF@FFGCFGFFE<EGGCFFEGGG7D<FGGGGFBFAFAFGGFGGGGEG9FGGGG,>DCF<><FFFGCGGGGGGFFGF8D>EGGCG?DFGGF5CGGGG@:9:9F7F6CC6,AFC9@CBCE>:CFC9<CFGGGGD;<F)CCCGGGGGGG47@CF76:FFC+
@M03152:184:000000000-AWYW1:1:2106:15057:18577 1:N:0:ATAGCACAATACCTGT
AAGCTCGTAGTTGAATTTCGGGGTTAGTAGGTTGGTCATGCCTCTGGTATGTACTGGTCTCACTGATTCCTCCTTCCTGATGAACCGTAATGCCATTAATTTGGTGTTGCGGGGAATTTGGACTGTTACTTTGAAAAAATTAGAGTGTTTAAAGCAAGCTAACGCTTGAATACATTAGCATGGAATAATGAAATAGGACGTTCGATCCTATTTTGTTGGTTTCTAGGATTGACGTATTGATTAATAGGGATAGTTGGGTGGAATTCTCGGTTGCCAAGGAACTCCAGTCACATAGCACAAT
+
C@CCCFGGGGGGGGGGFDFFGGGGGCFGGGG<A@FFGGGGGGGGGGGGDGGGGGGGGGGGDFAFGGGGGFGGGGGGFGGDGGGFGGGGGE@EEGDFFGGECFAFEFCFFGGDDCFEGFFFGFCGGGGDFGGGGGGGGG:?EAAFFFEEGEFFDEFG?FDFGGGGCFGGGGGDGGGGGGG9DCGGGGGGGGGGCGGGFCFFFFGGC@FCCFGGCFFG7BEEGGGEFEGGF?C69CC=,0:CFGG7=CCGGEA?FFDCF5;ECC9B77CECF8/C4::375*:*<?CC8<07CDC7*0<CC*+
@M03152:184:000000000-AWYW1:1:2106:7779:18909 1:N:0:ATAGCACAATACCTGT
AAGCTCGTAGTTGAATTTCGAACCTGGTCGGGCGGTCTGCCTATTGGGTACGTACTGTCTGGCTGGGTTCTACCTCTTGGTGAGCCGGCATGCCCTTAATTGGGTGTGTTGGGGAACCAGGACTTTTACCTTGAGAAAATTAGAGTGTTCAAAGCAGGCCTTTGCCTGAATACATTAGCATGGCATAATAAAATAGGACGTGCGGTTCTATTTTGTTGGTTTCTAGAGTCGCCGTAATGATTAATAGGGATAGTTGGTTGGAATTCTCGGGTGCCAAGGAACTCCAGTCACATAGCCCAAA
+
CCCCCGGEEFEGFFDFGGGCFGGGGGGGGGGDGGGGGGCGFGGGGGGGGGGGGGGGGGGGGGGGGGGGGGGGGGGGGGGGGGGGGGGGGGGFGGGGGGCFGGGGCGGGGGGD7CGFGGGGGGFGGGGGGFEFGBFGGFGGGGGGFGFGGGFGGFDGECDGGGGGGDAFGFFFGFFFG9FGGGGGGGGGECFGGG,;FDCFGDC7CFGGG<FFFC;FCF5EFGBF+CDFF?8EGD*;EFGFFE7+;>CFGFFE6:9<C//AEFCFG7CGGE8C*9*??FF=?CGG<88E<7?9+*2++***1
@M03152:184:000000000-AWYW1:1:2106:22439:18920 1:N:0:ATAGCACAATACCTGT
AAGCTCGTAGTTGAATTTCGGGGTCAGCAGGTCGGTCGTGCCACTGGTATGTCCTGGCCTTGCTGATTCCTCCCTCTTGACGAACCGTAATGCCATTAATTTGGTGTTGCGGGAAATCAGGACTGTTACTTTGAAAAAATTAGAGTGTTTAAAGCAGGCTTAAGCTTGAATACATTAGCATGGAATAATGAAATAGGACGTTCGATCCTATTTTGTTGGTTTCTAGGATTTACGTAATGATTAATAGGGATAGTTGGGTGGAATTCTCGGGTGCCAAGGAACTCCAGTCACATAGCACAAA
+
CCCCCGGGGGGGGGGGGGGGGGGGGGGGGGGGGGGGGGGGGGGGGGGGGGGG,FFFGGGGGGGGFGGGGGGGGGGGGGGGGGDGGGDGGDFGGGGGFGGGGGGGGGGGFGGGGGGGGGGGGGGGGGGGGGGFG9FGGAFGGGGGAFFGGGGGGAFCFFCFGGGFGGGCGGGDFGGGGDFGFFGFGGGGGGFGFFFG?CFEGGCC,CFEFFFGGFGFGF5E@C@F7CGGGG9BF*2CFFGCCCCEGF?6**20AFG?CEGCCFFFFFGGD**9/797+8)7CFF7CG6CC6?<@FF???56*
@M03152:184:000000000-AWYW1:1:2106:26277:18969 1:N:0:ATAGCACAATACCTGT
AAGCTCGTAGTTGAATTTCGGGGTCAGTAGGTCGGTCGTGCCAACGGTATGAACTGGCCTCACTGATTCCTCCCTCTTGTAGGACCGTGATGCCATTAACTTGGTGTTGCGGGGAAACAGGACTGTTACTTTGAAAAAATTAGAGTGTTTAAAGCAGGCTAACGCTTGAATACATTAGCATGGAATAATGAAATCGGACGTCGCTCTTATTTTGTTGGTTTCTAGGGTTGACGTAATGATTAATAGGGATAGTTGGGTGGAATTCTCGGGGGCCCAGGAACTCCAGTCACATAGCACCATA
+
CCCCCGGG@FGGG9FGFFGGGGGGGGGGGGGG9FFGGE:FGGGGGGGGGGEFFFFFGGGG@EFFCFGGGGGGGGFFGFGGGGF@C<FBEEFFGGFGG9CCFGGGGGECCFFGDGG:AEFGFD<=FECFFF99,,CFGCEGGFGGGFGGGGFAF9FFFGGGGGGC7CFGGGFGGGGG9>:FFF779>;CADFEFG,BCFGGC*<**,1?<9@F;FFGGG550252++B9*:+0=B*ACF:+<E?EG+66:67?FFG+1A88C<<C::<5***9C)1*205ACGGG?C0:EFF79:<F?*2<+
@M03152:184:000000000-AWYW1:1:2106:15811:19021 1:N:0:ATAGCACAATACCTGT
AAGCTCGTAGTTGAATTTCGGGGTTAGTAGGTTGGTCATGCCTCTGGTATGTACTGGTCTCACTGATTCCTCCTTCCTGATGAGCCGTAATGCCATTAATTTGGTGTTGCGAGGAATCTGGACTGTTACTTTGAAAAAATTAGAGTGTTTAAAGCAGGCTAACGCTTGAATACATTAGCATGGAATAATGAAATAGGACGTTCGATCCTATTTTGTTGGTTTCTAGGATTGACGTAATGATTAATAGGGATAGTTGGGTGGAATTTTCGGGTGCCAAGGAACTCCAGTCACATATCACAAA
+
CCCCCGGFGGGGGFEGGGGGGGGGGGGGGGGGGGGGGGFDGGGGGGGGGGGGGGGGGGGGGCGGFGGFGGGGGGGFDGFFGGGGGGGGGGGGGGGGGFDGGGFFGGGGDGGGGGGGGDFGGAF<EDGGGGGGGGGGDFCECF8EFFGGGGGGCAEGGCFGGFGGGGGFC8?EGGDFEDFGGG?F,FFGFGGGFGGGFFCECFGDF;D3@@CGFGGGEGGEFGAEGGC2DBFF;CEF7>C:CEF7FF,ACCFC6CCCF*;8CC9F?1?CDC5;*1*+38;FGF6D+8+<</:F7**<++:0*
@M03152:184:000000000-AWYW1:1:2106:16412:19036 1:N:0:ATAGCACAATACCTGT
AAGTTCGTAGTTGAATTTCGGGATCAATTTACTGGTCGTGCCTATGGTACGTACTGGTTTTGTTGGTTCCTCCCTTCTGAGGAGCCGCGATGTCATTAACTTGGTGTCGCGGGGAATCAGGACTGTTACTTTGAAAAAATTAGAGTGTTTAAAGCAGGCTAACGCTTGAATACATTAGAATGTAATAATGAAATAGGACGTTTGATCCTATTTTGTTGGTTTCTAGGGCCGACGTAATGATTAATAGGGATAGTTGGGTGGAATTCTCGGTTGCCAAGGAACTCCAGTCACATAGAACAAA
+
@CC<AFGCFFGGFGGGGGGGGGFEGGFGFGGGGGGGFGCFGFGFF9CFFGECFFGGGGGGGGGGGGGGGGGG8CFFFFGGGGFGGGGGEGGGCEFGGGFGGCGGGGECCFGGE@7CFCFGGEGGGFGGF9DDF<D??F:<BCFGGEFCF8CFFFCFG?F@<FGGGG7D<C;F,7EFFC,7@>,@@=C,2DE;DDCEFGGF:::*,@;=B;FFGGGCF,,=CEF?+>98<8B*38:CF*A9+2:<7<FF*:F6<FGF6E:85CCFG7@FC5*1*7>D6)7C?860++303*+<<C7+C+9:*
@M03152:184:000000000-AWYW1:1:2106:11514:19181 1:N:0:ATAGCACAATACCTGT
AAGCTCGTAGTTGAATTTCGGGGTTAGTAGGTTGGTCATGCCTCTGGTATGTACTGGTCTCACTGATTCCTCCTTCCTGATGAGCCGTAATGCCATTAATTTGGTGTTGCGAGGAATCTGGACTGTTACTTTGAAAAAATTAGAGTGTTTAAAGCAGGCTAACGCTTGAATACATTAGCATGGAATAATGAAATAGGACGTTCGATCCTATTTTGTTGGTTTCTAGGATTGACGTAATGATTAATAGGGATAGTTGGTTGGAATTCTCGGGTGCCAAGGAACTCCAGTCACATAGCACAAT
+
CCCCCGGGGGGGGGGGGGGGGGGGGGGGGGGGGGGGGGGGGGGGGGGGGGGGGGGGGGGGGGGGGGGGGGGGGGGGGFGGGGGGGGGGGGGGGGGGGGGGGGGGGGGGGGGGGGGGGGGGGGGFGGGGGGGFFFGGGGGGGGGGGDFGGGGGGGGGGGDGGGGGGGGGGGGGGGGFGGGGGGGGGGGGGGGGGGGGGGGGGGGGFFGEGGDGGGGGGCEGGGAFDCCCFGDFGGGG77F7,<BC@BCC=,;=6BC7C**:B?;C?+<+8C5/:C7>CFFCG>C7+3+;?=FCE70+9+C=+
@M03152:184:000000000-AWYW1:1:2106:21788:19223 1:N:0:ATAGCACAATACCTGT
AAGCTCGTAGTTGAATTTCGGGATCAATTTATTGGTCGTGCTAACGGTACGCCCTGGTACAATTGGTTTCTCCCTTCTGACGAAGCATGATATCATTAACTTGATGTTGTGGGGAATCGGGACTGTTACTTTGAAAAAATTAGAGTGTTTAAAGCAGGCTTTGGCTTGAATACATTAACATGGAATAATGAAATAGGACGTTTGATCTTATTTCGTTGGTTTCTAAGATCGACGTAATGATTAATAGGGATAGTTGGGTGGAATTCTCGGGTGCCAAGGAACTCCAGTCACATAGCACAAA
+
CCCC@EFFGGFFGGGCGGGGGGGGGGGGGGGGGGGGGGGEGGGGGGGGGGGGCCFGCFGGGGGGGFGGGGGGGGGGGGGDGGGDGGGGGGGFFGGGGGGGGGGAFGFFFFEEEGGEFEGGGGGFGGCFGGDGGCFFGCEGFGGFGGGGGFGGGGFG?C@<=>FFFGGGFFCFGGFFEGGFFCFDGGGGGGGFFGGGFGFGCCCFGBA;;;@F@CFGGDFEGF?DED;DDGEC5CE56CFF?F9:DE9FCFFG6+<+95*18B?FGCGF*5C/**2CE:):?FF7<@++A4C9CFFGC35*1
@M03152:184:000000000-AWYW1:1:2106:6484:19246 1:N:0:ATAGCACAATACCTGT
AAGCTCGTAGTTGAATTTCGGGGTTAGTAGATTGGTCATGCCTCTGGTATGTACTGGTTTCACTGATTCCTCCTTCCTGATGAACCGTAATGCCATTTATTTGGTGTTGCGGGGAATTTGGACTGTTACTTTGAAAAAATTAGAGTGTTTAAAGCAAGCTAACGCTTGAATACATTAGCATGGAATAATGAAATAGGACGTTCGATCCTATTTTGTTGGTTCCTAGGATTGACGTAATGATTAATAGGGATAGTTGGGTGGAATTCTCGGGTGCCAAGGAACTCCAGTAACATAGCACAAT
+
CCCCCGFGFFGGGGGGGGGGGGGGGGGGGGGGGGGGGGGGGGGGGGGGGGGGGGGGGGGGGGGFGGGGGGGGGGGGGGGDGGGFFGDGGGGGGGDGGGGGGGGGGGGGGGGGGGGGCFGGGGCGFGGGFGGGGGFGGGGGGFFCCFGGCGGGGGGGGGGGGGGCEGGG8FEFGGGGGGGGGGGGFGGGGGGCFDGFGA7FGGGGFFGGGD;@EGGGG6DGG?>FGGGCGG6EEEGFGFGFFFGGGFFCF6F?FF?F?CEEGFCGG?CCC5558CF=65;FGC+:8EGG7@9CE>>CGGFC+
@M03152:184:000000000-AWYW1:1:2106:15650:19251 1:N:0:ATAGCACAATACCTGT
AAGCTCGTAGTTGAATTTCGAACCTGGTCGGGCGGTCTGCCTATTGGGTACGTACTGTCTGGCTGGGTTCTACCTCTTGGTGAGCCGGCATGCCCTTAATTGGGTGTGTTGGGGAACCAGGACTTTTACCTTGAGAAAATTAGAGTGTTCAAGGCAGGCCTTTGCCTGAATACATTAGCATGGCATAATAAAATAGGACGTGCGGTTCTATTTTGTTGGTTTCTAGAGTCGCCGTAATGATTAATAGGGATAGTTGGGTGGAATTCTCGGGTGCCAAGGAACTCCAGTAACATAGCACAAA
+
CCCCCFGFDGFFGFCFGGEFGFGGGGGGGGGGGGGGGG8<CFF9CFFGGGGGGGGGFG9FGGGGGGGGGGFADGFGGGFFFCEFGGGDGGGFGDFEFCFGEEFGGGGGGGGGGGGGGGGGGGGGGGGGCGCGG9FFFGGGGGGFFDFFGFGFGGGGGFEGGCGGGGGGGGGGGGGDCF?EGF7CEGGGGFGGFFCEGG@FEGCGGF7:CB<F9FFFFGFCFCFFGGGC<FCE*=BCCCGG?;:ADFGCCFFGGC?7ACE58/+++0:+*C=*875767:=?E+C+++0+1+<:7*6A?07*
@M03152:184:000000000-AWYW1:1:2106:9309:19260 1:N:0:ATAGCACAATACCTGT
AAGCTCGTAGTTGAATTTCGGGACTAACAGATTGGTCGCGCCATTGGTGTGTACTGGTCTAGTTGGTTTCTCCCTTCTGACGAACCACGATGTCATTAATTTGGTGTCGTGGGAAATCAGGACTGTTACTTTGAAAAAATTAGAGTGTTTAAAGCAAGCGTTAGCTTGAATACATTAGCATGGAATAATGAAATAGGACGTTTGACCCTATTTTGTTGGTTTCTAGGATCGACGTAATGAGTGATAGGGATAGTTGGGTGGAATTCTCGGGGGCCAAGGAACTCCAGTCACATAGCACAAT
+
CCACCFGGCGECGGGGGGGFGGGGGGGGGCFGGGGGGGGGGEGGGGGEFGGGGGGGGFGGGGGGAFB<AEGFGGGGGGGGGGGD@FFFGGGGGF<FEGGDF<FFGFGCGGGGGEGGGGGCFFFGGFFGGFGEFFCADDFCFGGGGGGFGGG<FDGGFCFFC+F:FC9F<F,FGC,CD@C3@FGCEGGGGGFDFFDGGGGC*>FFFE:BDF>,@CCCF>>CFFGFFG9EDEEE=E:=F57C,>?C@FC6C7AFFF?E6*=7889<0+?C*58)*95/:5;*0*3?8+<<?FGF?>7+<?7F+
@M03152:184:000000000-AWYW1:1:2106:25388:19300 1:N:0:ATAGCACAATACCTGT
AAGCTCGTAGTTGAATTTCGGGGTCAGTAGGTCGGTCGTGCCAACGGTATGAACTGGTCTCACTGATTCCTCCCTCTTGTAGAACCGTGATGCCATTAACTTGGTGTTGCGGGGAAACAGGACTGTTACTTTGAAAAAATTAGAGTGTTTAAAGCAGGCTAACGCTTGAATACATTAGCATGGAATAATGAAATAGGACGTCGATCTTATTTTGTTGGTTTCTAGGGTTGACGTAATGATTAATAGGGATAGTTGGGTGGAATTCTCGGGTGCCAAGGAACTCCAGTCAAATAGCACAATC
+
CC@CCGGGGGGGGGGGGGFFFEGGGGGGGGGGGGGGGGGGGGGGGGGGGGGFGFGFFGDGGGGGGGGGGGGGGGGGGGGGGGGGGGGFCFFFGGGGGGCFGGGGGGFGGGGGGGGGGGGGFGGGGGGGGGGGGGGGCGGGGFFGGGGGGGGGGFFGGC@<FF@:FFEGFDFF=FGFGGGGGA7DFGGGGDEGGGGG7FG@FEFCFGGGGFFGGGGGGCGFGGFGF952B*5A51BCCFGGCFFG7++:26)+>9:C8C>5C++CFG?***8);9:6>5>?CFFDFFC67*+<::0?CC52+
@M03152:184:000000000-AWYW1:1:2106:18150:19479 1:N:0:ATAGCACAATACCTGT
AAGCTCGTAGTTGAATTTCGAGCTTGACAAACGGTCTTGGCATTTGTCTAGTACTGTTCTGTTGAGCTCTCCCTTCTAGGGAACTAGAGTGCCTTTAATTGGGTGTTCTAGGGAACTAGGACTTTTACTGTGAAAAAATTAGAGTGTTTAAAGCAGGCTTACGCTTGAATACATTAGCATGGAATAATAGAATAGGACTTTGGTTCTATTTTGTTGGTTTCTAGGACCAAAGTAATGATTAATAGGGATAGTTGGGTGGAATTCTCGGGTGCCAAGGAACTCCAGTCACATAGCAAAATAT
+
CCCCCGGFGGGGGGGGGGGGGGGGGGGGGGGGGGGGGGGGGGGGGGGGGFGFGGGGGGGGGGGGGGGGGGGGGGGGGGGGGGGGGGGGGGGGGGGGGGGGGGGGGGGGGGGGGEFGGGGGGGGGGGGGGGDFGGGGFGGGGGGGFGGGGGGGGGGGGDGFFGGGGGFGGGGGGGGGGGGFFFGGGFFGGGGGGFGGGGF9DGGGFFCFGGGGFFGGGG?FFGCDFGGFCDFCEEFFGFGGGFGFFFGD>CFG,;CCCCG=99CBCCE5CFGDFCFGFFFCGFDGGG9F:@EF;7C+<C2+4
@M03152:184:000000000-AWYW1:1:2106:4447:19508 1:N:0:ATAGCACAATACCTGT
AAGCTCGTAGTTGAATTTCGGACCTGGTCGGGCGGTCTGCCTATTGGGTACGTACTGTCTGGCTGGGTTCTACCTCTTGGTGAGCCGGCATGCCCTTAATTGGGTGTGTTGGGGAACCAGGACTTTTACCTTGAGAAAATTAGAGTGTTCAAAGCAGGCCTTTGCCTGAATACATTAGCATGGCATAATAAAATAGGACGTGCGGTTCTATTTTGCTGGTTTCTAGAGTCGCCTTAATGATTAATAGGGATAGTTGGGTGGAATTCTCGGGTGCCAAGGAACTCCAGTCACATAGCACCAA
+
CCCC@GGGCGGD<CDFFGGGGGGGGGFGFFCGE:FGGGGDFG9FFGDFF9FEGGGGGGGGG<CFCGEEEGGGGGGGGGCCG@F=EFGEGGGGGGGFGCGGFAECGEGGGFG8FEG@FFFGG+BFFGDGGGGGF5CFF8BFGA,@,3BDGGGGGGGGCFEDFGECFCFFGFCCAFAFG;FFG9DDFFC,EDC,?FFCEE,>C:FG>FGGGFFFEE,3C9CGGGCFFCF+CC5*=*35<??CFC+=7>E6CCFF<CF78=C**;?EC9++**:7*977C@)***<7C+<996C79**<<9C=*
@M03152:184:000000000-AWYW1:1:2106:17280:19541 1:N:0:ATAGCACAATACCTGT
AAGCTCGTAGTTGAATTTCGGGGTTAGTAGGTTGGTCATGCCTCTGGTATGTACTGGTCTCACTGATTCCTCCTTCCTGATGAACCGTAATGCCATTAATTTGGTGTTGCGGGGAATTTGGACTGTTACTTTGAAAAAATTAGAGTGTTTAAAGCAAGCTAACGCTTGAATACATTAGCATGGAATAATGAAATAGGACGTTCGATCCTATTTTGTTGGTTTCTAGGATTGACGTAATGATTAATAGGGATAGTTGGGTGGAATTCTCGGGTGCCAAGGAACTCCAGTCACATAGCACAAA
+
CCCCCFGGEFFFGFGGCGGGGGGGGGGGGGGGGGGGGFGGFGGC8FFGGFGGGGGGGGFFGGGGGGGGGGGGFGGGGGFFGGGGGGGGGGGGGGGEGGGGGGGGFFFGGGDGGGGGGGGGGGGGGGGGGGDDFFGGGGGGFGGAFFGGGEFGGFGFDF?FEGGGGEGGGGGGGGGDFF@DGGGGGGGEGGGFCFGG<=>C:FGGFGFEGGGGGGGGGGC8*D?;>DEGG,4ABEE@:5CFGC?C+3+=;6)2A?CFG5=E5>9E6<C7*C*1*75?C73=C6A*+3A<9=+000??+CG=*
@M03152:184:000000000-AWYW1:1:2106:8451:19566 1:N:0:ATAGCACAATACCTGT
AAGCTCGTAGTTGAATTTCGAACCTGGTCGGGCGGTCTGCCTATTGGGTACGTACTGTCTGGCTGGGTTCTACCTCTTGGTGAGCCGGCATGCCCTTAGTTGGGTGTGTTGGGGAACCAGGACTTTTACCTTGAGAAAATTAGAGTGTTCAAAGCAGGCCTTTGCCTGAATACATTAGCATGGCATAATAAAATAGGACGTGCGGTTCTATTTTGTTGGTTTCCAGAGTCGCCGTAATGATGAATAGGGATAGTTGGGTGGAATTCTCGGGTGCCAAGGAACTCCAGTCACATAGCACAAT
+
CCCCCGGGGGGGGGGGGGGGGGGGGGGGGGGGGGGGGGGGGGGGGGGGGGGGGGGGGGGGGGGGGGGGGGGGGGGGGGGGGGGGGGGGGGGGGGGGGGGGGGGGGGGGFGGGGGGGGGGGGGGGGGGGFGGGGFGGGGGGGFFGGFGGGGGGGGFFFGGGGGGGGGGGGGGGGGGGGGGGGGGGGGGGGGDGGGGGFGGG@CDFG*=:;@CFGGGGGFGGGGFFGGFDGFECEGEE==E99+=CFG7?F:47+<F?E5*AC803A9<CCF57:C2:CFF7FGGG6<C<9=EF97*7C?DG+
@M03152:184:000000000-AWYW1:1:2106:14829:19685 1:N:0:ATAGCACAATACCTGT
AAGCTCGTAGTTGAATTTCGGCCTTTGCCGCCCGGTCCGCCTATTTGGGTGTGTACTGGAGCGGTGGAGGCTCACCTCGTGGTGAGCTGTTATGCCCTTTACTGGGTGTGGCAGGGAACCATGATTTTTACTTTGAAAAAATTAGAGTGTTCAAAGCAGGCTTACGCCCGAATACATTAGCATGGAATAATAAAATAGGACGTGCGGTCCTATTTTGTTGGTCTCTAGGATCGCCGTAATGATTAATAGGGATAGTTGGGTGGAATTCTCGGTTGCCAAGGAACTCCAGTCACATAGCACA
+
CCCCCGGGGGGGGGGGGGGGGGGGGGGGGGGGGGGGGGGGGGGGGGGGGGGGGGGGGGGGGGGGGGGGGGGGGGGGGGGGGGGGGGGGGGGGGGGGGGGGGGGGGGGGGGGGGGGGGGGGGGGFGGGGGGGGGGGGGGGGGGGGGGGGGGGGGGGGGGGGGGGGGGGGGGGCGFGGGGGGGGGGGCFGGGGGGGGGGGAGGGGFGGGGGGGCGGGGFGGF*3BFGGEGG6BCEGGEEGEGFFGGFGGFGFFF=CFGGGC>EDGCGCEFGFEG/95DF?6=CEC5CGDFGFGCFGGD9+:+:
@M03152:184:000000000-AWYW1:1:2106:12483:19708 1:N:0:ATAGCACAATACCTGT
AAGCTCGTAGTTGAATTTCGAGATCAGTACGCTGGTCGTGCCTTCGGTATGCACTGGTGTCACTGGTTTCTCCCTTCTGAAGAACCGTCATGCCATTCAGTTGGTGTGGCGGGGAATCAAGACTGTTACTTTGAAAAAATTAGAGTGTTTAAAGCAGGCTCGCGCTTGAATACATTAGCATGGAATAATGAAATAGGACGTTTGACCCTATTTTGTTGGTTTCTAGGATCGACGTAATGATTAATAGGGATAGTTGGGTGGAATTCTCGGGTGCCAAGGCACTCCAGTCACATAGCAAAAA
+
CCCCCGGGGGGGGGGGGGGGGGGGGGGGGGGGGGGGGGGGGGGGGGGGGGGGGGGGGGEGGGGGGGGGGGGGGGGGGGGGGGGGGGGGGGGGGGGGGGGGGCFGFGGGGGGGGGGGGGFF<FGGGFGFGFGGFFFGGGGGGGCFGGFCAFGGGGFG8DGGFGDGGGD@<FGGGGGGG9FFCGGGGGEGGGGGGGGGGGDEFFGEFGFFGGGGGFC:@9C*;CCGGFGB96EEEGD5:AF?CFFG*<E?EC4AC9:28C>*?@6CD+<?5E598CCF+5>*7*:7*8AC?7<<9DF?++*2*
@M03152:184:000000000-AWYW1:1:2106:21514:19765 1:N:0:ATAGCACAATACCTGT
AAGCTCGTAGTTGAATTTCGAACCTGGTCGGGCGGTCTGCCTATTGGGTACGTACTGTCTGGCTGGGTTCTACCTCTTGGTGAGCCGGCATGCCCTTAATTGGGTGTGTTGGGGAACCAGGACTTTTACCTTGAGAAAATTAGAGTGTTCAAAGCAGGCCTTTGCCTGAATACATTAGCATGGCATAATAAAATAGGACGTGCGGTTCTATTTTGTTGGTTTCTAGAGTCGCCGTAATGATTAATAGGGATAGTTGGGTGGAATTCTCGGGTGCCAAGGAACTCCAGTCACATAGCACAAT
+
CCCCCGGGGGGGGGAFGGGGGGGGGGGGGGGGGGGGGGGGGGGGGGGGGGGGGGFGGGGGGGGGGDGGGGGGGGGGGGGGGFFGGGGGGGGGGGGGGGEGFFGGGGGGGGGGGGGGGGGGFDFGGGGFGGGGGGGFGGGGGGGGGGFGGGGGGFFGFGGGGGGCGGGGGGE=<CFECFGFAFDGEFEFDFFGCCCFE9CCFCGGGGGBFGGDGGFGGGFEFGGGFC9CFGCGGGC/ACFGGC9@DA7EF6>FFFGGG5E5?;<C?0CCDDE7*9C>75:67;62AF+3+7+<C7DGG+9*+
@M03152:184:000000000-AWYW1:1:2106:28000:19771 1:N:0:ATAGCACAATACCTGT
AAGCTCGTAGTTGAATTTCGGGATTGACACATCGGTCGTGCCTTAAGGGGTATGAACTGGTGTAGTCAATTTCTCACCTTCTGGAGAACCACGATGCCCTTAATTGGGTGTCGCGGGGAACCAGGACCTTTACTTTGAAAAAATTAGAGTGTTTAAAGCAGGCATTTTGCTTGAATACATTAGCATGGAATAATAAAATAGGAAGGCATGATTCTATTTTGTTGGTTTCTAGGGTAACCGTAATGAGTAATTGGGATAGTTGGGTGGAATTTTCGGTTGCCAAGGACCTTCAGTATAATAG
+
A<B-AFF@7FFGDAEFGGDFGGGGGGGGGCGGFEEGGGGGFFGGGGGDFBBFGGGGGGGGG8EEGFFFDEFGGGFFC,CEFFFGGGGGCEFFDG@D7,CFGE<,EFFGGGG<,C=FCFGFGGGGGD?C@E<FGFGCDFFEFGCDCDFFF9EFFEFD=9>C8FC@FGGG9@FADEGGFACFGFA,E7@7B9DC9;9DA>ABB7F,3>>FCCGF9,@,6;,=,6<:,4B9<>+>?*?+<0+1/5==C++44<;+>+==+7<299?8AE**09C*9>5C*)0*+3<788****3<9C7+++*0+
@M03152:184:000000000-AWYW1:1:2106:17463:19789 1:N:0:ATAGCACAATACCTGT
AAGCTCGTAGTTGAATTTCGAACCTGGTCGGGCGGTCTGCCTATTGGGTACGTACTGTCTGGCTGGGTTCTACCTCTTGGTGAGCCGGCATGCCCTTAATTGGGTGTGTTGGGGAACCAGGACTTTTACCTTGAGAAAATTAGGGTGTTCAAAGCAGGCCTTTGCCTGAATACATTATCATGGCATAATAAAATAGGACGTGCGGTTCTATTTTGTTGGTTTCTAGAGTCGCCGTAATGATTAATAGGGATTGTTGGGTGGAATTTTCGGGTGCGTAGGAATTCCAGTCACATAGAACAAA
+
CCC@9FFFGD@CFC@FFGGGGGGGGGGGGEGGCDGEGDFCCGGAADGGEF<FGCFG9FGFFGGEEGEGGGGGGGGGGGGGGGCFGGGGGGGF?E<FFGGGGGGGGGGGGFGGDGGGGGGGE7<FGDFFGGAEFGGF,BFC8FGGGGGGCGGGCFEFCD@FGGGFAFCFFGFDG9F;@,3@FA<7FFC9,DBFG;>EEDCFGECC@<:BCEFGGC9FC*B1=C9B79CC;C*:CE58*=+4@;30C9?ECC)*23<8FG>5?>99F7@+7>=FED:*20)0++<>C+02+*30+7*+0+5A*
@M03152:184:000000000-AWYW1:1:2106:23516:19814 1:N:0:ATAGCACAATACCTGT
AAGCTCGTAGTTGAATTTCGGGGTTAGTAGATTGGTCATGCCTCTGGTATGTACTGGTTTCACTGATTCCTCCTTCCTGATGAACCGTAATGCCATTTATTTGGTGTTGCGGGGAATTTGGACTGTTACTTTGAAAAAATTGGAGTGTTTAAAGCAAGCTAACGCTTGAATACATTAGCATGGAATAATGAAATAGGACGTTCGATCCTATTTTGTTGGTTTCTAGGATTGACGTCATGATTAATAGGGATAGTTGGGTGGAATTCTCGGGTGCCAAGGAACTCCAGTCACATAGCACAAT
+
CCCCCGGGEGGGGGGGGGGGGGGGGGGGGGGGGGGGGGGGGGGGGGGGGGGG9FGGGGGGGGGGGGGGGGGGGGGGGGGGGGGGGGGGGGGGGGGGGGGGGGGGGGGGDGGDGDEGGGGGGFGGGGGFGGGGGGGGGGEGGGGFGGFGGFGGGGGGFGGGFA,>FGGGGGGGGGGGFFGGGF7@FGGGFGGCCFGGFC@CFFFDCAFEGCFGGFFGGGFEGGFGFCFGF9,:,;C*:EF?CGCCFF9C*2=CCCEE67E1BECCFEG?D=EFEDCFC536*CCFACCCCFGCFDF??FG6+
@M03152:184:000000000-AWYW1:1:2106:9963:19815 1:N:0:ATAGCACAATACCTGT
AAGCTCGTAGTTGAATTTCGGACCTGACCGGGCGGTCCGCCTAACGGTGTGTACTGTCTGGCCGGGCCTTACCTCTTGGTGAGCCGGCATGCCCTTCACTGGGTGTGTCGGGGAACCAGGACCTTTACCTTGAGAAAATTAGAGTGTTCAAAGCAGGCTTACGCCGGAATACATTAGCATGGAATAATAAAATAGGACGTGCGGTTCTATTTTGTTGGTTTCTAGAGTCGCCGTAATGATTAATAGGGATAGTTGGGTGGAATTCTCGGGTGCCAAGGAACTCCAGTCACATAGCACACTT
+
CCCCCGGGGGGGFGFGGGGGGGGGGGGGGGGGGGGGGGGGGGGGGGGGGGGGGGGGGGGGGGGCGGGGGGFGGFGGGGGGGGGGGGGGEEGGGGG<FGGGGGGGGGGGGGGGGGGGGGGGFGGGGGGGGGGGFFGDGGFGFGGGGGGGGGGFFFGGGGGGGGGGFEDGDGCFGCFGFG@9<F@FGGGGDGGGGC@FFGGGGGGG@FGF9FFGGGGGGGGGGGGFDG9<9E5EEGGGG7C9F7+<:96C6C4<EFG6CEGCFEFGCF+255;58FC*:>FFGGGFG6CC<@EGGFD7EE**+
@M03152:184:000000000-AWYW1:1:2106:11376:19914 1:N:0:ATAGCACAATACCTGT
AAGCTCGTAGTTGAATTTCGGGGTTAGTAGATTGGTCGTGCCTTTGGTACGTACTGGTCTTACTGATTCCTCCTTCCTGATGAACCGTAATGCCATTAATTTGGTGTTGCGGGGAAACTGGACTGTTACTTTGAAAAAATTAGAGTGTTTAAAGCAAGCTAACGCTTGAATACATTAGCATGGAATAATGAAATAGGACGTTCGATCCTATTTTGTTGGTTTCTAGGATTGACGTAATGATTAATAGGGATAGTTGGGTGGAATTCTCGGGTGCCAAGGAACTCCAGTCACATAGCACAAT
+
CCCC@FGGGGGGGGGGGGFGGGGGGGGGGGGGGGGGGGGGGGGGGGGGGGGG@CFFGGGGGFEFGGGGGGGGFGGGGGGGGGGGGGGGG7FGFG@AFFGGGGGGGGGDFFFGGGG:AFGFGGGGGGGGGGGGGGGFDFFFG9D<AFFGGGGGGFGFDCFFGCDEEFFFGGG9=FGFF,>C<FFEFGFGCFE;FC=E@FC@>FG7ECFCEFGGGGFFGGGG=FGGGGGGCC,9B8C@7FGG:+=@FFDC66.*5<CA8*11*39CF+<19CC*/*0?+7)2:8CC+0<E+=EGG=*69FDD+
@M03152:184:000000000-AWYW1:1:2106:9621:19957 1:N:0:ATAGCACAATACCTGT
AAGCTCGTAGTTGAATTTCGAGATCAGTACGCTGGTCGTGCCTTCGGTATGCACTGGTGTCACTGGTTTCTCCCTTCTGAAGAACCGTCATGTCATTAAGTTGGTGTGGCGGGGAATCAGGACTGTTACTTTGAAAAAATTAGAGTGTTTAAAGCAGGCTCGCGCTTGAATACATTAGCATGGAATAATGAAATAGGACGTTTGACCCTATTTTGTTGGTTTCTAGGATCGACGTAATGATTAATAGGGATAGTTGGGTGGAATTTTCGGGTGCCAAGGAACTCCAGTCACATAGCACAAA
+
CCCCCGGGGGGGGGGGGGGGGGGGGGGGGGGGGGGGGGGGGGGGGGGGGGGGGGGGGGGGGGGGGGGGGGGGGGGGGGGGGGGGGGGGGGGGGGGGGGGGGGGGGGGGGGGGGGGGGGGFGCFCFEGGGGGGGFGGGGGGGGGGGFGFGGGGGGGGGGGGCF:FGEGGGGGGA:;FF;FGFCFEFFGGGGGGGFFFFFCGFGGEGGGGGFFCFGEFGGFGFGCFE?CCF6CGGGGG5:F99EGGG7CCF6):F9E76**/*89CF+<<CG=*:C*:F>5:EACGG68<C6<CC7C6<+7C/
@M03152:184:000000000-AWYW1:1:2106:22361:20026 1:N:0:ATAGCACAATACCTGT
AAGCTCGTAGTTGAATTTCGGGGTTAGTAGGTTGGCCATGCCTCTGGTATGTCCTGGTCTCACTGATTCCTCCTTCCTGATGAACCGTAATGCCATTAATTTGGTGTTGCGGGGAATTTGGACTGTTACTTTGAAAAAATTAGAGTGTTTAAAGCAAGCTAACGCTTGAATGCATTAGCATGGAATAATGAAATAGGACGTTCGGTCCTATTTTGTTGGTTTCTAGGATTGACGTAATGATTAATAGGGATAGTTGGGTGGAATTTTCGGGTGCCAAGGAACTCCAGTCACATAGCACAAA
+
CCC?@EGGGGGGFGGGGGFD7F7@@DFG9FGGGGGGGGDGGCGGFFFFGGGF@AFF,FFCGFFCFGGCFGGGGFFGFFGGGGFFEFGGGGFEA8EEFGGFCGCGGFFEGGGG>++BF8FGGGFCFF9EAFGAAFGGGGGGFEGG?<,CFFDG?E,,FC7FDG8@+C@<B37@,CFFAECDCFGGF<FFGGFE>CEGF9DFF@:**@:EGGCGC,,6>E5*=<B;9EGGG?699:;F,CB+@7C7>;@C6?=*9C7>8*=B8E996++4C5*9*9*:6>F*A;6*+36AF?97C0?EA9*0/
@M03152:184:000000000-AWYW1:1:2106:26560:20030 1:N:0:ATAGCACAATACCTGT
AAGCTCGTAGTTGAATTTCGAACCTGGTCGGGCGGTCTGCCTATTGGGTACGTACTGTCTGGCGGGGTTCTACCTCTTGGTGAGCCGGCATGCCCTTAATTGGGTGTGTTGGGGAACCAGGACTTTTACCTTGAGAAAATTAGAGTGTTCAAAGCAGGCCTTTGCCTGAATACATTAGCATGGCATAATAAAATAGGACGTGCGGTTCTATTTTGTTGGTTTCTAGAGTCGCCGTAATGATTAATAGGGATAGTTGGTTGGAATTTTCGGGGGCCAAGGAACTCCCGTCACATAGCACAAT
+
CC@C9<FFCD-FFG9EEGFFGGFCFFGGCFGFFGGGGGGGGFCFFDFFEEEEEGGGG@FF<CC+@CG+:FFEFG9<FEFGGGGFFDCCFGDE?,8FCEFG9DFGGGGGFGGGGG7FFGGGGGFD<,FFFA<BF>DFC:FFGGFGGGFFFFGGGGGGCCFDGFGGFGGCCFEGGGGFGFGG9:C@,?FGEC9B:+?97F,<1*4FCF@BF<FGGFGGGFGGGG7CCCFG@:***:::55EF7CF7*<<E6?):+:CGG/;*:8?+++<2)**/*17<F>3*7;0:+*2/*5*+077C9CC=+
@M03152:184:000000000-AWYW1:1:2106:5408:20173 1:N:0:ATAGCACAATACCTGT
AAGCTCGTAGTTGAATTTCGGGATTGACACATCGGTCGTGCCTTAAGGGGTATGAACTGGTGTAGTCAATTTCTCACCTTCTGGAGAACCGCGATGCCCTTAATTGGGTGTCACGGGGAACCAGGACCTTTACTTTGAAAAAATTAGAGTGTTTAAAGCAGGCATTTTGCTTGAATACATTAGCATGGAATAATAAAATAGGACGGCATGATTCTATTTTGTTGGTTTCTAGGATCACCGTAATGATTAATAGGGATAGTTGGGTGGAATTCTCGGGGGCCAAGGAAATCCAGTCACATAA
+
CCCCCGGGGGGGAFGGGGGGGGGGGGGGGGGGGGGGGGGGGGGGGGGGGGFGGGGGGGGGGGGGGCGGGGGGGGGGGGGGGGGGGGGGGGGDGGGGGGGGGGGGGGGGGGGGGGGGGGGGGGGFGGGGGGGGGGFGGFFEGGGGGGGGGFGGGDGGGGGGGGGGGGGGGFGGGGGCGGGFFDGFGGGCEEGGGGG9FCFGGCCFGGGGGGGGGGCFGCCB9FG68CGGGFGDEFFGGGGDGGGGGFCGCFAG?FE?CFCFGGC5EE*:6CEF?F75*)0:5*2>@CG++*0++29CEGGF+
@M03152:184:000000000-AWYW1:1:2106:19629:20224 1:N:0:ATAGCACAATACCTGT
AAGCTCGTAGTTGAATTTCGGGGTCAGTAGGTCGGTCGTGCCACCGGTATGAACTGGCTTCACTGATTCCTCCCTCTTGTAGAACCGTGATGCCATTAATTTGATGTTGCGGGGAAACAGGACTGTTACTTTGACAAAATTAGAGTGTTTAAAGCAGGCTAACGCTTGAATACATTAGCATGGAATAATGAAATAGGACGTCGATCTTATTTTGTTGGTTTTCTAGGGTTGACGTAATGATTATTAGGGATATTTGGTGGGAATTCTCGGGGGCCAAGGAACTCCAGTCACATAGCCCAAT
+
BCCC9FC@;DF--EFGGFFC@FGGGGFGGGFG96@FF:@FG8CAFCE@FGGFDGFCFGFD8FFFFGG<EFFAFEGCFC9FCE,,FGGGCFGGGFFFGGG<FCEAEAEGCFCEGG774B?F<8DCFGGFDC9@<A,<C,A53,,B?DFGGG<<?5F,B+3@DFFEFEC+,,3@@BCFGFCCCE,6>FC=B,,@FCD,,,,1*<1>C75DFG;222,?:,BBFG,?7;BFFE5+>88***=++5<+13+=**.*+1+>C2****2A6+A<5*2)219C*5776;?7++2<C=FFF70+029**
@M03152:184:000000000-AWYW1:1:2106:15943:20313 1:N:0:ATAGCACAATACCTGT
AAGCTCGTAGTTGAATTTCGAATCTGGTCGGGCGGTCTGCCTATTGGGTACGTACTGTCTGGCTGGGTTCTACCTCTTGGTGAGCCGGCATGCCCTTAATTGGGTGTGTTGGGGAACCAGGACTTTTACCTTGAGAAAATTAGAGTGTTCAAAGCAGGCCTTTGCCTGAATACATTAGCATGGCATAATAAAATAGGACGTGCGGTTCTATTTTGTTGGTTTCTAGAGTCGCCGTAATGATTAATAGGGATAGTTGGGTGGAATTCTCGGGTGCCAAGGAACTCCAGTCACATAGCACAAA
+
CCCCCGGGGGFGGGGGGGGGGGGGGGGGGGGGGGGGGGGGGGGGGGGGGGGGGGGGGGGGGGGGGGGGGGGGGGGGGGGGGGGGGGGGGGGGGGGGGGFGGGGGGGGGGGEFGGGGGGGGGGGGGGGGGGGGGGGGGGGGGGGGGGGGGFGFFGGGGGG7=FDGGGGGGFFGFGGGG9<EFCCFGGGFGEGFGGGFGDGGGEGGGGGGGBFFF99FFCCEGGCGGCCBFCEEEGGCGGGDFFF7+;<ECFFCCFGG+*18?FCGG7CFC5CF5CDGG>@FFGGGG?FG6699CC>++:*6*
@M03152:184:000000000-AWYW1:1:2106:8932:20628 1:N:0:ATAGCACAATACCTGT
AAGCTCGTAGTTGAATTTCGGCCTTTGCCGCTCGGTCCGCCTATTTGGGTGTTTACTGGAGCGGTGGAGGCTTACCTCGTGGTGAGCTGTTATGCCCTTTACTGGGTGTGGCAGGGAACCATGATTTTTACTTTGAAAAAATTAGAGTGTTCAAAGCAGGCTTACGCCCGAATACATTAGCATGGAATAATAAAATAGGACGTGCGGTCCTATTTTGTTGGTTTCTAGGATCGCCGTAATGATTACTAGGGATAGTTGGTTGGAATTCTCGGGTGCCCAGGAACTCCACTCACATAGCACA
+
CC@CCCFG><FGGGGGGDEFGGEGFFDGGGGGDGGEGDGEECFG<FCEFEGG7CFGGGG8<FE7FEDFGG7EFFF,C<FE=FGGGF8EFGG,,C?F<FFF<E95BB9:C@7FGC+C?FFGCGG,5,CFGD9FFFA<CFGGDG,C,CDF?F?AFDFG@=8C>F,>BFCFGG>7:<A=@FEEGCFGGCFGE9ED@DF@,,3,,>F>@C7CE<C,;C;F?EGFC8CGGD+5++5C85E:5//*1++1;+3:+<;EF*+<F?F1;8*20:0<C+***1)*:)0*2*:<6++0*9:8CCF9+A?F0
@M03152:184:000000000-AWYW1:1:2106:12227:20697 1:N:0:ATAGCACAATACCTGT
AAGCTCGTAGTTGAATTTCGGGGTCAGTAGGTTGGTCATGCCACTGGTATGTACTGGTCTCACTGATTCCTCCTTCCTGATGAGCCGTAATGCCATTAATTTGGTGTTGCGAGGAATCTGGACTGTTACTTTGAAAAAATTAGAGTGTTTAAAGCAGGCTAACGCCTGAATACATTAGCATGGAATAATGAAATAGGACGTTCGATCCTATTTTGTTGGTTTCTAGGATTGACGTAATGATTAAGAGGGATAGTTGGGTGGAATTCTCGGGTGCCAAGGAACTCCAGTCACATAGCACAAT
+
CCCCCGGGGGGGGGGGGGGGGGGGGGGGGGGGGGGGGGGGGGGGGGGGGGGGGGF<FGGGCFGGGGGGGGGGGGGGGGGGGGFGGGGGGGGGGGGGGGGGGGGFGGGGGGECGGGGGGGGFGEGGGGGGGGGGGGGGGGGFGGGGGFGGGGGGGFFFGEGGGGGGGFDGGGGGGGG<CDF9<FGGGFCF9,@ECGFF<,FGGGGDGFCGGFGGGGG78CEFGAFCACD;D,5;B*DEFGGGFG?+1<5C5)=8CC,,::4:EC9C7<CD*?*35CCG4>AC6C7@E?<F4<@77*<C?FF+
@M03152:184:000000000-AWYW1:1:2106:15122:20749 1:N:0:ATAGCACAATACCTGT
AAGCTCGTAGTTGAATTTCGGGGTCAGTAGGTCGGTCGTGCCAACGGTATGAACTGGTCTCACTGATTCCTCCCTCTTGTAGAACCGTGATGCCATTAACTTGGTGTTGCGGGGAAACAGGACTGTTACTTTGAAAAAATTAGAGTGTTTAAAGCAGGCTAACGCTTGAATACATTAGCATGGAATAATGAAATAGGACGTCGATCTTATTTTGTTGGTTTCTAGGGTTGACGTAATGATTAATAGGGATAGTTGGGTGGAATTATCGGGTGCCAAGGAACTCCAGTCACATAGCACAATA
+
CCCCCGGGGGGGGGGGGGGGGGGGGGGGGGGGGGGGGGGGGGGGGGGGGGGGGGGGGGGGGGGGGGGGGGGGGGGGGGGGGGGGGGGGGGGGGGGGGGGGGGGFGGGGFGGGGGGGGGGGGGGGGGGGGGGGGGGGGGGGGGGGGGGGGGFGG9EGGGGGGGGGGGEGGFDGGGGGGFFGG9FGGFGFFGGGFGGGDFGGG@FCEGFGGGGGGGGGGDGGGGGFD98CCEE68;CE5EFGFFGDF776=FAFFFC6:ECEFFFF+<<77*;/*9DD=@FGGFGGGGGGGFGGGGFF+:4C+
@M03152:184:000000000-AWYW1:1:2106:13769:20785 1:N:0:ATAGCACAATACCTGT
AAGCTCGTAGTTGAATTTCGGGGCCAGTAGGTCGGTCGTGCCACTGGTATGAACTGGTCTCACTGATTCCTCCCTCTTGTAGAACCGTGATGCCATTAATTTGGTGTTGCGGGGAATTTGGACTGTTACTTTGAAAAAATTAGAGTGTTTAAAGCAAGCTACCGCTTGAATACATTAGCATGGAATAATGAAATAGGACGTTCGATCCTATTTTGTTGGTTTCTAGGATTTACGTAATGATTAATAGGGATAGTTGGGTGGAATTCTCGGGTGCCAAGGAATTCCAGTCACATAGCACTAT
+
CCCCCFGGCFCFDF,CEFFGFEGCF@CFGFCCEFGGEGGGGFFGEFFGGAFG,EEFGGGDEEGGFFGGGFFFGCDF<FFGACCFG8=CEFGEDG,CEA?FGGFFEDCFEEG>FF::@DAFGGF==GFFDFG<?,AFEC@F89F?D?DFGGGFGCFGGFFGG,>FGEGGGGGGG9F9F9FFC>@CG9DGEFA9CEFFGGCFDEF7>E,>>CAGF,,=BFG=CFFC7;E?;F?7<CE+/CF++>CCFGFGG7AFDGGFF*=85;CFFC79D**1/**:?FFGF+<:<++3<*<?C7:+++*30
@M03152:184:000000000-AWYW1:1:2106:6370:20879 1:N:0:ATAGCACAATACCTGT
AAGCTCGTAGTTGAATTTCGGGGTTAGTAGGTTGGTCATGCCTCTGGTATGTACTGGTCTCACTGATTCCTCCTTCCTGATGAACCGTAATGCCATTAATTTGGTGTTGCGGGGAATTTGGACTGTTACTTTGAAAAAATTAGAGTGTTTAAAGCAAGCTAACGCTTGAATACATTAGCATGGAATAATGAAATAGGACGTTCGATCCTATTTTGTTGGTTTCTAGGATTTACGTAATGATTAATAGGGATAGTTGGGTGGAATTCTCGGGTGCCAAGGAACTCCAGTCACATAGCCAAAC
+
CCCCCGGGGGGGGCFGGGGGGGGGGGGGGGGGGGGGGGGGGGGGGGGGGGGGGGGAFGGGGGGGGGGGGGGGGGGGGGGGGGFGGGGGGGGGGGGGGGFGGGGGGFGGGGGGDGFDGGGDGGGGGGGGGGGG,CFE9FEGGGG9DFDFGGGFGGGFCGGGGG?EGGGGGGGGGGGGFCGFGCFFFF9>EFAFGGCFGCGGGGGG7@FEGFGGEGDFGF>EFCDFFCC8CF,4>*BE,:71=ACCFFG+;:AGCCGGF*B88E9BFC;=1*/>=DF*<5>GC6CFC+:@EBFGGG77++2**
@M03152:184:000000000-AWYW1:1:2106:12667:20907 1:N:0:ATAGCACAATACCTGT
AAGCTCGTAGTTGAATTTCGGGGTTAGTAGGTTGGTCATGCCTCTGGTATGTACTGGTCTCACTGATTCCTCCTTCCTGATGAACCGTAATGCCATTAATTTGGTGTTGCGGGGAATTTGGACTGTTACTTTGAAAAAATTAGAGTGTTTAAAGCAAGCTAACGCTTGAATACATTAGCATGGAATAATGAAATAGGACGTTCGATCCTATTTTGTTGGTTTCTAGGATTGACGTAATGATTAATAGGGATAGTTTGGTGGAATTCTCGGGTGCCAAGGAACTCCAGTCACATAGCACAAA
+
CCCCCGGEGGGGGGGGGGGFEGGGGGGGGGGGGGGGGFGGGGGGGGGGGGGGGCFFFGGGGGGGGGGGGFGGGGGGGGGCGFFGGFGGGGGFGGGGE@EGGGGGGGGGGGGGGGGEGGCFAFFGGGGGGGGGGG9FFG>FGGCFGEFGFGFFFGGEAEGGGCGDCEGGFGGFGGGGG9CFGGGFFGGFF;CGFGGGE,FFFGGGFCGGG9FCFFGGGGDEEF@CGFG?FGGGGGGGCFGCCF79FF7C=C82AEC+>*41*82BC14:>CEF=39C+<:*:CGF68<C+=FDCDCGG7*A/
@M03152:184:000000000-AWYW1:1:2106:11090:21038 1:N:0:ATAGCACAATACCTGT
AAGCTCGTAGTTGAATTTCGGGGTCAGCATGTTGGTCGTGCCACAGGTACGTACTGGCTTTGCTGATTCCTCCCTCTTGACGAACCGTAATGCCATTAATTTGGTGTTGCGGGGAATCAGGACTGTTACTTTGAAAAAATTAGAGTGTTTAAAGCAGGCATGCGCTTGAATACATTAGCATGGAATAATGAAATAGGACGTTCGATCCTATTTTGTTGGTTTCTAGGATTGACGTAATGATTAATAGGGATAGTTGGGTGGAATTCTCGGGTGCCAAGGAACTCCAGTCACATATCACAAT
+
CCCCCGGGGGGGGGGGGGGGGGGGGGGGGGGGGGGGGGGGGGGGGGGGGGGGGGGDFGGGGGGGGGGGGGGGGGGGGGAFGGGGGGGGGGGGGGFGGGGGFGGGGGGGGGGGGGGGGGGGGGFGFGGGGGGGG9FDCFEFGGGGGGGGGFGGGFGGGDGGGGG7FFFGGGGGDAEGFCFGFFFGCFFGGGFGFGF,FD@FEBFEGGGGF9FFFFGGG>EEGGGGCCDCEF>+1;E=5C7+<CCFD9@C*0;;8EG+C=C8C5++CE?CDGE*15*0<))2:CGGGC6+9*<+0?*+3+*3+
@M03152:184:000000000-AWYW1:1:2106:24575:21121 1:N:0:ATAGCACAATACCTGT
AAGCTCGTAGTTGAATTTCGGGGTTAGTAGGTTGGTCATGCCTCTGGTATGTACTGGTCTCACTGATTCCTCCTTCCTGATGAACCGTAATGCCATTAATTTGGTGTTGCGGGGAATTTGGACTGTTACTTTGAAAAAATTAGAGTGTTTAAAGCAAGCTAACGCTTGAATACATTAGCATGGAATAATGAAATAGGACGTTCGATCCTATTTTGTTGGTTTCTAGGATTGACGTAATGATTAATAGGGATAGTTGGGTGGAATTCTCGGGTGCCAAGGAACTCCAGTCCCATAGCACAAT
+
CCCCAFF7@FFFGFGGGGGGGGGGGGGGFGGFGGGGGGGGGGGGGGGGGGGGGGGGGFGCFFGGDGFGGGGGGGGFDFGGGGGGFGGGGEFEGGGGGG9FGCFFGGFDFGGGDGGGGFGGGGGGGFGGGGGGGGGGCGECFGC,EEGGF<FFDF9FFEC<B<A@CECFFFGGFGGGGFCGFGGFGGGGGGGGGFFCGGCGGGGG7CF8BBFGG@EGGGGG@D9DFCFEDGF:CC*8;5C7,>CGFGFGFF;CGFE?65:8CG99+1<C/A57*70?CF:::C+*+3:<+)+2<4C6CFG=+
@M03152:184:000000000-AWYW1:1:2106:11670:21232 1:N:0:ATAGCACAATACCTGT
AAGCTCGTAGTTGAATTTCGGGGTTAGTAGGTTGGTCATGCCTCTGGTATGTACTGGTCTCACTGATTCCTCCTTCCTGATGAACCGTAATGCCATTAATTTGGTGTTGCGGGGAATTTGGACTGTTACTTTGAAAAAATTAGAGTGTTTAAAGCAAGCTAACGCTTGAATACATTAGCATGGAATAATGAAATAGGACGTTCGATCCTATTTGTTTGGTTTCTAGGATTGATGGAATGATTAATAGGGATAGTTGGGTGGAATGTTCGTGTGGAAAGGAACTCCAGTCACATAGCACAAT
+
CCC@BFDB;C@FDC9E<EEC@CG@F<AEFFGCECEE<6EEGGGD@FGGCECFEGFAGC9C@,C,CE<FGGGGGGGFFDGGGGGG@<BF@,CFA<,CA9F,@,6<,6=F89+>=E7?B95B<<5?4E,BAC<,,CF,C,@EGCFGG<FG,8ECFF9A3FF8?DDFE7BFF==A<>DFFGG;,@F8<FFE,3@BFBD3B<B:>FFCFFF7DGCBF<,3?D*D*,,,,><EGF:9,?,,0<69,5,4+,98C65*>A9@C*CBE5EG+12+:*;8***030)2*;+03+2<C=F++*2+<9>:+
@M03152:184:000000000-AWYW1:1:2106:9059:21276 1:N:0:ATAGCACAATACCTGT
AAGCTCGTAGTTGAATTTCGGGGGTGGGGGGTTGGTTAGCGCTAACGCGTTGTATCGGCCATTGCCACTTCTTTGCCTCCACGTGGCAGCGTATGCTCTTTACCGGGCGTGCGTTGATCTGTGGACTTTTACTTTGAAAAAATTAGAGTGTTCAAAGCAGGCCAGCGCCTTGAATACATTAGCATGGAATAATAGAATAGGACTTTGGTTCTATTTTGTTGGTTTCTAGGACCGAAGTAATGCTTAATAGGGCTAGTTGGGTTGAATTCTCGGGTGCCAAGGAACTCCAGTCACATAGCAC
+
CCCCCGGFEFFGGGGGGGGGGGGGEEEGFGGFGGGGGGGGGGGGGGGGGGGGGGGGGGGGGGGGGGGGGGFGFGGGGGFFGGGGGEGGGEGGGGGGFFGGGGGGGEGGGGGGCFFGFGGCFGGGCCFGGGGGGGGGGGCEFECA??EGFGGGGCFGFFF6>CEGGFGGCCECF:AFG7FGGGCGGFG++<EF7C7<AFDGGEF?CEGFGC7CCG+<FGGF6CGFG+2<CC?FCGG*:FFGGC<:7<CFF7@F*85C+9988/*202<+*<@35)/7/7FA5;:FFGDF+0<++*:<++7A+
@M03152:184:000000000-AWYW1:1:2106:15775:21329 1:N:0:ATAGCACAATACCTGT
AAGCTCGTAGTTGAATTTCGGGGTTAGTAGGTTGGTCATGCCTCTGGTATGTACTGGTCTCACTGATTCCTCCTTCCTGATGAACCGTAATGCCATTAATTTGGTGTTGCGGGGAATTTGGACTGTTACTTTGAAAAAATTAGAGTGTTTAAAGCAAGCTAACGCTTGAATACATTAGCATGGAATAATGAAATAGGACGTTCGATCCTATTTTGTTGGTTTCTAGGATTGACGTAATGATTAATAGGGATAGTTGGGTGGAATTCTCGGGTGCCAAGGAACTCCAGTCACATAGCACAAT
+
CCCCCGGGGGGGGGGGGGGGGGGGGGGGGGGGGGGGGGGGGGGGGGGGGGGGGGGGFGGGGGGGGGGGGGGGGGGGGGGGGGGGGGGGGGGGGGGGGGGGGGGGGGGGGGGGGGGGGGGGGGGGGGGGGGGGGGGGGGGGGGGGGGGFGGGGFGGGGGGGGGGGGGGGGGGGGGGGGGGGGGGGGGGGFGGGGGGGGFGCGGGGGGGCFGGGGGFGGGFGGGGGGFGGGFFCFEC:CFFDGGGGGGG6F6AEGGFFGGGGDGGGGGGFGFGGGDFFGFFFGGGGGGGGGFGGGGGG?77C7
@M03152:184:000000000-AWYW1:1:2106:7827:21472 1:N:0:ATAGCACAATACCTGT
AAGCTCGTAGTTGAATTTCGGGGTTAGTAGATTGGTCATGCCTCTGGTATGTACTGGTTTCACTGATTCCTCCTTCCTGATGAACCGTAATGCCATTTATTTGGTGTTGCGGGGAATTTGGACTGTTACTTTGAAAAAATTAGAGTGTTTAAAGCACGCTAACGCTTGAATACATTAGCATGGCATAATGAAATAGGACGTTCGATCCTATTTTGTTGGTTTCTAGGATTGACGTAATGATTAATAGGGATAGTTTGGTGGAATTCTCGGGTGCCAAGGAACTCCAGTCACATAGCACAAT
+
CCCCCGGGGGGGGGGGGGGGGGGCGGGGAC9FGGGFFFGGGGGGGFDGDFGGGGGGGGGGFFGGF9FGFGGGGGGGGGGGGEG9FFFEFFGCEG,EFGFGFGGFGGGGCGGGGGC:?FGGC?AFEGGCFGGGF?CFGFGGGGGGGGGGGGGGCGGGGGGGDGGCFFGDFCFFGGGFFDGGGGGCGGGGEB@F9FFGGGGDGGFGFFCEG,DFGG9CF,8CFGFG9C,4CE:C,BE8FGG7EGGGD>1+=CFFGGC+>CG7C5BBFAEFC*?FDCFGGF3:FEGG668C67E9FC70AFF*+
@M03152:184:000000000-AWYW1:1:2106:9145:21745 1:N:0:ATAGCACAATACCTGT
AAGCTCGTAGTTGAATTTCGGGATCAATGGATCGGTCATGCCTTGGTATGTACTGGTCTTATTGGTTCTCACCTTCTAATGAACCATAATGTCATTCATTTGATGTTATGGGGAATTAGGACTGTTACCTTGAAAAAATTAGAGTGTTTAAAGCAGGCTAACGCTTGAATACATTAGCATGGAATAATGAAATAGGACATCGCATTCTATTTTGTTGGTTTCTAGGATCGATGTAATGATTAATAGGGATAGTTGGGTGGAATTCTCGGGTGCCAAGGAACTCCAGTCACATAGCACAATC
+
CCCCCGGGGGGGGGGGGGGGGGGGGGGGGCGGGGDGGGGGGGGGGGGGGGGGGGGGGGGGGGGGGGGGGGFGGGGGGGGGGGAFGGGGGGGGGGGGGCGGGGGGGGGGGGFGD?FGGGGGGGGGGGFGGGGFGFCFFGGGGGGGFFGGGFGGGGGGGGGGGGGGGGDGGGGGFGGFCFFFBFGGGGCGGGGGFGGGGGGGFEFGGGGGGGGGGFGFFGGGGGGGGDCAEEEGGGGGFG:FFDGGF76CFGF?FGF,5CB7::CC7F;*:*=CEGC7CFA6*21*8+55CFGGGGFGGDF9+
@M03152:184:000000000-AWYW1:1:2106:10296:21749 1:N:0:ATAGCACAATACCTGT
AAGCTCGTAGTTGAATTTCGGGATCAATACGTCGGTCGTGCCTCGGTACGTACTAACGTCATTGATTTCTCCCTTCTGACGAGCCGTGATGTCATTAATTTGGTGTTACGGGGCGTCAGGACTGTTACTTTGAAAAAATTAGAGTGTTTAAAGCAGGCAATCGCTCGAATACATTAGCATGGAATAATGAAATAGGAAGTTCGAACCTATTTTGTTGGTTTCTAGGATCGACGTAATGATTAATAGGGCTAGTTGGGTGGAATTCTCGGCTGCCAAGGAACTCCAGTCACATTGCACAACC
+
CCCCCFGFBFFCFGEGFGGGGGGCFFGGGFGFGGDEGGGCECCEGGGGE@EGGGGGGGGDFDAFFAFGGGGGFCFFGFCGGGG>CFED<CCEFGGFFGGFFFGC7ECFFGGGG+@:@B?,8D8=FFFDFFA<8?9?FECGG?EABGGEFFEGB9FGGE7<FDDFB,>FFGGGFFFG=:FF9C7DCCCF9,>;9,DFC<,2>F*BF<FBC@FCFC:F@EEF6CF++25+CCC*?B8@7<CC9++A77+:*27*0<+<EC>*;@+6<CFG**/1*5>**8<*02+988E++00<+*2+9+02*
@M03152:184:000000000-AWYW1:1:2106:7087:21827 1:N:0:ATAGCACAATACCTGT
AAGCTCGTAGTTGAATTTCGAACCTGGTCGGGCGGTCTGCCTATTGGGTACGTACTGTCTGGCTGGGTTCTACCTCTTGGTGAGCCGGCATGCCCTTAATTGGGTGTGTTGGGGAACCAGGACTTTTACCTTGAGAAAATTAGAGTGTTCAAAGCAGGCCTTTGCCTGAATACATTAGCATGGCATAATAAAATAGGACGTGCGGTTCTATTTTGTTGGTTTCTAGAGTCGCCGTAATGCTTAATAGTGATAGTTGGGTGGAATTCTCGGGTGCCAAGGAACTCCAGTCACATAGCACAAA
+
CCCCCGGGCFGGGFGGGGGGGGFGGGGGGGGGGGGGGGGGGGCFGGGGGFGGGGGGGGGGGGGGGGGCFGFFGGFCGGGGGGGGGGGGGGGGGG8FG,CFGGGGGGGGGGGG7:FFGGGFG?DGGGGGGGGGGGGFC,FFFDCFDGFFF<F9<:FFCDC:FFGFFFCC7DFF,,@@FAFEGG>C@@@FFFEG9DFFFFF75>CE7FC@EFGGGGGGGGGGGG9C?CF9+?BCE5C=E5<+<CCFFCF029BECF9A658558<:79FG*A5CCC4>7F:0:*+*<8+<??G9C:7++9***
@M03152:184:000000000-AWYW1:1:2106:15542:21835 1:N:0:ATAGCACAATACCTGT
AAGCTCGTAGTTGAATTTCGAACCTGGTCGGGCGGTCTGCCTATTGGGTACGTACTGTCTGGCTGGGTTCTACCTCTTGGTGAGCCGGCATGCCCTTAATTGGGTGTGTTGGGGAACCAGGACTTTTACCTTGAGAAAATTAGAGTGTTCAAAGCAGGCCTTTGCCTGAATACATTAGCATGGCATAATAAAATAGGACGTGCGGTTCTATTTTGTTGGTTTCTAGAGTCGCCGTAATGATTAATAGGGCTAGTTGGGTGGAATTCTCGGGGGTCAAGGAACTTCAGACCCATGGCACAAA
+
CCCC<@FFEFFFGEFFGGFFEFDEGGGFFGGECGDFCFGGGDCFFGGGGFEGGGCGFC6CFEGGCFGFGGGGGFGEFFGGF<98EEFGDGGGG,=?E8FGFGGFFCGG<E8FEG@FF<=CGCBEFFGGEDAEAFDG9<<,>>DFGFEGGFFCGGF@FFGCFFFCGFG9CFGGFCFGGGFG,=>8<FFGEFC99,,BF:<7CC@FE@F7BCA;;FFCF:C**BBFCC9:+B*3*BE*:>CFD;+:2C70**0:@FE+C****/0<++0+1*:CE3*CC@FFGF+*0++++)2;**0*2<>**
@M03152:184:000000000-AWYW1:1:2106:9414:21944 1:N:0:ATAGCACAATACCTGT
AAGCTCGTAGTTGAATTTCGGGGTCAGTAGGTCGGTCGTGCCAACGGTATGAACTGGCCTCACTGATTCCTCCCTCTTGTAGAACCGTGATGCCCTTAACTTGGTGTTGCGGGGAAACAGGACTGTTACTTTGAAAAAATTAGAGTGTTTACAGCAGGCTAACGCTTGAATACATTAGCATGGAATATTGAAATAAGACGTCGTTCTTATTTTGTTGGTTTTTTGTGTTGACGTATTGATTATTAGGAATAGTTGGGTGGTATTCTCGGGTGCCAACGAACTCCTGTACTCTAGGCACACT
+
CCCCCGGGGGGGGGGGGGGGGDDG7<FC9FFEFFGGGECFGFG,<@FC@CFC<EFE<EFGFDE<FECFGD@,@F<EF9EFGGFFGFCGGCGGGG,CCCA,C<,,CFFC=<CFC@>B@8,8=,?8=FG,8B,A,??FFGG88,<CDAFG9DACGF==,+8DC<35:+>FFEAF==;3,,,3,>,>F:F,7>2CF;@;7DEC:FF*1,1?,7CFF,<FC,;C@*=*/2*=8529/*;+=<FCFF+:+++++3*3<CF8***:*3+++2+1/*/>5*2**)7A**09++0+0*++<***+****
@M03152:184:000000000-AWYW1:1:2106:19958:21957 1:N:0:ATAGCACAATACCTGT
AAGCTCGTAGTTGAATTTCGGACCTGGCCGGATGGTCTGCCTAACGGTATGTACTGTCTGGCTGGGCCTTACCTCTTGGTGAGCCGGCATGCCCTTCACTGGGTGTGTCGGGTAACCAGGACTTTTACCTTGAGAAAATTAGAGTGTTCAAAGCAGGCCTTTGCCTGAATACATTAGCATGGCATAATAAAATAGGACGTGCGGTTCTATTTTGTTGGTTTCTAGAGTCGCCGTAATGATTAATAGGGATAGTTGGGTGGAATTCTCGGGTGCCAAGTAACTCCAGTCACATAGCACAATA
+
CCCCCGGGGGGGGGGGGGGGDGGGGGGGGGGGGGGGGGGGGGGGGGGGGGGGGGGGGGGGGGGGGGGGGGGGGGGGGGGGGGGFGGGGGGGGGGGGGFFFFGGFGGGFGGGGGGGGGGGGGGGGGGGGGGGGGGGGGGGGC8EFEFGGGGFGGGGGDGGGGGGGGGGFGFFAF<DD9DFFEFCGGGGGGGGGFGCFFCEFEFGGFGGCCFFGGFBD7>EFGCCFFFCFCE5?EGEEFCCEGGGC7+A=C*.<FGFFDEED8C9?3<?**:8C5CC*:**<<++0<CEFFFG:974<0>F70
@M03152:184:000000000-AWYW1:1:2106:5433:21971 1:N:0:ATAGCACAATACCTGT
AAGCTCGTAGTTGAATTTCGGGGTCAGCATGTTGGTCGTGCCACAGGTACGTACTGGCGTTGCTGATTCCTCCCTCTTGACGAACCGTAATGCCATTAATTTGGTGTTGCGGGGAATCAGGACTGTTACTTTGAAAAAATTAGAGTGTTTAAAGCAAGCATGCGCTTGAATAAATTAGCATGGAATAATGAAATAGGACGTTCGATCCTATTTTGTTGGTTTTTAGGATTGACGTAAGGGTTAATAGGGATAGTTGGGTGGACTCTTCGGGTGCCAAGGAACTCCCGCCACATAGCACAAT
+
<B-@AFGFFG7E<<EFAFEF:FCE@FF@FFFFGGEFGGGGDGFFEEFFFGGGCFGGFGC@@@FD9FDFFFFGGGGEFFDGGGCFGGGG7F7FFFGCF,,C?FCFFFGG8EFEDBFGFFCG,,BFFG9DFE<BFFDE9,=38<<,>FFDC<FFDDDF8,>CEF7@@FE@D@BC,,,7>C7FGF7FG:C;,,6?B9BFFC:*>FF*,@FECFGG2,,,6,61AE**/*?5<CCCG5;85*0*=8::F?CFG*7:8C++2:EEC8+<*++3*2*9:/2:+)0*2:?DF**/1):8+*:++AD:+
@M03152:184:000000000-AWYW1:1:2106:14549:21995 1:N:0:ATAGCACAATACCTGT
AAGCTCGTAGTTGAATTTCGGGGTTAGTAGGTTGGTCATGCCTCTGGTATGTGCTGGTCTCACTGATTCCTCCTTCCTGATGAACCGTAATGCCATTAATTTGGTGTTGCGGGGAATTTGGACTGTTACTTTGAAAAAATTAGAGTGTTTAAAGCGGGCTAACGCTTGAATACATTAGCATGGAATAATGAAATAGGACGTTCGATCCTATTTTGTTGGTTTCTAGGATTGACGTCATGATTAATAGGGATAGTTGGGTGGAATTCTCGGGTGCCAAGGAACTCCAGTCACATAGCACAAA
+
CC@C@EFGGGGGGGGGFEGGGGGGG@FGFGGGGFGGGGGGGFG<FFCFGFGG9AFEDGGGGFFFGGGG9FGEGGGGGAFCFGDEFGGFFFGGFG9FFGGEFAFFEFG=<?CEGGFG8A@EGGF9EFFCFEGGGGFAFECFGEGFGG9AFGGGGFFGGDGGGDB:=CFFGAFD9EFGGC,@=FDFGGGGGDFGEFGGD=D*CFCF7FGEGGCFGA@CFGGEFF,BCFGGCFG6+=8**=CEF9<CF?966CAC6CEGGDE7E>AE+3<CDC**2**:273EG86CF++++1:<9:CECC<E*
@M03152:184:000000000-AWYW1:1:2106:14387:21999 1:N:0:ATAGCACAATACCTGT
AAGCTCGTAGTTGAATTTCGAACCTGGTCGGGCGGTCTGCCTATTGGGTACGTACTGTCTGGCTGGGTTCTACCTCTTGGTGAGCCGGCATGCCCTTAATTGGGTGTGTTGGGGAACCAGGACTTTTACCTTGAGAAAATTAGAGTGTTCAAAGCAGGCCTTTGCCTGAATACATTAGCATGGCATAATAAAATAGTACGTGCGGTTCTATTTTGTTGGTTTCTAGAGTCGACGTAATGATTAATAGGGATATTTTGTTGTAGTTTTCGGTTGCCCATGAACTGCAGGCACATTGCCCAAT
+
CC9CCFFGEGEFCF9EGGFF@FGGGE8FF@CFGGGGGGGGGGCFG<CFGGGGGGGEFGGGGEFG:FFEGFGGGGGFGGGGGF98EFG7CGGGFFGGF8FGGGGGGEFGGGDCCGGGGG?ACCGCFGGGGGCE9C5=FGGGGGGGGGAFCA=AFGF<8DFGGGD<<BF,<,@D,@FGGBFFGF77,7DFFF9,@C9C77;>FCF@FC<BFFGGGF2C8<5C@F?C++B9+2**3*=@C5<1<1::D7C+>6A:+:++2*8*2<+3++++)/2*29*97).+<++*9++*2.*29**3+36/*
@M03152:184:000000000-AWYW1:1:2106:16278:22126 1:N:0:ATAGCACAATACCTGT
AAGCTCGTAGTTGAATTTCGAACCTGGTCGGGCGGTCTGCCTATTGGGTACGTACTGTCTGGCTGGGTTCTACCTCTTGGTGAGCCGGCATGCCCTTAATTGGGTGTGTTGGGGAACCAGGACTTTTACCTTGAGAAAATTAGAGTGTTCAAAGCAGGCCTTTGCCTGAATACATTAGCATGGCATAATAAAATAGGACGTGCGGTTCTATTTTGTTGGTTTCTAGAGTCGCCGTAATGATTAATAGGGATAGTTGGGTGGAATTCTCAGGTGCCAAGGAACTCAAGTTACATAGCACAAA
+
CCCCCGGGGGGGGGFFCFGGGGFF8FGGGGGGGGEFGGFGGGGGGGGGGGGGFGFGFGGGGGCFGGGEGGGGGGGGGGGGGGCFGGGGGGGGG8<FFD?FFFFGGGFGGGGGGGGGGGFGGDGGGFGGFGGGGFGFFEGGFGGFF<FAFCFGGGGFFGCCF8CFFGGGGFGGFGGGCFFEGGGGFFGGGGGGFGGFE:7F*:DFGC:CCGGGGC;FFGGGGGGFCCGGGFGEEGGGGGGF?E9C+3<CFC)2+<99E5*?E5<+A+<?0<8:E4576>76CFGC+<@3+9+0+::+<C<6*
@M03152:184:000000000-AWYW1:1:2106:17314:22402 1:N:0:ATAGCACAATACCTGT
AAGCTCGTAGTTGAATTTCGAACCTGGTCGGGCGGTCTGCCTATTGGGTACGTACTGTCTGGCTGGGTTCTACCTCTTGGTGAGCCGGCATGCCCTTAATTGGGTGTGTTGGGGAACCAGGACTTTTACCTTGAGAAAATTAGAGTGTTCAAAGCAGGCCTTTGCCTGAATACATTAGCATGGCATAATAAAATAGGACGTGCGGTTCTATTTTGTTGGTTTCTTGAGTCGCCGTAATGATTAATCGGGATAGTTGGGTGGAATTCTCGGGTGCCAAGGAACTCCAGTCACATAGCACAAT
+
CC<@@F@GGGGGGFGF9FFFGGFCFGCFGDFEGEGGGGGFFFAFGGGGGGGFGGGGGGGFCEF86B@=FCFGGEFA@GGGGGCEFE7>CEG8<,B<FF9FE<FFGG@FFC<8@FCG7FB=C<B,C<?C9F5A,,B=FFFFFGFCDFGGGCGGGCDF87C>CFFFFEF,DFGF>@FF;;F,7>AEDDGE>,=F@E9BFC3>>F*=7*4;>3@;;CC<FGDE@FC9+593B9E*=*=8/*442@@+++/:=/)*0+<<?5*1:>+++0<?D58*/*2:75F*:8FG6+<:<=03+;>CFD<C+
@M03152:184:000000000-AWYW1:1:2106:5941:22426 1:N:0:ATAGCACAATACCTGT
AAGCTCGTAGTTGAATTTCGGGGTTAGTAGATTGGTCATGCCTCTGGTATGTACTGGTTTCACTGATTCCTCCTTCCTGATGAACCGTAATGCTATTTATTTGGTGTTGCGGGGAATTTGGACTGTTACTTTGAAAAAATTAGAGTGTTTAAAGCAAGCTAACGCTTGAATACATTAGCATGGAATAATGAAATAGGACGTTCGATCCTATTCTGTTGGTTTCTAGGATTGACGTAATGGTTAATAGGGATAGTTGGGTGGAATGTTCGGGTGCCAAGGAACTCCAGTCACATAGCACAAT
+
CCCCCGGGGGGGGGFGGGGFGGGGGGGGGGGGGGGGGGGGGGGGF@EGGGGGGGGGFGGDEGGGFGGGGGGGFGGGGGFGFGEFG?FFGGGGGGGGGFFFGGGG<FGGGGGGGGGGGDEGFFGFCDFGGGECFGGGFGE<FG@9FBFCEFDGGGGGFGGGDFGDGGDFCEGGFGEGGGGCEFGFFFGFGGGG,@EGFDFEF3FFFGFEFGFFAFGFGC58:>,,22?FDF>CFG8CGEF,4,BF7>9CFFA*<CFC6:C7BB?C6+54C5?7?**:?FFGGG6>+2<000CC+>CF9+>7+
@M03152:184:000000000-AWYW1:1:2106:13279:22447 1:N:0:ATAGCACAATACCTGT
AAGCTCGTAGTTGAATTTCGGGGTCAGTAGGTCGGTCGTGCCACCGGTACGTACTGGCTTCACTGATTCCTCCCTCTTGCAGAACCGTGATGCCATTAGTTTGGTGTTGCGGGGAAACAGGACTGTTACTTTGAAAAAATTAGAGTGTTTAAAGCAGGCTAACGCTTGAATACATTAGCATGGAATAATGAAATAGGACGTTGATCTTATTTTGTTGGTTTCTAGGATTGACGTAATGATTAATAGGGATAGTTGGGTGGAATTATCGGGTGCCAAGGAACTGCAGTCACATAGCAAAATA
+
CCCCCFFGGGGGGGGGFGGGGGGFEDGFGGGGFFGGGGGGGGGFFGGGEGGGGFGGGFGGGGGGGGGGGGGGGCDGGGECEAFGGFG@FG?FDCDGFGGEGFGGGGGGGGGGGGCECGGGGGGCFFGGGF<FGGGGFCCGGGFFFFGGGGGGGGA<<FGCCF<F:CFGGGGGGGGFGG@CEFGFFGGGGGGG,5;DCC:>=CF<C,CCGGGGGGGGFGGC<E@99CCGEFF>E8CCFC++4>?FGGGG6C5CFCCCEA5C*69E++3*97CDD*:95>FF68+9CFGDFF?F7>*+2+9<+
@M03152:184:000000000-AWYW1:1:2106:5464:22479 1:N:0:ATAGCACAATACCTGT
AAGCTCGTAGTTGAATTTCGGGGTCAGTAGGTCGGTCGTGCCAACGGTATGAACTGGTCTCACTGATTCCTCCCTCTTGTAGAACCGTGATGCCATTAACTTGGTGTTGCGGGGAAACAGGACTGTTACTTTGAAACAATTAGAGTGTTTAAAGCAGGCTAACGCTTGAATACATTAGCATGGAATAATGAAATAGGACGTCGATCTTATTTTGTTGGTTTCTAGGGTGGACGTAATGATTAAAAGGGCTAGTTGTGTGGAATTCTCGGGTGCCAAGGAACTCCAGTCACTTAGACAAATC
+
CCCCA<FCFGFFGGGFGGGGGGEGGGGGGGFGGGGGGGGGGG<EF@BGGGGGGGGFFGGGGGGGGGGGGGGGGGGGGGGFFGFGGGGGGGGFGGGGFFGFGGGFGGGEFGGGGGGGGGGFGGGGFEFFEFGGGGGG9BFFGF?AFDF9F<A?ACFGGCGGF<@@F+<FCCFGGGGGGDFGGGFFEGGG9EDCBFGGF,:FFCF:CFFF9C@@FG,4=CCC=?E;CGGG*:B?:8C8C<E+AE++3<5C**279@E0*AC>FF7C:CE5DC:385:CG57*2:9*0<<FG@9++:7++02+3
@M03152:184:000000000-AWYW1:1:2106:19044:22489 1:N:0:ATAGCACAATACCTGT
AAGCTCGTAGTTGAATTTCGGGATTGGGATATATCGATCGTGCCTTTAGGGGCATGAAACGGTGTGTAGCCAATTTCTCACCTTCTGGTGAGTCGGGATGCTCTTGGGTGTTTCGATGAATCAGGACCTTTACTTTGAAAAAATTAGAGTGTTTAAAGCGGGCATTTTTGCCTGAATACATTAGCATGGAATAATAAAATAGGACGATGGTTCTATTTTGTTGGTTTTAGGACCACGTAATGATTAATAGGTATAGTTGGGTGGAATTCTCGGGTGCCAAGGAATTCAAGCAACATAGCAA
+
CCCCBFGGGGGGFGGGGGGGGGGGGGGGGGFGGGGGGGGGGGGGGGGGGGGGGGGGGGGGGGGGGGGGGGGGGGGGGGGGG8FFGGGGGGFEFGGGGGGGGGGGGGGGGGGGGGGGCGGGGGGGGGGGGGGGGGGGGGGGGGDGGGGGG<<FGGGGFFGGFGGGGGGGDEF<D9F=FC,:DFF9<ACE6D9DGCEFDFFFGGFA><7>:*,>,DBCEFG,DEG>*BFFCC,=,:CE=CFC=C7C7+7@EFF++5+<<+;+=B8**+C61=1**/19C)*0:@67222+2*+*+**2A+*:+
@M03152:184:000000000-AWYW1:1:2106:17636:22672 1:N:0:ATAGCACAATACCTGT
AAGCTCGTAGTTGAATTTCGGGGTCAGTAGGTCGGTCGTGCCACTGGTACGTACTGGCTTCACTGATTCCTCCCTCTTGCAGAACCGTGATGCCATTCGTTTGGTGTTGCTGTGAAACAGGACTGTTACTTTGAAAAAATTAGATTGTTTAAATCAGGCTAACGCTTGAATACATTATCATGGAATAATGAAATAGGACGTTGATCTTATTTTGTTGGTTTCTAGGATTGACGTAATGATTATTAGGGATAGTTGGGTGGAATTCTCGGGTGCCAAGGAAATCCAGTCACATAGCACAATC
+
BC9B-9FFGGGGFG9CFCGAFCFG@CFG@FFGC@FCFBFCFG9<E@<CFG7F9CFGDCFGFCDEDFAFFFGGDE?FGG,E9,@FFGG,,9C<9,F9C,,9C,CCG,4FFC5C,?5@,?B<<FFFFECAFG9FBB,5,,+945,C,:F<?,CB?,:,:<EFGGC+@FC+=,:,<E<@3,7EBDF8@FDFF@A;=@@93B3><@FFFG,@@F9,,@:F7,:*:DCFF,22DD9D>CF5A??=@,,,4,C4,,8,1>=@*=8B*+2?CF5=*:*)/2+;=:A*0++*3+<++*3+<**+0**+0
@M03152:184:000000000-AWYW1:1:2106:25773:22804 1:N:0:ATAGCACAATACCTGT
AAGCTCGTAGTTGAATTTCGAACCTGGTCGGGCGGTCTGCCTATTGGGTACGTACTGTCTGGCTGGGTTCTACCTCTTGGTGAGCCGGCATGCCCTTAATTGGGTGTGTTGGGGAACCAGGACTTTTACCTTGAGAAAATTAGAGTGTACAAAGCAGGCCTTTGCCTGAATACATTAGCATGGCATAATAAAATAGGACGTGCGGTTCTATTTTGTAGGTTTCTAGAGTTGCTGTATTGTTTAATAGGGATAGTTGGGTGGAATTCTCCGGTTGCAATGTACTACAGTCCATTCACACCAA
+
CCCC9E@=FFFFGG,CFGGFFGEFGGGGFE+CFCFCFEAFFF,,CEEEC@ECFCFGG6CCAEFFECEE@GGGFGF<@CCFGF,4CEGDC@FGGGG8=E?FFGEEGE>?F?FGDGEEDGGGEDEF?F9EFA9,A<>,5BAFAA<<FF9DEFCGGFFG?BFG?FFFFGG<,DACC<,3,,@=@=,,@:;AEFGCFG@2,,,56*>*=<BBF,@,@F9<,69,><C912<BB+5C+9>9++4+=*+++1++=08C6@++8=EE*/:@<+<C*7=/*//70*90<+0*<8++2)+++2*3<+***
@M03152:184:000000000-AWYW1:1:2106:17553:22823 1:N:0:ATAGCACAATACCTGT
AAGCTCGTAGTTGAATTTCGAACCTGGTCGGGCGGTCTGCCTATTGGGTACGTACTGTCTGGCTGGGTTCTACCTCTTGGTGAGCCGGCATGCCCTTAATTGGGTGTGTTGGGGAACCAGGACTTTTACCTTGAGAAAATTAGAGTGTTCAAAGCAGGCCTTTGCCTGAATACATTAGCATGGCATAATAAAATAGGACGTGCGGTTCTATTTTGTTGGTTTCTAGAGTCGCCGTAATGATTAATAGGGATAGTTGGGTGGAATTCTCGGGGGCCAAGGAACACCAGTCTAATAGCACAAA
+
CCCCCGGGGGGGGGGGGGFGGGGGGGGGGGGGGGGGGGGGGGGGFGGGGGGGGGFGGGCGGGGGGGDGGGGGGGGGGGGGGGGGGGGGGGGGGGGGGGGGGGGGGGGCFGFGGGGGFGGGGGGGFFGGGGGGGGFGAFGGGGGGFGGGGGGGFG?FFGGGGGFFFGGGFGGGGGFFFBFCCF7F,>FFEFCF,6,D:D,C<:*CEGGGG<FCG9,CFG,CFGEGC+?+BCEG8EE5**<++<+1+3+<=65C<97++/;C5:<E67<99C*)*1/1*.0:**098CF?+*++32*<?+>**
@M03152:184:000000000-AWYW1:1:2106:11363:22930 1:N:0:ATAGCACAATACCTGT
AAGCTCGTAGTTGAATTTCGGGGTTAGTAGATTGGTCATGCCTCTGGTATGTACTGGTTTCACTGATTCCTCCTTCCTGATGAACCGTAATGCCATTTATTTGGTGTTGCGGGGAATTTGGACTGTTACTTTGAAAAAATTAGAGTGTTTAAAGCAAGCTAACGCTTGAATACATTAGCATGGAATAATGAAATAGGACGTCGATCTTATTTTGTTGGTTTTCTAGGGTTGACGTAATGATTAATAGGGATAGTTGGGTGTAATTCTCGGGTGCCAAGGAACTCCAGGCACATAGCACAAA
+
CCCCCGGGEGEGGGGGGGGGGGGFGGGGGGGGGGGGGGGGGGGGGGGGGGGGCGGGGGGGGGGGGGGGGGGGGGGGGGGGGGGGGGGGGGGGGGGGGGFGGGGGGGGGGGGGGGCFGGGGGDFGGGFGGGGGGFFGGGGGGGGFGGGGGFFGF9DFFGGGGGGGGGGGGGGGGGGGGGGFFGGGGGGCFFFGGGGG7<FCFDGGEF7EFGGGGGEGGGEGFFCGCFGGGFG?FEEFFFGE7;CCD;<F=?FFGCC7C5EE12?;CCF+>58<E5**3.<=FFCCCF+*:>:*02C6?:7:1
@M03152:184:000000000-AWYW1:1:2106:17524:22940 1:N:0:ATAGCACAATACCTGT
AAGCTCGTAGTTGAATTTCGGGCCTGGCTGGGTGGTCTTGCCGAAAGGTAAGCACTGCTCTGGTCGGGTCTTTCCTTCTGGGGAACCAGCGTGCTCTTAACTGAGTGCGTTGGGGATCCAGGACTTTTACTTTGAAAAAATTAGAGTGTTTAAAGCAGGCTTACGCTTGAATACATTAGCATGGAATAATAGAATAGGACTTTGGTTCTATTTTGTTGGTTTCTAGGACCGAAGTAATGATTAATAGGGATAGTTGGGTGGAATTATCGGTTGCCAAGGAACTCCAGTCACATAGCACAAA
+
CCCCCGGGGGGGGGGGGGGGGGGGGGGGGGGGGGGGGGGGGGGGGGGGGGGGGGGGGGGGGGGGGGGGGGGGGGGGGGGGGGGGGGGGGGGGGGGGGGGGGGGGGGGGGGDDDEGEGGGFGGFGGGGGGGGGGGGGGGGGGGGGGGGGGGGGGGGGGGGGGGGFFGGGFGGGGGFGGGGFGGCGGGFFCCFFGGGFAFFGFEGGDCGFFGGGGGGGGC>EGFCF9FFGGGG5CEBCGGF9@FFGGGGGGFFCFG7+>**18C9EF++35**129*:EFFCFEG=??C@940@9*0<?:77/
@M03152:184:000000000-AWYW1:1:2106:16431:22947 1:N:0:ATAGCACAATACCTGT
AAGCTCGTAGTTGAATTTCGGGGTTAGTAGGTTGGTCATTCCTCTGGTATGTACTGGTCTCACTGATTCCTCCTTCCTGATGAACCGTAATGCCATTAGTTTGGTGTTGCGGGGAAACAGGATTGTTACTTTGAAAAAATTAGAGTGTTTAAAGCAGGCTAACGCTTGAATACATTAGCATGGAATAATGAAATAGGACGTTGATCTTATTTTGTTGGTTTCTAGGATTGATGTAATGATTAATAGGGATAGTTGGGTGGAGTTCTCGGGTGCAAAGGAACTCCATTCACATAGCACAAGC
+
A@B-CFCFCFFGGGFGCGGGGGGC+C@FEGGFGGGGGGGGGGFGGGG@CEFG,EFGGGFAFGGCGGGFGGFFFGGGACGGFFCFFDECCBFEG@CFFFA9CE@FGGGGGGGGDGGGGGGFGGGGFFGGGGGCFGCGFGGCFCFGGFGFG@CGCD9DAFGGGG8CFGG<FFFFGEGGGFGGGGGF<FCFC9DFFFFGGDDE@F:*,>DFGGGGGGGFFC>F8,@@EF,,?F9,5=;@,,<C,B:FCFGG6;5+C7<C5:E78*?2=C9E:ECDE9>>C776:6:*8+0<C@7037*++20**
@M03152:184:000000000-AWYW1:1:2106:12697:22958 1:N:0:ATAGCACAATACCTGT
AAGCTCGTAGTTGAATTTCGAGATCAGTACGCTGGTCGTGCCTTCGGTATGCACTGGTGTCACTGGTTTCTCCCTTCTGAAGAACCGTCATGTCATTAAGTTGGTGTGGCGGGGAATCAGGACTGTTACTTTGAAAAAATTAGAGTGTTTAAAGCAGGCTCGCGCTTGAATACATTAGCATGGAATAATGAAATAGGACGTTTGACCCTATTTTGTTGGTTTCTAGGATCGACGTAATGATTAATAGGGATAGTTGGGTGGAATTCTCGGGGTCCAAGGAACTCAAGTCACATAGAACAAT
+
CCCCCFGGGGGGGGGGGGGGGGDDGCFGGGGGGGGGGGGGGGGGGGGGGGGGGGGGGGGGGGGGGGGGGGGGFGGGGGGGGGGFGGGGGGFDGEFDGGGGGFGGGGGGGFGGGG>FF9FGGGGFCGD9FA9F,AFFEGG8BFFGG,<@DFFDEGFFGGGGECF5>:FFC>DFFFFFCCCFGEFGF,,DFFGGGF9BFFGG<@<BF9>@CFGGG9+=CFFEG6;EFF9?E+==8C:@/:?97<E+:AC+7*)0AF+:8=:E>FF96++<5C5)*/199?):CE+:+++<+*<@7:*+<9C?+
@M03152:184:000000000-AWYW1:1:2106:13054:23130 1:N:0:ATAGCACAATACCTGT
AAGCTCGTAGTTGAATTTCGGGGTCAGTAGGTCGGTCGTGCCAACGGTATGAACTGGTCTCACTGATTCCTCCCTCTTGTAGAACCGTGATGCCATTAACTTGGTGTTGCGGGGAAACAGGACTGTTACTTTGAAAAAATTAGAGTGTTTAAAGCAGGCTAACGCTTGAATACATTAGCATGGAATAATGAAATAGGACGTCGATCTTATTTTGTTGGTTTCTAGGGTTGACGTAATGATTAATAGGGATAGTTGGGTGGAATTCTCGGGTGCCAAGGAACTACAGTCACATAGCACAATC
+
CCCCCGGGGGGGGGGGGGGGGGGGGGGGGGGGGGGGGGGGGGGGGGGGGGGGEGGFGGGGGGGGGGGGGGGGGGGGGGGGGGGGGGGGGGGGGGGGGGGGGGGGGGGGGGGGGGGGGGGGGGG8EGFGGGFGFFGGGGGGGFGGGGGGGGGGGFGGCFGGGGGGGGGGGGGGGGGGGGGGGGGGGGGFCFGGGGGFFFGGGGDFGGGFGGCB@FFGG>EGCGCFEGFCC:CCEEGDFF9FC?FGFG66EFAGCFG6CEGEECGG?CGC3CGGDFGGF3<FGC+7E8::<?CFFG*<FFG++
@M03152:184:000000000-AWYW1:1:2106:19448:23190 1:N:0:ATAGCACAATACCTGT
AAGCTCGTAGTTGAATTTCGAACCTGGTCGGGCGGTCTGCCTATTGGGTACGTACTGTCTGGCTGGGTTCTACCTCTTGGTGAGCCGGCATGCCCTTAATTGGGTGTGTTGGGGAACCAGGACTTTTGCCTTGAGAAAATTAGAGTGGTCAAAGCAGGCCTTTGCCTGAATACATTAGCATGGCATAATAAAATAGGACGTGCGGTTCTATTTTGTTGGTTTCTAGAGTCGCCGTAATGATGAATAGGTATAGTTGGGATGAGTTGTCGGGTGCCAAGGTACTCCAGTCAAATAGCACAAA
+
A@<<<CFE;CBEF9,CEFECD9,6CFACEFE>@FCGGGEFGEAFGGGGF9FCFCC<EECA<F@FEGFE@<EFGGGEEEGGEFEGG=FCFCCE<8EFGFBB?E@FCFCG,BFCFGGGGGGG7FGGDEFC9?,8=?F??,8B=CAD,8<+C==<=F83BFF7CF,>,,=CC,3FAC,@F9FABFGGD:CCD;;2?@@B,:>*6*1*C<4*4C@C,,64?EFB*2+++?>9C9C8*=E=77C?95++*3+3+09+CF99+:*+10+0A+<+75*9C34:64.+3++0+23<<0+3+**+3AC2*
@M03152:184:000000000-AWYW1:1:2106:6461:23193 1:N:0:ATAGCACAATACCTGT
AAGCTCGTAGTTGAATTTCGGGGTCAGTAGGTCGGTCGTGCCAACGGTATGAACTGGTCTCACTGATTCCTCCCTCTTGTAGAACCGTGATGCCATTAACTTGGTGTTGCGGGGAAACAGGACTGTTACTTTGAAAAAATTAGAGTGTTTAAAGCAGGCTAACGCTTGAATACATTAGCATGGAATAATGAAATAGGACGTCGATCTTATTTTGTTGGTTTCTAGGGTTGACGTAATGATTAATAGGGATAGTTGGGTGGAATTCTCGGGTGCCAAGGAACTCCAGTCACATAGCACAATA
+
CCCCCGGGGGGGGGGGGGGGGGGGGGGGGGGGGGGGGGGGGGGGGGGGGGGGGGGGGGGGGGGGGGGGGGGGGGGGGGGGGGGFGGGFFGGGGGGGGAFFGGGGGGGGEGGDGGGDEFFGGGGGGGGGGGGGGGGGGGGGGGGGGGGFGGGFGGGGGGGGGGCGGGGGGC@FGCACFFGGGF:FCFFFFGGGACFGCCFGC:FC7<CECFCFFCEG7C8C=CGCCFGGGCFE::FFGCEC?>9CFCFGGGAFFG7<=CG**3<@EGFA*:FDDCDGF3>7FCGG?FA@??E?90>A+:C70
@M03152:184:000000000-AWYW1:1:2106:13545:23357 1:N:0:ATAGCACAATACCTGT
AAGCTCGTAGTTGAATTTCGGGGTCAGTAGGTCGGTCGTGCCAACGGTATGAACTGGTCTCACTGATTCCTCCCTCTTGTAGAACCGTGATGCCATTAACTTGGTGTTGCGGGGAAACAGGACTGTTACTTTGAAAAAATTAGAGTGTTTAAAGCAGGCTAACGCTTGAATACATTAGCATGGAATAATGAAATAGGACGTCGATCTTATTTTGTTGGTTTCTAGGGTTGACGTAATGATTAATAGGGATAGTTGGGTGGAATTCTCGGGTGCCAAGGAATTCCCGTCACATAGCACAATC
+
CCCC9EGGGGFEGGGGGGGGGGGGGGFGFGGGGGGGGGGGGGGGGGGGFGGGGGGGGGFGFFGGGGGGGGGGGGGGGGGGGGGGGFFFGGGGFGGGGAFGFGGGFEGGGGGDGFGGGGGGGGGGGFFEFGGGGCF9<AFFGGGFFDDGGFGDDF=FCFGGFGFFGCFFFEFCAFCGCFCF9=DFGGFGGF9B>E;C7FGGFEEGEFFG9F9FF9CFFGGGGFGGGGGG>E<+31:8::9CC?11+A6=?CFDGF+A=**:899F79@****9/*29F3):++3*+*2/7)<++2*<C*C+0
@M03152:184:000000000-AWYW1:1:2106:8391:23376 1:N:0:ATAGCACAATACCTGT
AAGCTCGTAGTTGAATTTCGAGCTTGACAAACGGTCTTGGCATTTGTCTAGTACTGTTCTGTTGAGCTCTTCCTTCTAGGGAACTAGAGTGCCTTTAATTGGGTGTTCTAGGGAACTAGGACTTTTACTGTGAAAAAATTAGAGTGTTTAAAGCAGGCTTACGCTTGAATACATTAGCATGGAATAATAGAATAGGACTTTGGTTCTATTTTGTTGGTTTCTAGGACCAAAGTAATGATTACTAGGGATAGTTGGGTGGAATTCTCGGGTGCCAAGGAACTCCAGTCACATAGCACAATCT
+
CCCCCGGGGGGGGGGGGGGGGGGGGGFGGGGGGGFGGGGGGGGGGGGGGGGGCFGGGGGGGGGFGGGGGGGGGGGGGGGGGGEEGGGGGFFGFFFGGGGFGGGGGGGGGFGGGGGGGGGGFGGGDFFFGGGGGGFGGGGGGGGGGGGGGGGGGDFGFEDGGF?FGGFGGGGFGGGGGGGGGFGGGGGGGGFGGGGGFFEF9FF8FGGGGDGFFDF7:>FC<FFG9>DDFDFGGADACC@C;,;EF?C,,4*D;>75ACE79B?,,,:5?=E<F70;/55=E;EFG7:CG=EC9CFFGG77+
@M03152:184:000000000-AWYW1:1:2106:11528:23452 1:N:0:ATAGCACAATACCTGT
AAGCTCGTAGTTGAATTTCGGACCTGGCTGGGTGGTCTTGCCGAAAGGTAAGCACTGCCTCTGGTCGGGTCTTTCCTTCTGGGGAACCTGCGTGCGCTTAACTGTGTGCGTAGGGGATCCAGGACTTTTACTTTGAAAAAATTAGAGTGTTTAAAGCAGGCTTTCGCTTGAATACATTAGCATGGAATAATAGAATAGGACTTTGGTTCTATTTTGTTGGTTTCTAGGACCGAAGTAATGATTAATAGGGATAGTTGGGTGGAATTCTCGGGTGCCAAGGAACTCCAGTCACATAGCAAAA
+
CCCCCGGGGGGGGGGGGGGGGGGGGGGGGGGGGGGGGGGGGGGDGGGGGGGGGGGGGGGGGGGGGGGGGGDGGGGGGGGGGGGGGGGGGGGGGGGGGEGGGGGGGGGGGDFDEGGGDGGGFGGGGGFGGGGGGCEFFGGGEFFGGGFFGGGGGGGGGGGGCGGGGDGGGG7FGGGFGFGG@FGGGGGFFGECC9EFFFGGGGGGGGC@;FCFFFGFCCECEFGGGFGF?CGGGDGEEG77:?7<CF79C6;FG?@C?C**/:;6E67ADEC3*9C*<?5==;=C90+<99+<FFCC63*2:
@M03152:184:000000000-AWYW1:1:2106:23166:23454 1:N:0:ATAGCACAATACCTGT
AAGCTCGTAGTTGAATTTCGAACCTGGTCGGGCGGTCTGCCTATTGGGTACGTACTGTCTGGCTGGGTTCTACCTCTTGGTGAGCCGGCATGCCCTTAATTGGGTGTGCTGGGGAACCAGGACTTTTACCTTGAGAAAATTAGAGTGTTCAAAGCAGGCCTTTGCCTGAATACATTAGCATGGCATAATAAAATAGGACGTGCGGTTCTATTTTGTTGGTTTCTATAGTAGCCGTAATGATTAATAGGGATAGTTGGGTGGAATTTTCGGGTGCTAAGAAACTCCAGTTACATCATACAAA
+
C@CCCGGGGGGGG<FGGGGGGGGGGFGGGEGGGGFGGGGGGGFGGFGGGGCGGFGGGFGGGGGGGGGGGGGGGGGGGGADGFDFGFG7FGGGGGGGGGGGG,FFGGDEGG9@7BFGG=F?E7FFEFFCFBFGGF8<DFGGFG8FFAABBFGGGEGGGCCGEBFFGGGGGG=@DFGFGFGGDG,>FFBCFGEC;@A9:FF::CFGGGDGF9FBFCFFGGGGGGEC++2<;2+++3;*1A9?E><::++0*0.081+>8**/?*2:E7++/*29:5**09*+2;9C<<EFE8FC:**+029+0
@M03152:184:000000000-AWYW1:1:2106:12807:23461 1:N:0:ATAGCACAATACCTGT
AAGCTCGTAGTTGAATTTCGGGGTTAGTAGATTGGTCGTGCCTTTGGTACGTACTGGTCTTACTGATTCCTCCTTCCTGATGAACCGTAATGCCATTAATTTGGTGTTGCGGGGAAACTGGACTGTTACTTTGAAAAAATTAGAGTGTTTAAAGCAAGCTAACGCTTGAATACATTAGCATGGAATAATGAAATAGGACGTTCGCTCCTATTTTGTTGGTTTCTAGGATTGACGTAATGATTAATAGGGATAGTTGGGTGGAATTCTCGGGTGCCAAGGAACTATAGTCACATAGACCAAA
+
B<CC-9FFCFBCGADFGGF?ECGEE8EFD@AFGGGFGGFGGGGGFFDFFEFFFFGFCFEFGFFGGGCFFGGGGGGGGGGGGGCFAFG:FBFGGGGGD9FFGFGCFGG7FF:@FGGGDFGGDFFGGGGGGGGFA9E<,=+?,,5BADGGG@BFGCD<F@A,CACFGGGFD>FGCG<FF9<AG<<7C>9D;;;F,=5>FGF@CFGC*<>EBDDCFG9<>,,*4,;C7CFGGE:AFD:55*+<<?+9+14A**)2+11>8ECG>55920+<9*:*274:<0)022+*+++3<*<:FF*+++0:*
@M03152:184:000000000-AWYW1:1:2106:13884:23550 1:N:0:ATAGCACAATACCTGT
AAGCTCGTAGTTGAATTTCGAACCTGGTCGGGCGGTCTGCCTATTGGGTACGTACTGTCTGGCTGGGTTCTACCTCTTGGTGAGCCGGCATGCCCTTAATTGGGTGTGTTGGGGAACCAGGACTTTTACCTTAAGAAAATTAGAGTGTTCAAAGCAGGCCTTTGCCTGAATACATTAGCATGGCATAATAAAATAGGACGTGCGGTTCTATTTTGTTGGTTTCTAGAGTCGCTGTAATGATTAATAGGGATAGTTGGGTGGAATTCTCGGGTGCCAAGTAACTCCAGTCACATAGTACAAT
+
CCCCCGGGGGGGGGGGGGGGGGGGGGGGGGGGGGGGGGGGGGGGGFGGGGGGGGGGGGGGGGGGGGGGGGGGGGGGGGGGGGGGGGGGGGGGGGGGGGGGGFGGGGGGGGGGGGGGGGGGGGGGGGGGGGGGGGFGGGCGGGGGGGGGGGGGGFFGGFCEGGGGGGGGGGGGGFCE;DCCFCGGGFGFFGGGFGGG7>A>C7<CEGFECCFGGF@FEFFGGGGGFC9?CCEGGGE7:9@:9E@+;1<FCC=:@GFG65C5859CFEGG35*1?377<5*3:<?78<C@6*<+<7C0+<*3+
@M03152:184:000000000-AWYW1:1:2106:8197:23654 1:N:0:ATAGCACAATACCTGT
AAGCTCGTAGTTGAATTTCGGGGTCAGTAGGTTGGTCATGCCACTGGTATGTACTGGTCTCACTGATTCCTCCTTCCTGATGAGTCGTAATGCCATTAATTTGGTGTTGCGAGGAATCTGGACTGTTACTTTGAAAAAATTAGAGTGTTTAAAGCAGGCTAACGCTTGAATACATTAGAATGGAATAATGAAAAAGGACGTTGGATCCTATTTTGTTGGTTGCTAGGATTTACGTCATGATTAATAGGGATAGTTGGGTGGAATTTTCGTGTGCCAAGGAATTCCAGTCACATAGACCAAT
+
CCCC<@FEC@FGGGFG9EEFFGGG7@CCFGGEDECFGGGGGF9EFGFCFFFGFGGGGF@<EFFFFFGA<<FFFFEEECGADCFG,<::C<@9FF@FGGFCE@,CFFFEGF+>CE:F,,9CFC?EFEAB@FDEAF9EA,@F,,,,C@?<?FFG9EF@FFE@FG<?+8=+=55CFAFCFD,3<CA9D,CDEGGF<,,6+@D:++,,8>:7;=FFGC;FCB8>:*>EF9,,>,,,,6D,*;2=@,<=C,1<?6;,4>C7E5;E*3+5+4?+)/*98+;CC;3A6++311+32+=@F7>++29*+
@M03152:184:000000000-AWYW1:1:2106:22993:23724 1:N:0:ATAGCACAATACCTGT
AAGCTCGTAGTTGAATTTCGGGATCAGTATGCTGGCCGTGCCTTCGGTACTATGCACTGGTGTCACTGATTCCTCCCTTCTGAAGAACCGTAATGCCATTCAGTTGGTGTGGCGGGGAATCAGGATTGTTACTTTGAAAAAATTAGAGTGTTTAAAGCAGGCTCGCGCTTGAATACATTAGCATGGAATAATGAAATAGGACGTTTGATCCTATTTTGTTGGTTTCTAGGATCGACGTAATGATTAATAGGGATAGTTGGGTGGAATTCTCGGGTGCCAAGGAACTCGAGACACATATAAA
+
CCC@<@FGDGFFGFGGDCFFGGCFDFFFGGGFFGGEGGFGGGGGFFGEFGGFGGGFCFGGGGGGGGGGGDGGFGGGGFGGGGGFGFGGGEGGGGGGCDG9F?FCFGGGFAFFGEGGDEGGGGEFFFFGADGAE@DF9FFGF+<FF@<F@BCD<DFFFGGGF>,,CECFC@FFGFFGF<;DGGCGF<CB9,>A<;FE;,,@7?CF<B*,6,:F@C9FFF*:C5;88+++2?+30=BECCGFC++<C@F99+6*2;C@7AC6:E5E5+A+03<7C39/7)96C5:5*A@*/)*/295A?:*<+
@M03152:184:000000000-AWYW1:1:2106:12814:23760 1:N:0:ATAGCACAATACCTGT
AAGCTCGTAGTTGAATTTCGGGATCAATTTATTGGTCGTGCCAACGGTACGCACTGGTACAATTGGTCTCTCCCTTCTGACGAAGCATGATGTCATTAATTTGATGTCGTGGGGAATCAGGGCTGTTACTTTGAAAAAATTGGAGTGTTTAAAGCAGGCTTTGGCTTGAATACATTAGCATGGAATAATGAAATAGGACGTTTGATCTTATTTCGTTGTTTTCTAAGATCGAAGTAATGATTAATAGGGATAGTTGGGTGGAATTCTAGGGTGCCAAGTAACTCCAGTCCCATAGCACAAT
+
CCCC@FGGCFEGGGGGGGGGCGCCDFGGGGGGGFGFGGGGDEDGGGEGC@F@@EGGGGA@EFECFGGGGFF?,CFGFG<<FCB:C7CEFFGGFEFGGGFGGGCEDFC,CFEGGGC:EFFFG,C,CFGCDFFGFDE<BE>BF,ED8,EF9BFEFC,:FFGCFFG8B>FF@<D9<BEFCF8DFCAB,83ED;EF,3@D,373FFA@@@FEAFFGGGG7D,*2<8,2,6,2D>FE,*4,,,=,,>,=7;@,,6/0>9,,,=C88>EFECC+++*23:5+<)0=9>:;<+A+3)+0:**2<99*0
@M03152:184:000000000-AWYW1:1:2106:16788:23763 1:N:0:ATAGCACAATACCTGT
AAGCTCGTAGTTGAATTTCGGGGTCAGTAGGTCGGTCGTGCCAACGGTATGAACTGGCCTCACTGATTCCTCCCTCTTGTAGAACCGTGATGCCATTAACTTGGTGTTGCGGGGAAACAGGACTGTTACTTTGAAAAAATTAGAGTGTTTAAAGCAAGCTAACGCTTGAATACATTAGCATGGAATAATGAAATTGGACGTTCGATCCTATTTTGTTGGTTTCTAGGATTGACGTAATGATTCATAGGGATAGTTGTGTGGAATTCTCGGGTGCCAAGGCACTCCAGTCACATAGCACAAC
+
CCC@CFFGD<FFGGFGDFGGGGGEEGGFGGGGGG@FFFGCEGDDFDFFGDGG<FFFGDGGGCFFCAFGGGGGGGGGGG9CFDAAFF>F@FFGGG<FGGGGGGG?C7CFCFGGDGGGFGGGACFFFGGFGFGB9FD9?BFF<<FFGFFGCDFDDFFFFGGGGFGGGD>F@@FEFFG@F=<CGFFCGGFFGC,D;F,,3?F7>D<1,2C7<@FGGFFF@:F85:,6,>BFGF6CECGCGF?CA++4+++A6?A*>@FC+=CFE:0<+3<<5**1:C4:+7)*28*2:++++*+++*0+00*2*
@M03152:184:000000000-AWYW1:1:2106:8152:23808 1:N:0:ATAGCACAATACCTGT
AAGCTCGTAGTTGAATTTCGGGATTGGGATATATCGATCGTGCCTTTAGGGGCATGAAACGGTGTGTAGCCAATTTCTCACCTTCTGGTGAGTCGGGATGCTCTTGGGTGTTTCGATGAATCAGGACCTTTACTTTGAAAAAATTAGAGTGTTTAAAGCGGGCATTTTTGCCTGAATACATTAGCATGGAATAATAAAATAGGACGATGGTTCTATTTTGTTGGTTTTAGGACCACGTAATGATTAATAGGGATAGTTGGGTGGAATTCGTGGGTGCCAAGGAAGTCCTGCAAACTAGACA
+
@@<6-CFF@GGGGGGGGFAFEDGEDFGG<<FGGGGGCFFGFFE8A,EC<FGGGCFFACFFFCG<C:FGFGFGFDDC@CFFFFGGG,FEEFCEFAFGGGCFG<9CFG?F:BFGFGGD<@,<<5,C8<FF,9FFFFFGC,BB<=4B=,EED,CF<E<FAFBCC73@><@F<FCDADF@FFCFG<7=>@EGC8@D<,EDD@@,FF,73C@C5>F,>?;;@>E,DC,,=1<>2B:7,6::/=,;>+++++4A+@F****<3++233**=9;C75A9*9)/7)*A5@6C*<3++1+*0:*+++2++
@M03152:184:000000000-AWYW1:1:2106:20263:23864 1:N:0:ATAGCACAATACCTGT
AAGCCCGTAGTTGAATTTCGGGGTTAGTAGGTTGGTCATGCCTCTGGTATGTACTGGTCTCACTGATTCCTCCTTCCTGATGAACCGTAATGCCATTAATTTGGTGTTGCGGGGAATTTGGACGGTTACTTTGAAAAAATTAGAGTGTTTAAAGCAAGCTAACGCTTGAATACATTAGCATGGAATAATGAAATAGGACGCTCGATCCTATTTTGTTGGTTTCTAGGATTGACGTATGGATTAGTAGGGAGAGTTGGTGGGAATTCTCGGGGGACAAGGAACTCCAGTATCATAGCAGAAA
+
88AC-9F@FFB6C-C@EEAFFGFF+9FC6CCCCFCFECEFGGE6C8FFGGFFCCFGCFFGCEEGEFFF<CEFFC@,:EFAFF<<FCFC,@FGF@FCF<,,<<EEGFF:FFG>FG:@,E,<<,F+@8BFFGD9FAFA?4CB<AF,85,,<BAA,,,A=,3,CF<FG@F@@<,=,:@;>,,@<@,3@74D;>AE,=@DFC,@:7*1F@>*D@FBF,,<,=C4::,,,,?2,2=++33C+*2++523+11+2*)=5+=FG/**:C6;6+0+7=*)/)/7*5)*::62<880+*+3<::CF+>66
@M03152:184:000000000-AWYW1:1:2106:20248:23870 1:N:0:ATAGCACAATACCTGT
AAGCTCGTAGTTGAATTTCGGGGTTAGTAGGTTGGTCATGCCTCTGGTATGTACTGGTCTCACTGATTCCTCCTTCCTGATGAACCGTAATGCCATTAATTTGGTGTTGCGGGGAATTTGGACTGTTACTTTGAAAAAATTAGAGTGTTTAAAGCAAGCTAACGCTTGAATACATTAGCATGGAATAATGAAATAGGACGCTCGATCCTATTTTGTTGGTTTCTAGGATTGACGTAATGATTAATAGGGGTAGTTGGGTGGAATTCTCGGGTGCCCAGGAAGTCCAATCACATAACAACAT
+
CCCCCGGGGDEFFFF9;CFGGGD@FFGCFFGGGGGGFGFFGGGGFFFFFAFC;FFFFEFFGGGGFFFFDAFFCGGG@EFGFFCCG@+BD@FEGEFFGGE,@@FCCCFCGG:C7FFEEDFGG,=EFGGGGCFFGEFFGFGGFFC9EFGGGG?CFGCGCBFCFDDFFEC@FDF,33<C=,:,@F:FFFG,,@,,@@CCBCC*<><FCC<:C9;@92,,2>DC:,2?,2,,?;>@5**444<+++++1+++**2*=CC+<*=7*=+?+2<CC5*C***2+0)2:*00<C++*002A**++2**2
@M03152:184:000000000-AWYW1:1:2106:18132:24059 1:N:0:ATAGCACAATACCTGT
AAGCTCGTAGAATTTCGGGCTCGTTGCACCGGTCCGCCGAAAGGTGTGCTACTGGTCGCGGCGAGTCTTACCTTCTGGCTAGCTGGCGTGCCTTTAATCGGGTGCGTCAGTGATCCAGGACTTTTACCTTGAAAAAATTAGAGTGTTTAAAGCAGGCTTACGCTTGAATACATTAGCATGGAATAATAGAATAGGACTTTGGTTCTATTTTGTTGGTTTCTTGGACCGAAGTAATGGTTAATAGGGATAGTTGGGTGGAATACGAGGGTGCCAAGGAAATCCAGTTACATAGCACAATATC
+
CCCCCDFFGGGGFGGFGGGC7CEGGGCFFGGGFGGGGGEGGGGGFEGDGGGGGGGCCFGGGEGGGEFGG?EFGGGFFFGEGGGGCEFGEGGFGGFGGGGFFG<C7FCCF:F<9@5,EFCDEG9BDGCGF<AEF<FEEGFF>CGCGGDGGGGG9FEGE8FC?E7<FF::F99F@;FGGF99<72<A<;;,6BEFC7;<2,7CFFFGFCF9FFCFE7CB8*5A+>B+5*=:>*ACEF++03+<9<7>F6:*+02+<*1;=*+2+0**/:**2**207CE?)++<?F9+03+*<C@C7CF7*3+
@M03152:184:000000000-AWYW1:1:2106:8873:24120 1:N:0:ATAGCACAATACCTGT
AAGCTCGTAGTTGAATTTCGGGGTTAGTAGATTGGTCATGCCTCTGGTATGTACTGGTTTCACTGATTCCTCCTTCCTGATGAACCGTAATGCCATTTATTTGGTGTTGCAGGGAATTTGGACTGTTACTTTGAAAAAGTTAGAGTGTTTAAAGCAAGCTAACGCTTGAATACATTAGCATGGACTAATGAAATAGGACGTTCGATCCTATTTTGTTGGTTTCTAGGATTGACGTAATGATTAATAGGGATAGTTGGGTTGAATTCTCGGGTGCCAAGGCACTCCAGTAACATAGCACAAT
+
CBCCC<C@CFGGGGEGGGGFGGGFEDEGGCFCFFGFCFGGGGGGCGGGGCFEFGGGGGGGGGGGGGGGFGGGGGGGGGGGGGFGGGGGGGGGG8<FGGGGGGGGGGGGGGGGDGGFGG9FGF5,CFGGGF,5B?FFEEG9BC9EA:CFFGGGA5EEE@7EFEFFC7=<,AFFDEGGG,:FE<F@,=8BF;3E?,=>DA@7CGE+,8@ED,@CAAFGF?B>8BAEGG9:,3,<F>:85@C,,>:7:2B6,:6;,>CCF51**42,B@C,:C8*/:5DGF3*030*00?5+3=CC77<99*=+
@M03152:184:000000000-AWYW1:1:2106:8930:24134 1:N:0:ATAGCACAATACCTGT
AAGCTCGTAGTTGAATTTCGGTGGCCCAACGGCGGTCGGCCGCAAGGTCTGTACTGCCGGTTTTCGGACCACCTCTTTCTGGGGGAACGTCGGCCCTTAACTGGGCTCGGCGGCCGAACCAGGACGTTTACTTTGAAAAAATTAGAGTGTTTAAAGCAAGCGTACGCTTGAATACATTAGCATGGAATAATGAAATAGGGCTTCAGTTCTATTTTGTTGGTTTTCAGAATCCGAAGCAATGATTAATAGGGATAGTTTGGTGGAATTCTCGGTGTCTAAGGAACTCCAGTCACATAGCACA
+
CCCCCGGGGGGGGFGGGGGGGGGGGFGGGGGGGGGGGGGGGGGGGGCFGGGGGGGFGGGGGGGGGGGGGGGGGEGGGGGFGGGGGGGGGGGGGGGGGGGGGGGGGGGGGGGGDGGGCEGGFGGFGDGGGDG@EGGGECFFFGGGGFGBF:FFF@FG:@FG@8<CF@CGEGGGGGGGCGGGC7:FCFGFEFGGGGEGFF6CCCFG+++0AFCCGFGC8C>*CFFE?C7:C?9CG>EEE6ECFEF?C+CFF65E6*<A9+<*A5*;FFF7:+*9/*/9+/9+6:?<+<+8<@+3C7CGF67C6
@M03152:184:000000000-AWYW1:1:2106:15276:24149 1:N:0:ATAGCACAATACCTGT
AAGCTCGTAGTTGAATTTCGGGATTGGCGCATCGGTCGTGCCTTACGGGGTATGAACTGGTGCAGTCAATTTCTCACCTTCTGGATAACCGCGTTGTCCTTAATTGGGTGCCGTGGGGAACCAGGACCTTTACTTTGAAAAAATTAGAGTGTTTAAAGCAGGCATTTTTGCTTGAATACATTAGCATGGAATAATAAAATAGGACGGCATGGTTCTATTTTGGTGGTTTTTAGGACCACCGTAATGATTAATAGGGATAGTTGGGTGTATTTTTTTGGGGAGAAGGAACTCCGTCCAATTA
+
9C-BBF;FE<86CFFG<<E8FF7C,CFC@7+B7FC,FFEE7CFGFF@7+@+,E<CCFDG8C@<<@@F,6FGG9CCFFCFFEACD9,?<CEG+@+448,CC?<9CFFGFGG7<B=C>B+4B<F8,B<44??E<EF,A<,,C93=FD<,<FDACC<@9C=B><F:@>DFEBGA@<<AACG:@DCF,5@D,@,;=>,@>,D99:,,>7>CE:7FCE,,>,6,<>E*=C>CF6*3=8C93*2=/=*=*/92=EF=++;+;**2<:++27*;**3+*+*))25)******/2**)0+****2+*++
@M03152:184:000000000-AWYW1:1:2106:13226:24180 1:N:0:ATAGCACAATACCTGT
AAGCTCGTAGTTGAATTTCGGGTCTGGCCCGCTGGTGTGCCTCGCGGCACGACTGGCGCGGTCGGATCCTGTTGTCTGCCTGCGGTGCCGTGGCTTCGCGGCCGCGGCGCCGCGCTTGGCAGGCCGTATACTGTGAAGAAATTAGAGTGTTTATGGCAGGCCGGAGCGCTTGAATACATTAGCATGGAATAATGGAATAGGACCACGGTTCTATTTTGTTGGGTTTCGGAGCCGAGGTAATGATTAATAGGGAGAGTTGGGTGGCAGTCTCGGGTGCCTAGGCACTCAACTCACATATCAC
+
B<CC-EF@FFFGGGFGGFF@@@FEFGGC@<FFFGGG<FEGGCEFFGGCFFD:F,@FG>@FEGGCGCEGG9CFGGGGFGGGG9DEGFFFFGGDCF,AFGGEFFCC7:C@7FEGCFGC@FGGGGGE*=F*<8AF,,<?FFC:8:FFF,CFF<,<FC9FEFGG=C>E*/2:888*:+<CCG7FG?C9+<*8<FEGFGG6@C:A6?<FDEEGE**+3:++2+0:C**2*1+**2:*2C>87199<<++2++++09***/;A99:5;E5*2*:9CFFCD5)/5*0:6*0;6A*+)+3<>FEC+0<+
@M03152:184:000000000-AWYW1:1:2106:22857:24214 1:N:0:ATAGCACAATACCTGT
AAGCTCGTAGTTGAATTTCGGGGTTAGTAGATTGGTCATGCCTCTGGTATGTACTGGTTTCACTGATTCCTCCTTCCTGATGAACCGTAATGCCATTTATTTGGTGTTGCGGGGAATTTGGACTGTTACTTTGAAAAAATTAGAGTGTTTAAAGCAAGCTAACGCTTGAATACATTAGCATGGAATAATGAAATAGGACGTTCGATCCTATTTTGTTGGTTTCTCGGATTGACTTAATGTTAAAGAGGGATAGTGGGTGGGAATTCTCGGGTGCCAGGGAATTCCAGTCAAATAGCAAAAT
+
CCCCCGGGGGGGGGGGGGGGGG+@C,C;@FG9FEFGGCFFGGC,FFGGGGGGDGGGCF@F<C<EF,6EE<E,FFG9EGG9<EFGGG7CC,DFG<,CE9@@F,6<EF,8:9@FFGF:<B5FGGGG<FFGGGGGGFGGGGGGGC<CF<FFGGGGGGGG,FC,,BBFCFGGGGGGF9FFGF8FGFGCCCCBF9,@EFGGGF<7FFFEBFGC9,@CE9;C7E,CG,,2,>*1*4,4,,4,<9F,:,=1+,4755)*>E+C5/*=*2+*0+<+*7*9*977+755A*+:099<<*+0+0:C99*:+
@M03152:184:000000000-AWYW1:1:2106:14219:24252 1:N:0:ATAGCACAATACCTGT
AAGCTCGTAGTTGAATTTCGGGCCTGGCTGGGTGGTCTTGCCGAAAGGTAAGCACTGCTCTGGTCGGGTCTTTCCTTCTGGAGAACCAGCGTGCTCTTAACTGAGTGCGTTGGGGATCCAGGACTTTTACTTTGAAAAAATTAGAGTGTTTAAAGCAGGCTTACGCTTGAATACATTAGCATGGAATAATAGAATAGGACTTTGGTTCTATTTTGTTGGTTTCTAGGACCGAAGTAATGATTAATAGGGATAGTTGGGTGGAATTTTCGGGTGGCAAGAAACTCCAGGAACATAGAACAAA
+
CCCC9FFGGGGGGGGGGGGGGGGGGGGGGGGGGGGGGGGGGGGGGGDGGGGGGGGGGGGDCGGGGGGGGGGGGGGGGGGGGGFGGGGGF8FCGDGGFGGGGGGFGGGFCGGGFEGGGGGGGGDGGGGGGG9F,,CEFCGGGFFDCFFCDDFFFFAF8DFGGGGFCFCFGGCF=FFGGGGCCGG,BEGGG;=@FCFF,>3@BFF,,,*D9,@FBFGGGGGGGG,?FGGFG*88=*=;CGE1+<9=79C+A6.0+1A;?=1*3*+9<+<ED=E5C3<CFF)22*32+<:**0:C+**2++2*/
@M03152:184:000000000-AWYW1:1:2106:14219:24350 1:N:0:ATAGCACAATACCTGT
AAGCTCGTAGTTGAATTTCGGGGTTAGTAGGTTGGTCATGCCTCTGGTATGTACTGGTCTCACTGATTCCTCCTTCCTGATGAACCGTAATGCCATTAATTTGGTGTTGCGGGGAATTTGGGCTGTTACTTTGAAAAAATTAGAGTGTTTAAAGCAAGCTAACGCTTGAATACATTAGCGTGGAATAATGAAATAGGACGTTCGATCCTATTTTGTTGGTTTCTAGGATTGACGTAATGATTAATAGGGATAGTTGGGTGGAATTCTCGGGTGCCAAGGAACTCCAGTCACATAGCAAAAT
+
CCCCCGGGGGEGGGGGGGGGGGGGGGGGGGGGGGGGGGGGGGGGGGGGGGGGFGGFGGGGGGGGGGGGFGGGGGGGGGGGGGGGGGGGGGGGFGGGGGGGGGGGGGGGGGGGGGGGGGGGGGGGGGGGGGGGGGGGGGGGGGGGGGGFGGFGGGFFFFDEFGGGGGGGGGGGGGGDGGGDBFGGFDCGFCFGECEFGGGGGGGGFEGGGGGFDCCFGGFGCC;?CFG8CGCF;::8:FF:97997>CC*?FCGCFGG*=*:=CGF+<97C5DED*7+))22*<D688:+/<EGGGGF+2:+
@M03152:184:000000000-AWYW1:1:2106:17180:24382 1:N:0:ATAGCACAATACCTGT
AAGCTCGTAGTTGAATTTCGAACCTGGTCGGGCGGTCTGCCTATTGGGTACGTACTGTCTGGCTGGGTTCTACCTCTTGGTGCGCCGGCATGCCCTTAATTGGGTGTGTTGGGGAACCAGGACTTTTACCTTGATAAAATTAGAGTGTTCAAAGCAGGCCTTTGCCTGAATACATTAGCATGGAATAATAAAATAGGACGTGCGGTTCTATTTTGTTGGTTTTTATGGTTGCCGTAATGATTAATAGGGTGAGTTGAGAGGAATTCGCAGGTGCCAAGGAACTCCCGTCACATAGCACAAT
+
@BA@CFEFGGGGGGCFGEFGGGGFGGFGFGGGGEGGEEGGGGFAFGGFGDFGEEDCGGFFCEG,CFFFFGGGGG?EFFGFF@,87?C@CDEGFE=<EF<BFGGG:FF@F8<A>CGC7AFGGGFGGGGD,,5,58,C<8=AFDGFCF9@<C<FC>CFFE@CFFGGC9D,@:==::;33;:3EF>,>F>;55DCD@;>:F,CC**4CBC8,,,;,,4<C8>;;6*=*+22<+=*0**3**1+<C7+:+0<6*)*/0+<++*+***06+***2//<45C0))**0+2+/*275*++**2+32*+
@M03152:184:000000000-AWYW1:1:2106:7946:24609 1:N:0:ATAGCACAATACCTGT
AAGCTCGTAGTTGAATTTCGGGGTTAGTAGGTTGGTCATGCCTCTGGTATGTACTGGTCTCACTGATTCCTCCTTCCTGATGAACCGTAATGCCATTAATTTGGTGTTGCGGGGAATTTGGACTGTTACTTTGAAAAAATTAGAGTGTTTAAAGCAAGCTAACGCTTGAATACATTAGCATGGAATAATGAAATAGGACGTTCGATCCTATTTTGTTGGTTTCTAGGATTGACGTAATGATTAATAGGGATAGTTGGGTGGACTTCTCGGGTGCCAAGGAACTCCAGTCACATAGCACAAT
+
<CCCCGD@EC@C@CAC@EEDFGD:FCEFE<FF-FCFGGGFGC9FGGGFCFGGFEFFGGFFGGGGF<F<F@EEFC9EFCCFFCFF@CCFGGGGAEFCFC<F,,CF<C=FFF@7:4744FF<?=BE=<CFAEFC?,9?<,6EFGGDG5F,BEDFGA9D<AFEGG8>:C@<FEGG<DGGAF8><=:C9@C9DFDFDF;C,=FFG:<C,,3@C<@9;@BFEGB4*,6;E?2:CCF6,==C6EC,9;7,+1=E**):+;CF@*B7C8+3=+++17*9?3*7C>>*CCCG+<+339<@@7:<++*0+
@M03152:184:000000000-AWYW1:1:2106:16109:24683 1:N:0:ATAGCACAATACCTGT
AAGCTCGTAGTTGAATTTCGGAATAAGCAGGTCGGTCGTGCCACAGGTATGTACTGGTCTTGCTGATTCCTCCCTCTTGACGAGCCGTAATGCCATTAATTTGGTGTTGCGGGGAATCAGGACTGTTACTTTGAAAAAATTAGAGTGTTTAAAGCAGGCTCACGCTTGAATACATTAGCATGGAATAATGAAATAGGACGTTCGATCCTATTTTGTTGGTTTCTAGGATTGACGTAATGATTAATAGGGATAGTTGGTTGGAATTCTAGGGTGCCAAGTAACTCCAGTCACATAGCCCAAT
+
CCCCCGGGEGGGGGGGGGGGDGGFGGGGGGGGGGGGGGGG>GCGGGGGGGGGFFGGGGGGGGGGGFGGGGGCGGGGGG9EFFGGGGGGDFGGGGFFC,6<FGGGG7CBEFEGCGCFGGGGGFGFFGFGGGGGGCFGGGDGB?,BFGFGGGFEF<EFGGGGFDEFFGGGGD<FGGGGGGCEFE7CGGCFD;@FDDDGGEFEGFG*@A:CFEGFGFCF@6>EGC?F,,?>C9*A9CEC*2<7C9+++51=6;.=+><FF*4=*3+00+2+*0:CGGCCCF*<<<:C@08<+*29+0*++**/*
@M03152:184:000000000-AWYW1:1:2106:9470:24712 1:N:0:ATAGCACAATACCTGT
AAGCTCGTAGTTGAATTTCGGGGTTAGTAGGTTGGTCATGCCTCTGGTATGTACTGGTCTCACTGATTCCTCCTTCCTGATGAACCGTAATGCCATTAATTTGGTGTTGCGGGGAATTTGGACTGTTACTTTGAAAAAATTAGAGTGTTGAAAGCAAGCTAACGCTTGAATACATTAGCATGGAATAATGAAATAGGACGTTCGATCATATTTTGTGGGTTTCTAGGATTGACGTAGTGATTAATAGGGATAGTTGGGTGGAATTATGGGTTGCCAAGGTACTCCAGTCACATAGACCAAA
+
BA<-66BF7@C<F<FE9C,CFGC7@CFC<EFGAEGGGG<FGCG@A@EEE,CC<C@@EE,C<6C9@FG9<6CF<E@,9CFCECF9,DC@C,CA,,,,C6FA@FEEEFC@FGC>>7FCDF9F<@FGDFF?F995,A,CF,C?F95,E8,5A,?F<?,<DFFFGG8=C=++,,:CDFFEDA,3@FG,38EFEE;=<,3@,@,*@@:>,,,*2@F9;,,6,>C8:*,;@B,,?,,,46**,=,,11=9:<CF**0*+5=+@*=:58+?C+++*2+*27>F+7)+3++23+8CE*<+077++02//
@M03152:184:000000000-AWYW1:1:2106:20878:24761 1:N:0:ATAGCACAATACCTGT
AAGCTCGTAGTTGAATTTCGGATCTGGTTGGGTGGTCCGCCTGACGGCGTGTCTACTGCTCGACTGGGTCTTGCCTCTTGGTGAACCTTTGTGCTCTTTATTGAATGCATCGGGGAACCAGGACTTTTACCTTGAGAAAATTAGAGTGTTCAAAGCAGGCCTATGCCTGAATACATTAGCATGTAATAATAAAATAGGACGTGTGGTTCTATTTTGTTGGTCTTTAAGAACCGCCGTAATGATTAATAGGGATAGTTGGGTGGCATTCTCGGGTGCCAAGGAATCCCCTGAACATAGCACA
+
9ACCCGGGGGGFGG9CFFE@C7@FCFGEGGGGFEGGGGGDGGF8FE7F+@+@CEEFGCEFGEGGGEFGG=,F,<FFFGGFFEFAGDDFGG9CEDFFFFGEDEFF9EEFGFF@C777:FF8E@DFG9CFFFEGGFG?,?,,EFGGEFGGCF,9A?9F,,:@+DFFFGFFCEBF<9<FG<A:F=9,@B@=DED@FGFC@77@*@*@7*@7D9;FGFD,>C,,=CCFGF,,?>E,=BE*755:C+4<7>F+++2*=8CCFF7CEE***2<C7C:**9)**/95*@C4++0**)*+3**3+<DG6
@M03152:184:000000000-AWYW1:1:2106:19845:24796 1:N:0:ATAGCACAATACCTGT
AAGCTCGTAGTTGAATTTCGAACCTGGTCGGGCGGTCTGCCTATTGGGTACGTACTGTCTGGCTGGGTTCTACCTCTTGGTGAGCCGGCATGCCCTTAATTGGGTGTGTTGGGGAACCAGGACTTTTACCTTGAGAAAATTAGAGTGTTCAAAGCAGGCCTTTGCCTGAATACATTAGCATGGCATAATAAAATAGGACGTGCGGTTCTATTTTGTTGGTTTCTAGAGTCGCCGTCATGATTCATAGTGATATTTGGGTGGAATTCTCGGGTGCCAATGAACTCCAGTGACATAGCACAAA
+
CCCCCGECEFGGFA<FGGGGGGGGGGGGGGGGGGGGGGGGGGGFGGCFEFGGGGGGGGGGGGGGDG7FCFGGGGGFGGGGGCEGGGGGGGGGGBEFGEGFGGGGGGGGGGGCGG7FFFAAC+:BFGGGCEGGG,B8FFGFFGG9FEDEFGGGGGFG8FGDGGCFFGGEGFFF,:ECFCF@@>7EGFFC>FC=AD9DCGFGG7FG7*C;C,@B9@EFG6CEGF@C7+9+??ED8>C*/;C?+A91;77+3+*++20<+/:/8;:+<+2+1*/>ED4:<)90??9*08<F+*0<C*2+++***
@M03152:184:000000000-AWYW1:1:2106:8799:24805 1:N:0:ATAGCACAATACCTGT
AAGCTCGTAGTTGAATTTCGGGCCTGGCTGGGCGGTCCGCCTAACGGCGTGTACTGTCTGGCTGGGTCTTACCTCTTGGTGAACCGGCGTGCCCTTTACTGGCGTGCGTCGGGGAACCAGGACTTTTACCTTGAGAAAATTAGAGTGTTCAAAGCAGGCCTATGCCTGAATACATTAGCATGGAATAATAAAATAGGACGTGCGGTTCTATTTTGTTGGTTTCTAGAGTCGCCGTAATGATTAATAGGGATAGTTGGGTGGAATTCTCGGGTGCCAAGGAACTCCAGTCACATAGCACAAA
+
CCCCCGGGGGGGGGGGEGGGGGGGEGGGGGGGGGGGGGGGGGEFGGGGGGGGGGGGGGGGGGGGGD<FGGGGGGGGFFFGGGGDGGGGGDGGGGGGGGGGGGFGEEGGGGGGGEFGGFGC>FGDFCFFCFGGGGFFGF?FFGG;=EEGGGGGGFAFEG7BFFGGGGFFCFFBF3<<FFGFFB:CFCEGGGGG@C@9,<CFGGGGGD7BC:CCFGFEBF5*A>EFD?FGG788EG?8CC7+:9<FG7C6=6;EFCF+8588*;:+<<7+/*?CEDDGGF@*7*<:C8<+A?FCC:*00<*:*
@M03152:184:000000000-AWYW1:1:2107:21857:1907 1:N:0:ATAGCACAATACCTGT
AAGCTCGTAGTTGAATTTCGAACCTGGTCGGGCGGTCTGCCTATTGGGTACGTACTGTCTGGCTGGGTTCTACCTCTTGGTGAGCCGGCATGCCCTTAATTGGGTGTGTTGGGGAACCAGGACTTTTACCTTGAGAAAATTAGAGTGTTCAAAGCGGGCCTTTGCCTGAATACATTAGCATGGCATAATAAAATAGGACGTGGGGTTCTATTTTGTTGGTTTCTAGAGTCGCCGTAATGCTTTATAGGGATATTTGGGTGGAATTCTCGGGTGCCAAGGATCTACAGCAACATAGCAAAAT
+
CCCCCGGGGGGFGGGGCFGGGGGGGGGGGGGGGDGGGGFGGGAFF<FFG,CFGFGGGGGGGGGGGDGGGGGGGGGGGCFGG7CFGGGGGGGFFGEFF<CEFGGGGDGGFFCEGGDEGGGGGFGGFGGFGFGGGGGGFGGGCGG9EGGGGFGGGGGG>>BFGCGFGFFGCFFCC9FGGCGFGCGGFFG??;DCD;DEFFC:17***1<FG?FCGGDFFC*CC82<?+B6++3:=:C*;*++2+++3:EC66<*+3<+<*22:>9CC+9@***15CFG*937++2+0<C+:)20*::<++*22
@M03152:184:000000000-AWYW1:1:2107:9540:2198 1:N:0:ATAGCACAATACCTGT
AAGCTCGTAGTTGAATTTCGGGGTTAGTAGGTTGGTCATGCCTCTGGTATGTACTGGTCTCACTGATTCCTCCTTCCTGATGAACCGTAATGCCATTAATTTGGTGTTGCGGGGAATTTGGACTGTTACTTTGAAAAAATTAGAGTGTTTAAAGCAAGCTAACGCTTGAATAAATTAGCATGGAATAATGAAATAGGGACTTCGATCCTATTTTGTTGGTTTTTAGGATTGACGATATGATTAATAGGGATAGTTGGGTGTATTTTTCGGGTTCCAAGGGACTCCAGTTACATAGGACAAG
+
CCCC@F@FCFCFD<;FFG9FGGDFE@FFGEGFFFGGGGGGG@FCCFFGGGGGGFGGGGGGGFGGG9FGAFEGG<C<C,EDFGGGGGEEGE@@FDFGFFCCC9FF,CEFCCF+@FCBF8FFGGFFF9FCF<EFGFGFCCGG8AFD<<F?F8,C5FFGDFFFDF<F7BEGG<C<,,E<D<:FA=FFFFC,;=,@<;DEF,3*3@;>*DC@B,,@;,6,>,>1>,*>8E,,2?>,>;**/?C,4,1=9+>72*02<9;<+*=B3<+3+:;6=E****0229)17C8;@+3++*0:?7*02+010
@M03152:184:000000000-AWYW1:1:2107:19069:2279 1:N:0:ATAGCACAATACCTGT
AAGCTCGTAGTTGAATTTCGAACCTGGTCGGGCGGTCTGCCTATTGGGTACGTACTGTCTGGCTGGGTTCTACCTCTTGGTGAGCCGGCATGCCCTTAATTGGGTGTGTTGGGGAACCAGGACTTTTACCTTGAGAAAATTAGAGTGTTCAAAGCAGGCCTTTGCCTGAATACATTAGCATGGCATAATAAAATAGGAAGTGCGGTTCTATTTTGTTGGTTTCTAGAGTCGCCGTGATGATTAATAGGGATAGTTGGGTGGAATTCTCGGGTGCCAAGGAACTCCAGTCACATAGCCCAAT
+
CCCCCGGEFEGGGGGGGGGGGGGGGGGGGGGGGGGGGDDFGECGGGCFFFGGGGGGGDFFGFFCCEFGDGFCGGGGGGGGGFGGGGE7FGGGGCF<EEEFGCGGGGGGGGGGCGEEGGGGGGGGGGGFGGGF<BFGGGGGFFCGGFGAFAFGGFFGGGCC<DC<,@<FGGGGGFGDFFGGGGGGGGGFGDFGCGFE:B,>BFFCC:C<F@@;9@CFGFFG>>@CCCFGGCCCGE****1++55:C7++26>CGGGGGC*1**<CCFC9E5C7=3*:4557CGF9:<CC9@C@CCFC+*99*
@M03152:184:000000000-AWYW1:1:2107:16738:2557 1:N:0:ATAGCACAATACCTGT
AAGCTCGTAGTTGAATTTCGAACCTGGTCGGGCGGTCTGCCTATTGGGTACGTACTGTCTGGCTGGGTTCTACCTCTTGGTGAGCCGGCATGCCCTTAATTGGGTGTGTTGGGGAACCAGGACTTTTACCTTGAGAAAATTAGAGTGTTCAAAGCAGGCCTTTGCCTGAATACATTAGCATGGCATAATAAAATAGGACGTGCGGTTCTATTTTGTTGGTTTCTAGAGTCGCCGTAATGATTAATAGGGATAGTTGGGTGGAATTCTAGGGTGCCAAGGAACTCCAGTCAAATAGCCAAGA
+
CCCCCGGGDGGFGGGGGGGGGGGGGGGGGGGGGGGGGGGGGGDGGGGGG,EFGGGGGFGGFFFCE7FFEEGGGFGFGGGGGFGGGGGGGGGGGFGGGFFCFFGGGGGEGDGGG:CGGGGGGGGGGGDFGGGGG,BDCFGGGAFDFDGGGFFGGGGGDFGGG8FFF=FGGF9<CFGFFA@9AFFGFCBCFGGG;BFFG@FC<CEEGG*<<,@FFG9CF8,*3*5B79;9BC*3*1/**/++1>C+:C++***03?+<C*/A88<@4+03++**1/0:CC@4:@<ECF6<+9*<??70++***
@M03152:184:000000000-AWYW1:1:2107:15125:2890 1:N:0:ATAGCACAATACCTGT
AAGCTCGTAGTTGAATTTCGGGACTAACAGGTTGGTCGCGCCTTCGGTGTGTACTGGTCTAGTTGGTTTCTCCCTTCTGAGGAACCGCGATGTCATTAATTTGGTGTCGTGGGAAATCAGGACTGTTACTTTGAAAAAATTAGAGTGTTTAAAGCAAGCGTTAGCTTGAATACATTAGCATGGAATAATGAAATAGGACGTTTGACCCTATTTTGCTGGTTTCTAGGATCGACGTAATGCTTAATAGGGCTAGTTGGGTGGAATTTTCTGGTTCCTAGGACATCCAGTAATATCACACAAG
+
CCCCCGGBFFFGGGGDGDFGGGGGGGGGEFGCFGGGGGGGGGG7FGGEEGGGGGDCGFDFGFEF9DEGGAEFFF@FEDFFDGGGGGGDDFEECEFGG9FF9FGFGFGFGBFED=<8FFAF@FGGGGFAF<@?F9EE98+FEAD,8DFAADFFFFFCFFGGEFGGGGFFF@DFFFGG99A@DCFGGFG;,ECECFCGGFEC*DFEAFF>8>>FB92,2>D?ECC<,,4AE?C5C***/*+<+51+2+1+*02*;<+=+811**52>+++2<?C+7***2)*+03<C?<+2/*2<**3<<***
@M03152:184:000000000-AWYW1:1:2107:7196:3049 1:N:0:ATAGCACAATACCTGT
AAGCTCGTAGTTGAATTTCGGGGTTAGTAGGTTGGTCATGCCTCTGGTATGTACTGGTCTCACCGATTCCTCCTTCCTGATGAGCCGTAATGCCATTAATTTGGTGTTGCGAGGAATCTGGACTGTTACTTTGAAAAAATTAGAGTGTTTAAAGCAGGCTAACGCTTGAATACATTAGCATGGAATAATGAAATAGGACGTTCGATCCTATTTTGTTGTTTTCTAGGATTGACGTAATGATTAATAGGGATAGTTGGGTGGAATTGTCGTGTGCAAAGTAAGTCAAGTCACATAGTAAAAT
+
CCCC@@FFFE@EFGGGG@FCCGGGG8CFFGGGFGEGGGGGGGGFFEGFGGGGGGGGGFDGD<@EGCGGGGGFFGGDFFGFGCAEGGGGGGGDFF,CFEFFGDDFFEGCFFDFF+F?FGFGGEFGGGGGECFG9,AEEEEGGGG9FBEFF8EFGGGGGGDG<DFGEGGGG?FDC<@FGG8FFCEEFGG,DFD=@DFFGFGCCEFD,@DFGD93@DE>EG3DFFCFEG?,D>EC,**=8*,9+1>:C+56,=F6AFCD68CC=FCFF+?+=*2;*3+317+++1+++2+02*0+0**+3007*
@M03152:184:000000000-AWYW1:1:2107:17702:3056 1:N:0:ATAGCACAATACCTGT
AAGCTCGTAGTTGAATTTCGAACCTGGTCGGGCGGTCTGCCTATTGGGTACGTACTGTCTGGCTGGGTTCTACCTCTTGGTGAGCCGGCATGCCCTTAATTGGGTGTGTTGGGGAACCAGGACTTTTACCTTGAGAAAATTAGAGTGTTCAAAGCAGGCCTTTGCCTGAATACATTAGCATGGCATAATAAAATAGGACGTGCGGTTCTATTTTGTTGGTTTCTAGAGTCGCCGCAATGATTAATAGGGATAGTTGGGTGGAATGCTCGGGTGCCAAGGAAATCCAGTTACATAGCAACAA
+
CCCCCGGGEGGGGGGGGGGGGGGFGGGGGGGGGGGGGGGGFGGGGGGGGDGGGGGGGGGGGGGGGGGGGGGGGGGGGGGGFGGGGGGFGGGFFGGGGGGGGGGGGGGEGGGGGGGGGGGGGFGGFFGGGGGGGGFFFFGGGDFGGFFGGFFFGGGGGF>FGGGGFGGGGGGGCGGGGFDFCFGFGGGGGGGGC9DFFFFFGG7FF:FGGGFFGG?FGFGGGCF?9BCGF9B5*83/*10++3+<<*+7:A4*+:CC6:A8=>9:*++35=G*:*9>*1)5*+03<CGC+*2AC7:<E7*01
@M03152:184:000000000-AWYW1:1:2107:24751:3288 1:N:0:ATAGCACAATACCTGT
AAGCTCGTAGTTGAATTTCGGGGTTAGTAGGTTGGTCATGCCTCTGGTATGTACTGGTCTCACTGATTCCTCCTTCCTGATGAACCGTAATGCCATTAATTTGGTGTTGCGGGGAATTTGGACTGTTACTTTGAAAAAATTAGAGTGTTTAAAGCAAGCTAACGCTTGAATACATTAGCATGGAATAATGAAATAGGACGTTCGATCCTATTTTGTTGGTTTCTAGGATTGACGTAATGATTAATAGGGATAGTTGGGTGGAATTCTCGGGTGCCAAGGAACTCCAGTCACATAGCACAAT
+
CCCCCGGFGGFGGDFGGFFGGGGGGGGDGGGFGGGGGGGFGCFGGGGGGGGGAFGDGGGFG<<FEEGAFGGGFGGGGFC<FGFEFGGGDGGFEFEDGDCGGGGGEFGGGFEGGGBFFFGFG<FFFFGGGFFFG<<E<,FFCEE,EGGGF8FACFFGGFDGF,ACGGDFGDDGGGGGGFFFGGGGGGFEECFGGGGGGFDEGFGGFGGGGGEFFCGFF>FGGGDG@EFA=;::C8=:CF;7+>;C,3C+AEC?+1++<*=7**+?6+BF*5CC=D<*2*)*22CC6+0CC7C9?C*399>4*
@M03152:184:000000000-AWYW1:1:2107:24351:3443 1:N:0:ATAGCACAATACCTGT
AAGCTCGTAGTTGAATTTCGAACCTGGTCGGGCGGTCTGCCTATTGGGTACGTACTGTCTGGCTGGGTTCTACCTCTTGGTGAGCCGGCATGCCCTTAATTGGGTGTGTTGGGGAACCAGGACTTTTACCTTGAGAAAATTAGAGTGTTCAAAGCAGGCCTTTGCCTGAATACATTAGCATGGCATAATAAAATAGGACGTGCGGTTCTATTTTGTTGGTTTCTATAGTCGCCGTACTGATTAATATGGATAGTTGGGTGGAATTCTCGGGTGCCAAGTAACTACAGTCACATCGCACAAA
+
@AAC<FGGGGGGFCFGGGDGFCGE@ECEFGDEDGECGGCFFC<@F@EDFGGGGGFGGGGFGGGFGCFFEGGGFGGGGCF<CDDAFGGGFEGGGFFFGGGAFGGGGGE>FG8EF7BCFGFGGGGGGGGGFGFFFFG<D<FFECFCFFCGGGGFGCFFGGDD<@D>FGGG7FCFGAFG=FFGF,<FDF@DBDCCACEE,>D:F*>*4CCFGGFGGGFGGCCE;9C;<+++52:C=C=//*3<7>5CF7+<:+0<?<??FGGC5C+9*<:E51*//95:2***3<9+<E8:+*00+**/*5/**
@M03152:184:000000000-AWYW1:1:2107:13348:3601 1:N:0:ATAGCACAATACCTGT
AAGCTCGTAGTTGAATTTCGAACCTGGTCGGGCGGTCTGCCTATTGGGTACGTACTGTCTGGCTGGGCTCTACCTCTTGGTGAGCCGGCATGCCCTTAATTGGGTGTGTTGGGGAACCAGGACTTTTACCTTGAGAAAATTAGAGTGTTCAAAGCAGGCCTTTGCCTGAATACATTAGCATGGCATAATAAAATAGGACGTGCGGTTCTATTTTGTTGGTTTCTAGAGTCGCCGTAATGATTACTAGGGATAGTTGGGTGGAATTCTCGGGTGCCAAGGAACTCCAGTCACCTAGCCCAAA
+
CCCCCGGGGGGGGGGGGGGGGGGGGGGGGGGGGGGGGGGGGGGGGGGGGGGGGGGGGGGGGFFGGCGGGGFGGGGGGGGGGGGGGGGGGGGGGGGGGFGGGGGGGGGGGGGGGGGGGGGGGGGGGGGGGGFFGGGGGGGGGGGGGGGGGFGGGGGGGGGGGGGFGGGCGFGFGGGGGEGGDFFGFFFGD,EGDFGGGFGGECGGE<FGGCFGGGFGGFGBF8+?A9<?FF>EEGG=*7C7CFG7+:@CGGF?6AFCFCEDG8:?F7<<CF5*539*7C3*:*<FC+<EFB>+30*3***91
@M03152:184:000000000-AWYW1:1:2107:23202:3764 1:N:0:ATAGCACAATACCTGT
AAGCTCGTAGTTGAATTTCGAACCTGGTCGGGCGGTCTGCCTATTGGGTACGTACTGTCTGGCTGGGTTCTACCTCTTGGTGAGCCGGCATGCCCTTAATTGGGTGTGTTGGGGAACCAGGACTTTTACCTTGAGAAAATCAGAGTGTTCAAAGCAGGCCTTTGCCTTAATACATTAGCATGGCATAATAAAATAGGACGTCCGGTTCTATTTGGTTGGTTGCTATAGTCGCCGTAATGATTAGTAGGGATAGTTGGGTGGAATTCTCGGGTGCCAAGGTACTCTAGCCTGATAGCACAAA
+
C@@C@<6@--=<E<FEC<<<F9@C@E8FFGDGGGCFFGFA@FFF9CFFE,C@EEFGDGCEDFFGD7B6=,9E9F9A,,,9F,,:<<FCC7:F,<<?4B<<FFGGF?FE:E<<=7?CFC8F:FDF9F9FC9BFFFF,B=,<,C>,3<<B9@FGGGCF@7C<B<FFBFF,3,@,,>,7EF:3,@C,,,@EEC;;FDG9?C7***6***112CA;B,<F7A7*3*;BC+3+55***3:8/:<F7>@0+*3<5:*02<0<C8;>C8++2<+3**:5*9*:*5)*00:++<++2*22+*0<++27*
@M03152:184:000000000-AWYW1:1:2107:13028:3804 1:N:0:ATAGCACAATACCTGT
AAGCTCGTAGTTGAATTTCGGTGTGCGCTCAGGCCGGTCGGCCGTCATGGTCTGTACCGTTTGGGTCATACCCCACTGTAGGATACTCACCGCTGTCCTTAACTGGATGGCGGTCAAAGGAGTTAGTCATGGGGGCAACTCTGTGGTTAATTCTGGGGTTCCTACTCTTTTACTTTGAGCAAATTAGAGTGTTCAAAACAGGCTAACGCTTGAAAACATTATCAAGGAATAATGAAATAGGACGTCGATCTTATTTTATTGGTTTTTATGGTTGACGTAATGATTAAATGGGATAGTTGGG
+
CC<BCEGG7CFG@FACFFC@FF@BC@FE+@@<@FF@FFB@7FGGF>CEEF6@CAEEFCCFE@EE7@@FFGCC6==+CFGADAAFGEFE,<F::F>F9F9E<,5C<,,5,9B4+44+BAFCG@=E9,,8?9B,B=CF>+3,:BF=FAFGC,@,@D@7,+8@@FFF<,@;FFG9:7,@@,*7:D,?,>?D9,,7D?F;7,656,*4@F,6*1<<C7,74;99++;>+++<2+5B?;913<>+20>**9*7CFC:+<3<++0+0+3C9**;+0<>3***1>3**+++30<++1*2*22<C7*75
@M03152:184:000000000-AWYW1:1:2107:21766:3917 1:N:0:ATAGCACAATACCTGT
AAGCTCGTAGTTGAATTTCGGGGTTAGTAGGTTGGTCATGCCTCTGGTATGTACTGGTCTCACTGATTCCTCCTTCCTGATGAACCGTAATGCCATTAATTTGGTGTTGCGGGGAATTTGGACTGTTACTTTGAAAAAATTAGAGTGTTTAAAGCAAGCTAACGCTTGAATACATTAGCATGGAATAATGAAATAGGACGTTCGATCCTATTTTGTTGGTTTCTAGGATTGACGTAATGATTAATAGGGATAGTTGGGTGGAATTCTCGGGTGCCAAGGAACTCCGGTAACATAGCACAAA
+
CCCCCGGGGGGGGGGGGGGGGGGGGGGGGGGGGGGGGGGGGGGGGGGGGGGGGGGGGGGGGGGGGGGGGGGGGGGGGGGGGGGGGGGGGGGGGGGGGGGGGGGGGGGGGGGGGCCCFEFGGGGGGGGGGGGGGGGGGGGGGGGFGFFFFGGFGGFGFGGFGGGEGGGGGGFGGGGEFF8FCGCGGGGGCFFFGGFGGGGGGGGGFGCCEFGFGGGCGGGD5>>FFFGGGGE:9CEE5E7C8,>99CF+7*;:AFFGG58E=;9B<+252=*/*10?4C)2:*+3+*/:/<79C7C?F7D51
@M03152:184:000000000-AWYW1:1:2107:23794:3954 1:N:0:ATAGCACAATACCTGT
AAGCTCGTAGTTGAATTTCGGGGTCAGTAGGTCGGTCGTGCCAACGGTATGAACTGGTCTCACTGATTCCTCCCCCTTGTAGAACCGTGATGCCATTAACTTGGTGTTGCGGGGAAACAGGACTGTTACTTTGAAAAAATTAGAGTGTTTAAAGCAGGCTAACGCTTGAATACATTAGCATGGAATAATGAAATAGGACGTCGATCTTATTTTGTTGGTTTCTAGGGTTGACGTAATGATTAATAGGGATAGTTGGGTGGAATTCTCGGGTGCCAAGGAACTCCAGTCACATAGCACAATA
+
CCCCCGGGGGGGGGGGGGGGGGGGGGGGGGGGGGGGGGGGGGGGGGGGGGGGGGGGGGGGGGGGGGCGGFGGGGGGGGGGGGGGGGGGGGGGGGGGGGGGGDEGGGFEGFGGGGGEGGFFGGDDGGGGGGGGGFFFGGGGGFFGGGGGGGGGGGGGCDFGGFBFGGGGGFFCAEFFFF@EGGGGGGG9;F9FBBFGFGGGGDEF7=FCGFDGGGGGGFEFGGDFGGGGGD6+=EFGGGGFD9;@?FFGGGGGGFCF588>FDFGGG7*7EGGG4CCFG>7E?:FDF?C?FFFFF7F9C4C7
@M03152:184:000000000-AWYW1:1:2107:21928:3955 1:N:0:ATAGCACAATACCTGT
TGAGTGCCAGCAGCCGCGGTAATACGGAGGATGCGAGCGTTATCCGGATTTATTGGGTTTAAAGGGTGCGTAGGCGGAATATCAAGTCAGCGGTAAAAATTCGGGGCTCAACCCCGTCGTGCCGTTGAAACTGATGTTCTTGAGTGGGCGAGAAGTATGCGGAATGCGTGGTGTAGCGGTGAAATGCATAGATATCACGCAGAACTCCGATTGCGAAGGCAGCATACAGGGGCCCAACTGACGCTGCAGCACGAAAGCGTGGGTATCGAACAGGATTAGATACCCTGGTAGTCCACGCATA
+
8B<C<CF@FFGGGG86@@:@CCFFGGCGE:CDCF+BCGCFEEEDG@FECC9@FAFAF:C7ECCEGBFGGFGGGGFGG7FDFE,9EFFGAFGGG4CCDEE8=BD<=CE@<FEFAFFFFFECFDCFF7FBDF,:F,E=EFGE9FFGFGFG7>7F*><CFGGGDGGGG@FG<FGGFFGGGEGC@@BFFFCF9EG9FGGGGG7F@1*422,2;E*8CGG*:CEFCEECE70++2**:EC*:C:CFFGG55*2CFCC=5:E8*:/A>E::79E*0AD?7C*7C=*9@F<++;@+/:+3:C9CE7**
@M03152:184:000000000-AWYW1:1:2107:12933:4102 1:N:0:ATAGCACAATACCTGT
AAGCTCGTAGTTGAATTTCGGACCTGGCTGGGTGGTCTTGCCGAAAGGTAAGCACTGCTCCGGTCGGGTCTTTCCTTCTGGGGAACCAGTGTGCTCTTAATTGGGTGCGCTGGGGATCCAGGACTTTTACTTTGAAAAAATTAGAGTGTTTAAAGCAGGCCTACGCTTGAATACATTAGCATGGAATAATAGAATAGGACTTTGGTTCTATTTTGTTGGTTTCTAGGACCGAAGTAATGATTAATAGGGATAGTTGGGTGGAATTCTCGGGTGCCAAGGAACTCCAGTCACATATCACAAT
+
CCCCCGGGE?FFFGGGGGGFGCFGF@FFGGGGGGGGFFGGGFCEGFGGGGGFDGGGGGCFGFGCCGGDFFGGEGGGGGGFEGDGGGGGFFGGFGFDGGGGGGGGGGGGCF@FFGG>@FGGG?FCGCFGCFFGG,EDFFFCDBFFFGCFFGGGGGGGGGG@FFF=@FDC+@CFGFGGGGEFGGDFCEFE,@;;CEAFADD:7:DG,>FFFFD,@,@AFG7CGFGGGE9CCCCBCEGCCFD+2>+<?@+0*:5702+4A*=:*:@@62:2:**CCD5:<<:D6;++:8:+<@?+AC*<E97=*
@M03152:184:000000000-AWYW1:1:2107:12647:4224 1:N:0:ATAGCACAATACCTGT
AAGCTCGTAGTTGAATTTCGGGGTTAGTAGGTTGGTCATGCCTCTGGTATGTACTGGTCTCACTGATTCCTCCTTCCTGATGAACCGTAATGCCATTAATTTGGTGTTGCGGGGAATTTGGACTGTTACTTTGAAAAAATTAGAGTGTTTAAAGCAAGCTAACGCTTGAATACATTAGCATGGAATAATGAAATAGGACGTTCGATCCTATTTTGTTGGTTTCTAGGATTGACGTAATGATTAATAGGGATAGTTGGGTGGAATTCTCGGGTGCCAAGGAACTCCAGTCACATAGCACAAT
+
CCCCCGGGCFGGGGGGGCFGGGGGGGGGCGGGGGGGGGGGGGGGGGGGGGGGGGGGGGFGGFGGGGGGGGGGGGGGGGGGGFGGGGGGGCFDGGGGG,CFFGFFFFFGGGGGGGFDGGCGFGGGFGGFGGGGGCEGFGDEGCGFFGEEEADDGFGGGCGDGGGGGGGGDFGGGGGGC9FFGGCCCCFECECF<DCCF9DCBFFGCC@FC;FGGFFFFGGGGGFG@CCCFG>GGDEC5EDCGCGFGGGGFGCFFC7<C*CCGCCF4CFFECECEC4DCFFCGGGGG8CCF7C9C7CF?E47*
@M03152:184:000000000-AWYW1:1:2107:6449:4302 1:N:0:ATAGCACAATACCTGT
AAGCTCGTAGTTGAATTTCGGGGTTAGTAGGTTGGTCATGCCTCTGGTATGTACTGGTCTCACTGATTCCTCCTTCCTGATGAACCGTAATGCCATTAATTTGGTGTTGCGGGGAATTTGGACTGTTACTTTGAAAAAATTAGAGTGTTTAAAGCAAGCTAACGCTTGAATACATTAGCATGGAATAATGAAATAGGACGTTCGATCCTATTTTGTTGGTTTCTAGGATTGACGTAATGATTAATAGGGATAGTTGGGTGGAATTCTCGGGTGCCAAGGAACTCCAGTCACATAGCACAAT
+
CCCCCGGEGGGGGGGGGGGFGEGGGFGGGFGGGGGGGGGGGGFGGGGGGGGGFGGGGGGGGGGGGGGGGFGGGGGGGGGDFFGGGGGGGDGGGGGGGGGGGGGFGGGGGGGGGGCGGGGGGGGGGGGGGGGGA?FFFGGGGGGGGGGGGFGGGDCFDFGGGGFGEGGGGGGGGFGGGADFCFFGFGGGGFGGCGGG79F7FFG7DGCFD;FG9,@3BD8B8:CGEFFFCCG?E5:CCCG>DFC9@:7C*297FGGCE8EGD59C7:E95=CGGC5:65>FCF6C8<6AC7C++2:+2<*7*
@M03152:184:000000000-AWYW1:1:2107:14392:4305 1:N:0:ATAGCACAATACCTGT
AAGCTCGTAGTTGAATTTCGAACCTGGCTGGGTGGTCTGCCTTCACGGTACGTACTGCTCGGCCGGGTTCTACCTCTTGGTGAGCCAGCATGCCCTTTACTGGGTGTGTTGGGGAACCAGGACTTTTACCTTGAGAAAATTAGAGTGTTCAAAGCAGGCGTTCGCCCGAATACATTAGCATGGCATAATAAAATAGGACGTGCGGTTCTATTTTGTTGGTTTCTAGAGTCGCCGTAATGATTAATAGGGATAGTTGGGTGGAATTCTCGGGTGCCAAGGAACTCCAGTCACATAGCACAAA
+
CCCCCGGGGGGGGFGGGGGGGGGGGGGGGGGGGGGEGGGCGGGGGGGGGFEGGGGGGGGGGEGGGGGGGFGGGGGGGGGGGCGGGGFGGGGGGGGGGGGGGGGGFGGGGGGFGDGGGGGGGGGGGGGGGGGGGF<FGGGGGGGGGGGGFGDGGGGGGGGGGDGGCE7FE@CGGFFGGD<>EBFGGGGGGGGGGGGGGGGG@FGGGF*FFGGGGGGFGG>:CCFFGGGC;+:88CGD5=9?FGG:CDF?FGDCGF+:FGCEGFDCD<9+>F=*257:<C3CCFGGGGCFF=70+:?7CFG7*
@M03152:184:000000000-AWYW1:1:2107:25668:4349 1:N:0:ATAGCACAATACCTGT
AAGCTCGTAGTTGAATTTCGGGACCAATTTGTTGGTCGTGCCTCGGTACGTACTGGTATTATTGGTTTCTCCCTTCTGAAGAACCTTGATGTCATTAATTTGGTGTCTTGGGGAATCAGGACTGTTACTTTGAAAAAATTAGAGTGTTTAAAGCAGGCATACGCTTGAATACATTAGCATGGAATAATGAAATAGGACGTTCGATCCTATTTTGTTGGTTTCTAGGATTGACGTAATGATTAATAGGGATAGTTGGGTGGAATTCTCGGGTGCCAAGGAACGCCAGTCACATAGCACAATA
+
CCCCCGGGGGGGGGGGGGGGGGGGGGGGGGGGGGGGGGGGGFGG7FFGGGGFGDFGF<FEFGGGGGGGGFCCAFGGGGGGGGGGGGFGGGGGGGGGGGGGGFGGGGGGGGGFG:FEFGGGGGGGGGGGGGGGGGGGDFFGGGGFFFGGGGGGFFFGCEGGGGGGGEGG8<CFGGAFGGGCGGGGGDGGGGGFCGDFA8CF@BEDGD<FFF@CCCFGGG>CEEFFCF,DCEFGCE5:CFD:FFFGGGGCC6CFFG7F*488=EGC+=;**:CG55+78<)*2*3:?C0+3879+:C?+:5**
@M03152:184:000000000-AWYW1:1:2107:13921:4631 1:N:0:ATAGCACAATACCTGT
AAGCTCGTAGTTGAATTTCGGGGTTAGTAGGTTGGCCATGCCTCTGGTATGTACTGGTCTCACTGATTCCTCCTTCCTGATGAACCGTAATGCCATTAATTTGGTGTTGCGGGGAATTTGGACTGTTACTTTGAAAAAATTAGAGTGTTTAAAGCAAGCTAACGCTTGAATACATTAGCATGGAATAATGAAATAGGACGTTCGATCCTATTTTGTTGGTTTCTAGGATTGACGTAATGATTAATAGGGATAGTTGGGTGGAATTCTCGGGTGCCAAGGAACTCCAGTCACATAGCACAAT
+
CC@CCGGGGGGGGGGGGGGGGGGGGGGGGGGGGGGGGGGGGGGGGGGGGGGGGGGGGGGGGGGGGGGGGGGGGGGGGGGGGGGGGGGGGGGGGGGGGGGGGGGGGGGGGFEGGGG>FGGGGGGGGGGGGGGGAFGGGGDGGGGGGGGGGGFGGFFGGGGGGGGGGGGGGGGGFGGGGGGGGAA:DGGGEFGGFGGGCFGDGGGGGFGGGFFFGFGGFEGGGFFGGGGGFGCCC5EF5CCFFFF79+>?CFGDGG1+>CC7*15CF9?>*A*1*>C><FFGG@FFC8+3<FG:E>763:79*
@M03152:184:000000000-AWYW1:1:2107:5294:4635 1:N:0:ATAGCACAATACCTGT
AAGCTCGTAGTTGAATTTCGGACCTGGCTGGGTGGTCTTGGCTCACGTCAAGCACTGCCTCTGGTCGGGTCTTTCCTTCTGGGGAACCTGCGTGCTATTAACTTAGTGCGCAGGGGATCCAGGACTTTTACTTTGAAAAAATTAGAGTGTTTAAAGCAGGCTTTCGCTTGAATACATTAGCATGGAATAATAGAATAGGACTTTGGTCCTATTTTGTTGGTTTCTAGTACCGACGTAATGATTAATAGGGATAGTTGGGTGGTATTCTCTGGTGCCAAGGAACTCCAGTCACATAGCACAA
+
CCA@CEGGGFGFGCGGGGCFGDGGGG8FGEGGGCCFFFFGGGCFGGGGG@F,EFGGGFGGGGG,@CFEGFFGGGFG9FGGGGFGDGGGG<FCFFEFGGFGGGGGGFGGGGFGDG@@EGGFGFGD@FGFGGGGGBFFFFFGGGGGGFFFGCGGGGGGGGGGDEFGGGDGGGFGGFFGGGGA?9CF:<EFG;E,,@FEE,,,7FCFCF,CDF@EFGGCD?,2BFDG7CE,,?9B=*:EF5:++>9C++1<6CC=E6;7+088*=*0:F2<E+<*29CDG*57CC2<+<E601:CFC*+<CD40
@M03152:184:000000000-AWYW1:1:2107:18125:4865 1:N:0:ATAGCACAATACCTGT
AAGCTCGTAGTTGAATTTCGAACCTGGTCGGGCGGTCTGCCTATTGGGTACGTACTGTCTGGCTGGGTTCTACCTCTTGGTGAGCCGGCATGCCCTTAATTGGGTGTGTTGGGGAACCAGGACTTTTACCTTGAGAAAATTAGAGTGTTCAAAGCAGGCCTTTGCCTGAATACATTAGCATGGCATAATAAAATAGGACGTGCGGTTCTATTTTGTTGGTTTCTAGAGTCGCCGTAATGATTAATAGGGATAGTTGGGTGGAATTCTCGGGTGCCAAGGAATTCCAGTCACATAGCACAAA
+
CCCC<FFFGGCGGGGGGGGGGGGGGGGFGGGGGGGGGCGGGGCFGCCFGEGGGGGGGGGGGFGGGGGGGGGDFFF?FGFGCGGGFC@EGGGFG8FGGEEFGGGGGGGGF@FGGGGGDFFGGGGG9CFGGGCFD9DFCFGAFGGGFGGGGGFGGGGGGCFGGGFCCGFGGGGCADFGGFGEGGG7FFG9EEFGGFGDG97:1>BFE***,@EGF9C,2CC8EG9E?FGECFC*::*=**<9:C@+++<?GF4:6C@EGG5AEG6C*0+0:=5CEDC*29FGC+++30+3<7*3<>*<C+5<4
@M03152:184:000000000-AWYW1:1:2107:4757:4875 1:N:0:ATAGCACAATACCTGT
AAGCTCGTAGTTGAATTTCGAACCTGGTCGGGCGGTCTGCCTCTTGGGTACGTACTGTCTGGCTGGGTTCTACCTCTTGGTGAGCCGGCATGCCCTTAATTGGGTGTGTTGGGGAACCAGGACTTTTACCTTGAGAAAATTAGAGTGTTCAAAGCAGGCCTTTGCCTGAATACATTAGCATGGCATAATAAAATAGGACGTGCGGTTCTATTTTGTTGGTTTCTAGAGTCGCCGTAATGATTAATAGGGATAGTTGGGTTGAATTCTCGGGTGCCTAGGAGTTCCAGTAACATACCACAAT
+
@CC@BF;@F-B<@FGAFGC@FA<FFEF<FCDEFGGFGCEFCE8CFGFCF@CCFF,CCCCFEGF<FGGEFGGFEDCECCFEGCFCE=B+=FFGFEEEFE,EFFC@FCGGG?AFGDEE7A?F><@GGGFGFFCFF<FFFFDGGGCFF@DF99FFGGCFA<@F7FFF9<,>EG=EC9CEDFB;@AD:CFFFDFE3<DEE,,75FFCEG**<C,@,@;;6?:,388B?99++35*:8CC8C79C+51++3<+:C5*<+0+05/*12:@*+325C57ED5*29?6***+<9:3+/2<CD*:96/**
@M03152:184:000000000-AWYW1:1:2107:4765:4886 1:N:0:ATAGCACAATACCTGT
AAGCTCGTAGTTGAATTTCGAACCTGGTCGGGCGGTCTGCCTATTGGGTACGTACTGTCTGGCTGGGTTCTACCTCTTGGTGAGCCGGCATGCCCTTAATTGGGTGTGTTGGGGAACCAGGACTTTTACCTTGAGAAAATTAGAGTGTTCAAAGCAGGCCTTTGCCTGAATACATTAGCATGGCATAATAAAATAGAACGTGAGGTTCTATTTTGTTGGTTTCTAGAGTCTCCGTAATGATTATTAGTGATAGTTGGGTTGAATTCTCGGGTGCCACGGAACTGCACTCACCTAGCACAAT
+
BC-CCFFCFD@EGFGFFFGF,FFGG,<FF+@FGEGEFEGGGE@FC9AE@@FGGEFFGGGCGDFGEGFGCGGGFDCFGFAFF,<<FGDEDED<FGGDFCGGGA=,BBFGGG?FCCEGGGGGGGFFEFGGGGGGG9<FDD=FFG?CF9BBFGGGGGGGD+CC@CFGGCGGFGGGGGGGECCFGFFB:>,@C,EF;FGG,7>>1>,>B>:,6,@,@@;6,,:CCEF?F,C6B9+?+8C=E*<++13+13+1+2;C7+120*=*:<++*22+2*:C*1C74).)::8++++305**<CCFCC*50
@M03152:184:000000000-AWYW1:1:2107:17893:5066 1:N:0:ATAGCACAATACCTGT
AAGCTCGTAGTTGAATTTCGGGGTCAGTAGGTCGGTCGTGCCAACGGTATGAACTGGTCTCACTGATTCCTCCCTCTTGTAGAACCGTGATGCCATTAACTTGGTGTTGCGGGGAAACAGGACTGTTACTTTGAAAAAATTAGAGTGTTTAAAGCAGGCTAACGCTTGAATACATTAGCATGGAATAATGAAATAGGACGTCGATCTTATTTTGTTGGTTTCTAGGGTTGACGTCATGATTAATAGGGATAGTTGGGTGGAATTCTCGGGTGCCAAGGAACTCCAGTCACATAGCAAAATC
+
CC@CCGGGGGGFGGGGGGGGGGGGGGGGGGGGFGGGGGGGGGGGGGGGGGGGGFGFGGGGGGGGGGGGGGGGGGEGGGGGGGEGFGGFGGGGGGGGGGGGGGGGGGFGGGGGGGEFGGGGGGGGGGGEFEGGGFFGGGGGGGGGFFGDDDFGGGGGFGG8FGGGDGDGCFGGGGGFGGGGGGFCFGCGFGGGGFGDDEFGFFDE@FGC@FFGFFG,BCCCFDG;@FCFGEFGGC*/CC7@CCA+9CCCC=FFFCFFEGCG59<E:F@8F=2)/*:2/9>D66+<FF96<@FF7CG7+<DC*
@M03152:184:000000000-AWYW1:1:2107:17765:5257 1:N:0:ATAGCACAATACCTGT
AAGCTCGTAGTTGAATTTCGGGATCAATACGTCGGTCGTGCCTCGGTACGTACTAACGTCATTGATTTCTCCCTTCTGACGAGCCGTGATGTCATTAATTTGGTGTTACGGGGAGTCAGGACTGTTACTTTGAAAAAACTAGAGTGTTTAAAGCAGGCAATCGCTCGAATACATTAGCATGGAATAATGAAATAGGACGTTCGAACCTATTTTGTTGGTTTCTAGGATCGACGTAATGATTAATAGGGATAGTTGGTTGGAATTCTCGGGTGCCAAGGAACTCCAGTCACATAGCACAATC
+
CCCCCGGGGGGGGGGGGGGGGGGGGGGGGGGGGGGGGGGGGGGGGGGGGGGGGGGGGGGGGGGGGGGGGGGGGGGGGGFGGGGGGGGGGGGGGGGGGGGGGGGGGGDGGGGGG=FFFCFFFGGGGGGGGGGGGGGGGGGGGGGGGGGGGCFEGGGGG>DDFEFGEAFFGGGGGGGGGGGGGCFFGGFDECGGGGGGGGGEFCEGGGGGGGFGGEEFGC=EGGGGFFFGCGEEEE8AFGFFGFCFCFFFGGGFGG??*;E5CED6:9+C7575*9CC45FFGG7+8CCAC=>9+2*<@C0:*
@M03152:184:000000000-AWYW1:1:2107:18818:5262 1:N:0:ATAGCACAATACCTGT
AAGCTCGTAGTTGAATTTCGGGGTCAGTAGGTCGGTCGTGCCAACGGTATGAACTGGTCTCACTGATTCCTCCCTCTTGTAGAACCGTGATGCCATTAACTTGGTGTTGCGGGGAAACAGGACTGTTACTTTGAAAAAATTAGAGTGTTTAAAGCAGGCTAACGCTTGAATACATTAGCATGGAATAATGAAATAGGACGTCGATCTTATTTTGTTGGTTTCTAGGGTTGACGTAATGATTAATAGGGATAGTTGGGTGGAATTCTCGGGTGCCAAGGAACTCCAGTCACATAGCACAATT
+
CCCCCGGGGGGGGGGGGGGGGGGGGGGGGGGGGGGGGGGGGGGGGGGGGGGGFGGGGGGGGGGGGGGGGGGGGGGGGGGGGGGGGGGGGGGGGGGGGGGGGGGGGGGGGGGGGGGGGGGGGGGGGGGGGGGGGGGGGGGGGGGGGFGDFGGGGGGGGGGGGGGGGGCFGGGGGGGGGGGFGGGGGGGGGGGGCCCFDDFEGGDDFGGCFGEF@9CFGFEGDCFGGCGGGCE9?EG5CC+1CGC@9;FF?CF6<<9C5**:=?FF>?+:AE/7=FC*7C>C6+<CFCCFGFDF:C9<CFG**
@M03152:184:000000000-AWYW1:1:2107:13972:5519 1:N:0:ATAGCACAATACCTGT
AAGCTCGTAGTTGAATTTCGGGGTCAGCATGTTGGTCGTGCCACAGGTACGTACTGGCGTTGCTGATTCCTCCCTCTTGACGAACCGTAATGCCATTAATTTGGTGTTGCGGGGAATCAGGACTGTTACTTTGAAAAAATTAGAGTGTTTAAAGCAAGCATGCGCTTGAATACATTAGCATGGAATAATGAAATAGGACGTTGGATCCTATTTTGTTGGTTTCTAGGATTGACGTAATGATTAATAGGGATAGTTGGGTGGAATTCTCGGGTGCCAAGGAACTCCAGTCACATAGCAAAAA
+
CCCCCGGGGGGGGGGGGGGGGGGGGGGGGGGGGGFFGGGGGGGGGGGGGGGGGGGGGGGGGGGGGGGGGGGGGGGGGGGGGGGGGGGGFGGGGFGGGGGGGGGFGGGGGGGGGGGGGGFGG8FGGGGGGGGFGFGGGEGGGGGGGGGGGGGGGAFGFGGGGGGGDGDFGGGGGGGGGGFGGAFGGGGDCDFFFGGGGGGGGBFGF?FGGGFGFGGGGDGGGGG?CFFGGGCEGG=;:C7>DFGGGGF+:C<FGGG?F8>88>CCDGCE55*9/5*:F5<CGC?<6++<CF>@FGG6++*9*
@M03152:184:000000000-AWYW1:1:2107:6119:5530 1:N:0:ATAGCACAATACCTGT
AAGCTCGTAGTTGAATTTCGAGATCAGTACGCTGGTCGTGCCTTCGGTATGCACTGGTGTCACTGGTTTCTCCCTTCTGAAGAACCGTCATGCCATTCAGTTGGTGTGGCGGGGAATCAGGACTGTTACTTTGAAAAAATTAGAGTGTTTAAAGCAGGCTCGCGCTTGAATACATTAGCATGGAATCATTAAATAGGACGTTTGACCCTATTTTGTTGGTTTCTAGGATCGACGTAATGATTAATAGGGATAGTTTGGTGGAATTCTCGGGTGCCAAGGAACGTCAGTCACATAGCACCAT
+
CC<CCGEGGGGGFGGGGGGGD@<FGDGGFGGGGGGGGGGGGGGGGGGGGGGGDGGFGGCGG<FGFDFGGGFGGGGGGGEECEA<FGDGEBFEFGFGGGGGGGG<FCGGEGGGGGEGGGAF8:FFGGFGGEGGABB9CD=FG9>CGGGGGGGFFFG,,:CFGGGGGEGGG7FFA9@FC@F@FFGCFF,;D,,2C@FFG,<*6<C<B<EGF?GGGG+=?*;CF*?EFF98BBE>E5*21A<+:C7CFFC+:6C?FF?+2*;*;*+<>CFC:C5F5C***954A***221<+9D9+**0+<7<*
@M03152:184:000000000-AWYW1:1:2107:16118:5547 1:N:0:ATAGCACAATACCTGT
AAGCTCGTAGTTGAATTTCGGGGTTAGTAGGTTGGTCATGCCTCCGGTATGTACTGGTCTCACTGATTCCTCCTTCCTGACGAACCGTAATGCCATTAATTTGGTGTTGCGGGGAATTTGGACTGGTACTTTGAAAAAATTAGAGTGTTTAAAGAAAGCTAACGCTTGAATACATTAGCATGGAATAATGAAATAGGACGTTCGATCCTATTTTGTTGGTTTCTAGGATTGACGTAGTGATTAATAGGGAGAGTTGGGTGGAATTCTCGGGTGCCAAGGAACGTCAGTTACAAAGCACAAC
+
B9C<6ECGGG@EF9@CFD<FG7C@B<CFGFG9EF:@FCAAEF<,C@FFECFF<EFEEFEFGA@FFGGE,66@F@FAF,6,,8,:C+@6,,:C9CE99C,9,,<<,C:=,,7FFGG+,:EF<<,CF,CEF9E,5,?,?=F,B?=,5,C55,A?<F3@>A,,:C,F77+>FEFF9<<,@3<FCGGGCFC9DA@B>;,;DGFGGFFC7DFC2;F9,,@<,::**,,?,@9<;FF++=3***5+1+5=A27+2=*2=?+108CEG><7*3+:*:*1:C47**0*::*2*2/0+**++***+*291
@M03152:184:000000000-AWYW1:1:2107:14908:5566 1:N:0:ATAGCACAATACCTGT
AAGCTCGTAGTTGAATTTCGGGGTTAGTAGGTTGGTCATGCCTCTGGTATGTACTGGTCTCACTGATTCCTCCTTCCTGATGAACCGTAATGCCATTTATTTGGTGTTGCGGGGAATTTGGCCTGCTACTTTGTAAAAATTAGAGTGTTTAAAGCAAGCTAACGCTTGAATACATTAGCATGGAATAATGAAATAGGACGTTCGCTCCTATTTTGTTGGTTGCTAGGATTGACGTAATGAATAATGGGGATAGTTGGGTGGAATTCTCGGGTGCAAAGGAACTCCAGTCACATCACACTAT
+
@BC<BFC@-CC@CEA6C@6EFC:@766<C9FEC87BFFFFA@<EFGFGEFCE<FFGF@<CEGGGGGGDEGEFFFA@,66,C<FEFFEC@:FGAC9,9,C,@<<,,:CF8FC7C:C=<<,,A,5ED,4C<,,BD,CA,<9FGFFADF<??FFGGG<4FBD8F9AF+CBBEGFFG<DGDFF,C<=F9@,@B@AF9,3,,8:+>:@>**>B8@F9@2@52=,>8CEG:E,,,;CC91:=E=9,+1144++2C5CED:?F6****3+<*+BF7=:CE3***0.CCF8CFCE9A=>7<**3A6*2*
@M03152:184:000000000-AWYW1:1:2107:18683:5663 1:N:0:ATAGCACAATACCTGT
GTGCCAGCCGCCGCGGTAATACGGAGGATCCGAGCGTTATCCGGATTTATTGGGCTTAAAGGGAGCGTAGGCGGGTTGTTAAGTCAGTTGTGAAAGTTTGCGGCTCAACCGTAAAATTGCAGTTGATACTGGCATCCTTGAGTACAGTAGAGGTAGGCGGAATTCGTGGTGTAGCGGTGAAATGCTTAGATATCACGAAGAACTCCGATTGCGAAGGCAGCCTGCTGGACTGTAACTGACGCTGATGCTCGAAAGTGTGGGTATCAAACAGGATTAGATACCCTGGTAGTCCACACAGTAA
+
9CCCCGGGGGGEFGGGGGGGGGGGGGGGGGGGEGGGGGGGGGGEGGGGGGGGGG8FGFFGGGEGGGGGGGGGGGG=BC:FGGGGGGGGGGGGGGGGGEFAF:FGGGCFFGFGGGGGGGFFGGDGGGGGGGGGGFFCFCFGGGGGADFFFGGGGGGGGGGGGCFFGGGGG:CCCFCGCFCFEFGGFFDFGGGG,+?CFFFGGFGGGGGGG>CGCEGG>@65CFGGGCE<**0;9@CF?9@EG=8/*0C7<?5=FGG+<E?;82CFF7CGF57<CFFFC7FG+8+EFGEF9*:7+*7/;CFDG
@M03152:184:000000000-AWYW1:1:2107:14161:5735 1:N:0:ATAGCACAATACCTGT
AAGCTCGTAGTTGAATTTCGGGATCAATGGGTCGGTCGTGCCCTCGGTACGTACTGGCTTTATTGGTTCTCACCTTCTAATGAACCATAATGTCATTCATTTGATGTTATGGGGAATTAGGACTGTTACCTTGAAAAAATTAGAGTGTTTAAAGCAGGCTAACGCTTGAATACATTAGCATGGAATAATGAAATAGGACATCGCATTCTATTTTGTTGGTTTCTAGGATCGATGTAATGATTAATAGGGATAGTTGGGTGGAATTCTCGGTGGCCAAGGAAATCCAGTCACATAGGACAAA
+
CCCCCGGGGGGGGGGGGGGGGGGGGGGGGGGGGGGGGGGGGGGGGGGGGGGGGGGGGGGGGGGGGGGGGGGGGGGGGGGGGGGGGGGGGGGGGGGGGGGGGGGCGGGGGGFGGGGCFGGGGGGGGGGGGGGGGGGGGGGGGGGGGGGGGGDFGG9FGFEGFGFGGGGGGGGGGGGGGFFFDEEGFAEGGGGGGGGGGGGGCF7+C@FCGGFGGGCFGGDGGG;EFGGGFGGD5;=FCCECG7A7,2B6C686EFC?CEE*:C:+9+?9C5***;06;5F5C5;@CE+3C@*<<*0+0+9<4
@M03152:184:000000000-AWYW1:1:2107:14500:5894 1:N:0:ATAGCACAATACCTGT
AAGCTCGTAGTTGAATTTCGGGATTGGGATATATCGATCGTGCCTTTAGGGGCATGAAACGGTGTGTAGCCAATTTCTCACCTTCTGGTGAGTCGGGATGCTCTTGGGTGTTTCGATGAATCAGGACCTTTACTTTGAAAAAATTGGAGTGTTTAAAGCGGGCATTTCTGCCTGAATACATTAGCATGGAATAATAAAATAGGACGATGGTTCTATTTTGTTGGTTTTAGGACCACGTAATGATTAATAGGGATAGTTGGGTGGAATTCTTGGGTGCCAAGGAACTCCAGTCAAATAGCAC
+
CCCCCGGGEGFDFFGGGFGGGEGGGGGGFCGGGGGGFGGGGGGGGGGFGGGGGGGFAFGEGGGFGGGGGGGGGGFFCFFCGCGFGGGAFGCFFGGGGCFGCFGGGGGGEGGGGGGGFGGGGCGGGFGGFGGGGGFFGF9FF@>BEGGGGF8FFGGGA9FF7C:=,DFGGGGC@FFFGGGGGGCC<9DAFFEFGFFGFGGFGFGCFG>FFEFCCFFCGEBCFGF5=F6=C6:;CFFGD7EFCECGCFGGCGGF67*+>CFFDGG>DEC9+:+2+79CDDB7CFFE*30+<?FC+*:++0*:*
@M03152:184:000000000-AWYW1:1:2107:12595:5902 1:N:0:ATAGCACAATACCTGT
AAGCTCGTAGTTGAATTTCGGAATGCTTTCTGGTCAAAGCTCGTCCTTGTGGCGTGGCTCGGCTGGTGCTTCCTATCCTTTGGAGGTCGCAAGACTTTCAAATCATTTACTTTGAAAAAATTAGAGTGTTCAAAGCAGGCGTAACTTGCCATTGAATATTACAGCATGGGATAATAGAATATGACGTTGGTCTTATTTTGCTGGTTTCTAAGGCTGATGTAATGATTAATAGGGATAGTTGGGTGGAATTCTCGGGTGCCAAGGAACTCCAGTCACATCGAACAATCTTGTATGCCGCCTT
+
CCCC?GFFEDFGGGGGGGFFGDGGGGDFGGFGFGGGFFAFCGGGGGGGGGEGEEGGGCDFEFGGGGGCEGGGGDFG9FGGFFGGGGGGGGGGGFGFAEGFFGGGGGGGGGGGGFGGGGFCFFGGFGGFFGGFGFGCEFG7FGGGGGGGFFFGCEGEFFGGDGGG8,<FFFFGGCFGGGCGGGGC,:@E6:EFGGFFF,7F,=EFGG7@EGF=BFCFCGGECB9BFG@FFGGGFF8D:9>DDFGC55=9FCGGGGGGGG>4@BECFCBC9?+C+7C+++)2**28E6+3+**3<:*3**19>
@M03152:184:000000000-AWYW1:1:2107:14142:5924 1:N:0:ATAGCACAATACCTGT
AAGCTCGTAGTTGAATTTCGGGGTCAGCAGGTTGGTCGTGCCAATGGTATGAACTGGCCTTGCTGATTCCTCCCTCTTGATGAGCCGTAATGCCATTAATTTGGTGTTGCGGGGAATCAGGACTGTTACTTTGAAAAAATTAGAGTGTTTAAAGCAGGCAAGCGCTTGAATACATTAGCATGGAATAATGAAATAGGACGTTTGACCCTATTTTGTTGGTTTCTAGGATTGACGTAATGATTAATAGGGATAGTTGGGTGGAATTCTCGGGGGCAAAGGAACTCCAGTCACATAGCACAAA
+
CCCCCGGCEFFGGGCFF<FFDGGGGCGCCFG6;FEGGGGGGGGGFGGGFGFGFFGGGFFFFCEFFFG@CAFGGEDFGG<FGEGFECEEGGGGGGGGGFGAAFGGGGGGGGCC7F:FF<EDE,?F<E<<FGAFCAEF9EDGGGCA?FGF<>DEFFGCACEGGGGCGGEC<FC<<38@<,F,,>:FC9,@EEEF,;3;@,,5>F7CGGGF:>F9D9@<::8CC6CCAFG,,?8FGEGGFF9+1+9<<CG+7=C7FC+<8EE7**99*++<EC*)//)109F7:C+0++<C+1:<<CFCF7F**
@M03152:184:000000000-AWYW1:1:2107:17682:5983 1:N:0:ATAGCACAATACCTGT
AAGCTCGTAGTTGAATTTCGGGGTTAGTAGGTTGGTCATGCCTCTGGTATGTACTGGTCTCACTGATTCCTCCTTCCTGATGAACCGTAATGCCATTAATTTGGTGTTGCGGGGAATTTGGACTGTTACTTTGAAAAAATTAGAGTGTTTAAAGCAAGCTAACGCTTGAATACATTAGCATGGAATAATGAAATAGGACGTTCGATCCTATTTTGTTGGTTCCTAGGATTGACGTAATGATTAATAGGGATAGTTGGTTGTAATTCTCGGGTGCCAAGGAACTCCAGTCACATAGCACAAT
+
CCCCCGGGGGGGGGGGGGGGGGGGGGGGGGGGGGGGGGGGGGGGGGGGGGGGCGGFGGGGGGGGGGGGGGGGGGGGGGGGGGGGGGGGGGGGGGGGGFGGGGGGGGGGGGGGGEFEFGGGGGGGGGGGGGGGGGGGGGGGGFGGGFGGGGGGGGGGGGGGGGFGGGGGGGGGGGGGGGGGGGGFGGGGGGFGFFGG@FCGGGGGGFF7@;FFFGGGGGGED9>DFGGGDGFFGGGGC5E?FFE:=:9+;6*=CFEG?/BE/?9C>1<CCG5CEDG7>F>CGEC?F?F:<@G7C::<9+*2*
@M03152:184:000000000-AWYW1:1:2107:17364:6025 1:N:0:ATAGCACAATACCTGT
AAGCTCGTAGTTGAATTTCGGGGTTAGTAGGTTGGTCATGCCTCTGGTATGTACTGGTCTCACTGATTCCTCCTTCCTGATGAACCGTAATGCCATTAATTTGGTGTTGCGGGGAATTTGGACTGTTACTTTGAAAAAATTAGAGTGTTTAAAGCAAGCTAACGCTTGAATACATTAGCATGGAATAATGAAATAGGACGTTCGATCCTATTTTGTTGGTTTCTAGGATTGACGTAATGATTAATAGGGATAGTTGGGTGGAATTCTCGGGTGCCAAGGAACTCCAGTCACATAGCACAAT
+
CCCCCGG7CFFDFFGGGGGGEGGFGGGGGGGGGGGGGGGGGGGGGGGGGGGGGGGGGGGGFGGGGGGGGGGGFFFGDGGGCGFGGGFFFGGGGGGGGFFFGAEGGGGDGGGGGGBFGGGGFEFFFFGGGGFGGGGGFG:=FCFGG<E<FGDGDCFGGC7,DDGGGGDGFFGGFD<FGGGGGGGGFFGFGGGGGFFGGEA7FFCGEGGGFGGGFGGGGGGGFG@F@@<?EGGGGGGE55C>:EGFGDGDFC<FGG7CFEGGGFEF4+9CECDC5>**9<34A=+:3<+<997++:CFGEFG7
@M03152:184:000000000-AWYW1:1:2107:17825:6051 1:N:0:ATAGCACAATACCTGT
AAGCTCGTAGTTGAATTTCGGATCTGGTTGGGTGGTCCGCCTGACGGCGTGTTTACTGCTTGACCGGGTCTTGCCTCTTAGTGAACCGGTGTGTTCTTTATTTAATGCATCGGGGAACTGGGACTTTTACCTTGAGAAAATTAGAGTGTTCAAAGCAGGCCTATGCTTGAATACATTAGCATGGAATAATAAAATAGGACGTGTGGTCCTATTTTGTTGGTTTTTAGAACTGCCGTAATGATTAATAGGGATAGTTGGGTGGAATTCTCGGGGTCCAAGGAACTCCATTCACATTGCACAA
+
C?BCCGG@FF8-C9EFGGDE@FGGGGGFDFGDC@CFFFGE7CEFGGGCCCFFGFC9FFGGGFDDCFEGCCF<AEFDGGGGGGGGGGGCEC+FF<<EGCGGGC,,,,C9C?FGGGGDGFGAF8FFG9FEEGGFGFA<F,3ACFDFAFFFF,CFCDGGF8<CFFGEFG,,ECCCGGFFFD;FCFFFG:D>9BFFF;EFG7?C7>:?B<,,,,772@B;,4:E5CF>;8,1B9CFCFGGE*3++3@9@:CFGGFC?6>9CGEC=85677+2<C*)*)*120*9:*;@<80+082+<7*32<C75
@M03152:184:000000000-AWYW1:1:2107:10276:6202 1:N:0:ATAGCACAATACCTGT
AAGCTCGTAGTTGAATTTCGGGGTCAGTAGGTCGGTCGTGCCGCCGGTACGTACTGGCTTCACTGATTCCTCCCTCTTGCAGAACCGTGATGCCATTAGTTTGGTGTTGCGGGGAAACAGGACTGTTACTTTGAAAAAATTAGAGTGTTTAAAGCAGGCTAACGCTTGGATACATTAGCATGGAATAATGAAATAGGACGTTGATCTTATTTTGTTGGTTTCTAGGATTGACGTAATGATTAATAGGGATAGTTGGGTGGAATTCTCGGGTGCCAAGGAACTCCAGTCCAATAGCACAATC
+
CCCCCGGGGGGGGGGGGGGGGGGGGGGGGGGGGGGGGGGGGGGGGGGGGGGGGGGGGGGGGGGGGGGGGGGGGGGGGGGGGGGGGGGGGGGGGGGGGGGGGGGGGGGGFGGGGGGGGGGGGGGGGGGGGGGGGAF9DAFGGGCFGGGGGGGGGFFGGGGGGGGGGEGGGFFGGFGGGGGGGGGGGGGFGGGGFFGGGCGGGGGCFGGG9CGGGGCCF5;8EGG9CECFGEFFGE*AFDFGGG7CFGGF*CD6CFCG*;CEFGGGGGF*5>EGDFGFDF>GGGG8<CF6F*2AC:*29**2*
@M03152:184:000000000-AWYW1:1:2107:12448:6254 1:N:0:ATAGCACAATACCTGT
AAGCTCGTAGTTGAATTTCGGGTGCCAAGGAACATGATTAATAGGGATAGTTGGGTGGAATTCTCGGGTGCCAAGGAACTCCAGTCACATAGCACAATCTCGTATGCCGTCTTCTGCTTGAAAAAAAAAAAGTAACTTCTCGCTCTTAATCAAGTTGCTCGCCATACCAAATCTGACTCTTCCATGTTCTGCTACTTGAGCTACACCCCTTTGCACTGGGTGTTTCCTGTGTGTTTCCTTACCATGATCCTTCTTTTTGCCTCGTGCATACCTCGTTCGTTACCGTCGATGTCGCCATTTC
+
CCCCCFGC@EGGGGGGGGFFGGFC;FGGGGFGGEDCGCFAEFGGGGFGGGFFEFEGGGGGGGGAEFGGGGGGG<FFEFGGGGGGCFCFGGGGGFFGGGFCEFG@FGFDFGGG@FCAEEGGFDF?E+FF:+++,8,,,,,8,+++3+,,,,5,,,:3:,,3@+6++,,,,:,,,,,,83,3,7,3,,,3,,,,3,,,,,,,,,2?,,?>**>,,?,,,,,6,*1*,,,5,,,+*33*++39+>++41+41+1+++++++35+2+****2+++2+**1*/)**2*3*/***)*2+*1/*****
@M03152:184:000000000-AWYW1:1:2107:24434:6269 1:N:0:ATAGCACAATACCTGT
AAGCTCGTAGTTGAATTTCGGGGTTAGTAGGTTGGTCATGCCTCTGGTATGTACTGGTCTCACTGATTCCTCCTTCCTGATGAACCGTAATGCCATTAATTTGGTGTTGCGGGGAATTTGGACTGTTACTCTGAAAAAATTAGAGTGTTTAAAGCAAGCTAACGCTTGAATACATTAGCATGGAATAATGAAATAGGACGTTCGATCCTATTTTGTTTGTTCCTAGGTTTGACGTAATGATTAATAGGGATATTTGGGTGGAATTTTCGGGTGCTAAGGAACTCCAGTCACATACCACAAT
+
CCCCCFGEC<BEFCFFGGACE7CFF<CCFGGGFEGGGCFFDCEFFGGGCFGG@EFFGGFFG9E9<<DF<@FEFDFEFF9FCEC<FGFGEGGFC@EFAF9FFG,C<DFF,EC:C:8BF,EDG8BF<ED9F9,5A?E,5A+?F?<@<FGGGGGGG99D<F@>A?A3::+@D<FGD,C9,,3CD,@7,@9,7=E,,,3@<=F@@C77,@,CE,;FFC,3>,>::;,,>9,,,6:,<:?*,:C9:11,9+AF**;A++1+>5;*8=+2*13+5**/>***2*07**0<+++3<4>0C7*:+214*
@M03152:184:000000000-AWYW1:1:2107:9240:6356 1:N:0:ATAGCACAATACCTGT
AAGCTCGTAGTTGAATTTCGAACCTGGTCGGGCGGTCTGCCTATTGGGTACGTACTGTCTGGCTGGGTTCTACCTCTTGGTGAGCCGGCATGCCCTTAATTGGGTGTGTTGGGGAACCAGGACTTTTACCTTGAGAAAATTAGAGTGTTCAAAGCAGGCCTTTGCCTGAATACACTAGCATGGCATAATAAAATAGGACGTGCGGTTCTATATTGTTGGTTTCTAGAGTCGCCGTAATGATTAATAGGGATAGTTGGTTGGAATTCTCGGGTGCCAAGGAACTCCAGTCACATAGCACAAA
+
CCCCCGGGGGGGGGGGGGGGGGGGGGGGGGGGGGDGGGGGGGGGGFGGGGGGGGGGGGGGGGGGGGGGGGGGGGGGGGGGGGGGGFFGGGGGGGGGGDFGGAFGGGGDGG8EGGGGGGGGGGGGGGGGGGGGGFGD<FFGGGGFGGGGGCGGGGGG?CEGGGGGGGGGGGGFGFGGGCFFGGFGFFGGGGG;9ECGEFGEGGGGGEGEF9<CCC;FG8CEGCFC1+>0>+*=CEGEEGF+1139C70<C:D*+<@?F*/;C89<C7FF*5:5EDGGFGF4EGCEG6+3+9DCCGC++<CF*
@M03152:184:000000000-AWYW1:1:2107:12798:6424 1:N:0:ATAGCACAATACCTGT
AAGCTCGTAGTTGAATTTCGGACCTGGCCGGATGGTCTGCCTAACGGTATGTACTGTCTGGCTGGGCCTTACCTCTTGGTGAGCCGGCATGCCCTTCACTGGTTGTGTCGGGTAACCAGGACTTTTACCTTGAGAAAATTAGAGTGTTCAAAGCAGGCTTATGCTCGAATACATTAGCATGGAATAATAAAATAGGACGTGCGGTTCTATTTTGTTGGTTTCTAGAGTCGCCGTAATGATTAATAGGGATAGTTGGGTTGAATTCTCGGGTGCCAAGGAACTCCAGTCACATCGCACAATC
+
CCCCCGGGGGCGGEGGGGGGGGGGGGGGGGDGGGFFFGGGGGGGG7FFGFFFGGG,EAFD?ECFCCEGGGCGGFGGGGCGFGGGGDGGDGFGGFGFFFGGGG<FGGGGFCFGGDAGGGCEEGGGGGGGGGGGFGFG?8FGG89?FFGGFFGGGGGG7CBFCFFGFD:FDF<BDGGC3FFGF<FEFGGG9;FGCGCFFGCG*F@7CE:D@BFEF,>CF5E>>C@CFF:=C*B::C*/ACCFGG7+<+>=*0*+>AC+*3*4C+9@:?3***:)>42CGF)**<CCF6@9+9*<+*97=*9C4
@M03152:184:000000000-AWYW1:1:2107:25669:6756 1:N:0:ATAGCACAATACCTGT
AAGCTCGTAGTTGAATTTCGGGATCAATACGCCGGTCGTGCCTCGGTACGTACTAACGTCATTGATTTCTCCCTTCTGACGAGCCGTGATGTCATTAATTTGGTGTTACGGGGAGTCAGGACTGTTACTTTGAAAAAATTAGAGTGTTTAAAGCAGGCAATCGCTCGAATACATTAGCATGGAATAATGAAATAGGACGTTCGAACCTATTTTGTTGGTTTCTAGGATCGATGTAATGATTAATTGGGATAGTTGGGTGGAATTCTCGGGTGCCAAGGAACTCCAGTCACATAGCACAACT
+
CCCCCGGGGGGGGACFGGGG>FGGFGGGGGGGGDGGGGGGGGGGGGGGGEFFGGGFGGG@FGFGCAEFGGGGGGGGGCFGEGEFF>,@FGGFFGGFFE9EFGDDFFFGGGE7C@FGGFGGGFGGFDEGFAGGG9FAAFGFGFFAA<FE=FG<AFFGCEFFFCGGGGGGGGGFGBFFAFGGCCGGGDEFFFGGCFC?CF>C<5:>FCCCGGGGGGDGGC81BEF9C98++1*3+*35+:+>CF7F++3A565+CE7C*/*:86C<70:;:=E75*:9<F57*+3<<AC?+**2+09EF*<**
@M03152:184:000000000-AWYW1:1:2107:26728:6769 1:N:0:ATAGCACAATACCTGT
AAGCTCGTAGTTGAATTTCGGGGTTAGTAGGTTGGTCATGCCTCTGGTATGTACTGGTCTCACTGATTCCTCCTTCCTGATGAACCGTAATGCCATTAATTTGGTGTTGCGGGGAATTTGGACTGTTACTTTGAAAAAATTAGAGTGTTTAAAGCAAGCTAACGCTTGAATACATTAGCATGGAATAATGAAATAGGACGTTCGATCCTATTTCGTTGGTTTTTAGGATTGACGTAATGATTAATAGGGTTAGTTGGGTGGAATTCTAGGGTGCCAAGGAACTCCATTAACATAGCAGAAA
+
C<CC<FGEGGGGGGGGGGGGGGGGGGGGGGGGGGGGGGGGGGGGGGGGGFGGGGGGGGGGGGGGGGGGGGGGGGGGGGGGGGGGGGGGGGGGGEGFD9FGG9FGGGGGGGGGGGGGGFFGGCFFGGGGGGGGGCGGGCFFGCCEFGGFGGGGGFFGFGGGFFGEF:FFEFGGAFGGGD=FGCCCGGCGGACFACFF7FCFGFG:FEGEGG@CCCFC8DF8DE*1;:EC?EF?CG**,:CC8>++13>?=**7*<+CF*1=CCEGCCF+<C**2**2*1)77AC+<0+<09CF?C:<++072
@M03152:184:000000000-AWYW1:1:2107:3755:6802 1:N:0:ATAGCACAATACCTGT
AAGCTCGTAGTTGAATTTCGGCCTTTGCCGCCCGGTCCGCCTATTTGGGTGTGTACTGGAGCGGTGGAGGCTTACCTCGTGGTGAGCTGTTATGCCCTTTACTGGGTGTGGCAGGGAACCATGATTTTTACTTTGAAAAAATTAGAGTGTTCAAAGCAGGCTTACGCCCGAATACATTAGCATGGAATAATAAAATAGGACGTGCGGTCCTATTTTGTTGGTTTCTAGTATCGCCGTAATGATTAATAGGGATAGTTGGGTGGAATTCTCGGGTGCCCAGGCACTCCAGTCAACTGTCCCA
+
CCCCCGGGGGGGGGGGGGAFGGGG?CAFFGGGGEGGGGGGGEFGGFFCFGGGFGFFAFGAFCFFGGGGGCEGGCFGGGGGGDFFCFGGGGGGGGGGGGGFEFFGF<<BFGG@,4@FFGGGGFGGGGFFGFFFFEGFFCFGD=BFFFGGFFGGGCFCCFFE:BFC,=FG+<CEEGGFCFGGCFFAFG@,3ECFFFFFGGCCFDE>FGGGGGGGFE9@9CFGGEGG+?CC+3;?CCCE?C?CC+++0:0+3+9CF7F+0<?8;C5*>CF7CCE*2>DDC*97**:*8<*+39>F+**+++**2
@M03152:184:000000000-AWYW1:1:2107:20031:6818 1:N:0:ATAGCACAATACCTGT
AAGCTCGTAGTTGAATTTCGGGATTGACACATCGGTCGTGCCTTAAGGGGTATGAACTGGTGTAGTCAATTTCTCACCTTCTGGAGAACCGCGATGCCCTTAATTGGGTGTCACGGGGAACCAGGACCTTTACTTTGAAAAAATTAGAGTGTTTAAAGCAGGCATTTTGCTTGAATACATTAGCATGGAATAATAAAATAGGACGGCATGATTCTATTTTGTTGGTTTCTAGGATCACCGTAATGATTAATAGGGATAGTTGGGTGGAATTCTCGGGTGCCAAGGAACTCCAGTCACATAG
+
CCCCCGGGGGGGGGGGGGGGGGGGGGGGGGGGGGGGGGGGGGGGGGGGGGGGGGGGGGGGGGGGGGGGGGGGGGGGGGGGGGGGGGGGGGGGGGGGGGGGGGGGGGGGGGGGGGGGGGGGGGGGGGGGGGGGGGGGGGGGGGGGGGGGGGGGGGGGGGGGGGGGGGGGGGGGGGGGGGGGGGGGGGGGGGGGAFGGGGGGFFGGGGGGGGGGGGGGGGGGGGGGDGGGGGFFGCFFGGCGGDEGGGGGGGGFGFGFGGGFFG?EGG>FGGGGGGGG:4>D?FFD8CF8E4<8C>FGGGG=*
@M03152:184:000000000-AWYW1:1:2107:8808:6865 1:N:0:ATAGCACAATACCTGT
AAGCTCGTAGTTGAATTTCGGGGTCAGTAGGTCGGTCGTGCCACCGGTATGAACTGGCTTCACTGACTCCTCCCTCTTGTAGAACCGTGATGCCATTAATTTGATGTTTCGGGGAAACAGGACTGTTACTTTGAAAAAATTAGAGTGTTTAAAGCAGGCTAACGCTTGAATACATTAGCATGGAATAATGAAATATGACGTCGATCTTATTTTGTTGGTTTTCTAGGGTTGACGCAATGATTAATAGGGATAGTTGGTTGGAATTCTCGGGTGCCAAGGAACTCCAGTCACATAGCACCAT
+
CC@9CEGG-CFGGGDEGGDFGDEFEFGGGGGGGG:@@FGFGGGFDCGG@<EF9AEFFEFGGFFF9@,EAFFEGEF8F<CCFFGAEGCEED=9F==FF,CFC,E,9?<F,CCECG7+:F?BECGGFGGA?BCEDF<FF8:F=5E<AE<EFBDFEAFG8BEGGGGGGGED=A@FG<FGG9:<@,@C:F@EEGCF<DE,;,,@:FE7CCFFGGGF;,>FG5>BFGGFC,?=EEEGF5**/=FFG7C+A+1+06>*0<CF6/=78CFCGGGG*:C15/2*7*0*:*<+000C9*:<7*2<+2*0*
@M03152:184:000000000-AWYW1:1:2107:12697:6893 1:N:0:ATAGCACAATACCTGT
AAGCTCGTAGTTGAATTTCGGGGTTAGTAGGTTGGTCATGCCTCTGGTATGTACTGGTCTCACTGATTCCTCCTTCCTGATGAACCGTAATGCCATTAATTTGGTGTTGCGGGGAATTTGGACTGTTACTTTGAAAAAATTAGAGTGTTTAAAGCAAGCTAACGCTTGAATACATTAGCATGGAATAATGAAATAGGACGTTCGATCCTATTTTGTTGGTTTCTAGGATTGACGTAATGATTAATAGGGATAGTTGGGTGGAATTCTCGGGTGCCAAGGAACTCCAGTCACATAGCACAAA
+
CCCCCEFGGGFGGAAG@FFFEGC@+6ECDGGGGGGGGFGGGGGGFGGGFGGGGAFEFG9FFFGFGFGGGGGGGGFFGGCAFGEFGGGGGGGGG8<FFFAEGGGGGGDGDGGCFG>FG8EGGGGGFGGGGGFFGDD9F8@FG<EE<FGGGGGFGGGGGFGFGEGGGGGFA=FGGFGGGGGDEGGFAE;FFDCA,@>98FF7@3DEFGGGGCFGGGFGGFC*>DFG7DC6C;,:9*4=@5=,=@CCF7FF*AFCFGGGE5:*?:9FGFGCE*5;>DGGDG>C6=FFGG6C+02+2*:6@FGC*
@M03152:184:000000000-AWYW1:1:2107:3852:6963 1:N:0:ATAGCACAATACCTGT
AAGCTCGTAGTTGAATTTCGAACCTGGTCGGGCGGTCTGCCTATTGGGTACGTACTGTCTGGCTGGGTTCTACCTCTTGGTGAGCCGGCATGCCCTTAATTGGGTGTGTTGGGGAACCAGGACTTTTACCTTGAGAAAATTAGAGTGTTCAAAGCAGGCCTTTGCCTGAATACATTATCATGGCATAATAAAATAGGACGGTCAGTTCTAGTTTGTTGGTTTTTAGAGTCGCCGTCATGAGTAATAGGGATAGTGTGTTGGACTTCTCGGGTTCCAAGGAACTCGATTCACATAGCACAAT
+
CACCCGGGGGFCFFCDGGGGGGFGFGGDFGGFEGDFGG8FFGGGG,FCFGGGGCFFGGGGGGGGGGGGG=FFFCCFGFG?FGFGGCECG7@<F<=EFGGFGFFC+CFGCEBDC@CFE@DG=BBFFCEFF?F<E98BFCFC<<FF<FGAFFFGG9,6FFEEECCACCFFG7F93<@DF,=;B,@,>B>EC@E,3EFF?FC<*6:*6@C,@,,@CC93,,21*<*3*+5>>E5*:C8CGGF9*5>+@@77*:0CCC++3*2;*8++03<C*:*/*1**0*)2*2+3***0+0:+<700+3*22
@M03152:184:000000000-AWYW1:1:2107:25780:6991 1:N:0:ATAGCACAATACCTGT
AAGCTCGTAGTTGAATTTCGGACCTGGTCGGGCGGTCTGCCTATTGGGTACGTACTGCCTGGCTGGGTTCTACCTCTTGGTGAGCCGGCATGCCCTTAATTGGGTGTGTTGGGGAACCAGGACTTTTACCTTGAGAAAATTAGAGTGTTCAAAGCAGGCCTTTGCCTGAATACATTAGCATGGCATAATAAAATAGGACGTGCGGTTCTATTTTGTTGGTTTCTAGAGTCGCCGTAATGATTAATAGGGATAGTTGGGTGGAATTCTCGGGTGCCAAGGAACTCCAGTCACATAGCACAAT
+
CCCCCFGGGGGGGCFGGGGGGGGGGGGGGGGGFGGGGGGGGGGGGGGGGGGGGGGGGGGGGGGGGGGGGFGGGGGGGGGGGGGGGGGGGGGGGGGGGGGGGGGFCFGGGGGGGGGGFGGGGGGGGGGGGCFGGFFGGGGGGGGGGGGGGGGGGGGGGGGGGGGGGGGGGGGGGGGFFGGGGGGGGGGGGGFGFGGGCFFGGEGGGGGGGGGF@E@3<:CEFG9CFCFGFFE*ACCCECF+:<CFCC@76?4CFCFGG5C8EFCF60AF5*:CEDGGGFFGG8+203<F+=>FEFF++<74*
@M03152:184:000000000-AWYW1:1:2107:15400:7058 1:N:0:ATAGCACAATACCTGT
AAGCTCGTAGTTGAATTTCGGGGTTAGTAGGTTGGTCATGCCTCTGGTATGTACTGGTCTCACTGATTCCTCCTTCCTGATGAACCGTAATGCCATTAATTTGGTGTTGCGGGGAATTTGGACTGTTACTTTGAAAAAATTAGAGTGTTTAAAGCAAGCTAACGCTTGAATACATTAGCATGGAATAATGAAATAGGACGTTCGATCCTATTTTGTTGGTTTCTAGGATTGACGTAATGATTAATAGGGATAGTTGGGTGGAATTCTCGGGTGCCAAGGAACTCCAGTCACATAGCACAAA
+
CCCC@GGFGGGGGGGGGGGGEGGGGGGGGGGFGGGGGFGGGGGGGGGGGGGGGGGGGGGGGGGGGFFFGGGGGGGGFGFAFFGCGFEGGGGGGGGGGGAFGAFGGGGG@GGGGGGGGGGGGDGFGFFGGGGGCGFGFA+E,B,,E?<FFDDFFGFED8=FFDGGCCGDFFFFFGFFF<FGGFFFFCGFBEFGFGGGG9<FFFFFCCCEGCGFGGGGGFFGGGCECCFEC,,?CECC8=7,8;C9CGD66?<FG<+1>*1CEFCFC+;@5*2*27*:<F.9FC00<++009CC7:FGFG4F*
@M03152:184:000000000-AWYW1:1:2107:3503:7090 1:N:0:ATAGCACAATACCTGT
AAGCTCGTAGTTGAATTTCGGGGTTAGTAGGTTGGTCATGCCTCTGGTATGTACTGGTCTCACTGATTCCTCCTTCCTGATGAACCGTAATGCCATTAATTTGGTGTTGCGGGGAATTTGGACTGTTACTTTGAAAAAATTAGAGTGTTTAAAGCAAGCTAACGCTTGAATACATTAGCATGGAATAATGAAATAGGACGTTCGATACTATTTTTTTGGTTTCTAGGATTGACGTAATGATTCATAGGGATAGTTGGGTTGAATTCGCGGGTGCCAGGGAACTACAGTCACATAGCACAGG
+
CCCC9FCGGGGGGGGGCFFFGGGGG@FEE@F;@FGGGCAFG8C@CFGGACFG9FCC<FEEFECECCFGAFGFGFGFFACEFF<@CFCFFC<@<,E9F<C<CEFAFCF,EAC7FCCCGG?<<<EFGE@B@DEGGGGEF=C,EG8?9?,<E:CB<F,A=,6AFG8:+8@FFDADADGA<<==BFGFGF9BCGG,,3>DFGEC<:D*3E,@>;;CC,,5BED:CFBE9C6,=,,61:A*5=?9:@+21+++*0*0<CFF+*3*3B>C*0**2**)2**2**0/**3+0+<++9*2<**+<<***
@M03152:184:000000000-AWYW1:1:2107:21333:7284 1:N:0:ATAGCACAATACCTGT
AAGCTCGTAGTTGAATTTCGGGGTCAGTAGGTCGGTCGTGCCACCGGTACGTACTGGCTTCACTGATTCCTCCCTCTTGCAGAACCGTGATGCCATTAGTTTGGTGTTGCGGGGAAACAGGACTGTTACTTTGAAAAAATTAGAGTGTTTAAAGCAGGCTAACGCTTGAATACATTAGCATGGAATAATGAAATAGGACGTTGATCTTATTTTGTTGGTTTCTAGGATTGACGTAATGATTAATAGGGATAGTTGGGTGGAATTCTCGGGTGCCAAGGAACTCCAGTCCAATAGCACAATC
+
CCCCCGGGGGGGGGGGGGGGGGGFDGGGGGGGGGGGGGGGGGGGGGGGGGGGGGGDGGGGGFGGGGGGGFGGGGGGG@FGGGGGGGGGGFEGGGGGGEGGG9FEGGGGGGGGGGDEGGFGCFGFGGACFFFGGCFFGGGCFG@FDEGGGGGEFFF8C@EGGGFEGGGGDFGG9DCDG97FEGGDGGGGGC9F>D;D7FAFG7CFGGGG,FCGGDCFDCEFF9F+AF6?FG?CCB8=*1<CFGGGGGCFCF*+54CF=C>EC9:C>F9E***)*9*0717CEGGC<FG6+*2A?**<?6C00
@M03152:184:000000000-AWYW1:1:2107:11574:7332 1:N:0:ATAGCACAATACCTGT
AAGCTCGTAGTTGAATTTCGGGATTGGCGCATCGGTCGTGCCTTACGGGGTATGAACTGGTGCAGTCAATTTCTCACCTTCTGGAGAACCGCGATGTCCTTAATTGGGTGCCGTGGGGAACCAGGACCTTTACTTTGAAAAAATTAGAGTGTTTAAAGCAGGCATTTTTGCTTGAATACATTAGCATGGAATAATAAAATAGGACGGCATGGTTCTATTTTGTTGGTTTCTAGGACCACCGTAATGATTAATAGGGATAGTTGGGTGGAATTCTCGGGTGCCAAGGAACTCACGGCACATA
+
CCCCCGGGGGGGGGGGGGGGGGGGGGGGGGGGGGGGGGGGGGGGGGGGGGGGGGGGGGGGGEFGGGGGGGGGGGGGGGGGGGGGGGGGGGGGGGGGGGGGGGGGGGGGGGGGGGGGGGGGGGGGGGGGGGGGGGGGGGGGGGGGGGGGGGGGGGGGGGGGG7FEGGGGGGFFGFGCGDCFGGGGGGGGGGCFGGGGFGGGFD7C<CFCEEFGFFCF@FGGGFGG=7CGG9FEGDF68>FDGCF5=>CFGFCFC76ECCF6<F9@):CECCFF:>DDCC@GGGGF5CFFA9C++***1*9C>
@M03152:184:000000000-AWYW1:1:2107:9404:7385 1:N:0:ATAGCACAATACCTGT
AAGCTCGTAGTTGAATTTCGGTTAATAAAGAATTTACGGTCCACTTCACAAAGTGAGAACTAAAATCTTTATTTCCTTCCTTTTGAAATAACTCCCGAAATTATCTAATAATTAGGGTATCAAGTATTTCAAATCTTTTACTGTGAAGAAATTAGAGTGTTCAAAGCAGGCGTATCCAAGTCTTTGAACATATTAGCATGGGATAATGAAATAGGACTTTGCTTCTACTTTCGTTGGTTTCTAGGGCTGAAGTAATGATTAATAGGGATATTTGGGTGGAATTCTCGGGTGTCAAGGAACT
+
CCCC<FCCE@FF9FFGFFCDE@FFGEEGGGFFGFGGGGGGC@@<FGGGGGGGGFFGG<FAF9EDFGGGFD<FGDC,CCFEGGGG9CCCEEC9EF<F@F7:FFFDGGGAFCFGCCEFCGAGCFE@CCFGGGGFGC,BFECEFGEG9?DCFGBFCFEFCFFFFA<<FAFGFBFGFCCBFGG9FDFGG9@,DAFFAA;DFGG,DDDDF,=FFAEGGG,F,@DFA,CE8ECEFGGGGGC8DEDGGGG,,;87C5CCA7,;:,2@CCCF7F::A?,5@7+*:<?*,;C<@>*1*2/*3:C9<75C6
@M03152:184:000000000-AWYW1:1:2107:19696:7406 1:N:0:ATAGCACAATACCTGT
AAGCTCGTAGTTGAATTTCGAACCTGGTCGGGCGGTCTGCCTATTGGGTACGTACTGTCTGGCTGGGTTCTACCTCTTGGTGAGCCGGCATGCCCTTAATTGGGTGTGTTGGGGAACCAGGACTTTTACCTTGAGAAAATTAGAGTGTTCAAAGCAGGCCTTTGCCTGAATACATTAGCATGGCATAATAAAATAGGACGTGCGGTTCTATTTTGTTGGTTTCTAGAGTCGCCGTAATGATTAATAGGGATAGTTGGGTGGAATTCTCGGGTGCCAAGGCACTCCAGTCACATAGCACAAT
+
CCCCCGGGEGGGGGGGGGGGGGGGGGGGGGGGGGGGGGFGGGGGGGGGGGGGGGGGGGGGGGGGGDFGGGGGGGGGGGGGGGGGGGGGGEGGGGGGGE<FGGFGGGGGGGGGGGGGGGGGGGGGGGGGGGGGGFGGGGFGGGGGGGCGGGGFGGGGGGGGGGCBFGGGGFGFG9AFFFFFGGGFCFECDCEGFG?EF9FGGE@FGGGGGGFGGGGGGC@8BFGGG@FCFGEGGGG*?=F;FG+:F>C+:CCEC::0<8E*?8<E6AF9E*:F=D47943*7AF8CCFFCFC+<7C?7F742
@M03152:184:000000000-AWYW1:1:2107:14203:7425 1:N:0:ATAGCACAATACCTGT
AAGCTCGTAGTTGAATTTCGGGATTGACACATCGGTCGTGCCTTAAGGGGTATGAACTGGTGTAGTCAATTTCTCACCTTCTGGAGAACCGCGATGCCCTTAATTGGGTGTCACGGGGAACCAGGACCTTTACTTTGAAAAAATTAGAGTGTTTAAAGCAGGTATTTTGCTTGAATACATTAGCATGGAATAATAAAATAGGACGGCATGATTCTATTTTGTTGGTTTCTAGGATCACCGTAATGATTAATATGGATAGTTGGGTGGAATTCTCGGGTGCCAAGGAACTCCAGTCACATAG
+
CCCCCGGGGGGGGGGGGGGGGGEFGGGGGGGGGGGGGGGGGGGGGGGGGGGGGGGGGGGGGDFFGGGGGGGGGGGGGGGGFGGGGGGGGGGGGGGGGGGGGCGGGGGGGGGGGGGGGGGGGGGGGGGGGGGGGGGGFFDGGGGGGGGGGGGGGGGGGFFFFGGGGGGGGGGGGGFGBFGGGGGGGGGCGFEGFGGGGFCGFDEFEEG*>FGGGCF9FFGGFEFG,;FGFGBC?E7<@FFGG88C++>@C+191=F7<9+;CC6:DE>=0<?CFF*7)10>69C=FG?:7@CFGG4+<+:>*
@M03152:184:000000000-AWYW1:1:2107:14972:7437 1:N:0:ATAGCACAATACCTGT
AAGCTCGTAGTTGAATTTCGAACCTGGTCGGGCGGTCTGCCTATTGGGTACGTACTGTCTGGCTGGGTTCTACCTCTTGGTGAGCCGGCATGCCCTTAATTGGGTGTGTTGGGGAACCAGGACTTTTACCTTGAGAAAATTAGAGTGTTCAAAGCAGGCCTTTGCCTGAATACATTAGCATGGCATAATAAAATAGGACGTGCGGTTCTATTTTGTTGTTTTCTTGAGTCGCCGTAATGTTTACTAGTGATAGTTGGTTGGAATTCTCTGGTGCCACGGAACTCCAGTCACATAGCACAAA
+
CCCCCGGGGGGGGGGGGGGGGFGGGGFGGGGGGGGGGGGGGGGGGGGFGGGGGGFGGGGGGCGGGGGGGGGGGGGGGGGFGGDGGGGGGGGGGGGGGGGGGGGGGGGGGGEGGGGGGGGGGFGGGGGGGC9FGFE@FCFGGFFGGGGGGGGGDFGGDDDGGGGCFCG9FFFCA,@F9AFA,:>DFGGGDCCCAD9?FCFG@7E7BFFGFBFFGG,=E6,2?CCE+??8CF>EEDCG=E?+;@C+1+50<+0++<A+<***:AAFG+<30+0**00C*/5<EGC78++:+/::9*:++2*2*
@M03152:184:000000000-AWYW1:1:2107:25017:7472 1:N:0:ATAGCACAATACCTGT
AAGCTCGTAGTTGAATTTCGGGGTTAGTAGGTTGGTCATGCCTCTGGTATGTACTGGTCTCACTGATTCCTCCTTCCTGATGAACCGTAATGCCATTAATTTGGTGTTGCGGGGAATTTGGACTGTTACTTTGAAAAAATTAGAGTGTTTAAAGCAAGCTAACGCTTGAATACATTAGCATGGAATAATGAAATAGGACGTTCGATCCTATTTTGTTGGTTTCTAGGATTGACGTAATGATTAATAGGGATAGTTGGGTGGAATTCTCGGGTGCCAAGGTACTCTAGTCACCTAGCACACT
+
C<<C@FG@@FGFGGGGGFGGGGGGGFGGFFFEFGGGGEGGGGGFFGFGGG?FGGG<AFGGGGGDGGGGGFGGGGGFFGGGGGGFGGGEFGGCFGGGFFCGGGGGGGGECFEGDG+FFFGGG?DGGGCFGFFGFEG<EF=EFGG9EAEEGGGGDGGGGGGGGDGCGEGFDFGGGFFFF9DACABACCFF;@EEFFGFFGGDC<C:BCFE9,@FFFDC7F@*46,?:D9CCG>C71:58AC=CFF?CF76*C<EC?CEC*=88;9C<99+:*CCEG57777*<E3:+++0<8*+09*<++***
@M03152:184:000000000-AWYW1:1:2107:24435:7627 1:N:0:ATAGCACAATACCTGT
AAGCTCGTAGTTGAATTTCGGGATCAATACGTCGGTCGTGCCTTGGTACGTACTAACGTTATTGATTTCTCCCTTCTAACAAATCGTGATGTCATTAATTTGGTGTTACGGGGAGTTAGGACTGTTACTTTGAAAAAATTAGAGTGTTTAAAGCAGGCTAACGCTTGAATACATTAGCATGGAATAATGAAATAGGACGTCGATCTTATTTTGTTGGTTTCTAGGGTTGACGTAATGATTAATAGGGATAGTTGGGTGGAATTCTCGGGTGCCAAGGAACTCCAGTCACATATCACAAACT
+
CCCCCDGGGGGGGGGGGGGGGGGGGGGGGGGGGGGGGGGGGGGGGGGGGGGGGGGGGGGGGGGGGGGGGGGGGGGGGGGGGGGGGGGG8FFGFGGGFFGGGGGGGGGGGGGGG7FBFCGGGGGGGGGGGGGGGGGGGGGGGGGGEGFGGGGCFGGGGGGGGGGGGEGGGGGGGFFFGFFGGGGGFGGGGGFGGFGGFFEEGDDFGFCCGGGGGGGEF:8FC9CCFEGG*?EEG5EFFFFCFDGGC4F6=FGFFG6*=C88C?B+;9*:5:>CCF4<DCF*AFCF+<6CFFF++:CFG?*1*
@M03152:184:000000000-AWYW1:1:2107:25901:7649 1:N:0:ATAGCACAATACCTGT
AAGCTCGTAGTTGAATTTCGGTTAATAAAGAATTTACGGTCCACTTCACAAAGTGAGAACTAAAATCTTTATTTCCTTCCTTTTGAAATAACTCCCGAAATTATCTAATAATTAGGGTATCAAGTATTTCAAATCTTTTACTGTGAAGAAATTAGAGTGTTCAAAGCAGGCGTATCCAAGTCTTTGAATATATTAGCATGGGATAATGAAATAGGACTTTGGCTCTACTTTCGTTGGTTTCTAGGGCTGAAGTAATGATTAATAGGGATAGTTGGGTGGAATTCTCGGGTGCCAAGGAACT
+
CCCCCF@@FEGGGGGGGGGGGEFCFGGGGGGGGFGFGGEEGGFGCFGGGGGFDFGCFFGGFGGFGGGGGGGGGGGGGGGGGGGGFGFFGGGGCFFGGGGGGCF<FFGGGGGGG9FFGFEDFCFGGAFGGGGGGGGGGGFGGFFFFGGFFFFGFGCFEFEFCFA<FFGGGGGDFEFGGGGFGDGGGGGGGGG9FGDCGGEFCGGGFFGGAFFGGFGGGG9EFFFE8D9;;ECCDGGG,4DCF:E:@>667FD6DEC7E3,@:;;?FCFD,=9=7+;5DG)59;FFGG5C5=980;8**65<0
@M03152:184:000000000-AWYW1:1:2107:26552:7667 1:N:0:ATAGCACAATACCTGT
AAGCTCGTAGTTGAATTTCGAACCTGGTCGGGCGGTCTGCCTATTGGGTACGTACTGTCTGGCTGGGTTCTACCTCTTGGTGAGCCGGCATGCCCTTAATTGGGTGTGTTGGGGAACCAGGACTTTTACCTTGAGAAAATTAGAGTGTTCAAAGCAGGCCTTTGCCTGAATACATTAGCATGGCATAATAAAATAGGACGTGCGGTTCTATTTTGTTGGTTTCTAGAGTCGCCGTAATGATTAATAGGGAGAGTTGTGTGGAATTCTCGGGTGCCAAGGAACGCCAGTCACATAGCACAAT
+
CCCCCGGGGGFGGGGGGGGGGGGGGGGGGGGGGGGGGGGGGGGFGGGGGGGGFGGGGGGGGGGGGGEGGGGGGGFGGFGGFGGGGGGGGGGGFGGFCFEFFGGGGGCEGFGGGDDGGGGGGGGGGGFGGFFFGFDDGGGGFFGFGFFFGGGGGGFGGG7FEFGGDDBFFFDFF<FFFGGGGGFGGFGGGEFGGGGGGGGGG@@:F<BFF@FCFF9,:8E:FG9BEFGGGG5E8BEEGGGFFG?F7@FGFC*:;7+++20289+<79@CEGG*:<4FG5>F*:*/:?>FC=FF77C6@+CC2
@M03152:184:000000000-AWYW1:1:2107:4411:7719 1:N:0:ATAGCACAATACCTGT
AAGCTCGTAGTTGAATTTCGGGATCAATGAGTTGGTCGTGCCCTTGGTATGAACTGGCTTTATTGGTTCTCACCTTCTAATGAACCATAATGTCATTCATTTGATGTTTTGGGGAATTAGGACTGTTACCTTGAAAAAATTAGAGTGTTTAAAGCAGGCTCGCGCTTGAATACATTAGCATGGAATAATGAAATAGGACATAGCATTCTATTTTGTTGTTTTCTAGGATCGATGTAATGATTATTATGGATAGTGGGGTGGAATTCTCGGGTGCCAAGGAACTCCAGTCACATAGAACAAT
+
CCCCCGG:CFGGGGGGGGGGGGDFGGGGGFGGGGGGGGGGGCGGCGGFGGGGGGGGGGGGGGGGFGGGGGGGGGGGGGGGGDGGGGGDFEGGGFAAE<CGGGA<9EFGGGCEGDFGFFFGA,=EEFGGGGFGGGGFCEEGFFFGGFFGFGGFGFGGFCGFFFGGGGG@FC9FFDFFD?DFE<FGGGGC9EFF9EF9FFFGG,5,7;=CAFC=EF9DFF,3D6,@E9EFEF**,,4,DFD::;F,==,=,,=FFG,,=*::**3B<+++=*/;5DFCC*=DG=FDCF+<<@*<FC7+<CFF4
@M03152:184:000000000-AWYW1:1:2107:10848:7798 1:N:0:ATAGCACAATACCTGT
AAGCTCGTAGTTGAATTTCGGGATTAATTTATTGGTCGTGCTATTGTACGTACTGGTATTATTGATTCCTACCTTCTGACGAACCATGATGTCATTAATTTGGTGTCATGGGGAATCAGGACTGTTACTTTGAAAAAATTAGAGTGTTTAAAGCAGGCTCACGCTTGAATACATTAGCATGGAATAACGAAATAGGACGTTTGATTCTATTTTGTTGGTTTCTAGGATCGACGTAATGATTAATAGGGATAGTTGGGTGGAATTCTCGGGTGCCAAGGAACTCCAGTCACATAGCACAATA
+
CCCCCGGGGGGGGGGGGGGGGGGGGGGGGGGGGGGGGGGGGGGGGGGGGGGGGGGGGGGGGGGGGGGGGGGGGGGGGGGGGGGGGGGGGGGGGGGGGGGGGGGGGGGGGGGGGDGGGGGGGGGGGGGGGGGGGGGGGGGGGGGGGGGGGGGGGGGGGGGGGGGGGGGGGGGGGGGGGGGGGGGGGGGGGGDGGGGGGGGGGGGFFDFGFGGGGFGGGGGGGGGGD9?FGEGG*>DFFFCCCF>EFFGG6=DCCGGCEGG>CECG;F<?5CGG55>CD<FF=>@6EFGFC@FFGG:++A9>*
@M03152:184:000000000-AWYW1:1:2107:15259:7815 1:N:0:ATAGCACAATACCTGT
AAGCTCGTAGTTGAATTTCGGCGTGCGCTTGGGCTGGTCGGCCGTCAAGGTCTGTACCGTTCAGGTCACGCCCCACTGTAGGATACTCACCGCTGTCCTTAACTGGGTGGCGGTAAAAGGTGTAGCCTATGGGGGCAACCCTGTAGGTTATTGCTGGGGTTCCTACTCTTTTACTTTGAGCAAATTAGAGTGTTCAAAGCAGGCAATCGAGCCTTGAATACTTCAGCATGGGATAATGGAACAGGACTGGGGTCCTGCTTTCGTTGGTTTCTAGGATCCCAGTAATGATTAATAGGGTTAG
+
@@@CCGGGGGGGGGFFCFGGFGGG@GGGGGGGGGGFGGGGEGGGGGGGFFFGGGFFFGEGGGGGGGGGDGGGGG>FGEFFGGGGGGGGGGGGGGCFGGGGGGGGGGGGGEG7FGCEFGGGGFGCFGGGGGEGGEGGGGGGGGFEFGGGGGCCFGGFGFGGGGGGGGGGGGGGGGGGGFFGC9DGG@E7FGGFED@CFG9<:<7FC,?C@7CFECG@99F+B<;9;BFFF98CCBFCG?9+>?8FF78<C*7:8ECDC+3ACFCFG*:?FFFGGG4*?755?+03<:9+09D++**3**974
@M03152:184:000000000-AWYW1:1:2107:21254:7843 1:N:0:ATAGCACAATACCTGT
AAGCTCGTAGTTGAATTTCGGGGTTAGTAGGTTGGTCATGCCTCTGGTATGTACTGGTCTCACTGATTCCTCCTTCCTGATGAACCGCAATGCCATTAATTTGGTGTTGCGGGGAATTTGGACTGTTACTTTGAAAAAATTAGAGTGTTTAAAGCAAGCTAACGCTTGAATACATTAGCATGGAATAATGAAATAGGACGTTCGATCCTATTTTGTTGGTTTCTAGGATTGACGTAATGATTAATAGGGATAGTTGGGTGGAATTCTCGGGTGCCAAGGAACTCCAGTCACATAGCACAAT
+
CCCCCGGGGGGDFFGFGGDGGGGGGGGFGGGGGGGGGGGGGGFGGGGGGGGGFGFGGGGGGGGGGGGGGGGGGGGGGGGGGGGGGGGGGGDGGGGGGGGGGGGGGGGGGGGGGGDGGGGGGGGGGGGGGFFGFGGGGGGGGGGGGGGGGGGGGGDFFGGGGGGGGGGGGGGGGGGGGGFFGGGGGGGGGGGGGGGGGGGGGFGGFGGGF9FGGGGFGGGEGFFGGGGFEGGGGEGG55CC++CCGGGFGGGFFFFDFCGGGGCC7AF+7CCC*>5DD47CFGG7E6EEF@C+0*:FCCFD:
@M03152:184:000000000-AWYW1:1:2107:7012:7921 1:N:0:ATAGCACAATACCTGT
AAGCTCGTAGTTGAATTTCGGGGTCAGTAGGTCGGTCGTGCCAACGGTATGAACTGGTCTCACTGATTCCTCCCTCTTGTAGAACCGTGATGCCATTAACTTGGTGTTGCGGGGAAACAGGACTGTTACTTTGAAAAAATTAGAGTGTTTAAAGCAGGCTAACGCTTGAATACATTAGCATGGAATAATGAAATAGGACGTCGATCTTATTTTGTTGGTTTCTAGGGTTGACGTAATGATTAATAGGGATAGTTGGGTGGAATTCTCGGGTGCCAAGGAACTCCAGTCACATAGCACAATC
+
CCCCCGGGGGGGGGGGGGGGGGGGGGGGGGGGGGGGGGGGGGGGGGGGGGGGGGGFGGGGGGGGGGGGGGGGGGGGGGGGGGGGGGGGGGGGGG9FGFGGGGFGGGGGFGGGGGGGGGGGGGFGGGGGGFFGGGGGGGGGGCFGGGGGGGGGGGGGGGGGGGGGGGGGGGGGGGGGGGGGGGGGGGGCGGGGGGFGGGGE:FEGGGGGGGGGGGGGGGGGGFGGF@FFF><EEEFFFGF?FGDGGGC=FFFGGGGGCEECFEFFDFFCC5C<CFFDCCFGG?9CG6:CC4CFEFGGGCF**
@M03152:184:000000000-AWYW1:1:2107:20153:7963 1:N:0:ATAGCACAATACCTGT
AAGCTCGTAGTTGAATTTCGAACCTGGTCGGGCGGTCTGCCTATTGGGTACGTACTGTCTGGCTGGGTTCTACCTCTTGGTGAGCCGGCATGCCCTTAATTGGGTGTGTTGGGGAACCAGGACTTTTACCTTGAGAAAATTAGAGTGTTCAAAGCAGGCCTTTGCCTGAATACATTAGCATGGCATAATAAAATAGGACGTGCGGTTCTATTTTGTTGGTTTCTAGAGTTGCCGTATTGATTAATAGGGATAGTTGGGTGGAATTCTCGGGGGCCAAGGAACTCCATTCACATAGCACAAA
+
CCCCCGGGGGGGGGGGGGGGGGGG@EGGGGGGGGGGGGGGGFGG@FGG@<ACCF<FG@FGD@CEEFEGCFFFGGGGGGG9FFEDGGGDFGDGGGGGGGGGFGGGGGGEEFGGGGGGEGGGGGGGGDGGGFDC<FFGGGGGFDGGGGGFF@FGGGGGGFGFGGGGF,>FGGGGGGGGGGGGGGGGGGGCFGGGGFGGEGGGGECCECEBC;FFEDGGGGGG5BEF7F9EF9BC7EGG*<?+1++2+1<C764:@0<CF52?586EGE++AF*)*11>>75FG6@C0+++2*009>F+++2**
@M03152:184:000000000-AWYW1:1:2107:22184:8014 1:N:0:ATAGCACAATACCTGT
AAGCTCGTAGTTGAATTTCGAACCTGGTCGGGCGGTCTGCCTATTGGGTACGTACTGTCTGGCTGGGTTCTACCTCTTGGTGAGCCGGCATGCCCTTAATTGGGTGTGTTGGGGAACCAGGACTTTTACCTTGAGAAAATTAGAGTGTTCAAAGCAGGCCTTTGCCTGAATACATTAGCATGGCATAATAAAATAGGACGTGCGGTTCTATTTTGTTGGTTTCTAGAGTCGCCGTAATGATTAATAGGGATAGTTGGGTGGGATTTTCGGGTGCCAAGGAACTCCAGTCACATAGCACAAA
+
CCCCCGGGGGGGGGGGGGGGGGGGGGGGGGGGGGGGGGFGGGGGGGGFFFFGGGGGGGGGGGGGGGGGGGGGGGGGGGGGGGGGGGGGGGGGGGGGFGGGGGGFGGGDFGGGGGGGGGGGGGGDGFFGGGGGGEFFGGGGGDGGGGGGCGGGFGGGGGGGGGGFGGDFGGGGGGGGGGGGGGGCGGGGFFGGGGGGE:F7CFCE7BEGF,CFG@CFGFFEC8;9CFGGGFEGCEEC5FC?F++<@7+A=CD66?C+<*;***/<79C?5CC55<<C9FF5EFGG?+<AABDGG77++<C7*
@M03152:184:000000000-AWYW1:1:2107:27551:8113 1:N:0:ATAGCACAATACCTGT
AAGCTCGTAGTTGAATTTCGAACCTGGTCGGGCGGTCTGCCTATTGGGTACGTACTGTCTGGCTGGGTTCTACCTCTTGGTGAGCCGGCATGCCCTTAATTGGGTGTGTTGGGGAACCAGGACTTTTACCTTGAGAAAATTAGAGTGTTCAAAGCAGGCCTTTGCCTGAATACATTAGCATGGCATAATAAAATAGGACGTGCGGTTCTATTTTGTTGGTTTCTAGAGTCGCCGTAATGATTAATAGGGATAGTTGGGTGGAATTCTCGGGTGCCAAGGAACTCCAGTCACATAGCACAAT
+
CCCCCGGGGGGGGGGGGGGGGGGGGGGGGGGGGGGGGGGGGGGGGGGGGGGGGGGGGGGGGCFGGGGGGGGGGGGGGGGGGDFFGGGGGGGGGGGGCGGGGGGGGGGGG?FGGGGGGGCEEGGGGFGGGGGGFFGGGGGGGGGGGDGGGGGGGGGGGFGGGGGGDG9CFFGGGEGFGCGFFAFG:FF9@EC;3?>FFGGG:FEE@<*<C9;BEGGGCFGEFFGF?;F6B2BE5BEE;5?@FDC9FFF6EF:F8A+<8CGEE:9ED+A@5*:75D4>F45CFFCFC<CF9=*++**++39**
@M03152:184:000000000-AWYW1:1:2107:28058:8350 1:N:0:ATAGCACAATACCTGT
AAGCTCGTAGTTGAATTTCGAACCTGGTCGGGCGGTCTGCCTATTGGGTACGTACTGTCTGGCTGGGTTCTACCTCTTGGTGAGCCGGCATGCCCTTAATTGGGTGTGTTGGGGAACCGGGACTTTTACCTTGAGAAAATTAGAGTGTTCAAAGCAGGCCTTTGCCTGAATACATTATCATGGCATAATAAAATAGGACGTGCGGTTCTATTTTGTTGGTTTCTAGAGTCTCCGTAATGATTTATAGGGATAGTTGGGTGGCATTCTCGGGTACCAAGGAACTCCAGTCACATAGCACATA
+
CC@C9FGGGGGGGGGGGGGGGGGGGAFGGGGGGGGGGGCFFF9FGGFGFFGGGGGGGGGGGGGFFDGGDGGGGGGGGGF@C7FFCFG+=4BFGGGGG@EFGFFGGGGGGGCG@F:FGGCEDFGGGAFGGGGGFFE<D<FGGGGGCDGGGGGFGGGGGGGGC@FCFGGGCGGGCA;FF,=9@;DFEFGGF;CB;F,,:>FC=FFEEFF7<2CFFC9<FGDC*=99+B?EF+2?C888**++1++4+0+<*:0*+<F++/2;8*;0C999***9*2*29*)*0*<<:?C@?7:<FF7<<+C**
@M03152:184:000000000-AWYW1:1:2107:11229:8361 1:N:0:ATAGCACAATACCTGT
AAGCTCGTAGTTGAATTTCGAACCTGGTCGGGCGGTCTGCCTATTGGGTACGTACTGTCTGGCTGGGTTCTACCTCTTGGTGAGCCGGCATGCCCTTAATTGGGTGTGTTGGGGAACCAGGACCTTTACCTTGAGAAAATTAGAGTGTTCAAAGCAGGCCTTTGCCTGAATACATTAGCATGGCATAATAAAATAGGACGTGCGGTTCTATTTTGTTGGTTTCTAGATTCGCCGTAATGATTAATAGGGATAGTTGGGTGGAATTCTCGGGTGCCAAGGAACTCCAGTCACATAGCACAAT
+
CCCCCGGGGGGGGGGGGGGGFGGGGGGGGGGGGGGGGGGGGGGGGGGGGGGGGGGGGGGGFGGGGGGGGFFGGGGGGGGGGGGGGGGGGDGFGGGGGFGGGGGGGGEGGGGGGGDGGGGGGGFGGGGGGGGGG9F>AFFGGFBADGGGGGFGFGGGFGGGGGGGGGGGGFFDGFGGFGGFFC@CGGGEDFDFFGDFGCG*FFGGGGGGG;FGGGGGGGFGGG+BC<?+?C*==EGG*AC7CFGFFF?CF?CC?FGF+CE*:*:CFGGGEC59*7DGCG3CFGGFGCFEG6C+?7:F7C4**
@M03152:184:000000000-AWYW1:1:2107:3700:8381 1:N:0:ATAGCACAATACCTGT
AAGCTCGTAGTTGAATTTCGGGATCAGTACGCTGGTCGTGCCTTCGGTATGCACTGGTTTCACTGATTCCTCCCTTCTGAAGAACCGTAATGCCATTCAGTTGGTGTGGCGGGGAATCAGGATTGTTACTTTGAAAAAATTAGAGTGTTTAAAGCAGGATCGCGCTTGAATACATTAGCATGGAATAATGAAATAGGACGTTTGATCCTATTTTTTTGGTTTCTAGGATTGACGCAATGATTATTAGGGATGTTTGTGTGGAATTCTCGGTTGCCAAGTACCTCCAGTATCATTGCACAAT
+
CCCCCGGGGGGGGFFFGGGGGG@FGGGGGFGECEGGGGGGGGFCGGGGG@FFFEFFGG<FFGGGGGGGGFFGGGGC,FFCFGFGGGDC<@DFCGFGGGFCFEFGGGGGGGGDEG+F,C?FFF,EFFFGGGGCCFFGGGGGGGGFGGGFFFDFFFDD<++:,+8>F*@7>D@FC=,FGE7<FGFFG2,?;;;,?>,DEECFF7B7;C,22,@CC@,<C*4BF6+>+29+2+*++**1**3+:3<++*+<:*0/+<<?*;;08++:*+3+/C***/0:*/**++3<A*020**++0*+09C**
@M03152:184:000000000-AWYW1:1:2107:16571:8698 1:N:0:ATAGCACAATACCTGT
AAGCTCGTAGTTGAATTTCGGATCTGGTTGGGTGGTCCGCCTGACGGCGTGTCTACTGCTCGACTGGGTCTTGCCTCTTGGTGAACCTTTGTGCTCTTTATTGAATGCATCGGGGAACCAGGGCTTTTACCTTGAGAAAATTAGAGTGTTCAAAGCAGGCCTATGCCTGACTACATTAGCATGGAATAATAAAATAGGACGTGTGGTTCTATTTTGTTGGTCTTTAAGAACCGCCGTAATGATTAATAGGGATAGTTGGGTGGAATTCTCGGTTGCCAAGGAACTCCAGTCACATAGCACA
+
<CCCCGEGFGGGGGDGGGDGGEEFDEE-;FF@BC7@CFFCCEFEE@@C@FG:6EFEFGGGGDGGGGGGGGGGD,FFFFCF9<,EF,C,C,99C9FFGGGFGGGGG9E?A,B7:+8=@B@EG7C+,,=FCAFGGGCF<9,BFG,,:?DFDD<FCA?DF8DF:FCFCA9<,>,@,,,8FGGFBFC7,,8@9@F,;,55777><F7DC*5FFF9@F@,@>DCCCBE,>;?E,;8E*::**7CGD+++=+++4+4666++>+?CG****<80<9*5:*9/*29***2;0<<CF=*3+2:?7C777
@M03152:184:000000000-AWYW1:1:2107:23487:8715 1:N:0:ATAGCACAATACCTGT
AAGCTCGTAGTTGAATTTCGGCCTTTGCCGCCCGGTCCGCCTATTTGGGTGTGTACTGGAGCGGTGGAGGCTTACCTCGTGGTGAGCTGTTATGCCCTTTACTGGGTGTGGCAGGGAACCATGATTTTTACTTTGAAAAAATTAGAGTGTTCAAAGCAGGCTTACGCCCGAATACATTAGCATGGAATAATAAAATAGGACGTGCGGTCCTATTTTGTTGGTTTCTAGGATCGCCGTAATGATTAATAGGGATAGTTGGGTGGAATTCTCGGGTGCCAAGGAACTCCAGTCACATAGCACA
+
CCCCCGGGGGGGGGGGGGGGGGGGGGGGGGGGGGGGGGGGGGGGGGGGGGGGGGGGGGGGGGGGGDGGGGGFGGGGGGGGGGGGGGGGGGGGGGGGGGGGGGGGGGGGGGGGGGGGGGGGGGGGGGGGGGGGGGGFGGGGGGGGGGDGFGGGGFGGFGGFGGGFGGGGGGGGGGGGGGGGGGGGGGGGGGGGFGGGFFGGGDE7CFCCGGGGFGFG9=F8FEGGGGGGGGFFGGC==AEEFG+:CCFGGFG6866C77@EEG>CFGGCECC35FGDFC:CCFCF@7<8<6DFFGFE+02:7
@M03152:184:000000000-AWYW1:1:2107:21461:8795 1:N:0:ATAGCACAATACCTGT
AAGCTCGTAGTTGAATTTCGGGGTTAGTAGGTTGGTCATGCCTCTGGTATGTACTGGTCTCACTGATTCCTCCTTCCTGATGAACCGTAATGCCATTAATTTGGTGTTGCGGGGAATTTGGCCTGTTACTTTGAAAAAATTAGAGTGTTTAAAGCAAGCTAACGCTTGAATACATTAGCATGGAATAATGAAATAGGACGTTCGATCCTATTTTGTTGGTTTCTAGGATTGACGTAATGTTTAATAGGTATAGTTGGGTGGAATTGCCGGGTGCCAAGGAAATCCAGTTACATAGCACAAT
+
CCCCCGGGEGFGGGGFGGGGEEC+CCFGGGGFFCFGGGGFGFFGGFFGGGGGCEFEFGGFFGGGFFGGCFEFGEFFG9<<ECFGGGGGGGGGGFEFGGDFGA,CC=F7FFCF7:+?FFGEG8FFDFGGGG9FG9E<CEEGGFGGAFFEEFGC9FFFGGGDGGGE7C7@DFG99>=C,>CCFGGGCEFGGG=B<EE,><@BFCEECEFF@;FFFGG>D8EBCFFG@CC,;<,2>BE=:5B,=;<,=15=+4::@AFCG5B*:8:BF++5*1/)//9***77*++3A++<+/29FFGG+:55*
@M03152:184:000000000-AWYW1:1:2107:17872:8962 1:N:0:ATAGCACAATACCTGT
AAGCTCGTAGTTGAATTTCGAACCTGGTCGGGCGGTCTGCCTATTGGGTACGTAATGTCTGGCTGGGTTCTACCTCTTGGTGAGCCGGCATGCCCTTAATTGGGTGTGTTGGGGAACCAGGACTTTTACCTTGAGAAAATTAGAGTGTTCAAAGCAGGCCTTTGCCTGAATACATTAGCATGGCATAATAAAATAGGACGTGCGGTTCTATTTTGTTGGTTTCTAGAGTCGCCGTAATGATTAATAGGGATAGTTGGGTGGAATTCTCGGGTGCCAAGGAACTCCAGTCACATAGAACAAT
+
CCCCCGGGGGGGGGGGGGGGGGGGGGGGGGGGGGGGGGGGGGGGGGGGGGGGGGGGGGGGGGGGGGGGGGGGGGGGGGGGGGGGGGGGGGGGGGGGGGGGGGGGGGGGGGGGGGGGGGGGGGGGGGGGGGGGGGGGGGGGGGGGGFGGGGGGGGGGGFGDGGGGGGGGGGGGGGGGGGFGGGGGGGGGGGGGGGGGGGGGGDGEGEGGFFGGGGGGGGGGGGGC9EGGGGEC=EE=E5E9+>FCGGGGG?FCGGF7E8CG=C?FFCFGGGC*CDGGDCFGG@8EA@CEF9?CFGC+AFFD*
@M03152:184:000000000-AWYW1:1:2107:11483:9226 1:N:0:ATAGCACAATACCTGT
AAGCTCGTAGTTGAATTTCGGATCTGGTGGGGTGGTCCGCCTGACGGCGTGTTTACTGCTCGACTGGGTCTTGCCTCTTGGTGAACCTTTGTGCTCTTTATTGAATGCGTCGGGGAACCAGGACTTTTACCTTGAGAAAATTAGAGTGTTCAAAGCAGGCCTATGCCTGAATACATTAGCATGGAATAATAAAATAGGACGTGTGGTTCTATTTTGTTGGTCTTTAAGAACTGCCGTAATGATTAATAGGGATAGTTGGGTGGAATTCTCTGGTGCCAAGGAACTCCAGTCACATAGCACA
+
CCCC@FGGGGGGGGGGGGGGGGGGGGGFGGGGGGGGGGGGGGGGGGGGGGGGGGGGGGGGGGGGGGGGGGGGFGGGGGGGGGGGGGGGGGGGGGGGGGGGGGGGGGGGGGGGGGGGGGGGGGGGGGGGGGGGGGFGGGGGGGGGGGGGFGGGGGGGGCFEEGGGGGGGGGGGGGGGFGCCGGGGFGFG;@DFGFGGG@FCGFGGG7FGGF;BCCE9CFG58ECEFFGFCCFGGGG=CECFGFFFGGCCFGGCEFFGDGF*;C>FF9C9AF+?+27>4>?<GGF6:@FCFFGGCFGG+7>>5
@M03152:184:000000000-AWYW1:1:2107:20929:9228 1:N:0:ATAGCACAATACCTGT
AAGCTCGTAGTTGAATTTCGGGGTTAGTAGGTTGGTCATGCCTCTGGTATGTACTGGTCTCACTGATTCCTCCTTCCTGATGAACCGTAATGCCATTAATTTGGTGTTGCGGGGAATTTGGACTGTTACTTTGAAAAAATTAGAGTGTTTAAAGCAAGCTAACGCTTGAATACATTAGCATGGAATAATGAAATAGGACGTTCGATCCTATTTTGTTGGTTTCTAGGATTGACGTAATGATTAATAGGGATAGTTGGTTGGAATTCTCGGGTGCCAAGGAACTCCAGTCACATAGCACAAA
+
CCCCCGGGGGGGGGGGGGGGGGGGGGGGGGGFGGGGGGGGGGGGGGGGGGGGGGFAFGGGGGGGGGGGGFGGGGGGGGGGGGGGGGGGGGGGGGGGGCGGGGGGGGGGGGGGGGGGGGGGGGGGGGGGGGGGFGGGFGGGGGGGFFGGGGDGGGGGGGGGGGEGEGGGGGGCFGGGGGGGGFGGGGGGGGFGFGGGCFD*@BFFGGGGGFGGGGGGGGFGDCFGFGDGGGCGFGGGCGF?FGGGGGGFGC<F?FG7F381*29BF7FG5C5CCDG>*/<FGCFEGGFGGFF7+?F6@C<5*
@M03152:184:000000000-AWYW1:1:2107:14486:9263 1:N:0:ATAGCACAATACCTGT
AAGCTCGTAGTTGAATTTCGAACCTGGTCGGGCGGTCTGCCTATTGGGTACGTACTGTCTGGCTGGGTTCTACCTCTTGGTGAGCCGGCATGCCCTTAATTGGGTGTGTTGGGGAACCAGGACTTTTACCTTGAGAAAATTAGAGTGTTCAAAGCAGACCTTTGCCTGAATACATTAGCATGGCATAATAAAATAGGACGTGCGGTTCTATTTTGTTGGTTTCTAGAGTCGCCGTAATGATTAATAGGGATAGTTGGGTGGAATTCTCGGGTGCGAAGGAACTCCCGTCACATACCACTAA
+
CCCCCGFFEG;EFEAFGGGGGGFGGGGGGGGGGGGEGGGGFFEGGGGGGDFGGGFFFFGGGFDGD@FGEGGGGGGGGGGCFG<<CFG4=@CEDG<DCF,EFGGGGGECFFGGGDGGGGGFGGGGGCCG<FF,5C=AEFGCFBFGGGGFFGGGEDFGFFFFGGGFFFGGGGGCBFFCFAFFGGGGGGGGG9EC@BDECCFDC*7FC<BE<2CFFCFGFGGEFECE7C+A>+1:CE5*=7CCC9CFFCFGGG568C9+3*;;C5+:<9EG****29)*))0>GC6CG**2A37<<***<<*2*
@M03152:184:000000000-AWYW1:1:2107:16414:9303 1:N:0:ATAGCACAATACCTGT
AAGCTCGTAGTTGAATTTCGAGATCAGTACGCTGGTCGTGCCTACGGTATGCACTGGTGTCACTGGTTTCTCCCTTCTGAAGAACCATCATGTCATTAAGTTGGTGTGGCGGGGAATCAGGACTGTTACTTTGAAAAAATTAGAGTGTTTAAAGCAGGCTCGCGCTTGAATACATTAGCATGGAATAATGAAATAGGACGTTTGACCCTATTTTGTTGGTTTCTAGGATCGACGTAATGATTAATAGGGATAGTTGGGTGGAATTCTCGGGTGCCAAGGAACTCCATTCACATAGCAAAAT
+
CCCCCGGFGGGGGGGGGGGGGGGGGGGGGGGGGGGGGGGGGGGFGGGGGGGGGGGGGGGGGGGGGGGGGGGGGGGEGGGGGGGGGGGGGGGGGGGGGGFGGGGFGGGGGFGGGGGGGGGGFDGGGGGGGGGGDFGGGGGGGGGGGGGFGGGGGGGGGFGGGGGGDCFGGGGGGGGFGGGGGGGFGGGGFCFGGGG9FEGGGGGCFFGFFFGGGGGGGGGGGGCEG9:CEE;8*:*C@FF9CGDC9>ECCCC?EFD7CC>CC;E7DCGEEF=FCCFFGCFF6FC+:8+3<6:EGFF+32*0*
@M03152:184:000000000-AWYW1:1:2107:4895:9321 1:N:0:ATAGCACAATACCTGT
AAGCTCGTAGTTGAATTTCGGGGTTAGTAGATTGGTCGTGCCTTTGGTACGTACTGGTCTTACTGATTCCTCCTTCCTGATGAACCGTAATGCCATTAATTTGGTGTTGCGGGGAAACTGGACTGTTACTTTGAAAAAATTAGAGTGTTTAAAGCAAGCTAACGCTTGAATACATTAGCATGGAATAATGAAATAGGACGTTCGATCCTATTTTGTTGGTTTCTAGGATTGACGTAATGATTAATAGGGATAGTTGGGTGGAATTCTCGGGTGACAAGGAACTCCAGTCACATAGCACAAT
+
CC9CCFGGGGEGGDFGGFFGGGGFEDGFFFGGFFGGGGGGGFGGGFGGGGGGFGGGGGGGGFGGGFGGGGGGGGFGGGGGGCCEGDGEGDF9FCDCG<FGDGGFGGFEGGDGGD@CDFFGGGGGGFGGGGGGFGFFFGGEGFF9BBDDDDFFGFFFFG7FFFDGEEGDFFFGGF@FFDCGDFGGFABE,3@CFFGCFAFGGGGGG,5C9FGGF9BFC6CGCF,?A@?C;<:F;CE58CE@FDFFF=;7=676+CC+>*8;=BC+;<BC*7:/2*0:7C><:CGF88<++9CF+2*0<+0**
@M03152:184:000000000-AWYW1:1:2107:5549:9332 1:N:0:ATAGCACAATACCTGT
AAGCTCGTAGTTGAATTTCGAACCTGGTCGGGCGGTCTGCCTATTGGGTACGTACTGTCTGGCTGGGTTCTACCTCTTGGTGAGCCGGCATGCTCTTAATTGGGTGTGTTGGGGTACCAGGACTTTTACCTTGAGAAAATTAGAGTGTTCAAAGCAGGCCTTTGCCTGAATACATTAGCATGGCATAATAAAATAGGACGTGCGGTTCTATTTTGTTGGTTTCTAGAGTCGCCGTAATGCTTCATAGGGATAGTTGGGTGGAATTCTCGGGTGCCAAGGAACTCCATGCACATAGCACAAC
+
C@@CCGGGGGGGGGGGGGGGGGGGGFGGGGGGGGGGCFFCFGFGGCFEFCGECECFGGGGG?FFGEGGFGFFFGGE<FGGGGGGGGGGGGGGGGGGGGGC?FFCEGCGDEFGGDF=AFGGGGGFGFGGGFGGFBEGDF<FGGGGGGGGGFGGGGGGFCFDGGGGGFFGEDCFGGGAEC:AF9BFCFGG@FGGDGGGDFFGG>CFGC<7E<;@FGDCEGGCCEF?++?AG?EDECC58EC+;E+0:++=CCC6<+<?F8CC5FGGG?G9C*:>EG4>*9:9CGGGGG++2*:9?FF6CFC**
@M03152:184:000000000-AWYW1:1:2107:13612:9351 1:N:0:ATAGCACAATACCTGT
AAGCTCGTAGTTGAATTTCGAACCTGGTCGGGCGGTCTGCCTATTGGGTACGTACTGTCTGGCTGGGTTCTACCTCTTGGTGAGCCGGCATGCCCTTAATTGGGTGTGTTGGGGAACCAGGACTTTTACCTTGAGAAAATTAGAGTGTTCAAAGCAGGCCTTTGCCTGAATACATTAGCATGGCATAATAAAATAGGACGTGCGGTTCTATTTTGTTGGTTTCTAGAGTCGCCGTAATGATTAATAGGGATAGTTGGGTGGAATTCTCGGGTGCCAAGGAACTCCAGTCACATAGCACAAA
+
CCCCCGGGGGGGGGGGGGGGFGGGGGGGGGGGGGGGGGGGGGGGGGGGGGGGGGGGGGGGGGGGGGGGGGGGGGGGGGGGGGGGGGGGGGGGGGGGGGGGGGGGGGGGGGGDGGGGGGGGGGGGGGGGGGGGGGGGGGGGGGGGGGGGGGGGGGGFFEEGGGGGGGAFGGGGGGGGGA@FFFGGGGGGGFFGFFGG7<FFGDCEEFGGGFGGGGGGGGF>F6+?CC9FGGGGG>:E=FF;F?FCFC7E6:DFGGFFG=EGGFGFG?9+5>=5**9CGGFGFF+@+<2A96CFF7:6++20*
@M03152:184:000000000-AWYW1:1:2107:18880:9515 1:N:0:ATAGCACAATACCTGT
AAGCTCGTAGTTGAATTTCGAACCTGGTCGGGCGGTCTGCCTATTGGGTACGTACTGTCTGGCTGGGTTCTACCTCTTGGTGAGCCGGCATGCCCTTAATTGGGTGTGTTGGGGAACCAGGACTTTTACCTTGAGAAAATTAGAGTGTTCAAAGCAGGCCTTTGCCTGAATACATTAGCATGGCATAATAAAATAGGACGTGCGGTTCTATTTTGTTGGTTTCTAGAGTCGCCGTAATGATTAATAGGGATAGTTGGGTGGAATTTTCGGGTGCCAAGGAACTCCAGTCACATCGCACAAT
+
CCCCCGGGGGGFGGGGGGGGGGGGGGGGGGGGDGGGEGFGGGCGGFFGGCGGGFGGGGGGGGDGGGEGGGGGGG?EFGGG9FFFGGGGGGEFCFEGGCFGGGGFGGGGGGFD:FGGGGGGDGGGGGCDFAEFG9FDDFGGGGFGAFGFGFFFCFGGGFGE><FAFGFGFFCCC9FGF@:DFF@FFG7@ECFFCFGCDFFD@FFFGGGEF@FFGFFCECF*BF+?CCGGGGCE****35+>7A<C?+A+C?FCCGGFE5CE*;?FD+++/25>5D4CDF>5CF6+<8+<6=DF?*7C**)9*
@M03152:184:000000000-AWYW1:1:2107:24472:9538 1:N:0:ATAGCACAATACCTGT
AAGCTCGTAGTTGAATTTCGGGGTTAGTAGATTGGTCATGCCTCTGGTATGTACTGGTTTCACTGATTCCTCCTTCCTGATGAACCGTAATGCCATTTATTTGGTGTTGCGGGGAATTTGGACTGTTACTTTGAAAAAATTAGAGTGTTTAAAGCAAGCTAACGCTTGAATACATTAGCATGGAATAATGAAATAGGACGTTCGATCCTATTTTGTTGGTCTCTAGGATTGACGTAATGATTAATAGGATAGTTGGGTGGAATTCTCGGGTGCCAAGGAACTCCAGTCACATAGCACAATC
+
CCCCCGGGCFGGGGFGGGGFGDGGGGGGGGGGGGGGGGGGGGDGGFGGEFGGGGGGGGGGGGFGGGGGGDGGGFGGGGGGGGGGGGGGGGGFGG?<FGAFGGGGGFGGGGGGGGDFGGFFFFGGGGFCFEFGCFGGCGGGGGCFAFFGGGGGAFGGFGGGGGFDFGGDGGGFGAFFGGF9FFF:CEGFGGEFEFFGG9>FGGCCGGGDGCGFGC,>DCFE9DFF@FGGGGGGGGEF5FCFGFFEC:CE7+2=CGG68ED7*2?87A+=*:7<5CF45954:+<8+8+<+1*0<*7++29>*
@M03152:184:000000000-AWYW1:1:2107:19350:9550 1:N:0:ATAGCACAATACCTGT
AAGCTCGTAGTTGAATTTCGGGATCAATTTATTGGTCGTGCCAACGGTACGCACTGGTACAATTGGTTTCTCCCTTCTGACGAAGCACGATGTCATTAATTTGATGTTGTGGGGAATCAGGACTGTTACTTTGAAAAAATTAGAGTGTTTAAAGCAGGCTTTGGCTTGAATACATTAGCATGGAATAATGAAATAGGACGTTTGATCTTATTTTGTTGGTTTCTAAGATCGACGTAATGATTAATAGGGATAGTTGGGTGGAATTCTCGGGTGCCAAGGAACTCCAGTCACATAGCACAAT
+
CCCCCGGGGGGGGGGGGGGGGGGGGGGGGGGGGGGGGGGGGGGGGGGGGGGGGGGGGGGGGGGGGFGGGGGGGGGGGGFGGGGGGGGGGFGGGGGGGGGGGGGFGGGGGGGGGGGGGGGGGGGFFGGGGGGGGGGGGGGGGGGGGGGGGGGGGGGGGGGGGGGGGGGGGGGGGGGGGGGFGGGGGGGGGGGGGGGGGGGGGGGGGGFGGGGGGGGGGGGGEFGGFGGGGG5EGGGGFGFFGGGGGGFGG6*:CFC+@CGDEF??CFGG=CEGDGGGCFFDC=C?EGGGDFGEGGFFFGD9*
@M03152:184:000000000-AWYW1:1:2107:18160:9603 1:N:0:ATAGCACAATACCTGT
AAGCTCGTAGTTGAATTTCGGGATCAATTTATTGGTCGTGCCAACGGTACGCACTGGTACAATTGGTCTCTCCCTTCTGACGAAGCATGATGTCATTAATTTGATGTCGTGGGGAATCAGGACTGTTACTTTGAAAAAATTAGAGTGTTTAAAGCAGGCTTTGGCTTGAATACATTAGCATGGAATAATGAAATAGGACGTTTGATCTTATTTCTTTGGTTTTTAAGATCGACGTAATGATTAATAGGGATAGTTGGGTGGAATTCTCGGTTGCCAATGAACTCCAGTCACATAGAACAAA
+
CCCCCGGGEFGGGG<FFGGGGGGGGDCFGGFFGCFGGEFCGFGGCFEFGGGG@FCCEAFGGGGGFFGFGCACGGGGGGGGGGEFGDFGGFGFGGGGGGGGGGGCGGGFFDEGGGGGGGFFG<AEEGGGGFGGGGGG<FFEFG<FFF9FGFFFGGGFGGDAFFGGG8FEGGGEGCFGFFFFCD@:FFFBFGG>C9@9@=<FFFFFDCBDFGGGGF,3EF,4DB*>>,9<DCF*44/A@CF?FF7,=+1<68F?69CFCGEC=*?CC7EA=F/*/9CF4*)*<9<C6++<99*0<7*02:>**
@M03152:184:000000000-AWYW1:1:2107:17047:9613 1:N:0:ATAGCACAATACCTGT
AAGCTCGTAGTTGAATTTCGGGGTCAGTAGGTCGGTCGTGCCACCGGTATGAACTGGCTTCACTGATTCCTCCCTCTTGTAGAACCGTGATGCCATTAATTTGATGTTGCGGGGAAACAGGACTGTTACTTTGAAAAAATTAGAGTGTTTAAAGCAGGCTAACGCTTGAATACATTAGCATGGAATAATGAAATAGGACGTCGATCTTATTTTGTTGGTTTCTAGGGTTGACGTAATGATTAATAGGGATAGTTGGGTGGAATTCTCGGGTGCCAAGGAACTCCAGTCACATAGCACAATC
+
CCCCCGGGGGGGGFFGGGGGGGGGGGGGGGGGGGGGGGGGGGGGGGGGGGGGGGGGGGGGGFGGGGGGGGGGGGGGGGGGGGGGGGGGGGGGGGGGGGGGGGGGGGGGGGGGGGGGGGGGGGGGGGGGGGGGGGGGGGGGGGFGGGGFGGGGGGGGGGGGGGGGGGGGGGGGGGGGGGGGGGGGGGGGGGGGFGGGGGGGGDGEGGGGGGGGGGGGGGCGGGGGGGGGGGGGGGGFGGGEGGGFGGDGFCFGGGGCEEGGC?CF=C9EGEGGEG>07CFGG6<<CFF6AFFGGCDFCG0*0
@M03152:184:000000000-AWYW1:1:2107:16821:9667 1:N:0:ATAGCACAATACCTGT
AAGCTCGTAGTTGAATTTCGGGGTTAGTAGATTGGTCGTGCCTCTGGTATGCACTGGTCTTACTGATTCCTCCTTCCTGATGAACCGTAATGCCATTAATTTGGTGTTGCGGGGAAACTGGACTGTTACTTTGAAAAAATTAGAGTGTTTAAAGCAGGCTAACGCTTGAATACATTAGCATGGAATAATGAAATAGGACGTTCGATCCTATTTTGTTGGTTTCTAGGATTGACGTAATGATTAATAGGGATAGTTGGGTGGTATTTTCGGGGGCCAAGGAACTCCAGTCACATAGAACAAA
+
CCCCC@FGGGGGGFFGGGGGGGGFGGFEGFGGGGGGGGGGGGGGGGGGGGGGGGGFGGGGGFGGGGGGGGGGGGGFGFGGGGGGGGGGFEGGGC@FFFGGEEFFG<EEGGDEGDCFFGGGGGGGGFGGGGGGGGGFFGGGGAFF,8?FFFF9DFFGGGGGGGF>CFGGDFDDFGGGGGGGGGGCFFGGGDGGGGGFGGFGGGF7>FGCFGCBEG,>:=C:BE;;BFG,BFC,1:EC/:++;514+;EC*2269@CG?3***1;BF+;>CCD)2)9C<D>FDF?C++20097<<C>+0+*9*
@M03152:184:000000000-AWYW1:1:2107:20056:9668 1:N:0:ATAGCACAATACCTGT
AAGCTCGTAGTTGAATTTCGGGGTTAGTAGGTTGGTCATGCCTCTGGTATGTACTGGTCTCACTGATTCCTCCTTCCTGATGAACCGTAATGCCATTAATTTGGTGTTGCGGGGAATTTGGACTGTTACTTTGAAAAAATTAGAGTGTTTAAAGCAAGCTAACGCTTGAATACATTAGCATGGAATAATGAAATAGGACGTTCGATCCTATTTTGTTGGTTTCTAGGATTGACGTAATGATTAATAGGGATAGTTGGGTGGAATTCTCGGGTGCCAAGGAACTCCAGTCACATAGCACAAT
+
CCCCCGGGGGGGGGGGGGGGGGGGGGGFGGGGGGGGGGGGGGGGGGGGGGGGGGGGGGGGGGGGGGGGGGGGGGGGGGGGGGGGGGGGGGGGGGGGGGGGGGGGGGGGGGGGGGGGGGGGGGGGGGGFGGGGGGGGGGGGGGGGGFGGGGEGGGGGGGGGGGGGGGGGGGGGGFGGGGFGGGFFGGGGGGGGFGGGFCCGGGGGGEGGGGGFGGGGGGFGGGGGGGGGGGGGF5=F5CCF=@FEGGGGGGGGGGGGGGGGGGGFGGFFCC:CGD*:9FF<ECFF+88:+=FFF>:?@?C7*
@M03152:184:000000000-AWYW1:1:2107:10899:9671 1:N:0:ATAGCACAATACCTGT
AAGCTCGTAGTTGAATTTCGGGATTGGGATATATCGATCGTGCCTTTAGGGGCATGAAACGGTGTGTAGCCAATTTCTCACCTTCTGGTGAGTCGGGATGCTCTTGGGTGTTTCGATGAATCAGGACCTTTACTTTGAAAAAATTAGAGTGTTCAAAGCAGGCCTTTGCCTGAATACATTAGCATGGCATAATAAAATAGGACGTGCGGTTCTATTTTGTTGGTTTCTAGAGTCGCCGTAATGATTAATAGGGATAGTTGGGTGGAATTCTCGGGTGCCAAGGAACTCCAGTCACATAGCA
+
CCCCCGGGGGGGGGGGGGGGGGDGGGGGGGGGGGGGGGGGGGGGGGGGGGGGGGFEFGGGGDGGGGGGGGGGGGGGGGGGGGGGGGGGGGGGGGGGGCFGGFGGGGGGGGGGGGGGGG<<<<CFFFGGFGGGGGGGGGGGGGGGGGGGGGGGGGGGGGFF@FGGGGGGF9DEGFGGCFGGGFGFGFGCGFGGGGGGD<F9F<,++3@:CBFEGACFGG;DFCGGGG,>>CE:CFGGGDEDCG?@EFFCFFDFF?=68@B@6*=85C9CC9E+5*599D4:08==C@FFGFGC<77+<97<:
@M03152:184:000000000-AWYW1:1:2107:16304:9801 1:N:0:ATAGCACAATACCTGT
AAGCTCGTAGTTGAATTTCGAACCTGGTCGGGCGGTCTGCCTATTGGGTACGTACTGTCTGGCTGGGTTCTACCTCTTGGTGAGCCGGCATGCCCTTAATTGGGTGTGTTGGGGAACCAGGACTTTTACCTTGAGAAAATTAGAGTGTTCAAAGCAGGCCTTTGCCTGAATACATTAGCATGGCATAATAAAATAGGACGTGCGGTTCTATTTTGTTGGTTTCTAGAGTCGCCGTAATGATTAATAGGGATAGTTGGGTGGAATTCTCGGGTGCCAAGGAACTCCAGGCACATAGAACAAT
+
CCCCCGGGGGGGGGGGGGGGGGGGGGGGGGGGGGGGGGGGGGGGGGGGGGGGGGGGGGGGGGGGGGGGGGGGGGGGGGGGGGGGGGGGGGGFGGGGGFGGGGGGGGGGGGGGGGDGGGGGGGGGGGGFGGGGGGGGGGGGFFGFGGGGGGGFGGGGGGGDGGGEFGGGGGGGGGGGGGGGGGFGGFGGGGGGGCDGFFGGGGGGGCCFFFGGGGGGGGGEGGFFGGGGGGGDECEGGGFFCGFFGGGFC6CFGGF768>CEF99C+0<75C*:D<CFGFGCEGC<C+**09CGF7+<EDF*
@M03152:184:000000000-AWYW1:1:2107:4820:9824 1:N:0:ATAGCACAATACCTGT
AAGCTCGTAGTTGAATTTCGGGACCGGTGGGTTGGTCGTGCCTCCGGTACGTACTGGCTCTACCGGTTCCTCCCTTCTTAAGAACCACGATGTCATTAATTTGGTGTCATGGGGAATCAGGACTGTTACTTTGAAAATATTATAGTGTTTAAAGCGGGCTAAAGCTTGAATAGATTAGCATAGAATAATGAAATAGGACGATTGATCTTATTTTGTTGGTTTCTAAGATCGACGTAATGATTAATAGGGATAGTTGGGTGGAATTCTAGGGTGCCAAGGAACCTCAGTTACATAGCACAAA
+
<6@C-CF@FDCFFF9<F@FF:+@CCFE6@FCGCF>B<@BFCGCE,@7FGGDFF,,EAED8C<CEC7@>=8FFE:FF<?,,CFD?FCF,?+DEF,FFE<??A,<BE+BFG??FGGGGC,5,?,BFGEFGGGCFAFFCA,:???,855BFD8FAFGC=>7C@GG9,EFCD,3,,8,,,@>AFC,8D;@D@>A9F,>;,D73>*>D<,@?,@<<DF,,,6CF::,B,,4?,>CCGEGEF**1+C<+1C7<6629?<2++<*14?*<@6+00:+:***07*1)9:8***0:+39:@+:7CF+*2*
@M03152:184:000000000-AWYW1:1:2107:20739:9855 1:N:0:ATAGCACAATACCTGT
AAGCTCGTAGTTGAATTTCGGGGTCAGTAGGTCGGTCGTTCCAACGGTATGAGCTGGTCTCACTGATTCCTCCCCCTTGTAGAACCGTGATGCCATTAACTTGGTGTTGCGGGGAAACAGGACTGTTACTTTGAAAAAATTAGAGTGTTTAAAGCAGGCTAACGCTTGAATACATTAGTATGGAATAATGAAATAGGACGTCGATCTTATTTTGTTGGCTTCTCGGGTGGACGTAATGATTAATAGGGATAGTTGGGTGGAATTCTCGGGTGCAAATGATCTCCAGGCACTTCGCACAATC
+
@CCC-CF@@FB@F<CEFEDA:@FG7<F@CFAC@FCFEEF,;FAGF7+FF@8,EAFG8F9FEEFGF9,CF@DFC@,CE,,6C@,9E,+8<<FCCCFAFAEDACF<F<<:4,++>@:+4A,=4,+,BEFGGGEGG<,,5,3A=FGCFCD8,3,E=F,,,>F>8D,5+8+3@DF@<FCGFF,@,@,=B9,3@AE9DF9EGDFG**::*<<;,27,4BC<EC,8,?C+***:**3281/**=+5:+><:786*2969<<68/:*/+93*++/**/9**0**:9*+2+<++**2)0<A*/*:557*
@M03152:184:000000000-AWYW1:1:2107:15965:9856 1:N:0:ATAGCACAATACCTGT
AAGCTCGTAGTTGAATTTCGGGGTCAGCATGTTGGTCGTGCCACAGGTACGTACTGGCTTTGCTGATTCCTCCCTCTTGACGAACCGTAATGCCATTAATTTGGTGTTGCGGGGAATCAGGACTGTTACTTTGAAAAAATTAGAGTGTTTAAAGCAGGCATGCGCTTGAATACATTAGCATGGAATAATGAAATAGGACGTTCGATCCTATTTTGTTGGTTTCTAGGATTGACGTAATGATTAATAGGGATAGTTGGGTGGAATTCTCGGGTGCCAAGGAACTCCAGTCACATAGCACAAT
+
CCCCCGGGGGGGGGGGGGGGGGGGGGGGGGGGGGGGGGGGGGFFGGGGGGGGGGGGGGGGGGGGGGGGGAFGEEFGGGGGGFEGGGGEG:FFGGGGGGGGGFGGFG<FGGGGGGCEGGGGGGFGFGGGGGFGFFGGGGC8ADFGGGGGGGGGGGGFFGGGGGGGGGGGFGGGFGGGGGFEAFGGGGGGGGGGFGG9C9>FFGFEGGGDGCGGGG9FCFFGGGFFG+:CGGGGGE8**1><7<+CCCFFF6C??F?7C5CG5;9C6??CEFC*53779C.*6EGGFF+<E*:<CGC6@9D4*
@M03152:184:000000000-AWYW1:1:2107:15245:9881 1:N:0:ATAGCACAATACCTGT
AAGCTCGTAGTTGAATTTCGGGGTTAGTAGATTGGTCGTGCCTTTGGTACGTACTGGTCTTACTGATTCCTCCTTCCTGATGAACCGTAATGCCATTAATTTGGTGTTGCGGGGAAACTGGACTGTTACTTTGAAAAAATTAGAGTGTTTAAAGCAAGCTAACGCTTGAATACATTAGCATGGAATAATGAAATAGGACGTTCGATCCTATTTTGTTGGTTTCTAGGACTGACGTAATGATTAATAGGGATAGTTGGGTGGAATTCTCGGGTGCCAAGGAACTCCAGTAACATAGCACAAA
+
CCCCCGGGGGGGGGGGGGGGGGGGGGGAFGFGGGGGGGEGGGGGGGGGGGGGGGGGGGGGGGGGGGGGCGGGGGGGGGGGGGGGGGGGGGGGGGGGGGGGGGGGGGGGGFGGGGGGGGGGGGGFFGGGGGGGGGGGGGGGGGGGGGGGGGGGGGGGGGGCFDFEGGGGGGGGGGGGGGGGGGGGGGGGGGGGGDGGDFGGGGGGGCCFFDFGFGGGGGGGGGFFFFGG,C>FFEEGGGGGGGGGGGGGGGGFGGFCE=EGC>?FGGGG==C5=DDFC<FGFAFF6@F9+9:9FFCF:EDC*
@M03152:184:000000000-AWYW1:1:2107:11420:9883 1:N:0:ATAGCACAATACCTGT
AAGCTCGTAGTTGAATTTCGGCCTTTGCCGCCCGGTCCGCCTATTTGGGTGTGTACTGGAGCGGTGGAGGCTTACCTCGTGGTGAGCTGTTATGCCCTTTACTGGGTGTGGCAGGGAACCATGATTTTTACTTTGAAAAAATTAGAGTGTTCAAAGCAGGCTTACGCCCGAATACATTAGCATGGAATAATAAAATAGGACGTTCGATCCTATTTTGTTGGTTTCTAGGATTGACGTAATGATTAATAGGGATAGTTGGGTGTAATTCTCGGGTGCCAAGGAACTCCAGTCACATAGCACA
+
CCCCCGGGGGGGGGGGGGGGGGGGGGGGGGGGGGGGGGGGGGGGGGGGGGGGGGGGGGGGGGGGGGGGGDGGGGGGGGGGGGEGGGGGGGGGGGGGGGGGGGGGGGGDGGGGGGGGGGGGGGGEGGFGGGGGGGGGGGGGGGGGGGGGGGGGGGGGGGGGGGGGGGGGGGGGGGGGGGGGGGFFGGGGGGGGGGGGGGGGGGGGGGGCEEFCCC9FGGGGGGFGGGFF96?;<?9;;C=FDGGGGGG7FC46CF?FCFGCEE/:CE?+++:5*9975::F52;80CGC6*9:CF7<FFGGF
@M03152:184:000000000-AWYW1:1:2107:17247:9939 1:N:0:ATAGCACAATACCTGT
AAGCTCGTAGTTGAATTTCGAACCTGGTCGGGCGGTCTGCCTATTGGGTACGTACTGTCTGGCTGGGTTCTACCTCTTGGTGAGCCGGCATGCCCTTAATTGGGTGTGTTGGGGAACCAGGACTTTTACCTTGAGGAAATTAGAGTGTTCAAAGCAGGCCTTTGCCTGAATACATTAGCATGGCATAATAAAATAGGACGTGCGGTTCTATTTTGTTGGTTTCTAGAGTCGCCGTAATGATTAATAGGGATAGTTGGGTGGAATTCTCGGGTGCCAAGGAACTCCAGTCACCTAGCAAAAA
+
CCCC@FGFGGGGGGGGGGGGGGGGGGGGGGGGGGGGGGGGGCGGGGGGGGGGGGGGGGGFGGGGGGGGGGGGGFGGGGGGGGGGGGGGGGGGGGGGGGGGGGGGGGGGGGFGGGGGGFGGGFGGGGGGG9CFGGFGEDEFFGGGGGGGCFFGGGGGGGGGGGGFGGGGFGGDFFFFC@DGGG7FFFGGGGFGCFGGGGGGGEGGGEEGBBFFGFC<FGDEFFCFG?96?FEE=EEE*1CFGGCG9:<?FG*2ACFGGCC8C>F?4<0+*/:9>3*:CF>F6:E+<6<CCF>+<>0?<+09*
@M03152:184:000000000-AWYW1:1:2107:19977:10006 1:N:0:ATAGCACAATACCTGT
AAGCTCGTAGTTGAATTTCGGGGTCAGTAGGTCGGTCGTGCCACCGGTATGAACTGGCTTCACTGATTCCTCCCTCTTGTAGAACCGTGATGCCATTAATTTGATGTTGCGGGGAAACAGGACTGTTACTTTGAAAAAATTAGAGTGTTTAAAGCAGGCTAACGCTTGAATACATTAGCATGGAATAATGAAATAGGACGTCGATCTTATTTTGTTGGTTTTCTTGGGTTGACGTAATGATTAATAGGGATAGTTGGGTGGAATTGTCGGGTGCCAAGGAACCCCAGTCACATAGCACAAC
+
CCCCCGGF;@8FEFFGGGCFCCF@CDEFDGGFGGCF;F@FGCF,CFG+@FFGGGFGGF,,EEFAGGCFGGGGG,CFFFGCEGDGEEE6<<,EFF96F<F55EE??FFD<F::=FDCFFGFC<B8<<EF,EEFFGGGGFEGGGG9FGDC<FDF3>FFFGDGFGGGC@+@EGG<FCFFFEFGC,@BEAFCFGCFGGGCC@FG*>C*1,6@@CCFGCF:CF:BCB9++5B5C>EGGCC8AFGGGGG7<7CE:6>*>?9?<58CED:CF+3<CC5D=3*?*1)7C2**;CE+9*:<97:6+<0*/
@M03152:184:000000000-AWYW1:1:2107:8043:10162 1:N:0:ATAGCACAATACCTGT
AAGCTCGTAGTTGAATTTCGGGGTTAGTAGATTGGTCGTGCCTTTGGTACGTACTGGTCTTACTGATTCCTCCTTCCTGATGAACCGTAATGCCATTAATTTGGTGTTGCGGGGAAACTGGACTGTTACTTTGAAAAAATTAGAGTGTTTAAAGCAAGCTAACGCTTGAATACATTAGCATGGAATAATGAAATAGGACGTTCGATCCTATTTTGTTGGTTTCTAGGATTGACGTAATGATTAATAGGGATAGTTGGGTGGAATTCTCTGGTGCCAAAAGAAAATCCAGTCACATAGCACA
+
CCCCCGGGGFGGGGGGGGGFGGGGGGGEGGGGGGGGGGFGGFGGGGGGGFFFEFF@,FFGGFGGFGGFGGFGGGGDGGGGFEGGGGGFGGFFGFGGGDGGGGGFGFFCFGGGGGGEGFFGDFEFGGGGGGFF9EF?FFECFFEADGGGG?AEFGGGGGG?FFDCFGCFG8F<,>FFGFGGGEE,@FGGFAECFCCBFEFEGCF@FGGGGGGF@DGGDE7B>CCFGGG?EGFF7C8*:5AFFFF7++>+=*;6>@9CF5BE58CFG7B@+<?0:?5CF*)**02*<+++09*++0*3<7D>F
@M03152:184:000000000-AWYW1:1:2107:23593:10182 1:N:0:ATAGCACAATACCTGT
AAGCTCGTAGTTGAATTTCGGACCTGGCTGGGTGGTCTTGCCGCAAGGTAAGCACTGCTCTGGTCGGGTCTTTCTTTCTGGAGCTCTTGCGTGCTCTTAACTGAGTGCGCAAATTGATCCAGGACTTTTACTTTGAAAAAATTAGAGTGTTTAAAGCAGGCTTACGCTTGAATACATTAGCATGGAATAATAGAATAGGACTTTGGTTCTATTTTGTTGGTTTCTAGGACCGAAGTAATGATTAATAGGGATAGTTGGGTGGAATTCTCGGGTGCCAAGGAACTCCAGTTACATAGCACAA
+
CCCC@FGC;FFFGGGGGGGFGCEEGGGG<FCGGGEG<FCCFGGGGG@8FGEF9FGFCFFGGGGFGGGGGEFGGFEGFGGGDGFCGGGG9?>BFGGGGCFCGG9FFFGGDEGGG9FGGFEG,E8BCFEGGCGGBEG9?BA8FEFE<FGGG<FDGCGDGDGGGCFFFGCEE3D,@DEFGGGGGGGGFGFCDFGGG9>FC9D:D,>CB<@F;FBFDEF9DFEC8DGEF,,DDF8B*BEC74,B7CC@CGCEC000:CCF++1BE>G?F62>C*:)*/57D4)7E?6CCC6<9*:EED7++<DG4
@M03152:184:000000000-AWYW1:1:2107:15559:10191 1:N:0:ATAGCACAATACCTGT
AAGCTCGTAGTTGAATTTCGGGATCAATCTATTGGTCGTGCCAACGGTACGCACTGGTACAATTAGTTTCTCCCTTCTGACGAAGCATGATGTCATTAATTTGATGTCGTGGGGAATCAGGACTGTTACTTTGAAAAAATTAGAGTGTTTAAAGCAGGCTTTGGCTTGAATACATTAGCATGGAATAATGAAATAGGACGTTTGATCTTATTTCGTTGGTTTCTAAGATCGACGTAATGATTAATAGGGATAGTTGGGTGGAATTCTCGTGTGCCAATGAACTCAAGTTACATAGCACAAT
+
CCCCCFGGGGGFGFGACFFFDG:CF@DFFGGGGGGGGGGGGGGAFGGGGGGG>GGGGGGGEFGGFFFFFFFFGGFGGGGGGGGCGGGGGAFGGGGGGGGGEGGCEFFGGGGGGGGEGGGGGD7FFEGGGGGGGFAFGCCFGFDFFGGFFFCEFCGGFFGFFGGG8FFF,BFF<DFF<<BGFGF8DDFCFGGFE>EE7FFCEFGGF9;,@3=FGFC:8:F@8DCGFFCDFDF8*4:*:7<=7>1=@:;6,,90>=;++8388=FF6=9FG/*/*2:79*/+29C:+++++**++2*<<FGF*
@M03152:184:000000000-AWYW1:1:2107:16949:10193 1:N:0:ATAGCACAATACCTGT
AAGCTCGTAGTTGAATTTCGGGGTTAGTAGGTTGGTCATGCCTCTGGTATGTACTGGTCTCACTGATTCCTCCTTCCTGATGAACCGTAATGCCATTAATTTGGTGTTGCGGGGAATTTGGACTGTTACTTTGAAAAAATTAGAGTGTTTAAAGCAAGCTAACGCTTGAATACATTAGCATGGAATAATGAAATAGGACGTTCGATCCTATTCTGTTGGTTTCTAGGATTGACGTAATGATTAATAGGGATAGTGGGTGGAATTCTCGGGTGCCAAGGAACTCCATTCACATAGCACAATC
+
CCCCCGGGGGGGGGGGGGGGGGGGGGGGGGGGGGGGGGGGGGGGGGGGGGGGGGGEDGGGGGGFDGGGFFFGGGGGGGGGGGGGGGGGGGGGGGGGGFFGGGGGFGGGGGGGGGFGGGGFGGGGGGGGGGGGFFFGGGGFFGFGGGGGGGGGGGGGGGGGFGGGGGGGGGGFGDDFGGDGGGGGGGGGGGGGGGGGGGGDEGED7FGGFGGF;EGGGFEEGGGGGGFGFF6<CEEGFGF7D7A@FFGGCE76>+A5E8C@E:CF7EFGGCF)**2*>*)0*09+2++0<9:7CD<7+AFD*
@M03152:184:000000000-AWYW1:1:2107:19060:10219 1:N:0:ATAGCACAATACCTGT
AAGCTCGTAGTTGAATTTCGGGGTCAGTAGGTCGGTCGTGCCACCGGTACGTACTGGCTTCACTGATTCCTCCCTCTTGCAGAACCGTGATGCCATTAGTTTGGTGTTGCGGGGAAACAGGACTGTTACTTTGAAAAAATTAGAGTGTTTAAAGCAGGCTAACGCTTGAATACATTAGCATGGAATAATGAAATAGGACGTTGATCTTATTTTGTTGGTTTCTAGGATTGACGTAATGATTAATAGGGATAGTTGGGTGGAATTCTCGGGTGCCAAGGAACTCCAGTCACATAGAACAACA
+
CCCC<FGFFGFFGFDGGFGECCFGGGGGGGGFGGGG7FGGGGGGGGGFEFGGGGGFFFGGGFGGGGGGGGGGGGGGGG9FFGGGGGGG?DFGGFGGGF<FGGGGGGFGFGGGGGGGGGGDEEFCFGDGGGGGEDFGGGGGGGFGGFFGF<FGGDEBCEEFFCFGGGGDGDFGGDGGGGGGGGGFGG@FGEEG@9B97BFC=7CC9C@CFFFFGGGA,;:=FE+3A98@92++8=ECFG@C>99:978*6CC6A+@E8=E5C<@FGG?CC*2952094*577+3+<8E+<4:7+**++0***
@M03152:184:000000000-AWYW1:1:2107:12190:10508 1:N:0:ATAGCACAATACCTGT
AAGCTCGTAGTTGAATTTCGAACCTGGTCGGGCGGTCTGCCTATTGGGTACGTACTGTCTGGCTGGGTTCTACCTCTTGGTGAGCCGGCATGCCCTTAATTGGGTGTGTTGGGGAACCAGGACTTTTACCTTGAGAAAATTAGAGTGTTCAAAGCAGGCCTTTGCCTGAATACATTAGCATGGCATAATAAAATAGGACGTGCGGTTCTATTTTGTTGGTTTCTAGAGTCGCCGTCATGATTAATAGGGATAGTTTGGTGGAATTCTCGGGTGTCAAGGAACTCAGGTCACATAGCACAAT
+
CBCC9FEFEGGFGGGGGGGGGGGDFGGGGGDGDGDGGGGGGGGGGCCCGGFFEGGG@FGFFFGGGCGGGGGGGGGGCGF<EFFGGGGGDEGGFGGGGCGGFFGGGGGGGGFFCCEFGFGGEFDGGGGGGGGGF<DFFGFFGGGFGE9@FFFFFFFFFDFGCFGCGGGGGCCCCF9FGCGGGGDGGC8CFFGGFCCFF:FGF@CF@=<7?@CCGG9FGG713B<CF+29CEE**8/*3;9CC5>:?C7?=C<7@<?+<**/C5<9C9:CC5C77/22:C@4EGFF9+0<3/9++2:++37C*
@M03152:184:000000000-AWYW1:1:2107:11829:10520 1:N:0:ATAGCACAATACCTGT
AAGCTCGTAGTTGAATTTCGAACCTGGTCGGGCGGTCTGCCTATTGGGTACGTACTGTCTGGCTGGGTTCTACCTCTTGGTGAGCCGGCATGCCCTTAATTGGGTGTGTTGGGGAACCAGGACTTTTACCTTGAGAAAATTAGAGTGTTCAAAGCAGGCCTTTGCCTGAATACATTAGCATGGCATAATAAAATAGGACGTGCGGTTCTATTTTGTTGGTTTCTAGAGTCTCCGTAATGATTAATAGGGATAGTTGGGTGGAATTCTAGGGTGCCAAGGAACCCCAGTCACATAGCACAAA
+
CCCC<EF@@F@DG@DEGGGGGGGEGGGGEGGGGGDGEGG9F<DEFFFGGGAFCCFFGGFEFGGGGEGGGFFEEG=EEFGGGGCGG8FB:FGGGGGGC@<DFFGFF=FEFED==B=CECFBFD@FFFGGGC?FF<DFGFGCBEGCF@DB<FFFD<CDFFFEFGF<=CFCCBEAC<<FGGCFFDFGGGGGGF,@7DCGGF7CB*>@F<<<C@FCF;4C,<8EFC+?>2;9+?+?7:C8**1++>7<?CFGC65C8?@9+8;58599*+++0979:57:*7)2AE*8C5;<C*::+:7+++29*
@M03152:184:000000000-AWYW1:1:2107:17775:10577 1:N:0:ATAGCACAATACCTGT
AAGCTCGTAGTTGAATTTCGGGGTTGGTCGGGTGGTCCGCCGTTTCGGCGAGTACTGCCGCGACCGACCCTTTCCTTCTGGGGAACCAGTCTGCCCTTTACTGGGCGGGCTGGGAAGCCAGAACGTTTACCTTGAAAAAATTAGAGTGTTCAAAGCAGGCGCACGCTTGTATACATTAGCATGGAATAATAGAATAGGACTTTGGTCTTATTTTGTTGGTTTCTAAGATCACAGTAATGATTAATAGGGATAGTTGGGTGGAATTCTCGGGTGCCAAGGAACTCCAGTCACATAGCACAAA
+
CCCCCGGGGGGGGGGGGGGGGGGGGGGGGGGGGGGGGGGGGGGGGGGGGGGGGGGGGGGGGGGGGGGGGGGGGGGGGGGGGGGGGGGGGGGGGGGGGGGGGGGGGGGGGGGGGGGGGGGGGGGGGGGGGGGGGGGGGGGGGGGFGGGGFGGGGGGGGFGEGGGDGGGGGGGGGGDGFGGGGGGF?CGFGGGGGGGGFGGGGDGGFGGGGGGGFFGGGG58CGGGGGGFFGGGGFAFGGGGGGGD?CFGCFFFGFFFGGGCDFCGF97<:C5CGGGFFG><CCCF68?CC@GGF>*+:CDF*
@M03152:184:000000000-AWYW1:1:2107:11188:10593 1:N:0:ATAGCACAATACCTGT
AAGCTCGTAGTTGAATTTCGGGGTTAGTAGGTTGGTCATGCCCCCGGTATGTACTGGTCTCACTGATTTCTCCTTTCTGACGAACCGTAATGCCATTAATTTGGTGTTGCGGGGAATTTGGACTGTTACTTTGAAAAAATTAGAGTGTTTAAAGCAAGCTAACGCTTGAATACATTAGCATGGAATAATGAAATAGGACGTTCGATCTTATTTTGTTGGTTTCTAGGATTGACGTAATGATTAATAGGGATAGTTGGGTGGAATTCTCGGGTGCCAAGGAACTCCAGTCACATAGCACAAT
+
CCCCCGGGGGGGGGGGGGGGGG7F7F<F<-6CFGGGG9FGGG86FGGGG8F;CFGGGG9,<F,EF9FF,CFGG9F,E,FGGGGG@FGG<FGG9FGGGGG,FGGCFGG,F,@+@FFEG,,CFFGGGGGGGGGGGGGGGGGGGGGFGGGGGGGGGGGG,>FGA,3@FGGGGGGGGGGGGGGGGGGGGGGGGGGGGGG9?FFGGG7@FGG7;9FGG,@FGGGEFGGGG@?EFGGGGDGGGGGDGFGFFFFGFC<CFGFG6CCCCGCGG7@:CF=<EGGDFGFGG68E6CFFGFF+0*:67<*0*
@M03152:184:000000000-AWYW1:1:2107:24541:10666 1:N:0:ATAGCACAATACCTGT
AAGCTCGTAGTTGAATTTCGGGATCAAGGGATCGGTCATGCCTTGGTATGTACTGGTCTTATTGGTTCTCACCTTCTAAAGAACCATAATGTCATTCATTTGATGTTATGGGGAATTAGGACTGTTACCTTGAAAAAATTAGAGTGTTTAAAGCAGGCTTACGCTTGAATACATTAGCATGGAATAATGAAATAGGACATCCGATTCTATTTTGTTGGTTTCTAGGATCGATGTAATGATTAATAGGGATAGTTGGGTGGAATTCTCGGGTGCAAAGGAACTCCAGTCACATAGCCAAATC
+
C@BC9FG@FGGGGCEGGFGGECEEGGGGGEGGGG@FFCGGFGGGGGGFFGGGFGFCFGGGCGGGGGG9FFFGGGGGGGGGGGFGGGGGEGGGGGGGGCAFGGFAE@FFDF@GDCGFFCFFFDGGG<FFGGGGCEAFGEFGGGDF<DEF?GGCFGGGDFGGGGGGGDFFGGF<FGCF9E;FDGDFGD>E;E>DGEDFDGGGGGG7C:FG=FGFFGGGGFEGG9DFGG?GGD>EFFFAEFGGC7;AC7DF6=0CD@F,**=7@2?CF@CCGGF5:*;@<CA4CC79?8E?C+:9+0*++*00*
@M03152:184:000000000-AWYW1:1:2107:11010:10719 1:N:0:ATAGCACAATACCTGT
AAGCTCGTAGTTGAATTTCGGGGTTAGTAGGTTGGTCATGCCTCTGGTATGTACTGGTCTCACTGATTCCTCCTTCCTGATGAACCGTAATGCCATTAATTTGGTGTTGCGGGGAATTTGGACTGTTACTTTGAAAAAATTAGAGTGTTTAAAGCAAGCTAACGCTTGAATACATTAGCATGGAATAATGAAATAGGACGTTCGATCCTATTTTGTTGGTTTCTAGGATTGACGTAATGATTAATAGGGATAGTTGGGTGGAATTCTCGGGTGCCAAGGAACTCCAGTCACATAGCACAAT
+
CCCCCGGGGGGGGGGGGGGGGGGGGGGGGGGGGGGGGGGGGGGGGGGGGGGGGGGFGGGGGGGGGGGGGGGGGGGGGGGGGGGGGGGGGGGGGFGGGGFGGGGGGGGGGGGGGGGGGGFGFGGGGGGGGGGFFFFGGGGGGGGGGFFGACFGGGGFFFFGGGGGGGGGGGGFFFFGGGGFCG@FGGGGGGGGFGGAFE@CFGGDFFFGGGGGGCGGGCCGDGF9CCCCFDFGF>CFGDCF>9FFCFGFFFDC?F7F65*;88:?C:C;1CE/*>5>9*07?8AC6<+0+/:C7D76@+02*
@M03152:184:000000000-AWYW1:1:2107:28733:10723 1:N:0:ATAGCACAATACCTGT
AAGCTCGTAGTTGAATTTCGGGGTCAGTAGGTCGGTCGTGCCAACGGTATGAACTGGCCTCACTGATTCCTCCCTTCTGACGAACCGTCATGCCATTCACTTGGTGTGGCGGGAAATCAGGACTGTTACTTTGAAAAAATTAGAGTGTTTAAAGCAGGCTCACGCTTGAATACATTAGCATGGAATAATGAAATAGGACGTTGATCTTATTTTGTTGGTTTCTAGGATTGACGTAATGATTAATAGGGATAGTTGGGTGGAATTCTCGGGTGCCAAGGAACTACAGTCACATAGCACAATC
+
CCCCCGGGGGGGGGGGGGGGCEGGGGGGGGGGGGGGGGGGGGGGGGGGGGGGGGGFGGGGGGGGGGGGGGGGGGGGGGGGGGGGGGGGGGGGGGGGGGGGGGGGGGGGGGGGGEGGGFGGGGGGGGGGC,C<FFGGGGGFDGGFGGG9=FGGGF@<<@FFGFGGG7>FGGGGFCEDGGGGGGGGGGGGGCGGGGCFDFF<FCCC9<CFGGDGC;2,8815C9FF7F<EF6C?ACC@*<79>EC::C+A?F9+3<??*1;8@9FG*<<****/29F<FC4D>6++2+2<??FFCGCC+AC*0
@M03152:184:000000000-AWYW1:1:2107:18634:10732 1:N:0:ATAGCACAATACCTGT
AAGCTCGTAGTTGAATTTCGGGGTTAGTAGATTGGTCATGCCTCTGGTATGTACTGGTTTCACTGATTCCTCCTTCCTGATGAACCGTAATGCCGTTTATTTGGTGTTGCGGGGAATTTGGACTGTTACTTTGAAAAAATTAGAGTGTTTAAGGCAAGCTAACGCTTGAATACATTAGCATGGAATAATGAAATAGGACGTCGATCTTATTTTGTTGGTTTCTAGGGTTGACGTAATGATTAATAGGGATAGTTGGGTGGAATTCTCGGGTGCCAAGGAACTCCAGTCACATAGCACAATT
+
CCCCCGEEGGGGFGGGGGGGGGDGGGGGGGGGGFDGFFGFGGEGGGGGGGFFCFGGGGGGGGGGFGGGFGGGGGGGGGGGGGGGGGGGGGGGGGGGGGGGGGG9FFGGGGGGGGDEGFGGGFF=FGGGFGGGGFFFGGGGGGG,EFGDDFGGGGGGGFFGFGGGFFGGFFGGGGGGGFGGFFGGGGCFGGG9FEFGFGGGGGGFEFFFFGGGF94F8C>:ECCG;F>FFGF?EE5CFG7+3>ECCFCFCGC?;C;6=?E*82BFGGF*75F3**:<7F4FGD7+<CC?C6DFFCFE+*20*
@M03152:184:000000000-AWYW1:1:2107:21711:10736 1:N:0:ATAGCACAATACCTGT
AAGCTCGTAGTTGAATTTCGGGGTTAGTAGATTGGTCGTGCCTTTGGTACGTACTGGTCTTACTGATTCCTCCTTCCTGATGAACCGTAATGCCATTAATTTGGTGTTGCGGGGAAACTGGACTGTTACTTTGAAAAAATTAGAGTGTTTAAAGCTAGCTAACGCTTGAATACATTAGCATGGAATAATGAAATAGGACGTTCGATCCTATTTTGTTGGTTTCTAGGATTGACGTAATGATTAATAGGGATAGTTGGGTGGAATTCTCGGGTGCCAAGGAACTCCAGTCACATAGCACAAT
+
CCCCCGGGGGGGGGGGGGGGGGGGGGGGGGGGGGGGGGGGGGGGGGGGGGGGGGGGGGGGGGGGGGGGGGGGGGGGGGGGGGGGGGGGGGGGGGGGGGGGGGGGGGGGGGGGGGGGGGGGGGGGGGGGGGGGGGGGGGGGGGGGGGGGFGFGGGGGGGGGGFGGGGCGGGGGGGGGGGGGGGGGGGGGGGGGGGGGGFFGGGFGGGGGEFGGGGGGFGFGGGGGFG98CG6CCE=CFD<<CCFEFFG6CDGGGG?EG*;C=C9FGDG>EGC55D7><FFFFGFF60AFCF7<C>C0<CF7*
@M03152:184:000000000-AWYW1:1:2107:22329:10849 1:N:0:ATAGCACAATACCTGT
AAGCTCGTAGTTGAATTTCGGCCTTTGCCGCCCGGTCCGCCTATTTGGGTGTATACTGGAGCGGTGGAGGCTTACCTCGTGGTGAGCTGTTATGCCCTTTACTGGGTGTGGCAGGGAACCATGATTTTTACTTTGAAAAAATTAGAGTGTTCAAAGCAGGCTTACGCCCGAATACATTAGCATGGAATAATAAAATAGGACGTGCGGTCCTATTTTGTTGGTTTCTAGGATCGCCGTAATGATTAATAGGTATAGTTGGGTGGAATTCTCGGGTGCCAAGGAACTCCAGTCACATAGCACA
+
CC@C-CFFDEGGGGGGGGFGCCFGGGG9E:@CFGGGGCGGBCF9EFGFDGGEAEGFDCFGF,@FGCFFAGEFFFEDEFGGG7CDEFGGFD9CEGFGCE=FDEFGG<FEGGGFFECC7F7FFFF<CEFFFGGGF,EF,CBFEFGGGGFDFFGFFFFDFC<<@FGGGDFGGGDGGGFCFGG9CF,D7CFCFFGGGGCGG9FFECECCF7FCFGGFC;B@@,=C=FFF9+<5+?B:B5EC=8CFGFCCFGDFG*+++<<?:<*:85;FG<EGG=9CFC357)/7*8E8F+<+*9+<CC9:C7>5
@M03152:184:000000000-AWYW1:1:2107:2817:11087 1:N:0:ATAGCACAATACCTGT
AAGCTCGTAGTTGAATTTCGGGGTCAGTAGGTCGGTCGTGCCACCGGTATGAACTGGCTTCACTGATTCCTCCCTCTTGTAGAACCGTGATGCCATTAATTTGGTGTTGCGGGGAAACAGGACTGTTACTTTGAAAAAATTAGAGTGTTTAAAGCAGGCTAACGCTTGAATACATTAGCATGGAATAATGAAATAGGACGTCGATCTTATTTTGTTGGTTTCTAGGGTTGACGTAATGATTAATAGGGATAGTTGGGTGGAATTCTCGGCTGCCAAGGAACTCCAGTCACATAGCAAAAGA
+
CCCCCGCFFE@-CFAFGEGGGGGGGFGGEFGGGCEFGGGGDDAF@CEFGGGGGGFFGFFFGGGGGGGGGGGFFFFE8@FGGGFFF<FFG,C<CFFFGGGGGGGGGCFCFFFDEEDEFEEAEDDEFFFGFGFGFEFFF@FGDDGFFGFFFCDF9<FGGFGFCBFEGFFGCCGGCFEGGG7DFGGGGGGGGGGF9;2?F@7><*:B*FCGGGGGGGGFGFCCE9CCGGCCCEBEGGFGG??AC+>+AC+2**CF+A+<*;>*;+:FFGEE7**1*96*/>@F=8<<+<ACFF7F+*20++02*
@M03152:184:000000000-AWYW1:1:2107:12938:11102 1:N:0:ATAGCACAATACCTGT
AAGCTCGTAGTTGAATTTCGGGATCAATACGTCGGTCGTGCCTCGGTACGTACTAACGTCATTGATTTCTCCCTTCTGACGAGCCGTGATGTCATTAATTTGGTGTTACGGGGAGTCAGGACTGTTACTTTGAAAAAATTAGAGTGTTTAAAGCAGGCAATCGCTCGAATACATTAGCATGGAATAATGAAATAGGACGTTCGAACCTATTTTGTTGGTTTCTAGGATCGACGTAATGATTAATAGGGATAGTTGGGTGGAATTTTCGGGTGCCAAGGAACTCCAGTCACATAGCACAATT
+
CCCCCGGGEGGGGGGGGGGGGGGGGGGGFGGGGGGGGGG>FGGGGGGGGGGGGGGGGGGGGGGCFGGGGGGGGGGGGGGGGEEGGGGCCGGGGGGGGFGGGGGFFGGGGGGGD7BFGFDCFGGGGGGGGGGAFAAFGGGGGGGFGDGGGGFFFFEGGGGGGFGGGGGGGGGGFEGFFGGGGFGGCGFFADCAFFGGGGGEGGCEFFGG,CC@FCGCCDEECFDEFFEDBE5CCC3AF?7@DFFCEG6C6F*AFG?C=E5?8C9E*0<8*1:D547>F3)9=FGCCFG979*++29A+*92*
@M03152:184:000000000-AWYW1:1:2107:3305:11146 1:N:0:ATAGCACAATACCTGT
AAGCTCGTAGTTGAATTTCGGGGTTAGTAGGTTGGTCATGCCTCTGGTATGTACTGGTCTCACTGATTCCTCCTTCCTGATGAGCCGTAATGCCATTAATTTGGTGTTGCGAGGAATCTGGACTGTTACTTTGAAAAAATTAGAGTGTTTAAAGCAGGCTAACGCTTGAATACATTAGCATGGAATAATGAAATAGGACGTTCGATCCTATTTTGTTGGTTTCTAGGATTGACGTAATGATTAATAGGGATAGTTGGGTGGAATTCTCGGGTGCCAAGGAACTCCAGTCACATAGCACAAT
+
CCCCCFG7BDCFEGFGGFGFGDCFDFFFECFGGG@FGGGGGFGFFGGGGFGGGGFFGGGGGGGGGGGGFA@FGFFFF9EGGGGGGGDFGGGGFFEFGCFGGGGDGG@FD9FEE:CFGGGGGGGGGFFFGAFG9<FFC8FFGGGDFFFGGEFF?EDGGGGGGGGDFGEGGAFDFGFGFFFGFC8:CCFFGGCE9D9DEAB@C<@+<,@<@FFFFGGGG,@6:>7ECC,>D;2>D*AE;;DCFC>BCFG6C??6<CFF?=C881<<FGGF5**;:95>F<3**0<><6@F6@*+<7*+<E<5*
@M03152:184:000000000-AWYW1:1:2107:15410:11173 1:N:0:ATAGCACAATACCTGT
AAGCTCGTAGTTGAATTTCGGGGTTAGTAGGTTGGTCATGCCTCTGGTATGTACTGGTCTCACTGATTCCTCCTTCCTGATGAACCGTAATGCCATTAATTTGGTGTTGCGGGGAATTTGGACTGTTACTTTGAAAAAATTAGAGTGTTTAAAGCAAGCTAACGCTTGAATACATTAGCATGGAATAATGAAATAGGACGTTCGATCCTATTTTGTTGGTTTCTAGGATTGACGTAATGATTAATAGGGATAGTTGGGTGGAATTCTCGGGTGCCAAGGAACTCCAGTCACATAGCACAAT
+
CCCCCGGCGFGGGGGGGGGGGGGGGCGGGGGGGGGGGGGGGGGGGGGGGGGGGGGGGGGGGGGGGFGGGGGGGGGGGGGGGGGGGGGGGGGGGGGGGFFFGGGFFFGGGGGGGGEGGGGGGGGGGGGGGGGGGGGGGGGGGGGGGGGGGGGGGGGGGGGGGDFEEGGGGGGGGGGGGGGGGGGCFGGFEGGGFGGGDFGGGFGGGGGGGGGGGGC:DEFCDGGGGCEGGGGGGGC5EFG?F7BFGGG?FCFEGGCFE5CGEGGG;CGFE*>F5C<:*<:<FCCFGGGFFBFFGFFEGGFG*
@M03152:184:000000000-AWYW1:1:2107:8584:11310 1:N:0:ATAGCACAATACCTGT
AAGCTCGTAGTTGAATTTCGGGACCGGTGGGTTGGTCGTGCCTCCGGTACGTACTGGCTCTACCGGTTCCTCCCTTCTGAAGAACCACGATGTCATTAATTTGGTGTCATGGGGAATCAGGACTGTTACTTTGAAAAAATTAGAGTGTTTAAAGCGGGCTAAAGCTTGAATAGATTAGCATGGAATAATGAAATAGGACGTTTGATCTTATTTTGTTGGTTTCTAAGATCGACGTAATGATTAATAGGGATAGTTGGGTGGAATTCTCGGGTGCCAAGGAACTCCAGTCACATAGCAAAAA
+
CCCCCGGGGGGGGGGGGGGGGGGGGGGGGGGGGGGGGGGGGGGGGGGGGGGGGGGGGGGGGGGGGGGGGGGGGGGGGGGGGGG@GGGGGGGGGGGGGFGGGGGGGFGGGGGGGGGGGGGGGGGFFFGGGGGGFFGFFFFGFGGGGGGGGGGGGFFGGGGEGGGGGGGGGGGGGGGGGGGGGGGGGGGGGCCFFFGGGGGGGGGGFGGFGEGGGFDGGGCGGG;;999FGGGGGGGGC=F+@C;=9+@6*7DF<FGGD=GCEECF:+<9==59*97FF*5<70898A+<+/CC7:*<++*0*
@M03152:184:000000000-AWYW1:1:2107:5806:11330 1:N:0:ATAGCACAATACCTGT
AAGCTCGTAGTTGAATTTCGGGGTTAGTAGGTTGGTCATGCCTCTGGTATGTACTGGTCTCACTGATTCCTCCTTCCTGATGAACCGTAATGCCATTAATTTGGTGTTGCGGGGAATTTGGACTGTTACTTTGAAAAAATTAGAGTGTTTAAAGCAAGCTAACGCTTGAATACATTAGCATGGAATAATGAAATAGGACGTTCGATCCTATTTTGTTGGTCTCTAGGATTGACGTAATGATTAATAGGGATAGTTGGGTGGAATTCTCGGGTGCCAAGGAACTCCAGTCACATAGCACAAT
+
CCCCCGGFGGGGFGGGGGGGGGGBGFGGGGGGGGGGGGGGGGFFGGGGGGGGGGGEFGGGGGGGGDGGFFGGGGGGGGGGGCGGGGGGGGGGGGGGGCFGGGGGGGGGGGEGGGCEGGGGGFGGGGGGGGGGGGGGGGGGGCG9EFFGGGGGGGGGGGGGGGFG>GGGGFGGGGGGGGGGGGGGGGGGG;ECFGGGGCCEGCFGGAFGGDFFGGGGFF@B>FGFCFCEGGG9;4?FGG7FGCFFGDCC6CFFFGG7+=:**32BF79@EGGGGGGCDF34C=+9CC8<CBF++2*6@ACC*
@M03152:184:000000000-AWYW1:1:2107:10735:11390 1:N:0:ATAGCACAATACCTGT
AAGCTCGTAGTTGAATTTCGGGGTTAGTAGGTTGGTCATGCCTCTGGTATGTACTGGTCTCACTGATTCCTCCTTCCTGATGAACCGTAATGCCATTAATTTGGTGTTGCGGGGAATTTGGACTGTTACTTTGAAAAGATTAGAGTGTTTAAAGCAAGCTAACGCTTGAATACATTAGCATGGAATAATGAAATAGGACGTTCGATCCTATTTTGTTGGTTTCTAGGATTGACGTAATGATTAATAGGGATAGTTGGGTGGAATTCTCGGGTGCCAAGGAACTCCAGTCACATAGCAACAT
+
CCCCCGGGGGGGGGGGGGGGGGEFGGGGGGGGGGGGGGGGGGGGGGGGGGGGGGGGGGGGGGGGGCFGGGGGGGGGGGGGGGGGGGGGGCGGGGGGGGGGFGGGGGGGGGGGGGGGGGGGGGGGGGGGGGGGGGGGFFFGGGGGGGGGFFGGGGGEFFGGGGGGGGDGGGGGGGGGGGGGGFGGGGGGFEF9FGGFGFGDGGGGGFGGGAFGGFGGGGC8DC,?DCGGGGGGGE8CFEFGFGGEED,=6;9:CC?F6*=CC>EG<@FECFCCECCGFC>CE8CC+3@FC?*:FGGGF+*7*
@M03152:184:000000000-AWYW1:1:2107:21802:11460 1:N:0:ATAGCACAATACCTGT
AAGCTCGTAGTTGAATTTCGGGGTCAGTAGGTCGGTCGTGCCACCGGTATGAACTGGCTTCACTGATTCCTCCCTCTTGTAGAACCGTGATGCCATTAATTTGATGTTGCGGGGAAACAGGACTGTTACTTTGAAAAAATTAGAGTGTTTAAAGCAGGCTAACGCTTGAATACATTAGCATGGAATAATGAAATAGGACGTCGATCTTATTTTGTTGGTTTCTAGGGTTGACGTAATGATTAATAGGGATAGTTGGGTGGAATTCTCGGGTGCCAAGGAACTCCAGTCAAATAGCACAATC
+
CCCCCGGGGGGFFEGGGGGGGGGGGGFGGGGGGGGGGGGGGGGGGEGGGGGGGGGGGGGGGGGAFGGFFGGGGGGGGGGGGGGGGGGGGGGGGGGGGGGCECFGGGFGFGECE:FGFGGGGGFGGEGGGGGFGAEGGGGGGGGGGFGGGGF9BFFGFGGGFCFGG@BFFGGGFGGGFCFGGGGGGGGGGFDG;FCDCDFE*>75<CG;,@;FGGCFCGEGFFFFG9F?CC6:EEC88:+<CFDGGGGF6=0++2>E=88*;3<+:<CGG=:7E5*>*949EGF+<8<+?*::CDGF7CC:2
@M03152:184:000000000-AWYW1:1:2107:9453:11570 1:N:0:ATAGCACAATACCTGT
AAGCTCGTAGTTGAATTTCGAACCTGGTCGGGCGGTCTGCCTATTGGGTACGTACTGTCTGGCTGGGTTCTACCTCTTGGTGAGCCGGCATGCCCTTAATTGGGTGTGTTGGGGAACCAGGACTTTTACCTTGAGAAAATTAGAGTGTTCAAAGCAGGCCTTTGCCTGAATACATTAGCATTGCATAATAAAATAGGACGTGCGGTTCTTTTTTGTTGGTTTCTAGAGTCGCCGTAATGGTTAATAGGGATAGTTGGGTGGAATTGTCGGGTGCCAAGGAATTCCAGTCACATAGCACAAC
+
CCCCCGGGGGGGGGGGGGGGFFDDGEGGGGGGGEGGGGFF<@@FGDGGGGGGF9<CAFGGGGGGGGDGG?FGDFECFG<AFEGG@FFDEG+=F<?AFFFD<F@DFEGGFGFFCF:4AFFGEFFFF?AEEF?FF?A8?FDDCGCFGGGGGGG=DDFGGGGEG@>FGGEGGG<FGGG9FFFB@,@3;B;@F,D3FGGFF>BC51>F7FCCE,2>?:CGF6C88B+>F9CCF9*B8EEE5CF+02+0<::6>6C6+2@C6*2CEC<790<0:*5/CD**9CFGG+<<++<+902+:7:69972*
@M03152:184:000000000-AWYW1:1:2107:15731:11610 1:N:0:ATAGCACAATACCTGT
AAGCTCGTAGTTGAATTTCGGGGTTAGTAGGTTGGTCATGCCTCTGGTATGTACTGGTCTCACTGATTCCTCCTTCCTGATGAACCGTAATGCCATTAATTTGGTGTTGCGGGGAATTTGGACTGTTACTTTGAAAAAATTAGAGTGTTTAAAGCAAGCTAACACTTGAATACATTAGCATGGAATAATGAAATAGGACGTTCGATCCTATTTTGTTGGTTTCTAGGATTGACGTAATGATTAATAGGGATAGTTGGGTGGAATTCTCGGGTGCCAAGGAACTCCAGTCACATAGCACAAT
+
CCCCCGGGGGFGGGGGGGGGGGGFGGFGGGGGGGGGGGGGGGGGGGGGGGGGGGGG8FFGGFGGFGGGGGGGGFFGGGGFF9FFGGGGGGCEFGGGGGGGGCFGGGGGGGGGGGGCGGGF9FFFGGGGGGGGGDGGG8CEGFGG,EFCFGFCFGCFGGGGCDCFGCBCFGFEGGGGGGGEGFGGGGGGGFEF3>>F7<CF>FDC@FFG99BFGG9DF6CEECFGGG96E?FB;:CCC57@FGG7@:<6C***+4+++:=EGG?EF9C7=5CCGDFGCC3<62CC6A6E9@>+<:7+C+9*0
@M03152:184:000000000-AWYW1:1:2107:7035:11622 1:N:0:ATAGCACAATACCTGT
AAGCTCGTAGTTGCATTTCGAGATCAGTACGCTGGTCGTGCCTTCGGTATGCACTTGTGTCACTGGTTTCTCCCTTCTGAAGAACCGTCATGTCATTAAGTTGGTGTGGCGGGGGATCAGGCCTGTTACTTTGTAAAAATTAGAGTGTTTAAAGCAGGCTCGCGCTTGTAGACATTAGCAGGGCATAATGAAAGAGGACGTTTGGCCCTGTTTTGTTGGTTTCTAGGGTCGACGGAATGGTTAATAGGGATAGTTTGGGGGATTGTTGCGGTCCAGAGGAACCCCAGGTACATTGCCCAAT
+
C@C9CGGFFGCF<-;,<EE@D9FCFF9FCFGG;7FFCGE;CF<<CFCE<FF@F9E,C<8CFGFFGCEFFE,FEF8AEDFAEFCFFGDGGC8F@E<<E<<<E9C<6CE,,C:+4@++3B,=FC3B<85<=<FDA<,3,3=8>83B<FFF9,73FFCC,D+@,3***>F*,7,,33<,,,:,,@C*1<,,6@,,3,,42+*1*1+**2,=**?FG+==?*C*389<++<***2/8**22/3+02++32++**20<0<+3***:***20+*32:**)****)*2028E*/:09*93**0+7***
@M03152:184:000000000-AWYW1:1:2107:14504:11625 1:N:0:ATAGCACAATACCTGT
AAGCTCGTAGTTGAATTTCGGGGTCAGTAGGTCGGTCGTGCCAACGGTATGAACTGGCCTCACTGATTCCTCCCTCTTGTAGAACCGTGATGCCATTAACTTGGTGTTGCGGGGAAACAGGACTGTTACTTTGAAAAAATTAGAGTGTTTAAAGCAGGCTAACGCTTGAATACATTAGCATGGAATAATGAAATAGGACGTCGATCTTATTTTGTTGGTTTCTAGGGTTGACGTAATGATTAATAGGGATAGTTGGGTGGAATTCTCGGGTGCCAAGGAACTCCAGTCACATAGCAAAATT
+
CCCCCFGFGGGGGGGGGFGGGGDGGGGGGGGGGGGGGGGEGGGGFGGFGFFFGGGGGGGGGGGGGGGGGGGDF7EFGFFGFFGGAFGFGGGGFGFGGGGGGGGGDGGGGGGGGGEGGGGGFGGGGEFGGGFGGFFGGGGGFGFGGGGGGGGCGGGGGGGGGGGGGGEFGGGGGCEFGDFFGGGG<CGFFGCD>>EFGGG@CG7<<CC@CEFFC@<<E5CFFEF?EF5ABE6+A8;F8E<@CE>CFGFCC6>CFC?EE=GEF?9CFFFG*5*5*9DCCF)9:+<0<+++<7CFCCDF++>7*
@M03152:184:000000000-AWYW1:1:2107:8915:11706 1:N:0:ATAGCACAATACCTGT
AAGCTCGTAGTTGAATTTCGGATCTGGTTGGGTGGTCCGCCTGACGGCGTGTTTACTGCTTGACCGGGTCTTGCCTCTTAGTGAACCGGTGTGTTCTTTATTGAATGCATCGGGGAACTGGGACTTTTACCTTGAGAAAATTAGAGTGTTTAAAGCAGGCTCACGCTTGAATACATTAGCATGGAATAATGAAATAGGACGTTTGATTCTATTTTGTTGGTTTCTAGGATCGACGTAATGATTAATAGGGATAGTTGGGTGGAATTCTCGGGTGCCAAGGAACTCCAGTCACATAGCACAA
+
CCCCCGGFGGGGGGGGGGGGGGGGGGGGGGGGGGGGGGGGGGGGGGGGGGGGGGGGGGGGGGGGGGGGGGGGGGGGGGGGFGGGGGGGGFGGGGGGGGGGGGGGGGGGGGGGGGGGGGGGGGGGGGGGGGGGGGGGGGGGGGGGGGFGGAFFGGGGFGGGGGGGGGGGGGGGGGGGGGG?FGGGGGGDFGGGGGFGGGGFFGGFGGFGDC@FDGGDGG,CEGGGGFDGFGGGGGGEGG8CFGGFCFGFFGGFGGGFC8EGG8A9>F@CC5CDGGGGGGFCC?FGFFGCEFF??7:7CC:F7
@M03152:184:000000000-AWYW1:1:2107:25062:11720 1:N:0:ATAGCACAATACCTGT
AAGCTCGTAGTTGATTTCGGGGTTAGTAGGTTGGTCATGCCTCTGGTATGTACTGGTCTCACTGATTCCTCCTTCCTGATGAACCGTAATGCCATTAATTTGGTGTTGCGGGGAATCTGGACTGTTACTTTGAAAAAATTAGAGTGTTTAAAGCAAGCTAACGCTTGAATACATTAGCATGGAATAATGAAATAGGACGTTCGATCCTATTTTGTTGGTTTCTAGGATTGACGTAATGATTAATAGGGATAGTTGGGTGGAATTCTCGGGTGCCAAGGAACTCCAGTCACATAGCACAATC
+
CCCCCGGGGGFGGGGFGGGGGGCCFGGGGGGGGGGGGGFGGGGGGGGGGFGGGGGCFFGGGGGGDGGGGFGGGGGGGGGGGFAFFFGGDGFFCFFFGGFGCGGGGGGFGGGGGGGG,EDAAFGGGGFGGGD9EGEAF7FGGGGGGGGGGGFCGGGGGFGFGGGEFGGGCFGGGGGF98=FGCFGGGGGFGGGFFGFBCE@*@C,,D>DCGGGGGGGG5EFG?FGG92>B8,?8=:EF,=9DF7C7:E=6CF?@?775CGGG9EF@EF*A=7C5CC<CDFGFGE+3CC6+9>FG7<E+*9:*
@M03152:184:000000000-AWYW1:1:2107:21982:11743 1:N:0:ATAGCACAATACCTGT
AAGCTCGTAGTTGAATTTCGGGGTTAGTAGGTTGGTCATGCCTCTGGTATGTACTGGTCTCACTGATTCCTCCTTCCTGATGAACCGTAATGCCATTAATTTGGTGTTGCGGGGAATTTGGACTGTTACTTTGAAAAAATTAGAGTGTTTAAAGCAAGCTAACGCTTGAATACATTAGCATGGAATAATGAAATAGGACGTTCGATCCTATTTTGTTGGTTTCTAGGATTGACGTAATGATTAATAGGGATAGTTGGGTGGAATTCTCGGGTGCCAAGGAACTCCAGTCACATAGCACACA
+
CCCCCFFGFGGGGGGGGGGGGGGGGFGGGGGGGGGGGGGGGGGGGGGGGGGGCFGFGGGGGGGGGGGGFGGGGGGGGGGFGGGGGGGGGGGGGGGGGFGGGGGGGGFGGGGGGGGCFGGG<FGGGGGGGGGGGDFF<EFFGGGFGFFFGGGFGGGGGGGGGGGGGG>FGFGGG<FGGGGGACEF<FFGGFGGGGFFEDAFGFFGGGGGGGGGGFGGGCFE5D@GFGGFGGDC7CEGGGGCGGFF:CF6E6CF6FF7@8E8EFGFG7CE==EG5C*>CC)7CCGFDECFC=CEC:F++09**
@M03152:184:000000000-AWYW1:1:2107:18215:11764 1:N:0:ATAGCACAATACCTGT
AAGCTCGTAGTTGAATTTCGGGGTCAGTAGGTCGGTCGTGCCAACGGTATGAACTGGCCTCACTGATTCCTCCCTCTTGTAGAACCGTGATGCCATTAACTTGGTGTTGCGGGGAAACAGGACTGTTACTTTGAAAAAATTAGAGTGTTTAAAGCAGGCTAACGCTTGAATACATTAGCATGGAATAATGAAATAGGACGTCGATCTTATTTTGTTGGTTTCTAGGGTTGACGTAATGATTAATAGGGAGAGTTGGGTGGAATTCTTGGGTGCCAAGGAACTCCAGTCACATAGCACAATC
+
CCCCB<BFCFEGGGGGGGGGGGGGGGGGGGGEFGGGGGGGGGGGGGGCFGGGGGGFGGGGGGGFGEFGGGGGGGGGGFGGGGGGFFGFGFGFCFFGGCFFGCFDCFF7FFGEGGCCGGFFGCFGDGGGFG<EFA<,AB:FAFEFAFGGGGGCEFCC,=CFGGD<FED7FF<E<:;CCCFFFEGGGCEAAGGF9DE,7@:C564:<:FFFGGGG;C@@C:*B?ECGGFG>58B5=8EFGC?+<7+<7+*0*1:<79+8?>>*0++*<+++/:7E<:95*;4*2<+@E++0*2<+**<+2***
@M03152:184:000000000-AWYW1:1:2107:21022:11827 1:N:0:ATAGCACAATACCTGT
AAGCTCGTAGTTGAATTTCGGGCCTGGCTGGGCGGTCCGCCTAAAGGCGTGTACTGTCTGGCTGGGTCTTACCTCTTGGTGAACCGGCGTGCCCTTTACTGGCGTGCGTCGGGGAACCAGGACTTTTACCCTGAGAATATTACAGTGTTCAAAGCAGGCCTATGCCCGATTACATTAGCATGGAATAATAAAATAAGACGTGCGGTTCTATTTTGTTGGTTTCTAGAGTCGCCGTAATGATCAATAGGGATAGTTAGGTGGAATTCTCGGGGGCCAAGGAACTCCAGTCAGTTAGCACACT
+
CCCC<CFE7@-CF@@@A9@,CCEGD,<FF@FGGGGGGGD@CEFF,CEFGGGG<6C,E@FAF?DFG>6,:CEC8,,=E<EC=9EC<++CGG:+=B,=EEGGFGGG+C7FCF7++@+>FFFFGFFFFFG,,,,:@<,,@,,:@<3,@<3<=9@,DGFC:F:@>F9FD,,***>7:,3@9,>>FFEFC<9BGG9F,64,7<,1<:C<:**=+><AEGGGGG*3:*+<7C<+A+*2;CEEC*3+*++33:C+7*9*+3<+3:<:F@?C6+:+:*1)*))***00*2+:8++++**00*0++<C**
@M03152:184:000000000-AWYW1:1:2107:28187:11918 1:N:0:ATAGCACAATACCTGT
AAGCTCGTAGTTGAATTTCGAACCTGGTCGGGCGGTCTGCCTATTGGGTACGTACTGTCTGGCTGGGTTCTACCTCTTGGTGAGCCGGCATGCCCTTAATTGGGTGTGTTAGGGAACCAGGACTTTTACCTTGCGAACATTAGAGTGTTCAAAGCAGGCCTTTGCCTGAATACATTAGCATGGCATAATAAAATAGGACGTGCGGGTCTATTTTGTTGGTTTCTAGAGTCGCCGTAATGATTAATAGGGATAGTTGGGTGGAATTCTCGGGTGCCTAGGAACTCCAGTCACATAGCACATC
+
CCCCCGGGGGGGGFGGGFGGFGGGGGGGGGGGDEGGGGGFG9FFGGEFF9FGGGFFGGGG9AEGGGGGGGGGGGGGFC,CEFFFEFGGGEEGEFCFGGGGGGGFFGGGGGAEGGCEFFGCB+AFGGGGGGFCG,@:B+@FGGGGGGGFGGGGGGGGFGGGGCCEFFGGC<<FGFGG=FGFGGEGGGGGGF?C<@>D7>FCFCCGG*=FF9AF??9FFGCBEFG;+BE6?CE=;CC*;5@+:<79C:CEFGF*<<@??CC>=C+0*+3+:=5DCC7*27<4CF8+:+2<?FC7<7*+3<**0
@M03152:184:000000000-AWYW1:1:2107:7540:11935 1:N:0:ATAGCACAATACCTGT
AAGCTCGTAGTTGAATTTCGGGGTCAGTAGGTCGGTCGTGCCAACGGTATGAACTGGTCTCACTGATTCCTCCCTCTCTTAGGACCGTGATGCCATTAACTTGGTGTTGCGGGGAAACAGGACTGTTACTTTGAAAAAATTAGAGTGTTTAAAGCAGGCTAACGCTTGAATACATTAGCATGGAATAATGAAATAGGACGTCGATCTTATTTTGTTGGTTTCTAGGGTTTACGTAATGATTAATAGGGATAGTTGGGTGTAATTCTCGGGTGCCAAGGAACTCCAGTCACATAGTACAATC
+
C<@CCFGGGFCDA@@<FFGGGGGGGGGGGFCGFGGGGGGGGG<@FGCFFGFGGGGDCGGGGGFGGGGFFEGGGGGGG,,CEGGE,DEEECFGGGGFF<FFGGGFGGGG8F:C7C:FGGG<?,BFFGGFGFF,F9F9,BF8FB<DCEDGGGGDFC9FGFDGGFEEGGGCFGFCA,EFGFF9;@FAFFFFFGFC3>C,<,<FFC@<<CC,,7@<F,<FCCEFCBFGG9FEF*:>A:A=FCFGGFE9+;67*2*+A9;A5CE*<2<::<+*2*/9*2:FFF49*<C+38C6+**<+0*++<7**
@M03152:184:000000000-AWYW1:1:2107:29501:12007 1:N:0:ATAGCACAATACCTGT
AAGCTCGTAGTTGAATTTCGAACCTGGTCGGGCGGTCTGCCTAATGGGTACGTACTGTCTGGCTGGGTTCTACCTCTTGGTGAGCCGGCATGCCCTTAATTGGGTGTGTTGGGGAACCAGGACTTTTACCTTGAGAAAATTAGAGTGTTCAAAGCAGGCCTTTGCCTGAATACATTCGCATGGCATAATAAAATAGGACGTGCGGTTCTATTTTGTTGGTTTCTAGAGTCGCCGTAATGATTAATAGGGATAGTTGGTTGGAATTCTCGGGTGCCAAGGAACTCCAGTCACATAGCCCTAT
+
CCCCCGE:@C8CC-@FAFFDDFGGGG8EGDEGGEEGGCECEGC,EFECG<FDGF<CFGCFFE@FE7CC,FEFEA9FFEC,CCFC8,4FFGGGFECCEE<FGGGG+:C@FGGGGEGEDFGGGCFFFDF9?<5DEFC,8,3DFFGF9FFFCDD9@DD@<FEGGGG,<@F9@EFFGFFC,@FBF>@:DF>=ECEDFG99,7<>CFGGGCCE@@FGGCECC98=CC9C7+?9CFE5C>:*8*+521<9C:03C65*+2+3<*/:*+396+2<=**9CD9*2*)22;+3C0+<+9CF:C>6+****
@M03152:184:000000000-AWYW1:1:2107:26148:12057 1:N:0:ATAGCACAATACCTGT
AAGCTCGTAGTTGAATTTCGGATTAATGAGAAGTTAAGGTCCATCTTTCCGATGTGTCCCTTATTCTCGTTTCCTTCCTTTTGAATACACTCCCTAAAATTATATTTTGGGGATCAAAGTGTTTCAAATCTTTTACTGTGAAGAAATTAGAGTGTTCAAGGCAGGCGTAATCTAGCCTTTGAATATATTAGCATGGGATAATGAAATAGGACTTTAGTCCTACTTTCGTTGGTTTCTAGGGCTAAAGTAATGATTAATAGGGATAGTTGGGTGGAATTCTCGGGTTCCCAGGAACTCCAGT
+
CC@CCGGGGGGGGF<FGGGGGGEGGGFFGGFGGEGGECFGFGGGGFGFFGGGGGFFG9EFEFGFFGGFGCCEEGGGGGGGGGFGGGGGGGGGGGGGFE<EF9EEGA@FDED7BFFE=F<ECFGFDFFFF=EGGGGGGG5,@F9FFAEDFFF?FDFGA@FG8FFCBC:?::EDF9,AFF:B;@FDGF;,>6D3?FGD@,A=9E;9FD9,@FG:B@><DDDEFE,EA=;+DFG6+@@ACEEC5@DEF7<C,=?A,<D:DCDC?8,>*,,>CF5CCCD4CGFGF8*:;*=C+88C*22CF6*23
@M03152:184:000000000-AWYW1:1:2107:7230:12104 1:N:0:ATAGCACAATACCTGT
AAGCTCGTAGTTGAATTTCGGGGTTAGTAGGTTGGTCATGCCTCTGGTATGTACTGGTCTCACTGATTCCTCCTTCCTGATGAACCGTAATGCCATTAATTTGGTGTTGCGGGGAATTTGGACTGTTACTTTGAAAAAATTAGAGTGTTTAAAGCAAGCTAACGCTTGAATACATTAGCATGGAATAATGAAATAGGACGTTCGATCCTATTTTGTTGTTTTCTAGGATTGACGTAATGATTAATAGGGATAGTTGGGTGGAATTCTCGTGTGCCAAGGAACTCCAGTCACATAGCACAAA
+
CCCCCGGGGGGGGGGGGGGGGGGGGGGGGGGGGGGGGGGGGGGGGGGGGGFGGGGFGGGGGGGGGDFGGGGGGGGGGGGCFGFGGGGGGGGGGGDGGFGGGGGGGGGGCGGGGGCFGGGGGGFGGGGGGGGGG<FGGGGFFGGGGGGGGGGGGGGGGGGGGGGGGGFFEGGGGGGGFFGGG,>CGGGGGCGGGGFFDACGGGGCFGGGGEGGGGGGCC26DGFG@@CCCFFF78EC5CE7C7BEFGG67?CF+AFCF=C1?CEGGGGG=*=D*?CFF*5D?@FGE?6296C+0?:6+3*0*
@M03152:184:000000000-AWYW1:1:2107:10044:12223 1:N:0:ATAGCACAATACCTGT
AAGCTCGTAGTTGAATTTCGAACCTGGTCGGGCGGTCTGCCTATTGGGTACGTACTGTCTGGCTGGGTTCTACCTCTTGGTGAGCCGGCATGCCCTTAATTGGGTGTGTTGGGGAACCAGGACTTTTACCTTGAGAAAATTAGAGTGTTCAAAGCAGGCCTTTGCCTGAATACATTAGCATGGCATAATAAAATAGGACGTGTGGTTCTATTTTGTTGGTTTCTAGAGTCGCCGTAATGATTAATAGGGATAGTTGGGTGGAATTCTCGGGTGCCAAGGAACTCCAGTCACATAGAACAAT
+
CCCCCGGGGGGGGGGGGGGGGGGGGGGGGGGGGGGGGGGGGGFGGGDGGGGGGGGGGGGGGFFGGGGGGGGGGGGGGGGGGGGGGGGGGGGGGGGGGGGGGGGGGGGGGGGFGGGGGGGGGGGGGGGGGGGGGGGGAFGGGGGGGFFGGGGGGGGGGGGFGGGGGGGGGGGGGGGGC>FGGCAFGGFGGGGEFFGGFGGGF@2>EGGGGFGGGGGFGGGEDG@FF@FGF9CE=>CE=CFECFFFC7F6C?C6??FF6?G5=@C990<9***15CFFC<FG*;FGFCCCC?D?:*:++29**
@M03152:184:000000000-AWYW1:1:2107:7780:12232 1:N:0:ATAGCACAATACCTGT
AAGCTCGTAGTTGAATTTCGGGACGGGTGGGTCGGTCGTGCCTCCGGTACGTACTGGTTCTACCAGTTCCTCCCTTCTGACGAACCACGATGTCATTAATTTGATGTCGTGGGGAATCAGGACTGTTACTTTGAAAAAATTAGAGTGTTTAAAGCAGGCTAAAGCTTGAATAGATTAGCATGGAATAACGAAATAGGACGTTTGATCTTATTTTGTTGGTTTCTAAGATCGACGTAATGATTAATAGGGATAGTTGGGTGGAATTCTCGGGTGCCAAGGAACTCCAGTCACATAGCACAAT
+
ACCCCFGG@FBFFGFGGGFCEGGGGGGGGEGGGGCFFEGFGGGGEFGGEEGGGFGGGEFGFCGGGGGGDGGFEGFGFGGGGGC@EGFGGGGGFGEGGBFGGGFEF,BFEGGD:C7CFDEGC@GGGCGFGFFDG,DFGCFDGGGFFGGGGGGEFAADFCFFGFGGFBCGG<@;D;BFG,@;FFCFGF;D9C7FCDGGG:E:CFGE,@9F;FFGFGFFGGFGGGF99CB?CC5EDEEGGFFFGF?7C7F+:67*8CCF88E**1<EC<C<>FE<57570C>4*08+ACGD<*:90:FC99F4*
@M03152:184:000000000-AWYW1:1:2107:20033:12316 1:N:0:ATAGCACAATACCTGT
AAGCTCGTAGTTGAATTTCGGGGTTAGTAGGTTGGTCATGCCTCTGGTATGTACTGGTCTCACTGATTCCTCCTTCCTGATGAACCGTAATGCCATTAATTTGGTGTTGCGGGGAATTTGGACTGTTACTTTGAAAAAATTAGAGTGTTTAAAGCAAGCTAACGCTTGAATACATTAGCATGGAATAATGAAATAGGACGTTCGATCCTATTTTGTTGGTTTCTAGGATTGACGTAATGATTAATAGGGATAGTTGGGTGGAATTCTCGGGTGCCAATGAACTCCAGTCACATAGCACAAT
+
C@CC9CF@FG;<FFAFGCDFC@F@@FF<<FFFGGEG<6FFGGFDGCEGGGDGGGFCEFFGGGGGGDGGGCFGGGGGGCFAFFGGGDGGGFG@FEFFGGGGGAFFGGFC=FG>C++B=FCAA,?<FE?9E<F,FG<,EEFFFEE<F<<ADFDFAEBFCGGFGCAFGG@EFDDGGGGFDGGGFGGGGGGGGCGCF;;D@>FECFFGGGGGG@FGFFGGFGG5>D>B7DG?EFEB?C8@EE;,4C<CEGGGG6FFFGG?FCECG>+?0C;CGGCFGDDGG*029CFC++<<?@GG7*:AFFG7*
@M03152:184:000000000-AWYW1:1:2107:19741:12319 1:N:0:ATAGCACAATACCTGT
AAGCTCGTAGTTGAATTTCGGATCTGGTTAGACGGTTTAGCTGCAAGGCTAACACTGTCTTAGCCGGGTCTTTCCTTCTGGGGAACTAGTGTGCTCTTTACTGAGTGTGCTAGGGATCCAGGACTGTTACTTTGAAAAAATTAGAGTGTTCAAAACAGGCGTTTGCTTGAATAGATTAGCATGGAATAACGGAATAGGACTTTGTTTCTATTTTGTTGGTTTACAGGAACAAAGTAATGATTAATAGGGATAGTTGGGTGGAATTCTCGGGTGCCAAGGAACTCCAGTCACATAGCACAAT
+
CCCCCGGGGGGGGGGGGGGGGGGGGGGGGGGGGGGGGGGGGGGGGGGGGGGGGGGGGGGGGGFGGGGGGGGGGGGGGGGGGGGGGGGGGGGGGGGGGGGFGGGGGGGGGGGGFFGGGGGGGGGGGGGGGGGGGCFGGGGGGGGGGGGGGGGGGGGGGGGGGGGGGGGGGFBFGGGGGGGGGGGDGFFGGGGECEGGGGGGGGGGGGGGGGGGGDCGFFDGGGGFF9DDGFDFC:;CEGGCFDFCFGGF6?<FC?FGD=CECCCFG99>7=5DGGC7CFFGGGGGGFB+C@CFF::60+9F*
@M03152:184:000000000-AWYW1:1:2107:18091:12324 1:N:0:ATAGCACAATACCTGT
AAGCTCGTAGTTGAATTTCGGGGTCAGTAGGTCGGTCGTGCCAACGGTATGAACTGGTCTCACTGATTCCTCCCTCTTGTAGAACCGTGATGCCATTAACTTGGTGCTGCGGGGAAACAGGACTGTTACTTTGAAAAAATTAGAGTGTTTAAAGCAGGCTAACGCTTGAATACATTAGCATGGAATAATGAAATAGGACGTCGATCTTATTTTGTTGGTTTCTAGGGTTGACGTAATGATTAATAGGGATAGTTGGGTGGAATTCTCGGGTGCCAAGGAACTCCAGTCACATAGCACAATT
+
CCCCCFGGGGGFGGGGFGFGGGGEGGGGGGGGGGGGGGGGGGGGGGGGGGGGGGGGFGGGGGGGGGGGGGGGGGGGGGGGGGGGGGGGGGGGGGGGGGGGGFGGGGGGGGGGGGGGEGGGGGGGGGGGGFAGGGGGGGEFGGGGGGGGGGGGGGGGGGGFGGFGGGGGGGGGGGGGGGFGDFGGGGGGGFGGFDFFC9>C**>>FGGGGGGGGCFGBFEGCBFGGFCGGGGGD>=8/<>ECCFFCFGGFFDFFGGGGGGGGCCF7<C=CGFGEF7CCGFG6FGF+<@F9@7:C:C?9FD7*
@M03152:184:000000000-AWYW1:1:2107:8685:12353 1:N:0:ATAGCACAATACCTGT
AAGCTCGTAGTTGAATTTCGAACCTGGTCGGGCGGTCTGCCTATTGGGTACGTACTGTCTGGCTGGGTTCTACCTCTTGGTGAGCCGGCATGCCCTTAATTGGGTGTGTTGGGGAACCAGGACTTTTACCTTGAGAAAATTAGAGTGTTCAAAGCAGGCCTTTGCCTGAATACATTAGCATGGCATAATAAAATAGGACGTGCGGTTCTATTTTGTTGGTTTCTAGAGTCGCCGTAATGATTAATAGGGATAGTTTGTTGGAATTCTCGGGTGCCAAGTAACTCCAGTCACATCGCACTAT
+
C9CCCGGFGGGFGCCFGGGGG?FGGGGGGGGGGGFGGGG9FGDFGGG8CFGGGF@CEFGFGGCDF7EGGFFGGGC<=FFEGGGFGFD@@FFGFFGG8,EFGGGGGEGGGG@FCGGGGGGGGG?FGGGGGGFGG,F<,,<FGGFG,B=DFEFGGFGFDEGECFFGGDFFFGF9CC9FCDFFFAFGCC,@EGCF;;@9?FCCGGGC*6*=B@FGGGFCFGF8FGCF++++?<8EGC/8**+5@C7+A7CFF00*3<F+<*;0*+9+9<?F/7*/2*0:0>*:+<+3A@+<09C++*/:/*)**
@M03152:184:000000000-AWYW1:1:2107:14732:12575 1:N:0:ATAGCACAATACCTGT
AAGCTCGTAGTTGAATTTCGGGGTTAGTAGGTTGGTCATGCCTCTGGTATGTACTGGTCTCACTGATTCCTCCTTCCTGATGAGCCGTAATGCCATTAATTTGGTGTTGCGAGGAATCTGGACTGTTACTTTGAAAAAATTAGAGTGTTTAAAGCAGGCTAACGCTTGAATACATTAGCATGGAATAATGAAATAGGACGTTCGATCCTATTTTGTTGGTTTCTAGGATTGACGTAATGATTAATAGGGATAGTTGGGTGGAATTCTCGGGTGCCAAGGAACTCCAGTCACATAGCACAAT
+
CCCCCGGGGGGGGGGGGGGGGGGGGGGGGGGGGGGGGGGGGGGGGGGGGGGGGGGGGGGGGGGGGGGGGGGGGGGGGGGGGGGFGGGGGGGGGGGGGGGGGGGGGGGGGGGGGGGGGGGDCFGGGGGGGGGGGGGGGGGGGGGGGGGGGGGGGGGGFGGGGGGGGGGGGGGCGGGGGGGGGGGGGGGGGGGGFFFGGFFGEGFFDEFGGEGGFGGGGGGEGGGDEGGFGGFGFC?@FGF7+BECG8<CGGGGFGGGFGE8EFFGGCF9==C7590;C*57EGFEFF??A6:AC7*+3:*9*
@M03152:184:000000000-AWYW1:1:2107:15474:12622 1:N:0:ATAGCACAATACCTGT
AAGCTCGTAGTTGAATTTCGAACCTGGTCGGGCGGTCTGCCTATTGGGTACGTACTGTCTGGCTGGGTTCTACCTCTTGGTGAGCCGGCATGCCCTTAATTGGGTGTGTTGGGGAACCAGGACTTTTACCTTGAGAAAATTAGAGTGTTCAAAGCAGGCCTTTGCCTGAATACATTAGCATGGCATAATAAAATAGGACGTGCGGTTCTATTTTGTTGGTTTCTAGAGTCGCCGTAATGATTAATAGGGATAGTTGGGTGGATTTCTCGGTTGCCAAGGAACTCCAGTCACATAGCACAAT
+
A@CC<@FFFGEGGFGGFGCFFGCGGGGFGGEFFG>@+FGGGG<EEFGGGFFGF9@FGGGGFCFGGDGGGGGG9C=FGGAFGCF9C,@:FGGGG,9,BFDGGGGGCEFGG8FEGEGGGCFGGFGGGFFGGGGAF9FFEFGFFEE=FFGGGCFGGGGGCFGGFFF<FAFGCCAF9FG=FFGDFGGFGGFDGGG;FFFFG?FFFC@FGFCC,@FFGGGGD8B5:FCGGCC+5?C5A5:C*:@>@<9C9+:6C7*:C<FGFGGECC+<*03<>****9CCCCF4E6++3<<CF6:7CGFF+<45*
@M03152:184:000000000-AWYW1:1:2107:14506:12659 1:N:0:ATAGCACAATACCTGT
AAGCTCGTAGTTGAATTTCGTGCCTGGCTGGGCGGTCCGCTTCACGGCGTGTACTGTCTGGCTGGGTCTTACCTCTTGGTGAGCCGGCGTGCCCTTTATTGGCGTGCGTCGGGGGACCAGGACTTTTACCTTGAGAAAATTAGAGTGTTCAAAGCAGGCTATTGCCTGAATACATTAGCATGGAATAATAGAATAGGACGTGCGGGTCTATTTTGTTGGTTTCTAGAGTCGCCGTAATGATTAATAGGGATAGTTGGGTGGAATTCTCGGGTGCCAAGGAACTCCAGTCACATAGCACAAT
+
CCCCCGGGGGGGGGGGGGGGGGGGGGGGGGGGGGGGGGEGGGGGGGGGGGGGGGGGGGGGGGGGGGFGGGGGGFFGFGGGGFGGDEGGGGGGGGGGGGGGGGGGGGGGGGGGDGGGGGGFGGGGGGGGGGGGGFGGG?FGFG?FF;FGGGFEFGGGGGGGFGGGGGFGGGGGGGGGGGGFFFGFFGGGFFGGFCCGFFGGEE7FG*?GGFGGGGGGGGGG5>@F:C?FG@EDEEG?ECG@>E@FFFC6CC4AFGCFCGGCC8@FG79:*****/2:DGFGE@0AGG+3<6>9AC:C9:*2*
@M03152:184:000000000-AWYW1:1:2107:27440:12685 1:N:0:ATAGCACAATACCTGT
AAGCTCGTAGTTGAATTTCGAACCTGGTCGGGCGGTCTGCCTATTGGGTACGTACTGTCTGGCTGGGTTCTACCTCTTGGTGAGCCGGCATGCCCTTAATTGGGTGTGTTGGGGAACCGGGACTTTTACCTTGAGAAAATTAGAGTGTTCAAAGCAGGCCTTTGCCTGAATACATTAGCATGGCATAATAAAATAGGACGTGCGGTTCTATTTTGTTGGTTTCTAGAGTCGCCGTAATGATTAATAGGGATAGTTGGGTGGAATTCTTGGGGTCCACGGAACTCCAGTCACATATCACCAT
+
CCCCCGGGGGGGGGGGGGGGGGGGGGGGGGGGGGGGGGGGGGFGGGGGGGGGFGGGGGGGGGGGGGGGGFFCFGGGGGGGGGFGGCGGGGGGGGGG8FGGGGGGGCCCFGGGGGGG@D:FGGGGGGGCGGA<FBFGFGEGGGGGGGGGD<FFGGGFCFGGGCFGGGGGCCGGGFCGF=79DFCD7DFGFGGGGGGGGC:<*4::F<FC67:FFF@C9=7CFF92<B9C;?E5C>C8*:+<::<AFF76C:F*+<<??*;AE><<6+<+3+:)**1>**.11/++30+++**2<>*+<+0C*
@M03152:184:000000000-AWYW1:1:2107:22269:12726 1:N:0:ATAGCACAATACCTGT
AAGCTCGTAGTTGAATTTCGAACCTGGTCGGGCGGTCTGCCTATTGGGTTCGTACTGTCTGGCTGGGTTCTACCTCTTGGTGAGCCGGCATGCCCTTAATTGGGTGTGTTGGGGAACCAGGACTTTTACCTTGAGAAAATTAGAGTGTTCAAAGCAGGCCTTTGCCTGAATACATTAGCATGGCATAATAAAATAGGACGTGCGGTTCTATTTTGTTGGTTTCTAGAGTCGCCGTAATGATTAATAGGGATAGTTGGGTGGAATTCTCGGGTGCCAAGGAACTCCAGTCACATAGCACAAT
+
CCCCCGC@FFFFG9FEGFEFFGGGCGFGGGGGGGDGGGGGCG9CFGFDF,C@FDCEFGFFDCFFGDCGGAFFGGGFGC9FGFGFF,+>FEEDC<F8C,E@FGGGGGEGGGFEDDGGGGGGG7FEGGGGGG<DEFDFFDFGGGCGGGG=FCFGGGFGFGGGGFGC9>FAFCF<=BCFGGCFFFFGGGFFGGGGCGFBFEFGCEFCC4<FCFGGGGEFFCECF>EG9EF?F;EEEG*/85C+;9C++037FC*ACCF:<88***0<CFFFECC77C4***5C66<CF6CCFFFFFDCFFGCC*
@M03152:184:000000000-AWYW1:1:2107:24701:12741 1:N:0:ATAGCACAATACCTGT
AAGCTCGTAGTTGAATTTCGGGATCAATTTATTGGTCGTGCCAACGGTACGCACTGGTACAATTGGTTTCTCCCTTCTGACGAAGCATGATGTCATTAATTTGATGTCGTGGGGAATCAGGACTGTTACTCTGAAAAAATTAGAGTGTTTAAAGCAGGCTTTGGCTTGAATACATTAGCATGGAATAATGAAATAGGACGTTTGATCTTATTTCGTTGGTTTCTAAGATCGACGTATTGATTAATAGGGATAGTTGGGTGGAATTCTCGGGTGCCATGGAACTCCAGTCACATCGCACAAT
+
CCCCCGC@CC@CFDFCEF9FB:F:FFFDDF-C@<CFGGGG76@EGGGGGDGCCFCFGGDEGGGCF?F<F<EFEFGGGFGG@CGGGEFGGGFGF<FFF6C6CCADGGGFCCB=C77:=FF<E,DFDGGGCC,EFB?,,:8B=FDAEFE<BF?,,5A<?DC<,=F8D<DE,:@,7,3=>DD,CC3F,C9FFA=F<>,7,7,+3@8C9DF,@CGGGGG@DCF*>D9DCBDFC9B8**=C,,<11,5,=:=<6?F69<C9FC3*:=99;:++*2/8C<47*27D+++<@+<:+90+2***/2C5*
@M03152:184:000000000-AWYW1:1:2107:13935:12779 1:N:0:ATAGCACAATACCTGT
AAGCTCGTAGTTGAATTTCGGGGGTGGGGGGTTGGTTAGCGCTAACGCGTTGTATCGGCCATTGCCACTTCTTTGCCTCCACGTGGCAGCGTATGCTCTTTACCGGGCGTGCGTTGATCTGTGGACTTTTACTTTGAAAAAATTAGAGTGTTCAAAGCAGGCCAGCGCCTTGAATACATTAGCATGGAATAATAGAATAGGACTTTGGTTCTATTTTGTTGGTTTCTAGGACCGAAGTAATGATTAATAGGGATAGTTGGGTGGAATTCTCGGTTGCCAAGGAACTCCAGTCACATAGCAC
+
CCCCCFGFGFGGGGGGGGGGGGGGGGGGDGGGGDGGGGGGGGGGGGGGGEGGGGGGEGGGGGGGGGGGGGGGGGBFGFGGGGGGGGGDEGDGEGGGGFGGGGGGGGGGGGGGGGDGFGGGCGF8<FFGGGGGGG?E?FGGGGGGGCFGGGGGFCDGGGGGGGEDCCEGGGGGGFGGGFEFGGFC9CFCGF6<FCGGCCCGGGGGGGFGGGGGGG7CFDGGFFGGFFGC:@8@FGCE*/3ACG7<9730++2*2A;7CEGG5?E8C++<CFE*:/*5CC@CF=*A8FF6C4:@C7D:CC*:7
@M03152:184:000000000-AWYW1:1:2107:19078:12793 1:N:0:ATAGCACAATACCTGT
AAGCTCGTAGTTGAATTTCGGGGTCAGTAGGTCGGTCGTGCCAACGGTATGAACTGGCCTCACTGATTCCTCCCTCTTGTAGAACCGTGATGCCATTAACTTGGTGTTGCGGGGAAACAGGACTGTTACTTTGAAAGAATTAGAGTGTTTAAAGCAGGCTAACGCTTGAATACATTAGCATGGAATAATGAAATAGGACGTCGATCTTATTTTGTTGGTTTCTAGGGTTGACGTAATGATTAATAGGGATAGTTGGGTGGAATTCTCGGGTGCCAAGGAACTCCAGTCACATAGCACAATC
+
CCCCCGGGGGFFGGGGGGGGGGGGGGGGGGGGGGGGGGGGGGGGGGGGGGGGGGGGGGGGGGGDGGFGGGGGGGGGGGGGGGGGGGGGFGGGGGGGGGFGGDFGGGGGGGGGGGGGGGFGGGGGGGGGGGGGGGGDG?FGGGGCGGFGGFFGFGFGFGDGGGGEEGCFG7@FGGGGGGGFGGGGGGGGGGGGA9@FFGGGBFC:>FFGGGFGGGGGG=BFFFGG?CFGGD6BCEGA8CEDGG99@FGE?CFGGGGGD=GGGFGGGGCE5=/95CGCGGF4*<+8CECCFFC?97FDFGF*0
@M03152:184:000000000-AWYW1:1:2107:14733:12872 1:N:0:ATAGCACAATACCTGT
AAGCTCGTAGTTGAATTTCGGACCTGACCGGGCGGTCCGCCTAACGGTGTGTACTGTCTGGCCGGGCCTTACCTCTTGGTGAGCCGGCATGCCCTTCACTGGGTGTGTCGGGGAACCAGGACCTTTACCTTGAGAAAATTAGAGTGTTCAAAGCAGGCTTACGCCGGAATACATTAGCATGGAATAATAAAATAGGACGTGCGGTTCTATTTTGTTGGTTTCTAGAGTCGCCGTAATGACTAATAGGGATAGTTGGGTGGAATTCTCGGGTGCCAAGGAACTCCACTCACATAGAACAATC
+
CCCCCGGGGGGGGGGGGGGGGGGGFGFGGGGGGGGGGGFGGGGGGGGGGGGGGGGGGFGEECFCFGGGGGGGGFGGGGGFGGGGFGEFGGGGGFGGGCGGGGGFCGEF9CFEGCFFGGGF7FDD=DEGGGGG<FEGCEGFFGGGGGGDFGGGGGGG7CGG7>FE7:>FCF9,3,7BF7B<FGGGGFGFCC9<FGF8F7FFGGGDFFCC9BGCFGGFGGG>CCECEF+<FEG5EEGDGCG+*3+3ACE7*AFGFFGGGGGCF9CE>???5=7):C76*95470A+0*+0:@DEF7:+:6<*0
@M03152:184:000000000-AWYW1:1:2107:20680:12893 1:N:0:ATAGCACAATACCTGT
AAGCTCGTAGTTGAATTTCGGGACCGGTGGGTTGGTCGTGCCTCCGGTACGTACTGGCTCTACCGGTTCCTCCCTTCTGAAGAACCACGATGTCATTAATTTGGTGTCATGGGGAATCAGGACTGTTACTTTGAAAAAATTAGAGTGTTTAAAGCGGGCTAAAGCTTGAATAGATTAGCATGGAATAATGAAATAGGACGTTTGATCTTATTTTGTTGGTTTCTAAGATCGACGTAATGATTAATAGGGATAGTTGGGTGGAATTCTCGGGTGCCAAGGAACTCCAGTCACATAGCACAAT
+
CCCCCGGGGGGGGGGGGGGGGGGGGGGGGGGGGGDGGGGGGGGGGGGGGGGGGGGGGGDGFGGGGGGGGGGGGGGGGGGFGF9FGGGGGGGGGGGFGFGGGGGGGGFGGGGGFGGGGGGGGGFGGGGGGGGGCFGGGDEGGGGGGGGGGGGGGFGGCGGGGGGGGGFFFCFFFFGGGGGGGGGGGGGGGGF9FFGGGGGGGGGGGC9FGEGGGCEGGGCGGGFFGCCCBC8>EGEFGGGCFFGGFFECGFFG?FGGC=EEC5:EGCGGG5CF59C>D7>4CFFC@C6<+8>GF7:FFGGC2
@M03152:184:000000000-AWYW1:1:2107:13099:12957 1:N:0:ATAGCACAATACCTGT
AAGCTCGTAGTTGAATTTCGGAGTCAGTAGGTTGGTCATGCCTCTGGTATGTACTGGTCTCACTGATTCCTCCTTCCTGATGAACCGTAATGCCATTAATTTGGTGTTGCGGGGAATTTGGACTGTTACTTTGAAAAAATTAGAGTGTTTAAAGCAAGCTAACGCTTGAATACATTAGCATGGAATAATGAAATAGGACGTTCGATCCTATTTTGTTGGTTTCTAGGATTGACGTAATGATTAATAGGGATAGTTGGGTGGAATTCTCGGGTGCCAAGGAACTCCAGTCACATAGCACAAT
+
CCCCCGGGGGGGGGGGGGGGGGGGGGGGGGGGGGGGGGGGGGGGGGGGGGGGGGGGGGGGGGGGGGGGGGGGGGGGGGGGGGGGGGGGGGGGGGGGGGGGGGGG@DFGDGGGGGDGGGGGGGGGGGGGGFFGGGGGFGGGFGGGGGGGGGGGGGGGGGGGGGGGGDGGGGGGGGGGGGGGFGGGGGGGGGGGFFGGGDGGGGGE:DFGGGGGGGDGGGGGGGGGGG?GGGFGGCGG,:;,=F@CF7CFGC<??FGGF=EGGFGGGGF?E5*>GGGGGG>4CECGG6+<CBGFCDG6<FFC*
@M03152:184:000000000-AWYW1:1:2107:11532:12964 1:N:0:ATAGCACAATACCTGT
AAGCTCGTAGTTGAATTTCGGGGTTAGCAGGTTGGTCATGCCTCTGGTATGTACTGGTCTCACTGATTCCCCCTTCCTGATGAACCGTAATGCCATTAATTTGGTGTTGCGGGGAATTTGGACTGTTACTTTGAAAAAATTAGAGTGTTTAAAGCAAGCTAACGCTCGAATACATTAGCATGGAATAATGAAATAGGACGTTCGATCCTATTTTGTTGGTTTCTAGGATTGACGTAATGATTAATAGGGATAGTTGGGTGGAATTCTCGGGTGCCAAGGAACTCCAGTCACATAGCACAAC
+
CCCCCGGFEGFFGGGGGGGGGGGGGGGGDGGGGGGGFDFGGGGGGGGGGGGGGGGDCGGGGDFGGGFFGGGGGGGGGGGFGGGEFGGGCFFGGGGGGGGFFEFCGGGGGGGGGDEGGCGGFCGDFFGGGC9?EGFGGGGGGGGCGCFGGGFFF<FGGGGGGGGGGGGCC<FGAA9FFGFGGGGGGGGCECDAACFCFGGGEFDC@FGFB@FFFF9<DGCBFD9CFFCGGGGGG8CF**>?:+A9FG7?6CG66C7+>*;C*BFF4EC:E=5/>72>7D)9:8CCC+<C+9FFGF:0A+>C*
@M03152:184:000000000-AWYW1:1:2107:8228:13002 1:N:0:ATAGCACAATACCTGT
AAGCTCGTAGTTGAATTTCGGACCTGACCGGGCGGTCCGCCTAACGGTGTGTACTGTCTGGCCGGGCCTTACCTCTTGGTGAGCCGGCATGCCCTTCACTGGGTGTGTCGGGGAACCAGGACCTTTACCTTGAGAAAATTAGAGTGTTCAAAGCAGGCTTACGCCGGAATACATTAGCATGGAATAATAAAATAGGACGTGCGGTTCTATTTTGTTGGTTTCTAGAGTCGCCGTAATGATTAATAGGGATAGTTGGGTGGAATTCTCGGGTGCCAAGGAACTCCAGTCACATAGCACAATC
+
CCCCCGGGGGGGGGGGGGGGGGGGGFGGGGGGGGGGGGGGGGGGGGGGGGGGGGGFGGGGGGGGGGGCGGGGGGFGGGGGGGGGGFGGGGGGGGGGGGGGGGGGDEGGGGGGGGGGGFFGGGGGGGGGGGGEFGGFFGGGGGGGGGGGGGGGGGGGGGGGGGGGGGGGGGGGGGCF9CGGGGFFGFGGFGCCBE9CCFGGCFGGGGEF9FFGGGGGGFAEGGGGGG?<CGGC?E;8CFFGG<@F?DC6*:FFE7@68ECEFGGGG7:;=**)/9>CC3<FFGGC@EFFFFGGFFFFGDG2*
@M03152:184:000000000-AWYW1:1:2107:9311:13083 1:N:0:ATAGCACAATACCTGT
AAGCTCGTAGTTGAATTTCGAACCTGGTCGGGCGGTCTGCCTATTGGGTACGTACTGTCTGGCTGGGTTCTACCTCTTGGTGAGCCGGCATGCCCTTAATTGGGTGTGTTGGGGAACCAGGACTTTTACCTTGAGAAAATTAGAGTGTTCAAAGCAGGCCTTTGCCTGAATACATTAGCATGGCATAATAAAGTAGGACGTGCGGTTCTATTTTGTTGGTTTCTAGAGTCGCCGTAATGATTAATAGGGATAGTTGGGTGGAATTCTCGGGTGCCAAGGAACTCCAGTCACATAGCACAAT
+
CCCCCGGGGCEGGGGGGGGGGGGGGGGGGEDGGGGGGGGGGEEFGFGGGGGGGGGGFGGGGGGGGGGGGGGGGGGGGGGGGGGGGGGGGGGGGGGGGF<FFGGCGGGGGGGGGGGDFGGGGGGGGGGGGGGGGFGGGFGGFGGFFGGGGGGGGGGGGFGGGFFCGGGGGGGEFFGGGGFFGAGGGGGFCF9>ADE9FGGGGFGGEGGGGFFGGGFFGGGGGGGGGGC9<;*=E5?5=EGGGE99?FGFG6F?GGG9ECCC=5CFG?:7**/9CDDD**)*2;8<EG6@CF7:CCF6+<*72
@M03152:184:000000000-AWYW1:1:2107:18106:13120 1:N:0:ATAGCACAATACCTGT
AAGCTCGTAGTTGAATTTCGAACCTGGTCGGGCGGTCTGCCTATTGGGTACGTACTGTCTGGCTGGGTTCTACCTCTTGGTGAGCCGGCATGCCCTTAATTGGGTGTGTTGGGGAACCAGGACTTTTACCTTGAGAAAATTAGAGTGTTCAAAGCAGGCCTTTGCCTGAATACATTAGCATGGCATAATAAAATAGGACGTGCGGTTCTATTTTGTTGGTTTCTAGAGTCGCCGTAAGGATTAATAGGGATAGTTGGGTGGGGTTCTCGGGTGCCAAGGAACTCCAGTCACATAGCACAAA
+
CCCCCGGGGGEGFGGGGGGGGGGGGGGGGGGGGGGGGGGGGGGGGGGGGGGGGGGGGGGGGFGGGGGGGGGGGGGGGGGGGGGFFGGGGGGGGGGGGGGGGGGGGGGGGGGGGGGGGFGGFDGGGGGGGFGGGFGGGFFGFGGGGGGGGGGFGFFGGDFEGGGGGGGFGFFFGGGGGFGGGGGGGFGFDFGFFCFCGCEG*CFGGEEFGFFGGC,=BCFEFGFG7?FCFC*CEEEE**3@=+5:EDG6=6**0<EGG5CEE**:<59:7CEF=DG>CC77:@8E66+0<7::C>DGG+**1
@M03152:184:000000000-AWYW1:1:2107:27214:13126 1:N:0:ATAGCACAATACCTGT
AAGCTCGTAGTTGAATTTCGGGGTCAGTAGGTCGGTCGTGCCACCGGTATGAACTGGCTTCACTGATTCCTCCCTCTTGTAGAACCGTGATGCCATTAATTTGGTGTTGCGGGGAAACAGGACTGTTACTTTGAAAAAATTAGAGTGTTTAAAGCAGGCTAACGCTTGAATACATTAGCATGGAATAATGAAATATGACGCCGATCTTCTTTTGTTGGTTTCTAGGGTTGACGTAATGATTACTAGGGATAGTTGGGTGGAATTATCGGGTGCCAAGGTACTACAGTCACATAGCTCACCT
+
BC9@CF@+BFCAEC@FEFCD7FFECFGEFFGEFEGGGGGG7DFFFGGEGGGCAFFCGGFFD@F<,<@FEEGGFGGGGFFG<C,C<FGC@FGFFC6CC<,<ECEF<EFG,C>:CG@7<FGGGGGGGGDAFG,EF9DEGFDFCFEGGGGFFGGGD=9>,=CFFD7:CFECFE=F9,@@=3<FFF:FGEEADCC,3?E,FFCE7*:7F<FF,CFGGGGG7*=8:CG9<CBFGD+9CCGG*+39;;+9+;EF6EC+ACC?*A**8+<8*<+/*::):90C<***3<+<<+009/:C+*2+3<***
@M03152:184:000000000-AWYW1:1:2107:24317:13264 1:N:0:ATAGCACAATACCTGT
AAGCTCGTAGTTGAATTTCGAACCTGGTCGGGCGGTCTGCCTATTGGGTACGTACTGTCTGGCTGGGTTCTACCTCTTGGTGAGCCGGCATGCCCTTAATTGGGTGTGTTGGGGAACCAGGACTTTTACCTTGAGAAAATTAGAGTGTTCAAAGCAGGCCTTTGCCTGAATACATTAGCATGGCATAATAAAATAGGACGTGCGGTTCTATTTTGTTGGTTTCTAGAGTCGCCGTAATGATTAATAGGGATAGTTGGGTGGAATTCTCGGGTGCCAAGGAACTCCAGTTACATAGCACAAT
+
CCCCCGGGGGGGGGDFGGFGGGCFFGGGGGGGGGGGEGGGG9<EDGGGGGGGGCGGGGDF<C@,FGD<FFGGGGGGCEGFF7,CFE>EFGGGFDDFFGFGFCFE+CCEGFDFGGGE<FCGGCGGGGGGGFAFFDF8DDBFGGGGGGGGGGGGGGGGFGGGGGGFFG=CF7AFFDGF9FFCFGFECF;EDFGGGGCFGCCCGGFEG:FEF9FFGGCFFGGCFFDFCEF6;CEGGGGDEF+3:7<+1100:CF*2A79EEE*82+CG?CF5**9**2:0*8C0*ACCFFF+/:0AF7+<CD**
@M03152:184:000000000-AWYW1:1:2107:15185:13276 1:N:0:ATAGCACAATACCTGT
AAGCTCGTAGTTGAATTTCGGACCTGGCTGGGCGGTCTTGCCGAAAGGTAAGCACTGCTCTGGTCGGGTCTTTCCTTCTGGGGAACCTGCGTGCTCTTAATTGAGTGCGCAGGGGATCCAGGACTTTTACTTTGAAAAAATTAGAGTGTTTAAAGCAGGCCTACGCTTGAATACATTAGCATGGAATAGTAGAATAGGACTTTGGTTCTATTTTGTTGGTTTCTAGGACCGAAGTAATGATTAATAGGGATAGTTGGGTGGAATTCTCGGGTGCCAAGGAACTCCAGTCACATAGCACAAT
+
CCCCCGGGGGGGGGGGGGGGGGGGGGGGGGGGGGGGGGGGGGGGGGGGGGGGGGGGGGGGGGGGGGGGGGGGGGGGGGGGGGGGGGGGGGGGGGGGGGGGGGGGGGGGGGGGGGGGGGGGGGGGGGGGGGGGGGGGGGGGGGGGGGGGGGGGGGGGGGGGGGGGGGEGGGGGGGGGGFGGGGGCDFFFGGGGGGGGGGGGGCFGGFGGGGGGGGDFGF>EGFGGGFG6ECECCCCC?<9CC9+=FGGG=FGCGGFF68EEGG+<9<EGGGCGGGCDFFFFFFCGGGFGGFGFDC76:7*>7
@M03152:184:000000000-AWYW1:1:2107:26299:13279 1:N:0:ATAGCACAATACCTGT
AAGCTCGTAGTTGAATTTCGGGGTTAGTAGGTTGGTCATGCCTCTGGTATGTACTGGTCTCACTGATTCCTCCTTCCTGATGAACCGTAATGCCATTAATTTGGTGTTGCGGGGAATTTGGACTGTTACTTTGAAAAAATTAGAGTGTTTAAAGCAAGCTAACGCTTGAATACATTAGCATGGAATAATGAAATAGGACGTTCGATCCTATTTTGTTGGTTTCTAGGATTGACGTAATGATTAATAGGGATAGTTGGGTGGAATTCTCGGTTGCCATGGAACTCCAGTCACATAGCACAAT
+
CCCCCGGGGGGGGGGGGGGGGGGGGGGFGGGFGGGGGGGGGGGGGGGGGGGGFGGGGGGGGFGGGGGGFGGGGGGGFGGGGGGGGGGGGGGGGGGGGFAFGFGGGGGGGGGGGG=FGGGGGGGGGGGGGFFGGGGGGGGGGFGF?EFGGGGGGGEADCFGGGG7CFEGGFFGGGGGGGGGGGGGDFFGGGGFCAFGFCFFEFFEDFGGFFGGGGGGGC7*46,?>FG?F?64<EEGFGG7+>=9F7CF66C7+<C+>C8*:C9;4+;1:F/75CFG*65F?FGC<8+<?6DCCGCF9:47*
@M03152:184:000000000-AWYW1:1:2107:16168:13302 1:N:0:ATAGCACAATACCTGT
AAGCTCGTAGTTGAATTTCGAATCTGGTTGGATGGTCTGCCTTCACGGTACGTACTTTCTGGCCGGATTCTACCTCTTGGTGAGCCAGCATGCCCTTTACTGGGTGTGTTGGGGAACCAGGACTTTTACCTTGAGAAAATTAGAGTGTTCAAAGCAGGCCTTCGCCTGAATACATTAGCATGGCATAATAAAATAGGACGTGCGGTTCTATTTTGTTGGTTTCTAGAGTCCCCGTATTGATTACTAGGGATAGTTGGGTGGAATTCTCGGGTGCCAAGGAACTCCAGCCACATACCCCAAC
+
CCBCCDFGEGGGGGGGGGGGGGGGGGGGGGGGGGGGCGGGGGGGGFGGGGGGGCCFGGGGGGGGGGGGGGGFGFFGGGGGGGGGGGGFFDFGGGGGGGFFFGFFFEFGG,CC7>FDGEEDFFFGGGF<C,EFFEF@<,BEFFDGFGGFFFF9BF8AFFD@FFGCGCC7FBFFDGBFFC,7FAD:FFGGG=,F<;DE,DCC5++*5@5@F,@@CCCFFE7C5>,>,@;D>B,,4*4*,49<C?,,4+>?,;C6+=;785=EC*:E7+++***;:5**75)*2AC9<8<+*)2*0***2*1**
@M03152:184:000000000-AWYW1:1:2107:4195:13401 1:N:0:ATAGCACAATACCTGT
AAGCTCGTAGTTGAATTTCGGGATCAATGGATCGGTCATGCCTTGGTATGTACTGGTCTTATTGGTTCTCACCTTCTAATGAACCATAATGTCATTCATTTGATGTTATGGGGAATTAGGACTGTTACCTTGAAAAAATTAGAGTGTTTAAAGCAGGCTAACGCTTGAATACATTAGCATGGAATAATGAAATAGGACATCGCATTCTATTTTGTTGGTTTCTAGGATCGATGTAATGATTAATAGGGATAGTTGGGTGGGATTCTCTGATGCCAAGGAACTCCAGTCACATAGCACAATC
+
CCCCCGGGGGGGGGGGGGGGGGGGGGGGGGGGGGGGGGGGGGGGGGGGGGGGGGGFGGGGGGGGGFGGFGGGGGGGGGGGGGGGGGGFGGGGGGGGGGGGGGGGGGGGGDGGGDGGGGFGEDFGGGGGGGGFAFGGGGGGGFGFGGGGGGFGGGGGFE@FGGGGDGGGGFFGGCGGGGGFGGGGGGDACEADGGF8:CFFGEC@E@FECFGGGGGGGFCFCFDG:9FAEDCFG:,@EEEFCECFF+<,A>C7<E97ECG*:=:FCF?,=,B89?CF*/8D*0796+5>?=FCC+CFFGG:*
@M03152:184:000000000-AWYW1:1:2107:21121:13526 1:N:0:ATAGCACAATACCTGT
AAGCTCGTAGTTGAATTTCGGGGTTAGTAGGTTGGTCATGCCTCTGGTATGTACTGGTCTCACTGATTCCTCCTTCCTGATGAACCGTAATGCCATTAATTTGGTGTTGCGGGGAATTTGGACTGTTACTTTGAAAAAATTAGAGTGTTTAAAGCAAGCTAACGCTTGAATACATTAGCATGGAATAATGAAATAGGACGTTCGATCCTATTTTGTTGGTTTCTAGGATTGACGTAATGATTAATAGGGATAGTTGGGTGGAATTCTCGGGTGCCAAGGAACTCCAGTCACATAGCACAAA
+
CCCCCGGFGGFGGGGGFGGGGGGGGGGGFGGGGGGGGGGGGGGGGGGGGGGGGGGGGGGGFGGGGGGGGGGGGGGGGGGGGGGGGGGGGGGGGGGGGGFCF9EF=FFGGGGGGGDCFGFGGFGGGGGGCFFFFGGGGGGGFGGGGGFFFGGFGGGGGD7DDGGE:F@FGG9D<FFGGA:DFGCFFGGGGFGGG;CFGGGGGC@CFFGDGGD;FGGGGGGCGGCCFDGDGC<CF::C=EFFFFGFF+<666CFGFGGG588EC9B*+BFCFG5:<CF45FDEC+<?FF+0**++*27C<*9*
@M03152:184:000000000-AWYW1:1:2107:3660:13596 1:N:0:ATAGCACAATACCTGT
AAGCTCGTAGTTGAATTTCGGGATCAAGGTATCGGTCATGCCTTGGTATGTACTGGTCTTATTGGTTCTCACCTTCTAAAGAACCATGATGTCATTCATTTGATGTTATGGGGAATTAGGACTGTTACCTTTAAAAAATTAGAGTGTTTAAAGCAAGCTTACGCTTGAATACATTAGCATGGAATAATGAAATAGGACATCTTATTCTATTTTGTTGGTTTCTTGGATCGATGTTATGATTAATAGTGATAGTTTGTTGGTATTCTCGGGTGCCAATGAACTCCCGTCACATCGCACTATC
+
CCCCCGGGCFGGGGGGGGGGDCGGGDFGG-CFDGGGGGGGGGCEFGG,CFGGGGGGGFGFFFFGFGFFGCFEGGGGFCFGGGGFGFGFGGAC@CDE<EFEC@@EE@F9F,CE76BEF?=EC8C,CFACFGG,C<FFG+B??BFAFGFGGADGE<FG,:AE5A+@FGG8EF,CFGGGEGFF:<F,F,CEA;E9A;BC:,DA,,,9@CFGAE9CF9@=,,8DB>3,7E,@>B+@=D,,@E,=FC7;@+7;,@9CFA,@,=68*,2?+:,4**4?5C+***+=CF,>,*=17=+<+/3CE*;++
@M03152:184:000000000-AWYW1:1:2107:4880:13640 1:N:0:ATAGCACAATACCTGT
AAGCTCGTAGTTGAATTTCGGGGTTAGTAGGTTGGTCATGCCTCCGGTATGTACTGGTCTCACTGATTCCTCCTTCCTGACGAACCGTAATGCCATTAATTTGGTGTTGCGGGGAATTTGGACTGTTACTTTGAAAAAATTAGAGTGTTTAAAGCAAGCTAACGCTTGAATACATTAGCATGGAATAATGAAATAGGACGTTCGATCCTATTTTGTTGGTTTCTAGGATTGACGTAATGATTAATAGGGATAGTTGGGTGGAATTCTCGGGTGCCAAGGAACTCCAGTCACATAGACCAAT
+
CCCCCGGGGGFGGGCCFGGCGGGGGGGGGGGGGGGGGGGGGGGGGGGGGGGGGGGGGGGGGGGGGFGGGGGGGGGGGGGGGGGGGGGGGEGFGGGGFGGGFFGGGGFGGGGGGGGGGEFGG8FGGGGGGCGGF9FCEGGGGFGGGGGGGGFGGGGGGGGGGGGGGEGGGGGGGGGFGGGGGGGGGGGGGGGGGGGG:FGGG7CEGFGDFGGGG;C<@CFBF>FFGFGGGG6C7C*=EGFEFDGGGD9FGG;E?C9<E8CEEGGFCFF7C=EFG:*0>954?FG:?@FF?8:+CF7++27>*
@M03152:184:000000000-AWYW1:1:2107:17845:13756 1:N:0:ATAGCACAATACCTGT
AAGCTCGTAGTTGAATTTCGAACCTGGTCGGGCGGTCTGCCTATTGGGTACGTACTGTCTGGCTGGGTTCTACCTCTTGGTGAGCCGGCATGCCCTTAATTGGGTGTGTTGGGGAACCAGGACTTTTACCTTGAGAAAATTAGAGTGTTCAAAGCAGGCCTTTGCCTGAATACATTAGCATGGCATAATAAAATAGGACGTGCGGTTCTATTTTGTTGGTTTCTAGAGTCGCCGTAATGATTAATAGGGATAGTTGGGTGGAATTCTCGGGTGCCAAGGAACTCCAGTCACATAGCACAAT
+
CCCCCGGGGGGGGGGGGGGGGGGGGGGGGGGGGGGGGGGGGGGGGGGGGGGGGGGGGGGGGGGGGGGGGGGGGGGGGGGGGGGGGGGGGGGGGGGGFGGGGGGGGGGGGGGGGGGGGGGGGGGGGGGGGGGGGGGGGGGGGGGGGGGGGGFFGGGGGGGGGGGGGGGGGGGGGGGGGGGGGGGGGGGGGGGGGGGGGFEEGDGGGGGGGGGGGDEFGGGEGGGGGC?FGGGGGD=8EGGGGGFFFCFFFC<CGGGG?EGGG5FFGCGFEDECC55CFCFFG;8<FGGCGFCC7>CFFGG<0
@M03152:184:000000000-AWYW1:1:2107:25699:13766 1:N:0:ATAGCACAATACCTGT
AAGCTCGTAGTTGAATTTCGGGGTTAGTAGGTTGGTCATGCCTCTGGTATGTACTGGTCTCACTGATTCCTCCTTCCTGATGAGCCGTAATGCCATTAATTTGGTGTTGCGAGGAATCTGGACTGTTACTTTGAAAAAATTAGAGTGTTTAAAGCAGGCTAACGCTTGAATACATTAGCATGGAATAATGAAATAGGACGTTCGATCCTATTTTGTTGGTTTCTAGGATTGACGTAATGATTAATAGGGATAGTTGGGTGGAATTCTCGGGTGCCAAGGAACTCCAGTCACATAGCACAAT
+
CCCCCFGGGGGGGGGGGGGGGGGGGFGGGGGGGGGGGGGGGGGGGGGGGGGGFGGFFGGGGGGGGGGGGGGGGGGGGGGGGGGGGGGGGGGGGGGGGGCFGGGGGGGGGGGCFGGGGGCFGGGGGGGGGGGGGGFGGGGGGGGGGGGGGGGGGGGGGFGGGGGGGGGGFCFGGGGGGGGGGGGF>FFGGFGGGGGGGGGDGCGCGGGGGGGGGGFGGGGGGGFFFAFFGGGFGDGG5>F?FFGCCGGFGFGCCGG7C5EEE8EGG9EDEC5*>DGF*5>F6*05860<+*2<?C*2<37**
@M03152:184:000000000-AWYW1:1:2107:24703:13791 1:N:0:ATAGCACAATACCTGT
AAGCTCGTAGTTGAATTTCGGGGTCAGTAGGTCGGTCGTGCCACCGGTACGTACTGGCTTCACTGATTCCCCCCTCTTGTAGAACCGTGATGCCATTAACTTGGTGTTGCGGGGAAACAGGACTGTTACTTTGAAAAAATTAGAGTGTTTAAAGCAGGCTAACGCTTGAATACATTAGCATGGAATAATGAAATAGGACGTCGATCTTATTTTGTTGGTTTCTAGGGTTGACGTAATGATTAATAGGGATAGTTGGGTGGAATTCTCGGGTGCCAAGGAACTCCAGTCACATAGCACAATC
+
CCCCCGGGGGGGGGGGGGGGGGGGGGGGGGGGGGGGGGGGGGGGGGGGGGGGGGGFGGGGGGGGGGGGGGGGGGGGGGGGGGGGGGGEGGGGGGGGGGGGGGGGGGGGGGGGGGGGGGGGGGGGGGGGGGGGGGFDGGGGGGGGGDFCGGGGGFGGGGGGGGGCFCFGGFFGGGGGGGFGGGGGGFFGGFGGGGGGGGGGCCEEEGFGGGGGGGGGGG@FFGGFGGGGGGC<8*38@9AEFEFF9CF66*9FCFCFGGGGFG?FCFFEF555*9>CFG5DFGFFG6<9C4*9<0>G<EFF*
@M03152:184:000000000-AWYW1:1:2107:19039:13795 1:N:0:ATAGCACAATACCTGT
AAGCTCGTAGTTGAATTTCGAACCTGGTCGGGCGGTCTGCCTATTGGGTACGTACTGTCTGGCTGGGTTCTACCTCTTGGTGAGCCGGCATGCCCTTAATTGGGTGTGTTGGGGAACCAGGACTTTTACCTTGAGAAAATTAGAGTGTTCAAAGCAGGCCTTTGCCTGAATACATTAGCATGGCATAATAAAATAGGACGTGCGGTTCTATTTTGTTGGTTTCTAGAGTCGCCGTAATGATTAATAGGGATAGTTGGGTGGAATTCTCGGGTGCCAAGGAACTCCAGTCACATAGCCCAAA
+
CCCCCGGGGGGGGGGGGGGGFGGGGGGGGGGGGGGGGGFGGGFGGGGGGGGGGGGGGGGGGGGDGDGGGGGGGGGGGGGGF7FGGGGDGGGGGGGGGGFDDFGFCFGGGGGFDE?FGGFFGGGGGGGGGGGGGAFGFGGDFGGGFGEGGGGGCFGGGFDGGGGGGGG9FFGFGGGGGGGGGGFFGGGGEFCGDFCGGGGGCGGGDGGCF;ECFCFFF6CCFC9C;9C9FGEGC8?5CCG>DF?FG77CC6DE8?7+A//*:C6FGCCFCFEGDGF7C437FGFFE@FGGFGGGCDC+2*9/
@M03152:184:000000000-AWYW1:1:2107:18924:13830 1:N:0:ATAGCACAATACCTGT
AAGCTCGTAGTTGAATTTCGGATCTGGTTGGGTGGTCCGCCTGACGGCGTGTTTACTGCTTGACCGGGTCTTGCCTCTTAGTGAACCGGTGTGTTCTTTATTGAATGCATCGGGGAACTGGGACTTTTACCTTGAGAAAATTAGAGTGTTCAAAGCAGGCCTATGCCTGAATACATTAGCATGGAATAAAAAAATAGGACGTGTGGTTCTATTTTGTTGGTTTTTAGAACTGCCGTAATGATTAATAGGGATAGTTGGGTGGAATTCTCGGGTGCCAAGAACTCCAGTCACATAGCACAAT
+
CCCCCGGGGGGGGGGGGGGGGCFGFGGFEEGGGGGGGGGGGGGGGGGGGGGGGGGGGGGGGGGGGGGGGDGGGFFFFEGFGGGGGGGGGGGEGGGGGGGGGGGFFGGGGGGGGGGGGGGGGGGGGGGGGGGGGGGGGGGGGGGGGGGGGGFFDBFFFGGG7FGGGGDGGE<CFGGGGFGFFDEFGGGGGGGGGGGGFGGGGGGGGDFGGGCEGGGGGGGGCCGGGFFCF9;>CGDGGGGGFCFDCGEFGC5ECCG?ECDCC5;9*<:@2==CC75*:<FGGFEE6EC<A?7CFDF7@FGD*
@M03152:184:000000000-AWYW1:1:2107:22259:13845 1:N:0:ATAGCACAATACCTGT
AAGCTCGTAGTTGAATTTCGGGATCAATGGGTCGGTCGTGCCCTCGGTACGTACTGGCTTTATTGGTTCTCACCTTCTAATGAACCATAATGTCATTCATTTGATGTTATGGGGAATTAGGACTGTTACCTTGAAAAAATTAGAGTGTTTAAAGCAGGCTAACGCTTGAATACATTAGCATGGAATAATGAAATAGGACATCGCATTCTATTTTGTTGGTTTCTAGGATCGATGTAATGATTAATAGGGATAGTTGGGTGGAATTCTCGGGTGCCAAGGAACTCCAGTCACATAGAACAAA
+
CCCCCGGGGGGGGGGGGGGGGGGGGGGGGGGGGGGGGGGEGGGGGGGGGGGGGGGFGGGGGGGGGGGGGGGGGGGGGGGGGGGGGGGGGFGGGGGGGGGGGGGFGGGGGGGGGGGGGGGGGGGGGGGGGGFCAFGGGGGGGGGGGGGGGGGFGDFGGGGGGGGGGGGGGGGGGGGCFDGGGGFFGGGGGGGGGGGGGGGGFFGGGGECDFFGGGDGGGGCBFCFGGGGGGGGEGGGGF7;FFFFGGGCFFDCCFCF6=EG=FFGDCGGG5EFCCCFFD);FG6CCGDC<@F9CCC++<>C*
@M03152:184:000000000-AWYW1:1:2107:27300:14055 1:N:0:ATAGCACAATACCTGT
AAGCTCGTAGTTGAATTTCGGGGTTAGTAGGTTGGTCATGCCTCTGGTATGTACTGGTCTCACTGATTCCTCCTTCCTGATGAACCGTAATGCCATTAATTTGGTGTTGCGGGGAATTTGGACTGTTACTTTGAAAAAATTAGAGTGTTTAAAGCAAGCTAACGCTTGAATACATTAGCATGGAATAATGAAATAGGACGTTCTATCCTATTTTGTTGGTTTCTAGGATTTACGTAATGATTAATAGGGATAGTTGTGTGGAATTCTCGTGTTCCAAGGAACTCCAGTCACATAGCACAAT
+
CCCCCGGGGGGGGGGGGGGGGGGGGGGGGDGGGGGGGGGGGGGGGGGGGGGG9FFCFGGGGGGGGGGGGGGGGGGGGGGGGGGGGGDEFEFGGGGGGFEFGGGGGGGGCFGGGGGGGGGGFGGGGGGFGGGGFGD9E8FGGGGG<F<BFGGGGGFDCCFFGGG7CFGGGGGGDGADFGGGF9CFGGGGG9E9FGGDC9CF@@F*@FG7,,CFF@,@@F7EFG,DF;:EFG9CFCCFDFFFDFCECF7CC6CFFFGG+;C@C99CFCFF5*7**3;:74)*6C2<+AC9CBC7+?*+<ECC*
@M03152:184:000000000-AWYW1:1:2107:25248:14148 1:N:0:ATAGCACAATACCTGT
AAGCTCGTAGTTGAATTTCGGGGTTAGTAGATTGGTCATGCCTCTGGTATGTACTGGTTTCACTGATTCCTCCTTCCTGATGAACCGTAATGCCATTTATTTGGTGTTGCGGGGAATTTGGACTGTTACTTTGAAAAAATTAGAGTGTTTAAAGCAAGCTAACGCTTGAATACATTAGCATGGAATAATGAAATAGGACGTTCGATCCTATTTTGTTGGTTTCTAGGATTGACGTAATGATTAATAGGGCTAGTTGGGTGGAATTCTCGGGTGCCAAGGAACTCCATTCACATAGCACAAA
+
CCCCCGGGGGGGGGFGGGGGGGGGGGEFGGEFGGGGGCFGGGGGGGGGCGFFFGGGCFGGGFGGGGGGGGGGDGGGGGG<FEFFGGGGDGGDFGGGGGGGGCFGGGGGG9FEFC:=<EAFCEAFGGGGGGFGCAEGAFGGGGGGGGGGGGGGGGGGGF?DFBF7FFFFBFACFGGGGGGGGGG7EF,@CAFFFF;EFGGGGGG7@;CDFFFGGGCEGGGGGG;FE9:>FG>FFEEG5A,58CA:CC7,6*;C5+>CGC;**39C8+?;*:=F519>CG:*A600C?++3/?++**0<+0**
@M03152:184:000000000-AWYW1:1:2107:11421:14283 1:N:0:ATAGCACAATACCTGT
AAGCTCGTAGTTGAATTTCGGGGTCAGTAGGTCGGTCGTGCCAACGGTATGAACTGGCCTCACTGATTCCTCCCTCTTGTAGAACCGTGATGCCATTAACTTGGTGTTGCGGGGAAACAGGACTGTTACTTTGAAAAAATTAGAGTGTTTAAAGCAGGCTAACGCTTGAATACATTAGCATGGAATAATGAAATAGGACGTTCGATCCTATTTTGTTGGTTTCTAGGATTGACGTAATGATTAATAGGGATAGTTGGGTGGAATTCTCGGTTGCCAAGGAACTCCAGTTACATAGCACAAT
+
CCCCCGGGGGGGGGGGGGGGGDGGGGGGGGGGGGGGGGGGGGGGGGGGGGGGGGGGGGGGGGGGGGGGGGGGGGGGGGGGGGGGGFGGGGGGCEAFGGGGGDFGGGGG8EFGGGGGFGGGGCGGGGGGGFFGGCBFCGDGCFGDDFFGFFGGGFDFFFGFDCFFDGGGGFFFGFGGGGGGCCGGGGGFF9@FDFF?EAFFGGDFGAFGFEFFD9B:CGG8FCFGFGG8?FF93;;C*=9+;+;+<@C6CADECF7@6:EC58<EFFGFGF*7><FCCG:5CECGFC+<+9C:EFFFC+99*
@M03152:184:000000000-AWYW1:1:2107:16759:14336 1:N:0:ATAGCACAATACCTGT
AAGCTCGTAGTTGAATTTCGGGGTTAGTAGGTTGGTCATGCCTCCGGTATGTACTGGTCTCACTGATTCCTCCTTCCTGACGAACCGTAATGCCATTAATTTGGTGTTGCGGGGCATTTGGACTGTTACTTTGAAAAAATTAGAGTGTTTAAAGCAAGCTAACGCTTGAATACATTAGCATGGAATAATGAAATAGGACTTTCGATCCTATTTTGTTGGTTTCTAGGATTGACGTAATGATTAATAGGTATAGTTGGGTGGAATTCTTGGTTGCCAAGCAACTCTAGTCAAATAGCTCAAA
+
B-BCCFCGGGCFCCEGGFGGEGGGGGGGE<EDGFGGGFGGGGGGGGGGGGGGGGGAEGGGAFGGGFFG9CFGFGGGGFFFGEDFEGGGGCFGGGCGG9CEECEFFCEEDF+C=C+=FGG,EFFFFGGF?FFGCC<,:F:8FFGFGGGGGGGF=<FGF,@<FFFFGGGGF,@FC9DDCFGGGF@EFFGADGGFFGGFCF7,?D>FF,<1>;FF;D9>FF,*=C,=@;,,BB=,5*3=:C+>79;?E7;E++;++4A+>*1**8+;80A++<0*/9::C*)2<;E9+0+++**++:*3+3940
@M03152:184:000000000-AWYW1:1:2107:9976:14405 1:N:0:ATAGCACAATACCTGT
AAGCTCGTAGTTGAATTTCGGGGTTAGTAGATTGGCCATGCCTCTGGTATGTACTGGTTTCACTGATTCCTCCTTCCTGATGAACCGTAATGCCATTTATTTGGTGTTGCGGGGAATTTGGACTGTTACTTTGAAAAAATTAGAGTGTTTAAAGCAAGCTAACGCTTGAATACATTAGCATGGAATAATGAAATAGGGCGTTCGATCCTATTTTGTTGGTTTCTAGGATTGACGTAATGATTAATAGGGATAGTTGGGTGGAATTCTCGGGTGCCAAGGAACTCCAGTCACATAGCACAAT
+
CCCCCGGGGGGGGGGGGGGGGGGGGGGGGGGGGGGGGGGGGGGGGGGGGGGGGGGGGGGGGGGGGGGGGGGGGGGGGGGGGGGGGGGGGGGGGGGGGGGGGGGGGGGGGGGGGGGGGGGGGGGGGGGGGGGGGGGGGGGGGGGGGGGGGGGGGGGGGGGFGGGGGGGGGGGGGGGGGGGGGGGGGGGGGGGGGGGGGGGGGGGGGGGGGCGGFGFGGGFEGGGGGGGGGGFGFGGGDFDFFFFCC7CE67D6@9?F?8CEDFFGG7FFC*7577CGGDFG?=C9:++<F8*<FF76+9CD*
@M03152:184:000000000-AWYW1:1:2107:16953:14489 1:N:0:ATAGCACAATACCTGT
AAGCTCGTAGTTGAATTTCGGGGTCAGTAGGTCGGTCGTGCCACTGGTATGAACTGGTCTCACTGATTCCTCCCTCTTGTAGAACCGTGATGCCATTAATTTGGTGTTGCGGGGAAACAGGACTGTTACTTTGAAAAAATTAGAGTGTTTAAAGCAAGCTAACGCTTGAATACATTAGCATGGAATAATGAAATAGGACGTCGATCTTATTTTGTTGGTTTCTAGGGTTGACGTAATGATTAATAGGGATAGTTGGGTGGAATTCTCGGGTGCCAAGGAACTCCAGTCACATAGCACAATA
+
CCCCCGGFGGGGGGGGGGDGEGGGGGGGGGGGGGGGGGGGGFEGFGGGGGGGGGGGGGEFFGGDFFGGGGGGGGGGGGGGGGGGGGFFGGGGGGGGGFGFCFCGGGGGGGGGGGGGGGGGG<FGGGCEFGGGGGFFGFGGGCFGFDDEEGFFGG9FFGGFFFBBCFFFFFGGF<CFGGC=EFDCCFGGGFGGGGGFGGGG:C:FBGFFCGCF@F8<EC:CCCG;9BFGF*<CEEFCFCA7CEEFCGG*;E*+A9+<*/;C@++020<C*::C=*2755<F*+00<EC69=79<:C90:5C*
@M03152:184:000000000-AWYW1:1:2107:14360:14638 1:N:0:ATAGCACAATACCTGT
AAGCTCGTAGTTGAATTTCGGGGTCAGTAGGTCGGTCGTGCCAACGGTATGAACTGGCCTCACTGATTCCTCCCTCTTGTAGAACCGTGATGCCATTAACTTGGTGTTGCGGGGAAACAGGACTGTTACTTTGAAAAAATTAGAGTGTTTAAAGCAGGCTAACGCTTGAATACATTAGCATGGAATAATGAAATAGGACGTCGATCTTATTTTGTTGGTTTCTAGGGTTGACGTAATGATTAATAGGGATAGTTGGGTGGAATTCTCGGGTGCCAAGGAACTCCAGTCACATAGCACAATC
+
CCCCCGGEGGGGGGGGGGGGGGGGGFFGGGGGGGGGGGGGGGGGGGGGGGGGGGGGGGGGGGGGGGGGFFFFFEFGGFGGGGGGFGGGGFGGGGGCFFGGGGFGGGGGGGGGGEFGGGGGGGGGGGGGGGFFGGFF9BFGGGGGGAFGGGGGGFGGGGGCEFGGG77BFGGGEEFFGF:FGGGGGGGFGGCGEGDEFC@FEGEGGGGFGEFFGGFFF=CF9FGFDF5EGG69CEGDGFFGCC7<CGGGC6CEF<F68EGGGCGC>E<8C5:3C4>4CDF4CC?AFG?CEFGCCC4?FFC:*
@M03152:184:000000000-AWYW1:1:2107:22258:14752 1:N:0:ATAGCACAATACCTGT
AAGCTCGTAGTTGAATTTCGTGGTTAGTAGGTTGGTCATGCCTCTGGTATGTACTGGTCTCACTGATTCCTCCTTCCTGACGAGCCGTAATGCCATTAATTTGGTGTTGCGAGGAATCTGGACTGTTACTTTGAAAAAATTAGAGTGTTTAAAGCAGGCTAACGCTTGAATACATTAGCATGGAATAATGAAATAGGACGTCGATCTTATTTTGTTGGTTTCTAGGATTGACGTAATGATTAATAGGGATAGTTGGGTGGAATTCTCGGGTGCCAAGGAACTCCAGTCACATAGCACAATT
+
CCCCCGGGGGGGGGGGGGGGGGGGGGGGGGGGGGGGGGGGGGGGGGGGGGGGGGGGGGGGGGGGGGGGGGGCFGGGGGGGGGGGGGGGCDGGGGGGGG9FFGCGGGGGGGDGGGDGGGGGGFGGGFGGGGG9DEFGGGGGGGGGGGGGGGGGGGGGD7FGEFCGGGGGGGGGGGGGGGGGGFGGGGDC;EFFFEGFGG8F@FGCGGGGGGGGGGGGGGEGGCGFGDCGG8DFGGGFF7,=CE<CFFCGCCDFGGCGCGGGGGGGGG;*=**)*;;75CFFGG7EGGG6C?G0320<+=CC*
@M03152:184:000000000-AWYW1:1:2107:9360:14867 1:N:0:ATAGCACAATACCTGT
AAGCTCGTAGTTGAATTTCGGACCTGGCTGGGTGGTCTTGGCTCACGTCAAGCACTGCCTCTGGTCGGGTCTTTCCTTCTGGGGAACCTGCGTGCTATTAACTTAGTGCGCAGGGGATCCAGGACTTTTACTTTGAAAAAATTAGAGTGTTTAAAGCAGGCTTTCGCTTGAATACATTAGCATGGAATAATAGAATAGGACTTTGGTTCTATTTTGTTGGTTTCTAGGACCGAAGTAATGATTAATAGGGATAGTTGGGTGGAATTCTCGGGTGCCAAGGAACTCCAGTCACATAGCACAA
+
CCCCCGGGGGGGGGGGGGGGGGGGGGGGGGGGGGGGGGGGGGGGGGGGGGGGGGGGGGGGGGGGGFGGGGGGGGGGGGGGGGGGGGGGGGGGGGGGEGFGGGGGGGGGGGGGGGGGGGGGGGGGGGGGGGGGGGGGGGGGGGGGGGGGGGGGGGGGGDFGGGGGGDGGGGGGGGGGGGGFGFFGGFFGGGGGGGGDFGGGGGGGFGGGGGGGDGGFGFC,CGGFGGG6BFFCC8E=;CFFGGGGEGGFGG4=C6CF++*4;**<>FFFFEF3=7C4CG:3CFGGGFGFG@>FFG7C6+0>*
@M03152:184:000000000-AWYW1:1:2107:28588:14903 1:N:0:ATAGCACAATACCTGT
AAGCTCGTAGTTGAATTTCGGGGTTAGTAGGTTGGTCATGTCTCTGGTATGTACTGGTCTCACTGATTCCTCCTTCCTGATGAACCGTAATGCCATTAATTTGGTGTTGCGGGGAATTTGGACTGTTACTTTGAAAAAATTAGAGTGTTTAAAGCAAGCTAACGCTTGAATACATTAGCATGGAATAATGAAATAGGACGTTCGATCCTATTTTGTTGGTTTCTAGGATTGACGTAATGATTAATAGGGATAGTTGGGTGGAATTTTCGGGTGCCAAGGAACTCCAGTCACATAGCACAAT
+
CCCCCFGGEGGGGGFAFFGGGDGGGGGGGGGGGGGGGGGGGGGGGGGGGGGGGGFFFGGGGGGGGGGGGFGGGGGFGGGAGGGGGGGGGGGGGGGGGFFGGCFGGGEEEGGGGGGGGGGFGCFGGGEFFG9FGG9FFF7F8BFFGGGFGGGGCGGFGGGFGGGGGGGG?FGGFCFGFGGGGFFEFC9FGGGA<CGGGGGEGGFCGFF@=9DFGGGGGGFEFG9;DF9AGG6EC::*CEGFC@ECFD?CFFF7C?C?CEE7EDCC*+59>55>:<<CCC>4CCDF+<FEG?>?FFFG7+57*
@M03152:184:000000000-AWYW1:1:2107:23054:14916 1:N:0:ATAGCACAATACCTGT
AAGCTCGTAGTTGAATTTCGGGATCAATACGTCGGTCGTGCCTTGGTACGTACTAACGTTATTGATTTCTCCCTTCTAACAAATCGTGATGTCATTAATTTGGTGTTACGGGGAGTTAGGACTGTTACTTTGAAAAAATTAGAGTGTTTAAAGCAGGCAATCGCTCGAATACATTAGCATGGAATAATGAAATAGGACGTTCGAACCTATTTTGTTGGTTTCTAGGATCGACGTAATGATTAATAGGGATAGTTGGGTGGAATTCTCGGGTGCCAAGGAACTCCAGTCACATAGCACAATA
+
CCCCCGGGGGGGGGGGGGGGGGGGGGGGGGGGGGGGGGGGGGGGGGGGGGGGGGGGGGGGGGGGGGGGGGGGDGGGGGGFGGGGGGGGGGGGGGGGGGGGGGGGGGGGGGGGGFGGGGGGGGGGGGGGGGGGFGGGGGGGGGGGFGGGGGGGGGGGGEFGGGGGFGEGGGGGGGGGGGGAFGGGFFFGGGGGGGGCFG7FGFGFFGGCGF@FCFGGFFE5DCEFC@ECG5;CEEGGGGFGFF7ECFCF6ED7EGGG5?C7ECFGCFFDCE=CC7FCFG@C:FG?+0<?F@0+AF<<9A7>*
@M03152:184:000000000-AWYW1:1:2107:15298:15034 1:N:0:ATAGCACAATACCTGT
AAGCTCGTAGTTGAATTTCGGGGTCAGTAGGTCGGTCGTGCCAACGGTATGAACTGGTCTCACTGATTCCTCCCTCTTGTAGAACCGTGATGCCATTAACTTGGTGTTGCGGGGAAACAGGACTGTTACTTTGAAAAAATTAGAGTGTTTAAAGCAGGCTAACGCTTGAATACATTAGCATGGAATAATGAAATAGGACGTCGATCTTATTTTGTTGGTTTCTAGGGTTGACGTAATGATTAATAGGGATAGTTGGGTGGAATTCTCGGGTGCCAAGGAACTCCAGTCACATAGCACAATA
+
CCCC<FGGGDFGGGGGGGGGGGGGGGGGGGGGGGGGGGGEGGGGGGGG@FGGGGGFFGGGGGGGGGGGGGGGGGGGGGGGGFGGGFG@CFGFGGGFGEFGGGFGFF8B,CFGDGGGGFGGGGGGGGGGGGGGFCGGG8FFGAFGGFGFGCFGEF9FGGGGGGGDEGGGGGGGGGGGGGGGGGGGGGGDGFGCGCCDFCGGEGECFGGGFGFGEF@CF5BECCFG7@CFG>C9CE*/52;FGGGGGFFCGFF++<CE*2/?*0<ECCF=E527/*00/*7*2<CFCFGGF?CG7FC+AF40*
@M03152:184:000000000-AWYW1:1:2107:10235:15071 1:N:0:ATAGCACAATACCTGT
CAGTGCCAGCCGCCGCGGTAATACGTAGGGAGCAAGCGTTATCCGGATTTATCGGGGGTAAAGGGTGCGTAGACGGGAAGACAAGTTGTTTGTGAAAGCCCTCGGCCCAACTGAGGAACTGCAACCAAAACCATCATTCTTGAGTGCGGGAGAGGAAAGTGGAATTCCCAGTGTAGCGGTGAAATGCGTAGATATTAGGACGAACTCCAGTGGTGAATGCGACTTTCTGGACCGTAAATGACCTTTAGGCATGTAACTGTGGGCACGAAACAAGGTTAGATAACCTGGTTATCCCCCACGT
+
---A--EFC99++C@+6FBBC<F<CCEF@C9CDCFC<6F66C;CFGB@FCD,,,8@+87?CE<ECG:C:4+++?CFEDF+FCD<B,55,:4,A,,CE,,EF=B7F7+@CGCA8<<=3,3><B,9,,++8@F+,:D,EEEDGG<<33;3*:::*1*>,DBE,D3<,<FG37:,?FCC,*4<**,<,2+*****7+422?A7,4*<C*0+0<F<A0*+3++<CEE8?:E++23;E*/**2++2+++02+++3*+0+0++3<<9:C***/*:C*2*2**2*)*++02<<*1A7*3+2**/*9)1
@M03152:184:000000000-AWYW1:1:2107:11111:15196 1:N:0:ATAGCACAATACCTGT
AAGCTCGTAGTTGAATTTCGGGGTTAGTAGGTTGGTCATGCCTCCGGTATGTACTGGTCTCACTGATTCCTCCTTCCTGACGAACCGTAATGCCATTAATTTGGTGTTGCGGGGAATTTGGACTGTTACTTTGAAAAAATTAGAGTGTTTAAAGCAAGCTAACGCTTGAATACATTAGCATGGAATAATGAAATAGGACGTTCGATCCTATTTTGTTGGTTTCTATGGTTGACGTAATGATTAATAGGGATAGTTGGGTGGAATTCTCGGTTGCCAAGGAACTCCAGTCACATAGCACAAT
+
CCCCCGGGGFGGGGFGGGGGGGGGGGGGGAEFGGGGGGGGFGGCGCFFCGGGGGGGGGGGGGGGGGGGGGGFGGGGGGGFGEGDGG@FFCFFGGCFGG9EGGFFG7EFCAECG+CCFGGGDFGGGGG9EAFF9EEFG8=DFFGE9FFFGGGGA<FFF,DFAD@BFFGGG7@<F>FFGGGGGGGDCGGC;9BFG;DCFFGGGGFF,@E>E;<FFFFGG,2=:F,?9,<,?C5C01A@*/;+;79+<@+7**0*+2>:+*B**10A<+<+:5***9>7*/57E:8C++03<*29+**++050*
@M03152:184:000000000-AWYW1:1:2107:6455:15218 1:N:0:ATAGCACAATACCTGT
AAGCTCGTAGTTGAATTTCGGGGTCAGTAGGTTGGTCATGCCACTGGTATGTACTGGTCTCACTGATTCCTCCTTCCTGATGAGCCGTAATGCCATTAATTTGGTGTTGCGAGGAATCTGGACTGTTACTTTGAAAAAATTAGAGTGTTTAAAGCAGGCTAACGCTTGAATACATTAGCATGGAATAATGAAATAGGACGTTCGATCCTATTTTGTTGGTTTCTAGGATTGACGTAATGATTAATAGGGATAGTTGGGTGGAATTCTCGGGTGCCAAGGAACTGCAGTCACATAGCACAAA
+
BACCAEFGGGGGGGGGGGGGGGGGGGGFGGGAEGGGGGGGGGGGGGGGGFGGGGGFFDGCEFCGGGGGGFGGGGGGGGGGGGGGGGGGGGGGGDFGGAFGA,CFGFG7EGCFFCFCGGDFFGFGFEGGGGGGGGGGGGGGADGGGCFDFGFFGFDFGGGFFGGGGGGGG,CFFGG9FGGG9DFFGFGFFFFEFFDGCG?:F+@@F9,@==9=C9BCFFG8B,@EGFFC;?6DE>;557AE>C7:7:C66,0:64,,5**:8CC?*+2+:*>*/1*107>C?@6+5:+++*20+:*++307*
@M03152:184:000000000-AWYW1:1:2107:6288:15219 1:N:0:ATAGCACAATACCTGT
AAGCTCGTAGTTGAATTTCGGGGTTAGTAGATTGGTCATGCCTCTGGTATGTACTGGTTTCACTGACTCCTCCTTCCTGATGAACCGTAATGCCATTTATTTGGTGTTGCGGGGAATTTGGACTGTTACTTTGAAAAAATTAGAGTGTTTAAAGCAAGCTAACGCTTGAATACATTAGCATGGAATAATGAAATAGGACGTTCGATCCTATTTTGTTGGTTTCTAGGATTGACGTAATGGTTAATAGGGATAGTTGGGTGGAATTCTCGGGTGCCAAGGAACTCCAGTCACATAGCACAAT
+
CCCCCGGGGGGGGCGFDFEFEGGGGFGG@FFAEGGGGFG9FFFGFGEEFGCGFFFGGFGGGGGGG9<FEGFGGGGFGGGGGGGGGGGGGGGGGFGFAFCGGGGGDGGGGFFGGG@B<E?FA??FGFFGECFFGCGDEEECF?EEEDBAFFGGFD9FFGGGE<<>:@FFGGGG9F,FDGGCCA7FFFFFE=@E>,DD7>::C*@*3,@CDCC@@;@C,DDC8>DFFFCEE,,?>5:@:5,,1>,9:>??*20:C:;79**=5*9B*45C*51*2*9:*1<C6*<<80A+39*<:C7+<CC9*
@M03152:184:000000000-AWYW1:1:2107:25171:15241 1:N:0:ATAGCACAATACCTGT
AAGCTCGTAGTTGAATTTCGAACCTGGTCGGGCGGTCTGCCTATTGGGTACGTACTGTCTGGCTGGGTTCTACCTCTTGGTGAGCCGGCATGCCCTTAATTGGGTGTGTTGGGGAACCAGGACTTTTACCTTGAAAAAATTAGAGTGTTCAAAGCAGGCCTTTGCCTGAATACATTAGCATGGCATAATAAAATAGGACGTGCGGTTCTATTTTGTTGGTTTCTAGAGTCGCCGTACTGATTAATAGGGATAGTTGGGTGGAATTCTCGGGTGCCAAGGAACTCCAGTCACATAGAACAAT
+
CCCCCGGGGGGGGGFDFGFGGGGGGGCFGGDGGGGGGGGGGGGGGGGGGGGGGGGGGGGFFGGGGGGGGGGFGGGGGGGGGFGGGGGGGGGGGGFGGGGGGGGGGGGGGGGGGGEGGF<CFGGGGFGGFFDDFGF<D8FCGGGGGGG=FGFGF9FFFCEFDGFGGGGGF@FGCGGFC>:FDC@:FGGGGGGGGGGFDCDFCFFECFFFG,@FB;@FC6B:CF9FCFCFCC5*;:=5**1<7@CFGGGFF6C?C999E5C8E59:*<C9**:CCD<F45>*AC?F<8:F+9*<CD7+0+***
@M03152:184:000000000-AWYW1:1:2107:9951:15332 1:N:0:ATAGCACAATACCTGT
AAGCTCGTAGTTGAATTTCGGGGTCAGTAGGTCGGTCGTGCCACCGGTATGAACTGGCTTCACTGATTCCTCCCTCTTGTAGAACCGTGATGCCATTAATTTGGTGTTGCGGGGAAACAGGACTGTTACTTTGAAAAAATTAGAGTGTTTAAAGCAGGCTAACGCTTGAATACATTAGCATGGAATAATGAAATAGGACGTCGATCTTATTTTGTTGGTTTCTAGGGTTGACGTAATGATTAATAGGGATAGTTGGGTGGAATTCTCGGGTGCCAAGGAACTCCAGTCACATAGCACAATC
+
CCCCCGGFEGEGGGGGFGGGGGGGGGGGGGGGGGGGGGGGGGGGGGGGGGGGGGGFFGGGGGGGGGGGGGGFGGGGGGGGGGGGGGGCFGGGFEEFFEFGGGGFFGFFFGGGGGGGGGFGGGFGEEFFGGGFGGFFGGGGGGFGGGG9F@FFFGGGGGG7FG?EECGGGGGGGGGCGGGGGCFFGGGGA;FGFGGGGGGG@FGEDDFGGFFDGGGGGGGGFGG;9?CFFGGFEEFF5FEEFGFCEGGGGGFGGG7<8EG58AFGGE?***:7ECFCFC>FFG78<C:FC**<3*2ACFC79
@M03152:184:000000000-AWYW1:1:2107:11545:15338 1:N:0:ATAGCACAATACCTGT
AAGCTCGTAGTTGAATTTCGAGCTTGACAAACGGTCTTGGCATTTGTCTAGTACTGTTCTGTTGAGCTCTTCCTTCTAGGGAACTAGAGTGCCTTTAATTGGGTGTTCTAGGGAACTAGGACTTTTACTGTGAAAAAATTAGAGTGTTTAAAGCAGGCTTACGCTTGAATACATTAGCATGGAATAATAGAATAGGACTTTGGTTCTATTTTGTTGGCTTCTAGGACCAAAGTAATGATTAATAGGGATAGTTGGGTGGAATTCTCGGGTGCCAAGGAACTCCAGTCACATAGCACAATCT
+
CCCCCGGGGGGGGGGGGGGGGGGGGGGGGGGGGGGGGGGGGGGGGGGGGGGGGGGGGGFGGGGGGGCFGGGGGGGGGGGGGGGGGGGFGGGGGGFGFFFGGGGGGGGFGGGFGGGGGGCFCGGGGGDCEF9FGFGGGEGFGGGFAFGGGGAFF9EFGGGFGFFGGGGGGGGCFGGFEGEFGGGGGGGGGGGGGGGGGFGFGFGGGBFCGGGGGGGF?CFGGGAFF78E+DF6@DFFGGGGGFFFF*8,4,;=C7D5*;C@1BC,=,85*A5CEG>CGG;87E+9<+>B:;@@F*;+=*20+
@M03152:184:000000000-AWYW1:1:2107:29051:15383 1:N:0:ATAGCACAATACCTGT
AAGCTCGTAGTTGAATTTCGGGGTCAGTAGGTCAGTCGTGCCAACGGTATGAACTGGCCTCACTGATTCCTCCCTCTTGTAGAACCGTGATGCCATTAACTTGGTGTTGCGGGGAAACAGGACTGTTACTTTGAAAAAATTAGAGTGTTTAAAGCAGGCTAACGCTTGAATACATTAGCATGGAATAATGAAATAGGACGTCGATCTTATTTTGTTGGTTTCTAGGGTTTACGTAATGATTAATAGGGATAGTTGGTTGGAATTCTCGGGTGCGAAGGAACCTCAGTCACATAGCAGAATA
+
CCCCCFDFC9FDEGFGFCFGC:FFGGGGGGGGGGDFGGGGGFFGEGGGFFGG<FF<FGGG<FGCFFGGGFFG?GGGGGG9FFGGGGFFC7EFGGFGGCG,,EDFF@FGDEEGGD>@FFFGGGGGGGAAF?FEFEAFDF@EG9FGGFC5A<D<BGGGGF>@FDDCCEDGG,@,EFCG,@:@FGFEFF,@9@DEEFGAF:C<>FCFECF9@FFGDCGGCCC5C,@?;B>F8*<B5*+3;:>FF7FFC:8676*=;?7+**1*00+<:F<*//A7*)1)174*0**2003++**29*>++2***
@M03152:184:000000000-AWYW1:1:2107:17123:15389 1:N:0:ATAGCACAATACCTGT
AAGCTCGTAGTTGAATTTCGGGATCAGTACGCTGGTCGTGCCTTCGGTATGCACTGGTGTCACTGGTTCCTCCCTTCTGACGAACCGTCATGCCATTCACTTGGTGTGGCGGGAAATCAGGACTGTTACTTTGAAAAAATTAGAGTGTTTAAAGCAGGCTCACGCTTGAATACATTAGCATGGAATAATGAAATAGGACGTTGATCTTATTTTGTTGGTTTCTAGGATTGACGTAATGATTAATAGGGATAGTTGGTTGGAATTCTCGGGTGACAAGGAACTCCAGTCACATAGCACAATT
+
CCCCCFGGGGGGGGGGGGFFGGGGGGGGGGGGGGGGGGGGGGGGDGGGCFGGGGGGGGFGGGGGF8FFCGGGGGGG?FCEGGCEGGEFFGGGGGFGGGGGGGFGFGFCCFGGEFGGGGGFC=FCFGGEEFGDDFFGGFEGGFGFGGGGGGGGGFGFGGGGGGGGFGC<FC=FCEFGE=FEC:FFEFG;;DFFGEFG7F7BFCCF;;FFFCFFG;FG,C4:C9;<9E:EGGFCEGC5891@CG9CFGFGCGG6CEFG8;88C?CG0<+87CF)*2:744<C=8:AF?<<CF7<0:*<+:<**
@M03152:184:000000000-AWYW1:1:2107:24355:15401 1:N:0:ATAGCACAATACCTGT
AAGCTCGTAGTTGAATTTCGGACCTGGCCGGATGGTCTGCCTAACGGTATGTACTGTCTGGCTGGGCCTTACCTCTTGGTGAGCCGGCATGCCCTTCACTGGGTGTGTCGGGTAACCAGGACTTTTACCTTGAGAAAATTAGAGTGTTCAAAGCAGGCTTATGCTCGAATACATTAGCATGGAATAATAAAATAGGACGTGCGGTTCTATTTTGTTGGTTTCTAGAGTCGCCGTAATGATTAATAGGGATAGTTGGTTGGAATTCTCGGGTGCTAAGGAACTCCAGTAACATAGCACAATA
+
CCCCCGGGGGGGGGGGGGGGGGGGGGGGFGGGGGGGFGGGGGGGGGGGGGGFFGFFGGGGFGGGGGGGGGGGGGGGGGGFGGGGGGGGGGGGGGGGGGGGGGGFGGGGGGGDGGGGCDF:DFGGGGGGGGGGGGGGGFGGGGGGGGGGGCDFGFGGGGGGGGFGGGEEGFGFGGGGG?FFFFFGEBFFFFGGGFF?F@EGG>EG:FGGFGFGGGGGGD88C?FGDFFF?E5B==88EGFC+59?9C66:>CCGGFC*/=C?9C60CC*5E5<:*:79C*5*+<+++3++9*<<*9?7:C7*
@M03152:184:000000000-AWYW1:1:2107:9022:15407 1:N:0:ATAGCACAATACCTGT
AAGCTCGTAGTTGAATTTCGGTGGCCCAACGGCGGTCGGCCGCAAGGTCTGTACTGCCGGTTTTCGGACCACCTCTTTCTGGGGGAACGTCGGCCCTTAACTGGGCTCGGCGGCCGAACCAGGACGTTTACTTTGAAAAAATTAGAGTGTTTAAAGCAGGCATACGCTTGAATACATTAGCATGGAATAATGAAATAGGACGTTTGATTCTATTTTGTTGGTTTCTAGGATCGACGTAATGATTAATAGGGATAGTTGGGTGGAATTCTCGGGTGCCAAGGAACTCCAGTCACATAGCACA
+
CCCCCGGGGGGGGGGGGGGGGGGGGGGGGGGGGGGGGGGGGGGGGGGGGGGGGGGGGGGGGGGGGGGGGGGGGGGGGGGGGGGGGGGGGGGDGGGGGGGGGGGGGGGGGGGGGGGGGGGGGGGGGEGFGGGGGGGGGGGGGGGGGGGGGGFGGGGGGGGGGGGGGGG<FGGGGGGGGGGGGGGCCGGGGGGGGGG9<?EFGGGGCGFGGFGGGGGFFFGGGGFGGGGFCCGGEGGGGGFCDFFGFCCCC6C?FF?FGF6EEEGCCCC<?CEG5CDCFFFGGGGFFFFF6*0<EC:?+<DCG
@M03152:184:000000000-AWYW1:1:2107:12845:15493 1:N:0:ATAGCACAATACCTGT
AAGCTCGTAGTTGAATTTCGGGGTTAGTAGATTGGTCATGCCTCTGGTATGTACTGGTTTCACTGATTCCTCCTTCCTGATGAACCGTAATGCCATTTATTTGGTGTTGCGGGGAATTTGGACTGTTACTTTGAAAAAATTAGAGTGTTTAAAGCAAGCTAACGCTTGAATACATTAGCATGGAATAATGAAATAGGACGTTCGATCCTATTTTGTTGGTTTCTAGGATTGACGTAATGATTAATAGGGATCGTTGGGTGGAATTCTCGGGGGCCACGGAACTCCAGTCACATAGCACAAT
+
CCCCCGGGGGGGGGGGGGGGGGGGGGGGGGGGGGGGGGGGFGGGGGGGGGGGGGGGGGGGFFGGGGG9FFGGGGGGDGGGGGGGGGGGGGGGGGGGDE9@FFGGGGGG@FGGGGGGGGGGGCCFFGGGGGGFAFGGGDGDEFEFGEFGGGEAEGFGGFGFGGDFGFGGG?A,<>DFFFGF;<FC:C>CC,EEFFCFGGGGGFB7,3@<BFGDGF9FGGGGGGFFCG9,?CEFF8/=57,>CEC?CFGG=CC*/**;85;B55C?7<9;5=*)/)/>*9)7CE6++2+328CEE7*<++***
@M03152:184:000000000-AWYW1:1:2107:22297:15511 1:N:0:ATAGCACAATACCTGT
AAGCTCGTAGTTGAATTTCGGGGTCAGTAGGTCGGTCGTGCCAACGGTATGAACTGGTCTCACTGATTCCTCCCTCTTGTAGAACCGTGATGCCATTAACTTGGTGTTGCGGGGAAACAGGACTGTTACTTTGAAAAAATTAGAGTGTTTAAAGCAGGCTAACGCTTGAATACATTAGCATGGAATAATGAAATAGGACGTCGATCTTATTTTGTTGGTTTCTAGGGTTGACGTAATGATTAATAGGGATAGTTGGGTGGAATTGTCGGGTGCCAAGGAACTCCAGTCACATAGCACAACC
+
CCC9BCFGGGBFGAAECFFGGGGCG@EEFFFAFFGGGGGGGGGFGDGFGGGEDFG@FGGGGF9<FGGGGDFGGEGGGCGGFCAEFGEBE=FFFGFGGGGF,CFEEF4FFGGGFC+BFFCFF<FFGCB@FGGCFGFGG=FG8FFEGDADFDFGG<BDDFGGGDFDEG@CE,@@FFFFF><CAFFC:FGGGGCEAFDDGG7FFCEGDGGGFFFF@EG:FFEEG,2;CFFFGGG+A==@5:+3;ECFFDFF**2<<7@FCEDED@CG*32**::<C<CFGC@F6?9+222<E?F7+:6?G6>**
@M03152:184:000000000-AWYW1:1:2107:14575:15536 1:N:0:ATAGCACAATACCTGT
AAGCTCGTAGTTGAATTTCGGACCTGGCTGGGTGGTCTTGCCGCAAGGTAAGCACTGCCTCTGGTCGGGTCTTTCCTTCTGGGGAACCTGTGTGCCCTTAATTGAGTGCGCAGGGGATCCAGGACTTTTACTTTGAAAAAATTAGAGTGTTTAAAGCAGGCTTTCGCTTGAATACATTAGCATGGAATAATAGAATAGGACTTTGGTTCTATTTTGTTGGTTTCTAGGACCGAAGTAATGATTAATAGGGATAGTTGGGTGGAATTCTCGGGTGCCAAGGAACTCCAGTCACATAGCACAA
+
CCCCCGGGGGGGFGGGGGGGEGGGGGGGGGGGGGGGGGGGGGGGGGGGGGGGGGGGGGGFGGGGGGGGGGGGGGGGGGGGGGGGGGGGGGGGGGGGGGGGGGGGGGGGGGGGGGGGGGGGGDGGGGGGGGGGGGGGGGGGGGGGGGGGGGGGGGGGFFGGGGGGGGGGFGFGGGGGGGGGGGGGGG9EGGGGGGGGGGGGFGGGGGGCCGGFGGGGGG@FGGGGGBBCGGGGDCEGGGGEFGGFCFFFF=5FGGGF7@EGDEFFGG9795E3>DDG:CFFGGFGG+:@F=F9FFC<++:>4
@M03152:184:000000000-AWYW1:1:2107:2967:15584 1:N:0:ATAGCACAATACCTGT
AAGCTCGTAGTTGAATTTCGGAGTTGTTATCTGAACCGCCCCTAAAAAGGTGGCTAGGGTAGCAGTAGTCATCATCAAAGTCCACCTTGACATTCTCTTGGTGCGTACTGGGTGTTGACCTCCTTTAGTTCTGTGAATTGCTATCTAGCAATAGGTAGTTAGTTCCAGATAGTTTACTTTGAAAAAATTAGAGTGTTCAACGCAGGCACAACCTGGCATCATGAATACATTATCATGGGATAATAGAATATGACATTGGTTTTATTTTGTTGGTTTCTAGGGCCAAAGTAATGATTAATAG
+
CCCCCGECGGGGFGGFEFCFEFGF@FGGGGGGGGFE@@F+8@FFDFGGGDFGGGGDGG8FGDGGGGFCFECF9<,<CCDCFFDGFDF?AFFFGGGEFGGFCEFFF=@@FEFC,4CEGGGFGGGGGDEEADGDFCFE9EFFA<<@EFEGG<AAFAFF<F?FFFEFAD<F?CAFGGCFFFGGFF9C,ABECFFGGCA;CFG=,8=<CGC,@F<>@8CF,:EGCCEG,3>ECG@C,?:,>EECFF9=,2;@EFC:9,>@EC,?*=*,+4?FC>?4CDGG778>FC6*3**<A;;E7+:@?C7:F
@M03152:184:000000000-AWYW1:1:2107:10160:15596 1:N:0:ATAGCACAATACCTGT
AAGCTCGTAGTTGAATTTCGAACCTGGTCGGGCGGTCTGCCTATTGGGTACGTACTGTCTGGCTGGGTTCTACCTCTTGGTGAGCCGGCATGCCCTTAATTGGGTGTGTTGGGGAACCAGGACTTTTACCTTGAGAAAATTAGAGTGTTCAAAGCAGGCCTTTGCCTGAATACATTAGCATGGCATAATAAAATAGGACGTGCGGTTCTATTTTGTTGGTTTCTAGAGTCGCCGTAATGATTAATAGGGATAGTTGGGTGGAATCTCGGGTGCCAAGGAACTCCAGTCACATAGCACAATC
+
CCCCCGGGGGGGGGGGGGGGGGGGGGGGGGGGGGGGDGGGGGGGGGGGGGGGGGGGGGGGGCGGGGGGEGGGGGGGGGGGGGGGGGGGGGGGGGGGGDFGFFGGGGGGGGGCDEGGGGGGGGGGFGGFGGGGGDFGCGGGGGGGGGEFEFGGGGGGGGGGFFGGGGGGGGGGGECFGFFGGGGGGGGGGGFGGFCB73FFGGGFEGGGGCGGGGGGGGFGGGCGFFF?FCCG=CGGEGGGGG7<9:@FGF46AAE?CCEECFC?70+*:**7:F><GG>FCFGGGCCFGF>:+*02+:4:*
@M03152:184:000000000-AWYW1:1:2107:3721:15701 1:N:0:ATAGCACAATACCTGT
AAGCTCGTAGTTGAATTTCGGGGTTAGTAGGTTGGTCATGCCTCCGGTATGTACTGGTCTCACTGATTCCTCCCTCCTGACGAACCGTAATGCCATTAATTTGGTGTTGCGGGGAATTTGGACTGTTACTTTGAAACAATTAGAGTGTTTAAAGCAAGCTAACGCTTGAATACATAGCATGGAATAATGAAATAGGACGTTCGATCCTATTTTGTTGGTTTATAGGATTGAAGTCATGATTAATAGGGATAGTTGGGTGGAGTTCTCCGGTGTGAAGGAACACCAGTCACATGGCACAATG
+
CCCCCFGCF@FGFFFGE9FECF@FFCGCFFEFDF@FAAFGGGFF8CFGDGGGGAFCFGFFF<FFGCFC<EF<F,E<@AE<<FGGECFGG>DFFD<,ECFAFGGGFF=7EEGGGGGCFGGFFFECFFFFEGG9FAAA,BFDDGG<FBF,?F?C<F,A=D+@,,,@6>CEGGFCFCFGFFFC>FCFFCEGGC9D;EA3E,FF:>7>;6FFGFECGGEDCCEGG6,,>F9<FCF,>2,,9@+;@@C+++5C*27AC+9+*3B8*2?8:+++//7C*/?7*25CC*2/:@C+:**3+*1:+0***
@M03152:184:000000000-AWYW1:1:2107:5218:15713 1:N:0:ATAGCACAATACCTGT
AAGCTCGTAGTTGAATTTCGAACCTGGTCGGGCGGTCTGCCTATTGGGTACGTACTGTCTGGCTGGGTTCTACCTCTTGGTGAGCCGGCATGCCCTTAATTGGGTGTGTTGGGGAACCAGGACTTTTACCTTGAGAAAATTAGAGTGTTCAAAGCAGGCCTTTGCCTGAATACATTAGCATGGCATAATAAAATAGGACGTGCGGTTCTATTTTGTTGGTTTCTAGAGTCGCCGTAATGATTAATAGGGATAGTTGGGTGGAATTCTCGGGTGCCAAGGAACTCCAGTCACATAGCACAAT
+
CCCCCGGGGGGGGGGGGGGGGGGGGGGGGGGGGGGGGGGGGGFGGGGGGGGGGGGGGGGGGGGGGGGGGGGGGGGGGGGFGGGGGGGGGGGGGGGGGGGGGGGGGGGEGGGGGGGGGGGGGGGGGGGGGGGGGCFGDGGGGGGGGGGGGGGGGGGGGGGGGFGGGGGGCFGGGGGGGGGGGGGGGFCFGGGGGGGFFGGGGGGGGCGGG<FGGGDGF=FGGGGGFFF?CC>EGGGGG=<+;99AF7CDGFFCFGGF+:EG=:A+0+0<C*:<7<7DC5>5FGG7F6E9C7DFG>>CGGG4*
@M03152:184:000000000-AWYW1:1:2107:19023:15787 1:N:0:ATAGCACAATACCTGT
AAGCTCGTAGTTGAATTTCGGGGTCAGTAGGTCGGTCGTGCCACCGGTACGTACTGGCTTCACTGATTCCTCCCTCTTGCAGAACCGTGATGCCATTAGTTTGGTGTTGCGGGGAAACAGGACTGTTACTTTGAAAAAATTAGAGTGTTTAAAGCAGGCTAACGCTTGAATACATTAGCATGGAATAATGAAATAGGACGTTGATCTTATTTTGTCGGTTTCTAGGATTGACGTAATGATTACTAGGGATAGTTGGGTGGAATTCTCGGGTGCCAAGGAACTCCAGTCACATAGCACAATC
+
BCBC9FCFGGEFGGGGGCGFDEFGCFGECGGGGGGGGGGG:FCFGG7FEGGGGFG<CFDCCFEGGGGGFFGFGCDFFEEGGGGEFGEGFC6CFE=FGFFEFGE?EC=F?F@CF>:CEFFGEG+?EFDFGG9FF<9??F=<>DBFDDGFGFF9F9<@@>CFFGFGG7FDF,@F:FFF9;C,EF>:<FFGFFDF,>;C79DE:FFGF9FC;FFECC@<881=>CC+55>C>*?9;;CCGG7CFF7<9+>=*=7<<E:F*2;8@AC62C?EF5C):F:64*)2:FGG+<2CFF7@CC<:9*2**
@M03152:184:000000000-AWYW1:1:2107:24607:15989 1:N:0:ATAGCACAATACCTGT
AAGCTCGTAGTTGAATTTCGGGGTTAGTAGGTTGGTCATGCCTCTGGTATGTACTGGTCTCACTGATTCCTCCTTCCTGATGAACCGTAATGCCATTAATTTGGTGTTGCGGGGAATTTGGACTGTTACTTTGAAAAAATTAGAGTGTTTAAAGCAAGCTAACGCTTGAATACATTAGCACGGAATAATGAAATAGGACGTTCGATCCTATTTTGTTGGTTTCTAGGATTGACGTAATGATTAATAGGGATAGTTGGGTGGAATTCTCGGGTGCCAAGGAACTCCAGTCACATCACACAAT
+
CCCCCGGGDGGGGGGGGGGGGG:F@F@FC96EGGGGG@FGGG9@,CFGG<F@CFFFGG<C,E,CA<FG,EFGGCF,E@FG<DFGDGGGDGGGAFGGGGF,EFEEGGGCE,=+=FGGG8,FFGGGGGGGGGGGGFFGGFEGGGEGGGGGGGGGGGGGDCGGG9=FFGGGGGFGGGGGGGGG:EFGGGGGGGDFGGGAFFGGGG8:CFG*DEFGGCGGGGGGGGGGGC??CGCGCGCC5:C?FGGFGGFC=FDE6EG?F*=85CFGGDGG55=>CDFG7C39C8CGGG6E9FG7:*2+20/**
@M03152:184:000000000-AWYW1:1:2107:10377:16080 1:N:0:ATAGCACAATACCTGT
AAGCTCGTAGTTGAATTTCGGGGTCAGCAGGTTGGTCGTGCCAATGGTATGAACTGGCCTTGCTGATTCCTCCCTCTTGATGAGCCGTAATGCCATTAATTTGGTGTTGCGGGGAATCAGGACTGTTACTTTGAAAAAATTAGAGTGTTTAAAGCAGGGAAGCGCTTGAATACATTAGCATGGAATAATGAAATAGGACGTTTGATCCTATTTTGTTGGTTTCTAGGATTGACGTAATGATTAATAGGGATAGTTGGGTGGAATTCTCGGGTGCCAAGGAACTCAAGGCACATAGCACAAA
+
CCCCCFGGGGGGGGGGGGGGGGGGGGGGGGGFGGGGGGGGGGGGGGGGGGGGGGGGGGGFGGGGGGGGFFGGGGGGGGGGGGGGGGGGGGGGGGFGGGGGGCFFFCFGDFGGGGGGGGGGGG@FGFGCF9@EFEGGFFGCFGGGC<FGGFGGG9FFFG+@FEECFC+@FCFGGGGGGGGGGGGGGGGFECFGFDCFFA:*>*DE;CFA;FGGFFFFF88C:C?>9@982,6998?58=F@F9;C++><66C661<CFGG@8C?9*+00*5><CDG>*1)*2;+<+<6+77DC7:C+9<4C*
@M03152:184:000000000-AWYW1:1:2107:17915:16083 1:N:0:ATAGCACAATACCTGT
AAGCTCGTAGTTGAATTTCGGGGTCAGTAGGTTGGTCATGCCACTGGTATGTACTGGTCTCACTGATTCCTCCTTCCTGATGAGCCGCAATGCCATTAATTTGGTGTTGCGAGGAATCTGGACTGTTACTTTGAAAAAATTAGAGTGTTTAAAGCAGGCTAACGCTTGAATACATTAGCATGGAATAATGAAATAGGACGTTCGATCCTATTTTGTTGGTTTCTAGGATTGACGTAATGATTAATAGGGATAGTTGGGTGGAATTCTCGGGTGCCAAGGAACTCCAGTCACATAGCACAAA
+
CCCCCFGGEGGGGEGGGGGGDEGGGGFGGGGGGGGGGGGGGGGGGGGGGGGGGGGFFGGGGGGGGGGGGGGGGGGGGGGFGGGGGGGGGGGGGGGFGFCGGGGGGGGGGGGFGGGGGGGGGAGGGGGGGGGGGGGGGGGGGGGGGGGGFGGGGFGGGFGGGFGGGGCCG<??<FGGGGGFGGGFGGGGGF9FDCFGFEDGGFCGGGCCFCFGGGGGGGFGGFEEDFCFGG>EGDC*;EF7CBC=4:=66:C:CCG7>*=888EC<+CCDF***10@8<FFCCFGCCFC+6*+2:CCFC50*
@M03152:184:000000000-AWYW1:1:2107:23257:16109 1:N:0:ATAGCACAATACCTGT
AAGCTCGTAGTTGAATTTCGAACCTGGTCGGGCGGTCTGCCTATTGGGTACGTACTGTCTGGCTGGGTTCTACCTCTTGGTGAGCCGGCATGCCCTTAATTGGGTGTGTTGGGGAACCAGGACTTTTACCTTGAGAAAATTAGAGTGTTCAAAGCAGGCCTTTGCCTGAATACATTAGCATGGCATAATAAAATAGGACGTGCGGTTCTATTTTGTTGGTTTCTAGAGTCGCCGTAATGATTAATAGGGATAGTTGGGTGGAATTCTCGGGTGCTAAGGAACTCCAGTCCCATAGCACACA
+
CCCCCGGGGGGGGGDGGGGGGGGGGGGGGGGGGGGGGGGGGGGGGGGGGFGGGFFFGFGGGCFGCCGFGGGGGGGGGGFGGCCFGGGGGGGFEFGFGGGFGGFFFEGDFGC<CFFGFFGGGGGGGCFFA9<DCE<=FF@9FGGFGGGGGGGGGGFG,DCFGFGGGGGGGGFGGGGGGA7=DDCGGGGGFCFCFGCFGGGGFECCFGGEGFCFGGGGG8@EDC+?<9C?E9CEGDEEEFGECCE?FCF6=C<FFFFF68ED5*<C<7<+*/:9*7*:*94=?@CF?FFC+)*3<C4F?97**
@M03152:184:000000000-AWYW1:1:2107:2623:16110 1:N:0:ATAGCACAATACCTGT
AAGCTCGTAGTTGAATTTCGGGGTTAGTAGGTTGGTCATGCCGCTGGTATGTACTGGTCTCGCTGATTCCTCCTTCCTGATGAGCCGTAATGCCATTAATTTGGTGTTGCGAGGAATCTGGACTGGTACTTTGAAAAAATTAGAGTGTTTAAAGCAGGCTAACGCTTGCATACATTAGCATGGAATAATGAAATAGGACGTTCGATCCTATTTTGTTGGTTTCTAGGATTGACGTCATGATTAATAGGGATAGTTGGGTTGAATTCTCGGGTGCCAAGGAACTCCATTCACATAGCACAAA
+
CCBCCGGGGGGGGGGFAFGFGG7CEDFGDGEGGGGGGGGGFG+@7FGGGGGFFGGC8EFDEAFGGGGGGDFGG8EFFGAFFGGGGG@FE7CFGG9FEGFCF9EC=FFGGGGGDGGGFGG9E<E9B,?FGFFF9?AFAFFFF985EB<<FFGAE,CF8+=FFG<CGDC=+CFFF9FGF9:DFDFGGGGG9,,=,789FFCGG*>@FAFFFFE@7=,3DDDE5BF?F,B<DGCC@E?5*=,,+>CCCFCCC6D7?C<+0*=*=?<F7FD?A=*;589:7C)*2A<:A+++<=CF+0*<+<07*
@M03152:184:000000000-AWYW1:1:2107:10126:16115 1:N:0:ATAGCACAATACCTGT
AAGCTCGTAGTTGAATTTCGGGGTTAGTAGATTGGTCGTGCCTCTGGTATGAACTGGTCTTACTGATTCCTCCTTCCTGATGAACCGTAATGCCATTAATTTGGTGTTGCGGGGAAACTGGACTGTTACTTTGAAAAAATTAGAGTGTTTAAAGCAGGCTAACGCTTGAATACATTAGCATGGAATAATGAAATAGGACGTTCGATCCTATTTTGTTGGTTTCTAGTATTGACGTAATGATTAATAGGGATAGTTGGGTGGAATTTTCGGTTGCAAGGGAACTCCATCAACATAGCACAAA
+
CCCCCGGGGGGGGFFGGGGGGGGGEF@EGGFGGAFGGGGGGGGFGGGGGGGGGGFCFFFGGGGGGGGGGGGGGGGGFGFGGGGGGGDGGGGGGGGGGGCFFDF,CDFDFDCEGEDGGGCF<EFGGGGFEEFGFGGGFGGGF<BFGGGGGF?FEFGGGGDFGGGGGGC?ECFFFEFFGGFAC9>F9@EFFGFCFFGGFFF7F:,@:FC7,,@<DFGFGG>ECC9;,2,4?F,<78AC,414:@99A>FD*6>6+=;@?*=C=C+C*+5>C5/*/9****)5>8<:?+++2**+2**+0A***
@M03152:184:000000000-AWYW1:1:2107:9324:16158 1:N:0:ATAGCACAATACCTGT
AAGCTCGTAGTTGAATTTCGAACCTGGTCGGGCGGTCTGCCTATTGGGTACGTACTGTCTGGCTGGGTTCTACCTCTTGGTGAGCCGGCATGCCCTTAATTGGGTGTGTTGGGGAACCAGGACTTTTACCTTGAGAAAATTAGAGTGTTCAAAGCAGGCCTTTGCCTGAATACATTAGCATGGCATAATAAAATAGGACGTGCGGTTCTATTTTGTTGGTTTCTAGAGTCGCCGTAATGATTAATAGGGATAGTTGGGTGGAATTCTCGGGTGCCAAGGAACTCCAGTCACATAGCACAAT
+
CCCCCGGGGGGGGGGGGGGGFED:,;;FE@F@@FGGGG,CF9,EFGG8B668:C6CFE@F<E@FGECFECDGGGGA=FCAFGGCGG7+8>FGGGGGG,FFG9FAGGGGGGFGGGGG+4FGGGGGDFGGGGGGGG8FFGGGGGGGGGGGGGGGGCGGGGGGF<<FE>FFGGGGGGGGGAFDGGGGGFGGGGGGGGGFFGF7C7D*=<FFGGFGGGGGGGCEGGEGGG++?CC5*BEGGGG7DFGGGGGCFFGG?CEGG*CECFGGGGGFGF=FG<FFC*5>FGGGC++<A?7@?7*+++2**
@M03152:184:000000000-AWYW1:1:2107:26273:16166 1:N:0:ATAGCACAATACCTGT
AAGCTCGTAGTTGAATTTCGGGGTTAGTAGATTGGTCATGCCTCTGGTATGTACTGGTTTCACTGATTCCTCCTTCCTGATGAACCGTAATGCCATTTATTTGGTGTTGCGGGGAATTTGGACTGTTACTTTGAAAAAATTAGAGTGTTTAAAGCAAGCTAACGCTTGAATACATTAGCATGGAATAATGAAATAGGACGTTCGATCCTATTTTGTTGGTTTCTAGGATTGACGTAATGATTAATAGGGATAGTTGGGTGGAATTCTCGGGTGCCAAGGAACTCCAGTCACATAGCACAAA
+
CCCCCGDGGGGGGGGGGGGGGGGGGEFGGGGGGGGGGAFGGGGGGGGGGGGGGFG@FGGGGGGGGFGGGGGGGGGFGGGFFDGGGGGG7@FFGGGGGFGGGGFGGGFFGGCGGGEGGGGGGDGGGGGGGGGGGFEFG<CGGFGGGGGCGGGGFGGGGGGGFGGDGGGGGGGGGGGGGFGGAFGCFGGGGFGGGGGCFCFGGGGGGCAFGGGGGGGGGGC*4>DFCEFGG?FCGG=;@5C?CF;CFCG,=FD??FGG?8E88CBCF7C97F5>5><FF:>5CCGC?C6AEBFGF>DG7+*9*
@M03152:184:000000000-AWYW1:1:2107:8903:16177 1:N:0:ATAGCACAATACCTGT
AAGCTCGTAGTTGAATTTCGGGGTCAGTAGGTCGGTCGTGCCAACGGTATGAACTGGCCTCACTGATTCCCCCCTCTTGTAGAACCGTGATGCCATTAACTTGGTGTTGCGGGGAAGCAGGACTGTTACTTTGAAAAAATTAGAGTGTTTAAAGCAGGCTAACGCTTGAATACATTAGCATGGAATAATGAAATAGGACGTCGATCTTATTTTGTTGGTTTCTAGGGTTGACGTAAGGATTAATAGGGATAGTTAGGTGGAATTCTCGGGTGCCAAGGAACTCCAGTCACATTGACAAATT
+
CCCCCGGGGGGGGGGGGGGGGGGGGGGGGGGGDGGGGGGGGGGGGGGGGGGGGGGGGGGGGGGGGGGGGGCFGEGGGGGGGGGGGGGFGGGGGGGGGGGGGGGGGGGGGGGGGGGGGGGGGGGGGGGGGGGGGAFGGGGGGGGGFGGGGGGGGFGGGGGGGGGGGGGGGFECGFGGGEGGGCFFGGGFGGGGGGGG?FGGGGCFGGGGFGGGGGFGCEEEE+<;;+8CFCFG5*;8*+5<:9:?+:8=?>*+<C+A?FFDF?@G7E9*:553*>FGG<5DF++00039:?C:+2*++39>*
@M03152:184:000000000-AWYW1:1:2107:11215:16211 1:N:0:ATAGCACAATACCTGT
AAGCTCGTAGTTGAATTTCGGGGTTAGCAGGTTGGTCCTGCCTCTGGTATGTACTGGTCTCACTGATTCCTCCTTCCTGATGAACCGTAATGCCATTAATTTGGTGTTGCGGGGAATTTGGACTGTTACTTTGAAAAAATTAGAGTGTTTAAAGCAAGCTAACGCTTGAATACATTAGCATGGAATAATGAAATAGGACGTTCGATCCTATTTTGTTGGTTTCTAGGATTGACGTAATGATTAATAGGGATAGTTGGGTGGAATTCTCGGGTGCCAAGGAACTCCAGTCACATAGCACAAT
+
CCCCCGGGGFGGGGGGGGGGGGGGGGGGGGGGGGGGGGGGGGGGGGGGGGGGGGGFGGGGGGGGGGGGGGGGGGGGGGGGGGGGGGGGGGGFGGEFGGGGGGGCGGGGGGGGGGGGGGGGGGFGGGGGGGGGGGGGGGGGGGGGGGGGGGGFGDGGGGGGGGGGGGGGGGGGGFGGGGGGGGGG9>FGG9=FFGCGFEFEGGGGGFGGGGGGGGFGGCCEFG9CFCCFEF,?=EGGGGGGGGE:@;E6=?FFFFG?F=EGGFBCF<B7>7*>*7C>4<5<C6CCC@0AE@GCGG7C9:C7*
@M03152:184:000000000-AWYW1:1:2107:11405:16273 1:N:0:ATAGCACAATACCTGT
AAGCTCGTAGTTGAATTTCGGGGTTAGTAGGTTGGTCATGCCTCCGGTATGTACTGGTCTCACTGATTCCTCCTTCCTGATGAACCGTAATGCCATTAATTTGGTGTTGCGGGGAATTTGGACTGTTACTTTGAAAAAATTAGAGTGTTTAAAGCAAGCTAACGCTTGAATACATTAGCATGGGATATTGAAATAGGACGTTCGATCCTATTTTTTTGGTTTCTAGGATTGACTTAATGATTAATAGGGATCGTTGGTTGGAATTTTCGGGTTCCAAGGAACTCCAGTCACATAGCACAAT
+
A@B<@FF@FFFE9C,CEFFFGGGGG8FEFEGGGAFGGEGCEFF@FF:CGGGFFGGEEEGGGEGFCAFGEEGGGGGGGGC@@C9@FGDGFEDFGF9EGFGGGGEGEGFC8CF7:7@:EFFFF=?F8?FAA?FF,,C<EF7C?<,:8D9@?DF<<,CAAC@A9<C+>CCFD,C@,ED9,=>3@>7+38D,@DEF7;>,<,3@@C7*,@<F;2@FC;,=E:7:B,,?=B?+<98+++51<C7+;9>+21+3**0*3=FGC*1=*:@G*29@75*1*10*:>)0:C80+++3</:0C*:+CCD4*
@M03152:184:000000000-AWYW1:1:2107:26429:16331 1:N:0:ATAGCACAATACCTGT
AAGCTCGTAGTTGAATTTCGGGGTCAGTAGGTTGGTCATGCCACTGGTATGTACTGGTCTCACTGATTCCTCCTTCCTGATGAGCCGTAATGCCATTAATTTGGTGTTGCGAGGAATCTGGACTGTTACTTTGAAAAAATTAGAGTGTTTAAAGCAGGCTAACGCTTGAATACATTAGCATGGAATAATGAAATAGGACGTTCGATCCTATTTTGTTGGTTTCTAGGATTGACGTAATGATTAATAGGGATAGTTGGGTGGAATTCTCGGGTGCCAAGGAACTCCAGTCACATAGCACAAT
+
CCCCCGGGGGGGGGGGGGGGGEGGGFCGCGGGGGGGGGGFGGCGGGGGFGGGEFF<EFGGGGGGGGGGGGGGGGGGGGG<FGGGGGGEGGGFGGGGGEEGGGGGFCEGCGGGGEEGGGGGFGGGGGGGGGGGFFGGG,FFGGGGGGCFFFGGBFGGC<FFFFGGGGGC>,@@FEGGGFGFDFG=FFGGGFFGFGFFGDFGGGG@BFGGGFGGGGGGGCGEGGFGFGCFGFECFGGCFFGFGGF7EC9AF6C?CFFCE5B8C*?CFGGG*=5DG:F:F5)C6ECEE6CE6*2+CF=6F?*2*
@M03152:184:000000000-AWYW1:1:2107:3794:16347 1:N:0:ATAGCACAATACCTGT
AAGCTCGTAGTTGAATTTCGGGATCAATACGTCGGTCGTGCCTCGGTACGTACTAACGTCATTGATTTCTCCCTTCTGACGAGCCGTGATGTCATTAATTTGGTGTTACGGGGAGTCAGGACTGTTACTTTGAAAAAATTAGAGTGTTTAAAGCAGGCAATCGCTCGAATACATTAGCATGGAATAATGAAATAGGACGTTCGAACCTATTTTGTTGGTTTCTAGGATCGACGTAATGATTAATAGGGATAGTTGGGTGGAATTCTCGGGTGCCAAGGAACTCCAGTCACATCGCACAATA
+
CCCCCGGGGGGGGGGGGGGGGGGGGGGGGGGGGGGGGGGGGGGGGGGGGGGGGGGGGGGGGGGFGGGGGGGGGGGFGGGGGGGGGGGGGGGGGGGGGGGGGGGGGGGGGGEDGGDFGGGDGGGGGGGGGGGGEEFGCFFGGGGGFFGGGGGGGGGGGGGGGFGGFGGDFGGGGGGGFFGGGGGGGGGGGGGGGGGFGGGGGFCGGGGGGGGGGGGGCEEFDFGFGGGFECEGGEC8CGFGGG7F9C8CCF*0<F+<8EEEDFFG7CF*/=FDEFGG:349=CEG+<<+<=FG+*7C5>C**
@M03152:184:000000000-AWYW1:1:2107:15287:16383 1:N:0:ATAGCACAATACCTGT
AAGCTCGTAGTTGAATTTCGGGGTCAGTAGGTCGGTCGTGCCAACGGTATGAACTGGCCTCACTGATTCCTCCCTCTTGTAGAACCGTGATGCCATTAACTTGGTGTTGCGGGGAAACAGGACTGTTACTTTGAAAAAATTAGAGTGTTTAAAGCAGGCTAACGCTTGAATACATTAGCATGGAATAATGAAATAGGACGTCGATCTTATTTTGTTGGTTTCTAGGGTTGACGTAATGATTATTAGGGATAGTTGGGTGGAATTCTCGGGTGCCAAGGAACTCCAGTCACATAGCACCATT
+
CCCCCEFGECCFGGGCEG9CCFE:F,CCEFFGGGGGGGGCG<F8<BCCFFF,@CFFDFFGGGGGGGGGGFGGGGEGGFEGFFGGFGCGGC,CCCFAE<<<<FFGECFGCDEDGDCGGGGGGFFFGFFAF?,BEGG?CEFFEE@EAFC<FDGGFGGGCFGECF<FCF:@@E,@=EFGGAF;@DCEDABFGDGF,5>B,DF761>7C7CFF@CFG,4?BC:*22;2+:;CFC698;E*/+++3C+++1>C67CCF+<F*CG58@9C>99CGGFC5C:945)9*2<F+8CC<*:@C*6EF*9**
@M03152:184:000000000-AWYW1:1:2107:11448:16398 1:N:0:ATAGCACAATACCTGT
AAGCTCGTAGTTGAATTTCGAACCTGGTCGGGCGGTCTGCCTATTGGGTACGTACTGTCTGGCTGGGTTCTACCTCTTGGTGAGCCGGCATGCCCTTAATTGGGTGTGTTGGGGAACCAGGACTTTTACCTTGAGAAAATTAGAGTGTTCAAAGCAGGCCTTTGCCTGAATACATTAGCATGGCATAATAAAATAGGACGTGCGGTTCTATTTTGTTGGTTTCTAGAGTCGCCGTAATGATTAATAGGGATAGTTGGGTGGAATTCTCGGGTGCCAAGGAACTCCAGTCACATAGCAAAAC
+
CCCC@EGGGGGGGGFGGGGGGGGGGGGGGGGGGGGGGGGGGGGGGGGGGGGGGGGGGGGGGGGDGEGGGGGGFFGDGGGGGGGGCFEGDGGGGGGGGGGCFGGGGGGGGGGGGFGGFGGGGGGGGGFFGAFFFGFDFFEFGFGGGGGGFCFGGGGGGGGGGGGGCCCFGFGF9FFGFFGGGCFFCFG9;@ECCDDF@>BFG7::FGGGGGFGGGFFGG7*BC9CCC9C+>ED=CEG*:<++><+4:9+*27?03AFCE8*?5:CGEF::=EFED5*9/>FFD8+<8E@C@*+<7*<++29*
@M03152:184:000000000-AWYW1:1:2107:10579:16406 1:N:0:ATAGCACAATACCTGT
AAGCTCGTAGTTGAATTTCGGGGTTAGTAGGTTGGTCATGCCTCCGGTATGTACTGGTCTCACTGATTCCTCCTTCCCGACGAACCGTAATGCCATTAATTTGGTGTTGCGGGGAATTTGGACTGTTACTTTGAAAAAATTAGAGTGTTTAAAGCAAGCTAACGCTTGAATACATTAGCATGGAATAATGAAATAGGACGTTCGATCCTATTTTGTTGGTTTCTAGGATTGACGTAATGATTAATAGGGATAGTTGGGTGGAATTCTCGGGTGCCAAGGAACTCCAGTCACATAGCACAAA
+
CCCCCGGGGGGGGGGGGGGGEGGGGGGGGGGGGGGGGGGGGGGGGGGGGGGGGGGGGGGGGGGGGGGGGGGGGGGGGGGGGGGGGGGGGGGGGGGGGGGGGGGGGGGGGGGGGGGGGFGGGGGGGGGGGGGGGGGGGGGGGGGFGGGGGGFGGGGGGGGGGGGGGGGGGGGGGGGGGGGGGGGGGFGGGGGGGGGGGGEEGGGGGFG7CGGGGGGGGGGCFFCFGGGGGGFGGGGGGGGGFGGFFDGGGGGGGGG9CEGGGFGGGEGGDGDGEDGDFFFGGGG9EGG:9=7CGFG?FGG**
@M03152:184:000000000-AWYW1:1:2107:10622:16416 1:N:0:ATAGCACAATACCTGT
AAGCTCGTAGTTGAATTTCGGAACTGAACAGTCACCAGGCGGCCGTCAAGGTCTGCTCTGGTCTGTTCGTTCTCACCTATGGGATGCTCACCTCTACTCTTAACTGGGCGGAGGCATAAAGCAGGCGCAGGGTAAAACGGTTACGTCTCGCGCGTGACTGCCTACGTTTGTGGAGTTCCCATTCGTTTACTTTGAATAAATTAGGGTGTTCAAAGCAGCCAAAAAAGGAGGCATGAATACTACAGCATGGGATAACGGAATACGATTTCGGTTCGATGTTTCGTTGGTTTCTAGGATCGAA
+
CCCCCGGGGGGGGGGGGGGGGGGGGFGGGGGGGGGGGGGGGGGGGGGGGGGGGGGGGGCFFGFGGGGGGGGGGGEFGGGGGGGGGGFGGGGGGGGGGFGGGFGGGGGGGGGGGGGGGGGGGGGGFGGGGGGGGFGGGGGGGDFGGGGGGGGGGGGGGGGGGGGGGGFC:CFFGGGGGGGGGGGGGGGGGGDFFFFFGGGFFGCGGGGGGGGFGEGDGGGGGGGFGGGGGGGGGGGGGFFFFF776CEC+AF?FGCFGCECFFFCCCGF7ECCEGG<DF>CFGGGGGGCG>FFCDFCFC595
@M03152:184:000000000-AWYW1:1:2107:22478:16505 1:N:0:ATAGCACAATACCTGT
AAGCTCGTAGTTGAATTTCGAACCTGGTCGGGCGGTCTGCCTATTGGGTACGTACTGTCTGGCTGGGTTCTACCTCTTGGTGAGCCGGCATGCCCTTAATTGGGTGTGTTGGGGAACCAGGACTTTTACCTTGAGAAAATTAGAGTGTTCAAAGCAGGCCTTTGCCTGAATACATTAGCATGGCATAATAAAATAGGACGTGCGGTTCTATTTTGTTGGTTTCTAGAGTCGCCGTAATGATTAATAGGGATAGTTGGGTGGAATTTTCGGGTGCCAAGGAACTCCAGTCACATAGCACAAT
+
CCCCCGGGGGGGGGGGGGGGGGGGGGGGGGGGGGGGGGGGGGGGGFFFGCFGGGFGGGGGG?GGGGGGGGGGGGGGGGGGGGGGGGGGGDGGGFGGFGGGGGGGGGGGGGGGGGGGGGGGGGGGGDFFGFGGGFGCFGGGGGGFGGGGGGGGGGGGDGGGGGGGAFGCFGGGGGGGG9DFGGFFGFGDFEFG,,;BDBFGFGCGGCGEGFGGFFGGGGGGGGGGF+<FGFG>=5?8*:ECCFG9CDGG6AFFGFCFFGGDCFFC<+<95E=75>FGGCF<FC+<6A8@EFGFFCF<:CFG*
@M03152:184:000000000-AWYW1:1:2107:5449:16543 1:N:0:ATAGCACAATACCTGT
AAGCTCGTAGTTGAATTTCGGGACCGGTGGGTTGGTCGTGCCTCCGGTACGTACTGGCTCTACCGGTTCCTCCCTTCTGAAGAACCACGATGTCATTAATTTGGTGTCATGGGGAATCAGGACTGTTACTTTGAAAAAATTAGAGTGTTTAAAGCGGGCTAAAGCTTGAATAGATTAGCATGGAATAATGAAATAGGACGTTTGATCTTATTTTGTTGGTTTCTAAGATCGACGTAATGATTAATAGGGATAGTTGGGTGGAATTCTCGTGTGCCAAGGAACTCCAGTCACATAGCACAAA
+
CCCCCGGGFGGGGGGGGGGGGGGGGGGFGGGGGCFGGGGGGGGGGGGGGGGG<FGFGGGGGFGGGGGGGGGGGGGGGGGGGGGGGGGGGGGGGGGFGGGGGGGGGGFGGGGGGGGGGGGGGGGGGGGFGGGGG9FEFGGFGFGGGGGGGGGCGAFFCECGFGGGGGGGGGGGGGFGGGDC9=AFGGFGFA;C9BC?F9FGCCFE<CGGGGGGGGCFGFFEGGGF7@9EE<*;CCEFGGG9CGGFGGFGGFGCGGGC6=EGEG9C<<FC5*:5:D**0/7978FCC+8<3@:FGF*0<<4>/
@M03152:184:000000000-AWYW1:1:2107:9260:16561 1:N:0:ATAGCACAATACCTGT
AAGCTCGTAGTTGAATTTCGGGATCAATACGTCGGTCGTGCCTCGGTACGTACTAACGTCATTGATTTCTCCCTTCTGACGAGCCGTGATGTCATTAATTTGGTGTTACGGGGAGTCAGGACTGTTACTTTGAAAAAATTAGAGTGTTTAAAGCAGGCAATCGCTCGAATACATTAGCATGGAATAATGAAATAGGACGTTCGAACCTATTTTGTTGGTTTCTAGGATCGACGTAATGATTAATAGGGATAGTTGGGTGGAATTCTTGGGTGCCAAGGAACTCCAGTCACATAGCACAATC
+
CCCCCGGGGGGGGGFGGGAFGGGGGGGGGGGGGEGGGGGGGFGGGGGGGGGGDGGGGGGGGGGGGGGGGGGGGFGGFGGGGGGGGGGGGGGGGGDEEGGFFGGGGGGGGGGGGEGGGGFGF7FGGGAFGGGGGGFGGDGG,>EFCDGGGGEFGGGGGGFGFGCEDGGGGGGGGGGGGGGGGFCFFGGEA9BFGGGGGGDGFGGGGGGGDFFGGGG7FGGGGGG;CFFFGGGGGCC/=E9>CF?7CC6CF6C?CFG+:C>*;0AF>7+0A*:5=FFFFGF5CGG6FGG+<77CFGF+:F40*
@M03152:184:000000000-AWYW1:1:2107:27241:16629 1:N:0:ATAGCACAATACCTGT
AAGCTCGTAGTTGAATTTCGGGGTTAGTAGGTTGGTCATGCCTCTGGTATGTACTGGTCTCACTGATTCCTCCTTCCTGATGAACCGTAATGCCATTAACTTGGTGTTGCGGGGAATTTGGACTGTTACTTTGAAAAAATTAGAGTGTTTAAAGCAAGCTAACGCTTGAATACATTAGCATGGAATAATGAAATAGGACGTTCGTTCCTATTTTGTTGGTTTCTAGGATTGAGTTATTGATTAATAGGGATAGTTGGGTGGATTTCTCGGGTGCCAAGGAACTCGGGTCACATAGCACAAT
+
CCCCCGGGGGGGGGGGGGGGGGGGGGGGGEGGGGDCEDD<FE9<@EC,,C6C,<CF,C@EA9@<@,EEG@@FEFDGE<6CCCF<F768D,C<FF,CEFCCC<F8<,EC,?FFEEG7FGCGFF,,BFF,?FF<5?FGFGCG@<,5?,5CF8FFFD<F=,+,:,:@CF@CF=<,3@FDF,,,8D7F:>E,33DEB;D97,@*636**3@,@<FGGG,F7D,>F>,6;C91BB:B,,,,,,1,119:,2>C=*;*+=999588:*+3*+5+**/**1*:7*)*:*3C***/*7C0+**<9+>7*
@M03152:184:000000000-AWYW1:1:2107:22057:16686 1:N:0:ATAGCACAATACCTGT
AAGCTCGTAGTTGAATTTCGGGGTCAGCAGGTCGGTCGTGCCAATGGTATGTACTGGTCTTGCTGATTCCTCCCTCTTGACGAACCGTAATGCCATTAATCTGGTGTTGCGGGAAATCAGGACTGTTACTTTGAAAAAATTAGAGTGTTTAAAGCAGGCTTAAGCTTGAATACATTAGCATGGAATAATGAAATAGGACGTTCGATCCTATTTTGTTGGTTTCTAGGATTGACGTAATGATTAATAGGGATAGTTGGGTGGAATTCTAGGGTGCCAAGGAACTCCAGTCACATAGCACAAT
+
CCCCCGGGGGGGGGGGGGGGGGGGGGGGGGGGGGGGGGGGGGGGGGGGGGGGGGGFGGGGGFGGGGGGGGGGGGGGGGGGGG:FGGGGGGGGGGFGGGGFFGGGGGFDDGGGGGFGGGGGGGGGGGGGGGGGGGGGFFGGGGGGGGGGGGGGGGGGGGGGGGGGGGGGGGGGGGGFFGGGGGGGEFGGGGGGGCFCGGGGGGGGGDGCFDGGGGGGGGGGGGFGFFGCFG6E7BEGGGGFGGGFGGFFCGGGGGGGC5C@EF9+9+C++=**75>GF4>FFEFGDGGGG?FFCC*7CCC<*
@M03152:184:000000000-AWYW1:1:2107:18027:16720 1:N:0:ATAGCACAATACCTGT
AAGCTCGTAGTTGAATTTCGGACCTGGCCGGATGGTCTGCCTAACGGTATGTACTGTCTGGCTGGGCCTTACCTCTTGGTGAGCCGGCATGCCCTTCACTGGGTGTGCCGGGTAACCAGGACTTTTACCTTGAGAAAATTAGAGTGTTCAAAGCAGGCTTATGCTCGAATACATTAGCATGGAATAATAAAGTAGGACGTGCGGTTCTATTTTGTTGGTTTCTAGAGTCGCCGTAATGATTAATAGGGATAGTTGGGTGGAATTCTCGGGTGCCAAGGAACTCCAGTCACATAGCACAATC
+
CCCCCGGGGGGGGGGGGGGGGGGGGFGGGGGGGGGGGGGGGGGGGGGGGGGGGGGGGGGGGGGGGGGGGGGGGFGGGGGGGGFFGGGGGGGGGGGGGGGGGGGGGGGGGGGGGGGGGGGGGGGGGGGGGGFFGGGGGGGGGFFGGGGGGGGGGGGFGGGE@FGGCFGGGGGGGGGGGGGGGGGGGGGGFGGGGGGGGGGGGGGGEGGGGGGGGGGGFCEGC<@,BFDGGGGGGD8=GG++;@9CFDFF**2<>ECF5CCEGFGGDECGF55)=FCFF5FFE60<0+2<<**<CFF??GD**
@M03152:184:000000000-AWYW1:1:2107:23568:16811 1:N:0:ATAGCACAATACCTGT
AAGCTCGTAGTTGAATTTCGGGGTCAGTAGGTCGGTCGTGCCAACGGTATGAACTGGTCTCACTGATTCCTCCCTCTTGTAGAACCGTGATGCCATTAACTTGGTGTTGCGGGGAAACAGGACTGTTACTTTGAAAAAATTAGAGTGTTTAAAGCAGGCTAACGCTTGAATACATTAGCATGGAATAATGAAATAGAACGTCGATCTTATTTTGTTGGTTTCTAGGGTTGACGTAATGATTAATAGGGATAGTTGGGTGGAATTCTCGGGTGCCAAGGAACTCCAGTCACATAGCACAATT
+
CCCCCGGGGGGGGGGGGGGGEGGGGGGGGFGGGGGGGGGGGGGGGGGGGGGGGGGGGGGGGGGGEGGGGGGGGGGGGGGGGGGGGGGGGGGGGGGGGGGGGGGGGGGG?FGGGGGGGGGGGGGGGGGGGGGGDEGFGGGGGGGGGGGGGGGGGGGGGGGGGGGGGGGGGGGFGGGGGGGGGGGGGGFGGFGGGGGGGFGCEFGE7FCGFGGGGGGGFFGGGGGGGGGGGGFDGGGCGCACGFGGGG?FGGGGGF+A*888EFGFGGC8=5:):CF07*<C7C7@ECFF+**<<7C?0:5**
@M03152:184:000000000-AWYW1:1:2107:21635:16821 1:N:0:ATAGCACAATACCTGT
AAGCTCGTAGTTGAATTTCGGGGTTAGTAGATTGGTCATGCCTCTGGTATGTACTGGTTTCACTGATTCCTCCTTCCTGATGAACCGTAATGCCATTTATTTGGTGTTGCGGGGAATTTGGACTGTTACTTTGAAAAAATTAGAGTGTTTAAAGCAAGCTAACGCTTGAATACATTAGCATGGAATAATGAAATAGGACGTTCGATCCTATTTTGTTGGTTTCTAGGATTGACGTAATGATTAATAGGGATAGTTGGGTGGAATTCTCGGGTGCCAAGGAACTCCAGTCACATAGCACAAT
+
CCCCCGGGGGGGGGGGGGGGGGGGGGGGGGGGGGGGGGGGGGGGGGGGGGGGGGGGGGGGGGGGGGGGGGGGGGGGGGGGGGGGGGGGGGGGGGGGGGGGGGGGGGGGGGGGGEEGGGGFGGGGGGGGGGGGGGGGGGGGFGGFGGGGGGGGGGGFFGGGGGGGGGGGGGGGGGGGGGGGGGFGFGGGGGGGCDGGGGGGGGGGCGGEFGGGGGDGGGDEGGFGCCFCEFFCB8CEFGGEFCGFGF76=?F*8<F?FDG*?EF9C?CFCG*>EDG:FGFGGFGGCECCFBFCFD:<7?G5*
@M03152:184:000000000-AWYW1:1:2107:16608:16921 1:N:0:ATAGCACAATACCTGT
AAGCTCGTAGTTGAATTTCGGGATCAATGGGTTGGTCATGCCGTTGGTATGTACTGGTCATATTGGTTCTCACCTTCTAAGGAACCATAATGTCATTCATTTGATGTTTTGGGGAATTAGGACTGTTACCTTGAAAAAATTAGAGTGTTTAAAGCAGGCTAACGCTTGAATACATTAGCATGGAATAATGAAATAGGACATCGCATTCTATTTTGTTGGTTTCTAGGATCGATGTACTGATTAATAGGGATAGTTGGGTGGAATTCTCGGGTGCCAAGGAACTCCAGTCACATAGCCCAAT
+
CCCCCGGGGGGGGGGGGGGGGGCFGGGGGGGGGGGGGGGGGGGGGGGGFGGGGGGGGGGGGCFFAGFGGGGGGGGGGGGGGGFGGGGGGGGCGGFGGGGGGGGFGGGGGGGGGD@EFGG8FGGGFGGGGGGGGGCGGGGFGGFGGGGGGGGGGGGGGGGGGGGGGGGGDGGGGGGGGGGCFGGGGGGGGGFFGGGFGGFGGGGGG@CGG9FCCFEFE67CGGGGGGFCGGGGGGGF,BCDFGGCFGEFFCDEFGGF6EE858CFGBB<5=*;CDGFC75FCEGF68BF64CCFD7C+**/*
@M03152:184:000000000-AWYW1:1:2107:26010:16938 1:N:0:ATAGCACAATACCTGT
AAGCTCGTAGTTGAATTTCGGGTCTGGTTGGCTGGTCCGCCTCACGGTGTGTACTGGTCGGCCGGACCTTACCTCTTGGTGATGCGGCATGCCGTTCATTCGGTGTGTCGTGGAACCAGGATTTTTACTTTGAAAAAATTAGAGTGTTCAAAGCAGGCCTATGCCCGAATCCATTAGCATGGAATAATAGAATAGGACGTGCGGTTCTATTTTGTTGGTTTCTAGGATCGCCGTAATGATTAATAGGGATAGTTGGGTGGAATTCTCTGGTGCCAAGGAACTCCAGTCACATAGCACAATC
+
CCCC@FGFGG;<FEEFFDAF7FFGGGGGGGGGGGGGGGGGGC;EGGGGGGGGFGGFEFGG:7CGEGCFGG9FF,CFGGGGFFGFFGGGDGCDFFFDGGGGFFGGEGGGGGGEECDEB,BFG8FGGGFFGGGGG9?FDFGGGGGGGGGGGG9FFCFFCEGCEGGGFFGGGG*:F@CFFCGGGCCF>,;,D9;FFCG6,@B1>*4<BFEF9<FFGCEGDEEGGGGCFEC;<E8*8C8?F7+>:<?9+0<**A*?FGF6CEGCFGG6*<FCFC9027C<4C>F*AFG+CC6+**302*+3C4:*
@M03152:184:000000000-AWYW1:1:2107:24399:16953 1:N:0:ATAGCACAATACCTGT
AAGCTCGTAGTTGAATTTCGAACCTGGTCGGGCGGTCTGCCTATTGGGTACGTACTGTCTGGCTGGGTTCTACCTCTTGGTGAGCCGGCATGCCCTTAATTGGGTGTGTTGGGGAACCAGGACTTTTACCTTGAGAAAATTAGAGTGTTCAAAGCAGGCCTTTGCCTGAATACATTAGCATGGCATAATAAAATAGGACGTGCGGTTCTATTTTGTTGGTTTCTAGAGTCGCCTTAATGATTAATAGGGATAGTTTGGTGTAATTCTCGGGTGCCAAGGAACTCCAGTCACATAGCACAAA
+
CCCCCGEGGGGGGGGGGGGGEGGGGGGGGGGGGGGGGGGGGGFFGGGGG,EFFGGGGGGGGFFGGGFGGGFGGGFGGGGGGGCGFGGGGGGGGGGDGEGGGGDCFGGGGGGG7CGGFGFGG?FFGAFCGFFFCFFBFFGAFGFEGGDGGCFGGFFGDEGGGGGGFGGFCCFGGCCA99BEG=7FFF@ECFF,=;9>FGGGGDGGGEGGGFAFFGDGG6:CCGCFFC??FFE8E**+5+1>@C+<C++=F?FCF99+3CF5*<<<7+9+:*5C5*CDD4<0:@CEGE6:0*23<*2++:***
@M03152:184:000000000-AWYW1:1:2107:23332:16979 1:N:0:ATAGCACAATACCTGT
AAGCTCGTAGTTGAATTTCGAACCTGGTCGGGCGGTCTGCCTATTGGGTACGTACTGTCTGGCTGGGTTCTACCTCTTGGTGAGCCGGCATGCCCTTAATTGGGTGTGTTGGGGAACCAGGACTTTTACCTTGAGAAAATTAGAGTGTTCAAAGCAGGCCTTTGCCTGAATACATTAGCATGGCATAATAAAATAGGACGTGCGGTTCTATTTTGTTGGTTTCTAGAGTCGCCGTCATGATTAATAGGGATAGTTGGGTGGAATTCTCGGGTGCCAAGGAACTCCATTCACATAGCACAAA
+
CCCCCGGGGGGGGGGGGGGGGGGGGGGGFGGGGGGGGGGGGGGGGGGGGFGGGGGGGGGGGGGGGGGGGGGGGGGGGGGGGGGGGGGGEDGGGGGGGCFGGGGFGGGDGGGFGGGGGGGGGFGGGGGGGGGGGGGFGGGGGGGDFGGGGGFFGFGGFGGGGGGGEGGGGGGGEGGGC,DF,DFFFGGFFFGGGGGGGF7FFGGGGGGGC;FCFFGGGFGGCBBFG+>++?8*;8=:5*+>@@?7E>FFC*7EGGG+85C>E>CFG?FG5**1:D<795><EFF7E6+<<7*+<>D6++C5*
@M03152:184:000000000-AWYW1:1:2107:10378:17188 1:N:0:ATAGCACAATACCTGT
AAGCTCGTAGTTGAATTTCGGACCTGACCGGGCGGTCCGCCTAACGGTGTGTACTGTCTGGCCGGGCCTTACCTCTTGGTGAGCCGGCATGCCCTTCACTGGGTGTGTCGGGGAACCAGGACCTTTACCTTGAGAAAATTAGAGTGTTCAAAGCAGGCTTACGCCGGAATACATTAGCATGGAATAATAAAATAGGACGTGCGGTTCTATTTTGTTGGCTTCTAGAGTCGACGTAATGATTAATAGGGATAGTTGGGTGGAATTCTCGGGTGCCAAGGAACTCCAGTCACATAGCATAAAA
+
CCCCCFF:CFGGGGGGGDGFFGGEGFDEFEGGGGGGGGDCFEE@FGEGGGGFFGGEFGGGGGGGEEGCGCFFFGDGFFGGGGG@FGGCFEGGFGGGGCEAFFGFG:FFGGGGDFBFFFFDG7BGCF3>DGFFGFDCCGGDGFGGGFFGFFEGGGGGGFFGGFGGDGGDGGFGGFGGG@FGGG7FGGGGGFFGFFDD?,<<BCCFFC<F@FFF?EGF8*<FGGGFC70<+:*:82*;FFC+:+0<?:FG*:2<C+A68CCCF?C+:9A85C5C59CFFGFDF++<@?+6CFGGC**A+<>**
@M03152:184:000000000-AWYW1:1:2107:7736:17270 1:N:0:ATAGCACAATACCTGT
AAGCTCGTAGTTGAATTTCGGGGTTAGTAGGTTGGTCATGCCTCTGGTATGTACTGGTCTCACTGATTCCTCCTTCCTGATGAACCGTAATGCCATTAATTTGGTGTTGCGGGGAATTTGGACTGTTACTTTGAAAAAATTAGAGTGTTTAAAGCAAGCTAACGCTTGAATACATTAGCATGGAATAATGAAATAGGACGTTCGATCCTATTTTGTTGGTTTCTAGGGTTGACGTAATGATTAATAGGGATAGTTGGGTGGAATTCTCGGGTGCCAAGGAACTCCAGTCACATAGAACAAT
+
CCCCCGGGGGGGGGGGGGGGGGGFGGGFGGFGGGGGFGGGGGGGGGGGGGGGGGGEFGGGGGGGGGGGGGGGGGGGGGGGGGGGGGGGGGGGFFECFGFGGGGGGGGGGFGGGGFGGGGGGGGGGGGGGGGGGGGGGGGGGGGGGGGGGGGGGGGGGGGGFFGGGGGFGGGGGGGGGGGFGGGGGGGGFGGGGGGGGGGGGGGGFGGGGGFGGGGGGGGGGGGFFGGGGCGFFGEFEGGGGGGGG>CGFCFGGGGGF=EGCCGGGFGGG=EFEG4DD<FGG=FEF@EFC@DGGGF+33952
@M03152:184:000000000-AWYW1:1:2107:21358:17295 1:N:0:ATAGCACAATACCTGT
AAGCTCGTAGTTGAATTTCGGGATCAATACGTCGGTCGTACCTTCGGTACGTACTAACGTTATTGATTTCTCCCTTCTGACGAACCGTGATGTCATTAATTTGATGTTACGGGAAGTTAGGGCTGTTACTTTGAAAAAATTAGAGTGTTTAAAGCAGGCAATCGCTCGAATACATTAGCATGGAATAATGAAATAGGACGTTCGAACCTATTTTGTTGGTTTCTAGGATCGACGTAATGATTAATAGGGATAGTTGGGTGGAATTCTCGGGTGCCAAGGAACTCCAGTCACATAGCACAAT
+
CCCCCGGGGGGGGGGGGGGGGGGGGGGGGGGGGGGGGGGGGGGGGGGGGGGGGGGGGGGGGGGGGGGGGGGGGGGGGGGGGGGGGGGGGGGGGGGGGGGGGGGGGGGGGGGGGFGGGGGGGGGGGGGGGGGGGGGGGGGGGGGGGGGGGGFGGDGGGGGGGGGGGFEGGGGGGGGGGGFGGFGGGGGGFGGGDGGGGGGGGGGGGGGGGGGGG@EGGGGGGC@FFGGGGGGGGGGGGGGG7FGGGGGGGGGGFGDFGEGGGGEGF?FEDGGGGGGGGGFGGGGGGGGCCBC@FFG6E+CF*
@M03152:184:000000000-AWYW1:1:2107:15088:17388 1:N:0:ATAGCACAATACCTGT
AAGCTCGTAGTTGAATTTCGGACCTGACCGGGCGGTCCGCCTAACGGTGTGTACTGTCTGGCCGGGCCTTACCTCTTGGTGAGCCGGCATGCCCTTCACTGGGTGTGTCGGGGAACCAGGACCTTTACCTTGAGAAAATTAGAGTGTTCAAAGCAGGCTTACGCCGGAATACATTAGCATGGAATAATAAAATAGGACGTGCGGTTCTATTTTGTTGGTTTCTAGAGTCGCCGTAATGATTAATAGGGATAGTTGGGTGGAATTCTCGGGTGCCAAGGAACTCCAGTCACATAGCACAATC
+
CCCCCGGGGGGGGGGGGGGGGGGGGGGGGGGGGGGGGGGGGGGGGGGGGGGGGGGFGGGGGGGGGGGGGGGGFEGGGGGGGGGGGGGGGGGGGGGGGGFGGGGFGGGGGGGGGGGGGGGGGGGFFGGGGGGGGGGGFGGGGGGGGGGGGFGGGGGGGGGGGGGGGGGGGGGCAFFGFF9;CFGGGGFGGGGFGGGCCFE<C:CEGGCGCFCGGCFFCGEGG+A0AGDGGDG8?C*;8?CFGG++<FGFF=DFGGFG5ECG@FC?*0<:5CCDG*0CFCFGECFFCF+++9*+:*>FF*7**
@M03152:184:000000000-AWYW1:1:2107:22790:17392 1:N:0:ATAGCACAATACCTGT
AAGCTCGTAGTTGAATTTCGAACCTGGTCGGGCGGTCTGCCTATTGGGTACGTACTGTCTGGCTGGGTTCTACCTCTTGGTGAGCCGGCATGCCCTTAATTGGGTGTGTTGGGGAACCAGGACTTTTACCTTGAGAAAATTAGAGTGTTCAAAGCAGGCCTTTGCCTGAATACATTAGCATGGCATAATAAAATAGGACGTGCGGTTCTATTTTGTTGGTTTCTAGAGTCGCCGTAATGATTAATAGGGATAGTTGGGTGGAATTCTCGGGTGCCAAGGAACTCCAGTCACATAGCACAAA
+
CCCCCGGGGGGGGGGGGGGGGGGGGGGFGGGGGGGGGGGGGGGGGGGGGFGGGGCFGGGGGGGGGGGGGGFGGGGFGGGGGGGGGGGGGGGGGGGGGGGGGGGGGGGGG8EGGGGEGGGGGGGGGGGDFGGGGDFGGGFGFFFGGGGGFGFFFGDFFGGEGGGGGFGGGGGGGGGGGFGGGGGGGGGGGGGGFCGGGG7FEEGGGC7FFGGGGGGCGGGGGGGGFGGGGCEC=EGGGGFC1AC?F>CFGE*7CFCGDGGGGDFFFCG?C5CD*9CFGC@CCCFGGGGGG9:ECCG+<+>C*
@M03152:184:000000000-AWYW1:1:2107:24984:17440 1:N:0:ATAGCACAATACCTGT
AAGCTCGTAGTTGAATTTCGGGGTTAGTAGGTTGGTCATGCCTCTGGTATGTACTGGTCTCACTGATTCCTCCTTCCTGATGAGCCGTAATGCCATTAATTTGGTGTTGCGAGGAATCTGGACTGTTACTTTGAAAAAATTAGAGTGTTTAAAGCAGGCTAACGCTTGAATACATTAGCATGGAATAATGAAATAGGACGTTCGATCCTATTTTGTTGGTTTCTAGGATTGGCGTAATGATTAATAGGGATAGTTGGGTGGAATTCTCGGGTGCCAAGGAACTCCAGTCACATAGCACAAT
+
CCCCCGGGGGGGGGGGGGGGGGGGGGGGGGGGGGGGGGGGGGGGGGGGGGGGGGGGGGGGGGGGGGGGGGGGGGGGGGGGGGGGGGGGGGGGGGGGGGGGGGGGGGGGGGGFGEEGGGGGGGGFGGGGGGGFGGGGGGGGGGGGGGGGGGGGGGGGGGGCFGGGGGEGGGGGCCDAFGGGGGGGFFGGGFGGGCFFGG,FCCFEFGFGGGGGGA,@BFGGDGFGFFFD9DCFE5=CEFGEC,>FFCGFGGGGG9;CEGGCGFF?F:F+7=CCEGGGGG>5C8AC68:?FFFGGFG+<C<C*
@M03152:184:000000000-AWYW1:1:2107:9222:17622 1:N:0:ATAGCACAATACCTGT
AAGCTCGTAGTTGAATTTCGGGATTGACACATCGGTCGTGCCTTAAGGGGTATGAACTGGTGTAGTCAATTTCTCACCTTCTGGAGAACCGCGATGCCCTTAATTGGGTGTCACGGGGAACCAGGACCTTTACTTTGAAAAAATTAGAGTGTTTAAAGCAGGCATTTTGCTTGAATACATTAGCATGGAATAATAAAATAGGACGGCATGATTCTATTTTGTTGGTTTCTAGGATCACCGTAATTATTAATAGGGATAGTTGGTTGGAATTCTCGGGTGCCAAGGAACTCCAGTCACATAG
+
CCCCCGGGGGGGGGGGFGGGGGGGGGGGGGGGGGGGGGGGGGGGGGGGGGGGGGGGGGGGG?FFGGGGGGGGGGGGGGGGGGGGGGGGFGGGGGGGGGGGGGGGGGF8CGGGGGGEGGGFGGGGGGGFFGGGGGGGGGGGGGGGGGGGGGFGGGFGGFFGGGGFFGGGGGGGGGGGGGGGGGGGGGGFFGAFGFF;BFGGGGFDEGDEB:CFGDCFGGGGFGDDFGGGGGFC6?CCGC6?FG=FDFGC+<D+AF*:<6<CFF+*/=5>99C*+0CC)9>G*+<C*;*;C=FG6FCGC7::;
@M03152:184:000000000-AWYW1:1:2107:21311:17671 1:N:0:ATAGCACAATACCTGT
AAGCTCGTAGTTGAATTTCGGGGTTAGTAGGTTGGTCATGCCTCTGGTATGTACTGGTCTCACTGATTCCTCCTTCCTGATGAACCGTAATGCCATTAATTTGGTGTTGCGGGGAATTTGGACTGTTACTTTGAAAAAATTAGAGTGTTTAAAGCAAGCTAACGCTTGAATACATTAGCATGGAATAGTGAAATAGGACGTTCGATCCTATTTTGTTGGTTTCTAGGATTGACGTAATGATTAATAGGGATAGTTGGGTGGAATTTTCGGGTGCCAAGGAACTCCAGTCACATAGCACAAC
+
CCCCCGGGGGGGGGGGFGGGGDDFFFGGFFGGGGGGGGGGFGDDFFGGGFGFDFGFGGGGGGGGGFGGCCFFGGGFGGGC,CFEGGEGFGGGGG9FGFGGGDFFFF<FDFDGGGC@=FFFFFFGGFFGGGGDGDFGGGGGGGG<FGFFGGGGGG9DDFCGGGFGG=C=FGEDGGGGGCGGFG?,,,>,3CCFBDDEFGAFC7DFCFF:CGGG;BFGGG,1:>;><;9>CGCF7B**=FFFGG?ECDC?6CFG899<C*BCE89BC+++=C**27>:97)9?2<CE8:7<@?F7FGDCC<**
@M03152:184:000000000-AWYW1:1:2107:11951:17687 1:N:0:ATAGCACAATACCTGT
AAGCTCGTAGTTGAATTTCGGGGTCAGCATGTTGGTCGTGCCACAGGTACGTACTGGCCTTGCTGATTCCTCCCTCTTGACGAACCGTAATGCCATTAATTTGATGCTGCGGGGAAACAGGACTGTTACTTTGAAAAAATTAGAGTGTTTAAAGCAGGCTAACGCTTGAATACATTAGCATGGAATAATGAAATAGGACGTCGATCTTATTTTGTTGGTTTTCTAGGGTTGACGTAATGATTAATAGGGATAGTTGGGTGGAATTCTCGGGTGCCAAGGAACTCCATATACATAGCACAAA
+
CCCC@FGGEGGGGDDFGGGGGGGFGFGGGGGGGGGGGGGCEGGGGFGGGGGGGGG,,EFGGFGGGEGGGCGGGGGGGGGGGGGGGGGGGGGGGGFGGAFFGGFGGDGGGGGEGGEG@FGFF@FFFGGFGGGGGFFGGGGFF9DCFGGGGGGGFGGGGGGGGGGEGEGGGGFF9@FGFABFCF7>:FFGGGGG9EGCF9FEFE:::CFFGGFGF;FGG5;E6=;C+>C5?FCGGDE5**9@FG+=CFF?C?<F@G?CDEG>*2<AF9CF57CC=527>F>F6*0<8++++1:9?77<@9**/
@M03152:184:000000000-AWYW1:1:2107:5233:17797 1:N:0:ATAGCACAATACCTGT
AAGCTCGTAGTTGAATTTCGGGGTTAGTAGGTTGGTCATGCCTCTGGTATGTACTGGTCTCACTGATTCCTCCTTCCTGATGAACCGTAATGCCATTAATTTGGTGTTGCGGGGAATTTGGACTGTTACTTTGAAAAAATTAGAGTGTTTAAAGCAAGCTAACGCTTGAATACATTAGCATGGAATAATGAAATAGGACGTTCGATCCTATTTTGTTGGTTTCTAGGATTGACGTAATGATTAATAGGGATAGTTGGGTGGAATTCTCGGGTGCCAAGGAACTCGAGTCACATAGCACAAA
+
CCCCCEGGGGGGGGGGGGGGGGGFGFFGGGGGGFGGGGGGFFGGGGGGGGGGFGGGGGGGGGGGGFGGGGGGGGGGGGGGGGGFGFGEGGGGGGFGGGFGGFFAFGEGFFGGGGCFGFGGGGGGGGGGCGFGGGGGGFGGGGGGG<FFAFGFGGGEFGF<DAFFGDDGGFGFFGGGGFFGDGCGFFGGGGGGDFCF7FCCCD7FFAFCFGGFGGGGG6FGFFCFFGFCCE>CFEGG,A99FFCE@7F?FF4C8F9C6CEG=GFFFC99***8CD0:><>FF*<<*1;FF**+<7:CF7<</
@M03152:184:000000000-AWYW1:1:2107:4293:17828 1:N:0:ATAGCACAATACCTGT
AAGCTCGTAGTTGAATTTCGGGACTAACAGATTGGTCGCGCCATTGGTGTGTATTGGTCTAGTTGGTTTCTCCCTTCTGACGAACTACGATGTCATTAATTTGGTATCGTGGGAAATCAGGACTGTTACTTTGAAAAAATTAGAGTGTTTAAAGCAAGCGTTAGCTTGAATACATTAGCATGGAATAATGAAATAGGACGTTTGATCCTATTTTGTTGGTTTCTAGGATCGACGTAATGATTAATAGGGATAGTTGGGTGGAATTCTCGGGTGCCAAGGAACTCCAGTCACATAGCACAAA
+
CCCCCGGGGGEGGGFFGGGGGGGGGGFGGGGGGGGGGGGGGGGGGGGGFGGGAFFCCFFGGGGGGGGGGGGGGGGGGGFEGGGEGGGGGGGGGGGGGGGFGAEDGFGGGGGGGGGGGGGGGGGGG<FCGGGGGGDGFGGGFC8FAFGGGGGGG?EFFFGDGGGCFCGGGGGGGGGFFAFFG9FGG9FFFAFGFFGFGGF:C@F7>FCFGAFGGGFGGFFGGGGFGFC8DG*BEDGFC5,11,,=C7<?60;:EFF96*B7CB?;F+?+/5*2:*>:6*0C68+<@FCFGFGGGGF++3CF*
@M03152:184:000000000-AWYW1:1:2107:18928:17855 1:N:0:ATAGCACAATACCTGT
AAGCTCGTAGTTGAATTTCGAACCTGGTCGGGCGGTCTGCCTATTGGGTACGTACTGTCTGGCTGGGTTCTACCTCTTGGTGAGCCGGCATGCCCTTAATTGGGTGTGTTGGGGAACCAGGACATTTACCTTGAGAAAATTAGAGTGTTCAAAGCAGGCCTTTGCCTGAATACATTAGCATGGCATAATAAAATAGGACGTGCGGTTCTATTTTGTTGGTTTCTAGAGTCGCCGTAATGATTAATAGGGATAGTTGGGTGGAATTCTCGGGTGCCAAGGAACTCCAGTCACATAGCACAAT
+
CCCCCGGGGGGGGGFGGGGGGGGGGGGGGGGGGGGGGGGGGGGGGGGGGGGGGGGGGGGGGGGGGGGGGGGGGGGGGGGGGGFGGGGGGGGGGGGGGGGGGGGGGGGGGGGGGGGGGGGGDGGGGGGGGGGGGCGGGGGGFGGGGGGFFFGGGGGGFGGGGGGGGGCFGGGGF<CFGFGGGFGFGGGGGGGGGFDFGGGD@7>FE*C=CEGGGGGGGGGGGGFDC9B+5?CEEDEGGGF>C?CGFFG6C6**AFDE6*;::E9FD7<:7C=47<FGF539:CF9<88<CBDG7*:2A95D*
@M03152:184:000000000-AWYW1:1:2107:4768:17871 1:N:0:ATAGCACAATACCTGT
AAGCTCGTAGTTGAATTTCGAGATCAGTACGCTGGTCGTGCCTTTGGTATGCACTGGTGTCACTGGTTTCTCCCTTCTGAAGAACCATCATGTCATTACGTTGGTGTGGCGGGGAATCAGGAATGTTACTTTGGAAAAATTAGAGTGTTTAATGCAGGCTCGAGCTTGAATGCATTAGCATGGCATAATGAAAGAGGACGTTTGATCCTATTTTGTTGGTTTTTAGGGTCGACGTATGGATTAATAGGGATTGTTGGGTGGCATTCTCGGGTGCCAAGGAAATCCGGGCACATAGCACAAT
+
B<-A@FEEGGGGGGGFEGFF8CED<ACCFGGCF,@CF@C7@,;EF,C;CFFE6<E,<EFFG<<CFF@@EGGF9FEFG,@<FFC@8CFG,<CEC,E<E<,CC,CC8C=CC67@FC+8BFFG884E<C,<?8C?E,<F9>F,D<F9,CF,<,5A,CDFFG7,@F+++8@F<>FG9FA<F,@>,@7,633>5E3@,,,6<6<F*6D*,,2722,7@4,4<@B1=F1=*<83**3*?C**+**+;+<++;@<E6**2+:C*::*:**0:7++:*:9/**0213**++3+*2*1738<**0+:>**
@M03152:184:000000000-AWYW1:1:2107:21375:17885 1:N:0:ATAGCACAATACCTGT
AAGCTCGTAGTTGAATTTCGGGGTTAGTAGGTTGGTCATGCCTCTGGTATGTACTGGTCTCACTGATTCCTCCTTCCTGATGAACCGTAATGCCATTAATTTGGTGTTGCGGGGAATTTGGACTGTTACTTTGAAAAAATTAGAGTGTTTAAAGCAAGCTAACGCTTGAATACATTAGCATGGAATAATGAAATAGGACGTTCGATCCTATTTTGTTGGTTTCTAGGATTGACGTAATGATTAATAGGGATAGTTGGGTGGAATTCTCGGGTGCCAAGGTACTCCAGTCACATTGCACAAT
+
CCCC9FCC@FFF--EEEFFGEGCFFCFEGGGEGEGGGAFD<CFGFFGGGFGGCFG9CFFGF<EE,CFGFGGED@F,9EEFFGAFGGGGGC<EEF,FFG@FG96EEFGDGGG7>@+:B=EF<<,CFGGGFF5AF<?B??>EGGGGGGGA9FG,E,,AFGGGG9FBFGGG?@FFE,@F,,@CD,,@FC933D3>=;>9:=CCFCC*,7DFG@FFBFFGG6>E8E;D@;98CFC??:C85?F7:C9CF>E6EGG6+=EFCCEG5C+29+?@*:*C*>**9>3*+<ACG8@F+02+A*2<+<*00
@M03152:184:000000000-AWYW1:1:2107:15730:17897 1:N:0:ATAGCACAATACCTGT
AAGCTCGTAGTTGAATTTCGGGGTCAGTAGGTCGGTCGTGCCAACGGTATGAACTGGCCTCACTGATTCCTCCCTCTTGTAGAACCGTGATGCCATTAACTTGGTGTTGCGGGGAAACAGGACTGTTACTTTGAAAAAATTAGAGTGTTTAAAGCAGGCTAACGCTTGAATACATTAGCATGGAATAATGAAATAGGACGTCGATCTTATTTTGTTGGTTTCTAGGGTTGACGTAATGATTAATAGGGATAGTTGGGTGGAATTCTCGGGTGCCAAGGAACTCATGTCACATAGCAACATC
+
CCCCCGGGGGGGGGGGFFGGGGGGGGGFGGGGGGGGGGGGGGGGGGGGGGGGGGGFCGGGGGGGGGGGGGGGGGGGGGGGGGGGGGGGGCFGGGGGGGGGGGGGGGGGCFFCEGEGGGGGGF@<FFFFGGGGGFGGAGGGGGGGGGGGGFFFGCGGGBFGGGFCGEGGDGFGGGGGFGGGFGCAGGFGGGA;?DDFCFC7*>E<C,<C;FGGFGGGGGEFGC999+2AFG?C5=8:8FCEG91@C>6A***+>+<F*2;88@9F>FF=FGFGDFFGG<)2:EFC++++397+2*9++*270
@M03152:184:000000000-AWYW1:1:2107:6301:17936 1:N:0:ATAGCACAATACCTGT
AAGCTCGTAGTTGAATTTCGGGGTTAGTAGGTTGGTCATGCCTCTGGTATGTACTGGTCTCACTGATTCCTCCTTCCTGATGAACCGTAATGCCATTAATTTGGTGTTGCGGGGAATTTGGACTGTTACTTTGAAAAAATTAGAGTGTTTAAAGCAAGCTAACGCTTGAATACATTAGCATGGAATAATGAAATAGGACGTTCGATCCTATTTTGTTGGTTTCTAGGATTGACGTAATGATTAATAGGGATAGTTGGGTGGAATTCTCGGGGGCCAAGGAACTCCAGTCACATAGCACAAT
+
CCCCCGGGGGGGFGGGGGGGGGGGGGGGGGGGGGGGGGGGGGGGGE<FGGGGGGGGGGGGGAFGFAFGFGGGGGGGGFGDGGGGGGGGGEGGGGGGGFGGGGGFGGGGFFD7FEFGGGGGAFGGGGGGGGGGGDGCBFEGGGGGGGGGGGFGGGGGGCFFGGGDGGEDFGGGGGFGDFGGGGFFFFGGGECECEGCBAFGGGGGGGGGGFGGGGFFGGGGG>EFGF?F;CCFG*;@=FC?:BC7B217C*56EC+4+8EE*8+<F?F?CC*):DGG5F)9EFF@8++<CFC99C*<@9***
@M03152:184:000000000-AWYW1:1:2107:6902:18016 1:N:0:ATAGCACAATACCTGT
AAGCTCGTAGTTGAATTTCGAACCTGGTCGGGCGGTCTGCCTATTGGGTACGTACTGTCTGGCTGGGTTCTACCTCTTGGTGAGCCGGCATGCCCTTAATTGGGTGTGTTGGGGAACCAGGACTTTTACCTTGAGAAAATTAGAGTGTTCAAAGCAGGCCTTTGCCTGAATACATTAGCATGGCATAATAAAATAGGACGTTCGGTTCTATTTTGTTGGTTTTTAGAGTCGCCGTAAGGATTAATAGGGATAGTTGGGTGGAATTCTCGGGTGCCAAGGAACTCCAGACACATCGCACAAC
+
CCCC9EFBCGFAFAEFGGA@FGG:AFGGGG@:BGEG7FCCF@CDFC,<BFDFEFFGGGGGGGGFG:CFGGGAFAEFCEGFFGD<FGGCCEGGGFGFFD<<FFGEFGGCGGGFGGDG??EEF?=E=AFGG9AF<AFF,B=,DDDEAFB=FAFGGGFGGGGECEFFGGGGF7F<F<CFG9FFFC@<BFFGGGCGFFFGGGGGE*>CFFC@C,,@2B@F?EE8CF*=C+5A;C5:8:****0+0<C@CFGGC6<C?CCCC5;>5*<+2<7A*7**299C<C)9?E8++08+/8*:+09***19*
@M03152:184:000000000-AWYW1:1:2107:11135:18040 1:N:0:ATAGCACAATACCTGT
AAGCTCGTAGTTGAATTTCGGAACGGTTTCGGACTGGTCGGGCGAAATGCTCTGTACCGTTTGTGCCGTTCTCCTTATGGGATACTCACCTCTGTCCTTAACTGGATGGAGGTAAAAGAGGTGGTGAGCACTTGGGGATGAAGGGGGGGGATCCGTCTCTCTCTTTCTTCTTCTATCATCACCTTGGAGTTCCCATTCGTTTACTTTGAATAAATTAGAGTGTTCAAAGCAGGCAATCGAGCCTTGAATACATTAGCATGGGATAATGGAATAGGACAAGGATCCTGATTTCATTGGTTTC
+
CCCCCGGGGGGGGGGGGGGGGGGGGGGGGGGGGGGGGGGGGGDGGGGGGGGGGGGFGGGGGGGGGGGGGGGGGGGGGGGGGGGGGGGGGGGGGGGGGGGGGGGGGGGGGGGGGGGGGGGGGGGGEGGGG<FGGGFGGGGGGGGGEGGDDGGEFGGGGGGGGGGGGGGGGGGGGGGGGCGFGGFGGGGGGGGGGGGGFGEGGGGGGGG??<FGCFGFFGGGGFGFGFGGFGGGC>CFGGGG35?6?CF6CFG9EFFFGFGG=*;FGEGC9+CFD7FCFG>DD6CGCGFFFFG?+:?+<CGF*
@M03152:184:000000000-AWYW1:1:2107:13029:18127 1:N:0:ATAGCACAATACCTGT
AAGCTCGTAGTTGAATTTCGGGCCTGGCCGGATGGTCTGCCTAACGGTATGTACTGTCTGGCTGGGCCTTACCTCTTGGTGAGCCGGCATGCCCTTCGCTGGGTGTGTCGGGTAACCAGGACTTTTACCTTGAGAAAATTAGAGTGCTCAAAGCAGGCTTATGCTCGAATACATTAGCATGGAATAATAAAATAGGACGTGCGGTTCTATTTTGTTGGTTTCTAGAGTCGCCGTAATGATTAATAGGGATAGTTGGGTGGAATTCTCGGGTGCCAAGGAACTCCAGTCACATAGCACAATC
+
CCCCCGGGGGGGGGGGGGGGGGGGGGGGGGGGGGGGGGGGGGGGGGGGGGGGGGGGGGGGGGFGGGGGGGGGGGGGGGGGGGGGGGGGGGGGGGGGGGGGGGGGGGGGGGGGGGGGGFGGDFGGGGGGGGDFGGGGGGGGGGGGGGGGGGGG9=FEGGGGGGGGFGGGGGFGGGGGGGGGGFGGGGGGGGGGGGGF>7>FGDEGGGBFGGGGGGGGGGGGEGGGFGGCFCEG=EEGGGCFFGGG+@CC?FC6FGF?=EGGF@FF7CGCCEGD=<C417>CFCCGG6<@FFC99:79<*02*
@M03152:184:000000000-AWYW1:1:2107:24679:18169 1:N:0:ATAGCACAATACCTGT
AAGCTCGTAGTTGAATTTCGAACCTGGTCGGGCGGTCTGCCTATTGGGTACGTACTGTCTGGCTGGGTTCTACCTCTTGGTGAGCCGGCATGCCCTTAATTGGGTGTGTTGGGGAACCAGGACTTTTACCTTGAGAAAATTAGAGTGTTCAAAGCAGGCCTTTGCCTGAATACATTAGCATGGCATAATAAAGTAAGACGTGCGGTTCTATTTTGTTGGTTTCTAGAGTCGCCGTAATGATTAATAGGGATAGTTGGGTGGAATTCTCGGGTGCCAAGGAACTCCAGTCACATAGCACAAA
+
CCCCCGGGGGGGGGGGGGGGGGGGGGGGGGGGGGGGGGGGGGGGGGGGGGGGGGGGGGGGGGGGGGGGGGGGGGGGGGGGGGGGGGGGGGGGGGGFGGGGGGGGFGGGGGGGGGGGGGGGGGGGGGFGGGGGGGGGGGGGGGGGGGGEGGGGGGGGGGGGGGGGGGGGGGGGGGGGGFAFFGGGGGGGCGGGGGFGGGFGGGGGG:CFEFFGCGGFGGGEGG;CEGGGCCGGGGEGGGGGGGFDC@FGG777CCGGGGGGGFFGG7E?EDGFEGFCCF5<?8898@C@?FFGGCG?CFFC*
@M03152:184:000000000-AWYW1:1:2107:6737:18233 1:N:0:ATAGCACAATACCTGT
AAGCTCGTAGTTGAATTTCGGGACCTGTGGGTCGGTCGTGCCTCCGGTACGTACTGGCTCTACCGGTTCCTCCCTTCTGAAGAACCACGATGTCATTAATTTGGTGTCGTGGGGAATCAGGACTGTTACTTTGAAAAAATTAGAGTGTTTAAAGCAGGCTAAAGCTTGAATAGATTAGCATGGAATAACGAAATAGGACGTTTGATCTTATTTTGTTGGTTTCTAAGATCGACGTAATGCTTAATAGGGATAGGTGGGTGGAATTCTCGGGTGCCAAGGAACTCCAGTCACATAGCACAAA
+
C@CC@EFF6DFGGGGGGGFGGCEBCFGDE@F+EFCFECGEGGFFGGGGG@FFFFGCEC8EGACFGEFGGGGGGGGGGGDCFEEDG,,=F:FGFGFEG?<F9FGEGGEEBBFFG>FGGGFA@F?FEFGGGGGAF@FEFB7BDBFCFFFADFFFFFG@BFCFFF<F9BFFB>FFGGGGFGGGGGGCGGCFGGEGGGGGGFCG7CF:FFF@FACFGDEGFFCEFCFF@C9<??1;*:**/AF+:9<F?7CGFCFF?+>+;8:>E5@FGF97EFGGC30:7D:5EC6+:<C++0:C9FC7++299
@M03152:184:000000000-AWYW1:1:2107:14241:18235 1:N:0:ATAGCACAATACCTGT
AAGCTCGTAGTTGAATTTCGGGGTTAGTAGATTGGTCATGCCTCTGGTATGTACTGGTTTCACTGATTCCTCCTTCCTGATGAACCGTAATGCCATTTATTTGGTGTTGCGGGGAATTTGGACTGTTACTTTGAAAAAATTAGAGTGTTTAAAGCAAGCTAACGCTTGAATACATTAGCATGGAATAATGAAATAGGACGTTCGATCCTATTTTGTTGGTTTCTAGGATTGACGAAATGATTAATAGGGATAGTTGGTTGGAATTCTCGGGTGCAAAGGAACTCCAGTCACATAGCACAAT
+
CCCC9FGCGFCFGFFGGGGGDGGGGGGGGGCFGGGGGFFGGGGGFGGGGGGGCFGAFGGFFGGGGFGFGGGGGGGG<EEDGGGGGGGCFGGCCFAFFG,C@CFGGFG7EG7@CGGGGGFGGCFFEGDGFGFFFFGG9E:FCAFGFDFFAFGGGGGFFGGGGFDFEGDGGEGGFFGEGG,EED?FGGGGG==>CFGECCCCCCGC,;FFGGGGGGDFGGGEGFBCE,>6D;B9>;**=FG,=1,BFCECDC<?FC9+C*;CEF?F*+5>C*><E<*2:7)96F@@8<::<7C<9>:67?C4*
@M03152:184:000000000-AWYW1:1:2107:27330:18351 1:N:0:ATAGCACAATACCTGT
AAGCTCGTAGTTGAATTTCGGGGTTAGTAGGTTGGTCATGCCTCTGGTATGTACTGGTCTCACTGATTCCTCCTTCCTGATGAACCGTAATGCCATTAATTTGGTGTTGCGGGGAATTTGGACTGTTACTTTGAAAAAATTAGAGTGTTTAAAGCAAGCTAACGCTTGAATACATTAGCATGGAATAACGAAATAGGACGTTCGATCCTATTTTGTTGGTTTCTAGGATTGACGTAATGATTAATAGGGATAGTTGGGTGGAATTCTCGGGTGCCAAGGAACTCCAGTCACATAGCACAAT
+
CCCCCFG@FFCGGDEGGGGGGGGGGFGGGGGGGGGGGGGGGGGGFGGGGGGGGGGAFGGGGFGGGFGGGGGGGGGFFFCGGGGGGGGGGEFFFGEFGGFGGEFGCGFGEGGGEGCEFFGGGGFGGGGGGGFFGDFDDFGGGGGC?FGGGGGGGGGGGGGGGGGDGGGGGGGGG=DFGACGGGFCGGGGGGDEE,@EC@FECGGC7FGGGGGGGGGGGC@CGGGGC@9AFCFFCEGCFGGCCFFCFCG?EFFF89EGC8EE**2CF=C7***9*94*0*8<C8?C?F?@69CEG7:09+940
@M03152:184:000000000-AWYW1:1:2107:6820:18447 1:N:0:ATAGCACAATACCTGT
AAGCTCGTAGTTGAATTTCGGGGTCAGTAGGTCGGTCGTGCCAACGGTATGAACTGGCCTCACTGATTCCTCCCTCTTGTAGAACCGTGATGCCATTAACTTGGTGTTGCGGGGAAACAGGACTGTTACTTTGAAAAAATTAGAGTGTTTAAAGCAGGCTAACGCTTGAATACATTAGCATGGAATAATGAAATAGGACGTCGATCTTATTTTGTTGGTTTCTAGGGTTGACGTAATGATTAATAGGGATAGTTGGGTGGAATTCTCGGGTGCCAAGGAACTCCAGTCACATAGCACAATC
+
CCCCCGGGGGGGGGGGGGGGGGGGGGGFGGGGGGGGGGGFDGGGGGGGGGGGGGGGGGGGGGGGGGGGGGGGGGGGGGGGGGGGGGGGGGGGGGGGGGGGGFFGGGGGGGGGGGEGGGGGGGGGGEGGGGGGGGGGGGGGGGGGGGGGDGFGFGFGGFGGGGFGGCEGGGGGGGGGGGFGGGFGGGGGGGACFGGFFDGGCFCCFFFGGGGFDGCFGFCECFGGGGGGGGGCE>*@CFC+CF;@FF+>CEGGC79EC5CEF900:C@EEGGG7<C9*9:<7A+0CC:3<@D7C7<FFG7**
@M03152:184:000000000-AWYW1:1:2107:13630:18507 1:N:0:ATAGCACAATACCTGT
AAGCTCGTAGTTGAATTTCGAACCTGGTCGGGCGGTCTGCCTATTGGGTACGTACTGTCTGGCTGGGTTCTACCTCTTGGTGAGCCGGCATGCCCTTAATTGGGTGTGTTGGGGAACCAGGACTTTTACCTTGAGAAAATTAGAGTGTTCAAAGCAGGCCTTTGCCTGAATACATTAGCATGGCATAATAAAATAGGACGTGCGGTTCTATTTTGTTGGTTTCTAGAGTCGCCGTAATGATTAATAGGGATAGTTGGGTGGAATTCTCGGGTGCCAAGGAACTCCAGTCACATAGCAAAAA
+
CCCCCGGGGGGGGGGGGGGGGGGGGGGGGGGGGGGGGGGGGGGGGGGGGGGGGGFGGEGGGGGGGGGGGGGGGGGGFGGFGGGFGFGGGDGFGFGFFFFGGGGGBFFGFGGGGGGEFGGGGGGGGGGGGFGGGGGFFFGGGGFGGGGGGGGGGGGGGGDEGGGFGFGFFGGGGGGGGGGFEGFGGGGGGGFGGGGFGGGGGGGGGEDEFGGG9EFG@6B*CB99>BCF?5:5:EC=EG+17CF++7+<>:*00<CFF=8858CFC+<9>ED5557CFC.5:*<:8CF+09CF7720++09*
@M03152:184:000000000-AWYW1:1:2107:2928:18700 1:N:0:ATAGCACAATACCTGT
[truncated: 32,366,695 more chars]
